# Supplementary material for: Response of arbuscular mycorrhizal fungal community in soil and roots to grazing differs in a wetland on the Qinghai-Tibet plateau
Source: PeerJ. 2020 Jun 19;8:e9375. doi: 10.7717/peerj.9375 (PMC7307571; doi:10.7717/peerj.9375)
Supplement: Supplemental Information 12 [file peerj-08-9375-s012.zip]

Archive with 4 entries (3 files):
- Raw data/AM fungal spore density and extra radical hyphal density.xlsx
- Raw data/Soil properties.xlsx
- Raw data/Total glomalin-related soil protein and easily extracted glomalin-related soil protein.xlsx
- Raw data/
