# Supplementary material for: Response of arbuscular mycorrhizal fungal community in soil and roots to grazing differs in a wetland on the Qinghai-Tibet plateau
Source: PeerJ. 2020 Jun 19;8:e9375. doi: 10.7717/peerj.9375 (PMC7307571; doi:10.7717/peerj.9375)
Supplement: Supplemental Information 12 [file peerj-08-9375-s012.zip › Raw data/AM fungal spore density and extra radical hyphal density.xlsx]

## Sheet: Sheet1
AM fungal spore density and extra radical hyphal density
Plot	spore density (g-1)	ERH density (m g-1)
N1	131	1.62319
N2	277	3.3159
N3	129	4.01
N4	138	2.59292
N5	107	3.8825
N6	138	7.90002
N7	222	4.47318
N8	84	4.95703
N9	202	4.50096
N10	104	3.45078
N11	80	3.14306
N12	80	2.30759
N13	228	2.24342
N14	152	1.47725
N15	203	1.46999
N16	243	2.2661
N17	109	2.32611
N18	154	1.64317
N19	98	2.06292
N20	126	2.27293
G1	212	3.2949
G2	208	2.07902
G3	294	3.01965
G4	285	6.32434
G5	395	5.57521
G6	477	4.15782
G7	369	12.5908
G8	427	6.70178
G9	89	2.2544
G10	324	4.1612
G11	228	3.85344
G12	192	1.97637
G13	152	2.27214
G14	252	1.26463
G15	226	3.09173
G16	457	3.20089
G17	288	5.34921
G18	137	3.31934
G19	79	2.14967
G20	86	3.37328
N, Non-grazing; G, Grazing; ERH, extra radical hyphal
