# Supplementary material for: Response of arbuscular mycorrhizal fungal community in soil and roots to grazing differs in a wetland on the Qinghai-Tibet plateau
Source: PeerJ. 2020 Jun 19;8:e9375. doi: 10.7717/peerj.9375 (PMC7307571; doi:10.7717/peerj.9375)
Supplement: Supplemental Information 12 [file peerj-08-9375-s012.zip › Raw data/Soil properties.xlsx]

## Sheet: Sheet1
Table S4 Soil properties in grazing and non-grazing treatments in this study
Plot	pH	Moisture (%)	N (g kg-1)	C (g kg-1)	P (g/kg)
N1	7.82	38.5753	16.07	189.96	1.01996
N2	7.71	38.1724	17.51	209.61	1.12239
N3	7.86	27.6001	7.58	99.49	1.04871
N4	7.92	27.8293	7.12	92.16	0.926176
N5	7.86	24.107	6.1	85.39	0.939228
N6	7.79	31.3637	10.29	125.59	1.1138
N7	7.84	34.3971	13.39	158.19	1.09619
N8	7.86	24.3788	7	96.6	0.955224
N9	7.75	30.2025	9.01	118.15	1.12857
N10	7.74	27.1432	6.72	93.58	1.01354
N11	7.86	28.6723	6.59	91.54	1.01188
N12	7.9	24.2638	5.03	70.31	0.875117
N13	7.95	21.7447	6.6	85.35	1.00059
N14	7.75	30.9051	7.65	106.95	1.03277
N15	7.86	28.633	7.55	101.59	1.01358
N16	7.82	33.3095	8.83	119.77	1.12458
N17	7.77	32.39	9.67	132.56	1.2385
N18	7.91	25.0331	6.09	80.98	1.01511
N19	7.88	23.4314	5.97	76.39	0.984142
N20	7.9	32.5969	7.8	102.94	1.05353
G1	7.87	22.6912	9.24	122.47	1.12783
G2	7.78	28.7983	10.69	145.38	1.05531
G3	7.59	36.3809	15.22	205.59	1.16266
G4	6.99	42.3586	23.07	308.82	1.20003
G5	7.66	37.4271	20.3	271.57	1.26983
G6	7.67	41.9844	18.44	259.07	1.17438
G7	7.64	39.9074	21.56	285.32	1.38857
G8	7.82	39.6305	19.7	261.5	1.1851
G9	7.96	27.2734	6.55	95.42	0.910043
G10	7.95	30.63	10.03	134.18	1.04467
G11	7.86	34.88	11.43	142.23	1.22552
G12	7.83	31.7677	11.7	153.71	1.1536
G13	7.67	30.3778	11.06	144.77	1.1349
G14	7.63	42.7907	21.63	292.36	1.57173
G15	7.82	41.462	17.71	268.47	1.51808
G16	7.73	38.32	15.62	204.71	1.34821
G17	7.48	40.7787	21.73	308.49	1.85695
G18	7.69	39.982	18.43	244.04	1.43979
G19	7.95	25.4065	5.59	87.19	0.766692
G20	7.79	29.0416	8.76	115.29	1.09908
N, Non-grazing; G, Grazing; N, soil total nitrogen; C, soil total carbon; P, soil total phosphorus.
