# Supplementary material for: Response of arbuscular mycorrhizal fungal community in soil and roots to grazing differs in a wetland on the Qinghai-Tibet plateau
Source: PeerJ. 2020 Jun 19;8:e9375. doi: 10.7717/peerj.9375 (PMC7307571; doi:10.7717/peerj.9375)
Supplement: Supplemental Information 12 [file peerj-08-9375-s012.zip › Raw data/Total glomalin-related soil protein and easily extracted glomalin-related soil protein.xlsx]

## Sheet: Sheet1
Total glomalin-related soil protein and easily extracted glomalin-related soil protein
Plot	EE-GRSP(µg g-1)	T-GRSP(µg g-1)
N1	26.5839	100.447
N2	24.7075	105.414
N3	27.4669	58.394
N4	23.7141	68.4934
N5	24.7627	69.3212
N6	30.0055	64.851
N7	29.6744	82.7318
N8	26.6943	64.6854
N9	26.4183	65.3477
N10	23.7693	68.4934
N11	25.3698	69.3212
N12	21.4514	55.2483
N13	26.1976	70.149
N14	28.6258	66.6722
N15	21.6722	77.5993
N16	24.266	80.745
N17	27.0254	78.7583
N18	24.8731	57.8974
N19	25.8113	64.6854
N20	25.0386	68.1623
G1	26.1976	84.8841
G2	29.3433	85.3808
G3	28.5155	110.215
G4	31.4404	128.758
G5	33.372	105.579
G6	24.266	106.076
G7	34.0342	104.255
G8	29.9503	117.169
G9	22.3344	66.6722
G10	30.6126	89.6854
G11	26.4735	80.9106
G12	28.8466	93.8245
G13	32.489	81.2417
G14	30.5022	115.844
G15	34.3102	117.997
G16	30.0607	93.4934
G17	29.0121	108.725
G18	31.0541	109.553
G19	20.6788	55.4139
G20	25.6457	78.9238
N, Non-grazing; G, Grazing; T-GRSP, Total glomalin-related soil protein; EE-GRSP, easily extracted glomalin-related soil protein
