# Supplementary material for: Response of arbuscular mycorrhizal fungal community in soil and roots to grazing differs in a wetland on the Qinghai-Tibet plateau
Source: PeerJ. 2020 Jun 19;8:e9375. doi: 10.7717/peerj.9375 (PMC7307571; doi:10.7717/peerj.9375)
Supplement: Supplemental Information 13 [file peerj-08-9375-s013.zip › Soil non-grazing 1-5/1.fastq]

@HISEQ:969:HM2KJBCX2:2:1101:10065:2183 2:N:0:ACTATGCA
ACGTAACCACGTCCCAACTATCCCTATTAATCATTACGGTTGTCCTAGAAACCAACAAAATAAAACAACTTCGTCCTATTCTATTATTCCATGCTAATGTATTCCGGCATATGCCTGCTTTAAACACTCTAATTTTTTCAAGGTAAAGGTCCTGACTACCCGCAACACCCAATAAAGGACATTACGTATCACCAGGCGGATAGACCCGACACAACCAGTACTCATCTAAAAGATGGACCAATTGGCCGAATCCAAAATTCAACTACGAGCTTTTTAACTGCAACAACTTTAATATACGCTATTGGAGCTGGAATTACCGCGGCTGCTGGCACCAGACTTGCCCTCCAA
+
DDDDDIIIIIIIIIIIIIIIIIIIIIIIIIIIIIIIIHHHIIIIIIIIIIIIIIIIIIIIIIIIIIHIIHIIIIIIIIIIHIIIIIIIIIHIIIIIIIIHIHIIIIHIIIIIIIIIIIIIIIIIIIIIIIIIIIIIIIIIIIIHIIIIIIIIIIIIIIIIIIIIIIIIIIIIIIIIIHIIHIIIIIIIIIIIIIHIIIIIIIIIIIIIIIIIIIIIIIIIIIIHHIIIIIIIIIIIIIIIIIIIIIHIIIIIIIIIIIIIIIIIIIIIIIIIIIIIIIIIIIIIIIIIIIIIIIIIIIIIIIIIIIIIIIIIIIIIIIIIIIIIIIIIIIIIIIIIIIIIIIIDDDDD
@HISEQ:969:HM2KJBCX2:2:1101:15659:2269 2:N:0:ACTATGCA
ACGTAACCACGTCCCAACTATCCCTATTAATCATTACGGTGATCCTAGAAACCAACAAAATAGAACCATGCCGTCCTATTCTATTATTCCATGCTAATGTATTCGAGCAAAATGCCTGCTTTAAACACTCTAATTTTTTCAAGGTAAAGGTCCTGGTTCCACATGACACCCAATTAAGGACATCATGCTTCTCCAGAAGGTGAGAAATCAACTGCGACAGTTCATACCCCTTAAGGCACGACCATCACGTCAATCCCGAAATTCAACTACGAGCTTTTTAACTGCAACAACTTTAATATACGCTATTGGAGCTGGAATTACCGCGGCTGCTGGCACCAGACTTGCCCTCCAA
+
DDDCDHHIIIIIIIIIHIIIIIIIIIIIIIIIIIIIIIIIIHIHIHGHIIIIIIIIIIIHIIGHIIIIHIHIHHIIIIHIHIIIIIIIIIIIIIIHIIHHHHIIIIIHIIHIIIHIHHIHHIHIIIIIIIIIIIIIIHIHIHIHIHIIIIIIIIHIHIIIIIIIHHIIHIIIHIIIIHHIIIIIIIIIIIIIIIIIHIIIHIIIIIIIIIIIIIIIIIIIIIIIIIIIHIIIIIIIIIIIIIIIIIHIIIHIIIIIIIIIIIIIIIIHHIIHIIIIIIIIIIIHIIIIIIIIIIIIIIIIIHIIIIIIIIIIIIIIIIIIIIIIIIIIIIIIIIIIIIIIIIIIIIIDDDDD
@HISEQ:969:HM2KJBCX2:2:1101:12197:4031 2:N:0:ACTATGCA
ACGTAACCACGTCCCAACTATCCCTATTAATCATTACGTCAATCCTAGAAACCAACAAAATAGGATCAAACGTCCTATTTCATTATTCCATGCTAATGTATTCAAGCGTTAGCCTGCTTTAAACACTCTAATTTTTTCAAAGTAACAGTCCTGTTTCCCTGCAACACCAAATTAATGACATTACAGTTCTTCAAGAAGGAGGAACCAGTAAAGCCAGTACATACCAGAGGCACGACCAACTTACTAATCCCGAAATTCAACTACGAGCTTTTTAACTGCAACAACTTTAATATACGCTATTGGAGCTGGAATTACCGCGGCTGCTGGCACCAGACTTGCCCTCCAA
+
DDDDCIIIIIIIIIIIIIIIIIIIIIIIIIIIIIIIIIIIIIIIIIIIIIIIIHIIIIHIIIHHFHHIIIIIIIIIIIIIIIIIIIIFIIHHHIIIIIIIIIIIIIIIIHIIHHIIIIIIIIIIIIIIIIIIIIIIIIIIIIIIIIIIIIIIIIIIIIIIIIIIIIIIIHHHIIIIIIIIIIIIIHIIIHIIIIIIIIIIIIIIIIIIIIIIIIIIIIIIIIIIIIIIIIIIIIIIIIIIIIIIHIIIIIIIIIIIIIIIIIHIIIIIIIIIIIIIIIIIIIIIIIIIIIIIIIIIIIIHHIIIIIIIIIIIIIIIIIIIIIIIIIIIIIIIIIIIIIIIIDDDDD
@HISEQ:969:HM2KJBCX2:2:1101:8104:4499 2:N:0:ACTATGCA
ACGTAACCACGTCCCAACTATCCCTATTAATCATTACGGTGGTCCTAGAAACCAACAAAATAGAACCACAACGTCCTATTCTATTATTCCATGCTAATCTATTCAAGCAATAGCCCGCTTTAAACACTCTAATTTTTTCAAGGTAATGGTCCTGGCTCCCCAACACACCCAATAAAGGACATGCTGGCTCACCAGAAGGAAGACCCGACAGCAGACAGTACTCGCCAAAGACGGACCGCCCGGCCAGGCCTAAAATTCAACTACGAGCTTTTTAACTGCAACAACTTTAATATACGCTATTGGAGCTGGAATTACCGCGGCTGCTGGCACCAGACTTGCCCTCCAA
+
DD0BDHIIHIIGHHHECCHHE@HCH?HHFHHHGEC1F10<@00<1<C@H1FGG@1<1DGHCH@G?1D<CCGHE1<<<CG?@1F@H1CGH?<GECFF@668<1E@HGEHGFC>><DHIHCB111<C1F8FHCGHHFHHEHHHFGABCHHEHGDB<HH?HDHHFGDEECF8....:.HF.FGA.HA:D.F::/?::G:?E?HHFA/H@@GC?FFEGCEFHCHHHFEHHIGHHDC/C<IGFDCHE<<1HHEG<CCFEHE@?HHHGCIIIHH?FHHF<CFHFHCHF<HF1CG?GCC@EHHHHHGHEFCE@F@IHCHHHDDGIIGHHEFGHIHHHF<D<<<D=C0C@<0<0
@HISEQ:969:HM2KJBCX2:2:1101:12903:4409 2:N:0:ACTATGCA
ACGTAACCACGTCCCAACTATCCCTATTAATCATTACGGTGATCCTAGAAACCAACAAAATAGAACCATGCCGTCCTATTCTATTATTCCATGCTAATGTATTCGAGCAAAAATGCCTGCTTTAAACACTCTAATTTTTTCAAGGTAAAGGTCCTGGATCCGCAAGACACCCAATAAAGGACATCAAGTTTCTCCAGAAGGTGAGAAATCAACAGTAACAGTTCATACCCCTTAAGGCATGACCATCACGTCAATCCCGAAATTCAACTACGAGCTTTTTAACTGCAACAACTTTAATATACGCTATTGGAGCTGGAATTACCGCGGCTGCTGGCACCAGACTTGCCCTCCAA
+
DDDDDIIHIIIIIIIIIIIIIIIIIIIIIIIIIIIHIIIIIIIIIIIIIIIIIHIIIIIIIIHIIIIIIIIIIHIIHIIIHHIIIIIIIIIFIIIIIIIIIDGHIIIIIIIIIIIIIIIIHIIIIIIIIIIIIHIIIIIIIIIIIIIIIIHHHIHIIHHIIIIIIIIIIIIIIIIIIIIIIIIIIIIIIIHIIIIIIIIIIIHIHIIIHIIIIIIIIIIHIIIIHIIIIHIIIHIIIIIIIHHIIIIHIIHHIHEIIIIIHIIIIIIIIIIIIIIIIIIIIHIIIIIIIIIIIIIIIIHHGIIIIIIIIIIIIIIIIIIIIIIIIIIIIIIIIIIIIIIIIIIIIIIIDDDDD
@HISEQ:969:HM2KJBCX2:2:1101:14194:4491 2:N:0:ACTATGCA
ACGTAACCACGTCCCAACTATCCCTATTAATCATTACGTCGATCCTAGAAACCAACAAAATAGGATCAAACGTCCTATTTCATTATTCCATGCTAATGTATTCAAGCGTTAGCTTGCTTTAAACACTCTAATTTTTTCAAAGTAACAGTCCTATTTCCCTGCAACACCAAATTAATGACATTACAGTTCTTCAGAAAGGAGGAATCAGCGAAGCCAGTACATACCAAAGGCACGACCAACCTGCTAACCCCGAAATTCAACTACGAGCTTTTTAACTGCAACAACTTTAATATACGCTATTGGAGCTGGAATTACCGCGGCTGCTGGCACCAGACTTGCCCTCCAA
+
DDDDDIIIIHIHHIIIIIIIIIIIIIIIIIIIIIIIIIIIIIIIIIIIIIIIIIIIIIIIIIHHIIIHHIICGHIIGIIIIIIIIIIIIIIIIGIIIIIIIIIIIHIHIIIIIIHGIIIIIIIHIIIIHIGIIIIIIIIIIIIIIIIIIGIIIIIIIIHHIGIIIIIIIIIIIIGHIIIIIIIIIIIIHIIIIIIIIIIIIHIIIIHIIIIHIGIIIIIIIIIIIIHIIIIIIIIIIIIIIIIIHIIIIIIIIIIIIIIIIIHIIIIIIHIIIIIIIIIIIIIIIIIIIIIIIIIIIIIIIIIIIIIIIIIIIIIIIIIIIIIIIIIIIIIIHHHIIIIGIDDDDD
@HISEQ:969:HM2KJBCX2:2:1101:15261:4431 2:N:0:ACTATGCA
ACGTAACCACGTCCCAACTATCCCTATTAATCATTACGTCGATCCTAGAAACCAACAAAATAGAATCAAACGTCCTATTTCATTATTCCATGCTAATGTATTCAAGCGCGAGCCTGCTTTAAACACTCTAATTTTTTCAAAGTAACAGTCCTGATTTCCCACGACACCAAATTAATGACATCGTGGTTCGTCAGAAGGTAGGAATCAATTTGACCAGTACGTACCGAGGCACGACCGATCAACTGATCCCGAAATTCAACTACGAGCTTTTTAACTGCAACAACTTTAATATACGCTATTGGAGCTGGAATTACCGCGGCTGCTGGCACCAGACTTGCCCTCCAA
+
DDDDDHHHHIIGHHHIHIIIIIIHIIIIIIIIIIIIIIIIHIIIIIIHGHIIIIIIIHICGHHHHIIHHFIFE?GHIIEHIIIIIIIIHIHIIIIIIIIIIHGHHEHEHIIHHIIHIIGHHIHGHCHIHIIHHHIHHIIIIIIIIHIHHIIIIHIIHIIIIHHHHIIIIIHFIIIIHHIIIHHHIIIHHHIIHHIHHHIHHHIIIHIIHIIIIIHHIIIHIIIIIIHIIIHIHHHIIIIIIIHHIIIHIIIHIIIHIIIIIIIIIIIIHHIIIIIIIIIIHIIIHFGIIIIHIIIIIIIIIIIIIHIIIIIIIIIIIIIIIIIIIIIIIIIIIIIIIIIIDDDDD
@HISEQ:969:HM2KJBCX2:2:1101:21042:4508 2:N:0:ACTATGCA
ACGTAACCACGTCCCAACTATCCCTATTAATCATTACGTCAATCCTAGAAACCAACAAAATAGGTTTGAACGTCCTATTTCATTATTCCATGCTAATGTATTCAAGCGTTAGCCTGCTTTAAACACTCTAATTTTTTCAAAGTAACAGTCCTGTTTCCCTGCAACACCAAATTAATGGCATTACAGTTCTTCAGAAAGGAGGAATCAGCGAAACCAGTTCATACCAGTGGCACGACCAACCTGCTGACCCCGAAATTCAACTACGAGCTTTTTAACTGCAACAACTTTAATATACGCTATTGGAGCTGGAATTACCGCGGCTGCTGGCACCAGACTTGCCCTCCAA
+
DAD@DIGHGHHCHGGHHHEFGHHIHF?HHIHIHHGHIHFEHHFEEHHIIIIEGHIIHIHIIIIIGHGHHFHHH?@GD<1FEHHIIHIH?GG@FEEHHH@GIHHCHDHHHHIFEGCFHGGFFHIIIHEHIHHIHIIHIIHIIHHIHHHHIHHHHHIEIIIIHIHIHHIIHHHIIIIIHEHFHHHGGGHIIIIIIIHHHIIIIIHHIIHIHHHCHFGFFGI=IIHIIIHHIHG<IIIHHHFIHIHF<GHIGIIIHHEIIIIIIHHHFGHIIHHHGHGIIIHHIHHHHIIIHEIIIIIIIIHHIIIIIHIIIHIIIIIIIIIIHIIIIIIIIIIHHGIIIIIIIDDDDD
@HISEQ:969:HM2KJBCX2:2:1101:12499:4971 2:N:0:ACTATGCA
ACGTAACCACGTCCCAACTATCCCTATTAATCATTACGTCAATCCTAGAAACCAACAAAATAGGATCAACGTCCTATTTCATTATTCCATGCTAATGTATTCAAGCGCGAGCCTGCTTTAAACACTCTAATTTTTTCAAAGTAACAGTCCTGATTCCCCGCCACACCAAATTAATGACATGATGGTTCGTCAGAAGGTAGGAACCAGTAACACCAGTACGTACCTAGGGCACGACCAACGTACTGATCCCGAAATTCAACTACGAGCTTTTTAACTGCAACAACTTTAATATACGCTATTGGAGCTGGAATTACCGCGGCTGCTGGCACCAGACTTGCCCTCCAA
+
DDDDDIIIIIIIIIIHIIIIIIIIIIGIHCHIIIHIIIIIIIIIIIIIIIIIIIIIIIHIIIIIIIIIIIIIIIIGIIIIHHIIIIIIIIIHHHHIIHIIIIHHIIIIIIHEHIIIIIIIHIIIIIIIIIHIIIIIIIHIIIIIIIIIHIIIIIFHIIHHHHIHGHHIIIIIIIIIIIIIIIIIIIIIIIIHIIIIIIIIIIIIIIIIIIHIIIGIIIIIIIGHIIIIHHIIIIIIIIIIIHHHIIIIHIIIIIIGIIHIIHIIHIIHIIHIIIIIIIIIIIIIIIIIIHIIIIIIIHHIIIIIIIIIIIIIIIHIIIIIIIIIIIIIIIIIIIIIIIIHDDDDD
@HISEQ:969:HM2KJBCX2:2:1101:12962:4927 2:N:0:ACTATGCA
ACGTAACCACGTCCCAACTATCCCTATTAATCATTACGGTGGTCCTAGAAACCAACAAAATAGAACCATGCCGTCCTATTTTATTATTCCATGCTAATGTATTCAAGCAAAAATGCCTGCTTTAAACACTCTAATTTTTTCAAAGTAAAGGTCCTGGTTCCCCGCGGCATCCAATTAAGGACATCGCGGTTCTCCAGAAGGTGAGAAATTGACTGCACCAGTTCATACCCCGTGAGGCACGACCGATGCGCCAATCCCGAAATTCAACTACGAGCTTTTTAACTGCAACAACTTTAATATACGCTATTGGAGCTGGAATTACCGCGGCTGCTGGCACCAGACTTGCC
+
DDDDDIHHHIGGH@HHIIIIIHIIIIIIIIIHIIIHHHF@GHHIHIIHEFCHII?HG@HCHHHHIIIHIHIIIIIGHIIIII1FHEHIIEGGHIIHHHHHHGGIHIGHIIHHIIICHHIIHHHGIHHHHGGHHHIHHIHGHGHHHCHFHHIIIHHHGEEGIGIIIHHHHEHHHHHIIIIIHIHIHIIIGIIHIHHGHHHHGGHHHHIIIHGHIHHIHIIIIIHHIIHHIHHIHHIIIIIIHIIHHDIIIIFIHHCIIIIHHHIHHHDEECHCHHHHHGHHHHHEEEHHHG@FHEGGFEHHEIIIIIIIIIHGHHCHIIHHIIIHHEIIIIIIIIIIIIIIIHACACD
@HISEQ:969:HM2KJBCX2:2:1101:18235:4948 2:N:0:ACTATGCA
ACGTAACCACGTCCCAACTATCCCTATTAATCATTACGTCAATCCTAGAAACCAACAAAATAGGATCAAACGTCCTATTTCATTATTCCATGCTAATGTATTCAAGCGTTAGCCTGCTTTAAACACTCTAATTTTTTCAAAGTAACAGTCCTGTTTCCCTGCAACACCAAATTAATGGCATTACAGTTCTTCAGAAAGGAGGAACCAGCAAAGCCAGTGCATACCAGTGGCACGACCAACCTGCTGATCCCGAAATTCAACTACGAGCTTTTTAACTGCAACAACTTTAATATACGCTATTGGAGCTGGAATTACCGCGGCTGCTGGCACCAGACTTGCCCTCCAA
+
DDDDDIIHHHIIIIIIIIIIIIIIIIIIIIIIIIIIIGIIIIIIIIIIHIIIEHHHIIHIIIHHHHIIGIIIHIIIIIIIIIIIIIIIGIIGIIIIIIHHIIIIIIIIIIIHIIIIIIIIIIIIIIIIIIIIIIIIIIHIIIIIIIHGFIIIHIIHHIIIIIIIHHIIIIHHHIIIIIIIIIIIIIIIIIIIIIIIIIIIIIIIIHIIIIIIIIIIIIIIIIIIIIIIIIIIIIIIIIHIIIHHHIIIIIIIIIIIIIIIIIIIHIIIIIIIIHIIIIIIIIIIIIIGIIIIIIIIIIIIIIIIIIIIIIIIIIIIIIIIIIIIIIIIIIIIIIIIIHIIIDDDDD
@HISEQ:969:HM2KJBCX2:2:1101:9640:5360 2:N:0:ACTATGCA
ACGTAACCACGTCCCAACTATCCCTATTAATCATTACATCGATCCTAGAAACCAACAAAATAGAATGCGATGTCCTATTTCATTATTCCATGCTAATGTATTCAAGCGTGAGCCTGCTTTAAACACTCTAATTTTTTCAAGGTAACAGTCCTAATTCCCTATAACATCAAATAAATGACATTATAGTTCTTTAGAAGGTGAGAACCAATAAAATCAGTACATACCAAGGCATGACCAACTAATTGATCCCGAAGTTCAACTACGAGCTTTTTAACTGCAACAACTTTAATATACGCTATTGGAGCTGGAATTACCGCGGCTGCTGGCACCAGACTTGCCCTCCAA
+
DDDDDIIIIIIIIIIIHIIIIIIIIIIIIGIIIIIIIIIIIIIIIIIIIIIIIIIIIHIHIIIIIIIIIIIIIHIIIIIIIIIIIIIHHIHHHIIIIHHHIHHHIIIHIIIIIIIIHIIIIIIIIIHIHIIIIIHIHIHIGIIIEIIHHIIIIIHHIHHIIIIHHHHIIIIIIHIIIHHIIIIIIIIIHIHIIIIIIIIIIIIIIIIIIIIHIIIIIIIIIHHIHIII<IIIHFIHIIIHGIHGHIIIIIIHIIIIIIIIIIIIHIIIIIIIIHIIIIIIHIIIIIIIIIIIHIIIIIIIIIIIIIIIIIIIIIIIIIIIIIIIIIIHIIIIIIIIIIIIDDDDD
@HISEQ:969:HM2KJBCX2:2:1101:2059:5515 2:N:0:ACTATGCA
ACGTAACCACGTCCCAACTATCCCTATTAATCATTACGTCAATCCTAGAAACCAACAAAATAGGTTTGAACGTCCTATTTCATTATTCCATGCTAATGTATTCAAGCAAATGCCTGCTTTAAACACTCTAATTTTTTCAAAGTAACAGTCCTGTTTCCCTGCAACACCAAATTAATGACATTACAGTTCTACAGAAAGGAGGAATCAGCGAGACCAGTTCATACCAGTGGCACGACCAGCCTGCTGACCCCGAAATTCAACTACGAGCTTTTTAACTGCAACAACTTTAATATACGCTATTGGAGCTGGAATTACCGCGGCTGCTGGCACCAGACTTGCCCTCCAA
+
DDDDDHIHHIIIIIIIIIIIIIIIIIIHHIIIIIIIIIIIIIIIIIIIIHIIIIIIIHIIIIIIIHHHIIIHIIHIIIIIIIIHIIIIGIIIIIIIIIHHIHHIIIIIIHIEIIIIIIIIIIHHIIIIHHIIHIHIIIEHIIIIIIIIHHGHHIIIIHIIIIIIIIIIIIIIIIIHHHHHIHIIIIIIHIIIIIIIIIIIIHIIIIIIIIIIIIHHHIIIIIIIIIIIIIIIIIIIIIIIIHG@FIIIIIHIIIIHGIIIIIIIIIHIIIIIIIIIIIIIIIIIIHEIIIHIIIHIIIIIIIIIIIIIIIIIHIIIIIHIGIHIIIHIIIIIIIIIGIIIIDADDD
@HISEQ:969:HM2KJBCX2:2:1101:15101:5743 2:N:0:ACTATGCA
ACGTAACCACGTCCCAACTATCCCTATTAATCATTACGTCGATCCTAGAAACCAACAAAATAGAATCAAACGTCCTATTTCATTATTCCATGCTAATGTATTCAAGCGTACGCCTGCTTTAAACACTCTAATTTTTTCAAAGTAACAGTCCTGATTCCCCACGACACCAAATTAATGACATCGCGGTTCTTCAGAAGGTAGGAACCAATAATGCCAGTACGTACCGAAGCACGACCAACAATTCGATCCCGAAATTCAACTACGAGCTTTTTAACTGCAACAACTTTAATATACGCTATTGGAGCTGGAATTACCGCGGCTGCTGGCACCAGACTTGCCCTCCAA
+
DABDDIIIIIIHIIIIIIIIIIIIIIIIIIIIIIIGIHIIIIIIIIIIIIIHHHHIIIIIIIIIIIIIIGIIHIIIIIIIIIIIIIIIIIIIGIIIIIIIIIHIIIIHIIIIIHIHIHIIIIIIIIIIIIIIIIIIIIIIIHIIIIIIHIIIIIIIIIIIIIIIIIIIIIIIIIIIIHIIIIIIIIIIIIIIIIIIIIIHIIIIIIIIIIIIIIIIIIIHIIIIIIIIHHHIIIHIIIIIHHGEIIIIGIIIIIIGIIIIHHIIIIIIIIIIIIIIIIIIIGIIIIIIIIIIHIIIIIIIIIIIIIIIIIHIIIIIIIIIIIIIIIIIIIIHIIIIIIIIDDDDD
@HISEQ:969:HM2KJBCX2:2:1101:18271:5910 2:N:0:ACTATGCA
ACGTAACCACGTCCCAACTATCCCTATTAATCATTACGTCGATCCTAGAAACCAACAAAATAGAATCAAACGTCCTATTTCATTATTCCATGCTAATGTATTCAAGCGTAAGCCTGCTTTAAACACTCTAATTTTTTCAAAGTAACAGTCCTGATTCCCCACGACACCAAATTAATGACATCGCGGTTCTTCAGAAGGTAGGAACCGATAATGCCAGTGCGTACCGAGGCACGACCAACAATTCGATCCCGAAATTCAACTACGAGCTTTTTAACTGCAACAACTTTAATATACGCTATTGGAGCTGGAATTACCGCGGCTGCTGGCACCAGACTTGCCCTCCAA
+
DDDDDIHIHHIHIIIIIIIIIIIIIHIIIHIIIIIIIIIIIIIIIIIIIIIIHHIIIIIHIIIFHIGIIIIIIIHHIIIIIIIHIIIHIIIHHIIIIIIHIHIIIIIIIIIIHHHIHIIIIIIIHIIIIIIIIIIIHIIIHIIIIHIHIIIIIIIIIIIIIIIIIIIIIIIIIIIIIIIIIIIIIIIIIHFIIIIIIIIIIIIIIIIIIIIIIIIIIIIIIIIIIIIIHIIIIIIIIIIIIHHHIIIIIIIIIIIIIIIIIIIIIIIIIIIIIIIHIIIIIIIIIIIIIIIIIIIHHHIIIIIIIIIIIIIIIIIIIIIIIIIIIIIIIIIIIIIIIIIIDDDDD
@HISEQ:969:HM2KJBCX2:2:1101:18182:6232 2:N:0:ACTATGCA
ACGTAACCACGTCCCAACTATCCCTATTAATCATTACGTCAATCCTAGAAACCAACAAAATAGGATCGAACGTCCTATTTCATTATTCCATGCTAATGTATTCAAGCGTTAGCCTGCTTTAAACACTCTAATTTTTTCAAAATAACAGTCCTGTTTCCCTGCAACACCAAATTAATGGCATTACAGTTCTTCAGAAAGGAGGAATCAGCGAAGCCAGTACATACCAGTGGCACGACCAACCTGCTGACCCCGAAATTCAACTACGAGCTTTTTAACCGCAACAACTTTAATATACGCTATTGGAGCTGGAATTACCGCGGCTGCTGGCACCAGACTTGCCCTCCAA
+
DDDDCHEGHHHIHHIIIIIIIGIIIIIIIHFHIIIIIIIHIIHIIIIIIIIIIIIIIIG?GHHHGIHIGHIIHHIIIIIIHHIIIIIHIIIHIGHEHEHHHEFHHHIIHHHHIIGHHHIIIIIIIEHIIIIIIIIIIIIIIIIIIHIHIIIIHIHIFIHHHHHHIHIHHEHHHHHHHHEIIHIHIHHEHGFIHIHIHEHIIHIIIIIIIIIIHDIIIIIIIHHHIIIIIHIIIIIIHHHIHIIHGIIHIIIIIIIIIIHHIIIHIIIIIHHHCIHIIIIIIHFHHHHHHHCIIHIIIIIIIHIIIIIIIHIIIIIIIIIIIIIIIIIHHIIIHHGIIHIHIBDDDD
@HISEQ:969:HM2KJBCX2:2:1101:1440:6420 2:N:0:ACTATGCA
ACGTAACCACGTCCCAACTATCCCTATTAATCATTACGTCAATCCTAGAAACCAACAAAATAGGATCAAACGTCCTATTTCATTATTCCATGCTAATGTATTCAAGCGTTAGCCTGCTTTAAACACTCTAATTTTTTCAAAGTAACAGTCCTGTTTCCCTGCAACACCAAATTAATGACATTACAGTTCTTCAAGAAGGAGGAACCAGTAAAGCCAGTACATACCAGAGGCACGACCAACCTACTAATCCCGAAATTCAACTACGAGCTTTTTAACTGCAACAACTTTAATATACGCTATTGGAGCTGGAATTACCGCGGCTGCTGGCACCAGACTTGCCCTCCAA
+
DDDDDIIIIIIHIIIIIIIIIIIIIIIIIIIIIIIIIIIIIIIIIIIIIIIIIIIIIIIIIIHHHIIIIIEHFHIHIIGHIHFHIIIHIIIIIIIIIIIHIIIIIIIIIIIIIIIIIIHIIIIIIIHIHIHIHIIIIIIIIIIIIHIIIIIIIIIIIHHIIIIIIIIHHIIIIIIIIIIIIIIIIIIIIIIIIHIIIIIIIIHHIIIIIIIIIIIIIIIIIIIIHIIIIIIIIIIIIIHIIIHGDIIIIIIIIIIIIIIIIIIIIIIIIIIIIIIIIIIIIIIIIIIIIIIIIIIIIIIIIIIIIIIIIIIIIIIIIIIIIIIIIIIIIIIIIIIIIIIIIDDDDD
@HISEQ:969:HM2KJBCX2:2:1101:17207:7089 2:N:0:ACTATGCA
ACGTAACCACGTCCCAACTATCCCTATTAATCATTACTCCAGTTGCTAAAAAACCAACAAAATAGAACCGAAGTCCTACGGTGTTATCCCATGCTAATAGTATTCACGGCGTAAGCCTGCTTTGAACACTCTAATTTTTTCAAAGTAAAGGTGATCAAGAGTCGGATGATCTCCAGCCAACCCAGAGTAAACCAGGTGAGCTGAAGGTCCGCAAATGACCACAGAAGCTGACACGCTCTTCAACACTATCATCCCAGAAGGAACGTAGGCCAAGGAGCGTAATGTCAGGAAATCCAACTACGAGCTTTTTAACTGCAACAACTTTAATATACGCTACTGGAGCTGGAATTACCGCGGCTGCTGGCACCAGACTTGCCCTCCAA
+
DDDDDIIIIIIIIIIIIIIIIIIIIIIIIIIIIIIIIIIIIIIIIIIIIIIIGIIIHIIIIIIIIHIIIHDHEHIGIIIIICEHHIIIIIIIIIGFHHIIHFHIIIIIHIIIIHIGIIIIIIEHHHIIIIIIHHIIIIIIIIIIHHHIIHIHIHHHIIIIHFHHIIIIIIIIIIIHIIIIHHIIIIHHHHHHIIIIIIHIIIIIHIHEHIHHIHHIIIIIIIIIIIIIIIIIIIIIIIIGIIIIGIIIHIIIIIIIIIIIIIIIIIIIIIIIIIIIIIIHHDIIIIIIIIIIHIIIHIIIIIIIIIIIIIIIIIIIIIIIIHIIIIIIIIIIIIIIIIIIIIIIIIIIIIIIIIIIIIIGIIIIIIIIIIIIIIIIIIDDDDD
@HISEQ:969:HM2KJBCX2:2:1101:11047:6394 2:N:0:ACTATGCA
ACGTAACCACGTCCCACTATCCCTATTAATCATTACGTCAATCCTAGAAACCAACAAAATAGGATCAAACGTCCTATTTCATTATTCCATGCTAATGTATTCAAGCGTTAGCCTGCTTTAAACACTCTAATTTTTTCAAAGTAACAGTCCTGTTTCCCTGCAACACCAAATTAATGACATTACAGTTCTTCAAGAAGGAGGAACCAGTAAAGCCAGTGCATACCAGAGGCACGACCAACCTACTAATCCCGAAATTCAACTACGAGCTTTTTAACTGCAACAACTTTAATATACGCTATTGGAGCTGGAATTACCGCGGCTGCTGGCACCAGACTTGCCCTCCAA
+
DBDDDIHF@@E<CCE?GCGH<CG11D1<FHFH?FEHEHHHHFE@EGE1<@11<<CGICHHHCG?1<FHH@E1CH@CHCC11DFHIHG1<FHF1@<F1FHHEGD<5<GCHCEHGC11<<DGHHHG??BDHFHCFC8CCAFB8F;DB<E<FFF@FHGEF@EHGHGHHEFGC5<FIHHGCCFHEFGDCHHGG@HIHFFE@@HG5HH@IHGFHHHGH@HGHE@HIH@F?@F10>??@C/<<1C<1D<1F-C/CGCHG@C1IIIIIHHIGEHF<CD1<HD<ED?IHHCG<11IIHCHHHH?DF<GGC?HGD<@CF<HHDC/C?HFC11@FCCFCC<<G<1@=HED<0?DD
@HISEQ:969:HM2KJBCX2:2:1101:6650:8105 2:N:0:ACTATGCA
ACGTAACCACGTCCCAACTATCCCTATTAATCATTACATCGATCCTAGAAACCAACAAAATAGAATCGGATGTCCTATTTCATTATTCCATGCTAATGTATTCAAGCGTGAGCCTGCTTTAAACACTCTAATTTTTTCAAGGTAACAGTCCTAATTCCCCGTGACACCAAATTAATGGCATTACGGTTCTTTAGAAGGTGAGAAATCAATAATATCAGTACATACCAACGGCATGACCGAAACATTGATCCCGAAATTCAACTACGAGCTTTTTAACTGCAACAACTTTAATATACGCTATTGGAGCTGGAATTACCGCGGCTGCTGGCACCAGACTTGCCCTCCAA
+
DDDDDIIIIIIIIIIIIIIIIIIIIIIIIIIIIIIIIIIIIIIIIIIIIIIIIIIIIIIIIHIIIIIIHIIIIIIIIIIIHHIIIIIIHIIIIIIIIIIIIIIIIIIIIIIIIIIIIIIIIIIIIHIIIIIIIIIIIIIIIIIIIIIIIIIIIIIIIIIIIIIIIIIIIIIHIIIIIIIIIIIIIIIIIIIIIIIIIIIIIIIIIIIIIIIHIIHIIIIIIIIIIIIIIIIIIIIIIIIIIIIIIIIIIIIIIIIIIIIIIIIIIIIIIIIIIIIIIIIIIIIIIIIIIIIIIIIIIIIIIIIIIIIIIIIIIIIIIIIIIIIIIIIIIIIIIIIIIIIIIIDDDDD
@HISEQ:969:HM2KJBCX2:2:1101:5328:8655 2:N:0:ACTATGCA
ACGTAACCACGTCCCAACTATCCCTATTAATCATTACTTCAGTCCTAGAAACCAACAAAATAGAACTAAAGTCCTATTCCATTATTCCATGCTAATATATTCAAGCAAACATGCCTGCTTTAAACACTCTAATTTTTTCAAAGTAAAAGTCTTGGATCCCTAGCGCACTCAATTAAGAGCACACTAGTTCCCCAAAAGGAAAAGCCCAAAGTTGCAGTACAAACCTTTCGGTTGACGGCAACTATAAGCCCAAAATTCAACTACGAGCTTTTTAACTGCAACAACTTTAATATACGCTATTGGAGCTGGAATTACCGCGGCTGCTGGCACCAGACTTGCCCTCCAA
+
DDDDDIIIIIIIIIIIIIIIIIIIIIIIIIIIIIIIIIIIIIIIIIIIIIIIIIIIIIIIIIIGIIIIIIIHIIIIIHIIIIIIIIIHIIIGIHIIIIHIIIIIIIIIIIIIIIIHIIIIIIIIIIIHIIIIIIIIIIIIIIIIIIIIIIIIIIIIIIIIIIIIIIIIGIIIIIIIIIHIIHIIIIIIIIIIIIIIIIIIIIIIIIIIIIIIIIIIIIIIIIIIIIIIIIIIIIIIIIIIHHHHHIIIIIIIIIIIIIIIIHHIIIIIIIIIIIIIIIIIIIIIIIIIIIIIIIIIIIIIIIIIIIIIIIIIIIIIIIIIIIIIIIIIIIIIIIIIIIIIIDDDDD
@HISEQ:969:HM2KJBCX2:2:1101:9900:8744 2:N:0:ACTATGCA
ACGTAACCACGTCCCAACTATCCCTATTAATCATTACGTCGATCCTAGAAACCAACAAAATAGAATCAAACGTCCTATTTCATTATTCCATGCTAATGTATTCAAGCGTGAGCCTGCTTTAAACACTCTAATTTTTTCAAAGTAACAGTCCTGATTCCCTATGACACCAAATTAATGACATCATGGTTCGTCAGAAGGAAGAAACCAATAAATTAGTACGTACCAAGGGCACGACCAACATATTGATCCCGAAATTCAACTACGAGCTTTTTAACTGCAACAACTTTAATATACGCTATTGGAGCTGGAATTACCGCGGCTGCTGGCACCAGACTTGCCCTCCAA
+
DDDDDIIHIIIHHHIIHIHIIIIIIIIIIIHIIIIIIHHHDHHIIIIIIIIIIIIII1DGHHHHIIIGHIHHHEHHIGHHEHIHHHIHEG@EEHHHIIIIGIIIIIHHHIIIIIIIIIIIHHIIIIHHHHEHIIIIIIIIIIHHIIIIIIIIIIIIIIIIHHIIIIIIHHIIHIIIIIIIIIIHHHHIGIIIIIIIIIIIIIHIIGIIIIIGIIIIIIIIIIIIIIIIIIIIIIIHIIIHIHHHIIIIIIIIIHIIIIIIIIIIHIIIIIIIIIIIIIIIIHHIIIGIIIIIIIIIIIIIIIIIIIIIIIIIIIIIIIIIIIIIIIIIIIIIIIIIIIIIDDDDD
@HISEQ:969:HM2KJBCX2:2:1101:13683:9426 2:N:0:ACTATGCA
ACGTAACCACGTCCCAACTATCCCTATTAATCATTACATCGATCCTAGAAACCAACAAAATAGAATCGGATGTCCTATTTCATTATTCCATGCTAATGTATTCAAGCGTGAGCCTGCTTTAAACACTCTAATTTTTTCAAGGTAACAGTCCTAATTCCCCGTGACACCAAATTAATGGCATTACGGTTCTTTAGAAGGTGAGAAATCAATAATATCAGTACATACCAACGGCATGACCGAAACATTGATCCCGAAATTCAACTACGAGCTTTTTAACTGCAACAACTTTAATATACGCTATTGGAGCTGGAATTACCGCGGCTGCTGGCACCAGACTTGCCCTCCAA
+
DD@DAHIIIIHHCHHIGII?FHIIIHGHIIHIHIIIIIHIIIHHIHIEHEHIIG@HHFHHHIIIIIIHIHIHFHGHHHIHGEHHIIHHHHHCFHHHHIHIGHIGIIIIHHIGHIIIIIIIHHHHHIIIIIHIIIIIIHHEHIHEIIHHHHIIIIHIIIIIIIIIHHHHHIIHHIIIIIIIIHIIIIIIIIHHIIIIIHIIIIIIIIIIIHHIHIIIIGIIIIHIIIIIIIHHIIIIHHIIIIIHFGIGIHHIHIIIIIIIIIIIIIHHHIHHEIHHHIIHHIIIIIHIIIIIIIIIIHIIHHIHIIIIIIIIIIIIIIIIFIIIHIIIIIIIIIIHHHIHDH@DBB@
@HISEQ:969:HM2KJBCX2:2:1101:19598:9771 2:N:0:ACTATGCA
ACGTAACCACGTCCCAACTATCCCTATTAATCATTACGGTGATCCTAGAAACCAACAAAATAGAACCATGCGTCCTATTTCATTATTCCATGCTAATGTATTCAGGCAATAGCCTGCTTTAAGCACTCTAATTTTTTCAAGGTAACAGTCCTGCTTCCCCAACGCACCAAATTAATGGCATGCTGGTTATTCAGAAGGTAGGAATCCATCACGCCAGTACAGACCCAAAAGCCCGACCAACGGATAAATCCCGAAATTCAACTACGAGCTTTTTAACTGCAACAACTTTAATATACGCTATTGGAGCTGGAATTACCGCGGCTGCTGGCACCAGACTTGCCCTCCAA
+
DDDDAIIIIIIIHIIIIIIIIIIIIIIIIHHIIIHIIIIIIIIIIIIIIIIIIIIIIIIIIHHIIIIHIIIIGHIIHIIIHIIHHHIIIHIIIIIIIIIIIIIIIGIIIIIIIIIIIHIIIIIIIIIIIIIIIIIIIIIIHHHIIIIIIIGHHHIHIIIIIIHHHIIIIIIIHHIHHHIIIIIIIIIIHIIIIIIIHHIIHHIHIIIHHIIIH=IHHIIIIIIIIIIIIHIIIHIII?IIHHHHHHIIHIIIIIIIHHIIIIIIIIIIIIIIGIIIIIIIIIIIHIIHIIIIIIIIIIHIIIIIIIIIIIIIIIIIIIIIIHHHIIIIIIIIIIIIIIIIIIDDDDD
@HISEQ:969:HM2KJBCX2:2:1101:8622:10440 2:N:0:ACTATGCA
ACGTAACCACGTCCCAACTATCCCTATTAATCATTACGGTGATCCTAGAAACCAACGAAATAGAATCAGTCCGTCCTATTTCATTATTCCATGCTAATGTATTCAGACGTTAGCCTGCTTTAAACACTCTAATTTTTTCAAAGTAACAGTCCTGATTTCCAATCACACCAAATTAATGACATGAAAGTTCCTCAGAAGGTAGAGATTTATCTCACCAGTACAGACAATTAAGCCTGACCAATGGGTAAACCCCGAAGTTCAACTACGAGCTTTTTAACTGCAACAACTTTAATATACGCTATTGGAGCTGGAATTACCGCGGCTGCTGGCACCAGACTTGCCCTCCAA
+
ADDDDIHIHIIIIIIIIIIEHIHIIIIIIIIIHIIIIIIIIHIIIIIIHIIHHHIIIIHGIHGHHIIIIHHIFGHIIIIIIICHHIIIIHIIIIIIIIIIIIIIIHIIIHIIIIIIIIIIIIIHHHIIIIIHHIHIHIIIHIIIIIIIIIIIIIIHIIIIIIIIIHHIIIIIIIHIIIIIIIIIIIIIIIIIHIIIIIIIIIIIIHIHIHIIIIHIIIIIIIIIIIIIIIIIIIIIIIIIIIIIHHGIIIIIIIIIIIIIIIIIIIIIIIIIIIIIIIIIIIIIIIIIIHIIIIIIIIIIIIIIIIIIIIIIIIIIIIIIIIIIIIIIIIIIIIIIIIIIIIIDDDDD
@HISEQ:969:HM2KJBCX2:2:1101:15394:10707 2:N:0:ACTATGCA
ACGTAACCACGTCCCAACTATCCCTATTAATCATTACGGTGATCCTAGAAACCAACGAAATAGAATCAGTCCGTCCTATTTCATTATTCCATGCTAATGTATTCAGACGATAGTCTGCTTTAAACACTCTAATTTTTTCAAAGTAACAGTCCTGATTTCCAACCACACCAAATAAATGGCATGAAAGTTCCTCAGAAGGTAGAGATCCATCTCACCAGTGCAGACAATTAAGCCTGACCAATGGGTAGACCCCGAAGTTCAACTACGAGCTTTTTAACTGCAACAACTTTAATATACGCTATTGGAGCTGGAATTACCGCGGCTGCTGGCACCAGACTTGCCCTCCAA
+
ADDDDHHHFHHIIHEHI=HHIIIIHHIHIIIHH?HIHFDF?HHHHHHHHHHIIHIHICHHIICEHIHIFE@@HHH<GHCHHE?GHIIEEFHH?GFFHIHHHHHHHIIHHHHHHGHG?HGHHEGIIIHIHHEHFHEHIHIHHHHFHIIIIHEHIIHGHHIIIIIIIIHIHHIHHFHDIIIHIIIIII;HIIIIIIIIIHHHIIIIIIIHHCHFIIIIHIIIIIIIIIIIIII=IIIIIIHIIIIHGFDIIHHHHIIIIHIIIIHIIIIIIIIIIIIIHIIHHIHHHHEFHHHIIIIIIIHIIHIIIIIIHIHIIIIIIIIIIIIIHIIIIIIHIIIIIIIIHGHDDDDB
@HISEQ:969:HM2KJBCX2:2:1101:10315:10585 2:N:0:ACGATGCA
ACGTAACCACGTCCCAACTATCCCTATTAATCATTACCTCGACTCCGAAAGCCAACGAAATAGAACCGAGGTCCTATTCCATTATTCCATGCACTAATGTTCAGGCTGTAGCGCCTGCTTTGAGCACTCCAATTTTTTCAAAGTAAACGTGCTGGCCACTCATGGCACTCGGTTAAGAGAACCATAAACGAACCAGCAAGATCGTCCGGGCAAACAGTAAACGCCGCAAGGCGCACCGCTCGCCCGAAACCGAGATCCAACTACGAGCTTTTTAACAGCAACAACATTAATATACGCTATTGGAGCTGGAATTACCGCGGCTGCTGGCACCAGACTTGCCCTCCAA
+
DDDDDIIIIIIGHIHIIIHIGIIIIIIIIIHIIIIIIIHICHIIIIIIHIHIIIIIIIIIIIIIIIIHHHIHHFHIIHHIHIIIIHIHHIIHCHIIIGIHHIHHIHHIIIHIIHIIIIIIIIIIIIIIIIIIIIIIHIIIIIIIIIIIIIIHIIIIIIIIIIIIIIIIIIIIIHIIIIIIIIIIIHHHIHHHIIIIIIIIIHII=IIIIIIIIIHIIIHGHIIIIIIIIIIIGIHIGIIIIGIHHIHGIIIIIIIIIIIIIIIIIIHIIIIIIIIIIIIIIIIIIIIIIIIIIIIIHHFDDIIIHIIIIIIIIIIIIIIIIIIIIIIIIIIIIIIIIIIIIDDDDD
@HISEQ:969:HM2KJBCX2:2:1101:11135:10748 2:N:0:ACTATGCA
ACGTAACCACGTCCCAACTATCCCTATTAATCATTACGGTGATCCTAGAAACCAACAAAATAGAACCATGCCGTCCTATTCTATTATTCCATGCTAATGTATTCGAGCAAAAATGCCTGCTTTAAACACTCTAATTTTTTCAAGGTAAAGGTCCTGGATCCGCAAGACACCCAATTAAGGACATCAAGTTTCTCCAGAAGGTGAGAAATCAACAGTAACAGTTCATACCCCTTAAGGCACGACCATTACGTCAATCCCGAAATTCAACTACGAGCTTTTTAACTGCAACAACTTTAATATACGCTATTGGAGCTGGAATTACCGCGGCTGCTGGCACCAGACTTGCCCTCCAA
+
DDCDDIHHHIHIHHHHHIIIIIIIIGIIGIIIIIIHHIIIIIIIIIIIIIIIGIHHIGIIIIHIIHIIIHHIIHIIIIIIIIIIIIIHIIIIIHIIGIIIIGHHEIHIIIHIIIHHHIHIHIFHIIIIIHIIHHHHIHIIHIIIHHHHFHHGIIHHHDHIIIIIIIIHIIIHIIIIIIIIIHHIIIIIHHHHEGIIIIIIIIHIHIIIIIIIHHHHGFHHHHIIIHGIIHIIIIIIHCIIIHHIIIIIIIH@IHIGIIIIIIHIHIIIHHIIHIIIIIIIIIHIIIIIIHHHHIIIHIIIIIIIIIIIIIIIIIIIIIHIIIIIHIIIIIIIIIIIIIIIIIHIIIIIDDDDD
@HISEQ:969:HM2KJBCX2:2:1101:19163:10924 2:N:0:ACTATGCA
ACGTAACCACGTCCCAACTATCCCTATTAATCATTACGTCAATCCTAGAAACCAACAAAATAGGATCAAACGTCCTATTTCATTATTCCATGCTAATGTATTCAAGCGTTAGCCTGCTTTAAACACTCTAATTTTTTCAAAGTAACAGTCCTGTTTCCCTGCAACACCAAATTAATGACATTACAGTTCTTCAAGAAGGAGGAACCAGTAAAGCCAGTGCATACCAGAGGCACGACCAACCTACTAATCCCGAAATTCAACTACGAGCTTTTTAACTGCAACAACTTTAATATACGCTATTGGAGCTGGAATTACCGCGGCTGCTGGCACCAGACTTGCCCTCCAA
+
DDDDDIIHIIHIHHIIIIIIIIIIIIIIHIHIIHIIIHIHHIIIIIHIIIIIHHIIHIGHIIHHIIHIHIHIHIHIIHHIIHIIHIIFHHIIIIHIHHHIIHHHIHIIIHHHHIIIIIIIIIIHIIIIIIIIIIIIIIIIIIHIIIIIIIIIIIIIIIIHGIIIIIIIIIIHHIHHHIIIHIIIIIIIIHIIIIIIIIIIIIIIIIIIIIIIIIIIIIIIIIIIIIIIIIIIIIIIIIIIIIIHIIIIIIIIIIIIIIIIIIIIIIIIIIIIIIIIIIIIIIIIIIIIIIIIIIIIIIIIIIIIIIIIIIIIIIIIIIIIIIIIIIIIIIIIIIIIIIIIIDDDDD
@HISEQ:969:HM2KJBCX2:2:1101:11615:10783 2:N:0:ACTATGCA
ACGTAACCACGTCCCAACTATCCCTATTAATCATTACGTCGATCCTAGAAACCAACAAAATAGAATCAAACGTCCTATTTCATTATTCCATGCTAATGTATTCAAGCGTACGCCTGCTTTAAACACTCTAATTTTTTCAAAGTAACAGTCCTGATTCCCCACGACACCAAATTAATGACATCGCGGTTCTTCAGAAGGTAGGAACCAATAATGCCAGTACGTACCGAAGCACGACCAACAATTCGATCCCGAAATTCAACTACGAGCTTTTTAACTGCAACAACTTTAATATACGCTATTGGAGCTGGAATTACCGCGGCTGCTGGCACCAGACTTGCCCTCCAA
+
DDDDDIIIIIIIIIIIIIIIIIIIIIIIIIIIIIIIIIIIIIIIIIIIIIIIIIIIIIIIIIIIIIIIIIHHHHIIIIIHIIIHIIIIIIGIIIHIIIIIIIHIIIHIIIHIHIIHIIHIHHHIIIIIIIIIIIIIIIIIIIIIIIIIIIIIIIIIIIIIIIIIIIIIIIIIIIIIIIIIIIIIIIIIHIIIIIIIIIIIIIIIIIIIIIIIIIIIIIIIIIIIIIIIIIIIIIIIIIIHIIHEIIIIIIIIIIIIIIIIIIIIIIIIIIIIIIIHCIIIIIIIIIIIIIIIIIIIIIIIIIIIIIIIIIIIIIIIIIIIIIIIIIIIIIIIIIIIIIIIDDDDD
@HISEQ:969:HM2KJBCX2:2:1101:4552:11047 2:N:0:ACTATGCA
ACGTAACCACGTCCCAACTATCCCTATTAATCATTACGGTGATCCTAGAAACCAACGAAATAGAACCAATCCGTCCTATTTCATTATTCCATGCTAATGTATTCAGACGTTAGCCTGCTTTAAACACTCTAATTTTTTCAAAGTAACAGTCCTGATTACCTATCACACCAACTAAATGGCATGAAAGTTCCTCAGAAGGTAGAGATTTATCTCACCAGTACAGACAATTAAGCCTGACCAATGGGTAAACCCCGAAGTTCAACTACGAGCTTTTTAACTGCAACAACTTTAATATACGCTATTGGAGCTGGAATTACCGCGGCTGCTGGCACCAGACTTGCCCTCCAA
+
CDDDDIIIIIIIHHIIIIIIIHIIIIIIIIIIIIIIIIHIIIIIIIIIIIIIHHIIIIIIIIIIIIIIIIIHIIIIIIIIIIIIIIIIIHIIHGIIHIIIIHHGIIIIIIIIIIIIIHIIIIIIHIHIIHIHIHHIIIIIIIIIIIIIIHHIHHIIIIIIIIIIIIIIIIIIIIIIIIIIIIIIIIIIHIIHIIIIIIIIIIIIIIIIIIIIIIIIIIIIIIIIIIIIIIIIIIIIIIIIIIIHIHHIIIIIIIIIIIIIIIIIIIIIIIIIIIIIIIIIIIIIIIIIIIIIIIIIIIIIIIIIIIIIIIIIIIIIIIIIIIIIIIIIIIIIIIIIIIIIIIIDDDDD
@HISEQ:969:HM2KJBCX2:2:1101:5131:11267 2:N:0:ACTATGCA
ACGTAACCACGTCCCAACTATCCCTATTAATCATTACGTCGATCCTAGAAACCAACAAAATAGAATCAAACGTCCTATTTCATTATTCCATGCTAATGTATTCAAGCGTGCGCCTGCTTTAAACACTCTAATTTTTTCAAAGTAACAGTCCTGATTCCCCACGACACCAAATTAATGACATCGCGGTTCTTCAGAAGGTAGGAACCAATAATGCCAGTGCATACCGAAGCACGACCGACAATCTGATCCCGAAATTCAACTACGAGCTTTTTAACTGCAACAACTTTAATATACGCTATTGGAGCTGGAATTACCGCGGCTGCTGGCACCAGACTTGCCCTCCAA
+
DDDDDIIIIIIEHIHIIIIIIIIIIIIIIIIIIIIHIIIIIIIIIIGHIHIIIIIIIIIIIHGHHHIIIIIIIIIIIIIIIIIIIIIIIIIIHHHIIIIIIIIHIIIIIIIIIIIIIIIIIIIIIIIIHIIIIHHIHIIIIIIIIIIIIIIIIIIIIIIIIIIIIIHIIIIIIIIIIIIIIIIIIIIIIIIIIIIIIIIIIIIIIIIIIIIIIIIIIIIIIIIIIIIIIIIIIIIIIIIIHHHIIIHIIIIIIIIIIIIIIHIIIIIIIIIIHGHIIIIIIIIIIHIIIIIHIIIIIIIHIIIIIIHIIIIIIIIIIIIIIIIIIIIIIIIIIIIIIIIIDDDDD
@HISEQ:969:HM2KJBCX2:2:1101:20288:10570 2:N:0:ACTATGCA
ACGTAACCACGTCCCAACTATCCCTATTAATCATTACGTCAATCCTAGAAACCAACAAAATAGGATCGAACGTCCTATTTCATTATTCCATGCTAATGTATTCAAGCGTTAGCCTGCTTTAAACACTCTAATTTTTTCAAAGTAACAGTCCTGTTTCCCTGCAACACCAAATTAATGGCATTACAGTTCTTCAGAAAGGAGGAATCAGCGAAGCCAGTGCATACCAGTGGCACGACCAACCTGCTGACCCCGAAATTCAACTACGAGCTTTTTAACTGCAACAACTTTAATATACGCTATTGGAGCTGGAATTACCGCGGCTGCTGGCACCAGACTTGCCCTCCAA
+
?BDDDHHIIIIIIHIIGHIIIHIIHIIIIGEHIHIIIHIIIIIIIIHIIIIIIIIIIIIHIIHIIIHCHCHIHHIHHHIHIIIHIIIIIIIHHHHIIGIIHHHHIHHIIIIHIIHIIHHHHHIHHHHHGHIIIHIHHHIHHIHHHIIIHHHHHIIIIHHHHIIIHHHHHHIGHHHHIHIIIIIIIIIIIIIHIIIIIIIIIIIIIIIIIIIII2IIHHCIHHIIIIIIIIIIIIIIIIHIHHHHGIHHIIIIIIIIHIIIIIIIIIIIIIIIIIIIIIIIIHIIHIIHIIIIHHHHIIIIIIIIIIIIIIIIIIIIIIIIIIIHIIIIIIIIIIIIIIIIIDBBDD
@HISEQ:969:HM2KJBCX2:2:1101:12658:11633 2:N:0:ACTATGCA
ACGTAACCACGTCCCAACTATCCCTATTAATCATTACATCGATCCTAGAAACCAACAAAATAGAATCGGATGTCCTATTTCATTATTCCATGCTAATGTATTCAAGCGTGAGCCTGCTTTAAACACTCTAATTTTTTCAAGGTAACAGTCCTAATTCCCCGTGACACCAAATTAATGGCATTACGGTTCTTTAGAAGGTGAGAAATCAATAATATCAGTACATACCAACGGCATGACCGAAACATTGATCCCGAAATTCAACTACGAGCTTTTTAACTGCAACAACTTTAATATACGCTATTGGAGCTGGAATTACCGCGGCTGCTGGCACCAGACTTGCCCTCCAA
+
DDDDDIIIIIIIHIIIIIIIIIIIIIIIIIIIIIIIIIIIIIIIIIIIIIIIIIIIIIIIIIIIIIIIIIIIIIIIIIIIIIIIIIIIIIIIIIHIIIIHIIIIIIIIIIIIIIIIIIIIIHHIIIIIIIIIIIIIIIIIIIIIIIGIHIHHIIIIHIIIIIIIIIIIIIIHIIIIIIIIIIIIIIIIIIIIIIIIHIIIIIIIIIIIIIIIIIIIIIIIIIIIIIIIIIIIIIIIIIIIIIIIHHIIIIIIIIIIIIIIIIIIIIIIIIIIIIIHIIIIIIIIIIIIIIIIIIIIIIIIIIIIIIIIIIIIIIIIIIIIIIIIIIIIIIIIIIIIHIIIIIDDDDD
@HISEQ:969:HM2KJBCX2:2:1101:5784:12470 2:N:0:ACTATTCA
ACGTAACCACGTCCCAACTATCCCATTAATCATTACCTCGACTCCGAAAGCCAACGAAATAGAATCGAGATCCTATTCCATTATTCCATGCACTAATGTTCAGGCTGTAACGCCTGCTTTGAGCACTCCAATTTTTTCAAAGTAAACGTGCCGGCCACCAACTGCACTCAATTAAGAGAACAGCAGACGAACCGGCAAAATCGCCCGCATGCACAGTGACACCGCAAGGTGTACCGCGCACGCGAAACCGAGATCCAACTACGAGCTTTTTAACCGCAACAACTTTAATATACGCTATTGGAGCTGGAATTACCGCGGCTGCTGGCACCAGACTTGCCCTCCAA
+
ADDD@HCCFHGCGEDCHCGHHG?FHIIHHGHCHEHHHIIHIHHHIH/<<C11<D@@1<011CH<CGF@HEHEHHHE??GC1CCHHHEHEEHIFEHFEHG@FF@DHHG1<HHCIHHH@HIIG1CHHHEHHEHIIFCFHHHGH;CHHHIIEHIHHHHEHHIIC9CECIHHHEFBGHEHHHIHB/DFHHEHHHHHHI?HHGIHCFHEGIGHH@GHGHHHIHHHEHIIIHHFHHCGIIIHHHHHEECHEC<C@GCIIIIIHHEEHHHFCHHHFCCE<HHHGCCGD<D1CIHHHGCHDHIHHHHIHFIIHHIIHCHHCC<DEGHHGIHG@EGHHFCGHCIHHHH@@D@D
@HISEQ:969:HM2KJBCX2:2:1101:16321:12025 2:N:0:ACTATGCA
ACGTAACCACGTCCCAACTATCCCTATAATCATTACGTCAATCCTAGAAACCAACAAAATAGGATCGAACGTCCTATTTCATTATTCCATGCTAATGTATTCAAGCGTTAGCCTGCTTTAAACACTCTAATTTTTTCAAAGTAACAGTCCTGTTTCCCTGCAACACCAAATTAATGACATTACAGTTCTTCAAGAAGGAGGAATCAGTAAAGCCAGTACATACCATTGGCACGACCAACCTACTGACCCCGAAATTCAACTACGAGCTTTTTAACTGCAACAACTTTAATATACGCTATTGGAGCTGGAATTACCGCGGCTGCTGGCACCAGACTTGCCCTCCAA
+
DDDDDIHHHIIIHHIIIIIIHIIIHHHHHIIIIIIIHHHIIIHHHHIIIIIHHIIIIGIHIIIIIHIIIIIIIIHHHHIIIHIHIIIHFHHHHHIIIIIIIIHIIIIIIIGHIIIIGIIIHIIIIHHHHGHHIIIHHIEHIHHHHIIIHHHIIIII@HHHIHIHGHHHFFHHIIHHIHHHIIIGHHIEHEIIHIGHHGHHHIGHIGHHHHIHIHHEHHHHGHGHHHHGEHHHHIIIIHHE?HGEEGHIHI?IGHEHIHHEGIIIIIIHIIHEHGHCFHEHIIHGFHHHGDEEIHGCEHGHHHIHHCEFIHHHIIHGIIIHGIIHHHIIIIIIIHHEEDC<<<<D<
@HISEQ:969:HM2KJBCX2:2:1101:16543:12410 2:N:0:ACTATGCA
ACGTAACCACGTCCCAACTATCCCTATTAATCATTACATCGATCCTAGAAACCAACAAAATAGAATCGGATGTCCTATTTCATTATTCCATGCTAATGTATTCAAGCGTGAGCCTGCTTTAAACACTCTAATTTTTTCAAGGTAACAGTCCTAATTCCCCGTAACACCAAATTAATGGCATTACGGTTCTTTAGAAGGTGAGAAATCAATGATAACAGTGCATACCAACGGCATGACCGAAATATTGATCCCGAAATTCAACTACGAGCTTTTTAACTGCAACAACTTTAATATACGCTATTGGAGCTGGAATTACCGCGGCTGCTGGCACCAGACTTGCCCTCCAA
+
DADDDIHHHHIIHHIHIIIIIIIIIIIIIIHIIIIIIIIIIIIIIIIIIIIIHIIIIIIIIIHIIIIIIIHHHHIIIIIIIHIHIIIHIIGHHIIIFIIIIIHIIIIIIIIIIIIIIIIHIIIIIIIIIIHIIIIIIIIIIIIIIIHIIIIIIHIIIIHIHIIIIIIHHIIIIIIIIIIIIIIIHIIHIIIIIIIIIIGIIIIIIIIIIIIIIIIIIIIIIIIIIIIIIIIIHHIIIIIIIIIIHHIIIIIIIIIIIIIIIIIIIIIIIIIIIIIIIIIIIIIIIIIIIIIIIHHIIIIIIIIIIIIIIIIIIIIIIIIIIIIIIIIIIIIIIIIIIIIIIIDDDDD
@HISEQ:969:HM2KJBCX2:2:1101:16520:12487 2:N:0:ACTATGCA
ACGTAACCACGTCCCAACTATCCCTATTAATCATTACGGTGATCCTAGAAACCAACGAAATAGAATCAGTCCGTCCTATTTCATTATTCCATGCTAATGTATTCAGACGATAGTCTGCTTTAAACACTCTAATTTTTTCAAAGTAACAGTCCTGATTTCCCATCACACCAAATAAATGGCATGAAAGTTCCTCAGAAGGTAGAGATCCATCTCACCAGTGCAGACAATTAAGCCTGACCAATGGGTAGACCCCGAGGTTCAACTACGAGCTTTTTAACTGCAACAACTTTAATATACGCTATTGGAGCTGGAATTACCGCGGCTGCTGGCACCAGACTTGCCCTCCAA
+
DDDDDIGHHHIIHHIIIIIIIHIIHHIIIIIIIIIIIIIIHIIIIIIIIIIEHHIIIIFHHEHEHHIIIIIIHIIIIHHHHEGHIIII?HHHIIIIHIIIIHHIIIIIIIIIIIIIIIIIIHIHHHHHHIIIIIHHIHIIIIIIIIIIIIIIFIIIIHIIIHHIIHHIIHIIIIIIHIIIIIIHIIIIIHIIIIIIIIIIHIHIHIIIIIIHIIIIIIIIIGIIIIIIIIIIIIIIHIIIGIHFGGDIIIGIIIIHIIIIIIIIIIIIHIIIIIIIIIIGIIIIIIFHFHIIIIIIIIIIIIIIIIIIIIIIIIIIIIIIIIIIIIIIIIIIIIIIHIIIHIIDDDDD
@HISEQ:969:HM2KJBCX2:2:1101:20571:12299 2:N:0:ACTATGCA
ACGTAACCACGTCCCAACTATCCCTATTAATCATTACGTCAATCCTAGAAACCAACAAAATAGGATCAACGTCCTATTTCATTATTCCATGCTAATGTATTCAAGCGCGAGCCTGCTTTAAACACTCTAATTTTTTCAAAGTAACAGTCCTGATTCCCCACCACACCAAATTAATGACATGATGGTTCGTCAGAAGGTAGAAATCAGTAACACCAGTACGTACCGAAGGCACGACCAGCGTACTAATCCCGAAATTCAACTACGAGCTTTTTAACTGCAACAACTTTAATATACGCTATTGGAGCTGGAATTACCGCGGCTGCTGGCACCAGACTTGCCCTCCAA
+
DDDDDIIIIIIIIIIIIIIIIIIIIHIIIIHIIIIIIIIIGIIIIIHIIHIIIIIHIIIIIFEHHHIIIIIIIIIIIIIIIIIIIIIIIIIHHIHIIIIIIHIIIIIIIIIIIIIIIIIIIIHIHIIIIIHIIIIIIIIIIHIIIIIIIIIIIIIIIIIIIIIIIIIIIIIIIIIIIIIIIHEIGIHIIIIIIIIIIIIIIIIIIIIIIIIIIIIIIIIIIIIIIIIIIIIIIIIII=IIIIIHIIIIIIIIIIIIIIIIIIIIIIIIIIIIIIIIIIIIIIIIIIIIIIIIIIIIIIIIIIIIIIIIIIIIIIIIIIIIIIIIIIIIIIIIIIIIIIIIDDDDD
@HISEQ:969:HM2KJBCX2:2:1101:5202:11904 2:N:0:ACTATGCA
ACGTAACCACGTCCCAACTATCCCTATTAATCATTACGTCAATCCTAGAAACCAACAAAATAGGATCGAACGTCCTATTTCATTATTCCATGCTAATGTATTCAAGCGTTAGCCTGCTTTAAACACTCTAATTTTTTCAAAGTAACAGTCCTGTTTCCCTGCAACACCAAATTAATGACATTACAGTTCTTCAGAAAGGAGGAATCAGCGAAGCCAGTACATACCAGTGGCACGACCAACCTGCTGACCCCGAAATTCAACTACGAGCTTTTTAACTGCAACAACTTTAATATACGCTATTGGAGCTGGAATTACCGCGGCTGCTGGCACCAGACTTGCCCTCCAA
+
DDDDDIIIIIIIIIIIIIIIIIIIIIIIIIIIIIIIIIIIIIIIIIHIIIIHIIIIIIIIIHHHHHIIIIIHIHIIIIIIIIIHHIIIIIIIIIIIIIIHIGHHIIIIIIIIIIIIIIIIIIIIIIIIIIIIIIIIIIIIIIHIIIIIIIIIIIIIIIIIIIIIIIHIIIIIIIIIIIIIIIIIIIIIIIIIIIIIIIIIIIIIIIIIIIIIIIIIIIIIIIIIIIIIIIIIIIIIIIIIIIIHHIIIIIIIIIIIIIIIIIIIIIIIIIIIIIIIIIIIIIIIIIIIIIIIIIIIIIIIIIIIIIIIIIIIIIIIIIIIIIIIIIIIIIIIIIIIIIIIIDDDDD
@HISEQ:969:HM2KJBCX2:2:1101:13435:11700 2:N:0:ACTATGCA
ACGTAACCACGTCCCAACTATCCCTATTAATCATTACGTCAATCCTAGAAACCAACAAAATAGGATCGAACGTCCTATTTCATTATTCCATGCTAATGTATTCAAGCGTTAGCCTGCTTTAAACACTCTAATTTTTTCAAAGTAACAGTCCTGTTTCCCTGCAACACCAAATTAATGACATTACAGTTCTTCAAGAAGGAGGAATCAGTAAAGCCAGTACACACCATTGGCACGACCAACCTACTGACCCCGAAATTCAACTACGAGCTTTTTAACTGCAACAACTTTAATATACGCTATTGGAGCTGGAATTACCGCGGCTGCTGGCACCAGACTTGCCCTCCAA
+
BDDDDIIIIIHIIGIIIIIIIIIIIHIIHIIIIIIHIIIIIIIIIIIIHHIIIIEHEHIIIIIIHHIIGIHIIIIIIHIIIIIIFIIIIIIIIIIIIIIIIIHIIIIIHIIIIIIIIIIIIHIIIIIIIIHIIIIIIIHHIHHIIHIIIIIIIIIHIIIIIIIIIIIHIIHHIHIIIHHHHIIIIIIIHHIIHIHGIIIIIIIIIIIIIIGIIIIIIIHIHHHIHHHIHGIIIHHHIIIIIIIHHIIIIIIIIIIIIIIHHHIIIIIIHIIIIIIGIIIIIIIHHHIIIIIIIIIIIIIIIIIIIIIIIIIIIIHHIIIIIIIIIIIIIIIIIIIIIIHGHDDDDD
@HISEQ:969:HM2KJBCX2:2:1101:11671:13242 2:N:0:ACTATGCA
ACGTAACCACGTCCCAACTATCCCTATTAATCATTACGGCGGTCCTAGAAACCAACAAAATAGAACCGCACGTCCTATTCTATTATTCCATGCTGTAATATTCGAGCAAAGGCCTGCTTTGAACACTCTAATTTTTTCAAAGTAAAAGTCCTGGTCCCCAACACACCCAGTGAAGGGCATGCGGTTCTCCAGAAGAAAAGGCCCGGCCGGACAAGTGCACGCGGTGAGGCGGACCTGCCAGCCAGGCCAAAGGTTCAACTACGAGCTTTTTAACTGCAACAACTTTAATATACGCTATTGGAGCTGGAATTACCGCGGCTGCTGGCACCAGACTTGCCCTCCAA
+
@<D@@FHCGCHHDHHHIE?EEHIHEHHHHGEHIIHGGHHGIIIIIIIGFHH?EHH=GHEHHHEEHGHH<CC<@EH@ECEFGHHHIIIHHIHHHEECG@CHCHEGHCHHHGEHIIIIGHHHHGIII6FHEHHIHHEEEHFHHI<HHGGBFHB9/AG/DF;FHEFCEHGFA@GCCHCHGCGCHHHGFC??CCEHGEEHEHHHC?ECCEC5HCF@@GFHHFG6E2<CF@0GC@HHHHEGFDGDGH7@@@?GCACGG11EHE?FHHG@HIHH@C?GC@CCCCC?HF1C<H@HFEE<?GG1IHHCIHHHHHGHEG<HHDCCFH@HHHHFEHDD1D1EHHHHCCG@@@BD
@HISEQ:969:HM2KJBCX2:2:1101:18098:12885 2:N:0:ACTATGCA
ACGTAACCACGTCCCAACTATCCCTATTAATCATTACGTCAATCCTAGAAACCAACAAAATAGGATCGAACGTCCTATTTCATTATTCCATGCTAATGTATTCAAGCGTTAGCCTGCTTTAAACACTCTAATTTTTTCAAAGTAACAGTCCTGTTTCCCTGCAACACCAAATTAATGACATTACAGTTCTTCAAGAAGGAGGAATCAGTAAAGCCAGTACACACCATTGGCACGACCAACCTACTGACCCCGAAATTCAACTACGAGCTTTTTAACTGCAACAACTTTAATATACGCTATTGGAGCTGGAATTACCGCGGCTGCTGGCACCAGACTTGCCCTCCAA
+
DDDDDIIIIIIIIIIIIIIIIIIIIIIIIIIIIIIIIIIIIIIIIIIIIIIIIIIIIGIIHIHGFHIIIIHIIIIIIIHHIIHHIIIHHHIIIIIIHIIIIIIIIIIHIIIIIIIIIIIIIIHIIIIIIIIIIIIIIIIIIIIIFGIIIIIIIIIIHIIIIHIIIIGIIIHIIIIIHIIIIIIIIIIIIIHIIIIIIIIIIIIIIIIIIIIIIIIIIIIIIIIHIHIIIIIIIIIIIIHIIIHHHIIIIIIIIIIHIIIIIIIIIIIIIIIIIIIIIIIIIIIIIIHHIIIIIIIIIIIIIIIIIIIIIIIIIIIIIIIIIIIIIIIIIIIIIIIIIIIIIDDDDD
@HISEQ:969:HM2KJBCX2:2:1101:7981:13075 2:N:0:ACTATGCA
ACGTAACCACGTCCCAACTATCCCTATTAATCATTACGTCGATCCTAGAAACCAACAAAATAGAATCAAACGTCCTATTTCATTATTCCATGCTAATGTATTCAAGCGTTAGCCTGCTTTAAACACTCTAATTTTTTCAAAGTAACAGTCCTGTTTCCCTGCAACACCAAATTAATGACATTACAGTTCTTCAAGAAGGAGGAATCAGTAAAGCCAGTACATACCATAGGCACGACCAACCTACTGACCCCGAAATTCAACTACGAGCTTTTTAACTGCAACAACTTTAATATACGCTATTGGAGCTGGAATTACCGCGGCTGCTGGCACCAGAC
+
DDDDDIIIIIIIIFIIIIIHIIIIIIIIIIIIIIIIIIHIIIIIIIIIIIIHIIIIIIIIIFGIGIIIIIIIIHIIIHIIIIIIIIIIIIIIIIHIIFIIIIIHIHIIIIIIIIIIIHIIIIIIIIIIIIIHIIIHIIHIIIIIIIIIIIIIHHHIIHIIHIIIHIIIIIIHIIIIIIIIIIIIIIHIIIIIIIIIIIIIIIIIIIIIIIIIIIIIIIIIIIIIIIIIIIIIIHIIIIIIHHHIIIIIIIIIIIIIIIIIIIIIIIIIIIIIIIHIIIIIIIIIIIHIIIIIIIIIIIIIIIIIIIIIIIIIHIIIIIIIIIIIIIIIIIDDDDD
@HISEQ:969:HM2KJBCX2:2:1101:4668:13380 2:N:0:ACTATGCA
ACGTAACCACGTCCCAACTATCCCTATTAATCATTACGTCGATCCTAGAAACCAACAAAATAGAATCAAACGTCCTATTTCATTATTCCATGCTAATGTATTCAAGCGTACGCCTGCTTTAAACACTCTAATTTTTTCAAAGTAACAGTCCTGATTCCCCACGACACCAAATTAATGACATCGCGGTTCTTCAGAAGGTAGGAACCAATAATGCCAGTACGTACCGAAGCACGACCAACAATTCGATCCCGAAATTCAACTACGAGCTTTTTAACTGCAACAACTTTAATATACGCTATTGGAGCTGGAATTACCGCGGCTGCTGGCACCAGACTTGCCCTCCAA
+
DDDDBIIIIHHEEHIIIIIIFHHIIIHHHHHIIIIIIIHIHHIHHIGHIIIIHIEHIIECHHIGIEH?H1GECHDHHIHIH?FHHCHCHHHHHGEHHGHHHIHIHFFIIIIGHIIIHFHIIG?HHGFHHHGGHIEHDEEHFFHHHIHHFIHHFEHIIICIHEHC.FIHDEGCGHIIHEHHECGHHHHHEHGHIIHEEHHFGGE?CEHHGHHIIHHHEHIHGHHHH1G@CIIHHEHFHHH<F@G<HHCHHHEHHHF<1<CECCIIHEHCHEEHHHHHIHFGCCFHEHE?EHIHIIHHFC<HHHHGHFEIHHHHHHDDIHEHEHHGF?CIIIHIHGCIHIIHBAD@A
@HISEQ:969:HM2KJBCX2:2:1101:9024:13431 2:N:0:ACTATGCA
ACGTAACCACGTCCCAACTATCCCTATTAATCATTACGGTGATCCTAGAAACCAACGAAATAGAATCAGTCCGTCCTATTTCATTATTCCATGCTAATGTATTCAGACGATAGTCTGCTTTAAACACTCTAATTTTTTCAAAGTAACAGTCCTGATTTCCCATCACACCAAATAAATGGCATGAAAGTTCCTCAGAAGGTAGAGATCCATCTCACCAGTGCAGACAATTAAGCCTGACCAATGGGTAGACCCCGAAGTTCAACTACGAGCTTTTTAACTGCAACAACTTTAATATACGCTATTGGAGCTGGAATTACCGCGGCTGCTGGCACCAGACTTGCCCTCCAA
+
DDDDDIHHIHIIIIIIIIIIIIIIIIIIIIIIIHIIIIIIIIIIIIIIIIIIIIIIIIIIIIIIIIIIIIIIIIIIIIIIIIIHIIIIIIIIIIIIIIIHIHIIIIIIIIIIIIIIIIHIIIIIIIHIIIIIIIIIIIIIIHIIIIIIIIIIIIHIIIHIHHIIIIIIIIIIIIIIIIIIIIIIIIIIIHIIIIIIIIIIIIIIIHIIIIIIIIIIIIIIIIIIIIIIIIIIIIIIIIIIIIIIIHIIIIIIIIIIIIIIIIIIIIIIIIIIIIIIIIIIIIIIIIIIIIIIIIIIIIIIIIIIIIIIIIIIIIIIIIIIIIIIIIIIIIIIIIIIIIIIIIIDDDDD
@HISEQ:969:HM2KJBCX2:2:1101:10227:12569 2:N:0:ACTATGCA
ACGTAACCACGTCCCAACTATCCCTATTAATCATTACGGTGATCCTAGAAACCAACGAAATAGAATCAGTCCGTCCTATTTCATTATTCCATGCTAATGTATTCAGACGTTAGCCTGCTTTAAACACTCTAATTTTTTCAAAGTAACAGTCCTGATTTCCCATCACACCAAATAAATGGCATGAAAGTTCCTCAGAAGGTAGAGATTTATCTCACCAGTACAGACAATTAAGCCTGACCAATGGGTAAACCCCGAAGTTCAACTACGAGCTTTTTAACTGCAACAACTTTAATATACGCTATTGGAGCTGGAATTACCGCGGCTGCTGGCACCAGACTTGCC
+
DDDDDIIIIIIIIIIIIIIIIIIIIIIIIIIIIIIIIIIIIIHIIIIIIIIIIIIIIIIIIIIIIIIIHIIHIIIIIIHIIIIIIIIIIIIIGIIIIIIIIHHIIIIIIIIIIIIIIIIIIIIIIIGIIIIIIIIIHIIIIIIIHIIIIIIIIIIIIIIHIIIIIIIIIHIIIIIIIIIIIIIIIIIIIIIHIIIIIIIIIIIIIIIIIIIIIIIHIIIIIIIIIIIIIIIIIIIIIIIHHIIIIIIIIIIIIIIIIIIIIIIIIIIIIIIIIIIIIIIIIIIIIIIIIIIIIIIIIIIIIIIIIIIIIIIIIIIIIIIIIIIIIIIIIIHGGIIIIDDDDD
@HISEQ:969:HM2KJBCX2:2:1101:10700:12543 2:N:0:ACTATGCA
ACGTAACCACGTCCCAACTATCCCTATTAATCATTACGTCAATCCTAGAAACCAACAAAATAGGATCGAACGTCCTATTTCATTATTCCATGCTAATGTATTCAAGCGTTAGCCTGCTTTAAACACTCTAATTTTTTCAAAGTAACAGTCCTGTTTCCCTGCAACACCAAATTAATGACATTACAGTTCTTCAAGAAGGAGGAATCAGTAAAGCCAGTACACACCATTGGCACGACCAACCTACTGACCCCGAAATTCAACTACGAGCTTTTTAACTGCAACAACTTTAATATACGCTATTGGAGCTGGAATTACCGCGGCTGCTGGCACCAGACTTGCCCTCCAA
+
DDDDDIHHIIIIIIIIHHIIIIIIIIIIIIHIIIIHIIIIIIIHIIEHIIIIIIIIIIIGHHFHHIHHIHHHHEDHIIIIIIIIIIIHHIHHHEHIIIIIIGHIIIIIIIIIIIIIIIIIIIHIIIHHHIIIIHHIIIIIIIIIIIIIIIIIIIIIIIHIIIIIIIIIIIIIIIIIIIIIIIIIIIIIIIIIIIIIIIIIHIHHHIIIIIIHIIIIIIIIIIIIIIIIHIIIIIIIIIHIHIIIHIIIHIIIIIIIIIIIIIIIIIIIIIHIIIIIIIIIIIIIIIGIHIIIIIIIIIIIIIIIIIIIIIIIIIIIIIIIIIHIIIIIIIIIIIIIIIIIIDDDDD
@HISEQ:969:HM2KJBCX2:2:1101:13151:13853 2:N:0:ACTATGCA
ACGTAACCACGTCCCAACTATCCCTATTAATCATTACGTCGATCCTAGAAACCAACAAAATAGAATCAAACGTCCTATTTCGTTATTCCATGCTAATGTATTCAAGCGTGAGCCTGCTTTAAACACTCTAATTTTTTCAAAGTAACAGTCCTGATTCCCCATGACACCAAATTAATGACATCATGGTTCGTCAGAAGGTAGGAATCAATAATACCAGTACGTACAATAGCACGACCAATAAATTGATCCCGAAATTCAACTACGAGCTTTTTAACTGCAACAACTTTAATATACGCTATTGGAGCTGGAATTACCGCGGCTGCTGGCACCAGACTTGCCCTCCAA
+
DDD@BF@<FHH1E0<F@<FEHIHHHHHGGFHFCHHHI@FHHCGH=GHE1<1FH?CCH@H@CEFEHHHFE1<E<<DCGC1<C<CGGHEHIH1DEC1FHG@7DCFHHGEFHHGHHCHHIIIFHHABF?EFHHBCCH1FCEHHH@GHHHHGACDC@:CFGEHHFHDGHGHHICGHHIHIGEHG@HEIHIHDGDH@FHD<0GG@FHGHHHHHFIHHHGIHHFHFHHIHHHGHGCAHIHHE5FAHG@HEHCIHHIHGD11CHEHHGIHHHIIHHCD<CFF1HG@HEHHGD<@HGCHHHDIHHHHEFHHFCHHCHHIHIHH?HHG@IHGCCIIHGHHHHG@@HDHG@B?B<
@HISEQ:969:HM2KJBCX2:2:1101:5729:13803 2:N:0:ACTATGCA
ACGTAACCACGTCCCAACTATCCCTATTAATCATTACGGTGGTCCTAGAAACCAACAAAATAGAACCATGCCGTCCTATTTTATTATTCCATGCTAATGTATTCAAGCAAAAATGCCTGCTTTAAACACTCTAATTTTTTCAAAGTAAAGGTCCTGGTTCCCCGCGGCATCCAATTAAGGACATCGCGGTTCTCCAGAAGGTGAGAAATTGACTGCACCAGTTCATACCCCGTGAGGCACGACCGATGCGCCAATCCCGAAATTCAACTACGAGCTTTTTAACTGCAACAACTTTAATATACGCTATTGGAGCTGGAATTACCGCGGCTGCTGGCACCAGACTTGCCCTCCAA
+
DAAD@GGCFHEEGHHHHCHEHHHGIIHHHIIIHGHHHIHIIGCEFEHHIHHE@EHHECCHHIE<FEHIHHGFHEDHHICHI@GG<FHCC<<<<DGHHH?CHECEHHFHHHIIHHIHGHDHEHIIIHHH@HHHG@EG@EIHFIIIIIIHHHGHIIHHHGCHIHCIHHHIIEGHHIIHIIHHEIHHFIIIIHHGIIIIIIIIIHIHIIIIHHIIHHIHHIHIIIHIHHHIIGIIIIIIIFIIIHE=HHGIIIHFIHHHHIIIIIIIIIHEGFHIIIIIIIIIIHHGIIHIIIIHECGIHHHCHIIIIIIHIHIIIIHHIIIHIIIIIIIIHHIIIIIIHIIIIHHIIIIIDBDDB
@HISEQ:969:HM2KJBCX2:2:1101:11085:14025 2:N:0:ACTATGCA
ACGTAACCACGTCCCAACTATCCCTATTAATCATTACGGTGATCCTAGAAACCAACGAAATAGAATCAGTCCGTCCTATTTCATTATTCCATGCTAATGTATTCAGACGATAGTCTGCTTTAAACACTCTAATTTTTTCAAAGTAACAGTCCTGATTTCCCATCACACCAAATAAATGGCATGAAAGTTCCTCAGAAGGTAGAGATCCATCTCACCAGTGCAGACAATTAAGCCTGACCAATGGGTAGACCCCGAGGTTCAACTACGAGCTTTTTAACTGCAACAACTTTAATATACGCTATTGGAGCTGGAATTACCGCGGCTGCTGGCACCAGACTTGCCCTCCAA
+
DDDDDIIIIIIIIIIIIIIIIIIIIIIIIIIIIIIIIIIIIGIIIIIIIIIIIIIIIIIIIHHIHIIIIIIGIIIIIIIIIIIIIIIIIIIHIIIIHIIIIHIIIIIIIIIIIIIIIIIIHIIIIIIIIIIIIIIIIIIIIIIIIIIIIIIIIIIIIIIHIIIIGIIIIIIIIIIIIIIIIIIIIIIIIIIIIIIIIIIIIIIIIIIIIIHHIIIIIIIIIIIIIIIIIIIIIIIIIIIIIIIHHGFIHIIIIIIIHIIIIIIIIIIIIIIIIIIIIIIIIIIIIIIIIIIIIIIIIIIIIIIIIIIIIIHIIIIIIIIIIIIIIIIIIIIIIIIIIHIIIIIDDDDD
@HISEQ:969:HM2KJBCX2:2:1101:10851:14535 2:N:0:ACTATGCA
ACGTAACCACGTCCCAACTATCCCTATTAATCATTACGTCAATCCTAGAAACCAACAAAATAGGATCGAACGTCCTATTTCATTATTCCATGCTAATGTATTCAAGCGTAAGCCTGCTTTAAACACTCTAATTTTTTCAAAGTAACAGTCCTGATTCCCCACGACACCAAATTAATGACATCGCGGTTCTTCAGAAGGTAGGAACCAATAATGCCAGTGCGTACCGAGGCACGACCGACAATCTGATCCCGAAATTCAACTACGAGCTTTTTAACTGCAACAACTTTAATATACGCTATTGGAGCTGGAATTACCGCGGCTGCTGGCACCAGACTTGCCCTCCAA
+
BDDDDIHIIIIHHIHHIIIIIHIIIIIIIIIHIIIHHIIHIIHIIIHIIIIIIIIIIIIIIEFEHIIHIIIHHIIIGIIIIIIIHHHDGHIIIIIIIIIIIIHIIHIHIIIIIIIIIIIIHHHIIHHHHIIIIIIIHHHIIIIIHIIIIIHHHIIHIIIIIIIIIIIIIIHHIIIIIIIIHIIIIIIIGIIIIIIIIIIIIIIIIIIIIIIIIIIIIIIIIHIIIHHIIIIIIIIIIIIIHGHHIIHIHIIIIIIIIIIIIIIIIIIIIIIIIIIIIIIIIIIIIIIIIIIIIIIIIIIIIIIIIIIIIIIIIIIIIIIIIIIIIIIIIIIIIIIIIIIIDDDDD
@HISEQ:969:HM2KJBCX2:2:1101:18532:15589 2:N:0:ACTATGCA
ACGTAACCACGTCCCAACTATCCCTATTAATCATTACGTTGATCCTAGAAACCAACAAAATAGAACCATGCCGCCTTATTCTATTATTCCATGTTAATGTATTAAAGCAAAAATGCCTGCTTAAAACACAATAATTTTTTCGTGGTAAACCTCATTGCTCCGCACGCCACCTAATTAAGGAAATCAAGTTTCTCCAGAAGGTGAGAAATCAACAAAGACAGTTCATGCCCCTTAAGGCACGACCATCACGTCAATCCCGAAATTCAACTACGAGCTTTTTAACTGCAACAACTTTAATATACGCTATTGGAGCTGGAATTACCGCGGCTGCTGGCACCAGACTTGCCCTCCAA
+
0D0D<10111<1<GHHIIIIIIIIIIIIIIIIIIIIII11<GHIIIIIIHIIIIIIIIIIIHIII1GH11<1//<001<FH@1D11<1<C<<111<<<111<1//11<<<1C1111<G1111/1<11</1/<<1<DH1/.1,/101<11//:1/:/10:<100C,,,<CC/-/D/DCG#########################G<00D0CHD<0..@<11<1/11/-C111111IIIIIIGHG<11GD0:111IIIIIIIIIIIIIIIIIIIIIIIIIIIIIIIIIIIIIIIIIHIIIIIIIIIIIIIIIIIIIIIIIIIIIIIIIIIIHIIIIIIIIIIIIIIIIIIDDDDD
@HISEQ:969:HM2KJBCX2:2:1101:3705:16109 2:N:0:ACTATGCA
ACGTAACCACGTCCCAACTATCCCTATTAATCATTACGTCGATCCTAGAAACCAACAAAATAGAATCAAACGTCCTATTTCGTTATTCCATGCTAATGTATTCAAGCGTGAGCCTGCTTTAAACACTCTAATTTTTTCAAAGTAACAGTCCTGATTCCCCATGACACCAAATTAATGACATCATGGTTCGTCAGAAGGTAGGAATCAATAATACCAGTACGTACAATAGCACGACCAATAAATTAATCCCGAAATTCAACTACGAGCTTTTTAACTGCAACAACTTTAATATACGCTATTGGAGCTGGAATTACCGCGGCTGCTGGCACCAGACTTGCCCTCCAA
+
ADA@DIIHHIIDGHIIIIIIIIIIIIIIIIIIIIIIIIHHHHHHIIIIIIIIHIHIIIIIIIIIIIHIHHIIIHIIIIIHHIIIIIIIIIIHHIIIIHIIIHIHIIHHIIIHHIHHIIIIIIIIIIIIIIIIIIIIHIIIIIIIIHIHHIIIIIIIIIIIIIHIIIIIIIIHHIHHIIIIIIIIIIIIIHHIIIIIIIHIIHHIHIIHHEHGFIIIIHIIIHIIIIIII=HIIIIIIIHIHFGHHHDIHHIIIIIHEIIIIIIIIIIIIIIIIIIIIIIIIIIIIIIIIIIHHHIIIIHIIIIIIIIIIIIIIIIIIIIIIIIIIIIIIIIIIIIIIIIIDDDDD
@HISEQ:969:HM2KJBCX2:2:1101:7784:16192 2:N:0:ACTATGCA
ACGTAACCACGTCCCAACTATCCCTATTAATCATTACGTCGATCCTAGAAACCAACAAAATAGAATCAAACGTCCTATTTCGTTATTCCATGCTAATGTATTCAAGCGTGAGCCTGCTTTAAACACTCTAATTTTTTCAAAGTAACAGTCCTGATTTCCCACAACACCAAATAAATGACATCATGGTTCGTCAGAAGGGAGAAACCAACAATACCAGTACGTACCGAGGCACGACCGACATGATGGTCCCGAAATTCAACTACGAGCTTTTTAACTGCAGCAACTTTAATATACGCTATTGGAGCTGGAATTACCGCGGCTGCTGGCACCAGACTTGCCCTCCAA
+
DDDDDIGHHHIIHEHHIIFHHHHHIIIIIIIIIIIHIHIIIIIIHHIIIGHIHG?G?GHHIIGHHHHHHIHHHHIHHHHHHHHIGHIIHIIGGHHIIIHGHH@HIHIIIIIIIIIHHIIIHHHHHHHHIIHHHGHIIIIIIIHHHHIH?HHCHHIIIIIHIIHGHIHIIHHHHIIIHHIHIIIIIIIIIIHHIFGHIHHHIHHHHGIIIIIIHIIHHGCHHHHH0IHIIHIIHHIHIIIGIHHHIIIIIIIIIIHIIHHIIHIIIIIIIIHHEHIIIIHHIIHIIIIHIIIIIIHHIIIIIIIIIIIIIIIIIIIIIIIIIHGIIIIIIIHHGEHHIIIIDBBDD
@HISEQ:969:HM2KJBCX2:2:1101:17866:16574 2:N:0:ACTATGCA
ACGTAACCACGTCCCAACTATCCCTATAAATCATTACGTCGATCCTAGAAACCAACAAAATAGAATCAAACGTCCTATTTCATTATTCCATGCTAATGTATTCAAGCGTAAGCCTGCTTTAAACACTCTAATTTTTTCAAAGTAACAGTCCTGATTCCCCACGACACCAAATTAATGACATCGCGGTTCTTCAGAAGGTAGGAACCAATAATGCCAGTGCGTACCGAAGCACGACCAACAATTTGATCCCGAAATTCAACTACGAGCTTTTTAACTGCAACAACTTTAATATACGCTATTGGAGCTGGAATTACCGCGGCTGCTGGCACCAGACTTGCCCTCCAA
+
D@DD0GHFHGEGECCFFHH?HCGHHHH1<<<FHHHHHEHIIIIIIIHIIIFGHIIHGEHIIIGHIIIIHHHCHHHIIHIIHHHIHHGCFHHHFHIHIIIHIFHHIIIIIIIHHHHIHIHEHHFCHEHHHHHHEHHEIHHHHIHHHGEHHIIIIHHHHHHIEHIIIIIHHIEIIIIHGEHIIIIHHFFHIHHFIGIHHIHHHHIIHHHF?F?IHIIIIIIIIHIIHIHIIIIIIIHHHIHIHHHGHCHHHH?IHGEHCGHHHHHHHIFGIHEEHHIIIGIIIIIIIFIHF@HHGHIIHIGHHHGIIHHEHHCHIGHIIIHIIIHIIHHIIIIHFIIIHIHHD?@@@
@HISEQ:969:HM2KJBCX2:2:1101:6662:16890 2:N:0:ACTATGCA
ACGTAACCACGTCCCAACTATCCCTATTAATCATTACGTCAATCCTAGAAACCAACAAAATAGGTTCGAACGTCCTATTTCATTATTCCATGCTAATGTATTCAAGCGTTTGCCTGCTTTAAACACTCTAATTTTTTCAAAGTAACAGTCCTGACTCCCCACGACACCAAATTAATGACATCATGGCTCATCAGAAGGGAGAAATCAACGACCCCAGTGCGTACCGAAGGCACGACCGACGTATTGATCCCGAAATTCAACTACGAGCTTTTTAACTGCAACAACTTTAATATACGCTATTGGAGCTGGAATTACCGCGGCTGCTGGCACCAGACTTGCCCTCCAA
+
DDDDDIDHHHIIIIIIIIIIIHIIIIIIIIIIIIHIIIIIIIIIIIIIIIIIHIIIIIIHIHEHHHIHIHIIIIIIIHHIIIIIIHIFHHIHGIIIIIIHHHHHIHIHIIIIIIIIIIHHIIIIIIIIIIHIIIHIIIIIIIIIIIIHIIHIIIIIIIHHHIIIIIIIIHIIHIIIIIIIIIIIIIIIHIIIIIIIIHIIIIIIIIIIHHEIIHIIIIIIIIIIIIIIIIIIIIIHIIIIIIIIFIIIIIHIIIIIIIHGIIHIIIIIIIIIIIIIIIIIIIIIIIIIIIIHIIIIIIIHHIIIIIIIIIIIIIIIIIIIIIIIIIIIIIIIIIIIIIIIIDDDDD
@HISEQ:969:HM2KJBCX2:2:1101:20503:17158 2:N:0:ACTATGCA
ACGTAACCACGTCCCAACTATCCCTATTAATCATTACGGTGATCCTAGAAACCAACGAAATAGAATCAGTCCGTCCTATTTCATTATTCCATGCTAATGTATTCAGACGTTAGCCTGCTTTAAACACTCTAATTTTTTCAAAGTAACAGTCCTGATTTCCAATCACACCAAATTAATGACATGAAAGTTCCTCAGAAGGTAGAGATTTATCTCACCAGTACAGACAATTAAGCCTGACCAATGGGTAAACCCCGAAGTTCAACTACGAGCTTTTTAACTGCAACAACTTTAATATACGCTATTGGAGCTGGAATTACCGCGGCTGCTGGCACCAGACTTGCCCTCCAA
+
DDDDDIIIIIIIIIIIIIIIIIIIIIIIIIIIIIIIIIIIIIIHIIHIIIIHIIIIIIHIIIIGHHIIIIEHIIHIIIIIHEHIIIIHEHIIHGGHHIHHIHHHHIIIIIIIIIIIIIIIIIIIHIIIIIIIIIIIHFHIIIIHHHIIHHIIIIIHGHIHIIHHIIIIIIIIIIIIIGIIIIIIIIIHIIIHIIIIIIIIIIIIIIHHHHFIIIIIIIIIIIIIIIIIIIIIIIIIIIIIIII=IHGIIIIIIIIIIIIIIIIIIIIIIIIIIIIIIIIIIIIIIIIHHIIIIIIIIIIIIHIIIIIIIIIIIIIIIIIIIIIIIIIIIIIIIIHHIIIIIIIDDDDD
@HISEQ:969:HM2KJBCX2:2:1101:15384:17571 2:N:0:ACTATGCA
ACGTAACCACGTCCCAACTATCCCTATTAATCATTACGGTGGTCCTAGAAACCAACAAAATAGAACCACAACGTCCTATTCTATTATTCCATGCTAATCTATTCAAGCAATAGCCCGCTTTAAACACTCTAATTTTTTCAAGGTAATGGTCCTGGCTCCCCAACACACCCAATAAAGGACATGCTGGCTCACCAGAAGGAAGACCCGACAGCAGACAGTACTCGCCAAAGACGGACCGCCCGGCCAGGCCTAAAATTCAACTACGAGCTTTTTAACTGCAACAACTTTAATATACGCTATTGGAGCTGGAATTACCGCGGCTGCTGGCACCAGACTTGCCCTCCAA
+
DDDDDIIIHHIIIIHIIIIIIIIIIIIIIIIIIIIIIIIIGHHIIIIIIIIIIIIIHHIIIIIIIIIIIIIIIIIIIIIIIIHIIIIIHIIIIIIIIIIIIIIHIIIIIIIIIIIIIIIIIIIIIIIIIIIIIIIIIIIFHIHIIIIIHHIIIIIIIIIIIIIIIIIIGIIIIIIIHIIIIIIIIIIIIIIIIIIIIIIIIIIIIIIIIIIIIIIIIIIIIIIIIIIIIIIIIIIIIIIIIIIIHIIIIIIIIIIIIIIIIIIIIIIIIIIIIIIIIIIIIIIIIIIIIIIIHIIIIIIIHIIIIIIIIIIIIIIIIIIIIIIIIIIIIIIIIHIHIIIIIDDDDD
@HISEQ:969:HM2KJBCX2:2:1101:6361:17927 2:N:0:ACTATGCA
ACGTAACCACGTCCCAACTATCCCTATTAATCATTACGTCGATCCTAGAAACCAACAAAATAGGTTCGATCGTCCTATTTCGTTATTCCATGCTAATGTATTCAAGCGCGAGCCTGCTTTAAGCACTCTAATTTTTTCAAAGTAACAGTCCTGTTTCCCCGCAACAACAAATTAATGCCATCACGGTTCTACAAGAAGGAGGGACCAGTGAGGCCAGTGCATACCAGTGGCACGACCAACCTACTGGCCCCGAAATTCAACTACGAGCTTTTTAACTGCAACAACTTTAATATACGCTATTGGAGCTGGAATTACCGCGGCTGCTGGCACCAGACTTGCCCTCCAA
+
DDDDDIHIIIIHIIIIIIIIIIIIIIIIIIIIIIIIIIIIIIIIIIIIIIIIIIIIIIIIIIIIIHIIHIIIIIIIIIIIIIIIIIIIIHIIGIIIIIIHIFHIIIIIIIIIIIIIIIIIIIIIIIIIIIIIIIIIIIHIIIIIIIIIIIIIIIIIIIIIIIIIIIIIIIIIIIIIIIIIIIIIIIIIIIIIIIIIIIIIIIIIIIIIIIIIIHIIIIIIIIIIIIIIIIIIIIIIIIIIIIIHIIIIIIIIIIIIIIIIIIIIIIIIIIIIIIIIIIIIIIIHIIIIIIIIIIIIIIIIIIIIIIIIIIIIIIIIIIIIIIIIIIIIIIIIIIIIIIIIIDDDDD
@HISEQ:969:HM2KJBCX2:2:1101:4535:18470 2:N:0:ACTATGCA
ACGTAACCACGTCCCAACTATCCCTATTAATCATTACGTCAATCCTAGAAACCAACAAAATAGGATCAACGTCCTATTTCATTATTCCATGCTAATGTATTCAAGCGCGAGCCTGCTTTAAACACTCTAATTTTTTCAAAGTAACAGTCCTGATTCCCCGCCACACCAAATTAATGACATGATGGTTCGTCAGAAGGTAGGAACCAGTAACACCAGTACGTACCTAAGGCACGACCAACGTACTGATCCCGAAATTCAACTACGAGCTTTTTAACTGCAACAACTTTAATATACGCTATTGGAGCTGGAATTACCGCGGCTGCTGGCACCAGACTTGCCCTCCAA
+
DDDDDIIIIIIIIIIIIIIIIIIIIIIIIIIIIIIIIIIIIIIIIIHHIIIIHIIIEHHIIIHHHIIIIIIHHIIIIIIIIIHIIIIIIIIIIIIIIIIIIHIIIIIIIIHGHIHHIHIIIGHIHIIIIEIIIIIIIHIHHIHHIIHIIIIHHHHIIIIIIIIIIIHIIIHIIIIIIIIIIIIIIIIIIIIIIIIIIIIIIIIIIIIIIIIIIIIIIIIIIIIIIIHIIIIIIIIIIIIIIIHIIIIIIIIIIIIIIIIIIHIIIIIIIIIIIHIIIIIIIIIIIIIIIIIIIIIIIIIHIIIIIIIIHIIIIIIIIIIIIIIIIIIIIIIIIIIIIIIIDDDDD
@HISEQ:969:HM2KJBCX2:2:1101:11245:18135 2:N:0:ACTATGCA
ACGTAACCACGTCCCAACTATCCCTATTAATCATTACGTCGATCCTAGAAACCAACAAAATAGAATCAAACGTCCTATTTCATTATTCCATGCTAATGTATTCAAGCGTACGCCTGCTTTAAACACTCTAATTTTTTCAAAGTAACAGTCCTGATTCCCCACGACACCAAATTAATGACATCGCGGTTCTTCAGAAGGTAGGAACCAATAATGCCAGTACGTACCGAAGCACGACCAACAATTCGATCCCGAAATTCAACTACGAGCTTTTTAACTGCAACAACTTTAATATACGCTATTGGAGCTGGAATTACCGCGGCTGCTGGCACCAGACTTGCCCTCCAA
+
DDDDDIIIIIIIIIIHHIIIIIIIIIIIIIIIIIIIIIIIGIIIIIIIHIIIIIIIIIHIIHIIGIIIGHHHHGIHIIIHHIIIIIHFEHHHFHHIIIIIIHIIIIIIHIIIIIIIIIIIIIIIIIIIIIIHIIIIIIIHIIHIIHHIIIIIIIIIIIIIIIIIIIIIIIIIIHIIIIIHHIIIGIIIIHIIIIIIIIIIIIIIIHHHIIHHIHIIIIIHGIIIHIIIIIIIIIIIIIIIIHHHIIIIIIIIIIIHIIIIHIIIIIIIIIIIIIIIIIIIIIHIIIIIIIIIIIIIIIIGIIIIIIIIIIIIIIIIHIIIHIIIIIIIIIIIIIIIIIIIDDDDD
@HISEQ:969:HM2KJBCX2:2:1101:18989:18182 2:N:0:ACTATGCA
ACGTAACCACGTCCCAACTATCCCTATTAATCATTACGTCAATCCTAGAAACCAACAAAATAGGATCGAACGTCCTATTTCATTATTCCATGCTAATGTATTCAAGCGTTAGCCTGCTTTAAACACTCTAATTTTTTCAAAGTAACAGTCCTGTTTCCCTGCAACACCAAATTAATGACATTACAGTTCTTCAAGAAGGAGGAATCAGTAAAGCCAGTACATACCATAGGCACGACCAACCTACTGACCCCGAAATTCAACTACGAGCTTTTTAACTGCAACAACTTTAATATACGCTATTGGAGCTGGAATTACCGCGGCTGCTGGCACCAGACTTGCCCTCCAA
+
ADDDDHD@GHIIHIHCEHHIIFHHHEHHECFG<FHCHEGECHIHHIHGHIHGHHEG?@GCEHHIHGHHEFCHHEHHHIHHF1@FHHE@CE11<GFHIHHIFEEHHDHHIHHDHHFFCHIHHHIHHGHHIIIIIHIEHGIHGDFHHHEHGFHIHHGEHF;DCFHHHHHIHFGEHHHH<@HGCFFCHHHEHIHHHHIIHGGFGIIIHGIIIHEIHHHI=HIHIHIIHIHIHHHHHIHIIHHGGFFECGCFHIIIIHF1F?HHHHHHHCG0HEG@HHGIGIHHHHIHIHFCHH@HHHIIHHHHHHIIHHIIIHHEDHH<HGIIHIIIIHHEIIIHHHHHIHIHIDDAAD
@HISEQ:969:HM2KJBCX2:2:1101:15264:18379 2:N:0:ACTATGCA
ACGTAACCACGTCCCAACTATCTCTATTAATCATTACGGTGATCCTAGAAACCAACGAAATAGAACCAATCCGTCCTATTTCATTATTCCATGCTAATGTATTCAGACGTTAGCCTGCTTTAAACACTCTAATTTTTTCAAAGTAACAGTCCTGATTTCCTATCACACCAACTAAATGGCATGAAAGTTCCTCAGAAGGTAGAGATTTATCTCACCAGTACAGACAATTAAGCCTGACCAATGGGTAAACCCCGAAGTTCAACTACGAGCTTTTTAACTGCAACAACTTTAATATACGCTATTGGAGCTGGAATTACCGCGGCTGCTGGCACCAGACTTGCCCTCCAA
+
DDDDDIIIHHIHIIIIIIGIIIIIIIIIIIIIIIIIIIIIHIIIIIIIIIIIIIIIIIIIIIHIIIIIIIIGIIIIIHIIIIIIIIIIIIIIIIIIIIHHHHHIHIIIIIIIIIIIIIIIHIHHIIHHIIIHIIIIIIIHIGHIIIHIIHIIIIIIIIIIIIHIIIIIIHIIIIIIGIIIIIIIIIIIIIHIIHIIIIIIHIIIIIHIIIIIIIIIIIIIIIIIIIIIIIIIIIIIIIIIIIIIHHGIIIIIIIIIIIHIIIIIIIIIIIIIIIIHIIIIIIIIIIIHIHIIHIIIIIIIIIIIIIIIIIIIIIIIIIIIIIIIIIIIIIIIIIIIIIIIIIIDDDDD
@HISEQ:969:HM2KJBCX2:2:1101:7431:18961 2:N:0:ACTATGCA
ACGTAACCACGTCCCAACTATCCCTATTAATCATTACGGTGATCCTAGAAACCAACGAAATAGAACCAATCCGTCCTATTTCATTATTCCATGCTAATGTATTCAGACGTTAGCCTGCTTTAAACACTCTAATTTTTTCAAAGTAACAGTCCTGATTTCCTATCACACCAACTAAATGGCATGAAAGTTCCTCAGAAGGTAGAGATTTATCTCACCAGTACAGACAATTAAGCCTGACCAATGGGTAAACCCCGAAGTTCAACTACGAGCTTTTTAACTGCAACAACTTTAATATACGCTATTGGAGCTGGAATTACCGCGGCTGCTGGCACCAGACTTGCCCTCCAA
+
DDDDDHHIIIIIIIIIIIIIIIIIIIIIIIHIIIIIIIIIIIIIIIHIIIIIHIIIIGIHIHIIGIIIIIIIIIIIIHIIIIIIIIIIIIIIIHIIIIIIIHIIIIIHIIIIHHIIIHIIIIIIIIIIIIIIIIIHIIIIHIIHHIIIIIHIIHHIHIIIIIHHIHIIIIIIHIIHHHIHIIIIIIIIHIIIIIIHIHIIIIIIIFIIIIIII<IIIIIIIHIIIIIIIIIIIIIHIIIIIIIIIHGHIIIIIIIIIIIIIIIIIIIIIIIIIIIIIIIIIIIIIIIIIIIIIIIIIIIIIIIIIIIIIIIIIIIIIIIHIIIIIIIIIIIIIIIIIIIIIIIDDDDD
@HISEQ:969:HM2KJBCX2:2:1101:14608:18022 2:N:0:ACTATGCA
ACGTAACCACGTCCCAACTATCCCTATTAATCATTACGTCAATCCTAGAAACCAACAAAATAGAATCAAACGTCCTATTTCATTATTCCATGCTAATGTATTCAAGCGTAAGCCTGCTTTAAACACTCTAATTTTTTCAAAGTAACAGTCCTGATTTCCCACGACACCAAATTAATGACATCGCGGTTCTTCAGAAGGTAGGAACCAATAATACCAGTTCGTACCGAGGCACGACCGACAATTTGATCCCGAAATTCAACTACGAGCTTTTTAACTGCAACAACTTTAATATACGCTATTGGAGCTGGAATTACCGCGGCTGCTGGCACCAGACTTGCCCTCCAA
+
DDDDDIIIIIIHIIIIIIIIIIIIIIIIIIIIIIIIIIIIIIIIIIIHIIIIIIIIIHIHIIIIIIIIIIIIIIIIIIIIIIIHIIIIHIIIIIIGIIIHIIHIIHIIIIIIHIIIIIIIIIIIIIHIHIIIIIIIIHIIIIHIIHIIHIIIIIIIIIIIIIIIIIIIIIHHHIIIIIIIIIIIIIIHIIIIIIIIIIIIIIIIIIIIIIIIIIHIIIGIIIIIIIIIIIIIIIIIIIIIIIIHIIIIIIIIIIHHIIIIIIIIIIGIIIIIIIIIIIIIIIHHIIIIIIHIIIIIIIIIIIIIIIIIIIIIIIIIIIIHIIIIIIIIIIIIIIIIIIIIDDDDD
@HISEQ:969:HM2KJBCX2:2:1101:17942:18792 2:N:0:ACTATGCA
ACGTAACCACGTCCCAACTATCCCTATTAATCATTACGTCAATCCTAGAAACCAACAAAATAGGATCGAACGTCCTATTTCATTATTCCATGCCAATGTATTCAAGCGTTAGCCTGCTTTAAACACTCTAATTTTTTCAAAGTAACAGTCCTGTTTCCCTGCAACACCAAATTAATGGCATTACAGTTCTTCAGAAAGGAGGAATCAGCGAAGCCAGTGCATACCAGTGGCACGACCAACCTGCTGACCCCGAAATTCAACTACGAGCTTTTTAACTGCAACAACTTTAATATACGCTATTGGAGCTGGAATTACCGCGGCTGCTGGCACCAGACTTGCCCTCCAA
+
DDCDCIEHFHIHIIIIIIIIHHIIIIIIIIIIIHIIIIIIIIIIIIIIIGHIHHIIIIIHIIIHFHHIHIIHHIIIIIIIIIIIIIIIIIHIIIIIIIIIIIIIIIIIIIIIIIIIIIIIIIHIIIIHIIIIIIIIIIIIIIIIIIIIIIIIIIIIIIIIIIIIIIIIHHIHIHHHIIIIIIIIIIIIIIHIIIHHIIHIIIIIIIIIIIHIIIIIIIIIIIIIIIIIIIIIIIIIIIIIIHIHGIIIIIIIIIIIIIIIIIIIIIIIIIIIIIIIIIIIIHIIIIIHIIIIIIIIIIIIIIIIIIIIIIIIIIIIIIIIIIIIIIIIIHIIIIIIIIIIIDDDDD
@HISEQ:969:HM2KJBCX2:2:1101:18044:19153 2:N:0:ACTATGCA
ACGTAACCACGTCCCAACTATCCCTATTAATCATTACGTCAATCCTAGAAACCAACAAAATAGGATCGAACGTCCTATTTCATTATTCCATGCTAATGTATTCAAGCGTTAGCCTGCTTTAAACACTCTAATTTTTTCAAAGTAACAGTCCTGTTTCCCTGCAACACCAAATTAATGACATTACAGTTCTTCAAGAAGGAGGAATCAGTAAAGCCAGTACACACCATTGGCACGACCAACCTACTGACCCCGAAATTCAACTACGAGCTTTTTAACTGCAACAACTTTAATATACGCTATTGGAGCTGGAATTACCGCGGCTGCTGGCACCAGACTTGCCCTCCAA
+
DCDDDHIGHGHIHHFIIIIIIIGHHIIIGIHHIIIIIIIIIIIIHIHIIGHIHIGHHHIIIIHH?EH=GHHEHHHIHHHEIIICHHI@1GHFIHHFHEHHHHEHHFEGIHHHEHHHHFHHHH@GHHHIHHADAGGHCGEFHHGIHEEE<?GIIHIIIIHIGIIIHFH?IIHHHHHHIIIHCHGFGEHHHEHHHGCEIHHHHGHHGIGIIIIEHIIHHHH<HIHGCCIHHII=H<IGIHFIIHHGEIHIIIHIHHHIFIIHIIIIIIIIIIHIIIHIHIHIIIIHHHHIIIIIIIIIIIIIIHIIIIHEHIHHHHIHIIIIIIIIHGFIHHIIIHHHHCHIIDCDCD
@HISEQ:969:HM2KJBCX2:2:1101:19084:20212 2:N:0:ACTATGCA
ACGTAACCACGTCCCAACTATCCCTATTAATCATTACGTCAATCCTAGAAACCAACAAAATAGGATCGTCGTCCTATTTCATTATTCCATGCTAATGTATTCAAGCGTTAGCCTGCTTTAAACACTCTAATTTTTTCAAAGTAACAGTCCTGTTTCCCCGCAACACCAACTTAATGGCATTACGGTTCTACAAGAAGGAGGAATCAGTAAAGCCAGTGCATACCAGTGGCACGACCAACTTGCTGACCCCGAAATTCAACTACGAGCTTTTTAACTGCAACAACTTTAATATACGCTATTGGAGCTGGAATTACCGCGGCTGCTGGCACCAGACTTGCCCTCCAA
+
DDDDDIHIIIIIIIIIIIIIIIIIIIIIIIIHIIIIIHIIIIIHIIIIIIIIIIIIHHHIIHHHHIIIIIIIIIIIIIIIIIIEHIIHIIIGIIIIIHIIIIIIIIIHIIIIIIIIIIIIHHHIIIIIIIIIIIIIIIIIIIIIIIIIIIIIIIIIIIIIIIIIIIIHIIIIIIIIIIIIIIIIHIIIIIIIIIIIIIIIIIIIIIIIIIIIIIIIIIIIIIIIIIIIIIIIII?IIIIIIIHGIIIIIIIIIIIIIIIIIIIIIIIIIIIIIIIIIIIIIIIIIIIIIIIIIIIIIIIIIIIIIIIIIIIIIIIIIIIIIIIIIIIIIIIIIIIIIIIIDDDDD
@HISEQ:969:HM2KJBCX2:2:1101:2462:20505 2:N:0:ACTATGCA
ACGTAACCACGTCCCAACTATCCCTATTAATCATTACGTCGATCCTAGAAACCAACAAAATAGAATCAAACGTCCTATTTCATTATTCCATGCTAATGTATTCAAGCGTAAGCCTGCTTTAAACACTCTAATTTTTTCAAAGTAACAGTCCTGATTCCCCACGACACCAAATTAATGACATCGCGGTTCTTCAGAAGGTAGGAACCGATAATGCCAGTGCGTACCGAGGCACGACCAACAATTCGATCCCGAAATTCAACTACGAGCTTTTTAACTGCAACAACTTTAATATACGCTATTGGAGCTGGAATTACCGCGGCTGCTGGCACCAGACTTGCCCTCCAA
+
DDDDDIHIHHIIHHIIIIIIIIIIIIIIIIIIIIIIIIHHICHHIIIIIIIHHIIIIIHEHE@GFHIIIHIIHFHFHHIGHHIIIIIHIIIHIIIIIHIIIHIIIIHIIIIHHIHIIHIIIIIHIIIHIIIIIHHHHIHHHHHHIIHIIIIIIIIIIIIHHIIIIIHIIIIIHIIIHIHIGIHIIIIHIIHHIIIIIIIIIIIIIHHIIIIHHIIIIIIIHHIGIIIIIIIIIIIIIIIIIHGDIIIIIIIIIIIHIIHHHHIIIHIIIIIIIHIIIIIIIIIHIIIIHHIIHIHIIIIIIIIIIIIIIIIIIIIIIIIIIIIIIIIIIIIIIIIIIIIIDDDDD
@HISEQ:969:HM2KJBCX2:2:1101:9584:21076 2:N:0:ACTATGCA
ACGTAACCACGTCCCAACTATCCCTATTAATCATTACGTCGATCCTAGAAACCAACAAAATAGAATCAAACGTCCTATTTCATTATTCCATGCTAATGTATTCAAGCGTGAGCCTGCTTTAAACACTCTAATTTTTTCAAAGTAACAGTCCTGATTCCCCACAACACCAAATAAATGACATCATGGTTCGTCAGAAGGGAGAAACCAACAATGCCAGTACGTACCTAGGCACGACCGACATGATGGTCCCGAAATTCAACTACGAGCTTTTTAACTGCAGCAACTTTAATATACGCTATTGGAGCTGGAATTACCGCGGCTGCTGGCACCAGACTTGCCCTCCAA
+
DDDDDIIIIIIIIIIIIIIHHIIIIIIIIIIIIIIIIIIHIIIIIIIIIIIHCGHHHIIIIHHIGHIIIICHIIHHHHIIIIIHHHIFIIIIHIIIHIIIGIHIGIIIIIHHIIIIIGHIIIIIIIIHIIHHHIIIIIIIHIIIHIHHHIIIIIIIIIHIIIIIIIHIHIIIIIIHHGIIIIIIIIIHIIIGIIIIIIIIIIHFIIIIIIIHIIGIIIIIIIIHIIIIIIIIIIIIIIIIIIIHIIIIIIIIIIIIIIIIIIIIIIIIIIIIIIIIIIIIIIIIIIIIIIIIIIIIIIIIIIIHIIIIIIHIIIHIIIIIIIHIIIIIIIIIHIHHFHHIDDDDD
@HISEQ:969:HM2KJBCX2:2:1101:11664:21003 2:N:0:ACTATGCA
ACGTAACCACGTCCCAACTATCCCTATTAATCATTACGTCGATCCTAGAAACCAACAAAATAGAATCAAACGTCCTATTTCATTATTCCATGCTAATGTATTCAAGCGTGCGCCTGCTTTAAACACTCTAATTTTTTCAAAGTAACAGTCCTGATTCCCCACGACACCAAATTAATGACATCGCGGTTCTTCAGAAGGTAGGAACCAATAATGCCAGTGCGTACCGAGGCACGACCGACAATCTGATCCCGAAATTCAACTACGAGCTTTTTAACTGCAACAACTTTAATATACGCTATTGGAGCTGGAATTACCGCGGCTGCTGGCACCAGACTTGCCCTCCAA
+
DDDDDIIHIIHHIIIIIIIIHIIHIGIHIHIIIIIHIHII/FGHIHIHIIIIGHHIIIIIIHHIIHII?HHHHHEHGFHIIHIIIHIHHHIHHIHIHIIIHIHHIIHHHIIIIIIHHGHIHIIIHIIIIIIIIHHHHIHIIIIIHIIIIIIHHHHIIIIIIIIIIIIIIIIHIIIHIHIIIIIHIIIIIHIIIIIIIIIIIIIIIIHHIIHIHFIIIIIHHIIIHIIIIIIIIIIIIIHHIHHHHHHIHEIIIIIIIIIIIIHIIIIIIIIIIIIIIIIIIIIIIIIIIIIIIIIIIIIIIIIIIIIIIIHIIIHIIIIIIIIIIIIIIIIIIIIIIIIIDDDDD
@HISEQ:969:HM2KJBCX2:2:1101:18112:20991 2:N:0:ACTATGCA
ACGTAACCACGTCCCAACTATCCCTATTAATCATTACGTCAATCCTAGAAACCAACAAAATAGGATCGAACGTCCTATTTCATTATTCCATGCTAATGTATTCAAGCGTTAGCCTGCTTTAAACACTCTAATTTTTTCAAAGTAACAGTCCTGTTTCCCTGCAACACCAAATTAATGGCATTACAGTTCTTCAGAAAGGAGGAATCAGCGAAGCCAGTACATACCAGTGGCACGACCAACCTGCTGACCCCGAAATTCAACTACGAGCTTTTTAACTGCAACAACTTTAATATACGCTATTGGAGCTGGAATTACCGCGGCTGCTGGCACCAGACTTGCCCTCCAA
+
BDDDDIIHIIIIIIIIIIIIIIIIIIIIIIIIIIIIIIIIIIIIIIIIIIIIIIIIIIIHHIIIIIIIIIIIIIGIIIIIIIIIIIIHIIIIIIIIIIIIIHIIIIIIIIIIIIIIIIIIIIIHIIIIIIIIHIIIHIIIIIIIIIIIIIIIIIIIIIIHIIIIIIIIIIHIIIIIIIIIIIIHIIIIIIIIIIIIIIHIIIIHIIIIIIIIIHIIIIIIIIIIIIIIIIIIIIIIIIHIIIIIHIIHIIIIIIIIIIIIIIIIIIIIIIIIIIIIIIIIIIIIIIHIIIIIIIIIIIIIIIIIIIIIIIIIIIIIIIIIIIIIIIIIIIIIIIIIIIIIIDDDDD
@HISEQ:969:HM2KJBCX2:2:1101:8356:22159 2:N:0:ACTATGCA
ACGTAACCACGTCCCAACTATCCCTATTAATCATTACGTCAATCCTAGAAACCAACAAAATAGGATCGAACGTCCTATTTCATTATTCCATGCTAATGTATTCAAGCGTTAGCTTGCTTTAAACACTCTAATTTTTTCAAAGTAACAGTCCAAATTCCCCAAAACACCAAATTAATGGCATTAAGGTTCATCAGGAAGGAGGAATCAGTGAGACCAGTACATACCAGAGGCATGACCAACCTACTAACTCCGAAATTCAACTACGAGCTTTTTAACTGCAACAACTTTAATATACGCTATTGGAGCTGGAATTACCGCGGCTGCTGGCACCAGACTTGCCCTCCAA
+
DDDCDIIIIIIIIIIIIIIIIIIIIIIIIIIIIIIIHHIIIHGIIIIIIIIIGIIIIIIIIIHIIIIIIIIIIIIIIIHIIHIIIIIIHIIIIIIIIIIIHIHHIIHHIIIIIIIIIIIIIHIIIIIHIIHHIIIIIIIIIIIIHIIIIHIHIIHIIIHHIIIIHHHHIIHIIIIIIIIIIIIIIIIIIIIIIIIIIIIIIIIIIIIIIIIIIIIIIIIIIIIIIIIIIIIIIII<IIIHIIIHHIFIIIIIIIIIIIIIIIIIIIIIIIIIIIIIIIIIIIIIIIIIIIIIIIIIIIIIIIIIIIIIIIIIIIIIIIIIIIIIIIIIIIIIIIIHIIIIIDDDDD
@HISEQ:969:HM2KJBCX2:2:1101:12500:22983 2:N:0:ACTATGCA
ACGTAACCACGTCCCAACTATCCCTATTAATCATTACGTCAATCCTAGAAACCAACAAAATAGGATCGAACGTCCTATTTCATTATTCCATGCTAATGTATTCAAGCGTTAGCCTGCTTTAAACACTCTAATTTTTTCAAAGTAACAGTCCTGTTTCCCTGCAACACCAAATTAATGGCATTACAGTTCTTCAGAAAGGAGGAACCAGCAAAGCCAGTGCATACCAGTGGCACGACCAACCTGCTGATCCCGAAATTCAACTACGAGCTTTTTAACTGCAACAACTTTAATATACGCTATTGGAGCTGGAATTACCGCGGCTGCTGGCACCAGACTTGCCCTCCAA
+
DCDBDHHHHHIIIHIIIIIIIHHIEHIIIIIIIIIIIFHFHIIIIIHIGHIIIHIIGHIFHHHIIHIDHIIIICHHIIIHHIHIFHIHHCHHIIIIIIIIIHIHIHHHGIIIHHHHHIHHHIIIIIIHHHHIIIIIIIHIIIHHIIIIIIIHIIHIIHGIIIHIHHIIIIIHIIIIIIIIIIHIIIIIIIHIIIIIIIIIIIIHHIIIIIIIIIIIIIIIIIIIIHIIIIIIHIHHIIHHIHHHHIIIIIIHIIIIIIIIIIIIIHIIIIIIIIIIIIIIIIIIHIIIIIIHIIIIIGIIIIIIIIIIIIIIIIIIIIIIIIIIIIIIIIIIIIIIIIIIIDDDDD
@HISEQ:969:HM2KJBCX2:2:1101:4192:22152 2:N:0:ACTATGCA
ACGTAACCACGTCCCAACTATCCCTATTAATCATTACGGTGATCCTAGAAACCAACAAAATAGAACCAATCCGTCCTATTTCATTATTCCATGCTAATGTATTCAGACTATAGCCTGCTTTAAACACTCTAATTTTTTCAAAGTAACAGTCCTGATTTCCCAACACACCAAATTAATGACATGAAGGTTCTTCAGAAGGTAGAAATTCGACACTACTGTACGGACCGTAAAGCCCGACCATAGGACAAATTTCGAATTTCAACTACGAGCTTTTTAACTGCAACAACTTTAATATACGCTATTGGAGCTGGAATTACCGCGGCTGCTGGCACCAGACTTGCCCTCCAA
+
DDDDDIHIIIIIIHIGIIIIIIHIIIIIIIIIIIIIIHHHIIIIIIIIHIHHIIIIIIIHIHHHIIIIIIGIIIIIIIIIIHIIIHIHIHIIIHIIIIIIIHHEHFIIIIHIHIIIIIHHIHIIIHHHIIIHIIIHIIIIGIHIIHGIIIIIIIIHHHHHHHHIIIIIFHIHHIIIIIIIIIIIIIHHIIHGIIIIIHHHHIHHHHIIIIIIHIHHIIIHHHHHIHIIHGHHIIGIIIIIIIIIHHFIHHHHHHIIIIIIGIIHIIIIIIIIIIIIIIGGIIIHIIIIHHHIIIHIIIIIIIHIIIIGIIIIIIIIIIIIIIIIIGIIIIIIIIIIIIIIIIIDDDDD
@HISEQ:969:HM2KJBCX2:2:1101:5912:23698 2:N:0:ACTATGCA
ACGTAACCACGTCCCAACTATCCCTATTAATCATTACGTCGATCCTAGAAACCAACAAAATAGAATCAAACGTCCTATTTCATTATTCCATGCTAATGTATTCAAGCGTAAGCCTGCTTTAAACACTCTAATTTTTTCAAAGTAACAGTCCTGATTCCCCACGACACCAAATTAATGACATCGCGGTTCTTCAGAAGGTAGGAACCAATAATGCCAGTGCGTACCGAAGCACGACCAACAATTTGATCCCGAAATTCAACTACGAGCTTTTTAACTGCAACAACTTTAATATACGCTATTGGAGCTGGAATTACCGCGGCTGCTGGCACCAGACTTGCCCTCCAA
+
DDDDBHHIHHHECEHHIIIIHIHIIIHIHIIIIIIIHIIIIGHHIIIHIIHIEHHIHIIHHHHFCHIIIHIIHIHIIIIIIIIICHHIIGIHIIIIIIIGIIIIIHIIIIHIIIIIIIIIIIIIIIHHGHHIHIIIIIIHIIIIIIHIHIHHIIIIIIIIIIIIIIIIIIIHIIIIHHIIIIHHGIIIIIIIIIIIIIIIIIHIIIIHIHH#IIIIIIIIIIIIIIIIHIIIIIIIHIIIIHGDIIIIIIHIHIHIIIIHIIIHHIIIIIIHIHIIIIIIIIIIIHHIIIHGHIHIIIIHIIGIIIIIIIIIIIIIIIIIIIIIIHIIIIIHHIIIIIIIDADBA
@HISEQ:969:HM2KJBCX2:2:1101:14098:23574 2:N:0:ACTATGCA
ACGTAACCACGTCCCAACTATCCCTATTAATCATTACGTCGATCCTAGAAACCAACAAAATAGAATCAAACGTCCTATTTCATTATTCCATGCTAATGTATTCAAGCGTACGCCTGCTTTAAACACTCTAATTTTTTCAAAGTAACAGTCCTGAATCCCCACGACACCAAATTAATGACATCGCGGTTCTTCAGAAGGTAGGAACCAATAATGCCAGTACGTACCGAAGCACGACCAACAATTCGATCCCGAAATTCAACTACGAGCTTTTTAACTGCAACAACTTTAATATACGCTATTGGAGCTGGAATTACCGCGGCTGCTGGCACCAGACTTGCCCTCC
+
DDDDDIIIIIIIIIIIIIIIIIIIIIIIIIIIIIIIIIIIIIIIIIIIIIIIIIIIIIIIIIHHIIIIIIIIIIIIIIIIIIIIIIIIHIIIHIIIIIIIIIIIIIIIIIIIIIIIIIIIHIIIIIIIIIIIIIIHIIIIIIIIIIIHIIIIIIIIIIIIIIIIIIIIIIIIIIIIIIIIIIIIIIIIIIIIIIIIIIIIIIIHIIIIIIIIIIIIIIIIIIIIIIIIIIIIIIIIIIIIIIIIIIIIIIIIIIIIIIIIIIIIIIIIIIIIIIIIIIIIIIIIIIIIIIIIHIIIIIIIIIIIIIIIIIIIIIIIIIIIIIIIIIIIIIIHF<IIIIDDDDD
@HISEQ:969:HM2KJBCX2:2:1101:7729:23871 2:N:0:ACTATGCA
ACGTAACCACGTCCCAACTATCCCTATTAATCATTACGTCAATCCTAGAAACCAACAAAATAGGATCAACGTCCTATTTCATTATTCCATGCTAATGTATTCAAGCGCGAGCCTGCTTTAAACACTCTAATTTTTTCAAAGTAACAGTCCTGATTCCCCACCACACCAAATTAATGACATGATGGTTCGTCAGAAGGTAGGAATCAGTAACACCAGTACGTACCGAAGGCACGACCAGCGTACTAATCCCGAAATTCAACTACGAGCTTTTTAACTGCAACAACTTTAATATACGCTATTGGAGCTGGAATTACCGCGGCTGCTGGCACCAGACTTGCCCTCCAA
+
B@DD@EHHIHIHCH<@CHHFH1CFGHHIHHHHEFHGHIEHEEGDEGHIIIHHG@GCEHHHHIEHICFGHCHGCHHHI@GFHIHHIIHHEFE?FHCHGFHHHHHHFHEHH<HHGC<GC1FHIIHGHEBDG@HHFG@CHHIIHHHIIHIIB1E@H1DIHE9FEHHEHHHIHGHEGGE:FC@HGFD<DC/EHFHHEEH@GCHHHHD@0HFCGHIHIHHHGHEGCHHEECIHHHDHHG>5H?<GHD@@HEHCCHIIIHHH?FC@EHEIHG0HIHEEF@F@G@FFCD<@EGC@HHECHHHGC@EEHIHHGGIHHHHCHHDC/H@@F?C@D11HIHH?GEC@DIHHB<<DB
@HISEQ:969:HM2KJBCX2:2:1101:1849:24727 2:N:0:ACTATGCA
ACGTAACCACGTCCCAACTATCCCTATTAATCATTACGTCAATCCTAGAAACCAACAAAATAGGATCGAACGTCCTATTTCATTATTCCATGCTAATGTATTCAAGCGTTAGCCTGCTTTAAACACTCTAATTTTTTCAAAGTAACAGTCCTGTTTCCCTGCAACACCAAATTAATGACATTACAGTTCTTCAAGAAGGAGGAATCAGTAAAGCCAGTACATACCATTGGCACGACCAACCTACTGACCCCGAAATTCAACTACGAGCTTTTTAACTGCAACAACTTTAATATACGCTATTGGAGCTGGAATTACCGCGGCTGCTGGCACCAGACTTGCCCTCCAA
+
DDDDDIIIIIIIIIIIIIIIHIIIIGIIIIIIIIIIIIIIIIIIIIIIIIHIIIIIHIHHHHIIIIIIIIIIIIIIIIIIIIIIIIIHIHIIGIIHIIIIIIIIIIIIIIIIHHIIIIIIIIIIIIIHHIIHHIIIIIIIIIIIIIIIIIIIIIIIIIIIIIIIIIIIIIIIIIIIIIIIIHIIIIIIIIIIIIIIIIIIIIIIIIIIIIHIIIIIIIIIIIIIIIIII=IIIIIIIIHIIHHHHIIIIIIIIIIIIIIIIIIIIIIIIIIIIIIIIIIIIIIIIIIIIIIIIIIIIIIIIIIIIIIIIIIIIIIIIIIIIIIIIIIIIIIIIIIIIIIIIDDDDD
@HISEQ:969:HM2KJBCX2:2:1101:14713:25414 2:N:0:ACTATGCA
ACGTAACCACGTCCCAACTATCCCTATTAATCATTACGTCAATCCTAGAAACCAACAAAATAGGATCGAACGTCCTATTTCATTATTCCATGCTAATGTATTCAAGCGTTAGCTTGCTTTAAACACTCTAATTTTTTCAAAGTAACAGTCCAAATTCCCCGCAACACCAAATTAATGGCATTACGGCTCATCAGGAAGGAGGAATCAGTGAGACCAGTACATACCAGAGGCATGACCAACCTACTAACCCCGAAATTCAACTACGAGCTTTTTAACTGCAACAACTTTAATATACGCTATTGGAGCTGGAATTACCGCGGCTGCTGGCACCAGACTTGCCCTCCAA
+
DDCDDIIIIIIIIIIIIIIIIIIIIIIIIIIIIIIIIIIIIIIIIIIIIIIIIIIIEHIIIIIIIIIIHIGHIIIIIIIIIIIIIIIIIIIIGHIIIIIIIIIIIIIIIIIIIIIIIIIIIIHIIIHIIIIIIIIIIIIIIIIIIIIIIIIIIIIIIIIIIIIIIIIIIIIIIIIIIIIIIIIIIIIIIIIIIIIHIIIIIIIIIIIIIIIHIIHIIIIIIIIIIIIIIIIIIIIIIIIIIHHHHIHIIHIIIIIIHIIIIIHIIIIIIIIIIIIIIIIIIIIIIIIIIIIIIIIIIIIHIIIIIIIIIIIIIIIIIIIIIIIIIIIIIIIIIIIIIIIIIDDDDD
@HISEQ:969:HM2KJBCX2:2:1101:12748:25689 2:N:0:ACTATGCA
ACGTAACCACGTCCCAACTATCCCTATTAATCATTACGGTGATCCTAGAAACCAACGAAATAGAACCAATCCGTCCTATTTCATTATTCCATGCTAATGTATTCAGACGTTAGCCTGCTTTAAACACTCTAATTTTTTCAAAGTAACAGTCCTGATTTCCTATCACACCAACTAAATGGCATGAAAGTTCCTCAGAAGGTAGAGATTTATCTCACCAGTACAGACAATTAAGCCTGACCAATGGGTAAACCCCGAAGTTCAACTACGAGCTTTTTAACTGCAACAACTTTAATATACGCTATTGGAGCTGGAATTACCGCGGCTGCTGGCACCAGACTTGCCCTCCAA
+
DDDDDIIIIIIIIIIIGHIIHIIIIIIIIIIIIIIIHEHIIHIIHIIIIIIIGHIIIEHF1FCHHIHIIIIGDGHDIHIGIHIIIFHHHEHHGEIIGHFHHHEHHHGCDHHIEHEHIHHHIIIHIIIHHIIFHIIHIIHHIIHIIIIHHHEGIHIIIIHIIIIIIIHFEHIHHGHHIFIHIIIIIIIHHIIIHIIIGHIIIIIIIHHIIIIIIIIIIIIHFHHIIHIIIIIIIIIIIIIIIIHEHFAIHDGHEIIHHGCHIIIIIIIIIIIIIIIIIIHIHHIIHHIIIIIIIIHIIIIIIIIGHIIHHIIHHIIIIIIIIIIIIIIIHFHHIHHHIHIHIIGDDDDD
@HISEQ:969:HM2KJBCX2:2:1101:12859:26024 2:N:0:ACTATGCA
ACGTAACCACGTCCCAACTATCCCTATTAATCATTACGTCAATCCTAGAAACCAACAAAATAGGATCAACGTCCTATTTCATTATTCCATGCTAATGTATTCAAGCGCGAGCCTGCTTTAAACACTCTAATTTTTTCAAAGTAACAGTCCTGATTCCCCACCACACCAAATTAATGACATGATGGTTCGTCAGAAGGTAGAAATCAGTAACACCAGTACGTACCGAAGGCACGACCAGCGTACTAATCCCGAAATTCAACTACGAGCTTTTTAACTGCAACAACTTTAATATACGCTATTGGAGCTGGAATTACCGCGGCTGCTGGCACCAGACTTGCCCTCCAA
+
DBADDIIIIIHHIHHHHIHIEGEHIIIIIIHHHHIHHGCHHIHHHHIGHGHHEEGHHH@HHIGEEHHCHEHHEHGH?GHHHIHIGHFHHHEHHFHGHHGFH?CHCGDCHHEHHHGHEHHGGCCGFEHHIFHHHHHHHHGEGHHHHHHEIHGCHHCGHB@HHHHGCGEHEHHHGHCCC?GGHIHHF<HHHEEIHIIHHHHGHIHIHHIIHIHGF2IIIIIHIHIIHHH<DIIIIIHHIGHGD<GHHHHDHCEHFC@FHHHHHHHF@IHHFG?IHHHEGECFEEGCEIGEHHHIHEGCIGIIIIHG?IHHHG<<HHDHCEHIIIIHHD1IIHHHGHHHEHIIDCDDD
@HISEQ:969:HM2KJBCX2:2:1101:5081:25945 2:N:0:ACTATGCA
ACGTAACCACGTCCCAACTATCCCTATTAATCATTACGGTGATCCTAGAAACCAACAAAATAGAATCATGCCGTCCTATTTTATTATTCCATGCTAATGTATTCAAGCAAAATGCCTGCTTTAAACACTCTAATTTTTTCAAAGTAAAGGTCCTGGTTCCCCGTGACACCCAATTAAGGGCATCGCGGTTCTCCAGAAGGTGAGAAATTGACTACACCAGTTCATACCCCTTAAGGCACGACCGATGTGTCAATCCCGAAATTCAACTACGAGCTTTTTAACTGCAACAACTTTAATATACGCTATTGGAGCTGGAATTACCGCGGCTGCTGGCACCAGACTTGCCCTCCAA
+
DDDDDIIIIIIIIIIIIIIIIIIIIIIIIIIIGIIIIIIIIHIIIIIIIIIIIIIIIIIEHHHIIIIIIIHHHIIIIIHHHIIHIHFHEIHCHHHHIIIHIEHGIIHHIIIIIIHIGIIIIIIIHHHIHHHIGIIHIIHHIIIIIIIIIFIIIIIIIHIIIIIIIIIIIIIIIIIIIIIIIIIIIIIIIHIIIIIIIIIIIIIIIIIIIIIIIIIIIIIIIIIIIIIIIIIIIIIIIIII>IIIIIIIIHHIIIIIIIIIIIIIIIIIIIIIIIIIIIIIIIIIIIIIIHIIHIIIIIIIIIIIIIIIIIIIIIIIIIIIIIIIIIIIIIIIIIIIIIIIIIIIIIIDDDDD
@HISEQ:969:HM2KJBCX2:2:1101:12283:26629 2:N:0:ACTATGCA
ACGTAACCACGTCCCAACTATCCCTATTAATCATTACGTTGATCCTAGAAACCAACAAAATAGAATCGAACGTCCTATTTCATTATTCCATGCTAATGTATTCAAGCGTTAGCCTGCTTTAAACACTCTAATTTTTTCAAAGTAACAGTCCTGTTTCCCTGCAACACCAAATTAATGACATTACAGTTCTTCAAGAAGGAGGAATCAGTAAAGCCAGTACATACCATAGGCACGACCAACCTACTGACCCCGAAATTCAACTACGAGCTTTTTAACTGCAACAACTTTAATATACGCTATTGGAGCTGGAATTACCGCGGCTGCTGGCACCGACTTGCCCTCCAA
+
DBDD@HEFDHHGHIHHIIHIIICCH?HHHEHEG@FCHCG?C?<FHH1<<1EGF@1CCH1DGHIHCC@1<1DH1<GCGHEEHEEH1CEHHE@FEGHGFEEHIEHHEHE0HEFCGGFHHHI@G@@CCHEHHH?GC1HHH6G$EHHIIIIHGEIHHGHHIHHHD@@+8<CGE?FCIHHIHCEHGCIIIIIGGHGEHFHCHHHFHCIIHHIIHHGEHI8IHHHHGHCEHHGHHDHHHEIIHHHHG@CD@DGGHHHFHC<@FCHIHCECCECHGD1CHGHGEEHHCEH@HCHHIIHEECCHGIHHEC<<EGHHECHEDC<EDHEHGEG@HG?E?IHEFIHECCHEDDDDD
@HISEQ:969:HM2KJBCX2:2:1101:14793:26319 2:N:0:ACTATGCA
ACGTAACCACGTCCCAACTATCCCTATTAATCATTACGGTGATCCTAGAAACCAACAAAATAGAACCATGCCGTCCTATTCTATTATTCCATGCTAATGTATTCGAGCAAAAATGCCTGCTTTAAACACTCTAATTTTTTCAAGGTAAAGGTCCTGGATCCGCAAGACACCCAATAAAGGACATCAAGTTTCTCCAGAAGGTGAGAAATCAACAGTAACAGTTCATACCCCTTAAGGCATGACCGTCACGTCAATCCCGAAATTCAACTACGAGCTTTTTAACTGCAACAACTTTAATATACGCTATTGGAGCTGGAATTACCGCGGCTGCTGGCACCAGACTTGCCCTCCAA
+
DDCDDIIHHHIHHIIIHIIIIIIIIHIIIIIHIIIIIIHIIIIIIIIIIIIIIIIIGIGHIIHHIIIIIIIHIHHHIIHIIIHIIIIHHIIIHHIHIIIIHGEHIIIHIIIIIIIIHIIHHIIIIIIIIIIIIIHIIHHIIIIIIIIIIIHGIIIHHHIIIIIIIIIHHIIIIIIIHIIIIIIIIIIIIIHIIHIIIIIIIIIIIIIIHIIIIIIIIIIIIIIIIIIGIIHIIIIIIIIIIIIIIIIIHHEHIHIIIIIIIIGIIIHHHHIIIIIIIIIHIIIIIIIIIIIHHIIIIIIIIIIIIIIIIIIIIIIIIIIIIIIIIIIIIIIIIIIIIIIIIIIIGIIIDDDAD
@HISEQ:969:HM2KJBCX2:2:1101:16724:27476 2:N:0:ACTATGCA
ACGTAACCACGTCCCAACTATCCCTATTAATCATTACGGTGATCCTAGAAACCAACGAAATAGAATCAGTCCGTCCTATTTCATTATTCCATGCTAATGTATTCAGACGATAGTCTGCTTTAAACACTCTAATTTTTTCAAAGTAACAGTCCTGATTTCCCATCACACCAAATAAATGGCATGAAAGTTCCTCAGAAGGTAGAGATCCATCTCACCAGTGCAGACAATTAAGCCTGACCAATGGGTAGACCCCGAGGTTCAACTACGAGCTTTTTAACTGCAACAACTTTAATATACGCTATTGGAGCTGGAATTACCGCGGCTGCTGGCACCAGACTTGCCCTC
+
DDDDDIIIIIIIIIIIIIIIIIIHIIIIIIIIIHIIIIIHIIIIIHIIIIIIIIIIIIIHIIIIIIIIHIIIIIIIIIIIIIIIIIFHIHHHHHIIHHIIIIIIIIIIIIIIIIIIIIHHGIIIIIIIIIIIIIIIIIHIHIIIIIIIIIIHIIIIIIIIHIIIIIIIIIIIIHHIIIIIIIIIIIIIIIIIIIIIIIIHIIIIIIIIIIIIIIIIIIIIIIIIIIIIIIIIIIIIIIIIIII<IIIIIHIIIIIIIIIHIIIIIIIIIIIIIIIIIIHIIIIIIIIIHIIIIIIHIIIIIIIIIIIIIIIIIIIIIIIIIIIIIIIIIIIIIIIIIIIIDCDDD
@HISEQ:969:HM2KJBCX2:2:1101:11098:27200 2:N:0:ACTATGCA
ACGTAACCACGTCCCAACTATCCCTATTAATCATTACGGTGATCCTAGAAACCAACGAAATAGAATCAGTCCGTCCTATTTCATTATTCCATGCTAATGTATTCAGACGATAGTCTGCTTTAAACACTCTAATTTTTTCAAAGTAACAGTCCTGATTTCCAATCACACCAAATAAATGACATGAAAGTTCCTCAGAAGGTAGAGATCCATCTCACCAGTGCAGACACCTAAGCCTGACCAATGAGTAAACCCCGAAGTTCAACTACGAGCTTTTTAACTGCAACAACTTTAATATACGCTATTGGAGCTGGAATTACCGCGGCTGCTGGCACCAGACTTGCCCTCCAA
+
DDDDDIHIIHIHIIIIIIIIIIIIIIIIIHHIIIIIIIIIIIIHIHIIIIIIHIIIIIIIIIEHIIIIIIIGIIGIHHIIIIIIHHHIIIHHHIHHIHIHHIIIIHIIIIIIIIIIIIIIGHIIIIIIIIIIIHIIIIIIIIIIIIIIIIIIHHHIIHIIIHHIIIIIEHIIIIIIIIHIIIIIIHIIIIIHIIIIIIIHIIHIIIIIHIIIIIIIIIHIIIIIIIIIIHIHIIIIIIIIIIHIIHIIIIIIIIIIIIIIIIIIIIIIIIIIIIIIIHIHIIIIIIIIIIIIIIIIIIIIIIIIIIIIIIIIIIIIIIIIIIIIIIIIIIIIIIIIIIIIIHIDDDDC
@HISEQ:969:HM2KJBCX2:2:1101:3857:28731 2:N:0:ACTATGCA
ACGTAACCACGTCCCAACTATCCCTATTAATCATTACGGTGATCCTAGAAACCAACAAAATAGAACCAAACCGTCCTATTTTATTATTCCATGCTAATGTATTCAGACGGACGCCTGCTTTAAACACTCTAATTTTTTCAAAGTAACAGTCCTGATTTCCCCCACACCAACTGAATGACATGGAGATTCCTCAGAAGGTAGGAACTCGTCACACCAGTGCAGACAGTTAAGCCTGACCAATGGGCAAATCCCGAAGTTCAACTACGAGCTTTTTAACTGCAACAACTTTAATATACGCTATTGGAGCTGGAATTACCGTGGCTGCTGGCACCAGACTTGCCCTCCAA
+
DDDDDIIIIIIHIIIIIIIIIIIIIIIIIIIIIIIIIIIIIIIHIIIIIIIHIIIIIIGIIIIIHIIIIGIIIIIIIIIIIIIIIIIIEHIIFHHHIIGIIHIHIIIIIIHIIIIIHHHHHIIIIIIHIHIIIIIIHIIIHHIIIIIHIIIIHHIHIHIIIIHIHHHIIHIIIIIIIIIIIIIIIIHIIIIIIIIIIIHIIIIIIGIIIIIIIHIIIIIIIIIIIIIIIIIIIIIII=IIIIHIHGIIIIIIIIIIIIIIIIIIIIIIIIIIIIIIIIIIIIIIIIIIIIIIIIIIIIGIIIIIIIIIIIIIIIIHIIIIIIIIIIIIIIIIIIIIIIHIIIDDDDD
@HISEQ:969:HM2KJBCX2:2:1101:7089:29194 2:N:0:ACTATGCA
ACGTAACCACGTCCCAACTATCCCTATTAATCATTACGTCAATCCTAGAAACCAACAAAATAGGATCAAACGTCCTATTTCATTATTCCATGCTAATGTATTCAAGCGTTAGCCTGCTTTAAACACTCTAATTTTTTCAAAGTAACAGTCCTGTTTCCCTGCAACACCAAATTAATGACATTACAGTTCTTCAAGAAGGAGGAACCAGTAAAGCCAGTACATACCAGAGGCACGACCAACCTACTAATCCCGAAATTCAACTACGAGCTTTTTAACTGCAACAACTTTAATATACGCTATTGGAGCTGGAATTACCGCGGCTGCTGGCACCAGACTTGCCCTCCAA
+
DDDDDIGHIHHIIIIIIIIIIIIIIIIIIHIIIIIHIHHIIIIIIIIIIIIIIIIIIIIIHIHHIIIIIIIHIIIHHIGIIIIIIIIIHIHHHIGIIGIIIIIIIIHHHIIIIIHIIIIIIHIIIIHIHHIHHIIIGHIIIIIIHHHHIIHHHIIIHHIHIIIIIHGGIHHIIIIIHHIHIIIIIHIIHIIIIHIIHIIHIIHHHHHIIIIIIGIIIIIIHHIIHIIIIIIIIIIIIHIIIHFGHHHHIIIIIIIHEIIIIIIIIIHIIIIIIIHIIIIIIHHHHHEHHIIIIIIIIIIIIIIIIIIIIIIIHIIIIIHIHIIIIHIIIIIIIIIIIIIIIDDDDD
@HISEQ:969:HM2KJBCX2:2:1101:13726:28614 2:N:0:ACTATGCA
ACGTAACCACGTCCCAACTATCCCTATTAATCATTACGTCGATCCTAGAAACCAACAAAATAGAATCAAACGTCCTATTTCATTATTCCATGCTAATGTATTCAAGCGTAAGCCTGCTTTAAACACTCTAATTTTTTCAAAGTAACAGTCCTGATTCCCCACGACACCAAATTAATGACATCGCGGTTCTTCAGAAGGTAGGAACCGATAATGCCAGTGCGTACCGAGGCACGACCAACAATTCGATCCCGAAATTCAACTACGAGCTTTTTAACTGCAACAACTTTAATATACGCTATTGGAGCTGGAATTACCGCGGCTGCTGGCACCAGACTTGCCCTCCAA
+
DDDDDIIIIIIIIIIIIIIIIIIIIIIIIIIIIIIHIIIIIIHIIIIHIIIIIIIIIIHIIIIGIIIIGHHHIIIIIIIIIIHHIIIIIIIHHIHHGIIIIHHIIHHIIIIIHIIIIIHIIHIIIIHIIIGIIHHIIIIIIIIIIIIIIIIIIHHIHIIIGHHCHHIHIIIIIIHIIIIIIIIIIIIIIIIIIIIIIIIIIIIIHIIIHHIIIIIIIIIGIIIIIIIIIIHIIIIIIIHHHFDDIIIIIIIIIIHHIIIHIIIIIIIIIIIIIHIIIIHIIIIIIIIIIIIIIIIIIIIIIIIIIIIIIIIIIHIIIIIIIIIIIIIIIIIIIIIIIIIIDDDDD
@HISEQ:969:HM2KJBCX2:2:1101:5856:28925 2:N:0:ACTATGCA
ACGTAACCACGTCCCAACTATCCCTATTAATCATTACTTCAATTCTAGAAACCAACAAAATAGAACCGAAGTCCTAAATTATTATTCCATGCTAATGTATTCAAGGCATAAGCCTGCTTTAAACACTCTAATTTTTTCAAAGTAATAGAGCTAGATGGCGACGACAAGCCCAGTAAAGGGTTGTCGCCGTTCTCAAGCAAGATGGTAGACGCGCGCCAGCACACACACTCGTAACCGAGGCGGGCCAGGTGCGTCAAACCAGAAATCCAACTACGAGCTTTTTAACTGCAGCAACTTTAATATACGCTATTGGAGCTGGAATTACCGCGGCTGCTGGCACCAGACTTGCCCTCCAA
+
DDDDDIIIIIHIIIIGHIIIIIGIIIIIIIIIIIIHIIIHIIIIIIIIIIIIHHIIIIEHHIIIIIIIIIIHIIIIHIIIIIIIHEHFHIIHIHIHHIGCFDHHHHIIIIIIHHIIIIHIHIHIIIIIIIHHIIIIHGIIIIIIIIIIIIIIIIIIIHIIIIIIIIIIHGIIIIHHHIIHIIIIIIIIIIIIIIIIIIIIIIGIIIIEHIIIIIIIIIIIIIIIIIIIIIIIHCIIIIIIIIIIIIIIIIIIIIHIIIIHHHIIHHIIIIIIHIIIIIIIIIHIHIIIIIIIIIIIIIIIIGIHIIIIIIIIIIIIIIIIIIIIIIIIIIIIIIIIIIIIIHIIIIIIIIIDDDDD
@HISEQ:969:HM2KJBCX2:2:1101:13436:28312 2:N:0:ACTATGCA
ACGTAACCACGTCCCAACTATCCCTATTAATCATTACGGTGATCCTAGAAACCAACGAAATAGAATCAGTCCGTCCTATTTCATTATTCCATGCTAATGTATTCAGACGTTAGCCTGCTTTAAACACTCTAATTTTTTCAAAGTAACAGTCCTGATTTCCAATCACACCAAATTAATGACATGAAAGTTCCTCAGAAGGTAGAGATTTATCTCACCAGTACAGACAATTAAGCCTGACCAATGGGTAAACCCCGAAGTTCAACTACGAGCTTTTTAACTGCAACAACTTTAATATACGCTATTGGAGCTGGAATTACCGCGGCTGCTGGCACCAGACTTGCCCTCCA
+
DDDDDIIIIIIIIIIIIIIIIIIIIHIIIIIIIIIIIIIIIIIIIIIIIIIIIIIIIIIHIIIGHIIIIIIIIIIIIIIIIIIIIIIIIIIIHIIIIIIIIIIIIIIIIIIIIIIIIIIIIIIIIIIIHIHHHIIIIHIIHIIIIIHIIIIIIIIIIHIIIIIIIIIIGHIHIIIIIIIIIIIIIIIIIIIIIIIIIIIIIIIIIIIIIIIIIIIIIIIIIIIIIIIIIIIIIIIIIIIIIIIIIIIIIIIIIIIIIIIIIIIIIIIIIIIIIIIIIIIIIIIIIIIHGHIIIIIIIIIIIIIIIIIIIIIIIIIIIIIIIIIIIIIIIIIIIIIIIIIIIIDDDDD
@HISEQ:969:HM2KJBCX2:2:1101:13665:29400 2:N:0:ACTATGCA
ACGTAACCACGTCCCAACTATCCCTATTAATCATTACGTCAATCCTAGAAACCAACAAAATAGGATCGAACGTCCTATTTCATTATTCCATGCTAATGTATTCAAGCGTTAGCCTGCTTTAAACACTCTAATTTTTTCAAAGTAACAGTCCTGTTTCCCTGCAACACCAAATTAATGACATTACAGTTCTTCAAGAAGGAGGAATCAGTAAAGCCAGTACATACCATTGGCACGACCAACCTACTGACCCCGAAATTCAACTACGAGCTTTTTAACTGCAACAACTTTAATATACGCTATTGGAGCTGGAATTACCGCGGCTGCTGGCACCAGACTTGCCCTCCAA
+
CDDDDIIIIIIIIIIHIIIGIIHIHIIIIIIIIIIIIHHIIIIHIIIIIIIIIHHHCHHIIHEGHIIHIGIIIGIIIIIIIIIHHIIIIIHIIIIIIHIIIIIIIHIIHHIIIIIIIIIHIIIIIIIIIIIHIIIIIIIHIIIIIHHIIIIIIIIHIIIIIIIIIIIIHGHHFHHIIIIIIHIIIIIHIIIIIIIIIIIIIIHIHIIIHIHIIIIIIIIIHIIIIIIIHIIIIHHIHHFIHHFGHIIIIIIIIIIIHIIIIIIIIIIIIIIIIIIIIHIHIIIIHHIIIIIIIIIIIIIIIIIIIIIIIIIIHIIIIIIIIIIIIIIIHHIIIHIHHIIIIDDCDC
@HISEQ:969:HM2KJBCX2:2:1101:9772:29686 2:N:0:ACTATGCA
ACGTAACCACGTCCCAACTATCCCTATTAATCATTACGTCGATCCTAGAAACCAACAAAATAGAATCAAACGTCCTATTTCATTATTCCATGCTAATGTATTCAAGCGTAAGCCTGCTTTAAACACTCTAATTTTTTCAAAGTAACAGTCCTGATTCCCCACGACACCAAATTAATGACATCGCGGTTCTTCAGAAGGTAGAAACCGATAATGCCAGTACGTACCGAAGCACGACCAACAATTCGATCCCGAAATTCAACTACGAGCTTTTTAACTGCAACAACTTTAATATACGCTATTGGAGCTGGAATTACCGCGGCTGCTGGCACCAGACTTGCCCTCCAA
+
DDDDDIIIIIIHIIIIIIIIIIIIIIIIIIIIIIIIIIIIIIIIIIIIIIIIIIIIIIIIIIHIIIIIIIHIEHHIIIHIIIIIIIIHIHFHHHIIIIIIIIHIIIIIIIIIIIIIIIIHIHIIHIIIIIIIIHIIIIHIIIIIIIIIIIIIIIIIIIIIIIIIIIIIIIIIIIIIIIIIIIIIHIIIIIIIIIIIIIIIIIIHIIIIIIIIIIIIIIIIIIIIIIIIIIIIIIIHIIHIIIHFIIIIIIIIIIIIIIIIIIIIIIIIIIIIIIIIIIIIIIIIIIIIIIIIIIIIIIIIIIIIIIIIIIIIIIIIIIIIIIIIIIIIIIIIIIIIIIIIDDDDD
@HISEQ:969:HM2KJBCX2:2:1101:7048:27549 2:N:0:ACTATGCA
ACGTAACCACGTCCCAACTATCCCTATTAATCATTACGTCGATCCTAGAAACCAACAAAATAGAATCAAACGTCCTATTTCATTATTCCATGCTAATGTATTCAAGCGCGAGCCTGCTTTAAACACTCTAATTTTTTCAAAGTAACAGTCCTGATTCCCCACGACACCAAATTAATGACATCGTGGGTAGGAATCAATTTGACCAGTACGTGCCGAGGCACGACCGACCAACAGATCCCGAAATTCAACTACGAGCTTTTTAACTGCAACAACTTTAATATACGCTATTGGAGCTGGAATTACCGCGGCTGCTGGCACCAGACTTGCCCTCCAA
+
DADBDIIIIIHHHIIIIIIIIIIIIIIIIIIIIIIIHCHHIIIIIIIIIIIIIIIIHGHIIIIIIIIIIHIIIHIIHIIIIIIIIIHIIIIIIIIIIIIIIIHIHIHHHIIIHIIIIIIIIIIHIIIIIIIIIIHIIIIIIIIIIIIIHIIIHIIIIIIIHIIIIIIHIIIIIIIIIHIIHIIIIIIIIIIIIIIIIIIIHIIHIIIHIIIIIIIIIIIIIIIIHIIIIIIIHIIIIIIIIIIIIIIIIIIIIIIIIIIIIIIIIIIIIIIIIIIIIIIIIIIIIIIIIIIIIHIIIIIIIIIIIIIIIIIIIIIIIIIIIIIIIIIIIDDDD@
@HISEQ:969:HM2KJBCX2:2:1101:7097:29479 2:N:0:ACTATGCA
ACGTAACCACGTCCCAACTATCCCTATTAATCATTACGGTGGTCCTAGAAACCAACAAAATAGAACCACAACGTCCTATTCTATTATTCCATGCTAATCTATTCAAGCAATAGCCCGCTTTAAACACTCTAATTTTTTCAAGGTAATGGTCCTGGCTCCCAACACACCCAATAAAGGACATGCTGGCTCACCAGAAGGAAGACCCGACAGCAGACAGTACTCGCCAAAGACGGACCGCCCGGCCAGGCCTAAAATTCAACTACGAGCTTTTTAACTGCAACAACTTTAATATACGCTATTGGAGCTGGAATTACCGCGGCTGCTGGCACCAGACTTGCCCTCCAA
+
DDDDDIIIIIIIHIIIIIIIIIIIIIIIIIIIIIIIIFHIIIIIHIIIIIIIIIIHIIIIIIHIIIIIIIIHIIIIIHIIHIIIIHIHHHIIIIHIIHHIIHHIIIIIIIHIHIHHIIHHIIIHHIIIIIIIHIIIHIIIIIIIIIIHIIHIHHHHHIIIIIIIIIIHIIHIIHIIIHIIIIIIIIHHIIIIIIIIIIIIIIIIIIIIIIIIIIIIIIIIIIIIIIIIIHIIIIIIIIIIIIHHIHIIHIIIIIIHIIIHIIIIIIIIIIIIIIIIIIIIIIIIIIIIIIIHHIIIIIIIIIIIIIIIIIIIIIIIIIIIIIIIIIIIIIIIIIHIIIIIDDDDD
@HISEQ:969:HM2KJBCX2:2:1101:2557:29673 2:N:0:ACTATGCA
ACGTAACCACGTCCCAACTATCCCTATTAATCATTACGTCAATCCTAGAAACCAACAAAATAGGATCGAACGTCCTATTTCATTATTCCATGCTAATGTATTCAAGCGTTAGCCTGCTTTAAACACTCTAATTTTTTCAAAGTAACAGTCCTGTTTCCCTGCAACACCAAATTAATGACATTACAGTTCTTCAGAAAGGAGGAATCAGCGAAGCCAGTGCATACCAGTGGCACGACCAACCTGCTGACCCCGAAATTCAACTACGAGCTTTTTAACTGCAACAACTTTAATATACGCTATTGGAGCTGGAATTACCGCGGCTGCTGGCACCAGACTTGCCCTCCAA
+
DDDDDIIIIIIIIIIIIIIIIIIIIIIIIIIIIIIIIIIFHIHIHIIGIHIIEHIIIIIIHHHHIIIIHIIHHHIIIHHHHEHHIIIGHHHHGIHHIHIHHHIIIIIIIIHIIIIIIIIIHIIHIIIIHIIIHIIHHHHHHIIIHHHHHHIIIHHIIIHHIHIIIIIIIHIIHIHIIIIHIIIIIIHIHHHIIIHIIIIIIIIHEIIIHIIIIIIIIIIIIIIIIIIHHHIIIHIIIHHIIHFGGIIIIIIHIIIIIIIIIIIIIGIIIIIIIIHIIIIIIIIHHHHHIIIIIIIIIIIIIIIIIIIIIIIIIIIIIIIIIIIIIIHIIIIIIHHIIIIIIDDDDD
@HISEQ:969:HM2KJBCX2:2:1101:17409:29606 2:N:0:ACTATGCA
ACGTAACCACGTCCCAACTATCCCTATTAATCATTACGTCAATCCTAGAAACCAACAAAATAGAATCAAACGTCCTATTTCATTATTCCATGCTAATGTATTCAAGCGTGAGCCTGCTTTAAACACTCTAATTTTTTCAAAGTAACAGTCCTGATTCCCCACAACACCAAATAAATGACATCGTGATTCGTCAGAAGGGAGAAACCAACAATACCAGTACGTACCGAGGCACGACCGACATGATGGTCCCGAAATTCAACTACGAGCTTTTTAACTGCAGCAACTTTAATATACGCTATTGGAGCTGGAATTACCGCGGCTGCTGGCACCAGACTTGCCCTCCAA
+
DDDDDIIIIHIIIIIIIHIIIHIIIIIIIIIIIIIIIIHIIIIIIHIIIHHHHHIIIIIIHGHIHIIHIIIIHHHIIIHIIIIIIIIIIIIIHIIIIIIIIIHHIIIIHEHIHIIIIH@CHHIIIIIIIIIIIIHHIHIIIHIIIIIIHIIIIIIHHIHHIIHIIIHIHIHHIHHIHIIIIHHIHIIHIIIHIIIIIIHIIIIIIIIIIIIIIIHHIIIIIIIIHIIIIIIIIIGIIIIHIIHEIIIIHHIIIIHHIGIIIIIIIIIIIIIIIIHIIIIIIIIIIIIIIIIGIIIIIIIIIIIIIIIIIIIIIIIIIIIIIIIIIIIIIIIIIIIIIIIIDDDDD
@HISEQ:969:HM2KJBCX2:2:1101:8572:29813 2:N:0:ACTATGCA
ACGTAACCACGTCCCAACTATCCCTATTAATCATTACGTCAATCCTAGAAACCAACAAAATAGGATCAACGTCCTATTTCATTATTCCATGCTAATGTATTCAAGCGCGAGCCTGCTTTAAACACTCTAATTTTTTCAAAGTAACAGTCCTGATTCCCCACCACACCAAATTAATGACATGATGGTTCGTCAGAAGGTAGAAATCAGTAACACCAGTACGTACCGAAGGCACGACCAGCGTACTAATCCCGAAATTCAACTACGAGCTTTTTAACTGCAACAACTTTAATATACGCTATTGGAGCTGGAATTACCGCGGCTGCTGGCACCAGACTTGCCCTCCAA
+
DDDDDIIIIIIIIIIIIHHIIIHHHIIIIIIIIIIIIIIIIIIIIIIHHIIGIIIIIIIIIHGHHIIGHHIHIIIHHHIIIIIIIIIHHIIIIEHIIIIHIHHIG?GHIIGIIIHHIIIIIIGHIIIIIIIIIIIIIIHHHIIIHIIIIIIIIIIIIIIHIHHIIHHHFGHHHHHHHIIHIIIIIIIIIIIIIHIIHIIHIIIIIIIHH@FIIIIIIIIHIHIIIIIIHIIIIIIHIIIIIHIHHIHDHCIHCIIIIIHIIHIIHIIIIIIIHHIIIIHHGIIIIIHHCIHIHIIIIIIIIIIIIIIIIIIIIIIIIIIIIIIIIIIIIIIIIIIIIHIIDDDDD
@HISEQ:969:HM2KJBCX2:2:1101:18473:29928 2:N:0:ACTATGCA
ACGTAACCACGTCCCAACTATCCCTATTAATCATTACGTCAATCCTAGAAACCAACAAAATAGGATCGAACGTCCTATTTCATTATTCCATGCTAATGTTTTCAAGCGTTAGCCTGCTTTAAACACTCTAATTTTTTCAAAGTAACAGTCCTGTTTCCCTGCAACACCAAATTAATGACATTACAGTTCTTCAAGAAGGAGGAACCAGTAAAGCCAGTACATACCAGAGGCACGACCAACTTACTAATCCCGAAATTCAACTACGAGCTTTTTAACTGCAACAACTTTAATGTACGCTATTGGAGCTGGAATTACCGCGGCTGCTGGCACCAGACTTGCCCTCCAA
+
CDDDDIIIIIIHIGIIIIIIIIIIIIIIIIIIIIIIIIIIIIIIIIIIIIHIIIIIIIIIHIHIGIIHHIIIIHIIHIIIIIIIIIIIGIIIIIIIIII@HHHIIIIIIIIIIIIIIIHIIIIIIIHIIIIIIIIIIIIIIIIIIIHIIIHIIIIIIIIIIIIIIIIIIIIIIIIHHHHIIIIIIIIIIIIIIIIIIIIIIIIHIIIIIIIIIIIIIIIIHIIIIIIIIIIIIIIIIIHHHHIHHIIIIIIIIIIIHIIIHGIIIHIIIIIIIIIIIIIIIIIIIIIIIIIIIHHIIHIIIIIIIIIIIIIIIIIIIIIIIIIIIIIIIHIIIIIIIIIIIDCDDD
@HISEQ:969:HM2KJBCX2:2:1101:16421:31555 2:N:0:ACTATGCA
ACGTAACCACGTCCCAACTATCCCTATTAATCATTACGGTGATCCTAGAAACCAACAAAATAGAACCATGCGTCCTATTTCATTATTCCATGCTAATGTATTCAGGCAATAGCCTGCTTTAAGCACTCTAATTTTTTCAAGGTAACAGTCCTGCTTCCCCAACGCACCAAATTAATGACATGCTGGTTATTCAGAAGGTAGGAATCCATCACGCCAGTACAGACCCAAAAGCCCGACCAACGGATAAACCCCGAAATTCAACTACGAGCTTTTTAACTGCAACAACTTTAATATACGCTATTGGAGCTGGAATTACCGCGGCTGCTGGCACCAGACTTGCCCTCCAA
+
DDDDDIHFHIHIHGHHHIIIIFHGFHHIHHIFHIHHHHIIIGHGHFGHHIIIHIIIIIIIGGHHGHIHIEFHH<EHHHIGIGIIHHIFGHFFDHGHIIIHIHHHHHHHIHHDFIIHIIIHHHIIIIIIIIHHHIIIIIIIHIIIIIIIIHFHHHHIHHHHHGHHHHIIIIIIIIHIIIIIIIIHHHHGGIIHIIIHHHHHHHIIHIIHHHIIIIIIHHIIIIIIIHIIIIIHIIIIIIIIIIIIHGIIIIIHHIIIGHIIIIHIIIIIIIIIHHIIIIIIIIIIIHIIIIIIIIIIIIIIIIIIIIIIHHIIIHHIIIIIIIIIIIIIIIIIHHIIIIIIIIDDDDD
@HISEQ:969:HM2KJBCX2:2:1101:6801:31147 2:N:0:ACTATGCA
ACGTAACCACGTCCCAACTATCCCTATTAATCATTACGGTGATCCTAGAAACCAACAAAATAGAATCAAACGTCCTATTTCATTATTCCATGCTAATGTATTCAAGCGTACGCCTGCTTTAAACACTCTAATTTTTTCAAAGTAACAGTCCTGATTCCCCACGACACCAAATTAATGACATCGCGGTTCTTCAGAAGGTAGGAACCAATAATGCCAGTACGTACCGAAGCACGACCAACAATTCGATCCCGAAATTCAACTACGAGCTTTTTAACTGCAACAACTTTAATATACGCTATTGGAGCTGGAATTACCGCGGCTGCTGGCACCAGACTTGCCCTCCAA
+
DDDDDIIIIIIIIIIIIIIIIIIHIIIIIIIIIIIIIIIIIIIIIIIHIIIIIIIIIIIIIIIIIIIIIIIIIIIIIIIIIIIIIIIHIHIIIIIIIIIIIIIIIIIHIIIIIIIIIIIIIIIIIIIIIIIIIIIIIIIIHIIIIHIIIIIIIIIIIIIIIIIIIIIIIIHIIHIIIIIIIIIIIIIIIIIIIIIIIIIIIIIIIIIHIIIIIIIIIIIIIIIIIIIIIIIIIHIIIIIIIIHEIIIIIIIIIIIIIIIIIIIIIIIIIIIIIIIIIIIIIIIIIIIIIIIIHIIIIIIIIIIIIIIIIIIIIIIIIIIIIIIIIIIIIIIIIIIIIIIIDDDDD
@HISEQ:969:HM2KJBCX2:2:1101:20708:32013 2:N:0:ACTATGCA
ACGTAACCACGTCCCAACTATCCCTATTAATCATTACGGTGATCCTAGAAACCAACAAAATAGAACCATGCCGTCCTATTCTATTATTCCATGCTAATGTATTCGAGCAAAAATGCCTGCTTTAAACACTCTAATTTTTTCAAGGTAAAGGTCCTGGATCCGCAAGACACCCAATTAAGGACATCAAGTTTCTCCAGAAGGTGAGAAATCAACAGCGACAGTTCATACCCCTTAAGGCATGACCATCACGTCAATCCCGAAATTCAACTACGAGCTTTTTAACTGCAACAACTTTAATATACGCTATTGGAGCTGGAATTACCGCGGCTGCTGGCACCAGACTTGCCCTCCAA
+
DDDDDHIIIIIIIIIIIIIIIIIIIIIIIIIIIIIIIIIIIHIIIIIIIIIIIIIIIIIIIIIIIIIIIHIIIIIIIIHIHIHHIIGIHIIIHHHIIIHIIHEHHIIHIIIHIIIHIIHIIIGHIHIIIIIIIIIIIIIIIIIIHHHEIHHIIIHHIHHIIIIHIHIIECIIIIIIHIIIIIIIIIIHHHHHIIIIIIIIIIIIIIIIIIHIIIIIIIIIIIIIIHHIIIIIIIIIIIIIIIIIIIIIIIIHIIIIIIIIIIIIIIIIIHIIIIIIIIIHIIIIIIIIIIIIHIIIIIHIHIIIIIIIIIIIIIIIIIIIIIIIIIIIIIIIIIIIIIIIIIIIIIIIDDDDD
@HISEQ:969:HM2KJBCX2:2:1101:19206:32351 2:N:0:ACTATGCA
ACGTAACCACGTCCCAACTATCCCTATTAATCATTACGGTGATCCTAGAAACCAACGAAATAGAATCAGTCCGTCCTATTTCATTATTCCATGCTAATGTATTCAGACGATAGTCTGCTTTAAACACTCTAATTTTTTCAAAGTAACAGTCCTGATTTCCCATCACACCAAATAAATGGCATGAAAGTTCCTCAGAAGGTAGAGATCCATCCTACCAGTGCAGACAATTAAGCCTGACCAATGGGTAGACCCCGAAGTTCAACTACGAGCTTTTTAACTGCAACAACTTTAATATACGCTATTGGAGCTGGAATTACCGCGGCTGCTGGCACCAGACTTGCCCTCCAA
+
DDCDDIIFHCHHGGHIIIIIIIGIIIIIHIIHIIHIHHHIIIIIHHHIIIHIIIIHHGHIIIIIIHIHHHIHIHHIIIIIIIIIIIIIHIIIEEIIIGIIIHHHHHGHFHIIHHIHICHEHHHIIHIIIHIHI?GGHIIGHHHHHHIIHHGIIHHFHHHHGGHIIIHEHHHIIIHHHIIIIIHCIIHIIIIHIIIIIIIIIHGDIIHIIHHIHHHHIGIIIIIHHHIHHHH<IIIIIIIIIIHIHFGIIHIIIIIHIIIIIIIIIIHHIIIHHHIHHHHEIIIHIIIHIHIIIIIIIIIHHGIIIIIIIIIIIIIIIIIIIIIIIIHIGIIIHHIIIIIHHGIDDD@D
@HISEQ:969:HM2KJBCX2:2:1101:11304:32132 2:N:0:ACTATGCA
ACGTAACCACGTCCCAACTATCCCTATTAATCATTACGGTGATCCTAGAAACCAACAAAATAGAACCATGCCGTCCTATTCTATTATTCCATGCTAATGTATTCGAGCAAAAATGCCTGCTTTAAACACTCTAATTTTTTCAAGGTAAAGGTCCTGGATCCGCAAGACACCCAATAAAGGACATCAAGTTTCTCCAGAAGGTGAGAAATCAACAGTAACAGTTCATACCCCTTAAGGCATGACCATCACGTCAATCCCGAAATTCAACTACGAGCTTTTTAACTGCAACAACTTTAATATACGCTATTGGAGCTGGAATTACCGCGGCTGCTGGCACCAGACTTGCCCTCCAA
+
DDDDDIIIIIIIIIIIIIIIIIIIIHIIIIIIIIIIIIIIIIIIIIIIIIIIIIIIHIIIIIHIIIIIIIGIIHIIIIIIIIIIIIIIIIFHHHIIIIIIHCHIHHIIIIIIIIHIIIIIIIIIHIIIIIIIHGIIIIHHIIIIHIIIIIHHIIIHIHIIII;HHIGIIIHHHIIEHIHHHHIIIIIIHHIHHIIIGHIGIIFCGHHIHIIIIGEHFCHHEHHHIEHHH@HEHICEEHEHHCHHHHIHIHD<HHDIHGEFGF?@GDCG@/HF@GHEHEG?EIIHHCHCHDC@?EHHHFG@0DHG1CCCHHHHHCHCHHFHDIIHIHIHHGIIHIHHGIIIIFHHECG?D<<D<
@HISEQ:969:HM2KJBCX2:2:1101:4139:31434 2:N:0:ACTATGCA
ACGTAACCACGTCCCAACTATCCCTATTAATCATTACGGTGATTCAGAAACCAACAAAACAGGACCACCGTCCTATTCTATTATTCCATGCTAATGTATTCAGACGTAAGCCTGCTTTGAACACTCTAATTTTTTCAAGGTAAAGGTCCTGGTTTCCCACCACGCTAAATTAATAACATGATAGTTCCCCAGAAGGTAGAAATTCTACACACCAGTACAGACTTGTTAGCCCGACCGACGGTAGAATCCCGAAATTCAACTACGAGCTTTTTAACTGCAACAACTTTAATATACGCTATTGGAGCTGGAATTACCGCGGCTGCTGGCACCAGACTTGCCCTCCAA
+
DDDDDIIIIIIIIIIIIIIIIHIIIIIIIIIIIIIIIIIIIGIIIIIIIIIIIGIIIHIIIIHIIIIIIIIIHIEHHHIIIIIIIHIIIIIIHIHIHIHHIIIHIHIIIIHIIIIIIIIIIIIIIIIIIIIIIIIIIIIIIIIIIIIIIIIIIIIIIIIIIIIIIIIIIIIIIIIIIIIIIIIIHHIIIIIIIIIIIIIHIIIIIIIIIIIIIIIIIIIIIIIIIIIIIIIHIIIIIIIIIHHHIIIIIIIIIIIIIIIIIIIIIIIIIIIIIIIIIIIIIIHIIIIIIIIIIIIIIIIIIIIIIIIIIIIIIIIIIIIIIIIIIIIIIIIIIIIIIIIIDDDDD
@HISEQ:969:HM2KJBCX2:2:1101:14463:32330 2:N:0:ACTATGCA
ACGTAACCACGTCCCAACTATCCCTATTAATCATTACGTCAATCCTAGAAACCAACAAAATAGGATCGAACGTCCTATTTCATTATTCCATGCTAATGTATTCAAGCGTTAGCCTGCTTTAAACACTCTAATTTTTTCAAAGTAACAGTCCTGTTTCCCTGCAACACCAAATTAATGACATTACAGTTCTTCAGAAAGGAGGAATCAGCGAAGCCAGTGCATACCAGTGGCACGACCAACCTGCTGACCCCGAAATTCAACTACGAGCTTTTTAACTGCAACAACTTTAATATACGCTATTGGAGCTGGAATTACCGCGGCTGCTGGCACCAGACTTGCCCTCCAA
+
ADDDDGHFGHIHIGIHIIIIIIGG1<G@HHIIIGIEEEHCEGHIGHH?EHHHF?<0@GHIHFFCHHHFEHHD@@GFHHHHHH@GFCCHFH1<GHHIHHHFG?GDHHHCHHDEHEEFCCFFDADEHHHHHHC@HADAECHCGIHIHHFHHEHHHGHBHGHHHGFF8FIHHH@GHHHHHIICHEIHHHIHHIHEG?HHHHGCCG@F?E@DHHGCE?IIHGHCGEHHHEHHHGHCE<5?HDFEGFHEAHGHC@GCHHEFEHEHHCHIIHIIHGD1EGF?EIHCHD1DC@HHHHHHCG/EIHGHHIIHGGH?IIIIHECCHE?HEHIIHH@EHHGHEFHHHG<HCBD?D@
@HISEQ:969:HM2KJBCX2:2:1101:4945:32829 2:N:0:ACTATGCA
ACGTAACCACGTCCCAACTATCCCTATTAATCATTACGGCGGTCCTAGAAACCAACAAAATAGAACCGCACGTCCTATTCTATTATTCCATGCTAACGTATTCGAGCAAATGCCTGCTTTGAACACTCTAATTTTTTCAAAGTAAAAGTCCTGGTCCCCAACACGCCCAGTGAAGGGCATGCGGTTCTCCAGAAGAAAAGGCCCGGCCGGACAAGTGCACGCGGTGAGGCGGACCTGCCAGCCAGGCCAAAGGTTCAACTACGAGCTTTTTAACTGCAACAACTTTAATATACGCTATTGGAGCTGGAATTACCGCGGCTGCTGGCACCAGACTTGCCCTCCCAA
+
DDDDDIIIIIIIIIHIIIIIIIIIIIIIGHIIIIFHGGCHHIIIIIIIIIIHIGFHHIHIIIHHIIIHIIIIIHGIHIIIIIIIIIIHIIHIIHHHIHIHHHHIIIIIIIIIIIIIIIIIHHIHHIIIIIIIIIIIIHIHIHHIIIIHIIHHHHHIHIIIIIIIIHIIIIIIIIIIHIIIIIIIIHIHGIIIIIIIIIIHIIGIIIIIIGIIIIIII=HIIIIIIIIIIIIIIIIIIIIIIIHGIIIIIIIIIIIIIIIIIIIIIIIIIIIIIIIIIIIIIIIIIIIIIIIHIIIIIIIIIIIIIIHIIIIIIHIIIIIIIIIIIIIIIIIIIIIIGIIIDDDDD
@HISEQ:969:HM2KJBCX2:2:1101:13669:32922 2:N:0:ACTATGCA
ACGTAACCACGTCCCAACTATCCCTATTAATCATTACGTCGATCCTAGAAACCAACAAAATAGGGTCAAACGTCCTATTTCATTATTCCATGCTAATGTATTCAAGCGTGTGCCTGCTTTAAACACTCTAATTTTTTCAAAGTAACAGTCCTGATTCCCCATGACACCAAATTAATGACATCACAGTTCGTCAGAAGGTAGAAATCAATAATACCAGTTCATACCAGAGGCACGACCAATATATTGATCCCGAAATTCAACTACGAGCTTTTTAACTGCAACAACTTTAATATACGCTATTGGAGCTGGAATTACCGCGGCTGCTGGCACCAGACTTGCCCTCCAA
+
BD@DDHEFHHIHCHHHHHHHFGECHIHHHEHEHIHHEHHHHHGHHHIIIIIHEHHHIGHGHEEEHHIIICHHIIIHIIIHHIIGGIHIHHHEHHHIHHHIFCGHIHIHIIHHHHHHIIHHHHHIFIIIHIHHHGHHIHHHHHIIIHGEGHIIIHIIHHHGHHFIIIIHHHHHFHHHIIEFHIHIHIHFHIIIIIIIIIIHIIHHHIIIIIIIIHIIIIHHIHIIIIIIIHIHHHHHHHHIIIIIHHIHDFHIIIIGIIIIHHIHHFIIIIIIIIIIIIIIIIHGHIIIIIIIHIIIIHHHHHIHIIIIIIIIIIIIIIIIIIIIIHHIHIHHIHIHHIIIHBABD@
@HISEQ:969:HM2KJBCX2:2:1101:13779:33241 2:N:0:ACTATGCA
ACGTAACCACGTCCCAACTATCCCTATTAATCATTACGTCGATCCTAGAAACCAACAAAATAGAATCAAACGTCCTATTTCATTATTCCATGCTAATGTATTCAAGCGTGAGCCTGCTTTAAACACTCTAATTTTTTCAAAGTAACAGTCCTGATTCCCCACAACACCAAATAAATGACATCATGGTTCGTCAGAAGGGAGAAACCAACAATACCAGTACGTACCGAGGCACGACCGACATGATGGTCCCGAAATTCAACTACGAGCTTTTTAACTGCAGCAACTTTAATATACGCTATTGGAGCTGGAATTACCGCGGCTGCTGGCACCAGACTTGCCCTCCAA
+
DBBBDIIIIIIIIIIIIIIGIIIIIIIIIIIIIIIIIIIHIIGIIIIIIIIIIIIIIIHIIIHHIIIIIIIIIIIIIIIIIIIIIIIIIIIIHIIIIIIIIGIIIIIIIIIIHHIHIIHIIIIIIIIIIIIIIHIHIIIIIIHIIIIIIHIIIIIIIIHIIIIIIIIIIIIIIIIIIIIIIIIIIIIIIIHIIHIIIIIIIIIIIIIIIIIIIIIIIIIIIIIIIIIIGIIIHIIIIIIIIIHHIIIIIIIIIIHHIIIIIHIIIHIIIIIIIIIIHIIIIIIIIIIIIIIIIIIHIIIIIIIIIIIIIIIIIIIIIIIHGIIIIIIIIIIIHIIIIIIIDDDDD
@HISEQ:969:HM2KJBCX2:2:1101:13435:33692 2:N:0:ACTATGCA
ACGTAACCACGTCCCAACTATCCCTATTAATCATTACGTCAATCCTAGAAACCAACAAAATAGGTTTGAACGTCCTATTTCATTATTCCATGCTAATGTATTCAAGCGTTAGCCTGCTTTAAACACTCTAATTTTTTCAAAGTAACAGTCCTGTTTCCCTGCAACACCAAATTAATGGCATTACAGTTCTTCAGAAAGGAGGAATCAGCGAAACCAGTTCATACCAGTGGCACGACCAACCTGCTGACCCCGAAATTCAACTACGAGCTTTTTAACTGCAACAACTTTAATATACGCTATTGGAGCTGGAATTACCGCGGCTGCTGGCACCAGACTTGCCCTCCAA
+
DDDDDIIIIIIIIIIIIIIIIIIIIIIIHIIIIIIHIIIIIIIIIIIIHIIIIIHIHHHHHGIHHIIIIIIIIIIIIIIIIHIIIHIHGHIHGHIHIIIIIHIIIIIIIIIIIIIIIIIIIIHIIIIIIIIIIIIIIIIIIIIIIIIIIIIIIIIIIIIIIIIIIIIIIIIHHIIIIHIIIIIIIIIIIIHIIIIIIIIIIIIIIIIIIIIIIIIIIIIIIIIIIIIIIIIIIIIIIIIIIIIIHIIIIIIIIIIIIIIIIIIIIIIIIIIIIIIIIIIIIIIIIIIIIIIIIIIIIIIIIIIIIIIIIIIIIIIIIIIIIIIIIIIIIIIIIHIIIIIIIDDDDD
@HISEQ:969:HM2KJBCX2:2:1101:13636:33051 2:N:0:ACTATGCA
ACGTAACCACGTCCCAACTATCCCTATTAATCATTACGTCGATCCTAGAAACCAACAAAATAGAATCAAACGTCCTATTTCGTTATTCCATGCTAATGTATTCAAGCGTGAGCCTGCTTTAAACACTCTAATTTTTTCAAAGTAACAGTCCTGATTCCCCATGACACCAAATTAATGACATCATGGTTCGTCAGAAGGTAGGAATCAATAATACCAGTACGTACAATAGCACGACCAATAAATTGATCCCGAAATTCAACTACGAGCTTTTTAACTGCAACAACTTTAATATACGCTATTGGAGCTGGAATTACCGCGGCTGCTGGCACCAGACTTGCCCTCCAA
+
DDDDDIIIIIIIIIIIGHIIIIHGHIHHIIIHIIIIIHIIIIIIIIIIIIGIIIIIIEHIEEHIHIIH?FHIHGIHHHIIIIIIHIIIIIGHHIIIIIIGIIIIIHIIIIIIIGHHGIIHIIIHIIIHHHFIHHGIIIHIIIHIIIIIHHHHIIIIIIIIHIIIIIIHIIHHGHGHIIIHIIIIHHHIHHHIIIHHHIIIIIIIHIIIIIIIIIIIIIIIHIIIIIIIIIIIIIIIIIIIIHIHIIIIIHIIHHHGIIIIIIIIIIIIIIIIIIIIIIIHHIIIHFIIIIIIIIIIIIIIIIIIIIIIIIHHHGHIIIIIIIIIIIIIIIIIIIHIIIGIDDDDD
@HISEQ:969:HM2KJBCX2:2:1101:14546:33605 2:N:0:ACTATGCA
ACGTAACCACGTCCCAACTATCCCTATTAATCATTACGTCGATCCTAGAAACCAACAAAATAGAATCAAACGTCCTATTTCATTATTCCATGCTAATGTATTCAAGCGTAAGCCTGCTTTAAACACTCTAATTTTTTCAAAGTAACAGTCCTGATTCCCCACGACACCAAATTAATGACATCGCGGTTCTTCAGAAGGTAGGAACCAATAATGCCAGTGCGTACCGAAGCACGACCAACAATTTGATCCCGAAATTCAACTACGAGCTTTTTAACTGCAACAACTTTAATATACGCTATTGGAGCTGGAATTACCGCGGCTGCTGGCACCAGACTTGCC
+
DDDDDIIIIHIHIIIIIIHIIHIIIIIIIIIIIIIIIIIIIIIIIIIIIIIIIHIIIEHIIIIIIIIIIIIIIIIIIIIIIHIIIIIIIIIHIIIHIIIIIIIIIIIIIIIIIIIIIIIIIIHIIIIHIHIIIIIIIIIIIIIIIIHIIIIIIIIIIIHHIIHHIIIIIIIIIIIIHIIIIIIIIIIHIIIIIIIIIIIIIIIIIIIHIIIIIIIIIIIIIIIIIIIIIIIIIIHHGHIIIIIIIIIIIIIIIIIIIIIIHFIHHIIIIIIIIHIIIIIIIIHIIIIIIIHIHIIIIIIIIIIIIIIIIIIIIIIIIIIIIIIIIIIIHEIIIIDDDDD
@HISEQ:969:HM2KJBCX2:2:1101:17557:33307 2:N:0:ACTATGCA
ACGTAACCACGTCCCAACTATCCCTATTAATCATTACATCGATCCTAGAAACCAACAAAATAGAATCGGATGTCCTATTTCATTATTCCATGCTAATGTATTCAAGCGTGAGCCTGCTTTAAACACTCTAATTTTTTCAAGGTAACAGTCCTAATTCCCCGTGACACCAAATTAATGGCATTACGGTTCTTTAGAAGGTGAGAAATCAATAATATCAGTACATACCAACGGCATGACCGAAACATTGATCCCGAAATTCAACTACGAGCTTTTTAACTGCAACAACTTTAATATACGCTATTGGAGCTGGAATTACCGCGGCTGCTGGCACCAGACTTGCCCTCCAA
+
DDADAHIIIIIHHIHIHHIIIIHHFHIIHHFHGHHIIIIEHHFGHHIIHFHHHIIIHHHHHIHHHHIHI0DDFHFHIIICHGHIIIIHCEHIHHCHHHHHIHIIIHIIIHHHHIIHHHEFIIHHHHGHHHFIIIHHIIHIGIHHEHFHGIIIHIIIIIIHHHHIHIHIHHHEIHHHIIIIHHHHHIHHEGIHGIHIIIIHIHHGHHIIHHI;HGH<HIHIIHHHGIIIHHHGHGIIIIIIIIIIHHIHHIHGHIIIIIIIIIIIIIIIIIIIIIIHHIIIGIIIIIIHHEIIIIIIGIHIHHIIIIIIIIIIIIIHIHHIIIIIIIIIIIIIIIIIIHIIIIDDDDD
@HISEQ:969:HM2KJBCX2:2:1101:16237:34189 2:N:0:ACTATGCA
ACGTAACCACGTCCCAACTATCCCTATTAATCATTACGGTGGTCCTAGACCAACAAAATAGAACCAACGTCCTATTTTATTATTCCATGCTAATCTATTCAAGCAAAAGCTCGCTTTAAACACTCTAATTTTTTCAAGGTAATGGTTCTGGTTCCCCGACACACCCAATAAAGGACATATCGGCTCACCAGAAGGATAGACCCGACAACAGGACAGTACTCGCCAGAGACGGACCGCCCGGTCAGGCCTAAAATTCAACTACGAGCTTTTTAACTGCAACAACTTTAATATACGCTATTGGAGCTGGAATTACCGCGGCTGCTGGCACCAGACTTGCCCTCCAA
+
DDDDDIIIIHHIHHGIIIHIIIHIIIIIIHIIHIHHHHHHIIIIIHEHHIGIGIIHHIIHHIHIIHIIIIIIIIIIIIIIICHIGHHHHHHIIIIIIIIIIHHHIIIIIIIIIIIHIIHIIIIIIIIIIIIIIHIHIHHIIHIIHIHIHHHHIIIIIIHIIIIIGIIIHIHHIIIIIHHHIIIIIIIIIIIIIIIIIIIIIIIIIIIIIIIIIIIIIIIHIIIIIIIIIIIIIIIIIIHIIIHIIIIIIIIIHGGIIIHHHHHHHHIIHHIIIIHHIIIHIIIIIIIHIIHIIIIHHGHIHIIIIIIIIIIIIIIIIIIIIIIIIIIIIIIIIIIIIIIDDDDD
@HISEQ:969:HM2KJBCX2:2:1101:12139:34978 2:N:0:ACTATGCA
ACGTAACCACGTCCCAACTATCCCTATTAATCATTACGTCGATCCTAGAAACCAACAAAATAGAATCAAACGTCCTATTTCATTATTCCATGCTAATGTATTCAAGCGTAAGCCTGCTTTAAACACTCTAATTTTTTCAAAGTAACAGTCCTGATTCCCCACGACACCAAATTAATGACATCGCGGTTCTTCAGAAGGTAGGAACCGATAATGCCAGTGCGTACCGAAGCACGACCAACAATTCGATCCCGAAATTCAACTACGAGCTTTTTAACTGCAACAACTTTAATATACGCTATTGGAGCTGGAATTACCGCGGCTGCTGGCACCAGACTTGCCCTCCAA
+
DADBDIIIHHIGHHHHHIIIIIIIIIIIHHIIIIIIIIIIIIIIHHIIIIIIIHHIIHHGHHHHHIHIIIIHHHDHIIHHHIIHCEHIGIIIHIIIHHIIHHHHIHHFIIIHHHGHIHHIIIIIHIHIIGIIHIIHHIIEIHHIIHHIHIIIHIHIIIIIIIIIIIIIIIIIIIIIIHIIIIIIIIIIIIIIIIIIIIIIIIIIIIIHIIIIIIHIIIIIIIIIIIIIIIIIIIIIIIIIIIHCIGIIIIIIIIIIIIIIHEHHHIIIIIIIIIIIIIIIIIIIIIIIIIGIIIIIIHIIIIIIIIIIIIIIIIIIIIIIIIIIIIIIIIIIIIIIIIIIDDDDD
@HISEQ:969:HM2KJBCX2:2:1101:5837:34854 2:N:0:ACTATGCA
ACGTAACCACGTCCCAACTATCCCTATTAATCATTACGGTGGTCCTAGAAACCAACAAAATAGAACCATGCCGTCCTATTTTATTATTCCATGCTAATGTATTCAAGCAAAAATGCCTGCTTTAAACACTCTAATTTTTTCAAAGTAAAGGTCCTGGTTCCCCGCGGCATCCAATTAAGGACATCGCGGTTCTCCAGAAGGTGAGAAATTGACTGCACCAGTTCATACCCCGTGAGGCACGACCGATGCGCCAATCCCGAAATTCAACTACGAGCTTTTTAACTGCAACAACTTTAATATACGCTATTGGAGCTGGAATTACCGCGGCTGCTGGCACCAGACTTGCCCTCCAA
+
DDDDDIIIIIIIIHIIIIIIIIIGIIIIIIIIIIIIIIIIHIIIIIIIHIIIIIIIIIIIIIIIIIIIIHIHIIIIIIIIIIIIIIGIIIIIIIIIIIIHHGHIIIIIIIIIIIIIIIIIIIHIIIIIIIIIIIIIIIIIIIIHIIIIIIIIIIIIIIIIIIIIIIIIIIIIIIIIIIIIIIIIIIIIIIIIIIIIHIIIIIIIIIIIIIIIIIIIIIIIIIIIIIIIIIIIIIIIIIIIIIIIIIIIIIHHIIIIIIIIIIIIIIIIIIIIIIIIIIIIIIIIIIIIIIIIIIIIIIIIIIIIIIIIIIIIIIIIIIIIIIIIIIIIIIIIIIIIIIIIIIIIIIIIDDDDD
@HISEQ:969:HM2KJBCX2:2:1101:8590:34781 2:N:0:ACTATGCA
ACGTAACCACGTCCCAACTATCCCTATTAATCATTACGTCAATCCTAGAAACCAACAAAATAGGATCGAACGTCCTATTTCATTATTCCATGCTAATGTATTCAAGCGTTAGCTTGCTTTAAACACTCTAATTTTTTCAAAGTAACAGTCCAAATTCACCGCAACACCAAATTAATGGCATTACGGCTCATCAGGAAGGAGGAATCAGTGAGACCAGTACATACCAGAGGCATGACCAACCTACTAACCCCGAAATTCAACTACGAGCTTTTTAACTGCAACAACTTTAATATACGCTATTGGAGCTGGAATTACCGCGGCTGCTGGCACCAGACTTGCCCTCCAA
+
@@@D<CGHI@HGIDG11CGH11D1CC<FF1C1C1CC1<DF@<1<1DECDHH?1<CCE1<FH1<<<DGHHF1<<G0DF?CGCEHE<F<<11<11DH1HHFGFHE@E1BDEHHHEECHFE@F@<DGBFCGFG?HGFGFEHGBGB<EHHHA<CCHFDE:7$0EEHHHED9D0DEHCGF/8EDHHEIHHHHHGCHHFGGHHHHIHIIGIIHHIIHHDC@HHFFGEHHCECEFEHEHHHEHFHFFF:CFCECHDE@ECEHG@HGEGGEIIIIHHHHHFIHHG?HHHHGCEEGHHIHHGGDGCCGFGEF@HHFEHIHHCHHDHHHHEHEE@HH@IIHEIHHHGHHHHDDBBD
@HISEQ:969:HM2KJBCX2:2:1101:4043:34801 2:N:0:ACTATGCA
ACGTAACCACGTCCCAACTATCCCTATTAATCATTACGGTGATCCTAGAAACCAACAAAATAGAACCATGCCGTCCTATTTTATTATTCCATGCTAATCTATTCAAGCACTAGCCTGCTTTAAGCACTCTAATTTTTTCAAGGTAATAGCTCTGCTTCCCCGGCGCACCAACTGAATGGCATACCGGTTATTCAGAAGGTAGGAACCCATCACCCCAGTACGGACCGTAAAGCCCGACCGACGGACAGACCCCGAAATTCAACTACGAGCTTTTTAACTGCAACAACTTTAATATACGCTATTGGAGCTGGAATTACCGCGGCTGCTGGCACCAGACTTGCCCTCCAA
+
DDDDDIIIIIIIIIIIIIIIIIIIIIIIIIIIIIIIIHIIIIIIIIIIIHIIIIIIIIIIIIHIHIIIIGHHDHIIIIIHIIIIIIIIIGIIIIIHIHIIIIIIIIIIHIIIIIIIIIIIIHIIIIIIIIIHHIIIHIIIIIIIIIIIIIIIIIIIIIHIIIIIIIIIIIHIIIIIIIIIHIIIIIIHIIIIIIIIIIIIHIIIIIIIIIIHHIIIIIIIIIIIIIIIIIIGIIIIIIIIIIIIIHHHIIIIIIIIIIIIIIIIIIIIIIIIIIHEHIIIIIIIIIIIIIIIIIIIIIIIIIIIIHIIIIIIIIIIIIIIIIIIIIIIIIIIIIIIIIIIIIIDDDDD
@HISEQ:969:HM2KJBCX2:2:1101:18265:34984 2:N:0:ACTATGCA
ACGTAACCACGTCCCAACTATCCCTATTAATCATTACTTCGGTCCTAGAAACCAACAAAATAGAACCAAAGTCCTATTCTATTATTCCATGCTAATGTATTCAAGCGTGAGCCTGCTTTAAACACTCTAATTTTTTCAAAGTAAAAGTCCTGGATCCCCAGCGCACTCAGTTAAGAGCACACTGGCTCCCCAGAAGGAAAGATCCGACCAGAGCAGTGCTTACCTTTCAGCAAGACCACCCAGCCAGATCCAAAATCCAACTACGAGCTTTTTAACTGCAACAACTTTAATATACGCTATTGGAGCTGGAATTACCGCGGCTGCTGGCACCAGACTTGCCCTCCAA
+
DDDDDIIIIIIIIIIIIIIIIIHHIIIIIIIIIIIIIIIIIIIHIIIIGIIIHIIIHHHHIIIHIIIIIHHHIHIIIIIIIIIFHIIIHHIIIGIHIIIIIHHIIIIIIIIIHIHHIIHIIIIIIIIIIIIIIIIIIIIIIIHIIIIHIIHIHGIIIHIIIIIIHIHIIIIIHIIIIIIIIIIHIHHHHIIIIIIIIIIIIIIHHIIIIIIIIIIIIIIIIIIHIIIIIIIIIIIIIIHIIIIHGIIIHHIIHIHHIHIHHIIIIIIIIIIIHIIIIHIIIIIIIHHHIHIIIIIIIIIIHIIIIIIIIIIIIIIIIIIIIIIIIIIIIIIIIIHHIIIIIDDDDD
@HISEQ:969:HM2KJBCX2:2:1101:16540:35282 2:N:0:ACTATGCA
ACGTAACCACGTCCCAACTATCCCTATTAATCATTACGTCAATCCTAGAAACCAACAAAATAGGATCAAACGTCCTATTTCATTATTCCATGCTAATGTATTCAAGCGTTAGCCTGCTTTAAACACTCTAATTTTTTCAAAGTAACAGTCCTGTTTCCCTGCAACACCAAATTAATGACATTACAGTTCTTCAAGAAGGAGGAACCAGTAAAGCCAGTACATACCAGAGGCACGACCAACCTACTAATCCCGAAATTCAACTACGAGCTTTTTAACTGCAACAACTTTAATATACGCTATTGGAGCTGGAATTACCGCGGCTGCTGGCACCAGACTTGCCCTCCAA
+
DDDDDIIIIIIIIIIIIIIIIIIIIIIIIIIIIIIIIIIIIIIIIHIIIIIIIIHIIIIIIIHIHIHIIIIIHHHIIIIIIIIIIIIGHIHHHIIIIIHIICHIIIIIHIHHHHIIIIIIIIIIIIIIIIIIIIIIIIIIHIIIIHIIIIIHIHIIIIIIIIIIHIIIIHHHHIIIIIIIIHHIIIIIIIIIIIIIIIIHIIHHIIIIIIIIIIIIIIIIIIIIIIIIIIIIHIIHIIIIIIHHHIHHIIIIIIIIIIIIIIIIIIIIIIIIIIIIIIIIIIIIIIIIIIIIIIIIIIIIIIIIIIIIIIIIIIIIIIIIIIIIIIIIIIIIIIIIIIIIIDDDDD
@HISEQ:969:HM2KJBCX2:2:1101:12983:35088 2:N:0:ACTATGCA
ACGTAACCACGTCCCAACTATCCCTATTAATCATTACGTCAATCCTAGAAACCAACAAAATAGGATCGAACGTCCTATTTCATTATTCCATGCTAATGTATTCAAGCGTTAGCCTGCTTTAAACACTCTAATTTTTTCAAAGTAACAGTCCTGTTTCCCCAACGCACCAAATTAATGACATGCTGGTTATTCAGAAGGTAGGAATCCATCACGCCAGTACAGACCCAAAAGCCCGACCAACGGATAAACCCCGAAATTCAACTACGAGCTTTTTAACTGCAACAACTTTAATATACGCTATTGGAGCTGGAATTACCGCGGCTGCTGGCACCAGACTTGCCCTCCAA
+
DDDDDIIIHHIIHIIHIIIIIIIIIIIIHIIIIIIHHIIHIIIIIIIIIIIIIEHIHHHII?<F1<<C@H1CG@HECEHI@E1GE?GFH1CFHEEH1IIIIHHFIIIHGHIIHHHHFGGHHHHIIIIIIIHIIIIIIIIIIIIIIIIHGIIIIHHHIIIIHDIIIIIIIIIIIIIIIIIII;IIIIHIHHHIIIIIHHHHIHIIHIIIIIIIIHIIIHIIIIIIIIIIIIIIHIIIIIIIIIIIHEIIHIIIIIIIIIIIIIIHIIIIIIIIIIIIIIIIIIIIIIIIIIIIIIIIIIIIIIIIIIIIIIIIIIIIIIIIIIIIIIIIIIIIIIIIIIIIIIDDDDD
@HISEQ:969:HM2KJBCX2:2:1101:12371:35328 2:N:0:ACTATGCA
ACGTAACCACGTCCCAACTATCCCTATTAATCATTACTTCAGTCCTAGAAACCAACAAAATAGAACTAAAGTCCTATTCCATTATTCCATGCTAATATATTCAAGCAAACATGCCTGCTTTAAACACTCTAATTTTTTCAAAGTAAAAGTCTTGGATCCCTAGCGCACTCAATTAAGAGCACACTAGTTCCCCAAAAGGAAAAGCCCAAAGTTGCAGTACAAACCTTTCGGTTGACGGCAACTATAAGCCCAAAATTCAACTACGAGCTTTTTAACTGCAACAACTTTAATATACGCTATTGGAGCTGGAATTACCGCGGCTGCTGGCACCAGACTTGCCCTCCAA
+
DDDDDHEHHIIIIDHHIIIIIIIIIIIIGHHIIHHGIHIIIHHIGIIGHIIIIIIGIHEHGHHCEHHHIIHCFHHIIHICHHFIIHHIGHHHIIHIIIIIIGIIIHIIIIHIHHIIIIHHHHHHHGHIIIIIIHIIIIIHHHIIHIHIHIIIHHHHIHHIIHIIIIIGIGIIIIIHIIIIIIIIIGIIIIIIIIIIIIHIIIIIHHHIIIIIIIHIIIIHHHHIIIIIIIIIIIIIIIHHHHGHFIIIIIIIHIIIHHIIIIIIHHGIIIIIIIIIIIIIIIIIIHHIIIIIIIIHIIIIIIIIIIIIIIIIIIIIIHIHIHIIIIIIIIIHIIIIIIIIIDDCDD
@HISEQ:969:HM2KJBCX2:2:1101:15880:36794 2:N:0:ACTATGCA
ACGTAACCACGTCCCAACTATCCCTATTAATCATTACATCGATCCTAGAAACCAACAAAATAGAATGCGATGTCCTATTTCATTATTCCATGCTAATGTATTCAAGCGTGAGCCTGCTTTAAACACTCTAATTTTTTCAAGGTAACAGTCCTAATTCCCTATAACATCAAATAAATGACATTATAGTTCTTTAGAAGGTGAGAACCAATAAAATCAGTACATACCAAGGCATGACCAACTAATTGATCCCGAAGTTCAACTACGAGCTTTTTAACTGCAACAACTTTAATATACGCTATTGGAGCTGGAATTACCGCGGCTGCTGGCACCAGACTTGCCCTCCAA
+
ADA@DHGHIHHHHHGHIIHICHHIHHHIIIHHIHHIIIHHFHHEHHHEHIIHIHIIIGHIIHCHFHGHIHHGHIIHGCGFHIIEHHHHGGHHHIIHIIIIHHHIIHHHHIIHIGHHHIHHHHIIIHGEHHHHIHIHEHIIHHHHIHIHHHIIIIIIIIIIIGIIHHHHHHHIIIIIIIHIIHIIHHGCGHFGHHIIIIIII;IIHEIIHHHIIHHIIIHHFFIIIHHHGIIHHIIIIIHHHHGFHDHGGIHIEIIIHIEIIIIHIIHIHIIIHHHHGIHHHEHIIIIIIHHHHIIHIHIIIIIIIHFIIIIHIIHHIIGIHEHHHHHIIIIIIIIIIIHEAADCD
@HISEQ:969:HM2KJBCX2:2:1101:11759:36879 2:N:0:ACTATGCA
ACGTAACCACGTCCCAACTATCCCTATTAATCATTACGTCAATCCTAGAAACCAACAAAATAAGATCGAACGTCCTATTTCATTATTCCATGCTAATGTATTCAAGCGTTAGCTTGCTTTAAACACTCTAATTTTTTCAAAGTAACAGTCCAAATTCCCCGCAACACCAAATTAATGGCATTACGGTTCATAAGGAAGGAGGAATCAGTGAGACCAGTACATACCAGAGGCATGACCAACCTACTAACCCCGAAATTCAACTACGAGCTTTTTAACTGCAACAACTTTAATATACGCTATTGGAGCTGGAATTACCGCGGCTGCTGGCACCAGACTTGCCCTCCAA
+
DDDD@GHIIHIIH0<DGHHIFI?CHGGEHH@GHIHH@<G1GHH1C1FHHGIIIIIHEHCHIGHCHHH1DGG?F@H0F@1D1DG@EC<FGHCHHIHEIIIIIIIIHGHHIIIHIGHHEIIHIHHHHGHIHHEIHIIIIIHHEIIIIIIHIHHIIIHHIHHGIIIIEHFHIIIIGIIIIIIHIIIDIIIIIIIIIIIIIIIIIIIIIIIIIIIIIIIIIIIIIIHIIIIHIIIGIIIIIIIIIHGHDIIIIIIIIIHIIHHEHIIIIIIIIIIIIIIIIIIIIIIIIIIIIIIIIHIIIIIIIIIIIIIIIIIIIIIIIIIIIIIIIIIIIIIIIHIIHIIIIDDDDD
@HISEQ:969:HM2KJBCX2:2:1101:3448:37674 2:N:0:ACTATGCA
ACGTAACCACGTCCCAACTATCCCTATTAATCATTACGTCGATCCTAGAAACCAACAAAATAGAATCAAACGTCCTATTTCGTTATTCCATGCTAATGTATTCAAGCGTGAGCCTGCTTTAAACACTCTAGTTTTTTCAAAGTAACAGTCCTGATTCCCCATGACACCAAATTAATGACATCATGGTTCGTCAGAAGGTAGGAATCAATAATACCAGTACGTACAATAGCACGACCAATAAATTGATCCCGAAATTCAACTACGAGCTTTTTAACTGCAACAACTTTAATATACGCTATTGGAGCTGGAATTACCGCGGCTGCTGGCACCAGACTTGCCCTCCAA
+
DDDDDIIIIIIIIIIIIIIIIIIIIIIIHIIHIIIIIIIHHHIIIIIIIIIIIIIIIIIIIIHHIIIIIIHIIIHIIIIIFIIIIIIIIIIIGIHIIIIHHHIIIIIIIHIHHIIIIIIIIIIIIIIIIIIIIIIIIIIIIIIIIIIIIGIHIHHIIHHIIIIIIIIHIIIHIIIIIIIIIIIIIIIIIIIIIIIIIIIIIIIIIIIIIIIIIIIIIIIIIIIIIIIIIIIIIIIIIIIIIIIHIIIIIIIIIIIIIIIIIIIIIIIIIIIIIIIIIIIIIIIIIIIIIIIIIIIIIIIIIIIIIIIHIIIIIIIIIIIIIIIIIIIIIIIIIIIIIIIIDDDDD
@HISEQ:969:HM2KJBCX2:2:1101:6801:37713 2:N:0:ACTATGCA
ACGTAACCACGTCCCAACTATCCCTATTAATCATTACGGTGATTCAGAAACCAACAAAACAGGACCACCGTCCTATTTTATTATTCCATGCTAATGTATTCAGACGTAAGCCTGCTTTGAACACTCTAATTTTTTCAAGGTAAAGGTCCTGGTTTCCCACCACGCTAAATTAATAACATGATGGTTCCCCAGAAGGTAGGAATTCTACACGCTAGTACAGACTGGTTAGCCCGACCAACGGTAGAACCCCGAAATTCAACTACGAGCTTTTTAACTGCAACAACTTTAATATACGCTATTGGAGCTGGAATTACCGCGGCTGCTGGCACCAGACTTGCCCTCCAA
+
DDDDDIHIIIIIIIIIIIIIIHIHIIIIHIIIIIIIIIIIGHIIIIIIHIIHIIIHIIIIIHIIIIIIFIIIIIHHIIIHHIHIHHHIIIIIIHIIIIIEHDFHHIIIIIIGIIHIIIIHGHHIIIIIEHIIIIIIHIIIIIIGFEHE@HHIIIIIHHFHGHIIHHIIHIIGGHIHHHHHEGHHFIIIIGHIIGIHFE2HHHIIIIFHHICHHDHHFHHCDHGHHEHHFHIGIIIIIIII4HH;IIIIIIIIIIIIIIIIIIIIIGIIIIIIIIIIIIIIIIIIIIIIIIIIHIIIHIIIIIIGIIIHHIIIIHIHIIIIIIIIIIIIIIIIIIIIIIIIDDDDD
@HISEQ:969:HM2KJBCX2:2:1101:18893:37852 2:N:0:ACTATGCA
ACGTAACCACGTCCCAACTATCCCTATTAATCATTACGTCGATCCTAGAAACCAACAAAATAGGGTCAAACGTCCTATTTCATTATTCCATGCTAATGTATTCAAGCGTGTGCCTGCTTTAAACACTCTAATTTTTTCAAAGTAACAGTCCTGATTCCCCATGACACCAAATTAATGACATCACAGTTCGTCAGAAGGTAGAAATCAATAATACCAGTGCATACCGGAGGCACGACCAATATATTGATCCCGAAATTCAACTACGAGCTTTTTAACTGCAACAACTTTAATATACGCTATTGGAGCTGGAATTACCGCGGCTGCTGGCACCAGACTTGCCCTCC
+
DDDDDIIIHHHIEHHIIIIIIIIIIIIIIHHIIIIIIIIIIIIIIIIIIIIIIIIIIIIGIEGHIHIIIGIIHIIIIIIIIIIIIIIIIIIIGIIIHIIHIGHIIHIIIIIIIIIIIIIIIIHIIIIIIIIIIIIIIIIIHHHHIIIIHHHHIIIIIIIIIIHHHIIIIHFHHHIIHIHIIIIIIIHHIIHHHHIIIIIIIIIIIIIHIIIIIIIIIIIIIIIIIIIIIIIIIIHHGHIIIHHIIIIIIIIIIIIIIIIIIIHIIIIIIIIIIIIIIIIIIIIIIIHIIIIHIIIIIIIHIIIIIIIIIIIIIIIIIIIIIIIIIIIIIIIIIIGIIIIDDADD
@HISEQ:969:HM2KJBCX2:2:1101:21066:38015 2:N:0:ACTATGCA
ACGTAACCACGTCCCAACTATCCCTATTAATCATTACGGTGATCCTAGAAACCAACGAAATAGAACCAATCCGTCCTATTTCATTATTCCATGCTAATGTATTCAGACGTTAGCCTGCTTTAAACACTCTAATTTTTTCAAAGTAACAGTCCTGATTTCTGGTATAGTGCGCTTGGCCCGCCACGGTATCGTGTGTGAGTGCCGATGCGCGCTTACCATCTTCCTGGAGAACGTTCCTGCCCTTTACTGGGTTGGGTTCGCAATCCAGGACCTTTACTTTGAAAAAATTAGAGTGTTTAAAGCAGGCTGAAAGTTATGAATACATTAGCATGGAATAATAATTTAGGACTCGTATCTCGAATTTTGTTGGTTTTTGGGGAAATGAGTAATGATTAATAGGGATAGTTGGGATGGGAATGGGA
+
DDDBDHHIIGHHIHHIIIIIHGIIIIIIIIIHHHEHHHIFHHHHIIIIGHHEHHIGHHIIIIHIIGI?GHFHHHIHHHHIHHH?HHEHEGHHHHHCEHHFHFGHHHHHDIHIHIIHHHGHHIIIIIHDEHHEH@HHHIIHHHCGEHHIHI1<DEFC?@GHE?<<FFDH?0.<EED=>D>C<F7=HDH<=HGHGHIGHGDDDHHHHHDC?<GHF.8CFGIIIHHIGHHHHHGHIHHC@IIHGHHEHDHIHGIIIHIHHIIIIIIIHHHHHHHEIIIIIIIIIIIIIIIIIIHCIIIIIHHFDHHHIIHIHIIIIIIHHIIHDIIIIIIIIIIHHIIHIIIIIIIIIIIHIHGIHIIIIIIIIIIHIIHIHIIIIIHIIIIIIIIIIIIIIIIIIIIIIIIIIIIIIIHIIIIIIIIIIDDDDD
@HISEQ:969:HM2KJBCX2:2:1101:14942:38870 2:N:0:ACTATGCA
ACGTAACCACGTCCCAACTATCCCTATTAATCATTACGTCAATCCTAGAAACCAACAAAATAGGATCAAACGTCCTATTTCATTATTCCATGCTAATGTATTCAAGCGTTAGCCTGCTTTAAACACTCTAATTTTTTCAAAGTAACAGTCCTGTTTCCCTGCAACACCAAGTAAATGACATCACAGTTCTTCAAGAAGGAGGAATCAGTGAGGCCAGTGCATACCAGTGGCACGACCAACCTACTGACCCCGAAATTCAACTACGAGCTTTTTAACTGCAACAACTTTAATATACGCTATTGGAGCTGGAATTACCGCGGCTGCTGGCACCAGACTTGCCCTCCAA
+
DDDDDIHHHIIIIIIHIIIIIIIIIIIIIIIIIIIIIIIGHIIIIIIIIIIIIIIIEHGIIIHHHHIIIHHIHIIHIIIIIIIIIIHHIIIGIIIIIIIIIIIHIIIIIIIIIIIIIIIIIIIIIIIIIIIIIIIIHIIIIHIIIIIIIIIIIIIIIIHIIIHIIIIIIHIIIIIIIIIIIIHIIIIIIIIIIIIHIIIIHIIIIIIIIIIIIIIIIIIIIIIHIIIIIIIIIIIIHHCIIIHHHIHHIIIIIIIIIIIIIIIIIIIIIIIIIIHIIIIIIIIIIIIIIIIIHHIHIIIIHIIIIIIIIIIIIIIIIIIIIIIIIIIIIIIIIIIIIIIIIDDDDD
@HISEQ:969:HM2KJBCX2:2:1101:3841:40169 2:N:0:ACTATGCA
ACGTAACCACGTCCCAACTATCCCTATTAATCATTACGGTGATCCTAGAAACCAACGAAATAGAACCAAGCCGTCCTATTTCATTATTCCATGCTAATATATTCAGACGTTAGCCTGCTTTAAACACTCTAATTTTTTCAAAGTAATAGTCCTGATTTCCAATCACACCAAATAAATGGCATGAAAGTTCCTCAGAAGGTAGAGATTTATCTCACCAGTACAGACAATTAAGCCTGACCAATGGGTAAACCCCGAAGTTCAACTACGAGCTTTTTAACTGCAACAACTTTAATATACGCTATTGGAGCTGGAATTACCGCGGCTGCTGGCACCAGACTTGCCCTCCAA
+
DDDDDIGHHIIIIIIIIHIIIIGIIHIIIIIIIIIIIIIIIIIIIIIHIIIIIIIIIIIIIIGHIIIIIHIIHIIGHIIIIHIIIIIHIGIIIIIIIIIIIHIHHHIIIIIIIHIIIIIIIIIIIIIIIIIIIIHHIIIHIIIIIGIIIIHIHHHIHHIIIHHIIIIIIIHIIIIIIIIIIIIIIIIIIIHHIIIIIIIIIIIIIIIIHIHHIII<IIIIIIIIIIIIHIHII<IIIIIIIIIHHHGHIIGIIIIIIIIIIIIIIIIIGIIIIIIIIIHIIIIIIIIHIIIIIIIIIIIIIIIIIIIIIIIIIHIIIIIIIIIIIIIIIIIIIIIIIIIIIIIDDDDD
@HISEQ:969:HM2KJBCX2:2:1101:14205:40357 2:N:0:ACTATGCA
ACGTAACCACGTCCCAACTATCCCTATTAATCATTACGTCAATCCTAGAAACCAACAAAATAGGATCAACGTCCTATTTCATTATTCCATGCTAATGTATTCAAGCGCGAGCCTGCTTTAAACACTCTAATTTTTTCAAAGTAACAGTCCTGATTCCCCACCACACCAAATAAATGACATGATGGTTCGTCAGAAGGTAGAAATCAGTAACACCAGTACGTACCGAAGGCACGACCAGCGTACTAATCCCGAAATTCAACTACGAGCTTTTTAACTGCAACAACTTTAATATACGCTATTGGAGCTGGAATTACCGCGGCTGCTGGCACCAGACTTGCCCTCCAA
+
DDDDDIHIIIIIIIIIIIIIIIIIIIIIIIIHHIIIIIIIIIIIIIIIIIIHIIHHIIIIIIHHIIIIIIIIIHIIIIIIIIHIIHHEHIIGGHIIIIIIIHHIIIIHIIIIIIIHHIIHIIHIIIIIIIIIIIIIIIIHIIHIHHIIIIIIIIHIIIIHIIHHHHIIIIIIIIIIIIIIIIIIIIIIIIHIIIIIIIIIIIIIIIIIIIIIIIIIIIIIIIIIIIIIIIIHIIIIIIIIIIHHIIIIIIIIIIIIIIIIIIIIIIIIIIIIHHIIIIIIIIHIIIIIIIIIIIIIIIIIIIIIIIIIIIIIIIIIIIIIIIIIIIIIIIIIIIIIGIIIDDDDD
@HISEQ:969:HM2KJBCX2:2:1101:19926:40975 2:N:0:ACTATGCA
ACGTAACCACGTCCCAACTATCCCTATTAATCATTACGTCGATCCTAGAAACCAACAAAATAGAATCAAACGTCCTATTTCATTATTCCATGCTAATGTATTCAAGCGTGCGCCTGCTTTAAACACTCTAATTTTTTCAAAGTAACAGTCCTGATTCCCCACGACACCAAATTAATGACATCGTAGTTCTTCAGAAGGTAGGAACCAATAATGCCAGTGTGTACCGAAGCACGACCGACAATTTGATCCCGAAATTCAACTACGAGCTTTTTAACTGCAACAACTTTAATATACGCTATTGGAGCTGGAATTACCGCGGCTGCTGGCACCAGACTTGCCCTCCAA
+
DDDDDIIIIHIHIIIIIHIIIIHHIIIIHIIIIIIIIIIIIIIIIIIIIIIIIIIIIIIIIIHGHIHHIIIGHIIIGIIIIIIGHHIHHIIIGHHIHIIIIIHIIIIIIHIIIIIIIIIIIIHIHIHHIIIIIIIIIIIIIIIIIIIIIIIIIIIIIIIIHIIIIIIIIIIIIIIIFGHIHIIIIIIHIIIIIIIIIIIIIIIIIHIIIIIIHIIHHIIIIIIIIIIIIIIIIIHIIIIIIIIHIIIIIIIIIIIIIIIIIHHIIIIIIIIIIIIIHIIIIIIIIHIIIIIIIIIIIIHHIIIIIIIIIIIIIIIIIIIIIIIIIIIIIIIIIIIIIIIIDDDDD
@HISEQ:969:HM2KJBCX2:2:1101:11683:41202 2:N:0:ACTATGCA
ACGTAACCACGTCCCAACTATCCCTATAATCATTACGTCAATCCTAGAAACCAACAAAATAGAATCAAACGTCCTATTTCATTATTCCATGCTAATGTATTCAAGCGTGCGCCTGCTTTAAACACTCTAATTTTTTCAAAGTAACAGTCCTGATTCCCCACGACACCAAATTAATGACATCGTAGTTCTTCAGAAGGTAGGAACCAATAATGCCAGTGTGTACCGAAGCACGACCGACAATTTGATCCCGAAATTCAACTACGAGCTTTTTAACTGCAACAACTTTAATATATGCTATTGGAGCTGGAATTACCGCAGCTGCTGGCACCAGACTTGCCCTCCAA
+
DDDDDHIHHGHIIIIIIIIIIIIIIIIIIIIIIIIIIIIIIIHIIIIIIIIIIIIIIIIIHHHIIHIIIIHHHIIIIHIGHIHIIIIIHIIIIIIIIIIIHGHHIIIIIIIIIIIHHIIHIIIIIIIIIIIIIIIIIIHIIIIIIIIHIIIIIIHIIIIIIIIHIIHIIIIIIIIIIIIIIIIIIIIIIIIIIIIIIIIIIIIIIIIIIIHIHGIIIIIIIIIIIIIIIIIIIIIIIIIIHHFIIIIIIIIIIIIIIIIIIIIIIIIIIIIIIIIIIIIHHIIIIIIHIIIGIIIHGGFIIIIIIIIIIIIIIIIIIIHIIIIIIIIIIIIIIIIIIIIDDDDD
@HISEQ:969:HM2KJBCX2:2:1101:9808:41244 2:N:0:ACTATGCA
ACGTAACCACGTCCCAACTATCCCTATTAATCATTACGTCGATCCTAGAAACCAACAAAATAGAATCAAACGTCCTATTTCATTATTCCATGCTAATGTATTCAAGCGTAAGCCTGCTTTAAACACTCTAATTTTTTCAAAGTAACAGTCCTGATTCCCCACGACACCAAATTAATGACATCGCGGTTCTTCAGAAGGTAGGAACCAATAATGCCAGTGCGTACCGAAGCACGACCAACAATTTGATCCCGAAATTCAACTACGAGCTTTTTAACTGCAACAACTTTAATATACGCTATTGGAGCTGGAATTACCGCGGCTGCTGGCACCAGACTTGCCCTCCAA
+
<D<D<<CE?<011C=F?=1<CCCCGC11<DCFCGHHHFC1/<CGHHHH@HH?FHFHHHIHHIC?EFEEH@GGFHHIHHH@CGEEEC@E1FG1<FEHGIIIIIHIHHHIHIIDEEHFIIIHHHIIHIIIIIHHFGE@HHHCHFCHHHHECGHHHEH@HHEEEHGFIHHHFFHHDHFIIHIHIIIHGHIHHGCIIIHHHHEHHHGFEHHIIIHIIIHIIHIH6=IIHHEIIIIIIIHHHHCHHGC<HDEFGHIIIIHCIIHHHDHHHEDHGIHHEFIIIHFFHIIIHIIHCEEFHHEGGEHHHHFHHHHFCHHHIIIIIHGHCIIHIH@FFHIIIHIHGF@H@@DDB
@HISEQ:969:HM2KJBCX2:2:1101:8990:40451 2:N:0:ACTATGCA
ACGTAACCACGTCCCAACTATCCCTATTAATCATTACGTCGATCCTAGAAACCAACAAAATAGAATCAAACGTCCTATTTCATTATTCCATGCTAATGTATTCAAGCGTAAGCCTGCTTTAAACACTCTAATTTTTTCAAAGTAACAGTCCTGATTCCCCACGACACCAAATTAATGACATCGCGGTTCTTCAGAAGGTAGAAACCGATAATGCCAGTACGTACCGAAGCACGACCAACAATTCGATCCCGAAATTCAACTACGAGCTTTTTAACTGCAACAACTTTAATATACGCTATTGGAGCTGGAATTACCGCGGCTGCTGGCACCAGACTTGCCCTCCAA
+
D@DD0@0<C1<<<<<<D0D@H<111<F?GEH1DHHHHH1FE<<D<1C11<@1<@GE@CEGHEHI1<1<C1CHH1<0<111D1FH?@11D11D111?E@HHFEEHE@EB<EB<G/DFH@@B<DHEGGFEHI@FAFHH@HHHEE?HHHG8HDHEBCHAHCDEHEEIHHGIIHECGCHHHHHHHHIHFGHHHHF@GHCEHGGHFEHIIIIGHCEIGHEIIHHIIIHGDHFCHHHHG<GGDHHHG=@DIHHHCGFGCHEFIIIIHHEEEEHHHIIHHHIHCIIHGHHHHGEH@HHEGIIIIIIIIIIIHIIIIHHIIIHDIIHIHEIIHIIHHFECHGCHIHHI@B<B@
@HISEQ:969:HM2KJBCX2:2:1101:3823:41637 2:N:0:ACTATGCA
ACGTAACCACGTCCCAACTATCCCTATTAATCATTACGTCAATCCTAGAAACCAACAAAATAGGATCGAACGTCCTATTTCATTATTCCATGCTAATGTATTCAAGCGTTAGCCTGCTTTAAACACTCTAATTTTTTCAAAGTAACAGTCCTGTTTCCCTGCAACACCAAATTAATGACATTACAGTTCTTCAAGAAGGAGGAATCAGTAAAACCAGTACATACCATAGGCACGACCAACCTACTGACCCCGAAATTCAACTACGAGCTTTTTAACTGCAACAACTTTAATATACGCTATTGGAGCTGGAATTACCGCGGCTGCTGGCACCAGACTTGCCCTCCAA
+
DDDDDIHHHIIIIIIIIIIIIIIGIIIIIIIIIIIIIIIIIIIIIIIIIIIIIIIIIIICHIGHIIIHIIIIIIHIIIHIIIIIIHIIIIIIIIIIIHHIIIIIIHIIIIIHGIIHIIIIIIIIIIIIIIIHIIHHIIIIIHIIIIIIIIIIIIIIIHIIIIHIIIHIIIIIIIIIIIIIIIIIIIIIIIIHIIIIIIIHHIIIIIIIIIIIIIIIIGIIIIIIIHIIIIIIIIIIHIIIIIIIHIHIIIIIIIIIIIIIIIIIHIIIIIIIIIIIIIIIIIIIIIIIIIIIIIIIIIIIIIIIIIIIIIIIIIIIIIIIIIIIIIIIIIIIIIIIIIIIIDDDDD
@HISEQ:969:HM2KJBCX2:2:1101:2782:41407 2:N:0:ACTTTGCA
ACGTAACCACGTCCCAACTATCCCTATTAATCATTACGTCAATCCTAGAAACCAACAAAATAGGATCGAACGTCCTATTTCATTATTCCATGCTAATGTATTCAAGCGTTAGCTTGCTTTAAACACTCTAATTTTTTCAAAGTAACAGTCCAAATTCCCCGCAACACCAAATTAATGGCATTACGGATCATCAGGAAGGAGGAATCAGTGAGACCAGTACATACCAGAGGCATGACCAATCTACTAACCCCGAAATTCAACTACGAGCTTTTTAACTGCAACAACTTTAATATACGCTATTGGAGCTGGAATTACCGCGGCTGCTGGCACCAGACTTGCCCTCCAA
+
DDDDDIIIIIIIIIIIIIIIIIIIIIIIIIIIIIIIIIIIIIIIIIIIIIIIIIIIIIIIIHIIHIIIIIIIIIIIIIHIIIHIIIIHHGIIIIIIIIIIHHHIIIIIIIIIIIIIHHIIIIIIIIIIIIIIIIIIIIIIIHIIIIIIIIIIHIIIIIIIIIIIIIIIHIIIIIIIIIIIIIIIIIIIIIIIIIIIIIIIIIIIIIIIIIIIIIIIIIIIIIIIIIIIIIIIIIIIIIIIIIIIIIIIIIIIIIIIIIIIIIIIIIIIIIIIIIIIIIIIIIIIIIIIIIIIIIIIIIIIIIIIIIIIIIIIIIIIIIIIIIIIIIIIIIIIIIIIIIIIIDDDDD
@HISEQ:969:HM2KJBCX2:2:1101:2257:42445 2:N:0:ACTATGCA
ACGTAACCACGTCCCAACTATCCCTATTAATCATTACGGTGATCCTAGAAACCAACGAAATAGAATCAGTCCGTCCTATTTCATTATTCCATGCTAATGTATTCAGACGATAGTCTGCTTTAAACACTCTAATTTTTTCAAAGTAACAGTCCTGATTTCCAATCACACCAAATAAATGGCATGAAAGTTCCTCAGAAGGTAGAGATCCATCTCACCAGTGCAGACAATTAAGCCTGACCAATGGGTAGACCCCGAAGTTCAACTACGAGCTTTTTAACTGCAACAACTTTAATATACGCTATTGGAGCTGGAATTACCGCGGCTGCTGGCACCAGACTTGCCCTCCAA
+
ADDDDIIIIIIIIIIIIIIIIIIIIIIIIIIIIIIIIIIIIIIIHIGIIIIIIGIIIIIIIHHHIIHHIIIGIIIHIIIIIHIIIIIIIIIIIGIIIIHIIIIIIIIIIIIIIIIIIIIIIIIHIIIIIIIIHIHIIIHHEIIIIIIIIIIIIIIIHIIIHIIIIIIIIIIIIIIIIIIIIIIIIIIIIIIIIIIIIIIIIIIIIIIHHIIIIIIIIIIIIIIIIIIIIIIIIIIIIIIIIIIHHGDIIIIIIIIIIIIIIIIIIIIIIIIIIIIIIIIIIIIIIIIIIIIIIIIIIIIIIIIIIIIIIIIIIIIIIIIIIIIIIIIIIIIIIIIIIIIIIIIDDDDD
@HISEQ:969:HM2KJBCX2:2:1101:19024:43053 2:N:0:ACTATGCA
ACGTAACCACGTCCCAACTATCCCTATTAATCATTACGTCAATCCTAGAAACCAACAAAATAGGTTCGAACGTCCTATTTCATTATTCCATGCTAATGTATTCAGGCGCTGGCCTGCTTTAAACACTCTAATTTTTTCAAAGTAACAGTCCTGTTTCCCCGCAACACCAAATTAATGGCATTACGGTTCTACAAGAAGGAGGAATCAGCAAGCTAGTACATACCAGTGGCAAGACCAACCTGCTGATCCCGAAATTCAACTACGAGCTTTTTAACTGCAACAACTTTAATATACGCTATTGGAGCTGGAATTACCGCGGCTGCTGGCACCAGACTTGCCCTCCAA
+
DDDDDIIIIIIIIIIIIIIIIIIIIIIIHIIIIIIIIIIIIIIIIHIIIIIIIIIIIIIIIIIIIIIIIIIIIIIIIIIIIIIIIIIIIIIIIIHIIIIIIIIHIIIIIIIIIIIIIIIIIGHHIIIIIIIIIIIIIIIIIIIIIHHIIIIIIIIIIIIIIIIIIIIIIIHIIIIHIIIIIIIIIIIIIIIIIIIIIIIIIIIIIIIIIIIIIIIIIIIIIIHIIIIHIIIIIIIIIIIIIIIHIIIIIIIIIIIIIIIIIIIIIIIIIIIIIIIIIIIIIIIIIIHIIIIIIIIIHIIIIIIIIIIIIIIIIIIHIIIIIIIIIIIIIIIIIIIIIHIIDDDDD
@HISEQ:969:HM2KJBCX2:2:1101:13632:43096 2:N:0:ACTATGCA
ACGTAACCACGTCCCAACTATCCCTATTAATCATTACGTCAATCCTAGAAACCAACAAAATAGGATCAACGTCCTATTTCATTATTCCATGCTAATGTATTCAAGCGCGAGCCTGCTTTAAACACTCTAATTTTTTCAAAGTAACAGTCCTGATTCCCCACCACACCAAATTAATGACATGATGGTTCGTCAGAAGGTAGAAATCAGTAACACCAGTACGTACCGAAGGCACGACCAGCGTACTAATCCCGAAATTCAACTACGAGCTTTTTAACTGCAACAACTTTAATATACGCTATTGGAGCTGGAATTACCGCGGCTGCTGGCACCAGACTTGCCCTCCAA
+
DDDDDIHFHHIIIHHHIIIIIIIIIIIIHIIIIHIIIIIIIGHHHHIIHIIIIIHIIIIFHHIHEHHHIHIIGFHEHIIIHIHIIIIIFIEHIIIIIIHHHGHIHIIGIIIIIIIIIIIIGHHGHHHIGIIIIIIHIIGIIIIIIIIIIIIIIIHIGIIHHIIIHIIIIHIIIIIIIIIIIIIIIIIIIHHHHEIHIHIIIIIIIIIHIIIIIIIHHHHIIIIHHIIIIIIGHIIIIIIIHHIHHIIIIIGIIHEFIIHIGHIIIIIIIIIIIHIIIIIHHIIHIIIIHGHHIIHIIHEHHIIIHIIHHIHHIGIIIIIIIIHIIIIIIIIIIIIIIHIIDDDDD
@HISEQ:969:HM2KJBCX2:2:1101:9772:42113 2:N:0:ACTATGCA
ACGTAACCACGTCCCAACTATCCCTATTAATCATTACGTCAATCCTAGAAACCAACAAAATAGGATCGAACGTCCTATTTCATTATTCCATGCTAATGTATTCAAGCGTTAGCCTGCTTTAAACACTCTAATTTTTTCAAAGTAACAGTCCTGTTTCCCTGCAACACCAAATTAATGACATTACAGTTCTTCAAGAAGGAGAAATCAGTAAAGCCAGTACATACCATAGGCACGACCAACCTACTGACCCCGAAATTCAACTACGAGCTTTTTAACTGCAACAACTTTAATATACGCTATTGGAGCTGGAATTACCGCGGCTGCTGGCACCAGACTTGCCCTCCAA
+
DDDDDIIIHIHHIIIIIIIIHIIIIIIIIIIIIIIIIIHIIIIIIIIIIIIIIIIIHIIIHIHIIIIHHIHHHHHGIIHIIIIH?GHEHHIIHHHIIIIIHGGIIIHIIIIIHHIIIHHHHHHIIIIIIIIIIIIHHIIHIIHHHIIIHIIIHIIIHIIIIIIIIIIIIHIIIIHIIIIIIIIIIIIIIIIIIIIIIIIIIIIIIIIIHIGIIIHIIIIIIIIIIIIIIIIIIIIIIIIIIIIHHIIIIIIIIIIIIIIIIIIIIIIIIIIIIIIIHIIIIIIIIIIIIIIIIIIIIIIHHIIIIIIIIIIIIIIIIIIIIIIIIIIIIIIIIIIIIIIIIDDDDD
@HISEQ:969:HM2KJBCX2:2:1101:5186:43026 2:N:0:ACTATGCA
ACGTAACCACGTCCCAACTATCCCTATTAATCATTACATCGATCCTAGAAACCAACAAAATAGAATCGGATGTCCTATTTCATTATTCCATGCTAATGTATTCAAGCGTGAGCCTGCTTTAAACACTCTAATTTTTTCAAGGTAACAGTCCTAATTCCCCGTGACACCAAATTAATGGCATTACGGTTCTTTAGAAGGTGAGAAATCAATAATATCAGTACATACCAACGGCATGACCGAAACATTGATCCCGAAATTCAACTACGAGCTTTTTAACTGCAACAACTTTAATATACGCTATTGGAGCTGGAATTACCGCGGCTGCTGGCACCAGACTTGCCCTCCAA
+
DDDDDIIIIIIIIIIIIIIIIIIIIIIIIIIIIIIIGIIIIIIIIIIIIIIIIIIIIIIIIIIIIIIIIIIIIIIIIIIIIIIIIIIIHIIIHIIIIIIIIIIIIIIIIIIIIIIIIIIIHIIIIIIIIIIIIIIIIIIIIIIIIIIIIIIIIIHIIIIIIIIIIIHIIIIIIIIIIIIIIIIIIIIIIIIIIIIIIIIIIIIIIIIIIIIIIIIIIIIIIIIIIIIIIIIIIIIIIIIIIIIIIHIIIIIIIIIIIIIHIIIIIIIIIIIIIIIIIIIIIIIIIIIIIIIIIIIIIIIIIIIIIIIIIIIIIHIIIIIIIIIIIIIIIIIIIIIIIIIIIIDDDDD
@HISEQ:969:HM2KJBCX2:2:1101:4654:43375 2:N:0:ACTATGCA
ACGTAACCACGTCCCAACTACCCCTATTAATCATTACGGTGATCCTAGAAACCAACGAAATAGAATCAGTCCGTCCTATTTCATTATTCCATGCTAATGTATTCAGACGATAGTCTGCTTTAAACACTCTAATTTTTTCAAAGTAACAGTCCTGATTTCCCATCACACCAAATAAATGGCATGAAAGTTCCTCAGAAGGTAGAGATCCATCTCACCAGTACAGACAATTAAGCCTGACCAATGGGTAGACCCCGAAGTTCAACTACGAGCTTTTTAACTGCAACAACTTTAATATACGCTATTGGAGCTGGAATTACCGCGGCTGCTGGCACCAGACTTGCCCTCCAA
+
DDDDDIIIIIIIIIIIIIIIIIIIIIIIIIIIIIIIIIHIIIIIIIIIIIIIIIIIHIIIIIIHGHIIIIIIIHIIIIIIIIIIIHHGIIHHIIIIIIIIIHHIIIIIIIIIIHHIIIIIIIIIIIIIIIIHHHIIIIIIIIIIIIIIIIIIIIIIIIIIIIIIIIIIIIIIIIHIIIIIIIIIIIIIIIIIIIIIIIIIIIIIIIIIIIIIHIIIIIIIIIIIIIIIIIIIIIIIIIIIIIIIIHGIIIIIIIIIIIIIIIIIIIIIIIIIIIIIIIIIIIIIIIIIIIIIIIIIIIIIIIIIIIIIIIIIIIIIIIIIIIIIIIIIIIIIIIIIIIIIIIIDDDDD
@HISEQ:969:HM2KJBCX2:2:1101:19218:43743 2:N:0:ACTATGCA
ACGTAACCACGTCCCAACTATCCCTATTAATCATTACGTCAATCCTAGAAACCAACAAAATAGGATCAAACGTCCTATTTCATTATTCCATGCTAATGTATTCAAGCGTTAGCCTGCTTTAAACACTCTAATTTTTTCAAAGTAACAGTCCTGTTTCCCTGCAACACCAAATTAATGACATTACAGTTCTTCAAGAAGGAGGAACCAGTAAAGCCAGTGCATACCAGAGGCACGACCAACCTACTAATCCCGAAATTCAACTACGAGCTTTTTAACTGCAACAACTTTAATATACGCTATTGGAGCTGGAATTACCGCGGCTGCTGGCACCAGACTTGCCCTCCAA
+
DABDDHIIGHHIHEEEHHIIHFHIHHHIIHHIIIGHHEHHHIIHHIIHHHIHHHIIIIIIIIIEHHIIIIIIIIIIIHIIIIIIIHIH?G?@GHHEHHHHIIHHIHHHHHHGHHHIHIIIHHHIHIIEHIIHHHHHHHIIIHHHHIIHHIIHHIIIIIHIIIHIIIIHHHHHHIIIIIIIIIHIIIHHHIHGIIIHII;HHIHHIHIHIGHIIIIIIIIIIIIIIIIHHHIIHIIIIIHFIIHGDEIHIIHHHHIHFIIIIIIIIIIHIIIIIIIIIIIIIIHHIIIIIIIIHHIIIIIIIIIIIIIHIIIIIIHHHIHHHIIIIIIHIIIIIIIHIIIIIDDDDB
@HISEQ:969:HM2KJBCX2:2:1101:6826:43863 2:N:0:ACTATGCA
ACGTAACCACGTCCCAACTATCCCTATTAATCATTACGTTGATCCTAGAAACCAACAAAATAGAATCGAACGTCCTATTTCATTATTCCATGCTAATGTATTCAAGCGCGTGCCTGCTTTAAACACTCTAATTTTTTCAAAGTAACAGTCCTGATTCCCCACGACACCAAATTAATGACATCATGGCTCCTCAGAAAGGAGAAACCAATAACACCAGTACATACCAGAGGCATGACCGACGTATTGATCCCGAAATTCAACTACGAGCTTTTTAACTGCAACAACTTTAATATACGCTATTGGAGCTGGAATTACCGCGGCTGCTGGCACCAGACTTGCCCTCCAA
+
DDDDDIIIIIIIIHHIIIIIIIIIIIIIIIIIIIIIIIIIIIIIIIIIIIIIIIIIHIIIIIHIIHIIIIIIHIIIIIIIIIIIIIIIGHHHHIIIIIIIIHIIIIIIIHIIIIIIIIIIIIIIIIIIHIIIIIIIIIIIIIIIIIIIIIIIIHIIIIIIIIIIIIIIIIIIIIIIIIIIIIIIIIIIIIIIIIIIIIIIIIIIIIIIIIIHIIIIIIIIIIIIIIIIIIIIIIIIIIIIIIIIHIIIIIIIIIIIIIIIIIIIIIHIIIIIIIIIIIIIIIIIIIIIIIIIIIIIIIIIIIIIIIIIIIIIIIIIIIIIIIIIIIIIIIIIIIIIIIIIIDDDDD
@HISEQ:969:HM2KJBCX2:2:1101:1619:44214 2:N:0:ACTATGCA
ACGTAACCACGTCCCAACTATCCCTATTAATCATTACGTCGATCCTAGAAACCAACAAAATAGAATCAAACGTCCTATTTCATTATTCCATGCTAATGTATTCAAGCGTGCGCCTGCTTTAAACACTCTAATTTTTTCAAAGTAACAGTCCTGATTCCCCACGACACCAAATTAATGACATCGCGGTTCTTCAGAAGGTAGGAACCAATAATGCCAGTGCGTACCGAGGCACGACCGACAATCTGATCCCGAAATTCAACTACGAGCTTTTTAACTGCAACAACTTTAATATACGCTATTGGAGCTGGAATTACCGCGGCTGCTGGCACCAGACTTGCCCTCCAA
+
DDDDDIIHHIIIHIIIIIHIIIIIIIIIIIIIIIIIIIIIIIIIIIIIIIIIIFHIIIIHIIHGIIIIIIGGHIIIIIIIHIIIIIIHGIFHIHHHHIIIIHIIIIIIIIIIIIIIIIIIIIIIIIIIIHIIIIIIIIIIIIIIIIIIIIHIIIIHIIIIIIIIIHHIIIIIIIIIIIIIHIIIIIIIHIIIIIIHIIIIIHIHHHIIIIHGIIIIIIIIIHHIIIIIIIIIIIIIIIIIHHGCIGIIIIIIIIIIIIIIIIIIIIIIIIIIIIIIIIIIIIIIIIIIIIIIHIIIIIIIIIIIIIIIIIIIIHIIIIIIIIIIIIIIIIIIIIIIIIIIDDDDD
@HISEQ:969:HM2KJBCX2:2:1101:19987:44432 2:N:0:ACTATGCA
ACGTAACCACGTCCCAACTATCCCTATTAATCATTACGTCAATCCTAGAAACCAACAAAATAGGATCGAACGTCCTATTTCATTATTCCATGCTAATGTATTCAAGCGTTAGCCTGCTTTAAACACTCTAATTTTTTCAAAGTAACAGTCCTGTTTCCCTGCAACACCAAATTAATGACATTACAGTTCTTCAAGAAGGAGGAATCAGTAAAGCCAGTACACACCATTGGCACGACCAACCTACTGACCCCGAAATTCAACTACGAGCTTTTTAACTGCAACAACTTTAATATACGCTATTGGAGCTGGAATTACCGCGGCTGCTGGCACCAGACTTGCCCTCCAA
+
DDDDDHIIIIIIIIIIIIIIIIIIIIIIIIIIIIIIIIIIIIIIIIIIIIIIIIIIIIIIIIIHHIIIIIIIIIHHIIHHHIIIIIIHIIIHIIIIIIIIHIIIIIIIIIIIIIIGIHIIIIIIIIIHHIIIIHIHIIIHIIIIIIIIIIIIHIIIIIIIIHIIIIHHHIIIIIIIIIIIIIIIIIIHIHIHIIIIIIIIIIIIHIHIIIIIIIIIIIIIIHHIIIIIIIIIIIIIIIIIIHIHHIIIIIIIIIIHHIIIIIIIIIIIIIIIIIIIIIIIIIIIHIHIIIIIIIIIIIHIIIIIIIIIIIIIIIIIIIIIIIIIIIIIIIIIIIIIIIIIIDDDDD
@HISEQ:969:HM2KJBCX2:2:1101:19555:45587 2:N:0:ACTATGCA
ACGTAACCACGTCCCAACTATCCCTATTAATCATTACGTCGATCCTAGAAACCAACAAAATAGAATCAAACGTCCTATTTCATTATTCCATGCTAATGTATTCAAGCGTAAGCCTGCTTTAAACACTCTAATTTTTTCAAAGTAACAGTCCTGATTCCCCACGACACCAAATTAATGACATCGCGGTTCTTCAGAAGGTAGGAACCAATAATGCCAGTGCGTACCGAAGCACGACCAACAATTTGATCCCGAAATTCAACTACGAGCTTTTTAACTGCAACAACTTTAATATACGCTATTGGAGCTGGAATTACCGCGGCTGCTGGCACCAGACTTGCCCTCCAA
+
DDDDDIIIIIIHIIIIHHFHHGHIIHIHIIIIIIIHIHIIIIIIIIIIIIIIHIIHIIGIHIHFHHIIIIIIHHIIIIHGEHIHIIGIEHIIIIIHHHHHHIHHHDHHIIIHHIHHIHIIIIIHIHIIHHIHGHICEHIIHIHIIIIIIIHHHHHGGIIIHHEHIIIIIHIIIIHHGIIHGHHHHHHDIHHHIIIIIIIIIIIIIHHGIIHHGEFIHIIHHIHIIIIIIIIIIIHHGHIHHHHFHHDIIIHIHG@HIIHHHHIIIIIIIIIIIIIHHIIIIIIHHHIIIIIIHIIIHIIIIIIIIIHHIHHIIIIIIIIIIIIIIIIIIIIHIHIIIIIHDDDDD
@HISEQ:969:HM2KJBCX2:2:1101:18012:45384 2:N:0:ACTATGCA
ACGTAACCACGTCCCAACTATCCCTATTAATCATTACGTCAATCCTAGAAACCAACAAAATAGGATCAACGTCCTATTTCATTATTCCATGCTAATGTATTCAAGCGCGAGCCTGCTTTAAACACTCTAATTTTTTCAAAGTAACAGTCCTGATTCCCCACCACACCAAATTAATGACATGATGGTTCGTCAGAAGGTAGAAATCAGTAACACCAGTACGTACCGAAGGCACGACCAGCGTACTAATCCCGAAATTCAACTACGAGCTTTTTAACTGCAACAACTTTAATATACGCTATTGGAGCTGGAATTACCGCGGCTGCTGGCACCAGACTTGCCCTCCAA
+
DDDDDIIIIIIIIIIIIIIIIIIIIIIIIIIIIIIIIIIIIIIIIIIIIIIIIIIIIIIIIIIIIIHI?GHHIHIIIIIIIIIIIIIIIIIHIIIIIIIIIIIIIIIIIIIIIIIIIIIIHHIHIHIIIIIIIIIIIIIIIIIIIIIIIIIIIHIIIIHIIIIIIIIIIIIIIIIIIIIIIIIIIIIHIIIIIIIIIIIIIIIIIIIIIIIIIIIIIIIIIIIIIIIIIIIIIIIIIIIIIIIHIIIIIIIIIIIIIIIIIIIIIIIIIIIIIIIIIIIIIIIIIIIIIIIIIIIIIIIIIIIIIIIIIIIIIIIIIIIIIIIIIIIIIIIIIIIIIIIIDDDDD
@HISEQ:969:HM2KJBCX2:2:1101:13843:45925 2:N:0:ACTATGCA
ACGTAACCACGTCCCAACTATCCCTATTAATCATTACTTCAGTCCGCAAACACCAACAAAATAGAACCAAAGTCCTAACTTATTATTCCATGCTAATGTATTCATAGCCTGCAACGCCTGCTTTAAACACTCTAATTTTTTCAAAGTAAACGATCTAGTGCGCTGGTACCGGCTCAGTGAAGAGTAGCACCAGTGTCGCTAGAAGGATGGCTTGGCCAAGCCGGCACTCACACACGTCACCGTGGCGGGCCGGCTGCACCACACCAGAAATCCAACTACGAGCTTTTTAACTGCAGCAACTTTAATATACGCTATTGGAGCTGGAATTACCGCGGCTGCTGGCACCAGACTTGCCCTCCAA
+
DDDDDIIGIHHHHC@DGHCHHIHIIGHIHIIIIHI@HHHHFIFIHGDHHIGIIEGHHHHIFHHHIIHHIIDGF1DFHHHHHIIIEH?CFHHIHHIIIEHHHHIIHHFCFFHEHHHHIHHHEFGEHIHHFE@CHHFHHFHIHHHEIIIIGHIHGGFFHHHHEEHHHHHHHHHHHHIHIHHIHHHIIFH?HFIIIHHEHFHHIIHIIHHHHIIHHG@AIHIIIIIIHIHFHHHCEHEEEHIIIIIIIHIHIHGIGIIIHHGCIIHHHG@IHHEHHIIIIIHHIIHHFIIHIIHHFIIIHIIIHFHIIIIIIIIHHIGIIIIHIHHEHIGIIIHHIIIIIIIIIIIIIIHIIHHIIGHFABDDD
@HISEQ:969:HM2KJBCX2:2:1101:15210:46604 2:N:0:ACTATGCA
ACGTAACCACGTCCCAACTATCCCTATTAACATTACGTCGATCCTAGAAACCAACAAAATAGAATCAAACGTCCTATTTCATTATTCCATGCTAATGTATTCAAGCGCGAGCTTGCTTTAAACACTCTAATTTTTTCAAAGTAACAGTCCTGATTTCCCATGACACCAAATTAATGACATCGTGGTTCGTCAGAAGGGAGAAACCAATAATGCTAGTACGTACAAAGTACGACCGACATATTAGTCCCGAAATTCAACTACGAGCTTTTTAACTGCAACAACTTTAATATACGCTATTGGAGCTGGAATTACCGCGGCTGCTGGCACCAGACTTGCCCTCCAA
+
CBDDDHHHHHHHHIIIIIIIIIHIIIIIIIIIIIHIIHIIIIIIIIIIIIIGI1DCHIIIIIIIIIIIIIIHGHIIHHIIIHIIIIIIIHHHHIIIIHIHHHHHGHHHIIHHHIHHIHHHHIIHHHHIIHHHHHIIIIIIIIIIHIHHHHIHHHHIIHHIHHIIIIIHHHGEIIIIIGHIHHHHIHHFIHIHIIIIIIIIHHIIHIIIGIIIIIIIIIHIIIHHIIIIIIIIIIIIIIIHHHIIIIHIIIHIIIIIIHIIIIIIIIIIIHIIIIIIIIHHHIIIIIIIIHHIIIIIHIIIIIIIIIIIIIIIIIIIIIIIIIIIIIIIIIIIIIIIIHDDDDD
@HISEQ:969:HM2KJBCX2:2:1101:3331:47292 2:N:0:ACTATGCA
ACGTAACCACGTCCCAACTATCCCTATTAATCATTACGGTGATTCAGAAACCAACAAAACAGGACCACCGTCCTATTTTATTATTCCATGCTAATGTATTCAGACATAAGCCTGCTTTGAACACTCTAATTTTTTCAAGGTAAAGGTCCTGGTTTCCTACCACGCTAAATTAATAACATGATAGTTCCCCAGAAGGTAGAAATTCTACACGCCAGTACAGACAATAGCCCGACCAACGATAGAACCCCGAAATTCAACTACGAGCTTTTTAACTGCAACAACTTTAATATACGCTATTGGAGCTGGAATTACCGCGGCTGCTGGCACCAGACTTGCCCTCCAA
+
DDDDBIHHHHIIHIIIIIIIIIIIIIHIIIIIIIIIIIIHIIIIHHIICHIHHHIIIHIIIIIHIIIIHIIIHIGIIIIHIIGIIHHIHHEHIHHIIHIIIGHHIIIIIIIIIHHIIIIHIHHIIIIIIIIIIIIIIIIIHIIIIIIIIHHIIIIIHHGIIIIIIIIHIHIIHIIHIIIIIIIIIHIIIGGIIIIIIIIIIIIIIIIIIIIIIIIIIIIIIIIIIIIIIIIIIIIIIIIIHHHDIIIIIIIIIIIIIIIIIIIIIIIIIIIIIIIIIIIIHIIIIIIIIIHIIIIIIIIIIIIIIIIIIIIIIIIIIIIIIIIIIIIIGIHIIIIIIIDDDDD
@HISEQ:969:HM2KJBCX2:2:1101:5444:47369 2:N:0:ACTATGCA
ACGTAACCACGTCCCAACTATCCCTATTAATCATTACGTCAATCCTAGAAACCAACAAAATAGGATCGAACGTCCTATTTCATTATTCCATGCTAATGTATTCAAGCGTTAGCCTGCTTTAAACACTCTAATTTTTTCAAAGTAACAGTCCTGTTTCCCTGCAACACCAAATTAATAACATTACAGTTCTTCAGAAAGGAGGAATCAGCGAAGCCAGTACATACCAGTGGCACGACCAACCTGCTGACCCCGAAATTCAACTACGAGCTTTTTAACTGCAACAACTTTAATATACGCTATTGGAGCTGGAATTACCGCGGCTGCTGGCACCAGACTTGCCCTCCAA
+
DDDDDIIIIIIIIIIIHIIIIIIIIIIIIIIIIIIGIIIIIIIIIIIIIHIIIIIIHIIIIIHIIIIHIIHHIIHIIHHHGIIIIIIHHFHHHIIIIIIIIIIIIHHIIIIIIIIIIIIIIHIIIIIIIIIIIIIHIIIIIIIIIIIIIHHIIIIIIIHFIHHIIIIIIIIHIIHHCIHHHIIIIIIIHIIIIIIIIIIIIIIIIIIIIIIIIIIIIIIIIIIIIIIIIIIIIIIIIIIIIIHHFIHIIIIIIIIIIIIIIIIIIIIIIIIIIIIIIIIIIIIIIIIIIIIHIIIIIIIIIIIIIIIIIIIIIIIIIIIIIIIIIIIIIIIIIIIIIIIIIDDDDD
@HISEQ:969:HM2KJBCX2:2:1101:8179:46650 2:N:0:ACTATGCA
ACGTAACCACGTCCCAACTATCCCTATTAATCATTACGTCGATCCTAGAAACCAACAAAATAGAATCAAACGTCCTATTTCATTATTCCACGCTAATGTATTCAAGCGTGCGCCTACTTTAAACACTCTAATTTTTTCAAAGTAACAGTCCTGATTCCCCACGACACCAAATTAATGACATCGTGGTTCTTCAGAAGGTAGGAACCAATAATGCCAGTGCGTACCGAAGCATGACCGACAATTTGATCCCGAAATTCAACTACGAACTTTTTAACTGCAACAACTTTAATATACGCTATTAGAGCTGGAATTACCGCAGCTGCTGGCACCAGACTTGCCCTCCAA
+
DDDDDIHIIHIHIIIIIIIIIIIIIIIIIIIIIIIIIIIIIIIIIIIIIIIIIIIIIIIGIIIIIHIHHIHIIIIIIGHIIHIIIIIIIIIGHHFHHHHHIHGHIHHHEHGHIIIIHHHHHHHIHIHEHGHIIIIIHHIIIHIIIIIHHHHHIIHHIIIHIIHHHHHGFHHHIIIHIHHIIIIIIIIIIHHIIIIIHIIIIIIIHHHIIHHHHHIHIIIIIHIIIIIIIIIIHCIIIIIIHHHGIIHHIIHIIHIIIIHHHIIIIIIIIIIHIIIIIIIIIHGGHIIIIIIIIIIIIIIIIIIIIIIIIIIIIIIIIHIIIIIHIIIIIIIIIIIHIIIHDDDDC
@HISEQ:969:HM2KJBCX2:2:1101:8835:47583 2:N:0:ACTATGCA
ACGTAACCACGTCCCAACTATCCCTATTAATCATTACGGTGATCCTAGAAACCAACAAAATAGAACCATGCCGTCCTATTCTATTATTCCATGCTAATGTATTCGAGCAAAAATGCATGCTTTAAACACTCTAATTTTTTCAAGGTAAAGGTCCTGGATCCGCAAGACACCCAATTAAGGACATCAAGTTTCTCCAGAAGGTGAGAAATCAACAGCGACAGTTCATACCCCTTAAGGCATGACCATCACGTCAATCCCGAAATTCAACTACGAGCTTTTTAACTGCAACAACTTTAATATACGCTATTGGAGCTGGAATTACCGCGGCTGCTGGCACCAGACTTGCCCTCCAA
+
DDDDDIIIIHIIIIIIIIIHIIIIIIIIIIHHHIIIIIIHHHIIIIIIIHIIIIGHIH?GHIHIHGHHHHIIII?CCHIIHGGHHHIIGHIIICHHGHIHHCGGFHGEHIHHIIIIIHHHHHIIHHIIHHHGIHHHHIIIHGHHHHIGIIIIIHHHIGIIIHIHIHHHHHIIIHIIIIIIIHHHIIIHHHHHHFIHHDHHHHHIIIIIHIIIHIIIIIIIIIIIIIIIIIHGIHIIIHHIIHGIIIIIHHEHIHHHHHDIIIHIIIIIIIIIIHHFIIIIIIIIIIIIIHIIIIHIIIIHIIIIIIIIIIIIIIIHIIIIIIIHIIIIIIIIIIIIIIIIIIIIIIIICDDDA
@HISEQ:969:HM2KJBCX2:2:1101:5510:48354 2:N:0:ACTATGCA
ACGTAACCACGTCCCAACTATCCCTAGTAATCATTACGTCAATCCTAGAAACCAACAAAATAGGATCGAACGTCCTATTTCATTATTCCATGCTAATGTATTCAAGCGTTAGCCTGCTTTAAACACTCTAATTTTTTCAAAGTAACAGTCCTGTTTCCCTGCAACACCAAATTAATGACATTACAGTTCTTCAAGAAGGAGGAACCAGTAAAGCCAGTACATACCAGAGGCACGACCAACTTACTAATCCCGAAATTCAACTACGAGCTTTTTAACTGCAACAACTTTAATATACGCTATTGGAGCTGGAATTACCGCGGCTGCTGGCACCAGACTTGCCCTCCAA
+
<<DDBFEHHHEHHHIHEHH?<GH?HC1<GH1GHHHE11<F@ECF111<1CFHI@?EHHF<DG<1C1CGCH1<D1<<<FHII1<1F??@<1<C11DCEH@CG1GDC<HFG@FEHGA<CHHAFECF<BB1HEG>C<<6.F8/HGCHG@FBCFDEHH@C??IHHHGEGFGGGHHHHFCHHG@GHHCGCCDDDFEIGHGHH?IIHHGGG6CIFHHHE@@FEEHHHFHHEHHECHIIHHHEFFCHHGGE:HHE?-G<1F<D1?GHHHCE<FFHFC@HHHCCIHHCHCIIIIIHHH?IHIIGHHGHGEG@HEG?F1H?HIIIIHHHCFIHIHEFCHHHEIHCCGF=1DADBD
@HISEQ:969:HM2KJBCX2:2:1101:13666:48286 2:N:0:ACTATGCA
ACGTAACCACGTCCCAACTATCCCTATTAATCATTACGGTGATCCTAGAAACCAACGAAATAGAATCAGTCCGTCCTATTTCATTATTCCATGCTAATGTATTCAGACGATAGTCTGCTTTAAACACTCTAATTTTTTCAAAGTAACAGTCCTGATTTCCAACCACACCAAATAAATGGCATGAAAGTTCCTCAGAAGGTAGAGATCCATCTCACCAGTACAGACAATTAAGCCTGACCAATGGGTAGACCTCGAAGTTCAACTACGAGCTTTTTAACTGCAACAACTTTAATATACGCTATTGGAGCTGGAATTACCGCGGCTGCTGGCACCAGACTTGCCCTCCAA
+
DDDDDIHIIIIIIIIIIIIIIIIIIIIIIIIIIIIIIIIIIIIIIIIIIIIIIIIIIHIIIIIHIIIIIIIHIHIIIIIIIHIIIGIIIIIIIIIIIIIIIHHHHIIIIIIIIHHIHIIIIIIIIIIIIIIIIIIHIIIIHHIIIIIIIHIIIIIIIHIIIIIHHIHHHHIIIIIIIIIIIIIIIIIIIHIIIIIIIIIIIIIHIIIIIIIHIIIIIIIIIIIIIIIIIIIIIIIIIIIIIIIIIHFIIIIIIIIIIIIIIIIIIIIIIIIIIIIIIIIIIIIIIIIIHHIIIIIIIIIIIIIIIIIIIIIIIIIIIIIIIIIIIIIIIIIIIIIIIIIIIIIDDDDD
@HISEQ:969:HM2KJBCX2:2:1101:8039:48312 2:N:0:ACTATGCA
ACGTAACCACGTCCCAACTATCCCTATTAATCATTACGTCAATCCTAGAAACCAACAAAATAGGATCAACGTCCTATTTCATTATTCCATGCTAATGTATTCAAGCGCGAGCCTGCTTTAAACACTCTAATTTTTTCAAAGTAACAGTCCTGATTCCCCGCCACACCAAATTAATGACATGATGGTTCGTCAGAAGGTAGGAACCAGTAACACCAGTACGTACCTAAGGCACGACCAACGTACTGATCCCGAAATTCAACTACGAGCTTTTTAACTGCAACAACTTTAATATACGCTATTGGAGCTGGAATTACCGCGGCTGCTGGCACCAGACTTGCCCTCCAA
+
DDDDDIHIIIIIHIIIIIIIIHHIIIIIIHIIIIIIIHIIIHIIIGIIIIIHIIIIFHIIIHIIIIIIIHIHHHIIIIIHHIIEEHIIIHIHIHHIHHHIHHHHHHIIIIIIIIIIHHHIHHHHHHHHIGIHIHHHHIIIIIIAHHHFIHIIIIIIHHIIIHIIIIHIFHHIIIIHIIIIIIIIIIIIIIIIIIIHIIIIIIIIIIIIIIIIIIIIIIIIIIIIIIIIIIIIIIIIHIIIHHHHIIIHIIIIIIIIIIIHHHIIIIIIIIIIIIIIGIHIIIIIHHIIIIIIIIHEIIIIIIIIHIIIIIIIIIIIIIIIIHIIIIIIIIIIIIIIIIIIDDDDD
@HISEQ:969:HM2KJBCX2:2:1101:12478:50478 2:N:0:ACTATGCA
ACGTAACCACGTCCCAACTATCCCTATTAATCATTACGTCAATCCTAGAAATCAACAAAATAGGATCAACGTCCTATTTCATTATTCCATGCTAATGTATTCAAGCGCGAGCCTGCTTTAAACACTCTAATTTTTTCAAAGTAACAGTCCTGATTCCCCACCACACCAAATTAATGACATGATGGTTCGTCAGAAGGTAGAAATCAGTAACACCAGTACGTACCGAAGGCACGACCAGCGTACTAATCCCGAAATTCAACTACGAGCTTTTTAACTGCAACAACTTTAATATACGCTATTGGAGCTGGAATTACCGCGGCTGCTGGCACCAGACTTGCCCTCCAA
+
DDDDDIIIIIIIIIIIIIIIIIIIIIIIIIIIIIIIIIIIIIIIIIIIIII1CHHIIIIHIIHIFIIIHHHHHIIIIIIIIIIIIIIIIIIHIHIIIIHIIIHIIIIIIIIIIIIIIIIIIIIIIIIIIHIIIIIIIIIIIIIIIIHHIIIIIIIIIIHHHIIIIIIIIIIIIIIIIIIIIIIIIIIIIIIIIIIIIIIHIIIIIIIIIIIIIIIIIIIIIIIIIIIIIIIIIIIIIIIIIIIIIIIIIIIIIIIIIIHIHHIIIIIIIIIIIIIIIIIHIIIIIHIHIIIIIIIIIIHIHIIIIIIHIIIIIIIIIIIIIIIIIIIIIIIIIIIIIIIIDDDDD
@HISEQ:969:HM2KJBCX2:2:1101:16302:49746 2:N:0:ACTATGCA
ACGTAACCACGTCCCAACTATCCCTATTAATCATTACGGTGGTCCTAGAAACCAACAAAATAGAACCACAACGTCCTATTCTATTATTCCATGCTAATCTATTCAAGCAATAGCCCGCTTTAAACACTCTAATTTTTTCAAGGTAATGGTCCTGGCTCCCCAACACACCCAATTAAGGACATACTGGTTCACCAGAAGGAAGACCCGACAACAGGACAGTACTCGCCAAAGACGGACCGCCCGGCCAAGTCTAAAATTCAACTACGAGCTTTTTAACTGCAACAACTTTAATATACGCTATTGGAGCTGGAATTACCGCGGCTGCTGGCACCAGACTTGCCCTCCAA
+
@BDDDIIHHIIIHHIHHIIIIHHHHHHIHIIHIIIHIIIIIIIIHIIIIGIIIIIIIIHIHHHHHIHGEHEHHHHHE@HHHHIIIHHHFHHHHHIHIIIHHEHHHIIHIIIIIIHHHHHIHHHIHHHHEHIHHHIHIHIIIIIHIHHHHHHHHFHHHIHIHGIIIIHIIIHFGHHHIAIIHHIIIIIIIIIIHHGGHHFFHHHIIHIIIHIHIHHIIIIHHIIIIIIIIHFHHHIIIIIIIIIHHGIIIIIIIIIHEHIHIHHHEHHHIIIIIIIIIIHIIHIIHGGIIIHHIIIIHIIIFHHHIIHIIIIIIIIIIIIIIIIIIIIIIIIIIHIIIIIGIIDDDDD
@HISEQ:969:HM2KJBCX2:2:1101:7440:51225 2:N:0:ACTATGCA
ACGTAACCACGTCCCAACTATCCCTATTAATCATTACGTCAATCCTAGAAACCAACAAAATAGGATCAAACGTCCTATTTCATTATTCCATGCTAATGTATTCAAGCGTTAGCCTGCTTTAAACACTCTAATTTTTTCAAAGTAACAGTCCTGTTTCCCTGCAACACCAAGTAAATGACATCACAGTTCTTCAAGAAGGAGGAATCAGTGAGGCCAGTGCATACCAGTGGCACGACCAACCTACTGACCCCGAAATTCAACTACGAGCTTTTTAACTGCAACAACTTTAATATACGCTATTGGAGCTGGAATTACCGCGGCTGCTGGCACCAGACTTGCCCTCCAA
+
DDDDDIIIIIIIIIIIIIIIIIIIIIIIIIIIIIIIIIIIIIIIIIIIIHIIIIIIIHIIIHHHIIIIIIIIHIIIHIHIIIIHIIHHHIIIGIHIHIHIIIIIIHIIIIIIIIIIIIIIIIIIIIIIIIIIIIIIIIIIIIIIIIIIIIIIIIIIIIHIIIIIIIIHIIIIIIHIIIIIIIIIIIIIIHIIIIIIIIIIIIIIHIIIIIIIIIIIIIIIIIIIIIIIIIIIIIIIIIIIIIIHHIIIIIIIIIIIIIIIIIIIIIIIIIIIIIIIIIIIIIIIIIIIIIIIHIIIHIIIIIIIIIIIIIIIIIIIIIIIIIIIIIIIIIIIIIIIIIIIIDDDDD
@HISEQ:969:HM2KJBCX2:2:1101:12535:51064 2:N:0:ACTATGCA
ACGTAACCACGTCCCAACTATCCCTATTAATCATTACGTCAATCCTAGAAACCAACAAAATAGGATCGAACGTCCTATTTCATTATTCCATGCTAATGTATTCAAGCGTTAGCCTGCTTTAAACACTCTAATTTTTTCAAAGTAACAGTCCTGTTTCCCTGCAACACCAAATTAATGACATTACAGTTCTTCAGAAAGGAGGAATCAGCGAAGCCAGTACATACCAGTGGCACGACCAACCTGCTGACCCCGAAATTCAACTACGAGCTTTTTAACTGCAACAACTTTAATATACGCTATTGGAGCTGGAATTACCGCGGCTGCTGGCACCAGACTTGCCCTCCAA
+
DDDDDIIIIIIIIIIIIIIIIIIIIIIIIIIIIIIIIIIIIIIIIIIIIIIIIIIIIIHHIIHHIIIIIIIIIIIIIIIIIIIIIIIHIIIIIIIIIIIIIIHIIHIIIIIIIIIIIIIIIIHIIIIIIIIIIIIIIIIIIIIIIIIIIIIIIIIIIIIIIIIIIIIIIIIIIIIIIIIIIIIIIIIIIIIIIIIIIIIIIIIIIIIIIIGIIIHIIIIIIIIIIIIIIIIIIIIIIIIIIIIHHIIIIIIIIIIIIIIIIIIIIIIIIIIIIIIIIIIIIIIIIIIIIIIIIIIIIIIIIIIIIIIIIIIIIIIIIIIIIIIIIIIIIIIIIIIIIIIIIDDDDD
@HISEQ:969:HM2KJBCX2:2:1101:18873:50680 2:N:0:ACTATGCA
ACGTAACCACGTCCCAACTATCCCTATTAATCATTACTTCAGTCCGCAAACACCAACAAAATAGAACCAAAGTCCTAACTTATTATTCCATGCTAATGTATTCATAGCCTGCAACGCCTGCTTTAAACACTCTAATTTTTTCAAAGTAAACGATCTAGTGCGCTGGTACCGGCTCAGTGAAGAGTAGCACCAGTGTCGCTAGAAGGATGGCTTGGCCAAGCCGGCACTCACACACGTCACCGTGGCGGGCCGGCTGCACCACACCAGAAATCCAACTACGAGCTTTTTAACTGCAGCAACTTTAATATACGCTATTGGAGCTGGAATTACCGCGGCTGCTGGCACCAGACTTGCCCTCCAA
+
DD@@BHEGE@G@E@CFHDFECF@FH@<CGH@FFFHHF?GG@H11DCH<CFFHIEFF=EHEHIHHHIECGHFEF<GHHEHHHGHCGHH1<1DFGCH<1<<DEEEGEH11D<1HHHHCCDHEECFEFFHHIHCHHB5GC1<@<BCFHHIHFFGHHEHGIIHIHHCCHEIHD5EIHIHECHGEH:EEGHGHHEIHFCDIHIIHHGE@HEHHCHHFIIIIHIIHHCIIIIIHHGC<CEHIHECIHGHHHHGIIIHHIIHHCG@CHHH?HHHGC<?F@FHHIIHG<?HGIHIIIHHHHHCHHGHHIIIHHEHHEHHHHFCHHIHIHHEHHG@HEHCHEGHHIFIIHGIIHHEEHHHHIIIICDDDD
@HISEQ:969:HM2KJBCX2:2:1101:16037:50937 2:N:0:ACTATGCA
ACGTAACCACGTCCCAACTATCCCTATTAATCATTACGTCAATCCTAGAAACCAACAAAATAGGATCAAACGTCCTATTTCATTATTCCATGCTAATGTATTCAAGCGTTAGCCTGCTTTAAACACTCTAATTTTTTCAAAGTAACAGTCCTGTTTCCCTGCAACACCAAATTAATGGCATTACAGTTCTTCAGAAAGGAGGAATCAGCGAAGCCAGTGCATACCAGTGGCACGACCAACCTGCTGACCCCGAAATTCAACTACGAGCTTTTTAACTGCAACAACTTTAATATACGCTATTGGAGCTGGAATTACCGCGGCTGCTGGCACCAGACTTGCCCTCCAA
+
ADDDDHIHGHHEHHHHHHHIHIIHIHIIIGHHHIIIIIIHHIIHHIIIIIIHHIIHHFHHHIIIHIIIIIIHIICGHHHHHIHIIIIEHHIEFHHHIIIIIHIHIIIHIHGEEHHGHGHHHHIIIFIIIHHHIIIIIIIIIHHIHGEHHIIHHIIHCIIHIHIIIIIIIHIIIIIHFGIIHHHHHHIIHHHHHHHHHHHHHIIIHIIIIHHHHHIHIHGIIIHHIHIIIHIHHIIIIIHIHHHHHIIIIIIIIIIHHIIIHGIIIIHHHHIIGIHIIIIIIIIHHHGHIIIIHIHIIHHHIIIIIIIIIIIIHIIHIIIIIIIIIIIIIIIIIIIIHIIIIDDDDD
@HISEQ:969:HM2KJBCX2:2:1101:3539:52846 2:N:0:ACTATGCA
ACGTAACCACGTCCCAACTATCCCTATTAATCATTACGTCGATCCTAGAAACCAACAAAATAGAATCAAACGTCCTATTTCATTATTCCATGCTAATGTATTCAAGCGTACGCCTGCTTTAAACACTCTAATTTTTTCAAAGTAACAGTCCTGATTCCCCACGACACCAAATTAATGACATCGCGGTTCTTCAGAAGGTAGGAACCAATCATGCCAGTACGTACCGAAGCACGACCAACAATTCGATCCCGAAATTCAACTACGAGCTTTTTAACTGCAACAACTTTAATATACGCTATTGGAGCTGGAATTACCGCGGCTGCTGGCACCAGACTTGCCCTCCAA
+
DD@<D@EFHCHEGHHEHHHIHH@EH11DCEF@ECHEEC<DC<<<EGH1CGHIEFEEG1<DHCFHH1G?@EHH<FH0CGHF<CC@HHEE1G?C1G?FGHHHHH@GHHFHHHD=CIHHFHHG@G?EHEHHG?<@G<<IHGHIFE?HGFCHHGIHGBC@DHHIIEHHIIHHFCHIIIIHHEGCGC<C?-CHDDCGCCGHFHE9D<0HHCCF<#CCCHHIHGHHG<<@FAGHEEF<GCECEEHC<<<<GEC??C@@G@FG1ECIIHHFFCEIHIIGIIHHIHHHG?HHGGEGF1HCHEC@CIIHEHIIHHHHGEHDHDDHH@IIHG@@IIHHIHEFHFHIIHGIDDBAD
@HISEQ:969:HM2KJBCX2:2:1101:4442:52539 2:N:0:ACTATGCA
ACGTAACCACGTCCCAACTATCCCTATTAATCATTACGGTGGTCCTAGAAACCAACAAAATAGAATCATCCGTCCTATTTTATTATTCCATGCTAATGTATTCAAGCAAAATGCCTGCTTTAAACACTCTAATTTTTTCAAAGTAAAGGTCCTGGTTCCCCGCGGCACCCAATTAAGGACATCGCGGTTCTCCAGAAGGTGAGAAATTGACTACACCAGTTCATACCCCTTAAGGCACGACCGATGTGTCAATCCCGAAATTCAACTACGAGCTTTTTAACTGCAACAACTTTAATATACGCTATTGGAGCTGGAATTACCGCGGCTGCTGGCACCAGACTTGCCCTCCAA
+
D@BDD@HCC?EGECEFHEHF@1<DH?C11C@GHIII?E<FHHHCH1FF?FH@E@1EHIFCEH111<CHFEECCGE0F@F?CF1C<FC?EF1<<C<FF@FGHF@CFHHH1F<F1DE?C3HHEHHEHHEGGHHHHHHEEFCIHIIIIIIHHHGIIHHHEHEG<HHIHDHCGDIIHGCCCFGED?/EC@@EHG?GIHIIHHIHEHHIHHGHHGCFHEFFGHHGA@EGDA1CFEIHHIHHH<DIHHIHHGEHFFHHDCCHEGEHH@?HEHHHHIHGHHHHHHGCEHIHIIHIHGIGHHGCIHEHIIHHGHEHHIHFFHFG?HEE/HIIHFEHHFHIIIHHGEFEIIHHHHAAD@D
@HISEQ:969:HM2KJBCX2:2:1101:14158:52480 2:N:0:ACTATGCA
ACGTAACCACGTCCCAACTATCCCTATTAATCATTACGTCGATCCTAGAAACCAACAAAATAGAATCAAACGTCCTATTTCGTTATTCCATGCTAATGTATTCAAGCGTGAGCCTGCTTTAAACACTCTAATTTTTTCAAAGTAACAGTCCTGATTCCCCATGACACCAAATTAATGACATCATGGTTCGTCAGAAGGTAGGAATCAATAATACCAGTACGTACAATAGCACGACCAATAAATTGATCCCGAAATTCAACTACGAGCTTTTTAACTGCAACAACTTTAATATACGCTATTGGAGCTGGAATTACCGCGGCTGCTGGCACCAGACTTGCCCTCCAA
+
DDDDDIHHIHIIIIIIIIIIHIIIIIIIIIIHHIIIIIIIIIIIIIIIIIIHIIIIIIIIIIIIIIGHIIHIHHHIIIIIIHIIIIIIIIGHHIIIIIIIIEHHIIHHHHHIGIIHIIHIHIIIIIIIIIIIIIIIIIIIIIIIIIIIIIIIIIIIIHIIIIIIIIIHIIIIIIIIIIHIIIHIIIIIIHHIHIIIIIIIIIIIIIIIIIIIHIIIIIIIIIIIIIHIIIIIIIIIIIIIIIIHIIIIIHHIIIIIIGIIIIIIIIIIIIIIIIIIIIIIIIHIIIIIIIIIIIIIIIIIIIIIIIIIIIIIIIIIIIIIIIIIIIIIIIIIIIIIIIIIDDDDD
@HISEQ:969:HM2KJBCX2:2:1101:19290:52961 2:N:0:ACTATGCA
ACGTAACCACGTCCCAACTATCCCTATTAATCATTACGTCAATCCTAGAAACCAACAAAATAGGTTTGAACGTCCTATTTCATTATTCCATGCTAATGTATTCAAGCGTTAGCCTGCTTTAAACACTCTAATTTTTTCAAAGTAACAGTCCTGTTTCCCTGCAACACCAAATTAATGGCATTACAGTTCTTCAGAAAGGAGGAATCAGCGAAACCAGTTCATACCAGTGGCACGACCAACCTGCTGACCCCGAAATTCAACTACGAGCTTTTTAACTGCAACAACTTTAATATACGCTATTGGAGCTGGAATTACCGCGGCTGCTGGCACCAGACTTGCCCTCCAA
+
DDDDDIIIIIIIIIIHIIIIIIIIIIIIIIIIIIIIIIIIIIIIIIHIIIHIHHIIIHIIIFHHHHHGGHIGHIIIIIIIIIIIIIIIIIIHIHHHIIIIIIIIIIIIIIIIIHIIIIIIIIIIIIIIIIIIIHIIIIIIIIHHIIIIIIHIIIIIIIIIHHIIIIIHIIHHIIIIIIIIIIIIIIIIIIIIIIIIIIIIIIIIIIIIIIIIIIIIHIIIIIIIIIIIIIIIIIIIIIIHIIIHHIIIIIHIIIIIIIIIIIIIIIIIIIIIIIIIIIHIIIIIIIIIIIIIIIIIIIIIIIIIIIIIIIIIIIIIIIIIIIIIIIIIIIIIIIIIIIIIIDDDDD
@HISEQ:969:HM2KJBCX2:2:1101:2386:53157 2:N:0:ACTATGCA
ACGTAACCACGTCCCAACTATCCCTATTAATCATTACGGTGGTCCTAGAAACCAACAAAATAGAACCACAACGTCCTATTCTATTATTCCATGCTAATCTATTCAAGCAATAGCCCGCTTTAAACACTCTAATTTTTTCAAGGTAATGGTCCTGGCTCCCCAACACACCCAATTAAGGACATACTGGTTCACCAGAAGGAAGACCCGACAACAGGACAGTACTCCCCAAAGACGGACCGCCCGGCCAAGTCTAAAATTCAACTACGAGCTTTTTAACTGCAACAACTTTAATATACGCTATTGGAGCTGGAATTACCGCGGCTGCTGGCACCAGACTTGCCCTCCAA
+
@DDDDHIIIHIIHIIIHIIIIIIIIIHHIIHIIIIHIHHH@=HEFHHDHHHGEHIIHFEHIICCEHHHIGHHGECEHCG1D<FHHHHCHCEHHHIHHII?F<FHHCHHHCEH?EEHHIHHHICHHHHHEGBHBH<HDEEEFH0FFECHFHCE1G?H?EGHIIHH0DGHGIEH?CF?F8@EGHHH?#HB<<@@=C::GEHHHH=7DD<0?HGFHHF0HEHC<@6@0<C?EHDCCCC?CCCC<HHHIHIFHEHCHIHGDHE@HHCC@H?G=CCHHHEGFEF<HHCHGC1EE@GF<<CEEEEGEG@HCG?EIIHHEHIHHHCHHIIHF@FHEIIHHEEHHGIIIHD?D@B
@HISEQ:969:HM2KJBCX2:2:1101:11347:53725 2:N:0:ACTATGCA
ACGTAACCACGTCCCAACTATCCCTATTAATCATTACGGTGATCCTAGAAACCAACGAAATAGAATCAGTCCGTCCTATTTCATTATTCCATGCTAATGTATTCAGACGATAGTCTGCTTTAAACACTCTAATTTTTTCAAAGTAACAGTCCTGATTTCCCATCACACCAAATAAATGGCATGAAAGTTCCTCAGAAGGTAGAGATCCATCTCACCAGTGCAGACAATTAAGCCTGACCAATGGGTAGACCCCGAAGTTCAACTACGAGCTTTTTAACTGCAACAACTTTAATATACGCTATTGGAGCTGGAATTACCGCGGCTGCTGGCACCAGACTTGCCCT
+
DDDDAHHIIIIIIIIIIIIIIIIIIIIIIIIIIIIIIIFHIIIHIIIIIIIIIIIIGHIHIIIIIIIIIHHHIHHIIIHIIHIIIIIIIIIIGIHIHIIHHIHIIIIIIIIIIIIIIIIIIHHIIIIIIIIIIIIHIIIIIIIIIIIIIHHHIIIIIIIIIIIIIIIIIIIIIIIHHFIIIIIIIIIIIHIIHIIIIIIIIIIIIIIIIHIIHIIIIIIIIIIIIIIIIIIIIIIIIIIIIIIIIIIIIIIIIIIIIIIIIIIIIIHIIIIIIIIIIIIIIIIIIIIHIIIHIIIIIIIIIIIIIIIHHIIIIIIIIIIIIIIIIIIIIIIIIIIIIIIDDDDD
@HISEQ:969:HM2KJBCX2:2:1101:19121:53264 2:N:0:ACTACGCA
ACGTAACCACGTCCCAACTATCCCTATTAATCATTACGTCGATCCTAGAAACCAACAAAATAGAATCAAACGTCCTATTTCATTATTCCATGCTAATGTATTCAAGCGCGAGCCTGCTTTAAACACTCTAATTTTTTCAAAGTAACAGTCCTGATTTCCCACGACACCAAATTAATGACATCGTGGTTCGTCAGAAGGTAGGAATCAATTTGACCAGTACGTACCGAGGCACGACCGATCAACTGATCCCGAAATTCAACTACGAGCTTTTTAACTGCAACAACTTTAATATACGCTATTGGAGCTGGAATTACCGCGGCTGCTGGCACCAGACTTGCCCTCCCAA
+
DDDDDHIIIHIIIIIIIIIIIIIIIIIIIIIIIIIIIIIIIIIIIIIIIIIIIHIIIIIIIHHHHIHIIIIHIIIIIIIIIHIIHHHHHHHHGHHHIIIIIIIIIIIIHHHIGIHHIIHHHIHIHIIIIIHHIIIIIIIIHIIIIIIIIIIIIIIIIIIIGIIIIIIIHIIHHIHIIIIIIIIIIIHIIIIIIIIIIIHIIIIIIIIIHIIIHHIHIIHIIIIIIIIIHHIIIIIIIIIIIHHHHHIIIIIIIIIIIIIIIIIIIIIIIIIIIIIIIIIIHIIIIIHIIIIIHIIIIIIIIIIIIIIIIIIIIIIIIIIIIIIIIIIIIIIIIHIIIIIIIDDDDD
@HISEQ:969:HM2KJBCX2:2:1101:3366:53898 2:N:0:ACTATGCA
ACGTAACCACGTCCCAACTATCCCTATTAATCATTACGGTGATCCTAGAAACCAACAAAATAGAATCATGCCGTCCTATTTCATTATTCCATGCTAATCTATTCAAGCATAAAGCCTGCTTTAAACACTCTAATTTTTTCAAAGTAACAGTCCTAGCTTCCTATTACACCTAATGAAAGGCATAATAGTTCACTAGAAGGTGGAGATTGACAGCTACCAGTACATGTCCGAAAACACGACCGATATGCCAATCCCGAAATTCAACTACGAGCTTTTTAACTGCAACAACTTTAATATACGCTATTGGAGCTGGAATTACCGCGGCTGCTGGCACCAGACTTGCCCTCCAA
+
DDBDDIIIIIIHIIIIIIIIIIHIIIIIIIIIIIIIGIIIIIIHIIIIIIIIHIIIIIHIIIIIIIHHIIIIHIIHIIIIGHIIIIIIIEHIGHHIIIGIIGHIIHHHIIIHIIIGIIIIIIIIIHIIIIIIIIIIIIIIHIIIIIIIHIIIHHIIIHIHHIIIHIIHIIIHIHIIIIIIIHIIIIIIIIIIIIIIIIIIIIIIHIIIIIIIIIHGIIIIIIIIIIIIIIIIIHIIIHIIIIIIIIIIHIIIIIIIIIGIIIIHIIIIIIIIIIIIIIIIIIIIIHHIHHIIIHIIIIIIIHIIIIIIIIIIIIIIIIIIIIIIIIIIIIIIIIIIIHHHIIIIIDDDDD
@HISEQ:969:HM2KJBCX2:2:1101:19509:53994 2:N:0:ACTATGCA
ACGTAACCACGTCCCAACTATCCCTATTAATCATTACGGTGATCCTAGAAACCAACGAAATAGAATCAGTCCGTCCTATTTCATTATTCCATGCTAATGTATTCAGACGTTAGCCTGCCTTAAACACTCTAATTTTTTCAAAGTAACAGTCCTGATTTCCCATCACACCAAATAAATGGCATGAAAGTTCCTCAGAAGGTAGAGGATTCATCTCACCAGTGCAGACAATTAAGCCTGACCAATGGGTAAACCCCGAAGTTCAACTACGAGCTTTTTAACTGCAACAACTTTAATATACGCTATTGGAGCTGGAATTACCGCGGCTGCTGGCACCAGACTTGCCCTCCAA
+
DDDDDIIIIIIIIIIGIIIIHIIIIIIIIIIIIIIIIIIIIIIIIIIIIIIIIIIIIIIHIIHIIIIIIIIHIIIIIIIIIIIIIIIHIIIIIIIIIIIIIGIIIIIIIIIIIIIIIIIHIIIIIIHIIIIHIIIIIIHIIIHIIIIIHIIIIHIIIIIIIIIIIIIIIIIIIIIIIIIIIIIIIIIIIIIIIIIIIIIIIIIHIIIIIIIIIIIIIIIIIIIIIIIIIIIIIIIIIIIIIIIIIHHIIIIIIIIIIIIIIIIIIIIIIIIIIIIIIIIIIIIIIIIIIHIIIIIIIIIIIIIIIIIIIIIIIIIIIIIIIIIIIIIIIIIIIIIIIIIIIIIIDDDDD
@HISEQ:969:HM2KJBCX2:2:1101:11412:54414 2:N:0:ACTATGCA
ACGTAACCACGTCCCAACTATCCCTATTAATCATTACGTCGATCCTAGAAACCAACAAAATAGGTTCGATCGTCCTATTTCGTTATTCCATGCTAATGTATTCAAGCGCGAGCCTGCTTTAAGCACTCTAATTTTTTCAAAGTAACAGTCCTGTTTCCCCGCAACAACAAATTAATGCCATCACGGTTCTACAAGAAGGAGGGACCAGTGAGGCCAGTGCATACCAGTGGCACGACCAACCTACTGGCCCCGAAATTCAACTACGAGCTTTTTAACTGCAACAACTTTAATATACGCTATTGGAGCTGGAATTACCGCGGCTGCTGGCACCAGACTTGC
+
DDDDDIIIIIIHIIIIIIIIIIIIIIIIIIIIIIIIIIIIIIIIIIIIIIIIIIHIIIIIIIIIHHHIIIGIHIIIIIIIIIIIIIIIIIIIIIIIIIIIIIHHIHIIIIIIIIIIIIHIIIIIIIIIIIIIIIIIIIIIIIIHIIIIIIIIIHHHIIIIIIIIIIIIIIIIIIIIIIIIIIIIIIIIHIIIIIIIIIIIIIIIIIIIIIIIIIIIIIIIIIIIIIIII=IIIIIIHHIIIIIIIIIIIIIIIIIIIIIIIIIIIIIIIIIIIIIIIIIIIIIIIIIIIIIIIHIIIIIIIIIIIIIIIIIIIIIIIIIIIIIIIIIIIIIIIIDDDDD
@HISEQ:969:HM2KJBCX2:2:1101:5595:54298 2:N:0:ACTATGCA
ACGTAACCACGTCCCAACTATCCCTATTAATCATTACGTCAATCCTAGAAACCAACAAAATAGGATCGAACGTCCTATTTCATTATTCCATGCTAATGTATTCAAGCGTTAGCCTGCTTTAAACACTCTAATTTTTTCAAAGTAACAGTCCTGTTTCCCTGCAACACCAAATTAATGACATTACAGTTCTTCAAGAAGGAGGAATCAGTAAAGCCAGTACATACCATAGGCACGACCAACCTACTGACCCCGAAATTCAACTACGAGCTTTTTAACTGCAACAACTTTAATATACGCTATTGGAGCTGGAATTACCGCGGCTGCTGGCACCAGACTTGCCCTCCAA
+
ADDDDIIIIIIIIIIIIIIIIIIIIIIIIIIIIIIIIIIIIIIIIIHIIIIIIIIIIIIIHIIIIIIIIIIIIIIIIIHHIIIIIIIIIIIIIIIIIIIIIIIIIIIIHHIIIIIHIIIIIIIIHIIIIIIIIIIIIIIIIIIIIIIIIIHIIIIIHIIIIHIIIIIIIIHHIHHIIIIIHIIIIIIHIIIIIIIIIIIIIIIIIIIIHIIIIIIIIIIIIIIIIIIIIIIIIIIIIIIIIIHHIIIIIIIIIIIIIIIIIIIIIIIIIIIIIIIIIIIIIIIIIIIIIIIIIIIIIIIIIIIIIIIIIIIIIIIIIIIIIIIIIIIIIIIIIIIIIIIIIDDDDD
@HISEQ:969:HM2KJBCX2:2:1101:14903:54367 2:N:0:ACTATGCA
ACGTAACCACGTCCCAACTATCCCTATTAATCATTACGGTGATCCTAGAAACCAACGAAATAGAACCAAGCCGTCCTATTTCATTATTCCATGCTAATATATTCAGACGTTAGCCTGCTTTAAACACTCTAATTTTTTCAAAGTAATAGTCCTGATTTCCAATCACACCAAATAAATGGCATGAAAGTTCCTCAGAAGGTAGAGATTTATCTCACCAGTACAGACAATTAAGCCTGACCAATGGGTAAACCCCGAAGTTCAACTACGAGCTTTTTAACTGCAACAACTTTAATATACGCTATTGGAGCTGGAATTACCGCGGCTGCTGGCACCAGACTTGCCCTCCAA
+
DDDDDIIHIIIIIIIIIIIIIIIIIIIIIIIIIIIIIIIIHIIIIIIIIIIIIIIIIIIIIIIIIIIIIIIHIIIIIIHIHIIIIIIHHIIIGHIIIIIIIIIIIIIIIIIIIIIIIIIIIIIIIIIIIIIIIIIIIIIIIIIIIIIIIIIIIIIIIIIIIIIIIIIIIIIIIIIIIIHIIHIIIIIIIIIIIIIIIIIIIIIIIIIIIIIIIIIIIIIIIIIIIIIHHIIIIIIIIIIIIIIIIHGIIIIIIIIIIIIIIIIIIIIIGIIIIIIIIIIIIIIIIIIIIIIIIIIIIIIIIIIIIIIIIIIIIIIIIIIIIIIIIIIIIIIIIIIIIIIIIIIDDDDD
@HISEQ:969:HM2KJBCX2:2:1101:19314:54074 2:N:0:ACTATGCA
ACGTAACCACGTCCCAACTATCCCTATTAATCATTACGTCGATCCTAGAAACCAACAAAATAGAATCAAACGTCCTATTTCATTATTCCATGCTAATGTATTCAAGCGCGAGCTTGCTTTAAACACTCTAATTTTTTCAAAGTAACAGTCCTGATTTCCCATGACACCAAATTAATGACATCGTGGTTCGTCAGAAGGGAGAAACCAATAATGCTAGCACGTACAAAGTACGACCGACATATTAGTCCCGAAATTCAACTACGAGCTTTTTAACTGCAACAACTTTAATATACGCTATTGGAGCTGGAATTACCGCGGCTGCTGGCACCAGACTTGCCCTCCAA
+
DDDDDIIIIIIIIIIIIIIIIIIIIIIIIIIIIIIIIIIIIIIIIIIIIIIIIIIIIIIHIIHHIIIIIIH=FHIIIIIIIIIIIIHIIIIIIIIIIIIIHIHHIHHGHIIHHIHIIIHIIHIHHIIIIIIIIIIIIHHIIIIHIHIIIIIIIIIIIHIIIHIHHIHIHHIIIIIHHIHIIIHIIIIHIIHIIIIIHIHIIIIIHIIIHHIIIIIIIIIIIHIIIIIIHIIIIIIIIIIIIHHIIIHHIIIIIIIIIIHHIHIIIIIIIIIIIIIIIIIIIIIIIHIIIIIIIIIIIIIIIIGIIIIIIIIIIIIIIIIIIIIIIIIIIIIIIIIIIIIDDDDD
@HISEQ:969:HM2KJBCX2:2:1101:3050:55201 2:N:0:ACTATGCA
ACGTAACCACGTCCCAACTATCCCTATTAATCATTACGTCAATCCTAGAAACCAACAAAATAGGATCAGCGTCCTATTTCATTATTCCATGCTAATGTATTCAAGCGCGAGCCTGCTTTAAACACTCTAATTTTTTCAAAGTAACAGTCCTGATTCCCCGCCACACCAAATTAATGACATGATGGTTCGTCAGAAGGTAGGAATCAGTAACACCAGTACGTACTGAAGGCACGACCAACGTACTAATCCCGAAATTCAACTACGAGCTTTTTAACTGCAACAACTTTAATATACGCTATTGGAGCTGGAATTACCGCGGCTGCTGGCACCAGACTTGCCCTCCAA
+
DDDDDIIIIIIIIIIGIIIIIIIHIIHIIIIIIIIIIIIIIIIIGIIIIIIIHIIIHHGEHHHHHHHHHIIHHHIIIHIIIHIIIIIHHHHHIHIIIIGHHGIHGIIIIIIHHHIIIIIIHFHIIIHHHHIIIIHIHIHIIHIIIIHHIIIHIAFIIIHHHHHIIHIIIHIIIIHIHHHIIGIIIIIIIIIHHIIIIIIIIIIIIIIIIIIIIHIIIIIIIIIIIIIIIIIIIIIIIIIIIHHHHHHIIHIIIIIIIIIIHHHIIIIIIIIIIHIIIIIIIIHIHHIIIIIHIIIIIIIIIIHIHIIIIIIIIIIIIIIIIIIHIIHHIIIIIHHIIIHHADDBB
@HISEQ:969:HM2KJBCX2:2:1101:3873:55184 2:N:0:ACTATGCA
ACGTAACCACGTCCCAACTATCCCTATTAATCATTACGTCGATCCTAGAAACCAACAAAATAGAATCAAACGTCCTATTTCATTACTCCATGCTAATGTATTCAAGCGTGCGCCTGCTTTAAACACTCTAATTTTTTCAAAGTAACAGTCCTGATTCCCCACGACACCAAATTAATGACATCGCGGTTCTTCAGAAGGTAGGAACCAATAATGCCAGTGCGTACCGAGGCACGACCGACAATCTGATCCCGAAATTCAACTACGAGCTTTTTAACTGCAACAACTTTAATATACGCTATTGGAGCTGGAATTACCGCGGCTGCTGGCACCAGACTTGCCCTCCAA
+
ADDDDHHIHHIHHIIIIIIIIGHIIIIIIIIIHIIHIIIIIIIHHIIIIGIGHIIHHHIHIIHIIIIIIIIHIIHIIIIIIGHIIIIIHIIIIFEIHHIHHIHHGIHHIIHHHHIIIIIIIHIIIIIIIIIIIHGIIIIIIHIIHIHIIIIIIIIIIHIIHHIIIIIIHFHHHIIHIIIIIIIIIIIHHIIIIIIIIIIIIIIHHHIIIIIIIIIIIHIIIHIIIIIIIIIIIIIIIIIIIIHH=IIHGIIIIIIIIHIIIHIHGIHIIIIIHHHIIIIIIIIIIIIIIIIIIIIIIIIIIIIIIIHIGIIIIIIIIIIIIIGIIIHIIIIIIIIHIIIIDDDDD
@HISEQ:969:HM2KJBCX2:2:1101:11485:56284 2:N:0:ACTATGCA
ACGTAACCACGTCCCAACTATCCCTATTAATCATTACGGTGATCCTAGAAACCAACGAAATAGAATCAGTCCGTCCTATTTCATTATTCCATGCTAATGTATTCAGACGATAGTCTGCTTTAAACACTCTAATTTTTTCAAAGTAACAGTCCTGATTTCCAACCACACCAAATAAATGGCATGAAAGTTCCTCAGAAGGTAGAGATCCATCTCACCAGTGCAGACAATTAAGCCTGACCAATGGGTAGACCCCGAAGTTCAACTACGAGCTTTTTAACTGCAACAACTTTAATATACGCTATTGGAGCTGGAATTACCGCGGCTGCTGGCACCAGACTTGCCCTCCAA
+
DDDDDHIIIIIIIIIIIIIIEHIIIIIIIIHIIHHIIIIIIIIIIIIIIHIHHIIIIHIIIIEHIIIIHGHEHHIIIIHIIIIHIIIIHIHHHIIIIHIIIHIHIIIIIIHIIIIIIHIHIIIIIIIHHIIGIIIHHIIIIIIIIIIIIIIIHIHIIIHIIIIIIIIIIIIIHIIHIIHIIIIIIIIIHHIHIIIIHIIIIIIIIIIIIIIIIIIIIIIIIIIIIGIIGIIIIIIIIGIIHIIIIHGGIHHGIIIIIIIIIIIIIIIIIHIIIIIIIIIIIIIIIIIIIIIIIIIIIIIIIIIIIIIIIIIIIIIHIIIIIIIIIIIIIIIIIIIIIIIIIIIDDDDD
@HISEQ:969:HM2KJBCX2:2:1101:10886:56833 2:N:0:ACTATGCA
ACGTAACCACGTCCCAACTATCCCTATTAATCATTACATCGATCCTAGAAACCAACAAAATAGAATCGGATGTCCTATTTTATTATTCCATGCTAATGTATTCAAGCGTAAGCTTGCTTTAAACACTCTAATTTTTTCAAGGTAACAGTCCTAATTCCCCATAACATCAAATAAATGACATTATGGTTCTTTAGAAGGTGAGAACCAATAAAACCAGTACATACCAAGGCATGACCGATTCCTTGATCCCGAAATTCAACTACGAGCTTTTTAACTGCAACAACTTTAATATACGCTATTGGAGCTGGAATTACCGCGGCTGCTGGCACCAGACTTGCCCTCCAA
+
DDDDDHHHIIIIIIIIIIIIIHIHHGHIIIIIIIIIIIIIIIIIIIIIIIIIIIIIIIIIIIIIIIIIIGHHHHIIIIIH1CGHHHHIGIIIGGHHHHIIIEGIHHHHIIIHIIIHIIIIIIIIIIIHHIIIIIIIIIIHHGIHHIIHIIIHIIIIIGIHHHHIHIIGIIIIIIIIIIIIHIIGHIIIHHIIIIIIHIIIIHIIGIIIIIIHFGIHIIIIIIIIIIIIIIIIIIIIIIIIIIHHIHGIIIIIIIIHIIIIHEIIIGIIIIIIIIIIIIIIIIIHIGIIIIIHHIHIIIIIIIIIIIIIIIIIIIIIIIIIIIIIIIIIIIIIIIIIIIIIDDDDD
@HISEQ:969:HM2KJBCX2:2:1101:8401:57714 2:N:0:ACTATGCA
ACGTAACCACGTCCCAACTATCCCTATTAATCATTACGTCGATCCTAGAAACCAACAAAATAGGTTCGATCGTCCTATTTCGTTATTCCATGCTAATGTATTCAAGCGCGAGCCTGCTTTAAGCACTCTAATTTTTTCAAAGTAACAGTCCTGTTTCCCCGCAACAACAAATTAATGCCATCACGGTTCTACAAGAAGGAGGGACCAGTGAGGCCAGTGCATACCAGTGGCACGACCAACCTACTGGCCCCGAAATTCAACTACGAGCTTTTTAACTGCAACAACTTTAATATACGCTATTGGAGCTGGAATTACCGCGGCTGCTGGCACCAGACTTGCCCTCCAA
+
DDDDBGGFHHIGHIHHHIIIIIIIIIIIIHIIIIIIIIHIGHHIGHIIIIIIIIIIIIIHIIIHHHIIHHFHEHDHIHGIIIIIGHHHGHIIIIHHIIHIIGHHHIHIIIIGIIIIIHFIHHIIIHIHIHIHIIIIHIHIIIHHHIIIHHIIIIHHIIIIIIIHHIIIIIHHIIHHIIIIIIHIIIIIIIIHIIIIIIIHIIIIHIIIIIIIIIIIIIIIIIIIIIIIIIIIHIHGIHIIIIHHIHIGGIIHIIIIIIIHIIIIIIIIIIIIIHHIIIIHHHHHHGIIIGIIIHIIIIIIIIIIHIIIIIIIIIHIIHIIIIIIIIGHIIIIHHHGHIIIIDDDDD
@HISEQ:969:HM2KJBCX2:2:1101:17158:57602 2:N:0:ACTATGCA
ACGTAACCACGTCCCAACTATCCCTATTAATCATTACGTCGATCCTAGAAACCAACAAAATAGAATCAAACGTCCTATTTCATTATTCCATGCTAATGTATTCAAGCGTAAGCCTGCTTTAAACACTCTAATTTTTTCAAAGTAACAGTCCTGATTCCCCACGACACCAAATTAATGACATCGCGGTTCTTCAGAAGGTAGGAACCAATAATGCCAGTGCGTACCGAAGCACGACCAACAATTTGATCCCGAAATTCAACTACGAGCTTTTTAACTGCAACAACTTTAATATACGCTATTGGAGCTGGAATTACCGCGGCTGCTGGCACCAGACTTGCCCTCCAA
+
DDDDDHHHIIIHIIIHIIIIIIIIIIIIIIIIIIIIIIIIIHIIIIIIIIIIIIIIIIIIIIIIEHIIIIHHHIHIIIIIIIIIIIIHIIIHIIIIIIIIHHHIIIIIIIIIIIIIIHIIIIIIIIIIIIIIIIIIIIIHIIIIIIIIIIIIIIHIIIIIIIIIIIIIIIIIIIIIIIIIIIIIIIIIIIIHIIIIIIIIIIIIIIIIIIIIIIIIIIIIIIIIIIIIIIIIIIIIIIIIIIIHIIIIIIIIIIIIIIIIIIIIIIIIIIIHIIIIIIIIIIIIIIIIIIIIIIIIIIIIIIIIIIIIIIIIIIIIIIIIIIIIIIIIIIIIIIIIIIIIDDDDD
@HISEQ:969:HM2KJBCX2:2:1101:8012:57044 2:N:0:ACTATGCA
ACGTAACCACGTCCCAACTATCCCTATTAATCATTACGTCAATCCTAGAAACCAACAAAATAGGATCAAACGTCCTATTTCATTATTCCATGCTAATGTATTCAAGCGTTAGCCTGCTTTAAACACTCTAATTTTTTCAAAGTAACAGTCCTGTTTCCCTGCAACACCAAATTAATGACATTACAGTTCTTCAAGAAGGAGGAACCAGTAAAGCCAGTACATACCAGAGGCACGACCAACTTACTAATCCCGAAATTCAACTACGAGCTTTTTAACTGCAACAACTTTAATATACGCTATTGGAGCTGGAATTACCGCGGCTGCTGGCACCAGACTTGCCCTCCAA
+
DDDDDIIIIHIIIIIIIIIIIIIIIIIIIIIIIIIIIIIIHIIIIIIIIIIIHIIIHIIIIIHIIIIIHIIHIHIIEHIIIIIIIIIHIHHHGHIIIIIIIIIIIIIIIIIIHIIIIIHIIIIIIIIIIIIHHIHIGIIHIIIIIIIIIIIIIIIIIIIIIIIIIIIIIHHIIIIIIIIIIIIIIIIIIIIIIIIIIIIIIIIIIIIIIIIIIIIIIIIIIIIIIIIIIIIIIIIIIIIIIHHHHHIIIIIIIIIIIIIIIIIIIIIIIIIIIIIIIIIIIIIIIIIIIIIIIHIIIIIIIIIIIIIIIIIIIIIIIIIIIIIIIIIIIIIIIIIIIIIIIDDDDD
@HISEQ:969:HM2KJBCX2:2:1101:19076:58080 2:N:0:ACTATGCA
ACGTAACCACGTCCCAACTATCCCTATTAATCATTACGTCAATCCTAGAAACCAACAAAATAGGATCAACGTCCTATTTCATTATTCCATGCTAATGTATTCAAGCGCGAGCCTGCTTTAAACACTCTAATTTTTTCAAAGTAACAGTCCTGATTCCCCACCACACCAAATTAATGACATGATGGTTCGTCAGAAGGTAGAAATCAGTAACACCAGTACGTACCGAAGGCACGACCAGCGTACTAATCCCGAAATTCAACTACGAGCTTTTTAACTGCAACAACTTTAATATACGCTATTGGAGCTGGAATTACCGCGGCTGCTGGCACCAGACTTGCCCTCCAA
+
DDDDDIIIIIIIIIIIIIIIIIIIIIIIIIIIIIIIIIIIIIIIIIIIIIIIIIIIIIIIHHIEEHIIIIIHIIIIIIIIIIIIIIIHIIIHIIIIIIIIIHHIIIIIHFHIIIIIIIIIIIIIIIIHIIIIIIIIIIHIIIIIIIIIIIHIIIHIHIIIIIIIIIIIIIIIIIIIIIIIIIIIIIIIIIIIIHIIIIIIIIIIIIIIIIIHIIIIIIIIIIIIIIIIIIIIIIIIIIIIIHIIHIII=IIIIIIIIIIIHHD1IIIIIIIIHIIIIIIIIIIGIIIIIIIIIIIIIIIIIIIIIIIIIIIIIIIIIIIIIIIIIIIIIIIIIIIIIIIIDDDDD
@HISEQ:969:HM2KJBCX2:2:1101:8666:58254 2:N:0:ACTATGCA
ACGTAACCACGTCCCAACTATCCCTATTAATCATTACGTCAATCCTAGAAACCAACAAAATAGGATCAAACGTCCTATTTCATTATTCCATGCTAATGTATTCAAGCGTTAGCCTGCTTTAAACACTCTAATTTTTTCAAAGTAACAGTCCTGTTTCCCTGCAACACCAAATTAATGACATTACAGTTCTTCAAGAAGGAGGAACCAGTAAAGCCAGTACATACCAGAGGCACGACCAACTTACTAATCCCGAAATTCAACTACGAGCTTTTTAACTGCAACAACTTTAATATACGCTATTGGAGCTGGAATTACCGCGGCTGCTGGCACCAGACTTGCCCTCCAA
+
DDDDBHHHIII@HHIIHHIIIIIIHG@EHGIGHFHCHHHIIHHIIIIFGIHIIHHHIIIIHIIIIGHIEHIIHH=EHIHHIGEHHHHIHIHIGHICHGHEHHGHHHIIIHIHGCHHFHHHIIHGIIIIHFHHHIFHIHHHHIHHHHIGHIHHIHHHIIIGIHHIHHIHHHHGHHHHHHHIIIIIHIHHHHIIIHFIIIIIIIHIHHHIIIIIIIIIIIIIIIIIIIGIIIIHHHHGHHFHEHHGHIHCIHHHHHHGEIHHHFHIHHGHHHHHFHHIIIIIIIIIIIIIIHHIIIIIHHIIHEHIIHHGCIIHIIIHDIIGIIIIHHIIIIHHEIHFIIHHHDDBCD
@HISEQ:969:HM2KJBCX2:2:1101:2286:58689 2:N:0:ACTATGCA
ACGTAACCACGTCCCACTATCCCTATTAATCATTACGGTGATCCTAGAAACCAACAAAATAGAACCATGCCGTCCTATTCTATTATTCCATGCTAATGTATTCGAGCAAAAATGCCTGCTTTAAACACTCTAATTTTTTCAAGGTAAAGGTCCTGGATCCGCAAGACACCCAATTAAGGACATCAAGTTTCTCCAGAAGGTGAGAAATCAACAGCGACAGTTCATACCCCTTAAGGCATGACCATCACGTCAATCCCGAAATTCAACTACGAGCTTTTTAACTGCAACAACTTTAATATACGCTATTGGAGCTGGAATTACCGCGGCTGCTGGCACCAGACTTGCCCTCCAA
+
DDDDDGHIIIIIIIIIIIIIIIHIIIIIIIIEHIIIHHIIIIIIIIGHIIIIIHIFHHCGHFHHIIHHGHHHIIIHEHHIIIIIHIIHFHFHGHHHHIHIECHHHHHIHIIIIHIIHIIIIIIIIHIIIIHHGIIIIHHIHIIIIIIIIHIIIIIHGHIHIIIIIIIIIHHIHIIIIIIIIHIIIIHIHFHFIIIIHIIIIIIIIIIHIIIIIIIIIIIIIIHHIGEIIIIIIIIIIIIIIIIIIIIIIHGIHHHHHIIIIIIIHHIHIIIHGIIIIIIIIIIIIIIIIIIIHIIIIIIHIIIIIIIIIIIIIIIIIIIIIIIIIIIIIIIIIIIIIIIIIIIIIIIDDDDD
@HISEQ:969:HM2KJBCX2:2:1101:7052:59377 2:N:0:ACTATGCA
ACGTAACCACGTCCCAACTATCCCTATTAATCATTACGTCAATCCTAGAAACCAACAAAATAGGATCAAACGTCCTATTTCATTATTCCATGCTAATGTATTCAAGCGTTAGCCTGCTTTAAACACTCTAATTTTTTCAAAGTAACAGTCCTGTTTCCCTGCAACACCAAATTAATGACATTACAGTTCTTCAAGAAGGAGGAGCCAGTAAAGCCAGTACATACCAGAGGCACGACCAACCTACTAATCCCGAAATTCAACTACGAGCTTTTTAACTGCAACAACTTTAATATACGCTATTGGAGCTGGAATTACCGCGGCTGCTGGCACCAGACTTGCCCTCCAA
+
DDDDDIIHIIIIIIIIIIIIIIIIIIIIIIIIIIIIIIHIIIIIIIIIIIIIIIIIIIHHIIHIIIIIGIIIHIIIIIIIIIIIIIIIIIIIIIIIIIIIIIIHIIIIIIIIHIIIIIIIIIHIIIIIIIHIIIIIIIIIIIIIIIIIIIIIIIIIIIIIIIIIIIIIIIIHIHIIIIIIIIIIIIIIIIIIIIIHIIIIIIIIIIIIIIIIIIHHIIIIIIIIIHIIIIIIIIIIIIHIIIIHHIIIHIIIIIIIHIIIIIIIIIIIIIIIIIIIIIIIIIIIIIIIIIIIIIIIIIIIIIIIIIIIIIIIIIIIIIIIIIIIIIIIIIIIIIIIIIIIIDDDDD
@HISEQ:969:HM2KJBCX2:2:1101:16725:60059 2:N:0:ACTATGCA
ACGTAACCACGTCCCAACTATCCCTATTAATCATTACGTCAATCCTAGAAACCAACAAAATAGGATCGAACGTCCTATTTCATTATTCCATGCTAATGTATTCAAGCGTTAGCCTGCTTTAAACACTCTAATTTTTTCAAAGTAACAGTCCTGTTTCCCTGCAACACCAAATTAATGACATTACAGTTCTTCAGAAAGGAGGAATCAGCGAAGCCAGTGCATACCAGTGGCACGACCAACCTGCTGACCCCGAAATTCAACTACGAGCTTTTTAACTGCAACAACTTTAATATACGCTATTGGAGCTGGAATTACCGCGGCTGCTGGCACCAGACTTGCCCTCCAA
+
DDDDDIIIIIIIIIIGIIIIEHIHIIIIIIIIIHIIIIIIIIIIHIIIIHIIIIIIG1CHHIIIIIIIIIIHEHIIIIIHIIHHIIIIIIIGHHHHIHFHIHIHIIIIIIIIIIIHIIIIHHHIIIIIIIIIIIIIIIIHHIIIIIIIIIIIIIIIIIIIIIIIIHIIIIHIIIIIIHIIIIIIIIIHIIIHIIIIIIIHIIIIIIIHIIIIIIHIIIIIIIIIIIIIII=IIII=IHHIIIIHHIIHIIIIIIIIIIIIIIIIIIIIIIIIHHGIIIIIIIIIIGIIIIIIIIIIIIIIIIIIIIIIIGIIGIIIIIIIIIIIIIIIIIIIIIIIIIIIICDDDD
@HISEQ:969:HM2KJBCX2:2:1101:16844:59814 2:N:0:ACTATGCA
ACGTAACCACGTCCCAACTATCCCTATTAATCATTACGTCGATCCTAGAAACCAACAAAATAGGTTCGATCGTCCTATTTCGTTATTCCATGCTAATGTATTCAAGCGCGAGCCTGCTTTAAGCACTCTAATTTTTTCAAAGTAACAGTCCTGTTTCCCCGCAACAACAAATTAATGCCATCACGGTTCTACAAGAAGGAGGGACCAGTGAGGCCAGTGCATACCAGTGGCACGACCAACCTACTGGCCCCGAAATTCAACTACGAGCTTTTTAACTGCAACAACTTTAATATACGCTATTGGAGCTGGAATTACCGCGGCTGCTGGCACCAGACTTGCCCTCCAA
+
DDDDDIIIIIHHIIIIIIHIEHHIIIIIIHGHIIIIIIHHIIIIIGHHHEHHHIIIIFHIIIHGEHHHIHHIHHHGIHHIHIHHGHHIGHIHHIHIHHHHHHHHIIIIIIIHIHHIIICHHIIIIIHHIIIIIIIIIHIIIIHGHHGHHHIIIHHIIIHHHHIHHIHIHIIIIIIIIIIIIIIIIIIIIIIIIIIHIIIIHHHGEIIIIIHGHIHIIIIHIIIIIIIIIIIIIIIIIIIIIIHHIIIHIIIIIIIIIIIIIIIIIIIIIIIIIIHIIIIIIIIIIIIIIIIHHDIIIIIIIIIIIIIIIGIIIIIHIIIIIIIIIIIIIIIIIIIIIIIIGDBDDD
@HISEQ:969:HM2KJBCX2:2:1101:11193:60678 2:N:0:ACTATGCA
ACGTAACCACGTCCCAACTATCCCTATTAATCATTACGTCGATCCTAGAAACCAACAAAATAGAATCAAACGTCCTATTTCATTATTCCATGCTAATGTATTCAAGCGTGCGCCTGCTTTAAACACTCTAATTTTTGCAAAGTAACAGTCCTGATTCCCCACGACACCTAATTAATGACATCGCGATTCTTCAGAAGGTAGGAACCAATAATGCCAGTGCGTACCGAGGCACGACCGACAATCTGATCCCGAAATTCAACTACGAGCTTTTTAACTGCAACAACTTTAATATACGCTATTGGAGCTGGAATTACCGCGGCTGCTGGCACCAGACTTGCCCTCCAA
+
@@@B0FG11<C1CEHC1DG<CFCCC?FGFCG1CFHHH@FCCCHE=CG?CFFHC1CG11<DGH@HHEH?11DC@E0<<<<1<F<C1FH1D@11<<@CHFF8@<FCH?GHCHIHC@GDEF1DGGCH1FHFH?8A11CF#EF@HE?FFFHHG<G3<;09?79<D?HD88<<#@C<FF;</FDGHHCE<CHHEG@DGG?HD<86HHGC<E?<09<A@CA6<6AFECC<EF:1.=FFGC:GEB<11<1<<<-/:<1<FD1F<?EEGIHG?F@@1??@@<1HHHGD1<1<11EFFD00<<EFCC@HHHEG@@ED1F<CF?</CIHCHC<1<CF<HG@C<EC1@HHGD0B<0
@HISEQ:969:HM2KJBCX2:2:1101:6550:60794 2:N:0:ACTATGCA
ACGTAACCACGTCCCAACTATCCCTATTAATCATTACGTCGATCCTAGAAACCAACAAAATAGAATCAAACGTCCTATTTCGTTATTCCATGCTAATGTATTCAAGCGTGAGCCTGCTTTAAACACTCTAATTTTTTCAAAGTAACAGTCCTGATTCCCCAAGACACCAAATTAATGACATCATGGTTCGTCAGAAGGTAGGAATCAATAATACCAGTACGTACAATAGCACGACCAATAAATTGATCCCGAAATTCAACTACGAGCTTTTTAACTGCAACAACTTTAATATACGCTATTGGAGCTGGAATTACCGCGGCTGCTGGCACCAGACTTGCCCTCCAA
+
DDDDDIIIIIHHIIIHIIIIIIIIIIHHHIIIIIIIIHIIGHIIIIIIIIIIIIIIIIIIICFHIIIIIHHIHHIIIIIII?HHIIIHIIIIGIIIIIIHIIIIIIIIIHIHHHIIIIHHHHIIIIIIIIIIIHHIHIIIIIHHIIIIIIIIIIIIIIIIIIIIIIIHIIIHHIIIIIIIHIIHIIIIIIHIIIIIIIIIIHIIIIIIIIIIIIIIIIIIIIIIIIIIIIIIIHGIIIIIIIHHIIIHIIIIIIIIIIIIIIIIIIIIIIIIIIIIIIIIIIHIIIIIIIIIIIIIIIIIIIIIIIIHHHIIIIIIIIIIIIIIIIIIIIIIIIIIIIIIDDDDD
@HISEQ:969:HM2KJBCX2:2:1101:10447:60966 2:N:0:ACTATGCA
ACGTAACCACGTCCCAATATCCCTATTAATCATTACGGCGGTCCTAGAAACCAACAAAATAGAACCGCACGTCCTATTCTATTATTCCATGCTGTAATATTCGAGCAAAGGCCTGCTTTGAACACTCTAATTTTTTCAAAGTAAAAGTCCTGGTCCCCAACACACCCAGTGAAGGGCATGCGGTTCTCCAGAAGAAAAGGCCCGGCCGGACAAGTGCACGCGGTGAGGCGGACCTGCCAGCCAGGCCAAAGGTTCAACTACGAGCTTTTTAACTGCAACAACTTTAATATACGCTATTGGAGCTGGAATTACCGCGGCTGCTGGCACCAGACTTGCCCTCTAA
+
DDDDCIIIIIIIIIIIIIGIIIIHHIHHIIIIIIIHIIIIIIIIIIIIGIIIGHIIIHIIICHHHIHIIDHHIHICFHHHHIIHGHHIIIIGIIIIHIHHIGHIIIIHHIHIIIIIIIIIIHIIIIIIIIIIHIIIHHIGIIIIIHGHIIIHIHHHIHIIIHHHIIIIIHIIHIHFEIIIIIIHHIG?GIIIIIIIEHIIIIIIIIHIIIIIIIIHIIIIIHIIIIIIIIIIIIIIHHHGHEIIIHHIIIIIIIIIIIIIIIIIIIIIIIIIIIIIHHIIIIHGHIIHHCIIIIIIIHIIIIIIIIIIIIIIIIIIIIIIIHIIIIIIIIHHIIHIIICDDDD
@HISEQ:969:HM2KJBCX2:2:1101:20697:60368 2:N:0:ACTATGCA
ACGTAACCACGTCCCAACTATCCCTATTAATCATTACGTCAATCCTAGAAACCAACAAAATAGGATCAAACGTCCTATTTCATTATTCCATGCTAATGTATTCAAGCGTTAGCCTGCTTTAAACACTCTAATTTTTTCAAAGTAACAGTCCTGTTTCCCTGCAACACCAAATTAATGACATTACAGTTCTTCAAGAAGGAGGAACCAGTAAAGCCAGTACATACCAGAGGCACGACCAACCTACTAATCCCGAAATTCAACTACGAGCTTTTTAACTGCAACAACTTTAATATACGCTATTGGAGCTGGAATTACCGCGGCTGCTGGCACCAGACTTGCCCTCCAA
+
DDDDDIHIIIIIIIIIIHIIIIIIIIHIIIIIIIIIIIIIIIIIIIIIIIIIIIIIIIIIIIIIHIIIIIIHHIIIIIIIIIIIIIICHHHIIIIIIHIIHIHIIIHIHIIIIIIIIHHIIIHHIIIIHIGIIIIIHIIHGHIIIIIIHIIIIIIIHHEIHHIIIHIIIIIHHIIIIIIHIHIHIIIIIIHIHIIIIIIIIIIIIHHIIIIIIGIIIIIIIIIIIIIIIIIIIIHIIIHIIIHHGIIIIIIIIIIIIIIHHIIIIIIIIIIIIIIIIIIIIIHIHHHIIIIIIIIIIIIHIIIIIIIIIIIIIIIIIIIIIIIIIIIIIIIIIIIIIIIIIDDDDD
@HISEQ:969:HM2KJBCX2:2:1101:16434:60882 2:N:0:ACTATGCA
ACGTAACCACGTCCCAACTATCCCTATTAATCATTACGTCGATCCTAGAAACCAACAAAATAGAATCAAACGTCCTATTTCATTATTCCATGCTAATGTATTCAAGCGCGAGCTTGCTTTAAACACTCTAATTTTTTCAAAGTAACAGTCCTGATTTCCCATGACACCAAATTAATGACATCGTGGTTCGTCAGAAGGGAGAAACCAATAATGCTAGTACGTACAAAGTACGACCGACATATTAGTCCCGAAATTCAACTACGAGCTTTTTAACTGCAACAACTTTAATATACGCTATTGGAGCTGGAATTACCGCGGCTGCTGGCACCAGACTTGCCCTCCAA
+
DDDDDGIIIHHIHEEEHHGHI@HIIIHHHHHCGHHHHIIFHHGFHHHIIIIEEHIIIIIIIHHIIIIIEHH=HHHHHHHH<DFHHIIHHHHIIGGIIIIHIIIIIIIHHIIIIIIHGIHIIIIHHHHHHHIHIIIIHIIIIHHIIGIIHIHIHIHHIIHHIIHIHIHHHHHHHIIHIIIIIHHIIIIIIIIHHIHHHHHHGIIIHIIIIIIIIIIIIIIHIIIIIIIIIII=HHHHIHIHHIIIIIIIIFIIIHIIIIHHIIIIIIIHIIIIIIIIIHHHHHHHHHIIIIIIIIIHIIIIIIIIIIHIIIIIIHHHIIIIHEIIHIIIIIIIIIIIIIIDBBDD
@HISEQ:969:HM2KJBCX2:2:1101:2646:61521 2:N:0:ACTATGCA
ACGTAACCACGTCCCAACTATCCCTATTAATCATTACATCGATCCTAGAAACCAACAAAATAGAATCGGATGTCCTATTTCATTATTCCATGCTAATGTATTCAAGCGTGAGCCTGCTTTAAACACTCTAATTTTTTCAAGGTAACAGTCCTAATTCCCCGTGACACCAAATTAATGGCATTACGGTTCTTTAGAAGGTGAGAAATCAATAATATCAGTACATACCAACGGCATGACCGAAACATTGATCCCGAAATTCAACTACGAGCTTTTTAACTGCAACAACTTTAATATACGCTATTGGAGCTGGAATTACCGCGGCTGCTGGCACCAGACTTGCCCTCCAA
+
DDDDDIIIIIIIIIIIIIIIIIIIIIIIIIIIIIIIIIIIIIIGIIIIIIIIIIHIHIIHHHIIIIGHIIIIIHIIHHGHHIIIIIIHIHIIHHIIHIIIIIIIIIHIHHHHIHIIIIIIIHIIHIIIIIIIIIIIIIIIIIHIIIIIIIHIIHIIIHIIIIHIIIIIIIIHHIHIIGIIIIIIIIIIIIIIIIIIIIHFIIIIIIIIIIIIIIIIIIIIIIIIIIIIIIIIIIIIIIIIIIIIHFIIIIIIIIIIIIIIIIIIIIIIIIIIIIIIIIIIIIIIIIIIIIIIIIIIIIIIIIIIIIIIIIIIIIIIIIIIIIIIIIIIIIIIIIIIIIIIIIDDDDD
@HISEQ:969:HM2KJBCX2:2:1101:6154:61360 2:N:0:ACTATGCA
ACGTAACCACGTCCCAACTATCCCTATTAATCATTACGTCGATCCTAGAAACCAACAAAATAGAATCAAACGTCCTATTTCATTATTCCATGCTAATGTATTCAAGCGTGAGCCTGCTTTAAACACTCTAATTTTTTCAAAGTAACAGTCCTGATTCCCCACAACACCAAATAAATGACATCATGGTTCGTCAGAAGGGAGAAACCAACAATGCCAGTACGTACCTAGGCACGACCGACATGATGGTCCCGAAATTCAACTACGAGCTTTTTAACTGCAGCAACTTTAATATACGCTATTGGAGCTGGAATTACCGCGGCTGCTGGCACCAGACTTGCCCTCCAA
+
DDCDDIHHHHHHHHCHHHHHIIIIHIIIIIIIIIIIHIIGIIIIHIIIHIIIIHIHEHIIHIGHIHIIGHHIHIIIIHIIIHIHHHIHHCGHIIIIHIIIHGHHHGIIIIHIIIIIHHHIGGHIIIIIIIHGGHHHHIIHFHHGHHIIIIHIIIIIIHIHHIHIHHIHHHHEFGHIHIGEHIIIIIIIIIIIIIIIIIIIIHGGHHIIIHHHHHIIIHIHIIIIIIHIGIIHIIIIIIIIIIHHIIHIHHHIIIHHHHEHHDIIIHIIIHIHIIIIIIIIIIHIIIIGIHIGIIIIIIHGGIIIIIIIIIIHIHIHHIHHIIIIIIIIIIIIIIIIIHIIDCDDD
@HISEQ:969:HM2KJBCX2:2:1101:17546:62282 2:N:0:ACTATGCA
ACGTAACCACGTCCCAACTATCCCTATTAATCATTACGGCGGTCCTAGAAACCAACAAAATAGAACCGCACGTCCTATTCTATTATTCCATGCTGTAATATTCGAGCAAAGGCCTGCTTTGAACACTCTAATTTTTTCTAAGTAAAAGTCCTGGTCCCCAACACACCCAGTGAAGGGCATGCGGTTCTCCAGAAGAAAAGGCCCGGCCGGACAAGTGCACGCGGTGAGGCGGACCTGCCAGCCAGGCCAAAGGTTCAACTACGAGCTTTTTAACTGCAACAACTTTAATATACGCTATTGGAGCTGGAATTACCGCGGCTGCTGGCACCAGACTTGCCCTCCAA
+
@DDDDIIGHHHHEHIGHIIIH1DEHIHIIIHFHIIIIGHDHDHHHIIGHHHEHEHII@ECEF1F@G?DHHI<GHHIGHCGEH?HHHIEHHHEC@IIIIIIIHIHIIIIIIIIIIIIIIIIHFIIHIIIHHHHIGIIHIGIIIHIIIIIIIIIHHHIIIHIIIIIIIIIIIIIHIIHIHIIIIIIIIIIIIIIIIHIIIIIIIIHIIIIIIIIIIIIIIIIIIIIIIIGGIIIIIIIIGGIIHGHIHHHGIIIIIIIIIIIIIIIIIIIIIIIIHIIIIIIIIIHIIIIIIIIIIIIIIIIIIIIIIIHIIIIIIIIIIIIIIIGIHIIIIIIIHIIIIHDDDDB
@HISEQ:969:HM2KJBCX2:2:1101:17702:61414 2:N:0:ACTATGCA
ACGTAACCACGTCCCAACTATCCCTATTAATCATTACGTCAATCCTAGAAACCAACAAAATAGGATCGAACGTCCTATTTCATTATTCCATGCTAATGTATTCAAGCGTTAGCTTGCTTTAAACACTCTAATTTTTTCAAAGTAACAGTCCAAATTCCCCGCAACACCAAATTAATGGCATTACGGCTCATCAGGAAGGAGGAATCAGTGAGACCAGTACATACCAGAGGCATGACCAACCTACTAACCCCGAAATTCAACTACGAGCTTTTTAACTGCAACAACTTTAATATACGCTATTGGAGCTGGAATTACCGCGGCTGCTGGCACCAGACTTGCCCTCCAA
+
@DADDGHEHIIIIIIIHFHHHIGFHIII?HIIFHH?FHHHDGHEHHHI?HHHIIHHHECHHFHC@GCC0FC<FHHEFHIHHIGEHIHFH?@F?FHFHIIHHEHHHHHHHHHHHHIHIEHHEFFFHIHIIIHHHHGHIIIGIHEIIIIIHHHHFHHHHIIHIIIIIIIIIIIHGCHGIIIHHHIIIIIIHIHIHIIIIIIHIIIIIII<GIIIIH<IIIHIIIIHHFIIIIIIHHEGIHIIHIHGCHEIIHHFHIIIHHHHHGDIIIIIIIIIIIIIIIIIIHIIIIIIIIIIIIIIIIIIIIIIIIIIIIIGIIIHIIIIIIIIIIIIIIIIHIIIIIIIIDDDDD
@HISEQ:969:HM2KJBCX2:2:1101:18095:62467 2:N:0:ACTATGCA
ACGTAACCACGTCCCAACTATCCCTATTAATCATTACATCGATCCTAGAAACCAACAAAATAGAATCGGATGTCCTATTTCATTATTCCATGCTAATGTATTCAAGCGTGAGCCTGCTTTAAACACTCTAATTTTTTCAAGGTAACAGTCCTAATTCCCCGTGACACCAAATTAATGGCATTACGGTTCTTTAGAAGGTGAGAAATCAATAATATCAGTACATACCAACAGCATGACCGAAACATTGATCCCGAAATTCAACTACGAGCTTTTTAACTGCAACAACTTTAATATACGCTATTGGAGCTGGAATTACCGCGGCTGCTGGCACCAGACTTGCCC
+
BDDDDHEHHIEEHHIHHIIIIIGFHEEHFEHC@CGHIHHII1GHHIGEHEEHIHHIIIIIHIHCHIHIIEEHIGHHHIGHHCHHEHHI?GHHIIIIIIIHHIHHGCIHGHFHHIHHEHIHIHHG?IIIIIIHHIIGIIIIIIHIIIIIIGHGIHIHIGIIIIIIIIHIIIHHHIHIIHGHIIIHIIHIIIHHIIIIHHGIIHIIIIHIIIIIIIIIHIIIIIIIIIIHE1IIHIIIIIHIHHHHHHHHGIIIIIIIIHHIIHEDGCHHHIIIIIHGHGIIIIIIIIHIIIIIIHHIIIHIIHIIHGHGIIIHIIIHIIIIIHIIIIIIIIIIIIIIIDDDDD
@HISEQ:969:HM2KJBCX2:2:1101:4865:62474 2:N:0:ACTATGCA
ACGTAACCACGTCCCAACTATCCCTATTAATCATTACGTCAATCCTAGAAACCAACAAAATAGGATCGAACGTCCTATTTCATTATTCCATGCTAATGTATTCAAGCGTTAGCCTGCTTTAAACACTCTAATTTTTTCAAAGTAACAGTCCTGTTTCCCTGCAACACCAAATTAATGACATTACAGTTCTTCAGAAAGGAGGAATCAGCGAAGCCAGTACATACCAGTGGCACGACCAACCTGCTGACCCCGAAATTCAACTACGAGCTTTTTAACTGCAACAACTTTAATATACGCTATTGGAGCTGGAATTACCGCGGCTGCTGGCACCAGACTTGCCCTCCAA
+
DDDDDIIIIIIIIIIIIIIIIIIIIIIIIIIIIIIIIIIIHIIIIIIHIGIIIGIIHIIIIIHIHIIHIIHIIIHIIIGHHIIIIIIIIIIFHIHHIIIIIIIIIIIIIIIIHIIIIIIIHIIIIIIIIIIIIIIIIIIIIIIIIIIHHHIIIIIIIIIIIIIIIIIIIIIIIIIIIIIIIIIIIIIIIIIIIIIIIIIIIIIIIIIIIIIIIIIIIIIIIIIIIIIIHIIIIIIIIIIIIIIHGIIDIHIIIIIIIIIIIIIIIIIIIIIIIIIIIIIIIIIIIIIIIIIIIIIIIIIIIIIIIIIIIIIIIIIIIIIIIIIIIIIIIIIIIIIIIHIIIDDDDD
@HISEQ:969:HM2KJBCX2:2:1101:1256:62947 2:N:0:ACTATGCA
ACGTAACCACGTCCCAACTATCCCTATTAATCATTACATCGATCCTAGAAACCAACAAAATAGAATCGGATGTCCTATTTCATTATTCCATGCTAATGTATTCAAGCGTGAGCCTGCTTTAAACACTCTAATTTTTTCAAGGTAACAGTCCTAATTCCCCGTGACACCAAATTAATGGCATTACGGTTCTTTAGAAGGTGAGAAATCAATAATATCAGTACATACCAACGGCATGACCGAAACATTGATCCCGAAATTCAACTACGAGCTTTTTAACTGCAACAACTTTAATATACGCTATTGGAGCTGGAATTACCGCGGCTGCTGGCACCAGACTTGCCCTCCAA
+
DDDDDIIIIIIIIIIGHIIIIIIIIHIIHEHHIIIIIIIIIGGIIIIIIIIIIHIIIIIIIIIIIHIIGGHHHHHIIHHHIEHIIIHGIIIIHHFHIIIIHIIIIIIIIIIIIIIIIIHIHIIIIGIIIIIIIHHIIIHHIHIIHIIIIIIIIIHHIIIIIIIIIIIIIIIIIIIIIIHHHGIIIIIIIIIIIIIIIIIIIIIIIIIIIIIIIIIII<IIIIIIHHIIIIIHHHIIIIIIIIIIHGIIHHIIIIIIIIIIIIIIIIIIIIIIIIIHIIIIIIIIIIIIIIIIIHIIIIIIIIIIIIIIIIIIIHIIHIIIIIIIIIIIIIIIIIIIIIIIIIDDDDD
@HISEQ:969:HM2KJBCX2:2:1101:21087:62963 2:N:0:ACTATGCA
ACGTAACCACGTCCCAACTATCCCTATTAATCATTACGTCGATCCTAGAAACCAACAAAATAGAATCAAACGTCCTATTTCGTTATTCCATGCTAATGTATTCAAGCGTGAGCCTGCTTTAAACACTCTAATTTTTTCAAAGTAACAGTCCTGATTCCCCAAGACACCAAATTAATGACATCATGGTTCGTCAGAAGGTAGGAATCAATAATACCAGTACGTACAATAGCACGACCAATAAATTGATCCCGAAATTCAACTACGAGCTTTTTAACTGCAACAACTTTAATATACGCTATTGGAGCTGGAATTACCGCGGCTGCTGGCACCAGACTTGCCCTCCAA
+
D@@<BE=GEHE1<<CCHIEH1<FHHHHHHHFC@@?DDC11<<CF=@FGH@GE@GHHHECEHE<CGF?11F?G1G0<C<1D11<DHE@FEH1D@1D>1F<F@DDGHHHH@=@>C1D1FE1CEIG@1CGFHCFHG11CHG@GGH<GHHHC<D11<CHHH@<1DGHFHHFCGCHEGHDC<C<D?<D<@/FDDEG@DC<DEC?H@IIIHIIH@HH<D<GHHCHACCG<F@EEH>FIHD/<1?@?GEHEFE//A1F1HHD<1HEHEF0HHHHF?GEEHG@GD11D<<<11<C<GD<<<HHF?HHIIIHHGG<F<FGDIHHFCHF@EEDDHH?HIHEHHC1IHDC@D<000
@HISEQ:969:HM2KJBCX2:2:1101:19189:62832 2:N:0:ACTATGCA
ACGTAACCACGTCCCAACTATCCCTATTAATCATTACGTCAATCCTAGAAACCAACAAAATAGGATCGAACGTCCTATTTCATTATTCCATGCTAATGTATTCAAGCGTTAGCCTGCTTTAAACACTCTAATTTTTTCAAAGTAACAGTCCTGTTTCCCTGCAACACCAAATTAATGACATTACAGTTCTTCAGAAAGGAGGAATCAGCGAAGCCAGTGCATACCAGTGGCACGACCAACCTGCTGACCCCGAAATTCAACTACGAGCTTTTTAACTGCAACAACTTTAATATACGCTATTGGAGCTGGAATTACCGCGGCTGCTGGCACCAGACTTGCCCTCCAA
+
DDDDDIHHIIIIIIIIIIIIIIIHIIIICHHCHIIIIGIHIIIGIIIIIIIIIIIIIIIHIHIGIIEHGIHHHEHIFHIIIHIIHIIEHHHIEHIIIIIIIIIIIIHIIIIHIIIIIIIIIIIIIIIIHHHIIIIIIIIHIIIIIIIIIIIHIIIIIIHIIIIIIIIIIIIHHIIIHHIIIIIIIIHHIIHHIIIIIIIIIIIIHIIIIIHIIIIIIIIIIIIIIIIIIIIIIIIIIIIIHHIHIIIIIIIIIIIIIIIIIIIIIIIIIIIIIIIIIIIIIIIIIIIIIIIIIIIIIIIIIGIIIIIIIIIIIIIIIIIIIIIIIIIIIIIIIIIIIIIIIDDDDD
@HISEQ:969:HM2KJBCX2:2:1101:5475:63703 2:N:0:ACTATGCA
ACGTAACCACGTCCCAACTATCCCTATTAATCATTACTCATTTCCCCAAAAACCAACAAAATTCGAGATACGAGTCCTAAATTATTATTCCATGCTAATGTATTCATAACTTTCAGCCTGCTTTAAACACTCTAATTTTTTCAAAGTAAAGGTCCTGGATTGCGAACCCAACCCAGTAAAGGGCAGGAACGTTCTCCAGGAAGATGGTAAGCGCGCATCGGCACTCACACACGATACCGTGGCGGGCCAAGCGCACTATACCAGAAATCCAACTACGAGCTTTTTAACTGCAACAACTTTAATATACGCTATTGGAGCTGGAATTACCGCGGCTGCTGGCACCAGACTTGCCCTCCAA
+
CDDDDIIIIIIIIIIGIIIIIIIIIIIIIHIIIIIIIIIIIIIHIIIIIIIIIIIIIIIIIIIIIIIGIIIIIIHIIIIIIIIIIIIIIIIIIHIIIGHIIGHHIIIIIIIIIIIHIIIIIIIIIIIIIIIIIIIIIIIHHIIIHIIIIIIIIIIIIIIIIIIIIIIIIIIIIIIIIHIIIIIIIIHIIIIIIIIIIIIIIIIIIIIIIIIIIIIHIIHIIIIIIIHHIIIIHIIIIIIIIIIIIIIIIIIIIIIIHIIIHHIIIIHIIIIIIIIIIIIIIIIIIIIIIIIIIIIIIIIIIIIIIIIIIIIIIIIIHIIIIIIIIIIIIIIIIIIIIIIIIIIIIIIIIIIIIDDDDD
@HISEQ:969:HM2KJBCX2:2:1101:9526:63630 2:N:0:ACTATGCA
ACGTAACCACGTCCCAACTATCCCTATTAATCATTACGTCAATCCTAGAAACCAACAAAATAGGATCAACGTCCTATTTCATTATTCCATGCTAATGTATTCAAGCGCGAGCCTGCTTTAAACACTCTAATTTTTTCAAAGTAACAGTCCTGATTCCCCACCACACCAAATTAATGACATGATGGTTCGTCAGAAGGTAGAAATCAGTAACACCAGTACGTACCGAAGGCACGACCAGCGAACTAATCCCGAAATTCAACTACGAGCTTTTTAACTGCAACAACTTTAATATACGCTATTGGAGCTGGAATTACCGCGGCTGCTGGCACCAGACTTGCCCTCCAA
+
CCDDDIHIIIIIIIIIGIIIGIIIIIIIHEHHIIIIHIHHHIIGHHHHIIIIIIIIIICHHHHHIIIIIIHEHGHIIIIHIIIIIHGHIIHHHHEHHHHEHHHIGIIIIIIHGIIIIHHIHIIHFEHIIHHIHIHHIIHIIHIIHHHGIIIIHGEIHIHHIIIIIIHHIIIIIIHIHHIIIHIGIHHIHIIIIIIIIIIIIIIHIIIHIIIHGIIIIIIIIIGIHIIII=IIIIIIIIHGHIHHHHHIIIIHGIIIIIIIIIIIIGIIIIIIIIIIIIIIIIIIIHIIIIIIIIIIHIIIIHEIIIIHIIIIIIHIIHIIIIIIIIIIIIIIIIIIIIIIDDDDD
@HISEQ:969:HM2KJBCX2:2:1101:2354:63718 2:N:0:ACTATGCA
ACGTAACCACGTCCCAACTATCCCTATTAATCATTACGTCAATCCTAGAAACCAACAAAATAGGATCAACGTCCTATCTCATTATTCCATGCTAATGTATTCAAGCGCGAGCCTGCTTTAAACACTCTAATTTTTTCAAAGTAACAGTCCTGATTCCCCGCCACACCAAATTAATGACATGATGGTTCGTCAGAAGGTAGGAATCAGTAACACCAGTACGTACCGAAGGCACGACCAGCGTACTAATCCCGAAATTCAACTACGAGCTTTTTAACTGCAACAACTTTAATATACGCTATTGGAGCTGAAATTACCGCGGCTGCTGGCACCAGACTTGCCCTCCAA
+
DDDDDIIIIIIIIIIIIIIIIIIIIIIIIIIIIIIIIIIIIIIIIIIIIIIIIHIIIIIIIIIIHIIIIIIHIIIIIIIIIIIIIHIIGIIIIIGIIIIIHEHIHIIIIIIIIIIIIIIIIIIHIIHIIEIIIIIIIIHHEHIIIHHHIHHHHHEHHIIIIIIIIIIIIIHIIIIIIIIIIHIIIIHIIIIIIIIIIIIIIIIIIIIIIIIIIIIIIIIIIIIIIIIIIIIIIIIIIIIIIIIIHIIIIIIIIIIIIIIIIHIIIIIIIIIIIHIIIIIIIIIIIIIIIIIIIIIIIIIIIIIIIIIIIIIIIIIIIIIIIIIIIIIIIIIIIIIIIIIIDDDDD
@HISEQ:969:HM2KJBCX2:2:1101:20208:63171 2:N:0:ACTATGCA
ACGTAACCACGTCCCAACTATCCCTATTAATCATTACGTCGATCCTAGAAACCAACAAAATAGAATCAAACGTCCTATTTCATTATTCCATGCTAATGTATTCAAGCGTACGCCTGCTTTAAACACTCTAATTTTTTCAAAGTAACAGTCCTGATTCCCCACGACACCAAATTAATGACATCGCGGTTCTTCAGAAGGTAGGAACCAATAATGCCAGTACGTACCGAAGCACGACCAACAATTCGATCCCGAAATTCAACTACGAGCTTTTTAACTGCAACAACTTTAATATACGCTATTGGAGCTGGAATTACCGCGGCTGCTGGCACCAGACTTGCCCTCCAA
+
DDDDDIIIIIIHHIIIIIIIIIIIIIIIIIIIIIIIIIIIIIIIIIHIIIIIIIIIIIIHIIIHIIIIEHHIIIIIIHIIIIIIIIIIIIHHGHIIIIIIIIIIIIIIIIIHHIIHIIIIIIIIIIIHHHIIIIIIGIHHIIHIIIIIIIIHHIIIIIIIIIIIIIIIIHIIIIIIIHHIIIIIIIIIIIIIIIIIIIIIIIIIHIIIIIIIIIIIIIIIHIIIIIIIIIIIIIIH>IIIIHHHIIIGIIIIIIIIIIIIIIIIIIIIIIIIIHIIIIIIIIIIIIIIIIIIIIIIIIIIIIIIIIIIIIIIIIIIIIIIIIIIIIIIIIIIIIIIIIIIDDDDD
@HISEQ:969:HM2KJBCX2:2:1101:10467:64287 2:N:0:ACTATGCA
ACGTAACCACGTCCCAACTATCCCTATTAATCATTACGGTGATCCTAGAAACCAACAAAATAGAACCATGCCGTCCTATTCTATTATTCCATGCTAATGTATTCGAGCAAAAATGCCTGCTTTAAACACTCTAATTTTTTCAAGGTAAAGGTCCTGGATCCGCAAGACACCCAATAAAGGACATCGAGTTTCTCCAGAAGGTGAGAAATCAACAGTAACAGTTCATACCCCTTAAGGCATGACCATCACGTCAATCCCGAAATTCAACTACGAGCTTTTTAACTGCAACAACTTTAATATACGCTATTGGAGCTGGAATTACCGCGGCTGCTGGCACCAGACTTGCCCTCCAA
+
DADB@HHEHIHHIHHHIGHIIIIHIIGGHHI?GHC@HHHHIHFIIHHHIIIIHFFIHIHHIHIGIIIIIFHEHHCDGHFHIIHHHHEHEECGHHIEGHHHHCGHIIHHH@CEHGIIHHHIIGHHIHIHHIIHIIIHIHHEHIIIHHHEHEIHIHHFHFHIHHHHE@HIIHHHIHHHIHIIIGIIIIHH@FHHHHIIIGIIHFHHHIIHFHHHGHHFHHHHHEAIIIIIIIHIHHIHGHIIHFIGIIGIFHHEIIHHHHHIIIGIHHHEHHHHHHIHHHIIHIIIIIHIIIHHECIIIIHHIIIIIIIHIIIIIIIIIIIIIIHHHHGIHIIIIHHIIIIIIIIIHIIIDDDDD
@HISEQ:969:HM2KJBCX2:2:1101:16840:64614 2:N:0:ACTATGCA
ACGTAACCACGTCCCAACTATCCCTATTAATCATTACGGTGATCCTAGAAACCAACAAAATAGAACCATGCCGTCCTATTCTATTATTCCATGCTAATGTATTCGAGCAAAAATGCCTGCTTTAAACACTCTAATTTTTTCAAGGTAAAGGTCCTGGATCCGCAAGACACCCAATAAAGGACATCAAGTTTCTCCAGAAGGTGAGAAATCAACTGCAACAGTTCATACCCCTTAAGGCATGACCATCACGTCAATCCCGAAATTCAACTACGAGCTTTTTAACTGCAACAACTTTAATATACGCTATTGGAGCTGGAATTACCGCGGCTGCTGGCACCAGACTTGC
+
DDDDDIHIIIIHIIIIIIIIIIIIIIIIIIHIIHHHIHIIIIIIHIIIIHIIIIHIHIIIIIFHIIIHHFHIIHIIHEHHHHIIEHIHIIIIIHHIIIIIIHHHHHIIIIIIIHIIIIHHHIHHIHIHIIIIIIIHIIHHIIIHHIIIIIIIIIIIIHIIIHIIIHHIIHIHIIIIHIIIHHHIHHIIHIIIIIIIIIIIIIIIIIIIIIIIIIGIIIIIIIIIIIIIHHIIIIIIIIIIHHHHHHIIIIIIIIHIHIIIIIIIIHHIIHIIHIIIIIIIIHIIIIIIIIHIIIIIIIIIHIIIIIIIIIHIIIIIIIIIIIIIIIIIIIIIIIIIIIIIIDDDDD
@HISEQ:969:HM2KJBCX2:2:1101:13273:64794 2:N:0:ACTATGCA
ACGTAACCACGTCCCAACTATCCCTATTAATCATTACGTCAATCCTAGAAACCAACAAAATAGGATCAAACGTCCTATTTCATTATTCCATGCTAATGTATTCAAGCGTTAGCCTGCTTTAAACACTCTAATTTTTTCAAAGTAACAGTCCTGTTTCCCTGCAACACCAAATTAATGGCATTACAGTTCTTCAGAAAGGAGGAACCAGCGAGACCAGTACGAACCAAAGGCACGACCAACCTGCTGATCCCGAAATACAACTACGAGCTGGTTAACTGCAACAACTTTAATATACGCTATTGGAGCTGGAATTACCGCGGCTGCTGGCACCAGACTTGCCCTACAA
+
DDDDDIIIIHIIIIIIIIIIIIIIIIIIIIIIIIIIIIIIIIIIHIIIIIIIIIIIIIGIIIIIIIIIIIIIHIIIIIIIIIIIIIIHFHIIIIIHIIIIIGCHIIHIIIIIIGHIGIIIIHHHIHGIIIGHIGHIIIIIHGHIGIGGHHHHGIIIIHEHHIIIIIHHIIGIHIHHIC@HHIIIEHHHHHGFHEGCHH?D@DH9IIIHIIDHIH?EH:?GGDCHDG<A<F@EE$CA@G?CG5A@HHCHI/C1<1?D1ED0<0<<<111111GC1<<C11<<1<<1111<11<00C11DC1C1<@<<111C<<<<//</1<<11111C1C11GC<111<111<<0<<
@HISEQ:969:HM2KJBCX2:2:1101:15243:65854 2:N:0:ACTATGCA
ACGTAACCACGTCCCAACTATCCCTATTAATCATTACGTCAATCCTAGAAACCAACAAAATAGGATCAAACGTCCTATTTCATTATTCCATGCTAATGTATTCAAGCGTTAGCCTGCTTTAAACACTCTAATTTTTTCAAAGTAACAGTCCTGTTTCCCTGCAACACCAAATTAATGACATTACAGTTCTTCAAGAAGGAGGAACCAGTAAAGCCAGTGCATACCAGAGGCACGACCAACCTACTAATCCCGAAATTCAACTACGAGCTTTTTAACTGCAACAACTTTAATATACGCTATTGGAGCTGGAATTACCGCGGCTGCTGGCACCAGACTTGCCCTCCAA
+
DDDDDIIIIHHIGIHIIHCHHIIIIIIIIIIIIIIIIGIIIIIIIIIIIIIIIIIIIIEHHHGHFEHHHHHIFHHHHIIHIIIHIIIIIIIIHHHIHHHHHHHHIEIIIIIIIIIGIIIIIIIIIHHIIIIIIIIIIIIIGIHIIIIHHIIIIHIIIIIIIIIIIIHIIIHHIIIIIIIIIIIIIHIIIIHIIHIHIIIIIHIIIIIIIIIHHIIIIIIHIIIIIIIIIIIIIIIHHIHIIIHHHHHHIHEIIIHH?HIIIIIIHIGIHHIIIIIIHIIIIIIHHHHHGIGIIIIIHIIIIIIIHIIIIIIIIIIIIIIIIIIIIIIIIIHIGIIIIIIIIDDDDD
@HISEQ:969:HM2KJBCX2:2:1101:7900:66053 2:N:0:ACTATGCA
ACGTAACCACGTCCCAACTATCCCTATTAATCATTACGGTGGTCCTAGAAACCAACAAAATAGAACCATGCCGTCCTATTTTATTATTCCATGCTAATGTATTCAAGCAAAAATGCCTGCTTTAAACACTCTAATTTTTTCAAAGTAAAGGTCCTGGTTCCCCGCGGCATCCAATTAAGGACATCGCGGTTCTCCAGAAGGTGAGAAATTGACTGCACCAGTTCATACCCCGTGAGGCACGACCGATGCGCCAATCCCGAAATTCAACTACGAGCTTTTTAACTGCAACAACTTTAATATACGCTATTGGAGCTGGAATTACCGCGGCTGCTGGCACCAGACTTGCCCTCCAA
+
DDDDDIIIIIIIIIIIIIIIIIIIIIIIIIIIIIIIIIIIIIIIIIIIIHIIIIIIHIIIIGHHIIIGHHHFHHDHIIIIIIIIIIIIHIHGHHIIIIIIIHHIIIHHIIIIIIIIIIIIIHIIIIHIIIIIHIIIIHIIHHIIIIIIIIHIIIIIIHHIHIIIIIIIHHIIIIIIIIHIIIIIHIIIIIIIIHIIIIIIIIIIIIIGIIHIIIIHHGIIIIIIIIHIIIIIIIIIIIIIIIIIIIIIIIIIIIHIIIIIIIIIIHHIIIIIIIIIHIIIIIIIHIIIIIIIIIIIIIIIHIIIIIIIIIIIIIIIIIIIIIIIIIIIIIIIIIIIIIIIIIIIIIIIDDDDD
@HISEQ:969:HM2KJBCX2:2:1101:11215:66444 2:N:0:ACTATGCA
ACGTAACCACGTCCCAACTATCCCTATTAATCATTACGTCAATCCTAGAAACCAACAAAATAGGTTCGATCGTCCTATTTCGTTATTCCATGCTAATGTATTCAAGCGCGAGCCTGCTTTAAGCACTCTAATTTTTTCAAAGTAACAGTCCTGTTTCCCCGCAACAACAAATTAATGCCATCACGGTTCTACAAGAAGGAGGGACCAGTGAGGCCAGTGCATACCAGTGGCACGACCAACCTACTGGCCCCGAAATTCAACTACGAGCTTTTTAACTGCAACAACTTTAATATACGCTATTGGAGCTGGAATTACCGCGGCTGCTGGCACCAGACTTGCCCTCCAA
+
@@DDDH=FHIH@HHI?FCHHIIEEEHHCCFHF@EH@GHGHIHHIEHHDG@FHHEHHI1@HEHHHHHHHCHHDG@EHHIEHHHHIH@CHHIICFHHIIIGGH@@HHHFHCCDEHHHHCHIHIEGHHIHHHE@FHHE?EHHEHHHHHIEHGHHHGFEHHHHIHFEIIIHIHHFHIGGCHFHHIHGHHHHIHHHIHIHIIHEHHBHHHHHHHFHHI?GEHHHHIHIHGHHHIIIHIHGCCEHHGGCEFDDCFHGCIIIIHIHHHDEHHIHHEHHHHHHHHIIIIHFIIHFGIIHHIIHHH?HEHHCHIIFHGFHGIIHIHIHIHIHHGHHE@IHEHE@EHHHG@DD@DD
@HISEQ:969:HM2KJBCX2:2:1101:14498:66426 2:N:0:ACTATGCC
ACGTAACCACGTCCCAACTATCCCTATTAATCATTACGTCAATCCTAGAAACCAACAAAATAGGATCAAACGTCCTATTTCATTATTCCATGCTAATGTATTCAAGCGTTAGCCTGCTTTAAACACTCTAATTTTTTCAAAGTAACAGTCCTGTTTCCCTGCAACACCAAATTAATGACATTACAGTTCTTCAAGAAGGAGAAACCAGTAAAGCCAGTACATACCAGAGGCACGACCAACTTACTAATCCCGAAATTCAACTACGAGCTTTTTAACTGCAACAACTTTAATATACGCTATTGGAGCTGGAATTACCGCGGCTGCTGGCACCAGACTTGCCCTCCAA
+
DDDDDIIIIIIIIIIIIIIIIHIIIIIIIIIIIIIIIIIIIIIIIIIIIIIIIIIIHIIIIIIIIIIIIIIIIIIIIIIIIIIIIIIIIIIIIIIIIIIHIIIIIHIHIIIIIIIIIHHIHIIIIIIIIIIIIIIIIIIIIIIIIIIIIIIIIIIIIIIIIIIIIIIIIIIIIIIIIIIIIIIIIIIIIIIIIIIIIIIIIIIIIIIIIHIIIIIIIIIIIIIIIIIIIIIIIIIIIIHIIIIHHIIIIIIIIIIIIIIIIIIIIIIIIIIIIIIIIIIIIIIIIIIIIIIIIIIIIIIHHIIIIIIIIIIIIIIIIIIIIIIIIIIIIIIIIIIIIIIIIDDDDD
@HISEQ:969:HM2KJBCX2:2:1101:18000:66592 2:N:0:ACTATGCA
ACGTAACCACGTCCCAACTATCCCTATTAATCATTACGTCGATCCTAGAAACCAACAAAATAGAATCAAACGTCCTATTTCATTATTCCATGCTAATGTATTCAAGCGTACGCCTGCTTTAAACACTCTAATTTTTTCAAAGTAACAGTCCTGATTCCCCACGACACCAAATTAATGACATCGCGGTTCTTCAGAAGGTAGGAACCAATAATGCCAGTACGTACCGAAGCACGACCAACAATTCGATCCCGAAATTCAACTACGAGCTTTTTAACTGCAACAACTTTAATATACGCTATTGGAGCTGGAATTACCGCGGCTGCTGGCACCAGACTTGCCCTCCAA
+
DDDDDIIIIHIIIIIIIIIIIIIIIIIIIIIIIIIIIHIIIIIIIIIIIIIIIGIIIIIIIIHHIIIIIIIHHHIIIIIIHIHIHIIIIIIHIIIIIIIIIIIHHHHIIIIIIIIHIHIHHIIIIIIHIIHIIHIIIIIIIIIIIIIIIIIIIIIIIIIIIIHIIIIIHGIIIIIIIIIIIIIIIIIIIIIIIIIIIIIIIIIIIIIIIIIIIIIIIIIIIIIIIIIIIIIIIIHHIIIIIIHGIIIHIIIIIIIIIIIIIIIIIIIIIIIIIIIIIIIIIIIIIIIIIIIIIIIIIIIIIIIIIIIIIIIIIIIIIIIIIIIIIIIIIIIIIIIIHIIIDDDDD
@HISEQ:969:HM2KJBCX2:2:1101:8007:67261 2:N:0:ACTATGCA
ACGTAACCACGTCCCAACTATCCCTATTAATCATTACGGTGATCCTAGAAACCAACAAAATAGAACCATGCGTCCTATTTCATTATTCCATGCTAATGTATTCAGGCAATAGCCTGCTTTAAGCACTCTAATTTTTTCAAGGTAACAGTCCTGCTTCCCCAACGCACCAAATTAATGGCATGCTGGTTATTCAGAAGGTAGGAATCCATCACGCCAGTACAGACCCAAAAGCCCGACCAACGGATAAATCCCGAAATTCAACTACGAGCTTTTTAACTGCAACAACTTTAATATACGCTATTGGAGCTGGAATTACCGCGGCTGCTGGCACCAGACTTGCCCTCCAA
+
DDDDDIIIIIIIIIIIIIIIIIIIIIIIIIIIIIIIIIIIIIIIIIIIIIIHIIIIIIHIIIIIIIIIIGIIHIIIIIIIIIIHIIIIIIIIGIIIIIIIIIIIIIIIIIIHHIIIIIIIIIIIIIIIIIIIIIIIIIIIIIIIIIIIIIIIIIIIIIIHIIIIIIIIIIIIIIIIIIIIIIIIIIIIIIIIIIIIHIIIIIIIIIIIIIIIIIIIIIIIIIIIIIIIIIIIIIIIIIIIIIIIIFIIIIIIIIIIIIIIIIIIIIIIIIIGHIIIIIIIIIIIIIIIIIIIIIIIIIIIIIIIIIIIIIIIIIIIIIIIIIIIIIIIIIIIIIIIHIIIIIDDDDD
@HISEQ:969:HM2KJBCX2:2:1101:19297:66886 2:N:0:ACTATGCA
ACGTAACCACGTCCCAACTATCCCTATTAATCATTACGGTGATCCTAGAAACCAACAAAATAGAACCATGCCGTCCTATTTCATTATTCCATGCTAATGTATTCAAGCGTTAGCCTGCTTTAAACACTCTAATTTTTTCAAAGTAACAGTCCTGTTTCCCTGCAACACCAAATTAATGACATTACAGTTCTTCAGAAAGGAGGAATCAGCGAAGCCAGTACATACCAGTGGCACGACCAACCTGCTGACCCCGAAATTCAACTACGAGCTTTTTAACTGCAACAACTTTAATATACGCTATTGGAGCTGGAATTACCGCGGCTGCTGGCACCAGACTTGCCCTCCAA
+
@B@DDHHIIHIGHIIIHIIIFCEHEHIHIIHIIHHHIHGHIHHHHIIGHEHIIIHHIIIHEH@CHHFHIGEFHHHDHIIEHIIGHHHHHC?HEHHGHGCCH1HHHEDHCCEHHGCHIG?E@EFHEGHHIIIEFHEHHIHIHFHGCHGHHHHIHHHHHHEHHHHHH?G@GHHHHFFHCHHIGFHHGHHHIGCHCHEHHHHHFFCEGHCIHDHFIIFHHIIIIIIHHGGD@EGEC<?GHIHHHECFGGIIIHHHG?HHEEHHEFHC@?@EHGHIIHCCCCHGHHGCCEG@C@?HECCHHIHIHECHIIIIIHGHIIHHCCCHG?IIIHGGC<HHEDFC@G0HHE@B@D@
@HISEQ:969:HM2KJBCX2:2:1101:2133:67233 2:N:0:ACTATGCA
ACGTAACCACGTCCCAACTATCCCTATTAATCATTACGGTGATCCTAGAAACCAACGAAATAGAACCAATCCGTCCTATTTCATTATTCCATGCTAATGTATTCAGACGTTAGCCTGCTTTAAACACTCTAATTTTTTCAAAGTAACAGTCCTGATTTCCTATCACACCAACTAAATGGCATGAAAGTTCCTCAGAAGGTAGAGATTTATCTCACCAGTACAGACAATTAAGCCTGACCAATGGGTAAACCCCGAAGTTCAACTACGAGCTTTTTAACTGCAACAACTTTAATATACGCTATTGGAGCTGGAATTACCGCGGCTGCTGGCACCAGACTTGCCCTCCAA
+
ADDDDIHHEHGHIHIEHHHCHHGFHHHHHHHIHIIHIICHHHIIIIIIG1CFHIIICGHDHHHIIGGHHIIIIIFHIIIIHIIEHEHHHGHHEEEHHIHHHHIIIIIIIIHIIHHHHIIH@HHFHIIIHHIHIHHHIIIIHHHIHHHIIIIIIIHHIHIIIIHIIIIHGHGIIHIIIGHGGIIHIIHIIIHIIIHIIHHHIIIIIIHIIHHIHIIIIIIHIIIIIIIIIIIIHIIIIIIIHHHEHCGHHIHFIIIHIIIHIIIIIIIIIIHIIIIIIIIIHHIIIIHHIHIIIIIIIIIIIIIIIIIIIIIHIHIIIIHIIIHIIIIIIHHIHIIIIIIHIIICDDDD
@HISEQ:969:HM2KJBCX2:2:1101:13978:66040 2:N:0:ACTATGCA
ACGTAACCACGTCCCAACTATCCCTATTAATCATTACGTCAATCCTAGAAACCAACAAAATAGGATCGAACGTCCTATTTCATTATTCCATGCTAATGTATTCAAGCGTTAGCTTGCTTTAAACACTCTAATTTTTTCAAAGTAACAGTCCAAATTCCCCGCAACACCAAATTAATGGCATTACGGATCATCAGGAAGGAGGAATCAGTAAGACCGGTACATACCAGAGGCATGACCAATCTACTAACCCCGAAATTCAACTACGAGCTTTTTAACTGCAACAACTTTAATATACGCTATTGGAGCTGGAATTACCGCGGCTGCTGGCACCAGACTTGCCCTCCAA
+
BDDDDIIIIIIIIIIIIIIIHIIIIIIIIIIIHHHIIIIIIIIIIIIIIIIIIIIIIIIIIIHEHGHIIHIHHHIIIIIIHIIIIIIIIIIEHHHIIIIIIHHIIHGHHHIIIHIHIIHHIIIIHHHIIIIIFHHHHFHHHIIIIIIIIHHIIIIHHIIIHIHHEIIIIIIHHIIIIIHIHHHFHEIIHIIIIIIIHHEIHHIIIHIIIIIIIIIIIIIIIIIIIIIIIIIIIIHHIIIIIHFHDHHHIIIIHIHHIHEHHEIIIHHIIIIIIIHIIIIIIIIIIIIIIIIHIHIIIIIHIIIIIIIIIIIIIIIIIIIIIIIIIIIIIIIIIIIIIIIIIDDDDD
@HISEQ:969:HM2KJBCX2:2:1101:11032:68244 2:N:0:ACTATGCA
ACGTAACCACGTCCCAACTATCCCTATTAATCATTACGTCAATCCTAGAAACCAACAAAATAGGATCAACGTCCTATTTCATTATTCCATGCTAATGTATTCAAGCGCGAGCCTGCTTTAAACACTCTAATTTTTTCAAAGTAACAGTCCTGATTCCCCGCCACACCAAATGAATGACATGATGGTTCGTCAGAAGGTAGGAACCAGTAACACCAGTACGTACCTAAGGCACGACCAACGTACTGATCCCGAAATTCAACTACGAGCTTTTTAACTGCAACAACTTTAATATACGCTATTGGAGCTGGAATTACCGCGGCTGCTGGCACCAGACTTGCCCTCCAA
+
DDDDDIIIIIIIIIIIIIHIIIIIIIIHIIIIIIIIIIHIIIIIIIHIIIIHIIIIIIIIIIGIHGHIIIIHIIIIIIIIHIIIIIIEGHHIIHIIHIIIHHHIHIIIIHHHIHHHHHIIIIHIHHHIEHIIIIIHHIHHEHHHIHIIHHIIIIHHIIIIIIIIIIIHHGHGIIIIIIIIIIIIIIIIIIIIIIIHIHIIIIIIIIIIIIIIIIIIIIIIIIHHHIIHIIIIIIIGIIIIIHHHIIIIIIIHIIHHHIHHIHHIIIIIHGIIIIIIIIIIIIHIIHIIIIIIIIIIIIIIIIIIIIIIIIIHIIIIIIIIIIIIIIIIIIIHIIIIIHHIDDDDC
@HISEQ:969:HM2KJBCX2:2:1101:17475:67899 2:N:0:ACTATGCA
ACGTAACCACGTCCCAACTATCCCTATTAATCATTACGGCGGTCCTAGAAACCAACAAAATAGAACCGCACGTCCTATTCTATTATTCCATGCTGTAATATTCGAGCAAAGGCCTGCTTTGAACACTCTAATTTTTTCAAAGTAAAAGTCCTGGTCCCCAACACACCCAGTGAAGGGCATGCGGTTCTCCAGAAGAAAAGGCCCGGCCGGACAAGTGCACGCGGTGAGGCGGACCTGCCAGCCAGGCCAAAGGTTCAACTACGAGCTTTTTAACTGCAACAACTTTAATATACGCTATTGGAGCTGGAATTACCGCGGCTGCTGGCACCAGACTTGCCCTCCAA
+
DDDDDIGIIIIHIIIIIIIIIIIIIIIIHHIHIIIIIHIIIIIHIIHGFHIHIIIIEHHIIIHIHHGHHHIIIECHIIIIIIIIHHHHEHGHHIIIIIIIHFHHHHHIIIIIIIIIIIIIHHIHHIIIHIIIIIHHHHIIIIHIHIHHHIHEHIFIDGFIHIHHIIHFIIIIIIIHIIIIHHHIHEFHGIIIIIHGFEIIIIIIIIIIIIIIIIIIIIIIIIIIIIIIIIIHIIIHIIIGIHGIHIHGGIIHIIIIIIIIIHIIIIIHIIIIIIIIIIIIIIIHHIIIIIGIIIHGIIIHIIIIIIIIIGIIIIIHIIIIIIIIIIIIIIIIHHIIIIICDDDD
@HISEQ:969:HM2KJBCX2:2:1101:16709:68294 2:N:0:ACTATGCA
ACGTAACCACGTCCCAACTATCCCTATTAATCATTACGGTGATCCTAGAAACCAACGAAATAGAATCAGTCCGTCCTATTTCATTATTCCATGCTAATGTATTCAGACGATAGTCTGCTTTAAACACTCTAATTTTTTCAAAGTAACAGTCCTGATTTCCCATCACACCAAATAAATGGCATGAAAGTTCCTCAGAAGGTAGAGATCCATCTCACCAGTGCAGACAATTAAGCCTGACCAATGGGTAGACCCCGAGGTTCAACTACGAGCTTTTTAACTGCAACAACTTTAATATACGCTATTGGAGCTGGAATTACCGCGGCTGCTGGCACCAGACTTGCCCTCCAA
+
DDDDDHHHHCHGEHIIIIIIIIIIHIIIIIIIIIIIHFHHIIIIIIIHIIIIHIIIHHIFHIGHIHHIFEEHIEHHHIIIIHEHHIIHIIGHH@HIIHHGHFHHHGIIIIIHHIHIHIIIIHIFEHHHIIIHHHIHIHHHHHIIIIIIIIIIHIIIIIIHHIIIIIIIHIIHFIIIIIHGIIIIIIIIIIIIIIIHIIIIIIIIIHGIIIHHHIHIIIIIIIIHIIIIIIIIIIIIIIIHIHHGIHFIIIIIIIIIIIIIIIHIIIHIIIIGIIIHHIIIIIIGIIIIIIIIIIIIIIIIIIIIIHHIIIIIIGHIIIIIIIIIIIIIIIHHIIIIIIIHIIHCDDDD
@HISEQ:969:HM2KJBCX2:2:1101:8110:66640 2:N:0:ACTATGCA
ACGTAACCACGTCCCAACTATCCCTATTAATCATTACGGTTGTCCTAGAAACCAACAAAATAAAACAACTTCGTCCTATTCTATTATTCCATGCTAATGTATTCCGGCATATGCCTGCTTTAAGCACTCTAATTTTTTCAAAGTAACAGTCCTGTTTCCCCGCAACAACAAATTAATGCCATCACGGTTCTACAAGAAGGAGGGACCAGTGAGGCCAGTGCATACCAGTGGCACGACCAACTTACTAATCCCGAAATTCAACTACGAGCTTTTTAACTGCAACAACTTTAATATACGCTATTGGAGCTGGAATTACCGCGGCTGCTGGCACCAGACTTGCCCTCCAA
+
BBBDDH@GHG0<C=@C<0<CH@@E?1D<C?FGFCCC1GHCGHHH1<F<?11FFF1<1<F@@HH@FFE@E11F@HCHICH11@G@FDF1<1<<FH11<G@GHCGHH@HGHFHFCEHG@GECGFB1<D@EDHEH;H?@CDFFCH@FHFFB1<<GF?ECHEGCCHD.<CCFGF@D<<HFC?HEHD/G<HHIHEHH@GCCGFC@D00?H@?HF@GAIIHIHHH4GAHFA@HHGDFGEA@E1CD<CECD<<1CHC/HFHG1HHHFHIHE@FD1CHHGF<C<<1EF@DCD<1D1D1HFD0G<?CC?F?HHHF1C1ECHHHDC<C/?C1C1CF<11CHG@@GD1CC?EF00?BD
@HISEQ:969:HM2KJBCX2:2:1101:12912:70053 2:N:0:ACTATGCA
ACGTAACCACGTCCCAACTATCCCTATTAATCATTACGGTGATCCTAGAAACCAACGAAATAGAATCAGTCCGTCCTATTTCATTATTCCATGCTAATGTATTCAGACGATAGTCTGCTTTAAACACACTAATTTTTTCAAAGTAACAGTCCTGATTTCCAACCACACCAAATAAATGGCATGAAAGTTCCTCAGAAGGTAGAGATCCATCTCACCAGTACAGACAATTAAGCCTGACCAATGGGTAGACCCCGAAGTTCAACTACGAGCTTTTTAACTGCAACAACTTTAATATACGCTATTGGAGCTGGAATTACCGCGGCTGCTGGCACCAGACTTGCCCTCCAA
+
DDDDDIIIIIIIIGIHIIIHIIIHHIHIIIIIIIHIIGIIIIIHEGHECGHHHCHIIIIIIHHEFHIIIIC@HHEHHIIIHHIHH?HIHEFHGGEHGEHHHGIIIIIIIIIHIIHIIHHIIHHHIHIHGHGHCHHIHHHFFHHHIIIIIIIIIIIIIIHIIIIHHHIIIHIIIGIIIIIIFHHGIIIIIIHIHHIHHGIHGIIIHGIIIIIHIIIIIIGIIGIIII=IIIIIIIIIIHHIIIIHHGDIIIIIIIIIIIGIIIIHIIIIHHIIIHIIIIIIIIIIIIHFHIIIHIIIIIIIIIIIIIHIIIIIIIIIHIIIIIIIIHIIIIIIHIIHIIIIIIIDDDDD
@HISEQ:969:HM2KJBCX2:2:1101:3523:71530 2:N:0:ACTATGCA
ACGTAACCACGTCCCAACTATCCCTATTAATCATTACGTCGATCCTAGAAACCAACAAAATAGAATCAAACGTCCTATTTCATTATTCCATGCTAATGTATTCAAGCGTACGCCTGCTTTAAACACTCTAATTTTTTCAAAGTAACAGTCCTGATTCCCCACGACACCAAATTAATGACATCGCGGTTCTTCAGAAGGTAGGAACCAATAATGCCAGTACGTACCGAAGCACGACCAACAATTCGATCCCGAAATTCAACTACGAGCTTTTTAACTGCAACAACTTTAATATACGCTATTGGAGCTGGAATTACCGCGGCTGCTGGCACCAGACTTGCCCTCCAA
+
DDDDDIIIHIIHHIIIIIIGHHHHIIIIIIIIIIIIIIIIIIIIHIIIGIIIIIGIFHHIIIHIIIIIIIIIHFHIIIIHHIIIHHHHHHHIIIIIIHIIIIIIHHGHIHHHIHHIIHHIHHHIHHHIIIIIIIHHIIHIIIIIIHIHHIIIIIIIIIIIIIIIIIIIIIHHHIIIIIIIHIIIIIIIIIIIIIIIIIIIIIIIIIIHIIIIIIIIIIIIIIIIIIIIIIIIIHIHHIIIIIHFIIIIIIIIIIIIIIIIIIIIIIIIIIIIIIIIIIIIHIIIIIIIIIIIIIIIIIIIIIIIIIIIIIIIIIIIIIIIIIIIIIIIIIIIHIIIIIIIDDDDD
@HISEQ:969:HM2KJBCX2:2:1101:20537:71615 2:N:0:ACTATGCA
ACGTAACCACGTCCCAACTATCCCTATTAATCATTACATCGATCCTAGAAACCAACAAAATAGAATCGGATGTCCTATTTCATTATTCCATGCTAATGTATTCAAGCGTAAGCCTGCTTTAAACACTCTAATTTTTTCAAGGTAACAGTCCTAATTCCCCGTGACACCAAATTAATGGCATTACGGTTCTTTAGAAGGTGAGAAATCAATAATATCAGTACATACCAACGGCATGACCAAAACATTGATCCCGAAATTCAACTACGAGCTTTTTAACTGCAACAACTTTAATATACGCTATTGGAGCTGGAATTACCGCGGCTGCTGGCACCAGACTTGCCCTCC
+
DADDDIIHIHHHIIIIIIIIIIIIHIHIHHIIIIIIIIIHIIHIHIIIIIII?HHHIIIIIHHIIIHIHCEDHHHIIIIIFGHIEHH?FHHIGHHHIHEHHHEEIHHHIIIHHIIHHGFHEGHHIIIHIHIIIIIIHEIHGHIIIIIIHIHHHHGHHHHIIIIIHFHEEEHHHIII:IIHIIIIIHIHIHHIIIIIIHHEIIIIIHIIIIIIGHHIIIIIIIHFIIIIIIIIIIIHEHHHIHHEIIGHIIIIHIIIIIIIIHIIIIIIIIIIIIIIIIIIIIIIIIIIIIIIIHGHIIIHIIIIIIIIIHHIIIIIIIIIIIIIIIIIIIIIHGFGIIIIDDDDD
@HISEQ:969:HM2KJBCX2:2:1101:20454:71257 2:N:0:ACTATGCA
ACGTAACCACGTCCCAACTATCCCTATTAATCATTACGTCAATCCTAGAAACCAACAAAATAGAATCAAACGTCCTATTTCATTATTCCATGCTAATGTATTCAAGCGTAAGCCTGCTTTAAACACTCTAATTTTTTCAAAGTAACAGTCCTGATTCCCCACGACACCAAATTAATGACATCGCGGTTCTTCAGAAGGTAGGAACCAATAATACCAGTGCGTACCGAGGCACGACCGACACTCTGATCCCGAAATTCAACTACGAGCTTTTTAACTGCAACAACTTTAATATACGCTATTGGAGCTGGAATTACCGCGGCTGCTGGCACCAGACTTGCCCTCCAA
+
DDDDDIIIIIIIIIIHIIIIIIIIIIIIIIIIIIIIIIIIIIIIIIIIIIIIIIIIIIIIIIHIIIIIIIIHIIIIIIHIIIIIIGIIIIIIIIIIIHIEHCHHHFHCIIIHIIIIIHIHHIHHHIIIIIIHHHHIGIIIIIIIIIIHFIIIHHIHIIHIIIIHHHCIIHHHHHHHIIIHHIIIIIIIIIIIIIIIIIIHHHIIIHIIIIIIIIIIIIIIIHIIIIIIIIIIIIIIIIIIIIHHIIIIIIHIIIIIIIIIIIIIIIIIIIIIIHIIIIIIIIIIIGIIIIIHIIHIIIIIIIIIIIIIIIIIIIIIIIIIIIIIIIIIIIIIIIIIIIIIDDDDD
@HISEQ:969:HM2KJBCX2:2:1101:15579:72264 2:N:0:ACTATGCA
ACGTAACCACGTCCCAACTATCCCTATTAATCATTACGTCGATCCTAGAAACCAACAAAATAGAATCAAACGTCCTATTTCGTTATTCCATGCTAATGTATTCAAGCGTGAGCCTGCTTTAAACACTCTAATTTTTTCAAAGTAACAGTCCTGATTCCCCAAGACACCAAATTAATGACATCATGGTTCGTCAGAAGGTAGAAATCAATAATACCAGTACGTACAATAGCACGACCAATAAATTGATCCCGAAATTCAACTACGAGCTTTTTAACTGCAACAACTTTAATATACGCTATTGGAGCTGGAATTACCGCGGCTGCTGGCACCAGACTTGCCCTCCAA
+
DDDDDIIIIIIIIIIIIIIIIIIIIIIIIIIIIIIIIIIIIIIIIIIIIIIIIIIIHIIIIIIHIIIIIIIIIIIIIIHIIIIIIIIIIIIIIIIIIIIIIIIIIIIIIIIIIIIIIIIIIIIIIIIIIIIIIIIIIIIIHIIIIIIIIIIIIIIIIIIIIIIIIIIIIIIIIIIIIIIIIIIIIIIIIIIIIIIIIIIIIIIIIIIIIIIIIIIIIIIIIIIIIIIIIIIIIIIIIIIIIIIIIIIIIIIIIIIIIIIIIIIIIIIIIIIIIIIIIIIIIIIIIIIIIIIIIIIIIIIIIIIIIIIIIIIIIIIIIIIIIIIIIIIIIIIIIIIIIIIIDDDDD
@HISEQ:969:HM2KJBCX2:2:1101:2503:72066 2:N:0:ACTATGCA
ACGTAACCACGTCCCAACTATCCCTATTAATCATTACGGTGATCCTAGAAACCAACGAAATAGAATCAGTCCGTCCTATTTCATTATTCCATGCTAATGTATTCAGACGATAGTCTGCTTTAAACACTCTAATTTTTTCAAAGTAACAGTCCTGATTTCCAACCACACCAAATAAATGGCATGAAAGTTCCTCAGAAGGTAGAGATCCATCTCACCAGTACAGACAATTAAGCCTGACCAATGGGTAGACCCCGAAGTTCAACTACGAGCTTTTTAACTGCAACAACTTTAATATACGCTATTGGAGCTGGAATTACCGCGGCTGCTGGCACCAGACTTGCCCTCCAA
+
DDDDDIIIIIIIIIIIIIIIIIIIIIIIIIIIIIIIIIIIIIIIIIIIIIIIIHIIIGIIIIIIHIIIIIIHGIHIIIIIIIIIIIIIHIIIIIIIHIIIIFIHIIHIIIIIIIIIIIHHHIHIIIIHIIIIIIIIHIIHHIIIIIIIIIIIIIIIHIIIIIIIIIIIIIIIIIIIIIIIIIIIIIIHIIIIIIIIIIHHIIIIIIIIIIIIIIIIIIIIIIIIIIIIIIIIIIIIIIIIIIIIIHFIIIIIIIIIIIIIIIIIIIIIIIIIIIIIIIIIIIIIIIIIHHIIIIIIIIIIIIIIIIIIIIIIIIIIIIIIIIIIIIIIIIIIIIIIIIIIIIIDDDDD
@HISEQ:969:HM2KJBCX2:2:1101:9264:72461 2:N:0:ACTATGCA
ACGTAACCACGTCCCAACTATCCCTATTAATCATTACGTCGATCCTAGAAACCAACAAAATAGAATCAAACGTCCTATTTCATTATTCCATGCTAATGTATTCAAGCGTAAGCCTGCTTTAAACACTCTAATTTTTTCAAAGTAACAGTCCTGATTCCCCACGACACCAAATTAATGACATCGCGGTTCTTCAGAAGGTAGGAACCGATAATGCCAGTGCGTACCGAGGCACGACCAACAATTCGATCCCGAAATTCAACTACGAGCTTTTTAACTGCAACAACTTTAATATACGCTATTGGAGCTGGAATTACCGCGGCTGCTGGCACCAGACTTGCCCTCCAA
+
DDDDDIIIIHIGHIIIIIIIIIIIIIIIIIIIIIIIIIIIIIIIIIIIIHIIIIIIHIIIIIIIIIHIIIHIIIIIIIIIIIIIIIIIIHIHIHIIIIIIIIIIIHIIIIIHFIHIIIHIIIIIIIIIIIHIIIIIIIHIIIIIIIIIIIIIIIIIIIIIIIIIIIIIIIIIIIHIIIIIIIIIHIIIIIIIIIIIIIIIIIIIIIIIIIIIIIIIIIIIIIIIIIIIIIIIIIIIIIIIIIHGIIIIIIIIIIIIIIIIIIIIIIIIIIIIIIIIIIIIIIIIIIIIIIIIIIIIIIIIIIIIIIIIIIIIIHIIIIIIIIIIIIIIIIIIIIIIIIIIDDDDD
@HISEQ:969:HM2KJBCX2:2:1101:19684:73094 2:N:0:ACTATGCA
ACGTAACCACGTCCCAACTATCCCTATTAATCATTACGGTGATCCTAGAAACCAACAAAATAGAACCATGCCGTCCTATTCTATTATTCCATGCTAATGTATTCGAGCAAAAATGCCTGCTTTAAACACTCTAATTTTTTCAAGGTAAAGGTCCTGGATCCGCAAGACACCCAATAAAGGACATCAAGTTTCTCCAGAAGGTGAGAAATCAACTGCAACAGTTCATACCCCTTAAGGCATGACCATCACGTCAATCCCGAAATTCAACTACGAGCTTTTTAACTGCAACAACTTTAATATACGCTATTGGAGCTGGAATTACCGCGGCTGCTGGCACCAGACTTGCCCTCCAA
+
DDDDDIIIIIIIIHIIHHIIIIIIIIIIIIIIIIIIIIIIIIIIIIIIIIIIIIIIIIIIIIIIIHIII1CEHHEHEHHHIHHIIGII?GHHFHHIIIIGHCFHHHHIHIIIIIIGIHIIIIIIHHHHHHHHHHHIIIHIIIIIHIIIHIHFHHIGHHHHIHHIIIIIIIIIIIIIHHIIHIIIIIIIHFHHIIIIIIIIIHIIIIIIIIIIHIHIIIIIHIHIHIHIIIIIIIIIIIIIIIGIHIIHHHHGIIIIIIIIIIIIIIIIIIIIIIIIIIIHIIIIIIIIIIIIIIHHIIHIIIIIIIIIIIIIIIIIIIIIIIIIIHIIIIIIIIIIIIIIIIIIIIIIDDDDD
@HISEQ:969:HM2KJBCX2:2:1101:6117:72800 2:N:0:ACTATGCA
ACGTAACCACGTCCCAACTATCCCTATTAATCATTACGTCAATCCTAGAAACCAACAAAATAGGATCGTCGTCCTATTTCATTATTCCATGCTAATGTATTCAAGCGTTAGCCTGCTTTAAACACTCTAATTTTTTCAAAGTAACAGTCCTGTTTCCCCGTAACACCAACTTAATGGCATTACGGTTCTACAAGAAGGAGGAATCAGCAAAGCCAGTGCATACCAGTGGCACGACCAACTTGCTGACCCCGAAATTCAACTACGAGCTTTTTAACTGCAACAACTTTAATATACGCTATTGGAGCTGGAATTACCGCGGCTGCTGGCACCAGACTTGCCCTCCAA
+
DDDDDIIIIIIIIIIIIIIIHIIIIIIIIIIIIIIIIIIIIIIIIGIIIIIHHIIIIIIIIIIIIHIIIIIIHHIHIIIIIIIGHHIIIIIIIIIIIICHIHHHHIIIIIIIIIIIIIIHEHIIIIIIIIIIIIHIIIIHIHHHIIIIIIIIIHHIIIIHIIHIIIHIIIIIIIIHHIIIIIIIIIIIHHIIIHIIIIIIIIIHIIHIHIHIIIHIIIIIHIIIHIIIIIIIIIIIIIIHHHFHGIGIIIIIIIHHIIIIHIIIIIIIHIHHHHHGIIIIIIIHIHIIIHIIHIIIHIHHHHIIIHIIIIIIIIIIIIIIHIIIIIIIIIIIHHGIIIIIDDDDD
@HISEQ:969:HM2KJBCX2:2:1101:12544:73670 2:N:0:ACTATGCA
ACGTAACCACGTCCCAACTATCCCTATTAATCATTACGGTGATCCTAGAAACCAACAAAATAGAACCATGCCGTCCTATTTTATTATTCCATGCTAATCTATTCAAGCACAAGCCTGCTTTAAGCACTCTAATTTTTTCAAGGTAATAGCTCTGCTTCCCCAACGCACTAACTTAATAGCATGCTGGTTATTCAGAAGGTAGGAATTCATCAAGTCAGTGCGGACAGTGAAGCCCGACCAACCGACAAACTCCGAAATTCAACTACGAGCTTTTTAACTGCAACAACTTTAATATACGCTATTGGAGCTGGAATTACCGCGGCTGCTGGCACCAGACTTGCCCTCCAA
+
DDDDDIIIIIIIIIIIIIIIIIIIIIIIIIIIIIIIIIIIIIIIIIIIIIIIIIIIIIIIIIIIIIIIIIHHIIIIHIIIIIIIIIIIIIIIIHIHIIIIIIIHIIIIIIIIIIIIIIIIIIIIIIIIIIIIIIIIIIIIIIIIIIIIIIIIIIIIIIIIIIIIIIIIIIIIIIIIIIIIIIIIIIIIIIIIIIIIIIIIIIIIIIIIIIHIIIIIIIIIIIIIIIIIIIIIIIIIIIIIIIIIIHHIHIIIIIIIIIIIIIIIIIIIIIIIIIIIIIIIIIIIIIIIIIIIIIIHIIIIIIIIIIIIIIIIIIIIIIIIIIIIIIIIIIIIIIIIIIIIIIIDDDDD
@HISEQ:969:HM2KJBCX2:2:1101:13528:74575 2:N:0:ACTATGCA
ACGTAACCACGTCCCAACTATCCCTATTAATCATTACGGTGATCCTAGAAACCAACGAAATAGAATCAGTCCGTCCTATTTCATTATTCCATGCTAATGTATTCAGACGATAGTCTGCTTTAAACACTCTAATTTTTTCAAAGTAACAGTCCTGATTTCCCATCACACCAAATAAATGGCATGAAAGTTCCTCAGAAGGTAGAGATCCATCTCACCAGTGCAGACAATTAAGCCTGACCAATGGGTAGACCCCGAAGTTCAACTACGAGCTTTTTAACTGCAACAACTTTAATATACGCTATTGGAGCTGGAATTACCGCGGCTGCTGGCACCAGACTTGCCCTCCAA
+
DDDDDIHHIIIIHHIIIIIIIIIIIIIIIIIIIIIIIIIIIIIIIHIIIIHFHIIIIIIIHHHFEHIIIIIIIIIIIHIIIHHIIIIIHFHIHIIIIIIIIIIIIIIIIIIIIHIIIIIIIIIIIIHHIIIIIIIIIIIIIGHIIIHIIIIIIIIHHIIIIIIIIHHIIIIHHIIIIIHHHIHHIIIIIIIHIHIIIIIIIIIIIIIIIHIIIIIIIIIIIIIIIIIIIIIHHIIIIIIIIIIIIHDIIIIHIIIIIIIIIIIIIIIIIIIIIIIIIIIIIIIIIIIIHHIIIIIIIIIIIIIIIIIIIIIIIIIIIIIIIIHIIIIIIIIIIIIIIIIIIIIDDDDD
@HISEQ:969:HM2KJBCX2:2:1101:13369:75479 2:N:0:ACTATGCA
ACGTAACCACGTCCCAACTATCCCTATTAATCATTACGGTGATCCTAGAAACCAACAAAATAGAATCATGCCGTCCTATTTTATTATTCCATGCTAATGTATTCAAGCAAAATGCCTGCTTTAAACACTCTAATTTTTTCAAAGTAAAGGTCCTGGTTCCCCGCGACACCCAATTAAGGGCATCGTGGTTCTCCAGAAGGTGAGAAATTGACTACACCAGTTCATACCCCTTAAGGCACGACCGATGTGTCAATCCCGAAATTCAACTACGAGCTTTTTAACTGCAACAACTTTAATATACGCTATTGGAGCTGGAATTACCGCGGCTGCTGGCACCAGACTTGCCCTCCAA
+
@DDDBHHHHEHIEEHEHHIGIGHIEHHHHHHIHHHHGIIIHHHEHHHHHHIHIIIGHGFHHHHCHHHHHG?FDHHIH1DHIIIIIIIIFHHHEHEHHHHIIEIIIIHHIIIIIIIIIIHHHHIHHIIIIIIIIHIHHHIIIIIHHHHIHEHIHIHHHHIHGIIIHHGHDHIHHIIHIIHIIHIIIIIHIIIIHIIHIIIIIHIIIIHHIIIIIIHIIHHHHIIIIIIIHHHHIHIIIIIHHIIIIIIIIIHHHHIIIIIIIIIHHHHHIIIIIIIIIIIIIIIIIIIHHGGCDHHIIIIIIHHGIIIIIHHHHIIIIIHIIIIIIIIHHHIIIIIIIIIIHHHIIHIDDDDD
@HISEQ:969:HM2KJBCX2:2:1101:20171:75151 2:N:0:ACTATGCA
ACGTAACCACGTCCCAACTATCCCTATTAATCATTACGTCGATCCTAGAAACCAACAAAATAGAATCAAACGTCCTATTTCATTATTCCACGCTAATGTATTCAAGCGTGCGCCTACTTTAAACACTCTAATTTTTTCAAAGTAACAGTCCTGATTCCCCACGACACCAAATTAATGACATCGTGGTTCTTCAGAAGGTAGGAACCAATAATGCCAGTGCGTACCGAAGCATGACCGACAATTTGATCCCGAAATTCAACTACGAACTTTTTAACTGCAACAACTTTAATATACGCTATTAGAGCTGGAATTACCGCAGCTGCTGGCACCAGACTTGCCCTCCAA
+
DDDDDIIIGHIHHIIIIIIIIIHIIIIIIIIIIIIIIIIIHIIIIIIIIGIIIIIIIIIIIIGHIIIIGIHIIIHIIIIIIIIIIIIHHIGHIIIIIIGHGIHHIHHHIHDHHIIIIHIIIIGIIIIIIGIIHHIIHIHIHIIIIHHHHHIIHHIHHHHGGHHHIIIIHIHHIHHHGHHHHHGHHIHHHHHHEHHHHHHHHIIIIIHHGHHHIHHIHHHHHHH=HHHHCHHHGHHHHHIIHIIGIIHIIIIIIIFIHFHHHHHHGIHCIIHHEHCEEC@HEHHGCHGHHEE<<<1@FHEIHHEHHHHHFHCEHDHCHHHHEHHIHHEGEHC@EHFHHGIIDDDDD
@HISEQ:969:HM2KJBCX2:2:1101:8524:75881 2:N:0:ACTATGCA
ACGTAACCACGTCCCAACTATCCCTATTAATCATTACGGTGATCCTAGAAACCAACAAAATAGAATCATGCCGTCCTATTTTATTATTCCATGCTAATGTATTCAAGCAAAATGCCTGCTTTAAACACTCTAATTTTTTCAAAGTAAAGGTCCTGGTTCCCCGCGACACCCAATTAAGGGCATCGCGGTTCTCCAGAAGGTGAGAAATTGACTACACCAGTTCATACCCCTTAAGGCACGACCGATGTGTCAATCCCGAAATTCAACTACGAGCTTTTTAACTGCAACAACTTTAATATACGCTATTGGAGCTGGAATTACCGCGGCTGCTGGCACCAGACTTGCCCTCCAA
+
ADDD?HHHHIHHHH=EHHHHIIIHEHIHHHHHIIIIIIHHCEHHIIIIIIIIIIGIHIFHHHHIHHIIIEEGHIIDHIGCGHIGIHHHGHHEEHIHEFHHHGFHHHIHHHCFFCHHIIIIHHGEGHHHHGHIHHGHIIIHHIFIIHIHFHHHHEIHIHIIHIIIIIIIHHIIHIIIHIGHHHCGIIIHHIIIIIIHIIIIIIIIIIIIHIIIIIHHFHHHGIIIHHIIIHHIHHI<IIIIHIHIIHHHIIHIIHIIHHHIIIIIIIHGIHIIIIIIIIIIIIIHHFIIIIIHIHIIIIIHIIIGHHIIIIIIIHIIIIIIIIIIIIIIIIHHIIIIIIIIIIIIIIIDDDDD
@HISEQ:969:HM2KJBCX2:2:1101:4223:76083 2:N:0:ACTATGCA
ACGTAACCACGTCCCAACTATCCCTATTAATCATTACGTCGATCCTAGAAACCAACAAAATAGAATCAAACGTCCTATTTCGTTATTCCATGCTAATGTATTCAAGCGTGAGCCTGCTTTAAACACTCTAATTTTTTCAAAGTAACAGTCCTGATTCCCCATGACACCAAATTAATGACATCATGGTTCGTCAGAAGGTAGGAATCAATAATACCAGTACGTACAATAGCACGACCAATAAATTGATCCCGAAATTTAACTACGAGCTTTTTAACTGCAACAACTTTAATATACGCTATTGGAGCTGGAATTACCGCGGCTGCTGGCACCAGACTTGCCCTCCAA
+
DDDDDIIIIIIIIIIIIIIIIIIIIIIIIHHIHIIIIIIHIHHIIIIHHIIIIIIIHIIIIIHIIHIIHIGEHHHIHHIIIIIIIIIHIIIGGFHGHHHHIFEHHIEHHGIIHHIIIIIIHIIIIHHHHHIIIHHIHHHHIIIIIIIIHHIIIIHHHIIIGIHHIIHIIIIIHIIIHIIIIGIIIIIIIIIIIHIIIIHIIIIIIIIIIIIIHIIIIIIIIIIIIIIIIIIIIII=IIIIIIIHIIIIIIIIHIIHHHIIIIIIIIIIIIIIIIIIIIIIIIIHHGIIIIIIIIIIIIIIIIIIIIIIIIIIIIIIIIIIIIIIIIIIIIIIIIIIIIIIDDDDD
@HISEQ:969:HM2KJBCX2:2:1101:3716:76671 2:N:0:ACTATGCA
ACGTAACCACGTCCCAACTATCCCTATTAATCATTACGGTGATCCTAGAAACCAACGAAATAGAATCAGTCCGTCCTATTTCATTATTCCATGCTAATGTATTCAGACGATAGTCTGCTTTAAACACTCTAATTTTTTCAAAGTAACAGTCCTGATTTCCCATCACACCAAATAAATGGCATGAAAGTTCCTCAGAAGGTAGAGATCCATCTCACCAGTACAGACAATTAAGCCTGACCAATGGGTAGACCCCGAAGTTCAACTACGAGCTTTTTAACTGCAACAACTTTAATATACGCTATTGGAGCTGGAATTACCGCGGCTGCTGGCACCAGACTTGCCCTCCAA
+
DDDDDIIHIIIIIIIIIIIIIHIIIIIIIHIIIIIFHHIHIIIIIIIIHIIIIIIIIIHIGIIIIIIIIIGIIIIIIIIIIIIIIIIIIIGIIIHGHIHIIIIIIIIIIIIIIIIIIIIHIIIIIIIIIIIHHHHHHIIIIIIIHHIIIIIIIHHHIIIHHIIIIIIIIIIIIIIIIIIIIIIIHIIIIIIIIIIIIIIIIIIIIHIIHIIIIIIIIIIIIIIIIIIIIIIIIIIIIIIIIIHIIHGIIIIIIIIIIIIIIIIIIIIIIIIHIIIIHIIIIIIIIIIIIIIIIIIHHIIHIIIIIHIIIIIIIIIIIIIIIIIIIIIIIIIIIIIIIIIHIIIDDDDD
@HISEQ:969:HM2KJBCX2:2:1101:8690:76561 2:N:0:ACTATGCA
ACGTAACCACGTCCCAACTATCCCTATTAATCATTACATCGATCCTAGAAACCAACAAAATAGAATCATGCCGTCCTATTCTATTATTCCATGCTAATGTATTCGAGCAAAAATGCCTGCTTTAAACACTCTAATTTTTTCAAGGTAAAGGTCCTGGATCCGCAAGACACCCAATTAAGGACATCAAGTTTCTCCAGAAGGTGAGAAATCAACAGCGACAGTTCATACCCCTTAAGGCATGACCATCACGTCAATCCCGAAATTCAACTACGAGCTTTTTAACTGCAACAACTTTAATATACGCTATTGGAGCTGGAATTACCGCGGCTGCTGGCACCAGACTTGCCCTCCAA
+
DDDDDIIHHHIHHIIIIIIIIIIIIIIIIIIIIIIIIIIIIIEIIIIIIHIIIIHHHHHIIHIHIHIHHIHHIIIIIIIIIIIIIIIIIG@HHHHIIIHIIHHHIIIIIIHHIIHIHHIIIIIII?HHIIHIIHHIIHHIIHIIHHHHIIHIIIIIIHIHHGEHIHIHIIHII;HHIHIHIIHIIHGIHGHHHIIIIIIIIIIIIIIHIIIIIIIIIIIHIIIIIIIIIIIIIIIIIIHIIIIIIIIIHHGGIIIIIIIIIIIIIIIHHIIIIIHIIIIIIIIIIIIIIIIIHIIIIIIHIIIIIIIIIIHIIIHHHHIIIIIIIIIIIIIIIIIIIIIIIIIIIIIIDDDDD
@HISEQ:969:HM2KJBCX2:2:1101:21079:76854 2:N:0:ACTATGCA
ACGTAACCACGTCCCAACTATCCCTATTAATCATTACGTCGATCCTAGAAACCAACAAAATAGAATCAAACGTCCTATTTCATTATTCCATGCTAATGTATTCAAGCGTAAGCCTGCTTTAAACACTCTAATTTTTTCAAAGTAACAGTCCTGATTCCCCACGACACCAAATTAATGACATCGCGGTTCTTCAGAAAGTAGGAACCGATAATGCCAGTGCGTACCGAAGCACGACCAACAATTCGATCCCGAAATTCAACTACGAGCTTTTTAACTGCAACAACTTTAATATACGCTATTGGAGCTGGAATTACCGCGGCTGCTGGCACCAGACTTGCCCTCCAA
+
@DDDBHG@HCEEEEEEGCHHHFF1EHGHIHGHHHHHHCDFCDGHHIHCHIHHCHHHIIIIHIHGG@GHGHHHGFEEE1DHC@E?GHEH1G<C1<DG@<<<D<<FH@FCGHFGHHEFHFE1D@F1BH?HGHIIHHGEEB?DGHA<DFDCHE<<11<CCCCGCDCHGCCH8FHFHFHHCGECD/EHDDECHHHHC/<<#HDDF@6HDE<7FFEC@E@GE=C=CFCCC<1GEC?<<<ECFCD1FD0<1C:HDCHHIHHEHGGHCCEDGCE@ECHHF<HGCGF1HEGF@1HFC@HD<CIHIHIIHGEEEHEHHHHDHDGIHH@EEEEHHIGGIHGF<<EHEH=CD@D@D
@HISEQ:969:HM2KJBCX2:2:1101:14659:77310 2:N:0:ACTATGCA
ACGTAACCACGTCCCAACTATCCCTATTAATCATTACATCGATCCTAGAAACCAACAAAATAGAATCGGATGTCCTATTTCATTATTCCATGCTAATGTATTCAAGCGTGAGCCTGCTTTAAACACTCTAATTTTTTCAAGGTAACAGTCCTAATTCCCCGTGACACCAAATTAATGGCATTACGGTTCTTTAGAAGGTGAGAAATCAATAATATCAGTACATACCAACGGCATGACCGAAACATTGATCCCGAAACTCAACTACGAGCTTTTTAACTGCAACAACTTTAATATACGCTATTGGAGCTGGAATTACCGCGGCTGCTGGCACCAGACTTGCCCTCCAA
+
DDDDDIIHHHHHIHIIIGIHIHEHIHHHGHIIIIIIIIIIIIIIIGIHIIIIIIHFEHIHHHHHHIEH=GHHIGHIIIHHHHIIIIIHHHHEHHIIIIIIHFHHHEHHHIICHHIIGIHIIIIIHEEHEHCGHHIHIHHCFFHGIGHHIHGHHHIHHHIHIIIHHG?EGHFEFHGHE/HGHHEHHIHHICGGHHIHFHEHFFFHHHEGEHFIIIHEFFD@C<@GE@HEH3EIHGHEDFIHD;ECG<EHCGDC1EEHEHHHGC<CHCFGIIHIHHFGHHGHFHIGIHGHHHD<E0HHHEHE@FC1EGHG@CHIHDCDHHC@?FGHGG?HECEIHIIHHHDCIH@?@@@
@HISEQ:969:HM2KJBCX2:2:1101:10839:77236 2:N:0:ACTATGCA
ACGTAACCACGTCCCAACTATCCCTATTAATCATTACGTCAATCCTAGAAACCAACAAAATAGGATCGAACGTCCTATTTCATTATTCCATGCTAATGTATTCAAGCGTTAGCTTGCTTTAAACACTCTAATTTTTTCAAAGTAACAGTCCAAATTCCCCAAAACACCAAATTAATGGCATTAAGATTCATCAGGAAGGAGGAATCAGTGAGACCAGTACATACCAGAGGCATGACCAACCTACTAACCCCGAAATTCAACTACGAGCTTTTTAACTGCAACAACTTTAATATACGCTATTGGAGCTGGAATTACCGCGGCTGCTGGCACCAGACTTGCCCTCCAA
+
CDDDDIIIIIIIIIIIIIIIIIIIIIIIIIIIIIIIIHHIIIIHIIHIIIIIIIIIHIIGIIIIIIIIIIIIIIIIIIIIIHIIHIIHHIIIGHIIIIIIIGIIHIIIIIIIIIIIIIIIIIIIHIIIIIIIIHIIIIIHIIIIIIHIHIHIIHIIIIIHHIIIIIIIIIIIIIHIIIIIIHIIIIIIIIIIIIIIIIIIHIIIIIIIIIIIIIIIIIIIIIIIIIIIIIIIIHIIIIIIIIHHIIHIIIIIIIIIIIIHHIHIIIIIIIIIIIIIIIIIIHIIIIIIIIIIIIIIIIIIIIIIIIIIIIIIIIIIIHIIIIIIIIIIIIIIIIIIIIIIIDDDDD
@HISEQ:969:HM2KJBCX2:2:1101:16444:75716 2:N:0:ACTATGCA
ACGTAACCACGTCCCAACTATCCCTATTAATCATTACGTGGTCCTAAAACCAACAAAATAGAACCATCGTCCTATTTTATTATTCCATGCTAATGTATTCAAGCAAAAATGCCCGCTTTAAACACTATATTTTTTTCAAAGTAAAAGTCCTAGTTCATTGAAACACCCAGGAGCATCCCAATTCACAAGAAGGTGAGAAATTGGCTACACACCGATTCATGCCCCTAAAGGCATGACCGATATATCCCAATCCCGAAATTCAACTACGAGCTTTTTAACTGCAACAACTTTAATATACGCTATTGGAGCTGGAATTACCGCGGCTGCTGGCACCAGACTTGCCCTCCAA
+
?<<DBHC<CGHHHI0<FHIIH<D1<FECCFH<CEGEHH1@@C1<<GH1<<DC1<EE?<D@1<1D1<CHHHEHCFH@GFCHG1D1<<CDHFHI1F?G1C16DG@@1@DCEH5F><ECCAFHFG@CBFHH?GCC6CEH<DH@IIEHHHE@HHD@FF?<G2FG?AD@:.,;;,.F.<<<@</<<//FD:-</C</FD<//FCD<0FG=CF:<<<011<11<</-:111<<<1B11HHD<<<11/D1<1@1<GC<//<<1<11G<<<1EIHHCHCGEGD@@CC<<HHG@D<<<1<CCHD0CED<<1111IHHC@IHFD<<C/</?HF1D1<1<<C<HD<<<C<<CHGD0<D@D
@HISEQ:969:HM2KJBCX2:2:1101:5551:77560 2:N:0:ACTATGCA
ACGTAACCACGTCCCAACTATCCCTATTAATCATTACGTTGATCCTAGAAACCAACAAAATAGAATCAAACGTCCTATTTCATTATTCCATGCTAATGTATTCAAGCGTGAGCCTGCTTTAAACACTCTAATTTTTTCAAAGTAACAGTCCTGATTCCCCACGACACCAAATAAATGACATCATGGTTCGTCAGAAGGGAGAAACCGACGATGCCAGTACGTACCGAGGCACGACCGACATGATGGTCCCGAAATTCAACTACGAGCTTTTTAACTGCAGCAACTTTAATATACGCTATTGGAGCTGGAATTACCGCGGCTGCTGGCACCAGACTTGCCCTCCAA
+
DDDDDIIIIIIIIIIIIIIIIIIIIIIIIIIIIIIIIIIIIIIIIIHIIIIIIIIIIIIIIIHHIIIIIIIIHIHIIIIIIIIIIIIIIIIIGIIIIIIIIIHIIIIIIIIIIIIIIIIIIIIIIIIIIIIIIIIIIIIIIIIIIIIIIIIIIIIHIIIIIIIIIIIIIIIIIIHIIIIIIIIIIIIIIHIIIIIIIIIIIIIIIIIIIIIIIIIIIIIIIIIIIIIIIIIIIIIIIIIIIIHGIIIIIIIIIIIIIIIIIIIIIIIIIIIIIIIIIIIIIIIIIIIIIIIIIIIIIIIIIIIIIIIIIIIIIIIIIIIIIIIIIIIIIIIIIIIIIIIIDDDDD
@HISEQ:969:HM2KJBCX2:2:1101:18049:78858 2:N:0:ACTATGCA
ACGTAACCACGTCCCAACTATCCCTATTAATCATTACGTCAATCCTAGAAACCAACAAAATAGGATCAAACGTCCTATTTCATTATTCCATGCTAATGTATTCAAGCGTTAGCCTGCTTTAAACACTCTAATTTTTTCAAAGTAACAGTCCTGTTTCCCTGCAACACCAAATTAATGACATTACAGTTCTTCAAGAAGGAGGAACCAGTAAAGCCAGTGCATACCAGAGGCACGACCAACCTACTAATCCCGAAATTCAACTACGAGCTTTTTAACTGCAACAACTTTAATATACGCTATTGGAGCTGGAATTACCGCGGCTGCTGGCACCAGACTTGCCCTCCAA
+
DCDDDIIIIIIIHHIIIIIIIIIIIIIIHIIIIIIIIIIIIIIIIIIIIIIIIIIIIIHEHHHHHHIHIIIIIHIIIIIIIIIIIHIFHIHIIIIIIIIIIIHHIIIIIIIIIHHIIIIIIIIHGIIIIIIIIIIIIIIIIIIIIIIIIIIIIIIIIIHIIIIIIIHIIIIHHIIIIIIHHIIIIIIIHIHIIIIIIIIIIIIIIIIIIIIIIIIIIIIIIHIIIIIIIIIIIIIIIIHHIIIHHIIHIIIIIIIIIIIIIIIIIIIIIIIIIIIIIIIIIIIIIIIIIIIIHIIIIIIIIIIIIIIIIIIIIIIIHIIIIIIIIIIIIIIIIIIIIIIIIDDDDD
@HISEQ:969:HM2KJBCX2:2:1101:6220:78797 2:N:0:ACTATGCA
ACGTAACCACGTCCCAACTATCCCTATTAATCATTACGGTGATCCTAGAAACCAACAAAATAGAACCATGCCGTCCTATTCTATTATTCCATGCTAATGTATTCGAGCAAAAATGCCTGCTTTAAACACTCTAATTTTTTCAAGGTAAAGGTCCTGGATCCGCAAGACACCCAATAAAGGACATCAAGTTTCTCCAGAAGGTGAGAAATCAACTGCAACAGTTCATACCCCTTAAGGCATGACCATCACGTCAATCCCGAAATTCAACTACGAGCTTTTTAACTGCAACAACTTTAATATACGCTATTGGAGCTGGAATTACCGCGGCTGCTGGCACCAGACTTGCCCTCCAA
+
B@@@0F@EHHHI?0EECHEHE1FFH1FHHCGEGHHFHCHEEEF?CF@C?GG@EG@HHFH@G@11GHFHF<CFH0/FH1CH?GHECCHGHHCH?HIIGHE<@1CHHHFHEGHFEHFHH?E@GEIHGGEF@HFCGEFHGHIFHCACEHFHHEEEHCF?D<FHC1CDC.GHHH@ECGHIGCHGIHHFFHEIHEHCHHD@FFEHFDEEEHDDHFEHHGHFD@GA@CG@HGE<HEFAGHICECF@@FH<CGDHHHC<D</E/C?C@CGEHCC@CCCC?HH?C1HHHF?IHFHHHGHHHC?HF?HEEDGC<HEHEEHF<1HEHHIHCCHHGHHGC1<1GIIHGGEHFC@D0/=F@DA@D
@HISEQ:969:HM2KJBCX2:2:1101:12552:79109 2:N:0:ACTATGCA
ACGTAACCACGTCCCAACTATCCCTATTAATCATTACGTCGATCCTAGAAACCAACAAAATAGAATCAAACGTCCTATTTCATTATTCCATGCTAATGTATTCAAGCGTGAGCCTGCTTTAAACACTCTAATTTTTTCAAAGTAACAGTCCTGATTCCCCACAACACCAAATAAATGACATCATGGTTCGTCAGAAGGGAGAAACCGACGATGCCAGTACGTACCGAGGCACGACCAACATGATGGTCCCGAAATTCAACTACGAGCTTTTTAACTGCAGCAACTTTAATATACGCTATTGGAGCTGGAATTACCGCGGCTGCTGGCACCAGACTTGC
+
DDDDDIHIIIIHHIIIHHIIIIGHIHGIIIIIIIIIIIIIIIIIIIIIIIIIGIIIIGHIIIHHIHHIIIEHHIIGIIIIIIIIIGHHIHIIIIIHHIIIIIIIIIHIIIIIIIIIIHIIHHHHIIIHIIIIHIIIIIHHHIIIIIIIIIIIIIIIIIGIHHHIIIIIIHIIIHIIIIIIHIIIIIIIIIHIIIHIIIIIIIHIIIIIIIHIIIIIIIIIIIIIIIIIIIIIIIIHFIIIGIIIIIIIIHIIIHIIIIHIIIIIHIIIIIIIHHIIHIIIGIIIIIIHIIIHHIIIIIHHIIIIIIIIIIIIIIIHIIIIIIIIIIIIIIIIIDDDDD
@HISEQ:969:HM2KJBCX2:2:1101:9175:79147 2:N:0:ACTATGCA
ACGTAACCACGTCCCAACTATCCCTATTAATCATTACTCCGGTCCCGAAGGCCAACACAATAGGACCAGACTCCTATCACGTTATTCCATGCTAATGTATTCAGAGCATAAGCTTGCTTTGAGCACTCTAATTTTTTCAAAGTAACAGCGCCGGAACCGCGACCCAGCCAATTAAGGCCAGGAGCACGCCGCCGACAAAAGGGACGGAAGGGCAGGTGCACACCGAGTAGGCGGACCGACCCTTACGACCCAAGATCCAACTACGAGCTTTTTAACTGCAACAACTTAAATATACGCTATTGGAGCTGGAATTACCGCGGCTGCTGGCACCAGACTTGCCCTCCAA
+
ADDDCGIGIIIEGHIHIIIIHIHHHIIIIHHHHHIHIHIIIGIIIIIHIIGHHIIIIIHIIIG@GHHFHHIGIC@HHHIII1CEHHIHIIIECFHHHHHHH<IHHHFHHIIHHHHIIIHGIHHHHIIIHGCDDIHHIHHHHHHHIHHHIHDHDHHHHIHIIHHHIHIIIIIIIHHEHEFHEG9EHHHIHHIGIIIIIHHCIIHIIIIIIIIIIIIIIIHHHHIGIIIIIHIIIIIHHHHIHHHHCIIIHHIIHHHFEHGEIHIHIHIHFIHEIIIIIGHHIHHHIHEEEHIHIHHHHEIIIHHGIIIIIIIHCIHHHHIIIIHIIIIIIIIIIIIIIIIHHDDBDD
@HISEQ:969:HM2KJBCX2:2:1101:6399:79184 2:N:0:ACTATGCA
ACGTAACCACGTCCCAACTATCCCTATTAATCATTACGTCAATCCTAGAAACCAACAAAATAGGATCAAACGTCCTATTTCATTATTCCATGCTAATGTATTCAAGCGTTAGCCTGCTTTAAACACTCTAATTTTTTCAAAGTAACAGTCCTGTTTCCCTGCAACACCAAGTAAATGACATCACAGTTCTTCAAGAAGGAGGAATCAGTAAGGCCAGTACACACCAATGGCACGACCAACCTACTGACCCCGAAATTCAACTACGAGCTTTTTAACTGCAACAACTTTAATATACGCTATTGGAGCTGGAATTACCGCGGCTGCTGGCACCAGACTTGCCCTCCAA
+
DDDDDIIIIIIIIIIIIIIIIIIIHIIIIIIIIIIIIIIIIIIIIIIIIIIHIIIIHIIHHIHHHIIIIIIIIIIIIIIIIIIIIIIIIIIHIIIIIIIIIHIIIIIIIIIEIIIIIIIIIIIIIIIIIIIIIIIIIIIIIIIIIIIIIIHIIIIIIIIIIIIIIIIIIIIIIIIIIIIIIIIIIIIIIIIIIIIIIIIIIIIIIIIIIIIIIIIIIIIIIIIIIIIIIIIIIIIIIIIIIIIHHIIIIIIIIIIIIIIIIIIIIIIIIIIIIIIIIIIIIIIIIIIIIIIIIIIIIIIIIIIIIIIIIIIIIIIIIIIIIIIIIIIIIIIIIIIIIIIIIDDDDD
@HISEQ:969:HM2KJBCX2:2:1101:8330:79480 2:N:0:ACTATGCA
ACGTAACCACGTCCCAACTATCCCTATTAATCATTACGGTGGTCCTAGAAACCAACAAAATAGAACCATGCCGTCCTATTTTATTATTCCATGCTAATGTATTCAAGCAAAAATGCCTGCTTTAAACACTCTAATTTTTTCAAAGTAAAGGTCCTGGTTCCCCGCGGCACCCAATTAAGGACATCGCGGTTCTCCAGAAGGTGAGAAATTGACTGCACCAGTTCATACCCCGTAAGGCACGACCGATGCGCCAATCCCGAAATTCAACTACGAGCTTTTTAACTGCAACAACTTTAATATACGCTATTGGAGCTGGAATTACCGCGGCTGCTGGCACCAGACTTGCCCTCCAA
+
BDDD@HHHHEGHHHHEHIIIIHIHIIIIIIIIICEHIIIHFEHIIIIHHIHIHHHIFHIIHIEHEHIIIIGHIHHGHFHHGIIIIIIHHHHHGHGHHIIIIHHIHHHHIHGHHHHHHHHHEFHIIHHHIIIHIHIIHHIHIIHIHHFIHHHGEEFEHHIHHIIIIIIIIIHHIIIHHHHHHHIIIIIGIIIHIIIIHIIHHHIIIHIIIIIHHHHHHEIIIIIHIIIIGIGI?IHIIHIHIIIIIIIIHHF<IIIIIIIIIIIIIIHHHHIIIIIIIIIIIIIIHHIHIIHG?IHIIIIIIIIIIIIIIIGIIIIIIIIIIIIIHIIIIIIIIIIIIHIIIIIIIIIIDDDDD
@HISEQ:969:HM2KJBCX2:2:1101:10997:79377 2:N:0:ACTATGCA
ACGTAACCACGTCCCAACTATCCCTATTAATCATTACGTCAATCCTAGAAACCAACAAAATAGGATCAAACGTCCTATTTCATTATTCCATGCTAATGTATTCAAGCGTTAGCCTGCTTTAAACACTCTAATTTTTTCAAAGTAACAGTCCTGTTTCCCTGCAACACCAAATTAATGACATTACAGTTCTTCAAGAAGGAGGAACCAGTAAAGCCAGTACATACCAGAGGCACGACCAACCTACTAATCCCGAAATTCAACTACGAGCTTTTTAACTGCAACAACTTTAATATACGCTATTGGAGCTGGAATTACCGCGGCTGCTGGCACCAGACTTGCCCTCCAA
+
DDCDDIIIIIIIIIIIIIIIIIIIIIIIIIIIIIIIIIIIIIIGIIIIIIIIIIHIIIIIIIIFHIIIGIIIHIIIIIIIIHIIIIIIIIIIIIIIIHIIIHHIIIIIIIIIIIIHIIIIIIIIIIIIIIIIIIIIIIIIIIIIIIIIIIIIIIIIIIHIIIIIIIIIIIIHIIIIIIHIIIIIIIIIIIHHIIIIIIIIIIIHHHHHIIIIIIIIIIIIIIIIIIIIIIIIIIIIIIHII=HHHIIHGIIIIIIIIIIIIIHIIIIIIIIIIIIIIIIIIIIIIIIIIIIIIIIIIIIIIIIIIIIIIIIIIIIIIIIIIIIIIIIIIIIIIIIIIIIIIDDDDD
@HISEQ:969:HM2KJBCX2:2:1101:5597:80026 2:N:0:ACTATGCA
ACGTAACCACGTCCCAACTATCCCTATTAATCATTACGTCAATCCTAGAAACCAACAAAATAGGTTTGAACGTCCTATTTCATTATTCCATGCTAATGTATTCAAGCGTTAGCCTGCTTTAAACACTCTAATTTTTTCAAAGTAACAGTCCTGTTTCCCTGCAACACCAAATTAATGGCATTACAGTTCTTCAGAAAGGAGGAATCAGCGAAACCAGTTCATACCAGTGGCACGACCAACCTGCTGACCCCGAAATTCAACTACGAGCTTTTTAACTGCAACAACTTTAATATACGCTATTGGAGCTGGAATTACCGCGGCTGCTGGCACCAGACTTGCCCTCCAA
+
DDDDDIIIIIIIIIIIIIIIIIIIIIIIIIIIIIIIIIIIIIIIIIIIIIIIIIIIIHIIIHIIIIHIIIIIIIIIIIIIIIIIIIIIIIIIGIIIIIIIIHHIIIHIIIIIIIIIIIIIIIIIIIIIIIIIIIIIIIIIIIIIIIIIIIIIIIIIIIIIIIIIIIIIIIHIHHIIIIIIIIIIIIIIIIIIIIIIIIIIIIIIHIIIIIIIIIIIIHIIIIIIIIIIIIIIIIIIIIIIIIH?HIIIIIIIIIIIIIHIIIIIIIIIIIIIIIIIIIIIIIIIIIHIIIIIIIIIIIIIIIIIIIIIIIIIIIIIIIIIIIIIIIIIIIIIIIIIIIIIIDDDDD
@HISEQ:969:HM2KJBCX2:2:1101:2415:79518 2:N:0:ACTATGCA
ACGTAACCACGTCCCAACTATCCCTATTAATCATTACGTCAATCCTAGAAACCAACAAAATAGGATCGAACGTCCTATTTCATTATTCCATGCTAATGTATTCAAGCGTTAGCCTGCTTTAAACACTCTAATTTTTTCAAAGTAACAGTCCTGTTTCCCTGCAACACCAAATTAATGACATTACAGTTCTTCAGAAAGGAGGAATCAGCGAAGCCAGTGCATACCAGTGGCACGACCAACCTGCTGACCCCGAAATTCAACTACGAGCTTTTTAACTGCAACAACTTTAATATACGCTATTGGAGCTGGAATTACCGCGGCTGCTGGCACCAGACTTGCCCTCCAA
+
DDDDDIIIIIIIIIIIIIIIIIIIIIHIIHIIIIIIIHIIHIIHIIIIIIIIHIIIIIIIIIHIGIIIIHIIIIIIIIIIIIIIGIIIIIIIIIIIIIIIIIHEHHIIIHIHIIIIIHIIIIIIHIIHHIGHIIIIIIGHIIIIIIIIIIIIIIIIIHIIIIIIHHIIIIIHIIIIIIIIIIIIIIIIIIIIIIIIIIIIIIIIIIHIIIIHHIIIIIIIIIIIIHIIIIIIIIIHIIIIIIIHHHIIIIIIIIIIIIIIIIIIIIHIHHIIIIHIIIIHIIIIIIIIIIIIIIIIIIIIIIIIIIIIIIIIIIIIIIIIIIIIIIIIIIIIIHIIIHIIIDDDDD
@HISEQ:969:HM2KJBCX2:2:1101:18418:80530 2:N:0:ACTATGCA
ACGTAACCACGTCCCAACTATCCCTATTAATCATTACGTCGATCCTAGAAACCAACAAAATAGAATCAAACGTCCTATTTCGTTATTCCATGCTAATGTATTCAAGCGTGAGCCTGCTTTAAACACTCTAATTTTTTCAAAGTAACAGTCCTGATTCCCCATGACACCAAATTAATGACATCATGGTTCGTCAGAAGGTAGGAATCAATAATACCAGTACGTACAATAGCACGACCAATAAATTGATCCCGAAATTCAACTACGAGCTTTTTAACTGCAACAACTTTAATATACGCTATTGGAGCTGGAATTACCGCGGCTGCTGGCACCAGACTTGCCCTCCAA
+
DDDDDIIIIIIIIIIIIIIIIIIIIIIIIIIIIIIIIIIIIII1EHHHIIIIIIIIIIIIIIHHHIIIIIIIIIIIIHIIIIIIIIIIIIIIIIIIIIIIIIIIIIIIIIIIIIIIIIIHIIHIIIIIIIIIIIIIIIIIIIIIIIIIIIIIIIIIIHIIIIIIIIIIIIIIIIIIIIIIIIIIIIIIIIIIIIIIIIIIIHIIIIIIIIIIIIIIIIIIIIIIIIIIIIIIIIIIIIIIIIIHIIIIIIIIIIIIIIIIIIIIIIIIIIIIIIIIIIIIIIIIIIIIIIIIIIIIIIIIIIIIIIIHHIIIIIIIIIIIIIIIIIIIIIIIIIIIIIIIDDDDD
@HISEQ:969:HM2KJBCX2:2:1101:20647:80608 2:N:0:ACTATGCA
ACGTAACCACGTCCCAACTATCCCTATTAATCATTACGGCTCTCCTAGAAACCAACAAAATAGGAGCGCCGTCCTATTCTATTATTCCATGCTAATGTATTCGAGCAAAGGCCTGCTTTGAACACTCTAATTTTTTCAAAGTAAAAGTCCTGGTTCCCCCACACAGCCAGTAAAGGCCATGGGATTCCCCAGAAGGAAAGGTTCGGCCAGTCCAGTACACGCGGTGAGGCGGACCGGCGAGCCAAACCCAAAATTCAACTACGAGCTTTTTAACTGCAACAACTTTAATATACGCTATTGGAGCTGGAATTACCGCGGCTGCTGGCACCAGACTTGCCCTCCAA
+
DDDDDIIIIIIIIIIIIIIIHHIIIIIIIIIIIIIIIHHIIIIIIIIIIIIIIHIIIIIHIHHEIIIIIIIIIIIIIIIIIIIIIHIIIGHHIIIHHHIIIHIHHIIIIIGIIIIHHIIIIIIHIIIHHIIIIIIIIHIIIHIIIIIIIIHHEFFHIHIIHHHHIHHHIIGFHHHHIHHIHIHIHIIEGIIIHIIIIHGIHIHIHHHIIIGGIIIIIIIIIIIIIIIIIIIIIIIIIIIIIHEIIIGIIIIIIIIHGIIIHHIIIIIIIIIIIHHIIIIIIHHIHIIIIIHGIIIIIIHIIIIIGIIIIIIIIIIIIIIIIIHIIIIIIIIIIIIIIIIDDDDD
@HISEQ:969:HM2KJBCX2:2:1101:9728:81948 2:N:0:ACTATGCA
ACGTAACCACGTCCCAACTATCCCTATTAATCATTACATCGATCCTAGAAACCAACAAAATAGAATCGGATGTCCTATTTCATTATTCCATGCTAATGTATTCAAGCGTGAGCCTGCTTTAAACACTCTAATTTTTTCAAGGTAACAGTCCTAATTCCCCGTGACACCAAATTAATGGCATTACGGTTCTTTAGAAGGTGAGAAATCAATAATATCAGTACATACCAACGGCATGACCGAAACATTGATCCCGAAATTCAACTACGAGCTTTTTAACTGCAACAACTTTAATATACGCTATTGGAGCTGGAATTACCGCGGCTGCTGGCACCAGACTTGCCCTCCAA
+
BDADDIHGIHIFHIIIIIIHHHHHIIIIIIIIIIIHIIGIIHIIIIIHHIIIHIHIIIICHIFEHHHHHCHIIFHHIIIIHIIIIHEFHHHIIIIIHIIIHGIHHCIHHIIIIHIIIIHIIIIIIIHIIIHIIIIHIIIIIIIIIHIIIIIIIIHIHIIIIIIIIHGHIHIIHHIIIIHIIIIIIIIIIIIIIIIIIIIIIIIIIIIIHHIHIIIIIIIIIIIIIIIIIIIIIIIIIIIIHHIHHFHHIIIIIIIIIHIIIIIIIIIIHIIIIIHHIIIHIIIIIIIIIIIIIIHIIHHHFGIIIIIIIIIIIIIIIHIIIIIIIIIIIIIIIIHIIIIIIIDDDDD
@HISEQ:969:HM2KJBCX2:2:1101:20340:82406 2:N:0:ACTATGCA
ACGTAACCACGTCCAACTATCCCTATTAATCATTACGGTGATCCTAGAAACCAACAAAATAGAACCATGCCGTCCTATTTTATTATTCCATGCTAATCTATTCAAGCACAAGCCTGCTTTAAGCACTCTAATTTTTTCAAGGTAATAGCTCTGCTTCCCCAACGCACTAACTTAATAGCATGCTGGTTATTCAGAAGGTAGGAATTCATCAGGCCAGTGCGGACAGTGAAGCCCGACCAACCGACAAACTCCGAAATTCAACTACGAGCTTTTTAACTGCAACAACTTTAATATACGCTATTGGAGCTGGAATTACCGCGGCTGCTGGCACCAGACTTGCCCTCCAA
+
DDDDDIIIIIIIIIIIIIIIIIIIHIIIIIIIIIIIIIIIIIIIHIIIIIIHHIIIIIIIIHIIIIIIIEHIHIIIIIIIHIIIIIIGIHIIIIIIIIIIHIIHIHIIIIIIIIIIIHHHIHIIIIIIIIIIIIIIHHIIHIIIIHIIIIIIIHIIIIIIIIIIIIIIIIHIIIIIIIIIIIIIIIHHIIHHIIIIIIIIIIIIIIIIIIIIIIIIIHIIIIIIIIIIIIIIIIIIIIIIIIIIHGIIIIIIIIIIIIIIIHIIIIIIIIIIIIIIIIIIIIIIIIIIIIIIIIIIIIIIIIIIIIIIIIIIIIIIIIIIIIIIIIIIIIIIIIIIIIIIIIDDDDD
@HISEQ:969:HM2KJBCX2:2:1101:20250:82519 2:N:0:ACTATGCA
ACGTAACCACGTCCCAACTATCCCTATTAATCATTACGGTGATCCTAGAAACCAACGAAATAGAATCAGTCCGTCCTATTTCATTATTCCATGCTAATGTATTCAGACGTTAGCCTGCTTTAAACACTCTAATTTTTTCAAAGTAACAGTCCTGATTTCCAATCACACCAAATTAATGACATGAAAGTTCCTCAGAAGGTAGAGATTTATCTCACCAGTACAGACAATTAAGCCTGACCAATGGGTAAACCCCGAAGTTCAACTACGAGCTTTTTAACTGCAACAACTTTAATATACGCTATTGGAGCTGGAATTACCGCGGCTGCTGGCACCAGACTTGCCCTCCAA
+
DCDDDIIIIIIIIIIIIIIIIIIIIIIIIIIIIIIIIIIIIIIIIIIIIIIIIIIIIIIIIIHHHHIIIIIHIHHIHIHHIIIIIIIHIHIIIIIIIIIIIHHIIIIIIIIIHHIIIHIIHIHIIIIIIIIIIIIIIIHHHIHHIIHIIIIIIIIIIIIHIIIIIIIIHHHHHIIIIIIIHIIIIIIIIIIIIIIIHIIIHIIIIIIIIHIIIIIIIIIIIIIIIIIIIIIIIIIIIIIIIIIHIHDIIHIIIIIIIIIIIIIIIIIHIIIIIIIIIIIIIIHIIIIIIIIIIIIIIIIIIIIIIIIIIIIIIIIIIIIIIIIIIIIIGIIIIIIIIIIIIIIDDDDD
@HISEQ:969:HM2KJBCX2:2:1101:7283:83658 2:N:0:ACTATGCA
ACGTAACCACGTCCCAACTATCCTATTAATCATTACGTCGATCCTAGAAACCAACAAAATAGAATCAAACGTCCTATTTCATTATTCCATGCTAATGTATTCAAGCGTAAGCCTGCTTTAAACACTCTAATTTTTTCAAAGTAACAGTCCTGATTCCCCACGACACCAAATTAATGACATCGCGGTTCTTCAGAAGGTAGGAACCAATAATGCCAGTGCATACCGAAGCACGACCAACAATTTGATCCCGAAATTCAACTACGAGCTTTTTAACTGCAACAACTTTAATATACGCTATTGGAGCTGGAATTACCGCGGCTGCTGGCACCAGACTTGCCCTCCAA
+
DDDDDIIIIIHHIIIIIIIIIIIIIIIHIIIIIIIIIIIIIIIIIIIIIIIIIIIIIIIIIIIIIIIIIIIHIHIIIHIIIHIIIIIIIIIIIIIIIIIIIHIIHIIIIIIIIIIIIIIIIIIIIHIHIIIIIHIIIIHIIIIIIIIIIIIIIIIIIIIIIHIIIIIIIIIIIIIIIIIIIIIIIIIIIIIIIIIIIIIIIIIIIIIIIIIIIIIIIIIIIIIIIIIIIIIIIIIIIIIIIIHIIIIIIIIIIIIIIIIIIIIIIIIIIIIIIIIIIIIIIIIIIIIIIIIIIIIIIIIIIIIIIIIIIIIIIIIIIIIIIIIIIIIIIIIIIIIIIIIDDDDD
@HISEQ:969:HM2KJBCX2:2:1101:18760:84453 2:N:0:ACTATGCA
ACGTAACCACGTCCAACTATCCCTATTAATCATTACGTCAATCCTAGAAACCAACAAAATAGGATCGAACGTCCTATTTCATTATTCCATGCTAATGTATTCAAGCGTTAGCCTGCTTTAAACACTCTAATTTTTTCAAAGTAACAGTCCTGTTTCCCTGCAACACCAAATTAATGACATTACAGTTCTTCAGAAAGGAGGAATCAGCGAAGCCAGTACATACCAGTGGCACGACCAACCTGCTGACCCCGAAATTCAACTACGAGCTTTTTAACTGCAACAACTTTAATATACGCTATTGGAGCTGGAATTACCGCGGCTGCTGGCACCAGACTTGCCCTCCAA
+
DDDDDIIIIIIIIIIIIIIIIIIIIIIIIIIIIIIIIHIIIIGIIIIIIIIIIIIIHIIIIHHHIIIIIIIHIFHHHHIIIIIIIIIHIIIIIIIIIIIIIHHHIIHHHIHIIIIIIIIIIIIIIIHIIIIIIHIIIIIIIIIIIIIIIIIIIIIIIIIHIIIIIIIIIHHIIIIIIHHIIIIIIIIIIIIIIIIIIIIIIIIIIIIIIIIIIIIIIIIIIIIIIIIIIIIIIIIIIIIIIIHHIIIIIIIIIIIIIIIIIIIIIIIIIIIIIIIIIIIIIIIIIIIIIIIIIIIIIIIIIIIIIIIIIIIIIIIIIIIIIIIIIIIIIIIIIIIIIIIIDDDDD
@HISEQ:969:HM2KJBCX2:2:1101:9159:84906 2:N:0:ACTATGCA
ACGTAACCACGTCCCAACTATCCCTATTAATCATTACGTTGATCCTAGAAACCAACAAAATAGGATCAACGTCCTATTTCATTATTCCATGCTAATGTATTCAAGCGCGAGCCTGCTTTAAACACTCTAATTTTTTCAAAGTAACAGTCCTGATTCCCCACCACACCAAATTAATGACATGATGGTTCGTCAGAAGGTAGAAATCAGTAACACCAGTACGTACCGAAGGCACGACCAGCGTACTAATCCCGAAATTCAACTACGAGCTTTTTAACTGCAACAACTTTAATATACGCTATTGGAGCTGGAATTACCGCGGCTGCTGGCACCAGACTTGCCCT
+
DDDDDIIIIIIHIIIIIIIIIIIIIIIIIIIIIIIIIIIIIIIIIIIIIIIIIIIIIHIHIHHIIIIHIGHHHIIIIIIIIIIIIGIIHIIIIIIHIIHIIGIHIIIHIIHIIIIIHIIIIHHIIIIIIIIIIIIIIIIIIIHIIIHIIIIIIIIIIIIIIIIIIIIIIIIHHIIIIIIIHIIIIIIGIHIIIIIIIHIIIIIIIIHIIIIIHIIIIIIIIIIIIIIIIIIIIIIIIIIHIIIIIIHIIHIIIIIIIIIIIIIIIIIIIHHHIIIIIIIIIIIIIIIIIIIIIIIIIIIIIIIIIIIIIIIIIIIIIIIIIIIIIIIIIIIIIIIIDDDDD
@HISEQ:969:HM2KJBCX2:2:1101:1360:85477 2:N:0:ACTATGCA
ACGTAACCACGTCCCAACTATCCCTATTAATCATTACGTCAATCCTAGAAACCAACAAAATAGAATCAAACGTCCTATTTCATTATTCCATGCTAATGTATTCAAGCGTGCGCCTGCTTTAAACACTCTAATTTTTTCAAAGTAACAGTCCTGATTCCCCACGACACCAAATTAATGACATCGCGGTTCTTCAGAAGGTAGGAACCAATAATGCCAGTACGTACCGAGGCACGACCGACAGTCTGATCCCGAAATTCAACTACGAGCTTTTTAACTGCAACAACTTTAATATACGCTATTGGAGCTGGAATTACCGCGGCTGCTGGCACCAGACTTGCCCTCCAA
+
D@BDDIGHIHHIIIIHIHIIIIIIIIIIIIIIIHIHIIGHHIHIIIIHIIIIHIIIGIHIIIIIIHIIIIIGEEHHHIIIHIHHIHEHIIIIIGHFHHGHHHIHHHHHIHHCHHHHHHIIIIIIIIHHIIHIIIHHHIHHHIHHHIIIHGHHHHHIIIIHIIHHHHIIIIIIIIIIHHHHCHEHIIHIIIIHIIIHIIIIIIIIIIIIIIHIIGIIIIIIIHIIIIIIHIIIIHHIHIIHIIHHIIIIIIIIIIIIIIIIIIIIIIIIIIIIHHIIIIIIIIIIIIHIIIIIIIIIIIIIIIIHIIIIIFIIIIIIIIIIIIIIIIIIIIIIIIIIIIIIDDDDD
@HISEQ:969:HM2KJBCX2:2:1101:2036:85400 2:N:0:ACTATGCA
ACGTAACCACGTCCCAACTATCCCTATTAATCATTACGTGATCCTAAAACCAACAAAATAGAACCATCGTCCTATTTTATTATTCCATGCTAATGTATTCAAGCAAAAATGCCCGCTTTAAACACTCTAATTTTTTCAAAGTAAAGGTCCTGATTCATCGAAACACCCAAGAGCATCCCGAATCACCAGAAGGTGAGAAATTGGCTACACACCGTTTCATGCCCCTAAAGGCACAATCGATATATCCCAATTCCGAAATTCAACTACGAGCTTTTTAACCGCAACAACACTAATATACGCTATTGGAGCTGGAATTACCGCGGCTGCTAATACCAGACTTGCCCTCCAA
+
D@BDDHEHIH@GE@CHHIIIIICHII@HIIIIHHHHIEHHGIIFH?G?HHH1C0DEEEHI1FHHGHHH<<<C@@EHHGFHFHHIHIEI1CGHH1<<C<CHHGHIHEEHEHHCHIHHHIIIHHHHIIIHHEHHHHCHHEHIIHHGFF@HHHCHG?HCHEDC8FCEDDFHHGD<HDGCEEH=HGHHIHIHHCHFIGCCHHCFHGE@GCHC<DDHI=IIIIHDIIIHGC1EEFGEIHEIIIIGGHHHA1FHHHHHECIIHG?HEGEC<EIIIIHIIHIHDEHIGHF<GF<GF??IHCC0GGHHHHIHEIIIIHFHG1HGIHHCC?IIIHHHHIIIIHEHGEHHGHGFDDDDD
@HISEQ:969:HM2KJBCX2:2:1101:2338:84265 2:N:0:ACTATGCA
ACGTAACCACGTCCCAACTATCCCTATTAATCATTACGTCGATCCTAGAAACCAACAAAATAGAATCAAACGTCCTATTTCATTATTCCATGCTAATGTATTCAAGCGTGCGCCTGCTTTAAACACTCTAATTTTTTCAAAGTAACAGTCCTGATTCCCCACGACACCAAATTAATGACATCGCGGTTCTTCAGAAGGTAGGAACCAATAATGCCAGTGCGTACCGAGGCACGACCGACAATCTGATCCCGAAATTCAACTACGAGCTTTTTAACTGCAACAACTTTAATATACGCTATTGGAGCTGGAATTACCGCGGCTGCTGGCACCAGACTTGCCCTC
+
DDDDDIIIIHIIIIHHIIIIIIIIIIIIIIIIIIIIIIIIIIIIIIIIIHIIIIIIIIIIIIHIIIIIIIIIIHHIIIIIIIIIIIIHIIIIIIHIIIIHIHHIIIIHIIIIIIIIIHIIIIIIIHHHIIIIIIIIIIIIIIIIIIGIHHIIIIIIIHIIIIIIIIIIIIIIIIIIIIIIHIIIHIIIIIIIIIIIIIIIIIIIIIIIIIIIIIIIIIIIIIIIIIIIIIIIIIHIIIIHFIIIIIIIIIIIIIIIIIIIIIIIIIIIIIIIIIIIIIIIIIIIIIIIIIIHHIIIIIIIIIIIIIIIIIIIIIIIIIIIIIIIIIIIIIIIIIIIIDDDDD
@HISEQ:969:HM2KJBCX2:2:1101:2870:84563 2:N:0:ACTATGCA
ACGTAACCACGTCCCAACTATCCCTATTAATCATTACGGTGGTCCTAAAACCAACAAAATAGAACCAACGTCCTATTCTATTATTCCATGCTAATCTATTCAAGCAAATGCCCGCTTTAAATACTCTAATTTTTTCAAGGTAATGGTCCTGGTTCCCCGAAACACCCAATAAAGGGCATCCCGGCTCACCAGAAGGATAGACCCGACGACAGAACAGTACTCGCCAATGACGGACCATCCGGCCAGGCCTAAAATTCAACTACGAGCTTTTTAACTGCAACAACTTTAATATACGCTATTGGAGCTGGAATTACCGCGGCTGCTGGCACCAGACTTGCCCTCCAA
+
DDDDDIHHECEGHIIIIIIIIIIIIIIICHIIIIIIIIGHIIIIIIHIHIIHHHHH@HIHH<GGIIIIHIGHIHHEHHIIIIIIIIIIHIGHHIIIHIIIHHIIHHIIICHHHEIHIIIHIIIIIIIIHHIIIIGIIIIIIIIIIIGHHGHHHHIIIIIHIHIHIIIGHHGHIIHHHHHIIIIHHHIIIIIIIIHHHIHHIIIIIIHIHIHIIIIIIHGHEIIIIIIIIHIIIIIIIHIHHHHHHHGHIIIIIIIIIIIIHHIIIIIIIIIHHHHIIHHIIHHIIIIIHIHHGHIIIIIIIIIIIIIIIIIIIIIHIIIIIGIIIHIIIIIIIIIIIIIIDDDDB
@HISEQ:969:HM2KJBCX2:2:1101:8992:86181 2:N:0:ACTATGCA
ACGTAACCACGTCCCAACTATCCCTATTAATCATTACGTCAATCCTAGAAACCAACAAAATAGGATCGAACGTCCTATTTCATTATTCCATGCTAATGTATTCAAGCGTTAGCTTGCTTTAAACACTCTAATTTTTTCAAAGTAACAGTCCAAATTCCCCGCAACACCAAATTAATGGCATTACGGATCATCAGGAAGGAGGAATCAGTGAGACCAGTACATACCAGAGGCATGACCAATCTACTAACCCCGAAATTCAACTACGAGCTTTTTAACTGCAACAACTTTAATATACGCTATTGGAGCTGGAATTACCGCGGCTGCTGGCACCAGACTTGCCCTCCAA
+
DDDDDIIIIIIIIIIIIIIIIIIIIIIIIIIIIIIIIIIIIIIIIIIIIIIIIIIIIIGIIIHHIIIIIIIIIIIIIHIIIIIIIIHEHIIIIIHHIIIIIIIIIIIIIIIIHIIIIIIIIIIIIIIIIIHIIIIIIIIIIIIIIIIIIIIIHHHIIIIIHIIIIIIIIIIIIIIHIIIIIHIIIIIHIIIIIHIIIIIIIIIIIIIIIIIIIIIIIIIIIIIIIIIIIIIIIIIIIIIIIIIHHIHIIIIIIIIIIIIIIIIIIIIIIIIIIIIIIIIIIIIIIIIIIIIIIIIIIIIIIIIIIIIIIIIIIIIIIIIIIIIIIIIIIIIIIIIIIIIIIDDDDD
@HISEQ:969:HM2KJBCX2:2:1101:12986:85482 2:N:0:ACTATGCA
ACGTAACCACGTCCCAACTATCCCTATTAATCATTACGGTGATCCTAGAAACCAACGAAATAGAATCAGTCCGTCCTATTGCATTATTCCATGCTAATGTATTCAGACGATAGTCTGCTTTAAACACTCTAATTTTTTCAAAGTAACAGTCCTGATTTCCAACCACACCAAATAAATGGCATGAAAGTTCCTCAGAAGGTAGAGATCCATCTCACCAGTACAGACAATTAAGCCTGACCAATGGGTAGACCCCGAAGTTCAACTACGAGCTTTTTAACTGCAACAACTTTAATATACGCTATTGGAGCTGGAATTACCGCGGCTGCTGGCACCAGACTTGCCCTCCAA
+
<0DD<101<G@EH@0<1<D<GH111<<<CCH?CC?1FCC<C1<F1F@11<FHHEEHH?00<FHC@11<F1<G@<CC<G1<1<CHH1<CG?<<F1D11DA<C<<GHFEEFAEHHCHHHADB@A?HHIHEA?GC@F1FH;H?<HADIHFA6<<<G@HC@<HHHHFHHDEHHHGEHC<C?HCHHGDF?EIHEFHIIHHH9C0<@CFDD:D?:1EHHGHGD3IIHHHHHAHHEHHD1<GCCCEHFF@FED:GA<D=HHECGCHHGHGEHHG@HHF??HCGCFCCHGFHHGD<1CGD1C@HCED11?FFHHFHFFGCIIHHCCEHHC1G?HHEHG@HHHHC@CC<?D<00<<0
@HISEQ:969:HM2KJBCX2:2:1101:17141:86032 2:N:0:ACTATGCA
ACGTAACCACGTCCCAACTATCCCTATTAATCATTACGGTGGTCCTAGAAACCAACAAAATAGAACCACAACGTCCTATTCTATTATTCCATGATAATCTATTCAAGCAATAGCCCGCTGTAAACACTCTAATTTTTTCAAGGTAATGGTCCTGGCTCCCCAACACACCCAACAAAGGACATGCTGGTTCACCAGAAGGAAGACCCGACAACAAGACAGTACTCGCCAAAGACGGACCGCCCGGCCAGGCCTAAAATTCAACTACGAGCTTTTTAACTGCAACAACTTTAATATACGCTATTGGAGCTGGAATTACCGCGGCTGCTGGCACCAGACTTGCCCTCCAA
+
0<?<@HH1CGG@EH=C1D1<<?<<1<<CECEHE@HEH10<1@DFEH11<1DF1CFH@E?1DDCEG1<CGHHGDE1CE1CD<11DH?<1<C@111<1<DEFCD<DF?FGFHHCC>@DECH#HE?@B@GHHH@HHB<GCFFEEEHCHEE1EHAHGH-CBHGHHB77<1<0@80HEDHCHCEHHFHIHHE@AH:E?EHG:HHEFECCIHHEFG:CGEHHECCHCDCHECCCECDEHE?CC?EE<HGC<1HHGEHHG1IHFHIIIHE<DD1H@<CIGHGCIHHIHHEHGHHF<CEEHEDDEFE@@CHCHEHHHHHHHCCCIHIHHG1HEIIHIIHHIHHHEHECGF??D@D
@HISEQ:969:HM2KJBCX2:2:1101:8245:86700 2:N:0:ACTATGCA
ACGTAACCACGTCCCAACTATCCCTATTAATCATTACGTCGATCCTAGAAACCAACAAAATAGAATCAAACGTCCTATTTCGTTATTCCATGCTAATGTATTCAAGCGTGAGCCTGCTTTAAACACTCTAATTTTTTCAAAGTAACAGTCCTGTTTCCCTGCAACACCAAATTAATGACATTACAGTTCTTCAAGAAGGAGGAACCAGTAAAGCCAGTACATACCAGAGGCACGACCAACTCTCTAATCCCGAAATTCAACTACGAGCTTTTTAACTGCAACAACTTTAATATACGCTATTGGAGCTGGAATTACCGCGGCTGCTGGCACCAGACTTGCCCTCCAA
+
DDDDDIIIIIIIIIIIIIIIIIIIIIIIIIIIIIIIIIIIIIIIIIIIIIIIIIIIIIIIIIHHIIIIIIIIIIIIIIGIIIIIIIIIIIIHIIIIIIIIIIHIIIIHIIIIIHIIIIIIHIIIIIIIIIIIIIIIIIIIIIIIIIIIIIIIIIIIIIIIIIIIIIIIIIIIIIIIIIIIIIIIIIIIHIIIIIIIIIIIIIIIIIIIIIIIIIIIIIIIIIIIIIIIHIIIIIIIIIIIHIHHGHHCIIHIIIIIIIIIIIIIIIIIIIIIIIIIIIIIIIIIIIIIIIIIIIIIIIIIIIIIIIIIIIIIIIIIIIIIIIIIIIIIIIIIIIIIIIIIIDDDDD
@HISEQ:969:HM2KJBCX2:2:1101:5630:86693 2:N:0:ACTATGCA
ACGTAACCACGTCCCAACTATCCCTATTAATCATTACGGTGATCCTAGAAACCAACGAAATAGAATCAGTCCGTCCTATTTCATTATTCCATGCTAATGTATTCAGACGATAGTCTGCTTTAAACACTCTAATTTTTTCAAAGTAACAGTCCTGATTTCCCATCACACCAAATAAATGGCATGAAAGTTCCTCAGAAGGTAGAGATCCATCTCACCGGTGCAGACAATTAAGCCTGACCAATGGGTAGACCCCGAGGTTCAACTACGAGCTTTTTAACTGCAACAACTTTAATATACGCTATTGGAGCTGGAATTACCGCGGCTGCTGGCACCAGACTTGCCCTCCAA
+
DDDDDIGHHHIIIIIIIIIIIIIIIHIIHIIIIIIIIIIIIEFIIIIIHIHHIIIIIHIIIIIIIIIIIIIIIIIIIIIIIHHIIHHHHHHHHIIIIIIIIGHIIHIIIIIIHHHIIIHIIIHHIIIIIHI?HHHIIIHHHIHIIIHIIIIIHIIIIIHIGGHIHHHIIHGIIIIHIIIIIIHHIIIIIIIIIIGIIIIHHIIIHEIIIHIGIIGIIIIIIIIIIIIIHHHHIIIIIHIIIIIIHHFIIIIIIHGIIIIIIIIHIIIIIIIIHIIHIIIGIIIIIIIIIHIIIIIIIIIIIIIIIIIIIIIIIIIIIIHIIIIIIIIIIIHIIIHIHIHIIIHDCDDB
@HISEQ:969:HM2KJBCX2:2:1101:2216:87022 2:N:0:ACTATGCA
ACGTAACCACGTCCCAACTATCCCTATTAATCATTACGTCAATCCTAGAAACCAACAAAATAGGATCGAACGTCCTATTTCATTATTCCATGCTAATGTATTCAAGCGTTAGCCTGCTTTAAACACTCTAATTTTTTCAAAGTAACAGTCCTGTTTCCCTGCAACACCAAATTAATGACATTACAGTTCTTCAGAAAGGAGGAATCAGCGAAGCCAGTACATACCAGTGGCACGACCAACCTGCTGACCCCGAAATTCAACTACGAGCTTTTTAACTGCAACAACTTTAATATACGCTATTGGAGCTGGAATTACCGCGGCTGCTGGCACCAGACTTGCCCTCCAA
+
DDADDHHHHIHHHHIHIIIIHFHIIIIIHCGHIHHHI?GFHHIHHIIIHHHIIHIIEHEEGHHHIIHHHHHHHIIIIIIIHIIHHIHHHIIIIIIHHIIIIHHHIHIIEGHHIIIHHHIIIHGGGHIIIHHIIIHHHHGHIHHHHHHIIIHHIIIIIIIIIIHHHIHIIHGHHIIIIIIIIGIHIHHHHIIHIIHIIIIIIHIHGIIHHHGIIIIIIIIIIHIIHG=IHHIIIHEHGHHIIHIHFIHIHGIIIHIIIIIIIIIIHHIIIIIIIIHIIIIIIIHEIIHEIHIIIIHGHHIIIIIHIIIIIIIIIIIHIIIIIIIIHIIIHIIIHIIIIIIIIDCDDD
@HISEQ:969:HM2KJBCX2:2:1101:10318:87302 2:N:0:ACTATGCA
ACGTAACCACGTCCCAACTATCCCTATTAATCATTACGTCAATCCTAGAAACCAACAAAATAGGATCAACGTCCTATTTCATTATTCCATGCTAATGTATTCAAGCGCGAGCCTGCTTTAAACACTCTAATTTTTTCAAAGTAACAGTCCTGATTCCCCACCACACCAAATTAATGACATGATGGTTCGTCAGAAGGTAGAAATCAGTAACACCAGTACGTACCGAAGGCACGACCAGCGTACTAATCCCGAAATTCAACTACGAGCTTTTTAACTGCAACAACTTTAATATACGCTATTGGAGCTGGAATTACCGCGGCTGCTGGCACCAGACTTGCCCTCCAA
+
DDDDDIIIIIIIHIIIHIIIIIIIIIIIIIIIIIIIIIIIIIIIGIIIIIIHIIIIIIIIIIHIHHIIIIGEHHHHIIIIIIIHHIIGIIIIHEHHIIIIHIIHHIIIIIHHIIIIIIIIIHHIIIIIIIIIIIIIIIIIIIIIIIIIIIIIIIIIIIIIIIIIIIIIIIIIIIHIIIIIIIIIIIIIIIIIIIIIIIIIIIIIIIIIIIIIIIIIIIIIIIIHIIIIIIHIIIIIIIIIIIHGIIIIHIIIIHIIIIIIIIIIIIIIIIIHEIIIIIIIIIIIIIIIIIIIIIIIIHHHHH?IIIIIIIIIIIIIIIIIIIIIIIIIIIIIIIIIIIIIDDDDD
@HISEQ:969:HM2KJBCX2:2:1101:7798:87499 2:N:0:ACTATGCA
ACGTAACCACGTCCCAACTATCCCTATTAATCATTACGTCAATCCTAGAAACCAACAAAATAGGATCAAACGTCCTATTTCATTATTCCATGCTAATGTATTCAAGCGTTAGCCTGCTTTAAACACTCTAATTTTTTCAAAGTAACAGTCCTGTTTCCCTGCAACACCAAATTAATGACATTACAGTTCTTCAAGAAGGAGGAACCAGTAAAGCCAGTACATACCAGAGGCACGACCAACCTACTAATCCCGAAATTCAACTACGAGCTTTTTAACTGCAACAACTTTAATATACGCTATTGGAGCTGGAATTACCGCGGCTGCTGGCACCAGACTTGCCCTCCAA
+
DDDDDIIIIHIIIIIIIIIIIIIIIIIIIIIIIIIIIIIIIIIIIIIIIIIIIIIIIHIGIGHHHGHHIIIIHIIIIIIIIIIIIIIIIIHIIIIIIIHIIIIIIIIIIIIIIIIIIIIIHIIIIIIIHIHIIIIIIIIIHHHHIIIIIHIIIIHIHIIIIIIIIIIIIIIHIIIIIIIIIIIIIIIIIIIIHIIIIIIIIIIIIIIIIHHHIIIIIIIIIIIIIIIIIHIIIIHIHIHIHHHIIHHHIIIIIIIIIIIHHIIIIIIIIIIIIIIIIIIIIIIHIIHIIIIIIIIIIIIHHIIHIIIIIIIIIIIIIIIIIIIIIIIIIIIIIIIIIIIGIDDDDD
@HISEQ:969:HM2KJBCX2:2:1101:5598:87879 2:N:0:ACTATGCA
ACGTAACCACGTCCCAACTATCCCTATTAATCATTACGGTGATCCTAGAAACCAACGAAATAGAATCAGTCCGTCCTATTTCATTATTCCATGCTAATGTATTCAGACGATAGTCTGCTTTAAACACTCTAATTTTTTCAAAGTAACAGTCCTGATTTCCCATCACACCAAATAAATGGCATGAAAGTTCCTCAGAAGGTAGAGATCCATCTCACCAGTGCAGACAATTAAGCCTGACCAATGGGTAGACCCCGAGGTTCAACTACGAGCTTTTTAACTGCAACAACTTTAATATACGCTATTGGAGCTGGAATTACCGCGGCTGCTGGCACCAGACTTGCCCTCCAA
+
DDDDDIIHHHIIIIIIIIIIIIIIIIIIIIIIHHIIIIIIIGIIIIIIIIIIIIIIIIIIIIIIGIIIIIIFHHIIIGIIIIIIIIIIIIIIIIIIIIIIIHGHIIIIIHIIIIIIIIIIGIHHHIIIIIIHIIHIIIIIIIIIIIIIIIIIIIIIIIIIIIIIIIIIIIHIIIIIIIIIIIHIIIIIIHIIIIIIIIIIHIIIIIIHIIIIIIIIIIIIIIIIIIIIIIIIIIIIIIIIIIIIHHFIIIIIIIIIIIIIIIIIIIIIIIIIIIIIIIIIIIIIIIIIIIIIIIIIIIIIIIIIIIIIIIIIIIIIHIIIIIIIIIIIIIIIIIIIIIIIIIIDDDDD
@HISEQ:969:HM2KJBCX2:2:1101:4892:88359 2:N:0:ACTATGCA
ACGTAACCACGTCCCAACTATCCCTATTAATCATTACGTCGATCCTAGAAACCAACAAAATAGAATCAAACGTCCTATTTCATTATTCCATGCTAATGTATTCAAGCGTGCGCCTGCTTTAAACACTCTAATTTTTTCAAAGTAACAGTCCTGATTCCCCACGACACCAAATTAATGACATCGCGGTTCTTCAGAAGGTAGGAACCAATAATGCCAGTGCGTACCGAGGCACGACCGACAATCTGATCCCGAAATTCAACTACGAGCTTTTTAACTGCAACAACTTTAATATACGCTATTGGAGCTGGAATTACCGCGGCTGCTGGCACCAGATTGCCCTCCAA
+
DDDDDIIIIIIHHHIIIIIIIIGIIIIIIIIIIIIIIIIIIIHIIIIIIHIIHIIIEHHHIIHHIGHIIIIIHHIIIIIIIIIIIIIIIHHIIHIIIIIIIIIHIIHHHGIIIIIIIIIIIHIIIIIHIHHIIIHHIIIIIIIIIHIHHIIIIIHHHIIIHIIIIIIIIHFHIIIIIIIIHIIIIIIIIIIIIIIIIIIIIIIIIIIHHHHIIIIIIIIIIIIIIIIIIIIIIIIIIIIIIIHIIIIIHHIIIIIIIIIIIHIIIIIIIIIIIIIIIIIIIHGIIIIIIIIIIIIIIIHHIIIIIIIIIIIIIIIIIIHIIIIIIIIIIIIIIIIIIIIDDDDD
@HISEQ:969:HM2KJBCX2:2:1101:15369:88005 2:N:0:ACTATGCA
ACGTAACCACGTCCCCAACTATCCCTATTAATCATTACGTCGATCCTAAAAACCAACAAAATAGGGTCAAACGTCCTATTTCATTATTCCATGCTAATGTATTCAAGCGTGTGCCTGCTTTAAACACTCTAATTTTTTCAAAGTAACAGTCCTGATTCCCCATGACACCAAATTAATGACATCATAGTTCGTCAGAAGGTAGAAATCAATAATACCAATGCATACCGGAGGCACGACCAATATATTGATCCCGAAATTCAACTACGAGCTTTTTAACTGCAACAACTTTAATATACGCTATTGGAGCTGGAATTACCGCGGCTGCTGGCACCAGACTTGCCCTCCAA
+
DDDDDIHHIHIIIIIIIIIIIIIIIIIIIIIIIIIIIIIIIIIHHIIIIIIIIIIIIIHHIIIIIIIIIIIIIHIIIIIIIIIIIIIIIIIIIHIIIIIIIIIIIIIIIIIIIIIIIIIIIIIIIIIIIIIIIIIIIIIHIIIIIIIIIIIHIIIIIIHIIIIIIIIIIIIIIIIIIIIIIIIIIIIIIIIIIIIIIIIIIIIIIIIIIIIIIIHIIIIIIIIIIIIIIIIIIIIHIIIIIIIIIIIIIIIIIIIIIIIIIIHC0IIIIIIIIIIIIIIIIIIIHIIIIIIIIIIIIIIIIIIIIIIIIIIIIIIIIIIIIIIIIIIIIIIIIIIIIIIIIIDDDDD
@HISEQ:969:HM2KJBCX2:2:1101:2093:88670 2:N:0:ACTATGCA
ACGTAACCACGTCCCAACTATCCCTATTAATCATTACGTCAATCCTAGAAACCAACAAAATAGGACGTTCGATCCTATTTCATTATTCCATGCTAATGTATTCAAGCGTTAGCCTGCTTTAAACACTCTAATTTTTTCAAAGTAACAGTCCTGTTTCCCTGCAACACCAAATTAATGACATTACAGTTCTTCAAGAAGGAGGAATCAGTAAAGCCAGTACATACCATAGGCACGACCAACCTACTGACCCCGAAATTCAACTACGAGCTTTTTAACTGCAACAACTTTAATATACGCTATTGGAGCTGGAATTACCGCGGCTGCTGGCACCAGACTTGCCCTCCAA
+
D<<@@101D<<D1<0CGEH@<G@<C@GGHC@GFHCEF1DG0<G@@@F@CHHH1F1C1C1<FH1<DC<<GE<11D<C1FCGH@FH?GHH1DC<11<1@<DCGEHHF>8CGF@HHCHG?EHHGCF1<FC1CFHIIIEE?EG@DF@FHEG1F1CEHHHCC0C<CCDCH<C00<CG<FIHCHHHCHFH?DGHCHEHHHIIGHD0<<EHG@GCCHEFC1FEEHDC?IHHEEG<>CC<C>GFC1DIFF<C<:<C/?C@H@C@D1F<1@CEHHC<@EFC<<1?GGHHGD1C@1EGEEHHCCC<<<1IHCIIHEEEHIH@HHC<CCG11CE@HHF<CCGFCCGEIHHD1@@@DD
@HISEQ:969:HM2KJBCX2:2:1101:16451:88891 2:N:0:ACTATGCA
ACGTAACCACGTCCCAACTATCCCTATTAATCATTACAATGGTCCTAGAAACCAACAAAATAGAATCATTGTCCTATTCTATTATTCCATGCTAATGTATTCCGGCATAAGCCTGCTTTAAACACTCTAATTTTTTCAAGGTAAAGGTCTTGACTCTTCGCAACACCCACTAAAGGGCATTACGCTTCATCAAGCGGTGAGGCCCAACCGACCAGTACTCGTTACAAGAACGGACCAATCGGCCAAACCCAAAATTCAACTACGAGCTTTTTAACTGCAACAACTTTAATATACGCTATTGGAGCTGGAATTACCGCGGCTGCTGGCACCAGACTTGCCCTCCAA
+
DDDDCIHIIIIIIIIIIIIIIIIIHIIIIIIIIIIIHIIIIIIIIIIIIIHIIIIIIIIIIIHIIIIIIIFIHGIIIIIIIIIIIIGHIIIEHHIIIIIIIHHIIIIHHIIIIHIHIIIIIIIIIHHHHIIIIIIIIIIIHIIIIIIIIIIIIIIIIIIIIIIIHIIHIIIIIIIIIIIIIIIIHIHIIIIIIIIIIIIIIHIGIIIIIIIIIIIIIIIIIIIIIIHIIIHHHIIIIIIIHIHHIIIIIIIHIIHHHHIHHIIIIIIIIIIIIIIIHIIIIIIIIIIIIIIIIIHIIIIIIIIIHIHHIHIIIIIIIIIIIIIIIIIIIIIIIIIIIIIIDDDDD
@HISEQ:969:HM2KJBCX2:2:1101:3312:89712 2:N:0:ACTATGCA
ACGTAACCACGTCCCAACTATCCCTATTAATCATTACGTCAATCCTAGAAACCAACAAAATAGGATCGAACGTCCTATTTCATTATTCCATGCTAATGTATTCAAGCGTTAGCCTGCTTTAAACACTCTAATTTTTTCAAAGTAATAGTCCTGTTTCCCTGCAACACCAAATTAATGACATTACAGTTCTTCAAGAAGGAGGAATCAGTAAAGCCAGTACATACCATAGGCACGACCAACCTACTGACCCCGAAATTCAACTACGAGCTTTTTAACTGCAACAACTTTAATATACGCTATTGGAGCTGGAATTACCGCGGCTGCTGGCACCAGACTTGCCCTCCAA
+
DBDDBHIHHI=GHHHIHIIIIIIIIIIIIIIIIIIIIHHIIIIIIIIEHFHIHHGHEHEEHIHHEHHHHHIGIIHIIIHHE?GHGHIICHHFHHHIIHFHIIHHIIHCHHIHIIIGHIIHICHHGHHHHHHHEFHGHFHHHEIGBGHHHHIHFHGHHHHGCHIHHHHHHHEHIHHHHHEHHIIIHHHHCHHFH@0IFHHEGHIHFHHIHHHIHEGIIIHHIIHIHHEHHEIHFIIHGH0FFHGFAHHHIIIHEGHHHIHIHCIHIIIIHHFHEEGIIIHHHCFHGECCIIIIHIGHHHGCFHIHEHHIHHHHDIIHDIIIIIIHIHIIHEHEHHHIIHHIIDD@DD
@HISEQ:969:HM2KJBCX2:2:1101:12169:89323 2:N:0:ACTATGCA
ACGTAACCACGTCCCAACTATCCCTTAATCATTACGGTGATCCTAGAAACCAACGAAATAGAATCAGTCCGTCCTATTTCATTATTCCATGCTAATGTATTCAGACGTTAGCCTGCTTTAAACACTCTAATTTTTTCAAAGTAACAGTCCTGATTTCCCATCACACCAAATAAATGGCATGAAAGTTCCTCAGAAGGTAGAGATTCATCTCACCAGTGCAGACAATTAAGCCTGACCAATGGGTAAACCCCGAAGTTCAACTACGAGCTTTTTAACTGCAACAACTTTAATATACGCTATTGGAGCTGGAATTACCGCGGCTGCTGGCACCAGACTTGCCCTCCAA
+
DDDDDIIIIIIIHIIIIIIHIHIIIIIHIIIIIIIIIIIIIIIIIIIIIIIHIIIIGIIHIGHIIIIIIGGIIIIIIIIIIIIHIIIHIIIGIIIIIIIIIGHIIIIIIIIIHIIIIIIIIHIIIIIIIIIIIIIIIIIIIIIIIIIIIIIIHHIIIIIHIHIIIIIIIIIIIIIIIIIIIIIIIIIIIHIIIIIIIIIIIIIIIIIIIHIIIIIIIIHIIIIIIIIIIIIIIIIIHIIIIIIHHIIIIIIIIIIIIIIIIIIIIIHIIIIIIIIHIIIIIIIIIIIHIIIIIIIIIIIIIIIIIIIIIIIIIIIIIIIIIIIIHIIIIIIIIIIIIIIIIDDDDD
@HISEQ:969:HM2KJBCX2:2:1101:3999:90989 2:N:0:ACTATGCA
ACGTAACCACGTCCCAACTATCCCTATTAATCATTACGGTGATCCTAGAAACCAACAAAATAGAACCATGCCGTCCTATTCTATTATTCCATGCTAATGTATTCGAGCAAAAATGCCTGCTTTAAACACTCTAATTTTTTCAAGGTAAAGGTCCTGGATCCGCAAGACACCCAATAAAGGACATCAAGTTTCTCCAGAAGGTGAGAAATCAACAGTAACAGTTCATACCCCTTAAGGCATGACCATCACGTCAATCCCGAAATTCAACTACGAGCTTTTTAACTGCAACAACTTTAATATACGCTATTGGAGCTGGAATTACCGCGGCTGCTGGCACCAGACTTGCCCTCCAA
+
DDDDDIHHHIIIIGHGHHIIIIIIHIIFHHIIHEEHHHHIIIIIIIIIIIIIHIHHFEEHFHHFHHIGIHECHIDHHHHIIHHIIIIIGCCECFHIIIHIIGHHIIHHHHIIHFHGIIIHIIHHHHHGHHIHHHHEHIIHHIIIIGHHHHHIIHGHHIIHGHGHIHHHHHIHHHEHCIHIHHIIIIIHHHHHIIHHIHHGIHHIIIHIHGHHHIHGHHIHEHHIIIHIIIIIIIIIHHHHF<IHIHIIIHHGIIIHGIIIIHHHHHHIHHEHIIIIIIIIHFHIIIIHIIHIHIIIHIHHIHGIIHHIIIIIHIIIIIHHHIHIIIIIIIIIIIIIIIIHHIHIIHHIDCDDD
@HISEQ:969:HM2KJBCX2:2:1101:2956:90884 2:N:0:ACTATGCA
ACGTAACCACGTCCCAACTATCCCTATTAATCATTACGTCGATCCTAGAAACCAACAAAATAGAATCAAACGTCCTATTTCGTTATTCCATGCTAATGTATTCAAGCGTGAGCCTGCTTTAAACACTCTAATTTTTTCAAAGTAACAGTCCTGATTCCCCATGACACCAAATTAATGACATCATGGTTCGTCAGAAGGTAGGAATCAATAATACCAGTTCGTACAATAGCACGACCAATAAATTGATCCCGAAATTCAACTACGAGCTTTTTAACTGCAACAACTTTAATATACGCTATTGGAGCTGGAATTACCGCGGCTGCTGGCACCAGACTTGCCCTCCAA
+
DDDDDIHEGGHH@HIHID1GEHIIHHIHIIHIIFHHIIHIHIIHHHICGFHHHEFHCHHIIIEIEHIIGHEGF?<EHIIIHIIIIHH@<GHIGHIIIHIIIIIIHHIHIHGIHHIHIIIIIIHHHIIHIIIIIHHHIIIIIIIIIIIIHHHHIIHIIIIIIHIIIIIIIHIHHIIIIIIIIIIIIHHIIIIIIIIIIIIIIIIIIIIIIIIIHIIIIIIIIIIIIIIIIIIIIIIIIIIIIIHGIIIIIIIIIIIIIIIIIIIIIIIIIIIIIIIIIIIIIIIIIIIIIIIIIIIIIIIIIIIIIIIIIIIIIIIIIIIIIIIIIIIIIIIIIIIIIIIIDDDDD
@HISEQ:969:HM2KJBCX2:2:1101:17208:90975 2:N:0:ACTATGCA
ACGTAACCACGTCCCAACTATCCCTATTAATCATTACGTCGATCCTAGAAACCAACAAAATAGAATCAAACGTCCTATTTCATTATTCCATGCTAATGTATTCAAGCGCGAGCTTGCTTTAAACACTCTAATTTTTTCAAAGTAACAGTCCTGATTTCCCATGACACCAAATTAATGACATCGTGGTTCGTCAGAAGGGAGAAACCAATAATGCTAGTACGTACAAAGTACGACCGACATATTAGTCCCGAAATTCAACTACGAGCTTTTTAACTGCAACAACTTTAATATACGCTATTGGAGCTGGAATTACCGCGGCTGCTGGCACCAGACTTGCCCTCCAA
+
DDDDDIIIIIIIIIIIIIIIIIIIIIIIIIIIIIIIIIIIHIIIIII1DHIIIIIIIIIIIIFHHIIIIIIHIIIIIIIIIIIIIIIIIIIHIIIIIIIIIIIIIHIIIIIIIIIIIIIIIIIIIIIIIIIIIHIIIIIIIIIIIIIIIIIIIIIIIIIIIIIIIIIIIIIIIIIIIIIIIIIIIIIIIIIIIIIIIIIIIIIIIIIIIIIIIIIIIIIIIIIIIIIIIIIIIIIIIIIIHIHIIIIIIIIIIIIIIIIIIIIIIIIIIIIIIIIIIIIHIIIIIIIIIIIIIIIIIIIIIIIIIIIIIIIIIIIIIIIIIIIIIIIIIIIIIIIIIIIDDDDD
@HISEQ:969:HM2KJBCX2:2:1101:19318:91582 2:N:0:ACTATGCA
ACGTAACCACGTCCCAACTATCCCTATTAATCATTACGTCGATCCTAGAAACCAACAAAATAGAATCAAACGTCCTATTTCATTATTCCATGCTAATGTATTCAAGCGTGCGCCTGCTTTAAACACTCTAATTTTTTCAAAGTAACAGTCCTGATTCCCCACGACACCAAATTAATGACATCGCGATTCTTCAGAAGGTAGGAGCCAATAATGCCAGTGCGTACCGAGGCACGACCGACAATCTGATCCCGAAATTCAACTACGAGCTTTTTAACTGCAACAACTTTAATATACGCTATTGGAGCTGGAATTACCGCGGCTGCTGGCACCAGACTTGCCCTCCAA
+
@BDBAHEGGHH<CHHGIIIIIGHHHIIGHEHHHIFHIIIIHHHHEHCEHIIHGHHHIIIIHIHIGIIHHICEHHDEHHHIHHIIHFEHHIIIEHHIIHIGIIHHHHHGHIIIIHIHHHHIIIIIIHHIHHHIHHHHGFHIHHIIIHHHHFHEHHHIIHHHIHHHHHD7DIHHHHH@EHHIHIHHCHEHEHHEHHHHCIIIIHG@?EIIHCIIHEHHIIHHEHHHHHIIIHHHIHIIIHC@F1HFGHHIHIIIIIHHHHIHIHIIIHIIHIHHHHHHHHHHHIHGHGIIHIGHHHHIIIIIIIIIGIHHIHHIIIIIIIIIIHHEHF@GGIHHEEHIHHIIDDDDD
@HISEQ:969:HM2KJBCX2:2:1101:17719:91504 2:N:0:ACTATGCA
ACGTAACCACGTCCCAACTATCCCTATTAATCATTACGTCAATCCTAGAAACCAACAAAATAGGATCGAACGTCCTATTTCATTATTCCATGCTAATGTATTCAAGCGTTAGCCTGCTTTAAACACTCTAATTTTTTCAAAGTAACAGTCCTGTTTCCCTGCAACACCAAATTAATGACATTACAGTTCTTCAAGAAGGAGGAATCAGTAAAGCCAGTACATACCATTGGCACGACCAACCTACTGACCCCGAAATTCAACTACGAGCTTTTTAACTGCAACAACTTTAATATACGCTATTGGAGCTGGAATTACCGCGGCTGCTGGCACCAGACTTGCCCTCCAA
+
DBD?DFHHHHFHH=@HHHIGEHEFEHHIICCHHHIIGI@HIEEE?F?FE@GHGHHIH@GHHIFIIHHGHHHC1<C@HGHFHIIIHHIIHH1F?CHHIHHIHGHGIGIGHHHHFGIIGHGHGEHHHHHHHHHGHIIIIIIIIIIIHIHHHHGIHFIIIHIHGHIIIIIHIHHFHHHHHHIIIIHIHIHIGGIHIIHHHIIIIIIHHHHHHIIIHIIIIHHIIHIIIHGIGIIIIIIGIHHGHHHHIIIIIHGIIIIHG@IIIIIIIHHFHIHIIIIIIGIIIHGDF11GIIIHHIGIHIIIIIIIIIHHIHIIIIHHHHIIIHIIHEHHIIIIHHGEEIIIFDCDDD
@HISEQ:969:HM2KJBCX2:2:1101:4898:92429 2:N:0:ACTATGCA
ACGTAACCACGTCCCAACTATCCCTATTAATCATTACGTCGATCCTAGAAACCAACAAAATAGGTTCGATCGTCCTATTTCGTTATTCCATGCTAATGCATTCAAGCGCGAGCCTGCTTTAAGCACTCTAATTTTTTCAAAGTAACAGTCCTGTTTCCCCGCAACAACAAATTAATGCCATCACGGTTCTACAAGAAGGAGGGACCAGTGAGGCCAGTGCATACCAGTGGCACGACCAACCTACTGGCCCCGAAATTCAACTACGAGCTTTTTAACTGCAACAACTTTAATATACGCTATTGGAGCTGGAATTACCGCGGCTGCTGGCACCAGACTTGCCCTCCAA
+
DDDDDIIIIIIHHIIIIIIIIIIIIIIIIIIIIIIIIIIIIIIIIIIIIIIIIHIIIIIIIIIIIIIIIIIIIIIIIIIIIIIIIIIIIIIIIIIIIIIIIIIIIIIIIIIHIIIIIIIIIIIIIIIHIIIIIIIIIHHIIIIIIHIIIIIIIIIIIHIIIIIIIIIIIIIIIHIIIIIIIIIIIIIIIIIIIIIIIIIIIIIIIIIIIIIIIIIIIIIIIIIIIIIIIIIIIIIIIIIIIIIHHIIIIIIIIIIIIIIIIIIIIIIIIIIIIIIIIIIIIIIIIIIIIIIIIIIIIIIIIIIIIIIIIIIIIIIIIIIIIIIIIIIIIIIIIIIIIIIIIDDDDD
@HISEQ:969:HM2KJBCX2:2:1101:7967:92198 2:N:0:ACTATGCA
ACGTAACCACGTCCCAACTATCCCTATTAATCATTACGGTGATCCTAGAAACCAACAAAATAGAATCATGCCGTCCTATTTTATTATTCCATGCTAATGTATTCAAGCAAAATGCCTGCTTTAAACACTCTAATTTTTTCAAAGTAAAGGTCCTGGTTCCCCGCGACACCCAATTAAGGGCATCGTGGTTCTCCAGAAGGTGAGAAATTGACTACACCAGTTCATACCCCTTAAGGCACGACCGATGTGTCAATCCCGAAATTCAACTACGAGCTTTTTAACTGCAACAACTTTAATATACGCTATTGGAGCTGGAATTACCGCGGCTGCTGGCACCAGACTTGCCCTC
+
DDDDDIIIIIIIIIIHGIHHIHHEHIIIIIHGHHIIIIIIIGIIIIHIHIHHHIIIIIIGHIIEEHHHHHHIIIIIEGFHHHHIHHHIIHHHFHHHIIHIIHIIHIIIHIHHHIIIIIIIIIIIIIIIIIHIHIIIIIHHHIIIHIIIIIIHIIIIHHHIIIIIIIIIIHIHHFHIIIHHHIHHHHHHHHIIIIIIIHHIHIIIIIIIIIIHIIIIIIIIIIIIIHHIIIIIIIIIIIIIHIIIIIHHIIIIHEIIIIIIIIHHIIIIIIIIIIIIIIIHIIIIIIIHHIHIHIIIIIIIIIIIIHIIIIIIIIIIIIIIIIHHIIIIIHIIHIIIIIIIHHIIDDDDD
@HISEQ:969:HM2KJBCX2:2:1101:5971:92135 2:N:0:ACTATGCA
ACGTAACCACGTCCCAACTATCCCTATTAATCATTACGTCAATCCTAGAAACCAACAAAATAGGATCAACGTCCTATTTCATTATTCCATGCTAATGTATTCAAGCGCGAGCCTGCTTTAAACACTCTAATTTTTTCAAAGTAACAGTCCTGATTCCCCACCACACCAAATTAATGACATGATGGTTCGTCAGAAGGTAGAAATCAGTAACACCAGTACGTACCGAAGGCACGACCAGCGTACTAATCCCGAAATTCAACTACGAGCTTTTTAACTGCAACAACTTTAATATACGCTATTGGAGCTGGAATTACCGCGGCTGCTGGCACCAGACTTGCCCTCCAA
+
BDDBBHCCFEHEHIIG?CHHIIIGGHHHHHHGHFHIHHFHHHIIHIEHECFHHEFHHCHHHHEHHIIE?FHHEIFCG@GHHIIFHHHH@EEHHHHCCFHH@DD<DCG?CHDGHEHHHHICGEIHHHHHHGHHHHICGHHIIHHGADGHHB1<B<<HHGCHH=FD@GHHIHH@F?GFHGHHHHHEHHHEH=;ECE/GHIF?GCFHHEEHCCD0?C8EHHGD<<0EEECGDE/FDHHEDHECFDF@<F<DFFCDC11@D1D<<C<GDED1<GF<C<1?GG<HGD<1D11FFC<0EHFIIGHFD1E@FCHHGG?EF<<HCC?F1HHIHHHDF<1<1EEIIHHED@0DD
@HISEQ:969:HM2KJBCX2:2:1101:6264:91066 2:N:0:ACTATGCA
ACGTAACCACGTCCCAACTATCCCTATTAATCATTACGTCGATCCTAGAAACCAACAAAATAGGGTCAAAAGTCCTATTTCATTATTCCATGCTAATGTATTCAAGCGTGTGCCTGCTTTAAACACTCTAATTTTTTCAAAGTAACAGTCCTGATTCCCCATGACACCAAATTAATGACATCATAGTTCGTCAGAAGGTAGAAATCAATAATACCAGTGCATACCGGAGGCACGACCAATATATTGATCCCGAAATTCAACTACGAGCTTTTTAACTGCAACAACTTTAATATACGCTATTGGAGCTGGAATTACCGCGGCTGCTGGCACCAGACTTGCCCTCCAA
+
@D<<0DGC@CH1<0D1<C@<<DC1F1FHECHIHI1GFCG@ECGF=GGHHHC<<DCEC?G?C@1G?<1<<<11111<111C<1FH@<C1DC11?HD@HHHHHD4ECDC6@HHHHFF?HGIIHGFEHGHHIHIHGHHHHH<1HGGBFGEEC@IHIIHGEEGCEIHHHHF@0FCECHIHHCFIHFIIH;HE=HHEHCHHHIIIIIHHFIIIIGHIHHIIIIIHIHHHCHHH@HEIHHHHHIHIHFFHHIHIIIIHH@EEHG?HCHHHHHHEIHIHHG@GIIHIHGCCC<1HGEG=GGDIHIHHHFIIIHGIHHIIGHIIIIIHHHHFEHFECHHHHF@EG@?IH@DDD<
@HISEQ:969:HM2KJBCX2:2:1101:3212:93928 2:N:0:ACTATGCA
ACGTAACCACGTCCCAACTATCCCTATTAATCATTACGGTGATCCTAGAAACCAACGAAATAGAATCAGTCCGTCCTATTTCATTATTCCATGCTAATGTATTCAGACGATAGTCTGCTTTAAACACTCTAATTTTTTCAAAGTAACAGTCCTGATTTCCCATCACACCAAATAAATGGCATGAAAGTTCCTCAGAAGGTAGAGATCCATCTCACCAGTGCAGACAATTAAGCCTGACCAATGGGTAGACCCCGAGGTTCAACTACGAGCTTTTTAACTGCAACAACTTTAATATACGCTATTGGAGCTGGAATTACCGCGGCTGCTGGCACCAGACTTGCCC
+
DDDDDIIIIIIIIIIIIIIIIIIIIIIIIIIIIIIIIIIIIIIIIIIIIIIIIIIIIIIIIIHHIIIIIIIIIIIIIIIIIIIHIIIIIHIIHIIIIIIIIIHIIIIIIIIIIIIIIIIHIIHIIIIIIIIIIIIIIIIHHIIIIIIIIIIIHIIIIIIIIIIIIIIIIIIIIIIIIIIIIIIIIIIIIIHIIIIIIIIIIIIIIIIIIHIIIIIIIIIIIIIIIIIIIIIIIIIIIIIIHHIIIIIIIIIIIIIIIIIIIIIHIIIIIIIIIIIIIIIIIIIIIIIIIIIIIIIIIIIIIIIIIIIIIIIIIIIIIIIIIIIIIIIIIIIIIIIIIIDDDDD
@HISEQ:969:HM2KJBCX2:2:1101:6955:93805 2:N:0:ACTATGCA
ACGTAACCACGTCCCAACTATCCCTATTAATCATTACGTCAATCCTAGAAACCAACAAAATAGGATCAAACGTCCTATTTCATTATTCCATGCTAATGTATTCAAGCGTTAGCCTGCTTTAAACACTCTAATTTTTTCAAAGTAACAGTCCTGTTTCCCTGCAACACCAAATTAATGACATTACAGTTCTTCAAGAAGGAGGAACCAGTAAAGCCAGTACATACCAGAGGCACGACCAACTTACTAATCCCGAAATTCAACTACGAGCTTTTTAACTGCAACAACTTTAATATACGCTATTGGAGCTGGAATTACCGCGGCTGCTGGCACCAGACTTGCCCTCCAA
+
DDDDDIIIIHIIIIIIIIIIIIHIIIIIIIIIIIIIIIIIIIIIIIIIIIIIIIIIIIIIIIHHHIHIIIIIIIIIIIIIIIIIIIIIIHIIHIIHIHIIIIIIIIIIIIIIGIIIIIIHIHIIIIIIIIIIIIHIIIIIIIIIIIIIHIIHIIIIIIIIIIIIIIIHIIIIIIIIIIHIIIIIIHIIIHIIIIIIIIIIIIIIIIIIIIIIIIIIIIIIIIIIIIIIIIIIIIIIIIIIIIHHHIIHHIIIIIIIIIIIIIHIIIIIHIIIIIIIIIIIIIIIIIHIIIIIIIHIIIIIHIIIIIIIIIIIIIIIIIIIIIIIIIIIIIIIIIGIIIIIIDDDDD
@HISEQ:969:HM2KJBCX2:2:1101:16620:94455 2:N:0:ACTATGCA
ACGTAACCACGTCCCAACTATCCCTATTAATCATTACGGTGATCCTAGAAACCAACAAAATAGAACCATGCCGTCCTATTTCATTATTCCATGCTAATGTATTCAAGCGTAAGCCTGCTTTAAACACTCTAATTTTTTCAAAGTAACAGTCCTGATTCCCCACGACACCAAATTAATGACATCGCGGTTCTTCAGAAGGTAGGAACCAATAATGCCAGTGCGTACCGAAGCACGACCAACAATTTGATCCCGAAATTCAACTACGAGCTTTTTAACTGCAACAACTTTAATATACGCTATTGGAGCTGGAATTACCGCGGCTGCTGGCACCAGACTTGCCCTCAA
+
DDDDDIIIIIIHHHHHHHIIIHIIIIHIIIIIHHIHHCHHHHIIHHHHHHIIIICHHIGIIIIIIIIIIHIIHIIIIIEHI@HHHGHH@@HHHFHIIIHHHHHHHHFHIHFHHEEGHIHIHIIIH@GFGHHIHHHIIHHIIIHHIHHIIHHIHHGGEHCFGHIGFHIIIIIHHHHIIIHIDGIHHHHCIGHHFHHHHIHHHHFIIGIIHHIIHFGHHIHIIHIHGIHIIIIIIIIHHGHIIHG@IIIIIIHIIHIHIIIIIIHHIHGIIIIIIIIHIIIIIHHHHIIHIHIIIHIIHHGIIIIHIIHHEIHIIIHIHIIIIIIIIIHHHIIIHHIIIIIIDDDDD
@HISEQ:969:HM2KJBCX2:2:1101:10257:95024 2:N:0:ACTATGCA
ACGTAACCACGTCCCAACTATCCCTATTAATCATTACGTCGATCCTAGAAACCAACAAAATAGAATCAAACGTCCTATTTCATTATTCCATGCTAATGTATTCAAGCGCGAGCTTGCTTTAAACACTCTAATTTTTTCAAAGTAACAGTCCTGATTTCCCATGACACCAAATTAATGACATCGTGGTTCGTCAGAAGGGAGAAACCAATAATGCTAGTACGTACAAAGTACGACCGACATATTAGTCCCGAAATTCAACTACGAGCTTTTTAACTGCAACAACTTTAATATACGCTATTGGAGCTGGAATTACCGCGGCTGCTGGCACCAGACTTGCCCTCCAA
+
DDDDDHHIIIIIIIIIIIIIIIIIIIIIIIIIIIIIIIIIIIIIIIIIIIIIIIIIIIIIIIIHIIIIIIIIIHHIIIIIIIIIGIIIIHIIIIIIIIIIIHHIIIIIIIIIIIIIIIIIIIIHIIIIIIIIIIIIIIIIIIIIIIIIGHIIIIIIIIIIIIIIIIHIIIIIIIIIIIIIIIIIIIIIIIIIIIIIIIIIIIIIIIIIIIIIIIHIIIIIIIIIIIIIIIIIIIIIIIIIIHHIIIIIIIIIIIIIIIIIIIIIIIIIIIIIIIIIIIIIIIIIIIIIIIIIIIIIIIIIIIIIIIIIIIIIIIIIIIIIIIIIIIIIIIIIIIIIIIIDDDDD
@HISEQ:969:HM2KJBCX2:2:1101:3971:95312 2:N:0:ACTATGCA
ACGTAACCACGTCCCAACTATCCCTATTAATCATTACGGTGATCCTAGAAACCAACAAAATAGAACCAATCCGTCCTATTTCATTATTCCATGCTAATGTATTCAGACTTAAGCCTGCTTTAAACACTCTAATTTTTTCAAAGTAACAGTCCTGATTTCCCAACACACCAAATTAATGACATGAAGGTTCTTCAGAAGGTAGAAATTCGCCACTACTGTACGGACCGTAAAGCCCGACCATAGGACAAATTTCGAATTTCAACTACGAGCTTTTTAACTGCAACAACTTTAATATACGCTATTGGAGCTGGAATTACCGCGGCTGCTGGCACCAGACTTGCCCTCCAA
+
DDDDDIIIIIIIIIIIIIIIIIIIIIIIIHIHIIIIIIHIHIIIIIHIIIIIIHHH?HEHIIIGIIIIHIIIIHIIIGIHIIIIIIIIIIIHIIIIIIIIIHHIHHIIIIIIHIIIHIIIIIIIIHIIIHIIGHIIIIIEHHIIIIIHFHIIHHIIIHIIHIHIGIHHGIIIIIIIIIIIIIIIIIIHHHHIIIIIIIIIIIIIIIIIIIIIIIIIIIIIIIIIIIIIIIIIIIHIIIIIIIIIIFHIIIHIIIIIIIIIIIHGIIIIIIIIIIIIIIIIIIIIIHIIIIIIIIIIIIIIIIIIIIIIIIIIIIIIIIIIIIIIIIIIIIIIIIIHIIIIIIIDDDDD
@HISEQ:969:HM2KJBCX2:2:1101:6056:95846 2:N:0:ACTATGCA
ACGTAACCACGTCCCAACTATCCCTATTAATCATTACGTCAATCCTAGAAACCAACAAAATAGGATCAAACGTCCTATTTCATTATTCCATGCTAATGTATTCAAGCGTTAGCCTGCTTTAAACACTCTAATTTTTTCAAAGTAACAGTCCTGTTTCCCTGCAACACCAAATTAATGACATTACAGTTCTTCAAGAAGGAGGAACCAGTAAAGCCAGTACATACCAGAGGCACGACCAACCTACTAATCCCGAAATTCAACTACGAGCTTTTTAACTGCAACAACTTTAATATACGCTATTGGAGCTGGAATTACCGCGGCTGCTGGCACCAGACTTGCCCTCCAA
+
DCDDDIIIIIIIIIIIHGHIIIIHIIIIIIIIIIIIIIEHIHIIIIHHIIIHIIIGIHHEHHHI@GHIIIIIHIIIIIHIHIIIIGHIIIIIFHIIIIHIIHHHIHIIIIIIIIIIIIIHHIIIIIIIHIIIIIIIIIIIFIIIIHIIHHIIIIIIIIIIIIIIIIIIIIHHIIIIIIIIIIHHIIIHIIHIIIIIIIIIIIIIIIIIIIIIIIIIIIIIIIIIIIIHIIIIIIIIHIHIIIHHDHEHIIIIIIHHHIIHIHHHIIHIIIIIIIIIIIIIIGIIIIHIIIIIIIIIIIIIHIIIIIIIIIIIIIIIIIIIIHIIIIIIIIIIIIIIIIIIIDDDDD
@HISEQ:969:HM2KJBCX2:2:1101:6069:96230 2:N:0:ACTATGCA
ACGTAACCACGTCCCAACTATCCCTATTAATCATTACGTCGATCCTAAAAACCAACAAAATAGGGTCAAACGTCCTATTTCATTATTCCATGCTAATGTATTCAAGCGTGTGCCTGCTTTAAACACTCTAATTTTTTCAAAGTAACAGTCCTGATTCCCCATGACACCAAATTAATGACATCACAGTTCGTCAGAAGGTAGAAATCAATAATACCAGTGCATACCGGAGGCACGACCAATATATTGATCCCGAAATTCAACTACGAGCTTTTTAACTGCAACAACTTTAATATACGCTATTGGAGCTGGAATTACCGCGGCTGCTGGCACCAGACTTGCCCTCCAA
+
DDDDDIHHIIHHHHIHIIIIIGIIIIIIIIIIIIIIIIHIIIIIIIIIIHIIHIIICHIIIIIIIHIIIIIHIIIIIGDHHIHIIIIIHHIIIIIIHHIIIIIHIIIHIIIIIIIIIHHIIHIIHIIIIIIIIIHHHHHHIIIIIHIIIIHHIHHIIIIHIIIIIIIHIHIIHGIHIIIIIIIIIIHHIIHIIIIIIIIHIIIIIIIIIIHIIIIIIIIHIIIIIIHIIHIIIIIIIHHIIHIIHIIIHIIIIIIIIIIIIIHIHHIIIIIIIIIIIIIGIIIIIGIIIIIIIHIIIHHGHIIIIIIIIIIHIIIIIIIIIIHIGIIIIIIIIIIIIIIIIDCDDD
@HISEQ:969:HM2KJBCX2:2:1101:20193:96441 2:N:0:ACTATGCA
ACGTAACCACGTCCCAACTATCCCTATTAATCATTACGGTGGTCCTAGACCAACAAAATAGAACCAACGTCCTATTTTATTATTCCATGCTAATCTATTCAAGCAAAAGCCCGCTTTAAACACTCTAATTTTTTCAAGGTAATGGTTCTGGTTCCCCGACACACCCAATAAAGGACATATCGGCTCACCAGAAGGATAGACCCGACAACAGGACAGTACTCGCCAGAGACGGACCGCCCGGTCAGGCCTAAAATTCAACTACGAGCTTTTTAACTGCAACAACTTTAATATACGCTATTGGAGCTGGAATTACCGCGGCTGCTGGCACCAGACTTGCCCTCCAA
+
CDDDDIIIIHIIIHHIIIIIIIIIIIIIIIIIIIGIIIIIIIIIIIIIIIHHGIIIIHIIHIIIIIIIIIIIIIIIIIHIIIIIIIIIIGHHIIIIIIIIEEGIIIIIIHHHHIIIIIIHHHIIHIIHIHIIHIHHHHHIIIIIHIIIIHGIHIIIIIIIIIIIIIIIIGIIIIIIIIIIIIIHHIIIIIGFIHIIIIHHIIIIIIIHIIIHIIIIIIIIIIIIIIIIIIIIIIIIIIIIIIIIIIHHIIIIIIHHIIHHHIIIIIIIIIIIIIIIIFIIIIIIIIIIIIHIIIIHHEHHIIIIIIIIIIGIIIIIIIIIIIIIIIIIIIIIIIIIIHIDDDDD
@HISEQ:969:HM2KJBCX2:2:1101:5497:97194 2:N:0:ACTATGCA
ACGTAACCACGTCCCAACTATCCCTATTAATCATTACGTCAATCCTAGAAACCAACAAAATAGGATCGAACGTCCTATTTCATTATTCCATGCTAATGTATTCAAGCGTTAGCCTGCTTTAAACACTCTAATTTTTTCAAAGTAACAGTCCTGTTTCCCTGCAACACCAAATTAATGACATTACAGTTCTTCAAGAAGGAGGAATCAGTAAAGCCAGTACATACCATTGGCACGACCAACCTACTGACCCCGAAATTCAACTACGAGCTTTTTAACTGCAACAACTTTAATATACGCTATTGGAGCTGGAATTACCGCGGCTGCTGGCACCAGACTTGCCCTCCAA
+
DDDDDHHEHIIIGHHIEHIHHHEHHHHHHIIIIIGIHHHHHHHIIIGHII@CFHHHIIGEH@CHEHHHIIIHGHHHHEG@1FFHHEFFHIFEC?HEGHHHHHIIHHIHHHI?FHHIHFIIGIHIHIGIHHIHHIHIIHGHIHHIHHHIIHIGIIHIIIIHIIHHIIIIGIHHIIIIIIIIIIIIIIIHFIHIHIIIIIGHHIIIHIIIIHHHHD<1HIIIIIIIIH9IIIIIIIHIHGHIIHHGHIHIIIIIIIIIIIHHGHIHIIIIIHIIGHHIIIIIIIIIIIIIIHHIIIIIIIIIHIIIIIHIIIIIIIIIIIIIIGIIIIIIIIIIIHIIIIHIICDDDC
@HISEQ:969:HM2KJBCX2:2:1101:19470:97698 2:N:0:ACTATGCA
ACGTAACCACGTCCCAACTATCCCTATTAATCATTACGTCAATCCTAGAAACCAACAAAATAGGATCAAACGTCCTATTTCATTATTCCATGCTAATGTATTCAAGCGTTAGCCTGCTTTAAACACTCTAATTTTTTCAAAGTAACAGTCCTGTTTCCCTGCAACACCAAATTAATGACATTACAGTTCTTCAAGAAGGAGGAACCAGTAAAGCCAGTACATACCAGAGGCACGACCAACCTACTAATCCCGAAATTCAACTACGAGCTTTTTAACTGCAACAACTTTAATATACGCTATTGGAGCTGGAATTACCGCGGCTGCTGGCACCAGACTTGCCCTCCAA
+
DDDDDIIHIIHHHIIIIIIHHIHIIIIIGIIHIIIIIIIIIIIIIIIIIIIIIIIIHIIIIIHIIIIIIIHEIIIIIIHIIIIHIIIIIIIIIIIIIIIIIGIHHGHHHHHHHHHIIIIIIHHGHHHHHHHIIIIIIIHFIHHIHHHIHEGHHGHHIIIIIIIIHHHIHHHIIIIGEIHFIIIIIHHHEHEHIIIIIIIIIIIIHIIIHIIIHIIIIIIIHHIIHIIIIIIIIIHHIIHHIHHHIIIHIHHHHHIEHHHHHHHHIIIHIIIIHIHHIHIIIIIHHHHHHIIIIHIHIHHGFIIIIIHIIIIIIIHDIIIIIIIIHIIIIIIIIHIIIIIIHDADDD
@HISEQ:969:HM2KJBCX2:2:1101:9650:98100 2:N:0:ACTATGCA
ACGTAACCACGTCCCAACTATCCCATTAATCATTACGTCAATCCTAGAAACCAACAAAATAAGATCGAACGTCCTATTTCATTATTCCATGCTAATGTATTCAAGCGTTAGCTTGCTTTAAACACTCTAATTTTTTCAAAGTAACAGTCCAAATTCCCCGCAACACCAAATTAATGGCATTACGGTTCATAAGGAAGGAGGAATCAGTGAGACCAGTACATACCAGAGGCATGACCAACCTACTAACCCCGAAATTCAACTACGAGCTTTTTAACTGCAACAACTTTAATATACGCTATTGGAGCTGGAATTACCGCGGCTGCTGGCACCAGACTTGCCCTCCAA
+
DDDBDICFFHECGHDEHHIIIIIIIIHHHIHHHHHIIEFFHHHHHHHEHEGHIHHIHCFHEHIHHEHHFFE<@EEHHHEHHHHIIEHIIIGHHHIHGGHIIHHEIHHIHHIHHHHHGGHEHHHGHHGHHHIGFCHEIHIHIIIIHIGIHIGIHHEIIHIIHHGGFHGGHIHFHHHHH?HEIHHHIIIIHHGIHHHIIIIIIIHIIIIHIGIHHHIIIIIGIIIIHIHIHHGIHIHGIHIHHHHCCGEHIHHHEIIIHHHHDIIIHIIIIIIIIIIIIHIHFHGHHHHHIIHGIHIIIIIIIIHHIHIIIIIIIIIIIIIIIIIIIIIIIIIIIIIIIIIICCDBA
@HISEQ:969:HM2KJBCX2:2:1101:15934:97067 2:N:0:ACTATGCA
ACGTAACCACGTCCCAACTATCCCTATTAATCATTACGTCAATCCTAGAAACCAACAAAATAGGATCAAACGTCCTATTTCATTATTCCATGCTAATGTATTCAAGCGTTAGCCTGCTTTAAACACTCTAATTTTTTCAAAGTAACAGTCCTGTTTCCCTGCAACACCAAATTAATGACATTACAGTTCTTCAAGAAGGAGGAACCAGTGAAGCCAGTACATACCAGAGGCACGACCAACCTACTAATCCCGAAATTCAACTACGAGCTTTTTAACTGCAACAACTTTAATATACGCTATTGGAGCTGGAATTACCGCGGCTGCTGGCACCAGACTTGCCCTCCAA
+
DDDDCIIIIIIHIIIIIIIIHEEIIGHIIHFHHHHHHIIIIIIIIHIFIHIIIHIHICEHHHHFHIHHHHIGHHIIGHGHHHIEHIHIHEG?GHHGHIHHIIIIIIHIIIIIIIIIHIIIGHIIGHHHHHIIIIIFHIIHHHHHEIIIGHIIIIHIHHIIIHIIIIIHIIHHIHIHIIIIIIIIIIIIIIIIIIIIIIIIIIIIIIIIIIIIIIIIIIIIIIIIIIIIIIIIIIIIIIHIIIHGHHHHIIIIIIIHIIIHIIIHIIIIIIIIIIIIIIIIIIIIIHHIIIIIIIIIIIIIIIIIIIIIIIIIIIIIIIIIIIIIIIIIIIIIIIIIIIIIIDDDDD
@HISEQ:969:HM2KJBCX2:2:1101:12806:98028 2:N:0:ACTATGCA
ACGTAACCACGTCCCAACTATCCCTATTAATCATTACGTCAATCCTAGAAACCAACAAAATAGGATCGAACGTCCTATTTCATTATTCCATGCTAATGTATTCAAGCGTTAGCCTGCTTTAAACACTCTAATTTTTTCAAAGTAACAGTCCTGTTTCCCTGCAACACCAAATTAATGGCATTACAGTTCTTCAGAAAGGAGGAACCAGCAAAGCCAGTGCATACCAGTGGCACGACCAACCTGCTGATCCCGAAATTCAACTACGAGCTTTTTAACTGCAACAACTTTAATATACGCTATTGGAGCTGGAATTACCGCGGCTGCTGGCACCAGACTTGCCCTCCAA
+
DDDDDIIIIIIIIIIIIIIIIIIIIIHHHIIIIIIIIIIIIIIIIIIHIIIIIIIIIHIEHHIIIGIIIIIIIGHIIHIIIIIIIIIIHIHIIIIIIIIHHHHIHHIHHIHIHIIIIIIIIIHIIIIIIIIIIIGHIIIGIIHHIIIIIIIIIIIIHIIIIIIIIIIIIIIHHIIIHIIIIIIIIIIHHHIIIIIIIIIIIIIIHIIIIIIIIIIIIIIIIIIIIIIIIIIIIIIIIIIIIIIHHIIIIIIIIIIIIIIIIIIIIIIIIIIIIIIIIIIIIIIIHIIIIIIIIIIIIIIIIIIIIIIIIIIIIIIIIIIIIIIIIIIIIIIIIIIIIIIIIDDDDD
@HISEQ:969:HM2KJBCX2:2:1101:6293:98506 2:N:0:ACTATGCA
ACGTAACCACGTCCCAACTATCCCTATTAAATCATTACGTCAATCCTAGAAACCAACAAAATAGAATCAAACGTCCTATTTCATTATTCCATGCTAATGTATTCAAGCGTGCGCCTGCTTTAAACACTCTAATTTTTTCAAAGTAACAGTCCTGATTCCCCACGACACCAAATTAATGACATCGCGGTTCTTCAGAAGGTAGGAACCAATAATGCCAGTACGTACCGAGGCACGACCGACAGTCTGATCCCGAAATTCAACTACGAGCTTTTTAACTGCAACAACTTTAACATACGCTATTGGAGCTGGAATTACCGCGGCTGCTGGCACCAGACTTGCCCTCCA
+
DDDDDIIIIIIIIIIHIIIIIIIIIIIIIGIIIIIIIIHGHIIIIIIIHIIIIHIIIIIIIIGIIIHHIIIIHHHGHIIIIIIIIIHGHIIIHIIIIIIIIIIIIIIIIIIIIIIIIIIIIIHIHIIIIIIIIHHIIIIIIIIIIIIIHHIIIIIIIIIIIIIHIIIIIIIIHHIHHIIIIIIIIIIIIIIIIIIIIIIIIIIIIIIIIIHHIIIHIIIIIIIIIIIIIIIIIIIIIIIIIIIHIIIIIIIIIIIIIHIIIIIIIIIIIIIIIIIIIIIIIIIHHIHIIIGIIIIIIIIHIIIIIIIIIIIIIIIIIIIIIIIIIIIIIIIIIHHIIIIIDDDDD
@HISEQ:969:HM2KJBCX2:2:1101:14313:98908 2:N:0:ACTATGCA
ACGTAACCACGTCCCAACTATCCCTTAATCATTACGGCGGTCCTAGAAACCAACAAAATAGAACCGCACGTCCTATTCTATTATTCCATGCTAACGTATTCGAGCAAATGCCTGCTTTGAACACTCTAATTTTTTCAAAGTAAAAGTCCTGGTCCCCAACACGCCCAGTGAAGGGCATGCGGTTCTCCAGAAGAAAAGGCCCGGCCGGACAAGTGCACGCGGTGAGGCGGACCTGCCAGCCAGGCCAAAGGTTCAACTACGAGCTTTTTAACTGCAACAACTTTAATATACGCTATTGGAGCTGGAATTACCGCGGCTGCTGGCACCAGACTTGCCCTCCAA
+
B@D<DEHI1<01<EGHHIIEEHHFH@G@CCHCHHEHCC/<C/CF?GFGE?G11CCHHHHEEHHH?CCHCHF?EEHHCHHGC<<F1<GE?GGHHGDFGHFHIHHHEFHCEGEFIHEFDHFCGHHGHHH1@IIIHH@GFHHHHHHHEEGHIHHDEECEGC@G/DFHFFAG7ADHGFFGHHEHHHIIH<HIHHHHHFFHH?DGHDHECHFHIIIIIFHGHHHGGIHHHGHHHHHGHIIIIHHCDHEGHIHHIIHIHHIHIHIHHCHIHIIIHIIHIIIIIHHIIHIGGCIIHHGIIIHHHEEGIIIIIHHEHHIIHHIHGHHFHGG?HEHIHFGEHIIIHDDDD@
@HISEQ:969:HM2KJBCX2:2:1101:4555:98643 2:N:0:ACTATGCA
ACGTAACCACGTCCCAACTATCCCTATTAATCATTACGTCGATCCTAGAAACCAACAAAATAGAATCAAACGTCCTATTTCGTTATTCCATGCTAATGTATTCAAGCGTGAGCCTGCTTTAAACACTCTAATTTTTTCAAAGTAACAGTCCTGATTCCCCATGACACCAAATTAATGACATCATGGTTCGTCAGAAGGTAGGAATCAATAATACCAGTACGTACAATAGCACGACCAATAAATTGATCCCGAAATTCAACTACGAGCTTTTTAACTGCAACAACTTTAATATACGCTATTGGAGCTGGAATTACCGCGGCTGCTGGCACCAGACTTGCCCTCCAA
+
DCCDDIIIIHIIIIIIIIIIIIHIIIHIIIIIIIIIIIIIIIIIIIIHIIIIIIIIIIGHIIIIIIIIIIIIIGIIIIIHFHHIIIIIGIHIIIHIIIIIIIIHIIIIIIIIIHIIIIIIIIIIIIIGIIIIIIHHHIHIIIHIIIIIIIHIIIIIIHIIIIGIIIIIIIIHIIIIIIIIIIIIIIIIIGIIIIIIIIIIIIIHHIIIIIIIHIIIIIIIIIIIIIIIIIIIIIIIIIIIIIHHIIIIIIIIIIIIIIIIIIIIIIIIIIIIIIIIIIIIHIIIIIHIIIIHIIIIHIIIIIIIIIIIIIIIIIIIIIIIIIIIIIIIIIIIIHIIIIIIDDDDD
@HISEQ:969:HM2KJBCX2:2:1101:3624:98032 2:N:0:ACTATGCA
ACGTAACCACGTCCCAACTATCCCTATTAATCATTACGTCAATCCTAGAAATCAACAAAATAGGATCAAACGTCCTATTTCATTATTCCATGCTAATGTATTCAAGCGTTAGCCTGCTTTAAACACTCTAATTTTTTCAAAGTAACAGTCCTGTTTCCCTGCAACACCAAATTAATGGCATTACAGTTCTTCAGAAAGGAGGAATCAGCGAAGCCAGTGCATACCAGTGGCACGACCAACCTGCTGACCCCGAAATTCAACTACGAGCTTTTTAACTGCAACAACTTTAATATACGCTATTGGAGCTGGAATTACCGCGGCTGCTGGCACCAGACTTGCCCTCCAA
+
D0@DDGHIGCGCC0<DE@F@CG1<<CHHH1CFHHCHHHH1DCGC?CFH@GEHHHHHHCCFHEF?1C?GHC1<<100<CG1<GHCHHHF1@<C?11<DD?HEHEC@<BC8<D&<CFCHACGHH<F?AFGDCGHB1FCEFEHF@DBC?HFHIHC:CHEHHHFDGCH5;HHHGGCHHHF@HGGCHDHFHCHF/HE@CHIHIHE7GEF@CCC??HHCCHHEIGIIHHFHHHHCEEHH@HHF@DCHE?GD0CHHGG@IIHHGFHHIHHHHHIIHIIHHHEHIIIIHIHHHHHGIIIIHIIIHEHHGHEHHEHHFHHHHHHHCHIIIIIIIIGHHHHHIHIHIHIHIDDDDB
@HISEQ:969:HM2KJBCX2:2:1101:15911:98275 2:N:0:ACTATGCA
ACGTAACCACGTCCCAACTATCCCTATTAATCATTACGTCAATCCTAGAAACCAACAAAATAGGATCGAACGTCCTATTTCATTATTCCATGCTAATGTATTCAAGCGTTAGCCTGCTTTAAACACTCTAATTTTTTCAAAGTAACAGTCCTGTTTCCCTGCAACACCAAATTAATGACATTACAGTTCTTCAAGAAGGAGGAATCAGTAAAGCCAGTACATACCATAGGCACGACCAACCTACTGACCCCGAAATTCAACTACGAGCTTTTTAACTGCAACAACTTTAATATACGCTATTGGAGCTGGAATTACCGCGGCTGCTGGCACCAGACTTGCCCTCCAA
+
DDDDDIIIIIIIIIIIIIIIIIIIIIIIIIIIIIIIIIIIIIIIIIIIIIIIIIHIIHHIIIIIIIIHHIIIIHHIHIIHIIIIHIIIIIIIIIIHHCFIIHHHIHHGHGHIIHIIIIIIHIIGIIIIIIIII<IIII<EEHHIIIIIIFIIIII<IHGHIIFHIGIHGIIH;IHHIIIIIIIGHHEFCHHHCF<FEHFHIIIG0F<7FFHHHI?EEHGHG6GHHBE@FHGE?CCC@>E@EAFDD</6DF?@EGEE@?GHECCEF1G=HHHED<1FHFCF<<1<F1?H@C10C<<HHGCHHHGHHGCCHHFHDHD?</FCGHIHCF<<<EDC@HHHCC<0<00<<<
@HISEQ:969:HM2KJBCX2:2:1101:1992:99740 2:N:0:ACTATGCA
ACGTAACCACGTCCCAACTATCCCTATTAATCATTACGGTGGTCCTAGAAACCAACAAAATAGAACTACAACGTCCTATTCTATTATTCCATGCTAATCTATTCAAGCAATAGCCCGCTTTAAACACTCTAATTTTTTCAAGGTAATGGTCCTGGCTCCCCAACACACCCAATAAAGGGCATACTGGTTCACCAGAAGGAAGACCCGACAGCAGACAGTACTCGCCAAAGACGGACCGCCCGGCCAGGCCTAAAATTCAACTACGAGCTTTTTAACTGCAACAACTTTAATATACGCTATTGGAGCTGGAATTACCGCGGCTGCTGGCACCAGACTTGCCCTCC
+
DDDDDIIIIIIIIIIIHIIIIIIIIIIIIIIIIIIIIIIIIIIIIIIIIIIIIIIIIIIIIIHIGIIIIIIIIHHIIIHHIIIIIIIIIIIIGIIIIIIIIHHIIIIIIIIIIIIIIIGIIHIIIIIIIIIIIIIIIIHIIIIIIIIIIIIIIHIIIIIIIIIIIIIIHIIIIIIIIIIIIIIIIIIIIIIIIIIIIIIIIIIIIIIIIIIIIIIIIIIIIIIIIIIIIIIIIIIIIIIIIFFIIIIIIIIIIIIIIIIIIIIIIIIIIIIIIIIIIIIIIIIIIIIIIIIIIIIIIIIIIIIIIIIIIIIIIIIIIIIIIIIIIIIIIIIIHGHIIIIDDDDD
@HISEQ:969:HM2KJBCX2:2:1101:12452:99357 2:N:0:ACTATGCA
ACGTAACCACGTCCCAACTATCCCTATTAATCATTACATCGATCCTAGAAACCAACAAAATAGAATCGGATGTCCTATTTCATTATTCCATGCTAATGTATTCAAGCGTGAGCCTGCTTTAAACACTCTAATTTTTTCAAGGTAACAGTCCTAATTCCCCGTGACACCAAATTAATGGCATTACGGTTCTTTAGAAGGTGAGAAATCAATAATATCAGTACATACCAACGGCATGACCGAAACATTGATCCCGAAATTCAACTACGAGCTTTTTAACTGCAACAACTTTAATATACGCTATTGGAGCTGGAATTACCGCGGCTGCTGGCACCAGACTTGCCCTCCAA
+
DDDDDIIIIIIIIIHIIIIIHHIIHIIIIIHIEHIIIGHIIIIIIHIIIIIIHICHIIIIIIGHIIIICGHHHHHIEHHFHHIHIIIIIIIIGI@HHEEHH@HHHIIIHIHH?IIIHIIHHIIIHIIIIIIHIIIHHIHHIGIHIIIIIIIIHHHIHIIIIHHIIIHIIIIIIIIIIGIIIIIIIIHHIHIIIIIIIIIHIIIIIGIIHHIIIIIIIIHIHIIHIIIIIHHIIIIIII=II=IIIHIIIGHHHIIIIIIIIIHIIIIIIIIIIIHGIIGIIIIIIIIIIIIIIIIIIIIIIIIIIIIIHHEHHIIIIIIIIIIIIIIIIIIIIIHIIIIIIIDDDDA
@HISEQ:969:HM2KJBCX2:2:1102:7038:2190 2:N:0:ACTATGCA
ACGTAACCACGTCCCAACTATCCCTATTAATCATTACGTCAATCCTAGAAACCAACAAAATAGGATCAACGTCCTATTTCATTATTCCATGCTAATGTATTCAAGCGCGAGCCTGCTTTAAACACTCTAATTTTTTCAAAGTAACAGTCCTGATTCCCCACCACACCAAATTAATGACATGATGGTTCGTCAGAAGGTAGAAATCAGTAACACCAGTACGTACCGAAGGCACGACCAGCGTACTAATCCCGAAATTCAACTACGAGCTTTTTAACTGCAACAACTTTAATATACGCTATTGGAGCTGGAATTACCGCGGCTGCTGGCACCAGACTTGCCCTCCAA
+
DDDDDIIIIHHHHIIIIIIIIIIHIIIIIIIIHHIIIIIIIIIIGIIIHIIIHIIIIIIIIHHIHIIIIIHHHGIHIGIIIIIIIIIHHHGIIHIIHIIIIHHIIIIIIIHIIIIIIIIIIIIIHIIHIIIIIIIIIIIIIHIHHIIIIIIIHHHIIIHIIIIIHIIIIIIIIIHHHGGIIIIIIIIIIHGIHGIIIIIIIIIIIIIIIIIIIIIIIIIIIIIIIIIIIIIIIIIIIIIIIHIHIIIIIIIIIIIIIIIIHHIIIIIIIIIIIIIIIIIHIIIHHIIIIIIIIIIIIHHHIIIIIIIIIIIIIIIIIIIIIIIIIIIIIIIIIIIIIIIHDDDDD
@HISEQ:969:HM2KJBCX2:2:1102:14332:2095 2:N:0:ACTATGCA
ACGTAACCACGTCCCAACTATCCCTATTAATCATTACGGTGATCCTAGAAACCAACAAAATAGAACCATGCCGTCCTATTCTATTATTCCATGCTAATGTATTCGAGCAAAAATGCCTGCTTTAAACACTCTAATTTTTTCAAGGTAAAGGTCCTGGATCCGCAAGACACCCAATAAAGGACATCAAGTTTCTCCAGAAGGTGAGAAATCAACAGTAACAGTTCATACCCCTTAAGGCATGACCATCACGTCAATCCCGAAATTCAACTACGAGCTTTTTAACTGCAACAACTTTAATATACGCTATTGGAGCTGGAATTACCGCGGCTGCTGGCACCAGACTTGCCCTCCAA
+
ADDDDIIIIIIIIIIIIIIIHIIIHIIIIIIIIIHIIHHHIFHHHIIGIIIIIIHIIIIIIIIIIIIIIFHHDHHIIIIHIEHHIGHIIFFHIIIIIIIHH@FHGIIIIFFFFFC?FFGFEHIHIIIIHIHHIIHIIHHHIHIIHIIHIIIIIIIHIHHHIHIHFIIIHHEIHIIHHHHHHIHIIHHHHHHIIIIIIIHHHEIIIHHHCHHIHHEHGGIIIIIIHHIIIIIIIIIIIHEIHHIHHHIIHHFCIIHHIHIIIIHHIIIIHHHIIIIHIIIIIHIHIIHIHIHHIHIIIIIHIIIIIIIIIIIHHHHIIIHIIIIIIIIIIIIIIIIIIIIIIIIIIHHHDDDAA
@HISEQ:969:HM2KJBCX2:2:1102:15140:2669 2:N:0:ACTATGCA
ACGTAACCACGTCCCAACTATCCCTATTAATCATTACGTCGATCCTAGAAACCAACAAAATAGAATCAAACGTCCTATTTCGTTATTCCATGCTAATGTATTCAAGCGTGAGCCTGCTTTAAACACTCTAATTTTTTCAAAGTAACAGTCCTGATTCCCCATGACACCAAATTAATGACATCATGGTTCGTCAGAAGGTAGGAATCAATAATACCAGTACGTACAATAGCACGACCAATAAATTGATCCCGAAATTCAACTACGAGCTTTTTAACTGCAACAACTTTAATATACGCTATTGGAGCTGGAATTACCGCGGCTGCTGGCACCAGACTTGCCCTCCAA
+
DDDDCIIIIIIHIIIIIIIIIIIIIIIIIIIIIIIIIIIIHIHIIIIIIIIIIIIIIIIIIIIIIIIIIIIIIIIIIIIIHIIIIIIIHIIIIIIIIIIIIHIIIIIIIIIIIIIIIIIIIIIIIIIIIIIIIIIIIIIHHI?IIIIIIIIIIIIIIIIIIIIIIIIIIIIIIIIIIIIIIIIIIIIIIIIIIIIIIIIIIIIIIIIHIIIIHIIIIIIIIIIIIIIIIIIIIIIIIIIIIIIHIIHIIIIIIIIIIIIIIIIIIIIIIIIIIIIIIIIIIIIIIIIIIIIIIIIIIIIIIIIIIIIIIIIIIIIIIIIIIIIIIIIIIIIIIIIIIIIIDDDDD
@HISEQ:969:HM2KJBCX2:2:1102:11970:4623 2:N:0:ACTATGCA
ACGTAACCACGTCCCAACTACCCTATTAATCATTACGTCGATCCTAGAAACCAACAAAATAGAATAAAACGTCCTATTTCATTATTCCATGCTAATGTATTCAAGCGTAAGCCTGCTTTAAACACTCTAATTTTTTCAAAGTAACAGTCCTGATTCCCCACGACACCAAATTAATGACATCGCGGTTCTTCAGAAGGTAGGAACCAATAATGCCAGTGCGTACCGAAGCACGACCAACAATTTGATCCCGAAATTCAACTACGAGCTTTTTAACTGCAACAACTTTAATATACGCTATTGGAGCTGGAATTACCGCGGCTGCTGGCACCAGACTTGCCCTCCAA
+
DDDDDIHIHHIEGEHHIHIIIIIIHIIHIIIHHIGIIHHIHICHIIIHHHIHHIIIHIIIEHIHHIGIIHDHHIIIIIIIIIIIIHIIIHIGIHIIIIIIIIIHHHHHIIHHIHHHHHIHIIIIIIIIIIIIIHHHIIIIIHIIIHIHIIIIIIIIIIIHIIIIIIIIIIIIIHHHIIIIIIIIIIIHIIIIIIIIIHIHHIIIIIIIIIIIIIIIIIIIIIIIIIIIIIIIHIIIIIIIIIHIHHIHIIIIIIHHHHIIHIIHIIIIIIIIHIIIIIIIIHIIIIIHIIIHIIIIIGIIHIIGIIIIIIIIIIIIIIHIIIIIIIIIIIIIIIIIIIIDDDDD
@HISEQ:969:HM2KJBCX2:2:1102:1544:4907 2:N:0:ACTATGCA
ACGTAACCACGTCCCAACTATCCCTATTAATCATTACGTCGATCCTAGAAACCAACAAAATAGAATCAAACGTCCTATTTCGTTATTCCATGCTAATGTATTCAAGCGTGAGCCTGCTTTAAACACTCTAATTTTTTCAAAGTAACAGTCCTGATTCCCCATGACACCAAATTAATGACATCATGGTTCGTCAGAAGGTAGGAATCAATAATACCAGTACGTACAATAGCACGACCAATAAATTGATCCCGAAATTCAACTACGAGCTTTTTAACTGCAACAACTTTAATATACGCTATTGGAGCTGGAATTACCGCGGCTGCTGGCACCAGACTTGCCCTCCAA
+
@DDDDHIGIHIIIGHHEHCHHIIIIIHIIIHHIIIIHGIIIIHHHIGHIIIIHIIIIEHHH<FHFHHEFIIIIIIGIIIHIGHHHIIIGHIIHIIIEHHIIHHGHHIIHHIHHHIIIIHHHIHHHHHHHIIIIIHFEHEFFIIIIIIIIIIIHHHHIIIIIIHIIIIHIIIGHIIIIHIIIIIIHIIHIHFIIIIIGIIIHHIHHHIIHHIHHIIIIHHIHIIIHHHHIIIIIHIIIHIHHIGHIIIIHIIIIHIIIIIIIIIIIIIIIIIIIIIIIHIHHHIHHHHIIIIIIIIIIIIIIIIHIGIIIIIIIIIIIIIIHIIIIIIIIIIIIIIIIIHIDDDDD
@HISEQ:969:HM2KJBCX2:2:1102:17679:4783 2:N:0:ACTATGCA
ACGTAACCACGTCCAACTATCCCTATTAATCATTACGGTGATCCTAGAAACCAACGAAATAGAATCAGTCCGTCCTATTTCATTATTCCATGCTAATGTATTCAGACGTTAGCCTGCTTTAAACACTCTAATTTTTTCAAAGTAACAGTCCTGATTTCCCATCACACCAAATAAATGGCATGAAAGTTCCTCAGAAGGTAGAGATTCATCTCACCAGTACAGACAATTAAGCCTGACCAATGAGTAAACCCCGAAGTTCAACTACGAGCTTTTTAACTGCAACAACTTTAATATACGCTATTGGAGCTGGAATTACCGCGGCTGCTGGCACCAGACTTGCCCTCAA
+
DDDDDIIIIHIIIIIIIHHIIIIIIIIIIIIIIIIIIIIIIIIIIIIIIIIIIIIIIIIIIIHIIIHIIIIIHIIIIIIIIIFHIIIIIIIIIIIIIIIIIIIIIIIIIIIHIIIIIIIIIIIIIIIIIIHHIIIIIIIIIIIIIIIIIIIIIIIIIIIIIIIIIIGHIIIIIIIIIIIIIIIIIIIIIIIIIIIIIIIIIIIIIIIIIIIIIIIIIIIIIIIIIIIIIIIIIIIIHIIIIIIHHIIIIIIIIIIIIIIIIIIIIIIIIIIIIIIIIIIIIIIIIIIIIIIIIIIIIIIIIIIIIIIIIIIIIIIIIIIIIIIIIIIIIIIIIIIIIIIIIDDDDD
@HISEQ:969:HM2KJBCX2:2:1102:15447:5247 2:N:0:ACTATGCA
ACGTAACCACGTCCCAACTATCCCTATTAATCATTACGTCAATCCTAGAAACCAACAAAATAGAACCATGCCGTCCTATTCTATTATTCCATGCTAATGTATTCGAGCAAAAATGCCTGCTTTAAACACTCTAATTTTTTCAAGGTAAAGGTCCTGGATCCGCAAGACACCCAATAAAGGACATCAAGTTTCTCCAGAAGGTGAGAAATCAACAGTAACAGTTCATACCCCTTAAGGCATGACCATCACGTCAATCCCGAAATTCAACTACGAGCTTTTTAACTGCAACAACTTTAATATACGCTATTGGAGCTGGAATTACCGCGGCTGCTGGCACCAGACTTGCCCTCCAA
+
DDDDDIGIIIIHHIHHIIIHIIIHIIIIIIIIIIIIIHHIIIIIIIIIHIIIIIIIIHIIIIHGIHIIIGHIIIDHGHHIIIHHIHIIIFIIIIIIIIGHGHHGHIIHIIIIIIIIIHIIHIIHIHHIHHHHHHHHHHHHIHIIIIHIIIHIIIIIIIHIHHHIIIIIIIHIIIIIIHHIIIIIIIIIHHHHHIIIIIIIIHIIIIIHHIIIIIIIIIIIHHHIIIHIIIIIIIIIIIIIIIIIIIIIIHEFIIHIIIIIIIIIIHHIIIIIIIIIIIIIIIIIIIIIIIIIIIIIIIIIIIIIIIIIIIIIIGIIIIIIIIIHIIIIIIIIIIIIIIIIIIIIIIIIDDDDD
@HISEQ:969:HM2KJBCX2:2:1102:17142:5105 2:N:0:ACTATGCA
ACGTAACCACGTCCCAACTATCCCTATTAATCATTGCGGTGATCCTAGAAACCAACAAAATAGAACCAATCCGTCCTATTTCATTATTCCATGCTAATGTATTCAGACTTAAGCCTGCTTTAAACACTCTAATTTTTTCAAAGTAACAGTCCTGATTTCCCAACACACCAAATTAATGACATGAAGGTTCTTCAGAAGGTAGAAATTCGCCACTACTGTACGGACCGTAAAGCCCGACCATAGGACAAATTTCGAATTTCAACTACGAGCTTTTTAACTGCAACAACTTTAATATACGCTATTGGAGCTGGAATTACCGCGGCTGCTGGCACCAGACTTGCCCTCCAA
+
DDDDDIIIIIIIHIIIIIIIIIIIIIIIIIIIIIIIIIIIIIIIIIIIIIIIIIIIIIIIIHHHHIIIIIIFHHHIIIIIIIIIIIIIIIIIIIIIIHFHHFHIIIIIIIIIHIHHIIIIIIIIIIIIIIIIHHIIIIIIIIIIIIIIIIIIIIIIIIIIIIIIIIIIIIIIIIIIIIIIIIIIIIIIIIIIIIIIIIHIIIIIIIIIIIIIIIHHIIIIIIIHIIIIIIIIIIIIIHIIIIHIIHGIIIIIIIIIIIIIIIIIIIIIIIIIIIIIIIIIIIIIIHIIIIIIHIIIHIIIIIIIIIIIIIIIIIIIIIIIIIIIIIIIIIIIIIIIIIIIIIIDCDDD
@HISEQ:969:HM2KJBCX2:2:1102:12815:4931 2:N:0:ACTATGCA
ACGTAACCACGTCCCAACTATCCCTATTAATCATTACGTCAATCCTAGAAACCAACAAAATAGGATCGAACGTCCTATTTCATTATTCCATGCTAATGTATTCAAGCGTTAGCCTGCTTTAAACACTCTAATTTTTTCAAAGTAACAGTCCTGTTTCCCTGCAACACCAAATTAATGGCATTACAGTTCTTCAGAAAGGAGGAATCAGCGAAGCCAGTGCATACCAGTGGCACGACCAACCTGCTGACCCCGAAATTCAACTACGAGCTTTTTAACTGCAACAACTTTAATATACGCTATTGGAGCTGGAATTACCGCGGCTGCTGGCACCAGACTTGCCCTCCAA
+
DDDDDIIIIIIIIIIIIGIIIIIIIIIHIIIIIIIIIIIHHIIHIGIIIIHIIIIGIIIIIIFHCFGGDHFHHIIIIGIIIHIIIIIHHIIIHIIIIHHHHIHHEHIIHIHIIIIIIIIHIIHIIIIIIIIIIIIHHIIHHIHHIIIIIIIIIIIIIIIIIHHIIIIIIIIHHIIHHIIIIIIIIIIIIIIIIIIIIIIIIIIIIIIIIIIIIIIIIIIIIIIIIIIIIHIIIIIIIIHIIIHHFIIIIIIIIIIIIIIIIIIIIIIIIIIIIIIIIIIIIIIHIIIIIIIIIIIIIIIIIIIIIIIIIIIIIIIIIIIIIIIIIIIIIIIIIHIIIIIIIDDDDD
@HISEQ:969:HM2KJBCX2:2:1102:19568:4588 2:N:0:ACTATGCA
ACGTAACCACGTCCCAACTATCCCTATTAATCATTACGTCGATCCTAGAAACCAACAAAATAGAACCATGCCGTCCTATTCTATTATTCCATGCTAATGTATTCGAGCAAAAATGCCTGCTTTAAACACTCTAATTTTTTCAAGGTAAAGGTCCTGGATCCGCAAGACACCCAATAAAGGACATCAAGTTTCTCCAGAAGGTGAGAAATCAACAGTAACAGTTCATACCCCTTAAGGCATGACCGTCACGTCAATCCCGAAATTCAACTACGAGCTTTTTAACTGCAACAACTTTAATATACGCTATTGGAGCTGGAATTACCGCGGCTGCTGGCACCAGACTTGCCCTCCAA
+
DDDDDIIIIHIIIIIIIIIIIIIGHIIIIIIIIIIIIIIIHIIIIIIIHIIIIIIIIIIGHIHIIIIIIIIIIIHIHHIIIIIIIIIHIIIIFHIHGHHGHFGHHIIIIHIHIIIIIIIHIIIIIHIIIIHIIIIIIHIIEIIHHIIIIIIHIIHGHEHHIIGFIHIHIHIHIIHIIIIIIIIIIIIIIHFHHIIIIIIIIHIIIIIIIIIIIIHIIIIIIHHIIIIIIIIIIIIIIIIIIIIIIIIIIIHDIHEIIIIIIIIIIIHIHHHIIIIIIIIIIHIIIIIIIIIHIHIIIIIHEIHIIIIIGIIIIIIIIIIIIIIIIIIIIIIIIIIIIIIIIIIIIIIIDDDDD
@HISEQ:969:HM2KJBCX2:2:1102:4236:6092 2:N:0:ACTATGCA
ACGTAACCACGTCCCAACTATCCCTATTAATCATTACTTCAGTCCTAGAAACCAACAAAATAGGATCGTCGTCCTATTTCATTATTCCATGCTAATGTATTCAAGCGTTAGCCTGCTTTTAACACTCTAATTTTTTCAAAGTAAAGGTCCTGGTTCCCCGCGGCACCCAATTAAGGACATCGCGGTTCTCCAGAAGGTGAGAAATTGACTACACCAGTTCATACCCCTTAAGGCACGACCGATGTGTCAATCCCGAAATTCAACTACGAGCTTTTTAACTGCAACAACTTTAATATACGCTATTGGAGCTGGAATTACCGCGGCTGCTGGCACCAGAC
+
DDDDDIIHIIIIIIIIIIIIIIIIIIIIIIIIIIIIIIIIIIIIIIIIIIIIIIIIIIIHHIHHHHHHIIIIIIIHIIIIIIIIIIHIIIIIIIIHHIIIIIIIIIIIIIIIIIIIIIIIIIIIIIIIIHIHHHHIIIIIIIHIIIHIIHIHHHIIIIIIHIIHIIIIIIIIIIHIIIHHIIIIIIIIHIIIIIIIIIHIIIIIIIIIIIIIHIIIIIIIIIIIIIIIIIIIIIIIIIIIIIIIIIIIIIHIIIIIIIIIIIIIIIIIIIIIIIIIIIIIIIIIIIHIIIIIIIIIIIIIHIIIIIIIIIIIIIIIIIIIIIIIIIIIIIIIIDDDDD
@HISEQ:969:HM2KJBCX2:2:1102:10737:6573 2:N:0:ACTATGCA
ACGTAACCACGTCCCAACTATCCCTATTAATCATTACGGTGATCCTAGAAACCAACAAAATAGAACCATGCCGTCCTATTCTATTATTCCATGCTAATGTATTCGAGCAAAAATGCCTGCTTTAAACACTCTAATTTTTTCAAGGTAAAGGTCCTGGATCCGCAAGACACCCAATTAAGGACATCAAGTTTCTCCAGAAGGTGAGAAATCAACAGCGACAGTTCATACCCCTTAAGGCATGACCATCACGTCAATCCCGAAATTCAACTACGAGCTTTTTAACTGCAACAACTTTAATATACGCTATTGGAGCTGGAATTACCGCGGCTGCTGGCACCAGACTTGCCCTCCAA
+
DDDDDIIIIIIIIHIIIIIIIIIIIIIIIIIIIIIIIIIIIIIIIIIIIGH?HHIIHIIHIIFHHIIIIHIHHHHIIHHIIIIIIIIIIGHIIIIIIIIHHGHHIIIIIIIIIIIIHIIIIIIIIIIIIIIIIIIIIHIIIIIIIIIIIIIIIIHIIHHIIIIIIIIIIIHIIIIIIIIIIIIIHIIIIHHHHIIIHHIIIHIIIHIIIIIIIIIIHIIIIIIIIIIIIGHIIIIIHIIHIIIIIIIIIHGFIIIIIIIIIIIIIIIIIIIIIIIGIIIIIIIIIIIIIIIIIIIIIIIIHIIIIIIIIIIIIIIIIIIIIIIIIIIIIIIIIIIIIIIIIIIIIIIIDDDDD
@HISEQ:969:HM2KJBCX2:2:1102:2817:7425 2:N:0:ACTATGCA
ACGTAACCACGTCCCAACTATCCCTATTAATCATTACGGTGATCCTAGAAACCAACGAAATAGAACCAATCCGTCCTATTTCATTATTCCATGCTAATGTATTCAGACGTTAGCCTGCTTTAAACACTCTAATTTTTTCAAAGTAACAGTCCTGATTTCCTATCACACCAACTAAATGGCATGAAAGTTCCTCAGAAGGTAGAGATTTATCTCACCAGTACAGACAATTAAGCCTGACCAATGGGTAAACCCCGAAGTTCAACTACGAGCTTTTTAACTGCAACAACTTTAATATACGCTATTGGAGCTGGAATTACCGCGGCTGCTGGCACCAGACTTGCCCTCCAA
+
DDDDDIHIIIIHIIIIGIIIIIHIIIIIIIIIIIIIIIIIIIIIIIIIIIIIIIIIHIIIIHIIIIIIIIIIGHHIIIIIIIIIIIIIIIIIHHIHIHIHIHHIIIIIIIIIIIIIIIHIIHIIIIIIIIIHIIIIIIIIIIIIIHIHIIIIIIIIIIIIIIIIIIIIIIIIIIIHIIIIIIIIIIIIIIIIIIIHIIIIIIIIIIIHIIIIIIIIIIIIIIIIIIIIIIIIIIIIIIIIIIIHHGDIIIIIIIIIIIGIIIIIIIIIIIIIIIIIIIIIIIIIIIIIHIIIIIIIIHIIIIIIIIIIIIIIIIIIIIIIIIIIIIIIIIIIIIIIIIIIIIIDDDDD
@HISEQ:969:HM2KJBCX2:2:1102:1434:7197 2:N:0:ACTATGCA
ACGTAACCACGTCCCAACTATCCCTATTAATCATTACGTCGATCCTAGAAACCAACAAAATAGAATCAAACGTCCTATTTCATTATTCCATGCTAATGTATTCAAGCGCGAGCCTGCTTTAAACACTCTAATTTTTTCAAAGTAACAGTCCTGATTTCCCACGACACCAAATTAATGACATCGTGGTTCGTCAGAAGGTAGGAATCAATTTGACCAGTACGTACCGAGGCACGACCGATCAACTGATCCCGAAATTCAACTACGAGCTTTTTAACTGCAACAACTTTAATATACGCTATTGGAGCTGGAATTACCGCGGCTGCTGGCACCAGACTTGCCCTCCAA
+
DDDDDIIIIIIHIIIIIIHIIIIHIIIIIIIIIIIIIIIIIIIIGIIHIIIIIIIIIIIIIIHHIHIIIIIHHHIIIIIHIIIIIIHGHHIIIIIIIIIIIHIIHHIIIIIHHIHIIIIIIHIIIIIIIIHIIIIIIHIIIIIIIIIIIIIIIIIIIIIIIIIIIIIIIIIIIIIIIIIIIIIHHIIIIIIIIIIIIIIIHHIIIIIIIIIIIIIIIIIIIIIIIIIIIIIIIIIIIIIIIIHHIIIGIIIIIIIIIIIIIIIIIIIIIIIIIIIIIIIIIIIIIIIIIIIIIIIIIIIIIIIIIIIIIIIIIIIIIIIIIIIIIIIIIIIIIIIIIIIIDDDDD
@HISEQ:969:HM2KJBCX2:2:1102:12775:6504 2:N:0:ACTATGCA
ACGTAACCACGTCCCAACTATCCCTATTAATCATTACGTCGATCCTAGAAACCAACAAAATAGAATCAAACGTCCTATTTCATTATTCCATGCTAATGTATTCAAGCGTGAGCCTGCTTTAAACACTCTAATTTTTTCAAAGTAACAGTCCTGATTCCCCACAACACCAAATAAATGACATCATGGTTCGTCAGAAGGGAGAAACCAACAATGCCAGTACGTACCTAGGCACGACCGACATGATGGTCCCGAAATTCAACTACGAGCTTTTTAACTGCAGCAACTTTAATATACGCTATTGGAGCTGGAATTACCGCGGCTGCTGGCACCAGACTTGCCCTCCAA
+
DBBDCHHHIIHHGIIHIHIIIIIIIIIIIIIIIHIIIIIIIIIIDHIHIIIIIIIIIIIHIIHFHIIHIHIFI?HHHHIHIIIIIIIGHHHGHIIIIIHHIHHIIHIIIIIIHGHFIIIIIIHIIIIHHIHIHIHIIIIIIHHIIIIIIHIHHHIIIIIIIHHIIHHHGIHHHHIHIHHHIIIIIIIGIIHHIIHHIGIIIIIIIIIIHIIIIHIIHHHIIIIHHHIIIIIIIIIIIIIIIIHGIIIIIHIIIIIGIIHIIHIIHIIIIIIIIIIIIIIIIIIIIIIIIIIIIHIIIIHIIIIIIIIIIIIIIIIIIIIIIIIHIIHIIIIIIIIIIIIIDDDDD
@HISEQ:969:HM2KJBCX2:2:1102:13089:7515 2:N:0:ACTATGCA
ACGTAACCACGTCCCAACTATCCCTATTAATCATTACGTCAATCCTAGAAACCAACAAAATAGGATCGAACGTCCTATTTCATTATTCCATGCTAATGTATTCAAGCGTTAGCTTGCTTTAAACACTCTAATTTTTTCAAAGTAACAGTCCAAATTCCCCGCAACACCAAATTAATGGCATTACGGATCATCAGGAAGGAGGAATCAGTGAGACCAGTACATACCAGAGGCATGACCAACCTACTAACCCCGAAATTCAACTACGAGCTTTTTAACTGCAACAACTTTAATATACGCTATTGGAGCTGGAATTACCGCGGCTGCTGGCACCAGACTTGCCCTCCAA
+
DDDDDIHHHHIIHHIHHIIIIIIIIIIIIIIIIIIIIIHIIIIIHIIIIIIIHIHIIIIIHHHIIIIIIIHIIIIIIIIIIIIIIIIDFHIIIIIIHIIIIIIHIIIIIIIIIIIHIIIIIIHHIHIIIIHIIIIIIIIIIIIHIIIIIIIIIIIHIHHGIHHIIIIHIIIIIIIIIIIIIIIIIIIIIIIIIIIIIIIHIIIIIIIIIIIIIIIIIIIIIIIIIIIIIIIIIIIIIIHHIIHGIIHIIIIIGIIHHIIHHIIIHHHIIIIIIIHHHIIIIIIIIIIHIIIIIIIIIIIIIIIIIIHHIIIIIIIIIIIIIIIIIIIIIIIIIIIIIIIIHDDDDD
@HISEQ:969:HM2KJBCX2:2:1102:16498:7728 2:N:0:ACTATGCA
ACGTAACCACGTCCCAACTATCCCTATTAATCATTACATCGATCCTAGAAACCAACAAAATAGAATCGGATGTCCTATTTCATTATTCCATGCTAATGTATTCAAGCGTGAGCCTGCTTTAAACACTCTAATTTTTTCAAGGTAACAGTCCTAATTCCCCGTGACACCAAATTAATGGCATTACGGTTCTTTAGAAGGTGAGAAATCAATAATATCAGTACATACCAACGGCATGACCGAAACATTGATCCCGAAATTCAACTACGAGCTTTTTAACTGCAACAACTTTAATATACGCTATTGGAGCTGGAATTACCGCGGCTGCTGGCACCAGACTTGCCCTCCAA
+
CDDDDHHGFHIIHHIIHIHIIIIIIIIIGIIIHHIIHHHEHFHIHHHHIIIGHGIIIGHHGHHHHIHIHHGCGHHHHIIIIHIHHIIHHCEHHIHIFHHIIIIIIIIHHHHHHIIHIIHHHHIHIIHIHIGIHIIHHHHHGIHIIIIIHHHIIIIIHHIHIIIHIHHIIHIHIIIIIIHIIHIIIHHIGHIIIIIIHIIIIHIIIIIIIIIIIIIIIHIIIHIIGIIIIIIIIIHHIIIHIIHFFFHIIIHHFIIIIIIIIIIIIIIIIIIIIIHHIIIIIIIIIIIIIIIIIIIHIIIIIHIIIIIIIIIIIIIIIIIIIIIIIIIIIIIIIIIIHIIIIIDDDDD
@HISEQ:969:HM2KJBCX2:2:1102:10595:7590 2:N:0:ACTATGCA
ACGTAACCACGTCCCAACTATCCCTATTAATCATTACGTCGATCCTAGAAACCAACAAAATAGAATCAAACGTCCTATTTCATTATTCCATGCTAATGTATTCAAGCGTAAGCCTGCTTTAAACACTCTAATTTTTTCAAAGTAACAGTCCTGATTCCCCACGACACCAAATTAATGACATCGCGGTTCTTCAGAAGGTAGAAACCGATAATGCCAGTACGTACCGAAGCACGACCAACAATTCGATCCCGAAATTCAACTACGAGCTTTTTAACTGCAACAACTTTAATATACGCTATTGGAGCTGGAATTACCGCGGCTGCTGGCACCAGACTTGCCCTCCAA
+
DDDDDIIIIHIHHIIIIIIIIIIIIIHIIIIIIIIIIIIIIIIHIIIIIIIHIIIIIIIEHIHHFHIHHHIIHHHIIIIIIIIIIIIIIHHHIIIIIIIIIHFHIHIIIIIIHIIIIIIIIIIIIHIHHIIIIIIIIHHHIIIIIIIIIIIIIIHHIIIIIIIIIIIIIIHIIIIIIIHIHIIIIIIIIIIGIIIIIIIIIIIIIIIIIIIIIIIIIIIIIIIIIIIIIIIIIIHIHIHIIHHEIIIIIIIIIIIIIIIIIIIIIIIIIIIIIIIHIIIHIHHGHHIIIGIIIIIIIIIIIIIIIIIIIIIIIIIIIIIIIIIIIIHIIIIIIIIIIIIIDCDDD
@HISEQ:969:HM2KJBCX2:2:1102:12692:8940 2:N:0:ACTATGCA
ACGTAACCACGTCCCAACTATCCCTATTAATCATTACGTCGATCCTAGAAACCAACAAAATAGAATCAAACGTCCTATTTCATTATTCCATGCTAATGTATTCAAGCGTAAGCCTGCTTTAAACACTCTAATTTTTTCAAAGTAACAGTCCTGATTCCCCACGACACCAAATTAATGACATCGCGGTTCTTCAGAAGGTAGGAACCAATAATGCCAGTGCGTACCGAAGCACGACCAACAATTTGATCCCGAAATTCAACTACGAGCTTTTTAACTGCAACAACTTTAATATACGCTATTGGAGCTGGAATTACCGCGGCTGCTGGCACCAGACTTGCCCTCCAA
+
DDDDDIIHIIIIIIIIIIIIIIIIIIIIIIIIIIIIHIHIIIIIIIIIIIIIIIIIHHIIIIIIIIIIIIIHIIIIIIIIIIIIIIIIHIIIHIIIIIIIIIIIGIHHIHIHIIIIHIIIIHIIIIIIIIIIIIIHIIIIIIIIIIIIHIIIIHHIIIIHHHIHIIIIIIIIIIIIIIIIIIIIIIIIIIHIIIIIIIIIIHIIIHHHIIIIIIIIIIIIHIIIIIIIIIIIHHHIHIIIIIIHIHIIIIIIIIIIIIIIIIIIIIIHIIIIIHIIIIIIIHHIIIIIIIIIHIIIIIHIIIIIIIIIIIIIIIIIIIIIIIHIIIIIIIIIIIIIIIIIDDDDD
@HISEQ:969:HM2KJBCX2:2:1102:7711:8116 2:N:0:ACTATGCA
ACGTAACCACGTCCCAACTATCCCTATTAATCATTACGTCGATCCTAGAAACCAACAAAATAGAATCAAACGTCCTATTTCGTTATTCCATGCTAATGTATTCAAGCGTGAGCCTGCTTTAAACACTCTAATTTTTTCAAAGTAACAGTCCTGATTCCCCAAGACACCAAATTAATGACATCATGGTTCGTCAGAAGGTAGGAATCAATAATACCAGTACGTACAATAGCACGACCAATAAATTGATCCCGAAATTCAACTACGAGCTTTTTAACTGCAACAACTTTAATATACGCTATTGGAGCTGGAATTACCGCGGCTGCTGGCACCAGACTTGCCCTCCAA
+
DDADDHHHIIIHHHIIIIIIIIHIIIIIIIIIIIIIIIIIIIIIIIIIIIIIIIIIIGHIHHHHIIHIEHHHHHHGEHHIHHIIIIIHIIIHIIIIHIIIIIIIIIIIIIIHIIIHIHIIIIIIHHIIIIEIHIIIHIHHIIIIIIIIIIIIIIIIIHIIIIHHEIIIHIIIIIIIIIIHIIIIIIHIHIIHGIIIIIIIIIIIIIIHIIIHHIIIIIIIIIIIIIIHIIIIIIHIIIIIIIIIHIIGIIIIGIIIIGIHIHIIIIIIIIIIIIIIIIIIIIIIIHIIIIGIIIIIHIIIIIIIIIHIIIIIIHIIIIIIIIIIIIIIIIIIIIIIIIIIDDDDD
@HISEQ:969:HM2KJBCX2:2:1102:13421:7946 2:N:0:ACTATGCA
ACGTAACCACGTCCCAACTATCCCTATTAATCATTACGTCAATCCTAGAAACCAACAAAATAGGATCAAACGTCCTATTTCATTATTCCATGCTAATGTATTCAAGCGTTAGCCTGCTTTAAACACTCTAATTTTTTCAAAGTAACAGTCCTGTTTCCCTGCAACACCAAATTAATGGCATTACAGTTCTTCAGAAAGGAGGAACCAGCAAAGCCAGTGCATACCAGTGGCACGACCAACCTGCTGATCCCGAAATTCAACTACGAGCTTTTTAACTGCAACAACTTTAATATACGCTATTGGAGCTGGAATTACCGCGGCTGCTGGCACCAGACTTGCCCTCCAA
+
DDDDDIIIIIIIIIIHIIIIIIIIIIIIIIIIIIIIIIIIIIIIIIIIIIIIIHIIHIHIIHGIGHIIIGIIIIIIIIIIIGIIIIIIGGHIGIEHIIHIIIHIIIIIIIHIIIIIIIIIIHHHIIIIIIIIIIIIIIIHIIIIHIIIIIHIIIIIIIIIIIIIIIIIHHHEHHHHIIIHHIIIIIIIGIIIIIIIIIIIHIIIIIIIIIHHIIHIIIIIIIIIIIIIHIIIIIIIIIIIIIIHIIIIIIHIIIIHHIIIIIIIIIIIIIIIIIIIIIIHIIIIIIHIIIHIIIIIIHIIIIIIIIIIIIIIIIIIIIIIIIIIIIIIIIIIIIIIIIIIIDDDDD
@HISEQ:969:HM2KJBCX2:2:1102:13939:7382 2:N:0:ACTATGCA
ACGTAACCACGTCCCAACTATCCCTATTAATCATTACCTCATGCTCCGAAAACCAACAAAATAGAACTGAGGTCCTATTCCATTATTCCATGCACCACTATTCAGGCTGAGACGCCTGCTTTGAGCACTCTAATTTTTTCAAAGTAAAAGTTCCAGCCACTCTAGACACTCAGTGAAGAGCACCTAGAGCGAACTAGAGAAATTAGGACAGGAGAACAGTACAGCCCATCGGGTGACCGTTCTCCAAATCCGCTGATCCAACTACGGGCGTTTTAACCGCAACAACTTTAATATATGCTATTGGAGCTGGAATTACCGCGGCTGCTGGCACCAGACTTGCC
+
DDDDDHCFHHIIIIIFHIIIIIIIIIIIIHHFHHIIIIIIGHIHIIIIGIGIHIIIIIIHIIIIIIIIIIFIHIIGFIIIFHHIHIIIIHHGIGHHIIIHIIHIIHHIIHIHIIIIIIIIIIIHHEHIIHHEIIIGIIIHHHIHHHHHIHHIIHIIIHIIIIIIIIIIHIHIHIIIIIIIIIIHHIIIIIHIIIIIIIIIHIIIIIHGHHIIIIIIIIIIIIIIIIIHHIIHHGIHHHGGIIIIIIIHHIHIIIIIIIIIHIIIIIIIIIIIIIIIIGIHGGIIIIIIIHIIIIIHIIIIIIIIHIIHIIIIIIIIIIIHIIIHIIIIIIIIIHHGDDDDD
@HISEQ:969:HM2KJBCX2:2:1102:12605:9292 2:N:0:ACTATGCA
ACGTAACCACGTCCCAACTATCCCTATTAATCATTACGGCGGTCCTAGAAACCAACAAAATAGAACCGCACGTCCTATTCTATTATTCCATGCTGTAATATTCGAGCAAAGGCCTGCTTTGAACACTCTAATTTTTTCAAAGTAAAAGTCCTGGTCCCCAACACACCCAGTGAAGGGCATGCGGTTCTCCAGAAGAAAAGGCCCGGCCGGACAAGTGCACGCGGTGAGGCGGACCTGCCAGCCAGGCCAAAGGTTCAACTACGAGCTTTTTAACTGCAACAACTTTAATATACGCTATTGGAGCTGGAATTACCGCGGCTGCTGGCACCAGACTTGCCCTCCAA
+
DDDDDIIIIHIIIIIIIIIIIIHIHIIIIIIIIIIIIHIIIIIHIIIIIIIIIIIIIIIIIIGHHHHCHHHHHIHHGFHIIGIIIIIIIIEGHHHIIIIIIIIIIIIHIIIHIIIIIIIIIIIIIIIIIIIHIIIIIIIIIIHHHHIIIIHHIIHIHIIIIIHIIIIIIIIIIHIHIIIIIIIIHGEHIIIIIIIIIGIDHIIIIIIIIHIIIIIIIIIIIIIIIIIIIIIIIIIIIIIIIIGIIIHHIHIIIIIIHHIIIIIIIIIHHIIIIIIHIIIIIIIIGIIIGIIIIIIIIIIIIIIIIIIIIIIIIIIIIIIIIIIIIIIIIIIIIIIIIIIDDDDD
@HISEQ:969:HM2KJBCX2:2:1102:3039:9167 2:N:0:ACTATGCA
ACGTAACCACGTCCCAACTATCCCTATTAATCATTACGTCGATCCTAGAAACCAACAAAATAGAATCAAACGTCCTATTTCGTTATTCCATGCTAATGTATTCAAGCGTGAGCCTGCTTTAAACACTCTAATTTTTTCAAAGTAACAGTCCTGATTCCCCAAGACACCAAATTAATGACATCATGGTTCGTCAGAAGGTAGGAATCAATAATACCAGTACGTACAATAGCACGACCAATAAATTGATCCCGAAATTCAACTACGAGCTTTTTAACTGCAACAACTTTAATATACGCTATTGGAGCTGGAATTACCGCGGCTGCTGGCACCAGACTTGCCCTCCAA
+
DBDDDIIIIIIHHHIHIIIFHIIIIIIGIIIIIIIIIIHHHHHHHIIIIIIIHCHHHHIIIIIIHIIHHHFHHEHHIII1GHIIHHIGIIHFHIIIIIIIIHHHHGGIIHHHIIHHIHHIIHHIIIIHGHCGHHIHIIIIHHIIIIHEGHHIHHIHHHHHHHFHIHIHHHHHIIGHHHHFCHGHHIHHHHGHGHIGHFHHFGHGEHIIEIHIIIHIIIIHHHHHIHHHEIIHHHHHHHEHHHIHEHHGIIHHHHEHHHGHHIIIHIIHIIHHIHHHIHHHEHHHHHHHHIIHHIHIHHHHIIIIIHIIHIIIIHHIHIIHHIIHIIIHIIIIIIHHHIHHBADD@
@HISEQ:969:HM2KJBCX2:2:1102:19513:10410 2:N:0:ACTATGCA
ACGTAACCACGTCCCAACTATCCCTATTAATCATTACGTCAATCCTAGAAACCAACAAAATAGGATCAACGTCCTATTTCATTATTCCATGCTAATGTATTCAAGCGCGAGCCTGCTTTAAACACTCTAATTTTTTCAAAGTAACAGTCCTGATTCCCCACCACACCAAATTAATGACATGATGGTTCGTCAGAAGGTAGAAATCAGTAACACCAGTACGTACCGAAGGCACGACCAGCGTACTAATCCCGAAATTCAACTACGAGCTTTTTAACTGCAACAACTTTAATATACGCTATTGGAGCTGGAATTACCGCGGCTGCTGGCACCAGACTTGCCCTCCAA
+
DDDDDIIIIIIIIIIIIIIIIIIIIIIIIIIIIIIIIHIIIIIIIIIIIIIIIIIIIIIIIIHHIIIIHIHHIIIIIHIIIIIIIIIHHHHHGIIIIIIIIHIIIIIIIIIHIIIHHHIIHHIIIIIIIIIIIIHHIIIIIIIIIIIIIIIIIIIIIIIIIIIIIIIIIIIIIIIIIIIIHIHIIIIIIIIIIIIIIIIIIIIIIIIIIIIIIIIIIIIIIIIIIIIIIIIIIIIIIIIIHIIHIIIIIIIIIIIIIIIIIIIIIIIIIIIIIIIIIIIIIIIIIIIIIIIIIIIIIIIHIIIIIIIIIIIIIIIIIIIIIIIIIIIIIIIIIIIIIIIIDDDDD
@HISEQ:969:HM2KJBCX2:2:1102:12176:10078 2:N:0:ACTATGCA
ACGTAACCACGTCCCAACTATCCCTATTAATCATTACGTCAATCCTAGAAACCAACAAAATAGGATCGAACGTCCTATTTCATTATTCCATGCTAATGTATTCAAGCGTTAGCTTGCTTTAAACACTCTAATTTTTTCAAAGTAACAGTCCAAATTCCCCGCAACACCAAATTAATGGCATTACGGATCATCAGGAAGGAGGAATCAGTGAGACCAGTACATACCAGAGGCATGACCAACCTACTAACCCCGAAATTCAACTACGAGCTTTTTAACTGCAACAACTTTAATATACGCTATTGGAGCTGGAATTACCGCGGCTGCTGGCACCAGACTTGCCCTCCAA
+
@0DDBHHIGIIHCHHEEHHHCGHIIHHHIIEHHIIFHEHHHHHHHIE@?FHHCHHHHHIIII1CCFHIHIHI<FCHFIIHHHHHHI@ECFFEFHHHFHHHHEHGHHHIHHHHHIIFHHCGGHIGIHHHHGEEHBFHHHHGHHHICHGIHHGFHHHIIHHHEHGDHGHHGEHHHHHIGCCCF@?HHHHHHHDGEFDHFC0FHHHGHHFH@EHGH?HHGHHF@H@F?HHGF@HHEHGHH1AGHCEEEHHDHHHHIHGEEIHE<<H@HIIHHFCCEEIIIGHHHEFFHFHHHH@GFHDF1HEHHGCCC?HHHD<1IHHHDCH?IHHEHF<EHGF<EHHHHHE=F0?@D?
@HISEQ:969:HM2KJBCX2:2:1102:14372:11685 2:N:0:ACTATGCA
ACGTAACCACGTCCCAACTATCCCTATTAATCATTACGTCAATCCTAGAAACCAACAAAATAGGATCAAACGTCCTATTTCATTATTCCATGCTAATGTATTCAAGCGTTAGCCTGCTTTAAACACTCTAATTTTTTCAAAGTAACAGTCCTGTTTCCCTGCAACACCAAATTAATGACATTACAGTTCTTCAAGAAGGAGGAACCAGTAAAGCCAGTACATACCAGAGGCACGACCAACCTACTAATCCCGAAATTCAACTACGAGCTTTTTAACTGCAACAACTTTAATATACGCTATTGGAGCTGGAATTACCGCGGCTGCTGGCACCAGACTTGCCCTCCAA
+
@DBBDHIHHIIHIIIIIHHHIHGHIIIIIIIGIIIIHGHHHGHIIHHIIEHEHHIGH11FGHCEHFHHHC?<CHHCHH1CHCEHHGIIGHFCC1<FHE@HHEHGH@HFHHHHHHC?HHIHIG8DEEHFHIEHIHIHHFHEHIHHHHIHHHHCHHIIIIIIIIIIHHHHIIIHHHIHHHIIIIHHHEIHIHGIGHHEHHHHHHHGHHHHHGIIIGHIIIIIIIHIIHIIH;IHHHFIIIIIIIHFGIIIIHHHHHIIIHHECGEHIIIIIIHIIHGHIIIIIIIIIHIIIIIIIHIHIHHIHIIIIIIIHIIHHIHIIIIHIHIIIIIIIIIIIIIIIIIIIDDDDA
@HISEQ:969:HM2KJBCX2:2:1102:5000:11670 2:N:0:ACTATGCA
ACGTAACCACGTCCCAACTATCCCTATTAATCATTACGTCAATCCTAGAAACCAACAAAATAAGATCGAACGTCCTATTTCATTATTCCATGCTAATGTATTCAAGCGTTAGCCTGCTTTAAACACTCTAATTTTTTCAAAGTAACAGTCCAGATTCCTCGCAACACCAAATTAATGGCATTACGGCTCATCAGGAAGGAGGAATCAGTGAGACCAGTACATACCAGTGGCATGACCAACCTACTAACCCCGAAATTCAACTACGAGCTTTTTAACTGCAACAACTTTAATATACGCTATTGGAGCTGGAATTACCGCGGCTGCTGGCACCAGACTTGCCCTCCAA
+
DDDDDIIIIHIIIIIIIIIIIIIIIHIIHIIIIIIIIIIHHHIIIIIIIIIIFHIIFHIHHIIGIHIIIIIIIIIIIIHIIIIIHIIIIIIIIHIIIIIIIIHIIIIIIIIHHHIIIHIIIIIIIIIHHHHIIIIIIIIHHHIIIIIIIIIIIIIIIIIHIHIIIIHIIIHHIIIIIIIIIIIIIIIIHHIIIHIHIIIIIIIIIIIIIIIIIIHIIIIIIIIIIIIIIIIIIIIIIIIHIIHHHIHGIIIIIIIIIIIIIIIIIIIIIIIIIIIIIIIIIIIIIIIIIIIIIHIIIIIIIIIIIIIIIIIIIIIIIIIIIIIIIIIIIIIHIIIIIIIIIDDDDC
@HISEQ:969:HM2KJBCX2:2:1102:6766:11600 2:N:0:ACTATGCA
ACGTAACCACGTCCAACTATCCCTATTAATCATTACGGTGGTCCTAGACCAACAAAATAGAACCAACGTCCTATTCTATTATTCCATGCTAATCTATTCAAGCAAATGCCTGCTTTAAACACTCTAATTTTTTCAAGGTAATGGTCCTGGCTCCCCGGTACACTCAATAAAGAACATGCCGGTTCACCAGAAGGTAAGACCCGACACAGAACAGTACTCGCCAAAGACGGACCGCCCGGCCAGGCCTAAAATTCAACTACGAGCTTTTTAACTGCAACAACTTTAATATACGCTATTGGAGCTGGAATTACCGCGGCTGCTGGCACCAGACTTGCCCTCCAA
+
DDDDDIIIIIIHIIIIIIIIIIIIIIIIIIIIHIIHIIIIGIGIIIIIIIIIIIIIHIHHIIHIEHHHIGHIIHHIICHIIIHHIIHIIHIIIIIIIIIIIIIIIIIIHIHHIHHHIHIIHIIIIIIIIIIIIHIIIIHIIIIIIIIHIHIIIIIIIIIIIIIIIIIIIIIIIIIIIIHIIIIIGIHIIIIIIHHHIIIIIIIIIIIIIIIIIIIIIIIIIIIIIIIIIIIIIIIIIIIHGIIIIHIIIIIIIIIIIIIIIIIIIIIIIIIIIIIIIIGIIIIIIIIIIIIIIIIIHIIIIIIIIIIIIIIIIIIIIIIIIIIIIIIIIIIIIIIIIDDDDD
@HISEQ:969:HM2KJBCX2:2:1102:3010:12087 2:N:0:ACTATGCA
ACGTAACCACGTCCCAACTATCCCTATTAATCATTACGTCGATCCTAGAAACCAACAAAATAGAATCAAACGTCCTATTTCGTTATTCCATGCTAATGTATTCAAGCGTGAGCCTGCTTTAAACACTCTAATTTTTTCAAAGTAACAGTCCTGATTCCCCATGACACCAAATTAATGACATCATGGTTCGTCAGAAGGTAGGAATCAATAATACCAGTACGTACAATAGCACGACCAATAAATTGATCCCGAAATTCAACTACGAGCTTTTTAACTGCAACAACTTTAATATACGCTATTGGAGCTGGAATTACCGCGGCTGCTGGCACCAGACTTGCCCTCCAA
+
DDBDDIIIIIIHHHIIIIIIIIIIIIIIIIIIIIIIIIIIHIIIIIIIHGIIIHGHIHHIIIHGHIIIIIIIIIIIIIIIIIIIGIIIHIIIHIIIIIIIIIHIIIHIHGIHHIIIHIIIHIIIIIIIIIIHIIIIIHHIIIIIIIHIIIIIIIIIIIIIHIIIIIIIIIIHIIIHIIIIIIIIIIIIIIIIIIIIIIIIIIIIIIIIIIIIIIIIIIIIIIIIIIIIIIIIIIIIIIIIIIIH<IIIIIIIIIIIIIIIIIIIIIIIIIIIIIIIIIIIIIIIHHHHIIIIIIIIIIIIIIIIIIIIIIIIIIIIIIIIIIIIIIIIIIIIIIIIIIIIDDDDD
@HISEQ:969:HM2KJBCX2:2:1102:9936:12193 2:N:0:ACTATGCA
ACGTAACCACGTCCCAACTATCCCTATTAATCATTACTTCAGTCCTAGAAACCAACAAAATAGAACTAAAGTCCTATTCCATTATTCCATGCTAATATATTCAAGCAAACATGCCTGCTTTAAACACTCTAATTTTTTCAAAGTAAAAGTCTTGGATCCCTAGCGCACTCAATTAAGAGCACACTAGTTCCCCAAAAGGAAAAGCCCAAAGTTGCAGTACAAACCTTTCGGTTGACGGCAACTATAAGCCCAAAATTCAACTACGAGCTTTTTAACTGCAACAACTTTAATATACGCTATTGGAGCTGGAATTACCGCGGCTGCTGGCACCAGACTTGCCCTCCAA
+
DDDDDIIIIIIIIIIIIIIIIIIIIIIIIIIIIIIIIIIIIIIIIIIIIHIIIIIIIIIIIIHHHIIIIIIHGHIHIIIIIIIIIFHHIIHGHHIIIIIIIIIIIIIIIIIHHIIIIIIIIHHIHIIIIHIIIIIIIIIIHIHIIIIIIIHHIIIHHIHIIIIGHIIIIIIIIIIIIIIIIIIIIIIIIIIIIIIIIIIIIIIIIIIIIIIIIIIIIIIIIIIIIIIIIIIIIIIIIIIHHIHHHIIIIIIIIIIIHIIIIIHIIIIIIIIIIIIIIIIIIHIIIIIIIHIIIIIIIIIIIIIIIIIIIIIIIIIIHIIIIIIIIIIIIIIIIIIIIIIIIDDDCD
@HISEQ:969:HM2KJBCX2:2:1102:4389:13711 2:N:0:ACTATGCA
ACGTAACCACGTCCCAACTATCCCTATTAATCATTACGTCGATCCTAGAAACCAACAAAATAGAATCAAACGTCCTATTTCATTATTCCATGCTAATGTATTCAAGCGTAAGCCTGCTTTAAACACTCTAATTTTTTCAAAGTAACAGTCCTGATTCCCCACGACACCAAATTAATGACATCGCGGTTCTTCAGAAGGTAGGAACCGATAATGCCAGTGCGTACCGAGGCACGACCAACAATTCGATCCCGAAATTCAACTACGAGCTTTTTAACTGCAACAACTTTAATATACGCTATTGGAGCTGGAATTACCGCGGCTGCTGGCACCAGACTTGCCCTCCAA
+
@@DBDIHHHHICHHHHEHEGHIFHHHHHHHEHIIIIHIICHDGGEEHHHCEE?CFHH@FHGHEH1@GCGHEHIE=EHHH@GHHI?H?HFEHCCEEHHHFHGGEEHHEHIIHIIIIIHHIHHHGHHHHC@?FHIIFHHHEHGH@HHHIGGGHIHHHFEF@EAHACEAEHHEHHGGEHEHE?FECHHGHHEIHFGF@HIIIHHHEHHHIHHHGFGF@DIIIIHHIHHHEIIHHHFHHIHHHGHHEDGIHHGIIHIIIHEHHGHEIHEHIIIIHIHFIIIIIIIIIIGIIHHHHHHIIHGIIHHHHHGHIIHHEIIIIIGIHIIIIHIHIIIIHHFHHIIIIIDDDDD
@HISEQ:969:HM2KJBCX2:2:1102:19465:13093 2:N:0:ACTATGCA
ACGTAACCACGTCCCAACTATCCCTATTAATCATTACGGTGATCCTAGAAACCAACAAAATAGAACCATGCCGTCCTATTCTATTATTCCATGCTAATGTATTCGAGCAAAAATGCCTGCTTTAAACACTCTAATTTTTTCAAGGTAAAGGTCCTGGATCCGCAAGACACCCAATTAAGGACATCAAGTTTCTCCAGAAGGTGAGAAATCAACAGCGACAGTTCATACCCCTTAAGGCACGACCATCACGTCAATCCCGAAATTCAACTACGAGCTTTTTAACTGCAACAACTTTAATATACGCTATTGGAGCTGGAATTACCGCGGCTGCTGGCACCAGACTTGCCCTCCAA
+
DDDDDIHHIIIIGHIHIIIIIIIIIIIIIIHIIIIIHIGIIIIGIIHIIHIIHIIIIIIGIIHIHIIHIHIIHE<HHHHIFHIHHIIIIIIHGIIIIIIHIHGHHHHGHHHHIIIHIIHIIIHHHIIIIIIIHIIIIIHIHHIIHIIIHIIIIIIIIIGIHHHIHGHIIIIIIIHHHFHHIIHIIIHHIHIIIIIHIIIIIHHIIHIIHIIIHIIIHIIIHIIIIIIIIIHHGIIIIIIIIIIIHGEEHFFGHHIIGIIIIIIIIIHEIHIIIHHIIIIIIIIIIIIIIIIIIIIIIIIIIIIIIIIIIIIIIIIIIIIIIIIIIIIIIGIIIHIIIIIIIIIIIIIH@DDDD
@HISEQ:969:HM2KJBCX2:2:1102:17414:13044 2:N:0:ACTATGCA
ACGTAACCACGTCCCAACTATCCCTATTAATCATTACGTCAACCCTAGAAACCAACAAAATAGGATCAAACGTCCTATTTTATTATTCCATGCTAATGTATTCAAGCGTTAGCCTGCTTTAAACACTCTAATTTTTTCAAAGTAACAGTCCTGTTTCCCCGCAACACCAAATTAATGGCATCACGGTTCTTCAAGAAGGAGGAATCAGCAAGGCCAGTTCATACCGGTGGCACGACCAACCTGCTGACCCCGAAATTCAACTACGAGCTTTTTAACTGCAACAACTTTAATATACGCTATTGGAGCTGGAATTACCGCGGCTGCTGGCACCAGACTTGCCCTCCAA
+
D@B@BHHIIHHHIHIIIIIIIHIIIHHIIHHIIIHIIIIGIDGHHIGHEFHHGHHHHHHEHIEHIIIIIIIHFHHIHHGHCHHHIHGHHHHHHHIIHIIIHFCIHHHIHHGEHHHHHHHHHHIIIHHIGHHGHHGHEHHHHFFHIHHIEGFGHHIIIHIHHIIIHHHIIIFHHHIIIHHHHIIIIIHHIIHHIHIHHIIHHIIHFIIIIIIHIIGIIHIIHHIIIIIIIIIIHIIIIIGEHIH@HIIIIIHHIIIIIIIIIIIIIIIIHHEIHIIIIHHIIIIIHEHHIHFIIIIIIIIIIIIIIIHIIIIHIIIIHIIGIIIIHHHHIIIIIHIIIIIIIDDDDD
@HISEQ:969:HM2KJBCX2:2:1102:8053:14496 2:N:0:ACTATGCA
ACGTAACCACGTCCCAACTATCCCTATTAATCATTACGGTGATCCTAGAAACCAACAAAATAGGATCAAACGTCCTATTTCATTATTCCATGCTAATGTATTCAGACGTTAGCCTGCTTTAAACACTCTAATTTTTTCAAAGTAACAGTCCTGATTTCCTATCACACCAACTAAATGGCATGAAAGTTCCTCAGAAGGTAGAGATTTATCTCACCAGTACAGACAATTAAGCCTGACCAATGGGTAAACCCCGAAGTTCAACTACGAGCTTTTTAACTGCAACAACTTTAATATACGCTATTGGAGCTGGAATTACCGCGGCTGCTGGCACCAGACTTGCCCTCCAA
+
DDDDDIIIIIIIIIIHIIIIIIIIIIIIIIIIIIIIIIIIIIIIIIIIIIIIIIIIIIIHIIHIIIIIIIIIIIIIIIIIIIIIIIIIIIIGIIIIIIIHHHHHIIIIIIIIIIIIIIIIIIIIIIIIIIIIIIIIIIIIIIIIIIIIIIIIIHIIIIIIIIIIIIIIIIIIIIIIIIIHIIIIIIIIIIIIIIIIIIIIIIIIIIIIIIIIIIIIIIIIIIIIIIIIIIIIIIIIIIIIIIIIHHIIIIIIIIIIIIIIIIIIIIIIIIIIIIIIIIIIIIIIIIIIIIIIHIHIIIIIIIIIIIIIIIIIIIIIIIIIIIIIIIIIIIIIIIIIIIIIIIDDDDD
@HISEQ:969:HM2KJBCX2:2:1102:17706:14628 2:N:0:ACTATGCA
ACGTAACCACGTCCCAACTATCCCTATTAATCATTACGGTGATCCTAGAAACCAACAAAATAGGATCAACGTCCTATTTCATTATTCCATGCTAATGTATTCAAGCGCGAGCCTGCTTTAAACACTCTAATTTTTTCAAAGTAACAGTCCTGATTCCCCACCACACCAAATTAATGACATGATGGTTCGTCAGAAGGTAGAAATCAGTAACACCAGTACGTACCGAAGGCACGACCAGCGTACTAATCCCGAAATTCAACTACGAGCTTTTTAACTGCAACAACTTTAATATACGCTATTGGAGCTGGAATTACCGCGGCTGCTGGCACCAGACTTGCCCTCCAA
+
DDDDDIIIIIIIIIIIIIIIIIIIIIIIIIIIIIIHIIIIIIIIIIIIIIIIIIIIIIIIIIHHIIHIIIIIIIIHIIIIIIIIIHIIHIIIIIIIIIIIIIIIHIIIIIIIIIIIIIIIIIIIIIIIIIIIIIIIIIIIIIIIIIIIIIIIIIIIIIHIIIIIIIIIIIIIIIIIIIIIIIIIIIIHIIIIIIIIIIIIIIIIIIIIIIIIIIIIIIIIIIIIIIIIIIIIIIIIIIIIIHHHIIIIIIIIIIIIIIHIIHIIIIIIIIIIIIIIIIIIIIIIIIIIIIIIIIIIIIIIIIIIIIIIIIIIIIIIIIIIIIIIIIIIIIIIIIIIIIIIDDDDD
@HISEQ:969:HM2KJBCX2:2:1102:15589:14353 2:N:0:ACTATGCA
ACGTAACCACGTCCCAACTATCCCTATTAATCATTACGTCAATCCTAGAAACCAACAAAATAGGATCGAACGTCCTATTTCATTATTCCATGCTAATGTATTCAAGCGTTAGCTTGCTTTAAACACTCTAATTTTTTCAAAGTAACAGTCCAAATTCCCCGCAACACCAAATTAATGGCATTACGGCTCATCAGGAAGGAGGAATTAGTGAGACCAGTACATACCAGAGGCATGACCAACCTACTAACCCCGAAATTCAACTACGAGCTTTTTAACTGCAACAACTTTAATATACGCTATTGGAGCTGGAATTACCGCGGCTGCTGGCACCAGACTTGCCCTCCAA
+
DDDDDIHHHIHHIIHIIIIIIIIIIIIIIIIIIIIIIIHIIHIIIIIGIIIIIIIIHHHIIHHIIIHEHHHHHIIIIIIIIHIHIHHHIIIIIIIIIIIIIIIIIHIIIHIHHIIIHIIIIIIIHIHIHIHIIHHIIIHGHIIIIIIHIIIHGHHGIHIIIIIHIIIIHIIIIHIHGIIIIIIIIIIIIIIIIIIIIHHHIIIIHHIIIIIIIIIIIIIIIIIIIIHGIIIIIIIIIIIIIHHGCIIIIIIIIIIIIIIIIIIIIIIIIIIIIHIIIHIIIIIIIIIIIIIIIIIIIIIIIIIIIIIIIIIIIIIIIIIIIIIIIIIIIIIIIIIIIIIIIDDDDD
@HISEQ:969:HM2KJBCX2:2:1102:14725:13971 2:N:0:ACTATGCA
ACGTAACCACGTCCCAACTATCCCTATTAATCATTACGTCGATCCTAGAAACCAACAAAATAGAATCAAACGTCCTATTTCATTATTCCATGCTAATGTATTCAAGCGTGCGCCTGCTTTAAACACTCTAATTTTTTCAAAGTAACAGTCCTGATTCCCCACGACACCAAATTAATGACATCGCGGTTCTTCAGAAGGTAGGAACCAATAATGCCAGTGCGTACCGAGGCACGACCGACAATCTGATCCCGAAATTCAACTACGAGCTTTTTAACTGCAACAACTTTAATATACGCTATTGGAGCTGGAATTACCGCGGCTGCTGGCACCAGACTTGCCCTCCAA
+
DDDDDHHHHIHIIIIIIIIIIIIIIIIIIIIIIIIIIIIIIIIHIIIHIIIIHIIIIIIHIHEHHHIHIIIHHEHHHHIHHIIHIIHIIIHEEHIIIIIIIHHIIHHHIHHHHHHHIIHHIIIIIHIHHIIIIIIIIIIIIIIIIIHIIIHIIIIGIIIIIIIHIHIIHIHFIIIIIIIIIIIIIIIIHIHIIIIIIIIIIIIIIIIHIIIIIIIIIIIIIIIIIIIIHIHIIHGIIIIIIHHDIIIIIHIIIIIIIHIIIIIIIIIIIIIIIIIIIIHHIIIIIIIIIIGIIIGIIIIHIIIIIIIIIIIIIIIIIIIIIGIIIHIIIIIIIIIIIIIHCDDDD
@HISEQ:969:HM2KJBCX2:2:1102:17486:14512 2:N:0:ACTATGCA
ACGTAACCACGTCCCAACTATCCCTATTAATCATTACGTCGATCCTAGAAACCAACAAAATAGAATCAAACGTCCTATTTCGTTATTCCATGCTAATGTATTCAAGCGTGAGCCTGCTTTAAACACTCTAATTTTTTCAAAGTAACAGTCCTGATTCCCCAAGACACCAAATTAATGACATCATGGTTCGTCAGAAGGTAGGAATCAATAATACCAGTACGTACAATAGCACGACCAATAAATTGATCCCGAAATTCAACTACGAGCTTTTTAACTGCAACAACTTTAATATACGCTATTGGAGCTGGAATTACCGCGGCTGCTGGCACCAGACTTGCCCTCCAA
+
DDDDDIIIIIIIIIIIIIIIIIIIIIIIIIIHIIIIIIIIIIIIIIIIIIIIIIIIIIIIIIIGIIIIIHIIIIIIHIIIIIIIIIIIIIIIIIIIIIIIIIIHHIHIIIIIIIIIIIIIIIIIIIIIIIIIIIIIIHIIIIIIIIIIIIIIIHHIIHEHIIIIHIIIIIIIIIIIIIIIIIIIIIIIHHIIIIIIIIIIIIIIIIIIIIIIIIIIIIIIIIIIHIIIIIIIIIIIIIIIIIIIIIIIIIIIIIIIIIIIIIIIIIIIIIIIIIIIIIIIIIIIIIIIIIIIIIIIIIIIIIIIIIIIIIIIIIIIIIIIIIIIIIIIIIIIIIIIIIIIDDDDD
@HISEQ:969:HM2KJBCX2:2:1102:10136:15169 2:N:0:ACTATGCA
ACGTAACCACGTCCCAACTATCCCTATTAATCATTACGTTGTACCTAGAAACCAACAAAATAGGTTCGAACGTCCTATTTCATTATTCCATGCTAATGTATTCAAGCGTTTGCCTGCTTTAAACACTCTAATTTTTTCAAAGTAACAGTCCTGACTCCCCACGACACCAAATTAATGACATCATGGCTCATCAGAAGGGAGAAATCAACGACCCCAGTGCGTACCGAAGGCACGACCGACGTATTGATCCCGAAATTCAACTACGAGCTTTTTAACTGCAACAACTTTAATATACGCTATTGGAGCTGGAATTACCGCGGCTGCTGGCACCAGACTTGCCCTCCAA
+
CDDADIHHIIHHIHHIFHHHIHIHHIIIIIIHIIIIIHHFHHHIHIIIEHIIIHIIIIIIIIIEFHHIIIHIIHHIIHIICHHHHIIIHHEHGIIIIHIIHFGHIHHGHEEHHIIIIHHHHHIIHHIEHIIIHEHHHHHHHHHHHHHIIIHHFEHIIIHGIHHHHHHIIIHHHHHIHHHIIIHHHHHHIIHFIIIIIHHHHHIGHFGHGIHIHIIIHDIGIHHEEHIHHIIHDHHHIHIIIIHHHIHDIIHIIIIHFHHHIIIIIIIGIIIIIIHIHHHEHGHGIHHIIIHEIIIIIIIHIIIIIIIIIIIIIIIIIIHEEIIIIHIGIIIIHHG?EIIIHD@@BD
@HISEQ:969:HM2KJBCX2:2:1102:3624:15420 2:N:0:ACTATGCA
ACGTAACCACGTCCCAACTATCCCTATTAATCATTACGTCGATCCTAGAAACCAACAAAATAGAATCAAACGTCCTATTTCATTATTCCATGCTAATGTATTCAAGCGTAAGCCTGCTTTAAACACTCTAATTTTTTCAAAGTAACAGTCCTGATTCCCCACGACACCAAATTAATGACATCGCGGTTCTTCAGAAGGTAGGAACCAATAATGCCAGTGCGTACCGAAGCACGACCAACAATTTGATCCCGAAATTCAACTACGAGCTTTTTAACTGCAACAACTTTAATATACGCTATTGGAGCTGGAATTACCGCGGCTGCTGGCACCAGACTTGC
+
DDDDDIIGHIIHIIIIIIIIIIIIIIIIIIIIIIIIHIIIIIGIIIIIIIIIIIIIIIIIIIHHIIIIIIIGHHHIIIIIIIIIIIIHHIHHHIIIHIHHIHHIIIGHIIIIIGHHIHHIIIIIIIGIHGHIIHIIIHHIIIIIIGIHHHHHHFGHIIHIHIIIIIHIIIHHHHIGCGCHHHHHEHGHIIIIIIIIIHIHIHGIIHGHHIIGFHIIHGHIIIIIIHIHHIGIIHHGDHHEH@HFGHHGHHHHEIHHIHHEEEHEDG=IIIIIIHIIGIGIIHFHIIIHHHHGGIHHHIIIGIIHHHFFIIIIIIGGIIGIIIHEIIIIHHIIIDCDDD
@HISEQ:969:HM2KJBCX2:2:1102:9221:15943 2:N:0:ACTATGCA
ACGTAACCACGTCCCAACTATCCCTATTAATCATTACGTTGATCCTAGAAACCAACAAAATAGAATCGAACGTCCTATTTCATTATTCCATGCTAATGTATTCAAGCGCGTGCCTGCTTTAAACACTCTAATTTTTTCAAAGTAACAGTCCTGACTCCCCACAACATCAAATTAATGACATCATGATTCATCAGAAGGGAGAAATCAATGACATTAGTACGTACCGAAGGCACGACCGACGTATTGATCCCGAAATTCAACTACGAGCTTTTTAACTGCAACAACTTTAATATACGCTATTGGAGCTGGAATTACCGCGGCTGCTGGCACCAGACTTGCCCTCCAA
+
DDCDDIIHHIIIHIIIIIIIIIIIIIIIIHIIIIIIIIIIIIIIIIHIIIIIIIIIIIHIIIIIIIIHE@CHHHGHHEFGEHHIIII11GHIGHIHIHHIIIHHIHIHIHIHHHIHIIHHIIHHIHIIHIHIIIIIHHEHHIIHIGHHHHIIHGHHHFIHHFHIIHHIIGIIIIIIIIIIIIIIHHHEIHIIIIIIIIIIHIHIIIIIIIIIIHHHIIIIIHIII<GIGIIIIIIIIIIIIHHHGIHHHFGIIIIHIHIIIIIIIIIIHIIIHHIIIHIIIIIHHHIIIHIGIIIIIGIIIIIIIIIIIIIIIIIHIIIIIIIIIIIIIIIIHIIIIIIIIDDDDD
@HISEQ:969:HM2KJBCX2:2:1102:15483:16340 2:N:0:ACTATGCA
ACGTAACCACGTCCCAACTATCCCTATTAATCATTACGTCGATCCTAGAAACCAACAAAATAGGATTAACGTCCTATTTCATTATTCCATGCTAATGTATTCAAGCGTTAGCCTGCTTTAAACACTCTAATTTTTTCAAAGTAACAGTCCTGATTTCCCGCAACACCAAATTAATGACATCACGGTTCGTCAAGAAGGAGGAATCAGTAAAGCCAGTACATACCGAAGGCATGACCAACTTACTAACCCCGAAATTCAACTACGAGCTTTTTAACTGCAACAACTTTAATATACGCTATTGGAGCTGGAATTACCGCGGCTGCTGGCACCAGACTTGCCCTCCAA
+
DDDDDIEHHIIIIIHCEHIIIIIIIIIIIHIFHIIIGIHIGHIHIII1FFGFGHHH1F1EFGHHIEEHHI0<DHHIIIHH?HHHHFEHIIGGIHHHIIIIIIIHIHHIIIHIHHIIIHGHHHEGHIHHIHHFHI8FEHFGHGGHHGHHGHHHHFFGIIHHHIHEGGGIIIIIHHIHGIHHEIHGIHHHHHIIIIIIHHIIIIHIIIIHHHGIHHIIIIHHHHHIIHHHIIIIIIH<HHHHHGGDHHFHIIHIGIHIHIIIHIHHIIHHHIHIHEHGIIIIHHHIIHIIHHHDHIHHHHIHIIIIIIIIIHIHIIIDIHIIHGIIHHIIIHHHHIIIHDIIDDDDD
@HISEQ:969:HM2KJBCX2:2:1102:10836:15693 2:N:0:ACTATGCA
ACGTAACCACGTCCCAACTATCCCTATTAATCATTACGTCAATCCTAGAAACCAACAAAATAGGATCAACGTCCTATTTCATTATTCCATGCTAATGTATTCAAGCACGAGCCTGCTTTAAACACTCTAATTTTTTCAAAGTAACAGTCCTGATTCCCCACCACACCAAATTAATGACATGATGGTTCGTCAGAAGGTATGAATCAGTAACACCAGTACGTACCGAAGGCACGACCAGCGTACTAATCCCGAAATTCAACTACGAGCTTTTTAACTGCAACAACTTTAATATACGCTATTGGAGCTGGAATTACCGCGGCTGCTGGCACCAGACTTGCCCTCCAA
+
0<0<DHHIH?0G10<<FE<F11<FEHGHH@GE1FFHHHHH=0<@GH?FHIIGE?EGEHH<FHC@G1D<G<<EHIGICHHIHE@1FH@1CGC@C1<G@IIIHIHH@?HE@C/@GGEGBHFFHFGHHEHF?HHHGB?/HHIIFHHIHFHGHAHGCH=IIHGEHIHHHHEHIIIIIIIIHHHGHHHIHCEHHHHEIHIIIIHEIIHGHH@GHHIIIHIHEHGCFIIHEG@HHHIHHIIHHHEGFHHHIIHHGHHFCEHFGIIIHDHGH@HHHGIHGCFG1EIHHGDC1EHIHHCGIHHHEHHHHGHFIHEHIGCDHHDCIIHHHIIHEIIIHGEHIHIIHIHE@@DAD
@HISEQ:969:HM2KJBCX2:2:1102:6899:17073 2:N:0:ACTATGCA
ACGTAACCACGTCCCAACTATCCCTATTAATCATTACGTCAATCCTAGAAACCAACAAAATAGGATCGAACGTCCTATTTCATTATTCCATGCTAATGTATTCAAGCGTTAGCCTGCTTTAAACACTCTAATTTTTTCAAAGTAACAGTCCTGTTTCCCTGCAACACCAAATTAATGACATTACAGTTCTTCAGAAAGGAGGAATCAGCGAAGCCAGTGCATACCAGTGGCACGACCAACCTGCTAACCCCGAAATTCAACTACGAGCTTTTTAACTGCAACAACTTTAATATACGCTATTGGAGCTGGAATTACCGCGGCTGCTGGCACCAGACTTGCCCTCCAA
+
CDDDDIHIIIIIIIGIIGHIIIHIIHIIIIIIIIIIIIIIIHIIHHIIGIIIIIIIHIEHHIHIIIIGFHHHHEHHHIHIIIIIHIGHHHHHIIIHIIIIIHHHIIHIHHIIHGHHIIIIIHHCGHHIIIHIIIIIIFHIIHIIIIIIIIIIIIIIHIIIIIIIHHHHHHHHIIIHHIIIIIIHHIIIGHIIIIHIHHHIHHIIIIIIIIIIIIIIIHHHHIIHHHIHIIIHHGIHHHIHGFHHHHHIHIIHHIIIIIIHHCIHHFHHHFHHHHHGHHHHHHIIHGIIHIHEEEHEHGHFFCIIHHGEIIIIIIIHIGGHIHFHH?GHIIIIHHHFHHHGIDDDDD
@HISEQ:969:HM2KJBCX2:2:1102:6848:17089 2:N:0:ACTATGCA
ACGTAACCACGTCCCATCCCTATTAATCATTACGTCGATCCTAGAAACCAACAAAATAGGAGATCAAACGTCCTATTTTATTATTCCATGCTAATGTATTCAAGCGCGAGCTTGCTTTAAACACTCTAATTTTTTCAAAGTAACAGTCCTGATTCCCCGCCACACCAACTAAATAGCATAACGGTTCATCAGAAGGGAGGAATCAGTGACACCGAAGGTACGACCAGCTTACTGATCCCGAAATTCAACTACGAGCTTTTTAACTGCAACAACTTTAATATACGCTATTGGAGCTGGAATTACCGCGGCTGCTGGCACCAGACTTGCCCTCCAA
+
DDDDDIHHIIIIIIIIIIIIIIIIIIIIIIIIIIIIIIIIIIIHIIIIIIIIIIIIIHHIHHHIIIIIGIIIIIIIIIIIIIIIIIIIIIIIIIIHIIIIIIIIIIIIIIIIIIIIIIIIIIIIIIIIIIIHIIIIIIIIIIIIIIHIIIIIIIIIIIIIIIIIIIIIIIIIIIIIIIIIIIIIIIIIIIIIIIIIIIIIIIIIIIIIIIIIIIIIIIIIIIIIIIIIIIIIIIIIIIIIIIIIIIIIIIIIIHIIHIIIIIIIIIIIIIIIIIIIIIIIIIIIIIHHHIIIIIIIIIIIIIIIIIIIIIIIIIIIIIIIIIIIIIIIIDDDDD
@HISEQ:969:HM2KJBCX2:2:1102:5130:17031 2:N:0:ACTATGCA
ACGTAACCACGTCCCAACTATCCCTATTAATCATTACGTCAATCCTAGAAACCAACAAAATAGGATCAAACGTCCTATTTCATTATTCCATGCTAATGTATTCAAGCGTTAGCCTGCTTTAAACACTCTAATTTTTTCAAAGTAACAGTCCTGTTTCCCTGCAACACCAAATTAATGACATTACAGTTCTTCAAGAAGGAGGAACCAGTAAAGCCAGTACATACCAGAGGCACGACCAACCTACTAATCCCGAAATTCAACTACGAGCTTTTTAACTGCAACAACTTTAATATACGCTATTGGAGCTGGAATTACCGCGGCTGCTGGCACCAGACTTGCCCTCCAA
+
DDDDDIIIIIIIIIIIIIIIIIIIIIIIIGIIIIIIIIIIIHIIIIIIIIIIIIIIHIHIIIGHHHIIIIIIHGHIIIIIHIIIIIIIGIIIHGIIIIIIIIIIIIIIIIIHIIIIIIIIIIHIIIIIIIIIIIIIIIHIIIIIIIIIIIIIIIIIIIIIIIIIIIIIIIIIIIIIIIIIIIIIIIIIGIIIIIIIIIIIIIIIIIIIIIIIIIIIIIIIIIIIIIIIIIIIIIIIIIIIIIIHHIIHIIHIIIIIIIIIIIHIIIIIIIIHIIIIIIIIIIIIIIIIIIIIIIIIIIIIIIIIIIIIIIIIIIIIIIIIIIIIIIIIIIIIIIIIIIIIIDDDDD
@HISEQ:969:HM2KJBCX2:2:1102:1376:16330 2:N:0:ACTATGCA
ACGTAACCACGTCCCAACTATCCCTATTAATCATTACGGCGACTCTAGAAACCAACAAAATAGAACCGCACGTCCTATTTTATTATTCCATGCTAATGTATTCGGGCATAGGCCTGCTTTGAACACTCTAATTTTCTCAAGGTAAAAGTCCTGGTTCCCCGACGCATCCAATAAAGGGCACGCCGGCTCACCAAGAGGTAAGGCCCAGCCAGACAGTACACGCCGTTAAGCGGACCGCCCAGCCAGGTCTGAAGTTCAACTACGAGCTTTTTAACTGCAACAACTTTAATATACGCTATTGGAGCTGGAATTACCGCGGCTGCTGGCACCAGACTTGCCCTCCAA
+
DDDDDIIGIIIHIIIIIIIIHIIIIIIIIIIIIIIIIIIIIIIIIIIGIIIIIIHIHIFHHIHIIIICEHIHHHIIIHHHIHIIHHIIIIHIIIIHIHHHHCGHIHEHIIIIIIHHHIIIIIIIIIIIHEIIIIIIIIIIIIHIIIIIIIIIIIHIIIIIIIIIIIIIIIIHEHHIHIHHIIIIIIIIIIIIIIIHIIIIIIIIIIIIIIIIIIIIIIIIIIIIIIIHIIIIIIIIIIIIIIIHIIIIIIIIIIIIIIIIIIIIIIIIIIIIIIIIIIIIIIIIIIIIIIIIIIIIIIIIIIIIIIIIIIIIIIIIIIIIIIIIIIIIIIIIIIIIIIIIDDDDD
@HISEQ:969:HM2KJBCX2:2:1102:10576:17338 2:N:0:ACTATGCA
ACGTAACCACGTCCCAACTATCCCTATTAATCATTACAACAGTCCTAGAAACCAACAAATAGAACCATTGTCCTATTCCATTATTCCATGCTAATGTATTCAAGCGTATGCCTGCTTTGAACACTCTAATTTTTTCACAGTAAAAGTCCTGGTTCCCCGTCACGACCCGTAAAGGCCATGCCGCTTCGCCAGAAGGTAAAGCCCGACCACAGACAGTGCTCACCCAGAAGGCGGACCGTCCAGCCAGGCCTGAAGTTCAACTACGAGCTTTTTAACTGCAACAACTTTAATATACGCTATTGGAGCTGGAATTACCGCGGCTGCTGGCACCAGACTTGCCCTCCAA
+
DADDDHHIIIIIIIIIIIIIIIIIIIIIIIIIIIIIIIIIIIIIIIIIIIIHIGIIIIIIIHHIIIIIIHIIIIIIIHHIIHHIIIEHIIIHIIIIIHIIIIHHHIIIIIIIIIHIIIIIIIIIIIIIIIIIHIHIIIIIIIIHIIIHHHIIIIIIIIIIIIIIIIIIIIIIIIIIIIIIIIIIIIIIIIIIIIIIIHIIIIIIIIIIIIIHFIIIIIIHIIIIIIIIIIIIIIIIIIGIIIIIHIIIIIIIIIIIIIIIIIIIGIIIIIIIIIIIIIIHEGIIIIIIIIIIIIIIIIIIIIIIIIIIIIIIIIIIIIIIIIIIIIIIIIIIIIIIIIIIIDDDDD
@HISEQ:969:HM2KJBCX2:2:1102:7395:16379 2:N:0:ACTATGCA
ACGTAACCACGTCCCAACTATCCCTATTAATCATTACATCGATCCTAGAAACCAACAAAATAGAATCGGATGTCCTATTTCATTATTCCATGCTAATGTATTCAAGCGTGAGCCTGCTTTAAACACTCTAATTTTTTCAAGGTAACAGTCCTAATTCCCCGTGACACCAAATTAATGGCATTACGGTTCTTTAGAAGGTGAGAAATCAATAATATCAGTACATACCAACGGCATGACCGAAACATTGATCCCGAAATTCAACTACGAGCTTTTTAACTGCAACAACTTTAATATACGCTATTGGAGCTGGAATTACCGCGGCTGCTGGCACCAGACTTGCCCTCCAA
+
CDDDDIIIIIIIIIIIIIIIIIIIIIIIIIIIIIIIIIIIIIIIIIIIIIIIIIIIIIIIIIIIIIIIIIIIIIIIIIIIIIIIIIIIIIIIHIIIIIIIIIIIIIIIIIIIIIIIIIIIIIIIIIIIHIIIIIIIIIIIIIIIIIIIHIIIIIIIIIIIIIIIIIIIIIIIIIIIIIIIIIIIIIIIIIIIIIIHHIIIHIIIIIIIIIIIIIIIIIIIIIIIIIIIIIIIIIIIIHIIIIIHHHIIIIIIIIIIIIIIIIIIIIIIIIIIIIIIIIIIIIIIIIIIIIIIIIIIIIIIIIIIIIIIIIIIIIIIIIIIIIIIIIIIIIIIIIIIIIIIIIDDDDD
@HISEQ:969:HM2KJBCX2:2:1102:17304:17905 2:N:0:ACTATGCA
ACGTAACCACGTCCCAACTATCCCTATTAATCATTACGTCGATCCTAGAAACCAACAAAATAGAATCAAACGTCCTATTTCATTATTCCATGCTAATGTATTCAAGCGTGCGCCTGCTTTAAACACTCTAATTTTTTCAAAGTAACAGTCCTGATTCCCCACGACACCAAATTAATGACATCGCGGTTCTTCAGAAGGTAGGAACCAATAATGCCAGAGCGTACCGAGGCACGACCGACAATCTGATCCCGAAATTCAACTACGAGCTTTTTAACTGCAACAACTTTAATATACGCTATTGGAGCTGGAATTACCGCGGCTGCTGGCACCAGACTTGCCCTCCAA
+
DDDDDIIIIIIIIIIIIIIIIIIIIIIIIIIIIIIIHIIIIIIIIIIIIIIIHIIIIHIHHIIHEHIHHIIIHIHIIHHIIIIIIIIIIIIH1CGHIIIIIHHIIIIIIIIIIIIHHFIHIIIIIIIIIIHIIIIHHIIIIIIIIIIIIIIIIIIIIIHHHIIIIIIIIIHHIIIIIHIIIIIIIIHHIIHIIIHIIIIIIIIIIIIIIIIIIIIIIIIIIIIHIIIIIIIIHHIIIIIIIIHHIIIIIIIIIIIIIIIIIIIIIHIIIIIIIIIIIIIIIIIIIIIIIIIIHIIIIIIIIIIIIIIIIIIIIIIIIIIIIIIIIIIIIIIIHIIIIIIIDDDDD
@HISEQ:969:HM2KJBCX2:2:1102:9367:18472 2:N:0:ACTATGCA
ACGTAACCACGTCCCAACTATCCCTATTAATCATTACGTCAATCCTAGAAACCAACAAAATAGGATCGAACGTCCTATTTCATTATTCCATGCTAATGTATTCAAGCGTTAGCTTGCTTTAAACACTCTAATTTTTTCAAAGTAACAGTCCAAATTCCCCGCAACACCAAATTAATGGCATTACGGCTCATCAGGAAGGAGGAATCAGTGAGACCAGTACATACCAGAGGCATGACCAACCTACTAACCCCGAAATTCAACTACGAGCTTTTTAACTGCAACAACTTTAATATACGCTATTGGAGCTGGAATTACCGCGGCTGCTGGCACCAGACTTGCCCTCCAA
+
DDDDDIIIIHIIIIIHIIIIIIIIIIIIHIIIIIIIIGIIHIIIIIIIIIIIIIIIIIHGIIIHIIIIHIIIHIIIIIIIIIIIIIIIHIIIIIIIIIHHIHIIIIIIIIIHIIIIIIIIIIIIIIIIIIIIIIIIIIHIIHIHIIIIIHIHIIIIIHIIIIIIIIIHHIHIIIIIIIIIIIIIIIIIIIHIIIHIIIIIIIIIIIIIIIIIIIIIIIIIIIIIIIIIIHIIIHIIIIIIIIIIHIIIIIIIIIIIIIIIIIHIIIIIIIIIIIIHIIIIIIIHHIHIIHIIIIIIIIIIHIIIIIIIIIIIIIIIIIIIIIHIIIIIIIIIIIIIIHIIIDDDDD
@HISEQ:969:HM2KJBCX2:2:1102:9214:18839 2:N:0:ACTATGCA
ACGTAACCACGTCACAACTATCACTATTAATCATTACGTCGATCCTAGCAACCAACAAAATAGAATCCAACGTCCTATTTCGTTCTTCCATGCTAAAGTATTCAAGCGTCAGCCTGCTTTAAACATTATATTTTTTTCAAAGTAACAGTCCTGATTCCCCATAACACCAAATTAATGACATCATGGTTCGTCAGAAGGAAGGAATCAATAAGACCATAACCTACAATAGCACGACCAATATACTGACCCCGAAATTCAACTACGAGCTTTTTAACTGCAACAACTTTAATATACGCTATTGGAGCTGGAATTACCGCGGCTACTGGCACCAGACTTGCCCTCCAA
+
<00<<<<D1E0<10<1D0<1<<1<<GCH1DH1D<C<G@<<</<101<111<1DHH0D1G<DH?1<<11<1<0D1<<@<1<11DG111<<1C11<C1/<<<<:1C</<.<.001<GEF111<D1<1/1/<1/<FH1//111<:/D1<11<11<D11110D0<0.<0DI7IH@FD<<//:/CD-/<C<<00.00IIIHF</<<1B<1111<C:/1D1<//<:1<CFF<F1GIIIIGIFE<11/B/GEC-IIIIIIIIIIIIIIIIIIIIIIIIIIIIIIIIIIIIIIIIIIIIIIIIIIIIIIIIIIIIIIIIIIIIIIIIHF1IIIIIIIIIIIIIIIIIIDDDDD
@HISEQ:969:HM2KJBCX2:2:1102:11263:19163 2:N:0:ACTATGCA
ACGTAACCACGTCCCAACTATCCCTATTAATCATTACGTCAATCCTAGAAACCAACAAAATAGGATCGAACGTCCTATTTCATTATTCCATGCTAATGTATTCAAGCGTTAGCCTGCTTTAAACACTCTAATTTTTTCAAAGTAACGGTCCTGTTTCCCTGCAACACCAAATTAATGACATTACAGTTCTTCAGAAAGGAGGAATCAGCGAAGCCAGTGCATACCAGTGGCACGACCAACCTGCTGACCCCGAAATTCAACTACGAGCTTTTTAACTGCAACAACTTTAATATACGCTATTGGAGCTGGAATTACCGCGGCTGCTGGCACCAGACTTGCCCTCCAA
+
DDDDDIIIIIIIIIIIIIIIIIGIIIIIIIIIIIHIIIIIIIIIIIIIIHIHIIIIIGIIIIIIIIIHGIIIHHIIGHIIIHHIIIII?HHHHEHFIIIIHHHHIIHIIIIHIHIIHIIIIIHHIIIIIHIIIIIHIIIHIIIIIHIIIHIIIIIIHIIIIIHIIIIIIIIIIIIIIIHGIIIIIIIIIIIIIIIIIIIIIIIIIIIIIIIIIIIIIIIIIIIIIIIIIIIIIIIIIIIIIIIHHIIIIIIIIIIIIIIIIIIIIIIIGIIIIIHIIIIIIIIIIIIIIIIIIIIIIIIIIIIIIIIIIIIIIIIIIIIIIIIIIIIIIIIIIIIIIIIIIDDDDD
@HISEQ:969:HM2KJBCX2:2:1102:15178:19516 2:N:0:ACTATGCA
ACGTAACCACGTCCCAACTATCCCTATTAATCATTACGGTGATCCTAGAAACCAACAAAATAGAACCATGCCGTCCTATTCTATTATTCCATGCTAATGTATTCGAGCAAAAATGCCTGCTTTAAACACTCTAATTTTTTCAAGGTAAAGGTCCTGGATCCGCAAGACACCCAATTAAGGACATCAAGTTTCTCCAGAAGGTGAGAAATCAACAGCGACAGTTCATACCCCTTAAGGCATGACCATCACGTCAATCCCGAAATTCAACTACGAGCTTTTTAACTGCAACAACTTTAATATACGCTATTGGAGCTGGAATTACCGCGGCTGCTGGCACCAGACTTGCCCTCCAA
+
DDDDDIIIIIIIIIIIIIIIIIIIIIIIIIIIIIIIIIIIIIIIIIIIIIIIHIIIIIIIIIHIIIIIIFEHIIIIHIHHHIIIIIIIIIIIIIIIIIEHHFGHIIIIIIIIIIIIIIHIIIIIIIIIIIIIIIIIIIIIIIIIIIIIIIIIIIIHIIIIIIIIIIIIIIIIIIIIIIIIIIIIIIIIIIHHHIIIIIIIIIIIIIIIIIIIIIIIIIIIIIIIIIIIIIIIIIIIIIIIIIIIIIIIIIIHIIIIIIIIIIIIIIIIIHIIIIIIIIIIIIIIIIIIIIIIIIIIIIIIIIIIIIIIIIIIIIIIIIIIIIIIIIIIIIIIIIIIIIIIIIIIIIIIDDDDD
@HISEQ:969:HM2KJBCX2:2:1102:6246:19689 2:N:0:ACTATGCA
ACGTAACCACGTCCCAACTATCCCTATTAATCATTACGTCAATCCTAGAAACCAACAAAATAGGATCGAACGTCCTATTTCATTATTCCATGCTAATGTATTCAAGCGTTAGCTTGCTTTAAACACTCTAATTTTTTCAAAGTAACAGTCCAGATTCCTCGCAACACCAAATTAATGGCATTACAGCTCATCAGGAAGGAGGAATCAGTGAGACCAGTACATACCAGTGGCATGACCAACCTACTAACCCCGAAATTCAACTACGAGCTTTTTAACTGCAACAACTTTAATATACGCTATTGGAGCTGGAATTACCGCGGCTGCTGGCACCAGACTTGCCCTCCAA
+
DDDDDIIIIIIIIIIIIIIIHIIIIIIIIIIIIIIIIIIIIIIIHIHIIHIIIHIIIIHHHHHHHIIHIIIIIIIIIIIIIIHIIIIHHIIIIIIIHHHIIIIHIIIIIHIIIIIIIIHIIHIIHHHIHIIIIIIIIIIIIIIIIIIIHIIIIIIIIIIIIHIIIIIIIHHHIIGHHIIIIHHH/IIIIIIIIIIIIIIIIIIIIIHIIIIIIIIIIIIIIIIIIIIIIIHIIIIIIIHIIIIIHHEIIIIIHHHIIHHEIHHIHHIIIIHIHIIIIIIIIIIHIHHIIIIIHEIIIIIIIIIIIIIIIIIIIIIIIIIIIIIIIIIIIIIIIIIHHIIIIDDDDD
@HISEQ:969:HM2KJBCX2:2:1102:6903:19526 2:N:0:ACTATGCA
ACGTAACCACGTCCCAACTATCCCTATTAATCATTACGTCGATCCTAGAAACCAACAAAATAGAATCAAACGTCCTATTTCATTATTCCATGCTAATGTATTCAAGCGTACGCCTGCTTTAAACACTCTAATTTTTTCAAAGTAACAGTCCTGATTCCCCACGACACCAAATTAATGACATCGCGGTTCTTCAGAAGGTAGGAACCAATAATGCCAGTACGTACCGAAGCACGACCAACAATTCGATCCCGAAATTCAACTACGAGCTTTTTAACTGCAACAACTTTAATATACGCTATTGGAGCTGGAATTACCGCGGCTGCTGGCACCAGACTTGCCCTCCAA
+
@@DDDHHHIIHIIIHEHDFHC<CGFHIIIIIHHIIGHEHHHHHIIIIEHEHHHEHFH?HHH@HEHIHIHIIHIEHHHHEHHIIIIIIIHFH@CFHHHFG@ECEHIIIIHHHDHHHGHIGIBC6EIIHGFHE<6<FHDHHHHFGHH1G@HEHHEGCHECCDHECFEC.EEHEGCIHFFFHFIHDFCCDCCD0<C:CDDHIFHFEAFGFGH@IIHHFGGIHHHHEC<;HGH=IHHG@1HIIIHEEEHC?HE?<@HGEHGCEH@C<C<?EEHHHG@@HC?FCIIIIHHFHF@EEDHF<<HHHHCF@GGG<@HHEDEDE?D?CC@EEIHECIFHIHIIIIIIHHDDD@D
@HISEQ:969:HM2KJBCX2:2:1102:8202:20209 2:N:0:ACTATGCA
ACGTAACCACGTCCCAACTATCCCTATTAATCATTACGGTGATCCTAGAAACCAACAAAATAGAACCATGCCGTCCTATTCTATTATTCCATGCTAATGTATTCGAGCAAAAATGCCTGCTTTAAACACTCTAATTTTTTCAAGGTAAAGGTCCTGGATCCGCAAGACACCCAATAAAGGACATCAAGTTTCTCCAGAAGGTGAGAAATCAACAGTAACAGTTCATACCCCTTAAGGCATGACCATCACGTCAATCCCGAAATTCAACTACGAGCTTTTTAACTGCAACAACTTTAATATACGCTATTGGAGCTGGAATTACCGCGGCTGCTGGCACCAGACTTGCCCTCCAA
+
DDDDDIIGIIIIIIIIIIIHIIIIIIIIHHHIIIIIIHIIIIIIIHIIIIIIIIIIIFHHIIHIIIIIHHFIIIIIIIHIIIIIIIIIIIIIIHIIIIIIIEHIIIIIIIIHIHIIIHHIIIIIIIIHHIIIIGIIIIIIIHHHHIHHIIIIHIHIHHHHIHEHIIIHHIIIIIIIIIHHIIIIIIIIIIIIHHIIIIIIIHHIIIIIHHIIIIIIHHIIHIIIIHHIIIIIIIIIIIHIIHIIIIHHIIHFHHHIHHHIIIIIIIIIIHIIIIIIIIIIHHIIIIIIIHIIIHIIIIFHGIIIIHIIIIIIIIIIIIIIIIIIIIIIIIIIIIIIIHIIIIIIIIIIDDDDD
@HISEQ:969:HM2KJBCX2:2:1102:8884:20347 2:N:0:ACTATGCA
ACGTAACCACGTCCCAACTATCCCTATTAATCATTACGTCGATCCTAGAAACCAACAAAATAGAATCAAACGTCCTATTTCATTATTCCATGCTAATGTATTCAAGCGTACGCCTGCTTTAAACACTCTAATTTTTTCAAAGTAACAGTCCTGATTCCCCACGACACCAAATTAATGACATCGCGGTTCTTCAGAAGGTAGGAACCAATAATGCCAGTACGTACCGAAGCACGACCAACAATTCGATCCCGAAATTCAACTACGAGCTTTTTAACTGCAACAACTTTAATATACGCTATTGGAGCTGGAATTACCGCGGCTGCTGGCACCAGACTTGCCCTCCAA
+
DDDDDIIIIIIIIIIIIIIIIIIIIIIIIIIIIIIIIIIIIIIIIIIIIIIIIIIIIIIIIIIIIIIIIIHIIIIIIIIIHIIIIIIIHHIIHHIIIIIIIIHIIIIIIIIIIIIIIIIIIIIIIIHIIIIIIIIIIIIIIIHHIIIIIIIIHHIIIIIIIIIIIIIIIIIIIIIHIIIIIIIIIIIHGIIIIIIIIIIIIIIIHIIIIIIIIIIIIIIIIIIIIIIIIIIIIIIHIIIIIIHGHIIIIIIIIIIIIIIIIIIIIIIIIIIIIIIIIIIIIIIIIIIIIIIIIIIIIIIIIIIIIIIIIIIIIIIIIIIIIIIIIIIIIIIIIIIIIIIIDDDDD
@HISEQ:969:HM2KJBCX2:2:1102:2868:19346 2:N:0:ACTATGCA
ACGTAACCACGTCCCAACTATCCCTATTAATCATTACGTCGATCCTAGAAACCAACAAAATAGAATCAAACGTCCTATTTCATTATTCCATGCTAATGTATTCAAGCGTGAGCCTGCTTTAAACACTCTAATTTTTTCAAAGTAACAGTCCTGATTCCCCACAACACCAAATAAATGACATCATGGTTCGTCAGAAGGGAGAAACCAACAATACCAGTACGTACCTAGGCACGACCGACATGATGGTCCCGAAATTCAACTACGAGCTTTTTAACTGCAGCAACTTTAATATACGCTATTGGAGCTGGAATTACCGCGGCTGCTGGCACCAGACTTGCCCTCCAA
+
DDBDBIHIHIHHHIIIIIIIHIIIIIIIIIIIIIIIIIHIIIIIIIIIIIIIIIIIIIIHIIIHHIIIIIIIIIIIIIIIIIIIIIIGIIIGHIIIIIHIIHHIIIIIIHIIIIIIIHIIIIIIIIIIIIIIIIIIIIIIIIHIIIIIIIIIIIHHIIIIIIIIIIIIIIIIIIIIIHHIIIIIIIIHIIHHIIIIIIHHIIIIIIIIHIIIIIIHIGIIIIIIHHGIIIIIIIIIIIIIIIHHI=IIIIIIIIIIIIHIIIIIIIIIIIIIIIIIIIIIIIIIIIIIIIIIIIIIIIIIIIIIIIIIIIIIIIIIIIIIIIIIIIIIIIIIIIIIIIIIDDDDD
@HISEQ:969:HM2KJBCX2:2:1102:19179:20400 2:N:0:ACTATGCA
ACGTAACCACGTCCCAACTATCCCTATTAATCATTACGTCAATCCTAGAAACCAACAAAATAGGATCAAACGTCCTATTTCATTATTCCATGCTAATGTATTCAAGCGTTAGCCTGCTTTAAACACTCTAATTTTTTCAAAGTAACAGTCCTGTTTCCCTGCAACACCAAATTAATGACATTACAGTTCTTCAAGAAGGAGGAACCAGTAAAGCCAGTACATACCAGAGGCACGACCAACCTACTAATCCCGAAATTCAACTACGAGCTTTTTAACTGCAACAACTTTAATATACGCTATTGGAGCTGGAATTACCGCGGCTGCTGGCACCAGACTTGCCCTCCAA
+
DDADDIIIIHIEHIIIIIIIEHHIHIIIIIIIGIIIIIIIIIIHHHHHHHIIIIHHIIIIHIIHHHIIIHCEHH@ECHHIHEHIFHHIHHHEHHIIHIIGH?HGIHHHHHHIIEHIHIHHG@HIHHHHHCHHHIHHHHHIIHHFGEGHEEHFHIIHHIHHHEHH0IHHHHIIIIHHIHHH@IIHIGIIHHGIHIIIIHIHEHHHIIHHIIHHHFHEEFHHHFHIFEHHEHECFIIIIHHIHHHGCHCCIHHHHHHC1HEHHHIHHHEGGIHFHHGIIHHIIIIIIIIIIIIIIIIHIIHHGIHHIIIIIIHEHIHHIHEIIIIIIIIIIHIIIHHHHHIIIDDDDD
@HISEQ:969:HM2KJBCX2:2:1102:18420:21401 2:N:0:ACTATGCA
ACGTAACCACGTCCCAACTATCCCTATTAATCATTACGTCAATCCTAGAAACCAACAAAATAGGATCAACGTCCTATTTCATTATTCCATGCTAATGTATTCAAGCGCGAGCCTGCTTTAAACACTCTAATTTTTTCAAAGTAACAGTCCTGATTCCCCACCACACCAAATTAATGACATGATGGTTCGTCAGAAGGTAGGAATCAGTAACACCAGTACGTACCGAAGGCACGACCAGCGTACTAATCCCGAAATTCAACTACGAGCTTTTTAACTGCAACAACTTTAATATACGCTATTGGAGCTGGAATTACCGCGGCTGCTGGCACCAGACTTGCCCTCCAA
+
DDDDCIIIIIIIFHHHIIIIHIHHIIIIIIIIIIIIIGIIIIIIIHHGIIIIHHIIGHEEHHHIIHIHGHFHIGIHHHIIIIIIIFFHHIIHIIIIIHIIIIIIIIGIIIHIIIIIHHIIIIIIIIIIIIIIIHIIHHIIHHIIHIIIIIHHHIIIIIIIHIIIHIIIIIIIIIIIHHGGIIIIIIIIHIIIIIIIIIIIIIIIIIIIIIIIIIIIIIIIIIIIIIIIIIIIIIIIIIIHIIIIIIIIIIIIIIIHIIIIIIIIIIIIIIIIIIIIIIIIIIIIIGHIIIHHGIIIHIIIIIIIIIHIIIIIIIIIIIIIIIIIIIIIIIIIIIIIIIIIDDDDD
@HISEQ:969:HM2KJBCX2:2:1102:20535:20860 2:N:0:ACTATGCA
ACGTAACCACGTCCCAACTATCCCTATTAATCATTACGTCGATCCTAGAAACCAACAAAATAGAATCAAACGTCCTATTTCATTATTCCATGCTAATGTATTCAAGCGTAAGCCTGCTTTAAACACTCTAATTTTTTCAAAGTAACAGTCCTGATTCCCCACGACACCAAATTAATGACATCGCGGTTCTTCAGAAGGTAGAAACCGATAATGCCAGTACGTACCGAAGCACGACCAACAATTCGATCCCGAAATTCAACTACGAGCTTTTTAACTGCAACAACTTTAATATACGCTATTGGAGCTGGAATTACCGCGGCTGCTGGCACCAGACTTGCCCTCCAA
+
DDDDDIIIIIIIHIIIIIIIIIIHIIIIIIIIIIIHIIIIIIIIIIIIIIIIIIIIIIIIIIIIHGHIIIHHHHHIIIIIIIIIIIIHIIIHHIIIIIIIHEIHIHHHIIIHHIHIIIIHIIIHIIHHHHIIIIIIHHIIIIHHIIIIIIIIHIGFHIHIHHIHHEGGIIIIIIHIIIHGIIIHHIIHHIHIIIIIIIIHHIIIIIHIIHII;HHHHIIHHHHHHIIIIIIIIIIIIIIIIHGD=IIHH*HEIHEHIIIIIIIIIIIHIIIIIIHF@IIIIIIIIHIIIIIIIIIIIIHGIIIIHIIIIIIIIIIIIIIIIIIIIIIIIIIIIIIIIIIIDDDDD
@HISEQ:969:HM2KJBCX2:2:1102:3949:22427 2:N:0:ACTATGCA
ACGTAACCACGTCCCAACTATCCCTATTAATCATTACGTCAATCCTAGAAACCAACAAAATAGGTTTGAACGTCCTATTTCATTATTCCATGCTAATGTATTCAAGCGTTAGCCTGCTTTAAACACTCTAATTTTTTCAAAGTAACAGTCCTGTTTCCCTGCAACACCAAATTAATGACATTACAGTTCTTCAGAAAGGAGGAATCAGCGAAACCAGTTCATACCAGTGGCACGACCAACCTGCTGACCCCGAAATTCAACTACGAGCTTTTTAACTGCAACAACTTTAATATACGCTATTGGAGCTGGAATTACCGCGGCTGCTGGCACCAGACTTGCCCTCCAA
+
DDDDDIIIIIIIIIIIIIIIIIIIIIIIHIIIIIIIIIIIIIIIHIIIIIIIIIIIIIIIIIHIIIIHHIIGIIIIIIIIIIIIIIIIIIIIHIIHIIIIIIIIIIIIIIIIIIIIIIIIIHHIIIIIIIIIIIIIIIIIHIIIIIIIHIIIIIIIIIIIIIIIIIIIIIIIIIIIIIHIHIIIIIIIIIIIIIIIIIIIIIIIIIIIIIIIIIIIHIIIIIIIIIIIIIIIIIIIIIIIIIIHHIIIIIIIIIIIIIIIIIIIIIIIIIIIIIIIIIIIIIIIIIIIIIIIIIIIIIIIIIIIIIIIIIIIIIIIIIIIIIIIIIIIIIIIIHIIIIIIIDDDDD
@HISEQ:969:HM2KJBCX2:2:1102:12956:22390 2:N:0:ACTATGCA
ACGTAACCACGTCCCAACTATCCCTATTAATCATTACGTCGATCCTAGAAACCAACAAAATAGGGTCAAACGTCCTATTTCATTATTCCATGCTAATGTATTCAAGCGTGAGCCTGCTTTAAACACTCTAATTTTTTCAAAGTAACAGTCCTGATTCCCCGCGACACCAAATTAATGACATCACGGATCTTCAGAAGGGAGAAACCAGTGACACCAGTGCATACCAAAGGCATGACCAGCGTACTGATCCCGAAATTCAACTACGAGCTTTTTAACTGCAACAACTTTAATATACGCTATTGGAGCTGGAATTACCGCGGCTGCTGGCACCAGACTTGCCCTCCAA
+
DDDDDIHIIIIHHIIIIIIIIIIIIIIIIIIIIIIIIIIIIHIIIIIIHIIIIIIIIIIGHHHIIIIIIIIIHFHIIIIIIIIIIIIIIIIIIIIIIIIIIHHHHIIIIIIIIIIIIIIGIIIIIIIIIIIIIHHIIHIIIIIHIIIIHIIIIIIIIIIIIIIIIIIIIIHHHIGIHIIIHIIIIIIIIIIHIIIIIHIIHIIIIIIIIIHIIIIIIIIIIHIIIIIIIEIIIIIIIIIIIIIHIIHHHIIIIIIIIIIIIIHHHIIIIIIIIIIIIIIIIHIIHHIIIIIIHHIIIIIIIIIIIIIIIIIIIIIIIIIIIIIIIIIIIIIIIIIIIIIIIDDDDD
@HISEQ:969:HM2KJBCX2:2:1102:19920:22319 2:N:0:ACTATGCA
ACGTAACCACGTCCCAACTATCCCTATTAATCATTACGTCGATCCTAGAAACCAACAAAATAGAATCAAACGTCCTATTTCGTTATTCCATGCTAATGTATTCAAGCGTGAGCCTGCTTTAAACACTCTAATTTTTTCAAAGTAACAGTCCTGATTCCCCATGACACCAAATTAATGACATCATGGTTCGTCAGAAGGTAGGAATCAATAATACCAGTACGTACAATAGCACGACCAATAAATTGATCCCGAAATTCAACTACGAGCTTTTTAACTGCAACAACTTTAATATACGCTATTGGAGCTGGAATTACCGCGGCTGCTGGCACCAGACTTGCCCTCCAA
+
DDDDDIIHIIHIHIIIIIIIHIIIIIIIIIIIIIIHIIIIIIIIIIIIHHIIIIIIIHIIIIIGIIIHIIIIIIIIIIHHHEHIIIIIIIIIIIIIIIIIIIIHHHIIIIIHIIIIIIIIIIIIIIIIIIIIIIIIIIIIIIIIIIIIIIIIIIIIIIIIIHIIIIIIIIIIIIIIIIIIIIIIIIIIIIIIIIIIIIIIIIIIIIIIIIIIIIIIHIHHHIIIIIIIIIIIIIIIIIIIIIIIIIIIIIIIIIIIIIIIIIIIIIIIIIIIIIIIIIIIIIIIIHIIIIIIIIIIIIIIIIIIIIIIIIIIIIIIIIIIIIIIIIIIIIIIIIIIIIIIDDDDD
@HISEQ:969:HM2KJBCX2:2:1102:18722:22819 2:N:0:ACTATGCA
ACGTAACCACGTCCCAACTATCCCTATTAATCATTACGTCGATCCTAAAAACCAACAAAATAGAATCAAACGTCCTATTTCATTATTCCATGCTAATGTATTCAAGCGCGAGCCTGCTTTAAACACACTAATTTTTTCAAAGTAACAGTCCTGATTTCCCGCGACATCAAATTAATGACATCGTGGTTCGTCAGAAGGTAGGAATCAATTTGACCAGTACGTACCGAGGCACGACCGATCAACTGATCCCGAAATTCAACTACGAGCTTTTTAACTGCAACAACTTTAATATACGCTATTGGAGCTGGAATTACCGCGGCTGCTGGCACCAGACTTGCCCTCCAA
+
DBADDIHIIIICHHIIEHHIHIHIIIIIHIIGIIIIIFE@/CHH=GFHEHIG0FCHIHIIIIEHIE?FE?CEGHHHH?DHHIG@HHHC1@FDGGHHGHEGHHHIIGIIGGHHIHIHHIHHGFHHIHHHIHIIFEHIHHIHHIIIIIIHFIIHIIHGEIHHHHHHEG?EGIIIHIIIIIHIIIHEHHDIIIIIIIIIIHIIIIIIIHIIHIIGHIHIIIIIIIIII<IIIIIIIIIIIIIIIFHFIGGIHHIIIIIIIIIIIIIIIIIIIIIIIIIIHIIIIIHHFGHIIIIIHIIIIIIHIIIIIIIIIIIIIHIIIIIIIIIIIIIIIIIIIIIIIIIHADDDD
@HISEQ:969:HM2KJBCX2:2:1102:6579:23470 2:N:0:ACTATGCA
ACGTAACCACGTCCCAACTATCCCTATTAATCATTACGTCGATCCTAGAAACCAACAAAATAAGATCAAACGTCCTATTTCATTATTCCATGCTAATGTATTCAAGCGCGAGCCTGCTTTAAACACTCTAATTTTTTCAAAGTAACAGTCCTGATTCCCCGCCACACCAAATAAATGGCATAACGGTTCTTCAGAAGGGAGGAATCAGTGACACCAGTACATACCAAAAGCACGACCAGCGTACTGATCCCGAAATTCAACTACGAGCTTTTTAACTGCAACAACTTTAATATACGCTATTGGAGCTGGAATTACCGCGGCTGCTGGCACCAGACTTGCCCTCCAA
+
DDDDDIIIIIIHHIIIIIIIIIIHIIIIHIIIIIIIIIIIIIHIIIIIIIIIIIIIHIIIIIIIIIIIIHIIIIIIIIIIIIIIIIIHHHIHHIIIIHIIIHGHIIHHIIIIHHIIIIIIIIIIIIIHGHFHHIIIIHIIIIHHIIIHIIIIIIIIHIIIIIIIIIIHIIIIIIIIIIIIIHIIIIIIIIIGIIIIIIIIIIIIIIIIIIIIIHIIIIIIIIIIIHIHIHIHIHHIHHHIHIHHIIIIIIIIHIIIIIIIHHHIIIIIIIIIIIIIIIIIIIIIIHHIIIIIIIIIIIIIIIIIIIIIIIIIIIIIIIIIIIIIIIIIIIIIIIIIIIIIHDDDDD
@HISEQ:969:HM2KJBCX2:2:1102:19091:22882 2:N:0:ACTATGCA
ACGTAACCACGTCCCAACTATCCCTATTAATCATTACGTCAATCCTAGAAACCAACAAAATAGGTTTGAACGTCCTATTTCATTATTCCATGCTAATGTATTCAAGCAAATGCCTGCTTTAAACACTCTAATTTTTTCAAAGTAACAGTCCTGTTTCCCTGCAACACCAAATTAATGACATTACAGTTCTTCAGAAAGGAGGAATCAGCGAGACCAGTTCATACCAGTGGCACGACCAGCCTGCTGACCCCGAAATTCAACTACGAGCTTTTTAACTGCAACAACTTTAATATACGCTATTGGAGCTGGAATTACCGCGGCTGCTGGCACCAGACTTGCCCTCCAA
+
DD@@@GHEE1<1<<<GGEEEEC?CGGEHHHHE@@HHHEF1C=@@FH1F1GH@FHHE1C@FGG@@@EHH@@FEEGHII1FEHHGHHFCH11<FHHH<HHHHGGC@@HIHFHFDHIIHGHEHGHEHHHHHFGBGHGGHHIHGHHHHHGHHGHEHFIHHHGHIHIGHHHEHHHGIHHGHCIIIIIHIEIHGCIIHHHIIIHIHHHEGDIIIIHHHHHIHGIHHHIIHGHHHHHGDHHFHIIIHHHHFDFIIHIHHIIIHHCHHHHIHGF?IHIIIIIIIIIIIIIIHHHHHIIIHHIIIIIHIHFGHGEHFHIIIIIIHIHGIIIIIIIHEHHIHHHHEEIIIIDDDDD
@HISEQ:969:HM2KJBCX2:2:1102:6376:23700 2:N:0:ACTATGCA
ACGTAACCACGTCCCAACTATCCCTATTAATCATTGCTCACAAATCCAAAAACCAACAAAATACGATAAACGAGCCCTAACTTATTATTCCATGCTAATGTATTCATAACTAACCGCCTGCTTTAAACACTCTAATTTTTTCAAAGTAAAGGTCCTGGATTGCGAACCCAACCCAGCAAAGGGCAGGAACGTTCTCCAGGAAGATGGTAAGCGCGCATCGGCACTCACACACGAAACCGTGGCGGGCCAAGCGCACTATACCAGAAATCCAACTACGAGCTTTTTAACTGCAACAACTTTAATATACGCTATTGGAGCTGGAATTACCGCGGCTGCTGGCACCAGACTTGCCCTCCAA
+
DDDDDIIHIIIIHIIIIIIIHIIIIHIHIGHIIIIIHHIGIIIIFHHHHIIIIHIIIIHIIIIIEH@GHEHEHDHHGIHIECEHHHHHIIFEHGFHHIIIHD?GEFEHIIIIIIIIHIIHHHIHHHIFHIIIIIHEHHHHIIIIIIIHIHHHHCGHHIGHHEHHHIIIIIHIIIHGIIHIIHIIIIIIIIIIHIHIIIIIIIIHIIIHIGIIIIIIHIIIIIIHIIIIIIIIIIIHHIIIIIIIIIHII*IIHGHGDIIIIIIIIIIIGIIIHHEIIIHIIIIIHIIIIIGIIHHIIIIIIIHFIHIIGIIIIIIIIHIIIIIHIHIIIIIIIIIIIIIIFIIIIHHGHIIIIDDDCD
@HISEQ:969:HM2KJBCX2:2:1102:19510:23720 2:N:0:ACTATGCA
ACGTAACCACGTCCCAACTATCCCTATTAATCATTACGTCAATCCTAGAAACCAACAAAATAGGATCGAACGTCCTATTTCATTATTCCATGCTAATGTATTCAAGCGTTAGCCTGCTTTAAACACTCTAATTTTTTCAAAGTAACAGTCCTGTTTCCCTGCAACACCAAATTAATGACATTACAGTTCTTCAAGAAGGAGGAATCAGTAAAGCCAGTACACACCATTGGCACGACCAACCTACTGACCCCGAAATTCAACTACGAGCTTTTTAACTGCAACAACTTTAATATACGCTATTGGAGCTGGAATTACCGCGGCTGCTGGCACCAGACTTGCCCTCCAA
+
DDDDDIIIHHIHHIIIIHIIIIHIIIIIIIIIIIIIIIIIIIIIIIIIIIIIIIIIIIIIIHHHHHIHIIHIHIIIIIHIHIIIIEHICHHIIHHIHIIHHEHGIHIIIIIIIIIIIHIHFFHHHIHIIIIIIIHHHHHIIHIIHHHIHHHHIIIHIIIIIIIIHHGHHHFHIIIHIIIIIIIIIIIIHGIIGIIIIIIIIHHHIIIIHHHIHIIHHHIIIIIIIIIIIIIIIIIIIHGHIIHHGIIIIIIHIIIIIIIIIIIIIIIIIIIIIIHIIIIIIIIIIIIIIIIIIIIIIIIIIIIIIIIIIIIIIIIIIIIIHIIIIIIIIIIIIIIIIIIIIDDDDD
@HISEQ:969:HM2KJBCX2:2:1102:12425:24135 2:N:0:ACTATGCA
ACGTAACCACGTCCCAACTATCCCTATTAATCATTACGGTGATTCAGAAACCAACAAAACAGGACCACCGTCCTATTCTATTATTCCATGCTAATGTATTCAGACGTAAGCCTGCTTTGAACACTCTAATTTTTTCAAGGTAAAGGTCCTGGTTTCCCACCACGCCAAATTAATAACATGATGGTTCCCCAGAAGGTAGAAATTCTACACACCAGTACAGACTTGGTAGCCCGACCGACGGTAGAACCCCGAAATTCAACTACGAGCTTTTTAACTGCAACAACTTTAATATACGCTATTGGAGCTGGAATTACCGCGGCTGCTGGCACCAGACTTGCCCTCCAA
+
DDDDDIHIIIIIHIHIIIIIIIIIIIIIIIIHIIIIIGIHIHIHIIIIIIIGHIIIIHIIIIFHHIHIHCEHIIEHHIIIIIIIIIIIHIEHHCHIHHIIIHHHIIIHHHIIIIIIIIIIIIIIIIIIIIIIIIIHIIIHHIIHIIIIIIIIIIHIHIHIGIIHIIIIHHHIIIIIIHIIIIIIIHHHHFIIIIHIIIIIIIIIIIIIIIIIIIIHIIIHGIIIIHIHGHIIIIIIIIIIIIHDIHIHIHIIIIIIIHIIIHIIIIIIIIIIIIIHGIIIIIIIIGIIIIIIHIIIIIIIIIIIGIIIIIIIIIIIIIIIIIIIIIIIIIIIIGIIIIIIDDDDD
@HISEQ:969:HM2KJBCX2:2:1102:9463:24111 2:N:0:ACTATGCA
ACGTAACCACGTCCCAACTATCCCTATTAATCATTACGTCAATCCTAGAAACCAACAAAATAGGATCAACGTCCTATTTCATTATTCCATGCTAATGTATTCAAGCGCGAGCCTGCTTTAAACACTCTAATTTTTTCAAAGTAACAGTCCTGATTCCCCACCACACCAAATGAATGACATGATGGTTCGTCAGAAGGTAGAAATCAGTAACACCAGTACGTACCGAAGGCACGACCAGCGTACTAATCCCGAAATTCAACTACGAGCTTTTTAACTGCAACAACTTTAATATACGCTATTGGAGCTGGAATTACCGCGGCTGCTGGCACCAGACTTGCCCTCCAA
+
DDDDDIIIIIHIIIIIIIIIIIIIIIIIIIIIIIIIIHIIIIIIIIIIIIIIIIIIIIHIIIHIIIIIIIIHHIIIIIIIIIIIIHIGHIIIIIHIIIIIIIIIIIIIIIHIIIIIIIIIIIIIIIIIHIIIIIIIIIIIIIIIIIIIIIIIIIIIIIIIIIIHHIIIIIIIIIHIIIIIIIIIIIIIIIIIIIII<IIIIIIIIIIIIIIIIIIIIIIIIIIIIIIIIIIIIIIIIIIIIIIHIIIIIIIIIIIIIIIIIIIIIIIIIIIIIHIIIIIIIIIIIIIIIIIIIIIIIIIIIIIIIIIIIIIIIIIHIIIIIIIIIIIIIIIIIIIIIIIIDDDDD
@HISEQ:969:HM2KJBCX2:2:1102:3228:24149 2:N:0:ACTATGCA
ACGTAACCACGTCCCAACTATCCCTATTAATCATTACGTCAATCCTAGAAACCAACAAAATAGGATCAAACGTCCTATTTCATTATTCCATGCTAATGTATTCAAGCGTTAGCCTGCTTTAAACACTCTAATTTTTTCAAAGTAACAGTCCTGTTTCCCTGCAACACCAAATTAATGACATTACAGTTCTTCAAGAAGGAGGAACCAGTAAAGCCAGTACATACCAGAGGCACGACCAACCTACTAATCCCGAAATTCAACTACGAGCTTTTTAACTGCAACAACTTTAATATACGCTATTGGAGCTGGAATTACCGCGGCTGCTGGCACCAGACTTGCCCTCCAA
+
DDDDDIIIIIIHIIIIIIIIIIIIIHIIIIIIIIIIIIIIIIHIIIIIIIIIIIIIIIIIIIHIIIIIIIIIIIIIHIIIIIIIIIIHHIIIIIIIIIIIIIIIIIIIIIIIIIIIIIIIIIIHIIIIIIIIIIIIIIHIIIIIIIIIIIIIIIIIIIIIIIIIIIIIIIHIIIIIIIIIIIIIIIIIIIIIIIIIIIIIIIIIIIIIIIIIIIIIIIIIIIIIIIIIIIIIIIIIIIIIIIHHIIIHIIIIIIIIIIIIIIHIIIIIIIIIIIIIIIIIIIIIIIIIIIIIIIIIIIIIHIIIIIIIIIIIIIIIIIIIIIIIIIIIIIIIIIIIIIIIIDDDDD
@HISEQ:969:HM2KJBCX2:2:1102:7605:24312 2:N:0:ACTATGCA
ACGTAACCACGTCCCACTATCCCTATTAATCATTACGTCGATCCTAGAAACCAACAAAATAGAATCAAACGTCCTATTTCATTATTCCATGCTAATGTATTCAAGCGCGAGCCTGCTTTAAACACTCTAATTTTTTCAAAGTAACGGTCCTGATTCCCCATGACACCAAATTAATGACATCATGGTTCTTCAGAAGGGAGAAATCAAAATTGCCAGTACGTACCGAGGCACGACCAACAAATTGATCTCGAAATTCAACTACGAGCTTTTTAACTGCAACAACTTTAATATACGCTATTGGAGCTGGAATTACCGCGGCTGCTGGCACCAGACTTGCCCTCCA
+
A@DDDIIIIHHIIIHIIIIIHIIIIIIIIIIIIIIIIIIIIIIHIHIIIIIIHIIIIIHIIHHEHHI1F@EH?EHHHHHHIHIHHHHIH11FHIIHIIIIHHHHHIIIIIIHHIIIIIIHHIHHIIIIGIIIHIIHGHHIIIIIIIIIHIIIIIIIIIIIIIIIIIIIIIIIIIIIIIHIIIIIIIIIHIIIIIIIIIIIIIIIHIIHIIIIIIIIIIIIIIIIIGIIIIIIIIIIIIHHFHIIIIIIGIIIIIIIIIIIIIGHIFIIIIIIHIHIIIIIIIIIIIHIIIIIIIIIIIIIIIHIIIIIIIIIIIIIIIIIIHIIIIIIIIIIIIIIIIDDDDD
@HISEQ:969:HM2KJBCX2:2:1102:15452:24480 2:N:0:ACTATGCA
ACGTAACCACGTCCCAACTATCCCTATTAATCATTACATCGATCCTAGAAACCAACAAAATAGAATCTGATGTCCTATTTCATTATTCCATGCTAATGTATTCAAGCGTAAGCTTGCTTTAAACACTCTAATTTTTTCAAGGTAACAGTCCTAATTCCCCATAACATCAAATAAATGACATTATGGTTCTTTAGAAGGTGAGAACCAATAAAACCAGTACATACCAAGGCATGACCGATTCCTTGATCCCGAAATTCAACTACGAGCTTTTTAACTGCAACAACTTTAATATACGCTATTGGAGCTGGAATTACCGCGGCTGCTGGCACCAGACTTGCCCTCCAA
+
DCDDDIIIIIIIIIIIIIIIIIIIIIIIIIIIIIIIIIIHIIIIIIIHIIIIIIIIIIHIIIHHIHIIIGIHIIIIIIIIGHHIHIIIIIIIIIIIIIHIHGIIIIIIIIHHHIIIIIIIIIIIHIIHIIIIIIIIIIIHHHIIIIIIHHIHIIIIIIIIIIIIIHHIIIIIIIIIIIIIIIIIIIIIIIIIIIIIIIIIIIIIIIIIIIIIIIIIHIIIIIIIIIIIIIIIIIIIIIIIIIHHIIHIIIIIIIIIIIIIIIIIHIIIIIIIIIIIIIIIIIIIIIIIIIIIIIIIIIIIIIIIIIIIIIIIIIIIIIIIIIIIIIIIIIIIIIIIIIIIDDDDD
@HISEQ:969:HM2KJBCX2:2:1102:12660:23687 2:N:0:ACTATGCA
ACGTAACCACGTCCCAACTATCCCTATTAATCATTACGTCAATCCTAGAAACCAACAAAATAGGATCAAACGTCCTATTTCATTATTCCATGCTAATGTATTCAAGCGTTAGCCTGCTTTAAACACTCTAATTTTTTCAAAGTAACAGTCCTGTTTCCCTGCAACACCAAATTAATAACATTACAGTTCTTCAGAAAGGAGGAATCAGCGAAGCCAGTACATACCAAAGGCACGACCAACCTGCTAACCCCGAAATTCAACTACGAGCTTTTTAACTGCAACAACTTTAATATACGCTATTGGAGCTGGAATTACCGCGGCTGCTGGCACCAGACTTGCCCTCCAA
+
DDDDDIIIIIIIIIIIIIIIIIIIIIIIIIIIIIIIIIIIIIIIIIIIIIIIIIIIHHIIIIHHIHIIIIHHHHIHIIIIIHIIIIIIHIIIHIIHIIIIIIIIIIIIIIIIHIIIIIHIIIIIIIIIIIIIIIIIIIIIIIIIIIIIIIIIIIIHIIHIIIIIIIIIIIHHHIIIIIIHIIIIIIIIIIIIIIIIIIIIIIIIIIIIIIHIIIIIIIIIIIIIIHIIIHIIIIIIIIIIIIIIIIIIIIIHIIIIIIIIIIIIIIIIIIIIIIIIIIIIIIIIIIIIIIIIIIIIIIIIIIIIIIIIIIIIIIIIIIIIIIIIIIIIIIIIIIIIIIIIIDDDDD
@HISEQ:969:HM2KJBCX2:2:1102:9019:24574 2:N:0:ACTATGCA
ACGTAACCACGTCCCAACTATCCCTATTAATCATTACATCGATCCTAGAAACCAACAAAATAGAATCTGATGTCCTATTTCATTATTCCATGCTAATGTATTCAAGCGTAAGCTTGCTTTAAACACTCTAATTTTTTCAAGGTAACAGTCCTAATTCCCCATAACATCAAATAAATGACATTATGGTTCTTTAGAAGGTGAGAACCAATAAAACCAGTACATACCAAGGCATGACCGATTCCTTGATCCCGAAATTCAACTACGAGCTTTTTAACTGCAACAACTTTAATATACGCTATTGGAGCTGGAATTACCGCGGCTGCTGGCACCAGACTTGCCCTCCAA
+
DDDDDIIHIIIIIHHIIIIIIIIIIIIIIIIIIIIIIIIIIIIIIIIIIIIIIIHIIIIIIIHIIIIIIIGIIIIIIIIIGIHIIIIHHIIIGIIIIIIIHIIIIHHIIIIIIIIIIIIIIIIIIIIHIIIIIIIIIIIIIHIIIIIIIIIIIIIIIIIIGIIIIIIIIIIIIIIIGIIIIIIIIIIIIHHIIIIIIIIIIIIIHIIIIIIIIIIIIIIIIIIIIIIIHIIIIIIIIIIIIIHHIIIIIIIIIIIIIIIIIIIIIIIIIIIIIIIIIIIIIIIIIIHIIIIIIIIIIIIIIIIIIIIIIIIIIIIIIIIIIIIIIIIIIIIIIIIIIIIIDDDDD
@HISEQ:969:HM2KJBCX2:2:1102:8774:24885 2:N:0:ACTATGCA
ACGTAACCACGTCCCAACTATCCCTATTAATCATTACAACGGTCCTAGAAACCAACAAAATAGAATCGGATGTCCTATTTCATTATTCCATGCTAATGTATTCAAGCGTGAGCCTGCTTTAAACACTCTAATTTTTTCAAGGTAACAGTCCTAATTCCCCGTGACACCAAATTAATGGCATTACGGTTCTTTAGAAGGTGAGAAATCAATAATATCAGTACATACCAACGGCATGACCGAAACATTGATCCCGAAATTCAACTACGAGCTTTTTAACTGCAACAACTTTAATATACGCTATTGGAGCTGGAATTACCGCGGCTGCTGGCACCAGACTTGCCCTCCAA
+
DDDDDHHIHHIIHHIIEFHIIIIIIIHHIIIHIIHHIIIEDHHIIIFHHHIHHHHIHHHGHHHHGHHIIGHIEHCFGHHH?HHHCHHHHIHHHHHHHIIIIHHHGEHHIIHIIIIIHIHIIIHHIIIIIIIIHHFHDHHHH?GHHIIIIIIIHIIIIIHHIIIIIIIIHIHGHIIIIIIIIIHHHIIHIECGIIIIIIIHIIHIIHIIIIIIIIIIIHIIIHCIIIIIIIIIIIHHHHFIIIHHHDIHHIIIIIIIIIIHIIIIIIIIIIIIIHHGHIGIIIIIIIIIHIIIIIIIIIHIHIIIIHIIIIIIHIIIIIIIIIIHIIIIIIIIIIHIHHGHIGDCDDD
@HISEQ:969:HM2KJBCX2:2:1102:7030:24954 2:N:0:ACTATGCA
ACGTAACCACGTCCCAACTATCCCTATTAATCATTACGTCAATCCTAGAAACCAACAAAATAGGATCGAACGTCCTATTTCATTATTCCATGCTAATGTATTCAAGCGTTAGCTTGCTTTAAACACTCTAATTTTTTCAAAGTAACAGTCCAAATTCCCCAAAACACCAAATTAATGGCATTAAGATTCATCAGGAAGGAGGAATCAGTGAGACCAGTACATACCAGAGGCATGACCAACCTACTAACCCCGAAATTCAACTACGAGCTTTTTAACTGCAACAACTTTAATATACGCTATTGGAGCTGGAATTACCGCGGCTGCTGGCACCAGACTTGCCCTCAA
+
DDDDDIHHIHIIEHIIIIIIIIIIIIHIIGGIHIIIIIIIHIIHIIIGHHIIHIIIIHIIIHCEHHI=HIIII@GHHHIIIIIIIHIIHHIGHHIIGIIIIIGIIIHHHIEHIHIIIHHIIIIIIIIIIIHHIIIIIIIIIIIIIIIIHIIIHHHHIIIIHHIHIHIIHHIIIIIHIIHIHHIIIIIIIIIIIIIIIIIIIHIIIIIIIIIIIIIIIIIIIIIIHIIIIIIIHIHIIIIIIHGHHHHHHDHGIIIIIIIIIIHIIHIHHIIIIIIIIIHHHHIIIIHIIIIIIIIIHIIIIIIIIIIIIIIIIIIHIIHIIIIIIGIIIIHIIIIIIIHIDDDDD
@HISEQ:969:HM2KJBCX2:2:1102:4244:25049 2:N:0:ACTATGCA
ACGTAACCACGTCCCAACTATCCCTATTAATCATTACGTCGATCCTAGAAACCAACAAAATAGAATCAAACGTCCTATTTCATTATTCCATGCTAATGTATTCAAGCGTAAGCCTGCTTTAAACACTCTAATTTTTTCAAAGTAACAGTCCTGATTCCCCACGACACCAAATTAATGACATCGCGGTTCTTCAGAAGGTAGGAACCAATAATGCCAGTGCGTACCGAAGCACGACCAACAATTTGATCCCGAAATTCAACTACGAGCTTTTTAACTGCAACAACTTTAATATACGCTATTGGAGCTGGAATTACCGCGGCTGCTGGCACCAGACTTGCCCTCCAA
+
DDDDDIIIIIIIIIIIIIIIIIIIIIIIIIIIIIIIIIIIIIIIIIIIIIIIIIIIIIIIIIIIIIHIIIIIIIIIHIIIIIIIIIIIIIIIHIIIIIIIIIIIIIIIIIIIHIIIIHIIIIIIHIIIHIIIIIIIIIIIIIIIIIIIIIIIIIIIIIIIIIIIIIIIIIIIIIIIIIIIIIIIIIIIIIIIIIIIIIIIIIIIIIIIIHHIIIHIIIIIIIIIIIIIIIIIIIIIIIIIIIIHIIIIIIIIIIIIIIIIIIIIIIIIIIIIIIIIIIIIIIIIIHIIIIIIIIIIIIIIIIIIIIIIIIIIIIIIIIIIIIIIIIIIIIIIIIIIIIIIDDDDD
@HISEQ:969:HM2KJBCX2:2:1102:4377:25141 2:N:0:ACTATGCA
ACGTAACCACGTCCCAACTATCCCTATTAATCATTACGTCAATCCTAGAAACCAACAAAATAGGATCAACGTCCTATTTCATTATTCCATGCTAATGTATTCAAGCGCGAGCCTGCTTTAAACACTCTAATTTTTTCAAAGTAACAGTCCTGATTCCCCGCCACACCAAATTAATGACATGATGGTTCGTCAGAAGGTAGGAACCAGTAACACCAGTACGTACCTAAGGCACGACCAACGTACTGATCCCGAAATTCAACTACGAGCTTTTTAACTGCAACAACTTTAATATACGCTATTGGAGCTGGAATTACCGCGGCTGCTGGCACCAGACTTGCCC
+
DDDDDIHIEHHEE<EGHHHIFIEEH?HHHIIIIIIIHIHGHIHHIHIHIFHHHHEHHHEEHE<CEEH?DGE<DE@FHIIIHHHEGHIHHHIIIHHHEFIHHEHEIHIHFHHIIIIEGFGHFGECGHIHIEHHHIIIIIHHEFHIHC?HGHHHHHHHHEHFCHHIHH@HFCFD/EDD?FFHFFEEHIIHHHEHFIIHHIHHEFCF<F<6HHGGEIHG2@HEHGHHCHEIIIIHFEIFHHDHHHIHEHDGHHCIIHHCHEHHHEHHHIHIHIHIIIIIIHHHHHHHHHFHIIHEGHHHHIIHHIIIIIHIIIHDDDHHHHHGHIGIHHGHIHIIIHHDDABD
@HISEQ:969:HM2KJBCX2:2:1102:2786:25599 2:N:0:ACTATGCA
ACGTAACCACGTCCCAACTATCCCTATTAATCATTACGTTGATCCTAGAAACCAACAAAATAGAATCGAACGTCCTATTTCATTATTCCATGCTAATGTATTCAAGCGCGTGCCTGCTTTAAACACTCTAATTTTTTCAAAGTAACAGTCCTGACTCCCCACAACATCAAATTAATGACATCATGATTCATCAGAAGGGAGAAATCAATGACATTAGAACGTACCGAAGGCACGACCGACGTATTGATCCCGAAATTCAACTACGAGCTTTTTAACTGCAACAACTTTAATATACGCTATTGGAGCTGGAATTACCGCGGCTGCTGGCACCAGACTTGCCCTCCAA
+
DADDDIIIIIIIIIIHIIIIIIIIIIIIHIIIHIIIIIIIIIIIIIIIIIIIIIIIIIHHIIIIIIGEHIGHHIIIIIIIIGFHIIIHIIIIIIIIIIIHIHHIIIIIIIIIIIIIIIIIHIIIIIIIIIIIIIIIIIIIIIHIHGIHIIIIHHHHIHIIIIIIIIIIIIIIIIIHIIIIIHIIIIIIIHHIIIIIIIIIIIIIIIIIIIIIHEHIIIIIIIIHIIIIIIIIIIIIIIIIIIHIHIIIIIIHIIIHIIIIHIIIIIIIIIIIIIIIIIIIIIIIIIIIIIIIIIIIIIIIIIIIIIIIHIIIIIIIIIIIIIIIIIIIIIIIIIIIIIIIIDDDDD
@HISEQ:969:HM2KJBCX2:2:1102:1357:25529 2:N:0:ACTATGCA
ACGTAACCACGTCCCAACTATCCCTATTAATCATTACGTCGATCCTAAAAACCAACAAAATAGGGTCAAACGTCCTATTTCATTATTCCATGCTAATGTATTCAAGCGTGTGCCTGCTTTAAACACTCTAATTTTTTCAAAGTAACAGTCCTGATTCCCCATGACACCAAATTAATGACATCACAGTTCGTCAGAAGGTAGAAATCAATAATACCAGTGCATACCGGAGGCACGACCAATATATTGATCCCGAAATTCAACTACGAGCTTTTTAACTGCAACAACTTTAATATACGCTATTGGAGCTGGAATTACCGCGGCTGCTGGCACCAGACTTGCCCTCCAA
+
DDDDDIIIIIIHIIIIIIIIIIIIIIIIIIIIIIIIIIIIIIIIIIIIIIIIIIIIHHHIIIHHHHGHIIIIIIIIIIIIIIIIIIIIHHIHHHHIIIIIIIHIIIIIIIIIIIIIIIIIIIIHIIIIIIIIIIIIIIIIIIIIIHIIIIIIIIIIIIIIIIIIIIIIIIIHIIIIIIIIIIIIIIIIHIIIIIIIIIIIIIIIIIIIIIIIIIIIIIIIIIIIIIIIIIIIIIIIIIIIIIIHHIIIIIIIIIIIIIIIIIIIIIIIIIIIIIIIIIIIIIIIIIIIIIIIIIIIIHHHGIIIIIIIIIIIIIIIIIIIIIIIIIIIIIIIIIIIIIIIIDDDDD
@HISEQ:969:HM2KJBCX2:2:1102:1332:25583 2:N:0:ACTATGCA
ACGTAACCACGTCCCAACTATCCCTATTAATCATTACGTCAATCCTAGAAACCAACAAAATAGGATCAACGTCCTATTTCATTATTCCATGCTAATGTATTCAAGCGCGAGCCTGCTTTAAACACTCTAATTTTTTCAAAGTAACAGTCCTGATTCCCCACCACACCAAATTAATGACATGATGGTTCGTCAGAAGGTAGAAATCAGTAACACCAGTACGTACCGAAGGCACGACCAGCGTACTAATCCCGAAATTCAACTACGAGCTTTTTAACTGCAACAACTTTAATATACGCTATTGGAGCTGGAATTACCGCGGCTGCTGGCACCAGACTTGCCCTCCAA
+
DDDDDIIIIIIIIIIIIIIIHIIIIIIIIIIIIIIIIIHIIIIIIIIHIIIIIIIIHIIIIIHHIIIIGHGHHIIIIIIIIHHIHHIGIIIGHIIIIIIIIHGHIIHIIIIIIIIIIIIIIHIIIIIIIIIIIIIIIIIGIIIIIIIIIIIHIIIIIIIIHIHHIIHHHIIIIIIIIIIIIIIIIHGIIIIIIIIIIIIIIIIIIIIIIIIHIIIIIIIIIIIIIIIIIIIIIIIIIIIIIHHFIIIIIIIIIIIIIIIIIHIIIIIIIIIIIIIIIIIIIIIIIIIIIIIIHIIIIIIIIIIIIIIIIIIIIIIIIIIIIIIIIIIIIIIIIIIIIIIIDDDDD
@HISEQ:969:HM2KJBCX2:2:1102:5902:25805 2:N:0:ACTATGCA
ACGTAACCACGTCCCAACTATCCCTATTAATCATTACGGTGATCCTAGAAACCAACGAAATAGAATCAGTCCGTCCTATTTCATTATTCCATGCTAATGTATTCAGACGATAGTCTGCTTTAAACACTCTAATTTTTTCAAAGTAACAGTCCTGATTTCCCATCACACCAAATAAATGGCATGAAAGTTCCTCAGAAGGTAGAGATCCATCCTACCAGTGCAGACAATTAAGCCTGACCAATGGGTAGACCCCGAAGTTCAACTACGAGCTTTTTAACTGCAACAACTTTAATATACGCTATTGGAGCTGGAATTACCGCGGCTGCTGGCACCAGACTTGCCCTCCAA
+
DDDD@HFEHHIHIIEEHIIHHIEHHHIHHIIHIIEEGHHFHCHHHIIHGHCFHHCDHGHIHHHHHHHIIHIIH@EHHF@CGHHHGEHIHHCEEHH1DHCIH@FHCHIHFHHEGHHHHHIACEGHHFH1EFHHHIG@HHGH@CHH1HHCHHGHHHHHF?HHHHEHCGHIIIIIHHHFCHHECDGGEHHHHHEFFHHIHIHFHHHF0@EFHFHHHHHGIIIIHHEH?IIHGIIIGIHHEHFFECEHHHDGCCDFHHGHEHG@GIGIIIHHHG@HHIHHHFEGG?HIIIIIIIIIIIIHIHHF@HEHIIHEHG@GHHDHHHDHHIIIIHIHHCCGHEHHHIHIHHFADADD
@HISEQ:969:HM2KJBCX2:2:1102:17852:25712 2:N:0:ACTATGCA
ACGTAACCACGTCCCAACTATCCCTATTAATCATTACGGTGATCCTAGAAACCAATAAAATAGAACCATGCCGTCCTATTCTATTATTCCATGCTAATGTATTCGAGCAAAAATGCCTGCTTTAAACACTCTAATTTTTTCAAGGTAAAGGTCCTGGATCCGCAAGACACCCAATTAAGGACATCAAGTTTCTCCAGAAGGTGAGAAATCAACAGCGACAGTTCATACCCCTTAAGGCATGACCATCACGTCAATCCCGAAATTCAACTACGAGCTTTTTAACTGCAACAACTTTAATATACGCTATTGGAGCTGGAATTACCGCGGCTGCTGGCACCAGACTTGCCCTCCAA
+
DDDDDIIIIIIIIIIIIIIIIIIIHIIIIIIIIIHIIIIIIIIGIIIIIIIIIIIIHGHHHIHHHIHHIHGIIIIIIIIIIIIIIIIIIIIHCHHIIHIIIHGHHHFHIIHIIIIIHIIIIIHIHIIEHHGGIIIIIGIIIIFCEFHHHHIHHGHHIHIHGIIHGGIIHHIGHHIHICHHFHIIHHIIHGH@FEHEHIGHIIHFHIHIIHGIIIGGHHHFCFHHIIHHHI@EEHCFD?FGE<CEDDHEC=CCHCHHHGHF?C<11HEED/D1HHE@D<1??HHFEHGD<C1F<111<1C<0DHG<D1D<11?HG@@GD1<CDC??F1C11HHHHFF?EGHHHHHHC<<<<<D<
@HISEQ:969:HM2KJBCX2:2:1102:9650:26544 2:N:0:ACTATGCA
ACGTAACCACGTCCCAACTATCCCTATTAATCATTACGTCGATCCTAGAAAACAACAAAATAGAATCAAACGTCCTATTTCATTATTCCACGCTAATGTATTCAAGCGTGCGCCTACTTTAAACACTCTAATTTTTTCAAAGTAACAGTCCTGATTCCCCACGACACCAAATTAATGACATCGTGGTTCTTCAGAAGGTAGGAACCAATAATGCCAGTGCGTACCGAAGCATGACCGACAATTTGATCCCGAAATTCAACTACGAACTTTTTAACTGCAACAACTTTAATATACGCTATTAGAGCTGGAATTACCGCAGCTGCTGGCACCAGACTTGCCCTCCAA
+
B0DBDHHIH@<1<D<GHE@C@@CG?D<GH@11DHHEH1<G?H@1<1FHF@D1<1DCHH?CCGCGECGHIECH11<<<<1F@<<FGCC@EGHH<<0HHHGIHGHHIIHHDCD?IIIIIIIHE?IIHFHIHIHHHHHF?HIHIIIIHIIHHEEHHHEE9HCIII9HHIIIIIIHHGHEHGHHHH:HHIHGIIHHH7FHHIIIIHHHEIIIIIIHEEHIIIIIHIHHDHHGIIIHEHFHGIHHIFIHIIHHHGIIHHCGHGHHHEHIIHHHIIIHHFIHHIHGIIHHEIIIIIIHIIHHHIIHEHIHIIIHHHIHHIHHHEIIHIIIIHHHHHHEIIHHH?=FD@DD@
@HISEQ:969:HM2KJBCX2:2:1102:18898:26943 2:N:0:ACTATGCA
ACGTAACCACGTCCCAACTATCCCTATTAATCATTACGTCAATCCTAGAAACCAACAAAATAGGATCGAACGTCCTATTTCATTATTCCATGCTAATGTATTCAAGCGTTAGCCTGCTTTAAACACTCTAATTTTTTCAAAGTAACAGTCCTGTTCCCCTGCAACACCAAATTAATGACATTACAGTTCTTCAGAAAGGAGGAATCAGCGAAGCCAGTGCATACCAGTGGCACGACCAACCTGCTGACCCCGAAATTCAACTACGAGCTTTTTAACTGCAACAACTTTAATATACGCTATTGGAGCTGGAATTACCGCGGCTGCTGGCACCAGACTTGCCCTCCAA
+
DDDDCIIIIHIIIIIIIIIIIIIIIIIIGIIIIIIIIIIIIIIIIIIIIIIIIIIIHEHIHIHHHHIICHHHIHIIIIHIIIIIIIIIIIIIIIIIIIIIIIIIIIIIIIHIIIIIIIIIIIIIIIIIIIIIIIIIIIIIHIHIIIIIIHIIIIIIIIIIIIIIIIIIIIHIIHIIIIIIIIIIIIIIIIIIIIHHHIIIIIIIIIIIIIIIIIIIIIIIIIIIIIIIIIIIIIIIIIIHIIHHHIIIIIHHIIIIIIIIIIIIIIIIIIIIIIIIIIIIIIIIIIIIIIIIIIIIIIIHIIIIIIIIIIIIIIIIIIIIIIIIIIIIIIIIIIIIIIIIIDDDDD
@HISEQ:969:HM2KJBCX2:2:1102:7279:27260 2:N:0:ACTATGCA
ACGTAACCACGTCCCAACTATCCCTATTAATCATTACGGTGATCCTAGAAACCAACAAAATAGAACCATGCCGTCCTATTCTATTATTCCATGCTAATGTATTCGAGCAAAAATGCCTGCTTTAAACACTCTAATTTTTTCAAGGTAAAGGTCCTGGATCCGCAAGACACCCAATTAAGGACATCAAGTTTCTCCAGAAGGTGAGAAATCAACAGCAACAGTTCATACCCCTTAAGGCACGACCATTACGTCAATCCCGAAATTCAACTACGAGCTTTTTAACTGCAACAACTTTAATATACGCTATTGGAGCTGGAATTACCGCGGCTGCTGGCACCAGACTTGCCCTCCAA
+
DDDDDIHHIIIIHIIIIIIIIHIIIHIIIIIIIIIIIIIIIIIIIIIIIIIIIIIIIIIIIIIIGIIIIIIIIHIIIIHIIIIIIIIIHIIIIGIIIIIEHDFHHIHIIIHHHHHHIIIHIHIIIIIIIIIIIHHIHIIIIHHIIIIIIIIIIIIIHHHIIIHIIIIIIIHIIIHHIIIIIHHHIIIIIIHIHIIIIIIIIHIIIIIIHIIIIIIIIIIIIIIIIIIIIIIIIIIIIIIIIIIIIIIIIIIHIHIIIIIIIIIIIIIIIIIIIIIIIIIIIIIIIIIIIIIIIIIIIIIIIIIIIHIHIIIIIIIIIIIIIIIIIIIIIIIIIIIIIIIIIIIIIIIIDDDDD
@HISEQ:969:HM2KJBCX2:2:1102:15938:27661 2:N:0:ACTATGCA
ACGTAACCACGTCCCAACTATCCCTATTAATCATTACGGTGATCCTAGAAACCAACGAAATAGAATCAGTCCGTCCTATTTCATTATTCCATGCTAATGTATTCAGACGATAGTCTGCTTTAAACACTCTAATTTTTTCAAAGTAACAGTCCTGATTTCCAATCACACCAAATAAATGGCATGAAAGTTCCTCAGAAGGTAGAGATCCATCTCACCAGTGCAGACACCTAAGCCTGACCAATGAGTAAACCCCGAAGTTCAACTACGAGCTTTTTAACTGCAACAACTTTAATATACGCTATTGGAGCTGGAATTACCGCGGCTGCTGGCACCAGACTTGCCCTCCAA
+
DDDDDIIIHIIIIIIIIIIIIIIIHHIIIIIIIIIIIIIIIIIIIIHIIIIIEHHIHIIIIIIIIIIIIIHIIIIIIIIIIIIIIIIIIIIIIIIHIIIIIIIIIIIIIIIIIHIIIIIIIIIIIIIIIIIIIIIIIIIIIIIIIIIIIIIIHIIIIIIIIIHIIIIIIIIIIGIIIIIIIIIIIIIIIHIIIIIIIIIHHIIIIIHHHHHHIIIIIIIIIIIIHIIIIIIIIIIIIIIIIIIIIHHIIIIIIIIIIIIIIIIHIIIIIIIIIIIIHIIIHHHIIIIIIIIIIIIIIIIIIIIIIIIIIIIIIIIIIIIIIIIIIIIIIIIIIIIIIIIIIIIDDDDD
@HISEQ:969:HM2KJBCX2:2:1102:5192:28683 2:N:0:ACTATGCA
ACGTAACCACGTCCCAACTATCCCTATTAATCATTACGTCAATCCTAGAAACCAACAAAATAGGATCAAACGTCCTATTTCATTATTCCATGCTAATGTATTCAAGCGTTAGCCTGCTTTAAACACTCTAATTTTTTCAAAGTAACAGTCCTGTTTCCCTGCAACACCAAATTAATGACATTACAGTTCTTCAAGAAGGAGGAACCAGTAAAGCCAGTACATACCAGAGGCACGACCAACCTACTAATCCCGAAATTCAACTACGAGCTTTTTAACTGCAACAACTTTAATATACGCTATTGGAGCTGGAATTACCGCGGCTGCTGGCACCAGACTTGCCCTCCAA
+
DDDDDIIIIIIIIIIIIIIIIIIIIIIIIIIIIIIIIIIIIIIIIIIIIIIIIIIIHIIIHIHHIIHIHIIIIIHIIIIIIIIIIIIIIIIIIIIHIIIIIIIIIIIIIIIIHIIIIIIIIIIIIIIIIIHHIIIIIIIIIIIIIHIIHIIIIIIIIIIIIIIIIIIIIIIHHIIHIIIIIIIIIIIIIIIIIIIIIIIIIIIIIHIIIIIIIIIIIIIIIIIIIIIIIIIIIIIIIIHIIII<HIIHIIIIIIIIIIIIIIIIIIIIIIIIIIIIIIIIIIIIIIIHHIIIIIIIIIIIIIIIIIIIIIIIIIIIIIIIIIIIIIIIIIIIIIIIIIIIIDDDDD
@HISEQ:969:HM2KJBCX2:2:1102:2612:28973 2:N:0:ACTATGCA
ACGTAACCACGTCCCAACTATCCCTATTAATCATTACGGTGATCCTAGAAACCAACAAAATAGAATCATGCCGTCCTATTTTATTATTCCATGCTAATGTATTCAAGCAAAATGCCTGCTTTAAACACTCTAATTTTTTCAAAGTAAAGGTCCTGGTTCCCCGCGACACCCAATTAAGGGCATCGCGGTTCTCCAGAAGGTGAGAAATTGACTACACCAGTTCATACCCCTTAAGGCACGACCGATGTGTCAATCCCGAAATTCAACTACGAGCTTTTTAACTGCAACAACTTTAATATACGCTATTGGAGCTGGAATTACCGCGGCTGCTGGCACCAGACTTGCCCTCCAA
+
DCDDCIIGHHHIIIIHHHHIIIFHHHIHHHHHIIIHIGHHHIIIIIIGHHEHHHFDGHHHIIGHIIIIIHHHHHIIHIHEHIIIIIHHHHHHIIIEHHIHIHHIIIIIIIHIIIIIIIIIHIHIIIIIIIIHHIHHIHIIHIHIIIIGHIIIIIIHHHIIIIIIIIIIIIIIHIHHHHIIIIIHHIHIHHIIIIIIHIIIIIIIIHHIHIIIIIIHIIIIIIIIIHIIIIIIIIIIIIIIIII=IIIIIHHIHIIIIIIIIIIIIIHIIIIHIHHIHHHIHIIIIIIIIIIIIIIIIIGHHIIHGHIIIIHHHHHIIIIIIIIIIIIIHIIIIIIIIIIIIIIIIIIDDBDD
@HISEQ:969:HM2KJBCX2:2:1102:20734:29182 2:N:0:ACTATGCA
ACGTAACCACGTCCCAACTATCCCTATTAATCATTACGTCGATCCTAGAAACCAACAAAATAGAATCAAACGTCCTATTTCATTATTCCATGCTAATGTATTCAAGCGTAAGCCTGCTTTAAACACTCTAATTTTTTCAAAGTAACAGTCCTGATTCCCCACGACACCAAATTAATGACATCGCGGTTCTTCAGAAGGTAGGAACCGATAATGCCAGTGCGTACCGAGGCACGACCAACAATTCGATCCCGAAATTCAACTACGAGCTTTTTAACTGCAACAACTTTAATATACGCTATTGGAGCTGGAATTACCGCGGCTGCTGGCACCAGACTTGCCCTCCAA
+
DDDCDIHHIIIGHHIIIIIIIIIIIIIIIIIIIIIIIIIIIIIIIIIIGIIIIIIIIEIIIIIHIIIIIIIIHIIIIIGHHIIIIHHIHIIFFHIIIIIIIIHHIHIHIHHHIHHHIIIHIIHIIIHHIIIIIIHHIIIIHHHIIIIHHHIIHHHIIHIIIIIIIIIIIIIIIIIIHHHIHIIIIIIIIIIIIIIIIIIIIIIIIIIIIIIIIIIIIIIIIIIIIIIIIIIIIIIIIIIIIHHDIHIIHIIIIIIIIIIIIIIIIIIIIIIIIIIIIIIIIIHIIIIIIIIIIIIIIIIIIIIIIIIIIIIIIIIIIIIIIIIIIIIIIIIIIIIIIIIIDDDDD
@HISEQ:969:HM2KJBCX2:2:1102:21001:29171 2:N:0:ACTATGCA
ACGTAACCACGTCCCAACTATCCCTATTAATCATTACGTCGATCCTAGAAACCAACAAAATAGGGTCAAACGTCCTATTTCATTATTCCATGCTAATGTATTCAAGCGTGTGCCTGCTTTAAACACTCTAATTTTTTCAAAGTAACGGTCCTGATTCCCCATGACACCAAATTAATGACATCACAGTTCGTCAGAAGGTAGAAATCAATAATACCAGTGCATACCGGAGGCACGACCAATATATTGATCCCGAAATTCAACTACGAGCTTTTTAACTGCAACAACTTTAATATACGCTATTGGAGCTGGAATTACCGCGGCTGCTGGCACCAGACTTGCCCTCCAA
+
DDCDDIIIHHHDHGIIIIIIHIIIIIIIIIIIIIIIIIHHIHHIHIIFHIIIIIIHIIIIIIIIGCFHIIIHCHHHHFHIIHHHIHHHIIIHFHHIHIHIEDGHIIFHHHHHHFHHHHIIHIIIIIHHIHIIIIIHHHIIIIIIIHIIIGIHHHGHIIIIIHHIIIGIIHIGIIHHIHFHHIIIIIIIIIIIIIIIIHIIIHIIIIHIHIIHIIIIIIIIHIIIIIIIIIIIIIIGIIHIIIIHFIGIHIIIHHGIIIIIIHFHHHIIIIIIHHGIIIIIIIIHIIIIHIIIIIIIIIHHHIIHIIIIIIIIIIIIIIIIIIIIIIIIIIIIIIIIIIIIIDDDDD
@HISEQ:969:HM2KJBCX2:2:1102:13063:30592 2:N:0:ACTATGCA
ACGTAACCACGTCCCAACTATCCCTATTAATCATTACGTCGATCCTAGAAACCAACAAAATAGAATCAAACGTCCTATTTCATTATTCCATGCTAATGTATTCAAGCGTAAGCCTGCTTTAAACACTCTAATTTTTTCAAAGTAACAGTCCTGATTCCCCACGACACCAAATTAATGACATCGCGGTTCTTCAGAAGGTAGGAACCAATAATGCCAGTGCGTACCGAAGCACGACCAACAATTTGATCCCGAAATTCAACTACGAGCTTTTTAACTGCAACAACTTTAATATACGCTATTGGAGCTGGAATTACCGCGGCTGCTGGCACCAGACTTGCCCTCCAA
+
DDDDDIIIIIIIIIIIIIIIIIIIIIIIIIIIIIIIIIIIIIIIIIIIIIIIIIIIIIIIHFHHIIIIIIIGHIIIIIIIIIIIIIIIIIIIEHIIIIIIIHHIIIIHIIIIIIIIIIIIIIIIIIIIIIIIIIIIIIIIIIIIIIIIIIIIIIHHIIHIIIIIIIIIIIIIIIIIIIIIIIIIIIIIIIIIIIIIIIIIIHIIIIIIIIIIIIIIIIIIIHIIIIIIIIIIIIIIIIIIIIIGIIHIIIIIIIIIIIIIIHIIIIIHIIIIIIIIIIIIIIIIIIIIIIIIIIIIIIIIIIIIIIIIIIIIIIIIIIIIIIIIIIIIIIIIIIIIIIIIDDDDD
@HISEQ:969:HM2KJBCX2:2:1102:8661:30697 2:N:0:ACTATGCA
ACGTAACCACGTCCCAACTATCCCTATTAATCATTACGGTGATCCTAGAAACCAACAAAATAGAACCAATCCGTCCTATTTCATTATTCCATGCTAATGTATTCAGACTTAAGCCTGCTTTAAACACTCTAATTTTTTCAAAGTAACAGTCCTGATTTCCCAACACACAAAATTAATGACATGAAGGTTCTTCAGAAGGTAGAAATTCGCCACTACTGTACGGACCGTAAAGCCCGACCATAGGACAAATTTCGAATTTCAACTACGAGCTTTTTAACTGCAACAACTTTAATATACGCTATTGGAGCTGGAATTACCGCGGCTGCTGGCACCAGACTTGCCCTCCAA
+
DDDDDIIGIIIHIIIIIIIIIIIIIIIIIIIIIIHIIIIHIIIIIIIIIHIIIIIIHIIIIHHHHIIIIIIIIIIIIIIIIIIIIIIIIIIHIHIIIIHHIIIHIIIIIIIIIIIIIIIIIIIIIIIIIIIIIIIHHHIIIIIIIIIIIIIIIIIIIIIIIIIIIIIIHIIIIIIIIIIHIIIIIIIIIIIIIIIIIIIIIIIIIIIIIIIIIIIIIIIIIIIIIIIIIIIIIIIIIIIIIIIIIIHIIIIIIHIIIIIIIIIIIIIIIIIIIIIIIIIIIIIIIIIIHIIIIIIIIIIIIIHIIIIIIIIIIIIIIIIIIIIIGIIIIIIIIIIIIIIIIIIDDDDD
@HISEQ:969:HM2KJBCX2:2:1102:16805:29646 2:N:0:ACTATGCA
ACGTAACCACGTCCCAACTATCCCTATTAATCATTACGTCGATCCTAGAAACCAACAAAATAGAATCAAACGTCCTATTTCATTATTCCACGCTAATGTATTCAAGCGTGCGCCTACTTTAAACACTCTAATTTTTTCAAAGTAACAGTCCTGATTCCCCACGACACCAAATTAATGACATCGTGGTTCTTCAGAAGGTAGGAACCAATAATGCCAGTGCGTACCGAAGCATGACCGACAATTTGATCCCGAAATTCAACTACGAACTTTTTAACTGCAACAACTTTAATATACGCTATTAGAGCTGGAATTACCGCAGCTGCTGGCACCAGACTTGCCCTCCAA
+
DDDDDIIIIIIIIIIIIIHIIIIIIIIIIIIIIIIIIHIIIIIIHIIIIHHHIIIIIHIIIIIHHIIIIIIIHHIIIIIHIIIIHIIIIIHIIIIIIIIIIIIHIIHHHIIIIIHHIIHHHIIIHIIIIIIIIIIIIIIIIIIIIIIIIIIIIIIIIHIIIIHIIIIIIIIIHHIIHHIHHIIIIIIIIIIIIIIIIIIIIIIIIIIIIHHIIIIIIIIIIIIIIIIIIIIIHHIHIIIIIIHGIIIIIIIIIIIIIIIHHGIIIHIIIIIIIIIIIIIIHHHIIIIIIIIIHIIIIHIIIIIIIIIIIIIIIIIIIHIIIIIIIIIIIIIIHIIIIIIIDDDDD
@HISEQ:969:HM2KJBCX2:2:1102:16139:30379 2:N:0:ACTATGCA
ACGTAACCACGTCCCAACTATCCCTATTAATCATTACGTCAATCCTAGAAACCAACAAAATAGGATCGAACGTCCTATTTCATTATTCCATGCTAATGTATTCAAGCGTTAGCTTGCTTTAAACACTCTAATTTTTTCAAAGTAACAGTCCAAATTCCCCGCAACACCAAATTAATGGCATTACGGATCATCAGGAAGGAGGAATCAGTGAGACCAGTACATACCAGAGGCATGACCAACCTACTAACCCCGAAATTCAACTACGAGCTTTTTAACTGCAACAACTTTAATATACGCTATTGGAGCTGGAATTACCGCGGCTGCTGGCACCAGACTTGCCCTCCAA
+
DDDDDIHHIIIIIIHIIIIIIIIIIGIIIIIIIIIIIIIIIHFGHIIIIHGIHIIIIHHIHHIIIIIIHIHHEGEHHIIIHIIIEHHICHIHIIHIIIIIIHIIIIIIIIIGHHHIIIIIIHHIHHIIIIHHHHHIIHHHIIIIHHHHHHIHIHHHIHHIIIIHHHD<HHHIIIIHFIIIHHIIHIIIIGIIGHIGIHIHHGIIHIHIIIHIIIIIHHHIIIIIIIIIIGIIIIIIIHIIHHGFHHHHIIHHIIIHHHIIHIIIIIIIHIIIIHIIIIIIIIIIHIIIIIIIIIIHIHIHHIIIIIIIIIIIIIIIIIIHIIHIIIHIIIIGIIIIIGIIIDDDDD
@HISEQ:969:HM2KJBCX2:2:1102:11238:31041 2:N:0:ACTATGCA
ACGTAACCACGTCCCAACTATCCCTATTAATCATTACGTCAATCCTAGAAACCAACAAAATAGGATCGAACGTCCTATTTCATTATTCCATGCTAATGTATTCAAGCGTTAACCTGCTTTAAACACTCTAATTTTTTCAAAGTAACAGTCCTGTTTCCCTGCAACACCAAATTAATGACATTACAGTTCTTCAAGAAGGAGGAATCAGTAAAGCCAGTACATACCATAGGCACGACCAACCTACTGACCCCGAAATTCAACTACGAGCTTTTTAACTGCAACAACTTTAATATACGCTATTGGAGCTGGAATTACCGCGGCTGCTGGCACCAGACTTGCCCTCCAA
+
DDDDDIHGHHIHGHHIIHIIIIIIIIIIIIIIHIIIGIIIIIIIIIIIHIIIIIHIIIIIIIIIIIIEHIIDCHHIIIIIIIHHHIIHHIICHHHIIHHIHHIIIHHHHHIHIIHHCHHIIIHHHHIHIIHHGHIIIIHHIIIIIIIHIIIIHHIIIIIIHIIIFHHIIIIHHHIIIIIIHCIIIIIIHHHIIHGHHIIHHIIIIIIIHIIIHGHIHGIHIHIHFHIIIIIIIIIIIHHIIIHHHHHIIHIIIIIIIIIIIIIIIIIIIIIIIHIIIIIIIIIIIIIIIHHIIIIIIIIIIIIIIIIIIIIIIIIHIHIIIIIIIIIIIIIIIHIIIIIIIDDDDD
@HISEQ:969:HM2KJBCX2:2:1102:17235:30909 2:N:0:ACTATGCA
ACGTAACCACGTCCCAACTATCCCTATTAATCATTACGTCGATCCTAGAAACCAACAAAATAGAATCAAACGTCCTACTTCGTTATTCCATGCTAATGTATTCAAGCGTGAGCCTGCTTTAAACACTCTAATTTTTTCAAAGTAACAGTCCTGATTCCCCATGACACCAAATTAATGACATCATGGTTCGTCAGAAGGTAGGAATCAATAATACCAGTACGTACAATAGCACGACCAATAAATTGATCCCGAAATTCAACTACGAGCTTTTTAACTGCAACAACTTTAATATACGCTATTGGAGCTGGAATTACCGCGGCTGCTGGCACCAGACTTGCCCTCCAA
+
0<0<0DG?C1ECCHIIFH<<111DH11<1FFHHE<CCH<1/<<1<F11<F?D1DGHH?1<11DG?1D1<1D01<CGE1<1<E<11<<DH1GCFH?E1F1C?GDEHAFB<807<6D1F?0H5E6GHHEBD<<9?)/HHHIIHH@EBCG<DC1CCCCE=0EHHE@C?IHHECH?/CD<C@HDEEGC<?7<0CCEHGIIHGDGF@HF/CHHHD<?IHHFF<1HIFGFHEGC.0HAF?HHGC:CGD1DCE/C/H@HE?EHHEHIHHGIIGIIIGIIHC@GCGHHF<CGCGDFD@HEEDF@@CFD<?EEC<<D<GECECE/ECGC@EGHC?EHH?HCHEHHHCC@B@@@D
@HISEQ:969:HM2KJBCX2:2:1102:2768:30819 2:N:0:ACTATGCA
ACGTAACCACGTCCCAACTATCCCTATTAATCATTACGGTGATCCTAGAAACCAACGAAATAGAATCAGTCCGTCCTATTTCATTATTCCATGCTAATGTATTCAGACGATAGTCTGCTTTAAACACTCTAATTTTTTCAAAGTAACAGTCCTGATTTCCCATCACACCAAATAAATGGCATGAAAGTTCCTCAGAAGGTAGAGATCCATCTCACCAGTGCAGACAATTAAGCCTGACCAATGGGTAGACCCCGAGGTTCAACTACGAGCTTTTTAACTGCAACAACTTTAATATACGCTATTGGAGCTGGAATTACCGCGGCTGCTGGCACCAGACTTGCCCTCCAA
+
DDDDDIIIIIIIIIIIIIIIIIIIIHIIIIIIIIIIIIIIIIIIIIIIIIIIIIIIIIIIIIHIEHIIIIIIIIIGIIIHIIIIIIHIIGIIHIIIIIIIIIHIIHIIIIIIIIIIIIIIIIIIIIIIIIIIIIIIIIIIHIIIIIIIIIIIIIIIIIIIIIHIIIIIIIIIIIIIIIIIIIIIIIIIIIIIIIIIIIIIIIIIIIIIIIIIIIIIIIIIIIIIIIIIIIIIIIIIIIIIIIIHHGDIIIIIIIIIIIIIIIIIIIIIIIIIIIIIIIIIIIIIIIIIHIIIIIIIIIIIIIIIIIIIIIIIIIIIIIIIIIIIIIIIIIIIIIIIIIIIIIIDDDDD
@HISEQ:969:HM2KJBCX2:2:1102:10913:31595 2:N:0:ACTATGCA
ACGTAACCACGTCCCAACTATCCCTATTAATCATTACGTCAATCCTAGAAACCAACAAAATAGGATCGAACGTCCTATTTCATTATTCCATGCTAATGTATTCAAGCGTTAGCCTGCTTTAAACACTCTAATTTTTTCAAAGTAACAGTCCTGTTTCCCTGCAACACCAAATTAATGACATTACAGTTCTTCAGAAAGGAGGAATCAGCGAAGCCAGTGCATACCAGTGGCACGACCAACCTGCTGACCCCGAAATTCAACTACGAGCTTTTTAACTGCAACAACTTTAATATACGCTATTGGAGCTGGAATTACCGCGGCTGCTGGCACCAGACTTGCCCTCCAA
+
DDDDDIIIIIIIIIIIIIIIIIIIIIIIIIIIIIGIIIIIIIIIIIIIGIIHIIIIIHIIIIIIIIIIIIIIIIGHHIIHHHGHIHIHFHHHIIIIIHIIIHIIIIIIIIIIHHIIIIIIIIHHIIIIIIIIIIIIIHIIIIHIIIIIIIIIIIIIGHIIIIIIIIIIIIIIIIIIIIIIHIIIIIHHHHIIIIIIIIIIIIIIIIHIIIIIIIIIIIIIIHIIIIIIIIIIIIIIIIIIIIHHGIIHIIIIIIIIHIIIIIIIIIIIIIIIIIHIIIIIIIIIIIIIIIHIIIIIIIIIIIIIIIIIIIIIIIIIIIIIIHIIIIIIIIIIIHIIIIIIIDDDDD
@HISEQ:969:HM2KJBCX2:2:1102:16870:33642 2:N:0:ACTATGCA
ACGTAACCACGTCCCAACTATCCCTATTAATCATTACGTCGATCCTAGAAACCAACAAAATAGGGTCAAACGTCCTATTTCATTATTCCATGCTAATGTATTCAAGCGTGAGCCTGCTTTAAACACTCTAATTTTTTCAAAGTAACAGTCCTGATTCCCCGCGACACCAAATTAATGACATCACGGATCTTCAGAAGGGAGAAACCAGTGACACCAGTGCATACCAAAGGCATGACCAGCGTACTGATCCCGAAATTCAACTACGAGCTTTTTAACTGCAACAACTTTAATATACGCTATTGGAGCTGGAATTACCGCGGCTGCTGGCACCAGACTTGCCCTCCAA
+
DDDDDIIIIIIHIIIIIIIIFHIIIIIIHHEHIHIIIIIIIIIIIHIHIIIIIIIIGIHHIIGEHEHHIHGHHIIIIIIIIHIIIIIIIIHIEEHIIIIIHIHIIIIIHIIIIIIIIIIIIIIIIIIIIGIIIIHIIIIIIIIIIIIIIIIIIIIIIIIIIIIIIIIIIIIIIIIIIIIIIIIIIIIIIIIIIIHIIIIIIIIIIIIIIIIIIIIIIIIIIIIIIIIIIIIIIIIIIIIIIIIIIIIIIIIIIIIIIIIHIIHIIIIIIIIIHHFIIIIIIIIHIIIIIIIIIIIIIIIIIIIIIIIIIIIIIIIIIIIIIIIIIIIIIIIIIIIIIIIIIDDDDD
@HISEQ:969:HM2KJBCX2:2:1102:13937:33932 2:N:0:ACTATGCA
ACGTAACCACGTCCCAACTATCCCTATTAATCATTACGTCAATCCTAGAAACCAACAAAATAGGATCAAACGTCCTATTTCATTATTCCATGCTAATGTATTCAAGCGTTAGCCTGCTTTAAACACTCTAATTTTTTCAAAGTAACAGTCCTGTTTCCCTGCAACACCAAATTAATGACATTACAGTTCTTCAAGAAGGAGGAACCAGTAAAGCCAGTACATACCAGAGGCACGACCAACCTACTAATCCCGAAATTCAACTACGAGCTTTTTAACTGCAACAACTTTAATATACGCTATTGGAGCTGGAATTACCGCGGCTGCTGGCACCAGACTTGCCCTCCAA
+
DDDDDIHHIIIIHIIIIIIIIIIIIIIIIIIIIIIIIGHIIIIIIIIIGIIIFHIIIIIGHHHIIIIIIHIIIIIIIIIIIIIIIIIIIIIIIIIHIIIIIFHIIHHIHIIHIIIHIIHIGIIIIIIGIIIIIIIIHIIIHIHII:IIIIIIGHGI<IFIIHHHIIIGIHGHHHFEGHEIIHCHHHHHHHFGHIEHEGEGHIDHHIHIIHHHHHHI@GGHIIHHGHGFHEHHH?HHHGHHHHHHEHIHGH@F<@@FCEC0H=DGC?FIEGGFFHIIHCE1CGCFHE?GIIHHG@DF?HCCGHHC<@EIHHHEEHDHE<HHHHGEHEHEEHHEGD?EC<<01<<<D<
@HISEQ:969:HM2KJBCX2:2:1102:13239:33857 2:N:0:ACTATGCA
ACGTAACCACGTCCCAACTATCCCTATTAATCATTACGTCAATCCTAGAAACCAACAAAATAGGATCGAACGTCCTATTTCATTATTCCATGCTAATGTATTCAAGCGTTAGCCTGCTTTAAACACTCTAATTTTTTCAAAGTAACAGTCCTGTTTCCCTGCAACACCAAATTAATGACATTACAGTTCTTCAGAAAGGAGGAATCAGCGAAGCCAGTACATACCAGTGGCACGACCAACCTGCTGACCCCGAAATTCAACTACGAGCTTTTTAACTGCAACAACTTTAATATACGCTATTGGAGCTGGAATTACCGCGGCTGCTGGCACCAGACTTGCCCTCCAA
+
DBDDCHCHHIIHIHIFHHIIIIIHIGIIIHIHIIICHEHIIIHIIHHHIIGIHEEH?GHHHIHH?GHCEG@CCEGHIIHIIIGHHIGHEHIHHIIFIGGHHEHHIIHHHHHHHHFGHIIIIGGHIHHHHIIIHHHHIG?HIIIIIIHIFFHHEHEGIHIHHIIHHHIIIIIIIIHIHHGEFHHEEHIHGHHHEFIIHGIHHHHCGIIIIIIGHHHHHHHGEHIIHHEHEEGHHCGHCHHHHFGCGHHE<<1?EG@DHHHGFHIHHHHIGHGHHD<EEIHHIHHGG@EHCHHGCHHIIIIIHIGFFCIHIHHEDHDC<HEHIGHIIHFEFHHEEHHHIGIIIDAAAD
@HISEQ:969:HM2KJBCX2:2:1102:12640:34461 2:N:0:ACTATGCA
ACGTAACCACGTCCCAACTATCCCTATTAATCATTACGTCAATCCTAGAAACCAACAAAATAGGATCAAACGTCCTATTTCATTATTCCATGCTAATGTATTCAAGCGTTAGCCTGCTTTAAACACTCTAATTTTTTCAAAGTAACAGTCCTGTTTCCCTGCAACACCAAATTAATGACATTACAGTTCTTCAAGAAGGAGGAACCAGTAAAGCCAGTACATACCAGAGGCACGACCAACCTACTAATCCCGAAATTCAACTACGAGCTTTTTAACTGCAACAACTTTAATATACGCTATTGGAGCTGGAATTACCGCGGCTGCTGGCACCAGACTTGCCCTCCAA
+
DDDDBIHDGHD@EHHEHDC@GCGGHIEHHIHHIIEGHEFH=GIHIHIIHIIIHHEHEFGHEGCCHHHHEHII<FHHGHIIHIGHIHF1GHCHHFHGCFHHHGHIHHIHEGHIHHIHHIHIIHEHIHHIHHIIHIH@FHFHIIIIIHHHHIIHFHGHHHHIIIIHHHHHIHHHHHHHEIHHHHHHHHHHIHGIIIIIIIIIIHHHHHHIHIIHHHHHIIIHIIIIIIHHDEIIIIHHEHGIIIHHIHHHCDFIIIIIHG?HIHHHIHHHFIHCIIIIIIIIIIHHHF1IHIIIIHIIIHIIIIIIHHHIHHIHIIHHHHHIIHHGHHFIIHIIIHIIIIHIGDCADD
@HISEQ:969:HM2KJBCX2:2:1102:10697:34524 2:N:0:ACTATGCA
ACGTAACCACGTCCCAACTATCCCTATTAATCATTACGGTGATCCTAGAAACCAACGAAATAGAACCAATCCGTCCTATTTCATTATTCCATGCTAATGTATTCAGACGTTAGCCTGCTTTAAACACTCTAATTTTTTCAAAGTAACAGTCCTGATTTCCTATCACACCAACTAAATGGCATGAAAGTTCCTCAGAAGGTAGAGATTTATCTCACCAGTACAGACAATTAAGCCTGACCAATGGGTAAACCCCGAAGTTCAACTACGAGCTTTTTAACTGCAACAACTTTAATATACGCTATTGGAGCTGGAATTACCGCGGCTGCTGGCACCAGACTTGCCCTCCAA
+
DDDDDHFHEHIHHIHEHFIIIIIHHHIIIIIIIHIIIIHHHHHIHHFH?FHHIIGIIIGGHHHCHHHHHH?C@EHDEHHHFHCHFFH?FGEHECHHHHIIIHIHHHEHHCHHHHHIHHHHIIEHHHEHHIGHHFHHHHGEHIIHIIIHDCIIIHHGIIHFHFIIIHHGHHIHHIHFHHEHHIIHIHGHFIIHHIIIIIHIIIHHHHIHHHHHIHGHIGFIGIIHIHE@GHHFHIHEIIIHGIHFEGDHHED=HIHHHIIIIIIIIIIHGIIHHHHEHGHIHIIIIIIFHHIHIIHIIHIIIIHIIIIIGHIIIHIIIHHHGIIHHHIIIGIHIHHHHFHHIIHDCDDD
@HISEQ:969:HM2KJBCX2:2:1102:1539:36217 2:N:0:ACTATGCA
ACGTAACCACGTCCCAACTATCCCTATTAATCATTACGTCGATCCTAGAAACCAACAAAATAGGGTCAAACGTCCTATTTCATTATTCCATGCTAATGTATTCAAGCGTGAGCCTGCTTTAAACACTCTAATTTTTTCAAAGTAACAGTCCTGATTCCCAGCGACACCAAATTAATGACATCACGGATCTTCAGAAGGGAAAAACCAGTGACACCAGTGCATACCAAAGGCATGACCAGCGTACTGATCCCGAAATTCAACTACGAGCTTTTTAACTGCAACAACTTTAATATACGCTATTGGAGCTGGAATTACCGCGACTGCTGGCACCAGACTTGCCCTCCAA
+
@@0<DHHFHE0<1EHHHE1<FE1CGEHIHGCGE?CHE<<C//DHIHHH?GHGE1FHH?G?GEHHG1DCGGCHHEGHEH@GEFC?CGHH11<CGHEHHHEHHHHHHFGGBC@0D8ACGFFCFCFFHHEEHHHHHHEFF11FEAFCGEE?HCD?C?FFDHGHFGCHECEIHHHF<HFGFEGEGHCCFGIHIHHFGHC?HIHHGC<9HHI;GC9HHAEHFHHHFD<@FACHHCIIIHHFAH<GCHHGBEE?C/CEHGHCEIIHHECHHEHEHGIHHCEFHEGHHIHIHEHEHCH@HHHF<1HGIIIHHEIIHGHCHHHHHHFHHHECIHHEGGG?HHHIIIIIIDDDDD
@HISEQ:969:HM2KJBCX2:2:1102:8913:35899 2:N:0:ACTATGCA
ACGTAACCACGTCCCAACTATCCCTATTAATCATTACGTCAATCCTAGAAACCAACAAAATAGGATCAAACGTCCTATTTCATTATTCCATGCTAATGTATTCAAGCGTTAGCCTGCTTTAAACACTCTAATTTTTTCAAAGTAACAGTCCTGTTTCCCTGCAACACCAAATTAATGACATTACAGTTCTTCAAGAAGGAGGAACCAGTAAAGCCAGTACATACCAGAGGCACGACCAACTTACTAATCCCAAAATTCAACTACGAGCTTTTTAACTGCAACAACTTTAATATACGCTATTGGAGCTGGAATTACCGCGGCTGCTGGCACCAGACTTGCCCTCCAA
+
DDDDCIIIIGIIIIIIIIIIIIIHIIIIHIIIIHHIIHHHHIGHIGIIIIIIIIIIIGHIIIEHHIIHHIIIHIIIIIHHIIHIIIIHIGHHIIIIIIIIIIIHIHG@IHHIIHIIIIIIHIIIIIIIIHIHHGHHHIHHIHHIIIIIIIIIIIIIIHHIIIIFHHHIIIIHHIIIHHIHIHHFHHIHIIIIIIIIIIIIIIIHHHGIIIIIIIIIIIIIHIIHIIIGIHHIHIIIHFEHHIHHHIHHHHHHHGIHIIHIIHHIIIIIIHIIIIHIIIIIIHGIIIHIIIIIIIIIIHIHHIIIIIIIIIIIIGIIIIIIIIIIIIIIIIIIIIIIIIIIIDDDDD
@HISEQ:969:HM2KJBCX2:2:1102:10630:36069 2:N:0:ACTATGCA
ACGTAACCACGTCCCAACTATCCCTATTAATCATTACATCGATCCTAGAAACCAACAAAATAGAATCGGATGTCCTATTTCATTATTCCATGCTAATGTATTCAAGCGTGAGCCTGCTTTAAACACTCTAATTTTTTCAAGGTAACAGTCCTAATTCCCCGTGACACCAAATTAATGGCATTACGGTTCTTTAGAAGGTGAGAAATCAATAATATCAGTACATACCAACGGCATGACCGAAACATTGATCCCGAAATTCAACTACGAGCTTTTTAACTGCAACAACTTTAATATACGCTATTGGAGCTGGAATTACCGCGGCTGCTGGCACCAGACTTGCCCTC
+
DDDDDIIIIIIIIIHIIIIIIIIIIIIIIIHIIIIIIIIIIIIIIIIHIIIIHIIIIIIIIIIIIEHIHHIIIIIIHIIIIIIIIIIIIIIIIIIIIIIIIIIIIIIIIIIIIIIIIIIIIIIIIIIIIIIIIIIIIIIIIIIIIIIIIIIIIIIIIIIIIIIIIIIIIIIIIIIIIIHIIIIIIIIIIIIIIIIIIIIIIIIIIIIIIIIIIIIIIIIIIIIIIIIIIIIIIIIIIIIIIHHIIIIHIIIHIIIIIIIIIIIIIIIIIIIIIIIIIIIIIIIIIHIIIIIIIIIIIIHIIIIIIIIIIIIIIIIIIIIIIIIIIIIIIIIIIIIIIIIDDDDD
@HISEQ:969:HM2KJBCX2:2:1102:17593:36694 2:N:0:ACTATGCA
ACGTAACCACGTGGCCCAACTATCCCTATTAATCATTACATCGATCCTAGAAACCAACAAAATAGAATTGGATGTCCTATTTTATTATTCTATGCTAATGTATTCAAGCGTGAGCCTGCTTTAAACACTCTAATTTTTACAAAGTAACAGTCCTAATTCCCCGTGACACCAAATTAATGGCATTACGGTTCTTTAAAAGATGAGAAATTAATAATATCAGTACATACCAACGGCATGACCAAAACATTGATTTCGAAATTCAACTACGAGCTTTTTAACTGCAACAACTTTAATATACGCTATTGGAGCTAGAATTACTGTGGCTGCTAGCACCAGACTTGCCCTCCAA
+
DDDDDIIIIIIIIIIIIIIIIIIIIIIIIIIIIIIHIIIIIIIIIIIIIIIIIIIIIIHIIIIIIIIIIHHIIIIIIIIIIIIIIIIIIIHIIIIIHIIIHHHHIIIHIIHIIIHIIIIIIIIIIIIIIIIIIIIIIIIIIIIIIIIIIIIIIIIIIIIIIIIIIIIIIHIIIIIIIIIIIIIIIIIIIIIIIIIIIIIIIIIIIIIIIIIIIIHIHIIIIIIIIIIIIHIIIIIIIIIIIIHHIIHEIIIIIIIIIIIIIIIHIIIIIIIIIIIIIIIIIIIIHIIIIIIIIIIIIIIIIIIIIIIIIIIIIIIIIIIIIIGIIIIIIIHIIIIIIIHIIIIIDDDDD
@HISEQ:969:HM2KJBCX2:2:1102:15527:36928 2:N:0:ACTATGCA
ACGTAACCACGTCCCAACTATCCCTATTAATCATTACGGTGATCCTAGAAACCAACGAAATAGAACCAAGCCGTCCTATTTCATTATTCCATGCTAATATATTCAGACGTTAGCCTGCTTTAAACACTCTAATTTTTTCAAAGTAATAGTCCTGATTTCCAATCACACCAAATAAATGGCATGAAAGTTCCTCAGAAGGTAGAGATTTATCTCACCAGTACAGACAATTAAGCCTGACCAATGGGTAAACCCCGAAGTTCAACTACGAGCTTTTTAACTGCAACAACTTTAATATACGCTATTGGAGCTGGAATTACCGCGGCTGCTGGCACCAGACTTGCCCTCCAA
+
DDDDDIIHIHIIIIDHIIIIIIIIIIIIIIHIIIIGIIIIIIIIIIIIGIIIIIIIIIIIIIHHHIIIIEHHIHHGIIHGGHIIIIIIIIIIHEEHIIIIIIIIHIIIIHIIIGIHGIIHIHHHIIIIIIIIIIIIIHIIIIIIIIIIHIHIHIIIIIIIIIIIIIIIHIIHHIIIIIIIIIIIIIIIIHIIIIIIIIIIIIIIIIHIIIIIIIIIIIIHIIIIIIIIHIIIIIHHHIIIHIIIIHHIHHIIIGIIIIIIIIIIIIIHHIIIHHIIHIHIIIIIIHIIIIIIIHHIIIIIIIIIIIIIIIIIIIIIIIIGIIIIIIIIIIIIIIIIIIIIIIIDDDDD
@HISEQ:969:HM2KJBCX2:2:1102:21142:36667 2:N:0:ACTATGCA
ACGTAACCACGTCCCACTATCCCTATTAATCATTACGTCAATCCTAGAAACCAACAAAATAGGATCGAACGTCCTATTTCATTATTCCATGCTAATGTATTCAAGCGTTAGCTTGCTTTAAACACTCTAATTTTTTCAAAGTAACAGTCCAAATTCCCCAAAACACCAAATTAATGGCATTAAGATTCATCAGGAAGGAGGAATCAGTGAGACCAGTACATACCAGAGGCATGACCAACCTACTAACCCCGAAATTCAACTACGAGCTTTTTAACTGCAACAACTTTAATATACGCTATTGGAGCTGGAATTACCGCGGCTGCTGGCACCAGACTTGCCCTCCAA
+
DDDADHHIIIHEHHIIHIIHIIIHHIIIIHIHHIIIIIIIH@HHIIHIHIGHIIGIIIIIIHEHHIIHIHGHHHEHFHC@GHHIHIHHEFHHIIHHGHH?CHHHIIIHFHHHHHHHIHHHHIIIHIHHIIIIHHHHIIIIHEHHHHIGIIHIIHDIHHFHEHHFHFHIHIIIIIIIIIHIIIGIIIIIHIIIIIHIIIIIHIIIIIIHHFIIIIIIIIIIIIIHHIHIIIIIIHIGHHIIHHGDHCIIIIHGGHIIHHIIIHIHGIIIIIIHHCIIIIIIIHEIIIHHHIHIIIIIIHIIIIIIIIIIIIIIIIIIIIIIIIIIIIIIIIHIHIIIIIIIDDDDD
@HISEQ:969:HM2KJBCX2:2:1102:16484:37093 2:N:0:ACTATGCA
ACGTAACCACGTCCCAACTATCCCTATTAATCATTACATCGATCCTAGAAACCAACAAAATAGAATCGGATGTCCTATTTCATTATTCCATGCTAATGTATTCAAGCGTAAGCCTGCTTTAAACACTCTAATTTTTTCAAGGTAACAGTCCTAATTCCCCGTGACACCAAATTAATGGCATTACGGTTCTTTAGAAGGTGAGAAATCAATAATATCAGTACATACCAACGGCATGACCGAAACATTGATCCCGAAATTCAACTACGAGCTTTTTAACTGCAACAACTTTAATATACGCTATTGGAGCTGGAATTACCGCGGCTGCTGGCACCAGACTTGCCCTCCAA
+
DCDDDIIIIIIIHHIHIHHIIIIIIIIIIIIHIIIIIHIHHIIFIIIIIIIGHIIIIIIIHFHCHHHIIHIIIIIHIIIIIIIIIIIGHHHHIHIHIIIIHHHHHHHIIIIIIIIHHHHIIIIIHIIIIIIHHIIIIIIIIHIIIIIIIIIIIIIIIHEIIIIHIIIHIIIIIIIIIHIIIIIIIIIIIIIIIIIIIIIIIIIIIIIIIIIIIIIIIIIIHHIIIIIIIIIIIIIIIIIIIIIHGEIIIIIIIIIIIIIIIIIIIIIIIIIIIIIIIIIIIIIIIIIIIIIIIIIIIIIIIIIIIIIIIIIIIIIIIIIIIIIIIIIIIIIIIIIIIIIIIIDDDDD
@HISEQ:969:HM2KJBCX2:2:1102:7330:37391 2:N:0:ACTATGCA
ACGTAACCACGTCCCAACTATCCCTATTAATCATTACGTCGATCCTAGAAACCAACAAAATAGAATCAAACGTCCTATTTCATTATTCCATGCTAATGTATTCAAGCGTGCGCCTGCTTTAAACACTCTAATTTTTTCAAAGTAACAGTCCTGATTCCCCACGACACCAAATTAATGACATCGTAGTTCTTCAGAAGGTAGGAACCAATAATGCCAGTGTGTACCGAAGCACGACCGACAATTTGATCCCGAAATTCAACTACGAGCTTTTTAACTGCAACAACTTTAATATACGCTATTGGAGCTGGAATTACCGCGGCTGCTGGCACCAGACTTGCCCTCCAA
+
DDCDDIIIIIIEGHIIIIIIIIIIIIIIIIIIIIIIIIIIIIIHIIIIIIIIIIGIHIHIIIIGIIIIIIIIHIIIIIHIIIHIIIIIHHHHIHIIHIIIIIIIIIIIIIIIIIIIIHIIIIIIIHIIIIIIIIIIIIIIIIIIIIIIIIGIIIIIIIIIIIIIIIIIIIIIIIIIIIIIIIIHIIIIIIIIIIIIIIIIIIIII<IIIIIIIIIIIIIHEIIIIIIIIIIIIIIIIIIIIIIIIIIIIIIIIIIIIIIIIHIIIIIIIIIIIIIIIIIIIIIIIIIIIIIIIIIIIIHHIIIIIIIIIIIIIIIIIIIIIIIIIIIIIIIIIIIIIIIIDDDDD
@HISEQ:969:HM2KJBCX2:2:1102:4112:37675 2:N:0:ACTATGCA
ACGTAACCACGTCCCAACTATCCCTATTAATCATTACGTCAATCCTAGAAACCAACAAAATAGGATCGAACGTCCTATTTCATTATTCCATGCTAATGTATTCAAGCGTTAGCCTGCTTTAAACACTCTAATTTTTTCAAAGTAACAGTCCTGTTTCCCCGCAACACCAAATTAATGACATTACAGTTCTTCAAGAAGGAGGAATCAGTAAAGCCAGTACACACCATTGGTACGACCAACCTACTGACCCCGAAATTCAACTACGAGCTTTTTAACTGCAACAACTTTAATATACGCTATTGGAGCTGGAATTACCGCGGCTGCTGGCACCAGACTTGCCCTCCAA
+
DDDDDIIIIIIIIIHIIIIIGIIIIIIIIIIIIIIIIIIIIIIIIIIHIIIIIIIIIIIIHHIIHIIIIHHIIIIIIIIIHIHIIIIIIIIIIIHFIIIIIIIIIHIIIIIIIIIIIIIIIIIIIIIIHIIIIIIIIIIHHIIIIIIIIIIIIIIIIIIHIIIIIIIIIIIIIIIIIIIIIIIIIIIIGIIIIIIIIIIIIIIIIIIIIIIIIIIIIIIIIIIIIIIIHIIIIIIIIIIIIIIHHIIIIHIIIIIIIIIIIIIIIIIIIIIIIIIIIIIIIIIIIIIHIIIIIIIIIIIIIIIIIIIIIIIIIIIHIIIIIIIIIIIIIIIIIIIIIIIIIDDDDD
@HISEQ:969:HM2KJBCX2:2:1102:18805:38373 2:N:0:ACTATGCA
ACGTAACCACGTCCCAACTATCCCTATTAATCATTACGTCAATCCTAGAAACCAACAAAATAGGATCGAACGTCCTATTTCATTATTCCATGCTAATGTATTCAAGCGTTAGCCTGCTTTAAACACTCTAATTTTTTCAAAGTAACAGTCCTGTTTCCCTGCAACACCAAATTAATGACATTACAGTTCTTCAGAAAGGAGGAATCAGCGAAGCCAGTACATACCAGTGGCACGACCAACCTGCTGACCCCGAAATTCAACTACGAGCTTTTTAACTGCAACAACTTTAATATACGCTATTGGAGCTGGAATTACCGCGGCTGCTGGCACCAGACTTGCCCTCCAA
+
DDDDDIIIIIIIIIIIIIIIIIIIIIIIIIHIIIIHHHIIIIIGIIIIIHIIIIIIIIIHHHHHHHIIIIIIHIHIIIIHIIIIIIIIHIIIIIIIIIIIIHIIIIIIIIHIHIIHIIHIIHHIIIIIIIIIHEHIIIIIIIIHHIIIIIIIIIIIIIHIIIIIIIIIIIHHHIIIIIIIIIIIIIIIHIIIIIIIIIIIIIIIIIIIIIIIIIIIIIIIIIIIIIIIIIIIIIIIIIIIIIIHFIIIIHIIIIIIIIIIIIIIIIIHIIIIIIIIIIIIIIIIIIIIIIIIIIIIHIIIIIIIIIIIIIIIIIIIIIIIIIIIIIIIIIIIIIIIIIIIIDDDDD
@HISEQ:969:HM2KJBCX2:2:1102:10021:38900 2:N:0:ACTATGCA
ACGTAACCACGTCCCAACTACCCTATTAATCATTACGGTGATCCTAGAAACCAACAAAATAGAATCATGCCGTCCTATTTTATTATTCCATGCTAATGTATTCAAGCAAAATGCCTGCTTTAAACACTCTAATTTTTTCAAAGTAAAGGTCCTGGTTCCCCGCGACACCCAATTAAGGGCATCGCGGTTCTCCAGAAGGTGAGAAATTGACTACACCAGTTCATACCCCTTAAGGCACGACCGATGTGTCAATCCCGAAATTCAACTACGAGCTTTTTAACTGCAACAACTTTAATATACGCTATTGGAGCGGGAATTACCGCGGCTGCTGGCACCAGACTTGCCCTCCAA
+
DDDCDIIIIIIIIHIIHHHIHGIIHHHIHIIIIHHHIHIICCFHIFEHIIIIGCHI??DHFHIIHIEHIIHIEHHIHHHEHCHHIHIIFFHGHHHHIIHHIIHIHHHIIIHIHHIIHHHHEHIHHHHIIIHHIIIIIIHHHHIIIIIIIIHHHHHEGHIIIIIIHHIIHHHIIIIIIIIIIIIIGIIIIIIHIIIIHIIIIHHHHIIIIIIIHHIIIHIIIIIIHIHHIIIIIIIHHIIIHHIIIIIIHHIIIIHGIIIHIHIGIIIIIIIIIHIIIIIIIIGIHIIIIIIIHFGHGIHIIIHEIIIIHIIIIIIIIIIIGIIHIIIIIIIIIIIIIIIIIIIIIIDDDDD
@HISEQ:969:HM2KJBCX2:2:1102:12099:39241 2:N:0:ACTATGCA
ACGTAACCACGTCCCAACTATCCCTATTAATCATTACGTCAATCCTAGAAACCAACAAAATAGGATCGAACGTCCTATTTCATTATTCCATGCTAATGTATTCAAGCGTTAGCCTGCTTTAAACACTCTAATTTTTTCAAAGTAACAGTCCTGTTTCCCTGCAACACCAAATTAATGACATTACAGTTCTTCAGAAAGGAGGAATCAGCGAAGCCAGTACATACCAAAGGCACGACCAACCTGCTAACCCCGAAATTCAACTACGAGCTTTTTAACTGCAACAACTTTAATATACGCTATTGGAGCTGGAATTACCGCGGCTGCTGGCACCAGACTTGCCCTCCAA
+
ADDDDIHFHHHIIGHIIIHIIIIIHHHIIIIIHIIEHIFHHIHIIIIIHIEHIGHHIHEHIIIGHHEG@@FD@@C0DGEGHHEHHHHHIIIIG?GHHEIIHHFIHIIGHHEHEHHGHFHHHGGF@GFHIHEHHIHHHHHEHHIIIHFHIIIHHHHEHFEFFHIHHHGIIIIHHHEDHGHHHHHFHFH@EHHGFGFHEHGHHHIHHIIGHHHHIHFEHIHFHEFEHHEHHHEHHIHHHIFHCHHHFHHEFFHHEHGEHEEHE0HD1CEHHHFEHIHGHIHGCFF<G<HHHHIHEIIHHEHFHIIGIHHIIIIHHHHDDIIIIIHIHIHIHIHEG<E@IIIHE@D@B@
@HISEQ:969:HM2KJBCX2:2:1102:17359:39657 2:N:0:ACTATGCA
ACGTAACCACGTCCCAACTATCCCTATTAATCATTACGTCGATCCTAAAAACCAACAAAATAGAATCAAACGTCCTATTTCATTATTCCATGCTAATGTATTCAAGCGCGAGCCTGCTTTAAACACACTAATTTTTTCAAAGTAACAGTCCTGATTTCCCGCGACATCAAATTAATGACATCGTGGTTCGTCAGAAGGTAGGAATCAATTTGACCAGTACGTACCGAGGCACGACCGATCAACTGATCCCGAAATTCAACTACGAGCTTTTTAACTGCAACAACTTTAATATACGCTATTGGAGCTGGAATTACCGCGGCTGCTGGCACCAGACTTGCCCTCCAA
+
DDDDDIHGHIIGIHHHHIIIHHIIIIIIHIIIIIIHIIIIHHHHIHHHIIIIIIIIHHHIIIIIIHIIIIIIIIIIII<FHIIHIHCFHGHHHHHHHHFHIHHIIIIIIIHHHHIIIIIIHEIIIIIIIIIIIIIIHHIHIIIHIIIHHHHIHIHIIHHIIIIIHHHIHIIIIIIIIIIIIIIHHHHHIIHIIHHIIIIIHIIIIHIHHIIIHIHIIIHHIHHIHIIIIIIIIIIHIIIIIIIHIIIIIGIIIIIIIIIIIIIHHGDHIHIIHIIIIIIIIHFIIIIHGIHIHIIHHIIIIIIIIIIHIIIIIIIGIHGIIIIHIIIIIIHIIIIIIIIHDDDCD
@HISEQ:969:HM2KJBCX2:2:1102:4260:41055 2:N:0:ACTATGCA
ACGTAACCACGTCCCAACTATCCCTATTAATCATTACGTCGATCCTAGAAACCAACAAAATAGAATCAAACGTCCTATTTCATTATTCCATGCTAATGTATTCAAGCGCGAGCTTGCTTTAAACACTCTAATTTTTTCAAAGTAACAGTCCTGATTTCCCGCGACACCAAATTAATGACATCGTGGTTCGTCAGAAGGGAGAAACCAATAATGCTAGTACGTACAAAGTACGACCGACATATTAGTCCCGAAATTCAACTACGAGCTTTTTAACTGCAACAACTTTAATATACGCTATTGGAGCTGGAATTACCGCGGCTGCTGGCACCAGACTTGCCCTCCAA
+
DDDDDIIIIHIHIIIIIIIIIIIIIIIIIII1DHIIIHHIIIIIIIIIIGIIIIIICGHHIIIHIIIIGIIIIHIIHIHHIIIIIIIHIIIHHIIIIIIIHHHHHHIIIHIHIIIIIHIIIHHIIIIIIIHIIHHIIIIIIHIIIIIIIHIHIIHHIIIGHGIIHIIIIIIHHIIIIIIIIHIHHIIHIHIIIIIIIIHIIIIIHIIIIIIIIIIIHGIIIIIIIIIIIIIIIIIIIIIHIIIHIIIIIHIIIIIIIIIIIIIIIIIIIIHIIIIIIIIIIIIIIIIIIIIIIIIIIHIIIIIIIIIIIIIIIIIIIIIIIIIIIIIIIIIIIIIIIIIDDDDD
@HISEQ:969:HM2KJBCX2:2:1102:13005:39938 2:N:0:ACTATGCA
ACGTAACCACGTCCCAACTATCCCTATTAATCATTACGTCAATCCTAGAAACCAACAAAATAGGATCAAACGTCCTATTTCATTATTCCATGCTAATGTATTCAAGCGTTAGCCTGCTTTAAACACTCTAATTTTTTCAAAGTAACAGTCCTATTTCCCTGCAACACCAAATTAATGACATTACAGTTCTTCAAGAAGGAGGAACCAGTAAAGCCAGTACATACCAGAGGCACGACCAACCTACTAATCCCGAAATTCAACTACGAGCTTTTTAACTGCAACAACTTTAATATACGCTATTGGAGCTGGAATTACCGCGGCTGCTGGCACCAGACTTGCCCTCCAA
+
0<D@DH@FGHIHE=<FE0FCHH@HHCHEFHHHHIG?CHG1EH@1CFHHIIII@HHIEC1FC@<CCF1<CC@C1<0DHHHHCHHHGHE?C?@G1DFHHHHIGFHHHECHHIIHHHGHHIIIHFHIHHIHGFCHIFHHCECDCGGHH@EGDCHFHGGHHHEHFHHHFIHHGHFHHIIICC@HIIHHHFIHDG?HGCCHEHGFEDCEEHGHHHHHHHHIIHFEE@IHEEHCFE@<C0<CD6<EECCCGHAE?HFEC@<1CCEGGECGCCDG@F1@GC<HF@HEGIIIEHCEIHCG@IHGHFHGIIIIHD<<<<C1HIHC<CCHFCC<<<11FIIHHDD<G0HCD0@D@D
@HISEQ:969:HM2KJBCX2:2:1102:17114:41489 2:N:0:ACTATGCA
ACGTAACCACGTGGCCCAACTATCCCTATTAATCATTACGGTGATCCTAGAAACCAACGAAATAGAATCAGTCCGTCCTATTTCATTATTCCATGCTAATGTATTCAGACGTTAGCCTGCTTTAAACACTCTAATTTTTTCAAAGTAACAGTCCTGATTTCCCATCACACCAAATAAATGGCATGAAAGTTCCTCAGAAGGTAGAGATTCATCTCACCAGTGCAGACAATTAAGCCTGACCAATGGGTAAACCCCGAAGTTCAACTACGAGCTTTTTAACTGCAACAACTTTAATATACGCTATTGGAGCTGGAATTACCGCGGCTGCTGGCACCAGACTTGCCCTCCAA
+
CDDABIHIIGIIIDHHIIIIIIIIIIIIIIIIIIIIIIIIGIIIIIIIIHIIIIHIIIIIIIIIHIIHIIEHGFHIHIIIIIIIIHIIGIIIIIHIIIGIIGIHHIIIIIIIIIIIIIIIIIIIIIIIIIIIIIIIIIIIIIIIIIIIIIIIIIIIIIIIIIIIIIIIIIIIIIIIIIIIIIIIIIIIIIIHIIIIIIIIIIIIIIIIIIIIIIIIIIIIIIIIIIIIIIIIIIIIIIIIIIIIIIIIHIIIIIIIIIIIIIIIIIIIIIIIIIIIIIIIIIIIIIIIIIIIIIIIIIIIIIIIIIIIIIIIIIIIIIIIIIIIIIIIIIIIIIIIIIIIIIIIIDDDDD
@HISEQ:969:HM2KJBCX2:2:1102:12072:41164 2:N:0:ACTATGCA
ACGTAACCACGTCCCAACTATCCCTATTAATCATTACATCGATCCTAGAAACCAACAAAATAGAATCGGATGTCCTATTTCATTATTCCATGCTAATGTATTCAAGCGTGAGCCTGCTTTAAACACTCTAATTTTTTCAAGGTAACAGTCCTAATTCCCCGTGACACCAAATTAATGGCATTACGGTTCTTTAGAAGGTGAGAAATCAATAATATCAGTACATACCAACGGCATGACCGAAACATTGATCCCGAAATTCAACTACGAGCTTTTTAACTGCAACAACTTTAATATACGCTATTGGAGCTGGAATTACCGCGGCTGCTGGCACCAGACTTGCCCTCCAA
+
DDDDDIIIIHIIIIIIIIIIIIIIIHIIIIIIIIIIIIIIIIIIIIIIIIIIIIIIHIIHIIHHIIIIHIIIIHIIIIHHHIIIIIIHIIIIHIHIEIIIIIHIIHIIIIIHIIIIIIIIIIIIIIHIIIIIIIIIIIIHIIIIIIHIIIIIIIIIIIIIIIIIIIIIIIIIIIIIIIIHIIIIIIIIHIIIIIIIIIIIIIIIIIIIIIIIIIIIIIIIIIIIIIIIIIIIHIIIIIIIIIIIHGIIHIIIIIIIIIIIIIIIIIIIIIIIIIIIIIIIIIIIIIIIIIIIIIHIIIIIIIIIIIIIIIIIIIIIIIIIIIIIIIIIIIIIIIIIIIIIIIDDDDD
@HISEQ:969:HM2KJBCX2:2:1102:8381:42274 2:N:0:ACTATGCA
ACGTAACCACGTCCCAACTATCCCTATTAATCATTACGTCAATCCTAGAAACCAACAAAATAGGATCAAACGTCATATTTCATTATTCCATGCTAATGTATTCAAGCGTTAGCCTGCTTTAAACACTCTAATTTTTTCAAAGTAACAGTCCTGTTTCCCTGCAACACCAAGTAAATGACATCACAGTTCTTCAAGAAGGAGGAATCAGTGAGGCCAGTGCATACCAGTGGCACGACCAACCTACTGACCCCGAAATTCAACTACGAGCTTTTTAACTGCAACAACTTTAATATACGCTATTGGAGCTGGAATTACCGCGGCTGCTGGCACCAGACTTGC
+
DDCDDIHIIIIIIIIIIIIIIIIIIIIIIHHHIIIIIIIIIIIHIIIIIIIIIIIIIIIIIIIIIIHIIIIIIIIIIIIIIIIIIIIHIIIIIIIIIIIIIHHHIIHIIIIIIIIIHIHIIIIIIIIIIIIIHIIIIIIIIIIIIIIIIIIIIIIIIIHIIIIIIIIIIIIIIIIIIHIIIIIIIIHIIIIIIHIIIIIIIIIIHIIIIIIIIIIIIIIIIIIHIIIIIIIIIHHHHHIIIIIIHIIIIIIIIIIIIIIIIIIIIIHIIIIIIIIIIIIIIIIHIIIIIIIIIHIIIIIIIIIIIIIIIIIIIIIIIIIIIIIIIIIIIIIIIIDDDDD
@HISEQ:969:HM2KJBCX2:2:1102:17805:42465 2:N:0:ACTATGCA
ACGTAACCACGTCCCAACTATCCCTATTAATCATTACGGTGATCCTAGAAACCAACGAAATAGAATCAGTCCGTCCTATTTCATTATTCCATGCTAATGTATTCAGACGATAGTCTGCTTTAAACACTCTAATTTTTTCAAAGTAACAGTCCTGATTTCCCATCACACCAAATAAATGGCATGAAAGTTCCTCAGAAGGTAGAGATCCATCTCACCAGTACAGACAATTAAGCCTGACCAATGGGTAGACCCCGAAGTTCAACTACGAGCTTTTTAACTGCAACAACTTTAATATACGCTATTGGAGCTGGAATTACCGCGGCTGCTGGCACCAGACTTGCCCTCCAA
+
DDBDDIIIIIIIIIIIHIIIIHIHIIIIHIIIIIIIIIGHIHIIIIIIIGIIIIIIIIIFHFHIIHIIIIIIIIFHIIHIIIIIIIGIIHIGHIIIIIIIIHIIIIHIIIIIIIIHIIHHIIGIIIIIHIIIIIIIIIIIIHHHHHIIHHIIHHFHIIIIHHIHIIHGHIIIIIIIIIIIIIIIIIIIIIIIIIIIIGIIIIIIIIIIIIIIIIIIIIIIIIIIIIIIHIIIIIIIIIIIIIIIHIGIIIIIIIIIIIHGIIIIIIIIIIIIIHIIIIHHIIIIIHHGHHIIIHHIIIHIIIIIIIIIIIIIIIIIIIHIIIIIIIIIIIIIIIIIIIIIIIIDDDDC
@HISEQ:969:HM2KJBCX2:2:1102:14193:42011 2:N:0:ACTATGCA
ACGTAACCACGTCCCAACTATCCCTATTAATCATTACGGTGATCCTAGAAACCAACGAAATAGAATCAGTCCGTCCTATTTCATTATTCCATGCTAATGTATTCAGACGATAGTCTGCTTTAAACACTCTAATTTTTTCAAAGTAACAGTCCTGATTTCCCATCACACCAAATAAATGGCATGAAAGTTCCTCAGAAGGTAGAGATCCATCTCACCAGTGCAGACAATTAAGCCTGACCAATGGGTAGACCCCGAAGTTCAACTACGAGCTTTTTAACTGCAACAACTTTAATATACGCTATTGGAGCTGGAATTACCGCGGCTGCTGGCACCAGACTTGCCCTCCAA
+
ADDDAHHIHC@HH@=FHHEHHHHHIIGHIEHHIHEHEHCEHE1GGHHHIIIIHHHIIHHHHHHHHHH?FHFEHHHDHIIHIICHHHHHFHH@@GHEHEFHHHHHHHHHHFHIIIHHADHEEHHHHIHGHGGFGHHIHHIIHHGGEGF@HGIIIHIHHHFHHCHIIIIHHIHGHGHCIIIIHHHGGIIHIHHFFHHEHIIHIIIIHIIIIHGHIIIIIIHGIIIIIHHIIIIHAHHHGGIIIIH<HGCIIIGIIIHIIIIIHHIHHIHGGIIIHHECFIIIIIIHIIIIIIIIIHIIHGIIIGHHIIIIHIHIIIHIIIIIIIIIIHHIIIIIIHIIIHIIIIIDADD@
@HISEQ:969:HM2KJBCX2:2:1102:2965:43457 2:N:0:ACTATGCA
ACGTAACCACGTCCCAACTATCCCTATTAATCATTACGTCAATCCTAGAAACCAACAAAATAGGATCAAACGTCCTATTTCATTATTCCATGCTAATGTATTCAAGCGTTAGCCTGCTTTAAACACTCTAATTTTTTCAAAGTAACAGTCCTGTTTCCCTGCAACACCAAATTAATGACATTACAGTTCTTCAAGAAGGAGGAACCAGTAAAGCCAGTACATACCAGAGGCACGACCAACCTACTAATCCCGAAATTCAACTACGAGCTTTTTAACTGCAACAACTTTAATATACGCTATTGGAGCTGGAATTACCGCGGCTGCTGGCACCAGACTTGCCCTCCAA
+
ADDDCHHHIIIIGHIIIIIHHIHHIIIIIIIIIIIIIIIIIIIIIIGHIIIIIIIIIEHHHFHHHHIHIIIIIIIHIIIIIIIIIIHIIIIIIIIIIIIHIHHIIIIIIHHIIIIIIIIIHHHHHIIIIHHIIIIHIIIIIHIIIIIIIIIIIHHIHIIIIIIIIIIHHHHHIHIIIIHIIIIIIIIIHIIIHIIIIIIIHHIHIIIIIIIIIIIIIIIIIIIIIIIIIIIIIIIIIIHIIIHHHIIHIIHIIIIIHHFHIHEIIIIIIIIIIIIIIIIIIHIIIIIIIIIIIIIIIIIIIIIIIIIIIIIIIIIIIIIIIIIIIIIIIIHIIIIIIIIIIDDDDD
@HISEQ:969:HM2KJBCX2:2:1102:11255:43382 2:N:0:ACTATGCA
ACGTAACCACGTCCCAACTATCCCTATTAATCATTACGTCGATCCTAGAAACCAACAAAATAGAATCAAACGTCCTATTTCATTATTCCATGCTAATGTATTCAAGCGTGCGCCTGCTTTAAACACTCTAATTTTTTCAAAGTAACAGTCCTGATTCCCCACGACACCAAATTAATGACATCGCGGTTCTTCAGAAGGTAGGAACCAATAATGCCAGTGCATACCGAAGCACGACCGACAATCTGATCCCGAAATTCAACTACGAGCTTTTTAACTGCAACAACTTTAATATACGCTATTGGAGCTGGAATTACCGCGGCTGCTGGCACCAGACTTGCCCTCCAA
+
DDDDDIIIIIIIIIIIIIIIIHIGIIIIIIIIIIIIIIIIIIIIHIIIIIIIHIIIIIIHIIIHHIIIIIIIIHHHGHHIIIIIIHIIIIHIHIHIHIHIIIIHIIIHIIHIIIIIIIIHHIHIIIIIIIIIHIHHIIIIIIIIHIIIIIIIIIIHIIIIIIIIIIIIIIIIIIIIIHIIIIIIHIIIIIIIIHIIIIIIIIHIHHIHHIHIIIIIIIIIIIIII<IIIIIIIIIIIIIIIHGDIIIIIIIIIHIIIIIIHHIIIIIIIIIIHGIIIIIIIIIIIIIIIIIIHIIIIIHHIIIIIIIIIIIIIIIIIIIIIIIIIIIIIIIIIIIIIIIIDDDDD
@HISEQ:969:HM2KJBCX2:2:1102:14671:44009 2:N:0:ACTATGCA
ACGTAACCACGTCCCAACTATCCCTATTAATCATTACGGTGGTCCTAGAAACCAACAAAATAGAATCATCCGTCCTATTTTATTATTCCATGCTAATGTATTCAAGCAAAATGCCTGCTTTAAACACTCTAATTTTTTCAAAGTAAAGGTCCTGGTTCCCCGCGGCACCCAATTAAGGACATCGCGGTTCTCCAGAAGGTGAGAAATTAACTACACCAGTTCATACCCCTTAAGGCACGACCGATGTGTCAATCCCGAAATTCAACTACGAGCTTTTTAACTGCAACAACTTTAATATACGCTATTGGAGCTGGAATTACCGCGGCTGCTGGCACCAGACTTGCCCTCCAA
+
CDDDDIHIIIIIIIIIIIIIIIIHIIIHIIIIIIIIIIIIIHIIIGIIHIIIIIIIIIIIIIIEHHIIIIIIIIHIIIIIIIIIHIIHHIIIHIIIIIIIIIIIIIIIIIIIIIIIIIIIIGIIIIIIIIIIIIIHIIIHHIIHIHIHHHHIIIHIIIIIHIIHIIIIHIIIIHIIIIIIIIIIIIIIIIIIIIIIIIIIIIIIIIHH0IIIIIIIIIIIIIIIIIIIIIIIIIIIIIIIIIIIIIIIHHIIIIIIIIIIIIIIIIIIIIIIIIIIIIIIIIIIIIIIIIIIIIIIIIIIIIIHIIIIIIIIIIIIIIIIIIIIIIIIIIIIIIIIIIIIIIIIIIDDDDD
@HISEQ:969:HM2KJBCX2:2:1102:8245:44373 2:N:0:ACTATGCA
ACGTAACCACGTCCCAACTATCCCTATTAATCATTACGGTGATCCTAGAAACCAACAAAATAGAACCATGCCGTCCTATTCTATTATTCCATGCTAATGTATTCGAGCAAAAATGCCTGCTTTAAACACTCTAATTTTTTCAAGGTAAAGGTCCTGGATCCGCAAGACACCCAATAAAGGACATCAAGTTTCTCCAGAAGGTGAGAAATCAACAGTAACAGTTCATACCCCTTAAGGCATGACCATCACGTCAATCCCGAAATTCAACTACGAGCTTTTTAACTGCAACAACTTTAATATACGCTATTGGAGCTGGAATTACCGCGGCTGCTGGCACCAGACTTGCCCTCCAA
+
DCDDDIIIIHHEEHIHIIHGHHIIIHIHIHHHIFHIIIIHIHHIIIHIEHIIIIGHHIFFHHHFFHHHHHH?EGHIIGCHHHEHHHHIEHHHE?DHIGHEHGHIHIIIIIIIIHHHHHHIIIHGHHHIHIHIIIHHFIHHIIIIIHHIIIIIIHHHHIHIHIHIIIIIIIIHIIHHHIIIIHIIHCIHEIIIIIIIIIHEIIIIIHIIIIIIIIIIHG/9IHIIIIIIIIIIIIIIIIHHEHIIIIIIIHGD@HHIIIIIIHIHIIIIIHIIIIIIIIIIIIIIIIIIIIIIIIIIIIIIIIIIIIIIIIIIIIIIIIIIIHIIIIIIIIIIIIIIIIIIIIIIIIIIDDDDA
@HISEQ:969:HM2KJBCX2:2:1102:2140:45350 2:N:0:ACTATGCA
ACGTAACCACGTCCCAACTAATCCCTATTAATCATTACAGCGGTCCTAGAAACCAACAAAATAGAACCGATGTCCTATTTCATTATTCCATGCTAATGTATTCAAGCGTTAGCTTGCTTTAAACACTCTAATTTTTTCAAAGTAACAGTCCAAATTCCCCAAAACACCAAATTAATGGCATTAAGATTCATCAGGAAGGAGGAATGAGTGAGACCAGTACATACCAGAGGCATGACCAACCTACTAACCCCGAAATTCAACTACGAGCTTTTTAACTGCAACAACTTTAATATACGCTATTGGAGCTGGAATTACCGCGGCTGCTGGCACCAGACTTGCCCTCCAA
+
DDDDDIIHIIIIIIIIIIIIIIIIIIIIIIIIHIIIIIIIIHCHEHHHIIHIHIIGIIHHIHHIIIIIIHHHFHHIIIGHHHIIIIIIIIIIIHIIHHHIIIHHIHIHHIIIIIIIHHIIIHIIIIIHIIHFIHHIIIHEIIIIIIHHHIIIIIHHHIHHIHHHHIHIIIIIIIIIIIIIHHIIIIIIIHIIIIHIIIIIIIIHH6IIIIIIIIIIIIIIIIIIIIIIIIIIIHIIIIIIIIIHHIHIIIIHIIHGIIIIIIHIIIIIIIIIIIIIIIIIIIIIIIIIHIIIIIIIIIIIIIIIIIIIIIIIIIIHIIIIIHIIIIIIIIIIIIIIIIIIIDDDDD
@HISEQ:969:HM2KJBCX2:2:1102:17710:45027 2:N:0:ACTATGCA
ACGTAACCACGTCCCAACTATCCCTATTAATCATTACGTCGATCCTAGAAACCAACAAAATAGAATCAAACGTCCTATTTCATTATTCCATGCTAATGTATTCAAGCGTACGCCTGCTTTAAACACTCTAATTTTTTCAAAGTAACAGTCCTGATTCCCCACGACACCAAATTAATGACATCGCGGTTCTTCAGAAGGTAGGAACCAATAATGCCAGTACGTACCGAAGCACGACCAACAATTCGATCCCGAAATTCAACTACGAGCTTTTTAACTGCAACAACTTTAATATACGCTATTGGAGCTGGAATTACCGCGGCTGCTGGCACCAGACTTGCCCTCCAA
+
DDDDDIIIIIIIIIIIIIIIIIIIIIIIIIIIIIIIIIIIIHIIIIIIIIIIIIIIIIIIIIGHIIIIIIIIIIIIIIIIIIIIIIIIGHHIIIIIIIHIIIIIIIIIIIIIIIIIIIIIIIIIIIIHIIIIIIIHHIIIIIIIIIIIIIIIIIIIIHIIIIIIIIIIIIIIIIIIIIIIIIIIIIIIIIIIIIIIIIIIIIIIHIIIIIHIIIIIIIIIIIIIIIIIIIIIIIIIIIIHIIHHIIIIIIIIIIIIIIIIIHIIIIIIIIIIIIIIHIIIIIIIIIIIIIIIIIIIIIIIIIIIIIIIIIIIIIIIIIIIIIIIIIIIIIIIIIIIIIIIDDDDD
@HISEQ:969:HM2KJBCX2:2:1102:14991:45991 2:N:0:ACTATGCA
ACGTAACCACGTCCCAACTATCCCTATTAATCATTACGGTGATCCTAGAAACCAACAAAATAGAACCATGCCGTCCTATTCTATTATTCCATGCTAATGTATTCGAGCAAAAATGCCTGCTTTAAACACTCTAATTTTTTCAAGGTAAAGGTCCTGGATCCGCAAGACACCCAATAAAGGACATCGAGTTTCTCCAGAAGGTGAGAAATCAACAGTAACAGTTCATACCCCTTAAGGCATGACCATCACGTCAATCCCGAAATTCAACTACGAGCTTTTTAACTGCAACAACTTTAATATACGCTATTGGAGCTGGAATTACCGCGGCTGCTGGCACCAGACTTGCCCTCCAA
+
DDDDDIIIIIIHIIIIIIIIIIIIIIIIIIIIIIHIIIIIIHHHHIIIIIIIIIIIIIIHIIIHIIHHHEHGFHHGHIHIIIIIIIIIHIIIIIIHIHIIIFHHHIIIIIIHIIIHIHIHHHHGHHHHEHHIIIIIIIIIIIHIIIIIIGIIHIHIIIIIIIIIIIIIIIHIHIIHIHIIIIIIIIIIIIIHIHIIIIIIIIIIIIIIIIIIIIIIIIIIIIIIIIIIIIIIIIIIIIIIIIIIIIIIIIHGIIIIIIHIIIIIIIIIIIIIIIIIIIIIIIIIIIIIIIIIIIIIIIIIIIIIIIIIIIIIIIIIIIIIIIIIIIIIIIIIIIIIIIIIIIIIIIIIDCDDD
@HISEQ:969:HM2KJBCX2:2:1102:10969:45553 2:N:0:ACTATGCA
ACGTAACCACGTCCCAACTATCCCTATTAATCATTACGGTGGTCCTAGAAACCAACAAAATAGAACCACAACGTCCTATTCTATTATTCCATGCTAATCTATTCAAGCAATAGCCCGCTTTAAACACTCTAATTTTTTCAAGGTAATGGTCCTGGCTCCCCAACACACCCAATAAAGGACATACTGGTTCACCAGAAGGAAGACCCGACAGCAGACAGTACTCGCCAAAGACGGACCGCCCGGCCAGGCCTAAAATTCAACTACGAGCTTTTTAACTGCAACAACTTTAATATACGCTATTGGAGCTGGAATTACCGCGGCTGCTGGCACCAGACTTGCCCTCCAA
+
DD@DDIHHIIIIHHHHIIIIIEGHHIIIIIIIHIIHIIGIIIIIIIIIIIIIIIIIEHEHIIHIIIHIGEHIIIHIHIIEEHICHHHIIHHHIIICHIFHIHIHHHIHIIIIIHGHHHHHEHIHHHIEHHHHIHHIIIHIHHHIIHIIIIIIIHHIIHIGHIIIHHHIGIIIIIIIHHIHHHHIIIIHHIIIHHIIIIIHHHHDIIIIIIHIIIIIIIHIHEIIHIHIIHHFIGIIIIIIIIIHEHIIHHHHIIIIIIIIIIIIIIIIHHIIIHHIIHIHHFIHFHIHIIIHHHIIHGHIIIIIIIIIIIIIIIHIIIIIIIIIIIIIIIIIIHGHIIIIIDDDDA
@HISEQ:969:HM2KJBCX2:2:1102:9341:45191 2:N:0:ACTATGCA
ACGTAACCACGTCCCAACTATCCCTATTAATCATTACGTCGATCCTAGAAACCAACAAAATAGAATCAAACGTCCTATTTCGTTATTCCATGCTAATGTATTCAAGCGTGAGCCTGCTTTAAACACTCTAATTTTTTCAAAGTAACAGTCCTGATTCCCCATGACACCAAATTAATGACATCATGGTTCGTCAGAAGGTAGGAATCAATAATACCAGTACGTACAATAGCACGACCAATAAATTGATCCCGAAATTCAACTACGAGCTTTTTAACTGCAACAACTTTAATATACGCTATTGGAGCTGGAATTACCGCGGCTGCTGGCACCAGACTTGCCCTCCAA
+
DDDDDIIIIIIIIIIIIHIIIIIIIIIIIHIIIIIIIIIIIHIIIIIIIIIIIIIIIIIIIIEHHIIIIIIIIIIIIIIIIIIIIIIIHFIIIIIIIIIIIIIIIHIHIIIIIIIIIIIIIIIIIIIIHIIIIIIIIIIIIIIIIIIIIIIIIIIIIIIIIIIIIIHIIIIIIIIIIIIIIIIIIIIIIIIIIIIIIIIIIIIIIIIIIIIIIIIIIIIIIIIIIIIIIIIIIIIIIIIIIIIIIIIIIIIIIIIIIIIIIIIIIIIIIIIIIIHIIIIIIIIIIIIIIIIIIIIIIIIIIIIIIIIIIIIIIIIIIIIIIIIIIIIIIIIIIIIIIIIIDDDDD
@HISEQ:969:HM2KJBCX2:2:1102:18821:46053 2:N:0:ACTATGCA
ACGTAACCACGTCCCAACTATCCCTATTAATCATTACGTCGATCCTAGAAACCAACAAAATAGAATCAAACGTCCTATTTCATTATTCCATGCTAATGTATTCAAGCGTGAGCCTGCTTTAAACACTCTAATTTTTTCAAAGTAACAGTCCTGATTCTCCACAACACCAAATAAATGACATCATGGTTCGTCAGAAGGGAGAAACCAACAATGCCAGTACGTACCGAGGCACGACCGACATGATGGTCCCGAAATTCAACTACGAGCTTTTTAACTGCAGCAACTTTAATATACGCTATTGGAGCTGGAATTACCGCGGCTGCTGGCACCAGACTTGCCCTCCAA
+
DDDDDIIIIIIIIIIIIIIIIIIIIIIIIIIIIIIIIIIIHIIIIIIIIHIIIIIIHHIIIIHHHIIIHIIHIIIIIIIIIIIIIHIHFHIGIHHIIIIIIHHIIIIHIIIIIIIIIHHIIIIIIIIIHHIIIIIIIIIIIIIIIIIIIIIIIIIIIIHGIIIIIIIIIIIIIIIIIIHHIIIIHIIIHIHHIIIIIIIIIIIIIHIIIIIIIIIIIHIIIIIIIIIIIIIIIHIIIIHIHIHHIIIHIIIIIIHGIIIIIIIIIIIIIIIIIIIHIIIIIIIIIIIIIIIIIIIIIIIIIIIIIIIHIIIIIIIIIIIIIIIIIIIIIIIIIIIIIIIIDDDDD
@HISEQ:969:HM2KJBCX2:2:1102:17471:46634 2:N:0:ACTATGCA
ACGTAACCACGTCCCAACTATCCCTATTAATCATTACGTCAATCCTAGAAACCAACAAAATAGGATCAAACGTCCTATTTCATTATTCCATGCTAATGTATTCAAGCGTTAGCCTGCTTTAAACACTCTAATTTTTTCAAAGTAACAGTCCTGTTTCCCTGCAACACCAAATTAATGACATTACAGTTCTTCAAGAAGGAGGAACCAGTAAAGCCAGTACATACCAGAGGCACGACCAACCTACTAATCCCGAAATTCAACTACGAGCTTTTTAACTGCAACAACTTTAATATACGCTATTGGAGCTGGAATTACCGCGGCTGCTGGCACCAGACTTGCCCTCCAA
+
DDDDDIIIIIIIIHIHHIIIIIIIIIIIIIIIIIIIGIIIIIIIIIIHIHIIGIIGIHHIIIHHIIIIIIIIEHHIHHHIHIIIHIHHGHIIGHHHIIIIHHIHIIIIHHIHIIIIHIIIIIHIIIHIIIIIIIIIIIIIIHHIIIIHIIIIHIIIIIIIGIIIIHHFHFHHHIGHHEHIIHIIIHIIHIHIIIIIIIIIIIIHHIIIIIIIIIHIIIHIIIIIIIIIIHIIIIIIIIIIHIHHHIHHIIIIIHIIIGIIIIIIIHHIIIIIIIHHIIIHIIIIIIIIHIIIHIIIIIIHIIIIIHIIIIIIIIIIIIIIIIIIIIIIIIIIIIIIIIIIIDDDDD
@HISEQ:969:HM2KJBCX2:2:1102:11414:46768 2:N:0:ACTATGCA
ACGTAACCACGTCCCAACTATCCCTATTAATCATTACGTCAATCCTAGAAACCAACAAAATAGAATCAAACGTCCTATTTCATTATTCCATGCTAATGTATTCAAGCGTAAGCCTGCTTTAAACACTCTAATTTTTTCAAAGTAACAGTCCTGATTCCCCACGACACCAAATTAATGACATCGTGGTTCTTCAGAAGGTAGGAACCAATAATGCCAGTGCGTACCGAGGCACGACCGACAATCTGATCCCGAAATTCAACTACGAGCTTTTTAACTGCAACAACTTTAATATACGCTATTGGAGCTGGAATTACCGCGGCTGCTGGCACCAGACTTGCCCTCCAA
+
DDDDDIHHHH=<CGGHHIHCFCE1CGH1EH<@?1@FHHEHHHEC<GHEHEDGHHIIIIIH@HFHHHIHEFH=1<<C1<<11<FHFGFFIIE1<CFHHEHHCEGGFEHHHFGHCEFF<G6B@FHFCHCHIHH@HHHCFFHFHHGEFFG?<@F:<AECE?E<CEGFEHEHGFCE@EGHFGGEHHGHG@D<CFHGG@HH@HEHH@HG?EFIFHC0CHHHGIFFHCFFE=G@CECEECE=HHHHD1F?GHGGIIHHHECEEFEHIIHHEGE<?IHHGGFD1F1GIIIHG@CCF10FIHIIIIHHHHGEHIIHEHHIIHGGIHHEHC@HHHEIIH@FCGIIIHIHDD@B0
@HISEQ:969:HM2KJBCX2:2:1102:16125:45804 2:N:0:ACTATGCA
ACGTAACCACGTCCCAACTATCCCTATTAATCATTACGTCGATCCTAGAAACCAACAAAATAGAATCAAACGTCCTATTTCATTATTCCATGCTAATGTATTCAAGCGCGAGCTTGCTTTAAACACTCTAATTTTTTCAAAGTAACAGTCCTGATTTCCCATGACACCAAATTAATGACATCGTGGTTCGTCAGAAGGGAGAAACCAATAATGCTAGCACGTACAAAGTACGACCGACATATTAGTCCCGAAATTCAACTACGAGCTTTTTAACTGCAACAACTTTAATATACGCTATTGGAGCTGGAATTACCGCGGCTGCTGGCACCAGACTTGCCCTCCAA
+
DDDDDHIIIHHHHFHHIIIFHIIIHHHIIIIIIIIIIIIHIIIIIHHIHHIIIIIIIIIIHEHEHIIIIIIGIIIIIHIIIIHIFIEFEHIIIIIIIIIIIHHIIIHIIIIGIHIIIIIIHIIIHHHIIIIIIIIIIGIHHHIIIIIIIIIIIIIIIHHIIIIIHIGIIIHIIIIIIIIIHIIIIHIIIIIIIIIIHHHIIIIIIHIIIIIIIIHIHHIIIIIIIIIIIIIIIIIIIIIIIIHHIIHIIIIIIIIIIIIIIIGIIIIIIIIIHHHGIIIIIIHHHIIIIIIHIIIIIIIIIIIIHIIIHHIIHIIIIIHIIIIIIIIIHIIIHHIIGIHDCDDD
@HISEQ:969:HM2KJBCX2:2:1102:12143:46814 2:N:0:ACTATGCA
ACGTAACCACGTCCCAACTATCCCTATTAATCATTACGTCGATCCTAGAAACCAACAAAATAGAATCAAACGTCCTATTTCATTATTCCATGCTAATGTATTCAAGCGTGCGCCTGCTTTAAACACTCTAATTTTTTCAAAGTAACAGTCCTGATTCCCCACGACACCAAATTAATGACATCGCGATTCTTCAGAAGGTAGGAACCAATAATGCCAGTGCGTACCGAGGCACGACCGACAATCTGATCCCGAAATTCAACTACGAGCTTTTTAACTGCAACAACTTTAATATACGCTATTGGAGCTGGAATTACCGCGGCTGCTGGCACCAGACTTGCCCTCCAA
+
DDDDCHIIIIHHIHIIIIIIIIIIIHIIIHIIIIIIIIHIIIIIIIIIIIIIIIIIIIIHHHIHHHIHHIIHIIHHIIIIIIIIIICHIHHHEHIIHIIIHIIIHIHIIIIIIIIHIIHIHHHIIIIIIIHHHIIHHIHIIIHIIIIHHHIIIIIHIHHIIHHHIHHHIHHHHIHIIIIIIIIHIIIIIIGIIIIIIIIIIIIHGIIIIIIHIHIIIIIIIIIHIIIIIIIIIHIIIIIIHGHFIIHIIIIIIIIIIIIIIIIIIIIIIIIIIIIHIIIIHIIIIIIIIIHHGIIHIIIIIIIIHHFIIIIIIIIIIIIIIIIIIIIIIIIIIIIHIIIIDDDDD
@HISEQ:969:HM2KJBCX2:2:1102:14847:47240 2:N:0:ACTATGCA
ACGTAACCACGTCCCAACTATCCCTATTAATCATTACGTCAATCCTAGAAACCAACAAAATAGAACCAACGTCCTATTCTATTATTCCATGCTAATCTATTCAAGCAAAAGCCCGCTTTAAACACTCTAATTTTTTCAAGGTAATGGTCCTGGTTCCCCGACACACCCAATAAAGGGCATACCGGCTCACCAGAAGGATAGACCCGACAGCAGAACAGTACTCGCCAGAGACGGACCGTCCGGTCAGGCCTAAAATTCAACTACGAGCTTTTTAACTGCAACAACTTTAATATACGCTATTGGAGCTGGAATTACCGCGGCTGCTGGCACCAGACTTGCCCTCCAA
+
DCDDDIHHIIIIHIIIIIIIIHIIIIIIHIIIIHIHHHHHIIIIIIIIIIIIIIIIIIHHHHHGIIGIIHHIIDHHIHHHIIIGIHGIIIIIIIIIHIIIHGHHIHIIIIIHHIIIHHIIHHIIIIIIIHIIIGHEHHHHHHIIIIIIIIIHIHHHHIIIIIIIIIHHIHHIHHIIIIIIIIIIIIIIIHIHIIIIHIIGIHHCHIIIIIHHHIIHIIIHHIIIIGIIIIIIIIIHIIIIIIIHHHIHGHHIIIIIIHIIIHIIIIIIIIHHHIIIIIIIHIIIIIIIIIIIIIIHHFC<DIIIIHIIIIIHIIIIIIIIIIIIIIIIIIIIIHIHHIIIIDDDDD
@HISEQ:969:HM2KJBCX2:2:1102:10354:47394 2:N:0:ACTATGCA
ACGTAACCACGTCGCAACTATCCCTATTAATCATTACGTCAATCCTAGAAACCAACAAAATAGGATCAACGTCCTATTTCATTATTCCATGCTAATGTATTCAAGCGCGAGCCTGCTTTAAACACTCTAATTTTTTCAAAGTAACAGTCCTGATTCCCCACCACACCAAATAAATGACATGATGGTTCGTCAGAAGGTAGAAATCAGTAACACCAGTACGTACCGAAGGCACGACCAGCGTACTAATCCCGAAATTCAACTACGAGCTTTTTAACTGCAACAACTTTAATATACGCTATTGGAGCTGGAATTACCGCGGCTGCTGGCACCAGACTTGCCCTCCAA
+
0<0<<FHECH01</<//<1DFC1D?D<FF1C1<C1FH?<CG<C1EG?11<@ECFC011<1<C1<@G1<<<<1<D=11<FHH?C1<F1DF?1GHF111@@@C@@<C<D/CF58<D<B<%1@B%E0EHG@?HHCHGHHHGCC@GFE9180A9<C;CHI-HBFC=H@FHHHGEHF8<C@C:GC<CGCCCHE;HF@G@D<:FHCIHCG?HEEIHCHEHGHH80<9GHCF4<C<<<C6IH@EF@<GD<@<AC</?ECGCCEHGC<0/HHCHGF?EH@HG<1EGC1HGCHFC1GC10CHFEHEF@<1HHGCCEE@G@IHHIIIHECF1E@FEHCHHC@@HHEEDE<00@D0
@HISEQ:969:HM2KJBCX2:2:1102:4455:48083 2:N:0:ACTATGCA
ACGTAACCACGTCCCAACTATCCCTATTAATCATTACGTTGATCCTAGAAACCAACAAAATAGAATCGAACGTCCTATTTCATTATTCCATGCTAATGTATTCAAGCGCGTGCCTGCTTTAAACACTCTAATTTTTTCAAAGTAACAGTCCTGACTCCCCACAACATCAAATTAATGACATCATGATTCATCAGAAGGGAGAAATCAATGACATTAGTACGTACCGAAGGCACGACCGACGTATTGATCCCGAAATTCAACTACGAGCTTTTTAACTGCAACAACTTTAATATACGCTATTGGAGCTGGAATTACCGCGGCTGCTGGCACCAGACTTGCCCTCCAA
+
DDDDDIIIHHIIHIHIHHIIHGHIIIIIIIIHEHIIIIIIGHIHIHHHIIIGIIIIHHIHIIHEHGHIIIHIHGIIHIIIIHIIFHIEFHHEHIHIIHIHHHHIHHHHIHHIIIIIGHHHFHHIIIHHIHHHHIIHHEEHHHHHIGHHHIIHCGHIIGGHHHHHHHGIHIHHHHHHHGCEHGHIHHHGIIHHHHGIHHHHIIHHHHHHHHIHIIIIIIIIHGHHHHHIHGHHIHHIIHGIIHHGDGHHHGIIIIIIIHIIIIIGIIIHHIIIHHHIIIIIHHFGFHHIIIIGHHIIFIIIHHIIIIIIIHIIHHIHIHIIIIIIIIIIIIIIIIIHIIIIIDA@DD
@HISEQ:969:HM2KJBCX2:2:1102:18484:48516 2:N:0:ACTATGCA
ACGTAACCACGTCCCAACTATCCCTATTAATCATTACGGTGATCCTAGAAACCAACGAAATAGAATCAGTCCGTCCTATTTCATTATTCCATGCTAATGTATTCAGACGATAGTCTGCTTTAAACACTCTAATTTTTTCAAAGTAACAGTCCTGATTTCCAACCACACCAAATAAATGGCATGAAAGTTCCTCAGAAGGTAGAGATCCATCTCACCAGTACAGACAATTAAGCCTGACCAATGGGTAGACCCCGAAGTTCAACTACGAGCTTTTTAACTGCAACAACTTTAATATACGCTATTGGAGCTGGAATTACCGCGGCTGCTGGCACCAGACTTGCCCTCCAA
+
DDDDDIIIIIIIIIIIIIIIIIIIIIIIIIIIIIIIIIIIIIIIIIIIHHIIIIIIHIIHIIHIHIIHIIIIFHIIIIIIIIIIIIIIIIIIHIIIIIIIHHIIIIIIIIIIIIIIIIIIIIIIIIIIIIIIIIIIIIIIIHIIIIIIIIIIIIIIIIIIIIHIIIIHIIHIIIIIIIIIIIIIIIIIIHIIIIIIIIIIIIIIIIIIIIIIIIHIIIIIIIIIIIIIIIIIIIIIIIIIIIIIIHHIIIIIIIIIIIIIIIIIIIIIIIIIIIIIIIIIIIIIIIIIIIIIIIIIIIIIIIIIIIIIIIIIIIIIIHIIIIIIIIIIIIIIIIIIIIIIIIIDDDDD
@HISEQ:969:HM2KJBCX2:2:1102:6350:49192 2:N:0:ACTATGCA
ACGTAACCACGTCCCAACTATCCCTATTAATCATTACGTCAATCCTAGAAACCAACAAAATAGGATCAAACGTCCTATTTCATTATTCCATGCTAATGTATTCAAGCGTTAGCCTGCTTTAAACACTCTAATTTTTTCAAAGTAACAGTCCTGTTTCCCTGCAACACCAAATTAATGGCATTACAGTTCTTCAGAAAGGAGGAATCAGCGAAGCCAGTGCATACCAGTGGCACGACCAACCTGCTGACCCCGAAATTCAACTACGAGCTTTTTAACTGCAACAACTTTAATATACGCTATTGGAGCTGGAATTACCGCGGCTGCTGGCACCAGACTTGCCCTCCAA
+
DDDDDIIIIIIIIIIIIIIIIIIIIIIIIIIIIIIIIHIIIIIIIIIIIIIIIIIIIIIIIIIHHIIHIIIIHIIIIIIIIIIIIIIIIIIIIIIIIIIIIIHIIIIIIIIIIIIHIHIIIIIIIIIIIIIIIIIHIIIIIIIIIIIIIIIIIIIIIIIIIIIIHIIIIIIIIIIIIIIIIIIIIIIIIIIIIIIIIIIIIIIIIIIIIIIIIIIIIIIIIIIIIIIIIIIIIIIIIIIIIIIHGIHIIIIIIIIIIIIIIIIIIIIIIIIIIIIIIIIIIIIIIIIIIIIIIIIIIIIIIIIIIIIIIIIIIIIIIIIIIIIIIIIIIIIIIIIIIIIIIDDDDD
@HISEQ:969:HM2KJBCX2:2:1102:18018:49078 2:N:0:ACTATGCA
ACGTAACCACGTCCCAACTATCCCTATTAATCATTACGTCGATCCTAGAAACCAACAAAATAGAATCAAACGTCCTATTTCATTATTCCATGCTAATGTATTCAAGCGTAAGCCTGCTTTAAACACTCTAATTTTTTCAAAGTAACAGTCCTGATTCCCCACGACACCAAATTAATGACATCGCGGTTCTTCAGAAGGTAGGAACCAATAATGCCAGTGCGTACCGAAGCACGACCAACAATTTGATCCCGAAATTCAACTACGAGCTTTTTAACTGCAACAACTTTAATATACGCTATTGGAGCTGGAATTACCGCGGCTGCTGGCACCAGACTTGCCCTCCAA
+
DDDDDIIIIHIHHHIIIIIIIIIIIIIIIIIIIIIIIIIHHIIIIIIIHIIIIGIIIIIIIIIIIIIIIIIIIIIIIIIIIIIIIIIIIIIIIIIIIIIIIIIIIIIIIIIIHIIIIIIIIIIIIIIIIIIIIIIIIIIIIHIIIIIIIIHIIIIIIIIIIIIIIIIIIIIIIIIIIIIIIIIIHIIIIIIIIIIIIIIIIIIIHHHHIGIIIIIIIIIIIHIIIIIIIIIIIIIIIIIIIIIHIIIIIIIIIIIIIIIIHHIHIIIIIIIIIIIIIIIIIIIIIIIIIIIIIIIIIIIIIIIIIIIIIIIIIIIIIIIIIIIIIIIIIIIIIIIIIIIIDDDDD
@HISEQ:969:HM2KJBCX2:2:1102:20107:48532 2:N:0:ACTATGCA
ACGTAACCACGTCCCAACTATCCCTATTAATCATTGCTCACAAATCCAAAAACCAACAAAATACGATAAACGAGCCCTAACTTATTATTCCATGCTAATGTATTCATAACTAACCGCCTGCTTTAAACACTCTAATTTTTTCAAAGTAAAGGTCCTGGATTGCGAACCCAACCCAGCAAAGGGCAGGAACGTTCTCCAGGAAGATGGTAAGCGCGCATCGGCACTCACACACGAAACCGTGGCGGGCCAAGCGCACTATACCAGAAATCCAACTACGAGCTTTTTAACTGCAACAACTTTAATATACGCTATTGGAGCTGGAATTACCGCGGCTGCTGGCACCAGACTTGCCCTCCAA
+
DDDDDIIHIIIIIHIIIIIIIIIIIIIIIIIGIIIHIIIIIIIIIIIIIIIIIIIIIIIIIIIIHGIIIIIIIIIHHIIIIIIIIIIIIIGIIIIIIIIIIGEHIIIIIIIIIIHHHIIIIIIIIIHIHHFHIIIIIIIIIIIIIIHIIIIIHIIIIIIHIHHHIIIHIIIIIHIIIIIIHGIIIIIIIIIIIIHIIIIIIIIIIIIHIIIIIIIIIHHIIIIIIIIIIIIIHHIIIIIIIIIIIIIIIIIIHHIIHIIIIHHHIIHHIHIIIIIIIIIIIIIIIIIIIIIIIIIIIIIIIIIIIIIIIIIIIIIIIIIIIIIHDIIIIIIIIIIIIIIIIIIIIIIIIIIIIDDDDD
@HISEQ:969:HM2KJBCX2:2:1102:3879:49028 2:N:0:ACTATGCA
ACGTAACCACGTCCCAACTATCCCTATTAATCATTACGTCGATCCTAGAAACCAACAAAATAGAATCAAACGTCCTATTTCGTTATTCCATGCTAATGTATTCAAGCGTGAGCCTGCTTTAAACACTCTAATTTTTTCAAAGTAACAGTCCTGATTCCCCAAGACACCAAATTAATGACATCATGGTTCGTCAGAAGGTAGGAATCAATAATACCAGTACGTACAATAGCACGACCAATAAATTGATCCCGAAATTCAACTACGAGCTTTTTAACTGCAACAACTTTAATATACGCTATTGGAGCTGGAATTACCGCGGCTGCTGGCACCAGACTTGCCCTCCAA
+
DDDDDIIIIIIIIIIIIIIIIIIIIIIIIIIIIIIIIIIIIIIIIIIIIIIIIIIIIGIIIIIIIIIIIIIIIHIIIIIIIIIIIIIIHIIIIIIIIIIIIIIIIIIIIIIIIIIIIIIIIIIIIIIIIIIHIIHHHIHIIIIIIIIIIHIIIIIIIIIIIIIIIIIIIIIHIIIIIIIIIIIIIIIIIIIIIIIIIIIIIHIHIIIIIIIIIIIIIIIIIIIIIIIIIIIIIIIIIIIIIIIHIIIIIIIIIIIIIIIHIIIIIIIIIIIIIIIIIIIIIIIIIIIIIIIIIIIIIIIIIIIIIIIIIIIIIIIIIIIIIIIIIIIIIIIIIIIIIHIIDDDDD
@HISEQ:969:HM2KJBCX2:2:1102:16711:49639 2:N:0:ACTATGCA
ACGTAACCACGTCCCAACTATCCCTATTAATCATTACGGTGATCCTAGAAACCAACAAAATAGAACCATGCCGTCCTATTCTATTATTCCATGCTAATGTATTCGAGCAAAAATGCCTGCTTTAAACACTCTAATTTTTTCAAGGTAAAGGTCCTGGATCCGCAAGACACCCAATTAAGGACATCAAGTTTCTCCAGAAGGTGAGAAATCAACAGCGACAGTTCATACCCCTTAAGGCATGACCATCACGTCAATCCCGAAATTCAACTACGAGCTTTTTAACTGCAACAACTTTAATATACGCTATTGGAGCTGGAATTACCGCGGCTGCTGGCACCAGACTTGCC
+
DDDADIIIIIICHHHIIHIIIHIIHHHHIHHHHIHIIIHFHHHIIIHHIIIIIHEHHIFHIIHIIIHHHC@GDG<EHHGHIIHHIHHHHIIFFHIGHIHHGHHGHHIIHHHHHIHIHIHH@HGFCHEH?CHHHFHHHHGEHHFHHGHIGIHHHIIHGHFGIHEHHCGHIIHIHHEHGEHHHIIIHHHGHHHGCHGHHEFHGCIIHHH;HHHHC@HFHCCFIIHHGCCIHIIIIGIIFGIIHIHHGFDIIIHGIIHHIIIHHEHFHCEGECIHHHHHHIHHHEIIHIHHHEHIHHHHFIHHEIIIIHHIIIIHIIIIIIIHGHIIIIHEIIIIIHHHEHIIHIDADDD
@HISEQ:969:HM2KJBCX2:2:1102:16919:50094 2:N:0:ACTATGCA
ACGTAACCACGTCCCAACTATCCCTATTAATCATTACGGTGATCCTAGAAACCAACAAAATAGAATCATGCCGTCCTATTTCATTATTCCATGCTAATCTATTCAAGCATAAAGCCTGCTTTAAACACTCTAATTTTTTCAAAGTAACAGTCCTAGCTTCCTATTACACCTAATGAAAGGCATAATAGTTCACTAGAAGGTGGAGATTGACAGCTACCAGTACATGTCCGAAAACACGACCGATACGCCAATCCCGAAATTCAACTACGAGCTTTTTAACTGCAACAACTTTAATATACGCTATTGGAGCTGGAATTACCGCGGCTGCTGGCACCAGACTTGCCCTCCAA
+
DBDDDIIIHIIIHIIIIIIIIIIIIIIIIIIIIIIIIHIIIIGIIIIIIIIIIIIIIFHIIIHIIIIIIHGIHHHIIIHHIIHIIIIIIIIIIIIIIHHHIHHHHIIIIIIHIIIIHIIIIIIIHIIIIIIIIIIIIIHIIIHIIIIIIIIHHIHIIHIIIIIIIIIIIIIIIIIIIIIIIIIIHHIIIIIIIIIIIGIIIIIIIIIIHFGHIIIIIIIHIIIIIIIIIIHHCHIIIIHIHIIIHIHGDIIIIHIIIHIIIIIIIIHIIHIHIIIIIHHIIIIIIIIIIIIIIIIIIHIIIIIIIIIIIIIIIIIIIIIIIIIIIIIIIIIIIIIIIIIIIIIIIDDDDD
@HISEQ:969:HM2KJBCX2:2:1102:11778:50673 2:N:0:ACTATGCA
ACGTAACCACGTCCCAACTATCCCTATTAATCATTACGGCGACTCTAAAAACCAACAAAATAGGATCGCACGTCCTATTCTATTATTCCATGCTAATGTATTCGGGCATAGGCCTGCTTTGAACACTCTAATTTTCTCAAGGTAAAAGTCCTGGTTCCCCGACGCACACCAATAAAGGGCACGCCGGCTCACCAAGAGGGAAGACCCAGCGAAGCAGTAAACACGCCGTTAAGCGGACCACCCCACCGGGCCTGAAGTTCAACTACGAGCTTTTTAACTGCAACAACTTTAATATACGCTATTGGAGCTGGAATTACCGCGGCTGCTGGCACCAGACTTGCCCTCCAA
+
0@0<0D01GG01<DGHEHHHIIIIHHHHHIHIIIIIH@@FCHH/CGECEHHI@HHHHGIF@GHGGEIHDH/CHHCCHEH1<FHHHHHHHHHGH<<GFGGH1<<11<C/D1/1@CBGHHGHE@DG@HEHEHIBDHGFEGHH??H<;FH@0<FGH;0HEDH=-E9.EFG8?.?IIHEB.?=??-?-?///@.:/.?HD/=/-@GA=0?0CACEHHG?FED0<0C</C?CC0C0EA/HIFDDHDBC/AC<BIHG?HIHF?IIIHEHDHIHEF0HIGHHIIHHEHEHGHHHHG@IHIIHHIHEHEIGHIIHHGHHFHCHHE?CDHIHIIIHHHCHHHHHGECHHGHIDDD@@
@HISEQ:969:HM2KJBCX2:2:1102:8148:50679 2:N:0:ACTATGCA
ACGTAACCACGTCCCAACTATCCCTATTAATCATTACGTCGATCCTAGAAACCAACAAAATAGAATCAAACGTCCTATTTCGTTATTCCATGCTAATGTATTCAAGCGTGAGCCTGCTTTAAACACTCTAATTTTTTCAAAGTAACAGTCCTGATTCCCCAAGACACCAAATTAATGACATCATGGTTCGTCAGAAGGTAGGAATCAATAATACCAGTACGTACAATAGCACGACCAATAAATTGATCCCGAAATTCAACTACGAGCTTTTTAACTGCAACAACTTTAATATACGCTATTGGAGCTGGAATTACCGCGGCTGCTGGCACCAGACTTGCCCTCCAA
+
DDDDDIHHHIHHIIGHHIIIIIIIIIIIIIIIIIIIIIIIIIIIIIIIIIIIIIIIGHIIIIHHHIIIIIIIHHHIIHHIIHIIIHHHIIIHGIIIIIIIIHIIIIHHIIIIIIIIIHGHIHIIHIIIIIIIIIIIIIIIIHHHIIHIHHIIIIIIIGIIIIIIIIIIIIIIIIIIIIIIHIIHIIIIIIIIIIIIHIIIHHIHHHIIIGIIIIIIIIHIIIIIGIIIIIIIIIIIIIIIHHIHIIIIIIIIIHHIIIIIIIIHIIIIIIIIIIIIIIIIIIIIIHHIIIIIIIIIIIIIIHIIIIIHHIIIIIIIIIIIIIIIIIIIIIHIIIIIIIIHDDDDD
@HISEQ:969:HM2KJBCX2:2:1102:17980:50471 2:N:0:ACTATGCA
ACGTAACCACGTCCCAACTATCCCTATTAATCATTACGGTTGTCCTAGAAACCAACAAAATAAAACAACTTCGTCCTATTCTATTATTCCATGCTAATGTATTCCGGCATATGCCTGCTTTAAACACTCTAATTTTTTCAAAGTAACAGTCCTGATTCCCTAAAACACCAAATTAATGGCATTAAAGTTCGTCAGAAAGGAGAAACCGATTATACCAGTACGTACAATAGCACGACCAGTAAGCCGGTCTCGAAATTCAACTACGAGCTTTTTAACTGCAACAACTTTAATATACGCTATTGGAGCTGGAATTACCGCGGCTGCTGGCACCAGACTTGCCCTCCAA
+
DCDDDIFHIIIIHIIFHDHHIIHHHIIHEHHIIHEHHECGHHHHHIHIIGHIIHEHHEHHHHIHIIHHHIIHHFCHHIEEHIEHHEHHHCEEFHHEHEHIIHHHIHHHHIIIFHIHIHHHEEHGHHIHIIHGIIIHHEIHHHHFHIIIHHHHIHHHEIHIIHIIHHHG9IIHIHHIIIIIIHHIHIIHIIHIHIIIHIIHFHHHFHIIHIIIHHGIIHHIIIIIIIIIIHIHIHIIIIIIIIIHEIIIIIIIIIIIHGIIIIIHIIIIGIIIIIIIIIHHIIIIHIIIIIIIIIHIIGIIIIIIIIIIHIIIIIIIIIIIIIIIIIIIIIIIIHIGIIIIIDCDDD
@HISEQ:969:HM2KJBCX2:2:1102:4367:50709 2:N:0:ACTATGCA
ACGTAACCACGTCCCAACTATCCCTATTAATCATTACGTCAATCCTAGAAACCAACAAAATAGGATCAAACGTCCTATTTCATTATTCCATGCTAATGTATTCAAGCGTTAGCCTGCTTTAAACACTCTAATTTTTTCAAAGTAACAGTCCTGTTTCCCTGCAACACCAAATTAATGACATTACAGTTCTTCAAGAAGGAGGAACCAGTAAAGCCAGTACATACCAGAGGCACGACCAACCTACTAATCCCGAAATTCAACTACGAGCTTTTTAACTGCAACAACTTTAATATACGCTATTGGAGCTGGAATTACCGCGGCTGCTGGCACCAGACTTGCCCTCCAA
+
DDDADHHIIIIIIIIIIIGIIIGIIIIIIIIIIIIIIIIIIIIHIIIIIIIIIIIIIIIIIIHG?GHHIIHEEEHHIIIIIIIIIIIHHHI?FHHIIIHIIHHHIIIIHIIHHHHHHIIIIHHIIIHGIIIIIHIIIIIIIIIHIIIIHHIIHHIIHIIIIIIIIHHIIIHEIIIIIIIIIIIIIIIIGIIIIIIGIIIHHHIHGIIIIIIIIIIIIIIIIIIIHGIIIIIIIHIIIHIIIIIHGIIIIIIIIIIIIIIIIIIIIIIIIIIIIIIIIIIIIIIIIIIIIIIIIIIIIIIIHIIHIIIIIIIHIIIHIIIIIIIHIIIIIIIIIIIIIIIIIDDDDD
@HISEQ:969:HM2KJBCX2:2:1102:21202:51224 2:N:0:ACTATGCA
ACGTAACCACGTCCCAACTATCCCTATTAATCATTACGTCGATCCTAGAAACCAACAAAATAGAATCAAACGTCCTATTTCATTATTCCATGCTAATGTATTCAAGCGCGAGCTTGCTTTAAACACTCTAATTTTTTCAAAGTAACAGTCCTGATTTCCCGCGACACCAAATTAATGACATCGTGGTTCGTCAGAAGGGAGAAACCAATAATGCTAGTACGTACAAAGTACGACCGACATATTAGTCCCGAAATTCAACTACGAGCTTTTTAACTGCAACAACTTTAATATACGCTATTGGAGCTGGAATTACCGCGGCTGCTGGCACCAGACTTGCCCTCCAA
+
CADDDHHHHEH<CCHFHHCHCEHHCDFHHIEHHHHHHHHGHIECHCHHHHI?HGIHIIIIHHEHHFHHHHIGC1D0D1<CGGGECD?CFG1CEEHHECDHF@HHHFH@CDHDEHHHHHFHGHHHHHCFHIHIGHHHHHHHIHHEGHHHHHEEHGHHGIIHHHDIIHGHGEHIGIIHGHHHHHHIIIIIIHIIIIIIIHHGIHHH<HIFHHHIIIIIIHH<IIIHHIGHHHHHHIIIHGHIIFFIIGHIGGHGIIIIIIIIIIIIIIIIIHFHFIIIIIIHHFHIIIIIHHHHIIIHGIHIIHIIIIIHIHIIIIIIIIIIIIIIIIIIIIIHIIIIIIIDDDD@
@HISEQ:969:HM2KJBCX2:2:1102:7185:51299 2:N:0:ACTATGCA
ACGTAACCACGTCCCAACTATCCCTATTAATCATTACTTCAGTCCGCAAACACCAACAAAATAGAACCAAAGTCCTAACTTATTATTCCATGCTAATGTATTCATAGCCTGCAACGCCTGCTTTAAACACTCTAATTTTTTCAAAGTAAACGATCTAGTGCGCTGGTACCGGCTCAGTGAAGAGTAGCACCAGTGTCGCTAGAAGGATGGCTTGGCCAAGCCGGCACTCACACACGTCACCGTGGCGGGCCGGCTGCACCACACCAGAAATCCAACTACGAGCTTTTTAACTGCAGCAACTTTAATATACGCTATTGGAGCTGGAATTACCGCGGCTGCTGGCACCAGACTTGCCCTCCAA
+
DDDDDIHHIIIIIIIHIHIIIIHIIIIIIHIIIIIIIIIIIIIIIIGIIIHIIHIIIIIIIIHHIIIIHIFHGHHGHHEHIHEHHIIHIIIIGHIHIHHIIHHHHIHHIIIIHIIIIIIHIHIIHIHIIIIIIIIIIFIHIIIIIIIIIIIIHIIIHIIHIIIIHHHHIIIIIIIIIGIIIIIIIIIIIIHIIIIIIIIIIIIIIIIIHIIHIHHHHIIIIIIIIIIIIIIIIHIIHHHIIIIIIIIIIHIIIHIIHHHGIHIIIIIIHGIIIIIIIIHIIIIIIHIIHHIIIIIHHIIIIIIIIIHIIIIIIIIIIIIIIIIIIHIIIIIIIIIGIIIIIIIIIIIIHIIIIIIIDDDDD
@HISEQ:969:HM2KJBCX2:2:1102:4442:52537 2:N:0:ACTATGCA
ACGTAACCACGTCCCAACTATCCCTATTAATCATTACGTCAATCCTAGAAACCAACAAAATAGGATCAACGTCCTATTTCATTATTCCATGCTAATGTATTCAAGCGCGAGCCTGCTTTAAACACTCTAATTTTTTCAAAGTAACAGTCCTGATTCCCCACCACACCAAATTAATGACATGATGGTTCGTCAGAAGGTAGAAATCAGTAACACCAGTACGTACCGAAGGCACGACCAGCGTACTAATCCCGAAATTCAACTACGAGCTTTTTAACTGCAACAACTTTAATATACGCTATTGGAGCTGGAATTACCGCGGCTGCTGGCACCAGACTTGCCCTCCAA
+
DDDDDIIIIIHHIIIIIIIIHIIHHIIIIIIIIIHIIHIIIIIIIIGHHIHHHIIIIFHHIIFHHGHHHIIIIIIIIIHIIIIIIIIIIIIHHIIIHHHGIIHIIIHIIIIIIIIIIGIIIIIIIIIIIIIIHHIIIIHIIIIIIIIIIIIIIIIHIIIIIIIIIIIIIIIIIIIIHHIIIIIIIIIIIIIIIIIIIIIIIIIIIIIIHIIIIIIIIIIIIIIIIIHIIIIIIIIIIIIIIIIHIIHIIIIIIIIIIIIIHIIIIIIIIIIIIIIIIIIIIIIIIHHHIIIIHIIIIIIIIIIIIIIIIIIIIIIIIIIIIIIIIIIIIIIIIIIIIIIHDDDDD
@HISEQ:969:HM2KJBCX2:2:1102:4182:52384 2:N:0:ACTATGCA
ACGTAACCACGTCCCAACTATCCCTATTAATCATTACGTCAATCCTAGAAACCAACAAAATAGGATCAAACGTCCTATTTCATTATTCCATGCTAATGTATTCAAGCGTTAGCCTGCTTTAAACACTCTAATTTTTTCAAAGTAACAGTCCTGTTTCCCTGCAACACCAAGTAAATGGCATCACAGTTCTTCAAGAAGGAGGAACCAGTAAGGCCAGTACATACCAGTGGCACGACCAACCTACTGACCCCGAAATTCAACTACGAGCTTTTTAACTGCAACAACTTTAATATACGCTATTGGAGCTGGAATTACCGCGGCTGCTGGCACCAGACTTGCCCTCCAA
+
DDDDDIIGIIIIIIIIIIIIIIIIIIIIIIHIHIIIIIIIIIIIIHIIGIIIIIIIIIHHIIHHHHHHIIIIIIIIHHIIIGIIIIIIIIIIIIIHIIIIIIIHIIHIHIIHIIIIIIIIIIIIIIIIIIIIIIIIIIIIIIIIIIIIIIIIIIIIHIIIIIIIIIIIIIIIIIIIIIIIIIIIIIIIIIIIIIIIIIIIIIIIIIHIIIIIIIIIIIIIIIIIIIIIIIIIIIIIIIHIIIIHHIIIIIIIIIIIIIHIIIIIIIIIIIIIIIIIIIIIIIIIIIIIIIIIIIIIIIIHHIIIIIIIIIIIIIIIIIIIIIIIIIIIIIIIIIIIIIIIIDDDDD
@HISEQ:969:HM2KJBCX2:2:1102:14493:52825 2:N:0:ACTATGCA
ACGTAACCACGTCCCAACTATCCCTATTAATCATTACTTCAGTCCGCAAACACCAACAAAATAGAACCAAAGTCCTAACTTATTATTCCATGCTAATGTATTCATAGCCTGCAACGCCTGCTTTAAACACTCTAATTTTTTCAAAGTAAACGATCTAGTGCGCTGGTACCGGCTCAGTGAAGAGTAGCACCAGTGTCGCTAGAAGGATGGCTTGGCCAAGCCGGCACTCACACACGTCACCGTGGCGGGCCGGCTGCACCACACCAGAAATCCAACTACGAGCTTTTTAACTGCAGCAACTTTAATATACGCTATTGGAGCTGGAATTACCGCGGCTGCTGGCACCAGACTTGCCCTCCAA
+
DBDADHHCGEG@CHHIGGFHIIHHGGGHHGIIEHHIIHHHEF@FGHGHHHHHHHIHHEFEHHHGEHHIHIIFCFF@GHIHHHHHIFCHHIH1FHG?GHCH?C@GCHGCEEEIIIHHECHHCHHFCFEHEHFHEFHHHHHHDHHHGHFHHGHHHHEEIHHIIIIHHIHHIHIIIHHHHHFGEHHHHIIIIHHHHHHHHIIIIIIFHEHD/HHHFEHGCIIHE?@HIIHEEHGAGCCE?HFHHHHHIIHHHGIIHHIHHHCCGC1IHIIIIHHHGCHHE<EF1@=EHHHFHHIIIHFGIIIIIGFIHE=HEIHGCHGEHIHE@EEHHHIHHHIHHIIHHHHFHHHCHGCH@IIIHHFHD@D@D
@HISEQ:969:HM2KJBCX2:2:1102:2345:53417 2:N:0:ACTATGCA
ACGTAACCACGTCCCAACTATCCCTATTAATCATTACGTCAATCCTAGAAACCAACAAAATAGGATCAAACGTCCTATTTCATTATTCCATGATAATGTATTCAAGCGTTAGCCTGCTTTAAACACTCTAATTTTTTCAAAGTAACAGTCCTGTTTCCCTGCAACACCAAATTAATGACATTACAGTTCTTCAAGAAGGAGGAACCAGTAAAGCCAGTACATACCAGAGGCACGACCAACTTACTAATCCCGAAATTCAACTACGAGCTTTTTAACTGCAACAACTTTAATATACGCTATTGGAGCTGGAATTACCGCGGCTGCTGGCACCAGACTTGCCCTCCAA
+
D?DD@GHHHEEHCEH@GHHHIIIIIIIIIIHGHIHHHHEGHHF1CGC@EEFIHHHIHHI1E@1CHCHHHHHHEFHHIICEHHICHHH?CEHH1<FEIHIIHHHHHIHHHHHIFHHHIHIIHHFIHHIHHGHHHHCHHHIIHHHHHHFIIIIHHHHHGIHHEHHHCFGIIGHHIIIIIIIIIGIHIHIIIHIIIIIIIIIHHHHFHGIIIIHHIIIIIIHHFIIIIIIHIHIIIIHIIHGHHIIHHHIHIIHHIIIHIIIHEG?IIIIIHIIIHIHIIIIIHIIHHIIHIIIIIIHHIIHIHIIHIIIIIIIIHIIIIIIIIIIIIIIIIIIIIHGHIIIIIDDDDD
@HISEQ:969:HM2KJBCX2:2:1102:9566:53981 2:N:0:ACTATGCA
ACGTAACCACGTCCCAACTATCCCTATTAATCATTACGTCGATCCTAGAAACCAACAAAATAGAATCAAACGTCCTATTTCGTTATTCCATGCTAATGTATTCAAGCGTGAGCCTGCTTTAAACACTCTAATTTTTTCAAAGTAACAGTCCTGATTCCCCATGACACCAAATTAATGACATCATGGTTCGTCAGAAGGTAGGAATCAATAATACCAGTACGTACAATAGCACGACCAATAAATTGATCCCGAAATTCAACTACGAGCTTTTTAACTGCAACAACTTTAATATACGCTATTGGAGCTGGAATTACCGCGGCTGCTGGCACCAGACTTGCCCTCCAA
+
DDDDDHHIIIIIHHIIIIIIIIHIIIIIIIIIIIIIIIIIIGHIIIIIHIIIIIIIIIIEHEHHIIIHIIIIHIHIIIIHIHIIIIIHIIHIIIIIIIIIIHIHIIIIHIIIIIIIIIIIIIIIIIIIIIIIIIIHIIIIIIIIIIIIIIIIIIIIIIIIIIIIIIIHIIIIIIIIIIIIIIIIIIIIIIIIIIIIIIIIIIIIIIIIIHHIIIIIIIIIIIIIIIIIHIIIIIIIIIIIIIIHIIIIIIIIIIIIIIIIIIIHIIIIIIIIIIIIIIIIIIIIIIIIIIIIIIIIIIIIIIIIIIIIIIIIIIIIIIIIIIIIIIIIIIIIIIIIIIIIDDDDD
@HISEQ:969:HM2KJBCX2:2:1102:10122:53759 2:N:0:ACTATGCA
ACGTAACCACGTCCCCAACTATCCCTATTAATCATTACGTCAATCCTAGAAACCAACAAAATAGGATCAAACGTCCTATTTCATTATTCCATGCTAATGTATTCAAGCGTTAGCCTGCTTTAAACACTCTAATTTTTTCAAAGTAACAGTCCTGTTTCCCTGCAACACCAAATTAATGACATTACAGTTCTTCAAGAAGGAGGAACCAGTAAAGCCAGTACATACCAGAGGCACGACCAACCTACTAATCCCGAAATTCAACTACGAGCTTTTTAACTGCAACAACTTTAATATACGCTATTGGAGCTGGAATTACCGCGGCTGCTGGCACCAGACTTGCCCTCCAA
+
BDDDDIIHIIIIIIIIIHIIIIIIIIIIIIIIHEHIGIIIIIIIIIIIIIIIHHHIIHIFHIGIIHIIIHHHIIIIIIIHHHIIIIIIHEHHDHHHFIIIIHHHGIIIIIIIGIIIIIHHIIIIHIIIIIIIIIIHIIIIIIIIIIIIIIIIIIIGIIIIIIIIIIIIIIIHIIIIIIIIIIIIIIIIIHIIIIIIIIIIIIIIIIIIIIIIIIIIIIIIIIIIIIIHIIIIIHIHIHHHIIIHHHIHIIIIIIIHIIIIHIHHIIIIIIIHIIIHIIIIIIIIIIIHHIIIIIIIIIIIIIIIIIIIIIIIIIIIIIIIIIIIIIIIIIIIIIHIIIIIIIDDDDD
@HISEQ:969:HM2KJBCX2:2:1102:16183:53213 2:N:0:ACTATGCA
ACGTAACCACGTCCCAACTATCCCTATTAATCATTACGGCGGTCCTAGAAACCAACAAAATAGAACCGCACGTCCTATTCTATTATTCCATGCTGTAATATTCGAGCAAAGGCCTGCTTTGAACACTCTAATTTTTTCAAAGTAAAAGTCCTGGTCCCCAACACACCCAGTGAAGGGCATGCGGTTCTCCAGAAGAAAAGGCCCGGCCGGACAAGTGCACGCGGTGAGGCGGACCTGCCAGCCAGGCCAAAGGTTCAACTACGAGCTTTTTAACTGCAACAACTTTAATATACGCTATTGGAGCTGGAATTACCGCGGCTGCTGGCACCAGACTTGCCCTCCAA
+
DDDDDIIIHHIHIIIIIGIIIIIIIIIIIIIIIIIIIIIIIIHHIHHHHIIGHIIIIIIHIHHIHIIIHIGGHHHIIIIIFHGHHIIHHHII@HIIIHIIHHIIIGIIIIIGIIIIIHHIHIHIIHIHHIIIIIIIIIHIIIIIIIIIIIIIIIIIIHIHIIHHHHIIIIIIIIIIHIIIIIIIIHIIIIIIIIHIHHIIIIIIIIIIIIIIIIIHHIIIIHIIIIIIIIIIIIIIIIIHIHEIIIIIIHHHGIIIIIIIIIIIHIHHIIIIHHHIIIIIHIIHHIIIIIIHHIIHIIIIIIIIIIIIIIIIIIHHHIHIIIIIIIIIIIIHHFIIIIIDDDDD
@HISEQ:969:HM2KJBCX2:2:1102:11787:54693 2:N:0:ACTATGCA
ACGTAACCACGTCCCAACTATCCCTATTAATCATTACTCTGGTCCTGAAAACCAACAAAACAGAACCATAGTCCTATTCTATTATTCCATGCTAATGTATTCAAGCAAATGCCTGCTTTGAACACTCTGATTTTTTCAAGGTAAACAACATTAGCTTTAACACTAATGTAAAAAATGATTCAAATAAATCTTACTCCTAAAAGTAAAATAAATTCAATATCACAAGATTCAACTACGAGCTTTTTAACTGCAACAACTTTAATATACGCTATTGGAGCTGGAATTACCGCGGCTGCTGGCACCAGACTTGCCCTCCAA
+
DDDDDIHIFHEHIIIHHIIIIIIIIIHIHIIIIIHIIIIIHHIIIIIIIIIIIIHIIIIIIIHHGIIIIIIHHIIIIHFHIIIIIIIHIHIIIIIHHHIIHHFHIIHIHIHFIIHIIIIHIHEIHHHIIIHIIIHHHGIHIIIIIHHIIIIIIHHHHHIIIIIIHHIHIIIIHFIIIIIHEHHHIIHHHIIHIIIIIHHIIIIIIIIIIIIIIHCHHIIIHIHHIHGHIIIIIHHGIIHHIHHIIIIIIIHIIHEHHFIIIIIIHGCIHIHIIIIIHHIHHGIIIIIIIHHHHHFHIIHHHIHIIHHHIIIIIDDDDD
@HISEQ:969:HM2KJBCX2:2:1102:19174:54707 2:N:0:ACTATGCA
ACGTAACCACGTCCCAACTATCCCTATTAATCATTACGTCAATCCTAGAAACCAACAAAATAGGATCAAACGTCCTATTTCATTATTCCATGCTAATGTATTCAAGCGTTAGCCTGCTTTAAACACTCTAATTTTTTCAAAGTAACAGTCCTGTTTCCCTGCAACACCAAATTAATGACATTACAGTTCTTCAAGAAGGAGGAACCAGTAAAGCCAGTACATACCAGAGGCACGACCAACCTACTAATCCCGAAATTCAACTACGAGCTTTTTAACTGCAACAACTTTAATATACGCTATTGGAGCTGGAATTACCGCGGCTGCTGGCACCAGACTTGCCCTCCAA
+
DDDDDIIIIIIIIIIIIIIIIIIIIIIIIIIIIIIIIIIIIIIIIIIHIIIIIIHIIIIIIIIIIIIICHIIIHHIIIIIHIIIIIIIIIHIIIIIIIIIIIIIIIIIIIIHHIIIIIIIIIIIIHIIIIIIIIIIIIIIHIIIIIIIIIIIIIHHIIIIIIIIIIIIIIIHIIIIIIIIIIIIIIIIIIIIIIIIIIIIHIHIIIHIIIIIIIIIIIIIIIIIIIIIIIIIIIIIIIIIIIHIIIIHIIIIIIIIIIIIIIIIIIIIIIIIIIIIIIIIIIIIIIIIIIIIIIIIIIIIHIIIIIIIIIIIIIIIIIIIIIIIIIIIIIIIIIIIIIIIIDDDDD
@HISEQ:969:HM2KJBCX2:2:1102:14835:54935 2:N:0:ACTATGCA
ACGTAACCACGTCCCAACTATCCCTATTAATCATTACGTCGATCCTAGAAACCAACAAAATAGAATCAAACGTCCTATTTCATTATTCCATGCTAATGTATTCAAGCGCGAGCTTGCTTTAAACACTCTAATTTTTTCAAAGTAACAGTCCTGATTTCCCGCGACACCAAATTAATGACATCGTGGTTCGTCAGAAGGGAGAAACCAATAATGCTAGTACGTACAAAGTACGACCGACATATTAGTCCCGAAATTCAACTACGAGCTTTTTAACTGCAACAACTTTAATATACGCTATTGGAGCTGGAATTACCGCGGCTGCTGGCACCAGACTTGCCCTCCAA
+
DDCDDIHIIIIIIIIIHIIIIIIIIHHHIIIIIIIIIIIIIIIIIIIIIIIIIIIIHHEHHIHHFEHHIHHHHIIIHHHIHIIIIIIHHIFEEHIIHHHIIIIIIGIIIIIIIIIIIIIIIIIHGHHHIIIIIIHIIIIIIIHIIIIIIIHHIIIIIIIIIHIIIIIIIIIHHIIIIIIIHIIIIIIIIIHHHIIIIIIIIIIIIIIIIIIIIIIIHIHHIHIIIIIIIIIIHIIIIIIIHHGHIIIIIIIIIIIIIIGIIIIIIHHIIIIIIIIIIIIIIIIHIIIHHDIIIIIIIIIIIIIIIIIIIIIIIIIIIIIIIIIIIIIIIIIIIIIIIIIDDDDD
@HISEQ:969:HM2KJBCX2:2:1102:16909:55864 2:N:0:ACTATGCA
ACGTAACCACGTCCCAACTATCCCTATTAATCATTACTTCAGTCCGCAAACACCAACAAACTAGAACCAAAGTCCTAACTTATTATTCCATGCTAATGTATTCATAGCCGCAAACGCCTGCTTTAAACACTCTAATTTTTTCAAAGTAAACGATCTAGTCGATCCCGCTGCGCTCAATCAAGAGTGAGCGGGGTCGGCCTAGAAGGATGGCTGCAGCAGTATGGCACTCACACACATCACTGTGGCGGGCCACACTGCACCCAACCAGAAATCCAACTACGAGCTTTTTAACTGCAGCAACTTTAATATACGCTATTGGAGCTGGAATTACCGCGGCTGCTGGCACCAGACTTGCCCTCCAA
+
DDDDDIIIIIIIIIIIIIIIIIIIIIIIIIIIIIIIIIIIIIHIIIIIIIIIIIIIIIHIIIIHIIIIHGIIFHIIIIIIIIIIIIIIIIIIIIHHIIIHHFGHIIHHIIIIIIIIIIIIIIIIIIHIIIIIHIIIIIIIIIIIIIIHIIIIIIIIIIIIIIIIIIIIIIHIIIIIIIIIHIIIHIHIIIIIIIIIIIIIIIIIIIIIIIIIIIIIIIHHIIIIIIIIIIIIIIIIIIHIIIIIIIIIIIIIIIIIIIIHHIIIIIIIIIIIIIIIIIIIIIIHIIIIIIIIIIIIIIIIIIIIIIIIIIIIIIIIIIIIIIIIIIIIIIIIIIIIIIIIIIIIIIIIIIIIIIIIIDDDDD
@HISEQ:969:HM2KJBCX2:2:1102:15174:55571 2:N:0:ACTATGCA
ACGTAACCACGTCCCAACTATCCCTATTAATCATTACGTCAATCCTAGAAACCAACAAAATAGGATCAACGTCCTATTTCATTATTCCATGCTAATGTATTCAAGCGCGAGCCTGCTTTAAACACTCTAATTTTTTCAAAGTAACAGTCCTGATTCCCCACCACACCAAATTAATGACATGATGGTTCGTCAGAAGGTAGAAATCAGTAACACCAGTACGTACCGAAGGCACGACCAGCGTACTAATCCCGAAATTCAACTACGAGCTTTTTAACTGCAACAACTTTAATATACGCTATTGGAGCTGGAATTACCGCGGCTGCTGGCACCAGACTTGCCCTCCAA
+
DDDDCIIIHIIHHHHHFEHIHIIIIHIIIIHIIHHHIIIIIIIIHIHIIIIIIIIIIIHGHHHHIHIIEGEHHHIHIHHHHII?GGHIIHIIIIHHHHHIGDGCHDCIHGHDIIIIIHHIHFGHIIIIIHHHHIIHHHGHHGHIIIGHIIIIIIIGGGGHHGHIHHFCHIHHHIHIHFHHIHHHHIHHHHIIHIHHHHIIHIHHIHHIIHFCIIGIIHIIIHHEIIIIIIIIIIHGIIHHHHHGIIIIIHIIHHHGGGGHHHHGFGIIHFG@HGFHCEGIHGGE@C@HIHHIIGIHGIHHIIHHHIIIIHFGIHHDIIIHHHHGIIIHIHHFCHEIHDHHDBDAD
@HISEQ:969:HM2KJBCX2:2:1102:6420:56646 2:N:0:ACTATGCA
ACGTAACCACGTCCCAACTATCCCTATTAATCATTACGGTGATCCTAGAAACCAACGAAATAGAATCAGTCCGTCCTATTTCATTATTCCATGCTAATGTATTCAGACGATAGTCTGCTTTAAACACTCTAATTTTTTCAAAGTAACAGTCCTGATTTCCCATCACACCAAATAAATGGCATGAAAGTTCCTCAGAAGGTAGAGATCCATCTCACCAGTGCAGACAATTAAGCCTGACCAATGGGTAGACCCCGAGGTTCAACTACGAGCTTTTTAACTGCAACAACTTTAATATACGCTATTGGAGCTGGAATTACCGCGGCTGCTGGCACCAGACTTGCCCTCCAA
+
DDDDDIHHIIIIIHIIIIIIIIIIIIIIIIIIIIIIIIGIIIIIIIHIIIIIIIIIIIIHIIHHHHIIIIHHIIIIIIIIIIIIIIIIIHIIIFHIIIIIIIHIIIIIIIIIIIIIIIIIIIIIIIIIIIIIIIIIIHHIHIIIIIIIIIIIIIIIIIIHIHGIIIIIIIIIIIIIIIIIIIIIHIIIIIIIIIIHIIIIIIIIIIIIIIIIIIIIIIIIIIIIIHHHIIIIIIIIIIIIIIIIIHHIIIIHIIIIIIIIIIIIIIIIIIIIIIIIIIIIIIIIIIIIIIIIIIIIIIIIIIIIIIIIIIIIIIIIIIIIIHIIIIIIIIIIHIIHIIIIIIIDDDDD
@HISEQ:969:HM2KJBCX2:2:1102:19921:56563 2:N:0:ACTATGCA
ACGTAACCACGTCCCAACTATCCCTATTAATCATTACGTCAATCCTAGAAACCAACAAAATAGAATCAAACGTCCTATTTCATTATTCCATGCTAATGTATTCAAGCGTGCGCCTGCTTTAAACACTCTAATTTTTTCAAAGTAACAGTCCTGATTCCCCACGACACCAAATTAATGACATCGCGGTTCTTCAGAAGGTAGGAACCAATAATGCCAGTACGTACCGAGGCACGACCGACAGTCTGATCCCGAAATTCAACTACGAGCTTTTTAACTGCAACAACTTTAATATACGCTATTGGAGCTGGAATTACCGCGGCTGCTGGCACCAGACTTGCCCTCCAA
+
DDDDDIIIIHIIIHIIIIIIIIIIIIIIIIIIIHIIIIIIIIIHHHIIIHIIIIIIIGIHHIIIIIIIHHIIHHIHIIIIIIIIIIIIHHIIIGIHIHHIIIIIIIHIIIIIHHHIHIIIIHIIIHIIIHHHIIIIIIIIIIIIHHFEHHGHHIHHIIIHHHIHIIGIIHIHHIIHHHHHHIIIIIIHIIIHIIIIIIIIIIIIIIHHIIIIHHIIIIIIIIIIIIIIIIIIHHIIIIIIIIHFIIIIIHIIIIIIIIIIIIIIIIIIIIIIIIIIIIIIIIIIIIHIIIIIIIIIHIIIIIIIIIIIIIIIIIIIIIIIIIIIIIIIIIIIHIIIIIIIDDDDD
@HISEQ:969:HM2KJBCX2:2:1102:14713:57300 2:N:0:ACTATGCA
ACGTAACCACGTCCCAACTATCCCTATTAATCATTACGTCAATCCTAGAAACCAACAAAATAGGATCAAACGTCCTATTTCATTATTCCATGCTAATGTATTCAAGCGTTAGCCTGCTTTAAACACTCTAATTTTTTCAAAGTAACAGTCCTGTTTCCCTGCAACACCAAATTAATGACATTACAGTTCTTCAAGAAGGAGGAACCAGTAAAGCCAGTACATACCAGAGGCACGACCAACTTACTAATCCCGAAATTCAACTACGAGCTTTTTAACTGCAACAACTTTAATATACGCTATTGGAGCTGGAATTACCGCGGCTGCTGGCACCAGACTTGCCCTCCAA
+
DDDDDIIIIIIIIIIIIIIIIIIIIIIIIIIIIIIIIIIIIIIIIIIIIIIIIIIIIIIIIIHIHIIHHHIHHIIIIIIHIIIIIIIIIIIIIIIIIIIIIIIIIIIIIIIHIIIIIIIIIIIIIIIIIIIIIIIIIIIIIIIIIIIIIIIIIIIIIIIIIIIIIIIIIIIIIIIIIIIIIIIIIIIIIIIIIIIIIIIIIIIIIIIHHIIIIIIIIIIIIIIIIIIIIIIIIIIIIIIIIIHHHIIIIIIIIIIIIIIIIIIIIIIIIIIIIIIIIIIIIIIIIIIIIIIIGIIIIIIHHIIIIIIIIIIIIIIIIIIIIIIIIIIIIIIIIIIIIIIIIDDDDD
@HISEQ:969:HM2KJBCX2:2:1102:5013:57077 2:N:0:ACTATGCA
ACGTAACCACGTCCCAACTATCCCTATTAATCATTACGTCAATCCTAGAAACCAACAAAATAGGATCAAACGTCCTATTTCATTATTCCATGCTAATGTATTCAAGCGTTAGCCTGCTTTAAACACTCTAATTTTTTCAAAGTAACAGTCCTGTTTCCCTGCAACACCAAATTAATGACATTACAGTTCTTCAGAAAGGAGGAATCAGCGAAGCCAGTGCATACCAAAGGCACGACCAACCTGCTAACCCCGAAATTCAACTACGAGCTTTTTAACTGCAACAACTTTAATATACGCTATTGGAGCTGGAATTACCGCGGCTGCTGGCACCAGACTTGCCCTCCAA
+
DDDDAIIIIIIIIIIIIIIIIIGHCHIIIIIIIIIIIIIIHHIIHIIGIIIIIIIIIIIHHHHHHHIFHGHIHIIIIIIIGHIIIHHHHIIIGIIGIIIIIIIIIHIIIIIIIIIIIIIIIHIIIIIHIIIIIIHIIIIIIIHIIIIHHIIIIIIIHIHIIHHIHHHIIIIIIIIIIIHHIIIIIHHIIIIIIIIIIIIIIIIIIIIIIIIIIHIIIIIIIIIIIIIIIIIIIIIIIIHIIIIHHIIIIIIIIIIIIIGIIIIIIIIIIIIIIIHIIIIIIIHIIIIIHIIIIIIIHIIIIIIIIIIIIIIIIIIHIIIIIIIIIIIIIIIIIIIIIIIIIDDDDD
@HISEQ:969:HM2KJBCX2:2:1102:8264:58230 2:N:0:ACTATGCA
ACGTAACCACGTCCCAACTATCCCTATTAATCATTACGGTGATCCTAGAAACCAACGAAATAGAATCAGTCCGTCCTATGTCATTATTCCATGCTAATGTATTCAGACGTTAGCCTGCTTTAAACACTCTAATTTTTTCAAAGTAACAGTCCTGATTTCCCAACACACCAAATAAATGGCATAAAAGTTCCTCAGAAGGTAGAGATTTATCTCACCAGTGCAGACAATTAAGCCTGACCAATGGGTAAACCCCGAAGTTCAACTACGAGCTTTTTAACTGCAACAACTTTAATATACGCTATTGGAGCTGGAATTACCGCGGCTGCTGGCACCAGACTTGCCCTCCAA
+
0<@0@D0<DH<1D<0<10DHHH1C11<11G1<<<FH1D011<D1CCHCE<1<<DHCHHIE?@HIC@@F1FEEC1<CGH<1<C<GEFC<C1FH1@1D<1@G@6D8D18DCE@H<GHAGG@6ACCB1<HDHB<DE9C1<.C<FE<HEHG@B<<CGFH@H?EC<D1@HCHG?HHECHHFHD/@F<EF/C:FDCGEHEC@GC@EGCHHE8CFHFFCIIHEEH<F??<<<15FEGC3AHHIHHFEFHH@CFGHDHC=E@C?CHHEHC<0<@C1F0HFD<1<<<EE1<<1<<C<<@CCCCCD/1<111CFD<<1CF@CHGC<//<CCD1ECHECHD1HD<<1HCHEC<<D0<0<
@HISEQ:969:HM2KJBCX2:2:1102:8672:58041 2:N:0:ACTATGCA
ACGTAACCACGTCCCAACTATCCCTATTAATCATTACGGTGATCCTAGAAACCAACAAAATAGAACCATGCCGTCCTATTTTATTATTCCATGCTAATCTATTCAAGCACTAGCCTGCTTTAAGCACTCTAATTTTTTCAAGGTAATAGCTCTGCTTCCCCGGCGCACCAACTGAATGGCATACCGGTTATTCAGAAGGTAGGAACCCATCACCCCAGTACGGACCGTAAAGCCCGACCGACGGACAGACCCCGAAATTCAACTACGAGCTTTTTAACTGCAACAACTTTAATATACGCTATTGGAGCTGGAATTACCGCGGCTGCTGGCACCAGACTTGCCCTCCAA
+
DDDDDIIIIIIIIIIIIIIIIIIIIIIIIIIIIIIIIIIIIGIIIIIIIIIIIIIIIIIIIIIHHIIIIHIIIIIIIIIIIIIIIHIIIIIIIIIIIIIIIIIIIIIIIIIIHIIIIIIIIIIHIIIIIIIIIIIHIIIIIIIIIIIIIIIIIIIIIIIIIIIIIIIIIIIIIHIIIIIIIIIIIIIIIIIIIIIIIIIIIIIIIIIIIIHHIHIIIIHIIIIIIIIIIIIIIIIIIIIIIIIIIHDIIIIIIIIIIIIIIIIIIIIIIIIIIIIIIIIIIIIIHFD1IIIIIIIIIIIIIIIIIIIIIIIIIIIIIIIIIIIIIIIIIIIIIIIIIIIIIIIDDDDD
@HISEQ:969:HM2KJBCX2:2:1102:9593:58083 2:N:0:ACTATGCA
ACGTAACCACGTCCCAACTATCCCTATTAATCATTACGGTGATCCTAGAAACCAACGAAATAGAATCAGTCCGTCCTATTTCATTATTCCATGCTAATGTATTCAGACGTTAGCCTGCTTTAAACACTCTAATTTTTTCAAAGTAACAGTCCTGATTTCCAATCACACCAAATTAATGACATGAAAGTTCCTCAGAAGGTAGAGATTTATCTCACCAGTACAGACAATTAAGCCTGACCAATGGGTAAACCCCGAAGTTCAACTACGAGCTTTTTAACTGCAACAACTTTAATATACGCTATTGGAGCTGGAATTACCGCGGCTGCTGGCACCAGACTTGCCCTCCAA
+
DDDDDIIIIIIIIIIIIIIIIIIIIIIIIIIIIIIIIIIIIIIIIIIIIIIIIIIIIIIIIIIHIIIH@HIIIIIIIIIIIIIIIIIIIHIIIIIIIIIIHIIHIIIIIIIIIIIIIIIIIIIIHHIIIIIIIIIIIIIHIIIIIIIIIIIIIIIIIIHIIIIGIIIIIIIIIIIIHIIIIIIIIIIIIIHIHIIIIIIIIIIIIIIIIIIIIII;HIIIIIIIIIIIIIIIHIIIIIIIIIII;HEIIIIIIIIIIIIIIIIIIIIIIIIIIIIIIIIIIHIIIIIIIIIIIIIIIIIIIIIIIIIIIIIIIIIIIIIIIIIIIIIIIIIIIHIHIIIIIIIDDDDD
@HISEQ:969:HM2KJBCX2:2:1102:16618:59720 2:N:0:ACTATGCA
ACGTAACCACGTCCCAACTATCCCTATTAATCATTACGTCGATCCTAGAAACCAACAAAATAGAATCAAACGTCCTATTTCATTATTCCATGCTAATGTATTCAAGCGTGCGCCTGCTTTAAACACTCTAATTTTTTCAAAGTAACAGTCCTGATTCCCCACGACACCAAATTAATGACATCGCGGTTCTTCAGAAGGTAGGAACCAATAATGCCAGTGCATACCGAAGCACGACCGACAATCTGATCCCGAAATTCAACTACGAGCTTTTTAACTGCAACAACTTTAATATACGCTATTGGAGCTGGAATTACCGCGGCTGCTGGCACCAGACTTGCCCTCCAA
+
DDDDDIHHHHHGHGHIIIIIIIGIIIIIHIIIIIIIIIIIIIIIIIIIIIIIIIIIHIIIIIIIIIHIIIHIIGHIIIIIIIIIIIIIIIIIIIIIIIHIIIIIIIIIIIIIIIIIIIIIIHIIIIIIIIIIIIIIIIHHIIIIIIIIIIIIIIIIIIIIIIHIIIIHHHHHIIIIIIIIIIIIIIIIIIIIIIIIIIIIIIIIIIIIIIIIIIIIIIIIIIIIIIIIIIIIIIIHIIIIIIHHIIIIIIIIIIIIIIIIIIIIIIIIIIIIIHIIIIIIIIIIIIIIIIIIIIIIIIIIIIIIIIIIIIIIIIIIIIIIIIIIIIIIIIIIIIIIIIIIDDDDD
@HISEQ:969:HM2KJBCX2:2:1102:6547:59474 2:N:0:ACTATGCA
ACGTAACCACGTCCCAACTATCCCTATTAATCATTACGTCGATCCTAGAAACCAACAAAATAGGTTCGATCGTCCTATTTCGTTATTCCATGCTAATGTATTCAAGCGCGAGCCTGCTTTAAGCACTCTAATTTTTTCAAAGTAACAGTCCTGTTTCCCCGCAACAACAAATTAATGCCATCACGGTTCTACAAGAGGGAGGGACCAGTGAGGCCAGTGCATACCAGTGGCACGACCAACCTACTGGCCCCGAAATTCAACTACGAGCTTTTTAACTGCAACAACTTTAATATACGCTATTGGAGCTGGAATTACCGCGGCTGCTGGCACCAGACTTGCCCT
+
DDDDDIHHHHIHGHIHIIIIIIIIIIIIIIIHIIIIIIIIIIIIIIIIIIIIIIIHHIIHIIIIIIIIIIIHIGIIIIIIIIIIIIIIIHHIIIIIIIIIHIIIIHHIIIIIIIIIIIIIHIIIIIIIIIIIIIIIIIIIIIIIIHIHHHHIIIIIIHIIHIHHHIIIIIIIHIHIIHHIIHIIIHIIIIIHHIIIHIHIIIIIIIHIIIGIIIHHIIIHIIIHIIIIIIIIHHIIIIHHDHHIIIIIIIHIIIIIIIIIIIHHIHIHHIIHIIIIIIIIIHIIIIIIIIIIIIIIIIIIIIIIIIIIHIIIIIIIIIIIIIIIIIIIIHIIIHHIIDDDDD
@HISEQ:969:HM2KJBCX2:2:1102:15290:59032 2:N:0:ACTATGCA
ACGTAACCACGTCCCAACTATCCCTATTAATCATTACGGCGACTCTAGAAACCAACGAATAGAACCGCACGTCCTATTCCATTATGCCACGCTAATGTATTCGGGCATTTGCCTGCTTTGAACACTCTAATTTTCTCAAGGTAAAAGTCCTGGTTCCCTCACACACCGAATAAACGGCATGCAAGCTCACCAGAAGGTAAGCCCCAGCCAGACAGTACATACCGTGAGGCAGACCACCCAGCCAGGGCTGAAGTTCAACTACGAGCTTTTTAACTGCAACAACTTTAATATACGCTATTGGAGCTGGAATTACCGCGGCTGCTGGCACCAGACTTGCCCTCCAA
+
DDCDDHHIHIIIIIIHIHIIHIIIIIIIIIIIHIIIIIHIIIIIIIIIIIIIIIHIIIHIHHGGHHHIIIIHHHEHIIIIIIIIIHIII1CHHHIIHIIHIHHIHIIIIHEHHIIIIIIIHHIIIHIIIIIIIIIGHIHHIHHHHHHHHIHHIHIIIIHIIHIHEHHHHHHIIIIIIIIIIHHIIIIIIIIIIIIIIHHGHIIHIIIHIIIIIIIIIIIIHIIIIIIIIIIIIIIIIII>IIHIHIHIHIIIIIIIHIHIIIIIIIIIIIIIGIIIHEIIIIIIIIIIHHCHIIIHGIGHIIIIIIIIIIIIIHHIIIIIIIIIIIIIHIIIHIIIIIIDDDDD
@HISEQ:969:HM2KJBCX2:2:1102:12118:60370 2:N:0:ACTATGCA
ACGTAACCACGTCCCAACTATCCCTATTAATCATTACGTCAATCCTAGAAACCAACAAAATAGGATCAAACGTCCTATTTCATTATTCCATGCTAATGTATTCAAGCGTTAGCCTGCTTTAAACACTCCAATTTTTTCAAAGTAACAGTCCTGTTTCCCTGCAACACCAAATTAATGACATTACAGTTCTTCAAGAAGGAGGAACCAGTAAAGCCAGTACATACCAGAGGCACGACCAACCTACTAATCCCGAAATTCAACTACGAGCTTTTTAACTGCAACAACTTTAATATACGCTATTGGAGCTGGAATTACCGCGGCTGCTGGCACCACACTTGCCCTCCAA
+
DDDDDIIIIIIIIIIIIIIIIIIIIIIIIIIIIIIIIIIIGIIIIIIIHIIIIIHIHIHIHIFFHIIIHHHHIIIIIIIHIIIIIIHIHHHIIIIHIIHIIIHIIIIIIIIIIIHIIIIHICHIIIIIIIIIIIHIHHIGHIHIHIIIHIIHIIIHHIIIIIIHHHHIHIIIIIIIIIIIIIIIIIIIIIIIHIIIIIIIIIIIHHIIIIIIIIIIIIIIIIIIIIIIIIIIIIIIIIIIIIIIIIHHIIIIIIIIIIHHHGHIIIIIIIIIIIIIIIIIIIIIIIIHIIIIIIIIIIIHIIIIIIIIIIIIIIIIIIIIIIIIIIIIIIIIIHIHIIIIIDDDDD
@HISEQ:969:HM2KJBCX2:2:1102:10841:59952 2:N:0:ACTATGCA
ACGTAACCACGTCCCAACTATCCCTATTAATCATTACGTCAATCCTAGAAACCAACAAAATAGGATCGAACGTCCTATTTCATTATTCCATGCTAATGTATTCAAGCGTTAGCTTGCTTTAAACACTCTAATTTTTTCAAAGTAACAGTCCAGATTCCTCGCAACACCAAATTAATGGCATTACGGCTCATCAGGAAGGAGGAATCAGTGAGACCAGTACATACCAGTGGCATGACCAACCTACTGACCCCGAAATTCAACTACGAGCTTTTTAACTGCAACAACTTTAATATACGCTATTGGAGCTGGAATTACCGCGGCTGCTGGCACCAGACTTGCCCTCCAA
+
DDDDDIIIIIIIIIIIIIIIIIIIIIIIIIIIIIIIIIIIIIIIIIIIIIIIIIIIIGHIIHHIIIIHIIHIIIIIIIIIIIHIIIIIHHIIIIIIIIIIHIIIIIIIIHIIIIIHIIIIIIIIIIIIIIIIIIIHIIIHIIIIIIIIIIIIIIIIIIIIIIIIIIIIIHIIIIIIIIIIIIIIIIIIIIIIIIIIIIIIIIIHIIIIIIIIIIIIIIIIIIIIIIIIIIIIIIIIIIIIIIHHHIIIIIIIIIIGIIIIIIHIIIIIIIIIIIIIIIIIIIIIIIIIIIIIIIIIIIIIIIIIIIIIIIIIIIIIIIIIIIIIIIIIIIIIIIIIIIIIIDDDDD
@HISEQ:969:HM2KJBCX2:2:1102:16720:60567 2:N:0:ACTATGCA
ACGTAACCACGTCCCAACTATCCCTATTAATCATTACATCGATCCTAGAAACCAACAAAATAGAATCGGATGTCCTATTTCATTATTCCATGCTAATGTATTCAAGCGTGAGCCTGCTTTAAACACTCTAATTTTTTCAAGGTAACAGTCCTAATTCCCCGTGACACCAAATTAATGGCATTACGGTTCTTTAGAAGGTGAGAAATCAATAATATCAGTACATACCAACGGCATGACCGAAACATTGATCCCGAAATTCAACTACGAGCTTTTTAACTGCAACAACTTTAATATACGCTATTGGAGCTGGAATTACCGCGGCTGCTGGCACCAGACTTGCCCTCCAA
+
DDDDDIHGHIIIIIIHIIIIIIIIIIIIIIIIIIIHIIHIIIIIIHIIIIIIIIIIIIIIIIIIIIIIIIIIIHIIIIIHIIHHIIIIIIIHHIHHHIIHHHHHIIIIIIIIHIIIIIIIIIIIIIIIIIIIIIIIIHHIIIIHGIHHFIIIIIIIHIIIIIIIIIIIIIIIIIIIIIIIIIHIIIIIIIIIIIIIIIIIIIIIIIIIIIIIIHIIIIIIIIIIIIIIIIIIIIIIIIIIIIIIIHIIIIIIIIIIIIIIIIIHIIIIIHIIGIIHIIIIIIIIIIIIIIIIIIIIIIIIIIIIIIIIIIIIIIIIIIIIIIIIIIIIIIIIIIIIIIIIIIDDDDD
@HISEQ:969:HM2KJBCX2:2:1102:7870:61149 2:N:0:ACTATGCA
ACGTAACCACGTCCCAACTATCCCTATTAATCATTACGTCAATCCTAGAAACCAACAAAATAGGATCGAACGTCCTATTTCATTATTCCATGCTAATGTATTCAAGCGTTAGCCTGCTTTAAACACTCTAATTTTTTCAAAGTAACAGTCCTGTTTCCCCGCAACACCAACTTAATGGCATTACGGTTCTACAAGAAGGAGGAATCAGCAAAGCCAGTGCATACCAGTGGCACGACCAACTTGCTGACCCCGAAATTCAACTACGAGCTTTTTAACTGCAACAACTTTAATATACGCTATTGGAGCTGGAATTACCGCGGCTGCTGGCACCAGACTTGCCCTCCAA
+
DDDDDIHIIIIHIIIHIIIIIIIIIIIIIIIIIIIIIIIIIIIIIIIIIIIIIIIIIHIIIHHIIIIHHIIIIIIIIIIIIIIIIIIIIIIHFHIIIIIIHIIIIIIHHIIIIIIIIIIIIIIIIIIHIIHIIIIIIIIHIIIIIIIIIIIIIIIIIIIIIIIIIIIIIIIIIIIIIIIIIIIIIIGIGIIIIIIIIIIIIIIIIIIIIIIIIIIIIIIIIIIIIIIIIIIIIIIIIIIIIIIHHIIIHIIIIIIIIIIIIIIIIIIIIIIIIIHIIIIIIIIIIIIIIIIIIHIIIIIIIIIIIIIIIHIIIIIIIIIIIIIIIIIIIIIIIIIIIIIIIDDDDD
@HISEQ:969:HM2KJBCX2:2:1102:19438:61202 2:N:0:ACTATGCA
ACGTAACCACGTCCCAACTATCCCTATTAATCATTACGGTGATCCTAGAAACCAACGAAATAGAACCAAGCCGTCCTATTTCATTATTCCATGCTAATATATTCAGACGTTAGCCTGCTTTAAACACTCTAATTTTTTCAAAGTAATAGTCCTGATTTCCAATCACACCAAATAAATGGCATGAAAGTTCCTCAGAAGGTAGAGATTTATCTCACCAGTACAGACAATTAAGCCTGACCAATGGGTAAACCCCGAAGTTCAACTACGAGCTTTTTAACTGCAACAACTTTAATATACGCTATTGGAGCTGGAATTACCGCGGCTGCTGGCACCAGACTTGCCCTCCAA
+
@DBBDIIHHHHEHC0CGEHIIEHIHCEHHFEEH?@GFHGHHGHHEHHHEHHHHHIFHHI@?FHHEEFHHHEGHHCHHHIFEHIIHIHH?FCE11<GFHHHHHEEHIHHHHEHHIIEGHIFHHHGHHHHHHHCHHIHHHHHHFIIIIIHIHIIHHIHHGHIHHHIHHHIHIHIHHGCHIIIHIHHHHHIHHEHIIIHIHHIIIIIHHEHGDHEHHGHH<FHHIIHIIHGHHHHCHHHHHIHIHEHG@EHHHCEEIHIHHHHIHG0HHEHIIGIIIIIHIIHHHIIIIHHEHIIIHEIHIHHHEIHEEHHHGFHFHHHHHHHCHHHIHHHIIHEHHEHHHHEHFHDDABD
@HISEQ:969:HM2KJBCX2:2:1102:20841:61689 2:N:0:ACTATGCA
ACGTAACCACGTCCCAACTATCCCTATTAATCATTACGGTGATTCAGAAACCAACAAAACAGGTTCACCGTCCTATTTTATTATTCCATGCTAATGTATTCAGACATAAGCCTGCTTTGAACACTCTAATTTTTTCAAGGTAAAGGTCCTGGTTTCCTACCACGCTAAATTAATAACATGATAGTTCCCCAGAAGGTAGAAATTCTACACGCCAGTACAGACAATAGCCCGACTAACGATAGAACCCCGAAATTCAACTACGAGCTTTTTAACTGCAACAACTTTAATATACACTATTAGAGCTGGAATTACCGCGGCTGCCGGCACCAGACTTGCCCTCCAA
+
DDDDDIIIIIHIIIIIIIHIIIIIIIIIHIIIIIIIIIIHIIIIHHIIIIIHIIIIIIIIIGIHIIHIIIIHFHIIIHIIIIIIIIIIIIIGHHIIHGHIIHFHHIIIIHIIHHHHIHHGCFFEHIIHHIIIIIIHIIIIIIHHHEHIIIHHGHHHHHIIIIHHEFIIHHEIHIIIIHHHHIIHHIIIIIHIHIIIIHHIIIHIIIII;HGIHHHHIIIIIIIIHHIIIIIIHHIIIIIHGGIIII4IIIIIIIIIIIIIIIIIIIIIIIIHIIIIIIIIIIIIIIIIIIHHHIIIIIIIIIIIIHIIIIIIIIIIIIIIIIIIIIIIIIIIIIIIIIDDDDD
@HISEQ:969:HM2KJBCX2:2:1102:16308:62454 2:N:0:ACTATGCA
ACGTAACCACGTCCCAACTATCCCTATTAATCATTACGGTGATCCTAGAAACCAACGAAATAGAATCAGTCCGTCCTATTTCATTATTCCATGCTAATGTATTCAGACGATAGTCTGCTTTAAACACTCTAATTTTTTCAAAGTAACAGTCCTGATTTCCCATCACACCAAATAAATGGCATGAAAGTTCCTCAGAAGGTAGAGATCCATCTCACCGGTGCAGACAATTAAGCCTGACCAATGGGTAGACCCCGAGGTTCAACTACGAGCTTTTTAACTGCAACAACTTTAATATACGCTATTGGAGCTGGAATTACCGCGGCTGCTGGCACCAGACTTGCCCTCCAA
+
DDDDDIIIIIIIIIHIIIIIIIIIIIIIIIIIIIIIIIIIIHIHIIIIIIIIIIIIIIHIIIGIIIIIIIHFHIIIIIIIIHIIIGIIIIIIIFHHIIHIIHIHIIIIIIIHHIIIIIIIIIIIHIIIIIHHHIIIIIIIIIIIIIIIIIIIHHHIIIIIHIIIIHIIIIIIIIIIIIIIIIIIIIIIIIIIIIIIIIIGIIIIIIIIIIIIIIIIIIIIHIIIIIIIIIIIIIIIIIIIIIIHHHHIIIIIIIHIIIIIIIIIIIIIIIIIIIIIIIIIIIIIIIIIHHIIIIIIIIIIIIIIIIIHIIHIHIIIIIIIIIIIGIIIIIIIIIIIHIIGIIIDDDDD
@HISEQ:969:HM2KJBCX2:2:1102:9795:62476 2:N:0:ACTATGCA
ACGTAACCACGTCCCAACTATCCCTATTAATCATTACGGTGGTCCTAGAAACCAACAAAATAGAATCATCCGTCCTATTTTATTATTCCATGCTAATGTATTCAAGCAAAATGCCTGCTTTAAACACTCTAATTTTTTCAAAGTAAAGGTCCTGGTTCCCCGCGGCACCCAATTAAGGACATCGCGGTTCTCCAGAAGGTGAGAAATTGACTACACCAGTTCATACCCCTTAAGGCACGACCGATGTGTCAATCCCGAAATTCAACTACGAGCTTTTTAACTGCAACAACTTTAATATACGCTATTGGAGCTGGAATTACCGCGGCTGCTGGCACCAGAC
+
DDDDDHIIIIHIIHIIIIIIIIIIIIIIIIIIIIIIIIIIIIIIIIIIHIIIIIIIIIIIIIHHIIIIIIHIHIIIIIIIIIIIIIHIIIIIIIIIIIIIIIHHIHIIIIIIIIIIIIIIIIHHIIIIIIHIIIIIIIIIIIIIIIIIIIIIIIHHIIIIIIIIIIIHIIIIIIIIIIIIIIIIIIIIIIIIIIIIIIIIIIHIIIIIIIIIIIIIIIIIIIHIIIIHIIIIIIIIIHIIIIIIIIIIIIIIIIIIIIIIIIIIIIIIIIIIIIIIHIIIIIIIIIIIIIIIIIIIHHHGIIIIIIIIIIIIIIIIIIIIIIIIIIIIIIIIIIIDDDDD
@HISEQ:969:HM2KJBCX2:2:1102:11964:63160 2:N:0:ACTATGCA
ACGTAACCACGTCCCAACTATCCCTATTAATCATTACGTCAATCCTAGAAACCAACAAAATAGGATCAAACGTCCTATTTCATTATTCCATGCTAATGTATTCAAGCGTTAGCCTGCTTTAAACACTCTAATTTTTTCAAAGTAACAGTCCTGTTTCCCTGCAACACCAAATTAATGACATTACAGTTCTTCAAGAAGGAGGAACCAGTAAAGCCAGTACATACCAGAGGCACGACCAACCTACTAATCCCGAAATTCAACTACGAGCTTTTTAACTGCAACAACTTTAATATACGCTATTGGAGCTGGAATTACCGCGGCTGCTGGCACCAGACTTGCCCTCCAA
+
DDDDDIIIIIIIIIIIIIIIIIIIIIIIIIIIIIIIIIIIIIIIIIIIIIIIIIIIIIIGIIIIFIHIHIHHIHHIHIIIIIIIIIIIIIHIHIIIIIIIIIIHHIIIIIIIIIIIHIIIHHHIIIIIIIHIIIIIIIIIIIIIIIIIIIIIIIIIIHIHIIIHHIIIIIIIIIIIIIIIIIIIIIHHIHIHIIGIIIIIIIIIIIIIIIIIIIIIIIIIIIIIIIIIHIIIIIIIIIHIIIIIGIHIIIIIIIIIIIHHIHDIIHIIIIIIIIIIIIIIIIIIIIIIIIIIIIIIIIIIIIIIIIIIIIIIIIIIIIIIIIIIIIIIIHIIIIIIIIIIIDDDDD
@HISEQ:969:HM2KJBCX2:2:1102:14759:63303 2:N:0:ACTATGCA
ACGTAACCACGTCCCAACTATCCCTATTAATCATTACGGTGATCCTAGAAACCAACAAAATAGAACCATGCCGTCCTATTCTATTATTCCATGCTAATGTATTCGAGCAAAATGCCTGCTTTAAACACTCTAATTTTTTCAAGGTAAAGGTCCTGGTTCCACATGACACCCAATTAAGGACATCATGCTTCTCCAGAAGGTGAGAAATCAACTGCGACAGTTCATACCCCTTAAGGCACGACCATCACGTCAATCCCGAAATTCAACTACGAGCTTTTTAACTGCAACAACTTTAATATACGCTATTGGAGCTGGAATTACCGCGGCTGCTGGCACCAGACTTGCCCTCCAA
+
DD@DB1CGH?GHECECGEHIGIH1C<?FEHFHHHIHHC0<GE<1CFHCCGHHIHHHHHHEFH?GG?GHEHEHH0</CCGHHHH1<CC1CDFH?GEHHG?H1<HH@G1DCHH?EEFHG@8<DGHEHGHHIGGFHHGEGHFHGAHIHHHGGCHHEIIIGHH?A<@C7CHE4HCHED@HCHEGHHHCIIGHHFHH?FGIIIIIIHEGGEFDGHHGIHE@D>D@IIHHEHHHFIIHHHIGEHHIHIIII;HHFCHIHDIIIIHHCCG?HHGHEE1<1EIHH?IHHCGEHHHGFCEEH@HHEEHHHHHHIHGIHHIIIIHHHHHHGIIHIIHF@@HFCEGEHHCCED?IHEG?DDD@
@HISEQ:969:HM2KJBCX2:2:1102:10981:63698 2:N:0:ACTATGCA
ACGTAACCACGTCCCAACTATCCCTATTAATCATTACATCGATCCTAGAAACCAACAAAATAGAATCTGATGTCCTATTTCATTATTCCATGCTAATGTATTCAAGCGTAAGCTTGCTTTAAACACTCTAATTTTTTCAAGGTAACAGTCCTAATTCCCCATAACATCAAATAAATGACATTATGGTTCTTTAGAAGGTGAGAACCAATAAAACCAGTACATACCAAGGCATGACCGATTCCTTGATCCCGAAATTCAACTACGAGCTTTTTAACTGCAACAACTTTAATATACGCTATTGGAGCTGGAATTACCGCGGCTGCTGGCACCAGACTTGCCCTCCAA
+
DDDDDIIHHIIIIIIHIIIIIIHIIIIIIHIHHIIIIIHIIIIIIIIHIHIIIIIIIIEHIIHHHIIIGGHIHIIIIIIIIHIIHIHHIIIIHIGIIIIIIIIIIIHIHIIHIIIIIIIIHGIIHHIIIHFIIIIIIIIIIIIIIIIHIIIHIIIIHGHHIIHIIHHIIIIIIIIIIIIIIIIIHIIIHIIIIIIIIIIIIIIIIIHIIIIIIIIIIIIIIIIIIIIIIIIIIIIIIIIIIHHHIIIIIHIIIHIIIIIIIHHIIIIIIIIHHHIIIIIIIIIIIIIIIIIIIIIIIIIIIIIIIIIIIIIIIIIIIIIIIIIIIIIIIIIIIIIIIIIIDDDDD
@HISEQ:969:HM2KJBCX2:2:1102:13006:63681 2:N:0:ACTATGCA
ACGTAACCACGTCCCAACTATCCCTATTAATCATTACGGCGGTCCTAGAAACCAACAAAATAGAACCGCACGTCCTATTCTATTATTCCATGCTGTAATATTCGAGCAAAGGCCTGCTTTGAACACTCTAATTTTTTCAAAGTAAAAGTCCTGGTCCCCAACACACCCAGTGAAGGGCATGCGGTTCTCCAGAAGAAAAGGCCCGGCCGGACAAGTGCACGCGGTGAGGCGGACCTGCCAGCCAGGCCAAAGGTTCAACTACGAGCTTTTTAACTGCAACAACTTTAATATACGCTATTGGAGCTGGAATTACCGCGGCTGCTGGCACCAGACTTGCCCTCCAA
+
DDDD@HEEGHHEHHHIHHIHIIIHHGGHHHHEHHHGHGGHIHEHHHEHFCFHIHEE?GHHEHGHGEHHC?CCH1EECHHIIHGH<CGHHHE@?1DHGHHEHCIHHEGCHH1CGCF<EGHHF@CFFHHGCEHHHHHHIHHFFHHHHHHHHIHHHHHHHIHEHHEIHIHHHGHIHFHHHGIHHDEIIIHGHHFCCHEHG0IHHIIHHIIHEHHHIIHEHIIIHHHHIHHIHCAIFFHEHIIHGDDFFHEIIIIIIIHIHHHHHIHEHIHIHHHFCIHHGC1IIHGCHHEEF@HHCHHHHEHIHHFEIGHHHEIIHHIIHHHHHCIIIIIHIHHEHHIHIIHDBDD@
@HISEQ:969:HM2KJBCX2:2:1102:9603:63254 2:N:0:ACTATGCA
ACGTAACCACGTCCCAACTATCCCTATTAATCATTACGTCGATCCTAGAAACCAACAAAATAGAATCAAACGTCCTATTTCATTATTCCATGCTAATGTATTCAAGCGCGAGCCTGCTTTAAACACTCTAATTTTTTCAAAGTAACAGTCCTGATTCCCCACGACACCAAATTAATGACATCGTGGGTAGGAATCAATTTGACCAGTACGTACCGAGGCACGACCGACCAACAGATCCCGAAATTCAACTACGAGCTTTTTAACTGCAACAACTTTAATATACGCTATTGGAGCTGGAATTACCGCGGCTGCTGGCACCAGACTTGCCCTCCAA
+
DDDDDIIHIIIGIIIIIHIIIIIIIIIIIIIIIIIHIIIIIIIIIIIIIIIIIIIIHHHHIIHHIIIIIIIIIIIIIIIHHIIIIIIIIIIIIIHIIIIIIIIIIIIHIIIIIHIIIIHIHIIIIIIIIIIHIIIHIIIIIIIIIIHIIIIIIIHIIIIIIIIHIIIHIIIIIIIHHHIHIIIIIIHIIIIIIIIIIIIIIHIIIIIIIIHIIIIIIIIIIIIIIIIIIIHIHIIHIHHEIIIIHIIIIIIIIIIIIIIIIIIIIIIIIIIIIIIIIIIIIHIIIIIHIIIIIIIIIIIIIIIIIIIIIIIIIIIIIIIIIIIIIIIIIDDDDD
@HISEQ:969:HM2KJBCX2:2:1102:12666:64101 2:N:0:ACTATGCA
ACGTAACCACGTCCCAACTATCCCTATTAATCATTACGTCGATCCTAAAAACCAACAAAATAGGGTCAAACGTCCTATTTCATTATTCCATGCTAATGTATTCAAGCGTGTGCCTGCTTTAAACACTCTAATTTTTTCAAAGTAACAGTCCTGATTCCCCATGACACCAAATTAATGACATCACAGTTCGTCAGAAGGTAGAAATCAATAATACCAGTGCATACCGGAGGCACGACCAATATATTGATCCCGAAATTCAACTACGAGCTTTTTAACTGCAACAACTTTAATATACGCTATTGGAGCTGGAATTACCGCGGCTGCTGGCACCAGACTTGCCCTCCAA
+
BADDDICEHHIEHHIGHHHHHHHHHHIHIGHHFHHFHIIIGCEFHIIIEFHHHHHGHFGCHCGHEGEEGGHIHHHHHIEFHHEHDCFHHEHEHHHHIIIIFHGHGCFEHGGHEHECHHIHHHHHIHGHEIIHE<GFHHGEEHHHGCCEFIFHHHCFIHH@FHHHGH?GEHGHIIIGIIHHE@HHHCIIHHHHEHHHHIIIIIHHHHIIHIIIIIHHHEEEIHIIIIIHEHHHHAHFHHIIIIGHHIIIHDGIIIHGHHHGIIIIHCHIHHCEHHFEFIIIIHIIHEHHHCHIIIIIIHGCFHHIIIIIIHHHIHHDGIIIHIHGIHHHIHIHHFHHHIIIHDAAD@
@HISEQ:969:HM2KJBCX2:2:1102:4530:63329 2:N:0:ACTATGCA
ACGTAACCACGTCCCAACTATCCCTATTAATCATTACGTCGATCCTAGAAACCAACAAAATAGGTTCTATCGTCCTATTTCGTTATCCCATGCTAATGTATTCAAGCGCGAGCCTGCTTTAAGCACTCTAATTTTTTCAAAGTAACAGTCCTGTTTCCCCGCAACAACAAATTAATGCCATCACGGTTCTACAAGAAGGAGGGACCAGTGAGGCCAGTGCATACCAGTGGCACGACCAACCTACTGGCCCCGAAATTCAACTACGAGCTTTTTAACTGCAACAACTTTAATATACGCTATTGGAGCTGGAATTACCGCGGCTGCTGGCACCAGACTTGCCCTCCAA
+
0@@D01D<<G=<G00<<<1<1D?<<CCCHH@HEHEC<1<</<E?ECC1<C1GC1<<CG1D1111<111<1<0<<0D<G?FHHCD@C11<DH1C1FHHIFHIH?@<HHD>CG<HHHFFFHGDEEE@@ECHHHCA@B1<F6DHHG6<1BGHH@FHB<?<<EFEHCHHEHHIIIHG?HHHF:D?HD<C?EEHGIIHHFFC<GAHFD@CIHGEGHAEDFGHCCEFCEEHHHF@@EHDIHDHFFHD<DHHHAD<=?CHHF?GEGEEHCC@GC<EHHFFHIFIHHCCGFEIFHHHEEEHIHGCHEHHHGHHGHEIHHIHHIIHIIHEGGCIHFEHHFHHGE@EHC<EDD@D@
@HISEQ:969:HM2KJBCX2:2:1102:12256:64441 2:N:0:ACTATGCA
ACGTAACCACGTCCCAACTATCCCTATTAATCATTACGTCGATCCTAGAAACCAACAAAATAGAATCAAACGTCCTATTTCATTATTCCATGCTAATGTATTCAAGCGCGAGCTTGCTTTAAACACTCTAATTTTTTCAAAGTAACAGTCCTGATTTCCCGCGACACCAAATTAATGACATCATGGTTCGTCAGAAGGTAGGAATCAATAATACCAGTACGTACAATAGCACGACCAATAAATTGATCCCGAAATTCAACTACGAGCTTTTTAACTGCAACAACTTTAATATACGCTATTGGAGCTGGAATTACCGCGGCTGCTGGCACCAGACTTGCCCTCCAA
+
DDDDDIIIIIIHIIIIIIIIIIIIIIIIIIIIIIIIIIIIIIIIIIIIIHIIIIIIIIIIIIIIIIIIIIIIHIIIIIHIIIIIIIIIIIIIIIIIIIIIIIHHHIIIIIIIIIIIIHIIIIHIIIIIIIHIIIIIIIIIIIIIIIIIIHHIHIIIIIIIIIIIIIIIIIIHIIIIIHIIHIIIIIIHHIIIIIIIIIIIIIIIIIIIIIIIIIIIIIIHHIIIIIIIIIIIIIIIIIIIHIHHIIIIIIIIIIIIIIIIIIIIIIIIIIIIIIIIIIIIIIIHIHIIIIIIIIIIIIIIIIIIIIIIIIIIIIIIIIIIIIIIIIIIIIIIIIIIIIIIDDDDD
@HISEQ:969:HM2KJBCX2:2:1102:18463:65248 2:N:0:ACTATGCA
ACGTAACCACGTCCCAACTATCCCTATTAATCATTACGGTGATCCTAGAAACCAACAAAATAGAACCATGCCGTCCTATTCTATTATTCCATGCTAATGTATTCGAGCAAAAATGCCTGCTTTAAACACTCTAATTTTTTCAAGGTAAAGGTCCTGGATCCGCAAGACACCCAATAAAGGACATCAAGTTTCTCCAGAAGGTGAGAAATCAACAGTAACAGTTCATACCCCTTAAGGCATGACCATCACGTCAATCCCGAAATTCAACTACGAGCTTTTTAACTGCAACAACTTTAATATACGCTATTGGAGCTGGAATTACCGCGGCTGCTGGCACCAGACTTGCCCTCCAA
+
DDDDDIIIIIIIIGIIIIIIIIIIIIIIIIIIIIIIHIIIHHIHIIHIIIIIIIIIHIIHIIHIIIIIIHIIIIIIIHHIII@HIIIIGHEHHHIIHIGHGGHHIIIIIIIIIIIIIIHHIIIGIHHHIIGIHIIIIIIIHIIIIIIIIIHHIIHHIFHHHHHIIIIIIHHHIGFIIIIIIIIIIHIHIHGIHHIIIIIHIHIIIIIIHIIIHIIIHIIIIIIIIHHIIIHIIII<IIIIIHIIIHIIIIHFEDHIIIIIIIHIIHIHHEIIIIIIIIIIIIIIIIHIIIIIIIIIIIIHGIIIIIIHIIIIIIIIIIIIIIIIIIIIIIIIIIIIIIIIIIIIIIIIBDDDD
@HISEQ:969:HM2KJBCX2:2:1102:9491:65208 2:N:0:ACTATGCA
ACGTAACCACGTCCCAACTATCCCTATTAATCATTACATCGATCCTAGAAACCAACAAAATAGAATCGGATGTCCTATTTCATTATTCCATGCTAATGTATTCAAGCGTGAGCCTGCTTTAAACACTCTAATTTTTTCAAGGTAACAGTCCTAATTCCCCGTGACACCAAATTAATGGCATTACGGTTCTTTAGAAGGTGAGAAATCAATAATATCAGTACATACCAACGGCATGACCGAAACATTGATCCCGAAATTCAACTACGAGCTTTTTAACTGCAACAACTTTAATATACGCTATTGGAGCTGGAATTACCGCGGCTGCTGGCACCAGACTTGCCCTCCA
+
DDDDDIIIIHIHIIIIGGHIGHEHIIIIIHHHHIIIHIIIIIIHIIIIHIHHIIIIIHHIIHHIIIIHHHHIIGHHIIHIHIIIHHHIIIIIIIGIIIIHIIIIHGIIHHIHHIIHHIIIIIIIIIHEHHHGHGHHHHIGIHHIIIIHHIHIIIIHIHIIIIHHHHHGIIHIIIIIHIIIIIIIIIHIGIIIIIIIIIIIIIIHHHHIIIIIIIIIIIIHIGIHIHHHIIGIIIIIIIIIIIIIHIHIIHHHIIHIIIIIIIIHIIIIIIIIIIIIIIHHIIIIIIHIIHIIIIHIIIHIHIIIIIIIIIIIHIIIIIIIIIIIIIIIIIIIIIHIHIIIICDDCD
@HISEQ:969:HM2KJBCX2:2:1102:20414:64692 2:N:0:ACTATGCA
ACGTAACCACGTCCCAACTATCCCTATTAATCATTACGTCGATCCTAGAAACCAACAAAATAGAATCAAACGTCCTATTTCGTTATTCCATGCTAATGTATTCAAGCGTGAGCCTGCTTTAAACACTCTAATTTTTTCAAAGTAACAGTCCTGATTCCCCAAGACACCAAATTAATGACATCATGGTTCGTCAGAAGGTAGGAATCAATAATACCAGTACGTACAATAGCACGACCAATAAATTGATCCCGAAATTCAACTACGAGCTTTTTAACTGCAACAACTTTAATATACGCTATTGGAGCTGGAATTACCGCGGCTGCTGGCACCAGACTTGCCCTCCAA
+
B0DDDH=HHEHDCDEEHFHHHHHHHHHIIIICGHHIIIHC/EHHGEHIHHHI1FHHIHFHIHEFHH@CCHHIHGHGGH1GFHGHGIHC?@GHG?HHHFHIHHIHCIHHIHIIHHHHHHHHIHHHIHEHHGIHHHEHHIHIIIIIIHHHHIHHHHHHHGIIIIHIIHIHHIIHIIHHHH*HIHHFHHIIHGHHHHIIIHHHHCIIIIIIIHHFDIIIHHHHHIIHIIIIIIIIIIIIIHIIIHHHIIIIHIHIIIIIIIIIIIIHHGGGIIIIIHHIHHIHEHDEHGIIIIIIIIHIIIIIIIIHHIIIIIIGIIIIHIIIIHIIIIIIIIIIIHIHCIIIBDDDB
@HISEQ:969:HM2KJBCX2:2:1102:7772:65727 2:N:0:ACTATGCA
ACGTAACCACGTCCCAACTATCCCTATTAATCATTACGGTGATCCTAGAAACCAACGAAATAGAATCAGTCCGTCCTATTTCATTATTCCATGCTAATGTATTCAGACGTTAGCCTGCTTTAAACACTCTAATTTTTTCAAAGTAACAGTCCTGATTTCCCATCACACCAAATGAATGGCATGAAAGTTCCTCAGAAGGTAGAGATTCATCTCACCAGTGCAGACAATTAAGCCTGACCAATGGGTAAACCCCGAAGTTCAACTACGAGCTTTTTAACTGCAACAACTTTAATATACGCTATTGGAGCTGGAATTACCGCGGCTGCTGGCACCAGACTTGCCCTCCAA
+
DDDDDIIIIIIIIIIIIIIIIIIIIIIIIHIIIIIIIHIIIIIIIIIIIIIIIIIIIHIIIIIIIHIIIIIIIIIIIIIIIIIIIIIIIIIIGIHIHHHIIIIIIIIIIIIIIIIIIIIIIIIGIIIIIIIIIIIIIIIIHIIIIIIIIIIIIIIIIIIIIIHIIIIIIHIIIIHIIIIIIIIIIIIIIIIIIIIHIIIIIIIIIIIIIIHIIIIIIIIIIIIIIIIIIIIIHIIIIIIIIIIIIHIIIIIHIIIIIIIIIIIIIIIIIIIIIIIIIIIIIIIIIIIIIIIIIIIIIIIIIIIIIIIIIIIIIIIIIIIIIIIIIIIIIIIIIIIHIIIIIIIDDDDD
@HISEQ:969:HM2KJBCX2:2:1102:20630:66487 2:N:0:ACTATGCA
ACGTAACCACGTGGCCCAACTATCCCTATTAATCATTACGGTGATCCTAGAAACCAACGAAATAGAATCAGTCCGTCCTATTTCATTATTCCATGCTAATGTATTCAGACGTTAGCCTGCTTTAAACACTCTAATTTTTTCAAAGTAACAGTCCTGATTTCCCATCACACCAAATAAATGGCATGAAAGTTCCTCAGAAGGTAGAGATTCATCTCACCAGTGCAGACAATTAAGCCTGACCAATGGGTAAACCCCGAAGTTCAACTACGAGCTTTTTAACTGCAACAACTTTAATATACGCTATTGGAGCTGGAATTACCGCGGCTGCTGGCACCAGACTTGCCCTCCAA
+
DBDDDHIHHIIICHIIIIHECHHGHIIIIIIIHIIIIIIHHHIHIIIHIHIIIHIHHHHHIHIGCGHIIHHHIHIFHIHIHHHEHIIIIIIHIIIIIHIIIIHHHIIHHIIHHIHHIIIEIHIHIHHHHIGIIIIHIIIIIIIIHIIIHEHD?HHIIIHHHHHHIIHHHEGHIIIHHGIHIIIIIIIIHIHIHIIIIIIIIIIIIIIIIIIHIIIIHHIIIHEIIIIIIIIHIIIIIIIIIIIIIHIHDIIIIIIIIIIIIGIIIIIIIIIIIHEIIIIIIIHIHHIIIIHHIIIIIIHHIIIIIIIIIIHIIIIIIIIIHIIIIIIHHHIIIIIHIHIHIIIHIDDDAB
@HISEQ:969:HM2KJBCX2:2:1102:21183:66955 2:N:0:ACTATGCA
ACGTAACCACGTCCCAACTATCCCTATTAATCATTACGGTGGTCCTAGAAACCAACAAAATAGAACCACAACGTCCTATTCTATTATTCCATGCTAATCTATTCAAGCAATAGCCCGCTTTAAACACTCTAATTTTTTCAAGGTAATGGTCCTGGCTCCCCAACACACCCAATAAAGGACATGCTGGCTCACCAGAAGGAAGACCCGACAGCAGACAGTACTCGCCAAAGACGGACCGCCCGGCCAGGCCTAAAATTCAACTACGAGCTTTTTAACTGCAACAACTTTAATATACGCTATTGGAGCTGGAATTACCGCGGCTGCTGGCACCAGACTTGCCCTCCAA
+
DDDDDHDGHHIGHHIHHHIIHHHIHGEHIIHHHECHGHHCHHHCHGHHHHHFHIIFHHHHHIHHIHIHHGIIHC@G@G1F?HEHHHCGE?GFC1@CHEH@FGHHHIGHGHHIHHGHHIHHHFHHGHCHGHGHHEHFHIIHHIIGGFECHHHHCEHHCHHHFHHHGHEIIIHFHHGGGHHHEHHIHHIIIIHIIIHHHHHHHEEIIHFHHHIIIIIIHIIHGIIIIIIHGHFIIIHIIIIIIIIFHIIGHGHHHHHIIIIIHHEIFGIIIIIIIIHIIIIIIIIHHIHHHHHHIHIIIHHHHIIIIIIIIHIIHIIIHIIIIIIHIIIIIIIIHHIIIIIIHDDDBD
@HISEQ:969:HM2KJBCX2:2:1102:6630:67496 2:N:0:ACAATGCA
ACGTAACCACGTCCCAACTATCCCTATTAATCATTACGTCAATCCTAGAAACCAACAAAATAGGATCGAACGTCCTATTTCATTATTCCATGCTAATGTATTCAAGCGTTAGCCTGCTTTAAACACTCTAATTTTTTCAAAGTAACAGTCCTGTTTCCCTGCAACACCAAATTAATGGCATTACAGTTCTTCAGAAAGGAGGAATCAGCGAAGCCAGTACATACCAGTGGCACGACCAACCTGCTGACCCCGAAATTCAACTACGAGCTTTTTAACTGCAACAACTTTAATATACGCTATTGGAGCTGGAATTACCGCGGCTGCTGGCACCAGACTTGCCCTCCAA
+
DDDDDHIIIIIIIIIIIIIHIIIIIIIIIIIIIIIIIIIIIEHHIIIIIIIIIIHIHIIIIIIGHIIIHHHIIHEHHIIIHIHIIIIIIIIIHIIIIIIIIIIIIIIIIIIHIIIIIIHIIHIIIIIIIIIIIIIIIIIIIIIHIIIIIIIIIIIIIHIIIIIIIIIIIHHHHIIIIIIIIIIIIIIHIIHIIIIIIIIIIIIIIIIIIIIIIIIIIIIIIIIIIIIIIIIIIIIIIIHIIIIHIIIIHIIIIIIIIIIIIIIIIIIIIIIIIIHIIIIIIIIIIIIIIIIIIIIIIIIIIIIIIIIIIIIIIIIIIIIIIIIIIIIIIIIIIHIIIIIIIDDDDD
@HISEQ:969:HM2KJBCX2:2:1102:11658:67922 2:N:0:ACTATGCA
ACGTAACCACGTCCCAACTATCCCTATTAATCATTACGTCAATCCTAGAAACCAACAAAATAGGATCAAACGTCCTATTTCATTATTCCATGCTAATGTATTCAAGCGTTAGCCTGCTTTAAACACTCTAATTTTTTCAAAGTAACAGTCCTGTTTCCCTGCAACACCAAGTAAATGACATCACAGTTCTTCAAGAAGGAGGAATCAGTGAGGCCAGTGCATACCAGTGGCACGACCAACCTACTGACCCCGAAATTCAACTACGAGCTTTTTAACTGCAACAACTTTAATATACGCTATTGGAGCTGGAATTACCGCGGCTGCTGGCACCAGACTTGCCCTCCAA
+
DDCDDIEHHHHHIIIIGIIHIIIIIIHHIIIHIIIHGHIIHDHIIIIIIIFIHIIHEHHHIGCFCEHIIGIICEHICGC@HIIIIIGIIIHIHHIIGIIIIIIHHHIHIHHIIIIHHHHIIIIHIIIIIIHIIIHIIIHHHHHIIHIHHIIIIIIHIHHIIIIIIIIHHIIHIHIIIIIIIIIHFGIHIIGIIIIIIIIIIIIIIIIIIIIIIIIIIIIIIIIHIIHIIIIIIIII5IIHHIHHHIIIIHGHIIIHIIIHIIIIIIIIGIIIIIIIIIIIIIIIIIIIIIIIHIIIIIIIIIIIIIIIIIIIIIIIIIIIIIIIIIIIIIIIIIIGIIIIIDDDDD
@HISEQ:969:HM2KJBCX2:2:1102:17987:68453 2:N:0:ACTATGCA
ACGTAACCACGTCCCAACTATCCCTATTAATCATTACGTCAATCCTAGAAACCAACAAAATAGGATCGAACGTCCTATTTCATTATTCCATGCTAATGTATTCAAGCGTTAGCCTGCTTTAAACACTCTAATTTTTTCAAAGTAACAGTCCTGTTTCCCTGCAACACCAAATTAATGACATTACAGTTCTTCAGAAAGGAGGAATCAGCGAAGCCAGTACATACCAGTGGCACGACCAACCTGCTGACCCCGAAATTCAACTACGAGCTTTTTAACTGCAACAACTTTAATATACGCTATTGGAGCTGGAATTACCGCGGCTGCTGGCACCAGACTTGCCCTCCAA
+
DDDDDIIIHIIIIIIIIIIIIIIIIIIIIIIIIIIIIHIIIIIIIIIIIIIIIIIIIIIGHHHHIIIHIIIIIIHIIIIIIIIIIIIHIHIIIIIIIIIIIHIIIIIIIIIIIIIIIIIIIIIIIIIIIIIIIIIIIIIIIIIIIIIIIIIIIIIIIIIIIIHIIIIHIIHHIIIIIIIIIIIIIIIIHIIIIIIIIIIIIIIIIIIIIIIIIIIIIIIIIHIIIIIIIIIIIIIIIIIIIIIHFIIIIIIHIIIIIIIIIIIIIIIIIIIIIIIIIIIIIIIIIIIIIIIIIIIIIIIIIIIIIIIIIIIIIIIIIIIIIIIIIIIIIIIIIIIIIIIIIDDDDD
@HISEQ:969:HM2KJBCX2:2:1102:1730:68753 2:N:0:ACTATGCA
ACGTAACCACGTCCCAACTATCCCTATTAATCATTACATCGATCCTAGAAACCAACAAAATAGAATTGGATGTCCTATTTTATTATTCTATGCTAATGTATTCAAGCGTGAGCCTGCTTTAAACACTCTAATTTTTACAAAGTAACAGTCCTAATTCCCCGTGACACCAAATTAATGGCATTACGGTTCTTTAAAAGATGAGAAATTAATAATATCAGTACATACCAACGGCATGACCAAAACATTGATTTCGAAATTCAACTACGAGCTTTTTAACTGCAACAACTTTAATATACGCTATTGGAGCTAGAATTACTGTGGCTGCTAGCACCAGACTTGCCCTCCA
+
DDDDDIIHIIIIIIIIIIIIIIIIIIHIIIHIIHIHIIIIIIIIIIIIIIHIIHIIIIGIIIHHIIHHIGIEHIIIIIIIHIIIIHIHHIIIHIGHIIHIHIIIIIIIIIHIIIIIIIIIIIHIIIIIIIIIIIIIIIIIHHHIHHHIIIIIHHIHIIGIIIIIIIIIIIIIHIIIIIIHHIIIIIIIHIIIIIIIIIIIIIIIIIIIIIIHIIHIIIIIHIIIIIIIIIIIIIIIIIIIIHHIHIIIHIIIIIIIIIIIIIIIHIIIIIIIIIIIIIIIIIIIIIHIIIIIIIIIIIIIIIIIIIIIGIIIIIIIIIIIIIIIIIIIHIIIIIIIIIIIIDDDDD
@HISEQ:969:HM2KJBCX2:2:1102:16834:69248 2:N:0:ACTATGCA
ACGTAACCACGTCCCAACTATCCCTATTAATCATTACATCAATCCTAGAAACCAACAAAATAGGATCAACGTCTTATTTCATTATTCCATGCTAATGTATTCAAGCGCGAGCCTGCTTTAAACACTCTAATTTTTTCAAAGTAACAGTCCTGATTCCCCACCACACCAAATTAATGACATGATGGTTCGTCAGAAGGTAGGAATCAGTAACACCAGTACGTACCGAAGGCACGACCAGCGTACTAATCCCGAAATTCAACTACGAGCTTTTTAACTGCAACAACTTTAATATACGCTATTGGAGCTGGAATTATCGCGGCTGCTGGCACCAGACTTGCCCTCCAA
+
DDCDDIIIIIIIIIIIIIHIIIIIIIIIIIIIIIIIIIIIIIIIIIIIIIHIIIIIIIIHHIHIIGIIIIIEHHIIIHIIIIIIIHIIIFHIHHHIIIIIIIHHHIHIIIIIIIIIHIIIIIIIIIIIIIIIIIIHHIIIIIIIIIIHHIIIIIHIIHHIIIIIIIIIHIIIIGHHIHIIIHIIIIIIIIIIIIIIIIIIIIIIIIIIIIIIIIIIIIIIIIIHIIIIIIIIIIIIIIIIIIHFIIIIIIIIIIIIIIIIIHIIIIHIIIIIIHHIIIIIIIIIIIIIIIIIHIIIIIIIIIIIIIIIIIIIIIIIIIIIIIIIIIIIIIIIIIIIIIIIDDDDD
@HISEQ:969:HM2KJBCX2:2:1102:7983:69633 2:N:0:ACTATGCA
ACGTAACCACGTCCCAACTATCCCTATTAATCATTACTTCAGTCCGCAAACACCAACAAAATAGAACCAAAGTCCTAACTTATTATTCCATGCTAATGTATTCATAGCCTGCAACGCCTGCTTTAAACACTCTAATTTTTTCAAAGTAAACGATCTAGTGCGCTGGTACCGGCTCAGTGAAGAGTAGCACCAGTGTCGCTAGAAGGATGGCTTGGCCAAGCCGGCACTCACACACGTCACCGTGGCGGGCCGGCTGCACCACACCAGAAATCCAACTACGAGCTTTTTAACTGCAGCAACTTTAATATACGCTATTGGAGCTGGAATTACCGCGGCTGCTGGCACCAGACTTGCCCTCCAA
+
?DDDAHGHHIIHIIIIGIIHIIIIIHHHHGHHIHFHIHHHIIIIHFHHHHHHIFHIHIHCHHGHEHIEH?GHGIGHIIIHCHHIFHIIEHGGHHIHIIIHHGHIHHIGHHCIHGHHHHHHHHHHHFHHHHIHHHHIIIIHDHFHHHHHIEHGCGHHHDHIIIIIHHHIIIIIIHIIIHIIIIIIHIHHHEHHIHIIIHIIIIIGHHHHIIHHIGIIHGHIIIIIIIIIHHEHHEIHHIHDIIIHIIHHDHDIIIIIHEHGIIHIHHHHHEIHIHIHHHGIIIIHIIHHGEHIHIHIIHIIIIIHIHGHIHFEHIIHHIIHHHHIIIIIIIIIIHHIGIHIIIHHHHHHHIHEIHIHDADDD
@HISEQ:969:HM2KJBCX2:2:1102:8485:69978 2:N:0:ACTATGCA
ACGTAACCACGTCCCAACTATCCCTATTAATCATTACGTCAATCCTAGAAACCAACAAAATAGGATCAAACGTCCTATTTCATTATTCCATGCTAATGTATTCAAGCGTTAGCCTGCTTTAAACACTCTAATTTTTTCAAAGTAACAGTCCTGTTTCCCTGCAACACCAAATTAATGACATTACAGTTCTTCAAGAAGGAGGAACCAGTAAAGCCAGTACATACCAGAGGCACGACCAACCTACTAATCCCGAAATTCAACTACGAGCTTTTTAACTGCAACAACTTTAATATACGCTATTGGAGCTGGAATTACCGCGGCTGCTGGCACCAGACTTGCCCTCCAA
+
DDDDDIIIIIIIIIHHIIIIIIIIIIIIIIIIIIIIHIIIHHIIIIIIHIIIIIIIIIIHIGGHIIIIIIIIHGHIIIHIIIIIIIIIIIIIIIIIIIIIIIIHIHIIIIIIHIIIIIIIIHIIIIIHIIIIIIIIIIIHIIIIIIIIIIIIIIIIIIHIIIIIIHGIIIIHIIIIIIIIIIIIIIIIIIIIIIIIIIIIIIIIIIIIIIHIIIIIIIIIIIIIIIIIIIIIIIIIIIHIHIHHFIIIIIIIIIIIIIIIIHHIIIIIIIIIIIIIIHIIIIIIIIIIIIIIIIIIIIIIHIIIIIIIIIIIIIIIIIIIIIIIIIIIIIIIIIIIIIIIIDDDDD
@HISEQ:969:HM2KJBCX2:2:1102:6081:70424 2:N:0:ACTATGCA
ACGTAACCACGTCCCAACTATCCCTATTAATCATTACGGTGATCCTAGAAACCAACGAAATAGAATCAGTCCGTCCTATTTCATTATTCCATGCTAATGTATTCAGACGATAGTCTGCTTTAAACACTCTAATTTTTTCAAAGTAACAGTCCTGATTTCCCATCACACCAAATAAATGGCATGAAAGTTCCTCAGAAGGTAGAGATCCATCTCACCAGTGCAGACAATTAAGCCTGACCAATGGGTAGACCCCGAAGTTCAACTACGAGCTTTTTAACTGCAACAACTTTAATATACGCTATTGGAGCTGGAATTACCGCGGCTGCTGGCACCAGACTTGCCCTCCAA
+
@D@0DC@1CCCH@001F<CGECC<CFFEHEIEH?1DCEE<EGHIIGHCEFHHHHEGH?GHHIG@DCCFHGHHHC1C<EGCC@EHCGEF??FCF?E?GCCIGGHGHEHE/EEEHC@HGHHHHIHGHGF6DFHGHHHGFDH1GHGIIIHHD1CHEEHHHFFHFFCFHHHIIHIIGHGHCCGIGIHHHHHHFDHHHHEFCHH?IHHEFCHFC1DHHFHFEH<GIIIIHHF@IHIIFGC@GC1G<?G@G<<CEGDHEGIIHG@FFIHHDHHIIIIIHEHEFEHFGEF@HHCEF@HEEGCHCFHHHIIIHHHGEEIHIHHCHHDCIHHHEEH@EEHIHHHHIIHGHE@D@@@D
@HISEQ:969:HM2KJBCX2:2:1102:12108:70706 2:N:0:ACTATGCA
ACGTAACCACGTCCCAACTATCCCTATTAATCATTACGTCGATCCTAGAAACCAACAAAATAGAATCAAACGTCCTATTTCATTATTCCATGCTAATGTATTCAAGCGTAAGCCTGCTTTAAACACTCTAATTTTTTCAAAGTAACAGTCCTGATTCCCCACGACACCAAATTAATGACATCGCGGTTCTTCAGAAGGTAGAAACCGATAATGCCAGTACGTACCGAAGCACGACCAACAATTCGATCCCGAAATTCAACTACGAGCTTTTTAACTGCAACAACTTTAATATACGCTATTGGAGCTGGAATTACCGCGGCTGCTGGCACCAGACTTGCCCTCCAA
+
DDDDDIIIIHHGHHIIIIIIIIIIIIIIIIIIIIIIIIIIIIIHIIIIIIIIIIIIIIIIIIIHIIIIIIIIIIIIIIIIIIIIIIIIIIIIIIIIIIIIIHHHIIIIIIIIHIIIIIIIIIIIIIIIIIHHIIIIIIIIIIIIIIIIHIIIIIIIIIIIIIIIIIIIIIIIIIIIIIIIIIIHIIIIIIIIIIIIIIIIIIIIIIIIIIIIIIIIIIIIIIIIIIIIIIIIIIIIIIIIIHHHIIIIIIIIIIIIIIIIIHIIIIIHIIIIIHIIIIIIIIIIIIIIIIIIIIIIIIIIIIIIIIIIIIIIIIIIIIIIIIIIIIIIIIIIIIIIIIIIDDDDD
@HISEQ:969:HM2KJBCX2:2:1102:20509:70905 2:N:0:ACTATGCA
ACGTAACCACGTCCCAACTATCCCTATTAATCATTACATCGATCCTAGAAACCAACAAAATAGAATCGGATGTCCTATTTCATTATTCCGTGCTAATGTATTCAAGCGTGAGCCTGCTTTAAACACTCTAATTTTTTCAAGGTAACAGTCCTAATTCCCCGTGACACCAAATTAATGGCATTACGGTTCTTTAGAAGGTGAGAAATCAATAATATCAGTACATACCAACGGCATGACCGAAACATTGATCCCGAAATTCAACTACGAGCTTTTTAACTGCAACAACTTTAATATACGCTATTGGAGCTGGAATTACCGCGGCTGCTGGCACCAGACTTGCCCTCCAA
+
DDDDDIIIIIIIIIIIIIIIHIIIIIIIIIIHIIIIIIIIIHIHIIIIIIIIIIIIIIIIIIHIHIIIIIHHHGIIIIIIIGIIIIIIIHIIIEHIIIIIIHIHHHIIHIIIIHIIIIIHHIIIIIIIIIIIIIIIIIIIHHIIIIIIIIIIIIIIIIIIIIHIIIIHIIIIIIHIIHIIIHIIIHIIIIIIIHHIIIIIIIIIIHIIIIIIIIHHIIIIIIIIIIIIIIIIIIIIIIIIIIIHGDGIIIIIIIIIIIIIIIIIIIIIIIIHIIIIIIIIIIIIIIIIIIIIIIIIIIIIIIIIIIIIIIIIIIIIIIIIIIIIIIIIIIIIIIIIIIIIIIDCDDD
@HISEQ:969:HM2KJBCX2:2:1102:21266:70573 2:N:0:ACTATGCA
ACGTAACCACGTCCCAACTATCCCTATTAATCATTACGTCGATCCTAGAAACCAACAAAATAGAATCAAACGTCCTATTTCATTATTCCACGCTAATGTATTCAAGCGTGCGCCTACTTTAAACACTCTAATTTTTTCAAAGTAACAGTCCTGATTCCCCACGACACCAAATTAATGACATCGTGGTTCTTCAGAAGGTAGGAACCAATAATGCCAGTGCGTACCGAAGCATGACCGACAATTTGATCCCGAAATTCAACTACGAACTTTTTAACTGCAACAACTTTAATATACGCTATTAGAGCTGGAATTACCGCAGCTGCTGGCACCAGACTTGCCCTCCAA
+
DDBBDHFHHHIDCHHHHGEHHHIIIIIIIIIIHIIHHEGHICCEEEHHHGHFEHHHGIIIIGIHIHIHHIIIGHDEE1FHI?GHIIHIIEHHDEHHHIHIHGHHHHHHHHHHHFGEHHFFGHGHHIHHE@HHIHHHIHHGIIHHHHHGGEHHHIHHIHHHGHFEHHHHHIHE?FGHEHHCIHHHHIHGIIHGGIIIIHHHIIHHIHGHHGEHHHIHIIIIIIIIIIIHIHH<GEIIIIHHHHGDHEHIIHHCEHIIIIIIHEHFCDIIIHHGEDIHHGEFHFHIIHHEGGEHHIHHHCIIIIHIIIHIIIIHIIIHFGIIIIIIIIIHIHFHDIIIIIIIDDCDD
@HISEQ:969:HM2KJBCX2:2:1102:12090:70985 2:N:0:ACTATGCA
ACGTAACCACGTCCCAACTATCCCTATTAATCATTACGTCAATCCTAGAAACCAACAAAATAGGATCGAACGTCCTATTTCATTATTCCATGCTAATGTATTCAAGCGTTAGCCTGCTTTAAACACTCTAATTTTTTCAAAGTAACAGTCCTGTTTCCCTGCAACACCAAATTAATGACATTACAGTTCTTCAGAAAGGAGGAATCAGCGAAGCCAGTGCATACCAGTGGCACGACCAACCTGCTGACCCCGAAATTCAACTACGAGCTTTTTAACTGCAACAACTTTAATATACGCTATTGGAGCTGGAATTACCGCGGCTGCTGGCACCAGACTTGCCCTCCAA
+
DDDDDIIIIIIIIIIIIIIIIIIIIIIIIIIIHIIIIIIHIIIIIIIIIIIIIIIIHHIIIIIHIIHIHHIIIIHHHIIHIIHIHHIEFHIIGIHIIIIIIIIHIIIHIIIIIIIIIIIIIIIHIIHIHIIHIIIIIIIIIIIIIIHIIIIIIIIIIIIIIIIIIIIIIIIIIIIIIIIIIIIIIGIIIIIIIIIIIIIIIIIIHIIIIIIIIIIIIIIIIIIIIIIIIIIIIIIIHIHIIIIHHIIIIIIIIIIIIIIIIIIIIIIIIIIIIIHIIIIIIIIIIIHIIIIIIIIIIIIIIIIIIIIIIIIIIIIIIIIIIIIIIIIIIIIIIIIIIIIIIDDDDD
@HISEQ:969:HM2KJBCX2:2:1102:6555:71435 2:N:0:ACTATGCA
ACGTAACCACGTCCCAACTATCCCTATTAATCATTACGTCGATCCTAGAAACCAACAAAATAGGTTCGATCGTCCTATTTCGTTATTCCATGCTAATGTATTCAAGCGCGAGCCTGCTTTAAGCACTCTAATTTTTTCAAAGTAACAGTCCTGTTTCCCCGCAACAACAAATTAATGCCATCACGGTTCTACAAGAAGGAGGGACCAGTGAGGCCAGTGCATACCAGTGGCACGACCAACCTACTGGCCCCGAAATTCAACTACGAGCTTTTTAACTGCAACAACTTTAATATACGCTATTGGAGCTGGAATTACCGCGGCTGCTGGCACAAGACTTGCCCTCCAA
+
DBDDDIIIHHIHIIIHHIIHIHIIIIIIIIIHHIIIIGHIGHIIIIIIIIGHIIHHIHIIIFHCHHHHHHIDEHDHIGFHHIHHHIIIIIIHIIHHHHHIIIHHIIIIIHHHIIIHIIEHIHIIHIIIIIIHGHHHHHHIIIHIHHIIHIIHIIIIIIIHIIIIIIIIIIIIHHIIIIIIIIIIIIIIHGIHHIIIIIHIIIIIIIIIIIHGIIHIIIIIIIIIIIIIIHIIIIIIIII=IHIHHIHIIHIHIIIHIIIIIHIIIIIIIIIHHHHIHHHHIIIHIHIIIIHIIHIIHIIIIIIIHIIHHHHHHHGIIIIIIHGIIIIIIIIIIIIIIIIIIDDDDD
@HISEQ:969:HM2KJBCX2:2:1102:4203:71749 2:N:0:ACTATGCA
ACGTAACCACGTCCCAACTATCCCTATTAATCATTACGTCGATCCTAGAAACCAACAAAATAGAATCAAACGTCCTATTTCATTATTCCATGCTAATGTATTCAAGCGTAAGCCTGCTTTAAACACTCTAATTTTTTCAAAGTAACAGTCCTGATTCCCCACGACACCAAATTAATGACATCGCGGTTCTTCAGAAGGTAGGAACCGATAATGCCAGTGCGTACCGAGGCACGACCAACAATTCGATCCCGAAATTCAACTACGAGCTTTTTAACTGCAACAACTTTAATATACGCTATTGGAGCTGGAATTACCGCGGCTGCTGGCACCAGACTTGCCCTCCAA
+
DA@D@@<GGIHHFEHHIIGHHIFEHC<<GCH?CEHHIGHHHCG1EFHHEHHIIHIHIHHIHFEHHHFFICG@D@HHHIHHIIHIEH@EEIIIGIGHIIIIHGHGHHFHIIHD@HH@HHIHHIIHHIIHHHFHHHIHHIIGHHIGHHIHIIIIIIIIIHIIIHIHIIIIIHGHIHHIHFFHDHGHCIIHHHHHIHHIIIIGHHIIHGIIIHIIIHHIIGIIIHHEIHGIIIIIIIIIIIHEHG@DIIHHDIIHGIHIIIIHHCHHGHIIHHHHEHHHHIHIIIHHIHIHEIGIIHHHHIIIIIIIIIIHHHHGIIIIIIIIIIIIHIIIIIIIIHHH@DIIDBA@D
@HISEQ:969:HM2KJBCX2:2:1102:12030:71064 2:N:0:ACTATGCA
ACGTAACCACGTCCCAACTATCCCTATTAATCATTACGGTGATCCTAGAAACCAACGAAATAGAATCAGTCCGTCCTATTTCATTATTCCATGCTAATGTATTCAGACGATAGTCTGCTTTAAACACTCTAATTTTTTCAAAGTAACAGTCCTGATTTCCTATCACACCAAATAAATGGCATGAAAGTTCCTCAGAAGGTAGAGATCCATCTCACCAGTGCAGACAATTAAGCCTGACCAATGGGTAGACCCCGAAGTTCAACTACGAGCTTTTTAACTGCAACAACTTTAATATACGCTATTGGAGCTGGAATTACCGCGGCTGCTGGCACCAGACTTGCCCTCCAA
+
DDDDDIIIIIIIIIIIIIIIIIIIIHHIIIIIIIGHHIIIIIIIIHIIIHIIIIIHIHIIIIHIIIIIIHHIIIIHIIHIIHIIIIIIIIIIIHIIIIIIHIIIIIIIIIIIIIIIIIIIIIIIIIIHHIIIIIIIIIIIIIIIIIIIHIIIIIIIIIIIIHIIIIIIIIIIIIIIIIIIIIIIIIIIIIIIHIIIIIIIIIIHIIIIIIIIIIIIIIIIIIIIIIIIIIIIIIIIIIIIIII<IHFIIIIIIIIIIIIIIIIIIIIIIIIIIIIIIIIIIIIIIIIIIIIIIIIIIIIIIIIIIIIIIIIIIIIIIIIIIIIIIIIIIIIIIIIIIIIIIIIDDDDD
@HISEQ:969:HM2KJBCX2:2:1102:20218:71935 2:N:0:ACTATGCA
ACGTAACCACGTCCCAACTATCCCTATTAATCATTACGTTGATCCTAGAAACCAACAAAATAGGTTCGAACGTCCTATTTCATTATTCCATGCTAATGTATTCAAGCTAAAGCCTGCTTTAAACACTCTAATTTTTTCAAAGTAACAGTCCTAACTCCCCATAACACCAAATTAATGACATCATGGTTCGTCAGAAAGGAGAGACCAATGATACCAGTACGTACCGAAGGCACGACCGACATATTGATCCCGAAATTCAACTACGAGCTTTTTAACTGCAACAACTTTAATATACGCTATTGGAGCTGGAATTACCGCGGCTGCTGGCACCAGACTTGCCCTCCAA
+
DDDDDIIIIIIIIIIIIIIIIHIIIIIIIIIHIIIIIIIIIIIIIIIIIHIGIIIIHEHHIIHGHHHHHIIIIIIIIIIIIIIGIIIIIGHIHIHGHIHIIIHHIIIIIIIHIHIIIIIIIHHIIIHIIIHIHHIIIHIIIIIIHIIIIHIIIGIIIHHIIIIIIIHHIIIIIIIHIIHHGIIIIIIHIIHHIHIIIIIIIIIIIIIIIHIIIIIIIIHHIIIIIIIIIIIIIIIIIIIIIIIHFIIIIIIGIIIIIIIIIIIIIIIIIIIIIIHIIIIHHHHHIIIIIIIIIIIIIIIIIIIIIIIIIIIIIIIIIIIIIIIIIIIIIIIIIHIIIIIIIDDDDD
@HISEQ:969:HM2KJBCX2:2:1102:17403:72485 2:N:0:ACTATGCA
ACGTAACCACGTCCCAACTATCCCTATTAATCATTACGTCAATCCTAGAAACCAACAAAATAGGATCAAACGTCCTATTTCATTATTCCATGCTAATGTATTCAAGCGTTAGCCTGCTTTAAACACTCTAATTTTTTCAAAGTAACAGTCCTGTTTCCCTGCAACACCAAATTAATGACATTACAGTTCTTCAGAAAGGAGGAATCAGCGAAGCCAGTACATACCAAAGGCACGACCAACCTGCTAACCCCGAAATTCAACTACGAGCTTTTTAACTGCAACAACTTTAATATACGCTATTGGAGCTGGAATTACCGCGGCTGCTGGCACCAGACTTGCCCTCCAA
+
DDDDDIIIIIIIIIIIIIIIIIIIIIIIIIIIIIIIIIIIIIIIHIIIHIIIIIIIIIIHIIHHIIHIIIHHHHIIIIIIIIIIIIIIIIIIHIIIIIIIIHIIIIIIIIIIIIIIIIIIIIIIIIIIIIIIIIIIIIIIIIIIIIIIIIIIIIIIIIIIIIIIIIIIIIIIHIIIIIIIIIIIIIIIHHIIIIIIIIIIIIIIIIIIIIIIIIIIIIIIIIIIIIIIIIIIIIIIIIIIIIIIHIIIIIIIIIIIIIIIIIIIIIIIIIIIIIIIIIIIIIIIIIIIIIIIIIIIIIIIIIIIIIIIIIIIIIIIIIIIIIIIIIIIIIIIIIIIIIIIIDDDDD
@HISEQ:969:HM2KJBCX2:2:1102:16287:73204 2:N:0:ACTATGCA
[truncated: 34,637,935 more chars]
