# Supplementary material for: Response of arbuscular mycorrhizal fungal community in soil and roots to grazing differs in a wetland on the Qinghai-Tibet plateau
Source: PeerJ. 2020 Jun 19;8:e9375. doi: 10.7717/peerj.9375 (PMC7307571; doi:10.7717/peerj.9375)
Supplement: Supplemental Information 13 [file peerj-08-9375-s013.zip › Soil non-grazing 1-5/2.fastq]

@HISEQ:969:HM2KJBCX2:2:1101:4019:2962 2:N:0:ACTATGCA
GTCGGAAATTGTCCCAACTATCCCTATTAATCATTACGGCGGTCCTAGAAACCAACAAAATAGAACCGCACGTCCTATTCTATTATTCCATGCTGTAATATTCGAGCAAAGGCCTGCTTTGAACACTCTAATTTTTTCAAAGTAAAAGTCCTGGTCCCCAACACACCCAGTGAAGGGCATGCGGTTCTCCAGAAGAAAAGGCCCGGCCGGACAAGTGCACGCGGTGAGGCGGACCTGCCAGCCAGGCCAAAGGTTCAACTACGAGCTTTTTAACTGCAACAACTTTAATATACGCTATTGGAGCTGGAATTACCGCGGCTGCTGGCACCAGACTTGCCCTCCAA
+
DDADDIIGHHIHIHIIHIHH?HHHIGHHIIIHHIFHIHGGCCHHC?GHHIIEHHIIIHHIIIIHHIHHHIGHHHIHHFHEEHCHH@G1GHHHHGIHIIHIIIHIIHHIIIIIIIIHEHHIIIIHHHHGIHHIHHHHIIHIHIHHHHHHGIHHGIHHHEHHHHHHHHHHIHFIIIIIIIHIIIIIHHGHGIIIIHHHHGHCIIIIIIIHIIIIIIIHHIIIIGIHIIIIII=IIIHIIIIIIHEIHHHEIIIIIIIHIIGIIIIIIIIIIIIIHIIIHHHIIIIIIIIIIIIIIIIIIIIIIIIIIIIIIIIIIIIIIIIHIIIIHGHIIIIIIIIIIIIDDDDD
@HISEQ:969:HM2KJBCX2:2:1101:17676:3237 2:N:0:ACTATGCA
GTCGGAAATTGTCCCAACTATCCCTATTAATCATTACGTCAATCCTAGAAACCAACAAAATAGGATCGAACGTCCTATTTCATTATTCCATGCTAATGTATTCAAGCGTTAGCCTGCTTTAAACACTCTAATTTTTTCAAAGTAACAGTCCTGTTTCCCTGCAACACCAAATTAATGGCATTACAGTTCTTCAGAAAGGAGGAATCAGCGAAGCCAGTACATACCAGTGGCACGACCAACCTGCTGACCCCGAAATTCAACTACGAGCTTTTTAACTGCAACAACTTTAATATACGCTATTGGAGCTGGAATTACCGCGGCTGCTGGCACCAGACTTGCCCTCCAA
+
DDDDDHIHIHIIHIIIIIGIGHIIIHHHIIIIHIIIHIIIIIIIIIIIIIIIIIIIIIHIIIIHCEHEHHIHIIHIIIIGHHIHIHIGCGHHIHHIIIIIIIIIIGHIHHHHIIIIHIIIHGHIIIHGHHHHIIIIIIHHHIFHIIIIHIIHIIIIIIIHGIHHHHIIIIIIIIIIHIHGIIHHIIIIIIIHIIIIIIIIIIIIIIIIIIIIIIHIIIIIIIIH<IIIIHIIIIIIIHHIIIHGFIIIIIHGIIIIIHIIIIIIGIIIIIIHIHHIIIIGHGIHIIIIIIIIHIIIIIIIIIIIIIIIIIIIIIIIIIIIIIIIHHIIIIIIIIIIIIIIIDDDDD
@HISEQ:969:HM2KJBCX2:2:1101:17592:2933 2:N:0:ACTATGCA
GTCGGAAATTGTCCCAACTATCCCTATTAATCATTACGGTGATCCTAGAAACCAACGAAATAGAACCAATCCGTCCTATTTCATTATTCCATGCTAATGTATTCAGACGTTAGCCTGCTTTAAACACTCTAATTTTTTCAAAGTAACAGTCCTGATTTCCTATCACACCAACTAATTGGCATGAAAGTTCCTCAGAAGGTAGAGATTTATCTCACCAGTACAGACAATTAAGCCTGACCAATGGGTAAACCCCGAAGTTCAACTACGAGCTTTTTAACTGCAACAACTTTAATATACGCTATTGGAGCTGGAATTACCGCGGCTGCTGGCACCAGACTTGCCCTCCAA
+
@DDDAHHD@H@H1<1<GG1F11F?GHHHEH<FCFGHCHCC<<D1<1DE1<<<CG1C01<<C1<D11D<@G<<0<DHHE1<1<<@1<<FHIHC1CHHG?C@FEG?A<GCEHHHIEFGCG?HHEIHHFGCH@CEGHHCAC<@BDEG<DIHHECCGDDHHEHECHGED0<<0HHGGGG#<<#/<<CDDFCHG?GCDDCCG<GCC7IIIHF#EGCDFC?EHF<<:HFE<8@H@CED<11HHEFE@HCC@F<C<</0EC@EGIHHGEGCH@@FE@IIIIIIIHEHHEHEEHG?IHGCHGGDCG<1HIHGHHC@CGIIHHHDE?DCCD11@EIHCCHHGF?CIGHDHEF0<@D<
@HISEQ:969:HM2KJBCX2:2:1101:4449:4076 2:N:0:ACTATGCA
GTCGGAAATTGTCCCAACTATCCCTATTAATCATTACATCGATCCTAGAAACCAACAAAATAGAATCAAACGTCCTATTTCATTATTCCATGCTAATGTATTCAAGCGCGAGCTTGCTTTAAACACTCTAATTTTTTCAAAGTAACAGTCCTGATTTCCCGCGACACCAAATTAATGACATCGTGGTTCGTCAGAAGGGAGAAACCAATAATGCTAGTACGTACAAAGTACGACCGACATATTAGTCCCGAAATTCAACTACGAGCTTTTTAACTGCAACAACTTTAATATACGCTATTGGAGCTGGAATTACCGCGGCTGCTGGCACCAGACTTGCCC
+
ADDDDIIIIIIIIIIIIIIHIIIIIHIIIIIIIIIIIIIIHIIHHIHGIIIIIIIIIHIIIIHHHIIIIHIIIIIIIIHIIIIHIIIHIIHHEIIIIHHIIIIIIIIIIIIHIIIIIHFGHHIIIHIIIIHHIIIHHHIIIIIIIIHIIIIIHIIHHIIIIIIIHIIIHIIIIIIIIIIHDIIIIIIIIIHHIIIIIIIIIIIIIIIIIIIIHGIIIIIIIIIIIIIIIIIIIIIIIIIIIIIIIGIIIIIIIIIIIIIIIIIIIIIIHIHIIHIIIIHIIIIIIIIIIIIHIIIIIIIIIIIIIIIIIIIIIIIHIIHIIIGIIIIIIIIIIIDDDDD
@HISEQ:969:HM2KJBCX2:2:1101:2834:4630 2:N:0:ACTATGCA
GTCGGAAATTGTCCCAACTATCCCTATTAATCATTACGTCGATCCTAGAAACCAACAAAATAGAATCAAACGTCCTATTTCATTATTCCATGCTGATGTATTCAAGCGCGAGCTTGCTTTAAACACTCTAATTTTTTCAAAGTAACAGTCCTGATTTCCCGCGACACCAAATTAATGACATCGTGGTTCGTCAGAAGGGAGAAACCAATAATGCTAGTACGTACAAAGTACGACCGACATATTAGTCCCGAAATTCAACTACGAGCTTTTTAACTGCAACAACTTTAATATACGCTATTGGAGCTGGAATTACCGCGGCTGCTGGCACCAGACTTGCCCTCCAA
+
DDDDDIIIIIIIIIIIIIIIIIIIIIIIHIIIIIIIIIIIIIIIIIIIIIIIIIIIIIIIIIIIIIIIIIIHIIIIIIIIIIIIIIIHIIIIIIIIIIIIIGHIIIIIHIHHIIIIIHHIIIIIIIIIIIIIIIIIIIIIIIIIIIIIIIIIIHIIIFIIHIIIIIIGIIIIHIIHIIIIIIIIIIIIHIIIIIIIIHHIIHIIIIIIIIIIIIIIIIIIIIIIIIIIIIIIIIIIIIIIIIIIIIIIIIIIIIIIIIIIIIIIIIIIIIIIIIIIIIIIIIIIIIIIIIIIIIIIIIIIIIIIIIIIIIIIIIIIIIIIIIIIIIIIIIIIIIIIIIIDDDDD
@HISEQ:969:HM2KJBCX2:2:1101:8239:4751 2:N:0:ACTATGCA
GTCGGAAATTGTCCCAACTATCCCTATTAATCATTACGTCGATCCTAGAAACCAACAAAATAGGTTCGATCGTCCTATTTCGTTATTCCATGCTAATGTATTCAAGCGCGAGCCTGCTTTAAGCACTCTAATTTTTTCAAAGTAACAGTCCTGTTTCCCCGCAACAACAAATTAATGCCATCACGGTTCTACAAGAGGGAGGGACCAGTGAGGCCAGTGCATACCAGTGGCACGACCGACCTACTGGCCCCGAAATTCAACTACGAGCTTTTTAACTGCAACAACTTTAATATACGCTATTGGAGCTGGAATTACCGCGGCTGCTGGCACCAGACTTGCCCTCCAA
+
0DDDDHG/F1<CC@G1DHIIIIEHIIHIIEH@HEHCHHGHIHIECGHHHHHIIGHHI@1E@CHHHIIIIGIHCGEHEHCFHFEHHHHIHIIEH?HGHIH1FCGHE?FGHDDHHHFEHHH?GCFHHHHHHGHHIFE;HHHHEE@FHGCEFCHGB0A<F@HC@H.CE<FFECCG@?CHCC..8@FEG=CG/</FFHCHHHFBG>D@HHHHGGC<<0AE?CHHEHHHHF@<1@E<E@CHCC>C7@G?HHF@/?1?GD<1<GHGD</D1CEIHGCHGG1G?HG<CFD<11<D1D<00HEHHF11?HEC<1F1HFC1CF<C?CECF1EIHF<@EHD11<E@D0<@CD<0<0
@HISEQ:969:HM2KJBCX2:2:1101:17551:5508 2:N:0:ACTATGCA
GTCGGAAATTGTCCCAACTATCCCTATTAATCATTACGGTGATCCTAGAAACCAACAAAATAGAACCATGCCGTCCTATTCTATTATTCCATGCTAATGTATTCGAGCAAAAATGCCTGCTTTAAACACTCTAATTTTTTCAAGGTAAAGGTCCTGGATCCGCAAGACACCCAATAAAGGACATCAAGTTTCTCCAGAAGGTGAGAAATCAACAGTAACAGTTCATACCCCTTAAGGCATGACCATCACGTCAATCCCGAAATTCAACTACGAGCTTTTTAACTGCAACAACTTTAATATACGCTATTGGAGCTGGAATTACCGCGGCTGCTGGCACCAGAC
+
DDDDBIIIHHIHIHIIFHHIHHIIIIIIHHIHIIIIIIHIIGIGIIIIEHIIIIIIIFEEHHHHHIGHHGFHIHHIIHCHHHHHIHIIICHIIIIIIIIIGIHGHIHGIIIIIIIIIIIIIIHHIIIIIIIIIHIHIIIIHHHHIHHHIIIHHIIIIIIIIHFIIHHIIIIIIHIIIIIIIIHIHHIIHHGIIIIIIIIIIIIIIIIIIIIIHIHHHGHHHHIIHHHHHHIIIIIIIIIHCHIIIHIIIIIIIIIIIIIHHIIIIIIIHHIIIIIIIIIIHHIIIIIIIIIHHIIIIIIHEIIIIIHIIHIIIIIIIIIIIIIIIIIIIIIIIIIIIDDDDD
@HISEQ:969:HM2KJBCX2:2:1101:9151:5763 2:N:0:ACTATGCA
GTCGGAAATTGTCCCAACTATCCCTATTAATCATTACGGCGGTCCTAGAAACCAACAAAATAGAACCGCACGTCCTATTCTATTATTCCATGCTGTAATATTCGAGCAAAGGCCTGCTTTGAACACTCTAATTTTTTCAAAGTAAAAGTCCTGGTCCCCAACACACCCAGTGAAGGGCATGCGGTTCTCCAGAAGAAAAGGCCCGGCCGGACAAGTGCACGCGGTGAGGCGGACCTGCCAGCCAGGCCAAAGGTTCAACTACGAGCTTTTTAACTGCAACAACTTTAATATACGCTATTGGAGCTGGAATTACCGCGGCTGCTGGCACCAGACTTGCCCTCCAA
+
ADDDDIIIIIIIIIIIIIIIHIIIHIIIHIGIIIIIIIHIIHIHIIIIIHHCHIGHIIIGIHHHHIICDHHHI1GGGHIIIIIIIIIHIHEHHIIHIIIIIHIIIIIIIIIIIIIIIIIIIHIIIIIIHHIIHHHHEHIIIIIIIIIIIIIIHIHHIIIIHIIIIIIIHIIIIHHHIIIIGIIIIHHIIIIIIIIHHEHGIIIIIIII>IIIIIIIIIIIHIIIIIIIHIIIIIIIIIIIIIHIIIIHHGIIIIIIIIIIIIIIGIIIIIIIIIIIHIIIHHHIIHHIIIIHIIIIIIIIIIIIIIIIIIIIIIIIIIIIIIIIIIIHIIIIIIIIIIIDDDDD
@HISEQ:969:HM2KJBCX2:2:1101:7394:6169 2:N:0:ACTATGCA
GTCGGAAATTGTCCCAACTATCCCTATTAATCATTACGGTGATCCTAGAAACCAACAAAATAGAACCATGCCGTCCTATTCTATTATTCCATGCTAATGTATTCGAGCAAAAATGCCTGCTTTAAACACTCTAATTTTTTCAAGGTAAAGGTCCTGGATCCGCAAGACACCCAATAAAGGACATCAAGTTTCTCCAGAAGGTGAGAAATCAACAGTAACAGTTCATACCCCTTAAGGCATGACCGTCACGTCAATCCCGAAATTCAACTACGAGCTTTTTAACTGCAACAACTTTAATATACGCTATTGGAGCTGGAATTACCGCGGCTGCTGGCACCAGACTTGCCCTCCAA
+
BBDADHHIIIIHEE@CGHHHIEHHH1GHHIHHHIIIIIHIFIIIHCHHIFHE1FHIHH?GHHHHHEHHHFCHIEHDHHCGCHHHIH@FEH@<CFGHHIIEH<@F@G?GHHGFFHHCFHHHIHHHHEHIIHIHHEIHHHIEHHEGIHHHHIHIHGEC@FCD<CHHGEGECEHEIHH@;HHHIIHFHHHIHEIIHEHHHFIHHGHIIIIHIIHH@?HIHIIIGIFHIIHIIGIIIIHIGIIHIIHIIIHHHGEDIHCGIHIIIHHHHG<HHHIHIHIGHIIIHHIIIIIHIIIHIIHIIHCIIHHHIIIIIHHHIIIIIIIIIHHHIIHIIIHIIIIIHHHHHIHGGIIIDCDDB
@HISEQ:969:HM2KJBCX2:2:1101:12279:6205 2:N:0:ACTATGCA
GTCGGAAATTGTCCCAACTATCCCTATTAATCATTACGGTGATCCTAGAAACCAACAAAATAGAACCATGCCGTCCTATTCTATTATTCCATGCTAATGTATTCGAGCAAAATGCCTGCTTTAAACACTCTAATTTTTTCAAGGTAAAGGTCCTGGTTCCACATGACACCCAATTAAGGACATCATGCTTCTCCAGAAGGTGAGAAATCAACTGCGACAGTTCATACCCCTTAAGGCACGACCATCACGTCAATCCCGAAATTCAACTACGAGCTTTTTAACTGCAACAACTTTAATATACGCTATTGGAGCTGGAATTACCGCGGCTGCTGGCACCAGACTTGCCCTCCAA
+
DADDDIIIIHHIIHIIGIIIIIIIIIIIHIIIHIIIIIHHIIIIIIIIIIIIIIIIIIIIIIIIGHIIIIGHHHD<HHHHHIIIIIIIIHIIHHIGHFHIICIHHIGIIIIIIHIIIIIHHHIIHIHHEHIIHIHHHIIIIIIGIIHHIIIIIHIIIIIIIIIIIIIIIIIIIIIIIIIGIIIIIIIHHHIHIIIHGHIIIHHHIIIIIHHHHIIIIGIHHFIIHIIIHIIHIIIIIIIIIIIHHHHHHHGIIIIIIIIIHHIIIIIHHHIHIIIIIIIIHIIHIIIIIIIHIIIHHHCGIIIHIIIHIIIHIHIIIIIIIIIIIIIIIIIIIIIIIIIIIGIIHIHDDDDD
@HISEQ:969:HM2KJBCX2:2:1101:8454:6149 2:N:0:ACTATGCA
GTCGGAAATTGTCCCAACTATCCCTATTAATCATTACGGCGGTCCTAGAAACCAACAAAATAGGACCGCACGTCCTATTCTATTATTCCATGCTAACGTATTCGAGCAAAGGCCTGCTTTGAACACTCTAATTTTTTCAAAGTAAAAGTCCTGGTCCCCAACACACCCAGTGAAGGGCATGCGGTTCTCCAGAAGAGAAGGCCCGGCCGGACAAGTGCACGCGGTGAGGCGGACCTGCCAGCCAGGCCAAAGGTTCAACTACGAGCTTTTTAACTGCAACAACTTTAATATACGCTATTGGAGCTGGAATTACCGCGGCTGCTGGCACCAGACTTGCCCTCCAA
+
@DDA?DEDHEEEIHHC@EHIIIGHHHHEHFH?H?GHHC=EHD<FHIH@1FFHIHCGCGHIHIHGIEHIIDDC11<<FF1CC?EHEFHIIIIHE?HGHHHHIHHHIIHIIIHCHHEHGHHGG@DEHIIHIIHEGHFEIHGCCHHHIHFHAHEEDHGIIIHHHGDEEHHHEHHFGIHIHHHHIIIIIGHHH@HE?HIIIHCIHHG<IIIIIIHGHHHIHIHIHHFEGIHGGIHIHIHIIIIIHHEHHGHCEHHHHHIIIHHHHIIHHIIIIIIHGIIHHHHHIHHHHIIIIHIIIIIHIIGIIHIIFHIIHHHIGIHIIIIIIIHIIIIHIIHFHCHHGIHDDAAD
@HISEQ:969:HM2KJBCX2:2:1101:19127:6799 2:N:0:ACTATGCA
GTCGGAAATTGTCCCAACTATCCCTATTAATCATTACGGTGATCCTAGAAACCAACGAAATAGAATCAGTCCGTCCTATTTCATTATTCCATGCTAATGTATTCAGACGATAGTCTGCTTTAAACACTCTAATTTTTTCAAAGTAACAGTCCTGATTTCCCATCACACCAAATAAATGGCATGAAAGTTCCTCAGAAGGTAGAGATCCATCTCACCAGTACAGACAATTAAGCCTGACCAATGGGTAGACCCCGAAGTTCAACTACGAGCTTTTTAACTGCAACAACTTTAATATACGCTATTGGAGCTGGAATTACCGCGGCTGCTGGCACCAGACTTGCCCTCCAA
+
DDDDDHIIIIIIIHHIIIIIIIIIIIIIIHIIIIHHIIGIIIIIHIEHHIIHIIIIHEHHIIIIIIIIIIIIIIHIIIIIIIIIIIIIIHIIIIHIIIIIIHHIIIIIIIIIIHIIIIIIIIIIIIIIIHH?GHIIIHIIHIHHHIIIIIIIIIIIHIIIIIIIIIHIHIIIIIIHHHIIIIIGIIIHHHIHIIIIIIIHIIIIGHHHHHHHIIIIIIIIIIIIIIIHHIIIIIIIIIIHIIHGHGDIIIIIIIIIIIIIIIIIIIIIIIIIIEIIIIIIIIHIIIHGEEIIIIIIIIHHHIIIIIHIIIIIIIIIIIIIIIIIIIIIIIIIIIIIIIIIIIIDDDDD
@HISEQ:969:HM2KJBCX2:2:1101:10163:7602 2:N:0:ACTATGCA
GTCGGAAATTGTCCCAACTATCCCTATTAATCATTACGGTGATCCTAGAAACCAACAAAATAGAACCATGCCGTCCTATTTTATTATTCCATGCTAATCTATTCAAGCACAAGCCTGCTTTAAGCACTCTAATTTTTTCAAGGTAATAGCTCTGCTTCCCCAACGCACTAACTTAATAGCATGCTGGTTGTTCAGAAGGTAGGAATTCATCAGGCCAGTGCGGACAGTGAAGCCCGACCAACCGACAAACTCCGAAATTCAACTACGAGCTTTTTAACTGCAACAACTTTAATATACGCTATTGGAGCTGGAATTACCGCGGCTGCTGGCACCAGACTTGCCCTCCAA
+
DDDDDIIIIIIIHIIIIIIGIIHHIIIIIIIIIIIIIIHIIIIIIIIIGHIIIHIIIIIIIIHHHHIIIICHHHIIIIFHIIIIHIHIIIIIFFHIHHIIHGIIIIIIIIHIIHIIIHHIHIHIHIIIIHHGIIIIIIHHHIGHIIIIHGHIIIIIIIIHIHIHIIIHHHHHIIIIFIIHHIIIIIIIIIIIIIIIIIIIIIIHHGHIIIIIIIIIIIHGIIIIIIHIIIIIIHGIIIIIFIIIHHHIHIIIGIIIIIIIIHIIHHIIIHIHIIIIIIIHIIHHIHIIIIIIIIIIIIIIIIIIIIIIIIIIIHIIHIIIHIIIIIIIIIIIIHIIIIIIIIIDDCDD
@HISEQ:969:HM2KJBCX2:2:1101:11641:7968 2:N:0:ACTATGCA
GTCGGAAATTGTCCCAACTATCCCTATTAATCATTACGGTGATCCTAGAAACCAACAAAATAGAACCATGCCGTCCTATTCTATTATTCCATGCTAATGTATTCGAGCAAAAATGCCTGCTTTAAACACTCTAATTTTTTCAAGGTAAAGGTCCTGGATCCGCAAGACACCCAATAAAGGACATCAAGTTTCTCCAGAAGGTGAGAAATCAACAGTAACAGTTCATACCCCTTAAGGCATGACCATCACGTCAATCCCGAAATTCAACTACGAGCTTTTTAACTGCAACAACTTTAATATACGCTATTGGAGCTGGAATTACCGCGGCTGCTGGCACCAGACTTGCCCTCCAA
+
DDDDDIIIIIIIIHIHIHIIIHHIHIIIIIHIIIIIIIIIIHIHIFHHIIIIEHIIIIIHIIHHIIFHHHFHDHIHHIIHIIHIIIIGICHHCHIIIHIIHHHIIIIIIIIIIIHHHIIFIHHHHIHIIIIIIHIHIHIIIHIHHHIIIIHIIHHHHHHHIHIIHIHIIIIIHIIHIIIIIIHHIIIIIIIIIIIIIIIIIIIIHIIIIIIIIIIIIIIIIIHHHIHIIIIIIIIIIIIIHHHIII<IIHGCIIHIIIIIIIIIIIIIIHIIIHIIIIIIIHIIIIIIIIIIIIIIIIIHHIIIGIIIIIIIIIIIIIIIIIIIIIIIIIIIIIIIIIIIHIIIIIIIDDDDC
@HISEQ:969:HM2KJBCX2:2:1101:8062:8168 2:N:0:ACTATGCA
GTCGGAAATTGTCCCAACTATCCCTATTAATCATTACGGTGATCCTAGAAACCAACGAAATAGAACCAATCCGTCCTATTTCATTATTCCATGCTAATGTATTCAGACGTTAGCCTGCTTTAAACACTCTAATTTTTTCAAAGTAACAGTCCTGATTTCCTATCACACCAACTAAATGGCATGAAAGTTCCTCAGAAGGTAGAGATTTATCTCACCAGTACGTACCAATGGCACGACCAACCTGCTGACCCCGAAATTCAACTACGAGCTTTTTAACTGCAACAACTTTAATATACGCTATTGGAGCTGGAATTACCGCGGCTGCTGGCACCAGACTTGCCCTCCAA
+
DDDDDIIIIIIIIIIIIIIIIIIIIIIIIIIHIIIIIIIIIIIIIIGIIIIIIHIIHHIIIHHHIIIHIIIIIHHHIIIHIIHIIIIIIIIIGHIIIIIIIHHIHIIIIIIIIHIIIIIIIIIIHIIIIIIIIIIIIHIIHIIIIIIIIIIIIIIIIIIIIHIIIIIIIIIIIIIIIIIIIIIIIIIIIIHIIIIIIIIIIIIIIIIIHIIIIIHIIIIIIIIIIIIIIIHHHIIIIIIIIIIIHGIIIIIIIIIIIIIIIIIIIIIIIIIIIHHIIIIIIIIIIIIIIIIIIIIIIIIIIIIIIIIIIIIIIIIIIIIIIIIIIIIIIIIIIIIIIIIIIIDDDDD
@HISEQ:969:HM2KJBCX2:2:1101:16079:8123 2:N:0:ACTATGCA
GTCGGAAATTGTCCCAACTATCCCTATTAATCATTACGGTGATCCTAGAAACCAACAAAATAGAACCATGCCGTCCTATTCTATTATTCCATGCTAATGTATTCGAGCAAAAATGCCTGCTTTAAACACTCTAATTTTTTCAAGGTAAAGGTCCTGGATCCGCAAGACACCCAATAAAGGACATCAAGTTTCTCCAGAAGGTGAGAAATCAACAGTAACAGTTCATGCCCCTTAAGGCATGACCATCACGTCAATCCCGAAATTCAACTACGAGCTTTTTAACTGCAACAACTTTAATATACGCTATTGGAGCTGGAATTACCGCGGCTGCTGGCACCAGACTTGCCCTCCAA
+
DDDDDIIIIIIIHHIIIIIIIHIIHIIIIIIIIIIIIIIIIIIIHHHHIIIHHHIIIIIIIIIIIIIIIHCHIIHHHHIIIIHIIIIIHHHHHGHIIIIIIGHHEHIIIIIHHIHIHHIIIHIIIHIIHIIIIIIHIIIIIGIIIIIIHIIIHHHIIHHHIFHIIIGEHIHHHHHIIIIIIHHIHIHHIHHIHIIIIHIIIIIHHIHHHHIIIIIHHIIIHHIHIHIHIIIHHIHHHIHHGHHIHHHHIIHGHHEGIIIIGIGIIIIHHCHHHFIHIIIIIIIHHIIIIIHHHHHIIIIHHIIIIIIIHHIGIIHHIIIIIIIIIIIIIIIIIIIIIIHFHIHHFHIIDDDDD
@HISEQ:969:HM2KJBCX2:2:1101:9675:8388 2:N:0:ACTATGCA
GTCGGAAATTGTCCCAACTATCCCTATTAATCATTACGTCGATCCTAGAAACCAACAAAATAGAATCAAACGTCCTATTTCATTATTCCATGCTAATGTATTCAAGCGCGAGCTTGCTTTAAACACTCTAATTTTTTCAAAGTAACAGTCCTGATTTCCCACGACACCAAATTAATGACATCGTGGTTCGTCAGAAGGGAGAAGCCAATAATACTAGTACGTACAAAGTACGACCGACATATTAGTCCCGAAATTCAACTACGAGCTTTTTAACTGCAACAACTTTAATATACGCTATTGGAGCTGGAATTACCGCGGCTGCTGGCACCAGACTTGCCCTCCAA
+
@<@@BEEH?@GCDGECG@<G11CE<FHII1GEIHHCH?<1CC@1<CGCH@F<FEHIIIHHIH@FF@1<1D<E1<CE1D1DG?GCHF1<F?GCCFGHHIIGHG@EFHHHDHFCHIHHHHG<GBGGHB@CBGGE1@1CFHEFHHFFHIIHHEEHHHHFA<0CIIHGEEFEHE/IHHHHHHFEEHGC/HCIIHHIHGCGHIHHHHFEH?HIIHHHFFIHHHIHHHHHIH=IIHHHDEEEEII=HHHHHIIHGFGEIHIIHEEDHEHH?HHEHIHHH@HEECFEHGECIHHHIHHEHGHFIIIHIIIHHHIIIIHHIHHHEIIHHEHC1HHHCHFCHIIIHHHBBD@@
@HISEQ:969:HM2KJBCX2:2:1101:17906:8369 2:N:0:ACTATGCA
GTCGGAAATTGTCCCAACTATCCCTATTAATCATTACGTCAATCCTAGAAACCAACAAAATAGGATCAACGTCCTATTTCATTATTCCATGCTAATGTATTCAAGCGTTAGCCTGCTTTAAACACTCTAATTTTTTCAAAGTAACAGTCCTGTTTCCCTGCAACACCAAATTAATGACATTACAGTTCTTCAGAAAGGAGGAATCAGCGAAGCCAGTGCATACCAGTGGCACGACCAACCTGCTGACCCCGAAATTCAACTACGAGCTTTTTAACTGCAACAACTTTAATATACGCTATTGGAGCTGGAATTACCGCGGCTGCTGGCACCAGACTTGCCCTCCAA
+
DDDDDIIIIHIIIHIIIIIIIIIIIIIIIIIIIIIHIIIIIIIIIIIIIIIIIIIIIIHIIIIIGHIIIIIIIIIIIIIIIIIIIIIIIIIIIIIIHIIIIIIHHIIIIIIIIHHHIIIIHIIIIIIIIIIIHHIIIIIIIIIIIIHIIIIIIIIIIIIIIIIIIIIIIIIIIIIIHIIIIIIIHIIIIIIHIIIIIIIIIIIIIIIIIHIIIIHIIIIIIIIIIIIIIIIIIIIIIIIIIIHGIIIIIIIIIIIIIIIIIIIIIIIIIIIHIHIIIIIIIIIIIIIIIIIIIIIIIIIIIIIIIIIIIIIIIIIIIIIIIIIIIIIIIIIIIIIIIIIIDDDDD
@HISEQ:969:HM2KJBCX2:2:1101:21080:8569 2:N:0:ACTATGCA
GTCGGAAATTGTCCCAACTATCCCTATTAATCATTACGGTGATCCTAGAAACCAACGAAATAGAATCAGTCCGTCCTATTTCATTATTCCATGCTAATGTATTCAGACGATAGTCTGCTTTAAACACTCTAATTTTTTCAAAGTAACAGTCCTGATTTCCCATCACACCAAATAAATGGCATGAAAGTTCCTCAGAAGGTAGAGATCCATCTCACCAGTGCAGACAATTAAGCCTGACCAATGGGTAGACCCCGAGGTTCAACTACGAGCTTTTTAACTGCAACAACTTTAATATACGCTATTGGAGCTGGAATTACCGCGGCTGCTGGCACCAGACTTGCCCTCCAA
+
B@ADDHHIG?FFEHHHHHFHCEHHHIGIHIE?@?GHEHF@HHEHHEDHFFH1DFEDGHHIGEGHHEEHGH@FG@1EGC@1CCG@1CGECFG1@G@CG1CGG@HHGHH@DHHHHED?CFAACCGHA<HFCEGHFHEFHEHHGHEHHGCEFHEGCDFGF?IHHFHIHHGHCHHHGGHHIIHIIHHEHHFHIIIHFGEIHHHGHHHHHGGIIGGIGIIIIIHIGHHHFIHIIIIIGIIIHGFHEHHHGDDH?HIHHFHGEHHHHHIIIHFGGHHHIHFHGHHIIIIIIHIHIIIIHIHIIHIIIHIIIIIIHIIIIIHIIIIIHIIIIIIIIIIIIIIHIIIIIIICDDDD
@HISEQ:969:HM2KJBCX2:2:1101:16351:9909 2:N:0:ACTATGCA
GTCGGAAATTGTCCCAACTATCCCTATTAATCATTACGGTGATCCTAGAAACCAACAAAACAGGACCACCGTCCTATTTTATTATTCCATGCTAATGTATTCAGACGTAAGCCTGCTTTGAACACTCTAATTTTTTCAAGGTAAAGGTCCTGGTTTCCCACCACGCTAAATTAATAACATGATGGTTCCCCAGAAGGTAGAAATTCCACACGCCAGTACAGACTATTGCCCGACCAACGGTAGAACCCCGAAATTCAACTACGAGCTTTTTAACTGCAACAACTTTAATATACGCTATTGGAGCTGGAATTACCGCGGCTGCTGGCACCAGACTTGCCCTCCAA
+
DDDDDIIIIIIIIHHIIIIIIIIIIIIHHHIIIIIHIIHIIIIIIIIIIIIIGIIIIIIGHIIIIIIIIIHHIIHIIIIIIIIIIIIIIIIHIGIIIHHIIHHHIIIIIIIIIIIIIIIIIHIIIIIIIIHIIIIIIIIIIIIIIIIIIIIHEIHIIHIIIIIIIHHIIHHFIHIIIIIIIIIIIIHIIIIIIIIHIIIIIIIHGIIIIIIIIIIHHIIIIIIHIIIIIIIIIIIIIIIHHHHIIIIIIFIIIHHIIIIIIIIIIIIIIIIIIIHIIHHIIIHHIIIIIIHIHHHFHIHIIHIIIIHIHIIIIIIIIHHIHHIHHIIIIIIIIIIIIIIDDDDD
@HISEQ:969:HM2KJBCX2:2:1101:15758:10351 2:N:0:ACTATGCA
GTCGGAAATTGTCCCAACTATCCCTATTAATCATTACGGTGATCCTAGAAACCAACAAAATAGAACCATGCCGTCCTATTTTATTATTCCATGCTAATCTATTCAAGCACAAGCCTGCTTTAAGCACTCTAATTTTTTCAAGGTAATAGCTCTGCTTCCCCAACGCACTAACTTAATAGCATGCTGGTTGTTCAGAAGGTAGGAATTCATCAGGCCAGTGCGGACAGTGAAGCCCGACCAACCGACAAACTCCGAAATTCAACTACGAGCTTTTTAACTGCAACAACTTTAATATACGCTATTGGAGCTGGAATTACCGCGGCTGCTGGCACCAGACTTGCCCTCCAA
+
DDDDDIIGIIIIHIIIIIIIIIIIIIIIIHHIIHIIIIIIIIIIIGIIIIIIIIHIIIIIIIHIHIIIIIHHHIHIIIHIIIIIIIIIIIIIHIIIIIIHGHIHIIIIIIIIHHHIIHHHHIIIIIIIIIIIHHIIHHIIIGIIIIIIIIIIIIIIIIIIIIHHIIHIIHIIIIIIHIIIIIIIHHIIIHIIIIIIIIIIIIIIIIIIGHIIIIIIHIHIIIIIIIIIIIIIIIIIIIIIIIIIIHHIIIIIIIIIIIIIIIIIHIIIIIIIIIIIIIIIIIIIIIIIIIIIIIIIIIIIIIIIIIIIIIIIIIIIIIIIIIIIIIIIIIIIIIIIIIIIIIIDDDDD
@HISEQ:969:HM2KJBCX2:2:1101:17823:10710 2:N:0:ACTATGCA
GTCGGAAATTGTCCCAACTATCCCTATTAATCATGACTTCAGTCCACAAACACCAACAAAAAGAGGACCGGAGCCCACTATTATTATTCCATGCTAATGTATTCATAGCAAACACTGCCTGCTTTAAACACTCTAATTTTTTCAAAGTAAAAGATCTAGACTAACACTGCACCCGTCCAATGAAGGAGAGAGCAGTGAGCTAGAAGGATGGCCTGGCCAAGCCGGCACTCACACACGAATCCGCATGCGGGCCTGCTGCACCACACCAGAAATCCAACTACGAGCTTTTTAACTGCAGCAACTTTAATATACGCTATTGGAGCTGGAATTACCGCGGCTGCTGGCACCAGACTTGCCCTCCAA
+
DDDDDIHIIIIIGHIIIHIIHHIGHHIIIHHIIIIIHHIHHIIHHHIEHIHHHHIIIHHIIIIIIGEHIHGHIHHIHHHIHHHHHIIIIIIIIIIIIIIIHEGEHIIIGHIIHIIIIIIHIIIHIIIIIIIIIIIIIHIHIIHHHIIIHIIHIIIIHHGIHGHHHIIGGE<HIHHGHGIHHHIIIIIIIHHHHHHIHIIHIIHHIIIIHHHHHIIGIIIIIIIIIII>HIIIIIIIIIHHIIIIIIIIIIIIIIIIIIIIHHIHHHIIIHHHHIIIHIIIIIHIIIIIIIIIIIIIIIIIIHIIHHIIIIHIIIIIIIIIIIIIIIIIIIIIIIIIIIIIIIIIIIIIIIIIIIIIIIDDDDD
@HISEQ:969:HM2KJBCX2:2:1101:8898:10828 2:N:0:ACTATGCA
GTCGGAAATTGTCCCAACTATCCCTATTAATCATTACGGTGGTCCTAGACCAACAAAATAGAACCAACGTCCTATTCTATTATTCCATGCTAATCTATTCAAGCAAAAGCCCGCTTTAAACACTCTAATTTTTTCAAGGTAATGGTCCTGGTTCCCCGACACACCCAATAAAGGGCATACCGGCTCACCAGAAGGATAGACCCGACAGCAGAACAGTACTCGCCAGAGACGGACCGTCCGGTCAGGCCTAAAATTCAACTACGAGCTTTTTAACTGCAACAACTTTAATATACGCTATTGGAGCTGGAATTACCGCGGCTGCTGGCACCAGACTTGCCCTCCAA
+
BDDDDIIIIIIIIIIIIIIIIIIIIIIIIIIIIIIIIIIIIIIIIIIIIHIIIIIIIIIIHIIIIIIIIIIIIIIIIIIIIIIIIIIIIIIIIIHIIIIHIHHHIIIIIIIIIIIHIIIIIIIIIIIIIIIIIIIHIIIIIIIIIIIIIIIIIIIIIIIIIIIIIIIIIIIIIIIIIIIIIIIIIIIIIIIIIIIIIIIIIIIIIIIIIIIIIIIIIIIIIIIIIIIIIIIIIIIIIIIIIIIIIIIHIIIIIIIIIIIIIIIIIIIIIIIIIIIIIIIIIIIIIIIIIIIIIIIHHFHIIIIIIIIIIIIIIIIIIIIIIIIIIIIIIIIIIIIIIIIDDDDD
@HISEQ:969:HM2KJBCX2:2:1101:19372:11069 2:N:0:ACTATGCA
GTCGGAAATTGTCCCAACTATCCCTATTAATCATTACGGTGATTCAGAAACCAACAAAACAGGTTCACCGTCCTATTTTATTATTCCATGCTAATGTATTCAGACATAAGCCTGCTTTGAACACTCTAATTTTTTCAAGGTAAAGGTCCTGGTTTCCTACCACGCTAAATTAATAACATGATAGTTCCCCAGAAGGTAGAAATTCTACACGCCAGTACAGACAATAGCCCGACTAACGATAGAACCCCGAAATTCAACTACGAGCTTTTTAACTGCAACAACTTTAATATACACTATTAGAGCTGGAATTACCGCGGCTGCCGGCACCAGACTTGCCCTCCAA
+
DDDDDIIIHHIIHHHHHIHHIHIIIIIIIIIFIIIIEHCCHIIIIIHHHHHHIIHIIIEHIHCEHHGI?CGEEHCHHFFEHHIHIII?GHHI?HIIIHIHEHHIHIIIHIIHHEHHIIHIHHCHHFIIIIIHHHIHFIHIIHGIIIIHIIIIIHHGIIHHIHHFIIIIHHHHIIIIIIIIIGIIHHIIIIIIIIIHHHHIIIHHIHIIIIGIHIIIIIIIIIIIHIIIIIIIIIIIIIIHH<IIIIIGIHIIIIIIIIIHIIIIIHIIIIHHIIIIIIHIHIIIIIIIIIHIIIIIIHIIIIIIIIIIIIIIIIIIIIIIIIIIIIIIIIIIIIIIIIDDDDD
@HISEQ:969:HM2KJBCX2:2:1101:10705:11633 2:N:0:ACTATGCA
GTCGGAAATTGTCCCAACTATCCCTATTAATCATTACGGCGGCCCTAGAAACCAACAAAATAGAACCGCACGTCCTATTCTATTATTCCATGCTGTAATATTCGAGCAAAGGCCTGCTTTGAACACTCTAATTTTTTCAAAGTAAAAGTCCTGGTCCCCAACACACCCAGTGAAGGGCATGCGGTTCTCCAGAAGAAAAGGCCCGGCCGGACAAGTGCACGCGGTGAGGCGGACCTGCCAGCCAGGCCAAAGGTTCAACTACGAGCTTTTTAACTGCAACAACTTTAATATACGCTATTGGAGCTGGAATTACCGCGGCTGCTGGCACCAGACTTGCCCTCCAA
+
CDDCDIIIIIIIIIIIIIIIIIIHIIIIIIIIIIIHIIHIGI/CHHHHHIIHFHIIGIIIIIHIHIHHICHHIIHHHIHHHHIHIII?HHHIIIIIHIIIHFHIHIIIGIHHHIIHIIIIIIIIIIHIIIFIIIHIIIHIHHIIIHHHHHHEHIIHIIIIIHHIIIIIIHIIGIIIIIIIIIIIIIIHIIIIIIIIIIHIGIIIIIIIIIIIIIIIIIIIIIHIIIIIIIIIIGIHIIIHIHHIIIIIIIHHIIHIHHFGIIIIHIIIIIIHIIIIIIIHIIIIIIHGIIHGHIHIIIIIIIIHHHIIIIIHIIIIIIIHIGIIHIIIIIIHHIIHIIIDDDDD
@HISEQ:969:HM2KJBCX2:2:1101:16651:11676 2:N:0:ACTATGCA
GTCGGAAATTGTCCCAACTATCCCTATTAATCATTACTTCAGTCCTAGAAACCAACAAAATAGAACCAAAGTCATATTCCATTATTCCATGCTAATATATTCAAGCAAACATGCCTGCTTTAAACACTCTAATTTTTTCAAAGTAAAAGTCTTGGATCCCTAGCGCACTCAATTAAGAGCACACTAGTTCCCCAAAAGGAAAAGCCCAAAGTTGCAGTACAAACCTTACGGTTGACGGCAACTATAAGCCCAAAATTCAACTACGAGCTTTTTAACTGCAACAACTTTAATATACGCTATTGGAGCTGGAATTACCGCGGCTGCTGGCACCAGACTTGCCCTCCAA
+
DDDDDIIIIIIIIIIIIIIIIIIIIIIIIIIIIIIIIIIIIIIIIIIHHIIHIHIIIIIIIHHHHIIIIIGHIIIIIIIIIIIIIIIHIIGHHHIIIIIIIIIIHIIIIHIHIHGHIIIIIIIIIIIIIIIIIIIIIHIIIGIIIIIIIIIIIIIIIHIGIIIIIIHIHHIIIIIIIIIIIIIIIIIIHHIIHIIIIIIIIIIIIIIIIIIIIIIIIIIIIIHIIIIIIIIIIIIIIIIIHHHHDIIIIIIIIIIIIHHIHHEIIIIIIIIIIIIIIIIIIIIIIIGIIIIIIIIIIIIIIIIIIIIIIIIIIIIIIIIIIIIIIIIIIIIIIIIIIIIIIDCDDD
@HISEQ:969:HM2KJBCX2:2:1101:1998:11934 2:N:0:ACTATGCA
GTCGGAAATTGTCCCAACTATCCCTATTAATCATTACGGTGATTTAGAAACCAACAAAATAGAAACGACGTCCTATTCCATTATTCCATGCACGAATATCCAAGCGTGTAAAGCCTGCTTTGAGCACTCTAATTTTTTCAAAGTAAACCTGGCGGCGCCCCAGGACACTCGGTTAAGAGCACCCTGATGCCTCCGCCACACCATTCACGGGCCAATGGGACAGTCGCGCCAAACAGCGGACCGTCCCCTACCCGCCGAGATCCAACTACGAGCTTTTTAACCGCAACAACTTTAATATACGCTATTGGAGCTGGAATTACCGCGGCTGCTGGCACCAGACTTGCCCTCCAA
+
DDDDDIIIIIIIIIIIIIIIIIIIIHIIIIIIIIIIIIIIIHIIIIIIIIIIIIIIIHIIIEHHHIHHIIIIHIHHHEHHIIIIIIIIHIIHIIIHHIIIIHHGHHEHHIHHIIIIIIHIIIIIHHGIHIIIIIIHIIIIIGHHFHIIFHHHHEHHHIIIIIIHEHIHHHIIIHIHIHIHEHFHHHHHHIHGIHHHIIIIIHHIHIIIIIIIHHHIIIIIIIIIIGIIHEHHGHHIIIIIHIHHIIIHIHGIIIHIGIIIIIIIIIIHIIIIIIIIIIIHIIIHIHIIIIIIIIIIIIHIIIIHIIIIIIIIIIIIIHHHIIIIIIIIIIIIIIIIIIIIIIIIIIDDDDD
@HISEQ:969:HM2KJBCX2:2:1101:16714:11828 2:N:0:ACTATGCA
GTCGGAAATTGTCCCAACTATCCCTATTAATCATTACGTCAATCCTAGAAACCAACAAAATAGGATCGAACGTCCTATTTCATTATTCCATGCTAATGTATTCAAGCGTTAGCCTGCTTTAAACACTCTAATTTTTTCAAAGTAACAGTCCTGTTTCCCTGCAACACCAAATTAATGGCATTACAGTTCTTCAGAAAGGAGGAATCAGCGAAGCCAGTACATACCAGTGGCACGACCAACCTGCTGACCCCGAAATTCAACTACGAGCTTTTTAACTGCAACAACTTTAATATACGCTATTGGAGCTGGAATTACCGCGGCTGCTGGCACCAGACTTGCCCTCCAA
+
DDDDDIIIIIIIIIIIIIIIIGIIIIIIIIIIIIIIIIIIIIIIIIIIIIIIIHHIEIIGHIHGIIIGIIIHHEFHHIIIIIHGEHHIIHIIIGHHIHIIHIHHIIIIIHHIHHIIGIIHHHIIIIIIHHIIIHGHIIIHIIIIIIHIIIIHIHIIIHHIIIIIIHHHEHHHHIIIIIIIIIIIIIIIIIIIIIHIIIIIIIIIIHIIIIIIIIIIIIIIIIIIIIIIIIIIIIIIIHFIIIHHFIIIIIIIIIIIIIIIIIIIIIIIIIIIIIHIIIIIIIIIIIIIIIIIIIIIIIIIIIIIIIIIIIIIIIIIIIIIIIIIIIIIIIIIIIIIIIIIIDDDDD
@HISEQ:969:HM2KJBCX2:2:1101:18861:12770 2:N:0:ACTATGCA
GTCGGAAATTGTCCCAACTATCCCTATTAATCATTACGTCAATCCTAGAAACCAACAAAATAGGATCGAACGTCCTATTTCATTATTCCATGCTAATGTATTCAAGCGTTAGCCTGCTTTAAACACTCTAATTTTTTCAAAGTAACAGTCCTGTTTCCCTGCAACACCAAATTAATGACATTACAGTTCTTCAGAAAGGAGGAATCAGCGAAGCCAGTGCATACCAGTGGCACGACCAACCTGCTGACCCCGAAATTCAACTACGAGCTTTTTAACTGCAACAACTTTAATATACGCTATTGGAGCTGGAATTACCGCGGCTGCTGGCACCAGACTTGCCCTCCAA
+
DDDCDIIIIIIIE@HIEEHIIHIHGHIIIIHGHHIHHIIIIIIHHEGHHIIHEHIIII@HHCCCHHGHIGHCF1GHEFHHHHIIHII?EHIEEHIIIHHIIIIIHHHHHIHCHHIHHHHHIIHHHHIGIIIIIIIIIIIIHHHIIIIIIGHIHIIHHHGHIIIIIIGHIIHGGHIIIIIIIIIIIIIHIHIIIIIIIIIHHIIIIIIIIIIIIIIIIIHIIIIIIIIIIIIIIIIIIIIIHHHHFIIIIHHIIIIIIIIIIIIIIIIIIIIIIIHIIIIIIIIIIIIIIIHIIIIIIHIIIIIIIIIIIIIIIIIIIIIIIIIIIIIIIIIIIIIIIIIIIDDDDD
@HISEQ:969:HM2KJBCX2:2:1101:10236:13169 2:N:0:ACTATGCA
GTCGGAAATTGTCCCAACTATCCCTATTAATCATGACTTCAGTCCACAAACACCAACAAAAAGAGGACCGGAGCCCACTATTATTATTCCATGCTAATGTATTCATAGCAAACACTGCCTGCTTTAAACACTCTAATTTTTTCAAAGTAAAAGATCTAGACTAACACTGCACCCGTCCAATGAAGGAGAGAGCAGTGAGCTAGAAGGATGGCCTGGCCAAGCCGGCACTCACACACGAATCCGCATGCGGGCCTGCTGCACCACACCAGAAATCCAACTACGAGCTTTTTAACTGCAGCAACTTTAATATACGCTATTGGAGCTGGAATTACCGCGGCTGCTGGCACCAGACTTGCCCTCCAA
+
DDDDDIIIIIIIGHIIIIIIIIIIIIIIIIIIIIIIIIIIIIIIIIIIIIIIIIIIIIHIIIIIIIIIIIIIIIIHIIIIIIIIIIIIIIIIHHIIIIIIIHEHIIIGHIIIGHIIIIIIIIHHHIHIHIIIHHHHIIIHHHHIIIIHIIIIIHHHIIIIIIIHIIIHHHHHIIIGHIIIIIIIIIIIIIIIIIIIHIIHIHIIIIIIIIIIIIIIIIIIIIIIIIIIHIIIIIIIIIIGIIIIIIIIIIIIIIIIIIIIHEIHHIIIIIIHHHHIHIIIIIIIIIIIIIIIIIIIIIIIIIIIIIIIIIHIIIIIIIIIIIIIIIIIIIIIIIIIIIIIIIIIIIIIIIIIHHIIIIDDDDD
@HISEQ:969:HM2KJBCX2:2:1101:6041:13237 2:N:0:ACTATGCA
GTCGGAAATTGTCCCAACTATCCCTATTAATCATTACTCCAGTTGCTAAAAAACCAACAAAATAGAACCGAAGCCCTACGGTGTTATCCCATGCTAATAGTATTCACGGCGTAAGCCTGCTTTTAACACTCTAATTTTTTCAAAGTAAAGGTGATCAAGAGTCGGATGATCTCCAACCAACCCAGAGTAAACCAGGTGAGCTGAAGGTCCGCAAATGACCACAGAAGCTGACACGCTCTTCAACACTATCATCCCAGAAGAGACGTAGGCCAGAGAGCGTAATGTCAGGAAATCCAACTACGAGCTTTTAAACTGCAACAACTTTAATATACGCTACTGGAGCTGGAATTACCGCGGCTGCTGGCACCAGACTTGCCCTCCAA
+
@D?D@/DCHHHHHGEEEHHG@GEH1CF11<11<DHGE1<<C?CCC1<1D1C@<C0<1<CHHHFIHCCHCC/<C/1<CCFE01<<0DH<GC<<G1<<DCC1D<C1<1D1<F/</01D1C<1<FF1<@E11DGH1HHHIIH9IHIHF0GEG@@H?IHIHEIHHHDFHE;HEFHEHHHGCHGD76#?GGCHEG9HHHHEC@HEF?HG@E<BGIHIIHHCHEIIIIIIIIIEGFHEHHFIGHHFIIIIGFFIFHHHIIGIIIIIIIIIIHEHHHIIIIIIHHEHF<EHHIIIHIHHHHIHHHHHHHHHIIHG<1HHIIIIIIIIHIIHHIIIIIIIGIGHEIHIIHH@IHIGIIIIIIIGIIIIIHEIHIIIIIIIIIHHIH@CDDD
@HISEQ:969:HM2KJBCX2:2:1101:2580:13336 2:N:0:ACTATGCA
GTCGGAAATTGTCCCAACTATCCCTATTAATCATTACTTCAGTCCTAGAAACCAACAAAATAGAACCAAAGTCCTATTCCATTATTCCATGCTAATATATTCAAGCAAACATGCCTGCTTTAAACACTCTAATTTTTTCAAAGTAAAAGTCTTGGATCCCTAGCGCACTCAATTAAGAGCACACTAGTTCCCCAAAAGGAAAAGCCCAAAGTTGCAGTACAAACCTTTCGGTTGACGGCAACTATAAGCCCAAAATTCAACTACGAGCTTTTTAACTGCAACAACTTTAATATACGCTATTGGAGCTGGAATTACCGCGGCTGCTGGCACCAGACTTGCCCTCCCAA
+
DDDDDIIIIIIIIIIIIIIIIIIIIIIIIIHIIIIHIIIIHHIIGHHHIIHEHHIIHIIIIIIIIIFHIIIHIHIIIIHHHFHIIHHIIHIIHIIIIIHIHGHIIIIIIIIHIIIIHIHHHIHHHGIIHIIIIHIGIIIIIIIIHIIIIIIHHHIIIIHHIIIIIHIHIHIHHHIIIHHIIHIHIIIIHIIIIIIIHIHIIIIIIIIIIIHIIIHIIIIIIIIIIIIIIIIIIIIIIIIHHHHHHHIIHGIIIIIIHIIIIIIHHIIIIIIIIIIIIIIIIIIIIIHHIIIIIHIIIIIIIIIIIIIIIIIIIIIIIIIIIIIIGIIIIIIIIIIIIIIIIIDDDDD
@HISEQ:969:HM2KJBCX2:2:1101:12763:13740 2:N:0:ACTATGCA
GTCGGAAATTGTCCCAACTATCCCTATTAATCATTACGGTGATCCTAGAAACCAACGAAATAGAATCAGTCCGTCCTATTTCATTATTCCATGCTAATGTATTCAGACGATAGTCTGCTTTAAACACTCTAATTTTTTCAAAGTAACAGTCCTGATTTCTAACCACACCAAATAAATGGCATGAAAGTTCCTCAGAAGGTAGAGATCCATCTCACCAGTACAGACAATTAAGCCTGACCAATGGGTAGACCCCGAAGTTCAACTACGAGCTTTTTAACTGCAACAACTTTAATATACGCTATTGGAGCTGGAATTACCGCGGCTGCTGGCACCAGACTTGCCCTCCAA
+
DDDDDIIIGHIHFGHHIIIIIIIIIHIIHIIIIIIIIIIIIIIIIIIIIIIIIIIIIIHIIIGHIIIIIIIHGHIHIIIIIIIHIIIIIIHIHHIIIIHIIIHHHIIIIIIIIIIIIIHIIIIIIIIIIIIHIIIIHIIIIIIIIIIIIIIIIIIIIIHIIIIIIIHHIIIIIIIIIIIIHIIIIIIIIIHIHIIIIIIIIIIIIIIIIIIIIIIIIIHIIIIIIIIIHIIIIIIIIIIIIIIIIHIIIIIIIIIIIIIIIIIIIIIIIIIIIIIIIIIIIIIIIHIIIIIIIIIIIIIIIIIIIIIIIIIIIIIIIIIIIIIIIIIIIIIIIIIIIIIIIIIDDDDD
@HISEQ:969:HM2KJBCX2:2:1101:6866:14181 2:N:0:ACTATGCA
GTCGGAAATTGTCCCAACTATCCCTATTAATCATTACGGTGATCCTAGAAACCAACAAAATAGAATCATGCCGTCCTATTTTATTATTCCATGCTAATGTATTCAAGCAAAATGCCTGCTTTAAACACTCTAATTTTTTCAAAGTAAAGGTCCTGGTTCCTCGCGGCACCCAATTAAGGACATCGCGGTTCTCCAGAAGGTGAGAAATTGACTACACCAGTTCATACCCCTTAAGGCACGACCGATGTGTCAATCCCGAAATTCAACTACGAGCTTTTTAACTGCAACAACTTTAATATACGCTATTGGAGCTGGAATTACCGCGGCTGCTGGCACCAGACTTGCCCTC
+
DDDDDIIIIIIIIIIIIIIIIIIIIIIIIHIIIIIIIIIIIIIIIIIIIIIIIIIIEHIIIIHIIIHIIIGHIHHHIIIIIIIGIIIIIIIIIIIIIIIIIHHHIIIHIIIIIIIIIIHHIIIIIIIIIIIIIHHIIIIIHIIIIIIIGIIIIIIIIIIIIIIHIIIIIIIIIIIIIIIIIIIIIIIIIIIIIIIIIIIIIIII<IIIHIIIIIIIIIIIIIIHHHIIIIHIIIIIIIIIIHIIIIIHIIIIHIIIIIIIIIIIIIIIIIIIIIIIIIIIHIIIIIIIIIIIIIIIIIIIIIIIIIIIIIIIIIIIIIIIIIIIIIIIIIIIIIIIIIIIIIIIDDDDD
@HISEQ:969:HM2KJBCX2:2:1101:16390:14058 2:N:0:ACTATGCA
GTCGGAAATTGTCCCAACTATCCCTATTAATCATTACGGTGATCCTAGAAACCAACGAAATAGAATCAGTCCGTCCTATTTCATTATTCCATGCTAATGTATTCAGACGATAGTCTGCTTTAAACACTCTAATTTTTTCAAAGTAACAGTCCTGATTTCCCATCACACCAAATAAATGGCATGAAAGTTCCTCAGAAGGTAGAGATCCATCTCACCAGTGCAGACAATTAAGCCTGACCAATGGGTAGACCCCGAGGTTCAACTACGAGCTTTTTAACTGCAACAACTTTAATATACGCTATTGGAGCTGGAATTACCGCGGCTGCTGGCACCAGACTTGCCCTCCAA
+
?DDDAGHHHIHHGGHIIHHFHHHEGGHHGHHHIIIGHHEHIHIHHHGHCHIICFFHIHHIG@G?EGDECG@GHIHDHGIIICGGHHHHC1CG?FHC<FGHIHHHGEHHCHEGGHEHEIHHIHIHHIEHGIHAFHHHIIIIHEFFFHGHHHIHG@HHIIHHEHDIIIIHHHHIIIIHGEHHHHGIHHIIIIHHIIIIHHEGGIIHIIIIIHHHIIIIIIIIIIIIIIHHHHIIIIIHIIHHIGHGGD<IIIIIIIHHIIIIIIIIIIIIHIIIIIIIIIIHIIIIIIHGGGHIIIIIIIIHIIIIIIIIHHHIHIIIHIIIIIIIIIIIIIIIHIIIIIIIHIIDDDDC
@HISEQ:969:HM2KJBCX2:2:1101:2746:14867 2:N:0:ACTATGCA
GTCGGAAATTGTCCCAACTATCCCTATTAATCATTACGGTGATCCTAGAAACCAACAAAATAGAACCATGCCGTCCTATTTTATTATTCCATGCTAATCTATTCAAGCACAAGCCTGCTTTAAGCACTCTAATTTTTTCAAGGTAATAGCTCTGCTTCCCCAACGCACTAACTTAATAGCATGCTGGTTGTTCAGAAGGTAGGAATTCATCAGGCCAGTGCGGACAGTGAAGCCCGACCAACCGACAAACTCCGAAATTCAACTACGAGCTTTTTAACTGCAACAACTTTAATATACGCTATTGGAGCTGGAATTACCGCGGCTGCTGGCACCAGACTTGCCCTCCAA
+
BDDDDIIHIIIHHHIIIIIIIIIIIIIIIIIIIIIIIIIIIIIIIIIIHIIIHIIIIIIHHHHHIIIIIIHHHHHIIIIIIIIIIIIIHIIIIIIIIIIIIDHHIIIHHIHHHHIHIHIIIHHIIIIIIIIIIIIIIIHIIIHIIIIIIIIIIIHIHIIIIIIIIHIIHHHHHIIIIIIHIIIIHHHHHIIIIHIIIHIIIIIIIIIIIGIHHIIIIIIIIIIIIIIIIII=IIIIIIIIIIIIIHHIIIIIIIIIIIIIIIIIHIIIHIIIIIIIIIIIIIIIIIIIHIIIIIIIIIIIIIIIIIIIIIIIIGIIIIIIIIIIIIIIIIIIIIIIIIIIIIICDDDD
@HISEQ:969:HM2KJBCX2:2:1101:13409:15207 2:N:0:ACTATGCA
GTCGGAAATTGTCCCAACTATCCCTATTAATCATTACGGTGATCCCAGAAACCAACAAAATAGAACCATGCCGTCCTATTCTATTATTCCATGCTAATGTATTCGAGCAAAAATGCCTGCTTTAAACACTCTAATTTTTTCAAGGTAAAGGTCCTGGATCCGCAAGACACCCAATAAAGGACATCAAGTTTCTCCAGAAGGTGAGAAATCAACAGTGACAGTTCATACCCCTTAAGGCATGACCATCACGTCAATCCCGAAATTCAACTACGAGCTTTTTAACTGCAACAACTTTAATATACGCTATTGGAGCTGGAATTACCGCGGCTGCTGGCACCAGACTTGCCCTCCAA
+
DDDDDIIIIIIIIHIIHIIIIIIIIIIIIIIIIIIIIIIIIIIIIIIIIIIIIIIIIIIIIIHIEHHEHIHGIHIHIIIIIIGIIIIGHIIIIHHIGHFHIHIIIIHIIIIIIIIIIIIHIIIIIIHIIIHHIIHHHIIIIIIIIIIIIHIHIIIIIHIIIIIIIIIIIIIIIHHHHIIIIIIIIIIIHIIIHHIIIIIIHIIIIIIHHFIIIIIHIIHIIHHIHIIIIIIHIIIIIIIIIIIIIIIHIHGDIHEIIIIIIHHIIIHHHHIIIIIIIIIIIIIIIIIIIIIIIHIIIIIIIIIIIIIIIIIIIIIIIIIIIIIIIIIIHIIIIIIIIIIIIIIIIIIIDDDDD
@HISEQ:969:HM2KJBCX2:2:1101:14883:15396 2:N:0:ACTATGCA
GTCGGAAATTGTCCCAACTATCCCTATTAATCATTACGTCGATCCTAGAAACCAACAAAATAGAATCAAACGTCCTATTTCATTATTCCATGCTAATGTATTCAAGCGCGAGCTTGCTTTAAACACTCTAATTTTTTCAAAGTAACAGTCCTGATTTCCCGCGACACCAAATTAATGACATCGTGGTTCGTCAGAAGGGAGAAACCAATAATGCTAGTACGTACAAAGTACGACCGACATATTAGTCCCGAAATTCAACTACGAGCTTTTTAACTGCAACAACTTTAATATACGCTATTGGAGCTGGAATTACCGCGGCTGCTGGCACCAGACTTGCCCTCCAA
+
ADABDIIIIIIGHCFHEHHIHIHEHCHHIIIHIIIIIHIIHIIHHIHIFHIHIGHIIHGHHIIGHHIIII@H@EHHIHIGHHGEHEHHHIIIIIIIHHIIIIHHIIIIIIHHIIIIIIHHHIIIIIHIHIHHIIIHHIIIIIHIHHHIHHHHIHFHHIIIHIIIHIIIIIIIHHIIIHIHIIIIIIIIIIIIIIIIIIIIIIIIIIIIIIHHIIHIIIIHIHIIIIIIHIHIIIIIIIIHIIIIIIIGIIIIIIIIIIIHIIIIIIIIIIGIIIIIIIIHIIHHIIIIIIIIIIIIIIIIIIIIIHIIIIIIIIIIIIIIIIIIIIIIIIIHIIIIHIIDCDDD
@HISEQ:969:HM2KJBCX2:2:1101:19913:14271 2:N:0:ACTATGCA
GTCGGAAATTGTCCCAACTATCCCTATTAATCATTACAACGGTCCTAGAAACCAACAAAATAGAATCATTGTCCTATTTTATTATTCCATGCTAATCTATTCAAGCACTAGCCTGCTTTAAGCACTCTAATTTTTTCAAGGTAATAGCTCTGCTTCCCCGGCGCACCAACTGAATGGCATGCCGGTTATTCAGAAGGTAGGAACCCATCACCCCAGTACGGACCGTAAAGCCCGACCGACGGACAGACCCCGAAATTCAACTACGAGCTTTTTAACTGCAACAACTTTAATATACGCTATTGGAGCTGGAATTACCGCGGCTGCTGGCACCAGACTTGCCCTCCAA
+
DDDDDIIIIIIIHIIIIIIIIIIIIIIIIIHIIIIIIIIIIIIIIIIIIIIIIIIIIIIIIIIIIIIIIIIIIIIIIIIIIIIIIIIHIIIHIIIIIIIIIHIIIIIIIIIIHHIIHIHIIIIIIIIIIIIIIIIIIIIIIIIIIIIIIIIIIIIIIIIIIIIIIIIIIIIIHIIIIIIIIIIIIIIIIIIIIIIIIIIIIIIIIIIIIIIIIIIIIIIIIIIIIIIIIIIIIIIIIIIIIIIHHIIIIIIIIIIIIIIIIIIIIIIIIIIIIIHIIIIIIIIIIIIIIIIIIHIIIIIIIIIIIIIIIIIIIIIIIIIIIIIIIIIIIIIIIIIIIIIIIDDDDD
@HISEQ:969:HM2KJBCX2:2:1101:9785:16609 2:N:0:ACTATGCA
GTCGGAAATTGTCCCAACTATCCCTATTAATCATTACGGTGATCCTAGAAACCAACAAAATAGAACCATGCCGTCCTATTCTATTATTCCATGCTAATGTATTCGAGCAAAAATGCCTGCTTTAAACACTCTAATTTTTTCAAGGTAAAGGTCCTGGATCCGCAAGACACCCAATTAAGGACATCAAGTTTCTCCAGAAGGTGAGAAATCAACAGCGACAGTTCATACCCCTTAAGGCATGACCATCACGTCAATCCCGAAATTCAACTACGAGCTTTTTAACTGCAACAACTTTAATATACGCTATTGGAGCTGGAATTACCGCGGCTGCTGGCACCAGACTTGCCCTCCAA
+
DDDDDIIIIIIIIIIIIIIIIIIIIIIIIIIIHIFHHHHIIIIIH1CEHIIIFIIIIIIIIGGHIHIIIHIIIHIIIIIIIIHIIIIIICHIGGHIHIEHHIHHIIIIIIHIIIIIIIIIIHHHIHIIIIIIIIIIHIIIIIHIIIIIIIIIIIIIHGIIIIIIIIIIIIIIIIIIIIIIHIHIIIIIIIGIIIIIIIIIIHIIIIIIIIIIIIIIIIIIIIIIIIIIIIIIIIIIIIIIIIIIIIIHIIFHIIIIIIIIIIHIIIIIIHIIHIIIIIIIIIIIIIIIIIIIIIIIIIIIIIIIIIIIIIIIIIIIIIIIIIIIIIIIIIIIIIIIIIIIIIIIIIIIDDDDD
@HISEQ:969:HM2KJBCX2:2:1101:16191:17524 2:N:0:ACTATGCA
GTCGGAAATTGTCCCAACTATCCCTATTAATCATTACTTCAGTCCTAGAAACCAACAAAATAGAACCAAAGTCCTATTCCATTATTCCATGCTAATATATTCAAGCAAACATGCCTGCTTTAAACACTCTAATTTTTTCAAAGTAAAAGTCTTGGATCCCTAGCGCACTCAATTAAGAGCACACTAGTTCCCCAAAAGGAAAAGCCCAAAGTTGCAGTACAAACCTTTCGGTTGACGGCAACTATAAGCCCAAAATTCAACTACGAGCTTTTTAACTGCAACAACTTTAATATACGCTATTGGAGCTGGAATTACCGCGGCTGCTGGCACCAGACTTGCCCTCCAA
+
DDDDDIIIIIIIIIIIHIIIIIIIHIIIIIIIIIIIIIIIIIIIGIHHIIIHHIIIIIIGHIIIHIIHIIIIHIIHIIIIIIIIIIIIIIIIIIIIIIIIIHIIIIIIIIIIIIIIIIIIIIIHHIIIHIIIIIIIIHIIIIIIIIIIIIIIIIIIIIHIIIIIIIIIIHIIIIIIIIIIIIIIHHIIIIIIIIIIHHIIIIIIIIIIIIIIHIIIIIIIIIIIIIIIIIIIIIIIIHIIIHHHHIIIIIIIIIIIHIIIIIIIIIIIIIIIIIIIIIIIIIIIIIIHIIIIIIIIIIIIIIIIIIIIIIIIIIIIIIIIIIIIIIIIIIIIIHIHIIIIIDDDDD
@HISEQ:969:HM2KJBCX2:2:1101:9672:17489 2:N:0:ACTATGCA
GTCGGAAATTGTCCCAACTATCCCTATTAATCATTACAACGGTCCTAGAAACCAACAAAATAGAATCGTTGTCCTATTCTATTATTCCATGCTAATGTATTCTGGCATATGCCTGCTTTAAACACTCTAATTTTTTCAAGGTAAAGGTCTTGGCTCCGAGCAACACCCAATAAAGGGCATTACCCTTCCCCAAGCGGTGAGGCCCAACCGACCAGTACTCGTTACAAGAACGGACCAATCGGCCAAACCCAAAATTCAACTACGAGCTTTTTAACTGCAACAACTTTAATATACGCTATTGGAGCTGGAATTACCGCGGCTGCTGGCACCAGACTTGCCCTCCAA
+
D@DABHHIEECGGGHIIIIIHFHIHHIHHHHGHE@HHHHIHDCHH1FHIIII1GEDHHIIGHHHIIG1<D1DDFGCGEEHHHH??<DFEHFHEEHHGHHFG?GFEGHGIIHHHHIEHCHHHHHHHHHHGEGIHFHEHEHHHHHHIIIHIHHGDIIIIIHHGHHEEHHHHFHHHIHHHHIHIIIIHHHHHGHCCIHHFIHHIIHDHHIIHHCIHIIHHFEHHIIIHHIGIFECFHIHIHHHF?EHIHHHHHIIIIIIIIIIHHIHHEIIIHIIIIIIIHIIIIIIIIIIIIHHIIIGIIIFHIHIFIHHHIIIIIHHHIHHIIIHHHIIIIHGFIHHIIIIDDDDA
@HISEQ:969:HM2KJBCX2:2:1101:13644:17447 2:N:0:ACTATGCA
GTCGGAAATTGTCCCAACTATCCCTTTTAATCATTACGGTGATCCTAGAAACAAACAAAATAGAACGATGACGTCCTATTCTATTATTCCATACTAATGTATTCGAGAAAAAATGCCTGCTTTAAACACTCTAATTTTTTCAAGGTAAAGGTCCTGGATCCGCAAGACACCCAATTAAGGACATCAAGTTTCTCCAGAAGGTGAGAAATCAACAGCAACAGTTCATACCCCTTAAGGCACGTCCATTACGTCAATCCCGAAATTCAACTACGAGCTTTTTAACTGCAACAACTTTAATATACGCTATTGGAGCTGGAATTACCGCGGCTGCTGGCACCAGACTTGCCCTCCAA
+
0<00</1<1<1<DC1C@HH1<1<1<1<D@1<1<1<11<0CE111<<F111<111<C11<C1<1<110<D11<<<00<CC1<1<1<<1<111<11<1<111<<1E@<1&&<HG@13/<AC@H118B8<D8<86B<FFH1$EEBF1<111F(0EE1HBFGCEC:.B7B7FEH?FFEGCC/D/<<D/@/@/@</HC/EGD/CH=HDEHGC@E?GC>D<0<111DFCAC<0DD?GHCD</1.D<//HEFHC:.=F<@C<<DFGFHIFHHHEEIHEC1HGHHIFIIHCHHC1?CD1<<1HHGF<D0CEHHEFEECEF?EF<1D1HDC/DHHHFEECHEG1HHE@@HGIEIHEF@BD@B
@HISEQ:969:HM2KJBCX2:2:1101:7746:18210 2:N:0:ACTATGCA
GTCGGAAATTGTCCCAACTATCCCTATTAATCATTACGTCAATCCTAGAAACCAACAAAATAGAATCAAACGTCCTATTTCATTATTCCATGCTAATGTATTCAAGCGTGAGCCTGCTTTAAACACTCTAATTTTTTCAAAGTAACAGTCCTGATTCCCCACAACACCAAATAAATGACATCATGGTTCGTCAGAAGGGAGAAACCAACAATGCCAGTACGTACCGAGGCACGACCGACATGATGGTCCCGAAATTCAACTACGAGCTTTTTAACTGCAGCAACTTTAATATACGCTATTGGAGCTGGAATTACCGCGGCTGCTGGCACCAGACTTGCCCTCCAA
+
DDDDCIIIIIIIIIIIIIIIIIIIIIIIIIIIIIIIIIIIIIIIIIIIIIIHHIIIIIGHHIIHIIIIIIIIIGIIHIIIIIIIIIHHHIIHGHIIIIIIIIIIIHHIIHIHIIIIIHIIIHIIHIIIIIIIIIIIIIIIIIIIIIIIIIIIIIIHIIIIIIHHHHIIIIIIIIHIIHIIIIIIIIIHIIIIIIIIIIIIIIIIIIIIIIHIIIIIIIIIIIIIIIIIIIIIIIIIIIIIHHHHIIIIIIIIIIIIIIHIHIIIIIIIIIIIIIIIIIIIIIIIIIIIIIIIIIIIIIIIIIIIIIIIIIIIIIIIIIIIIIIIIIIIIIIIIIIIIIIICDDDD
@HISEQ:969:HM2KJBCX2:2:1101:2659:18644 2:N:0:ACTATGCA
GTCGGAAATTGTCCCAACTATCCCTATTAATCATTACGGTGATCCTAGAAACCAACGAAATAGAACCAATCCGTCCTATTTCATTATTCCATGCTAATGTATTCAGACGTTAGCCTGCTTTAAACACTCTAATTTTTTCAAAGTAAAGGTCCTGGTTCCCCGCGGCACCCAATTAAGGACATCGCGGTTCTCCAGAAGGTGAGAAATTGACTACACCAGTTCATACCCCTTAAGGCACGACCGATGTGTCAATCCCGAAATTCAACTACGAGCTTTTTAACTGCAACAACTTTAATATACGCTATTGGAGCTGGAATTACCGCGGCTGCTGGCACCAGACTTGCCCTCCAA
+
@DDDDIHIIIIIHHIHHIIIIIIIIIIIIIIIIIIIGIIIIHIHIIIIIIIIIIIIIHIIHHIIHFHIHIHGHHIIIHEHGHHHIIHIHHHGHIEHHGEGFHGIHHHIHIIIIHIGCHHHHGHEHIFIHFIIHIHHHGHIEHHIIIHHHIIIHIHI?IIIIHHIIIIIIIHHIHHHHGCIIIIIIIFHHIIIIIIHHIIHHIIIIIIIIIIIIHHHIIIHIIIIIIIHIIIIIIIIIIIIIIIIGIHHHHIHHIIHIIHHGFIIIIIIIGIIIIIHFIIIIIHIIIIIIHHGHIIIIIIIIIIIIHIIHIIIIIIIIIIIIIIIIIIIIIIIIIIIIIIIIIIIIIDDDDD
@HISEQ:969:HM2KJBCX2:2:1101:16426:18775 2:N:0:ACTATGCA
GTCGGAAATTGTCCCAACTATCCCTATTAATCATTGCTCACAAATCCAAAAACCAACAAAATACGATAAACGAGCCCTAACTTATTATTCCATGCTAATGTATTCATAACTAACCGCCTGCTTTAAACACTCTAATTTTTTCAAAGTAAAGGTCCTGGATTGCGAACCCAACCCAGCAAAGGGCAGGAACGTTCTCCAGGAAGATGGTAAGCGCGCATCGGCACTCACACACGAAACCGTGGCGGGCCAAGCGCACTATACCAGAAATCCAACTACGAGCTTTTTAACTGCAACAACTTTAATATACGCTATTGGAGCTGGAATTACCGCGGCTGCTGGCACCAGACTTGCCCTCCAA
+
DDDDDIIIIIIHH?HHIIHHIGIHIIIIIIIIIIHHFHHIIIIIIIHIIIIIIIIIIIIIIIIIGHIIIGIGIIHIGHHIHHIIIIIIIFFHIGIIEEHIIDHHIIIIIIIIIIIIEHHIHIHIHHHHIGHHIIIIIIHHHIIIIIIHIHIIIHIIIIIIIHIHHIIIIIIIHHIIHEIIIIHIIIIIIIIIIIHIHIIIIIIIIIIIIIIIHIHHIIIIHIIIIIIIIIHHFHIIIIIIIIIIHIIIIIGIHHIIIIIIIHHFIIHHHIIIIIIIHIHIIIIIHIIIIHIIIIIHHGGHIIIIIIIIIIIIIIIIIIHHHIIIHIIIGIIIIIIIIIIIIIIIIIIHIIIIIDDDDD
@HISEQ:969:HM2KJBCX2:2:1101:14803:19470 2:N:0:ACTATGCA
GTCGGAAATTGTCCCAACTATCCCTATTAATCATTACGGTGATCCTAGAAACCAACGAAATAGAATCAGTCCGTCCTATTTCATTATTCCATGCTAATGTATTCAGACGATAGTCTGCTTTAAACACTCTAATTTTTTCAAAGTAACAGTCCTGATTTCCCATCACACCAAATAAATGGCATGAAAGTTCCTCAGAAGGTAGAGATCCATCTCACCGGTGCAGACAATTAAGCCTGACCAATGGGTAGACCCCGAGGTTCAACTACGAGCTTTTTAACTGCAACAACTTTAATATACGCTATTGGAGCTGGAATTACCGCGGCTGCTGGCACCAGACTTGCCCTCCAA
+
DDDDDIIIIIIIIHIIHIIIIIIIIIIIIIIIIIIIIIIIIIIIIIIIIIIIIIIIHIIIIIHIIIIIIIHIIIIIIIIIIIIIIIIIIIIIHIIIIIIIIHIIIIIIIIIIIIIIIIIIIIIIIIHIIIIIIIIIHIIHIIIIIIIIIIIIHIIIIIIIIIIIIIHHHIIHIIHIIIIIHIIIIIIIIIIIIIIIIIIIIIIIIIIIIIIIIIIIIIIIIIIIIIIIIIIIIIIIIIIIIIIIIHGIIIGIIIIIIIIIIIIIIIIIIIIIIIIIIIIIIIIIIHIIIIIIIIIIIIIIIIIIIIIIIIIIIIIIIIIIIIIIIIIIIIIIIIIIIIIIIIIDDDDD
@HISEQ:969:HM2KJBCX2:2:1101:16181:19836 2:N:0:ACTATGCA
GTCGGAAATTGTCCCAACTATCCCTATTAATCATTACGGCGGTCCTAGAAACCAACAAAATAGAACCGCACGTCCTATTCTATTATTCCATGCTGTAATATTCGAGCAAAGGCCTGCTTTGAACACTCTAATTTTTTCAAAGTAAAAGTCCTGGTCCCCAACACACCCAGTGAAGGGCATGCGGTTCTCCAGAAGAAAAGGCCCGGCCGGACAAGTGCACGCGGTGAGGCGGACCTGCCAGCCAGGCCAAAGGTTCAACTACGAGCTTTTTAACTGCAACAACTTTAATATACGCTATTGGAGCTGGAATTACCGCGGCTGCTGGCACCAGACTTGCCCTCCAA
+
DDDDCIIIIIIIIIIIHIIIIGHIHHIIIIIIIIIIIIIIIIIIIIHHHIIHHIIIIGIGGFHIIIIIIIIIIIIIIIIIIIIIIIIGHHIIIIIHIIIIIIHIIIIIIHHIIIIIIHIIIIIIGHHHHHIIHHHIHIIIIHHIIHHGIHIIGHHIHHHHIHEHIHHIIIIIIIIIIIIIIIIIIHIHIHHIIIHHIIHIIIIIIIIIIII>IIIHHHIIIHIIIIIIIIIIIIIIIIIHIIIIIIHIIIIIIIIIIIIIIIIIIIIIIIIIIIIIIIIIIIIIIIIIIIIIIIIIIIIIIIIIIIHIHIIIIIIIIIIIIIIIIIIIIIHHHIIIIIIDDDDD
@HISEQ:969:HM2KJBCX2:2:1101:19628:21056 2:N:0:ACTATGCA
GTCGGAAATTGTCCCAACTATCCCTATTAATCATTACGGTGATCCTAGAAACCAACAAAATAGAACCATGCCGTCCTATTCTATTATTCCATGCTAATGTATTCGAGCAAAAATGCCTGCTTTAAACACTCTAATTTTTTCAAGGTAAAGGTCCTGGATCCGCAAGACACCCAATAAAGGACATCAAGTTTCTCCAGAAGGTGAGAAATCAACAGTAACAGTTCATGCCCCTTAAGGCATGACCATCACGTCAATCCCGAAATTCAACTACGAGCTTTTTAACTGCAACAACTTTAATATACGCTATTGGAGCTGGAATTACCGCGGCTGCTGGCACCAGACTTGCCCTCCAA
+
BDBDDIIIHHIIEFHHHGIHIHGIIIHIIIIHHIHIIIHHHHHGHHHIIHIIGHHIIGIIIIIIIIIIHIHHGHHIEEHF1GHHHIHIHHII?EHHHIIIGDFHHHHHHIIIIIIIHIIHHIIIIHHIHHIIIIIIHHIIIIIIIIIIIIHIIIIIHHCIHHHIIIIIIIIIIIIIIIIIIIIIIIIIIIIIHIIIIIIIIHIIHIHIHIIIIIIIIHHIHIHIIIIIIIIIIIIIIIIIIIIIIIIIIIHDIIHIIIIIIIIIIGIIIIIIIIIIIIIIIIIIIIIIIIIHIHIIIIIIIIIIIIIIIIIIIIIIIIIIIIIIIIIIIIIIIIIIIIIIIIIIIIIIDDDDD
@HISEQ:969:HM2KJBCX2:2:1101:8758:21331 2:N:0:ACTATGCA
GTCGGAAATTGTCCCAACTATCCCTATTAATCATTACGGTGGTCCTAGAAACCAACAAAATAGAACCACAACGTCCTATTCTATTATTCCATGCTAATCTATTCAAGCAATAGCCCGCTTTAAACACTCTAATTTTTTCAAGGTAATGGTCCTGGCTCCCCAACACACCCAATAAAGGACATGCTGGCTCACCAGAAGGAAGACCCGACAGCAGACAGTACTCGCCAAAGACGGACCGCCCGGCCAGGCCTAAAATTCAACTACGAGCTTTTTAACTGCAACAACTTTAATATACGCTATTGGAGCTGGAATTACCGCGGCTGCTGGCACCAGACTTGCCCTCCAA
+
DDDDCIHHHIIIHHIIIIIIHIIIIIIIIHIHHHIIIIIIIIIHIHHIIIIHHGHIIIGHHHIIHHIHIGHDHHCHIHIHIIIGHFGHIIIHIGI?HHHIIHIIIIHIIIIIIHIHIIIIIIIIIIHHHIHHIHIIIEHHGHHIIIIHIIGHFHGIIIHHGEGEEIIIIIIIHGIIH?FHIHHIIHCGEECIIIIIIIIIHIHIIIIIIIIIIIIIHIIIIHHIIIIIIHHIGIIIIIIIIIIIHIIIIIIIIIIHIIIIIIIIIIIIIIIIIIIIIIIIIHIIIIIGIIIIIHIIIIIIIIIIIIIIIIIIIIIIIIIIIIIIIIIIIIIIIIIIIIIIIDDDDD
@HISEQ:969:HM2KJBCX2:2:1101:15162:22905 2:N:0:ACTATGCA
GTCGGAAATTGTCCCAACTATCCCTATTAATCATTACTTCAGTCCTAGAAACCAACAAAATAGAACCAAAGTCCTAAATTATTATTCCATGCTAATGTATGCACGGCAAATGCCTGCTTTAAACACTCTAATTTTTTCAAAGTAATAGATCCAGATCGCGACTCCACCCAGTGAAGGGCAAAGCCGTTTTCTGGAAGGATGGCAGATGCAACCCGGCACTCACACTCGTAACCGAGGCGGGCCAGGAACATCAAGCCAGAAATCCAACTACGAGCTTTTTAACTGCAGCAACTTTAATATACGCTATTGGAGCTGGAATTACCGCGGCTGCTGGCACCAGACTTGCCCTCCAA
+
DDDDDIIIIIIIIHIIIIIIIIIIIIIIIIIIIIIIIIIIIIIHHIHIIIIIIIIIIIIIIIIIIIIIIHGIIIIIIIIIIIIIIGHGIHHHIGGIIIGFEDFIHHHIIIIIHHHIHHIIIIHIIIIHIIIIIIIHHIIIIIIIHIIHIIIIIHHIIIHIIIIIIHIIIIIIIIIIIIIIIIIIIIIIIIIIIIIIIIIIIIIIIIIIIIIIIIIIIIIIIIIIIIIIIIIIIIIIIIIIIIIIIIIIIIIIIIIIHIIIIIIIIIIIIIIIIIIIIIIIIIIIIHIGIIIIIIIIIIIIIIIIIIIIIIIIIIIIIIIIIIIIIIIIIIIIIIIIIIIIIIIIIIIIDDDDD
@HISEQ:969:HM2KJBCX2:2:1101:12490:23400 2:N:0:ACTATGCA
GTCGGAAATTGTCCCAACTATCCCTATTAATCATTACGTCAATCCTAGAAACCAACAAAATAGGATCAAACGTCCTATTTCATTATTCCATGCTAATGTATTCAAGCGTTAGCCTGCTTTAAACACTCTAATTTTTTCAAAGTAACAGTCCTGTTTCCCTGCAACACCAAATTAATGACATTACAGTTCTTCAAGAAGGAGGAACCAGTAAAGCCAGTGCATACCAGAGGCACGACCAACCTACTAATCCCGAAATTCAACTACGAGCTTTTTAACTGCAACAACTTTAATATACGCTATTGGAGCTGGAATTACCGCGGCTGCTGGCACCAGACTTGCCCTCCAA
+
ADDDDHIIIIIIIIIIGGIIIIIIHHIIIIIIIIIIIIIIIHHHHIGHFHHHHHHIIIIGHIIIIIIIHIHHHCHHFHIIIIIIIIIEHIIIIHIIIFHIIHHIIIHIIIIIGIIIHIIIIIIHHIIIIIIIIIIIIIIIHIIIIIHIHFHIIIIIIIIIIIIIIIIIIIIHGHIIIIIIIIIIIIIIIIIIIIIIIIIIIIHHIIIIII3IIIIIIIIIIIIIIIIIIHGIIHIIIIIIHHHGHIHHIIIIIIIHHIIIIIIIIIIIIIIIIIIIGIIIIIHHGIIIIIIIIIIIIIIIIIIIIIIIIIIIIIIIIIIIIIIIIIIIIIIIIIIIIIIIIDDDDD
@HISEQ:969:HM2KJBCX2:2:1101:16794:23691 2:N:0:ACTATGCA
GTCGGAAATTGTCCCAACTATCCCTATTAATCATTACGGTGATTCAGAAACCAACAAAACAGGACCACCGTCCTATTTTATTATTCCATGCTAATGTATTCAGACGTAAGCCTGCTTTGAACACTCTAATTTTTTCAAGGTAAAGGTCCTGGTTTCCCACCACGCTAAATTAATAACATGATGGTTCCCCAGAAGGTAGAAATTCCACACGTCAGTACAGACAATGCCCGACCAACGGTAGAACCCCGAAATTCAACTACGAGCTTTTTAACTGCAACAACTTTAATATACGCTATTGGAGCTGGAATTACCGCGGCTGCTGGCACCAGACTTGCCCTCCAA
+
BDDDDIIIIIIIIIHHIIIIIHHIIIIIGIHHIHHIHIHCHHIHIIIIIIIHIIIIIIIIIHCEGIHHIIIIIHIIIIIHHHIIIHFHIIHHHHIIIIIIIIIHIIHHHHGIIIIIHIIIIIIIIIHIIIIIIIIIIIIIHGHIIIIIIIIIHIIIIHIIIIIIIIIIHIIIIIIIIIIIHIIIIIIIIIHIIIIIIIIIIIIIIIIIHIIIIIIIIIIIIIIIIIIIIIIIIIIIIIHHGIIIIIIIIIIIIIIIIIIIIIIIIIIIIIIIIIIIIHHHIIIIIIIHHEIIIHIIIIIIIIIIIIIIIIIIIIIIIIIIIIIIIIIIIIIIIIIIIDDDDD
@HISEQ:969:HM2KJBCX2:2:1101:8353:24281 2:N:0:ACTATGCA
GTCGGAAATTGTCCCAACTATCCCTATTAATCATTACTCATTTCCCCAAAAACCAACAAAATTCGAGATACGAGTCCTAAATTATTATTCCATGCTAATGTATTCATAACTTTCAGCCTGCTTTAAACACTCTAATTTTTTCAAAGTAAAGGTCCTGGATTGCGAACCCAACCCAGTAAAGGGCAGGAACGTTCTCCAGGAAGATGGTAAGCGCGCATCGGCACTCACACACGATACCGTGGCGGGCCAAGCGCACTATACCAGAAATCCAACTACGAGCTTTTTAACTGCAACAACTTTAATATACGCTATTGGAGCTGGAATTACCGCGGCTGCTGGCACCAGACTTGCCCTCCAA
+
DDDDDIIIIIIIIIIIIIIHIIIIIIIIIHIIIIIIIIIIIIIIIHIIIIIIHHIIIIIIIIIIGIIHIIIIIIIIIIHHHHIIIIIIIIIIIHFHHHIIIHHHHHIIIIIIIIHGIIIIIIIIIHHIIHHHHGGHIIIIIIIHIIHIIIIIIIHIIIIHIIIIHHHEHIIIHIIIIIIIIIIIIIIIIIIIIIIIIIIIIIIIIIIIIIIHIIIIIIIIIIIHIHIH<IIIHIIIIIIIIIIIIIIIIIIIIIIIHHIIIHIIIIIIIIIIIIIIIIIIIIIIIIIIIIIIIIIIIIHIIIIHIIIIIIIIHIIIIIIIIIIIIIIIIIIIIIIIIIIIIIIIIHIIIIIIIDDDDD
@HISEQ:969:HM2KJBCX2:2:1101:15016:24438 2:N:0:ACTATGCA
GTCGGAAATTGTCCCAACTATCCCTATTAATCATTACAGCGGTCCTAGAAACCAACAAAATAGAACCGATGTCCTATTCTATTATTCCATGCTAATGTATTCGAGCAAAGGCCTGCTTTGAACACTCTAATTTTTTCAAGGTAAAAGTCCTGGTTCCCCACTACGCCCAGTGAAGGGCATAGGGTTCCCCAGGAGGAAAGGCCCGACCGAATCCGTGCGCTCGATTAGGAGGACAGATCAGCCAGGCCCAAGGTTCAACTACGAGCTTTTTAACTGCAACAACTTTAATATACGCTATTGGAGCTGGAATTACCGCGGCTGCTGGCACCAGACTTGCCCTCCAA
+
DDDDDIIGHIFHIIIIIIIIIIIIHHGHHHGHIIIIIGIIGIIIHHHHIIIIIIIIIIIIIIHIIHGIIIHIHHIIHGFHFHIIIIIIIIIHIIIIIIIIIHHHHIIIIHEIIHIIIIIHHFHIHIIHIIIIHHIIIIIIIIIHHIIIIIIHHHIIIIIHIHHIIHIIIIIIIIIIIIIIIIIIIHIIIIIIIIIIIIIIIIIIIIIIIIIHIIIIIIIIIIIIIIIIIIIIIIIIIIIHIGHIIIIIHIIIIIIIIIIIIIIIIIIIIIIIHIIIIIIIHHIIIIIIIIHGIIIIIIIHIIIIIIIIIIIIIHIIIIIIIIIIIIIIIIIIIIIIHIIDDDDD
@HISEQ:969:HM2KJBCX2:2:1101:15457:24544 2:N:0:ACTATGCA
GTCGGAAATTGTCCCAACTATCCCTATTAATCATTACGGTGATCCTAGAAACCAACGAAATAGAATCAGTCCGTCCTATTTCATTATTCCATGCTAATGTATTCAGACGTTAGCCTGCTTTAAACACTCTAATTTTTTCAAAGTAACAGTCCTGATTTCCCATCACACCAAATAAATGGCATGAAAGTTCCTCAGAAGGTAGAGATTCATCTCACCAGTGCAGACAATTAAGCCTGACCAATGGGTAAACCCCGAAGTTCAACTACGAGCTTTTTAACTGCAACAACTTTAATATACGCTATTGGAGCTGGAATTACCGCGGCTGCTGGCACCAGACTTGCCCTCCAA
+
DDDDDIIIIIIIIIIIIIIIIIIIIIIIIIIIIIIIIIIIIIIIIIIIIIIIIIIIIIIIIIIIIIIIIIIIIIIIIHIIIIIIIGIIIEHIIGIIHHIFIFHIIIIIIIIIIGIIIHIHIIIIIHIIIIIH<IIIIH9IIIIII9IIIHIIIIIIIIGHIIIIIIII.IIIIIIIIIIIII;IIIIIIIIIIIGIIIGIIIIGGIIIIGIIIIIIHGIIGIIIIIGIIIIIIIIIIIGIIIIIGHDIIHIIIIIIIIHIIIIIIIIIIIIIIIIIIIIIIIIIIIIIGIIIIIIHHIIIIIIIIIIIIIIIIIIIIIIIIIIIIIIIIIIIIIIIIIIIIIIDDDDD
@HISEQ:969:HM2KJBCX2:2:1101:7967:25166 2:N:0:ACTATGCA
GTCGGAAATTGTCCCAACTATCCCTATTAATCATTACGTCGATCCTAGAAACCAACAAAATAGAATCAAACGTCCTATTTCATTATTCCATGCTAATGTATTCAAGCGTAAGCCTGCTTTAAACACTCTAATTTTTTCAAAGTAACAGTCCTGATTCCCCACGACACCAAATTAATGACATCGCGGTTCTTCAGAAGGTAGGAACCGATAATGCCAGTGCGTACCGAGGCACGACCAACAATTCGATCCCGAAATTCAACTACGAGCTTTTTAACTGCAACAACTTTAATATACGCTATTGGAGCTGGAATTACCGCGGCTGCTGGCACCAGACTTGCCCTCCAA
+
<DD<<FH<C@FF<<<FH=CCEHC<DHEEH@<FCF?HC1FHHHECEE@CCCFF1<1EHCHHHH1CE1CC1110<FCEFHG1<CG<DHHF1F<?F11EHHHHIIHF@1EGHEH>FHH?CHIHHHI1@EGFFG5?F1FFEHHCHFFEFCHHG17EHHH@HH=EH@CFEH@@CHGHCHHHAGDEFGDHEHHGFGEHHHHHFHEHGC<7FHEGC@IIHHHCDEDEEEHFHHH@HHHD@@?FHFHHHFCDEIHC/1<CCG??G@HHHCEHCIHIHGCD11EHHHCEHIHCC<CIHECGGCCCG1<EEHFG@HHHIHHHCH?HDHEC<@CHCEFCEGGHC@EHEC@CD@@@D
@HISEQ:969:HM2KJBCX2:2:1101:17972:25629 2:N:0:ACTATGCA
GTCGGAAATTGTCCCAACTATCCCTATTAATCATTACGTCGATCCTAGAAACCAACAAAATAGAATCAAACGTCCTATTTTATTATTCCATGCTAATGTATTCAAGCGTGCGCCTGCTTTAAACACTCTAATTTTTTCAAAGTAACAGTCCTGATTCCCCACGACACCAAATTAATGACATCGCGGTTCTTCAGAAGGTAGGAACCAATAGTGCCAGTGCGTACCGAGGCACGACCGACAATCTGATCCCGAAATTCAACTACGAGCTTTTTAACTGCAACAACTTTAATATACGCTATTGGAGCTGGAATTACCGCGGCTGCTGGCACCAGACTTGCCCTCCAA
+
DBDDDIIIIIIHIIIIIIIIHIIIIIIIIHIIIIIIIIIIIIIIIIIIIIIIIHIIIIIIIIIIIIIIIIIIHIIIIIII1GHIIIIIIIIHIIIIIIIIIIIIIIIIIIIIIIIHIHHIIHIIIIIIIIIIIIIHIIIIIIIIIIIIIIIIIIIIIIIIIIIIIIIIIIIIIIIIIIIIIIIIIIIIIIIIIIIIIIIIIIIIIIIIIIIIIIIIIIIIIIIIIIIIIIIIIIIIIIIIIIHIIIIIIIIIIIIIIIIIIIIIIIIIIIIIIIIIIIIIIIIIIIIIIIIIIIIIIIIIIIIIIIIIIIIIIIIIIIIIIIIIIIIIIIIIIIIIIIIIDDDDD
@HISEQ:969:HM2KJBCX2:2:1101:9737:26252 2:N:0:ACTATGCA
GTCGGAAATTGTCCCAACTATCCCTATTAATCATTACGGTGATTCAGAAACCAACAAAACAGGACCACCGTCCTATTCTATTATTCCATGCTAATGTATTCAGACATAAGCCTGCTTTGAACACTCTAATTTTTTCAAGGTAAAGGTCCTGGTTTCCCACCACGCCAAATTAATAACATGATGGTTCCCCAGAAGGTAGAAATTCTACACACCAGTACAGACTTGGTAGCCCGACCGACGGTAGAACCCCGAAATTCAACTACGAGCTTTTTAACTGCAACAACTTTAATATACGCTATTGGAGCTGGAATTACCGCGGCTGCTGGCACCAGACTTGCCCTCCAA
+
DDDDDIHHIIIIIIIIIIIIIIIIIIIIIIIIHIGHIICGHIHIIIIGHIHIHIHHHHIIIHHIIIEHHIHIIIIIHIIIIIIIIIHHGHHHIIIIHHHIHGHHHIIIIHHHHHIEHIHHIIIIHHHHIIIIIIIIHIIIHHIHIIIIIIIIIIIHHHHDHHIHEHHIHHHHHFHIIHHHHIIIHHHHHIIHHHIIIHHHHIHIIIIIIIHHIIIIHIHHGGIIIHIIHIHGHIIHHHHIIIHGHHIIIIIIIIIIIHHHHFHIHIIHIHIHHHIIIIIHHHHHIIHEHIIIIIIIIIIIIIIIIIIIIIIIIIHIIIIIIIIIIIIIHIIIHIHIIIIIDDDBB
@HISEQ:969:HM2KJBCX2:2:1101:11919:26501 2:N:0:ACTATGCA
GTCGGAAATTGTCCCAACTATCCCTATTAATCATTACGGTGATTCAGAAACCAACAAAACAGGACCACCGTCCTATTTTATTATTCCATGCTAATGTATTCAGACGTAAGCCTGCTTTGAACACTCTAATTTTTTCAAGGTAAAGGTCCTGGTTTCCCACCACGCTAAATTAATAACATGATGGTTCCCCAGAAGGTAGAAATTCCACACGCCAGTACAGACTATTGCCCGACCAACGGTAGAACCCCGAAATTCAACTACGAGCTTTTTAACTGCAACAACTTTAATATACGCTATTGGAGCTGGAATTACCGCGGCTGCTGGCACCAGACTTGCCCTCCAA
+
ADDDDGIHIIIIHIIIIIIIIGIHIIIIIGGHIIIIIIIIIIIIIIHIIHIIIIIIIIIIIHHIHIHHHHHIHIIIIIIHHIIIIIIHHHHHHIIIIHIHIHGIIIIIIIHIGIHIIIIIHIIHHIIIIIIIIIIIIIIIIIIIIIIHIIHHIIIIIHIIIIIIIIIIIIIIIHIIIIIHGIIIIIHFIHHIIIIIIIIIHIIIHIIIIIIIIIIIIIIIIIHIIIIGIIIHHEHHIIIHHFIIIIIIIIIIIIIIIIIHIIHGIIIIIIHHIIIIIIIIIIIIIIIIIIHIIIIIHIIIIIIIIIIIIIIIIIIIIIIIIIIIIIIIIIHIIIIIIIDDDDD
@HISEQ:969:HM2KJBCX2:2:1101:12811:28042 2:N:0:ACTATGCA
GTCGGAAATTGTCCCAACTATCCCTATTAATCATTACTCTAGTCTCGAAGGCCAACACAATAGGACCAGACTCCTATCACGTTATTCCATGCTAATGTATTCAGAGCATAAGCTTGCTTTGATCACTCTAATTTTTTCAAAGTAACAGCGCCGGAACCGTGACCTAGCGAATTAAGGCCAGGAGCACGCCGCCGACAAAAGGGATGGAAGGGTAGGTGCACACTGAGTACGCGGACCGACCCTTATGACCCAAGATCCAACTATGAGCTTTTTAACTGCAAAAACTTAAATATATGCTATTGGAGCTGGAATTACCGCGGCTGTTGGCACCAGACTTGCCCTCCAA
+
DDDDBHIHIHFHHHHHHIHII?GHIIIIIIIHIIHGHHHHHIIIHIIIHH?GHIIIIIIEGHEHHHHHIHHHEECHFEHHHHHHFHIF@FEEHIHHIEGFHHHGHIIHIIIGIHEGH@<GHIIIIHIHHIH@GHIHHHHGHHHIIIIIIGIIHHHHHHHGHHGHHHHHFCIHHHHHIHEEHHH@IHDIIHHCHIIHIHIGFFGIHGHHIIHHHHCHFGHIIHIIIHIIIIIHGIIIGIIIHF@F<HHECHCHHCGFHFIIIIHHHHEHEEHEHHHHHFGHHIIIHHHIIHHIHHHEIIIHHHHIEFIHIHGCIIHIIHHFHEIIHHIIHIHFHIHHIIIIIDDDDD
@HISEQ:969:HM2KJBCX2:2:1101:14942:28801 2:N:0:ACTATGCA
GTCGGAAATTGTCCCAACTATCCCTATTAATCATTACGGTGATCCTAGAAACCAACAAAATAGAACCATGCGTCCTATTTCATTATTCCATGCTAATGTATTCAGGCAATAGCCTGCTTTAAGCACTCTAATTTTTTCAAGGTAACAGTCCTGCTTCCCCAACGCACCAAATTAATGACATGCTGGTTATTCAGAAGGTAGGAATCCATCACGCCAGTACAGACCCAAAAGCCCGACCAACGGATAAATCCCGAAATTCAACTACGAGCTTTTTAACTGCAACAACTTTAATATACGCTATTGGAGCTGGAATTACCGCGGCTGCTGGCACCAGACTTGCCCTCCAA
+
DDDDDIIIIIIIHIIIIIIIIIIIIIIIIIIIIIIIIIIHIIIIIIIIIIIIHIIIIIIIIIHIIIGIIIGHIGHIIIIIIIIIIIIIIHIHIIIIHIIIIHIHHIGIEIIIIIIIIHIIIIIIIHIIIIIIIIHHIIIIIIIIIIIIIIIIIHHIIIIIIIIIIIIHIIGIIIIIIIIIIIGIIIIIIIIHIIIIIIIIIHIIIIIIIIIIIIIIIIIIIIIIIIIIIIIIIIIIIHIIIIIIHGIIIIIIIIHIIIIIIIIIIIIIIIIIIIIIIIIIIIHIIIIIIIIIIIIIHIIIIIIIIIIIIIIIIIIIIIIIIIIIIIIIIIIIIIIIIIIIIIDDDDD
@HISEQ:969:HM2KJBCX2:2:1101:10149:29556 2:N:0:ACTATGCA
GTCGGAAATTGTCCCAACTATCCCTATTAATCATTACGGTGGTCCTAGAAACCAACAAAATAGAACCACAACGTCCTATTCTATTATTCCATGCTAATCTATTCAAGCAAATGCCTGCTTTAAACACTCTAATTTTTTCAAGGTAATGGTCCTGGCTCCCCGGCACACCCAATAAAGGACATACTGGTTCACCAGAAGGTGGACCCGACACAGGACAGTACTCGCCAAAGACGGACCGCCCGGCCAGGCCTAAAATTCAACTACGAGCTTTTTAACTGCAACAACTTTAATATACGCTATTGGAGCTGGAATTACCGCGGCTGCTGGCACCAGACTTGCCCTCCAA
+
DDDDDIHHIIIIIIIHIIIIIIHHIIIIIIIIIIIIIIIIGIHIIIIIIIIHHIIIIIIIIICGHIHGIIIIIHIHIIFHIIHIIIHIIIIHIIHHIHHHHEHHIIIIGIIIIHHIIIHHHIHIHHIIIIHHIHHIIIHIIIIIIIIIHIIIIIIIIIIHIIIIIIIIIIIIIIIIIIIIIIIIIIIIIIIIIGIIIIIIIIHIIIIIIIIHIIIIIIIIIIIIIIIIIIIIIIIIIIIIIIIHHIIIIIIIIIIIIHIIIIIIIIIIIIIIIIIIIIIIHIIIIIIIIIIIIHIIIIIIIIIIIIIIIIIIIIIIIIIIIIIIIIIIIIIIIIIIIIIIIDDDDD
@HISEQ:969:HM2KJBCX2:2:1101:11942:29613 2:N:0:ACTATGCA
GTCGGAAATTGTCCCAACTATCCCTATTAATCATTACGGCGGTCCTAGAAACCAACAAAATAGAACCGCACGTCCTATTCTATTATTCCATGCTGTAATATTCGAGCAAAGGCCTGCTTTGAACACTCTAATTTTTTCAAAGTAAAAGTCCTGGTCCCCAACACACCCAGTGAAGGGCATGCGGTTCTCCAGAAGAAAAGGCCCGGCCGGACAAGTGCACGCGGTGAGGCGGACCTGCCAGCCAGGCCAAAGGTTCAACTACGAGCTTTTTAACTGCAACAACTTTAATATACGCTATTGGAGCTGGAATTACCGCGGCTGCTGGCACCAGACTTGCCCTCCAA
+
DDDDDHHIIHHIHHGHHIIIIIIIIEHIHHHHIIGFH@HIIIIHHFEHGHI1<DHHCHIIIFHHHIIDHIC?CCHHHHHIHIIIIIICEH@?GFEIIIIIHHHHHFEHFHFHIIIHHFIHHHIIIIIHIIHHHHEHHIHHIFGHIIIHHHIIHHHHHHHIHHGEHEHHHIIIIHIHHIIIIIIIIHIIIIIIIIIIHHHIIIHIIIIIIIIIIIHIHIIIIIIHGIIIIIIIGGIIHIIIIIHIIIHHIHIIIIIIIIIIIIIIIIIIIIIIIIIIIIIIIIHHIIIIIIIIHIIIIIIIIIIIIIIIIIIIIIIIIIIIIIIIIIIHGIIIIIIIIIIDDDDD
@HISEQ:969:HM2KJBCX2:2:1101:6413:29638 2:N:0:ACTATGCA
GTCGGAAATTGTCCCAACTATCCTATTAATCATTACGTCGATCCTAGAAACCAACAAAATAGAATCAAACGTCCTATTTCATTATTCCATGCTAATGTATTCAAGCGTAAGCCTGCTTTAAACACTCTAATTTTTTCAAAGTAACAGTCCTGATTCCCCACGACACCAAATTAATGACATCGCGGTTCTTCAGAAGGTAGGAACCAATAATGCCAGTGCGTACTGAAGCACGACCAACAATTTGATCCCGAAATTCAACTACGAGCTTTTTAACTGCAACAACTTTAATATACGCTATTGGAGCTGGAATTACCGCGGCTGCTGGCACCAGACTTGCCCTCCAA
+
D<@D@CED?HHHGC@E?ECH?<FH@GHHEGEEHHGH?F@CDEE=CHHHIHFHHHIH?HHHFHGHHHH@HEEHHHHHCHH?1DHHGH1FGHCGC1IHIHIIIIGIIHHHHIHHIIIHIIIHGHHHHIHHHFGAEIIIIIIIHHHHHHIIIIHHHIGIIGHIIHHHGHHGG?HIIIIHGHDHIIHI>IHIHIIIIHHHGHGIIIHHGEGIIHIIHEI<IIIIIIII<IHHCH=HFIHHHGECIHFGIHGCIIHFIIIHHIIIIIIIIIIIIIHHGGIIIHIIIIHHHHGHEGEEDHIIIIIIIIIHEIIIHHIIIIIIIHIIHIIIIIIIIIIIHIHIHGID@@BD
@HISEQ:969:HM2KJBCX2:2:1101:6230:30035 2:N:0:ACTATGCA
GTCGGAAATTGTCCCAACTATCCCTATTAATCATTACGGTGATCCTAGAAACCAACAAAATAGAACCATGCCGTCCTATTCTATTATTCCATGCTAATGTATTCGAGCAAAAAATGCCTGCTTTAAACACTCTAATTTTTTCAAGGTAAAGGTCCTGGATCCGCAAGACACCCAATAAAGGACATCAAGTTTCTCCAGAAGGTGAGAAATCAACAGTGACAGTTCATACCCCTTAAGGCATGACCATCACGTCAATCCCGAAATTCAACTACGAGCTTTTTAACTGCAACAACTTTAATATACGCTATTGGAGCTGGAATTACCGCGGCTGCTGGCACCAGACTTGCCCTCCAA
+
DDDBDDHHHHIHIHIIHIIIIIHIIIIH?GHHIIHHHHIIIIIIFECHHHIHIFIIIHFCGECGEHHHHHII/DEHHIGHHHHIHIHIIEHIHHIHIHFEEDGHIHHHHFEHHGHHHGIIIIIHHHGIHIGHHHHIHEHHEHIHHGHIIHHGCGIHHIHHHHIHHHIIHIHHHHHIHHIIIIIIIHHHIHHFIIHIEHHIIIIIIIIHGIHIIIIIHHGIIIIIIIIII=IIHIIHHIIIIIHHHIIIIIHHDHHDIIIIIIIIHHEIIIHIIIHIIHHIIHGIIIIIIHHHHHHIHGHHIIIIIIIIIIIIIHIIIIIHIIIIHIIIIIIIHGIIHIIIIIIIIIGIIDDDCD
@HISEQ:969:HM2KJBCX2:2:1101:5604:30894 2:N:0:ACTATGCA
GTCGGAAATTGTCCCCAACTATCCCTATTAATCATTGCTCACAAATCCAAAAACCAACAAAATACGATAAACGAGCCCTAACTTATTATTCCATGCTAATGTATTCATAACTAACCGCCTGCTTTAAACACTCTAATTTTTTCAAAGTAAAGGTCCTGGATTGCGAACCCAACCCAGCAAAGGGCAGGAACGTTCTCCAGGAAGATGGTAAGCGCGCATCGGCACTCACACACGAAACCGTGGCGGGCCAAGCGCACTATACCAGAAATCCAACTACGAGCTTTTTAACTGCAACAACTTTAATATACGCTATTGGAGCTGGAATTACCGCGGCTGCTGGCACCAGACTTGCCCTCCAA
+
DDDDCIIIIIHHIHHHIIIIIIIIIIIIIIIIIIIIHHHFHIHIIEHIIIIIIHIIIIIIIIIIIIIIHIIIHIIIIIHHHIIIGIIIHHHIIIHIHHI<GGDGHHIIIIIIIIIIHIHHGFHHIIIIIIHIIHIHHHHHIIIIIIIIIIIHHFIIIHGG@HHHIIIIIIECHGHIHHHIIIIHIIIIIHHIHHHGHFIHIIIIIHIIIIHIIIIHHHHHHIHHCFHHHIIIIHHHHIIHCIIIIIIIIIIIIIIIIHIIIIIIIIIHIIIIIIIIIIIIIIIIIIIIIIIIHIHHHHGIIHIIIIIIIIIIIIIHIIIIIHIIIIIIIIIIIIIIIIIIIIIIIIIIIIIIIIDDDDD
@HISEQ:969:HM2KJBCX2:2:1101:12557:30419 2:N:0:ACTATGCA
GTCGGAAATTGTTCCCAACTATCCCTATTAATCATTACGTCAATCCTAGAAACCAACAAAATAGGATCAAACGTCCGATTTCATTATTCCATGCTAATGTATTCAAGCGTTAGCCTGCTTTAAACACTCTAATTTTTTCAAAGTAACAGTCCTGTTTCCCTGCAACACCAAATTAATGACATTACAGTTCTTCAGAAAGGAGGAATCAGCGAAGCCAGTACATACCAAAGGCACGACCAACCTGCTAACCCCGAAATTCAACTACGAGCTTTTTAACTGCAACAACTTTAATATACGCTATTGGAGCTGGAATTACCGCGGCTGCTGGCACCAGACTTGCCCTCCAA
+
DDDDAHIIHIGHHHIIHHIIIIGIGIIIIIIHHIIIHIIIIIGFHIHIIIIIIHIIIIHIIIHCCHIIICHIHHIIHHCGHHICEHHHHIIEEEEHHHIIIGIIHIHIIIIIIIIIIIIIIHIGHHIIIIIIIIIIHGHIIIIHIIIIIIIHGHHGHHIIIIIIIIIIIIHHEGIIIIIIIIIIIIIIHIIIIIIIIIIIIIIIIHIHIIIII=EIIHHIHIIIIIIIHGIIIIIIHIIIIGIIHHIIIGIIIIIIIIIHIIIHIIHHIIIIIIIIIIIIIIIIIIIIIIIIIIIIIIIIIIIIIIIIIIIIIIIIIHIIIIIIIIIIIHIIIIHHHIIIIIDDDAD
@HISEQ:969:HM2KJBCX2:2:1101:3762:30652 2:N:0:ACTATGCA
GTCGGAAATTGTCCCAACTATCCCTATTAATCATTACGGTGATCCTAGAAACCAACGAAATAGAATCAGTCCGTCCTATTTCATTATTCCATGCTAATGTATTCAGACGATAGTCTGCTTTAAACACTCTAATTTTTTCAAAATAACAGTCCTGATTTCCCATCACACCAAATAAATGGCATGAAAGTTCCTCAGAAGGTAGAGATCCATCTCACCAGTGCAGACAATTAAGCCTGACCAATGGGTAGACCCCGAGGTTCAACTACGAGCTTTTTAACTGCAACAACTTTAATATACGCTATTGGAGCTGGAATTACCGCGGCTGCTGGCACCAGACTTGCCCTCCAA
+
DDDDDHIIIIIIIIIIIIIIIIGIIIIIIIIIIIIIIIIIIIIIIIIIIIIIFIHHHIIHIHHHHIIIIIHIHIHIIIIIIHIIHIIIIIHIHHHIIIIIIIIIIIIIIIIIIIIIIIIIIIIIHIIHIIIIIIIIIHHIHHIIIIIIHIHIIIIIIIIIIIIIIIIIIIIIIIIIIIIIIIIIIIIIIIHIIIIIIIIIIIIIIIIIIIIIIIIIIIIIIIIIIIIIGIIIIIIIIIIIIIIIIHFIIIIIIIIIIIIIIIIIIIIIIIIIIIIIIIIIIIIIIIIIIIIIIIIIIIIIIIIIIIIIIIIIIIIIIIIIIIIIIIIIIIIIIIIIIIIIIIIDDDDD
@HISEQ:969:HM2KJBCX2:2:1101:13913:29790 2:N:0:ACTATGCA
GTCGGAAATTGTCCCAACTATCCCTATTAATCATTACGGTGATCCTAGAAACCAACGAAATAGAATCAGTCCGTCCTATTTCATTATTCCATGCTAATGTATTCAGACGTTAGCCTGCTTTAAACACTCTAATTTTTTCAAAGTAACAGTCCTGATTTCCAATCACACCAAATTAATGACATGAAAGTTCCTCAGAAGGTAGAGATTTATCTCACCAGTACAGACAATTAAGCCTGACCAATGGGTAAACCCCGAAGTTCAACTACGAGCTTTTTAACTGCAACAACTTTAATATACGCTATTGGAGCTGGAATTACCGCGGCTGCTGGCACCAGACTTGCCCTCCAA
+
DDDDDIIIIIHIEHHFHIIIIIIIIHHIIIIIIIIIICGGHIIIIIIFHHIIIHHGHHHIHIHHEHHIHIIIIIHIIIIHIIIIIIIGHHIGGHHIIIIHIIIIIIIHIIIIIHIHHIHIHHHHHHHHHHHIIIGIIHIIHHIIIIHIIIIIIHHGHHIIIIIIIIIHHIIIHHEHIIHIIIIIIIIIHIIIHIIIIHIIIIIIIIIIHHIIIIIHIIIIIIIIIIIIIGIIIIIIIIIHHIIHGFDHIIIIIIIIIIIIIIIIIIIIIIIIIIIIIIIIIIIIIIHHIHIIIIIIIIIIIIIIIIIIIIIIIIIIIIIIIIIIIIIIIIIIIIIHIIIIIIIDDDDD
@HISEQ:969:HM2KJBCX2:2:1101:5741:30325 2:N:0:ACTATGCA
GTCGGAAATTGTCCCAACTATCCCTATTAATCATTACGTGGTCCTAAAACCAACAAAATAGAACCATCGTCCTATTTTATTATTCCATGCTAATGTATTCAAGCAAAAATGCCCGCTTTAAACACTATATTTTTTTCAAAGTAAAAGTCCTAGTTCATTGAAACACCCAAGAGCATCCCAATTCACCAGAAGGTAAGAAATTGGCTACACACCGATTCATGCCCCTAAAGGCATGACCGATATATCCCAATCCCGAAATTCAACTACGAGCTTTTTAACCGCAACAACACTAATATACGCTATTGGAGCTGGAATTACCGCGGCTGCTGGCACCAGACTTGCCCTCCAA
+
DDDDDIHIIIIHIIIIIIIIIIIIIIIIIIHIIIIIIIIIIIIIIHHHIIIIHIIIIIIIHHHIIIIIIIIHIIIIIIIIIIHHIFIIIIIIIHHIIIHIIHHIIHIIIIIIIIIIHIIHHHHHHIIIIIIIIIIIIIIIIHHIIIIIIIHIIIIIIHHHHHIIHIHHIIHHHHFHHIIIIIHIIIHHIIHHIIIIIIIIIIIIIIHIIIIIIIIIIIIIIIIIIIIIIIIIIIIHIIIIIIIIHHHFIHHIIIIIIIIIIIIIIHIIIIIIIIIIIIHHIIIIIIHHHIIIIIIIIIIIIIIIIIIIIIIIIIIIIIIIIIIIIIIIIIIIIIIIIHIIIIIIDDDDD
@HISEQ:969:HM2KJBCX2:2:1101:13257:31195 2:N:0:ACTATGCA
GTCGGAAATTGTCCCAACTATCCCTATTAATCATTACGTCAATCCTAGAAACCAACAAAATAGGATCAAACGTCCTATTTCATTATTCCATGCTAATGTATTCAAGCGTTAGCCTGCTTTAAACACTCTAATTTTTTCAAAGTAACAGTCCTGTTTCCCTGCAACACCAAATTAATGACATTACAGTTCTTCAAGAAGGAGGAACCAGTAAAGCCAGTACATACCAGAGGCACGACCAACCTACTAATCCCGAAATTCAACTACGAGCTTTTTAACTGCAACAACTTTAATATACGCTATTGGAGCTGGAATTACCGCGGCTGCTGGCACCAGACTTGCCCTCCAA
+
DDDDDIHIIIIIIIIIIIIGIIIIIHIIIIIIIIIIIHIIIHHIIIIIIIIHIIIIIHIIIIGHHIIIHIIIIIHHIIIIGHHHHIIIFIHIIIIIIIIIHIIIIIIIIIIIHHHIIIIIIIIHIIIHIIIIIHHIIIHIIIIIIIHHIIHIIHIIIHHIIIIIIIIHIIHHIIIIIIIIIIIIIIIIIIHIIIIIIIIIIIIIIIIIIIIIIIHIIIIIIIIIIIIIIHIIIIIIIIHIIHHDHIHEIIHIIHIHGIIHIIIIIHHIIIIIIIIIIIIIIIIIIIIIIIIIIIHIIIIIIIIIIIIIHIIIIIIIIIIIIIIIIIIIIIIIIIIIIIIIIDDDDD
@HISEQ:969:HM2KJBCX2:2:1101:9070:31634 2:N:0:ACTATGCA
GTCGGAAATTGTCCCAACTATCCCTATTAATCATTACGGTGATCCTAGAAACCAACGAAATAGAACCAATCCGTCCTATTTCATTATTCCATGCTAATGTATTCAGACGTTAGCCTGCTTTAAACACTCTAATTTTTTCAAAGTAACAGTCCTGATTTCCTATCACACCAACTAAATGGCATGAAAGTTCCTCAGAAGGTAGAGATTTATCTCACCAGTACAGACAATTAAGCCTGACCAATGGGTAAACCCCGAAGTTCAACTACGAGCTTTTTAACTGCAACAACTTTAATATACGCTATTGGAGCTGGAATTACCGCGGCTGCTGGCACCAGACTTGCCCTCCAA
+
DDDDDIHIIIIIHHIIIHIIIIGIIIIIIIIGIIIIIIGIIIIIIIIIIHIHIIHIHHIGIIHHIIFHHIHHHIHIIIIIIHIIIIIIHHHHIIIIIIIIHHIIHIIIIIIIHIIIIIHIIIIHHIIIIIIIHIHHIIIIIHIIIIIIHHIIIIIIIIIHIIIIIIIIIIIHIIIIIHIIIIIIIIIIIIIIIIIIIIIIIIIIIIIIIHIIIIIIIIIIIIIIIHIIIIIIIIIIIIIIIIIHIHIIIIIIIIIIIIHIIIIIIIIIIIIIIIIIIIIIIIIIIIIIIIIIIIIIIIIIIIIIIIIIIIIIIIIIIIIIIIIIIIIIIIIIHIIIIIIIIIIDDDDD
@HISEQ:969:HM2KJBCX2:2:1101:4628:31623 2:N:0:ACTATGCA
GTCGGAAATTGTCCCAACTATCCCTATTAATCATTACGGTGGTCCTTGAACCAACAAAATAGAACCACAACGTCCTATTCTATTATTCCATGCTAATCTATTCAAGCAAAAGCCTGCTTTAAACACTCTAATTTTTTCAAGGTAATGGTCCTGGCTCCCCGGCACGCGCAATTAAGCACATACCGATTCACCAGAAAGATAGACCCGACGACAGAACAGTACTCGCCAGAGACGGACCGTCCGGCCAGGCCTAAAATTCAACTACGAGCTTTTTAACTGCAACAACTTTAATATACGCTATTGGAGCTGGAATTACCGCGGCTGCTGGCACCAGACTTGCCCTC
+
DDDCDIHHIHIIIIIIIIIIIIGIIIIIIIIIIIIIIIHHIIIIIIIIIIIIIIIHIIIIIHIIIIIIIIIIGHHIIHHHIIIIGIHIIIHIGIIIHIIIIHIIIHHIIHIHIHIIIIIGHIIIIIHHIHIIIIIHIIIIIHHIIHHHHIIHHDHHIIIIIIIIIIIIIIHIHIIIIIIIHHHIIIHHHIIIIIIIIHIIIIIIIIHHIIHGHIIIIIIIIHHIHIIIIHIIIIIIHIIIIHFHIIIIIIIIIIIIIHIIIIIHHIIHIIIIIIIIIIIIIIIIHIIIIIGIIHHIGIHIIIIIIIIIIIIIIIIIIIIIIIIIIIIIIIIIIIIIIIIDDDDD
@HISEQ:969:HM2KJBCX2:2:1101:5306:32645 2:N:0:ACTATGCA
GTCGGAAATTGTCCCAACTATCCCTATTAATCATTACGTCAATCCTAGAAACCAACAAAATAGAATCAAACGTCCTATTTCATTATTCCATGCTAATGTATTCAAGCGTAAGCCTGCTTTAAACACTCTAATTTTTTCAAAGTAACAGTCCTGATTCCCCACGACACCAAATTAATGACATCGCGGTTCTTCAGAAGGTAGGAACCGATAATGCCAGTGCGTACCGAGGCACGACCAACAATTCGATCCCGAAATTCAACTACGAGCTTTTTAACTGCAACAACTTTAATATACGCTATTGGAGCTGGAATTACCGCGGCTGCTGGCACCAGACTTGCCCTCCAA
+
DDDDDHIIIIHHHHIIIIIIGHIIIIIIIIIGHIHIIIIIIIIHIIIGHHIHIHIHHIGHIIIIIHHIGIIIIIIIIHHIGIIIIIHIIIIGEHHGIIIIIIHIHHIHIIIIIIIIIIIIHIIIIIIHIIIIIIIIHIIIHIGHIIIIIIIIIIIIHIIIIIIIIIIHIIIIIIIIIIIIIIIIIIIIIIIIHIIIHIIIIIIIIIHIIII<<IIIIIIIIIIIIIIIII=IIIIIIIIIIHEFIIIHHIIIIIIIIIIIIIIIIIIIIIIIIIIIIIIIIIIIIIIIIIIIIIIIIIIIIIIIIIIIIIIIIIIIIIIIIIIIIIIIIIIIIIIIIIIIDDDDD
@HISEQ:969:HM2KJBCX2:2:1101:6139:32770 2:N:0:ACTATGCA
GTCGGAAATTGTCCCAACTATCCCTATTAATCATTACGTCGATCCTAGAAACCAACAAAATAGAATCAAACGTCCTATTTCGTTATTCCATGCTAATGTATTCAAGCGTGAGCCTGCTTTAAACACTCTAATTTTTTCAAAGTAACAGTCCTGATTCCCCATGACACCAAATTAATGACATCATGGTTCGTCAGAAGGTAGGAATCAATAATACCAGTACGTACAATAGCACGACCAATAAATTGATCCCGAAATTCAACTACGAGCTTTTTAACTGCAACAACTTTAATATACGCTATTGGAGCTGGAATTACCGCGGCTGCTGGCACCAGACTTGCCCTCCAA
+
DDDDDGHIIIIHIIIIIHHHIIIIICHIIIIHIIIIIIIIIIIIIIFHIGIGHHGIGHGHIIIHIIIGGHIHIIIIIIHIIIHH?FHHHHIIIIIFHIIIHGHHIGHHHIHIIHHHIIHGHIIIIIIIIIIIIGHHHHIIIIIIIIIIIIIIIHIIIHIIIIHHIIHHIIIHIIIIIIIIHHIIH:HIHHIIIIIIIIIIIIIIHIIIHHHIIIIIHHHIHIIIIIIIIIIIIIIIIIGIIHHHIIGIIIIIIIIIIIIIHIIIIIIIIIIIHIIIIHHHHIIIHHHIIIIIHIIIGIIIIIIGIIIIIIIIIIIIIIIIIHIIIIIIIIIIIIIIIIIIDDDDD
@HISEQ:969:HM2KJBCX2:2:1101:19047:32593 2:N:0:ACTATGCA
GTCGGAAATTGTCCCAACTATCCCTATTAATCATTACGGTGATCCTAGAAACCAACGAAATAGAACCAATCCGTCCTATTTCATTATTCCATGCTAATGTATTCAGACGTTAGCCTGCTTTAAACACTCTAATTTTTTCAAAGTAACAGTCCTGATTTCCTATCACACCAACTAAATGGCATGAAAGTTCCTCAGAAGGTAGAGATTTATCTCACCAGTACAGACAATTAAGCCTGACCAATGGGTAAACCCCGAAGTTCAACTACGAGCTTTTTAACTGCAACAACTTTAATATACGCTATTGGAGCTGGAATTACCGCGGCTGCTGGCACCAGACTTGCCCTCCAA
+
DDDDDIIIIIIIIIIIIIIHIIIIIIHIIIGIIIIIIIDHHIIGHIIIIIIIIIIIIHIIIIIIHHHHIIIIIIIIIHIIIHIIIIIHHIIIHIIHHHIIHGHHIIIIIHHIIIIIIIHIIIIHIIIIIIIIIIIIIIIHHIIIIIIHIHIIIIIIIIIHHHIIIHIHIIIHHHHIIIHIIHIIIHHHFIHIIHIIIIIIIIHHIIHIIIIIIIIHI<IIII<HHIIIIIIIIIIIIIIIIIIHHGDIIIIIIIIIIIIIIIIIIIIIIIIIIIIIIIIIIIIIIIIIHHIIHIHIIIIIIIIIIIIHIIIIIIIIIIIIIIIIIIIIIIIIIIIHIIIIIIIDDDDD
@HISEQ:969:HM2KJBCX2:2:1101:11573:33551 2:N:0:ACTATGCA
GTCGGAAATTGTCCCAACTATCCCTATTAATCATTACGGTGATCCTAGAAACCAACAAAATAGAACCATGCCGTCCTATTTTATTATTCCATGCTAATCTATTCAAGCACTAGCTTGCTTTAAGCACTCTAATTTTTTCAAGGTAATAGCTCTGCTTCCCCAACGCACCAAATTAATGACATGAAGGTTATTCAGAAGGTAAGAATCTATCAAATCAGTACGAACAGTGAAGCCCGACCGATAGACAGATTCCGAAATTCAACTACGAGCTTTTTAACTGCAACAACTTTAATATACGCTATTGGAGCTGGAATTACCGCGGCTGCTGGCACCAGACTTGCCCTCCAA
+
DDD@DHIIIHHHIIIIIIIHIIIIIIIIIIIIIIGHIIIIIIIIIIHIIIIIIIIIHIIIIIIIHHIIIHEHH<CEHIIIIIIIIIIIIIIHIIIIIIIHHHHHIHHIIHHIHHIHIIIHIIIIHIIHIIIHIFHHIIIIIIIIIIIIIIIIIIIIIHIIHHHIHDHIIIIIIIIHHHHFGIIIIIIIIIIIIIIIHIIIIIHHGIHIIIIIHHHIIIIIFGIIIHIIIIHHHIIIHHHIIIIIIHGIIIIIIIIIIHIHFHIHHIIIIHHIIIIIIGIIIIIHHGHHIHHGIIIIGIIIIIIIIIIHIIIHIIIIIIIIIIIIIIIIIIIIIHGEIIIIIIIDCCDD
@HISEQ:969:HM2KJBCX2:2:1101:6653:33494 2:N:0:ACTATGCA
GTCGGAAATTGTCCCAACTATCCCTATTAATCATTACGTCGATCCTAGAAACCAACAAAATAGGATTAACGTCCTATTTCATTATTCCATGCTAATGTATTCAAGCGTTAGCCTGCTTTAAACACTCTAATTTTTTCAAAGTAACAGTCCTGATTTCCCGCAACACCAAATTAATGACATCACGGTTCGTCAAGAAGGAGGAATCAGTAAAGCCAGTACATACCGAAGGCATGACCAACTTACTAACCCCGAAATTCAACTACGAGCTTTTTAACTGCAACAACTTTAATATACGCTATTGGAGCTGGAATTACCGCGGCTGCTGGCACCAGACTTGCCCTCCAA
+
BDDDCIIIIIIIIHIIIIIIIIIIIIIIIIIIIIIIIIIIIHIIIIIHIIHIIIIHIIIIIIIGHHEHHIIIIIIIIIIIIIHIIGHHIICHIIIIIIIIIHHIHIHIIHHGHIIHHIIHIHIHHFHHHIIHIHIIIHHEHHIIIIIIIIIHIIIHIIIIIIIIHHIIIIHIHGHHHHIHIHHIIIIIHHIIGGHIIIIIIIIIIIHHIHIHFIIIHIHIIHIIIIHHIIIIIIHHIIIIIHHGHGIIIIIIIIIHGIIHEHHHHIIIHIIIIIIIHIIIIIIIHHHHIHHIIIIIIIIHIHIHIIIIIIIIIIIIIIIIIIIIIIIIIIIIIIIIIIIIDDDDD
@HISEQ:969:HM2KJBCX2:2:1101:2216:33696 2:N:0:ACTATGCA
GTCGGAAATTGTCCCAACTATCCCTATTAATCATTACGGTGATCCTAGAAACCAACGAAATAGAATCAGTCCGTCCTATTTCATTATTCCATGCTAATGTATTCAGACGTTAGCCTGCTTTAAACACTCTAATTTTTTCAAAGTAACAGTCCTGATTTCCCATCACACCAAATAAATGACATGAAAGTTCCTCAGAAGGTAGAGATTTATCTCACCAGTGCAGACAATTAAGCCTGACCAATGGGTAAATCCCGAAGTTCAACTACGAGCTTTTTAACTGCAACAACTTTAATATACGCTATTGGAGCTGGAATTACCGCGGCTGCTGGCACCAGACTTGCCCTCCAA
+
@D@@DIIIIGFHHIE@HHEHHHECHEHIIHIF@C@HHH0DGGHHHH?GHHHHEEFDGFDHHHH?G1CE1DC@E<D/DGFFHFEIHIIHEF@H?EHHFEIHIGEIHHHEGEHIHEHHIGEHHIIIHI?EHHHHHIIIAEFCH@GHH7@FHGHHIFHHHHFF1DGIHHH@DHEIHIHHIIHCIIIHHG0GGEIIIIIHHECIIHIHIIHEHHFIIIIHIIHEHHFIHHHEHFHEF@HHHHFHHHHF@F<D/A?EH@HIIIIHHHGIIHHIHIHIIIHGCIIIHHHEIHHG?HIIIHIIHCCHCFHHCFHIIHHFHIIHIIIHIIIIIIIIIIHHGEHIHIIIIIIDADB@
@HISEQ:969:HM2KJBCX2:2:1101:16531:33441 2:N:0:ACTATGCA
GTCGGAAATTGTCCCAACTATCCCTATTAATCATTACGTCGATCCTAGAAACCAACAAAATAGAATCAAACGTCCTATTTCATTATTCCATGCTAATGTATTCAAGCGCGAGCTTGCTTTAAACACTCTAATTTTTTCAAAGTAACAGTCCTGATTTCCCATGACACCAAATTAATGACATCGTGGTTCGTCAGAAGGGAGAAACCAATAATGCTAGTACGTACAAAGTACGACCGACATATTAGTCCCGAAATTCAACTACGAGCTTTTTAACTGCAACAACTTTAATATACGCTATTGGAGCTGGAATTACCGCGGCTGCTGGCACCAGACTTGCCCTCCAA
+
DDDDDIIIIIIIIIIIIIIIHHHIIHIIIIIFHIIIIIIHIIIIIGIIIIIIGHHIHIIIII@HIIGHGIHHCHIIHIHHIIIIIIIIHIIIIIIIIHIIGIHHHIIIIIIIIHIIIIIHHIIIIIIHIIIHIIIIIIIIHHIIIIIIHIIIIIHIIIIIIHIHIIIIIIIHIIIIIIIIIIHIIIIHIIIIIIIIIIIIIIIIIIIIIGHGIGIIIIIIIHIIIIIIIIIIIIIIIIIIIHHHIHIIIIIIIIIIIIIIIIIIIIIIIIIIIIIIIIIIIIIIHHIIIIIIIIIIIIIHIIIIIIIIIIIIIIIIIIIIHIIIIIIIIIIIIIIIIIIDDDDD
@HISEQ:969:HM2KJBCX2:2:1101:9229:34000 2:N:0:ACTATGCA
GTCGGAAATTGTCCCAACTATCCCTATTAATCATTACGTCGATCCTAGAAACCAACAAAATAGAATCAAACGTCCTATTTCATTATTCCATGCTAATGTATTCAAGCGTGAGCCTGCTTTAAACACTCTAATTTTTTCAAAGTAACAGTCCTGATTCCCCACAACACCAAATAAATGACATCATGGTTCGTCAGAAGGGAGAAACCAACAATGCCAGTACGTACCTAGGCACGACCGACATGATGGTCCCGAAATTCAACTACGAGCTTTTTAACTGCAGCAACTTTAATATACGCTATTGGAGCTGGAATTACCGCGGCTGCTGGCACCAGACTTGCCCTCCAA
+
DDDDDIIIIIIHEHIIIIIIIIIIIIIIIHIHIIIIIIIIIGIHIIIIIIIHIIIIHIIIHHIHHIIHIIIHIIIIIIHIIIIIIIIHIIIGHHIIIIIIIGIHHIIIIIHHIIIIGHHHHHHHIHIIIIIIIIIIIIIIFHHIIIIIIIIIHHHHIIIIIIHHHGIHIIIIIHIIIIIIIIIIIIHIIIHIIIIIIIIIIIIIIIIHEHIIIHHIIIIHIIIGIIIIIIIIHEIIIHIIIHGEIIHIHIIIIIIIIIHIIIIIIIIIIIIIIIIIIIIIIIIIIIIIIIIIIIIIIIIIIIIIIIIIIIIIIIIIIIIHIHIIIIIIIIIIIIIIIIIIDDDDD
@HISEQ:969:HM2KJBCX2:2:1101:9557:33300 2:N:0:ACTATGCA
GTCGGAAATTGTCCCAACTATCCCTATTAATCATTACGGTGATCCTAGAAACCAACAAAATAGAATCATGCCGTCCTATTTTATTATTCCATGCTAATGTATTCAAGCAAAATGCCTGCTTTAAACACTCTAATTTTTTCAAAGTAAAGGTCCTGGTTCCCCGCGACACCCAATTAAGGGCATCGCGGTTCTCCAGAAGGTGAGAAATTGACTACACCAGTTCATACCCCTTAAGGCACGACCGATGTGTCAATCCCGAAATTCAACTACGAGCTTTTTAACTGCAACAACTTTAATATACGCTATTGGAGCTGGAATTACCGCGGCTGCTGGCACCAGACTTGCCCTCCAA
+
DDDDAHHIIIIIIIIIIIIIIIIIIHIGIHIHHIIHIIHIIIIIIIIIIIIGHIIIIEHHHIIIHIIIIGIIIIIIHIIHIHHIIIIHIEHIIIIIHIHHIGIIIIIIIIIHIHHIIIIHIIIHHHHIIIIIHIIHHHGIIIIIHIIIIIIIHIIHHHHHIHHIHHHIHEIIIHIIIIIIIHIIHIHIIHIHIIIHIIIIHIIIIIIIIIIIIIIIIIIIIIIHHIIIIHIIIIIIIIIIIIIIIIIIHHGIHIIIIIIIIIIIHIIIIIIHIIIIIIIIIIIHHHHHIIIIHHHIIIIIIIIIIIIIIIIIIIIIIIIIIIIIIIIIIIIIIIIIIIIIIIIIIIIDDDDD
@HISEQ:969:HM2KJBCX2:2:1101:9749:34463 2:N:0:ACTATGCA
GTCGGAAATTGTCCCAACTATCCCTATTAATCATTACGGTGATTCAGAAACCAACAAAACAGGACCACCGTCCTATTTTATTATTCCATGCTAATGTATTCAGACGTAAGCCTGCTTTGAACACTCTAATTTTTTCAAGGTAAAGGTCCTGGTTTCCCACCACGCTAAATTAATAACATGATGGTTCCCCAGAAGGTAGGAATTCTACACGCTAGTACAGACTGGTTAGCCCGACCAACGGTAGAACCCCGAAATTCAACTACGAGCTTTTTAACTGCAACAACTTTAATATACGCTATTGGAGCTGGAATTACCGCGGCTGCTGGCACCAGACTTGCCCTCCAA
+
DDDADH1<FGHIHGHE?HHHHGHIIIIIIIIEHHHHIICFEHGGGCCFGHIHHHIFHHHIIHHHHHIIHIHIIHEGFHHECFHGHHHHFHHHIEEGHHHHCHHHIHIHHHHIHHHIHHEHHGFHHHIHGHIHIHHIIIIHHIHIHIIIIIIHHHHIGHHHHHFIIHG@IHIIIIHHIIIHFGCHHEHHH?FHHCHIHHIIHIHGIIHHIIIIIHIHIHHHHEIHIIHHCC<CD>DHIIHIHEFD?<?CHIIHHGIIIIIGIIIIIGIHIIIHIIIGIHGHGCCHFHHFHHEIHIIIHIIIIIIHIIIHHIHHHIIHHHHFIIIIIIIHIHHHHGCHECHH@@BDB
@HISEQ:969:HM2KJBCX2:2:1101:19921:34811 2:N:0:ACTATGCA
GTCGGAAATTGTCCCAACTATCCCTATTAATCATTACGGTGATCCTAGAAACCAACGAAATAGAACCAATCCGTCCTATTTCATTATTCCATGCTAATGTATTCAGACGTTAGCCTGCTTTAAACACTCTAATTTTTTCAAAGTAACAGTCCTGATTTCCTATCACACCAACTAAATGGCATGAAAGTTCCTCAGAAGGTAGAGATTTATCTCACCAGTACAGACAATTAAGCCTGACCAATGGGTAAACCCCGAAGTTCAACTACGAGCTTTTTAACTGCAACAACTTTAATATACGCTATTGGAGCTGGAATTACCGCGGCTGCTGGCACCAGACTTGCCCTCCAA
+
DD@DDHHHIIHEHCGGHIHIIIIHIHIIIIIHGIHEHIHHHECHHFHIIIIHHIIHIHHHIIFEHIIIIGHHHIEHIHIIIHHGHHIIIEHHHHIIIGIHIIHIIIIIIHHIIHIHHIIIIHIIIIHHHGFIHGHHIIHHIIHHHIHHGIHIIHHGIIIHHHFIIIIHHIIIIIIIHHIIIIIIIHIIGIIIIIIIIIIIIIIIIIIIIIIIIIIIIIIIIIIIIIIIIIIIIIIGIHIIIIIIHHDIIIHIIIIIIIIIIIIIIIIIIIIIIIIIHHIIIIIIIIIIIIIHIIIIIIIIIIIIIIIIIIIIIIIIIIIIIIIIIIIIIIIIIIIIIIIIIIIDDDDD
@HISEQ:969:HM2KJBCX2:2:1101:17034:34818 2:N:0:ACTATGCA
GTCGGAAATTGTCCCAACTATCCCTATTAATCATTACGTCGATCCTAGAAACCAACAAAATAGAATCAAACGTCCTATTTCGTTATTCCATGCTAATGTATTCAAGCGTGAGCCTGCTTTAAACACTCTAATTTTTTCAAAGTAACAGTCCTGATTCCCCATGACACCAAATTAATGACATCATGGTTCGTCAGAAGGTAGGAATCAATAATACCAGTACGTACAATAGCACGACCAATAAATTGATCCCGAAATTCAACTACGAGCTTTTTAACTGCAACAACTTTAATATACGCTATTGGAGCTGGAATTACCGCGGCTGCTGGCACCAGACTTGCCCTCCAA
+
DDDBBIIIHHHIIIIIIIHIEHIIIIIIIIIIIIIIHIIIIIIIIHIIIIIIIIIIIIIHIIIIIIIIIIIIIIIIIIIIIIIIIIHFHIIIGHIHIHHIIIIHHIHHHHHIIIIIIIIHHFHHIIIIHHIIIIIHIHIIIIIIIHHIGIIIIIIHIIIIIIIIIIIIIIIIIIIIIIIIIIIIIIIIIIHHHIIIIIIIIIIIIHIIHIIIHIIIIIHIIIIIIIHIIIHIIIIIIIIIHIIHIIHIIIIHGIIIIIIIIIIHGHGIIHGCHIIIIIIIIIIIIIIIIIHHHIIIIHIIIIIIIIIIIIIIIIIIIIIIIIIIIIIIIIIIIIIIIIIIDDDDD
@HISEQ:969:HM2KJBCX2:2:1101:3248:35239 2:N:0:ACTATGCA
GTCGGAAATTGTCCCAACTATCCCTATTAATCATTACGGTGATCCTAGAAACCAACAAAATAGAACCATGCCGTCCTATTCTATTATTCCATGCTAATGTATTAGCAAAATGCCTGCTTTAAACACTCTAATTTTTTCAAGGTAAAGGTCCTGGATCCGCAAGACACCCAATTAAGGACATCAAGTTTCTCCAGAAGGTGAGAAATCAACAGCGACAGTTCATACCCCTTAAGGCATGACCATCACGTCAATCCCGAAATTCAACTACGAGCTTTTTAACTGCAACAACTTTAATATACGCTATTGGAGCTGGAATTACCGCGGCTGCTGGCACCAGACTTGCCCTCCAA
+
DBDDAHIHHHHHICGHIIIFHHHHHIGHIIIIE?GEHIHEHEHHIIIIGIHHHHECHHCFHHEGHHHHHIGII=<?EGEFCHIIEHIHIIIIHHHFCHHEH?GHHIIHHHHHGHIHEHHHHHHFHIIIIHHCHHFHDIIIIIIIIIIHGHHHHIHHIHIIHHFHHHCIIIHHHHHHIIIHFHHIHIIH:FHIIIIIHEFHEFIIIIIIIIHGI<III<IHIIIHIIHIIIIIIIIIIIIIIIIIIIIHHIHHDHHGIIIIIIIIIIHIIIIIIIIIIIHIIIIIIHHIIIHIIIIIIIIIIIIGIIIIIIIIIIIIIIIIIIIIIIIIIIIIIIIIIIIIIIIIIDDDDD
@HISEQ:969:HM2KJBCX2:2:1101:20546:34031 2:N:0:ACTATGCA
GTCGGAAATTGTCCCAACTATCCCTATTAATCATTACGTTGATCCTAGAAACCAACAAAATAGAATCGAACGTCCTATTTCATTATTCCATGCTAATGTATTCAAGCGCGTGCCTGCTTTAAACACTCTAATTTTTTCAAAGTAACAGTCCTGACTCCCCACAACATCAAATTAATGACATCATGATTCATCAGAAGGGAGAAATCAATGACATTAGTACGTACCGAAGGCACGACCGACGTATTGATCCCGAAATTCAACTACGAGCTTTTTAACTGCAACAACTTTAATATACGCTATTGGAGCTGGAATTACCGCGGCTGCTGGCACCAAACTTGCCCTCCAA
+
ADDDDIHIIIHIIIIIIIIIIIIIIIIIIIIIIIIIIIIIIIIIIIIIIIIHHIIIIIIIIIHIIIEHHIIIIHIHIIIIIIIIIIIIIIHGHIIIIIIIHIHIIIIIGIIIIIIGIIIIIIIIIHIIIIIIIHIIHIIIHIHHIIIIHIIIIIIIIIIIIIIIIIIIIIIIIIIIIIIIIIIIIIHIIIIIIIIIHIIIIIIIIIIIIIIIIIIIIIIIIIIIIIIIIIIIIIIIIIIIHIHHGIIIIIIHIIIIIIIIIIIIIIIIIIIIIIHIIIIIIIIIIIIIIIIIHIIIIIIIIIIIIIIIIIIIIIIIIIIIIIIIIIIIIIIIIHIIIIIIIDDDDD
@HISEQ:969:HM2KJBCX2:2:1101:17971:35717 2:N:0:ACTATGCA
GTCGGAAATTGTCCCAACTATCCCTATTAATCATTACAACGGTCCTAGAACCAACAAAATAGAACCATCGTCCTATTCCATTATTCCATGCTAATGTATTCGAGCATATTTGCCTGCTTTGAACACTCTAATTTTTTCACAGTAAAAGTCCTGGTTCCCCGACACAACCAATTAAGGCCATGCCGCTTCGCCAGAAGGTAGGACCCACCCAAGGACAGTACACACCAATTAAGGCGGACCGTCTGGACAGGCCTGAAGTTCAACTACGAGCTTTTTAACTGCAACAACTTTAATATACGCTATTGGAGCTGGAATTACCGCGGCTGCTGGCACCAGACTTGCCC
+
DDDCCIIIIGHHHIIIIIHIHIFHIHIIIIIHIIIIIIIIHIIIIIHGIIIHHHHIIIHIIHIIIGEHHHHHHIHIIHHIIHIIIIIIIIHGIGIHGHIIIHHGHIHHHHHHIIIIIIIHHHHGHHHHHHIIIIIIIIHIIIHHHIIHHGIHHHIIIIIIIIIIIIHIIFGHIIIHIIIHDIIIIIHHIIIHIHIIIIIHHIIIIIIIHIIHHHIIIIIIIIIIHIIIHIIIIIIIHHGIHFEHHIIIIHIIIIIIIIIIIHEHIIIIHIIIHHIIIHHHIHHHHIIIIHIIIIIIHIIHHIIIIHIIIIHHIIIIIIIIIIIIIIIIIIIIIIIIHIIDDDDD
@HISEQ:969:HM2KJBCX2:2:1101:9902:37243 2:N:0:ACTATGCA
GTCGGAAATTGTCCCAACTATCCCTATTAATCATTACGGTGATCCTAGAAACCAACAAAATAGAACCATGCCGTCCTATTCTATTATTCCATGCTAATGTATTCGAGCAAAAATGCCTGCTTTAAACACTCTAATTTTTTCAAGGTAAAGGTCCTGGATCCGCAAGACACCCAATTAAGGACATCGAGTTTCTCCAGAAGGTGAGAAATCAACAGCAACAGTTCATACCCCTTAAGGCACGACCATTACGTCAATCCCGAAATTCAACTACGAGCTTTTTAACTGCAACAACTTTAATATACGCTATTGGAGCTGGAATTACCGCGGCTGCTGGCACCAGACTTGCCCTCCAA
+
DDDDAIHIIHIIIIHHIIIIEHHHIIIIIIHIIHHHIHIHHIICGHIHHIIIIIIIIIIIII?FFGHIHHHIIHIIGIHHHHHFHIIIHHICGHHHHFCCHFFHIHHGIHIIHIHHHHHGHIHHHHHHIIHHHHIHIHFIHHHIIHHIHIIHIHIIIHHHDHHHHIIIIIIGIIIIIIIIIIHIIIHHIIIIHHHIHHIHI<IIHIIHHIHHHFGGIIHIIIIIIHHHHIHGIHHIIHIIIIIIHIHHIHEGIIIIIIHIIHIHHHIHHHIIHIHIIIHHIIHIIIIIIHIIIHHIIHHHGIHHIIIHIIIHHIIIIIIIIIIIIIIIIHIIGIIIIIHIIIIIIIIIDCDDD
@HISEQ:969:HM2KJBCX2:2:1101:18913:35784 2:N:0:ACTATGCA
GTCGGAAATTGTCCCAACTATCCCTATTAATCATTACGGTGGTCCTAGACCAACAAAATAGAACCAACGTCCTATTTTATTATTCCATGCTAATCTATTCAAGCAAAAGCCCGCTTTAAACACTCTAATTTTTTCAAGGTAATGGTTCTGGTTCCCCGACACACCCAACAAAGGACATATCGGCTCACCAGAAGGATAGACCCGACAACAGGACAGTACTCGCCAGAGACGGACCGCCCGGTCAGGCCTAAAATTCAACTACGAGCTTTTTAACTGCAACAACTTTAATATACGCTATTGGAGCTGGAATTACCGCGGCTGCTGGCACCAGACTTGCCCTCCAA
+
DDDDDIIIIIIIHHHHIIIIIIIIIIIIIIIIIIIIIIIIIIIIIIHIIIIIIIIIIIIIHFHHIIIHIIHIIFIIIIIIIIIIIIEHHIGGFHHHIHIHIHHHIIHIIFHIIHGHIIGIIHHHHIIIIIIHIIIIIIIIIIIIIIIIHIIHIIIIIIIIIIIIHIIIIIIHIIIIIIIIHIIHHIHIHIIIIIIIIIIIIHIIIIIIIIIIIIIHHIIIIIHIHIIIIIIIIIIIHIIIHHHIIIIIIIIIIIIIIIHIHIIIIIIIIIHIIIIIIIIIIIIIIIIIIIIHHIIIHHHIIIIIIIIIIIIIIIIHIIIIIIIIIIIIIIIIIIIIHIIDDDDD
@HISEQ:969:HM2KJBCX2:2:1101:16165:37219 2:N:0:ACTATGCA
GTCGGAAATTGTCCCAACTATCCCTATTAATCATTACGTCGATCCTAGAAACCAACAAAATAGAATCAAACGTCCTATTTCATTATTCCATGCTAATGTATTCAAGCGTGCGCCTGCTTTAAACACTCTAATTTTTTCAAAGTAACAGTCCTGATTCCCCACGACACCAAATTAATGACATCGCGGTTCTTCAGAAGGTAGGAACCAATAATGCCAGTACGTACCGAAGCACGACCAACAATTCGAACCCAAAATTCAACTACGAGCTTTTTAACTGCAACAACTTTAATATACGCTATTGGAGCTGGAATTACCGCGGCTGCTGGCACCAGACTTGCCCTCCAA
+
DDDDDIIIIIIIHIIIIIIIIIIIIIIIIIIIIIIIIIIIIIIIIIIIIIIIHIIIIHIIIIHIIIIIHIIIHGIIIIIIGIIIHIIIIHIIIIIIIIIIIHHIIIIIHHHHIIIIIHIIIIIIIIIIIIIIIHIIIIIHIIIIIIHIHIHIIIIIIIIIIIHIIIIIIHIIIIIIIIIHHHIIIIIHIIIHIIIIIIIIIHIIIIIIIIIIIHIIIIIIIIIIIIIIIIIIIIIIIIIIHFEGIIIIIIIIIIHHIIIHIIIIIIIIIIIIIIIIIIIIIIIIIIIIIIIIIIIIIHHHIIIIIIIIIIIIIIIIIIIHIIIIIIIIIIIIIIIIIIIIDDDDD
@HISEQ:969:HM2KJBCX2:2:1101:19162:37341 2:N:0:ACTATGCA
GTCGGAAATTGTCCCAACTATCCCTATTAATCATTACGGTGATCCTAGAAACCAACAAAATAGAACCATGCCGTCCTATTCTATTATTCCATGCTAATGTATTCGAGCAAAAATGCCTGCTTTAAACACTCTAATTTTTTCAAGGTAAAGGTCCTGGATCCGCAAGACACCCAATTAAGGACATCAAGTTTCTCCAGAAGGTGAGAAATCAACAGCGACAGTTCATACCCCTTAAGGCATGACCATCACGTCAATCCCGAAATTCAACTACGAGCTTTTTAACTGCAACAACTTTAATATACGCTATTGGAGCTGGAATTACCGCGGCTGCTGGCACCAGACTTGCCCTCCAA
+
DDDDCHIIIHHHHIIHHIHHHIIIIIHIIIIHIHIIIHHHHHHIIHIIFHHHIIIIIIH?GHHHHHHIIHHEDEH<H@?CHIIHIHHGGGHIHGIHHEEEH@EHHHIHIHIIIHHIIHHIHIHIIHHHECHGIHIHIIIGEHGGHGIIIHHHHHHIIIHHHIHHIIIHHG?IIHHHHGHIIHHIHFHIGHHIHEIIIHHHHHIIHHHFIHIIII<GIIHIIIIHIII<I=IIHIIIHHIHHIIHIIHIHH??HIIHHHIIIIIIIHHHCIIIIHHIHIIGIHGCIIIIIIIHHHHHIIIIIIHIIIIIGHHIHHIIIIHIIIIIIHIIIHHIIIIIIIIIIIIIIIIIBABDB
@HISEQ:969:HM2KJBCX2:2:1101:17325:37551 2:N:0:ACTATGCA
GTCGGAAATTGTCCCAACTATCCCTATTAATCATTACGGTGATCCTAGAAACCAACAAAATAGAACCATGCCGTCCTATTTTATTATTCCATGCTAATCTATTCAAGCACAAGCCTGCTTTAAGCACTCTAATTTTTTCAAGGTAATAGCTCTGCTTCCCCAACGCACTAACTTAATAGCATGCTGGTTATTCAGAAGGTAGGAATTCATCAGGCCAGTGCGGACAGTGAAGCCCGACCAACCGACAAACTCCGAAATTCAACTACGAGCTTTTTAACTGCAACAACTTTAATATACGCTATTGGAGCTGGAATTACCGCGGCTGCTGGCACCAGACTTGCCCTCCAA
+
BDB@DHHIIIGIHIIIIIIIHIIIIIIIIIEHIIIIIHIIIIIIIIIHGIIHIHHHIIIHHIHHIHIHIHGHIIIIIHIGHHHHIIIHHIIHH1DGHIIIIHHHHH@FIHHHHIIIIHHHHIHIIIHIIIIHHIIIIIIHGIIIIIIHIIIIIIIHHHIIIIHHHHHGHIHIIHIIIIIIIIIIIIIIIHFHIIIIIIIIIIIIIIIIHIIIIIIIIIIIIIIIIIIIIII=IIHHHCIIIIIIIHGIIIIIIIIIIIIIIIIIIIIIIIHIIIIIIIIIIIIIIIIIIIIIIIIHIIIIIIIIIIIIHIIHIIIIIIIIIIIIIHIIIIIIIIIIIIIIIIIDDDDD
@HISEQ:969:HM2KJBCX2:2:1101:11129:38110 2:N:0:ACTATGCA
GTCGGAAATTGTCCCAACTATCCCTATTAATCATTACGTCGATCCTAGAAACCAACAAAATAGAATCAAACGTCCTATTTCGTTATTCCATGCTAATGTATTCAAGCGTGAGCCTGCTTTAAACACTCTAATTTTTTCAAAGTAACAGTCCTGATTCCCCATGACACCAAATTAATGACATCATGGTTCGTCAGAAGGTAGGAATCAATAATACCAGTACGTACAATAGCACGACCAATAAATTGATCCCGAAATTCAACTACGAGCTTTTTAACTGCAACAACTTTAATATACGCTATTGGAGCTGGAATTACCGCGGCTGCTGGCACCAGACTTGCCCTCCAA
+
@BD00<<C111<<G11<DHFHH11C<C@G@G@@1GHH@GHDHIE@EH?<CCHHHHHH?1<<FHE?FHHF1GG<D0EHCEHE?FHEC<GHH1DCE@HHEIHHGHGH@ECHHFHHEHFCHHHHHGHGHIHHFHHF1BBCGHFGC<GGHIIHIIIIHHEH6HHEHHHHF@0GHEEHHHFGEIIGIIIIHHFHHGIHH;HEHHHEHHIHHIHHGDHFIHIIHFIGFIHFHHHHFDGIHEHIIIHEHG@GIHFHIHG@HHHIHCEHHHF1IIIHFIIIIIIIIHHIIHHG?IIIIGHIIHHCHHHHHIHHIIIIIIGIIHIIIHHHEHIIHIIIIIIIIIIIIHGDDBDB
@HISEQ:969:HM2KJBCX2:2:1101:3266:38097 2:N:0:ACTATGCA
GTCGGAAATTGTCCCAACTATCCCTATTAATCATTACGGTGATCCTAGAAACCAACAAAATAGAACCATCCCGTCCTATTCTATTATTCCATGCTAATGTATTCGAGCAAAATGCCTGCTTTAAACACTCTAATTTTTTCAAGGTAAAGGTCCTGGTTCCACATGACACCCAATTAAGGACATCATGCTTCTCCAGAAGGTGAGAAATCAACTGCGACAGTTCATACCCCTTAAGGCACGACCATCACGTCAATCCCGAAATTCAACTACGAGCTTTTTAACTGCAACAACTTTAATATACGCTATTGGAGCTGGAATTACCGCGGCTGCTGGCACCAGACTTGCCCTCCAA
+
DDDDDIGIGHHIHHIIHIIIIIHIIIIIIIIHIIIHIIIIIIIHIIIIIIIIIIIIIIGIIIHIIIIIIIHFHHCHHIHHIHEHIGIIIIIICCHHEHIIIGHHEHIHIIIHHIIIHFHAHHHHHIIHIIIIHFIGIHIHEHHHHIIIIHHHHHHHIHHHIIIHHHIIHHIIIIIIHHHHHHHIIIHHHGIHEIIIIIIIHHIIIHIIIIHIIIIIIIIHIIIIIIIIIIIIIGIIIIIIIIIHHIIIIHFIHIIIIIIIIHIIHHHIIIIIIIHIIIIIIIIHIIIIIHIIIIIIIIIIIIIIIIIIIIIIIIIIIIIIIIIIIIIIIIIIIIIIIIIIIIIIIIIDDDDD
@HISEQ:969:HM2KJBCX2:2:1101:20031:41372 2:N:0:ACTATGCA
GTCGGAAATTGTCCCAACTATCCCTATTAATCATTACGTCGATCCTAGAAACCAACAAAATAGAATCAAACGTCCTATTTCATTATTCCATGCTAATGTATTCAAGCGTAAGCCTGCTTTAAACACTCTAATTTTTTCAAAGTAACAGTCCTGATTCCCCACGACACCAAATTAATGACATCGCGGTTCTTCAGAAGGTAGGAACCGATAATGCCAGTGCGTACCGAGGCACGACCAACAATTCGATCCCGAAATTCAACTACGAGCTTTTTAACTGCAACAACTTTAATATACGCTATTGGAGCTGGAATTACCGCGGCTGCTGGCACCAGACTTGCCCTCCAA
+
DDDDDIIIIIIIIIIIIIIIIIIIIIIIIIHIIIIIIIIIIIIIIIIIIIIIIIIIIIIIIIIIIIIICHIIIIIIIIIIHHIIIIIIIIHIIIIIIIIIIHHIIHIIIIIIIIIIIIHHIHIIIIIIIIIIIHIIIIIIIIIHIIIIIIHIHIIIIIIHIIIIIIIIIIIIHIIIIIIIHIIIIIIIIIIIIIIIIIIIIIIIIIIIIIIIIIIIIIIIIIIIIIIIIIIIIIIIIII=IHHHIIHIIIIIIIIIIIIIIIIIIIIIIIIIIIIIIIIIIIIIIIIIIIIIIIIIIIIIIIIIIIIIIIIIIIIIIIIIIIIIIIIIIIIIIIIIIIIIDDDDD
@HISEQ:969:HM2KJBCX2:2:1101:5516:40324 2:N:0:ACTATGCA
GTCGGAAATTGTCCCAACTATCCCTATTAATCATTACGGTGATCCTAGAAACCAACGAAATAGAATCAGTCCGTCCTATTTCATTATTCCATGCTAATGTATTCAGACGATAGTCTGCTTTAAACACTCTAATTTTTTCAAAGTAACAGTCCTGATTTCCCATCACACCAAATAAATGGCATGAAAGTTCCTCAGAAGGTAGAGATCCATCTCACCAGTACAGACAATTAAGCCTGACCAATGGGTAGACCCCGAAGTTCAACTACGAGCTTTTTAACTGCAACAACTTTAATATACGCTATTGGAGCTGGAATTACCGCGGCTGCTGGCACCAGACTTGCCCTCCAA
+
DBDDDIIIIIIIIIIIIIIIIIIIIIIIIIHHHIHIIIIIIIIIIIIHIIIHHIIIIIIIIIHIIIIIIIHIGIIIIIIGIGIIIHIIIIIHIIIEHIIHIIIIHIIIIHIIIIIIIHIIIIIIIIIIIIIIIIHHHIIIHIHHIIIIIHIIIHIIIHHIHIHHIIIHIIIIIIHIHHHGIIIIIIIIIIIIIIIIIIIIIIIIIIIIIIIIHIIIIIIIIIIIIIIIIIIIHIIIIIIIIIIIIHFIIIIGIIIIIIIIIIIIIIIHIHIIIIIIIIIIIIIIIIIIIIIIIHIIIIIIIIIIIIIIIIIIIIIIIIIIIIIIIIIIIIIIIIIHIIIIIIIDDDDD
@HISEQ:969:HM2KJBCX2:2:1101:14131:42483 2:N:0:ACTATGCA
GTCGGAAATTGTCCCAACTATCCCTATTAATCATTACGTCAATCCTAGAAACCAACAAAATAGGATCAAACGTCCTATTTCATTATTCCATGCTAATGTATTCAAGCGTTAGCCTGCTTTAAACACTCTAATTTTTTCAAAGTAACAGTCCTGTTTCCCTGCAACACCAAATTAATGACATTACAGTTCTTCAAGAAGGAGGAACCAGTAAAGCCAGTACATACCAGAGGCACGACCAACCTACTAATCCCGAAATTCAACTACGAGCTTTTTAACTGCAACAACTTTAATATACGCTATTGGAGCTGGAATTACCGCGGCTGCTGGCACCAGACTTGCCCTCCAA
+
DDDDDIHIIHHIIIIIIIHIIHIIIIIIIIIIHHIIIEGHIHIIIIIIIIIIHHIIIIIIIIHIIIIIIIIIHHHIIIIIIHIIIIIGIHHGHHIIIIIIIIIIIHHIIIIGIIIHIIIIIIIIIIIIIIIIIIHIIIHIHIIHHHIHHEIIIHIIIIIIIIIIIIIIIIIIIIIIIIIIIIIIIIIIIIIIIIIIIIIIIIIHIIIIIIIIIHIIIIIIIIIIIIIIIIIIIIIIIHHIIIHHHIIIIIIIIIIIGIIIIIIIIIIIIIIIIIIIIIIIIHIIIIIIIIIIIIIIIIIIIIIIIIIIIIIIIIIIIIIIIIIIIIIIIIIIIIIIIIIIIDDDDD
@HISEQ:969:HM2KJBCX2:2:1101:9232:42337 2:N:0:ACTATGCA
GTCGGAAATTGTCCCAACTATCCCTATTAATCATTACTTCAGTACGCAAAACCAACAAAATAGAACCGAAGTCCTAAATTATTATTCCATGCTAATGTATTCATAGCAAAAGCCTGCTTTAAACACTCTAATTTTTTCAAAGTAAACGATCTAGACCTAGTACTCCGCTCAATGAAGAGAGTGCACTCTATCTAGAAGGATGGCATGTGCACGGCGGCACTCACACACGTAACCGTGGCGGGCCGCATACACAGCGCCAGAAATCCAACTACGAGCTTTTTAACTGCAGCAACTTTAATATACGCTATTGGAGCTGGAATTACCGCGGCTGCTGGCACCAGACTTGCCCTCCAA
+
DDDDDIIHIHIIIIIIIIIIIIIIIIIGIIIIIIHIIIIHHHIIHIIIIIIHHIIIIIIHHHHIIHHIHHHHCHHIFCHHIIIIIIGHHIGHHIIIGHHHHGHHIHIHHHIIIIIIIHHIIHHHIIGHIHIHIHIIIHIIIIIIIIIIIIHIIGIHGHIIIIIIIIHEGHIIIIHIIIHIIIHHHIHHIIIIIIIGIIIIIIIIIIIIHIIIIIGIIIIIIIIHHIHIIIIIIIIIIIHIIIIIIHIIIHEHHIHIHGIIIIHIIIIIIIIIIIIGIIIIIIIIIIIIIIIIIIIIIIIIIIIIIIIIIIIIIIIIIIIIIIIIIHEIIIIIIIIIIIIIIIIIIIIIIDDDDD
@HISEQ:969:HM2KJBCX2:2:1101:10917:41894 2:N:0:ACTATGCA
GTCGGAAATTGTCCCAACTATCCCTATTAATCATTACGGTTGTCCTAGAAACCAACAAAATAAAACAACTTCGTCCTATTCTATTATTCCATGCTAATGTATTCCGGCATAAGCCTGCTTTAAACACTCTAATTTTTTCAAGGTAAAGGTCCTGACTACCCGCAACACCCAATAAAGGACATTACGTATCACCAGGCGGATAGACCCAACACAACCAGTACTCATCTAAAAGATGGACCAATTGGCCGAATCCAAAATTCAACTACGAGCTTTTTAACTGCAACAACTTTAATATACGCTATTGGAGCTGGAATTACCGCGGCTGCTGGCACCAGACTTGCCCTCCAA
+
DDDDDIIIIIIIIIIIIIIIIIIIIIIIIIIIIIIIIIIIHIIIIIIIIHIIIIIIIIIIIIIIHIIIHHIGIGDHIHIIIIIIIIIIIIIIGIIIIIIIIIHHIIHHIIIIIHGIHIIIIIHIIIIIIIIIIHIIIIHIHHHHIIIIIIIIIIIIIIIHIIIIIIIIIIIIIIIIIIIHIIIIIIIIIHIIIIIIIIIIIIIHIIIIIIIIHHIIIIIIIIIIIIIIIIIIIIIIII=IIIIIIIHIIIIIHIIIIHHIIIIIIIIIIIIIIIIIIIIIIIIIIIIIIIIIIIIHIIIIIIIIIIIIIIIIIIIIIIIIIIIIIIIIIIIIIIIIIIIIIIIDDDDD
@HISEQ:969:HM2KJBCX2:2:1101:21189:42634 2:N:0:ACTATGCA
GTCGGAAATTGTCCCAACTATCCCTATTAATCATTACGGTGATCCTAGAAACCAACAAAATAGAACCATGCCGTCCTATTCTATTATTCCATGCTAATGTATTCGAGCAAAAATGCCTGCTTTAAACACTCTAATTTTTTCAAGGTAAAGGTCCTGGATCCGCAAGACACCCAATAAAGGACATCAAGTTTCTCCAGAAGGTGAGAAATCAACTGCAACAGTTCATACCCCTTAAGGCATGACCATCACGTCAATCCCGAAATTCAACTACGAGCTTTTTAACTGCAACAACTTTAATATACGCTATTGGAGCTGGAATTACCGCGGCTGCTGGCACCAGACTTGCCCTCCAA
+
ADAADCEC@<<1<C@CFHEFHCEEHHEEHH11D<CCGGC@@CCHCEC@EHHC<CFGHEHFHHHHH1DFEE@E<</C0<<<<@CEFHIC?FH1C?1DEH@<D1CGHHEDC@F1@?D@@ADF1GA<CDCEHHGGEHHHGEF?EBFGHGFGHIHH9HHFDDCDHH@C@HF6<?GEGFCDCGHFIGIHG@EAIIHIIHCHFDGIIGIHHHHFHHHHIFHGF:C1HHHEGCCGGIIIHEGIHEGHFCEEHHHDGHF@HIHGHIHEFHHGHEEGHEED1EGHHHHHHIIIIIHIHG@GHECHCHEGDHIHHEIIIIIIIGIHHIHHHHDIHIHHHGHIIHHHIHHHHHIHIIIIDDD@D
@HISEQ:969:HM2KJBCX2:2:1101:9363:42799 2:N:0:ACTATGCA
GTCGGAAATTGTCCCAACTATCCCTATTAATCATTACGTCAATCCTAGAAACCAACAAAATAGGATCAAACGTCCTATTTCATTATTCCATGCTAATGTATTCAAGCGTTAGCCTGCTTTAAACACTCTAATTTTTTCAAAGTAACAGTCCTGTTTCCCTGCAACACCAAATTAATGGCATTACAGTTCTTCAGAAAGGAGGAACCAGCGAGACCAGTACGTACCAATGGCACGACCAACCTGCTGACCCCGAAATTCAACTACGAGCTTTTTAACTGCAACAACTTTAATATACGCTATTGGAGCTGGAATTACCGCGGCTGCTGGCACCAGACTTGCCCTCCAA
+
DDDAAHIHIIIIIHGHIIIIIIIIIHIIIIIIIIIIHHIIIIGIIHHHHIIHHIIHIIGHHIHIH?GHHECHHHDHHIIIIIIIIHHG?HHIIHHIIHHHIEFHHHHGIIHHFCHHGHHHHHIIIHIIHIHHIHHIIIIIIIIIIHIHIIHIIHIHHIHIIHIHIHHEHHHHHHGIIGIIHIIIIIIIGHHIIIIIIIIIGIHGGIHIIIIIHIIHHIIIIIIHIIGIIIIIIIIGGIHHIHGHEIGGIIIIHIIIIHHHIIIIGIIIIIIIIHHIIIIIIIIIHIIIIIIIIIIGIIIIIIIIIIIIIIIIIIIGIIIIIIIIIIIIIIIHIHIIIIIIIDCDDD
@HISEQ:969:HM2KJBCX2:2:1101:7002:43293 2:N:0:ACTATGCA
GTCGGAAATTGTCCCAACTATCCCTATTAATCATTACGTGATCCTAAAACCAACAAAATAGAACCATCGTCCTATTTTATTATTCCATGCTAATGTATTCAAGCAAAAATGCCCGCTTTAAACACTCTAATTTTTTCAAAGTAAAGGTCCTGATTCATCGAAACACCCAAGAGCATCCCGAATCACCAGAAGGTGAGAAATTGGCTACACACCGTTTCATGCCCCTAAAGGCACAATCGATATATCCCAATCCCGAAATTCAACTACGAGCTTTTTAACCGCAACAACACTAATATACGCTATTGGAGCTGGAATTACCGCGGCTGCTAATACCAGACTTGCCCTCCAA
+
DDDDDHIHIHIIIIIIHIIHHHHHIIIIIIHIIHIIIIIIIIIIIIGHIIIIIIIGCHHIGEHGIFHIHCCHHHHHHHIIIGIIIH?EHHHHGHHHIHHIIIHIIIIIIIIIIIIIHIIIHIIIIHHHIIIIIHIIIIIIHHHIIIFHHHIIHHHHIIIIIHHIIIIIIIHHIIIIIIIIIHHIIIIIIIIIHHHHFIHIHIIIIIIIIIHIIIIIIIIIIIIIIIIIIIIIIIIIIHIIIIIIHHHGIIHIIIIIIIIHIIIIIIIIIIIIIIIIIIIIIIIIIIHHHIIIIIIIHIIIIIIIIIIIIIIIIIIIIIIIIIIIIIIIIIIIIIIIIIIIIIIIDDDDD
@HISEQ:969:HM2KJBCX2:2:1101:18768:43488 2:N:0:ACTATGCA
GTCGGAAATTGTCCCAACTATCCCTATTAATCATTACGTCAATCCTAGAAACCAACAAAATAGGATCGAACGTCCTATTTCATTATTCCATGCTAATGTATTCAAGCGTTAGCCTGCTTTAAACACTCTAATTTTTTCAAAGTAACAGTCCTGTTTCCCTGCAACACCAAATTAATGACATTACAGTTCTTCAAGAAGGAGGAATCAGTAAAGCCAGTACATACCATTGGCACGACCAACCTACTGACCCCGAAATTCAACTACGAGCTTTTTAACTGCAACAACTTTAATATACGCTATTGGAGCTGGAATTACCGCGGCTGCTGGCACCAGACTTGCCCTCAA
+
DDDDDIIIIIHHIHIIIIIHIIHIIIIIIIIIFIHHIIHHIIIIIIIIIIIIHHHHIHIIIIIIHEHGFHHCGHHIHHIGHHIHIIIIIIECEHIGIIIIIIIIGHHIIIIIIHIHIHHIIIIIGIIIHHHHIHIIIIIHHHHHIIGIIIIIIIIIHGIIIHIIHHIIIIHHHIHIIIIGIIIIIHHHIHIIIIIIIIIIIHHIHHHIIIHIIHIIIIIIIIIIIGHIIIIIGIIHIIHIHHHFI<HIGIGIIIIIIIIIIIIIIIIIIIHIIIIIHIIIHIIIHHIGIHIIIIIIHEIHHIIIIIIIIIIIHIIIIIIIIIIIIIIIIIIIIIIIIIIIDDDDD
@HISEQ:969:HM2KJBCX2:2:1101:14974:43581 2:N:0:ACTATGCA
GTCGGAAATTGTCCCAACTATCCCTATTAATCATTACTCATTTCCCCAAAAACCAACAAAATTCGAGATACGAGTCCTAAATTATTATTCCATGCTAATGTATTCATAACTTTCAGCCTGCTTTAAACACTCTAATTTTTTCAAAGTAAAGGTCCTGGATTGCGAACCCAACCCAGTAAAGGGCAGGAACGTTCTCCAGGAAGATGGTAAGCGCGCATCGGCACTCACACACGATACCGTGGCGGCCAAGCGCACTATACCAGAAATCCAACTACGAGCTTTTTAACTGCAACAACTTTAATATACGCTATTGGAGCTGGAATTACCGCGGCTGCTGGCACCAGACTTGCCCTCCAA
+
DDDDDIIIIHHHHIIIIIIIIIIIIIIHHHHIIIIIIIIIIIIHIIIIIIIIHIIIIIEHIIIIIGIHHIHIIHGHHIIGIHIHIIHIHIIIIIIIIIIIHFHHHIIIIIHHHIIHIHIIIIIIHIIGHIHHIIHIIIIIIIIIIIIIHHHIEIIIHGIHIIIIIIIIHHIIIHIIIIHIIIHGIIIHHIHHHHIIHHIIHIIIHIHHHFHIIH=HHFIHHHHGGHHEHHHHHHIIIIIIIIIIIIIIGIIIIIIHHIIIIIIIIIIIIIIIIIIIIIIIIHIIIIIIIIIIIIIIIIIIIIIIIIIIIIIIIIIIIIIIIIIIIIIIIIIIIIIIIIIIIIIIIIIIHIIIDDDDD
@HISEQ:969:HM2KJBCX2:2:1101:17333:43533 2:N:0:ACTATGCA
GTCGGAAATTGTCCCAACTATCCCTATTAATCATTACGGTGGTCCTAGAAACCAACAAAATAGAACCACAACGTCCTATTCTATTATTCCATGCTAATCTATTCAAGCAATAGCCCGCTTTAAACACTCTAATTTTTTCAAGGTAATGGTCCTGGCTCCCCAACACACCCAATAAAGGACATACTGGTTCACCAGAAGGAAGACCCAACAACAGACAGTACTCGCCAAAGACGGACCGCCCGGCCAGGCCTAAAATTCAACTACGAGCTTTTTAACTGCAACAACTTTAATATACGCTATTGGAGCTGGAATTACCGCGGCTGCTGGCACCAGACTTGCCCTCCAA
+
CDDDCIHHIIHHIIHIIIIIIIIIIIIIGHIIIHGHIHDHIIHGGFGHHIIIIHHIIHFHIGHEHIIIHHIIHHHEHHHHIIIIFH?HEHHH?@1@IIIIIIIHIIHHHHHHHHDGHIHHGCIHHIHHIHHEIHIIHIHIIIHIIIIIIIHIHHIIHIHEHHHIHIIIIIIHHIIIIIIIHIIIIIGIHIHIIIIHII;IGIIIIIIIIIHIGIIIGH=IIIIIGIIIIHIIHIIIIIIIIIHIHIIIHHHHHIIIIIIIIHHIHIGIIIIIIIIIIIIIIIIIIIIIIIIIIHIIIIIIIIIIIIIIIIIIIIIIIIIIIIIIIIIIIIIIIHIIIIIHIDDDDD
@HISEQ:969:HM2KJBCX2:2:1101:3405:44854 2:N:0:ACTATGCA
GTCGGAAATTGTCCCAACTATCCCTATTAATCATTACGGTGATCCTAGAAACCAACGAAATAGAATCAGTCCGTCCTATTTCATTATTCCATGCTAATGTATTCAGACGATAGTCTGCTTTAAACACTCTAATTTTTTCAAAGTAACAGTCCTGATTTCCAACCACACCAAATAAATGGCATGAAAGTTCCTCAGAAGGTAGAGATCCATCTCACCAGTACAGACAATTAAGCCTGACCAATGGGTAGACCCCGAAGTTCAACTACGAGCTTTTTAACTGCAACAACTTTAATATACGCTATTGGAGCTGGAATTACCGCGGCTGCTGGCACCAGACTTGCCCTCCAA
+
DDDCDIIIIHIIHHHHIHIIHIIIIIIIIIIIIIIIIIIIIIIIIIIIHIIHHIIIIIHHIIIIHIIIIIIHGHIIIIIIIHIIIIIIIIIIGHIIIIIIIIIIIIIIIIIIIIIIIHIIIIIIHIIIIIIIIIIIHHIIIIIIIIIIIIIIIIIIIIIIIIIIHIHGIIIIIIIIIIIIIIIIIIIIIIIIIIIIIIIIIIIIIIIIIIIIIIIIIIIIIIIIIIIIIIIIIIIIIIIIIIIHIHDIIIIIIIIIIIIIIIIIIIIIIIIIIIIIIIIIIIIIIIIIIIIIIIIIIIIIIIIIIIIIIIIIIIIIIIIIIIIIIIIIIIIIIIIIIIIIIIIDDDDD
@HISEQ:969:HM2KJBCX2:2:1101:2207:46388 2:N:0:ACTATGCA
GTCGGAAATTGTCCCAACTATCCCTATTAATCATTACATCGATCCTAGAAACCAACAAAATAGAATCTGATGTCCTATTTCATTATTCCATGCTAATGTATTCAAGCGTAAGCTTGCTTTAAACACTCTAATTTTTTCAAGGTAACAGTCCTAATTCCCCATAACATCAAATAAATGACATTATGGTTCTTTAGAAGGTGAGAACCAATAAAACCAGTACATACCAAGGCATGACCGATTCCTTGATCCCGAAATTCAACTACGAGCTTTTTAACTGCAACAACTTTAATATACGCTATTGGAGCTGGAATTACCGCGGCTGCTGGCACCAGACTTGCCCTC
+
DDADDIIIIIIIGHIIIIIIIIIIIIIIIHIIIIIIIIIIIIIIIIIIIIIIHIIIIIHHHHIIIHHIIIIIHIIIIIIIIIIIIIIIIIIIIIIIIIIIIIIIIHIIIIHIIIIIHIIHHIIIIIIIIIIIIHIHIIIIIIIIIIIIIIHIIIHIHGIIIIIIIIIIIIIIIIHIIIIIIIIIIIIIIIIIIIIIIIIIIIIIIIIIIIIIIIIIIIIIIIIIIIIIIIIIIIIIIIIIHIIIIIIIIIIIIIIIIIIIIIIIIIIIIIHIHIIIIIIIIIIIIIIIIIIIHIHIIIIIIIIIIIIIIIIIIIIIIIIIIIIIIIIIIIIIHIIIIDDDDD
@HISEQ:969:HM2KJBCX2:2:1101:12549:46462 2:N:0:ACTATGCA
GTCGGAAATTGTCCCAACTATCCCTATTAATCATTACGGTGGTCCTAGAAACCAACAAAATAGAACCATGCCGTCCTATTTTATTATTCCATGCTAATGTATTCAAGCAAAAATGCCTGCTTTAAACACTCTAATTTTTTCAAAGTAAAGGTCCTGGTTCCCCGCGGCATCCAATTAAGGACATCGCGGTTCTCCAGAAGGTGAGAAATTGACTGCACCAGTTCATACCCCGTGAGGCACGACCGATGCGCCAATCCCGAAATTCAACTACGAGCTTTTTAACTGCAACAACTTTAATATACGCTATTGGAGCTGGAATTACCGCGGCTGCTGGCACCAGACTTGCCCTCCAA
+
DBBABIHDHGHHGHHIGIHHHHHF@CHGHIHHFHCF1DHGHHHHHE?GEE@GEEHHIHIIHIIEEH@HHICHHIHDEHHHIIHHHCHHHDEEH1G@HGEHE<D1CEGHHHHEHGCHBGHEGHIIIHHHIHHFGHHIIIIIEHGGIHFIIIHHFIGHIIHHDIHIIHHGHHFHHHIIHIGIIGIIIIIIIHHIIHHIIIHHHGHHIIHHHHIHHHHHHEHIIIIIFGCHIIIIIIIHFHEHHHHHDHDFHHHFIHDIHHHHHEHIHHHEEHEHEFHHHHFCHGHHHGHHEHGC?HEHHIHHHDFHHFEHFIIIIHIHEIIHHDHEDIIGIHHEHHIHHIHEIIIIIIHG@D@D<
@HISEQ:969:HM2KJBCX2:2:1101:4115:46834 2:N:0:ACTATGCA
GTCGGAAATTGTCCCAACTATCCCTATTAATCATTACGGTGATCCTAGAAACCAACAAAATAGAACCATGCCGTCCTATTCTATTATTCCATGCTAATGTATTCGAGCAAAATGCCTGCTTTAAACACTCTAATTTTTTCAAGGTAAAGGTCCTGGTTCCACATGACACCCAATTAAGGACATCATGCTTCTCCAGAGGGTGAGAAATCAACTGCGACAGTTCATACCCCTTAAGGCATGACCATCACGTCAATCCCGAAATTCAACTACGAGCTTTTTAACTGCAACAACTTTAATATACGCTATTGGAGCTGGAATTACCGCGGCTGCTGGCACCAGACTTGCCCTCCAA
+
@DDDDIIHHIIIHIIGIIIHIIIIIIIIIIIIGIIHIIHIIIIIIIIIIGIIIIIIIIIHHIEHIFHIHHGIIIIHHHHIIIIIHEFGHFEHHIIIIGE?1<HGHHHIIIIIHIHIIHHIHHHIIHHHHHHIIIIHIIIIHHIIIIIHIHHIIIIIHIHHIHIIIIIIIHHIHHIIIHIIIIIGIIIIIIIIIIIHF/HIIIIIIIIIEEHIHHGIIIIIIIIIIIIIIHIIIIIIIII4IHIIHIIIIHFHIHIIIIIIIIHIIIIIHIIIIIIIIIIIIIIIIIIIIIIIHEIIIGIIIIIIIIHIIIIIIIHHIIIIIIIIHIIHIIIIIIIIIIIIIIIIIIIDDDDD
@HISEQ:969:HM2KJBCX2:2:1101:8096:47317 2:N:0:ACTATGCA
GTCGGAAATTGTCCCAACTATCCCTATTAATCATTACGGCGGTCCTAGAAACCAACAAAATAGAACCGCACGTCCTATTCTATTATTCCATGCTGTAATATTCGAGCAAAGGCCTGCTTTGAACACTCTAATTTTTTCAAAGTAAAAGTCCTGGTCCCCAACACACCCAGTGAAGGGCATGCGGTTCTCCAGAAGAAAAGGCCCGGCCGGACAAGTGCACGCGGTGAGGCGGACCTGCCAGCCAGGCCAAAGGTTCAACTACGAGCTTTTTAACTGCAACAACTTTAATATACGCTATTGGAGCTGGAATTACCGCGGCTGCTGGCACCAGACTTGCCCTCCAA
+
DDDDDIIHIIIIIIIIIIIIIIIIIIIIIIIIIIIIIIGIIHIIIHIIIIIHIIIIIIIIIIGHIIIDHIHIIHFHIIIIIIIIIIIHIIHIGHIIIIHIHHHHHIIIIIIIIIIIIIIIIIIIIHIIIIIIIIIIIIIHIIHHHHIIIIIGHIHIIIIIIHHIHIIIIIIIIIIIIIIIIIIIIIIHGIHIIHIIIIIIIIIIIIIIHIIIIIIIIIIIIIIIIIIIIIIIIIIIIIIIIIHIIIIHIIIIIIIIIIIIIIIIIIIIIIIIIIIIIIIIIIIIIIIIIIHHIIIIIIIIIIIIIIIIIIHIIIIIIIIIIIIIIIIIIIIHIIIIIIIDDDDD
@HISEQ:969:HM2KJBCX2:2:1101:2510:47449 2:N:0:ACTATGCA
GTCGGAAATTGTCCCAACTATCCCTATTAATCATTACGGTGATTCAGAAACCAACAAAACAGGACCACCGTCCTATTTTATTATTCCATGCTAATGTATTCAGACGTAAGCCTGCTTTGAACACTCTAATTTTTTCAAGGTAAAGGTCCTGGTTTCCCACCACGCTAAATTAATAACATGATGGTTCCCCAGAAGGTAGAAATTCCACACGCCAGTACAGACAATTGCCCGACCAACGGTAGAACCCCGAAATTCAACTACGAGCTTTTTAACTGCAACAACTTTAATATACGCTATTGGAGCTGGAATTACCGCGGCTGCTGGCACCAGACTTGCCCTCCAA
+
DDDDDIIIIIIIIIIIIIIIIHHIIIIIIIIIIIIIIIIIIIHIIHIIIIIIIIIIIIIIIIIIIIIIIIIIIIIIIIIHIIIIIIIIIIGIIIIHIHHIIIIIIIIIIIIIIIIIIIIIIIIIIIIIHHIIIIIIIIIIIIIIIIIIHIIIIHIIIIIIIIIIIIIIIIIIIIIIIIHIHIIIHHIIIIIIIIHHHIIIIIIHIIIIIIIIIIIIIIIIIIIIIIIIIIIIIIIIIIIIHHIIIIIIIIIIIIIIIIIIIIIIIIIIIIIIIIIIIIIIIIIIIIIIIHGHIIIIIIIIIIIIIIIIIIIIIIIIIIIIIIIIIIIIIIIIIIIIIIDDDDD
@HISEQ:969:HM2KJBCX2:2:1101:17064:47306 2:N:0:ACTATGCA
GTCGGAAATTGTCCCAACTATCCCTATTAATCATTACGGTGATCCTAGAAACCAACGCAATAGAACCAATCCGTCCTATTTCATTATTCCATGCTAATGTATTCAGACGTTAGCCTGCTTTAAACACTCTAATTTTTTCAAAGTAACAGTCCTGATTTCCTATCACACCAACTAAATGGCATGAAAGTTCCTCAGAAGGTAGAGATTTATCTCACCAGTACAGACAATTAAGCCTGACCAATGGGTAAACCCCGAAGTTCAACTACGAGCTTTTTAACTGCAACAACTTTAATATACGCTATTGGAGCTGGAATTACCGCGGCTGCTGGCACCAGACTTGCCCTCCAA
+
0DD?BEHGG@C1D@GHGHCHHIEEGEGFIIIIHE@@110<E1CGHHHEHIIIFFE0G/<E0F1DCGHICEHHCC@<@FFHHH1@GF?1<1CC@<CH@H1HHEFDCGFCIHCE<GFFGAFB<<CGHEHHHBCE=FFHE?GC@?HHFFIIHIHF@C?HHHIHGIIHF?HH0HG@HHHHHHHHIIHFFD?HH@ED0FHHDII;HHHIHHIIHGFFIHHEHHEG?DIHII=HEI=HFEHHFHEHGHH<GCDCCHHHH?GEFEHHHHCHIIHEHIGIIIHG<IHGHHHEEIHGGHIIIHHIIIHHHGEIIHGIGIIIIIIHHIIIIHHIIHGIIHGIHEHGHIHIIHHDADAD
@HISEQ:969:HM2KJBCX2:2:1101:2166:47325 2:N:0:ACTATGCA
GTCGGAAATTGTCCCAACTATCCCTATTAATCATTACATCGATCCTAGAAACCAACAAAATAGAATCGGATGTCCTATTTCATTATTCCATGCTAATGTATTCAAGCGTGAGCCTGCTTTAAACACTCTAATTTTTTCAAGGTAACAGTCCTAATTCCCCGTGACACCAAATTAATGGCATTACGGTTCTTTAGAAGGTGAGAAATCAATAATATCAGTACATACCAACGGCATGACCGAAACATTGATCCCGAAATTCAACTACGAGCTTTTTAACTGCAACAACTTTAATATACGCTATTGGAGCTGGAATTACCGCGGCTGCTGGCACCAGACTTGCCCTCCAA
+
@D@?BCCHEFH@HHEGHHFEHIHIIHHHIHIFEEHHHHIIDH@HEHCHHHGHHIIEG?C?GHHIGHEFECG?CC1CFHHH<1DHHHCGGIHHCHFEH?FF?D11<<FEGHCC11<<DHHHIIHEHGADFFGFHCHIIBFB<CC<GECHCIHIHFHFIIIHHECCGHFGHHGCGHGH@FGHHH<@/<<8/<HHCHHHCHFFGFHGFCCHGCG?DHCHG@HFFFEIIHHHEC@D:@ECHHGHHHCGC1@HHAE1@IH@G11IHHGFE<EEHCHC@HF<HHIIIIIHGHD1HCHIHCIHHIIHHHIHGEHHEHHEEDIHCC/<CEHHIIHFCHHC@CFGEIIIHIDDDDB
@HISEQ:969:HM2KJBCX2:2:1101:15670:47628 2:N:0:ACTATGCA
GTCGGAAATTGTCCCAACTATCCCTATTAATCATTACGGTGGTCCTAGACCAACAAAATAGAACCAACGTCCTATTCTATTATTCCATGCTAATCTATTCAAGCAAAAGCCCGCTTTAAACACTCTAATTTTTTCAAGGTAATGGTCCTGGTTCCCCGACACACCCAATAAAGGGCATACCGGCTCACCAGAAGGATAGACCCGACAACAGACAGTACTCGCCAGAGACGGACCGCCCGGTCAGGTCTAAAATTCAACTACGAGCTTTTTAACTGCAACAACTTTAATATACGCTATTGGAGCTGGAATTACCGCGGCTGCTGGCACCAGACTTGCCCTCCAA
+
DDDDAHIIIIIIIGIIIIIIIIHIIIIIHHIIIHIIIIIHE=EEHHHIIIHHIIHIIIIIEGHIGHIHIIIIIHIIHHHIIIIHIEHCFHHIIIHIIIHIIFHFHHIIEHHIIIHHHHHHIIIIHIIIIIHIIIIIHIIHIHHIGIIIIHGHFIIIIIIIIIIIIIIIIHHIIIIIHHIIIIIGIIIHIIIIIIIHIHHHGIIIIIIHIIIIIIIIIIIIIIIIIIIHGIIIIIIIIIIIHIIIHIIIIIIIIIIIIIIHIIHIIIIIIIIIIIIIIIIHHIGHIIIIIIIIIIIIHIIIIIIIIIIIIIIIIIIIIIIIIIIIIIIIIIIIIIGIIIDDDDD
@HISEQ:969:HM2KJBCX2:2:1101:20487:47451 2:N:0:ACTATGCA
GTCGGAAATTGTCCCAACTATCCCTATTAATCATTACGGCGGTCCTAGAAACCAACAAAATAGAACCACACGTCCTATTCTATTATTCCATGCTAATGTATTCGAGCATAGGCCTGCTTTGAACACTCTAATTTTTTCACAGTAAACGTCCTGGTGCCCCGCCACGGCCAGTGAAGGCCATGGGGTTTCCCAGAAGGAAAGGCCCAGCCGGACCAGTACTCGCGGTGAGGCGGACCGGCCAGCCAGGCCCAAGGGTCAACTACGAGCTTTTTAACTGCAACAACTTTAATATACGCTATTGGAGCTGGAATTACCGCGGCTGCTGGCACCAGACTTGCCCTCCAA
+
CDDDCIIIIHIIIIIIHHIIIIIIIHGHHHIIIIHHIIHIIHHIGHHHHIIHHHIHIIIIIIIIIIEEEHD?<1EHHIIIGFFHHHIIIHE@FHHIIHHHHDGHHGHIHHGHIIIHGHIHGFHIGCHHHIIIIHFGIHCHHHHHIGHGIHHIIHHHIHHHIHEHIHIIHIHIIGIIIHHHHFIIIIIHHHHIHIIIHIHIIIIIHGIIIHHFIIFHIIGHGGIIIIIIIIIGIIIIGIIHIIHHGIGHEIHIHIIIIIIHIIIIIIIIIIIIIHIIIIIIIIHIIIIIIIIIIIIIIIIIIIIIIIIIIIHIIIIIIIIIIIIIIIIIHIIIIIIIIIIIDCDDD
@HISEQ:969:HM2KJBCX2:2:1101:21245:46625 2:N:0:ACTATGCA
GTCGGAAATTGTCCCAACTATCCCTATTAATCATTACGTCAATCCTAGAAACCAACAAAATAGGATCAAACGTCCTATTTCATTATTCCATGCTAATGTATTCAAGCGTTAGCCTGCTTTAAACACTCTAATTTTTTCAAAGTAACAGTCCTGTTTCCCTGCAACACCAAATTAATGACATTACAGTTCTTCAAGAAGGAGGAACCAGTAAAGCCAGTGCATACCAGAGGCACGACCAACCTACTAATCCCGAAATTCAACTACGAGCTTTTTAACTGCAACAACTTTAATATACGCTATTGGAGCTGGAATTACCGCGGCTGCTGGCACCAGACTTGCCCTCCAA
+
<0D<<CHGCG1<EFHEHE?@?EFH1<FDHHH1C?1C?C<1DH1<FCCGFHH1<CC0DEFHHE?@@C@C@@D@1<<0<1111<CEHCEH1<<<1CHE@<@D?HGHIEEEEHFHGHGEHG?BCEGFHGIHHHGECEHGCFFFCHHHIHIGEGHHFHECHHHFIIEGGGEFCCFCIHHHCEE?EHFFHHEH@GGHHHHEHHHFIHHFHIIIGIHHFHIIGIHIIIHHHGHGHFIHHIHCHHCFGA<A<EHHIHHHC<FHGHHEIHEEGE?HIHHIHHFHG?IHHGD1IIIHG?IHEHIIIIHIIHIIIHEIIIIGHHIIIIIIIIIIIIHIIIHHHHHIHIIHIDDDBD
@HISEQ:969:HM2KJBCX2:2:1101:1840:48369 2:N:0:ACTATGCA
GTCGGAAATTGTCCCAACTATCCCTATTAATCATTACATCGATCCTAGAAACCAACAAAATAGAATCGGATGTCCTATTTCATTATTCCATGCTAATGTATTCAAGCGTGAGCCTGCTTTAAACACTCTAATTTTTTCAAGGTAACAGTCCTAATTCCCCGTGACACCAAATTAATGGCATTACGGTTCTTTAGAAGGTGAGAAATCAATAATATCAGTACATACCAACGGCATGACCGATACATTGATCCCGAAATTCAACTACGAGCTTTTTAACTGCAACAACTTTAATATACGCTATTGGAGCTGGAATTACCGCGGCTGCTGGCACCAGACTTGCCCTCCAA
+
DDDDDIIIIIIIIIIIIIIIIIIIIIIIIIIIIIIIIIIIIIIIIHIIIIIIIIGIIIIIIIHHIIIIIIIIIIIIIIIIIIIIHIIHIHHIIIHIIIIIIIIIIHIIIHIIHIIIIIIIIIHHIHIIIIIIIIIIHIHHIIIIIIIIIIIIIIIIIHIIIIIIIIIIIIIHHIIIIHIIIIIIIIIIHIHIIIIIHIIIIIIIIIIIIIIIIIIIIIIIIIIIIIIIIIIIIIIIIIIIHIIHFDIIHIIIIIIIIIIIIIIIIIIIIIIIIIIIIIIIIIIIIIIIIIIIIIIIIIHIHHIIIIIIIIIIIIIIIIIIIIIIIIIIIIIIIIIIIIIIIIDDDDD
@HISEQ:969:HM2KJBCX2:2:1101:11588:47943 2:N:0:ACTATGCA
GTCGGAAATTGTCCCAACTATCCCTATTAATCATTACGTCAATCCTAGAAACCAACAAAATAAGATCGAACGTCCTATTTCATTATTCCATGCTAATGTATTCAAGCGTTAGCCTGCTTTAAACACTCTAATTTTTTCAAAGTAACAGTCCAGATTCCTCGCAACACCAAATTAATGGCATTACGTCTCATCAGGAAGGAGGAATCAGTGAGACCAGTACATACCAGTGGCATGACCAACCTACTAACCCCGAAATTCAACTACGAGCTTTTTAACTGCAACAACTTTAATATACGCTATTGGAGCTGGAATTACCGCGGCTGCTGGCACCAGACTTGCCCTCCAA
+
DDDDCIIIIIIIIIIIIIIIIIIIIIIIIIIIIIIIIIIIIIIIIIIHIIIFHHIIIIIIIIIIIIIHHH<CDEGHIIIIIHIIIIIIIIIHIIIIIIIIIIHIIIIIIHIHIIIIIIIIIIHIHIIIHIIIIIIIIIIIIIIIIIHIIIIIIIIIIIIIIIIIIIIIIIIIIIIIHIIIIIIIIIIIIIIIIIIIIIIIIIIIIIIIHIIIIIIIIIIIIIIIIIIIIIIIIIIIIIHIIIHGGHFIIIIIIIIIIIIHIIIIIHGIIIIIIIIIIIIIIIIHIIIIIIIIIIIIIIIIIIIIIIIIIIIIIIIIIIIIIIIIIIIIIIIIIIIIIIIIIDDDDD
@HISEQ:969:HM2KJBCX2:2:1101:17431:48269 2:N:0:ACTATGCA
GTCGGAAATTGTCCCAACTATCCCTATTAATCATTACGGTGATCCTAGAAACCAACAAAATAGAACCATGCCGTCCTATTCTATTATTCCATGCTAATGTATTCGAGCAAAAATGCCTGCTTTAAACACTCTAATTTTTTCAAGGTAAAGGTCCTGGATCCGCAAGACACCCAATTAAGGACATCAAGTTTCTCCAGAAGGTGAGAAATCAACAGCGACAGTTCATACCCCTTAAGGCATGACCATCACGTCAATCCCGAAATTCAACTACGAGCTTTTTAACTGCAACAACTTTAATATACGCTATTGGAGCTGGAATTACCGCGGCTGCTGGCACCAGACTTGCCCTCCAA
+
DDDDCIIIIIIHIIIIIIIIGHHHIHIIIIIHHIIIIIDHIGGIIHIIIIIIIHEHIGHIIHGCGHIHIIGHHIHDHHIIGIFIIIIIIHIH?EEHIIIHHEHHIHIIIIIIIIHHHIHHIIIHHHHHIIIHIHHEFHHEIIHIIHHIIHHIIIHIIHIHIHIIIIHHHFIIIIIIHIIIIIIHIIHIIHHHGHHHIIIIIIIIIIIIIIIIIIIIIIHIIIIIIIIIIGIIIIHIIIIIIIIIIIIIHIHHIIIIIIIIIIIIIIIIIHIIGIHIIIIIIIIIIHIIIIIIIIIIIIIIIIHHIIIIIIIIIIIIIIIIIIIIIIIIIIIIIIIIIIIIIIIIIIIIDDDDD
@HISEQ:969:HM2KJBCX2:2:1101:11264:49299 2:N:0:ACTATGCA
GTCGGAAATTGTCCCAACTATCCCTATTAATCATTACGTCAATCCTAGAAACCAACAAAATAGGATCAAACGTCCTATTTCATTATTCCATGCTAATGTATTCAAGCGTTAGCCTGCTTTAAACACTCTAATTTTTTCAAAGTAACAGTCCTGTTTCCCTGCAACACCAAATTAATGACATTACAGTTCTTCAAGAAGGAGGAACCAGTAAAGCCAGTACATACCAGAGGCACGACCAACCTACTAATCCCGAAATTCAACTACGAGCTTTTTAACTGCAACAACTTTAATATACGCTATTGGAGCTGGAATTACCGCGGCTGCTGGCACCAGACTTGCCCTCCAA
+
DDCDDHIIIIHIIIIICGHHIICHHIIIIIHIIIIIFHHHIHHHHHHIIIIIHIIIIIEHIIGIIHHHCHHIHHHGEEHHIIIHIIHHHIIIIHFHIHIIIHIHHIHHHHHDHHEEHHIIIIIIIHIHHHIIHHEHHIIGHGIHIIIIHGIIIIHDHIHIIHHIIIIHHHHGHHIIIIIIHIIIIIIHHHHIIIIHIIIIHIHHIIIIIIIIHFIIIIIIHIIIIIIIIIIIHIIIIHIHHHIHFIHEIHIIIHHGIIIIHHHIIIIIIIIIIIIIHIIIIIIHGHHIIIIIIIIIIHHEIIIIIIIIIIIIIIHIIIIIIIIIIIIIIIIIIIIHIIIIIDCDDD
@HISEQ:969:HM2KJBCX2:2:1101:15491:50420 2:N:0:ACTATGCA
GTCGGAAATTGTCCCAACTATCCCTATTAATCATTACGGTGATCCTAGAAACCAACAAAATAGAACCATGCCGTCCTATTCTATTATTCCATGCTAATGTATTCGAGCAAAAATGCCTGCTTTAAACACTCTAATTTTTTCAAGGTAAAGGTCCTGGATCCGCAAGACACCCAATTAAGGACATCAAGTTTCTCCAGAAGGTGAGAAATCAACAGCGACAGTTCATACCCCTTAAGGCACGACCATCACGTCAATCCCGAAATTCAACTACGAGCTTTTTAACTGCAGCAACTTTAATATACGCTATTGGAGCTGGAATTACCGCGGCTGCTGGCACCAGACTTGCCCTCCAA
+
DDDDDIIIIIIIIIIIIIIIIIIIIHIIHIIIIIIIIIIIHIIIIIIIIIIIHHIIIHIHHHHGIIIIIFIHDHHHHHIIIIIIIIIIIIIIHHIIIHHHIEHHHHHIIIIIIIIIIIHHHIHHIIIIHIIIIHIIIIHIIIIIIIIIIIHIIIIIIIIIIIIIIHIHIHHIIIIIIIIIIIIIIIIIIIIIHHIIIIIIIIIIIIIIIIIIIIIIIIIIIIIIIIIIIIIIIIIIIIIIIIIIIIIHGGHHIIIIIIIIIIIIIIIIIHIIIIIIIIIIIIIIIIIIIIIIIIIIIIIIIIIIIIIIIIIIIIIIIIIIIIIIIIIIIIIIIIIIIIIIIIIIIIIIDDDDD
@HISEQ:969:HM2KJBCX2:2:1101:20167:50517 2:N:0:ACTATGCA
GTCGGAAATTGTCCCAACTATCCCTATTAATCATTACGGTGGTCCTAGAAACCAACAAAATAGAACCACAACGTCCTATTCTATTATTCCATGCTAATCTATTCAAGCAATAGCCCGCTTTAAACACTCTAATTTTTTCAAGGTAATGGTCCTGGCTCCCCAACACACCCAATTAAGGACATACTGGTTCACCAGAAGGAAGACCCGACAACAGGACAGTACTCGCCAAAGACGGACCGCCCGGCCAAGTCTAAAATTCAACTACGAGCTTTTTAACTGCAACAACTTTAATATACGCTATTGGAGCTGGAATTACCGCGGTTGCTGGCACCAGACTTGCCCTCCAA
+
DD@D@DGHHGGH?HHIIHHHIEGHHHHIIIHHIIHFEHHH?GHHHHIIHHGHGFEHHGHHFHHHIIIIIHHHD11DEHHE?FHHHHHHFHHHEHIICIHHHDGHHICHHIIHHH<DECGHHHIHHCCEHFGHFHHGCCGEEHHHHHHHHIGHHHHHHIHHHHHEHHHHHEEHGHHHHIH@?HH?EHHHG@D<IIIHHHHHHCCIIIIHIHHHEIIIHIIIIIHIIHHHHIIHIIHIIIFIIIIIHHIIIGHIIIHHIHEHHHHDIIIIHIIIIIIIIHHEIHIIHIHHIIIHIIHIIIIIIIIIIIIIIIIHIIIIIIIIIIIIIIIIIIHIIIIIIIIIIIDDDDD
@HISEQ:969:HM2KJBCX2:2:1101:15786:50450 2:N:0:ACTATGCA
GTCGGAAATTGTCCCAACTATCCCTATTAATCATTACGGTGATCCTAGAAACCAACAAAATAGAACCATGCGTCCTATTTCATTATTCCATGCTAATGTATTCAGGCAATAGCCTGCTTTAAGCACTCTAATTTTTTCAAGGTAACAGTCCTGCTTCCCCAACGCACCAAATTAATGACATGCTGGTTATTCAGAAGGTAGGAATCCATCACGCCAGTACAGACCCAAAAGCCCGACCAACGGATAAACCCCGAAATTCAACTACGAGCTTTTTAACTGCAACAACTTTAATATACGCTATTGGAGCTGGAATTACCGCGGTTGCTGGCACCAGACTTGCCCTCCAA
+
DDDDDIIIIIIIIIIIIIIIIIIIIHIIIIIHIIIIIIIIIIIIIIIIIIIIIIIIIIIGIIHIIIHIIHIIIIIIHIIIIIIIIIIIIIHHIIIIHIHHHHGHHIIIHIIIHHIIIHIHHIIIIIIHHIIIIIIIHIIIHIIIIIIIIIIIIIIHIIIIIIIIIHHIHHHHHHIIIHHHIHIIIIIIIIIIIHIIIIIHIHGIEHIIIIHIIIIIIHIIIHGHIIHHIIIIIIIIIIIIIIIIHGIIIIIIIIIIIIIIIIIIIIIIIIIIIIIIIIIIIIIIIIIIIIIIIIIIIIIIIIIIIIIIIIIIIIIIIIIHD1IIIIHIIIIIIIIHIIIIIIDDCDD
@HISEQ:969:HM2KJBCX2:2:1101:1739:51796 2:N:0:ACTATGCA
GTCGGAAATTGTCCCAACTATCCCTATTAATCATTACGGTGATCCTAGAAACCAACAAAATAGAATCATGCCGTCCTATTTTATTATTCCATGCTAATGTATTCAAGCAAAATGCCTGCTTTAAACACTCTAATTTTTTCAAAGTAAAGGTCCTGGTTCCCCGTGACACCCAATTAAGGGCATCGCGGTTCTCCAGAAGGTGAGAAATTGACTACACCAGTTCATACCCCTTAAGGCACGACCGATGTGTCAATCCCGAAATTCAACTACGAGCTTTTTAACTGCAACAACTTTAATATACGCTATTGGAGCTGGAATTACCGCGGCTGCTGGCACCAGACTTGCCCTCCAA
+
BDADDHIIIHEHIIIIIIHIHIHHHHHHHIEGHHIEH?H@HHHHGHHEHHHIIIIIIGHHIIICEHHIHEHHIHICEH1<C<CHGHIE?CFGHHIFG@HHHDEHHHHHIHHHHIIHHEHHEHHGFGHHIIHIHHHHHGBGHHHHIIHIHIIIHIIHHHIHHHIHHHHHHIIIIHIHIIIHHGGHHGIIHEIIIIIHHGIII<IGIIIIIIIIIIIHIIIIIIIIHHIIIIIIIHIIIIHIIIHIIIIIIIHHIHHDIIIHIHHIIIIHHHHIIIIIIIGIIIIIIIHH?IIIHIHHHHHHIHEHHHHHHEHGIIIIIIIHGIHIIIIIIIIHGHHIIIIIH?HHHHIDDDDD
@HISEQ:969:HM2KJBCX2:2:1101:18337:52443 2:N:0:ACTATGCA
GTCGGAAATTGTCCCAACTATCCCTATTAATCATTACGTCGATCCTAGAAACCAACAAAATAGGTTCGATCGTCCTATTTCGTTATTCCATGCTAATGTATTCAAGCGCGAGCCTGCTTTAAGCACTCTAATTTTTTCAAAGTAACAGTCCTGTTTCCCCGCAACAACAAATTAATGCCATCACGGTTCTACAAGAAGGAGGGACCAGTGAGGCCAGTGCATACCAGTGGCACGACCAACCTACTGGCCCCGAAATTCAACTACGAGCTTTTTAACTGCAACAACTTTAATATACGCTATTGGAGCTGGAATTACCGCGGCTGCTGGCACCAGACTTGCCCTCCAA
+
DDDDCIIHIIIIIIIHIIHHHHIIIIIIIIIIIIHHIIIIIHIHIIIIIIIIHHIIIIHGHEHEHGHIHIGHHHHIIHIIHIIIIHIHHHHIHHIGHHHHIIHHHIIIHIHDHIIIIHHHHHHIIHIIIIHHH@HHIIIIIIIIIIGHIHIHHIHIIGHIIIHHIIIIIHHHHHHIGHGHHIIHHIIIIIIIHEHHIIHHHHHGHIIIIIIIIIIIIIHHIHIIIIIGIIIIGIIIIIIHHHHHIIIIIGIHIIIGIIIIIIIIHHGIIIIIIIIIGIIIIIIIIIIIIIIHHHIIHIIIIIIIIIIIIIIIIIIIIIIIIIIIIIIIIIIIIIIIIIIIIDDDDC
@HISEQ:969:HM2KJBCX2:2:1101:5115:52760 2:N:0:ACTATGCA
GTCGGAAATTGTCCCAACTATCCCTATTAATCATTACGTCAATCCTAGAAACCAACAAAATAGGATCGAACGTCCTATTTCATTATTCCATGCTAATGTATTCAAGCGTTAGCCTGCCTTAAACACTCTAATTTTTTCAAAGTAACAGTCCTGTTTCCCTGCAACACCAAATTAATGGCATTACAGTTCTTCAGAAAGGAGGAATCAGCGAAGCCAGTGCATACCAGTGGCACGACCAACCTGCTGACCCCGAAATTCAACTACGAGCTTTTTAACTGCAACAACTTTAATATACGCTATTGGAGCTGGAATTACCGCGGCTGCTGGCACCAGACTTGCCCTCCAA
+
DDDB@EEDHIECHHCHEGC@<FHCCCHHH@CCCHHHCHIIIHIIHHIHIIHHEHH@HH?HEHF?FEF@CGHDHEHI?HCH@HIII@@<C@H<1FG?HIIIHIHEIHCCHFEDHHFFFHIIHHHEGIHIIIIIIIIHHHFIIIIIIIIIHHHIIHIIIGIHHGEGFHHIIIHEIIHIHEIHHIHHHHHHHGHHGHFIIIIIIIIHFIHHHHI>HHIIHIHEHHHIIHFIGIIIIIIIIIIIHHGCCHHIIIIIIIIIIIIIIIIIIIIIIIIIIIIIIIIIIIIIIIIIIIIIIIIIIIIIIIIIIIIIIIIIIIIIIIIIIIIIIIIIIIIIIIIIIIIIIDDDDD
@HISEQ:969:HM2KJBCX2:2:1101:17249:52713 2:N:0:ACTATGCA
GTCGGAAATTGTCCCAACTATCCCTATTAATCATTACGGTGATCCTAGAAACCAACAAAATAGAACCATACCGTCCTATTCTATTATCCCATGCTAATGTATTCGAGCAAAAATGCCTGCTTTAAACAAACACTCTAATTTTTTCAAGGTAAAGGTCCTGGATCCGCAAGACACCCAATAAAGGACATCAAGTTTCTCCAGAAGGTGAGAAATCAACAGTAACAGTTCATACCCCTTAAGGCATACCATCACGTCAATCCCGAAATTCAACTACGAGCTTTTTAACTGCAACAACTTTAATATACGCTATTGGAGCTGGAATTACCGCGGCTGCTGGCACCAGACTTGCCCTCCAA
+
DDDDDIIIIIIIIIIIIIIIIIIIIIIIIIIIIIIIIIHIIFHHIIIGGIHIIIIIHHIIIIIICHHIIIIIIIIIIIIIIIIIHIIIIICHIHHHIIIHIFHGIIIIIIIIIIHHHHIHHIIIIIIIIIIIIIIIIIIIIIIIIIIIHHIIIIIIIIIIIIIIIIIIIIIIIHHIIIIIIIIIIIIIIIIIIIHHHIIIIIIIIIIIIHIIHIIIIIIIIHIIIIIIIII=IIIIIHIIIIIIIIIIIHHIIHGIIIIIIIIIIIIIIIIIHIIIIIIIIIIIIIIIIIIIIIIIIIIIIIIIIIIIIIIIIIIIIIIIIIIIIIIIIIIIIIIIHIIIIIIIHIIIIIIDDDDD
@HISEQ:969:HM2KJBCX2:2:1101:4699:52791 2:N:0:ACTATGCA
GTCGGAAATTGTCCCAACTATCCCTATTAATCATTACGGTGGTCCTAGACCAACAAAATAGAACCAACGTCCTATTCTATTATTCCATGCTAATCTATTCAAGCAAATCCCTGCTTTAAACACTCTAATTTTTTCAAGGTAATGGTCCTGGCTCCCCGGTACACTCAATAAAGAACATGCCGGTTCACCAGAAGGTAAGACCCGACACAGAACAGTACTCGCCAAAGACGGACCGCCCGGCCAGGCCTAAAATTCAACTACGAGCTTTTTAACTGCAACAACTTTAATATACGCTATTGGAGCTGGAATTACCGCGGCTGCTGGCACCAGACTTGCCCTCCAA
+
DDDDDIIDHHIIHHIHIIIIIIIIIIIHHHIIIIHHIHIIEHHHHHHHIIIIIIIIIIIIHHIIIGIHIEEHHFCHEHHHHHIEHIHHHIIFHIIIIIIIIIHFHIGG1IIIHIHIIHHHHFHIIHHIIHHHHHGFHFHIIIIIIIIHHIIIHIIIIIHHIIIIIIIIHHIIHFIHEHIIIIIIIIIIIIIIIHIIHHIHIIHHIIIIHHEHIHHIIIHIIHHHIHHHIIIIIIIHIIIHHHIIHHEIIIIIIIIIHEIIIHHIIIIIIIHIIGGIHIIIIIHIIIHHEIIIIIHHHHGIIIHHHHHHIIIIIIIIHIIHGGIIIIHIIIHGIIIIIIDDD@B
@HISEQ:969:HM2KJBCX2:2:1101:8564:53821 2:N:0:ACTATGCA
GTCGGAAATTGTCCCAACTATCCCTATTAATCATTACGGCGGTCCTAGAAACCAACAAAATAGGATCGCACGTCCTATTCTATTATTCCATGCTAACGTATTCGAGCAAAGGCCTGCTTTGAACACTCTAATTTTTTCAAAGTAAAAGTCCTGGTTCCCCAACACACCCAGTGAAGGGCATGAGGCTCTCCAGAAGGAAAGGCCCGGCCGAACCAGTACACGCGGTGAGGCGGACCTGCCAGCCAGGCCAAAGGTTCAACTACGAGCTTTTTAACTGCAACAACTTTAATATACGCTATTGGAGCTGGAATTACCGCGGCTACTGGCACCAGACTTGCCCTCCAA
+
DDDDDIIIIIHIIII?HIIIIIIHIIIIIIIIIIIIIIIIIIIIIIIIIIIHIIIIIIIIIHGHIIIIIIIHIIIGHIHIIIIIIIIIIHIIIIIIIIIIIHHHIIIIIHHHHIIIIIIIIIIIIIIIIIIIIHHIIIIIIIIIIIIIIIIIIIIIIIHHHIIHHHIIIIIIIIIIIIIIIIIIIHHIIHIIIHIIIIIIIIIIIIIIIHIIIIIIIIIIIIIII>IIIIIIIIIIIIIIIIIHIIHHHGIIIIIIIIIIIIIIIIIIIIIIIIIIIIIIIIIIIIIIIIIIIIIIIIIIIIIIIIIIIIIIIIIIIIIIIIIIIIIIIIIIIIIIIIIIDDDDD
@HISEQ:969:HM2KJBCX2:2:1101:11325:54366 2:N:0:ACTATGCA
GTCGGAAATTGTCCCAACTATCCCTATTAATCATTACGTCAATCCTAGAAACCAACAAAATAGGATCAAACGTCCTATTTCATTATTCCATGCTAATGTATTCAAGCGTTAGCCTGCTTTAAACACTCTAATTTTTTCAAAGTAACAGTCCTGTTTCCCTGCAACACCAAGTAAATGACATCACAGTTCTTCAAGAAGGAGGAATCAGTGAGGCCAGTGCATACCAGTGGCACGACCAACCTACTGACCCCGAAATTCAACTACGAGCTTTTTAACTGCAACAACTTTAATATACGCTATTGGAGCTGGAATTACCGCGGCTGCTGGCACCAGACTTGCCCTCCAA
+
DDDDCIIIIIIIIGIHIIHIIIIIIIIIHIIIIIIIHIIIIIIIIIIHIGHHIIIIIIHHIIIIIIIIHIIHIIHIIIIIIIIIIIIIIIIIIIHHIIIIIIIIIIIIIIIIHHHIIGIIIIIIIIIHIIIHIIIIIIIIIIIIIIIIIIIIIIIIIIIIIHIIIIIHIIIIIIIIIHHIIIIIIIIIIIIIIIIIIIIIIIIIIIIIIIIIIIGIIIIIIIIIIIIIHIIIIIIIIIIIIIIIIIIIIIIHIIIIIIIIIIIIIIIIIIIIIIIIIIIIIIIIIIIIIIIIIIIIIIIIIIIIIIIIIIIIIIIIIIIIIIIIIIIIIIIIIIIIIIIIIDDDDD
@HISEQ:969:HM2KJBCX2:2:1101:18860:53756 2:N:0:ACTATGCA
GTCGGAAATTGTCCCAACTATCCCTATTAATCATTACGGTGATCCTAGAAACCAACAAAATAGAACCATGCCGTCCTATTCTATTATTCCATGCTAATGTATTCGAGCAAAATGCCTGCTTTAAACACTCTAATTTTTTCAAGGTAAAGGTCCTGGTTCCACATGACACCCAATTAAGGACATCATGCTTCTCCAGAAGGTGGGAAATCAACTGCGACAGTTCATACCCCTTAAGGCACGACCATCACGTCAATCCCGAAATTCAACTACGAGCTTTTTAACTGCAACAACTTTAATATGCGCTATTGGAGCTGGAATTACCGCGGCTGCTGGCACCAGACTTGCCCTCCAA
+
DDDDDHIIIGIIHHIIIGIIIIHIIIIIHIHIHIIIIHIIIHHIHIIIIIICCGHIIIIIIHHGHIIHHIIICGHIHIIHHHHIIEHIFHHHHHHIHHHHIEIHIIHIHIIIIHIIIIIHHHIIIHIHHHHHIIHHIIIHIIIIIIIHIIHHGHIHIIIIIIHIIIIIIIIIIHHIIIIIIHHFHHIIIIIIIHIIIIIIIIIGIIIIIIIIIIIIIIIIIIIIIIIIIIIIIHIHIIIIIIIIIIIIIHHIIIIIHIIIIIIIIIIIIIIIIIIIIIIIIIIIIIHIIIIIIHIIIIIIIIIIIHIIIIIIIIIIIIIIIIIIHIIIHIIIIIIIIIIIIIIIIIIDDDDD
@HISEQ:969:HM2KJBCX2:2:1101:5529:54878 2:N:0:ACTATGCA
GTCGGAAATTGTCCCAACTATCCCTATTAATCATTACGTCGATCCTAGAAACCAACAAAATAGAATCAAACGTCCTATTTCATTATTCCATGCTAATGTATTCAAGCGCGAGCTTGCTTTAAACACTCTAATTTTTTCAAAGTAACAGTCCTGATTTCCCGCGACACCAAATTAATGACATCGTGGTTCGTCAGAAGGGAGAAACCAATAATGCTAGTACGTACAAAGTACGACCGACATATTAGTCCCGAAATTCAACTACGAGCTTTTTAACTGCAACAACTTTAATATACGCTATTGGAGCTGGAATTACCGCGGCTGCTGGCACCAGACTTGCCCTCCAA
+
BDDDBIHIIIIIIHGIHIIIIIGGIIIIIIHIIIIIIIIIIIIIIIIIIIIHHHIIIHIIIIIIHHHGHHHIHIIHIHIIEHHHEHGHHIHIHIIIIIHHHFHHHHHHHHHHHHIIIIIIIHIHGIHIIIIIIIIIGIIIHIIIIHIIHHHIHIHIIGIIIHIIIIHHIHHHHIIIIHHHIIEHGGHIHIIIIIIIHIHIHIIHHHIIGIHHIIII=IIIIHIIIIIIIIIHHGHHHFHHIIHIHIHIIIHGIIIIIIIIIIIIIIIIHFIIIIIIIIIIIIIIHIIIIIIIIIIIIIHIIIIIHIIIIIIIIIIIIIIIIHIIIIIIIIIIIIIIIIIDDDDD
@HISEQ:969:HM2KJBCX2:2:1101:13715:55330 2:N:0:ACTATGCA
GTCGGAAATTGTCCCAACTATCCCTATTAATCATTACCTCGAGCTCCGAAAACCAACAAAATAGAACCGAGGTCCTATTCCATTATTCCATGCACCACTATTCAGGCTTGCGCCTGCTTTAAGCACTCTAATTTTTTCAAAGTAAATCTTCCAGCCACCCAAGCCACTCAATGAAGAGCAGCAAGGGAAAACCGGATAAATTAGACCAGGAAAAGCAGTAACCACTCATTGAGGGACCGCTATCCTAGGTCGCAGATCCAACTACGAGCTTTTTAAACGCAACAACTTTAATATACGCTATTGGAGCTGGAATTACCGCGGCTGCTGGCACCAGACTTGCCCTCCAA
+
BDDB@HHHIIIHIIIIIHHIIEHHIIIIIIEHHIIIIHIHHIIIIIGIIIIIIIGHIIHIIIHHHIHIDHIGICGHEHHHHEHHIIHHHHHIGIIIHHHHFF?IHIIIIIIHHHIIIEHHHHHHHGHFHIIIHIFHEHHHHGIGIHHHEHHHHFHHIIIIIHIIIHHHHHIIIHIIIIIHGIHIIEGHIIIIIIIIIIIIHHIIIIHIIIIIIIIIIIHIHIIIIIIIIIIIIIIIIIGIIIIIIHIHIIIIGIIHIHGIIIHEHHFHIIIIHIIIIIIIIIHIIIIIIIHIHHGIIIHIIIIIIIIIIIIIIIIIIHIIIIIIIIHIIIIIIIIHIIIIIHDDDDD
@HISEQ:969:HM2KJBCX2:2:1101:2505:56167 2:N:0:ACTATGCA
GTCGGAAATTGTCCCAACTATCCCTATTAATCATTACGTCAATCCTAGAAACCAACAAAATAGGATCAAACGTCCTATTTCATTATTCCATGCTAATGTATTCAAGCGTTAGCCTGCTTTAAACACTCTAATTTTTTCAAAGTAACAGTCCTGTTTCCCTGCAACACCAAATTAATGACATTACAGTTCTTCAAGAAGGAGGAACCAGTAAAGCCAGTGCATACCAGAGGCACGACCAACCTACTAATCCCGAAATTCAACTACGAGCTTTTTAACTGCAACAACTTTAATATACGCTATTGGAGCTGGAATTACCGCGGCTGCTGGCACCAGACTTGCCCTCCAA
+
DDDDDIIIIIIIIIIIIHIIHIHIIIIIIIHIIIIIIIIIIHHHIIIIIIIIGHIIIIIHHHHHIIIIIIIHHIFHIIIHIIIIIIIEHHIFHHHIIIIIIIHHIHIIHHIIHHGHIIIIIIIIIIIIIIIIHIIIHIIIIIIIIHIIIIIIIIIIIIHHIIIIIIIIIIIIIIIIIIIIIHIIIIIHIIIIIIIHIIIIIIIHIIIIHIIIIIIIIIHIIIIIIIIIHHIIIIIIHIHIIHGHHHGCIIIIIIIIHIIIIIIIIIIIHIIHIIHIIIIIIIIIIIIIIIIIIIIIIIIIIIIIIIIIIIIIIIIIIIIIIIIIIIIIIIIIIIIIIIIIIDDDDD
@HISEQ:969:HM2KJBCX2:2:1101:18461:56491 2:N:0:ACTATGCA
GTCGGAAATTGTCCCAACTATCCCTATTAATCATTACATCGATCCTAGAAACCAACAAAATAGAATCGGATGTCCTATTTCATTATTCCATGCTAATGTATTCAAGCGTAAGCTTGCTTTAAACACTCTAATTTTTTCAAGGTAACAGTCCTAATTCCCCATAACATCAAATAAATGACATTATGGTTCTTTAGAAGGTGAGAACCAATAAAACCAGTACATACCGAGGCATGACCGATTCCTTGATCCCGAAATTCAACTACGAGCTTTTTAACTGCAACAACTTTAATATACGCTATTGGAGCTGGAATTACCGCGGCTGCGGGCACCAGACTTGCCCTCCAA
+
CDDDDIIIIIIIIIIIIIIIIIIIIIIIIIIGIIIIIIIIIHIIIIIIIIIGHHIIIIIIIIIIEHIIHIIIIGGIIIIIIIIIIIIIIIIHIIIIIIIIHIHHIIIIIIIIIIIIIIIIIIIIIIHIIIIIIIIIIIHIIIIIIIIHGHIIIIIIIIIIIIIIIIIIIIIIIIIIIIIIIIIIIIIIIIIIIIIIIIIIIIIIHIIIIIIIIIIIIIIIIIIIIIIIIIIIIIIIIIIIIIHHIIIIIIIIIIIIIIIIHHIIIIIIIIIIIIIIIIIIIIIIIIIIIIIIIIIIIIIIIIIIIIIIIIIIIIIIIIIIIIIIIIIIIIIIIIIIIIIIDDDDD
@HISEQ:969:HM2KJBCX2:2:1101:14800:57176 2:N:0:ACTATGCA
GTCGGAAATTGTCCCAACTATCCTTATTAATCATTACGGCGACTCTAGAAACCAACAAAATAGAACCACACGTCCTATTTTATTATTCCATGCTAATGTATTCGGGCATAAGCCTTCTTTGAACACTCTAATTTTCTCAAGGTAAAAGTCCTGGTTCCCCAATGCACACCAATAAAGGGCACACCGGCTCACCAAGAGGTAAGACCCAGCCGGACAGTACATGCCGTTAAGCAGACCACCCAGCCAGGCCTGAAGTTCAACTACGAGCTTTTTAACTGCAACAACTTTAATATACGCTATTGGAGCTGGAATTACCGCGGCTGCTGGCACCAGACTTGCCCTCCAA
+
DDDDCHIIIIIIIIHIIIIIIIIIIIIIIIIIIIIIIHHIIIIIHIIIIIIHIIIIIHIIIIHIIIIIIIGIHGEHIIHHIIIIHIIIIIIHHIIIIIHIHHHIIHIHIHIHHIHIIIIIHHIHIHHHHIIIIHIGHIIHIHHIHIIIIIIIIHHHIIHIIHIIIIIIIHHHIHHHIHHIIHIIIIIHIEIIIIIIIIIIHIIIIIIIIIIIHGHIIIIIIHIHIIHHIIIIIIIIIHIIIIIHEIIIIIIHIIIIIIIIIIIIIIIIIIIIIIIIIIIIIIIIIIIIIIIIHIIIIIIIIIIIIIIIIIIIIIIIIIIIIIIIIIIIIIIIIIIIIIIIIDDDDD
@HISEQ:969:HM2KJBCX2:2:1101:1782:57637 2:N:0:ACTATGCA
GTCGGAAATTGTCCCAACTATCCCTATTAATCATTACGTCAATCCTAGAAACCAACAAAATAGGATCGAACGTCCTATTTCATTATTCCATGCTAATGTATTCAAGCGCGAGCCTGCTTTAAACACTCTAATTTTTTCAAAGTAACAGTCCTGATTTCCCGCCACACCAAATTAATGACATGACGGTTCGTCAGAAGGGAGGAATCAGAAACACCAGTACATACCAGAGGCACGACCAGCGCACTGATCCCGAAATTCAACTACGAGCTTTTTAACTGCAACAACTTTAATATACGCTATTGGAGCTGGAATTACCGCGGCTGCTGGCACCAGACTTGCCCTCCAA
+
CDDDDIIIIIIIIIIHIIIIIIIIIGIIIIIIIIIIHIIIIIIIIIIIIIIIHIHIIGHIIIIIIIIIGIIIHHIIIIHIHIIIIIHIHIIHHIEHHHFHHGGHIHIHHHFHHIIHIHHIHIIHIHIIIHIHIHIIIIIIIIIIHHIHHIIIIIHIHIIIIIIIIHIIIIIHIIIIIIIIIIIIIIIHIIIIIIIIIIIIIIIIIIIIIIIIIIIIHIIIIIIIIIIIIIIIIIIIIIIIHIIHFIIIIIIIIIIIIIIIIIIIIIIIIIIIIIIIIIIIIIIIIIIIIIIIIHIIIIIIIIIIIIIIIIIIIIIIIIIIIIIIIIIIIIIIIIIIIIIIIDDDDD
@HISEQ:969:HM2KJBCX2:2:1101:7257:57172 2:N:0:ACTATGCA
GTCGGAAATTGTCCCAACTATCCCTATTAATCATTACGGTGATCCTAGAAACCAACGAAATAGAACCAATCCGTCCTATTTCATTATTCCATGCTAATGTATTCAGACGTTAGCCTGCTTTAAACACTCTAATTTTTTCAAAGTAACAGTCCTGATTTCCTATCACACCAACTAAATGGCATGAAAGTTCCTCAGAAGGTAGAGATTTATCTCACCAGTACAGACAATTAAGCCTGACCAATGGGTAAACCCCGAAGTTCAACTACGAGCTTTTTAACTGCAACAACTTTAATATACGCTATTGGAGCTGGAATTACCGCGGCTGCTGGCACCAGACTTGCCCTCCAA
+
DDDDDIIIIIIIIIIIIIIIIHIIIIIIIIIIIIIIIIIIIIIIIIIIIIIIIIIIIIIIIIHIIIIIIIHGIIHIIHIHIIHIIIIIHIHIIIIIIIIIIIIIIIIIIIHIIIIIIIIIHIHIIIIIIIIHIIIHIIIIIIIIIIIIHHIHHHIIIIIIIHIIIIIIIIIIIIIIIIIIIIIIIIIIHIIIIIIIIIIIIHIIIIIIIIIIIIIIIIIIIIIIIIIIIIIIIIIIIIIIIIIIIHHHIIIIIIIIIIIIIIIIIIIIIIIIIIIIIIIIIIIIIIIIIIIIIIIIIIIIIIIIIIIIIIIIIIIIIIIIIIIIIIIIIIIIIIIIIIIIIIIDDDDD
@HISEQ:969:HM2KJBCX2:2:1101:5324:57801 2:N:0:ACTATGCA
GTCGGAAATTGTCCCAACTATCCCTATTAATCATTACGGTGATCCTAGAAACCAACAAAATAGAACCATGCCGTCCTATTCTATTATTCCATGCTAATGTATTCGAGCAAAAATGCCTGCTTTAAACACTCTAATTTTTTCAAGGTAAAGGTCCTGGATCCGCAAGACACCCAATTAAGGACATCAAGTTTCTCCAGAAGGTGAGAAATCAACAGCGACAGTTCATACCCCTTAAGGCATGACCATCACGTCAATCCCGAAATTCAACTACGAGCTTTTTAACTGCAACAACTTTAATATACGCTATTGGAGCTGGAATTACCGCGGCTGCTGGCACCAGACTTGCCCTCCAA
+
CDDDDIIIIIIIIIIHIIIIIIIIIHIIIIIIIIIIIIIIIIIIIIIIIIIHIIHIIIGIIIHIIIHGIHHHHIHIIIIIIIIIIIIIHHFHHIHIIIHHIFGHIIIIIIIHIIIIIIIIIIIIHIIIIIIIIHIIHIIIIIIIIIIIIIIIIHIIIIIIIIIIIIIIIIHIIIIIIIIIIIIIIIIIIIIIIHHIIIIIIIIIIIIIIIIIIIIIIIIIIIIIIIIIIIIIIIIIIIIIIIIIIIIIIIIHIIIIIIIIIIIIIIIIIIIIIIIIIIIIIIIIIIIIIIIHIIIIIIIIHIIIIIIIIIIIIIIIIIIIIIIIIIIIIIIIIIIIIIIIIIIIIIIIDDDDD
@HISEQ:969:HM2KJBCX2:2:1101:15711:58153 2:N:0:ACTATGCA
GTCGGAAATTGTCCCAACTATCCCTATTAATCATTACGTCAATCCTAGAAACCAACAAAATAGGATCAAACGTCCTATTTCATTATTCCATGCTAATGTATTCAAGCGTTAGCCTGCTTTAAACACTCTAATTTTTTCAAAGTAACAGTCCTGTTTCCCTGCAACACCAAATTAATGACATTACAGTTCTTCAAGAAGGAGGAACCAGTAAAGCCAGTACATACCAGAGGCACGACCAACCTACTAATCCCGAAATTCAACTACGAGCTTTTTAACTGCAACAACTTTAATATACGCTATTGGAGCTGGAATTACCGCGGCTGCTGGCACCAGACTTGCCCTCCAA
+
ADDDDHIIIIIIIHIHIIIIIEHFHEHEHIHIIIIHIEHHIHFIHIIHIIIGHHHHIHIIIHGEEEHIIIIHHHHIGIHIEEHEHHIHHCHIIIIIIHHIHHIIIIIIIHHIHIHHHHIIHHHIHIIIIIIHHIIIIIIIIIIIIIIIHHIIIIIHIIHHIGIIIIIIIHHHHIIIIIHHHGIIIIIIIIIIIIIIIIIIIIIIIHIIIIIIIHIHIIIIIIIIIIIIIIIIIIIIHIHIHIHHHIHHHIIIIIHHGIIHHHEIIIIHIIIIIIIIIIIIIIIIHIIIIIIIIHIIIIIIHHIIIIIIIIIIIIIIIIIGIIIIIIIIIIIIIHHHIIIHIDDDDD
@HISEQ:969:HM2KJBCX2:2:1101:8211:58525 2:N:0:ACTATGCA
GTCGGAAATTGTCCCAACTATCCCTATTAATCATTACTCATTTCCCCAAAAACCAACAAAATTCGAGATACGAGTCCTAACTTATTATTCCATGCTAATGTATTCATAACTTTCAGCCTGCTTTAAACACTCTAATTTTTTCAAAGTAAAGGTCCTGGATTGCGAACCCAACCCAGTAAAGGGCAGGAACGTTCTCCAGGAAGATGGTAAGCGCGCATCGGCACTCACACACGATACCGTGGCGGGCCAAGCGCACTATACCAGAAATCCAACTACGAGCTTTTTAACTGCAACAACTTTAATATACGCTATTGGAGCTGGAATTACCGCGGCTGCTGGCACCAGACTTGCCCTCCAA
+
DDDCDIIIIHIIHIIIIIGIIHHHIIIIHHIIIIIHIIHIHHHIIIIGHHHH=HIIFIIIIIGIIIFIIIIIHHIIHHIIIIIIII1<GHH?ECHHIHEHHGEEHHIIHIIHIHHHIIIIIIHIHIHGIHHIIIEHHHIHEHIIIIGGIIIHGIIIHHIIIIIIIIHIHIHHGHIIIIIIIIIIIIIIIIIIIIIIIIIIIIIIIIIIIIIIIIIIIIIIIIIIHIIIIIIIIIIIFIIIIIIIIIGIIIIIIIIIHIIIIIIHIHHIIIIIIIIIIIIIIIIIIIIIIIIIIIIIIIIIIIIIIIIIIIIIIIIIIIIIIIIIIIIIIIIIIEIIIIIIIIIIIIHIIIIIIDDDDD
@HISEQ:969:HM2KJBCX2:2:1101:16219:58154 2:N:0:ACTATGCA
GTCGGAAATTGTCCCAACTATCCCTATTAATCATTACGGTGATCCTAGAAACCAACGAAATAGAACCAATCCGTCCTATTTCATTATTCCATGCTAATGTATTCAGACGTTAGCCTGCTTTAAACACTCTAATTTTTTCAAAGTAACAGTCCTGATTTCCTATCACACCAACTAAATGGCATGAAAGTTCCTCAGAAGGTAGAGATTTATCTCACCAGTACAGACAATTAAGCCTGACCAATGGGTAAACCCCGAAGTTCAACTACGAGCTTTTTAACTGCAACAACTTTAATATACGCTATTGGAGCTGGAATTACCGCGGCTGCTGGCACCAGACTTGCCCTCCAA
+
BDDDDIIIIIIIHHHIIIIIIIHIHIIIIIIHHHHIIIIIGEHIIIIHIIIHFHHIIHIIHIIIIIHHIIIIHIIIIHHHIH1GHIHIIGIIIIGIHHHIHHHHFHIHHHHIIGIIIIHIHIIHHHHFIIIHHIIIIIHHHIGHIIHIHHHGHHIIHHIIIIIIIHIIIHIHHIIIIHHHHIHIHHEIIHEHFIIIIHHHGHHHHHHHHIHHIIHHIIIIIIIIIIIIIIIIHHIIHI=HIHHGDCHHHIIIHHHHHEHHIHEIIHHIIHHIIHHIIHHHIIIIIHGHGHIIIIIIGIIHIIIHIIIIHIIIIIHIHHCIIIIHGIIHHIIIHHGGHHIIIIHDDDDD
@HISEQ:969:HM2KJBCX2:2:1101:14374:57895 2:N:0:ACTATGCA
GTCGGAAATTGTCCCAACTATCCCTATTAGTCATTGCAAATACTCCCCACACCAACACAAAGAGCAAATGCCCTATTTTGTTATCCCATGCTAATATATTCTGGCTATAAAGCCTGCTTGAAACACTCTAATTTATTCAAGGTAATGGGCTCCGTCTTTCAACCAGCCAGTTAAGACCGGAAGATCAACAGAGCTGGGACCCCCACATGTCAGTACACACCTTCCGGTAGACCAACGATGTAGAGGTCTTGGTCCGACTACGAGCGTTTTAACTGCAACAACTTTAATATACGCTATTGGAGCTGGAATTACCGCGGGTGCTGGCACCAGACTTGCCCTCCAA
+
DDDDCIIIHHIIIIIIIIIIIIIEHHHIIHIIIIIIHIIGIIHEHHHIIIIHHIIIIIHIHIIFFIGIIHHIHIHHHHEEHHH?@HIHIIIE@IIHIIHHHHHFFIIIHHHIIIIHIHIIIIIHHIHGIIIIHHIIIHIHIHIHHHIHHDFGHHHHGIIIIIIIIIHHIHHHIIHIIIIHIIHIIIIIIIIIIIHIHIHIIIIIIIIIHHIHIIIIIIIIIHGIIIIIIGIIIIIIIIGHHGIIIHHIIIHHCIHHHGIIIIIIHHIIIIIIIIIIIIIHHIIIIHHHIIIIIIIIIIIIIIIIIIIIIIIIIIIIHIIIIIIIIIIIIIIIIHIIIIDDDDD
@HISEQ:969:HM2KJBCX2:2:1101:2311:59452 2:N:0:ACTATGCA
GTCGGAAATTGTCCCAACTATCCCTATTAATCATTACGTCAATCCTAGAAACCAACAAAATAGAATCAAACGTCCTATTTCATTATTCCATGCTAATGTATTCAAGCGTAAGCCTGCTTTAAACACTCTAATTTTTTCAAAGTAACAGTCCTGATTCCCCACGACACCAAATTAATGACATCGCGGTTCTTCAGAAGGTAGGAACCAATAATACCAGTGCGTACCGAGGCACGACCGACACTCTGATCCCGAAATTCAACTACGAGCTTTTTAACTGCAACAACTTTAATATACGCTATTGGAGCTGGAATTACCGCGGCTGCTGGCACCAGACTTGCCCTCCAA
+
DDDDDIIIIIIIIIIIIIIIIIIIIIIIIIIIIIIIIIIIHIIIIIIIIIIIHIIIHIIIIIIIIIIIIIHHIIIIIIIIEHHIIIIIIIIIIIIIIIIIIHHIIGIHIIIHHIIIIIIIIHIIIIIHIIIIIIHIHIIIIIIIIIHIIIIIIIIHHIIIIIIIIIIIIIIIIIIIIIIIIIIIIIIIIIIIIIIIIIIIIIIIIIIIIIIIIIIIIIIIIIIIIIIIIIIIIIIIIIIII=HHIIIIIIIIIIIIIIIIIIIIIIIIIIIIIIIIIIIIIIIIIIIIIIIIIIIIIIIIIIIIIIIIIIIIIIIIIIIIIIIIIIIIIIIIIIIIIIIIDDDDD
@HISEQ:969:HM2KJBCX2:2:1101:15442:59310 2:N:0:ACTATGCA
GTCGGAAATTGTCCCAACTATCCCTATTAATCATTACGGTGATCCTAGAAACCAACAAAATAGAATCATGCCGTCCTATTTTATTATTCCATGCTAATGTATTCAAACAAAATGCCTGCTTTAAACACTCTAATTTTTTCAAAGTAAAGGTCCTGGTTCCCCGCGACACCCAATTAAGGGCATCGCGGTTCTCCAGAAGGTGAGAAATTGACTACACCAGTTCATGCCCCTTAAGGCACGACCGATGTGTCAATCCCGAAATTCAACTACGAGCTTTTTAACTGCAACAACTTTAATATACGCTATTGGAGCTGGAATTACCGCGGCTGCTGGCACCAGACTTGCCCTCCAA
+
DDDDDIIIIIIIIIIIIIIIIIIHIIIIIIIIIIIIIIIIIIIIIIIIIIIIIIIIIIIIIIHHIIIIIEHHIIIIIIIIIIIIIHIIIIIIIIIIIIIIIHIIII1HIIIIIHIIIIIIIIIHHIIIHIIIIIIIIIIIIHIIIHIIIIHIIIIIIIIIHIIIIIIIIIIIIIIIIIIHIIIIIIIIIIIIIIIIIIIIIIIIIIIIIIIIIIIIIIIIIIIIIIIIIIHIIIIIIIIIIIIIIIIIIIHIIIIIIIIIIIIIIIIIIIIIIIIIIIIIIIIIIIIIIIIIIIIIIIIIIIIIIIIIIIIIIIIIIIIIIIIIIIIIIIIIIIIIIIIIIIIIIIIDDDDD
@HISEQ:969:HM2KJBCX2:2:1101:12531:59750 2:N:0:ACTATGCA
GTCGGAAATTGTCCCAACTATCCCTATTAATCATTACATCGATCCTAGAAACCAACAAAATAGAATCGGATGTCCTATTTCATTATTCCATGCTAATGTATTCAAGCGTGAGCCTGCTTTAAACACTCTAATTTTTTCAAGGTAACAGTCCTAATTCCCCGTGACACCAAATTAATGGCATTACGGTTCTTTAGAAGGTGAGAAATCAATAATATCAGTACATACCAACGGCATGACCGAAACATTGATCCCGAAATTCAACTACGAGCTTTTTAACTGCAACAACTTTAATATACGCTATTGGAGCTGGAATTACCGCGGCTGCTGGCACCAGACTTGCCCTCCAA
+
DDDDDIIIIIIIIIIIIIIIIIIIIIIIIIIIIIIIIIIIIIIIIIIIIIIIIIIIIIHIIIHIIIIIIHHIIIIIIIIIIIIIIIIHIIIIIIIIIIIHIIIIIIIIIIIIIIIIIIIIIIIIHIIIIIIIIIHIIIIIIIIIIIIIIIIIIIIIIIIIIIIIIIHHIIIIIIIIIIIIIIIIIIIIIIIIIIIIIIIIIIIIIIIIIIIIIIIIIIIIIIIIIIIIIIIIIIIIIIIIIIIIHHIIIIIIIIIIIIIIIIIIIIIIIIIIIIIIIIIIIIIIIIIIIIIIIIIIIIIIIIIIIIIIIIIIIIIIIIIIIIIIIIIIIIIIIIIIIIIIIIDDDDD
@HISEQ:969:HM2KJBCX2:2:1101:9502:59946 2:N:0:ACTATGCA
GTCGGAAATTGTCCCAACTATCCCTATTAATCATTACGTCAATCCTAGAAACCAACAAAATAGGATCAACGTCCTATTTCATTATTCCATGCTAATGTATTCAAGCGCGAGCCTGCTTTAAACACTCTAATTTTTTCAAAGTAACAGTCCTGATTCCCCGCCACACCAAATGAATGACATGATGGTTCGTCAGAAGGTAGGAACCAGTAACACCAGTACGTACCTAAGGCACGACCAACGTACTGATCCCGAAATTCAACTACGAGCTTTTTAACTGCAACAACTTTAATATACGCTATTGGAGCTGGAATTACCGCGGCTGCTGGCACCAGACTTGCCCTCCAA
+
DDDDDIIIIIIIIIIIIIIIIIIIIIIIIIIIIIIIIIIIIIIIIIIIIIIIIIIIIIIIHHGHIIIIIHIIIIIIIIIIIIIIIIIIIIIIIIIIIIIHHHHHIIIIIIHIIIIIIIIHIHHHHHIIIIIIIIIIIIIIIIIIHHHIIHHHFHHIIIIIIIIIIIIIIIIIIIIIIIIIIIIIIIIIIIIIIIIIIIIIIIIIIIIIIIIIIIIIIIIIIIIIIIIIIIIIIIIIIIIIIIIHIIIIHIIIIIIIIIIIIIIIIIIIIIIIIIIIIIIIIIIIIIIIIIIIIIIIIIIIIIIIIIIIIIIIIIIIIIIIIIIIIIIIIIIIIIIIIIIIDDDDD
@HISEQ:969:HM2KJBCX2:2:1101:10766:59857 2:N:0:ACTATGCA
GTCGGAAATTGTCCCAACTATCCCTATTAATCATTACGGTGATCCTAGAAACCAACGAAATAGAATCAAGCCGTCCTATTTCATTATTCCATGCTAATGTATTCAGACGTTAGCCTGCTTTAAACACTCTAATTTTTTCAAAGTAACAGTCCTGATTTCCAATCACACCAAATTAATGACATGAAAGTTCCTCAGAAGGTAGAGATTTATCTCACCAGTACAGACAATTAAGCCTGACCAATGGGTAAACCCCGAAGTTCAACTACGAGCTTTTTAACTGCAACAACTTTAATATACGCTATTGGAGCTGGAATTACCGCGGCTGCTGGCACCAGACTTGCCCTCCAA
+
BD@D@?GHGH1DGGHHHEHHIH1<CGHGIIEEHHEHFHGH1GH?EEFHHEHC<FHCHCEGHCCFHHEHHHFHHIC/<@@CFHIHIIIG?CHHIHHHHEGIHHIIIIHDIHGFHHHHHHHHHIIHHEHHIHHIIIHGFHGHHEECIIIIIHIHHEGHEGHHIHGIIIHIIIIHHIHHGHHIIIIIIIIIIHGHHIIIHHHIHIIIIHEH;IIIIIIIIIII<IIHHIIHIIIIHIIIIIIIHHHGHHDHHEHFHHIIIIHIIHIIIIHIIIIIIIIIIIIIHHIIIIHHGHIIIIIIIIIIIHIIIIIIIIHIIIHIIIIIIIIIIIHIHHIIIIIIHIIIIIIDDDDD
@HISEQ:969:HM2KJBCX2:2:1101:5795:60054 2:N:0:ACTATGCA
GTCGGAAATTGTCCCAACTATCCCTATTAATCATTACGGTGATCCTAGAAACCAACGAAATAGAACCAATCCGTCCTATTTCATTATTCCATGCTAATGTATTCAGACGTTAGCCTGCTTTAAACACTCTAATTTTTTCAAAGTAACAGTCCTGATTTCCTATCACACCAACTAAATGGCATGAAAGTTCCTCAGAAGGTAGAGATTTATCTCACCAGTACAGACAATTAAGCCTGACCAATGGGTAAACCCCGAAGTTCAACTACGAGCTTTTTAACTGCAACAACTTTAATATACGCTATTGGAGCTGGAATTACCGCGGCTGCTGGCACCAGACTTGCCCTCCAA
+
DDDDDIHIIIIIIIHIIIIIIIIIIIIIIIIIIIIIIIIIIIIIIIIIIIIIHIIIIIIIIIIIIIIIHIHHIHHIIIIHIIIIHIIIIIIIIIHEHHIIHHIHIIIIHIIIHIHHIHHHIIHIIHIIHHIIIIIIIIIIIIIIIIIIIHIIIIHIIIIIIIIIIIIIIIIIIIHHG;IIIIIIIIIIHIIIIIIIIHHHIIIIIIHIIHIIIIIIIIIIIIIIIHHFHHGIIIIIIIIIIIIHHHGIIIIIIIIIIIIIIIIIIIIIIIHIIIIIIIIIIIIIIIIIHIIIIIIIIIIHIIHIIIIIIIIIIIIIIIIIIIIIHIIIIIIIIIIHIIIIIIIDDDDD
@HISEQ:969:HM2KJBCX2:2:1101:15274:60719 2:N:0:ACTATGCA
GTCGGAAATTGTCCCAACTATCCCTATTAATCATTACGTCAATCCTAGAAACCAACAAAATAGGATCAACGTCCTATTTCATTATTCCATGCTAATGTATTCAAGCGCGAGCCTGCTTTAAACACTCTAATTTTTTCAAAGTAACAGTCCTGATTCCCCACCACACCAAATTAATGACATGATGGTTCGTCAGAAGGTAGAAATCAGTAACACCAGTACGTACCGAAGGCACGACCAGCGTACTAATCCCGAAATTCAACTACGAGCTTTTTAACTGCAACAACTTTAATATACGCTATTGGAGCTGGAATTACCGCGGCTGCTGGCACCAGACTTGCCCTCCAA
+
DDDDDIIIIIIIIIIGIHIIIHHIIIIIIIGIIIIIIIIIIIIIIIIIIIIIIIIHIIIHHIHGGCHHHHIEHIIGIHHEHIHIHIGIHHIIIHHIHIHIIGHHGIIHIIIIIIIIIIHEHIIIIIIIIHHIHHHHHIHHIIIIIIHHIIIIIIGIIIIIIIIIIIIIIIIHHHHHHIIIIIIIHHHIIIIIIIIIHGIIIHHHIHHIIIIIIIIIIHIIHIIIIIIHIIIIIIHIIIIIIHHHHIHHIIIIIIHHIHHHCIIIIGIIIIIIIHIIIIIIIIIIHIIIIHGHHIIHHIIIIIIIIIIIIIIIIIIIIIIIIIIIIIIIIIIIIIHIIIIIDDDDD
@HISEQ:969:HM2KJBCX2:2:1101:20487:60825 2:N:0:ACTATGCA
GTCGGAAATTGTCCCAACTATCCCTATTAATCATTACGTCAATCCTAGAAACCAACAAAATAGGATCAACGTCCTATTTCATTATTCCATGCTAATGTATTCAAGCGCGAGCCTGCTTTAAACACTCTAATTTTTTCAAAGTAACAGTCCTGATTCCCCGCCACACCAAATTAATGACATGATGGTTCGTCAGAAGGTAGGAACCAGTAACACCAGTACGTACCTAAGGCACGACCAACGTACTGATCCCGAAATTCAACTACGAGCTTTTTAACTGCAACAACTTTAATATACGCTATTGGAGCTGGAATTACCGCGGCTGCTGGCACCAGACTTGCCCTCCAA
+
D@DDAHHEHE@GE@1110<@C1<CEFCGCGG?FCCGCHE1G0CF1D@@1<C@@?EH1<<F<11<<FGCF1DCGC<11FHHGCH?HHH1DFHHGE?HCCEEG<CCH?EHHH<D@C8?DE:HEBB<FH8<E1<CHGHI18<<18CGEC@GHCEF?G@DHCE<E?CEHHEEHC8CHD<C<DEEEDD<GGHHHI/FEH@EB0GG<HD00C<<:111CEHGD10<<CFEHED:0EHHF0?/FEHECGCD1D</AHFF1C<ECCD10HGIHHH?HHG<<D<1@GFCEDC1<1EHHHG<<<1<EGCD1IHHFCIIHHEHHDHGHIHCF@FC<@HHHH@GD11EHHHF<@BB0
@HISEQ:969:HM2KJBCX2:2:1101:2639:61679 2:N:0:ACTATGCA
GTCGGAAATTGTCCCAACTATCCCTATTAATCATTACGGTGATCCTAGAAACCAACGAAATAGAATCAGTCCGTCCTATTTCATTATTCCATGCTAATGTATTCAGACGATAGTCTGCTTTAAACACTCTAATTTTTTCAAAGTAACAGTCCTGATTTCCCATCACACCAAATAAATGGCATGAAAGTTCCTCAGAAGGTAGAGATCCATCTCACCAGTGCAGACAATTAAGCCTGACCAATGGGTAGACCCCGAGGTTCAACTACGAGCTTTTTAACTGCAACAACTTTAATATACGCTATTAGAGCTGGAATTACCGCGGCTGCTGGCACCAGACTTGCCCTCCAA
+
DDDDDIIIIIIIIIIIIIIIIIIIIIIIIIHIIIIIIIIIIIIHIIIIIIIIHIIIIIHIIIIIIIIIIIHHIHHIIIIIIIIIIIIIIIIIIIIIHIIIIIIIIIIIIIIIIIIIIIIIIIIIIIIIIIIGIHIIIHIIIIIIIIIIIIIIIHIIIIIIHIHIIIIIIIIIIIIIIIIIIIIIIIIIIIIIIIIIIIIIIIIIIIIIIIIIIIIIIIIIIIIIIIIIIIIIIIIIIIIIIIIIHHHIIIIIIIIIIIIIIIIIIIIIIIIIIIIIIIIIIIIIIIIIIIIIIIIIIIIIIIIIIIIIIIIIIIIIIIIIIIIIIIIIIIIIIIIIIIIIIIIDDDDD
@HISEQ:969:HM2KJBCX2:2:1101:2961:61427 2:N:0:ACTATGCA
GTCGGAAATTGTCCCAACTATCCCTATTAATCATTACGTCGATCCTAGAAACCAACAAAATAGAATCAAACGTCCTATTTCATTATTCCATGCTAATGTATTCAAGCGTACGCCTGCTTTAAACACTCTAATTTTTTCAAAGTAACAGTCCTGATTCCCCACGACACCAAATTAATGACATCGCGGTTCTTCAGAAGGTAGGAACCAATAATGCCAGTACGTACCGAAGCACGACCAACAATTCGATCCCGAAATTCAACTACGAGCTTTTTAACTGCAACAACTTTAATATACGCTATTGGAGCTGGAATTACCGCGGCTGCTGGCACCAGACTTGCCCTCCAA
+
DB@DAIIIIIHIHHIEHGIIIIHIIGHIIHIIHIIIIIHIIIIHIHIHIIIIHEGHEHHIIIHIHEHIF<1@GGGHIHIIHHHIIIIIHIIHIFHHHGHHHIIIHIHHIIIHIIHGIHIGHIIGHHHHECHIIHHHHHHHHHIIIHIIIIIHHHHHGHIIIIIIHIIIHHIHIIIIHHHIIHHHEIHHIHHGIIIIHHHHIIHHHEHIHIHGGFIHIIHIIIIHIHEIIIHGIHHHIIHH@HGEGGIIIIGIIHIIHFHHHEIIIIIIIIIIIHIIIIIIIIIIHHHIIIIIIIIIIHIHIIIIIIIIHIHIIIIIIIIIIIIIIIIHIIIIIIIIIHHID@@DB
@HISEQ:969:HM2KJBCX2:2:1101:6628:63245 2:N:0:ACTATGCA
GTCGGAAATTGTCCCAACTATCCCTATTAATCATTACGGTGATCCTAGAAACCAACAAAATAGAATCATGCCGTCCTATTTTATTATTCCATGCTAATGTATTCAAGCAAAATGCCTGCTTTAAACACTCTAATTTTTTCAAAGTAAAGGTCCTGGTTCCCCGCGACACCCAATTAAGGGCATCGTGGTTCTCCAGAAGGTGAGAAATTGACTACACCAGTTCATACCCCTTAAGGCACGACCGATGTGTCAATCCCGAAATTCAACTACGAGCTTTTTAACTGCAACAACTTTAATATACGCTATTGGAGCTGGAATTACCGCGGCTGCTGGCACCAGACTTGCCCTCCAA
+
CDDDCIIIIIIIIHIIHHIIIIIIIIIIIIIIIIIIIIIIIIIIHIIIIIIIIIIIIHIGIIHIIIIIGIHIGHIIIIIIHIHIIIIIHHIHIIHIIIIHHDIIHIIIIHIIIIIIIHIIIHIHIIIIIHIIIIIIIIIIIIHHIIIIIIIIIIIIIHIIHHIIIIIIIIIIIIIIIIIIIIIIIIIIIIIIIIIIIIIIIIIIIIIIIIIIIIIIIIIIIIIIIIIIIIIIIII<IIIIIIIIIIIIIHHIIIIIIIIIIIIIIIIIIIIIIIIIIIIIIIIIIIIIIIIIHIIIIIIIIIIIIIIIIIIIIIIIIIIIIIIIIIIIIIIIIIIIIIIIIIIIIIIDDDDD
@HISEQ:969:HM2KJBCX2:2:1101:7144:62818 2:N:0:ACTATGCA
GTCGGAAATTGTCCCAACTATCCCTATTAATCATTACTTTGGCCCTTAAAACCAACAAAATAGAACCAAAGTCCTATATGTTCATTCCATGCTAATGTATTCAAGGCGACTGCCTGCTTTAAACACTCTAATTTGTTCAAAGTGAAGGTCTGGAAGCGTCCGCGGCACAGTGAAGCACCGCTTCCGCCACCAAACGGAAGAGCCCAGCGCACAGTGCGCGATTTACACCGGACCGTACGCCAAGCCCCAAAATCCAACTACGAGCTTTTTAACCGCAACAACTTTAATATACGCTATTAGAGCTGGAATTACCGCGGCTGCTGGCACCAGACTTGCCCTCCAA
+
@DDBDHIIIIIIIIIIIIIHIIIIIIIIIHHIIIIIIIIIHIIHHIHIIIIIHIIIIGHIHIHHHHHIIHHIHIIIIIIHIIIHIIIHCGH?GHIIIIIIIIIIHIIIHHIHFHIHHIIIIIIIHIIHIIIIIIIHHIIIHHIHGHIIIIIHGIIIHHHIIGIHIIIIIIIHIIIIIIHIIIIIIHHHHHHHHIHHHHIIIIIIIIIIIIIIIIIIHIIIIIIIIIIIHIIHIIIIIIIHIGIIIIIIIIIIHHGHGIIIIIHIIHIIIIIIIIIIHIIIIIIIIIIIIIIIIIIIIIIIIIIIIIIIIIIIIIIIIIIIIIIIIIIIIIIIIIIIIIDDDDD
@HISEQ:969:HM2KJBCX2:2:1101:15946:63053 2:N:0:ACTATGCA
GTCGGAAATTGTCCCAACTATCCCTATTAATCATTACGGTGATCCTAGAAACCAACGAAATAGAATCAGTCCGTCCTATTTCATTATTCCATGCTAATGTATTCAGACGATAGTCTGCTTTAAACACTCTAATTTTTTCAAAGTAACAGTCCTGATTTCCAACCACACCAAATAAATGGCATGAAAGTTCCTCAGAAGGTAGAGATCCATCTCACCAGTGCAGACAATTAAGCCTGACCAATGGGTAGACCCCGAAGTTCAACTACGAGCTTTTTAACTGCAACAACTTTAATATACGCTATTGGAGCTGGAATTACCGCGGCTGCTGGCACCAGACTTGCCCTCCAA
+
DDDDDIIIIIIIIIIHIIIIIIIIIIIIIIIIIIIIIIIIIIIHIIGIHIIIIIIIIIIIIIIIIIIIIIIIIIIIIIIIIIIIIGIIIIIIIIIIFHIIHHIIIIIIIIIIIIIIIIIIIIHIIIIIHIIIIIIIIIIIIIIIIIIIHIIIIIIIIIIIIIIHIIIHIIIIIIIIIIIIIIIIIIIIIIHIIIIIIIIIIIIIIIIIIIIIIIII=IIIIIIIIIIIIIIIIIIIIIIIIIIIIHFIIIIIIIIIIIIIIIIIIIIIIIIIIIIIIIIIIIIIIIIIHIIIIIIIIIIIIIIIIIIIIIIIIIIIHIIIIIIIIIIIIIIIIIIIIIIIIIIDDDDD
@HISEQ:969:HM2KJBCX2:2:1101:18412:63477 2:N:0:ACTATGCA
GTCGGAAATTGTCCCAACTATCCCTATTAATCATTACGGTGATCCTAGAAACCAACAAAATAGAACCATGCCGTCCTATTCTATTATTCCATGCTAATGTATTCGAGCAAAAATGCCTGCTTTAAACACTCTAATTTTTTCAAGGTAAAGGTCCTGGATCCGCAAGACACCCAATTAAGGACATCAAGTTTCTCCAGAAGGTGAGAAATCAACAGCGACAGTTCATACCCCTTAAGGCATGACCATCACGTCAATCCCGAAATTCAACTACGAGCTTTTTAACTGCAACAACTTTAATATACGCTATTGGAGCTGGAATTACCGCGGCTGCTGGCACCAGACTTGCCCTCCAA
+
DDDDCIIIHHHIIIIIIIIIIIIIIIIIIIIIIIIIIIHIIIIIIIIIIIIIHIIIIIIHIIEHIIIIIHFHIHIGHIIHIIIIIIIIIIIIIIIIIHIHFCHHHHHFIIIIIHHHHIIIIHIHIIIIIIHIIIIIIIHIIIIIIIIIIIIIIHIIHHIGIHIIIIHHIIHIIHIHIIIIIIIHIHHHIHIHIHIIIIIIIIIIIIIHIIIIIIIIIIIIIIIIIHIIIIIIIIIIIIIIIIIIIIIIIIHHIIIIIIIIIIIIIIIIIIIIIIIIIIIIIIIIIIIIIIIIIIIIIIIIIIIIIIIIIIIIIIIHIIIIIIIIIIIIIIIIIIIIIIIIIIIIIIIIDDDDD
@HISEQ:969:HM2KJBCX2:2:1101:13477:63630 2:N:0:ACTATGCA
GTCGGAAATTGTCCTAACTATCCCTATTAATCATTACGGTGGTCCTAGAAACCAACAAAATAGAACCCTTAGCCGTCCTATTTTATTATTCCATGCTAATGTATTCAGACGATAAAGCCTGCTTTAAACACTCTAATTTTTTCAAGGTAATGGTCCTGGTTCCGCCAGACACCAAATAAATGACATCTGACCTCGCCAGAAGGTAAGAGACCCGCGGAGCCAGTGATGGACAGTTAAGCCCAACCGACCCGCGGCTCCCGAAATTCAACTACGAGCTTTTTAACTGCAACAACTTTAATATACGCTATTGGAGCTGGAATTACCGCGGCTGCTGGCACCAGACTTGCCCTCCAA
+
DDBDAIIIIHIIHHEEHHIHHGHIHHIIIGHHIIGIIHHHIIIHCCHHIIIIFCGEEHI?DG1FHIIIIIIIHHIIC<DCHFHHGHIIIIG1<C?E?E?1C<<<IHHHHHIHHHIIHIIHHHHFHIIHIHHFHGIFHHH@IIIHHIIHIHFIIHHHIIIIHIHHIIHIHHGACIIIIIIIIIHHHEIIHEHHHHIIIIIHIIHGHHHFFCHH;HHIHE=IIII<HHHIIHHHHIHIHHDHDHHIIIIIIHHHEHCHHIIIIHEFHEIHHGDHIHIIIIIIIIHIIIIIIIIIIHIHIIHIIIIIIHIIIIIIIIIHIIIIIIIIIIIIIIIIIIIIIIIIIIIHIIIIIDDDDD
@HISEQ:969:HM2KJBCX2:2:1101:10238:63365 2:N:0:ACTATGCA
GTCGGAAATTGTCCCAACTATCCCTATTAATCATTACGGTGGTCCTAGAAACCAACAAAATAGAATCATCCGTCCTATTTTATTATTCCATGCTAATGTATTCAAGCAAAATGCCTGCTTTAAACACTCTAATTTTTTCAAAGTAAAGGTCCTGGTTCCCCGCGGCACCCAATTAAGGACATCGCGGTTCTCCAGAAGGTGAGAAATTGACTACACCAGTTCATACCCCTTAAGGCACGACCGATGTGTCAATCCCGAAATTCAACTACGAGCTTTTTAACTGCAACAACTTTAATATACGCTATTGGAGCTGGAATTACCGCGGCTGCTGGCACCAGACTTGCCCTCCAA
+
DDCDDIDCHHHHIIIIIIIIIIIIIIIIIIIIIIHIIIHHIHHHIIIIIIIIGIIIIHIIIIHHIIIHIIGHHHGGHHIGHIIIIIFIHHIIIIHFHHIIIHEIHIHHHIHIIIIIHIIHHHHHHIIIHHHIIIIIIHIHHIIIIIIIIIIIHHEIHIDIIIHHIIIIIIIIIIHIIIIIIHIIIIIIIIIIHIHGIIIIIIHIHIIIIIIIIIHIIIIIIIIIIIIIIIIIIIIIIIIIIIIIIIIIIHIIIIIIIIIIIIIIIIIIIIIHIIIIIHIIIIIIIIHIIIIGIIIIIIIIIIIIIIIIIIIIIIIIIIIHIIIIIIIIIIIIIIIIIIIIIIIIIHDDDDD
@HISEQ:969:HM2KJBCX2:2:1101:5981:64324 2:N:0:ACTATGCA
GTCGGAAATTGTCCCAACTATCCCTATTAATCATTACATCGATCCTAGAAACCAACAAAATAGAATCGGATGTCCTATTTCATTATTCCATGCTAATGTATTCAAGCGTGAGCCTGCTTTAAACACTCTAATTTTTTCAAGGTAACAGTCCTAATTCCCCGTGACACCAAATTAATGGCATTACGGTTCTTTAGAAGGTGAGAAATCAATAATATCAGTACATACCAACGGCATGACCGAAACATTGATCCCGAAATTCAACTACGAGCTTTTTAACTGCAACAACTTTAATATACGCTATTGGAGCTGGAATTACCGCGGCTGCTGGCACCAGACTTGCCCTCCAA
+
DDDDDIIIIIIIIIIIIIIHIIIIIIIIHIIIIIHIIIIIIHIGHHIIIIIIGCHHHIIIIIIHIIIIIIIIIIIIIIIHFHIIIIHHIIHIIHIIIIHIIIIHIIIIIIIIIIIIHIIIIHHIHHIHIHHHGHHHIIIIIIIIIIIIIIIIIIIIIIIHIIIIIIIIIIIIIIIIIIIIIIIIIIIIIIIIIIIIIIIIIIIIIIIIIIIHIIHIIIIIIIIIIIIIIIIIIIIIIHIHIIHIHHIIHIIIIIIIIIIIIIIIIIIIIIIIIIHHIIIIIIIIIIIIIIIIIIIIIIIIIIIIIIHHIIIIHIIIIIIIIIIIIIIIIIHIIIIHIIIIHIDDDDD
@HISEQ:969:HM2KJBCX2:2:1101:19820:65080 2:N:0:ACTATGCA
GTCGGAAATTGTCCCAACTATCCCTATTAATCATTACGGTGATCCTAGAAACCAACAAAATAGAATCATGCCGTCCTATTTTATTATTCCATGCTAATGTATTCAAGCAAAATGCCTGCTTTAAACACTCTAATTTTTTCAAAGTAAAGGACCTGGTTCCCCGTGACACCCAATTAAGGGCATCGCGGTTCTCCAGAAGGTGAGAAATTGACTACACCAGTTCATACCCCTTAAGGCACGACCGATGTGTCAATCCCGAAATTCAACTACGAGCTTTTTAACTGCAACAACTTTAATATACGCTATTGGAGCTGGAATTACCGCGGCTGCTGGCACCAGACTTGCCCTCCAA
+
DCDDDIHIIIHIIIIIIIIIGIIIIIIIIIIIIIIIIIIIHHIHIGHHHIHIIIIIIIIIIIHHHIIIIIIGIHIDEHIIHHHHHGHHHHIIIFHIIGHHHGIIIHHCHHEHIIIHIHIIIHIHHHHIHIIHIHHHIIHHHHIIIIHHHGIIIIHIHHIHHGIHHEIHGIIIIIIIIIIIIIIIIIIIIIIIIIIIIIIHFIIHIHIIIIIIIIIIIIIIHIIIIIIIIIIIIIIIIIIIIIIIIIIIIIHIIHIIIIIIIIHIIIIIIIIIIIIIIIIIIIIIIIIIIIIIIIIIIIIIIIIIIIIIIIIIIIIIIIIIIIIIIIIIIIIIIIIIIIIIIIIIIIIDDDDD
@HISEQ:969:HM2KJBCX2:2:1101:8394:65290 2:N:0:ACTATGCA
GTCGGAAATTGTCCCAACTATCCCTATTAATCATTACGGTGATCCTAGAAACCAACGAAATAGAATCAGTCTGTCCTATTTCATTATTCCATGCTAATGTATTCAGACGTTAGCCTGCTTTAAACACTCTAATTTTTTCAAAGTAACAGTCCTGATTTCCAATCACACCAAATTAATGACATGAAAGTTCCTCAGAAGGTAGAGATTTATCTCACCAGTACAGACAATTAAGCCTGACCAATGGGTAAACCCCGAAGTTCAACTACGAGCTTTTTAACTGCAACAACTTTAATATACGCTATTGGAGCTGGAATTACCGCGGCTGCTGGCACCAGACTTGCCCTCCAA
+
CDDDDIIIIIIIIIIIIIIIHIIIIIIIIIIIIIIIIIGHIIIIIIIIIIIHHIIIIIIIIIHIIFHIIII1DHIHIIIIIHHIIIIIIIIIHIIGIHIIIIIIIIHIIIHHHHIIIIIIIIIHIIIIIIHHIIIIIIIIIIIIIIIIIIIIIIIIIIIIIHHIIIIHHHIIIIIIIIIHIHHHGIIIIIIIIIIHIIIIIIIIIIIIIIIIIIIIIIIIIIIIIIIIIIIHIIIIIIIIIIIIIHHIIIIIIIIHIIHIIIIIIIIIIIIHIIIIIIIIIIIIIIHIHIIIIIIIIIIIIIIIIIIIIIIIIIIIIIIIIIIIIIIIIIIIIIIIIIIIIIIDDDDD
@HISEQ:969:HM2KJBCX2:2:1101:10758:65320 2:N:0:ACTATGCA
GTCGGAAATTGTCCCAACTATCCCTATTAATCATTACAACGGTCCTAGAAACCAACAAAATAGAATCATTGTCCTATTCTATTATTCCATGCTAATGTATTCCGGCATATGCCTGCTTTAAACACTCTAATTTTTTCAAGGTAAAGGTCTTGGATATTCGCAACATCCAATAAAGGACATTACGCTTCCCCAAGCGGTGAGGCCCAACCGACCAGTACTCGTTACAAGAACGGACCAATCGGCCAAACCCAAAATTCAACTACGAGCTTTTTAACTGCAACAACTTTAATATACGCTATTGGAGCTGGAATTACCGCGGCTGCTGGCACCAGACTTGCCCTCCAA
+
DDDDDIIIIIIIIIIIIIIIIHIIIIIIIIHHHIGHIIIIHHHIIIHIGIIFFGHGHHIGHIHFIIHIIIIHIGIIHIIIIHIIIIHIIIIHHHIIIIIIHHHIGIIIIIIHIIIHHHHHHHGIIHFHHHEIIHIDHIIIIIIIIIIIIIIIHHGHHFHHHHHIHHIIIIIIIIIIIIHIHIIIIHHHIIIIIHIHIIIIIIHHGIIIIIIIIIIIIIIIIIIIIIIIIHIIIIIIIHFHHHIHDGHFDFHIIIIIIIIHIIIIIHIIIIIHIIIHIHIIIHIHIIIIIIIIIIHHGIIIIIIIIIIIIIGIIIIIIIIIIIIIIIIIIIIIIIIIHIIIDDDDD
@HISEQ:969:HM2KJBCX2:2:1101:17861:65316 2:N:0:ACTATGCA
GTCGGAAATTGTCCCAACTATCCCTATTAATCATTACGTCAATCCTAGAAACTAACAAAATAGGATCAAACGTCCTATTTCATTATTCCATGCTAATGTATTCAAGCGTTAGCCTGCTTTAAACACTCTAATTTTTTCAAAGTAACAGCCCTGTTTCCCTGCAACACCAAATTAATGACATTACAGTTCTTCAAGAAGGAGGAACCAGTAAAGCCAGTACATACCAGAGGCACGACCAACTTACTAATCCCGAAATTCAACTACGAGCTTTTTAACTGCAACAACTTTAATATACGCTATTGGAGCTGGAATTACCGCGGCTGCTGGCACCAGACTTGCCTCCAA
+
0<<0DC</CGHHH111C0<1CC11<CGE@CHFCCEGG?FF<C<CHFC?@F@G1<<C1C<DF@F?HG@<1<C<D1<DCC1<CCEGE1?D1CGHHHEHHH@@<GHHG<EFHECDG@E1F<HEHAEHEHHHFHHHB<F@E;HHHHFHHGFC1CHHGHHHFG0GIIIIHIHHEHCEHHG1-<HHHHIHHGGHFFEGIIIHHGIIHFIGHEIFGHEHFIGIGHIFHGIHG@HHGGGIGIGIHHHGIHFCIEHDDFIHCIHHFHIHEHHEHFIIHHHGHHGFGHIHIIIIHIIIIIIGIHIHHFHGFIHHHIFHHEHHIIHHHHEIIIHIIHHHFHHGHHECHIHHA@DDD
@HISEQ:969:HM2KJBCX2:2:1101:1904:66736 2:N:0:ACTATGCA
GTCGGAAATTGTCCCAACTATCCCTATTAATCATTACGGTGATCCTAGAAACCAACGAAATAGAATCAGTCCGTCCTATTTCATTATTCCATGCTAATGTATTCAGACGATAGTCTGCTTTAAACACTCTAATTTTTTCAAAGTAACAGTCCTGATTTCCAATCACACCAAATAAATGACATGAAAGTTCCTCAGAAGGTAGAGATCCATCTCACCAGTGCAGACACCTAAGCCTGACCAATGAGTAAACCCCGAAGTTCAACTACGAGCTTTTTAACTGCAACAACTTTAATATACGCTATTGGAGCTGGAATTACCGCGGCTGCTGGCACCAGACTTGCCCTCCAA
+
DD<<@EHH@CCHC1<FGGHH@@@DCFHHHEHHEH?F?10GHEHI?GHEHHH@<CFEH?H0DG@?@FF1FH@FGH1CCF?FHI@GHHEEH1DGH@GGECHHHEFGAHIFCGCFEHIHFHHHHHHHIIHH5HFHI@HE?EA<ACHHGFGHHH?FG9FGHF<HIHHHHHIHEHHHFHIGCCDGGHEHFDFHHH5GHC@GHE?HEFG7CGIIHHGFHIHGHFG?;81HHHIHIHH7HHHGHHEIHFFHHD@C<<?EHEHG<HHG?IIGIHH@FHEHHHEF<CFIIIIIHHECGEHCIHCECEIIHIIIIIHHEHCIHHCHHC/DFIIHGIIHIIHIHHHIHHG0CEFB?ADD
@HISEQ:969:HM2KJBCX2:2:1101:12781:66755 2:N:0:ACTATGCA
GTCGGAAATTGTCCCAACTATCCCTATTAATCATTACGGTGATCCTAGAAACCAACAAAATAGAACCATGCCGTCCTATTCTATTATTCCATGCTAATGTATTCGAGCAAAATGCCTGCTTTAAACACTCTAATTTTTTCAAGGTAAAGGTCCTGGTTCCACATGACACCCAATTAAGGACATCATGCTTCTCCAGAAGGTGAGAAATCAACTGCGACAGTTCATACCCCTTAAGGCACGACCATCACGTCAATCCCGAAATTCAACTACGAGCTTTTTAACTGCAACAACTTTAATATACGCTATTGGAGCTGGAATTACCGCGGCTGCTGGCACCAGACTTGCCCTCCAA
+
DDDDDIIIIIIIIIIIIIIIIIIGIHIIIHIHIHIIIIHIIIIIIIIIIIIEHIIIIIIIIIHIIIIIIIIIDDHHGIEHIIHHFEHIEIHHHHHHIHE<G@HIIIIHIIHIIIIIIIIIIIHIIIIHIHIIHIIIIIIIIIIIIIIHGHHIHHGFGFHHHHIHIIIIHFIIIIIHIIHIIIIHIIIIHHIIHIIHIIIIIIIIIIHIIHHIHIIIIIIIIHIIIIIHIIIIIIIIIIIIIIIIIIIIIHHHIIIIIIIIGIIIIIIIIIIHIIIIIIIIHIIIIIIIIHIIIIIIIIIIIIIIIIIIIIIHIIIIIIIIIIIIHIIIIIIIIIIIIIIIIIIIIGIDDDDD
@HISEQ:969:HM2KJBCX2:2:1101:5505:67148 2:N:0:ACTATGCA
GTCGGAAATTGTCCCAACTATCCCTATTAATCATTACTCATTTCACCAAAAACCAACAAAATTCGCGACACGAGTCCTAACTTATTATTCCATGCTAATGTATTCATAACTTTCAGCCTGCTTTAAACACTCTAATTTTTTCAAAGTAAAGGTCCTGGATTGCGAACCCAACCCAGTAAAGGGCAGGAACGTTCTCCAGGAAGATGGTAAGCGCACATCGGCACTCACACACGATACCGTGGCGGGCCAAGCGCACTATACCAGAAATCCAACTACGAGCTTTTTAACTGCAACAACTTTAATATACGCTATTGGAGCTGGAATTACCGCGGCTGCTGGCACCAGACTTGCCCTCCAA
+
@DDBDIIIIIIHHHIIIIIIIIIIIIIIIIIIIIHHIIIIIHIIIIIHHIIIHIIIIHIIGHIHIIHIDHIIHDGHIHIIIGHIIHHIIIIIIHIIIIHIH<C1GHIIIIIGIIIIHIIHIIIHHHIIIIIIIHHIC@HGHHHIIFCHFHIIHIHIHIIFGIIIHHIIIIIIIHIIIIGIIIIIIIHHHHHHGCIHIIIIIHIIIIIIIHIHIIIIIIIIIIIHIIIIIHIIIIIIIIIIIIIIIIHIIIIIIIIHGIIIIHIIIIIIIIIIIIHIIIIIIIIIIIIIIIIIIIHHIIIIIIIIIIIIIIIIIIIIIIIIHGIIIIIIIIIIIIIIIIIIHIIIIGGIIIIIIDCDDD
@HISEQ:969:HM2KJBCX2:2:1101:17293:67643 2:N:0:ACTATGCA
GTCGGAAATTGTCCCAACTATCCCTATTAATCATTACGGTGGTCCTAGAAACCAACAAAATAGAATCATCCGTCCTATTTTATTATTCCATGCTAATGTATTCAAGCAAAATGCCTGCTTTAAACACTCTAATTTTTTCAAAGTAAAGGTCCTGGTTCCCCGCGGCACCCAATTAAGGACATCGCGGTTCTCCAGAAGGTGAGAAATTGACTACACCAGTTCATACCCCTTAAGGCACGACCGATGTGTCAATCCCGAAATTCAACTACGAGCTTTTTAACTGCAACAACTTTAATATACGCTATTGGAGCTGGAATTACCGCGGCTGCTGGCACCAGACTTGCCCTCCAA
+
DDDDCIGHHIHIIIIIGGIIIIIIIIIIIHHIIIIIIFHIHIIIIIIIIIIIIIIIIGHIIIHIIIIIIIIIIIIIIIIIIHGIIIIEHHHHGIHHHHIIIIIIIHIHIIIIIIIIHHIHHIIGIHIIIIIHIIHIIIIHHIIIIIIHHIHIIIIIIIHHIIIIIIHIIIIIIIHIIIIIIIIIIIIHIIIIIIIIIIIIIIIIIIIIIIIIIIHIIIIIIIIHHGIIIIIIIIIIIIIIIIIIIIIIIHHHGHIHIIIIIIIIIIIIIIIIIIIIIIIIIIIIIIIIIIIIIIIIIIIIIIIIIIIIIIIIIIIIHIIGIIIIHIIIIIIIIIIIIIIIIIGIIIDDDDD
@HISEQ:969:HM2KJBCX2:2:1101:19967:67641 2:N:0:ACTATGCA
GTCGGAAATTGTCCCAACTATCCCTATTAATCATTACGGTGATCCTAGAAACCAACGAAATAGAATCAGTCCGTCCTATTTCATTATTCCATGCTAATGTATTCAGACGATAGTCTGCTTTAAACACTCTAATTTTTTCAAAGTAACAGTCCTGATTTCCCATCACACCAAATAAATGGCATGAAAGTTCCTCAGAAGGTAGAGATCCATCTCACCAGTGCAGACAATTAAGCCTGACCAATGGGTAGACCCCGAGGTTCAACTACGAGCTTTTTAACTGCAACAACTTTAATATACGCTATTGGAGCTGGAATTACCGCGGCTGCTGGCACCAGACTTGCCCTCCAA
+
DDDBDIIIIIIIIIIIIIIIIIIIIIIIIHIIIIHIIIHIIGHHIIIIHIIHHIIIIIIIIEHGHHHIIIIGHEHIIIIIIHIIIHIIIIIIGIIIIIIIHHHIIIIIIIIIIIIIIHIHIIIIIIIIIIHHIIIIIIIIIHIHIIIIIIIIIIIIIIIIIIIIIIIIIIIIIIIIHHIIHHIIIIIIIIIHIIIIIIIIIIIIIIIIIIIIIIHIIIIIIIIIIIHHIIHIIIIIIIIIIIIIHHGIIIIHIIIIIIIIIIIIIIIIIIIIIIIIIIIIIIIIIIIIIIIIIIIIIIIIHIIIIIIIIIIIIIIIIIIIIIIIIIIIIIIIIIIIIIIIIIIDDDDD
@HISEQ:969:HM2KJBCX2:2:1101:19682:67884 2:N:0:ACTATGCA
GTCGGAAATTGTCCCAACTATCCCTATTAATCATTACGTCAATCCTAGAAACCAACAAAATAGGTTTGAACGTCCTATTTCATTATTCCATGCTAATGTATTCAAGCGTTAGCCTGCTTTAAACACTCTAATTTTTTCAAAGTAACAGTCCTGTTTCCCTGCAACACCAAATTAATGGCATTACAGTTCTTCAGAAAGGAGGAATCAGCGAAACCAGTTCATACCAGTGGCACGACCAACCTGCTGACCCCGAAATTCAACTACGAGCTTTTTAACTGCAACAACTTTAATATACGCTATTGGAGCTGGAATTACCGCGGCTGCTGGCACCAGACTTGCCCTCCAA
+
DDDDDIIIIIIIIIIHHIIIIIIIIIIIHIHIIIIIIIIIIIIIIIHGEHIHIIIIIIIIIHHIIIIIIIIIIIIIHEHIIIIIHIIFHHHIGIHHIHIIHGHIHIIHIIIIHHIIIHHIHHHHIHHHHHIHHHIIIHHHIIIIIHIIIIIIIIIHHIIHHIIHIIIIIHHHHIIIIIIIIIIIHF?IIIIIIIIHIIIIIIIIIIIIIIIIHIIIHIIIIIIIIIIIIIIIHIIIIIIIIIHHCIIIIIIIIIIIIIIIIIIIIIIIIIIIIIHIIIIIIIIIIIIIIIHIIIIIIIIIIIIIIIIIIIIIIIIIIIIIIIIIIIIIIIIIIIIIIIIIIDDDDD
@HISEQ:969:HM2KJBCX2:2:1101:7021:68154 2:N:0:ACTATGCA
GTCGGAAATTGTCCCAACTATCCCTATTAATCATTACGTCGATCCTAAAAACCAACAAAATAGAATCAAACGTCCTATTTCATTATTCCATGCTAATGTATTCAAGCGCGAGCCTGCTTTAAACACTCTAATTTTTTCAAAGTAACAGTCCTGATTTCCCGCGACATCAAATTAATGACATCGTGGTTCGTCAGAAGGTAGGAATCAATTTGACCAGTACGTACCGAGGCACGACCGATCAACTGATCCCGAAATTCAACTACGAGCTTTTTAACTGCAACAACTTTAATATACGCTATTGGAGCTGGAATTACCGCGGCTGCTGGCACCAGACTTGCCCTCCAA
+
DDDDDIIIIIIIIIIIIIIIIIIIIIIIIIIIIIIIIIIIIIIIIIIIIIIIIIIIIIIIIIIIIIIIIIIIHGHIIIIIIIIIGIIIIIIIHIIIIIIHIHHIIIIIIIIIIIIHIIIIIIIIIIIIIIIIIIIIIIIIIIIIIIIIIIIIHIIIIIIIIIIIIIIIIIIIIIIIIIIIIIIIIIHIHIIIIIIIIIIIIIIIIIIIIIIHHIIIIIIIIIIIIIIIIIIIIIIIIIIIIIHHIIIIIIIIIIIIIIIIIIIIIIIIIIIIIIIIIIIIIIIIIIIIIIIIIIIIIIIIIIIIIIIIIIIIIIIIIIIIIIIIIIIIIIIIIIIIIIIIDDDDD
@HISEQ:969:HM2KJBCX2:2:1101:20259:68486 2:N:0:ACTATGCA
GTCGGAAATTGTCCCAACTATCCCTATTAATCATTACGGTGATCCTAGAAACCAACGAAATAGAATCAGTCCGTCCTATTTCATTATTCCATGCTAATGTATTCAGACGATAGTCTGCTTTAAACACTCTAATTTTTTCAAAGTAACAGTCCTGATTTCCCATCACACCAAATAAATGGCATGAAAGTTCCTCAGAAGGTAGAGATCCATCTCACCAGTGCAGACAATTAAGCCTGACCAATGGGTAGACCCCGAAGTTCAACTACGAGCTTTTTAACTGCAACAACTTTAATATACGCTATTGGAGCTGGAATTACCGCGGCTGCTGGCACCAGACTTGCCCTCCAA
+
BDDDDIIIIHHHIIIIIIIIIIIIIIHHIIIIIHIIIIIIHIIHHIIIIIIHIHIIHIHIIIHIIIIIHIIIIHHIFHIIIIIIIIIIIIIHHHHHIHIIIIHHHIHIIIIIIHIIIIIIHHHHHHIHHHHHIIIIIIIHIIHIIIIIIIIIIIIIIIIIIIIIIIIIHIIIIIHHIIIIIIIIIIIIIIHIIIIIIIIIIIIIIIIIIIIIIIHIIIIIIIIIIIIIIIIIIIIIIIHIIIIIIHGIIIIIIIIIIIIIIIIIIIIIIIIIIIIIIIIIIIIIIIIIIIIIIIIIIIIIIIIIIIIIIIIIIIIIIIIIIIIIIIIIIIIIIIIIIIIIIIIDDDDD
@HISEQ:969:HM2KJBCX2:2:1101:3331:67770 2:N:0:ACTATGCA
GTCGGAAATTGTCCCAACTATCCCTATTAATCATTACGTCGATCCTAGAAACCAACAAAATAGAATCAAACGTCCTATTTCATTATTCCATGCTAATGTATTCAAGCGCGAGCCTGCTTTAAACACTCTAATTTTTTCAAAGTAACAGTCCTGATTTCCCACGACACCAAATTAATGACATCGTGGTTCGTCAGAAGGTAGGAATCAATTTGACCAGTACGTACCGAGGCACGACCGATCAACTGATCCCGAAATTCAACTACGAGCTTTTTAACTGCAACAACTTTAATATACGCTATTGGAGCTGGAATTACCGCGGCTGCTGGCACCAGACTTGCCCTCCAA
+
DDDDDIIIIIIIIIIIIIIIIHHIIIIIHIIIIIIIIHHIIIIIIIIIFIIIIIIIHHIIIHHHHIIIIIGIHHIIHIHHIHIIGHIHHIHIIIIIHHIIIIIHIHIIIIIHIIIIIIHIIHIIIIIIHIIIIIIIIIHHIIHIIIIHHIIIIIIIIIHHEHHIIIIIIIIIIIIIHHIHIHIIIIHIIIIIIIIIIIIIIIIIIHIIGIIIIIIHIIIIIIIIIIIIIIIIIIIIIIIIIIHIIIIIIIIIIIIIIIIIIIIIIIIIIIIIIIIIIIIIIIHIIIIIIIIIIIIIIIHIIIIIIIIIIIIIIIIIIIIIIIIIIIIIIIIIIIIIIIIIDDDDD
@HISEQ:969:HM2KJBCX2:2:1101:5476:69450 2:N:0:ACTATGCA
GTCGGAAATTGTCCCAACTATCCCTATTAATCATTACGGTGGTCCTAGAAACCAACAAAATAGAACCACAACGTCCTATTCTATTATTCCATGCTAATCTATTCAAGCAATAGCCCGCTTTAAACACTCTAATTTTTTCAAGGTAATGGTCCTGGCTCCCCAACACACCCAATAAAGGACATGCTGGCTCACCAGAAGGAAGACCCGACAGCAGACAGTACTCGCCAAAGACGGACCGCCCGGCCAGGCCTAAAATTCAACTACGAGCTTTTTAACTGCAACAACTTTAATATACGCTATTGGAGCTGGAATTACCGCGGCTGCTGGCACCAGACTTGCCCTCCAA
+
DDDDD<HHHHHIIIIIHIHFHHHIIIIIIIIHIIIIHGIIIIIIIIIIIHIIIFHHIHEFHIHIIIIHGFEHDHHIIIHIIHHIIIHIIIHIIHIGHIIIIHIIHIEHHIIIHHHHHIIEHHHHGIIHIIIHHHHIIHIIEIHHHIIIIGIHHIGHHIIGHIIHGHIIIIIIIIHIIHHGIIIIIHIHHHHIIIIIIIIIIHHHIHIIIIHFIHIIIHHHHHIGHIIIHHHDE=IIIIIHHHHHGHHIHHHIIIIIIIIHIHIIHGGIIIIIIHHGIIIHHHHIIIIIHIIHHGIIIIIIIIIIIHIIIIIIIIIIHIIIIIIIIIIIIHHHHHIIIIIIICDDDC
@HISEQ:969:HM2KJBCX2:2:1101:14978:70376 2:N:0:ACTATGCA
GTCGGAAATTGTCCCAACTATCCCTATTAATCATTACGGTGGTCCTAGAAACCAACAAAATAGAACCACAACGTCCTATTCTATTATTCCATGCTAATCTATTCAAGCAATAGCCCGCTTTAAACACTCTAATTTTTTCAAGGTAATGGTCCTGGCTCCCCAACACACCCAACAAAGGACATGCTGGTTCACCAGAAGGAAGACCCGACAGCAGACAGTACTCGCCAAAGACGGACCGCCCGGCCAGGCCTAAAATTCAACTACGAGCTTTTTAACTGCAACAACTTTAATATACGCTATTGGAGCTGGAATTACCGCGGCTGCTGGCACCAGACTTGCCCTCCAA
+
DDDCBHHHIHIIIIIIIIIIIIIIEHIHIIIIIIIIIHCGHHHIIIIIIHIIIIIIIIIIIIHIIIEHHIIGHEHIHIGCHHCHHIIIHIIIHHIHHIHIIIIHIHIHIIHIIHIIIIHIIIIIIIIIIIHHIIHIIIHIIHIIIIIIIIIIIIIHHHHIHHHIIIHIIIIIIIIIIIHIIIHIIIIIHGIIIIIIIIHIHHHIIIIIHIIIIIIIIIIIIIIIHHGIIHHIIIIIIIIIIIIHGIIIIIIIIIIIIIHIIIHIIHIIIIIHIIIIIIIIHIIIIIIIIIIIIIIIIIIIIIIIIIIIIIIIIIIIIIIIIIIIIIIIIIIIIIIIIIIIIDDDDD
@HISEQ:969:HM2KJBCX2:2:1101:7674:70706 2:N:0:ACTATGCA
GTCGGAAATTGTCCCAACTATCCCTATTAATCATTACGTCAATCCTAGAAACCAACAAAATAGGATCGAACGTCCTATTTCATTATTCCATGCTAATGTATTCAAGCGTTAGCCTGCTTTAAACACTCTAATTTTTTCAAAGTAACAGTCCTGTTTCCCTGCAACACCAAATTAATGGCATTACAGTTCTTCAGAAAGGAGGAATCAGCGAAGCCAGTGCATACCAGTGGCACGACCAACCTGCTGACCCCGAAATTCAACTACGAGCTTTTTAACTGCAACAACTTTAATATACGCTATTGGAGCTGGAATTACCGCGGCTGCTGGCACCAGACTTGCCCTCCAA
+
DDDDDIIIIIIIIIIIIIIIIIIIIIIIIIIIIIIIIIIIIIIIIIIIIIIIIIIIIIGIIIIIIIIIIHHHIIIIIIIIIGIIIIIIIIGIIIIIIIIIIHIIIIIIIIHIIIIIIIIIIIIIIIIIIIHIIIIIIIIHIIIIIIIIIIIIIIHIIIIIIIIIIIIIIHIIIIHIIIIIIIIIIIHIHIIIIIIIIIIIIIIIIIIIHIIIIIIIIIIIIIIIIIIIIIIIIIIIIIIIIIIHIIIIIIIIIIIIIIIIIIIIIIGIIIIIIIIIIIIIIIIIIIHIIIIIIIIIIIIIIIIIIIIIIIIIIIIIIIIIIIIIIIIIIIIIIHIIIIIIIDDDDD
@HISEQ:969:HM2KJBCX2:2:1101:2513:71591 2:N:0:ACTATGCA
GTCGGAAATTGTCCCAACTATCCCTATTAATCATTACGGTGATCCTAGAAACCAACAAAATAGAACCATGCCGTCCTATTCTATTATTCCATGCTAATGTATTCGAGCAAAAATGCCTGCTTTAAACACTCTAATTTTTTCAAGGTAAAGGTCCTGGATCCGCAAGACACCCAATAAAGGACATCAAGTTTCTCCAGAAGGTGAGAAATCAACTGTAACAGTTCATACCCCTTAAGGCATGACCATCACGTCAATCCCGAAATTCAACTACGAGCTTTTTAACTGCAACAACTTTAATATACGCTATTGGAGCTGGAATTACCGCGGCTGCTGGCACCAGACTTGCCCTCCAA
+
DDDDDIIHHHIHHIIIIIIIIIHIHHIIIHHIIHIIIIIIIIIIIIIIIIIIIIIIFHHIHHHGIEHHHHGH<DHHHH@DGEHIHHHIIIIIIIHIFIIIHCHHEEHIHIHHIIHIIHHHGIHHHIHHIHHHHIIHIHIHIHIIIIIIIIHFIIIIGIIIIIIIIHHHEHIIIIIIIIIIIIIIIIIIIIIIIIIIIIIIIIIHI<IIIHIIIIIIIIIIIIIIIIIIIIIIIIIIIIIIIIIIIIIIIIIHIIIIIIIIIIIIIIIIHHIIIIIIIIIHIIIIIIIIIIIIIIIIIIIIIIIIIIIIIIIIIIIIIIIIIIIIIIIIIIIIIIIIIIIIIIIIIIIIDDDDD
@HISEQ:969:HM2KJBCX2:2:1101:6708:70950 2:N:0:ACTATGCA
GTCGGAAATTGTCCCAACTATCCCTATTAATCATTACGGTGATCCTAGAAACCAACAAAATAGAACCATGCCGTCCTATTCTATTATTCCATGCTAATGTATTCGAGCAAAAATGCCTGCTTTAAACACTCTAATTTTTTCAAGGTAAAGGTCCTGGATCCGCAAGACACCCAATTAAGGACATCAAGTTTCTCCAGAAGGTGAGAAATCAACAGCGACAGTTCATACCCCTTAAGGCATGACCATCACGTCAATCCCGAAATTCAACTACGAGCTTTTTAACTGCAACAACTTTAATATACGCTATTGGAGCTGGAATTACCGCGGCTGCTGGCACCAGACTTGCCCTCCAA
+
DDDDDIIHHIHIIIIIIIIIIIIIIIIIIIIIIIIIIIIIIIIHIIIIIIIIIEHIIIIIIIIIIIIIIIIIIIHIIIIIIIFHIIIIIIIIIIIIIIIHHHHIIIHHIIIIHIIHHIIHIIIIIIIIIHIIHIIIIIIIIIIIIIIIIIIIIIIIIIIIIIIIIHHIIIIIIIIIIIIIIIIIIIIIIIIIHHIIIIIIIIIIIHIIIIIIIHIIIIIIIIIIIIIIIIIIIIIIIIIIIIIIIIIIIIIHIIIIIIIIIIIIIIHIIIIIIIIIIIIIIIIIIIIIIGIIIIIIIIIIHIIIIIIIIIIHIIIIIIIIIIIIIIIIIIIIIIIIIIIIIIIIIIIIDDDDD
@HISEQ:969:HM2KJBCX2:2:1101:7947:72000 2:N:0:ACTATGCA
GTCGGAAATTGTCCCAACTATCCCTATTAATCATTACGGTGGTCCTAGAAACCAACAAAATAGAACTACAACGTCCTATTCTATTATTCCATGCTAATCTATTCAAGCAATAGCCCGCTTTAAACACTCTAATTTTTTCAAGGTAATGGTCCTGGCTCCCCAACACACCCAATAAAGGGCATACTGGTTCACCAGAAGGAAGACCCGACAGCAGACAGTACTCGCCAAAGACGGACCGCCCGGCCAGGCCTAAAATTCAACTACGAGCTTTTTAACTGCAACAACTTTAATATACGCTATTGGAGCTGGAATTACCGCGGCTGCTGGCACCAGACTTGCCCTCCAA
+
@@@0<C@HC1<FC1DF@0C@FGH@FCH1FH1FEHHHHEHE1<<DC1<FHGG<<1DHEHCH1FEHHHGCFFGHH1CC011C1@DFH11<<C11CC<FHF@<DF1FHHHEHHG6@880/<F@GHGB@GIIIII1CCHHHHFFAH8EHHHEEGEHDHGE<H?ECHFEEAFIHIHIFHEAEH@EHIHF?FHHHD/HCHIHHEHCFEDHDG?IIHFEEGDECECHECG<?F@HHGC<<ECHHE<?/@CEDEFEHCFHF?EEGHHHE<<HIIIIHHFIHGC?HHHHIHCIHEHHF@@@D@HEC@EHFEHIIHIIHEEIHIIIIHHIIIHIHHIIIIIHH@IHIHEHGDDDAD
@HISEQ:969:HM2KJBCX2:2:1101:13080:72026 2:N:0:ACTATGCA
GTCGGAAATTGTCCCAACTATCCCTATTAATCATTACGGTGATCCTAGAAACCAACAAAATAGAACCATGCCGTCCTATTCTATTATTCCATGCTAATGTATTCGAGCAAAAATGCCTGCTTTAAACACTCTAATTTTTTCAAGGTAAAGGTCCTGGATCCGCAAGACACCCAATTAAGGACATCAAGTTTCTCCAGAAGGTGAGAAATCAACAGCGACAGTTCATACCCCTTAAGGCATGACCATCACGTCAATCCCGAAATTCAACTACGAGCTTTTTAACTGCAACAACTTTAATATACGCTATTGGAGCTGGAATTACCGCGGCTGCTGGCACCAGACTTGCCCTCCAA
+
DDDDDIIIIIIIIIIIGIIIIGHHHHIIIIIIIIIIIIHIIHIIIHHHHHIIIIIIIIIIIHIIIIIIIHIIIIIIIIIIGIIIIIIIHIHHHIIIHHIIIHHIIIIIIIIIIIIIIIIIIIIIIIIIHIIIGIIIIIIIIIIIIIIIIIIIIIIIHIIIHIIIIIIIIIIIIIIIIIHIIIIGIIIHEHHIIHIIIIIIIIIIHIIIIIIIIIIIIIIIIIIIIIIIIIIIIIIIIIIIIIIIIIIIIIIHIIIHIIIIIIIIIIIIIIIIIIIIIIIIIHHIIIIIIIIIHIIHIIIHHIHIHIIIIHIIIIIIIIHIIIIIIIIIIIIIIIIIIIIIIIHIIIIIDDDDD
@HISEQ:969:HM2KJBCX2:2:1101:9599:72629 2:N:0:ACTATGCA
GTCGGAAATTGTCCCAACTATCCCTATTAATCATTACGTCAATCCTAGAAACCAACAAAATAGGATCGAACGTCCTATTTCATTATTCCATGCTAATGTATTCAAGCGTTAGCCTGCTTTAAACACTCTAATTTTTTCAAAGTAACAGTCCTGTTTCCCTGCAACACCAAATTAATGACATTACAGTTCTTCAAGAAGGAGGAATCAGTAAAGCCAGTGCATACCAGTGGCACGACCAACCTGCTGACCCCGAAATTCAACTACGAGCTTTTTAACTGCAACAACTTTAATATACGCTATTGGAGCTGGAATTACCGCGGCTGCTGGCACCAGACTTGCCCTCCAA
+
CDDDDHIIIIIIHHIIIIIIGIIHIIIIHIIIIIIIIIIIIIICEHIIGHEHHHHHHHHFHHHGFHIHIIIIC@GHIIIIIHIIEEHIIIIIHFHIHIHHHIHIIHHGIHHHIIIIIIIIHIIIIIHHHHHIIIHHHEIIIFGHIIIIHHIIIIIIIIHIIIIIIIHHIIHHHHIIIIIHIIIIIIIIHIIIIIIIIHIIIIIHIIIIIIII<GIIIIIIIIIIIIIII=IIIIIIIII<IIHGFIIIIIGIIHHIIHIIIIIIIIIGIIIIIIIIIIIHHHHHIIIIIIIIIIHIIIHIIIIIIIIIIIIIIIIIIHIIIIIIIIIIHIIIIIIIIIIIIDDDDD
@HISEQ:969:HM2KJBCX2:2:1101:4804:72590 2:N:0:ACTATGCA
GTCGGAAATTGTCCCAACTATCCCTATTAATCATTACGGCGGTCCTAGAAACCAACAAAATAGAACCACAACGTCCTATTCTATTATTCCATGCTAATCTATTCAAGCAATAGCCCGCTTTAAACACTCTAATTTTTTCAAGGTAATGGTCCTGGCTCCCCAACACACCCAATAAAGGACATACTGGTTCACCAGAAGGAAGACCCGACAGCAGACAGTACTCGCCAAAGACGGACCGCCCGGCCAGGCCTAAAATTCAACTACGAGCTTTTTAACTGCAACAACTTTAATATACGCTATTGGAGCTGGAATTACCGCGGCTGCTGGCACCAGACTTGCCCTCCAA
+
DDDDDIIIIIIIIIIIIIIIIIIIIIIIIIIIIIIIIHIIHIHIIIIIIIIHHHIIHIIIIIDHHIIII@HE<<@EEHHHIIIIIIHHHHIIIIHIIIIIIHGHIIIIIIIIIIIHIIIIIHIIIIIHIIIHHHIIIHHIIIIIIIIIIIIIIIIHIIHHIIIIIIIIHIIIIHIIIHIIIIIIIIIIIIIIIIIIIIIHIGIHIIIIIIIIIIIIIIIIIIIIIIIIIIIIIIIIIIIIIIIHIIIIIIIIIIIIIIIIIIIIIIIIIIIIIIIIIIIIIIIIIIIIIIIIIIIIIHIIIIIIIIIIIIIIIIIIIIIIIIIHIIIIIIIIIIIHIIIIIDDDDD
@HISEQ:969:HM2KJBCX2:2:1101:1286:72869 2:N:0:ACTATGCA
GTCGGAAATTGTCCCAACTATCCCTATTAATCATTACGGTGATCCTAGAAACCAACGAAATAGAATCAGTCCGTCCTATTTCATTATTCCATGCTAATGTATTCAGACGATAGTCTGCTTTAAACACTCTAATTTTTTCAAAGTAACAGTCCTGATTTCCAACCACACCAAATAAATGGCATGAAAGTTCCTCAGAAGGTAGAGATCCATCTCACCAGTGCAGACAATTAAGCCTGACCAATGGGTAGACCCCGAAGTTCAACTACGAGCTTTTTAACTGCAACAACTTTAATATACGCTATTGGAGCTGGAATTACCGCGGCTGCTGGCACCAGACTTGCCCTCCAA
+
DDDDDIIIIIIIIIIIIIIIHIIIIIIIIIIIIIIHHIIIIIIIIIIIIIIIIIIIIIIIIIHIIIIIIHIGHEEHIHIIIIIIIIIIIIIHHIHHHGHHIHHIIHIIIIIIIHHIHHIIIIIIIIIHIIIIIHIIIIIIIHIIIIIIIIIIIIIIIHHIHHHIIIIIIIIIIIIIIIIIIIIIIIIIIIIIIIIIIIIIIIIIIIIIIHIIIIIIIIIIIIIIIIIIIIIIIIIIIIIIIIIIHHFIIHIIIIIIIIIIIIIIIIIIIIIIIIIIIIIIIIIIIIIIIIIIIIIIIIIIIIIIIIIIIIIIIIIIIIIIIIIIIIIIIIIIIIIIIIIIIIIDDDDD
@HISEQ:969:HM2KJBCX2:2:1101:16065:72567 2:N:0:ACTATGCA
GTCGGAAATTGTCCCAACTATCCCTATTAATCATTACGGTGATCCTAGAAACCAACGAAATAGAACCAATCCGTCCTATTTCATTATTCCATGCTAATGTATTCAGACGTTAGCCTGCTTTAAACACTCTAATTTTTTCAAAGTAACAGTCCTGATTTCCTATCACACCAACTAAATGGCATGAAAGTTCCTCAGAAGGTAGAGATTTATCTCACCAGTACAGACAATTAAGCCTGACCAATGGGTAAACCCCGAAGTTCAACTACGAGCTTTTTAACTGCAACAACTTTAATATACGCTATTGGAGCTGGAATTACCGCGGCTGCTGGCACCAGACTTGCCCCCCAA
+
DDDDDIIIIIIIIIIIIIIIIIIHIIIIIHIIIIIIIIIIIIIHIIIIIIIHIIIIIIHHHHIIIIIIIIIGIIIIIIIHIHHIIIIIIIIIIHIIFIIIIIIHIIIIIIIIIIIHIIIIIIIIIIIIIIIIIIIIIIHHIIIIIIIIIIIIIIIIIIIIIIIIIIIIHIIIHIIIHIIIIIIIIIIIIIIIIIIIIIIIIIIIIIIIIIIIIIIIIIIIIIIIIIIIIIIIIIIIIIIIIIIHIHHIIIIHIIIIIHHIIIIIIIIIIIIIIIIIIIIIIIIIIIIHGHIIIIIIIIIIIIIIIIGIIIIIIIIIIIIIIIIIIIIIIIIIIIIIIIIIIIIDDDDD
@HISEQ:969:HM2KJBCX2:2:1101:5199:73865 2:N:0:ACTATGCA
GTCGGAAATTGTCCCAACTATCCCTATTAATCATTACGGTGATCCTAGAAACCAACGAAATAGAACCAATCCGTCCTATTTCATTATTCCATGCTAATGTATTCAGACGTTAGCCTGCTTTAAACACTCTAATTTTTTCAAAGTAACAGTCCTGATTTCCTATCACACCAACTAAATGGCATGAAAGTTCCTCAGAAGGTAGAGATTTATCTCACCAGTACAGACAATTAAGCCTGACCAATGGGTAAACCCCGAAGTTCAACTACGAGCTTTTTAACTGCAACAACTTTAATATACGCTATTGGAGCTGGAATTACCGCGGCTGCTGGCACCAGACTTGCCCTCCAA
+
BDDDCIIIIIIIIIIIIIIIIIIIIIIIIIIIIIIIIIIIIHHIIIIIIIIIIIIIIHIHHIIIIIIIIIIHHHIHIIIHIIIIIIIIHIIIIIIIIIIIIHHHIIIIIHIIIHHIIIIIIHIIHIHHIHIIIIIIHIIIIIHHIIIIIIHIIIIIIIIHIIIGIIIIIIHHIIIIIIIIIIIIIIIIIIIIIIIIIIIIIIIIIIIIIIIIIIIIIIIIIIIIIIIIIIIIIIIII=IIIIIHHGHIIHIIIIIIIIIIIIIIIIIIIIIIIIIIIIIIIIIIIIIIHIIIIIIIIIIIIIIIIIIIIIIIIIIIIIIIIIIIIIIIIIIIIIIIIIIIIIIDDDDD
@HISEQ:969:HM2KJBCX2:2:1101:3725:74175 2:N:0:ACTATGCA
GTCGGAAATTGTCCCAACTATCCCTATTAATCATTACGTCGATCCTAGAAACCAACAAAATAGAATCAAACGTCCTATTCCGTTATTCCATGCTAATGTATTCAAGCGTGAGCCTGCTTTAAACACTCTAATTTTTTCAAAGTAACAGTCCTGATTCCCTAAAACACCAAATTAATGGCATTATAGTTCGTCAGAAAGGAGAAACCGATTATACCAGTACGTACAATAGCACGACCAGTAAGCCGGTCTCGAAATTCAACTACGAGCTTTTTAACTGCAACAACTTTAATATACGCTATTGGAGCTGGAATTACCGCGGCTGCTGGCACCAGACTTGCCCTCCAA
+
DDDDDIIIIIIIIIIIIIIIIIIIIIIIIIIIIIIIIIIIIIIIIIIIIIIHHIIIIIIIIIIHIIIIIIIHHHIHIIHIHIIIIHIIIIIIGIIIIIIIIFHHIIIIIIIIIIIIIIIIHHIIIHIIIIIIIIIIIIIIIIIIIIIIIIIIIIHIIIIIIIHIIIHIIIIIIIIIIIIIIIIIIIIIIIHIIIIIIIIIIIIHIIIIIIIIIIIIIIIIIIIIIIIIIIIIIIIIIIIIIIHFIIIIIIIIIIIIIIIIIIIIIIIIIIIIIIIIIIIIIIIIIIIIIIIIIIIIIIIIIIIIIIIIIIIIIIIIIIIIIIIIIIIIIIIIIIIIIIIIDDDDD
@HISEQ:969:HM2KJBCX2:2:1101:18876:74106 2:N:0:ACTATGCA
GTCGGAAATTGTCCCAACTATCCCTATTAATCATTACGGTGATCCTAGAAACCAACAAAATAGAACCATGACGTCCTATTCTATTATTCCATTCTACTGTATTCGAGCAAAAATGCCTGCTTTAAACACTCTAATTTTTTCAAGGTAAAGGTCCTGGATCCGCAAGACACCCAATAAAGGACATCAAGTTTCTCCAGAAGGTGAGAAATCAACAGTAACAGTTCATACCCCTTAAGGCATGACCATCACGTCAATCCCGAAATTCAACTACGAGCTTTTTAACTGCAACAACTTTAATATACGCTATTGGAGCTGGAATTACCGCGGCTGCTGGCACCAGACTTGCCCTCCAA
+
<DDABHH?CE1D<1D1<GCFH1C1GHHHI111CHI?CCGC<1C@GEHCHH@<1FC=EH?@GF1<<<1D@11<0<CCHHH1<DFEHC@G<1C?11<D111<DC<HEHIGIIHG@F1DCHEC@@EIHHHHIHDHEHHGCHEEEHG?H?IHHHEGIHEGDHCC?F<IGHHGHHFHHGIHEHEHGFHHDGF/EH?H@?HIIHHFCIHHEGIIIIIHFIIGHEIIIIIIIHEHEHHIIIIHFHHHF1EHHHFHIHHGHHCGIIHIIIIHIIIHIHHHIHIHIIIIIIIIHIIIIIHGHFHIIHHEHHEIIIIHHIIIHIIIIIIIIIIHIIIIIIIIHHIIHIIIIIIIIIHHDADDB
@HISEQ:969:HM2KJBCX2:2:1101:1352:74822 2:N:0:ACTATGCA
GTCGGAAATTGTCCCAACTATCCCTATTAATCATTACGGTGATCCTAGAAACCAACAAAATAGAACCATGCCGTCCTATTCTATTATTCCATGCTAATGTATTCGAGCAAAAATGCCTGCTTTAAACACTCTAATTTTTTCAAGGTAAAGGTCCTGGATCCGCAAGACACCCAATAAAGGACATCGAGTTTCTCCAGAAGGTGAGAAATCAACAGTAACAGTTCATACCCCTTAAGGCATGACCATCACGTCAATCCCGAAATTCAACTACGAGCTTTTTAACTGCAACAACTTTAATATACGCTATTGGAGCTGGAATTACCGCGGCTGCTGGCACCAGACTTGCCCTCCAA
+
DDDDBHIIHHHHIIIIGIIIIIIHHHGHHHHIIGHHIHCHHIIIIIHIIIIHFHHHIIIIIIHHIIIIIFHH<EHHEE?EHHHIHIHHHCECGHHCGIH@E1FHFHHGIIIHHEHEHHIIIIIIIIIIIIHIFHIIIHHIIIIIIIIIIIIHHIIIIIEIIIIIIIIIIIIGIIIIIIIIHHIIIHFFFGHHIIIIIIIIIIHIIIIIIIIHHHIHHHHIIIIIIIHIIIIIIIIIIIIIIHIIIIIHIIHHIIIIIIIIIIIIIIIIHFIIHIIIIIIIIHHIIIIIIIIIIHIIIIIIIIIIIIIIIIIIIIIIIIIIIIHIIIIIIIIIIIIIIIIIIIIIIIIIDDDDD
@HISEQ:969:HM2KJBCX2:2:1101:6508:75158 2:N:0:ACTATGCA
GTCGGAAATTGTCCCAACTATCCCTATTAATCATTACGGTGATCCTAGAAACCAACAAAATAGAATCATGCCGTCCTATTTTATTATTCCATGCTAATGTATTCAAGCAAAATGCCTGCTTTAAACACTCTAATTTTTTCAAAGTAAAGGTCCTGGTTCCCCGCGACACCCAATTAAGGGCATCGCGGTTCTCCAGAAGGTGAGAAATTGACTACACCAGTTCATACCCCTTAAGGCACGACCGATGTGTCAATCCCGAAATTCAACTACGAGCTTTTTAACTGCAACAACTTTAATATACGCTATTGGAGCTGGAATTACCGCGGCTGCTGGCACCAGACTTGCCCTCCAA
+
CDDDDIIIIIIIIIIIIIIIIIIIIIIIGIIIIIIIIIIIHIIIIIIIIIIHIIIIIIIIIIIIIIIIIIIIIIIIIGIHIIIIIIIIIIIIHHIIIIIIIHIIIIIIIIIIIIIIIIIIIIIIIHIIIHIIHIHIIIIIIIIIIIIIIIIIIIIIHHIIHIIIIIIIIIIIIIGIIIIIHIIHIIIIIHIIIIIIIHIIIIIIIIIIIIIIIIIIIIIIIIIIIIIIIIIIIIIIIHIIIIIIIIIIIHHIIIIIIIIIIIIIIIHIIIIIIIIIIIIIIIIIIIIIIIIHHHHIIIIIIIIIIIIIIIIIIIIIIIIIIIIIIIIIIIIIIIIIIIIIIIIIIIIDDDDD
@HISEQ:969:HM2KJBCX2:2:1101:8722:75198 2:N:0:ACTATGCA
GTCGGAAATTGTCCCAACTATCCCTATTAATCATGACTTCAGTCCACAAACACCAACAAAAAGAGGACCGGAGCCCACTATTATTATTCCATGCTAATGTATTCATAGCAAACACTGCCTGCTTTAAACACTCTAATTTTTTCAAAGTAAAAGATCTAGACTAACACTGCACCCGTCCAATGAAGGAGAGAGCAGTGAGCTAGAAGGATGGCCTGGCCAAGCCGGCACTCACACACGAATCCGCATGCGGGCCTGCTGCACCACACCAGAAATCCAACTACGAGCTTTTTAACTGCAGCAACTTTAATATACGCTATTGGAGCTGGAATTACCGCGGCTGCTGGCACCAGACTTG
+
BDDDDIIIHHIIHHHIIIIIIIIIIIIIIIIIIIIHIHIIIIIFHIIIIIIIIIIIIHIIIIHHIIGHIHHIHIGIGHHIIHIIIGIHHHHIGHHEHHHIEFHHGIIIIIIIIIIIIIIHIIHHGHHHHIIIIIIIHHHHIHHHHIIIIIIIIIHHHHIHHGHGHHHHHHHIIHGHHIIIIIIIIIIIIIIHIHIIIIHHIIIIIIIIHIIIIIIIIHIIIIIII>IIIIIIIIIIIIIHIIHHIIIIIIIIIIIIIIIIHHIIHIIIIIIIHIHHHHGFHIHIIHEGIHIIIIIIIIIIHIIIIIIIIIIIIIIIIIIIIIIIIIIIIIIIIIIIIIIIIIIIIIIIIIDDDDD
@HISEQ:969:HM2KJBCX2:2:1101:6864:75719 2:N:0:ACTATGCA
GTCGGAAATTGTCCCAACTATCCCTATTAATCATTACTTCAGCTCTAGAAACCAACAAAATAGAACCAAAGTCCTAAATTATTATTCCATGCTAATGTATTCATAGCAAAAAGCCTGCTTTAAACACTCTAATTTTTTCAAAGTAAATGATCTGGATCGCGTGTCCGGCCCAGTGAAGGGTAGACACGTTTTCCAGAAGGATGGCAGACACGCACCGGCACTCACACACGTAACCGTGGCGGGCCAGGCATATCAAACCAGAAATCCAACTACGAGCTTTTTAACTGCAACAACTTTAATATACGCTACTGGAGCTGGAATTACCGCGGCTGCTGGCACCAGACTTGCCCTCCAA
+
DDDDCIIIIIIIIIIIIIIIIIIIIIIIIHIIIIIIIIIIIIIIIIIIIIIHHIIIIIGIIIHIIHIIHEHHHIIIIIHIIIIIIIICHIIHIHGHHIHIH@GHIIFIIIIHIHIIHHIHHIIHHHIIHIIIIIHIIHIIIIIIIIIIHIIIHIHGHIIGIIHHIIIIHIGHIHHEHIIIIIIHHHIHHHIHIIHIIIIIHIIIHIIIHIIIIIIIIIIIIIIIIIIIIIIIIIIIIIIIIIIIIHIIIIIHHGIGIIIHIIIIHIIIHHHIIIIIIGIIIIIIIIIIHIIIHGIIIIIIIIIIIIIIIIIIIIIIIHIIIHIIIIIIIIIIHIIIIIIIIIIHIIIIIIDDCDD
@HISEQ:969:HM2KJBCX2:2:1101:13322:76372 2:N:0:ACTATGCA
GTCGGAAATTGTCCCAACTATCCCTATTAATCATTACGGTGGTCCTAGAAACCAACAAAATAGAATCATCCGTCCTATTTTATTATTCCATGCTAATGTATTCAAGCAAAATGCCTGCTTTAAACACTCTAATTTTTTCAAAGTAAAGGTCCTGGTTCCCCGCGGCACCCAATTAAGGACATCGCGGTTCTCCAGAAGGTGAGAAATTGACTACACCAGTTCATACCCCTTAAGGCACGACCGATGTGTCAATCCCGAAATTCAACTACGAGCTTTTTAACTGCAACAACTTTAATATACGCTATTGGAGCTGGAATTACCGCGGCTGCTGGCACCAGACTTGCCCTCCAA
+
DDDDDIIHIIIIIHIIIIIIIIIIIIIIIIIIHIIIIIIIIIIIIHIIIIIIIIIIIHHIIIIIIIIHIIIIHIIIIIIIIIIIHIIIIIIHHIIIIIIHHIIHIIIIIIIIIHIIIIHIIIIHHIIIIIIIIIIIIIHHIIIIIIIIHIIIIHIIIIIIIIIHIIIIIIIIHIIIIIIIIIIIIIIIIHIIIIIIIIIIIIIIIIIIIIIIIIIIIIIIIIIIIIIIIIIIIIIIIIIIIIIIIIIIIHIHIIIIIIIIIIIIIIIIIIIIIIIIIIIIIIIIIIIIHIIIIIIIIIIIIIIIIIIIIIIIIIIIIIIIIIIIIIIIIIIIIIIIIIIIIIIIIIDDDDD
@HISEQ:969:HM2KJBCX2:2:1101:12624:77241 2:N:0:ACTATGCA
GTCGGAAATTGTCCCAACTATCCCTATTAATCATTACTCATTTCCCCAAAAACCAACAAAATTCGAGATACGAGTCCTAAATTATTATTCCATGCTAATGTATTCATAACTTTCAGCCTGCTTTAAACACTCTAATTTTTTCAAAGTAAAGGTCCTGGATTGCGAACCCAACCCAGTAAAGGGCAGGAACGTTCTCCAGGAAGATGGTAAGCGCGCATCGGCACTCACACACGATACCGTGGCGGGCCAAGCGCACTATACCAGAAATCCAACTACGAGCTTTTTAACTGCAACAACTTTAATATACGCTATTGGAGCTGGAATTACCGCGGCTGCTGGCACCAGACTTGCCCTCCAA
+
BDDDDIIIIIIICGHHIIIIIHHIIIIIHFFHHHIIIIIIIIGHHHHHHHIIHEEHHH@GH<FCHHHHH@HGHHHH?HHHIGIHHHHHH?HEHCCC?1<E<<1C1F11FHHHIIHHEIH@IIIHHHIHHIHIIIIIIIHHIHHHIIHIIIIIHIIIHIIIIIHHHIHIIIHGIIIIIHIIIHIIIIIIIIIIHIHEHH<IIIIHIIIIIIIIIIIII>IIIIHHIIIIIIIIIIIHHIIIIIIIIIIIIIIIIIIHIIHIIIIIIIIIIIIIIIIIIIHIIIIIIHIIIIIIIIIIIIIIIIIIIIIIIIIIIIIIIIIIIIIIIIIIIIIHIIIIIIIIIIIIIIIIIIIIIDDDDD
@HISEQ:969:HM2KJBCX2:2:1101:6161:77084 2:N:0:ACTATGCA
GTCGGAAATTGTCCCAACTATCCCTATTAATCATTACGGTGATCCTAGAAACCAACAAAATAGAACCATGCCGTCCTATTCTATTATTCCATGCTAATGTATTCGAGCAAAATGCCTGCTTTAAACACTCTAATTTTTTCAAGGTACAGGTCCTGGTTCCACATGACACCCAATTAAGGACATCATGCTTCTCCAGAAGGTGAGAAATCAACTGCGACAGTTCATACCCCTTAAGGCACGACCATCACGTCAATCCCGAAATTCAACTACGAGCTTTTTAACTGCAACAACTTTAATATACGCTATTGGAGCTGGAATTACCGCGGCTGCTGGCACCAGACTTGCCCTCCAA
+
DBDBAHHHGHHHE1FEGHH?GCCFHHHHHI?GHIHHHIH@HEG1F1@HH@CCF@G@111<FEF1FEHCCEH@EC/C0<11<CGHHEHHH@111<11<CE1C<HHC@CEHHGH@HHHHIIHEFCHFGCHHF@GEG<@?1HEGEF?GH/HGEIIHIHHEHIHIHHGCHHG0IIIIHHHEHHIHHIHHIHHHHHGCIHI:IIHHHHHHHHDHIHHEDIIIIIIIEIIIIIHHGIHIHHGIIIHIGIHHHHFHGHHHHHCIHIIIFIHHHHHIIHHHCEIIIIIIIGIIIIIIIIHHHIIIHGHHIIIIIIIIIIIHIIIIGIIIIGIIIIIIIIIIIIIHHIIIIIIIIIDAADC
@HISEQ:969:HM2KJBCX2:2:1101:7442:77521 2:N:0:ACTATGCA
GTCGGAAATTGTCCCAACTATCCCTATTAATCATTACGGTGATCCTAGAAACCAACAAAATAGAACCATGCCGTCCTATTTTATTATTCCATGCTAATCTATTCAAGCACAAGCCTGCTTTAAGCACTCTAATTTTTTCAAGGTAATAGCTCTGCTTCCCCAACGCACTAACTTAATAGCATGCTGGTTATTCAGAAGGTAGGAATTCATCAGGCCAGTGCGGACAGTGAAGCCCGACCAACCGACAAACTCCGAAATTCAACTACGAGCTTTTTAACTGCAACAACTTTAATATACGCTATTGGAGCTGGAATTACCGCGGCTGCTGGCACCAGACTTGCCCTCCAA
+
DDDDDIIIIIIIIIIIIIIIIIIIIIIIIIIIIIIIIIIIIIIIIIIIIIIIIIIIIIIIIIIIHHIIIIIHIIIIIGIIIIIIIIHIIHIHHIIIIIIIIHIIHIIIIIHHHIHIIIIIHHIIHIHHHIIIIIIGIIHEIIIIIIIIIIIIIIHIHIIIIIIIIIIIIIIIHIIIIIIIIIIIHIIIIIHHIIIIIHIIIIIIIIIIIIIIIIIIIIIIIIIIIIIIIIIIIIIIIIIIIIIIIHHIHIIIIIIIIIIIIIIHHIIIIIIIIIIIIIIIIIIIIIIHIIIIIIIIIIIIIIIIIIIIIIIIIIIIIIIIIIIIIIIIIIIIIIIIIIIIIIIDDDDD
@HISEQ:969:HM2KJBCX2:2:1101:16839:76854 2:N:0:ACTATGCA
GTCGGAAATTGTCCCAACTATCCCTATTAATCATTACGGCGGTCCTAGAAACCAACAAAATAGAACCGCACGTCCTATTCTATTATTCCATGCTGTAATATTCGAGCAAAGGCCTGCTTTGAACACTCTAATTTTTTCAAAGTAAAAGTCCTGGTCCCCAACACACCCAGTGAAGGGCATGCGGTTCTCCAGAAGAAAAGGCCCGGCCGGACAAGTGCACGCGGTGAGGCGGACCTGCCAGCCAGGCCAAAGGTTCAACTACGAGCTTTTTAACTGCAACAACTTTAATATACGCTATTGGAGCTGGAATTACCGCGGCTGCTGGCACCAGACTTGCCCTCCAA
+
BDD??CECG@H1CECGHHHEGGCGHEFGHHDEHEHHHHHHHH?E/DEHEGGC1<DEEHIHHHGHHIICCEHC<EHEHCCGEHDEEFHHE?1<D<GCHHHH6<G@<?GHEFGDHEHHHHFHFIHFGHGEHHIHHEGHEHHEHHEGGIIEHEHHEHHHHEGHEHCHEFHHGFDB.?IHFHECHDHEHDBGHCHEFCIIHIIHIDGHHCHEEHIHEFC<0CCHBDIHHFH@CC?IHDDFHCHHEHDHHF@EGHHIIHHCHIHFHE@FEGHHHHGIIHEECHHGFCEE?HHFEHGCHHHHEHHIHHEHGHIIIIIHIIIIIHIIIIHHEFH?F?HDEEEHIHHDDDDD
@HISEQ:969:HM2KJBCX2:2:1101:18364:78672 2:N:0:ACTATGCA
GTCGGAAATTGTCCCAACTATCCCTATTAATCATTACGGTGATCCTAGAAACCAACAAAATAGAATCATGCCGTCCTATTTTATTATTCTATGCTAATGTATTTAAGCAAAATGCCTGCTTTAAACACTCTAATTTTTTCAAAGTAAAGGTCCTGGTTCCCCGCGTCACCCAATTAAGGACAGCGCGGTTCTCCAGAAGGTGAGAAATTGACTACACCAGTTCATACCCCTTAAGGCACGACCGATGTGTCAATCCCGAAATTCAACTACGAGCTTTTTAACTGCAACAACTTTAATATACGCTATTGGAGCTGGAATTACCGCGGCTGCTGGCACCAGACTTGCCCTCCAA
+
B0DB0CCHHEHH?F@GC=F@FHC<CC@G@<GG@HHEHHDE?CE?CCEE?EG?F1@@H@GHIH1DC<<EEEEHHEHHCHHCHFHEGHHGH1<@CG?GIID1<<@D@C8<?HEHGDFD@@CG@@F<?EGHIIECB<<CHEG@DHFHHHGHEHHHGEGHIHIHHGHIHIHHEIGHHEHCHHEGEHECIH@GHHFFHHHFIHHHHHHGHEIIIIIGIGHGHHHHIHIIHHIIIHHAHFHIFHHHGHHHIHHHIHD@ECC<HHGEHHHIIIIIIHIIGIIHHHIHFHFHFHHG@GCIHFFHIHGGHIIIHIIIHEHHCEEIIIHIIIHIHEIIIIIIHHHGIIIIIHIIIHHB@BD@
@HISEQ:969:HM2KJBCX2:2:1101:3347:78620 2:N:0:ACTATGCA
GTCGGAAATTGTCCCAACTATCCCTATTAATCATTACGGCGGTCCTAGAAACCAACAAAATAGAACCGCACGTCCTATTCTATTATTCCATGCTGTAATATTCGAGCAAAGGCCTGCTTTGAACACTCTAATTTTTTCAAAGTAAAAGTCCTGGTCCCCAACACACCCAGTGAAGGGCATGCGGTTCTCCAGAAGAAAAGGCCCGGCCGGACAAGTGCACGCGGTGAGGCGGACCTGCCAGCCAGGCCAAAGGTTCAACTACGGGCTTTTTAACTGCAACAACTTTAATATACGCTATTGGAGCTGGAATTACCGCGGCTGCTGGCACCAGACTTGCCCTCCAA
+
DDDDDIIIIIIIIIIHIIIIIIIIIIIIIIIIIIIIIIIIIIIIIIIIIIIIIIHIIIIIIHIIIIIIIIGHHGHHIIIIIIIIHHIIHIHHIIIIHIIIIHHHHHIIIIHHGIIIIHHHHHHIHIHIIIHIIIIIIIIIIIIIHIHIHIIHHHHIIIIIEHEHHHHHCIIHIHIIIIIIIHIIIIHFIIIIHIHHCFHIIIIIIIHIIIIIIIIIIIIIIIII>IIIIIIIIIIIIIIIIIHIIIIIIIIIIIIIIIIIIHD1IIIIIIIIIIIIIIIHIIIIIIIIIIIIIIIIIIIIIIIIIIIIIIIIIIIIIIIIIIIIIIIIIIIIIIIIIIIDDDDD
@HISEQ:969:HM2KJBCX2:2:1101:1427:79093 2:N:0:ACTATGCA
GTCGGAAATTGTCCCAACTATCCCTATTAATCATTACGGTGATCCTAGAAACCAACGAAATAGAATCAGTCCGTCCTATTTCATTATTCCATGCTAATGTATTCAGACGATAGTCTGCTTTAAACACTCTAATTTTTTCAAAGTAACAGTCCTGATTTCCAACCACACCAAATAAATGGCATGAAAGTTCCTCAGTAGGTAGAGATCCATCTCACCAGTGCAGACAATTAAGCCTGACCAATGGGTAGACCCCGAAGTTCAACTACGAGCTTTTTAACTGCAACAACTTTAATATACGCTATTGGAGCTGGAATTACCGCGGCTGCTGGCACCAGACTTGCCCTCCAA
+
BDADDDEHHIGIHIIIGIIIHHFHIHHIIHHEFH1CGHHFHEHHCHIHHHIHHHIFHEHFHGEHIIEEHHHIICHHHEFCGHIEHGFH?CHHHHHIHHHIHHHHHHHCHIIIIHHIIIHHHCEFHHIIIIIIHHHIHHHEHHHIHFHHHIIIIHHHHIHEHGEHHHHEHIIIHHHFHDGEHIHHGHHHHHHGHIIIHHFHIHHIHHIHHHCCHIHGGIIIIIIIIIIIHIHEEHIHEHIIHEHHHGDIIIDCIIIIIIIIIHFIIIIIIHIIIIIIHIHIIHIIIIIHHHFHIIIIIIIIIIIIIIHHIIIHIIHHDHIIIIHIIHIIIHHIHFIIIHIIIIH@DBD<
@HISEQ:969:HM2KJBCX2:2:1101:16872:78896 2:N:0:ACTATGCA
GTCGGAAATTGTCCCAACTATCCCTATTAATCATTACGTCAATCCTAGAAACCAACAAAATAGGATCAAAGTCCTATTTAATTATTCCATGCTAATGTATTCAAGCGCGAGCCTGCTTTAAACACTCTAATTTTTTCAAAGTAACAGTCCTGTTTCCCTGCAACACCAAATTAATGGCATTACAGTTCTTCAGAAAGGAGGAATCAGCGAAACCAGTTCATACCAGTGGCACGACCAACCTGCTGACCCCGAAATTCAACTACGAGCTTTTTAACTGCAACAACTTTAATATACGCTATTGGAGCTGGAATTACCGCGGCTGCTGGCACCAGACTTGCCCTCCAA
+
D<D0D<CHEGH1C11CGCEGD1<DD@<FCH11DCFEHEGHHE<F<GH?CHH?1<CE1F@@FCFFH1CCH111<1<CGH11<<CHC?1<1GEHHHHCGEI8FH@CEHDC<HCCEHFII8GACE88<0HF<F7<C@GF8DEHBFDF@CHCEIIH8F1CHC0D0DHCF?GD0HEGHGGC:</-C<G@?GG<<<CHHIIIHGFD/CHCE@EC<<CGHIIHIHCHF<?HEIHCEHHED<C1@HH@HHHGEE??<HGIHCIHCEIHGHHHHHHCEIIIIIHHCHHHHHH@HIHGC@HHEIHEIHHHHCCEIGHHHCCHHC<DHCHHIGIIIHGCHHCHG?IHHHDHD?@@B
@HISEQ:969:HM2KJBCX2:2:1101:5186:78394 2:N:0:ACTATGCA
GTCGGAAATTGTCCCAACTATCCCTATTAATCATTACGGTGATTCAGAAACCAACAAAACAGGACCACCGTCCTATTTTATTATTCCATGCTAATGTATTCAGACGTAAGCCTGCTTTGAACACTCTAATTTTTTCAAGGTAAAGGTCCTGGTTTCCCACCACGCTAAATTAATAACATGATGGTTCCCCAGAAGGTAGAAATTCCACACGCCAGTACAGACTATTGCCCGACCAACGGTAGAACCCCGAAATTCAACTACGAGCTTTTTAACTGCAACAACTTTAATATACGCTATTGGAGCTGGAATTACCGCGGCTGCTGGCACCAGACTTGCCCTCCAA
+
DDDDDIIHIIIIIIIIIIIIIIIIIIIIIIIIIIIIIIIIIIIIIIIIIIIHIIIIIGHIIIIIIIIIGIIIIHIIIIIIIIIIIIGIIIIIIIIIIHIIHHHGIIIIIIHIIIIIIIIHHIIIIHHIIIIIIIIIIHIIIIIIIIIIIIIIIIIIIIIIIIIIHIIHHHGIIIIIHIIIIIIIIIIIIIIIIIIIIIIIIIHHIIIIIIIIIIIIIIIIIIHIIIIIIIIIIIIIIIIHHHIIIIIIIIIIIIIIIIIIIIIIIIIIIIIIIIIIIIIIIIIIIIIIIIIHIIIIIIIIIIIIIIIIIIIHIIIIIIIIIIIIIIIIIIHIIIIIIIDDDDD
@HISEQ:969:HM2KJBCX2:2:1101:20251:79375 2:N:0:ACTATGCA
GTCGGAAATTGTCCCAACTATCCCTATTAATCATTACGGTGATCCTAGAAACCAACAAAATAGAACCATGCCGTCCTATTCTATTATTCCATGCTAATGTATTCGAGCAAAATGCCTGCTTTAAACACTCTAATTTTTTCAAGGTAAAGGTCCTGGTTCCACATGACACCCAATTAAGGACATCATGCTTCTCCAGAAGGTGAGAAATCAACTGCGACAGTTCATACCCCTTAAGGCACGACCATCACGTCAATCCCGAAATTCAACTACGAGCTTTTTAACTGCAACAACTTTAATATACGCTATTGGAGCTGGAATTACCGCGGCTGCTGGCACCAGACTTGCCCTCCAA
+
DDDDDHHIIIIIIIIIIIIIIIIIIIIIIIHIIIIIIIIIHIIIIIIIIIIIHHIIIIIIIIHIIIIIIEHHIHIIIIIGHHIIIHIIIHIIIHEHHHEFEFDHHHHHHIHIIHHIIHHIIIHHIIHIIHIIIIIIIIIIIIIGHGFHHEHHIIHIIIIIIIIIIHHIIIIIIIIIIHHIHIIIIHHHHHHIHIIIIIIIIHIIIIIIIHHIIIIIIIIIGIIIIIIIIIIIIIIIIIIIIIIIIIHIIIHIIIIIIGIIIIIIIIIIHIIIIIIIIIIIIIIIIIIHIIIIIIIIIIIIIIIIIIIIIIIIIIIIIIIIIIIIIIIIIIIIIIIIIIIIIIIIIIIDDDDD
@HISEQ:969:HM2KJBCX2:2:1101:20625:79803 2:N:0:ACTATGCA
GTCGGAAATTGTCCCAACTATCCCTATTAATCATTACGGTGATCCTAGAAACCAACAAAATAGAATCATGCCGTCCTATTTTATTATTCCATGCTAATGTATTCAAGCAAAATGCCTGCTTTAAACACTCTAATTTTTTCAAAGTAAAGGTCCTGGTTCCCCGCGACACCCAATTAAGGGCATCGTGGTTCTCCAGAAGGTGAGAAATTGACTACACCAGTTCATACCCCTTAAGGCACGACCGATGTGTCAATCCCGAAATTCAACTACGAGCTTTTTAACTGCAACAACTTTAATATACGCTATTGGAGCTGGAATTACCGCGGCTGCTGGCACCAGACTTGCCCTCCAA
+
D@@@DHHHHCGEHHIEHIIII?E@FGHHIIIEH?HHH1E@?CHGHHGHHHFFHHHEHIH?HHHHIHIIHCHHIHECHHEEEHHHGEHHCGHHCHEH1CF1C<CCIHHGHHCEHHIGDFHFIHHFGHHB@GGHHHHHHHHFEFIIHEGHGCHIHGGHHICHCHIIHDHGCIGIIIIIIIHHEIHGIIHIHHHHCGIIIIGIIGIIIIIIHIIHIIIIIIH=II<IIIIIIIIIII=IIIIHGHHIIIIHGIHIHHHIIIIIIIHIIIIHHIIIIIIIIIIIIHIIIIIIIIIIHHIIIIHIIIIIHHIIIIIIIIIIIIIIIIIIIIIIIIIIIIIIIHEIHIIIIIIDDDDD
@HISEQ:969:HM2KJBCX2:2:1101:14176:80280 2:N:0:ACTATGCA
GTCGGAAATTGTCCCAACTATTCCTATTAATCATTACGTCGATTCTAGAAACCAACAAAATAAAATCAAAAGTCCTATTTCATTATTCCATTCTAATGTATTCAAGCGTGCGCCTGCTTTAAACACTCTAATTTTTTCAAAGTAACAGTCCTGATTCCCCACGACACCAAATTAATGACATCGCGGTTCTTCAGAAGGTAGGAACCAATAATGCCAGTGCGTACCGAAGCACGACCAACAATTTGATCCCGAAATTCAACTACGAGCTTTTTAACTGCAACAACTTTAATATACGCTATTGGAGCTGGAATTACCGCGGCTGCTGGCACCAGACTTGCCCTCCAA
+
0<0@<CGH1D<<11D1C01111<D<1D?CC111<DF1<1</CH1@111<DE1<DH01CGCC@1<<<1CFG1<11<111<D1<<D11<11<1<11<EI9IIHEH@<8IHHHDIIII:IHIIH@GEHHIGHEFCCGHIGIHHI8HIHIIHFC@HHH8H3DDF8HHEHEIHEHG.HIIIIIIIHIIHIHIHIIIIHHHEFIIIHHHHGHHHECHCGIIGGGGIGIGGIFEHIFDFFHIHHIIIHFGCFHBHGIHEECIIIHHECEGCCHIIIHHHHCIHIIIHIHHIHHIHHHHHHHHECHFFHHIIHHIHFHIIIIIIIHFHIIHHHHFHIHFHHGEGHIIHDBD@@
@HISEQ:969:HM2KJBCX2:2:1101:4762:80604 2:N:0:ACTATGCA
GTCGGAAATTGTCCCAACTATCCCTATTAATCATTGCTCCGACTTGACCAAAACCAACAAAAATAAGTCTGAGCCCTTTATTATTATTCCATGCTAATGTATTCACAGCGTAAGCCTGCTTTAAACACTCTAATTTTTTCAAAGTAAATGATCTGGAACACATGCTCCCAACCCAGTGAAGGGCAGAAGCAGTATCCCAGAAGGAGCCGAGAACCCTCCAGCACTCACGTCCTTGTGGGGCGCGGGCTAGATTGCTCTCAGAGAAATCCAACTACGAGCTTTTTAACTGCAACAACTTTAATATACGCTACTGGAGCTGGAATTACCGCGGCTGCTGGCACCAGACTTGCCCTCCAA
+
DDDDDIIHIIIIHIIIIIIIIIIIIIIIIIIIIIIIIIHIIIIIIIIIHIIIIIIIIIIIIIIIIHFHHIIIHEFEHHIIIIIIIIIIHIHGH?GHHGIIHGHHHIIIIIIIHIGIHIGIGIHHIIHHIHHHHHIIHHHHHHIHIIHGIHHHHHIHHHIIIHHDHHHHHHIIIHEFEHGGIHHHIIHIIIHIIIHHIHHG@C@HEHHHGHHHEHGHGHGHIHFEHHEHHIHGIHIHHDGHEIIHIHIIHGIHHFHGEGIHHF@HHHHFDHHECIIIIIIIIIHIHHGIHIIHHG<HEIHHHHCFIIIIIIHHEEHIGIIIIHFIIIHGIIIHGIIIIIIIHHHFHHIHIHHHDDDDD
@HISEQ:969:HM2KJBCX2:2:1101:3794:80657 2:N:0:ACTATGCA
GTCGGAAATTGTCCCAACTATCCCTATTAATCATTACGGTGATCCTAGAAACCAACAAAATAGAACCATGCCGTCCTATTCTATTATTCCATGCTAATGTATTCGAGCAAAAATGCCTGCTTTAAACACTCTAATTTTTTCAAGGTAAAGGTCCTGGATCCGCAAGACACCCAATAAAGGACATCAAGTTTCTCCAGAAGGTGAGAAATCAACAGTAACAGTTCATACCCCTTAAGGCATGACCATCACGTCAATCCCGAAATTCAACTACGAGCTTTTTAACTGCAACAACTTTAATATACGCTATTGGAGCTGGAATTACCGCGGCTGCTGGCACCAGACTTGCCCTCCAA
+
DDDDDIHIIIIIIIIIIIIIIIIIIIIIIIIIIIIIIIIIIIIIIIIIIIIHIIIIIIIIIIIIIHIIIIIGIIIIIIIIIIIIIIIIIIIIHIIIIIIIIGGHIIIIIIIIIIIIIIHIIIIIIIIIIIIIIIIIHIIIIIIIIIIIIIIIIIIIIHIIIIIIIIIIIIIIIIIIIHIIIIIIIIIIIIIIIIIIIIIIIIIIIIIIIIIIIIIIIIIIIIIHIIIIIIIIIIIIIIIIIIIIIIIIIIHGIHIIIIIIIIIIIIIIIIIIIIIIIIIIIIIIIIIIIIIIIIIIIIIIIIIIIIIIIIIIIIIIIIIIIIIIIIIIIIIIIIIIIIIIIIIIIIIIDDDDD
@HISEQ:969:HM2KJBCX2:2:1101:4136:80176 2:N:0:ACTATGCA
GTCGGAAATTGTCCCAACTATCCCTATTAATCATTACGGTGATCCTAGAAACCAACAAAATAGAACCATGCCGTCCTATTCTATTATTCCATGCTAATGTATTCGAGCAAAATGCCTGCTTTAAACACTCTAATTTTTTCAAGGTAAAGGTCCTGGTTCCACATGACACCCAATTAAGGACATCATGCTTCTCCAGAAGGTGAGAAATCAACTGCGACAGTTCATACCCCTTAAGGCACGACCATCACGTCAATCCCGAAATTCAACTACGAGCTTTTTAACTGCAACAACTTTAATATACGCTATTGGAGCTGGAATTACCGCGGCTGCTGGCACCAGACTTGCCCTCCAA
+
DDDDDIHHIIIIIIIIIIIIIHIIIIIIIIHHIIHIIFHIIIIIIIHIIIIIIIIIIIIIIIIGIHIIIHIIIIGIIIIIIIIIIIIHIHIHIIIIIIGHHHIIIHHIHIIIIHIIIIIHHIIIIHHIIIIIHHIHIHHIGIIIIIHIIIIHIIIIIIIIIHGHIIHIHHIIHIIIIIHIIIIHIIIIIIIIIIIHHHIIIIIIHIIIIIIIIIHIIIIIIHIHIIIIIIIIIIIIIIIIIIIIIIIHIHHHHIIIIIIIIIIIIIIIIIIIIIIIIIIIIIIIIIIIIIHHHIIIIIIIIIIIIIIIIIIIIIIIIIHIIIIIIIIIIIIIIIIIIIIIHIIIIIIDDDDD
@HISEQ:969:HM2KJBCX2:2:1101:4251:80109 2:N:0:ACTATGCA
GTCGGAAATTGTCCCAACTATCCCTATTAATCATTACGGTGATCCTAGAAACCAACAAAATAGAATCATGCCGTCCTATTTTATTATTCCATGCTAATGTATTCAAGCAAAATGCCTGCTTTAAACACTCTAATTTTTTCAAAGTAAAGGTCCTGGTTCCCCGCGACACCCAATTAAGGGCATCGCGGTTCTCCAGAAGGTGAGAAATTGACTACACCAGTTCATGCCCCTTAAGGCACGACCGATGTGTCAATCCCGAAATTCAACTACGAGCTCTTTAACTGCAACAACTTTAATATACGCTATTGGAGCTGGAATTACCGCGGCTGCTGGCACCAGACTTGCCCTCCAA
+
DDDDDIIIIHIIGHHIIIIIIIIGIIIIIIIIIIIHIIIHIHIHIIIIIIIIHIIIIIIIIIIIGIIHIGGCHHHIHIIIIHIHIIIHIIIGIIIHIHHHHFIIIIIIIHIHHIIIHIIIIIIIIIIIIIIIHHIHFHHHIHIIIIIIIIHIIHHHHIIIIIIIIIIIIHIIIIHIIIIIIIIIIIIIIIIIIIIIIIIIIIIIIIIIIIIIIIIIIIIIIIIIIIIIIIIIIIIIIIIIHIIIIIIIIIHIIIIIIIIIIHIIIIIIIIIIIIHCIHHIIIIIIIIIIIIIIIIIIIIIHIIGIIIIIIIIIIIIIIHIIIIIIIIIIIHIIIIIIIIIIIIIIIIDDDDD
@HISEQ:969:HM2KJBCX2:2:1101:2492:81217 2:N:0:ACTATGCA
GTCGGAAATTGTCCCAACTATCCCTATTAATCATTACAACGGTCCTAGAAACCAACAAAATAGAACCATGCCTTCCTATTTTATCATTCCATGCTAATCTATTCAAGCACAAGCCTGCTTTAAGCACTCTAATTTTTTCAAGGTAATAGCTCTGCTTCCCCAACGCACTAACTTAATAGCATGCTGGTTATTCAGAAGGTAGGAATTCATCAAGCCAGTGCGGACAGTGAAGCCCGACCAACCGACAAACTCCGAAATTCAACTACGAGCTTTTTAACTGCAACAACTTTAATATACGCTATTGGAGCTGGAATTACCGCGGCTGCTGGCACCAGACTTGCCCTCCAA
+
DDD@??@<CC1111D1D@<<F1FHEEEHHEEHHHHHHEF?/<D@/CC1C?G@CEFEHHG@CE@HH?1DFHCF1D@11C?111<<1<<111<FDFFEHCHGC@CG@@<@<<FC1<EH@<1H@HGE@GFHEGFBFCHA1B18<B1EHFFEEHHFGCDGCE?<4E=IHHGHF?GF?HEH@EHFCCEIHH@HFD9<FHEED/@EG?0IIIHHIHHEF=FEE:</<11FHCCHEHC?C/FFD/DHDE<1<1CGC?C<CHG<H@HGEEHHHEHHEEHIHHIHHHFHFHFIIHHHHEF?EIIHH?CHFG1FHHHHED<FCHHHHIGHEGHHHHEG@EHCHEHF1HHCHDHDAADD
@HISEQ:969:HM2KJBCX2:2:1101:14853:81504 2:N:0:ACTATGCA
GTCGGAAATTGTCCCAACTATCCCTATTAATCATTACGGTGATCCTAGAAACCAACAAAATAGAATCATGCCGTCCTATTTTATTATTCCATGCTAATGTATTCAAGCAAAATGCCTGCTTTAAACACTCTAATTTTTTCAAAGTAAAGGTCCTGGTTCCCCGCGACACCCAATTAAGGGCATCGTGGTTCTCCAGAAGGTGAGAAATTGACTACACCAGTACGTACCGAAGGCACGACCAGCGTACTAATCCCGAAATTCAACTACGAGCTTTTTAACTGCAACAACTTTAATATACGCTATTGGAGCTGGAATTACCGCGGCTGCTGGCACCAGACT
+
DDCDCIIHIIIIIIIIIIIIIIIIIIIIIIIIIIIIIIIIIIIIIIIIIIIIIIIIIIIIIIIIIIIIIIHEHIIIIIIIIIIIIIIIHIIIHIIIIIIIIIIIIIHIIIIIIIIIIIIIIIIHIIIIIIIIIIIIIIIIIHIIIIIIIIIIIIIIIIIIIIIIIIIIIIHIIIIIIIIIIIIIIIIIIIIIIIIIIIIIIIIIIIIIIIIIIIIIIIIIIIIIIIIIIIIIIIIIIHHIIIIIIIIIIIIIIIIIIIIIIIIIIIIIIIIIIIIIIIIIIIIIIIIIIIIIIIIIIIIIIIIIIIIIIIIIIIIIIIIIIIIIIIIIIIIIIIDDDDD
@HISEQ:969:HM2KJBCX2:2:1101:20342:81645 2:N:0:ACTATGCA
GTCGGAAATTGTCCCAACTATCCCTATTAATCATTACGTCGATCCTAGAAACCAACAAAATAGAATCAAACGTCCTATTTCATTATTCCATGCTAATGTATTCAAGCGTGAGCCTGCTTTAAACACTCTAATTTTTTCAAAGTAACAGTCCTGATTCCCCACAACACCAAATAAATGACATCATGGTTCGTCAGAAGGGAGAAACCAACAATACCAGTACGTACCGAGGCACGACCGACATGATGGTCCCGAAATTCAACTACGAGCTTTTTAACTGCAGCAACTTTAATATACGCTATTGGAGCTGGAATTACCGCGGCTGCTGGCACCAGACTTGCCCTCCAA
+
DDDDAIIIIHIHH?FEHGHHCHHIIIIIIIIIGIIHIGHIIHIIIIIIIIIIIIIIHHHFHFDHIIIIIIIGH?HHIIIIEHHGHHHHIIIIIHHEHEGHHFCIHHIHGHHHI@FHFFHIIHGHHIIIIHIIIIIIIIHFHIIIHHHHGHHHHHHIIIIIIHII@GHHHIHGFIIIIHIHHHHIIIIIIIIFHHHHGG?HEGEGIIHHEGHCCHFFEEFHGIIIHEGEFIHIHCFHHGIIIGF<HDIIHHGEGHEHHHGHHEE<1GIHHIEHHHIIIIHIIHHIHIHFHHHEHCIIHEEHIFHEIHFHHHHHHHIGIIIHHGIIHHCG?IIHGHHIHDEHAABDB
@HISEQ:969:HM2KJBCX2:2:1101:3994:82163 2:N:0:ACTATGCA
GTCGGAAATTGTCCCAACTATCCCTATTAATCATTACGTCAATCCTAGAAACCAACAAAATAGGATCAAACGTCCTATTTCATTATTCCATGCTAATGTATTCAAGCGTTAGCCTGCTTTAAACACTCTAATTTTTTCAAAGTAACAGTCCTGTTTCCCTGCAACACCAAATTAATGACATTACAGTTCTTCAAGAAGGAGGAACCAGTAAAGCCAGTACATACCAGAGGCACGACCAACTTACTAATCCCGAAATTCAACTACGAGCTTTTTAACTGCAACAACTTTAATATACGCTATTGGAGCTGGAATTACCGCGGCTGCTGGCACCAGACTTGCCCTCCAA
+
DDDDDIFDEHHHEHFEEHGHE@GHEGCHIIIGHEHEHIHH0CGECHHHHEGHGHIGHEECHEHHHIGIHEG0<CEG1EHHHFFHFFHH@C@@CCHCHIIIIFDCGHHIHHHHHHHEGHHHEEFHFGIHHIEIHGEBCHHHIIIIIHHHHHHGHHHGHEEHHGE?H@?IHGHEGHFHFHHGHHGE@GH?HIIIIIIIIIIIIHEHGCHHHHH:GIIHIHGIHHCHIIIIHF@HHF<11HHEHEHHFHHH?CGGIHEHG?GEGEEIHEIIHIIIIIHHEG<1CEGIHIHGEIHDIHIGHHHCHHHCHHEIIHIHHHGHHIHEHGC?GF<CCIHHC<HHHDHHCD<B<<
@HISEQ:969:HM2KJBCX2:2:1101:16259:82639 2:N:0:ACTATGCA
GTCGGAAATTGTCCCAACTATCCCTATTAATCATTACATCGGTCCTGAAAAAAAACCATCAAAATAGAACCAATGTCCTATTTCATTATCCCATGCTAATGTATTCAAGGCAAAAATCGCCTGCTTTGAACACTCTATTTTTCTCAAAGTAAACTATCAGAATCTCATGAGCACTTAATGAAAAGTACCGCATGTTCCTCTGAAGTACAAAAAATCTGACCAGTATAATATCGCATGCACACAGCAAATATTGACAAGAACCTTGCGATCCCTGTCAAAAACCATGGACGCTCAATACCGATCAAGATTCAGACTACGAGCTTTTTAACTGCAACAACTTTAATATACGCTATTGGAGCTGGAATTACCGCGGCTGCTGGCACCAGACTTGCCCTCCAA
+
DDDDDIIIIIIIHHIIIIIIIIIIIIIIIIIIIIIIIIIGIIIHIIIIIIIIIIHIHIHHHIIIIIIIIHEHIHIIIGHIIIIHHIHHIH?HHIIIHIIIIHIHIIIHIIIIIIIIIIHIIIIIIIHHIIIIGIIIIIHIIHIIIIIGHIIIIIIIIIIIIHHHHIIHHHFIIHIIIHHFHHIHIIIIIIIIIIIIHHIIIIIHHHIIIIIIIHHHHHHIIIHIIIIIIIHHFHGGEII<<=HGFIIIIHHIHIIHHIIIIIHIHHHIHIIIIIHIIIIIIIIIIIIIIIIIIIIIHEIIIIIIIIIIIIHIIIHIIIIIIIIIHIIIIIIIIIIIHHIIIIIIIHIIIIIIGIIIIIIIIIIIIIIIIIIIIIIIIIIIIIIIIIIIIIIIIHDDDDD
@HISEQ:969:HM2KJBCX2:2:1101:19479:83824 2:N:0:ACTATGCA
GTCGGAAATTGTCCCAACTATCCCTATTAATCATTACGTCAATCCTAGAAACCAACAAAATAGGATCAAACGTCCTATTTCATTATTCCATGCTAATGTATTCAAGCGTTAGCCTGCTTTAAACACTCTAATTTTTTCAAAGTAACAGTCCTGTTTCCCTGCAACACCAAATTAATGACATTACAGTTCTTCAAGAAGGAGGAACCAGTAAAGCCAGTACATACCAGAGGCACGACCAACCTACTAATCCCGAAATTCAACTACGAGCTTTTTAACTGCAACAACTTTAATATACGCTATTGGAGCTGGAATTACCGCGGCTGCTGGCACCAGACTTGCCCTCCAA
+
ADDDDHIIGHIIIIIIIIIIIIIIIIIIIIIIIIIGIIIIHIIIIHIIIIIIHIHIIIHHIHGHIIIIIHHHGHHHIIIIIIIIIIIIIIIIIIIIIIIHIIIHIHHIIHHHIIIHIIIIIIIIIIIIIIIIIIIHHIIIIIIIIHHHIIHHIHIIIIIIIHIIIIIIIIHIGIIIIIIIIHIHHIIIIIIIIIIHIIHIHHHHIHHIIIIIIIIIIIIIIIIIIIIIIIIIIIIIIIHIIHHGFIHHIIHIIIIIHIIIIIIIIIIIIIIIGIIIIIIIIIIIIIIIIIIIIIIIIIIIIIIIIIIIIIIIIIIIIIIHIIIIIIIIIIIIIIIIIIIIIDDDDD
@HISEQ:969:HM2KJBCX2:2:1101:10607:83987 2:N:0:ACTATGCA
GTCGGAAATTGTCCCAACTATCCCTATTAGTCATTACGTCAATCCTAGAAACCAACACGATAGGATCGAACGTCCTATTTCATTATTCCATGCTGGTGTATTCAAGCGTTAGCCTGCTTTAAACACTCTAATTTTTTCAAAGTAACAGTCCTGTTTCCCTGCAACACCAAATTAATGACATTACAGTTCTTCAGAAAGGAGGAATCAGCGAAGCCAGTGCATACCAGTGGCACGACCAACCTGCTGACCCCGAAATTCAACTACGAGCTTTTTAACTGCAACAACTTTAATATACGCTATTGGAGCTGGAATTACCGCGGCTGCTGGCACCAGACTTGCCCTCCAA
+
<0<00/</1111<DF110<1DF11D<1<11<1<1111111001<1<C1111<1110<10<10D11<DE01DH<D<01D1<<1<11<111<1<1<11H@G1<CE0HD@HHH:4ECFHHHIEHHHEF611<EEDEH7GHCGC1EHEA<<HEHEH87HFDHEHHHEFHHHCCF5<HHFHDFD#FCFHGHEHGIHHHFEHFHHC0EFEGHHECFF@HFHF@HHEE1HHG@@HCHHHHHHHGGCED://<HCCC<C1HHFEGHHHHHHEF@HHIHHGHHGECIHHHGC<FHEHHFHHFHGHHHHHCFEFGGIIIH@CCF<?HIHEEEHHHCF?CGF<<<E?E0C0HD?@@A
@HISEQ:969:HM2KJBCX2:2:1101:19612:83861 2:N:0:ACTATGCA
GTCGGAAATTGTCCCAACTATCCCTATTAATCATTACGTCAATCCTAGAAACCAACAAAATAGGATCAAACGTCCTATTTCATTATTCCATGCTAATGTATTCAAGCGTTAGCCTGCTTTAAACACTCTAATTTTTTCAAAGTAACAGTCCTGTTTCCCTGCAACACCAAATTAATGACATTACAGTTCTTCAAGAAGGAGGAACCAGTAAAGCCAGTGCATACCAGAGGCACGACCAACCTACTAATCCCGAAATTCAACTACGAGCTTTTTAACTGCAACAACTTTAATATACGCTATTGGAGCTGGAATTACCGCGGCTGCTGGCACCAGACTTGCCCTCCAA
+
DDDDDIIIIIIIIIIHIHHIIIIIHIIIIIIIIIIIIIIIGIIIIIIIIIIIIIIIIIIIIIIIHIIIIIGHIIIIIIHIIIHIHIIIIIIIIIIHIIIIIIIIIIGIIIIIIIIIIHIIIIIHIIIIHIIIIIIHIIIIHHGIIHIIIIIIIIIHIIHHIIIIIIIIIIIIIIIIIIIHHIIIIIIHHIIIIIIIIIIIHIIIIHHIIIIIIIIIIIIIIIIIIIIIIIIIIIIIIIHIIIIHHHHCIIHIIIIHHIIIIHIIIIIIIIIIIIHIIIIIIIIIHIHHIIIIHIIIIIIIIIIIIIIIIIIIIIIIIIIIIIHHIIIIIIIIIIIIIIIIIDDDDD
@HISEQ:969:HM2KJBCX2:2:1101:2971:84116 2:N:0:ACTATGCA
GTCGGAAATTGTCTCAACTATCCCTATTAATCATTACTCATTTCCTCAAAAACCAACAAAATTCGAGATACGAGTCCTAAATTATTATTCCATGCTAATGTATTCATAACTTTCAGCCTGCTTTAAACACACTAATTTTTTCAAAGTAAAGGTCCTGGATTGCGAACCCAACCCAGTAAAGGGCAGGAACGTTCTCCAGGAAGATGGTAAGCGCGCATCGGCACTCACACACGATACCGTGGCGGGCCAAGCGCACTATACCAGAAATCCAACTACGAGCTTTTTAACTGCAACAACTTTAATATACGCTATTGGAGCTGGAATTACCGCGGCTGCTGGCACCAGACTTGCCCTCCAA
+
B<DDDD@C111<D1<11CGCHHGFH1CCC<FHC1CC@CGCCFEH<1<11D?<CGECECE@CCG1<11<D<CEHHI1DG?C1C<<D@D<@F<@GHHCC111D<<1DHHIHIGFH@6<@CGHGBEF11HGHH%7BEHHDCHHHEGCH@81HGG@CHHGCFIHEDDG:7<CHCFAAHHEAEEGHHHHHHEHHHDHHHHIHHHHIFHIHHHHDHFHGHHHBA<HHGCHGEFHIHGIFHGGIIIHHIIGIHHGFHCIIHIIHIIIIIHFHHHIIIIIIHIIIIIIIIIIIHHIGIIHIIHFHIIHHIIIIHIHHIHIIIIIHIIIIIIIIIIIIHIIIHHHIHHHIIIHIIIIIIIIIDDDDD
@HISEQ:969:HM2KJBCX2:2:1101:11775:85013 2:N:0:ACTATGCA
GTCGGAAATTGTCCCAACTATCCCTATTAATCATTACGGCGGTCCTAGAAACCAACAAAATAGAACCGCACGTCCTATTCTATTATTCCATGCTGTAATATTCGAGCAAAGGCCTGCTTTGAACACTCTAATTTTTTCAAAGTAAAAGTCCTGGTCCCCAACACACCCAGTGAAGGGCATGCGGTTCTCCAGAAGAAAAGGCCCGGCCGGACAAGTGCACGCGGTGAGGCGGACCTGCCAGCCAGGCCAAAGGTTCAACTACGAGCTTTTTAACTGCAACAACTTTAATATACGCTATTGGAGCTGGAATTACCGCGGCTGCTGGCACCAGACTTGCCCTCCAA
+
DDDADHHHIIIHIIIGIIIIIIIIGHHHIIIIHIIIIHHHHHHIIIIHHIIHIGHIIFFHHIHIHIIDHHIHIIHDIIHIIIIIHHHIIGH?CGHHHHHIHGHHIIIIIIHGHHIIIIIIIGFHIIIIHHIIIIIIIIIIIIIIIHHIIIIIIHIIIIHHHIGHHIHHGHHEHIIHIHHHIHIIIIIIIIIHHHHHHGCIIHHIIIIHIIIIIIIHHHIIHHIIIIIIHHHHHIIIHHGIIHGIHHFGIHIIIIIIHIIIIHIHIIIIIIIIIHIIIIIIIIIIIIIIIIIHIIIIIIIIIIIHIIIIIIIIHGIIIIIIIIIIIIIIIIIIIHIIIIIDDDDD
@HISEQ:969:HM2KJBCX2:2:1101:19264:85150 2:N:0:ACTATGCA
GTCGGAAATTGTCCCAACTATCCCTATTAATCATTACGGTGATCCTAGAAACCAACGAAATAGAATCAGTCCGTCCTATTTCATTATTCCATGCTAATGTATTCAGACGATAGTCTGCTTTAAACACTCTAATTTTTTCAAAGTAACAGTCCTGATTTCCCATTACACCAAATAAATGGCATGAAAGTTCCTCAGAAGGTAGAGATCCATCTCACCAGTGCAGACAATTAAGCCTGACCAATGGGTAGACCCCGAGGTTCAACTACGAGCTTTTTAACTGCAACAACTTTAATATACGCTATTGGAGCTGGAATTACCGCGGCTGCTGGCACCAGACTTGCCCTCCAA
+
DDDDCIIIIHHHFEGGHHHHHHGHHHIGHHIEEHEHII=GHEHGGHFHHHII@EHIIIIGHHE@GGHEGHHFFFEHHH?G@HHIIIHEHEHIGHIHIGEHHHHHHHHHEHHIIIHHHHFHHEHHGGHHIIIIHHHGGHHHIGHHHHGHHEHFHHIHI@HHEHEGIIIHGHIHHHHHIHEFHIHHHHEH@GGHIIIIHHFCHIIHHFGFGHGFHIIIHHHECHEHIIHHHHIHEEHHCCHHHHHIGF@@EC/CIHHHIFIHGDCCHHHFHEHHHHEHGFEGHFFCFD@CCCHEHHHHHEG@EHHIHEHEHIIHHEEFCCCCHF1HHHHEC@GHHHHCC1C=HGC0@@B@
@HISEQ:969:HM2KJBCX2:2:1101:14436:85305 2:N:0:ACTATGCA
GTCGGAAATTGTCCCAACTATCCCTATTAATCATTACGGTGATCCTAGAAACCAACGAAATAGAATCAGTCCGTCCTATTTCATTATTCCATGCTAATGTATTCAGACGATAGTCTGCTTTAAACACTCTAATTTTTTCAAAGTAACAGTCCTGATTTCCCATCACACCAAATAAATGGCATGAAAGTTCCTCAGAAGGTAGAGATCCATCTCACCAGTGCAGACAATTAAGCCTGACCAATGGGTAGACCCCGAGGTTCAACTACGAGCTTTTTAACTGCAACAACTTTAATATACGCTATTGGAGCTGGAATTACCGCGGCTGCTGGCACCAGACTTGCCCTCCAA
+
DDDDDIIIIHIIIIIIGHIIIIIIIIIIIIIIIIIIIIIIHIIIIIIIIIIHEHHIHHICHIHIIIIIIIIHIIIIHIIIIIIIHIGIIIHHFEHIIIIIIIIIIIIIIIIHIIIIIIHIIIIHHHHHHIIIHIIIIIHIIIIIIIIIIIIHHHIIIIIIIIIIIIIIIIIIIIIIIIIIIHHIIIIIIHIIIIIIIIIIIIIIIIIIIIHIIIIIIIIIIIIIIIIIIIIIHIIIIIIIIIIHHHDIIHIIIIIIIIIIIIIIIIIIIIIIIIIIIIIIIIIIIIIIIIIIIIIIIIIIIIIIIIIIIIIIIIIIIIIIIIIIIIIIIIIIIIIIIHIIIIIDDDDD
@HISEQ:969:HM2KJBCX2:2:1101:7797:85560 2:N:0:ACTATGCA
GTCGGAAATTGTCCCAACTATCCCTATTAATCATTACGGTGATCCTAGAAACCAACAAAATAGAACCATGCCGTCCTATTCTATTATTCCATGCTAATGTATTCGAGCAAAAATGCCTGCTTTAAACACTCTAATTTTTTCAAGGTAAAGGTCCTGGATCCGCAAGACACCCAAAATTAAGGACATCCAAGTTTCTCCAGAAGGTGAGAAATCAACAGCAACAGTTCATACCCCCTCCTTAAGGCACACGACCATCACACGTCAATCCCGAAATTCAACTACGAGCTTTTTAACTGCAACAACTTTAATATACGCTATTGGAGCTGGAATTACCGCGGCTGCTGGCACCAGACTTGCCCTCCAA
+
@BB@@HE?D<FHHEEHFHHHHEEHHHHHIIIIIIEHH@EFE@CGHC@FHEHIFCHIHHIHHHEGFHHIHIII<0<FHIIEFE?CHHIFHEHHHCHIICGCCCD1GCGECECHIHIHGHIHHHHFHGHGGHHHHHIHHHFGGBEEGHHFHHHHGEGIIHIIIIIIIIIIIIHIGGHHGIHHHEIIHHIHHHHIIHIHHIHEHHFGHFIIHHGIIIIHI1IIIHHIIHHHHHIIIGIHIIHHIHHHHHIIIHHIIHIHHHIIIHFIIHGGGIIIIIIIIIIIHIIIIIIIIIIIIIIIIIIHHHHIGIIIIHGIIIIIIIIIIIGIIIIHIIHIIIIIIIIIIIIIIIIIIIHHIIIIIIIDDDDD
@HISEQ:969:HM2KJBCX2:2:1101:16470:85982 2:N:0:ACTATGCA
GTCGGAAATTGTCCCAACTATCCCTATTAATCATTACGGTGGTCCTAGACCAACAAAATAGAACCAACGTCCTATTCTATTATTCCATGCTAATCTATTCAAGCAAAAGCCCGCTTTAAACACTCTAATTTTTTCAAGGTAATGGTCCTGGTTCCCCGACACACCCAATAAAGGGCATACCGGCTCACCAGAAGGATAGACCCGACAGCAGAACAGTACTCGCCAGAGACGGACCGTCCGGTCAGGCCTAAAATTCAACTACGAGCTTTTTAACTGCAACAACTTTAATATACGCTATTGGAGCTGGAATTACCGCGGCTGCTGGCACAAGACTTGCCCTCCAA
+
DDDDDIIIIIIIHHIIIIIIIHHIHIIIIIIIIIIIIGIIIIIGHIIIIHHHHHHIIIHIHHIIIIIIIIHIHIIIIH@FFHHCHGHIIHHIHHHIIHHIIHHHIIHIGHHGHIHHIIIIIIIIHIIIIHIIHIHHIIIIIHHIIIIIIIGHHIIHHHHIHHIIHIIIIIHIIIIIIIIIIIIIIIIIIIIIIIIIIIIIIIIIIIIIIIIIIIIIIIIIIIIIIIIIIIIIIIIIIIIIIIIIIIIIIIIIIIIIIIIIIIIIIIIIIIIIIIIIIIIIIIIIIIIIIIIIIIIIHHHIIIIIIIIIIIIIIIIIIIIIIIIIIIIIIIIIIIIIIIIDDDDD
@HISEQ:969:HM2KJBCX2:2:1101:13364:86077 2:N:0:ACTATGCA
GTCGGAAATTGTCCCAACTATCCCTATTAATCATTACGGTGATCCTAGAAACCAACAAAATAGAACCATGCCGTCCTATTCTATTATTCCATGCTAATGTATTCGAGCAAAATGCCTGCTTTAAACACTCTAATTTTTTCAAGGTAAAGGTCCTGGTTCCACATGACACCCAATTAAGGACATCATGCTTCTCCAGAAGGTGAGAAATCAACTGCGACAGTTCATACCCCTTAAGGCACGACCATCACGTCAATCCCGAAATTCAACTACGAGCTTTTTAACTGCAACAACTTTAATATACGCTATTGGAGCTGGAATTACCGCGGCTGCTGGCACCAGACCTTGCCCTCCAA
+
DADA@HHHHHHEHHIIIHIIHIFGH@DHEGHHHHIHIHIEECGHIIIIHHIHHEHIIIGHHIHIGHH@HEEHHHHIH1<1<FHFH?GHICEHHHHIHIIHIHEHFIHHIIIGIIHIIHHCHHHIHHHCHGIHHHHHFHIIIIIIHHHIIIHHIIIIIIIIIIIHIIHIIIIIIIHIHHCHIHEIIHIIHHIIIIIHIIIIIIIIHHIHIIIIIIIIIIIIIIIHIIHIIIHHIIIIIHIHIHIIIIIIHGHHFDHIIIIIIIHIIIHHHHHHHH@IIIIIHHHIIIIIIIIHHHIIHIHHHIIHIIIIIIIHIIIIIHIIIIIIIIIIIIIIIIIHIIIHIIIHIIIIDDDDA
@HISEQ:969:HM2KJBCX2:2:1101:6965:86072 2:N:0:ACTATGCA
GTCGGAAATTGTCCCAACTATCCCTATTAATCATTACGGTGATCCTAGAAACCAACGAAATAGAACCAATCCGTCCTATTTCATTATTCCATGCTAATGTATTCAGACGTTAGCCTGCTTTAAACACTCTAATTTTTTCAAAGTAACAGTCCTGATTTCCTATCACACCAACTAAATGGCATGAAAGTTCCTCAGAAGGTAGAGATTTATCTCACCAGTACAGACAATTAAGCCTGACCAATGGGTAAACCCCGAAGTTCAACTACGAGCTTTTTAACTGCAACAACTTTAATATACGCTATTGGAGCTGGAATTACCGCGGCTGCTGGCACCAGACTTGCCCTCCAA
+
DDDDDIIIIIHIIIIIIIIIIHIIIIIIIIIIIIIIIHIIIIIHIIIIIIIHHIIIIIHIIIIIIIIIIIIFHIEHIIIIIIHIIIIIIIIIIHIIGIIIIIIIIIIIIIIIIIIIIIIIIIIIIIIIIIIIIIIIIIIIIIIIIIIIIIIIIIIIIIIIIIIIIIIIIIIIIIIIIIIIIIIIIIIIIIIIIIIIIIIIIIIIIIIIIIIIIIIIIIIIIIIIIIIIIIIIHIIIIIIIIIIIIHEIIIIIIIIIIIIIIIIIIIIIIIIIIIIIIIIIIIIIIIIIIIIIIIIIIIIIIIIIIIIIIIIIIIIIIIIIIIIIIIIIIIIIIIIIIIIIIIIDDDDD
@HISEQ:969:HM2KJBCX2:2:1101:2197:86080 2:N:0:ACTATGCA
GTCGGAAATTGTCCCAACTATCCCTATTAATCATTACGGTGATCCTAGAAACCAACAAAATAGAACCATGCCGTCCTATTCTATTATTCCATGCTAATGTATTCGAGCAAAAATGCCTGCTTTAAACACTCTAATTTTTTCAAGGTAAAGGTCCTGGATCCGCAAGACACCCAATTAAGGACATCAAGTTTCTCCAGAAGGTGAGAAATCAACAGCGACAGTTCATACCCCTTAAGGCATGACCATCACGTCAATCCCGAAATTCAACTACGAGCTTTTTAACTGCAACAACTTTAATATACGCTATTGGAGCTGAAATTACCGCGGCTGCTGGCACCAGACTTGCCCTCCAA
+
DDDDDIIIIIEHHIIIIIIIIIIIIIIIIHIIIIIIIHIIEHHHIIIIIIIIIHIHHIGHHIHHIGHIIHII<HHHHIHIHHHHHEHGEHIIHFHIIIHHGHHIHHHIHHIIIIHIIIIIHIIGIHHGIIIIIIIIIIIIIIIHIIIIIIIIIIIIIIIIIIIIIIHHIIIIIIIHIHIIIIIIIIIIIHIIIIIIIIIIIIIIIIIIIIIIIIIIIIIIIIIIIIHIIHIIIIIIIIIIIIIHIIIHIIHHIIIIIIIIIIIHIIIIIIIIIHIIIIIIIIIIIIIIIIIIIIIIIIIIHIIIIIIIIIIIIIIIIIIIIIIIIIIIIIIIIIIIIIIIIIIIIIIIDDDDD
@HISEQ:969:HM2KJBCX2:2:1101:8138:85379 2:N:0:ACTATGCA
GTCGGAAATTGTCCCAACTATCCCTATTAATCATTACGTCAATCCTAGAAACCAACAAAATAGGATCAAACGTCCTATTTCATTATTCCATGCTAATGTATTCAAGCGTTAGCCTGCTTTAAACACTCTAATTTTTTCAAAGTAACAGTCCTGTTTCCCTGCAACACCAAATTAATGACATTACAGTTCTTCAAGAAGGAGGAACCAGTAAAGCCAGTACATACCAGAGGCACGACCAACCTACTAATCCCGAAATTCAACTACGAGCTTTTTAACTGCAACAACTTTAATATACGCTATTGGAGCTGGAATTACCGCGGCTGCTGGCACCAGACTTGCCCTCCAA
+
DDDDDIIIIIIIHHIIIIIIIIIIIIIIIIIIIIIIIHIIIIIHIIIIIIIIIIIIIIIHIHHIIIIIIHIHIIIIIIIIIIIIIIIIIIIIHIIIIIIIIIIIIIIHIIIIIIIIIIIIIIIIIIIIIIIIIIIIHIIIIIIIIIIIIIIIIHIIIIIIIIIIIIIIIIIIIIIIIIIHIIIIIIIIIIIIIIIIIIIIIIIHIHIIIIIIIIIIIIIIIIIIIIIIIIIIIIIIIIIIIIIIIIIIIIIIIIIIIIIHIIHIIIIIIIIIIIIIIIIIIIIIIIIIIIIIIIIIIIIIIIIIIIIIIIIIIIIIIIIIIIIIIIIIIIIIIIIIIIIIIDDDDD
@HISEQ:969:HM2KJBCX2:2:1101:17716:86110 2:N:0:ACTATGCA
GTCGGAAATTGTCCCAACTATCCCTATTAATCATTACGGTGATCCTAGAAACCAACAAAATAGAACCATGCCGTCCTATTCTATTATTCCATGCTAATGTATTCGAGCAAAAATGCCTGCTTTAAACACTCTAATTTTTTCAAGGTAAAGGTCCTGGATCCGCAAGACTCCCAATAAAGGACATCAAGTTTCTCCAGAAGGTGAGAAATCAACAGTAACAGTTCATACCCCTTAAGGCATGACCATCACGTCAATCCCGAAATTCAACTACGAGCTTTTTAACTGCAACAACTTTAATATACGCTATTGGAGCTGGAATTACCGCGGCTGCTGGCACCAGACTTGCCCTCCAA
+
DDCDDIIIIIIIIHIIIIIIIIHIIIIHIIIIIIIIIIIIIIIHHHIIIIGFHHHIIGHHIIIIHHIIEHFHHIIIIIIIIIIIIIHIIFEHIHIIIIIIEHHIHIGIIHIIIIIIIIHIIIHHHIIIHIHHCHIIIIIIIIIIHHHIIHGHHIIIIIHIIIIIHIIHHIIIIHIIIIIIIIHIIIIIHHHIIHIIIIIHHIIIHIHIIIIIIIIIGHIGIHIIIIHIGIIIIIHIIIIIIIIGIIHGHFHDIHFHIIIIIIIIIIIIIIIHGHHIIIIIHGHIIIIIHIIIIIIIIIHIIIIIIIIIIIIIIIIIIIIIIIIIIIIIHIIIIIGIIIIIIHHHIIIIDDDDD
@HISEQ:969:HM2KJBCX2:2:1101:9566:88185 2:N:0:ACTATGCA
GTCGGAAATTGTCCCAACTATCCCTATTAATCATTACGGTGATCCTAGAAACCAACGAAATAGAATCAGTCCGTCCTATTTCATTATTCCATGCTAATGTATTCAGACGATAGTCTGCTTTAAACACTCTAATTTTTTCAAAGTAACAGTCCTGATTTCCCATCACACCAAATAAATGGCATGAAAGTTCCTCAGAAGGTAGAGATCCATCTCACCAGTGCAGACAATTAAGCCTGACCAATGGGTAGACCCCGAAGTTCAACTACGAGCTTTTTAACTGCAACAACTTTAATATACGCTATTGGAGCTGGAATTACCGCGGCTGCTGGCACCAGACTTGCCCTCCAA
+
DDDDDIIIIHIIIIIIHIIIIIHIIIHIIGIIIIIIIHIIHIIIIIIIIIIHHIHIHGHIIHHHIIIIIIIIIIIDHIGGHHIHHIIIHHIIIIIHIIIIIHIIHHHIIIIIIIIIIIIIIHEHGHIIIIIHIIIIIIIIHIIHHIHIIIIIHIIIIIIIHIIIHHIHHIIIIIIIIIIIIIIIIIIIIIIIIGIIII1IIGIIIIIIIIIIIIHHIIHIIIIIIIIIIIIIIIIIHHIIIIIIHHHHIGGGIIIIIIIIIIIIIIIIIIIIIIIIIIIIIIIIIIIIIIIIIIIIIIIIIIIIIIIIIIIIIIIIIIIIIIIIIIIIIIIIHHIIIIIIIIIDDDDD
@HISEQ:969:HM2KJBCX2:2:1101:3305:88524 2:N:0:ACTATGCA
GTCGGAAATTGTCCCAACTATCCCTATTAATCATTACGTCGATCCTAGAAACCAACAAAATAGAATCAAACGTCCTATTTCATTATTCCATGCTAATGTATTCAAGCGCGAGCCTGCTTTAAACACTCTAATTTTTTCAAAGTAACAGTCCTGATTCCCCACGACACCAAATTAATGACATCGTGGGTAGGAATCAATTTGACCAGTACGTACCGAGGCACGACCGACCAACAGATCCCGAAATTCAACTACGAGCTTTTTAACTGCAACAACTTTAATATACGCTATTGGAGCTGGAATTACCGCGGCTGCTGGCACCAGATTGCCCTCCAA
+
DDDDCIHIIIHIHHIIIGIIIHIHHIIIIHHHIIIIIIIIIIIIIIIHHIHIEHIIIIIIHIICHHHICHHHHEHEHHHHIHGIIIIIIIHIIIIHIIIHHHHCHCEHDFGDCIHHIIHHGCHHHIIIIIIIIIIIIIIIIHHHIHIIHHIIHG=EIHHDHHHHIIIHIHHHHIHHHHHIHHIHIIIIIIIIIIIIIIIIIIIIIIIIIIIIIIIIIIIIIIIIIIIIHHGDIIHIHIIII?HFHIIHHIHIIIIIIIIIIIIHIHIIIIIIIIIIIIIHIIIIIIIIIIIIIIIHHIHIIIIIIIIIIHHIIIHIIIIIIIIIIIIIDDDDD
@HISEQ:969:HM2KJBCX2:2:1101:14350:89136 2:N:0:ACTATGCA
GTCGGAAATTGTCCCAACTATCCCTATTAATCATTACGGTGATTCAGAAACCAACAAAACAGGTTCACCGTCCTATTTTATTATTCCATGCTAATGTATTCAGACATAAGCCTGCTTTGAACACTCTAATTTTTTCAAGGTAAAGGTCCTGGTTTCCTACCACGCTAAATTAATAACATGATAGTTCCCCAGAAGGTAGAAATTCTACACGCCAGTACAGACAATAGCCCGACTAACGATAGAACCCCGAAATTCAACTACGAGCTTTTTAACTGCAACAACTTTAATATACACTATTAGAGCTGGAATTACCGCGGCTGCCGGCACCAGACTTGCCCTCCAA
+
DDDDAHHIHHHIIGHHHHHIIIHIIIIGHEHIIIIIIHIIIIIIHHIHHIIHHHHIIIIIICFHIHH?GDCE?HHFHHH?GHIIIIIIIHIIIIIIIHHEHHHEEHIIHHIIHIIHHIGEHIIHHHHIHHHHGHHFHHEHHIIIIIIHIIIHHHHGIIIIIIIIHEGIIIHIHEIIIIIIIIHHHIHHHIIHHIIIHFIIHHHIHHHHGHHGHIHHHHHHIIIIIIIIHH<GIIIIIIIHGDIHHDDGIHHHEHIHHHHEHIIIIIIIHHHEHHIIIHHEHHFIIHHEEHHECIHEHEIIIHEIHIHIIIIIGIIIIIHIIHHFHIIIHHHIIIHHIHD@BA@
@HISEQ:969:HM2KJBCX2:2:1101:13334:89654 2:N:0:ACTATGCA
GTCGGAAATTGTCCCAACTATCCCTATTAATCATTACGGTGATCCTAGAAACCAACGAAATAGAATCAGTCCGTCCTATTTCATTATTCCATGCTAATGTATTCAGACGATAGTCTGCTTTAAACACTCTAATTTTTTCAAAGTAACAGTCCTGATTTCCCATCACACCAAATAAATGGCATGAAAGTTCCTCAGAAGGTAGAGATCCATCTCACCAGTGCAGACAATTAAGCCTGACCAATGGGTAGACCCCGAGGTTCAACTACGAGCTTTTTAACTGCAACAACTTTAATATACGCTATTGGAGCTGGAATTACCGCGGCTGCTGGCACCAGACTTGCCCTCCAA
+
DDDCDIHIIIIIHFHHIIIIIIGIIIIHHIIIIIIIHHIIIIIIIHGIIIIHHHIHIHHIIIIIHIIHHIIFIHFDEHIHIHIIHIIIIG@DGHHIHIIIIIIIIIIIHHHIIHHIIIHIIIIHIIIIHIIIIIHIIIIIIHIIHIIIIHHIIHIIIIIIIIIHIIHHHIIIIIIIIHIIIIIIIIIIIIIIIIIIHIIIIIIIIIIIIIIIHIIIIIIIIIIIIIIIIIIIIIIHHHIIIHIIHHDIIHHIIIIIIIIIIHIIIIIIHIIIIHIIIIIGIIIIIIIHHHIIIIIIGIIHIIIIIIIIHIIIIIIIIIIIIIIIIIIIIIIIIIIIIIIIIIICDDCD
@HISEQ:969:HM2KJBCX2:2:1101:19872:90263 2:N:0:ACTATGCA
GTCGGAAATTGTCCCAACTATCCCTATTAATCATTACGGTGATCCTAGAAACCAACGAAATAGAATCAGTCCGTCCTATTTCATTATTCCATGCTAATGTATTCAGACGTTAGCCTGCTTTAAACACTCTAATTTTTTCAAAGTAACAGTCCTGATTTCCAATCACACCAAATTAATGACATGAAAGTTCCTCAGAAGGTAGAGATTTATCTCACCAGTACAGACAATTAAGCCTGACCAATGGGTAAACCCCGAAGTTCAACTACGAGCTTTTTAACTGCAACAACTTTAATATACGCTATTGGAGCTGGAATTACCGCGGCTGCTGGCACCAGACTTGCCCTCCAA
+
DDDDDIHIIIIIIIIIIIIIIIIIIIIIIIIIIIIIIIIIIIGIIIIIIIIIIIIIIIIIHIIIHIIIHIIGIIIHIIIIIIIIIIIIIIIIIIIIIIIIIIIHHIIIIIIIIIHIIIIIIHIIHIIIIIIHIIIIIIIIIIIIIIIIIIIHIIIIIIIIIIIIIIHHIIIIIIIIIIIIIIIIIIIIIIIIIIIIIIIIIIIIIIIIIIIIIIIIIIIHIIIIIIIIIIIIIIIIIIIIIIIHHGDIIIIIIIIIIIIIIIIIIIIIIIIIIIIIIIIIIIIIIIIIIIIIIIIIIIIIIIIIIIIIIIIIIIIIIIIIIIIIIIIIIIIIIIIIIIIIIIIDDDDD
@HISEQ:969:HM2KJBCX2:2:1101:10472:91741 2:N:0:ACTATGCA
GTCGGAAATTGTCCCAACTATCCCTATTAATCATTACGTCAATCCTAGAAACCAACAAAATAGGATCAAACGTCCTATTTCATTATTCCATGCTAATGTATTCAAGCGTTAGCTTGCTTTAAACACTCTAATTTTTTCAAAGTAACAGTCCTGTTTCCCTGCAACACCAAATTAATGGCATTACAGTTCTTCAGAAAGGAGGAATCAGCGAAGCCAGTACATACCAGTGGCATGACCAACCTGCTGACCCCGAAATTCAACTACGAGCTTTTTAACTGCAACAACTTTAATATACGCTATTGGAGCTGGAATTACCGCGGCTGCTGGCACCAGACTTGCCCTCCAA
+
DDDDDIIIIIIIIHIIIIIIIIIIIIIIIIIIIIIIIHIIIIIIIIIIIIIHHIIIIIIIIIIIGIIIIIIIIIIIIIIIIIIIIIIIIIIIGIIIIHIIIHIIIIIIIIIIIIIIIIIIHIIIHIIIIIIIIIIIIIIIIIIIIIIIIIIIIIIIIIHIHIIIIIIIIIIIIIIIIIIIIIIIIIIIIIIIIIIIIIIIIIIIIIIIIIIIIIIIIIIIIIIIIIIIIIIIIIIIIIIIIIIHHIIIIIIIIIIIIIIIIIIIIIIIIIIIIIIIIIIIIIIIIIIIIIIIIIIIIIIIIIIIIIIIIIIIIIIIIIIIIIIIIIIIIIIIIIIIIIIIIDDDDD
@HISEQ:969:HM2KJBCX2:2:1101:8884:92235 2:N:0:ACTATGCA
GTCGGAAATTGTCCCAACTATCCCTATTAATTATTACGTCGAGCCTAGAAACCAACAAAATAGAATCAGACGTCCTATTTGATTATTCCATGCTAATGTATTCAAGCGCGAGCCTGCTTTAAACACTCTAATTTTTTCAAAGTAACAGTCCTGATTTCCCACGACACCAAATTAATGACATCGTGGTTCGTCAGAAGGTAGGAATCAATTTGACCAGTACGTACCGAGGCACGACCGATCAACTGATCCCGAAATTCAACTACGAGCTTTTTAACTGCAACAACTTTAATATACGCTATTGGAGCTGGAATTACCGCGGCTGCTGGCACCAGACTTGCCCTCCAA
+
0000<<1/<1<1<1<11<<1GH1<1111<1<1111<1<<<///<<<C1CGFHH?10<1<<1<C<CCCD11</<0<0<<1<111<@11<FG1<<<CEE@</F0<@57<DCF/>GEF68CH1@7BB<@301GF<816@<@G1GG1F8<HFHHH9E5.<<///DDGHA;?<HFE@HHE?FAEF?@<</CCEECC<ECIHEHECCFFCHFEIGHG<<.HGC1D=E:<<0CC/C0/C0<01FGCC1F<<1CE<?FFC1F1HCGCE=C0HGED1CHHHC<@?CF11HECHHG@IIH@0HDGD1111HHF<1FHHECG<HHHDCGC?HCCGHGD1GIIHIHH?CHG@@B0<0
@HISEQ:969:HM2KJBCX2:2:1101:16089:91931 2:N:0:ACTATGCA
GTCGGAAATTGTCCCAACTATCCCTATTAATCATTACGTCGATCCTAGAAACCAACAAAATAGAATCAAACGTCCTATTTCATTATTCCATGCTAATGTATTCAAGCGTGAGCCTGCTTTAAACACTCTAATTTTTTCAAAGTAACAGTCCTGATTCCCCACAACACCAAATAAATGACATCATGGTTCGTCAGAAGGGAGAAACCAACAATGCCAGTACGTACCTAGGCACGACCGACATGATGGTCCCGAAATTCAACTACGAGCTTTTTAACTGCAGCAACTTTAATATACGCTATTGGAGCTGGAATTACCGCGGCTGCTGGCACCAGACTTGCCCTCCAA
+
DDDDDIIIIIIIIHIIIIIIIHIIIIIIIHIIIIIIIIIIIIIIIIIIIIIIIIIIIIIIHIHHHIIIIGHIIIIIIIIIIIIIIIIIIHIIIIIIIIIIIIHHIIIIIIIIIIIIIHHIIIIIIIIIIIIIIIHIIIIIHIIIIHIHHHHHHIHHIIHIIIIHIIHIIIIIIIHHIIIIHIIIIIIIIIIIIIIIIIIIIIIIIIIIIIIIIIIIIIIIIIIIIIIIIIIIIIIIIIIIHHHGIIIIIIIIIIIIIIIIIIIIIIIIIIIIIIIIIIIIIIIIIIIIIIIIIIIIIIIIIIIIIIIIIIIIIIIIIIIIIIIIIIIIIIIIIIIIIIIIDDDDD
@HISEQ:969:HM2KJBCX2:2:1101:10871:92363 2:N:0:ACTATGCA
GTCGGAAATTGTCCCAACTATCCCTATTAATCATTACGTTGTACCTAGAAACCAACAAAATAGGTTCGAACGTCCTATTTCATTATTCCATGCTAATGTATTCAAGCGTTTGCCTGCTTTAAACACTCTAATTTTTTCAAAGTAACAGTCCTGACTCCCCACAACACCAAATTAATGACATCATGGTTCATCAGAAGGGAGAAATCAACGACGCCAGTACGTACCGAAGGCACGACCGACGTATTGATCCCGAAATTCAACTACGAGCTTTTTAACTGCAACAACTTTAATATACGCTATTGGAGCTGGAATTACCGCGGCTGCTGGCACCAGACTTGCCCTCCAA
+
@BD@@?CD@1<DD<FHEEC?F111DCGCFGFEHE<FEHHICGHC?HHIGEHEHH@<EGCE111<<<DC@EEDHHH0<11111<CGHHF1<CGFIFHFGHHGFHGGHEFHH@HEGEHECC@HHIEIHFIHHHIIC6DEHIFGIHFGFHHFHHHHHHE9IIHHEHIHHHFAEHHHIIHEIIHHHIHIIHG?HHHIIHIIIIIIGIIIIHIHHHIHIHIHFHDHFHIIIHIH<FIIIIHHEHHHIHHFGCC@CD1HHIHEHHIHIIIIIHEHHHHIHFHGEHHHEED<EIIGIHIGIIIIIIIIIIIIHIIIIIHHHDGIIHIHIIHFIIHGHIIHHHEHIIIHDBCDB
@HISEQ:969:HM2KJBCX2:2:1101:16384:91836 2:N:0:ACTATGCA
GTCGGAAATTGTCCCAACTATCCCTATTAATCATTACGGTGATCCTAGAAACCAACGAAATAGAACCAATCCGTCCTATTTCATTATTCCATGCTAATGTATTCAGACGTTAGCCTGCTTTAAACACTCTAATTTTTTCAAAGTAACAGTCCTGATTTCCTATCACACCAACTAAATGGCATGAAAGTTCCTCAGAAGGTAGAGATTTATCTCACCAGTACAGACAATTAAGCCTGACCAATGGGTAAACCCCGAAGTTCAACTACGAGCTTTTTAACTGCAACAACTTTAATATACGCTATTGGAGCTGGAATTACCGCGGCTGCTGGCACCAGACTTGCCCTCCAA
+
@<<D@/D/FEHHI11<1<DHC@HEH?FH@DC<CFCCHH0<C1DCHHHGC?G1<1<ED100<FF@<F1<CEEEEH1CGE@E<DCGFFHC<1CFC1CD1CHFHGDHGFGG@A<B<G?HDHEHGCHFFIIIHHGGDFHHIDIHHGIHFHHGDCFDC@11<FGHHGC@@6HF-GC17F<GECDCDGHH9DEGHHFG?HEFC<<CFDC@G?HHGEDH@C?GEHHHFF1FEGD?EFHGIIHAFD1BC<F<<1GHHBC0EGHHHHH@HHHGIHHHHHEHIGHHHG<?IIIIHHFC<DFF<E@IHHHHHHCGCECC<1<HHEHHE//HHHGIHHIHGIIIHHIHHGHHIHH@DDDD
@HISEQ:969:HM2KJBCX2:2:1101:20377:93684 2:N:0:ACTATGCA
GTCGGAAATTGTCCCAACTATCCCTATTAATCATTACGTGATCCTAAAACCAACAAAATAGAACCATCGTCCTATTTTATTATTCCATGCTAATGTATTCAAGCAAAAATGCCCGCTTTAAACACTCTAATTTTTTCGAAGTAAAGGTCCTGATTCATCGAAACACCCAAGAGCATCCCGAATCACCAGAAGGTGAGAAATTGGCTACACACCGTTTCATGCCCCTAAAGGCACAATCGATATATCCCAATCCCGAAATTCAACTACGAGCTTTTTAACCGCAACAACACTAATATACGCTATTGGAGCTGGAATTACCGCGGCTGCTAATACCAGACTTGCCCTCCAA
+
DDDDDIIIIIIIHIIIIIIHIIIIIIIIIIIIIIIIIIIIIIIIIHIIIIIIIIIIIIIIIIIIIIHHHHHHIIIIIIIIIIGIIHHH?GHIIIIHIHHIIHHIIIHHHIEHHIIIIIIIIIHHIFHIHHHIIIIIIIIIIHIIIIIIIIHHHHIIHHIIIIHHHHGHIIIIIIHIIIIIIIIHIIGIIIIIHIHIIIIHHIIIHIIIIHHIIIHIIIIHIII=IIIIIIIIIIIIIIIIIIGIIHFGIIGIIIGIIIIIIIIIIIIIIIIIIIIIIIIIIIIIIIIIIIIIIIIIIIIIIIIIIIIIIIIIIIIIIIIIIIIIIIIIIIIIIIIIIIIIIIIIDDDDD
@HISEQ:969:HM2KJBCX2:2:1101:19176:94427 2:N:0:ACTATGCA
GTCGGAAATTGTCCCAACTATCCCTATTAATCATTACGGTGATTCAGAAACCAACAAAACAGGACCACCGTCCTATTCTATTATTCCATGCTAATGTATTCAGACGTAAGCCTGCTTTGAACACTCTAATTTTTTCAAGGTAAAGGTCCTGGTTTCCCACCACGCTAAATTAATAACATGATAGTTCCCCAGAAGGTAGAAATTCTACACACCAGTACAGACTTGTTAGCCCGACCAACGGTAGAATCCCGAAATTCAACTACGAGCTTTTTAACTGCAACAACTTTAATATACGCTATTGGAGCTGGAATTACCGCGGCTGCTGGCACCAGACTTGCCCTCCAA
+
DDDDDIIIIIIIIIIIIIIIIIIIIIIIIIIIIIIHIIIHHHHIIIIIIIIHHIIIIIIIIGHIIIIIIIIHDHHIIIIIIIIHIGIIIIGIHCHHHIIHHHHHHHIIIIIIIIIIIIIIIIIIIIIIHIIIIIIIIIHIIIIIIHIIIHIIIIIIIIHGIIIIIIIIHIIIIIIIIIIIIIIIIIIIIIIIIIIIIIIIIIIIIIIIIIIIIIIIIIIIIIIIIIIIIIIIIIHIIIIIIHHHIIHIIIIIIIIIIIIIIIIIIIIIIIIIIIIIIIIIIIIIIIIIIIIIIIIIIIIIIIIIIIIIIIIIIIIIIIIIIIIIIIIIIIIIIIIIHIIIDDDDD
@HISEQ:969:HM2KJBCX2:2:1101:20767:94961 2:N:0:ACTATGCA
GTCGGAAATTGTCCCAACTATCCTATTAATCATTACGTCGATCCTAGAAACCAACAAAATAGGAGATCGAACGTCCTATTTTATTATTCCATGCTAATGTATTCAAGCGCGCGCTTGCTTTAATCCCTCTAATTTTTTCAAAGTAACAGTCCTGATTCCCCGCCACACCAACTAAATGGTATAACGGTTCATCAGAAGGGAGGAATCAGTGACACCAGTACATACCGAAGGTACGACCGGCTTACTGATCCCGAAATTCAACTACGAGCTTTTTAACTGCAACAACTTTAATATACGCTATTGGAGCTGGAATTACCGCGGCTGCTGGCACCAGACTTGCCCTCCAA
+
@D0<0C1CF11<1DF1CECFEGHEFHF1<<C<<1?F@<<F/CF@@EE1<1?GE@0<@F1FEHHHCH1DH0CFH?1<01CHEC@CF<C1<1<1CFC1D1<1<<1<<1FFHH<-/<<01D<111</1/<<<1<1<FHFB.D@?EA<ECFD)<7;<<9<4CIHDHHEDD8GF/EH:E;@HIH;HEEHHHFHEHHHEEHFHFHFCIHHC?GHHE0<1@C<<HEF?E1D<1EHFHHFHHHCIIHFFHHHCEGHHHHGCECHHHCCCCEEED<HCIIHFEFDCHHG?HHHG@HIHECHHEC/1HHIIIHHEHHEIHCHHHDHIHHHHIIHHHHIGHIHFC@?HIHHHGB<B@D
@HISEQ:969:HM2KJBCX2:2:1101:3301:95789 2:N:0:ACTATGCA
GTCGGAAATTGTCCCAACTATCCCTATTAATCATTACGGTGATCCTAGAAACCAACGAAATAGAATCAGTCCGTCCTATTTCATTATTCCATGCTAATGTATTCAGACGATAGTCTGCTTTAAACACTCTAATTTTTTCAAAGTAACAGTCCTGATTTCCCATCACACCAAATAAATGGCATGAAAGTTCCTCAGAAGGTAGAGATCCATCTCACCAGTGCAGACAATTAAGCCTGACCAATGGGTAGACCCCGAGGTTCAACTACGAGCTTTTTAACTGCAACAACTTTAATATACGCTATTGGAGCTGGAATTACCGCGGCTGCTGGCACCAGACTTGCCCTCCAA
+
ADDDDIIIIIIIIIIIIIIIIHIIIIIIIIIIIIIIIIIIIIIIIIIIIIIIIIIIIIIIIIIIHHIIIIHGHIGHIIIIIHHHIIIIIIIIIGIIIIHHHHIIIIIIIHIIHHIHGIIIIIIHHHHIIIHIIHIIHIIIHIIHIIIIIHIHHIIIHGIIIIIIIIIHHIIHIIHIIHIIIHIIIIIIIIIIIIIIIIIIIIIIIIIIIIIIIIIIIIIIIIIIIIIIIIIIIIIIIIIIIIIIHHFIIIIIIIIIIIIIIIIIIIIIIIIIIIIIIIIIIIIIIIIIIIIIIIIIIIIIIIIIIIIIIIIIIIIIIIIIIIIIIIIIIIIIIIIIIIIIIIIDDDDD
@HISEQ:969:HM2KJBCX2:2:1101:18138:96906 2:N:0:ACTATGCA
GTCGGAAATTGTCCCAACTATCCCTATTAATCATTACGGTGATCCTAGAAACCAACAAAATAGAACCATGCCGTCCTATTCTATTATTCCATGCTAATGTATTCGAGCAAAAATGCCTGCTTTAAACACTCTAATTTTTTCAAGGTAAAGGTCCTGGATCCGCAAGACACCCAATTAAGGACATCAAGTTTCTCCAGAAGGTGAGAAATCAACAGCGACAGTTCATACCCCTTAAGGCATGACCATCACGTCAATCCCGAAATTCAACTACGAGCTTTTTAACTGCAACAACTTTAATATACGCTATTGGAGCTGGAATTACCGCGGCTGCTGGCACCAGACTTGCCCTCCAA
+
DDD@AHEHEHHHEHHIIIIIIIIIGIHIIIIHHIIIIIGE1EEEHHIIIIHIHIIIIIIGHICF@1CGEFECC<C/<GFHHHFHIIIEECCFHIGHHIHHH<DIIHHHHGGHEHHHHHEHGIHHGHIIIGIHHIIIHHIIGIHFIIIIHIIGIHHEGIIIGIHIIHHHHHHHIHIHIIHFIIIIHEFHFFGHIIIIIIIHHHIIIIHIIHHIIIIHIIIHHCHHIHHHHEIIIIIIIIIIIIIIIHHIIGHGIIIIIIHIIIHIIIIIIHIIIGIIIIIIIIIIIIIIIIIIIGIIIIIIIIIIIIIIIIIIIIIIIIIIIIIIIIIIIIIIIIIIIIIIIIIIIIIIDDDDD
@HISEQ:969:HM2KJBCX2:2:1101:15264:97681 2:N:0:ACTATGCA
GTCGGAAATTGTCCCAACTATCCCTATTAATCATTACGGTGATCCTAGAAACCAACAAAATAGAATCATGCCGTCCTATTTTATTATTCCATGCTAATGTATTCAAGCAAAATGCCTGCTTTAACACTCTAATTTTTTCAAAGTAAAGGTCCTGGTTCCCCGCGACACCCAATTAAGGGCATCGTGGTTCTCCAGAAGGTGAGAAATTGACTACACCAGTTCATACCCCTTAAGGCACGACCGATGTGTCAATCCCGAAATTCAACTACGAGCTTTTTAACTGCAACAACTTTAATATACGCTATTGGAGCTGGAATTACCGCGGCTGCTGGCACCAGACTTGCCCTCCAA
+
DDDDAIIIIIIIIIIIIIIIIIIIIIIIIIIIIIIIIIIIIIIIIIIIIIHIGIIIGIHIIIIHIIIHIIIFIIIIIIIHHIIEHHIIGCHHIHIIHIIHIHHIIIHHIIIIIIHHIIIIIIIIHHIIIIIIHIIIIIIIIIIIIIIHIIIIIIIIIIHHHIIIIIIHIIIIIIIIIIIIIIIIIIIIIIIIIIIIIIIIIIIIIIIIIIIIIHHIIIIIIIIIIIIIIIIIIIII<IIIIIIIIIIIHHIHHHIIIIIIIIIIIIIIIIIIIIIIIIIIIIIIIIIIIIIHHIIIIIIIIIIIIIIIIIIIIIIIIIIIIIIIIIIIIIIIIIIIIIIIIIIIIIDDDDD
@HISEQ:969:HM2KJBCX2:2:1101:10913:98010 2:N:0:ACTATGCA
GTCGGAAATTGTCCCAACTATCCCTATTAATCATTACGGTGATCCTAGAAACCAACGAAATAGAACCAAGCCGTCCTATTTCATTATTCCATGCTAATATATTCAGACGTTAGCCTGCTTTAAACACTCTAATTTTTTCAAAGTAATAGTCCTGATTTCCAATCACACCAAATAAATGGCATGAAAGTTCCTCAGAAGGTAGAGATTTATCTCACCAGTACAGACAATTAAGCCTGACCAATGGGTAAACCCCGAAGTTCAACTACGAGCTTTTTAACTGCAACAACTTTAATATACGCTATTGGAGCTGGAATTACCGCGGCTGCTGGCACCAGACTTGCCCTCCAA
+
ADDDDIIIIIIIIHIIIIIIIHCHIIIIIHIIIIIIHFHIIHIHIIIIIHIIIIIIIIHIHIHIIIIIIIIIIIIIHIIHIHIIIIIIHIIIIIIIFHIIIHHHIIIIIIHIIHIIHHFHHHGHHFHIHIHIIHHHHIHIIIIIIIIIIIIIIIIHHIHHHIIIIIIHIIIIIHIHHIHIIIIIIIIIIHIIIIIIIIIIIIIHIIHHHHIIIIIIIHIHIHIIIIIHIIIIIIIIIIIIIHHHHGHIHIIIIIIIHIIIIIIHIIIIIIIIIIIIIIIIIIHIHIIGEHIIIIGIHIIIIIIIIIIIIIIIIIGIIIHIIIIIIIIIIIIIIHIHIIIHIIIDDDDD
@HISEQ:969:HM2KJBCX2:2:1101:16796:99779 2:N:0:ACTATGCA
GTCGGAAATTGTCCCAACTATCCCTATTAATCATTACGGTGATCCTAGAAACCAACGAAATAGAATCAGTCCGTCCTATTTCATTATTCCATGCTAATGTATTCAGACGATAGTCTGCTTTAAACACTCTAATTTTTTCAAAGTAACAGTCCTGATTTCCCATCACACCAAATAAATGGCATGAAAGTTCCTCAGAAGGTAGAGATCCATCCTACCAGTGCAGACAATTAAGCCTGACCAATGGGTAGACCCCGAAGTTCAACTACGAGCTTTTTAACTGCAACAACTTTAATATACGCTATTGGAGCTGGAATTACCGCGGCTGCTGGCACCAGACTTGCCCTCCAA
+
DDDDAHIIIIIIIIIHIIIIIIIIIIIIIIHIIIIIIIIIIIIIIIIHHHIIIHHH=EHIIHEHHEHHHICHHHIHIIIIIIIIIIIHIIIHEHHEFHIHIHIIIIHIIIHHIIIIIHHHHHHHHHIIHHHIIIHHHGIHFHIGHIHIIIIIHIIIIIIIHHHIIIIIIIIIHGHGIIIIIIHHHHIIIHIIIIHHHIIIIIIIHIHHIIIIHCIGIIIIIHIIIIIIIIIIIIIIIIIIIIIIIHFHDIIIGIIIIHIIIIIIIIIIIIIIIIIIIIIIIGIIIIIIIIIIIIIIIHIIIIIIIIIHIIIHIIIIIIIHIIIIHIIIIIIIIIIIIIIIIIIDDDBD
@HISEQ:969:HM2KJBCX2:2:1101:4198:99617 2:N:0:ACTATGCA
GTCGGAAATTGTCCCAACTATCCCTATTAATCATTACTTCAATCCTAGAAACCAACAAAATAGGATCAAACGTCCTATTTCATTATTCCATGCTAATGTATTCAAGCGTTAGCCTGCTTTAAACACTCTAATTTTTTCAAAGTAACAGTCCTGTTTCCCTGCAACACCAAATTAATGACATTACAGTTCTTCAAGAAGGAGGAACCAGTAAAGCCAGTGCATACCAGAGGCACGACCAACCTACTAATCCCGAAATTCAACTACGAGCTTTTTAACTGCAACAACTTTAATATACGCTATTGGAGCTGGAATTACCGCGGCTGCTGGCACCAGACTTGCCCTCCAA
+
0DB@0/CEGCHH1<<1DCG@G1<1DCFCHI1DFHHFC1<<FCCHEHECH?@HHE?GCHEEEHH1F<<1DFEEH1C01@GC<<GHHEHI1<C1EHH?F8HHFGGCHCC/8HFDHEFC@EHHHHAC@HEHIGIIHHEA?81GIHIHHFHFHGEIIIIHCEIIIHHH@EEFEEHEHHGHGCCHIHGEEHIIGHHGHFD<HIHG@FD<C?HHCF@HG?1G@GG?EHHCF@@FHHAHE@<CC<<C1FCD<C/HHCG?HF<EF1?HHHHHHC?GHCEHIHG1IHIHIHF<?HG@C<1@HHDHHHHHGCEHHHHHGHHGC<<DHDIHHHHHHHCGIHHHFEEHHHIIIBA@D<
@HISEQ:969:HM2KJBCX2:2:1101:5660:100124 2:N:0:ACTATGCA
GTCGGAAATTGTCCCAACTATCCCTATTAATCATTACGTCAATCCTAGAAACCAACAAAATAGGATCGAACGTCCTATTTCATTATTCCATGCTAATGTATTCAAGCGTTAGCCTGCTTTAAACACTCTAATTTTTTCAAAGTAACGGTCCTGTTTCCCTGCAACACCAAATTAATGACATTACAGTTCTTCAGAAAGGAGGAATCAGCGAAGCCAGTGCATACCAGTGGCACGACCAACCTGCTGACCCCGAAATTCAACTACGAGCTTTTTAACTGCAACAACTTTAATATACGCTATTGGAGCTGGAATTACCGCGGCTGCTGGCACCAGACTTGCCCTCCAA
+
DDDDDIIIIIIIIIIIIIIIIIIIHHIIIIIIIIIIIIHIIIIIIIIIIIIIIIIIEHHIHHIIHIIIIIIIIHHIIIIIIHIIHHIGHIIHIIIIIIIIIGIHHIIIIIIIIIIIIIIIIIHIIIIIIIIHIIIIIIIIIIIIHHIIIIIIIIIIIIIIIIIIIIIIIIIIIIIIIIIIIIIIIIIIHIIIIIIIIIIIIIIIIIIIIIIIIIIIIHIIIIIIIIIIIIIIIIIIIIIIIIIIHIIIIIIIIIIIIIIIIIIIIIIIIIIIIIHIIIIIIIIIIIIIIIIIIIIIIIIIIIIIIIIIIIIIIIIIIIIIIIIIIIIIIIIIIIIIIIIIIDDDDD
@HISEQ:969:HM2KJBCX2:2:1101:6071:100117 2:N:0:ACTATGCA
GTCGGAAATTGTCCCAACTATCCCTATTAATCATTACGGTGGTCCTAGACCAACAAAATAGAACCAACGTCCTATTCTATTATTCCATGCTAATCTATTCAAGCAAAAGCCCGCTTTAAACACTCTAATTTTTTCAAGGTAATGGTCCTGGTTCCCCGACACACCCAATAAAGGGCATACCGGCTCACCAGAAGGATAGACCCGACAACAGAACAGTACTCGCCAGAGACGGACCGTCCGGTCAGGCCTAAAATTCAACTACGAGCTTTTTAACTGCAACAACTTTAATATACGCTATTGGAGCTGGAATTACCGCGGCTGCTGGCACCAGACTTGCCCTCCAA
+
<@0@DHHD@GHHHIIIIIIIHIIIIIIIIIIIIIIIIIDCHCHIIIIHIHCHHHIHHIIIGIFEHEE0<CFCH1<G@HEEFHIIFHEFHHHC@G?GHFHGD<?GFEECHHGD?EFGGHHHHGF?HBH1FHIIHHIHHFHEHGH@FHHHGGEF7FFHHDEHHIHHHGGHGIHHG?FFEFIGIHEFCF8CGHEHEFFFGHHIDHH08EHFGIHC<IIHGEECE?GDHHAHGIHIHIHFCHDHIHHIIIIIHIIIIIIIIIIGHIIHIIIIIIIIIIIIIIIIIHIIIIIHIIIIIIIIHHHIIIIIIIIIIIIIIIIIIIIIIIIIIIIIIIIIIIIIIIIDDDDD
@HISEQ:969:HM2KJBCX2:2:1101:10180:100928 2:N:0:ACTATGCA
GTCGGAAATTGTCCCAACTATCCCTATTAATCATTACGTCGATCCTAGAAACCAACAAAATAGGGTCAAACGTCCTATTTCATTATTCCATGCTAATGTATTCAAGCGTGAGCCTGCTTTAAACACTCTAATTTTTTCAAAGTAACAGTCCTGATTCCCCGCGACACCAAATTAATGACATCACGGATCTTCAGAAGGGAGAAACCAGTGACACCAGTGCATACCAAAGGCATGACCAGCGTACTGATCCCGAAATTCAACTACGAGCTTTTTAACTGCAACAACTTTAATATACGCTATTGGAGCTGGAATTACCGCGGCTGCTGGCACCAGACTTGCCCTCCAA
+
DDDDAIIIIIIIIIIIIIIGIIIHIHIIIIIIIHIIIIGIIIHIIEHIIIIHIIIIIIIIIHHHHHIHFHHIHIIIIIIIIIIIGIIIHHHHHIGIIIIIHHHHIIIIHIIIIIIHHIIIIIIIIIIIIHHIIIHEHIHIHIIIIHIIIIIIIHHHHHIIIGIIIIIIIHIIIIIIIIIIIIIIIIIIIIIIIIIIIIIIIIIIHIIIIGIIIIIIHHIIIIIIIIIIIIIIIHG/IIIIHIIHHIIIIIIIIIIIIIHHHIHIIIIIIIIIIIHIHIIIIIIIIIIIIIIIIIIIIIIIIIHIIIHIIIIIIIIIIIIIIIIIIIIIIIIIIIIIIIIIIDDDDD
@HISEQ:969:HM2KJBCX2:2:1101:15717:100929 2:N:0:ACTATGCA
GTCGGAAATTGTCCCAACTATCCCTATTAATCATTACATCGATCCTAGAAACCAACAAAATAGAATCGGATGTCCTATTTCATTATTCCATGCTAATGTATTCAAGCGTAAGCCTGCTTTAAACACTCTAATTTTTTCAAGGTAACAGTCCTAATTCCCCGTGACACCAAATTAATGGCATTACGGTTCTTTAGAAGGTGAGAAATCAATAATATCAGTACATACCAACGGCATGACCGACACATTGATCCCGAAATTCAACTACGAGCTTTTTAACTGCAACAACTTTAATATACGCTATTGGAGCTGGAATTACCGCGGCTGCTGGCACCAGACTTGCCCTCCAA
+
0<00<E1<1D1<DHHIIIIIIIIIIIIIIIIIHHIII1GH0DHCHHIIIIIIHHHIIIIIHGIEEHH@0D<FFHGHIIIHHHIIGHHGHIIGHHIIIIIIGGHHHFIIICHHIIIGIIGHIIIHIIHIIIIIIIIIHIII1CGHIHHHHIII<<HHHHI*D1$CFCHF9HGHIHF:0.@FCGFH/<CGHII?F:D0.0?IHG0GD0GD/HGD1<<IIIGIIIIIIHG<-HHHF0IFF<1</<1<1<?HHIIIIIHIIIIIIIIIIIIIIIIIIIIIIIIIIIIIIIIIIIIIIIIIIIIIIIIIIIIIIIIIIIIIIIIIIIIIIIIIIIIIIIIIIIIIIIDDDDD
@HISEQ:969:HM2KJBCX2:2:1101:3828:100878 2:N:0:ACTATGCA
GTCGGAAATTGTCCCAACTATCCCTATTAATCATTACTCATTTCCCCAAAAACCAACAAAATTCGAGATACGAGTCCTAAATTATTATTCCATGCTAATGTATTCATAACTTTCAGCCTGCTTTAAACACTCTAATTTTTTCAAAGTAAAGGTCCTGGATTGCGAACCCAACCCAGTAAAGGGCAGGAACGTTCTCCAGGAAGATGGTAAGCGCGCATCGGCACTCACACACGATACCGTGGCGGGCCAAGCGCACTATACCAGAAATCCAACTACGAGCTTTTTAACTGCAACAACTTTAATATACGCTATTGGAGCTGGAATTACCGCGGCTGCTGGCACCAGACTTGCCCTC
+
BDDDDIIIIIIIIIIIIIIIIIIIIIIIIIIIIIIHIIIIIIIIIIIIIIIIGHHIIIIIIIIII1DHIIIIIIIIIIIIGIIIIIIIIIIIIIHIIIIIGDHIIIIIIIHIHIIIIIIIIIIIIIIIIIIIIIIIIIIIIHIIIHIIIIIIIIIIIIIIIHHGIIIIIIHHHIIIHIHIIIIIIIIIIIIIIIIIIIIIIIIIIIIIIIIIIIIIIIIIIIIIIIIHIIIIIIIIIIIIIIIIIIIIIIIIIIIHIIIIIIIIIIIIIIIIIIIIIIIIIIIIIIIIIIIIIIIIIIIIIIIIIHIIIIIIIIIIIIIIIIIIIIIIIIIIIIIIIIIIIIIIIIIIIIDDDDD
@HISEQ:969:HM2KJBCX2:2:1101:11330:100905 2:N:0:ACTATGCA
GTCGGAAATTGTCCCAACTATCCCTATTAATCATTACGTCAATCCTAGAAACCAACAAAATAGGATCGAACGTCCTATTTCATTATTCCATGCTAATGTATTCAAGCGTTAGCCTGCTTTAAACACTCTAATTTTTTCAAAGTAACAGTCCTGTTTCCCTGCAACACCAAATTAATGACATTACAGTTCTTCAGAAAGGAGGAATCAGCGAAGCCAGTGCATACCAGTGGCACGACCAACCTGCTGACCCCGAAATTCAACTACGAGCTTTTTAACTGCAACAACTTTAATATACGCTATTGGAGCTGGAATTACCGCGGCTGCTGGCACCAGACTTG
+
ADDDDIIIIIIHHIIIIIIIIIIIIIIHIIIIIIIIIIHIIIIIIIIIIHIIHHIIIHIIIIIHIIIIIIIIIIIIHIHGHIIIGHGHIIIIIIHIIHHIIIIIIHIIIIIIHHIHIIHIHHHIIIIIIIIHFGHHIIIHIHHIIIIIIGIIIIIIIHIIIIIIIHHIHFHDHHHIHHIIIIIIIIIHIHHIIIIHIIIIIIHHGIHIIIIHIIIIIIIIIIIIIHIIIIIIIIIHGHHIIHIIIIIHHEHIIIIIIIHIIIIIIHIIIIIIIIIIIIIIIIHHIIIIIIHIGIIIHIIIIIIIIIIIIIIIHIGIIIIIIIIIIIIIHIIIIDDDDD
@HISEQ:969:HM2KJBCX2:2:1102:5887:2558 2:N:0:ACTATGCA
GTCGGAAATTGTCCCAACTATCCCTATTAATCATTACGTCAATCCTAGAAACCAACAAAATAGGTTTGAACGTCCTATTTCATTATTCCATGCTAATGTATTCAAGCGTTAGCCTGCTTTAAACACTCTAATTTTTTCAAAGTAACAGTCCTGTTTCCCTGCAACACCAAATTAATGGCATTACAGTTCTTCAGAAAGGAGGAATCAGCGAAACCAGTTCATACCAGTGGCACGACCAACCTGCTGACCCCGAAATTCAACTACGAGCTTTTTAACTGCAACAACTTTAATATACGCTATTGGAGCTGGAATTACCGCGGCTGCTGGCACCAGACTTGCCCTCCAA
+
D<DDBIH?CCC<GHIHII?HH?EFCCHHIHEGHHIEFHHIHHH@HHHHHHIF@GHEHGHHHEFGHH?HHIHIGE@EHICCEHHHIIHHHGHHGHHHIHHIIGHIIHHHIIIIIIIHIIIHHHHIIHIIIIIIIIIIGHHHGHHIIIIIIIIIIIIIHHGIIIIIIIHIIIHFIIIIIIIIIIIIIIIIIIIIIIIIIIIIIIIIIIIIIIIIIIIIIIIIIIIIIIIIIIIIIIIIIII+IIIHFIIHHIIIIHIIIIHIIIIIIIIIIIIIIIIIIHIIIIIIIHGEIIIIIIIIIIHIIIIIIIIIIIHIIIIIIIIIIIIIIIIIIIIIIIIIIIIIICDDDD
@HISEQ:969:HM2KJBCX2:2:1102:11759:3023 2:N:0:ACTATGCA
GTCGGAAATTGTCCCAACTATCCCTATTAATCATTACGGTGATCATAGAAACCAACAAAATAGAATCATGCCGTCCTATTTTATTATTCCATGCTAATGTATTCAAGCAAAATGCCTGCTTTAAACACTCTAATTTTTTCAAAGTAAAGGTCCTGGTTCCCCGTGACACCCAATTAAGGGCATCGCGGTTCTCCAGAAGGTGAGAAATTGACTACACCAGTTCATACCCCTTAAGGCACGACCGATGTGTCAATCCCGAAATTCAACTACGAGCTTTTTAACTGCAACAACTTTAATATACGCTATTGGAGCTGGAATTACCGCGGCTGCTGGCACCAGACTTGCCCTCCAA
+
DDDDDIIIIIIIIIIIIIIIGHIIIIIIIIIIIIIIIIIIIIGIIIIIHIIHIIHIIIIIIIIIIIIIIGHHDHHIIIIIHIIIIIIIIHGHHHIIIIHEHFIIIIIIHHHIIHHIIIIIIIHIIIIHIHFHIIIIIIIHHGIIIIIIIIIIIIIIIIIHHIIIIIIIIIIHHIIIIIIIIIIIIIHIIIIIIIIIIIIIIIIIIIIIIIIIIIIHIIIIIIIIIIIIIHIIIIIIIHIIIIIIIIIIIIHIIIIIIIIIIIIIIIIIIIIIIIIIIIIIIIIIIIIIIIIIIIIIIIIIIIIIIIIIIIIIIIIIIIIIIIIIIIIIIIIIIIHIIIIIIIIIIIIDDDDD
@HISEQ:969:HM2KJBCX2:2:1102:4254:2528 2:N:0:ACTATGCA
GTCGGAAATTGTCCCAACTATCCCTATTAATCATTACGGTGATCCTAGAAACCAACGAAATAGAATCAGTCCGTCCTATTTCATTATTCCATGCTAATGTATTCAGACGATAGTCTGCTTTAAACACTCTAATTTTTTCAAAGTAACAGTCCTGATTTCCCATCACACCAAATAAATGGCATGAAAGTTCCTCAGAAGGTAGAGATCCATCTCACCAGTGCAGACAATTAAGCCTGACCAATGGGTAGACCCCGAGGTTCAACTACGAGCTTTTTAACTGCAACAACTTTAATATACGCTATTGGAGCTGGAATTACCGCGGCTGCTGGCACCAGACTTGCCCTCCAA
+
DDDDDIIIIIIIIIIIIIIIIIIIIIIIIIIIIIIIIIIIIIIIIIIIIIIIIIIIIIHIIIIIIIIIIIIIIIIIIIIIIIIIIIIIHIIIIHIIIIIIIIIIIIIIIIIIIIIIIIIIIIIIHIIIIIIHIIIIIIIIIIIIIIIIIIIIIIIHIIIIIIIIIIIHIIIIIIIIIIIIIIIIIIIIIIIIIIIIIIIIIGIIIIIIIIIIIIIIIIIIIIIIIIIIIIIIIIIIIIIIIIIIHHHIIIIIIIIIIIIIIIIIIIIIIIIIIIIIIIIIIIIIIIIHGHIIHIIIIIIIIIIIIIIIIIIIIIIIIIIIIIIIIIIIIIIIIIIIIIIIIIIDDDDD
@HISEQ:969:HM2KJBCX2:2:1102:12575:3332 2:N:0:ACTATGCA
GTCGGAAATTGTCCCAACTATCCCTATTAATCATTACATCGGTCCGTAAACCATCAAAATAGAACCAATGTCCTATTTCATTATCCCATGCTAATGTATTCAAGGCAAACGCCTGCTTTGAACACTCTATTTTTCTCAAAGTAAACTATCGGAATCCCACAAGCACTTAATGAAAAGCACCTATGTTCCTCCGAAGTACATGGCCAGCGTTATCGCATGCACGTGACCAAAGGCCACGGACGCTCAACACCAACCAAGACTCAGACTACGAGCTTTTTAACTGCAACAACTTTAATATACGCTATTGGAGCTGGAATTACCGCGGCTGCTGGCACCAGACTTGCCCTCCAA
+
DDDDDIIIIIIIIIIIIIIIIIIIIIIIIIIIIIIDDGHHHIIIIIFHIIIIIIIIIIIIIFHIIIIIIIIHHIIIIIHIHHIIIHIIIIIIIIIHHIGHHHHHHIIIHIHIIIIIIIIIIIIIIIIIHHIIIIIIHHIIIIIIIIIIIIGIIIIIIIIIIIIIIIIIIIIIIIIIIIIIIHIIIIIIIIIHIIIIIIIHIIIHIIIIIIIIIIIIIIIIIIIIIIIIIIHIIIIIIIIIIIIIIIIIHEIIIIIIIIHIIIIIIIIIIIIIIIIIIIIIIIIIIIIIIIIIIIIIIIIIIIIIIIIIIIIIIIIIIIIIIIIIIIIIIIIIIIIIIIIIIIIIIIDDDDD
@HISEQ:969:HM2KJBCX2:2:1102:2978:3277 2:N:0:ACTATGCA
GTCGGAAATTGTCCCAACTATCCCTATTAATCATTACGGTGATCCTAGAAACCAACGAAATAGAATCAGTCCGTCCTATTTCATTATTCCATGCTAATGTATTCAGACGATAGTCTGCTTTAAACACTCTAATTTTTTCAAAGTAACAGTCCTGATTTCCCATCACACCAAATAAATGGCATGAAAGTTCCTCAGAAGGTAGAGATCCATCCTACCAGTGCAGACAATTAAGCCTGACCAATGGGTAGACCCCGAAGTTCAACTACGAGCTTTTTAACTGCAACAACTTTAATATACGCTATTGGAGCTGGAATTACCGCGGCTGCTGGCACCAGACTTGCCCTCCAA
+
DDDDDIIIIIIIIIIHHIIIIIIIIIIIIIIIIIIIIIIIIIIIIHIHIIIIIIIIIIIIIHIIIIIIIIHHIIIIIIIIIIIHIHIIHIIIIIIIIHIIIIIIIIIIIIIIIIHIIIIIIIIHHIIIHIIGHIIIIHHIIIIIIIIIIIIIIIHIIIIIIIIHIIIIIIIIIIIIIIIIIIIIHIIIIIIIIIIIIIIIIIIIIIIHIIIIIIIIIIIIIIIIHIIIHIIIIIIIIIIIIIIIIHFIIIIHIIIIIIIIIIIIIIIIIIIIIIIIIIIIIIIIIIIIIIIIIIIIIIIIIIIIIIIIIIIIIIIIIIIIIIIIIIIIIIIIIIIIIIIIIIIDDDDD
@HISEQ:969:HM2KJBCX2:2:1102:10088:4394 2:N:0:ACTATGCA
GTCGGAAATTGTCCCAACTATCCCTATTAATCATTACGGTGATCCTAGAAACCAACGAAATAGAATCAGTCCGTCCTATTTCATTATTCCATGCTAATGTATTCAGACGATAGTCTGCTTTAAACACTCTAATTTTTTCAAAGTAACAGTCCTGATTTCCCATCACACCAAATAAATGGCATGAAAGTTCCTCAGAAGGTAGAGATCCATCTCACCGGTGCAGACAATTAAGCCTGACCAATGGGTAGACCCCGAGGTTCAACTACGAGCTTTTTAACTGCAACAACTTTAATATACGCTATTGGAGCTGGAATTACCGCGGCTGCTGGCACCAGACTTGCCCTCCAA
+
DDDDDIIIIIIIIIIIIIIIIIIIIIIIIIIHIIIIIIIIIIIIIIIIIIIIIIIIIIIIIIIHIIIIIEHIIIIIIIIIIIIIIIIIIIIHIFHIIIIIIIIIIIIIIIIIIIIIIIIIIIHHIIIIIIIIIIIHHIIIIIIIIIIIIIIIIIIIIIIIIIIIIIIHIIIIIIIIIIIIIIIIIIIIIIIIIIIIIIIIIIIIIIIIIIIIIIHIIIIIIIIIIIIIIIIIIIIIIIIIIIIIIHDIIIIIIIIIIIIIIIIIIIIIIIIIIIIIIIIIIIIIIIIIIIIIIIIIIIIIIIIIIIIIIIIIIIIIIIIIIIIIIIIIIIIIIIIHIIIIIIIDDDDD
@HISEQ:969:HM2KJBCX2:2:1102:16631:4932 2:N:0:ACTATGCT
GTCGGAAATTGTCCCAACTATCCCTATTAATCATTACGGTGATTCAGAAACCAACAAAACAGGACCACCGTCCTATTCTATTATTCCATGCTAATGTATTCAGACGTAAGCCTGCTTTGAACACTCTAATTTTTTCAAGGTAAAGGTCCTGGTTTCCCACCACGCTAAATTAATAACATGATAGTTCCCCAGAAGGTAGAAATTCTACACACCAGTACAGACTTGTTAGCCCGACCAACGGTAGAATCCCGAAATTCAACTACGAGCTTTTTAACTGCAACAACTTTAATATACGCTATTGGAGCTGGAATTACCGCGGCTGCTGGCACCAGACTTGCCCTCCAA
+
@DDBDHIIHIIIIIIIIIIIHHIIIIIIIHIIIIIIIIIIIIHIIHIIIIIHIIIIIIGHIIHIHIIIIIHIIIIIIIIIIIIIIIIIIHHHIIIHIIIIIIIIIIIIIIIIIIIIIIIIHIIIIIIIIIIHHIIIIIIIIIIIIIIIIIIIIHHIIIIIIIIHIIIIIIIIIIIIIIIIIIIIIIIIIIIIIIHIIIIIIIHIIIIIIIIIIIIIIIIIHIIIIIIHIHIIHIIHIIIIHHGGIIIHIIGIIIIIIIIIIIIIIIIIIIIIIIIIIIHHIIHHIIIIHHHHHIIIIIIIIIIIIIIIIIIIIIIIIIIIIIIIIIIIIIIIIIIIIIIIDDDDD
@HISEQ:969:HM2KJBCX2:2:1102:20727:4863 2:N:0:ACTATGCA
GTCGGAAATTGTCCCAACTATCCCTATTAATCATTACGTCGATCCTAGAAACCAACAAAATAGGATCGAACGTCCTATTTCATTATTCCATGCTAATGTATTCAAGCGTTAGCCTGCTTTAAACACTCTAATTTTTTCAAAGTAACAGTCCTGTTTCCCTGCAACACCAAATTAATGACATTACAGTTCTTCAAGAAGGAGGAATCAGTAAAGCCAGTACATACCATAGGCACGACCAACCTACTGACCCCGAAAGTCAACTCCGAGCTTTTTAACTGCAACAACTTTAATATACGCTATTGGACCTGGAATTACCGCGGCTGCTGGCACCAGACTTGCCCTCCAA
+
CDDDDIIIIIIIHIIIIIIIIIIIIIIIIIIIIIIIIGIIIIIHIIIIIIIIIIIIIIIIIIHHHHHIHIHIHGHHIHHIIIIIIIIHIICHHHIIHGIIIDEHFFHGIIGFIGIGIIHIIIGIEIHIGIFIIIIIIGIIIHHIGHFFHHII=GHIIIEFHEFHGHIIHHHHCHHE/DGHHHHIH@GEHHHIIHCHFHEFEGFE6FECG@D<0GAEC?FDF@HHDGH:EAEEEEECHCA@FDFGA0HHC?<1<<11D1<<///01110GF@EF?CEEHF1<1<<FD<1<11<00C1D<111<<11C<1EHEHHCD?<<D1F<C@F?GGDEC?@<HEC</<10<<<<
@HISEQ:969:HM2KJBCX2:2:1102:16677:6212 2:N:0:ACTATGCA
GTCGGAAATTGTCCCAACTATCCCTATTAATCATTACGGTGATCCTAGAAACCAACAAAATAGAACCATGCCGTCCTATTCTATTATTCCATGCTAATGTATTCGAGCAAAAATGCCTGCTTTAAACACTCTAATTTTTTCAAGGTAAAGGTCCTGGATCCGCAAGACACCCAATAAAGGACATCAAGTTTCTCCAGAAGGTGAGAAATCAACAGTAACAGTTCATACCCCTTAAGGCATGACCGTCACGTCAATCCCGAAATTCAACTACGAGCTTTTTAACTGCAACAACTTTAATATACGCTATTGGAGCTGGAATTACCGCGGCTGCTGGCACCAGACTTGCCCTCCAA
+
DADDCIHIIHHIHIIIIIIGIIHIIIIIIIHIHHHFIHIIIIIHIIIIIIIHIIHIIIGIIHFHIIIIIGHHHEHHHHHGEHIEFHEHIIIGFHIIIEHEHFHIIIIIIIIIIIIHIHHIIIHHHHIIIHIIHHIHIHIIHHIIIIIHIIIHIIIIHIIIIIIIIIHHIIIIIIIIIIIIIIIHIHIIIHHHIHIIIHIIIIIIIIHIIIIIIIIIIIIHIIIIIIHIIIIIIIIIIIIIHIIIIIIIIHHDIIIIIIIIIHIIIIIIIIIIIIIIIIIIIIIIIIIIIIIIIIIIIIIIHIIGIIIIIIIIIIIIIIIIIIIIIIIIIIIIIIIIIIIIIIIIIIIHDDDDD
@HISEQ:969:HM2KJBCX2:2:1102:14457:7642 2:N:0:ACTATGCA
GTCGGAAATTGTCCCAACTATCCCTATTAATCATTACCTCAATGCTCTACAAAACCAACAAAATAGAACCGAGGTCCTATTCTATTATTCCATGCAACATTATTCAGGCGTATAGCCTGCTTTAAGCACTCTAATTTTCTCAAAGTAAACGTACCGGCTACCGAAAACACCCAATAAAGGGCATCAACGGCCAACCGGTTGATTAGGACCAGACATGTAGTAACAGCAATTAAGCGTACCACATGCTAGTACCCGAGATCCAACTACGAGCTTTTTAACTGCAACAACTTTAATATACGCTATTGGAGCTGGAATTACCGCGGCTGCTGGCACCAGACTTGCCCTCCAA
+
0DD@<C<<GHHGEHCHHECFHE?GHI11D1CFHH?CF1CGCGHHFHEHEHIEHFCG?FHHIEHGE@GHHH<FHHC@CGH@FHCGEGHICGE1<<1CF@HGHHHHIHHHEHHHHHI?GHIGHFIIIHHHHHHIHIHGHCHGHHGEIIHIIHHCHGHIHAHIHDIHEHHHHHIHIHHHHEHHIIIIIIHHIHI=IIHIIIIIIIHIHIIHGHIIIIFFIII;EHIIIIIIIIHIHHHIHIIIIIIIFHGDHIHDIHHEHHHHG@IHIIIIIHHIIIIIHIHIIIIHHHHIHIHEHGIHHIHHIHIHHHHGIHFIIIIHHIIGIIIIIIHFHHIIIHHHIHEIHDIIAADDD
@HISEQ:969:HM2KJBCX2:2:1102:12766:8229 2:N:0:ACTATGCA
GTCGGAAATTGTCCCAACTATCCCTATTAATCATTACGGTGATTCAGAAACCAACAAAACAGGACCACCGTCCTATTTTATTATTCCATGCTAATGTATTCAGACGTAAGCCTGCTTTGAACACTCTAATTTTTTCAAGGTAAAGGTCCTGGTTTCCCACCACGCTAAATTAATAACATGATGGTTCCCCAGAAGGTAGAAATTCCACACGCCAGTACAGACAATTGCCCGACCAACGGTAGAACCCCGAAATTCAACTACGAGCTTTTTAACTGCAACAACTTTAATATACGCTATTGGAGCTGGAATTACCGCGGCTGCTGGCACCAGACTTGCCCTCCAA
+
BBDDAHHIIIIIIHIIIIIIIIIIIIIIIIIIIIIIIIIIHIIHIIIIIII?GHHHHIIIII??EHHHHHIIIGHICHHIIIGIHHIIHCFFHIIIHHGHIHHIHHIIIIIIIHIIIIIIHGGIIIIIHIIIIHHHHIIIIIIIIIIIIIHIIIIHHIIIHHHHIIIIIHHIHHIHIIIIIHIIHHIHHGIIIIIIIIIIGHGHIIIIHHHHIIIIIIIIIHIIIIIIIIIIIIIIIIIHHGHIGHIHIIIIIIHIIIIIHIIIHIIIIIIIIIIIIIIHHIIIIIIIIIHIIHIIIIIIIGIIIIIIIIIIIIHIIIIIIIIIIIIIIIIIHIIIIIDDDDD
@HISEQ:969:HM2KJBCX2:2:1102:16411:8262 2:N:0:ACTATGCA
GTCGGAAATTGTCCCAACTATCCCTATTAATCATTACGGTGATCCTAGAAACCAACGAAATAGAATCAGTCCGTCCTATTTCATTATTCCATGCTAATGTATTCAGACGTTAGCCTGCTTTAAACACTCTAATTTTTTCAAAGTAACAGTCCTGATTTCCAATCACACCAAATTAATGACATGAAAGTTCCTCAGAAGGTAGAGATTTATCTCACCAGTACAGACAATTAAGCCTGACCAATGGGTAAACCCCGAAGTTCAACTACGAGCTTTTTAACTGCAACAACTTTAATATACGCTATTGGAGCTGGAATTACCGCGGCTGCTGGCACCAGACTTGCCCTCCAA
+
BBDDAIIIIIIIIHIIIIGHIGGHGHIIHHIHHHIIIHIIIEHGHHHIIIIIIHIIHGEIHIFGHIIIIIG?GHHCEHIIIIIHIIIIHHIHHHHEGGHHHFHHGIHHIHIHHIHIIIHIIIIHHHFHHHIHHEHIIIIIHIHHIIIHHHHHIIHHIIIIIHHHIHH@GIIIIIIIHHIHHIIIIIIHIIIIIIIIHHHHIIIIIHGHHIIHIIIIIIIIIIIIIIIIIIIIIIIIIIIIIIHEHHEIIIIIIIIIIIHIIIIIIHIIHIIIIIIIIIIHHIIIIIHHHHIIIIIIIIIIIIIIIIIIIHHIIIIIIIIIIIIIIIIIIHIIIIIIIIIIIIIDDDDD
@HISEQ:969:HM2KJBCX2:2:1102:10884:7679 2:N:0:ACTATGCA
GTCGGAAATTGTCCCAACTATCCCTATTAATCATTACGTCGATCCTAGAAACCAACAAAATAGAATCAAACGTCCTATTTCATTATTCCATGCTAATGTATTCAAGCGCGAGCCTGCTTTAAACACTCTAATTTTTTCAAAGTAACAGTCCTGATTTCCCACGACACCAAATTAATGACATCGTGGTTCGTCAGAAGGTAGGAATCAATTTGACCAGTACGTACCGAGGCACGACCGATCAACTGATCCCGAAATTCAACTACGAGCTTTTTAACTGCAACAACTTTAATATACGCTATTGGAGCTGGAATTACCGCGGCTGCTGGCACCAGACTTGCCCTCCAA
+
DDDDDIIHIIIIIHHIIIIIIHHHGHGIIIIGHIIIIIIIIHIIIIIIIIIIIIIIIIIIIIIHIIHIIIIHHHIIIHHHHHIIHIIHGIHIHIIIIIIHIHHHIGHHHHIIIIIIHIIIIIGHHHIIIHGIIIIIIIIHHHHIIIIIHGIIIIIHHIIIIIHIGHHIIIIHGIIIIIIIIIIHEHHIIGIIIIIIIIHHHIIHHIIIIHIIIIIHHIIIIIIIIIIIIIIIIIIHGIGIGIHIIIIIIIIIIIHIHIIIIIIIIIIIIIIIIHIHIIIIIIHHIHIIIIIIIIIIIIIIIIIIIIIIIIIIIIIIIIIIIIIIHIIIIIIIIIIIIIIIDDDDD
@HISEQ:969:HM2KJBCX2:2:1102:7024:8766 2:N:0:ACTATGCA
GTCGGAAATTGTCCCAACTATCCCTATTAATCATTACGGTGATCCTAGAAACCAACGAAATAGAATCAGTCCGTCCTATTTCATTATTCCATGCTAATGTATTCAGACGATAGTCTGCTTTAAACACTCTAATTTTTTCAAAGTAACAGTCCTGATTTCCCATCACACCAAATAAATGGCATGAAAGTTCCTCAGAAGGTAGAGATCCATCTCACCAGTGCAGACAATTAAGCCTGACCAATGGGTAGACCCCGAAGTTCAACTACGAGCTTTTTAACTGCAACAACTTTAATATACGCTATTGGAGCTGGAATTACCGCGGCTGCTGGCACCAGACTTGCCCTCCAA
+
DDDDDIIIIIIIIIIIIIIIIIHHIIIIIIIIIIIIIIIIIIIIIIIIIIHHIIIIIIIIIIHGHIIIHIIIIIIIIIGHHHIGIIHIIIHGHHHIIHIIIHIIIIIIIIIIIIIIIFIHIHHHIHIHIIIIIIIIIIIIIIIIIIIIIIHIHHIHIIIHHEIIIHHHGIIIIIIIIHIIIHIHIIIIIIIHHIIHHIIIHIIIIIIIIHHIHHHIIHIIIIIIIIIIIIIIIIIIIIIIIIIIHHDIIIIIIIIIIIIIIIIIIIIIIIIIIIIIIIIIIIIIIIIIIIIIIIIIIIIIIIIIIIIIIIIIIIIIIIIIIIIIIIIIIIIIIIIIIIIIIIIDDDDD
@HISEQ:969:HM2KJBCX2:2:1102:13215:7859 2:N:0:ACTATGCA
GTCGGAAATTGTCCCAACTATCCCTATTAATCATTACGTCAATCCTAGAAACCAACAAAATAGGATCAAACGTCCTATTTCATTATTCCATGCTAATGTATTCAAGCGTTAGCCTGCTTTAAACACTCTAATTTTTTCAAAGTAACAGTCCTGTTTCCCTGCAACACCAAATTAATGACATTACAGTTCTTCAAGAAGGAGGAACCAGTAAAGCCAGTGCATACCAGAGGCACGACCAACCTACTAATCCCGAAATTCAACTACGAGCTTTTTAACTGCAACAACTTTAATATACGCTATTGGAGCTGGAATTACCGCGGCTGCTGGCACCAGACTTGCCCTCCAA
+
DDDDDIIIIIIIIIIIIIIIIHIIIIIIIIIHIIIIHIIHIIIHIIIIHHIHGHIIIIIHIIHHIIIIHHHHHGHIIIIIIIIIIIIIIIIGIIIIIIIIIIIHIHHIIIIIIIIIIIIIHIIIIHHEIIIIIIIIHIIIIIIIIIIIIIIIIIIIIIIIIIIIIIIIIIHHHHHIIIIIIIIIIIIIIIIIIIIIIIIIIIIIIHIIIIIIIIIIIIIIIIIIIIIIIIIIIIIIIIHHIIIHHIIHIIIIIIIHHIIIIIIIIIHIIIIIIIIIIIIIIIIIIIIIIIIIHIIIIIIIIIIIIIIIHIIIIIIIIIIIIIIIIIIIIIIIIIIIIIIIIDDDDD
@HISEQ:969:HM2KJBCX2:2:1102:18836:7340 2:N:0:ACTATGCA
GTCGGAAATTGTCCCAACTATCCCTATTAATCATTACGGTGATCCTAGAAACCAACGAAATAGAATCAGTCCGTCCTATTTCATTATTCCATGCTAATGTATTCAGACGTTAGCCTGCTTTAAACACTCTAATTTTTTCAAAGTAACAGTCCTGATTTCCCAACACACCAAATAAATGGCATAAAAGTTCCTCAGAAGGTAGAGATTTATCTCACCAGTGCAGACAATTAAGCCTGACCAATGGGTAAACCCCGAAGTTCAACTACGAGCTTTTTAACTGCAACAACTTTAATATACGCTATTGGAGCTGGAATTACCGCGGCTGCTGGCACCAGACTTGCCCTCCAA
+
DDDDAIIIIIIIIIHIIIIIIHIIIIIIIIIIIIIIIIIIGHHHIIIIIHIIHHHIIIIIIIICHIIIIIIGHIIIIIIIIIHIIIIIIIIIHIIIIHIIIIHIIHHIIHHHHHHHHIIIIIIIIHIIIIIHHIIHEEHIHIEHIIIGHII?GHIIIEGHEIIIHIECIIHHIIHHHGIHIHHIIIHHHEHFHFGFHEHHGCEFCFIHE@EHEH<IHHIIHIHHHHIHIIHHHHBFIIIIIHHIIIHHHCIHHEIHHHIHHHECEHHIHIIIIIIIIHHFHGHEHIHEHIIIIIIIIIIIIIIIIIIIIIIIIIIIIIIIIIIIIIIIIIIIIIIIIHIIIIIDDDDD
@HISEQ:969:HM2KJBCX2:2:1102:4284:9764 2:N:0:ACTATGCA
GTCGGAAATTGTCCCAACTATCCCTATTAATCATTACTTCAGTACGCAAAACCAACAAAATAGAACCGAAGTCCTAAATTATTATTCCATGCTAATGTATTCATAGCAAAAGCCTGCTTTAAACACTCTAATTTTTTCAAAGTAAACGATCTAGACCTAGTACTCCGCTCAATGAAGAGAGTGCACTCTATCTAGAAGGATGGCATGCGCACGGCGGCACTCACACACGTAACCGTGGCGGGCCGCATACACAGCGCCAGAAATCCAACTACGAGCTTTTTAACTGCAGCAACTTTAATATACGCTATTGGAGCTGGAATTACCGCGGCTGCTGGCACCAGACTTGCCCTCCAA
+
?@D@AHHHEHHFGHH1FHHGIIHHIHHIGIIHHGHEHHHHIIHHIHI0EHIIIHHHI1@GHIHHCGCHDH<EHFHHHHIHHGHEHHCHH?C?GH1FEH?EHCGHIHHHHHGCF1HFFHH@GEEHHIIHHHHHHHHHHHHHHHHHIHHHGHIHHHHEHHIHHHHIIIHGFHHIIIHHHIHIHHCIGHGIHIIIIHHIHIIIHHEHHHIIHIIIHHIIIIIHIIHHIIIIHIIIIGHHHHIHIFIIGIIHIHHHIIIIIHIIIIHHFIIHIIIIIGIIIIHIIHHHHIIIHIIIIIIIIIIIIIHHHHHIIIIIIHIHHIIIIIIIIIIIIHIIIIIIIIIIIIIIIIGIIDDDDD
@HISEQ:969:HM2KJBCX2:2:1102:6540:9610 2:N:0:ACTATGCA
GTCGGAAATTGTCCCAACTATCCCTATTAATCATTACTTCAGTCCTAGAAACCAACAAAATAGAACCAAAGTCCTATTCCATTATTCCATCCTAATATATTCAAGCAAACATGCCTGCTTTAAACACTCTAATTTTTTCAAAGTAAAAGTCTTGGATCCCTAGCGCACTCAATTAAGAGCACACTAGTTCCCCAAAAGGAAAAGCCCAAAGTTGCAGTACAAACCTTACGGTTGACGGCAACTATAAGCCCAAAATTCAACTACGAGCTTTTTAACTGCAACAACTTTAATATACGCTATTGGAGCTGGAATTACCGCGGCTGCTGGCACCAGACTTGCCCTCCAA
+
<<@@@HEHHE1<GHIGEHIEHIC1C?<CE@H1GHC@GE@GHC<GDH@CF1DFH?1<<11DGGH?GCHHH11<1<DGEHHIFC@GH11<<1111<1<HHE1EIHHHGHHHHIIHHHF1BCCAEHGGCIHHHF5?GDHHHHCHEF8HHHC7?F@FGHHHCFHC<CGHHEF.HF0HHHHCF@DHIIHGCGDGHHIHFF@D<.FCFIIHHDGHCFFHCHHHCHDHEHEGHEHHIIIIDHIHFF=FFFFHHF1IHHHHF<GCHHGD@HEH@EHHIHHCFHHHFHHHEHHGF?EGGIIHHDGG?HFG1CHEHEGFHFEDHHIHIIHHIHHFGIIHHHFHFGEHEHHE?DBBB
@HISEQ:969:HM2KJBCX2:2:1102:6426:10864 2:N:0:ACTATGCA
GTCGGAAATTGTCCCAACTATCCCTATTAATCATTACGGTGATCATCGAAACCAACAAAATAGAACCATGAAGTCCTATTTTATTATTCCATGCTAATCTATTCAAGCACAAGCCTGCTTTAAGCACTCTAATTTTTTCAAGGTAATAGCTCTGCTTCCCCAACGCACTAACTTAATAGCATGCTGGTTATTCAGAAGGTAGGAATTCATCAGGCCAGTGCGGACAGTGAAGCCCGACCAACCGACAAACTCCGAAATTCAACTACGAGCTTTTTAACTGCAACAACTTTAATATACGCTATTGGAGCTGGAATTACCGCGGCTGCTGGCACCAGACTTGCC
+
<D@?0<</<F1D1C1110F1CG1<DGHEHHE?FGHFC10<111<1<11<1</<DD011<1<F1<F?1D@H11<<1FCHE?@GH1<11DCG1@EHIH6@@<HEHHHHE@<DEH<IIHHEEGCHIHCG@HHIHHEFEHHEIHHFCH5?HHEGHHEFHHDHHG5EIHECE<GCCIHGHGCFIIIHFGIIHAHHHHDFHGCGGCFGHHHIIIGIHIHHFF/GIIHHIHEHHHHGIIGIIHH<EECHFGIIHIIHEHCGF?IHFGHEHHCHHGHIIFGIHHGHIHGGEEHIHHHEGG?FGCIIIIIIIIIIIIIIIIHIIDHIHHEGIGIHIHHHFC1FC@E@0@@D
@HISEQ:969:HM2KJBCX2:2:1102:6558:9935 2:N:0:ACTATGCA
GTCGGAAATTGTCCCAACTATCCCTATTAATCATGACTTCAGTCCACAAACACCAACAAAAAGAGGACCGGAGCCCACTATTATTATTCCATGCTAATGTATTCATAGCAAACACTGCCTGCTTTAAACACTCTAATTTTTTCAAAGTAAAAGATCTAGACTAACACTGCACCCGTCCAATGAAGGAGAGAGCAGTGAGCTAGAAGGATGGCCTGGCCAAGCCGGCACTCACACACGAATCCGCATGCGGGCCTGCTGCACCACACCAGAAATCCAACTACGAGCTTTTTAACTGCAGCAACTTTAATATACGCTATTGGAGCTGGAATTACCGCGGCTGCTGGCACCAGACTTGCCCTCCAA
+
@D0@DHCFHIEG@1CC@EHHIIEHFHHH?FHGCHIHHHHIIFC1DFH?HHHIHHCHHIHCFHH11<DCE?F//<D?CHHHCHHHIHHHFCGFCEHIHIHHEDFHEHCDEEEGH?FH<HHHHHHIIEHHEH?FFFCEHIHCEH?GFFGEB@FGEHHEHH1@FCGHHFA<<EHDDIHIHEFEF/HHHHIIHFEIIHGEF?:@FECHGC@HGC/GAEEHC/<CCD?@HGEGEEHHF?GHHCD?GHGECIIHIGIIIIIHHEGC0<F<<1EH?HIHHGCCEHCHGECCIIIFHGHCIIIHEIHHHHHHHHHHGHIIIHH?IHIEHEIHCG@GECFC/CDF@HEHHHDFCIHHHEHH@HEDCH@BD@@
@HISEQ:969:HM2KJBCX2:2:1102:7101:9954 2:N:0:ACTATGCA
GTCGGAAATTGTCCCAACTATCCCTATTAATCATTACGGTGATCCTAGAAACCAACAAAATAGAACCATGCCGTCCTATTTTATTATTCCATGCTAATCTATTCAAGCACTAGCTTGCTTTAAGCACTCTAATTTTTTCAAGGTAATAGCTCTGCTTCCCCAACGCACCAAATTAATGGCATGAAGGTTATTCAGAAGGTAAGAATCCATCAAATCAGTACGAACAGTGAAGCCCGACCGATAGACAGATTCCGAAATTCAACTACGAGCTTTTTAACTGCAACAACTTTAATATACGCTATTGGAGCTGGAATTACCGCGGCTGCTGGCACCAGACTTGCCCTCCAA
+
<D@@@CEHIIEGC@1CHHIIGGHHHHHHICCGFHGHHEEF1EFH@EHEHHHECCFHCECEGHCCCCGEC@1<CDD?GHE@GHGECHHC?GHI@F@G?HFIHHIIIHHHGIHIF@GHH@ECIHHHHIIHIHHEGHHHHHHIHEGIHIHGHGEHHHEEHIHHHIIDHEHGIIHHCGHGDEEIIIIHHHHHGHGIIIIHHHEEIHHHIIIIHHHIIIHIIIHHIIIIIIIIIIIIIIIIIIIIIIHHHFEHIIHHEHIIIIIIIIIIIIIHHEHHIIIIIIIIIIIIHHFHHHIIIHHHHHHGIHHIIIIHIIIIIIHIIHHIHHHIIIHIIIIIIIHIIIIHIIIDDDDD
@HISEQ:969:HM2KJBCX2:2:1102:15784:11699 2:N:0:ACTATGCA
GTCGGAAATTGTCCCAACTATCCCTATTAATCATTACGTCGATCCTAGAAACCAACAAAATAAGATCAAACGTCCTATTTCATTATTCCATGCTAATGTATTCAAGCGCGAGCCTGCTTTAAACACTCTAATTTTTTCAAAGTAACAGTCCTGATTCCCCGCCACACCAAATAAATGGCATAACGGTTCTTCAGAAGGGAGGAATCAGTGACACCAGTACATACCAAAGGCACGACCAGCGTACTGATCCCGAAATTCAACTACGAGCTTTTTAACTGCAACAACTTTAATATACGCTATTGGAGCTGGAATTACCGCGGCTGCTGGCACCAGACTTGCCCTCCAA
+
DDDDDHHHHHIHIIIIIIIIIIIIHIIIIIIIIIIIIIHIIIIIIIIHEHHHHHIIHFHHIIIHIGHHHHIIIIGIIIGIIIIIHIIIIIIHHHIIIIHHCHGHIGHHHGHHFHIHIIEHIIIHIFHCGHHGIIIIHHHIHHHHIHHHHHFGHGHEIIIIIIIHHIIIIIIIIIIHIIIIIIIIIIIIGIIIIIIIIIIIIIIIIIIIIIIIIIIIIIIIIIIHIIIIIIIIIIIIIIIIHHHHGIIIIGIIIIIIIIIIIIHIHIIIIIIIIIIIIIIIIIIHIIIIIIIIIIIIIIIIIIIIIIIIIIIIIIIHIIIIIIIIIIIIIIIIIIIIIIIIIDDDDD
@HISEQ:969:HM2KJBCX2:2:1102:12044:11323 2:N:0:ACTATGCA
GTCGGAAATTGTCCCCAACTATCCCATTAATCATTACGTTGTACCTAGAAACCAACAAAATAGGTTCGAACGTCCTATTTCATTATTCCATGCTAATGTATTCAAGCGTTTGCCTGCTTTAAACACTCTAATTTTTTCAAAGTAACAGTCCTGACTCCCCACAACACCAAATTAATGACATCATGGTTCATCAGAAGGGAGAAATCAACGACGCCAGTGCGTACCGAAGGCACGACCGACGTATTGATCCCGAAATTCAACTACGAGCTTTTTAACTGCAACAACTTTAATATACGCTATTGGAGCTGGAATTACCGCGGCTGCTGGCACCAGACTTGCCCTCCAA
+
DDDDDIIIIIIIIIIIIIIIIIIIIIIIIIIIIIIIIIIIIIIIIIIIIIIIIIIIIIIHIIIIHIIIIIIIIHIIIIIIIIHIIIIIIIIGIIIIIHIIIIHIIIGIIIIIHIIIIIIIIIIIIIIHIIIIIIIIIIIIIIIIIIIIIIIIIIIIIIIIIIIIIIHIIIIIIIIIIIIIIIIIIIIIIIIIIIIIIIIIIIIIIIIIIIHIIIIIIIIIIIIIIIIIIIIIIIIIIIIIIIHHIIIIIIIIIIIIIIIIIIIIIIIIIIIIIIIIIIIIIIIIIIIIIIIIIIIIIIIIIIIIIIIIIIIIIIIIIIIIIIIIIIIIIIIIIIIIIIIIIDDDDD
@HISEQ:969:HM2KJBCX2:2:1102:18093:10644 2:N:0:ACTATGCA
GTCGGAAATTGTCCCAACTATCCCTATAATCATTACGGTGATCCTAGAAACCAACAAAATAGAACCATGCCGTCCTATTCTATTATTCCATGCTAATGTATTCGAGCAAAAATGCCTGCTTTAAACACTCTAATTTTTTCAAGGTAAAGGTCCTGGATCCGCAAGACACCCAATTAAGGACATCAAGTTTCTCCAGAAGGTGAGAAATCAACAGCAACAGTTCATACCCCTTAAGGCACGACCATTACGTCAATCCCGAAATTCAACTACGAGCTTTTTAACTGCAACAACTTTAATATACGCTATTGGAGCTGGAATTACCGCGGCTGCTGGCACCAGACTTGCCCTCCAA
+
@DDCBIIIIIIIHIIIIIIIIIIIHIIIIIIIIIHIIIIIIIIHIIIIIIIHHIIHIIHIIGIIIIHIHIIIIGIIIIIIIIIIHIIHIIGHGHIIHIIIHDHHIIHIIIIIIIHHHIIGIIIIIIIGHHHIIIIIIIHGIIHHIIIIIHIIIHHDHIIIIHIIHIIIIHIIHIHIIIIIIIIIIIIIHHHHIHIIIIIIHIIIIIIHIIIIIIIIIIIIIIIIIIIIIIIIIIIIIIIIIIIIIIIIIHFHIIIIIIIIIIIHIIIIHIIIIIIIIIIIIIIIIIIIIIIGIHIIIIHHIIIHIIIIIIIIIIHIIIIIIIIIIIIIIIIIIIIIIIIIIIIIIIIDDDDD
@HISEQ:969:HM2KJBCX2:2:1102:20837:11620 2:N:0:ACTATGCA
GTCGGAAATTGTCCCAACTATCCCTATTAATCATTACGGTGATCCTAGAAACCAACAAAATAGAACCATGCCGTCCTATTTTATTATTCCATGCTAATCTATTCAAGCACAAGCCTGCTTTAAGCACTCTAATTTTTTCAAGGTAATAGCTCTGCTTCCCCAACGCACTAACTTAATAGCATGCTGGTTATTCAGAAGGTAGGAATTCATCAAGTCAGTGCGGACAGTGAAGCCCGACCAACCGACAAACTCCGAAATTCAACTACGAGCTTTTTAACTGCAACAACTTTAATATACGCTATTGGAGCTGGAATTACCGCGGCTGCTGGCACCAGACTTGCCCTCCAA
+
DDDDCIHHIHEHHCHHIIHIIIIHHIIIIHIIIHHHIIEHIIIIIIHHIIIHIIIGIIIIIIHHIIIIICEHIIHIFHIEHIIIIHHGHHIIGHGHIHIHIHIGHIIHIIIIIIIGHIIHHHIHIHIGIIIIIIHHHHHHHIIIIIIIHHHHIIIHFIIIHHIIIIIIHIHIIHGIHIHIIHGIIHIIIHFHIHIIIIIIHIIIIHIIIHIIIHHIIHIIIIIIIIIIIIIIIIIIIIIIIHGIHHDHHIIHHHIIIHGIIIIIHHIIIIHIIIHHGHIIIHIIIHHHHIIIIIIIIIIIIIHIIIIIIIIIIIIIIIHIIIIIIIIIIIIIIIHHIIIIIHIDDCDD
@HISEQ:969:HM2KJBCX2:2:1102:5647:11402 2:N:0:ACTATGCA
GTCGGAAATTGTCCCAACTATCCCTATTAATCATTACGTCAATCCTAGAAACCAACAAAATAGGATCGAACGTCCTATTTCATTATTCCATGCTAATGTATTCAAGCGTTAGCTTGCTTTAAACACTCTAATTTTTTCAAAGTAACAGTCCAAATTCCCCAAAACACCAAATTAATGGCATTAAGGTTCATCAGGAAGGAGGAATCAGTGAGACCAGTACATACCAGAGGCATGACCAACCTACTAACCCCGAAATTCAACTACGAGCTTTTTAACTGCAACAACTTTAATATACGCTATTGGAGCTGGAATTACCGCGGCTGCTGGCACCAGACTTGCCCTCCAA
+
<<0<@CCCFHFEG11<<<CGF@FHCEH?CGH1DDFH1@GCCE?11DGEH1@1111<<<D@GHE?HEE0ECC<1<0<D@<11<<111D<1<C<1<CGFEDF@FIHHDGGGHHE@@F?F8GHHGCFCG@HHIIHFEHBCF6FGHHEIHHHAGIHIHGHHCCHHE@HFHEHIHIGEHHHGFEHF/IIHGCEEHEDHHGIIIHIIHFHHFHC?EFHHHEIHHIHHEHHGEHHEGEHG?HCEF<@EFGGDHHHHDIHHHEFHHIHHHHHFIHHC@HHHEGEHIHHIIIHGFHHGIHHDHHEHIHGEIIHH@EHIIIHHHDHDHGIIIHGIHEIHIIHIIHCCHIIID@@@D
@HISEQ:969:HM2KJBCX2:2:1102:9624:12682 2:N:0:ACTATGCA
GTCGGAAATTGTCCCAACTATCCCTATTAATCATTACGTCGATCCTAGAAACCAACAAAATAGAATCAAACGTCCTATTTCATTATTCCATGCTAATGTATTCAAGCGCGAGCTTGCTTTAAACACTCTAATTTTTTCAAAGTAACAGTCCTGATTCCCCATGACACCAAATTAATGACATCGTGGTTCGTCAGAAGGGAGAAACCAATAATGCTAGTACGTACAAAGTACGACCGACATATTAGTCCCGAAATTCAACTACGAGCTTTTTAACTGCAACAACTTTAATATACGCTATTGGAGCTGGAATTACCGCGGCTGCTGGCACCAGACTTGCCC
+
DDDBDIIIIIFHHIIHHIHHGHIHIIIIIIGHHIIIIEGHHIIIHHIHIGIHIIIHIGIIIICFEHICHIIGHHIIIIGHHIIHIIIGHIHHHHHIIIIIIHHHHIHIIIIIIIIIHHHHEHIIHHHEHHHIHIIIHHIIIIIIIIHIHIIHFIIHHGHCIHHIIHIHIIHIIIIIIIIHIHHGIHIIHIIGIHHHHHIIIHH3FIIIIIIIHGIIIIIIIIIHHHFIIEFHHCHIIHIIIIHHE=IIIIHHGIIIIIIIHHHGIIHHHHFHIIIIIHEHHGIIIIIIHHHEIIIIIIIIIHIIIIIIIIIIHIIIIIIIHHIIIIIIIIIIIIDDDDD
@HISEQ:969:HM2KJBCX2:2:1102:7556:12532 2:N:0:ACTATGCA
GTCGGAAATTGTCCCAACTATCCCTATTAATCATTACGTCAACCCTAGAAACCAACAAAATAGGATCAAACGTCCTATTTTATTATTCCATGCTAATGTATTCAAGCGTTAGCCTGCTTTAAACACTCTAATTTTTTCAAAGTAACAGTCCTGTTTCCCCGCAACACCAAATTAATGGCATCACGGTTCTTCAAGAAGGAGGAATCAGCGAGGCCAGTTCATACCATTGGCACGACCAACCTGCTGACCCCGAAATTCAACTACGAGCTTTTTAACTGCAACAACTTTAATATACGCTATTGGAGCTGGAATTACCGCGGCTGCTGGCACCAGACTTGCCCTCCAA
+
DDDDDIIIIIIHIIIIIIHIIIIIIIIIIIIIIIIIIIIIIIIIIIIIIIIIIIIIIIEHHHIIIIHIIIGIEHHIIIIIIIIIHHIIFHHHIIIIIIIIIIIHHHIIIIIIIIIIHIIIIIIIIIIIIIIIIIIIIHIIIIIIIIIIIIIIIIIIIHIIHIIIIIIIIIIIHIIIIIHHIIIIIIIIIIIIIIIIIIIIIIIIIIIIIIIIIIHIIIIIIIIIIIIIIIIIIIIIIIHIIIIHHIIIIIIIIIIIIIIIIIIIIIIIIIIIIIIIIIIIIIIIIIIIIIIIIIIIIIIIIIIIIIIIIIIIIIIIIIIIIIIIIIIIIIIIIIIIIIIIIDDDDD
@HISEQ:969:HM2KJBCX2:2:1102:12064:13192 2:N:0:ACTATGCA
GTCGGAAATTGTCCCAACTATCCCTATTAATCATTACATCGATCCTAGAAACCAACAAAATAGAATCGGATGTCCTATTTCATTATTCCATGCTAATGTATTCAAGCGTAAGCTTGCTTTAAACACTCTAATTTTTTCAAGGTAACAGTCCTAATTCCCCATAACATCAAATAAATGACATTATGGTTCTTTAGAAGGTGAGAACCAATAAAACCAGTACATACCAAGGCATGACCGATTCCTTGATCCCGAAATTCAACTACGAGCTTTTTAACTGCAACAACTTTAATATACGCTATTGGAGCTGGAATTACCGCGGCTGCTGGCACCAGACTTGCCCTCCAA
+
@DDDDIIDHHHIHHHIGIIIHHHIHIIIIIIGHIIIHHIHHHFHEHHIIIIIHHIIIIIHIH?GHHIHHHIGHHIIIIIHHIHIIIHEHHIHHHHIIIIIHFIHIHHHHIIHHHHHIIGIIIIHHHHHIIIIIHIIIHIHHHIHHGHIIGIIHHIHIHIIIIIIHIHIIIIHIIIHIIIIIIIIIIIIIHGIIIIIIIIIIIIIIIIIIIIIHIIIIIIIIIHIIIIHIIIIIIIIIIIIIIHFIIHIIIIIIIIIIIIIIHHIGIIIIHIIIIIGIIIIIHIIIHIIIIIHHIIIIIIIIIIIIIIIIIIIIIIIIIIIIIIIIIIIIIIIIIIIIIIIDDDDD
@HISEQ:969:HM2KJBCX2:2:1102:5472:13168 2:N:0:ACTATGCA
GTCGGAAATTGTCCCAACTATCCCTATTAATCATTACCTCAGATTCCGAAGACCAACAAAATAGAACCGAGATCCTATTCCATTATTCCATGCAACATTATTCGGGCGTTACGCCTGCTTTGAGCACTCTAATTTTTTCAAAGTAAACGTACCGGTCACCTATGACACTCGGTGAAGAGCACCATAGGACAACACGATAAAGTGTTCAGTCAAGCAGTAACCACTGGCAAGTGGACCGCCTGACTCGAACTGAGATCCAACTACGAGCTTTTTAACCACAACAACTTTAATATACGCTATTGGAGCTGGAATTACCGCGGCTGCTGGCACCAGACTTGCCCTCCAA
+
DDDDDIIIIIHHIIIIIIIIGHIIIIIIIIIIIIIIIIIIIIIIIIIIIIIIIGHIIIIIIIHIHIHIIIHIIIIIIIIIHIIIIIIIIGIIHIIHIIIIIIIIIIIHHHIIIIIIIIIIIIIIIIIIIIIIIIIIIHIIIIIIIIIIIIIHIIIIIIIIIIIIIHIIIIIIIIIIIIIIIIIIIIIIIIIIIIIIIIIIIIIIIIIIIIIIIIIIIIIIIIIIIIIIIIIIIIIIIIIIIIIIHIIIIIIIIIIIIIIIIIIIIIIIHIIIIIIIIIIIHIHFIIIIIIIIIHIIIIIIIIIIIIIIIIIIIIIIIIIIIIIIIIIIIIIIIHIIIIIIIDDDDD
@HISEQ:969:HM2KJBCX2:2:1102:19060:13729 2:N:0:ACTATGCA
GTCGGAAATTGTCCCAACTATCCCTATTAATCATTACGTGATCCTAGAAACCAACAAAACGGAACCACTGTCCTATTTCATTATTCCATGCTAATGTATTCAAGCAAATTAATGCCTGCTTTAAACACTCTAATTTTTTCAAAGTAAAAATTCTAGTTCATTGAGACACCCATTAAGAACATCAACAATTCACCAGAAGGTGAGAAATTGGCTACACCAGTTCATGCCCCTTAAGGCACGACCGATGCATCAATTCCGAAATTCAACTACGAGCTTTTTAACCGCAGCAACTTTAATATACGCTATTGGAGCTGGAATTACCGCAATGGCTGCCAACACCAGACTTGCCCTCCAA
+
DDDDDIIIIIIIHHHHIIIIHIIIIIIIIIIIIIIIIIIIIIIIIIHIIIHIIIIIIIHIHHHHIIIIIIIIGIIIIIHHIIIIIIIIIIIIHGHHIIIIHFHIIIIIIIIIIHIIIIIIIIIHIIIIIHHIIIIIHIIIIIIHHIHIIIIIIHIIIIIIIIIHHHIIHIIIHIIIIIIIIIIIHHIIIIIIIHIIIIIIIIIHIIIIIIIIIIHHIIIIIIIIIHHGFIIIIIIIIIIIIIIIIIIIIIIIHHHIIIIIIIIIIIIIIIIIIIIIIIIIIIIIIIIIIIIIIIIIIIIIIIIIIIIIIIIIIIIIIIIIIIIIIIIIIIIIIHIIIIIIIIIIIIIIIIDDDDD
@HISEQ:969:HM2KJBCX2:2:1102:6657:14101 2:N:0:ACTATGCA
GTCGGAAATTGTCCCAACTATCCCTATTAATCATTACATCGATCCTAGAAACCAACAAAATAGAATCGGATGTCCTATTTCATTATTCCATGCTAATGTATTCAAGCGTGAGCCTGCTTTAAACACTCTAATTTTTTCAAGGTAACAGTCCTAATTCCCCGTGACACCAAATTAATGGCATTACGGTTCTTTAGAAGGTGAGAAATCAATAATATCAGTACATACCAACGGCATGACCGAAACATTGATCCCGAAATTCAACTACGAGCTTTTTAACTGCAACAACTTTAATATACGCTATTGGAGCTGGAATTACCGCGGCTGCTGGCACCAGACTTGCCCTCCAA
+
DDDCDHHIIIIIIIIIIIIIIIIIIIIIIHIIIIIIIIIIIHIIIIIIIIIIIIIIIIIHIIHIHIIHHIHHIIIIHGHIIIIIIHIHIIIIGIIIIIIIIHIIHHIFHIIIHIIIIIIIIIHIIIHIHIIIIIIIIHFHHIHIIGIHFHIIIIIIIIIIIIHHHHIHHHGHIIHICHF?HIHGHGGIIIIIIIIHIIIIIHHIIIEHHHHHHFHHHHHIIHHHGIIIHHIHGHHHGIIHIHHIIGGIIHIIHIIIIIIIIHEHHHIIHIIIIIHIIIIIIIIIIIIIIHIIIIHIIIIIHHIIIIIIIIIIIIIIIIIIIIIIIIIIIIIIIIHIIIIIIIDDDDD
@HISEQ:969:HM2KJBCX2:2:1102:1750:14223 2:N:0:ACTATGCA
GTCGGAAATTGTCCCAACTATCCCTATTAATCATTACGTCAATCCTAGAAACCAACAAAATAGGTTTGAACGTCCTATTTCATTATTCCATGCTAATGTATTCAAGCGATTGCCTGCTTTAAACACTCTAATTTTTTCAAAGTAACAGTCCTGTTTCCCTGCAACACCAAATTAATGACATTACAGTTCTTCAGAAAGGAGGAATCACCGAGACCAGTTCATACCAGTGGCACGACCAGCCTGCTGACCCCGAAATTCAACTACGAGCTTTTTAACTGCAACAACTTTAATATACGCTATTGGAGCTGGAATTACCGCGGCTGCTGGCACCAGACTTGCCCTCCAA
+
DDBBAHIHI@HHEHFCGHFHHEDGHIIHHIIIHIEHHD<DCDFGHHEFHEGHFHHHEHI?EC11<<@CCFGHEHICHHG@G?FCHE@CGHH1<DEGHE@FECHHHGHIIHHHIHEEG@HHCHCBCHHHHI?GHFEBE8FHIHHHCAHCFEHHHHB<HIHHF<D?G@HFCHHHEHHGDC?F@EHCDFCDCCHHEHEFHHHIIHHH?HHHHHHFCE<HHGCGHGEFCHHGHIHHIFFEHHHEEGIHFHH<DHHHEHHCGF<@GFHEG@GCEIHGCC<@HIHCIIHFC1HEGCHEG<C@HHHHIHHEHCEIHHHGCF<CCDIHCHHEHGHHHIHEC<C@CHIHEDDDAA
@HISEQ:969:HM2KJBCX2:2:1102:19203:14743 2:N:0:ACTATGCA
GTCGGAAATTGTCCCAACTATCCCTATTAATCATTACGTCGATCCTGGAAACCAACAAAATAGAATCAAACGTCCTATTTCGTTATTCCATGCTAATGTATTCAAGCGTGAGCCTGCTTTAAACACTCTAATTTTTTCAAAGTAACAGTCCTGATTCCCCATGACACCAAATTAATGACATCATGGTTCGTCAGAAGGTAGGAATCAATAATACCAGTACGTACAATAGCACGACCAATAAATTGATCCCGAAATTCAACTACGAGCTTTTTAACTGCAACAACTTTAATATACGCTATTGGAGCTGGAATTACCGCGGCTGCTGGCACCAGACTTGCCCTCCAA
+
DDDDDIIIIIIIIHIIIHIIIIIIHIIIIIIIIIIIIIIIHIIIIHEHHHIIIIIIIIIIIIIHIIIIIIIGHHIIIIIIIIIIIIIHHIIIIIIHIIIIHHHHHGIIIIIHHIIIIIIIHIIHIIIHIHIHGIIIIIIIIIHIIIIIIIIHHHHIIIIIIIHIIIIIIIIIIIIIIIIIIIIIIIIIIHIIIIIIIIIIIIIIHIIHIIHHIIIIIIIIIIIIIIIIIIIIIIIIIIIIIIIHIIIIHIIIIIIIIIIIIIIIIIIIIIIIIIIIIIIIIIIIIIIIIIIIIIIIIIIIIIIIIIIIIIIIIIIIIIIIIIIIIIIIIIIIIIIIIIIIDDDDD
@HISEQ:969:HM2KJBCX2:2:1102:16905:13812 2:N:0:ACTATGCA
GTCGGAAATTGTCCCAACTATCCCTATTAATCATTACCTCGACTCCGAAAGCCAACGAAATAGAACCGAGGTCCTATTCCATTATTCCATGCACTAATGTTCAGGCTGTAGCGCCTGCTTTGAGCACTCCAATTTTTTCAAAGTAAACGTGCTGGCCACTCATGGCACTCGGTTAAGAGAACCATAAACGAACCAGCAAGATCGTCCGGGCAAACAGTAAACGCCGCAAGGCGCACCGCTCGCCCGAAACCGAGATCCAACTACGAGCTTTTTAACCGCAACAACATTAATATACTCTATTGGAGCTGGAATTACCGCGGCTGCTGGCACCAGACTTGCCCTCCAA
+
BDD@@HIHIIIIIIIIIIIIHIHIIIIHIIIIHIIIIIIHIIIGHGHHHIIGHIIIIIIGIIHHHIICHCCEHGHHIHIIIIIIIIIIIIGFCHHIIIIIIIIHIHIIIHIHIIIIIIIIIIIIIHIIIIIHIIIHHIIIIIIIIIIIIHIHIIIIIHHIHIIIIIIHIIIIHIIIIIIIIIIIIIIIIIIIIIIIIIIIIGIIHIIIIIIIIIIIIHHHHIIIIIIIIIIIIIIIIII>IIIHGIIIIIIIIIIIGIIIIIIIIIIIIIIIIIIIIIIIIIIIIIIIIIIIIIIIIIHIIIIIIIIIIIIIIIIIIIIIIIIIIIIIIIIIIHIIIIIIIDDDDD
@HISEQ:969:HM2KJBCX2:2:1102:17843:15025 2:N:0:ACTATGCA
GTCGGAAATTGTCCCAACTATCCCTATTAATCATTACGTCAATCCTAGAAACCAACAAAATAGGATCAACGTCCTATTTCATTATTCCATGCTAATGTATTCAAGCGCGAGCCTGCTTTAAACACTCTAATTTTTTCAAAGTAACAGTCCTGATTCCCCACCACACCAAATTAATGACATGATGGTTCGTCAGAAGGTAGAAATCAGTAACACCAGTACGTACCGAAGGCACGACCAGCGTACTAATCCCGAAATTCAACTACGAGCTTTTTAACTGCAACAACTTTAATATACGCTATTGGAGCTGGAATTACCGCGGCTGCTGGCACCAGACTTGCCCTCCAA
+
DDDDDIIIIIGIGHIIIIIIIHHIIIHIIIIIIIIIIIIIIIIIIIIIIIIHHHIIIHIIHEHHGIIIIIIIIIHIIIIIIIIIIIIHGHHEHHCHHIIIHHHIHIIIIIHIIHHIGHIIIIIIIIIIIIIIGIIHHIIHIIIIIIHHIIIHHHIIIIHHFHIHFHIIIIHIIIIIHIIIIIIIIIIIIIIIIIIIIIIIIIIIIHIIIIIIIIIIIIIHIIIIIIIIGIIIIIIIIIIHHHHIIHIIIIIIIIIIIIIIHHIIIIIIIIIIIIIIIIIIIIIIIIIIIIIIIIIIIIHHD1IIIIIIIIIIIIIIIIIIIIIIIIIIIIIIIIIIIIIIDDDDD
@HISEQ:969:HM2KJBCX2:2:1102:9461:15328 2:N:0:ACTATGCA
GTCGGAAATTGTCCCAACTATCCCTATTAATCATTACGGTGATCCTAGAAACCAACAAAATAGAATCATGCCGTCCTATTTTATTATTCCATGCTAATGTATTCAAGCAAAATGCCTGCTTTAAACACTCTAATTTTTTCAAAGTAAAGGTCCTGGTTCCCCGCGACACCCAATTAAGGGCATCGCGGTTCTCCAGAAGGTGAGAAATTGACTACACCAGTTCATACCCCTTAAGGCACGACCGATGTGTCAATCCCGAAATTCAACTACGAGCTTTTTAACTGCAACAACTTTAATATACGCTATTGGAGCTGGAATTACCGCGGCTGCTGGCACCAGACTTGCCCTCCAA
+
DDDDDIIIIIIIIIIIIIIIIIIIIIIIIIIIIIIIIIIIIIIIIIIIIIIIIIIIIIIIIIHIIIIIIIHHIIIGHIIIIIIIIIIHHHHHHHIIIIIHHFHIIIIIIIIIIHIIIIIIIIHIIIHIIIIIIIIIIIIIIHHIIIIIIIIHIIHHHIIHIIIIIIIIIHIIIIIIIIIIIIIIIIIIIIIIIIIIIIIIIIIIIIIHIIIIIIIIIIIIIIIIIIIIIIIIIIIIIIIIIIIIIIIIIIHIIIIIIIIIIIIIIIIIIIIIIIIIIIIIIIIIIIIIIIIIIIIIIIIIIIIIIIIIIIIIIIIIIIIIIIIIIIIIIIIIIIIIHIIIIIIIIIIDDDDD
@HISEQ:969:HM2KJBCX2:2:1102:2801:15022 2:N:0:ACTATGCA
GTCGGAAATTGTCCCAACTATCCCTATTAATCATTACGTCGATCCTAGAAACCAACAAAATAGGTTCGATCGTCCTATTTCGTTATTCCATGCTAATGTATTCAAGCGCGAGCCTGCTTTAAGCACTCTAATTTTTTCAAAGTAAAGGTCCTGGATTGCGAACCCAACCCAGTAAAGGGCAGGAACGTTCTCCAGGAAGATGGTAAGCGCGCATCGGCACTCACACACGATACCGTGGCGGGCCAAGCGCACTATACCAGAAATCCAACTACGAGCTTTTTAACTGCAACAACTTTAATATACGCTATTGGAGCTGGAATTACCGCGGCTGCTGGCACCAGACTTGC
+
DDDDDIIHIIIHIIIIIHIIIIGIIIHIIIIIIIIIHIGHIIIIIIIIIIIIIIIIEHFHHIIIIIIIGIHHIIIIIIIHIIIIGIHHIIIGGIHHIIIHIIIHIIFIIIHIIIIIIIIIHIIIIIIIIIHGHIIHIIIHIIHIIIIIIIIIIHHIIIIIIIHIIIIIIIIHIIIIIHHIIIIIHHHIHIIIIIIIIIIIIIIHIIIIIIIIIHIHIHIHHIIHHIHIIIIIIIIHIIIIIIIHHEHIIIIIIIIIIIIIIIIIIIIIIIIIIIIIIIIIIIIIIIIIIIIIIIHHHIIIIHIIIIIIIIIIIIIIIIIIIIIIIIIIIIIIIHIIHHIIIIDDDDD
@HISEQ:969:HM2KJBCX2:2:1102:2054:15597 2:N:0:ACTATGCA
GTCGGAAATTGTCCCAACTATCCCTATTAATCATTACGTCAATCCTAGAAACCAACAAAATAGGATCGAACGTCCTATTTCATTATTCCATGCTAATGTATTCAAGCGTTAGCCTGCTTTAAACACTCTAATTTTTTCAAAGTAACAGTCCTGTTTCCCTGCAACACCAAATTAATGGCATTACAGTTCTTCAGAAAGGAGGAATCAGCGAAGCCAGTACATACCAGTGGCACGACCAACCTGCTGACCCCGAAATTCAACTACGAGCTTTTTAACTGCAACAACTTTAATATACGCTATTGGAGCTGGAATTACCGCGGCTGCTGGCACCAGACTTGCCCTCCAA
+
DDDDDIIIIIIIIIIIIIIIIIIIIIIIIIIIIIIIIIIIIIIIIIIIIIIIIIIIIGHIIIHHHIIIIIIIIHIIHIIIIHHIIHIIIIIIIGIIIIIIIIIIIIIIIIIIIIHIIIIIIIIIIIIIIIIHHHIIIIIIIIIIIIIHHIIIIIIIIIHIHIIIIIIIIIHIIIIIIIIIIIIIIIIIIIIIIIIIIIIIIIIIIIIIIIIIIIIIIIIIIIIIIIIIIIIIIIIIIIIIIIIHFIIIIIIIIIIIIIIIIIIIIIIIIIIIIIIIIIIIIIIIIIIIIIIIIIIIIIIIIIIIIIIIIIIIIIIIIIIIIIIIIIIIIIIIIIIIIIIIIDDDDD
@HISEQ:969:HM2KJBCX2:2:1102:5043:15954 2:N:0:ACTATGCA
GTCGGAAATTGTGCCAACTATCCCTATTAATCATTACGGTGATCCTAGAAACCAACAAAATAAAACCATGCCGTCCTATTCTATTATTCCATGCTAATGTATTCGAGCAAAATGCCTGCTTTAAACACTCTAATTTTTTCAAGGTAAAGGTCCTGGTTCCACATGACACCCAATTAAGGACATCATGCTTCTCCAGAAGGTGAGAAATCAACTGCGACAGTTCATACCCCTTAAGGCACGACCATCACGTCAATCCCGAAATTCAACTACGAGCTTTTTAACTGCAACAACTTTAATATACGCTATTGGAGCTGGAATTACCGCGGCTGCTGGCACCAGACTTGCCCTCCAA
+
<<B00<CDFHH11<1<DEHH1<11<@@@GFFCFC@<C10D11D11<F11<11<C1E1C@CDH1DF@CHH1@GHHH<@1<11<<1DHH@<1<D1<CHF?11DCG8HHFCFEHFB>D?EA1C3IHHFB<BB1<<@@FHFF?HHFE@8EBGEHG1HECFG0HIHHHIHHGDFIHGGD@IIHGIFHHGEB//GCCHCFF>CEGCGHIIIIHE?D0HHEEE@EHCFCHFHHDHGHHGEGBC.IHHHIHFC;IGGIHHDHH<IHHHHCIGIHIIHIIHHHCIHHEHHHHCEIHIIIHHG?FEF0CIIHHG?HGIIIHHHFFHHHDH??HHIIHIGIIIIIIHGEHHIHIIHIIDDDAD
@HISEQ:969:HM2KJBCX2:2:1102:20097:16024 2:N:0:ACTATGCA
GTCGGAAATTGTCCCAACTATCCCTATTAATCATTACTTCAGTCCTAGAAACCAACAAAATAGAACCGAAGTCCTAAATTATTATTCCATGCTAATGTATTCAAGGCATAAGCCTGCTTTAAACACTCTAATTTTTTCAAAGTAATAGAGCTAGATCGCGACGACAGCCCAGTGAAGGGTGCCGCCGTTTTCTAGCAGGATGGCAGACGCGCGCCAGCACTCACACTCGTAACCGAGGCGGGCCAGGTGCGTCAAACCAGAAATCCAACTACGAGCTTTTTAACTGCAGCAACTTTAATATACGCTATTGGAGCTGGAATTACCGCGGCTGCTGGCACCAGACTTGCCCTCCAA
+
DDDCDIIIIIIIIGHHHIIIIIIGHHIHHIIIIIIIIIIIGEEIIHIHIHIIHIIIHGHHHIIHIIGHIHHHHHIIIIIIHEHHHHIHHHGCHHIIHIGHIGFHHCHHIIIIHIIIIIHHIHIIHIIIIHHHHHIIHCHHIIHIIGGHIIIHHG@GHIHICDGEHHIHGIIHHHIIIIIHHHHIIIIIIIHHGIHHIIHIIIGIIHHHIIIIIIHIIIIIIIHIIIHIHHHIGIIIHIIIIIIIIIIIHIIHHHHIHHHIIHHFHFIIIIHIIGIHIIIHHHFHIIIIIHHFIIIIIIIHIIIHGHHFFIIIIIIIIIIIIIIIIIIIIIIIIIIHIIIHIIIIIIIHIDCDDD
@HISEQ:969:HM2KJBCX2:2:1102:2329:16069 2:N:0:ACTATGCA
GTCGGAAATTGTCCCAACTATCCCTATTAATCATTACGGTGATCCTAGAAACCAACGAAATAGAATCAGTCCGTACTATTTCATTATTCCATGCTAATGTATTCAGACGATAGTCTGCTTTAAACACTCTAATTTTTTCAAAGTAACAGTCCTGATTTCCCATCACACCAAATAAATGGCATGAAAGTTCCTCAGAAGGTAGAGATCCATCTCACCAGTGCAGACAATTAAGCCTGACCAATGGGTAGACCCCGAAGTTCAACTACGAGCTTTTTAACTGCAACAACTTTAATATACGCTATTGGAGCTGGAATTACCGCGGCTGCTGGCACCAGACTTGCCCTCCAA
+
D<<BB?<<<11<DHH@10<<GH1<<C<<<1FF1<C1<<0<<1<D1D111<D@G1C<GC@C1DHH?CHHHHHH0<10<1111D<FH@1<F<1<DCG11<HFGCGHGFHHGEHHHFHHHFD?HF<6F<HHHGA87<B<GHIF<<7@EHEFC<CHHIFEHHIIHE7CEHHHGEE8CF0FGHHHHF#F#HHIHHGC?C@9CEH@IHIHHGHIHHIIIHDCHEEHIHHIIFIHHGHCEHFHHHHHHHHFCBDE?FHEHHF<C<CIHIIIHIHCEG@C@HHHGGFCEEHHHHG1FEGHHEEHE?HHHHHHHG<CEEECEEHEHDHIHEFG@C@@IHFGG@GFE1HHIIIDDD?@
@HISEQ:969:HM2KJBCX2:2:1102:3038:17210 2:N:0:ACTATGCA
GTCGGAAATTGTCCCAACTATCCCTATTAATCATTACGGTGATCCTAGAAACCAACGAAATAGAATCAGTCCGTCCTATTTCATTATTCCATGCTAATGTATTCAGACGATAGTCTGCTTTAAACACTCTAATTTTTTCAAAGTAACAGTCCTGATTTCCCATCACACCAAATAAATGGCATGAAAGTTCCTCAGAAGGTAGAGATCCATCTCACCAGTGCAGACAATTAAGCCTGACCAATGGGTAGACCCCGAGGTTCAACTACGAGCTTTTTAACTGCAACAACTTTAATATACGCTATTGGAGCTGGAATTACCGCGGCTGCTGGCACCAGACTTGCCCTCCAA
+
DDDCDIIIIIIIIIIIIIIIIIIIIIIIIIIIIIIIIIHIIIIIIIIIIIIIGIIIIIIIIIIGIIIHHHIGIHIHHIIIIIIIIIIIGIGIIIIIIIIIIIHIIIIIIIIIIIIIIIHHIIIIIIIIIIIIIIIIIIIIIIIIIIIIIIIIIIIIIIHIIIIIIIIIIIIIIIIIIIIIIIIGIIIIIIIIIIIIIIIIIIIIIIIIIIIIIIIIIIIIIIIIIIIIIIIIIIIIIIIIIIIIHGDIIIIIIIIIIIIIIIIIIIIIIIIIIIIIIIIIIIIIIIIHHHIIIIIIIIIIIIIIIIIIIIIIIIIIIIIIIIIIIIIIIIIIIIIIIIIIIIIDDDDD
@HISEQ:969:HM2KJBCX2:2:1102:17872:16008 2:N:0:ACTATGCA
GTCGGAAATTGTCCCAACTATCCCTATTAATCATTACGGTGATCCTAGAAACCAACGAAATAGAATCAGTCCGTCCTATTTCATTATTCCATGCTAATGTATTCAGACGATAGTCTGCTTTAAACACTCTAATTTTTTCAAAGTAACAGTCCTGATTTCCAATCACACCAAATAAATGGCATGAAAGTTCCTCAGAAGGTAGAGATCCATCTCACCAGTGCAGACACCTAAGCCTGACCAATGAGTAAACCCCGAAGTTCAACTACGAGCTTTTTAACTGCAACAACTTTAATATACGCTATTGGAGCTGGAATTACCGCGGCTGCTGGCACCAGACTTGCCCTCCAA
+
DDDDDIIIIIIIHIIIIIIIIHIIIIIIIIIIIIIIIIIIIIIHIIIIIIIHIIIIIIIIIIIHIIIIIIIIIIIIIIIIIIIIIIIIIHIIIIIIIIIIIHIIIIIIIIIIIIIIIIIIIIIIIIIIIHIIIHIIIIIHIIIIIIIIIIIIIIIIIIIIIIIIIIIIIIIIIIIIIIIIIIIIIIIIIIIIIIIIIIIIIIIIIIIIIHIIIIIIIIIIIIIIIIIIIIIIIIIIIIIIIIIIIHHIIIIIIIIIIIIIIIIIIIIIIIIIIIIIIIIIIIIIIIIIIIIIIIIIIIIIIIIIIIIIIIIIIIIIIIIIIIIIIIIIIIIIIIIIIIIIIIIDDDDD
@HISEQ:969:HM2KJBCX2:2:1102:16548:16922 2:N:0:ACTATGCA
GTCGGAAATTGTCACAACTATCCCTATTAATCATTACGGTGATCCTAGAAACCAACAAAATAGAACCATGCCGTCCTATTCTATTATTCCATGCTAATGTATTCGAGCAAAAATGCCTGCTTTAAACACTCTAATTTTTTCAAGGTAAAGGTCCTGGATCCGCAAGACACCCAATAAAGGACATCAAGTTTCTCCAGAAGGTGAGAAATCAACAGTAACAGTTCATACCCCTTAAGGCATGACCGTCACGTCAATCCCGAAATTCAACTACGAGCTTTTTAACTGCAACAACTTTAATATACGCTATTGGAGCTGGAATTACCGCGGCTGCTGGCACCAGACTTGCCCTCCAA
+
0DDBDIHHEHHIIIIHHHHHH1DHEEEHIIEHIC<FFE@HHHEFGHGCHHIEC?GEGEHHHIGHHH1CF1<@CDEHGHEHHCHG?GEGGHHIGIHHHHGHH1DEFGHHHHEHHCDCIIHHFHGHHGHIHHHGHHEFHGFEFIIHHHHHHHHIHIHEHDDHIIIIIHHHHF?GIIIIIIIHHEHFHHIIIIHHHHHIGIHHIHIIIIHHFHIHFIIIHHIIHGIIIHGHIHIIHIIIHHHIIIIHGIHHGIHDIIIIGIIIIIHIIIIIIHIHIGIIIIHIIHIIIIIHHFFCIIIIIIIIHIIIIIIIIHHHHHHHIIIIIIIHHIIIIHIIIHIIIIIIIHHIIHHHD@@D@
@HISEQ:969:HM2KJBCX2:2:1102:20098:17391 2:N:0:ACTATGCA
GTCGGAAATTGTCCCAACTATCCCTATTAATCATTACGTCGATCCTAGAAACCAACAAAATAGAATCAAACGTCCTATTTCATTATTCCATGCTAATGTATTCAAGCGCGAGCTTGCTTTAAACACTCTAATTTTTTCAAAGTAACAGTCCTGATTTCCCGCGACACCAAATTAATGACATCGTGGTTCGTCAGAAGGGAGAAACCAATAATGCTAGTACGTACAAAGTACGACCGACATATTAGTCCCGAAATTCAACTACGAGCTTTTTAACTGCAACAACTTTAATATACGCTATTGGAGCTGGAATTACCGCGGCTGCTGGCACCAGACTTGCCCTCCAA
+
DDDDDIIIIIIIIIIIIIHIIHIIIIIIIIIIIIIIIIIIIHIEHIIIIIIIIIIIIIIGIIIIIIIIIIIIHIIIIIIIIIIIIIHIIIIIHIIIIIIIIIIIIIIIIIIIIIIIIIIIIIIIIIIGIIIHHIHIHIIIIIIIIIIIHIIIIIIIHIIIHIIIIIIIIIIIIIIIIIIHIIIIIIIIIIIIIIIIIIIIIIIIIIIIIIIIIIIIIIIIHHHIIIIIIIIIIIIIIIIHHIHIIIIIIIIIIIIHIIIHIHIIIIIIIIIIIIIIIIIIIIIHHHHIIIIIHIIIIIIIIIIIIIIIIIIIIIIIIIIIIIIIIIIIIIIIIIIIIIIDDDDD
@HISEQ:969:HM2KJBCX2:2:1102:15180:17199 2:N:0:ACTATGCA
GTCGGAAATTGTCCCAACTATCCCTATTAATCATTACGGTGATCCTAGAAACCTACAAAATAGAACCATGCCGTCTTATTTTATTATTCCATGCTAATCTATTCAAGCACAAGCCTGCTTTAAGCACTCTAATTTTTTCAAGGTAATAGCTCTGCTTCCCCAACGCATTAACTTAATAGCATGCTGGTTATTCAGAAGGTAGGAATTCATCAGGCCAGTGCGGACAGTGAAGCCCGACCAACCGACAAACTCCGAAATTCAACTACGAGCTTTTTAACTGCAACAACTTTAATATACGCTATTGGAGCTGGAATTACCGCGGCTGCTGGCACCAGACTTGCCCTCCAA
+
DBBB@HHDGH111<1<C0<<11<1CC1FE@C<@GH?1D01<<CC?@1<<FG1<11111DHHICHEF1DE1<1/<<11D1CCD11<DF1<<C1<1<1<CHF<1EHIHHC2HF<71H@<FFCIHG8GHHIIIHGDCHCG??@CAHCHIH8HHH?EHHE:<??CHGE6BB$DGD@DGGHIIEHHHHGG@FF/F<@EHHHFEECHHEHHHEEHEFHHHFCC/<CH=HHECEGFGCED?<CE?<IHCE@FCCD<B@EC@@HH@EF?DE@FD1<1E<@@1@HDIIIHHHHIHG@?EHGHHHEHHHHIHHHFG@H@DCIIIIIHDHIHEHHGCEEHEHHEHFCEHCC<CHDDDDB
@HISEQ:969:HM2KJBCX2:2:1102:20148:18112 2:N:0:ACTATGCA
GTCGGAAATTGTCCCAACTATCCCTATTAATCATTACGGCGGTCCTAGAAACCAACAAAATAGAACCGCACGTCCTATTCTATTATTCCATGCTGTAATATTCGAGCAAAGGCCTGCTTTGAACACTCTAATTTTTTCAAAGTAAAAGTCCTGGTCCCCAACACACCCAGTGAAGGGCATGCGGTTCTCCAGAAGAAAAGGCCCGGCCGGACAAGTGCACGCGGTGAGGCGGACCTGCCAGCCAGGCCAAAGGTTCAACTACGAGCTTTTTAACTGCAACAACTTTAATATACGCTATTGGAGCTGGAATTACCGCGGCTGCTGGCACCAGACTTGCCCTCCAA
+
DDD@@HHIIGIHHHECFHHIIIGIEHHHIIIFEHHIIHEDHIHHHIHIHHIHHECDHIHEHCGHH?@CFHEDFHCHHIIEHHHHIHE<CHHIHHIIIICGHGEEEHHIGHE?@EGHECHHIGHG@B10@D@<0HFHHFIHHH0GCGF9BE8D//<HEHCCFHHHEHH@HHGHHFEFHGIHCHEIIHF:HEEHCHFHHG=HHD?GHC/IHFE>HGIIHBFC<@HHAEG@HHEIFFECHGED1G<HHHE/HHH@HEEEFG@EFDIHHCEIHEHGCHEIIFIIHGC@1CEFHECHDHHFHHHEIHIHEIIIIIHIHHHDIHHIHGEHHIIIHHGCHHIIIIID@DDA
@HISEQ:969:HM2KJBCX2:2:1102:10197:18908 2:N:0:ACTATGCA
GTCGGAAATTGTCCCAACTATCCCTATTAATCATTGCTCACAAATCCAAAAACCAACAAAATACGATAAACGAGCCCTAACTTATTATTCCATGCTAATGTATTCATAACTAACCGCCTGCTTTAAACACTCTAATTTTTTCAAAGTAAAGGTCCTGGATTGCGAACCCAACCCAGCAAAGGGCAGGAACGTTCTCCAGGAAGATGGTAAGCGCGCATCGGCACTCACACACGAAACCGTGGCGGGCCAAGCGCACTATACCAGAAATCCAACTACGAGCTTTTTAACTGCAACAACTTTAATATACGCTATTGGAGCTGGAATTACCGCGGCTGCTGGCACCAGACTTGCCCTCCAA
+
DDDDAIIIIIHIIHIHHIIIIHIIIIIIHHHIIHHIHIHIIIIHIIIIIIIIHHIIHHHHIIIIHIIIIHIIIIGIHHIIIHHHIHIHIIIIIICHIIIIHFEHGHIIIIIIIIGIIIIIIIIIIIIIIIHHIHIIHIIIIIIIIIHHHIIIIIIIIIIIIIIIIIIIIFIIHIIIIIIIIHIIIIIIIIIIIIHIIIIIIIIIIIHIIIIIIIIIIIIIIIIIIIIIIIIIHHIIIIIIIIIIIIGIIIIIIIIHGIIIIIIIIIIIHIIIIIIIIIIIIIIIIIIIIIIIIIIHIIIIIIIIIIIIIIIIIIIIIIIIIIIIIIIIIIIHIIIIIIIIIIIIIHIIIIIIIDDDDD
@HISEQ:969:HM2KJBCX2:2:1102:20951:19318 2:N:0:ACTATGCA
GTCGGAAATTGTCCCAACTATCCCTATTAATCATTACGTCAATCCTAGAAACCAACAAAATAGGATCAAACGTCCTATTTCATTATTCCATGCTAATGTATTCAAGCGTTAGCCTGCTTTAAACACTCTAATTTTTTCAAAGTAACAGTCCTGTTTCCCTGCAACACCAAATTAATGACATTACAGTTCTTCAGAAAGGAGGAATCAGCGAAGCCAGTACATACCAAAGGCACGACCAACCTGCTAACCCCGAAATTCAACTACGAGCTTTTTAACTGCAACAACTTTAATATACGCTATTGGAGCTGGAATTACCGCGGCTGCTGGCACCAGACTTGCCCTCCAA
+
DDDBDIIIHHHHHIIIIHGHEIIIHHHIGHHIHHHIIIHFHHHIIHIIIHHHHHIIIIIIIIIFHHIHIIHH@HCEGEC@HHHEHFHEEHEHGHHI?ECHGGFHIHHIEG:GCGCGHHFEFHIIHHHGHHHIHHHHIIIIICGHHHHHHHEHEHFHFHIHIIIHHGHHHIHHFHHE<FEC/DHHI/F<@?HFHHHHGEFGGFHHHIHIHHEHII<EHHGCFHEEHGCGHIHHHEED:@HE(FCEDDHHC/F?C1?EHEHHHGFGCCHHEHHHECCHCEEE@EGC?CFGGHHEHHHHHCEHGHHEGIIHIHIHDHHHDHIIIIIIIHHECGIHHEIIIHDDFBDDD<
@HISEQ:969:HM2KJBCX2:2:1102:17226:19330 2:N:0:ACTATGCA
GTCGGAAATTGTCCCAACTATCCCTATTAATCATTACGGTGGTCCTGAAACCAACAAAATAGAACCACAACGTCCTATTCTATTATTCCATGCTAATCTATTCAAGCACAAGCCTGCTTTAAGCACTCTAATTTTTTCAAGGTAATAGCTCTGCTTCCCCAACGCACTAACTTAATAGCATGCTGGTTATTCAGAAGGTAGGAATTCATCAGGCCAGTGCGGACAGTGAAGCCCGACCAACCGACAAACTCCGAAATTCAACTACGAGCTTTTTAACTGCAACAACTTTAATATACGCTATTGGAGCTGGAATTACCGCGGCTGCTGGCACCAGACTTGCCCTCCAA
+
DDDDDIHHIIIIIIIIIIIIIIIIIIIIIGIIIIIIIIIIIIIIIIIIIIIIIIIIIEHHIHIHIIIIHIIIIIIIIGIIIIIIIHHIIIIHHHIIIIIIIIIIIIIIIIIIIIIIIHHIIIIIIIIIIIIIHIIIIIIIIIIIIIIIIIIIIIIIIIIHHIIIIIIIIIIIIIIIIIIIHIIIIIIHHHHHIIIIIIIIIIIIIIHIIIIIIIIIIIIIIIIIIIIIIIIIIIIIIIIIIIIIHFIHIIIIIIIIIIIIIIIIIIIIIIIIIIIIIIIIIIIIHIIIIIIIIIHIIIIIIIIIIIIIIIIIIIIIIIIIIIIIIIIIIIIIIIIIIIIIIIDDDDD
@HISEQ:969:HM2KJBCX2:2:1102:19560:19364 2:N:0:ACTATGCA
GTCGGAAATTGTCCCAACTATCCCTATTAATCATTACGGTGATCCTAGAAACCAACGAAATAGAATCAGTCCGTCCTATTTCATTATTCCATGCTAATGTATTCAGACGTTAGCCTGCTTTAAACACTCTAATTTTTTCAAAGTAACAGTCCTGATTTCCAATCACACCAAATTAATGACATGAAAGTTCCTCAGAAGGTAGAGATTTATCTCACCAGTACAGACAATTAAGCCTGACCAATGGGTAAACCCCGAAGTTCAACTACGAGCTTTTTAACTGCAACAACTTTAATATACGCTATTGGAGCTGGAATTACCGCGGCTGCTGGCACCAGACTTGCCCT
+
ADDDDIIIIIHIIHHIIGIIIIIIIIIIIIHIIIIIIIIHHH?HHIIIIIIIHGHIIIHIIIIIIIIHFHIGHIIDHIIHIHIIIIIIHIIHE@IIHIIIIIHHIIGIHHHHIHHHIIHIIHHHHIIIHIHHHHHHIHIHIIIIIIIIHHIHHIHIHIEHIHHIIHIHGHIIIIIIHIIIIHIIIIIIIIIIIIIIIIHIHIHHHIIIHHHHIIIIIHIIHIHI<HGIHIIIIIIIIIIIHGCFHFHIIIIIIIIIIIIIIIIIIHHIIIIIIIHIHHHIIIIIIHHHIIIHHIHIIIIIIIIIIIIIIIIIIIIIIIIIIIIIIIIIIIIIIIIIHIIDDDDD
@HISEQ:969:HM2KJBCX2:2:1102:8172:19493 2:N:0:ACTATGCT
GTCGGAAATTGTCCCAACTATCCCTATTAATCATTACGGTGGTCCTAGAAACCAACAAAATAGAATCATCCGTCCTATTTTATTATTCCATGCTAATGTATTCAAGCAAAATGCCTGCTTTAAACACTCTAATTTTTTCAAAGTAAAGGTCCTGGTTCCTCGCGGCACCCAATTAAGGACATCGCGGTTCTCCAGAAGGTGAGAAATTGACTACACCAGTTCATACCCCTTAAGGCACGACCGATGTGTCAATCCCGAAATTCAACTACGAGCTTTTTAACTGCAACAACTTTAATATACGCTATTGGAGCTGGAATTACCGCGGCTGCTGGCACCAGACTTGCCCTCCAA
+
ADDCCIGCGEHIIIIIHHHHIHHHIIHHHIIIIIIIIIHIIIIIIIIIIIIIIIHHHIHHIIIHHIIIIIIIHHHIIIIIHHIIIIIIHIIIIHIIIHHHIHHIHHHHIIIIHIIIHHIIIHGIIIGHHIFHHHIEHHHGFHIIIIHEHHHHIHHCIHHIIHHGHIHEHIHHHHIIHIHIIIIIHIIIHHIHHEHIHGHFIHHIIIIIHHGHHHIIIIIIHIIHHDHIIIIHIGIHHIIHIHIHIHIGGHIHDHHIIHIIIIIIIIIIHHIIIIIHHHHHIIHIIIIIIIHIIIIIIIIIIHGHIIIIIIIIIIIIIIIIIIIIIHIGIIIIGIIIIIIIIHIIIIDDDDD
@HISEQ:969:HM2KJBCX2:2:1102:17686:20111 2:N:0:ACTATGCA
GTCGGAAATTGTCCCAACTATCCCTATTAATCATTGCTCACAAATCCAAAAACCAACAAAATACGATAAACGAGCCCTAACTTATTATTCCATGCTAATGTATTCATAACTAACCGCCTGCTTTAAACACTCTAATTTTTTCAAAGTAAAGGTCCTGGATTGCGAACCCAACCCAGCAAAGGGCAGGAACGTTCTCCAGGAAGATGGTAAGCGCGCATCGGCACTCACACACGAAACCGTGGCGGGCCAAGCGCACTATACCAGAAATCCAACTACGAGCTTTTTAACTGCAACAACTTTAATATACGCTATTGGAGCTGGAATTACCGCGGCTGCTGGCACCAGACTTGCCCTC
+
DADADIIIIIIIIIIIIIIIIIIIIHIIIIIIIIIIHIIIIIIIIIHIIIIHHIIIIIIHIGIIHEHIIIHHHHHIHIIIIIIIIHHIHIGIE?GHIIHHC<DCCHIIIIIIHIHIHIIIIIIIHHIIIIIIIHIIHHIHIIIIIIIHHIIIIHIIIIIIIIIIHIIIIHIIIIIIIIIIIIIIIIIIIIIIIIIIIIHIIIIHIIIIIIIIIIIIIIIIIIIIIIIIIIIIIHIIIIIIIIIIIIHIIIIIIHIIIIIIIIIIIIIIIIIIIIIIIIIIIIIIIIIIIIIIIIIIIIIIIIIIIHIIIIIIIIIIIIIIIIIIIIIIIIIIIIIIIIIIIIIIIIIIIIDDDDD
@HISEQ:969:HM2KJBCX2:2:1102:20430:20573 2:N:0:ACTATGCA
GTCGGAAATTGTCCCAACTATCCCTATTAATCATTACGTCAATCCTAGAAACCAACAAAATAGGATCAAACGTCCTATTTCATTATTCCATGCTAATGTATTCAAGCGCGAGCTTGCTTTAAACACTCTAATTTTTTCAAAGTAACAGTCCTGATTTCCCGCGACACCAAATTAATGACATCGTGGTTCGTCAGAAGGGAGAAACCAATAATGCTAGTACGTACAAAGTACGACCGACATATTAGTCCCGAAATTCAACTACGAGCTTTTTAACTGCAACAACTTTAATATACGCTATTGGAGCTGGAATTACCGCGGCTGCTGGCACCAGACTTGCCCTCCAA
+
DADDDIIIHIIHHIIIIHFIGIEEHIHIIIHIIIIHIIIHDIIHHHHHHHHIHHHHHIGIIHIFHFHEFHCHDGHIHIGIHIIIIIGHHIIIHHIIGIHIIIIIIHIIHHHIHHIIIGHEHHGGEHIIHHHIIFHHIIHHIHGHHGHIHIHEHHHHHHHIIIIIHIIHIHHIHIIIIIIHDHEHIIIIIHHHHHIIIIIIIIIIHHHIHHHIIIII<IIHGIHHHHHIIIIIIIHIIIIHHIHHFHDHHGIIIIIGIIIIIGIIIIIIIIIHHIHIIHIHIHHIIHIHGHGHIIIIIHHIIIIIIHHIIHHIIIIIIIIIIIIIIIHHIIIIIIIIHHEAADBD
@HISEQ:969:HM2KJBCX2:2:1102:2225:21455 2:N:0:ACTATGCA
GTCGGAAATTGTCCCAACTATCCCTATTAATCATTACGGTGATCCTAGAAACCAACAAAATAGAATCATGCCGTCCTATTTTATTATTCCATGCTAATATATTCAAGCAAAATGCCTGCTTTAAACACTCTAATTTTTTCAAAGTAAAGGTCCTGGTTCCCCGCGACACCCAATTAAGGGCATCGCGGTTCTCCAGAAGGTGAGAAATTGACTACACCAGTTCATACCCCTTAAGGCACGACCGATGTGTCAATCCCGAAATTCAACTACGAGCTTTTTAACTGCAACAACTTTAATATACGCTATTGGAGCTGGAATTACCGCGGCTGCTGGCACCAGACTTGCCCTCCAA
+
DDDAAHIGHIHIIIIIIIIIIIIHIIIIIIIIIHIIHGHIIHGHHHHIIIIIIIIIIHIGHHIIFIHHIIIHHHIHHFCHIHHIHIGHHIIIIHHHIIGHI@HHIIHHIIIIIIIIIIHHFHHIHHHIIIIIIHIIIHIHIHHIHHHHEHHHHEHHEHIIHIIIIHIIHIIIIIHIIIIIIIIIHIHIIHIIIIHIIHIIIIHIIHFHIIIHGIIIHIIIIIIIIHGIIIIIIHIIHHIHFIIIIIIIIIHIIIIIIIIIIIIHIHIIIIIIIIIIIIIIIIIIIIIIIHIIIIIIIIIIIIIHIIIIIIIIIIIIIIIIIIIIIIHIIIIIIIIIIHIIIHIIIIIDDDDD
@HISEQ:969:HM2KJBCX2:2:1102:7883:22644 2:N:0:ACTATGCA
GTCGGAAATTGTCCCAACTATCCCTATTAATCATTACGGTGATTCAGAAACCAACAAAACAGGACCACCGTCCTATTTTATTATTCCATGCTAATGTATTCAGACATAAGCCTGCTTTGAACACTCTAATTTTTTCAAGGTAAAGGTCCTGGTTTCCTACCACGCTAAATTAATAACATGATAGTTCCCCAGAAGGTAGAAATTCTACACGCCAGTACAGACAATAGCCCGACCAACGATAGAACCCCGAAATTCAACTACGAGCTTTTTAACTGCAACAACTTTAATATACGCTATTGGAGCTGGAATTACCGCGGCTGCTGGCACCAGACTTGCCCTCCAA
+
DDDDDHIIIIIIIIIIIIIIIHIIIIIGHEHIIIIIIIIIHIIIIIIIIIIIIIIIIIIIIIGIIIIIIIIIIIIIIIIIIIIIIIIIIIIIIHHHIIIIIIIIIIIIHIIIIHIIIIIIIIIHIIIIIIIIIIIIIIIIHHIIIIIIIIIIHHHIIIIIIIIIIIIIIHIIIIIIIIIIGIIIIIIHIIIIIIIIIIIIIIIIIIIIIIIIIIIIIIIIIIIIIIIIIIIIIHIIIIIHHFHHIGIIIIIIIIIIIIIIIIIIIIIIIIHGHIIIIHIIIIIIIIIIIHHIIIIIIIIIIIIIIIIIIIIIHIIIIIIIIIIIIIIIIIIIIIIIIIDDDDD
@HISEQ:969:HM2KJBCX2:2:1102:15096:23778 2:N:0:ACTATGCA
GTCGGAAATTGTCCCAACTATCCCTATTAATCATTACGGTGATTTAGAAACCAACAAAACAGGACCACCGTCCTATTTTATTATTCCATGTTAATGTATTCAAACGTAAGCCTGCTTTGAACACTCTAATTTTTTCAAGGTAAAGGTCCTGGTTTCCCACTACGCTAAATTAATAACATGATGGTTCCCCAGAAGGTAGAAATTCCACACGCCAGTACAGACAATTGCCCGACCAGCGGTAGAACCCCGAAATTCAACTACGAGCTTTTTAACTGCAACAACTTTAATATACGCTATTGGAGCTGGAATTACCACGGCTGCTGGCACCAGACTTGCCCTCCAA
+
DDDDDIIIIIIIHIIIIIIIIIIIIIHIEHIIIIIIIIHFHHHIIIIIIGFCHIIHIIIIIHHHHIIIIIIDHHFHHIIHIIIIIIIIIIIIHIIEHHIIIIIIIIHEHIHHIIIHIIIIIIIIIIIIHIIIHIIIIIIIIIIIIIIIIIIHHHIIIIIIIIIIIHHIIIIIHIIHIIIIIIIIIIIIIIIIIIIHHHHHIIHHIIIHHIIIIIIIIIIHIIIIIHIIIIIHIIIIIIIIHGIIIIGIIIIIIIIIIIIIIIIIIIIIIIIIIIIIIIIIIIIIIIIIIIIIIIIIIIIIIIIIIIIIHIIIIIIIIIIIIIIIIIIIIIIIIIIIIIDDDDD
@HISEQ:969:HM2KJBCX2:2:1102:18414:23487 2:N:0:ACTATGCA
GTCGGAAATTGTCCCAACTATCCCTATTAATCATTACGGTGATCCTAGAAACCAACGAAATAGAATCAGTCCGTCCTATTTCATTATTCCATGCTAATGTATTCAGACGATAGTCTGCTTTAAACACTCTAATTTTTTCAAAGTAACAGTCCTGATTTCCAACCACACCAAATAAATGGCATGAAAGTTCCTCAGAAGGTAGAGATCCATCTCACCAGTGCAGACAATTAAGCCTGACCAATGGGTAGACCCCGAAGTTCAACTACGAGCTTTTTAACTGCAACAACTTTAATATACGCTATTGGAGCTGGAATTACCGCGGCTGCTGGCACCAGACTTGCCCTCCAA
+
DDDDDIIIIIIIIIIIIIIIIIIIIIIIIIIIIIIIIIIIIFHHIIIIHHHHIIIIIIIHHHHHFHIIIIIIIIIIIIIIIIIIIIIIIIIIHIIIIGIIIHIIIIIIIGIIIIHHIIIIIIIIIIHIHIIIIHIIHIIIIIIHIIIIIIIIHHHIIHIIHIIIIIIHHIIIIIIIHIIIIIIIIIIIIIIIIIIIIIIIIIIIIIIIHGHHIIHIIIIIIIIIGIIIIII=HIIIIIHHIIIIHGDIIIIIIIIIIIHIIIIIIIIIIIIIIIIIIIIIIIIIIIIIHHIIIIIIIIIIIIIIIIIIIIIIIIIIIIIIIIIIIIIIIIIIIIIHIIIIIIIDDDDD
@HISEQ:969:HM2KJBCX2:2:1102:20055:24338 2:N:0:ACTATGCA
GTCGGAAATTGTCCCAACTATCCCTATTAATCATTACGGTGATCCTAGAAACCAACAAAATAGAACCATGCCGTCCTATTCTATTATTCCATGCTAATGTATTCGAGCAAAAATGCCTGCTTTAAACACTCTAATTTTTTCAAGGTAAAGGTCCTGGATCCGCAAGACACCCAATTAAGGACATCAAGTTTCTCCAGAAGGTGAGAAATCAACAGCGACAGTTCATACCCCTTAAGGCATGACCATCACGTCAATCCCGAAATTCAACTACGAGCTTTTTAACTGCAACAACTTTAATATACGCTATTGGAGCTGGAATTACCGCGGCTGCTGGCACCAGACTTGCCCTCCAA
+
DDDDDIIIIIHIIIIIIIIHIIIIIIIIIHIIIIIIIIIIIIIIIIIIHIGHHHHHIHIIIHIIIIHHIIGIIIIIIII?GHHIIIHIIIIGHIIIIIHHIFHFIHHHHIIIIIIHIHHHIIIIIIIIIIIIHHHHIIHHHIIIIIFIIIIIIIHHIGHHIIGIIIIIIHHHIIHHIIIIIIIIIIHIIIHIHIIIIIIIIHHIIIIIHIIIIIIIIIIIIIIIIIIIIIIIIIIIIIIIIIIIIIIIIIHHIIIIIIIIIIIIHIIHHDIIIIIIIIIIIIIIIIIIIIIIIIIIIIIIHIIIIIIIIIIIIIIIIIIIIIIIIIIIIIIIIIIIIIIIIIIIIIIIDDDDD
@HISEQ:969:HM2KJBCX2:2:1102:11275:24274 2:N:0:ACTATGCA
GTCGGAAATTGTCCCAACTATCCCTATTAATCATTACGTCAATCCTAGAAACCAACAAAATAGGATCAAACGTCCTATTTCATTATTCCATGCTAATGTATTCAAGCGTTAGCCTGCTTTAAACACTCTAATTTTTTCAAAGTAACAGTCCTGTTTCCCTGCAACACCAAATTAATGACATTACAGTTCTTCAAGAAGGAGGAACCAGTAAAGCCAGTACATACCAGAGGCACGACCAACCTACTAATCCCGAAATTCAACTACGAGCTTTTTAACTGCAACAACTTTAATATACGCTATTGGAGCTGGAATTACCGCGGCTGCTGGCACCAGACTTGCCCTCCAA
+
DDDDDIIIIIIIIHIIIIIIIIIIGIIIIIIIIGIIIHHHIIIIIIHIFHHHIIIIHFEHHHHHFHIIHIIHHIIIIIIIIGHHGIHGHEHI?FHEIIIIIIIIIIIHHHHIIIIGIIIIHIHIIIIIHIIIIIIIHIHHIIHIIHHIHIIIIIIIIIHIIIIIHIIHIIIHIIIIIIIIIIIIIIIIIIIIIIIIIIIIIHIHIIIIIIIIHGHIIIIHIIIHIIIIIIIIIIIIIIHIIIHHGHHHIIIIIIIIIIIHIHHIIIIIIIIIIIIIIIIIIIIIIIIIIIIIIHIIIIIIIIIIIIIIIIIIIIIIIIIIIIIIIIIIIIIIIIHIIIIIIDDDDD
@HISEQ:969:HM2KJBCX2:2:1102:5675:24572 2:N:0:ACTATGCA
GTCGGAAATTGTCCCAACTATCCCTATTAATCATTACGGCGACTCTAGAAACCAACAAAATAGAACCGCACGTCCTATTTTATTATTCCATGCTGATGTATCCGAGCAAAGGCCTGCTTTGAACACTCTAATTTTTTCAAAGTAAAAGTCCTGGTTCCCCGACACGGCCAGTGAAGGCCATGCGGCTCCCCAGAAGGAAAGGCCCGGCCGGACCAGTGCACGCGGTGAGGCGGACCGGCCAGCCAGGCCCAAAGTTCAACTACGAGCTTTTTAACTGCAACAACTTTAATATACGCTATTGGAGCTGGAATTACCGCGGCTGCTGGCACCAGACTTGCCCTCCAA
+
DDDDCGHIIIIIHHHIGIIIIIIIIIIIIHIIIIIIIIGIIIHIIIIIIIIIHHIIIIHFIIIHHIIHIIIIHEHIIIIIFIIIIHIFIIIHIH1GCHHHHHGFHHHHHHIIIHIIIIHIIIIHHIIIHHIIHHHIHHHHIIIIHHHHHIIHHHHHIIIIHHHIHIIIIIHEIIIIIIIIHIHHHHHHHIIIIIIIIIIIIIIIIIIIIIIIIIIIHHIIIIIIIIHHIIIIIIIIIIIIIIIHIIIIIIIIIIIIIIIIIIIIIIIIIIHIIIIIIIIIIIIIIIIIIIIIIIIIIIIIIIIIIIIIIIIIIIIIIIIIIIIIIIIIIIIIIIIIIIIIDDDDD
@HISEQ:969:HM2KJBCX2:2:1102:8795:25019 2:N:0:ACTATGCA
GTCGGAAATTGTCCCAACTATCCCTATTAATCATTACGGTGATCCTAGAAACCAACAAAATAGAACCATGCCGTCCTATTCTATTATTCCATGCTAATGTATTCGAGCAAAATGCCTGCTTTAAACACTCTAATTTTTTCAAGGTAAAGGTCCTGGTTCCACATGACACCCAATTAAGGACATCATGCTTCTCCAGAAGGTGAGAAATCAACTGCGACAGTTCATACCCCTTAAGGCACGACCATCACGTCAATCCCGAAATTCAACTACGAGCTTTTTAACTGCAACAACTTTAATATACGCTATTGGAGCTGGAATTACCGCGGCTGCTGGCACCAGACTTGCCCTCCAA
+
DDDDDIIIIIIIHHGHIIIIIIIIIIIIHHIIIIIIIIIIIIIHIIGHIIIIIHHIIIIIHHHHHIIIEHHHHHHIHHHHHHGHHIHIIEHHIIIIIIIHHHHHIIHIIIIIHIIIIIIIHIIIIIIIHIIHIHIIHIIIIIHHIIIIIIHIIHIIHHHIIHIHIIIIIIIIIIIIIIIIIIIIIIIIIIIHIIIIIIIIIIIIIIIIIIIIIIIIIIIIIIIIIIIIIIIIIIIIIIIIIIIIIIIIIIHIHIIIIIIIIIIIIIIIHIIIIIIIIIIIHIIIIIIIIIIIIIIIIIIIIIIHIIIIIIIIIIIIIIIIIIIIIIIIIIIIIIIIIIIIIIIIIIIDDDDD
@HISEQ:969:HM2KJBCX2:2:1102:8525:25662 2:N:0:ACTATGCA
GTCGGAAATTGTCCCAACTATCCCTATTAATCATTACGGTGGTCCTAGAAACCAACAAAATAGAACCATGCCGTCCTATTTTATTATTCCATGCTAATGTATTCAAGCAAAAATGCCTGCTTTAAACACTCTAATTTTTTCAAAGTAAAGGTCCTGGTTCCCCGCGGCATCCAATTAAGGACATCGCGGTTCTCCAGAAGGTGAGAAATTGACTGCACCAGTTCATACCCCGTGAGGCACGACCGATGCGCCAATCCCGAAATTCAACTACGAGCTTTTTAACTGCAACAACTTTAATATACGCTATTGGAGCTGGAATTACCGCGGCTGCTGGCACCAGACTTGCCCT
+
DDDDADEFHGHIIHIIHIHHHFEHHHHHHHIIIIIII?EGHHHIIHHIIIIEHHIHIHGHHHIHEHE1<CHCH0EFHHEHHHFFHIHIHIHCEHIIHHIIIHHIIIIIIIGHFHHIHHHGGHIHHHIIIHHIGHHCCCHHHGHHHHHFHHHFIIHEHHIIHHHDHHHHIHIIHHIHIIIIIIHIHCHEIIIHIHIIIIHIHGHIIIHIHHEIIIHIIIIHIIHHHHHIIIIIIIIIHIIIIHIHHHHHIIHHHHHIHIIIIIIIHHHIGIIHIIIHHIIIIIIIIIHIIIHIIHEIIHEHEIHHIIIIIIIIIIIHHIHIIIIIIIIIIHIIIIHIIIIIIHHHDDDDD
@HISEQ:969:HM2KJBCX2:2:1102:12936:25990 2:N:0:ACTATGCA
GTCGGAAATTGTCCCAACTATCCCTATTATCATTACAACGGTCCTAGAAACCAACAAAATAGAATCATTGTCCTATTCTATTATTCCATGCTAATGTATTCCGGCATATGCCTGCTTTAAACACTCTAATTTTTTCAAGGTAAAGGTCTTGGATATTCGCAACATCCAATAAAGGACATTACGCTTCCCCAAGCGGTGAGGCCCAACCGACCAGTACTCGTTACAAGAACGGACCAATCGGCCAAACCCAAAATTCAACTACGAGCTTTTTAACTGCAACAACTTTAATATACGCTATTGGAGCTGGAATTACCGCGGCTGCTGGCACCAGACTTGCCCTCCAA
+
DDDDDIIIIIIIIHIIIIIIIIHIIIIIIIIIIIIIIIHIGIIHHHIIHIIIIIIIIIIIIHIIIIIIHIIIIIIIHIIIIIFIIHIIIIIHHHIIIIIIIHIIIIIIIHIIIIIIIIIIHHHIIHIIIIIIIIHHHIIIIIIIIHIHIHIIHIIIIIIIIIIIIHIIIIIIGIIIIIIIIIIIIHHGIHHIIIHHHIIIIHIIIHIIIIIIIIIIIIIIIIIIIIIIHIIIIIGIIIIIIHHIHHHIIIIIIIIHHIIIIIIHIIIIIIIIIIIIIIIIIIIIIIIIIIIHIIIIIIIIIHIIIIIIIIIIIIIIIIIIIIIIIGIIIIIHIIIGIIIDDDDD
@HISEQ:969:HM2KJBCX2:2:1102:2425:26527 2:N:0:ACTATGCA
GTCGGAAATTGTCCCAACTATCCCTATTAATCATTACGTCGATCCTAGAAACCAACAAAATAGAATCAAACGTCCTATTTCATTATTCCATGCTAATGTATTCAAGCGTGCGCCTGCTTTAAACACTCTAATTTTTTCAAAGTAACAGTCCTGATTCCCCACGACACCAAATTAATGACATCGCGGTTCTTCAGAAGGTAGGAACCAATAATGCCAGTGCGTACCGAGGCACGACCGACAATCTGATCCCGAAATTCAACTACGAGCTTTTTAACTGCAACAACTTTAATATACGCTATTGGAGCTGGAATTACCGCGGCTGCTGGCACCAGACTTGCCCTCC
+
DDDDDIIIIIIHIHIIIIIIIIIIIIIIIIIIIIIIIIIIIIIHHIIIIIIIIIIIIHIIIIIIIIGHIIIIHIHIIIIIIIIIIIIIHIIHIIIIIIIIHIIHIIIIIIIIIIIIIIIIIHIIHIIIIIIIIGIHIIIHIIIIIIHHHIHHHHHIIHHIIIIIIIHIIIIIIIIIIIIIIIIIIIIIIIIIIIIIIIHIIIIIIIIIIIIIIIIIIIIIIIIIIIIIIIIIIIIIIIIIIIIIIIIIIIIIIIIIIIIIIIIIIIIIIIIIHHIIIIIIIIHIIIIIIIIIHIIIIIIIIIIIIIIIIIIIIIIIIIIIIIIIIIIIIIIIIHIIIIDDDDD
@HISEQ:969:HM2KJBCX2:2:1102:18319:26630 2:N:0:ACTATGCA
GTCGGAAATTGTCCCAACTATCCCTATTAATCATTACGTCAATCCTAGAAACCAACAAAATAGGATCGAACGTCCTATTTCATTATTCCATGCTAATGTATTCAAGCGTTAGCCTGCTTTAAACACTCTAATTTTTTCAAAGTAACAGTCCTGTTTCCCTGCAACACCAAATTAATGACATTACAGTTCTTCAAGAAGGAGGAATCAGTAAAGCCAGTACATACCATAGGCACGACCAACCTACTGACCCCGAAATTCAACTACGAGCTTTTTAACTGCAACAACTTTAATATACGCTATTGGAGCTGGAATTACCGCGGCTGCTGGCACCAGACTTGCCCTCCAA
+
ADDDDIEHHIIIIIIHIIIGHHGHIIIIIIIHIIIIHHHIHIIIHHHIEHIHIIIIGHHHGHHIIIIICHHIIEHHIIIIIIIIIIIIHIIIGHIGHHHHHFHIIIHHIIIIHHHIIIIIHBGHHGHIIIIIIHHHIIHIIIHHIIHHEFAGIHIIIFHHHGHIIIIIHIHIIIIIHIHHGHIIIIIIIIIGIIHIGIIHEHHHHIIIHHHHHHHGHFHHCIHGHGIIIIIIIIHIGIHIHFHCHH?HHDHIIIIIHIIIIGIHIIIIIIIIIIHIIIGHIIIHHHHIHIIHGHHHIIHHHIIIHEIIIHHIIIIIIIIIIIIIIIIIIIIIHEIIIIHIGDDDDD
@HISEQ:969:HM2KJBCX2:2:1102:18095:27084 2:N:0:ACTATGCA
GTCGGAAATTGTCCCAACTATCCCTATTAATCATTACAACGGTCCTAGAAACCAACAAAATAGAATCGTTGTCCTATTCTATTATTCCATGCTAATGTATTCCGGCATATGCCTGCTTTAAACACTCTAATTTTTTCAAGGTAAAGGTCTTGGCTACTCGCAACACCCAATAAAGGACATTACGCATCACCAAGCGGTGAGGCCCAACCGACCAGTACTCGTTACAAGAACGGACCAATCGGCCAAACCCAAAATTCAACTACGAGCTTTTTAACTGCAACAACTTTAATATACGCTATTGGAGCTGGAATTACCGCGGCTGCTGGCACCAGACTTGCCCTCCAA
+
ADDDDIIGIIIIIIIIGIIHIIIIIIIIIHIIIIIIIIIIIIIIHHCHIHHIIIHIIIIIHHHFHIIIIHIHHEHIIHIIIIIIIIGHIIHGFFHIHHIHHHEHHHIIIIIIIIIIIIIIHHHIHGHHEGHHHIIIHFHHIGIIIIIHIIIIIIHHHIIHIIIIIIHIHHIIIIHIIIIHIIIIIIIIIHIIHIIHIIIIIHHHHIIIIIIIIIIIIIIIIIHIIIIIIIIIHIIIIHGIIIHEIHIIIIIIIIIIIIIIIIIIIIIIHIIIIIIIIIIIIIIIGIIIIIIIHIHIIIIIIIIIIIIIIIIIIIIIIIIIIIIIIIIIIIIIIIIIIIIIDDDDD
@HISEQ:969:HM2KJBCX2:2:1102:12602:26472 2:N:0:ACTATGCA
GTCGGAAATTGTCCCAACTATCCCTATTAATCATTACGTCGATCCTAGAAACCAACAAAATAGAATCAAACGTCCTATTTCGTTATTCCATGCTAATGTATTCAAGCGTGAGCCTGCTTTAAACACTCTAATTTTTTCAAAGTAACAGTCCTGATTCCCTAAAACACCAAATTAATGGCATTATAGTTCGTCAGAAGAGAGAAACCGATTATACCAGTACGTACAAAAGCACGACCAGTAGACCGGTCTCGAAATTCAACTACGAGCTTTTTAACTGCAACAACTTTAATATACGCTATTGGAGCTGGAATTACCGCGGCTGCTGGCACCAGACTTGCCCTCCAA
+
0DD<@F@?CHH<GECE<<F?<CCCFFH@C1D@FHHE1<<CCCHCE1<<<DHHE?FCHCC1<F1<CH?E@CH<110<111D1GFHGFECCH1F?C<1GF1<GCECEHHB@0<<HAD1@D6<EB8HHHDBFCHHHGFAC?EHHCHHABC<IIIHG?<CA@<GF?G<ECGEHF?F/FHHG0FIHIHHHHIHGGEHIHHFFHHHHHC<GCEHFHHFCHII;HIIHHHGHHHG<EC/HHFGIIHHDCHHHDDEE<EEFHG?H@H?@HHEGGIHFHHFC@FIHHCFF<<CECHFGF<0EDEHH?FCC?FEGIIHFEEHHHGHHGIIHIHIHHG@GHGGIIIHECHHDBDDD
@HISEQ:969:HM2KJBCX2:2:1102:6226:27487 2:N:0:ACTATGCA
GTCGGAAATTGTCCCAACTATCCCTATTAATCATTACGGTGATCCTAGAAACCAACAAAATAGAACCATGCCGTCCTATTCTATTATTCCATGCTAATGTATTCGAGCAAAAATGCCTGCTTTAAACACTCTAATTTTTTCAAGGTAAAGGTCCTGGATCCGCAAGACACCCAATTAAGGACATCAAGTTTCTCCAGAAGGTGAGAAATCAACAGTAACAGTTCATACCCCTTAAGGCACGACCATTACGTCAATCCCGAAATTCAACTACGAGCTTTTTAACTGCAACAACTTTAATATACGCTATTGGAGCTGGAATTACCGCGGCTGCTGGCACCAGACTTGCCCTCCAA
+
DDDDDIIIIGHIIIIIIHIIIIIIIHHIHIHIIIIIIIIIIHIIIIHIIHIIHHIIIIIIHEFHIIHHIHIIDGHIIHHHIHHIIIIIIIHIHIIIHHIHHDHIIIIIIIIIHIIIIIIIIIIIIIHFIHIIIHHIHIIIIIIIIIIIIIHIIHHIIIIIIHIIHIIIHHIIIHIIIIIIIIIIIHIIIHFIHIIIIIIIIIIIIIIIIIIIIIIHHGIIIIIIIIIIIIIIIIIIIIIHHCIIIIIIIGIHIIIIIIIIIIIIIIIIIIIIIIIIIIIIIIHIIIIIIIIIIHIHIHIIHIIIIIIIIIIIIIIIIIIIIIIIIIHIIIIIIIIIIHIIIHHHIIIIDDDDD
@HISEQ:969:HM2KJBCX2:2:1102:3578:27543 2:N:0:ACTATGCA
GTCGGAAATTGTCCCAACTATCCCTATTAATCATTACGTCGATCCTAGAAACCAACAAAATAGGGTCAAACGTCCTATTTCATTATTCCATGCTAATGTATTCAAGCGCGAGCCTGCTTTAAACACTCTAATTTTTTCAAAGTAACAGTCCTGATTCCCCGCCACACCAACTGAATGGCATGACGGTTCTTCAGAAGGGAGAAACCAGTGACACCAGTGCATACCGAAGGCACGACCAGCGTACTGATCTCGAAATTCAACTACGAGCTTTTTAACTGCAACAACTTTAATATACGCTATTGGAGCTGGAATTACCGCGGCTGCTGGCACCAGACTTGCCCTCCAA
+
DDDDDIIIIIIIIIIHHIIIIIIIIIIIIIIIIIIIIGHIIHIIIIIIIIIIEHHHHIHHIGHIIIIGHHIII?EHHIIIIIIIEHIGHFCGHHFHIHHHHGEGIHHHIIIIIGIIHHIIIHHHHHIIIHGIIIHHHIIIIIHHIHHEHIIIHFHHIIIIIIIIIIIIIIIIHGIII;IIIIIIIIIIIIIIIIIIIIIIIIIIIIIIIIIIIIIIIIIIIIHIIIIIIIIIIIIIGIIIIIIHDIIIGIIIIIIIIIIIIIIIIIIIIIIIIIHIIIIIIIIIIIIIIIIIIHIIIIIIHIIIIIIIIIIIIIIIIIIIIIIIIIIIIIIIIIIIIIIIIDDDDD
@HISEQ:969:HM2KJBCX2:2:1102:7324:27798 2:N:0:ACTATGCA
GTCGGAAATTGTCCCAACTATCCCTATTAATCATTACCCCAGTCCTAGAAACCAACAAAATAAGACTGAAGTCTTATGTCATTATTCCATGCTAACATATTCAAACAATCGTTTGCTTTGAACACTCTAATTTTTTCAAAGTAAAATTCCTACAATCAGAAAACACCAATAAAGGCACCTCCCACATGTAGAATAATTGGCTTAAAAAATGTAATCAACAATGTTGAAACAAGTTTTACACCAAAAGGTTCAACTACGAGCTTTTTAACTGCAACAACTTTAATATACGCTATTGGAGCTGGAATTACCGCGGCTGCTGGCACCAGACTTGCCCTCCAA
+
@DDDDIIIHGFHHHHHHGHIIHIIIIIIGHHEHEHCHHIIIIIIFHIIHIIHHHIIIHIIIICHHEHHICCHGHGHHHIHIIIICGHIHHIGHIHHHHHHIHFGHHHEHEHHHIHEGHIIIHHIIIHIIHHIIHHEHHFIIIIIIIHHHHHHHIIGHHHEHHIIIIHIIHHIHHHHHIHHHIHHIIHGIIIIIIIIIIIIIIHHHIIIHHIHHIIHGFHIHHHHHHIIIIIIIIHGDDIHIIIIIIIIHIHIIGGIIIIIIHIIHHIIIHGIIIIIIIHEEHIIHIHIIIIIIIIIIIIIIIHIIIIGIIIIIIIIHIHIHIIIIIHIIIIIIHDDDDA
@HISEQ:969:HM2KJBCX2:2:1102:4062:28524 2:N:0:ACTATGCA
GTCGGAAATTGTCCCAACTATCCCTATAATCATTACGGTGATCCTAGAAACCAACGAAATAGAACCAATCCGTCCTATTTCATTATTCCATGCTAATGTATTCAGACGTTAGCCTGCTTTAAACACTCTAATTTTTTCAAAGTAACAGTCCTGATTTCCTATCACACCAACTAAATATCGTATATTAAAGTTGTTGCAGTTAAAAAGCACGTATTTGAATTTTAGGCCTGACCGGGCGGTCCGTCTCTGGCGAGTACTGTCTGTTGTCGGGTCTATCCTTCTGGTGAGCCGGTATGCCCTTTATTGGGTGTGTCGGGGAACCAGGACCATTACCTTGAAAAAATTAGAGTGTTTAAAGCGGGCTTTTGCTTGGATAGATTAGCATGGAATAATAGAATAGGACGTTGGTTCTATTTTGTTGGTCTAGGACCACCGTAATGATTAATAGGGATAGTTGGGAGAGTAGCTAAG
+
DDBBAHIIHHHGHIHIIIIIIIIIGIIHHEHHHHHHGHHHCHCHHH1@GHHHHHHHHIIIH1<CHHIIHCGHECHHHEEHFCHHIIIHCEFC@FHHHEHFG<CFGEHIIHII?FH1CCEFHHG?F@CGHHHHFHIIIGFEHHEH<1CC@11D<111DEH<1<11<0<0DFCC/C<CG0///<D/<<CE?HHE/<:/@/D@CC://:///:7.:.8G.7D7.HHGH2@HHDC>>CFEIIGFGE@IHHHEDIHH?IHFAHEHHIHIIHIHHHHIHHG?CHIGIHHIHHHEGIIGIIHHEEEEEHG?HHIIIIIHHHGG?HHHHHHHHHGHEFHHGIIFIIIIIIIIIHIHGHIIIIHHIHHHGHCIIIIHHFIIHIIHIHCIHHIIIIIIIHIIIIIIIIIIIIIIIEHHHHFIIIIIIIIIIHIHIGIIIHHGIIIGHIIIIIGHHIIIIIHIIIHHIIHIIHIIIIDCDDD
@HISEQ:969:HM2KJBCX2:2:1102:15515:28370 2:N:0:ACTATGCA
GTCGGAAATTGTCCCAACTATCCCTATTAATCATTACAATGGTCCTAGAAACCAACAAAATAGAATCATTGTTCTATTCTATTATTCCATGCTAATGTATTCCGGCATAAGCCTGCTTTAAACACTCTAATTTTTTCAAGGTAAAGGTCTTGACTCTTCGCAACACCCACTAAAGGGCATTACGCTTCATCAAGCGGTGAGGCCCAACCGACCAGTACTCGTTACAAGAACGGACCAATCGGCCAAACCCAAAATTCAACTACGAGCTTTTTAACTGCAACAACTTTAATATACGCTATTGGAGCTGGAATTACCGCGGCTGCTGGCACCAGACTTGCCCTCCAA
+
@<D@DH?HI1<<1<<<F0<1D<FEGHIHCC1<C1<FEH1<<FGDG@EC1D<<1D@<EHH1F@1<<11<FG1111<<<@?EGHEGEH1<1<CD1GHG?H@DIIHHGIHHGGDH?H?HHBHHFBEB8E@6DHHHHIHHGF<FHEHHHHECHEH8FGCFFGH/HHC88G7IHHEIHH?IHHEHEHHIHHIHGC7FHEHHHG8HHIGHIHIIIHHHHHIIHHEGHIIHHH<HIHCFEHHCIIIHHDC<IHHGCHHH@EFHCIHIIHIHHEIIHIIHHIIIIIIIHHHHHEIIHIHHHHIGIIIIIIIIIIIIIIIIIIHDHIIGIIHIIIHIIHIIIHIHGIIHAADDB
@HISEQ:969:HM2KJBCX2:2:1102:13276:28463 2:N:0:ACTATGCA
GTCGGAAATTGTCCCAACTATCCCTATTAATCATGACTTCAGTCCACAAACACCAACAAAAAGAGGACCGGAGCCCACTATTATTATTCCATGCTAATGTATTCATAGCAAACACTGCCTGCTTTAAACACTCTAATTTTTTCAAAGTAAAAGATCTAGACTAACACTGCACCCGTCCAATGAAGGAGAGAGCAGTGAGCTAGAAGGATGGCCTGGCCAAGCCGGCACTCACACACGAATCCGCATGCGGGCCTGCTGCACCACACCAGAAATCCAACTACGAGCTTTTTAACTGCAGCAACTTTAATATACGCTATTGGAGCTGGAATTACCGCGGCTGCTGGCACCAGACTTGCCCTCCAA
+
DADDAIFIHCHIGHHIIIGIGHGHIHIHHHHGHFHIIHHIFHHIHHIHCHIHHHHHHIECHHIIIHFGGHGIIIIHIHFCGCFHIHIHH??GCHHIHHHIHEHEHIHIHHGHFIHIHFHHHIFFHHHIIIIIHIHHHHII?EGFGHHHHHHIIGHHCEIHIIIHIIGHHIIEHIICGEEGAEHHHCHEHIIHIIHHEIIHIIIIIHHDBFIGIHIIIIIIIHDHHHIHIIHIIHIIHGC<HHHHHE<IHCHHHIIHHEHHEEHECHGHHIHHHGFEHHECGHFHHIIGHIIIHHIIIIIIHHCEIIHHEFIHGIIIIHIIIIIIIIIIHIHIHHHIIIIIIIIIIIIIIIIIIIIIIIBACDD
@HISEQ:969:HM2KJBCX2:2:1102:10983:29896 2:N:0:ACTATGCA
GTCGGAAATTGTCCCAACTATCCCTATTAATCATTACGGTGATCCTAGAAACCAACAAAATAGAACCATGCCGTCCTATTCTATTATTCCATGCTAATGTATTCGAGCAAAAATGCCTGCTTTAAACACTCTAATTTTTTCAAGGTAAAGGTCCTGGATCCGCAAGACACCCAATTAAGGACATCAAGTTTCTCCAGAAGGTGAGAAATCAACAGCGACAGTTCATACCCCTTAAGGCATGACCATCACGTCAATCCCGAAATTCAACTACGAGCTTTTTAACTGCAACAACTTTAATATACGCTATTGGAGCTGGAATTACCGCGGCTGCTGGCACCAGACTTGCCCTC
+
DDDDDIIIIIIIIIHIIIIIIIIIIIIIIGHHIIIIIIFHIIIIIIIIIIIIIIIIGIIIIIIHIHIIIEHCCEHHIIGEHIEFHIIIGFHHIIIIIHIIHIHHIIIHIIIIIIIIGHIIIHIHIHIIIIIHIGHHIHHHIIIIIIIIIIIIIHIIGIHHHIIIIIHIIIIIIIIHIHIIIIIIIIIIIIHHHHHIIIIHHIIIIIIIHIIIIIIIIIIIIIIIIIIHIIIIHIIIIIIIIIIIHIIHEIIGIHIIIIIIIIIIIIIIIIHIIIIIIIIIIIIIIIIIIIIIIHHHIHIIHIIIIIIIIIIIIIIIIIIIIIIIIIIIIIIIIIIIIIIIIIIIIDDDDD
@HISEQ:969:HM2KJBCX2:2:1102:18915:29599 2:N:0:ACTATGCA
GTCGGAAATTGTCCCAACTATCCCTATTAATCATTACGGTGATCCTAGAAACCAACAAAATAGAATCATTCCGTCCTATTTTATTATTCCATGCTAATGTATTCAAGCAAAATGCCTGCTTTAAACACTCTAATTTTTTCAAAGTAAAGGTCCTGGTTCCCCGCGTCACCCAATTAAGGACAGCGCGGTTCTCCAGAAGGTGAGAAATTGACTACACCAGTTCATACCCCTTAAGGCACGACCGATGTGTCAATCCCGAAATTCAACTACGAGCTTTTTAACTGCAACAACTTTAATATACGCTATTGGAGCTGGAATTACCGCGGCTGCTGGCACCAGACTTGCCCTCCAA
+
DDDDDIIIHHHHHHHFHIIIIIIIHIHIIHIIIIIIIIIIIIHHHIIHHIIHHIIIIHIIIIHFHHHIH1DCCGC?HHICHHFHHHHIHHHIHHHHHHIHFGHHIIHIIHIIIIIIIHHHHGHHHIIIIHHHHHIHHIIHIIGHHIHHIHEFHHFHEHIIHIIIIIIIIIIIHHIHHHIII;IHHHHHCHHHIIIIIHHIIIIIIIIHIIIIHIHHIHHIIHHIIIIIIIHHIHIHHIIHIIIII=IIIFHIIIIIHGIHHHGIIIIIIIIIIIHFHHIIIIHIIIIIIIHIIHIIIIIHIIIIIIIHIIIHHHHIHHIIIIHIIHIIIIIIIHIIHIIIIIIHIIIDDDDD
@HISEQ:969:HM2KJBCX2:2:1102:14270:30038 2:N:0:ACTATGCA
GTCGGAAATTGTCCCAACTATCCCTATTAATCATTACGTCGATCCTAGAAACCAACAAAATAGAATCAAACGTCCTATTTCATTATTCCATGCTAATGTATTCAAGCGCGAGCTTGCTTTAAACACTCTAATTTTTTCAAAGTAACAGTCCTGATTTCCCATGACACCAAATTAATGACATCGTGGTTCGTCAGAAGGGAGAAACCAATAATGCTAGTACGTACAAAGTACGACCGACATATTAGTCCCGAAATTCAACTACGAGCTTTTTAACTGCAACAACTTTAATATACGCTATTGGAGCTGGAATTACCGCGGCTGCTGGCACCAGACTTGCCCTCCAA
+
BDB@DHIIIEHFGHHHHIEGEHEHIHHIHHIIHIIIIFG1CHIIIHIFHII1CHIHHIFHEEDGH?EGHICHG?=EHHEECFHF?FG@<GEF@GHHIHHIHHEIIIHHEHIHGHFFGIHHGHHHHHFIHHHHGHHHHHHHIHGHIHIIIIHHHIIIIHGGHFHHIHFHHHHHHIIHHHIHIIIHHHGIHIHEIIIIHI<HGGIII<HEIIHHHEIIIHG1HIIIIIIIIIIHHHIIIHHHGHEHBHC<HEIIHEIIHIIIIIHHHIHIIIIHHIIIIIIHHCIHHHIIIIHHGIIIIIGIIIIIIHHIIIIIGGIHIHIIIIIHIIIIIGIIIIIHHGIADDDA
@HISEQ:969:HM2KJBCX2:2:1102:11402:30431 2:N:0:ACTATGCA
GTCGGAAATTGTCCCAACTATCCCTATTAATCATTACGGTGATCCTAGAAACCAACGAAATAGAATCAGTCCGTCCTATTTCATTATTCCATGCTAATGTATTCAGACGATAGTCTGCTTTAAACACTCTAATTTTTTCAAAGTAACAGTCCTGATTTCCAACCACACCAAATAAATGGCATGAAAGTTCCTCAGAAGGTAGAGATCCATCTCACCAGTACAGACAATTAAGCCTGACCAATGGGTAGACCCCGAAGTTCAACTACGAGCTTTTTAACTGCAACAACTTTAATATACGCTATTGGAGCTGGAATTACCGCGGCTGCTGGCACCAGACTTGCCCTCCAA
+
DDDDDIIIIIIIHIIIIIIIIIIIIIIIIIIIIIIIIIIIIIIIIIIHIIIIIIIIHIIIIIHIIIIIIIIIIIIIIIIIIIIHIIIIHIIIHIIIIIIIIIIIIIIIIIIIIIHIIIIIIIIIIIIIIIIIIIHIIIIIIIIIIIIIIIIIIIIIIIIIIIIIIIIIIIIIIIGIIIIIIIIIIIIIIIIIIIIIIIIIIIIIIIIIIIIIIIIIIIIIIIIIIIIIIIIIIHIIIIIIIIIIHHFIIIIIIIIIIIIHIIIIIIIIIIIIIIIIIIIIIIIIIIIIHIIIIIIIIIIIIIIIIIIIIIIIIIIIIIIIIIIIIIIIIIIIIIIIIIIIIIIDDDDD
@HISEQ:969:HM2KJBCX2:2:1102:2362:30639 2:N:0:ACTATGCA
GTCGGAAATTGTCCCAACTATCCCTATTAATCATTACGGTGATCCTAGAAACCAACGAAATAGAATCAGTCCGTCCTATTTCATTATTCCATGCTAATGTATTCAGACGATAGTCTGCTTTAAACACTCTAATTTTTTCAAAGTAACAGTCCTGATTTCCCATCACACCAAATAAATGGCATGAAAGTTCCTCAGAAGGTAGAGATCCATCTCACCAGTACAGACAATTAAGCCTGACCAATGGGTAGACCCCGAGGTTCAACTACGAGCTTTTTAACTGCAACAACTTTAATATACGCTATTGGAGCTGGAATTACCGCGGCTGCTGGCACCAGACTTGCCCTCCAA
+
CDDDDIIIHIIIIIIIIIIIIIIIIIIHIIIIIIIIHIHIHIIHIIIIIIIIIIGIIIIIIIIIGIIIHIIIHHGIIIIIIIIIIIIIIHIHHGIIIIIIIHIHIHIIIIIIIIIHHIHIIIIIIIIHGHHHHHIIIIIIIIHHHHIIIIIIIHHGHHIIHHIIIIIHIIIIIGIIIIIIIIIIIIIIHIGIIIIIIIIIIIIIIIIIIHIIIIIIIIIIIIIHIIIIHGI=IIIIIIIHIIIHHFDIIIIIIIIIIIIIIIIIIIIIIIIIIIIIIIIIIIIIIIIIHHIIIIIIIIIIIIIIIIIIIIHIIIIIIIIIIIIIIIIIIIIIIIIIIIIIIIIDDDDD
@HISEQ:969:HM2KJBCX2:2:1102:6604:30790 2:N:0:ACTATGCA
GTCGGAAATTGTCCCAACTATCCCTATTAATCATTACGGTGATCCTAGAAACCAACAAAATAGAACCAATCCGTCCTATTTCATTATTCCATGCTAATGTATTCAGACTATAGCCCGCTTTAAACACTCTAATTTTTTCAAAGTAACAGTCCTGATTTCCCAACACACCAAATTAATGACATGAAGGTTCTTCAGAAGGTAGAAATTCGCCACTACTGTACGGACCGTAAAGCCCGACCATAGGACAAATTTCGAATTTCAACTACGAGCTTTTTAACTGCAACAACTTTAATATACGCTATTGGAGCTGGAATTACCGCGGCTGCTGGCACCAGACTTGCCCTCCAA
+
?DD@BHFD1GFGHIIIIHIIIIIIIIIIIIIIGIIIIEHIHHHIHIIIIHIGCHIIIEHIHHCEHHC<CGHIIH@DGE@GCHCHHICF?FGFHHHIGIEEHCHHEGIHHFEHHGDIGIHIIIHIIHHCGGIIHHFHHIHHHHIHHHIIHHIHFFIGHFHHHHHIIIIIIIIIIIIIHGIHHEIHEIHHIIHHHIIIIHHHIHIIIHIIIIIHHIIIHHGHIIIHCHHIIIIIHIIHGHFGHIGGHHGIFHHGIHIIIIIHIHIIIIGHHDIIIIIHIIIIIIIIIHEEIIHIIHHEHIHHIHIIIIIIIIIIIIIIGIIHHIHIIIIIIIIIIIIHIHIIIIIDDDDD
@HISEQ:969:HM2KJBCX2:2:1102:14584:30986 2:N:0:ACTATGCA
GTCGGAAATTGTCCCAACTATCCCTATTAATCATTACGGTGGTCCTTGAACCAACAAAATAGAACCACGACGTCCTATTCTATTATTCCATGCTAATCTATTCAAGCAAAAGCCTGCTTTAAACACTCTAATTTTTTCAAGGTAATGGTCCTGGCTCCCCGGCACGCCCAATTAAGAACATACCGATTCACCAGAAAGATAGACCCGACGACAGAACAGTACTCGCCAGAGACGGACCGTCCGGCCAGGCCTAAAATTCAACTACGAGCTTTTTAACTGCAACAACTTTAATATACGCTATTGGAGCTGGAATTACCGCGGCTGCTGGCACCAGACTTGCCCTCCAA
+
ADBDCHHHIHIIHHIIIIIIIIIIIIIIIIIIIIIIIIIHHHIHIIIIIIIHHIIHIIIIHHEHHIIIHIIHDHHIIIIIHHHGHIGCEHHEFHHHHHIHIHIIIIIIIHIIIHGIHHIHIIIIIIIHIIIIIIIIIIIIIIIIIIIIIIIIHHHHHIIIIHIIIIIIHIHHHIHIIIIIIIIIIIIHIHHHIIIIIIIIHIHIIIIHIIIIIIIIIIIIIIIIIGIIIIIIIIIIIIIIIIIIIIIIIIIIIIIIIIIIIIIIIIIIIIIIIIIIIIIIIIIIIIIIIIIIIIIIIIIIIHIIIIIIIIIIIIIIIIIIIIIIIIIIIIIIIIIIIIIIIIDDDDD
@HISEQ:969:HM2KJBCX2:2:1102:13061:31646 2:N:0:ACTATGCA
GTCGGAAATTGTCCCAACTATCCCTATTAATCATTACGTCGATCCTAGAAACCAACAAAATAGAATCAAACGTCCTATTTCGTTATTCCATGCTAATGTATTCAAGCGTGAGCCTGCTTTAAACACTCTAATTTTTTCAAAGTAACAGTCCTGATTCCCCATGACACCAAATTAATGACATCATGGTTCGTCAGAAGGTAGGAATCAATAATACCAGTACGTACAATAGCACGACCAATAAATTGATCCCGAAATTCAACTACGAGCTTTTTAACTGCAACAACTTTAATATACGCTATTGGAGCTGGAATTACCGCGGCTGCTGGCACCAGACTTGCCCTCCAA
+
DDDDDIIIIIIIIIIIIIIHIIIIIIIIIIIHIIIIIIIIIIIIIIIIIIIIIHIHIIIHHHHHIIIHHIIIIIIIIIIIIIIHIIIHHIIIIIGIIIIIIIIIIIGIIIIIHIIIIIIIIIIIIIIIIIHIIIIIIIIIIIIIIIIIHIIIIHHIIHIIIHIIIIIIIIIIIIIIIIIIIIIIIIIIIIHIIIIIIIIIIIIIHIIHIIIIIIIIIIIIIIIIIIIIIIIIIIIIIIIIIIIIIIIIIIIIIIIIIIIIIIIIIIIIIIIIIIIIIIIIIIIIIIIIIIIIIIIIIIIIIIIIIIIIIIIIIIIIIIIIIIIIIIIIIIIIIIIIIIIIDDDDD
@HISEQ:969:HM2KJBCX2:2:1102:5232:31197 2:N:0:ACTATGCA
GTCGGAAATTGTCCCAACTATCCCTATTAATCATTACGGCGGTCCTAGAAACCAACAAAATAGGACCGCACGTCCTATTCTATTATTCCATGCTAACGTATTCGAGCAAAGGCCTGCTTTGAACACTCTAATTTTTTCAAAGTAAAAGTCCTGGTCCCCAACACACCCAGTGAAGGGCATGCGGTTCTCCAGAAGAGAAGGCCCGGCCGGACAAGTGCACGCGGTGAGGCGGACCTGCCAGCCAGGCCAAAGGTTCAACTACGAGCTTTTTAACTGCAACAACTTTAATATACGCTATTGGAGCTGGAATTACCGCGGCTGCTGGCACCAGACTTGCCCTCCAA
+
DDDDDIIIIIIIIIIIIIIHIHIIIIIIIIIIIIIIIIIIHIIIHIIHIIIIIIIIHIIIIIIIIIIIIIIIIIHHIHHIHHIIIIIIIIIIIIIIIIIIIIIIIIIIIIIIIIIIIIIHIIIIIIIIIHIIIIIIIIHHIHIIIIIIIIIIIIIIIIIIIHHHIIIIIIIIIIIIIIIIHHIHIIHIIIIIIIIIIIHHIIIIHHIIIIIIIIIIIIIIIIIIIIIIIIIIIGIIIIIIIIHIIIIHIHIIIIIIIIIIIIIHIIIIIIIIIIIIIIIIIHIIIIIIHIIIIIIIIIIIIIIIIIIIIIIIIIIIIIIIIIIIIIIIIIIHIIIIIIIDDDDD
@HISEQ:969:HM2KJBCX2:2:1102:5431:32654 2:N:0:ACTATGCA
GTCGGAAATTGTCCCAACTATCCCTATTAATCATTACGGTGGTCCTAGACCAACAAAATAGAACCAACGTCCTATTTTATTATTCCATGCTAATCTATTCAAGCAAAAGCCCGCTTTAAACACTCTAATTTTTTCAAGGTAATGGTTCTGGTTCCCCGACACACCCAATAAAGGACATATCGGCTCACCAGAAGGATAGACCCGACAACAGGACAGTACTCGCCAGAGACGGACCGCCCGGTCAGGCCTAAAATTCAACTACGAGCTTTTTAACTGCAACAACTTTAATATACGCTATTGGAGCTGGAATTACCGCGGCTGCTGGCACCAGACTTGCCCTCCAA
+
BDDDAIGHHGHHHIIEHHIGIHIIIIIIIIIIIHIIIIIIIHIGIIIGHIGIHIIIHHHHIIIIHIGDHHHIEH?EHHHIHHIIIHIIIIGHHIIIHHHIIHIIIIHHIIIIIIIIIIHIIIIIIIIIHIHIIIIHHIHGIIHIIIIIHHHHIIHIIHIHIHIGHIIIIHIIHIIIIIIHHHIHIIHGIHHGIIIIHHHHIIHHGIIIIHIIIIIIIIIIHIIIIIIIIIIIIIHIIIIIIIIHIIGIGIIIIIIIIIIIIIIIIIIIIIIIIIIHIHIHIIIIHHIIIIHIIIIHIIIIIIIIIIIHIIHIIIIIIIIIIIIIIIIIIIHHHIIIIIIDDDDD
@HISEQ:969:HM2KJBCX2:2:1102:5723:32775 2:N:0:ACTATGCA
GTCGGAAATTGTCCCAACTATCCCTATTAATCATTACGGTGATCCTAGAAACCAACAAAATAGAACCATGCCGTCCTATTCTATTATTCCATGCTAATGTATTCGAGCAAAAATGCCTGCTTTAAACACTCTAATTTTTTCAAGGTAAAGGTCCTGGATCCGCAAGACACCCAATTAAGGACATCAAGTTTCTCCAGAAGGTGAGAAATCAACAGCGACAGTTCATACCCCTTAAGGCATGACCATCACGTCAATCCCGAAATTCAACTACGAGCTTTTTAACTGCAACAACTTTAATATACGCTATTGGAGCTGGAATTACCGCGGCTGCTGGCACCAGACTTGCCCTCCAA
+
DDDDDIIIIHIIIIIIIIIIIIIIIIIIIIIIIIIIIIIIIIIHIHIHIIIHIIIIIHIIIHIIIIIIIIIIIIIIIIIIIIIHIIIIIIIIIIIHIIHHIHHHIHIIIIIIIIIIIIIIIHIHHIIIIIIHIIIIHIIIIIIIIHIIIIHIIIIHIIHIIIIIIHHIIIHIIIHHIIIIIIIIIIIIIIGIIIIIIIIIIIIIIIIIHIIIIHHHIHIIIIIIIIIIIIIIIIIIIIIIIIIIIIIIIIHGIIIIIIIIIIIIIIIIHFHIIIIIIIIIIIIIIIIIIIIIIIIIIHIHGIIIIIIIIIIIIIIIIIIIIIIIIIIIIIIIIIIIIIIIIIIIIIIIDCDDD
@HISEQ:969:HM2KJBCX2:2:1102:8500:33663 2:N:0:ACTATGCA
GTCGGAAATTGTCCCAACTATCCCTATTAATCATTACGTCAATCCTAGAAACCAACAAAATAGGATCGAACGTCCTATTTCATTATTCCATGCTAATGTATTCAAGCGTGTGCCTGCTTTAAACACTCTAATTTTTTCAAAGTAACGGTCCTGATTCCCCATGACACCAAATTAATGACATCACAGTTCGTCAGAAGGTAGAAATCAATAATACCAGTGCATACCGGAGGCACGACCAATATATTGATCCCGAAATTCAACTACGAGCTTTTTAACTGCAACAACTTTAATATACGCTATTGGAGCTGGAATTACCGCGGCTGCTGGCACCAGACTTGCCCTCCAA
+
DDDDDIIIIIGIIIIIIIIIIIIIIIIIIIIIIIIIIIIIIIIIGIIIIIIIIIIIHHIIIIIHHIIIFECEEHHIIIHIHHHIHHHIIIHHHIIIIIIIHHHIIIIHHIIIIIIHHIIIHIIIIHIIIIHIHHHEHIIIHIIHHIIIIIIIIIIHIIHIIHIIIIIIIIIIIIIIIIIIHIIIIHIHII>IIIIIHIIHGIIIIIIIIIIHHFIIIIIIIIIIIIIIIIIIIIIIIIIIIIIHFIIIIIHIIIIIIIIIIIHIIIIIIIIIIHGHIIIGIIIIHIIIIIIIIIIIIIIHIIIIIIIIIIIIIIIIIIIIGIIIIIHIIIIIIIIIIIIIIDDDDD
@HISEQ:969:HM2KJBCX2:2:1102:8764:33660 2:N:0:ACTATGCA
GTCGGAAATTGTCCCAACTATCCCTATTAATCATTACTCATTTCCCCAAAAACCAACAAAATTCGAGATACGAGTCCTAACTTATTATTCCATGCTAATGTATTCATAACTTTCAGCCTGCTTTAAACACTCTAATTTTTTCAAAGTAAAGGTCCTGGATTGCGAACCCAACCCAGTAAAGGGCAGGAACGTTCTCCAGGAAGATGGTAAGCGCGCATCGGCACTCACACACGATACCGTGGCGGGCCAAGCGCACTATACCAGAAATCCAACTACGAGCTTTTTAACTGCAACAACTTTAATATACGCTATTGGAGCTGGAATTACCGCGGCTGCTGGCACCAGACTTGCCCTCCAA
+
DDDDDIIIIHIIIIIIIIIIIIIIIIHIIIIIIIIIIIIHHIIHHIIIIIIIIGIIIIIIIIEHIIHIIIHIIHHIEHIHIIIIHHIHIHFHCGHIIIIIIGHHHIIIIIIHIIIIIIIIHHHIIIIHHIHIIIHHIIIIHIHIIIIIIIHIIIIIIIIIIIIHIIIIIIHIIIHIIIIIIIIIIIIIIIIIIIIHIIIIIIIIIIIIIIIIIIIIIIIIIIHHIIIIIIIIIIIIIIIIIIIIIIIIIIIIIIIIHIIIIIIIIIHIIHIIIIIIIIIIIIIIIIIIIIIIIIGIIIIHHIIIIHIIIIIIIIIIIIIIIIIIIIIIIIIIIIIIIIIIIIIIIIIIIIIIIDDDDD
@HISEQ:969:HM2KJBCX2:2:1102:18827:33792 2:N:0:ACTATGCA
GTCGGAAATTGTCCCAACTATCCCTATTAATCATTACGGTGATCCTAGAAACCAACGAAATAGAATCAGTCCGTCCTATTTCATTATTCCATGCTAATGTATTCAGACGATAGTCTGCTTTAAACACTCTAATTTTTTCAAAGTAACAGTCCTGATTTCCCATCACACCAAATAAATGGCATGAAAGTTCCTCAGAAGGTAGAGATCCATCTCACCAGTGCAGACAATTAAGCCTGACCAATGGGTAGACCCCGAAGTTCAACTACGAGCTTTTTAACTGCAACAACTTTAATATACGCTATTGGAGCTGGAATTACCGCGGCTGCTGGCACCAGACTTGCCCTCCAA
+
CDDDDIIIIIIIGHIIIIIIIHIIIIIIIIIIIIIGIIIIIIIIIIIIIIIIHIIIIIIEHHIGHIGIIHGCHECDHHIIIHIIIIIHFHHIHGHHIIEHIHIIIIIIHIIIIIIHIIIIIHIIHGHHIIIIIIIHIIIIIIIIHIIIIIHIHHIIIIHHIIHHIIIHFIIGHIIIIIIIIIIIIIIIIHIIIIIIIIIIIIIIIIHIIIIIIIIIIIIIIIIIIIIIIIIIIIIIIIIIIIIHGFDIIIIIIIIIIIIIIIIIIIIIIIIIIIIIIHIIIIIIIIIHIIIIIIIIIHIIIIIIIIIIIIIIIHIIIIIIIIIIIIIIIIIIIIIIIIIIIIIDCDDD
@HISEQ:969:HM2KJBCX2:2:1102:15775:34246 2:N:0:ACTATGCA
GTCGGAAATTGTCCCAACTATCCCTATTAATCATTGCTCACAAATCCAAAAACCAACAAAATACGATAAACGAGCCCTAACTTATTATTCCATGCTAATGTATTCATAACTAACCGCCTGCTTTAAACACTCTAATTTTTTCAAAGTAAAGGTCCTGGATTGCGAACCCAACCCAGCAAAGGGCAGGAACGTTCTCCAGGAAGATGGTAAGCGCGCATCGGCACTCACACACGAAACCGTGGCGGGCCAAGCGCACTATACCAGAAATCCAACTACGAGCTTTTTAACTGCAACAACTTTAATATACGCTATTGGAGCTGGAATTACCGCGGCTGCTGGCACCAGACTTGCCCTCCAA
+
DDBDDIHIIIGHFHIHIHHHGHHHHIIIIIIHIIIIIIIIIGIFHIIIIIII@EHHHHIHHIHIIIIIIIIHIDHGEEHIHIGIIIIHIHHHHEHHHEHHHDHHEHIIIHHHIIIHHHHHIHGHHHIHIIIIHHHHEHHHHFHHIIHHCIIIHHIIIHHHHIIHHHHIIHHHHIIIIIIIIIIIIIIHIIHIIIHIIIIIIIIIIIIIIIHIIIIIIIIIIIHHHGHIHHHIHIIIIIIIIIIIIIIIIIIIIHIHFIHIIIIIIHHIIIIIIHCHIIIIIIIIIIIIIIIIIHIIIIIIIIIIHHIHIIIIIIIIIIIIIIIIIIIIIHIIIIIIIIIIIIIIIIHIIIIIIDDDDD
@HISEQ:969:HM2KJBCX2:2:1102:19829:33517 2:N:0:ACTATGCA
GTCGGAAATTGTCCCAACTATCCCTATTAATCATTACGTCAATCCTAGAAACCAACAAAATAGGATCAAACGTCCTATTTCATTATTCCATGCTAATGTATTCAAGCGTTAGCCTGCTTTAAACACTCTAATTTTTTCAAAGTAACAGTCCTGTTTCCCTGCAACACCAAATTAATGACATTACAGTTCTTCAAGAAGGAGGAACCAGTAAAGCCAGTACATACCAGAGGCACGACCAACTTACTAATCCCGAAATTCAACTACGAGCTTTTTAACTGCAACAACTTTAATATACGCTATTGGAGCTGGAATTACCGCGGCTGCTGGCACCAGACTTGCCCTCCAA
+
DDDDDIIIIIHHIIIHHIHHHIIIIIIIIIIIIIIIIIIIIIIIIHGHIGHIFHIIIIIIHEGHHEHIIFHIHIGFHIHIIIIFHIIIFHIHIIIIHHIHIGHHIIHHHHHIHHHHHHIHIHIHIIHHHIHHHIHIHHHHIIIIIIHIHIHFHHGHHIIHIIIIHIHIHHHIIIIIIHHHIIHIIIIIIIHIIIIIIIHIHIHIIIHIHHGIIIHHIIIHIHHFHIIIFHIHIIHHHHHHIHHHIIHHHHHFCHHHHHIIIHHIHHIIIIGIGHGFEHHIIIHHHHEHHIIHECHHIHIIIIIIHHIHHGIHIIHIIIIHIIIIHHIIIIHHIIIIIIIIIDDDDD
@HISEQ:969:HM2KJBCX2:2:1102:18764:34841 2:N:0:ACTATGCA
GTCGGAAATTGTCCCAACTATCCCTATTAATCATTACGTCAATCCTAGAAACCAACAAAATAGGATCGAACGTCCTATTTCATTATTCCATGCTAATGTATTCAAGCGTTAGCCTGCTTTAAACACTCTAATTTTTTCAAAGTAACAGTCCTGTTTCCCTGCAACACCAAATTAATGACATTACAGTTCTTCAAGAAGGAGGAATCAGTAAAGCCAGTACACACCATTGGCACGACCAACCTACTGACCCCGAAATTCAACTACGAGCTTTTTAACTGCAACAACTTTAATATACGCTATTGGAGCTGGAATTACCGCGGCTGCTGGCACCAGACTTGCCCTCCAA
+
DDCDCIIIIIIIIIIIIIIIIIIIIIIIIIIIIIIHIIIIIIIIIIIIIIIHHIIIIIIIIHIIIII=HGHIIIHIIHIIIIIIHIIIIHHIFHIIIIIIIIIHHIHIIIIIIIIIIIIIIIIIIIIIIIIIIIIIHIIIIIIIIIIHIIIIIIIHIIIIIIIIHIIIIIIGHIIIIIIIIIIIIIIIIIGIIIIIIIIIIIIIIIIIIIIIIIIIIHIIIIIIIIIIIIIIIIIIIIHIIIIHGIIIIIIIIIIIIIIIIIIIIIIIIIIIIIIIIIIIIIIIIIIIIIIIIIIIIIIIIIIIIIIIIIIIIIIIIIIIIIIIIIIIIIIIIIIIIIIIIDDDDD
@HISEQ:969:HM2KJBCX2:2:1102:9024:36018 2:N:0:ACTATGCA
GTCGGAAATTGTCCCAACTATCCCTATTAATCATTACGTCAATCCTAGAAACCAACAAAATAGGATCGAACGTCCTATTTCATTATTCCATGCTAATGTATTCAAGCGTTAGCTTGCTTTAAACACTCTAATTTTTTCAAAGTAACAGTCCAGATTCCTCGCAACACCAAATTAATGGCATTACGGCTCATCAGGAAGGAGGAATCAGTGAGACCAGTACATACCAGTGGCATGACCAACCTACTAACCCCGAAATTCAACTACGAGCTTTTTAACTGCAACAACTTTAATATACGCTATTGGAGCTGGAATTACCGCGGCTGCTGGCACCAGACTTGCCCTCCAA
+
DDCCDHIHEHIIIHGGHHIIHHHHHIGHIHI@HHHHIIIIHIEHFCHHIHIIIFHDHHEEFGGHEHHFHHIHHHHHIIIFDHIHHHIHHIICEHIEHIIIHEHHHEHHHIIHIIIHIIIADG@HFHHHHHIHHHHHHHHHIHHIHHGHFIHIGHGHHECHHIIHHHFEFHHEIHIIHHIIHHHHHHGHHIHIHIIIIIIHHGHIHIIIHHIGIIIHIIIIIIIIHHHHGHHHIHIIIIIIIHHGCDCIHHGHIIHGCHHHIIIHHHIHHEHIHHGIIIIIIHIIIIHEIIIHHIIIIIIIIIIIIIIIIIIIHIIIIIIIIHIIIIIIIIIIIIHHIIHIIACDBB
@HISEQ:969:HM2KJBCX2:2:1102:20525:36158 2:N:0:ACTATGCA
GTCGGAAATTGTCCCAACTATCCCTATTAATCATGACTTCAGTCCACAAACACCAACAAAAAGAGGACCGGAGCCCACTATTATTATTCCATGCTAATGTATTCATAGCAAACACTGCCTGCTTTAAACACTCTAATTTTTTCAAAGTAAAAGATCTAGACTAACACTGCACCCGTCCAATGAAGGAGAGAGCAGTGAGCTAGAAGGATGGCCTGGCCAAGCCGGCACTCACACACGAATCCGCATGCGGGCCTGCTGCACCACACCAGAAATCCAACTACGAGCTTTTTAACTGCAGCAACTTTAATATACGCTATTGGAGCTGGAATTACCGCGGCTGCTGGCACCAGACTTGCCCTCCAA
+
DDDDDIIIIIIIIIIIIIIIIIIIIIIIIIIIIIIIIIHIHIHIHIIIIIIIIIIIIIIIIGIIHGHIIIHHIIIIIIGHIIGIIIIIIIIIHIIIIIIIIHHIIIIIGIIIGHIIIHIIGIHIIIHIIIIHIIIHIIIHIIIHHHIIIIIIIIIIIIIIIHHHIIIIHHHHHIHIHIIIIIHHIIIIHIIIHIIIIHIIIIIIHHIIIIHIIHHHHIHHIIIGIIIIIHIIIIIIIHHEIIIIIIIIIIIIIIIIIIIIHEHHHIIIIIIIHIIHIIIHIIIIIIIIHHIIIIIIIIIIIIIIIIIIIIIIIIIIIIIIIIIIIIIIIIIIIIIIIIIIIIIIIIIIIIIIIIIIIIDDDDD
@HISEQ:969:HM2KJBCX2:2:1102:9215:37087 2:N:0:ACTATGCA
GTCGGAAATTGTCCCAACTATCCCTATTAATCATTACGGTGATCCTAGAAACCAACGAAATAGAATCAGTCCGTCCTATTTCATTATTCCATGCTAATGTATTCAGACGATAGTCTGCTTTAAACACTCTAATTTTTTCAAAGTAACAGTCCTGATTTCCCATCACACCAAATAAATGGCATGAAAGTTCCTCAGAAGGTAGAGATCCATCTCACCAGTGCAGACAATTAAGCCTGACCAATGGGTAGACCCCGAGGTTCAACTACGAGCTTTTTAACTGCAACAACTTTAATATACGCTATTGGAGCTGGAATTACCGCGGCTGCTGGCACCAGACTTGCCCTCCAA
+
DDDDDIIIIIIIHIIIIIIIIIIIHIIIIIIIIIIIIIHIIIIHIHHIIIIIHIIIIGIHIIIIHHIIIIIFIIIIHHFHIHIHIIIIIHHHIIIGHIIIIIIIIIIIIIIIIIHIIIHIIIHHIIIIIIIIHIIIIIIIHIIIIIIIIIIIIHIIIIIIIIHIIIIIHHIIIIIIIIIIIIIHIIIIIIIIIIIIIIIIIIIIIIIIIIIIIIIIIIIIIIIIIIIIIIIIIIIIIHIIIIIIIHHIIIIIIIIIHIIIIIIIIIIIIIHIIIIIIIIIIIIIIIIIIIIIIIIIIIIIIIIIIIIIIIIIIIIIIIIHIIIIIIIIIIIIIIIIIIIIIIIDDDDD
@HISEQ:969:HM2KJBCX2:2:1102:1668:36454 2:N:0:ACTATGCA
GTCGGAAATTGTCCCAACTATCCCTATTAATCATTACGGTGATCCTAGAAACCAACGAAATAGAATCAGTCCGTCCTATTTCATTATTCCATGCTAATGTATTCAGACGTTAGCCTGCTTTAAACACTCTAATTTTTTCAAAGTAACAGTCCTGATTTCCCATCACACCAAATAAATGGCATGAAAGTTCCTCAGAAGGTAGAGATTCATCTCACCAGTACAGACAATTAAGCCTGACCAATGGGTAAACCCCGAAGTTCAACTACGAGCTTTTTAACTGCAACAACTTTAATATACGCTATTGGAGCTGGTATTACCGCGGCTGCTGGCACCAGACTTGCCCTCCAA
+
DDDDDIIDIIIIIIIIGIIHIIIIIIIIIIHIIIIHHHIIIHIIIIIIHIHHIIIIHHIIHE@CHHHIIIIIHFHDIIIHIIIIIGIIICHHEHHCHHHHHHIGHIIHIIIIIIIIIHEHHHGFIIIHIIIHHHHHIIHIHGHHIIIIIIIHHHHHGHIIHHEIIIIIIIIIIIHIIIIHHIIIIIIIHIIIIIIIIIHEIIIIIHIIIHIIIHHIIIIIIIIIIIIIIIIIIIIIIIIIIIII<HGIIIHIIIIIIIIIIIIHIIIIIIIIIIIIIIIIIHHIHIIHIIIIIIIIIIIIIIIIIIIIIIIHIIIIIIIIIIIIIIIIIIIIIIIHIIIIIIIDDDDD
@HISEQ:969:HM2KJBCX2:2:1102:19762:37677 2:N:0:ACTATGCA
GTCGGAAATTGTCCCAACTATCCCTATTAATCATGACTTCAGTCCACAAACACCAACAAAAAGAGGACCGGAGCCCACTATTATTATTCCATGCTAATGTATTCATAGCAAACACTGCCTGCTTTAAACACTCTAATTTTTTCAAAGTAAAAGATCTAGACTAACACTGCACCCGTCCAATGAAGGAGAGAGCAGTGAGCTAGAAGGATGGCCTGGCCAAGCCGGCACTCACACACGAATCCGCATGCGGGCCTGCTGCACCACACCAGAAATCCAACTACGAGCTTTTTAACTGCAGCAACTTTAATATACGCTATTGGAGCTGGAATTACCGCGGCTGCTGGCACCAGACTTGCCCTCCAA
+
0<DB?H?EFHH@<CHHFIIIIFHCF1FE11C1DCCDHE?@GE<F<CEC?ECHEECD=<@?GHHIH??E<C</E/01FGHEG1CC1<<CGH@GCEHI1DFHC<<CCCFH?GG@1C@<CIHHFGHIHHHHHHFG1@BFCFGFHCHHI8GFGHHHIHHIHHGIIHFFB<HHIHDEHHD<8HEGF?CHIGIIIHHHEIIIHH'HHHIIIIEIIIGHEA/HEHHHHFCIIIHGHEAHHHGC1D/EHE1HFDHFGIIHEIHHHGIHG<IHHGIHEEG?CCF<EHCHHGHCED<@CDHEHEH@EFHEHHEGHEFCEC<DIHHHCEGGCFGC1?HHIIIHDCD@IIIIIIHG@HHHHIIHHGIHGC??D@B
@HISEQ:969:HM2KJBCX2:2:1102:15211:37914 2:N:0:ACTATGCA
GTCGGAAATTGTCCCAACTATCCCTATTAATCATTACGGTGGTCCTAGAAACCAACAAAATAGAACCACAACGTCCTATTCTATTATTCCATGCTAATCTATTCAAGCAATAGCCCGCTTTAAACACTCTAATTTTTTCAAGGTAATGGTCCTGGCTCCCCAACACACCCAATTAAGGACATACTGGTTCACCAGAAGGAAGACCCGACAACAGGACAGTACTCGCCAAAGACGGACCGCCCGGCCAAGTCTAAAATTCAACTACGAGCTTTTTAACTGCAACAACTTTAATATACGCTATTGGAGCTGGAATTACCGCGGCTGCTGGCACCAGACTTGCCCTCCAA
+
@DDCDIHIIHFHIIIIIIIIIIIIIIIIIIIIHIHIIIIIHHIIHHIIHIIIGIIIIHEHIIHIIIIHHEHHDCEHIHGHIIIIIIIIIEHIIHIHFIHHHHHFEIIIIIIIHIHIHIIHIGHHIHIHEIHHHIHHIHGHIIIHIHIIIHFIHFHIHHHHHHHHECGHHHHHFFHHIIIHIIIIHHGIIHHEHIIIIIIHHHHIHHIHHH?GHFIIIIHIIIIIIHIHIIHHHHHIIIIIIHIIIHIIHFIIIIIIIIIHHHHHIIHIIHIIIIIIIIIIHHIIIIIIIIIIIIIIIIIIHIIIIIIIIHGIIIIIHIIIIIIIIIIIIIIHHEHIIIIIIHDDDDD
@HISEQ:969:HM2KJBCX2:2:1102:8981:37807 2:N:0:ACTATGCA
GTCGGAAATTGTCCCAACTATCCCTATTAATCATTACATCGATCCTAGAAACCAACAAAATAGAATCTGATGTCCTATTTCATTATTCCATGCTAATGTATTCAAGCGTAAGCTTGCTTTAAACACTCTAATTTTTTCAAGGTAACAGTCCTAATTCCCCATAACATCAAATAAATGACATTATGGTTCTTTAGAAGGTGAGAACCAATAAAACCAGTACATACCAAGGCATGACCGATTCCTTGATCCCGAAATTCAACTACGAGCTTTTTAACTGCAACAACTTTAATATACGCTATTGGAGCTGGAATTACCGCGGCTGCTGGCACCAGACTTGCCCTCCAA
+
<DDDDHCDE?11FCGFHEHIEF?1CGHHHHI?GH?HEHHIECC1EHECHHCCFHHHIIC?@HIIIHIFHHHH@??FHE@?@GHEHEEE?GEEEHEHHEHGEGHHH1HHHH?GGEEHGEHHEHHFEEEFIHGHHCHHHIHHEHIGHHHHHGFGFCCEHHHGHHCHGHHHIHHGFHHHIIIHHHGHIFH@<D<FHHEHHDHHC:HHHEGHHHFHHEHHGHHFCHG7IHF@1IIHHHHHIHHHBAG<CCC<C1<G<F<@IHHHHDFEHHHHHIHFFHEHHD1FFD<FEGHEHCECHHHEIIHGFEECCHFEHHFDIIHCHFHHHFFHHHHEIHGC@HCH@?@F00D@D
@HISEQ:969:HM2KJBCX2:2:1102:3781:39184 2:N:0:ACTATGCA
GTCGGAAATTGTCCCAACTATCCCTATTAATCATTACGGTGATCCTAGAAACCAACAAAATAGAACCATGCCGTCCTATTCTATTATTCCATGCTAATGTATTCGAGCAAAAATGCCTGCTTTAAACACTCTAATTTTTTCAAGGTAAAGGTCCTGGATCCGCAAGACACCCAATAAAGGACATCAAGTTTCTCCAGAAGGTGAGAAATCAACAGTAACAGTTCATACCCCTTAAGGCATGACCATCACGTCAATCCCGAAATTCAACTACGAGCTTTTTAACTGCAACAACTTTAATATACGCTATTGGAGCTGGAATTACCGCGGCTGCTGGCACCAGACTTGCCCTCCAA
+
DDDADIIGIIIIFHIIIIHIIIIIIIIIIIIHIIIIIIIHHIHHHHHIIIIIIHIIIEHIIICHHHIIIIGGHHHHHH@HHHHHHH?G<<GGHEEHIHIHIHGHHIIHIIIHIIIIGFGHIFHGHIHIHHIHHIHHIHHFIIIHHHHHHHHIIIIIIIIIIIHIIHIHIIHIIIHIIIIIIIGIIIIIIIHHHIGIIIIHIIIIIIIIIIIIIIIIIHIIIIGIIIIIIIIIIIHHGIIIIIIIIIIHIIHHIIGIIIIIIIIIIIIIIHIIIIIIIIIIIIIIIIIIIIIIIHIIIIIIIIIIIIIIIIIIIIIIIIIIIIIIIIIIIHIIIHIIIIIIIIIIIIIIDDDDD
@HISEQ:969:HM2KJBCX2:2:1102:10814:38022 2:N:0:ACTATGCA
GTCGGAAATTGTCCCAACTATCCCTATTAATCATTACGGTGATCCTAGAAACCAACGAAATAGAATCAGTCCGTCCTATTTCATTATTCCATGCTAATGTATTCAGACGATAGTCTGCTTTAAACACTCTAATTTTTTCAAAGTAACAGTCCTGATTTCCCATCACACCAAATAAATGGCATGAAAGTTCCTCAGAAGGTAGAGATCCATCTCACCAGTACAGACAATTAAGCCTGACCAATGGGTAGACCCCGAAGTTCAACTACGAGCTTTTTAACTGCAACAACTTTAATATACGCTATTGGAGCTGGAATTACCGCGGCTGCTGGCACCAGACTTGCCCTCCAA
+
@DD@@EHDCHHHH?<<CGHIIFEHHIIHEFHCHHHEFEFHHHH1<CCEGHEC1CE=C?0DEH111CE1CGHC0<1<EHHHD1<FHEHEC1FHCFEC?FIIIHFHHHHDGAHCGHCHEFHFIHHAEBCHHHHHFFEGGHHGHHHHHHHHIHHHHEHHIHEHHEEGIHG1CHHIHHH?CH:IIIIHIHHHHHIIIIHIII0I;HH;IIIIIIIIIHIIH=IHHCHIIIHHHHI'IIIHHFIIGIHHGHDIGGHIEIHHHHHEHIIIIIIHIIIIGIIIIGIIIIIIIHIIIIIIIIIIIHHIIIIHHHHGIIIIHGIIIIIIIHHIHIHIIIHHIHHGHIIIIIICDDBB
@HISEQ:969:HM2KJBCX2:2:1102:13929:39190 2:N:0:ACTATGCA
GTCGGAAATTGTCCCAACTATCCCTATTAATCATTACGGTGATCCTAGAAACCAACAAAATAGAACCATGCCGTCCTATTCTATTATTCCATGCTAATGTATTCGAGCAAAATGCCTGCTTTAAACACTCTAATTTTTTCAAGGTAAAGGTCCTGGTTCCACATGACACCCAATTAAGGACATCATGCTTCTCCAGAAGGTGAGAAATCAACTGCGACAGTTCATACCCCTTAAGGCACGACCATCACGTCAATCCCGAAATTCAACTGCGAGCTTTTTAACTGCAACAACTTTAATATACGCTATTGGAGCTGGAATTACCGCGGCTGCTGGCACCAGACTTGCCCTCCAA
+
@DDDCIGHIHHHIEHHHHHIIIEHHHIHIHIFHGHHEHGHEEH?EHHHIHIHHEHHCHGIIIHHIIIIIIIIHHHDHIIICEHHIIIIGIIIIGIIIHIHIGIIIIIHIIHIHHIIIIIIIIIIIIHIIGIIIIIIIIIIHIIIIIIIIGIEIIIIHIIHIIIIIHIIIIIIIIIIIHIIIIIHHIIIHHIIHIIIIHIIIIIIIIIIIHHIIIIIIIIIIIIIIIIIIIIIIIIIIIIIIIIIIIHIIHHIIIIIIIIIIIIIIIIIIHIIIIHIIIIIHIIIIIIHIIIIIIIIIIIIIIIIIIIIIIIIIIIIIIIIIIIIIIIIIIIIIIIIIIIIIHIIIIIDDDDD
@HISEQ:969:HM2KJBCX2:2:1102:9956:39731 2:N:0:ACTATGCA
GTCGGAAATTGTCCCAACTATCCCTATTAATCATTACGGTGGTCCTAGAAACCAACAAAATAGAACCACACCGTCCTATTCTATTATTCCATGCTAATCTATTCAAGCAATAGCCCGCTTTAAACACTCTAATTTTTTCAAGGTAATGGTCCTGGCTCCCCAACACACCCAATTAAGGACATACTGGTTCACCAGAAGGAAGACCCGACAACAGGACAGTACTCGCCAAAGACGGACCGCCCGGCCAAGTCTAAAATTCAACTACGAGCTTTTTAACTGCAACAACTTTAATATACGCTATTGGAGCTGGAATTACCGCGGCTGCTGGCACCAGACTTGCCCTCCAA
+
A@DDDIH?@?1<FHHHFHHHIIHHGHCF?GI?GE1<11<1<D<FEHH@HHHH@C<<C?1@11<<11CGEH0<<<</0D1DDF1FHH111<CFHHHECEGGEFFFGFCEHHHHHECHEHCHF@1FHHIHH@?FCGA1DCHHHHHE@IIIIIIIHHCCGCEHB<DA<DCHHAEHFHHHH8GEECFCFCE:B?HGGHIIHFCFHHIGHHHGH4CHIHHGCGH6DEFHHHHHHFDAH<HHHIHIIHHEF<<1HCHHFFHHIIIHG@E<HHIHIIIHIHGCEHIIIHEEFEDCDHCD0GIIIHHHHHIHHIFIHHFEIHHDIGIHHGIHGHHHEFIIIHEHEHHHHH@DAA@
@HISEQ:969:HM2KJBCX2:2:1102:8769:39800 2:N:0:ACTATGCA
GTCGGAAATTGTCCCAACTATCCCTATTAATCATTACGGTGATCCTAGAAACCAACAAAATAGAACCATGCCGTCCTATTCTATTATTCCATGCTAATGTATTCGAGCAAAATGCCTGCTTTAAACACTCTAATTTTTTCAAGGTAAAGGTCCTGGTTCCACATGACACCCAATTAAGGACATCATGCTTCTCCAGAAGGTGAGAAATCAACTGCGACAGTTCATACCCCTTAAGGCACGACCATCACGTCAATCCCGAAATTCAACTACGAGCTTTTTAACTGCAACAACTTTAATATACGCTATTGGAGCTGGAATTACCGCGGCTGCTGGCACCAGACTTGCCCTCCAA
+
DDDDAHIIIIIIIIHHIIIGHHICFHIIIIHHHIIIIIIGHIIHIIIIIIIIHHIIHIIIIIIIIHIIIIIHHHHHIIIGIIHCHHHIHIIIIIIHIIHIIHHHIHHIIIGHHHIHHHHHHHHHHHHHIIIIIIIIIIHHIIIIIIIIIIIIIIHIHIIIIIIIIIHHHIIIIIIIIIIIIIIIIHIIIIIIIIIIIIIIIHHIIHHIIIIIIIIIIHGIIIIIIIIIHIIIIHHIHGIHIGIIH)HIIHHIIIIIIHIIIIIIIIHHHIIIIHHIIIIIIIIIIIIIIIIIIIIIIIIHIIIIIIIIIIIIIIIHIHIIIIIIIIIIIIIIIIIIHHIIIIIIIIIDDDDD
@HISEQ:969:HM2KJBCX2:2:1102:18913:39905 2:N:0:ACTATGCA
GTCGGAAATTGTCCCAACTATCCCTATTAATCATTGCTCACAAATCCAAAAACCAACAAAATACGATAAACGAGCCCTAACTTATTATTCCATGCTAATGTATTCATAACTAACCGCCTGCTTTAAACACTCTAATTTTTTCAAAGTAAAGGTCCTGGATTGCGAACCCAACCCAGCAAAGGGCAGGAACGTTCTCCAGGAAGATGGTAAGCGCGCATCGGCACTCACACACGAAACCGTGGCGGGCCAAGCGCACTATACCAGAAATCCAACTACGAGCTTTTTAACTGCAACAACTTTAATATACGCTATTGGAGCTGGAATTACCGCGGCTGCTGGCACCAGACTTGCCCTCCAA
+
DDDDDHHGICGHHEEGHHG?EFEHHHCE?GHFHHHIC@1GHEHF<FCGGGHHHCHHHEHHCFHII@EHHHIIIIHI1DHHHHHHHIGHIIIIIEHHHIHFG<DDC?EFHG@FHHHD?EFEHEGIGIHHHIIGIIHHH@HHDHHIGIIHHHIHHGCHEH=DE:IHHHHHHIHIIIIHHIHHH:;HIHHIIHHHFGCHGIIIIIIHCHGCIIIIIIGIIIIHFHHHFIHHIIHIHHHHGIIFDHIIHIIHIHIHIHHHHHIIHIHFIHGGIIIHIIIIIIIIHIIHIIIIHEIIIIHEHHHCGHIIHHHIIHHIIIIHGIIIIIHHGIIIHHIIGIIGHHHIIIIHIIIHHIIHHDADDD
@HISEQ:969:HM2KJBCX2:2:1102:4181:40414 2:N:0:ACTATGCA
GTCGGAAATTGTCCCAACTATCCCTATTAATCATTACGGCGGTCCTAGAAACCAACAAAATAGAACCGCACGTCCTATTCTATTATTCCATGCTGTAATATTCGAGCAAAGGCCTGCTTTGAACACTCTAATTTTTTCAAAGTAAAAGTCCTGGTCCCCAACACACCCAGTGAAGGGCATGCGGTTCTCCAGAAGAAAAGGCCCGGCCGGACAAGTGCACGCGGTGAGGCGGACCTGCCAGCCGGGCCAAAGGTTCAACTACGAGCTTTTTAACTGCAACAACTTTAATATACGCTATTGGAGCTGGAATTACCGCGGCTGCTGGCACCAGACTTGCCCTCCAA
+
DDDDDIIIIIIIIIIIIIIIIIIIIIIIIIIIIIIIIHIIIIIIIIIIIIIIIIIIHIIIIICHHIIIIIHHIIIIHHIIIIIIIIIFHHIHIIIIIIIIIHIHIIHIIIIIIIIIIIIIIIIIIIIIIIHIIIIHIIIIIIIIIIHIIIIIIIIIIHIIIIIIHIIIIIIIIIIIIIIIIIIIIHHHHIIIIIIIIHIIIIIIIIIIIIIIIIIIIIIIIIIIIIIIIIIIIIIIIIIIIHHIIIIIIIIIIIIIIIIIIIIIIIIIIIIIIIIIIIIIIIIIIIIIIIIIIIIHIIIIIIIIIIIIIIIIIIIIIIIIIIIIIIIIIIIIIIIIIIIDDDDD
@HISEQ:969:HM2KJBCX2:2:1102:3429:40656 2:N:0:ACTATGCA
GTCGGAAATTGTCCCAACTATCCCTATTAATCATTGCTCACAAATCCAAAAACCAACAAAATACGATAAACGAGCCCTAACTTATTATTCAATGCTAATGTATTCATAACTAACCGCCTGCTTTAAACACTCTAATTTTTTCAAAGTAAAGGTCCTGGATTGCGAACCCAACCCAGCAAAGGGCAGGAACGTTCTCCAGGAAGATGGTAAGCGCGCATCGGCACTCACACACGAAACCGTGGCGGGCCAAGCGCACTATACCAGAAATCCAACTACGAGCTTTTTAACTGCAACAACTTTAATATACGCTATTGGAGCTGGAATTACCGCGGCTGCTGGCACCAGACTTGCCCTCCAA
+
ADDCDHIHIC<<GH1F@<<1<DG1<CG1G?111DD1C1<111D11DD@HII@H0D10<FE<D1C?11<G?<<E/CE?EE11G1CG1@G1D1<C111<<1111<<1<1DHG@F<DHCHIHGHHHHHHH88HIHFGCDEHHIHGIIHHHIIIIIIIIIHEHHHHIHIIIGIH9HIGIIIIIHIH;IIIHIIIIHGIHHGIIGIIGIIIIIHIGIGIIGHHIIIIIIIIIGIGGIIIIIIIGGIGIIIIIGIGHIIHIIIIIIIIIHIIHIIIIIIIIIIIIIIIIIIIIIIIIIIIIHIHHHHIHHIIIIIIIIIIIIIIIIIIIIIIIIIIIIIIIIIIIIIIIIIIIIIIIIIDDDDD
@HISEQ:969:HM2KJBCX2:2:1102:6486:40769 2:N:0:ACTATGCA
GTCGGAAATTGTCCCAACTATCCCTATTAATCATTACGGTGATCCTAGAAACCAACAAAATAGAATCAAACGTCCTATTTCATTATTCCGTGCTAATGTATTCAAGCGCGAGCTTGCTTTAAACACTCTAATTTTTTCAAAGTAACAGTCCTGATTTCCCGCGACACCAAATTAATGACATCGTGGTTCGTCAGAAGGGAGAAACCAATAATGCTAGTACGTACAAAGTACGACCGACATATTAGTCCCGAAATTCAACTACGAGCTTTTTAACTGCAACAACTTTAATATACGCTATTGGAGCTGGAATTACCGCGGCTGCTGGCACCAGACTTGCCCTCCAA
+
DDDDDIIIIIIIIIIIIIIIIIIIIIIIIIIIHIIIIIIIIIIIIIHIIHIHHHIIIIIIIHHIIIIIIIIGHIIIIIIIIHHHIIIIHHHIIIIIIHIIIIIIIIIIIIIIIIIIIIIIIIHIIIIHIIIIIIIIHIIIIIHIIIIIIIIIIIIIIIIIIIIIIIIIIIIIIIIIIHHIIIIIIIIIHIIIIIIIIHIIIIIIIIIIIIIIIIIIIIIIIIIIIIIIIIIIIIIIIIIIIIIIIIIIIIIIIIIIIIIIIIIIIIIIIIIIIIIIIIIIIIIIIIIIIIIHIIIIIIIIIIIIIIIIIIIIIIIIIIIIIIIIIIIIIIIIIIIIIIIDDDDD
@HISEQ:969:HM2KJBCX2:2:1102:18407:40644 2:N:0:ACTATGCA
GTCGGAAATTGTCCCAACTATCCCTATTAATCATTACGGTGATCCTAGAAACCAACGAAATAGAATCAGTCCGTCCTATTTCATTATTCCATGCTAATGTATTCAGACGTTAGCCTGCTTTAAACACTCTAATTTTTTCAAAGTAACAGTCCTGATTTCCAATCACACCAAATTAATGACATGAAAGTTCCTCAGAAGGTAGAGATTTATCTCACCAGTACAGACAATTAAGCCTGACCAATGGGTAAACCCCGAAGTTCAACTACGAGCTTTTTAACTGCAACAACTTTAATATACGCTATTGGAGCTGGAATTACCGCGGCTGCTGGCACCAGACTTGCCCTCCAA
+
DDDDDIIIIIIIIIIIIIIIIIIIIIIIIIIIIIIIIIIIHIIIIIIHIIIIIIIIIIIIIIIIIIIIIIIIIHIIIIIIIIIIIIIIIIHIIIIIIIIHIHIIIIIIIIIIIIIIHIIIIIIIIIHHIIIIIHIIIIIIIIIIIIIIIIIIIIIIIIIIIIIIIIIHHIIIHIIIIIIIIIIIIIIIHIIIIIIHIIIHIIIIIIIIHIIIIIIIIIIIIIIIIIIIIIIIHIIIIIIIIIIIHGDIIIIIIIIIIIIIIIIIIIIIIIIIIIIIIIIIIIIIIIIHIIIIIIIIIIIIIIIIIIIIIIIIIIIIIIIIIIIIIIIIIIIIIIIIIIIIIIIDDDDD
@HISEQ:969:HM2KJBCX2:2:1102:19530:41177 2:N:0:ACTATGCA
GTCGGAAATTGTCCCACCTATCCCTATTAATCATTACGTCGATCCTAGAAACCAACAAAATAGAATCAAACGTCCTATTTCATTATTCCATGCTAATGTATTCAAGCGCGAGCTTGCTTTAAACACTCTAATTTTTTCAAAGTAACAGTCCTGATTTCCCGCGACACCAAATTAATGACATCGTGGTTCGTCAGAAGGGAGAAACCAATAATGCTAGTACGTACAAAGTACGACCGACATATTAGTCCCGAAATTCAACTACGAGCTTTTTAACTGCAACAACTTTAATATACGCTATTGGAGCTGGAATTACCGCGGCTGCTGGCACCAGACTTGCCCTCCAA
+
<DB?@<@/1<<<<DHG1D11<1<<1C@<11<<<<D1DC<</<C10DF?1C@CC1D0CC1<DCCHI11<1<C<@@00<111<1<1<D111<1<11EHIHHFEGGEC<DHI:EH281HHHHFDF081<@<DC1<GFHEG<IHIIHCCHEHHHHFEH8EGH?F0A?-HHHHDD;/CHHHH5HH:EIIIE?CHG<C@7@HHEHFC<ECCAIHHFC>HEHGIIIHFHHFGHE@HCC<C/FHHGEHFC@FAE?<HCC@C1HHCCEGHHHE@D1G1@IHHHC@G@DCFCC<<1GEG<<CE<C<<1<?HEEECIHCHG?H?HDIIH@HD1C1@EGHGCCFG@HHHGC0BD@@
@HISEQ:969:HM2KJBCX2:2:1102:17760:40066 2:N:0:ACTATGCA
GTCGGAAATTGTCCCAACTATCCCTATTAATCATTACGGTGATCCTAGAAACCAACAAAATAGAACCATGCCGTCCTATTCTATTATTCCATGCTAATGTATTCGAGCAAAATGCCTGCTTTAAACACTCTAATTTTTTCAAGGTAAAGGTCCTGGTTCCACATGACACCCAATTAAGGACATCATGCTTCTCCAGAAGGTGAGAAATCAACTGCGACAGTTCATACCCCTTAAGGCACGACCATCACGTCAATCCCGAAATTCAACTACGAGCTTTTTAACTGCAACAACTTTAATATACGCTATTGGAGCTGGAATTACCGCGGCTGCTGGCACCAGACTTGCCCTCCAA
+
0DBD@HHCFHHHHHIIHIIHCGGHIGIHGHHHHEHHH@HIHIIIIEHC1CC<GHCHH1CGHIH@EE?FHHG?CCFEHH?EHE?CCEHHFCECH1FEHCHH?<HECCEEHIIFHH1@CGECGCHHFIHHFFHHHHEFH?HHB<FE<G<FGECEIHHHHHHEHGHF@EHEHCCHHHIHGDHGGHHHHGC<FCHHGHIIHHHD?IIIHGHEHFGGCHEHHHEHH@HGHHEFHEHHIHHCIHIIIIIIIHGEHEHHHHHIIIIIHEIHEHG@IHIHIEEHGIHHGHEHHHIIHHHGHHHHH@CGHIIIIHIIIIIIIIIIIIIIHIHIIIIIIHHHGIIIHGCHHEEIIIHD@@AB
@HISEQ:969:HM2KJBCX2:2:1102:15571:42827 2:N:0:ACTATGCA
GTCGGAAATTGTCCCAACTATCCCTATTAATCATTACGTCAATCCTAGAAACCAACAAAAATAGAATCTAACGTCCTATTTCATTATTCCATGCTAATGTATTCAAGCGCGTGCCTGCTTTAAACACTCTAATTTTTTCAAAGTAACATCCTGACTCCCCACAACATCAAATTAATGACATCATGATTCATCAGAAGGGAGAAATCAATGACATTAGTACGTACCAAAGGCACGACCGACGTATTGATCCCGAAATTCAACTACGAGCTTTTTAACTGCAACAACTTTAATATACGCTATTGGAGCTGGAATTACCGCGGCTGCTGGCACCAGACTTGCCCTCCAA
+
DDADDIIIIGHHIHHFHHHHIIHHHHHIIIIIIIHIICHHIIHIHHHHIIIHIIHIIIGIGHIHHIIGC1F?EE?CEHHHHHIIIHEFEHH1<GEHIIEHHGIHIIIIHIHHHCHHHIHHHHHIIIHEGCGHIIHEAEHGFHFHHHIHFHG?CG?FHHHHIHGHHHHEHIIHHHHHHHHHHEGIHIHHHHHHIHIIIHHHHIHHHHFIIIHIIIIIIHHHEHHGIHIHHIHCIHH=IIIHHGFFFEAHFH?IHHFFEHCIHHCHEECHGHIIHHEHHHF@HGFFHHEIIHIHEHHIHHFIIHHEHHIIIIIIHEECDCHIIHHIHGGEIIIHHHIIIHGHHDDDB@
@HISEQ:969:HM2KJBCX2:2:1102:14767:43075 2:N:0:ACTATGCA
GTCGGAAATTGTCCAAACTATCCCTATTAATCATTACGTCAATCCTAGAAACCAACAAAATAGGATCAAACGTCCTATTTCATTATTCCATGCTAATGTATTCAAGCGTTAGCCTGCTTTAAACACTCTAATTTTTTCAAAGTAACAGTCCTGTTTCCCTGCAACACCAAATTAATGACATTACAGTTCTTCAAGAAGGAGGAACCAGTAAAGCCAGTGCATACCAGAGGCACGACCAACCTACTAATCCCGAAATTCAACTACGAGCTTTTTAACTGCAACAACTTTAATATACGCTATTGGAGCTGGAATTACCGCGGCTGCTGGCACCAGACTTGCCCTCCAA
+
0<@00<</<<CFHE1<11<1<FC<1<CEGEEH?1<1C1<FE=CF<GG<111@E1C0CE@DFH?1<@CHHHICGCC0<1CH?11<DF1C1<C@1<<1FHGHHGHHH<H?EHHDFF?EHFFHHFHEGGHHCGFDGCBD@AG@CF<BDEFGEHHEHECEC0F/CEC@99EHEHGFHHCIHHEFHEIIIHIHHHIHHGF?F@DFCHGCEBGEEHHIHHCHCEGIHHIHHCEHHHFHDFC/AHIHFD/<C?DIIHHGD11?1HIHEHHDFGHHIHIIIHGHEEIIIHEHF1C?EEGD0G<FHECC<?FHHFEEHHHHHHHDCHHGF1?EHIIEHHHHHHHGFFHHGD@@D<
@HISEQ:969:HM2KJBCX2:2:1102:11360:43195 2:N:0:ACTATGCA
GTCGGAAATTGTCCCAACTATCCCTATTAATCATTACGGTGGTCCTAGAAACCAACAAAATAGAACCATGCCGTCCTATTTTATTATTCCATGCTAATGTATTCAAGCAAAAATGCCTGCTTTAACCACTCTAATTTTTTCAAAGTAAAGGTCCTGGTTCCCCGCGGCACCCAATTAAGGACATCGCGGTTCTCCAGAAGGTGAGAAATTGACTGCACCAGTTCATACCCCGTAAGGCACGACCGATGCGCCAATCCCGAAATTCAACTACGAGCTTTTTAACTGCAACAACTTTAATATACGCTATTGGAGCTGGAATTACCGCGGCTGCTGGCACCAGACTTGCCCTCCAA
+
DDDDDIHFHHHIIIIIIIIIIHIIIIIIIIGIIIHFIICHIFHHIFHIIIIIIIIIIIIIIIIIIIIIIHIIIHHIIIIHHIHIIIIIIIHHHIIEHHHIGFHIHIIHIIIIIIIIIIIIIHHHIIIIHIHIIHIIIIHIIIIHHIIIIIIGIHHHFEGIIIIIIIIIIHIIHIIHHIHIIIIIIIIIHIIIIIHIIIIIHHHIIIIIIIIIIIIIHHIIIIIIHIIIIIIIIIIIIHHIIHIIIIIIIHGDIHHIHEGIIIIIIIIIHHIIIIIIIIIIIIIIIIHIIIIHIIHIIIIIIIIIIIIIIIIIIIIIIIIIIIIIIIIIIIIIIIIIIIIIIIIIIIIIDDDDD
@HISEQ:969:HM2KJBCX2:2:1102:17027:42862 2:N:0:ACTATGCA
GTCGGAAATTGTCCCAACATCCCTATTAATCATTACGGTGATCCTAGAAACCAACGAAATAGAACCAATCCGTCCTATTTCATTATTCCATGCTAATGTATTCAGACGTTAGCCTGCTTTAAACACTCTAATTTTTTCAAAGTAACAGTCCTGATTTCCTATCACACCAACTAAATGGCATGAAAGTTCCTCAGAAGGTAGAGATTTATCTCACCAGTACAGACAATTAAGCCTGACCAATGGGTAAACCCCGAAGTTCAACTACGAGCTTTTTAACTGCAACAACTTTAATATACGCTATTGGAGCTGGAATTACCGCGGCTGCTGGCACCAGACTTGCCCTCCAA
+
BDDDDHIIHEHHHIIIHIIHIIIIIIIIHIIIGIIIHHHHIIIIGHIIHIIIIIIHHHHHIFHIIIIIHHHHHFHHHFFHHIIIIHIHHIIEHHHIGIIHIHGHHIIIIIIIHIIIIIIIIIIIIIIHHIHIIIIIHHHIIHHHIIHIIIIIHGHHHIIIIHIIIIIIIIIIIIIIIIIIIIIIIIIIIIIIHIIIIIIIIIIIIIIIIIIIIHIIIIIII<IIIIIIIHIIIIIIIIIIIIIIHEIIIIIIIIIIIIIIIIIHIIIIIIIIIIIHIHIIIIIIIIIIIIIIIIIIIIIIIIIIIIIIIIIIIIIIIIIIIIIIIIIIIIIIIIHIIIIIIIDDDDD
@HISEQ:969:HM2KJBCX2:2:1102:17255:42941 2:N:0:ACTATGCA
GTCGGAAATTGTCCCAACTATCCCTATTAATCATTACGTGATCCTAAAACCAACAAACTAGAACCATCGTCCTATTTTATTATTCCATGCCAATGTATTCAAGCAAAAATGCCCGCTTTAAACAATATAATTTTTTCAAAGTAAAGGTCCTGATTCATCGAAACACCCAAGAGCATCCCGAATCACCAGAAGGTGAGAAATTGGCTACACACCGTTTCATGCCCCTAAAGGCACAATCGATATATCCCAATCCCGAAATTCAACTACGAGCTTTTTAACCGCAACAACACTAATATACGCTATTGGAGCTGGAATTACCGCGGCTACTAACACCAGACTTGCCCTCCAA
+
D0000<1<<1DGHII11DFEE1<1<1D<F111111<1<11<FE111<1DH@1<<E1<1<11DCH1F110D100<<111<DG1<1D1D11<11<F1<1DG8EG@<GHGF?HC<D1</CHG@BD@($6$A66<GF8G?EI9IGIHEGEHHFHHHEHF1BCADHED@E?CHEHDFEEHC-CEEFCHFHEHHFIIHFDAEAHFG?HFFHFC;DHEGGCCDCHFHBC@CHGHEEHFGHHHIHIGHHHEEIHFCHDIHDGC@HIIIIIIHHHHHCGIHHEIIHIIHHHHIHHCHFGEGCF@HCHEHIIFHHHHG?HEHHHEDHHHDDHGHIIIHHCF<HGEGCGCGEDDGADDD@
@HISEQ:969:HM2KJBCX2:2:1102:9799:43830 2:N:0:ACTATGCA
GTCGGAAATTGTCCCAACTATCCCTATTAATCATTACGGTGATCCTAGAAACCAACGAAATAGAATCAGTCCGTCCTATTTCATTATTCCATGCTAATGTATTCAGACGTTAGCCTGCTTTAAACACTCTAATTTTTTCAAAGTAACAGTCCTGATTTCCCATCACACCAAATAAATGGCATGAAAGTTCCTCAGAAGGTAGAGATTCATCTCACCAGTGCAGACAATTAAGCCTGACCAATGGGTAAACCCCGAAGTTCAACTACGAGCTTTTTAACTGCAACAACTTTAATATACGCTATTGGAGCTGGAATTACCGCGGCTGCTGGCACCAGACTTGCCCTCCAA
+
?DDDCHIIIIIIIGIIHGHIIIFHIHIIGHIEEHECEEHHEHIIHIHHFFHCFHFIHIIIIIGHHIIGHEEHHIIHIHHEHFGEGHHHGHIHE?HHIEHHIHIHHGHFHHHHHHHHHHGHGHHIIHIIIIIGHIIHIHIIIIIHHIIIEIIIHIHHHHIIHGHGHEGECHIHHHEIHHEHIHG@HGIIIHHHGIIIIIIIHHFHIHHHHHHHHIIIIGIIIIIIIHHHIIIHHHIIIIHGIIIHHHHIIIIIHIHHIIIHHHGIIHHHHHIIHIIHIHIHHIIIIHIIIHHIIIIIHIHGIIIIIIIIIIIIIIGIIIHIHIIIIIIIHIIIIIIHIHIIIHIDBCDD
@HISEQ:969:HM2KJBCX2:2:1102:3558:44556 2:N:0:ACTATGCA
GTCGGAAATTGTCCCAATTATCCCTATTAATCATTACGGTGGTCCTAGAAACCAACAAAATAGAATCATCCGTCCTATTTTATTATTCCATGCTAATGTATTCAAGCAAAATGCCTGCTTTAAACACTCTAATTTTTTCAAAGTAAAGGTCCTGGTTCCCCGCGGCACCCAATTAAGGACATCGCGGTTCTCCAGAAGGTGAGAAATTGACTACACCAGTTCATACCCCTTAAGGCACGACCGATGTGTCAATCCCGAAATTCAACTACGAGCTTTTTAACTGCAACAACTTTAATATACGCTATTGGAGCTGGAATTACCGCGGCTGCTGGCACCAGACTTGCCCT
+
DDDDDIHIIIIIIHIIIIIIIHIIIIIIIIIIIIIIIIHIIIIIIIIIHIIIHHIIIIIIIIIIIIIIIIHIIIIHIIIIIIIIHIIHHHIIFIIHIIIHIHIIIIIIIIIIIIIIIHHIIIIIIIIIIIHHIIIIIHIHIIIIIIIHIIIIHIIIIIIIIIIHIIIIIIIIIIIIIHHIGIIIHIIIIIIIIIIIIIIIIIIHIIIHHIIIIHHIIHIIIIIHHIIIIIIIHIIIIIIIIIIIHHHIIIIIIIIIHIIIIIIIIIIIIIIIIIIIIIIIIIIIIIIIIIIIIIIIIIHIIIIIIIIIIIIIIIIIIIIIIIIIIIIIIIIIIIIIIIIIIIDDDDD
@HISEQ:969:HM2KJBCX2:2:1102:11026:44633 2:N:0:ACTATGCA
GTCGGAAATTGTCCCAACTATCCCTATTAATCATTACGTCAATCCTAGAAACCAACAAAATAGGATCAAACGTCCTATTTCATTATTCCATGCTAATGTATTCAAGCGTTAGCCTGCTTTAAACACTCTAATTTTTTCAAAGTAACAGTCCTGTTTCCCTGCAACACCAAATTAATGACATTACAGTTCTTCAAGAAGGAGGAACCAGTAAAGCCAGTACATACCGGAGGCACGACCAACCTACTAATCCCGAAATTCAACTACGAGCTTTTTAACTGCAACAACTTTAATATACGCTATTGGAGCTGGAATTACCGCGGCTGCTGGCACCAGACTTGCCCTCCAA
+
DDCDDIIIIIIIIIIIIIIIIIIIIIIIIIIIIIIIIIIIIIIIIIIIIIIIHIIIIIIIIIIIIIIHHIIIEHHHIIIIIIIIIIIIIIIIIIIIIIIIIIIIIIIIHHIHIHIIIIIIHIIIIIIIIIIIIIIIIIIIIIIIIIIIIIIIIIIIIIIIIIIIIIIIIIIIIIIIIIIIIIIIIIIIIIIIIIIIIIIIIIIHIHIIIIIIIIIIIIIIIIIIIIIIIIIIIIIIIIIIIIHHHIHIIIIIIIIIIIHHHHHIIIIIIIIIIIIIIIIIIIIIIIHIIIIIIIIIIIIIIIIHIIIIIIIIIIIIIIIIIIIIIIIIIIIIIIIIIIIIIDDDDD
@HISEQ:969:HM2KJBCX2:2:1102:16280:43670 2:N:0:ACTATGCA
GTCGGAAATTGTCCCAACTATCCCTATTAATCATTACGGCGGTCCTAGAAACCAACAAAATAGAACCGCACGTCCTATTCTATTATTCCATGCTGTAATATTCGAGCAAAGGCCTGCTTTGAACACTCTAATTTTTTCAAAGTAAAAGTCCTGGTCCCCAACACACCCAGTGAAGGGCATGCGGTTCTCCAGAAGAAAAGGCCCGGCCGGACAAGTGCACGCGGTGAGGCGGACCTGCCAGCCAGGCCAAAGGTTCAACTACGAGCTTTTTAACTGCAACAACTTTAATATACGCTATTGGAGCTGGAATTACCGCGGCTGCTGGCACCAGACTTGCCCTC
+
@DDDDIIIIIIIHHIIIIIIIIHHIIIIIIIIIIIGHIIIIIHHIIIHHIIHHIIIIIIIIIHIIIHHIIIIIHIIIIIIHHHHHIIEHGHIHHIHIHHIHCEFHHIIHGHIIIIIIIIIGHIIIIIIIHIIIIIIIHIHHHIIIHIIHIIHIIHIHHHHIIIIIIIHIIIHIIIIHIIIIIIHGHHHGIIIIIIIHIHIIIIIIIIIIIIIIIIIIIIIIIIIIIIIIIIIIIIHIHHDHIIIIIIIIIIIIHIIIIIIIIIIIIHIIIIIIIIIIIIIIIIIIIIIIIHHHHIHIIIIIIIIIIIIIIIIIIIIHIIIIIIIIIIIIIIIIIIIDDDDD
@HISEQ:969:HM2KJBCX2:2:1102:6913:45013 2:N:0:ACTATGCA
GTCGGAAATTGTCCCAACTATCCCTATTAATCATTACGTCGATCCTAGAAACCAACAAAATAGAATCAAACGTCCTATTTCGTTATTCCATGCTAATGTATTCAAGCGTGAGCCTGCTTTAAACACTCTAATTTTTTCAAAGTAACAGTCCTGATTCCCCATGACACCAAATTAATGACATCATGGTTCGTCAGAAGGTAGGAATCAATAATACCAGTACGTACAATAGCACGACCAATAAATTGATCCCGAAATTCAACTACGAGCTTTTTAACTGCAACAACTTTAATATACGCTATTGGAGCTGGAATTACCGCGGCTGCTGGCACCAGACTTGCCCTCCAA
+
DDDDCIHCHHHFFHHHHIIIHHGI@FHHIFH?GHHHCCHHHDHHIIIIIHHIHGIEH@HGHHFHIIHCHIHIH?GFHHHFHIIIHGGHIGIIIIFHHEHHHHFGGECHHFFHHIIIIHIIIIHGIIIHIIHHIIIHIIIHHEIHHHHGGHHHHHGHIIHGEHIHGHHHFDGFEIIIIIIIHHHII;IHHIIHIHHIHGHIIIIHGHIHHFHF?EIHIIHEHEHEGIIHDHHHHEFHHHGIIHGDHIIHHIHHHHIIHIHIHHIH@FEHHHHHGHEHIIIHIHGD<1?FEGDGHIIHHEEIIIHHEHIIIIHHF?EE?IHGHHIIHIHIIIHHGEHIIHHCDDDD@
@HISEQ:969:HM2KJBCX2:2:1102:13045:45352 2:N:0:ACTATGCA
GTCGGAAATTGTCCCAACTATCCCTATTAATCATTACGTCAATCCTAGAAACCAACAAAATAGGATCGAACGTCCTATTTCATTATTCCATGCTAATGTATTCAAGCGTTAGCCTGCTTTAAACACTCTAATTTTTTCAAAGTAACAGTCCTGTTTCCCTGCAACACCAAATTAATGACATTACAGTTCTTCAGAAAGGAGGAATCAGCGAAGCCAGTACATACCAGTGGCACGACCAACCTGCTGACCCCGAAATTCAACTACGAGCTTTTTAACTGCAACAACTTTAATATACGCTATTGGAGCTGGAATTACCGCGGCTGCTGGCACCAGACTTGCCCTCCAA
+
DD0<D?ECCCGHHIGIH0DHHI1D@@GHIGIGE@GEHEFHHECE<C1<<GHHHFHHCEH1DFHHFFH=E1FC<<00FC1DGHHHHH1FEHIIHCFHHHH?GEIHH<HGHHCHIF@AFHI?GHF@CHEBCEHDCGGEF6GHFGCHGCEHHGHGCHIHIHF@HHEEHIHIHI9HHH9IHGHHH@E?EG@CHIH5EHIHHIHHFHHGIGD=?0FHCEHIGHHHHHFCFIHHHFIFHEHHCHFHF>C<DEAF<CGCGIHHHHHIHHEE<CFIIHCC?HGHEIIHEGED<1EIHG@HEH?HHIHHCHCIHHGCGHHEHHHDDCFFHHHIHHEHHIHGCCEHHCHEHD??@@
@HISEQ:969:HM2KJBCX2:2:1102:9175:45661 2:N:0:ACTATGCA
GTCGGAAATTGTCCCAACTATCCCTATTAATCATTACGGTGGTCCTAGACCAACAAAATAGAACCAACGTCCTATTTTATTATTCCATGCTAATCTATTCAAGCAAATGCCCGCTTTAAACACTCTAATTTTTTCAAGGTAATGGTCCTGGTTCCCCGACACACCCAATAAAGGGCATCCCGGCTCACCAGAAGGATAGACCCGACGACAGAACAGTACTCGCCAAAGACGGACCATCCGGTCAGGCCTAAAATTCAACTACGAGCTTTTTAACTGCAACAACTTTAATATACGCTATTGGAGCTGGAATTACCGCGGCTGCTGGCACCAGACTTGCCCTCCAA
+
DDAD@DGEH@1DGHIIEHEEHHHHGHIEHIECHHIHIIDH?HIHGHHEHHHFGHICFHHE?DHHIIGII@FHHIEEHIHHHF@<EHIIHIIIHHHIHHHIHHHIHIHIIIDIIHCFHGCGHHIIIIIGHIIGGCHGHHIHHIGGHHGFHEHG?<IHHHIIIHHGHIIIIHFIHGHGDFHHIHIHGHIHHIHHIIHHIHIIHIIHHHCIHIHIIIIIIHEFIIHHIIIHHHHGIGIIIHHHHHHIIGIHHHIIIIIIIHHHHHIHIIIIIIHIIIHIIIHEHHG@HHIIIHHEHEHIIIHIIIIIHIHHHHHIIHIIIIIIHIGHHIIIIIHGE<?HIIHBDBDB
@HISEQ:969:HM2KJBCX2:2:1102:18225:45860 2:N:0:ACTATGCA
GTCGGAAATTGTCCCAACTATCCCTATTAATCATTACGGTGATCCTAGAAACCAACAAAATAGAACCATGCCGTCCTATTCTATTATTCCATGCTAATGTATTCGAGCAAAAATGCCTGCTTTAAACACTCTAATTTTTTCAAGGTAAAGGTCCTGGATCCGCAAGACACCCAATTAAGGACATCAAGTTTCTCCAGAAGGTGAGAAATCAACAGCGACAGTTCATACCCCTTAAGGCATGACCATCACGTCAATCCCGAAATTCAACTACGAGCTTTTAAACTGCAACAACTTTAATATACGCTATTGGAGCTGGAATTACCGCGGCTGCTGGCACCAGACTTGCCCTCCAA
+
DDDDDHIIIIHIHFHIIIIIIIIIIGIIIIIIIHIIIIIIHIIHHIHHIHIHGHEHIIIHIHHIIIIIHHHHDECHHHHHHEHGHHHHHIIICEHIEGHHGHHIIIHIIIIHIHHIIIIHHHIIIHHIIIIGHHIHHHHHIHIIIIIIIIIIIIIHHHHEIHIIIHHHHHIIIIIIIIIIIIIHIIIIIHHHHHIIIIIIIHHIIIIIHIIIIIIIIIIIIIHIIIII<IIHHIIIIIHHIIIHHHIIIIIIIIIIIHHIIIIIIIIIIIIIIIIIIGHIIIIHIIIIIIHHIHIIIIIIHIIIIIIIIIIIIIIHIIIIIIIHIIIIIIIIIIIIIIIIIIIIIIIIDDDDD
@HISEQ:969:HM2KJBCX2:2:1102:15124:46366 2:N:0:ACTATGCA
GTCGGAAATTGTCCCAACTATCCCTATTAATCATTACGGTGGTCCTAGAAACCAACAAAATAGAACCACAACGTCCTATTCTATTATTCCATGCTAATCTATTCAAGCAATAGCCCGCTTTAAACACTCTAATTTTTTCAAGGTAATGGTCCTGGCTCCCCAACACACCCAATAAAGGACATACTGGTTCACCAGAAGGAAGACCCAACAACAGACAGTACTCGCCAAAGACGGACCGCCCGGCCAGGCCTAAAATTCAACTACGAGCTTTTTAACTGCAACAACTTTAATATACGCTATTGGAGCTGGAATTACCGCGGCTGCTGGCACCAGACTTGCCCTCCAA
+
@DDDDIHEHHHIGHIIIIIHIIIIIIIIIIHHIIIGHIGHHHHIIIHHHIIIIIIIIIIIG1CEEHHHHIIIIGEHGHIIHECHHHHHIEHIHIHIIIIIHFEHHHHGHHIIIIIIIHHBHGHHHIIIHHIIIHIIHIIHIIIIIIHHIIHIIIHIHIIIIIIIIIHGIIIHFHHHHHHHHHIIIHHEIHHIHHHIIIIHIIIIIIIHHIIHHHHIHIHIIIIIIHIIIIHIIHHHHHHIIHHHDHIIGFIIIIHIHIIIHHECHFIIIGHIGIIIIIIIIIIIIIIIIIIIHGIIIIHIIIIIIIIIIIIIIIIIIIIIIHIIIIIIIIIIIIIIIIHIIDDDDD
@HISEQ:969:HM2KJBCX2:2:1102:11041:47182 2:N:0:ACTATGCA
GTCGGAAATTGTCCCAACTATCCCTATTAATCATTACGGTGGTCCTAGAAACCAACAAAATAGAATCATCCGTCCTATTTTATTATTCCATGCTAATGTATTCAAGCAAAATGCCTGCTTTAAACACTCTAATTTTTTCAAAGTAAAGGTCCTGGTTCCTCGCGGCACCCAATTAAGGACATCGCGGTTCTCCAGAAGGTGAGAAATTGACTACACCAGTTCATACCCCTTAAGGCACGACCGATGTGTCAATCCCGAAATTCAACTACGAGCTTTTTAACTGCAACAACTTTAATATACGCTATTGGAGCTGGAATTACCGCGGCTGCTGGCACCAGACTTGCCCTCCAA
+
ADDDDIGEHIHHHIIIIIIIIIIIIIIIIIIIHIIIIIIIIIIIIIIIIHIIIIIIIIIIIHHGHIIIHHIIIIHIHIIGIIIIIIIIFHHHHIHHHEHHIGHIIHHIHIIGEHIIHHEIIHIHGHHHGHIIIIIIIG9HIIIIIIIIIHIIIHIHHIIIIIIIIIIIIIIIIHIIIIIIIIIIIIIIIIIIIIIIIIIIIIIIIIIIIIIIIHGGIHGD$IIIIIIIIIIIGIIIIIIIIIIIIIIIGHIHIIIIIIIIIIIIIIIIIIIIIIIIHIIIIIIIIIIIIHHGHIIIIIIIIIIIIIIIIIIIIIIIIIIIIIIIIIIIIIIIIIIIIIIIIIIIIIDDDDD
@HISEQ:969:HM2KJBCX2:2:1102:4480:47776 2:N:0:ACTATGCA
GTCGGAAATTGTCCCAACTATCCCTATTAATCATGACTTCAGTCCACAAACACCAACAAAAAGAGGACCGGAGCCCACTATTATTATTCCATGCTAATGTATTCATAGCAAACACTGCCTGCTTTAAACACTCTAATTTTTTCAAAGTAAAAGATCTAGACTAACACTGCACCCGTCCAATGAAGGAGAGAGCAGTGAGCTAGAAGGATGGCCTGGCCAAGCCGGCACTCACACACGAATCCGCATGCGGGCCTGCTGCACCACACCAGAAATCCAACTACGAGCTTTTTAACTGCAGCAACTTTAATATACGCTATTGGAGCTGGAATTACCGCGGCTGCTGGCACCAGACTTGCCCTCCAA
+
DDDDDIIIIIIIHIIIIIIIIIIIIIIIIIIIIIIIIIIIIIIIIIIIIIIIIIIIIIIHIHIIIIHHIHHIIIIIIIIIIIIIIHIIIIIIIHHHIIIIICHEHHIIIIIIEHIIIIHIHGIIIIIHIIIIHIIHHIIIHGHHIIHHIHGHHIHIIIHEIHHIIIHIIIIIIIHEHHHHIIIHIIIGHIIIIIIIGIIIIHHIIIIIIIIIIIIIIIIIHIIIIIIIGG==IIHIIHIGIIIIIIIIIIIIIIIIIIIIHDHHHIIIIIIIHIIHHIIHIIIIIIIIIIIIIIIIIIIIIIIIIIIIHIIIIIIIIIIHIIIIHIIIIIIIIIIIIIIIIIIIIIIIIIIIIIIIIIDDDDD
@HISEQ:969:HM2KJBCX2:2:1102:4736:48386 2:N:0:ACTATGCA
GTCGGAAATTGTCCCAACTATCCCTATTAATCATTACGGTGATCCTAGAAACCAACGAAATAGAATCAGTCCGTCCTATTTCATTATTCCATGCTAATGTATTCAGACGATAGTCTGCTTTAAACACTCTAATTTTTTCAAAGTAACAGTCCTGATTTCCCATCACACCAAATAAATGGCATGAAAGTTCCTCAGAAGGTAGAGATCCATCTCACCAGTACAGACAATTAAGCCTGACCAATGGGTAGACCCCGAAGTTCAACTACGAGCTTTTTAACTGCAACAACTTTAATATACGCTATTGGAGCTGGAATTACCGCGGCTGCTGGCACCAGACTTGCCTCCAA
+
DDDDCIIIIIIIHIIHIIIIIIIIIIIIIIHIIIIIIIIIIIIIIIHIIHIIIIHIIIIIIIGGHIIIIIHIIIIIIHIIIIIIIIIIIIGIIIIIHIIIIIIGEHHIIHIIIHIHHHIHIIIIIIGHHHIHIIIHHHIIIIHHHIIIIIHIIIIIHHHIIIHHHIIHIIIIIIIIIIIIIIIIIH;IIGIIIIIFIIIIIIIIIIIIIIIIHIIIIIIIHIHHIHIIIIHIIIIIIIIIIIIHIHIHHIHIIIHHIIIIIIIIIIIIIIIIIIIIIIHIIIIIIIIIIIIIIIIIIIIIIIIIIIIIIIIIIIIIIIIIIIIIIIIHIIIIIIIIIIIIIIDDDDD
@HISEQ:969:HM2KJBCX2:2:1102:1247:47012 2:N:0:ACTATGCA
GTCGGAAATTGTCCCAACTATNCCTATTAATCATTACGGTGATCCTAGAAACCAACGAAATAGAACCAAGCCGTCCTATTTCATTATTCCATGCTAATATATTCAGACGTTAGCCTGCTTTAAACACTCTAATTTTTTCAAAGTAATAGTCCTGATTTCCAATCACACCAAATAAATGGCATGAAAGTTCCTCAGAAGGTAGAGATTTATCTCACCAGTACAGACAATTAAGCCTGACCAATGGGTAAACCCCGAAGTTCAACTACGAGCTTTTTAACTGCAACAACTTTAATATACGCTATTGGAGCTGGAATTACCGCGGCTGCTGGCACCAGACTTGCCCTCCAA
+
BDD@BHHIHIIIIIIIIIIIH#<<GHIIGHHHIHHFECEFGHHHIIHIIIHHHIIIIIIHIIGHHIIIIHHGHCDEHIHEEHHHIGIHEEHIFHIIIIIHHIIGHGHIHHHHHHIIIIHHHHHHHGFIIIIIHHHIIIHIIIIIIIHIIHHIHIIHIHCIHEHIHGHHFHHHGGHFHIHGFHEHHHIIHIIHHEHHGI;IIHGHGHHHHIIIIHHHHHIHHGIHHHIIIIIIGHFIHFGIHIIIHGDHHCHIHIIIIIHIHHHDHIIHHEGIIHIGIIIIIFHIHHIHHHIIIHIIIIIIHHIIHFGIIIIIHHCHIHHHIIHHGIIIHHIHHHHHIIIHIIIDCDAD
@HISEQ:969:HM2KJBCX2:2:1102:18315:47858 2:N:0:ACTATGCA
GTCGGAAATTGTCCCAACTATCCCTATTAATCATTACGGTGGTCCTAGAAACCAACAAAATAGAACCACAACGTCCTATTCTATTATTCCATGCTAATCTATTCAAGCAATAGCCCGCTTTAAACACTCTAATTTTTTCAAGGTAATGGTCCTGGCTCCCCAACACACCCAATAAAGGACATGCTGGCTCACCAGAAGGAAGACCCGACAGCAGACAGTACTCGCCAAAGACGGACCGCCCGGCCAGGCCTAAAATTCAACTACGAGCTTTTTAACTGCAACAACTTTAATATACGCTATTGGAGCTGGAATTACCGCGGCTGCTGGCACCAGACTTGCCCTCCAA
+
ADDDDHHDHHIIHHHIGHIIIIIIIHHIHIHIIIIFFHIIHHHIHIGIIIIGIIIIHFHHHIGHHFHIIIIIIIEHIHIFIHHIIIIIHFHE?GHIIHGIIHHIIIIIIIIIIGIIIIIHHGIIIHHFHIIIIHHIHIIIIIIIIIIIIIIHIHHIIIIHHIIHIIIIIHIIHIIIIHIIIIIIIIIHIIIIIIIIIIIIIIIIIIIIIIIIIIIIIIIIHHIIIIIIIIIIIIIIIIIIIIIIHIIIIIIIIIIIIIIIIGIIIIIIIIIIIIIIIIIIIIIIIIIIIIIHIIIIIIIIIIIIIIIIIIIIIIIIIIIIIIIIIIIIIIIIIIIIIIIIIDDDDD
@HISEQ:969:HM2KJBCX2:2:1102:18745:48886 2:N:0:ACTATGCA
GTCGGAAATTGTCCCAACTATCCCTATTAATCATGACTTCAGTCCACAAACACCAACAAAAAGAGGACCGGAGCCCACTATTATTATTCCATGCTAATGTATTCATAGCAAACACTGCCTGCTTTAAACACTCTAATTTTTTCAAAGTAAAAGATCTAGACTAACACTGCACCCGTCCAATGAAGGAGAGAGCAGTGAGCTAGAAGGATGGCCTGGCCAAGCCGGCACTCACACACGAATCCGCATGCGGGCCTGCTGCACCACACCAGAAATCCAACTACGAGCTTTTTAACTGCAGCAACTTTAATATACGCTATTGGAGCTGGAATTACCGCGGCTGCTGGCACCAGACTTGCCCTCCAA
+
BDDDDIIIIIEHHHHIHHIIIGHIIIIIGIIIIIIIIIIIIIHHHIIIHIHHIIIIIHHIGHHHHFHIIDFGHDHHHIIIIHIHIHIIHIGHEHICHHHIHHGHIGFHIIHIIHHIIHHIHIIIIHIIIIIIIIHIIIHIIHIHIHIHHIIIIIIIIIHHHHHHIIIIIHIIHIIIIIIHGFHIIIIHHIIIHIHIIIIIIIIIIHIIIIIHHIHGIIIIHIIIHIHHIIIHIIIIHHHHIIIIHIIIIHIIIIIIIIIIHDIIEHHIIIIHIGIIHIHEIIIIIIIIIIIIIIIIIIHIIIIIIIIIIIHIIIHIIIIIIIIIIIIIIIIHIIHIIIIIIIIIIIIIIIHIIIIIIIDDDDD
@HISEQ:969:HM2KJBCX2:2:1102:16632:49256 2:N:0:ACTATGCA
GTCGGAAATTGTCCCAACTATCCCTATTAATCATTACTTCGGTCCTAGAAACCAACAAAATAGAACCAAAGTCCTATTCTATTATTCCATGCTAATGTATTCAAGCGTGAGCCTGCTTTAAACACTCTAATTTTTTCAAAGTAAAAGTCCTGGATCCCCAGCGCACTCAGTTAAGAGCACACTGGCTCCCCAACACACCCAATAAAGGACATGCTGGCTCACCAGAAGGAAGACCCGACAGCAGACAGTACTCGCCAAAGACGGACCGCCCGGCCAGGCCTAAAATTCAACTACGAGCTTTTTAACTGCAACAACTTTAATATACGCTATTGGAGCTGGAATTACCGCGGCTGCTGGCACCAGACTTGCCCTCCAA
+
DDDDDIHIIIIIIIIIHIIIIIIIIIIIIIIIIIIIIIIIIIIIIIIIIIHHHHIIIIIIIIIIIHHGIHHIIHIHIIHIIIIIHHHHIIHIGHIIIIIIIHHIIIHIIIIGIIIIIIIIIHIGEHIIIIIIIIIHHHIIIIIIHHHHHHIIHHIIIIIIIIIHHHIIIIIFIIIHIIIIIIIIIHIIHEIIIIIIIIIIIHIIHIIIIIIIIIIIIIIIIIIIIIHIIIIIIIIIIIIIIIIIIIIIIIIIIIIIIIIHHIIIIIIIIIIIIHHIIIIIIIIIIIIIIIIIHIIIIIIIIIIHIIIIIIIIIIIIIIIIIIIIIIIIIIIIIIIIIIIIIIIIIIIIIIIIIIIIIIIIIIIHIIIIIIIDDDDD
@HISEQ:969:HM2KJBCX2:2:1102:12524:50700 2:N:0:ACTATGCA
GTCGGAAATTGTCCCAACTATCCCTATTAATCATTACGGTGATCCTAGAAACCAACAAAATAGAACCATGCCGTCCTATTTTATTATTCCATGCTAATGTATTCAGGCATAGGCCTGCTTTGAGCACTCTAATTTTTTCAAGGTAATGGTTCTGCTTCCCCGGCACATCAAATTAATGGCATACCGGTTATTCAGAAGGTAGGAATCCATCACACCAGTGCGGACCGTGAGGCCCGACCGACGGATAGATCCCGAAATTCAACTACGAGCTTTTTAACTGCAACAACTTTAATATACGCTATTGGAGCTGGAATTACCGCGGCTGCTGGCACCAGACTTGCCCTCCAA
+
DDDDCIIIIIIIIIIIIIIIIIIIIIIIIIIIIIIIIIIIIIIIIIIIIIIIHIIIIIIGHIGGGIHHIIIIIHGIIHIHIIIIIIIIIHIHHGIIHIHHIHIIIIIIIIIIHHIIIIIIIIIIIIIIIIIIIIIIIIIIHIIIIIIIIIHIIIIIIIIIIIIIIIIIIIIIIIIIIIIIIIIIIIIIIIIIIIIHIIIIIIIIIIIIIIIIIIIIIIIIIIIIIIIIIIIIIIIIIIIIIIIIIHDIIIIIIIIIIIIIIIIIIIIIIIIIIIIIIIIIIIIIIIIIIIIIIIIIIIIIIIIIIIIIIIIIIIIIIIHIIIIIIIIIIIIIIIIIIIIIIIIDDDDD
@HISEQ:969:HM2KJBCX2:2:1102:11880:51214 2:N:0:ACTATGCA
GTCGGAAATTGTCCAACTATCCCTATTAATCATTACGGTGATCCTAGAAACCAACAAAATAGAACCATGCCGTCCTATTCTATTATTCCATGCTAATGTATTCGAGCAAAATGCCTGCTTTAAACACTCTAATTTTTTCAAGGTAAAGGTCCTGGTTCCACATGACACCCAATTAAGGACATCATGCTTCTCCAGAAGGTGAGAAATCAACTGCGACAGTTCATACCCCTTAAGGCACGACCATCACGTCAATCCCGAAATTCAACTACGAGCTTTTTAACTGCAACAACTTTAATATACGCTATTGGAGCTGGAATTACCGCGGCTGCTGGCACCAGACTTGCCCTCCAA
+
DDD?DHHIHHIHHHIHHHHGGFGHIIGIIIIIIIIIFHHHIIIHHHFHHH?GHHIIHIHIIG@GH@HFGHIHE/FHFHEE1CEHIEECGHI??GCCFHCGFIIHIIHHIIHHHIIIIGIIIHHHIHIHHIIIIHIHFIIIIIIHHIHIIIIHIHIHHFHIIHI9IIIIHHIIIHHIIIIIIIIIIGIIIHIIIIIIIIIIIIIIHIIIIHIIIIIIIIIIIHHHIHIIIIIIIHIIIII=IIIIIIIIHGIHIIHIIIIIIIGHIIIHIHGHIIIIIIIIIIIIIIIIIIIIHIIIIHGIIIHHIIIIIIIIIIIIIIIIHIIIIIIIIIIIIIIIIIIIIHIIHIDDDDD
@HISEQ:969:HM2KJBCX2:2:1102:13263:50427 2:N:0:ACTATGCA
GTCGGAAATTGTCCCAACTATCCCTATTAATCATTACGTCGATCCTAGAAACCAACAAAATAGAATCAAACGTCCTATTTCATTATTCCATGCTAATGTATTCAAGCGTAAGCCTGCTTTAAACACTCTAATTTTTTCAAAGTAACAGTCCTGATTCCCCACGACACCAAATTAATGACATCGCGGTTCTTCAGAAGGTAGGAACCGATAATGCCAGTGCGTACCGAGGCACGACCAACAATTCGATCCCGAAATTCAACTACGAGCTTTTTAACTGCAACAACTTTAATATACGCTATTGGAGCTGGAATTACCGCGGCTGCTGGCACCAGACTTGCCCTCCAA
+
ADDDCIIIIIIIIIIIIIIIGIIIIIIIIIIIIIIHIIIIIIIHIIIIIHIFHHIHIIIGHHHHHIIIIIGHHIIIIIIIIGIIIIIHCEHHEHIIIIIIIHHHIIIIIIIIIIIIIIIIIHIIIIIIIIIHHHHIIIIIHIIIIHIIIIIIIIIIIGIIIHHIHIHIIIIIIIIIIHHIHIIIIIIIHIHIIIIIIIIIIIIIIIIIIIIIIIIIIIIIIHIIIIIIIIIIIIIIIIIIHGE?IIHIHIIIIIIHIIIIIIIIIIIHIIIHIIIIIIIIIIIIIIIIIIIIIIIIIIIIIIIIIIIIIIIIIIIIIIIIIIIIIIIIIIIIIIIIIIIIDDDDD
@HISEQ:969:HM2KJBCX2:2:1102:17729:51108 2:N:0:ACTATGCA
GTCGGAAATTGTCCCAACTATCCCTATTAATCATTACGGTGATCCTAGAAACCAACGAAATAGAACCAATCCGTCCTATTTCATTATTCCATGCTAATGTATTCAGACGTTAGCCTGCTTTAAACACTCTAATTTTTTCAAAGTAACAGTCCTGATTTCCTATCACACCAACTAAATGGCATGAAAGTTCCTCAGAAGGTAGAGATTTATCTCACCAGTACAGACAATTAAGCCTGACCAATGGGTAAACCCCGAAGTTCAACTACGAGCTTTTTAACTGCAACAACTTTAATATACGCTATTGGAGCTGGAATTACCGCGGCTGCTGGCACCAGACTTGCCCTCCAA
+
DDDDDIIIIIIIIIIIIIIIIIIIIIIIIIIIIIIIIGHIIIIIIIIIIIIIIIIIIIIIIIHHIIIIIIIIIIIIIIIIIIIIIGIIIIIIHHIIIIIIIIIIIIIIIIIIHIIIIIIIIIIIIIIIIIIIIIIIIIIIIIIIIIIIIIIIIIIIIHIIIIIIIIIIIIIIIIIIIIIIIIIIIIIIIIIIHHIIIIIGIIIIIIIIIIIIIIIIIIIIIIIIIHIIIIIIIIIIIIIIIIIIIHGHIIIIGIIIIIIIIIIIIIIIIIIIIIIIIIIIIHIIIIIIIIIIIIIIIIIIIIIIIIIIIIIIIIIIIIIIIIIIIIIIIIIIIIIIIIIIIIIDDDDD
@HISEQ:969:HM2KJBCX2:2:1102:3875:51475 2:N:0:ACTATGCA
GTCGGAAATTGTCCCAACTATCCCTATTAATCATTACGTCAATCCTAGAAACCAACAAAATAGGATCAAACGTCCTATTTCATTATTCCATGCTAATGTATTCAAGCGTTAGCCTGCTTTAAACACTCTAATTTTTTCAAAGTAACAGTCCTGATTCCCCACCACACCAAATTAATGACATGATGGTTCGTCAGAAGGTAGGAATCAGTAACAACAGTACGTACCGAAGGCACGACCAGCGTACTAATCCCGAAATTCAACTACGAGCTTTTTAACTGCAACAACTTTAATATACGCTATTGGAGCTGGAATTACCGCGGCTGCTGGCACCAGACTTGCCCTCCAA
+
DDADDHIHHHHHIIIIEHIHHHHHIIIHHIFDHHHHHIHHECHHIEEGFHH<FHHIGII?FCCHHHHHHHHHHHIIIIHHHIGHIHEGEHEG1<DEFHFHGFEEGEHHHCC1DHHFEHHIHHHIB1FB<FGG?EHIHIHCH@FFHHHCHHEGHEE<C??CEC01,<CCCGEDCF@GEG@C/CG@DCEC<<<0//7HEFIHIHGD0FHG@FG0<$DD1HHHHEHGHGHHE<.:FFC<CHC=HC@EGHHIHHHEHHHEHHHC1@EGCDC0@EHGFIIIHEHGHED<CEIHEF?GIHHCHIIIIIIIHIHFFF@EHEC/GDHIHIHEHFF<1HHGD<@FHG/HG<0DD<
@HISEQ:969:HM2KJBCX2:2:1102:1905:50932 2:N:0:ACTATGCA
GTCGGAAATTGTCCCAACTATCCCTATTAATCATTACGGTGATCCTAGAAACCAACGAAATAGAATCAGTCCGTCCTATTTCATTATTCCATGCTAATGTATTCAGACGATAGTCTGCTTTAAACACTCTAATTTTTTCAAAGTAACAGTCCTGATTTCCCATCACACCAAATAAATGGCATGAAAGTTCCTCAGAAGGTAGAGATCCATCTCACCAGTGCAGACAATTAAGCCTGACCAATGGGTAGACCCCGAAGTTCAACTACGAGCTTTTTAACTGCAACAACTTTAATATACGCTATTGGAGCTGGAATTACCGCGGCTGCTGGCACCAGACTTGCCCTCCAA
+
DDDADIIIIIHIHHIIIIIIIHIIIIIHHIIIIIIHIGHIIHHIGHIIIIIIIHFCHIIIHHHIII?CHIIIFHFHIIIIIHHHIIHHHEEHFGHHIIHHHHIIIIIIHIIIIIHIIHHHHIIHIHIHHHIIIIHHHHIIHIIHHIIIIHIIHHHHHIHHHIHIIIIHIIIIIHIIIIIIIIIIIIIIIGIIIHIIGIIHIIHIIIIIIHIIIIIIIIIIIIIIIIIIIIHIIIIIIIIIIIHHHHDIIIIIIIIIIIIIIIIIIIIIIIIIIIIIIIIIIIIIIIIHHIIIIIIIIIHIIIIIIIIIIIIIIIIIIIIIIIIIIIIIIIIIIIIIIIIIIIIDDDDD
@HISEQ:969:HM2KJBCX2:2:1102:18746:52318 2:N:0:ACTATGCA
GTCGGAAATTGTCCCAACTATCCCTATTAATCATTACGGTGATCCTAGAGACCAACAAAATAGAACCATGCCGTCCTATTCTATTATTCCATGCTAATGTATTCGAGCAAAATGCCTGCTTTAAACACTCTAATTTTTTCAAGGTAAAGGTCCTGGTTCCACATGACACCCAATTAAGGACATCATGCTTCTCCAGAAGGTGAGAAATCAACTGCGACAGTTCATACCCCTTAAGGCACGACCATCACGTCAATCCCGAAATTCAACTACGAGCTTTTTAACTGCAACAACTTTAATATACGCTATTGGAGCTGGAATTACCGCGGCTGCTGGCACCAGACTTGCCCTCCAA
+
BDDD?CGCHHHIGDGFHIIGHIIIHIIIHIIIIIHIIFEHEHEHHCHIIGEHHIIIIHIIHIECGHIHEHHIHHHHHII?GHHCHHHHHIHIIIFHIIGHHCDE6FGECGHIIHHHFHHFHGHHHHII@FHGEHHEHHDHGCEHHHIHHHHGCHGHGHIEHHIHFH@D0CGGEEHHHHIHEHHG@HFFCHEF@FIHECHC@HHHHHHEGHEHDHEGHCE7?HGIIHHFH@EHGECEECHHFEHHGCCHHFHHCC<DIHHCIHG<HE1EHED1GHEHCHHGCEHED1EHC<G?HFC@F0D0C?GECHHGHHEFEIHGH@DC?C//HHCHHEECHEHED1HEHECIHH@D@?DB
@HISEQ:969:HM2KJBCX2:2:1102:2847:52716 2:N:0:ACTATGCA
GTCGGAAATTGTCCCAACTATCCCTATTAATCATTACGGTGATCCTAGAAACCAACGAAATAGAATCAGTCCGTCCTATTTCATTATTCCATGCTAATGTATTCAGACGTTAGCCTGCTTTAAACACTCTAATTTTTTCAAAGTAACAGTCCTGATTTCCCATCACACCAAATAAATGGCATGAAAGTTCCTCAGAAGGTAGAGATTCATCTCACCAGTGCAGACAATTAAGCCTGACCAATGGGTAAACCCCGAAGTTCAACTACGAGCTTTTTAACTGCAACAACTTTAATATACGCTATTGGAGCTGGAATTACCGCGGCTGCTGGCACCAGACTTGCCCTCCAA
+
DDDDDIIIIIIIIIIIIIIIIIIIIIIIIIIIIIIIIIIIIIIIIIHIIIIIIIIIIIIGIIIHIIIIIIIIIIIIIHHIIIIIIIIIIHIIHHIIIIIIIIIIHHHIIIIIIHIIIIIIHIIIIIIIIIIIIHIIIIIHIIIIHHIIIIIIIIIIIIIGIIHIIIIHIIIIHGIIIIIIIIIIHIIIIHIIIIIIIIIIIIIIIIIIIIIIIIIIIIIIIIIIIIIIIIIHIIIIIIIIIIIIIHHIIIIIIIIIIIIIIIIIIIIIIIIIIIIIIIIIIIIIIIIIIIIIIIIIIIIIIIIIIIIIIIIIIIHHIIIIIIIIIIIIIIIIIIIIIIIIIIIDDDDD
@HISEQ:969:HM2KJBCX2:2:1102:7298:52451 2:N:0:ACTATGCA
GTCGGAAATTGTCCCAACTATCCCTATTAATCATTACTTCAGTCCTAGAAACCAACAAAATAGAACTAAAGTCCTATTCCATTATTCCATGCTAATATATTCAAGCAAACATGCCTGCTTTAAACACTCTAATTTTTTCAAAGTAAAAGTCTTGGATCCCTAGCGCACTCAATTAAGAGCACACTAGTTCCCCAAAAGGAAAAGCCCAAAGTTGCAGTACAAACCTTTCGGTTGACGGCAACTATAAGCCCAAAATTCAACTACGAGCTTTTTAACTGCAACAACTTTAATATACGCTATTGGAGCTGGAATTACCGCGGCTGCTGGCACCAGACTTGCCCTCCAA
+
DDD@@H@HIGCGIIIIHIIIIIIIIIIIIIIIIIIIIIC<<CFHHHCCHHIHHIIFHIIHCC11D?GHHIEHFHIHHICCEGHIII@DEEE1<GHIIEEEHIHIHIGIIIHHFHHFEHHGIIHHHHIHIHHFCFFHHHIHEGGIIHHHHEGEG@GE?FHHEHIIHIIHIIHHEHGHHHIGIIHHEHHE=GDHIHGHIHIHFHIHGHIGGHHHHGFHFCIIIHHHIIIIIIFIHHHHEHHIHHCHHHIIIIHIIIIIEIIIIIIIIIIIIIIIIIIIIIIIIIIIIIIIHIIIIIIIIIIIIIIIIIIIIIIHIIIIIIIIIIIIIIIIIIIIIIIIIIIIIDDDDD
@HISEQ:969:HM2KJBCX2:2:1102:2489:52963 2:N:0:ACTATGCA
GTCGGAAATTGTCCCAACTATCCCTATTAATCATTACATCGATCCTAGAAACCAACAAAATAGAATCGGATGTCCTATTTCATTATTCCATGCTAATGTATTCAAGCGTGAGCCTGCTTTAAACACTCTAATTTTTTCAAGGTAACAGTCCTAATTCCCCGTGACACCAAATTAATGGCATTACGGTTCTTTAGAAGGTGAGAAATCAATAATATCAGTACATACCAACGGCATGACCGAAACATTGATCCCGAAATTCAACTACGAGCTTTTTAACTGCAACAACTTTAATATACGCTATTGGAGCTGGAATTACCGCGGCTGCTGGCACCAGACTTGCCCTCCAA
+
DDADDHIIHHGHIIFHHIIIIHFECHHFHIEHHFHHIIGHHIHIIIIIGHIHIHIHIIIIII1GHIHFHIHHHHHIIHHIGHHHHFII?HHCH?GHGGEFE<HHIHHBFHIHHHCHGHIIHHIHIIHFHIIHGIHHHHIGHHHHHHHEHEIIIIIHHHGF@GHHHHHIHHHHIIIIHECHGDEHE?HHHGHHIHEHGFIHH:FHHCIHHIHHH@GHHHHHHCFHHHHHFHEHHHEIGIHIHFEEHFGIHIIHIIIHGFHHIHHDHEEFIIHEFIIIIIHIIIIHHHFIHHHGIIIHIHEHFHEGEIIHHIIIIIHIHHHIIIIIHHF<CHEHHEHIIHHGHHDDADD
@HISEQ:969:HM2KJBCX2:2:1102:8762:52741 2:N:0:ACTATGCA
GTCGGAAATTGTCCCAACTATCCCTATTAATCATTACGGTGATTTAGAAACCAACAAAACAGGACCACCGTCCTATTTTATTATTCCATGTTAATGTATTCAAACGTAAGCCTGCTTTGAACACTCTAATTTTTTCAAGGTAAAGGTCCTGGTTTCCCACTACGCTAAATTAATAACATGATGGTTCCCCAGAAGGTAGAAATTCCACACGCCAGTACAGACAATTGCCCGACCAGCGGTAGAACCCCGAAATTCAACTACGAGCTTTTTAACTGCAACAACTTTAATATACGCTATTGGAGCTGGAATTACCACGGCTGCTGGCACCAGACTTGCCCTCCAA
+
DDDDDIIIIIIIIIIIIIIIIIIIIIIIIIIIIIIIIGIGHHIHIHIIIIIHIIIIIGHHIIIHGIIIIIIHIIIIIIIIIIIHIHHIHIIIIIIIIIIIIHIIIIIIIIIIIIIIIIIIHHHIHIHIIIHHIIIIIIIHHIIIIIIHHHHIHHHIIIIHIIIIIIIIIIIIIIIHIHIIIIIHIIIIIIIIIIIIHIIIIHHHIIIIIIIIIIIIIIIIIIIIIIIIIIIHIIIIIIIIHGIIIIIIIIIIIIIHIIIIIIIIIIIIIIIIIIIIIIIIIIIIIIIIIIIIIIIIIIIIIIIIIIIIIIIIIIIIIIIIIIIIIIIIIIIIIIIIIIDDDDD
@HISEQ:969:HM2KJBCX2:2:1102:17837:52802 2:N:0:ACTATGCA
GTCGGAAATTGTCCCAACTATCCCTATTAATCATTACGGTGATCCTAGAAACCAACGAAATAGAATCAGTCCGTCCTATTTCATTATTCCATGCTAATGTATTCAGACGATAGTCTGCTTTAAACACTCTAATTTTTTCAAAGTAACAGTCCTGATTTCCAATCACACCAAATAAATGGCATGAAAGTTCCTCAGAAGGTAGAGATCCATCTCACCAGTGCAGACACCTAAGCCTGACCAATGAGTAAACCCCGAAGTTCAACTACGAGCTTTTTAACTGCAACAACTTTAATATACGCTATTGGAGCTGGAATTACCGCGGCTGCTGGCACCAGACTTGCCCTCCAA
+
DDDDDIIIIIIIIIIIIIIIIIIIIIIIIIIIIIIFHIIIIIIIIIIHIIIIIIIIIIIIIIIIIIIIIIIIIIIIIIIIIIIIIIIIIIIIGIIIIIIIIIIIIIIIIIIIIIIIIIIIIIIIIIIIIIIGHIIIHIIIIIIHIIIIIIIIIIIIIIIIIIHIIIIHHIIIIIIIIIIIIIIIIHIIIIIIIIIIIIIIIIIIIHIIIIIIIIIIIIIIIIIIIIIIIIIIIIIIIIIIIIIIIHGIIIIIIIIIIIIIIIIIIIIIIIIIIIIIIIIIIIIIIIIIIIIIIIIIIIIIIIIIIIIIIIIIIIIIIIIIIIIIIIIIIIIIIIIIIIIIIIIDDDDD
@HISEQ:969:HM2KJBCX2:2:1102:2044:52836 2:N:0:ACTATGCA
GTCGGAAATTGTCCCAACTATCCCTATTAATCATTACGGTGATCCTAGAAACCAACGAAATAGAACCAAGCCGTCCTATTTCATTATTCCATGCTAATATATTCAGACGTTAGCCTGCTTTAAACACTCTAATTTTTTCAAAGTAATAGTCCTGATTTCCAATCACACCAAATAAATGGCATGAAAGTTCCTCAGAAGGTAGAGATTTATCTCACCAGTACAGACAATTAAGCCTGACCAATGGGTAGACCCCGAAGTTCAACTACGAGCTTTTTAACTGCAACAACTTTAATATACGCTATTGGAGCTGGAATTACCGCGGCTGCTGGCACCAGACTTGCCCTCCAA
+
DDDDDIIIIIIIHIIIIIIIIIIIIIIIIIIIIIIIIIIIIIIIIIGHIIIHHIIIIIIFHIHIIHIHIHHGHHIIIIIHHHIIIIIIHIIIHCHHIIIIIIIIIIIIIIIIIHIHIIHIIIIIIIIIIIIHIIIIHIIIIIIIIIIIIIIIIIIHIIIIIIIIIHIIHHIIIIHIIIIIIIIIIIHIIGIIIIIIIIIHIIIIIIIIIIIIIIIIIIIIIIIIIIIIIIIIIIHIIIIIIIIIHGDIIIIIIIIIIIIIIIIIIIIIIIIIIIIIIIIIIIIIIIIIIHIIIIIIIIIIIIIIIIIIIIIIIIIIIIIIIIIIIIIIIIIIIIIIIIIIIIIDDDDD
@HISEQ:969:HM2KJBCX2:2:1102:21263:52331 2:N:0:ACTATGCA
GTCGGAAATTGTCCCAACTATCCCTATTAATCATTACGGTGATCCTAGAAACCAACGAAATAGAACCAAGCCGTCCTATTTCATTATTCCATGCTAATATATTCAGACGTTAGCCGGCTTTAAACACTCTAATTTTTTCAAAGTAATAGTCCTGATTTCCAATCACACCAAATAAATGGCATGAAAGTTCCTCAGAAGGTAGAGATTTATCTCACCAGTACAGACAATTAAGCCTGACCAATGGGTAAACCCCGAAGTTCAACTACGAGCTTTTTAACTGCAACAACTTTAATATACGCTATTGGAGCTGGAATTACCGCGGCTGCTGGCACCAGACTTGCCCTCCAA
+
DD@@AGFHCCF@G1<CG=CD11C?1C<CFC?1DC?GGHHFH@1<?1CFEGH?F@EH@E<ECHHHHEC11<C?C0//<D111111CC1<11D111<1F1<CE?F@EEG1/1<<DEC-<C?A?@DEBFEHF<DEFH?C<CFHHE@GDGD<CC<DCGE58DCFF@CD<0D?FHCD#<CHEHIHFF<<<FEHEC@FCCIHGHHD@DEDCGHGIFG<>CGIIHHHHFEFHEFHHIHFFGGECEHHGIIHCFDHEADHECHDGCGCIIIIHECD1HHHHEGHIHHGGIHHHHIIHEHEFGFIHHHG@HEHG?HHHIIIIHHHHHHHHHGHHIIIHF1IHGD<HIHIIIIDBB<0
@HISEQ:969:HM2KJBCX2:2:1102:14428:55227 2:N:0:ACTATGCA
GTCGGAAATTGTCCCAACTATCCCTATTAATCATTACGTCAATCCTAGAAACCAACAAAATAGAATCAAACGTCCTATTTCATTATTCCATGCTAATGTATTCAAGCGTAAGCCTGCTTTAAACACTCTAATTTTTTCAAAGTAACAGTCCTGATTCCCCACGACACCAAATTAATGACATCGCGGTTCTTCAGAAGGTAGGAACCAATAATACCAGTGCGTACCGAGGCACGACCGACAATTTGATCCCGAAATTCAACTACGAGCTTTTTAACTGCAACAACTTTAATATACGCTATTGGAGCTGGAATTACCGCGGCTGCTGGCACCAGACTTGCCCTCCAA
+
DDDDDIIIIIIIIGFHIIIIIIIIIIIIIIIIIIIIIIHIIIIIIIGIIIIIIIIIIIIIIIIIIIIIIGGHHHHIIIIIHGIIIIIIIIIIGIIIIHIIIIIHIHIIIIIIHIIIHIIIIIIIIIIIIIIIIIIIIHIIIIIIIIIIIIIIIIIIIIIIIIIIIHIHIHIIIIIIHIIIIIHIIIHIHHIIIIIIIIIIIIIIIIIIIIHIIIIIIIIIIIIIIIIIIIIIIIIIIIIIIIHHIIIHIIIIIIIIIIIIHHIIIIIIIIIIIHIIIIIIIIIIIIIIIIIHHIIIIIIIIIIIIIIIIIIIIIIIIIIIIIIIIIIIIIIIIIIIIIHIDDDDD
@HISEQ:969:HM2KJBCX2:2:1102:18265:54756 2:N:0:ACTATGCA
GTCGGAAATTGTCCCAACTATCCCTATTAATCATTACGGTGATCCTAGAAACCAACGAAATAGAATCAGTCCGTCCTATTTCATTATTCCATGCTAATGTATTCAGACGATAGTCTGCTTTAAACACTCTAATTTTTTCAAAGTAACAGTCCTGATTTCCAACCACACCAAATAAATGGCATGAAAGTTCCTCAGAAGGTAGAGATCCATCTCACCAGTGCAGACAATTAAGCCTGACCAATGGGTAGACCCCGAAGTTCAACTACGAGCTTTTTAACTGCAACAACTTTAATATACGCTATTGGAGCTGGAATTACCGCGGCTGCTGGCACCAGACTTGCCCTCCAA
+
DDCDDIIHIIGHIEHIHHHIIHHHHIIIIHIHIIGFIHIIIGHIIHHHIIEHHHIII?GHHFCCEHHIIEHIFHIIHHHIIHGIIIIIIHCEHHIHHHHHHHHGHIHIHIIHHHEGIHHHIIIHGHHHHIIIIHHIHHIFGIHGHHHIHIIHHHHHIHGIIIHIIIHHCHIIIHIIHIHIHHHHIIIIIIIIHIIIIIIHIIIIIHIIHIIHIIIIIIGIIIIIHIIHIHIIIIHHHHIIIHHHHGDIIHGIIIIIIIIIIIIIIIIIIIIIIIIIIIHIIIIGIIIHHHHIHIIIIIIIIIIIIIIIIIIIIIIIIIIIIIIIIIIIIIIIHIIIIIIIIIIDCDDD
@HISEQ:969:HM2KJBCX2:2:1102:10368:55337 2:N:0:ACTATGCA
GTCGGAAATTGTCCCAACTATCCCTATTAATCATTACGTGGTCCTAAAACCAACAAAATAGAACCATTGTCCTATTTTATTATTCCATGCTAATGTATTCAAGCAAAAATGCCCGCTTTAAACTCTAGTTTTTTCAAAGTAAAGGTCCTGATTCATCGAAACACCCAAGAGCATCCCGACTCACCAGAAGGTGAGAAATTGGCTACACACCGTTTCATGCCCCTAAAAGCACGACCGATATATCCCAATCCCGAAATTCAACTACGAGCTTTTTAACTGCAACAACTTTAATATACGCTATTGGAGCTGGAATTACCGCGGCTGCTGGCACCAGACTTGCCCTCCAA
+
DDDDDIIIHIIIIIIIIHIIIIIIIIIIEHIIIHHHIIIIIHHHIIIIIIIIIIIIIIIIIHIIIIIHIIIIIHIIIIIIIIIHIIHIIIIIHIGIIIIIHHIIIIHIHIIIHHHHIIIIIIIIIIIHHHIIIIGIIIIIIIIIIIIIIIIHEIIIIIIIIIIIHIIIIIHIHIIIIHHHHIIIIIIIIIIIIIIIIIIIIIIIIIIIHIIIIIIIIIIIIIIIIIGIIIIIIHIHI?IIIHHHGBIIIIHIIIIIIIIIHIIIIIIIIIIIIIIIIIHIIIIIIIIIIIIIIIHIIIIIIHIIIIIIIIIIIIIIIIIIIIIIIIIIIIIIIIIIIIIIIIDDDDD
@HISEQ:969:HM2KJBCX2:2:1102:11561:55431 2:N:0:ACTATGCA
GTCGGAAATTGTCCCAACTATCCCTATTAATCATTACGGTGATTCAGAAACCAACAAAACAGGACCACCGTCCTATTTTATTATTCCATGCTAATGTATTCAGACGTAAGCCTGCTTTGAACACTCTAATTTTTTCAAGGTAAAGGTCCTGGTTTCCCACCACGCTAAATTAATAACATGATGGTTCCCCAGAAGGTAGAAATTCCACACGCCAGTACAGACTATTGCCCGACCAACGGTAGAACCCCGAAATTCAACTACGAGCTTTTTAACTGCAACAACTTTAATATACGCTATTGGAGCTGGAATTACCGCGGCTGCTGGCACCAGACTTGCCCTCCAA
+
DDDDAHIIIIIHIIIIIIIIIIHIHIIIIIIIIIIIIIFHHHIIIHIHIIIIIIIIIFIIHHHHIIIIFHHHDHEHHIHIHIIIIIIIHIIIIIIHGHGIIIIHIIIIIHHIHHIHIHHHIGHIHIIIHIIIHHHIIIHIIHHHIIIIIIIIIIIIIIIIIIIIIIIIIHIIIIHIHIIIIIIHIIIHHIIIIHHIIIIIHHHHIIIIGIIIIIIIIIIIIIIIIIIIIIIIIHHIII5HGDIIGIHIIIIIIHIIIIIIIIHIIIIIIIIHIHIIIIHHGHIGIIIIIIIIIIIIIIIIIIIIIIIIIIIIIIIIHIIIIIIIHIIIIIHIIIIIIIDDDDD
@HISEQ:969:HM2KJBCX2:2:1102:21075:55166 2:N:0:ACTATGCA
GTCGGAAATTGTCCCAACTATCCCTATTAATCATTACGGTGATCCTAGAAACCAACAAAATAGAACCATGCCGTCCTATTCTATTATTCCATGCTAATGTATTCGAGCAAAAATGCCTGCTTTAAACACTCTAATTTTTTCAAGGTAAAGGTCCTGGATCCGCAAGACACCCAATTAAGGACATCAAGTTTCTCCAGAAGGTGAGAAATCAACAGCGACAGTTCATACCCCTTAAGGCATGACCATCACGTCAATCCCGAAATTCAACTACGAGCTTTTTAACTGCAACAACTTTAATATACGCTATTGGAGCTGGAATTACCGCGGCTGCTGGCACCAGACTTGCCCTCCAA
+
@D@@@EHIHHI1E1<<FCCFEHHCFHHIIIHHIHHIH1@<<@11CCEC@CHEFC@@E?E@<DCEHEH?HHFHC0</0<<11<1<G111<1C<CCGFH11DGFCHFDFDC@GH?HDHHCCHF8EEEBFCIHHGHEDHEHCHHCHHHHH@CECHHHG?EDGIHHGHHC<HFGIHHIH:HIIHHIIIHFCEHFHIHHHHFHHFIHHHHHHIFGHHHCHIHHHIIGIIIHEIIIIFIIHIHHHHHIHIIFHEGIHFIGIIIIIGIHIIHGEHECE?FEIIIHHHHHIIHIHHIHIIHIIIIHHHHIIIIIIHGIHHHIHIIIIIIIIIIIHIIHIIIIIIIIHIHIIIIIIIDCDCD
@HISEQ:969:HM2KJBCX2:2:1102:19026:55552 2:N:0:ACTATGCA
GTCGGAAATTGTCCCAACTATCCCTATTAATCATTACGGCGGTCCTAGAAACCAACAAAATAGAACCGCACGTCCTATTCTATTATTCCATGCTAACGTATTCGAGCAAATGCCTGCTTTGAACACTCTAATTTTTTCAAAGTAAAAGTCCTGGTCCCCAACACGCCCAGTGAAGGGCATGCGGTTCTCCAGAAGAAAAGGCCCGGCCGGACAAGTGCACGCGGTGAGGCGGACCTGCCAGCCAGGCCAAAGGTTCAACTACGAGCTTTTTAACTGCAACAACTTTAATATACGCTATTGGAGCTGGAATTACCGCAGCTGCTGGCACCAGACTTGCCC
+
DDBBDHHHHIIIIII?@HIIIIIHHHIIGHIIIIIIIHFHGGHIIIIICHIIIIIIIIICHHHHHIIIIIDHHIIIIHIIIIIIIIIHHGIHIIIIGHHHHFHHIIIIHIHIIHIIIIIHHHHHHIHIIHHHFHHIHIHHIHHHFEHG<GHHHICIIHHHHIIIHGIIIIIIGHIIIIIIHIHHHHHHFIIIIIIIHHIIIIIIIIIHIIIIIHHHHIIIIIIIIIIIIIIIIIIIHEIIIIIIIHIIIIIIHHHIIIIIIHIIIIIIIIHHHIIIIIIIIIIIIIIIIIIHIIIHHIIIIIIIIHIIIIIIIIIHEIIIIIIIIIIIIIIIIIDDDDD
@HISEQ:969:HM2KJBCX2:2:1102:16138:56112 2:N:0:ACTATGCA
GTCGGAAATTGTCCCAACTATCCCTATTAATCATTACGGTGATCCTAGAAACCAACAAAATAGAACCCTTAGCCGTCCTATTTTATTATTCCATGCTAATGTATTCAGACGATAAAGCCTGCTTTAAACACTCTAATTTTTTCAAGGTAATGGTCCTGGTTCCGCCAGACACCAAATAAATGACATCTGACCTCGCCAGAAGGTAAGAGACCCGCGGAGCCAGTGATGGACAGTTAAGCCCAACCGACCCGCGGCTCCCGAAATTCAACTACGAGCTTTTTAACTGCAACAACTTTAATATACGCTATTGGAGCTGGAATTACCGCGGCTGCTGGCACCAGACTTGCCCTCCAA
+
DDDDDIIIIIIIIIHHIIHIIIHIHIIIIIIIIIIIIIIIIIHHIHHHHHHIGIIIIIIGGHEHHHHHIEHHIHIIDHHHHHIHGHHHIIHGHHIIICHHHFHHHIIIIIIIIIIIIIIHHEHHHHIHIHIIHHIHIIIHIIIHIIIIIIIIIIIIIIIIIHIIIHIIIIIIIIIIIIIIIIIIIHIHEHHDHIIHIIIIIIIIIHHIHIIHIIHIIIIHIHIIIIIIIIIIIIIHIIIIIIHIIIHIIIHHEIIIIIIIIIIIIIIIIIIIIIIIIIIIIIIIIIIIIIIIIIHIIIIIIHIHIHIIIIIIIIHIIIIIIIIIGIIIIIIIIIIIIIIIIIIHIIIIIDDDDD
@HISEQ:969:HM2KJBCX2:2:1102:5000:56629 2:N:0:ACTATGCA
GTCGGAAATTGTCCCAACTATCCCTATTAATCATTACGTCAATCCTAGAAACCAACAAAATAGGATCAAACGTCCTATTTCATTATTCCATGCTAATGTATTCAAGCGTTAGCCTGCTTTAAACACTCTAATTTTTTCAAAGTAACAGTCCTGTTTCCCTGCAACACCAAATTAATGGCATTACAGTTCTTCAGAAAGGAGGAATCAGCGAAGCCAGTGCATACCAGTGGCACGACCAACCTGCTGACCCCGAAATTCAACTACGAGCTTTTTAACTGCAACAACTTTAATATACGCTATTGGAGCTGGAATTACCGCGGCTGCTGGCACCAGACTTGCCCTCCAA
+
DDDDDHIIIIIIHHHIIIIIIHIIIIIIIIIIIIIHHGHHIIIIIIHHHIIICGEHHHIIIHHHIIHIIIEHHHFHIHGHIIIIIIIGHIIHGHHIHHIIHHHHIIIIIIHHHHIIIIHIIHIIIIHIIIIIIIIIGHHFHHHHHHFEHHHHIIHGCEHHGHHHIIIIHHIIIHGHHHIHIHHIHHIHHHIIIIHEIIHIHGIHHIIHIEHHIIIIIIIHIIIIHHHEH8EIHHHHHHHIHHGFFIIHHHHEIIIHHHFGHHIIHHIIHIIIIHHGIIIIHHHHIHGGHHHHHHGIIHIIIIIIHHIIIIIHIIHHIGIIGIIIIHHEIIIHGIIIIIHIIDBAD@
@HISEQ:969:HM2KJBCX2:2:1102:3428:55590 2:N:0:ACTATGCA
GTCGGAAATTGTCCCAACTATCCCTATTAATCATTACGTCGATCCTAGAAACCAACAAAATAGGGTCAAACGTCCTATTTCATTATTCCATGCTAATGTATTCAAGCGTGTGCCTGCTTTAAACACTCTAATTTTTTCAAAGTAACGGTCCTGATTCCCCATGACACCAAATTAATGACATCACAGTTCGTCAGAAGGTAGAAATCAATAATACCAGTGCATACCAGAGGCACGACCAATATATTGATCCCGAAATTCAACTACGAGCTTTTTAACTGCAACAACTTTAATATACGCTATTGGAGCTGGAATTACCGCGGCTGCTGGCACCAGACTTGCCCTCCAA
+
0DDD0<GCH?FFGHI?EEHEHEE<1DEHH?GEFHHHFGHHEHHHIGIHGHHEEHHIIGHEEH1CC1<CC@F0CGHHCHGHHIHIG@E@1GE1<FHCHEHIHHHEHIIIHEIIHHHHCGEHHHGHHHHHHHHIIHHHIHHEIHIIHIHHHIHHHCHHHHGIHGHHHIHHIHIIGIHHHHIHHIHHHIIHIIIIIHHIIHIHHIIIHIIIIHIIIHIIIIIIHIIIIGGIGIIGGFHIHFIIIIHEHGIIIIIIIHHHHIIIIIIIIHIHIIIHHIHIGIIIIIIIIIIIHIIIIIIIIIIHGIIIIIIIIIIHHHIIIIIIIHIIIIIIIIIIIIIFIIIIHDCDDD
@HISEQ:969:HM2KJBCX2:2:1102:2635:57896 2:N:0:ACTATGCA
GTCGGAAATTGTCCCAACTATCCCTATTAATCATTACGGTGATCCTAGAAACCAACGAAATAGAATCAGTCCGTCCTATTTCATTATTCCATGCTAATGTATTCAGACGATAGTCTGCTTTAAACACTCTAATTTTTTCAAAGTAACAGTCCTGATTTCCCATCACACCAAATAAATGGCATGAAAGTTCCTCAGAAGGTAGAGATCCATCTCACCAGTGCAGACAATTAAGCCTGACCAATGGGTAGACCCCGAAGTTCAACTACGAGCTTTTTAACTGCAACAACTTTAATATACGCTATTGGAGCTGGAATTACCGCGGCTGCTGGCACCAGACTTGCCCTCCAA
+
DDDDDIIIIIIIHHIIIIIIIIIIIIIIIIIIIIIIIIIIIIIIIIGIIIIIIIIIIIIHIEHGIIIIIIIHIHIIHHHIIHIIIIIIIHIIIIIIIIHIIFIIHIIIIIIIIIIIIIIIIIIIIIIIIIIIIIIIIIHHIIHIIIIIIIIIIIIIIIIIIIIIIIIHHHIIIIIIIIIIIHHIIIIIIHIIIIIIIIIIIIIIIIIIIHIIIIIIIIIIIIIIIIIIIIIIIIIIIIIIIIIIIHDIIIIIIIIIIIHIIIIIIIHIIIIIIIIIIIIIIIIIIIIIHHIIIIIIIIIIIIIIIIIIIIIIIIIIIIIIIIIIIIIIIIIIIIHHIIIIIIIDDDDD
@HISEQ:969:HM2KJBCX2:2:1102:9025:57946 2:N:0:ACTATGCA
GTCGGAAATTGTCCCAACTATCCCTATTAATCATTACGGTGATCCTAGAAACCAACGAAATAGAATCAGTCCGTCCTATTTCATTATTCCATGCTAATGTATTCAGACGATAGTCTGCTTTAAACACTCTAATTTTTTCAAAGTAACAGTCCTGATTTCCAACCACACCAAATAAATGGCATGAAAGTTCCTCAGAAGGTAGAGATCCATCTCACCAGTACAGACAATTAAGCCTGACCAATGGGTAGACCCCGAAGTTCAACTACGAGCTTTTTAACTGCAACAACTTTAATATACGCTATTGGAGCTGGAATTACCGCGGCTGCTGGCACCAGACTTGCCCTCCAA
+
0<@00C1/DCEHH?@C@=FCE<11DGCCFECCE?C@1<ECE1D111<CGEHHHHHEGC@EEFFHH?ECHHH10DF?EEHIIFHGIIHH1CFF1FG1FG@C?HH8GHHFIIIGHFAGHIHHHHEFCGHIHHHAGEEGFCGF6HG?IIHHEHE@GHEGGHHGHFHGGCHGCHGHG@@G/@E?FHIIHG@HHC@F?@EHEHHHIFEEG@HHFAC1IIHHC1CEEHEHIIIIHHHIIHEIIHHHDDC<1<<HEC?0HEIHHHG?HHHHIFIHIHIHFHFFCF1HHHHHHHEC@HIGIHHEIIIIHCFEHIHEHHHGHHHHHDCDHHHHGCHEIHHGD1CGHIHHHHG?@@D0
@HISEQ:969:HM2KJBCX2:2:1102:6513:57936 2:N:0:ACTATGCA
GTCGGAAATTGTCCCAACTATCCCTATTAATCATTACGGTGATCCTAGAAACCAACAAAATAGAACCATGCCGTCCTATTCTATTATTCCATGCTAATGTATTCGAGCAAAAATGCCTGCTTTAAACACTCTAATTTTTTCAAGGTAAAGGTCCTGGATCCGCAAGACACCCAATAAAGGACATCAAGTTTCTCCAGAAGGTGAGAAATCAACAGTAACAGTTCATACCCCTTAAGGCATGACCATCACGTCAATCCCGAAATTCAACTACGAGCTTTTTAACTGCAACAACTTTAATATACGCTATTGGAGCTGGAATTACCGCGGCTGCTGGCACCAGACTTGCCCTCCAA
+
BDDDCHIHIIHIIIIIIIIIIIIIIIIIIIIIIIIIIIIIHHIIIIIIIIIIIIIIIIIIIIHHIIIIIHIIGHHIIIIIIIIHIIIIIIIIIHIHIIIIIIIIHIHHIIIIIIIHIHIHIIIIIIIIIIIIHIIIIIIIIIIIIIIIIHIIIIIIIIIIIIHIIIIIIHHIIIIIIIHIIIIIIIIIIIIIIIIIIIIIIIIIIIIIIIIIIHIIIIIHIHIIIIIIIIIIIIIIIIIIIIIIIIIIIIHHIIIIIIIIIIIIIIIIIIIIIIIIIIIIIIIIIIIIIIIIIIIIIIIIHIIIIIIIIIIIIIIIIIIIIIIIIIIIIIIIIIIIIIIIIIIIIIIIDDDDD
@HISEQ:969:HM2KJBCX2:2:1102:20962:58495 2:N:0:ACTATGCA
GTCGGAAATTGTCCCAACTATCCCTATTAATCATTACGTCAACCCTAGAAACCAACAAAATAGGATCAAACGTCCTATTTTATTATTCCATGCTAATGTATTCAAGCGTTAGCCTGCTTTAAACACTCTAATTTTTTCAAAGTAACAGTCCTGTTTCCCCGCAACACCAAATTAATGGCATCACGGTTCTTCAAGAAGGAGGAATCAGCGAGGCCAGTGCATACCAATGGCACGACCAACCTGCTGACCCCGAAATTCAACTACGAGCTTTTTAACTGCAACAACTTTAATATACGCTATTGGAGCTGGAATTACCGCGGCTGCTGGCACCAGACTTGCCCTCCAA
+
DDDBDHHIHHIFHIIHIHHHEHIIIIIIIIIIIHIHIHHIIIIIIIHIIHEFGHIHHHIIIIHIIHHIIIGH<F@EHEHHIIIGHDGHHHEHHHHHIHGHEFGHIGHIHGEGHHHHHHHHHHIHIHGHIIIIHHIHIIIHIHIIHIIIIIHHHIHGIIIIIIHHIHGHGHHIHIHIIIIHHGHHIIIIIIIIIIHIHIIIIIHHG<IIIIIIIIIIIIIIIIIIIIIIIIIIIIIIIIHHIIIHDIIIIIIIIIIIIIIIIHH@IHIIIIIHIHHIIIIIIIIHIIIIIIIIIIIIIIIIIIIIIIIIIIIIIIIIIIIIIIIIIIIIIIIIIHIIIIIIIDDDDD
@HISEQ:969:HM2KJBCX2:2:1102:20265:58743 2:N:0:ACTATGCA
GTCGGAAATTGTCCCAACTATCCCTATTAATCATTACGTCAATCCTAGAAACCAACAAAATAGGATCGAACGTCCTATTTCATTATTCCATGCTAATGTATTCAAGCGTTAGCTTGCTTTAAACACTCTAATTTTTTCAAAGTAACAGTCCAAATTCCCCGCAACACCAAATTAATGGCATTACGGCTCATCAGGAAGGAGGAATCAGTGAGACCAGTACATACCAGAGGCATGACCAACCTACTAACCCCGAAATTCAACTACGAGCTTTTTAACTGCAACAACTTTAATATACGCTATTGGAGCTGGAATTACCGCGGCTGCTGGCACCAGACTTGCCC
+
DDDDDIIIIIIIIIIIIIIIIIIIIIIIHIIIIIIIIIHIIIIIIIHIIIIIIIIIIIIIIIHIIIIIHHIHFHHIIIIIIIIIHIIIIIIIIIIIIIIIIIIIIHHIHIHIIIIIIIIIIIHIIIIIIIIIHIIIIIHIIIIIIIIHIIIIIIIIIHHIHIIIIIIIIGGIIIIIIIIIIHIIIIIIIIHIIHIIIIIIIIIIIIIIIIIIIHIIIIIIIIIIIIIIIIIIIIIIIIHGIIIIIHHIIIIIIIIIIIIIIIHIIHIIIIIIIIIIIIIIIIIIIIIIIIIIIIIIIIIIIIIIIIIIIIIIIIIIIIIIIIIIIIIIIIIIIIIIDDDDD
@HISEQ:969:HM2KJBCX2:2:1102:12298:59547 2:N:0:ACTATGCA
GTCGGAAATTGTCCCAACTATCCCTATTAATCATTACGTCGATCCTAGAAACCAACAAAATAGAATCAAACGTCCTATTTCATTATTCCATGCTAATGTATTCAAGCGTAAGCCTGCTTTAAACACTCTAATTTTTTCAAAGTAACAGTCCTGATTCCCCACGACACCAAATTAATGACATCGCGGTTCTTCAGAAGGTAGGAACCGATAATGCCAGTGCGTACCGAGGCACGACCAACAATTCGATCCCGAAATTCAACTACGAGCTTTTTAACTGCAACAACTTTAATATACGCTATTGGAGCTGGAATTACCGCGGCTGCTGGCACCAGACTTGCCCTCCAA
+
DDDDDIIIIIIIIIIIIIIIIIIIIIIIIIIIIIIGIIIIIIIIIIIIIIIIIIIIIIIIIIIIIIIIIIHHIIIIHIIIIGIIIIIIHIIIIIIIIIIIIIIIIIIIIIIIIIIHIIIIIHIIIIIIIIIIIIIIIIHIIIIIIIIIIIIIIIIIIIIIIIIIIIIIIIIIIIIIIHIIIIIIIIIIIIIIIIIIIIIIIIIIIIIIIIIIIIIIIIIIIIIIIIIIIIIIIIIHIIIIIHEHIIIIIIIIIIIIIIIHIHIIIIIIIIIIIIIIIIIIIIIIIIIIIIIIHIIIHIIIIIIIIIIIIIIIIIIIIIIIIIIIIIIIIIIIIIIIIIIIDDDDD
@HISEQ:969:HM2KJBCX2:2:1102:14010:60095 2:N:0:ACTATGCA
GTCGGAAATTGTCCCAACTATCCCTATTAATCATTACGGTGATCCTAGAAACCAACAAAATAGAACCATGCCGTCCTATTTTATTATTCCATGCTAATCTATTCAAGCACAAGCCTGCTTTAAGCACTCTAATTTTTTCAAGGTAATAGCTCTGCTTCCCCAACGCACTAACTTAATAGCATGCTGGTTATTCAGAAGGTAGGAATTCATCAGGCCAGTGCGGACAGTGAAGCCCGACCAACCGACAAACTCCGAAATTCAACTACGAGCTTTTTAACTGCAACAACTTTAATATACGCTATTGGAGCTGGAATTACCGCGGCTGCTGGCACCAGACTTGCCCTCCAA
+
DADCCIIIGIHHIIIIHIHIIIIIIIIIIIHHIIIIIIIIIEHIIHHIIIIHHIIIIIGIIHIEHIHHIHHIIHIIIIIIIIIIHIIEEHHIHGHFHHIIIHHIIIIIHIIIHHHIIHHHHIIIHIIIIIIIIIIIGHHIIGIIIIIIIHIIIIIHHIIIHHHIIHIIIIIIIIIIHHIIIIIIIHIHIIHIHIIIHHIIIIIIIIIIIHIIIIIIIIIIIIIIIIIIIIHIIIIIHIIIIIIHHHDIIIIHHIIIIIIHIIIIIIHHIIIIIIHIIIIIIIIHHEHIIIIIIIIHIIIIIIIIIIIIIIIIIIIIIIIIIIHIIIIIIIIIIIIIIIIIIIIDDDDD
@HISEQ:969:HM2KJBCX2:2:1102:19750:60914 2:N:0:ACTATGCA
GTCGGAAATTGTCCCAACTATCCCTATTAATCATTACGGTGATCCTAGAAACCAACAAAATAGAACCATGCGTCCTATTTCATTATTCCATGCTAATGTATTCAGGCAATAGCCTGCTTTAAGCACTCTAATTTTTTCAAGGTAACAGTCCTGCTTCCCCAACGCACCAAATTAATGGCATGCTGGTTATTCAGAAGGTAGGAATCCATCACGCCAGTACAGACCCAAAAGCCCGACCAACGGATAAACCCCGAAATTCAACTACGAGCTTTTTAACTGCAACAACTTTAATATACGCTATTGGAGCTGGAATTACCGCGGCTGCTGGCACCAGACTTGCCCTCCAA
+
BDDDDIIIIIIIIIIIIIIGIIIIIIIIIIHIIIIIIIIIIEHIIIIIIIIIIIIIHIIIIIIIIIIIHIIHHHHHIIHGHIHIIIIHIIIIIIIIIIIIIGIIIIHHIHIIIIIIHHIIIIIIIIIHIIIIHHHIIIIIIIIIIIIIHIIIHHHHIIHEHHIIHHGIIIIIIIIIIIIIIIIIHIIIHIIGIIIIIIIIIIIIIIIIIIIIIIIIIIIIIIIIIIIIIIIIIIIHIIIIIIHHGDIHIIIIIIIIIIIIIIIIIIIIIIIIIIIIIIIIIIIIIIIIHIIIIIIIIIIIIIIIIIIIIIIIIIIIIIIIIIIIIIIIIIIIIIIIIIIIIIDDDDD
@HISEQ:969:HM2KJBCX2:2:1102:18391:61381 2:N:0:ACTATGCA
GTCGGAAATTGTCCCAACTATCCCTATTAATCATTACGGTGATCCTAGAAACCAACGAAATAGAATCAGTCCGTCCTATTTCATTATTCCATGCTAATGTATTCAGACGTTAGCCTGCTTTAAACACTCTAATTTTTTCAAAGTAACAGTCCTGATTTCCCATCACACCAAATAAATGGCATGAAAGTTCCTCAGAAGGTAGAGATTCATCTCACCAGTGCAGACAATTAAGCCTGACCAATGGGTAAACCCCGAAGTTCAACTACGAGCTTTTTAACTGCAACAACTTTAATATACGCTATTGGAGCTGGAATTACCGCGGCTGCTGGCACCAGACTTGCCCTCCAA
+
DDDDDIIHIIIIIHHHIIHHIHIIIIIIIHHIIIHHHHHHIIIHIIIHHIIIIHHIIIHHIIIHHIIGIIIIIIIIIIIHIIHIIIIIIIIHIIIFHIHHIGHIHIIIIIHIIIHHCHIIIIIIHGHIIIHHIIHHIIIIHIIIIIIIIIIIIIHIIHHFIHHHIHIHEIIHIIIIIIIGIHHHHHIIGIHHIIIIIIIIIIIIIIIIIHHIGFHIIIIIHIIIHHIIIIIIHIIIIIHIIGIIIHGIIIIIIIIIIIHIIIIIIIIIIIIIIHIHHIHIIIIIIIHFHIIIIIIIIIIIIIIIIIIIHIIIIIHIIIIIIIIIIIIIIIIIIIIIIIIIIIIDDDDD
@HISEQ:969:HM2KJBCX2:2:1102:3396:61546 2:N:0:ACTATGCA
GTCGGAAATTGTCCCAACTATCCCTATTAATCATTACTTCAGTCCTAGAAACCAACAAAATAGAACTAAAGTCCTATTCCATTATTCCATGCTAATATATTCAAGCAAACATGCCTGCTTTAAACACTCTAATTTTTTCAAAGTAAAAGTCTTGGATCCCTAGCGCACTCAATTAAGAGCACACTAGTTCCCCAAAAGGAAAAGCCCAAAGTTGCAGTACAAACCTTTCGGTTGACGGCAACTATAAGCCCAAAATTCAACTACGAGCTTTTTAACTGCAACAACTTTAATATACGCTATTGGAGCTGGAATTACCGCGGCTGCTGGCACCAGACTTGCCCTCCAA
+
BDB@BHHCH?CFHHGHHHFHHHEHGHIIHGHCEGHIIEEEEHGEHH?GHECHHHIIIHGGGH@@FHEHEHIHHGHEEG?@HEECH<FC1DHCHHEH@HHFCFHHFHHIBGH1HEGEHIGHEEH@HIIFCEG?H?FHF6ACHGHFCG?CH@@@GDGH?EEEHECGHIHHD1F:DFHGEFIHGEHIGHGD<@FEEEHIEFCEHGIGHHEEHHCG@FHIIIHHGFC@<</8C4CEGHCDF1DF<1<HCIHHC/GD1FHGHCD<1=HGF1HEHIG?GHGCCGCHFGF<CC@FF?GEEECCCCF@HEH@HC@IHEG1CC///CHG<HEC<CGF@IHD11<1<HIH@DD@@0
@HISEQ:969:HM2KJBCX2:2:1102:15939:61551 2:N:0:ACTATGCA
GTCGGAAATTGTCCCAACTATCCCTATTAATCATTACGTCAATCCTAGAAACCAACAAAATAGGATCGAACGTCCTATTTCATTATTCCATGCTAATGTATTCAAGCGTTAGCTTGCTTTAAACACTCTAATTTTTTCAAAGTAACAGTCCAAATTCCCCGCAACACCAAATTAATGGCATTACGGCTCATCAGGAAGGAGGAATCAGTGAGACCAGTACATACCAGAGGCATGACCAACCTACTAACCCCGAAATTCAACTACGAGCTTTTTAACTGCAACAACTTTAATATACGCTATTGGAGCTGGAATTACCGCGGCTGCTGGCACCAGACTTGCCCTCCAA
+
BBB@@HHHHHFHHHHIHIIIGHHHIHIIIHHIIHHIIHHHFHIHIIIIGIIIIGHHHGFHCGFH1<DCC?HDEGHHEEHHIGHIHHIIHH@GHHHEGIIIHDFIHHIIIIGIIHHHIIHIHIHIEHHHHHHIIHHHGHHIIIIHIIHIIHIIIEHIHIIIIHHHGHHHIHIHHIIHHIIHHIHHHIIIIIIIHHIIIIIIHH>IIIIHHHHHHIIIHGIHHHGG<IIIHHIIIIIIIIHG<EHFHHHIIIHHIGIIHIHHGEHIIIIIGIIIHIHIIIIIIIIIIIHIIIIIIIIIIIIIIIIIIIIIIIIIIIIIIIIIIIIIIIIIIIIIIIIIIIIIIDBDDD
@HISEQ:969:HM2KJBCX2:2:1102:12948:61881 2:N:0:ACTATGCA
GTCGGAAATTGTCCCAACTATCCCTATTAATCATTACGGTGATCCTAGAAACCAACAAAATAGAACCATGCCGTCCTATTTTATTATTCCATGCTAATGTATTCAGGCATAGGCCTGCTTTGAGCACTCTAATTTTTTCAAGGTAATGGTTCTGCTTCCCCGGCACATCAAATTAATGGCATACCGGTTATTCAGAAGGTAGGAATCCATCACACCAGTGCGGACCGTGAGGCCCGACCGACGGATAGATCCCGAAATTCAACTACGAGCTTTTTAACTGCAACAACTTTAATATACGCTATTGGAGCTGGAATTACCGCGGCTGCTGGCACCAGACTTGCCCTCCAA
+
DDDDCIIHIIIIIHIIIIIIIIIIIHIIIIIIIIGFHIIIIIIIIIIIIIIIIIIIIIIIIHIIIIIIIHHIIIIGIIGEHHHIHIIGEHHHHHIHGHIHHGIIIIIIIIIIIIIIIIIIIIIIIIIIIIHIIIIHIIIIHIIIHIIHIIIIIIIHHIIIIIIIIIIIHIIIIIIIIIIIIIIIIIIIIIIIHHHHIHHIIIHIIIIIIIIIIIIIIIIIIIIIIIIHHIIIIIIIIIIIIIIIHGDIIIHHIIIIIIIIIIIIHIIIIIIIIIIHGIIIIIIIIHIIIIIIIIIHIHIHIIIIIIIIIIIIIIIIIIIIIIIIIIIIIIIIIIIIIIIHIIIDDDDD
@HISEQ:969:HM2KJBCX2:2:1102:5849:62514 2:N:0:ACTATGCA
GTCGGAAATTGTCCCAACTATCCCTATTAATCATTACAACGGTCCTAGAAACCAACAAAATAGAATCATTGTCCTATTCTATTATTCCATGCTAATGTATTCCGGCATATGCCTGCTTTAAACACTCTAATTTTTTCAAGGTAAAGGTCTTGGATATTCGCAACATCCAATAAAGGACATTACGCTTCCCCAAGCGGTGAGGCCCAACCTACTGGCCCCGAAATTCAACTACGAGCTTTTTAACTGCAACAACTTTAATATACGCTATTGGAGCTGGAATTACCGCGGCTGCTGGCACCAGACTTGCCCTCCAA
+
DDDDDIIIIIIIIIIIHHIIIIIIHIIIIIIIIHIIIIIIIIIHIIIIIIIIIIIIIIIIIIHIIIIIIIHHHHHIIIIIIIIIIIIIIIIIIIHIHIHGIIIIHIIIIIIIIIIIIIIIIIIIIIHIIHIIIIIIIIIIIIIIIIIIIIIIIIIIIIHHIIIIIHIIIIIIIIIIIIIIIIIIIIIIIIIIIIIIIIIIIIIIIIIIIIIHHIIIIIIIIIIIIIIIIIIIIIIIIIIIIIIIIIIIIIIIIIIIIIIIIIIIIIIIIIIIIIIIIIIIIIIIIIIIIIIIIIIIIIIIIIIIIIIIIDDDDD
@HISEQ:969:HM2KJBCX2:2:1102:19367:62517 2:N:0:ACTATGCA
GTCGGAAATTGTCCCAACTATCCCTATTAATCATTACGGTGATCCTAGAAACCAACAAAATAGAACCATGCCGTCCTATTCTATTATTCCATGCTAATGTATTCGAGCAAAAATGCCTGCTTTAAACACTCTAATTTTTTCAAGGTAAAGGTCCTGGATCCGCAAGACACCCAATAAAGGACATCAAGTTTCTCCAGAAGGTGAGAAATCAACAGTAACAGTTCATACCCCTTAAGGCATGACCATCACGTCAATCCCGAAATTCAACTACGAGCTTTTTAACTGCAACAACTTTAATATACGCTATTGGAGCTGGAATTACCGCGGCTGCTGGCACCAGACTTGCCCTCCAA
+
DDDAAHHCHHIIFHIHIIIGIEHIIIHIIIIIGEHHHIIIIIEFHHIIIIIHCHIIIIEHHIHHHIIGHHHHGHHIIIIIIIIIIIIIHIIHCHHHHIGIHDEH@GHHIHIIIIHHGIHHIIHHHIHHIIGIHIIIIIIHFIIHIIIIIIIIGIIIIHIIIIHIIHHHIIIIHIIIIIIIIIII;IIIIIIHHGIIGIIIIHHGIIIIIIIIGIIIIIIIIIIIIIIIIIIIIIIIIIIIIHIIHIIHIIIHIIIIIIIIIIHIIIIIIIIIIIHIIIIGIIIIHIIIIIIIIIIIIIIHHIGIIIIIIIIIIIIIIIIIIIIIIIIIIIIIIIIIIIIIIIIIIIIIDDDDD
@HISEQ:969:HM2KJBCX2:2:1102:17290:62197 2:N:0:ACTATGCA
GTCGGAAATTGTCCCAACTATCCCTATTAATCATTACGGTGATCCTAGAAACCAACAAAATAGAACCATGCCGTCCTATTCTATTATTCCATGCTAATGTATTCGAGCAAAATGCCTGCTTTAAACACTCTAATTTTTTCAAGGTAAAGGTCCTGGTTCCACATGACACCCAATTAAGGACATCATGCTTCTCCAGAAGGTGAGAAATCAACTGCGACAGTTCATACCCCTTAAGGCACGACCATCACGTCAATCCCGAAATTCAACTACGAGCTTTTTAACTGCAACAACTTTAATATACGCTATTGGAGCTGGAATTACCGCGGCTGCTGGCACCAGACTTGCCCTCCAA
+
DDDCDHIIIIIIIIIIIIIIIIIIIIIIIIIIIIIIIIIIIIIHIIIIIIIIIIIIIIIIIIHIIIIIIIHIIIIIIIIIIIIIIIIIIIIIHIIIIHIHIFHIIIIIIIIIIIIHHIIIIIIIIIIIIIIIIIIIIIIIIIIIIIIIIIIIIIIIIIIIIIIIIIIIIIIIIHIIIIIIIIIIIIIIIIIIIIIIHIIIIIIIIIIIIIIIIIIIIIIIIIIIIIIIIIIIIIIIIIIIIIIIIIIIIIHIIIIIIIIIIIIIIIIIIIIIIHHIIIIIIIIIIIIIIIIIIIIIIIIHIIIIIIIIIIIIIIIIIIIIIIIIIIIIIIIIIIIIIIIIIIIIIIIDDDDD
@HISEQ:969:HM2KJBCX2:2:1102:18002:62002 2:N:0:ACTATGCA
GTCGGAAATTGTCCCAACTATCCCTATTAATCATTACGTCAATCCTAGAAACCAACAAAATAGGATCAACGTCCTATTTCATTATTCCATGCTAATGTATTCAAGCGCGAGCCTGCTTTAAACACTCTAATTTTTTCAAAGTAACAGTCCTGATTCCCCACCACACCAAATGAATGACATGATGGTTCGTCAGAAGGTAGAAATCAGTAACACCAGTACGTACCGAAGGCACGACCAGCGTACTAATCCCGAAATTCAACTACGAGCTTTTTAACTGCAACAACTTTAATATACGCTATTGGAGCTGGAATTACCGCGGCTGCTGGCACCAGACTTGCCCTCCAA
+
DDDDDIIIIIIIIHIIIIIIIIIIIIIIIIIIIIIIIIIIIIIIIIIIIIIIIIIIHIHIIIHHEHHHII=EHHHIIIIIIIIIIGIIIIHIIFHHIHHIHFGHIIHIHGIIIIHIHIIIIIIIIIIIIGIHIHHIHIIIHHHIIIHIIIIIIHHIIIHIIHIHIHIIIIIIIIHHIIIIIIIIIIIIIIIIIIIIIIIIIIIIIIIIIIIIIIIIIIIIIIIHIIIIIIIIIIIIIIIIIIHGIIIIIIIIIIIIIIIHIHIIIIIIIIIIIHIGIIIIIIIIIIIIIIIIIIIIHIIIIIIIIIIIIIIIIIIIIIIIIIIIIIIIIIIIIIIIIIIIDDDDD
@HISEQ:969:HM2KJBCX2:2:1102:1511:63461 2:N:0:ACTATGCA
GTCGGAAATTGTCCCAACTATCCCTATTAATCATTACTCATTTCCCCAAAAACCAACAAAATTCGAGATACGAGTCCTAAATTATTATTCCATGCTAATGTATTCATAACTTTCAGCCTGCTTTAAACACTCTAATTTTTTCAAAGTAAAGGTCCTGGATTGCGAACCCAACCCAGTAAAGGGCAGGAACGTTCTCCAGGAAGATGGTAAGCGCGCATCGGCACTCACACACGATACCGTGGCGGGCCAAGCGCACTATACCAGAAATCCAACTACGAGCTTTTTAACTGCAACAACTTTAATATACGCTATTGGAGCTGGAATTACCGCGGCTGCTGGCACCAGACTTGCCCTCCAA
+
DDDDDIIIIIIIIIIIIIIIIIIIIIIIIHIIIIIIIIIIIIIHIIIIIIIIIIIIIIIIIIIIIIIGIIIHIIIGIIEHIHHIIIIIHIIIHIIIIIIIHDGHEHIIIIHIIIIHIHIIHHIIIIIIIIIIIIIIIHHHHIIIIIIIIIIIIIHIIIIIIIHIIHIIIIHIIIIIIIIIIGIIIIIIIIHIIIIIIIIIIIIHIIIIIIIIHIIIIIIIIIIHIIIIIIIIIIIIIIIIIIIIIIIIIIIIIIIHHIIIIIIIIIIIIIIIIIIIIIIIIIIHIIIIIIIIIIIIIIIIIIIIIIIHIHIIIIIIIIIIIIIIIIIIIIIIIIIIIIIIIIIIHIIIIIIIIDDDDD
@HISEQ:969:HM2KJBCX2:2:1102:2488:64269 2:N:0:ACTATGCA
GTCGGAAATTGTCCCAACTATCCCTATTAATCATTACGGTGATCCTAGAAACCAACAAAATAGAATCATGCCGTCCTATTTTATTATTCCATGCTAATGTATTCAAGCAAAATGCCTGCTTTAAACACTCTAATTTTTTCAAAGTAAAGGTCCTGGTTCCCCGTGACACCCAATTAAGGGCATCGCGGTTCTCCAGAAGGTGAGAAATTGACTACACCAGTTCATACCCCTTAAGGCACGACCGATGTGTCAATCCCGAAATTCAACTACGAGCTTTTTAACTGCAACAACTTTAATATACGCTATTGGAGCTGGAATTACCGCGGCTGCTGGCACCAGACTTGCCCTCCAA
+
DDDDDIIIIIIIHIIIHIIIIIIHIHIIIIIIIIIIIIIIIIIHIIIIIIIGIIIIIIHIIIHHHHEHHHHGHHIHHHIIIIHIIIIIIGHHEHIIIHIHHCHHHHHHIIIIIIHIIIHIIIIHHHFHHHHIIIIIIIHIIIIIIIIIIIIIIIIHIHIIIIIIIIIIIIIHHHHIIIIIIIIIIIIIIIIIIIIIIIIIIIIIIIIGIIIIIIIIIIIIIHIIIIIIIIIIIIIIIIIIIIIII>IIIHHIIIIIIIIIIIIIIIIIIIIIIIIIIIIIIIIIIIIIIIIIIIIIIIIIIIIIIIIIIIIIIIIHG1IIIIIIIIIIIIIIIIIIIIIIIIIIIIIDDDDD
@HISEQ:969:HM2KJBCX2:2:1102:16851:64250 2:N:0:ACTATGCA
GTCGGAAATTGTCCCAACTATCCCTATTAATCATTACGGTGATCCTAGAAACCAACGAAATAGAATCAGTCCGTCCTATTTCATTATTCCATGCTAATGTATTCAGACGATAGTCTGCTTTAAACACTCTAATTTTTTCAAAGTAACAGTCCTGATTTCCCATCACACCAAATAAATGGCATGAAAGTTCCTCAGAAGGTAGAGATCCATCTCACCAGTGCAGACAATTAAGCCTGACCAATGGGTAGACCCCGAAGTTCAACTACGAGCTTTTTAACTGCAACAACTTTAATATACGCTATTGGAGCTGGAATTACCGCGGCTGCTGGCACCAGACTTGCCCTCCAA
+
DBD@@HEHIEHHIGHH@EHHHIGIHIHIIIIEHH?GHHHCEHHHFH?<@GHIHIHHIIHIHGHGHGHEHIIIHGEDEH@EHHFHHFGHGGHCG1FH@GGGHHHEFEHHGHHIIHEEIHIG?HFCHHIHHHHHIIIHFHIHH@IHGEHIHIIHHHHFEHIHIIIHHIHHHHHHHGHHHIHFIHHFHHHIIHEFCCIHHIIIHHIIHHHHIIHIIIHHHIHGIHIIIHIHIHHHHHIHHIIHEHFIHHCHHIIIIIHIIIGIHIIIIIIIIIIIIIHHDHIIHGIIIHIHEHIHHHHEDHIIIHIIIIIIHIIIIIIIIIIIHGHIIIIIIHHHFHHEIIIIIHIDADD@
@HISEQ:969:HM2KJBCX2:2:1102:10430:65421 2:N:0:ACTATGCA
GTCGGAAATTGTCCCAACTATCCCTATTAATCATTACGTCAATCCTAGAAACCAACAAAATAGGATCGAACGTCCTATTTCATTATTCCATGCTAATGTATTCAAGCGTTAGCTTGCTTTAAACACTCTAATTTTTTCAAAGTAACAGTCCAAATTCCCCAAAACACCAAATTAATGGCATTAAGATTCATCAGGAAGGAGGAATCAGTGAGACCAGTACATACCAGAGGCATGACCAACCTACTAACCCCGAAATTCAACTACGAGCTTTTTAACTGCAACAACTTTAATATACGCTATTGGAGCTGGAATTACCGCGGCTGCTGGCACCAGACTTGC
+
DDDDDIIIIIIIIIHIIIHIIHIHIIIHHHCHHIIIIGHIHHIGEECEEGEHIIIIEH?EGEH@@CGHIIIHFHHHHIHHIIIGECFHHFHIHHHFHIIHIHHHIHHHEIIIIIIIHGHGHIHIHIHHHHHHEHIIHHHHIHHIIHHHFHHHHHEGHHIIHG@FHHIHHHHGHHHIIIIHHHHIIIIIIHEIIIIIIIIIIIIIIIIIIIIIIIIIIHIIHIIIIIIHGIIIIIHHHGIIIIIIHGHIIIIIIHFIHIHHIHHHHEIIIIIIIHIIGIIIHHGGIIIIHIHIIIIHIIIIHIIIIIIIHIIIIIIIIIGIHIIIIHHD<CIIIIDDDDD
@HISEQ:969:HM2KJBCX2:2:1102:2033:65356 2:N:0:ACTATGCA
GTCGGAAATTGTCCCAACTATCCCTATTAATCATTACGTCGATCCTAGAAACCAACAAAATAGAATCAAACGTCCTATTTCATTATTCCATGCTAATGTATTCAAGCGTAAGCCTGCTTTAAACACTCTAATTTTTTCAAAGTAACAGTCCTGATTCCCCACGACACCAAATTAATGACATCGCGGTTCTTCAGAAGGTAGGAACCAATAATGCCAGTGCGTACCGAAGCACGACCAACAATTTGATCCCGAAATTCAACTACGAGCTTTTTAACTGCAACAACTTTAATATACGCTATTGGAGCTGGAATTACCGCGGCTGCTGGCACCAGACTTGCCCTCCAA
+
0<DDBCGHHIHDCHH1C@HHCHIHHH<1DHCGHHI1<CCHHGG@@1DCEC<FHHHCHIHH1@<CE11<<CC<G@<DGHIIEE<<<1CHE111<1CIHHGHGHHHH@HIGIIHIH:7IIHHHH@HFIHIHFCHGFCIIIIIHECIIIHHEIIHEBDBCIHHEGCHIHHHHII?HHIIIIHECG#HFH>IHHEIHIHGI32FHFC<HIGF@DG@CHIIIIIIIIIGIIHHHIIIIIH>HHHHCGHEHHDIIIHECHHHIIIIIHIHEFIHHHHIHIIIHIIHHHHHIHCHCHHIHDHHHHHHHIGIIIGIHIHGHGHIIIIIHIHIIHFHIIIHHHEHIIIHADDDD
@HISEQ:969:HM2KJBCX2:2:1102:4227:65792 2:N:0:ACTATGCA
GTCGGAAATTGTCCCAACTATCCCTATTAATCATTACGTCAATCCTAGAAACCAACAAAATAGGATCAAACGTCCTATTTCATTATTCCATGCTAATGTATTCAAGCGTTAGCCTGCTTTAAACACTCTAATTTTTTCAAAGTAACAGTCCTGTTTCCCTGCAACACCAAATTAATGACATTACAGTTCTTCAAGAAGGAGGAACCAGTAAAGCCAGTACATACCAGAGGCACGACCAACCTACTAATCCCGAAATTCAACTACGAGCTTTTTAACTGCAACAACTTTAATATACGCTATTGGAGCTGGAATTACCGCGGCTGCTGGCACCAGACTTGCCCTCCAA
+
DDDDDIIIIIIIIIIIIIIIIIIIIIIIIGIIIIIIIIIIIIIIIIIIHIIIIIIIIIIIIIGHHIIHIIIIIIIIIIIIHIIIHIIHIIIIFHIIIIIIIIHHIIIIIIIIHIIIIIIHIIIIIIIHIIIIIIIIIHIIIIIIIIIIIIIIIHHIIIIIIIIIHHHIIIIHHIIIIIIIIIIIIIIIIIHIIIIIIHIIIIIIIIIIIIIIIIIIIIIIIIIIIIIIIHIIIIIIIIIIIIHHHIHGIIIIIIIIIIIIIIHIIIIIIIIIIIHIIIIIIIIIIHIIIIIIIIIIIIIIIIIIIIIIIIIIIIIIIIIIIIIIHIIIIIIIIIIIIIIIIDDDDD
@HISEQ:969:HM2KJBCX2:2:1102:2496:66436 2:N:0:ACTATGCA
GTCGGAAATTGTCCCAACTATCCCTATTAATCATTACAGCGGTCCTAGAAACCAACAAAATAGAACCGATGTCCTATTCTATTATTCCATGCTAATGTATTCGAGCAAAGGCCTGCTTTGAACACTCTAATTTTTTCAAGGTAAAAGTCCTGGTTCCCCACGACACCCAGTAAAGGGCATCGGGTTTCCCAGAAGGAAAGACCCGACCGAATCCGTACGCTCGATTAGGAGGACAGATCAGCCAGGTCCAAGGTTCAACTACGAGCTTTTTAACGGCAACAACTTTAATATACGCTATTGGAGCTGGAATTACCGCGGCTGCTGGCACCAGACTTGCCCTCCAA
+
ADDDCIIHIIIHHGHIIIIIIIIIIIIIIIIIIIIIIIHIICGHHHHIIIIIIIIIIHGFHHHEHIGIIIIHHHEHHEHIIIIIIHIIIHIIFHHIIHFHHGHIIIHHIIIHIHHIIIIIHHHHIHIIHIHIIIIIIIIIIHIIIIIHIIIIHIHIIGIGIIIIIIIHEHHEIGIHHIIIIIIFIIIIIHIIIIHIIIIIHIIIIIIIIIHIIIIIHIIIIIIHFIIIIIIIIIIIHIIIIIHHIIIIIIIIIIIIIIIIIIIIIIIHIIIHHIIIIIIIIIIIIIIIIIIIIIIIIIIIIIIIIIIIIIIIIIIHIIIIHIIHIIIIHIIIIIIIIIIDDDDD
@HISEQ:969:HM2KJBCX2:2:1102:18981:67046 2:N:0:ACTATGCA
GTCGGAAATTGTCCCAACTATCCCTATTAATCATTACGGTGATCCTAGAAACCAACGAAATAGAACCAAGCCGTCCTATTTCATTATTCCATGCTAATATATTCAGACGTTAGCCTGCTTTAAACACTCTAATTTTTTCAAAGTAATAGTCCTGATTTCCAATCACACCAAATAAATGGCATGAAAGTTCCTCAGAAGGTAGAGATTTATCTCACCAGTACAGACAATTAAGCCTGACCAATGGGTAAACCCCGAAGTTCAACTACGAGCTTTTTAACTGCAACAACTTTAATATACGCTATTGGAGCTGGAATTACCGCGGCTGCTGGCACCAGACTTGCCCTCCAA
+
DDDCDIIIIIIIIIIIIIIIIIIIIIIIIIIIHIIIIIIIIIIIIIIIIHIHIIIIIGIGIHIIIIHFHIIHIIIIIHHIIHEEHIIIHHHHGHIIIIHIHHIHIIHHIIHIIIIIIIIIIIHHHHIIIIIIIIHIIIIIIIIIIIIIIIIIIIIIIIIIIHHHHHHHIIIIIHIIHIIIIIIHIIIIIHHIIIIIIIIIIIIIIHHHHGGHIIIIIIIIIIIHIIIHHIIIIIIIIIIIIIIIHHFIIIIIIIIIIIIIIIIIIIIIIIIIIIIIIIIIIIIIIIIIHHIHIIIIIIIIIIIIIIIIIIIIIIIIIIIIIIIIIIIIIIIIIIIIIIIIIIIDDDDD
@HISEQ:969:HM2KJBCX2:2:1102:11915:68169 2:N:0:ACTATGCA
GTCGGAAATTGTCCCAACTATCCCTATTAATCATTACGTCAATCCTAGAAACCAACAAAATAGGATCGAACGTCCTATTTCATTATTCCATGCTAATGTATTCAAGCGTTAGCCTGCTTTAAACACTCTAATTTTTTCAAAGTAACAGTCCTGTTTCCCTGCAACACCAAATTAATGGCATTACAGTTCTTCAGAAAGGAGGAATCAGCGAAGCCAGTGCATACCAGTGGCACGACCAACCTGCTGACCCCGAAATTCAACTACGAGCTTTTTAACTGCAACAACTTTAATATACGCTATTGGAGCTGGAATTACCGCGGCTGCTGGCACCAGACTTGCCCTCCAA
+
DDDDDIIIIIHIIIIIHIIIIIIIIIIIIIIIIIIIIIIIIIIIIIIIIIIIIIIIIIIIIHHHHHIIIHIIIIIIIIIIIIIIIIIIIIIIIIIIIIIIIHHIIIIIIHIIIIIIIHHIIIIIIIIIIIIIIIIIIIIIIIIIIIIIIIIIIIIIIIIIIIIIHIIHIIHIIIIIIIIIIIIIIIIIIIIIIIIIIHIHIIIIHIIIIIIIIIIIIIIIIIIIHIIIIIIIIIIIIIHIIIIHGIIIIIIIIIIIIIIIIIIIIIIIIIIIIIIIIIIIIIIIIIIIIIIIIIIIIIIIIIIIIIIIIIIIIIIIIIIIIIIIIIIIIIIIIIIIIIIIIDDDDD
@HISEQ:969:HM2KJBCX2:2:1102:9341:68408 2:N:0:ACTATGCA
GTCGGAAATTGTCCCAACTATCCCTATTAATCATTACTTCAGTCCTAGAAACCAACAAAATAGAACCAAAGTCCTATTCCATTATTCCATGCTAATATATTCAAGCAAACATGCCTGCTTTAAACACTCTAATTTTTTCAAAGTAAAAGTCTTGGATCCCTAGCGCACTCAATTAAGAGCACACTAGTTCCCCAAAAGGAAAAGCCCAAAGTTGCAGTACAAACCTTACGGTTGACGGCAACTATAAGCCCAAAATTCAACTACGAGCTTTTTAACTGCAACAACTTTAATATACGCTATTGGAGCTGGAATTACCGCGGCTGCTGGCACCAGACTTGCCCTCCAA
+
DDDDDIIIIIIIIIIIIIIHIIIIIIIIIIIIIIIIIIIIIIIIIIIGIIIHGHIHIIIIIIIIIIIIIIIIIIHIIIIHIIIIIHIIIIIIHHHIIIIIIIIIIHHIIIIIIIIIIIIHIIIIIIIIHIIIIIIIIIHIIIIIIIIIIIIIIIIIIHHHIIIIIHIIIHIIIIIIIIIIIIIIIIIIIIIIIIIIIIIIIIIIIIIIIIIIIIIIIIIIIIIIIHIIIIIIIIIIIIIIIIHHHIIIIIIIIIIIIIIIIIIIIIIIIIIIIIIIIIIIIIIIIIIIIIIIIIIIIIIIIIIIIIIIIIIIIIIIIIIIIIIIIIIIIIIIIIIIIIIIIDDDDD
@HISEQ:969:HM2KJBCX2:2:1102:2492:68823 2:N:0:ACTATGCA
GTCGGAAATTGTCCCAACTATCCCTATTAATCATTACGTCAATCCTAGAAACCAACAAAATAGGTTTGAACGTCCTATTTCATTATTCCATGCTAATGTATTCAAGCAAATGCCTGCTTTAAACACTCTAATTTTTTCAAAGTAACAGTCCTGTTTCCCTGCAACACCAAATTAATGACATTACAGTTCTTCAGAAAGGAGGAATCAGCGAGACCAGTTCATACCAGTGGCACGACCAGCCTGCTGACCCCGAAATTCAACTACGAGCTTTTTAACTGCAACAACTTTAATATACGCTATTGGAGCTGGAATTACCGCGGCTGCTGGCACCAGACTTGCCCTCCAA
+
DDDDDIIIIIGHHHIIIHHIIIIIHIIIHGDHHIIHGHHHHIIIIFHIGIHFHEIHIIHIHIHGHHIHHIIHIHHHIIFEHHIHHIHIFHIGE?HHCHHGHHEHHFHHGHE<FHHFEEHGHHHCHHG1CGHHFAHHHHCFHHHHIHGH?HHB@CGHC<EHCHHIIIIIIHHFDIHIHHCFHHIIIEHHDF<CCHIIGHHHHGF0=HHHHFEEHH:EHHHFHH?HHIIG;HHFHHIFIHGIHHFFHGFEFC<EHHIIHEHGCEEHIIHIIHF?HHIIIHIHHH@HF<1HHHFHIHDHCIIHHEFHHEHCHHHGGIIIIHIHGC1HIHIHHEHHCGHCEHDIIDDDBD
@HISEQ:969:HM2KJBCX2:2:1102:2923:68569 2:N:0:ACTATGCA
GTCGGAAATTGTCCCAACTATCCCTATTAATCATTACGGTGATCCTAGAAACCAACAAAATAGAATCATGCCGTCCTATTTTATTATTCCATGCTAATGTATTCAAGCAAAATGCCTGCTTTAAACACTCTAATTTTTTCAAAGTAAAGGTCCTGGTTCCCCGTGACACCCAATTAAGGGCATCGCGGTTCTCCAGAAGGTGAGAAATTGACTACACCAGTTCATACCCCTTAAGGCACGACCGATGTGTCAATCCCGAAATTCAACTACGAGCTTTTTAACTGCAACAACTTTAATATACGCTATTGGAGCTGGAATTACCGCGGCTGCTGGCACCAGACTTGCCCTCCAA
+
0DB@BFEHIHFFCFHHHHIGHEHFHGECH?CFGHHIFG=HEHF?CHHHH@C@1DHHHHHHG@D1F11CF1<1CC?EHHI11FHHC1<CF1D11<<1C<1<DDC@FC@GHHCHHGGH@CEHHGHFCCHHIEGCFFGHIIHHHAHHHGGHEEDEHIHHB?HHIHHGGIDIHEHHHHHHHH7CIHIIIIHHFHHEIHHHHIHGIFHIHHIIIGIHGIIIIHHECEIIIHFIIIHIHHEHHHHFHHH@H?IGFHEECCDHIIIIHIIHEHIIIIIIIHHHIIHFIIGIIIIHIIIHEIHIHHEIIIGHHEIIIIIIIHHHHHIIIHIDIIIIIIIIIIIHIIHGHHHHIIHADDDA
@HISEQ:969:HM2KJBCX2:2:1102:7097:68975 2:N:0:ACTATGCA
GTCGGAAATTGTCCCAACTATCCCTATTAATCATTACGGTGATCCTAGAAACCAACAAAATAGAATCATGCCGTCCTATTTTATTATTCCATGCTAATGTATTCAAGCAAAATGCCTGCTTTAAACACTCTAATTTTTTCAAAGTAAAGGTCCTGGTTCCCCGCGACACCCAATTAAGGGCATCGCGGTTCTCCAGAAGGTGAGAAATTGACTACACCAGTTCATACCCCTTAAGGCATGACCGCCCGGCCAAGTCTAAAATTCAACTACGAGCTTTTTAACTGCAACAACTTTAATATACGCTATTGGAGCTGGAATTACCGCGGCTGCTGGCACCAGACTTGCCCTCCAA
+
CDDDDIHHHHIIHIIIIIIIIHHHHIIIIIIIIIIIIIIIIIIIIIIIIIIIIIIIIIIGIIGFHIIHIIHHIIHHIHGHIIIIIIIIHHIIIIIIIIHHIFIIIIIIIIIIIHIIIHHIHIIIIIHIIHHIIIIHIIIHIIIIIIIIHIIIIHHHHHIIIHIHIIIIIIEIIIIIIIHIIIIIIIIHIHIHIIIIIIIIIHIIIIIIIIIIIIIIIIIIIIIIIIIIIIIIIIIIIIIHIIIIIIIIIIHIIIIIIIIIIIIIIIIIIIIIIIIIIIIIIIIIIIIIIIHFHHIIIIIHIIIIIIIIIIHIIIIIIIIIIIIIIIIIIIIIIIIIIIIIIIIIIIIDDDDD
@HISEQ:969:HM2KJBCX2:2:1102:6767:69549 2:N:0:ACTATGCA
GTCGGAAATTGTCCCAACTATCCCTATTAATCATTACGTCAATCCTAGAAACCAACAAAATAGGATCAAACGTCCTATTTCATTATTCCATGCTAATGTATTCAAGCGTTAGCCTGCTTTAAACACTCTAATTTTTTCAAAGTAACAGTCCTGTTTCCCTGCAACACCAAATTAATGACATTACAGTTCTTCAAGAAGGAGGAACCAGTAAAGCCAGTACATACCAGAGGCACGACCAACCTACTAATCCCGAAATTCAACTACGAGCTTTTTAACTGCAACAACTTTAATATACGCTATTGGAGCTGGAATTACCGCGGCTGCTGGCACCAGACTTGCCCTCCAA
+
DDDDDIIIIIIIIIIIIIIIIIIIIIIIIIIIIIIIIIIIIIIIIIIIIIIIHIIIIIIHIHHGHIIIIIIHIIIIIIIIHIIIIIIHHIIIHIHIIIIIIIIIIHIIIIIIIIIIIIIIIIIIIIIIIIIIIIIIIIIIIIIIIIIIIIIIIIIIIIIIIIIIIIIIIIIIIIIIIIIIIIIIIIIIHIIIIIIIIIIIIIIHIHIIIIIIIIIIIIIIIIIIIIIIIIIIIIIIIIHIIIIHIIIIIIIIIIIIIIIIIIHIIIIIIIIIIIHIIIIIIIIIIIIIIIIIIIIIIIIIIIIIIIIIIIIIIIIIIIIIIIIIIIIIIIIIIIIIIIIIIDDDDD
@HISEQ:969:HM2KJBCX2:2:1102:20011:69163 2:N:0:ACTATGCA
GTCGGAAATTGTCCCAACTATCCCTATTAATCATTACGTCAATCCTAGAAACCAACAAAATAGAATCAAACGTCCTATTTCATTATTCCATGCTAATGTATTCAAGCGTGCGCCTGCTTTAAACACTCTAATTTTTTCAAAGTAACAGTCCTGATTCCCCACGACACCAAATTAATGACATCGCGGTTCTTCAGAAGGTAGGAACCAATAATGCCAGTACGTACCGAGGCACGACCGACAGTCTGATCCCGAAATTCAACTACGAGCTTTTTAACTGCAACAACTTTAATATACGCTATTGGAGCTGGAATTACCGCGGCTGCTGGCACCAGACTTGCCCTCCAA
+
DDDDDDHIIIHIIHIIIIHHIIIIIIIIIIIIIIIIIIIIGHIHIIHIIIIHHHHHIHFHHHHIHIHIHIGHIIIIIFHHIIIIIEHIEHIHHIHHIHHHIIIHIIIFHGHHIIIIHIHIHHIIHGHHIHHHIIIIIIIIHHIIIHHHHIIHHHHIIIIEHHHIHIIIIIIIHHHIIIIIIIIIGIHHHHHIIIIIIIHHHHGIHEHHIIHHHHIHHHIIIIIIIIIIIIIIIIIIIIIIIHGHHIHIIIIIIIIIIIHIIIIIIGIHIIHIIIIIIIIIIIHIHHHIIHIGIIIIHIHIIHIIIIHHIIIIIIIIIHHHIIIIIIHHGIIIHIIIIIIIDDDDD
@HISEQ:969:HM2KJBCX2:2:1102:15601:69399 2:N:0:ACTATGCA
GTCGGAAATTGTCCCAACTATCCCTATTAATCATTACGTCGATCCTAGAAACCAACAAAATAGAATCAAACGTCCTATTTCATTATTCCATGCTAATGTATTCAAGCGCGAGCTTGCTTTAAACACTCTAATTTTTTCAAAGTAACAGTCCTGATTTCCCATGACACCAAATTAATGACATCGTGGTTCGTCAGAAGGGAGAAACCAATAATGCTAGTACGTACAAAGTACGACCGACATATTAGTCCCGAAATTCAACTACGAGCTTTTTAACTGCAACAACTTTAATATACGCTATTGGAGCTGGAATTACCGCGGCTGCTGGCACCAGACTTGCCCTCCAA
+
DDDBDIIIIHIIIHHIIIIIIIIIIHIIIIIHIIIIIIIIIIIIIIHGIHIHIIIIGIIHIIIIIIIIHIIIIGHIIHIHIIIIIIIGIIIIGIIIIGIIHHGHIHCIIIIIIIIIIIHIHHIIIIHIIIIIIIIHHIIHHIIIIIIHHHIIGIIIHIIFHIHIIIIIIIHIIIIIIHIIHHHIHHIIHIIIIIIIIIIIIIIHIIIIIIIIIHIIIIIIHHHIIHIIIIIIIIIIIIIIIHHIIIHIIIIIIIIIIIIIIIIIIIIIIIIIIIIIIIIIHIIIIIIIIIIHGIIIIIIIIIIIIIIIIIIIIIIIIIIIHIIIIIIIIIIIIIIIIIIDDDDD
@HISEQ:969:HM2KJBCX2:2:1102:14089:70552 2:N:0:ACTATGCA
GTCGGAAATTGTCCCAACTATCCCTATTAATCATTACGGCGACTCTAGAAACCAACAAAATAGAACCGCACGTCCTATTTTATTATGCCATGCTAATGTATCTGGGCGTAGGCCTGCTTTGAACACTCTAATTTTCTCAAGGTAAATGTCCTGGTTCCCCAACACACCCAGTAAAGGGCATGCTGGCTCACCAAGAAAGAGAACACAGTCCGACAGTACACACCGTGAGGCGGACCGCCTGACCATGTTCCAAATTCAACTACGAGCTTTTTAACTGCAACAACTTTAATATACGCTATTGGAGCTGGAATTACCGCGGCTGCTGGCACCAGACTTGCCCTCCAA
+
DDDDDIIIIIIIIIIIIIIIIIIIIIIIIIIIIIIIIHIIIIIIIIIIIIIIIIIIIIIIIIHIIIIIIHIIIHIIHHHIIIIIIIIIIIIIIIIIIIIIIIHIIHIIIIIIIHIIIIIIIIIIIIIIIIIIIIHIIIIHIIIIIIIHHIIIIIHHHIIHIIIIIIIIIIHIIHIIIIIIIIIIHIIIHIIIIIIIIIIIIIIIIIIIIIIIIIIIIIIIIIIIIIIIIIIIHEIIIIIIIIIHIIIIIIIIIIIIIIIIIHIIIIIIIIIIIIIIIIIIIIIIIIHIIIIIHIIIIIIIIIIIIIIIIIIIIIIIIIIIIIIIIIIIIHIIIIIIIHIIDDDDD
@HISEQ:969:HM2KJBCX2:2:1102:20860:70866 2:N:0:ACTATGCA
GTCGGAAATTGTCCCAACTATCCCTATTAATCATTACGGTGATCCTAGAAACCAACAAAATAGAATCATGCCGTCCTATTTTATTATTCCATGCTAATGTATTCAAGCAAAATGCCTGCTTTAAACACTCTAATTTTTTCAAAGTAAAGGTCCTGGTTCCCAGCGACACCCAATTAAGGGCATTGCGGTTCTCCAGAAGGTGAGAAATTGACTACACCAGTTCATACCCCTTAAGGCACGACCGATGTGTCAATCCCGAAATTCAACTACGAGCTTTTTAACTGCAACAACTTTAATATACGCTATTGGAGCTGGAATTACCGCGGCTGCTGGCACCAGACTTGCCCTCCAA
+
@BDDDHGHIIIHIIFEHH?FHHIIII?GHHEEHHCF?GFEEECGFFEHIIHHDCEHFIHHCHHIF@GHHGF<CDCCGGH1<1<<CGHIIEE1CEHHHIHGHDGHIIHIIIHHIHIHIHHIIHFHHCGIIHEHHGHGHEAFCHHIHHIIHHIIHFHHHGHIIHGHHHHHGHFHGIHIHIHHHHIHDHHIHIHIHHHIIHHHHIIIHIHHIHIIHHHHI;IIHHHHIHIIGIIIIIGIIIGHHIIIHIIIHHGIIIIIIIGIHIIIHIIIHHIIIIHIIIIHEIIIIIIIHGIHIIIIIIIIIIIIIIIIIIIIIIIIIHIHIIIIIIHIIHIIIIIIIIHCHHIHDHIDCDDD
@HISEQ:969:HM2KJBCX2:2:1102:9782:71246 2:N:0:ACTATGCA
GTCGGAAATTGTCCCAACTATCCCTATTAATCATTACGTTGATCCTAGAAACCAACAAAATAGGTTCGAACGTCCTATTTCATTATTCCATGCTAATGTATTCAAGCTAAAGCCTGCTTTAAACACTCTAATTTTTTCAAAGTAACAGTCCTAACTCCCCATAACACCAAATTAATGACATCATGGTTCGTCAGAAAGGAGAAACCAATGATACCAGTACGTACCGAAGCACGACCGACATATTGATCCCGAAATTCAACTACGAGCTTTTTAACTGCAACAACTTTAATATACGCTATTGGAGCTGGAATTACCGCGGCTGCTGGCACCAGACTTGCCCTCCAA
+
DDDDDIHHHHIIHIIIIIIIIIIIIIHIIIIIIHIIIIIIEHIIIIIIIIIHHIHIIIHFHIEHEHHIIIIHIIHIIIIIIIIIIIIIIIIIIIEIIHHIIIHIIHIIIIIIHHIIIHEHIIIIIIIIIIIIIIHHHIIIIIIIIIIHIIHIIIIHIHIIIIIHHHIIIIIIIIIIHHIIIIIIIIIIIIIIIIIIIIIIIIIHIIIIIIIIIIIIIIIIIIIIIIHIGIIIIIIIIIIIIIHFIIHIIIIIIIIIIIIIIIIIIHIIIIIIIIIIIIHIHHIIIIIIIIIIHIIIIIIIIIIIIIIIIIIIIIIHIIIIIIIIIIIIIIIIHIIIIIIIDDDDD
@HISEQ:969:HM2KJBCX2:2:1102:5469:71480 2:N:0:ACTATGCA
GTCGGAAATTGTCCCAACTATCCCTATTAATCATTACGGTGATCCTAGAAACCAACAAAATAGAACCATGCCGTCCTATTCTATTATTCCATGCTAATGTATTCGAGCAAAATGCCTGCTTTAAACACTCTAATTTTTTCAAGGTAAAGGTCCTGGTTCCACATGACACCCAATTAAGGACATCATGCTTCTCCAGAAGGTGAGAAATCAACTGCGACAGTTCATACCCCTTAAGGCACGACCATCACGTCAATCCCGAAATTCAACTACGAGCTTTTTAACTGCAACAACTTTAATATACGCTATTGGAGCTGGAATTACCGCGGCTGCTGGCACCAGACTTGCCCTCCAA
+
@DBDDIIGG@@DGGEHHEEHIHFCHHEHIHIEHIGEEHH1DHEEHIIH@GHIIGCE@E@ECGHHHEHCHEHIDH?EE@F1<<CGHCGHHIHHIIIIG@E<1CHGCHGIIHFFCHIHHHEA<@BFHGFIIHHHGIHGHIHIHHHGIGIHHEIIIIHHHHHEHIHGEHHHIIIHHHEHIHHHHGHIHIIIHGIIIHIEHHHHHHHIHHHHHHHIIIHHHHHHHHEHIIHHGHHIHHHHHAH7IIIGGEEHHEDHDIHHHHHHEEHHIIHHHHGFGIHIIHIHGEIHIHIHHHHGHIHHFCCIIIIIIIIIIIIIIIIIIIIHIIIIHIIIIIIIHIIHHHHIHEIIIIID@@D@
@HISEQ:969:HM2KJBCX2:2:1102:13896:71757 2:N:0:ACTATGCA
GTCGGAAATTGTAGCAACTGGCCCAATTAATCATCACTGTGATCCTAGAAACCAACAACATAAAGCCATGCCGTCCAATACTACTATACCAAGCGTATGTCATCGTGCAAAAATGACTGAGTTGAACACTCTAATTCTTTCAAGGTAAAGGTCCTGGATCCGCAAGACACCCAATAAAGGACATCAAGTTTCTCCAGAAGGTGAGAAATCAACAGTAACAGTTCATACCCCTTAAGGCATGACCATCACGTCAATCCCGAAATTCAACTACGAGCTTTTTAACTGCAACAACTTTAATATACGCTATTGGAGCTGGAATTACCGCGGCTGCTGGCACCAGACTTGCCCTCCAA
+
D0<@0<</11<1111<<<111<110<11<1<1<111<11<1<1@111<D1<11<101<111<1D1<111111/0/<0111<<<1<C11D@E?110<<<@<1<111/<0111111</1<//:<//111111<<D######HAF8?..HHFB67..67-<:A7;,.CGCCB<</FD-<//:/C>@/C/ED-<<//@@CC<<HEGCGHHGCEFH?EHC>G1GCC/CCHHHGIGHD1GEFH?GD??H?G?CB@<1<D</CHFHC?HF?HFEHHFHG@@HIHGHHHGF<1?GC@?IHECHFCHHDHHHG?IHHIIHIHHEEHIIHIHHDGHGCIIIHHGHHHHGHH@<1C/=E?D?D@
@HISEQ:969:HM2KJBCX2:2:1102:19318:72849 2:N:0:ACTATGCA
GTCGGAAATTGTCCCAACTATCCCCTATTAATCATTACATCGATCCTAGAAACCAACAAAATAGGGTCAAACGTCCTATTTCATTATTCCATGCTAATGTATTCAAGCTAATGCCTGCTTTAAACACTCTAATTTTTTCAAAGTAACAGTCCTAACTCCCCATGACACCAAATAAATGAAATCATGGTTCGTCAGAAGGGAGAAATCAATGATACCAGTACGTACCAGAGGCACGACCGATATATTGATCCCGAAATTCAACTACGAGCTTTTTAACTGCAACAACTTTAATATACGCTATTGGAGCTGGAATTACCGCGGCTGCTGGCACCAGACTTGCCCTCCAA
+
DDDDCIIIIIIIIIIIIIIIIIIIIIIIIIIIIIIIIIIIIIIIIIIIIIIIHIIIIIIIIIIEHIIIIIIIIIIIIIIIHHIIIIIIIHIIHHIHHIHHIHHIIIIIIHIIIFHIIIIIIIIHHIIHIIIIIIIIIHIIIIIIIIHIIIIIIIIHHIHIIIIIIIIIIIIIIIIIHIIIIIIIIIIIIIIHIIIIIIIIIIIIIIIIIIIIIIIIIIIIIIIIIIIIIIIIIIIIIIIIIIIHHHIIIHIIIIIGIIIIIIIIIIIIIIIIIIIIIIIIIIHIIIIHIIIIIHHIIIIIIIIIIIIIIHIIIIIIIIIIIIIIIIIIIIIIIIIIIIIIIIDDDDD
@HISEQ:969:HM2KJBCX2:2:1102:10205:73578 2:N:0:ACTATGCA
GTCGGAAATTGTCCCAACTATCCCTATTAATCATTACGTCGATCCTAGAAACCAACAAAATAGAATCAAACGTCCTATTTCGTTATTCCATGCTAATGTATTCAAGCGTGAGCCTGCTTTAAACACTCTAATTTTTTCAAAGTAACAGTCCTGATTCCCCATGACACCAAATTAATGACATCATGGTTCGTCAGAAGGTAGGAATCAATAATACCAGTACGTACAATAGCACGACCAATAAATTGATCCCGAAATTCAACTACGAGCTTTTTAACTGCAACAACTTTAATATACGCTATTGGAGCTGGAATTACCGCGGCTGCTGGCACCAGACTTGCCCTCCAA
+
DDCDDIIIIHIIIIIHIIIIIIIIIIIIIIIIIIIIIIIIIIIGIIIIHIIIIIIIIIIIIHIIIIIIIIIIIIIIIIIIIIIIIIIIIIIIIIIIIIIIIIIIIIHHIHIIIIIHIIIIIIIIIIIHIIIIIIIIIHIIIIIIIIIIIIIIIIIIIIIIIIIIHIIIIIIIIIIIIIIIIIIIHHIIHHIIIIIIIIIHIIIIHIIIIIIIHIIHIIIIIIIIIIIIIIIIIIIIIIIIIIIHIIIIIIIIIIIIIIIIIIIIIIIIIIIIIIIIIIIIIIIIIIIIIIIIIIIIIIIIIIIIIIIIIIIIIIIIIIIIIIIIIIIIIIIIIIIIIIIIDDDDD
@HISEQ:969:HM2KJBCX2:2:1102:13514:73613 2:N:0:ACTATGCA
GTCGGAAATTGTCCCAACTATCCCTATTAATCATTACTTCGGTCCTAGAAACCAACAAAATAGAACCAAAGTCCTATTCTATTATTCCATGCTAATGTATTCAAGCGTGAGCCTGCTTTAAACACTCTAATTTTTTCAAAGTAAAAGTCCTGGATCCCCAGCGCACTCAGTTAAGAGCACACTGGCTCCCCAGAAGGAAGGATCCGACCAGAGCAGTGCTTACCTTTCAGCAAGACCACCCAGCCAGATCCAAAATTCAACTACGAGCTTTTTAACTGCAACAACTTTAATATACGCTATTGGAGCTGGAATTACCGCGGCTGCTGGCACCAGACTTGCCCTCCAA
+
DDDDDDEHIIIIHHIIIII@CHIIIIGHHHHEHHHIIFEEECHIIICHFHIFHEHIGHGEHGEEGHIECEG1DFCHI1<<FEHGHHIIIIEHHHHHIIHFIIIIIIGIHHGEHHEIHIHHHHHFHIHHHEHIHIIIHIIHHHHHIHIIHHHHIHHIIIIHHIHHIIHIHHIHHHHIIIIIIIGHIIIHIIIIIIIIHHGIHIHHIIIHIHHIHIII<IIHIHIIHIHIIGIIIIIHIHIIIIHHHIIIIIHIIIIIHEHHIHHHHHHIIIIHIIIIIHIIIIIIIIIHIIIIIIIIIIIIIIIIIIIIIIIIIIIIIIIIIIIIIIIIIIIHHGHHIIIIHDDDDD
@HISEQ:969:HM2KJBCX2:2:1102:16801:73445 2:N:0:ACTATGCA
GTCGGAAATTGTCCCAACTATCCCTATTAATCATTACTTCAGTCCTAGAAACCAACAAAATAGAACCGAAGTCCTATATTATTATTCCATGCTAATGTATTCATGGCGTAAGCCTGCTTTAAACACTCTAATTTTTTCAAAGTAAAAGATCTAGATCGCGTGCGCGCAACCGAGTAAACGGTACGCACAGCTTTCTAGAAGGATGGCTAATACATACCAGCACTCACTGACCGAAGCCAGCGGGCTAGGATGCTCAGCCAGAAATCCAACTACGAGCTTTTTAACTGCAGCAACGTTAATATACGCTACTGGAGCTGGAATTACCGCGGCTGCTGGCACCAGACTTGCCCTCCAA
+
DDDDDIIIIIIIIIIIIIIIIIIIIIIIIIIIIIIIIIIIIIIIIIIIIIIIHIIIIHIIIIHHIIIDHIHHHHIIIIHIIIIIHIIGIIIIIIIIHHIIHCFHHIIIIIIIIIIIIHIIHHHIIHIIIIIIIIIIIIHIIIIIIIIIIIIIIIIIIIIIIIIIIIIIIIIIIIHIIIIIIIIIIIIIIIIIIIIIIIIHIIIIIIIIIIIIIIHIIIIIIIIIIIIIIIIIIHHIIIIIIIIIIIIIIHIIHHIIIIIIIIIIIIIIIIIHIIIIIIIIIIIIIIIIIIIIHIIIIIIIIIHIIIIIIIIIIIIIIIIIIIIIIIIIIIIIIIIIIIIIIIIIIIIIIIDDDDD
@HISEQ:969:HM2KJBCX2:2:1102:18662:75455 2:N:0:ACTATGCA
GTCGGAAATTGTCCCAACTATCCCTATTAATCATTACGGTGATCCTAGAAACCAACGAAATAGAATCAGTCCGTCCTATTTCATTATTCCATGCTAATGTATTCAGACGATAGTCTGCTTTAAACACTCTAATTTTTTCAAAGTAACAGTCCTGATTTCCAATCACACCAAATAAATGGCATGAAAGTTCCTCAGAAGGTAGAGATCCATCTCACCAGTGCAGACACCTAAGCCTGACCAATGAGTAAACCCCGAAGTTCAACTACGAGCTTTTTAACTGCAACAACTTTAATATACGCTATTGGAGCTGGAATTACCGCGGCTGCTGGCACCAGACTTGCCCTCCAA
+
DDDDDIIIIIIIIIIIIIIIIIIIIIIIIIIIIIIIIIIIIIIIIIIIIIIHIIIIIIIGIIHIIHIHIIIIIIIIIIIIIIGHIIIIIIIIGIIIHIIIIIIIIIIIIIHHHHIIIIIIIIIIIIIIIIIIIIIIIIIIIIIIIIIIIIIIIIIIHIHIIHHIIIHHHHIIIIIIIIIIIIIIIIIIIIGIIIIIIIIIIIIHIIIIIIIIIIIIIIIIIIIIIIIIIIIIIIIIIIIIIIIIIGHIIIHIIIIIIIIIIIIIIIIIIIIIIIIIIIIIIIIIIIIIHHIIIIIIIIIIIIIIIIIIIIIIIIIIIIIIIIIIIIIIIIIIIIIIIIIIIIIDDDDD
@HISEQ:969:HM2KJBCX2:2:1102:17602:73770 2:N:0:ACTATGCA
GTCGGAAATTGTCCCAACTATCCCTATTAATCATTACGGTGATCCTAGAAACCAACAAAATAGAACCATGCCGTCCTATTTTATTATTCCATGCTAATCTATTCAAGCACAAGCCTGCTTTAAGCACTCTAATTTTTTCAAGGTAATAGCTCTGCTTCCCCAACGCACTAACTTAATAGCATGCTGGTTATTCAGAAGGTAGGAATTCATCAAGCCAGTGCGGACAGTGAAGCCCGACCAACCGACAAACTCCGAAATTCAACTACGAGCTTTTTAACTGCAACAACTTTAATATACGCTATTGGAGCTGGAATTACCGCGGCTGCTGGCACCAGACTTGCCCTCCAA
+
CDDDDIIIIIIIIIIGHIIIIIIIIIIIIIIIIIIIIIHHIHHGHHIHIIIGHHIIIEHHHIIHHHF1CGHHHHHIIIIEHIIIIIHHGHIHHFHIIIIIIHIIIHIHIIIIIIIIIHGIIIHIHHIIIHIIIIIIIHIIIIIIHIIIIIIIIIIHHIIIHHHHIIIIIHDHIHIIIHIIIIIIIHHIIIIHHIIIIIIHIIIIIIIIHHIIIHIIIHIIIIIHIIIIIIIHIHIHHIIIIIIIHHFHHIIGIIIIIIIIIIHIHIIIIIIIIIIIIIIIIIIHHHIIHIIIIIIIIIIIGIIIIIIIIIIIIIIIIIIHIIIIIIIIIIIIIIIIIIIIIIIDDDDD
@HISEQ:969:HM2KJBCX2:2:1102:11085:75488 2:N:0:ACTATGCA
GTCGGAAATTGTCCCAACTATCCCTATTAATCATTACGGTGATCCTAGAAACCAACAAAATAGAATCATGCCGTCCTATTTTATTATTCCATGCTAATGTATTCAAGCAAAATGCCTGCTTTAAACACTCTAATTTTTTCAAAGTAAAGGTCCTGGTTCCCCGTGACACCCAATTAAGGGCATCGCGGTTCTCCAGAAGGTGAGAAATTGACTACACCAGTTCATGCCCCTTAAGGCACGACCGATGTGTCAATCCCGAAATTCAACTACGAGCTTTTTAACTGCAACAACTTTAATATACGCTATTGGAGCTGGAATTACCGCGGCTGCTGGCACCAGACTTGCCCTCCAA
+
DDDDAHHHIGHHIIIGEHIHHHIHHCHIHIHHHIIEGIIIHIHGIIIIIHHIEHIIHHIIIIHHIIIGFHHHIIIIIIIHIIIGIIIHIHGIEHHHHIIIIHHHIHGEHHHHIHCGHGHEGHGHHIIHHHHHIIIHFHHEGHHH@IIIECHGHIEHIHEEIHEHDHHHIEHEHHHHH<E@HHHHCDECCDHHHHHIHIIHIHIIHHHDCHDBGHIHH=H?CHIHFBEEHEHHIHHCIHCIHCGHIGGHHEDD?<<HHIHIHIIHHEGCFHEGHHGIHCHIIHIIGIHHF<F?HEHHCHG<HHHF@EHEHFHHHHHCC<CIIHHDIIIGGHHHH@FGGCHHEHH@<G??BDDD
@HISEQ:969:HM2KJBCX2:2:1102:15919:76622 2:N:0:ACTATGCA
GTCGGAAATTGTCCCAACTATCCCTATTAATCATTACGGTGATCCTAGAAACCAACGAAATAGAACCAATCCGTCCTATTTCATTATTCCATGCTAATGTATTCAGACGTTAGCCTGCTTTAAACACTCTAATTTTTTCAAAGTAACAGTCCTGATTTCCTATCACACCAACTAAATGGCATGAAAGTTCCTCAGAAGGTAGAGATTTATCTCACCAGTACAGACAATTAAGCCTGACCAATGGGTAAACCCCGAAGTTCAACTACGAGCTTTTTAACTGCAACAACTTTAATATACGCTATTGGAGCTGGAATTACCGCGGCTGCTGGCACCAGACTTGCCCTCCAA
+
DDDCDIHIIIIIIIIIIIIIIIIIIIIIIHIIIIIIIIIIIIIIIHIIIIIIIIIIIIIIIIIIIIIIIIIHHGHHHIIHIIHIHHIIIHIIIIIFIIIIIIIIIIIIHIIIIIIIIHIIIIIIIIIIIIIIIIIIHHIHHHIIHHIIIIHIIIIIIIIIIIIIIIIIIIIIIHIIIIIHIHIIIIIIIHIIIIIIIIIIIIIIIIIIIIIIIIIIIIIIIIIIIIIIIIIIIII<IIIIIIIIIHFIIIIIIIIIIIIIIIIIIIIIIIIIIIIIIIIIIIIIIIIIIIIIIIIIIIIIIIIIIIIIIIIIIIIIIIIIIIIIIIIIIIIIIIIIIIIIIIIDDDDD
@HISEQ:969:HM2KJBCX2:2:1102:19342:76527 2:N:0:ACTATGCA
GTCGGAAATTGTCCCAACTATCCCTATTAATCATTACATCGATCCTAGAAACCAACAAAATAGAATCGGATGTCCTATTTCATTATTCCATGCTAATGTATTCAAGCGTGAGCCTGCTTTAAACACTCTAATTTTTTCAAGGTAACAGTCCTAATTCCCCGTGACACCAAATTAATGGCATTACGGTTCTTTAGAAGGTGAGAAATCAATAATATCAGTACATACCAACGGCATGACCGAAACATTGATCCCGAAATTCAACTACGAGCTTTTTAACTGCAACAACTTTAATATACGCTATTGGAGCTGGAATTACCGCGGCTGCTGGCACCAGACTTGCCCTCCAA
+
DDDDAHHIHIHHHGIIIIIIIIGIIIIIIIIIIIIIIIIIIHIIHIIIHHHFFHHIHIIIIIIIIIHHIIIIIIIIIIHGHIHHIIIIHGIHHHHIHIIIIIHHHHIHHIIIIHHHHIIIIIIIIHIIHHIIIIIIHHIIIHHHIIHIIIIHIIHHIIIIIIIIIIGIIIIIIIIIIIIIIIIIIIIIIHHIIIIHIIIIIIIIIHIIIIIIIIIIIHIIIIHHIIIIIIIIIIIIIIIIHHIIHFIHIIIIIIIIIIIIIHIIIIIIIIIIIIIIIIIIIIIIIIIIIIIHIIIIHIIIHIIIIIIIIIIIIHIHIIIIIGIIIIIIIIIIIIIIIIIIIIDDDDD
@HISEQ:969:HM2KJBCX2:2:1102:5462:76460 2:N:0:ACTATGCA
GTCGGAAATTGTCCCAACTATCCCTATTAATCATTACGTCGATCCTAGAAACCAACAAAATAGAATCAAACGTCCTATTTCGTTATTCCATGCTAATGTATTCAAGCGTGAGCCTGCTTTAAACACTCTAATTTTTTCAAAGTAACAGTCCTGATTCCCCATGACACCAAATTAATGACATCATGGTTCGTCAGAAGGTAGGAATCAATAATACCAGTACGTACAATAGCACGACCAATAAATTAATCCCGAAATTCAACTACGAGCTTTTTAACTGCAACAACTTTAATATACGCTATTGGAGCTGGAATTACCGCGGCTGCTGGCACCAGACTTGCCCTCC
+
DDDDDIHIIHHIIIIIIIIIIIIIIIIIIIIIIIIIIIIHIIIIIIIIIIIIIIIIIIIIIIIIIIIIIIIIHHIIIIIIHIIIIIIIIHHIIIIIIIIIIIIIIIIIHIIIIIIIIIIIIIIHIHIHIIIHIIIIHIIIIIHIHHIIIIIIIIIIIIHHIIIIIIHIIHIIIIIHHIIIIIIIIHHIIIIIIIIIIHIHIHIIHIIIIIIIIIIIIIIIIIIIIIIIIIIIIHHIIIHIHFGDHIIIIIIIIIHHIIIIIIHIIIIHIIIHHIIIIIIHIIIIIIIIIIIIIIIIIIIHIIIIIIIHIIIHIIIIIIIIIIIIIIIIIIIIIHIIIIDDDDD
@HISEQ:969:HM2KJBCX2:2:1102:7992:77198 2:N:0:ACTATGCA
GTCGGAAATTGTCCCAACTATCCCTATTAATCATTACGGTGATCCTAGAAACCAACAAAATAGAACCAATCCGTCCTATTTCATTATTCCATGCTAATGTATTCAGACTTAAGCCTGCTTTAAACACTCTAATTTTTTCAAAGTAACAGTCCTGATTTCCCAACACACCAAATTAATGACATGAAGGTTCTTCAGAAGGTAGAAATTCGCCACTACTGTACGGACCGTAAAGCCCGACCATAGGACAAATTTCGAATTTCAACTACGAGCTTTTTAACTGCAACAACTTTAATATACGCTATTGGAGCTGGAATTACCGCGGCTGCTGGCACCAGACTTGCCCTCCAA
+
DDDDDIIIIIIIIHIHHHIIIIIIIIIIIIIIIIIIIIHIIIIIIIIIIIIIHIIIIIIIIIIIIIIIIIIIIIIDHHIIIIIIIIIIHHIHEHIGIIIIHHHHIIIIIIIHIHIIIIHIIIIIHHIHGIHIIIIIIIIIHIIIIIIIIIIIHIIIIIIIIHIIIIIIIIIIIIHIIIIIIIIIHIIIIHIIIIIIIIIIIIIIIIIIIGIIIIIIIIIIIIIIIIIIIIIIIIIIIIIIIIIIIHHIIIIHIIIIIIIIIIIIIIIIIIIIIIIIIIIIIIIIIIIIIIIIIIIIIIIIIIIIIIIIIIIIIIIIIIIIIIIIIIIIIIIIIIIHIIIIIIIDDDDD
@HISEQ:969:HM2KJBCX2:2:1102:12921:77491 2:N:0:ACTATGCA
GTCGGAAATTGTCCCAACTATCCCTATTAATCATTACGGTGATCCTAGAAACCAACGAAATAGAACCGCACGTCCTATTCTATTATTCCATGCTAATGTATCCGAGCAAAGGCCTGCTTTGAACACTCTAATTTTTTCAAAGTAAAAGTCCTGGTTCCCCGACACGGCCAGTGAAGGCCATGCGGCTCCCCAGAAGGAAAGGCCCGGCCGGACCAGTGCACGCGGTGAGGCGGACCGGCCAGCCAGGCCCAAGGTTCAACTACGAGCTTTTTAACTGCAACAACTTTAATATACGCTATTGGAGCTGGAATTACCGCGGCTGCTGGCACCAGACTTGCCCTCCAA
+
DBDDDIIIIHCHIIIIIIIIIHCHHGIIEHH1GHIIHIHIIIHC@HHIHGHCEGHHIEHHIIHIHIIIIIIIHHIIIIIIIIGHHIH1FHHHIIIHIIHIHHHGHGHGIIHHIIIIHHIIIHHFEHGFHFHIIIFHIIHHHIIIIGHGGHHIHHHGHCDHEC?EIGIHIHHIIIIIHGHHHHIEH?:-DHI>IHIIIHHHIIHCIIHHHICIHHIIIIIIHHHHIIGIIIIIIIHHHHGHHEEHIHGIHEHGHHCFHIIHHHHHHIHHHIHHIIIIHEIHFHGHHIIHEHHIIHHEIIIHIIHHFIHHFGCHHHE/HGEHIIIIHHEHEHHHCEGHHDHG@AD@@
@HISEQ:969:HM2KJBCX2:2:1102:10783:77140 2:N:0:ACTATGCA
GTCGGAAATTGTCCCAACTATCCCTATTAATCATTACGGTGATTCAGAAACCAACAAAACAGGACCACCGTCCTATTTTATTATTCCATGCTAATGTATTCAGACATAAGCCTGCTTTGAACACTCTAATTTTTTCAAGGTAAAGGTCCTGGTTTCCTACCACGCTAAATTAATAACATGATAGTTCCCCAGAAGGTAGAAATTCTACACGCCAGTACAGACAATAGCCCGACCAACGATAGAACCCCGAAATTCAACTACGAGCTTTTTAACTGCAACAACTTTAATATACGCTATTGGAGCTGGAATTACCGCGGCTGCTGGCACCAGACTTGCCCTCCAA
+
A@A@AHHIIEHIIFHHECEHHCE?GHHHI@GHE?GHDC=F@EHIGIIIIIEGHHDHC<DCEHHIICHHEH@@?<GHEEHCFEHEHG11DF?HEIHHHFHHCHFHHHEIHHHGHHHHGGIHEHHEHHEEHHHH@EFIHIIIHIHIIGIIIHHAFHHHIIIHFIDFHHIHHHIIHGEHIIIIIHIIHEHHEHIHIFHIIIHHIHEHEEIIIHIIIIGIIIIIIHIIIHIHHIFHGIHIHHHFFDHFIHIHHIIHEIFHIHHIIIIHIIIHHIIIIIIIIIIIHEIIIIHIGIIIIHIIIIIIIIIIIIIIIIHCIIIIIIIIIIIIIHHIHECHIIHIIHDAD@@
@HISEQ:969:HM2KJBCX2:2:1102:4612:77596 2:N:0:ACTATGCA
GTCGGAAATTGTCCCAACTATCCCTATTAATCATTACGGTGATCCTAGAAACCAACAAAATAGAACCATGCCGTCCTATTCTATTATTCCATGCTAATGTATTCGAGCAAAAATGCCTGCTTTAAACACTCTAATTTTTTCAAGGTAAAGGTCCTGGATCCGCAAGACACCCAATAAAGGACATCAAGTTTCTCCAGAAGGTGAGAAATCAACAGTAACAGTTCATACCCCTTAAGGCATGACCATCACGTCAATCCCGAAATTCAACTACGAGCTTTTTAACTGCAACAACTTTAATATACGCTATTGGAGCTGGAATTACCGCGGCTGCTGGCACCAGACTTGCCCTCCAA
+
DDDDDIIIIIIIIIIIIIIIIIIIIIIIIIIIIIIIIIIIIIIIIIHIIIIIIIIIIIIIIIHHIIIIIHHGIHIIIIIHHIIIIIIIIIIIIIIIIHIIIGHHIIIIIIIIIIIIIIIIIIIIIIIIIIIIHIIIIIIHIIIIIIIIIIIIIIIIIIIIIIIIIHIIIIHHIIIIIIIIIIIIIIIIIIIIIIIIIIIIIIIIIIIIIIIIIIIIIIIIIIIIIIIIIIIIIIIIIIIIIIIIIIIHIIHHIIIIIIIIIIIIIIIIIIIIIIIIIIIIIIIIIIIIIIIIIIIIIIIIIIIIIIIIIIIIIIIIIIIIIIIIIIIIIIIIIIIIIIIIIIIIIIIIDDDDD
@HISEQ:969:HM2KJBCX2:2:1102:10078:78255 2:N:0:ACTATGCA
GTCGGAAATTGTCCCAACTATCCCTATTAATCATTACGGTGATCCTAGAAACCAACGAAATAGAATCAGTCCGTCCTATTTCATTATTCCATGCTAATGTATTCAGACGTTAGCCTGCTTTAAACACTCTAATTTTTTCAAAGTAACAGTCCTGATTTCCCATCACACCAAATAAATGGCATGAAAGTTCCTCAGAAGGTAGAGATTCATCTCACCAGTGCAGACAATTAAGCCTGACCAATGGGTAAACCCCGAAGTTCAACTACGAGCTTTTTAACTGCAACAACTTTAATATACGCTATTGGAGCTGGAATTACCGCGGCTGCTGGCACCAGACTTGCCCTCCAA
+
DDDDDIIIIIIIIIIIIIIHIIIIIHIIHIHEHIHGIHHIIIIIIIIIIIIIIIIIHICHIIIIHHIIIIHHIHFHIIHHHIIHIIIIIIHII?HHHIIIIIIIIHIIIHIIHIIIHIIIHIIIIIIIIIIIIIIIIIHHHIHIIIIIIHIIIIIIIIIIIIHIHGHHIIIIIIIIIIIIIIIIIIIIIIIIIIIIIIIIIIIHIIIIIIIIIIIIIIIIIIIIIIIIIII=HIIIIIIIIIIIIHHIIIIIIIIIIIIIIIIIIIIIIIIIIIIIIIIIIIIIIIIHHGIIIIIIIIIIIIIIIIIIIIIIIIIIIIIIIIIIIIIIIIIIIIIIIIIIIIIDDDDD
@HISEQ:969:HM2KJBCX2:2:1102:1883:79759 2:N:0:ACTATGCA
GTCGGAAATTGTCCCAACTATCCCTATTAATCATTACGTCGATCCTAGAAACCAACAAAATAGAATCAAACGCCCTATTTCATTATTCCATGATAATGTATTCAAGCGCGAGCTTGCTTTAAACACTCTAATTTTTTCAAAGTAACAGTCCTGATTTCCCGCGACACCAAATTAATGACATCGTGGTTCGTCAGAAGGGAGAAACCAATAATGCTAGTACGTACAAAGTACGACCGACATATTAGTCCCGAAATTCAACTACGAGCTTTTTAACTGCAACAACTTTAATATACGCTATTGGAGCTGGAATTACCGCGGCTGCTGGCACCAGACTTGCCCTCCAA
+
D@BDDCECEHHFDCCC@0DFFHIIEH?F@GC@FCFHHGH?EHH<CGFHHEHI@GCE1FFHCFGHHHHI1DEH/CCD@GFFHHHH11<11CCG1<@GHIGHHHHGHHD>BCCDHGHHF@FFHCGHI?GCGHFHHGHHEFCHHIIHHIIIHHHHHGFDHE<HHCFIIIIIIIGHGHHIIIIGHHFHHHDHG@EIIIIIHHHHHHEIIHIHIHHFCIIHHIHIIHHHFCHFGIHIHIIIHHHHHHHIGIIHIIIHFIIIHIHHHHHIHHHIIHEHGGHHIIIGHGHHHHIIIIHGIHIIHHHHIHHGIIHIIHHIHHDIIIIIIIIIIIIHHIIIIIIIGGIDCDDC
@HISEQ:969:HM2KJBCX2:2:1102:9546:79869 2:N:0:ACTATGCA
GTCGGAAATTGTCCCAACTATCCCTATTAATCATTACGGTGATCCTAGAAACCAACAAAATAGAACCATGCCGTCCTATTCTATTATTCCATGCTAATGTATTCGAGCAAAAATGCCTGCTTTAAACACTCTAATTTTTTCAAGGTAAAGGTCCTGGATCCGCAAGACACCCAATTAAGGACATCAAGTTTCTCCAGAAGGTGAGAAATCAACAGCGACAGTTCATACCCCTTAAGGCATGACCATCACGTCAATCCCGAAATTCAACTACGAGCTTTTTAACTGCAACAACTTTAATATACGCTATTGGAGCTGGAATTACCGCGGCTGCTGGCACCAGACTTGCCCTCCAA
+
CDCCDHIIIIHIIIIIIIIIIIIIIIIIHIIIIIIIIHIIIIIHIIIIIIHHHIIIIIIIIIHHHIIIIIIGHHHIIIIIHIIIIIIIIIIIIIIIIIIHHHIIHIHIHHIIIIIIIHIIIIIIHHIIIIIIIHIGHHHGIHIIIHHIHHHIHIIHHHIIIIIIIIIHIIIIIIIIIIIIIIHIIIIHGGHHIHIIIIIIIHIIIIIHHIIIIIIIIIIIIHIIIIIIIIIIIHIIIIIIIIIIHIIIIIIHIIIIHIIIIIIIIIIIHHHIIIHIIIIIIIIIIHIIHIIIIIIIIIIHEHHIIIIIIIIHIIIIIIIIIIIGIIIIIIIIIIIIIIIIIIIIIIIIDDDDD
@HISEQ:969:HM2KJBCX2:2:1102:18043:79108 2:N:0:ACTATGCA
GTCGGAAATTGTCCCAACTATCCCTATTAATCATTACGGTGGTCCTAGACCAACAAAATAGAACCAACGTCCTATTCTATTATTCCATGCTAATCTATTCAAGCAAAAGCCCGCTTTAAACACTCTAATTTTTTCAAGGTAATGGTCCTGGTTCCCCGACACACCCAATAAAGGGCATACCGGCTCACCAGAAGGATAGACCCGACAACAGACAGTACTCGCCAGAGACGGACCGACCGGTCAGGCCTAAAATTCAACTAAGACCTTTTTAACTGCAACATCTTTAATATACGCTATTGGAGCTGGAATTACCGCGGCGGCTGGCACCAGACGTGCCCTCCAA
+
DDDCDIIIIIIIHHIIIIIIIIIIIIIHIIIIIIIIIIIIIIIIIIIIIIIIIIIHHIHIEHIIIIIIHHIIIIIIIIIHIIIIIIIIHIIHHHIIIHIIIHFHIIGIGIIIGHIGIIIIFIHI1GHHHHHIIIIIIIIIHHIIIIIIIGHHIHIIIIDHIIIICHIFHHGHHI=GHHHHGHIHHIIHEHHFGEHFIII?GHHHHHIIIIGHH9HHHHI?@DHHDHI@CC==DDD$CDHIHHCGEFHHGG11CD1C<11<11<00HED1<D<<<<1<D<11111<<11E@CC<<1C<C1FF1C<<<FHC??CDC//<<111D1EC1<1EGC<0E</<1<<<B<
@HISEQ:969:HM2KJBCX2:2:1102:21096:79950 2:N:0:ACTATGCA
GTCGGAAATTGTCCCAACTATCCCTATTAATCATTACGGTGATCCTAGAAACCAACAAAATAGAATCATGCCGTCCTATTTTATTATTCCATGCTAATGTATTCAAGCAAAATGCCTGCTTTAAACACTCTAATTTTTTCAAAGTAAAGGTCCTGGTTCCCCGCGACACCCAATTAAGGGCATCGCGGTTCTCCAGAAGGTGAGAAATTGACTACACCAGTTCATACCCCTTAAGGCACGACCGATGTGTCAATCCCGAAATTCAACTACGAGCTTTTTAACTGCAACAACTTTAATATACGCTATTGGAGCTGGAATTACCGCGGCTGCTGGCACCAGACTTGCCCTCCAA
+
ADCDDIIIIGHIGGIIIIHHHIIHHHEHHIFHHHDGHHHFHHHHGGHHHIHEC@FGEHHH1FHHIHECHHEHD<<EHEHF@GEHHHECEEHEE@1GH1C@DFHHHIFCHHCG@CGHHHHFHEFGHH<HHEHIHHGHHHHHCFCGCFEHHHHIIH@HHGIHHIHEIIIIIIIHGEHEFHIIHGIHFEFIIIIHGHHIIIIIIIHHFHHIIIIGIHIHIHGIIIIHHGHHHIIIIIIIHHIHHIIIIGIIHHHIIIIIIIIIIIIIIIIIIIIIIIIIIIIIHIIIIHIHIHIIHIIHIHHIIIIIHIIIIHIIGIIIIIIIIHIIIIHIIIGIIIIIIIIHIIIIIIIDDDDD
@HISEQ:969:HM2KJBCX2:2:1102:18952:81570 2:N:0:ACTATGCA
GTCGGAAATTGTCCCAACTATCCCTATTAATCATTACGTCAATCCTAGAAACCAACAAAATAGGATCAACGTCCTATTTCATTATTCCATGCTAATGTATTCAAGCGCGAGCCTGCTTTAAACACTCTAATTTTTTCAAAGTAACAGTCCTGATTCCCCACCACACCAAATTAATGACATGATGGTTCGTCAGAAGGTAGAAATCAGTAACACCAGTACGTACCGAAGGCACGACCAGCGTACTAATCCCGAAATTCAACTACGAGCTTTTTAACTGCAACAACTTTAATATACGCTATTGGAGCTGGAATTACCGCGGCTGCTGGCACCAGACTTGCCCTCCAA
+
DDDDDIHIIIIIIHIIIGIIIIIIIIIIIIIHIIIHIIIHIGHCHEHHIHIHHIIIHIIIHIIIHIIIIHHHHIHIIIIIHIIIIIHHHHHCHIIIIIIIHHHIIIIIGHHHHIHIHHHIIIIIHHHHHHIIIIIIIIIIIHIIIIIIHHIIHHHIHHHHGIIGIHIIIHHHHIIHIIIIIIIHIIHHEIIIHIIHIIIIGIIIIIHGIIIIIIIHHIIHIIIIIIHEIHHIIHHHHIIIIIIHHHHIIIIIIHHHIHHHFHIIIIIIHHIIIIIIIIIIIIIHHGIIIIIIIIIIIIIIIIIIIGIIIIHIIIIHIIIIIIIIIIIIIIIHIIHIIIIIDDDDD
@HISEQ:969:HM2KJBCX2:2:1102:9291:81838 2:N:0:ACTATGCA
GTCGGAAATTGTCCCAACTATCCCTATTAATCATTACGGTGATCCTAGAAACCAACAAAATAGAACCATGCCGTCCTATTCTATTATTCCATGCTAATGTATTCGAGCAAAAATGCCTGCTTTAAACACTCTAATTTTTTCAAGGTAAAGGTCCTGGATCCGCAAGACACCCAATAAAGGACATCAAGTTTCTCCAGAAGGTGAGAAATCAACAGTAACAGTTCATACCCCTTAAGGCATGACCATCACGTCAATCCCGAAATTCAACTACGAGCTTTTTAACTGCAACAACTTTAATATACGCTATTGGAGCTGGAATTACCGCGGCTGCTGGCACCAGACTTGCCCTCCAA
+
DDADDIIIIHEGFHHIIHIGIHIIIIIIIFHH?FFHHEHHHIHHHIIIFHHEGHIIIEHIHFHHGIIHIEEH<@?EFHHCFHHIIIIHI?HHI?GHIIIHIFHHIEEHIIIHIHHHIIHIIHHHIIGHHIIHHIHHIIIHHHHEIIIIIIIIIIIIHHHHEIIHIIHCECIHHIGIIHHIIIIHHIHGHHHHHIIHIIIHIHIIIIIIIHIIIIIIHHIIIIIIHIIIIIIHHIHHH<HIHHIIIIIIIIHFHIHGIHHIIIIIHHHIIIIIIHIIIIIIHIIIHIIIIIIIIHHIHIIHHHIIHIIIIIIIIIIIIIIGIIIIIIIIIIIHHIIIIIHIIIIIHIIIDDCCD
@HISEQ:969:HM2KJBCX2:2:1102:11734:82077 2:N:0:ACTATGCA
GTCGGAAATTGTCCCAACTATCCCTATTAATCATTACGGTGATCCTAGAAACCAACGAAATAGAATCAGTCCGTCCTATTTCATTATTCCATGCTAATGTATTCAGACGATAGTCTGCTTTAAACACTCTAATTTTTTCAAAGTAACAGTCCTGATTTCCCATCACACCAAATAAATGGCATGAAAGTTCCTCAGAAGGTAGAGATCCATCTCACCAGTGCAGACAATTAAGCCTGACCAATGGGTAGACCCCGAGGTTCAACTACGAGCTTTTTAACTGCAACAACTTTAATATACGCTATTGGAGCTGGAATTACCGCGGCTGCTGGCACCAGACTTGCCCTCCAA
+
DDDDDIIIIIIIIGIIIIIIIIIIIIIIIIIIIIIIIIIIIIIIIIIIIIIIIIIIIIIIIIFIIIIIIHEHHHHIIIIIIIIIIHGHIIIIGIHHHHIIHHIIHHHIIIIIIIIIIIIHIHIIIIIIIIIIIIIIIIIIIIHIIIHHHHHHIIIIIIHHIIIIIIIIHIIIIIHIIHIIIIIIIIIIIHIIIIIIIIIIIIIIIIIHHIIIHIHIIIIIIIIIIIIIIIIHIIIIIHIIHIIIIHFIIIIIIIIIIIIIIIIIIIIIIHIIIIIIIIIIHIIIIIIIIIIIIIIIHIHIIIIIIIIIIIIIIIIIIIIIIIIIIIIIIIIIIIIIIIIIIIIDDDDD
@HISEQ:969:HM2KJBCX2:2:1102:12198:82291 2:N:0:ACTATGCA
GTCGGAAATTGTCCCAACTATCCCTATTAATCATTACGGTGATCCTAGAAACCAACAAAATAGAACCATGCCGTCCTATTTTATTATTCCATGCTAATCTATTCAAGCACTAGCTTGCTTTAAGCACTCTAATTTTTTCAAGGTAATAGCTCTGCTTCCCCAACGCACCAAATTAATGGCATGAAGGTTATTCAGAAGGTAAGAATCCATCAAATCAGTACGAACAGTGAAGCCCGACCGATAGACAGATTCCGAAATTCAACTACGAGCTTTTTAACTGCAACAACTTTAATATACGCTATTGGAGCTGGAATTACCGCGGCTGCTGGCACCAGACTTGCCCTCCAA
+
DDDDAIIIIIEGGHHCGDHHIIGIIHHHHHHHHHHIEHDHHHHFHGHIHIIIIHIIIHIIIIHIIIIIG?HFDEHHEHIIIIIIIIFE?GHHHFHHHIHHIEHHIHIHHHIIHHIIHHEIHHGIHIIIGIIIHHHIHHHIIHHIIGIIIHIIIHEHHHHHHGEHGHIHIHHHGHHIGHIHIIIHIHIIIIIIIIHI:HHEHHIIIIHHIIIHHIIHHIHHHIHI<FHHGIII=HHHEHIIIH?IHIHIIIIHHIHHIIIHHIHDHHIHIIHHGIHHGIIHIHHHHFIIIIIHIHIIIIIIIIIIIIIIHHIIIIIIIIIIIHIIIIIIIGIIIIHHIHHGIHHDDDDB
@HISEQ:969:HM2KJBCX2:2:1102:2444:82944 2:N:0:ACTATGCA
GTCGGAAATTGTCCCAACTATCCCTATTAATCATTACGGTGATCCTAGAAACCAACGAAATAGAATCAGTCCGTCCTATTTCATTATTCCATGCTAATGTATTCAGACGTTAGCCTGCTTTAAACACTCTAATTTTTTCAAAGTAACAGTCCTGATTTCCCATCACACCAAATAAATGGCATGAAAGTTCCTCAGAAGGTAGAGGATTCATCTCACCAGTGCAGACAATTAAGCCTGACCAATGGGTAAACCCCGAAGTTCAACTACGAGCTTTTTAACTGCAACAACTTTAATATACGCTATTGGAGCTGGAATTACCGCGGCTGCTGGCACCAGACTTGCCCTCCAA
+
DDDDDIIIHIIIIIIHIIIIIHIIIIIIIIIIIIIIIIIIIIIIIIIIIIIIIIIIIIIIIIIIIIIIIIIIIIIIIIIIIIIIIHHIIIIIHHIHIIIIIHIHHIIIIIIIIIIIIHIIIIIIIIIIIIIIHHIIHIIIIIIIIIHIIIIIIIIIIIIIIIIIIIIIIIIIIIIIIIIIIIIIIIIIIIHGIIIIIIIIHIIIIIIIIIHIIIIIIIIIIIIIIIIIIIIIIIIIIIIIIIIIIIHGIIIIIIIIIIIIIIIIIIIIIIIIIIIIIIIIHIIIIIIIIIIIIIIIIIIIIIIIIIIIIIIIIIIIIIIIIIIIIIIIIIIIIIIIIIIIIIIIDDDDD
@HISEQ:969:HM2KJBCX2:2:1102:20630:82754 2:N:0:ACTATGCA
GTCGGAAATTGTCCCAACTATCCCTATTAATCATTACGGTGATCCTAGAAACCAACAAAATAGAACCATGCCGTCCTATTCTATTATTCCATGCTAATGTATTCGAGCAAAAATGCCTGCTTTAAACACTCTAATTTTTTCAAGGTAAAGGTCCTGGATCCGCAAGACACCCAATAAAGGACATCAAGTTTCTCCAGAAGGTGAGAAATCAACTGCAACAGTTCATACCCCTTAAGGCATGACCATCACGTCAATCCCGAAATTCAACTACGAGCTTTTTAACTGCAACAACTTTAATATACGCTATTGGAGCTGGAATTACCGCGGCTGCTGGCACCAGACTTGCCCTCCAA
+
DDDCDGIIIHIIIIIIIIHIIIHHIIIIIHIIIIIHIIHHIIIGHHHIIIIIHHHHIHIIIHHHIHIGIIHCHGDHHIHHCGHIIIIIEHHCGFH@CCGHIGHHHHIIIHIIII?1DHHCEHHIIICHHGHHHEHIIHHHHIHHHHHGHHEHEHHEIHIEHHEGHDEHH?GIHHFEHIIHHIIIIIHIIIHIHHGIIIIHIHHIIHHGEGHHFEIHIHHC1EGGIIIH:IHHHIIIIHHGIHHCI<IIIIHGHDIGHHIIIIIHCGIHGEGHEHIHIHHHH@GIHHIIHHGGFEHHFHECHIIIIIIIIIIIIIIIIIIIIGHHDHHHCHIIHEHEIHFHHHCIHHCIDADDD
@HISEQ:969:HM2KJBCX2:2:1102:6967:83626 2:N:0:ACTATGCA
GTCGGAAATTGTCCCAACTATCCCTATTAATCATTACGTCGATCCTAGAAACCAACAAAATAGAATCAAACGTCCTATTTCGTTATTCCATGCTAATGTATTCAAGCGTGAGCCTGCTTTAAACACTCTAATTTTTTCAAAGTAACAGTCCTGATTCCCCATGACACCAAATTAATGACATCATGGTTCGTCAGAAGGTAGGAATCAATAATACCAGTACGTACAATAGCACGACCAATAAATTGATCCCGAAATTCAACTACGAGCTTTTTAACTGCAACAACTTTAATATACGCTATTGGAGCTGGAATTACCGCGGCTGCTGGCACCAGACTTGCCCTCCAA
+
ADDD?DEFHIEHHHHIGHHCHHIIHGHHIHHGCFEFHHHIIGEHHHHHHCH1C1<GHHHHHHIII?FH@FH0<FEHHII@@GEHEHGHCF?EE1@HHGEGEHHIHHEIHIIIHHEFHHHHHIIHHHGIHIHHIIIIHHEIIIIIIIIIIIIIHIIIIIIIHHIHFHHHHGIIHIIHIHHHIIIIIHDHHIHFIIIIHHIIIIIHIHHHHIIHFIIIIHHHIHIIIIIIIII=IHEIIHHIHHHHIIHHGIGIIIIIHHIHEIHHHGGHIIIHHIIIIIIIIIIIHHEIHIFHHIIIIIIIIIIIIIIIHIIIIIHIIIHIIIIIHIIIIIIIIIIIHIIICDDDA
@HISEQ:969:HM2KJBCX2:2:1102:16567:85072 2:N:0:ACTATGCA
GTCGGAAATTGTCCCAACTATCCCTATTAATCATTACGGTGATCCTAGAAACCAACAAAATAGAACCAATCCGTCCTATTTCATTATTCCATGCTAATGTATTCAGACTATAGCCTGCTTTAAACACTCTAATTTTTTCAAAGTAACAGTCCTGATTTCCCAACACACCAAATTAATGACATGAAGGTTCTTCAGAAGGTAGAAATTAGCCACTACTGTACGGACCGTAAAGCCCGACCATAGGACAAATTTCGAATTTCAACTACGAGCTTTTTAACTGCAACAACTTTAATATACGCTATTGGAGCTGGAATTACCGCGGCTGCTGGCACCAGACTTGCCCTCCAA
+
ADDDDIIIIIIIIIIIIIIIHHIIIIIIHIIIIHIIIIHIIIIHHGIIIIIIHHIIHIIIHIIIIIGIIIHEHHHGHIIIIIHIIIIIHIIIIHHIHHIIIIIIIHIIHHHIIIIIIIHIIIIIHIIIIIIIIIIIIIIIIHIIIIIIIIHIIIIIIHIIIIIIIHIIIIIIIIIIIIIIIHIIIIIIIIIIIIIIIIIIIIIIIIIIIIHIIIIIIIIIIIIIIHIIIIIIIIIIIIIIIIIII<IIIIIIHHIIIIIIIIIIIIIIIIIIIIIIIIIIIIIIIIIIIIIIIIIIIIIIIIIIIIIIIIIIIIIIIIIIIIIIIIIIIIIIIIIIIIIIIIIDDDDD
@HISEQ:969:HM2KJBCX2:2:1102:8458:85580 2:N:0:ACTATGCA
GTCGGAAATTGTCCCAACTATCCCTATTAATCATTACGGTGATCCTAGAAACCAACAAAATAGAACCATGCCGTCCTATTCTATTATTCCATGCTAATGTATTCGAGCAAAAATGCCTGCTTTAAACACTCTAATTTTTTCAATGTAAAGGTCCTGGATCCGCAAGACACCCAATTAAGGACATCAAGTTTCTCCAGAAGGTGAGAAATCAACAGCGACAGTTCATACCCCTTAAGGCATGACCATCACGTCAATCCCGAAATTCAACTACGAGCTTTTTAACTGCAACAACTTTAATATACGCTATTGGAGCTGGAATTACCGCGGCTGCTGGCACCAGACTTGCCCTCCAA
+
@0D0</EHHEC<<1<<10<<D1<@G?FEH1<1CGHE@?EC@EE1<<DHHHI?HHI=DHCGHHE<<11<FD11<DDED1C11<<1<EC11<<CGH11D1C1D1DG@<@<6CD?FEHG@GA@<CBGFCE61C@FG@F6$1B.CGC$A:<<HGG?HHFC7F<?DEC?F.CFE<0HGC<D@#<<<DFEEHHED</EEFC?IIHCB00C0HIHEFCCCE?E@EGDCCC<EDGHHB<<1GHFGHGCEHHCCEFFHHCDE<DHC@1GHHEECFD?HED1HEIHFCFCHHHEHG@C?HEHE?HHC@<<0/?G@EHIIHCCCC1EIHE<HCCF<<CCIHHC1HEF@EF1CHHEGC=EB@B<0
@HISEQ:969:HM2KJBCX2:2:1102:12587:85711 2:N:0:ACTATGCA
GTCGGAAATTGTCCCCAACTATCCCTATTAATCATTACGTCAATCCTAGAAACCAACAAAATAGGATCAACGTCCTATTTCATTATTCCATGCTAATGTATTCAAGCGCGAGCCTGCTTTAAACACTCTAATTTTTTCAAAGTAACAGTCCTGATTCCCCGCCACACCAAATTAATGACATGATAGTTCGTCAGAAGGTAGGAATCAGTAACACCAGTACGTACCGAAGGCACGACCAACGTACTAATCCCGAAATTCAACTACGAGCTTTTTAACTGCAACAACTTTAATATACGCTATTGGAGCTGGAATTACCGCGGCTGCTGGCACCAGACTTGCCCTCCAA
+
DDDDDIHIIHIHGEEHHIIIIHIIGHIIIIHEHHGIHIHEHHGEHHHE@EHHHHHHIIIHGHIHHIHEFHEHFEHHHGHFHHHIE1FHGHEHIIIHHIHFHCGHHHHHH@ECIIHHHGHEHFDGEFHEHHHIIIIHHHIGEGFHHHHHEHIIDFHIIHIIHHHHGFEGHHHIHIHHHHGHIGIIIHIIIIIIHHGIIIHHIGIIIHHIHHIHHIIIIIIIHIIIIIHIHHIIIIIHEHHFGIIHFHIFHCDEHHIGIHGDHHHIIHEIHHEFHHEIHIIGIHHHG@CHIIIIIIIHHHHHIIIIHGIIHIIHIIIHIIIIHHH@EHIIIIIIIIIGHHIHF@@@DD
@HISEQ:969:HM2KJBCX2:2:1102:9088:85785 2:N:0:ACTATGCA
GTCGGAAATTGTCCCAACTATCCCTATTAATCATTACGGTGATCCTAGAAACCAACAAAATAGAACCATGCCGTCCTATTCTATTATTCCATGCTAATGTATTCGAGCAAAAATGCCTGCTTTAAACACTCTAATTTTTTCAAGGTAAAGGTCCTGGATCCGCAAGACACCCAATAAAGGACATCAAGTTTCTCCAGAAGGTGAGAAATCAACAGTAACAGTTCATACCCCTTAAGGCATGACCGTCACGTCAATCCCGAAATTCAACTACGAGCTTTTTAACTGCAACAACTTTAATATACGCTATTGGAGCTGGAATTACCGCGGCTGCTGGCACCAGACTTGCCCTCCAA
+
DDDDDIIIIHIIGGHIGHIHIHIIIGIIIIIIHIIHHGIIIIHHIGH?HHHIHIHHIHHIIIIHHIIIIIFEHHDHIIHIGHHHIIIICHIICHHEHHHIGCGHHHIIHIIIIHIIIIIIIHIIHHIIIIIIHHHIIIIIHIIIIIIIIIIIIIIIIIIIIIGIIIIIIIHIIIHIIIIIIHIIIIHIHHGIIIIIIIIIIIIIIIIIHIIIHIIIIIIIIIIIHIIIIIIIIIIIIIIIIIIIIIIIIHHDIHIIIIHIIIIIIIIIIIIIIIIIIIIIIIIIIIIIIIIIIIIIIIIIIIIIIIIIIIIIIIIIIIIIIIIIIIIIIIIIIIIIIIIIIIIIIIIIDDCDD
@HISEQ:969:HM2KJBCX2:2:1102:15672:85566 2:N:0:ACTATGCA
GTCGGAAATTGTCCCAACTATCCCTATTAATCATTACTCCGGTCCCGAAGGCCAATACAATAGGACCAGACTCCTATCACGTTATCCCTTGATAATGTATTCAGAGCATAAGCTTGCTTTGAGCACTCTAATTGTTTCAAAGTAATAGTGTCAGAGCTGTGACCCAGCCAATTAAGGCCAAGAGCACTCCGCCGACAAAAATGATGGAAGGGTAGGTGCACACCAAGTAGGCGGACCAACCTTTATGACCCAAGATCCAACTATGAGCTTTTTAACTACAACAACTTAAATATACGCTATTGGAGCTTGAATTACCATGGCTACTGGCACCAGACTTGCCCTCCAA
+
DDDDDIIIIIIIIIIIIIIIIIIIIHHIIIIIIIIIIIIIIHIIIIIIIHHHIHIIHIIIIIIIHIIIIIIHIIIIIIIIIHGEHHHIIEHIIHIHIIIIIHIIIIHIHIIIIIIIIIIIIIIIHHIHIIIIIIHHHIIIIIIIIIIIIIIIIIIIIIHIIIIIHIIIIIIHIIIIIIIIIIIIIIIIIIIHIIIIIIIIIIIIIIIHIIIIIIIIIIIIIIIIHIIHIIIHIIIHIIIIIIIHFHHIIIIIIIHIIHIIIIHIIIIHIIIIIIHIIIIIIIHIIIIIIIIIIHIIIIIIIIIIIIIIIIIIIIIIIIIIIIIIIIIIIIIIIIIIIIIIIDDDDD
@HISEQ:969:HM2KJBCX2:2:1102:7566:86231 2:N:0:ACTATGCA
GTCGGAAATTGTCCCAACTATTCCTATTAATCATTACTTCAGTCATAAAAACCAACAAAATAGAACCATAGTCCTATTCCATTATTCCATGCTAATATATTCAAGCAAACATGCCTGCTTTAAACACTCTAATTTTTTCAAAGTAAAAGTCTTGGATCCCTAGCGCACTCAATTAAGAGCACACTAGTTCCCCAAAAGGAAAAGCCCAAAGTTGCAGTACAAACCTTACGGTTGACGGCAACTATAAGCCCAAAATTCAACTACGAGCTTTTTAACTGCAACAACTTTAATATACGCTATTGGAGCTGGAATTACCGCGGCTGCTGGCACCAGACTTGCCCTCCAA
+
0<B0</</<FC<11<F1CG<11<1<1<11<<C111D@HEC<1<D1<D1<FGH01<0<D111<<1@C1<1<1D<1<1F1111<1GH@1<C1<1D@G1GF?EF1@<1@HHHHHE<FA61G8?EHGB?GI9IHIHI88GEGAB<HFEEHHHEHBAA1HHHE8IIHIH:IHHHCFH?EHHFCD0C0FFHE0ED/<D#HHHHH@EGHH(=0FD1?EGECHHHDD.HHCD1D1C<1HHE-ED?F@HD1EC:GFAC/?HGF1F@<<<10/<1IHHGGHFHGC?HCGCD1HHEHHIHHD00@DCHGIHFECC1?HECEEEDCF</C??EIHIGHEHIEEF@CEEHHHHH@D@D@
@HISEQ:969:HM2KJBCX2:2:1102:11024:86733 2:N:0:ACTATGCA
GTCGGAAATTGTCCCAACTATCCCTATTAATCATTACTTCAGTCCTAGAAACCAACAAAATAGAACCGAAGTCCTAAATTATTATTCCATGCTAATGTATTCAAGGCATAAGCCTGCTTTAAACACTCTAATTTTTTCAAAGTAATAGAGCTAGATCGCGACGACAGCCCAGTGAAGGGTGCCGCCGTTTTCTAGCAGGATGGCAGACGCGCGCCAGCACTCACACTCGTAACCGAGGCGGGCCAGGTGCGTCAAACCAGAAATCCAACTACGAGCTTTTTAACTGCAGCAACTTTAATATACGCTATTGGAGCTGGAATTACCGCGGCTGCTGGCACCAGACTTGCCCTCCAA
+
DDDDDIIDHIIIHIIHHIIGIIHIIIHIIHHHIIIGHHIIHCHHIIIHIIIEGHGHIIIHHIEHHIHIHHC1DHHFHICEGHIIHF??CHHEHIIF?HHII@EHIIIIIHIHHIHHIIIHHIHHFIIIIHHHHHHIIIIIIIIIIIIIIIIHIIHIIIIIIIIIHIIHHGHHFIHIIIIHIIIIIIIIIIHFHIIIIIIIIIIIIIHIII=HIHIIGHIIIGH=IIIIIIIIIIIIIIGIIGIIIIHIGIIIHHHIIIIIIHIIIIIIIIIIIIIIIIIIIIIIIIIIIIIIIIIIIIIIIIIIIIHGHIIIHIHIIIIIIIIIIIIIIIIIIIIIIIIIIIIIHIHHIDDDDD
@HISEQ:969:HM2KJBCX2:2:1102:14730:86513 2:N:0:ACTATGCA
GTCGGAAATTGTCCCAACTATCCCTATTAATCATTACGTCGATCCTAGAAACCAACAAAATAGAATCAAACGTCCTATTTCATTATTCCATGCTAATGTATTCAAGCGTAAGCCTGCTTTAAACACTCTAATTTTTTCAAAGTAACAGTCCTGATTCCCCACGACACCAAATTAATGACATCGCGGTTCTTCAGAAGGTAGGAACCGATAATGCCAGTGCGTACCGAAGCACGACCAACAATTCGATCCCGAAATTCAACTACGAGCTTTTTAACTGCAACAACTTTAATATACGCTATTGGAGCTGGAATTACCGCGGCTGCTGGCACCAGACTTGCCCTCCAA
+
DDADDIIIIIGHIIGIHHFFIIIHHIIIIHIHHGFHG?F?CHHCHHIIHIHIIHIIIIGIHHHIIGGFHIIIHIGHHHHHFHHHHIHHHHHHEH1EHGHF?EIIHHHGIIIIHGCFFHFHIHHFHHEIIHIHHIIGHHIHGHGEB@HHGHHFIIHHHIHHEDIHIHHIGHFHHHHHIIHHGHHDCGIIIHHHHHHIIIHIIHIIGHGIIHIFH;IIIIHHDIIIIIIIIIII<IIHIIIGIHG<HDIHGHF1IIIIHIIHHHHHGIIIIIIHEFIIIIIHHIIIHEHG?HHEHIIIIIIIIIIIHIIIHIGIIIIIIHIIIHGIIIIIIIIHHHIIIHIIDBDBB
@HISEQ:969:HM2KJBCX2:2:1102:6631:86872 2:N:0:ACTATGCA
GTCGGAAATTGTCCCAACTATCCCTATTAATCATTACGTCGATCCTAGAAACCAACAAAATAGGGTCAAACGTCCTATTTCATTATTCCATGCTAATGTATTCAAGCGTGTGCCTGCTTTAAACACTCTAATTTTTTCAAAGTAACAGTCCTGATTCCCCATGACACCAAATTAATGACATCACAGTTCGTCAGAAGGTAGAAATCAATAATACCAGTGCATACCGGAGGCACGACCAATATATTGATCCCGAAATTCAACTACGAGCTTTTTAACTGCAACAACTTTAATATACGCTATTGGAGCTGGAATTACCGCGGCTGCTGGCACCAGACTTGCCCTCCAA
+
DDBD?EHHHIIICFEHHHHIIHHHIHIHHHHHIEGFHEHIIGHHIIIIIIIIIHHIHHIHIIIGHHHIHIIIII=EC?EHIIHHIIEC@GGEHFHGHHIHHHIIIIHIIIIIIIIIIHIIIIIIIIIIIIIHIIIIIIIIIIIIIHGIIIHIIIIIIGGIHIIIIIIFIIIIIIHIIIIIIIIIIIIIIHIIIIIIIIIIIIIIIIIIIIIIIIIIIIIHIHIIIIIIIIIIIHIIIHIIIIIHHIIIIGIIIIIHIIIIIIHIHIGIIIIHIIHIIIIIIIIHIIGIIIIIHIIIIIIIIIIIIIIIIIIIIIIIIIIIIIIIIIIIIIIIIIIIIIIIIDDDDD
@HISEQ:969:HM2KJBCX2:2:1102:6528:87555 2:N:0:ACTATGCA
GTCGGAAATTGTCCCAACTATCCCTATTAATCATTACGGTGATCCTAGAAACCAACAAAATAGAATCATGCCGTCCTATTTTATTATTCCATGCTAATGTATTCAAGCAAAATGCCTGCTTTAAACACTCTAATTTTTTCAAAGTAAAGGTCCTGGTTCCCCGTGACACCCAATTAAGGGCATCGCGGTTCTCCAGAAGGTGAGAAATTGACTACACCAGTTCATACCCCTTAAGGCACGACCGATGTGTCAATCCCGAAATTCAACTACGAGCTTTTTAACTGCAACAACTTTAATATACGCTATTGGAGCTGGAATTACCGCGGCTGCTGGCACCAGACTTGCCCTCCAA
+
CDDDDIIIIIIIIIIIIIIIIIIIIIIIIIIIHIIIIIIIGIIIIIIIIIIIIIIIIHHIIIIIIIIIIHIGHIIIIIIIIIIIIIIIIIIIIIIIIIIIIHIIIIIIIIIIIIIIIIIIIIIIIIIIIIIIIIIIIIIIIHIIIIIIIIIIIIIIIIIIIIIIIIIIIIIIIIIIIIIIHHHIIHIIIIIIIIIIIIIIIIIIIIIIIIIIIIHHIIHIIIIIIIIIIIIIIIIIIIIIIIIIIIIIIHHIIHIIGIIIIIIIIIIIIIIIIIIIIIIIIIIIIIIIIIIIIIIIIIIIHIIIIIIIIIIIIIIIIIIIIIIIIIIIGIIIIIIIIIIIIIIIIIIDDDDD
@HISEQ:969:HM2KJBCX2:2:1102:3533:88907 2:N:0:ACTATGCA
GTCGGAAATTGTCCCAACTATCCCTATTAATCATTACGGTGATCCTAGAAACCAACGAAATAGAATCAGTCCGTCCTATTTCATTATTCCATGCTAATGTATTCAGACGATAGTCTGCTTTAAACACTCTAATTTTTTCAAAGTAACAGTCCTGATTTCCCATCACACCAAATAAATGGCATGAAAGTTCCTCAGAAGGTAGAGATCCATCTCACCAGTGCAGACAATTAAGCCTGACCAATGGGTAGACCCCGAAGTTCAACTACGAGCTTTTTAACTGCAACAACTTTAATATACGCTATTGGAGCTGGAATTACCGCGGCTGCTGGCACCAGACTTGCCCTCCAA
+
ADBDACEDHEHHCGHHEHHIIEHHHHHIGIIGHHIIIIIHH?F@HHHHIGH@HHHIHIIIIIIGIHFHHHFGHIIHHHHHIHIGHHG@CGEHCHEHHHHEHGFFIIHIIIIIIIIIIHIHHIIHIIHGHIIIIHHHHHIIIHIHHHHHIIHGIIIIIIHHHHHIIIHEIHHHIIIIIIIHIIIIIIIIIIHEIIIIIIIIIIIGIHIIIHGGIIIIIIIIIHIIIIGIIIHHEIIIIIIIIIIIHHFIIIHIIIIIHIIIIIIHIIIHHEGIHIHIIHHIIIHHIIHHHIIIIIIIIIIIIIIIIIIIIIIIHHIIIIIIIIIIIIIIHIHIIHHFIIIIIHIDDDD@
@HISEQ:969:HM2KJBCX2:2:1102:14330:88606 2:N:0:ACTATGCA
GTCGGAAATTGTCCCAACTATCCCTATTAATCATTACGTCAATCCTAGAAACCAACAAAATAGGATCAAACGTTCTATTTCATTATTCCATGCTAATGTATTCAAGCGTTAGCCTGCTTTAAACACTCTAATTTTTTCAAAGTAACAGTCCTGTTTCCCTGCAACACCAAATTAATGACATTACAGTTCTTCAGAAAGGAGGAATCAGCGAAGCCAGTACATACCAAAGGCACGACCAACCTGCTAACCCCGAAATTCAACTACGAGCTTTTTAACTGCAACAACTTTAATATACGCTATTGGAGCTGGAATTACCGCGGCTGCTGGCACCAGACTTGCCCTCCAA
+
?DB?@HHIIGHEE@EEE@GHEHEH?FHIIEHIGIHH<EEHHHHHEHGHIHH1FHIIIHEEHHCC?HHHIHIHH1<EC@G@CGHCG?C1<CE?GGEDGGHHIHHHIEG8GHHHFEHFIHHHHFEIHHFGAFHHHHIIHIHIGIEEHH@HEIHHH?IHCIHHGFHCFEGHHHHHHHHHIHHHFIIIIHHECHIHHHHHHIIIIHIHHIHHIIIGHGHGIIHIIHIHHHHEHIHIHIH=HG@G@EHFDFHHHHGIHGCHIFIIIHCEHHEHHHCIHHHGGHHHGFGIHHGIHIHHHIHGIHIIHGIGIHHIHHHHIHHDCCHIIIHHEIIHHHHEHHGIHIIHHDACDD
@HISEQ:969:HM2KJBCX2:2:1102:3619:88694 2:N:0:ACTATGCA
GTCGGAAATTGTCCCAACTATCCCTATTAATCATTACGGTGATCCTAGAAACCAACGAAATAGAATCAGTCCGTCCTATTTCATTATTCCATGCTAATGTATTCAGACGATAGTCTGCTTTAAACACTCTAATTTTTTCAAAGTAACAGTCCTGATTTCCCATCACACCAAATAAATGGCATGAAAGTTCCTCAGAAGGTAGAGATCCATCTCACCAGTGCAGACATTTAAGCCTGACCAATGGGTAGACCCCGAAGTTCAACTACGAGCTTTTTAACTGCAACAACTTTAATATACGCTATTGGAGCTGGAATTACCGCGGCTGCTGGCACCAGACTTGCCCTCCAA
+
<@DBBHII?11<DH1GCHHIIIE1<CDHEEHD<@GFHEHH@CEHFFCCHHIIHEHIIGDGEH@@HFHHIE?C@F1E0<1DGCHHHE@?D1D@CGHIHHFGGGHHC?HHHHHHEGHHIHHHGCHFHEIHFAFHEAGEHHHHGHHBC8@DHHHHFHCFHIIHHGIHHHF?HHGDCEHG@CHHHHHHHEGHHIHIIIIHHFHHH?G?IHHG?GHHHEHHIIIIIIIIIIIHEHHHHEHEHFAG@CHHG<<CHHHHGHHHFHHIHIHHHHHHHIHEFIHEFH?HHCGHIIIHFGHHHHHIIIHHHIIHHIHHG@EHIFHHHHCIIHFHEEHHIHEHHFG<EECHHHH@ADD@
@HISEQ:969:HM2KJBCX2:2:1102:13355:89562 2:N:0:ACTATGCA
GTCGGAAATTGTCCCAACTATCCCTATTAATCATTACGGTGATCCTAGAAACCAACAAAATAGAACCATGCCGTCCTATTCTATTATTCCATGCTAATGTATTCGAGCAAAAATGCCTGCTTTAAACACTCTAATTTTTTCAAGGTAAAGGTCCTGGATCCGCAAGACACCCAATTAAGGACATCAAGTTTCTCCAGAAGGTGAGAAATCAACAGCGACAGTTCATACCCCTTAAGGCATGACCATCACGTCAATCCCGAAATTCAACTACGAGCTTTTTAACTGCAACAACTTTAATATACGCTATTGGAGCTGGAATTACCGCGGCTGCTGGCACCAGACTTGCCC
+
@@@DD?GHEF1DCHHHH=E@C1CH@GGH?GC1FCG@@CHCE?CFH1CFFGH1DFHEEHHIII1CG?GE?1CG/<FH=FFGHEG1F?GH1CHC1DHFC1IIIIIHIIIHHHIIIIIIIHIIHHIHHEIIIIIIIIIIIIIIIIIIIIHIIIIIHIIHIIIIIIHIIIIHIIIIIIIIIIIIIIIIIIIIIHHIIIIIIIIIIIIIIIIIHIIIIIIIIIIIIIIIIII<IIIIIII<IIIIIIIIIIHIIIIIIIIIIIIIIIIIIIIHIIIIIIIIIIIIIIIIIIIIIIIIIIIIIIHIIIIIHIIIIIIIIIIIIIIIIIIIIIIIIIIIIIIIIIIIIIIDDDDD
@HISEQ:969:HM2KJBCX2:2:1102:6574:89363 2:N:0:ACTATGCA
GTCGGAAATTGTCCCAACTATCCCTATTAATCATTACGTCAATCCTAGAAACCAACAAAATAGGATCGAACGTCCTATTTCATTATTCCATGCTAATGTATTCAAGCGTTAGCCTGCTTTAAACACTCTAATTTTTTCAAAGTAACAGTCCTGTTTCCCTGCAACACCAAATTAATGACATTACAGTTCTTCAGAAAGGAGGAATCAGCGAAGCCAGTACATACCAGTGGCACGACCAACCTGCTGACCCCGAAATTCAACTACGAGCTTTTTAACTGCAACAACTTTAATATACGCTATTGGAGCTGGAATTACCGCGGCTGCTGGCACCAGACTTGCCCTCCAA
+
ADDADIIIIIIIIIIIIHIIIIIIIIIIIIIIIIIHIHHHHIIIIIIIIIIHIIIIHHIHHHHHIIEEHHHGHIIIGHIIIIIHIIIIIIIIHIIIIIIIIIIIIIHIIIIIIIIIIIIIIIIIIIIIIIIHIIIIIIIIIIIIIIIIIIIIIHIHIIIIIHIIHIIIIIHHIIIIIIIIIIIHIIIIIIIIIIIIIIIIIIIIIIIIIIGIIIIIIIIIIIIIIIIIIIIIHF0IIIIIIIHHFIIIIIIIIIIIIIIIIIIIIHIIIIIIIIHIIIHIIIIIIIIIIIIIIIIIIIIHHIIIIIIIIIIIIIIIIIIIIIIIIIIIIIIIIIIIIIIIIDDDDD
@HISEQ:969:HM2KJBCX2:2:1102:5917:90725 2:N:0:ACTATGCA
GTCGGAAATTGTCCCAACTATCCCTATTAATCATTACCTCAATGCTCTACAAAACCAACAAAATAGAACCGAGGTCCTATTCTATTATTCCATGCAACATTATTCAGGCGTAAGGCCTGCTTTAAGCACTCTAATTTTCTCAAAGTAAACGCATCGGCCACTGAAAACACCCAATAAAGGGCATCAACAGCCAACCGATTGATTAGGACCAGACATGTAGTAACAGCAATCAAGCGTACCACATGCTAGTACCCGAGATCCAACTACGAGCTTTTTAACTGCAACAACTTTAATATACGCTATTGGAGCTGGAATTACCGCGGCTGCTGGCACCAGACTTGCCCTCCAA
+
CDCDDIIIIIHIGIIIIIIIIIIIIIIIHIIIIIIIIIIIIIIIIHHIIIIIIIIIIIIIIIIIIIIHIIIIIIHIIIHHIIIIIIHIIIIIHHHIIIIIIHIIIIIIHIIIIIIIIIIIIIIIHIIIIIIIIIIIIIIIIIIIIIIIIIIIIIIIIIIIIIIIIIIIIIIIIHIIIIIIIIIIIIIIIIIIIIIIIIIIIIIIIIIIIIIIIIIIIIIIIIIIIIIIIIIIIIIIIIIIIIIIIIHGIIIIIIIIIIIIIIIIGIIIIIIIIIIIIIIIIIIIIIIIIIIIIIIIIIIIIIIIIIIIIIIIIIIIIIIIIIIIIIIIIIIIIIIIIIHIIIIIDDDDD
@HISEQ:969:HM2KJBCX2:2:1102:7373:90940 2:N:0:ACTATGCA
GTCGGAAATTGTCCCAACTATCCCTATTAATCATTACATCAATCCTAGAAACCAACAAAATAGGATCAACGTCCTATTTCATTATTCCATGCTAATGTATTCAAGCGCGAGCCTGCTTTAAACACTCTAATTTTTTCAAAGTAACAGTCCTGATTCCCCACCACACCAAATTAATGACATGATGGTTCGTCAGAAGGTAGGAACCAGTAACACCAGTACGTACCTAAGGCACGACCAACGTACTGATCCTGAAATTCAACTACGAGCTTTTTAACTGCAACAACTTTAATATACGCTATTGGAGCTGGAATTACCGCGGCTGCTGGCACCAGACTTGCCCTCCAA
+
DDDCDIIIGIIIIHIIIIIIHIIIIIIIIGIIIIIIIIIIIIIHIHIIIHIHHHHIIIHIIIIIIIIIHHGHHIIIHIIIIIIIIIIHIIIGIIIIIIHIIIIIIIIIIIIIIIIIIIIHHIIIIIIIIIIIIIIIHHHIIIIIIIIIHHIIIIIIIHIHIIIIIIIIHIIIIIIHIIIIIIIIIIIIHIIIIIIIIIIIIIIHIIHHIIHHIIIIIIHIHIIIHIIIIIIIIIIIIIIIIHHIIIIIIIIIIIIHGHIIIHIIIIIIIIIIIIIIIIIIIIIIIIIIIIHHHIIIIIIIIIIIIIIIIIIIIIIIIIIIIIIIIIIIIIIIIIIIIIIIDDDDD
@HISEQ:969:HM2KJBCX2:2:1102:3462:91636 2:N:0:ACTATGCA
GTCGGAAATTGTCCCAACTATCCCTATTAATCATTACGGTGATCCTAGAAACCAACAAAATAGAACCATGCCGTCCTATTCTATTATTCCATGCTAATGTATTCGAGCAAAAATGCCTGCTTTAAACACTCTAATTTTTTCAAGGTAAAGGTCCTGGATCCGCAAGACACCCAATTAAGGACATCAAGTTTCTCCAGAAGGTGAGAAATCAACAGCGACAGTTCATACCCCTTAAGGCACGACCATCACGTCAATCCCGAAATTCAACTACGAGCTTTTTAACTGCAACAACTTTAATATACGCTATTGGAGCTGGAATTACCGCGGCTGCTGGCACCAGACTTGCCCTCCAA
+
DDDDDIIIIIIIHHHIIIIIIIIIIIIIIIIIIIIIIIIIIIIHIIIHIIIHHHIHIHIIIIHGHIIIHHIHIIHIIGIIIIIIIIIIIIIIIHIIIIGHIHHIHIIIIIIIIIIIIIIHHIIIIIHIIIIIIIIIIIIIIIIIIIIIIIIHIIIIIIIIHGIIHIIIIIIIIIIIIIIIIHIIIIIIIIIIIIIIIIIIIIIIIIIIIIIIIIIIIIIIIIIIIIIIIIIIIIIIIIIIIIIIIHIHIIHHIIIIIIIIIIIIIIIIIIIIIIIIIIIIIIIIIIIIIIIIIIIIIIIIIIIIIIIIIIIIIIIIIIIIIIIIIIIIIIIIIIIIIIIIIIIIIIIIDDDDD
@HISEQ:969:HM2KJBCX2:2:1102:17032:92474 2:N:0:ACTATGCA
GTCGGAAATTGTCCCAACTATCCCTATTAATCATTACGGTGGTCCTAGAAACCAACAAAATAGAACCACAACGTCCTATTCTATTATTCCATGCTAATCTATTCAAGCAATAGCCCGCTTTAAACACTCTAATTTTTTCAAGGTAATGGTCCTGGCTCCCCAACACACCCCATTAAGGACATACTGGTTCACCAGAAGGAAGACCCGACAACAGGACAGTACTCGCCAAAGACGGACCGCCCGGCCAAGTCTAAAATTCAACTACGAGCTTTTTAACTGCAACAACTTTAATATACGCTATTGGAGCTGGAATTACCGCGGCTGCTGGCACCAGACTTGCCCTCCAA
+
<<<D0<C<111<<D1<1D<<<1<<<<<1<<1DCCFHHII11<EC1H11C@D<<CD@D<C@FC1DGE<<@C<GDE1CEC11<<1DF1D1CCCGFEFCH@6@<DC@DFHHH6<&11><CHEB)<1<BDFDFHHH15HEHB<11FAD<CEGHEGCAHHCC6<DF;<HHBDFBD/A<*GGH:F/B@BDD@6C<:=A0FHEGIIHHFC@<CCFDHGC<@E<G<C<<//HD1?FIHF<CCC<DEC</CHIHEIHG>@EEEECEGCCE@@F@D<<<@GHCC<<@HIHCHHD<<1FC@<D0C<C@CCFHHHH@HEHHG@IHDECCDEHGFF1<<C<<GHG<<<1C@FIHF<<@D0
@HISEQ:969:HM2KJBCX2:2:1102:12599:92359 2:N:0:ACTATGCA
GTCGGAAATTGTCCCAACTATCCCTATTAATCATTACGGTGATCCTAGAAACCAAAAAAATAGAACCATGCCGTCCTATTCTATTATTCCATGCTAATGTATTCGAGCAAAAATGCCTGCTTTAAACACTCTAATTTTTTCAAGGTAAAGGTCCTGGATCCGCAAGACACCCAATAAAGGACATCAAGTTTCTCCAGAAGGTGAGAAATCAACAGTAACAGTTCATACCCCTTAAGGCATGACCATCACGTCAATCCCGAAATTCAACTACGAGCTTTTTAACTGCAACAACTTTAATATACGCTATTGGAGCTGGAATTACCGCGGCTGCTGGCACCAGACTTGCCCTCCAA
+
ADDDDIHIIIHIIHIHIIIIIIIIIIIIIIIIIIIIIIHIHIIIIIIHHIIHIIIIIIIIIIIHIIIIIGHIIHHIIIHIIIIIIIIIIHIIHHIHHIIHIEHIHHHIIIIIIIIIIIHIIIIIIIIHIIHIIIIIIIIIIIIIIIIIIIIIIHIIIIHIIIIIIIIIIIIIIIIIIIIIIIIIHIIIHIIHHIIIIIIIIHIHIIHHHIIIIIIIIIIIIIIIIHFIIIIIIIIIIIIIIIIIIIIIIIHFIIHIIIIIIIIIIIIIIIIIIIIIIIIIIIIIIIIIIIIIIIIIIIHIIIIIIIIIIIIIIIIIIIIIIIIIIIIIIIIIIIIIIIIIIIIIIIIIDDDDD
@HISEQ:969:HM2KJBCX2:2:1102:3002:92975 2:N:0:ACTATGCA
GTCGGAAATTGTCCCAACTATCCCTATTAATCATTACGTCGATCCTAGAAACCAACAAAATAGAATCAAACGTCCTATTTCGTTATTCCATGCTAATGTATTCAAGCGTGAGCCTGCTTTAAACACTCTAATTTTTTCAAAGTAACAGTCCTGATTCCCCAAGACACCAAATTAATGACATCATGGTTCGTCAGAAGGTAGGAATCAATAATACCAGTACGTACAATAGCACGACCAATAAATTGATCCCGAAATTCAACTACGAGCTTTTTAACTGCAACAACTTTAATATACGCTATTGGAGCTGGAATTACCGCGGCTGCTGGCACCAGACTTGCCCTCCAA
+
DDDDDIIIIIIIIIIIIIIIIIIIIIIIIIIIIIIIIIIIIIIIIIIIIIIIIIIIIIIIIIHIIIHHIIIIHIHIIHHIIIIIHIIHIIIICHHHIIHIIIIIIIIIIIIIIIIHIHHIIIIIIIIIIIIIIIIIIIIIIIIHIIIIHIIIIHHIIIHIIIIIIIIIIIIIIIHIIIIIIIIIIIIIIIIIIIIIIIIIIIIIHHIHIIIIIIIIIIIIIIIIIIIIIIIIIIIIIIIIIIHFIIIIIIIIIIIIIIIIIIIIIIIIIIIIIIIIIIIIIIIIIIIIHIIIIIIIIIIIIIIIIIIIIIIHIIIIIIIIIIIIIIIIIIIIIIIIIIIIDDDDD
@HISEQ:969:HM2KJBCX2:2:1102:12930:93326 2:N:0:ACTATGCA
GTCGGAAATTGTCCCAACTATCCCTATTAATCATTACGGTGGTCCTAGAAACCAACAAAATAGAACCACAACGTCCTATTCTATTATTCCATGCTAATCTATTCAAGCAATAGCCCGCTTTAAACACTCTAATTTTTTCAAGGTAATGGTCCTGGCTCCCCAACACACCCAATTAAGGACATGCTGGTTCACCAGAAGGAAGACCCGACAACAAGACAGTACTCGCCAAAGACGGACCGCCCGGCCAGGCCTAAAATTCAACTACGAGCTTTTTAACTGCAACAACTTTAATATACGCTATTGGAGCTGGAATTACCGCGGCTGCTGGCACCAGACTTGCCCTCCAA
+
DDDDDIIHHIIIHIIIIIIIIIIIIIIIIIIIIIIIIIIIIHIIIIIIIIIIIHIHIHIIIIIIIHIIIIIIIHIHIIIIIIIIIIIIIIIIIIIIGIIIIHHIHHIHIIIIIIHIIIHIIIIIIIIGIIIIIIIHIIIIIHIHHHIHIIHIIHIIIIIIIIIIHIIIIIIIIGIIIIIIIHIIIIIIHIIIIIHIIIIIHIIIIIIIIIIIIIIIIIIHIHIIIIIIIIIHHIIIIIIIIIIIHHHHIIIHIIIIHIIIIIIIIIIIIIIIIIIIIIHIIIIIIHIHIIIIIIHGIIIIIIIIIIIIIIIIIIIIIIIIIIIIIIIIIIIIIIIIIIIIIIDDDDD
@HISEQ:969:HM2KJBCX2:2:1102:6143:93356 2:N:0:ACTATGCA
GTCGGAAATTGTCCCAACTATCCCTATTAATCATTACGGTGATCCTAGAAACCAACAAAATAGAACCATGCGTCCTATTTCATTATTCCATGCTAATGTATTCAGGCAATAGCCTGCTTTAAGCACTCTAATTTTTTCAAGGTAACAGTCCTGCTTCCCCAACGCACCAAATTAATGGCATGCTAGTTATTCAGAAGGTAGGAATCCATCACGCCAGTACAGACCCAAAAGCCCGACCAACGGATAAATCCCGAAATTCAACTACGAGCTTTTTAACTGCAACAACTTTAATATACGCTATTGGAGCTGGAATTACCGCGGCTGCTGGCACCAGACTTGCCCTCCAA
+
DDDDBIIHIIIIIIIIHHIIIIIIIHHIIIIIIIIIIIIIIHIIIHIHIIIIIIHIIIIGHIIHIIIIIIGIHIHHGIIIHIIHIIIIIIHIHHHHIIIIIIIIHHIIIIIHHIIIHHHIIHHIIIIHIIIIIIIIIIHIHHIIIHHHHIHHHHIIHHHEGEHHHIIIIGIHHIGGIGHHFHHHHIIHHIGHIIIHHHHIIIIIHIHHHIIIIHIIHHIIHIIHIIIHHHIGIHHHIHIIIIHHGCHIHIHIIIIHIGIHIIHHIIIIIIIIIIIIIIIIIIIIFHEIIIIIIIIIIIHIIIIIIIIIIIHIIIIIIHIIIIIIIIIIIIIIIIHIIIIIIIDDDDC
@HISEQ:969:HM2KJBCX2:2:1102:4066:93310 2:N:0:ACTATGCA
GTCGGAAATTGTCCCAACTATCCCTATTAATCATTACGTCGATCCTAGAAACCAACAAAATAGAATCAAACGTCCTATTTCATTATTCCATGCTAATGTATTCAAGCGTACGCCTGCTTTAAACACTCTAATTTTTTCAAAGTAACAGTCCTGATTCCCCACGACACCAAATTAATGACATCGCGGTTCTTCAGAAGGTAGGAACCAATAATGCCAGTACGTACCGAAGCACGACCAACAATTCGATCCCGAAATTCAACTACGAGCTTTTTAACTGCTACAACTTTAATATACGCTATTGGAGCTGGAATTACCGCGGCTGCTGGCACCAGACTTGCCCTCCAA
+
DDDCCIIIIIIHHHHHIHHIIIIHIIIIIIIIIIIIIIHIHHIIIIHHIIIIHHIIIIIGIIH?CHHHHIFIIGHHIHIHHFHHIIHHHHGHHHHIHHHGEHIIIG@HHHHHIHIIIH8FGGHHHHIHIIIIIHHHIIIIHHEIHIIIIIIIIHHHHHHHIIIIIHHHHGHIIIHIIIHIIIHIIIIHHIHHIIIIIIHIHHIHHHIHIIIHIIHIIHIIIIIIIIIIIHIIIIIIIIHHIHDDIIIIHIHIIIIIIIIIHHIHHGIHIIIIIHGHHD1IIIIIIHIIIIIIIIIIIIHIIIIIHHIIIIIIIIIIIIIIIIIIIIIIIIIIIHHIIIIIDDDDB
@HISEQ:969:HM2KJBCX2:2:1102:19474:93855 2:N:0:ACTATGCA
GTCGGAAATTGTCCCAACTATCCCTATTAATCATTACGGTGATCCTAGAAACCAACAAAATAGAACCATGCCGTCCTATTCTATTATTCCATGCTAATGTATTCGAGCAAAAATGCCTGCTTTAAACACTCTAATTTTTTCAAGGTAAAGGTCCTGGATCCGCAAGACACCCAATAAAGGACATCAAGCTTCTCCAGAAGGTGAGAAATCAACAGTAACAGTTCATACCCCTTAAGGCATGACCGTCACGTCAATCCCGAAATTCAACTACGAGCTTTTTAACTGCAACAACTTTAATATACGCTATTGGAGCTGGAATTACCGCGGCTGCTGGCACCAGACTTGCCCTCCAA
+
DDDDDIIIIIHIIHIHIIIIIHIHIIIIIIIIIIIIHIIIIIIIIIIIIIIIIIIHIHGHHIIIIIHHIIICHHIIIGHIIIIIIIIIIIHIIHHIEHHHHCGIIIHIIIIIIIIIIIGIIIIIIIIIIIIIIHIIIIIHIIIIIIIIIIIIIIHHIHHIHIIIIIIIIHIIIIHHCIIIIIIIIIIIIIHIIHIIIIIIIIIIHIIIIIIIIIIIHIIIIIIIIIIIIIIIIIIIIIIIIHIIIIIIIIHFIIHIIIIIIIIIIIIIIIIIIHIIIIIIIHIIIIIIIIIIIIIIIIIIIIIIIIIIIIIIIIIIIIIIIIIIIIIHIIIIIIIIIIIIIIIIIIIIDDDDD
@HISEQ:969:HM2KJBCX2:2:1102:14110:94690 2:N:0:ACTATGCA
GTCGGAAATTGTCCCAACTATCCCTTTAATCATTACGGTGATCCTAGAAACCAACAAAATAGAACCATGCCGTCCTATTCTATTATTCCATGCTAATGTATTCGAGCAAAAATGCCTGCTTTAAACACTCTAATTTTTTCAAGGTAAAGGTCCTGGATCCGCAAGACACCCAATAAAGGACATCAAGTTTCTCCAGAAGGTGAGAAATCAACAGTAACAGTTCATACCCCTTAAGGCATGACCATCACGTCAATCCCGAAATTCAACTACGAGCTTTTTAACTGCAACAACTTTAATATACGCTATTGGAGCTGGAATTACCGCGGCTGCTGGCACCAGACTTGCCCTCCAA
+
DDDADIHIIGIHIGHIIIHCGHGIIHIHIGGHHIHIHIIIIIIHHHIHHIHHIIIIHHGHHHEHHIHHHIIHIDHHHIHHIHIEHHHI1FE1F?GCCC@CG<G@@EEHHHHHHCHEHIHHGHAGHHEHIIHHHIHHHIIHHIIIIIIHFIHIIIIIIIIIIHIIHIHHGIHIHHI@GIIIIIIIHIHFGHHIIIIIIIIIIIIIIIIIIHHIIIHGAHEGIHHHHGIIIIIGIGIFFFFHHIHHIIIIHHFIIHGIIIIIIIIIHGHHFHIHIIIIIIIIHIIIIIIIIIIIIIIIIHHEIIIIIHIIIHIHIIIIIIIIIIIIIIIIIHIIIIIIIIIIIIIIIIIDADCD
@HISEQ:969:HM2KJBCX2:2:1102:15631:94948 2:N:0:ACTATGCA
GTCGGAAATTGTCCCAACTATCCCTATTAATCATTACGGTGGTCCTAGAAACCAACAAAATAGAACCCTTAGCCGTCCTATTTTATTATTCCATGCTAATGTATTCAGACGATAAAGCCTGCTTTAAACACTCTAATTTTTTCAAGGTAATGGTCCTGGTTCCGCCAGACACCAAATAAATGACATCTGACCTCGCCAGAAGGTAAGAGACCCGCGGAGCCAGTGATGGACAGTTAAGCCCAACCGACCCGCAGCTCCCGAAATTCAACTACGAGCTTTTTAACTGCAACAACTTTAATATACGCTATTGGAGCTGGAATTACCGCGGCTGCTGGCACCAGACTTGCCCTCCAA
+
0<<<D?ECC1GHCE<GEEHICFGEEH@EC<1<1CFEHIGGEDH@CHEHFHE<CHICHG1@C<1D<CF<<G?1<1/0<<GF1<<FEHEHF@<DHEH@1C111<D<FEFGHHH?IHFHH@DFEC<FCFCG@GCB1@GHCGHHHDHIEHH<HHGEA<EAEIHGIHDHHF.99<FFCGEHHHGFFEB)DCHHHH?DHDG@HHGG9HHDGEHEFH<BH;EIHHG0HEHEIFHHHHIIIIFGIHGHF0CFHEDE?E?CDE?CC/IHHG@HHCHHHIIHIFIHHHHHECF@?HIHHEHHEIHHFHIHCEECCHEEHHIHIHIIIIIHIIIHHHIIHIHHEHHGHIHEHHIIHHIHFB<<@B
@HISEQ:969:HM2KJBCX2:2:1102:3583:95360 2:N:0:ACTATGCA
GTCGGAAATTGTCCCAACTATCCCTATTAATCATTACGTCAATCCTAGAAACCAACAAAATAGGTTTGAACGTCCTATTTCATTATTCCATGCTAATGTATTCAAGCGTTAGCCTGCTTTAAACACTCTAATTTTTTCAAAGTAACAGTCCTGTTTCCCTGCAACACCAAATTAATGGCATTACAGTTCTTCAGAAAGGAGGAATCAGCGAAACCAGTTCATACCAGTGGCACGACCAACCTGCTGACCCCGAAATTCAACTACGAGCTTTTTAACTGCAACAACTTTAATATACGCTATTGGAGCTGGAATTACCGCGGCTGCTGGCACCAGACTTGCCCTCCAA
+
@DDDAHIIIHHIHEEHHHHH?HHIIGHFHHHEEHHHIIHEEHIHHIIIHHGFDGHGHIIIICH@GHGIIIIIHFGHHH@GHIIIGGIIIIIIGHCHHIHHIFGHHHIHIHHHHGHHEIIHGHHIIFHHHHHFFHHIHHHHHHHHHHIIIIFHHIIHIHHGHIIHHG?CGHHFIIHHFIIHEGFCGIIHIHHHGIHEIHHHHEHGHEIHHGHCGHIHHHHIIIHHEHHBGIGIHHIIHHHIHHGGDFEHGIHHEHIIIIHHIIIIIIHIHIIIHFFHHGIIHHHHIHHHIHEIGIIIIIIIGHHHIIHIHIIIIIIHGIIHHIIHHHHIHHHHIIIIIIHIIDDDCD
@HISEQ:969:HM2KJBCX2:2:1102:18284:95550 2:N:0:ACTATGCA
GTCGGAAATTGTCCCAACTATCCCTATTAATCATTACGGCGGTCCTAGAAACCAACAAAATAGAACCGCACGTCCTATTCTATTATTCCATGCTGTAATATTCGAGCAAAGGCCTGCTTTGAACACTCTAATTTTTTCAAAGTAAAAGTCCTGGTCCCCAACACACCCAGTGAAGGGCATGCGGTTCTCCAGAAGAAAAGGCCCGGCCGGACAAGTGCACGCGGTGAGGCGGACCTGCCAGCCAGGCCAAAGGTTCAACTACGAGCTTTTTAACTGCAACAACTTTAATATACGCTATTGGAGCTGGAATTACCGCGGCTGCTGGCACCAGACTTGCCCTCCAA
+
DDDDDIIIIIIIHIIIIIIIIIIIIIIIIIIIIIIIIIIIIIIHIIIIHIIHIIIIIIIIHIIIIIIIIIHIIIIIIIIIIIIIHIIHHIIIIIIIIIIIIHIIIIIIIIHIHIIIIIIIIIIIIIIIIIIIIIIIIIIIIIIIIIIIIIIIHHHIIIIIIIIIIIIIIIIIHIIIIIIIIIIIIIIHFIIIIIIIIIIIIIIIIIIIIIIIIIIIIIIIIIIIIIIIIIIIIIIIIIHHIIHIIIIHIIIIIIIIIIIIIIIIIIIIIIIIIIIIIIIIIIIIIIIIIIIIIIIIIIIIIIIIIIIIIIIIIIIIIIIIIIIIIIIIIIIIIIIIIIIDDDDD
@HISEQ:969:HM2KJBCX2:2:1102:3654:95784 2:N:0:ACTATGCA
GTCGGAAATTGTCCCAACTATCCCTATTAATCATTACGGTGATCCTAGAAACCAACAAAATAGAATCGAACGTCCTATTTCATTATTCCATGCTAATGTATTCAAGCGCATGCCTGCTTTAAACACTCTAATTTTTTCAAAGTAACAGTCCTGATTCCCCACGACACCAAATTAATGACATCATGGCTCCTCAGAAAGGAGAAACCAATAACACCAGTACATACCAGAGGCATGACCGACGTATTGATCCCGAAATTCAACTACGAGCTTTTTAACTGCAACAACTTTAATATACGCTATTGGAGCTGGAATTACCGCGGCTGCTGGCACCAGACTTGCCCTCCAA
+
DDDDDIIIIIIIIIIIIIIIHIIIIIIIIIHHIIIIHHHHHIIIIHIIIIIHHIIIIIIHIIIIHHFHIHHDGEHIIHIIIHHHIIIHHHFHIIGHIIHIIIIIIIIIHFIIIIIIIHIIIIIIIIIIHHIIIIIIIIIHGHIIIIIIIIHIHIIHGIIIIIIIIIIIIHHIIIIIIIIIIIIIIIIIIIIIIIIIIIIIIIIIIIIIIIHHGIIIHII<IIHHGIIIIIIIIIIIIIIIIIHHFIIIIIIIIIIIIIIIIIIIIIIIIIIIIIIIIIIIIIIIIIIIIIIIIIIIIIIIIIIIIIIIIIIIIIIIIIIIIIIIIIIIIIIIIIIIIHIIIDDDDD
@HISEQ:969:HM2KJBCX2:2:1102:16912:95772 2:N:0:ACTATGCA
GTCGGAAATTGTCCCAACTATCCCTATTAATCATTACGTCGATCCTAGAAACCAACAAAATAGGTTCGATCGTCCTATTTCGTTATTCCATGCTAATGTATTCAAGCGCGAGCCTGCTTTAAGCACTCTAATTTTTTCAAAGTAACAGTCCTGTTTCCCCGCAACAACAAATTAATGCCATCACGGTTCTGCAAGAGGGAGGGACCAGTGAGGCCAGTGCATACCAGTGGCACGACCAACCTACTGGCCCCGAAATTCAACTACGAGCTTTTTAACTGCAACAACTTTAATATACGCTATTGGAGCTGGAATTACCGCGGCTGCTGGCACCAGACTTGCCCTCCAA
+
DDDDDIIHHHGHHIHIHI?H11C@HHHHIHFFHHHEHHHIGHHGHIHHIII1CGHHIGGIIIIHHHEHHHGHHHEHECEHH?GEHIHFCHHHHHHIHIIHHFGHHIIIIIIHHHIHHEHEHEIIHIIIIIIIHHHIHHEEHHIIIIIIHIIIHHIHIHIIIIIIIIHIHEHEHIHHIH?GHHHIIIIIHEIHIIIHIIIHIIIHIIHIIHHIIHFIIHHHHIHHEIIIIIIIIIHIIIHHIIIHGHHIIIHHIHHHIIIIIIIIHGIIHIIIHHGHGIIIIIIHIIHHIIIHIIIIIIIIIIIIIIIIIHIIIIIHIHIHHH?IIIIIIIIIIHIIIIIIHDDDDA
@HISEQ:969:HM2KJBCX2:2:1102:16135:95946 2:N:0:ACTATGCA
GTCGGAAATTGTCCCAACTATCCCTATTAATCATTACGTCAATCCTAGAAACCAACAAAATAGGATCAAACGTCCTATTTCATTATTCCATGCTAATGTATTCAAGCGTTAGCCTGCTTTAAACACTCTAATTTTTTCAAAGTAACAGTCCTGTTTCCCTGCAACACCAAATTAATGACATTACAGTTCTTCAAGAAGGAGGAACCAGTAAAGCCAGTACATACCAGAGGCACGACCAACTTACTAATCCCGAAATTCAACTACGAGCTTTTTAACTGCAACAACTTTAATATACGCTATTGGAGCTGGAATTACCGCGGCTGCTGGCACCAGACTTGCCCTCCAA
+
DDDDDIIIIIIIIHHIIIIIIIIIIIIIIIIIIIIIIIIIIIIIIHHIIIIHHIIIHIIIIIIHIIIIGIIIIIIIHIIIIIIIIIIGHHIIIIIIIIIIIIIIIIIIIIIIHIIIIIIIIIHIIIIIIIIHIIIIIIIIIIIIIIIHHIIIIHIHGHIIIGIIIIIIHHHIIIIHIIIIHIIIIIHIIIIIIIIHIIIHIIIIIIIIIIIIIIIIIIIIIIIHIIHHIHIHHIHIIIIIIIIHHIIIIIHIIIIIIIIIHIIIIIIIIIIIIIIIIIIIIIIIIIIIIIIGIIIIIIIHHHIIIIIIIIIIIIIIIIIIIIIIIIIIIIIIIIIIIHIIHDDDDD
@HISEQ:969:HM2KJBCX2:2:1102:11471:95468 2:N:0:ACTATGCA
GTCGGAAATTGTCCCAACTATCCCTATTAATCATTACGTCGATCCTAGAAACCAACAAAATAGGATTAACGTCCTATTTCATTATTCCATGCTAATGTATTCAAGCGTTAGCCTGCTTTAAACACTCTAATTTTTTCAAAGTAACAGTCCTGATTTCCCGCAACACCAAATTAATGACATCACGGTTCGTCAAGAAGGAGGAATCAGTAAAGCCAGTGCATACCAATGGCATGACCAACTTACTAACCCCGAAATTCAACTACGAGCTTTTTAACTGCAACAACTTTAATATACGCTATTGGAGCTGGAATTACCGCGGCTGCTGGCACCAGACTTGCCCTCCAA
+
B<<00<<E1DC1<1<<<E1<1<D@FHGEGHIHI@GHI1<FEDHHGEE1<EHHIECHHFFEFE1<E1CFG?0<DHHHE11<C<<@@<FCCFHIEH1@DHGGH?@@CCFHGIGHHG?HHHGHHFBFHHHFCFCFHEGHH@EHF@<CGGHGDHIIHGFHHCH@CHGC@CDD0HFHHEEHFHFE@HHHDEHGHHGHGHHCHHHEHHHHHHCHHEHGH<EIHCHECGCHHIHHHIIIGIIIIHHCHHHFIHCC/CHEEHHHCHHGCCHC@IIIFHHEIH@HHHHIHHGIHGIIHEGHECC<GFEGIIHHIIIIIIHDF/E<IIHEFHHHHHGHIHIIIHHEEC<@D@BB0
@HISEQ:969:HM2KJBCX2:2:1102:8338:95959 2:N:0:ACTATGCA
GTCGGAAATTGTCCCAACTATCCCTATTAATCATTACGGTGGTCCTAGAAACCAACAAAATAGAACCATGCCGTCCTATTTTATTATTCCATGCTAATGTATTCAAGCAAAAATGCCTGCTTTAAACACTCTAATTTTTTCAAAGTAAAGGTCCTGGTTCCCCGCGGCATCCAATTAAGGACATCGCGGTTCTCCAGAAGGTGAGAAATTGACTGCACCAGTTCATACCCCGTGAGGCACGACCGATGCGCCAATCCCGAAATTCAACTACGAGCTTTTTAACTGCAACAACTTTAATATACGCTATTGGAGCTGGAATTACCGCGGCTGCTGGCACCAGACTTGCCCTCCAA
+
DDDDDIHHIIIIIIIIIIIIIIIIIIIIIIHIIIIIIIIIIIIIIIIIIIIIIIIIIIIIIIIIIIIIIIIIIIIIIIIIIIIIIIIIIIIHIIIGIIGHIHHIIIIIIIIIIIIHHIIHHHIIIIIIHIIIIIIIIHIIIHIIIIIIHIIIHIIIHHIIHHIIIIIHIIIIIIIIIIHIIIIIIIIIIIIIIIIIIIIIIIIIIIIIIIIIIIIIIIIIIIIIIIIIIIIIIIIIIIIIIIIIIIIIIIIHIHHIIIIIIIIIIIIIIIIIIIIIIIIIIIIIIHIIIIIIIHIIIIIIIIIIIIIIIIIIIIIIIIIIIIIIIIIIIIIIIIIIIIIIIIIIIHIIDDDDD
@HISEQ:969:HM2KJBCX2:2:1102:11553:96838 2:N:0:ACTATGCA
GTCGGAAATTGTCCCAACTATCCCTATTAATCATTACATCGATCCTAGAAACCAACAAAATAGAATCGGATGTCCTATTTCATTATTCCATGCTAATGTATTCAAGCGTGAGCCTGCTTTAAACACTCTAATTTTTTCAAGGTAACAGTCCTAATTCCCCGTGACACCAAATTAATGGCATTACGGTTCTTTAGAAGGTGAGAAATCAATAATATCAGTACATACCAACGGCATGACCGAAACATTGATCCCGAAATTCAACTACGAGCTTTTTAACTGCAACAACTTTAATATACGCTATTGGAGCTGGAATTACCGCGGCTGCTGGCACCAGACTTGCCCTCCAA
+
DDDCDHIIIIEHIIIIIIHHGHHHEHIIIIHHIIIIIIGIHIIIIIIIIIIGHIIIIIIIIHGHIIIIFFHIIIIIIHHIIIIIIIIIIIIIHIIIGIHIIIIIIHIIHHIHIHHIIHIIIIIIIIIIIHIIIHIHIHIIIIIIIIIIIIIIIIIIIIIHIIIIIIIIIIIIIIIIIIIIIIIIIIIHIIIIIIIIIIIIIIIIIIIIIIIIIIIIIIIIIIIIHIIIIIIIIIIIIHIIIIIIIHIIIIIIIIIIIIIIIIIIIIIIIIIIIIIIIIIIIIIIIIIIIIIIIIIIIIIIIHIIIIIIIIIIIIIIIIIIIIIIIIIIIIIIIIIIIIIIIIDDDDD
@HISEQ:969:HM2KJBCX2:2:1102:19398:95763 2:N:0:ACTATGCA
GTCGGAAATTGTCCCAACTATCCCTATTAATCATTACTTCAGCTCTAGAAACCAACAAAATAGAACCGAAGTCCTAAATTATTATTCCATGCTAATGTATTCAAGGCAAACGCCTGCTTTAAACACTCTAATTTTTTCAAAGTAATAGATCCAGATCGCGAGCCCGGCCCAGTGAAGAGTCGGACCCGTTCCCTGGAAGGATGGCAGACGCGCGCCGGCACTCACACTCGTAACCGAGGCGGGTCAGGTGCGTCAAACCAGAAATCCAACTACGAGCTTTTTAACTGCAGCAACTTTAATATACGCTATTGGAGCTGGAATTACCGCGGCTGCTGGCACCAGACTTGCCCTCCAA
+
DDDDDIIIIIIIIIIIIIIIIIIIIIIIHIHIIIIIIIIIIHEHIIIHHIIHIIHHIIIHIIIIIIIHHHIHGHHCGHIHIIHHHIHFHHHIIHIIHIIIIHGEHIIIIHHHIIIIHIIIIIIIIIIIIIHHFHHIIIIIHIHHHHIHHGHEHHHHIIIIIIIHIIIIIIIIIIHIIIIIIIIIIIIIIIIHIIIIIIIIGIIHHIIIIIIIIIIIIIIIIIIIIIIIIIIIIIHIIIIIIIIIHIIIGIIHHDIIIIIIIIIIIIIIIIIHIIIIIIIIIIIIIHIIIIIIIIIIIIIIIIIIIIIIIIIIIIIIIIIIIIIIIIIIIIIIIIIIIIIIIIIIIIIIIIDDDDD
@HISEQ:969:HM2KJBCX2:2:1102:9216:97023 2:N:0:ACTATGCA
GTCGGAAATTGTCCCAACTATCCCTATTAATCATTGCTCACAAATCCAAAAACCAACAAAATACGATAAACGAGCCCTAACTTATTATTCCATGCTAATGTATTCATAACTAACCGCCTGCTTTAAACACTCTAATTTTTTCAAAGTAAAGGTCCTGGATTGCGAACCCAACCCAGCAAAGGGCAGGAACGTTCTCCAGGAAGATGGTAAGCGCGCATCGGCACTCACACACGAAACCGTGGCGGGCCAAGCGCACTATACCAGAAATCCAACTACGAGCTTTTTAACTGCAACAACTTTAATATACGCTATTGGAGCTGGAATTACCGCGGCTGCTGGCACCAGACTTGCCCTCCAA
+
DBDADHIIIIIFGEEGHHIHHHHGHCHHHHIHIIGHHGHIIHIHIHF?FCHHGHEHHHIHIHHIHIHDGHEHHCCDHH?HHHHHFGHHEHHHIEEFHIFHCDEGHHHHHHHIIIHDEHEHHIGIIIHHIHGEHHHIIHGFCCIHIHHHIIHG@HIIIHIHIHHECHIHGHHHIIIHHHFIGIIHHHHGIIIHEHHIIIHHHHIHHHIHHIIIHIIIHHIHGIIIHIHIIHIIHIHGFFIIIIIIIIIHHHDHGFHHFHHIIIHGHHHIHHHHHHHIIIIIHIIIIIIIIIIHHIIHHIIIIIIHIIHHIIHHHIIIIHGIHEIIIHIIHHIIIIIIIIIIIHHIHIHEFIIHGDD@@D
@HISEQ:969:HM2KJBCX2:2:1102:14143:98225 2:N:0:ACTATGCA
GTCGGAAATTGTCCCAACTATCCCTATTAATCATTACGGTGGTCCTAGACCAACAAAATAGAACCAACGTCCTATTCTATTATTCCATGCTAATCTATTCAAGCAAAAGCCCGCTTTAAACACTCTAATTTTTTCAAGGTAATGGTCCTGGTTCCCCGACACACCCAATAAAGGGCATACCGGCTCACCAGAAGGATAGACCCGACAACAGAACAATACTCGCCAGAGACGGACCGTCCGGTCAGGCCTAAAATTCAACTACGAGCTTTTTAACTGCAACAACTTTAATATACGCTATTGGAGCTGGAATTACCGCGGCTGCTGGCACCAGACTTGCCCTCCAA
+
DDDDDIIIIIIIIIIIIIIIIIIIIIIIIIIIIIHHIHIIIGIIIIIIIIHHHIIIIIIIIGIIIGHIIIIIIIIIHIIHIIIHIIIIHIHIIIIIIIHIIIIHIIIIIHIIIIIHIIIIIIIIIIIIIIIIIIIIIIIIIIIIIIIIIIIIHGIIIIIIIIIIIIIIIIHIIHHIIHIIIIIIIIIIIIIIIIIIIIIIIIIIIIIIIIIIIIIIIHIIIIIIIIIIIIIIHIIIIIIIIIIIIIIIIIIIIIIIIIIIIIIIIIIIIIIIIIIIIIIIIIIIIIIIIIIIIIIHHHHIIIIIIIIIIIIIIIHIIIIIIIIIIIIIIIIIIIIIIIIDDDDD
@HISEQ:969:HM2KJBCX2:2:1102:10496:98996 2:N:0:ACTATGCA
GTCGGAAATTGTCCCAACTATCCCTATTAATCATTACCTCAATGCTCTACAAAACCAACAAAATAGAACCGAGGTCCTATTCTATTATTCCATGCAACATTATTCAGGCGTAAAGCCTGCTTTAAGCACTCTAATTTTCTCAAAGTAAACGTACCGGCTACTAAAAACACCCAGTAAAGGGCATAATTAGCCAACCGATTGATTAGGACTAGACAAGCAGTAACAGCAATTAAGCGTACCACATGCTAGTACCCGAGATCCAACTACGAGCTTTTTAACTGCAACAACTTTAATATACGCTATTGGAGCTGGAATTACCGCGGCTGCTGGCACCAGACTTGCCCTCCAA
+
DDDDDIIIIIIIHHIIIIIIIIIIIIIIHIIIIHIIIIIIIIIIIIIIIIIIIIIIIIIIIIIIIIFHIHIIIIHHHIIIIIIIIIHIIIIIIIIHIIIIIHHIIIHIHIIIIIIIHHIIIIIIIIIIHIIIIIIIIIIIIIIIIIIIIIIIIIIIIIIIIIIIHIIIIIIIIHIIIIIIHIIIIIIIIIIHHIHHIIIIIIIIHIIIIIIIIIIIIIIIIIIIIIIIIIHIIIIIIIIIIIIIIHGHIIIIIIIIHIIIIIIIIIIHIIIIIHIIIIIIIIIIIIIIIHHIIIIIIIIIIIGIIIIIIIIIIIIIIIIIIIIIIIIIIIIIIIIIIIIIIIIIDDDDD
@HISEQ:969:HM2KJBCX2:2:1102:17251:99457 2:N:0:ACTATGCA
GTCGGAAATTGTCCCAACTATCCCTATTAATCATTACGGTGATCCTAGAAACCAACAAAATAGAACCATGCCGTCCTATTTTATTATTCCATTCTAATCTATTCAAGCACAAGCCTGCTTTAAGCACTCTAATTTTTTCAATGTAATAGCTCTGCTTCCCCAACGCACTAACTTAATAGCGTATATTAACGTTGTTGCAGTTAACAAGCTCGTAGTTGAACCTTGGGCCTGGCTGGCCGGTCCGCCTCACCGCGTGCACTGGTCCGGCCGGGCCTTTCCTTCTGGGGAGCCGCATGGCCTTCACTGGCCGTGTCGGGGAACCAGGACTTTTACTTTGAAAAAATTAGAGTGTTCAAAGCAGGCCTTTGCTCGGATACATTAGCATGGAATAATAGAATAGGACGCGCGGTTCTATTTTGTTGGTTTCTAGGACCGCCGTAATGATTAATAGGGATAGTTGGGGGTTCACCATAG
+
DDDABHHIGEHHEHHIHIIIHE@HHEHHFHGHFHHIHEHGHFHHHHIIG1<<CEEGH?EHEHFFHHIFE<<G/DHDGEGHCG@GHHHIGCFH1<<GHE1<<<F?HEFE@GH?DEE@FHH1<<CE11CE1<F1FF1FFCE1F1<<@FGH1?<FHHEHHHHEH?GDHHCHH0FH?F0CEF//<<<D@GH?@/</</78@7//77CE.7::.CE7C###########@>FG@-4-5,7,<HHFC=7--BE,3C<IIHEGHHGC?<,D<???<B5--?HHBB77.9..HB=DDHHEHIHHG:BHHEHGCHDCHE<E?<HFECGHF<FIGIGHHH@FHEG@FIIIIHIHHIIHIIHHEEHHHEEIIIIIIIIIIIIHGFIIIHHHHHIHHHHHHHIIGIIIIHHEHIHIIIHHIHHHHHGHHGIHEIIIHEHHIHEHCIIHIIIIIIIIIIIIIIIGIIIIIIIIIIIIIIIIIDDDDD
@HISEQ:969:HM2KJBCX2:2:1102:17943:99268 2:N:0:ACTATGCA
GTCGGAAATTGTCCCAACTATCCCTATTAATCATTACGGTGATCCTAGAAACCAACAAAATAGAACCATGCCGTCCTATTCTATTATTCCATGCTAATGTATTCGAGCAAAAATGCCTGCTTTAAACACTCTAATTTTTTCAAGGTAAAGGTCCTGGATCCGCAAGACACCCAATTAAGGACATCAAGTTTCTCCAGAAGGTGAGAAATCAACAGCGACAGTTCATACCCCTTAAGGCATGACCATCACGTCAATCCCGAAATTCAACTACGAGCTTTTTAACTGCAACAACTTTAATATACGCTATTGGAGCTGGAATTACCGCGGCTGCTGGCACCAGACTTGCCCTCCAA
+
DDDD?FGHH@@GHHFHHIE@@GH@CHIIGIIIHHIIHHIIHHIIIIIIIHHHHIIHHHHHHIEHIIIIECHHFG<DHHHHHEFCGF@GGHHG@<CGCCCFHHHIIIGHHIIEIHHGHHHGHHIHHHHHHEHHHHEFFHHHHIIFHHHHIHEHHHIHHECGHHGHIIIHIHHHIH?GIIHIHHIHIIIIGIIIHHHHIIIIHIHHHIIIIIIIIIIGIIHIHIIHIIIIIHIIHHIHIIHHHIHHHHHHHHIHEFHHIHHIIIIIGHIIIHHIIIIIIIHIIIHIIIIIIIIIIIIIIHIHEIIIIIIIIIHIIIIIIIGIIIIIIIIIIIIIIIIIIIIIIIIIHIHHCDDDD
@HISEQ:969:HM2KJBCX2:2:1102:2075:99784 2:N:0:ACTATGCA
GTCGGAAATTGTCCCAACTATCCCTATTAATCATTACGTCAATCCTAGAAACCAACAAAATAGGATCAAACGTCCTATTTCATTATTCCATGCTAATGTATTCAAGCGTTAGCCTGCTTTAAACACTCTAATTTTTTCAAAGTAACAGTCCTGTTTCCCTGCAACACCAAATTAATGACATTACAGTTCTTCAAGAAGGAGGAACCAGTAAAGCCAGTACATACCAGAGGCACGACCAACCTACTAATCCCGAAATTCAACTACGAGCTTTTTAACTGCAACAACTTTAATATACGCTATTGGAGCTGGAATTACCGCGGCTGCTGGCACCAGACTTGCCCTCCAA
+
DDDDDIIHIIIIIIIIIIIIIIIHIIIIIIIHIIIHIHHIIHHHIIHHIIIICHIHHHIEHHEHHIIIIHHEEHHGIIFDGHIIIIIIIIHHHIHIIIIIIHHIIHHIIHHGHIIFGHHHHHHGHHHIIIIIIHIIIHIHIFGHHHHEHHIIIHHHHHGGCHEFHIEHEHGCHGD<<<<?CIIII.IIIHFHIGIIIIIIIIIHGIIGIIIIGHIIHHHGGHIGIIGIGIGGIGIIHIIIIGHHEIIIIIIIIIIHHIIIIIIIIIIIIIIIIIIIIIHEIIIIIIIIIIIHIIIIIIIIIIIIIIIIIIIIIIIIIIIIIIIIIIIIIIIIIIIIIIIIIDDDDD
@HISEQ:969:HM2KJBCX2:2:1102:5435:100823 2:N:0:ACTATGCA
GTCGGAAATTGTCCCAACTATCCCTATTAATCATTACGGTGATCCTAGAAACCAACAAAATAGAATCATGCCGTCCTATTTTATTATTCCATGCTAATGTATTCAAGCAAAATGCCTGCTTTAAACACTCTAATTTTTTCAAAGTAAAGGTCCTGGTTCCCCGCGACACCCAATTAAGGGCATTGCGGTTCTCCAGAAGGTGAGAAATTGACTACACCAGTTCATACCCCTTAAGGCACGACCGATGTGTCAATCCCGAAATTCAACTACGAGCTTTTTAACTGCAACAACTTTAATATACGCTATTGGAGCTGGAATTACCGCGGCTGCTGGCACCAGACTTGCCCTCCAA
+
DDDDDIIIIIIIIIIIIIIHIIIIIGIIIIHIIIIIHIHIHHIIIIIIIIIIIHIHHHIIIIIIHIIIIG1FHEHIIHHHIHHIIIIIGEHHIHIIIHIIIGHHIIHIIIIIHHIIIHIIIIIHHHIHIIIIIIIIIHHIIHIIIIIIIIIIIIIIHHIGIIIIIIIIIIIIIIIIIHHIIIIIIIIIIIIIGIIIIIIIIIIIIIIIIHIIIIIIIIIIIIIIIIIIIIIIIIIIIIIIIIIIIIIIIGHIIIIIIHIIIHIIIIIIIIIIIIIIIIIIIIIIIIIIIIIIIIIIIIIHHIIIIIIIIIIIIIIIIIIIIIIIIIIIIIIIIIIIIIIIIIIIIIIDDDDD
@HISEQ:969:HM2KJBCX2:2:1102:5947:100908 2:N:0:ACTATGCA
GTCGGAAATTGTCCCAACTATCCCTATTAATCATTACGGTGATCCTAGAAACCAACGAAATAGAATCAGTCCGTCCTATTTCATTATTCCATGCTAATGTATTCAGACGATAGTCTGCTTTAAACACTCTAATTTTTTCAAAGTAACAGTCCTGATTTCCCATCACACCAAATAAATGGCATGAAAGTTCCTCAGAAGGTAGAGATCCATCTCACCAGTGCAGACAATTAAGCCTGACCAATGGGTAGACCCCGAAGTTCAACTACGAGCTTTTTAACTGCAACAACTTTAATATACGCTATTGGAGCTGGAATTACCGCGGCTGCTGGCACCAGACTTGCCCTCCAA
+
DDDCDIIIIIIIHHHGEHIEHHIGHIIIHIHIIIIIIIIHIHIIHIIIIGIIEHHHIHHIIIIIIIHIIIIIGGGHHHIIIIIGIEFHHIHIGHIIIGHIHHHIIIIIIIIIIIIIIIHIIIIIIIIIIIIEHIIHIIIIIIIIIIIIIIIIIIIIIHIIIIIIIIIIHIIIIIHIIIIIIIIHIIIHGIHIIIIIIIIIIIIIIIIIIHIIIIIIIIIIIIIIIIIIIIIIIIIIIHIIIIIIHFFIIIIIIIIIIIIIIIIIIIIIIIIIIIIIIIIIIIIIIIIIHHIIIIHHHIIIIIIIHIIIIIIIIIIIIIIIIIIIIIIIIIIIIIIIIIIIIIIDDDDD
@HISEQ:969:HM2KJBCX2:2:1102:7292:100877 2:N:0:ACTATGCA
GTCGGAAATTGTCCCAACTATCCCAATTAATCATTACGGTGATCCTAGAAACCAACAAAATAGAATCATGCCGTCCTATTTTATTATTCCATGCTAATGTATTCAAGCAAAATGCCTGCTTTAAACACTCTAATTTTTTCAAAGTAAAGGTCCTGGTTCCCCGCGACACCCAATTAAGGGCATCGCGGTTCTCCAGAAGGTGAGAAATTGACTACACCAGTTCATACCCCTTAAGGCACGACCGATGTGTCAATCCCGAAATTCAACTACGAGCTTTTTAACTGCAACAACTTTAATATACGCTATTGGAGCTGGAATTACCGCGGCTGCTGGCACCAGACTTGCCCTCCAA
+
DDDDDIIIIHIHIGIHHIIHIIHIIIIIIIIIIIIHIIHHHIIIIIIIIIIHHHIIIHIEHHIGIHIFHIFHHHIIIIIHIIIIHIIIIIIIHIIIFHHEHHHIIIIHHHIHIIIIIIHIHIIHFIIIIHHIHHHHHIIIIHHIIIIIIIIIIIIHHIIIIIIIIHIIIHIIIHHIIIIIIIIHIIIIHIIIIIIIIIIIIIIIIIIIIIIIIIIIIIIHIIIIIIIIIIIIIIHHGIIHIIIIIIIIIHHIIIIIIIIIIHIIIIIIIIIIIIIIIIIIIIIIIIIIIIIIHIIIIIIIIIIIIIIIIIIIIIIIIIIIIIIIIIIIIIIIIIIIIIIIIIIIIIIDDDDD
@HISEQ:969:HM2KJBCX2:2:1102:16972:100879 2:N:0:ACTAAGCA
GTCGGAAATTGTCCCAACTATCCCTATTAATCATTACATCGATCCTAGAAACCAACAAAATAGAATCGGATGTCCTATTTCATTATTCCATGCTAATGTATTCAAGCGTGAGCCTGCTTTAAACACTCTAATTTTTTCAAGGTAACAGTCCTAATTCCCCGTGACACCAAATTAATGGCATTACGGTTCTTTAGAAGGTGAGAAATCAATAATATCAGTACATACCAACGGCATGACCGAAACATTGATCCCGAAATTCAACTACGAGCTTTTTAACTGCAACAACTTTAATATACGCTATTGGAGCTGGAATTACCGCGGCTGCTGGCACCAGACTTGCCCTCCAA
+
DDDDDIIIHIIIIIIIIIHHHIIIIIIIIIHHIIIIIIHHHHIIIHHEHIIHHHHIIIIEHHHIHHIIHHHHIIIIIHHHHIIIHIIIHIIEHGHHHIHIIHHHHGGHFIHHHHIIIIIIIIIHIIIIIIIIIIHHIIIIIIIIHHHHIHHIIIIIHIIIIIIIIIIIIIHHIIIIIIHHIIHIIIIIHHIIIIIIIIIIIIIGIIIHIIIIIIIIIIIIIIIIHIIIIIIHHIIIIIHIIIIHGDGHIIIHIHH@IHIIIIIIIIHIHIIIIIHGIIHIIIIIIIIHIIIIIIIIIIIHHHIIIIIIIIIIIIIIIHEIHHIIIIIHIIIIIIIIIIIIIIDDDDD
@HISEQ:969:HM2KJBCX2:2:1102:9367:100297 2:N:0:ACTATGCA
GTCGGAAATTGTCCCAACTATCCCTATTAATCATTACGTCGATCCTAGAAACCAACAAAATAGAATCAAACGTCCTATTTCATTATTCCATGCTAATGTATTCAAGCGTAAGCCTGCTTTAAACACTCTAATTTTTTCAAAGTAACAGTCCTGATTCCCCACGACACCAAATTAATGACATCGCGGTTCTTCAGAAGGTAGGAACCGATAATGCCAGTGCGTACCGAGGCACGACCAACAATTCGATCCCGAAATTCAACTACGAGCTTTTTAACTGCAACAACTTTAATATACGCTATTGGAGCTGGAATTACCGCGGCTGCTGGCACCAGACTTGCCCTCCAA
+
DDCDDIIIIIIIIHIIIIHIIIIIIIIIIIIHIIIIIIIIIIIIIIIIIIIIIIIIIIHHIIIIIIIIIIIGIIIIIIIIIIIIIIIIGHIIIIGIIIIHIIIIIIIIIIIIIIIIIIIIIIIIIIIIIIIHIIIIIIIIIIIIIIIIIIIIIIIIIIIIIIIIIIIIIIIIIIIHHHIIIIIIIIIIIIIIIIIIIIIIIIIIIIIIIIHIIIIIIIIIIIIIIIIIIIIIIIIIIIIIIHHEIIIIIIIIIIIIIIIIGIIIIIIIIIIIIHIIIIIIIIIIIIIIIIIIIIIIIIIIIIIIIIIIIIIIIIIIIIIIIIIIIIIIIIIIIIIIIIIIDDDDD
@HISEQ:969:HM2KJBCX2:2:1102:10351:101078 2:N:0:ACTATGCA
GTCGGAAATTGTCCCAACTATCCCTATTAATCATGACTTCAGTCCACAAACACCAACAAAAAGAGGACCGGAGCCCACTATTATTATTCCATGCTAATGTATTCATAGCAAACACTGCCTGCTTTAAACACTCTAATTTTTTCAAAGTAAAAGATCTAGACTAACACTGCACCCGTCCAATGAAGGAGAGAGCAGTGAGCTAGAAGGATGGCCTGGCCAAGCCGGCACTCACACACGAATCCGCATGCGGGCCTGCTGCACCACACCAGAAATCCAACTACGAGCTTTTTAACTGCAGCAACTTTAATATACGCTATTGGAGCTGGAATTACCGCGGCTGCTGGCACCAGACTTGCCCTCCAA
+
DDDDDGHHIHEHGECH?CGHIHIGGEHHHHHHHIHHI@HIIIIIHHHIHHHIFHHC=?1CCHDHHEHIHHHCHHHIIIHH@G?FHIHHIHIIGEHHHGEEHHHHIIIGIHIIHIIHIIIHHHHHEH@FHGEHGHHHHIIHHGHIIEHHHHHCHIHHFIIHHCGIHGHHHIEHHHI@HHHEHGHEHEFHHHHHEEHFIIHHCF@8FFHEHHHHG@A?HHGIGIIIIIHIFIHHEEGIHGC<HIIHHHIIHIIHHEEHHHHHHEHFHIIIIHHECFEFIHFIHHHHDHIIH@HHHHHHHEFHFEHCF@EFHGHHIGIIHFIIIIHHHCHHHHHHE<CHHIIIHHHHHHIHHHFHGGGIFHDDBDD
@HISEQ:969:HM2KJBCX2:2:1103:20604:2136 2:N:0:ACTATGCA
GTCGGAAATTGTCCCAACTATCCCTATTAATCATTACGTCAATCCTAGAAACCAACAAAATAGGATCGAACGTCCTATTTCATTATTCCATGCTAATGTATTCAAGCGTTAGCTTGCTTTAAACACTCTAATTTTTTCAAAGTAACAGTCCAAATTCCCCAAAACACCAAATTAATGGCATTAAGGTTCATCAGGAAGGAGGAATCAGTGAGACCAGTACATACCAGAGGCATGACCAACCTACTAACTCCGAAATTCAACTACGAGCTTTTTAACTGCAACAACTTTAATATACGCTATTGGAGCTGGAATTACCGCGGCTGCTGGCACCAGACTTGCCCTCCAA
+
DDDDDIIIIIHIIIIIIIIIIIIIIIIIIIIIIIIIIIIIIIIIIIIIIIIIIIIIHIIIIIHHIIIIIIHIIIIIIIIIIIIIIIIIIIIIIIIGIIIIIIIIIIIIIHHIIIIHIIIIIIIIIIIIIIIIIIIIIIIIHIIIIIIIHHIIIIIIIHHIIIIIIIIIIIIIIIIIIIIIHIIIIIHIIIIIIIIIIIIIIIIIIIIIIIHIIIIIIIIIIIIIIIIIIIIIIIIIIIIII=IHHHGIIIIIIIIIIIIIIIIIIIIIIIIIIIIIIIIIIIIIIIIIIIIIIIIIIIIIIIIIIIIIIIIIIIIIIIIIIIIIIIIIIIIIIIIIIIIIIDDDDD
@HISEQ:969:HM2KJBCX2:2:1103:12728:3952 2:N:0:ACTATGCA
GTCGGAAATTGTCCCAACTATCCCTATTAATCATTACGTCAATCCTAGAAACCAACAAAATAGGATCAAACGTCCTATTTCATTATTCCATGCTAATGTATTCAAGCGTTAGCCTGCTTTAAACACTCTAATTTTTTCAAAGTAACAGTCCTGTTTCCCTGCAACACCAAATTAATGACATTACAGTTCTTCAAGAAGGAGGAACCAGTAAAGCCAGTACATACCAGAGGCACGACCAACTTACTAATCCCGAAATTCAACTACGAGCTTTTTAACTGCAACAACTTTAATATACGCTATTGGAGCTGGAATTACCGCGGCTGCTGGCACCAGACTTGCCCTCCAA
+
DDDDDHIIIIIIIHHIIIHIIIIIIIIIIIIIIIIIIEHHIGIHIIIIIIIIIIIIIIIHIIIIIGIGIIGHHHHHIHIHIIIIHIIGHHGIHIIIIIHHHHHHIIHIIIIIHIIHIIHIIIIIHHIIIHIIIHHHHIIIIIIIIIIIIIIIIIIIIIIIIHIIIHIHHIHGHHHIIIIIIHIIIIIIIIIIIIIIIIIHIIIIIIIIIIIIIIIHIIIIIIIIIIIIIIIIIIIIHIIIIIIIHIHHIIIIIIIIIIIIIIHIIIIIIIIIIIHIHIIIIIIIIIIIIIIIHIIIIIIIHIIIIIIIIIIIIIIIIIIIIIIIIIIIIIIHIIIIIIIIIDDDDD
@HISEQ:969:HM2KJBCX2:2:1103:7116:4606 2:N:0:ACTATGCA
GTCGGAAATTGTCCCAACTATCCCTATTAATCATTACGGTGGTCCTAAAACCAACAAAATAGAACCAACGTCCTATTCTATTATTCCATGCTAATCTATTCAAGCAAATGCCCGCTTTAAACACTCTAATTTTTTCAAGGTAATGGTCCTGGTTCCCCGACACACCCAATAAAGGGCATCCCGGCTCACCAGAAGGATAGACCCGACGACAGAACAGTACTCGCCAAAGACGGACCATCCGGCCAGGCCTAAAATTCAACTACGAGCTTTTTAACTGCAACAACTTTAATATACGCTATTGGAGCTGGAATTACCGCGGCTGCTGGCACCAGACTTGCCCTCCAA
+
DDDDDIIIIIIIIIIIIIIIIIIIIIIIIIIIIIIIIIIIIIIIIHIIIIIHHIIIIIIIIIIIIIIIHIIIIIGIIIIIIIIIIIIIIIHHIIIIIIIIIIIIIIIIIIIIIIIIIIIIIIIIIIIIIIIIIIIIIIIIIIIIIIIIIIIIIIIIIIIIIIIIIIIIIIIIIIIIIIIIIIIIIIIIHIIIIIIIIIIIIIIIIIIIIIIIIIIIIIIIIIIIIIIIIIIIIIIIIHIIIIIHIIIIIIIIIIIIIIIIIIIIIIIIIIIIIIIIIIIIIIIIIIIIIIIIIIIIIIIIIIIIIIIIIIIIIIIIIIIIIIIIIIIIIIIIIIIIIIIIDDDDD
@HISEQ:969:HM2KJBCX2:2:1103:21253:5584 2:N:0:ACTATGCA
GTCGGAAATTGTCCCAACTATCCCTATTAATCATTACGTCGATCCTAGAAACCAACAAAATAGGTTCGATCGTCCTATTTCGTTATTCCATGCTAATGTATTCAAGCGCGAGCCTGCTTTAAGCACTCTAATTTTTTCAAAGTAACAGTCCTGTTTCCCGCAACAACAAATTAATGCCATCACGGTTCTACAAGAAGGAGGGACCAGTGAGGCCAGTGCATACCAGTGGCACGACCAACCTACTGGCCCCGAAATTCAACTACGAGCTTTTTAACTGCAACAACTTTAATATACGCTATTGGAGCTGGAATTACCGCGGCTGCTGGCACCAGACTTGCCCTCCAA
+
@@B@DDEHHHHGHHHHIHGHHHGIIIHHHIHHHIEEHHEHHHEEGCFFHHIHHHHIGHHHFGEGDECEECEH@ECEFG??HE1FE1DH?G?CGCCEG1GGH?HFHIGHHD@DFHHHI@HGHHFHHHIHHH@HHFHIHGHIHGEHIIHHEHFEFEIHIIIIHCIHHHHHHFHHIHHHIHGIIHIHHHHIIHIHFHHIHHHIIIHIHGHIIHIIIIHIIIIHHGIIHIIIIIIGIIIIHHIHEGHCIIIIIIHIHHIHHHIIIIIHGIHHIIHHHHIIIIHHHHHIIHGHFHHIHIIIIIIIIIIIIIIIIIIHIIIIIIIIIIIIIIIIIIIIHIIIIIIIDDDDD
@HISEQ:969:HM2KJBCX2:2:1103:13550:5621 2:N:0:ACTATGCA
GTCGGAAATTGTCCCAACTATCCCTATTAATCATTACGTCAATCCTAGAAACCAACAAAATAGGATCAAACGTCCTATTTCATTATTCCATGCTAATGTATTCAAGCGTTAGCCTGCTTTAAACACTCTAATTTTTTCAAAGTAACAGTCCTGTTTCCCTGCAACACCAAATTAATGACATTACAGTTCTTCAAGAAGGAGGAACCAGTAAAGCCAGTACATACCAGAGGCACGACCAACCTACTAATCCCGAAATTCAACTACGAGCTTTTTAACTGCAACAACTTTAATATACGCTATTGGAGCTGGAATTACCGCGGCTGCTGGCACCAGACTTGCCCTCCAA
+
CDDDDIIIIIIIIIIIIIIIIIGIIHIIIHIIIIIIIIIIIIIIIIIIIIIIIIIIIIHHIIHGIIIIIIHIIHHIIIIIIIIIIIIIIIIIIIIIIIHIIIIIIIIIIIIIIHIIIIIIIIIIHIIHIIIIIHIIIIIIIIHIIIIHHHGHIIIIIHIIHIIIIIIIIIIIIIIHIIIIHIIIIIIIHHHIIIIIIIIIIHIHHHIIIIIIIIIIIIIIIIIIIIIIIIIIHIIIFIIHIIHGGIHHIIIIIIIIIIIIIIHIIIIIIIIIIIIIIIIIIIIIIIIIIIIIIIIIIHIIIIIIIIIIIIIIIIIIIIIIIIIIIIIIIIIIIIIIIIIIIDDDDD
@HISEQ:969:HM2KJBCX2:2:1103:5801:6079 2:N:0:ACTATGCA
GTCGGAAATTGTCCCAACTATCCCTATTAATCATTACGTCAATCCTAGAAACCAACAAAATAGGATCAAACGTCCTATTTCATTATTCCATGCTAATGTATTCAAGCGTTAGCCTGCTTTAAACACTCTAATTTTTTCAAAGTAACAGTCCTGTTTCCCTGCAACACCAAATTAATGACATTACAGTTCTTCAAGAAGGAGGAACCAGTAAAGCCAGTACATACCAGAGGCACGACCAACTTACTAATCCCGAAATTCAACTACGAGCTTTTTAACTGCAACAACTTTAATATACGCTATTGGAGCTGGAATTACCGCGGCTGCTGGCACCAGACTTGCCCTCCAA
+
D@BDDHHIIIHIFHHHHCH?GHIIIIGHHIIIIIIEFHCGEHEEHIIH1GGHIHHIIIIHHEHGII?ECFHIHIHIIIHGIHHE1CC1EEFCHHFGHHHHGCHHHHIIHEHHHIHHHIFGDHHHHIIIIHHHHEBGHHEGHIHHHFHHHHHGHG@HIIHHIHGCHHGFHHHHHHIEEGGEHHIIIIIIHHIHGIIIIIIIIIIIIHHHGIIIIIIIIIIIIIIHHHHHIIIHHHEIHIHHGEGFGIIIIIHHG?IIHIIHHEEIIHHIGIHEIIIIIHIIHFIHHHFEH@IIHHECIHHFHHIHIIIIIHHHHIIHIHIHIIHGIIHEHHIIHFIGIIIHH@DDBD
@HISEQ:969:HM2KJBCX2:2:1103:5275:5308 2:N:0:ACTATGCA
GTCGGAAATTGTCCCAACTATCCCTATTAATCATTACGTCGATCCTAGAAACCAACAAAATAGAATCAAACGTCCTATTTCATTATTCCATGCTAATGTATTCAAGCGTGCGCCTGCTTTAAACACTCTAATTTTTTCAAAGTAACAGTCCTGATTCCCCACGACACCAAATTAATGACATCGCGGTTCTTCAGAAGGTAGGAACCAATAATGCCAGAGCGTACCGAGGCACGACCGACAATCTGATCCCGAAATTCAACTACGAGCTTTTTAACTGCAACAACTTTAATATACGCTATTGGAGCTGGAATTACCGCGGCTGCTGGCACCAGACTTGCCCTCCAA
+
DDDDDIIIIIGHIIIIIIIIIIIIIIIIIIIIIIIIIIIIIIIIIIIIIIIIIIIIIIIHIIHGIHIIIIIIIIHIIIIGHIIIIIIIHHIEHHIIHHIIHIIIIIIHIIIIIIIIIHHIHIIIIHIIIIIIIIIIHIIIIIIIIIIIIIIIIIIIIIIIIIIIIIIHIIIGIIIIIIIIIIIIIIIIIIIIIIIIIIIIIHIIIIIIIHIIIIIIIIIIIIIIIIIIIIIIIIIIIIIIIIHHIIIIIIIIIIIIIIIIIIIIIIIIIIIIIIIIIIIIIIIIIIIIIIIIIIIIIIIIIIIIIIIIIIIIIIIIIIIIIIIIIIIIIIIIIGIIIIIIDDDDD
@HISEQ:969:HM2KJBCX2:2:1103:19560:6275 2:N:0:ACTATGCA
GTCGGAAATTGTCCCCAACTATCCCTATTAATCATTACGGCGGTCCTAGAAACCAACAAAATAGAACCGCGCGTCCTATTCTATTATTCCATGCTAATGTATCCGAGCAAAGGCCTGCTTTGAACACTCTAATTTTTTCAAAGTAAAAGTCCTGGTTCCCCGACACGGCCAGTGAAGGCCATGCGGCTCCCCAGAAGGAAAGGCCCGGCCGGACCAGTGCACGCGGTGAGGCGGACCGGCCAGCCAGGCCCAAGGTTCAACTACGAGCTTTTTAACTGCAACAACTTTAATATACGCTATTGGAGCTGGAATTACCGCGGCTGCTGGCACCAGACTTGCCCTCCAA
+
DDDDDGIIHIIIIHIIIIIIIIIIIIIIIIIIIIIIIIHHIIIIIGHHHIIIFHIIHHHHHIEGCHHHIIHIDHHHHCHEHIIIHHIIHIIGHHIIIIIIIHGIIIIHIIHIIIIIIIIIIHHHFCHIIIIGIIIIHIHIHIHHIHHHIHGHHHEHGIIIIIIHHIIIIIGIIIIIIGIIIGIIIHHGIIIIIIIIHFIIHIIIIIIHIIIFHIIIIIGIIIIIIIHHHIIIIIIIIIIIIIIHGIIGIIIIIIIHGIIIIIIHHIIIIIHIIIIIIIIIIIIHHIHHHIIIIIIHHGHIIIIIHHIIIIIIIIIIGIIHHIIIIIIIIIIIIIIIIIIIIDDDDD
@HISEQ:969:HM2KJBCX2:2:1103:11660:6956 2:N:0:ACTATGCA
GTCGGAAATTGTCCCAACTATCCCTATTAATCATTACGGCGGTCCTAGAAACCAACAAAATAGGACCGCACGTCCTATTCTATTATTCCATGCTAACGTATTCGAGCAAAGGCCTGCTTTGAACACTCTAATTTTTTCAAAGTAAAAGTCCTGGTCCCCAACACACCCAGTGAAGGGCATGCGGTTCTCCAGAAGAGAAGGCCCGGCCGGACAAGTGCACGCGGTGAGGCGGACCTGCCAGCCAGGCCAAAGGTTCAACTACGAGCTTTTTAACTGCAACAACTTTAATATACGCTATTGGAGCTGGAATTACCGCGGCTGCTGGCACCAGACTTGCCCTCCAA
+
DDDDDIIIIIIIIHIIIIHIHHIIIIIIIIHHIIIHHHHIIIIIIIIIIIIHHHIIIIIIIIHHIIHHHIGIIEHIIHIIIIIIIIIIGHIGIGHHIIIIIIIIIIIIIIIIIIIIIIIIIIIIIIIIIIHIIIIIIIIIIIIIIIIIIIIIIIIIIIIIHHHHHIIIIIIIIIIIIIIIIIIIIIHHHIIIIIIIIIIIIIIIIIIHHIIIIIIIIIIIIIIIIIIIIIIIIIIIIIIIIIHIIIHHIIIIIIIIIIIIIIIIIIIIHIIIIIIIIIIHIHIIIIIIIIHIIIIIIIIIIIIIIIIIIIIIIIIIIIIIIIIIIIIIIIIIIIIIIIIDDDDD
@HISEQ:969:HM2KJBCX2:2:1103:10751:7746 2:N:0:ACTATGCA
[truncated: 29,641,806 more chars]
