# Supplementary material for: Response of arbuscular mycorrhizal fungal community in soil and roots to grazing differs in a wetland on the Qinghai-Tibet plateau
Source: PeerJ. 2020 Jun 19;8:e9375. doi: 10.7717/peerj.9375 (PMC7307571; doi:10.7717/peerj.9375)
Supplement: Supplemental Information 13 [file peerj-08-9375-s013.zip › Soil non-grazing 1-5/3.fastq]

@HISEQ:969:HM2KJBCX2:2:1101:21136:2095 2:N:0:ACTATGCA
TCTAACGAGTGCCCCAACTATCCCTATTAATCATTACGGTGGTCCTAGACCAACAAAATAGAACCAACGTCCTATTCTNTTATTCCATGCTAATCTATTCAAGCAAAAGCCCGCTTTAAACACTCTAATTTTTTCAAGGTAATGGTCCTGGTTCCCCGACACACCCAATAAAGGGCATACCGGCTCACCAGAAGGATAGACCCGACGACAGACAGTACTCGCCAGAGACGGACCGCCCGGTCAGGTCTAAAATTCAACTACGAGCTTTTTAACTGCAACAACTTTAATATACGCTATTGGAGCTGGAATTACCGCGGCTGCTGGCACCAGACTTGCCCTCCAA
+
@?@DDHHIDCGHGIHHHICGEHHIGHEEHHFEHGECFH=<EEEFGHHHGC@HHHFHHHCFFHHC1CF=H1C0CG?@E?#<<<1E@FH111DDFC@GH@1@D@DHGHHHAAA5++@>><@@BD@@@GHIHGHCHHHGFH@GBDEHHEIH@GAEDHHIIIHHEGGHHIHHGHEHHFFHHDHIHEGHEF8IIHIIIIHHGCCHIIIHHIHHIHHHIIIIHHIIIIIIIHHGIIIIGHIHIIIHHHGIIFFGIIIIIIIIIIHHIIFIIIIIHHHIIIIIIIIIIIIIIIHIIIFIIHHDFGIIIIIIIIIIIHIIIIIIIIIHIIIIIIIIIIIIIIIIIIDADAD
@HISEQ:969:HM2KJBCX2:2:1101:6134:2366 2:N:0:ACTATGCA
TCTAACGAGTGCCCCAACTATCCCTATTAATCATTACGTCAATCCTAGAAACCAACAAAATAGGATCAAACGTCCTATTTCATTATTCCATGCTAATGTATTCAAGCGTTAGCCTGCTTTAAACACTCTAATTTTTTCAAAGTAACAGTCCTGTTTCCCTGCAACACCAAATTAATGGCATTACAGTTCTTCAGAAAGGAGGAATCAGCGAGACCAGTACGTACCAATGGCACGACCAACCTGCTGACCCCGAAATTCAACTACGAGCTTTTTAACTGCAACAACTTTAATATACGCTATTGGAGCTGGAATTACCGCGGCTGCTGGCACCAGACTTGCCCTCCAA
+
@D@@@CHHDEE1FH1EHHCHHHHHHHHHIIHHIIIHIIHHIIEEGGFHIHHECHHHHFHHHGIIIEHGCEFEHHIHHIHIIIHHHHHCHHHIHIHIHHHHGHFHHHHIHHHHHIHIIIFEHHHHHHEGHHGHHE?GHBEHFHCHIHHIIHHH@EHGHHEGFHHCHHHFHEHCFHHHG@CEC@HCCGCCFHHFHG?HIIIGHHEHHIIIHGIIIH8IHIIHF?HFIHGCEHHIHHHIFFGGGHHHHHIGIGIIHHIHHIIHGEHHG1GCHEHEIHIHEHGHHHHHC<@EHEHIIHHFHCHHHHHEHGIIIIIIIHGIIIIIIIIIHHEHCHHIHIIHIIIIHD@B@B
@HISEQ:969:HM2KJBCX2:2:1101:18693:2394 2:N:0:ACTATGCA
TCTAACGAGTGCCCAACTATCCCTATTAATCATTACGTCAATCCTAGAAACCAACAAAATAGGATCGAACGTCCTATTTCATTATTCCATGCTAATGTATTCAAGCGTTAGCCTGCTTTAAACACTCTAATTTTTTCAAAGTAACGGTCCTGTTTCCCTGCAACACCAAATTAATGACATTACAGTTCTTCAGAAAGGAGGAATCAGCGAAGCCAGTGCATACCAGTGGCACGACCAACCTGCTGACCCCGAAATTCAACTACGAGCTTTTTAACTGCAACAACTTTAATATACGCTATTGGAGCTGGAATTACCGCGGCTGCTGGCACCAGACTTGCCCTCCAA
+
DDBDBIHIGHHIHIHIHIIIIIIIIIIHIIIIIIIIIIIIIIIIIIIIIIIHEHIGHIFHIICFHIIHIHHIEHHIHHHHGHHIHHHGHHHIGIIIIHIIIIHIIIIIIIIIIIIIIIIHHHHHHIHHHCHHHHIHIIIIIIIIIIFIHIIHHHIIHIIHIIIIIIIIIIHIIIIHHHIIHIIIIGIHIIIIIIIIIIHIHIIHIIIIIIIIIIHHHHIIIIIIIIIIGIIIIHIIIIHHIHHHIIIIIIIIIIIIIIIIIIIIIIIIIIIIHHIIHIIIGIIIIIIIHHHHHHIIHIHGIIIIGIIIIIIIIIIIIIIIIIIIIIIIIIIIIIIIIIIIDDDDD
@HISEQ:969:HM2KJBCX2:2:1101:18973:3688 2:N:0:ACTATGCA
TCTAACGAGTGCCCCAACTATTCCTATTAATCATTACGGTGATCCTCGAACCCAACAAACTAGAACCATGCCGTCCTCTTCTATTATTCCATGCTAATCTCTTCGAGCAAAAATGCCTGCCTTAAACACTCTAATTTTTTCAAGGTAAAGGTCCTGGATCCGCAAGAAACCCAATTAAGGACATCGAGTTTCTCCAGAAGGTGAGAAATCAACAGCAACAGTTCATACCCCTTAAGGCACGACCATTACGTCAATCCCGAAATTCAACTACGAGCTTTTTAACTGCAACAACTTTAATATACGCTATTGGAGCTGGAATTACCGCGGCTGCTGGCACCAGACTTGCCCTCCAA
+
DD?0DHHI/DCEC11<DDH?11<FG1<F<<C<<1<<F101<1<<1<1<<<1<00DE1CE1<111<CF1<1<<?CCH=111<11<1<1<1CCEF?11<11<11<<<11<@<C0HHHE@D@<%<<8G8<CE62<1@@FC&<DHEEG8B<BC61<DGE+<00D04<0DD(#<0HFCCHEEF.<F<E8=G<:8CCEH?G?7@C??HD<EGC:.CCHIIHFEHC1DD1CB0<?HEEEG<EBGCA<IFFEC:EHHGD<</HC/D11EIHHG?HEHEHHFHHGF@G<1<IIIHEHGHHF<<?HD<<FIHEG?HIHH@HF11<<1HIIIIHIIIHHHFG?HHG<CIHIHGECCHIH@B@@@
@HISEQ:969:HM2KJBCX2:2:1101:16795:3740 2:N:0:ACTATGCA
TCTAACGAGTGCCCCAACTTCCCTATTAATCATTACGTCAATCCTAGAAACCAACAAAATAGGATCGAACGTCCTATTTCATTATTCCATGCTAATGTATTCAAGCGTTAGCCTGCTTTAAACACTCTAATTTTTTCAAAGTAACAGTCCTGTTTCCCTGCAACACCAAATTAATGACATTACAGTTCTTCAAGAAGGAGGAATCAGTAAAGCCAGTACATACCATTGGCACGACCAACCTACTGACCCCGAAATTCAACTACGAGCTTTTTAACTGCAACAACTTTAATATACGCTATTGGAGCTGGAATTACCGCGGCTGCTGGCACCAGACTTGCCCTCCAA
+
DDDDDIHIIIIIIIIIIIIIIIIIIIIIIIIIIIIIIIIHIIIIIIIIIIIIIHHIGIIIIHHIIIIIIIDEHIIIIHIIIIIIIIIIIIIHIIIIIIIIIIHHIIIIIIHHIIIIIIHHIIIIIIIIIIIIIIIIIIIIIIIIIIIIIIIIIIIIHIIIIIIIIIIIIHIIIIIIIIIIIIIIIIIIIIIIIIIIHIIIIIIIIIIIIIIIIIIIIIIIIIIIIIIIIIIIIIIIHHIIHHHHIIIIIIIIIIIIIIIIIIIIIIIIIIIIIHIIIIIIHIIIIIIIIIIIIIIIIIIIIIIIIIIIIIIIIIIIIIIIIIIIIIIIIIIIHIIIIIIIDDDDD
@HISEQ:969:HM2KJBCX2:2:1101:13253:4170 2:N:0:ACTATGCA
TCTAACGAGTGCCCCAACTATCCCTATTAATCATTACGGTGGTCCTAGAAACCAACAAAATAGAACCACAACGTCCTATTCTATTATTCCATGCTAATCTATTCAAGCAATAGCCCGCTTTAAACACTCTAATTTTTTCAAGGTAATGGTCCTGGCTCCCCAACACACCCAATAAAGGACATGCTGGCTCACCAGAAGGAAGACCCGACAGCAGACAGTACTCGCCAAAGACGGACCGCCCGGCCAGGCCTAAAATTCAACTACGAGCTTTTTAACTGCAACAACTTTAATATACGCTATTGGAGCTGGAATTACCGCGGCTGCTGGCACCAGACTTGCCCTCCAA
+
DDDDDIIIIIIIIIIIIIHIIIIIIIIIIIIIIIHIIIIIIIIIIIIIIIIIIIIIIIIIIIIHHIIIIIIIIHIIIIIIIIIHHIHEHHGIIHIIHIIIIHHIIIIIIIIIIIIHIHHHIHIIIIIHIIIIIHIIIEIIIIIIIIIIHIHHIEEHHIIIIHIIIIIIIIIIIHHIIHHIIIIHHIIIIIIIIIIIIIIIIHIHIIIIIIIIIHIIIHIIIIGIIIII=HHIIIIHIIIIIIIIIHIIIIIIIIIHEIIIIHHHIIIIIIIIIIIIIIIIIIIIIIIIIHIIHHIIIIIHHIIIIIIIIIIIIIIIIIIHIIIIIIHIIHIIIIIIIIIIIDDDDD
@HISEQ:969:HM2KJBCX2:2:1101:2124:4012 2:N:0:ACTATGCA
TCTAACGAGTGCCCAACTATCCCTATTAATCATTGCGTTGATTCTAGAAACCAACAAAAATAGAATCTAACGTCCTATTTCATTATTCCATGCTAATGTATTCAAGCGCGTGCCTGCTTTAAACACTCTAATTTTTTCAAAGTAACATCCTGACTCCCCACAACATCAAATTAATGACATCATGATTCGAAATCAATGACATTAGTACGTACCAAAGGCACGACCGACGTATTGATCCCGAAATTCAACTACGAGCTTTTTAACTGCAACAACTTTAATATACGCTATTGGAGCTGGAATTACCGCGGCTGCTGGCACCAGACTTGCCCTCCAA
+
DDDDDHFEEHHII?@FHEIIIIHHHIHHIIHIH@FHH?EEHCFHHHHF@GHHHHHIIFHHHEHHIIFEHHHIEHHHHIHIFFHI@@HHHHHIIIIF?GHIIHGHGDHHDEEDEHECGHHHHFHHIGIIHHCHHFGEHAGECIIIIGHFHFCG<HHIHHCFIHHFCC@CCGHEHIIIHH@FEEIHIIHFE?IIIHHHCHIFHEHHIIIIHHG?GIIIEEIIHE@HIHHIHHHHFHHCH?HHFEHHHHCEHHDHHCF0CHFHHF@GGEGIHF1<HF?EHEHHHHCEHFFHIHHIIIIHFHHHCHDHCHIHIIHHHHHFHHFHHHIIIIHHIDDBD@
@HISEQ:969:HM2KJBCX2:2:1101:3780:4280 2:N:0:ACTATGCA
TCTAACGAGTGCCCAACTATCCCTATTAATCATTACGTCGATCCTAGAAACCAACAAAATAGAATCAAACGTCCTATTTCATTATTCCATGCTAATGTATTCAAGCGCGAGCTTGCTTTAAACACTCTAATTTTTTCAAAGTAACAGTCCTGATTTCCCATGACACCAAATTAATGACATCATGGTTCGTCAGAAGGGAGAAACCAACAATGCCAGTACGTACCGAGGCACGACCGACATGATGGTCCCGAAATTCAACTACGAGCTTTTTAACTGCAGCAACTTTAATATACGCTATTGGAGCTGGAATTACCGCAGCTGCTGGCACCAGACTTGCCCTCCA
+
DDDDDIIIIIIIIIIIIIIIIIIIIIIIIIIIIIIIIIIIIIIHIIIIIIIIIIIIIIIIIHIIIIIIIIIIIIIIIIIIIHIIIIIIHIIIIIIIIIIHHIHIIHIIIIIIIIIIIIIIIIIIIIIIIIIIIIIIIIIIIIIIIIIIHIIIIIIIIIIIIIIIIIIIIIIHIIIIIIIIIIIIIIIIIHIIIIIIIIIIIIIIIIIIIIIIIIIIIIIIIIIIIIIIIIIIIIIIIIIIIHIHIIIIIIIIIIIIIIIIIIIIIIIIIIIIIIIIIIIIIIIIIIIIIIIIIIIIIIIIIIIIIIIIIIIIIIIIIIIIIIIIIIIIIIIIIIIIIIDDDDD
@HISEQ:969:HM2KJBCX2:2:1101:12901:4720 2:N:0:ACTATGCA
TCTAACGAGTGCCCCAACTATCCCTATTAATCATTACGGTGGTCCTAGACCAACAAAATAGAACCAACGTCCTATTCTATTATTCCAATAGCGTATATTAAAGTTGTTGCAGTTAAAAAGCTCGTAGTTGAACTTCGGGATCAATTAGTTGGTCATGCCTTGGTATGTACTGATTTTATTGGTTCTCACCTTCTAAAGAACTATAATGTCATTTATTTGATGTTATAGGGAATTAGGACTGTTACCTTGAAAAAATTAGAGTGTTTAAAGCAGGCTCACGCTTGAATACATTAGCATGGAATAATGAAATAGGACATCGCATTCTATTTTGTTGGTTTCTAGGATCGATGTAATGATTAATAGGGATAGTTGGGCTCGATTAGATC
+
ABDDAEHIGE1CCHHHHHHHI?FHGHHIHIIFHIIIGHHGEHI?EHHIIGIIHFEEHIIIIIEHHCHHGHIFHIIIHHHHHEHHHIC@@HE@HH@0CFHII<<FGEHHFEGHFHHGHHH0GEEDHHCHIIHHH?GEHHHHIHHHHHHHFHHHHGHGHFGCGHGIIIIIGHHIIFHGHIHHCHIIIHCHHHIIHHHIIIIHHHHIIIGIIHHHHHIHIHHIHIIIIIIHIIIIHHIHIIHI<IIIHIHIIHIIIIIHIIIIIIIIIIHIIIIIIHHEHIIIIHHHHIGIIIIIIIIIIIIHIIIIHIHIIIIIIIIIIIHIHIIIHIIIIIIIIIIIIIGIIIIIIIIIGIHIIIIIIIHGIIIIIIIIHHHIIIIHIIHIIDDDDB
@HISEQ:969:HM2KJBCX2:2:1101:4045:4635 2:N:0:ACTATGCA
TCTAACGAGTGCCCAACTATCCCTATTAATCATTACGTCGATCCTAGAAACCAACAAAATAGAATCAAACGTCCTATTTCGTTATTCCATGCTAATGTATTCAAGCGTGAGCCTGCTTTAAACACTCTAATTTTTTCAAAGTAACAGTCCTGATTCCCCATGACACCAAATTAATGACATCATGGTTCGTCAGAAGGTAGGAATCAATAATACCAGTACGTACAATAGCACGACCAATAAATTGATCCCGAAATTCAACTACGAGCTTTTTAACTGCAACAACTTTAATATACGCTATTGGAGCTGGAATTACCGCGGCTGCTGGCACCAGACTTGCCCTCCAA
+
DDDDDIIIIIIIIIIIIIIIIIIIIIIIIIIIIIIIIIHIIIIIIIIHIIIIIIIIHIIIIIIIIIIIIIHIIIIIIHIGIIIIIIIHIIIIIIIIIHIIIIIIHIIIIIIIHIIIIIIIHIIIIIIIIIIIIIIIIIIIIIIIIIIIIIIIIIIIIIIIIIIIIIIIIIIHHIIIIIIIIIIIIIIIIIIIIIIIIIIIIIIIIIIIIIIHIIIIIIIIIIIII<IIIIIIIIIIIIIIIIHIIIIIIIIIIIIIIIIIIIIIIIIIIIIIIIIIIIIIIIIIIIIIIIIIIIIIIIIIIIIIIIIIIIIIIIIIIIIIIIIIIIIIIIIIIIIIIIIDDDDD
@HISEQ:969:HM2KJBCX2:2:1101:18216:4285 2:N:0:ACTATGCA
TCTAACGAGTGCTATCCCTATTAATCATTACATCGATCCTAGAAACCAACAAAATAGAATCGGATGTCCTATTTCATTATTCCATGCTAATGTATTCAAGCGTGAGCCTGCTTTAAATACTCTAATTTTTTCAAGGTAACAGTCCTAATTCCCCGTGACACCAAACTAATGGCATTACGGTTCTTTAGAAGGTGAGAAATCAATAATATCAGTACATACCAACGGCATGACCGAAACATTGATCCCGAAATTCAACTACGAGCTTTTTAACTGCAACAACTTTAATATACGCTATTGGAGCTGGAATTACCGCGGCTGCTGGCACCAGACTTGCCCTCCAA
+
0DBBD@GD/<1DHH1C1<F1C1C<<11<<C1<GCGEHFHCE11<1F1FH=DF1DEHH1<FH1CC@/11<FCF?FDCCFG??GHIIG?1D?GHIIGCHCIHHH@0F716<1@@B8DHC%<1/G<C8CGB<1<6<<CGEB?GHC<FHF@HHDFH577<D<8D1EHD<#<C?F<0FC<ECC/@HCGAEG@EF<@0ECC0<?GCD@EGC@@<<D<:11GC<E<000<1//GG<0?C/C:D1<CCEE:C?1/HEFCFCC<D<<0<FG<11EFFHFHH@GCD<?EIIIHF<<<00/HEHHCDC@CG1G<F<<@IHCHDECDCCCCHF@CIIHFC<1GHG<01<D00<
@HISEQ:969:HM2KJBCX2:2:1101:20717:5320 2:N:0:ACTATGCA
TCTAACGAGTGCCCCAACTATCCCTATTAATCATTACTTCAGTCCTAGAAACCAACAAAATAGAACTAAAGTCCTATTCCATTATTCCATGCTAATATATTCAAGCAAACATGCCTGCTTTAAACACTCTAATTTTTTCAAAGTAAAAGTCTTGGATCCCTAGCGCACTCAATTAAGAGCACACTAGTTCCCCAAAAGGAAAAGCCCAAAGTTGCAGTACAAACCTTTCGGTTGACGGCAACTATAAGCCCAAAATTCAACTACGAGCTTTTTAACTGCAACAACTTTAATATACGCTATTGGAGCTGGAATTACCGCGGCTGCTGGCACCAGACCTGCCCTCCAA
+
DDDDDIHIIIIIIIIIIIIIIIIIIIIIIHFIIIIIIIIIIIIIIIHIIHIHIIIIIHIHIHHIGHIIIIGHIHIIIHIIIIIIIIIIHIIIIIIGIIIIIGIIIIIIIHHHHGHIIIIIIIIHHIIIIIIIHHIIIHIHIIIIHHHGIHIIHIHFIIIIIIIIIGIIHHIIHHIIIHIIIIIIIIIIHIIIIHIIHIIIIIIIIIIIIIIIII;IIIIIIIHIIIIIIIIIIIIIIIIIIHHHGII2IIIIIIIIIIIIIHHIIHHIIIIIIIIIIIIHIIIIIIIIIIIIIIIIIIIIIIIIIIIIIIIIIIIIIIIIIIIIIIIIIIIIIHH=IIIIIDDDDD
@HISEQ:969:HM2KJBCX2:2:1101:18871:4965 2:N:0:ACTATGCA
TCTAACGAGTGCCCCAACTATCCCTATTAATCATTACGGTGATCCTAGAAACCAACGAAATAGAATCAGTCCGTCCTATTTCATTATTCCATGCTAATGTATTCAGACGATAGTCTGCTTTAAACACTCTAATTTTTTCAAAGTAACAGTCCTGATTTCCCATCACACCAAATAAATGGCATGAAAGTTCCTCAGAAGGTAGAGATCCATCTCACCAGTGCAGACAATTAAGCCTGACCAATGGGTAGACCCCGAAGTTCAACTACGAGCTTTTTAACTGCAACAACTTTAATATACGCTATTGGAGCTGGAATTACCGCGGCTGCTGGCACCAGACTTGCCCTCCAA
+
DDDDDIIIIIIHIIIIIIIIIIIIIIIIIIIIIIIIIIIIIHIIIIIIIIIIHIIIIIIIIIIIIIIIIIIIIIIIIIIIIIIIIIIIIIIIIIIIIIIIIHIIIIIIIIIIIIIIIIIIIIIIIIIIIIIIIIIIIIIIIIIIIIIIIIIIIIIIIIIIIIIIIIIIIIIIIIIIIIIIIIIIIIIIIIIIIIIIIIIIIIIIIIIIIIHIIIIIIIIIIIIIIIIIIIIIIIIIIIIIIIIHHGHIIIIIIIIIIIIIIIIIIIIIIIIIIIIIIIIIIIIIIIIIIIIIIIIIIIIIIIIIIIIIIIIIIIIIIIIIIIIIIIIIIIIIIIIIIIIIIIIDDDDD
@HISEQ:969:HM2KJBCX2:2:1101:5135:5323 2:N:0:ACTATGCA
TCTAACGAGTGCCCCAACTATCCCTATTAATCATTACGGTGATCCTAGAAACCAACAAAATAGAACCATGCCGTCCTATTCTATTATTCCATGCTAATGTATTCGAGCAAAAATGCCTGCTTTAAACACTCTAATTTTTTCAAGGTAAAGGTCCTGGATCCGCAAGACACCCAATAAAGGACATCAAGTTTCTCCAGAAGGTGAGAAATCAACAGTAACAGTTCATACCCCTTAAGGCATGACCGTCACGTCAATCCCGAAATTCAACTACGAGCTTTTTAACTGCAACAACTTTAATATACGCTATTGGAGCTGGAATTACCGCGGCTGCTGGCACCAGACTTGCCCTCCAA
+
DDDDDIIIGIIIIIHIIIIHIIIIIIIIIIHIGIIIIIIIIIIIIIIIHHHIIIIHIIIIIIHIIIIIIHHIIHIIIIIHHIIIIIIIIIHIIIHIGHFEHHHIIIIHIIIIHHHIIIIIIIHHHHHFIGIIIHHFHHIIHIIIHIIGHHHIGIHIHFHIIHHIIIIIHHIHIIIHHHHIIIIIHHHHHHHIIIIIIIIHIIIIIHIHIIIIIIIHHFHHHIHIIIHIIIIHIHIHIIIIIHHHHIIHEHHDIHIIIIIIHIHIIIHHHCHHHIFHIIGIIHHIIIIIIIHIIIIIIHHHEIIIIHHIIIIHHIIIIIIIIIIIIIIIIIIHIIIIIIHIIIIIIHIIDCDDD
@HISEQ:969:HM2KJBCX2:2:1101:5062:5425 2:N:0:ACTATGCA
TCTAACGAGTGCCCCAACTATCCCTATTAATCATTACGGTGATTTAGAAACCAACAAAACAGGACCACCGTCCTATTTTATTATTCCATGTTAATGTATTCAAACGTAAGCCTGCTTTGAACACTCTAATTTTTTCAAGGTAAAGGTCCTGGTTTCCCACTACGCTAAATTAATAACATGATGGTTCCCCAGAAGGTAGAAATTCCACACGCCAGTACAGACAATTGCCCGACCAGCGGTAGAACCCCGAAATTCAACTACGAGCTTTTTAACTGCAACAACTTTAATATACGCTATTGGAGCTGGAATTACCACGGCTGCTGGCACCAGACTTGCCCTCCAA
+
DDDDDIIIIIIIIIIIIIIIIIIIIHIIIIIIIIIIIIGHHHIIIIIIIIIHIIIIIIIIIHHIIIIIGDHIHHHIIHIIIIIIIIIIIIHIHIHHIHIIIIIIIHIIIIIHIIIIIIIHIIHIIIIIHIIIIIHHHHIIIIIIIIIIHIIIIIIIHIIIIIIIHIIIIIIIIIIIIIIIIIIIIIIIIIIIIIIIIIIIIIIIIIIIIIIIIIIIIIIIIIIIIIIIIIIIIIIIIIIIHEIIIIIIIIIIIIIIIIIHIIIIIIIIIIIIIIIIIIIIIIIIIIIIIIHIIIIIIIIIIIIIIIIIIIIIIIIIIIIIIIIIIIIIIIIIIIIIIIDDDDD
@HISEQ:969:HM2KJBCX2:2:1101:11669:5559 2:N:0:ACTATGCA
TCTAACGAGTGCCCCAACTATCCCTATTAATCATTACGGTGATCCTAGAAACCAACAAAATAGAACCATGCCGTCCTATTCTATTATTCCATGCTAATGTATTCGAGCAAAAATGCCTGCTTTAAACACTCTAATTTTTTCAAGGTAAAGGTCCTGGATCCGCAAGACACCCAATTAAGGACATCGAGTTTCTCCAGAAGGTGAGAAATCAACAGCAACAGTTCATACCCCTTAAGGCACGACCATTACGTCAATCCCGAAATTCAACTACGAGCTTTTTAACTGCAACAACTTTAATATACGCTTTTGGAGCTGGAATTACCGCGGCTGCTGGCACCAGACTTGCCCTCCAA
+
DDCDCHIIIIIIIIIIIIIIIIIIIIIIIIHIIIHIIIIIIIIHIIIIIIIHHIIIHIIIIIHIIIHHHHHFHHIIIIGIIIIHIGHHIIIHHIGHHEHIIHHHIIIHIIIIIIIIIIHHIHIHIHIIHHHHHIIGHIIIIIIIHHGHIHHIGIIHIIHHIIHIIIIIHHHIIIIIIIIIIIHEIIIIIIIHIIIIIIIIIIIIIIIIIIIIIIIIIIIIIIIHIIIIIIHIIIGIHIIIIHIIIIIIIIHGHHIIIIIIIIIIHIIIHEHIIIIIIIIIIIIIIIIIIIIIIIIHIHEHCIIIIIIIIIIIIIIIIIIIIIIIIIIIIIIIIIIIIIIIIIIIIIHIDDDDD
@HISEQ:969:HM2KJBCX2:2:1101:20850:6324 2:N:0:ACTATGCA
TCTAACGAGTGCCCAACTATCCCTATTAATCATTACGTCAATCCTAGAAACCAACAAAATAGGATCGAACGTCCTATTTCATTATTCCATGCTAATGTATTCAAGCGTTAGCCTGCTTTAAACACTCTAATTTTTTCAAAGTAACAGTCCTGTTTCCCTGCAACACCAAATTAATGACATTACAGTTCTTCAAGAAGGAGGAATCAGTAAAGCCAGTACACACCATTGGCACGACCAACCTACTGACCCCGAAATTCAACTACGAGCTTTTTAACTGCAACAACTTTAATATACGCTATTGGAGCTGGAATTACCGCGGCTGCTGGCACCAGACTTGCCCTCCAA
+
DADDDIHIIHHHIIIHIIIIIIIHIIIIIIIIIIIIIHIIIIIIIIHHHHHHIHGHIIIIIHGHIHIIIIHFEGHHHHIIHIIHHIGHIHIHIIIIHIIHIHHIHEHEHIIIIHIHIIIIIIHIIIHHIHIIIHIIIIIIHIIHFFHHIIIHHEGHIHIGIHIIIHIIHE@HIHHHHIIIHIHIIIGIIHIIIHDIIHGIIIIIIIIIIIHIIIHIIIIIIHIIIIIIIIIIIHIHHDHHHHHHIIIIGIIIIIHIIIIHIHHHHIIIIIIIIHHIIIIIIHCHHHIIIIIIHIIIIIIIIIIIIIIIIIIIIIIGIIIIIIIIIIIIIIIIHIIIIIIIDDCDC
@HISEQ:969:HM2KJBCX2:2:1101:7950:6637 2:N:0:ACTATGCA
TCTAACGAGTGCCCCAACTATCCCTATTAATCATGACTTCAGTCCACAAACACCAACAAAAAGAGGACCGGAGCCCACTATTATTATTCCATGCTAATGTATTCATAGCAAACACTGCCTGCTTTAAACACTCTAATTTTTTCAAAGTAAAAGATCTAGACTAACACTGCACCCGTCCAATGAAGGAGAGAGCAGTGAGCTAGAAGGATGGCCTGGCCAAGCCGGCACTCACACACGAATCCGCATGCGGGCCTGCTGCACCACACCAGAAATCCAACTACGAGCTTTTTAACTGCAGCAACTTTAATATACGCTATTGGAGCTGGAATTACCGCGGCTGCTGGCACCAGACTTGCCCTCCAA
+
DDDDDGIHIIIIIIIIIIIGHIIIIIIIIIIIIIIIIIIIIHHIIIIHIIIIHIIIIIIIIIIIIHIIIIGHGHIIIIIIIIIIIIIIHIIIHHIGIGI@FFHHIIIIHIIIIIIIIIIIIHIIIIHHIIIGIIIHIIIIHIIIGIIIIHHHIHHHHIIHIHHIHIHIIIIHIIHHHIIIHIICGIIIIHIHIIHHGHIIIIIIIIIIHIIIIIIIIIIIHIIIIIIIIIIIIIIIIIIHIIIIIIIIIHIIIIIIIIIIHEIIIIIIHIHHGIIIHIHEIIIIIIIGHHHIIIIIIIIIIIIIIIIIIIIIIIIIIIIIIIIIIIIIIIIIIIIIIIIIIIIIIIIIIIIIIIIIIIDDDDD
@HISEQ:969:HM2KJBCX2:2:1101:11061:6520 2:N:0:ACTATGCA
TCTAACGAGTGCCCCAACTATCCCTATTAATCATTACGTCAATCCTAGAAACCAACAAAATAGGATCAAATGTCCTATTTCATTATTCCATGCTAATGTATTCAAGCGTTAGCCTGCTTTAAACACTCTAATTTTTTCAAAGTAACAGTCCTGTTTCCCTGCAACACCAAATTAATGACATTACAGTTCTTCAAGAAGGAGGAACCAGTAAAGCCAGTGCATACCAGAGGCACGACCAACCTACTAATCCCGAAATTCAACTACGAGCTTTTTAACTGCAACAACTTTAATATACGCTATTGGAGCTGGAATTACCGCGGCTGCTGGCACCAGACTTGCCCTCCA
+
CDDDDIIIHIIIIIIIIIIGIIIIIIIIIIIIIIIHIHIIHIIIIHIIIIIIIIIIIIIIIIFIIIIIIIIHHIIIIIIIGIIIIIIHFHIIIIIIIIHIIIIHIHIIIIIIIIIIIIIIIHIIHIIIIIIIHIIIIIIIHHHHIIIIIIIIIIIIIIIIHIIIIIIIIIHHIIIIIIIIIIIIIIHHHIHIIIIIIIIIIHHIIIIIIIIIHIIIIIIIIIIIIIIIIIIIIIIIGIHIHHGGHIHHIIHIIIIIHIIIIIIIIIHHIIIIIIIIIGIIIIIIIIHHIIIIIIIIIGIIIIIIIIIIHIHIIIIIIIIHIIIIIIHIIIIIIIIIIIIIDDDDD
@HISEQ:969:HM2KJBCX2:2:1101:3968:6909 2:N:0:ACTATGCA
TCTAACGAGTGCCCAACTATCCCTATTAATCATTACGTTGATCCTAGAAACCAACAAAATAGAATCGAACGTCCTATTTCATTATTCCATGCTAATGTATTCAAGCGCGTGCCTGCTTTAAACACTCTAATTTTTTCAAAGTAACAGTCCTGACTCCCCACAACATCAAATTAATGACATCATGATTCATCAGAAGGGAGAAATCAATGACATTAGTACGTACCGAAGGCACGACCGACGTATTGATCCCGAAATTCAACTACGAGCTTTTTAACTGCAACAACTTTAATATACGCTATTGGAGCTGGAATTACCGCGGCTGCTGGCACCAGACTTGCCCTCCAA
+
DDDDDHHIIIHIIIIIIIIIGIIIHHHIIIIIHHIIIIIIIIIIIIIIIIIHHIIIIIHHHEHIIIHGIIIHHIHGIIIHHIIHHIIGIG1GHH?HHHHIIIIIIHHHHIIHIIHIEHHHHIIIIIIHIHIHIIIIIHHIIHHHHIHHGIIGHHHHGIIIIIIIIHIIIIIIIIIIIIIHIIHHIIIIIIIHHIHGIIIIIIHIIIIIIIIIIHIIIHHHIIII<IIIIIIIIIIGIIIIIHGCIIHIIIHIIIIIIIIIHIIIIIIIIIIIIIIIIIIIIIHIIIIIIIIIIIIIIHIIIIIIIIIIIIIIIIIIIIIIIIIIIIIIIIIIIIIIIIIIDDDDD
@HISEQ:969:HM2KJBCX2:2:1101:17248:6532 2:N:0:ACTATGCA
TCTAACGAGTGCCCCAACTATCCCTATTAATCATTACGGTGATCCTAGAAACCAACGAAATAGAATCAGTCCGTCCTATTTCATTATTCCATGCTAATGTATTCAGACGATAGTCTGCTTTAAACACTCTAATTTTTTCAAAGTAACAGTCCTGATTTCCCATCACACCAAATAAATGGCATGAAAGTTCCTCAGAAGGTAGAGATCCATCTCACCGGTGCAGACAATTAAGCCTGACCAATGGGTAGACCCCGAGGTTCAACTACGAGCTTTTTAACTGCAACAACTTTAATATACGCTATTGGAGCTGGAATTACCGCGGCTGCTGGCACCAGACTTGCCCTCCAA
+
DDDDDIIHIIIIIIIIIIIIIIIIIIIIIIIIIIIIIIIIIIIIIIIIHIIIHIIIIIHIIIIIIIIIHHIIIIIIIIIIIIIIIIIIHIHIIIHHIIIIIHHHIIIIIIIIIIHIIIIIIIIIHIIIIIIIIIIIIIIIIIIIIIIIIIIIIIIIIIIIIIIIIIIIIIIIIIIIIIIIIIIIIIIIIIIIIIIIIIIIIIIIIIIIIIIIIIIIIIIIIIIIIIIIIHIIIIHIIIIIIIIIIHFIIIGIHIIIIHIIIIIHIIIIIIIIIIIIIIIIIIIIIIIIFHIIIIIIIIIIIIIIIIIIIIIIIIIIIIIIIIIIIIIIIIIIIIIIIIIIIIIDDDDD
@HISEQ:969:HM2KJBCX2:2:1101:13404:7207 2:N:0:ACTATGCA
TCTAACGAGTGCCCCAACTATCCCTATTAATCATTACGTCGATCCTAGAAACCAACAAAATAGAATCAAACGTCCTATTTCATTATTCCATGCTAATGTATTCAAGCGTAAGCCTGCTTTAAACACTCTAATTTTTTCAAAGTAACAGTCCTGATTCCCCACGACACCAAATTAATGACATCGCGGTTCTTCAGAAGGTAGGAACCGATAATGCCAGTGCGTACCGAAGCACGACCAACAATTCGATCCCGAAATTCAACTACGAGCTTTTTAACTGCAACAACTTTAATATACGCTATTGGAGCTGGAATTACCGCGGCTGCTGGCACCAGACTTGCCCTCCAA
+
DDDDDIIIGIHIEEHIHHFHHHIIHHHHIIHIIIIHGHHGIIHHHIHIHHIIIIGIFHEHHIHHIEHEHHHHHHIIIIIIGIIGHIIIIIECEHEHGIHHHHHIHHIHHIHGIIHHHIHIHFHIFHFHHHHHHHIFHIIHHEHHEHIHHIIHHHHIIIIGHHHGIHFGIHHHHHGGIIIIIIGIIIHEHHIHHHHIHHFHFCHIIHIHIIHHIIIIIIIHGHIIHIIIHIIHHG=FHIGIHHECHHCCIIIIIHGIIIIIHIIIIIIIIIIIIHIHIIIIIHIHGHHIIIIIIIIIHIIIIIHHHIIIIIHIIIIIIIIIIIIHIIIIIIIIIIIIIIIIDDDDD
@HISEQ:969:HM2KJBCX2:2:1101:4608:8032 2:N:0:ACTATGCA
TCTAACGAGTGCCCCAACTATCCCTATTAATCATTACGTCAATCCTAGAAACCAACAAAATAGGATCGAACGTCCTATTTCATTATTCCATGCTAATGTATTCAAGCGTTAGCCTGCTTTAAACACTCTAATTTTTTCAAAGTAACAGTCCTGTTTCCCTGCAACACCAAATTAATGGCATTACAGTTCTTCAGAAAGGAGGAATCAGCGAAGCCAGTGCATACCAGTGGCACGACCAACCTGCTGACCCCGAAATTCAACTACGAGCTTTTTAACTGCAACAACTTTAATATACGCTATTGGAGCTGGAATTACCGCGGCTGCTGGCACCAGACTTGCCCTCCAA
+
DDCDDIIIIIIIIIIIEHIIIIIIIIIHIIIIHIHIIIIIIIIIIIIIIIIIIIII?HEHHIHEHIIIIIIIIIIIIIIIIIIIGHIIHIHIIIIHIIIIIIIIIIIIIIIIIIIIIIHHIIIIHIIIIIIIIHIIIIHHIIIIIIIIHIIIIIIIIIIIIIIIIIIIIIHHHIIIIIIIIIIIIIHIIIIIIIIIIIIIIIIIHIIIIIIIIIIIIIIIIHIIIIIIIIIIIIIIIIHIIIIHFIIIIIIIIIIIIIIIIHIIIIIIIIIIIIIIIIIIIIIIIIIHIIIIIIIIIIIIIIIIIIIIIIIIIIIIIIIIIIIIIIIIIIIIIIIIIIIIIDDDDD
@HISEQ:969:HM2KJBCX2:2:1101:5693:8082 2:N:0:ACTATGCA
TCTAACGAGTGCCCCAACTATCCCTATTAATCATTACGTCAATCCTAGAAACCAACAAAATAGGATCAAACGTCCTATTTCATTATTCCATGCTAATGTATTCAAGCGTTAGCCTGCTTTAAACACTCTAATTTTTTCAAAGTAACAGTCCTGTTTCCCTGCAACACCAAATTAATGACATTACAGTTCTTCAAGAAGGAGGAACCAGTAAAGCCAGTACATACCAGAGGCACGACCAACTTACTAATCCCGAAATTCAACTACGAGCTTTTTAACTGCAACAACTTTAATATACGCTATTGGAGCTGGAATTACCGCGGCTGCTGGCACCAGACTTGCCCTCCAA
+
@DADDIIIHHIHHEHFHHHIIEHCFGHIE?ECG@<DGHHIE0FHEHG@?1CFFHCEEE?HHHIE?GHH<FDHGCHIHEHIEGFH1CGHEEHHIIIGHIHEHCIHIHHGIIHHEHHHHFHHHFHHHHIHIHHHEIHHHCHGHHHHGHHHHGHHHHIGHHIHHGHIHHHIHGEF?HGGFHHGHHHIIIHFHHEHHHIIIIHIIHHHHEHIIHIHFIIIIIIIIIIHIHHG?CHHCHHFHHHHEG;<8GHHHIHE?HHHGHHHGEIHIHGCIHIIHC<E?HHHHHHFFFEHGIIHHHHFCCHEEGIHIH?CEIIIDHHHCHHHHCE@E@?HGHG?CCG?IIHDFD@0D0
@HISEQ:969:HM2KJBCX2:2:1101:1919:9518 2:N:0:ACTATGCA
TCTAACGAGTGCCCAACTATCCCTATTAATCATTACGGTGGTCCTAGAAACCAACAAAATAGAACACAACGTCCTATTCTATTATTCCATGCTAATCTATTCAAGCAATAGCCCGCTTTAAACACTCTAATTTTTTCAAAGTAATGGTCCTGGCTCCCCAACACACCATACTGGTTCACCAGAAGGAAGACCCGACAGCAGACAGTACTCGCCAAAGACGGACCGCCCGGCCAGGCCTAAAATTCAACTACAAGCTTTTTAACTGCAACAACTTTAATATACGCTATTTGAGCTGGAATTACCGCGGCTGCTGGCACCAGACTTGCCCTCCAA
+
DADDDIIIIIIIIIIIIIIIIIIIIIIHIIIIIIIIIIIIIIIIIIIHIIIIIIIIGIIIIIIIIIIIGIIHIIIGHIIIIIIIIHIIIIIIIIHIIIIIHHHIIIIIIIIIIHHHIIIIIIIHIHIIIHIIIIIIIIIIIIIIIIIIHIHHIIIIIIIIIHHIIIIIIIIIIIIIIIIIIIIIIIIIIIIIIIIIIIIIIIIIIHHHHIIIIIIIIHIHIIIIIIIIIIIIIIIIIIIIIIIHIHIIIHHIIIIIIIIIIIIIIIIIHIIIIIIIIIIHHHIIIIIIIIIIIIIIIIIIIIIIIIIIIIIIIIIIIIIIIIIIIIIIDDDDD
@HISEQ:969:HM2KJBCX2:2:1101:1889:11048 2:N:0:ACTATGCA
TCTAACGAGTGCCCCAACTATCCCTATTAATCATTACGTCGATCCTAGAAACCAACAAAATAGGTTCGATCGTCCTATTTCGTTATTCCATGCTAATGTATTCAAGCGCGAGCCTGCTTTAAGCACTCTAATTTTTTCAAAGTAACAGTCCTGTTTCCCCGCAACAACAAATTAATGCCATCACGGTTCTACAAGAAGGAGGGACCAGTGAGGCCAGTGCATACCAGTGGCACGACCAACCTACTGGCCCCGAAATTCAACTACGAGCTTTTTAACTGCAACAACTTTAATATACGCTATTGGAGCTGGAATTACCGCGGCTGCTGGCACCAGACTTGCCCTCCAA
+
DDDDDIIHIIIIIIIIIIIIIIIIIHIIIFHIII1DHIIIIHIIIIIIHHIIIIIIIIGGHHHHHIIIHHIIIIIIIIHIIIIIIIIHIIHHHIHGIIIIIGHIIIIIIIIIHIIIIIIIIIIIIIIIIHIIIIIIIIIIIIIIIIIIIIIIIIHIIIIIIIIIIIIHHIIHHIIIIIIIIIIIIIIIIIIIIIIIIIIIIIIIIIIIIIIIIIIIIIIIIIIIIIIIIIIIIIIIIIHIIIHHGIIIIIIIIIIIIIIIIIIIIIIIIIIIIIHIIIIIIIIIIIIIIIIIIIIIIIIIIIIIIIIIIIIIIIIIIIIIIIIIIIIIIIIIIIIIIIIHIDDDDD
@HISEQ:969:HM2KJBCX2:2:1101:13015:10607 2:N:0:ACTATGCA
TCTAACGAGTGCCCAACTATCCCTATTAATCATTACGTCAATCCTAGAAACCAACAAAATAGGATCGAACGTCCTATTTCATTATTCCATGCTAATGTATTCAAGCGTTAGCTTGCTTTAAACACTCTAATTTTTTCAAAGTAACAGTCCAAATTCCCCGCAACACCAAATTAATGGCATTACGGCTCATCAGGAAGGAGGAATCAGTGAGACCAGTACATACCAGAGGCATGACCAACCTACTAACCCCGAAATTCAACTACGAGCTTTTTAACTGCAACAACTTTAATATACGCTATTGGAGCTGGAATTACCGCGGCTGCTGGCACCAGACTTGCCCTCCAA
+
DDDDDIGHIIIHHIIIHHIIIIIHHIIIIIHIIIHIIHIIIHHIIIHIIIHIIIIIHIIHHEHEHIIGHHIIIIIFHHIGHHHIIIIGHIHIIIIIIIIHHIIHHGIIIHHHHHIHIIIIIHIHIHHIIHIIIIIIIIIIIIIIIIIIIIHGHGHIIIIIIIHIIIIIIHHHHIIIIIIIIIIIIHIIIIHIIIIIIIIHIIIIIIIIHIIIIIIIIIIIIIIIIIIHGIIIIHHHHHIIIIIHIHIIIIIIIIIHIIIIIIIIHIIHIIIIIHIIHIIIIIIIHIIIIIIIIIIIIIIIIIIIIIHIIIHIIIIIIHIIIGIIIIIIIIIIIIHIIGIIDDDDD
@HISEQ:969:HM2KJBCX2:2:1101:13884:11219 2:N:0:ACTATGCA
TCTAACGAGTGCCCCAACTATCCCTATTAATCATTACGGTGGTCCTAGAAACCAACAAAATAGAACCACAACGTCCTATTCTATTATTCCATGCTAATCTATTCAAGCAAATGCCTGCTTTAAACACTCTAATTTTTTCAAGGTAATGGTCCTGGCTCCCCGGCACACCCAATAAAGGACATACTGGTTCACCAGAAGGTGGACCCGACACAGGACAGTACTCGCCAAAGACGGACCGCCCGGCCAGGCCTAAAATTCAACTACGAGCTTTTTAACTGCAACAACTTTAATATACGCTATTGGAGCTGGAATTACCGCGGCTGCTGGCACCAGACTTGCCCTCCAA
+
DDCDDIIIIIIIIIIIIHIIIIIIIIIIIIIIIIIIIIIIIIIIIIIHHIIIIIIIIIIHIIHIIIIIIIIIIIIIIIIHHIIIIIIHIIIIHHIIIHHHGGHHHIIIIIIIHIIIIIHIHIHHHGIIIHIHIIIIIIIHIHIIIIIHHHGIHIIIIIIIHIIIIIIIIIIIIIIIHIIIIIIIIIIIIHIHIIGIIIIIIIIIIIHHHHHHGIHEEIIHIHIIHIIIIIHHDIHHIHDHIIHGHHHIIIHIIIIHIHEHECCHHFIHGIIIIIIIIHHHIIHIIHIIHHHIHHEGF<<<<EIIHHHHIIIIIIIIIIIIIIIIIIIIIIIIIIIIIIIIHDDDDD
@HISEQ:969:HM2KJBCX2:2:1101:4798:11582 2:N:0:ACTATGCA
TCTAACGAGTGCCCCAACTATCCCTATTAATCATTACGGTGGTCCTAGAAACCAACAAAATAGAACTACAACGTCCTATTCTATTATTCCATGCTAATCTATTCAAGCAATAGCCCGCTTTAAACACTCTAATTTTTTCAAGGTAATGGTCCTGGCTCCCCAACACACCCAATAAAGGGCATACTGGTTCACCAGAAGGAAGACCCGACAGCAGACAGTACTCGCCAAAGACGGACCGCCCGGCCAGGCCTAAAATTCAACTACGAGCTTTTTAACTGCAACAACTTTAATATACGCTATTGGAGCTGGAATTACCGCGGCTGCTGGCACCAGACTTGCCCTCCAA
+
D@DDDH@HCCE11<DE=CGC1DEGCF1FHEHHEHFEHHF@?CGHHHHEHHEIHHIFHE?E1D1<FHH@G?1C/<<EEGHEHHIEHI1FHF?C11<@HEHEHFHGHHIIHHHHHHHHHIHHFCHHIHIHHGHHHIGH@CIHHIHHIIIIIIIHHFHIHHCHIIIHHHHHEEEHCHIIIHIIIIIIIIIIHHFHGIIIIIHIHIHHIIIGIIHHIEIGIHCHHHIHIIIIIHEFHIIHHHGIIIIHEHHHHHHHIIIIHIIIIIHHHHHFIIIIHHIIIIHHGHECIIHFGEIIHGIIHHIIIIHIIHHIIIIIGIIHIIIIIIIIIIIGIIIHIIIHIHHC@DADBA
@HISEQ:969:HM2KJBCX2:2:1101:20156:11586 2:N:0:ACTATGCA
TCTAACGAGTGCCCCAACTATCCCTATTAATCATTACGGTGGTCCTAGAAACCAACAAAATAGAACCACAACGTCCTATTCTATTATTCCATGCTAATCTATTCAAGCAATAGCCCGCTTTAAACACTCTAATTTTTTCAAGGTAATGGTCCTGGCTCCCCAACACACCCAATAAAGGACATGCTGGCTCACCAGAAGGAAGACCCGACAGCAGACAGTACTCGCCAAAGACGGACCGCCCGGCCAGGCCTAAAGTTCAACTACGAGCTTTTTAACTGCAACAACTTTAATATACGCTATTGGAGCTGGAATTACCGCGGCTGCTGGCACCAGACTTGCCCTCCAA
+
DDDDDIIHIIIIIHIIHIIIIIHIIIHIHIIIHHHHIHIHHHIIIHIIIIIHHHCHIGIIIIIIIEIIIIIIIIFGHIIIIIHHIIIIHH@GHHHIIIHFHCFIHIHIIIIIHIIHHHGEHHHHHIIHHHHHIIIHIIHIHIHIHGGGHIHHHIHHGGHIHIHIIIIIIIHHHHGHHHIIIIIIHEIGHHIIHIHGHHHIHIIHIHHHIIHIHHHHIIHHHHHHHIHFIHHEHBDIIHHDIIHEGFGHIIIIIIHIIIIHHIHGHHIHHIIIIHHHHIIIHIIHHGGIIIIIIIIGIHHIIIIIIIIIIIIIIIIIIIIIIIHIIIIIIIIIIIIIGIIIIDCDDD
@HISEQ:969:HM2KJBCX2:2:1101:17523:11414 2:N:0:ACTATGCA
TCTAACGAGTGCCCCAACTATCCCTATTAATCATTACGGTGATCCTAGAAACCAACAAAATAGAACCATGCCGTCCTATTCTATTATTCCATGCTAATGTATTCGAGCAAAAATGCCTGCTTTAAACACTCTAATTTTTTCAAGGTAAAGGTCCTGGATCCGCAAGACACCCAATTAAGGACATCAAGTTTCTCCAGAAGGTGAGAAATCAACAGCGACAGTTCATACCCCTTAAGGCATGACCATCACGTCAATCCCGAAATTCAACTACGAGCTTTTTAACTGCAACAACTTTAATATACGCTATTGGAGCTGGAATTACCGCGGCTGCTGGCACCAGACTTGCCCTCCAA
+
DDDDDIIHIIIIIIIHIIIIIIIIIIIIIHIIIIIIIIIHHIIIIIIIIIIHIIIIIIIIIIIIIIIIIIIIGHIIIIIIGHIIIIIIHIIIIHIIIIIIFFHIHIIIIIIIHHHIIIIIIIIIIHIIIIIIIIIHIIIIHHIIIIIIIIIIIIIHIHHHHIHIIIIIIIIIIIIHIIIIIIIIIIIIIIHIIIHIIIIIIIIIIIIIIIIIIIIIIIIIIIIIIIIIIIIIIIIIIGIIIIIIIIIIIIIHIIIIIIIIIIIIIIIIIIIIIIIIIIIIIIIIIIIIIIIIIIIIIIIIHIIIIIIIIIIIIIIIIIIIIIIIIIIIIIIIIIIIIIIIIIIIIIIIDDDDD
@HISEQ:969:HM2KJBCX2:2:1101:19167:12229 2:N:0:ACTATGCA
TCTAACGAGTGCCCAACTATCCCTATTAATCATTACTCATTTCACCAAAAACCAACAAAATTCGCGATACGAGTCCTAACTTATTATTCCATGCTAATGTATTCATAACTTTCAGCCTGCTTTAAACACTCTAATTTTTTCAAAGTAAAGGTCCTGGATTGCGAACCCAACCCAGTAAAGGGCAGGAACGTTCTCCAGGAAGATGGTAAGCGCGCATCGGCACTCACACACGATACCGTGGCGGGCCAAGCGCACTATACCAGAAATCCAACTACGAGCTTTTTAACTGCAACAACTTTAATATACGCTATTGGAGCTGGAATTACCGCGGCTGCTGGCACCAGACTTGCCCTCCAA
+
@BDDBHHIIIIH@CGHIIIIGFHHEHIIIIIIHIIEH?1DC@HHHIHH1CHGHH@CHG1CGGG1CEDH@C@@0DCHHEHIFGCHC1DEECHE@GIEECHHF<D1C@HHHHIHIHHFHIIHFHHIHEHHIIIHHIHHHFHHIIIIIIHHGHIIIIIHIHIIHIHDIIGHHHHHHHCHEGFHFEIIIHI;;IHHHIIIIIIIIIII<IHHIHIHHIIIHHHHIIHIIIIIIIIIIIIHIIIIIIIIFHHIIIIIIHHGIHCHIHHIHHIIIIIIIIHIIIIIIIIIGIIIIIIIHHHIIIIIIIIHEHIIIIIIIIIIIIIIIIIIIHIIIIIIHIIIIIIIIIIIIIIIIIIHDCDDD
@HISEQ:969:HM2KJBCX2:2:1101:11180:12021 2:N:0:ACTATGCA
TCTAACGAGTGCCCCAACTATCCCTATTAATCATTACGTCAATCCTAGAAACCAACAAAATAGGATCAAACGTCCTATTTCATTATTCCATGCTAATGTATTCAAGCGTTAGCCTGCTTTAAACACTCTAATTTTTTCAAAGTAACAGTCCTGTTTCCCTGCAACACCAAATTAATGACATTACAGTTCTTCAAGAAGGAGGAACCAGTAAAGCCAGTACATACCAGAGGCACGACCAACCTACTAATCCCGAAATTCAACTACGAGCTTTTTAACTGCAACAACTTTAATATACGCTATTGGAGCTGGAATTACCGCGGCTGCTGGCACCAGACTTGCCCTCCAA
+
DDCDDIHIIIHHEHIIHHIIIHIIIIIIIEHHIIIIIHHIIGHHIIII?GHIHHIHIIIIHHEGHGIFHHHDEHHIIIHIHIIIHIHHFHHHIIH@IHEHHIIHIHIIHIHHHEIIIIHIIIHHHHHHHIIIIIIIIIIIIIIIIHIIHIIHIIHGFHGIIHIIIIIIHIIIIIIIIIIIIIIIIIIIIIIIHIHIIIIIIIIIIIIIIIIIIIIIIIIIIIIGIIIHIHIIIIHHHGFIIHHFEIHHGIIIIIHHHIIHHIHIIIIIIIIIIIIIHIIIIIIIIIIIIIIIIHIIIIIIIIIIIIIIIIIIIIIIIIIIIIIIIIIIIIIIGIIIIIIIIDCCDD
@HISEQ:969:HM2KJBCX2:2:1101:7539:12605 2:N:0:ACTATGCA
TCTAACGAGTGCCCCAACTATCCCTATTAATCATTACGGTGGTCCTAGACCAACAAAATAGAACCAACGTCCTATTCTATTATTCCATGCTAATCTATTCAAGCAAAAGCCCGCTTTAAACACTCTAATTTTTTCAAGGTAATGGTCCTGGTTCCCCGACACACCCAATAAAGGACATACCGGCTCACCAGAAGGATAGACCCGACAGCAGAACAGTACTCGCCAGAGACGGACCGTCCGGTCAGGCCTAAAATTCAACTACGAGCTTTTTAACTGCAACAACTTTAATATACGCTATTGGAGCTGGAATTACCGCGGCTGCTGGCACCAGACTTGCCCTCCAA
+
DDDDDIIIIIIIIIIHIIIIIIIIIIIIIIIIIIIIIIIIIIIHHIIIIIIIIIIIIGHHHIIIIIIIIIHIIIIIIIIIIIIIIGIIIIIHIIIIIIIIIHHHIIIIIIIIIIIIIIIIIIIIHIIIIIIIIIIIIIIIIIIIIIIIIIIIIIIIHIIIHIHIIIIIHIIIIIIIIIIIIIIIIIIIIHIIIIIIIIIIIIIIIIIIIIIIIIIIIIIIIIIIIIIIIIIIIIIIIIIIIIIIIIIIIIIIIHHIIIIIIIIHIIIIIIHIIIIIIIIIIIIIIIIIIIIHIIIIHHHIIIIIIIIIIIIIIIIIIIIIIIIIIIIIIIIIIIIIHIIDDDDD
@HISEQ:969:HM2KJBCX2:2:1101:5365:13042 2:N:0:ACTATGCA
TCTAACGAGTGCCCCAACTATCCCTATTAATCATTACGGTGGTCCTAGACCAACAAAATAGAACCAACGTCCTATTCTATTATTCCATGCTAATCTATTCAAGCAAAAGCCCGCTTTAAACACTCTAATTTTTTCAAGGTAATGGTCCTGGTTCCCCGACACACCCAATAAAGGGCATACCGGCTCACCAGAAGGATAGACCCGACAACAGACAGTACTCGCCAGAGACGGACCGCCCGGTCAGGCCTAAAATTCAACTACGAGCTTTTTAACTGCAACAACTTTAATATACGCTATTGGAGCTGGAATTACCGCGGCTGCTGGCACCAGACTTGCCCTCCAA
+
DDDDDIIIIIIIIIIIIIIIIIIIIIIIIIIIIIIHIIIIIIIIIIIIIIIIIIIHEHIIIIIIIIICEHEHHHIIIHHIIIIHII?HHIIIIIHHHHIHIIIIHIIIIIIHIHGHIIIIIHHIIIIIIIIIIIIIIIHIIIIIIHIHFHHHGHIIIIIIIIIIIIIIHIIIIIHIHIIHIHIIHIIIIIIIIIIIIIIIIIIHIHIIIIIIIIIIIIIIIHIIIIIIIIIIIIIIIIIIIIIIIIIIIIIIIIIIIHHHIIIIIIIIIIIIIIIIIIIIHIIIIIIIIIIIIIIIHHIIIIIIIIIIIIIIIIIIIIIIIIIIIIIIIIIIIIIIIIDDDDD
@HISEQ:969:HM2KJBCX2:2:1101:21002:12995 2:N:0:ACTATGCA
TCTAACGAGTGCCCCAACTATCCCTATTAATCATTACGGTGATCCTAGAAACCAACAAAATAGAACCATGCCGTCCTATTTTATTATTCCATGCTAATCTATTCAAGCACAAGCCTGCTTTAAGCACTCTAATTTTTTCAAGGTAATAGCTCTGCTTCCCCAACGCACTAACTTAATAGCATGCTGGTTATTCAGAAGGTAGGAATTCATCAAGTCAGTGCGGACAGTGAAGCCCGACCAACCGACAAACTCCGAAATTCAACTACGAGCTTTTTAACTGCAACAACTTTAATATACGCTATTGGAGCTGGAATTACCGCGGCTGCTGGCACCAGACTTGCCCTCCAA
+
0D@DDH@H?DHHHHIIIIEHHIIGCHIEHIEHCFEHHHIHHHHGIIIIIIHGHHHIFHIIIICHIHIIHHHHH<?E@GD<FHHDGHGE1@G?CGEEHFHHHEGGHHHHHIHHGHHEHHGHHHHHIGHCEHHHIIHEHHGHHHHGGHGHHFEFHHHGHIIIIHIIIHHHHHHIHHGHIHIHIIIHCGHHHHGFIHHGHIIHHIHCHHIIHIHGHIIIHIHIIIIIIIIIIHFHIIIHEIIIHIIHHFFGCHIIIIIIGIIHFFIHFHEDIIIIIHIHHIIIIHHHHGIHGIIHIHHEHIIHEIIIIIIIIIIIIIIIIHIIIIIIIIIIHIIIIIHHIIIIIIIDDDDB
@HISEQ:969:HM2KJBCX2:2:1101:12586:13696 2:N:0:ACTATGCA
TCTAACGAGTGCCCCAACTATCCCTATTAATCATTACGGTGGTCCTAGAAACCAACAAAATAGAACCACAACGTCCTATTCTATTATTCCATGCTAATCTATTCAAGCAAATGCCTGCTTTAAACACTCTAATTTTTTCAAGGTAATGGTCCTGGCTCCCCGGCACACCCAATAAAGGACATACTGGTTCACCAGAAGGTGGACCCGACACAGGACAGTACTCGCCAAAGACGGACCGCCCGGCCAGGCCTAAAATTCAACTACGAGCTTTTTAACTGCAACAACTTTAATATACGCTATTGGAGCTGGAATTACCGCGGCTGCTGGCACCAGACTTGCCCTCCAA
+
@D?D@HIH/C11D11<ECHIHI?DC@@<DFHHEE?FHH=C1<<D<DC1CFEHHE@@C1FC?HECHHIF?1DH/11<0D<<GH@FCEC1<CFEEEHCGHHEFEHIIIIHHFGECIHEIIHHHHE?GEHHEHHIEHGH@CHGBHG@HFHA?GHEH@A?<HDEGHEG?HGHHHHFHHGG@HHHHEGGHCHHCCCHHHH;FEHHGDHDHHHCEIHHGDCHGIHIGIHHHFEEHGDHDIHHHIHHHHHGHG<C@AEHHGFCHHHG?CEE<1@GHG1@CECFCHHCIHGFGHHHHHHHEEDHEFGGDF1EGHHHHIIHHIHHCHCCHHGIIIIHEIIHHHHEHHCCD<000<
@HISEQ:969:HM2KJBCX2:2:1101:15957:13944 2:N:0:ACTATGCA
TCTAACGAGTGCCCCAACTATCCCTATTAATCATTACGGTGATCCTAGAAACCAACGAAATAGAATCAGTCCGTCCTATTTCATTATTCCATGCTAATGTATTCAGACGATAGTCTGCTTTAAACACTCTAATTTTTTCAAAGTAACAGTCCTGATTTCCCATCACACCAAATAAATGGCATGAAAGTTCCTCAGAAGGTAGAGATCCATCTCACCAGTGCAGACAATTAAGCCTGACCAATGGGTAGACCCCGAGGTTCAACTACGAGCTTTTTAACTGCAACAACTTTAATATACGCTATTGGAGCTGGGATTACCGCGGCTGCTGGCACCAGACTTGCCCTCCAA
+
DDDDDIIIIIIIIIIIIHIIIIIIIIIHIIIIIIIIHIIIIIHIIIIHIIIIIIIIIHIIGIIIHIIHIIIIIIIIIIIHIIIIIIFHIEHIIIIHIIIHHHGHIIIIIIIIIIIHHIIIIIIIIIIHIIIIIIIIIIHIIIIIIIIIIHIHIIIIIIIIIIIIIIIIIIIIIIIIIIIIIIIIIIIIIIHIIIIIIIIIIIIIIIHIIIIIIIIIIIIIIIIIIIIIIIIIIIIIIIIIIIIIIHGIIIIIHIIIIIIIIIIIIIIIIIIIIIIIIIIIIIIIIIIHIIIIIIIIIIIIIIIIIIIIIIIIIIIIIIIIIIIIIIIIIIIIIIIIIIIIIIIDDDDD
@HISEQ:969:HM2KJBCX2:2:1101:14141:14290 2:N:0:ACTATGCA
TCTAACGAGTGCCCAACTATCCCTATTAATCATTACGGTGATCCTAGAAACCAACAAAATAGAACCATGCCGTCCTATTCTATTATTCCATGCTAATGTATTCGAGCAAAAATGCCTGCTTTAAACACTCTAATTTTTTCAAGGTAAAGGTCCTGGATCCGCAAGACACCCAATAAAGGACATCAAGTTTCTCCAGAAGGTGAGAAATCAACAGTAACAGTTCATACCCCTTAAGGCATGACCATCACGTCAATCCCGAAATTCAACTACGAGCTTTTTAACTGCAACAACTTTAATATACGCTATTGGAGCTGGAATTACCGCGGCTGCTGGCACCAGACTTGCCCTCCAA
+
BDDDDIIIIIHIIIIIIIIIIIIIIIIIHIIIIIIIIHIIIIIIIHHIIIIIIHHIIIIIIIIIIIIIEHEH@HHHIIIIHIIIIIIIIIHIGIIIGIIIHCHHIHHIIIIIIHHIIIIIIHIGHHIIIIIHHHIIIIIHIIIGIIIIIIHHIIIIIIIIIIIIIIIIIIIIIIIIIIIIIHIIIIIIIGIIIIIIIIIIIIIIIIIIIIIIIIIIIIIIIIIIIIIIIIIIIIIIIIIIIIIIIIHIIHDIIIIIIIIIIIIIIIIIHIIIIIIIGIIIIIIIIIIIIIIIIIIIIIIIIIIIIIIIIIIIIIIIIIIIIIIIIIIIIIIIIIIIIIIIIIIIIIIDDDDD
@HISEQ:969:HM2KJBCX2:2:1101:17832:14576 2:N:0:ACTATGCA
TCTAACGAGTGCCCCAACTATCCCTATTAATCATTACGGTGGTCCTAGAAACCAACAAAATAGAACCATCGTCCTATTTTATTATTCCATGCTAATGTATTCAAGCAAAAATGCCCGCTTTAAACACTCTAATTTTTTCAAAGTAAAGGTCCTGATTCATCGAAACACCCAAGAGCATCCCGAATCACCAGAAGGTGAGAAATTGGCTACACACCGTTTCATGCCCCTAAAGGCACAATCGATATATCCCAATCCCGAAATTCAACTACGAGCTTTTTAACCGCAACAACACTAATATACGCTATTGGAGCTGGAATTACCGCGGCTGCTAATACCAGACTTGCCCTCCAA
+
DDDDDIGIHHIIHIIIIIIIIIIIHHHIIHIIIIIIIIGIIIIIIIHIIIIIIIIIIHIHGGGGHHIHIIIHIIIHIIIIIIIIIIIGHHHHIIIIIIIGIIIIHIIIIIHIIIIHIGIIIIIGHIIIIHIGIIIIHFIIIIHHIIIGIHIIHEIIIIHHHIIIIIIIGIHHIIGHHHIIIIIIHHIIIIHIIHHGHHHIIIIIIHIIIHHIIIIHIGIIIIIIIIIIIIIHIIIIIIIIIIIIIIHIHFIHIIIIIIIIIIIIHIIHIIIIIIIHIIIIIIIIIIIIIIIIIIIHHHGHIIHIIIIIIIIIIIIIIIIIIIIIIIIIIIIIIIIIIIIIIIIIIIDDDDD
@HISEQ:969:HM2KJBCX2:2:1101:3078:16300 2:N:0:ACTATGCA
TCTAACGAGTGCCCCAACTATCCCTATTAATCATTACGGTGGTCCTAGAAACCAACAAAATAGAACCACAACGTCCTATTCTATTATTCCATGCTAATCTATTCAAGCAATAGCCCGCTTTAAACACTCTAATTTTTTCAAGGTAATGGTCCTGGCTCCCCAACACACCCAATAAAGGACATGCTGGCTCACCAGAAGGAAGACCCGACAGCAGACAGTACTCGCCAAAGACGGACCGCCCGGCCAGGCCTAAAATTCAACTACGAGCTTTTTAACTGCAACAACTTTAATATACGCTATTGGAGCTGGAATTACCGCGGCTGCTGGCACCAGACTTGCCCTCCAA
+
@DDDDFHHEEGHHHIGIIHHHIIGFHHIIIIHGHHIIHHIIEHHIIIGHIHHIIIIHH1FHHEHHIHHHFEHIGEHHGGHIEHHHGIHI?1FEEHIEFIIHHHHHHHHIIIHHHIIIIHHIFGHHIIHIIIIIIHHHHIIIIIGIHEHIIIHHHEEHHIHIIIHHHEIIIIIIIIHIIIIIIIIIHIHHHHGIIIIHIIIIHFIIIIIIIGIGIHIIIIIIIIIIIIIGIHIIIFIIIIIIGIHGIIHIIIIIHIIHIIIIIIIIIIIIIIIIIIIIIIIIIHIIHIIIIIIHHIIIIIHIHHIIIIHIIIIIIIIIIIIIIIIIIIIIIIIIIIIIIIIIDDDDD
@HISEQ:969:HM2KJBCX2:2:1101:20091:14884 2:N:0:ACTATGCA
TCTAACGAGTGCCCCAACTATTCCTATTAATCATTACGTCAATCCTAGAAACCAACAAAATAGGATCGTCGTCCTATTGCATTATTACATGATAATGTATTCAAGCGTTAGCCTGCTTTAAACACTCTAATTTTTTCAAAGTAACAGTCCTGTTTCCCCGCAACACCAACTTAATGGCATTACGGTTCTACAAGAAGGAGGAATCAGCAAAGCCAGTGCATACCAGTGGCACGACCAACTTGCTGACCCCGAAATTCAACTACGAGCTTTTTAACTGCAACAACTTTAATATACGCTATTGGAGCTGGAATTACCGCGGCTGCTGGCACCAGACTTGCCCTCCAA
+
?B@BD10</0<1<<1CG0F<C1<1<FE@<D<<<@G1<GCCCEF1<F1GHHCC1<<@11<GH11CFHHH11</<00<DH1<1<<FC@1<11<1<<<DG6<@D4<FHHEFCEE?G@D?DG?<<F1HFHCGHE7<HHGCFFHHED@EIIHHEEFADCFCEED?GIIHEDCC6G?GEFHIF@<=FC/EEHC/@FEFC?HHCC8CCHHDFFHHIHEGCHIIIH?FIHH7HIHEEHEHHGIH=HCHFFFCGHHDDHHIIHHHCEE1<C0HGC@@D1<@HHIIIHHG?HG@C<E1HIHECCHCFEHGIIGIHCHEEHCECDDCIIHHF?C1@EHIIHEGC@@C=HHED@@D0
@HISEQ:969:HM2KJBCX2:2:1101:12358:17253 2:N:0:ACTATGCA
TCTAACGAGTGCCCCAACATCCCTATTAATCATTACGTCAATCCTAGAAACCAACAAAATAGGATCGAACGTCCTATTTCATTATTCCATGCTAATGTATTCAAGCGTTAGCCTGCTTTAAACACTCTAATTTTTTCAAAGTAACAGTCCTGTTTCCCTGCAACACCAAATTAATGACATTACAGTTCTTCAGAAAGGAGGAATCAGCGAAGCCAGTGCATACCAGTGGCACGACCAACCTGCTGACCCCGAAATTCAACTACGAGCTTTTTAACTGCAACAACTTTAATATACGCTATTGGAGCTGGAATTACCGCGGCTGCTGGCACCAGACTTGCCCTCCAA
+
DDDDDIDHIIIIIIIHIIIIIIIIIIIIIIIIIIIIIIIIIIIIIIIGIIIHIIIIIHIIIIHHIIHIIIHIIIIIIIIIIIIHIGIIIIIHIIFIIHIHIIIIHIIIIHIIIIIHIIIHHIIHIIIIIIIHHIHHIHIIIIIHIHIIIIIIIIIIIIIIIIIHIHIIIHIIIIIIIIHIHIIIIIIIIIIIIIIIIIIIIIIIIIIIIIIIIIIIIIIIIIIIIIIIIIIIIIIIIIIIIIHHIIIIIIIIIIIIIIIIIIIIIIIIIIIIIHIIIIIIIIIIIGIIIIIIIIIIIIIIIIIIIIIIIIIIIIIIIIIIIIIIIIIIIIIIIIIIIIIIDDDDD
@HISEQ:969:HM2KJBCX2:2:1101:10957:17114 2:N:0:ACTATGCA
TCTAACGAGTGCCCCAACTATCCCTATTAATCATTACGGTGATTCAGAAACCAACAAAACAGGACCACCGTCCTATTTTATTATTCCATGCTAATGTATTCAGACATAAGCCTGCTTTGAACACTCTAATTTTTTCAAGGTAAAGGTCCTGGTTTCCCACCACGCTAAATTAATAACATGATGGTTCCCCAGAAGGTAGAAATTCCACACGCCAGTACAGACAATTGCCCGACCAGCGGTAGAACCCCGAAATTCAACTACGAGCTTTTTAACTGCAACAACTTTAATATACGCTATTGGAGCTGGAATTACCGCGGCTGCTGGCACCAGACTTGCCCTCCAA
+
DDCDDHIIIIIIIIIIIIIIIIIIIIIIIIIIIIHIIIGIIHIIIIIIIIIHHHHIIHHIIIGHHIIIIIIGHHHHHHHIIIIIGIIIIGGIIIIHHIIHHFHIIIIIIIIIIIIIIIIIIHIIIIIIIIIIIIIHIIIIIIIIIIHIIIIIIIIIIIIIIIIIIIIIIIIIIIIIIIIIIIHIIHIIIIIIIIIIIIIIIIIIIHIHHHIIIIIIIIIIIIIIIIIIIIIIIIIIIIIHHHIIIHIIIIIIIIIIIIIIIIIIIIIIIIIIIIIIIIIIIIIIIIIIHIIIIIIIIIIIIIIIIIIIIIIIIIIIIIIIIIIIIIIIIIIIIIIIIIDDDDD
@HISEQ:969:HM2KJBCX2:2:1101:9070:18353 2:N:0:ACTATGCA
TCTAACGAGTGCCCCAACTATCCCTATTAATCATTACGTCGATCCTAGAAACCAACAAAATAGAATCAAACGTCCTATTTCATTATTCCATGCTAATGTATTCAAGCGTACGCCTGCTTTAAACACTCTAATTTTTTCAAAGTAACAGTCCTGATTCCCCACGACACCAAATTAATGACATCGCGGTTCTTCAGAAGGTAGGAACCAATAATGCCAGTACGTACCGAAGCACGACCAACAATTCGATCCCGAAATTCAACTACGAGCTTTTTAACTGCAACAACTTTAATATACGCTATTGGAGCTGGAATTACCGCGGCTGCTGGCACCAGACTTGC
+
DDDDDIIIIHIIIIIIIIIIIIIIIIIIIIIIIIIIIIIIIIIIIIHHIIIHHIIIIHIHHHIIIIIIIIIIIIIIIIIIGIIIIIIHIIIIIIIHIIIIHIIIIHIIIIIIIIIIIIIIIIIIIIIIIIIIIIIIIIIIHIIIIIIIHHIIIHIIHIIIIIIIIIIIIIIIIIIIIIIIIIIIIIIIIIIIIIIIIIIIIHIIIIIIIIIIIIIIIIIIIIIIIIIIIIIIIIIHHIIIIIHIIIIIIIIIIIIIIIIIIIIIIIIIIIIIIIIIIIIIIIHIIIIIIIIIIIIHHIIIIIIIIIIIIIIIIIIIIIIIIIIIIIIHEIIIIDDDDD
@HISEQ:969:HM2KJBCX2:2:1101:19547:18762 2:N:0:ACTATGCA
TCTAACGAGTGCCCCAACTATCCCTATTAATCATTACGGTGATCCTAGAAACCAACAAAATAGAACCATGCCGTCCTATTTTATTATTCCATGCTAATCTATTAAGCACAAGCCTGCTTTAAGCACTCTAATTTTTTCAAGGTAATAGCTCTGCTTCCCCAACGCACTAACTTAATAGCATGCTGGTTATTCAGAAGGTAGGAATTCATCAGGCCAGTGCGGACAGTGAAGCCCGACCAACCGACAAACTCCGAAATTCAACTACGAGCTTTTTAACTGCAACAACTTTAATATACGCTATTGGAGCTGGAATTACCGCGGCTGCTGGCACCAGACTTGCCCTC
+
DDDDDIIIIIIIIIIIIIIIIIIIIIIIIIIIIIIIIIHIIIIIIIIIHHHIHIIIIIGIIIHIIIIIIIICHIGCGHIIIIIHIIIIIIIIIGIIHIIIIDFIIIHIIIHCHHHGIHIHHGIIIIIIIIIIIIIIIHGIIIIIIIIIIIII9IIHIIIIIIIIIIIIHHIIIIIIIIIIIIIIGIIIIIIIIIIIIIHHIHIHHIHIIIIGIIIIGGGIIIIGGIIGGIIIIIIIIIIIGIHGIIIHIHIIIIIIIIIIIHIIIIIIIIIIHIIIIIIIIIIIIIIIIIIIIIHIIIIIIIIIIIIIIIIIIIIIIIIIIIIIIIIIIIIIIIIIIIIDDDDD
@HISEQ:969:HM2KJBCX2:2:1101:13354:20027 2:N:0:ACTATGCA
TCTAACGAGTGCCCCAACTATCCCTATTAATCATTGCTCACAAATCCAAAAACCAACAAAATACGATAAACGAGCCCTAACTTATTATTCCATGCTAATGTATTCATAACTAACCGCCTGCTTTAAACACTCTAATTTTTTCAAAGTAAAGGTCCTGGATTGCGAACCCAACCCAGCAAAGGGCAGGAACGTTCTCCAGGAAGATGGTAAGCGCGCATCGGCACTCACACACGAAACCGTGGCGGGCCAAGCGCACTATACCAGAAATCCAACTACGAGCTTTTTAACTGCAACAACTTTAATATACGCTATTGGAGCTGGAATTACCGCGGCTGCTGGCACCAGACTTGCCCTCCAA
+
DDBB@HHIHHC?CCEGGDHHHIIIHIII?HHIEHI?1DG?GHH?GHGGHE?@GHHIHCHIHGH?EHE@EF1<CCCEEFIHHH?CHH1CHEC@1D<DHHHIH1CGHHICHHHHFHHHHHHIHHIHGIHHGGCIHHHHHF?HECG??HG?F?HHFEHHHHHGHEHHHHCIHEHCHIIHGHIIIIIIIIHHCFHIHHGIIIHIHIHHH8IIIIIGH>HIHHHHGHHEHIHHIHFEHHHHGIHF/IGIHHIIIHDEECHCGHHHCHHCIIHHEHHHHIIIIIHIIHGHIIIHIIIIIIHHIHIHHIIIIIIIHIHHIIHIGIIIIIHEHIGHIIHIIIHIIIHHHIIIIHHHHECHIDCDDA
@HISEQ:969:HM2KJBCX2:2:1101:5555:19557 2:N:0:ACTATGCA
TCTAACGAGTGCCCCAACTATCCCTATTAATCATTACGGTGATCCTAGAAACCAACAAAATAGAACCATGCCGTCCTATTTTATTATTCCATGCTAATCTATTCAAGCACTAGCTTGCTTTAAGCACTCTAATTTTTTCAAGGTAATAGCTCTGCTTCCCCAACGCACCAAATTAATGACATGAAGGTTATTCAGAAGGTAAGAATCCATCAAATCAGTACGAACAGTGAAGCCCGACCGATAGACAGATTCCGAAATTCAACTACGAGCTTTTTAACTGCAACAACTTTAATATACGCTATTGGAGCTGGAATTACCGCGGCTGCTGGCACCAGACTTGCCCTCCAA
+
?DD?@HIHHHHEHHHCEE?1C<<DGHHFHHICHIHI1<EG@@?1<<CEHFIIHHIIEFHHEFEEHHHEFFHHC@CCHHHE1<DDFFHCEH@EC11CHCHEHHHHHIIIIHHHHEEHFIIIHHEFIHGHHIHHHHGHBEFHHHFGHIHHHHGEEHHHIIHHEEGDIIIIIHGFHGIIIIIHHHHIIIHIHGHHHCHHGFFGIIIIIIFFHHEHHCCG@C?EGHHGHEHGIIIHHHGHHHHHHEHHEHGIH@@CHIHHHHHIHHIIIHIIHEHIIIHGDCHEIHEIHHECHEIHHHE0HFHCHFHHHHHIIIIIHEDHE<HHIIIIIHIHIIIIIHF<E<1HIHHADCDD
@HISEQ:969:HM2KJBCX2:2:1101:1512:20104 2:N:0:ACTATGCA
TCTAACGAGTGCCCCAACTATCCCTATTAATCATTACGGTGGTCCTAGAAACCAACAAAATAGAACCATGCCGTCCTATTTTATTATTCCATGCTAATGTATTCAAGCAAAAATGCCTGCTTTAAACACTCTAATTTTTTCAAAGTAAAGGTCCTGGTTCCCCGCGGCATCCAATTAAGGACATCGCGGTTCTCCAGAAGGTGAGAAATTGACTGCACCAGTTCATACCCCGTGAGGCACGACCGATGCGCCAATCCCGAAATTCAACTACGAGCTTTTTAACTGCAACAACTTTAATATACGCTATTGGAGCTGGAATTACCGCGGCTGCTGGCACCAGACTTGCCTCCAA
+
DDDADHIIIIII?GHHIIIII?GHIIEHGHHFHHIFHIIHGHIIIIIEH?HHHHIIIIHCHHHFHIEHECFHHGHHHG?CHHECHCHHIIIGHGIHIHGHIGIIHHHIHHIIHIIIHHHHHEHIHHIHHGIHGIIHIIIIHIIIHIIIIIIIIIHHHHHIIHIHIHIHIEHIHIIIHGHIIIHIHIIIIHHIHHIIIIHIIIIHIIIII<IIIIIHHGIHIHHHGIHIIIHHFFGHHHHDIHIIIIIGIIHIIHHIHIHFIHIGIHHHHHIIHIIIIIIIIIHEHD@EIHHIIIIIIIIHGIIIIIIIIIIIIIIIIIIIIIIIIIIIIIIIIIIIIIIIIHIIIIIDDCDD
@HISEQ:969:HM2KJBCX2:2:1101:11880:20791 2:N:0:ACTATGCA
TCTAACGAGTGCCCCAACTATCCCTATTAATCATTACGGTGATCCTAGAAACCAACGAAATAGAATCAGTCCGTCCTATTTCATTATTCCATGCTAATGTATTCAGACGATAGTCTGCTTTAAACACTCTAATTTTTTCAAAGTAACAGTCCTGATTTCCCATCACACCAAATAAATGGCATGAAAGTTCCTCAGAAGGTAGAGATCCATCTCACCAGTGCAGACAATTAAGCCTGACCAATGGGTAGACCCCGAGGTTCAACTACGAGCTTTTTAACTGCAACAACTTTAATATACGCTATTGGAGCTGGAATTACCGCGGCTGCTGGCACCAGACTTGCCCTCCAA
+
D<BDDHC=EEHHHIHHGIEHF<GEHHHHI?GHHIEHH@EF1C@1FHGHCHHHIIIEE?HIIH@GHHHI?<@C0<<F@GH?GFH1DHFFF@G1<1FHEEGHHEHEHHHHGIIIIHHHHFEEFHHB@@GHFGGHHHGHIGHHFIHGGFFHHHHEFDIHIGF?EHHEC0D?HHGHGEHEHGF/GIHHIIHHFIFHEIHIIIHIIIIIIIHHHHHEEHEIIIIHIGIIHIIIIHHGGIHG@F?IIIIIHHDHHH<IIIIHHHEHHGEHIHIHHIHIIHIIIIGIIIIIHIHIHHIIIIGIIIIIIIHHIIHIIIIIIIIIIIIIIHFIGIIIIHHIIIHHIIIIIIIDADCD
@HISEQ:969:HM2KJBCX2:2:1101:14645:21213 2:N:0:ACTATGCA
TCTAACGAGTGCCCCAACTATCCCTATTAATCATTACGTCGATCCTAAAAACCAACAAAATAGGGTCAAACGTCCTATTTCATTATTCCATGCTAATGTATTCAAGCGTGTGCCTGCTTTAAACACTCTAATTTTTTCAAAGTAACAGTCCTGATTCCCCATGACACCAAATTAATGACATCACAGTTCGTCAGAAGGTAGAAATCAATAATACCAGTGCATACCGGAGGCACGACCAATATATTGATCCCGAAATTCAACTACGAGCTTTTTAACTGCAACAACTTTAATATACGCTATTGGAGCTGGAATTACCGCGGCTGCTGGCACCAGACTTGCCCTCCAA
+
DDDDDHIIIIIHIIIIIGHGHHIHHEHHIIIIIIHCCGHHIIIIHIIHHHIHIHIHIEHHHGEH1GHH1CHHHIIIIIIIIGHGEEHFCEGHCHIGIIIIIHIIIIHHIHIIIHIIIHIIHHHGEIIHHGIHIIIIIIHIIIIIIHHHHEGHEHIHIIHHHHHHHHHHGCEHHIIHIIHIHHIIHIIIIIHIIIIIIIIIIIIHIIIHIIIHIHIIIIIIHHIIIIIIHHGIIIIIIIIIIIIHHIHIIIIGIIIIIIGIIIHIIHIIIIHIIIIIIIIIIIIIIIIIIIIIIIIIIIIHHIGIIIIIIIIHIIIIIIIIIIIIIIIIIIIIHHHEHIHHGDDBAD
@HISEQ:969:HM2KJBCX2:2:1101:2735:22086 2:N:0:ACTATGCA
TCTAACGAGTGCCCCAACTATCCCTATTAATCATTACGGTGGTCCTAGAAACCAACAAAATAGAACCACAACGTCCTATTCTATTATTCCATGCTAATCTATTCAAGCAATAGCCCGCTTTAAACACTCTAATTTTTTCAAGGTAATGGTCCTGGCTCCCCAACACACCCAATTAAGGACATGCTGGTTTACCAGAAGGAAGACCCGACAACAAGACAGTACTCGCCAAAGACGGACCGCCCGGCCAGGCCTAAAATTCAACTACGAGCTTTTTAACTGCAACAACTTTAATATACGCTATTGGAGCTGGAATTACCGCGGCTGCTGGCACCAGACTTGCCC
+
DDDDDIIIIIIIIIIIIIIIIIIIHIIIIHIIIIIGIHCGHHIIIIIIIIIIHIIHHGHHIIHHIIIIIGIGIIIIIIIIIIIIIIIHHHIIIIIIHEHHH@@GHIHEFGHIEHIHGIGHIIIIGICHHGHHHHIIHHHIIIEHHFHEHHIEGEHGCHHHHHHFFFGIHEIFGEHFIGGIIGGIIIGIIIIIIIIIGIGIGFGIIIGGGIGIIIGIIIGGIIIIIIIIIGGGIIGIIGGHIGIGIIIIGIIIIIIIIIIIIIIIIIIIIIIIIIIIIIHIIHIIIIIIIIIIIIIIIIIIIIIIIIIIIIIIIIIIIIIIIIIIIIIIIIIIIIIIIDDDDD
@HISEQ:969:HM2KJBCX2:2:1101:9200:22886 2:N:0:ACTATGCA
TCTAACGAGTGCCCAACTATCCCTATTAATCATTACGGTGGTCCTAGAAACCAACAAAATAGAACCACAACGTCCTATTCTATTATTCCATGCTAATCTATTCAAGCAATAGCCCGCTTTAAACACTCTAATTTTTTCAAGGTAATGGTCCTGGCTCCCCAACACACCCAATTAAGGACATACTGGTTCACCAGAAGGAAGACCCGACAACAGGACAGTACTCGCCAAAGACGGACCGCCCGGCCAAGTCTAAAATTCAACTACGAGCTTTTTAACTGCAACAACTTTAATATACGCTATTGGAGCTGGAATTACCGCGGCTGCTGGCACCAGACTTGCCCTCCAA
+
DDDDDIIIIIIIIIIIIIIIIIIIIIIIIIIIIIIIIIIIHIHFIIIIIIIHHIIIHIIIIIIIIIIIIHIIIGIIIIIIIIIIIIIIIIIIGIIIIIIIIIIIIIIIIIIIIIIHIIIIIIIIIHHHIIIIIIHHIIIIHIIIIHHHIIHIIIIIIIIHIIIIIIGIHIIHHHHIIIIIIIIIIIIIHIIIIIIIIHIIIIIIIIIIIIIIIIIIIIIIIHIIIIIIIIHIIIIIIIIIIIIIHIIIIIHIIIHIIIIIIHHHIIIIIIIIIIIIIIIIIIIIIIIIIIIIIIIIIIIIIIIIIIIIIIIIIIIIIHIIIIHIIIIIIIIIIIIIIIIIIDDDDD
@HISEQ:969:HM2KJBCX2:2:1101:3644:23668 2:N:0:ACTATGCA
TCTAACGAGTGCCCCAACTATCCCTATTAATCATTACGTCGATCCTAGAAACCAACAAAATAGGTTCGATCGTCCTATTTCGTTATTCCATGCTAATGTATTCAAGCGCGAGCCTGCTTTAAGCACTCTAATTTTTTCAAAGTAACAGTCCTGTTTCCCCGCAACAACAAATTAATGCCATCACGGTTCTACAAGAAGGAGGGACCTGTGAGGCCAGTGCATACCAGTGGCACGACCAACCTACTGGCCCCGAAATTCAACTACGAGCTTTTTAACTGCAACAACTTTAATATACGCTATTGGAGCTGGAATTACCGCGGCTGCTGGCACCAGACTTGCCCTCCAA
+
DDDDDIIIIIIIIHIIHIIIIIIIIIIIIIIIIIIHHIIHIIIHIIIIIIIIIIIIHIIIIIIIIIIIIIIIHHHIHIIIIIIIIIIIHIIIIIIIIIIIIHHHIIIIIIHIIIIIIIIIIIHIHIIIIIIIIHIIIIHHIIIIIIIIIIIIIIHHIIIIIIIIIHIIIIIHIIIHIIIIIIIIIIIIIIIIIIIIIIIIIIIIIIIIIIIIIIIIIIIIIIIIIIIII=IIIIIIIIHIHHFHHIIIIIIIIIIIIIIIIIIIIIIIIIIIIIIIIIIIIIIIIIIIIIIIIIIIIIIIIIIIIIIIIIIIIIIIIIIIIIIIIIIIIIIIIIIIIIIIIDDDDD
@HISEQ:969:HM2KJBCX2:2:1101:10636:23507 2:N:0:ACTATGCA
TCTAACGAGTGCCCCAACTATCCCTATTAATCATTACGGTGATCCTAGAAACCAACAAAATAGAACCATGCCGTCCTATTCTATTATTCCATGCTAATGTATTCGAGCAAAAATGCCTGCTTTAAACACTCTAATTTTTTCAAGGTAAAGGTCCTGGATCCGCAAGACACCCAATTAAGGACATCAAGTTTCTCCAGAAGGTGAGAAATCAACAGCGACAGTTCATACCCCTTAAGGCATGACCATCACGTCAATCCCGAAATTCAACTACGAGCTTTTTAACTGCAACAACTTTAATATACGCTATTGGAGCTGGAATTACCGCGGCTGCTGGCACCAGACTTGCCCTCCAA
+
BBDBCIHIIIIIIFIGHHHIIGEHHHIIIIIIHHHIIIHIIIIIHIIIIIHH?FHHIGHHHIDGHGHIGHHCCHHDHHIGHIHIIIIIIIIGE1F?G?CHHEHHEHHIHFHHICHHIIIIHIIHHIHHHIHHIIIIIHIIIIIGHHGHGHHHHHHGDE<FHGIIIIIHHHIIHHGGIHHGHHIIHIIIHIHHHIIIIIIGIHHHHIIHIIIIIHIIIIIIIHIIIIIIIHIHHHGIIHIIIIHIIIHHIIIHIIIIIIIIIIIIIIIHHHHIIHGIIIIIIIIIIIIIIIHIIHGIIIIIHIIIHIIIIHIIIIIIIIIIIIIIIIIIIIIIIIIIIIIIIIIIIIIIDDDDD
@HISEQ:969:HM2KJBCX2:2:1101:1668:24708 2:N:0:ACTATGCA
TCTAACGAGTGCCCCAACTATCCCTATTAATCATTACGGTGATCCTAGAAACCAACAAAATAGAACCATGCCGTCCTATTCTATTATTCCATGCTAATGTATTCGAGCAAAAATGCCTGCTTTAAACACTCTAATTTTTTCAAGGTAAAGGTCCTGGATCCGCAAGACACCCAATAAAGGACATCAAGTTTCTCCAGAAGGTGAGAAATCAACAGTAACAGTTCATACCCCTTAAGGCATGACCATCACGTCAATCCCGAAATTCAACTACGAGCTTTTTAACTGCAACAACTTTAATATACGCTATTGGAGCTGGAATTACCGCGGCTGCTGGCACCAGACTTGC
+
DDDDCIHIIIIIIIIIIIIIIIIIIIIIIIIIIIIIIIIIIIIIIIIIIIIIHIIIIIIHIIHIHIIHIHIIIIIIIIIIIIIIIIHHIHHHHHHHIIIIIGHIHGHIHIIGHHHIHHIHIHIIIHIIHIIIHIIIIIIIIHHIIHIIIIIIIHHHIIIIIIIIIIIIIIIIIHEFHHIIIIHIHIHIIHHIGIIIIIHIIIIIIIIIIIIIIIIIHHHIIIIIHIIIIIIIIIIHIIIHIIHHIIIIIIIIHHEGIIHIIHIIIHEHIHIIIIIIIIIIIHHFIIIIIIHIIIIIIIIHGIIIIIIIIIIIIIIIIIIIIIIIIIIIIIIHGD<<<IIIIDBBDD
@HISEQ:969:HM2KJBCX2:2:1101:2246:24710 2:N:0:ACTATGCA
TCTAACGAGTGCCCCAACTATCCCTATTAATCATTACGGTGATCCTAGAAACCAACGAAATAGAATCAGTCCGTCCTATTTCATTATTCCATGCTAATGTATTCAGACGATAGTCTGCTTTAAACACTCTAATTTTTTCAAAGTAACAGTCCTGATTTCCCATCACACCAAATAAATGGCATGAAAGTTCCTCAGAAGGTAGAGATCCATCTCACCAGTGCAGACAATTAAGCCTGACCAATGGGTAGACCCCGAAGTTCAACTACGAGCTTTTTAACTGCAACAACTTTAATATACGCTATTGGAGCTGGAATTACCGCGGCTGCTGGCACCAGACTTGCCCTCCAA
+
0DD@DEHIIHHEFHEEGHIHHC1DFGHHGH?CGHIIHIEHHHHIHIHFHIIHHEHGIHEHHIIIIC@E1DHHHHIIHHHIHHHHIHHG@@HHHHIEHHGIHHGHHIHHEHHIFCHHFHIFEBGHHHEHFIHGFEHHGDHHFCHEFGGHGGIFHHHIHDCF@FHEHEH?GHIHHGHHHHGCHECEFEHIHEFFEHIIIHIIHFCHCHEHHIHHIHIFHIIHH@IHEHHGGC@C?HEHHIHHFIHHD1HIIIIHHHHIIHGHHHGHIHFHHHHGEHCGIIIIIIIIIIGHHHIIIIIIIIIIHGIHEHIIHIHIIIIIIIIGHGEHEHHHIIIIIHIIIHIIIGGBDDDB
@HISEQ:969:HM2KJBCX2:2:1101:17788:24634 2:N:0:ACTATGCA
TCTAACGAGTGCCCCAACTATCCCTATTAATCATTACGGTGGTCCTAGACCAACAAAATAGAACCAACGTCCTATTCTATTATTCCATGCTAATCTATTCAAGCAAAAGCCCGCTTTAAACACTCTAATTTTTTCAAGGTAATGGTCCTGGTTCCCCGACACACCCAATAAAGGGCGTACCGGCTCACCAGAAGGATAGACCCGACAACAGACAGTACTCGCCAGAGACGGACCGCCCGGTCAGGCCTAAAATTCAACTACGAGCTTTTTAACTGCAACAACTTTAATATACGCTATTGGAGCTGGAATTACCGCGGCTGCTGGCACCAGACTTGCCCTCCAA
+
DDDDDIHIIHHHIIIIIIIIIIHHIIIIIIIIIIIIIHHIIIIIIIIIIIIIIIIIIIIIHIIIICHHIHHHIGHHHIIIIHIHIIIIHFHHHIHIHIIIIDGHGIIIHIIIIIHHGHHIHIIIIIIIIIHGHHHIIIIIIGIHHIIHIHHFHHIHHHHIIIIIIIHHHHIIIIIIIIIIIHIHHIIIIIIIIIIIIIHIHIHIHIIIIIIIIIIIIIHIIIIIIIIIIIIIIIIIIIIIHGIIIHEHIIIHHHIIIIIHHHIIIIIIIHIIIIIIIIIIIIIHHHHIIIIIIIHGFGIIIIIIIIIIIIIIHIIIIIIIIIIIIIIIIIIIIHIHIIDDDDD
@HISEQ:969:HM2KJBCX2:2:1101:9799:24051 2:N:0:ACTATGCA
TCTAACGAGTGCCCCAACTATCCCTATTAATCATTACGGTGGTCCTAGAAACCAACAAAATAGAACTACAACGTCCTATTCTATTATTCCATGCTAATCTATTCAAGCAATAGCCCGCTTTAAACACTCTAATTTTTTCAAGGTAATGGTCCTGGCTCCCCAACACACCCAATAAAGGGCATACTGGTTCACCAGAAGGAAGACCCGACAGCAGACAGTACTCGCCAAAGACGGGCCGCCCGGCCAGGCCTAAAATTCAACTACGAGCTTTTTAACTGCAACAACTTTAATATACGCTATTGGAGCTGGAATTACCGCGGCTGCTGGCACCAGACTTGCCCTCCAA
+
@DDADFHIDHHHIIHGFHHEHFH@FHEHHHHHIIHEHHHH@HCHEHEHIHHHFIIFHHEHHE?GCGH1<<<FH@?DEH?<CHHHFHHH@GHG?E?GHGHHHCHHHIFHH?@HD1@EGHCEHDDHEGEIH@HFGC@@GHEHGHEHHHHHH?IHFHIHGHHHHHECIHHHHGEG@GHCHHIIHHGFHHFIIIHEEHHHHEHHGHIIIHFIIHGD@IIHIHEHGHIHHHHFHFCHCHFC<HH<CIHHHIHHEHHF1GCCEEEEHEHHHHIIIIHHHEDEHHIIHHH@HHCIIHHHGEIHGEHHHHHFHEIHHFHEDHGHIIGHHIIHIIIHHHHHFEIHFHIHIDDB<<
@HISEQ:969:HM2KJBCX2:2:1101:20255:25748 2:N:0:ACTATGCA
TCTAACGAGTGCCCCAACTATCCCTATTAATCATTACGTCAATCCTAGAAACCAACAAAATAGAATCAAACGTCCTATTTCATTATTCCATGCTAATGTATTCAAGCGTGAGCCTGCTTTAAACACTCTAATTTTTTCAAAGTAACAGTCCTGATTCCCCACAACACCAAATAAATGACATCGTGGTTCGTCAGAAGGGAGAAACCAACAATACCAGTACGTACCGAGGCACGACCGACATGATGGTCCCGAAATTCAACTACGAGCTTTTTAACTGCAGCAACTTTAATATACGCTATTGGAGCTGGAATTACCGCGGCTGCTGGCACCAGACTTGCCCTCCAA
+
BD@DDIIHCECGGGHHIHIIIIEHHFHCEHHHHCFEH1<FHGHIHHHGH1FHHFHH<CEH@HEGHIHIICFEGFHHEFE1<FEH@GFHIICHECGHIHHGH@FEFB?HIHIIHEHHGHHHF@@CHFHHGHIHGHGGEEE<GHGEHIFHHGHHEGACDEHHGHBF@FGHGF?GH@EHFDEHE=GH$EDHHHC@FHIHIIIIHHFHHIIIIIHEHIIIHAIHHIHHHGIHHEEGIGIIIIIIHFCCGIGIIIIIIHHHHIHH=HHIHIHHIIIIIIIIIHEHIIIIHHGIIIHIIHIHGEFIIIIHGHIIHIHIIHHIHHGEIH@HHIHHHIHHHIIIHIIIDDDDD
@HISEQ:969:HM2KJBCX2:2:1101:4020:26251 2:N:0:ACTATGCA
TCTAACGAGTGCCCCAACTATCCCTATTAATCATTACGGTGATCCTAGAAACCAACAAAATAGAACCATGCCGTCCTATTCTATTATTCCATGCTAATGTATTCGAGCAAAATGCCTGCTTTAAACACTCTAATTTTTTCAAGGTAAAGGTCCTGGTTCCACATGACACCCAATTAAGGACATCATGCTTCTCCAGAAGGTGAGAAATCAACTGCGACAGTTCATACCCCTTAAGGCACGACCATCACGTCAATCCCGAAATTCAACTACGAGCTTTTTAACTGCAACAACTTTAATATACGCTATTGGAGCTGGAATTACCGCGGCTGCTGGCACCAGACTTGCCCTCCAA
+
DDCDDIIGC<E@HHHIIIIIHIIIIHHHIIIIGIHHHCHIHCHHEHH?EHHHHHHI1FHEHI1CEFHIIII?<HHDHHIIIIIHIIHHI@HE@FGCCH@GFCGIIHHHIIIIIIHHIIIHHHHIIHIIIIIHHGHIHHHHIHGHIIHGIIHHIIIIIHHIIGIIIHIIGIIIIIIHHIIHHHIIIHIIIIIHIIIIHIIIIIIIHGHIIIIIIIIIIIIIIIIIIIIIIIIIIIIIHIIIHIIIIHHIHHHIIIHIIIGIIIIIIIIIIIIIIHIIIIHHHIIIIIIIHGIIIIIIIIIHHHHIIIIIIIIIIIIIIIIIIIIIIIIIIIIIIIIIIIIIIIIIIIIDDDDD
@HISEQ:969:HM2KJBCX2:2:1101:10698:26704 2:N:0:ACTATGCA
TCTAACGAGTGCCCCAACTATCCCTATTAATCATTACGTCGATCCTAGAAACCAACAAAATAGGTTCGATCGTCCTATTTCGTTATTCCATGCTAATGTATTCAAGCGCGAGCCTGCTTTAAGCACTCTAATTTTTTCAAAGTAACAGTCCTGTTTCCCCGCAACAACAAATTAATGCCATCACGGTTCTGCAAGAGGGAGGGACCAGTGAGACCAGTGCATACCAGTGGCACGACCAACCTACTGGCCCCGAAATTCAACTACGAGCTTTTTAACTGCAACAACTTTAATATACGCTATTGGAGCTGGAATTACCGCGGCTGCTGGCACCAGACTTGCCCTCCAA
+
DDDDDIIIIHIIIIIIIIIIIIIIIIIIIIIIIIIIIIIIIIIIIIGIIIIIIHIIIIIIIHHIIIHHIIIHHIIIIIIIIIIIHHIIIIIIGIIIIIIIIHHIIIIHIIIIIIIIHIIIIIIIIIIIIIIIIIIHIIIIIIIIIIIIIIIIHIIIIHIIIIHIIIIIIIIHHIIIIIHIIIHHIIIIIIIIIIIIIIIIIIIIIIIIIIIIIIIIIIIIIIIIIIIIIIIIIIIIIIIIIIIHHIIIIIHHIIIIIIIIIIIIIIIIIIIIIIIIIIIIIIIHIIGIIIIIIIIIIIIIIIIIIIIIIIIIIIIIIIIIIIIIIIIIIIIIIIIIIIIIIDDDDD
@HISEQ:969:HM2KJBCX2:2:1101:14126:26735 2:N:0:ACTATGCA
TCTAACGAGTGCCCCAACTATCCCTATTAATCATTACGGTGATTCAGAAACCAACAAAACAGGACCACCGTCCTATTCTATTATTCCATGCTAATGTATTCAGACGTAAGCCTGCTTTGAACACTCTAATTTTTTCAAGGTAAAGGTCCTGGTTTCCCACCACGCTAAATTAATAACATGATAGTTCCCCAGAAGGTAGAAATTCTACACACCAGTACAGACTTGTTAGCCCGACCGACGGTAGAACCCCGAAATTCAACTACGAGCTTTTTAACTGCAACAACTTTAATATACGCTATTGGAGCTGGAATTACCGCGGCTGCTGGCACCAGACTTGCCCTCCAA
+
@DA@DHEHHIEHIHEHHHIEHHEEGHHGGHEFHEEHH@0FCEH1@HIHHHHCEGHEHHIIICECHEHI=H@CH=H@CDH@FEFHHFHHIHIIFHIGHIHHIHHEHGEHHIHHEHIHFFGHHIHHHHHHFIHIHHHHHEIHHEIHFHHIHIIHHHCGHIIIHIHFIHHCHHHHHGHHEDGHHEHHHIIHEHHDHEHGHFHHHHFHHIHIIIIIIHIEIIIIHHIHIIIIIHIHIIIIIIIHH@HHIIIIIHHIIHGECGCH@IHHHIHEHIHHGCHIHIHHHHIIIIIIGHIIIHHHHHHHHECHIIIIIHHDHHDHHFHHHIHIIIHFEIHHHIIIIIIICDDDD
@HISEQ:969:HM2KJBCX2:2:1101:9329:26477 2:N:0:ACTATGCA
TCTAACGAGTGCCCCAACTATCCCTATTAATCATTACGTCAATCCTAGAAACCAACAAAATAGGATCGAACGTCCTATTTCATTATTCCATGCTAATGTATTCAAGCGTTAGCCTGCTTTAAACACTCTAATTTTTTCAAAGTAACAGTCCTGTTTCCCTGCAACACCAAATTAATGGCATTACAGTTCTTCAGAAAGGAGGAATCAGCGAAGCCAGTGCATACCAGTGGCACGACCAACCTGCTGACCCCGAAATTCAACTACGAGCTTTTTAACTGCAACAACTTTAATATACGCTATTGGAGCTGGAATTACCGCGGCTGCTGGCACCAGACTTGCCCTCCAA
+
DDCDDIIIIIIIIIIIIIIHIIIIIIIIIIIIIIIIIIIGIIIIIIIIIIIIIIIIIHGIHHEHHIIHIIIIIHIIIIIIHFIHIIHHHHIIIIIIHIIIIHIIIIIIIHIHIIIHIIIIHHHIIIIIIGHHIIIIIIIIIIIIIIIIHIHIHIIIIIIIIIIIIHIHHIHHIIIIIIIIIIIIIIIIIIIIIIIIIIIIIIIIHIHIIIIIIIIIIIIIIIIIIIIIIIIIIIHHIIHIIHHGCIIIIIIIIIIIIIIIIIIIIIIIIIIIIIIIIIIIIIIIIIIIIIIIIIIIIIIIIIIIIIIIIIIIIIIIIIIIIIIIIIIIIIIIIIIIIIIIIDDDDD
@HISEQ:969:HM2KJBCX2:2:1101:7365:26734 2:N:0:ACTATGCA
TCTAACGAGTGCCCCAACTATCCCTATTAATCATTACATCGATCCTAGAAACCAACAAAATAGAATCGGATGTCCTATTTCATTATTCCATGCTAATGTATTCAAGCGTGAGCCTGCTTTAAACACTCTAATTTTTTCAAGGTAACAGTCCTAATTCCCCGTGACACCAAATTAATGGCATTACGGTTCTTTAGAAGGTGAGAAATCAATAATATCAGTACATACCAACGGCATGACCGAAACATTGATCCCGAAATTCAACTACGAGCTTTTTAACTGCAACAACTTTAATATACACTATTGGAGCTGGAATTACCGCGGCTGCTGGCACCAGACTTGCCCTCCAA
+
DDDDDIIIIIIIIIIIHIIIIHIIIIIIIIHIIIHIIIIIIIIIIIIGHIIIIIIIIIIIIIIIIHHHH=GHHIIHHHHIIHIGHHIIHGIIIHHHHIIIIHHIIIIIHIIIIIIIHHIIIHHHHHIIIIHIIIIIHIIGHIIIIHIIIIIIIIIIIHIIIIIIIIIIIIIHIIIIHGIHIIIIIIIIIIIIIIIIIIIIHIIIIIIIHIIIIIIIIIIHHIIIIIIIIIIIIIIIHIIIIIIIHFIIIIIIIHIHIIIIIIIIIIIIIIIIHIIHIIIIIIIIIIIIIIIIIIIIHIIIIIIIIIIIIIIIIIIIIIIIIIIIHIIIIIIIIIIIIIIIIIDDDDD
@HISEQ:969:HM2KJBCX2:2:1101:11012:26920 2:N:0:ACTATGCA
TCTAACGAGTGCCCAACTATCCCTATTAATTATTACGTCGATCCTAGAAACCAACAAAATAGGATCAAACGTCCTATTTCATTATTCCATGCTAATGTATTCAAGCGTTAGCCTGCTTTAAACACTCTAATTTTTTCAAAGTAACAGTCCTGTTTCCCTGCAACACCAAATTAATGACATTACAGTTCTTCAAGAAGGAGGAACCAGTAAAGCCAGTACATACCAGAGGCACGACCAACTTACTAATCCCGAAATTCAACTACGAGCTTTTTAACTGCAACAACTTTAATATACGCTATTGGAGCTGGAATTACCGCGGCTGCTGGCACCAGACTTGCCCTCCAA
+
DDDDDIIIIIIIIIGIIIIIIIIIIIIIIIIIIIIIIIIIIIIIIIIIIIIIHIIIHIIIIIFGHHIIIIIIIHIEGHIIGHIIIIHIIIIGIIIIIIIIIIIIIIIIIIIGHIHIIIIIHHHIIIIIIHIIIIIIIIIIIIIIIIIIIIIIIIIIIIIIHIIIIIHHIHHHHIIHIIIIIIIIIIIIHIIIIIIIHHHIIIIIIIIIIIIIGIIIIIIIHIIIIIIIIIIIIIIIIIIIIHHHHHEIIIHIIIGIIIIIIIIIIIIIIIIIIHIIIIIIIIIIIIIIIIIIIIIIIIIHIIIIIIIIIIIIIIIIIIIIIIIIIIIIIIIIIIIIIIIIDDDDD
@HISEQ:969:HM2KJBCX2:2:1101:2662:27116 2:N:0:ACTATGCA
TCTAACGAGTGCCCCAACTATCCCTATTAATCATTACGTCAATCCTAGAAACCAACAAAATAGGATCGAACGTCCTATTTCATTATTCCATGCTAATGTATTCAAGCGTTAGCTTGCTTTAAACACTCTAATTTTTTCAAAGTAACAGTCCAGATTCCTCGCAACACCAAATTAATGGCATTACGGCTCATCAGGAAGGAGGAATCAGTGAGACCAGTACATACCAGTGGCATGACCAACCTACTAACCCCGAAATTCAACTACGAGCTTTTTAACTGCAACAACTTTAATATACGCTATTGGAGCTGGAATTACCGCGGCTGCTGGCACCAGACTTGCCCTCCAA
+
DDDDDIIIIIHIIIIIIIIIIIIIIIIIIIIIIIIIIIIIHHIHHIIGIIIIIIIIIIIHIHHHCHIHIIIDGHHIIIIIIIIIGIHIIGIIGIIIIIHIIHIIIHHHIHIIIIIIIIIIHIIIHIHEHHHGHHIIIHHIHIHIIIIIIIIIIHHHIHIIIHIIIHIHHGHHHHIIIIIGIIIIHHCIIIIIIHGHEIIIIIIIHIIIIHIIIIIIIHIIIIIIIIIIIIIHIIIIHHIIIIIHFHCIIIIIIIIIIIIHIHFHHCGIIIIIIIIIIIIHIIIIIHIIIIHHIHIIIIIIIIIIIIIIIIIIIIIIIIIIIIIIIIIIIIIIIIIIIIIIIDDDDD
@HISEQ:969:HM2KJBCX2:2:1101:16719:27382 2:N:0:ACTATGCA
TCTAACGAGTGCCCAACTATCCCTATTAATCATTACGTCGATCCTAGAAACCCACAAAATAGAATCAAACGTCCTATTTCATTATTCCATGCTAATGTATTCAAGCGCGAGCTTGCTTTAAACACTCTAATTTTTTCAAAGTAACAGTCCTGATTTCCCATGACACCAAATTAATGACATCGTGGTTCGTCAGAAGGGAGAAACCAATAATGCTAGTACGTACAAAGTACGACCGACATATTAGTCCCGAAATTCAACTACGAGCTTTTTAACTGCAACAACTTTAATATACGCTATTGGAGCTGGAATTACCGCGGCTGCTGGCACCAGACTTGCCCTCCAA
+
DDDDDIHIGIIIIIIIIIIIIIIIIIHIIIIIIIIGIIIIIIIIIIIIIIIIIIHGHIIIIIIIHHHIIIHEEHHHIIIFHHIIIIHIIIIEHHIIIHIHHFHHHHIIIIIIIIIIIIIHIIIHIIIIIIIIIIIIIIIIIHIIIIIIHIIIIIIHFIIIHIIIIIIIIHHIIIIIIIIIIIIIIIIIIGIIIIIIIIIIIIIIIIIIHIIIIIIIIHIIIIIIIIIIIIIIIIIIIIIIHHIIIIIIIIIIIIIIIIIIIIIIIIIIIIIIIIIIIIIIIIIIHIIIGIHIIIIIIIIIIIIIIIIIIIIIIIIIIIIIIIIIIIIIIIIIIIIIIIDDDDD
@HISEQ:969:HM2KJBCX2:2:1101:2403:27927 2:N:0:ACTATGCA
TCTAACGAGTGCCCCAACTATCCCTATTAATCATTACGGTGGTCCTAGAAACCAACAAAATAGAACCATGCCGTCCTATTTTATTATTCCATGCTAATGTATTCAAGCAAAAATGCCTGCTTTAAACACTCTAATTTTTTCAAAGTAAAGGTCCTGGTTCCCCGCGGCACCCAATTAAGGACATCGCGGTTCTCCAGAAGGTGAGAAATTGACTGCACCAGTTCATACCCCGTAAGGCACGACCGATGCGCCAATCCCGAAATTCAACTACGAGCTTTTTAACTGCAACAACTTTAATATACGCTATTGGAGCTGGAATTACCGCGGCTGCTGGCACCAGACTTGCCCTCCAA
+
DDDDDIIIIIIGEHIHHIIHIHIIIIIIGIIIIIIHII=HHCHHHHIGHHIIEHHIIGHIIIICHIIIIIIHIIIIIGIHIHGFHIIGIEHHH?FHHIHIEDGGHIEIIIHIHHHHIHGIIIIIIIIHHHHHIFHHIIHIHIHHIIHHHHHHIIIHHGCIHIHIHHIIHHHIIIIIHHHHHHHIHIHHHHGFHIIIHIHHIHGIIIIIIIIIIIIIHHGEI<HIIHHIIIIIIGIIIIIIIHIIIIIIIHHGHGHGIIHHGIIHIIIIHHIIIIIIIIIIIHIIIIIIIIIIHIIIFIIIHIIIIIHHIIIIIIIIIIGIIIIIIIIIIIIIIIHIIIIIIIIIIIIIDDDDD
@HISEQ:969:HM2KJBCX2:2:1101:21139:27421 2:N:0:ACTATGCA
TCTAACGAGTGCCCCAACTATCCCTATTAATCATTACGGTGATCCTAGAAACCAACAAAATAGAATCATGCCGTCCTATTTTATTATTCCATGCTAATGTATTCAAGCAAAATGCCTGCTTTAAACACTCTAATTTTTTCAAAGTAAAGGTCCTGGTTCCTCGCGGCACCCAATTAAGGACATCGCGGTTCTCCAGAAGGTGAGAAATTGACTACACCAGTTCATACCCCTTAAGGCACGACCGATGTGTCAATCCCGAAATTCAACTACGAGCTTTTTAACTGCAACAACTTTAATATACGCTATTGGAGCTGGAATTACCGCGGCTGCTGGCACCAGACTTGCCCTCCAA
+
@BADDHHIHEHIGIIIIIIIGIIIIIIHIICHHECFEHH<GGHHHIIIIIFGGHHHIIIIGHIIHIGHHHGEHHDDDGHCHEH@@GCG?GE1D1CCHHHGHCIHIHHHIIIHHHIHHHIHHHHIGIGHHHHIIHHIIHHIIHIHIIIHIHHIIHEHHHIIHIIIIHHHHIIIHGIHIHHIIIIIHIIIIHIIIIIIIIIIIIIIIIIIIIIIIIIIIIGIIIIIHHIIIIIIIIII4IIIHIIIIIIIIFHIIIHIIIHIIIIIIIIIIIIIIIIIIIIIIIIIIIIIIHIIIIIIHIIIIIIIIIIIIIIIIIIIIIIIIIIIIIIIIIIIIIIIIIIIIIIIIIIDDDDD
@HISEQ:969:HM2KJBCX2:2:1101:14260:28366 2:N:0:ACTATGCA
TCTAACGAGTGCCCCAACTATCCCTATTAATCATTACGGTGATCCTAGAAACCAACGAAATAGAATCAGTCCGTCCTATTTCATTATTCCATGCTAATGTATTCAGACGATAGTCTGCTTTAAACACTCTAATTTTTTCAAAGTAACAGTCCTGATTTCCCATCACACCAAATAAATGGCATGAAAGTTCCTCAGAAGGTAGAGATCCATCTCACCAGTGCAGACAATTAAGCCTGACCAATGGGTAGACCCCGAAGTTCAACTACGAGCTTTTTAACTGCAACAACTTTAATATACGCTATTGGAGCTGGAATTACCGCGGCTGCTGGCACCAGACTTCC
+
DDCDDHHIHHGHHIIIIIIIIIHIHIIIIIIHIIHFHIHHFHIIIIIIIIHIHIHIDHHHHH?HHHIIHIIIFHHHHHHHHHHIHIIIG@HHFHIIHHGHHFHHHGIIHIIIIHHFHFG@HH@GHHHIIIIIIHHIHHIHIIIHHHHHHHIHIGIIIIIHIHIIIIHHIHIHIIGIIIIHHHHHHHHEHHIHHHHHHHIHHH@HHHHHGHGDFHHHHIHHEHHHEHIIHHIHGAEEGCFFH?IHFFHHHHECHHHHGGEEHIGIHE@HHEEIHIIIHGFEGHHFFEH@FHHHHIIIHIHCEHHHEHHHFC@HGE?HC<DHIIIHHIHHH@IHHHHHDDDDD
@HISEQ:969:HM2KJBCX2:2:1101:6140:28897 2:N:0:ACTATGCA
TCTAACGAGTGCCCCAACTATCCCTATTAATCATTACGTCAATCCTAGAAACCAACAAAATAGGATCAAACGTCCTATTTCATTATTCCATGCTAATGTATTCAAGCGTTAGCCTGCTTTAAACACTCTAATTTTTTCAAAGTAACAGTCCTGTTTCCCTGCAACACCAAATTAATGACATTACAGTTCTTCAAGAAGGAGGAACCAGTAAAGCCAGTGCATACCAGAGGCACGACCAACCTACTAATCCCGAAATTCAACTACGAGCTTTTTAACTGCAACAACTTTAATATACGCTATTGGACCTGGAATTACCGCGGCTGCTGGCACCAGACTTGCCCTCCAA
+
DBDDDHICHHIIHHIIIGIHIHHHHHIHHHI?GHHIIIHHIIIIHIIIIHIIEHGHHGHGHH?FC@HHHHEHC1EHEHHHIIEH?FHHHIEHIHFHEHIIFFGHHI?EHHHHHHHHHIAGHIIHHFHFHHIIHHIIIHHHEHHHHFHHIIHHHHHHHHFHHHHGGHFHGEHHIIHHIIIIIIIIIHHHHHHHIEIHIHIIHIHHHIIIIIHFIHIIHGHIIIIHHHHGHHIIIHHIHEFHGDDDDGCCAIHHHGIIIIIHHECHHHIIIHHHCHHIIIIHHH?GHGHIIHHHGCHIHCHEHHF<1IIIIHG?HIIIIHHHIIIIIIIIIIIIIHIIIIHIIDDBDD
@HISEQ:969:HM2KJBCX2:2:1101:13225:29491 2:N:0:ACTATGCA
TCTAACGAGTGCCCCAACTATCCCTATTAATCATTACGTCAATCCTAGAAACCAACAAAATAGGATCGAACGTCCTATTTCATTATTCCATGCTAATGTATTCAAGCGTTAGCCTGCTTTAAACACTCTAATTTTTTCAAAGTAACAGTCCTGTTTCCCTGCAACACCAAATTAATGGCATTACAGTTCTTCAGAAAGGAGGAACCAGCAAAGCCAGTGCATACCAGTGGCACGACCAACCTGCTGATCCCGAAATTCAACTACGAGCTTTTTAACTGCAACAACTTTAATATACGCTATTGGAGCTGGAATTACCGCGGCTGCTGGCACCAGACTTGCCCTCCAA
+
DDDDDHHHGHHHHIIGIIIIIIIIEHHHIIIIIIIHIHHGIHIIIHGGHHFHF@EH@G@HEHIHHHIHHHHDFFHHIHIIHHECEHIIIHIIGHGHHIEHHIIIIIIIIIIIIIIIIIFHIHHHHHHIIIHFHHHHHIIIIIIIHIGHIIIHIHFGHIIHIIIHHIIIHGIHHIHEHHHHGIIIIIHGIIIIIIIHIHHHIHHFIIIIIIIHIIIIIIIIIIIIIIIIHIIIIIIIIHHIIIIIIIIIIIIIIIIHIIHIIHIIIIIHGHHHIIIIIIIHHIIIIHIHIIIIIIIIIIIIIIIHHIIIIIIIIIIIIIIIIIIIIIIIHIIIHHHIIIIIIDDDDD
@HISEQ:969:HM2KJBCX2:2:1101:10541:29459 2:N:0:ACTATGCA
TCTAACGAGTGCCCAACTATCCCTATTAATCATTACGTCAATCCTAGAAACCAACAAAATAGGATCAACGTCCTATTTCATTATTCCATGCTAATGTATTCAAGCGCGAGCCTGCTTTAAACACTCTAATTTTTTCAAAGTAACAGTCCTGATTCCCCGCCACACCAAATTAATGACATGATGGTTCGTCAGAAGGTAGGAACCAGTAACACCAGTACGTACCTAAGGCACGACCAACGTACTGATCCCGAAATTCAACTACGAGCTTTTTAACTGCAACAACTTTAATATACGCTATTGGAGCTGGAATTACCGCGGCTGCTGGCACCAGACTTGCCCTCCAA
+
DDDDDIIIIIIIIIIIIIIIIIIIIIIIIIIIIIIIIIIIIIHIIIIIIIIIIIIIGIIIIIIIIIIIIIIIIIHIIIIHIIIIIIHIIIIIIHIIIIIHHHHIIHIIIIIIIHHIHHIIIIIGIIIIIIIIHIIIIIHHIIIIIIIIIIIIIIIIIIIIIIIIIIIIIIIIIIIIIIIIIIIIIIHIIIIIIIIIIIIIIIIIIIIHIIIIIIIIIIIIIIIIIIIIIIIIIIIIIIIIIHHIIIIIIIIIIIIIIIIIIIIIIIIIIIIIIIIIIIIIIIIIIIIIIIIIIIIIIIIIIIIIIIIIIIIIIIIIIIIIIIIIIIIIIIIIIIIIIIIDDDDD
@HISEQ:969:HM2KJBCX2:2:1101:16365:29845 2:N:0:ACTATGCA
TCTAACGAGTGCCCCAACTATCCCTATTAATCATTACGTCGATCCTAGAAACCAACAAAATAGAATCGGATGTCCTATTTCATTATTCCATGCTAATGTATTCAAGCGTGAGCCTGCTTTAAACACTCTAATTTTTTCAAGGTAACAGTCCTAATTCCCCGTAACACCAAATTAATGGCATTACGGTTCTTTAGAAGGTGAGAAATCAATGATAACAGTGCATACCAACGGCATGACCGAAATATTGATCCCGAAATTCAACTACGAGCTTTTTAACTGCAACAACTTTAATATACGCTATTGGAGCTGGAATTACCGCGGCTGCTGGCACCAGACTTGCCCTCCAA
+
DDDDDIIIIIIHIIIIIIIIIIIIIIIIHIIIIIIIIIIIIIIIHIIIIIIIIIIIIIIIIHIIIHIIIHHIIHIIIIIIIIIIHHIHGHIIHIHHIIIHIFHIIIIIIIIIIIIIIIIIHHHIHIIIHHHHIIIIIHIIHHIIIIHIIHHHIIHIHICCCGHIIIIHIIGHIIIHHHIIHIHHIHHHHHFHHHIIHGFCHHIIIHIIIIIHHIIIIHHIIHIIIIIIHHGIHHHIIIIIIIHHHGHHDGHHGIIIHIIIIIHIHFHHIIIHHHIIIHHIIIIIIGHHHHHHIIIIHIHHGHHHIIHHFGIHIIIIIHIIIIIIIIIIIIIIIIIIIIIIIIDDDDD
@HISEQ:969:HM2KJBCX2:2:1101:3180:29705 2:N:0:ACTATGCA
TCTAACGAGTGCCCCAACTATCCCTATTAATCATTACGGTGGTCCTAGAAACCAACAAAATAGAACCACAACGTCCTATTCTATTATTCCATGCTAATCTATTCAAGCAAATGCCTGCTTTAAAAAGCTCGTATTTGAATTTGGGGATCAGCAGGTTGGTCGTGCCACTGGTATGCACTGGCTTTGCTGGTTCCTCCCTTCTGATGAATCATGATGTCATTAATTTGATGTTGTGGGGAGTCAGGACTGTTACTTTGAAAAAATTAGAGTGTTTAAAGCAGGCACGCGCTTGAATACATTAGCATGGAATAATGAAATAGGACGTTCGATTCTATTTTGTTGGTTTCTAGGATCAACGTAATGATTAATAGGGATAGTTGGGGTCGTTAAGCGT
+
DDD?@CCHGGHG@EC<GEHGHH1FHFHHEHE@GHG1GEHFH00<FHH?FHC<1CEEEHHFFH1<GHH?EGHGCEECHIHH1FCHCCGHCC1D<1C1FH1DCDC1FGEEH?11DH?GHHEE@EH?CC0<D10CE1<D<F1FF11<EH@@@?61C8@FHDHHHCCEF?HHF@HGCCF7EEHGCEHHHEGGHGGGDIHHHEHHHFIHIIIIHI;HCHEHIIHHHHFIIIIIIIIIIIGFIGIIIIIHDHHIHHIHF?GHIHIIIIHCEFGIHIHHHEIHGHCHCIIHHHHGHIHG<IIIIHHHHHGCHGEIIHHG?@HHHHHHGIIIHGIIIHEHEIIIIH@HEHHGIIIHFEHHCIHEIIIHHHCIHHIIHGHHHIIHIIIHHHHHIHEFID@DDD
@HISEQ:969:HM2KJBCX2:2:1101:8040:30256 2:N:0:ACTATGCA
TCTAACGAGTGCCCAACTATCCCTATTAATCATTACGTCAATCCTAGAAACCAACAAAATAGGTTTGAACGTCCTATTTCATTATTCCATGCTAATGTATTCAAGCGTTAGCCTGCTTTAAACACTCTAATTTTTTCAAAGTAACAGTCCTGTTTCCCTGCAACACCAAATTAATGGCATTACAGTTCTTCAGAAAGGAGGAATCAGCGAAACCAGTTCATACCAGTGGCACGACCAACCTGCTGACCCCGAAATTCAACTACGAGCTTTTTAACTGCAACAACTTTAATATACGCTATTGGAGCTGGAATTACCGCGGCTGCTGGCACCAGACTTGCCCTCCAA
+
DDDDDIIIIIIIIIIIIIGIIIIIIIHIIIIIHIIIIHIIIIIIIIIIIIIGHIIIIIII1DEHIIIIHIIHIIIHIIIIIIIIIHIGIGHIIIIIIIIIHIIIIIIIIIIIIIIIIIIIIIIIIIIIIIIIIIIIIHIIHIIIIIIIIIIIIIIIIIIIIIIIIIHIIHHHIIIIIIIIHIIHIIIIIIIHIIIIIIIIIIIIIIIGIIIHIIIIIIIIIIIIIIIIIIIIIIIIIHHIIHIHIIIIIIIIIIIIIIIIIIIIIIIIIIIIIIIIIIIIIIIIIIIIIHIIIIIIIIIIIIIIIIIIIIIIIIIIIIIIIIHIIIIIIIIIIIIIIIIIDDDDD
@HISEQ:969:HM2KJBCX2:2:1101:17833:30630 2:N:0:ACTATGCA
TCTAACGAGTGCCCCAACTATCCCTATTAATCATTACGGTGGTCCTAGACCAACAAAATAGAACCAACGTCCTATTCTATTATTCCATGCTAATCTATTCAAGCAAAAGCCCGCTTTAAACACTCTAATTTTTTCAAGGTAATGGTCCTGGTTCCCCGGCACACCCAGTTAAGGACATACCGGCTCACCAGAAGGATAGACCCGACAACAGACAGTACTCGCCAGAGACGGACCGCCCGGTCAGGCCTAAAATTCAACTACGAGCTTTTTAACTGCAACAACTTTAATATACGCTATTGGAGCTGGAATTACCGCGGCTGCTGGCACCAGACTTGCCCTCCAA
+
DDDDDHIIIIIIIHIIIIIIIIIIIIIIIHIIIIIIIIIIIIIIHIIIIHIHIIIIGHHHHIIIHHHHIIIIIIIIIIHIIHIHIIHIIIIIGIIIIIHIIHIIIIGIIHHIIHHHIIHIIIIIIHIIIIIIHIIIIIIIIIIIIIIIIIHHHIIIIHIIIIIIIIIIHHHIHGIIIIIIHIIIIIIIIIIIIIIIIHIIIHIIIIIIIIIIIIIIIHIIIIIIIIIIIIIIIIIIIIIIIIHIIIIIIIIIIIIIIIIIIIIIIIIIIIIIIIIIIIIIHHGIIHIIIIIIIHGGDGIIIIIIIIIIIIIHIIIIHIIIIIIIIIIIIIIIIIIIIIDDDDD
@HISEQ:969:HM2KJBCX2:2:1101:6824:30670 2:N:0:ACTATGCA
TCTAACGAGTGCCCCAACTATCCCTATTAATCATTACGTCAATCCTAGAAACCAACAAAATAGGATCGAACGTCCTATTTCATTATTCCATGCTAATGTATTCAAGCGTTAGCTTGCTTTAAACACTCTAATTTTTTCAAAGTAACAGTCCAAATTCCCCGCAACACCAAATTAATGGCATTACGGATCATCAGGAAGGAGGAATCAGTGAGACCAGTACATACCAGAGGCATGACCAATCTACTAACCCCGAAATTCAACTACGAGCTTTTTAACTGCAACAACTTTAATATACGCTATTGGAGCTGGAATTACCGCGGCTGCTGGCACCAGACTTGCCCTCCAA
+
DDDDDIHIIIIIIIIIIIIIIIIIIIIIIIIIIIIIIHIIIIIIIIIIIIIIIIIIIIIIIIHIIIIHIIIHIGIIIIIIIIIIHIIGIHIIIIIIIGHHHIHHIHIHHGHHIIIIIIIIIIIHHHIHIHIIIIIIGIHHHHHHIGIIHHIIIIIIGIHHHHHHIIHGHHFHHIIHIIHIIIIIHHHFIIHGIHIHIHHHHHHHEHIGFHHCHHIIHHHFGHHIIHHGHIIGIHFHIIHHGHHIFE@EHHG1HIHHFIHIHHDIIIHIIIIIIIHHIIIIIIIHHEIIIIIHFHIHIIHIHIIIIIIHIIHGIIIIIIHIIIIIIIIIIGIIHIIHHIHEED<<DD
@HISEQ:969:HM2KJBCX2:2:1101:18146:30874 2:N:0:ACTATGCA
TCTAACGAGTGCCCCAACTATCCCTATTAATCATTACGGTGGTCCTAGACCAACAAAATAGAACCAACGTCCTATTCTATTATTCCATGCTAATCTATTCAAGCAAAAGCCCGCTTTAAACACTCTAATTTTTTCAAGGTAATGGTCCTGGTTCCCCGGCACACCCAGTTAAGGACATACCGGCTCACCAGAAGGATAGACCCGACAACAGACAGTACTCGCCAGAGACGGACCGCCCGGTCAGGCCTAAAATTCAACTACGAGCTTTTTAACTGCAACAACTTTAATATACGCTATTGGAGCTGGAATTACCGCGGCTGCTGGCACCAGACTTGCCCTCCAA
+
DDDDDIIIIIIIIIIIIIIIIIIIIIIIIIIIIIIIIIIIHHIIHHIIIIIIIIIIHHHIHHHIIIEHHHFIIHHGHIIIIHIIIIIIIIIIIIIIHHHIIG@@HHIIIIIIIIIIIIIIHHHICF@GHHFHHHHEHIIIIHIIGIGIHHHHHHHGHHIHIHHHHHIFGHHIIIIIIIIIIHIHHGHIFHHCHFHHIHHFIHIHHIIIIIIIHIIHHHIIHIH=IIIIIIIIIIIIIIHHFHFGIHHIIIIHIHIIHHHEIIHEIIIHFHHIIIIHGIIIIIHGHIHHIIIGIHHGDFIHIHIIIIHIIIIIIIIIIIIIIIIIIIIIIHIIIIIHGHBDDDD
@HISEQ:969:HM2KJBCX2:2:1101:13153:31080 2:N:0:ACTATGCA
TCTAACGAGTGCCCAACTATCCCTATTAATCATTACGGTGATCCTAGAAACCAACAAAATAGAACCATGCCGTCCTATTCTATTATTCCATGCTAATGTATTCGAGCAAAAATGCCTGCTTTAAACACTCTAATTTTTTCAAGGTAAAGGTCCTGGATCCGCAAGACACCCAATAAAGGACATCAAGTTTCTCCAGAAGGTGAGAAATCAACAGTAACAGTTCATACCCCTTAAGGCATGACCGTCACGTCAATCCCGAAATTCAACTACGAGCTTTTTAACTGCAACAACTTTAATATACGCTATTGGAGCTGGAATTACCGCGGCTGCTGGCACCAGACTTGCCCTCCAA
+
DDDDDIIHGHGIHIIIGIIIGHIHHIIIHIIFHHHIIHIIIIIIIIIIGIGIIEHIIHHHIIHHIIIIHHGHHHIIHIHHHIIIIIIFHHHHHIGIHHHGHDHHIHHIIIIIIIIHIIHIIIHIIIIIIIIIHHIIIIIIIIHIIIIIIIIIIIIIHHHIHHIIIIIIHFIIIIIIIIHIHHIIIIIHHHIGIIIIIIIIIIIIIIIIIIIIIIIIIIIIIIIHIIIIIIIIIIIIIIIIIIIIIIIIIHHIIIIIIIIIIHIIIIIIIIIIIIIIIIIIIIIIIIIIIIIHHIIIIIIIIIIIIIIIIIIIIIIIIIIIIIIIIIIIIIIIIIIIIIIIIIIIIIIDDDDD
@HISEQ:969:HM2KJBCX2:2:1101:12312:31116 2:N:0:ACTATGCA
TCTAACGAGTGCCCCAACTATCCCTATTAATCATTACGGTGGTCCTAGACCAACAAAATAGAACCAACGTCCTATTCTATTATTCCATGCTAATCTATTCAAGCAAAAGCCCGCTTTAAACACTCTAATTTTTTCAAGGTAATGGTCCTGGTTCCCCGACACACCCAATAAAGGGCATACCGGCTCACCAGAAGGATAGACCCGACAACAGAACAGTACTCGCCAGAGACGGACCGTCCGGTCAGGCCTAAAATTCAACTACGAGCTTTTTAACTGCAACAACTTTAATATACGCTATTGGAGCTGGAATTACCGCGGCTGCTGGCACCAGACTTGCCCTCCAA
+
DDDDDIIIIIIIIIIIIIIIIHIIIIIIIHIIIIIIIIIIIIIIIIIHIIIIIIIIIIIIIIIIIIIIIHIIIIIHIIIIIIIIIIIIIGHIIHIIIHIHIHHIIIIIIIIIIIIIHIHIIIIIIIIIIIIIIHIIHIIIIIIIIHIIHIHHHIHIHIHIIIIIIIIIIIIIIIIIIHIIIIIIIIIIIIIIIIIIIIIIIIIIIIIHHHIIHIIIIIIIIIIIIIIIIIIIIIIIIIIIIIIIIIIIIIIIIIIIIIIIIIIHIIIIIIIIIIIIIIIIIIIIIIIIIIIIIIIHGFGIIIIIIIIIIIIIIIIIIIIIIIIIIIIIIIIIIIIIIIIDDDDD
@HISEQ:969:HM2KJBCX2:2:1101:4536:31564 2:N:0:ACTATGCA
TCTAACGAGTGCCCCAACTATCCCTATTAATCATTACGGTGATCCTAGAAACCAACGAAATAGAATCAGTCCGTCCTATTTCATTATTCCATGCTAATGTATTCAGACGATAGTCTGCTTTAAACACTCTAATTTTTTCAAAGTAACAGTCCTGATTTCCCATCACACCAAATAAATGGCATGAAAGTTCCTCAGAAGGTAGAGATCCATCTCACCAGTGCAGACAATTAAGCCTGACCAATGGGTAGACCCCGAAGTTCAACTACGAGCTTTTTAACTGCAACAACTTTAATATACGCTATTGGAGCTGGAATTACCGCGGCTGCTGGCACCAGACTTGCCCTCCAA
+
DDDDDIHIIIIIHIHIIIIIIIHIIIIIIIHIIIIIIIIIIIIHIIIIIHIHGHHHHHICGHHIIIIIIIIIGFHHHHHHIHHHIIHIHHHIIIIEHIIIIIIIIIIIIIIIIHHHIIGIHHIHHIIIHIIHHHHHFHHHEHHHHIHIGHIIIIIIHHIIHGIHIIIIHHIIGIIIIIIIIIIIHIIIIIGIHIHIIIHIIIIIIIIIIIIHIIHIIIIIIIHIIIIIIIIIIIIIHIIIIIIIIHHIIIIIIIIIIIIIIIIIIIIIIHIIIIIIIIIIIIIIIIIIIIIIIGIIIIIIIIIIIIIIIIIIIIIIIIIIIIIIIIIIIIIIIIIIHIIIIIIDDDDD
@HISEQ:969:HM2KJBCX2:2:1101:10576:33011 2:N:0:ACTATGCA
TCTAACGAGTGCCCCAACTATCCCTATTAATCATTACGGTGGTCCTAGAACCAACAAAATAGAACCAACGTCCTATTCTATTATTCCATGCTAATCTATTCAAGCAAATGCCCGCTTTAAACACTCTAATTTTCTCAAGGTAATGGTCCTGGTTCCCCGACACACCCAATAAAGGGCATCCCGGCTCACCAGAAGGATAGACCCGACGACAGAACAGTACTCACCAAAGACGGACCATCCGGCCAGGCCTAAAATTCAACTACGAGCTTTTTAACTGCAACAACTTTAATATACGCTATTGGAGCTGGAATTACCGCGGCTGCTGGCACCAGACTTGCCCTCCAA
+
DDADDIIHCHIIIHIIIIIIIIIIIIIIIHHHHHIIIH@GEEHIIIIGFHEHEHHIIIIIEHHIIHIIIGHHIIIHIIIEHFCHFHIEHIIIIIIIIIIHGCHHHIIIGEHIIIIHHIHHGHHH<FHHHHHGHDFBGHHHFEHEEEHIIIHHHHHHHIIHIIIIIHIIHHHGGCIIHHHHIIIHHEIHHFHIIIIIIIIHHIIIIHHHFIIIIHIIIHHHEIHHHIHG1HHHIIIHHHHIIIHGEHGIIHIIHIHHIIIHIHIIIHIIIIIIHHIIHIIIIIIIIHIIIIHHIIIIHGFHIIIHIHIIIIIIIIHHIIGHIGHGIIIIIIIIHHHIIIIIDADDA
@HISEQ:969:HM2KJBCX2:2:1101:17297:33153 2:N:0:ACTATGCA
TCTAACGAGTGCCCCAACTATCCCTATTAATCATTACTCATTTCCCCAAAAACCAACAAAATTCGAGATACGAGTCCTAAATTATTATTCCATGCTAATGTATTCATAACTTTCAGCCTGCTTTAAACACTCTAATTTTTTCAAAGTAAAGGTCCTGGATTGCGAACCCAACCCAGTAAAGGGCAGGAACGTTCTCCAGGAAGATGGTAAGCGCGCATCGGCACTCACACACGATACCGTGGCGGGCCAAGCGCACTATACCAGAAATCCAACTACGAGCTTTTTAACTGCAACAACTTTAATATACGCTATTGGAGCTGGAATTACCGCGGCTGCTGGCACCAGACTTGCCCTCCAA
+
DDDDDIHIIIIIIIIIIIIIIIIIIIIHIIGHIIIIGIHIIIIHIIIIIIIIIIIHIIIIIIIIHGIIHHIIHHFGEHHIIIHIIIHIIIHIH?FHCFHHHCGGEHHIIHIIIIIHHIIIIIIIIIIHHIIIHHHHHIIIIHIIHIIIIIIIIIHIIIIIIIIIGIIHIIHIIIIHIIIIIIIIIIIIIIIIIIIIIIIIIIIIIIIIIIIIIIIII=IIIIIIIIIIIIIHIIIIIIIIIIIIIIIIIIIIIIIIHIIIIIIIIIIIIIIIIIIIIIIIIIIIIIIIIIIIIIIIIIHIIIIIIIIIIIIIIIIIIIIIIIIIIIIIIIIIIIIIIIIIIIIIIIIIIIIIIDDDDD
@HISEQ:969:HM2KJBCX2:2:1101:9953:33691 2:N:0:ACTATGCA
TCTAACGAGTGCCCCAACTATCCCTATTAATCATTACGGTGGTCCTAGAAACCAACAAAATAGAACCACAACGTCCTATTCTATTATTCCATGCTAATCTATTCAAGCAAATGCCTGCTTTAAACACTCTAATTTTTTCAAGGTAATGGTCCTGGCTCCCCGGCACACCCAATAAAGGACATACTGGTTCACCAGAAGGTGGACCCGACACAGGACAGTACTCGCCAAAGACGGACCGCCCGGTCAGGCCTAAAATTCAACTACGAGCTTTTTAACTGCAACAACTTTAATATACGCTATTGGAGCTGGAATTACCGCGGCTGCTGGCACCAGACTTGCCCTCCAA
+
DADDDIHHHHECHEHHHIIIHIIII?EHIHHCHHHII?GG1GHHFFHHFGHIIIIICHHHHI1DEHIHIIIIDDHHHH@GHHHHHHGFECCHCHIHIHHHIDFGEHHCFGEEHII?HH@<DHHHEFIHHHIII@HH@AH@GHHHICHEHEHHHHHHIHGHHA@EHHHGG@/<HB/H@C/HEFHIIIIHFHHEHHFF@GFFEC@CHH?HFF>HHHHICHFC<AHHIIHHIIHHC</HDHHHDG@=HEHF?FCHHIHFGHEHGCCHD1?GCFIIIIIIIIHFHGEHHHHGC@IHHHGHG<<<<HHF@@F@HHCHHIHHHHHHIGIIIIHEHHHHFHHHGCCIIDDDBD
@HISEQ:969:HM2KJBCX2:2:1101:4786:34281 2:N:0:ACTATGCA
TCTAACGAGTGCCCCAACTATCCCTATTAATCATTACGGTGATCCTAGAAACCAACAAAATAGAATCATGCCGTCCTATTTTATTATTCCATGCTAATGTATTCAAGCAAAATGCCTGCTTTAAACACTCTAATTTTTTCAAAGTAAAGGTCCTGGTTCCCCGCGACACCCAATTAAGGGCATCGCGGTTCTCCAGAAGGTGAGAAATTGACTACACCAGTTCATACCCCTTAAGGCACGACCGATGTGTCAATCCCGAAATTCAACTACGAGCTTTTTAACTGCAACAACTTTAATATACGCTATTGGAGCTGGAATTACCGCGGCTGCTGGCACCAGACTTGCCCTCCAA
+
DDDDDIIIIIIIIIIIIIIIIIIIIIIIIIIIIIIIIIIIIIIIIIIIIIIIIIIIIIHIIIIHIIIHIIIFHIHDHHIIIIIIIIIIIIIIIIIHIHIIIHIIIIIIIIIIIIHIIIIIIIIHHHIIIIIIIIIHHIIIIIIIIIIIIHIIIIIIIIIIIIHIIHHIIIIIIIIIIIIIIIIIIIIIIHIIIIIIIIIIIIIIIIIIIIIIIIIIIIIIIIIIIHIIIIIIIIIIIIIIIIIIIIIIIIHIIIIIIIIIIIIIIIIIIIIIIIIIIIIIIIIIIIIIIIIIIIIIIIIIIIIIIIIIIIIIIIIIIIIIIIIIIIIIIIIIIIIIIIIIIIIIIIIDDDDD
@HISEQ:969:HM2KJBCX2:2:1101:6023:34560 2:N:0:ACTATGCA
TCTAACGAGTGCCCCAACTATCCCTATTAATCATTACGGTGGTCCTAGAAACCAACAAAATAGAACCACAACGTCCTATTCTATTATTCCATGCTAATCTATTCAAGCAATAGCCCACTTTAAACACTCTAATTTTTTCAAGGTAATGGTCCTGGCTCCCCAACACACCCAATAAAGGACATGCTGGCTCACCAGAAGGAAGACCCGACAGCAGACAGTACTCGCCAAAGACGGACCGCCCGGCCAGGCCTAAAATTCAACTACGAGCTTTTTAACTGCAACAACTTTAATATACGCTATTGGAGCTGGAATTACCGCGGCTGCTGGCACCGGACTTGCCCTCCAA
+
DDADDIIIHIIHHIIIIIIHIHIIIHIIIHIFHHIIIIIIIIIIIIIIIIIIHIIIIIGHIIIIHIIIIGIIIHEHIIIEHHHIIHIIIIIIIIIIIIHEIHHIIHIHIHIIIHHG%HHHIIHIIIIHIIIIIIIIIIHIIIIIHIIIIIIHIIHHHIIIIHHHHHHIIIIIIIIIIIIIIIIHIIIIIIIHIIIHIIIIIHHHIIIIIHIIIHIIIIIIIHIIIIIIIIHIHIIIIIIIIIIHGIIIHIIIIIIIIIIIHHHIIIIIIIIIIHHIIIIIIIIHIHIIIIIIIIIIIIHHHIIIIIIIIIIIIIIIIIIIIIIIIIIIIIIIIIIIIIIIIDDDDD
@HISEQ:969:HM2KJBCX2:2:1101:8979:34707 2:N:0:ACTATGCA
TCTAACGAGTGCCCCAACTATCCCTATTAATCATTACGGTGGTCCTAGACCAACAAAATAGAACCAACGTCCTATTCTATTATTCCATGCTAATCTATTCAAGCAAAAGCCCGCTTTAAACACTCTAATTTTTTCAAGGTAATGGTCCTGGTTCCCCGACACACCCAATAAAGGGCATACCGGCTCACCAGAAGGATAGACCCGACAGCAGAACAGTACTCGCCAGAGACGGACCGTCCGGTCAGGCCTAAAATTCAACTACGAGCTTTTTAACTGCAACAACTTTAATATACGCTATTGGAGCTGGAATTACCGCGGCTGCTGGCACCAGACTTGCCCTCCAA
+
DDDBAIHHHHIIIIFIIIIIIIIGHHIFHIIHICHHIHHIIIIIHIIGIIIIGHHHIGIHEFGHIEHIIIIFH1GHEHHHHIEHIICHIIFEHHHIHHHGFDFHIIIIGIIIHHEIIIHIIIHHIEHHHHFHHHHEIHHGHGHFGIHHIHHHHIIHHGHIIIHIHHHHEGFHEHHIIIHHIIIIHIHFEHIHEGH;HECIIIIIHHEIII<IIHH;@HHDIIHI=<EIHHIHHIHIIIHFHEEHHHHFHHHIIIIGHHHGEGFCHHIIIHEIIIIIIIIIIIHHCHHHHHHIIIHFFDDFFHHHFHHIIIIIHHHIHIHIIHHIIHIHIIIHIIIIIIIDDDDB
@HISEQ:969:HM2KJBCX2:2:1101:20835:34148 2:N:0:ACTATGCA
TCTAACGAGTGCCCCAACTATCCCTATTAATCATTACGTTGATCCTAGAAACCAACAAAATAGAATCGAACGTCCTATTTCATTATTCCATGCTAATGTATTCAAGCGCGTGCCTGCTTTAAACACTCTAATTTTTTCAAAGTAACAGTCCTGACTCCCCACAACATCAAATTAATGACATCATGATTCATCAGAAGGGAGAAATCAATGACATTAGTACGTACCGAAGGCACGACCGACGTATTGATCCCGAAATTCAACTACGAGCTTTTTAACTGCAACAACTTTAATATACGCTATTGGAGCTGGAATTACCGCGGCTGCTGGCACCAGACTTGCCCTCCAA
+
?@DDA?HGCHI@EGHHGHIHGHHFHIIGHGH?GHIIHIHIIGEHIHGCGHFEHHIHIIHIIIFIHIFHIHIDC<EEHGEHHHHHFHHHHE@HH1@EHFGEHEIIHHCEH/HDEHHHHGCGCFH8<<HFGDHHFCFHHGFHHHHHFCGHGGFFHHIHDHD@DEIHEHEHHFH@HHHHHIHHEFHHHEFFCF<F:IHHIIIGIIHHGHIIHHCEHGHHHGCEHGCHGGCGIIHFHHHDDHGHGEHFDFHCDHG<HHEGHHFHEECEFFGEIHHHHGCHHCHCHHHEHIGIHHHIIIHHIIHEHGCHHIHHIIIIGIIIIIHIIIIIIIHEHHIHHHIIIIIIIDDDBB
@HISEQ:969:HM2KJBCX2:2:1101:1851:36185 2:N:0:ACTATGCA
TCTAACGAGTGCCCCAACTATCCCTATTAATCATTACGGTGGTCCTAGACCAACAAAATAGAACCAACGTCCTATTCTATTATTCCATGCTAATCTATTCAAGCAAAAGCCCGCTTTAAACACTCTAATTTTTTCAAGGTAATGGTCCTGGTTCCCCGACACACCCAATAAAGGGCATACCGGCTCACCAGAAGGATAGACCCGACAGCAGAACAGTACTCGCCAGAGACGGACCGTCCGGTCAGGCCTAAAATTCAACTACGAGCTTTTTAACTGCAACAACTTTAATATACGCTATTGGAGCTGGAATTACCGCGGCTGCTGGCACCAGACTTGCCCTCCAA
+
DDDDDIIIIIIIIIIIIIIIIIIIIIIGIIIIIIIIIIIIIIIIIIIGIIIIIIIIIGGIFHIIHEHIIEHHHHIHIGIIIIIHIIIIICHIIHHIIIIIIEGHHHIIEHHIHHHIIIIIHIIIHHHHHIIIHGHIIIIIIIHIHHGIIHHGHHIHHHIIHIIIIIIIIIHIHHHIHGIIIIIIIGIIIIIIIIHHHHIIIIIHHIIIIIHIIIIIIIIHIIIIHIIIIIIIIIIIIIIIIIHIIIIIIIIIIIHIHIHIIIIIIIIIIIHIIIIIIIIIIIIIIIIIIIIIIIIHHHGIIIIIIIIIIIIIIIIIIIIIIIIIIIIIIIIIIIIIIIIDDDDD
@HISEQ:969:HM2KJBCX2:2:1101:12278:36234 2:N:0:ACTATGCA
TCTAACGAGTGCCCCAACTATCCCTATTAATCATTACGGTGGTCCTAGAAACCAACAAAATAGAACACAACGTCCTATTCTATTATTCCATGCTAATCTATTCAAGCAATAGCCCGCTTTAAACACTCTAATTTTTTCAAAGTAATGGTCCTGGCTCCCCAACACACCATACTGGTTCACCAGAAGGAAGACCCGACAGCAGACAGTACTCGCCAAAGACGGACCGCCCGGCCAGGCCTAAAATTCAACTACAAGCTTTTTAACTGCAACAACTTTAATATACGCTATTTGAGCTGGAATTACCGCGGCTGCTGGCACCAGACTTGCCCTCCAA
+
DDDDDIIIIIHHHIIIIHIIIIIIIIHIIIIIIIHIIIHIHHHHIIHHIIIIIIIII@HHHIHHIIIIIIIHHHHIIGIIHHHIIIHHHICHHHHHHIIHIFIHIEHHIHIIIIGHHIIIIIIIIIIIIHHIIIIHIHHHHIIIIIHHIHHHHHIHIHIIHIHHIIIIIIIIIIIIIIIIIIIIIIIIHHHIIIHIIIIHIIIIIIIIIIIIIIIIIIIIIIIIIGIIHIIIHIIIGIIIIIIFHIIIIIHHHHIIIHIHIIIIIIIIIIHHIIIIIIIIIIIIIIIIIIHHGIIIIIIIIIIIIIIIIIIIIIHIIIIIIIIIIIIIIDDDDD
@HISEQ:969:HM2KJBCX2:2:1101:8636:36294 2:N:0:ACTATGCA
TCTAACGAGTGCCCCAACTATCCCTATTAATCATTACGTCGATCCTAGAAACCAACAAAATAGAATCAAACGTCCTATTTCGTTATTCCATGCTAATGTATTCAAGCGTGAGCCTGCTTTAAACACTCTAATTTTTTCAAAGTAACAGTCCTGATTCCCCATGACACCAAATTAATGACATCATGGTTCGTCAGAAGGTAGGAATCAATAATACCAGTTCGTACAATAGCACGACCAATAAATTGATCCCGAAATTCAACTACGAGCTTTTTAACTGCAACAACTTTAATATACGCTATTGGAGCTGGGATTACCGCGGCTGCTGGCACCAGACTTGCCCTCCAA
+
DDDDDHHIHHEEHIHIIIIIGIEHHHIIIIIIIIIIIIHHIIIIGIIHHHHHIHHHIGFHHIHIIIIIHHIIHIHIIIIHFHFHHEEHHHHHIFHIIIHIIIGHHIIIHHIGHIIGHHHHHHHGHIHIIHIHHGFEDHHHHIIIIHHGHFGHIHIHHIIIIGIIIHHIIIIIHHHIIIHIIIIHHIIIIGIIIIIIIIHIIIHHIHIHHHGHHIHHHEFHIIHIIIHIIIIHGHGIIIHHEHHGIIHHHHHIGIIHIIIIIIIIIIHIIIIIIIIIIHGIIHHHIHHIIIIIIIIIIIIHIIIIIHGHHIIIIIIIIIHIHIIIIIIIIIIIIHHIIHHIDDDDD
@HISEQ:969:HM2KJBCX2:2:1101:20583:35310 2:N:0:ACTATGCA
TCTAACGAGTGCCCCAACTATCCCTATTAATCATTACGGTGATTCAGAAACCAACAAAACAGGACCACCGTCCTATTTTATTATTCCATGCTAATGTATTCAGACGTAAGCCTGCTTTGAACACTCTAATTTTTTCAAGGTAAAGGTTCTGGTTTCCCACCACGCTAAATAAATAACATGATGGTTCCCCAGAAGGTAGAAATTCCACACGCCAGTACAGACTATTGCCGACCAACGGTAGAACCCCGAAATTCAACTACGAGCTTTTTAACTGCAACAACTTTAATATACGCTATTGGAGCTGGAATTACCGCGGCTGCTGGCACCAGACTTGCCCTCCAA
+
DDDDCIIIHIGIIHIIIIIIIIIIIIIIIIGGIIIIIIIIIIIIIIIIIIIIIHIIIIIIIIHIIIIIIIHEDHIIIIIIIIHHIIHIIGIIGHIIIIIIIHEEIHHIHHIHIIIIIIIHHIIIHHIIIHIIIIIIIIHHIIGIIIIIIIHHHIIHGIIIIIIHHIIIIIIIIIHHHHIIIIIIIHIIIIIIIIIIIIIIHIHHIIHI2<IIIIIIIIIIIIIIIIIIIIIII>HIHHHGGIIIIIIIIIIIIIIIIIIIIIHIIIIIIIHIIIIIIIIHIIIIIIIIHHIIIIIHIIIIIIIIIIIIIIIIIIIIIIIIIIIIIIIIIIIIIIIIIDDDDD
@HISEQ:969:HM2KJBCX2:2:1101:5184:36798 2:N:0:ACTATGCA
TCTAACGAGTGCCCCAACTATCCCTATTAATCATTACGGTGATCCTAGAAACCAACGAAATAGAATCAGTCCGTCCTATTTCATTATTCCATGCTAATGTATTCAGACGATAGTCTGCTTTAAACACTCTAATTTTTTCAAAGTAACAGTCCTGATTTCCCATCACACCAAATAAATGGCATGAAAGTTCCTCAGAAGGTAGAGATCCATCTCACCAGTGCAGACAATTAAGCCTGACCAATGGGTAGACCCCGAAGTTCAACTACGAGCTTTTTAACTGCAACAACTTTAATATACGCTATTGGAGCTGGAATTACCGCGGCTGCTGGCACCAGACTTGCCCTCCAA
+
DDADDIIHIIIIIIIIIIIIIIIIIIIIIIHIIGIIIIIIIIIIIIIIIIIIIIIIIHHIIIIIHIIIIIIIIIHIIIIIIIIIIIIIIIIHIIIIGHHHHHHIIIHIIIIHIIIIIIIIIIIIIIHIIIIIIIIHIIIHHHHIHIHIIIIIIIIIIHIIIIIIHIIIIIIIIIIIIIHIIIIHIHIIIIIIIIIIHIIIIIIIIIIIIIIHIIIIIIIIIIIIIIIIIIIIIIIIIIIIHIIIIHGIIIIIIIIIIIIIIIIIIIIIIIIIIIIIIIIIIIIIIIIIIIIIIIIIIIIIIIIIIIIIIIIIIIIIIIIIIIIIIIIIIIIIIIIIIIIIIIIBCCDD
@HISEQ:969:HM2KJBCX2:2:1101:18216:37155 2:N:0:ACTATGCA
TCTAACGAGTGCTTCCCAACTATCCCTATTAATCATTACGGTGATCCTAGAAACCAACAAAATAGAACCATGCCGTCCTATTTTATTATTCCATGCTAATGTATTCAGGCACTAGCCTGCTTTGAGCACTCTAATTTTTTCAAGGTAATAGTCCTGCTTCCCCAACGCACCAAGTGAATGGCATGCTGGTTATTCAGAAGGTAAGAACCCACCACACCAGTACGGACAGTGAAGCCCGACCGATGGACAGATTCCGAAATTCAACTACGAGCTTTTTAACTGCAACAACTTTAATATACGCTATTGGAGCTGGAATTACCGCGGCTGCTGGCACCAGACTTGCCCTCCAA
+
DADDDIICHHIIIIIIIIIHIIIIIGHIHHHHHIIIIIHHIIIIIHGHHHHIGFIHIHHIEEHIEFHHFEH?GFHDH<GHHFHIIIIIIIHHHIIGC<F1EIHHHHHG@HGHGHHHHIHIIIIIIIHHIIHHHHHHHHHHHIIIIIHIHIHHHIHIHHHIIIGHIIHIIFHHHHHHIIIIIIGHH@IIHIHHIIHIIIGIHIIHIHHHIHHHIIIHHHIIHIHH9IHIIIHHHIHHDIHIIIIIHIHHHIIIHHGFHIIIIIIIGHHIIIIHIIIIIIHIIIIIIHHIHHHHHHHIIHIIIIIIIHGIHIIIIIIIHHHHHHIIHHHIIIIIIGIIIIHHIIHIHD@@DB
@HISEQ:969:HM2KJBCX2:2:1101:12530:37927 2:N:0:ACTATGCA
TCTAACGAGTGCCCCAACTATCCCTATTAATCATTACGTCAATCCTAGAAACCAACAAAATAGGTTTGAACGTCCTATTTCATTATTCCATGCTAATGTATTCAAGCGTTAGCCTGCTTTAAACACTCTAATTTTTTCAAAGTAACAGTCCTGTTTCCCTGCAACACCAAATTAATGGCATTACAGTTCTTCAGAAAGGAGGAATCAGCGAAACCAGTTCATACCAGTGGCACGACCAACCTGCTGACCCCGAAATTCAACTACGAGCTTTTTAACTGCAACAACTTTAATATACGCTATTGGAGCTGGAATTACCGCGGCTGCTGGCACCAGACTTGCCCTCCAA
+
DDCDDIIIIIIIIIIIIIHIIIIIIIIIIIIHHIIIIIIIIIIIIIHIGHIIIIIIIIIFIIIIHIIIIIIIHHHIIIIIIIHIHIIIIIIIIIIIIHIIIIHIIHIIHHIHIIIIIHIIHIIIIIHHIHIIIHHIIIIIIIHIIIIIIIIHIIIIIIIIIIIIIIIHHHIHHIIIIIHHHIIIIIIIIHHIIIIIIIIHHIIIIIIIIIIIHIIIIIIIIIHIIIIIIIIIIIIIHHGFHIHHHIIIIIIIIIIIIIIIIIIIIIIIIIIIIIIIIIIIIIHIIIIIIIIIIIIIHIIIIIIIIIIIIIIIIIIIIIIIIIIIIIIIIIIIIIIIIIIIIDDDDD
@HISEQ:969:HM2KJBCX2:2:1101:9320:37471 2:N:0:ACTATGCA
TCTAACGAGTGCCCCAACTATCCCTATTAATCATTACGGTGGTCCTAGAAACCAACAAAATAGAACCACAACGTCCTATTCTATTATTCCATGCTAATCTATTCAAGCAATAGCCCGCTTTAAACACTCTAATTTTTTCAAGGTAATGGTCCTGGCTCCCCAACACACCCAACAAAGGACATGCTGGTTCACCAGAAGGAAGACCCGACAGCAGACAGTACTCGCCAAAGACGGACCGCCCGGCCAGGCCTAAAATTCAACTACGAGCTTTTTAACTGCAACAACTTTAATATACGCTATTGGAGCTGGAATTACCGCGGCTGCTGGCACCAGACTTGCCCTCCAA
+
@<@BDFHE?HG?1DH=G0F@H1DCF<GHCECHHHIIII0G10EGEFCHIGIHGHEHIIHIIHHEHHE@EHFEDHHHIIHGHHCEHHHGH?GH?GHHHGEHIHFHHFHHHHHIIEGHHD@HHHG@FGGEHIIGECH1<EGHHHFIHHHEHHIIHIEGHIHHHHHHIIHHHFHIIIHHEHHFCGECFHGIIIIIIIIIHGCC@CHEGHHHHEGHGHFHHHEECFDIIIIHHHIIHDIIIHDDDHHECIIHIHIHIIGIIHHIHIIHIGHIHHECEHCEGHIHIHIIHEGFC?HGHHIIHEIIIIIIIHIIH?IIHHHDH?HIIHHHEHEIIIHHHDCHHCCC1@0?DD
@HISEQ:969:HM2KJBCX2:2:1101:16573:39712 2:N:0:ACTATGCA
TCTAACGAGTGCCCCAACTATCCCTATTAATCATTACGGTGATCCTAGAAACCAACGAAATAGAATCAGTCCGTCCTATTTCATTATTCCATGCTAATGTATTCAGACGATAGTCTGCTTTAAACACTCTAATTTTTTCAAAGTAACAGTCCTGATTTCCAACCACACCAAATAAATGGCATGAAAGTTCCTCAGAAGGTAGAGATCCATCTCACCAGTGCAGACAATTAAGCCTGACCAATGGGTAGACCCCGAAGTTCAACTACGAGCTTTTTAACTGCAACAACTTTAATATACGCTATTGGAGCTGGAATTACCGCGGCTGCTGGCACCAGACTTGCCCTCCAA
+
DDDDDIIIIIIIIIIIIIIIIIIIIIIIIIIIIIIIIIIIHIIIIHIIHIIIIIIIIIIIIIIIIIIIIIHHIHIHIIIIIIIIIIHIGIIIIHHIIIIIIHIIIIIIIHIIIIHIIIIIIIIHIIIIIIIIIIIIIIIIIHIIIIIIIIIIIIIIIHIIIIIHHIIIIIIIIHIIIIIIIIIIIIIIIIIIIIIIIIIIIIIIIIIIHHIIIIIIIIIIIIIIIIIIIIIIIIIIIIIIIIIIIHGIIIIIIIIIIIIIIIIIIIIIIIIIIIIIIIIIIIIIIIIIIIIIIIIIIIIIIIIIIIIIIIIIIIIIIIIIIIIIIIIIIIIIIIIIIIIIIIIDDDDD
@HISEQ:969:HM2KJBCX2:2:1101:15959:40745 2:N:0:ACTATGCA
TCTAACGAGTGCCCCAACTATCCCTATTAATCATTACGGTGATCCTAGAAACCAACAAAATAGAATCATGCCGTCCTATTTTATTATTCCATGCTAATGTATTCAAGCAAAATGCCTGCTTTAAACACTCTAATTTTTTCAAAGTAAAGGTCCTGGTTCCCCGCGACACCCAATTAAGGGCATTGCGGTTCTCCAGAAGGTGAGAAATTGACTACACCAGTTCATACCCCTTAAGGCACGACCGATGTGTCAATCCCGAAATTCAACTACGAGCTTTTTAACTGCAACAACTTTAATATACGCTATTGGAGCTGGAATTACCGCGGCTGCTGGCACCAGACTTGCCCTCCAA
+
DDDCDIIHIIGIIIIIIIIIIIIIIIIIIIIIIIIIIIIIIIIIIIIHIIHHIIIIIIIEGHHIIIHIIIIIHIIIIIHHIIIIIGHHHHHHHIIIEHHHIGHIIIIIIIIIIIIIIIIIIIIIHIHIIIIIHHHHIIIIIHIIIIIIIIIIHHHHHIIIIIIIIIIIIIHHIIIHIIIIIIIIIIIIIIIHIIIIIIHIIIIIIIIIIIIIIIIIIIIGIIHIIHIHIIIIIIIIIHGIIIIIIIIIHEHIHIIHIIIIIIHIIIIIHHIIIIIIIIIIIIIIIIIIIHIIHIIIIIIHIIIIIIIIIIIIIIIIIIIIIIIIIIIIIIIIIIIIIIIIIIIIIIIDDDDD
@HISEQ:969:HM2KJBCX2:2:1101:4563:41591 2:N:0:ACTATGCA
TCTAACGAGTGCCCCAACTATCCCTATTAATCATTACGGTGATCCTAGAAACCAACGAAATAGAATCAGTCCGTCCTATTTCATTATTCCATGCTAATGTATTCAGACGATAGTCTGCTTTAAACACTCTAATTTTTTCAAAGTAACAGTCCTGATTTCCCATCACACCAAATAAATGGCATGAAAGTTCCTCAGAAGGTAGAGATCCATCTCACCAGTGCAGACATTTAAGCCTGACCAATGGGTAGACCCCGAAGTTCAACTACGAGCTTTTTAACTGCAACAACTTTAATATACGCTATTGGAGCTGGAATTACCGCGGCTGCTGGCACCAGACTTGCCCTCCAA
+
DDDDDIIIIIIIIIIIIIIIIIIIIIIIIIIIIIIIIIIIIIIIHIIIIIIHHHIIIIIIIIIIIIIIIIHHCHHIIIIIIIIIIIIIIIIIIGIIIIIIIIIHHGHGHIIIHHHHIIIIIIHIIIHIIIIIIIIIIIIHHIIIIIIIHHGIIHIHIHIHHCEIIIIHIIIIIIIIIIIIIIIIIIIIIIIIIIIIIIIIHIIIIIIIIIIIIIHHIIIIIIIIIIIIIIHIIIIIIIIIIIIIIHFIIIIIIIIIIIIIIIIIIIIIIIIIIIIIIIIIIIIIIIIIIIIIIIIIIIIIIIIIIIIIIIIIIIIIIIIIIIIIIIIIIIIIIIIIIIIIIIIDDDDD
@HISEQ:969:HM2KJBCX2:2:1101:21057:41686 2:N:0:ACTATGCA
TCTAACGAGTGCCCAACTATCCCTATTAATCATTACGGTGATCCTAGAAACCAACAAAATAGAACCATGCCGTCCTATTCTATTATTCCATGCTAATGTATTCGAGCAAAAATGCCTGCTTTAAACACTCTAATTTTTTCAAGGTAAAGGTCCTGGATCCGCAAGACACCCAATAAAGGACATCAAGTTTCTCCAGAAGGTGAGAAATCAACAGTAACAGTTCATACCCCTTAAGGCATGACCATCACGTCAATCCCGAAATTCAACTACGAGCTTTTTAACTGCAACAACTTTAATATACGCTATTGGAGCTGGAATTACCGCGGCTGCTGGCACCAGACTTGCCCTCCAA
+
@DDADHHHIHHGHIIIIIHHGFHHHHIIIHHHHGIIIIEHIHHHIIGHIEH1FECHIIIHGGHIHHIHFHIDHDH@HHHHFHHIIIHFEG1C1@EHHEEHI1@<GEDFHIIIGHH?EFE@ADGHHIHHGDCFGHGHE@EIIIIHHFEHIIFIHEEIIIIHHEEFHHHGHHGII:HCHFHI;IHHGHH;IHIGIIIIIHHIHIIIHIIGIGHIIIHHHIHHFIIHHHIGIGIGGHIGIHHFCIIHIIHGHHGIHDIGIIIIHGIHFHIIHIHHIIIIIIIIIIIGIIIIIIIIIIIHHDHCIIIHGIIIHIIIIIIIIIIIIIIIIIIIIIIIIIIIIIIIIIIIIIIDDD@@
@HISEQ:969:HM2KJBCX2:2:1101:14083:41071 2:N:0:ACTATGCA
TCTAACGAGTGCCCCAACTATCCCTATTAATCATTACGTCAATCCTAGAAACCAACAAAATAGGATCAACGTCCTATTTCATTATTCCATGCTAATGTATTCAAGCGCGAGCCTGCTTTAAACACTCTAATTTTTTCAAAGTAACAGTCCTGATTCCCCACCACACCAAACTAATGACATGATGGTTCGTCAGAAGGTAGGAATCAGTAACACCAGTACGTACCGAAGGCACGACCAGCGTACTAATCCCGAAATTCAACTACGAGCTTTTTAACTGCAACAACTTTAATATACGCTATTGGAGCTGGAATTACCGCGGCTGCTGGCACCAGACTTGCCCTCCAA
+
DDDABHIIGIHHHIIIICHHHHIIIIIIHIFHIIHIGIIIIIIHHHIHHIIIIIIIFHHHHHE@GHCHHIFGHHHGHHIIIIHIEHEEHHIIIIIHHIHIIIIIIIHHIIHHIIIIIIIIIIIIGIIIHIIIIIIGIIIIIIIIHIIIHHIHHHGHHHFHHIHIHHHHIHHIHHIIHHHHGIHHHHIHIIIIIIHIIIIGIHIIIHHIIIIIIIIHIHIIHIIIIHHHHHHIIIIIIIIIIHHFHIIIIIHHGHIGHIIIIIIHHHHIIIIHHCHHGIIHGIIIHHHFCIHHEIIIIIIIIIHIIIIIIIIIIIIIIIIIHIGIIIIIIIIIHHIIHIIIDDDDD
@HISEQ:969:HM2KJBCX2:2:1101:20744:42477 2:N:0:ACTATGCA
TCTAACGAGTGCCCCAACTATCCCTATTAATCATTACGTCAATCCTAGAAACCAACAAAATAGGATCGAACGTCCTATTTCATTATTCCATGCTAATGTATTCAAGCGTTAGCCTGCTTTAAACACTCTAATTTTTTCAAAGTAACAGTCCTGTTTCCCTGCAACACCAAATTAATGACATTACAGTTCTTCAGAAAGGAGGAATCAGCGAAGCCAGTGCATACCAGTGGCACGACCAACCTGCTGACCCCGAAATTCAACTACGAGCTTTTTAACTGCAACAACTTTAATATACGCTATTGGAGCTGGAATTACCGCGGCTGCTGGCACCAGACTTGCCCTCCAA
+
B@BDDICEHCEFHEHC0CHFFECGEHHIHIHI@GCGHEFE<<GEHHGGHEHHEHCHIIFHHI?<1<F=0<FHEHEEFCHEHCHCFCC1G?@EEHE@CGDEHEEHHCIHHECDGFEEACAHGHFHGHHGHIIHGGHHHGH@EBBDHEEIHHGEEEHGHHHEHFHEII:IIIHFHIHHH:HHGHHH5HEH:GGGHFIHHHHIIIGIIIIGIIIIHFIHFEHHIHHEHIIIHEIHHIIHHGIIHHFF<GCCH<IHHHHIIIHEGIIGIHIHHHHIHHEIHHIIHFHHHHHIIIIIIIHIIHGHHIHIIHFHHIIHHIIIIIIIHIHEIIIHGHFHHHHHIHIIIDDDDD
@HISEQ:969:HM2KJBCX2:2:1101:17615:43038 2:N:0:ACTATGCA
TCTAACGAGTGCCCCAACTATCCCTATTAATCATTACGTCGATCCTAGAAACCAACAAAATAAAATCAAACGTCCTATTTCGTTATTCCATGCTAATGTATTCAAGCGTGAGCCTGCTTTAAACACTCTAATTTTTTCAAAGTAACAGTCCTGATTCCCCAAAACACCAATTTAATGGCATTATGATTCGTCAGAAAGGAGAAACCAATAATACCAGTACGTACAAAAGCACGACCAGTAAACCGGTCTCGAAATTCAACTACGAGCTTTTTAACTGCAACAACTTTAATATACGCTATTGGAGCTGGAATTACCGCGGCTGCTGGCACCAGACTTGCCCTCCAA
+
DDDDDIIIIIIIIIIIIIIIIIIIIIIIIIIIIIIIIIIIIIIIIIIIIIIIIIIIIIHHHIIIIIIIIHIIIHIIGIIHIIIIIIIIIIIIIIIHIHIIHIHIIIIIIIIIHIIIIHIIIHIIIIIIIIIIIIIIHIIIIHIIIIIIIIIIIIIIIIIHIIHHIIHIIIIIIIIIIIIIIIIIIIIIHIIIIIIIIIIIIIIIIHIIIIIIIIIIIHIIIIIIIIIIIIIIIIIIIIIIIIIHIIIIIIIIIIHF1IIIIIIIIIIIIIIIIIIIIIIIHHFHIIIIHHIIIIIIIIIIIIIIIIIIIIIIIIIIIIIIIIIIIIIIIIIIIHIIIIIIDDDDD
@HISEQ:969:HM2KJBCX2:2:1101:14068:42190 2:N:0:ACTATGCA
TCTAACGAGTGCCCCAACTATCCCTATTAATCATTACGGTGGTCCTAAAACCAACAAAATAGAACCAACGTCCTATTCTATTATTCCATGCTAATCTATTCAAGCAAATGCCCGCTTTAAACACTCTAATTTTTTCAAGGTAATGGTCCTGGTTCCCCGACACACCCAATAAAGGGCATCCCGGCTCACCAGAAGGATAGACCCGACGACAGAACAGTACTCGCCAAAGACGGACCATCCGGCCAGGCCTAAAATTCAACTACGAGCTTTTTAACTGCAACAACTTTAATATACGCTATTGGAGCTGGAATTACCGCGGCTGCTGGCACCAGACTTGCCTCCAA
+
D?@B@HIHDG1FDEHHIHEE@@GHIIEHE1GFGHHIIECG@HEHEHEHIHIIGEGHII?CFGC@EHIIGH1<C<FGEG@CCFHHCCGC1C1@FHD?G@GGHHHCHGGG=CCHHHHHIHHIGBDFIHGHEDEHHGHEE@HHEGFHFHIIHHHEHHIHDHDHHIIHHHHHEIHH8E@EHEEHHIIIIIHHIIIHEIHIHHEEFHEHHIIIIIIHFHIIIHHHHIIFIHG?GFHHHHHHHDIIHFEDHHIHGIFIHIIGHHHHEIHE@HGHIIHHHGHHF?GD@FFEF@FHHHHHGHG?CDFDHHHFIHHHHIHIHCCDHEHHHGIHHIHF@HHFED1EEEGD<0D<
@HISEQ:969:HM2KJBCX2:2:1101:18399:43504 2:N:0:ACTATGCA
TCTAACGAGTGCCCCAACTATCCCTATTAATCATTACGGTGATTCAGAAACCAACAAAACAGGACCACCGTCCTATTTTATTATTCCATGCTAATGTATTCAGACGTAAGCCTGCTTTGAACACTCTAATTTTTTCAAGGTAAAGGTCCTGGTTTCCCACCACGCTAAATTAATAACATGATGGTTCCCCAGAAGGTAGGAATTCTACACGCTAGTACAGACTGGTTAGCCCGACCAACGGTAGAACCCCGAAATTCAACTACGAGCTTTTTAACTGCAACAACTTTAATATACGCTATTGGAGCTGGAATTACCGCGGCTGCTGGCACCAGACTTGCCCTCCAA
+
DDDDDIHHIIIIIIIIIIIIIHHIIIIIIIIIIIIIIIIIIIIIIIIIIIIIIIIIIIIIIIHHHIIIIHIHHIHIIIIIIIIIIHIHIIIIIIIIIIIIIIIIIIIIIIIIIIIIIIIIHIIIIIIIIIIIIIIIIIIIHIIIIIIIIIHIIHIIIHIIIIHIIIIIIHGIIHIIIIIIHIIHIGIIIIIIIIIIIIHIIIHIIIIIIIIFHIIIIIIIIIIIIHIHIHIIIIIIIIIIIHHGIIIIHIIIIIIIIIIIIIIIIIIIIIIIIIIIIIIIIIIIIIIIIIIIIIIIIIIIIIIIIIIIIIIHIIIIIIIIIIIIIIIIIIIIIIIIIIIIDDDDD
@HISEQ:969:HM2KJBCX2:2:1101:13287:42830 2:N:0:ACTATGCA
TCTAACGAGTGCCCAACTATCCCATTAATCATTACGTCGATCCTAGAAACCAACAAAATAGAATCAAACGTCCTATTCCGTTATTCCATGCTAATGTATTCAAGCGTGAGCCTGCTTTAAACACTCTAATTTTTTCAAAGTAACAGTCCTGATTTCCCATAACACCAAATTAATGGCATTATAGTTCGTCAGAAGAGAGAAACCGATTATACCAGTACGTACAAAAGCACGACCAATAAACCGGTCTCGAAATTCAACTACGAGCTTTTTAACTGCAACAACTTTAATATACGCTATTGGAGCTGGAATTACCGCGGCTGCTGGCACCAGACTTGCCCTCCAA
+
DDDDDIHIIIHIIIIHIIIIIIIIIIIIIIIIIIIIIIIIIIIIHIIIIIIIIIIIHIIIHHIIIIIIIIIIIIIIIIIIIIHIIIHIIIIIIIIIIIIIIIIHHIIIIIIHIIIIIIIHHIIIIIIIIIIIIIIIIIIHHIIIIIIIIHIIIIIIIIIIIIIIIIIIIIIIIIIIIIIIIIIIIIIHIIIIIIIIIIHIIIIIIIIIIIIIIIIIIIIIIIIIIIIIIIIIIIIIIIIIHHIIIIIIHIIIIIIIIIIIIIIIIIIIIIIIIIIIIIIIIIIHIIHHIIIIIIIIIIIHIIIIIIIIIIIIIIIIIIIIIIIIIIIIIIIIIIIIIIDDDDD
@HISEQ:969:HM2KJBCX2:2:1101:12262:44631 2:N:0:ACTATGCA
TCTAACGAGTGCCCCAACTATCCCTATTAATCATTACGGTGATCCTAGAAACCAACAAAATAGAACCATGCCGTCCTATTCTATTATTCCATGCTAATGTATTCGAGCAAAAATGCCTGCTTTAAACACTCTAATTTTTTCAAGGTAAAGGTCCTGGATCCGCAAGACACCCAATAAAGGACATCAAGTTTCTCCAGAAGGTGAGAAATCAACAGCGACAGTTCATACCCCTTAAGGCATGACCATCACGTCAATCCCGAAATTCAACTACGAGCTTTTTAACTGCAACAACTTTAATATACGCTATTGGAGCTGGAATTACCGCGGCTGCTGGCACCAGACTTGCCCTCCAA
+
DDDDDIIIIIIIIIIIIIIIIIIIIIIIIIIIIIIIIIIIIIIIIIIIIIIIIIIIIIIIIIGIHIIIIIGGIIIDHIIIIIIIIHIIIIIIIIIIIIIIHFGIIIIIIIIIIIIHIIIIIIIIIIIIIIIIIIIIIIIIIIIIIHIIIIIIIIIIIIIIIIHIIIIIIIIIIIIIIIIIIIIIIIIIIHHIHIIIIIIIIIIIIIIIIIIIIIIIIIIIIIIIIIIIIIIIIIIIIIIIIIIIIIIIIIIHIIIIIIIIIIIIIIIIIIIIIIIIIIIIIIIIIIIIIIIIIIIIIIIIIIIIIIIIIIIIIIIIIIIIIIIIIIIIIIIIIIIIIIIIIIIIIIIIDDDDD
@HISEQ:969:HM2KJBCX2:2:1101:1304:45486 2:N:0:ACTATGCA
TCTAACGAGTGCCCCAACTATCCCTATTAATCATTACGGTGATCCTAGAAACCAACAAAATAGAACCATGCCGTCCTATTTCATTATTCCATGCTAATATATTCAGACAAAAGCCTGCTTTAAACACTCTAATTTTTTCAAGGTAACAGTCCTGGTTTCCCAAAACACCAAATAAATGACATTAAGGTTCTCCAGAAGGTAGAAATTCTTAAAATCAGTACGAACCTGTTGATTCAACCGATAAAAAAATTCCGAAATTCAACTACGAGCTTTTTAACTGCAACAACTTTAATATACGCTATTGGAGCTGGAATTACCGCGGCTGCTGGCACCAGACTTGCCCTCCAA
+
BBD@DI=CFHIIHEE=CHEHHFCHIEHHIIHIH@G?FCHHCGHICHHCHHHGHHHIIIHIII1DGHHEH@GEHIIIIIGFHIHHHEHHHHEHCE<CE@FHIHHHH<FHHIIIEEHHGHFHHHHHFHI?GFHGHAAGFC@CCAEGFEGH<G?FHH?GHHHHFHHEFIHGHHHIHH?HF@HHHGIHHEHHHGCE?GHFFCC@HHIIHHGIIIIHHHHIHEEHCHGHH?IIIHHIHHE@HDGIHFHHCHD@GIHHCHEGCHH@HEEHHHIHHHCIIHIHGIIGIHIIIIIHIHIIHGDIIIIHHCFIIHHIIHIIHEIIGDIIHIIIHHIHHIIHHIIHIHHIHIIDDDDD
@HISEQ:969:HM2KJBCX2:2:1101:19578:45950 2:N:0:ACTATGCA
TCTAACGAGTGCCCCAACTTCCCTATTAATCATTACGGTGGTCCTAGAAACCAACAAAATAGAACCACAACGTCCTATTCTATTATTCCATGCTAATCTATTCAAGCAAATGCCTGCTTTAAACACTCTAATTTTTTCAAGGTAATGGTCCTGGCTCCCCGGCACACCCAATAAAGGACATACTGGTTCACCAGAAGGTGGACCCGACACAGGACAGTACTCGCCAAAGACGGACCGCCCGGCCAGGCCTAAAATTCAACTACGAGCTTTTTAACTGCAACAACTTTAATATACGCTATTGGAGCTGGAATTACCGCGGCTGCTGGCACCAGACTTGCCCTCCAA
+
DABDDIHHHHHIEHIDHHHGHHGGIIIIHHHHHIIEHIIHIIECGHHGHHIHHHIIHGIHHHHEHEHHIIHCHCGHHHHHHIIHHHHIGHEHFHIIIHHHHDGHEEFHHHHDHEFGHHIEHIIIIIGGIIIIHHHFHGHEGHEHHHE@C@GGBEFGHHHHHIIHGHHHHHHHHHHH@IIIIIHIIIHHIGHIHIIHHHC@HHHHHH=HHHIHFIGIIHHHHHHIIIHHEIIHHIIIIIIDHFEEHIHHAHIIIIIHIIHEIHEHEGIIIIHIIIIIIIHIIHIIIHHIIIIIIHEIHHCFHGIIIIIIHIIIIIHIIIIIIHIIIHIIHIHHIIIIHIIIDDDDD
@HISEQ:969:HM2KJBCX2:2:1101:7942:45806 2:N:0:ACTATGCA
TCTAACGAGTGCCCCAACTATCCCTATTAATCATTACGGTGATCCTAGAAACCAACAAAATAGAACCATGCCGTCCTATTCTATTATTCCATGCTAATGTATTCGAGCAAAAATGCCTGCTTTAAACACTCTAATTTTTTCAAGGTAAAGGTCCTGGATCCGCAAGACACCCAATTAAGGACATCAAGTTTCTCCAGAAGGTGAGAAATCAACAGCGACAGTTCATACCCCTTAAGGCATGACCATCACGTCAATCCCGAAATTCAACTACGAGCTTTTTAACTGCAACAACTTTAATATACGCTATTGGAGCTGGAATTACCGCGGCTGCTGGCACCAGACTTGCCCTCCAA
+
DDDDDIIIIIIIIIIHIIIIIIIIIIIIIIIIIIIIIIIIIIIGIIIIIIIHIIIIIIIIIIGHIIIIHGHIHHIIIHIIIIIHIIIHIIIIIIIIIIIIIHIIHIIIIIIIIIIIIIIIIIIIIIIIIIIIIIIIHIIIIIIIIIIIIIIHIIIIIIHIIIIIIIIIIIIIIIIIIIIIIIIIIIIIIIIIIIIIIIIIIIHIIIIIIIIIIIIHHIIIIIIIIIIIIIIIIIIIIIIIIIIIIIIHIIHGIIIIIIIIIIIIIIIIIIIIIIIIIIIIIIIIIIIIIIIIIIIIIIIIIIIIIIIIIIIIIIIIIIIIIIIIIIIIIIIIIIIIIIIIIIIIIIIIDDDDD
@HISEQ:969:HM2KJBCX2:2:1101:15965:46080 2:N:0:ACTATGCA
TCTAACGAGTGCCCCAACTATCCCTATTAATCATTACGGTGATCCTAGAAACCAACGAAATAGAATCAGTCCGTCCTATTTCATTATTCCATGCTAATGTATTCAGACGATAGTCTGCTTTAAACACTCTAATTTTTTCAAAGTAACAGTCCTGATTTCCCATCACACCAAATAAATGGCATGAAAGTTCCTCAGAAGGTAGAGATCCATCCTACCAGTGCAGACAATTAAGCCTGACCAATGGGTAGACCCCGAAGTTCAACTACGAGCTTTTTAACTGCAACAACTTTAATATACGCTATTGGAGCTGGAATTACCGCGGCTGCTGGCACCAGACTTGCCCTCCAA
+
DDDDDIIIIIIFIIIHHIIIIICHHIHHIH?EHHHHIIIIHIIIIIHGHIIIIIIIHIDEHIEHIIGHIHHIHIIIIHIHHIIIIGHHHHEHHGHIIIIHIHFIIIHHIIIHHHIHIIIHIIIIGIHIHHHHHEHHHIIIIIIIIIIHHHHIHHHHHHGIIHIIIIHEHGIIIGIIIIIIIIHGIIIHIIIIHIIIHIIHIIIIIHHIIHIIIIIIIIIIIIIIIIIIIIIIIIIHIIIIHEGHHGDHIIIIHIIIIHIIIIIIIIIIGIIIIIHIIIIIIIIHIIIIIHIIIIIIIIIIIIHIIIIIIIIHIIIIIHIIHHHIHIIIIIIIIIIIIHIIIIIDDDDD
@HISEQ:969:HM2KJBCX2:2:1101:18156:47511 2:N:0:ACTATGCA
TCTAACGAGTGCCCAACTATCCCTATTAATCATTACGGTGATCCTAGAAACCAACAAAATAGAACCATGCCGTCCTATTCTATTATTCCATGCTAATGTATTCGAGCAAAAATGCCTGCTTTAAACACTCTAATTTTTTCAAGGTAAAGGTCCTGGATCCGCAAGACACCCAATAAAGGACATCAAGTTTCTCCAGAAGGTGAGAAATCAACAGTAACAGTTCATACCCCTTAAGGCATGACCATCACGTCAATCCCGAAATTCAACTACGAGCTTTTTAACTGCAACAACTTTAATATACGCTATTGGAGCTGGAATTACCGCGGCTGCTGGCACCAGACTTGCCCTCCAA
+
DDDDDIIIIIIIIIIIIIIIIIIIIIIIIIIIIIIIIIIIIIIIIIIIIIIIIIIIIIIIIHIIIHIIIIIHHIIHHIIIIIIIIIIHIHHIHHHIHIIIIFHIIIIIIIIIIIIIIIIIIIIIIIIHIIIIIIIIIIIHIIIIIIIIIIIHIIIIIIIIIIIIIIIIIIIIIIIIIIIIIIIIIIIIIIIIIIIIIIIIIIIIIIIIIIIIIIIIIIIIHIIIIIIIIIIIIIIIIIIIIIIIIIIIIHFIIIIIIIIIIIIIIIIIIIIIIIIIIIIIIIIIIIIIIIIIIIIIIIIIIIIIIIIIIIIIIIIIIIIIIIIIIIIIIIIIIIIIIIIIIIIIIIIDDDDD
@HISEQ:969:HM2KJBCX2:2:1101:16561:47611 2:N:0:ACTATGCA
TCTAACGAGTGCCCCAACTATCCCTATTAATCATTACTTCAGTCCTAGAAACCAACAAAATAGAACCAAAGTCCTATTCCATTATTCCATGCTAATGTATTCAAGCGTTAGCCTGCTTTAAACACTCTAATTTTTTCAAAGTAACAGTCCCGTTTCCCCGCAACACCAACTTAATGGCATTACGGTTCTACAAGAAGGAGGAATCAGCAAAGCCAGTGCATACCAGTGGCACGACCAACTTGCTGACCCCGAAATTCAACTACGAGCTTTTTAACTGCAACAACTTTAATATACGCTATTGGAGCTGGAATTACCGCGGCTGCTGGCACCAGACTTGCCCTCCAA
+
AADADHIIIIIFIFHIIIHHIIIHIIHIGIGEHHIHIIHIHHIIIHHHIIIICHHHHHIIHIHIHHEHIEGCEHIIIIFEHHIIIIIIIIHCHIIIFHHHFFHGIIIIIHIFGFGHGHIIIHHIIHHHHIIIHHHGIHHIIHHIIIIHIGHHHHHHIHCHHIIIHEHHHIIHHIIHEHIHIHHIIIHHHHGIHHFGEIHHIIHHIIIIIIIIIHIIIHHIIIIIIIHHHHHIIIIHHIIIHHGFIIIHIHHIIIIFHFGHHHIIHIHHEIIIIHHHIIHHHIHIIHIIIIHIIIIHHHHHIIGIIIIIIIIIIIIIHHFHGIIIIIIIIIHIIIIIHHHHD@ADD
@HISEQ:969:HM2KJBCX2:2:1101:3315:48925 2:N:0:ACTATGCA
TCTAACGAGTGCCCAACTATCCCTATTAATCATTACATCGATCCTAGAAACCAACAAAATAGAATCGGATGTCCTATTTCATTATTCCATGCTAATGTATTCAAGCGTGAGCCTGCTTTAAACACTCTAATTTTTTCAAGGTAACAGTCCTAATTCCCCGTGACACCAAATTAATGGCATTACGGTTCTTTAGAAGGTGAGAAATCAATAATATCAGTACATACCAACGGCATGACCGAAACATTGATCCCGAAATTCAACTACGAGCTTTTTAACTGCAACAACTTTAATATACGCTATTGGAGCTGGAATTACCGCGGCTGCTGGCACCAGACTTGCCCTCCAA
+
DDDDDIIIIIIIIIIIIIIIIIIHHIIIIIIIIIIIIIIIIIHIIIIGIIIIIGHIIIIIHIFIIIIIGIIIGHHHHHHIIIIIIIHEHHIIIIIIIIIIIIIIIIIIIIIHIHHIIIIHIHIIIIIIIIIIIIIIIIIIIIIIIIIIIIHIIIIIHIIIIIIIIIIIIIIIIIIIIIIIIIIHIIHIIIIIIIIIIIHIIIIIHIIIIIIIIIIIIIIIIIIIIIIIIIIIIIIIIIIIIIIIHIIIIIIIIIIIIIIIIIIIIIIIIIIIIIIIIIIIIIIIIIIIIIIIIIIIIIIHIIIIIIIIIIIIIIIIIIIIIIIIIIIIIIIIIIIIIIIIIDDDDD
@HISEQ:969:HM2KJBCX2:2:1101:16567:48278 2:N:0:ACTATGCA
TCTAACGAGTGCCCCAACTATCCCTATTAATCATTACGGTGGTCCTAGAAACCAACAAAATAGAACCACAACGTCCTATTCTATTATTCCATGCTAATCTATTCAAGCAATAGCCCGCTTTAAACACTCTAATTTTTTCAAGGTAATGGTCCTGGCTCCCCAACACACCCAATTAAGGACATACTGGTTCACCAGAAGGAAGACCCGACAACAGGACAGTACTCGCCAAAGACGGACCGCCCGGCCAAGTCTAAAATTCAACTACGAGCTTTTTAACTGCAACAACTTTAATATACGCTATTGGAGCTGGAATTACCGCGGCTGCTGGCACCAGACTTGCCCTCCAA
+
DDDDDIIIIIIIIIIIIIIIIIIIHIIIIIIIIIIIIIIIFIIIIIIIIHIHIIIIIIIIIIHIIIIIIIIGIIGHIIIIIIIIIIIGHHHIIHIIEHCHIGFHIHIHHHHHHHFHIIEHHIG1GHIIIIIIIIIHIIHIHIIHIHHIIIIIIHGIIHHEHIIIIHIIIIIIHHIIIIIIIIIHIHIIHIIIIIIIIIIIHHHHIIIIIIIIIIIIIIHIIDHIIIHIIHHIIHIIHIIIIIIIIHIIIIIHIIIHHIIIIIIIIIIIIIIIIIIHIIIIIIIIHIIIIIIIIIIIIIHHHHIIIIIIIIIIIIIIIIIIIIIIIIIIIIIIIIIIIIIIIIDDDDD
@HISEQ:969:HM2KJBCX2:2:1101:20848:49409 2:N:0:ACTATGCA
TCTAACGAGTGCCCCAACTATCCCTATTAATCATTACGTCGATCCTAGAAACCAACAAAATAGGATCAACGTCCTATTTCATTATTCCATGCTAATGTATTCAAGCGCGAGCCTGCTTTAAACACTCTAATTTTTTCAAAGTAACAGTCCTGATTCCCCACCACACCAAATTAATGACATGATGGTTCGTCAGAAGGTAGGAATCAGTAACACCAGTACGTACCGAAGGCACGACCAGCGTACTAATCCCGAAATTCAACTACGAGCTTTTTAACTGCAACAACTTTAATATACGCTATTGGAGCTGGAATTACCGCGGCTGCTGGCACAGACTTGCCCTCCAA
+
DDCDDIHHIIIIIIIIIIIIHIIIIIIIIIIIIIIIIIHIIIIIIIHIIIIIIIIIIIIIIIEHGIHIIIIIIIIIIIIIIIIGHGIIII?EHIIIIIHHIHHHCHHIHIIIIIHHIIIIHIIIIIIIIIIIIIIIIIIHHHHIIIHIHIIIIIHIGIHHIIIHIIIHGIIIIIIIHHIIHIIIIIIIIIIIIIIIIIIIIIIHHIIIIIIIIIIIIIIIIIIIIIIIIHIIIIHIIIIIIHHIIIIIIIIIIGIIIIIIIIIIIIIIIIIIHIIIIIIIIIIIIIIIHIIIIIIIIIIIIIIIIIIIIIIIIIIIIIIIIIIIIIIIIIIIIIIIIIIDDDDD
@HISEQ:969:HM2KJBCX2:2:1101:16912:49366 2:N:0:ACTATGCA
TCTAACGAGTGCCCCAACTATCCCTATTAATCATTACGGTGATCCTAGAAACCAACGAAATAGAATCAGTCCGTCCTATTTCATTATTCCATGCTAATGTATTCAGACGATAGTCTGCTTTAAACACTCTAATTTTTTCAAAGTAACAGTCCTGATTTCCCATCACACCAAATAAATGGCATGAAAGTTCCTCAGAAGGTAGAGATCCATCTCACCAGTGCAGACAATTAAGCCTGACCAATGGGTAGACCCCGAAGTTCAACTACGAGCTTTTTAACTGCAACAACTTTAATATACGCTATTGGAGCTGGAATTACCGCGGCTGCTGGCACCAGACTTGCCCTCCAA
+
BDDDDIHIIIIIHIIIIIIIIIIIIIIIIIIIIIIIIHHIIIIIIIIIIIIIIIIIHIIHIIIIIIIIIHIIDHHGFHIIIIIIIIHHIIIIHIIIIHIIIIIIIIIIIIIIIHIIIIIIIIHIHIIIIIIIIIIIIIIHIHIIIIIIIIIIIIIIIIIIIIIIIIIIIIHIIIIHIIIIIHIIIIIIIIIIIIIIIIIIIIIIIIIIIIIIIIIIHIIIIIIIIIHIIIIIIIIIIIIIIIIIIHGIIIIIIIIIIIIIIIIIIIIIIIIIIIIIIIIIIIIIIIIIIIIIIIIIIIIIIIIIIIIIIIIIIIIIIIIIIIIIIIIIIIIIIIIIIIIIIIIDDDDD
@HISEQ:969:HM2KJBCX2:2:1101:8609:50053 2:N:0:ACTATGCA
TCTAACGAGTGCCCCAACTATCCCTATTAATCATTACGTCGATCCTAAAAACCAACAAAATAGGGTCAAACGTCCTATTTCATTATTCCATGCTAATGTATTCAAGCGTGTGCCTGCTTTAAACACTCTAATTTTTTCAAAGTAACAGTCCTGATTCCCCATGACACCAAATTAATGACATCACAGTTCGTCAGAAGGTAGAAATCAATAATACCAGTGCATACCGGAGGCACGACCAATATATTGATCCCGAAATTCAACTACGAGCTTTTTAACTGCAACAACTTTAATATACGCTATTGGAGCTGGAATTACCGCGGCTGCTGGCACCAGACTTGCCCTCCAA
+
DDADDIIIIIIIIIIIIIIIIIIIIIIIIIIHIIIIIIIIIIIIIIIIIIIIIIIIIIHHHHHHIIHIIIIIIHIIIIIIIIIIIIIIIIHHGIIIIIIIIHIIIIIIIIIIIIIIIIIHHIHIIIIHIIIHHIHIIIIIIIIIIHIIIIIHIIIIIIIIIIIIIIHIIIIHHIIIIIIIIIHIIIIIHIIIIIIIIIIIIIIIIIIIIIIIIIII=HIIIIIIIIIIIIIIIIIIIIIIIIIHGIIIIIIIIIIIIIIIIIIIIIIIIIIIIIHIIIIIIIIIIIIIIIIIIIIIIHIHHIIIIIIIIIIIIIIIIIIIIIIIIIIIIIIIIIHIIIIIIDDDDD
@HISEQ:969:HM2KJBCX2:2:1101:18835:48934 2:N:0:ACTATGCA
TCTAACGAGTGCCCCAACTATCCCTATTAATCATTACGGTGATCCTAGAAACCAACAAAATAGAACCATGCCGTCCTATTCTATTATTCCATGCTAATGTATTCGAGCAAAAATGCCTGCTTTAAACACTCTAATTTTTTCAAGGTAAAGGTCCTGGATCCGCAAGACACCCAATTAAGGACATCGAGTTTCTCCAGAAGGTGAGAAATCAACAGCAACAGTTCATACCCCTTAAGGCACGACCATTACGTCAATCCCGAAATTCAACTACGAGCTTTTTAACTGCAACAACTTTAATATACGCTATTGGAGCTGGAATTACCGCGGCTGCTGGCACCAGACTTGCCCTCCAA
+
DDDDDIHIIIIIHIGHCHHHIHHIIIIIIIIIIIIIIHIIIIIIIHIIIIHIIIIIIIHIIIIGIIIIIEH?EHIIIIIIIIIFHIIIHHIIHHHHHHHHIGHEHHIIIIIIIIHHIIHIIIIIIIHIIIHHHHIIIIIIIIIIHIIIIIHHIHHGHHFHIIIIIIIHHHHIIIIIHIIIIIIIIIIIIIIIHHIIIIIIIIIHIIIHHIIIIIIIIIIIIHIIIIIIIIIIHIIIIIIIIIIIGIIHIIIHIIHIIIIIIIIIIIIIIIIIIIIIIIIIIIIIIHIIIIIHHG1IIIIHGIIIIIIIIIIIIIIIIIIHIIIIIIHIIIIIIIIIIIIIIIIIIHIIDDDDD
@HISEQ:969:HM2KJBCX2:2:1101:13377:50871 2:N:0:ACTATGCA
TCTAACGAGTGCCCCAACTATCCCTATTAATCATTACGGTGATCCTAGAAACCAACGAAATAGAACCAAGCCGTCCTATTTCATTATTCCATGCTAATATATTCAGACGTTAGCCTGCTTTAAACACTCTAATTTTTTCAAAGTAATAGTCCTGATTTCCAATCACACCAAATAAATGGCATGAAAGTTCCTCAGAAGGTAGAGATTTATCTCACCAGTACAGACAATTAAGCCTGACCAATGGGTAAACCCCGAAGTTCAACTACGAGCTTTTTAACTGCAACAACTTTAATATACGCTATTGGAGCTGGAATTACCGCGGCTGCTGGCACCAGACTTGCCCTCCAA
+
DDADDIIIGIIHIIIIIIIIIIFHIHHIIFHFHHIIIIHIHHHHIGIIIIEHHIIIIHIIHIIIIHIIIIIIIHHHIIHIIIIIIGIIGHHIIGIIIHEHIHHHHIIIIHHHDHGHIHHHHHHHHIIHIIHGHHHGHIIIIIHIIHGHIHIIHIIIIHIHHGFCIHHGHIHHHHHHIIIIHHHIHHGHHHHIIIIIIHHIIIIIIIHIHHHHHIIIIIIIIIIIIHHHHHHIIIIIIIIIHHHEHGGIIHHIHHHIHHEIIIIIIIIIIIHIGIIIIIIHIIIIIIHHGHIIHIIIIIHIIIIIIIHIIIIIIIIIGHIIIIIHIIIIIIIHIIIHHHIIIIIDDDDD
@HISEQ:969:HM2KJBCX2:2:1101:13878:50908 2:N:0:ACTATGCA
TCTAACGAGTGCCCAACTATCCCTATTAATCATTACGGTGATCCTAGAAACCAACGAAATAGAATCAGTCCGTCCTATTTCATTATTCCATGCTAATGTATTCAGACGATAGTCTGCTTTAAACACTCTAATTTTTTCAAAGTAACAGTCCTGATTTCCCATCACACCAAATAAATGGCATGAAAGTTCCTCAGAAGGTAGAGATCCATCTCACCAGTGCAGACAATTAAGCCTGACCAATGGGTAGACCCCGAAGTTCAACTACGAGCTTTTTAACTGCAACAACTTTAATATACACTATTGGAGCTGGAATTACCGCGGCTGCTGGCACCAGACTTGCCCTCCAA
+
<D0@@C<GCHCEE1<<CFFEE1<CG1C@EHII?@C11D<DHHGHH?GHHHH1CCH@DGHIECF?GHE<C<FGCHCEEG1C@CHHE?G1F?F1D@111F<FAACFGGGC@DGHCHGHHFAEE@HHFG@F<AHHHHFE.AB<?HHHHD1<@HFF<FEHCHGDDD=IHIIHECDEGCC<CHGDC/DEFEIHIHHGCCFF@F5?FEF<1HD<C@FIIHFHEC@<1?H@EHHHGDHGGFHCE<<1D1<C<<<<C/CD1<1CC@FHHE0EDCC?IIHEFG<<CFCHHIIHH@H@CF@@EHHHCD1EHFGEF@@C1HHHEDEHCCHF@HHIHGIIHHIHHGFHEIHHHHD?@DA
@HISEQ:969:HM2KJBCX2:2:1101:6774:50550 2:N:0:ACTATGCA
TCTAACGAGTGCCCCAACTATCCCTATTAATCATTACGGTGATCCTAGAAACCAACAAAATAGAATCATGCCGTCCTATTTTATTATTCCATGCTAATGTATTCAAGCAAAATGCCTGCTTTAAACACTCTAATTTTTTCAAAGTAAAGGTCCTGGTTCCCCGCGACACCCAATTAAGGGCATCGCGGTTCTCCAGAAGGTGAGAAATTGACTACACCAGTTCATACCCCTTAAGGCACGACCGATGTGTCAATCCCGAAATTCAACTACGAGCTTTTTAACTGCAACAACTTTAATATACGCTATTGGAGCTGGAATTACCGCGGCTGCTGGCACCAGACTTGCCCTCCAA
+
DDDDDIHIIIIIIIIIIIHIIIIIIIIIIIIIIIIIIIIHIIIIIIIIIIIIIIFHHHHIIIGIIHIGIIIHHIIIIIIIIIIIIIIIHIIIIIIIIIIIIHHHHIHGIIHHHHIIIIIIIIIIIIIIIIIIIIIIHIIHIIHIIHIIIIIIHIFHHIIIIIIIIIIIIIIHIIIIHGHHIIIIIIHIIIIIIIIIIIIIIHIIIIIHHHIHIIIGIIIIIIIIIIHIIGIIIIIIIIIHIIIIIIIIGIHIIIIHHHHIIIIIIIIHIIIIIIIIIIIIIIIIIIIIIIIIIIIIIIIIIHIIIHIIIIIIIIIIIIIIIIIIIIHIIIIIIIIIIIIIIHHIIIIDDDDD
@HISEQ:969:HM2KJBCX2:2:1101:10124:51400 2:N:0:ACTATGCA
TCTAACGAGTGCCCCAACTATCCCTATTAATCATTACGTCGATCCTAGAAACCAACAAAATAGAATCAAACGTCCTATTTCATTATTCCATGCTAATGTATTCAAGCGTGAGCCTGCTTTAAACACTCTAATTTTTTCAAAGTAACAGTCCTGATTCCCCACGACACCAAATAAATGACATCATGGTTCGTCAGAAGGGAGAAACCGACGATGCCAGTACGTACCGAGGCACGACCGACATGATGGTCCCGAAATTCAACTACGAGCTTTTTAACTGCAGCAACTTTAATATACGCTATTGGAGCTGGAATTACCGCGGCTGCTGGCACCAGACTTGCCCTCCAA
+
DDDDDIIIIHIIIIIIIGII1GHHIHHIIIIIIIIIIHIIHIIIIIIIIIIIIIIIGIHIIIIIIIIIIIIIIIIIGIIHIIIIIIICHIIIGIIIIIIIIEIIIHIIIIGHIIIIIIHIIIIIIIIIIIIIIIIIIIIIHIIIIIIIIIIIIIIIIIIIIIIIIIIIIIIIIIIIIIIIIIIIIIIIIHIIIIIIIIIIIIIIIIIIIIIIIIHIIIIIIIIIIIIIIIIIIIIIIIIIIIIGIIIIIIIIIIIIIHIIIHIIIIIIIIIIIIIIIIIIIIIIIIIIIIIIIIIIIIIIIIIIIIIIIIIIIIIIIIIIIIIIIIIIIIIIIIIIIIIIDDDDD
@HISEQ:969:HM2KJBCX2:2:1101:13184:51411 2:N:0:ACTATGCA
TCTAACGAGTGCCCCAACTATCCCTATTAATCATTACGGTGGTCCTAGAAACCAACAAAATAGAACCACAACGTCCTATTCTATTATTCCATGCTAATCTATTCAAGCAATAGCCCGCTTTAAACACTCTAATTTTTTCAAGGTAATGGTCCTGGCTCCCCAACACACCCAACAAAGGACATGCTGGTTCACCAGAAGGAAGACCCGACAGCAGACAGTACTCGCCAAAGACGGACCGCCCGGCCAGGCCTAAAATTCAACTACGAGCTTTTTAACTGCAACAACTTTAATATACGCTATTGGAGCTGGAATTACCGCGGCTGCTGGCACCAGACTTGCCCTCCAA
+
DDDDDIIIIIIIIIIIIIIIIIIIIIIIIIIIIIIIIIIIHIIIIIIIIIIIHIIIIIIIIIIIIIIIIIIIHIIIIIIIIIIIIIIIIIIIHIIIIIHIIHHHIIIIIIIIHHHIHHIIIHIIIHIIIIIIIIIIIIIIIHIIIIIIIIHIIIIIHIIIIIIIIIHIGIIIIIHIIIIIIIIIIIIIHIIIIIIIIIHIIIIIIIIIIIIIIIIIIIIIIIIIIIIIIIHIIIIIIIIIIIIIHGIIIIIIIIIIIIIIIIIIIIIIIIIIIIIIIIIIIIIIIIIIIIIIIIIIIIIIIIIIIIIIIIIIIIIIIIIIIIIIIIIIIIIIIIIIIIIIIDDDDD
@HISEQ:969:HM2KJBCX2:2:1101:4502:51944 2:N:0:ACTATGCA
TCTAACGAGTGCCCCAACTATCCCTATTAATCATTACGTCGATCCTAGAAACCAACAAAATAGAATCAAACGTCCTATTTCGTTATTCCATGCTAATGTATTCAAGCGTGAGCCTGCTTTAAACACTCTAATTTTTTCAAAGTAACAGTCCTGATTCCCCAAGACACCAAATTAATGACATCATGGTTCGTCAGAAGGTAGGAATCAATAATACCAGTACGTACAATAGCACGACCAATAAATTGATCCCGAAATTCAACTACGAGCTTTTTAACTGCAACAACTTTAATATACGCTATTGGAGCTGGAATTACCGCGGCTGCTGGCACCAGACTTGCCCTCCAA
+
DDDDDIIIIIIIIIIIIIIIIIIIIIIIIGIIIIIHIHIHIIIIGIIIIIIIIIIIIHIIIIIIIIIIIIHIHIIIIIHIIIIIIIIGIIIIGIHIHIHIIIIIIHIIHIIIIIIIIIIIIHHIIIIIIIIIIHIIIIIIIIIIIIIIIIIIIIIIIIIIIIIIIIIIIIIIIIIIIIIIIIIIIIIHIIIIIIIIIIIIIIIIIHIIIIHHHIIIIIIIIIIIIIIIIIIIIIIIIIIIIIIHIIIIHIIIIIIIIIIIIIIIIIIIIIIIIIIIIIIIIIIIIIIIIIIIIIIIIIIIIIIIIIIIIIIIIIIIIIIIIIIIIIIIIIIIIIIIIIIIDDDDD
@HISEQ:969:HM2KJBCX2:2:1101:5788:52605 2:N:0:ACTATGCA
TCTAACGAGTGCCCAACTATCCTTTAATCATTACGGTGGTCCTAGACCAACAAAATAGAACCAACGTCCTATTCTATTATTCCATGCTAATCTATTCAAGCAATAGCCCGCTTTAAACACTCTAATTTTTTCAAGGTAATGGTCCTGGCTCCCCAACACACCCAATTAAGGACATACTGGTTCACCAGAAGGAAGACCCGACAACAGGACAGTACTCGCCAAAGACGGACCGCCCGGCCAAGTCTAAAATTCAACTACGAGCTTTTTAACTGCAACAACTTTAATATACGCTATTGGAGCTGGAATTACCGCGGCTGCTGGCACCAGACTTGCCCTCCAA
+
BDADDIIIIIIIIIIIIHIIIIIIIIIIIIIIIIIIIIHIIIIIIIIIIIIIIIIIIIIIIIIIIIHIIIIIIIIHIIIIIIIIIIIIHHHIIIIHIIIHIIIIIIIIIIHHIHIIIIIIIIIHIIIIIHHIIIIIIIIIIIIIIIHIIIIIIIIIIHIIIIIIIHIIIIIIIIIIIIIHIIIIHIIIIIIIIIHHIHIIIIIHHHIIIIIIIIIIIIIIIHHIHIIIIIIIIIIIIHHIIIIIIIIIIIHIIIIIHIHIIIIIIIIIIIIIIIIIIIIIIIIIIIIIIIIIHHIIIIIIIIIIIIIIIIIIIIIIIIIIIIIIIIIIIIIIIIIDDDDD
@HISEQ:969:HM2KJBCX2:2:1101:16286:52717 2:N:0:ACTATGCA
TCTAACGAGTGCCCCAACTATCCCTATTAATCATTACATCGATCCTAGAAACCAACAAAATAGAATCGGATGTCCTATTTCATTATTCCATGCTAATGTATTCAAGCGTGAGCCTGCTTTAAACACTCTAATTTTTTCAAGGTAACAGTCCTAATTCCCCGTGACACCAAATTAATGGCATTACGGTTCTTTAGAAGGTGAGAAATCAATAATATCAGTACATACCAACGGCATGACCGATACATTGATCCCGAAATTCAACTACGAGCTTTTTAACTGCAACAACTTTAATATACGCTATTGGAGCTGGAATTACCGCGGCTGCTGGCACCAGACTTGCCCTCCAA
+
DDDDDIIIIIIIIIHIIHIIIIIIIIIIIIIHHIIIIIIIIIIHIIIIIIIIHIIGIIIIIHIGHHIIIIIIIIIIIIIIIIIIIIIIIHHEHHIIIIIHHHHIIIIII1IHIIIIIIIIIIIIIIIIIIIIIIIHIIIIIIIIIIIIHIHIIIIHIIIHIIIIHIIIIIHHEHIIIGIIIIIIIHIIIIIIIIIIIIIIIHIIIIIHIIIIHHHIIIHIIHIIIIHIIIIIIIIIIIIIIIIHHHIIIIIIIIIIIIIIIIHIIIIIIIIIIIIIIIIIIIIIIHIHIIIIIIIIIIIIIIIIIIIIIHIIIIIIIIIIIIIIIIIIIIIIIIIIIIIIIIDDDDD
@HISEQ:969:HM2KJBCX2:2:1101:16987:52502 2:N:0:ACTATGCA
TCTAACGAGTGCCCCAACTATCCCTATTAATCATTACGGTGATCCTAGAAACCAACGAAATAGAACCAATCCGTCCTATTTCATTATTCCATGCTAATGTATTCAGACGTTAGCCTGCTTTAAACACTCTAATTTTTTCAAAGTAACAGTCCTGATTTCCTATCACACCAACTAAATGGCATGAAAGTTCCTCAGAAGGTAGAGATTTATCTCACCAGTACAGACAATTAAGCCTGACCAATGGGTAAACCCCGAAGTTCAACTACGAGCTTTTTAACTGCAACAACTTTAATATACGCTATTGGAGCTGGAATTACCGCGGCTGCTGGCACCAGACTTGCCCTCAA
+
DDDDDIIIIIIIIIIIHIIIIIIIIIIIIIGHIIHIIIIIIIIIIIIIIIIIIIIHEHHHIHEHHIIIHIIHHHHHIHHEHIIIIIIIIIIIIHIIHIIIIIIIIIIIIIIIIHIIIIIIIIHIIHIIIIIIIIIHIIIIHIIIIIIIIIIIIIIIIIIIIGIIIIIIIIIIIHHIIIIIIIIHIIIIIIIIIIHIHIIIIIIIIIIIIIIIIIIIIIIIIHIIIIIIIIHIIIIIIHIIIIIHHDIHHIIIIIIIIIIIIIIIIIIHIIIIIIIIIIIIIIIIIIIIIIIIIIIIIIIIIIIIIIIIIIIIIIIIIIIIIIIIIIIIIIIIIIIIIIIIIIDDDDD
@HISEQ:969:HM2KJBCX2:2:1101:14107:53878 2:N:0:ACTATGCA
TCTAACGAGTGCCCCAACTATCCCTATTAATCATTGCAAATACTCCCCACACCAACACAAAGAGCAAATGCCCTATTTTGTTATCCCATGCTAACGTATTCAAGTGGCAAAAACGCCTGCTTTGAACACTCTGATTTTCTCAAAGTAAACTATCGGAATCGCTACGCACACTTAGTGAAAAGCACACGCGTTCCTCCGAAGTACAAAATTTGGCCCCCCACACAATAAGCAAACAGCCCCCTCGAAAGAAAGAAGAGTTGCCCCTCCAATCCCCAAAGAGACTGCGCCCAAACATGCAGGAATTGATTTAGGCCAAATATCTCAGACTACGAGCTTTTTAACTGCAACAACTTTAATATACGCTATTGGAGCTGGAATTACCGCGGCTGCTGGCACCAGACTTGCCCTCCAA
+
AAADDIHHIEHHIIIIIGHHIIIIHIIIIIHIIIIHIIIHIIIIIGIIIIIIIHIIIIIIIHIHGIIIIIHIIIHIIIHIIHHIIIIIIIIIGGIHHIIIIDHFGHHIGHIIIGHGIHIIIIHHIHIGHEEHHHI<C@GHIIEHCHHCHIIHIHGCEHHGHHIIICHHHIHHHIHHFHHGIGHHHHIGDCHHEHHHHIHIHHHIIIIIIIIHDDHHCIIIIHHIHIIHHIHIHHGIIIHHHGI=IHIIIHIIGIIHHIIIIIGIIIHHHIIIGHHEGHIIIIIIIIIIIIIIIIIIIIIIIIIIIIIHGFGIIIIIHIHIIIIIIIIIIIIIIIIIIIIIHIIIIIIIHIIIIIIIIIIIIIIIHHHIIIIIIIIIIIIIIIIIIIIIIIIIIIIIIIIIIIIIIGIDDDDD
@HISEQ:969:HM2KJBCX2:2:1101:11319:54196 2:N:0:ACTATGCA
TCTAACGAGTGCCCCAACTATCCCTATTAATCATTACGGTGATCCTAGAAACCAACAAAATAGAACCATGCCGTCCTATTCTATTATTCCATGCTAATGTATTCGAGCAAAAATGCCTGCTTTAAACACTCTAATTTTTTCAAGGTAAAGGTCCTGGATCCGCAAGACACCCAATTAAGGACATCGAGTTTCTCCAGAAGGTGAGAAATCAACAGCAACAGTTCATACCCCTTAAGGCACGACCATTACGTCAATCCCGAAATTCAACTACGAGCTTTTTAACTGCAACAACTTTAATATACGCTATTGGAGCTGGAATTACCGCGGCTGCTGGCACCAGACTTGCCCTCCAA
+
D@DDDFHIGIHEE<CCGEFHEFECEGHHIHIEHFEHHC<F@GHHHHIIEEGCFCHHHHHIICE@FCCHHE?FHH<C0CH@HHEECGEEGEGHECEH?11<FCDHIIHHIHHIIIIIHHHHHHHHHIHEHCIHIHHHHHHIHIIHIIIHHGIIIHEHIHIHIIIIHHHHHIHFHHHIIIIHHHFIHIIHGEHIIHIIIIIH;FGIIIIIHEIIHII<<HGIIIFIHIIHFIIIHIIIIIIGIIIIHHHIIHHGHHIIIIIIIIIIIIIHIIIIIHIIIIIIIIIHIIIIHIIHHHIHHHEHIIHIHIIIIIIIIIIIIIIIIIHIIIIIIIIIIIIIIIIIIHEIIHHIDCDDD
@HISEQ:969:HM2KJBCX2:2:1101:6318:53996 2:N:0:ACTATGCA
TCTAACGAGTGCCCCAACTATCCCTATTAATCATTACGGCGGTCCTAGAAACCAACAAAATAGGACCGCACGTCCTATTCTATTATTCCATGCTAACGTATTCGAGCAAAGGCCTGCTTTGAACACTCTAATTTTTTCAAAGTAAAAGTCCTGGTCCCCAACACACCCAGTGAAGGGCATGCGGTTCTCCAGAAGAGAAGGCCCGGCCGGACAAGTGCACGCGGTGAGGCGGACCTGCCAGCCAGGCCAAAGGTTCAACTACGAGCTTTTTAACTGCAACAACTTTAATATACGCTATTGGAGCTGGAATTACCGCGGCTGCTGGCACCAGACTTGCCCTCCAA
+
DDDDCIIIIHHIIIIIIIIIIIIIIIIIIIIIIIIIIHEHHHIIHIHHHHIIIIIII@HIIIGHHIIIIIIIGHHHIIIIIIIHHIIIIIIIIHIIHEIHGHHHHHIIHIHHHHHIIIIIHIIIHHIHIHIIIIIIGIIIIIIIIHIIHIIIIHIIIHIHIHIIIIIIIIIIHIIHIIIIHHHHGIIHHIIHHIIIIIIIHHHIIIIIHIHGDIIIIIIIIIHIIIIIIIIIIIHHIIIIIIHGIIHHFGIHIIIIIIIIIIIIIHIIIIIIIIIIIIIIIIIIIIIIIIIIIIIIIIIIIIIIIIIIIIIIIIIIIIIIIIIIIIIIIIIIIIIIIIIDDDDD
@HISEQ:969:HM2KJBCX2:2:1101:3633:54834 2:N:0:ACTATGCA
TCTAACGAGTGCCCAACTATCCCTATTAATCATTACGGTGATCCTAGAAACCAACGAAATAGAATCAGTCCGTCCTATTTCATTATTCCATGCTAATGTATTCAGACGTTAGCCTGCTTTAAACACTCTAATTTTTTCAAAGTAACAGTCCTGATTTCCAATCACACCAAATTAATGACATGAAAGTTCCTCAGAAGGTAGAGATTTATCTCACCAGTACAGACAATTAAGCCTGACCAATGGGTAAACCCCGAAGTTCAACTACGAGCTTTTTAACTGCAACAACTTTAATATACGCTATTGGAGCTGGAATTACCGCGGCTGCTGGCACCAGACTTGCCCTCCAA
+
DDDDDHIIIIIIIHIIIIIIIIIIIIIIIIIIIGHIIIIIIIIIIIIHIIIIHIIIIIIIHIIIIIIHIGHHHFHIIIHIIIIIIIIHHHHIIHIIEHIIIIIIIHIIIHIIHIIIIGHIIHHHIIIHIIIIIIIIIIIIIIIIIIIIIIIIIIIIIIIIIIIIIIIIIIIIIIIIIIIIIIIIIIIIIIIIIIIIIIIIIIIIIIIIIIIHIIIIIIIIIIIIIIIIIIIIIIIIIIIIIIHHHGIHIIIIIIIIIIIIIIIIIIIIIIIIIIIIIIIIIIIIIIHHIIIIIIIIIIIIIIIIIHIIIIIIIIIIIIIIIIIIIIIIIIIIIIIIIIIIIIDDDDD
@HISEQ:969:HM2KJBCX2:2:1101:19712:54580 2:N:0:ACTATGCA
TCTAACGAGTGCCCCAACTATCCCTATTAATCATTACGGTGGTCCTAGAAACCAACAAAATAGAACACAACGTTCTATTCTATTATTCCATGCTAATCTATTCAAGCAATAGCCCGCTTTAAACACTCTAATTTTTTCAAGGTAATGGTCCTGGCTCCCCAACACACCATACTGGTTCACCAGAAGGAAGACCCGACAGCAGACAGTACTCGCCAAAGACGGACCGCCCGGCCAGGCCTAAAATTCAACTACAAGCTTTTTAACTGCAACAACTTTAATATACGCTATTGGAGCTGGAATTACCGCGGCTGCTGGCACCAGACTTGCCCTCCAA
+
DDDDDHIIIIIHIIHIGIIIIIIIIIIIGHIHIIIIIIIIIIIIIIIHIIIIIIIIIIIIIIHIHIIIIIGIHIGIIIIIIGIIIIIIIIIIIIIIHIIIIIIIIIHIIIIHHHHIIIIIIIBIIIIIIIHHHIIIIIHIIHIIIIIHHIHGHIIIIIIIIIIIIIIIIHIHIIIIIHIIIIHIGIIIIIHGHIIIIIIIIIIIIIIIIIIIIIIIGIIIIIIIIIGIIIIHHIHHHIIIIIIIIIIIIHIHIIIIIIIIIIIIIIIIIIIIIIIIIIIIIIIIIHIIIIIIIIIIIIIIIIIIIIIIIIIIIIIIIIIIIIIIIIIIIDDDDD
@HISEQ:969:HM2KJBCX2:2:1101:14678:55942 2:N:0:ACTATGCA
TCTAACGAGTGCCCCAACTATCCCTATTAATCATTACGGTGATCCTAGAAACCAACGAAATAGAATCAGTCCGTCCTATTTCATTATTCCATGCTAATGTATTCAGACGATAGTCTGCTTTAAACACTCTAATTTTTTCAAAGTAACAGTCCTGATTTCCTATCACACCAAATAAATGGCATGAAAGTTCCTCAGAAGGTAGAGATCCATCTCACCAGTGCAGACAATTAAGCCTGACCAATGGGTAGACCCCGAAGTTCAACTACGAGCTTTTTAACTGCAACAACTTTAATATACGCTATTGGAGCTGGAATTACCGCGGCTGCTGGCACCAGACTTGCCCTCCAA
+
DDDDDIHIIIHIIIIIIHIIHHHIIIIIIIIHIIIIIIHIHIIIIIHHIIIIIHIIIHIIHIH1<GHIHHHHIEEHIIIIGIIIIHFHHECEEFHIHIIIIIIHHHIIIIIIIIIHGIIHHHHIIEHIHIIIHIHIHIIHIHIIIIIIIIIIIIIIIIIIHHIIIIHEHHIIHIIIIIIIHIIIHHIIIIIIIIIIIHIIIIIIIIIIHIIIIIIIIIIIIIIIIIIIIIIIIIIIIG3IIIIIIHHIIIHHIIIIIIIIIIIIIIIIIIIIIIIIIIIIIIIIIIIIIIIIIIIIIIIIIIIIIIIIIIIIIIIIIIIIIIIIIIIIIIIIIIIIIIIIIIIDDDDD
@HISEQ:969:HM2KJBCX2:2:1101:20258:55944 2:N:0:ACTATGCA
TCTAACGAGTGCCCCAACTATCCCTATTAATCATTACTTCAGTCCTAGAAACCAACAAAATAGGACCAGACTCCTATCACGTTATTCCATGGTAATGTATTCAGAGCATAAGCTTGCTTTGAGCACTCTAATTTTTTCAAAGTAACAGCGCCGGAACCGCGACCCAGCCAATTAAGGCCAGGAGCATGCCGCCGACAAAAGGGACGGAAGGGCAGGTGCACACCAAGTAGGTGGACCGACCCTTACAACCCAAGATCCAACTACGAGCTTTTTAACTGCAACAACTTAAATATATGCTAGTGGAGCTGGAATTACCGTGGCTGCTGGCACCAGACTTGCCCTCCAA
+
DDDBDHHFH<GCHIHCHIIFFGHHIHHHIIIIIIIIHHHIHIIIIIHIIIIIFHHIIGIIHIFCHHHFEHI@GHIIIHIIFHHIHHC??CECCDEFFCEHHGHHHHFHHHICGEHGHHHHHHHHHHHEGHIHHEGHHIIIIIGHHHI?CEDEHGEEHE?CDACHHHHIIHIIHGAHGGGH@G@FGHEGEE>CG<@EIIHHEHG<EFGCH@GD<11HGC@FEF?DCFC11/FC/EC/C<F1HECFHHHIHIHIIIIHHIIHIIHIIIIIIIHHGIIIIIIIIIIIIIIIIIIIIIIIIIIIIIIIIIIIIIHIIIIIIIIIIIIIIIIIIHIIIIHGIIIIIDDDDD
@HISEQ:969:HM2KJBCX2:2:1101:16563:55334 2:N:0:ACTATGCA
TCTAACGAGTGCCCCAACTATCCCTATTAATCATTACGGTGGTCCTAGACCAACAAAATAGAACCAACGTCCTATTTTATTATTCCATGCTAATCTATTCAAGCAAAAGCCCGCTTTAAACACTCTAATTTTTTCAAGGTAATGGTTCTGGTTCCCCGACACACCCAATAAAGGACATATCGGCTCACCAGAAGGATAGACCCGACAACAGGACAGTACTCGCCAGAGACGGACCGCCCGGTCAGGCCTAAAATTCAACTACGAGCTTTTTAACTGCAACAACTTTAATATACGCTATTGGAGCTGGAATTACCGCGGCTGCTGGCACCAGACTTGCCCTCCAA
+
DDDDDIIIIIIIIIIIIIIIIIHIIIIIIIIIIHIIIIHIIIHIIHIIIIHHHIIIIIIIIHIIIIEEHGHHIIIIIHHIIIIGHIIIFHHIHIIHIIIIIIIIHIIIIIIIHIIHIIIHHIHHIIHIHHHIIHHHHIIIIHIIIHHIIIHGFIIIIHIIIIIIIIIIIHIIIIIIIIIIIHGIIIIHGIIIIIIIHIHHHIHHHIIIIIIIIIIIIIIIIIIIIIIIHIIIHIIIIIIIIFHIIHH@IIIIIIIIIIIHHIIIIIIIIIIIIIIIIIIIIIIIIIIIIIIIIIIHHHGIIIIIIIIIIIIIIHIIIIIIIIIIIIIIIIIIIIIIIIIDDDDD
@HISEQ:969:HM2KJBCX2:2:1101:11889:56810 2:N:0:ACTATGCA
TCTAACGAGTGCCCCAACTATCCCTATTAATCATTACGTCAATCCTAGAAACCAACAAAATAGGATCGAACGTCCTATTTCATTATTCCATGCTAATGTATTCAAGCGTTAGCCTGCTTTAAACACTCTAATTTTTTCAAAGTAACAGTCCTGTTTCCCTGCAACACCAAATTAATGGCATTACAGTTCTTCAGAAAGGAGGATCAGCGAAACCAGTTCATACCAGTGGCACGACCAACCTGCTGACCCCGAAATTCAACTACGAGCTTTTTAACTGCAACAACTTTAATATACGCTATTGGAGCTGGAATTACCGCGGCTGCTGGCACCAGACTTGCCCTCCAA
+
DDDDDIIIIIIIIHIIIIIIIIIIIIIIIIHIHHIIIHIIGHHIHIFHHIIIIIIIIGHFHHFG@HHHHIFDFEHHIFHIIHIIIIHIHIHEHHIIIHIIHHIHHHHIIIIIIIIHIHIIIIIIIHHIHHHIHHIIIIIIIIIIIIIIIIIIHHIHIHIIIIIIIIIIIIHHFIIHIIIIIIIIIIIIHIIIIIIIIIIIIIIIIIIIIIIHHIIHHIIIIIIIIIIIIIIIIHIIIIIIIHGDIIIIIIIIIIIIIIIIIIIIIIHIIIIIIIIIIIIIIIIIIIIIIIIIIIIIIIIIIIIIIIIIIIIIIIIIIIIIIIIIIIIIIIIHGIIIIIIIDDDDD
@HISEQ:969:HM2KJBCX2:2:1101:14228:57066 2:N:0:ACTATGCA
TCTAACGAGTGCCCCAACTATCCCTATTAATCATTACGGTGATCCTAGAAACCAACAAAATAGAACCATGCCGTCCTATTTTATTATTCCATGCTAATCTATTCAAGCACAAGCCTGCTTTAAGCACTCTAATTTTTTCAAGGTAATAGCTCTGCTTCCCCAACGCACTAACTTAATAGCATGCTGGTTATTCAGAAGGTAGGAATTCATCAGGCCAGTGCGGACAGTGAAGCCCGACCAACCGACAAACTCCGAAATTCAACTACGAGCTTTTTAACTGCAACAACTTTAATATACGCTATTGGAGCTGGAATTACCGCGGCTGCTGGCACCAGACTTGCCCTCCAA
+
DDDDDHIIIIIIIIIIHIGIIIHIIIIIIIIIIIIIIHIIIIIIIIIIIIIIIIIIIHIIIIHIHIHIIHEEHHIIIIIEHIIIIIIGIIIHHHIIIHIHIHHIIIIIHHIIIHIIHHHHHHIIIIIIIIIIIHIIIIIIHIIIIIIIHIIIIIHHHHHHEIIIIIIIIIIIIIIIIIIHIIIIIIHGIIHIIIIIIIIIIIIIIIIIHIIIIIIIIIIIIIIIIIIIIHIIIIIIIIHIIII=IHFHHIIHIIIIIIIIIHIIIIIIIIIIIIIIHIIIIIIIIIIIIIIIHIIHIGIIIIIIIIIIIIIIIIIIIIIHIIIIIIIIIIIIIIIIIIIIIIIDDDDD
@HISEQ:969:HM2KJBCX2:2:1101:16024:57413 2:N:0:ACTATGCA
TCTAACGAGTGCCCCAACTATCCCTATTAATCATTACGGTGGTCCTAGAAACCAACAAAATAGAATCATCCGTCCTATTTTATTATTCCATGCTAATGTATTCAAGCAAAATGCCTGCTTTAAACACTCTAATTTTTTCAAAGTAAAGGTCCTGGTTCCCCGCGGCACCCAATTAAGGACATCGCGGTTCTCCAGAAGGTGAGAAATTGACTACACCAGTTCATACCCCTTAAGGCACGACCGATGTGTCAATCCCGAAATTCAACTACGAGCTTTTTAACTGCAACAACTTTAATATACGCTATTGGAGCTGGAATTACCGCGGCTGCTGGCACCAGACTTGCCCTCCAA
+
DDDDDHCHDEHHIHIHIIIIIHHGHIIIIIIHHHEHHIIIHIIHIIIIGIIIFHIGHHHEHHHFHHIHHHHH1@EHHHIIHIHIIHGHHCHHHHHIIHHEHGHHHHHIHHHHHHHIIIHHHHHHFGHIHHIIHIHIIHHHIGIHIIIHHHIHHIHEGGIIIIIIIIIHHHIIIHIHFHIHHIIIIIIIHIIIIIIIIIHHIIIIIIIIIIIIIIIIIIIIIIIIIIIIIHIIIIIIIIIIIIIIIIHGFGHHIIIIIIIIIIIIIIHIHHHHIIIIIIIIIIIIIIIHHHHHFIIIIIIIIIIIIIIIIIIIIIIIIIIIIIIIIIIIIIIHIIIIIIIIIIIIIIDDDDD
@HISEQ:969:HM2KJBCX2:2:1101:19886:57447 2:N:0:ACTATGCA
TCTAACGAGTGCCCCAACTATCCCTATTAATCATTACATCGATCCTAGAAACCAACAAAATAGAATCGGATGTCCTATTTCATTATTCCATGCTAATGTATTCAAGCGTGAGCCTGCTTTAAACACTCTAATTTTTTCAAGGTAACAGTCCTAATTCCCCGTGACACCAAATTAATGGCATTACGGTTCTTTAGAAGGTGAGAAATCAATAATATCAGTACATACCAACGGCATGACCGAAACATTGATCCCGAAATTCAACTACGAGCTTTTTAACTGCAACAACTTTAATATACGCTATTGGAGCTGGAATTACCGCGGCTGCTGGCACCAGACTTGCCCTCC
+
DDDDDHIFDHIIHIIGIIIIIIIIIIIIIIIIIIIIHIIIIIIIIIIIHHIIIIIIIIIHFFHIIHIIHCHIHHHHIIIIHIHIIIIH@GHHIIHHIHHIIIHIHIIIIIHIHGHHGHHIFHHHIIHHHHHHIIFHIHGGHGIIHIIHIIIIIHIIHHHHHHHHHHHHHHHGGHHHHEFEHHIHHGFCHHGHIHIIIHIIIHIHIHHHHHHHHHHHIIIIIHHHIHIIIIIIIIIHHHHIIHD@EHIH?HHHIHIHHCIIIHEEHHHHHHGHHFHIIIHHHHHHGFEHHIHHHDIHHHHIHHHIIIHIIHHGEHIIIHHF?HEIIIHIIHHHFC<DHEHIDBBDD
@HISEQ:969:HM2KJBCX2:2:1101:14094:57478 2:N:0:ACTATGCA
TCTAACGAGTGCCCCAACTATCCCTATTAATCATTACGGTGATCCTAGAAACCAACAAAATAGAACCATGCCGTCCTATTCTATTATTCCATGCTAATGTATTCGAGCAAAAATGCCTGCTTTAAACACTCTAATTTTTTCAAGGTAAAGGTCCTGGATCCGCAAGACACCCAATTAAGGACATCAAGTTTCTCCAGAAGGTGAGAAATCAACAGCAACAGTTCATACCCCTTAAGGCACGACCATTACGTCAATCCCGAAATTCAACTACGAGCTTTTTAACTGCAACAACTTTAATATACGCTATTGGAGCTGGAATTACCGCGGCTGCTGGCACCAGACTTGCCCTCCAA
+
DDDDDIIHIIIIIIIIIIIIIIIIIIIIIIIIIIIIIIIIIIIIIIIIIIIGIIGIIIIIIIHIIIIIIIHHIIIIIIIHIIIIIHIIIIIIHGIIIIIIIHHHIIIHIIIIIIIIIIIHIIIIIIIIHIIIIHIIIIIIIIIIIIIIIIIIIIIIIHHIIIIIIIIIIIIIIIIIIIIIIIIIIIIIIIIIIIIIIIIIIIIIIIIIIHIIIIIIIIIIIIIIIIIIIIIHIIIIIIIIIIIIIIIIIHHGIIIIIIIIIIIIIIIIIIIIIIIIIIIIIIIIIIIIIIIIIIIIIIHIIIIIIIIIIIIIIIIIIIIIIIIIIIIIIIIIIIIIIIIIIIIIIIIIDDDDD
@HISEQ:969:HM2KJBCX2:2:1101:16656:57069 2:N:0:ACTATGCA
TCTAACGAGTGCCCAACTATCCCTATTAATCATTACGGTGATCCTAGAAACCAACGAAATAGAATCAGTCCGTCCTATTTCATTATTCCATGCTAATGTATTCAGACGTTAGCCTGCTTTAAACACTCTAATTTTTTCAAAGTAACAGTCCTGATTTCCAATCACACCAAATTAATGACATGAAAGTTCCTCAGAAGGTAGAGATTTATCTCACCAGTACAGACAATTAAGCCTGACCAATGGGTAAACCCCGAAGTTCAACTACGAGCTTTTTAACTGCAACAACTTTAATATACGCTATTGGAGCTGGAATTACCGCGGCTGCTGGCACCAGACTTGCCCTCCAA
+
DDDDDIIIIIIIIIIIIIIHIIIIIIIIIIIIIIIIGHHHIIIIIHIIIIIDHIIIIIIIIIIIHHIHHHIGIIIHIIIHIIIIIIIHIIIIHIIIIIIIIIIIHIIIIHIHHIIIIIIIIIIIIIIIIIIIHIIIIIIHIIIIIHIIIIIIIIIIIIIIIIIIIIIHIIIIIIHIIIIIIIIIIIIIHIIIIHIIIIIIIIIIIIIIIIIIIIIHIIHIIIIIIIIIIIIIHIHHIHIIIIIIHGHGIIIHIIIIHIIIIIIIIIIIIIIIIIIIIIIIHIIIIIIIIIIIIIIIIIIIIIIIIIIIIIIIIIIIIIIIIIIIIIIIIIIIIIHIIIIIIIDDDDD
@HISEQ:969:HM2KJBCX2:2:1101:8468:58229 2:N:0:ACTATGCA
TCTAACGAGTGCCCCAACTATCCCTATTAATCATTACGGTGGTCCTAGACCAACAAAATAGAACCAACGTCCTATTCTATTATTCCATGCTAATCTATTCAAGCAAAAGCCCGCTTTAAACACTCTAATTTTTTCAAGGTAATGGTCCTGGTTCCCCGACACACCCAATAAAGGGCATACCGGCTCACCAGAAGGATAGACCCGACAACAGACAGTACTCGCCAGAGACGGACCGCCCGGTCAGGTCTAAAATTCAACTACGAGCTTTTTAACTGCAACAACTTTAATATACGCTATTGGAGCTGGAATTACCGCGGCTGCTGGCACCAGACTTGCCCTCCAA
+
CDCDDIIIHIIGIIHIIIIIHIIIIIIHIHHIIIIIHHIIIHIIIIIIIIIIIIIIHIIIFHIHHIIHIHIIIIIHHIHHIIIIIHIIHEHHIIHIIHIIIHIHIIIIIIHHIIIIIIIIIIIIIIIIIIHIIHIHGIIHFIHIGIIHIIIIHGHHIIIIIIIHHIIIIIIIIIIIHIIIHIIIIIIIIIIIIIIIIIIIIIIIIHHHIIIHIIIHIIIIIGIIHIIIIIIIIIIIIIFIGHIIIHHIIIIIIIIIHIIIIIIHIIIIIIIIIIIIIIIFHIIIIIIIHIIIIHHHHHIIIIIIIIIIHIIIIIIIIIIIIIIIIIIIIIIIIIIIIIDDDDD
@HISEQ:969:HM2KJBCX2:2:1101:3938:58052 2:N:0:ACTATGCA
TCTAACGAGTGCCCCAACTATCCCTATTAATCATTACGTCAATCCTAGAAACCAACAAAATAGGATCGAACGTCCTATTTCATTATTCCATGCTAATGTATTCAAGCGTTAGCTTGCTTTAAACACTCTAATTTTTTCAAAGTAACAGTCCAAATTCCCCGCAACACCAAATTAATGGCATTACGGCTCATCAGGAAGGGGGAATCAGTGAGACCAGTACATACCAGAGGCATGACCAACCTACTAACCCCGAAATTCAACTACGAGCTTTTTAACTGCAACAACTTTAATATACGCTATTGGAGCTGGAATTACCGCGGCTGCTGGCACCAGACTTGCCCTCCAA
+
DDADDHIIHHHCHHHIIIIIIIIIIIIIIIHIHIIIIEHIIHIIHIIIGHIHIIIIHIHCHHHHIIIIHHIIIHIIIIHIHHHIHHHIHHIHHIHHIIIFHHHHHIHHHHIHIIIHGGHIFCHIIGIHIIHIHHCHIIHHIIIIIIIHIHHHHFHFIIHEIHIIIIHIIIIIIIIIIIHHIIIIIIIHGIIHIHIIIIIHHIIHFFIIIHIIIIIIIIIIIIIIIIIIIIGIIHHHHIIIHGFHFHEIIHIHHEIIGHHEHEHIIIIIIHIIIIIIIIIIIIIIIIIIIIIIIIIIIIIIIIHIIIIIIIIIIIIIIIIIHIIIIIIIIIIIIIIHIIGIHDDDDD
@HISEQ:969:HM2KJBCX2:2:1101:3402:58316 2:N:0:ACTATGCA
TCTAACGAGTGCCCCAACTATCCCTATTAATCATTACGGTGATCCTAGAAACCAACAAAATAGAACCATGCCGTCCTATTCTATTATTCCATGCTAATGTATTCGAGCAAAAATGCCTGCTTTAAACACTCTAATTTTTTCAAGGTAAAGGTCCTGGATCCGCAAGACACCCAATAAAGGACATCAAGTTTCTCCAGAAGGTGAGAAATCAACAGTAACAGTTCATACCCCTTAAGGCATGACCGTCACGTCAATCCCGAAATTCAACTACGAGCTTTTTAACTGCAACAACTTTAATATACGCTATTGGAGCTGGAATTACCGCGGCTGCTGGCACCAGACT
+
DBDDDIIHHHIIHIIIIHHHIHIIIHHIGHIIIIIGEHHHIIHIGIIIIIIH@1FHHGHIIHEHHHIIIGCGHEHHHIIHHIIE11DGHCHHEGIIIHGHHCGHCHHHIIHIIIDCH8DHHHHHIIIHIIIIIHHHHHFIIHHIIIIHIIHHIIHHHHHIIIIHHII:IIIIIHIIHHHHIIIIIIIIHIHIIIII:IIIIIIIIIIIIIIIII:(IIIHIIIIIHHIIIGIIIIIIIIIHHIIIIIIIIIIIHEIIIIIIIIIIIHHHHIIIIIIIIIIIIIIIIIIIIIIIIIIIIIIIIIIIIIIIIIIIIIIIIIIIIIIIIIIIIIIIIIIIIDDDDD
@HISEQ:969:HM2KJBCX2:2:1101:10684:59051 2:N:0:ACTATGCA
TCTAACGAGTGCCCCAACTATCCCTATTAATCATTACGTCAATCCTAGAAACCAACAAAATAGGATCGAACGTCCTATTTCATTATTCCATGCTAATGTATTCAAGCGTTAGCCTGCTTTAAACACTCTAATTTTTTCAAAGTAACAGTCCTGTTTCCCTGCAACACCAAATTAATGGCATTACAGTTCTTCAGAAAGGAGGAATCAGCGAAGCCAGTGCATACCAGTGGTACGACCAACCTGCTGACCCCGAAATTCAACTACGAGCTTTTTAACTGCAACAACTTTAATATACGCTATTGGAGCTGGAATTACCGCGGCTGCTGGCACCAGACTTGCCCTCCAA
+
DDDDDIIIIIIIIIIIIIIIIIIIIIIIIHIIIIIIIGIIIIIIIIIIIIIIHHIIHIIIHHHHIGIHIIEHHHHIIIIIIIIIIHHEHGIIIHHIHHHHHHIIIIIIHHIIIIIHIIIIIIIHIIIHIHHIIIIHHIGIIIIIIIIIHHHIIIIIIIIIIIIIIIGHIIHHIIIIIHIIIIIIIIIIIIIIIIIIIIIIIIIIIIIIIIIIIIIIIIIHIIIIIIIIIIIIIIIIIIIIIIIHHIIIIIIIIIIIIIIIIIIIIIIIIIIIIIIIIIIIIIIIIIIIIIIIIIIIHIIIIIIIIIIIIIIIIIIHIIIIIIIIIHIIIIIIIIIIIIIIIDDDDD
@HISEQ:969:HM2KJBCX2:2:1101:11600:59645 2:N:0:ACTATGCA
TCTAACGAGTGCCCCAACTATCCCTATTAATCATTACGGTGGTCCTAGAAACCAACAAAATAGAACCACAACGTCCTATTCTATTATTCCATGCTAATCTATTCAAGCAATAGCCCGCTTTAAACACTCTAATTTTTTCAAGGTAATGGTCCTGGCTCCCCAACACACCCAATAAAGGACATGCTGGCTCACCAGAAGGAAGACCCGACAGCAGACAGTACTCGCCAAAGACGGACCGCCCGGCCAGGCCTAAAATTCAACTACGAGCTTTTTAACTGCAACAACTTTAATATACGCTATTGGAGCTGGAATTACCGCGGCTGCTGGCACCAGACTTGCCCTCCAA
+
DADDDIIIIIIIIIIIIIIIIIIIIIIIIIIIIIIIIIIHIIIIIIIIIIIIIIIIIGHHIIHIIIIIIIHIIIIIIIGHHIIIIIIHIIIIIHIIIIHIIHHIIIHIIIIIIIHHIIIIIIIIIIIIIIIIHIIIIIIIIIGIIIIIHGIIHIIHHHHIIIIIHHIIHHIIIIIHIIHIIHIIIHIIIIIIIIIIIIIIHIHIIIHIIIIIIIIIIIIIIIIIGIIIIIIIIIIIIIIIIIIIHIIIIIIIIIIIIIIIIIIIIIIIIIIIIIIIIIIIIIIIIIIIIIIIIIIIIIIHHIIIIIIIIIIIIIIIIIIIIIIIIIIIIIIIIIIIIIIIIDDDDD
@HISEQ:969:HM2KJBCX2:2:1101:6704:60322 2:N:0:ACTATGCA
TCTAACGAGTGCCCAACTATCCCTATTAATCATTACGGTGATCCTAGAAACCAACAAAATAGAACCATGCCGTCCTATTCTATTATTCCATGCTAATGTATTCGAGCAAAAATGCCTGCTTTAAACACTCTAATTTTTTCAAGGTAAAGGTCCTGGATCCGCAAGACACCCAATAAAGGACATCAAGTTTCTCCAGAAGGTGAGAAATCAACAGTAACAGTTCATACCCCTTAACGCATGACCGTCACGTCAATCCCGAAATTCAACTACGAGCTTTTTAACTGCAACAACTTTAATATACGCTATTGGAGCTGGAATTACCGCGGCTGCTGGCACCAGACTTGCCCTCCAA
+
ADDDAHIIIHHIHIIIIIIIIIIIIIIIIIIIIIIIHGHIIIIIIHIIIHIIIIIIHIHIHGIIIIIIIHEHHHCHGFHHHIHHHHHHIEHFEHHHFHCHHGGIHGHHHHIIIIIHIIIHHHGIIIIHHHIIHHHHEEHIIHIIIIIIHHHGGHIHIHHHIIIIHDHHHHHHIIIIHHIIIIIIIIIHIHIIIIIIHIIIHIIIIIIHIIIIIIIIIIIIIIIIIIIIIIIIIIIIIIIIIIIIIIIIIIHIIIIIHIIIIIIIIIIIIIIIIIIIIIIIIIIIIIIIIIIIIIIIIIGIIIIIIIIIIIIHIIIIIIIIIIIIIIIIIIIIIIIIIIIIIIIIIIIDDDDD
@HISEQ:969:HM2KJBCX2:2:1101:11871:60364 2:N:0:ACTATGCA
TCTAACGAGTGCCCCAACTATCCCTATTAATCATTACGGTGATCCTAGAAACCAACGAAATAGAATCAGTCCGTCCTATTTCATTATTCCATGCTAATGTATTCAGACGTTAGCCTGCTTTAAACACTCTAATTTTTTCAAAGTAACAGTCCTGATTTCCCATCACACCAAATAAATGGCATGAAAGTTCCTCAGAAGGTAGAGATTTATCTCACCAGTACAGACAATTAAGCCTGACCAATGGGTAAACCCCGAAGTTCAACTACGAGCTTTTTAACTGCAACAACTTTAATATACGCTATTGGAGCTGGAATTACCGCGGCTGCTGGCACCAGACTTGCCCTCCAA
+
DDDDDIGIIIIIIIIHHIIIIHIIIIIIIIIIIHHIIHHHHGHIHIIHIIIIGIIIFH@GHIGHCHHHFEEFEFHHIIIEEHHHIIIIIGIIHHGGHIIIIIIIHIHIIIIIIIIIIIIIIIIIIIIIIIIIIIHHIIIIIIIIIIIIIIIIIIIIIHIHHIIIIHIHHIIIIIIIIIHIIIIIIIIIIHIHIIIIIIIIIIIIIIIIIIIIIIIII<=IIIIIIIIIGIIIIIIIIIIIIIIIIHEHIIIIIIIIIIIIIIIIIIIIIIIIIIIIIIIIIIIIIIIIIIIIIIIIIIIIIIIIIIIIIIIIIIIIIIIIIIIIIIIIIIIIIIIIIIIIIIIDDDDD
@HISEQ:969:HM2KJBCX2:2:1101:4083:61733 2:N:0:ACTATGCA
TCTAACGAGTGCCCAACTATCCCTATTAATCATTACGGTGATCCTAGAAACCAACAAAATAGAACCATGCCGTCCTATTCTATTATTCCATGCTAATGTATTCGAGCAAAAATGCCTGCTTTAAACACTCTAATTTTTTCAAGGTAAAGGTCCTGGATCCGCAAGACACCCAATTAAGGACATCAAGTTTCTCCAGAAGGTGAGAAATCAACAGCGACAGTTCATACCCCTTAAGGCACGACCATCACGTTAATCCCGAAATTCAACTACGAGCTTTTTAACTGCAACAACTTTAATATACGCTATTGGAGCTGGAATTAACGCGGCTGCTGGCACCAGACTTGCCCTCCAA
+
DDADDIIIIIIIIIIFHIIIIGHHGHIIIIIIIIIIIHIIHHGIIIIIEHIHIHIHHIGHIHHIIIIIHFHDHCHHIHIIIIIHFHICHIHHGHHHHGHFF<IHHHHIHIHIHHHIHIHHIIIIHIGHIIHHIIIIHHIIIIIIIIIIIIIIIIHIIIHIIIIIGHHIIIHIIHHIHHIIHIIIIIHIHHIIIIIIIIIIIGIIIIIIIIIIIIIIIIIIIIIHIIIIIHIIIIIIIIIIIIHIHHHIHHEIHDGIIIIIIHIIIIIIIHIIIIIIIIIIIIIIIIIIIIIHIHIIIHFIIIIIIIGIIIIIIIIIIIIHCIIIIIIIIIIIIIIIIIIIIIIIIIIDDDDD
@HISEQ:969:HM2KJBCX2:2:1101:12006:62119 2:N:0:ACTATGCA
TCTAACGAGTGCCCCAACTATCCCTATTAATCATTACGGTGATCCTAGAAACCAACGAAATAGAATCAGTCCGTCCTATTTCATTATTCCATGCTAATGTATTCAGACGATAGTCTGCTTTAAACACTCTAATTTTTTCAAAGTAACAGTCCTGATTTCCCATCACACCAAATAAATGGCATGAAAGTTCCTCAGAAGGTAGAGATCCATCTCACCAGTGCAGACAATTAAGCCTGACCAATGGGTAGACCCCGAAGTTCAACTACGAGCTTTTTAACTGCAACAACTTTAATATACGCTATTGGAGCTGGAATTACCGCGGCTGCTGGCACCAGACTTGCCCTCCAA
+
B@DDDEHHIIGEHHGHGIIHEF1<DFFHHE@FH?GHHICHEEHCHHCEHFHC@FHIHCEHEF1GH@C<GHHIIH?CHEHEHHHIE1<@<F@CHECHHE<HHCCGHHFEHHHDHFFEHF6GBFBHFAHH?IHHGEFHCEF@GHHHGHFHHFDEHH@EGDIHGGEFHHG<?GC<GDDC?EHHHHHGIHEGGEF:HIHEHGEHIHEHHH:EGCEHIIIIHIIHEHIH<IHIHIH@<EHFAEFHGF>H@GDHHGHIIHHHIIHHHHGEIHHEHDIHHHGHIIHHIHGCGCCFEFGHHHHHHHEG@HIIIHHGHIHEIHHHCCDHHGEHEHGFGCCIHHFCCEG@IHCD?@D0
@HISEQ:969:HM2KJBCX2:2:1101:2962:62145 2:N:0:ACTATGCA
TCTAACGAGTGCCCCAACTATCCCTATTAATCATTACTCATTTCCCCAAAAACCAACAAAATTCGAGATACGAGTCCTAAATTATTATTCCATGCTAATGTATTCATAACTTTCAGCCTGCTTTAAACACTCTAATTTTTTCAAAGTAAAGGTCCTGGATTGCGAACCCAACCCAGTAAAGGGCAGGAACGTTCTCCAGGAAGATGGTAAGCGCGCATCGGCACTCACACACGATACCGTGGCGGGCCAAGCGCACTATACCAGAAATCCAACTACGAGCTTTTTAACTGCAACAACTTTAATATACGCTATTGGAGCTGGAATTACCGCGGCTGCTGGCACCAGACTTGCCCTCCAA
+
DDDDDIIIIIIIIIIIIIIIIIIIIIIIIIGIIIIIIIIIIIIIIIIIIIIIHIIIIIIGHIIIIIIIIIIIIIIIIIIHIIIIIIIIIIIGIIIHIIIIIGHHGIGIIHIIIIIIIIIIIIIIIIIIIIIHIIIIIIIIIIIIIIIHIIIIIIIIIIIIIIIIIIIIIHIIIHIIIIIIHIHHIIIIIIIHHIIIIIIIIIIIIIIIIIIIIIIIIHIIIIIIIIIIHIIIIIIIHIIIIIIIIIIIIIIIIIIHHIIIIIIIIIIIIIIIIIIIIIIIIIIIIIIIIIIIIIIIIIIIIIIIIIIIIIIIIIIIIIIIIIIIIIIIIIIIIIIIIIIIIIIIIIIIIIIIIDDDDD
@HISEQ:969:HM2KJBCX2:2:1101:10648:63111 2:N:0:ACTATGCA
TCTAACGAGTGCCCCAACTATCCCTATTAATCATTACGTTGATCCTAGAAACCAACAAAATAGAACCAAGCCGTCCTATTTCATTATTCCATGCTAATATATTCAGACGTTAGCCTGCTTTAAACACTCTAATTTTTTCAAAGTAATAGTCCTGATTTCCAATCACACCAAATAAATGGCATGAAAGTTCCTCAGAAGGTAGAGATTTATCTCACCAGTACAGACAATTAAGCCTGACCAATGGGTAAACCCCGAAGTTCAACTACGAGCTTTTTAACTGCAACAACTTTAATATACGCTATTGGAGCTGGAATTACCGCGGCTGCTGGCACCAGACTTGCCCTCCAA
+
CDDDDIIIIIIIIHIIIIIIIIIIIIIIGIIIIIIIIIIIIIIIIIIIIIIIIIIIIIIHIIHIHIIIIIIIIIIIIGHHIIIIIIIIIIIIHIIIIIIIIHHIHIHIIIIIIHHIIIIIIIIIIIIIIIIHIIIIIIIIIIIIIIIIIIIIIIIIIIIIIIHIIIIHHIIIIIIIIIIGIHIIIIIIIIGIIIIIIIIIIIIIIIIIIIIIIIIIIIIIIIIIIIIIIIIIIIIIIIIIIIIIHHFIIIIIIIIIIIIIIIIIIIIIIIIIIIIIIIIIIIIIIIIIHIIIIIIIIIIHIIIIIIIIIIIIIIIIIIIIIIIIIIIIIIIIIIIIIIIIIIIDDDDD
@HISEQ:969:HM2KJBCX2:2:1101:16608:63176 2:N:0:ACTATGCA
TCTAACGAGTGCCCCAACTATCCCTATTAATCATTACGGTGGTCCTAGAAACCAACAAAATAGAACCACAACGTCCTATTCTATTATTCCATGCTAATCTATTCAAGCAATAGCCCGCTTTAAACACTCTAATTTTTTCAAGGTAATGGTCCTGGCTCCCCAACACACCCAACAAAGGACATGCTGGTTCACCAGAAGGAAGACCCGACAGCAGACAGTACTCGCCAAAGACGGACCGCCCGGCCAGGCCTAAAATTCAACTACGAGCTTTTTAACTGCAACAACTTTAATATACGCTATTGGAGCTGGAATTACCGCGGCTGCTGGCACCAGACTTGCCCTCCAA
+
DDDDDIIIIIIIIIIIIIIIIIIIIIIIIIIIHIIIIIIIIIIIIIIIIIIFIIIIHIIIIHIIIIIIIIIHIIHIIIIIIIIIIIIHIIIIIIIIIIIIHEHHIIIIIIHIIIHIIIIIIIIIIIIIIIIIIIIIIHHIIIIIIIIHIIIIIIHGIIHHIIHIIHIIHIIIIIIIIIIIIIHIIIIIIIIIIIIIIIIIIIIIIIIIIIIIIIIIIIIIIGIIIIHIIHGIIIIIIIIIIIIIHIIIIHIIIIIIIIIIIIHIIIIIIIIIIIIIIIIIIIIHHIIIIIIIIIIIIIHHHIIIIIIIIIIIIIIIIIIIIIIIIIIIIIIIIIIIIIIIIDDDDD
@HISEQ:969:HM2KJBCX2:2:1101:13501:63740 2:N:0:ACTATGCA
TCTAACGAGTGCCCCAACTATCCCTATTAATCATTACGGTGATCCTAGAAACCAACAAAATAGAACCATGCCGTCCTATTCTATTATTCCATGCTAATGTATTCGAGCAAAAATGCCTGCTTTAAACACTCTAATTTTTTCAAGGTAAAGGTCCTGGATCCGCAAGACACCCAATAAAGGACATCAAGTTTCTCCAGAAGGTGAGAAATCAACAGTAACAGTTCATACCCCTTAAGGCATGACCATCACGTCAATCCCGAAATTCAACTACGAGCTTTTTAACTGCAACAACTTTAATATACGCTATTGGAGCTGGAATTACCGCGGCTGCTGGCACCAGACTTGCCCTCCAA
+
DDDDDIIIIIIIHHIHIIIIIIHHHIIIIIIIIIHIIIIIHGIIIIIIIIIIIHIIIIIGHHGHIIHIIHEHHIIIHGHHHIIIIIIIHIIIHFHEHIHIIHHIHIHIIIIHIIIIIHIIIIHIIIIIIIIIIHIIIIHGIIIIHHIIIIHIHHHHHHIIHIIIIHHHHDGIIIIIIIIHHGHIHHHIHEHIHIIIIIIIIHIHHHHGHIIIHHIHHHIIIHHIIIIIIIIIIIHIIIII<HIIHIHHIIHGHECIHIIIIIHHGIHGHHHIIIIIIIIIIIIIHIIIIIIIIIIIIIIHHIIIIIIIIIIIIIIIIIIIIIIIIIIIIIIIIIIIIIHHIIIIIIIIDDDDD
@HISEQ:969:HM2KJBCX2:2:1101:7134:64109 2:N:0:ACTATGCA
TCTAACGAGTGCCCCAACTATCCCTATTAATCATTACGGTGATCCTAGAAACCAACAAAATAGAACCATGCCGTCCTATTCTATTATTCCATGCTAATGTATTCGAGCAAAATGCCTGCTTTAAACACTCTAATTTTTTCAAGGTAAAGGTCCTGGTTCCACATGACACCCAATTAAGGACATCATGCTTCTCCAGAAGGTGAGAAATCAACTGCGACAGTTCATACCCCTTAAGGCACGACCATCACGTCAATCCCGAAATTCAACTACGAGCTTTTTAACTGCAACAACTTTAATATACGCTATTGGAGCTGGAATTACCGCGGCTGCTGGCACCAGACTTGCCCTCCAA
+
DDDDDIIIIIIIIIIIIIIIIIIIIIIIIIIIIIIIIIIIIIIIIIIHIHIIHIIIIIIIIIIIHHIIIHIGIIIIIGIHIIIIIIIHHIIIIIIHIIHIIDHIIIIIIIIIHHIIGIIIIIHIIIIIIIIIIIIIHIIIIIIIIIIIIIIIIIIIIIIIIIIIIIIIIIIIIIIIIIIIIIIIIIIIIIIIIIIIIIIIIIIIIIIIIIIIIIIIIIIIHHIHIIIIIIHIIIIIIIIIIIIIIIIIIIHIIIIIIIIIIIIIIIIIIIIIIIIIIIIIIIIIIIIIIIIIIIIIIIIIIIIIIIIIIIIIIIIIIIIIIIIIIIIIIIIIIIIIIIIIIIIIIIIDDDDD
@HISEQ:969:HM2KJBCX2:2:1101:4935:64491 2:N:0:ACTATGCA
TCTAACGAGTGCCCCAACTATCCCTATTAATCATTACGTCGATCCTAGAAACCAACAAAATAGAATCAAACGTCCTATTTCGTTATTCCATGCTAATGTATTCAAGCGTGAGCCTGCTTTAAACACTCTAATTTTTTCAAAGTAACAGTCCTGATTCCCCATGACACCAAATTAATGACATCATGGTTCGTCAGAAGGTAGGAATCAATAATACCAGTACGTACAATAGCACGACCAATAAATTAATCCCGAAATTCAACTACGAGCTTTTTAACTGCAACAACTTTAATATACGCTATTGGAGCTGGAATTACCGCGGCTGCTGGCACCAGACTTGCCCTCCAA
+
DDDDCIIIIIIIHIIIIIIIIIIHIIIIIIIIIIIIHHIIIIHHHHIEHIIICHGIEHHIIIHIIIIHHIGHHIIHHHHIIHGHHIHHHGIHGIIIIIHHHHHHHHFIIIIGHIHHHHHIHHHFHHHHHIIIIHHIGIIIHHHHHGHHHIIHIHIHHIIIHHHIIHHEEHIHHHIHIIHHIIIIIIIIIHHIIIIIIIIIHHIHHHIIIIIIIIIIHHIHHIIHHHHIIIIIIIIHIIIIIIIIIIHGHIIIHHHHIHHIIIIIIIIIIIIIIIIIHIIIIHIIIIIIIIIHGHCIHIHIIIIIIHHHIIHHIIIIIIIIIIGIIIIIIIHHIIHIIIIIDDDDD
@HISEQ:969:HM2KJBCX2:2:1101:1715:63337 2:N:0:ACTATGCA
TCTAACGAGTGCCCCAACTATCCCTATTAATCATTACGTCGATCCTAGAAACCAACAAAATAGGGTCAAACGTCCTATTTCATTATTCCATGCTAATGTATTCAAGCGTGAGCCTGCTTTAAACACTCTAATTTTTTCAAAGTAACAGTCCTGATTCCCCGCGACACCAAATTAATGACATCACGGATCTTCAGAAGGGAGAAACCAGTGACACCAGTGCATACCAAAGGCATGACCAGCGTACTGGTCCCGAAATTCAACTACGAGCTTTTTAACTGCAACAACTTTAATATACGCTATTGGAGCTGGAATTACCGCGGCTGCTGGCACCAGACTTGCCCTCCAA
+
DDCDDHHEHHIHHHE=HEFH?CGHIHIIIHHHHIIHIIIHIHHHIIIIIIIHDFFHHIGHHIGHHIIIH?GCHIIIIHHHGIEFHIIHHIIHIHIHIHHHIHIIIHGIIIIIIIIIHEFHIHHIEGHHGGEHE@GHHHHHIIIIHGEHGFFHIIHEHIHIGHIIIIFHHFEHHHHHCHHIIIIIHIIIIGIHIIIIIIHIHIIHHIIIIHIIIIIIIIHHIHHCIIHEFFHEHIHHDIIHFHGHHIHDCCHEHHHIIIIIHHEHIHIIEFGHIIIHEIIIHFEIIIIIIIHIHHDIIHHHHIIIIIHHHIIIIIIIHHHHEHEHIIHHIHIGIIHHIIIHIDAD@D
@HISEQ:969:HM2KJBCX2:2:1101:2217:64635 2:N:0:ACTATGCA
TCTAACGAGTGCCCCAACTATCCCTATTAATCATTACGGTGATCCTAGAAACCAACAAAATAGAACCATTCGTCCGATTTCATTATTCCATGCGAATTTATTCAGGCAATAGCCTGCTTTAAGCACTCTAATGTTTTCAAGTTAACATTCCTGCTTCCCCAAAGCACCAAATTAATGGCATGCTGGTTATTCAGAAGGTAGGAATCCATCACGCCAGTACCGACCCAAAAGCCCGACCAACGGATAAATCCCGAAATTCAACTACGAGCTTTTTAACTGCAACAACTTTAATATACGCTATTGGAGCTGGAATTACCGCGGCTGCTGGCACCAGACTTGCCCTCCAA
+
<<D0<FH</E1FH1D00<FHHH11CECHCCH?1<<GGCEH111<<D@<<ECHHEG01111<<D?<<FH11<<10<//00111<<<<1<F?111/0/</<1G1F0@@1?EBDD?:IIIHHEHFCFF@GEBF8<%88<DCC88$<F2DD%C?BH8@E<D6?4E<$CB9.>7.8.6.D.F.68..8,.D:;.-ED:<--</-FGCHG=HC0<<</ED<00.C<-><G<CC@GCCEA<1<H=C<HHEGC1D//?DGC<HEIH@1D1HEGCD10HEFD<@@HHCHFC<1C@CHC1?G@D<C1@FC1HEHG?HHHH?ECC?F/<<EC?FGG@H@?G@HCCCG@HCHHHADDDD
@HISEQ:969:HM2KJBCX2:2:1101:3461:63423 2:N:0:ACTATGCA
TCTAACGAGTGCCCCAACTATCCCTATTAATCATTACGGTGGTCCTAGACCAACAAAATAGAACCAACGTCCTATTCTATTATTCCATGCTAATCTATTCAAGCAAAAGCCCGCTTTAAACACTCTAATTTTTTCAAGGTAATGGTCCTGGTTCCCCGACACACCCAATAAAGGGCATACCGGCTCACCAGAAGGATAGACCCGACAACAGAACAGTACTCGCCAGAGACGGACCGTCCGGTCAGGCCTAAAATTCAACTACGAGCTTTTTAACTGCAACAACTTTAATATACGCTATTGGAGCTGGAATTACCGCGGCTGCTGGCACCAGACTTGCCCTCCAA
+
DDDDDIIIIIIIGHIIIIIIIHIIIIIIIIHIIGIIIHIIIIIHHHHGHIIIIIIEHIIG@GHIHHHIHIIIIIIIIIIIIIIIHHIHIIIHIHHHIHIIHIHIIIIIIIIIIIHIIIHHHHIIIHIIHIIHHIIIIIIHHHHIIIIIHIHGFIIIIIHIIIIHIIIHHHIGIHHIIIIIIIIIIIIIIIIIIIIIIIIIIIIIIIIIIIHIHIIIIIIIIIIIIIIIIIIIIIIIHIIIIIIIIIHIIIIIIIHIIIIIIIIIIIIIIIIIIIIIIIIIIHIHIHIIIIIIHIIHHFFIIIIIIIIIIHIIIIIIIIIIIIIIIIIIIIIIIIIIIIIDDDDD
@HISEQ:969:HM2KJBCX2:2:1101:15210:64817 2:N:0:ACTATGCA
TCTAACGAGTGCCCCAACTATCCCTATTAATCATTACATCGGTCCGTAAACCATCAAAATAGAACCAATGTCCTATTCCATTATCCCATGCTAATGTATTCAAGGCAAACGCCTGCTTTGAACACTCTATTTTTCTCAAAGTAAACTATCGGAATCCCATGAGCACTTAATGAAAAGCACCCATGTTCCTCCGAAGTACATGGCCGATGTTTCGCATGCACGTGACCAGAAGCCACGGACGCTCAACACCAACCAAGACTCAGACTACGAGCTTTTTAACTGCAACAACTTTAATATACGCTATTGGAGCTGGAATTACCGCGGCTGCTGGCACCAGACTTGCCCTCCAA
+
DDDDDHIIIIIIIIIIIIHIIIIIIIHIHIIIIIIHIIIIIIIIHIIHIIIIIIIHHIIIIIIIIIIIIHIIIIIIIIIIIIIIIIIIIIHIHIIIIIIHIIIIHIIIIIIHIIIIIHIHIIHIHIIIIIIIIIIIIIIIIIIIIIIHIIHIHIIIIIIIIIIIIIIIIIIHIIGIIIIHHIIHIIHIIHHHIIIIIIIIIIIIIIIIIIFIIIIIIIIIIIIIIIIIIGIIIIIIHIIIIHIIIIHIHIIIIIIIIHIIIIIIIIIIIIIHIIIIIIIIIIIIHIIIIIHHIGIIIHIIIIIIIIIIIIHIIIIIIIIIGIHIIIIIIIHIIIHIIIIIIIIIIDDDDD
@HISEQ:969:HM2KJBCX2:2:1101:2129:64426 2:N:0:ACTATGCA
TCTAACGAGTGCCCCAACTATCCCTATTAATCATTACGGTGATCCTAGAGACCAACAAAATAGAACCATGCCGTCCTATTCTATTATTCCATGCTAATGTATTCGAGCAAAAATGCCTGCTTTAAACATTCTAATTTTTTCAAGGTAAAGGTCCTGGATCCGCAAGACACCCAATTAAGGACATCAAGTTTCTCCAGAAGGTGAGAAATCAACAGCGACAGTTCATACCCCTTAAGGCATGACCATCACGTCAATCCCGAAATTCAACTACGAGCTTTTTAACTGCAACAACTTTAATATACGCTATTGGAGCTGGAATTACCGCGGCTGCTGGCACCAGACTTGCCCTCCAA
+
DDDDDIIIIIIIIIIIIIIIIIIIIIIIIIIIIIIIIHHIHIHIIIHII1DEHIIIGHICHHFHHHEEHGHHIIGIIHIHIHCHIIIIHHHIIIIIGHHIIFGHGIIHIHIIHIIHHIIHIHIIHHHIIHHIIIIHIHIHHIIHIHIIHIHHHIIIIIIIHIHIIIIHHIIIHIIIIIIIIIIIIHIIIHHIHHIIIIIIIIIIIIHHHHIIIIIIIIIIIIIIHIIIIHIIIIIIIIIIHIIIIIIIIIIHIIIIIIIIIIIIIIIIIHIIIIIIIIIIIIIIIIIIIIIIIIIIIIIIIIIIIIIIIIIIIIIIIIIIIIIIIIIIIIIIIIIIIIIIIIIIIIIIDDDDD
@HISEQ:969:HM2KJBCX2:2:1101:14172:66779 2:N:0:ACTATGCA
TCTAACGAGTGCCCCAACTATCCCTATTAATCATTACGTCAATCCTAGAAACCAACAAAATAGGATCAACGTCCTATTTCATTATTCCATGCTAATGTATTCAAGCGCGAGCCTGCTTTAAACACTCTAATTTTTTCAAAGTAACAGTCCTGATTCCCCGCCACACCAAATGAATGACATGATGGTTCGTCAGAAGGTAGAAACCAGTAACACCAGTACGTACCTAAGGCACGACCAACGTACTGATCCCGAAATTCAACTACGAGCTTTTTAACTGCAACAACTTTAATATACGCTATTGGAGCTGGAATTACCGCGGCTGCTGGCACCAGACTTGCCCTCCAA
+
BDD@BEHHHIGHHHHHIIEH?EGGHIIHGHHG@@HCHHICCHIHEHIHGEGGHHIIEGHHIIEHHEHHIIIH1DGH1FEEHHIIIGHFFEHIEHHHHGGE<1D<DEH<CH<DEG@F@GDHHCHHIHHHHCFGFC@EEFEHIHHHHHHEFHE@HHIIIIIHHHFHIGHHHHIIIIFIIHIHIIIIIIIIIIHIIHIHIIHHFIIIIIIHHII;HIHHIIIIHHGEHIHFHGIIIIIIIHIHIHHGIIIHIIIHHHHHHHEIHEIHCIIIIIIIHHGIIIHIIIIIIIIIIIIIIIIHIIIIIIIHIIIIHIIIIIIIHIIIIIIIIIIIIIIIIIIIIIIIDDDDD
@HISEQ:969:HM2KJBCX2:2:1101:4909:67204 2:N:0:ACTATGCA
TCTAACGAGTGCGCCCAACTATCCCTATTAATCATTACGGTGGTCCTAGACCAACAAAATAGAACCAACGTCCTATTCTATTATTCCATGCTAATCTATTCAAGCAAAAGCCCGCTTTAAACACTCTAATTTTTTCAAGGTAATGGTCCTGGTTCCCCGACACACCCAATAAAGGGCATACCGGCTCACCAGAAGGATAGACCCGACAGCAGAACAGTACTCGCCAGAGACGGACCGTCCGGTCAGGCCTAAAATTCAACTACGAGCTTTTTAACTGCAACAACTTTAATATACGCTATTGGAGCTGGAATTACCGCGGCTGCTGGCACCAGACTTGCCCTCCAA
+
DBDDDIIIIIIIIIIIGHIIIIIIIIIIIGIIIIIIIIIIIIHIGHHIIIIIIIIIHHIIHHIHIIIIIHIIIIIIIHIIIHHIIIIIHIIIIIIIIIIGIHIHHIIHIIIIHHIHGHHIHIIIIIHIEHHHHHIHIIIHIHHIHHHIIHHHFHIHIHHHIIGIHIIIIHIHIIHHHIIHIIIIIIIIIIIIIIIIIIHIIIIIIIIIIIIHHIIIIIIIIIIIIIIIHIIIIIIIIIIHI?HGIIHGEIIIIIIIIIIIIHIIIIIIIIIIIIIHIIIHIIIIHIIIIIIIIIHHHGGFHIIIIIIIIIIIIIIIIIIIIIIIIHIIIIIIIIIIIIIIDDDDD
@HISEQ:969:HM2KJBCX2:2:1101:20361:67968 2:N:0:ACTATGCA
TCTAACGAGTGCCCCAACTATCCCTATTAATCATTACGTCGATCCTAGAAACCAACAAAATAGGTTCGATCGTCCTATTTCGTTATTCCATGCTAATGTATTCAAGCGCGAGCCTGCTTTAAGCACTCTAATTTTTTCAAAGTAACAGTCCTGTTTCCCCGCAACAACAAATTAATGCCATCACGGTTCTACAAGAAGGAGGGACCAGTGAGGCCAGTGCATACCAGTGGTACGACCAACCTACTGGCCCCGAAATTCAACTACGAGCTTTTTAACTGCAACAACTTTAATATACGCTATTGGAGCTGGAATTACCGCGGCTGCTGGCACCAGACTTGCCCTCCAA
+
DDDDDIIIIIIIIIIIIIIIIIIIIIIIIIIIIIIIIIIIHIIIIIIIIIIIIIIIIIIIIIHIIGIIGHHIHHIIHIIIIIIIIIIHHIHHHIHIIGIIIHIHHHIIGHHIIIIIIIIHIIIIIHHHIHIIIIIIHHIHIIIIIIIIHIIIIIIIIIIIIHIHIIIIIIIIIIIIIIHGIIHIHIIIIIIIIIIIIIIIIIIIIIIIIHHIIIIIIIIIIIIIIIIIIHIIIIIIIIIIIIIHHHIIIIIIIIIIIIIIIIIIIHGIIIIIIIIIIIIGHIIIIIIIIIIIIIIIIIIIIIIIIIIIIIIIIIIIIIIIIHIIIIIIIIIIIIIIIIIIIDDDDD
@HISEQ:969:HM2KJBCX2:2:1101:16848:67362 2:N:0:ACTATGCA
TCTAACGAGTGCCCCAACTATCCCTATTAATCATTACGGTGATCCTAGAAACCAACAAAATAGAACCATGCCGTCCTATTCTATTATTCCATGCTAATGTATTCGAGCAAAAATGCCTGCTTTAAACACTCTAATTTTTTCAAGGTAAAGGTCCTGGATCCGCAAGACACCCAATAAAGGACATCAAGTTTCTCCAGAAGGTGAGAAATCAACAGTAACAGTTCATACCCCTTAAGGCATGACCATCACGTCAATCCCGAAATTCAACTACGAGCTTTTTAACTGCAACAACTTTAATATACGCTATTGGAGCTGGAATTACCGCGGCTGCTGGCACCAGACTTGCCCTCCAA
+
D0DD@GHEC0E1DG1EHHHIGGHFHIF?GHICEH?FHE=CE1DGHHHCCHHICHHHIEHH1DCFHHIIHHHHCEFHEH1<<CCHC<GCH@E?FHIHGHCCF1<HIIIHHFIIIHCGHCGHGF@C?HIIHFHGHFECGHHIHACHIHIGHHGIIHIHHHDD?FFIHHEHICHHHDFDFEHIHFIHHHHHGFCHFCEHC<DGHHHHHHGFHEHHHCH:HGGHH;CCEF@GIHEIHHIHEGEHHFHEHHD<DECCIIDIHHHHIHHECCCC@HHHGHHHHEHHHCHHIHFHF<CCFGGEEHGCHDHIHFIHHHEHHIHHEHHDIHCDHIIHHEIHHHEFIHEFDC1ECIHF@DD@@
@HISEQ:969:HM2KJBCX2:2:1101:10950:68385 2:N:0:ACTATGCA
TCTAACGAGTGCCCCAACTATCCCTATTAATCATTACGGTGATCCTAGAAACCAACAAAATAGAACCATGCCGTCCTATTCTATTATTCCATGCTAATGTATTCGAGCAAAATGCCTGCTTTAAACACTCTAATTTTTTCAAGGTAAAGGTCCTGGTTCCACATGACACCCAATTAAGGACATCATGCTTCTCCAGAAGGTGAGAAATCAACTGCGACAGTTCATACCCCTTAAGGCACGACCATCACGTCAATCCCGAAATTCAACTACGAGCTTTTTAACTGCAACAACTTTAATATACGCTATTGGAGCTGGAATTACCGCGGCTGCTGGCACCAGACTTGCCCTCCAA
+
DDDDDIIIIIIIIIIIIIIIIIIIIIIIIIIIIIIIIIIIIIIIIIIHIIIIIHIIIGHIIIGHIIGIHHHIIHIIIIIIIIHIIIIHHIIIIIIIIIIGHFHIIIIIHHIIIIIIIIIIIHHIIHIIIIIIHIHHHIHHHIIIIIIIIIHIIIIIHEIIIIIIHIIIIIIIHIIIIIIIIIIIIIIIIEIHIIHIIHIIIHIHIIIIIIIIIIHHHHIIHGIIIIIIIHHHIIIIIIIIIIIIIIHIIIIHIHIIIIIIIHHIIIIIHIIIIIIIIIIHHHIIIIIIIIIIHIIIIIIIIIIIIIIIIIIIIIIIIIHIIIIIIIIIIIIIIIIIIIIIIIIIIIIDDDDD
@HISEQ:969:HM2KJBCX2:2:1101:2835:69032 2:N:0:ACTATGCA
TCTAACGAGTGCCCCAACTATCCCTATTAATCATTACGTCAATCCTAGAAACCAACAAAATAGGATCAAACGTCCTATTTCATTATTCCATGCTAATGTATTCAAGCGTTAGCCTGCTTTAAACACTCTAATTTTTTCAAAGTAACAGTCCTGTTTCCCTGCAACACCAAATTAATGACATTACAGTTCTTCAAGAAGGAGGAACCAGTAAAGCCAGTACATACCAGAGGCACGACCAACTTAATAATCCCGAAATTCAACTACGAGCTTTTTAACTGCAACAACTTTAATATACGCTATTGGAGCTGGAATTACCGCGGCTGCTGGCACCAGACTTGCCCTCCAA
+
DDDDDIIIIIIIIIIIIIIHIIIIIIIIIIIIIIIIIIIIIIIIIIIIIIIIIIIIHIHIIIHIHIIIIIIIIIIIIIIHIIIIIIHHHIIIIIHHIIIIIIIIIIIIIIIIIIIIIIIIIIIIIIIIIIHIIIIIIIIIIIIIIHIIIIIIIIIIIIIIIIIIIIIIIIIIIIIIIIIIIIIIIIIHIIIIIIIIIIIIIIIHIIIIIIIIIIIIIIIIIIIIIIIIIIIIIIIIHIHHIHH?HIHHHIIIIIIIIIIIIIIIIIIIIIIIIIIIIIIIIIIIIIIIIIIIIIIIIIIIIIIIIIIIIIIIIIIIIIIIIIIIIIIIIIIIIIIIIIIIIDDDDD
@HISEQ:969:HM2KJBCX2:2:1101:10729:69393 2:N:0:ACTATGCA
TCTAACGAGTGCCCCAACTATCCCTATTAATCATTACGTCAATCCTAGAAACCAACAAAATAGGATCAACGTCCTATTTCATTATTCCATGCTAATGTATTCAAGCGCGAGCCTGCTTTAAACACTCTAATTTTTTCAAAGTAACAGTCCTGATTCCCCACCACACCAAATTAATGACATGATGGTTCGTCAGAAGGTAGAAATCAGTAACACCAGTACGTACCGAAGGCACGACCAGCGTACTAATCCCGAAATTCAACTACGAGCTTTTTAACTGCAACAACTTTAATATACGCTATTGGAGCTGGAATTACCGCGGCTGCTGGCACCAGACTTGCCCTCCAA
+
DCDDDIIIIIIIIGIIIIIIIIIIIIIIHIIIIIIIIIIIIIHHIIIIIIIHHIIIIHIIHHHIHIIIIIIHHHHIIIIIIIIIIHHHIIHHIIHIIIIIIHHIIIIIIHIIIIHIHIIIIIIIIIHHIIIIIIHIIIIIIIIIIIHIIIIIIIIIIIHIHIIHHIIIIIIIIIIIIIHHHHIIIIIHIIIIIIIIIHIIIIIIIIIIIIIIIIIIIIIIIIIIIIIIIIIIIIIIIIIIIIIHIIIIIIIIIIIIIIHIIHIIIIIIIIIIIIIIIIIIIIIHHHIIIIIIIIIIIIIIIIIHIHIIIIIIIIIIIIIIIIIIIIIIIIIIIIIIIIIIDDDDD
@HISEQ:969:HM2KJBCX2:2:1101:17007:70993 2:N:0:ACTATGCA
TCTAACGAGTGCCCAACTATCCCTATTAATCATTACGTCAATCCTAGAAACCAACAAAATAGGATCAACGTCCTATTTCATTATTCCATGCTAATGTATTCAAGCGCGAGCCTGCTTTAAACACTCTAATTTTTTCAAAGTAACAGTCCTGATTCCCCACCACACCAAATTAATGACATGATGGTTCGTCAGAAGGTAGGAATCAGTAACACCAGTACGTACCGAAGGCACGACCAGCGTACTAATCCCGAAATTCAACTACGAGCTTTTTAACTGCAACAACTTTAATATACGCTATTGGAGCTGGAATTACCGCGGCTGCTGGCACCAGACTTGCCCTCCAA
+
DDADDIFHHGHCEHIGIIIIIIHIIHHHHGHIHHHIIEHHIIIIIIIIIHHHIHIHIHIHHGC?<<GEHIGFHFHHCCFHHHCGGHCEGHCFHHHHHHHHIHFHHHIHIICHHIIIHHHHHIIIIIHHGHEHFGEHIEHIIIHHIIIHIIIIIHHFHHHHIIIHHHHHEHHHHGDFHHIIIHIHEIIHHGIIIIIHIIIHIHHEIHHBCHHHIIIIIIHHHHEHEHIIIIIIIIHIHGIIHHHIIIIIHHIIHHCIIHIHCIIHGIIIIIHIIGIIIIIIHHIHGIHHHGHIIIIHHIIIIHHEHHHHHHIIIIHHIHIHIIIHIIIIIIHHIIIIIIIDADDD
@HISEQ:969:HM2KJBCX2:2:1101:1671:71882 2:N:0:ACTATGCA
TCTAACGAGTGCCCCAACTATCCCTATTAATCATTACGGTGATCCTAGAAACCAACAAAATAGAACCATGCCGTCCTATTCTATTATTCCATGCTAATGTATTCGAGCAAAAATGCCTGCTTTAAACACTCTAATTTTTTCAAGGTAAAGGTCCTGGATCCGCAAGACACCCAATTAAGGACATCAAGTTTCTCCAGAAGGTGAGAAATCAACAGCGACAGTTCATACCCCTTAAGGCATGACCATCACGTCAATCCCGAAATTCAACTACGAGCTTTTTAACTGCAACAACTTTAATATACGCTATTGGAGCTGGAATTACCGCGGCTGCTGGCACCAGACTTGCCCTCCAA
+
DDDDDIIIIIIGIIIIIIIIIIIIIIIIIIIIIIIIIIIIIIIIIIIIIIIIIIIIIIIIIIHIIIIIIIGIIIIHIIIHIIIIIIIIIHIIIIIIIIHHIHHIIIIIIIIIIIIIIIIIIIIIIIIHIIIIIIIIIHHIIIIIIIHIIIIIIIIIIIIIIIIIIIIIIIIIIIIIIIIIIIIIIIIIIIIIIIIHIIIIIIIIIIIIIIIIIIIIIIIIIIIIIIIIIIIIIIIIIIIIIIIIIIIHIIIHIIIIIIIIIIIIIIIIIIIIIIIIIIIIIIIIIIIIIIIIIIIIIIIIIIIIIIIIIIIIIIIIIIIIIIIIIIIIIIIIIIIIIIIIIIIIIIIIDDDDD
@HISEQ:969:HM2KJBCX2:2:1101:9546:71601 2:N:0:ACTATGCA
TCTAACGAGTGCCCCAACTATCCCTATTAATCATTACGTCAATCCTAGAAACCAACAAAATAGAATCAAACGTCCTATTTCATTATTCCATGCTAATGTATTCAAGCGTGAGCCTGCTTTAAACACTCTAATTTTTTCAAAGTAACAGTCCTGATTCCCCACAACACCAAATAAATGACATCGTGGTTCGTCAGAAGGGAGAAACCAACAATACCAGTACGTACCGAGGCACGACCGACATGATAGTCCCGAAATTCAACTACGAGCTTTTTAACTGCAGCAACTTTAATATACGCTATTGGAGCTGGAATTACCGCGGCTGCTGGCACCAGACTTGCCCTCCAA
+
DCDDDIIIHIIIIIIIIIIIIIIIIIIIIIIIIIIIIHIIIIIHIIIIIIIIIIIIIIIIIIHIIIIIIIHIIIIIIIIIIIIHIHHHHIHIGIIIIIIIIHIIIIIIIIIIIIIIIIIIIIIIIIIGIIIIIIIIIIIIIIHIIIHIHIHIIIIIIIIIIIIIHHIIIIIIIIIIHHIIIIIIIIIIIIGIIIIIIIIIIIIHIIIIIIIIIIHIIIIIIIIIIIIIIIIIIHIIIIIIIIIHIIIIIIIIIIIIIIIIIHIIIIIIIIIIIIIIIIIIIIIIIIIIIIIIIIIIIIIIIIIIIIIIIIIIIIIIIIIIIIIIIIIIIIIIIIIHIIIIDDDDD
@HISEQ:969:HM2KJBCX2:2:1101:5579:71962 2:N:0:ACTATGCA
TCTAACGAGTGCCCAACTATCCCTATTAATCATTACGTCGATCCTAGAAACCAACAAAATAGGTTCGATCGTCCTATTTCGTTATTCCATGCTAATGTATTCAAGCGCGAGCCTGCTTTAAGCACTCTAATTTTTTCAAAGTAACAGTCCTGTTTCCCCGCAACAACAAATTAATGCCATCACGGTTCTACAAGAAGGAGGGACCAGTGAGGCCAGTGCATACCAGTGGCACGACCAACCTACTGGCCCCGAAATTCAACTACGAGCTTTTTAACTGCAACAACTTTAATATACGCTATTGGAGCTGGAATTACCGCGGCTGCTGGCACCAGACTTGCCCTCCAA
+
D@ADDIIIIIIIIIGIIIIIIIIIIIIIIIIIIIGIIGHIIIIIIIIIIIIGIHHCHHIIIHHIIIG?HHIHIIICEFFHIIHIIIIHHIIHHHIHIIIIIHHIHIIIIIIIIIIIIHIIIIIIIHIIIHIHIIIIIHHHIIHHHHHHHFHIHIIHIIIIHIIIIIIIIHHEIHIIIIIIHIIIIIIHFIHHIHIIIIIIIIIIIIIIIIIIIIHIIHIIIIIIIIIIIIIIIIHIHHIHIIHHIIIIIIIIIIIIIIHIIIIIIIIIIIIIHHIHIIIHIIIIIIIHIIIIHIIIIIIHIIIIIIIIIIIIIIIIIIHIIIIIIIIIIIIIIIIIHHHHAADDD
@HISEQ:969:HM2KJBCX2:2:1101:20197:71044 2:N:0:ACTATGCA
TCTAACGAGTGCCCCAACTATCCCTATTAATCATTACGGTGATCCTAGAAACCAACAAAATAGAACCATGCCGTCCTATTCTATTATTCCATGCTAATGTATTCGAGCAAAATGCCTGCTTTAAACACTCTAATTTTTTCAAGGTAAAGGTCCTGGTTCCACATGACACCCAATTAAGGACATCATGCTTCTCCAGAAGGTGAGAAATCAACTGCGACAGTTCATACCCCTTAAGGCACGACCATCACGTCAATCCCGAAATTCAACTACGAGCTTTTTAACTGCAACAACTTTAATATACGCTATTGGAGCTGGAATTACCGCGGCTGCTGGCACCAGACTTGCCCTCCAA
+
DDDDDIIIIIIIIIIIIIIIIIIIIIIIIIIIIIIIIIIIIIIIIIHIIIIIIIIIIIIIIIIIIIIIIGIIGHIHIIIIIIIIIIIIIIIIIIIIHIIHIGHIIIHIIIHHIHIIIIIIIIIIIHHIIIIIIIIIHIIHIIIIHIIIIIIIIIHIIIHIIIIHIIIIHIIIIIIIIIIIIIIIIIIIIHIIIIIIIIIIIIIIIIIIIIIIIIIIIIIIIHIIIIIIHIIIIIIIIIIIIIIIIIIIIHHIIIIIIIIIIIIIIIIIIIIIIIIIIIIIIIIIIIIIIIIIIIIIIIIHIIIIIIIIIIIIIIIIIIIIIIIIIIIIIIIIIIIIIIIIIIIIIIIDDDDD
@HISEQ:969:HM2KJBCX2:2:1101:14000:72695 2:N:0:ACTATGCA
TCTAACGAGTGCCCAACTATCCCTATTAATCATTACGGTGATCCTAGAAACCAACAAAATAGAACCATGCCGTCCTATTCTATTATTCCATGCTAATGTATTCGAGCAAAAATGCCTGCTTTAAACACTCTAATTTTTTCAAGGTAAAGGTCCTGGATCCGCAAGACACCCAATTAAGGACATCAAGTTTCTCCAGAAGGTGAGAAATCAACAGCGACAGTTCATACCCCTTAAGGCATGACCAGCGTACTGATCCCGAAATTCAACTACGAGCTTTTTAACTGCAACAACTTTAATATACGCTATTGGAGCTGGAATTACCGCGGCTGCTGGCACCAGACTTGCCCTCCAA
+
DDDDDIIIIHHEHHGHIIHIHIIIHHHIFIHIIIHIIEGHHIIIHHHIHGHHCHIHIIIHIIHIIIIHEHHHHHHIGFHHIIFHHHHHEIFFGHHIHHCG?FHHGHGHIIGIHIIIHGHEHHHIIHHIIHHHIIHHHHIHHIFIIIIIIHCIIHHHHCIIHHIIHIHIHGIHHHIIHEIIHHHHHIIGIHHIHHIIHIIIIIHIIIIIIHIIIIIIIIIIIIIIIIIIIIIIIIHIIIIIIGIIHIIIIHGIIHIIIIIIIIIIHIIHIIIIIIIIIIIIIHIIIIHIIIIIIIIIIIHHGIHIIIIIIHIHIHIIIIIIIIIGIIIIIIIIIIIIIIIIIIGIIIIDDDDD
@HISEQ:969:HM2KJBCX2:2:1101:2091:73448 2:N:0:ACTATGCA
TCTAACGAGTGCCCCAACTATCCCTATTAATCATTACGGTGATCCTAGAAACCAACAAAATAGAACCATGCCGTCCTATTCTATTATTCCATGCTAATGTATTCGAGCAAAAATGCCTGCTTTAAACACTCTAATTTTTTCAAGGTAAAGGTCCTGGATCCGCAAGACACCCAATAAAGGACATCAAGTTTCTCCAGAAGGTGAGAAATCAACAGTAACAGTTCATACCCCTTAAGGCATGACCATCACGTCAATCCCGAAATTCAACTACGAGCTTTTTAACTGCAACAACTTTAATATACGCTATTGGAGCTGGAATTACCGCGGCTGCTGGCACCAGACTTGCCCTCCAA
+
DDBDDHIIDHHHHIIHHIHEEHIIHIGIIHIIIIIIIIIIIIIHHIIHHIIHHIIIIIIIIIIIEHHIHHCFE=CCHHIE?GFHIIIIIIIIIIIIIIGHIDHGHIIIIIIIHHHIIHIIIIHHIIIIIIIIIIIIIHHIIIFIIIHHHIIIHIIIIHIHGHIIIIIIIHHHHHHHIIIIIIIIIIHIIIHIHGIIHEGIIIHIIIIIIIIIIIIIHGIIIHHIIIIHIIIIIIIIGIII<IIIIHIIIIHGIGIIIIIIIIIIIIHHIIIIIIIIIIIHHHIIIIIIIIIIIIIIHIIHHHIIIIIIIIIIGIIIIIIIIIIIIIIIIIIIIHIIIIIIIHIIIIIIDDDBD
@HISEQ:969:HM2KJBCX2:2:1101:6428:73807 2:N:0:ACTATGCA
TCTAACGAGTGCCCCAACTATCCCTATTAATCATTACGGTGATCCTAGAAACCAACAAAATAGAACCATGCCGTCCTATTCTATTATTCCATGCTAATGTATTCGAGCAAAAATGCCTGCTTTAAACACTCTAATTTTTTCAAGGTAAAGGTCCTGGATCCGCAAGACACCCAATAAAGGACATCAAGTTTCTCCAGAAGGTGAGAAATCAACAGTAACAGTTCATACCCCTTAAGGCATGACCATCACGTCAATCCCGAAATTCAACTACGAGCTTTTTAACTGCAACAACTTTAATATACGCTATTGGAGCTGGAATTACCGCGGCTGCTGGCACCAGACTTGCCCTCCAA
+
DB@DDIIIHHHIIIGIIHIIIHHIGHHHIIIIIIIIIHIIFIIHIIIIIHICHHIIHIIHIIFHIIIIIEHIHGHHFHEGHHIIIIHIHHHHIHHHIECGCCEHGIHHIIIIIIIHIIIIHHHHIIHIIIIIHFHIIIHGIIHIIIIIIIIIHIHGIGIIHGIIHHHIHIGIIIIIHHIIIHHHHIHEHHHIIIIIIIIHIHIHIIIIGIIIIIIIIHIIIIHIIIHIIIIIIHIIIIIIIHIIIIIHIIHGIIIIIIIIHIIIIIIIIIIIIIIIIIIIIIIIIIIIIGIIIHIIIIIIIIIIIIIIIIIIIIIIIIGIIIIHHIHIIIIIIIIIHHGIIHIIIIIHBDDDD
@HISEQ:969:HM2KJBCX2:2:1101:13670:73577 2:N:0:ACTATGCA
TCTAACGAGTGCCCCAACTATCCCTATTAATCATTACGGTGGTCCTAGACCAACAAAATAGAACCAACGTCCTATTCTATTATTCCATGCTAATCTATTCAAGCAAATGCCTGCTTTAAACACTCTAATTTTTTCAAGGTAATGGTCCTGGCTCCCCGGTACACTCAATAAAGAACATGCCGGTTCACCAGAAGGTAAGACCCGACACAGAACAGTACTCGCCAAAGACGGACCGCCCGGCCAGGCCTAAAATTCAACTACGAGCTTTTTAACTGCAACAACTTTAATATACGCTATTGGAGCTGGAATTACCGCGGCTGCTGGCACCAGACTTGCCCTCCAA
+
DDDDDIIIIIIIIIIIIIIIIIIIHHIIHHIIHIIIIIIIHIIIIHHHIIIIIIIHEHHHHHIIIHIIGIIIIHIIIIIIIIIGHHIIIIIHHIHIIIIIIHHHIIIIHIHIIHHIIIIIIIIIIIIIIIIIIIIIIIIIIIIIIIIIIIHHIIHIIIHIIIIIIIIIIIHIIIIIHIIIIIIIIIIIIIIIIIIIIIHHIIIIIIIIIIIHIIIIHIHIIIHIIIIIIIIIIIIIIIIIIHIIIIIIIIIIIIIIIIIIIIIIIIIIIIIIIIIIIIIIIIIIIIIIIIIIIHGD<DIIIIIIIIHHIIIIHIIIIIIIIIIIIIIIIIIIIIIIGIDDDDD
@HISEQ:969:HM2KJBCX2:2:1101:7196:73780 2:N:0:ACTATGCA
TCTAACGAGTGCCCCAACTATCCCTATTAATCATTACGGTGGTCCTAGACCAACAAAATAGAACCAACGTCCTATTCTATTATTCCATGCTAATCTATTCAAGCAAAAGCCCGCTTTAAACACTCTAATTTTTTCAAGGTAATGGTCCTGGTTCCCCGACACACCCAATAAAGGGCATACCGGCTCACCAGAAGGATAGACCCGACAACAGACAGTACTCGCCAGAGACGGACCGCCCGGTCAGGCCTAAAATTCAACTACGAGCTTTTTAACTGCAACAACTTTAATATACGCTATTGGAGCTGGAATTACCGCGGCTGCTGGCACCAGACTTGCCCTCCAA
+
DCDDDIIIIIHHHIIGIIHIIHIIIIIIIHGIIIIIIIIIIIHHHIIIIHHEGHIIIIIIHIIHIIGIIIIIIHIIHIGIIIIFHHHIHHHHHHIIIIIIIIIIIHIIIHIIHIIIIIIIGGIIIIIHIIIIIHIIHIIIIIIHHIIHHIHGHIIHHHHHIIIIIIIIIIHIHIHIIHIIIIIIHHHIIIIIIIIIIHIHIIIIIIHIIIIHIIIIIIIHIIHHIIHIIIIIIIHIIHIIIEIIIGHIIIIIIIIHHHHHIGIIIIIIIIIHIIHIIIIHEGIFIIIIIIIIHHHF<FIIIIIIIIIIIGIIHIIIIIIIIIIIIIIIIIIIIIIIIIDDDDD
@HISEQ:969:HM2KJBCX2:2:1101:2220:73550 2:N:0:ACTATGCA
TCTAACGAGTGCCCCAACTATCCCTATTAATCATTACGTCAATCCTAGAAACCAACAAAATAGGATCAACGTCTTATTTCATTATTCCATGCTAATGTATTCAAGCGCGAGCCTGCTTTAAACACTCTAATTTTTTCAAAGTAACAGTCCTGATTCCCCACCACACCAAATTAATGACATGATGGTTCGTCAGAAGGTAGGAATCAGTAACACCAGTACGTACCGAAGGCACGACCAGCGTACTAATCCCGAAATTCAACTACGAGCTTTTTAACTGCAACAACTTTAATATACGCTATTGGAGCTGGAATTATCGCGGCTGCCGGCACCAGACTTGCCCTCCAA
+
DDDDDHIIIIIIIIIIIIIIIIIIIIIIIIIIIIIIIIIIIIIIIIIIIIIIIIIIGIIIIIIIIIIIIIIHIIIIIIIIIIIIIHHIIIIHIHHIIHIIIHIHHIIIIIIIIIIIIIIIIIIIIIIIIIIIIIIIIIIIIIIIIIIIIHIIIIIIIIIIIIIIIIIIIIIIIIIIIIIIIIIIIIIIIIIIIIIIIIIIIIIIIIIIIIIIHHIIIIIIIIIIIIIIIIIIIIIIIHIIIIIHIIIIIIIIIIIIIIIIHHHIIHIIIIIIIIIIIIIIIIIIIIIIIIIIHIIIIIIIIIIIIIIIIIIIIIIIIIIIIHC/IIIIIIIIIIIIIIIIDDDDD
@HISEQ:969:HM2KJBCX2:2:1101:14641:74035 2:N:0:ACTATGCA
TCTAACGAGTGCCCCAACTATCCCTATTAATCATTACGGTGATCCTAGAAACCAACGAAATAGAATCAGTCCGTCCTATTTCATTATTCCATGCTAATGTATTCAGACGATAGTCTGCTTTAAACACTCTAATTTTTTCAAAGTAACAGTCCTGATTTCCCATCACACTAAATAAATGGCATGAAAGTTCCTCAGAAGGTAGAGATCCATCTCACCAGTGCAGACAATTAAGCCTGACCAATGGGTAGACCCCGAAGTTCAACTACGAGCTTTTTAACTGCAACAACTTTAATATACGCTATTGGAGCTGGAATTACCGCGGCTGCTGGCACCAGACTTGCCCTCCAA
+
DDDDDIIIIIIIIIIIIIIIIIIIIIIIIIIIIIIIIIIIIIIIIIIIIIIIIIIIIIIIIIHGHIIIIIIIIHIGIIIIIHEHIIIIIIIIIIIIIIIIIIIIIIIIIIIIIIIIIIIIIIHIIIIIIIIIIIIIIIIIIHIIIIIIIIIIIIIIIIIIIIIIIIIIIIIIIIIIIIIIIIIIIIIIIIIHIIIIIIIGIIIIIIIIIIIIIIIIIIIIIIIIIIIIIIIIIIIIIIIIIIIIHHHIIIIHIIIIIIIIIIIIIIIIIIIIIIIIIIIIIIIIIIIIIIIIIIIIIIIIIIIIIIIIIIIIIIIIIIIIIIIIIIIIIIIIIIIIIIIIIIIDDDDD
@HISEQ:969:HM2KJBCX2:2:1101:2179:75857 2:N:0:ACTATGCA
TCTAACGAGTGCCCCAACTATCCCTATTATCATTACGTCAATCCTAGAAACCAACAAAATAGGATCGAACGTCCTATTTCATTATTCCATGCTAATGTATTCAAGCGTTAGCCTGCTTTAAACACTCTAATTTTTTCAAAGTAACAGTCCTGTTTCCCTGCAACACCAAATTAATGACATTACAGTTCTTCAAGAAGGAGGAATCAGTAAAGCCAGTACACACCATTGGCACGACCAACCTACTGACCCCGAAATTCAACTACGAGCTTTTTAACTGCAACAACTTTAATATACGCTATTGGAGCTGGAATTACCGCGGCTGCTGGCACCAGACTTGCCCTCCAA
+
DDDDDIIHIIIIIEHHIHIIIIIIIIIIIIIIIIHIIIIIIICHHIHIIHHHHIHIIIIIIIH?HHIHHIIICHIGGHIHIIIGIHHHHIIGIGIIIIIIHIHIHICHIIIGHIIIIIIIIHHHHHIHIHHIIIIIIHHGIHIIIIIIIHIHHHHIHHIIHIHHHHIIIHIHIIIHIGIIIIIIIIIIIIIIIHHIIIHHIIIGIHHIIIIIIHIIIIHHIIIIIIIIIIIHHFIHGIIIIIHFIIIIGIIIIIIIIIIIIIIIIIIIIIIIIHIIIIIIIIIHIHIIIIIIIIHIHHHGIIIIIIIIIIIIIIIIIIIIIIIIIIIIIIIIIIIIIIIIDDDDD
@HISEQ:969:HM2KJBCX2:2:1101:21234:75263 2:N:0:ACTATGCA
TCTAACGAGTGCCCCAACTATCCCTATTAATCATTACGTCAATCCTAGAAACCAACAAAATAGGATCGAACGTCCTATTTCATTATTCCATGCTAATGTATTCAAGCGTTAGCCTGCTTTAAACACTCTAATTTTTTCAAAGTAACAGTCCTGTTTCCCTGCAACACCAAATTAATGACATTACAGTTCTTCAAGAAGGAGGAATCAGTAAAGCCAGTACATACCATAGGCACGACCAACCTACTGACCCCGAAATTCAACTACGAGCTTTTTAACTGCAACAACTTTAATATACGCTATTGGAGCTGGAATTACCGCGGCTGCTGGCACCAGACTTGCCCTC
+
0@@DDHIHHEHIHHIIHGFH?EHIIICHHI?CG1CGHHHGHHFHIHHHHHHEGHHHHIHIIIF?G@HHHII<<D@01CEGEHFHEGCH1C1FEEEEFHGDIHHHHIHHGHHHHFHHHHHHIIIBFHGHCHIHHHHEHGHHHHGHH8CGC@IHHFHHHHHIIIIIHHHHEGHHHIIIHHHHHHHHIIIIIIHIGHIHHHIIIIHHIIHIIHHIIIIHIII<HH@HHFEHIIIHIIHIGCFH2FHI<HEIIIIHIHIIIIIIHIIIIHIIIGIIIHEIIIIIIIHHIIIIIHIIHHIIIIIIIIIHIIIIIIIIIIIIHIHIIIIIIIHIIIIIIHIIIIDDDDD
@HISEQ:969:HM2KJBCX2:2:1101:20944:75589 2:N:0:ACTATGCA
TCTAACGAGTGCGCCCAACTATCCCTATTAATCATTACGTCGATCCTAGAAACCAACAAAATAGAATCAAACGTCCTATTTCGTTATTCCATGCTAATGTATTCAAGCGTGAGCCTGCTTTAAACACTCTAATTTTTTCAAAGTAACAGTCCTGATTCCCCATGACACCAAATTAATGACATCATGGTTCGTCAGAAGGTAGGAATCAATAATACCAGTACGTACAATAGCACGACCAATAAATTGATCCCGAAATTCAACTACGAGCTTTTTAACTGCAACAACTTTAATATACGCTATTGGAGCTGGAATTACCGCGGCTGCTGGCACCAGACTTGCCCTCCAA
+
0BDDDIIHHHIHHDEHEEHFHCGHHIHFHHFHIHEG@HEGECEEFECHGHHIHHHHHIHIIGHC@GGHEHEE=D<<EH1CGFCECGH?<FHEH?HHEE?HHFHIIIGCECEHHHGEAFHHIHHGGHHEGFHHHHHIHIFGHGIHGHE@EHGHHHHHGIIHIHIHHHHHHHHHIIHEHEDHFIHHIIIIHIIHIIIIIIIIIIIHEHHGE9HHHH;IIIIHIIIIIHIIHHIHIIHIIIHHIHIHHIIIIIIHHHFIIIHEFHHIIHHHIIIIIIIIIIIIHIIIIIIIIHHIGIIHIHIIIIIHIHHHHFIHHIIHIHHHHHHEIHHIIIIIIHIIIIIIIDDBDD
@HISEQ:969:HM2KJBCX2:2:1101:9620:76063 2:N:0:ACTATGCA
TCTAACGAGTGCCCCAACTATCCCTATTAATCATTACGTCAATCCTAGAAACCAACAAAATAGGATCGAACGTCCTATTTCATTATTCCATGCTAATGTATTCAAGCGTTAGCCTGCTTTAAACACTCTAATTTTTTCAAAGTAACAGTCCTGTTTCCCTGCAACACCAAATTAATGACATTACAGTTCTTCAGAAAGGAGGAATCAGCGAAGCCAGTACATACCAGTGGCACGACCAACCTGCTGACCCCGAAATTCAACTACGAGCTTTTTAACTGCAACAACTTTAATATACGCTATTGGAGCTGGAATTACCGCGGCTGCTGGCACCAGACTTGCCCTCCAA
+
DDDDDIHIIHIIIIGHIIHHIHHIHHHIIIIIIGHIIGIIIIIGFHIIIIIHIGIIIIIIIGHHFHIHDHHIFFHHHE@HHIIIGHC@EHIGIIIGIIIIIGIIIHHHHIIIGHHHIIIIIIHIGHGGIIIIIIIIIIIIIIIIHHHIIIIIIIIHIIIHIIHHIIIIHHHHIIIIIIIHHIIIIIIIIIIIIIIIIIIIIIIIIIIIIIII>III=IIIIIIIIIIIIIIII<IIIHFIIIIHHIIIIIIIIIIIIIIIIIIIIIIIIIIIIHGIIIIIIIHHIIIIIIIIIIHIIIIIIIIIIIIIIIIIIIIIIIIIIIIIIIIIIIIIIIIIIIIIIDDDDD
@HISEQ:969:HM2KJBCX2:2:1101:9878:76000 2:N:0:ACTATGCA
TCTAACGAGTGCCCCAACTATCCCTATAATCATTACCGCGGTTCCAGAAACCAACACAACAGAACCACAGGTCCTATTCCATTATTCCATGCTAATCTATGCAAGCATGCGCCTGCTTTGAACACTCTAATTTTTTCAAGGTAAACGTCCTGGCTCCCGGCCGCCCGGCCGCCCGAAGGCAGCCCGGCGGCCGTTCCCCAGGAGGAAAGGCTCGGCCTTGACGCCCCCGCGAAGGGGCAGGCAGTACTCGCCGCCGAAGCAGCGGACCACCCGGCCAAGCCCAAAATTCGACTACGAGCTTTTTAACTGCAACAACTTTAATATACGCTATTGGAGCTGGAATTACCGCGGCTGCTGGCACCAGACTTGCCCTCCAA
+
DCDDDIIIIIIIIIIIIIIIIIIIHIIIIIIIIIIIIHHIIIIIIIIHHIIIHHIIIIIIIIIHIHIIIIEFHHHIIHIIIIHIHHHHIIIIIIIIIIIHH<FHHIIHHIHIGIIIIHIIIHHGIIIHIHIIIIHHEHEHHHHHHHIHHIIIHHFHIIIHHIHIHIIIIIIIIIIIHIIIIIIIIIIIIIHEHIIIIHIIIIIIIHIHIIIIIIIIIIHHIIIIIIHIIIGGIIIHIIIIIIIIIIIGIIIIIIIIIGIIIIIIIIIIIIIIIIHFIIIIIIIIIIIIIIIIIIIIIHHIIIIIIIIIIIIIIIIIIIIIIIHIIIIIIIIIIIIIIIIIIIIIIIIIIIIIIIIIIIIIIIIIIIIIIIIIDDDDD
@HISEQ:969:HM2KJBCX2:2:1101:11566:76352 2:N:0:ACTATGCA
TCTAACGAGTGCCCCAACTATCCCTATTAATCATTACGGTGATCCTAGAAACCAACGAAATAGAACCAATCCGTCCTATTTCATTATTCCATGCTAATGTATTCAGACGTTAGCCTGCTTTAAACACTCTAATTTTTTCAAAGTAACAGTCCTGATTTCCTATCACACCAACTAAATGGCATGAAAGTTCCTCAGAAGGTAGAGATTTATCTCACCAGTACAGACAATTAAGCCTGACCAATGGGTAAACCCCGAAGTTCAACTACGAGCTTTTTAACTGCAACAACTTTAATATACGCTATTGGAGCTGGAATTACCGCGGCTGCTGGCACCAGACTTGCCCTCCAA
+
DDDDCIIIIIIIIIIIIIIIIIIIIIIIIHIIIIIIIIIHIHIIIIHHIIIIIIIIIHIIIIIIIIIIIIIHHHHHHIIIIIIIIGHHIHIIGIIGHHIIHGHIIIHIIHIIIIIHIIIIHHHHIHIIHIIIIIIIHHIIIIIIIIIIIIIIIIHIHHIIIIIHIIIIIIIIIHIHIGHIIIIIIIIIIIHIIIIHHIIIIGIIIIIIIIIIIIIIIIIIIIIIIIIIIIIIIIIIIIIHIIIHIHEIIIIGIIIIIIIIIIIIIIIIIIIIIIIIIIIIIHIIIIIIIIIIIIIIIIIIIIIIIIHIIIIIIIIIIIIIIIIIIIIIIIIIIIIIGIIIIIIDDDDD
@HISEQ:969:HM2KJBCX2:2:1101:21206:75897 2:N:0:ACTATGCA
TCTAACGAGTGCCCCAACTATCCCTATTAATCATTACGGCGGTCCTAGAAACCAACAAAATAGAACCGCACGTCCTATTCTATTATTCCATGCTGTAATATTCGAGCAAAGGCCTGCTTTGAACACTCTAATTTTTTCAAAGTAAAAGTCCTGGTCCCCAACACACCCAGTGAAGGGCATGCGGTTCTCCAGAAGAAAAGGCCCGGCCGGACAAGTGCACGCGGTGAGGCGGACCTGCCAGCCAGGCCAAAGGTTCAACTACGAGCTTTTTAACTGCAACAACTTTAATATACGCTATTGGAGCTGGAATTACCGCGGCTGCTGGCACCAGACTTGCCCTCCAA
+
B@BDDIIHHHIIHHHIGD@G@EHHHHIHFHCHHEHHIHHGHHCDHIGG?EF@CHFHHHIHHHCGHFE<?HDC110CDC@FHIHEHHHIFH@CC1G1DG@D@DEF<CCHHCEDE@@EEEFHHFHHEHEHIIHHHFHHGIHIIHGHGHIA/HHEHHHIIIHEHEEGCIHGGH?HEHIIHHHHHHEH<HFHEIHGHGHEHCEIIIHGIIIIIHHIHHHIHHEIIIIIIIIIIIIHHHIIIIIIHHHGIIIHIGIIIIIIIIIIIIIHHHIIHIHIHIIIIIIIIIIIIIHHIIIIIIIHGIIIIIIIIIIIIIIIIIIIIIIIIIIIIIIIIIIHIIIIIIIDDDDD
@HISEQ:969:HM2KJBCX2:2:1101:3954:77003 2:N:0:ACTATGCA
TCTAACGAGTGCCCCAACTATCCCTATTAATCATTACGTCGATCCTAGAAACCAACAAAATAGAATCAAACGTCCTATTTCATTATTCCATGCTAATGTATTCAAGCGTGCGCCTGCTTTAAACACTCTAATTTTTTCAAAGTAACAGTCCTGATTCCCCACGACACCAAATTAATGACATCGCGGTTCTTCAGAAGGTAGGAACCAATAATGCCAGTGCGTACCGAGGCACGACCGACAATCTGATCCCGAAATTCAACTACGAGCTTTTTAACTGCAACAACTTTAATATACGCTATTGGAGCTGGAATTACCGCGGCTGCTGGCACCAGACTTGCCCTCCAA
+
DDDDDIHIIIIIIIIHIIIIIIIIIIIIIHIIIIIIIIIIIIIIIIIIIIIIIIIIIIIIIIIIIIIIIHIGIHIIHIIIIIIHHHIIIHHIHICHHIIIIIHIHIIIIIIIIIIHIIIHHHHIIIIIHHHIIIIIIIIIHIIIHHIIIIIIIHHHHIIHIIIIIIIIHHIIHHGIIHIIIIIIIIHHHHCHIHIIIIHIIHIIIHIIIIIHHIIIHHIIIIIIIIIIIIIIIHIIIIIII=HGIHHIIIIIIIIIIHIIIHIIIHIIIIIIIHIIIIIIIIHIIIIIIGIHIIIIIIIHIIIIIIIIIIIIIIHIIIIIIIIIIIIIIIIIIIIIIIIIDDDDD
@HISEQ:969:HM2KJBCX2:2:1101:19662:78301 2:N:0:ACTATGCA
TCTAACGAGTGCCCCAACTATCCCTATTAATCATTACGGTGGTCCTAGACCAACAAAATAGAACCAACGTCCTATTCTATTATTCCATGCTAATCTATTCAAGCAAAAGCCCGCTTTAAACACTCTAATTTTTTCAAGGTAATGGTCCTGGTTCCCCGACACACCCAATAAAGGGCATACCGGCTCACCAGAAGGATAGACCCGACAGCAGAACAGTACTCGCCAGAGACGGACCGTCCGGTCAGGCCTAAAATTCAACTACGAGCTTTTTAACTGCAACAACTTTAATATACGCTATTGGAGCTGGAATTACCGCGGCTGCTGGCACCAGACTTGCCCTCCAA
+
DDDCDIIIIIIGFHIIIIIIIIIHGHIIIIIHIIGIIIGIIIIHHHIIIIIIIIIIIHHHHHIIIGIIIIIHIIIIIIHIIHHHHHIGIIIIIIIIIIHIIHGIIIHIIIIIHIIIIIIHIIIIIHHHHHIIIIHHIIIIIIIHIIIIIIHIIIIIIIIIIIIHHIIIIHIIIIGIIIIIIIIIIIIIIIIIIIIIIHIIIIIIIIIIIIHIIIIIIIIIIIIIIIIIIIIIIIIIIIIIIIHHIIIHIIIIIIIIIIIIIIHIIIIIIIIIIIIIIIIIIIIIIIIIIIIIIIIHHGHIIIIIIIIIIIIIIIIIIIIIIIIIIIIIIIIIHGIIIIIDDDDD
@HISEQ:969:HM2KJBCX2:2:1101:5996:78532 2:N:0:ACTATGCA
TCTAACGAGTGCCCCAACTATTCCTATTAATCATTACGGGGGTCCTAGAAACCAACAAAATAGAACCACAACGCCCTATGCTATTATTGCATGCTAATCTATTCAAGCAATAGCCCGCTTTAAACACTCTAATTTTTTCAAGGTAATGGTCCTGGCTCCCCAACACACCCAATAAAGGACATACTGGTTCACCAGAAGGAAGACCCGACAGCAGACAGTACTCGCCAAAGACGGACCGCCCGGCCAGGCCTAAAATTCAACTACGAGCTTTTTAACTGCAACAACTTTAATATACGCTATTGGAGCTGGAATTACCGCGGCTGCTGGCACCAGACTTGCCCTCCAA
+
0<D0DCG0C<111<CE0D<1<11<1CE11<<<11<@HG@/<CEGC@1<11<1<D<0C?<1<111<11<1C<@<////<C11<<CC1<<1<1DG1F@HH@6<<CF@<181DHC=7<GHB(008<1&<6<<CC<<B<D060@G@GF-EEE.A.;...:,F??EGCHH@:.GFA;?@HEEHG?IHHFDCH?FD/D,//HF8-EAD;<<HHD<EHCGA:ECF1=FAFHF0EEHG</?EC//:HGIGHG?FC=1HHGGC1EHHGCHEDCG?EHGHHG<@1HGCC1EF@<11<1ECEHHIHF1CHGC<FHHHEHIIIHHCCE/CHF@H@FC@C@HHD1@GCC@CE<100BD0
@HISEQ:969:HM2KJBCX2:2:1101:14391:77640 2:N:0:ACTATGCA
TCTAACGAGTGCCCCAACTATCCCTATTAATCATTACGTCAATCCTAGAAACCAACAAAATAGGATCGAACGTCCTATTTCATTATTCCATGCTAATGTATTCAAGCGTTAGCCTGCTTTAAACACTCTAATTTTTTCAAAGTAACGGTCCTGTTTCCCTGCAACACCAAATTAATGACATTACAGTTCTTCAGAAAGGAGGAATCAGCGAAGCCAGTGCATACCAGTGGCACGACCAACCTGCTGACCCCGAAATTCAACTACGAGCTTTTTAACTGCAACAACTTTAATATACGCTATTGGAGCTGGAATTACCGCGGCTGCTGGCACCAGACTTGCCCTCCAA
+
DD@D@1C0CHCC1CGHCEHC1F<@GGEEH@CHECE@C1<1DG@<1<F1@C?DCF101<D1DH1<FH?0011<<FDC111<<<<G1CG111<GH?E@H?HHF<@DCH=H@CG1<6@<?HGEFA6@FHHHGH11HFHAC18<<@EA@?DECCCC1@DHEAGCC49<CD0EHHCCHHFFFEC/DHD@C<@EC@FGEFHFC?FF<CED<ECFE@HGA>CHHEEAD1D<?HHCD0EE:1<C@CF/?HEFCHDC?/HFHHCIG@CHIHHFHH?CC@HGF@<1FHECHHFFC<CIIHC0HEHECCD1EH@HEG?HHHEHCIHECE1C1C?<<<11CHC@<<<@CFE@C?@0D0
@HISEQ:969:HM2KJBCX2:2:1101:9613:79518 2:N:0:ACTATGCA
TCTAACGAGTGCCCCAACTATCCCTATTAATCATTACGGTGATCCTAGAAACCAACAAAATAGAATCATGCCGTCCTATTTTATTATTCCATGCTAATGTATTCAAGCAAAATGCCTGCTTTAAACACTCTAATTTTTTCAAAGTAATAGTCCTGATTTCCAATCACACCAAATAAATGGCATGAAAGTTCCTCAGAAGGTAGAGATTTATCTCACCAGTACAGACAATTAAGCCTGACCAATGGGTAAACCCCGAAGTTCAACTACGAGCTTTTTAACTGCAACAACTTTAATATACGCTATTGGAGCTGGAATTACCGCGGCTGCTGGCACCAGACTTGCCCTCCAA
+
0@0@DHII/<1CGH1DC@HHEHHHGHHFH?EHEFH@G1C<EHF@GHEHEEHF1D1GEHHHHI@CFEGEH@C</<CC011<<1<CHHEEHH1C<1FFF@CCH/@CFFIHFEHHHII@EG8CFGFGHHGFHHFHIEC6<BCEEHIHHHHHEGCFECGDDHDD<2HHHH<GFCHFG<C<0CHC@HEFC@GD</DCFHHHHCHHHEHHGEG@DHHIHHDFCFEHFG@DDGHEEG<<G?C@A<CG<</A@CF<GHIIHGHHFHF1EIIIHCHFEIIHHFGHGC@HFCC<EHF@HGHHHHEIIHHIIIHHF1EHEHGCC<1HEC<C/GEIIIIHHD1HHFC<1IHE=CHH?D@BB
@HISEQ:969:HM2KJBCX2:2:1101:17017:80114 2:N:0:ACTATGCA
TCTAACGAGTGCCCCAACTATCCCTATTAATCATTACGTCAATCCTAGAAACCAACAAAATAGGATCAAACGTCCTATTTCATTATTCCATGCTAATGTATTCAAGCGTTAGCCTGCTTTAAACACTCTAATTTTTTCAAAGTAACAGTCCTGTTTCCCTGCAACACCAAATTAATGACATTACAGTTCTTCAAGAAGGAGGAACCAGTAAAGCCAGTACATACCAGAGGCACGACCAACTTACTAATCCCGAAATTCAACTACGAGCTTTTTAACTGCAACAACTTTAATATACGCTATTGGAGCTGGAATTACCGCGGCTGCTGGCACCAGACTTGCCCTCCAA
+
DDDDDIIIGE@EHHHHIICGG@FHHDDCGCGHHICGHHF@CEHHHIIHEHHHEHIIH?GHFH<E@HHIIIIDF@EEF<FCC@FFGFHHHI<GHFEEHHHFHHEHHDEHHHHHHHHHHIIIHGHHHHIIHIIHHIIHHIHEHHHHIHIHHCGHHGGHHHHHHHHIIHHHCFCHIIIHHHHHIIHEGHIHHFIIIHGFHIIIHHHFGIIIHHEGIHHEIIIGHIHEHHHFIHH?HHHI=III<EFGHHGIHHIHEGIIIHHIIHHIHHHHIIIIHIIHHHHIIIHHCHEIHFHDHGHHIIHHIIIIIIIHHHIIIIHIGHIHIIIHIHIIHHHIHHIHIIIHEBADCD
@HISEQ:969:HM2KJBCX2:2:1101:9108:80444 2:N:0:ACTATGCA
TCTAACGAGTGCCCAACTATCCCTATTAATCATTACGGTGATCCTAGAAACCAACGAAATAGAATCAGTCCGTCCTATTTCATTATTCCATGCTAATGTATTCAGACGATAGTCTGCTTTAAACACTCTAATTTTTTCAAAGTAACAGTCCTGATTTCCAACCACACCAAATAAATGGCATGAAAGTTCCTCAGAAGGTAGAGATCCATCTCACCAGTGCAGACAATTAAGCCTGACCAATGGGTAGACCCCGAAGTTCAACTACGAGCTTTTTAACTGCAACAACTTTAATATACGCTATTGGAGCTGGAATTACCGCGGCTGCTGGCACCAGACTTGCCCTCCAA
+
DDDDDIHDHIIIIIIHIIHHIIIIIIIIIHIIHIIIIIIIIIIIIIGHGIIGIHIIIIIIIHIGHIIIIIIIIEHHHIIIHIIIIIIIHIIIGIHIIIIIIHIHIIIIIIIIHHIIIIIIIHIHHIHIIIIHIIIIIIIIIIHIIIIIIIIIIIHIIHIHHIIHEIIIIHHIHIIIIIIIIHHHIIIIIIHIIIIHIIGIHIHFHIIIIIIIIIIIIHIIIIIIIHHHIIIIIIIIIIIIIIHHGHHIHHGIIIIIGHIIIIGIIIIIIIIIIIIIIGIIIIIIIIIHIHIHGIIHIIIIIIIIIIIIIIIIIIIIIIIIIIIIIIIIIIIIIIIIIIIIIIDDDDD
@HISEQ:969:HM2KJBCX2:2:1101:10258:80059 2:N:0:ACTATGCA
TCTAACGAGTGCCCCAACTATCCCTATTAATCATTACGGTGGTCCTAGAAACCAACAAAATAGAACCACAACGTCCTATTCTATTATTCCATGCTAATCTATTCAAGCAATAGCCCGCTTTAAACACTCTAATTTTTTCAAGGTAATGGTCCTGGCTCCCCAACACACCCAATAAAGGACATACTGGTTCACCAGAAGGAAGACCCGACAACAAGACAGTACTCGCCAAAGACGGACCGCCTGGCCAGGTCTAAAATTCAACTACGAGCTTTTTAACTGCAACAACTTTAATATACGCTATTGGAGCTGGAATTACCGCGGCTGCTGGCACCAGACTTGCCCTCCAA
+
DDDADIIGIHIIIIIIIIHIHHHGIIIHGHIIIIHIIHHCHHIHHIFIHIGHHHIIIHHHH?FHIII?GHIIHCF@EFHHHIC@HHHH?EHFHIHG<HFEHFIGHHHHHHIIHHHCHCIHIIIIIIIIIHHIGHHHFHHHHFIIHHEBHEGEHHHDDHCGIHIHGGHIGGCIIIHFGIHHHHIIGIIHEHIH;IIHIIIIHHGDHGIHEHHHIIHHIHIIHIHHGEHHCHFEIIHHH>HIIHCHH?IHHE@IHHIIIIIIHGDHIHGGCGHEGEIIIIIIIIIIHHIHIIIIHIH<IHEHIHIIIIIIIIGIIIHIIGIHF?IHIGIIIIIIIHFECIHIIHBADAD
@HISEQ:969:HM2KJBCX2:2:1101:1978:80892 2:N:0:ACTATGCA
TCTAACGAGTGCCCCAACTATCCCTATTAATCATTACTCCGGTCCCGAAGGCCAACACAATAGGACCAGACTCCTATCACGTTATTCCATGCTAATGTATTCAGAGCATAAGCTTGCTTTGAGCACTCTAATTTTTTCAAAGTAACAGCGCCGGAACCGCGACCCGGCCAATTAAGGCCAGGAGCACGCCGCCGACAAAAGGGACGAAAGGGCAGGTGCACACCGAGTAGGCGGACCGACCCTTACGACCCAAGATCCAACTACGAGCTTTTTAACTGCAACAACTTAAATATACGCTATTGGAGCTGGAATTACCGCGGTTGCTGGCACCAGACTTGCCCTCCAA
+
BDDDDIIIIIIIHIIIIIIIIIGIIIIIIIIIIIIIIIIIIIIIIIHHIIIIIIIIEHIIHIHIGIIIIHIIIHIIIIIIHHHHHIIEHHHEHHIIIIIIIIIIIIIIIIIIIIIIIGIIIIIHIIIIHIIIIIHIIIIIIHHIGIHHIHIIIIGGIIIHIHIIIIIIIIIIIIGHIIGIIIIIIIIIIIIIIIIIIIIGIIIIIIIIIIIGIIIIIIIIIIIIIIIIIIIIIIIIIIIIIIHIFIIIIIIIIIIIIIIIIHHIIIIIIIIIIIIIIIIIIIIHIIIIIIIIIHIIIIIIIIIIIIIIIIIIIIIIIIIIIIIIIIIIIIIIIIIIIIIIIDDDDD
@HISEQ:969:HM2KJBCX2:2:1101:16933:81188 2:N:0:ACTATGCA
TCTAACGAGTGCCCCAACTATCCCTATTAATCATTACGTCAATCCTAGAAACCAACAAAATAGGATCGAACGTCCTATTTCATTATTCCATGCTAATGTATTCAAGCGTTAGCCTGCTTTAAACACTCTAATTTTTTCAAAGTAACAGTCCTGTTTCCCTGCAACACCAAATTAATGACATTACAGTTCTTCAAGAAGGAGGAATCAGTAAAGCCAGTACATACCATAGGCACGACCAACCTACTGACCCCGAAATTCAACTACGAGCTTTTTAACTGCAACAACTTTAATATACGCTATTGGAGCTGGAATTACCGCGGCTGCTGGCACCAGACTTGCCCTCCAA
+
@0DBDI0</<C1@CEHFCFFFF?EHEHHIHHIG1<@<CFGC<C<@DF@?FEHHECEH11<1FFGG@CHDH?/DCEC@CC1<1DGCCCG1D<1<<1DHHFFHHEHFHHHHIIEFHHIHHHCFE?GHHHHDHHHEHHGDGA16IHIHHHHF?FHHHHHI9HHHHGFEGCCDDHHGCEHGHHEIHFD@GIIHIH:DFCFCHG@GHHHFIHH?HF@G1HHIIIHIIIHEDHIIHIHHCECGD<ECD1FGDHFIGIHHHHIIHGEHHDEHD1HIIHGD1<IHCGCCECEIHHEHEIIIHHF1EECHIIIIIIIHHCC<HIIHHIHHHHHEIHGFEHFHHHHG@C0H@@0@B
@HISEQ:969:HM2KJBCX2:2:1101:3621:81937 2:N:0:ACTATGCA
TCTAACGAGTGCCCAACTATCCCTATTAATCATTACATCGATCCTAGAAACCAACAAAATAGAACCAAAGTCCTAAATTATTATTCCATGCTAATGTATACACGGCAAACGCCTGCTTTAAACACTCTAATTTTTTCAAAGTAATAGATCCAGATCGCGCCCCCGCCCAGTAAAGAGCAAAGACGTTTTCTGGAAGGATGGCGGTTGCAACCCGACACTCACACTCATAGCTGAGGCGGGTCAGGAACATCACGCCAGAAATCCAACTACGAGCTTTTTAACTGCAGCAACTTTAATATACGCTATTGGAGCTGGAATTACCGCGGCTGCTGGCACCAGACTTGCCCTCCAA
+
DADDDHIHIIIHIIHHHIIHIHIIIIIIIIIIIIIIIIGIIIIDHIIIHIIHIIIIHIIGHIIIIIIIIHIHEHHIIGIHIIIIIFHHHIHIHIIIIIIIIDHHHHHHIHECHGHHHGIHHHHGHHIIIIHHHIHHGHIHIHIIIIIHHIIIIIHIHIIHIIIHHHHEHIIIHIIIIHHIIIIHIHHIIIIIIHHIIHIIIHIIHIIIIIIIIIIHHIHIIIHIIIIHIIIIIIIIIIIIIIIIHIIGHECIIIIIIIIIIIIIIIIIIIHIHIIIIHIIIIHIIIIIIIIIIIIIIIHIIIIIIIIIIIIIIIIIIIIIIIIIIIIIHIIIIIIIIIIIIIHIIIIDDDDD
@HISEQ:969:HM2KJBCX2:2:1101:5708:81985 2:N:0:ACTATGCA
TCTAACGAGTGCCCCAACTATCCCTATTAATCATTACAGCGGTCCTAGAAACCAACAAAATAGAACCGATGTCCTATTCTATTATTCCATGCTAATGTATTCGAGCAAAGGCCTGCTTTGAACACTCTAATTTTTTCAAGGTAAAAGTCCTGGTTCCCCACGACACCCAGTAAAGGGCATCGGGTTTCCCAGAAGGAAAGACCCGACCGAATCCGTACGCTCGATTAGGAGGACAGATCAGCCAGGTCCAAGGTTCAACTACGAGCTTTTTAACGGCAACAACTTTAATATACGCTATTGGAGCTGGAATTACCGCGGCTGCTGGCACCAGACTTGCCCTCCAA
+
DDDDCIIIIIIHHIHIHIIIIIIIIIIIIIIHIGHIIHIHHHIHIIIIGHCH?EHHHFHIIFHCHEHGHHIHEHIIEHHHIIIEFHHIGHHHHIIHGGHI?EGHHHGHHHDGHEHHHIIIHEGB1<HGFFGFFGHHHHIIHIHFHIIIIIHHH9GGDCFEFIIIIIIFIIHHHFIIIHHHGIHFHDGIGIHIIIIHHHHHFHGEH0IHIIHHIIIIIIIIIIIIIIIIIIIIFGIIIHIIHHHIIIIIHIIIIIHIIIIIIIIIIGIIIIIIIIIIIIIIHHIIIIIIIIIIIIIIIIIIIIIHIIIIGIIIIIHIIGIIIIIIIIIIIIIIIIIIIIHDDDDD
@HISEQ:969:HM2KJBCX2:2:1101:10801:82597 2:N:0:ACTATGCA
TCTAACGAGTGCCCCAACTATCCCTATTAATCATTACGGTGGTCCTAGAAACCAACAAAATAGAACCACAACGTCCTATTCTATTATTCCATGCTAATCTATTCAAGCAATAGCCCGCTTTAAACACTCTAATTTTTTCAAGGTAATGGTCCTGGCTCCCCAACACACCCAATAAAGGACATACTGGTTCACCAGAAGGAAGACCCGACAGCAGACAGTACTCGCCAAAGACGGACCGCCCGGCCAGGCCTAAAATTCAACTACGAGCTTTTTAACTGCAACAACTTTAATATACGCTATTGGAGCTGGAATTACCGCGGCTGCTGGCACCAGACTTGCCCTCCAA
+
D@DDDEHHCHHHEEHHIIIHH1GHHIIIGCGEHHHHIIHHGDHHHHHFHGIHHIIIFHFEFHC1FC?GHG@HDHIIDHHEHHHIIHE@<FHHH11F?1<@@G<<FFGEEHGHIHFEHF/GHHHHEHEEEHHGHHIHEHHGFGGHHHHIIIHGC@FE@CHFFFHGHHHIIIIHCIIIHHHHEHHHEHHFFGHFGHEIIHHIGIHGHEHHEHHEHHIIIIHEDIIHG?IIHHH<HCHDIIHDHHHCCHHF?IIIIIHHHGHIIIIHHCIIIIIIIIIIIIHIHIHHFHIIIIIIHHCHHHIHHIHIIIIHIIHIIIIIHIHIIIIIIIIIIGIGIIHIHIIGHCDDDB
@HISEQ:969:HM2KJBCX2:2:1101:8001:83395 2:N:0:ACTATGCA
TCTAACGAGTGCCCCAACTATCCCTATTAATCATTACGGTGATCCTAGAAACCAACGAAATAGAATCAGTCCGTCCTATTTCATTATTCCATGCTAATGTATTCAGACGATAGTCTGCTTTAAACACTCTAATTTTTTCAAAGTAACAGTCCTGATTTCCAACCACACCAAATAAATGGCATGAAAGTTCCTCAGAAGGTAGAGATCCATCTCACCAGTGCAGACAATTAAGCCTGACCAATGGGTAGACCCCGAAGTTCAACTACGAGCTTTTTAACTGCAACAACTTTAATATACGCTATTGGAGCTGGAATTACCGCGGCTGCTGGCACCAGACTTGCCCTCCAA
+
DDDDDHIIIIIHIIHIIIIHIIIIHIIIIIHIIIIIIIIIIIIIIIIIIIIIHHHIIIIIIIIIIHIIIIHHIIHHHIIIIIIIIIHHHIHIGHHHHIHHHHIIIIIIIIIIHHHHIIIIIIHIIHIHHIHIIIHIIIIHHIIHIHHHIIIIIIIHIIIIIIIIHHHIIIIIIIHIIIIIIIIIIIIIIIIIIIIIHIIHIIHIIIIHHHIHIIIIIIIIIIIIIIIIGIIIIIIIIIIHIIIIIHFHIIGIIIIIIIIIIIIIIIIIIIHIIIIIHIIIIIIIIIIIIHIHIIIIIIIIIIIIIIIIIIIIIIIIIIIIIIIIIIIIIIIHIIIIIIIIIIIDDDDD
@HISEQ:969:HM2KJBCX2:2:1101:9574:82514 2:N:0:ACTATGCA
TCTAACGAGTGCCCCAACTATCCCTATTAATCATTACGGCGGTCCTAGAAACCAACAAAATAGGACCGCACGTCCTATTCTATTATTCCATGCTAACGTATTCGAGCAAAGGCCTGCTTTGAACACTCTAATTTTTTCAAAGTAAAAGTCCTGGTCCCCAACACACCCAGTGAAGGGCATGCGGTTCTCCAGAAGAGAAGGCCCGGCCGGACAAGTGCACGCGGTGAGGCGGACCTGCCAGCCAGGCCAAAGGTTCAACTACGAGCTTTTTAACTGCAACAACTTTAATATACGCTATTGGAGCTGGAATTACCGCGGCTGCTGGCACCAGACTTGCCCTCCAA
+
DDDDDIIIIIIIIIIIIIIIIIIIHIIIIIIIIIIIHIIIIIIHIIIIIIIIIIIIIGIIIIGHIIGHHDHDHHIHIIHIHHIIIGIIIIIGHEIIIIIIIIIIIIIIIIIIIIIIIIIIIIIIIIIIIIHHIIHIIIIIIIIIIIIIHHIIHHHHDHIIHHIIIIIIIIIIIIIIIIIIIIIIIIIIIIIIIIIIIIIIIIIIIIIIIIIIIIIIHIIIIHIIIIIIIIIIIHGIIIIIHIHIIIHIIIIIIIIIIIIIIIIIIIIIIIIIIIIIIIIIIIIIIIIIIIIHIIIIIIIIIIIIIIIIIIIIIIIIIIIIIIIIIIIIIIIIIIIIIIIDDDDD
@HISEQ:969:HM2KJBCX2:2:1101:21208:83400 2:N:0:ACTATGCA
TCTAACGAGTGCCCCAACTATCCCTATTAATCATTACGTCGATCCTAGAAACCAACAAAATAGGGTCAAACGTCCTATTTCATTATTCCATGCTAATGTATTCAAGCGTGAGCCTGCTTTAAACACTCTAATTTTTTCAAAGTAACAGTCCTGATTCCCCGCGACACCAAATTAATGACATCACGGATCTTCAGAAGGGAGAAACCAGTGACACCAGTGCATACCAAAGGCATGACCAGCGTACTGATCCCGAAATTCAACTACGAGCTTTTTAACTGCAACAACTTTAATATACGCTATTGGAGCTGGAATTACCGCGGCTGCTGGCACCAGACTTGCCCTCCAA
+
@D@D@EHED<EGE1DCGC@F?@G??GHCHHHEE@FGH@DCCH1FECE@?GEC1CGHHIHHHH@@CD1CEF10<@=DD1<<1GH1FCFEGHC1C1<CHG@CGCGGHCF@GHHHHHGEHHEHHEHGIIHHHGHHHIHEB:<GFHHGHHEHIIHG?EHDHGHHIHHEG?EHGHHIIIHGHFHHCGHIIIHHHEHGFHHHGIIHHHIHIHEHEFHHHHHHHHHHCFIIIIHIIHGHHGIIIIIIIIHHDH?IIGIIGIIIIHHHHIHHIHIIIHHHHEFIIIIHHHEEGHHGHIHHIHHEHHHIIIIHHIIIIIIIIHHDIIIIIIIIIIHIIIIIIHGHHIIIIDD@@B
@HISEQ:969:HM2KJBCX2:2:1101:9420:84029 2:N:0:ACTATGCA
TCTAACGAGTGCCCAACTATCCCTATTAATCATTACGTCAATCCTAGAAACCAACAAAATAGGATCGAACGTCCTATTTCATTATTCCATGCTAATGTATTCAGGCGTTAGCCTGCTTTAAACACTCTAATTTTTTCAAAGTAACAGTCCAGATTCCCTGCAACACCAAATTAATGGCATTACAGCTCATCAGGAAGGAGGAATCAGTGAGACCAGTACATACCAGTGGCATGACCAACCTACTGACCCCGAAATTCAACTACGAGCTTTTTAACTGCAACAACTTTAATATACGCTATTGGAGCTGGAATTACCGCGGCTGCTGGCACCAGACTTGCCCTCCAA
+
DDDDDIIIIIIIIIHHHHIHEHHIHIIIHIIIIIHIIHIIIIIIHHIHFHHHHHIIIIIHEGHGHHHIGHIHIIIIIIIIHHIHHHHHEHIIIHHIIIIIGGHHIHIIIIIHIIIIIGHIHIGHIIIHHGHHHHIIHHEHGFHIGHIIHHIHHHIHIHHHHIIHIHIIIHHIIGIIIHHIHIIIIHIIHGIIIIIIIIIIIIHIIHIHIIHHEIHHHIIHIIIIIIIIIIHHGIIHG=IHIIHHIIIIHGHHIHIIIHHIHHHIIIIIHIIIIIIHIIHHIIHGHIIIIIIIIIGIIGIIIIIIIIIGIIHIIIIIIIIIHHIIIHIIIIHIIGHIIIIIDDDDD
@HISEQ:969:HM2KJBCX2:2:1101:9553:84017 2:N:0:ACTATGCA
TCTAACGAGTGCCCAACTATCCCTATTAATCATTACGGTGATCCTAGAAACCAACAAAATAGAATCATGCCGTCCTATTTTATTATTCCATGCTAATGTATTCAAGCAAAATGCCTGCTTTAAACACTCTAATTTTTTCAAAGTAAAGGTCCTGGTTCCCCGTGACACCCAATTAAGGGCATCGCGGTTCTCCAGAAGGTGAGAAATTGACTACACCAGTTCATACCCCTTAAGGCACGACCGATGTGTCAATCCCGAAATTCAACTACGAGCTTTTTAACTGCAACAACTTTAATATACGCTATTGGAGCTGGAATTACCGCGGCTGCTGGCACCAGACTTGCCCTCCAA
+
DDDDDIIIIIIIIHHIIIIIIIIIIIIIIIIIIIIIIIIIIIIIIIHIIIIFHHIIIIHIIIHEHIIIIIIGHHHIGIIHIIIIIIHIIIIIIIHHHHHIHHFIIIHHIIIIIIIIIHHHHHIIIIIIIIIIIIIIIIIIIIIIIIIIIIIIIHHHHIHIIIHIIIIIIIIIIIIIIIIIIIIIIIIIIIIGIIIIIIIIIIIIIIIIIIIIIIIIIIIIIIIIIIIIIIHIIIIIIIIIIIIIIIIIIHIIIIIIIIIIIIIIIIIIIIIIIIIIIIIIIIIIIIHIHIIIIIIIIIIIIIIIIIIIIIIIIIIIIIIIIIIIIIIIIIIIIIIIIIIIIIIIIIDDDDD
@HISEQ:969:HM2KJBCX2:2:1101:9033:83655 2:N:0:ACTATGCA
TCTAACGAGTGCCCCAACTATCCCTATTAATCATTGCTCACAAATCCAAAAACCAACAAAATACGATAAACGAGCCCTAACTTATTATTCCATGCTAATGTATTCATAACTAACCGCCTGCTTTAAACACTCTAATTTTTTCAAAGTAAAGGTCCTGGATTGCGAACCCAACCCAGCAAAGGGCAGGAACGTTCTCCAGGAAGATGGTAAGCGCGCATCGGCACTCACACACGAAACCGTGGCGGGCCAAGCGCACTATACCAGAAATCCAACTACGAGCTTTTTAACTGCAACAACTTTAATATACGCTATTGGAGCTGGAATTACCGCGGCTGCTGGCACCAGACTTGCCCTCCAA
+
DDDADIIIIIIIIIIHIIIIIIHIIIIIIIIIIIIIIIIIIIIIIIHIIIIIIIGHIIIIIIIIIIIIHGHIGIIDHHHGIIIGIIIIIIHIIIIIIHIHIDGHIIIHIIIIIIHHIIIIIIIIIHIIIHIIIHHIIIIIIIIHGHHGHIIHHHIIHIIIIIIIIIIIIIIIIIIIIIIIIIIIIIIHIIIHHIIHIIIIIIIIIIIIIIIIIIIIIIIIIIIIHIHGIIIIHHIIIIIIIIIIIIIIIIIIIIIIIIIIIIIHIIHIIIIIIIHIIIIIIIIHIHIIIIIIIIIIIIIIIIIIIIIIIIIIIIIIIIIIIIIIIIIIIIIIIIIIIIIIIIIIIIIIIIIIIDDDDD
@HISEQ:969:HM2KJBCX2:2:1101:6718:83935 2:N:0:ACTATGCA
TCTAACGAGTGCCCCAACTATCCCTATTAATCATTACGGTGGTCCTAGACCAACAAAATAGAACCAACGTCCTATTCTATTATTCCATGCTAATCTATTCAAGCAAAAGCCCGCTTTAAACACTCTAATTTTTTCAAGGTAATGGTCCTGGTTCCCCGACACACCCAATAAAGGGCATACCGGCTCACCAGAAGGATAGACCCGACAACAGACAGTACTCGCCAGAGACGGACCGCCCGGTCAGGTCTAAAATTCAACTACGAGCTTTTTAACTGCAACAACTTTAATATACGCTATTGGAGCTGGAATTACCGCGGCTGCTGGCACCAGACTTGCCCTCCAA
+
DDDDDIIIIHIIIIIIHIIIIGIIIIIIHIHIIIIIHIIIIHHIIIIIHIHHIIICHHHHGHIIIIIIIHIIIIIIIIIIIIIIIIHIIIIHIIIIIIHIIIHHIIHIIIIIIIIIIIIIIIIIIHIHHIIIIIHGIIIIIIIHEHGHIHHHHIIHIIIIIIIIHHIHIHIIIIIHIIHGIIIHIHIIIIIIIIIIIIIIIIIIIIIIIIIIHIIIIIIIIIIIIIIIIIIIIIIIIIIIIIIIIIIIIIIIIIIIIIIHHFHIIIIIIIIIIIIIIIIIIIIHIIIIIIIIIIIHHGIIIIIIIIIIIIIHIIIIIIIIIIIIIIIIIIIIIIIIIIDDDDD
@HISEQ:969:HM2KJBCX2:2:1101:20439:83716 2:N:0:ACTATGCA
TCTAACGAGTGCCCAACTATCCCTATTAATCATTACGGTGATCCTAGAAACCAACGAAATAGAATCAGTCCGTCCTATTTCATTATTCCATGCTAATGTATTCAGACGATAGTCTGCTTTAAACACTCTAATTTTTTCAAAGTAACAGTCCTGATTTCCAACCACACCAAATAAATGGCATGAAAGTTCCTCAGAAGGTAGAGATCCATCTCACCAGTACAGACAATTAAGCCTGACCAATGGGTAGACCCCGAAGTTCAACTACGAGCTTTTTAACTGCAACAACTTTAATATACGCTATTGGAGCTGGAATTACCGCGGCTGCTGGCACCAGACTTGCCCTCCAA
+
DDDDDIIIIIIIIHHHHHIIHHIIIIIIIIIIIIIIIIIIIIIIIIIIIIIHHIIIIHIIIHIIIIIIHHEHHHIIIIEHHHIIIIIHIIIIIIIIHIIHIFGHGHIIIIIIHIHHHHIIIGIIHHHHHIIHHIIHHEHIIHFHHHIIIIIIHFHHHHIIIIIIHIIIIIHIIIIHHIHIIIIIIIIIHGIIIIIHHHIIIIIIIIIIIIIIIHIIIIIIIHIIIIHIHHII=IIIIIIIIIHFGDIIIIIGIHIIIIIHIHHIIIIIHIHIIIIIIIIIIIIIIIHHIIIIIIIIIIIIIIIIIIIIIIIHIIIIIIIIIIIIIIIIIIIIIFIIIIIIIIDDDDD
@HISEQ:969:HM2KJBCX2:2:1101:19071:84186 2:N:0:ACTATGCA
TCTAACGAGTGCCCCAACTATCCCTATTAATCATTACGGTGATCCTAGAAACCAACAAAATAGAACCATGCCGTCCTATTTCATTATTCCATGCTAATATATTCAGACATAAGCCTGCTTTAAACACTCTAATTTTTTCAAGGTAACAGTCCTGGTTTCCCAAAACACCAAATAAATGACATTAAGGTTCTCCAGAAGGTAGAAATTCTTAAAATCAGTACGAACCTGTTGATTCAACCGATAAAAAAATTCCGAAATTCAACTACGAGCTTTTTAACTGCAACAACTTTAATATACGCTATTGGAGCTGGAATTACCGCGGCTGCTGGCACCAGACTTGCCCTCCAA
+
ADDDDIIIIIIIIHIIHIIIIIIGIIIIIIIIIIIIIGIHIHIIIIIIIIGHFHIIHIHIIIHIIIIIIGIIIIIHHHCHHHFHHIIIIHIIHHGGGHIIIIIHIHGHHIHIGHHHHHIIHHHHHIIIHHGHHHIIGHHGIHHHHHIHHHIHHHCIHIIIIIIIHIIHEHHHHHIEIIIHIHHHHGFIHHHGHIHIHG@FHEIHHIHIIHIIIHHHIHHHHHHHEIIIIHHIIIIHHIIIIIIIIIHIIIIHHEHHHHEFHGHC<DIIIIIIIIIIIIHIIHIHHIHGHHHHEHIHIIIIIIIIIIIHHIIIIIIIHHIHIIHIIIIIIIIGIIIIIIIIIIHDBDDD
@HISEQ:969:HM2KJBCX2:2:1101:8584:84079 2:N:0:ACTATGCA
TCTAACGAGTGCCCAACTATCCCTATTAATCATTACGTCGATCCTAGAAACCAACAAAATAGAATCAAACGTCCTATTTCATTATTCCATGCTAATGTATTCAAGCGCGAGCTTGCTTTAAACACTCTAATTTTTTCAAAGTAACAGTCCTGATTTCCCGCGACACCAAATTAATGACATCGTGGTTCGTCAGAAGGGAGAAACCAATAATGCTAGTACGTACAAAGTACGACCGACATATTAGTCCCGAAATTCAACTACGAGCTTTTTAACTGCAACAACTTTAATATACGCTATTGGAGCTGGAATTACCGCGGCTGCTGGCACCAGACTTGCCCTCCAA
+
DDDDDIIIIGHHHIIIIIIIIIIHHIIIIIIIIIIIIIIIIIIIIIIIIIIHIIIIIIHIIIIHIIIIIHHIIIIIIIIIIIIIIHHIIIIIIIIIHHIIIIIIIIIIIIIIIIIIIIIIIIIIIHIIIIIIIIIIIIIIIIIIIIIIIIIIIIIIIIIIIIIIIIIIIIIIIIIIIIIIIIIIIIIIIHIIIIIIIIIIIIIIIIIIHIIIIIIIIIIIIIIIIIIIIIIIIIIIIIIIIHIIIIIIIIIIIIIIIIIIIIIIIIIIIIIIIIIIIIIIIIHHIIIIIIIIIIIIIIIIIIIIIIIIIIIIIIIIIIIIIIIIIIIIIIIIIIIIIIDDDDD
@HISEQ:969:HM2KJBCX2:2:1101:5327:84039 2:N:0:ACTATGCA
TCTAACGAGTGCCCCAACTATCCCTATTAATCATTACTCCAGTTGCTAAAAAACCAACAAAATAGAACCGAAGTCCTACGGTGTTATCCCATGCTAATAGTATTCACGGCGTAAGCCTGCTTTGAACACTCTAATTTTTTCAAAGTAAAGGTGATCAAGAGTCGGATGATCTCCAACCAACCCAGAGTAAACCAGGTGAGCTGAAGGTCCGCAAATGACCACAGAAGCTGACACGCTCTTCAACACTATCATCCCAGAAGAGACGTAGGCCAGAGAGCGTAATGTCAGGAAATCCAACTACGAGCTTTTTAACTGCAACAACTTTAATATACGCTACTGGAGCTGGAATTACCGCGGCTGCTGGCACCAGACTTGCCCTCCAA
+
DDDDDIIIIIIHIIIIHIIIIIIIIIIIIGIIHIIIIIIIIIIIIIHGHIIIIIIIIIIIIIIIHCHHIHHIHHIIIIIHHEHHHHHIIIIIEHIIHHHHHFHHIIIIGDDHICHIIIIIHHIHIIIIIIIICIIIHIEHIHIIIIIIIIIIIIHIIIIIIHHIIIIIIIIIIIIIIIIIHIIIIHIIIIIIIIIIIIIIIIIHIIIIIIIIIIIIIHHIIIIIIIIHIIIIIIIHIIIIIHHIHIIIIIHHHIIHIIIIIIIIHEHIIIIIIIIIIIIIHFIIHIIIIIIIIIIIIIIIIIIIIIIIIIIIIIIIIIIHHIIIIIIIIIIIIHIIGIIIIIIIIIIIIIIIIIIIIIIIIIIIIIIIIIIIIIIIHIDDDDD
@HISEQ:969:HM2KJBCX2:2:1101:16968:85119 2:N:0:ACTATGCA
TCTAACGAGTGCCCCCAACTATCCCTATTAATCATTACGGTGGTCCTAAAACCAACAAAATAGAACCAACGTCCTATTCTATTATTCCATGCTAATCTATTCAAGCAAATGCCCGCTTTAAACACTCTAATTTTTTCAAGGTAATGGTCCTGGTTCCCCGACACACCCAATAAAGGGCATCCCGGCTCACCAGAAGGATAGACCCGACGACAGAACAGTACTCGCCAAAGACGGACCATCCGGCCAGGCCTAAAATTCAACTACGAGCTTTTTAACTGCAACAACTTTAATATACGCTATTGGAGCTGGAATTACCGCGGCTGCTGGCACCAGACTTGCCCTCCAA
+
<BDD@GHFHE1F1CHHHHIFEGHFHGCD@EHHCGHIIHGHHEHHHEFHHIIH0<GHH??@HCHHHHIHH=@EGEEHEFHHEHIFF?HHHGHFHH??GHGG@@CFIHIIHDHHHHFH<<GG@FGCHIIIIIHGGHDB1CEHEHHEHAEHEG?EG=DGHHHFHHHGEIIIHGH/DIHHHB/IHHIHFF8:GGHHGHHHIHHHHHEC?GCCCFD1HHFG@HCEDHIHFHGIHE<HIHFGHHDDHIHHHIIHCGEHHHIIIHHHHHHDHDHDIHHIHHFCHIIIHIHIIHHEHHHFHDCF<<<CCIHEHHHHHCIIHIHHCDIHHHHHEGIIIIIHFFEEIIIIIDB@B@
@HISEQ:969:HM2KJBCX2:2:1101:5417:85820 2:N:0:ACTATGCA
TCTAACGAGTGCCCCAACTATCCCTATTAATCATTACGGTGATCCTAGAAACCAACGAAATAGAATCAGTCCGTCCTATTTCATTATTCCATGCTAATGTATTCAGACGATAGTCTGCTTTAAACACTCTAATTTTTTCAAAGTAACAGTCCTGATTTCCAACCACACCAAATAAATGGCATGAAAGTTCCTCAGAAGGTAGAGATCCATCTCACCAGTACAGACAATTAAGCCTGACCAATGGGTAGACCCCGAAGTTCAACTACGAGCTTTTTAACTGCAACAACTTTAATATACGCTATTGGAGCTGGAATTACCGCGGCTGCTGGCACCAGACTTGCCCTCCAA
+
DDDDDIIIIIIIIIIIIIIIIIIIIIIIIIIIHIIIIIIIHIIHHHIIIIIIIIIIIIGIIIIGIIIIIIIHHIIIIIIIIIIIIIIHHIIIIIIIHHIHHHHIHIIIIGIIIIIHIIIIIIIHHHHIIIIHIIIHHIIHICIHIHIIIIIIIIIIIHHIHIHHIIIIHHHHIIHIIIIIIHIIIHIIIHHGIIIIIIIIIIIIIIIIIIIIIIIIIIIIHIIIIIIIHIGIIIIIIIHIIIIHGFHIIIIIIIIIIIIGIIIIIIIIIIIIIIIIIIIIIIIIIIIIIIIIIIIIIIIIIIIIIIHIIIIIIIIIIIIIIIIIIIIIIIIIIHIIIIIIIIIDDDDD
@HISEQ:969:HM2KJBCX2:2:1101:19158:85443 2:N:0:ACTATGCA
TCTAACGAGTGCCCCAACTATCCCTATTAATCATTACGTCAATCCTAGAAACCAACAAAATAGGATCGAACGTCCTATTTCATTATTCCATGCTAATGTATTCAAGCGTTAGCCTGCTTTAAACACTCTAATTTTTTCAAAGTAACAGTCCTGTTTCCCTGCAACACCAAATTAATGACATTACAGTTCTTCAGAAAGGAGGAATCAGCGAAGCCAGTGCATACCAGTGACACGACCAACCTGCTGACCCCGAAATTCAACTACGAGCTTTTTAACTGCAACAACTTTAATATACGCTATTGGAGCTGGAATTACCGCGGCTGCTGGCACCAGACTTGCCCTCCAA
+
DDCDDIIIIIHIIIIIIGIIIIIIIIIIHHIIIIIIIIIIIIIIHIIIIHHIHIIIIIIIIIIGHHHIIIIHGHIIIIHIIHIIIIIIIIHIIIIIIHHHIIIIHIHIHHHHIIIIIIIHIIIIIIIIIIIHIHHGIHHHHIHHIIIIIIIIIIHIIHIGIIIIIIIIIHGEEIHIIIIIIHIIIIIIHHIIIIIIIIIIIIIHGIIIIHHIIIIIHIIIIIIIIIHIIIIIIIIIIHHHHIIHHIIIIIIIIIIIIIHIIIIIIIIIIIIIIIIIIIHIIIIIIIHGIIIIIHHIIHIIIIIIIIIIIIIIIIIIHIIIIIIIIIIIIIIIIHIIIIIIIDDDDD
@HISEQ:969:HM2KJBCX2:2:1101:3140:85741 2:N:0:ACTATGCA
TCTAACGAGTGCCCAACTATCCCTATTAATCATTACATCGATCCTAGAAACCAACAAAATAGAATCTGATGTCCTATTTCATTATTCCATGCTAATGTATTCAAGCGTAAGCTTGCTTTAAACACTCTAATTTTTTCAAGGTAACAGTCCTAATTCCCCATAACATCAAATAAATGACATTATGGTTCTTTAGAAGGTGAGAACCAATAAAACCAGTACATACCAAGGCATGACCGATTCCTTGATCCCGAAATTCAACTACGAGCTTTTTAACTGCAACAACTTTAATATACGCTATTGGAGCTGGAATTACCGCGGCTGCTGGCACCAGACTTGCCCTCCAA
+
DDDDCIHIIIIIIIHIIIIIIIIIIIIIIIHIIIIIIIIIHGIIGIIIIIIHIIIIIIIIIIH?EHHHIIIIIHIFHIIEHIIHIIEHHIIGHHIIIIIIIIIIHHIIIIIIIHGHIIIHHHIIIIIIIIIHIIHIIIIIIIIIIIIIIIIIIIIIIIIIIIHHHHIIIIIIIIIIIIIIIIHIIIIIIHIIIIIIIIIIIIIIIIIIIIIIIIIIIIIIIIIIIIIIIIIIIIIIIIIGIHHIIIGIIIIIIIIIIIIIIIIIIIIIIIIHIIIIIIIIIIIIIIIIIIIIIIIIIIIIIIIIIIIIIIIIIIIIIIIIIIIIIIIIIIIIIIIIIIIDDDDD
@HISEQ:969:HM2KJBCX2:2:1101:14489:84926 2:N:0:ACTATGCA
TCTAACGAGTGCCCAACTATCCCTATTAATCATTACGGTGATCCTAGAAACCAACAAAATAGAATCATGCCGTCCTATTTTATTATTCCATGCTAATGTATTCAAGCAAAATGCCTGCTTTAAACACTCTAATTTTTTCAAAGTAAAGGTCCTGGTTCCCCGCGACACCCAATTAAGGGCATCGTGGTTCTCCAGAAGGTGAGAAATTGACTACACCAGTTCATACCCCTTAAGGCACGACCGATGTGTCAATCCCGAAATTCAACTACGAGCTTTTTAACTGCAACAACTTTAATATACGCTATTGGAGCTGGAATTACCGCGGCTGCTGGCACCAGACTTGCCCTCCA
+
DADDDIGHIHHIIIIIIIIIIIIIIIIIIIIIIIIIICHHIIIIIIIIIIIHIIIIIIIHIIIHIIIIIIHIHHHIIHIIIHIIIIIHIIHIIIIIIIIIIIIIIIIIIIIIIIIIIIIIIHIIIIIIIIIHHIIIIIIIIHIIIIIHIIIIIIIIIIIIIIIIIIIIIIIIIIIIIIIIIIIIIHIIIIIIIIIIIIIIIIIIIIIIIIIIIIIIIIIIHIIIIIIIIIIIIIIIIIIIIIIIIIIHHIIIIIIIIHIIIIIIIIIIIIIIIIIIHIIIIIIIIIIIHIIIIIIIIIIIIHIIIIIIIIIIIIIIIIIIIIIIIIIIIIIHIIGIIIIIIIIIIDDDDD
@HISEQ:969:HM2KJBCX2:2:1101:15426:86361 2:N:0:ACTATGCA
TCTAACGAGTGCCCCAACTATCCCTATTAATCATTACGGTGGTCCTAGAAACCAACAAAATAGAACCACAACGTCCTATTCTATTATTCCATGCTAATCTATTCAAGCAATAGCCCGCTTTAAACACTCTAATTTTTTCAAGGTAATGGTCCTGGCTCCCCAACACACCCAATTAAGGACATACTGGTTCACCAGAAGGAAGACCCGACAACAGGACAGTACTCGCCAAAGACGGACCGCCCGGCCAAGTCTAAAATTCAACTACGAGCTTTTTAACTGCAACAACTTTAATATACGCTATTGGAGCTGGAATTACCGCGGCTGCTGGCACCAGACTTGCCCTCC
+
CDDDDIIIHIIIHIIGIHHIIIIIIIIIIIIIIIIIIIHIIIIIHIIIIIIIIHIIIIGFHIHHHIGHHHIIIHHHHIIIIIIIHCCGHIIIHHHHIHHIHGHIHIIIIIIIIHIHIHHHHIHHHIIHIIIIIIIHFIHIIIHHIIIIIIIIHHHFGHEIHHIHIIIIIIHHIHHHHIIIIIIIIIIHHIHHEIIIIGHHHIIIHIIIIIIHIIIIIIIIIIHIIIIIIIIHIIIIIIIHIIIHIIIIIIIIIIIIIIIHHGEHIIIIGIIIIIIIIIIIIIIIIIIIIIIHIIHIIIHHGHIIIIIIIIIIIIIIIIIHIIIIIIIIIIIIHGGEIIIIDDDDD
@HISEQ:969:HM2KJBCX2:2:1101:14170:86668 2:N:0:ACTATGCA
TCTAACGAGTGCCCCAACTATCCCTATTAATCATTACGTCAATCCTAGAAACCAACAAAATAGGATCGAACGTCCTATTTCATTATTCCATGCTAATGTATTCAAGCGTTAGCCTGCTTTAAACACTCTAATTTTTTCAAAGTAACAGTCCTGTTTCCCTGCAACACCAAATTAATGACATTACAGTTCTTCAAGAAGGAGGAATCAGTAAAGCCAGTACATACCATAGGCACGACCAACCTACTGACCCCGAAATTCAACTACGAGCTTTTTAACTGCAACAACTTTAATATACGCTATTGGAGCTGGAATTACCGCGGCTGCTGGCACCAGACTTGCCCTCCAA
+
DDDDDIIIIIIIIIIIIIIIIIIIIIIIIIIHIIIIHIIIIIIIIIIIIIIIIIIIIIHIIIIHIIIIIIIIHHIIHIIIIIIIIIIIHIIIIIIIIIIIIIIIIIIIIIIIIIIIIIIIIHHIIIIIIIIIIIIIIIIIIIHIIHIIHIIIIHIIIHIIIIIIIIIIIIIIHIIIIIIIIIIIIIIHIIIIIIIIIIIIIIIIIIIIIIIIIIIIIIIIIIIIIIIIIIIIIIIIIIHIIIHHHIHHIIIIIIIIIIIIIIIIIIIIIIIIIIIIIIIIIIIIIIIIIIIIIIIIIIIIIIIIIIIIIIIIIIIIIIIIIIIIIIIIIIIIIIIIIIIIIDDDDD
@HISEQ:969:HM2KJBCX2:2:1101:19146:86548 2:N:0:ACTATGCA
TCTAACGAGTGCCCCAACTATCCCTATTAATCATTACGGTGATCCTAGAAACCAACGAAATAGAATCAGTCCGTCCTATTTCATTATTCCATGCTAATGTATTCAGACGATAGTCTGCTTTAAACACTCTAATTTTTTCAAAGTAACAGTCCTGATTTCCAATCACACCAAATAAATGGCATGAAAGTTCCTCAGAAGGTAGAGATCCATCTCACCAGTGCAGACACCTAAGCCTGACCAATGAGTAACCCCGAAGTTCAACTACGAGCTTTTTAACTGCAACACCTTTAATATACGCTATTGGAGCTGGAATTACCGCGGCTGCTGGCACCAGACTTGCCCTCCAA
+
DDDDDIIIIIIIIIIIIIHIIIIIIIIHIIIIIHIIIHIIIIIIIIIIIIIIIIIIIHIIIIIIHHIHIIIHIIIIIIIIHIIIIIIIHHIIHIIIIGIIIGFIHFFIIIIIIIIHIIIIIHIHIHIIIIHIIIHFIIGIHHCHIIIIIIIIIGHIIIIHIIH@DHHIHIIHIIIIIEHEHIHHHIIIIFHH:;H8HHCHHF0DHHHGHH1DHIHHHGHHFHGDEHGCH@FEE1C@1?GGEGGH?F@CHG<1CF1?EIHHHEGDDHFEE1F@@IHIHHHEHD111<11ED<1C<0EC1CEGD11?CHD1FH@FHDIHDDCGHF1GE@HHHHC<1HGDEHC0<0@DDD
@HISEQ:969:HM2KJBCX2:2:1101:7325:86810 2:N:0:ACTATGCA
TCTAACGAGTGCCCCAACTATCCCTATTAATCATTACGGTGGTCCTAGAAACCAACAAAATAGAACCACAACGTCCTATTCTATTATTCCATGCTAATCTATTCAAGCAATAGCCCGCTTTAAACACTCTAATTTTTTCAAGGTAATGGTCCTGGCTCCCCAACACACCCAATTAAGGACATACTGGTTCACCAGAAGGAAGACCCGACAACAGGACAGTACTCGCCAAAGACGGACCGCCCGGCCAAGTCTAAAATTCAACTACGAGCTTTTTAACTGCAACAACTTTAATATACGCTATTGGAGCTGGAATTACCGCGGCTGCTGGCACCAGACTTGCCCTCCAA
+
DDDDDIIIHIIIIIIIIIIIIIIIIIIIIGHIHIIIIIIIIIIIIIIIIIIIHIIIIIIIIIHIIIIHHIIHIIIIIIIHIHIHIHHIIIIIIHHHIIIIHFIIIIIIIHGHIIIIIIHHHIHHHHIIIIHHIHIIHHIIIIIIIIIIIIIHIHHHIIIHHIIHIIIIIIIIHIIIIIIIIIIIIIIIIHIGIIIIIIIIIIHIIIIIIIIIHIIIIIIIIIIIIIIIIIIIIIIHIHIIIIIHHHIIIIHIIIIIHIIIIIIIIIIIIIIIIIIIIIIIIIIIIIHHIIHHIIIHIIIIHIIIIIIIIIIIIGIIIIIIIIIIIIIIIIIIIIIHIIGIIIDDDDD
@HISEQ:969:HM2KJBCX2:2:1101:19031:87382 2:N:0:ACTATGCA
TCTAACGAGTGCCCCAACTATCCCTATTAATCATTACGGTGATCCTAGAAACCAACAAAATAGAACCATGCCGTCCTATTCTATTATTCCATGCTAATGTATTCGAGAAAAAATGCCTGCTTTAAACACTCTAATTTTTTCAAGGTAAAGGTCCTGGATCCGCAAGACACCCAATAAAGGACATCAAGTTTCTCCAGAAGGTGAGAAATCAACTGCAACAGTTCATACCCCTTAAGGCATGACCATCACGTCAATCCCGAAATTCAACTACGAGCTTTTTAACTGCAACAACTTTAATATACGCTATTGGAGCTGGAATTACCGCGGCTGCTGGCACCAGACTTGCCCTCCAA
+
<0DBD100<D1F@GCC@GHCCHICEEHHIIEH1GHH?ECCGHHEEHEE1<<DHGHDIII?ECC<DFEEGF1DF0<<<<FEHECFGEHCH@1DH@11<1D1D<CG1G<HIIHHF@ECEGEGIHH?GBGEHCHHIIGC1FGHIII@6FHHHIIEEFHHFIIIIHHHHHHGHGEHFHIHFFGEIIHHFEHCFGCHDDEG@FFFGEEHHHHHFEHFHFCHHEIHEHEHGEEIHIHHHIHHHFHGHHIHFGGDHHD<EHCHIHIHHIHHHIHHEDGIIIIIIIIHGIHIIIIIFIIIHHEIIIIHIHIHIHIIIIIIHIHIHIHIHIIHDIHG@GIIIHIIHIHEHHIIIIIIDDDDD
@HISEQ:969:HM2KJBCX2:2:1101:11737:86686 2:N:0:ACTATGCA
TCTAACGAGTGCCCCAACTATCCCTATTAATCATTACGGTGATCCTAGAAACCAACAAAATAGAACCATGCCGTCCTATTCTATTATTCCATGCTAATGTATTCGAGCAAAAATGCCTGCTTTAAACACTCTAATTTTTTCAAGGTAAAGGTCCTGGATCCGCAAGACACCCAATAAAGGACATCAAGTTTCTCCAGAAGGTGAGAAATCAACAGTAACAGTTCATACCCCTTAAGGCATGACCGTCACGTCAATCCCGAAATTCAACTACGAGCTTTTTAACTGCAACAACTTTAATATACGCTATTGGAGCTGGAATTACCGCGGCTGCTGGCACCAGACTTGCCCTCCAA
+
DDDDDIIHIIIIIIIIIHIIIIIIIIIIIIIIIIIIIHHIIIIIIIHIIIIIHIIIIHIHIGHHIIHHHIIIHEDHHIIIIIHIIIIHIIIHHIIIHIIIIEEIIIHIHHHIIIIHHIHIIHHIHIIIIIHHIIIIIIIIIIIIIIIIIIIIIHIIIIIIHIIIIIIIIIIIIIHIIIIIIIIIIIIIIHHIIIHIIIIIIIIIIIIIIIIIIIIIIIIIIIHIIHHIIIIIIIIIIIIIIIIIIIIIIIHHIIIIIIIIIIIIIGHIHHIHHHIIIIIIIHIIIIIIIIIIIHIIIHCIIIIIIIIIIIIIIIIIIIIIIIIIIIIIIIIIIIIIIIIIHHIIIIIIDCCDD
@HISEQ:969:HM2KJBCX2:2:1101:11508:87239 2:N:0:ACTATGCA
TCTAACGAGTGCCCCAACTATCCCTATTAATCATTACGGTGGTCCTAGAAACCAACAAAATAGAACCACAACGTCCTATTCTATTATTCCATGCTAATCTATTCAAGCAATAGCCCGCTTTAAACACTCTAATTTTTTCAAGGTAATGGTCCTGGCTCCCCAACACACCCAATTAAGGACATGCTGGTTCACCAGAAGGAAGACCCGACAACAAGACAGTACTCGCCAAAGACGGACCGCCCGGCCAGGCCTAAAATTCAACTACGAGCTTTTTAACTGCAACAACTTTAATATACGCTATTGGAGCTGGAATTACCGCGGCTGCTGGCACCAGACTTGCCCTCCAA
+
DDDDDIIIIIIIIHGHIIIIIIHIIIIIIIHIIIHIIIGHIIIIIIIIIIIHGIIIHIIIIIHIIIIIHHHHDEHIHIIHHIIIIIGHIHHHHIEFEIIHHIHIIHIIIIHHIIHHIIHIIIIIHIIIIIHHHIIHIIIIIIIIHIIIHHHIIIIHHIIIIIIHHHGHIIIIHGIIIIIIIIIIIIHHHIIHIIHIIIIIIIIIIIIIIIIIIIIIIIIII=IIIIHIIIIHIIIIIHHIIIIHCEIIGIIIIIHIIIIIIHIHIIIIIIIIIIIHIIIIIHHHIIIIIIIIIIHIHHHGFFIIGIIIIIIIIIIIIIIIIIIIIIIIIIIIIIIIIIIIIIDDDDD
@HISEQ:969:HM2KJBCX2:2:1101:5673:88826 2:N:0:ACTATGCA
TCTAACGAGTGCCCCAACTATCCCTATTAATCATTACGGTGATCCTAGAAACCAACAAAATAGAACCATGCCGTCCTATTCTATTATGCCATGCTAATGTATTCGAGCAAAAATGCCTGCTTTAAACACTCTAATTTTTTCAAGGTAAAGGTCCTGGATCCGCAAGACACCCAATAAAGGACATCAAGTTTCTCCAGAAGGTGAGAAATCAACAGTAACAGTTCATACCCCTTAAGGCATGACCATCACGTCAATCCCGAAATTCAACTACGAGCTTTTTAACTGCAACAACTTTAATATACGCTATTGGAGCTGGAATTACCGCGGCTGCTGGCACCAGACTTGCCCTCCAA
+
@@DBDHIEHHIIH@E0EEHHHH11FCC<G@1<1<<1DGIEH?HEE@CHHIII11C@G@G1DC<FC?@1FHHIHH/CG1D<CG1C11<11<@GF@1D<<<<F11@1@CDECH@HIHFHH?H1CEECB86<F@BGCH1DAD@FHHHGIHGG1BEFA<AIHGHE@EHHGC4C@EECGIHCD<<@GF<DFHE//H@HFC<CC8HC@H?;IHFCCCF?F68B5HE@FGD<AEHHHC<1@@EE<<1CG?CECC<D11<?HHH?CG?HCC1<1<<0ED<1<<@EHF<<<<<<<<<FCCCHHFD<<00<<1FG<1?GCCFHGC@FC?ECCCCCHECHHHHF<@CECF?CCIIHCCCB0<<0
@HISEQ:969:HM2KJBCX2:2:1101:4987:89399 2:N:0:ACTATGCA
TCTAACGAGTGCCCCAACTATCCCTATTAATCATTACGGTGGTCCTAGACCAACAAAATAGAACCAACGTCCTATTCTATTATTCCATGCTAATCTATTCAAGCAAAAGCCCGCTTTAAACACTCTAATTTTTTCAAGGTAATGGTCCTGGTTCCCCGACACACCCAATAAAGGGCATACCGGCTCACCAGAAGGATAGACCCGACAACAGACAGTACTCGCCAGAGACGGACCGCCCGGTCAGGCCTAAAATTCAACTACGAGCTTTTTAACTGCAACAACTTTAATATACGCTATTGGAGCTGGAATTACCGCGGCTGCTGGCACCAGACTTGCCCTCCAA
+
DDDDDIHHIIIGIIIHHIIIIHHHHGHIIIIIIIIIIIII?HHHHHHHHIEHIIIIIIHFFHEGEHIIIIIIIIIGHHIIICHIIGIIIGIIIIHIIIIIIHIIIHHIHHHHIHHHGHHHHHIHIIIIIIIHIIHHFIHHHIIHIHIIIIIIHIHHHHIIIIIIHIIIIIHIGIHIHIIGIIIIIHIIHHIIIIIIIIIHHIIIHGIIIHHGHIIIIHIIIHIHIIIIHHIHIIIIIIIIIHIIHHIIIIIIIIIIIIIIHGIHIIIIHIIHHIIIHIIHHHHIIIIIIIIHHHFDFDIIIGIIIIIIIIIIHIHIIIIIIIIIIIIIIIIIIIIIIIDDDDD
@HISEQ:969:HM2KJBCX2:2:1101:5794:89351 2:N:0:ACTATGCA
TCTAACGAGTGCCCCAACTATCCCTATTAATCATTACGGTGATCCTAGAAACCAACAAAATAGAACCATGCCGTCCTATTCTATTATTCCATGCTAATGTATTCGAGCAAAAATGCCTGCTTTAAACACTCTAATTTTTTCAAGGTAAAGGTCCTGGATCCGCAAGACACCCAATAAAGGACATCAAGTTTCTCCAGAAGGTGAGAAATCAACAGTAACAGTTCATACCCCTTAAGGCATGACCGTCACGTCAATCCCGAAATTCAACTACGAGCTTTTTAACTGCAACAACTTTAATATACGCTATTGGAGCTGGAATTACCGCGGCTGCTGGCACCAGACTTGCCCTCCAA
+
@DADACEHIG?HHH@@HEHFHHGHHIIHIEHIIIHIIFCHHHCHCHIGIIICHHEH1@?GHHIIIEHGHIHIHI<EEHGC@FEHIIIIIICHHEGFGHHCGHHHIHEHGIIHHHHGCHGHIHHHHHHFHHIIIGHHIIHHHEGEIIHHGHIEFGEHHDED?EHHHHCGHFEHEHIIGIHHIHIIIHHIIHEIIHHIIHIIHIIHHHHIIHHIHHIHGIHIHIHIHGEHHGIHIHHHHHHIIIIHIIIIHIHDHIHHDHHHIHHIIIHIIIIIIIIIHIIIHIHGHIHIIIIHIHFHHGHHGHEHGHHHHHIHHHIIIIHGIIHGIIIIIIHHEIIIIHHIIHHIIHHG@DDD@
@HISEQ:969:HM2KJBCX2:2:1101:3837:90944 2:N:0:ACTATGCA
TCTAACGAGTGCCCAACTATCCCTATTAATCATTACGGTGATCCTAGAAACCAACGAAATAGAATCAGTCCGTCCTATTTCATTATTCCATGCTAATGTATTCAGACGATAGTCTGCTTTAAACACTCTAATTTTTTCAAAGTAACAGTCCTGATTTCCCATCACACCAAATAAATGGCATGAAAGTTCCTCAGAAGGTAGAGATCCATCTCACCAGTGCAGACAATTAAGCCTGACCAATGGGTAGACCCCGAAGTTCAACTACGAGCTTTTTAACTGCAACAACTTTAATATACGCTATTGGAGCTGGAATTACCGCGGCTGCTGGCACCAGACTTGCCCTCCAA
+
DDDDDIHIIIIIIIIIIIIIIIIIHIIIIIIIIIIIIHIIIIIIIIIIIIIIIIIIHIIIIIIIIIIHII?EHIIIIHIGIIIIGIIIHIIIIHIIHHIIIHIIIIIGIIIIHIIIHIIIIIIIIIHGHIHGHIIIIIIIHHHIIIIIIIIIIIIIIIIIIIIIHIHIIIIIIIIIIIIIIIIIIIIIIIIIIIIIIIIIIIIIHHIIIIIIIIIIIIIIIIIIIIIIIIIIIIIIIIIIIIIIHFIIIIIIIIIIIHIIIIIIIIIIIIIIIIIIIIIIIIIIIIIHHHIIIHIIIIIIIIIIIIIIIIIIIIIIIIIIIIIIIIIIIIIIIIIIIIIIIIDDDDD
@HISEQ:969:HM2KJBCX2:2:1101:12346:90673 2:N:0:ACTATGCA
TCTAACGAGTGCCCAACTATCCCTATTAATCATTACGGTGATCCTAGAAACCAACGAAATAGAATCAGTCCGTCCTATTTCATTATTCCATGCTAATGTATTCAGACGATAGTCTGCTTTAAACACTCTAATTTTTTCAAAGTAACAGTCCTGATTTCCCATCACACCAAATAAATGGCATGAAAGTTCCTCAGAAGGTAGAGATCCATCTCACCAGTGCAGACAATTAAGCCTGACCAATGGGTAGACCCCGAAGTTCAACTACGAGCTTTTTAACTGCAACAACTTTAATATACGCTATTGGAGCTGGAATTACCGCGGCTGCTGGCACCAGACTTGCCCTCCAA
+
DDDDDIIIIIIIIIIIIIHIIIIIIIIIIIHIHIHIIGHIIIIIIIIIIIIHIIIIIIIIIIIIIIIIIIIGHHIIIIIIIIHIIIIHHIIIIIHIIHHIIIIIIIIIIIIIIIIIIIIIIIIIIIIIIHIIIIIIIIIHIIIIIIIIIIIIIIIIIIIIIIIIIIIIHIIIIIIIHIIIIIIIIIIIIGIIIIIIIIIIIIIIIIIIIHIIIIIIIIIIIIIIIIIIIIIIIIIIIIIIIIHHGDIIIIIIIIIIIIIIIIIIIIIIIIIHIHIIIIIIIIIIIIIIIIIIIIIIIIIIIIIIIIIIIIIIIIIIIIIIIIIIIIIIIIIIIIIIIIIIIIDDDDD
@HISEQ:969:HM2KJBCX2:2:1101:8034:91303 2:N:0:ACTATGCA
TCTAACGAGTGCCCCAACTATCCCTATTAATCATTACGGTGATCCTAGAAACCAACAAAATAGAACCATGCCGTCCTATTCTATTATTCCATGCTAATGTATTCGAGCAAAATGCCTGCTTTAAACACTCTAATTTTTTCAAGGTAAAGGTCCTGGTTCCACATGACACCCAATTAAGGACATCATGCTTCTCCAGAAGGTGAGAAATCAACTGCGACAGTTCATACCCCTTAAGGCACGACCATCACGTCAATCCCGAAATTCAACTACGAGCTTTTTAACTGCAACAACTTTAATATACGCTATTGGAGCTGGAATTACCGCGGCTGCTGGCACCAGACTTGCCCTCCAA
+
@DDCDIIHICHEHHIFCEHGGHHIIGFHIIIIIHIIIIIIIHIIFHHCEHIFHHIIIGHFFEEFFHIHIHEEHHHHDHGEHIGHHHHHGHHHIIHIIIGFGHHIIIHHIIHIIIIHHIIHIHHHHIIHIHHIHHHIIIHIIIHIIIIIIIIIGIHHIIIIIIIIIHHIHHGIIIHHHIIIIIIIIIIIIIIIIIIIIIIIHIIIIIIIHIIIIIHIIIIIIIIHIIIIIIIIIIIIIIIIIIIHHHEIFGHIIHIIIIIIIIIIHHHIHIIIHIIIIIIHIIIIHIIIIIIIIIIIIIHHIHHIIHIIIIIHHIIIIIIIIIIIIIIIIIIIIIIIIIIIIIIIIIHDCDDD
@HISEQ:969:HM2KJBCX2:2:1101:19771:91597 2:N:0:ACTATGCA
TCTAACGAGTGCCCCAACTATCCCTATTAATCATTACGGTGGTCCTAGAAACCAACAAAATAGAACCACAACGTCCTATTCTATTATTCCATGCTAATCTATTCAAGCAATAGCCCGCTTTAAACACTCTAATTTTTTCAAGGTAATGGTCCTGGCTCCCCAACACACCCAATTAAGGACATACTGGTTCACCAGAAGGAAGACCCGACAACAGGACAGTACTCGCCAAAGACGGACCGCCCGGCCAAGTCTAAAATTCAACTACGAGCTTTTTAACTGCAACAACTTTAATATACGCTATTGGAGCTGGAATTACCGCGGCTGCTGGCACCAGACTTGCCCTCCAA
+
ADADDIIHIIHIIIIIIIIHIIIIIIIIHIIIIIIIIHEHIIIIHIIHIIIHIIIIIIIIHFD@HHHIIHGHHGHHHHIEHHEHH@C1F@ECGE?GHIIHHHCHHIHIIHHIIHHHIHHFHHHHHHIIIIHHHIHIIIHGHHIIIIIIIIHHIHGIHIHHHIIIIIIIIIIHHHIIIIHHIIIIIHIIIIIIIIIHIIIIHIIIIIIIIIIHIIIHIIIIIHIIIIIIIIIIIIIIIHIIHIGIIGIIIIIHIIIIIHIIIIIHIIIGGIIIIHIIIIIIIIIIIIIIIIIIIIHIIIIIHHIHHIIIIIIIIIIIIIIIIIIIIIIIIIIIIFIIIIIIIIDDDDD
@HISEQ:969:HM2KJBCX2:2:1101:10083:92016 2:N:0:ACTATGCA
TCTAACGAGTGCCCCAACTATCCCTATTAATCATTACGGTGGTCCTAGACCAACAAAATAGAACCAACGTCCTATTCTATTATTCCATGCTAATCTATTCAAGCAAAAGCCCGCTTTAAACACTCTAATTTTTTCAAGGTAATGGTCCTGGTTCCCCGGCACACCCAGTTAAGGACATACCGGCTCACCAGAAGGATAGACCCGACAACAGACAGTACTCGCCAGAGACGGACCGCCCGGTCAGGCCTAAAATTCAACTACGAGCTTTTTAACTGCAACAACTTTAATATACGCTATTGGAGCTGGAATTACCGCGGCTGCTGGCACCAGACTTGCCCTCAA
+
DDDADHIIIHIIIIIIIIFHIGHIIIIIHHIIIIIIHIIIIHIIHGIHIIIIIHHIHIIIEHIIIIFIIIIHHHHHHIIIHHEFHHHIIIGHIIHIHIGHIHGHHHHHHHHHIIIIIIHIHIGIIHHGHHIHFHHIIHFGHIIIHIHIIIIIIIHHIHHCHHIIIHHIIIIIHHHHIHIGIHIIHGHHHHIIHIIIIHIHIIIIIIHIIHHIIIIIIIIIIIHIIIHIIGIIIIIIIIIIGIHIHHIIIIIIIIIIIIHHIIHHIIIIIIIIIIIFHIIGHHIHIHEIHIHHIIHHFGIIIIIIIIIIIIIIIIIIIIHIFIIIHIIIIIIIIIIIIDDDDD
@HISEQ:969:HM2KJBCX2:2:1101:18573:91483 2:N:0:ACTATGCA
TCTAACGAGTGCCCCAACTATCCCTATTAATCATTACGGTGGTCCTAGAAACCAACAAAATAGAACCACAACGTCCTATTCTATTATTCCATGCTAATCTATTCAAGCAATAGCCCGCTTTAAACACTCTAATTTTTTCAAGGTAATGGTCCTGGCTCCCCAACACACCCAATAAAGGACATGCTGGCTCACCAGAAGGAAGACCCGACAGCAGACAGTACTCGCCAAAGACGGACCGCCCGGCCAGGCCTAAAATTCAACTACGAGCTTTTTAACTGCAACAACTTTAATATACGCTATTGGAGCTGGAATTACCGCGGCTGCTGGCACCAGACTTGCCCTCCAA
+
BDDDDIIIIIIIIIIIIIIIIIIIIIIIIIIIIIIIIIHIIIIIIFHHHHHIIIIHIIIHHIHHIIIIIIIIIHIHHIEHIIIIIIIIIIIHIIIIHIIIIFGHIIHHIIHIIIGIHHHHIIIIIHIIIHIIIIIIHHHIIIIIIIIHIIHHHIHIIIIIGIIIHHHIHIIIIIIIIIIIIIIIIIIIIIHHIIIIIIIIIIIIIIIIIIIIIIIIIIIIIIIIIIIIIIIIIIIIIIIIII?HHIIIHHHIIIIIHHIIIIIIIIIIIIIIIIHIIIIIIIIIIIIIIIHGIIIIIIIHHIIIIIIIIIIIIIIIIIIIIIIIIIIIIIIIIIIIIIIIIDDDDD
@HISEQ:969:HM2KJBCX2:2:1101:20631:93094 2:N:0:ACTATGCA
TCTAACGAGTGCCCAACTATCCCTATTAATCATTACGTCAATCCTAGAAACCAACAAAATAGGATCGAACGTCCTATTTCATTATTCCATGCTAATGTATTCAAGCGTTAGCCTGCTTTAAACACTCTAATTTTTTCAAAGTAACAGTCCTGTTTCCCTGCAACACCAAATTAATGACATTACAGTTCTTCAAGAAGGAGGAATCAGTAAAGCCAGTACATACCATTGGCACGACCAACCTACTGACCCCGAAATTCAACTACGAGCTTTTTAACTGCAACAACTTTAATATACGCTATTGGAGCTGGAATTACCGCGGCTGCTGGCACCAGACTTGCCCTCCAA
+
DDCDDIIIIIIIIIIHIIIIIIIIIIIIIIIIIIIIIIIIIIIIIIIIIIIIIIIIIIIIIGHHIHIIIIIIIIIIIIIIIIIIIIIGHIHIIIHIIHIIIIHIHIIHIIIIIIIIHIIIIIIIIIHIIIIIIIIHIIIIIIIIIIIIIIIIIIIIIIIIHIIIIIIIIHHHIIIIIIIIIIIIIIIIIIIIIIIIIIIIIIIIIIIIIIIIIIIIIIIIIIIIIIIIIIIIIIIIHHIIIHHHHHIHIIIIIIIIIIIIIIIIIIIIIIIIIIIIIIIIIIIIIIIIIIIHIIIIIIIIIIIIIIIIIIIIIIIIIIIIIIIIIIIIIIIIIIIIIIIIDDDDD
@HISEQ:969:HM2KJBCX2:2:1101:13147:93111 2:N:0:ACTATGCA
TCTAACGAGTGCCCCAACTATCCCTATTAATCATTACGGTGGTCCTAGAAACCAACAAAATAGAACCACAACGTCCTATTCTATTATTCCATGCTAATCTATTCAAGCAATAGCCCGCTTTAAACACTCTAATTTTTTCAAGGTAATGGTCCTGGCTCCCCAACACACCCAATAAAGGACATGCTGGCTCACCAGAAGGAAGACCCGACAGCAGACAGTACTCGCCAAAGACGGACCGCCCGGCCAGGCCTAAAATTCAACTACGAGCTTTTTAACTGCAACAACTTTAATATACGCTATTGGAGCTGGAATTACCGCGGCTGCTGGCACCAGACTTGCCCTCCAA
+
DDDCDGIIIIIIHIIIIIIIIGIHHHHIIIIIIIIIIIIIIHHHHIIIIHIHHHFHIIIGHIIIIIGIIIIIIIIIIIIIIIHGHHIII1GHHIHIHIIIHEHHHIHIIIHIIIIHIHHIIIIEGHHHIHHHIIIIHHHGIHIIIIIHIIIHIHIHGIIIIIIHIIHIHIHHHIIHIIIIIIIGIIIIIIIHIIIIIIIHGIIIIIHHIIIIIIIHIIIIIIIIIIIIIIIHIIIIIIIIIIIHGIIIIHIIIIIIHIIIIIHHIIIIIIIIIIIIGIIIIHIIIIIIIIHIHIIHIHIHHIIHIIIIIIIIIIIIIIIIIIIIIIIIIIIIIIIIIIHIIDDDDD
@HISEQ:969:HM2KJBCX2:2:1101:16319:93630 2:N:0:ACTATGCA
TCTAACGAGTGCCCCAACTATCCCTATTAATCATTACGGTGATCCTAGAAACCAACAAAATAGAACCATGCCGTCCTATTCTATTATTCCATGCTAATGTATTCGAGCAAAAATGCCTGCTTTAAACACTCTAATTTTTTCAAGGTAAAGGTCCTGGATCCGCAAGACACCCAATAAAGGACATCAAGTTTCTCCAGAAGGTGAGAAATCAACAGTAACAGTTCATACCCCTTAAGGCATGACCGTCACGTCAATCCCGAAATTCAACTACGAGCTTTTTAACTGCAACAACTTTAATATACGCTATTGGAGCTGGAATTACCGCGGCTGCTGGCACCAGACTTGCCCTCCAA
+
DDDDDHHHHIIHH?GEHIHHICHHHHIIIHHHFHIIHHIIIHHFGHHFHHHIHHHIHFHGFGCHIIIHIIGH<GDHIHHIIHHHIHHH1FCHHHHHFHHIHEDFHHIIHIIIIHHIIHIIIIIHEHHIEHHHIHFHHIIIHIIHEIHHHIGIIHGHHHIIIIHIIIIIIGIIIIIIHHHHIIIIIHHGCDDHHHIHEHHHHHHHGIIIHHIHIIIIIHHHHHEIIIIIIIIIGHHFHHIIIIIIIIHHHIHDIHFIIHHIIIIIIIIHHIHHIIHIIIIIIIIIIIIIIHGHHHHIIIIIHHIIHHHIIIIIIIIIIIHIIIIHIGIIIGHHIIIIIIHHHGHHEIGIDDDDD
@HISEQ:969:HM2KJBCX2:2:1101:7589:94163 2:N:0:ACTATGCA
TCTAACGAGTGCCCCAACTATCCCTATTAATCATTACGTCGATCCTAGAAACCAACAAAATAGAATCAAACGTCCTATTTCATTATTCCATGCTAATGTATTCAAGCGTAAGCCTGCTTTAAACACTCTAATTTTTTCAAAGTAACAGTCCTGATTCCCCACGACACCAAATTAATGACATCGCGGTTCTTCAGAAGGTAGGAACCGATAATGCCAGTGCGTACCGAAGCACGACCAACAATTCGATCCCGAAATTCAACTACGAGCTTTTTAACTGCAACAACTTTAATATACGCTATTGGAGCTGGAATTACCGCGGCTGCTGGCACCAGACTTGCCCTCCAA
+
DDDDDIIIIIIIIIIIIIIIIIIIIHIIIIIIIIIIIIIIIHIIIHIIIIIIIIIIIIIIIIIIIIIHIIIIIIIIIHHIHIIIGIIIIIIIIIIIIIIIIIIIIIIIIIIIIIHIIHIIIIIIIIIIIIIIIIHIIIHHIIIIIIIHIIIIIIIIIIIIIIIIIIIIIIIIIIIIIIIIIIIIIIIIIIIIIIIIIIIIIIIIIIIIIIIIIIIIIIIIIIIIIIIIIIIIIIIIIIIIIIGFIIIIIIIIIIIIIIIIIIIIIIIIIIIIIIIIIIIIIIIIIIIIIIIIIIIIIIIIIIIIIIIIIIIIIIIIIIIIIIIIIIIIIIIIIIIIIIIIDDDDD
@HISEQ:969:HM2KJBCX2:2:1101:17013:94081 2:N:0:ACTATGCA
TCTAACGAGTGCCCAACTATCCCTATTAATCATTACTCATTTCCCCAAAAACCAACAAAATTCGAGATACGAGTCCTAAATTATTATTCCATGCTAATGTATTCATAACTTTCAGCCTGCTTTAAACACTCTAATTTTTTCAAAGTAAAGGTCCTGGATTGCGAACCCAACCCAGTAAAGGGCAGGAACGTTCTCCAGGAAGATGGTAAGCGCGCATCGGCACTCACACACGATACCGTGGCGGGCCAAGCGCACTATACCAGAAATCCAACTACGAGCTTTTTAACTGCAACAACTTTAATATACGCTATTGGAGCTGGAATTACCGCGGCTGCTGGCACCAGACTTGCCCTCCAA
+
DDDDDIHHHIIIIHHHHIIIIHHE@CEHHHHIIHIIG?HH@HHEHHIIIGIIIIIIIIIHIIIEHEHHHHHFH@HHIHEH@HHHIHHHIHIH1C<CHHHCFEGCGHHHIIIIIIHHIIIHHHHHHHIHHHHHIIIIIIIIHHHHIIIHHIIIIHGIIHHEHGIHIIIHHHHHHIIHHIHIIIIIHHIHIIIIIIIHHIGIIIIHIHHGHGIIIIIIIIIIIIIIIIIIIHIIGFFIIIIIIIIIIHHIIIIIIIHHHHH?IIIIIIIIIIIIIIIIIIHIHIHIIIIIIIIIIIIIIIIHHIHHHIIIIIIIIIIIIIIIIIIIIGIHIIIIIIIIIIIIIIIIIIIIIIHIBDBCD
@HISEQ:969:HM2KJBCX2:2:1101:6860:94033 2:N:0:ACTATGCA
TCTAACGAGTGCCCCAACTATCCCTATTAATCATTACGGTGATCCTAGAAACCAACGAAATAGAATCAGTCCGTCCTATTTCATTATTCCATGCTAATGTATTCAGACGTTAGCCTGCTTTAAACACTCTAATTTTTTCAAAGTAACAGTCCTGATTTCCCATCACACCAAATAAATGGCATGAAAGTTCCTCAGAAGGTAGAGATTCATCTCACCAGTGCAGACAATTAAGCCTGACCAATGGGTAAACCCCGAAGTTCAACTACGAGCTTTTTAACTGCAACAACTTTAATATACGCTATTGGAGCTGGAATTACCGCGGCTGCTGGCACCAGACTTGCCCTCCAA
+
DDDDAHHHHHIIHIHIIIIIIHIIIIIIIIIIHHHHIHFIIIIIIFHIEHIHIIIIIIIIIIHHHIIIIIHIGHIIIIIHHIHIIIGEHEHIHGHHIHIIHHHIIHHHHHIIIIIIIIIIHIIIHIIHIIHEHHIIIHIHHBHIIHIIHIIHIIHHHIHHHHHIIHIIIIIIIIIIIIIIIIIIIIIIIHGIIIHHIIIIIIIIIIIIIIHHIIIHIIIIIIIIIIIIHIIIIIIIIIIIIIIIHHGIIIIIIIIIIIIIIIIIIIIIIIIIIIIIIIIIIIIIIIIIHIIHIIIIIIIIIIIIIIIIIIIIIIIIIIIIIIIIIIIIIIIIIIIIIIIIIIIDDDDD
@HISEQ:969:HM2KJBCX2:2:1101:16037:94826 2:N:0:ACTATGCA
TCTAACGAGTGCCCAACTATCCCTATTAATCATTACGTGATCCTAAAACCAACAAAATAGAACCATCGTCCTATTTTATTATTCCATGCTAATGTATTCAAGCAAAAATGCCCGCTTTAAACACTCTAATTTTTTCAAAGTAAAGGTCCTGATTCATCGAAACACCCAAGAGCATCCCGAATCACCAGAAGGTGAGAAATTGGCTACACACCGTTTCATGCCCCTAAAGGCACAATCGATATATCCCAATTCCGAAATTCAACTACGAGCTTTTTAACCGCAACAACACTAATATACGCTATTGGAGCTGGAATTACCGCGGCTGCTGGCACCAGACTTGCCCTCCAA
+
DDDDDIIHIIIIIIIIIIIIHHHIIIIIIIIIIIIIIIIIIIGIIHIIIIIIIIIIIIIIIIIIIIFHIIIIIIIIIIIIIIIIIIHIGHHIIHIIIHHHHHHIIIIIIIIIIIIIIIIIIIIIHIIIIIIIIIIIIHHHHIIIIIHIHHIIIIIIIIIIIIIIIIIIIIIIIHIIIIIIIIIIIIIIIIIIIIIHIIHIIHIIIIIIIIIIIIHIIHIIIIIIIIIIHEIIIIIIIIIIIIHHIHFIIIHIIIIIIHIIIIIIIIIIIIIIIIIIIIIIIIIIIIHIIIIIIIIIIIIIIIIIIIIIIIIIIIIIIIIIIIIIIIIIIIIIIIIIIIIIIIIDDDDD
@HISEQ:969:HM2KJBCX2:2:1101:20347:95118 2:N:0:ACTATGCA
TCTAACGAGTGCCCCAACTATCCCTATTAATCATTACGGTGATCCTAGAAACCAACAAAATAGAACCATGCCGTCCTATTCTATTATTCCATGCTAATGTATTCGAGCAAAATGCCTGCTTTAAACACTCTAATTTTTTCAAGGTAAAGGTCCTGGTTCCACATGACACCCAATTAAGGACATCATGCTTCTCCAGAAGGTGAGAAATCAACTGCGACAGTTCATACCCCTTAAGGCACGACCATCACGTCAATCCCGAAATTCAACTACGAGCTTTTTAACTGCAACAACTTTAATATACGCTATTGGAGCTGGAATTACCGCGGCTGCTGGCACCAGACTTGCCCTCCAA
+
DDDDDIIIIIHHIIIIIHIIIIIIIIIIIIIHIIIIIIIIIHIIIIIIIIIIIGHIIIIIHIEHHIIIIGIIIIIIIHIIHHHIIIIIIIIIHIIIIIHHHGHIIIIIIIIIHIIIIHIHIIHIIIHIIIIIIIIIIHHIIIIIIIHIIIIIIHIIHHIIIHIIIIIIIHIHIHHHIIIIIIHIHIIHHHIIIIIIIIHIIIIIIIIIIHHIIIIIIIIIIIIIIIIIIIIIIIIIIIIIHIIIIIHIIIHHHHIIIIIIHHIIIIIIIIIIIIIIIIIIIIIIIIIIIIIHHIIIIIIIIIIIIIIIIIIIIIIIIIIIIIIIIIIIIIIIIIIIIIIIIIIIIIIDDDDD
@HISEQ:969:HM2KJBCX2:2:1101:18876:95149 2:N:0:ACTATGCA
TCTAACGAGTGCCCCAACTATCCCTATTAATCATTACGGTGGTCCTAGAAACCAACAAAATAGAACCACAACGTCCTATTCTATTATTCCATGCTAATCTATTCAAGCAATAGCCCGCTTTAAACACTCTAATTTTTTCAAGGTAATGGTCCTGGCTCCCCAACACACCCAATTAAGGACATACTGGTTCACCAGAAGGAAGACCCGACAACAGGACAGTACTCGCCAAAGACGGACCGCCCGGCCAAGTCTAAAATTCAACTACGAGCTTTTTAACTGCAACAACTTTAATATACGCTATTGGAGCTGGAATTACCGCGGCTGCTGGCACCAGACTTGCCCTCCAA
+
DCDDDIIIIIIIIIIIHIIIIIIIIIIIHIIIIIIHIIIIIIIIIIHIIIIIIHIIIIIIHIIIIIIIIIIIIIIIHIIIIIIIIIIIIIIIIIIIIIIIIHHHIIIIIIIIIIIIIIIIIIIHIHIIIIIIIIIIIIIIHIIIIIHHIHIIIIIHIHIIIIIIIIHIIIIIHHIHIIIIIIIHIIIIIIIIIIIIIIIIIIIIIIIIIIIIHIIIIIIIIIIIIIIIIIIIIIIIIIIIIIIIHHIIIIIIIIIIIHIIIIIIIIIIIIIIIIIIIIIIIIIIIIIIIIIIIIIIIIHHFGIIIIIIIIIIIIIIIIIIIIIIIIIIIIIIIIIIIIIIIIDDDDD
@HISEQ:969:HM2KJBCX2:2:1101:8939:95713 2:N:0:ACTATGCA
TCTAACGAGTGCCCAACTATCCCTATTAATCATTACGTCGATCCTAGAAACCAACAAAATAGAATCAAACGTCCTATTTCGTTATTCCATGCTAATGTATTCAAGCGTGAGCCTGCTTTAAACACTCTAATTTTTTCAAAGTAACAGTCCTGATTCCCCATGACACCAAATTAATGACATCATGGTTCGTCAGAAGGTAGGAATCAATAATACCAGTACGTACAATAGCACGACCAATAAATTGATCCCGAAATTCAACTACGAGCTTTTTAACTGCAACAACTTTAATATACGCTATTGGAGCTGGAATTACCGCGGCTGCTGGCACCAGACTTGCCCTCCAA
+
DADDDIIIIHIIIIIIIIIIIIIIIIIIIIIIIIIIIIIIIIHIIHIIIIIGHIIIIIIIIIIIIIIIIIIIIIIIIIIIIIIIIIIHHIIIIIHIHIIIIIHIIIIIIIIIIHIIIIIIIIIIHIFIIIIIIIIIIHIIIIIHHHIHHIHIIIIIIIIIIIIIIHIIIHHIIHIIIIIIIIIIIIHIIIIIIIIIIIIIIIHIIIIIIIIHIIIIIIIIIIIIIIIIIIIIIIIIIIIIIIHIIIIIIIIIIIIIIIIHIIIIIIIIIIIIIIIIIIIIIIIIIIIIIIIIIIIIIIIIIIIIHIIIIIIIIIIIIIIIIIIIIIIIIIIIIIIIIIIDDDDD
@HISEQ:969:HM2KJBCX2:2:1101:3906:95563 2:N:0:ACTATGCA
TCTAACGAGTGCCCCAACTATCCCTATTAATCATTACGGTGATCCTAGAAACCAACAAAATAGAACCATGCCGTCCTATTCTATTATTCCATGCTAATGTATTCGAGCAAAAATGCCTGCTTTAAACACTCTAATTTTTTCAAGGTAAAGGTCCTGGATCCGCAAGACACCCAATTAAGGACATCAAGTTTCTCCAGAAGGTGAGAAATCAACAGCGACAGTTCATACCCCTTAAGGCATGACCATCACGTCAATCCCGAAATTTAACTACGAGCTTTTTAACTGCAACAACTTTAATATACGCTATTGGAGCTGGAATTACCGCGGCTGCTGGCACCAGACTTGCCCTCCAA
+
DDDDDIIHIIIIIIHIIIIIIIIIIIIIIIIIIIIIIIIIGHIIIIIIIIIIIHIIIIIHHHHEHIIHIHIIIIIHIIIIIIIHIIIIIEHIIIIIIIHIIGHIIIIHIIIIIIIHIIIIIIIIHIIIIHIIIIIIIHIIIIIHHIIIIIIHIIIIHHIIIIGIIIHIIIIIIIIIIIIIIIIIIHIIIHHIIIIIIHIIIIIIIIIIHIIIIIIIIIIIIIIIIIIIIIHIHIIIIIIIIIIIIIIIIIIHIIIIIIIIIIIIIIIIIIIIIIIIIIIIIIIIIIIIIIIIIIIIIIIIIIIIIIIIIIIIIIIIIIIIIIIIIIIIIIIIIIIIIIIIIIIIIIIHDDDDD
@HISEQ:969:HM2KJBCX2:2:1101:5894:96227 2:N:0:ACTATGCA
TCTAACGAGTGCCCCAACTATCCCTATTAATCATTACGGTGGTCCTTGAACCAACAAAATAGAACCACAACGTCCTATTCTATTATTCCATGCTAATCTATTCAAGCAAAAGCCTGCTTTAAACACTCTAATTTTTTCAAGGTAATGGTCCTGGCTCCCCGGCACGCCCAATTAAGAACATACCGATTCACCAGAAAGATAGACCCGACGACAGAACAGTACTCGCCAGAGACAGACCGTCCGGCCAGGCCTAAAATTCAACTACGAGCTTTTTAACTGCAACAACTTTAATATACGCTATTGGAGCTGGAATTACCGCGGCTGCTGGCACCAGACTTGCCCTCCAA
+
DDCDDIIIIIIIIIIIHIIIIIIIIIIIIIIIHIIIIIHIIHIGIHHHIIIHIHHIIFHEHHHIIIIIIIIIHHIIIIIIHHIHIGGHIGIIIHGHHIIIIGIIIIIIIHHIIIIIIIIHHIIIHIIIIIHIIIIIIIHIIIHIHHIHIIHIHHHHIIHIIIIIIIIIIIIIIIIIIIIIHFIIIHIIIHGIHHIIIIGIIHHHIHHGIIIIIIIIIIIIIIIIIIIHIIIIIIIIIIIIIIIIIHIIIIGIIIIIHHIHHHHHIIIIIIIIHIIIIIIIIIIIIIIHIIIIIIIIIIHHHHIIIIIIIIIIIIIIIIIIIIIIIIIIIIIIIIIIIIIIIIDDDDD
@HISEQ:969:HM2KJBCX2:2:1101:8962:95763 2:N:0:ACTATGCA
TCTAACGAGTGCCCCAACTATCCCTATTAATCATTACGGTGGTCCTAGAAACCAACAAAATAGAACCACAACGTCCTATTCTATTATTCCATGCTAATCTATTCAAGCAAATGCCTGCTTTAAACACTCTAATTTTTTCAAGGTAATGGTCCTGGCTCCCCGGCACACCCAATAAAGGACATACTGGTTCACCAGAAGGTGGACCCGACACAGGACAGTACTCGCCAAAGACGGACCGCCCGGTCAGGCCTAAAATTCAACTACGAGCTTTTTAACTGCAACAACTTTAATATACGCTATTGGAGCTGGAATTACCGCGGCTGCTGGCACCAGACTTGCCCTCCAA
+
D@DDDHIIIIIIIIIIIIIIIIIIIIIIGHHIIIIIIIIIGIIIIIIIIHIIIIIIHIIIIIIIIIIIIIIIIHIIIIIIIIHHIIIIIIIIHIIIIHIIIHHHIIIHIIIIHFHIHIIHHIIIIIIIIIIIIHHIHHIIIIIIIIIIIIHIIIIHIIIIHHHIIHIIHIIIIIIIIIIIIIIIIIIIIGIIIIIIIIIIHHIIHGIIIIIIHIIIIIIIIIIIIIHIIIIIIIIIIIIIIIIIIIIIIIIIHIIIIIIIIIIIIHIIIIIIIIIIIIIIIIIIIIIIIIIIIIIIIIHGHIIIIIIIIIIIIIIIIIIIHIIIIIIIIIIIIIIIIIIIIDDDDD
@HISEQ:969:HM2KJBCX2:2:1101:2261:96692 2:N:0:ACTATGCA
TCTAACGAGTGCCCCAACTATCCCTATTAATCATTACTCATTTCCCCAAAAACCAACAAAATTCGAGATACGAGTCCTAAATTATTATTCCATGCTAATGTATTCATAACTTTCAGCCTGCTTTAAACACTCTAATTTTTTCAAAGTAAAGGTCCTGGATTGCGAACCCAACCCAGTAAAGGGCAGGAACGTTCTCCAGGAAGATGGTAAGCGCGCATCGGCACTCACACACGATACCGTGGCGGGCCAAGCGCACTATACCAGAAATCCAACTACGAGCTTTTTAACTGCAACAACTTTAATATACGCTATTGGAGCTGGAATTACCGCGGCTGCTGGCACCAGACTTGCCCTCCAA
+
D@@DDIIIIIIIIGIIIIIHHHHIIIHHIIIIIIIIIIIIIIIIHHIHHIIIHIIHHIHIIIIHIHIIIIIIEEEGHHHIHIHIIIEHHIIIH?CHIHIEGDGGHHIHHCGHHIIHHHHIIHIHHHHHIHHHIIHIIHHHDIIIIIIIIIIGHHHHIIIHIIIIIHIIIIHIHIIIIIIHIIIHGIHIHIIIHHHIHGIIHHHEHIIHIIIGIIIIIIIIIIIHHIHEHHIIIIIIIIIIIIIIIIIIIIIIIIHHHHHIIIIIIIHHIIIIIGIIIIIHIIIIIIIGIIIIIIIIIIIIIIIIIIIIIIIIIIIIIIIIIIIIIIIIIIIIIIIIIIIIIIIIIIIIHIIIIDDDDD
@HISEQ:969:HM2KJBCX2:2:1101:19521:98295 2:N:0:ACTATGCA
TCTAACGAGTGCCCCAACTATCCCTATTAATCATTACGTCAATCCTAGAAACCAACAAAATAGGATCGAACGTCCTATTTCATTATTCCATGCTAATGTATTCAAGCGTTAGCCTGCTTTAAACACTCTAATTTTTTCAAAGTAACAGTCCTGTTTCCCTGCAACACCAAATTAATGACATTACAGTTCTTCAAGAAGGAGGAATCAGTAAAGCCAGTACATACCATAGGCACGACCAACCTACTGACCCCGAAATTCAACTACGAGCTTTTTAACTGCAACAACTTTAATATACGCTATTGGAGCTGGAATTACCGCGGCTGCTGGCACCAGACTTGCCCTCCAA
+
DDDDDIHIIHIHIHIIIIIIIIIIIIIIIIIIIIIIIIIIHIIIHIIIIIIHIIIIIIHIHIHIIIIHIIIIIIIGIHIIIHHHIIIGIHIIIIHIHHIIIIIIIHIIIIIIIIIIIIIIIIIIIHIIIIIHIIIIIIIIHIIIIHHHHIIIHIIIIIIIIGIIIIHIHHHIHIIIIIIIIIIIIIIIIIIIIIIIIIIIIIIIIIIIIIIIIIIIIIIIIIIIIIIIIIIIIIIIIIHIIIHHHHIIIIIIIIIIIIIIIIIIIIIIIIIIIIIIIIIIIIIIIIIIIIIIIIIIIIIIIIIIIIIIIIIIIIIIIIIIIIIIIIIIIIIIIIIIIIIIIDDDDD
@HISEQ:969:HM2KJBCX2:2:1101:20416:98708 2:N:0:ACTATGCA
TCTAACGAGTGCCCAACTATCCCTATTAATCATTACGGTGATCCTAGAAACCAACAAAATAGAACCATGCCGTCCTATTCTATTATTCCATGCTAATGTATTCGAGCAAAAATGCCTGCTTTAAACACTCTAATTTTTTCAAGGTAAAGGTCCTGGATCCGCAAGACACCCAATTAAGGACATCAAGTTTCTCCAGAAGGTGAGAAATCAACAGCGACAGTTCATACCCCTTAAGGCATGACCATCACGTCAATCCCGAAATTCAACTACGAGCTTTTTAACTGCAACAACTTTAATATACGCTATTGGAGCTGGAATTACCGCGGCTGCTGGCACCAGACTTGCCCTC
+
DDDCDIIIIHIHIIIIIGIIIIIIIIIIIIIIIIIIIIIIHIIIIGHHIHIHHHHIIIHHIHHHIGIIIFHHHHHIIIHHIIHIHIHGIIIFHIIHIIHIH>GHIGHIIIIIHHIIHGIIHIHIHIIIIIIIHIHIIHIIIIIHHHHIIHEHHHHHHHGIIIIIIHHGCGIIIIHIIIHHHHHIIIIGHHHHGHIIIIIIHHIIIIIIIIIIIIHHHHIIHIIIIIIIIIIIIHIIIIIIIIIIHIHFHHIIIIIIIHIIIIIHIHIIIIIHIIIIIIIIHIIIHGIIIIIIHIIIIIIHIIIIIIIIIIIIIIIIIIIIHIIIIIIIIIIIIIIIIIIIIIIIDDDDD
@HISEQ:969:HM2KJBCX2:2:1101:13399:98548 2:N:0:ACTATGCA
TCTAACGAGTGCCCCAACTATCCCTATTAATCATTACGGCGGTCCTAGAAACCAACAAAATAGAACCGCACGTCCTATTCTATTATTCCATGCTGTAATATTCGAGCAAAGGCCTGCTTTGAACACTCTAATTTTTTCAAAGTAAAAGTCCTGGTCCCCAACACACCCAGTGAAGGGCATGCGGTTCTCCAGAAGAAAAGGCCCGGCCGGACAAGTGCGCGCGGTGAGGCGGACCTGCCAGCCAGGCCAAAGGTTCAACTACGAGCTTTTTAACTGCAACAACTTTAATATACGCTATTGGAGCTGGAATTACCGCGGCTGCTGGCACCAGACTTGCCCT
+
DDDDDIIIIIIIIIIIIHIIIIHIIIIIHHIIIIIIIIIIHIIIIIIIIIIIGEHHHIIIIIIIIIIHIIGIIIIIIIIIIIIIHIIGHIIIIIIIIIHIICIIIIIIIIIIIIIIIIIIIIIIIIIIIHIIIIIIIIIIIIIIIIIHIIIIIIIIIIIIIHHIIIIIIHHHHIIIIIIIIIIIIIIHIIIIIIIIIIIIIIIIIIIIIIIIIIIHIC#IIIIIIIIIIIIIIIIIIHGIIIIIIIIIIIIIIIIIIIIIIIIIIIIIIIIIIIIIIIIIIIIIIHIIIIIIIIIIIIIIIIIIIIIIIIIIIIIIIIIIIIIIIIIIIIIIIIIDDDDD
@HISEQ:969:HM2KJBCX2:2:1101:1296:99217 2:N:0:ACTATGCA
TCTAACGAGTGCCCCAACTATCCCTATTAATCATTACGTCGATCCTAGAAACCAACAAAATAGAATCAAACGTCCTATTTCATTATTCCATGCTAATGTATTCAAGCGTGAGCCTGCTTTAAACACTCTAATTTTTTCAAAGTAACAGTCCTGATTCCCCACAACACCAAATAAATGACATCATGATTCGTCAGAAGGGAGAAACCAACAATGCCAGTACGTACCTAGGCACGACCGACATGACGGTCCCGAAATTCAACTACGAGCTTTTTAACTGCAGCAACTTTAATATACGCTATTGGAGCTGGAATTACCGCGGCTGCTGGCACCAGACTTGCCCTCCAA
+
DDBDACEHHE1<CCGEHICEDFEC@GECHHIHHGE@@<DGH/EHHCHHIEEHCFEHEHHHICDCE@HHHH?0D10<G1C@@FHHIFIIC@CHHHHHFCGEHEEFHHGHH@CHE@EFFEHHFHHHGHHIEEEE1FEHFCEIHEGDFEEHFHGHEGDCHFCE??HGGFHHIECCIHHH@CHHH/CCEHF@</<HEHEHG/FF@GGD@CDGHGD<BFCCFFHHHEHEFIHHHGFHEC?C@HHEHCC@CEE<HIHIHHHHC<<GGIIIHIHGIHG1GFCEHHHHFIHHGCHHHHGEEDECGC@CEHCHHHIHHH@HHDDDCIHHHH@CGGCFIH@HCG@HHIHG<0DD<
@HISEQ:969:HM2KJBCX2:2:1101:10128:99418 2:N:0:ACTATGCA
TCTAACGAGTGCCCCAACTATCCCTATTAATCATTACGTCGATCCTAGAAACCAACAAAATAGAATCAAACGTCCTATTTCATTATTCCATGCTAATGTATTCAAGCGTGAGCCTGCTTTAAACACTCTAATTTTTTCAAAGTAACAGTCCTGATTCCCCACAACACCAAATAAATGACATCATGGTTCGTCAGAAGGGAGAAACCAACAATGCCAGTACGTACCTAGGCACGACCGACATGATGGTCCCGAAATTCAACTACGAGCTTTTTAACTGCAGCAACTTTAATATACGCTATTGGAGCTGGAATTACCGCGGCTGCTGGCACCAGACTTGCCCTCCAA
+
B@DDDIIGHDHIIIIIIIIIIIIIIIIIHIIIIIIIIHIIHHHIIIIIIIIIHCHIIIIHIIEHIIIIHHHIIIIIIIHHIIIIEHHH?HHHFHHHHHHIHIIHHIIIIHHGHHHIIIIHHIHIHIIIIIGIIHIHIIHIIIIIIIIIIHIIIHIIIIIIIIHHHHHHHIIIHHGIIIHFIIIIIIIIIIIGIIIIIIIIIIHHIHIIIIIHIIHHIIIIIIIIHIIIIIIIIIIIIIIIIIHHIIIIIIIIHGIIHIHHHHIIIIIIIIIIIHIIHHHIIIIIIIIIIIHIIIIHIIHHIIIIIIIIIIIIIIIIIIHIIIIIIIIIIIIIIIIIIIHGDDDDD
@HISEQ:969:HM2KJBCX2:2:1101:1752:99919 2:N:0:ACTATGCA
TCTAACGAGTGCCCCAACTATCCCTATTAATCATTACGGTGATTCAGAAACCAACAAAACAGGACCACCGTCCTATTCTATTATTCCATGCTAATGTATTCAGACGTAAGCCTGCTTTGAACACTCTAATTTTTTCAAGGTAAAGGTCCTGGTTTCCCACCACGCTAAATTAATAACATGATAGTTCCCCAGAAGGTAGAAATTCTACACACCAGTACAGACTTGTTAGCCCGACCAACGGTAGAATCCCGAAATTCAACTACGAGCTTTTTAACTGCAACAACTTTAATATACGCTATTGGAGCTGGAATTACCGCGGCTGCTGGCACCAGACTTGCCCTCCAA
+
DDDDDIIIIIIIIGIIIIIIIIIIIHIIIIIIIIIIIIIIIIFHHHIIIIIIIIIIHHGIIHHHHHIHIIHGIIHHIIIIIHIIHIIIIHIIIFHIIIIIIHHIIIIHIIIIIHIIIIIIHHIIIIIIGHHHHIIHIIIIIIIIIIIIIIIIIIIIIIIIIIIIIIIIIIIIIIIIIIIIIIIIIIIIHIIIIIIIIIIIHIIIIIIIIIIIIIIIIIIIIIIIIIIIIIIIIIIIIIIIIHGHIIIIIIIIIIIIIIIIIIIIIIIIIIIIIIIIIIIIIIIIIIIIIIIIIIIIIIIIIIIIIIIIIIIIIIIIIIIIIIIIIIIIIIIIIIIIIIIIDDDDD
@HISEQ:969:HM2KJBCX2:2:1101:7823:99875 2:N:0:ACTATGCA
TCTAACGAGTGCCCCAACTATCCCTATTAATCATTACGTCAATCCTAGAAACCAACAAAATAGGATCAACGTCCTATTTCATTATTCCATGCTAATGTATTCAAGCGCGAGCCTGCTTTAAACACTCTAATTTTTTCAAAGTAACAGTCCTGATTCCCCACCACACCAAATTAATGACATGATGGTTCGTCAGAAGGTAGAAATCAGTAACACCAGTACGTACCGAAGGCACGACCAGCGTACTAATCCCGAAATTCAACTACGAGCTTTTTAACTGCAACAACTTTAATATACGCTATTGGAGCTGGAATTACCGCGGCTGCTGGCACCAGACTTGCCCTCCAA
+
DDCDDIIIIIIIIIICHHHIIIIIIIIIIIIIIIIIIIIIIIIIIIIIIIIIIIIIIIIIIIHHIIIIIHIIIIIIIIIIIIIIIIIHIIIIIIIIIIIIIIIHHIHIGHHHIIIHIIIIHIIIIIIIIIIIIIIIIIIIIIIIIHHIIIIIIIIIIIIIIIIIHIIIIIIIIIIHHIIIHIIIIIIIIIIIIIIIIIIIIHIIIIIIIIIIIIIIIIIIIIHIIIIIIIIIIIIIIIIIIIIHHIHIIIIIIIIIIIIIIIIIGIIIIIIIIIIIIIIIIIHIIIIIIIIIIIIIIIIIIIIIIIIIIIIIIIIIIIIIIHIIIIIIIIIIIIIIIIIIDDDDD
@HISEQ:969:HM2KJBCX2:2:1101:14015:100748 2:N:0:ACTATGCA
TCTAACGAGTGCCCAACTATCCCTATTAATCATTACTTCAGTCCTAGAAACCAACAAAATAGAACCAAAGTCCTATTCCATTATTCCATGCTAATATATTCAAGCAAACATGCCTGCTTTAAACACTCTAATTTTTTCAAAGTAAAAGTCTTGGATCCCTAGCGCACTCAATTAAGAGCACACTAGTTCCCCAAAAGGAAAAGCCCAAAGTTGCAGTACAAACCTTACGGTTGACGGCAACTATAAGCCCAAAATTCAACTACGAGCTTTTTAACTGCAACAACTTTAATATACGCTATTGGAGCTGGAATTACCGCGGCTGCTGGCACCAGACTTGCCCTCCAA
+
DD@DBHIHH@GFHEHHHHHHEHEHFHIIHHHIHGHHIHEHE@CFHE1DCEEDCHEGHHEHHFHHIICHHCHHHHGEHHEEH?HHH@<CHF?@CGHHIIIIE<DGHHHEEHGE@HFFHFHIHHFHHHGFHHHHHHHID1DHHEHGEAFEHEHIIEE1<GCHHHHCCCE.CGDFHIIGIIHHHHHHH<FHFGFIHFHHIFFHH@EDEFIIIIIIHHCHGCFHHIHHHGD<C<HECA<F1@EFCGGIIHF=<G@C<GEHHHEIHIHF1@@GGCHGHHHEIHEGGGGCH?HG?D<0<DHFHHHGHIHIIHIHEHHDHHDHDHHHIHHHG?GEIHHHHHEG=IHCD00@0
@HISEQ:969:HM2KJBCX2:2:1101:1381:101194 2:N:0:ACTATGCA
TCTAACGAGTGCCCCCAACTATCCCTATTAATCATTACGTCAATCCTAGAAACCAACAAAATAGGATCGAACGTCCTATTTCATTATTCCATGCTAATGTATTCAAGCGTTAGCCTGCTTTAAACACTCTAATTTTTTCAAAGTAACAGTCCTGTTTCCCTGCAACACCAAATTAATGACATTACAGTTCTTCAGAAAGGAGGAATCAGCGAGACCAGTACGTACCAATGGCACGACCAACCTGCTGACCCCGAAATTCAACTACGAGCTTTTTAACTGCAACAACTTTAATATACGCTATTGGAGCTGGAATTACCGCGGCTGCTGGCACCAGACTTGCCCTCCAA
+
BDDDDIEHIIIHIHIIIIHIIIIIIIIHIIIIHIHHIIIIIIIFHIIIIIIIHIIHIHHIFIIHHHHIIIIHIHECHHHHHHHGHGHIIHIHHHHHIIIIHHIIIHHHIIIIIHIHIIGHHIIIIIIIIHIIIIIHIIIIIIHIIIIIIHEIIIHHHIIIIIIHIIIHHHHIFFHHHHHIIIIIHHIIHGIHIIIIIIIIIIIGIIIIIIHGIIIIIIIIIIIIIIIIIIIIHIIIIIIHIIIHHHIHIIIIIIIIIIIIIIIIIIIIIIIIHHIHIIIIIIIIIIIIIIIIIIIIIIIIIIIIIIIIIIIIIIIIIIIIIIIIIIIIIIIIIHHIIIHIIIDDDDD
@HISEQ:969:HM2KJBCX2:2:1102:17680:2748 2:N:0:ACTATGCA
TCTAACGAGTGCCCCAACTATCCCTATTAATCATTACGGTGATCCTAGAAACCAACAAAATAGAATCATGCCGTCCTATTTTATTATTCCATGCTAATGTATTCAAGCAAAATGCCTGCTTTAAACACTCTAATTTTTTCAAAGTAAAGGTCCTGGTTCCCCGCGACACCCAATTAAGGGCATCGCGGTTCTCCAGAAGGTGAGAAATTGACTACACCAGTTCATACCCCTTAAGGCACGACCGATGTGTCAATCCCGAAATTCAACTACGAGCTTTTTAACTGCAACAACTTTAATATACGCTATTGGAGCTGGAATTACCGCGGCTGCTGGCACCAGACTTGCCCTCCAA
+
DDDDDIIIIIIIIIIIIIIIHIIIIIIIIIIIIIIHIIIIIIIIIIIIIIIIIIIIHHHIIIIGIIIIIHIIIIIIIIIIIIIIIIIIHIIIIHIIIHIEHHIIIIIIIIIIIHIIIIIIIIIIIIIIIIIIHIIIIIIIIIHIHIIIIIIHIIIHIIIIIIIIIIIHIIIIIIIIIHIIIIIIIIIIIHHIIIIIIIIIIIIIIIIIIIIIIIIIIIIIIIIIIIIIIIIIIIIIIHIIIIIIIIIIIIHIIIIIIIIIIIIIIIHGIIIIHIIIIIIHIIIIHIIIIHIIIIIIIIIHIIIIIIIIIIIIIIIIIIIIIIIIIIIIIIIIIIIIIIIIIIIIIIIDDDDD
@HISEQ:969:HM2KJBCX2:2:1102:12209:3214 2:N:0:ACTATGCA
TCTAACGAGTGCCCCAACTATCCCTATTAATCATTACGTCGATCCTAAAAACCAACAAAATAGGGTCAAACGTCCTATTTCATTATTCCATGCTAATGTATTCAAGCGTGTGCCTGCTTTAAACACTCTAATTTTTTCAAAGTAACAGTCCTGATTCCCCATGACACCAAATTAATGACATCACAGTTCGTCAGAAGGTAGAAATCAATAATACCAGTGCATACCGGAGGCACGACCAATATATTGATCCCGAAATTCAACTACGAGCTTTTTAACTGCAACAACTTTAATATACGCTATTGGAGCTGGAATTACCGCGGCTGCTGGCACCAGACTTGCCCTCCAA
+
DDDDDIFHIIIHIGIIIIIIIIIHIIIIIIHIIIIHIIIIIHIIIIIIIIIGHIIIHIGDGEHIHIIIIIIIIIIIIIHIIIIIIIIHGHIIIIIIIIIIIIGIIIIIIIIIIIHIIIHIIIIIIIIIIIIIHHIIIIIIHIIIIIIHGHIHIIIIIIHIIIIIIHIIIIHIIIIIIIHIIHIIIIIHGIIIIIIIIIIIIIIIIIIIIIIIIIIIIIIIIIIIHIIIIIIIIIIIIIIIIIIIH<IIIHIIIIIIIIIIIIHIIIIIHIIIIIIHIIIIIIIHIIIIIIIIIIIIIIHGFIIIIIIIIIIIIIHIIIIIIIIIIIIIIIIIIIIIIIIIIDDDDD
@HISEQ:969:HM2KJBCX2:2:1102:16170:2909 2:N:0:ACTATGCA
TCTAACGAGTGCCCCAACTATCCCTATTAATCATTACGTCGATCCTAGAAACCAACAAAATAGGGTCAAACGTCCTATTTCATTATTCCATGCTAATGTATTCAAGCGTGTGCCTGCTTTAAACACTCTAATTTTTTCAAAGTAACGGTCCTGATTCCCCATGACACCAAATTAATGACATCACAGTTCGTCAGAAGGTAGAAATCAATAATACCAGTGCATACCAGAGGCACGACCAATATATTGATCCCGAAATTCAACTACGAGCTTTTTAACTGCAACAACTTTAATATACGCTATTGGAGCTGGAATTACCGCGGCTGCTGGCACCAGACTTGCCCTCCAA
+
CDDDDIGHHHHIIHHGIIIEHHHHIHIIC1FEHIIHIIHHIIHHFHHHIIIHIHHEEHEHHHHICGHIHHEEEGCHCHHI1<FHGFHECGHICHHHGIIIIIIHGDHHIHHHHHIEEHIIFHHEGHIIIHFHIIHHIIIHHGGHHEIIGHHHHIHHDEHHHGFIIIH8FHIHHHF@FIIIIIHGHHIHHIHHIHHHHIIHHFHIIIIIIIIHIHHHHHHHGIIIIIHIHHIHIHIIHIIIIHGHGHECDHG?HHHGHHHIIIHIFIHIIIHIIIHHIIIHHHIIHEEHHIIIHIGIIHHGDHHIIIIIHIHEIIIIIIHHFHIHHIIHIIHHIIIIIIIIIDDDDD
@HISEQ:969:HM2KJBCX2:2:1102:13799:2443 2:N:0:ACTATGCA
TCTAACGAGTGCCCCAACATCCCTATTAATCATTACGGTGGTCCTAGAAACCAACAAAATAGAACCACAACGTCCTATTCTATTATTCCATGCTAATCTATTCAAGCAATAGCCCGCTTTAAACACTCTAATTTTTTCAAGGTAATGGTCCTGGCTCCCCAACACACCCAATTAAGGACATACTGGTTCACCAGAAGGAAGACCCGACAACAGGACAGTACTCGCCAAAGACGGACCGCCCGGCCAAGTCTAAAATTCAACTACGAGCTTTTTAACTGCAACAACTTTAATATACGCTATTGGAGCTGGAATTACCGCGGCTGCTGGCACCAGACTTGCCCTCCAA
+
DDDDDIHIIIIIIIIIIIIIIIIIIIIIIIIIIIIIIHIIIIIIIIIIIIIIIIIIHIIIIIIIIIHIIII<GHHHIIIHIIIIIGHIIIHIIIHIIIIIIHFHHGHIIIIHIIHHIIIHHHIIIIIIHIHHIHIHHHIIIIIIIIIIHHHIHHIGHIIIIIIIIIIIIIIGHHIIIIIIIIIIIGIHIIIIIIHHHIIHIIIIIIIIIHIHGIIIHIIIHIIIGHIIIHIIIDIIGIIHIIIHEIHFGIIIIIIIIIIIIIHIIIHIIIIIIIIIIIGIIIIIIIIIIIIIIIIIHHFFGIIIIIIIIIIIIIIIIIIIIIIIIIIIIIIIIIIIIIIIIDDDDD
@HISEQ:969:HM2KJBCX2:2:1102:21113:2714 2:N:0:ACTATGCA
TCTAACGAGTGCCCCAACTATCCCTATTAATCATTACGGTGATCCTAGAAACCAACAAAATAGAACCATGCCGTCCTATTCTATTATTCCATGCAAATGTATTCGAGCAAAAATGCCTGCTTTAAACACTCTAATTTTTTCAAGGTAAAGGTCCTGGATCCGCAAGACACCCAATTAAGGACATCAAGTTTCTCCAGAAGGTGAGAAATCAACAGCGACAGTTCATACCCCTTAAGGCATGACCATCACGTCAATCCCGAAATTCAACTACGAGCTTTTTAACTGCAACAACTTTAATATACGCTATTGGAGCTGGAATTACCGCGGCTGCTGGCACCAGACTTGCCCTCCAA
+
0<DDD@GEDH@H?<@CHC@@11111D<<DEEHI1@<DCD@G111D@@HEGCG?EE0CGHHEFFHHE?HCGCH<0</0<1<GGGH1FC11<D1<C1<C?@<F11E@D<GH?FHH?=1GD8D811AAAHHHIHHGIFE8DHHHEEHGCGHEGHCHFEFGHGCD?@GFCCEC?EHHEFFDHGECFHIHHHHFHCHCHHIIIHEHFG@GC?ECHHHFEFCEHIHHHFF?D0IHIFIHHHIIHFHHGEHEFHGCEECFHHIGHHHHEIHHC<CC<E<1IHIHHFHGHHGIHHHHEHHEHHEHHHHCHHHFEEIIHIIHIIIHHEHHHIIHIIHGHIHIIIIGIHHCHIIIIHIDDDB@
@HISEQ:969:HM2KJBCX2:2:1102:7754:3867 2:N:0:ACTATGCA
TCTAACGAGTGCCCCAACTATCCCTATTAATCATTACGGTGGTCCTAGAAACCAACAAAATAGAACCACAACGTCCTATTCTATTATTCCATGCTAATCTATTCAAGCAATAGCCCGCTTTAAACACTCTAATTTTTTCAAGGTAATGGTCCTGGCTCCCCAACACACCCAATTAAGGACATACTGGTTCACCAGAAGGAAGACCCGACAACAGGACAGTACTCGCCAAAGACGGACCGCCCGGCCAAGTCTAAAATTCAACTACGAGCTTTTTAACTGCAACAACTTTAATATACGCTATTGGAGCTGGAATTACCGCGGCTGCTGGCACCAGACTTGCCCTCCAA
+
DDDDDIIIIIIIIIIIIIIIIIIIIIIIIIIIIIIIHIHIIIIIIIIIIIIIIIIIIIIIIIHHIIIIIHIIIHHIIIIIIIIIIIIIIGIIHIIIHIIIIIIIIIIIIIIIIIIIIIIIIIIIIIIHIHIIIIIIIIIIIHIIIIIIIIIIIIIIHIIIIIHEHIIIIIIIHIIHIIIIIIIIIIIIIHIIIIIIIIIIIIIIIIIIIIIIHIIIIIIIIIIIIIIIIIIHIIIIIIIIIIIIIHIIIIIIIIIIIHIIIIHEHIIIIIIIIIIIIIIIHHIIIIIIIIIIIIIIIIIIIHIIIIIIIIIIIIIIIIIIIIHIIIIIIIIIIIIIIIIIIIDDDDD
@HISEQ:969:HM2KJBCX2:2:1102:4136:4321 2:N:0:ACTATGCA
TCTAACGAGTGCCCCAACTATCCCTATTAATCATTACGGTGATCCTAGAAACCAACGAAATAGAATCAGTCCGTCCTATTTCATTATTCCATGCTAATGTATTCAGACGTTAGCCTGCTTTAAACACTCTAATTTTTTCAAAGTAACAGTCCTGATTTCCCATCACACCAAATAAATGGCATGAAAGTTCCTCAGAAGGTAGAGATTCATCTCACCAGTGCAGACAATTAAGCCTGACCAATGGGTAAACCCCGAAGTTCAACTACGAGCTTTTTAACTGCAACAACTTTAATATACGCTATTGGAGCTGGAATTACCGCGGCTGCTGGCACCAGACTTGCCCTCCAA
+
ADDDCIIIGIHIIIIIIIIIIIIIIIIIIIIIIIIIIIIIGHHIIIIHHHHHIIEHHIIIIIHHIIIHIIHGHHIHIGHHHGHHIIIIHHIIHIIIIIIIIHHIIIIIIHHHHHHIIHIIIIIIIHIIIIHIIIIIIIIIIIHHHIHHIHIIHHHHHIIIIIHHIIIIIIIIIIIIIHIIIIIIIIIIHHHHIIIIIIIIIHIIIIIIIIIIIIIIIIIIIHIIIIIIIIHIIIIIIIIIIIHHHHEIIIIIIIIIIIIIIIIGIIIIIHIIIIIHHIIHIIIIIIIIIIIIIIIIIIIIHHIIIIIIIIIIIIIIIIIIIIIIIIIIIIIIIIIIIHIIIIIDDDDD
@HISEQ:969:HM2KJBCX2:2:1102:9916:4710 2:N:0:ACTATGCA
TCTAACGAGTGCCCAACTATCCCTATTAATCATTACGGTGGTCCTAGAAACCAACAAAATAGAACCACAACGTCCTATTCTATTATTCCATGCTAATCTATTCAAGCAATAGCCCGCTTTAAACACTCTAATTTTTTCAAGGTAATGGTCCTGGCTCCCCAACACACCCAATAAAGGACATGCTGGCTCACCAGAAGGAAGACCCGACAGCAGACAGTACTCGCTAAAGACGGACCGCCCGGCCAGGCCTAAAATTCAACTACGAGCTTTTTAACTGCAACAACTTTAATATACGCTATTGGAGCTGGAATTACCGCGGCTGCTGGCACCAGACTTGCCCTCC
+
DADADIHCHHHGHEHIIIIHHIHIIHIIIIIIHHGIIGHHIIIIIIIIGHHGHHHHIHIIHIGHHHIIIIIDHEGHHEHIIHIHIHFHCGGEHIEHCEHGHHHHHHHHIIGIIIHEHBIHFGHHHIHHIHIHHHIHHIIIHIHEFEHHGDHIIHHFIHIFIGCEGHFHHHGIHHAHIIHHHHGHHHIHHHHHHHEHHIHHECHHHFHH@FGHEFCH;9HH<HHHHIHHF@HHHHDHDHIHF<EIHHHCHGIIIHHHHGHHHCGG1EEHIIIHHHIIIIIHHHFIIHFIIIIIHIIIIHIHIIIIIIIIHIIHIHHIIIHIIIIIIIIIHHHHF@IIIIDBDDD
@HISEQ:969:HM2KJBCX2:2:1102:21187:4826 2:N:0:ACTATGCA
TCTAACGAGTGCCCAACTATCCCTATTAATCATTACGGTGATCCTAGAAACCAACAAAATAGAACCATGCCGTCCTATTCTATTATTCCATGCTAATGTATTCGAGCAAAATGCCTGCTTTAAACACTCTAATTTTTTCAAGGTAAAGGTCCTGGTTCCACATGACACCCAATTAAGGACATCATGCTTCTCCAGAAGGTGAGAAATCAACTGCGACAGTTCATACCCCTTAAGGCACGACCATCACGTCAATCCCGAAATTCAACTACGAGCTTTTTAACTGCAACAACTTTAATATACGCTATTGGAGCTGGAATTACCGCGGCTGCTGGCACCAGACTTGCCCTCCAA
+
@?DD@GHHHCE1@CFHEEF<C??EEFGEHEHHGCF1CHFEE1CEHH@GHE@HHHFHHHIHHGFHI?ECHHHH<</0<1<<FFC@E@HFCF<<@<CCD<<F<DFFFHHEECCIIGHGHHC@GFEEHI8EGFHGFG@HGHHHFHHHHGHHHHIHHGHHHFHHHEHECGHH9IHHEHHHCHHHEGIHHGIHHIHHGIIIHIIHIHIHHHFH@EIGIHHGGFHCFHIHHIHHIIIHHIIHFHGHIFIGHDIFDBIIHIIIIHEHHHIHHIIHIIHIIGHHHIHHIIIHIIHHHIIHHIIHHHGIIIHHIIIIHHIIHIIIIIIIIIIIHIHHIIIIHFIIIIHIIHHIHIDDADD
@HISEQ:969:HM2KJBCX2:2:1102:18421:4063 2:N:0:ACTATGCA
TCTAACGAGTGCCCCAACTATCCCTATTAATCATTACGTCGATCCTAGAAACCAACAAAATAGGTTCGATCGTCCTATTTCGTTATTCCATGCTAATGTATTCAAGCGCGAGCCTGCTTTAAGCACTCTAATTTTTTCAAAGTAACAGTCCTGTTTCCCCGCAACAACAAATTAATGCCATCACGGTTCTACAAGAAGGAGGGACCAGTGAGGCCAGTGCATACCAGTGGCACGACCAACCTACTGGCCCCGAAATTCAACTACGAGCTTTTTAACTGCAACAACTTTAATATACGCTATTGGAGCTGGAATTACCGCGGCTGCTGGCACCAGACTTGCCCTCCAA
+
DBDDDIIGIIIIIIIIHIIIIIIIIIIIIIIIIIIIIIIIIIIIIIIIIIIIHIIIHIGHIIGIIHIIIHGHIHIIIIIIIIIIIIIIHIIIIIIIHIIIIHIIIIIIIIIHIIIIIIIIIIGIIIIIHHIIIIIIIIIIIHIIIIIIIIIIIIIIIIIIHIIIIIIIIIHIIHIIIIIIIIIIHIHHHHIIIIIIIIIIIHIIIIIIIIIIIIHIIHIIIIIIIIIIIIIIIIIIIIIIIIHHHIIIIIIIIIIIIIIIIIIIIIIIIIIIIIIIIIIIIIIIIIIIIIIIIIIIIIIIIIIIIIIIIIIIIIIIIIIIIIIIIIIIIIIIIIIIIIIIIDDDDD
@HISEQ:969:HM2KJBCX2:2:1102:14267:6085 2:N:0:ACTATGCA
TCTAACGAGTGCCCCAACTATCCCTATTAATCATTACGGTGATCCTAGAAACCAACAAAATAGAACCATGCCGTCCTATTCTATTATTCCATGCTAATGTATTCGAGCAAAAATGCCTGCTTTAAACACTCTAATTTTTTCAAGGTAAAGGTCCTGGATCCGCAAGACACCCAATTAAGGACATCAAGTTTCTCCAGAAGGTGAGAAATCAACAGCGACAGTTCATACCCCTTAAGGCACGACCATCACGTCAATCCCGAAATTCAACTACGAGCTTTTTAACTGCAACAACTTTAATATACGCTATTGGAGCTGGAATTACCGCGGCTGCTGGCACCAGACTTGCCCTCCAA
+
DDDDDIIIIIIIIIIIGIIIIIIIIIIIIIIIIIIIIIIIHIIIIIIHHIIIIIIIIIIGIIGHIIIIIHHIIHHGIHHHHHIIIIIIGIHGHHIHHHIIIIHIIIIIIIIIIIIIIIIIIIIIIIIIIIIIIIIHIIIIIIIIIIIIIIHIIIIIHIIIHHIIIIIIIIIIIIIIIIIIIIHHIIIIIIIIIIIIIIIIIIIIIIIIIIIIIHIIIIIIIIIGIIIIIIIIIIIIIIIIIIIIIIIHIIHGIHHIIIIIIIIIIIIIIIIIIIIIIIIIIIIIIIIIHIIIIIIIIIIIHIIIIIIIIIIIIIIIIIIIIIIIIIIIIIIIIIIIIIIIIIIIIIIIDDDDD
@HISEQ:969:HM2KJBCX2:2:1102:10316:7210 2:N:0:ACTATGCA
TCTAACGAGTGCCCCAACTATCCCTATTAATCATTACTCCAGTTGCTAAAAAACCAACAAAATAGAACCGAAGTCCTACGGTGTTATCCCATGCTAATAGTATTCACGGCGTAAGCCTGCTTTGAACACTCTAATTTTTTCAAAGTAAAGGTGATCAAGAGTCGGATGATCTCCAACCAACCCAGAGTAAACCAGGTGAGCTGAAGGTCCGCAAATGACCACAGAAGCTGACACGCTTTCAAACACTATCATCCCAGAAGAGACGTAGGCCAGAGAGCGTAATGTCAGGAAATCCAACTACGAGCTTTTTAACTGCAACAACTTTAATATACGCTACTGGAGCTGGAATTACCGCGGCTGCTGGCACCAGACTTGCCCTCCAA
+
DD0<<C0CEHIHH110<0DGC<GHHHGIHCHEHHHCH<FCFFFCHECDH?@C<EH1<0EGH?@11C@@FCCHH1<1<DGH@D?<@GE1F1DG1<F<CC<C11<11<1<0</<<C11<1<11<1<FGGEC11DGHHIEEG@@IHG9HHHHHECHCGHHHHDD7EHG<B@5.HHDEGGGHHH@AB7ECHHHEAAA?EHDFHHFHECHHC<HHIHGC/G/<?HGFH@EGIFFGHHHFIIHIGHHHHCCIIIHHHIHIHHIIIIIIHIGIIIIHHGIIIIIHHECDHHEHEHEEIHHECEHHGHHG@HHIHHIHHHGHIIIHIIHIHIIIIHIIIIHIIIHGHIIIIIIIIIIIIHDIIIHIIIIIHIIIIIIIHHHHGIHIDD@@D
@HISEQ:969:HM2KJBCX2:2:1102:7687:7141 2:N:0:ACTATGCA
TCTAACGAGTGCCCCAACTATCCCTATTAATCATTACGTCGATCCTAGAAACCAACAAAATAGAATCAAACGTCCTATTTCATTATTCCATGCTAATGTATTCAAGCGTGCGCCTGCTTTAAACACTCTAATTTTTTCAAAGTAACAGTCCTGATTCCCCACGACACCAAATTAATGACATCGCGATTCTTCAGAAGGTAGGAACCAATAATGCCAGTGCGTACCGAGGCACGACCGACAATCTGATCCCGAAATTCAACTACGAGCTTTTTAACTGCAACAACTTTAATATACGCTATTGGAGCTGGAATTACCGCGGCTGCTGGCACCAGACTTGCCCTCCAA
+
ADDDDIIIIIIIIIIIIIIIIIIIIIIIIIIIIIIIIIIIIHIIIIIHIIIHIIIIIIIIIIIIIIIIIIIIHIHIIIIIIIIIIIIIIIHIIHIIIIIIIIIIIIIIIIIIIIIIIIIIIIIIIIIIIIIIIIIIIIIIIIIIIIIIIHIIIIIIHIHIIIIIHIIIIIIIIIIIIIIIIIIIIIIIIIIIIIIIIIIIIIIIIIIIIIHIIIIIIIIIIIIIIIIIIIIIIIIIIIIIIHHHIIIIIIIIIIIIIIIIIIIIIIIIIIIIIIIIIIIIIIIIIIIIIIIIIIIIIIIHIIHIIIIIIIIIIIIIIIIIIIIIIIIIIIIIIIHIIIIIDDDDD
@HISEQ:969:HM2KJBCX2:2:1102:1312:7398 2:N:0:ACTATGCA
TCTAACGAGTGCCCCAACTATCCCTATTAATCATTACGTCAATCCTAGAAACCAACAAAATAGGATCGAACGTCCTATTTCATTATTCCATGCTAATGTATTCAAGCGTTAGCCTGCTTTAAACACTCTAATTTTTTCAAAGTAACAGTCCTGTTTCCCTGCAACACCAAATTAATGGCATTACAGTTCTTCAGAAAGGAGGAATCAGCGAAGCCAGTGCATACCAGTGGCACGACCAACCTGCTGACCCCGAAATTCAACTACGAGCTTTTTAACTGCAACAACTTTAATATACGCTATTGGAGCTGGAATTACCGCGGCTGCTGGCACCAGACTTGCCCTCCAA
+
DDDBDIHIIHIIIIIHIIGIIIIIIIIIIIIIIIIIHIHEHIIIIIIHIIIIHIIIIIHHIIFEHIGIIIHIIIIHIIHHIGHIIIIIIIIIIIIHIIIHHHGHIIIIHIHIIIHIHHHIIIIIIIIHIIIHIHHIHIIIIIIIIIIHIHIIIIHIHIHHIHHHHHHHHIIIHIIIHIIIIIIIIIIIIIIIIIIIIIIIIIIIIIIIIIIIIIIIIIIIIIIIIIIIIIIIIIIIIIHIIHHHEIHIIIIIIIIIIIIIIIIIIIIIIHIIIIIIIIIIIIIIIIIIIIIIIIIIIIHIIIIIIIHIIIIIHEHIIIIIIIIIIIIIIIIIIIIIIIIIIDDDDD
@HISEQ:969:HM2KJBCX2:2:1102:8824:7561 2:N:0:ACTATGCA
TCTAACGAGTGCCCCAACTATCCCTATTAATCATTACGGTGATCCTAGAAACCAACGAAATAGAATCAGTCCGTCCTATTTCATTATTCCATGCTAATGTATTCAGACGATAGTCTGCTTTAAACACTCTAATTTTTTCAAAGTAACAGTCCTGATTTCCAACCACACCAAATAAATGGCATGAAAGTTCCTCAGAGGTAGAGATCCATCTCACCAGTACAGACAATTAAGCCTGACCAATGGGTAGACCCCGAAGTTCAACTACGAGCTTTTTAACTGCAACAACTTTAATATACGCTATTGGAGCTGGAATTACCGCGGCTGCTGGCACCAGACTTGCCCTCCAA
+
DDDDDIIICGHIIHHHIGIIIIEHIHIIIHHIHIIIIIIIIIHHIIIHIIIIIIIHIIHIHIIIIIIIIIHHIIIIIIHIGHHHHIHIIHIIIGGIHIIIHHHIIGIIIHIGHIIIIHHHHHI9HHHIHIIIIHIIIIHIHEHIHHEHIIHEGHIGIIIEGHHHHHHHIIIGHHHGHHGCGHHHIIIIHCGHIH@I;IHIIHGIIIIHIHHHFGIGGGIIGGIIGIIIIIFGGIFGFFHGIFEGGDIHDCIHIGIIIIIIIIIIIIHIIIIIIIHEIHGIIIIHIIIHHIIIIIHIIIIIIIIIIIHIIIIIIIHHIIIIHIIIIIIIIHIIIHIIHIHDIIDCDDD
@HISEQ:969:HM2KJBCX2:2:1102:16757:5986 2:N:0:ACTATGCA
TCTAACGAGTGCCCCAACTATCCCTATTAATCATTACGTTGATCCTAGACCAACAAAATAGAACCAACGTCCTATTCTATTATTCCATGCTAATCTATTCAAGCAAAAGCCCGCTTTAAACACTCTAATTTTTTCAAGGTAATGGTCCTGGTTCCCCGACACACCCAATAAAGGGCATACCGGCTCACCAGAAGGATAGACCCGACAACAGACAGTACTCGCCAGAGACGGACCGCCCGGTCAGGTCTAAAATTCAACTACGAGCTTTTTAACTGCAACAACTTTAATATACGCTATTGGAGCTGGAATTACCGCGGCTGCTGGCACCAGACTTGCCCTCCAA
+
DDDDDIIIIIIIIIIIIIIIIIIIIIIIHIIHIIIIIIIIIIIIIIIIIIIIIIIIHHIIHIIIIIIIIHHHHHIHHHIIIHIIHFHHHHGHHIIGHIIIIIIIIIIIIIIIIIHIHHIIIIIIIIIIIIIIIHHIIIIIIIIHIIIIIIIIHHHIIIIIIIIIIIHIIHHIHHIIIIIIIIIIIIIIGIIIIIHEHHHHIIIIIHHHHHHHIIIIIIIIIIIIIIIHIIHFIIIIIIIIIIIIIIHIIIIIIIIIIIIHIHGIIIIIIIIIIIIIIIIIIIIIIIIIIIIIIIHHHHIIIIIIIIIIIIIIIHIIIIIIIIIIIIIIIIHIIIIIIIDDDDD
@HISEQ:969:HM2KJBCX2:2:1102:7012:8734 2:N:0:ACTATGCA
TCTAACGAGTGCCCCAACTATCCCTATTAATCATTACGTCGATCCTAGAAACCAACAAAATAGGTTCGATCGTCCTATTTCGTTATTCCATGCTAATGTATTCAAGCGCGAGCCTGCTTTAAGCACTCTAATTTTTTCAAAGTAACAGTCCTGTTTCCCCGCAACAACAAATTAATGCCATCACGGTTCTGCAAGAGGGAGGGACCAGTGAGGCCAGTGCATACCAGTGGCACGACCAACCTACTGGCCCCGAAATTCAACTACGAGCTTTTTAACTGCAACAACTTTAATATACGCTATTGGAGCTGGAATTACCGCGGCTGCTGGCACCAGACTTGCCCT
+
BDDDDIIIIIIIIIIIIIIIIIIIHIIIIIIIIIHIIIIIIIIIIIIIIIIIIIGIFHHIIIIGHHIIIIIIHIIIIIIIIIIIIIIIEHIIIIIIHHIIHIIHIIIIIHHHHIIIIIIIIIIIIGIIIIHIIIIIIIIIIIIIIIIIHIIIIIIHIIIHIIIIIIIIIIIIIHIIIIHFIIIIIHIHIIIHIHHHIIIHIIIIIIIIIHIIIGHIIIIIIIIIHIIIIIIIIHIIHIHHIIIHIIIIIIIIIHIIIIIIIHHIIGIHIIIIIIIIIIIHHGIHGIIIIIIIHEHIIIIIIIIFIIIIIIIIIIHIIIIIIIIHIIIIIGIIIIIIIDDCDD
@HISEQ:969:HM2KJBCX2:2:1102:9168:8342 2:N:0:ACTATGCA
TCTAACGAGTGCCCCAACTATCCCTATTAATCATTACGTCGATCCTAGAAACCAACAAAATAGGGTCAAACGTCCTATTTCATTATTCCATGCTAATGTATTCAAGCGTGTGCCTGCTTTAAACACTCTAATTTTTTCAAAGTAACGGTCCTGATTCCCCATGACACCAAATTAATGACATCACAGTTCGTCAGAAGGTAGAAATCAATAATACCAGTGCATACCGGAGGCACGACCAATATATTGATCCCGAAATTCAACACGAGCTTTTTAACTGCAACAACTTTAATATACGCTATTGGAGCTGGAATTACCGCGGCTGCTGGCACCAGACTTGCCCTCCA
+
DDDDDIIHIIIIIIIIIIIIIIIIIIIIIIIIIIIIIHIIIIIIIIIIIIIGIIIIHIIIIIIHHIIHHHIHHIIIIIIIIIIIIIIIIIIIIIIIIIIIIIIHIIIIIIIIIIHIIIIHIIIIIHIIIIIIIIIHIIIIIIIIIIHIIIIIIIIHIHIIIIIIIIIIIIIHHHIIIIIIIIIIIIIHIIIIIHIHIIIHIIIIIIIIIIIIIIIIIIIIIHIIIIIIIIIIIIIIIIIIHHDIIIIIIIIIIIHHHIIIIIIIIIIIIIIIIIIIHIIIIIIIIIIIIHIIIIIHHHGFIIIIIIIIIIIIIIIIIIIIIIIIIIIIIIIIIIIIIIIDDDDD
@HISEQ:969:HM2KJBCX2:2:1102:5522:8734 2:N:0:ACTATGCA
TCTAACGAGTGCCCCAACTATCCCTATTAATCATTACGGTGATCCTAGAAACCAACAAAATAGAACCATGCCGTCCTATTCTATTATTCCATGCTAATGTATTCGAGCAAAAATGCCTGCTTTAAACACTCTAATTTTTTCAAGGTAAAGGTCCTGGATCCGCAAGACACCCAATAAAGGACATCAAGTTTCTCCAGAAGGTGAGAAATCAACAGTAACAGTTCATACCCCTTAAGGCATGACCATCACGTCAATCCCGAAATTCAACTACGAGCTTTTTAACTGCAACAACTTTAATATACGCTATTGGAGCTGGAATTACCGCGGCTGCTGGCACCAGACTTGCCCTCCAA
+
DDDDDIIIIIHIIIIIIIIIIIIIIIIIIIGHIIIIIIIIIIIIIIIGIIIIIIIIHFHIIIHHIIIIIHIHIIIIIIIIIIIIIHIHIIIIIIHFHIHIIHHIIIIIIIIIIIIIIHIIHIIIHIIIHIIIIIIHIHIIHIIHIIIIHIIIIIIIIHGIIIIIIIHHIIIIHIHHIIIIIHIIIHHIHIHIHIIIHHIIIIIIHIIIIIIIIIIHIIIIIIIIIIHIIIIIIIIIIIIIIIIIIIIHIIHFIIIIIIIIIIIIIIIIIIIIIIIIIIIIIHIIIIGIHIIIIIIIIIIIIIIHIIHIIIIIIIIIHIIIIIIIIIIIIIIIIIIIIIIIIHIIIIIIDDDDD
@HISEQ:969:HM2KJBCX2:2:1102:18098:8894 2:N:0:ACTATGCA
TCTAACGAGTGCCCAACTATCCCTATTAATCATTACGTCAATCCTAGAAACCAACAAAATAGGATCAAACGTCCTATTTCATTATTCCATGCTAATGTATTCAAGCGTTAGCCTGCTTTAAACACTCTAATTTTTTCAAAGTAACAGTCCTGTTTCCCTGCAACACCAAATTAATGACATTACAGTTCTTCAAGAAGGAGGAACCAGTGAAGCCAGTACATACCAGAGGCACGACCAACCTACTAATCCCGAAATTCAACTACGAGCTTTTTAACTGCAACAACTTTAATATACGCTATTGGAGCTGGAATTACCGCGGCTGCTGGCACCAGACTTGCCCTCCAA
+
DDDD@EHEHH@CCFHEHG?GGGHFHIIEHHHIHCHHFCHGHHHHHFH?EEEGHHIIIFEGFHHHHIHE?HHHHHHHE1FHIIHEHHFHGG1@@H@HHHIHFGHIIHHHHIIHIIIGHHHHIIHIIIIHIIGIIHHHIIIIHHHHGIHGIHHHHHGHHIIIIIHGHGHFEHGHIHHIHIHHHHIIIIHHGIGIIIHIIIIIIHHEIHHHFHHFHGIIIIHIHIIHIHHEHIHHHHGIIHH;CHF@HIHHIHIHIGHHEFIIIIIHIHHEHEIIIIIHHIIIIHHFCGHHGIIHIHIIIIIIHIIHIIHHFIIIIIGHIIIHHHIIIGHIIIIIIIHIIIHGD@@D@
@HISEQ:969:HM2KJBCX2:2:1102:18738:9437 2:N:0:ACTATGCA
TCTAACGAGTGCCCCAACTATCCCTATTAATCATTACATCGATCCTAGAAACCAACAAAATAGAATCTGATGTCCTATTTCATTATTCCATGCTAATGTATTCAAGCGTAAGCTTGCTTTAAACACTCTAATTTTTTCAAGGTAACAGTCCTAATTCCCCATAACATCAAATAAATGACATTATGGTTCTTTAGAAGGTGAGAACCAATAAAACCAGTACATACCAAGGCATGACCGATTCCTTGATCCCGAAATTCAACTACGAGCTTTTTAACTGCAACAACTTTAATATACGCTATTGGAGCTGGAATTACCGCGGCTGCTGGCACCAGACTTGCCCTCCAA
+
DDDDDIHIIIIIIIIIIIIIIIIHIIIIIIIIIIIIHIIIIIIIIIHIIIIHIIIIHIIIIIIHIIIIIIIIIIIIIIHIIGHIIIIIIIIIGIIIIIIIIIIIIIIIIIGIIIIIIIIIIIIIIIHIIIIIIIIIIIIIIIIIIIIIIIIIIIIIIIIIIIIIIIIIIIIIIIIIIIIIIIIIIIIIIIIIIIIIIIIIIIIIIIIIIIIIIIIIIIIIIIIIIIIIIIIIIIIIIIIIIIIHIIIIIIIIIHIIIIIIIHIIIIIIIIIIIIIIIIIIIIIIIIIIIIIIIIIIIIIIIIIIIIIIIIIIIIIIIIIIIIIIIIIIIIIIIIIIIIIIDDDDD
@HISEQ:969:HM2KJBCX2:2:1102:7068:9724 2:N:0:ACTATGCA
TCTAACGAGTGCACCCAACTATCCCTATTAATCATTACGGTGATCCTAGAAACCAACAAAATAGAACCATGCCGTCCTATTCTATTATTCCATGCTAATGTATTCGAGCAAAATGCCTGCTTTAAACACTCTAATTTTTTCAAGGTAAAGGTCCTGGTTCCACATGACACCCAATTAAGGACATCATGCTTCTCCAGAAGGTGAGAAATCAACTGCGACAGTTCATACCCCTTAAGGCACGACCATCACGTCAATCCCGAAATTCAACTACGAGCTTTTTAACTGCAACAACTTTAATATACGCTATTGGAGCTGGAATTACCGCGGCTGCTGGCACCAGACTTGCCCTCCAA
+
DDDDDIIIIIIIIIIIIIIIIIIIIIIIIIIIIIIIIIIIIIIIIIIIIHIIIIIIIIHIIIIHIIIIIIIIGIHIIIIHIIIIIIIIIIIIIHIIHHIIIDHIIIIHIIIIIIIIIIHIIIIIIIHGIHHIIIIIIIIIIIIIIIIIIIIHHIHIIIIIIIIIIIIIIIIIIIIIIIIIIIIHIIIHIIIIIIIIIIIIIIIIHIIIIIIIIIIIIIIHIHHIIIIIIIIIIIIIIIIIIIIIIIIIIIIIIIIIIIIIIIIIIIIIIIIIIIIIIIIIIIIIIIIIIIIIIIIIIIIIIIIIIIIIIIIIIIIIIIIIIIIIIIIIIIIIIIIIIIIIIIIIIIIIDDDDD
@HISEQ:969:HM2KJBCX2:2:1102:4393:10263 2:N:0:ACTATGCA
TCTAACGAGTGCCCAACTATCCCTATTAATCATTACGGTGATCCTAGAAACCAACAAAATAGAACCATGCCGTCCTATTCTATTATTCCATGCTAATGTATTCGAGCAAAAATGCCTGCTTTAAACACTCTAATTTTTTCAAGGTAAAGGTCCTGGATCCGCAAGACACCCAATTAAGGACATCAAGTTTCTCCAGAAGGTGAGAAATCAACAGCGACAGTTCATACCCCTTAAGGCATGACCATCACGTCAATCCCGAAATTCAACTACGAGCTTTTTAACTGCAACAACTTTAATATACGCTATTGGAGCTGGAATTACCGCGGCTGCTGGCACCAGACTTGCCCTCCAA
+
ADDDDIIIHIIIIHIIIIIIIIIHHIHHIIII?HIIHHHEHIIHHIIHIIFHHHHIIIHHIHHIIIHIGECHGHIIIIGIIIIIIIIIHIHIHIHIHIIHEFHHIIIHIHIIIHIIIIHIHHHHHIIGIIIIHHIHIIHHIIHIHIIIIIIIIHHIIIIIIIIHHHHHEIHEHHIHHEHCC@HHHIHHGHHIIHHCCIHIHHHFHHIHIIIIEG?@HEHHIHHHGCGIIIHIIIHHFEGHHHIFHE@HHDEEEDHIHIIIIGIIIIHEEHCFHIHIIIHHHIHIHCHHEIHHHIIHIIIIHIIIIHHFHHGHFHHHHEDDDDDDEIHGE?EHHFCHHHF@EIIHDIHCDDDD
@HISEQ:969:HM2KJBCX2:2:1102:5456:11639 2:N:0:ACTATGCA
TCTAACGAGTGCCCCAACTATCCCTATTAATCATTACGGTGGTCCTAGACCAACAAAATAGAACCAACGTCCTATTCTATTATTCCATGCTAATCTATTCAAGCAAAAGCCCGCTTTAAACACTCTAATTTTTTCAAGGTAATGGTCCTGGTTCCCCGACACACCCAATAAAGGGCATACCGGCTCACCAGAAGGATAGACCCGACAACAGACAGTACTCGCCAGAGACGGACCGCCCGGTCAGGCCTAAAATTCAACTACGAGCTTTTTAACTGCAACAACTTTAATATACGCTATTGGAGCTGGAATTACCGCGGCTGCTGGCACCAGACTTGCCCTCCAA
+
DCDDDIIHIHHIIIIHHHHIIIIIIIIHIIIHHIIIHHFECHHHHHHHIIIHIIIHIIIFGHGIIIHHGGECCHEHHHIIIIIEEHHHHIHIIFECHHHHHFHGIHH>DHHECDDHIIIHIIHHHHHHHHHHGHFHHEIIIIHHHIIHGEHGHIHIHEHGHIIEHHIIHHHHHDEEHHIIHFIIHEHHHHIIIIIIIIIIHHCIIIHHHHEEHHHHHHHIIIHHIIHHIHIIIIIIIIIIIHIIHFHIIIIIHFIHHHEHHIHHHHHHHHIHIIIIHHHIHHHHIIIHIIIIIHGDD<IIHIIIIIIIHIIIHIIIHIIHIIIIIHIHFHGIHHIIIHDBDDD
@HISEQ:969:HM2KJBCX2:2:1102:11923:12343 2:N:0:ACTATGCA
TCTAACGAGTGCCCCAACTATCCCTATTAATCATTACTTCAGTCCTAGAAACCAACAAAATAGAACTAAAGTCCTATTCCATTATTCCATGCTAATATATTCAAGCAAACATGCCTGCTTTAAACACTCTAATTTTTTCAAAGTAAAAGTCTTGGATCCCTAGCGCACTCAATTAAGAGCACACTAGTTCCCCAAAAGGAAAAGCCCAAAGTTGCAGTACAAACCTTTCGGTTGACGGCAACTATAAGCCCAAAATTCAACTACGAGCTTTTTAACTGCAACAACTTTAATATACGCTATTGGAGCTGGAATTACCGCGGCTGCTGGCACCAGACTTGCCCTCCAA
+
DCDDDIIIIIIIIIIIIIIIIIIIIHIIIIHIIIIHHIIIIIIIIIHIHIIIIIIIIGIHIIIIIIIIIIHIGIIIIIIIIIHHIIIIIIIHIIIIIIIIIIHIIIIIIIIIHHHIIHIIIHIIHIIIIIIIIIIIIIIIIIIIIIIIIIIIHIHHHIIGIHHIIGHHHIHHIIHIIIIGIHIIIIHHCHHIIIIIIIHIIIIIIIIIIIIIIIIIIIIIIIIIIIIIIIIIIIHIIIIIIIHHHIIIIIHIGIIIIHHIIIHIIHIIIIIIIIIIIIIIIIIIIIIIHIHGIIIIIIIIIIIIIIIIIIIIIIIIIIIIIIIIIIIIIIIIIIIIIIIIIDDDDD
@HISEQ:969:HM2KJBCX2:2:1102:8746:12935 2:N:0:ACTATGCA
TCTAACGAGTGCACCCAACTATCCCTATTAATCATTACGGTGATCCTAGAAACCAACGAAATAGAATCAGTCCGTCCTATTTCATTATTCCATGCTAATGTATTCAGACGATAGTCTGCTTTAAACACTCTAATTTTTTCAAAGTAACAGTCCTGATTTCCCATCACACCAAATAAATGGCATGAAAGTTCCTCAGAAGGTAGAGATCCATCTCACCGGTGCAGACAATTAAGCCTGACCAATGGGTAGACCCCGAGGTTCAACTACGAGCTTTTTAACTGCAACAACTTTAATATACGCTATTGGAGCTGGAATTACCGCGGCTGCTGGCACCAGACTTGCCCTCCAA
+
<0<DD1CDEH?EHEEEEEHHHIIE?FHHI?GH@EHHHF@HIEHHG?HEHCFCCEEHFHIDHGIIIIIIHHHI1CGE?GH?FHHIHIIGHEEE1C1<FEEHGGCHHHGFCHHHHHHGHIGIIHHHHHGIHHHGHHIHHEHHHHIHHHIHHHGFFHHFHEGHHGCHIHHIIGIHIIIIIHIHFIIHHIIIIIIHGIIIHGIIIIIIIIHHHIHIIIIIIIIIIIIIIIIIIIIIIIIGHHIIIIIIIHADIIHHHIIHEIIIHIIIIIIIHIIIIIIIIIIHIIIIHIIHHIHIIIIIIIIIIIIIIIIIIIIIIIIIIIIIIIIIIIIIIIIIIIIIIIIIHIHG@DDD@
@HISEQ:969:HM2KJBCX2:2:1102:10144:12854 2:N:0:ACTATGCA
TCTAACGAGTGCCCACTATCCCTATTAATCATTACGTCAATCCTATAAACCAACAAAATATGATCGAACGTCCTATTTCATTATTCCATGCTAATGTATTCAAGCGTTAGCCTGCTTTAAACACTCTAATTTTTTCAAAGTAACAGTCCTGTTTCCCTCCAACACCAAATTAATGACATTACAGTTCTTCAGAAAGGAGGAATCAGCGAAGCCAGTGCATACCAGTGGCACGACCAACCTGCTGACCCCGAAATTCAACTACGAGCTTTTTAACTGCAACAACTTTAATATACGCTATTGGAGCTGGAATTACCGCGGCTGCTGGCACCAGACTTGCCCTCCAA
+
<0<D@GD0/0<<DH??<<F1<D11D<111111<11<<<<<1<1<<1C@G11<10D1DG@H111<110<</11<0<D1C<1<11<1<11<<1<11HHIIIIIIIHG@HHCHHHHG@HHIIHHFGHIIIIIHIIHIIHHHG9IIHFD8HCIHG<IIH?D0$CFHHHHHHIIIIIIGIIHHHCIIIGIGHCIIIGIHCHEIHEIIIHE;AAF0DIHGGIIHIIIHG/ECIIIIIIGIIHF/1</<DHH<IIIGIIIHIIIIIIIIIIIIIHIIIIHIIIIIIIIIIIIIIIIIIIIIIIIIIIIIIIIIIIIIIIIIIIIIIIIIIIIIIIIIIIIIIIIIIDDDDD
@HISEQ:969:HM2KJBCX2:2:1102:15368:11911 2:N:0:ACTATGCA
TCTAACGAGTGCCCCAACTATCCCTATTAATCATTACGTCGATCCTAGAAACCAACAAAATAGAATCAAACGTCCTATTTCATTATTCCATGCTAATGTATTCAAGCGTGCGCCTGCTTTAAACACTCTAATTTTTTCAAAGTAACAGTCCTGATTCCCCACGACACCAAATTAATGACATCGCGGTTCTTCAGAAGGTAGGAACCAATAATGCCAGAGCGTACCGAGGCACGACCGACAATCTGATCCCGAAATTCAACTACGAGCTTTTTAACTGCAACAACTTTAATATACGCTATTGGAGCTGGAATTACCGCGGCTGCTGGCACCAGACTTGCCCTCCAA
+
DDDDDEHHHHHHHHHHHIIIIHIIIHHIIHIHIGHIGIIIDDEHHIIHHIIICGFHHIHEGHGHHFGHHHGHHHCHHGHHHIHEIIIHGHIIIIFHIIIIIHEHHIHIHHHHIIIIHFIHHHFGCIIIHFFHHIHIIIIGHHHHIHFHGGGIIHHHHIHGFDIIHHIIHGCFHIHHIIIHHHHIHIHFIIIIHIIIIIIHHIIHHGHFGHHHHIIIIHHIIIHIIHHIHHHHHHHHIHHHEHH@HHE:HHGHHIIHIIIHHIIIIHIIIHFEGCEIIHIIHGFG@FIIIIIIIIIIIIHHIIIIHFHHHHHHHHDDIIHHIIIIIIIIIIIIIIIIHGIIACCDD
@HISEQ:969:HM2KJBCX2:2:1102:3156:13509 2:N:0:ACTATGCA
TCTAACGAGTGCCCCAACTATCCCTATTAATCATTACGTCAATCCTAGAAACCAACAAAATAGGATCGAACGTCCTATTTCATTATTCCATGCTAATGTATTCAAGCGTTAGCCTGCTTTAAACACTCTAATTTTTTCAAAGTAACAGTCCTGTTTCCCTGCAACACCAAATTAATGGCATTACAGTTCTTCAGAAAGGAGGAATCAGCGAAGCCAGTTCATACCAGTGGCACGACCAACCTGCTGACCCCGAAATTCAACTACGAGCTTTTTAACTGCAACAACTTTAATATACGCTATTGGAGCTGGAATTACCGCGGCTGCTGGCACCAGACTTGCCCTCCAA
+
DDDDDIIIIIIIIIIIIIIIIHIIIIIIIIIIIIIIIIHIIIIHIIIIIIIIIIIIIIIIIIIIIGIIIIIIIHIIIIIIIIIIIIIIIIIIIIIIIHIIIIIIIIHIHIIIIIHIIIIIIIIIIIIIIIIIIHIIIIIIIIIIIIIIIHIIIIHIIIIIIHIIIIIIIIIIIIIIIIIIIIIIIIIIIIIIIIIIIIIIIIIIIIIIIIIIIHIIIIIIIIIHIIIIIIIIIIIIIIIIIIIHFIIIIIIIIIIIHIIIIIIIIIIIIIHIHIIIIIIIIIIIIIGIIIIIIIIIIIIIIIIIIIIIIIIIIIIIIIIIIIIIIIIIIIIIIIIIIIIIIDDDDD
@HISEQ:969:HM2KJBCX2:2:1102:16577:13501 2:N:0:ACTATGCA
TCTAACGAGTGCCCAACTATCCCTATTAATCATTACGTCGATCCTAGAAACCAACAAAATAGAATCAAACGTCCTATTTCGTTATTCCATGCTAATGTATTCAAGCGTGAGCCTGCTTTAAACACTCTAATTTTTTCAAAGTAACAGTCCTGATTCCCCAAGACACCAAATTAATGACATCATGGTTCGTCAGAAGGTAGGAATCAATAATACCAGTACGTACAATAGCACGACCAATAAATTGATCCCGAAATTCAACTACGAGCTTTTTAACTGCAACAACTTTAATATACGCTATTGGAGCTGGAATTACCGCGGCTGCTGGCACCAGACTTGCCCTCCAA
+
DDDDDGIIIIIIIIIHIIIIIHIIIIIIIIHIIIHHIIIIIIHIHIIIIIIIHIIIIIIIIIIIIIIHIIIIIIIIIHIIIIIIIIIIIIIGGIIIIIIIIIIIHHHIIIIIIIIIIHIIIIIIIHEHIIIIIHIHIHHHIIIIIIIHHHIIIIHIHIIIHIIIIIIIIHHIIIHIHHIHIIIIHIIHHIIIIIIGIIHHIIIIIIIIIIIHIIIIIHIIIIIIIIIIIIIII?IIIIIIIHHIIHIIIIIIIIIIIIHIIIIIIIIIIIIIIIIIIIIIIIIIHGIIIIIIIIGIIIIIIIIIIIIHHIIIIIGHIIIIGIIIIIIIIIIIIIIIIIIDDDDD
@HISEQ:969:HM2KJBCX2:2:1102:16739:13627 2:N:0:ACTATGCA
TCTAACGAGTGCCCCAACTATCCCTATTAATCATTACGGTGGTCCTAGACCAACAAAATAGAACCAACGTCCTATTCTATTATTCCATGCTAATCTATTCAAGCAAAAGCCCGCTTTAAACACTCTAATTTTTTCAAGGTAATGGTCCTGGTTCCCCGGCACACCCAGTTAAGGACATACCGGCTCACCAGAAGGATAGACCCGACAACAGACAGTACTCGCCAGAGACGGACCGCCCGGTCAGGCCTAAAATTCAACTACGAGCTTTTTAACTGCAACAACTTTAATATACGCTATTGGAGCTGGAATTACCGCGGCTGCTGGCACCAGACTTGCCCTCCAA
+
DDDDDIIIIIHIFEHHHCGHIIIIIIHHIIIIIIIHIIHHEHIIIHIHIIIIGIIIGHHHHHHHIIHHIHIFH1DGCHEHHH1DE?F?GFHHIIIHHHHHFCGEHIIIGHIIIIHIIHIHIIIIHIHFHIIHIEIIGIHHHHIIGIIHHHHFIIIIHHGHHHHIIIIHIIIIIIIIIIIHIIIIHHHHHHHIIIIHIIHIIIIIIIIIIIIHIHHGIHHHIIIIIIIHIIIHGIHGHHIHFEIIIHHHHHIIIIHHHIHCIIHIIIIIHIIIIIHIIIHHHIHIGIIHIIIHIHHDFGIIHIIIIIIIIIIIIIIIIIIIIIIIIIIIIIIIIHIIIIDDCDD
@HISEQ:969:HM2KJBCX2:2:1102:2768:14478 2:N:0:ACTATGCA
TCTAACGAGTGCCCCAACTATCCCTATTAATCATTACGGTGGTCCTAGACCAACAAAATAGAACCAACGTCCTATTCTATTATTCCATGCTAATCTATTCAAGCAAAAGCCCGCTTTAAACACTCTAATTTTTTCAAGGTAATGGTCCTGGTTCCCCGACACACCCAATAAAGGGCATACCGGCTCACCAGAAGGATAGACCCGACAACAGAACAGTACTCGCCAGAGACGGACCGTCCGGTCAGGCCTAAAATTCAACTACGAGCTTTTTAACTGCAACAACTTTAATATACGCTATTGGAGCTGGAATTACCGCGGCTGCTGGCACCAGACTTGCCCTCCAA
+
DCDCDIIIIIIIIIIEHHIIIIHHIHIIIIIIIIIIIIGHIIIICHHIEEHHHHH?HHIIHEHIIFHHIIHIIIHHHHHGIIIIIHIHHHHIIIHHHHIIHGHCHHHIHHIHHEDGHHEHIIHHHGF?FIHHIHHE?HED1CHHHGHHGHHIFHHHHEHHIIIHCHHHHHIHHIEEHHHIIIIIHHHIHHIIIIIIHHHHHIHIHHHIHGIHHHEEIIIHHHHHGIIIIIIIHHGGGIIIIHHIHFHGIHIIIHIHIIHHCHHHGHHIHHDHIIIIIHHIHHHHIHHHIIHHDHHHEDCHIHHHFHIIIHIIIHHIIIIIIIIIHHIHIHIIIHIHIIHDADDD
@HISEQ:969:HM2KJBCX2:2:1102:2147:14552 2:N:0:ACTATGCA
TCTAACGAGTGCCCCAACTATCCCTATTAATCATTACGGTGATCCTAGAAACCAACAAAATAGAACCATGCCGTCCTATTCTATTATTCCATGCTAATGTATTCGAGCAAAAATGCCTGCTTTAAACACTCTAATTTTTTCAAGGTAAAGGTCCTGGATCCGCAAGACACCCAATTAAGGACATCAAGTTTCTCCAGAAGGTGAGAAATCAACAGCGACAGTTCATACCCCTTAAGGCACGACCATCACGTCAATCCCGAAATTCAACTACGAGCTTTTTAACTGCAACAACTTTAATATACGCTATTGGAGCTGGAATTACCGCGGCTGCTGGCACCAGACTTGCCCTCCAA
+
D@?DDIIHICEHIIICHHHIIIGHHHHEF?EEHH@CGCFEHE@GFHHEHHHHE@FHHH?HCHHCEH1@HCHHDHIHHI1DHCCHI?1CH1FHHHHIIGHHFGEIIHEDHHGF@IIHIHGHHG<F6<HHHGCHHHIHHIHHH?FHGHGFBCIIHIIIIIHGHHFIIGHHGCEHGIIIHHHHEHHIHIIIHIIIIIIIHGDIIIHH3IHHGIIIIIIIIHHIIIHIHIHHIHGHGIIIHIHHIHIIHFEEIIHFHIIIHHHGHCIIIHIIIHHHIIIIIIIIIIIHIIIHEHIHGHIHHHDHGHHIIIIIHHHIIIIHHHHHHHIIHHHHGHIIIIHHHHHHHH@HHHIIBD@B@
@HISEQ:969:HM2KJBCX2:2:1102:15364:14641 2:N:0:ACTATGCA
TCTAACGAGTGCCCCAACTATCCCTATTAATCATTACGGTGGTCCTAGACCAACAAAATAGAACCAACGTCCTATTCTATTATTCCATGCTAATCTATTCAAGCAAAAGCCCGCTTTAAACACTCTAATTTTTTCAAGGTAATGGTCCTGGTTCCCCGGCACACCCAGTTAAGGACATACCGGCTCACCAGAAGGATAGACCCGACAACAGACAGTACTCGCCAGAGACGGACCGCCCGGTCAGGCCTAAAATTCAACTACGAGCTTTTTAACTGCAACAACTTTAATATACGCTATTGGAGCTGGAATTACCGCGGCTGCTGGCACCAGACTTGCCCTCCAA
+
DDDDDIIIIIIIIIIIIIIIIIIIIIIIIGIIIIIIIIIIIIIIIHIHIIIIHIIHGHH?CHHIIIIIIIIIIEHIIIHHIIIIHIIIGHIIHIIIIIIHHHIIIIIIIIIHIIHHHIIIIIIIIHIIIIHHHHIHHHIIHIIIHHHIIHHHHIIIIHHIIIIIIIIIHHHHIIIIIIIIIIIIIHIHHIIIIIIIIIHHIHIIIIIIIIIHIIIIIIIIIIIIIIIIIIIIIIIIHIHIIHIIIIIHHIIIIIIIIIIIIIIGIIIIIHIIIIIIIIIIIIIHIIIIIIIIIHHHFGIIIIIIIIIIIIIIIIIIIIIIIIIIIIIIIIHIIIIIIIDDDDD
@HISEQ:969:HM2KJBCX2:2:1102:12051:13556 2:N:0:ACTATGCA
TCTAACGAGTGCCCCAACTATCCCTATTAATCATTACGGTGATCCTAGAAACCAACAAAATAGAACCATGCCGTCCTATTCTATTATTCCATGCTAATGTATTCGAGCAAAAATGCCTGCTTTAAACACTCTAATTTTTTCAAGGTAAAGGTCCTGGATCCGCAAGACACCCAATTAAGGACATCAAGTTTCTCCAGAAGGTGAGAAATCAACAGCGACAGTTCATACCCCTTAAGGCACGACCATCACGTCAATCCCGAAATTCAACTACGAGCTTTTTAACTGCAACAACTTTAATATACGCTATTGGAGCTGGAATTACCGCGGCTGCTGGCACCAGACTTGCCCTCCAA
+
DDDDDIIHIHHIHIIIIIHIIIIIIIIIIIIIGHIHIHGIIIIIIIIIIIHIIIIIIGIIIHFHIIGIH@HGHIICHHGHIHIIIEHHHHHIIGIHHHEHF@FHGHIIHIHHIIHIIIIIIIIIHHHIIHIIIFHIHIIHHIHHHIHIHHGHGIHFEHHIIIIIIIIIIIIIIIIIIHHIHHHGEEHIIIHIIIIIIHIIIIIIIIIGIIIIIIIIIIIIIIIIIIIIHIGIIIIHIIIIHHIIIIHHIHGEHDGIHIIIIIHIIIIHIHIIIIIHIIIIIHIIIIHHIIIIIIIHIIIHIIIIIIIIHIIIIIIIIIIDHIHIHIIIIIIIIIIIIHFHIIIIHIIICDDBD
@HISEQ:969:HM2KJBCX2:2:1102:14153:14954 2:N:0:ACTATGCA
TCTAACGAGTGCTTCCCAACTATCCCTATTAATCATTACGGTAGTCCTAGAAACCAACAAAATAGAACCACAACGTCCTATTCTATTATTCCATGCTAATCTATTCAAGCAATAGCCCGCTTTAAACACTCTAATTTTTTCAAGGTAATGGTCCTGGCTCCCCAACACACCCAACAAAGGACATGATGGTTCACCAGAAGGAAGACCCGACAACAAGACAGTACTCGCCAAAGACGGACCGCCCGGCCAGGCCTAAAATTCAACTACGAGCTTTTTAACTGCAACAACTTTAATATACGCTATTGGAGCTGGAATTACCGCGGCTGCTGGCACCAGACTTGCCCTCCAA
+
<<BD@CH@EC<11<11CHHI1CH@@@1CHHHEHHHHEFEH=110<<1C@HHH@C1D1GHF<GHH1DGEF?E@<@/<DED?GC1<CG?GEH1<C<1CHEH1@<8<@HHHFHHG?HDCIHHF?GBCH81<1BCEHCHIIHEHB?AE7ECHEGEFFA?CG?AHEHGHEIHE:DHGHGFHEHG<FA@GC/DEHGA?HHGHHGCHIHC*<<<E@FDGCAFCFHGF<8CG@I<HF?IHD<CCC?A<HIHHECEEIHGC1HDC@@EH?HEHGHEHCHEHHHEE@CIIHHIHEG<<?FF<1D0<CHCEC1EHCIIIHHHGEIHHH?CHDHG@D<<FHFEGHG<FD@HCGIH@@0DB@
@HISEQ:969:HM2KJBCX2:2:1102:13012:14513 2:N:0:ACTATGCA
TCTAACGAGTGCCCAACTATCCCTATTAATCATTACTCTGGTCCTGAAAACCAACAAAACAGAACCATAGTCCTATTCTATTATTCCATGCTAATGTATTCAAGCAAATGCCTGCTTTGAACACTCTGATTTTTTCAAGGTAAACAACATTAGCTTTAACACTAATGTAAAAAATGATTCAAATAAATCTTACTCCTAAAAGTAAAATAAATTCAATATCACAAGATTCAACTACGAGCTTTTTAACTGCAACAACTTTAATATACGCTATTGGAGCTGGAATTACCGCGGCTGCTGGCACCAGACTTGCCCTCCAA
+
DBDDDIIIHIIIIIIIIIIIGIIHHIHHHIH@DGHGHHHHIIIHHHEHIHHIIIIHHHIIIGEGHGHIHHIIIHIIHIIIIHHHIHIIHIIIIIIIIIIHHHHIIIIIIHIIIHIIIHIIHIIHHHIIHHIHHIIGIIIIIIIIIIIIIHHHIIHGHHIIIIIIIHIIIIIIIIIIIIHIIIIIIIIIIHIIIHHCHHHHHIIIIHIIIIIHHHHFIHIIIIII<GHHHHIIHIHHHHHGHIIIIIIIIIIIIIIIIIIIIIIHIHHIIIIIIHHHIIIIHIIIIIIIIHFGIIIIIHIIIIIIIIIIIIIIDDDDD
@HISEQ:969:HM2KJBCX2:2:1102:6660:15745 2:N:0:ACTATGCA
TCTAACGAGTGCCCCAACTATCCCTATTAATCATGACTTCAGTCCACAAACACCAACAAAAAGAGGACCGGAGCCCACTATTATTATTCCATGCTAATGTATTCATAGCAAACACTGCCTGCTTTAAACACTCTAATTTTTTCAAAGTAAAAGATCTAGACTAACACTGCACCCGTCCAATGAAGGAGAGAGCAGTGAGCTAGAAGGATGGCCTGGCCAAGCCGGCACTCACACACGAATCCGCATGCGGGCCTGCTGCACCACACCAGAAATCCAACTACGAGCTTTTTAACTGCAGCAACTTTAATATACGCTATTGGAGCTGGAATTACCGCGGCTGCTGGCACCAGACTTGCCCTCCAA
+
DDDDDHHIHIIIIIIIEHHIIIIIIIHIIIIIIIIIIGHHIIIIIIHIIIIIIIIIIIIHHIHHFHHIIIDDHHHHIIIGIIHIIIIGIIIIHIHHFIG<F<DHHHIHIIIIIHIHHHHIIFGHHHIIHIIHHHHHHHIIIIIGHIIIIIHIHHHIIIIIIHIHHIIIIIIIIIIIHIIHIHGIIHHHGIHEFIHIIIHIHIIIIIIHIIIIHIIIHIIIIIIIHGIHIIIIIGIIHHHHHIIIIIHIIIIIHIIIIIIHHEHHHHIIIIIHIHIIIIIIIIHIIIIIIIIIIIHHIIIIIGHIIIIIIHHIIIIIIIIIIIIIIIIIIIIIIIIIIIIGHIIIHIIHIIIIIIIIIIDDDDD
@HISEQ:969:HM2KJBCX2:2:1102:10148:16292 2:N:0:ACTATGCA
TCTAACGAGTGCCCCAACTATCCCTATTAATCATTACGTCAATCCTAGAAACCAACAAAATAGGATCAAACGTCCTATTTCATTATTCCATGCTAATGTATTCAAGCGTTAGCCTGCTTTAAACACTCTAATTTTTTCAAAGTAACAGTCCTGTTTCCCTGCAACACCAAGTAAATGACATCACAGTTCTTCAAGAAGGAGGAATCAGTAAGGCCAGTACATACCAATGGCACGACCAACCTACTGACCCCGAAATTCAACTACGAGCTTTTTAACTGCAACAACTTTAATATACGCTATTGGAGCTGGAATTACCGCGGCTGCTGGCACCAGACTTGCCCTCCAA
+
DDDDDIIIIIIIIIIIIIIGIIHIIIIIGHIIIIIIIIIIIIIIIIGHGHHHIHHHHIIEHHHHEHHIIHHHIEHHIIHIEHIIHIIHHIEHEHIIHIIIIGIIIIIIIIIHIIIIIIIIIIIIIIIHIIIIHIIIIIHIIIIIIHHIIGIIIIIIHIIIIIIIIIIIIIHIIIIHIIIHIIIIIIIIHIIIHIIIIIIIIIIIIIIIIIHIIHIIIIIIIIIIIIIIIIIIIIIIIIIIIIIHGIIIIIIIIIIIIIIIIIIIIIIIIIIIIIIIIIIIIIIHIIIIIIIIIIIIIIIIIIIIIIIIIIIIIIIIIIIIIIIIIIIIIIIIIIIIIIIIIDDDDD
@HISEQ:969:HM2KJBCX2:2:1102:18181:15399 2:N:0:ACTATGCA
TCTAACGAGTGCCCCAACTATCCCTATTAATCATTACGGTGGTCCTAGACCAACAAAATAGAACCAACGTCCTATTCTATTATTCCATGCTAATCTATTCAAGCAAAAGCCCGCTTTAAACACTCTAATTTTTTCAAGGTAATGGTCCTGGTTCCCCGACACACCCAATAAAGGACATACCGGCTCACCAGAAGGATAGACCCGACAGCAGAACAGTACTCGCCAGAGACGGACCGTCCGGTCAGGCCTAAAATTCAACTACGAGCTTTTTAACTGCAACAACTTTAATATACGCTATTGGAGCTGGAATTACCGCGGCTGCTGGCACCAGACTTGCCCTCCAA
+
DDDBDHHIHIIEHHIIHGHGHEGEHGHIIHHHHHIFGHGIIII@EHHIIIHIGIIIIHDGHHIIEHHHIIHHHFHHHHHIHGHH<DGCE@GH@HHHHHIIIHFHIIIIHHDCCCHHIIHHHHHGIHHHHHIHHHHIIHFHHGEHEHHEGHEFCH<HDCIHHIIFHHHBDHGFHHIHGHHFECEHHHIGIIIIIHFHHHGHIIHGIHHG?HHIIHHHIIIHIIGIIGIIGGHHIIHHHIHHGBDEGHHCDIHHHFCIIHHHHGCGHIIIHGGHHHHFIIIIIIHHGHIHFHHIIHHGHCFHHIIIHHDIHHHIIIIIIIIIIIIIHIIIIIHIIIIHIIHDDDDD
@HISEQ:969:HM2KJBCX2:2:1102:9739:16584 2:N:0:ACTATGCA
TCTAACGAGTGCCCCAACTATCCCTATTAATCATTACGTCGATCCTAGAAACCAACAAAATAGAATCAAACGTCCTATTTCATTATTCCATGCTAATGTATTCAAGCGTGAGCCTGCTTTAAACACTCTAATTTTTTCAAAGAAACAGTCCTGATTCCCCACAACACCAAATAAATGACATCATGGTTCGTCAGAAGGGAGAAACCGACGATGCCAGTACGTACCGAGGCACGACCGACATGATGGTCCCGAAATTCAACTACGAGCTTTTTAACTGCAGCAACTTTAATATACGCTATTGGAGCTGGAATTACCGCGGCTGCTGGCACCAGACTTGCCCTCCAA
+
DDCDDIII<@GHIHIHIIHHHGGHHHGHFHIIIIHGHHIIIIEHIIIGEHIHIHIIHGGGHHECFEHIIIIIGHEHIGHIIIIIIGGHIIIHIHIIIHIIHHFHHHHIHHHIIGIHHHHIIIIIIIIFIIIHFGHHIHIIIIIIIIIIIIIIIIHHIGIIIIIHHGHHHHHHFEHHHGHHIIIIIIHHHIHIIIHFIIIHIHIHIIIIIIHIIIHIIIIIIIIIIIIHIIHIIHIHHIIIIIHHII=IIIIIIHHHIHHIIHIIIIIHIHHHHHIIIHHHHHHHHHIIHIIIHHIHIIIHIIIIIIIIIHHHIHIIIIIHIIIGIIIHGIIIIGIIIIIIDDDDD
@HISEQ:969:HM2KJBCX2:2:1102:7622:16778 2:N:0:ACTATGCA
TCTAACGAGTGCCCCAACTATCCCTATTAATCATTACGGTGATCCTAGAAACCAACCATGCCGTCCTATTTTATTATTCCATGCTAATGTATTCAGGCATAGGCCTGCTTTGAGCACTCTAATTTTTTCAAGGTAATGGTTCTGCTTCCCCGGCACATCAAATTAATGGCATACCGGTTATTCAGAAGGTAGGAATCCATCACACCAGTGCGGACCGTGAGGCCCGACCGACGGATAGATCCCGAAATTCAACTACGAGCTTTTTAACTGCAACAACTTTAATATACGCTATTGGAGCTGGAATTACCGCGGCTGCTGGCACCAGACTTGCCCTCCA
+
DDDDDIHIHIHIIIIIIIIIIIIIHIIIIHIHIIIIIIHIIHIIIIIHIIIIIIHIIHIIIIHIIHIHIIIGEHHIHIIEHIHIIEHIIHHHIIHHHGHHHGIHIIIIIIIGIHIHIHIIIIIIIIHHIIIIHIIIIIHIHHHIIIIIIIIIIIIIHIIIIIIIIIIIIIHIIIIIHHHHHHHIIIIHHHIIIIIIIIIIHIIIIIIIIIIIIHIIIIIHIIIGIHIHIIIIIIHHIIIIIIIIIIIIIIIIIIHIIIIIIIIIIHHIIIIGIIIHHIIIIIHIIHIIIIIIHIIIIIIIIIIHIHHIIHHIIIIIIIIIIHHHIIHIIIHIDDDDD
@HISEQ:969:HM2KJBCX2:2:1102:10831:16569 2:N:0:ACTATGCA
TCTAACGAGTGCCCCAACTATCCCTTTAATCATTACGTTGATCCTAGAAACCAACAAAATAGAATCGAACGTCCTATTTCATTATTCCATGCTAATGTATTCAAGCGCGTGCCTGCTTTAAACACTCTAATTTTTTCAAAGTAACAGTCCTGACTCCCCACAACATCAAATTAATGACATCATGATTCATCAGAAGGGAGAAATCAATGACATTAGTACGTACCGAAGGCACGACCGACGTATTGATCCCGAAATTCAACTACGAGCTTTTTAACTGCAACAACTTTAATATACGCTATTGGAGCTGGAATTACCGCGGCTGCTGGCACCAGACTTGCCCTCCAA
+
DDDDDIIIIIIIIIIIIIIIIIIIIIIIIIHIIIIIIIIIIIIIIIIIIIIIIIIIIIIIIIIIIIIIHIHIIIIIIIIIHIIIIIGIIIIIIIIIIIIIIHIIIIIIIIIIIIIIIIIIHIIIIIIIIIIIIIIIIIIIIIIIIIIIIIIIIIIIIIIIIIIIIIIIIIIHIIIIIHHIIIIIHHHIIIIIHHIIIIIHIIIIIIIIIIIIIIIIIIIIIIIIIIIIIIIIIIIIIIIIIHIGIIIIIIIIIIIIIIIIIIIIIIIIIIIIIIIIIIIIIIIIIIIIIIIIHIIIIIIIIIIIIIIIIIIIIIIIIIIIIIIIIIIIIIIIIIIIIIIIDDDDD
@HISEQ:969:HM2KJBCX2:2:1102:17659:17664 2:N:0:ACTATGCA
TCTAACGAGTGCCCAACTATCCCTATTAATCATTACGGTGATCCTAGAAACCAACAAAATAGAACCATGCCGTCCTATTCTATTATTCCATGCTAATGTATTCGAGCAAAAATGCCTGCTTTAAACACTCTAATTTTTTCAAGGTAAAGGTCCTGGATCCGCAAGACACCCAATAAAGGACATCAAGTTTCTCCAGAAGGTGAGAAATCAACAGTAACAGTTCATACCCCTTAAGGCATGACCATCACGTCAATCCCGAAATTCAACTACGAGCTTTTTAACTGCAACAACTTTAATATACGCTATTGGAGCTGGAATTACCGCGGCTGCTGGCACCAGACTTG
+
DBBDDHHHDHEHHGHGHHHHIIHIHHHIHHHHGIHEH@GEHHHIIIIHHIIIHHHHEHHEECHEFHEFHGECDEHIIFF?GHHHEGHH?GCHCEHHH?HH3HGCHCCFHGHHHIEHEE@@EHHHEHHIIEHHIHEEHHIHHEHCFGGHHCH?HHHHIHHIIHHH?FCGHCHCIHFGHHFHHHEGCHHECD@EHHHHHHHGHIHHHIHHIHIHHGFCBFFEIIHEECHGHHIHEGGGHEHGGC@HHE<HHIIIHHHHHHEHEEIIHHIHCHIHHHHIHHHHHCHFCC<IIHHEIHHHGECEHHCIIIHEIIIGIIHIIIHIIIIIIHHHGHFHIIHEHGIDDBDD
@HISEQ:969:HM2KJBCX2:2:1102:13504:17379 2:N:0:ACTATGCA
TCTAACGAGTGCCCCAACTATCCCTATTAATCATTACGTCAATCCTAGAAACCAACAAAATAGGATCGAACGTCCTATTTCATTATTCCATGCTAATGTATTCAAGCGTTAGCCTGCTTTAAACACTCTAATTTTTTCAAAGTAACAGTCCTGTTTCCCTGCAACACCAAATTAATGACATTACAGTTCTTCAAGAAGGAGGAATCAGTAAAGCCAGTACACACCATTGGCACGACCAACCTACTGACCCCGAAATTCAACTACGAGCTTTTTAACTGCAACAACTTTAATATACGCTATTGGAGCTGGAATTACCGCGGCTGCTGGCACCAGACTTGCCCTCCAA
+
DDDDDIIIIIHIIHIIIIIIGIIIIIIIIIIIIIIIIIHHIHIHIIIIIHIHHHIIHIIIHIHHHHHIIHIHHFHIIIIIIIIIIIIHIIIIHIIIIIIIIHHIIHHIIIIIIIIIIIHIIIIIHFIHHIIIIIIIIIIIIIHIIIIIIHIIIIIHIIHHIIIIIIHHIIHGHIHIHIHIHIIIIIIIIIIIIIIIIIIIIIIHIIIIHIIIIIIIIIIIIIIIIIIIHHIIIIIIIHIIIIHHHIIIIIIIIIIIHHIIIIIHIIIHIIIIIIHIIIIIIIIIIIIIIIIIIIIIHIIIIIIIIIIIIIIIIIIIIIIIIIIIIIIIIIIIIIIIIIIIIDDDDD
@HISEQ:969:HM2KJBCX2:2:1102:13437:15910 2:N:0:ACTATGCA
TCTAACGAGTGCCCAACTATCCCTATTAATCATTACGGTGATCCTCTAAACCAACAAAATAGTACCATGCCTTCCTCTTCTTTTCTTCCATGCTAATTTATTCGAGCAAAAATGCCTGCCTTAAACACTCTAATTTTTTCAATGTAAAGGTACTGGATCCGCAAGACACCCAAAATTAAGGACATCCAAGTTTCTCCAGAAGGTGAGAAATCAACAGCAACAGTTCATACCCCCTCCTTAAGGCACACGACCATCACACGTCAATCCCGAAATTCAACTACGAGCTTTTTAACTGCAACAACTTTAATATACGCTATTGGAGCTGGAATTACCGCGGCTGCTGGCACCAGACTTGCCCTCCAA
+
0000<1<E/0111111<DFC1<11<F1<11<1<G1D10<1DH111111<C1FH10<1<11<11111<D1111<1111<1D@11<11<C<1D1111<111<11<1F10<1111<1<11<1/0<EHHGHH/F<1@<@GG1CHF8%CGEEII8GB<1<F@EH7<DH<DHHB,-@@8.EFFHH@ABAF7AD.8.F8@ECGGIH=CHF<DD/HF@G@F<AA=HEGG>B0@F<<<//BD<<GC<<CGCFGGHE?C>HHHHHHED0<@DE<?HHG@HEIIIHHHIHHCC<10EC@@CG1IHFHHGFFCF1@?HC<GGCC1ECIHE@CIHE?CHHGCEEC//C@EEGE<1CH@HEGFGIGHGHHDH@DDDD
@HISEQ:969:HM2KJBCX2:2:1102:17761:17849 2:N:0:ACTATGCA
TCTAACGAGTGCCCCAACTATCCCTATTAATCATTACGTCAATCCTAGAAACCAACAAAATAGGATCAAACGTCCTATTTCATTATTCCATGCTAATGTATTCAAGCGTTAGCCTGCTTTAAACACTCTAATTTTTTCAAAGTAACAGTCCTGTTTCCCTGCAACACCAAATTAATGACATTACAGTTCTTCAAGAAGGAGGAACCAGTAAAGCCAGTACATACCAGAGGCACGACCAACCTACTAATCCCGAAATTCAACTACGAGCTTTTTAACTGCAACAACTTTAATATACGCTATTGGAGCTGGAATTACCGCGGCTACTGGCACCAGACTTGCCCTCCAA
+
DDDDDIHIIIIIIHIIIIIIIIIIIIIIIIIIIIIIIIIIIIIHIIIEHIIIIIIIHHHHIHHIIIIIIIIIHHIIIIIIIIIIIIIIIIIIGHIHIIIIIFFHHIIIIIIIIHIIIHIIIHIHIIIIIIIIIIIIIIIIIIIIIIIIIIIIIIIIIGHIIIIIIIIIIIIHIIIIHIIIIIIIIIIIIIIHIIIHHIIIIIHHIIIIIIIIIIIIIIIIIIIHIIIHIHIHIIHIHHHIIHGHHIHHIIIIIIIIHIHHIIHIIIIIIIIIIIIIIIIIIIIIIIIHIIIHIIHIIIIIIIIIIIIIIIIIHIIIIIIIIIIIIIIIIIIIIIIIIIIIIDDDDD
@HISEQ:969:HM2KJBCX2:2:1102:20861:18941 2:N:0:ACTATGCA
TCTAACGAGTGCCCCAACTATCCCTATTAATCATTACGGTGATCCTAGAAACCAACGAAATAGAATCAGTCCGTCCTATTTCATTATTCCATGCTAATGTATTCAGACGATAGTCTGCTTTAAACACTCTAATTTTTTCAAAGTAACAGTCCTGATTTCCCATCACACCAAATAAATGGCATGAAAGTTCCTCAGAAGGTAGAGATCCATCTCACCAGTGCAGACAATTAAGCCTGACCAATGGGTAGACCCCGAGGTTCAACTACGAGCTTTTTAACTGCAACAACTTTAATATACGCTATTGGAGCTGGAATTACCGCGGCTGCTGGCACCAGACTTGCCCTCCAA
+
DDDDAHHIIHHIIIIIIIHIIIIIIIIIIIIIIIIIIIIIHHHIIIIIIIIHHIIIIGHHHHIIIIIIIIGIIHEHHHHIIIIIIHIIIIIII1GHHIFHIHHHIHIIIHHIHIIIIIIIIIIGGHHHIIIIIIHIHHHHHIHHFIIHHHHHHHIFHHGHEHHHIIIHIHIIIIIGIHIIHIHIIHIIIIIIIIIIIIIIIIIIIIIIIHIIIIIIHIIHIIHIIIIIIIIIIIIIIIIIIIIIHEDIHHIGIIIIIIIIIIIIIIIIIIIIIIIIHIIIIIIIIIIIHIIIIIIIIIIIIIIIIIIIIIIIIIIIIIIIIIIIIIIIIIIIIIIIIIIIIIIDDCDD
@HISEQ:969:HM2KJBCX2:2:1102:14219:18878 2:N:0:ACTATGCA
TCTAACGAGTGCCCCAACTATCCCTATTAATCATTACCCCAGTCCTAGAAACCAACAAAATAAGACTGAAGTCTTATGTCATTATTCCATGCTAACATATTCAAACAATCGTTTGCTTTGAACACTCTAATTTTTTCAAAGTAAAATTCCTACAGTCAGAAAACACCAATAAAGGCACCTCCCACATGTAGAATAATTGGCTTAAAAAATGTAATCAACAATGTTGAAACAAGTTTTACACCAAAAGGTTCAACTACGAGCTTTTTAACTGCAACAACTTTAATATACGCTATTGGAGCTGGAATTACCGCGGCTGCTGGCACCAGACTTGCCCTCCAA
+
DDDDDIIIIHIIIIIIIIIIIIIIHIIIIIIIIIIIIIIIIIIIIIIIIIIIIHHIIIIIIIIIIIIIIIIIHIIIIIIIIIIHIIIIIIIIIIIIIIIIIIHIIIHIIIIIIIHIIIIIHIHHIIIIIIIIIIIIIIIIIIIIIIIIIIIIIIIIIIIIIIIIIIIHIIIIHIIIHIIIHIIIIIIIIIIIIIIIIIIIHIIIIIIIIIIIIIIIIIIIIIHIIIIIIIIIIIIIHGIIIIIIIIIIIIIIIIIIIIIIIIIIIIIIIIIIIIIIIIIIIIIIIIIIIIHHGHIIIIIIIIIIIIIIIIIIIIIIIIIIIIIIIIIIIIIIIIDDDDD
@HISEQ:969:HM2KJBCX2:2:1102:15811:18808 2:N:0:ACTATGCA
TCTAACGAGTGCCCCAACTATCCCTATTAATCATTACGGTGGTCCTAGAAACCAACAAAATAGAACCACAACGTCCTATTCTATTATTCCATGCTAATCTATTCAAGCAATAGCCCGCTTTAAACACTCTAATTTTTTCAAGGTAATGGTCCTGGCTCCCCAACACACCCAATTAAGGACATACTGGTTCACCAGAAGGAAGACCCGACAACAGGACAGTACTCGCCAAAGACGGACCGCCCGGCCAAGTCTAAAATTCAACTACGAGCTTTTTAACTGCAACAACTTTAATATACGCTATTGGAGCTGGAATTACCGCGGCTGCTGGCACCAGACTTGCCCTCCAA
+
DDBBAIEH<GHIHHHIIGHIIH@EHIIIIIHIIIEHEEHHIHHHIIIIHIIIHIIIICEGHIHHIIGIIHIHDGHDEHHGEHHIHHHHEHGFHEHHIIIFFCFHIIEIHIHIFECHFHEHFEHH?GHECHIHHHH1HHHHIHIHHHHIEHCHHGHHEHHIIGHGHHHHHHHHHIHGIHHIHHHHICEHGIHHHHHIIHFCHDEIHHHHHHD<@HFHHIIIIHHDH?HIIIIIIIIIIIIIIIIHHFG1FFEEHHHHHHHIIHECHIHHFHHGIIIIIHGHHHHGEIHIHFIIIIHHHCHHGGHHIGIHIIHIHGIIIHIHHEIIIIIIHHIHIHGHHEIHHHDDD@D
@HISEQ:969:HM2KJBCX2:2:1102:21164:18718 2:N:0:ACTATGCA
TCTAACGAGTGCCCCAACTATCCCTATTAATCATTACGTCGATCCTAGAAACCAACAAAATAGAATCAAACGTCCTATTTCATTATTCCATGCTAATGTATTCAAGCGCGAGCCTGCTTTAAACACTCTAATTTTTTCAAAGTAACAGTCCTGATTTCCCACGACACCAAATTAATGACATCGTGGTTCGTCAGAAGGTAGGAATCAATTTGACCAGTACGTACCGAGGCACGACCGATCAACTGATCCCGAAATTCAACTACGAGCTTTTTAACTGCAACAACTTTAATATACGCTATTGGAGCTGGAATTACCGCGGCTGCTGGCACCAGACTTGCCCTCCAA
+
@BDDAHHIIHHHHFHHHICF<FHHHGCHHHIHHFHHHIHCCHHIIFHHHEEFFGHGHHIIIIHIIDHHEHEH@@G=F@GHHHIEEDGHEGHH?1DHCGHFHGEHHDEHDEDCEHHIIFHHHHIIIIHGHHIEHHHHGHHEEHHHHIIGHHGHIHIEHIIHHHHEHHIHGHHIIHHHHHHHIIIHIGIHIIIIIHIHIIHIIIIIIIIIIHHFFIIIHIHIIHHIIHFIIHHIHHIIIIIIIHHFIIIHGGIHIIIIIGIIIIIIHGIIIIIHHHIIIIIIHIHIIIIIIHHHHIIIIHIHIIIHIIIIIIIIIIIIIIIIIIIIIIIIIIIIHIIIIIIIDDDDD
@HISEQ:969:HM2KJBCX2:2:1102:14626:19281 2:N:0:GCTATGCA
TCTAACGAGTGCCCCAACTATCCCTATTAATCATTACGTCAATCCTAGAAACCAACAAAATAGGATCAACGTCCTATTTCATTATTCCATGCTAATGTATTCAAGCGCGAGCCTGCTTTAAACACTCTAATTTTTTCAAAGTAACAGTCCTGATTCCCCGCCACACCAAATGAATGACATGATGGTTCGTCAGAAGGTAGGAACCAGTAACACCAGTACGTACCTAAGGCACGACCAACGTACTGATCCCGAAATTCAACTACGAGCTTTTTAACTGCAACAACTTTAATATACGCTATTGGAGCTGGAATTACCGCGGCTGCTGGCACCAGACTTGCCCTCCAA
+
DDDDDIIIIIGIIIIIIIIIIIIIIIIIIIIHIHIIIIHIIIIIIIIIIIIIIIIIIHIFHFEHIIIIIIHIHIHHIIIIIHIHHIIHIGHIIIIIIIHIIHHIIIHIHHIIIIIHHIHIFHIHHHHHIIIIIHIIHIIIIIHIIIIIIIIIHIIIIIIHIIIIIIHIIIIIIIIIIIIIIIIIIIIIIIIIIIIIIIIIIIIIIIIIIIIIIIIIIIIIIIIIIIIIHIIIIIIIIIIIIIHHIIIIIIIIIIIIIIIIIIIIHHIIIIIIIIIIIIIIIIIIIIIIIIIIIIIIIIIIIIIIIIIIIIIIIIIHIIIIIIIHIIIIIIIIIIIIIIIIDDDDD
@HISEQ:969:HM2KJBCX2:2:1102:13702:19535 2:N:0:ACTATGCA
TCTAACGAGTGCCCCAACTATCCCTATTAATCATTACGGTGATCCTAGAAACCAACGAAATAGAACCAATCCGTCCTATTTCATTATTCCATGCTAATGTATTCAGACGTTAGCCTGCTTTAAACACTCTAATTTTTTCAAAGTAACAGTCCTGATTTCCTATCACACCAACTAAATGGCATGAAAGTTCCTCAGAAGGTAGAGATTTATCTCACCAGTACAGACAATTAAGCCTGACCAATGGGTAAACCCCGAAGTTCAACTACGAGCTTTTTAACTGCAACAACTTTAATATACGCTATTGGAGCTGGAATTACCGCGGCTGCTGGCACCAGACTTGCCCT
+
DDDDDIIIIIIIIIIIIIIIIIIIIIIIIIIIIIIIIIIIIIIIIIIIIIIHHIIIIIHHIIIHIHIIIIIICHHHIIIIIIIIIIHIIIIIHIIIIIIHIIIIIIIIIIIIIIIIIIIIIIIHHIIIHIIIIIIIIIIIIIIIIIIIIIIIIIIIIIIHIIIHIIIIIIIIIIIIIIIIHIIIIHIIIIIIIIIIIIIIIIIIIHHIIHHIIIIIIIIIIIIIIIIIIIIIIIIIIIIIIHGIIIIIIIIIIIIIIIIIIIIIIIIIIIIIIIIIIIIIIIIIIIIIIIIIIIIIIIIIIIIIIIIIIIIIIIIIIIIIIIIIIIIIIIIIIIIIIIIDDDDD
@HISEQ:969:HM2KJBCX2:2:1102:5515:19569 2:N:0:ACTATGCA
TCTAACGAGTGCCCCAACTATCCCTATTAATCATTACGGTGATCCTAGAAACCAACAAAATAGAACCATGCCGTCCTATTTTATTATTCCATGCTAATCTATTCAAGCACAAGCCTGCTTTAAGCACTCTAATTTTTTCAAGGTAATAGCTCTGCTTCCCCAACGCACTAACTTAATAGCATGCTGGTTATTCAGAAGGTAGGAATTCATCAAGTCAGTGCGGACAGTGAAGCCCGACCAACCGACAAACTCCGAAATTCAACTACGAGCTTTTTAACTGCAACAACTTTAATATACGCTATTGGAGCTGGAATTACCGCGGCTGCTGGCACCAGACTTGCCCTCCAA
+
DDADCIIIGHGIIIIIHIIIIHHGIIGHIHIIIG?DGHHIHIHIIIIIIIIHHHGHIIHEHIHIGHHHIGHHIIHIIHIIIIIIII?HHEHIHHIIHFIIHHGIHIIIHIIIHHHHHIIHGIIIIIIIIIIIIIIHIIHIHIIIIIIIIHHIHHHIDIIIIIHHHIHIIHHIIIIIIIIIIIIIIIIIIIHHHIIIIIIIIIHIIIIIIIIIIIHIIIIIIIIIIIIHIIIHCIIIIIHIIHHIIHCIIIIIIIHIIIIIIIIHHIIIIIIIGHIIIIIIIIIIIIIIIIIIHHIIIIIIHIIIIIIIIIIIIIIIIIIIHIIIIIIIIIIIIIIHIIIIIIIDDDDD
@HISEQ:969:HM2KJBCX2:2:1102:19059:20017 2:N:0:ACTATGCA
TCTAACGAGTGCCCCAACTATCCCTATTAATCATTACGGTGGTCCTAAAACCAACAAAATAGAACCAACGTCCTATTCTATTATTCCATGCTAATCTATTCAAGCAAATGCCCGCTTTAAACACTCTAATTTTTTCAAGGTAATGGTCCTGGTTCCCCGACACACCCAATAAAGGGCATCCCGGCTCACCAGAAGGATAGACCCGACGACAGAACAGTACTCGCCAAAGACGGACCATCCGGCCAGGCCTAAAATTCAACTACGAGCTTTTTAACTGCAACAACTTTAATATACGCTATTGGAGCTGGAATTACCGCGGCTGCTGGCACCAGACTTGCCCTCCAA
+
DDDDDIIIIIIIIIIIIIIIIIIIIIIIIIIIIIIIIIIIIIIIIIHHIIIIIHII1CHHHIHIIIIIIIIIIIIIIHIIIIIIIIIHIIIIIHIIIIHHHFIHHIHIIIIIIIIHHIHHIIIIIIIIIHIHIHIIIIIHIIIGIIIIIIIHHHIIIIIIHIIIHIIIHHHIGIHIIHHIIIIIIIIIIIIIIIIIIIIIIIIIIIIIIIIIIIIIIIIIIIIIIIIIIIIIIIIIIIIIIIIIHIHHEIIIIIHIIIIIIHIHIIIIIIIHHIIIIIIIIIIIIIIIIIIIHIIHHGDDIIIIIIIIIIIIIIIIIIIIIIIIIIIIIIIIIIIIIIIIDDDDD
@HISEQ:969:HM2KJBCX2:2:1102:12384:20655 2:N:0:ACTATGCA
TCTAACGAGTGCCCCAACTATCCCTATTAATCATTACGTCGATCCTAGAAACCAACAAAATAGGGTCAAACGTCCTATTTCATTATTCCATGCTAATGTATTCAAGCGTTAGCCTGCTTTAAACACTCTAATTTTTTCAAAGTAACAGTCCTGTTTCCCCGCAACAACAAATTAATGCCATCACGGTTCTACAAGAAGGGGGGACCAGTGAGGCCAGTGCATACCAGTGGCACGACCAACCTACTGGCCCCGAAATTCAACTACGAGCTTTTTAACTGCAACAACTTTAATATACGCTATTGGAGCTGGAATTACCGCGGCTGCTGGCACCAGACTTGCCCTCCAA
+
DDDDDIIGHGHHIIHHHIIIIIHIHHIHIIIIHIIIIHIIIIHHHIIIIIIHHIIIIIIIIIHHIGHHIIIHIIHIIHFHIIHIIIIHIEFHHIGIIIIIHHHHIIIIHHIHIIIIHIIIIIIHIIIIIIHHHFHHIIGIIIIIIIGHHIIIIIIHHIHIIIIIIIIIIIIHHIIIHIHHIIIIIIIIIIIIIIIIIIIIIIIIIIIIHHIIIIIIIIIIIIIIHIIIIIIIIIIIIHHIIIIIHIHHHHGIIIIIIHHIIIIIHEIIIIIIGIHIIIIIIIIIIIIIIIIIIIIIIIIIIIIIIIIIIIIIIIIIIIIIIIIIIIIIIIIIIIIIIIIIIDDDDD
@HISEQ:969:HM2KJBCX2:2:1102:9593:21494 2:N:0:ACTATGCA
TCTAACGAGTGCCCCAACTATCCCTATTAATCATTACGGTGATTCAGAAACCAACAAAACAGGACCACCGTCCTATTCTATTATTCCATGCTAATGTATTCAGACGTAAGCCTGCTTTGAACACTCTAATTTTTTCAAGGTAAAGGTCCTGGTTTCCCACCACGCTAAATTAATAACATGATAGTTCCCCAGAAGGTAGAAATTCTACACACCAGTACAGACTTGTTAGCCCGACCAACGGTAGAATCCCGAAATTCAACTACGAGCTTTTTAACTGCAACAACTTTAATATACGCTATTGGAGCTGGAATTACCGCGGCTGCTGGCACCAGACTTGCCCTCCAA
+
A@DDB?ECEHIEHHE=CGGHH?G?GHHHIIIHHEFHIH0<DCFHF@HIIGE?CHHEEHHHHH1@E1CGHHEEHGF?CFEHIHHIHF11CCGEFHHIIIHHIIGFHIIHIIHIIHIHHGIHHIHIHIIIIHHHFIHHGEFIIHIIIIIIIIIIIIHIGIIIIHHIHHHHIIIHHIGHHIHHHIIIIGHEECFIIGHIIIIIIIIIIIIHHIIHGGIIIIIIHIHIIHIIIIHIIIIIHHIIHHHFIIIIHIIIIIIIIIIIIIHIIIIIIIIIIHHIIIHIIIIIHIIIIIIHGHIIIIHIHIIIIIIIIIIIHIIIIIIIIIHIIIIIIIHIIIIIIIIIDDDDB
@HISEQ:969:HM2KJBCX2:2:1102:2651:21685 2:N:0:ACTATGCA
TCTAACGAGTGCCCCAACTATCCCTATTAATCATTACGGTGATCCTAGAAACCAACAAAATAGAACCATGCCGTCCTATTCTATTATTCCATGCTAATGTATTCGAGCAAAAATGCCTGCTTTAAACACTCTAATTTTTTCAAGGTAAAGGTCCTGGATCCGCAAGACACCCAATAAAGGACATCGAGTTTCTCCAGAAGGTGAGAAATCAACAGTAACAGTTCATACCCCTTAAGGCATGACCATCACGTCAATCCCGAAATTCAACTACGAGCTTTTTAACTGCAACAACTTTAATATACGCTATTGGAGCTGGAATTACCGCGGCTGCTGGCACCAGACTTGCCCTCCAA
+
DDDDDIIIIIIIIIIIIIIIIIIIIIIIIIIIIIIIIIGIIIIIIIIIIIIIIIIIIIIGHHHGIGIIIIIGDHIGIIIIHIIIIIIIIHGHHHHHHIIHEFHIIIIIIIIIIIIIIIIIIIIIIIIIIIIIHHIHHIHIIIIIIIIIIIHIIIIIIIHIIIIIIHIIIHIIIIIIIIIIIIIIIIIIHIIIIHIIIIIIIIIIIIIHHIIIIIIIIIIIHIIIIIIIIIIIIHIIIIIIIHIIIIIIIIHFIIHIIIIIIIIIIIIIIIIIIIIIIIIIIIIIIIIIIIIIIIHIIIIIHIIIIIIIIIIIIIIIIIIIIIIIIIIIIIIIIIIIIIIIIIIIIIIIDDDDD
@HISEQ:969:HM2KJBCX2:2:1102:14357:20866 2:N:0:ACTATGCA
TCTAACGAGTGCCCCAACTATCCCTATTAATCATTACGGTGGTCCTAGACCAACAAAATAGAACCAACGTCCTATTTTATTATTCCATGCTAATCTATTCAAGCAAATGCCCGCTTTAAACACTCTAATTTTTTCAAGGTAATGGTCCTGGCTCCCCGGCACGCCCAATTAAGAACATACCGATTCACCAGAAAGATAGACCCGACGACAGAACAGTACTCGCCAGAGACGGACCGTCCGGCCAGGCCTAAAATTCAACTACGAGCTTTTTAACTGCAACAACTTTAATATACGCTATTGGAGCTGGAATTACCGCGGCTGCTGGCACCAGACTTGCCCTCCAA
+
DDCDDIIIIIIIIIIIIIIIIIIIIIIIIIIIIIIIIHIIIIIIIIIIHIIIIIIIIIIIHHHIIIIIIIIHIIIIIIIIIIHIIIIIIHIIHIIIIIIIIHHHIIIIIIIIIIIIIHIIIIIIHIIHIIIIIIHHHIIIIIHHGIHIHHHIHIIIHIIIIIIIIIIIIHIIIIIIIHHHIIIIIIIIIHIIIIIGIIIHIIIIHIIIIIIIIIIIIIIIIIIIIIIIIIIIIIIIIIIIIIHIIIHHIIIIIIIIIIIIHIIIIIIIIIIIIIIIIIIIIIIIIIIIIIIHIIHHDDDIIIIIIIIIIIIIIIIIIIIIIIIIIIIIIIIIIIIIIIIDDDDD
@HISEQ:969:HM2KJBCX2:2:1102:19383:21252 2:N:0:ACTATGCA
TCTAACGAGTGCCCCAACTATCCCTATTAATCATTACGTCGATCCTAGAAACCAACAAAATAGAATCAAACGTCCTATTTCGTTATTCCATGCTAATGTATTCAAGCGTGAGCCTGCTTTAAACACTCTAATTTTTTCAAAGTAACAGTCCTGATTCCCCATGACACCAAATTAATGACATCATGGTTCGTCAGAAGGTAGGAATCAATAATACCAGTACGTACAATAGCACGACCAATAAATTGATCCCGAAATTCAACTACGAGCTTTTTAACTGCAACAACTTTAATATACGCTATTGGAGCTGGAATTACCGCGGCTGCTGGCACCAGACTTGCCCTCCAA
+
@@DBDHHHDGHHCFEGHE?G?HHIHHHIIIHFIHHHHIIHDHHHCCFHFHHHHEHIIHHIIHHIIHHHHHHHH1@EEEHI?GHIEFF<CG?ECHHIGHIIIHHHHHHIHEHHEFHHIHIIEHHHFHHHHIIIIHIIIHGHIHHGGCCGFCEGHHHIIGHHHHFGCHHHGIFHHHEHCCFGGGHF<?EGHHEDH0HFHHGIIHIIHHHHHGCEHFCGHHGHEHHGHGGCCIHE@HC?FH?FHHHHIHECCFECGFFECHE@HHHH@HHHIIIIHHE@C@HIHIHIHHEHHGIIHDFFIIIHIHHH@GEHFHHHHDHIHFG?CIHIIIIHHIIIIHHGIHHHDCDDD
@HISEQ:969:HM2KJBCX2:2:1102:19670:21465 2:N:0:ACTATGCA
TCTAACGAGTGCCCAACTATCCCTATTAATCATTACGGTGGTCCTAGACCAACAAAATAGAACCAACGTCCTATTCTATTATTCCATGCTAATCTATTCAAGCAAAAGCCCGCTTTAAACACTCTAATTTTTTCAAGGTAATGGTCCTGGTTCCCCGACACACCCAATAAAGGGCATACCGGCTCACCAGAAGGATAGACCCGACAACAGACAGTACTCGCCAGAGACGGACCGCCCGGTCAGGCCTAAAATTCAACTACGAGCTTTTTAACTGCAACAACTTTAATATACGCTATTGGAGCTGGAATTACCGCGGCTGCTGGCACCAGACTTGCCCTCCAA
+
DCDDDIIIIIIIIIIIIIIIIIIIIIIHIIIIIIIIIIIIIIIIIIIIIIIIIHIEHIIIIHIIIIHIIHIIHIIIIIIIIIIGHHIIIIIIIIIIIIIIIIHIIIIIHHHIIIHIIIIHIIHIIIIIIIIHHIIIHIIHHHIIIIIIHIIIHHIIIIIIIIIIIIIIIIIIIIIIIIIIIIIIIIIIIIIIIIIIIIIIIIIIIIIIIIHIIIIIIIIIIIIH=IIIIIIIIIIIIIIHHIIIIIIIIIIIIIIIIIIIIIIIIIIIIIIIIIIIIIIIIHHEHHIIIIIIIHHGGIIIIIIIIIIIIIIIIIIIIIIIIIIIIIIIIIIIIIIIIDDDDD
@HISEQ:969:HM2KJBCX2:2:1102:16053:21953 2:N:0:ACTATGCA
TCTAACGAGTGCCCCAACTATCCCTATTAATCATTACGTCAATCCTAGAAACCAACAAAATAGGATCAACGTCCTATTTCATTATTCCATGCTAATGTATTCAAGCGCGAGCCTGCTTTAAACACTCTAATTTTTTCAAAGTAACAGTCCTGATTCCCCACCACACCAAATTAATGACATGATGGTTCGTCAGAAGGTAGAAATCAGTAACACCAGTACGTACCGAAGGCACGACCAGCGTACTAATCCCGAAATTCAACTACGAGCTTTTTAACTGCAACAACTTTAATATACGCTATTGGAGCTGGAATTACCGCGGCTGCTGGCACCAGACTTGCCCTCCAA
+
@DD@<<EHDH@GHCG0<0<DHC1<<?CGDDCF1DHE?G@EC@?G1<C<C@EHCHHC1<@1D?GHIHH?FGHECEH1FF@FHHH@C@ECCCCHEGHHEF@FHGC@HEHHHFECHG<G@?FHHFHHIIHHGHHHFEEHHCFEHHEHHHHIGGHHEBGDHEHFE7<8C?HGCFHHIFD<HF<C<EGEC@CEC7DFG7GCGDG?GFDECFGEG<@AEG<1?HHECGHEG<1C>GHI1<ECEA@1HF@@G<F<?C<F<F<1EIHD<<D<1FD11FCD<EHHCH@GGCH@C1@D<1<0G/<C1C?@C<C1F<<1DD1CC<E?C11F@H@EHIHFEC<<DD<<<CHD<0D<0
@HISEQ:969:HM2KJBCX2:2:1102:17574:21957 2:N:0:ACTATGCA
TCTAACGAGTGCCCCAACTATCCCTATTAATCATTACGGTGATCCTAGAAACCAACAAAATAGAATCATGCCGTCCTATTTTATTATTCCATGCTAATGTATTCAAGCAAAATGCCTGCTTTAAACACTCTAATTTTTTCAAAGTAAAGGTCCTGGTTCCCCGCGACACCCAATTAAGGGCATCGTGGTTCTCCAGAAGGTGAGAAATTGACTACACCAGTTCATACCCCTTAAGGCACGACCGATGTGTCAATCCCGAAATTCAACTACGAGCTTTTTAACTGCAACAACTTTAATATACGCTATTGGAGCTGGAATTACCGCGGCTGCTGGCACCAGACTTGCCCTCCAA
+
DDDCDIIIHEHIIIIIHIIIIIIIIIIIIIIIIIIIIIGHIIIIIIIHIHIHIIIIIIIEHIIIIIIIHHHIHIIIIIIHIIIIIIIIIIIHIIHIIIIIIGIIIIIIIIIIIIIIIIIIIIIIHIIIIHIIHHIHIIIIIIIIIIIIIIIIIIIIHIIIIIIIIIIIHHIHIIIIIIIIIIIIIIIIHIHIIIIIIIIIIIIIIIIIIIIIIIIIIIIIIIIIIIIIIIIIIIIIIIIIHIIIIIIIIIHIIIIIHIIIIIIIIIIIIIIIIIIIIIIIIIIIIIIIIIIIIIIIIIIIIIIIIIIIIIIIIIIIIIIIIIIIIIIIIIIIIIIIIIIIIIIIIIIDDDDD
@HISEQ:969:HM2KJBCX2:2:1102:4410:22925 2:N:0:ACTATGCA
TCTAACGAGTGCCCCAACTTTCCCTATTAATCATTACGGTGATCCTAGAAACCAACAAAATAGAACCATGCCGTCCTATTCTATTATTCCATGCTAATGTATTCGAGCAAAAATGCCTGCTCTAAACACTCTAATTTTTTCAAGGTAAAGGTCCTGGATCCGCAAGACACCCAATAAAGGACATCAAGTTTCTCCAGAAGGTGAGAAATCAACAGTAACAGTTCATACCCCTTAAGGCATGACCATCACGTCAATCCCGAAATTCAACTACGAGCTTTTTAACTGCAACAACTTTAATATACGCTATTGGAGCTGGAATTACCGCGGCTGCTGGCACCAGACTTGCCCTCCAA
+
@@<@DEE0?<11DF@0<EHHHEE<@GEHC@HH?HHEH1C<G?D1FG1FHEH@C1DGH111<1<DGCCGEHCH<C/<@1<DG@GE?1111<@GC<@1D11<CDFEFHH0/<D11<11<FHF@/1<111B1FHD1<<<1F?.1<D<<D@G@@1:/<11101<CC1C?.0B?GE@EHA?FE@//<DH/DF/<CC<6/<F(0EEAAEHCHHD<EFCCHCEHHHF@<1GHE<<HFHFFD11HHED@AGIHHD<CFGCE?CDDHIHFIIGHHEHECHHHHEEHHHGCGIHFHEEHFFEC@EIHG@HHC?HEHGIHHHGCIIIHEEHC<CCCF@GGEGHHHEH??HHHCEC@?@@BBD@@
@HISEQ:969:HM2KJBCX2:2:1102:13326:25733 2:N:0:ACTATGCA
TCTAACGAGTGCCCCAACTATCCCTATTAATCATTACCGCGGTTCCAGAAACCAACACAACAGAACCACAGGTCCTATTCCATTATTCCATGCTAATCTATGCAAGCATGCGCCTGCTTTGAACACTCTAATTTTTTCAAGGTAAACGTCCTGGCTCCCGGCCGCCCGGCCGCCCGAAGGCAGCCCAGCGGCCGTTCCCCAGGAGGAAAGGCTCGGCCTTGACGCCCCCGCGAAGGGGCAGGCAGTACTCGCCGCCGAAGCAGCGGACCACCCGGCCAAGCCCAAAATTCGACTACGAGCTTTTTAACTGCAACAACTTTAATATACGCTATTGGAGCTGGAATTACCGCGGCTGCTGGCACCAGACTTGCCCTCCAA
+
DDDDDHHHHIGIH11CEHHIIECEHHIIHIFEHHFHIIEHCHCCHHIGHHIGEHHHIICEC<FEHHCHH?<<<11DGHFHCEEE1ECGHHE@FEDC1@DEFCEGHEHCHCHC=D<1CCCG@F?CH1C1EDHHHIGEHGHF66FHE;HHEIHHH0@CGIHC<C<IIHDEHE?C<EGEHFHE9..HC??:?-?E98..E?HB/8,F/HG?FHCDE8/:;/.G<FE/C?<DDHEFIGD;0<DF:0EHF?HFA?HDIHHEFHIIHDGIIIIIIIIIIIHDHHHHCIHIIIIIHHEIIHIIIIIIIIIHIIIHIIIIIIIIIIIIIHIIIIIIIIIIIIIIIIIIIIIIIIIIIIIIIIIIIIIIIIIIIIIIIHIIIDDDDD
@HISEQ:969:HM2KJBCX2:2:1102:10407:26349 2:N:0:ACTATGCA
TCTAACGAGTGCCCCAACTATCCCTATTAATCATTACGTCAATCCTAGAAACCAACAAAATAGGATCGAACGTCCTATTTCATTATTCCATGCTAATGTATTCAAGCGTTAGCTTGCTTTAAACACTCTAATTTTTTCAAAGTAACAGTCCAAATTCCCCGCAACACCAAATTAATGGCATTACGGATCATCAGGAAGGAGGAATCAGTGAGACCAGTACATACCAGAGGCATGACCAACCTACTAACCCCGAAATTCAACTACGAGCTTTTTAACTGCAACAACTTTAATATACGCTATTGGAGCTGGAATTACCGCGGCTGCTGGCACCAGACTTGCCCTCCAA
+
DDDDDIIIIIIIIIIIIIIIIIIIIIIIIIIIIIIIIIIIIIIIIIIIIIIIIIGIIIIGIIHHHHHHIIIIHIIIIIIIHIIIIHIHHIIGHIIHIIIIIIIIIIIIIIIIIIIIIIIIHIIIIHHHIIHIIIIIIIIIIIIIIIIIIIHHIIIIIIIIHIHHIIIIIIIIIIIIIIIIIIIIIIHIIHIIIIIIIIIHHIIIIIIIIIIIIIIIIIIIIIIIIIIIIIIIIIIIIIIIIIIHHIHIIIIIIIIIIIIIIIHIIIIIIIIIIIIIIIIIIIIIIIIIIIIIIIIIIIIIIIIIIIIIIIIIIIIIIIIIIIIIIIIIIIIIIIIIIIIIIDDDDD
@HISEQ:969:HM2KJBCX2:2:1102:2910:26534 2:N:0:ACTATGCA
TCTAACGAGTGCCCCAACTATCCCTATTAATCATTACTTTGGTCCTCAAACCAACAAAATAAAACCAAAGTCCTATTCTATTATTCCATGCTAATGTATCCAAGCAAACGCCTGCTTTGAACACTCTAATTTATTCAAAGTAAACCCTTGGAGTCCTGCTGTTGCAGGCCCCCAAGTATAGGGAAACCCCGAAAAGTACTTGCAACGCAAGACCAGTCGGACAATCCCGAAGTTCGACTACGAGCTTTTTAACTGCAACAACTTTAATATACGCTATTGGAGCTGGAATTACCGCGGCTGCTGGCACCAGACTTGCCCTCCAA
+
DDDDDIIIIIIIIIIGIHIIIIIIIIIIIIIIIIIIIIIIIIIIHIIIIIIIIIIHIIHIHIIIGIIIIHIIIIIIIIIHIIIIIIIIIHIIIIIIIIIIIHIIIIIIIIIIIIIIIIIIIIIIIIIIIIIIIIIHIIIIIIIIIIIIIIIIIIIIIIIIIIIIIIIIIIIIIIIIIIIIHHHIIIIIIIIIIIIIIHIIHIIIIIIIIIIIIHHIIIIIHHIHHHIIHIIIIIIIIIIIIIIIIIIIIIIIIIIIHIIIIIGIIIIIIIIIIIIIIIIIIGIIIIIIIIIIIIIIIIIIIIIIIHIIIIIIIIIIIIDDDDD
@HISEQ:969:HM2KJBCX2:2:1102:14548:26838 2:N:0:ACTATGCA
TCTAACGAGTGCCCCAACTATCCCTATTAATCATTACGTCAATCCTAGAAACCAACAAAATAGGATCGAACGTCCTATTTCATTATTCCATGCTAATGTATTCAAGCGTTAGCCTGCTTTAAACACTCTAATTTTTTCAAAGTAACAGTCCTGTTTCCCTGCAACACCAAATTAATGACATTACAGTTCTTCAAGAAGGAGGAATCAGTAAAGCCAGTACATACCATAGGCACGACCAACCTACTGACCCCGAAATTCAACTACGAGCTTTTTAACTGCAACAACTTTAATATACGCTATTGGAGCTGGAATTACCGCGGCTGCTGGCACCAGACTTGCCCTCCAA
+
DDCDDIIIIIIIIIIIIIIIIIIIHIIIIIIHIHIIIIIIIIIIHIIIIIIIHIIIIIIHIIIIGIHHHHHHHIIIIIIIIIIHIIGHGIHHHIHIIHIIHHEIIIIIHIHHIIIIIHHHIHIIIHIIIIIHIHIIIHIIIIIHIIIHIIIIHHHIFIIIIIIIIIIIIIIIIIIIIIIIIIIIIIIIIIIHHIIIIIIIIIIIIIIIIIIIIIIIIIIIIIIIIIIIIIIIIIIIIIHIIHFHHIIIIIIHIIIHIIIIIIIIHHIIGIIIIIIIIIIIIIIIIIIIIIIIIIIIIIIHIIIIIIIIIIIIIIIIIIIIIIIIIIIIIIIIIIIIIIIIIDDDDD
@HISEQ:969:HM2KJBCX2:2:1102:6916:27310 2:N:0:ACTATGCA
TCTAACGAGTGCCCAACTATCCCTATTAATCATTACGTCGATCCTAGAAACCAACAAAATAGGGTCAAACGTCCTATTTCATTATTCCATGCTAATGTATTCAAGCGTGAGCCTGCTTTAAACACTCTAATTTTTTCAAAGTAACAGTCCTGATTCCCCGCGACACCAAATTAATGACATCACGGATCTTCAGAAGGGAGAAACCAGTGACACCAGTGCATACCAAAGGCATGACCAGCGTACTGATCCCGAAATTCAACTACGAGCTTTTTAACTGCAACAACTTTAATATACGCTATTGGAGCTGGAATTACCGCGGCTGCTGGCACCAGACTTGCCCTCCAA
+
CDCDDIIIIIIIIIIIIIIIHIIIIIIIIIIIIIHIIIIIIIIIIHIHIIIIHIIIIIIIIHGIFIHHHIHHIIIIIHIIIIIIHHHIIIHIIIIIIIIIIIIIIIIIIIIIIIIIIIIIIHIIIIIIHIIIIIIIIIIIIIIIIIIIIIIIIIIIIIIIIIIIIIIIIIIIIIIIIIHIIIIIIIIIIIIIIIIIIIIIIIIIIIIIIIIIIIIIIIIIIIIIIIIIIIIIIIIIIIIIIIHFIIIIIIIIIIIIIIIIIHIIIIIIIIIIIIIIIIIIIIIIIIIIIIIIIIIIIHHGIIIIIIIIIIIIIIIIIIIIIIIIIIIIIIIIIIIIIIIIDDDDD
@HISEQ:969:HM2KJBCX2:2:1102:16277:27889 2:N:0:ACTATGCA
TCTAACGAGTGCCCCAACTATCCCTATTAATCATTACGTCAATCCTAGAAACCAACAAAATAGGATCGAACGTCCTATTTCATTATTCCATGCTAATGTATTCAAGCGTTAGCCTGCTTTAAACACTCTAATTTTTTCAAAGTAACAGTCCTGTTTCCCTGCAACACCAAATTAATGACATTACAGTTCTTCAGAAAGGAGGAATCAGCGAAGCCAGTGCATACCAGTGGCACGACCAACCTGCTGACCCCGAAATTCAACTACGAGCTTTTTAACTGCAACAACTTTAATATACGCTATTGGAGCTGGAATTACCGCGGCTGCTGGCACCAGACTTGCCCTCCAA
+
D@DDDIIIIII1FFHHHIIIIIHIHHIIEEHHIIIGIIIHHHHHHHCHDGHIHIHHHEECHCGHCHIHGIIHIGHIHIIIIIII@GHHHHIHIIIHIHHIIHIHIIIIIHHHIIHIHHHIIIHHIHHIIIGGGHHIIHHIHIIIIIIHIIIHHHHIHIHGGIIIIIIIHHGCCHHGHIIIHHIHHHIHIHGIIIIIIHHF@HIIHHHIIIIIHIHHFHHIIHHIHIIHGHIIHFHHHHH;GGEHGIHIIHHDIIIHGHIIIIHIIIIHHIIHIIHIIHIIIIIIHHIHHHHIHIGIHHHFGHHHIIHGFHF?HIHHHIHGIIHHIHCHHIIIIHHHIHIIIDDBDD
@HISEQ:969:HM2KJBCX2:2:1102:16167:28317 2:N:0:ACTATGCA
TCTAACGAGTGCCCCAACTATCCCTATTAATCATTACGTCAATCCTAGAAACCAACAAAATAGGATCGAACGTCCTATTTCATTATTCCATGCTAATGTATTCAAGCGTTAGCCTGCTTTAAACACTCTAATTTTTTCAAAGTAACAGTCCTGTTTCCCTGCAACACCAAATTAATGACATTACAGTTCTTCAAGAAGGAGGAATCAGTAAAGCCAGTACATACCATAGGCACGACCAACCTACTGACCCCGAAATTCAACTACGAGCTTTTTAACTGCAACAACTTTAATATACGCTATTGGAGCTGGAATTACCGCGGCTGCTGGCACCAGACTTGCCCTCCAA
+
DDDDDIIHIEHHHIIIIHIHIIEEHHIIICHHHHHIIHFCHDHH1F?GFEEH1F?EE@G1GHII1FHCHHEHHHEHIHHGGHEHFHHIHHHFHFGGHFHIIIIHH>IHHFHHE@GEHHIHHHHFHGIHGHHHIHIGGGHHEHIIIIHHHGHHHHHHICIIHIGHHHIHHHHDFGHHHHHEHHIHEHIHIHGIIIHHIIHGHHHEDIHGIHGIIHIHIHIIGIIIGHFIHHHCHHGDEHHIHGGDHHAEHGHHIIHHFIIHIIIIHHEHCFIIIHHHHGHIIIIIHHHIIIIIIIIIIHHHHHHIIHHHIIHHHIIHHHHGHHIIHHIIIHHIIHIIIHIIIACDDD
@HISEQ:969:HM2KJBCX2:2:1102:13152:29131 2:N:0:ACTATGCA
TCTAACGAGTGCCCCAACTATCCCTATTAATCATTACGTCGATCCTAGAAACCAACAAAATAGAATCAAACGTCCTATTTCATTATTCCATGCTAATGTATTCAAGCGTGCGCCTGCTTTAAACACTCTAATTTTTTCAAAGTAACAGTCCTGATTCCCCACGACACCAAATTAATGACATCGCGATTCTTCAGAAGGTAGGAACCAATAATGCCAGTGCGTACCGAGGCACGACCGACAATCTGATCCCGAAATTCAACTACGAGCTTTTTAACTGCAACAACTTTAATATACGCTATTGGAGCTGGAATTACCGCGGCTGCTGGCACCAGACTTGCCCTCCAA
+
DDDDDIGHIIHIIIIHIHIHHHIHIHGHIIIIHHIHFHIHDDHDHHHHHIIIIHIHIIFCHHGHHHIHHE?GGHIHHIH?GEHHHHIHCHHHCEHHHCHHEDGFHHHIHHHHHHHIHHEHHHHHGIHHHHHHHHIHIHIIIGHFIIIHGIIHIHHHIIIHHHHHHEFIIIHHHIHHHHHHHHEHIIHGIHHIIIIHIIHEGHIIGIIHHHHIHIIHEGHCHHHHHGIIIIHIIIIHII?IHFFHHHEHIIIIIIIIIIIIIHHHIHHGH?FIIHEECHIIIIIIIIHIIHIHIIIIIIIIIIIHIIIIIIIHIIIIIIIHIIIIIIIIIIIIIIHIIIIHDDDDD
@HISEQ:969:HM2KJBCX2:2:1102:12413:29153 2:N:0:ACTATGCA
TCTAACGAGTGCCCAACTATCCCTATTAATCATTACGGTGATCCTAGAAACCAACGAAATAGAATCAGTCCGTCCTATTTCATTATTCCATGCTAATGTATTCAGACGATAGTCTGCTTTAAACACTCTAATTTTTTCAAAGTAACAGTCCTGATTTCCTATCACACCAAATAAATGGCATGAAAGTTCCTCAGAAGGTAGAGATCCATCTCACCAGTGCAGACAATTAAGCCTGACCAATGGGTAGACCCCGAAGTTCAACTACGAGCTTTTTAACTGCAACAACTTTAATATACGCTATTGGAGCTGGAATTACCGCGGCTGCTGGCACCAGACTTGCCCTCCAA
+
@DDDDCHCH<11<FCCGEE1DC1<FHCCC1@CFCCH1GDG1<D1<<1CE1C1CHC010<<D11D11<FHEE01<<<D1<C1CF@FHE?D1<111CGHCHHEGAHHEGDHF@HHHGIHHHHFHFHDHHIIIIGIIHHCGHGHHFH8CGECIIHHEHGCHHGFGHHHHG@EHIHHFHIH6CFHHHGD/FHHFIHHHEHCF?IIHHC<EE<CG=HIHFHIIHHHHHHFIIHHHFD:@GCE@HG<CC<<<HHDCCIHIHHIHFCG1GIIHHEEEHIHHHHG?FIHFDIHHCFGEGIHHHHIHHHHHIHIIIIIHGHEEDGHHDHHEF<EFEEHIIHHF<GC1EHHHD@AAD
@HISEQ:969:HM2KJBCX2:2:1102:20138:29731 2:N:0:ACTATGCA
TCTAACGAGTGCCCAACTATCCCTATTAATCATTACGTCGATCCTAGAAACCAACAAAATAGAACCATGCCGTCCTATTCTATTATTCCATGCTAATGTATTCGAGCAAAAATGCCTGCTTTAAACACTCTAATTTTTTCAAGGTAAAGGTCCTGGATCCGCAAGACACCCAATAAAGGACATCAAGTTTCTCCAGAAGGTGAGAAATCAACAGTAACAGTTCATACCCCTTAAGGCATGACCATCACGTCAATCCCGAAATTCAACTACGAGCTTTTTAACTGCAACAACTTTAATATACGCTATTGGAGCTGGAATTACCGCGGCTGCTGGCACCAGACTTGCCCTCCAA
+
DDDDCIIIIIIIIIIIIIIIIIIIHIIIIIIIIIIIIIIIIIIIIIIIIIIHIHIIIIIIHHIIIIIIIIIIIIGIIIHIIHIIIIIHHIIIHIIIIIIIHDHIHGHIIIIIIHIIIIIIHIHIIIIIIIIIIIIIIIHIIIHIIIIIHHIIIIIHIIIIHHIIHIIIIGIIIIIIIIIIIIIIIIIIIIIIIIIIIIIIIIIIIIIHIIIIIIIIIIIHIIIIIIIIIIIIIIIIIIIIIIIIIIIIIIHIIIIIIIIIIIIIIIIIIIIIIIIIIIIIIIIIIIIIIIIIIIIIIIIIIIIIIIIIIIIIIIIIIIIIIIIIIIIIIIIIIIIIIIIIIIIIIIIDDDDD
@HISEQ:969:HM2KJBCX2:2:1102:1371:30010 2:N:0:ACTATGCA
TCTAACGAGTGCCCAACTATCCCTATTAATCATTACGTTGATTCTAGAAACCAACAAAAATAGAATCTAACGTCCTATTTCATTATTCCATGCTAATGTATTCAAGCGCGTGCCTGCTTTAAACACTCTAATTTTTTCAAAGTAACATCCTAACTCCCCACAACATCAAATTAATGACATCATGATTCGAAATCAATGACATTAGTACGTACCAAAGGCACGACCGACGTATTGATCCCGAAATTCAACTACGAGCTTTTTAACTGCAACAACTTTAATATACGCTATTGGAGCTGGAATTACCGCGGCTGCTGGCACCAGACTTGCCCTCCAA
+
DDDDDIIHIHGIHIIHIIIGIHIHGHHIIGIIHHIIIIEEEHHIIGHIIIIIGIIIHIIHIIEHIIIIIIIIEHGHHIIEHHIIIIIIHIIIHIIIIIIIHHHHIIIIIIHHHIHHIHFHIHHIHIIIGHIIIIHHIIIIIIHHHHHHHII1DFCIIHHIIIHIIIHIHIIIIIIIIIIIIIIIIGIIIIIIIIIGIIIIHHIIIIIIHIHIHIGHHEHHIIIIII?IIIIHGIHHGIHIIIHHIHHGHHFIIIHIIIIIIIIIIIIIIIIIIIIIIIIIIIIIIIIIIIIIIIIIIIIIHIIIIIIIIIIIIIIHIIIIIIIIIHIIIBDDDD
@HISEQ:969:HM2KJBCX2:2:1102:8332:30011 2:N:0:ACTATGCA
TCTAACGAGTGCCCCAACTATCCCTATTAATCATTACGGTGATCCTAGAAACCAACAAAATAGAATCATTCCGTCCTATTTTATTATTCCATGCTAATGTATTCAAGCAAAATGCCTGCTTTAAACACTCTAATTTTTTCAAAGTAAAGGTCCTGGTTCCCCGCGACACCCAATTAAGGGCATCGCGGTTCTCCAGAAGGTGAGAAATTGACTACACCAGTTCATGCCCCTTAAGGCACGACCGATGTGTCAATCCCGAAATTCAACTACGAGCTTTTTAACTGCAACAACTTTAATATACGCTATTGGAGCTGGAATTACCGCGGCTGCTGGCACCAGACTTGCCCTCCAA
+
@DD@DH=DD<D@<DH=<GEEHE@HIHEHHCHHHHHIEHFH@G?11DG?1<CH1DC<GHFE@GGHI?D1C111D<C<C11<<DHCGHHHHEEECGH1CGFEC<HIIHIHHEDEDCDHFHG<GEHEH@4GG268EGEGHFAA<F8GABCE?HGB?EHECHHHI9HE<HA?CCIHHHHFGCCHE?DCEIHG@C@EH@@/HHIIHHHCHCCIIIHAHCB<@HHHG@HIHHDEEHHFEEC=HCC<<HHCIHFHEGDEDD?/D1F?EIHFFD1@HCHF1HIIHIHCFGHG?C<CC@GCHIHHHEE<<H@@G?EEIIIGHHIHEEHHHIHHEHCEHHHHIHGIHGEHHHHEDC<0@@<@
@HISEQ:969:HM2KJBCX2:2:1102:5856:30940 2:N:0:ACTATGCA
TCTAACGAGTGCGCCCAACTATCCCTATTAATCATTACGGTGATCCTAGAAACCAACGAAATAGAATCAGTCCGTCCTATTTCATTATTCCTTGCTAATGTATTCAGACGATAGTCTGCTTTAAACACTCTAATTTTTTCAAAGTAACAGTCCTGATTTCCCATCACACCAAATAAATGGCATGAAAGTTCCTCAGAAGGTAGAGATCCATCTCACCAGTGCAGACAATTAAGCCTGACCAATGGGTAGACCCCGAAGTTCAACTACGAGCTTTTTAACTGCAACAACTTTAATATACGCTATTGGAGCTGGAATTACCGCGGCTGCTGGCACCAGACTTGCCCTCCAA
+
DDDDDIIIIIIIIIIIIIIIIGIIIIIIIIIIIIIIIIIIIIIIIIIIIGIIIIIIIIIHIIIIHIIIIIIIIIHIIIHGIIIIIIIIIII1DHHIHIIIIIIIIIIIIIIIIIHHIIIIIHIIIIIIIIIIIIIIIIHIIIIIIIIIIIIIIIIIIIIIIIIIIIIIIIIIHIIIIIIIIIIIIIIIIIIIIIIIIIIIIIIIIIIIIIIIIIIIIIIIIIIIIIIIIIIIIIIIIIIIIIIIHHGGIIIHIIIIIIIIIIIIIIIIIIIIIIIIIIIIIIIIIIIIIIIIIIIIIIIIIIIIIIIIIIIIIIIIIIIIIIIIIHIIIIIIIIIIIIIIIIIIDDDDD
@HISEQ:969:HM2KJBCX2:2:1102:20814:30997 2:N:0:ACTATGCA
TCTAACGAGTGCCCCAACTATCCCTATTAATCATTACGGTGATCCTAGAAACCAACGAAATAGAATCAGTCCGTCCTATTTCATTATTCCATGCTAATGTATTCAGACGTTAGCCTGCTTTAAACACTCTAATTTTTTCAAAGTAACAGTCCTGATTTCCCATCACACCAAATAAATGGCATGAAAGTTCCTCAGAAGGTAGAGATTCATCTCACCAGTGCAGACAATTAAGCCTGACCAATGGGTAAACCCCGAAGTTCAACTACGAGCTTTTTAACTGCAACAACTTTAATATACGCTATTGGAGCTGGAATTACCGCGGCTGCTGGCACCAGACTTGCCCTCCAA
+
DBBDDIIIIIIIIIIIIIIIIIIIIIIGIIGIIHHIIIGIEGHIIHI@HFIIHCHHHHFDGHHHIHHIGIIIHHIIHHGHHGIFHIIIIIIIIGEHHHGHHGHIIIIEHGHIHIIIHHDHIHHFH<FHHIIIIHHIHIGHIIHIIHIIGGHIIIHHIHHGHGEIIIIHIIHEGHHHHHHHHHIHCHHHHHHHHHHIIIIHIHHEHIIIHGIHIIHIHH;IHGHIHGIHHIHHH@HHHGIHHHIHFBFIIHHGIIGIIIIIIIHFIHHHIIIIIIIHFH@HHIIIHHIHHFIIIIIHHHGECEHIIIHIIIIIIGIIHIHDHHHHGIIIIIIIHHHFFIIIHEEABBBD
@HISEQ:969:HM2KJBCX2:2:1102:5782:31829 2:N:0:ACTATGCA
TCTAACGAGTGCCCCAACTATCCCTATTAATCATTACGTCAATCCTAGAAACCAACAAAATAGGATCGAACGTCCTATTTCATTATTCCATGCTAATGTATTCAAGCGTTAGCCTGCTTTAAACACTCTAATTTTTTCAAAGTAACAGTCCTGTTTCCCTGCAACACCAAATTAATGGCATTACAGTTCTTCAGAAAGGAGGAATCAGCGAAGCCAGTGCATACCAGTGGCACGACCAACCTGCTGACCCCGAAATTCAACTACGAGCTTTTTAACTGCAACAACTTTAATATACGCTATTGGAGCTGGAATTACCGCGGCTGCTGGCACCAGACTTGCCCTCCAA
+
DDBDDIIIIIIIIIHIIIIIIIIIIIHIIIIIHIIIIIIIIIIIIIIIIIIHHIIIHIHHHIGHEHIIHHHIIIIIHHIIIIIIIIIIGIIHIIIIIIIIIHIIIIIIIIIIIIIIIIIIIIIHIIIIIHIIIIIIIIIIIIIIIIHIIIIIIHIIIIIIIIIIIIIIIIIIIIHIIIIIIIIIIIIIHIIIIHIIIIIIIIIIIIIIIIIIIHIIIIIIIIIIIIIIIIIIIIIIIIIIIIIHFIHIIIIGIIHGIIIIIIHHIIIIIIIIIIIIIIIIIIIIIIIIIIIIIIIHIIIIIIIIIIIIIIIIIIIIIIIIIIIIIIIIIIIIIHIIIIHIIDDDDD
@HISEQ:969:HM2KJBCX2:2:1102:6018:32340 2:N:0:ACTATGCA
TCTAACGAGTGCCCCAACTATCCCTATTAATCATTACGGTGGTCCTAGAAACCAACAAAATAGAACCATGCCGTCCTATTTTATTATTCCATGCTAATGTATTCAAGCAAAAATGCCTGCTTTAAACACTCTAATTTTTTCAAAGTAAAGGTCCTGGTTCCCCGCGGCACCCAATTAAGGACATCGCGGTTCTCCAGAAGGTGAGAAATTGACTGCACCAGTTCATACCCCGTAAGGCACGACCGATGCGCCAATCCCGAAATTCAACTACGAGCTTTTTAACTGCAACAACTTTAATATACGCTATTGGAGCTGGAATTACCGCGGCTGCTGGCACCAGACTTGCCCTCCAA
+
DDCDDIIIIIIHIIIIIIIIIIIIIGIIIIHIIIIIIIIIHIIEHIIIIIIIIHIIGIGIHIIIIIIIIIIIIDEHIHIIIIIIIIIIIIIIIIIIIIIIIIHIIIIIIIIFIIIIIIIIIIIHHIIIIIIIIGIIIIIHIIIIIIIIHIIIHIIHHFHHIIIIIIIIIIIIHHHIHIIIHIIIIIIIIIIIIIIIIIHIIIIIIIIIGIIIHIHIIIIIIIIIIIGIIIIIIIIIIIIIIHIIIIIIIHGDIHHIIIIIIIIIIIIHHHHIHGIIIIIIIHIIIIIIIIHHIHIIIIIHHIIIIIIIIIIIIIIIIIIIIIIIIIIIIIIIIIIIIIIIIIIIIIIIDDDDD
@HISEQ:969:HM2KJBCX2:2:1102:15214:33072 2:N:0:ACTATGCA
TCTAACGAGTGCCCCAACTATCCCTATTAATCATTACGGTGATCCTAGAAACCAACAAAATAGAACCATGCCGTCCTATTCTATTATTCCATGCTAATGTATTCGAGCAAAATGCCTGCTTTAAACACTCTAATTTTTTCAAGGTAAAGGTCCTGGTTCCACATGACACCCAATTAAGGACATCATGCTTCTCCAGAAGGTGAGAAATCAACTGCGACAGTTCATACCCCTTAAGGCACGACCATCACGTCAATCCCGAAATTCAACTACGAGCTTTTTAACTGCAACAACTTTAATATACGCTATTGGAGCTGGAATTACCGCGGCTGCTGGCACCAGACTTGCCCTCCAA
+
DDDDDIIIIIIIIIIIIHIIIIGIIIIIIIIIIIIIIIIHHHIHIIIHIHIHHIIIIIIGIIHIIIIIIIIIHHIHIIIIHHHHIIHIIHIIIIIIIHIIIFIIIIIIIIIIIHHHHHIHIHIFGGHIIIHIGIIIIIIIIIIIIIIIIIIIIIHHHHGIIIIHGHIIIIIIIIIIIIIIIIIIIIIIIIIIIIIIHIIIIIIIIIIIIIIIIIIIIIHIIIIIIIIIIIIIIIIIIIIIIIIIIHIIIHHIIIIIIIIIIIIGIIIIIIIIIIIIIIIIIIIIIHIIIIIIIIIIIIIIIIIIIIIIIIIIIIIIIIIIIIHIIHIIIIIIIIIIIIIIIIIIIIIDDDDD
@HISEQ:969:HM2KJBCX2:2:1102:11243:33641 2:N:0:ACTATGCA
TCTAACGAGTGCCCCAACTATCCCTATTAATCATTACGGTGATCCTAGAAACCAACAAAATAGAATCAAACGTCCTATTTCATTATTCCATGCTAATGTATTCAAGCGTGAGCCTGCTTTAAACACTCTAATTTTTTCAAAGTAACAGTCCTGTTTCCCTGCAACACCAAATTAATGACATTACAGTTCTTCAAGAAGGAGGAATCAGTAAAGCCAGTACATACCATAGGCACGACCAACCTACTGACCCCGAAATTCAACTACGAGCTTTTTAACTGCAACAACTTTAATATACGCTATTGGAGCTGGAATTACCGCGGCTGCTGGCACCAGACTTGCCCTCCAA
+
DCDDDIIIIIIIIIIIIIIIIHHIIIIIIIIIIIIIIIIIIIIIIIIIIIIIIGIIIIHEHIHIIIIIIIIIIHIIIIIIIIIIIIIIIIIIGIIHIHIIIFHIIIIIIIIIIIIIIIIIIIIIIIIHIIIIIIIIIIIIIIIIIIIIIIIIIIIIIIIIIIIIIIIIIIIIIIIIIIIHIHIHIIIHHIGIIIIIIIIIIIHHIIIIIIIHIIIIIIIIIIII<<IIIIIIIIIIHHGIIIHGHIHIHIIIIIIIIIIIIIIIIIIIIIIIIIIIIIIIIIIIIIIIIIIIIIIIIIIIIIIIIIIIIIIIIIIIIIIIIIIIIIIIIIIIIIIIIIIIIDDDDD
@HISEQ:969:HM2KJBCX2:2:1102:11433:33935 2:N:0:ACTATGCA
TCTAACGAGTGCCCCAACTATCCCTATTAATCATTACGGTGATCCTAGAAACCAACAAAATAGAACCATGCCGTCCTATTCTATTATTCCATGCTAATGTATTCGAGCAAAAATGCCTGCTTTAAACACTCTAATTTTTTCAAGGTAAAGGTCCTGGATCCGCAAGACACCCAATAAAGGACATCAAGTTTCTCCAGAAGGTGAGAAATCAACTGCAACAGTTCATACCCCTTAAGGCATGACCATCACGTCAATCCCGAAATTCAACTACGAGCTTTTTAACTGCAACAACTTTAATATACGCTATTGGAGCTGGAATTACCGCGGCTGCTGGCACCAGACTTGCCCTCCAA
+
@?<DBHHHCHIIIIIFHIIIHIIIIHIIIHHHHIHIIIGIIIIIHIIGIIIIIHHHHHHIIIIIIIHHHHHHHHIIIIIIIGH?GHHHHCHHEHIIIII1FHGHEE@<HHEFEHCDF@GHHECHEGHIIHFHFFHHCIHEHHIF1GBCCEHFHHF?1CEGHHHHF@HGHEE@HHIHEIHHHGHHHEEGFHFHHHIHHHHFG7HHFEEHHHC@FF@FD8EG1HHHD=IHEF@1D@HHIHEIHFHFB<<<0HF<CC/GIIIIHEIHHIIHHHHHHIHEIIIIIHIIIIIIIHIIHIHIGIIIIIIHIIIIIIIIIGIIIIIIIIIIIIHHIHEIHHIHIIIIHHIIHHHEDDDB@
@HISEQ:969:HM2KJBCX2:2:1102:10225:34945 2:N:0:ACTATGCA
TCTAACGAGTGCCCCAACTATCCCTATTAATCATTACGTCAATCCTAGAAACCAACAAAATAGGATCAACGTCATATTTCATTATTCCATGCTAATGTATTCAAGCGCGAGCCTGCTTTAAACACTCTAATTTTTTCAAAGTAACAGTCCTGATTCCCCGCCACACCAAATTAATGACATGATGGTTCGTCAGAAGGTAGGAACCAGTAACACCAGTACGTACCTAAGGCACGACCAACGTACTGATCCCGAAATTCAACTACGAGCTTTTTAACTGCAACAACTTTAATATACGCTATTGGAGCTGGAATTACCGCGGCTGCTGGCACCAGACTTGCCCTCCAA
+
DDDDDIIIHIIIIIIIIIIIIIIHIIIIHHHHIIIIIIIIHIIIHIFHIIIEHIIIIHIIIIIIIIIIIIIIIHIIIFHHIIIIIIGHIIIIIIIIIHIIIFHIDHIIIIIIIIIIHIIIHIIIIIIIIIIIIHHHGIHIHHIIHHHFIIIHHHIIIIIIIHHHIIIIIIIIIIIIIIIIIHIHIIHHIHIIIIIIIIIIIIIIIIIIIIHIIIIIIHIIIIIIIIIIHIIIIIIIIIIIIHHDIIIIIIIIIIIIIIIIIIIIIIIIIIIIIIIIIIIIIIIIIIIIIIIIHIIIIIIIIIIIIIIIIIIIIIIIIIIIIIIIIIIIIIIIIIIIIIIIDDDDD
@HISEQ:969:HM2KJBCX2:2:1102:13968:35752 2:N:0:ACTATGCA
TCTAACGAGTGCCCCAACTATCCCTATTAATCATTACGGTGATTCAGAAACCAACAAAACAGCACCACCGTCCTATTTTATTATTCCATGCTAATGTATTCAGACGTAAGCCTGCTTTGAACACTCTAATTTTTTCAAGGTAAAGGTCCTGGTTTCCCACCACGCTAAATTAATAACATGATGGTTCCCCAGAAGGTAGGAATTCTACACGCTAGTACAGACTGGTTAGCCCGACCAACGGTAGAACCCCGAAATTCAACTACGAGCTTTTTAACTGCAACAACTTTAATATACGCTATTGGAGCTGGAATTACCGCGGCTACTGGCACCAGACTTGCCCTCCAA
+
<<<D@?H0/<1<<1<DE@FHE@1G1D11<G<C@1<D<E0<1D1CHI?GCH1<11<D11DDGH1<@DCFC/<CEHFHE?FHHFHFEG1<C@GHHE18FHHEHG<DIHHHF<HHHFEGDHHHHDGDHHHEHHHHHGIIGIIIHIHFIHHEEHFHGACGH6FEAEGHIHGDGIIIHHHGEEHHHHHH9<HIHIIIIIIIHII<IIHHEHI:HG<IIIHHG;HHFIHEHGIIIIHCGCEIHGHGHFD<?CDGIFHIIIHHIIIIHIHIHHHIIIHHGCHHGFCHHHHIIHHHCEEE<??HEIIIHEIIIHIHIHIHEDCDDHIIIIIIHIIIIIHHIHHIHHIGBDDDA
@HISEQ:969:HM2KJBCX2:2:1102:8899:35552 2:N:0:ACTATGCA
TCTAACGAGTGCCCCAACTATCCCTATTAATCATTACGGTGATCCTAGAAACCAACGAAATAGAATCAGTCCGTCCTATTTCATTATTCCATGCTAATGTATTCAGACGATAGTCTGCTTTAAACACTCTAATTTTTTCAAAGTAACAGTCCTGATTTCCAACCACACCAAATAAATGGCATGAAAGTTCCTCAGAAGGTAGAGATCCATCTCACCAGTACAGACAATTAAGCCTGACCAACCTACTAATCCCGAAATTCAACTACGAGCTTTTTAACTGCAACAACTTTAATATACGCTATTGGAGCTGGAATTACCGCGGCTGCTGGCACCAGACTTGCCCTCCAA
+
DDDDDIIIIIIIIIIIIIIIIIIIIIIIIGIIIIIIIIIIIIIIIIIIIIIIIIIIIHIIIIIHIIIIIIIIGIIHIIIIIIIIIIIIIIIIHIIIIIIIIIIIIIIIIIIIHIIIIIIIHIIIIIIIIIIIIIIIHIIIIIIIIIIIIIIIHIIIIHIIIIIIIIIIIIIIIIIIIIIIIIIIIIIIIIIIIIIIIIIIIIIIHIIIIIIIIIIIIIIIIIIIIIIIIIIIIIIIIIIIIIIIIHHIIHIIIIIIIIIIIIIIIIIIIIIIIIIIIIIIIIIIIIIIIIIIIIIIIIIIIIIIIIIIIIIIIIIIIIIIIIIIIIIIIIIIIIIIIIIIIIIDDDDD
@HISEQ:969:HM2KJBCX2:2:1102:3511:36333 2:N:0:ACTATGCA
TCTAACGAGTGCCCCAACTATCCCTATTAATCATTACGGTGATCCTAGAAACCAACGAAATAGAATCAGTCCGTCCTATTTCATTATTCCATGCTAATGTATTCAGACGATAGTCTGCTTTAAACACTCTAATTTTTTCAAAGTAACAGTCCTGATTTCCCATCACACCAAATAAATGGCATGAAAGTTCCTCAGAAGGTAGAGATCCATCCTACCAGTGCAGACAATTAAGCCTGACCAATGGGTAGACCCCGAAGTTCAACTACGAGCTTTTTAACTGCAACAACTTTAATATACGCTATTGGAGCTGGAATTACCGCGGCTGCTGGCACCAGACTTGCCCTCCAA
+
DDCDDIIIIIIIIIIIIIIIIIIIIIIIIIIIIIIIIIIIIIIIIIIIIIIIIHIIIIIIIIIHIIIIIIIGIIIGIIHIIIIIIIIIIIIIIIIIIIIIIHHIIIIIIIIIIHIIIIIHIIIIIIIIIIIIHIIIIIIIIHIIIIIIIIIIIIIIIIIIIIIIIIIIIIIIIIIIIIIIIIIIIIIIIIIHIIIIIIIIIIIIIIIIIIIIIIIIIIIIIIIIIIIIIIIIIIIIIIIIIIIIIHHIIIIIIIIIIIIIIIIIIIIIIIIIIIIIIIIIIIIIIIIIIIIIIIIIIIIIIIIIIIIIIIIIIIIIIIIIIIIIIIIIIIIIIIIIIIIIIIIDDDDD
@HISEQ:969:HM2KJBCX2:2:1102:4513:37115 2:N:0:ACTATGCA
TCTAACGAGTGCCCCAACTATCCCTATTAATCATTACGGTGGTCCTAGAAACCAACAAAATAGAACCACAACGTCCTATTCTATTATTCCATGCTAATCTATTCAAGCAATAGCCCGCTTTAAACACTCTAATTTTTTCAAGGTAATGGTCCTGGCTCCCCAACACACCCAATAAAGGACATACTGGTTCACCAGAAGGAAGACCCAACAACAGACAGTACTCGCCAAAGACGGACCGCCCGGCCAGGCCTAAAATTCAACTACGAGCTTTTTAACTGCAACAACTTTAATATACGCTATTGGAGCTGGAATTACCGCGGCTGCTGGCACCAGACTTGCCCTCCAA
+
DDDDDIIIIIIIIIIIIIIIIIIIIIIIIIIIIIIIHHGHIIIIIIIIIIIIIIIIIHIIIIIHIIIIIIIIIHHHHHHHIHHGHIHIGHHHEHHHHHIHIIIIHIIIHIHHIIIIIIIHIHHIHHIHGIHIIIIHIIIIIIIIIIIIIIIIIIIIHIIIIIIHIIIIIIIIIIIIIIHHIIIIIIIIIIHIIIIIIIIIIIHHHIIIIHHHIII<HIIIHIIIIGIIIHHIHIIIIIIIIIIIIIIIIIIIIIIIIIIIIIIIHIHIIIIIIIIIIIIIIIIIIIIIIIIIIIIIIIIIIIIIIHIIIIIIIIIIIIIIIIIIIIIIIIIIIIIIIIIIIDDDDD
@HISEQ:969:HM2KJBCX2:2:1102:7217:37062 2:N:0:ACTATGCA
TCTAACGAGTGCCCCAACTATCCCTATTAATCATTACATCGATCCTAGAAACCAACAAAATAGAATCTGATGTCCTATTTCATTATTCCATGCTAATGTATTCAAGCGTAAGCTTGCTTTAAACACTCTAATTTTTTCAAGGTAACAGTCCTAATTCCCCATAACATCAAATAAATGACATTATGGTTCTTTAGAAGGTGAGAACCAATAAAACCAGTACATACCAAGGCATGACCGATTCCTTGATCCCGAAATTCAACTACGAGCTTTTTAACTGCAACAACTTTAATATACGCTATTGGAGCTGGAATTACCGCGGCTGCTGGCACCAGACTTGCCCTCCAA
+
DCCDDIIIHIHHIIIIIIHIIIIIIIIIIIIIIIIIIIHIHIIIIIIIIIIIIIIIIIIIIIHHEHHIIIIIHIIIIIIIHIIIGIIGIIHIIIIIIIIIIIIIIIIIIIIIIIIGHIIIIIIIIIIHIIIIIIIIIIIIIIIIIIHIIIIIIIIIIIIIIIIIIIHIIIIIIIIIIIIIIIIIIIIIIIIII;IHIIHIHIIIIIIIIIIIIIIIIIIIIIIIIIIIIIIIIIIIIIIIHIHIIIIIIIIIIIIIIIIIIHIIIIIIIIIIIIIIIIIIIIIIIIIIIIIIIIIIIIIIIIIIIIIIIIGIIIIIIIIIIIIIIIIIIIIIIIIIIIIIDDDDD
@HISEQ:969:HM2KJBCX2:2:1102:2564:36370 2:N:0:ACTATGCA
TCTAACGAGTGCCCCAACTATCCCTATTAATCATTACGGTGGTCCTAGAAACCAACAAAATAGAATCAAACGTCCTATTTCATTATTCCATGCTAATGTATTCAAGCGTGCGCCTGCTTTAAACACTCTAATTTTTTCAAAGTAACAGTCCTGATTCCCCACGACACCAAATTAATGACATCGCGGTTCTTCAGAAGGTAGGAACCAATAATGCCAGTGCGTACCGAGGCACGACCGACAATCTGATCCCGAAATTCAACTACGAGCTTTTTAACTGCAACAACTTTAATATACGCTATTGGAGCTGGAATTACCGCGGCTGCTGGCACCAGACTTGCCCTCCAA
+
DCDDDIIIGIIIIIIIIIIIIIIIIHIIIIIIIIIIIIIIIIIIIIIIIIIIIIIIIIIIIIIIIIIIIIIIIIIIIIIIIIIIIIIIIIIIHIIHIIIIHHIHIIIIHIIIIIIIIIHIIIIIIIIIIIIIIIIIIIIIIIIIIIIIHIHIHHIIIIIIIIIIIIHIIIIIIIIIIIIHIIIIIIIIIIIIIIIIHIIIIIIIIIIIIIHIIIIIIIIIIIIIIIIIIIIIIIIIIIIIIHHGIIIIIIIIIIIIIIIIIIIIHGIIIIHIIIIIIIIIIIIIIIIIHIIIIIIIIIIIIIIIIHIIIIIIIIIIIIIIIIIIIIIIIIIIIIIIIIIIDDDDD
@HISEQ:969:HM2KJBCX2:2:1102:18555:37106 2:N:0:ACTATGCA
TCTAACGAGTGCCCCAACTATCCCTATTAATCATTACGTCGATCCTAGAAACCAACAAAATAGAATCAAACGTCCTATTTCATTATTCCATGCTAATGTATTCAAGCGTGCGCCTGCTTTAAACACTCTAATTTTTTCAAAGTAACAGTCCTGATTCCCCACGACACCAAATTAATGACATCGCGGTTCTTCAAAAGGTAGGAACCAATAATGCCAGTGCGTACCGAAGCACGACCGACAATTTGATCCCGAAATTCAACTACGAGCTTTTTAACTGCAACAACTTTAATATACGCTATTGGAGCTGGAATTACCGCGGCTGCTGGCACCAGACTTGCCC
+
DDDDDIIIIIIIHIIIIIIIIIIIIIHIIHIIIIIIHHHHICHHHIIIGHIGHIIIIEHHIHHGHIIHIIIHIIIIIIHIIIIIIIHII1IIIIIIIIIIIIIIIIIIIIIGIIIHHHHIIIIIIIIIIIIIHIIIIIHIIIIIIIIIIIIIHHHIIHIIIIIIIIIIIIIIIIIHIIIIIIIIIIIIIHIIIIIIIIIIIIIHIIIIIIIIIIIHIIIIIIIIIIIHIIIIIIIIHHHIIIIIIIIIIIIIIIIHIIIIIHHHIIIIIIIIIIIIIIIIIIIIIIIIIIIIIIHIIIIIIIIIIIIIIIIIIIIIIIIIIIIIIIIIIIIIHIIDDDDD
@HISEQ:969:HM2KJBCX2:2:1102:4765:37180 2:N:0:ACTATGCA
TCTAACGAGTGCCCCAACTATCCCTATTAATCATTACGGTGATCCTAGAAACCAACAAAATAGAACCCTGCCGTCCTATTCTATTATTCCATGCTAATGTATTCGAGCAAAAATGCCTGCTTTAAACACTCTAATTTTTTCAAGGTAAAGGTCCTGGATCCGCAAGACACCCAAATAAAGGACATCAAGTTTCTCCAGAAGGTGAGAAATCAACAGTAACAGTTCATACCCCTTAAGGCATGACCATCACGTCAATCCCGAAATTCAACTACGAGCTTTTTAACTGCAACAACTTTAATATACGCTATTGGAGCTGGAATTACCGCGGCTGCTGGCACCAGACTTGCCCTCCAA
+
DDDDDHC@/<ECHHGDHIIIHE1DC1FG1<<FH?C1F10<DCEGEF1<CCC<<@10<C1<<1<DDF?0D<11/</<CEHH1FCG?EHEC1CEE1FE1F1DCCGHH@@0@HHFHHD?HHFHHHHD8@?6HGIHHHDEHHHF1IH8F<GEIEHGCC@HHCDHHDEDCE7<<DGCCC?IHEFG7HFHH?HGHHGIIIHDEHHHHIIGFHHHED.GHEIIIHGCC@HIGGHG/HEHHHHHH?HFHGCHHHIHDCHFCEECHCIHHHGIIIHGEIHHHFIIIIIHHGCIIIIIIIIIH@@HEHHHHCDIHHHHHHIIHHIIHIIIHHDIGHHHHFHHIHIHHGIHHHIHHHHECDDBD@
@HISEQ:969:HM2KJBCX2:2:1102:8716:39293 2:N:0:CCTATGCA
TCTAACGAGTGCCCCAACTATCCCTATTAATCATTACAACAGTCCTAGAAACCAACAAATAGAACCATTGTCCTATTCCATTATTCCATGCTAATGTATTCAAGCGTATGCCTGCTTTGAACACTCTAATTTTTTCACAGTAAAAGTCCTGGTTCCCCGTCACGACCCGTAAAGGCCATGCCGCTTCGCCAGAAGGTAAAGCCCGACCACAGACAGTGCTCACCCAGAAGGCGGACCGTCCAGCCAGGCCTGAAGTTCAACTACGAGCTTTTTAACTGCAACAACTTTAATATACGCTATTGGAGCTGGAATTACCGCGGCTGCTGGCACCAGACTTGCCCTCCAA
+
DDDDDIIHHIIIIHIIIIIIIGIIIIIIIIGIIIIIHHIIIIIGHHHIHHIIIIIIEHHIGHIIIIHIHFGGHHHIGIIIHHGHIIIHHHIIIIIIIIIIIHIHIIIIIIIIIIIIIIIIIIIIIIIIGHHHIHIHHHHIHIIHHHIHHGIHHIIHIIIIIIHHHIIIIIHHIIIHIGIIIIHIHIIIIHIIIIIIHIGIG<IIIIIIIIHHDIIIIHIIHHIIIHHIHHIIIHHIHHIIIIGHGIIIIIIIIIIIIIHIIHIIIIHIIIIIIIIIIIIIHIIIIIIIIIIGIHIIIIHIIIIIIIIIIIIIIIIIIIIIIIIIIIIIIIIIIIIIIIIIIDDDDD
@HISEQ:969:HM2KJBCX2:2:1102:15779:39533 2:N:0:ACTATGCA
TCTAACGAGTGCCCAACTATCCCATTAATCATTACGGTGATCCTAGAAACCAACAAAATAGAACCATGCCGTCCTATTCTATTATTCCATGCTAATGTATTCGAGCAAAAATGCCTGCTTTAAACACTCTAATTTTTTCAAGGTAAAGGTCCTGGATCCGCAAGACACCCAATTAAGGACATCAAGTTTCTCCAGAAGGTGAGAAATCAACAGCGACAGTTCATACCCCTTAAGGCACGACCATCACGTCAATCCCGAAATTCAACTACGAGCTTTTTAACTGCAACAACTTTAATATACGCTATTGGAGCTGGAATTACCGCGGCTGCTGGCACCAGACTTGCCCTCCAA
+
DDDDDIIIIIHGEHHIIIIIHIIIIHIIIIIIIIIIIIHHIEHHIGIHIIIIIIFIHEHHHIIIIIIHIIIHHIIIIHIIIIHIHHIIHIIIHIGHHIIHHGGHHIIIGHIIIIHHIIHIIHIIHHIHIIIIIHIIIIIHIIIHHIIIIHHIIIIIIIIIIIIIIIIIIIIIHIHIHIIIIIHHIIHIIIIIIIIHIGIIIIIIIIIIIIIHHGIIIIHIHHHHHIIIIIIIIIIGIIIHIIIHHEIHEGIIHIIIIHIIHHHHHIIIIIHIIIIHIIIIIIGIIIIIIIIIHIHGCHCHHIIIIIIIIHIIIIIIHIIIIIIIIIHGIHIIIHIHHHGHEHIIIGDDDDD
@HISEQ:969:HM2KJBCX2:2:1102:8547:38770 2:N:0:ACTATGCA
TCTAACGAGTGCCCCAACTATCCCTATTAATCATTACGGTGGTCCTAGACCAACAAAATAGAACCAACGTCCTATTCTATTATTCCATGCTAATCTATTCAAGCAAAAGCCCGCTTTAAACACTCTAATTTTTTCAAGGTAATGGTCCTGGTTCCCCGACACACCCAATGAAGGGCATACCGGCTCACCAGAAGGATAGACCCGACAGCAGAACAGTACTCGCCAGAGACGGACCGTCCGGTCAGGCCTAAAATTCAACTACGAGCTTTTTAACTGCAACAACTTTAATATACGCTATTGGAGCTGGAATTACCGCGGCTGCTGGCACCAGACTTGCCCTCCA
+
DDDCDIIIIIIIIIIIIIIIIHIIIIIIIIIIIIIIIIIIIIIIGIIIIIIIIIIHHHIIHIIIIIIIHHIIIIHIEHIIIHIGHIIIEHIIIIIIIIIIIHHHHIIHIGIIIIIIIIHIHIIIIIIIIIIIHIHIIIIIIIIIIIIIIIHHHHIIIIIIIIIIIHEHH?HHIIIIIIHIHIIIIIIIIIIIIIIIIIIIIIIIIHIIIIIIIIIIIIIIIIIIIIIIIIII7HIIIIIHHHIIIIIIIIIIIIIIIIIHHHIIIIIIIIIIIIIIIIIIIIIIHIIIIIIHIHHGGDCIIIIIIIIIIIIIIIIIIIIIIIIIIIIIIIIIIIIIIIDDDDD
@HISEQ:969:HM2KJBCX2:2:1102:11766:39511 2:N:0:ACTATGCA
TCTAACGAGTGCCCCAACTATCCCTATTAATCATTACGGTGATCCTAGAAACCAACAAAATAGAACCATGCCGTCCTATTCTATTATTCCATGCTAATGTATTCGAGCAAAATGCCTGCTTTAAACACTCTAATTTTTTCAAGGTAAAGGTCCTGGTTCCACATGACACCCAATTAAGGACATCATGCTTCTCCAGAAGGTGAGAAATCAACTGCGACAGTTCATACCCCTTAAGGCACGACCATCACGTCAATCCCGAAATTCAACTACGAGCTTTTTAACTGCAACAACTTTAATATACGCTATTGGAGCTGGAATTACCGCGGCTGCTGGCACCAGACTTGCCCTCCAA
+
DDCDDIIIIIIIIIIIIIIIIIIIIIIIIIIIIIIIIIIIIIIIIIIIIIIIIIIIIIIIIIIIIIIIIIHHHGHIIIIIIIIIIIIIIHIIIIIIIIIIIHHIIIIIIIIIIHHHIIIIIIIIIIIIIGIIIIIHIIIIIIIIIIHIIIHHHIIIIIIIIIIIIIIIIIIIIIIIIIIIIHIIIIIIIIIIIIIIIIIIIIIIIIIIIIIIIIHIIIIIIIIIIIIIIIIIIIIIIIIIIIIIIHHIIIHIIIIIHIIIIIIIIIIIIIIIIIIIIIIIIIIIIIIIIIIIIIIIIIIHIIIIIIIIIIIIIIIIIIIIIIIIIIIIIIIIIIIIIIIIIIIIHDIDDDDD
@HISEQ:969:HM2KJBCX2:2:1102:19527:40723 2:N:0:ACTATGCA
TCTAACGAGTGCCCCAACTATCCCTATTAATCATTACGGTGATCCTAGAAACCAACAAAATAGAATCATGCCGTCCTATTTTATTATTCCATGCTAATGTATTCAAGCAAAATGCCTGCTTTAAACACTCTAATTTTTTCAAAGTAAAGGTCCTGGTTCCCCGCGACACCCAATTAAGGGCATCGCGGTTCTCCAGAAGGTGAGAAATTGACTACACCAGTTCATGCCCCTTAAGGCACGACCGATGTGTCAATCCCGAAATTCAACTACGAGCTTTTTAACTGCAACAACTTTAATATACGCTATTGGAGCTGGAATTACCGCGGCTGCTGGCACCAGACTTGCCCTCCAA
+
DDDDDHHIIIIIIIHIHIHIIIEHIIHIHHIIHIHGIIHHHHHIIIIHHEHIIIHIHGHHIIHIIIIIHEEHHIIIIHHHHFEGH@GHIHIIIIHHHIHHHGIIIIHHHIHHHHHIIIIHHHHIHHHIFHIHIHHHIHHHIIIIIHHIIGIIHIHHGHIHIIIHIHIHHHIIIHHHIIHIIIHIIHHIIHIIIIIIIIIIIHIIIIIHHIIHHHHHIIIIIIIIIHIIIIHHHHIIIIIIIIHHIIIIIHGIIHHDIIIIIIIIIIIIIIIIHHHIIIIHFIHIHIIIIHG@IIIIIIHIIIIIIHIHIIIHHIHIIIIIIIIIIIIIHIIIIIHIIHIHIHIIIIHDCDDD
@HISEQ:969:HM2KJBCX2:2:1102:4572:40049 2:N:0:ATTATGCA
TCTAACGAGTGCCCCAACTATCCCTATTAATCATTACTTCAGTCCGCAAACACCAACAAAATAGAACCAAAGTCCTAACTTATTATTCCATGCTAATGTATTCATAGCCTGCAACGCCTGCTTTAAACACTCTAATTTTTTCAAAGTAAACGATCTAGTGCGCTGGTACCGGCTCAGTGAAGAGTAGCACCAGTGTCGCTAGAAGGATGGCTTGGCCAAGCCGGCACTCACACACGTCACCGTGGCGGGCCGGCTGCACCACACCAGAAATCCAACTACGAGCTTTTTAACTGCAGCAACTTTAATATACGCTATTGGAGCTGGAATTACCGCGGCTGCTGGCACCAGACTTGCCCTCCAA
+
DDDDDIIIIIIIIIIIIIIIIIIIIIIIIIIIIIIHIIIIIIIIIIGIIIIIIIIIIIIIIIIHHIIIIIIHHIGHHIIIIIIIIIIIIIIIIIIGIIIIGCGHIIIIIIHIIIIIHIIIHIIHHIIIHIHIIIIIIIHHIIIIIIIIIIIIIIIHHIIIIIIIIIHHIIIIIIHIIIIIIIIIIIIIIIIIIIIIIIIIIIIIIIIIIIIIIIIHDIIIIIIIIIIIIIIIHHIIIIIIIIIIIIIIIIIIIIIIIIIHIIIIIIIIIIIIIIIIIIIIIIIIIIIIIIIIIIIIIIIIIIIIIIIIIIIIIIIIIIIIIIIIIIIIIIIIIIIIIIIIIIIIIIIIIIIIIIIIDDDDD
@HISEQ:969:HM2KJBCX2:2:1102:4902:40088 2:N:0:ACTATGCA
TCTAACGAGTGCCCCAACTATCCCTATTAATCATTACGGTGATCCTAGAAACCAACGAAATAGAATCAGTCCGTCCTATTTTATTATTCCATGCTAATGTATTCAGACGATAGTCTGCTTTAAACACTCTAATTTTTTCAAAGTAACAGTCCTGATTTCCCATCACACCAAATAAATGGCATGAAAGTTCCTCAGAAGGTAGAGATCCATCTCACCAGTGCAGACAATTAAGCCTGACCAATGGGTAGACCCCGAAGTTCAACTACGAGCTTTTTAACTGCAACAACTTTAATATACGCTATTGGAGCTGGAATTACCGCGGCTGCTGGCACCAGACTTGCCCTCCAA
+
DDDDDHHHIIIGIIIHIIIEHIIIGIIGHIHIHIHE1@GHIGEFGHIFHHHIIHEHHIIIHHIGCEIHHHHGHFHHGHIHH@DHHHHIIIIICCHHF@IIHIIIHIIHHEHHHGHIIIHHHICEGHFHIHEHIIIIIIIHHIHIIIIHHHHIHHIFHHHHHIIHIIIIIIIIHHHIHIHIIIIHIIIIIIIIHGIHGIIIIIIIIHHIHGHGIIIIHHHIIIIIIIIIIIHHHFIHHIIIIIIIIHGIIIIHIIHHEHGHEIIIIIIHHIGIIIIIIIIGIIHEIIIHHHIIIIIIHIIIIIIIHHIIIHIHHFDEIIIIIIHHHHIIIIIIHIIHHGIIHHHDDDDD
@HISEQ:969:HM2KJBCX2:2:1102:14758:41181 2:N:0:ACTATGCA
TCTAACGAGTGCCCCAACTATCCCTATTAATCATTACGGTGGTCCTAGAAACCAACAAAATAGAACCACAACGTCCTATTCTATTATTCCATGCTAATCTATTCAAGCAATAGCCCGCTTTAAACACTCTAATTTTTTCAAGGTAATGGTCCTGGCTCCCCAACACACCCAATAAAGGACATACTGGTTCACCAGAAGGAAGACCCGACAACAAGACAGTACTCGCCAAAGACGGACCGCCCGGCCAGGCCTAAAATTCAACTACGAGCTTTTTAACTGCAACAACTTTAATATACGCTATTGGAGCTGGAATTACCGCGGCTGCTGGCACCAGACTTGCCCTCCAA
+
DDADBHIIIIHIIIIHIIIIIIHIIIIIHHIIIGIIIHIIICEHHIIHHHHIIIGIHIIIIIIIIIIIIIIHHHIIIHHHHIIIIIHHHEHI@CHIIIIHHHHFHIIIHIIHHHIIIIIIIIHHHHIIIIIIHIIIHEHGHHIIIIIHIIIIIIIHFIIIIIIIIHHHGIIIHFEHIHGIIIIIIIIIIIIIIIIIIIIIIIIIHIHHIIIIIIIIIIIIIIIIIIIIIHIHIIIIIIIIIIIIHGIIHEHIHIHIIHHHHIHHIIIIIIIIIIIHIIIIIIHHHIIIIIIIIHHIHIHHGGHHIIIIIIIIIIIIIIIIIIIIIIIIHIIIIIHIIIIIIIDDDDD
@HISEQ:969:HM2KJBCX2:2:1102:6762:41882 2:N:0:ACTATGCA
TCTAACGAGTGCCCAACTATCCCTATTAATCATTACGTCGATCCTAGAAACCAACAAAATAGAATCAAACGTCCTATTTCATTATTCCATGCTAATGTATTCAAGCGCGAGCTTGCTTTAAACACTCTAATTTTTTCAAAGTAACAGTCCTGATTTCCCGCGACACCAAATTAATGACATCGTGGTTCGTCAGAAGGGAGAAACCAATAATGCTAGTACGTACAAAGTACGACCGACATATTAGTCCCGAAATTCAACTACGAGCTTTTTAACTGCAACAACTTTAATATACGCTATTGGAGCTGGAATTACCGCGGCTGCTGGCACCAGACTTGCCCTCCAA
+
DDDDDIIIIIHGHHIIHIIIIHIIGHHIHIIIIIIHIIIIIIIIIHHIIIIIIIIIGIGHIHIIIIHHIIIHHHIHHIIIHIIHGIIIIIIGIIIIIHIIIHHIIHIIHHIIIIHIIIGIIHIIIIIIIHHHIIIIIIIIIHIIIIIIIIHIHIIIIIIGIHIIIIIIIIIIIHIIIIIIIHIIIIIGIIIIIIIIIHIIIIIIHIIIIIIIIIHIIIIIIIIIIIIIIIIIIIIIIIIIHGIIIHIIIIIIIIIIIIIIIIIHIIIIIIIIIIIIIIIIIIIIIIIIIIHHIIIIIIIIIIIIIIIIIIIIIIIIIIIIIIIIIIIIIIIIIIIIIIDCDDD
@HISEQ:969:HM2KJBCX2:2:1102:18660:41568 2:N:0:ACTATGCA
TCTAACGAGTGCCCCAACTATCCCTATTAATCATTACGTCAATCCTAGAAACCAACAAAATAGGATCAACGTCCTATTTCATTATTCCATGCTAATGTATTCAAGCGCGAGCCTGCTTTAAACACTCTAATTTTTTCAAAGTAACAGTCATGATTCCCAATCACACCAAATTAATGACATGATGGTTCGTCAGAAGGTAGAAATCAGTAACACCAGTACGTACCGAAGGCACGACCAGCGTACTAATCCCGAAATTCAACTACGAGCTTTTTAACTGCAACAACTTTAATATACGCTATTGGAGCTGGAATTACCGCGGCTGCTGGCACCAGACTTGCCCTCCAA
+
@0D0@C0GCDEEHHHEEHHHI?FEH1CEGH1<ECCHFC1<GEC11<FHIIE<<DCGHEE??11<F<11<1011<EHH11<1CCHH@C1<F1?CF1CCGFF?HEHFEGD@GH5<<1C8<@HGHGHABDBFCF?A1<@GCEHFHGG9C1DA$?FBG@H1<#C?GF0CC9D<<<2HHFCFCCHGFEDHHCCAC?IFEHCHIHFHHHCEHD0HGHHHCHHF<CCHEHHD1HHCFEHFGHCHCEA1D@?HCHDBHIHHF1GD?IHGIIHHHECHHF<HHHFC1@HHGEFH@GCGC=@GCHHHHGHFHEHGEIHIHEDE?HCHHEF@HHCHC1HHIHHFHEHEHGC0??D0
@HISEQ:969:HM2KJBCX2:2:1102:5679:41505 2:N:0:ACTATGCA
TCTAACGAGTGCCCCAACTATCCCTATTAATCATTACGTCAATCCTAGAAACCAACAAAATAGGATCAAACGTCCTATTTCATTATTCCATGCTAATGTATTCAAGCGTTAGCTTGCTTTAAACACTCTAATTTTTTCAAAGTAACAGTCCTGTTTCCCTGCAACACCAAATTAATGACATTACAGTTCTTCAGAAAGGAGGAATCAGCGAAGCCAGTACATACCAAAGGCACGACCAACCTGCTAACCCCGAAATTCAACTACGAGCTTTTTAACTGCAACAACTTTAATATACGCTATTGGAGCTGGAATTACCGCGGCTGCTGGCACCAGACTTGCCCTCCAA
+
DDDDDIIHIIIIIIIIIIIIIIHIIIIIIIIIIIIIIIIIIIIIIIIIIIIIGIIIIGHHHHHIIIIIIIHIIIIIIIIIHIIIIIHHHIIIGHGIIIIIIIIIIIIIIIIIIIIIIIIIIIIIIIIIIIIHIIIIIIIIIIIIIIIIHIHIIIIIIIIIIGIIIIIIIIIHHIIIIIIIIIIIIIIIIIIIIIIIIIIIIIIIHIIIIIIIIIIIIIIIIIIIIIIIIIIIIIIIIIHIIIIIHIIIIIIIIIIIIIIIIIIIIIIIIIIIIIIIIHIIIIIIIIIIIIIIIIIIIIIIIIIIIIIIIIIIIIIIIIIIIIIIIIIIIIIIIHIIIIIIIDDDDD
@HISEQ:969:HM2KJBCX2:2:1102:6019:42732 2:N:0:ACTATGCA
TCTAACGAGTGCCCCAACTATCCCTATTAATCATTACGGTGATCCTAGAAACCAACAAAATAGAATCATGCCGTCCTATTTTATTATTCCATGCTAATGTATTCAAGCAAAATGCCTGCTTTAAACACTCTAATTTTTTCAAAGTAAAGGTCCTGGTTCCCCGCGACACCCAATTAAGGGCATTGCGGTTCTCCAGAAGGTGAGAAATTGACTACACCAGTTCATACCCCTTAAGGCACGACCGATGTGTCAATCCCGAAATTCAACTACGAGCTTTTTAACTGCAACAACTTTAATATACGCTATTGGAGCTGGAATTACCGCGGCTGCTGGCACCAGACTTGCCCTCCAA
+
DDDADIIIIIIIIIIIIIIIIIIHIIIIIIIIHHHIIIIHIHIIIIIIIIIGGIIHIIIGIIHIIHHIIGEHIIIIIGIHIIIIIIHIIIIIHGIIIGIHGGHIIHHHIIIIIIIIIIIHHHIIIIIIHGHIIHIIIHIIIIIIIHIIIIIIIIIIIIIIIIIIIIIIIIIIHHIIIIIIIIIIIIIIIIIIIIIIIIIIIIIIIIIIIIIIIIIIIIIIIIIIIIIIIIIIIIIIIIIIIIIIIIIIIHFIIIIIIIIIIIIIIIIIIIIIIIIIIIIIIIIIIHHHIIIIIIIIIIIIIIIIIGIIIIIIIIIIIIIIIIIIIIIIIIIIIIIIIIIIIIIIIIIDDDDD
@HISEQ:969:HM2KJBCX2:2:1102:17874:41222 2:N:0:ACTATGCA
TCTAACGAGTGCCCAACTATCCCTATTAATCATTACGGTGGTCCTAGAAACCAACAAAATAGAACCACAACGTCCTATTCTATTATTCCATGCTAATCTATTCAAGCAATAGCCCGCTTTAAACACTCTAATTTTTTCAAGGTAATGGTCCTGGCTCCCCAACACACCCAATTAAGGACATACTGGTTCACCAGAAGGAAGACCCGACAACAGGACAGTACTCGCCAAAGACGGACCGCCCGGCCAAGTCTAAAATTCAACTACGAGCTTTTTAACTGCAACAACTTTAATATACGCTATTGGAGCTGGAATTACCGCGGCTGCTGGCACCAGACTTGCCCTCCAA
+
<B<<0DHIHEHHH?DFGHGHHHHHHIHIGF?FHH1@1<DE=GHHGHE?C11FCEHH?FHHH1CHHHCGH?=/<<DHC?CCHHEHHC1GHF11FEFCE1F@FH@GDFHHF1FEGFCGCHHGHG1GFEEFCF<FEFEHHGB1CHGA?AGEHIHEHGECHHGEHGHEECEF@EHHHHEHGG<FHHGII:GEHHEHHC?GHHCFD??HHHHCF<00C<FHC0FCEECCHEG@HA<HHAHDBEHGHIHHFGHCF?HHIHIHHEHHHHEGCIHHEHHG?C<G<HHHHHHHGCHHHHECCHHHHHGCGGIIIHIIHHHHHHHHDIIIHIHHHCHFHFGEGFIHGIHG@BAA@A
@HISEQ:969:HM2KJBCX2:2:1102:15293:43159 2:N:0:ACTATGCA
TCTAACGAGTGCCCCAACTATCCCTATTAATCATTACGGTGATCCTAGAAACCAACAAAATAGAACCATGCCGTCCTATTCTATTATTCCATGCTAATGTATTCGAGCAAAAATGCCTGCTTTAAACACTCTAATTTTTTCAAGGTAAAGGTCCTGGATCCGCAAGACACCCAATAAAGGACATCGAGTTTCTCCAGAAGGTGAGAAATCAACAGTAACAGTTCATACCCCTTAAGGCATGACCATCACGTCAATCACGAAATTCAACTTCGAGCTTTTTAACTGCCACAGCTTTAAAACCCGCTATTGCAGCTGGAATTACCGCAGCGGCTGGCACCAGACTTGCACTCCAA
+
DDDDDIIIIIIIIIIIIIIIIIIIIIIIIIIIIIIIIIIIIIIIIIIIIIIHHHIIIIIHIHHIIIHHIIIGIIIIIIIIIIIIIIIIIIIIHHIIIIGIIHHFGIDFHHIGGGIEHGIGGIIIIIIIIIIIIFHHIGIGIIIGGFHIHHEHGIIIIIIIGFHIIIIHIIGFIIIIIGGGIIIHFFI?DC/GEHEHIIHG?GG=GHIFHGGHHH+.8D<B1<<<<6EF?3E4<A78118A7HHHHIHHC@<<1<111<1<11<111<<1/E<<?=DC11<110<<<11<<<11<<1<0///E?C<1<<11111<11<<</<//<//E<11<1D11<11<<<111<<<1000<<
@HISEQ:969:HM2KJBCX2:2:1102:17273:43161 2:N:0:ACTATGCA
TCTAACGAGTGCCCCAACTATCCCTATTAATCATTACGGTGATCCTAGAAACCAACGAAATAGAATCAGTCCGTCCTATTTCATTATTCCATGCTAATGTATTCAGACGATAGTCTGCTTTAAACACTCTAATTTTTTCAAAGTAACAGTCCTGATTTCCCATCACACCAAATAAATGGCATGAAAGTTCCTCAGAAGGTAGAGATCCATCTCACCAGTGCAGACAATTAAGCCTGACCAATGGGTAGACCCCGAGGTTCAACTACGAGCTTTTTAACTGCAACAACTTTAATATACGCTATTGGAGCTGGAATTACCGCGGCTGCTGGCACCAGACTTGCCCTCCAA
+
DBDDDIHH?HHCHIGHIGHIHHIHIHGGFIHFHIGIIHIHIIHHHHE@HHHIIHIIIEHHIIHGHGIHIIIIIHEHCHHGHIGHIIIIHIIGEHHHHIGHHHHHHHIHHIHHHHGIIIIIIIIHIIIHHIICHFCIHIIHHIIIIIHHHHHGIIIIIIHHHHHHEIIHIIIHEHGHIHIIIIIHIIIIGHIHIIIIIIIIIHIIIIHIIIIIHGHIIIHIIIIIIIIHIIHGHIHHHIHI<HHHHCDIIIGIIIIIIIHIHIIIIIIIIIIIIIIIIIIIIIIIIIIHHIIHIIIHDGIIIIIIIIIIIIIIIIHIIIIIIIIHHIHIHIIIIIIIIIIIHIHDDDDD
@HISEQ:969:HM2KJBCX2:2:1102:5449:42756 2:N:0:ACTATGCA
TCTAACGAGTGCCCAACTATCCCTATTAATCATTACGGTGATCCTAGAAACCAACGAAATAGAATCAGTCCGTCCTATTTCATTATTCCATGCTAATGTATTCAGACGTTAGCCTGCTTTAAACACTCTAATTTTTTCAAAGTAACAGTCCTGATTTCCAATCACACCAAATTAATGACATGAAAGTTCCTCAGAAGGTAGAGATTTATCTCACCAGTACAGACAATTAAGCCTGACCAATGGGTAAACCCCGAAGTTCAACTACGAGCTTTTTAACTGCAACAACTTTAATATACGCTATTGGAGCTGGAATTACCGCGGCTGCTGGCACCAGACTTGCCCTCCAA
+
DDDDDIIIIIHHHIHHIIIIIIIIIIIIIIIIIIIIHHIGIIIIIIIHIHIHHHIIHHHIHHHIHHIIIIHIIIIIIIIHIIIHHHIIIIIIIIIIIIIIIIIIHIIIIIIIIIIIIIIIIIIHHIIIIIIIHHIIIHIHHIIIIIIIIIIIIIIIIIIHHIIHIIIIIIIIIHIIIIIIIIIIIIIIIIIIIIIIIHIIIHIIHHHHHHIIIIIIIIIIIIIIIIIHIIIIIIIIIIIIIIIHGDIIIIIIIIIIIIIIIIIIIIIIIIIIIIIIIIIIIIIIIIHHHIIIIIIIIIHIIIIIIIIIIIIIIIIIIHIIIHIIIIIIIIIIIIIIIIIIIIDDDDD
@HISEQ:969:HM2KJBCX2:2:1102:8849:43037 2:N:0:ACTATGCA
TCTAACGAGTGCCCCAACTATCCCTATTAATCATTACGTCAATCCTAGAAACCAACAAAATAGGATCGAACGTCCTATTTCATTATTCCATGCTAATGTATTCAAGCGTTAGCTTGCTTTAAACACTCTAATTTTTTCAAAGTAACAGTCCAAATTCCCCGCAACACCAAATTAATGGCATTACGGATCATCAGGAAGGAGGAATCAGTGAGACCAGTACATACCAGAGGCATGACCAATCTACTAACCCCGAAATTCAACTACGAGCTTTTTAACTGCAACAACTTTAATATACGCTATTGGAGCTGGAATTACCGCGGCTGCTGGCACCAGACTTGCCCTCCAA
+
DDDDDHIIIIIIIIIIIIIIIIIIIIIIIIIIIIIGHIHIIHHIHIIHIIIIIIHIGIHIIIIIIIIHIIIIHIIIIIIIIIIIIIIFHIHIIIIHIIIHIGIHIIIIIIIIIIIIIHHIHHIIIIHIIIIIIIIIIEHIIHIIIIIIIIIHIGIIIIIIIIIIIIIIIIHIIIIIIIIIIIIIIIIIIIIIIIIIIIIIIIIIIIIIIIIIIIIIIIIIIIIIIIIIIIIIIIIIIIIIIIIHHHHIIIIIIIIIIIIIIIIIIIHIIIIIIIIIIIIIIIIIIIIIIIIIIHIIIIIIIIIIIIIIIIIIIIIIIIIIIIIIIIIIIIIIIIIIIIIIIDDDDD
@HISEQ:969:HM2KJBCX2:2:1102:15880:43939 2:N:0:ACTATGCA
TCTAACGAGTGCCCCAACTATCCCTATTAATCATTACGGTGGTCCTAGACCAACAAAATAGAACCAACGTCCTATTCTATTATTCCATGCTAATCTATTCAAGCAAAAGCCCGCTTTAAACACTCTAATTTTTTCAAGGTAATGGTCCTGGTTCCCCGGCACACCCAGTTAAGGACATACCGGCTCACCAGAAGGATAGACCCGACAACAGACAGTACTCGCCAGAGACGGACCGCCCGGTCAGGCCTAAAATTCAACTACGAGCTTTTTAACTGCAACAACTTTAATATACGCTATTGGAGCTGGAATTACCGCGGCTGCTGGCACCAGACTTGCCCTCCAA
+
DDDDCIIHHIIIIHIIIIIIIIIIIIIIIIIIIIIIIIIIIIIIIIIIIIHHIIIIGIIEHHIHIIIIIHFHIHHHHIIIIIIIIIIIIHIIIIIIIHIHHIIIIIIIIHHIIHHHIIIIIIIHIIIIIIIIIIIIIHIIIIIIIIIIIHHIIIIIIHHIIIIIIIIIHIIIIIIIIIIIIIIIIIHHIIIIIHIIIIIIIIIIIIIIIIIIIIIIIIIIIIIIIIIIIIIIIIIIIIIIIIIIIIHIIIIIHIIIIIIIIHIIIIIIIIIIIIIIIIIIIIIIIIIIIIIIIIHHGFIIIIIIIIIIIIIIIIIIIIIIIIIIIIIIIIIIIIIIIIDDDDD
@HISEQ:969:HM2KJBCX2:2:1102:16169:43872 2:N:0:ACTATGCA
TCTAACGAGTGCGCCCAACTATCCCTATTAATCATTACGGTGATCCTAGAAACCAACAAAATAGAATCATCCCGTCCTATTTTATTATTCCATGCTAATGTATTCAAGCAAAATGCCTGCTTTAAACACTCTAATTTTTTCAAAGTAAAGGTCCTGGTTCCCCGCGACACCCAATTAAGGGCATCGCGGTTCTCCAGAAGGTGAGAAATTGACTACACCAGTTCATACCCCTTAAGGCACGACCGATGTGTCAATCCCGAAATTCAACTACGAGCTTTTTAACTGCAACAACTTTAATATACGCTATTGGAGCTGGAATTACCGCGGCTGCTGGCACCAGACTTGCCCTCCAA
+
0<B0<CG0<0<1C<0/DG0<C<G11?G<<@<11<1<1D<0F<1C<FC1<GHH?1FH=E1C1<D1DG1<D11110<0<DCG11<1<1<1<1<C11D1F@11<<DHHHH6F@FFEIIHHHHEG@CHHHHIHHH@HGH1CFGIIHEHGCHHG?IIHF?@EGCHE@HHFGHHHEIIIIIIIIIHE=IIIIIIIIHGGGHIIIIIHIHHIIHHIHHIIHIHFGHHCFHHIIIHHIHGHHHEIIIIHHGHGHHIGEHHHIIIHHEHIHGIIIIHHIIHHFHHIHHHHIHCFHFHHHG@GHHIIHIIIIIIIHHIIIIIIIIIIIIIIIIIHEIIIHHEHHHHIHGHHHEIIIHH@DDDD
@HISEQ:969:HM2KJBCX2:2:1102:16403:44306 2:N:0:ACTATGCA
TCTAACGAGTGCCCAACTATCCCTATTAATCATTACGTCGATCCTAGAAACCAACAAAATAGAATCAAACGTCCTATTTCATTATTCCATGCTAATGTATTCAAGCGTAAGCCTGCTTTAAACACTCTAATTTTTTCAAAGTAACAGTCCTGATTCCCCACGACACCAAATTAATGACATCGCGGTTCTTCAGAAGGTAGGAACCGATAATGCCAGTGCGTACCGAAGCACGACCAACAATTCGATCCCGAAATTCAACTACGAGCTTTTTAACTGCAACAACTTTAATATACGCTATTGGAGCTGGAATTACCGCGGCTGCTGGCACCAGACTTGCCCTCCAA
+
DDDDDIIHHHIFFGHHHGHIDFHHHHHDFFGGHIHHHIFHEHGHHHIHIIIHIIIIIIIIIIHGHHIHIIHHHHGFGHIHGHHGHIE?FHI1FHHHIIHIIIIIIIIIIIHIIIHIIIIIIHIIHIIHIIIIIIIIHIIIIIIIIIIIIHHIIHIIIIIIIIIIIIIIIIIIIIIIIIIHIIHIIIIIIIIIIIIIIIIIIIIIIIIIIIIIIIIIIIIIIIIIIIIIIIIIIHHHIIIHHDFIHHIIIIIIIIIIIIIIHHIIIIIIIIIIIIIHIIIIIIHIHIIIIIIIIIIIIIIIIIIIIIIIIIIIIIIIIIIIIIIIHIIIIIIIIIIIIIIDDDDD
@HISEQ:969:HM2KJBCX2:2:1102:19359:44786 2:N:0:ACTATGCA
TCTAACGAGTGCCCCAACTATCCCTATTAATCATTACGGTGATCCTAGAAACCAACAAAATAGAATCATGCCGTCCTATTTTATTATTCCATGCTAATGTATTCAAGCAAAATGCCTGCTTTAAACACTCTAATTTTTTCAAAGTAAAGGTCCTGGTTCCCCGCGACACCCAATTAAGGGCATCGTGGTTCTCCAGAAGGTGAGAAATTGACTACACCAGTTCATACCCCTTAAGGCACGACCGATGTGTCAATCCCGAAATTCAACTACGAGCTTTTTAACTGCAACAACTTTAATATACGCTATTGGAGCTGGAATTACCGCGGCTGCTGGCACCAGACTTGCCCTCCAA
+
BDDDDCHEHH@EHHHCC0DDHHEFGHGHEFH@1FEFHHHHHCFHCHFHEFCGHEGHHCEHGHIH@DGEHEFH/<//<<CD1F1FH11DG<CGHHH@C<C11<FHGHFEGC@HHGHFG<EEFCHHHFDH1GHFGEFEHIHHIICHFD1<<GEEGCEEBGCHIHHEECEHHGCHEFD@F@.@C/-@@HHIHHHF/F@/EHHFFF-C0?HHDHCH?GF<FHCGGCHGCEDHHFIFFCGEHDCEFHEFA<HHG1DHDHGHHHEEHHHHIHGCCHHHFHHHIIHHHHHEHEHGCHHGCGHHGC@HCHHHHEGCGG?HHGCHGCCDHIHHGHHHGIH?IIIIIIHIHIHHEEC@B@<0
@HISEQ:969:HM2KJBCX2:2:1102:14141:44526 2:N:0:ACTATGCA
TCTAACGAGTGCCCCAACTATCCCTATTAATCATTACGTCAATCCTAGAAACCAACAAAATAGGATCAAACGTCCTATTTCATTATTCCATGCTAATGTATTCAAGCGTTAGCCTGCTTTAAACACTCTAATTTTTTCAAAGTAACAGTCCTGTTTCCCTGCAACACCAAATTAATGGCATTACAGTTCTTCAGAAAGGAGGAATCAGCGAAGCCAGTGCATACCAGTGGCACGACCAACCTGCTGACCCCGAAATTCAACTACGAGCTTTTTAACTGCAACAACTTTAATATACGCTATTGGAGCTGGAATTACCGCGGCTGCTGGCACCAGACTTGCCCTCCAA
+
DDDDDIHIIIIIIIIIIIIIIIIIIIIIIIIIIIIGHIIHIIIIIIIIIIIHIIIIIIIIIIHIIIIGIIIHIIHIIIIIHIIGIIIIHIHIIHIIIIIIHHHIIIIIIIHIHIIIIIIIIIIIIIIIIHIIIIIIIIIIIIIIIHHHHHHIIIIIIIHIIIIHHIGIIIHHIIIHHIHIHIHGIIIIIIIIIIIHIIIIIIIIIIIIIIIIIIIIIIIIIIIIIIIHI=IIIIHIHHAHHIIHHIIIIHIIIIIIIIIIIIIIIIIIIIIIIIHIIIIIIIIIIIIIIIIIIIIIIIIIIIIIIIIIIIIIGIIIIIIIIIIIIIIIIIIIIIIIIIIIIDDDDD
@HISEQ:969:HM2KJBCX2:2:1102:18943:46113 2:N:0:ACTATGCA
TCTAACGAGTGCCCCAACTATCCCTATTAATCATTACCGCGGTTCCAGAAACCAACACAACAGAACCACTGGTCCTATTCCATTATTCCATGCTAATCTATGCAAGCGTGCGCCTGCGTTGAACACTCTAATTTTTTCAAGGTAAACGTCCTGGCTCCCCGAGACGCGCCGCCCGAAGGCCGCCCGCCAAGGCTCCCCAGGAGGAAAGGCCCGGATTCGACGCAGTACGAGCCACCGAAGCAGCCGACCACCCGCCCGGGCCCAAACTTCGACTACGAGCTTTTTAACTGCAGCAAATCGAATATACGCTATTGGAGCTGGAATTACCGCGGCTGCTGGCACCAGACTTGCCCTCCAA
+
DDDDDHIIIIIIIIIIIIIIIIIIIIIIIIIIHIIIIIIIGHHDIIIHHHIHHIHIHHHIGIIIIIHEHIGIHIHICHHFEHIIHEHHIIGGIHEH@GGHIEHHIGHEHHHIIHIIIIIHHIIIIIIIHHIIIIIHHHHHHIIIIIIIHIIHHHHEIIIIIIHIIIIHHIIIIIHHCIIIIIIIIIIIIHIIIHIIIHIII=IIIIHHGIIIII?IIIIIIIIHIIIIIIIHIIIIIIIHIIIIIHHIHDIIIIIHEIIIIIHIIHIIIIIIIGIIIIIIIIIIIHHHHHIIIIIIIIIIIIIIIIIIIIIHIIIIIIIIIIIIIIIIIIIIIIIIIIIIIIIIIIIIIIIIIDDDDD
@HISEQ:969:HM2KJBCX2:2:1102:3253:46580 2:N:0:ACTATGCA
TCTAACGAGTGCCCAACTATCCCTATTAATCATTACGTCAATCCTAGAAACCAACAAAATAGGATCAACGTCCTATTTCATTATTCTATGCTAATGTATTCAAGCGGGAGCCTGCTTTAAACACTCTAATTTTTTCAAAGTAACAGTCCTGATTCCCCACCACACCAAATGAATGACATGATGGTTCGTCAGAAGGTAGAAACCAGTAACACCAGTACGTACCTAAGGCACGACCAACGTACTGATCCCGAAATTCAACTACGAGCTTTTTAACTGCAACAACTTTAATATACGCTATTGGAGCTGGAATTACCGCGGCTGCTGGCACCAGACTTGCCCTCCAA
+
<B@0D1D@/<11<11<0<CG1<1DG@FHII<FCGFH?CHHI1<<<11<FH11<<E1G?GECFH@11<F?<11<DEHCF1<CF@<FE1DF1FHGHH@@80F?@E@8<#/</B<HGFG?HE@186@B(HF8FC811<A<AFFECEHHHAG@HHEAD<E??$<HHGFEHCHG<CGFHG@F@</<CCCCGC<CEHFEF0HC@ECG?CHF0CC<:11<<11C<EGCC@HF1ECA:C<<11GD0<D<<1B:/-/<@F<<D11<GC<<HCD1@@CFC?C@CGC@HHHGD<11IHEGCD</HFCFGCCCD1@HF<GD</F?CHCFEEIIHG?F1G?HF<<CD<<<0HBDB?B
@HISEQ:969:HM2KJBCX2:2:1102:15571:45621 2:N:0:ACTATGCA
TCTAACGAGTGCCCCAACTATCCCTATTAATCATTACATCGATCCTAGAAACCAACAAAATAGAATCGGATGTCCTATTTCATTATTCCATGCTAATGTATTCAAGCGTGAGCCTGCTTTAAACACTCTAATTTTTTCAAGGTAACAGTCCTAATTCCCCGTGACACCAAATTAATGGCATTACGGTTCTTTAGAAGGTGAGAAATCAATAATATCAGTACATACCAACGGCATGACCGAAACATTGATCCCGAAATTCAACTACGAGCTTTTTAACTGCAACAACTTTAATATACGCTATTGGAGCTGGAATTACCGCGGCTGCTGGCACCAGACTTAA
+
DDDDDIHIIIIIIIIIHIIIGHIIIIIIIIIIIIIIIIIIIIIIIIHIIIIIIIIIIIIIIHHIIIIIIFEHHHIIIIIIIIIIIHIHFIHHIIIIIIIHHIIIIIGIIHIHIIIIIIIIHHHIHHIIIIIIIIIIIIGIIIIHHHIIIIIIIIIIIIIIIIIIIIIIIIIIIIIIIIIIIIIIIIHIIIIIIIIIIIIIIIIIIIHIIIIIIIIIIIIIIIIIIIIIIIIIIIIIHIHIIIIIIIIHHIHIIIIIIIIIIIIIIIIIIIIIIIIHIIIIIIIIIIIIIIIIIIIIIIHHGHIIIIIIIIIIIIIIIIIIIIIIIIIIIIHIIIIDDDDD
@HISEQ:969:HM2KJBCX2:2:1102:7800:45523 2:N:0:ACTATGCA
TCTAACGAGTGCCCCAACTATCCCTATTAATCAGTACGGTGATCCTAGAAACCAACAAAATAGAATCATGCCGTCCTATTTTATTATTCCATGCTAATGTATTCAAGCAAAATGCCTGCTTTAAACACTCTACTTTTTTCAAAGTAAAGGTCCTGGTTCCCCGCGACACCCAATTAAGGGCATTGCGGTTCTCCAGAAGGTGAGAAATTGACTACACCAGTTCATACCCCTTAAGGCACGACCGATGTGTCAATCCCGAAATTCAACTACGAGCTTTTTAACTGCAACAACTTTAATATACGCTATTGGAGCTGGAATTACCGCGGCTGCTGGCACCAGACTTGCCCTC
+
0<DDD1G=C0D1CGE0<CHEHH@11<<1C1DE11<<<C/<11<F1D111<<G?C<G1111<GHCC<GCHIH1EEHIH?CF1<<CH1F1<1<1D1D11<1F?1<G1FHDF<<F:FH?HG@<1C%B&<DC8FDG,158DF&FBF(EF@86DB<1FB71ECCC<EBEC-GHF;..CCA8.HF//HHHDHCFCAEHCHAB.CD0.GF.CCG@HGIHFIIFCCD:/D1F<:C11/:1HIGFCCHHHIHFFDD<1G<<C/E<<<D11EHGHHE=CHHIHG<HD<<1FHFCC1@GGFD<1HF@CGCCF?CCHD<C1@CIIIIIH@ECHHF<<1@ECHGEF<<<<1GEEHHG@?DD@
@HISEQ:969:HM2KJBCX2:2:1102:20419:47493 2:N:0:ACTATGCA
TCTAACGAGTGCCCCAACTATCCCTATTAATCATTACGGTGATCCTAGAAACCAACGAAATAGAATCAGTCCGTCCTATTTCATTATTCCATGCTAATGTATTCAGACGATAGTCTGCTTTAAACACTCTAATTTTTTCAAAGTAACAGTCCTGATTTCCAACCACACCAAATAAATGGCATGAAAGTTCCTCAGAAGGTAGAGATCCATCTCACCAGTACAGACAATTAAGCCTGACCAATGGGTAGACCCCGAAGTTCAACTACGAGCTTTTTAACTGCAACAACTTTAATATACGCTATTGGAGCTGGAATTACCGCGGCTGCTGGCACCAGACTTGCCCTCCAA
+
DBDDDIIHIIIIIIIIIIIIIIIHIIIIIIIIIIIHIIHIIHGIIIIIIIIIIIGIIIIIIIHIIHHIIIIIIIIIGIIIIIIIIIHIIIIIIHIIIIHHIIIIIHIIHHIIIIIIIIGIIHIIIIIIHIIIIIIIIIIIHIIHIIIIIIHIIIHIIHIIHHIIIIHHHIIIIHHHIIIIIIIIIIIIIIHIIIIIII:IHIIIIIIIIHHIIIHIIIII;HIIIIIIIIHIIIIIIIIIIIIIFEDGHIIIIIIIIHIIIIIIIIIIIIIIIIIIIIIIIIIIIIIIIIIIIIIIIIIIIIIIIIIIIIIIIIIIIIIIIIIIIIIIIIIIIIIIIIIIIIIDDDDD
@HISEQ:969:HM2KJBCX2:2:1102:6153:47861 2:N:0:ACTATGCA
TCTAACGAGTGCCCCAACTATCCCTATTAATCATTACGGTGATTCAGAAACCAACAAAACAGGACCACCGTCCTATTCTATTATTCCATGCTAATGTATTCAGACGTAAGCCTGCTTTGAACACTCTAATTTTTTCAAGGTAAAGGTCCTGGTTTCCCACCACGCTAAATTAATAACATGACGGTTCTCCAGAAGGTAGGAATTCTACACGCTAGTACAGACTGGGTAGCCCGACCAACGGTAGAACCCCGAAATTCAACTACGAGCTTTTTAACTGCAACAACTTTAATATACGCTATTGGAGCTGGAATTACCGCGGCTGCTGGCACCAGACTTGCCCTCCAA
+
DADDBIIHHHIHIFHIIHIIHFHHHHFHIIIHHIIIFIHHIIGIHHHIHIICEHHH?GHG?HHIIIHHHDGCDHGHH?GHHHIHIGH@FHFEHFHHIHHHHGHGHEHHGHHHHHIEFGIIHHHHHFHHHIFHIEEHHHGGFHHHHEHHEHE@HHFIIIHHHHIEIIIIIHIIIIIIIHHEHGEHHHHFHFHIHIHHIIIHHHHGHHIIIDHCIIIIIHIIIIGIHHHHIIIIIIIIHEHHHGGEIHIGIIIIIIHFIHDHIIIIIHIIIHIIIIHHIIIHIHHHHIHIIHIHHHFHEIIIIIIIIIIIIIIIIIIIIIIIIIIIIIIHIIIIIIIIIIIIDDDDD
@HISEQ:969:HM2KJBCX2:2:1102:4974:48242 2:N:0:ACTATGCA
TCTAACGAGTGCCCCAACTATCCCTATTAATCATTACGGTGATCCTAGAAACCAACAAAATAGAATCATGCCGTCCTATTTTATTATTCCATGCTAATGTATTCAAGCAAAATGCCTGCTTTAAACACTCTAATTTTTTCAAAGTAAAGGTCCTGGTTCCCCGCGACACCCAATTAAGGGCATCGTGGTTCTCCAGAAGGTGAGAAATTGACTACACCAGTTCATACCCCTTAAGGCACGACCGATGTGTCAATCCCGAAATTCAACTACGAGCTTTTTAACTGCAACAACTTTAATATACGCTATTGGAGCTGGAATTACCGCGGCTGCTGGCACCAGACTTGCCCTCCAA
+
DDDCDIIIGIIIHIHIIIIIIIIIIIIIIGHIIIHIHIIIHIIHIIIIGIIGIIIIIGEHIIIIIIIIHHHHCHHIIHIHHHIIIHIHGHIIEHHHEFFHHHIIIIIIIIIGIIHHIHHIIIIIIIIIIHIIIIIHIIHIHHIIIHIIHIIHIIIHIGIHHIIIIHIIIGIIIIIIIIIIHIIIIIIIIIIIIIIIIIIIIIIIGIIIIIIIIIIIIIIIIIIIIII<IIIIIII;IIIIIIIIIIIIIHHIIIHIIIIIIIIIIIIIIIIIIIIIIHIIIIIIIIHHEHIIIHIIIIIIIIIIHIIIIIIIIIIIIIIIIIIIIIIIIIIIIIIIIIIIIIIIIIIDDDDD
@HISEQ:969:HM2KJBCX2:2:1102:7437:50697 2:N:0:ACTATGCA
TCTAACGAGTGCCCCAACTATCCCTATTAATCATTACGTCAATCCTAGAAACCAACAAAATAGGATCGAACGTCCTATTTCATTATTCCATGCTAATGTATTCAAGCGTTAGCTTGCTTTAAACACTCTAATTTTTTCAAAGTAACAGTCCAAATTCCCCGCAACACCAAATTAATGGCATTACGGCTCATCAGGAAGGAGGAATCAGTGAGACCAGTGCATACCGATGGCATGACCAATCTACTAACCCCGAAATTCAACTACGAGCTTTTTAACTGCAACAACTTTAATATACGCTATTGGAGCTGGAATTACCGCGGCTGCTGGCACCAGACTTGCCCTCCAA
+
DDDDDIHIIIIIIHIIIIIIIIIIIIIIIIIIIIIIIIIIIIIIIIHHIIIIHHIIIIIIIIHIGIIIIIIIHIHIIIIIIIIIIIIIIIIIIIIHIIIIIIIIIHIIHHIHIIIIIIIIIIIIIIIIIIIIIIIIIIIIIIHIIIHIHIIIIIIIIIIIIIIIHIIIIIIGIIIIIIIIIIIIIIIIIIHHIIIIIIIIIIIIIIIIIIHIIIIIIIIIIIIIIIIIIIIIIIIIIIIHIIHHGGIIIIIIHIIIIIIIIIHIIIIIIIIIIIIIIIIIIIIIIIIIIIIIIIIIIIIIIIIIIIIIIIIIIIIIIIIIIIIIIIIIIIIIIIIIIIIIIDDDDD
@HISEQ:969:HM2KJBCX2:2:1102:3292:49710 2:N:0:ACTATGCA
TCTAACGAGTGCCCCAACTATCCCTATTAATCATTACGTCGATCCTAGAAACCAACAAAATAGAATCAAACGTCCTATTTCGTTATTCCATGCTAATGTATTCAAGCGTGAGCCTGCTTTAAACACTCTAATTTTTTCAAAGTAACAGTCCTGATTCCCCATGACACCAAATTAATGACATCATGGTTCGTCAGAAGGTAGGAATCAATAATACCAGTACGTACAATAGCACGACCAATAAATTGATCCCGAAATTCAACTACGAGCTTTTTAACTGCAACAACTTTAATATACGCTATTGGAGCTGGAATTACCGCGGCTGCTGGCACCAGACTTGCCCTCCAA
+
DDDDDIIIIIIIIHIIIIIIIIIIIIIIIIIIIIIIIHIIHIIIIHIIIIIIIIIIIIHIIIHIIIIIIHIIIIIIGHIIIIIIIIIHHIIIGIIIIIIIIIIIIIIIIIHIIIIIIIIIIIIIIIIIIIIIIIIIIIIIIIIIIIIHHIIIHHIIIIHIHIIIIIIIIIIHHIIIIIIIIHIIHHIIHIIIIIIIIIIHIIHIIIIIIIGIIIIIIIIIIIIIIIIIIIIIIIIIIIIIIHHHIIIIIIIIIIIIIIIIIIIIIIIIIIIIIIIIIIIIIIIIIIIIIIIIIIIIIIIIIIIIIIIIIIIIIIIIIIIIIIIIIIIIIIIIIIIIIIIIDDDDD
@HISEQ:969:HM2KJBCX2:2:1102:18323:50606 2:N:0:ACTATGCA
TCTAACGAGTGCCCAACTATCCCTATTAATCATTACGTCAATCCTAGAAACCAACAAAATAGGATCAACGTCCTATTTCATTATTCCATGCTAATGTATTCAAGCGCGAGCCTGCTTTAAACACTCTAATTTTTTCAAAGTAACAGTCCTGATTCCCCACCACACCAAATTAATGACATGATGGTTCGTCAGAAGGTAGAAATCAGTAACACCAGTACGTACCGAAGGCACGACCAGCGTACTAATCCCGAAATTCAACTACGAGCTTTTTAACTGCAACAACTTTAATATACGCTATTGGAGCTGGAATTACCGCGGCTGCTGGCACCAGACTTGCCCTCCAA
+
DDDDDIIIIIIIIIIIIIIIIIIIIIIIIIIIIIIIIIIIIIHIIIGHIIIHIIIIIIIIIHIHHHIGHHHIHHHIIIIIIIIIIHHHIHIIIHIIIIIIIIIIIIIIIIIIIIIIIIIHIIIIIIIIIIIIIIIHIIHIIIIIIIIIIIGIHIIIIHHIIIIIIIIIIHIIIIIIIIIIIIHIIIIIIIIIIIIIIIIIIIIIHIIIIIIIIIIIIIIIIIIIIIIIIIIIIIIIIIIIIIHIIIIIIIIIIIIIIIIHIIIIIIIIIIIIIIIIIIIIIIIIIHIIIIIIIIIIIIIIIIIIIIIIIIIIIIIIIIIIIIIIIIIIIIIIIIIIIIIDDDDD
@HISEQ:969:HM2KJBCX2:2:1102:15627:52009 2:N:0:ACTATGCA
TCTAACGAGTGCCCCAACTATCCCTATTAATCATTACGTCAATCCTAGAAACCAACAAAATAGGATCAAACGTCCTATTTCATTATTCCATGCTAATGTATTCAAGCGTTAGCCTGCTTTAAACACTCCAATTTTTTCAAAGTAACAGTCCTGTTTCCCTGCAACACCAAATTAATGACATTACAGTTCTTCAAGAAGGAGGAACCAGTAAAGCCAGTACATACCAGAGGCACGACCAACCTACTAATCCCGAAATTCAACTACGAGCTTTTTAACTGCAACAACTTTAATATACGCTATTGGAGCTGGAATTACCGCGGCTGCTGGCACCAGACTTGCCCTCCAA
+
DDDADIHIIIIIIIIIIIIIIIIIIIIIIIIIIIIIIHHIIIIIIGIHIIIIIHIIIIIIIIHHGHHIIIIIHHIIIIHHIIIIIIIIGIIIHHHIHHIIHHFGFEIIIFHHHIIIIIIHHIIGHHIIHIHIHIHHHFHIIIIIIIIIHHHIIIHIIIIHIIIIIIIGHHHHIHGEIIHIHHIIHHHG?D?IIIIIIIIHHHHHIIIIIIIHFCGHGIIIIIHHFHIIHHFHIHIIIHHIIIHHHHHGIGIIIIIIIHHDHE<GHHIGIIIHHIHIIIIIIHIHIIIIGIHDEIIIHIIIIIHIIIIHHIIIIIHHIHIIIHIIIIIHIGIIHIIIIGIHHDBDDD
@HISEQ:969:HM2KJBCX2:2:1102:13205:51723 2:N:0:ACTATGCA
TCTAACGAGTGCCCCAACTATCCCTATTAATCATTACGGTGATCCTAGAAACCAACAAAATAGAACCATGCCGTCCTATTTTATTATTCCATGCTAATCTATTCAAGCACAAGCCTGCTTTAAGCACTCTAATTTTTTCAAGGTAATAGCTCTGCTTCCCCAACGCACTAACTTAATAGCATGCTGGTTGTTCAGAAGGTAGGAATTCATCAGGCCAGTGCGGACAGTGAAGCCCGACCAACCGACAAACTCCGAAATTCAACTACGAGCTTTTTAACTGCAACAACTTTAATATACGCTATTGGAGCTGGAATTACCGCGGCTGCTGGCACCAGACTTGCCCTCCAA
+
DDDDDIIHIEHHIGIIIIIIIHHIIIHIIHIIIIIIIIIIIHIIHHHIIIHIHHIDHIIHHIHHHHIHHIHIDGHIIGIIHIHIIIIIIIHIIHIHHIHIHHDHHIGHHIIIGHHHIHIIHHHCHHFFHIIIIIIIIIIIIHHHHIHIHHHHHHIIHIIIHHHHHIHHHIIHHHHHHHGHIIHIIIIIIHHIHEHHHHHGHHIHHIIIIHIIHIIHHHCHHIIHIIIIIIIDHIIIIIIIHDIIHHGIIHHHIIIIIIIIIIHEHIIIIIIIIIIIIIIIIIIIIIIIIIIIIIHHHGIIIIIIIIIHHHIIIHIIIHIIIHIIIIIIIIIIIIIIIIIIIIIDDDDD
@HISEQ:969:HM2KJBCX2:2:1102:10050:52440 2:N:0:ACTATGCA
TCTAACGAGTGCCCAACTATCCCTATTAATCATTACGGTGGTCCTAGAAACCAACAAAATAGAACCATGCCGTCCTATTTTATTATTCCATGCTAATGTATTCAAGCAAAAATGCCTGCTTTAAACACTCTAATTTTTTCAAAGTAAAGGTCCTGGTTCCCCGCGGCATCCAATTAAGGACATCGCGGTTCTCCAGAAGGTGAGAAATTGACTGCACCAGTTCATACCCCGTGAGGCACGACCGATGCGCCAATCCCGAAATTCAACTACGAGCTTTTTAACTGCAACAACTTTAATATACGCTATTGGAGCTGGAATTACCGCGGCTGCTGGCACCAGACTTGCCCTCCAA
+
DDDDDIIIIIIIIIIIIIIIIIIIIIIIIIIIIIIIIIIIIIIIIIIIIIIIIIIIHIHIHHIIIIIIHIHIHGHHIHIIIIIIGHIIIIIIIHHCHIHHHFHIIIIIHIIIIIIIIIIIIIIIIIIIIIIIIIIIIIIIIIIIIIIIIIIIIIIIIHIIIIHIIIIIIIIIIIIIIIGIHIIIIIIIIIIHEIIIIIIIIIIIIIIIIIIHIIIIIIIIIIIIIIIIIIIIIIIIIIIIIIIIIIIIIIHIIIIIIIIIIIIIIIIIHIIIIIIIIIIIIIIIIIIIIIIIIIIIIHIHIIIIIIIIIIIIIIIIIIIIIIIIIIIIIIIIIIIIIIIIIIIIIIIDDDDD
@HISEQ:969:HM2KJBCX2:2:1102:12766:53152 2:N:0:ACTATGCA
TCTAACGAGTGCCCCAACTATCCCTATTAATCATTACGGTGATCCTAGAAACCAACGAAATAGAATCAGTCCGTCCTATTTCATTATTCCATGCTAATGTATTCAGACGATAGTCTGCTTTAAACACTCTAATTTTTTCAAAGTAACAGTCCTGATTTCCCATCACACCAAATAAATGGCATGAAAGTTCCTCAGAAGGTAGAGATCCATCCTACCAGTGCAGACAATTAAGCCTGACCAATGGGTAGACCCCGAAGTTCAACTACGAGCTTTTTAACTGCAACAACTTTAATATACGCTATTGGAGCTGGAATTACCGCGGCTGCTGGCACCAGACTTGCCCTCCAA
+
DDDDDIIIIIIIIIIIIIIIIIIIIIIIIIIIIIIIIIIIIHIIIIIIIIIIIIIIIHGIIIIIIIIIIIIIIIIIIIIIIIIIIIIIIIIIIHIIIIIIIIIHHIHHIHIIIIHIIIIIIIIIIIIIHIIIHHIIHIIIIIIHIIIIHIIIIIIIIIIIIHIIIIIHHIIIIIIHIIIIIIIIIIIIIIIIIIIIIIIIIIIIIIIIIIIHIIIIIIIIIIIIIIIIIIIIIIIIIHIIIIIIIHFIIIIIIIIIIIIIIIIIIIIIIIIIIIIIIIIIIIIIIIHIIIIIIIIIIIIIIIIIIIIIIIIIIIIIIIIIIIIIIIIIIIIIIIIIIIIIIIIDDDDD
@HISEQ:969:HM2KJBCX2:2:1102:9794:52643 2:N:0:ACTATGCA
TCTAACGAGTGCCCCAACTATCCCTATTAATCATTACGGTGGTCCTAGACCAACAAAATAGAACCAACGTCCTATTCTATTATTCCATGCTAATCTATTCAAGCAAAAGCCCGCTTTAAACACTCTAATTTTTTCAAGGTAATGGTCCTGGTTCCCCGACACACCCAATAAAGGGCATACCGGCTCACCAGAAGGATAGACCCGACAACAGACAGTACTCGCCAGAGACGGACCGCCCGGTCAGGCCTAAAATTCAACTACGAGCTTTTTAACTGCAACAACTTTAATATACGCTATTGGAGCTGGAATTACCGCGGCTGCTGGCACCAGACTTGCCCTCCAA
+
DDDDDIIIIIHIIIIIHIIIIIIIIIIIIIIIIIIIIIIHHIIIIHIIIIIIIIIHIIIHHHIIIEHIHHHIIIIHHIIIHIIIIIIIIIEIHHIIHIIIIEHHHHCHIIHIIIHIIIIIIIHIIIIIIIHHIIHHHIIIIHHHHHIIIIHHIIIIHIIIHIIIHIIIIIGHHIIHHIIIIIIIIIHGIIIIIIIIIIH;IIIIIIIIIIIHIIIIIIIIIIIHIIIIIIIIIIIIIIIIIHIIIIIIIIIIIIIIIIHFIIIIIIIIIIIIIIIIIHIHIIIHIIIIHIIIIHHGHHIIIIHIIIIIIIIIIIIIIIIIIIIIIIIIIIIIIIIIIIDDDDD
@HISEQ:969:HM2KJBCX2:2:1102:7084:53791 2:N:0:ACTATGCA
TCTAACGAGTGCCCAACTATCCCTATTAATCATTACGTCGATCCTAGAAACCAACAAAATAGAATCAAACGTCCTATTCCGTTATTCCATGCTAATGTATTCAAGCGTGAGCCTGCTTTAAACACTCTAATTTTTTCAAAGTAACAGTCCTGATTCCCTATAACACCAAATTAATGGCATTATAGTTCGTCAGAAAGGAGAAACCGATTATACCAGTACGTACAATAGCACGACCAGTAAGCCGGTCTCGAAATTCAACTACGAGCTTTTTAACTGCAACAACTTTAATATACGCTATTGGAGCTGGAATTACCGCGGCTGCTGGCACCAGACTTGCCCTCCAA
+
BAB@DHGG/EH?FHIGHHHEHIIHHHHHIGHIIICGEHCEDHHEH?<@FEGHHHIEHHHHFGFHEHHEHI0<<<EHHIGEHFCEH@H1F?H?GCIIIHHHHGEGGIHHIHDHHFIGIIHHHHHHIIHHHHHEEGGIHHHHHHHHHEHFHIHFF@FHHHFDC@HCIHHHHGIIHIIIIIHHIIIIHHHEEGIGIIIIHIIIHIIGIIHHHGEHIIHIIIIIIIIIHHHHIIIHIIIIIIHHHHEIIIIHIIIIIIIIIIIIHHHHIIIIIIIIIIIIIIHHIIIIHHHHHIIIIIHHHGIIIIIIIHIIIIIIIIIHIHIIIIIHIHHHHIHHHHIIIHIDDDBD
@HISEQ:969:HM2KJBCX2:2:1102:16885:51062 2:N:0:ACTATGCA
TCTAACGAGTGCCCCAACTATCCCTATTAATCATTACGGTGATTCAGAAACCAACAAAATAGGATCGAACGTCCTATTTCATTATTCCATGCTAATGTATTCAGACGATAGTCTGCTTTAAACACTCTAATTTTTTCAAAGTAACAGTCCTGATTTCCCATCACACCAAATAAATGGCATGAAAGTTCCTCAGAAGGTAGAGATCCATCTCACCAGTGCAGACAATTAAGCCTGACCAATGGGTAGACCCCGAGGTTCAACTACGAGCTTTTTAACTGCAACAACTTTAATATACGCTATTGGAGCTGGAATTACCGCGGCTGCTGGCACCAGACTTGCCCTCCAA
+
DDDDDHHIIIIIIIIIIIIIIIHIIHIIHIIIIIIHHHFHHGH?@HHHIIIHIIIIEHIIIHIFHHHHHHHGHHIHIIIIHHHIIIIIHHIHH?HHIIIHFHGHHHHIHHIGIIHHHHHHHIHHHIHIIIIIIIHGGHIIIIIIIIHGHHHIIHHIIIIHHIIIIHHHHIIIGIHHHHHHIIIIIIIIIIIIHHGIIIHIHIIIII:IHIGIIIIIIHHIIIIIIIIIHGIIIIIHIIGIIIIHFGDIGIIIIIIIIIIIIIIIIIIIIHIIIIIIIHHHHHIIIIIIIIHIHIIIIIHIIIIIIHIIIIIIIIIIHIIIIIIIIIIIIIIIIHIIIIIIIDDDDD
@HISEQ:969:HM2KJBCX2:2:1102:12759:54075 2:N:0:ACTATGCA
TCTAACGAGTGCCCCAACTATCCCTATTAATCATTACGGTGATTCAGAAACCAACAAAACAGGACCACCGTCCTATTTTATTATTCCATGCTAATGTATTCAGACGTAAGCCTGCTTTGAACACTCTAATTTTTTCAAGGTAAAGGTCCTGGTTTCCCACCACGCTAAATTAATAACATGATGGTTCCCCAGAAGGTAGAAATTCCACACGCCAGTACAGACTATTGCCCGACCAACGGTAGAACCCCGAAATTCAACTACGAGCTTTTTAACTGCAACAACTTTAATATACGCTATTGGAGCTGGAATTACCGCGGCTGCTGGCACCAGACTTGCC
+
DDDDDIIIIIIIHIIIIIIIIIIIIIIIIIIIIIIIIIIIIIIIIIIIIIIIIIIIIHHIHIIIIIIIIIHIIIIIIIIIIIIGIGIIIGIIIIIIIIIIGHGHHIIIIIIIIIIIHIIIIHIIIIIIIIIIIIIIHHHIIIIIIIIIIIIIIIIIIIIIIIIHIIIIIIIIIIIIIIIHIIIIIIIIHIIIIIIIIIIIIIIHHIIIIIIIHIIIIIIIIHIIIIIIIIIIIIIHIIIIIIIIIIIIIIIIIIIIIIIIIIIIIIIIIIHHIHIIIIIIIIIIIIIIIHEIIHHIIIIIIIIIIIIIIIIIIIIIIIIIIIIIIIIIIIIIDDDDD
@HISEQ:969:HM2KJBCX2:2:1102:13580:55340 2:N:0:ACTATGCA
TCTAACGAGTGCCCCAACTATCCCTATTAATCATTACGGTGATCCTAGAAACCAACAAAATAGAACCATGCCGTCCTATTCTATTATTCCATGCTAATGTATTCGAGCAAAAATGCCTGCTTTAAACACTCTAATTTTTTCAAGGTAAAGGTCCTGGATCCGCAAGACACCCAATTAAGGACATCAAGTTTCTCCAGAAGGTGAGAAATCAACAGCAACAGTTCATACCCCTTAAGGCACGACCATTACGTCAATCCCGAAATTCAACTACGAGCTTTTTAACTGCAACAACTTTAATATACGCTATTGGAGCTGGAATTACCGCGGCCGCTGGCACCAGACTTGCCCTCCAA
+
DDDDCIIIIIIHIIHIIIIIIIHIIIIHIIIIIIIIHIIIIGIIHIIIIIHIIIGIIIIIIIHHIIIIIIIHIIGHIIIIIIIIIHIIIIGIIIHHIHHIIHHIIHHHIIIIIIIIHHIHHIIIIIHIIIIIIIIIHIIIIIIHHIIIHHHHIHHIIIIIIIIIIIHIIHHIIIIIIIIIIHHIIIIIHHHIIIIIIIIIIIIIHIIHHIIIIIIIIIIHIIIIIHHHIIIIHIIIIIIIIIIIIIIHIIHFIIIHIIIIIIIIIHIIIIHIIIIIIIIIIIIIIIIIIIIIIIIIIIIIHIIIIIIIIIIIIIIHIIIIIIIIIIIIIIIIIIIIIIIIIIIIIIIIDDDDD
@HISEQ:969:HM2KJBCX2:2:1102:8496:55183 2:N:0:ACTATGCA
TCTAACGAGTGCCCCAACTATCCCTATTAATCATTACGGTGGTCCTAGACCAACAAAATAGAACCAACGTCCTATTCTATTATTCCATGCTAATCTATTCAAGCAAAAGCCCGCTTTAAACACTCTAATTTTTTCAAGGTAATGGTCCTGGTTCCCCGACACACCCAATAAAGGGCATACCGGCTCACCAGAAGGATAGACCCGACAACAGAACAGTACTCGCCAGAGACGGACCGTCCGGTCAGGCCTAAAATTCAACTACGAGCTTTTTAACTGCAACAACTTTAATATACGCTATTGGAGCTGGAATTACCGCGGCTGCTGGCACCAGACTTGCCCTCCAA
+
DBD@BGHCHGCE?H?G0CGCHIH@ECFHFHHIEHIGHHDGHC@@?H?C@HFGFEF1FHH@E1<FHHHHGIHHG@GHEHEED1DDHGH@GEGF1DHHEFH@F@FHGEFHIHIIFHHHHHGHHHHHHII@FEEHFEECHHHGFHHHHHGHGHEHHIIHHIDHIHHHGGGHEEHHFEIHHHIGHHHHDHHEHHHHHIIHHHHIIIHIIHFFIHHFCIIHHHHDHHFHHCHGCCCE0DHHDHIHHFEFIHHEIIIIHIIHHGGDFCHEIHIIHHHIIIHHHHHHEHG@EIIGHHHHCEHHHGGIIHEH@CHHGEDIHIHHIHHHHIHHEEIIIIIHHEHHCHH?AD@B
@HISEQ:969:HM2KJBCX2:2:1102:8859:56403 2:N:0:ACTATGCA
TCTAACGAGTGCCCCAACTATCCCTATTAATCATTACGTCGATCCTAGAAACCAACAAAATAGAATCAAACGTCCTATTTCATTATTCCATGCTAATGTATTCAAGCGCGAGCTTGCTTTAAACACTCTAATTTTTTCAAAGTAACAGTCCTGATTTCCCATGACACCAAATTAATGACATCGTGGTTCGTCAGAAGGGAGAAACCAATAATGCTAGTACGTACAAAGTACGACCGACATATTAGTCCCGAAATTCAACTACGAGCTTTTTAACTGCAACAACTTTAATATACGCTATTGGAGCTGGAATTACCGCGGCTGCTGGCACCAGACTTGC
+
DDDDDHHHIHHHIIIIIIIIIIIIIIIIIIIIIIIIIIIIIHHIHIIIIIIIIIIIHIFHIHIHIIIIHHEEHHIIHIIIIHIIHIIFIHIIIIIIIIIIIIIIIHIIHEIIHIIIIIIIHIIHIIIIIIIIIIIHHIIIIIIIIIIIIIIIIIIIIIHGIIHIIIIIHIIHIIIIIIHIIIIIIIIIIIIIIIIIIIIIIIIIIIIIIIGIIIIIIIIIIIIIIIIIIIIIIIHGIIIIIIIIIIIIIHIIIIIIIIIIIIHHIIIIIIHIIIGIIIIIIHIIIIIIIIIIIIIIIIIIIIIIHIHIIIIIIIIIIIIHIIIIIIIHIIIIDDDDD
@HISEQ:969:HM2KJBCX2:2:1102:13172:56460 2:N:0:ACTATGCA
TCTAACGAGTGCCCAACTATCCCTATTAATCATTACGTCGATCCTAGAAACCAACAAAATAGAATCAAACGTCCTATTTCATTATTCCATGCTAATGTATTCAAGCGCGAGCTTGCTTTAAACACTCTAATTTTTTCAAAGTAACAGTCCTGATTTCCCATGACACCAAATTAATGACATCGTGGTTCGTCAGAAGGGAGAAACCAATAATGCTAGTACGTACAAAGTACGACCGACATATTAGTCCCGAAATTCAACTACGAGCTTTTTAACTGCAACAACTTTAATATACGCTATTGGAGCTGGAATTACCGCGGCTGCTGGCACCAGACTTGCCCTCCAA
+
DDDDDIIIIIIIIHIIIIIIIIIIIIIIIIIIIIIIIIIIIIIIIIIIIHHHHIIIIIIHIHHIIIIGIIIIIHHIIIIHIIIHIIIIIIIIIIIIIIHIIHHIHIIIHHIIIIIIIIIIIIIIIIIIIIIHIIIIIIIIIIIIIIIIIIIIIIIIIIIIIIIIIIHIIIIIIHIIIIIIIIIIIIIHIIIIHIIIIIIIIIIIHIIIIIIIIIIIIIIIHIIIIIIIIIIIIIIIIIHIIHIIIIIIHIIIIIIIIIIIIIIIIIIIIIIIIIIIIIIIHIIHIIIIIIIIIIIIIIIIIIIIIIIIIIIIIIIIIIIIIIIIIIIIIIIIIIIIIIDDDDD
@HISEQ:969:HM2KJBCX2:2:1102:8253:57222 2:N:0:ACTATGCA
TCTAACGAGTGCCCCAACTATCCCTATTAATCATTACGTTGTACCTAGAAACCAACAAAATAGGTTCGAACGTCCTATTTCATTATTCCATGCTAATGTATTCAAGCGTTTGCCTGCTTTAAACACTCTAATTTTTTCAAAGTAACAGTCCTGACTCCCCACGACACCAAATTAATGACATCATGGTTCATCAGAAGGGAGGAATCAACGACCCCAGTGCGTACCGAAGGCACGACCGACGTATTGATCCCGAAATTCAACTACGAGCTTTTTAACTGCAACAACTTTAATATACGCTATTGGAGCTGGAATTACCGCGGCTGCTGGCACCAGACTTGCCCTCCAA
+
DCDDDIIIHIIIIIIIIIIIIIIIIIIIIIIIIIIIIIIIIIIIIIIIIIIIIIIIIIIHIHGHHIIIIIIIIIIIHIIIHIHIHIIIIIIIIIIIIHIIHFIIIIIIHHHIIIIIIIIIIIIIIIIIIIIIIIIIIIIIHIIIIIIIIIIIIIIIIIIHHIIHHIIIIIIHHIIIIIIIIIIIIIIIIIIIIIIIIIIIIIIIIIIIIIIIIIIIIIIIIIIIIIIIIIIIIIIIIIIIIIHHDIIIIIIIIIIIIIIHIIIIIIIIIIIIIIIIIIIIIIIIIIIIIIIIIIIIIHIHHIIIIIIIIIIIIIIIIIIIIIIIIIIIIIIIIIIIIIIIIDDDDD
@HISEQ:969:HM2KJBCX2:2:1102:4377:55564 2:N:0:ACTATGCA
TCTAACGAGTGCCCCAACTATCCCTATTAATCATTACGTCAATCCTAGAAACCAACAAAATAGGATCAAACGTCCTATTTCATTATTCCATGCTAATGTATTCAAGCGTTAGCCTGCTTTAAACACTCTAATTTTTTCAAAGTAACAGTCCTGTTTCCCTGCAACACCAAATTAATGACATTACAGTTCTTCAAGAAGGAGGAACCAGTAAAGCCAGTACATACCAGAGGCACGACCAACCTACTAATCCCGAAATTCAACTACGAGCTTTTTAACTGCAACAACTTTAATATACGCTATTGGAGCTGGAATTACCGCGGCTGCTGGCACCAGACTTGCCCTCCAA
+
@@DDBIIIICCHG1CE@C1GFHIIIIHEGHGEHEHHIH11<CGCEEHF@@C@GGFHGHHCG?1DE@FHE1<01<DGHFE<GHHC1CHHHH?HHGCGFHHIHGHFHHHFB<6CE1G@GHIHHHHHHFFEHIIEHHIBCEHHHHHHGFAECEDHHHFECHHGF?CH0<F0<0DFHHHDFGEGGEHGEC/?D/<0<C@DGHEGE<GE<CHC@HF<<:1HIHCGHHFHFGF1EHE#C@EDC<@@F?A<<B@ECCC11EHFH?HFHHHE<1EHF1HFF?@HF@C1<1C<C<@<1<1<D0/HG@?HCDCHHIHFC@C1C<//<HFHHFEEGHD1CEF?HEHEGC/<CD<<<<
@HISEQ:969:HM2KJBCX2:2:1102:7388:57526 2:N:0:ACTATGCA
TCTAACGAGTGCCCCAACTATCCCTATTAATCATTACGGTGATCCTAGAAACCAACAAAATAGAACCATGCCGTCCTATTCTATTATTCCATGCTAATGTATTCGAGCAAAAATGCCTGCTTTAAACACTCTAATTTTTTCAAGGTAAAGGTCCTGGATCCGCAAGACACCCAATAAAGGACATCAAGTTTCTCCAGAAGGTGAGAAATCAACAGTAACAGTTCATACCCCTTAAGGCATGACCATCACGTCAATCCCGAAATTCAACTACGAGCTTTTTAACTGCAACAACTTTAATATACGCTATTGGAGCTGGAATTACCGCGGCTGCTGGCACCAGACTTGCCCTCCAA
+
DDDDDHHHDHIIHHHEHIIHHHIIIIIHHHGEHHIHIIIEHHHIIIHHIIIIICHIIIIIIIHHHIIIIHHHGHGIIHFHHIIIHHGHIIIIGFEHIHIHHFHHHHHIHHFGHHIIGIFHHHIHHHIIHHIIIIDHHHHHIIIIIHHEGIHHHIIHEHHHHIIIIHHHIHIHIHHHIHHIHIHHEIIHHHHIIIIIIHIIHIGIIIHHHGIIHIHIGEIIIHHHIIHHGIIHIIIHIIHHIHIIIHHHHIHFIHIIGIIIIHIIHGDHGCHH@IIIIIIHHHIIIIIIHHHHIHHIIGIHIIIHFIIIHHIIIIHIIIIIIHHHIIIHIIIIIIIIIIHIIIIIIIIH@DDD<
@HISEQ:969:HM2KJBCX2:2:1102:17039:57532 2:N:0:ACTATGCA
TCTAACGAGTGCCCCAACTATCCCTATTAATCATTACAACAGTCCTAGAAACCAACAAATAGAACCATTGTCCTATTCCATTATTCCATGCTAATGTATTCAAGCGTATGCCTGCTTTGAACACTCTAATTTTTTCACAGTAAAAGTCCTGGTTCCCCGTCACGACCCGTAAAGGCCATGCCGCTTCGCCAGAAGGTAAAGCCCGACCACAGACAGTGCTCACCCAGAAGGCGGACCGTCCAGCCAGGCCTGAAGTTCAACTACGAGCTTTTTAACTGCAACAACTTTAATATACGCTATTGGAGCTGGAATTACCGCGGCTGCTGGCACCAGACTTGCCCTCCAA
+
DDDCDIIIIIIIIIIIIIIIIIIHIGIIGIIIIIIIIIIIIIHIHIIIHIIIIIIIHHHHHHHIIIIIIIIHIIIIHHHIIHIHHIIIIIIGHIHHHIIHHDHHHIHIIIIIIHHIIIIIIIIIIHIIIIIIIIIIII1HHIHIIIIIIIIIHHIIIIHHIIIHIHIIIIIHIIIIIIIIIIIIIIIIIIIIHIIIIIHHIIIHHHIIIIIIHIIIIIIHIIIIIIIIIIIIIIIIIIIIIIIHHIIIIIIIIIIIIIIIIGIIIIIIIIIIIIIIIIIIIIIHIIIIIIIHHHIIIIIIIIIIIIIIIIIIIIIIIIIIIIIIIIIIIIIIIIIIIIIIIDDDDD
@HISEQ:969:HM2KJBCX2:2:1102:10817:57304 2:N:0:ACTATGCA
TCTAACGAGTGCCCCAACTATCCCTATTAATCATTACCTCGAGCTCCGAAAACCAACAAAATAGAACCGAGGTCCTATTCCATTATTCCATGCACCACTATTCAGGCATTCGCCTGCTTTAAGCACTCTAATTTTTTCAAAGTAAATGTTCCAGTCGCTCAAGCCACTCAGTAAAGAGCAGCAAGAGAAAACCAGAGATTAGGCCAGGAAAAGCAGTGACCACCCATTGGGGGACCGCCATCCTAGGCCGCAGATCCAACTACGAGCTTTTTAAACGCAACAACTTTAATATACGCTATTGGAGCTGGAATTACCGCGGCTGCTGGCACCAGACTTGCCCTCCAA
+
DCCDCIIIIIIHIIIIIIIIIFHIIHIIIIIIIIIIIIIIICHIIIIIIICHHIIIIHHGHIIIHIIIIIHIIIIIIIIIHIHIIIIHIIIHIIIIIIIIIHHHGIIIIIGHIIIIIIIIIIIHIIIIHHIIHIIHIIHIIIIIIIIIHGHHHIHHIHIIHIIIHIIGIHGIIIIIIIIIIIIIIIIIIHHHIHIIIHIIIIHIHIIIIIIIIIIIGIIIIIIIIIIIIIIHHIHIIHIIIHIHIIIIIIIIIIIIIIHIHHIIIIIIIIIIIIIIIIIIIIIIHHHIIIIIIIIIIIHIIIIIIIIIIIIIIIIIIIIIIIIHIIIIIIIIIIIIHIIIDDDDD
@HISEQ:969:HM2KJBCX2:2:1102:13335:58289 2:N:0:ACTATGCA
TCTAACGAGTGCCCCAACTATCCCTATTAATCATTACGGCGGTCCTAGAAACCAACAAAATAGAACCGCACGTCCTATTCTATTATTCCATGCTGTAATATTCGAGCAAAGGCCTGCTTTGAACACTCTAATTTTTTCAAAGTAAAAGTCCTGGTCCCCAACACACCCAGTGAAGGGCATGCGGTTCTCCAGAAGAAAAGGCCCGGCCGGACAAGTGCACGCGGTGAGGCGGACCTGCCAGCCAGGCCAAAGGTTCAACTACGAGCTTTTTAACT
+
DDBDDIIIIHIHEEEHIIIICHHIIHIHHIIIIIIIIIHIIIIHHIIHIIHIIIIIIHGIIIHHHHHHIIHIIIHIIIIHHIHIHHHHHHIFFHHIIHIIHIHHIIIIIGFHHIIHIIIIHHHIIHHIIIIIIIIIIHHIHIIHIIIIIIHHHHHHHIIIHIIIIIHHHIHIHHIIHHIIIIIHEHGFHHIIIIHIIIIIHIIHHHIIIGIIIIIHIHHIHIIHHHHGIIIIH?IIIIGIIIIHHHCCIIIIGIHIIIIIIHHHIIHIHGDDDDA
@HISEQ:969:HM2KJBCX2:2:1102:16330:58862 2:N:0:ACTATGCA
TCTAACGAGTGCCCCAACTATCCCTATTAATCATTACGGTGATCCTAGAAACCAACAAAATAGAACCATGCCGTCCTATTCTATTATTCCATGCTAATGTATTCGAGCAAAAATGCCTGCTTTAAACACTCTAATTTTTTCAAGGTAAAGGTCCTGGATCCGCAAGACACCCAATTAAGGACATCAAGTTTCTCCAGAAGGTGAGAAATCAACAGCAACAGTTCATACCCCTTAAGGCACGACCATTACGTCAATCCCGAAATTCAACTACGAGCTTTTTAACTGCAACAACTTTAATATACGCTATTGGAGCTGGAATTACCGCGGCTGCTGGCACCAGACTTGCCCTCCAA
+
BADDDIIIIIIHHIIIGIIHIIIHHIIHHFIHHIHHHHIHIIIIIIIIIHIHHIIIIIIGHHHHIIHIIIIHHHHIIIIHHHIHIHIHEHIIIEHCHHIIHDHIIIHIIIGIIGIIIHHHHIHHIIIIIIIIIHGGHIHHIIIIIIIIFHHHIHHHHIHIHIHIHHIHIHHIIHHIIHHIIIIIIIHHHHHIIHIIIIIHHHEHHIIIHIIIIIIIIHHEGHHIHGHIIIHHHIIIIIIIHHHHIHIIIIHGIHDIIIHIIHIHIIIHHIIIHHHIHHIIIHHFIIIIIIHHGCHIHIHHIIIIGIIIIIHIIIIHIIIIIIIIHEGHIIIIIHFIGIHHIHIHIHIIDDDDD
@HISEQ:969:HM2KJBCX2:2:1102:2356:59677 2:N:0:ACTATGCA
TCTAACGAGTGCCCCAACTATCCCTATTAATCATTACGTCGATCCTAGAAACCAACAAAATAGAATCAAACGTCCTATTTCGTTATTCCATGCTAATGTATTCAAGCGTGAGCCTGCTTTAAACACTCTAATTTTTTCAAAGTAACAGTCCTGATTCCCCATGACACCAAATTAATGACATCATGGTTCGTCAGAAGGTAGGAATCAATAATACCAGTACGTACAATAGCACGACCAATAAATTGATCCCGAAATTCAACTACGAGCTTTTTAACTGCAACAACTTTAATATACGCTATTGGAGCTGGAATTACCGCGGCTGCTGGCACCAGACTTGCCCTCCA
+
BDDDBIHIIIIIGIIHIIIIIIIIIIIIIIIHHIIFHIIHHIIHIIIIIIIIIHIIIIIIIHHIIIIIIIHIIGHIIIIIIIIIIIHFHHIIIIIIIIIIIIIHIIIIHIHIHHIIIIIHIIHIIIIHIIIHHIIIGIHIIIIIIIIIIIIIIIIIIIIIIHIIHHHHIHHHIHIHHIIHIIHIIIIIHIIHIIIIIIIIIHIIIIIIIIIIIIIIIIIHIIIIGIIIIIHIIHGIIIIIIIIIIIIIIIHIGIIIIIIIIIIIIIIIIIIIIIIIIIIIIIIIIIHIIIIIIIIHIIIIIIIIIIIIIIIIIIIIIIHIIIIIIIIIIIIIIIIIIIIDDCDD
@HISEQ:969:HM2KJBCX2:2:1102:16891:59475 2:N:0:ACTATGCA
TCTAACGAGTGCCCCAACTATCCCTATTAATCATTACGGTGATCCTAGAAACCAACAAAATAGAACCATGCCGTCCTATTCTATTATTCCATGCTAATGTATTCGAGCAAAAATGCCTGCTTTAAACACTCTAATTTTTTCAAGGTAAAGGTCCTGGATCCGCAAGACACCCAATTAAGGACATCAAGTTTCTCCAGAAGGTGAGAAATCAACAGCGACAGTTCATACCCCTTAAGGCATGACCATCACGTCAATCCCGAAATTCAACTACGAGCTTTTTAACTGCAACAACTTTAATATACGCTATTGGAGCTGGAATTACCGCGGCTGCTGGCACCAGACTTGCCCTCCAA
+
DDDDDIIIIIIIIIIIIIIIIIHIIIIIIIIIHIGIIHIIIIIIIIHIHIHHIIIIIIHHIIGHIIIIHIIIIEIHHHCHHIHFHHHHIIIHFHHHHHCEHHHIHIIIIIIIHIIIIIHIIHHIIIIIIIHIIIIIIIHIIIIIIIIHIIIIGIIIIIIIIIIIIIHHHIIIIIIIIIIIIIIIIIIIIIIIIIIIIIIIIIIIIIIIIGIIIIIIIIIIIIIIIIIIIGIIIIIIIIIIIIIIIIIHIIIHIIIGIIIIIHIIIIIIIHIIHIIIIIIIIIIIIIIIIIIIIIIIIIIIHIIIIIIIIIIIIIIIIIIIIIIIIIIIIIIIIIIIIIIIIIIIIIIIDDDDD
@HISEQ:969:HM2KJBCX2:2:1102:20692:60485 2:N:0:ACTATGCA
TCTAACGAGTGCCCCAACTATCCCTATTAATCATTACGGTGATCCTAGAAACCAACGAAATAGAATCAGTCCGCCCTATTTCATTATTCCATGCTAATGTATTCAGACGATAGTCTGCTTTAAACACTCTAATTTTTTCAAAGTAACAGTCCTGATTTCCCATCACACCAAATAAATGGCATGAAAGTTCCTCAGAAGGTAGAGATCCATCTCACCAGTGCAGACAATTAAGCCTGACCAATGGGTAGACCCCGAAGTTCAACTACGAGCTTTTTAACTGCAACAACTTTAATATACGCTATTGGAGCTGGAATTACCGCGGCTGCTGGCACCAGACTTGCCCTCCAA
+
DBADDGH0CHIIHHEEHHGHHHHFE<CFHIHH@HHHIIEHHHHHCHGGHHHEHG?GHHHHHIHIFHHC@1<<C/<</<GH111<CFG1G1<<<DCF<GHEHGAHIIHHGEEHF88EF5EIHCHEHCHHCHHHFHHHHHIIHIIHHHGEEFHEFHGCHEHHIIHHH9IIIHHI9HFIIIIIIIIIIHFHHHHIIIGIIHIIGIIIHIEIHHGHGGIHHGIHIIIIIGIIIIHFIGGIHEIIGIFCGCDGIIHHHIIIIIHIIIIHIIHIIIIHIHIIHHIHIHHHHIHHH?HIIIIIIHHHHHIIIHIHIHIIIIIHIIIHIHHECGIIHIIHHGCCEFHHDDIDDBB@
@HISEQ:969:HM2KJBCX2:2:1102:20987:60332 2:N:0:ACTATGCA
TCTAACGAGTGCCCCAACTATCCCTATTAATCATTACGTCGATCCTAGAAACCAACAAAATAGAATCAAACGTCCTATTTCGTTATTCCATGCTAATGTATTCAAGCGTGAGCCTGCTTTAAACACTCTAATTTTTTCAAAGTAACAGTCCTGATTCCCCATGACACCAAATTAATGACATCATGGTTCGTCAGAAGGTAGGAATCAATAATACCAGTACGTACAATAGCACGACCAATAAATTGATCCCGAAATTCAACTACGAGCTTTTTAACTGCAACAACTTTAATATACGCTATTGGAGCTGGAATTACCGCGGCTGCTGGCACCAGACTTGCCCTCCAA
+
DBDBDIIIIIHHHIIIIIHIIGIIHHHIIIHHIHIIIIHIIHIIIIIIIIIIIIIIHIGIIIIIIEHIHIIIHHDHHGCHIIIIIGIEHIHIFFHHHHGHEGHHHIHHHHHHHHHIIHHHHHIIIIIIIIIHIIHHHIIIIHHHIIIIHIIHHHHIHIIHIIHHHIHIHHHFHIIHHHHEIIHIIIIIIIIIIIIIIHGIHIIIIHIHHIIEHI=IIIIIIIIHIH<IIIHI=IIIIIIIIIHFIIHHIIHHIHHHIIIIIIIIIIIIIHIIIIIIIIHIHHHIIIIIIHIHIIIIIIIIIIIHIIIIIIIIIIIIIIIIIIIIIIIIIIIIHIIIIIIIDDDDD
@HISEQ:969:HM2KJBCX2:2:1102:9252:60024 2:N:0:ACTATGCA
TCTAACGAGTGCCCCAACTATCCCTATTAATCATTACGTCGATCCTAGAAACCAACAAAATAGGGTCAAACGTCCTATTTCATTATTCCATGCTAATGTATTCAAGCGTGTGCCTGCTTTAAACACTCTAATTTTTTCAAAGTAACAGTCCTGATTCCCCATGACACCAAATTAATGACATCACAGTTCGTCAGAAGGTAGAAATCAATAATACCAGTGCATACCGGAGGCACGACCAATATATTGATCCCGAAATTCAACTACGAGCTTTTTAACTGCAACAACTTTAATATACGCTATTGGAGCTGGAATTACCGCGGCTGCTGGCACCAGACTTGCCCTCCAA
+
D0<D@FH=/<@1D@G@CEHCHICHECFHHCH?CFHHIHHHD/<GHHHIHEEHIIHCE1CFEE11<<CG@DEHFFEEHC1<C1DHH?FHEHHHIIHFEDF?EHGEG>CGCHHHGHEGHHHFHCHC<AHDFHHHHHHHC<@CIHG@?<<AFFC1FGECHGFH4C?HCCEDFCHF<HGE<FEEGEGH?C5<<HGCEGGC@<HHHHG@CFCFFHHHG@C@HHFCH<C/FEEGEDA:C<<11DCAACHECEHAC?G1@1ECHHFC?@E@D1F=CHFGD<<G@HF?CHIHCF<<EIHEEHDEC<C<CFIIIIHIHGIIHHC</HHF1G1EHFHHEHHEF<1E<=?GE@@0@@
@HISEQ:969:HM2KJBCX2:2:1102:15328:61318 2:N:0:ACTATGCA
TCTAACGAGTGCCCCAACTATCCTATTAATCATTACGGTGATCCTAGAAACCAACAAAATAGAATCATGCCGTCCTATTTTATTATTCCATGCTAATGTATTCAAGCAAAATGCCTGCTTTAAACACTCTAATTTTTTCAAAGTAAAGGTCCTGGTTCCCCGTGACACCCAATTAAGGGCATCGCGGTTCTCCAGAAGGTGAGAAATTGACTACACCAGTTCATACCCCTTAAGGCACGACCGATGTGTCAATCCCGAAATTCAACTACGAGCTTTTTAACTGCAACAACTTTAATATACGCTATTGGAGCTGGAATTACCGCGGCTGCTGGCACCAGACTTGCCCTCCAA
+
DDDDDIIIIIIHIIIIIIGIIIIIIIIIIIIIIIIIIIIIIIIIIHIIIIIIIIIIIIIGHHIIIIIIIIHDHHHHIIHIIHIIHIIHIIIHHIIIIHHIHHIHIIIIIIIIIIIIIIIIIIIIIIIIIIIIIIIIIIIIIHIIIIIIIIIIIIHHIGHIIIIIIIIHHIIIIIIIIIIIIHHIIIIIIIIIIIIIIIIIIIIIIIIIIIIIIIIIIIIIIIIIIIIIIIIIIIIIIIIHIIIIIIIIIIIIIIIIIIIIIIIIIIIIIIIIIIIIIIIIIIIIIIIIIIIIIIIIIIHIIIIIIIIIIHIIIIIIIIIIIIIIIIIIIIIIIIIIIIIIIIIIIIDDDDD
@HISEQ:969:HM2KJBCX2:2:1102:7256:60812 2:N:0:ACTATGCA
TCTAACGAGTGCCCCAACTATCCCTATTAATCATTACGGTGATCCTAGAAACCAACGAAATAGAATCAGTCCGTCCTATTTCATTATTCCATGCTAATGTATTCAGACGATAGTCTGCTTTAAACACTCTAATTTTTTCAAAGTAACAGTCCTGATTTCCCATCACACCAAATAAATGGCATGAAAGTTCCTCAGAAGGTAGAGATCCATCTCACCAGTGCAGACAATTAAGCCTGACCAATGGGTAGACCCCGAGGTTCAACTACGAGCTTTTTAACTGCAACAACTTTAATATACGCTATTGGAGCTGGAATTACCGCGGCTGCTGGCACCAGACTTGCCCTCCAA
+
DDDDDIIIIIIIIIIIIIHIIIIIIIIIIIIIIIIIIIIIIHHIIIIIIIIIIIIIIIIIIIIIHIIIIIHIIHIIIIIIIIIIIIIIHIIIIIIIIIIIIHHIIGHIIIIIIIIIIIIIIIIIIIIIIIIHHIHIIIIIIHIIIIIIIIIIHIIIIIIIIIIIIIIHIIIHIIIIIIIIIIIIIIIIIIHIIIIIIHIIIIIIIIIIIIIIIIIIIIIIIIIIIIIIIIIHIIIIIIIIIIIIIHHIIIIIIIIHIIIIIIIIIIIIIIIIIIIIIIIIIIIIIIIHHIIHIIIIIIIIIIIIIIIIIIIIIIIIIIIIIIIIIIIIIIIIIIIIIIIIIIIDDDDD
@HISEQ:969:HM2KJBCX2:2:1102:11988:61773 2:N:0:ACTATGCA
TCTAACGAGTGCCCCAACTATCCCTATTAATCATTACAACGGTCCTAGAAACCAACAAAATAGAATCGTTGTCCTATTCTATTATTCCATGCTAATGTATTCCGGCATATGCCTGCTTTAAACACTCTAATTTTTTCAAGGTAAAGGTCTTGGCTACTCGCAACACCCAATAAAGGACATTACGCATCACCAAGCGGTGAGGCCCAACCGACCAGTACTCGTTACAAGAACGGACCAATCGGCCAAACCCAAAATTCAACTACGAGCTTTTTAACTGCAACAACTTTAATATACGCTATTGGAGCTGGAATTACCGCGGCTGCTGGCACCAGACTTGCCCTCCAA
+
DDDDDIIIIIIIIIIIIIIIIIIIIIIIIIIIIIHIIIIIIIIIIIIIIIIIIIHIIIIIIIIIIIIHHIHIIIIIIIIIIIIIIIIIIIGIIIIIIIHIHGIIHIIIIIHHIIIIIIIIIIIIIIIHIIIIIIIIIIHIIIIIIIIIIIGIIIIIIIIIIIIIIIIIIHIIHHIIIIIIIIIIIIIIIIIIIIIIIIIIIIIIIIIIIIIIIIIIIIIIIIIIIIIIIIIIIIIIIIIIIIHHIIIIIIIIHIIIIIIIIHIIIIIIIIIIIHIIIIIIIIIIIIIIIIIIHIIIIIIIIIIIIIIIIIIIIIIIIIIIIIIIIIIIHIIIHIIIIIIIDDDDD
@HISEQ:969:HM2KJBCX2:2:1102:10362:61801 2:N:0:ACTATGCA
TCTAACGAGTGCCCCAACTATCCCTATTAATCATTACCTCGACTCCGAAAGCCAACGAAATAGAACCGAGATCCTATTCCATTATTCCATGCACTAATGTTCAGGCTGTAGCGCCTGCTTTGAGCACTCCAATTTTTTCAAAGTAAACGTGCTGGCCACTCATGGCACTCGGTTAAGAGAACCATAAACGAACCAGCAAGATCGTCCGGGCAAACAGTAAACGCCGCAAGGCGCACCGCTCGCCCGAAACCGAGATCCAACTACGAGCTTTTTAACCGCAACAACATTAATATACGCTATTGGAGCTGGAATTACCGCGGCTGCTGGCACCAGACTTGCCCTCCAA
+
DDDDDIGIIIIGIIIGIIIIIIIIIIIIIIIIIIIIHHHIIIIIIIIIIHHIIHIHGGIIHIIFHIIIGIIIIIGHIIIHIHIGIIHHHHHEHIIIHHHIHIIHHHIIIIIIIIIIHHFHHHHHIHIIIHIHHHIIIHHIIIIIIIIIHHIIIIIIIIIHHFHHHIHIIIIIIHHIIHIHIHIIHFHHGHHIHIIIIHIIIIIHGIIIIHIIIIIIIIIHHIHIIIIIIIIIHIIIIIHGIIIHGIIIIIIIHIHHHIIIIIIIIIHIIHIIIIHGIIIIHHHGHIIIIIHIIIIIIIIIIIIHIIIIHF1GIIIIIIIIIIIIIIGIHIHIIHIIIIIIIDDDDA
@HISEQ:969:HM2KJBCX2:2:1102:6472:62680 2:N:0:ACTATGCA
TCTAACGAGTGCCCCAACTATCCCTATTAATCATTACGGTGGTCCTAGAAACCAACAAAATAGAACCAAAACGTCCTATTCTATTATTCCATGCTAATCTATTCAAGCAATAGCCCGCTTTAAACACTCTAATTTTTTCAAGGTAATGGTCCTGGCTCCCCAACACACCCAATAAAGGACATACTGGTTCACCAGAAGGAAGACCCGACAACAAGACAGTACTCGCCAAAGACGGACCGCCTGGCCAGGTCTAAAATTCAACTACGAGCTTTTTAACTGCAACAACTTTAATATACGCTATTGGAGCTGGAATTACCGCGGCTGCTGGCACCAGACTTGCCCTCCAA
+
DBDD@C00/<<GHIIIIIIIIIIIIHIIIIIIIIIIIIIII=HHIIIHIIHIIIII1GHIIIFHGIIG11<DEHFHHGHH11DHHIIIIHIHHEHIIHEHHHHHIHHHHHGHHHIEHEHHHHIIHIIHCHIHIIIHHIHIIHEHIIHIIHIHIHIHIIHGCFIIIIIHHFHF?IIHIHIIIIHHHIHHGHHGCHIIHIEFFGFHDHFHC@HIHHHIFHFEHF<HG?HIIIHDFCIIHE@1CGIIFGHGGGIHIIHEIIIIIIIIIIIIIIIIIIIIIIIIIIIIIIIIIIIIIIIIIIIIIIIIIIIIIIIIIIIIIIIIIIIIIIIIIIIIIIIIIIIIIIDDDDD
@HISEQ:969:HM2KJBCX2:2:1102:12875:62511 2:N:0:ACTATGCA
TCTAACGAGTGCCCCAACTATCCCTATTAATCATTACGTCAATCCTAGAAACCAACAAAATAGGATCGAACGTCCTATTTCATTATTCCTTGCTAATGTATTCAAGCGTTAGCTTGCTTTAAACACTCTAATTTTTTCAAAGTAACAGTCCAAATTCCCCGCAACACCAAATTAATGGCATTACGGATCATCAGGAAGGAGGAATCAGTGAGACCAGTACATACCAGAGGCATGACCAACCTACTAACCCCGAAATTCAACTACGAGCTTTTTAACTGCAACAACTTTAATATACGCTATTGGAGCTGGAATTACCGCGGCTGCTGGCACCAGACTTGCCCTCCAA
+
DDDCDIGIIIIIIIIIIIIIIIIIIIIIIIIHHIIGIIIHHHIIIIIIIIIIGIIIIIIGHFHIHHIHDGDDGHHIIIIIIHIHEHHIGIFFGIIIIIHHIGHHHHHIIIIIIIIIIIIIIIHHIIIIIIIIIIIIIIIHHHHIIIIIHIIHHHHIIHIHIIIIHIIIIIIHIHHIIIIIIIIIIIIIIHHIIIIIIGIIIIIHHIIIIIIIIIIIIIIIIIIIIIIIHHIIIIIIIIIIIIHHHIIIIIIHIIIIIIIHHIIIIIIHIIIIIIHIIIIIIIIIHGIIIIIIIHIIIIIIIIIIIIIIIIIIIIIIIIIHIIIIIIIIIIIIIIIIIIIIIDDDDD
@HISEQ:969:HM2KJBCX2:2:1102:19004:63441 2:N:0:ACTATGCA
TCTAACGAGTGCCCCAACTATCCCTATTAATCATTACGTCGATCCTAGAAACCAACAAAATAGAATCAAACGTCCTATTTCGTTATTCCATGCTAATGTATTCAAGCGTGAGCCTGCTTTAAACACTCTAATTTTTTCAAAGTAACAGTCCTGATTCCCCATGACACCAAATTAATGACATCATGGTTCGTCAGAAGGTAGGAATCAATAATACCAGTACGTACAATAGCACGACCAATAAATTGATCCCGAAATTCAACTACGAGCTTTTTAACTGCAACAACTTTAATATACGCTATTGGAGCTGGAATTACCGCGGCTGCTGGCACCAGACTTGCCCTCCAA
+
DDDDDGIIIIIIIIHIHIIIIIIIIIIIGIIIIIIIIIIGIHHIIIIIHIIIHCHIIHGGHHHHIIIIIIIIIIIIIHHIGIIIFHIHIIIIIHFHIIIIIIHIIIIIHIIIIIIHIIIIIIIIIIIIIIHIIIHIIIIIIIIIIIIIGHIIIIIIIIIIHIIIIIIIIIHGHIIHIHHIIIIIIIHIIIIIIIIIHIIIIIIIHIIIIIHHIIIIIIIIIIIIIIIIIHIIIIIIIIIIIIIIIIIIIIIIIIIIIIIIIIIIIIIIIIIIIIIIIIIIIIIIIIIIIIIIIIIIIIIIIIIIIIIIIIIIIIIIIIIIIIIIIIIIIIIIIIIIIIIIDDDDD
@HISEQ:969:HM2KJBCX2:2:1102:18564:63571 2:N:0:ACTATGCA
TCTAACGAGTGCCCAACTATCCCTATTAATCATTACGTCGATCCTAGAAACCAACAAAATAGAATCAAACGTCCTATTTCATTATTCCATGCTAATGTATTCAAGCGTAAGCCTGCTTTAAACACTCTAATTTTTTCAAAGTAACAGTCCTGATTCCCCACGACACCAAATTAATGACATCGCGGTTCTTCAGAAGGTAGGAACCAATAATGCCAGTGCGTACCGAAGCACGACCAACAATTTGATCCCGAAATTCAACTACGAGCTTTTTAACTGCAACAACTTTAATATACGCTATTGGAGCTGGAATTACCGCGGCTGCTGGCACCAGACTTGCCCTCCAA
+
DCCDDIHGHCHIIIIIIIIIIIIIIIIIIIIIIIIIIIIIIHHIHIIIHIIHIIIHIIIIIIHIIIIIHIHHHIIIIHIIIIIIIIHIHIIIIHIIIIIIIHIIHIIIIIIIIIIIHHIIIIIIIHIIIIIIHIIHHHIHHIIIIIIIIIIIIIIIIGIIIIIIIIHIIIHIIIIIIIIIIIIIIIIIIIIIIIIIIIIIIIIIHIIIIHIIIIIIIIIIIIIIIIIIIIIIIIIIIIIIIIHIIIIIIIIIIIIIIHIIIIIIIIIIIIIIIIIIIIIHIIIIIIIIIIIIIIIIIIIIIIIIIIIIIIIIIIIIIIIIIIIIIIIIIIIIIIIIIIIDDDDD
@HISEQ:969:HM2KJBCX2:2:1102:13172:63823 2:N:0:ACTATGCA
TCTAACGAGTGCCCAACTATCCCTATTAATCATTACGGTGGTCCTAGAAACCAACAAAATAGAACCACAACGTCCTATTCTATTATTCCATGCTAATCTATTCAAGCAATAGCCCGCTTTAAACACTCTAATTTTTTCAAGGTAATGGTCCTGGCTCCCCAACACACCCAATTAAGGACATACTGGTTCACCAGAAGGAAGACCCGACAACAGGACAGTACTCGCCAAAGACGGACCGCCCGGCCAAGTCTAAAATTCAACTACGAGCTTTTTAACTGCAACAACTTTAATATACGCTATTGGAGCTGGAATTACCGCGGCTGCTGGCACCAGACTTGCCC
+
DDDDDIIIIIIIIIIIIIIIHIIIIIIIIIIIIIIIIIIIIIIIIIHHIIIIIIIIIIIIIIGIIIIIIIIIHHIIIIIHIIIIIIIFHIIIIIIIIIIIIHHHHHIIIIIIIIIIIIIIIIIIHHHIIIIIIIIIIIIIIIIIIIIHIIIIHHHIDEIIIIHIIHGIIIIHIIIIIIIIIIIIIIIHHIIHIIIIHIIIIIIIIIIIIIIIIIIIIIIIIIIIIIIHIIIIIIIIHIIHIIIIIIIIHHHIIIIHIIIIIIIIIIIIIIIIIIIIIIIIIIIIIIIIIIIIIHIIIIIIIIIIIIIIIIIIIIIIIIIIIIIIIIIIIIIHIIIIDDDDD
@HISEQ:969:HM2KJBCX2:2:1102:7543:64225 2:N:0:ACTATGCA
TCTAACGAGTGCCCAACTATCCCTATTAATCATTACGGTGATCCTAGAAACCAACAAAATAGAACCATGCCGTCCTATTCTATTATTCCATGCTAATGTATTCGAGCAAAAATGCCTGCTTTAAACACTCTAATTTTTTCAAGGTAAAGGTCCTGGATCCGCAAGACACCCAATTAAGGACATCAAGTTTCTCCAGAAGGTGAGAAATCAACAGCGACAGTTCATACCCCTTAAGGCATGACCATCACGTCAATCCCGAAATTCAACTACGAGCTTTTTAACTGCAACAACTTTAATATACGCTATTGGAGCTGGAATTACCGCGGCTGCTGGCACCAGACTTGCCCTCCAA
+
D@BDDEHECC<@FEHIIIFFEHE@HHHHEH?@GEHEHCG1D<CHHE11CHCHHHHIIEHHH?D1FGHHHEH<DCHCHCGHGEFGHFHCHHGHIGEHHGD1F1G@HCHHH8FCIIHFHHHEGGEHHGIHGHHGDHG@GECHFEFGHFG?HHEGFHADDIHHDGGHEEC<?HEHHHCHHCCGHHFHHFGFEHHG?IHHHHHEHHHCHFGCHHHH@HHHHEHHHHHCHGGIGHIHEE<G@GGFFECAHGHCHFDG/IIHHCHIIHHG?CEGIH@EHHEHFFECCHH@HEHEGHF@EE@GECHHHIIHHHHHFHE@C<CEHHIIIHHHIHIIIHHIHHCIIHHEHEEDHGC@B@@0
@HISEQ:969:HM2KJBCX2:2:1102:20302:64445 2:N:0:ACTATGCA
TCTAACGAGTGCCCCAACTATCCCTATTAATCATTACGTCAATCCTAGAAACCAACAAAATAGGATCGAACGTCCTATTTCATTATTCCATGCTAATGTATTCAAGCGTTAGCTTGCTTTAAACACTCTAATTTTTTCAAAGTAACAGTCCAAATTCCCCGCAACACCAAATTAATGGCATTACGGATCATCAGGAAGGAGGAATCAGTGAGACCAGTACATACCAGAGGCATGACCAACCTACTAACCCCGAAATTCAACTACGAGCTTTTTAACTGCAACAACTTTAATATACGCTATTGGAGCTGGAATTACCGCGGCTGCTGGCACCAGACTTGCCCTCCAA
+
DDDDDIIIIIIIIIIIIIIIIIIIIIIIIIIIIIIIIIIIIIIIIIIIIIIIHIIIIHIGIIHHHHIHIIIGHIIIIIIIIIIIIIIIIIIIIIIIIIIIIHIIIHHIIIIIIIIIIIIIIHIIHHHHHHHIIIIIIIIIIIIIIIIIIIHHHIIIIIIIIIIIIIIIIIIIIIIIIHIHIIIIHIIIIIIIIIIIIIIIIIIIIIIIIIIIIIHIHIIIIIIIIIIIIIIIIIIIIIHIIIHHGIHIIIIIIIIIIIIIIIIIIIIIIIIIIIIIIIIIIIIIIIIIIIIIIIIIIIIIIIIIIIIIIIIIIIIIHIIIIIIIIIIIIIIIIIIIIIIIIDDDDD
@HISEQ:969:HM2KJBCX2:2:1102:20427:65194 2:N:0:ACTATGCA
TCTAACGAGTGCCCCAACTATCCCTATTAATCATTACGGTGATCCTAGAAACCAACAAAATAGAATCATGCCGTCCTATTTTATTATTCCATGCTAATGTATTCAAGCAAAATGCCTGCTTTAAACACTCTAATTTTTTCAAAGTAAAGGTCCTGGTTCCCCGTGACACCCAATTAAGGGCATCGCGGTTCTCCAGAAGGTGAGAAATTGACTACACCAGTTCATACCCCTTAAGGCACGACCGATGTGTCAATCCCGAAATTCAACTACGAGCTTTTTAACTGCAACAACTTTAATATACGCTATTGGAGCTGGAATTACCGCGGCTGCTGGCACCAGACTTGCCCTCCAA
+
DDDDDIIIIIHIIIIIIIIIIIIIIIIIIIIIIGIIIIIIIIIIIIIIIIIIIIHIIIIIIIIHIIHIIHIIHHHHHIIIGIIHIHIIIIHIIIIIIIHGEGHHIIHIHIGIIIHIIIIIIIIIIIIIIIIIGIIHIIIIIIIIIIIIIIIIIIIHHHHIIHIHHIIIIIIIIHEIIIHIIIIHIIIIIIIIIIIIIIIIIIIIIIIIIIIIIIIIIIIIIIIIIIIIIIIIIIIIIIIIIIIIIIIIIIHIIIIIIIIIIIIIIIIIIIIIIIHIIIIIIIIIIIIIIIIIIIIIIIIIIIIIIIIIIIIIIIIIIIIIIIIIIIIIIIIIIIIIIIIIIIIIIIIDDDDD
@HISEQ:969:HM2KJBCX2:2:1102:21278:65444 2:N:0:ACTATGCA
TCTAACGAGTGCCCCAACTATCCCTATTAATCATTACGGTGATCCTAGAAACCAACAAAATAGAATCATGCCGTCCTATTTTATTATTCCATGCTAATGTATTCAAGCAAAATGCCTGCTTTAAACACTCTAATTTTTTCAAAGTAAAGGTCCTGGTTCCCCGCGACACCCAATTAAGGGCATCGCGGTTCTCCAGAAGGTGAGAAATTGACTACACCAGTTCATACCCCTTAAGGCACGACCGATGTGTCAATCCCGAAATTCAACTACGAGCTTTTTAACTGCAACAACTTTAATATACGCTATTGGAGCTGGAATTACCGCGGCTGCTGGCACCAGACTTGCCCTCCAA
+
0@DDBHHHHGHHH?GDEHHFHHIHHIFHHIHIHC1FEHDFEHHIHIIIHHHHEHGGHEEHHHFHIHFEGHCE?0?ECF@<1DFHHGHEE1GCF??@GECFHGHIHIICHIIIHHGFGHH@FHCHIHIFFFHIHHHHHHHHG@HECFGHHHEHIHEEFHHGIIIIFHHHIIHIIHHFFHGHFHHIHHGIIHHFGHHIHEIHIIIIHHHIHHEIIIHHIHHGIIIHHE=III?IIIIIHHIHHIIIIIIGIHGIIIHIIHHFHIIHIHIIHIIIIHIIIHGGHIHHIIHHHFIIIHHGGEGGIHHHHIIIHHIIIIIIIIIIIIHIIIIIIIIIIIIIIIIIIIIIIIIDDDDB
@HISEQ:969:HM2KJBCX2:2:1102:13382:65999 2:N:0:ACTATGCA
TCTAACGAGTGCCCCAACTATCCCTATTAATCATTACTTCGGTCCTAGAAACCAACAAAATAAAACCAAAGTCCTATTTTATTATTCCATGCTAATGTATTCAGGCGTAGGCCTGCTTTAAACACTCTAATTTTTTCAAAGTAAAAGTCCTGGTTCCCTGCCGCACCGAATAAACGACACGACAGTTTACCAGAAGGGAAGACCCAGCCAGGACAGTACAAACCCTAAGGCAGACCGTCCAACCAGGCCTAAAATTCAACTACGAGCTTTTTAACTGCAACAACTTTAATATACGCTATTGGAGCTGGAATTGCCGCGGCTGCTGGCACCAGACTTGCCCTCCAA
+
DDDCDIIIIIIIIIIIIIIIIIIIIIIGIIIIIIIIIIIIIIIIIIIIIHHHHIIHIHGHHIHIIIHHHGHHHGIIIHIGHIIIIIIIIIIIIIIIGGIIHDGH?HHIIGHIIHHIIIIIIFHIHHIIIGHIIHHHHHIIG;HHEHIIIIIHHHGHEHHHHIDHHHHHHHHHHHHGHIIIEEDDHEGC<CHHIHIII@GHHIIIIIFHHIIHHIHHGFG?HHHG<FE8HEHHHEHHGCEHEF@@1GHGHEHHE@FFD<GD0C0GHEC11G?EIHG?HGHHCHHHHEEEF?IHHIHF?IHGHFHFHIFHGIIHHGHIHIHIHGHHFC@@F?CHFE1CHHEGD@DDD
@HISEQ:969:HM2KJBCX2:2:1102:12082:66003 2:N:0:ACTATGCA
TCTAACGAGTGCCCCAACTATCCCTATTAATCATTACGGTGGTCCTAGAAACCAACAAAATAGAACCATGCCGTCCTATTTTATTATTCCATGCTAATGTATTCAAGCAAAAATGCCTGCTTTAAACACTCTAATTTTTTCAAAGTAAAGGTCCTGGTTCCCCGCGGCATCCAATTAAGGACATCGCGGTTCTCCAGAAGGTGAGAAATTGACTGCACCAGTTCATACCCCGTGAGGCACGACCGATGCGCCAATCCCGAAATTCAACTACGAGCTTTTTAACTGCAACAACTTTAATATACGCTATTGGAGCTGGAATTACCGCGGCTGCTGGCACCAGACTTGCCCTCCAA
+
DDDDDIIIIIIIGIHIHIHIIHIHIIIIIIHIHIHIIIHIGGIIIHIHHIIIHIIIIIIHHIHHHIIIIGIHDHHHHHIHIHIIIIIHHIHGHHHIIHICGCEFHIGIIHIIHIHHIIIIHHIHHHHHIHIIIIIIIIIIIIIIIIIIIIIIIIIIIIIIIIHIIHIIIHIIIIIIIIIIIIIIIIIIIIIHIIIIIIIIIIIIIIIIIIIIIIIIIHIIIIHIIIHIIIIIIIIIIIIIIHIIIIIIIIHHIIIIIIHIIIIIIIIIIIIIIIIIIIIIIIIIIIIIIHHIIIIHIIIHGIIIIHIIIIIIIIIIIIIIIIIIIIIIIIIIIIIIIIIIIIIIIIIIDDDDD
@HISEQ:969:HM2KJBCX2:2:1102:5440:67490 2:N:0:ACTATGCA
TCTAACGAGTGCCCCAACTATCCCTATTAATCATTACGTCAATCCTAGAAACCAACAAAATAGGATCGAACGTCCTATTTCATTATTCCATGCTAATGTATTCAAGCGTTAGCCTGCTTTAAACACTCTAATTTTTTCAAAGTAACAGTCCTGTTTCCCTGCAACACCAAATTAATGGCATTACAGTTCTTCAGAAAGGAGGAATCAGCGAAACCAGTACATACCAGTGGCACGACCAACCTGCTGACCCCGAAATTCAACTACGAGCTTTTTAACTGCAACAACTTTAATATACGCTATTGGAGCTGGAATTACCGCGGCTGCTGGCACCAGACTTGCCCTCCAA
+
DDDDDIIIIIIIIIIIIIIIIIIIIIIIIIIIIIIIIIIIIIIIIIIIIIIIIIIIGIIIIIHIHHIIFHIIIIIIIIIIIIIIIIIIIIIIHIIHIIIIIIIIIIIIIIIIHIIIIIIIIIIIIIIIIIHIIIIIIIIHIIIIIIIIIIIIIIIIIHIIIIIIHIIIIIIIIIIIIIIIIIIIIIHHIIIIIIIIIIIIIIIIIIIIIIIIHIIIIIIIIIIIIIIIIIIIIIIIIIHHIIHHIIIIIIIIIHIIIIIIIIIIIIIIIIIIIIIIIIIIIIIIIIIHIIIIIIIIIIIIIIIIIIIIIIIIIIIIIIIIIIIIIIIIIIIIIIIIIIIIIDDDDD
@HISEQ:969:HM2KJBCX2:2:1102:10796:67558 2:N:0:ACTATGCA
TCTAACGAGTGCCCCAACTATCCCTATTAATCATTACGGTGATCCTAGAAACCAACAAAATAGAACCATGCCGTCCTATTCTATTATTCCATGCTAATGTATTCGAGCAAAAATGCCTGCTTTAAACACTCTAATTTTTTCAAGGTAAAGGTCCTGGATCCGCAAGACACCCAATTAAGGACATCAAGTTTCTCCAGAAGGTGAGAAATCAACAGCGACAGTTCATACCCCTTAAGGCATGACCATCACGTCAATCCCGAAATTCAACTACGAGCTTTTTAACTGCAACAACTTTAATATACGCTATTGGAGCTGGAATTACCGCGGCTGCTGGCACCAGACTTGCCCTCCAA
+
DDDDDIIIIIIIIIIIIIIIIIIIIIHIIIIIIIIIIIIIHIIIHIGHHIIIGIIIIIIIIIHIIIIIIIIIIIIGIIIIHIIHIHHHHHIHIIHIIIHIIGHHFHHIIIIIIIIIIIIHIIEIHHIHIIIIHIHIIIHIEIIHFHIIHIHHHIIHIHHIIHHIIHEHIEHHHHHIHIHEIIHIIIIIIHHHFHIHIIIIIIIIHHIIHHIIIIHIIIHIIIIIIIIIIHIIIIIIIIIIIIIIIIIIIIHGIIIIIIIIIIIIIIIIIIIIIIIIIIIIIIIHIIIIIIIIIIIIHHIHHIIIIIIIHIIIIIIIIIIIIIIIIIIIIIIIIIIIIIIIIIIIIIIIDDDDD
@HISEQ:969:HM2KJBCX2:2:1102:13301:67915 2:N:0:ACTATGCA
TCTAACGAGTGCCCCAACTATCCCTATTAATCATTACGTCGATCCTAGAAACCAACAAAATAGGGTCAAACGTCCTAATTCATTATTCCATGCTAATGTATTCAAGCGTGTGCCTGCTTTAAACACTCTAATTTTTTCAAAGTAACAGTCCTGATTCCCCAAGACACCAAATTAATGACATCACAGTTCCACAGAAGGTAAAAATCAATAACACCAAGTCATACCAGAGGCACGACCAATATACTGATCCCGAAATTCAACTACGAGCTTTTTAACTGCAACAACTTTAATATACGCTATTGGAGCTGGAATTACCGCGGCTGCTGGCACCAGACTTGCCCTCCAA
+
D0<<<C00C011DHIIIIIHIHIIIHIIIIIIIIIIIIC1E?GHIIIIIIIIIIIIIHIIIIHC11<?1F<0<<@@@1<GH11F<CH1DFF?@<<D<1<11<1<D1<<<@D1<DC186HG?FG1<1181@D2HHHHIA@HHC1<D@9FF1D$<<C4CHGE<#<<<C0D<@G0EGD/<<<//-<D/D<0<..G<0CD<D<<.CD<1D<<1<1/<11<1/<11D<1D1:D/<.<DHHG<111111/1/</F<11IIIIIIIIIIIIIIIIIIIIIIIIIIIIIIIIIIIIIIIIIIIIIIIIIIIIIIIIIIIIIIIIIIIIIIIIIIIIIIIIIIIIIIIIIDDDDD
@HISEQ:969:HM2KJBCX2:2:1102:1267:67829 2:N:0:ACTATGCA
TCTAACGAGTGCCCCAACTACCCTATTAATCATTACGTCGATCCTAGAAACCAACAAAATAGGACCGCACGTCCTATTCTATTATTCCATGCTAACGTATTCGAGCAAAGGCCTGCTTTGAACACTCTAATTTTTTCAAAGTAAAAGTCCTGGTCCCCAACACACCCAGTGAAGGGCATGCGGTTCTCCAGAAGAGAAGGCCCGGCCGGACAAGTGCACGCGGTGAGGCGGACCTGCCAGCCAGGCCAAAGGTTCAACTACGAGCTTTTTAACTGCAACAACTTTAATATACGCTATTGGAGCTGGAATTACCGCGGCTGCTGGCACCAGACTTGCCCTCCAA
+
DDDDDIIIIHIGIIIIIIEHIIIIIIIIIIIIIIIIIHIIIHIIIIIIIIIIIIIIGHIHHG@HHIEHIIHFGHHHIFHHHIIICEHECFCEEHHIIHIIHHFIHHIIIIIIIIIIIIHHIHIIIIIHIIIIIIHHIIIIIIIIIIIGIIHHHIHIHIIIIIIIIIIIIIIIIIIIIIIIIIIIIIIIIIIIHIIIIIIIIIIIIIIIIIIIIIIIIIIIIIIIIIIIIIIIIIIIIIIIHHIIIIIIIIIIIIIIIIIIIIIIIIIIIIIIIIIIIIIIIIIIIIIIIIIIIIIIIIIIIIIIIIIIIIIIIIIIIIIIIIIIIIIIIIHIIIIIIIDDDDD
@HISEQ:969:HM2KJBCX2:2:1102:8209:68143 2:N:0:ACTATGCA
TCTAACGAGTGCCCAACTATCCCTATTAATCATTACGGCGGTCCTAGAAACCAACAAAATAGAACCGCACGTCCTATTCTATTATTCCATGCTAATGTATCCGAGCAAAGGCCTGCTTTGAACACTCTAATTTTTTCAAAGTAAAAGTCCTGGTTCCCCGACACGGCCAGTGAAGGCCATGCGGCTCCCCAGAAGGAAAGGCCCGGCCGGACCAGTGCACGCGGTGAGGCGGACCGGCCAGCCAGGCCCAAGGTTCAACTACGAGCTTTTTAACTGCAACAACTTTAATATACGCTATTGGAGCTGGAATTACCGCGGCTGCTGGCACCAGACTTGCCCTCCAA
+
DDDDDGHIIHIFHHIIHHHHHHHHHIIGHHHIIIHIFEHHIIIIIHEFHHHIHIIIH@HHHHHIIIIIHHHICHHGEHIIHIIHHFEHHIHGIIGHHIIHCEEH@HIIIIHIIIHHFHIHHGIIIIIHHEHIIIIIHGIHIHHIIHHHFHHFHHHIIHEEHIHIIHHHIHHHHEHEHHHHHIHHIHHHIIHIHGHHHHHIIIIIIGIIHHIHHHHHIHHIIIHIIIHIIIIHIIIGIIIHIHHIIIIIHIIHIIIIIIGIIIIIIIIIIIIIIIIIIHIIIIIIIIIIIHHHHIIIHFIIIIIIIIIIIIIIIIIIIIIIIHIIHHIHIIIIIHIIHHHBDCDD
@HISEQ:969:HM2KJBCX2:2:1102:19143:68563 2:N:0:ACTATGCA
TCTAACGAGTGCCCCAACTATCCCTATTAATCATTACTTCGGTCCTAGAAACCAACAAAATAGAACCAAAGTCCTATTCTATTATTCCATGCTAATGTATTCAAGCGTGAGCCTGCTTTAAACACTCTAATTTTTTCAAAGTAAAAGTCCTGGATCCCCAGCGCACTCAATTAAGAGCACACTGGTTCCCCAGAAGGAAAGATCCGACCAGAGCAGTGCTTACCTTGCGGCAAGACCACCCAGCCAGATCCAAAATTCAACTACGAGCTTTTTAACTGCAACAACTTTAATATACGCTATTGGAGCTGGAATTACCGCGGCTGCTGGCACCAGACTTGCCCTCCAA
+
DDDDDIIIIIIIIIIIIIIIIIIIIIIIIIIIIIIIIIHHHIIHHIIIIIIIIIIIIIIEHHIHHHIIIIIIHHIIIHHIIIIIIIIIIHIIIIHIIIIIIIIIHIIIIIIIIIHIIIIIIIIIIIIIIIIIIIIIIHIIIIIIIIIIIIIIIIIIHIIIHIIIIHEIIHIIIIIIIIIIIIIIIIIIIIIIIHIIIIIIIHHIIIIIIIIIIIIIIIIIIIIIIIIIIIIIIIIIIIIIIIHIHIIIIIIIIIIIIIIIIIIIIIIIIIIIIIIIIIIIIIIIIIIIIIIIIIIGIIIIIIIIIIIIIIIIIIIIIIIHIIIIIIIIIIIIIIIIIIIIIDDDDD
@HISEQ:969:HM2KJBCX2:2:1102:10781:69021 2:N:0:ACTATGCA
TCTAACGAGTGCCCCAATATCCCTATTAATCATTACTCATTTCCCCAAAAACCAACAAAATTCGAGATACGAGTCCTAACTTATTATTCCATGCTAATGTATTCATAACTTTCAGCCTGCTTTAAACACTCTAATTTTTTCAAAGTAAAGGTCCTGGATTGCGAACCCAACCCAGTAAAGGGCAGGAACGTTCTCCAGGAAGATGGTAAGCGCGCATCGGCACTCACACACGATACCGTGGCGGGCCAAGCGCACTATACCAGAAATCCAACTACGAGCTTTTTAACTGCAACAACTTTAATATACGCTATTGGAGCTGGAATTACCGCGGCTGCTGGCACCAGACTTGCCCTCCAA
+
DDDDDIIHGHEHIIIHHHIIIIIHHHHHHHIIHIIHIIHIIIIIIHIHIHIIIHHHIHHEHEHIGHGHGHCHHHHIHHIIIIIHIHIIIHIHHIIHIIGHHCHH?HHIIIIIIIIIIHIIIIIIIIIHHIIIHHHIIIHHHHGIIIIIIIIIIHIHIIIHHHHHHDHIIHIIIHHIIHGIIIHIIIHGIGIIIIHHIIIIIIIIHIHIIIIIHIIIIHIIIIHHIIIIIIIIIIIIIGIIIIIGIIIIHIIIIIHHIHIIIIHIHGFGIIHIIIHIIIIIIHHHIIGIIIIIIIIIIIIIIIIIIIIIHIIIIIIIIIIIIIIIIIIIIIIIIIIIIIIIIIIHIIIIIHIIDDDDD
@HISEQ:969:HM2KJBCX2:2:1102:20400:69011 2:N:0:ACTATGCA
TCTAACGAGTGCCCCAACTATCCCTATTAATCATTACGTCAATCCTAGAAACCAACAAAATAGGATCAAACGTCCTATTTCATTATTCCATGCTAATGTATTCAAGCGTTAGCCTGCTTTAAACACTCTAATTTTTTCAAAGTAACAGTCCTGTTTCCCTGCAACACCAAATTAATGACATTACAGTTCTTCAGAAAGGAGGAATCAGCGAAGCCAGTACATACCAAAGGCACGACCAACCTGCTAACCCCGAAATTCAACTACGAGCTTTTTAACTGCAACAACTTTAATATACGCTATTGGAGCTGGAATTACCGCGGCTGCTGGCACCAGACTTGCCCTCCAA
+
DDDDAHGHHIHIIIIIIIIIGIIIIIIIIIIIIHIIIIIIIIIIIIIHIIIIIIIIIIIIIIHFHHIHIIIHHHIIIHHIIIIIIIIFEHHIIIIHGHIIHHFHIIIHIIHHHIHHHGHHIHHHIIIIIIIIIIIIHIHIHHIIIIIIIIIIIIIHIIIHHHIIIIIIHIIIIIIIIIHIIIIIIIIIIIIIIIIIIIIIIHIIIIIIIIIIIHIIIIIIIIIIIIIIIIIIIIIIIIIIIIIHEIIII#IIIIIIIIIIIIHIIIIIIIIIIIIIIIIIIIIIIIIIIIIIIIIIIIIIIIIIIIIIIIIIIIIIIIIIIIIIIIIIIIIIIIIIIIIIIDDDDD
@HISEQ:969:HM2KJBCX2:2:1102:17471:69831 2:N:0:ACTATGCA
TCTAACGAGTGCCCCAACTATCCCTATTAATCATTACGGTGATCCTAGAAACCAACAAAATAGAACCATGCCGTCCTATTCTATTATTCCATGCTAATGTATTCGAGCAAAAATGCCTGCTTTAAACACTCTAATTTTTTCAAGGTAAAGGTCCTGGATCCGCAAGACACCCAATAAAGGACATCAAGTTTCTCCAGAAGGTGAGAAATCAACAGTAACAGTTCATACCCCTTAAGGCATGACCATCACGTCAATCCCGAAATTCAACTACGAGCTTTTTAACTGCAACAACTTTAATATACGCTATTGGAGCTGGAATTACCGCGGCTGCTGGCACCAGACTTGCCCTCCAA
+
DDDDDIIIIIIIIIIIIIIIIIIIIIIIIIIIIIIIIIIIIIIHIIIIIIIIIIIIIIIIIIHIIIIIIHIHIIIIIHIIIIIIIIIIIIIIIIIIIIIIIHIIGIGIIIIHHIIIIIIHHIHIIIIIIIIIIIIIIIIIIIIIHIIIIIIIIIIHHDHHIIIIIIIIIHHIIIIIIIIIIIIHFHHIIHHHIIHIIIIIIIHIIIIIIIIIIIIIHIIIHHHIIGIIIIIIIIIIGIIHHHIIHHHEIIHGIIHIIIIHIIIIIIIIGIIIIIIIIIIHIIIHIIIIIIIIIIHIIIIIIIIIGIIIIIIIIIIIIIIIIIIHHIIIIIIIIHIIIIIIIIIIIIIIDDDDD
@HISEQ:969:HM2KJBCX2:2:1102:13857:69544 2:N:0:ACTATGCA
TCTAACGAGTGCCCCAACTATCCCTATTAATCATTACGTCAATCCTAGAAACCAACAAAATAGGATCGTCGTCCTATTTCATTATTCCATGCTAATGTATTCAAGCGTTAGCCTGCTTTAAACACTCTAATTTTTTCAAAGTAACAGTCCTGTTTCCCCGCAACACCAACTTAATGGCATTACGGTTCTACAAGAAGGAGGAATCAGCAAAGCCAGTGCATACCAGTGGCACGACCAACTTGCTGACCCCGAAATTCAACTACGAGCTTTTTAACTGCAACAACTTTAATATACGCTATTGGAGCTGGAATTACCGCGGCTGCTGGCACCAGACTTGCCCTCCAA
+
DDDDDIIIIIIHIIIIIIHIIIIIIIIIIIIIIIIIIHIIIIIIIIHIGIIIIIHIFIIIIHIIHIHHIHIIIIIHIIIIIIIIIIIHHIIIIHIIIIIIIIIIIIIHHIIIIIIIHIIIIIIIIIIIIIIIIIIIIIIIIIHIIHIIIIIHIIIHIIIIIIIIHIHIIIIIIIHIIHIIIIIIIIIIIIHIIIIIIIIIIIIIIIIIIIIIIIIIIIIIIIIIIIIIIIIIIIIIIIIIIIHGIIIIIIIIIIIIHHHHIIIIIIIIIIIIIHIIIIIIIIIIIIIIIIIIIIIIIIIIIIIIIIIIIIIIIIIIIIIIIIIIIIIIIIIIIIIIIIIIDDDDD
@HISEQ:969:HM2KJBCX2:2:1102:9192:70675 2:N:0:ACTATGCA
TCTAACGAGTGCCCAACTATCCCTATTAATCATTACGTCAATCCTAGAAACCAACAAAATAGGATCAAACGTCCTATTTCATTATTCCATGCTAATGTATTCAAGCGTTAGCCTGCTTTAAACACTCTAATTTTTTCAAAGTAACAGTCCTGTTTCCCTGCAACACCAAATTAATGGCATTACAGTTCTTCAGAAAGGAGGAATCAGCGAGACCAGTACGTACCAATGGCACGACCAACCTGCTGACCCCGAAATTCAACTACGAGCTTTTTAACTGCAACAACTTTAATATACGCTATTGGAGCTGGAATTACCGCGGCTGCTGGCACCAGACTTGC
+
DDDCDIIIIIICHIHHIIIIIIIGHIIIIIIIIIHIGHIIIIHEHIIHIIIEHIIIHHIIIGHEHHHIIIIHEHHIIEHHHHHIICHCIHHIHIGIIIIIIIIIIHIIHHIGIIIIHHGHGHHIIIIHHIIHEHHIIIIIIIIIIHIIHIIIGHHIIIHIIIIHHHIFHHGHIHIIHGCHGIIIIIIIIIIIIIIIIIIIIIIIIHHIIHIIHIIIIIIIIIIIHGIHIHIIIIHGFHGHHIIIIHHIHIIIHGHHIIHIHIHIIIHIGIIIIIIHIIIIHHIIIIIIIHIIIGIHHIIIIIIIIIIHIIIIIIHIIIIGIIIIHIHHIIIIHDD@DA
@HISEQ:969:HM2KJBCX2:2:1102:12736:70981 2:N:0:ACTATGCA
TCTAACGAGTGCCCCAACTATCCCTATTAATCATTACCTCGACTCCGAAAGCCAACGAAATAGAACCGAGATCCTATTCCATTATTCCATGCACAAGTGTTCAGGCTGTAGCGCCTGCTTTGAGCACTCCAATTTTTTCAAAGTAAACGTGCTGGCCACACATGGCACTCGATTAAGAGAACCATGCACGAACCAACAAAATCGTCCGGGCAAACAGTAGACACCGCAAGGTGCACCGCTCGCCCGAAACCGAGATCCAACTACGAGCTTTTTAACCGCAACAACGTTAATATACGCTATTGGAGCTGGAATTACCGCGGCTGCTGGCACCAGACTTGCCCTCCAA
+
DDDDDIIIIIIIIIIIIIIIIIIIIIIIIIIIIIIIIIIIIHIIIIIIIIIIIIIIIIIIHIHHIIIIHIHIHHHIHIIIIIIIIIIHCHHIIIIIIIIIIIIIIIHIIIIIIIIIIIIIIIIIIIIIIIIIIIIIIIIIIIIHIIIIIIIIHHIIIIIHIIIIIIIIIIIIIIIIIIIIIIIIIIIIIIIIIIIIIIIIIHIIIIIIIIIIIIIIIIIIIIIIIIIIIIIIIIIIIIIIIIIHHIIIIIIIIHHIIIIIIHHIIIIIIIIIIIIIIIIIIIIHIIIIIIIIIIIIIIIIIIIIIIIIIIIIIIIIIIIIIIIIIIIIIIIIIHIIIIIIIDDDDD
@HISEQ:969:HM2KJBCX2:2:1102:16474:70830 2:N:0:ACTATGCA
TCTAACGAGTGCCCAACTATCCCTATTAATCATTACGGTGATCCTAGAAACCAACGAAATAGAATCAGTCCGTCCTATTTCATTATTCCATGCTAATGTATTCAGACGATAGTCTGCTTTAAACACTCTAATTTTTTCAAAGTAACAGTCCTGATTTCCAATCACACCAAATAAATGGCATGAAAGTTCCTCAGAAGGTAGAGATCCATCTCACCAGTGCAGACACCTAAGCCTGACCAATGAGTAAACCCCGAAGTTCAACTACGAGCTTTTTAACTGCAACAACTTTAATATACGCTATTGGAGCTGGAATTACCGCGGCTGCTGGCACCAGACTTGCCCTCCAA
+
DDDDDHHIIIIIHIHHHHIIIGHHHHIIIIHIIIIIIGIIIIHEFHGIIHHEGEGHHHIIIEFHIGIEHHCGGC?GHHGH@HIICHHGGHHEGGGHHIIIIIIHHIIIIIIIIHIIIIIIHHHHHHGGIHIHIIIIIIIHIIIIIHHIHIIIIIHHHGIIIIIIIIIIIIIIIIHIIIIIIIIIIIIHHIIIIIIIIIIIIIIIHIIIIIHIHIIIIIIIIIIIIIIIIIHHIIIIIIIIHIIHHGIIGHIHIIIIIIIIIIHIIIIIIIIIIIIIIIIIIIIIIIHHIIIIIIIIIIIIIIIIIIIIIHIIIIIIIIIIIIIIIHIIIIIIIIIIIIIIIIDDDDD
@HISEQ:969:HM2KJBCX2:2:1102:6485:71943 2:N:0:ACTATGCA
TCTAACGAGTGCCCCAACTATCCCTATTAATCATTACGGTGATCCTAGAAACCAACAAAATAGAACCATGCCGTCCTATTTTATTATTCCATGCTAATGTATTCAGACGATAGTCTGCTTTAAACACTCTAATTTTTTCAAAGTAACAGTCCTGATTTCCCATCACACCAAATAAATGGCATGAAAGTTCCTCAGAAGGTAGAGATCCATCTCACCAGTACAGACAATTAAGCCTGACCAATGGGTAGACCCCGAAGTTCAACTACGAGCTTTTTAACTGCAACAACTTTAATATACGCTATTGGAGCTGGAATTACCGCGGCTGCTGGCACCAGACTTGCCCTCCAA
+
DABDDIIFHIHIIIIHIIIIIIIIIIIIIIIIHIIIIIIIIIHIHIIFHIHIIIIIHIEHHIHEHHIIIIIHIHHIHIHHIIIIIIIHIEHHHHIIHIIIIIGIIIIIIHHIIIIIIIIIIHIHHIIIIIIHIIIIIIIIIIIIIIIIIHIIIIIIIIIHIIIIIIIIIIIIIIIGIIIIHIIIIIIIIIIIIIIIHIIIIIIIIIIIIIIIIIIIIIIIIIIIIIIIIIIIIIIIIIIIIIIHHHHIIIIGIIIIIIIIIIIIIIIIIIIIIIIIIIIIIIIIIIIIHIIIIIHIIIIIIIIIIIIIIIIIIIIIIIIIIIIIIIIIIIIIIIIIIIIIIIIDDDDD
@HISEQ:969:HM2KJBCX2:2:1102:8125:73486 2:N:0:ACTATGCA
TCTAACGAGTGCCCAAACTATCCATATTAATCATTACGGTGATCCTAGAAACCAACGAAATAGAATCAGTCCGTCCTATTTCATTATTCCATGCTAATGTATTCAGACGATAGTCTGCTTTAAACACTCTAATTTTTTCAAAGTAACAGTCCTGATTTCCCATCACACCAAATAAATGGCATGAAAGTTCCTCAGAAGGTAGAGATCCATCTCACCAGTGCAGACAATTAAGCCTGACCAATGGGTAGACCCCGAAGTTCAACTACGAGCTTTTTAACTGCAACAACTTTAATATACGCTATTGGAGCTGGAATTACCGCGGCTGCTGGCACCAGACTTGCCCTCCAA
+
<0<DDEGF/<<1<<1<FH@G@@CHEHHHHICCHEHEHIGHHHI@GHEHHHHGEEEHIEEHHHEHCHHHIHEH@@CDEHHEHIIHEHIHHFHHFEEGHHIHFAGHHEHGHHHECHHEGHIHHHHIHHCHEIHHEGHHCHGGIHGCGHIIHGEHGHHECHHHF1FHHIIIIIHHIIIIIIIIIIHHIHHHHHFEHIIIHHIIIIIIIIHFHHFGIIIIIIIHECGIIHIHCHHHIIIHF<EIIIIHFHFHHFCGIIIHHHHHGHIIHHIIIHIHHHHIIECIHIHHHIGIIIIIIIHIIHEIIIIIIIIIHCHIIHDIIGIHIGIHIIIIIHIIIIIIIIHDCCED@@@D
@HISEQ:969:HM2KJBCX2:2:1102:17729:73523 2:N:0:ACTATGCA
TCTAACGAGTGCCCCAACTATCCCTATTAATCATTACGTCAATCCTAGAAACCAACAAAATAGGATCAAACGTCCTATTTCATTATTCCATGCTAATGTATTCAAGCGTTAGCCTGCTTTAAACACTCTAATTTTTTCAAAGTAACAGTCCTGTTTCCCTGCAACACCAAATTAATGACATTACAGTTCTTCAAGAAGGAGGAACCAGTAAAGCCAGTACATACCAGAGGCACGACCAACCTACTAATCCCGAAATTCAACTACGAGCTTTTTAACTGCAACAACTTTAATATACGCTATTGGAGCTGGAATTACCGCGGCTGCTGGCACCAGACTTGCCCTCCAA
+
DDD@@1DCDHEHIFEECHHHEEHHHCHIIIHF@EG?1DG?G0FCEHGI@HHH@1FEHE@<DC111D@C1CC@FEHHEEHHHEEHHIGEHHIEHHGHIIHHHFCIIHGEHHHHIHHIGHHIIHHHHGHEFHGHFHIIIFGHHHHHHIHHHHIHHHHEEHHCHCEHHHHCEGHHHHGHED/HHFHGGHECHIHIIHHGEGGIIHHGFHHIIIIIHHHHHIHIHIHHIHFG@ECEFHIIHEH;EHHGDHHHHAH@CECHHHCCCECGIIHHIHHEHFCHHIHIHHHEG?HIIIHIIIHFGIIIHIHHFHEH@EIIHHDHDCIIIIIIHHHEHHHHCIIIHIHHCB@ADD
@HISEQ:969:HM2KJBCX2:2:1102:8759:75222 2:N:0:ACTATGCA
TCTAACGAGTGCCCCAACTATCCCTATTAATCATTACGGTGATCCTAGAAACCAACAAAATAGAACCATGCCGTCCTATTTCATTATTCCATGCTAATATATTCAGACATAAGCCTGCTTTAAACACTCTAATTTTTTCAAGGTAACAGTCCTGGTTTCCCAAAACACCAAATAAATGACATTAAGGTTCTCCAGAAGGTAGAAATTCTTAAAATCAGTACGAACCTGTTGATTCAACCGATAAAAAAATTCCGAAATTCAACTACGAGCTTTTTAACTGCAACAACTTTAATATACGCTATTGGAGCTGGAATTACCGCGGCTGCTGGCACCAGACTTGCCCTCCAA
+
DDDDDIIIIIIIIIIIIIIIHHIIIIIIIIIIIHIIIIIIIIIIIIIIIIIIIIIIIIIIIIHHIIIHIIIIIIIIIIIIIHIIIIIIIIIIIIIIGIHIIIIIIIIIIHIHHIIIIIIIIIIHHIIIIIIHHIIIIIIIIIIHIIIIIIHIIIIIIIIIIIIIIIIGIIIIIIIGHIIIIIIIIIIIIIIIIIIIIIIIIIIIIIHIIIIIIIIIIIHHIIHHHIIIIIIIIIIIIIIIIIIIIHIIIIIHIIIIIIHHHIIIHIIIIIIIIIIIIIIIIIIIHHHIIIIIIIIIIIIIIIIIIIIIIIIIIIIIIIIIIIIIIIIIIIIIIIIIIIIIIIIDDDDD
@HISEQ:969:HM2KJBCX2:2:1102:12352:75330 2:N:0:ACTATGCA
TCTAACGAGTGCCCCAACTATCCCTATTAATCATTACGGTGGTCCTAGAAACCAACAAAATAGAACCACAACGTCCTATTCTATTATTCCATGCTAATCTATTCAAGCAATAGCCCGCTTTAAACACTCTAATTTTTTCAAGGTAATGGTCCTGGCTCCCCAACACACCCAATAAAGGACATGCTGGCTCACCAGAAGGAAGACCCGACAGCAGACAGTACTCGCCAAAGACGGACCGCCCGGCCAGGCCTAAAATTCAACTACGAGCTTTTTAACTGCAACAACTTTAATATACGCTATTGGAGCTGGAATTACCGCGGCTGCTGGCACCAGACTTGCCCTCCAA
+
DDDDDIIIIIIIIIIIIIIIIIIIIIIIIIIIIIIIIIIIIIIHIIIIIIIHIIIIHHIFHGHIHIHGIIIIHHIHIIIIIIGIIIIIGHIIIIIIIIIHIHHIHIIHHHHIIIIHIIHHIHHHIIIIIIIIIIIIIIIIHIIIIIIHHHIHIHEHIIIHIIIIIIIIIIIIGIIIIIIIIIIIIIHIHIGIHIIIIIIIIHHIIIIIIIIIIIIIIIIIIIIIIIIIIHHIIIIIIIIIIIHIHIIIIIIIIIIIIIIIIIHIIIIIIIIIIIIIIIIIIIIIIIIIIIIIIIIIHIHHHIIIIIIIIIIIIIIIIIIIIIIIIIIIIIIIIIIIIIIIIDDDDD
@HISEQ:969:HM2KJBCX2:2:1102:12643:75801 2:N:0:ACTATGCA
TCTAACGAGTGCCCCAACTATCCCTATTAATCATTACGGTGGTCCTTGAACCAACAAAATAGAACCACAACGTCCTATTCTATTATTCCATGCTAATCTATTCAAGCAAAAGCCTGCTTTAAACACTCTAATTTTTTCAAGGTAATGGTCCTGGCTCCCCGGCACACCCAATTAAGAACATACCGATTCACCAGAAAGATAGACCCGACGACAGAACAGTACTCGCCAGAGACGGACCGTCCGGCCAGGCCTAAAAGTCAACTACGAGCTTTTTAACTGCAACAACTTTAATATACGCTATTGGAGCTGGAATTACCGCGGCTGCTGGCACCAGACTTGCCCTCCAA
+
DCDDDIIHGIHIHHHHIHIIIGEHHGEHCHHEHEEGHIIHHGIHHHIIHHHFHIHFEHHHIHHIIIIIIIHDGHIIIHIIIHIHIIIIGHIIHHIGHHIIIGHHHEIHHFHEHIHHHIGHHHHIHHHIHIIHIIIHHHHIHGHHIIIHGIGHEHCEGCHHHHIIHHHHHHCHEGHGFCFCECCHHHH=EHHHHIIHHIHHGHHHEHHGDC<DHHHHECIHHHEHHFEHHGHIHDCGHEECEHHEG<EHGGEHHEDCHEHCHIIIHHIGHHC@HFHHGC@?FHHHGGCFHGGEIHGDIIHHHHIIHHCIIIIIHDHIHHHHIHHGIHIHIIIIHHHGIIIHEGDD@BA
@HISEQ:969:HM2KJBCX2:2:1102:11784:76272 2:N:0:ACTATGCA
TCTAACGAGTGCCCCAACTATCCCTATTAATCATTACGTCAATCCTAGAAACCAACAAAATAGGATCGAACGTCCTATTTCATTATTCCATGCTAATGTATTCAAGCGTTAGCCTGCTTTAAACACTCTAATTTTTTCAAAGTAACAGTCCTGTTTCCCTGCAACACCAAATTAATGGCATTACAGTTCTTCAGAAAGGAGGAATCAGCGAAGCCAGTGCATACCAGTGGCACGACCAACCTGCTGACCCCGAAATTCAACTACGAGCTTTTTAACTGCAACAACTTTAATATACGCTATTGGAGCTGGAATTACCGCGGCTGCTGGCACCAGACTTGCCCTCCAA
+
DDDCCIHGIIHHHIIIIIIIIIIHHIIIIH@GHHHIIHIIIIIGEHCHCHHEGHIIIIIHIIHCE1DEHHHHE?EGH1FHIHIIHHH?FHEHH1DHIIGHEIHHHHHIHIHHFHHHFHIIHHHHHIIHIIIFHIHHHGHIHIIHIHHHFHHHGFHHHIHIHIIIIHHCG@?HHHIHFHHHHHIIHHIIGIIIIHHGII:IIIIIIIIIIHIIIIIIIIIHIIHHFI<HHGGIHHEGHHFHGHHGDHFHHHHHIIIHHCHHCHHFIHH=IIIIHHGIIIIHHGIHHEIIIIIIIHIIIIIIIIIIIHIIIIIIIIGIHIIHHIHIHHFHEIHHHDEHEGIHF<@BDD
@HISEQ:969:HM2KJBCX2:2:1102:10795:76387 2:N:0:ACTATGCA
TCTAACGAGTGCCCCAACTATCCCTATTAATCATTACGGTGATCCTAGAAACCAACGAAATAGAATCAGTCCGTCCTATTTCATTATTCCATGCTAATGTATTCAGACGATAGTCTGCTTTAAACACTCTAATTTTTTCAAAGTAACAGTCCTGATTTCCCATCACACTAAATAAATGGCATGAAAGTTCCTCAGAAGGTAGAGATCCATCTCACCAGTGCAGACAATTAAGCCTGACCAATGGGTAGACCCCGAAGTTCAACTACGAGCTTTTTAACTGCAACAACTTTAATATACGCTATTGGAGCTGGAATTACCGCGGCTGCTGGCACCAGACTTGCCCTCCAA
+
@@@DDIIDCHHCHIHHH=GEHEFEHIIGIFIG1D@@HHCCHE?G1D@<GHIIHEEHH1GCEG11F<CDFCHCGGE/DGCHHHFHC@G<<1DFHHEF1FFHHHHADFFDIHHHHGEGHHEHHHHFIHIIHCFHHHHHHIHIHHHHHEHHFGCHFEHF1CHHCHIHIIHGCHHHGIHIIHICEEHHHIIIIGIIHHFIGIIIHHHEHHHHHCHHIHHHHHHHHHEHHHHHGHIIHHHHHI=HIHGD<<AECE/IHHIHHIHIHHHIIIIIHHGEIIHIHHGHHHFIIIHG@HIIIHIIIHHEHHCF<HEGHHHHGHHHHHHIIHIHHEIHHFEIIHIHIGIGHHHDDD@@
@HISEQ:969:HM2KJBCX2:2:1102:17741:76035 2:N:0:ACTATGCA
TCTAACGAGTGCCCCAACTATCCCTATTAATCATTACGTCGATCCTAGAAACCAACAAAATAGAATCAAACGTCCTATTTCATTATTCCATGCTAATGTATTCAAGCGTGAGCCTGCTTTAAACACTCTAATTTTTTCAAAGTAACAGTCCTGATTCCCCACAACACCAAATAAATGACATCATGGTTCGTCAGAAGGGAGAAACCAACAATGCCAGTACGTACCTAGGCACGACCGACATGATGGTCCCGAAATTCAACTACGAGCTTTTTAACTGCAGCAACTTTAATATACGCTATTGGAGCTGGAATTACCGCGGCTGCTGGCACCAGACTTGCCCTCCAA
+
DDDDDIIIIHIIHHIIIIHIIIIHIIIIIIIHIIIHFHIIHDHFHIIIIIIIIIIIIHHHIIHHHIIIGHIHHHEEHIIIHGIIII?CGHHIIGIIIIIIICGHHHHIHHHHGIIGHHHIHIIIIHIIIIIIIHHHIIIIHIIIIIIIIHHHHIIIIHHIHHHHIIHHHGHIIIIHIIIHHIIIIIIIHIIHIIIIIIIIIIHHHHHHHHIIIIIHIHIIIIIHHGIIIIIIIIIIIIIIIIHGIIIIIIHHHIIIGIHHIHIIHIIIIIIHIHIIIIIIIIIHHIIIIIIHIIIIIIIIIHIIIIIIIIIIIIIIIIIIIHIIIIIIIIHIIIIIIIIIDCABD
@HISEQ:969:HM2KJBCX2:2:1102:13919:76695 2:N:0:ACTATGCA
TCTAACGAGTGCCCCAACTATCCCTATTAATCATTACGGTGGTCCTAGAAACCAACAAAATAGAACCACAACGTCCTATTCTATTATTCCATGCTAATCTATTCAAGCAATAGCCCGCTTTAAACACTCTAATTTTTTCAAGGTAATGGTTCTGGCTCCCCAACACACCCAATAAAGGGCCTACTGGTTCACCAGAAGGAAGACCCGACAGCAGACAGTACTCGCCAAAGACGGACCGCCCGGCCAGGCCTAAAATTCAACTACGAGCTTTTTAACTGCAACAACTTTAATATACGCTATTGGAGCTGGAATTACCGCGGCTGCTGGCACCAGACTTGCCCTCCAA
+
DDCDDIIIIIIIIIIIIIIIIIIIIIIIIIIIIIIIIIIIIIIIIHIIIIIIIHIIIIIIIIIIIIIIIIIIIHIIIIIIIIIIIIIIGGIIIGIIIIIIIIIIIIIIIIIIIIIIIIIIIIIIIIIIIIIIIIIIIIIIIIIIIIIIIIIIIIIIIIIIIHHHHHIIIIIIIHHHIIIHHIIIIIIHHHIIIIIIIIIIIIIIIIIIIIIIIIIIIIIIIIIIIIIIIIHIIIIIIIIIIIIIHIIIIIIIIIIIIIIIIIHIIIIIIIIIIIIIIIIIIIIIIIIIIIIIIIIIIIIIIIIIIIIIIIIIIIIIIIIIIIIIIIIIIIIIIIIIIIIIIDDDDD
@HISEQ:969:HM2KJBCX2:2:1102:10015:77340 2:N:0:ACTATGCA
TCTAACGAGTGCCCCAACTATCCCTATTAATCATTACGGTGATCCTAGAAACCAACAAAATAGAACCATGCCGTCCTATTCTATTATTCCATGCTAATGTATTCGAGCAAAAATGCCTGCTTTAAACACTCTAATTTTTTCAAGGTAAAGGTCCTGGATCCGCAAGACACCCAATTAAGGACATCAAGTTTCTCCAGAAGGTGAGAAATCAACAGCGACAGTTCATACCCCTTAAGGCACGACCATCACGTCAA
+
DDDDIIIIIIIIIIIIIIIIIIIIIIIIIIIIIIIIIIIIIIIIIIIIIIIIIIIIIHHIIHIIIIIIIIIIIIIIIIIIIIIIIIIIIIIIIHIIIIIIIIIIIIIIIIIIIIIIIIIIIIIIIIIIIIIIIIIIIIIIIIIIIIIIIIIIIIIIIIIIIIIIIIIIIIIIIIIIIIIIIIIIIIIIIIIIIIIIIIIIIIIIIIIIIIIIIIIIIIIIIIIIIIIIIIIIIIIIIIIIIIIIHIIHIHDDDD
@HISEQ:969:HM2KJBCX2:2:1102:7700:78176 2:N:0:ACTATGCA
TCTAACGAGTGCCCCAACTATCCCTATTAATCATTACGTCAATCCTAGAAACCAACAAAATAGGATCAAACGTCCTATTTCATTATTCCATGCTAATGTATTCAAGCGTTAGCCTGCTTTAAACACTCTAATTTTTTCAAAGTAACAGTCCTGTTTCCCTGCAACACCAAATTAATGACATTACAGTTCTTCAAGAAGGAGGAACCAGTAAAGCCAGTACATACCAGAGGCACGACCAACCTACTAATCCCGAAATTCAACTACGAGCTTTTTAACTGCAACAACTTTAATATACGCTATTGGAGCTGGAATTACCGCGGCTGCTGGCACCAGACTTGCCCTCCAA
+
0<<<@CEC?GHIIH1D0<DHC?G1<CECECCC11<FEC<<EEGE@GCFHHCEHHEEC1FHFFCCHEHIIHE<<10DGHEH11<C1<CF1<DFF<F@DFFG?GIHHHHHEFH<GHEHHEHAFFGHCHGIHIHHHGHFGGGIIIHHFHHHFHIHEEC@EFGEHGHHGCHHEHEDHIIIHHHF<HHHE@IHHGIIIHEIHHCG@CIHEEHHGHF?IIGIHHHHHEIH@@HHECEDHGHHEGC1EDEEFF/GHD?EHIHFEEIIHHEHHCHHEHHFD<<FGIHEHGCHHIHHHCEECIIIHHFFHGCCEIHEHIHCCEDDCDGCGIHIIIHHHIIHHGHCD0?HFD?@BD
@HISEQ:969:HM2KJBCX2:2:1102:15344:78688 2:N:0:ACTATGCA
TCTAACGAGTGCCCCAACTATCCCTATTAATCATTACGGTGATCCTAGAAACCAACGAAATAGAATCAGTCCGTCCTATTTCATTATTCCATGCTAATGTATTCAGACGATAGTCTGCTTTAAACACTCTAATTTTTTCAAAGTAACAGTCCTGATTTCCCATCACACCAAATAAATGGCATGAAAGTTCCTCAGAAGGTAGAGATCCATCTCACCAGTACAGACAATTAAGCCTGACCAATGGGTAGACCCCGAAGTTCAACTACGAGCTTTTTAACTGCAACAACTTTAATATACGCTATTGGAGCTGGAATTACCGCGGCTGCTGGCACCAGACTTGCCCTCCAA
+
@@DDBHHI/0111@?GCHHHECHH@1CCHIHIIHHHCHIIICEEEFEHGHIHIIEEG?GHIEHH1CHHEFHCHCHHCCG?<1<C<CGHGH<G@EC1CHHHGGHHGFHHHDGGHIEIIHCHEHHGFHFECGHHIIIHHHHHHAGHFHEHHFHFHEF@EEIHHEGHHHHHIIHHHIIHG?HC?HHHIHHHIHHEGEIGHICHHHIHG?EEHEHIIIIHEHFCEEGHHHIEHHFFEHHGEECEHC@GCGAECF?EEIHIHCC@HGH=DHHGFDHHEHEGCCEECHGEHGDCEIHHGGHHHCHHHHHFHEHHEGCGF@HHD???IIHIHFIHHHEHCGCFEHEHHHF?@@@@
@HISEQ:969:HM2KJBCX2:2:1102:19540:78772 2:N:0:ACTATGCA
TCTAACGAGTGCCCCAACTATCCCTATTAATCATTACTTCGGTCCTAGAAACCAACAAAATAGAACCAAAGTCCTATTCTATTATTCCATGCTAATGTATTCAAGCGAATGCCTGCTTTAAACACTCTAATTTTTTCAAAGTAAAAGTCCTGGTTCCCTGCCGCACTGAGTAAACAATACGACAGCTCACCAGAAGGTAAGACCCAGTCAGGACAGTACAAACCCTAGAGCAGACCGTCCAACCAGGCCTAAAATTCAACTACGAGCTTTTTAACTGCAACAACTTTAATATACGCTATTGGAGCTGGAATTACCGCGGCTGCTGGCACCAGACTTGCCCTCCAA
+
D0<D@HCE/<1<F<<0<EFFEHHHHICHHHFHFHHI@1CFE=C0CGH1DGGHEE@@CH@@@G1FHCC1DCG11<C1DGHHHH@@GHIIIGHCEG1E@FD@FEIHHHEFDF>FEHFEGFHHHGHHHHICH@GE1FEBB8CB<<<1<E?HHGAH9:1<?<EDCCEHEHHEE?HEHC@GHHIC@HGEHCCHIHF/DCDE@@HHFC@C?FEEFC1HEFHGHH<EC@HHHIIHIIHG@<E<11IHHFC<F:11F1HF<<1<HGGEHCGDFC<1G@HHGIIHGHHHEHHFCHGD1@GEHC?CF11HHEGIIIHIHF<<HHIIHHCHEEEHG<FGC<HCFECHH?EHD@D0<
@HISEQ:969:HM2KJBCX2:2:1102:3189:79429 2:N:0:ACTATGCA
TCTAACGAGTGCCCCAACTATCCCTATTAATCATTACGGTGGTCCTAGACCAACAAAATAGAACCAACGTCCTATTCTATTATTCCATGCTAATCTATTCAAGCAAAAGCCCGCTTTAAACACTCTAATTTTTTCAAGGTAATGGTCCTGGTTCCCCGGCACACCCAGTTAAGGACATACCGGCTCACCAGAAGGATAGACCCGACAACAGACAGTACTCGCCAGAGACGGACCGCCCGGTCAGGCCTAAAATTCAACTACGAGCTTTTTAACTGCAACAACTTTAATATACGCTATTGGAGCTGGAATTACCGCGGCTGCTGGCACCAGACTTGCCCTCCAA
+
DDDDDIIIIIIIIIIIIIIIIHIIIIIIIIIIIIIIIIIIIIIIIIIIIIIIIIIGFHHHHIIIIIIIIIIIIHHIIHIIIIIIIIIIIIIIGIIIIIIIIFIIIIIIIIIIIIIIIIIIIIIIIIIIIIIIIIIHIIIIIIIIIIIHIIHIHIIIIIIIIIIIIIIIHIIIIIIIIIIIIIIIIIIIIIIIIIIIIIIIIIIIIIIIIIIIIIIIIIIIIIIIIIIIIIIIIIIIIIIIIIIIIIIIIIIIIIIIIIIIIIIIIIIIIIIIIIIIIIIIIIIIIIIIIIIIIIHHGHIIIIIIIIIIIIIIIIIIIIIIIIIIIIIIIIIIIIIIIIDDDDD
@HISEQ:969:HM2KJBCX2:2:1102:9812:79623 2:N:0:ACTATGCA
TCTAACGAGTGCCCCAACTATCCCTATTAATCATTACGTCAATCCTAGAAACCAACAAAATAGGATCGAACGTCCTATTTCATTATTCCATGCTAATGTATTCAAGCGTTAGCCTGCTTTAAACACTCTAATTTTTTCAAAGTAACAGTCCTGTTTCCCTGCAACACCAAATTAATGGCATTACAGTTCTTCAGAAAGGAGGAATCAGCGAAGCCAGTGCATACCAGTGGCACGACCAACCTGCTGACCCCGAAATTCAACTACGAGCTTTTTAACTGCAACAACTTTAATATACGCTATTGGAGCTGGAATTACCGCGGCTGCTGGCACCAGACTTGCCCTCCAA
+
DDDDDIIIGIIIGIIIIIIIIIIIIIIIIIIIIIIIIIIIIIIIIIIIIIIIIIIIIIIFHIGHHIIIIIIC<DHHIEHIIIIIIIIEHIHHHHIIIIIIHIIHIIIHHIIIIIIGIHIIHIIIHGIHIIIIIIIIIIIIHIIIIIIIIIIHIIIHHIIIIIHIHHFEHIIHIIIIIIHHIIIIIIIIGIIIIIIIIIIIHIIGHIGIIIIIIGIHIIIIIIIIIHIIIHCIIIIHIHHIIIHEFIIIIIIIIHIIIIIIIIIIIIIIIIIIIIHIIIIHIIGIIIIIIIIIIIIIIIIIIIIIIIIIIIIIIHIIIIIIIIIIIIIIIIIIIIIIIIHIIDDDDD
@HISEQ:969:HM2KJBCX2:2:1102:11269:80160 2:N:0:ACTATGCA
TCTAACGAGTGCCCCAACTATCCCTATTAATCATTACGGTGATCCTAGAAACCAACGAAATAGAATCAGTCCGTCCTATTTCACTATTCCATGCTAATGTATTCAGACGTTAGCCTGCTTTAAACACTCTAATTTTTTCAAAGTAACAGTCCTGATTTCCCAACACACCAAATAAATGGCATAAAAGTTCCTCAGAAGGTAGAGATTTATCTCACCAGTGCAGACAATTAAGCCTGACCAATGGGTAAACCCCGAAGTTCAACTACGAGCTTTTTAACTGCAACAACTTTAATATACGCTATTGGAGCTGGAATTACCGCGGCTGCTGGCACCAGACTTGCCCTCCAA
+
BDDDDHHIDEHIIIIIHHIIIIIIIIIIIIHHHGEHHIIIIHHHHIHGHHIIIIIIHIH=HH@HGCHHEHIGHHHIIIHIIIGCGGHHHIIIF?FGCCHIHHHHHHHHDGHHHHGFFHFGHHIIHIHIHIIHHEGFIIIHHIIIHIIHEGHIIIGHIGIIIHIIIIIIIIIIIIIIHG-IIIIIIIHIHHHIIIIIIIIHIIIIIIIIIIGGIIIIIIIIIIIIIIIIIIIIIIIIIIIIIGIHHHEHHIIHHFIIHIIIHIIIIIIIHIIIIHIIIIIIIIIIIIHHGHIIIIIIIIIIIIHIIIIIIIIIIIIIIIIIIIIIIIIIIIIIIHIHIIIIIIICDDDD
@HISEQ:969:HM2KJBCX2:2:1102:7014:79884 2:N:0:ACTATGCA
TCTAACGAGTGCCCAACTATCCCTATTAATCATTACGGTGATCCTAGAAACCAACGAAATAGAATCAGTCCGTCCTATTTCATTATTCCATGCTAATGTATTCAGACGATAGTCTGCTTTAAACACTCTAATTTTTTCAAAGTAACAGTCCTGATTTCCCATCACACCAAATAAATGGCATGAAAGTTCCTCAGAAGGTAGAGATCCATCTCACCAGTACAGACAATTAAGCCTGACCAATGGGTAGACCCCGAGGTTCAACTACGAGCTTTTTAACTGCAACAACTTTAATATACGCTATTGGAGCTGGAATTACCGCGGCTGCTGGCACCAGACTTGCCCTCCAA
+
BDADDIHIIIIIIIIIIIIIIIIIIIIIIIHIIIIIIIIIHIIIIIIIIIIIIIIIIIIIIHIHIIIIIIIIHIIIIIIIIIIIIIIIIIIIIIIIIIIIIIIIIIIIIIIIIIIIIIHHIIIIIIIIIIIIIIIIIIIIIIIIIIIIIIIIIIIIIIIIIIIIIIIIIIIIIIIIIIIIIIIIIIIIHIIIIIIIIIIIIIIIIIIIIIIIIIIIIIIIIIIIIIIIIIGIIIIIIIIIIIIIHHIIIIIIIIIIIIIIIIIIIIIIIIIIIIIIIIIIIIIIIIIIIIIIIIIIIIIIIIIIIIIIIIIIIIIIIIIIIIIIIIIIIIIIIIIIIIIIIIDDDDD
@HISEQ:969:HM2KJBCX2:2:1102:11938:79975 2:N:0:ACTATGCA
TCTAACGAGTGCCCCAACTATCCCTATTAATCATTACGGTGATCCTAGAAACCAACAAAATAGAACCATGCCGTCCTATTTTATTATTCCATGCTAATCTATTCAAGCACTAGCTTGCTTTAAGCACTCTAATTTTTTCAAGGTAATAGCTCTGCTTCCCCAACGCACCAAATTAATGACATGAAGGTTATTCAGAAGGTAAGAATCCATCAAATCAGTACGAACAGTGAAGCCCGACCGATAGACAGATTCCGAAATTCAACTACGAGCTTTTTAACTGCAACAACTTTAATATACGCTATTGGAGCTGGAATTACCGCGGCTGCTGGCACCAGACTTGCCCTCCAA
+
DDD@@H@HHIIHIGIIIGEHIIHHHIIIFHHIIIIHHIIIHGIDEEHIIIIEHHIIGHIIIHCEHEHCH?H1CDCCCG?GHEH1F?D1<GHHHF@HE1ECF1HIHICCIHHIIIIHFHHHCHHIHHEHGHHHGHHHFHEGCFHHHHHIIHIIIHIIHHHHHGHGHIIIHIHHGIIIHHIIIIIIHGCGHIIIGIHGHHHGIHHHGEIIIIIIHHGIHIIIIIIIIHIIIIIIIIIIHIHHIIFHHGHIHIHDGIIIIHHHIIIIIIHIIIGIIIIIHFIIIIHCHEIIIIIIIIIIIIIIGIHIIHIIHHIIHG<IDGIHIIIIIIIIIIIIIIGHIIIIIIIBDDD@
@HISEQ:969:HM2KJBCX2:2:1102:7745:80796 2:N:0:ACTATGCA
TCTAACGAGTGCCCCAACTATCCCTATTAATCATTACGGTGGTCCTAGAAACCAACAAAATAGAACCACAACGTCCTATTCTATTATTCCATGCTAATCTATTCAAGCAATAGCCCGCTTTAAACACTCTAATTTTTTCAAGGTAATGGTCCTGGCTCCCCAACACACCCAATTAAGGACATACTGGTTCACCAGAAGGAAGACCCGACAACAGGACAGTACTCGCCAAAGACGGACCGCCCGGCCAAGTCTAAAATTCAACTACGAGCTTTTTAACTGCAACAACTTTAATATACGCTATTGGAGCTGGAATTACCGCGGCTGCTGGCACCAGACTTGCCCTCCAA
+
DBBDDIIHIIIIIIIHIIIIIIIIHIIIIIIIHIIIIHIEEHIIIIIIIHIIIIHIIIIHIIFHHIIIIIIIHGHEHHHHHIFHHHIIIIHEGHHIIGIIHGHIIIIIIIHIHIIIIIIGIIIHFIIIIIIIHIIIHHIIIHHIIIIIIHHIIHIIIHHIIIIIIIIIIIHHHHIIHIIIIIIIIIIIIIIIHIIIIIIIIIHIIIIIIIIIIIHHIIIIIHGIIIIIIIIIIIIIIIIIIIIIIHIIIHIIIIIIIIIIIIHHIIIIIIIIIIIIIIIIIIIIIIIIIIIIIIIIIIIIHHIIIIIIIIIIIIIIIIIIHIIIIIIIIIIIIIIIIIIIIIDDDDD
@HISEQ:969:HM2KJBCX2:2:1102:18027:81144 2:N:0:ACTATGCA
TCTAACGAGTGCCCCAACTATCCCTATTAATCATTACGGTGATCCTAGAAACCAACAAAATAGAACCATGCCGTCCTATTCTATTATTCCATGCTAATGTATTCGAGCAAAAATGCCTGCTTTAAACACTCTAATTTTTTCAAGGTAAAGGTCCTGGATCCGCAAGACACCCAATAAAGGACATCAAGTTTCTCCAGAAGGTGAGAAATCAACTGCAACAGTTCATACCCCTTAAGGCATGACCATCACGTCAATCCCGAAATTCAACTACGAGCTTTTTAACTGCAACAACTTTAATATACGCTATTGGAGCTGGAATTACCGCGGCTGCTGGCACCAGACTTGCCCTCCAA
+
DDDDDIIIIIHIIIIIIIIIIHIIIIIIIIHHIIIIIIIIIIIHIIIIIIIIIIIIGIIIHHEHHIIIII?HHHIIIIHIIIIIIIIIIIEHHIHCHHFHHGFHHHHIIIIIHHIHIHIIHIHHIIIIIIIIIHHHHHGHIIHIHIIIIIIHIIHHIHHIHIHIIHIEHIIIIIIIIIHIHHHIIIHHHHHHHHIIIIIIIIIIIHIIHIIIHHIGIIIIHIIIIIIIIIIIIIIIIIIIIIIIIIIIIIIHIGIIIIHIIIIIIIIIIIIIIIIHIIIIHHIIIHHHIIIIIIHIIIIIIIIIIIIIIIIIIIIIIIIIIIIIIIIIIIIIIIIIIIIIIIIIIIIIDDDDD
@HISEQ:969:HM2KJBCX2:2:1102:7012:81747 2:N:0:ACTATGCA
TCTAACGAGTGCCCCAACTATCCCTATTAATCATTACGGTGATCCTAGAAACCAACAAAATAGAACCATGCCGTCCTATTCTATTATTCCATGCTAATGTATTCGAGCAAAAATGCCTGCTTTAAACACTCTAATTTTTTCAAGGTAAAGGTCCTGGATCCGCAAGACACCCAATTAAGGACATCAAGTTTCTCCAGAAGGTGAGAAATCAACAGCGACAGTTCATACCCCTTAAGGCATGACCATCACGTCAATCCCGAAATTCAACTACGAGCTTTTTAACTGCAACAACTTTAATATACGCTATTGGAGCTGGAATTACCGCGGCTGCTGGCACCAGACTTGCCCTCCAA
+
DDDDDIGHIIIIIIIIIIIIIIIIIIIIIIIIEHIIIIIIIIIIHIIHIIIIIIIIIGHIHHHIIIIIIIIIIIIIHHHHIIIIIIHHHHHHHIHHHHHIIGHIHIIIIIIIIIHIIHIIIHHHIIIIIIIIIIIHIHIIIIIGIIIIIIIIIIIIIIHGHIIIIHHHIHHIIIIIIIIIIIIIIIIIIIIIIHIHIIIIIIIIIIIHIIIIIIIIIIIIIIIIIIIIHIIIIIIIIHIIIIHIIIIIIIHHIIIIIIIIIIIIIHIIHHIIIIIIIIIIIIIIIIIIIIIIIIIIIIIHHIIIIIIIIIIIIIIIIIIIIIIIIIIIIIIIIIIIIIIIIIIIIIIIDDDDD
@HISEQ:969:HM2KJBCX2:2:1102:7695:81888 2:N:0:ACTATGCA
TCTAACGAGTGCCCCAACTATCCCTATTAATCATTACATCGATCCTAGAAACCAACAAAATAGAATCGGATGTCCTATTTCATTATTCCATGCTAATGTATTCAAGCGTGAGCCTGCTTTAAACACTCTAATTTTTTCAAGGTAACAGTCCTAATTCCCCGTGACACCAAATTAATGGCATTACGGTTCTTTAGAAGGTGAGAAATCAATAATATCAGTACATACCAACGGCATGACCGAAACATTGATCCCGAAATTCAACTACGAGCTTTTTAACTGCAACAACTTTAATATACGCTATTGGAGCTGGAATTACCGCGGCTGCTGGCACCAGACTTGCCCTCCAA
+
DDCDDIIIIHEHIHIHHGHIIIIIIIIIIIIIIIIIIIIIIHIIIIIIIIIIIIIIHIIIIGHHIIHIIIIIIIIHIIIHIIIIHIIIGHIGIIIIIIIIIHIHHIHIHGIIIIHIIIGHIIIIIIIIIIIIIHHIIHIHIFHIIIIIIIIIIIHHIIIIIIIIIIHHIHIIHIIIIIIIIIHIIIIIIGIIIIIIIIIIIIIIHIIIIIIIIHIIIIIIIIIHIIIIIIIIHIIIHCIIIIIIHGIIHIIIIIIIIIIIIIIIIIIIIIHIIIIIIIIIIIIIIIIIIIHIIIIIIHIIHHIIIIIIIIIIIIIIIIIIIIIIIIIIIHIIIIIIIIIIIIDDDDD
@HISEQ:969:HM2KJBCX2:2:1102:19528:81872 2:N:0:ACTATGCA
TCTAACGAGTGCCCCAACTATCCCTATTAATCATTACGGTGGTCCTAGAAACCAACAAAATAGAACCACAACGTCCTATTCTATTATTCCATGCTAATCTATTCAAGCAAATGCCTGCTTTAAACACTCTAATTTTTTCAAGGTAATGGTCCTGGCTCCCCGGCACACCCAATAAAGGACATACTGGTTCACCAGAAGGTGGACCCGACACAGGACAGTACTCGCCAAAGACGGACCGCCCGGCCAGGCCTAAAATTCAACTACGAGCTTTTTAACTGCAACAACTTTAATATACGCTATTGGAGCTGGAATTACCGCGGCTGCTGGCACCAGACTTGCCCTCCAA
+
CDDDDIIIIIIIIIIIIIIIIIIIIIIIIIIIIIIIIIHIIIIIHIIHIIIIIIIIIIIIHHHIIHHIIHIHHEHHIIHHEHIIIHIIHIIHIGHFHHHHHHGIHIIIIIIIIIIIIIIIIIIIIHHHHIIIIIHHHHHIGIIIHHHHHHIIIHIHHHHHIIIIIHIIHHIIIIIIIIIIIIIIIIIIGIIIIHIIIIHIIIHIIIIIIIH;IIIIIIIIIIIHHIII=IIIIIIIIIIIIIIIHIIIIIIIIIIIIIIIHFHIIIIIIIIIIIIIIIIIIIIIIIIIIIIIHIIIHGD<FIIIIIIIIIIIIIIHIIIIIIIIIIIIIIIIIIIIIIIIIDDDDD
@HISEQ:969:HM2KJBCX2:2:1102:7228:82225 2:N:0:ACTATGCA
TCTAACGAGTGCCCAACTATCCCTATTAATCATTACGGTGATCCTAGAAACCAACAAAATAGAACCATGCCGTCCTATTTTATTATTCCATGCTAATCTATTCAAGCACTAGCTTGCTTTAAGCACTCTAATTTTTTCAAGGTAATAGCTCTGCTTCCCCAACGCACCAAATTAATGGCATGAAGGTTATTCAGAAGGTAAGAATCCATCAAATCAGTACGAACAGTGAAGCCCGACCGATAGACAGATTCCGAAATTCAACTACGAGCTTTTTAACTGCAACAACTTTAATATACGCTATTGGAGCTGGAATTACCGCGGCTGCTGGCACCAGACTTGCCCTCCAA
+
DDDDDHIIHIHIIHIIIIIIIIIIIIIIIIIIIIIIIIIHIIIIIIIIIIIIIHIIIHHIHHHIIIIIHICHHHIHHIIGHHIIIIIIIIHHIII?GIIIIIIIIHIIIIHIIIIHHHHIIHHIIIIIIHIHIIIIIIIIIIIIIIIIIIIIIIIIIHIIIIHIIIIIIIIIIIIIIIGIIIIIIIIIIIIGIIIIIHIIIIIIIIIIHIIIIIIIIIIIHIIIIIIIIIHIIIIIIIIIIIIIHHIIIIIIIIIIIIIIIIIIIIIIIIIIIIIIIIIIIIIIIIIIIIIIIIIIIIIIGIIIIIIIIIIIIIIIHIIIIIIIIIIIIIIIIIIIIIIIIIDDDDD
@HISEQ:969:HM2KJBCX2:2:1102:6415:81319 2:N:0:ACTATGCA
TCTAACGAGTGCCCCAACTATCCCTATTAATCATTACTTCAACCAATAACCAACAAAATGGGAGAAGTCCTATTCCATTATTCCATGCTAATGTATTCGGGCAATTGCCTGCCTGAAACACTCTAATTTTTTCAAAGTAAAGTTCCTGATACCTACCCACAACCAGTGAAGGCGTGGATAGTTCTCAGGAGGATGATTGCACGTTACACACACCGAAGCATATGCAACGCCAACCAGAAATTCGACTACGAGCTTTTTAACTGCAACAACTTTAATATACGCTATTGGAGCTGGAATTACCGCGGCTGCTGGCACCAGACTTGCCCTCCAA
+
DDDDDIIIHIIIIIIIIHIIIIIIIIIIIIIIIIIIIIIIIIIIIIIIIIHIIIHIHIIIIIIIIIHIIIIIIIIIIGIIHIIIIIIIIHIIIIIIIIIIIFIIIIIIIIIIIIIIIIIIIIIIIIIIIIIHIIIIIIIIIIIIIIIIIIHIIIIIIIHIIIIHIIIIHIIIIIIIIIIIIIIIIIIIIIIIIIIIIIIIIIIIIIIIIIIIIIIIIIIIIIIIIIIIIHHIIIIIIIIIIIIIIIIHIIIIIIIIIIIIIIIIIIIIIIIIHIIIIIIIIIIIIIIIIIIIIIIIIIIIIIIIIIIIIIIIIIIIIIIHIIIIIIDDDDD
@HISEQ:969:HM2KJBCX2:2:1102:11077:82653 2:N:0:ACTATGCA
TCTAACGAGTGCCCAACTATCCCTATTAATCATTACTCATTTCCCCAAAAACCAACAAAATTCGAGATACGAGTCCTAAATTATTATTCCATGCTAATGTATTCATAACTTTCAGCCTGCTTTAAACACTCTAATTTTTTCAAAGTAAAGGTCCTGGATTGCGAACCCAACCCAGTAAAGGGCAGGAACGTTCTCCAGGAAGATGGTAAGCGCGCATCGGCACTCACACACGATACCGTGGCGGGCCAAGCGCACTATACCAGAAATCCAACTACGAGCTTTTTAACTGCAACAACTTTAATATACGCTATTGGAGCTGGAATTACCGCGGCTGCTGGCACCAGACTTGCCCTCCAA
+
CDDDDIIIIIIIIIIIIIIIHIIIIIIIIIIIIIIIIIIIIIIHIIIIIIIIIIIIIIFIIIHIHIIIIIEHIIHHIIIIHIIIIIIIHCHHGIIIIHHFHGHIIIIIIIGIIIIIIIIIIIIIIIIHIIIIHIIIIIIIIIIIIIIIIIIIIIIIIIIIIIIIHGIIIHHIIIIIIIIIIIIIIIIIIIIHIIIIIIIIIIIIIIIIIIIIIIIIIIIIIIIIIIIIIIIIIIIIIIIIIIIIIIIIIIIIIHHHIIIIIIHIIIIIIIIIIIIIIIIIIIIIIIIIIIIIIIIHIIHIIIIIIIIIIIIIIIIIIIIIIIIIIIIIIIIIIIIIIIIIIIIIIIIIIIIIDDDDD
@HISEQ:969:HM2KJBCX2:2:1102:13128:82785 2:N:0:ACTATGCA
TCTAACGAGTGCCCCAACTATCCCTATTAATCATTACGGTGGTCCTAGAAACCAACAAAATAGAACCACAACGTCCTATTCTATTATTCCATGCTAATCTATTCAAGCAATAGCCCGCTTTAAACACTCTAATTTTTTCAAGGTAATGGTCCTGGCTCCCCAACACACCCAACAAAGGACATGCTGATTCACCAGAAGGAAGACCCGACAGCAGACAGTACTCGCCAAAGACGGACCGCCCGGCCAGGCCTAAAATTCAACTACGAGCTTTTTAACTGCAACAACTTTAATATACGCTATTGGAGCTGGAATTACCGCGGCTGCTGGCACCAGACTTGCCCTCCAA
+
ADDDCIIHIIIIIIIHHIIIIIIIHIIIIIIIIIIIIGIIIIIIIIHIIIIIIIIIGHHGHHIHIHIHHHHHIIIIIIIIIIIIIHIIIIHIHHIHIIIIIGIIIIIIIIIIIIIIIIIIIIIIIIHHIIHIIHIIIIIIIIHIIIIIIIIIIHHIIIIIIIIIHHHHIIIHIIIIIIIIIIHHIHIHHHIIIIIIIIIIIIIHIIIIIIIIIIIIIIHHHHIIGIIIIIIIIIIIIIIIIIIIIIIIIHIHIIIHIIIIIIIIIIIIHIIIIIIIIIIIIIIIHIIIIHHHIIIIIIIHIIIIIIIIIIIIGIIIIIIIHIIIIIIIIIIIIIIIIIIIIDDDDD
@HISEQ:969:HM2KJBCX2:2:1102:16960:83048 2:N:0:ACTATGCA
TCTAACGAGTGCCCAACTATCCCTATTAATCATTACGGTGGTCCTAGACCAACAAAATAGAACCAACGTCCTATTCTATTATTCCATGCTAATCTATTCAAGCAAAAGCCCGCTTTAAACACTCTAATTTTTTCAAGGTAATGGTCCTGGTTCCCCGACACACCCAATAAAGGGCATACCGGCTCACCAGAAGGATAGACCCGACAGCAGAACAGTACTCGCCAGAGACGGACCGTCCGGTCAGGCCTAAAATTCAACTACGAGCTTTTTAACTGCAACAACTTTAATATACGCTATTGGAGCTGGAATTACCGCGGCTGCTGGCACCAGACTTGCCCTC
+
DDDDDIHIIIIIIIIIIIIIIIIIIIIIHIIIIIIIIIHIIIIIIIIIIIIIIIIIIIHHIIIIIIIIIIIIIIIHIIIIGIHHHIIIIIIIIIIIIIHIIIIIIIIIIIIIIIIIIIIIIIIIIIIHIIIIIIIIIHIIIIIIIIIIIIIIIIIIIIIIIHIHIIIIIIHIIIIHIIIIIIIIHIIHIIIIIIIIIIHIHIIIIIIIIIIIIIIIIIIIIIIIIIIHIIIIIIIIIIHIIIIIIIIIIIIIIIIIIIIHIHHIIIIIIIIIIIIIIIIIHIIIIIIIIIHIIIHGGGIIIIIIIIIIIIIIIIIIIIIIHIIIIIIHIIIIIIIDDDDD
@HISEQ:969:HM2KJBCX2:2:1102:4350:84856 2:N:0:ACTATGCA
TCTAACGAGTGCCCCAACTATCCCTATTAATCATTACGGTGGTCCTAGACCAACAAAATAGAACCAACGTCCTATTTTATTATTCCATGCTAATCTATTCAAGCAAAAGCCCGCTTTAAACACTCTAATTTTTTCAAGGTAATGGTCCTGGTTCCCACGGCACACGCGATAAAAGAACGTGCCGGTTCACCAGAAGGTAAGACCCGACACAGAACAGTACTCGCCAAAGACGGACCGCCCGGCCAGGCCTAAAATTCAACTACGAGCTTTTTAACTGCAACAACTTTAATATACGCTATTGGAGCTGGAATTACCGCGGCTGCTGGCACCAGACTTGCCCTCCAA
+
DDDDBHHIHIIGIHHGHIIIIGFHIIIIIIIHGIGHIIIIGDHHIIHIIHIIIIIIIHIIIIHIGHIHHIGEHHIIHIIIIHIHHHEFHHHFGHHGIIGIHHHHHIIIHFHHIIHHHHHHIHHHEHIGHIHIHIIIIIIIIIHIIIIIIHEGEHHIIHIHHIIHHHIIIIHIIIIIIIIIIHCIIIIIIGIIHIIIIIIIHIIIIIIIIIIIIIIIIIIIIHIHHHHHHIIIIIIIIIIIIIHIIIIIIIIIIIIIIHIIHHIIIIIIIIIIIIIIIIHHIIIIIIIIIIGHIHIIIHHHIIIIIIIIIIIIIIIIIIHFIIIIIIIIIHIIIIIIIIIIDDBDD
@HISEQ:969:HM2KJBCX2:2:1102:16762:84770 2:N:0:ACTATGCA
TCTAACGAGTGCCCCAACTATCCCTATTAATCATTACGGTGATCCTAGAAACCAACAAAATAGAACCATGCCGTCCTATTCTATTATTCCATGCTAATGTATTCGAGCAAAAATGCCTGCTTTAAACACTCTAATTTTTTCAAGGTAAAGGTCCTGGATCCGCAAGACACCCAATAAAGGACATCAAGTTTCTCCAGAAGGTGAGAAATCAACAGTAACAGTTCATACCCCTTAAGGCATGACCGTCACGTCAATCCCGAAATTCAACTACGAGCTTTTTAACTGCAACAACTTTAATATACGCTATTGGAGCTGGAATTACCGCGGCTGCTGGCACCAGACTTGCCCTCCAA
+
DDDDDIIIIIIIIIIIIIGHHIIIIIIIIIIIIIIIHIIIIIIIIIHHIHIIIIIIIIIHIIIHIIIHIIGIIHIIIIIHIIFIIIIIIIIHHHIIHIIHHFIIIIIIIIIIIIIIIIHIIHHHHIIIIIIIIIIIHIHIIIIIIIIIIIIHIIIIIHHIIIIIIIIIIIHIIIIIIIIIIIIIIIIIIIHIIIIIIIIIIIIIIIIIIIIIIIIIHGHIIIIIIIHIIIIIIIIIIGHIIIIIIIIIIHGGIIIIIIIIIIIIIIIIIIIIIIIIIIIIIIIIIIIIIIIIIIIIIIIIHIIIIIIIIIIIIIIIIIIIIIIIIIIIIIIIIIIIIIIIIIIIIIIIDDDDD
@HISEQ:969:HM2KJBCX2:2:1102:14100:85147 2:N:0:ACTATGCA
TCTAACGAGTGCCCAACTATCCCTATAATCATTACAGCGGTCCTAGAAACCAACAAAATAGAACCGATGTCCTATTCTATTATTCCATGCTAATGTATTCGAGCAAAGGCCTGCTTTGAACACTCTAATTTTTTCAAGGTAAAAGTCCTGGTTCCCCACGACACCCAGTAAAGGGCATCGGGTTTCCCAGAAGGAAAGACCCGACCGAATCCGTACGCTCGATTAGGAGGACAGATCAGCCAGGTCCAAGGTTCAACTACGAGCTTTTTAACGGCAACAACTTTAATATACGCTATTGGAGCTGGAATTACCGCGGCTGCTGGCACCAGACTTGCCCTCCAA
+
DDDDDHGIIHIIIIIHIIIIIIIIIIIIIIIIIIIIIIGIHIIIIIIIHHHIIHIIHIIIIIIIHHIIIHIHHHGIIIIIIIIIIFHFHHIHIIHHHHHIIIIIIIIGIIIIIIIIIII?IIIHHIIIHIIIHHHIIIIHIIHIIIIIIIIIIIHIIHHIIIIIIIIIIIIIIIIIIIIIIIIIIIIIIIIIIIIIIIIIIIIHIGIIIIIIHIIIIIIIIIIIIIIIIIIIIIIIIIIIHIIIIHIIIIIIIIIIIIIIIIIIIIIIIIIIIIIIIIIIIHHIIIIHHGIIIIIIIIIIIIIIIIIIIIIIIIIIIIIIIIIIIIIIIIIIIIIIIDDDDD
@HISEQ:969:HM2KJBCX2:2:1102:2828:85361 2:N:0:ACTATGCA
TCTAACGAGTGCCCCAACTATCCCTATTAATCATTACGTCGATCCTAGAAACCAACAAAATAGGGTCAAACGTCCTATTTCATTATTCCATGCTAATGTATTCAAGCGTGTGCCTGCTTTAAACACTCTAATTTTTTCAAAGTAACAGTCCTGATTCCCCATGACACCAAATTAATGACATCATAGTTCGTCAGAAGGTAGAAATCAATAATACCAGTGCATACCGGAGGCACGACCAATATATTGATCCCGAAATTCAACTACGAGCTTTTTAACTGCAACAACTTTAATATACGCTATTGGAGCTGGAATTACCGCGGCTGCTGGCACCAGACTTGCCCTCCAA
+
DDDDDIHIIIIHIIIIIIHIIIIIIIIIIIIIIIIHIHIIIIIIIIIIHIIIIIIIIIGIIHIHHIIIIIIGIFIIHIIIFHIIIIIFHHHHHIIIIHIIIIIIHIIIIIHIIIIIIIIIIHHHIIIIIIHHIHHIIIIIIIIIIHHIIIIIIIIHIIIHIHHIIIIIIIIIIIIIIIIIIIIIIIIIIIIIIHIIIIIIIIIIIIIIIIIIIIIIIIIIIIIIIIIIIIIIIIIIIIIIIIIIHIIIIIIIIIIIIIIIIIIIIIIIIIIIIIIIIIIIIIIIIIHIIIIIIIIIIIIHHIIIIIIIHIIIIIIIIIIIIIIIIIIIIIIIIIIIIIIIIDDDDD
@HISEQ:969:HM2KJBCX2:2:1102:12283:84321 2:N:0:ACTATGCA
TCTAACGAGTGCCCCAACTATCCCTATTAATCATTACGGTGGTCCTAGAAACCAACAAAATAGAACCACAACGTCCTATTCTATTATTCCATGCTAATCTATTCAAGCAATAGCCCGCTTTAAACACTCTAATTTTTTCAAAGTAATGGTCCTGGCTCCCCAACACACCATACTGGTTCACCAGAAGGAAGACCCGACAGCAGACAGTACTCGCCAAAGACGGACCGCCCGGCCAGGCCTAAAATTCAACTACAAGCTTTTTAACTGCAACAACTTTAATATACGCTATTTGAGCTGGAATTACCGCGGCTGCTGGCACCAGACTTGCCCTCCAA
+
DD@@DIHIDHHHHGHHIHHHFEHIIHIHH@GGHHHHHHFGCDHHIIIHIIEHCFEE?GH@GHHH@GIHHH@H/CGHEHHIIHHHHHIIIIIHIIHHHIHIHIHHIIHIIIHHIHHGIIHEHIIHIHHIIHHGIIHHIIIIIHIIIIHHIIHHIIIHHIHHIIHHHHHHIIH;IHIHHIHGIIIHIIHHIIHHIIIIIHIIIIIIIIIIHIIIIIHFGCHHIIHIHHIIIIIIIIIIIIIIIIIHI=IIIIIHHHIIIIIIIIIHIIIIGHIHHIIHIIIIIHHIIIIIHHHIIIIIIIIIIIIIIIIIIIIIIIIIIIIIIIIIIIHIGGDDDDB
@HISEQ:969:HM2KJBCX2:2:1102:20085:84900 2:N:0:ACTATGCA
TCTAACGAGTGCCCCAACTATCCCTATTAATCATTACGTCGATCCTAGAAACCAACAAAATAAAATCAAACGTCCTATTTCGTTATTCCATGCTAATGTATTCAAGCGTGAGCCTGCTTTAAACACTCTAATTTTTTCAAAGTAACAGTCCTGATTCCCCAAAACACCAAATTAATGGCATTATGATTCGTCAGAAAGGAGAAACCAATAATACCAGTACGTACAAAAGCACGACCAGTAAACCGGTCTCGAAATTCAACTACGAGCTTTTTAACTGCAACAACTTTAATATACGCTATTGGAGCTGGAATTACCGCGGCTGCTGGCACCAGACTTGCCCTCCAA
+
D<<<01<CC0<FHHHHHHIIIIIIIIHIIGIIIIIIHHIIGIIHHIIIHIHEHHGHIIIF?HE@DGHEH@GHHHHHIIHHECHHIIIIIIIHHIIHIHIGHCGHHHHIHHIIGHIHHHHIIICFHHHHHHIIIIIHHHHIHHHHHHHHHHCHHEGFHEGEHHHHHHIHEHHGHGHHEF/GCHHHGCCEE?F?FCFHHHDIHHHGHIHHIIFHIHHHHHHG@CHFD<@HIGHHHFHFD@=CCHFCHF1GFIHHHHGIHHIIIIIIHIFGIHHHHIIHHFIHHEGHIIIHHIIHGIHIHHHGEHHHIHHHHHEDHHIHGIHIGIHIIIHHHHIIHIIIHIIIDDDDD
@HISEQ:969:HM2KJBCX2:2:1102:17048:85806 2:N:0:ACTATGCA
TCTAACGAGTGCCCAACTATCCCTATTAATCATTACGTTGTACCTAGAAACCAACAAAATAGGTTCGAACGTCCTATTTCATTATTCCATGCTAATGTATTCAAGCGTTTGCCTGCTTTAAACACTCTAATTTTTTCAAAGTAACAGTCCTGACTCCCCACGACACCAAATTAATGACATCATGGTTCATCAGAAGGGAGGAATCAACGACCCCAGTGCGTACCGAAGGCACGACCGACGTATTGATCCCGAAATTCAACTACGAGCTTTTTAACTGCAACAACTTTAATATACGCTATTGGAGCTGGAATTACCGCGGCTGCTGGCACCAGACTTGCCCTCCAA
+
DDDDDIIIIHIIIIIGHIIIIIIIHIIGGHHIIIIIIFHIIIIIIIEHIIIIIHIIIIEHHECGHHHHHHIHHIIIIHIIIIIIHHHGHIHEHIIIHHIIHHHIHHIHIIHIIIIIIHIIIIIHHIHHFIIHHHHHIHGHIIIIIHIIIHIHGHIIIHHIIIIIIIIIHIIIIIIHHIIIIHIIHHIHIHIIIIHIIIIIIIIIHIHHHDIHIIIIIIIIIIIIIIIIIIIIIIIIIIIIIIIHIIIIIIIIIIIIIIIIIHIIIIIIIIIHHGIIIIIIIIIIIHIIIHIIIIIIIIHHIIIIIIIIIIIIIIIIIIIIIIIIIIIIIIIIIIIIIIIIDDDDD
@HISEQ:969:HM2KJBCX2:2:1102:19157:86342 2:N:0:ACTATGCA
TCTAACGAGTGCCCCAACTATCCCTATTAATCATTACGGTGATCCTAGAAACCAACAAAATAGAACCATGCCGTCCTATTCTATTATTCCATGCTAATGTATTCGAGCAAAAATGCCTGCTTTAAACACTCTAATTTTTTCAAGGTAAAGGTCCTGGATCCGCAAGACACCCAATTAAGGACATCAAGTTTCTCCAGAAGGTGAGAAATCAACAGCGACAGTTCATACCCCTTAAGGCATGACCATCACGTCAATCCCGAAATTCAACTACGAGCTTTTTAACTGCAACAACTTTAATATACGCTATTGGAGCTGGAATTACCGCGGCTGCTGGCACCAGACTTGCCCTCCAA
+
CDDDDIIIIIIIIIIIIIIIIIIHIHIIIIIIIIIIIIIIIHGIHIIIHIIIIIIIIFHIIHEHIIIIIIHGHIGDHIIIHIIIIIIHGHIIIIIIIIIIIGHHEHIIIIHIIHHIHHFHGIIHIIGHHIHIIIIIIIIIGHEHHIIIIICHHHIFHIHIHFHHHHIHIHIIIHIHIGIHHHEHGHFCHGHHGIIIIIIIIGHIIIIIHHI<IIHHFIHI=HHHIGIHHIIGHHHEIIIIIIIIIIIIHIHHIIIIIHEIIIIIIHHHHHHHHHIIIIIIIIEIIIGIIIHGCIIIIIIIIIIIIIIIIHHHHHHIIIIIIIIIIHGHIIIIGIIIHHIIHIIIIIIIDDDDD
@HISEQ:969:HM2KJBCX2:2:1102:18057:86091 2:N:0:ACTATGCA
TCTAACGAGTGCCCCAACTATCCCTATAATCATTACGTCAATCCTAGAAACCAACAAAATAGGATCAAACGTCCTATTTCATTATTCCATGCTAATGTATTCAAGCGTTAGCCTGCTTTAAACACTCTAATTTTTTCAAAGTAACAGTCCTGTTTCCCTGCAACACCAAATTAATGACATTACAGTTCTTCAAGAAGGAGGAACCAGTGAAGCCAGTACATACCAGAGGCACGACCAACCTACTAATCCCGAAATTCAACTACGAGCTTTTTAACTGCAACAACTTTAATATACGCTATTGGAGCTGGAATTACCGCGGCTGCTGGCACCAGACTTGCCCTCCAA
+
DDDDCIIIIIIHIIIIIIIIIIIIIIIIHIHIIIIIGGHHHIIIIIIIIIIIIIIIIIIIIIHHIIIIHIIIIIIIIIIIIIIIIGIIIIIGIIIIHI=IIHHIHIIIIIHIHIIIIIIHHHHHHIHHIIHHIIIIHHEHIIHIGIHHHHHIIIIHHIIIIIIIIIFHIHIH?HH0FHHIHIII@@GEHHGHIIEHHIGIHIHIIIIHFHHEHHD@FHHHHFHIIHHFEEEHHEC@@EHHCAGHHIHHHH<HGC1<<@D1D<<1@?0<<11<1D1@1HHHG1F@D<11<EG=0HHIH@FHHHF?HHD@FHHHF<<?<F1<1EFFF1CHEFFE@CHC@<C1<<<D<
@HISEQ:969:HM2KJBCX2:2:1102:13185:86195 2:N:0:ACTATGCA
TCTAACGAGTGCCCAACTATCCCTATTAATCATTACGGTGATTCAGAAACCAACAAAACAGGACCACCGTCCTATTTTATTATTCCATGCTAATCTATTCAAGCAAATGCCTGCTTTAAACACTCTAATTTTTTCAAGGTAATGGTCCTGGCTCCCCGGTACACTCAATAAAGAACATGCCGGTTCACCAGAAGGTAAGACCCGACACAGAACAGTACTCGCCAAAGACGGACCGCCCGGCCAGGCCTAAAATTCAACTACGAGCTTTTTAACTGCAACAACTTTAATATACGCTATTGGAGCTGGAATTACCGCGGCTGCTGGCACCAGACTTGCCCTCCAA
+
DCDDDIIIIIIIIIIIIIIHHGHIIIIIIIIIIIIIHHIIHIHIHHHIIIIIIIIIIIIIIIHIHHIIIHIIHHHIIIIIIHHIHHIIHHHIIIIIIIIGFFHFHHIIHHIIIIIIIICHIIIHIIIIIIIIHIHIIIHHIGHHIIHHII?HHIHHIHHEFGHHGFIIHIHIHHHGIHHHHIHIHHHHHHGHHHHGHHFEHEHIIIHHHEHHHHIHFHCIGIIHHHHHHHE@IHGIIHIHHCHHIHGGIIIIIIIIHHHIIIIIIIIIIHIIHIHIIIIHGHHIHIIHIHIIIHGDCDIIIIIIIIIIIIIIIIIIIIIIIIIIIIIIIIIIIIHIIHDDDDB
@HISEQ:969:HM2KJBCX2:2:1102:6978:87559 2:N:0:ACTATGCA
TCTAACGAGTGCCCCAACTATCCCTATTAATCATTACGTCAATCCTAGAAACCAACAAAATAGAACCGAAGTCCTAAATTATTATTCCATGCTAATGTATTCAAGGCATAAGCCTGCTTTAAACACTCTAATTTTTTCAAAGTAATAGAGCTAGATCGCGACGACAGCCCAGTAAAGGGTGCCGCCGTTTTCTAGCAGGATGGTAGACGCGCGCCGGCACTCACACTCGTAACCGAGGCGGGCCAGGTGCGTCAAACCAGAAATCCAACTACGAGCTTTTTAACTGCAGCAACTTTAATATACGCTATTGGAGCTGGAATTACCGCGGCTGCTGGCACCAGACTTGCCCTCCAA
+
DDDDDIIIIIIIIIIIIHIIIIIIIIIIIIIIIIIIIIIIIIIIIIIIIIIIIIIIIIIIIHHHIIIIIIIIIIIIIIIIIHIIIHIIIIIIIIHIHIIGF@GHIHHHIIIIIIIIIHIIHIIIIIIIIIIIIIIHHHHHIIIIIIIHHIIIIIIIIIIIHIIIIIIIIIIIIIHIIIIIIIHIIIIIHIIHIIIIIIIIIIIIIIIIIIIIIIIIII?IIIIIIIIIIIIIIIIIIIIIIIIIIIIIIIIIIIIIIIIIIIIIIIIIIIHIIIIIIIIIIIIIIIIIIIIIIIIIIIIIIIIIIIHHHIIIIIIIIIIIIIIIIIIIIIIIIIIIIIIIIIIIIIIIIDDDDD
@HISEQ:969:HM2KJBCX2:2:1102:3182:87358 2:N:0:ACTATGCA
TCTAACGAGTGCCCCAACTATCCCTATTAATCATTACGGTGATCCTAGAAACCAACGAAATAGAATCAGTCCGTCCTATTTCATTATTCCATGCTAATGTATTCAGACGATAGTCTGCTTTAAACACTCTAATTTTTTCAAAGTAACAGTCCTGATTTCCCATCACACCAAATAAATGGCATGAAAGTTCCTCAGAAGGTAGAGATCCATCCTACCAGTGCAGACAATTAAGCCTGACCAATGGGTAGACCCCGAAGTTCAACTACGAGCTTTTTAACTGCAACAACTTTAATATACGCTATTGGAGCTGGAATTACCGCGGCTGCTGGCACCAGACTTGCCCTCCAA
+
BDADDIIIIIHIIIIIIIIIIIIIIIIIHIIIIIIIIIIIHIIIIIIIIIIIIIGIIGIIIIHIHIIIGIIHIHIHIIIIIHIIIIIHHHHHIHIIGHHHGFHHIIIIIHIHIIIIHHHIIHIHIIHIIIIIIIIIIIIHIIIIIIIIIIIIIIHIIIIHHIIIIIIIIHIIIIIIIIIIIIHIIIIIIIHIHIIIIIIIIIIIIIIIIHIHIIIIIIIIIIIIIIIIIIIIIIIIIIIIIIIIIHDIIIIIIIIIIIIIIIIIIIIIIIIIIIIIIIIIIIIIIIIIHIIIIIIIIIIIIIIIIIIIIIIIIIIIIIIIIIIIIIIIIIIIIIIIIIIIIIIDDDDD
@HISEQ:969:HM2KJBCX2:2:1102:4080:87293 2:N:0:ACTATGCA
TCTAACGAGTGCCCCAACTATCCCTATTAATCATTACGGTGGTCCTAGAAACCAACAAAATAGAACCACAACGTCCTATTCTATTATTCCATGCTAATCTATTCAAGCAATAGCCCGCTTTAAACACTCTAATTTTTTCAAGGTAATGGTCCTGGCTCCCCAACACACCCAATAAAGGACATGCTGGCTCACCAGAAGGAAGACCCGACAGCAGACAGTACTCGCCAAAGACGGACCGCCCGGCCAGGCCTAAAATTCAACTACGAGCTTTTTAACTGCAACAACTTTAATATACGCTATTGGAGCTGGAATTACCGCGGCTGCTGGCACCAGACTTGCCCTCCAA
+
DADDDIHHHIIHHIIFHIEHHHIIIIIIIIIIIEHGHIIIIFIIFHIHHIIHIIIIIH@EGHIHECGHHEGHCHEEEHEEHHIGHIICCDGH@HIIGIIIIHHIHHHHFIIIIIIHHIIHEHFIHIHIHGHIIIIHHHHEGHIHIHIIIIIIIIHHGHGIHHHHHHHHIIIIIIIIHIIIIIIGHIIIIHHHIIIIIIIHIIHGIIIIIHIHIIIGII4IIHIIHIIIIGIIIIIIIIIIIIIIIIIIHHIIIIIHIHIIIIIIIIIIIIIIIIHIIIIIIIIIIIIIIIIHFIIIIIIIIIIIIIIIIIIIIIIIIIIIIIIIIIIIIIIIIIIIIIIIIDDDDD
@HISEQ:969:HM2KJBCX2:2:1102:18561:86731 2:N:0:ACTATGCA
TCTAACGAGTGCGCCCAACTATCCCTATTAATCATTACGTCGATCCTAGAAACCAACAAAATAGAATCAAACGTCCTATTTCGTTATTCCATGCTAATGTATTCAAGCGTGAGCCTGCTTTAAACACTCTAATTTTTTCAAAGTAACAGTCCTGATTCCCCATGACACCAAATTAATGACATCATGGTTCGTCAGAAGGTAGGAATCAATAATACCAGTTCGTACAATAGCACGACCAATAAATTGATCCCGAAATTCAACTACGAGCTTTTTAACTGCAACAACTTTAATATACGCTATTGGAGCTGGAATTACCGCGGCTGCTGGCACCAGACTTCCCTCCAA
+
DDDDDIHIIIIIIIIIIIIIIIIIIIIIIIIIIIIIIIIIIIIIIIIIHHIIIIIIIIHIIIIIIIIIIIHIIHIIIIIIIIIIIIIIHIIIIIIIIIIIIHIIIIIIHIIIIIIIIIIIIIHHIIIIIIIIIIIIIIIIIIIIIIHIIIIIIIIIIIIIIHHIIHIIIIIIIHIHIIIIIIIIIIIIIHIIIIIIIIIIIIIIIHIIIIIIIIIIIIIIHIIIIIIIIIIIHIIIIIIIIIIIIIIIIIIIIIIIIHIIIIIIIIIIIIIIIIIIIIIIIIIIIHHHIIIIIIIIIIIIIIIIIIIIIIIIIIIIIIIIIIGIIIIIIIIIIIIIIIIIDDDDD
@HISEQ:969:HM2KJBCX2:2:1102:10854:88180 2:N:0:ACTATGCA
TCTAACGAGTGCGCCCAACTATCCCTATTAATCATTACGTCGATCCTAGAAACCAACAAAATAGAATCAAACGTCCTATTTCGTTATTCCATGCTAATGTATTCAAGCGTGAGCCTGCTTTAAACACTCTAATTTTTTCAAAGTAACAGTCCTGATTCCCCATGACACCAAATTAATGACATCATGGTTCGTCAGAAGGTAGGAATCAATAATACCAGTACGTACAATAGCACGACCAATAAATTGATCCCGAAATTCAACTACGAGCTTTTTAACTGCAACAACTTTAATATACGCTATTGGAGCTGGAATTACCGCGGCTGCTGGCACCAGACTTGCCCTCCAA
+
DDDDDIIIIIIIIIIIIIIIIIIIIIIIIIIIIIIIIIHIIGIIHHIIIIIIIIIIIIIHHIIHEHIIIIIIIIHIIIIIIIIIIIIIIIIIIIIIIIIIIHHIIIIIIIIIIIIIIIIIIHIIIIIIIIIIIIIIIHIHHIIIIIHHHHIHHIIHIIHIIIIIIHHIIIIIIIIIIIHHIGIIIIIHIHIHIIIIIIIIIIIIIIIIIIIHIGIIIIIHIIIIIHHFIIIIIIIIIIIIIIHIHIHHIIIIIIIIIIIIHIIIIIIIIIIIIIIIHIIIIIIIIIIIIIIIIHIIIIIIIIIIIIIIIIIIIIIIIIIIIIIIIIIIIIIIIIIIIHIIIDDDDD
@HISEQ:969:HM2KJBCX2:2:1102:18562:88475 2:N:0:ACTATGCA
TCTAACGAGTGCCCCAACTATCCCTATTAATCATTACGTCAATCCTAGAAACCAACAAAATAGGTTTGAACGTCCTATTTCATTATTCCATGCTAATGTATTCAAGCAAATTGCCTGCTTTAAACACTCTAATTTTTTCAAAGTAACAGTCCTGTTTCCCTGTAACACCAAATTAATGACATTACAGTTCTTCAGAAAGGAGGAATCAGCGAGACCAGTTCATACCAGTGGCACGACCAGCCTGCTGACCCCGAAATTCAACTACGAGCTTTTTAACTGCAACAACTTTAATATACGCTATTGGAGCTGGAATTACCGCGGCTGCTGGCACCAGACTTGCCCTCCAA
+
DDDDDIIIIIIIIIIIIIIIIIIIIIIIIIIIIIIIIIIIIIIIIIIIIIIIIIIIHHIIIIIIHHIIIIIIIHIIIIIIIIIIIIIIGHIIIIIIIIHIHIIIIIIIIIIIIIIIIHGIIIIIIIIIIIIIIIIIIIIIHIIIIIHIIIHIIIIIIIIIIIIIIIIIIIIIHHIIIIIIIIIIIIIIIGIIIIIIIIIIIIIIIIIIIIIIIIIIIIIIIIIIIIIIIII=IIIIIIIIIIIIHHIIIIIIIIIIIIIIIIIIIIIIIIIIIIIIIIIIIIIIIIHHHIIIIIIIIIIIHHIIIIIIIIIIIIIIIIIIIIIIIIIIIIIIIIIIIIIIIIDDDDD
@HISEQ:969:HM2KJBCX2:2:1102:13505:90298 2:N:0:ACTATGCA
TCTAACGAGTGCCCAACTATCCCTATTAATCATTACGGTGATCCTAGAAACCAACAAAATAGAACCATGCCGTCCTATTCTATTATTCCATGCTAATGTATTCGAGCAAAAATGCCTGCTTTAAACACTCTAATTTTTTCAAGGTAAAGGTCCTGGATCCGCAAGACACCCAATTAAGGACATCAAGTTTCTCCAGAAGGTGAGAAATCAACAGCGACAGTTCATACCCCTTAAGGCATGACCATCACGTCAATCCCGAAATTCAACTACGAGCTTTTTAACTGCAACAACTTTAATATACGCTATTGGAGCTGGAATTACCGCGGCTGCTGGCACCAGACTTGCCCTCCAA
+
DDDCCIIHIIIHHIIIIIIIIIIIIIIIIIIIHIIIIIIIIIIHIIIIIIIHHIIIIIIIIIIIIIIIHIHIHIHIIIIIIHIGHHHIIIIHHHHHGCFHHHHHIHIIIIIIIIIIIHIHIIIIIIIIIHHHIIIHIHHIIIIHHHIIIHGIHHIIHIIIHIIIIIIIIIIIHIHIIHIIHHIFHIIHIHIHIIHIIIHIIHIIIIHIIIIIIIIHHIIIIHHIIIIHIIGIIIIIHIIIIIIIIIIHHHHIIIIIHHIIIIIIIIIHIIIIGIIIHIIIIIIIIIIGIIIIIIIHIIIHHIIIIIIIIIIIIHIIHGIIIIIIIIIIIIIIIIIIIIIIIIIIIIIDDDDD
@HISEQ:969:HM2KJBCX2:2:1102:8354:90660 2:N:0:ACTATGCA
TCTAACGAGTGCCCCAACTATCCCTATTAATCATTACGGTGATCCTAGAAACCAACAAAATAGAACCATGCCGTCCTATTCTATTATTCCATGCTAATGTATTCGAGCAAAAATGCCTGCTTTAAACACTCTAATTTTTTCAAGGTAAAGGTCCTGGATCCGCAAGACACCCAATTAAGGACATCAAGTTTCTCCAGAAGGTGAGAAATCAACAGCGACAGTTCATACCCCTTAAGGCATGACCATCACGTCAATCCCGAAATTCAACTACGAGCTTTTTAACTGCAACAACTTTAATATACGCTATTGGAGCTGGAATTACCGCGGCTGCTGGCACCAGACTTGCCCTCCAA
+
DDDDDIIIIIIIIHIIIIIIIIIIIIIIIIIIIIIIIIIIGIIIIIIIIIIIIIIIIIIHIIHIIIIIIHHIHIIIIIIIIIGIIHIIIHIIHIIIIIIHHHIIIIIIIIIIHIIIIIHIIIIIIIIIIIIIIIHIIIIIIIHHEHHHIGIHIHHIIHIIIIIIIIIIIIIIIIIIIIIIIIIIIIIIIIHIHIIIIIIHIIIIIIIIHIIIIIIHIIIIIIIIIIIIIIIIIIIIIIIIIIIIIIIHIIHHIHIIIIIIIIIIIIIIHHIIIIIIHIIIIIIIIIIIIIIIGIIIIIIIIIIIIIIIIIIIIIIIIIIIIIGIIIIIIIIIIIIIIIIIIIIIIIIIDDDDD
@HISEQ:969:HM2KJBCX2:2:1102:14029:90577 2:N:0:ACTATGCA
TCTAACGAGTGCCCCAACTATCCCTATTAATCATTACGGTGGTCCTAGAAACCAACAAAATAGAACCACAACGTCCTATTCTATTATTCCATGCTAATCTATTCAAGCAAATGCCTGCTTTAAACACTCTAATTTTTTCAAGGTAATGGTCCTGGCTCCCCGGCACACCCAATAAAGGACATACTGGTTCACCAGAAGGTGGACCCGACACAGGACAGTACTCGCCAAAGACGGACCGCCCGGCCAGGCCTAAAATTCAACTACGAGCTTTTTAACTGCAACAACTTTAATATACGCTATTGGAGCTGGAATTACCGCGGCTGCTGGCACCAGACTTGCCCTCCAA
+
DDCDDIIIIIIIIIIIIIIIIHIIIIIIIIIIIIIIIIHIIGIIIIIHIIIIIIIIIIIIIIHIIIIIIIIHHHHIIIHHIIIHIIIIHIIGHHIIIIIIIHHHIIIIIIIIIGIIIIIIIIGIIIIIIIIIIIIIIIIIIHIIIIIIIIIIIIGIHIIIIIHIIIIIIIIIIIIIIIIIIIIIIHIIIIIIIIIIIIIIIIHIIIIIIIIIHIIIIIIIIIIIIIIHIIIIIIIIIIIIIIIIHIIHG@IIIIIIIIIIIIHIHIIIIIIIIIIIIIIHIIIIIIIIIHIIIHIIIHHHGIIIIIIIIIIIIIIIIIIIIIIIIIIIIIIIIIIIIIHIIDDDDD
@HISEQ:969:HM2KJBCX2:2:1102:19775:91410 2:N:0:ACTATGCA
TCTAACGAGTGCCCCAACTATCCCTATTAATCATTACGTCAATCCTAGAAACCAACAAAATAGGATCGAACGTCCTATTTCATTATTCCATGCTAATGTATTCAAGCGTTAGCCTGCTTTAAACACTCTAATTTTTTCAAAGTAACAGTCCTGTTTCCCTGCAACACCAAATTAATGGCATTACAGTTCTTCAGAAAGGAGGAATCAGCGAAGCCAGTACATACCAGTGGCACGACCAACCTGCTGACCCCGAAATTCAACTACGAGCTTTTTAACTGCAACAACTTTAATATACGCTATTGGAGCTGGAATTACCGCGGCTGCTGGCACCAGACTTGCCCTCCAA
+
DDCDDIIIIIIIIHHIIIIIIIIIIIIIIIIIIIIIIIIIIIIHIIIIIIIIIIIIHIIIIIIIHIIIIHHIIIIIIIIIIHIIIIIEHIIIIIIEIIIIIIHIIIIIHIIIIIIIIIIIIIIIIIIIIIIIIIIIIIIIIIIIIIIIIIIIIIIIIIIIIIIHHIIIHHIIIIIIIIIIIIIIIIIIHIIGIIIHIIIIIIIIIIIIIIIIIIIIIIIIIIIIIIIIIIIIIIIIIIHIIIIIHIIIGIIIIIIIIIIIIHHIIIIIIIIIIIIIIIIIIIIIIIIIIIIIIIIIIIIIIIIIIIIIIIIIIIIIIIIIIIIIIIIIIIIIIHIIIIIIIDDDDD
@HISEQ:969:HM2KJBCX2:2:1102:11730:93116 2:N:0:ACTATGCA
TCTAACGAGTGCCCCAACTATCCCTATTAATCATTACGGTGGTCCTAGAAACCAACAAAATAGGATCGAACGTCCTATTTCATTATTCCATGCTAATGTATTCAAGCGTTAGCCTGCTTTAAACACTCTAATTTTTTCAAAGTAACAGTCCTGTTTCCCTGCAACACCAAATTAATGACATTACAGTTCTTCAGAAAGGAGGAATCAGCGAAGCCAGTGCATACCAGTGGCACGACCAACCTGCTGACCCCGAAATTCAACTACGAGCTTTTTAACTGCAACAACTTTAATATACGCTATTGGAGCTGGAATTACCGCGGCTGCTGGCACCAGACTTGCCCTCCAA
+
DDDDDIIIIIIIIIIIIIIIIIIIIIIIIIIIIIIIIHHHIIIIIIIIIIIHIIIIIIIIIIIIIIIIHIIGHHIIIIIIIIIIIHIIIIIIHIIIIIIIIIIIIIIIIIIIIIIIIHIIIIHIIIIIIIIIIIIIIIIIIIIIIIIIIIIIIIIIIIIIIHIIIIIIIIIIIIIIIIIIIIIIIIIIIIIIIIIIIIIIIIIIHIIIIIIIIIIIIIIIIIIIIIIIIIIIIIIIIIIIIIIHHIIIIIIIIHIIIIIIIIIIIIIIIIIIIIIIIIIIIIIIIIIIIIIIIIIIIIIIIIIIIIIIIIIIIIIIIIIIIIIIIIIIIIIIIIIIIIIIIDDDDD
@HISEQ:969:HM2KJBCX2:2:1102:14202:93418 2:N:0:ACTATGCA
TCTAACGAGTGCCCCAACTATCCCTATTAATCATTACGGTGGTCCTTGAACCAACAAAATAGAACCACGACGTCCTATTCTATTATTCCATGCTAATCTATTCAAGCAAAAGCCTGCTTTAAACACTCTAATTTTTTCAAGGTAATGGTCCTGGCTCCCCGGCACGCCCAATTAAGAACATACCGATTCACCAGAAAGATAGACCCGACGACAGAACAGTACTCGCCAGAGACGGACCGTCCGGCCAGGCCTAAAATTCAACTACGAGCTTTTTAACTGCAACAACTTTAATATACGCTATTGGAGCTGGAATTACCGCGGCTGCTGGCACCAGACTTGCCCTCCAA
+
DDDDDIIGIIIIIIHIIIGIIIIIIIIIIIIIIIIIIIGIEHHHIIIIIIIHHIIIIIIIIHHIIGIIIIIIIFHIIHIIIGIIIHHHHEH?HHIIHIIIHHHHIHIIIIIIIIIIIHIIIIHHIIIIIIIIIIIIHIIIHIIIIIIIIIHIHHIIIIIIIHIIIIHIIIIIIIIHHIIHIIIHIIIIIIIHHIIIIIIIIIHHIIGIIIIIGIHIIIIIHIHIIGIHIHIIIIIIIIIIIIIIIHIIIIIIIIIIIIIIIIIIIIIIIIIIIIIIIIIIIHEGIIIIIIIIIIHIIHIHHGIIIIIIIIIIIIIIIIIIIIIIIIIIIIIIIIHIIIIHIIDDDDD
@HISEQ:969:HM2KJBCX2:2:1102:14146:93620 2:N:0:ACTATGCA
TCTAACGAGTGCCCCAACTATCCCTATTAATCATTACGGTGATCCTAGAAACCAACAAAATAGAACCATGCCGTCCTATTCTATTATTCCATGCTAATGTATTCGAGCAAAATGCCTGCTTTAAACACTCTAATTTTTTCAAGGTAAAGGTCCTGGTTCCACATGACACCCAATTAAGGACATCATGCTTCTCCAGAAGGTGAGAAATCAACTGCGACAGTTCATACCCCTTAAGGCACGACCATCACGTCAATCCCGAAATTCAACTACGAGCTTTTTAACTGCAACAACTTTAATATACGCTATTGGAGCTGGAATTACCGCGGCTGCTGGCACCAGACTT
+
DDADAIIIHHHHHHIIHIIIIIIHH?CHEHHHHIEFHHHHHGIHHHHGHIIIIF@EEHHHHHHHHHHHHIHHHDDHEHHHHE?GH@GHHHHECIHHGHCGE@GHHIEFCHIHHGIIIIHHHHHHHIIIHIIIHHIHHHDHFHHHIIHEIIIIHHCIIHIHHHHHHHGHHEHIIHHEHIHHHIIIHIIIHHHHHEGHHIIHIIIIHFIHHH@IIHIIIIHIHEHIHGCHIHHHIGIHHFFHGFIHHGEHIHHHEDHIIIIIIIIHH@EHHHG@HIHIIIHEGHIHEHHHHHIGIIHEFEGCIHIHHHHHIIIIIHHHIIIIIHHGFIIIIIIIIIIHHHBBADD
@HISEQ:969:HM2KJBCX2:2:1102:18984:93538 2:N:0:ACTATGCA
TCTAACGAGTGCCCCAACTATCCCTATTAATCATTACGGTGGTCCTAGACCAACAAAATAGAACCAACGTCCTATTCTATTATTCCATCCTAATCTATTCAAGCAAAAGCCCGCTTTAAACACTCTAATTTTTTCAAGGTAATGGTCCTGGGTCCCCGACACACCCAATAAAGGGCATACCGGCTCACCAGAAGGATAGACCCGACAACAGACAGTACTCGCCAGAGACGGACCGCCCGGTCAGGCCTAAAATTCAACTACGAGCTTTTTAACTGCAACAACTTTAATATACGCTATTGGAGCTGGAATTACCGCGGCTGCTGGCACCAGACTTGCCCTCCAA
+
D@@@BF@0F011DGHH0@G@@1<1D1@EHEHHIHFIECG<EH0<1CG?ECCCGGH<CD?GDD11<<1E=1<D01<FG<G@GE1<11111<1D<@F<EGEECC<@HGE<HHHIHHHGHGEHHHEEHEGHIHIHGHEFHEHHHHCHHGHHGB;$?HHDH@F=<HHHFGHHIIHEEIHHA<IIIIIIHHFA0IHEHIGHHCHIIIHEHHHGHHFEHCHEFHCHGHEGHIHIHHFHIIIHBIIIHHHIHFEHIIIHEHHHH?E<<CHHIIHIHHIIIIHIIHIHHHHIIIIIHEIIHHEFDFIIIIIIIIIIIGIHGGIHE?HEHHIIHHGIIHHECHFHHHBDDDB
@HISEQ:969:HM2KJBCX2:2:1102:20750:94192 2:N:0:ACTATGCA
TCTAACGAGTGCCCAACTATCCCTATTAATCATTACGGTGATCCTAGAAACCAACAAAATAGAATCATGCCGTCCTATTTTATTATTCCATGCTAATGTATTCAAGCAAAAATGCCTGCTTTAAACACTCTAATTTTTTCAAAGTAAAGGTCCTGGTTCCTCGTGGCACCCAATTAAGGACATCACGGTTCTCCAGAAGGTGAGAAATTCACTACACCAGTTCATACCCCTTAAGGCACGACCGATGTGCAAATCCCGAAATTCAACTACGAGCTTTTTAACTGCAACAACTTTAATATACGCTATTGGAGCTAGAATTACCGCGGCTGCTGGCACCAGACTTGCCCTCCAA
+
@DADDIHIIHHHIIIIIIIIIIIIIIIIHIIIIIHIIIIGIIIIIIIHHHHIIHHIHIHIIEHHDHHIHHIHHC<EHHHIIIHIIHIIGHHHHHIGIHEHGCHEHEIIIHHIIHIIIHIGHHHEHHHIHIIIHIHHIIHHHIHIIHHHHHIHIIIIHHIHHHHHEHHHGHIHHIIIIIIIIHHGHHHHHHIIIIIIIIIIIIIIHHHIGIIIIIIHHHIIIIIIIHIIHIIIIIIIIGIHHIGIIIIIIHHIIIIIIIIHHIIIHIIIIIIIHIIIIHIIIIIIIIIIIHIIHIIIIIIIIIIIIIIIIIIIIIIIHIIIIIIIIIIIIIIIIIIIIIIIIIIIIIIBDDDD
@HISEQ:969:HM2KJBCX2:2:1102:2328:94924 2:N:0:ACTATGCA
TCTAACGAGTGCCCCAACTATCCCTATTAATCATTACGGTGATCCTAGAAACCAACGAAATAGAATCAGTCCGTCCTATTTCATTATTCCATGCTAATGTATTCAGACGATAGTCTGCTTTAAACACTCTAATTTTTTCAAAGTAACAGTCCTGATTTCCAACCACACCAAATAAATGGCATGAAAGTTCCTCAGAAGGTAGAGATCCATCTCACCAGTACAGACAATTAAGCCTGACCAATGGGTAGACCCCGAAGTTCAACTACGAGCTTTTTAACTGCAACAACTTTAATATACGCTATTGGAGCTGGAATTACCGCGGCTGCTGGCACCAGACTTGCCCTCCAA
+
DDDDDIIIIIIIIIIIIIIIIIIIIIIIIIIIIIIIIIIIIIIIIIIIHIIIIIIIIIIIIIIIIIIIIIIIIIIHIIIIIIIIIGIIIIIIIIIIIIIIIHHHIIIIIIHIIHHIHHIIIIIIIIHIIIIIIIIIIIIIIIIIIIIHHHIIIIIIHIHHIHIIIIIIHIIIIIIIIIIIIIIIIIIHIIIIIIIIIIIIIIIIIIIIIIIIIIIIIIIIIIIIIIIIIIIIIIIIIIIIIIIIHHFIIIIIIIIIIIIIIIIIIIIIIIIIIIIIIIIIIIIIIIIIIIIIIIIIIIIIIIIIIIIIIIIIIIIIIIIIIIIIIIIIIIIIIIIIIIIIIIIDDDDD
@HISEQ:969:HM2KJBCX2:2:1102:14967:95851 2:N:0:ACTATGCA
TCTAACGAGTGCCCCAACTATCCCTATTAATCATTACGGTGATCCTAGAAACCAACAAAATAGAACCATGCCGTCCTATTCTATTATTCCATGCTAATGTATTCGAGCAAAAATGCCTGCTTTAAACACTCTAATTTTTTCAAGGTAAAGGTCCTGGATCCGCAAGACACCCAATTAAGGACATCAAGTTTCTCCAGAAGGTGAGAAATCAACAGCGACAGTTCATACCCCTTAAGGCATGACCATCACGTCAATCCCGAAATTCAACTACGAGCTTTTTAACTGCAACAACTTTAATATACGCTATTGGAGCTGGAATTACCGCGGCTGCTGGCACCAGACTTGCCCTCCAA
+
DDDDDIIIIIIIIIIIIIIIIIIIIIIIIIIIHIIIIIIIIIIIIIIIIHIIIIIIGIIIIIIIHIIIHGHIIHHIIIHHHIIIIIIIIIIIGIIHIIIIIHIHIIIIIIIIIIIIIIIHHHHIIIIIIIIIHIIIIIIHHIIIIIIIHIHIIIIIIHIHIIIIHIHIIHIIIIHHHIIHIIIIIIIIIIIHIHHIIIIIHHIIIIIIIIIIIIIIIIIHIIIIIHHGGIGHHGIIIIIIIIIHHHIIIIIHHIHIIIIIIIIIIHHIIIIIIIIIIIIIIIIIIIHIIIHHIIIIIIHIIIIIIHHHIIIIIIIIIIIIIIIIHIIIIIIIIIGIHIIIIIIIIHIIDDDDC
@HISEQ:969:HM2KJBCX2:2:1102:14197:95546 2:N:0:ACTATGCA
TCTAACGAGTGCCCAACTATCCCTATTAATCATTACGGTGATCCTAGAAACCAACAAAATAGAACCATGCCGTCCTATTCTATTATTCCATGCTAATGTATTCGAGCAAAAATGCCTGCTTTAAACACTCTAATTTTTTCAAGGTAAAGGTCCTGGATCCGCAAGACACCCAATTAAGGACATCAAGTTTCTCCAGAAGGTGAGAAATCAACAGCGACAGTTCATACCCCTTAAGGCACGACCATCACGTCAATCCCGAAATTCAACTACGAGCTTTTTAACTGCAACAACTTTAATATACGCTATTGGAGCTGGAATTACCGCGGCTGCTGGCACCAGACTTGCCCTCCAA
+
DDDDDIHIHHIIIIIIIIIIIIIIIIIIIIIIIIIIIHHIIIIIHIIIIIIIIIIIIIHIIIIIIIIHGIIHHGHIIHCHIIIIIIIIIIIIIIHIIHHIHFIHHHHIIIIIIIHHHHHHIHHHHIIIIHHIIIIIHIIIIIIIIIHIHHEHIHHEHHIGIIIIHIIIGEHIIIIHHHIIIHHIIHIHFHHIHIHHHIIIIIIIHHHHEIIHHIIHHEHHHHIIIIIIHHIIIIIIHHIIHIIIHIHIHHFHHHIIIIIHHIIIHIIIHIIIIHIIIIIIIIIIIIIIIIIIIIIIIHHGIIIIIIIIIHIHIIIIIIHHIHIIIIIIIHIIIIIIIIIIIIIIIIIDDDDD
@HISEQ:969:HM2KJBCX2:2:1102:4663:95861 2:N:0:ACTATGCA
TCTAACGAGTGCCCCAACTATCCTATTAATCATTACGGTGATCCTAGAAACCAACAAAATAGAACCATGCCGTCCTATTCTATTATTCCATGCTAATGTATTCGAGCAAAAATGCCTGCTTTAAACACTCTAATTTTTTCAAGGTAAAGGTCCTGGATCCGCAAGACACCCAATAAAGGACATCAAGTTTCTCCAGAAGGTGAGAAATCAACAGTAACAGTTCATACCCCTTAAGGCATGACCATCACGTCAATCCCGAAATTCAACTACGAGCTTTTTAACTGCAACAACTTTAATATACGCTATTGGAGCTGGAATTACCGCGGCTGCTGGCACCAGACTTGCCCTCCAA
+
@DDDDHEEHIIEF@<CGHHIHIHFHICGHHHIIIIIIHHHEHHHHIECEHH?GHHIIIE@E1DGHI1D1FHDEHDHH1<FCHIEHEH?HHEG?FHIECHHCC1EHCEHHHHIHIHHHEG1GHEHEF8<EHHG1EHHCEEEHIHHHHHGEAFAFHHHFCHD<?EHFEDECEHIHFHEFHHHFHHHGG?C<?IH?CHGHEHFGHIHEHHCCCCGCH@HGEEEHIHHDF/8HHHHFHEAHCEFFHEGGECHHGDIHC/<HEHEHHHHEGHGHEHEHHEHGEFHFHGHHHGCHFC1FCHEHC@CIHHEHFF@HHIHEIHGG@HHHHDHIIIHGEEHF?IIIIGFHHEHHGC@?@@@
@HISEQ:969:HM2KJBCX2:2:1102:6959:96703 2:N:0:ACTATGCA
TCTAACGAGTGCCCCAACTATCCCTATTAATCATTACGGTGATCCTAGAAACCAACGAAATAGAATCAGTCCGTCCTATTTCATTATTCCATGCTAATGTATTCAGACGTTAGCCTGCTTTAAACACTCTAATTTTTTCAAAGTAACAGTCCTGATTTCCAATCACACCAAATTAATGACATGAAAGTTCCTCAGAAGGTAGAGATTTATCTCACCAGTACAGACAATTAAGCCTGACCAATGGGTAAACCCCGAAGTTCAACTACGAGCTTTTTAACTGCAACAACTTTAATATACGCTATTGGAGCTGGAATTACCGCGGCTGCTGGCACCAGACTTGCCCTCCAA
+
DDDDDIIIIIIIIIIHIIIIIIIIIIIIIIIIIIIIIIIIIIIIIIIIIIIIIIIIIIIIIIHIIIIIIIIIIIIIIIIIIIIIIIIIEHIIIIIIHIIIIIIIIIIIIHIIHFIIHIIIIIIIIIIIIIIIIIIIIIIIIIIIIIIIIIIIIIIIIIIIIIIIIIIGHIIIIIIIIIIIIIIIIIIIIIIIIIIIIIIIIIIIIIIIIIIIIIHIIIIIIIIIIIIIIIIIIIIIIIIIIIIIIHEIIIIIHIIIIIIIIIIIIIIIIIIIIIIIIIIIIIIIIIIIIIIIIIIIIIIIIIIIIIIIIIIIIIIIIIIIIIIIIIIIIIIIIIIIIIIIIIIDDDDD
@HISEQ:969:HM2KJBCX2:2:1102:11714:96405 2:N:0:ACTATGCA
TCTAACGAGTGCCCCAACTATCCCTATTAATCATTACGGTGATCCTAGAAACCAACGAAATAGAATCAGTCCGTCCTATTTCATTATTCCATGCTAATGTATTCAGACGATAGTCTGCTTTAAACACTCTAATTTTTTCAAAGTAACAGTCCTGATTTCCAATCACACCAAATAAATGGCATGAAAGTTCCTCAGAAGGTAGAGATCCATCTCACCAGTACAGACAATTAAGCCTGACCGATGGGTAGACCCCGAAGTTCAACTACGAGCTTTTTAACTGCAACAACTTTAATATACGCTATTGGAGCTGGAATTACCGCGGCTGCTGGCACCAGACTTGCCCTCCAA
+
@DADDCHHHIHIIH@EEHHIIIEHIGHHIGHIIIEG<GHHH@DHFHEHIHHHEGHHH?GHEHHHIIIIGEHIHGH?EHHHHFHIHCEF?CGHHIGIHHHHIGHHHFGHEHHIEHHHFHEEFFHHIICGFHEHGIHFGFEHHHHIHFBFHFGCGFHHIHHCHIHHFHHHFHIHF<CHHCGEHHHCHCGGGEHGEHCEHIHEFF@HHIIIHHEHHHHCHGGHHCHFHCHEGFCHG7BCEHHFDDG1<BFEC<<<1EHHCFEC?HEEDIIHHIHIHEHGCCGHGGHF?C@GHIHHH@HHCIHF1HGIHHGEHCHHHFHHCC<DFG?HIIHG<<CHHFHFIIHHC<F@@?DA
@HISEQ:969:HM2KJBCX2:2:1102:4135:98199 2:N:0:ACTATGCA
TCTAACGAGTGCCCCAACTATCCCTATTAATCATTACGGTGGTCCTAGAAACCAACAAAATAGAACCACAACGTCCTATTCTATTATTCCATGCTAATCTATTCAAGCAATAGCCCGCTTTAAACACTCTAATTTTTTCAAGGTAATGGTCCTGGCTCCCCAACACACCCAACAAAGGACATGCTGGTTCACCAGAAGGAAGACCCGACAGCAGACAGTACTCGCCAAAGACGGACCGCCCGGCCAGGCCTAAAATTCAACTACGAGCTTTTTAACTGCAACAACTTTAATATACGCTATTGGAGCTGGAATTACCGCGGCTGCTGGCACCAGACTTGCCCTCCAA
+
DDDDDIIIIIIIIIIHIIIIIIIIIIIIIIIIIIIIIIIIIIIIIIIIIIIIIIIIIIHHIIIIHIIIHIIIIIIIIHIIIIIIIIIIIIIIIIIIIIIIIIHIIIIIIIIIIIIIIIIIIIIIIIIIIIIIIIIIIIIIIIIIIIIIIIIIIHHHIIIIIIIIIHHHIIIIIIIIIIIIIIIIIIIIIIIIHIIIIIIIIIIIIIIIIIIIIIIIIIIIIIIIIIIIIIIIIIIIIIIIIIIHGIIIIIIIIIIIIIIIIIHIIIIIIIIIIIIIIIIIIIIIIIIIIHIIIIIIHIHGHIIIIIIIIIIIIIIIIIIIIIIIIIIIIIHIIIIIIIIIIDDDDD
@HISEQ:969:HM2KJBCX2:2:1102:4946:98236 2:N:0:ACTATGCA
TCTAACGAGTGCCCCAACTATCCCTATTAATCATTACGTCAATCCTAGAAACCAACAAAATAGGATCAAACGTCCTATTTCATTATTCCATGCTAATGTATTCAAGCGTTAGCCTGCTTTAAACACTCTAATTTTTTCAAAGTAACAGTCCTGTTTCCCTGCAACACCAAATTAATGACATTACAGTTCTTCAAGAAGGAGGAACCAGTAAAGCCAGTACATACCAGAGGCACGACCAACCTACTAATCCCGAAATTCAACTACGAGCTTTTTAACTGCAACAACTTTAATATACGCTATTGGAGCTGGAATTACCGCGGCTGCTGGCACCAGACTTGCCCTCCA
+
ADDDCIIIIIIIIIIHHIIIIEHFHHHIHHHIIFHGCGHHHHHIHHEHIHIHFHGEEGHEHHHIEHEHEHHCGHIH@GHIIHHIIHI1FGHIHHEGIIIIHHHHIIHHIHHHHIIIIHHHHHHHIIHHHHEHIHHHHEHHFIIIIHHIIIIH?IIIIGIHHIIHIIIIIIIIIIIIIIIIHHIIHIHHHHHEHIGIIHHHIEHHEHHIGIIIIIGIIIIIIIIIIIIIHIIIGIHIIHHIIIHFIHHFHIHIIGIHGHHIHHIIIHGHHIIIIIGHHIIIIIIHIIIIIHHIIHIHIIIIIGIHIHHHIIIIIIIIIIIIIIIIIIIIIIIIIIHIIGIIDBDDB
@HISEQ:969:HM2KJBCX2:2:1102:4842:98243 2:N:0:ACTATGCA
TCTAACGAGTGCCCAACTATCCCTATTAATCATTACGTCAATCCTAGAAACCAACAAAATAGGTTTGAACGTCCTATTTCATTATTCCATGCTAATGTATTCAAGCAAATATGCCTGCTTTAAACACTCTAATTTTTTCAAAGTAACAGTCCTGTTTCCCTGCAACACCAAATTAATGACATTACAGTTCTTCAGAAAGGAGGAATCAGCGAGACCAGTTCATACCAGTGGCACGACCAGCCTGCTGACCCCGAAATTCAACTACGAGCTTTTTAACTGCAACAACTTTAATATACGCTATTGGAGCTGGAATTACCGCGGCTGCTGGCACCAGACTTGCCCTCCAA
+
DDBD?1DGHI?H111<0<<F<11<F@C<CCH@@CC1<<G@@GHHHHHC@C11CHHC@FHHE<GHHHH1111<1<<1<@CECGH@H1111<<CE@?CCHHHHEG@HEHHGH@EHGFF8G?HG@?BGEHIHHHHHHHIEHF@HIHHGBBD8DCFGFHFC<IHFCHHC@1GCFCF<HGEHHFHHFEHHHHFGF?IHHHCIHH@<CC<0=CC?EHIIHHCEEEHECCCHEIFHEEHDIHH@HFC?FG@C<ECE?C@FF@C@ECCDEECG?CEHGF@<<C?HHGHEHHFHFG1HEFC@EH?CHEEEEHFGH@?FEEGGHC/EC?@FF?HEHHIIHHGEHHEHGCHHEADDAD
@HISEQ:969:HM2KJBCX2:2:1102:3258:98389 2:N:0:ACTATGCA
TCTAACGAGTGCCCCAACTATCCCTATTAATCATTACGGTGATTCAGAAACCAACAAAACAGGACCACCGTCCTATTTTATTATTCCATGCTAATGTATTCAGACATAAGCCTGCTTTGAACACTCTAATTTTTTCAAGGTAAAGGTCCTGGTTTCCTACCACGCTAAATTAATAACATGATAGTTCCCCAGAAGGTAGAAATTCTACACGCCAGTACAGACAATAGCCCGACCAACGATAGAACCCCGAAATTCAACTACGAGCTTTTTAACTGCAACAACTTTAATATACGCTATTGGAGCTGGAATTACCGCGGCTGCTGGCACCAGACTTGCCC
+
DDDDDIIIIHIIIIIIIIIIIIIIIIIIGIIIIIIIIIIIIHHIIIIIIIIIIIIIIIHIIIIHHH1FEHHHCE?EHIGEHGCHHH11IIIHHHEGHHGHIIFHFIHIIGHHIHHIIIIIIIIIIHIHHHHHIIGIHIIIIIIIIIIIHIIHIIIIIIIIIIIHHHIIIIHIIHIIIII;III;IFIIIIIIIIIIIIIIIIIIIIIIIIIIIIIIIII<IIIIIIIIIIIIIIIHEIIII=IIIIIIIIIIIIIIIIIIIIIIIIIIIIIIIIIHIIIIHIIIIIIIIIHIIIIIIIIIIIIIIIIIIIIIIIIIIIIIIIIIIIIIIIIIIDDDDD
@HISEQ:969:HM2KJBCX2:2:1102:12409:99727 2:N:0:ACTATGCA
TCTAACGAGTGCCCCAACTATCCCTATTAATCATTACGGTGGTCCTAGAAACCAACAAAATAGAATCATCCGTCCTATTTTATTATTCCATGCTAATGTATTCAAGCAAAATGCCTGCTTTAAACACTCTAATTTTTTCAAAGTAAAGGTCCTGGTTCCCCGCGGCACCCAATTAAGGACATCGCGGTTCTCCAGAAGGTGAGAAATTGACTACACCAGTTCATACCCCTTAAGGCACGACCGATGTGTCAATCCCGAAATTCAACTACGAGCTTTTTAACTGCAACAACTTTAATATACGCTATTGGAGCTGGAATTACCGCGGCTGCTGGCACCAGACTTGCCCTCCAA
+
DDDDBHHHIHIFHHIHIIIIGFIHIGHIIIIIIIIIIHFHHIIHIHHHIIHHHHHHHIIHIIIHGFHHIIIIHEHHHHGIHGHHCCGHHIHHIIFIHIHHIHHIIHHHHFIIHHHGHIIHHIHHHIHIIHGHIIEIHHEHHIIIIIEHHFIIHHHHDHHHHIHIIIHHGHIHHIHHHIIIIIHIIHHIIIIIIIIIIIIHIIIIIHIIIIIIHHIIIIIHHEIIIHHIHHGIII=IIIIHHIIIIIIHHCHHIIHFIIIIIIIIIIIIIIIIIIIIIIIIIIIHIIIHHIIIIIHHGHGGIHIGIIIIIIIIHIIIIIIIIIIIIIIIIIIIHHGIIIIIIIIIIIDDD@@
@HISEQ:969:HM2KJBCX2:2:1102:1902:99661 2:N:0:ACTATGCA
TCTAACGAGTGCCCAACTATCCCTATTAATCATTACAACGGTCCTAGAAACCAACAAAATAGAATCATTGTCCTATTCTATTATTCCATGCTAATGTATTCCGGCATATGCCTGCTTTAAACACTCTAATTTTTTCAAGGTAAAGGTCTTGGATATTCGCAACATCCAATAAAGGACATTACGCTTCCCCAAGCGGTGAGGCCCAACCGACCAGTACTCGTTACAAGAACGGACCAATCGGCCAAACCCAAAATTCAACTACGAGCTTTTTAACTGCAACAACTTTAATATACGCTATTGGAGCTGGAATTACCGCGGCTGCTGGCACCAGACTTGCCCTCCAA
+
DDDDDIIIIIIIIIIIIIIIIIIIIIIIIIIIIIIIIIIIIIIHIIIIIHIIIIIIIIIIIIIIIIIIIIIIHIIIHHIIIIIIIIIIIIHIIIIIIIIIIHHIIIIHIIHIIIIIIIIIIHHIIIIIIHIIIIIIIIHIIIIIIIIIIIIHIHIIIIIIIIIIIIIIHHIIIIHHIIHHIIIIIIHIIIIIIIIIIIIIHHIIIIIIIIIIIIIIIHIIIIIIIIIIIIIIIIIIIIIIIIHIIIIIIIIIIIHIIIIIIIIIIIIIIIIIIIIIIIIIIIIIIIIIIIIHIIIIIIIIIIIIIIIIIIIIIIIIIIIIIIIIIIIIIIIHIIIIIIIDDDDD
@HISEQ:969:HM2KJBCX2:2:1102:6621:98451 2:N:0:ACTATGCA
TCTAACGAGTGCCCCAACTATCCCTATTAATCATTACGTCGATCCTAGAAACCAACAAAATAGGGTCAAACGTCCTATTTCATTATTCCATGCTAATGTATTCAAGCGTGTGCCTGCTTTAAACACTCTAATTTTTTCAAAGTAACAGTCCTGATTCCCTATGACACCAAATTAATGACATCACAGTTCGTCAGAAGGTAGAAATCAATGATACCAGTTCATACCAGAGGCACGACCAATATATTGATCCCGAAATTCAACTACGAGCTTTTTAACTGCAACAACTTTAATATACGCTATTGGAGCTGGAATTACCGCGGCTGCTGGCACCAGACTTGCCCTCCAA
+
DDDDDIIIIIIIIIIIIIIIHIIIIHIIIIIIIIIIIIIIIIIIIIIIIIIIIIIIHIIIIIIIIIIIIIIIIIIIIIIIIIIIIIIIGIIIIIIHIIIIIIIIIIIIIIIIIIIIIIIIIIIIIIIIIIIIIIIIIIIIIIIIIIIIIIIIIIIIHIIIIIIIIIIIIIIHIIIIHIIHIIIIIIIIIIIIIIIIIIIIIIIIIIIIIIIIIIIIIIIIIIIIIIIIIIIIIIIIIIIIIIIIIIIIIIIIIIIIIIIIIIIIIIIIIIIIIIIIIIIIIIIIIIHIIIIIIIIIIIIHHIIIIIIIIIIIIIIIIIIIIIIIIIIIIIIIIIIIIIIIIDDDDD
@HISEQ:969:HM2KJBCX2:2:1102:1736:99931 2:N:0:ACTATGCA
TCTAACGAGTGCCCCAACTATCCCTATTAATCATTACGTCAATCCTAGAAACCAACAAAATAGGATCAACGTCCTATTTCATTATTCCATGCTAATGTATTCAAGCGCGAGCCTGCTTTAAACACTCTAATTTTTTCAAAGTAACAGTCCTGATTCCCCGCCACACCAAATTAATGACATGATGGTTCGTCAGAAGGTAGGAATCAGTAACACCAGTACGTACCGAAGGCACGACCAACGTACTAATCCCGAAATTCAACTACGAGCTTTTTAACTGCAACAACTTTAATATACGCTATTGGAGCTGGAATTACCGCGGCTGCTGGCACCAGACTTGCCCTCCAA
+
DDDDDIIIHIIIIHIIIHIIIIGHIIIIIIIIIIIIIIIIIIIIIIIIHHIIIIIIIIHHIIIIIIIHIIHEHIIIIIIIIIIIHIIIIIIIHHGIIHIIIFHIIIIIIIHHIIIIIIIHIHIIIIIIIEIIIIHIHHHIIIIIIIIIHIIIIIIGIIHIHHHIIIIIHIIIHIIIIIIIIIIIIIIIIIIIIIIIIIIIIIIIIHIIIIIIHIIIIIIIIIIIIIIIIIIIIIIGIIHIIHIHIIIIIIIIIIIIIIIIHIIIIIIIIIIIIHIIIIIIIIIIIIIIIIIIHIIIIIIIIIHIIIIIIIIIIIIIIIIIIIIIIIIIIIIIIIIIIIIIDDDDD
@HISEQ:969:HM2KJBCX2:2:1102:10227:100181 2:N:0:ACTATGCA
TCTAACGAGTGCCCCAACTATCCCTATTAATCATTACGGTGGTCCTAGAAACCAACAAAATAGAACCACAACGTCCTATTCTATTATTCCATGCTAATCTATTCAAGCAATAGCCCGCTTTAAACACTCTAATTTTTTCAAGGTAATGGTCCTGGCTCCCCAACACACCCAATAAAGGACATGCTGGCTCACCAGAAGGAAGACCCGACAGCAGACAGTACTCGCCAAAGACGGACCGCCCGGCCAGGCCTAAAATTCAACTACGAGCTTTTTAACTGCAACAACTTTAATATACGCTATTGGAGCTGGAATTACCGCGGCTGCTGGCACCAGACTTGCCCTCCAA
+
DD?DDIIIIIIIIIIIIIIIIIIIIIIIIIIIIIIIHIIIIIIIIIIIIIIIIGHIIFHIIIIIHIIIIIHIIIIIIIIIIIIIIIHIIHHIIIIGIIIIIHIIIIHIIIIIIIIHIIIIIIHIIIIIIIIIIIIIIIIIIIIIHHIIGIIIIIIIHIIHIIIHIIIIIIIIIIIIIIIIIIIIIIIIIIIIIIIIIIIHIIIIIIIIIIIIIIIII=IIIIIIIIIIIIIHIIIIGIIHIIIHGIIIGIIIIIIIIIIIHIHIIIIIIIIIIIIIIIIIIIIIIIIIHIIIIHIIIIIHHIIIIIIIIIIIIIIIIIIIIIIHIIIIIIIIIIIIIIIIIDDDDD
@HISEQ:969:HM2KJBCX2:2:1102:14117:100157 2:N:0:ACTATGCA
TCTAACGAGTGCCCCAACTATCCCTATTAATCATTACGGCGGTCCTAGAAACCAACAAAATAGAACCGCACGTCCTATTCTATTATTCCATGCTGTAATATTCGAGCAAAGGCCTGCTTTGAACACTCTAATTTTTTCAAAGTAAAAGTCCTGGTCCCCAACACACCCAGTGAAGGGCATGCGGTTCTCCAGAAGAAAAGGCCCGGCCGGACAAGTGCACGCGGTGAGGCGGACCTGCCAGCCAGGCCAAAGGTTCAACTACGAGCTTTTTAACTGCAACAACTTTAATATACGCTATTGGAGCTGGAATTACCGCGGCTGCTGGCACCAGACTTGCCCTCCAA
+
DDADDIIIIIIHIIIIIIIIIIIIIHIIIIIIIIIIIIIIIIIIIIIHIIIIIIIICHHIHICHIIICHIHHHFHHHH?HHGIIIIIHIIIIIIIIIIHIIIIIIIIIIIIIIIIIIIIIIIIIIIIHIIIIIIHHIHIHHHGHIHIIGIIIHHIIIIIIIIIIHIIIIHIIIIIIIIIIHIIIIHHIHIIIIGIHIIIIIIIIIIIHIIIIIIIIIIHIIIIIIIIIIIIIIIIIIIIIIHIIIIHGHHIIIIIIIIIIIIIIIIIIIIIIIIIIIIIIIIIIIIIHIIIIGIIIIIIIHIIIIIIIIIIIIIIIIIIIIIIIIIIIIIIHIIIIIIIDDDDD
@HISEQ:969:HM2KJBCX2:2:1102:17344:100640 2:N:0:ACTATGCA
TCTAACGAGTGCCCCAACTATCCCTATTAATCATTACGTCAATCCTAGAAACCAACAAAATAGGATCAAACGTCCTATTTCATTATTCCATGCTAATGTATTCAAGCGTTAGCCTGCTTTAAACACTCTAATTTTTTCAAAGTAACAGTCCTGTTTCCCTGCAACACCAAATTAATGACATTACAGTTCTTCAAGAAGGAGGAACCAGTAAAGCCAGTACATACCAGAGGCACGACCAACTTACTAATCCCGAAATTCAACTACGAGCTTTTTAACTGCAACAACTTTAATATACGCTATTGGAGCTGGAATTACCGCGGCTGCTGGCACCAGACTTGCCCTCCAA
+
DDDCDIIIIHIIIIIIIIIIIIIIIIIIIIIIIIIIIIIIIIIIIIIIIIIIHHIIIIIHIIGGHIIIIHHGHHHIIIIIIIIIHIIIIIIHIHHHHIIIHGIIIIIIIIIHHIIIIIIIHHHIIIIIIIIIIIIIHIIIIIIIIIIIIIIIIIIHIIIIIIIIIIIIIIIIIIIIIHIIIIIIIIIIHIIIIIIIIIIIIIIIIIIIIIIIIIHIIIIIIIIIIIIIIIIIIIIIIIIIIIIHGIIIIIIIIIIIIIIIIIHIIIIIIIIIIIIIIIIIIHIIIIIIIIIIIHIIIIIHHIIIIIIIIIIIIIIIIIIIIIIIIIIIIIIIIIIIIIIIIDDDDD
@HISEQ:969:HM2KJBCX2:2:1102:7223:100872 2:N:0:ACTATGCA
TCTAACGAGTGCCCAACTATCCCTATTAATCATTACGGTGGTCCTAGAAACCAACAAAATAGAACCATGCCGTCCTATTTTATTATTCCATGCTAATGTATTCAAGCAAAAATGCCTGCTTTAAACACTCTAATTTTTTCAAAGTAAAGGTCCTGGTTCCCCGCGGCATCCAATTAAGGACATCGCGGTTCTCCAGAAGGTGAGAAATTGACTGCACCAGTTCATACCCCGTGAGGCACGACCGATGCGCCAATCCCGAAATTCAACTACGAGCTTTTTAACTGCAACAACTTTAATATACGCTATTGGAGCTGGAATTACCGCGGCTGCTGGCACCAGACTTGCCCTCCAA
+
DDDDDIIIIIIIIIIIIIIIIIIIIIIIIIGHIIHIIIIIHIIIIHHIIIIIIIIIIIHIIHGIIIIIIIIIIIIIIIIIIHIIIIIIIIHGGIIHIIIIHDIIIIHIIIIIIIIIIIIHIIIIIIIIIIIIIIIIIIIIIIIIIIIIHIHIHIHIHIIIIIIIIIIIIIIIIIIIIHIIIIIIIIIIIIIIIIIIIIIIIIIIIIIIIIIIIIIIIIIIIHIIIHIIIIIIIIIIIIIIIIIIIIIIIHHIIIIIIIIIIIIIIIIIIIIIIIIIIIIIIIIIIIIIIIIIIIIIHIIIIIIIIIIIIIIIIIIIIIIIIIIIIIIIIIIIIIIIIIIIIIIIIIIDDDDD
@HISEQ:969:HM2KJBCX2:2:1102:16889:100766 2:N:0:ACTATGCA
TCTAACGAGTGCCCCAACTATCCCTATTAATCATTACGTCGATCCTAGAAACCAACAAAATAGAATCAAACGTCCTATTTCGTTATTCCATGCTAATGTATTCAAGCGTGAGCCTGCTTTAAACACTCTAATTTTTTCAAAGTAACAGTCCTGATTCCCCAAGACACCAAATTAATGACATCATGGTTCGTCAGAAGGTAGGAATCAATAATACCAGTACGTACAATAGCACGACCAATAAATTGATCCCGAAATTCAACTACGAGCTTTTTAACTGCAACAACTTTAATATACGCTATTGGAGCTGGAATTACCGCGGCTGCTGGCACCAGACTTGCCCTCCAA
+
DDDDDIIIIHIIIIIIIIIIIIIIIIIIGIIIIIIGIIIIHIIIIIIIIIIIIGIIIIGHIIHIIIIHIIIGIIIHIIIIIHIIIIIIIIIIIHIIIIIHIIIIIIIIIIIIIIIIIIIIIIIIIIIIIIIIIIIIHHIIIIIIIHIIIIIIIIIIIHIIIIIIIIIIIIIIIIIIIIIIIIIIIIIHIIIIIIIIIIIIIIIIIIIIIIIIIIIIIIHIIIIIIIIIIIIIIIIIIIIIIIHHIIIIIIIIIHIIHHIIIIIIIIIIIIIIIIIIIIIIIIHIIIHHIIIIHIIIIIIIIIIIIIIIIIIIIIIIIIIIIIIIIIIIIIIIIIIIIIIIDDDDD
@HISEQ:969:HM2KJBCX2:2:1102:9729:100351 2:N:0:ACTATGCA
TCTAACGAGTGCCCCAACTACCCTATTAATCATTACGGTGATCCTAGAAACCAACGAAATAGAATCAGTCCGTCCTATTTCATTATTCCATGCTAATGTATTCAGACGATAGTCTGCTTTAAACACTCTAATTTTTTCAAAGTAACAGTCCTGATTTCCAACCACACCAAATAAATGGCATGAAAGTTCCTCAGAAGGTAGAGATCCATCTCACCAGTACAGACAATTAAGCCTGACCAATGGGTAGACCCCGAAGTTCAACTACGAGCTTTTTAACTGCAACAACTTTAATATACGCTATTGGAGCTGGAATTACCGCGGCTGCTGGCACCAGACTTGCCCTCCAA
+
DDDDDIIIIIIIIIIIIIIIIIIIIIIIFHIIIIIIIFHIIIGIIHIHIIIIIHIIICCHHHHIIIHHHIIIIIIIIIIIIIIIIIIIIIIIIIIIIIIIIIHHHIIIIIIIIHIIIHIIIIHIIIIIIIHIIIIIIIIIIIIIIIIIIIIIIHIIIIHHIIIIHIHHIIIIIIIIIIIIIIIIIIIIIIIHIIIIIIIIIIIIIIIIIIIIIHIIIIIIIIIIIIIIIIIIIIIIHIIIIIIIHFIIIHIIIIIIIIIIIIIIIIIIIIIIIIIIIIIIIIIIIIIHIIIIIHIIIIIIIIIIIIIIIIHIIIIIIIIIIIIIIIIIIIIIIIIIIIIIIIDDDDD
@HISEQ:969:HM2KJBCX2:2:1103:7439:2483 2:N:0:ACTATGCA
TCTAACGAGTGCCCCAACTATCCCTATTAATCATTACGGTGATCCTAGAAACCAACAAAATAGAATCATGCCGTCCTATTTTATTATTCCATGCTAATGTATTCAAGCAAAATGCCTGCTTTAAACACTCTAATTTTTTCAAAGTAAAGGTCCTGGTTCCCCGCGACACCCAATTAAGGGCATCGCGGTTCTCCAGAAGGTGAGAAATTGACTACACCAGTTCATACCCCTTAAGGCACGACCGATGTGTCAATCCCGAAATTCAACTACGAGCTTTTTAACTGCAACAACTTTAATATACGCTATTGGAGCTGGAATTACCGCGGCTGCTGGCACCAGACTTGCCCTCCAA
+
DDDDDIIIIIIIHIIIIIIIIIIIIIIIIIIIHIIIIIIIIIIIIIIIIIIIIIIIIIHIIIIIIIIIIHHFDHHIIIIIIIIIIIIIIIIIIIIEIIIIIHIIIIIIIIIIIIIIIIIIIHIHIIIIIIHIIIHIIIIHIIIIIIIHFIIHIIIIIIIIIIIIIIIIIIIIIHIIIIIIIIIIIIIHIIIIIIIIIIIIIIIIIIIIIIIIIIIIHIIIIIIIIIIIIIIIII=IIIIIHIIIIIGGGFHIIIIIIIIIIIIIIIIIIIIIIIIIIIIIIIIIIIIIIIIIIIIIIIIHIIIIIIIIIIIIIIIIIIIIIIIIIIIIIIIIIIIIIIIIIIIIIIIDDDDD
@HISEQ:969:HM2KJBCX2:2:1103:17301:2541 2:N:0:ACTATGCA
TCTAACGAGTGCCCCAACTATCCCTATTAATCATTACGTCAATCCTAGAAACCAACAAAATAGGATCGAACGTCCTATTTCATTATTCCATGCTAATGTATTCAAGCGTTAGCCTGCTTTAAACACTCTAATTTTTTCAAAGTAACAGTCCTGTTTCCCTGCAACACCAAATTAATGACATTACAGTTCTTCAAGAAGGAGGAATCAGTAAAGCCAGTACATACCATAGGCACGACCAACCTACTGACCCCGAAATTCAACTACGAGCTTTTTAACTGCAACAACTTTAATATACGCTATTGGAGCTGGAATTACCGCGGCTGCTGGCACCAGACTTGCCCTCCAA
+
DDDDDHIIIIIIIHIGIIIIIIIIIIIIHIIIIIIIIIIIIIIIIIHHIIIIHIIIIIIFIHHHGHHHHIIIHIIIIIIHIIIIHIIIIIIIHIIHIGIHIHFIHIIIHHHHHIHHIHIIIIIHIIIHIHIHIIIIIHHHIHHIIHIIIIHHIIIIIIHHIIIIHFGCHHEHCHHHHHHGHIHHIGIIIIIHIIIIIGIIIIIGHIIIHIIHGIGIIHIHIIIFHHIIIGIHHHHIGIIIHHIGEFDHGIIIIGIIIHIIHIIIIHIHHIHIHGIHIHHHHGHHHHHFIHIIIIIIHHIHHIHHIIIIIIIHIIIIIIIIIIIIIIIIIIIHHHEHHHDHIDDDDD
@HISEQ:969:HM2KJBCX2:2:1103:4900:2889 2:N:0:ACTATGCA
TCTAACGAGTGCCCAACTATCCCTATTAATCATTACGGTGATCCTAGAAACCAACAAAATAGAATCATGCCGTCCTATTTTATTATTCCATGCTAATGTATTCAAGCAAAATGCCTGCTTTAAACACTCTAATTTTTTCAAAGTAAAGGTCCTGGTTCCCCGCGACACCCAATTAAGGGCATCGTGGTTCTCCAGAAGGTGAGAAATTGACTACACCAGTTCATACCCCTTAAGGCACGACCGATGTGTCAATCCCGAAATTCAACTACGAGCTTTTTAACTGCAACAACTTTAATATACGCTATTGGAGCTGGAATTACCGCGGCTGCTGGCACCAGACTTGCCCCCAA
+
DDDDDIIIHIIIIIIIIIIIIIIIIIIIIIIIIIIIIIIIIIIIIGIIIIIIHHGFIIIIIHHHHIIIIGIGHCHHIHIIIHIIIHHECHIHHIIHHIIIHHHHHFIHIIIIHGHIIIHHHIHIHHHGIHIHHHHIHHHIHHIIIIIIIIIIIIIIIIIGIHHIIHIIIGIIIIIIIIIHIIIIIIHIIHIIIIIIIIIIIIIIIIIIIIIIHHIIIHIHIIIIIIGIIIIIIIHIIIIIIHIIIIIIHIHIIHIHIIIIIHIIIGIHIIIIIIIIHIIIIIIHHIIIIIIIIIIIIIIIIIIHIIIIIIIIIHIIIIIIIIIIIIIIIIIHIIIIIIIIIIIIIBDDD@
@HISEQ:969:HM2KJBCX2:2:1103:2932:3372 2:N:0:ACTATGCA
TCTAACGAGTGCCCCAACTATCCCTATTAATCATTACGGTGGTCCTAGAAACCAACAAAATAGAACCACAACGTCCTATTCTATTATTCCATGCTAATCTATTCAAGCAAATGCCTGCTTTAAACACTCTAATTTTTTCAAGGTAATGGTCCTGGCTCCCCGGCACACCCAATAAAGGACATACTGGTTCACCAGAAGGTGGACCCGACACAGGACAGTACTCGCCAAAGACGGACCGCCCGGCCAGGCCTAAAATTCAACTACGAGCTTTTTAACTGCAACAACTTTAATATACGCTATTGGAGCTGGAATTACCGCGGCTGCTGGCACCAGACTTGCCCTCCAA
+
DDDDDIIIIIIIIIIIHIIIIIIIIIIIIIIIIIIIIIIIIIIIIIIIIIIIIIIIHIIHIIIIIIIIIIHHDEHHIEHHHIIIIIIIIHHHHIHHHIIIIIIIIIIHIIIIHHIIIIIIHHIHHIIIHHIEHHIIIHIHEIIIIIIIIIIIHIIIHIIIIIIIIIIIIIIIIIIIIIIIIIIIIIHHIIIHIIIIIIIIIIIIHHIIIIIIIIHIIIIIIIIIIIIIIIIIIIIIIHIIIIIIHIIIHIIIIIIIIIIIIIIIIIIIIIIIIIIIIIIIIIIIIIIIIIIIIHIIHFD<DIIIIIIIIIIIIIIIIIIIIIIIIIIIIIIIIIIIIIIIIDDDDD
@HISEQ:969:HM2KJBCX2:2:1103:10130:2732 2:N:0:ACTATGCA
TCTAACGAGTGCCCCAACTATCCCTATTAATCATTACGGTGATCCTAGAAACCAACAAAATAGAACCATGCCGTCCTATTCTATTATTCCATGCTAATGTATTCGAGCAAAAATGCCTGCTTTAAACACTCTAATTTTTTCAAGGTAAAGGTCCTGGATCCGCAAGACACCCAATTAAGGACATCAAGTTTCTCCAGAAGGTGAGAAATCAACAGCGACAGTTCATACCCCTTAAGGCATGACCATCACGTCAATCCCGAAATTCAACTACGAGCTTTTTAACTGCAACAACTTTAATATACGCTATTGGAGCTGGAATTACCGCGGCTGCTGGCACCAGACTTGCCCTCCAA
+
DDDDDIIIIIIIIIIIGIIIIIIIIHIIIIIIIIIHIHIIIIIIIIIIIIIIIIIIIIIIIIIHIIIIIHHIIHIIIIIHHHIIIIIIIIIHHIIIIIIIIHHHIIIIIIIIIIIIIIIHIHIIIIIIIIIIIIIHIIIIIIIIHIIIIHIIIIIIIIIIIIIIIIHIIIIIIIHHIIIIIIIHIHIIHIIIIIIIIIIIIIIIIIIIIIIIIIIIIIIIIIIIIIIIIIIIIIIIIIIIIIIIIIIIIIIHIIIIHIIIIIIIIIIIIHHIHIIIIIIIIIIIIIIIIIIIIIIIIIIIIIIIIIIIIIIIIIIIIIIIIIIIIIIIIIIIIIIIIIIIIIIIIIIIDDDDC
@HISEQ:969:HM2KJBCX2:2:1103:19321:3563 2:N:0:ACTATGCA
TCTAACGAGTGCCCCAACTATCCCTATTAATCATTACGTCGATCCTAGAAACCAACAAAATAGAATCAAACGTCCTATTTCGTTATTCCATGCTAATGTATTCAAGCGTGAGCCTGCTTTAAACACTCTAATTTTTTCAAAGTAACAGTCCTGATTCCCCAAGACACCAAATTAATGACATCATGGTTCGTCAGAAGGTAGGAATCAATAATACCAGTACGTACAATAGCACGACCAATAAATTGATCCCGAAATTCAACTACGAGCTTTTTAACTGCAACAACTTTAATATACGCTATTGGAGCTGGAATTACCGCGGCTGCTGGCACCAGACTTGCCCTCCAA
+
DBDDDIIIIHIIFHIHIHIIIIHIIIIIIHIIIIIIIIIIDHIHHHIHIGHIIIIIIHIIIGHHIIIIEEHIEHHIIIIIIIIIIHIIEHIIIIIHHHHHIGHIIIHHIIIIIIIHIIIIIIIIIIIIIIIIIIHHIIIHIIIIIHHIIIIIHHHHIIIHHHHGIIIIIIIIIIIIIIIIIHIIIIIHIHHHIIIIIIIIIIIIIIIIIIIIIIHIHIHIIIIIIIIIHIIIIHIIIIIIIIHHIIIIIIIIIIIIIIIIIIIIIIIIIIIIIIIIIHIIIIIIHIHIIIIIIIIIIIIIIIIIIIIIIIIIIIIIIIIIIHIIIIIIIIIIIIIIIIHIDDDDD
@HISEQ:969:HM2KJBCX2:2:1103:10499:4251 2:N:0:ACTATGCA
TCTAACGAGTGCCCCAACTATCCCTATTAATCATTACGGTGATCCTAGAAACCAACGAAATAGAATCAGTCCGTCCTATTTCATTATTCCATGCTAATGTATTCAGACGTTAGCCTGCTTTAAACACTCTAATTTTTTCAAAGTAACAGTCTTGATTTCCCATCACACCAAATGAATGGCATGAAAGTTCCTCAGAAGGTAGAGATTCATCTCACCAGTGCAGACAATTAAGCCTGACCAATGGGTAAACCCCGAAGTTCAACTACGAGCTTTTTAACTGCAACAACTTTAATATACGCTATTGGAGCTGGAATTACCGCGGCTGCTGGCACCAGACTTGCCCTCCA
+
DDBDDIIIIIIIIIIIIIIIIIIIIIIIIIIIIIIIIIIIIFHIHIIHIIIIIIIIIIIIIIHIIIIIIIIICGHGHIHIIIIHHIIIIGIIIIIIIIIIHDHIIIIIHHIIIIIIIIIHHIIIIIHIIIIIIIIIIIIHHIIIIIIIIII6IHHHHIIIIIIIIIIIIHHHIIIHIIIIIIIIIIIIIIIIIIIIIIIIIIIIIIHIIIIIIIIIIIIIIIIIIIIIIIIIIIIIIIIIIIIIIIIIIIIIIIIIIIIIIIIIIIIIIIIIIIHIIIIIIIIIIIIHIIIIIIIIIIIIIIIIIIIIIIIIIIIIIIIIIIIIIIIIIIIIIIIIIIIIIIDDDDD
@HISEQ:969:HM2KJBCX2:2:1103:8038:5095 2:N:0:ACTATGCA
TCTAACGAGTGCCCCAACTATCCCTATTAATCATTACGTTGATCCTAGAAACCAACAAAATAGAATCGAACGTCCTATTTCATTATTCCATGCTAATGTATTCAAGCGCGTGCCTGCTTTAAACACTCTAATTTTTTCAAAGTAACAGTCCTGACTCCCCACAACATCAAATTAATGACATCATGATTCATCAGAAGGGAGAAATCAATGACATTAGTACGTACCGAAGGCACGACCGACGTATTGATCCCGAAATTCAACTACGAGCTTTTTAACTGCAACAACTTTAATATACGCTATTGGAGCTGGAATTACCGCGGCTGCTGGCACCAGACTTGCCCTCCAA
+
DCDDDIIHIIIIIIIIHIIIIIIIIIIIIGHIHIIIIIIIIIIIIIHGIIIHIIIIIIIHIHHHIIIIIIIIIIIIIIIGIIIHIIIIIIIIIIHEHIIIIIIIIIIIIIIIIIHIIIIHIIIIHIIHIIIIIIIIHHHIIIIIIHIIHIIIIIIIIIHIIIIIIIIIIIIIIIIIIIIIHIIIIIIIIIIIIIIIIHIIIIIIIIIIHIIIIIHIIIIIIIIIIIIIIIIIIIIIIIIIIIHHHIHHIHHIIIIIIIIIIIIIIIIIIIIIIIIIIIIIIIIIIIIIHEIIIHIIIIIIIIIIIIIIIIIIIIIIIIIIIIIIIIIIIIIIIIIIIIIIIDDDDD
@HISEQ:969:HM2KJBCX2:2:1103:19997:4134 2:N:0:ACTATGCA
TCTAACGAGTGCCCAACTATCCCTATTAATCATTACGGTGATCCTAGAAACCAACAAAATAGAACCATGCCGTCCTATTCTATTATTCCATGCTAATGTATTCGAGCAAAAATGCCTGCTTTAAACACTCTAATTTTTTCAAGGTAAAGGTCCTGGATCCGCAAGACACCCAATTAAGGACATCAAGTTTCTCCAGAAGGTGAGAAATCAACAGCGACAGTTCATACCCCTTAAGGCATGACCATCACGTCAATCCCGAAATTCAACTACGAGCTTTTTAACTGCAACAACTTTAATATACGCTATTGGAGCTGGAATTACCGCGGCTGCTGGCACCAGACTTGCCCTCCA
+
@@DDDHHHHHFE1FHCCGHI@GHIHHIHIE1CGHCCEHHEFHHHFHHHIIII?DEEHHH?CFGHFHFHHEGHEHCC<G?HH1CHH?CHGHCHI11@GF@?E<DHHHDEEHHHFHHFHIHGGFHHHHHGCHHFHGIHHHDEHHGIEHHGGHIIHFIIHHIHHHHEHHIHGIHIHHHIIIGHHEHEHGCHHEHGEHIHIHHEFHHIIIIHGHFHHHGDHHHHHHIIIIHHIIHEHHHIIHHHHIIGIIHHGGGIHHCHHFIHHHHHHHHGHHHEIHEHHIHG@EEFIIIHHHHH@IIHHHGIHHHIHGIHEHHHGIHHG?DIIHD?HHHIHGEFHHGHEHHEHHIHCD0<0<0
@HISEQ:969:HM2KJBCX2:2:1103:16227:5439 2:N:0:ACTATGCA
TCTAACGAGTGCCCCAACTATCCCTATTAATCATTACGTCAATCCTAGAAACCAACAAAATAGGATCGAACGTCCTATTTCATTATTCCATGCTAATGTATTCAAGCGTTAGCCTGCTTTAAACACTCTAATTTTTTCAAAGTAACAGTCCTGTTTCCCTGCAACACCAAATTAATGGCATTACAGTTCTTCAGAAAGGAGGAATCAGCGAAGCCAGTACATACCAGTGGCACGACCAACCTGCTGACCCCGAAATTCAACTACGAGCTTTTTAACTGCAACAACTTTAATATACGCTATTGGAGCTGGAATTACCGCGGCTGCTGGCACCAGACTTGCCCTCCAA
+
DDDDDIIIIIHHHGHIIIIIIIIIIIIIIIIIIIIIIIIIIIIHIIHHIIIIIIIGHIIIIIIIIIIIIIHHIIIGGHIIIHHIHIIIHHIIGIHHIIIIIIIIIIIIIIIIIIIIHHIIIIIIIIIIIIHHIIIIIIIHIIIIHIIIIIIIIIIHIIIIIIIIIIHIIIIIIIHIIIIIIIIIIIIIIIIIIIIIIIIIIIIIHIIIIIIIIIIIIIIIIIIIIIIIIIIIIIII>IHIHIHGHIIIIIIIIIIIIIIIIIIIIIIIIIIIIIIIIIIIIIIIIIIIIIIIIIIIIIIIIIIIIIIIIIIIIIIIIIIIIIIIIIIIIIIIIIIIIIIIIDDDDD
@HISEQ:969:HM2KJBCX2:2:1103:19755:5419 2:N:0:ACTATGCA
TCTAACGAGTGCCCCAACTATCCCTATTAATCATTACGGTGATCCTAGAAAACAACAAAATAGAACCATGACGTCCTATTCTATTATTCCATGCTAATGTATTCGAGCAAAAATGCCTGCTTTAAACACTCTAATTTTTTCAAGGTAAAGGTCCTGGATCCGCAAGACACCCAATTAAGGACATCAAGTTTCTCCAGAAGGTGAGAAATCAACAGCGACAGTTCATACCCCTTAAGGCATGACCATCACGTCAATCCCGAAATTCAACTACGAGCTTTTTAACTGCAACAACTTTAATATACGCTATTGGAGCTGGAATTACCGCGGCTGCTGGCACCAGACTTGCCCTCCAA
+
0DD@@HDEHIG?@CEDHEHFF@CC1@GH?HCC1EG?C?=CH?F1C@@<D@G1DFHC@<F1C?<CHH1<<11<0D0E=CC@1C@GCHCF?1<DF@F1<<@@C1<CF@C>F<@@HGGFEEGIIHIHHGCHFE1GIIHHCHHHGG81FHEBA1A<A<@CHHFGHFCCHEHEFHGHHFFHFGFEFFF@GHIIHGFHFCHH:HFEHCHFIHHG0IHIHIIHHHIHEHGHHIHIIIHGIHGD@1@GGHCIIIHHFIIHIIIHDFGHEHEHHEEHHCHEGIHHIIHHHHIIIIHHHGFIIIHGHIIHEHFCCHHHEHEHIHIIHGCIIIIIHIHHHIIIIIHHIIIHHHHHDIIHA?BAB
@HISEQ:969:HM2KJBCX2:2:1103:1767:6460 2:N:0:ACTATGCA
TCTAACGAGTGCCCCAACTATCCCTATTAATCATTACGGTGATTCAGAAACCAACAAAACAGGACCACTGTCCTATTTTATTATTCCATGCTAATGTATTCAGACGTAAACCTGCTTTGAACACTCTAATTTTTTCAAGGTAAAGGTCCTGGTTTCCCACCATGCTAAATTAATAACATGATGGTTCCCCAGAAGGTAGAAATTCCACACGCCAGTACAGACTATTGCCCGACCAACGGTAGAACCCCGAAATTCAACTACGAGCTTTTTAACTGCAACAACTTTAATATACGCTATTGGAGCTGGAATTACCGCGGCTGCTGGCACCAGACTTGCCCTACAA
+
D@DDAIC=?DHFHHHIGEHIIIFHEHEEHHIHFHHHIIGHECGHHIECGHHIHIII@@FEHCG@GHEHHGHHHHHHFGHHH1CHHIHIHHHHHHIHHHHHHDFEHFHBCGCHHHHFHI@BFHAHEECAFEB@DHDE@HHAFH@1DEFHIIEEFCFHIGHFHHEHH@HHIHCHHCGH?HHGHIHHCGHHHHGCGGEGFHD@GFHIHGHHHHGCDDGEHEHHHIHIHHIHCFEEH=HHE@<GG<?ECAE1CFC@G?H@GHIIFF?CHFG@EFHFFFF@EHF1CC1<<1CG<0CCGHHHGC1FD1HHIHHHHDHC<CCEHIHHHHD<1FHFC<<G?GC<1C<0@0@
@HISEQ:969:HM2KJBCX2:2:1103:11506:6707 2:N:0:ACTATGCA
TCTAACGAGTGCCCCAACTATCCCTATTAATCATTACTCCAGTTGCTAAAAAACCAACAAAATAGAACCGAAGTCCTACGGTGTTATCCCATGCTAATAGTATTCACGGCGTAAGCCTGCTTTGAACACTCTAATTTTTTCAAAGTAAAGGTGATCAAGAGTCGGATGATCTCCAACCAACCCAGAGTAAACCAGGTGAGCTGAAGGTCCGCAAATGACCACAGAAGCTGACACGCTCTTCAACACTATCATCCCATAAGAGACGTAGGCCAAGGAGCGTAATGTCAGGAAATCCAACTACGAGCTTTTTAACTGCAACAACTTTAATATACGCTACTGGAGCTGGAATTACCGCGGCTGCTGGCACCAGACTTGCCCTCCAA
+
DDCDDIHIIHIIIIIIIIIIIIIIIIIIIIIIIIIIIIIIIHHIHIIIHIIIIIIIIIIIIIGIHIIIHIIIHIFHGIIHHCCEHIHIIIIHHHIIIFHHHDGHIIIEHGHHHICHHHIHIIIIIIIIIGIIIHIIIIIHHGHIHHHHIHIIIIIIIIIHIIIIIHHHHHIIIHHIIIIIIHCGHGHIIIHIIIIIIIIIIIIHIIHIIIIIIHDHHHGIIIIIIIIIIIIIIIIIIIIHIIIIIIIIIIHIHIIIHIHIIIIIIIIIIIIIIIIIIIIIIHIIIIIIIIIIIIIIIIIIIHHIIIIIIIIHIIIIIIIIIGIIIIIIIHIIIIIIIIIIIIIIIIIIIIIIIIIIIIIIIIIIIIIHIIIIIIIIIIDDDDD
@HISEQ:969:HM2KJBCX2:2:1103:20827:6584 2:N:0:ACTATGCA
TCTAACGAGTGCCCAACTATCCCTATTAATCATTACGTCAATCCTAGAAACCAACAAAATAGGATCAAACGTCCTATTTCATTATTCCATGCTAATGTATTCAAGCGTTAGCCTGCTTTAAACACTCTAATTTTTTCAAAGTAACAGTCCTGTTTCCCTGCAACACCAAATTAATGACATTACAGTTCTTCAGAAAGGAGGAATCAGCGAAGCCAGTACATACCAAAGGCACGACCAACCTGCTAACCCCGAAATTCAACTACGAGCTTTTTAACTGCAACAACTTTAATATACGCTATTGGAGCTGGAATTACCGCGGCTGCTGGCACCAGACTTGCCCTCCAA
+
BDDDDIIIIIIIIIIIIIIIIIIIIIIIIIIIIIIIIIIHIIIIIIIIIIIIIIIIIIIIIIHIIIIIIHH@HHHIIIIIIIIIIIHHIIHIIHHIHIIIIIIIIIIIIIIIIIIIIIIIIIIIHHIIIIIIIIIIIIIIIIIIIIHIIIIIIHIIIIIIGHIIIIEGIIHHIHIIIIHIIIIIHIIIIIIIIHIIIIIIHIIIIIIIIIIIIIIIIIIIIIIIIIIIIIHIIIIIIHIIIIHGIIIIIIIIIIIIIIIIIIIIIIIIIIIIIIIIIIIIIIHIIIIIIIIIIIIIHIIIIIIIIIIIIIIIIIIIIIIIIIIIIIIIIIIIIIIIIIIIDDDDD
@HISEQ:969:HM2KJBCX2:2:1103:3971:6781 2:N:0:ACTATGCA
TCTAACGAGTGCCCCAACTATCCCTATTAATCATTACGTCAATCCTAGAAACCAACAAAATAGGATCAACGTCCTATTTCATTATTCCATGCTAATGTATTCAAGCGCGAGCCTGCTTTAAACACTCTAATTTTTTCAAAGTAACAGTCCTGATTCCCCACCACACCAAATTAATGACATGATGGTTCGTCAGAAGGTAGAAATCAGTAACACCAGTACGTACCGAAGGCACGACCAGCGTACTAATCCCGAAATTCAACTACGAGCTTTTTAACTGCAACAACTTTAATATACGCTATTGGAGCTGGAATTACCGCGGCTGCTGGCACCAGACTTGCCCTCCAA
+
DDDDDIHIIIIIIIIIIHIIIIIIIIIIIIIIIIIIIIIIIIIIIIIIIIIIIIHIIIIHIIHIIIIHIIIHIIIHIIIIIIIHHHHIIIIHIIFIIIIIIIIIHIIHIIIIIIIIIIIIIIIIIIIIIIHIIIIIHHIIIIIIIIIIIIIHIIIIIIIIIIIIIIIIIIIIIIIIIIIIIIIIIIIIIIIIIIIIIIIIIIIIIIHIIIIIIIIIIIHIIIIIIIIIIIIIIIIIIIIIIIHIIIIIIIIIIIIIIIIIIHIIIIIIIIIIIIIIIIIIIIIIIIIIIIIIIIIIIIIIIIIIIIIIIIIIIIIIIIIIIIIIIIIIIIIIIIIIIIIIDDDDD
@HISEQ:969:HM2KJBCX2:2:1103:14396:6821 2:N:0:ACTATGCA
TCTAACGAGTGCCCCAACTATCCCTATTAATCATTACGGTGATCCTAGAAACCAACAAAATAGAACCATGCCGTCCTATTCTATTATTCCATGCTAATGTATTCGAGCAAAAATGCCTGCTTTAAACACTCTAATTTTTTCAAGGTAAAGGTCCTGGATCCGCAAGACACCCAATTAAGGACATCAAGTTTCTCCAGAAGGTGAGAAATCAACAGCGACAGTTCATACCCCTTAAGGCATGACCATCACGTCAATCCCGAAATTCAACTACGAGCTTTTTAACTGCAACAACTTTAATATACGCTATTGGAGCTGGAATTACCGCGGCTGCTGGCACCAGACTTGCCCTCCAA
+
DBDDDIIIIIIIIIIIIHIIIIIIIIIIIIIIIIIIIIIIIIIIIIIIIIIIIIIIIHIIIIHIIIIIIIHIIIHIIIIIIIIIIIIHIIIIIIIHIIIIIGHIHIGHIGDHHHHIHIIIIIIIIGHIIIIII@HIIIIIHIHHHHIHIHHIIIIHHHIIIHIIII?EHHIHGHIHHIIFHHIIHHHHHHHIHHHGGCCGHHEHHII@EHHHHIHICHCH@@HGHHHHHHIHHHEGFH?IHGAHGHHGEF11@C/CDEHHCGC<11D<</0CG?E@FEEHHIHG?@?HEHFC<1HGC1C<0CD@?G??HD1CGD1<?G?ECDFE?1CEEHHEHEEC1?GHHEHHE<0<00<D<
@HISEQ:969:HM2KJBCX2:2:1103:10358:7908 2:N:0:ACTATGCA
TCTAACGAGTGCCCCAACTATCCCTATTAATCATTACGGTGGTCCTAGAAACCAACAAAATAGAACTACAACGTCCTATTCTATTATTCCATGCTAATCTATTCAAGCAATAGCCCGCTTTAAACACTCTAATTTTTTCAAGGTAATGGTCCTGGCTCCCCAACACACCCAATAAAGGGCATACTGGTTCACCAGAAGGAAGACCCGACAGCAGACAGTACTCGCCAAAGACGGACCGCCCGGCCAGGCCTAAAATTCAACTACGAGCTTTTTAACTGCAACAACTTTAATATACGCTATTGGAGCTGGAATTACCGCGGCTGCTGGCACCAGACTTGCCCTCCAA
+
DDDDDIIIIIIIIIIIIIIIIIIHIIIIIHIIGHHIIIIIIIIIIIIIIIIIIIIIICCHIIHIIIIIIHIHHHHHIHHEHIIHIIIIIIIGEHHFIIIIIIIIHIHIIIIIIIIHIIHHIHHHIIGHIIHHIIIHHHIIIIIIHIHGHHHHIIHIIIIIHHHIIIIIIHIIIIHIHHHGIIIIIIIHIIHIIIIIIIIIIHHHIIIIIHHIIIIIIIGIIHIIIIIIIIIIIIIIIIIIIIIIHIIHIHIIIIIHIIIIIIIIIIIIIIGIIIHIIIIHHIGIHHIIIIIHGIIIHGHIIIIIIIIIIIIIHIIIIIIIIIIIIIIIIIIIIIIIIIIIIDDDDD
@HISEQ:969:HM2KJBCX2:2:1103:20092:7728 2:N:0:ACTATGCA
TCTAACGAGTGCCCCAACTATCCCTATTATCATTACGTTGTACCTAGAAACCAACAAAATAGGTTCGAACGTCCTATTTCATTATTCCATGCTAATGTATTCAAGCGTTTGCCTGCTTTAAACACTCTAATTTTTTCAAAGTAACAGTCCTGACTCCCCACGACACCAAATTAATGACATCATGGTTCATCAGAAGGGAGGAATCAACGACCCCAGTGCGTACCGAAGGCACGACCGACGTATTGATCCCGAAATTCAACTACGAGCTTTTTAACTGCAACAACTTTAATATACGCTATTGGAGCTGGAATTACCGCGGCTGCTGGCACCAGACTTGCCCTCCAA
+
D@BDBHIHIIFHIIFHHCHHIIIIIIIIIHHHIIEHIIIIIIHHIECHHHHHIIIIGIIIIIIIIHIIHIHHHIIIHIHIHIIHHEFEHHHHHIIGIIIIIHHHGG@HHICHHHHHHIIGHHHHHIHIGHHHIIIIIHHHHHHHHIIHIHFHHIIIHHHHHHGHIIIIHHIHIIIHHHIHIIHIIIIIIIHIIIHHHHHHHHIGIIIHHHDHGIHIHHIHHIII<IIGIIIIIIIIIIIHIHGCHIHIIGIIIIIIIIHIHEHHIIIIIIIIHHIIIIIIIIIIIIIIIIIIIIIIHGFDIHIIIIIIIIGIIIIIIIIIIIIHIIIIIIIHIIIIIIIIDDDDD
@HISEQ:969:HM2KJBCX2:2:1103:13150:7899 2:N:0:ACTATGCA
TCTAACGAGTGCCCCAACTATCCCTATTAATCATTACGGTGATCCTAGAAACCAACAAAATAGAACCATGCCGTCCTATTCTATTATTCCATGCTAATGTATTCGAGCAAAAATGCCTGCTTTAAACACTCTAATTTTTTCAAGGTAAAGGTCCTGGATCCGCAAGACACCCAATTAAGGACATCAAGTTTCTCCAGAAGGTGAGAAATCAACAGCGACAGTTCATACCCCTTAAGGCATGACCATCACGTCAATCCCGAAATTCAACTACGAGCTTTTTAACTGCAACAACTTTAATATACGCTATTGGAGCTGGAATTACCGCGGCTGCTGGCACCAGACTTGCCCTCCAA
+
DDDDDIIIIHIIIIIIIIHIIHIIIIIIIIIIIIIIIIIHHHIIIIHIIIIIHIHIGHFFHIHHIIEHHHHHIIHHHIHIIIGIIHIIIHHIIIIIIIGHHFHHHIIIIIIIIIIIHIIIIIIIIIIIIIIIIHIIGIIHIIIIIIIIIIIIIIIIIHIIHIIIIIIIIIIIIIIIHIIIIIIIIIIIHHIIIIIIIIIIIIIIIIIIIIIIIIIIIIIIIIIIIIIIIIIIIIIIIIIIIIIIHIIHHIIHIIIIIIHIIIIIIIIHIIIIIIIIIIIIIIIIIIIIIIIIIIIIIIIIIIIIIIIIIIIIIIIIIIIIIIIIIIIIIIIIIIIIIIIIIIIIIIIIDDDDD
@HISEQ:969:HM2KJBCX2:2:1103:17574:8111 2:N:0:ACTATGCA
TCTAACGAGTGCCCCAACTATCCCTATTAATCATTACGGTGGTCCTAGACCAACAAAATAGAATCAAACGTCCTATTTCGTTATTCCATGCTAATGTATTCAAGCGTGAGCCTGCTTTAAACACTCTAATTTTTTCAAAGTAACAGTCCTGATTCCCCATGACACCAAATTAATGACATCATGGTTCGTCAGAAGGTAGGAATCAATAATACCAGTTCGTACAATAGCACGACCAATAAATTGATCCCGAAATTCAACTACGAGCTTTTTAACTGCAACAACTTTAATATACGCTATTGGAGCTGGAATTACCGCGGCTGCTGGCACCAGACTTGCCCTCCAA
+
DDDDDIIIIIIIIIIIIIIIIIIIIIIIIIIIIIHIIIIIIIIIIIIIIIIIIIIIEHHHHHHIIHIIIIIIIIIIIIIIIIIIIIIIIIIIIIIIIIIIIIIIIIIIIIHIIIIIIIIIIIIIIIIIIIIIIIIIIIIIIIIIIIIIIIIIIIIIIIHIIIIIIIIIIIIIIIIIIIIIIHIIIIIIIIIIIIIIIIIIIIIIIIIIIIIIIIIIHIIIIIIIIIIIIIIIIIIIIIIIIHIIIIIHIIIIIIIIIIIIIIIIIIIIIIIIIIIIIIIIIIIIIIIIIIIIIIIIIIIIIIIIIIIIIIIIIIIIIIIIIIIHIIIIIIIIIIIIIIDDDDD
@HISEQ:969:HM2KJBCX2:2:1103:12482:9036 2:N:0:ACTATGCA
TCTAACGAGTGCCCCAACTATCCCTATTAATCATTACCTCGACTCCGAAAGCCAACGAAATAGAACCGAGATCCTATTCCATTATTCCATGCACAAGTGTTCAGGCTGTAGCGCCTGCTTTGAGCACTCCAATTTTTTCAAAGTAAACGTGCTGGCCACACATGGCACTCGATTAAGAGAACCATGCACGAACCAACAAAATCGTCCGGGCAAACAGTAGACACCGCAAGGTGCACCGCTCGCCCGAAACCGAGATCCAACTACGAGCTTTTTAACCGCAACAACGTTAATATACGCTATTGGAGCTGGAATTACCGCGGCTGCTGGCACCAGACTTGCCCTCCAA
+
ADDDDIIHIIIIIIIHIIIIHIIIIIIIHIIIIHHIIHIHIIIIIGHIIIHIIGIIIHIIIIIIHIIHHIHHIIIFGECHHFHIIHIH?G@HHIIIIIHIIHIIHHHIHIIIIIIIIIIIIHHHIIIIIIIIIIIIIIIIIIIIIIIIIIIIIIIIIIIIIIIIIIIIIIIIIIIIIHIIIIIIIHHHIIIHHIIHHHHHHIIIIHIIIIIIIIIIIHIIIIIIIIIIIIIIIIHIIIIIIIIHGIIIIIIIIIIIIHHHHHHIIHHIIIIIIIIHIIIIIHHIIIIIIIIIIIIIIIIIIIIIIIIIIIIHIIIIIIIIIIIIIIIIIIIIIHIIIIIIIDDDDD
@HISEQ:969:HM2KJBCX2:2:1103:6532:8500 2:N:0:ACTATGCA
TCTAACGAGTGCCCCAACTATCCCTATTAATCATTACGGTGATCCTAGAAACCAACAAAATAGAACCAAACCGTCCTATTTTATTATTCCATGCTAATGTATTCAGACGGACGCCTGCTTTAAACACTCTAATTTTTTCAAAGTAACAGTCCTGATTTCCCCCACACCAACTGAATGACATGGAGATTCCTCAGAAGGTAGGAACTCGTCACACCAGTGCAGACAGTTAAGCCTGACCAATGGGCAAATCCCGAAGTTCAACTACGAGCTTTTTAACTGCAACAACTTTAATATACGCTATTGGAGCTGGAATTACCGTGGCTGCTGGCACCAGACTTGCCCTCCAA
+
DDDDDIFIIIIIIIIHIIIIIEHIIIIIIIIIIIIIIIIIIIIIIIIIIIIGHHIIIHHHIFHHIHHHIIIIIIIHIHIHIIIHIIHIIHHIFHIIHHHHIHHHHHHHIEIIIIIHIIHIIIIIIHHHHIGHHIIHIIIHHIIHHHHIHHIIHHHHHHIIHHIHIGHHIIIHIIIHHIHIIHIIIIIHHIHHIIIIIIHHHIHHIIHHHHIIIIIGIIIIIIIIIHHHHIIIIIHHI=IIIHHGEDIIIIHIIIIIHIHHIIIIIIIIIIHHIIIIHIIIIIIIIHHHIHIIIIIIIIHIIIIIIIIIIIIIIIIIIIIIIIIIIIIIIIIIIIIIIIIIIIDDDDA
@HISEQ:969:HM2KJBCX2:2:1103:6924:8623 2:N:0:ACTATGCA
TCTAACGAGTGCCCCAACTATCCCTATTAATCATTACGGTGATCCTAGAAACCAACAAAATAGAACCATGCCGTCCTATTCTATTATTCCATGCTAATGTATTCGAGCAAAAATGCCTGCTTTAAACACTCTAATTTTTTCAAGGTAAAGGTCCTGGATCCGCAAGACACCCAATTAAGGACATCAAGTTTCTCCAGAAGGTGAGAAATCAACAGCGACAGTTCATACCCCTTAAGGCATGACCATCACGTCAATCCCGAAATTCAACTACGAGCTTTTTAACTGCAACAACTTTAATATACGCTATTGGAGCTGGAATTACCGCGACTGCTGGCACCAGACTTGCCCTCCAA
+
DDDDDIGHIIIIIIIIIHIHHHHHHIIIIIIIIIIIIGIHIIHIIIIIHIIEH@GHEHHHHCEHHHGHHHGHHEDHIIHHCHHIHHIHHEHHH?@GEHECGG@IHHCEHIIIHHIHIHIHHHHHHHGIIIIIHHIIIHHGHGHIIIIIHHIIHHHIIIHIHIGIIIHHFFIHIIHHEHIIIIIIHIIHIHHHIIIGHHEHHIHIIIIIGIHHCGIGIIIIIIIHIIIIIHIIHIHIHGIGGIIIHHHHGIHGIHHIIIHHIIIHIHHHDHHIIIIIIIHIIIIIIIHIIIIIIIIIIIIIHIHIIIIIIHIIIIIIIIIIIIIIIIIIIHIIIHIIIIHIHIIIIIHIDCDDC
@HISEQ:969:HM2KJBCX2:2:1103:17636:10172 2:N:0:ACTATGCA
[truncated: 30,001,352 more chars]
