# Supplementary material for: Response of arbuscular mycorrhizal fungal community in soil and roots to grazing differs in a wetland on the Qinghai-Tibet plateau
Source: PeerJ. 2020 Jun 19;8:e9375. doi: 10.7717/peerj.9375 (PMC7307571; doi:10.7717/peerj.9375)
Supplement: Supplemental Information 13 [file peerj-08-9375-s013.zip › Soil non-grazing 1-5/4.fastq]

@HISEQ:969:HM2KJBCX2:2:1101:4507:2160 2:N:0:ACTATGCA
CATCTGGGCAATCCCAACTATCCCTATTAATCATTACGGTGATCCTAGAAACCAACAAAATAGAATCATGCCGTCCTATTTTATTATTCCATGCTAATGTATTCAAGCAAAATGCCTGCTTTAAACACTCTAATTTTTTCAAAGTAAAGGTCCTGGTTCCCCGCGACACCCAATTAAGGGCATCGTGGTTCTCCAGAAGGTGAGAAATTGACTACACCAGTTCATACCCCTTAAGGCACGACCGATGTGTCAATCCCGAAATTCAACTACGAGCTTTTTAACTGCAACAACTTTAATATACGCTATTGGAGCTGGAATTACCGCGGCTGCTGGCACCAGACTTGCCCTCCAA
+
@BDDDIHIIHHHHIIIIIIIIIIIIIIIIIIIIIIIIIIIIIIIIIIIIIIIIIHIIIHIIIIIGIIIIGFIIIIGHIIIIHIIIIIGHIGIIHHIIIIHHFHHIIIIIIIHHHGIGIHIIIIIIIFIIHIHIIIIIIHIIHIIIIHIHIIIIHHHHIHHHIIHHHIHHHIHIHIIIHIIIIIIHHHIHHHIIIIGIHHEIIIIIIHHHCIIHHIIIHHHHHHHIIIIIHGGIIIIIHHIIIIHIGIHIHGIIIIIIIIIIIIIIIIIIIIIIIIIIIIIIIIIIHIIIHIIIIIIIIIIIIIHIIIIIIIIIIIIIIIIIHIIGIIIIIIIIIIIIIIIIIIIIIIDDDDD
@HISEQ:969:HM2KJBCX2:2:1101:5609:2765 2:N:0:ACTATGCA
CATCTGGGCAATCCCAACTATCCCTATTAATCATTACGTCGATCCTAGAAACCAACAAAATAGAATCAAACGTCCTATTTCGTTATTCCATGCTAATGTATTCAAGCGTGAGCCTGCTTTAAACACTCTAATTTTTTCAAAGTAACAGTCCTGATTCCCCATGACACCAAATTAATGACATCATGGTTCGTCAGAAGGTAGGAATCAATAATACCAGTACGTACAATAGCACGACCAATAAATTAATCCCGAAATTCAACTACGAGCTTTTTAACTGCAACAACTTTAATATACGCTATTGGAGCTGGAATTACCGCGGCTGCTGGCACCAGACTTGCCCTCCAA
+
DDDDDIIIIIIIIIHIIIIIIIIIIIIIIIIIIIIIIIIIIIIIIIIIIIIIIIIIIIIIIIIIIIIIHIIHHIIIIIIIIIIIIIIIIIIIIIIIIIIIHHHIIIIIIIIIIIIIIHIIHIIIIHHHHHIIIIIIIIIIIIIIIHIIIIIIIIIIIIIIIIIIIIIIIIIIIIHIIIIIIHIIIIIIIIIIIIIIHIIHHHIIIIIIIIIHHIIIIHIIIIIIIIIIIIIIIIIIIIIIIIIIIIIIIHIIIHIIIIIIIIIIIIIIIIIIIIHHHIIIIIIIIHIIIIIHGIIIHIIIIIIIIIIIIIIIIIIIIIIIIIIIIIIIIIIIIIIIIIIIDDDDD
@HISEQ:969:HM2KJBCX2:2:1101:14975:2976 2:N:0:ACTATGCA
CATCTGGGCAATCCCAACTATCCCTATTAATCATTACGGTGGTCCTTGAACCAACAAAATAGAACCACAACGTCCTATTCTATTATTCCATGCTAATCTATTCAAGCAAAAGCCTGCTTTAAACACTCTAATTTTTTCAAGGTAATGGTCCTGGCTCCCCGGCACGCCCAATTAAGAACATACCGATTCACCAGAAAGATAGACCCGACGACAGAACAGTACTCGCCAGAGACAGACCGTCCGGCCAGGCCTAAAATTCAACTACGAGCTTTTTAACTGCAACAACTTTAATATACGCTATTGGAGCTGGAATTACCGCGGCTGCTGGCACCAGACTTGCCCTCCAA
+
DDDADHIHIHIHGIIIIIIIIIHIIHHHFHHHIIIIIIHIGIHHIIHIIGIIIHIICHHIIIIIIIIIHGHIIIHHHEHFGHIHIIIIIIIIHHIGIHHHHEHHIIIIHIHIIIIIIGHIIIHHIIHHHG1HHHHGHIIIIIIHHHIIHIIHHHHHIIHIIFIIIHHHHCIHHHEIIHHHIIHHHIIFHIHIHHIHHIIIHHHIIIIIIIIIIIHEHHGHHHIIIIIIIIHHIIIIIIIGIHIIIIHIHHGHIIIIIIIIIHHDIIHIIIIIIIIIIIIIIIIIIIHIHIIIHHHHIHHHHHIIIIIIIIIIHHIIIIIIIIIIIIIIIIIIIIIIIIIIIICDDDD
@HISEQ:969:HM2KJBCX2:2:1101:14217:3245 2:N:0:ACTATGCA
CATCTGGGCAATCCCAACTATCCCTATTAATCATTACGTCGATCCTAGAAACCAACAAAATAGAATCAAACGTCCTATTTCATTATTCCATGCTAATGTATTCAAGCGTGCGCCTGCTTTAAACACTCTAATTTTTTCAAAGTAACAGTCCTGATTCCCCACGACACCAAATTAATGACATCGCGGTTCTTCAGAAGGTAGGAACCAATAATGCCAGTGCGTACCGAGGCACGACCGACAATCTGATCCCGAAATTCAACTACGAGCTTTTTAACTGCAACAACTTTAATATACGCTATTGGAGCTGGAATTACCGCGGCTGCTGGCACCAGACTTGCCCTCCAA
+
DDDBAIIIHIICHHHHIIIIHHIHIGIHIIIHHHHHHHIIIIIIIIIIHHIHHHHIIIGHIIIIIIIIIGIIHHHIIIHIHFHIIIIIIIIIIIIIIIIHIGHGHIIIHIIHIIIHIHHIIEFHGHHHHIHHIIIHHHHIEGHHHHHHHIHFCCEEHEHIIIHIHDHHHHHGHHIHIHHCIHHHEIIHHHIIIHHHIHIHHEGIHHHHHHHGA@IHGIHHDHHHHHEHHHCDIHIIHIIHHCHHHECHECECGF1HIIIHHEHFHHIIIHIIHGIHIIHHHHGHFEFEEHHIIIHIHGEHIGIIIIHIHHEIHCIHHGIIIIIIIHHHHHHHGIHIIHHHDAAAA
@HISEQ:969:HM2KJBCX2:2:1101:17336:3011 2:N:0:ACTATGCA
CATCTGGGCAATCCCAACTATCCCTATTAATCATTACGGTGATCCTAGAAACCAACAAAATAGAACCATGCCGTCCTATTCTATTATTCCATGCTAATGTATTCGAGCAAAAATGCCTGCTTTAAACACTCTAATTTTTTCAAGGTAAAGGTCCTGGATCCGCAAGACACCCAATTAAGGACATCAAGTTTCTCCAGAAGGTGAGAAATCAACAGCGACAGTTCATACCCCTTAAGGCATGACCATCACGTCAATCCCGAAATTCAACTACGAGCTTTTTAACTGCAACAACTTTAATATACGCTATTGGAGCTGGAATTACCGCGGCTGCTGGCACCAGACTTGCCCTCCAA
+
DDDB@@HEEHHI?1F@CCEHICCCCFEGHECGHHCHE?GH??<GCCFHHIE11DCC@EC<FHEH1CHEH<G1<<<C01DEGEHCHHEGHEHC111D<1F<F<DHEG?HHIHHGECB1ECHEE@D@BEHFHHHHFHIHHFHEHHGHHIHHHHIHIHIIIIHHIIIIIHE<?IIHHGHIHH?HHIIIHHHHGCHHIHHHIIIIHGEIIIIIIIIHIHHHFHHIIHIIIIIIHIIIIHIIGIIHHIHIIIHIIHFIHIHIIIIIIIIIIIIIHIIIIHIIIIIIIIIIHIIIIIIIIIIIIIIHIIGHIIIIIIIIIIIIIIIHHIIHIIIIIIIIIHHFFHIIIIIIHIIDDDDB
@HISEQ:969:HM2KJBCX2:2:1101:18963:3147 2:N:0:ACTATGCA
CATCTGGGCAATCCCAACTATCCCTATTAATCATTACGGTGATCCTAGAAACCAACGAAATAGAATCAGTCCGTCCTATTTCATTATTCCATGCTAATGTATTCAGACGATAGTCTGCTTTAAACACTCTAATTTTTTCAAAGTAACAGTCCTGATTTCCCATCACACCAAATAAATGGCATGAAAGTTCCTCAGAAGGTAGAGATCCATCCTACCAGTGCAGACAATTAAGCCTGACCAATGGGTAGACCCCGAAGTTCAACTACGAGCTTTTTAACTGCAACAACTTTAATATACGCTATTGGAGCTGGAATTACCGCGGCTGCTGGCACCAGACTTGCCCTCCAA
+
ADDDDIIIIIIIHIIHIIIHIIIIIIIIIIIIIIIIIIIIIIIHIIIIHIIIIIGIHGHHIIIIIIIHIIIIIIIIIIIIIIIIIIIIIIGIHIIHHIHIIHHIIHHHIIIIIIIHIHEHG?IHHHHHIIIHFIIIHHHGGHIHHIIIHHIHIIIHHGHIIHHIIIIIIIIHHIIHHHHHFEHIIHEHHDHHHHHFIIIIHHHHGCHGGHGHHFHHHHHEHEHHHHHGIHHGH;HEHHHHHHIIHGDEHHIIIHGHHIIHHIIHHFGHGHHIIIIIIIIIIIIIIIIIIIIIIIIIIIIIIIIIIIIIIIIIIIIIIIIIIIIIIIIIIIIIIIIIIIIIIIIDDDDD
@HISEQ:969:HM2KJBCX2:2:1101:16659:3345 2:N:0:ACTATGCA
CATCTGGGCAATCCCAACTATCCCTATTAATCATTACGTCAATCCTAGAAACCAACAAAATAGGATCGAACGTCCTATTTCATTATTCCATGCTAATGTATTCAAGCGTTAGCTTGCTTTAAACACTCTAATTTTTTCAAAGTAACAGTCCAAATTTCCCGCAACACCAAATTAATGGCATTACGGTTCATCAGGAAGGAGGAATCAGTGAGATCAGTACATACCAGAGGCATGACCAACCTACTAACCCCGAAATTCAACTACGAGCTTTTTAACTGCAACAACTTTAATATACGCTATTGGAGCTGGAATTACCGCGGCTGCTGGCACCAGACTTGCCCTCCAA
+
DDDDDIIIIDDFGGHIIIIIIIIIIIIIIIIIIIIIIIIIIIIIIIIIHIIIIIIIIIIIIIIIIIIHIIIIIIIIIIIIIIIIIIIHHIIIIIIIIIIIIIIHIIIIIIIIIIIIIIIIIIHIIIIIIIIIIIIIIIIIIIIIIIIIHHIIIIIIIHGHHIIIIIIIIHIIIIIIIIIIIIIIIIIIIIHIHIIIIIIIIIIIIIIIIIIIIIIIIIIIIIIIIIIIIIIIIIIIIIIIIHHHGIIIIIIIIIIIIIIIIIIIIIIIIIIHIIIIIIIIIIIIIIIIIIIIIIIIIIIIIIIIIIIIIIIIIIIIIIIIIIIIIIIIIIIIIIIIIIIIIDDDDD
@HISEQ:969:HM2KJBCX2:2:1101:4677:3601 2:N:0:ACTATGCA
CATCTGGGCAATCCCAACTATCCCTATTAATCATTACGTCAATCCTAGAAACCAACAAAATAGGATCAACGTCCTATTTCATTATTCCATGCTAATGTATTCAAGCGCGAGCCTGCTTTAAACACTCTAATTTTTTCAAAGTAACAGTCCTGATTCCCCACCACACCAAATTAATGACATGATGGTTCGTCAGAAGGTAGAAATCAGTAACACCAGTACGTACCGAAGGCACGACCAGCGTACTAATCCCGAAATTCAACTACGAGCTTTTTAACTGCAACAACTTTAATATACGCTATTGGAGCTGGAATTACCGCGGCTGCTGGCACCAGACTTGCCCTCCAA
+
DDDDDHHHIGHHHIIIIIIIIIIIIIIIIIIIIIHIIIIIGIIIIIIIIIIIIIIIIIIIHIHIIIIIIIIIIIIIIIIIIIIIIIIEHHIGIIHIIIIIIIIIIHGIHIIIIIIIIHHIIHIHIIIIIIIIIHIIIGHHIHHHIIIIHIIHHIIIIHHHIIIHHIIIIIIIIIHIIIHIIIIIIIIHIHIIIIIIIIIIIHIIIIIGIIHHHIIIIHIIIIHIIIIIIIHIIIHIIIIIIHHGIIHHHHHFGGIHHHIIIIIIIIIHIHIIIIIIIIIIIIHIIIIHIIIIIIIHIIIIIIGIIIIIIHIIIIIIIIIIIIIIIIGIIIIIIIHIIIIIDCDDA
@HISEQ:969:HM2KJBCX2:2:1101:9431:3620 2:N:0:ACTATGCA
CATCTGGGCAATCCCAACTATCCCTATTAATCATTACGGTGATTCAGAAACCAACAAAACAGGACCACCGTCCTATTCTATTATTCCATGCTAATGTATTCAGACGTAAGCCTGCTTTGAACACTCTAATTTTTTCAAGGTAAAGGTCCTGGTTTCCCACCACGCTAAATTAATAACATGATGGTTCCCCAGAAGGTAGAAATTCTACACACCAGTACAGACTTGGTAGCCTGACCAACGGTAGAACCCCGAAATTCAACTACGAGCTTTTTAACTGCAACAACTTTAATATACGCTATTGGAGCTGGAATTACCGCGGCTGCTGGCACCAGACTTGCCC
+
DDCDDIIIIHHIHIIIIIIIIIIIIIIIIIIIIIIIIHIIIIIIIIIIIIIGIIIIIIIIIIFIIIIIHIIIGIIIIIIIIIIIIIHIIIIIIIIIIIIIIIIIIIIIIIIIIHIHIIIHIIIIIIIIIIIIIIIIIIIHHIIHIIIIIIIIIIIIIIIIIIIIIIIIIIIIIIIIIIIIIIIIIIIIIIIIIHIIIIIIIIIIIIIIIIIIIIIIIIIIIIIIIIIIIIIIIIIIIIHIIHHIIIGIIIIIIIIIIIIIIIIIIIIIIIIIIIIIIIIIIIIIIIIIIIIHHIIIIIIIIIIIIIIIIIIIIIIIIIIIIIIIIIIIIIIIIIIDDDDD
@HISEQ:969:HM2KJBCX2:2:1101:7429:3956 2:N:0:ACTATGCA
CATCTGGGCAATCCCAACTATCCCTATTAATCATTACATCGATCCTAGAAACCAACAAAATAGAATCGGATGTCCTATTTCATTATTCCATGCTAATGTATTCAAGCGTGAGCCTGCTTTAAACACTCTAATTTTTTCAAGGTAACAGTCCTAATTCCCCGTGACACCAAATTAATGGCATTACGGTTCTTTAGAAGGTGAGAAATCAATAATATCAGTACATACTAACGGCATGACCGAAACATTGATCCCGAAATTCAACTACGAGCTTTTTAACTGCAACAACTTTAATATACGCTATTGGAGCTGGAATTACCGCGGCTGCTGGCACCAGACTTGCCCTCCAA
+
DDDDDIIIIDDGHHIIIIIIIHIIIIIIIIIIIIIIIIIIIIIIIIIIIIIIIIIIIIIIIIHIIIIIIIIIIHIIIIIIIIIIIIIHIIIIIIIIIIIIIIIIHIIIIIIIIIIIIIIIIIIIIIIIHIIIIIIIIIIIIIIIIIIIIIIIIIIIIIHIIIIIIIIIIIIIIIIIIIIIIIIIIIIIIIIIIIIIIIIIIIIIIIIIIIIIIIIIIIIIIIIIIIIIIIIIIIIIIIIIIIIIHGIIIIIIIIIIIIIIIIIHIIIIIIIIIIIHIIIIIIIIIIIIIIIIIIHIIIIIIIIIIIIIIIIIIIIIIIIIIIIIIIIIIIIIIIIIIIIIIIDDDDD
@HISEQ:969:HM2KJBCX2:2:1101:2098:4859 2:N:0:ACTATGCA
CATCTGGGCAATCCCAACTATCCCTATTAATCATTACGTCAATCCTAGAAACCAACAAAATAGGATCAAACGTCCTATTTCATTATTCCATGCTAATGTATTCAAGCGTTAGCCTGCTTTAAACACTCTAATTTTTTCAAAGTAACAGTCCTGTTTCCCTGCAACACCAAATTAATGACATTACAGTTCTTCAAGAAGGAGGAACCAGTAAAGCCAGTGCATACCAGAGGCACGACCAACCTACTAATCCCGAAATTCAACTACGAGCTTTTTAACTGCAACAACTTTAATATACGCTATTGGAGCTGGAATTACCGCGGCTGCTGGCACCAGACTTGCCCTCCAA
+
DDDDDHHIIHIHIIIIIIIIIIIIIHIIIIIIIIIIIIIIIHIHIIIIIIIIIIIIIHHIIIHHHIHHIHIGIIGIIIHIIIIIHIHIHIHIIIIIIIIIIIIIIIIIHIIIIIIIIHIIHHHHIIIIIIIIIIIIIIIIIIIIIIIIIIIIIIIIIIIIIIIIIIIIIIIHIIIIIIIIIIIIIIIHIIIHIIIIHIIIIHHHIIIIIIIIIIIIIHIIIIIIIIHIIIIIIIIIIIHIIIIHGIHEIIIIIIIIIIIIHIIIIIIIIIIIIIIIIIIIIIIIIIIIIIIIIIIIIIIIIIIIIIIIIIIIIIIIIIIIIIHIIIIIIIIIIIIIIIIIIDDDCD
@HISEQ:969:HM2KJBCX2:2:1101:5320:4695 2:N:0:ACTATGCA
CATCTGGGCAATCCCAACTATCCCTATTAATCATTACGGTGGTCCTAGAAACCAACAAAATAGAACCACAACGTCCTATTCTATTATTCCATGCTAATCTATTCAAGCAATAGCCCGCTTTAAACACTCTAATTTTTTCAAGGTAATGGTCCTGGCTCCCCAACACACCCAATTAAGGACATACTGGTTCACCAGAAGGAAGACCCGACAACAGGACAGTACTCGCCAAAGACGGACCGCCCGGCCAAGTCTAAAATTCAACTACGAGCTTTTTAACTGCAACAACTTTAATATACGCTATTGGAGCTGGAATTACCGCGGCTGCTGGCACCAGACTTGCCCTCCAA
+
DDDDDIIIIHHIIIIIIIIIIHIIIIIIIIIIGIIIIIIIIIIIIIIIIIIIIIIIIHIIIIGEHIIIIHHIIHIHHIHIIIHIIIIIIGIIIIIIIIIIIIHIIIIIIIIIIIHHIIHHIIHHIIIHIHIIIIIIIIIIIHIIIIIHHIIGIHHHHIIIIIIHHIIHHHHHHHHIIIIIIIIHIIIIIHHHIHHIIIIHIIIIIIIHIIIIHIIIIIIIIIIIIIIIIIIIIIIIIIIIIIIIIIIIIIIIIIIIIIIIIIIHIIIIIIIIIIIIIIIIIIIIIIIIIIIIIIIIIIIHHIIIIIIIIIIIIIIIIIIIIIIIIIIIIIIIIIIIIIIIIIDDDDD
@HISEQ:969:HM2KJBCX2:2:1101:17895:4687 2:N:0:ACTATGCA
CATCTGGGCAATCCCAACTATCCCTATTAATCATTACGGTGATCCTAGAAACCAACAAAATAGAACCATGCCGTCCTATTCTATTATTCCATGCTAATGTATTCGAGCAAAAATGCCTGCTTTAAACACTCTAATTTTTTCAAGGTAAAGGTCCTGGATCCGCAAGACACCCAATAAAGGACATCAAGTTTCTCCAGAAGGTGAGAAATCAACAGTAACAGTTCATACCCCTTAAGGCATGACCGTCACGTCAATCCCGAAATTCAACTACGAGCTTTTTAACTGCAACAACTTTAATATACGCTATTGGAGCTGGAATTACCGCGGCTGCTGGCACCAGACTTGCCCTCCAA
+
DDCDDIHIIFGHHHIIIIIIIIIIIIIIIIIIIIIIIIIIIHHIIIIIIIIIIIIIIIIHIIIFHIIIIHHHIIIIIIIIIIIIIIIIIIIHIIHIIIIIICHHIIIIIIIIIIIHIIIIIIHIHHIIIIHIIHIIIIIIIIHHIIIIIIIIIIIIIIIIIIIIIGIIIHIIIIIIIIIHHIIIIIIIIIHIIGIIIIIIIIIIIIIIIIIIIIIIIHIIIIIIHHHIIIIIIIHIIIIIIIIIIIIIIIHHIGHIIIIIIIIIIHHIIIIHIIIIIIIIIIGIHIIIIIIIIIIIIIHIHHIIIIIIIIIIIIIIIIIIIIIIIIIIIIIIIIIIIIIIIIIIIIIIDDDDD
@HISEQ:969:HM2KJBCX2:2:1101:8201:4877 2:N:0:ACTATGCA
CATCTGGGCAATCCCAACTATCCCTATTAATCATTACGGTGATCCTAGAAACCAACGAAATAGAATCAGTCCGTCCTATTTCATTATTCCATGCTAATGTATTCAGACGATAGTCTGCTTTAAACACTCTAATTTTTTCAAAGTAACAGTCCTGATTTCCCATCACACCAAATAAATGGCATGAAAGTTCCTCAGAAGGTAGAGATCCATCTCACCAGTGCAGACAATTAAGCCTGACCAATGGGTAGACCCCGAGGTTCAACTACGAGCTTTTTAACTGCAACAACTTTAATATACGCTATTGGAGCTGGAATTACCGCGGCTGCTGGCACCAGACTTGCCCTCCAA
+
DDDDDIIIIIIIIIIIIIIIIIIIIIIIIIIIIIIIIIIIIIIIIIIIIIIIIIIIIIIHIIHHIIIIIIIHIIIIIIIIIHIIIIIIIIIIIIIIIIIIIHHIIIIIIIIIIIIIIIIIIIIIIIIIHIIHIIIIIIIIIIIIIIHIIIIIIIIIIIHIIIIIIIIIIIIIIIIIIIIIIIIIIIIIIIIIIIHIIHIIIIIIIIIIIIIIIIIIIIIIIIIIIIIIIIIIIIIIIIIIIIIIIHHIIIIIIIIIIIIIIIIIIIIIIIIIIIIIIIIIIIIIIIIIIIIIIIIIIIIIIIIIIIIIIIIIIIIIIIIIIIIIIIIIIIIIIIIIIIIIIIIDDDDD
@HISEQ:969:HM2KJBCX2:2:1101:4735:5105 2:N:0:ACTATGCA
CATCTGGGCAATCCCAACTATCCCTATTAATCATTACTTAATCCCTTAAAACCAACAAAATAGGAAAAAAGTCCTAAATTATTATTCCATGCTAATGTATTCAAGGCGCAAGCCTGCTTTAAACACTCTAATTTTTTCAAAGTAAAAGATCTAGTTCACCTACCTCCCAGTGAAGTGAGATAGGATTCCTAGAAGGATGGCAGACGCACACCGACACTTCACGAGCCTTTCGACTGTGGGTCAGGCGCACCATACCAGAAATCCAACTACGAGCTTTTTAACTGCAGCAACTTGAATATACGCTATTGGAGCTGGAATTACCGCGGGTGCTGGCACCAGACTTGCCCTCCAA
+
DDDDDIIIIIIIIHIIIIIIIIHIIIIIIIIIIIIIIIIIIIIIIHHHIIIIIIIIIIIIIIIGIIIIIIIIIIIIIIIHIIIIIIIHIIIIIIIIIHIIHCHHIIHIIIIIIIIIIHHHIIIIIHIIIIHIIHIHFIIIIIIIIIIIIIIIIIIIIIIIIHIIIIIIIIIIIIIIIHIIIIIIIHIIIHIIIIIIIIIIIIIIIIIIIIIIIIIIIIIIIIIIIIIIIIIIIIIIIIIIIIIIIIIIIIHIIIIIIIIIIIIIIIIIHIIIIIIIIIIIIIIIIIIIIIIIIIIIIIIIIHGFD<<IIIIIIIIIIIIIIIIIIIIIIIIIIIIIIIIIIIIIIIIDDDDD
@HISEQ:969:HM2KJBCX2:2:1101:14137:6053 2:N:0:ACTGTGCA
CATCTGGGCAATCCCAACTATCCCTATTAATCATTACGGTGATCCTAGAAACCAACAAAATAGAACCATGCCGTCCTATTCTATTATTCCATGCTAATGTATTCGAGCAAAAATGCCTGCTTTAAACACTCTAATTTTTTCAAGGTAAAGGTCCTGGATCCGCAAGACACCCAATTAAGGACATCGAGTTTCTCCAGAAGGTGAGAAATCAACAGCAACAGTTCATACCCCTTAAGGCACGACCATTACGTCAATCCCGAAATTCAACTACGAGCTTTTTAACTGCAACAACTTTAATATACGCTATTGGAGCTGGAATTACCGCGGCTGCTGGCACCAGACTTGCCCTCCAA
+
DDDDDIIIIGGGHHIIIIIIIIIGIIIIIIIIIIHIIIHIIIIIHIHHIIIIIIIIIIIIIIHIIIIIIGHEHIIHIIGHIIIIIGHHHIIIHHFHIIIIIIGHHIHIIIIIIHIIIIIHIIIHIHIIHIHIIHIIIHIIHIHIIIIIIIIIIIIIIIIIIIIHIIIIIHIIHHIIHHIIHIIHIHIIIIIIIIIIIIIIIIIIIIIIIIIIHIIIIIIIIIIIIHHIIIIIIIHIIHHIIHIIIIIIIHHFIIIIIHIIIIIIIIIIIHIIHIIIIIIIIHIIIHHIIIIIIIIIIHHIHIIIIIIIIIIIIIIIIIIIIIIIIIIIIIIIIIIIIIIIIIGIIIIIDDDDD
@HISEQ:969:HM2KJBCX2:2:1101:14319:7615 2:N:0:ACTATGCA
CATCTGGGCAATCCCAACTATCCCTATTAATCATTACGTCAATCCTAGAAACCAACAAAATAGGATCAAACGTCCTATTTCATTATTCCATGCTAATGTATTCAAGCGTTAGCCTGCTTTAAACACTCTAATTTTTTCAAAGTAACAGTCCTGTTTCCCTGCAACACCAAATTAATGACATTACAGTTCTTCAAGAAGGAGGAACCAGTAAAGCCAGTGCATACCAGAGGCACGACCAACCTACTAATCCCGAAATTCAACTACGAGCTTTTTAACTGCAACAACTTTAATATACGCTATTGGAGCTGGAATTACCGCGGCTGCTGGCACCAGACTTGCCCTCCAA
+
DDDDDIIIIHHHHHIIIIIIIIIIIIIIIIIIIIIIIIHIIIIIIIIIIIIIIIIIIIIIIIHIIIIIIHIIIIIIIIIIIIIIIIIIIIIIIIIIIIIIIIIIIIIIIIIHHIIIIIIIIIHIIIIIIIIIIIIIIIIIHIIIIIIIIIIIIIHIIIIIIIIIIIIIIIIIIIIIIIIIIIIIIIIHIIIIIIIHIIIIIIIIIIIIIIIIIIIIIIIIIIIIIIIIIIIIIIIIIIHIIIIIIIIIIIIIIIIIIIIIIIIIIIIIIIIIIIIIIIIIIIIIIIIIIIIIIIIIIIIIIIIIIIIIIIIIIIIIIIIIIIIIIIIIIIIIIIIIIIIIIDDDDD
@HISEQ:969:HM2KJBCX2:2:1101:13773:7010 2:N:0:ACTATGCA
CATCTGGGCAATCCCAACTATCCCTATTAATCATTACGGTGATCCTAGAAACCAACAAAATAGAACCATGCCGTCCTATTCTATTATTCCATGCTAATGTATTCGAGCAAAAATGCCTGCTTTAAACACTCTAATTTTTTCAAGGTAAAGGTCCTGGATCCGCAAGACACCCAATTAAGGACATCAAGTTTCTCCAGAAGGTGAGAAATCAACAGCGACAGTTCATACCCCTTAAGGCATGACCATCACGTCAATCCCGAAATTCAACTACGAGCTTTTTAACTGCAACAACTTTAATATACGCTATTGGAGCTGGAATTACCGCGGCTGCTGGCACCAGACTTGCCCTCCAA
+
DDDDDHIIIHIIIIIIIIIIIIIIIIIIIIIIIIIIIHIIIIIIIIIIIIIIIIIIIIIIIIHHHIIHIHIIIIIIIHIIIIIIIHIIIHIHHIIIIIIIIEHIIIIIIIIIIIHIIIGIHHIHIIIHIIIIIIIIIIIIIIIIIIIIIIIHIIIIIIHIIIIIIIIIIIIIIIIIIIIIIIIIIIIIIIHIIIIIIIIIIIIIIIIIHIIIIIIIIIIIIHIIIIIIIIIIIIIIIIIIIIIIIIIIIIHHIIIIIIIIIIIIIIIIIIIIIIIIIIIIIIIIIIIIIIIIIIIIIIIIIIIIIIIIIIIIIIIIIIIIIIIIIIIIIIIIIIIIIIIIIIIIIIIIDDDDD
@HISEQ:969:HM2KJBCX2:2:1101:7805:8451 2:N:0:ACTATGCA
CATCTGGGCAATCCCAACTATCCCTATTAATCATTACGTCAATCCTAGAAACCAACAAAATAGGATCGAACGTCCTATTTCATTATTCCATGCTAATGTATTCAAGCGTTAGCTTGCTTTAAACACTCTAATTTTTTCAAAGTAACAGTCCAAATTCCCCGCAACACCAAATTAATGGCATTACGGATCATCAGGAAGGAGGAATCAGTGAGACCAGTACATACCAGAGGCATGACCAATCTACTAACCCCGAAATTCAACTACGAGCTTTTTAACTGCAACAACTTTAATATACGCTATTGGAGCTGGAATTACCGCGGCTGCTGGCACCAGACTTGCCCTCCAA
+
DDDDDIIIIGGHHHIIIIIIIIIIIIIIIIIIHIIIIIIIIIIIIIIIIIIIIIIIIIHIIIHHHIHHEHHIIIIIIIIIIHIIIIIHIIIIIIIIIIIIIIHHIHIIIIIHIIIIIIIIIIIIIIIIIIIIIIIIIIIIIIIIIIIIHIIIIIIIIIIIIIIIIIIIIIIIIIIIIIIIIIIIIIIIIIIIIIIIIIIIIIIIIIIIIIIIIIIIIIIIIIIHIIIIHIIIIIIIIIIIIHHGHIHIIIIIIIIIIIIIIIIIIIIIIHIIIIHIIIIIIIIIIIIIIIIIIIIIIIIIIIIIIIIIIIIIIIIIIIIIIIIIIIIIIIIIIIIIIIIIIDDDDD
@HISEQ:969:HM2KJBCX2:2:1101:7751:8505 2:N:0:ACTATGCA
CATCTGGGCAATCCCAACTATCCCTATTAATCATTACCTCAATGCTCTACAAAACCAACAAAATAGAACCGAGGTCCTATTCTATTATTCCATGCAACATTATTCAGGCGTAGGCCTGCTTTAAGCACTCTAATTTTCTCAAAGTAAACGCATCGGCCACTGAAAACACCCAATAAAGGACATAAACAGCCAACCGATAGATTAGGACCGGACGTGTAGTAACAGCAATGAAGCGCACCACACGCCAGTACCCGAGATCCAACTACGAGCTTTTTAACTGCAACAACTTTAATATACGCTATTGGAGCTGGAATTACCGCGGCTGCTGGCACCAGACTTGCCCTCCAA
+
DDDDDIIIHHHFHIIIIIIIIIIIIIHHIIIIIIIIIIIIIHIHHHHHIHIIIIIIIGIIIIHHHIIIIGDCHHGHHIIIIIHIIIIHHIIHHHEFHIIIHHHGHHIGIIIIHDHIHHIHHHHHIIHIIIIIHIIIGHHHIHHHHHHIIHGIHIIIIIIIIHGIIHHHHIIIHIHIIIHHIHIIHIIIHHIHIHIIIHIIIHFIHHHIHIIIIIIIIIIIHHHIIIIIIIIII==IIIIIGIIIHGDIHIIIHIIIIHHHGIIIIIIIIIIIIIIIIIHIIIIIIHIIIIIIIIIIIIIIIIIHD1IIIIIIIIIIIIIIIIIIIIIIIIIIIIIHIIIIIIIBDBDD
@HISEQ:969:HM2KJBCX2:2:1101:11871:8705 2:N:0:ACTATGCA
CATCTGGGCAATCCCAACTATCCCTATTAATCATTACGTCAATCCTAGAAACCAACAAAATAGGATCGAACGTCCTATTTCATTATTCCATGCTAATGTATTCAAGCGTTAGCTTGCTTTAAACACTCTAATTTTTTCAAAGTAACAGTCCAAATTCCCCGCAACACCAAATTAATGGCATTACGGATCATCAGGAAGGAGGAATCAGTGAGACCAGTACATACCAGAGGCATGACCAATCTACTAACCCCGAAATTCAACTACGAGCTTTTTAACTGCAACAACTTTAATATACGCTATTGGAGCTGGAATTACCGCGGCTGCTGGCACCAGACTTGCCCTCCAA
+
DDDDDHHIIDEFGGHIIIIIIIIIIIIIIIHIIIIIIIHHHIIIIIIIIHIIIIIIIIIHIHHHGHIIIIIIIIIGHHHHIIIIIIIIHHIHIGIIIIHGIIIIIIIIIIIHIIIIIIIIIIIIIHIIIIIIGIHHHIIIIIIIIIIIIIHHHHHIIIHIIIIHHIIIIIIIHIIIIIHIIIIIIIIIHIIIIIIIIIIIIIIIHIIIIIIIIIIIIIIIIIIIIIHIIIIIIIIIIIIIIIIIIIIIIIIIIIIIIIIIIIHIIIIIIIIIIIIIIIIIIIIIIIIIIIIIIHIIHIIIIIIIIIIIIIIIIIIIGHIIIHIIIIIIIIIIIGIIIHGIIDDDDD
@HISEQ:969:HM2KJBCX2:2:1101:17429:7897 2:N:0:ACTATGCA
CATCTGGGCAATCCCAACTATCCCTATTAATCATTACGTCGATCCTAGAAACCAACAAAATAGAATCAAACGTCCTATTTCGTTATTCCATGCTAATGTATTCAAGCGTGAGCCTGCTTTAAACACTCTAATTTTTTCAAAGTAACAGTCCTGATTCCCCATGACACCAAATTAATGACATCATGGTTCGTCAGAAGGTAGGAATCAATAATACCAGTACGTACAATAGCACGACCAATAAATTGATCCCGAAATTCAACTACGAGCTTTTTAACTGCAACAACTTTAATATACGCTATTGGAGCTGGAATTACCGCGGCTGCTGGCACCAGACTTGCCCTCCAA
+
DDDDDIIIIHIIIIIIIIIHHIIIIIIIIIIIIIIIIIIIIIIIIIIIIIIHIIIIIIIHIIIHHIIIIIIHHIIIIIIIHIIIIIIIHIIIIIIHIHIIIHHHIHHHHHIHIIIIIIIIIIIIIIIIIIIIIIIHIIIGIIIIIGIIIHHHIIHIHHHHHHGHHIIIHIHIHIIIHHIHIHIIHHHHIHIIIHGHHHHHHIHHIIIIIHGCCEHHHHHIHHGHHIIHHHHEHHIIIHHHIHHHHEHHIHEHIIHHHGHE@CEHHHHHIIIIHHFCHHEHHEHEEHHFDEHHEDHHF?GHHIIIHHHIHHHIHHHDCEHFHHFHIIIIIIIIIIIIIIIIDDDDD
@HISEQ:969:HM2KJBCX2:2:1101:16180:8642 2:N:0:ACTATGCA
CATCTGGGCAATCCCAACTATCCCTATTAATCATTACATCGATCCTAGAAACCAACAAAATAGAATCGGATGTCCTATTTCATTATTCCATGCTAATGTATTCAAGCGTGAGCCTGCTTTAAACACTCTAATTTTTTCAAGGTAACAGTCCTAATTCCCCGTGACACCAAATTAATGGCATTACGGTTCTTTAGAAGGTGAGAAATCAATAATATCAGTACATACCAACGGCATGACCGATACATTGATCCCGAAATTCAACTACGAGCTTTTTAACTGCAACAACTTTAATATACGCTATTGGAGCTGGAATTACCGCGGCTGCTGGCACCAGACTTGCCCTCCAA
+
DDDCDHHHHGHIHHIHIIIIIIIIIIIIIIIIIIIIIIIIIHIIIIIIIIIIHHIIIIIHIIHIIIIIHGHHIIIIIIIIIIHIIIIIIIIHIIIIIIIIIIIIIIIIIIIIIIIIIHIHHIIIIIIIIIIIIIIHIIIIIHIIIIIIHIIIIIIIIIIIIHIIIIIHIIIIHIIIIIIIIIIIIIIIIIHIIIIIIIIIIIIIIIIIIIIIHIHIIIIIIIIIIIIIIIIIIIIIIIIIIIIIHFIIIIIIHIIIIIIIIIIIIHIIIIIIIIIIIIIIIIIIIIIIIIIIIIIIIIIIIIIIIIIIIIIIIIIIIIIIIIIIIIIIIIIIIIIIIIIIIIDDDDD
@HISEQ:969:HM2KJBCX2:2:1101:7273:9890 2:N:0:ACTATGCA
CATCTGGGCAATCCCAACTATCCCTATTAATCATTACGGTGATCCTAGAAACCAACAAAATAGAACCATGCCGTCCTATTCTATTATTCCATGCTAATGTATTCGAGCAAAATGCCTGCTTTAAACACTCTAATTTTTTCAAGGTAAAGGTCCTGGTTCCACATGACACCCAATTAAGGACATCATGCTTCTCCAGAAGGTGAGAAATCAACTGAGACAGTTCATACCCCTTAAGGCACGACCATCACGTCAATCCCGAAATTCAACTACGAGCTTTTTAACTGCAACAACTTTAATATACGCTATTGGAGCTGGAATTACCGCGGCTGCTGGCACCAGACTTGCCCTCCAA
+
DDDDDIIIIGHHHIIIHIIIIIIIIIIIIIIIIGIIIHHHHHGIIIGHCHIIIIIIHHHIIIIHHIHGHHHIIIIHIIIIIIIIHIIIIEHIIIIIIIFHIFGIHHIHHHIHIIIHIIIIGIIHIIIIIIIIIIIIIIIIHHIIIHHHHFIIIIIIHHHFHHHIIHHGHHIIIIEH?IIIIIIIIIIIIIIHIIIHHIIIIIIIIIHHIIIIIHIIIIHIHIHIIIIIIHIGIIIHHHIIIHIIIIIIHHEIIIHHIIIIIIIHIIIIHIIIIIIHHEHIIIIIIHIIIIIIIIIIIIIIIIIHFHHIIGIIIHIIIIIIIIIIIIIIIIHHEEIIIIIIHHHHDHHACDDD
@HISEQ:969:HM2KJBCX2:2:1101:16934:9370 2:N:0:ACTATGCA
CATCTGGGCAATCCCAACTATCCCTATTAATCATTACGGTGATCCTAGAAACCAACAAAATAGAACCATGCGTCCTATTTCATTATTCCATGCTAATGTATTCAGGCAATAGCCTGCTTTAAGCACTCTAATTTTTTCAAGGTAACAGTCCTGCTTCCCCAACGCACCAAATTAATGACATGCTGGTTATTCAGAAGGTAGGAATCCATCACGCCAGTACAGACCCAAAAGCCCGACCAACGGATAAACCCCGAAATTCAACTACGAGCTTTTTAACTGCAACAACTTTAATATACGCTATTGGAGCTGGAATTACCGCGGCTGCTGGCACCAGACTTGCCCTCCAA
+
DDDDDHIIHFHHHHHHIIHIHIIIIIIIIIHIIIHEHHHHIHIIIIIIIHIIIIIIIIIIIIEHHIHICGHICHHHHHHHIIIIHHIIIIIGIIHIEIHHHHEHHHIHHHIIHIIHHGHIHHIH?IHHIIHHHIIGIHHIIIIIIHHIIIIIHIHHIIHGFHHHHHIHIHHIIHHHFGHHHHHIIIIIIHHEHHHHHHHIHIHHHHIIIIIIIIIIIIHHIHEHHFHHHHGHIIIHIIIIHHIHHHIHHIGHEIHGHIHHHIHIHGCIIIIIIIIIIHHHHHHIHHHHHHHHEIHHIIIIIIIIIIIIIIIIIIIIIIIIIIIIIIIIIIIHHIHIIIIIIGDDBDD
@HISEQ:969:HM2KJBCX2:2:1101:16064:9554 2:N:0:ACTATGCA
CATCTGGGCAATCCCAACTATCCCTATTAATCATTACGGTGATCCTAGAAACCAACAAAATAGAACCATGCCGTCCTATTCTATTATTCCATGCTAATGTATTCGAGCAAAAATGCCTGCTTTAAACACTCTAATTTTTTCAAGGTAAAGGTCCTGGATCCGCAAGACACCCAATTAAGGACATCAAGTTTCTCCAGAAGGTGAGAAATCAACAGCGACAGTTCATACCCCTTAAGGCATGACCATCACGTCAATCCCGAAATTCAACTACGAGCTTTTTAACTGCAACAACTTTAATATACGCTATTGGAACTGGAATTACCGCGGCTGCTGGCACCAGACTTGCCCTCCAA
+
DDDCDEEHFGHHHEHGHIIIHHIIIIGHIIIIIIIIIIIHHHHIIIIIIHHIIIIIIHIIIICEHHIIIHHHHIIIIHHHHHHIHIIIGIE@GFHHIIGFECGHHHIHHIHIIIHIIIHHHCHHHHEHEHHIHIIIIIHD1HHGHGHHIHIIHFFIHGHHIHIIIIIHHHEHHHHCHHHIIIHIHHHHHHHIHHGIIIIIIIIIIIIHHIIIIHIIHHIIHHGIIHHIIIGIIIIIIHIGHHHIIIIIIIHGIIHIHHGIIHFIIIIIIIHIIIIIIIIIIIIIIIIIHIIIHHIIIIHHGIHIIHFHHHD1HIIIIIHIIIIIHIIIIIIIIHIIHHIHHHHIIIIIDDDDB
@HISEQ:969:HM2KJBCX2:2:1101:2660:10363 2:N:0:ACTATGCA
CATCTGGGCAATCCCAACTATCCCTATTAATCATTACGGTGATCCTAGAAACCAACAAAATAGAACCATGCCGTCCTATTCTATTATTCCATGCTAATGTATTCGAGCAAAAATGCCTGCTTTAAACACTCTAATTTTTTCAAGGTAAAGGTCCTGGATCCGCAAGACACCCAATTAAGGACATCAAGTTTCTCCAGAAGGTGAGAAATCAACAGCGACAGTTCATACCCCTTAAGGCACGACCATCACGTCAATCCCGAAATTCAACTACGAGCTTTTTAACTGCAACAACTTTAATATACGCTATTGGAGCTGGAATTACCGCGGCTGCTGGCACCAGACTTGCCCTCCAA
+
DDDDDIIIIIIIIIIIIIIIIIIIIIIIIIIIIIIIIIIIIHIIIIIIIIIHIIIIIIIIIIHIIIIIIIHGIIIIIIIIIIIIIIIIIIIIHIIHHIHFHHHIHGIIIIIIIIIIIIIIIHHHIIIIIIIIIIIIIIIIHIHIIHIIIIIIHIHIHIHHHIIIIIHHHIIIIHHHIIIIIIIIIIIIHHIIHHIIIIIIIHHIIIHIIIHIIIIIHIIIIIIIIIIIIIIIIIIIIIIIIHIIIHIHIIIHIHGIIIIIIIIHIIIIIIIIHHIIIIIIIIIIIIIIIIIIIHHIIIIIIIIIIIIGIIIIIIIIIIIIIIIIHIIIIIIIIIIIIIIIIIIIIIIIDDDDD
@HISEQ:969:HM2KJBCX2:2:1101:5898:10532 2:N:0:ACTATGCA
CATCTGGGCAATCCCAACTATCCCTATTAATCATTACGTCAATCCTAGAAACCAACAAAATAGGATCGAACGTCCTATTTCATTATTCCATGCTAATGTATTCAAGCGTTAGCCTGCTTTAAACACTCTAATTTTTTCAAAGTAACAGTCCTGTTTCCCTGCAACACCAAATTAATGACATTACAGTTCTTCAAGAAGGAGGAATCAGTAAAGCCAGTACACACCATTGGCACGACCAACCTACTGACCCCGAAATTCAACTACGAGCTTTTTAACTGCAACAACTTTAATATACGCTATTGGAGCTGGAATTACCGCGGCTGCTGGCACCAGACTTGCCCTCCAA
+
DDCDDIIIIIIIIHIHIIIIIIHIIIIIIHIIIIIIIIIIIHIIIIIIHIIIIIIIIIIIIIIIIIIIIIIIIIIIIIIIIIIIIIIHIIIIIIIIIIIIIIIIIIIIIIIIHIIIIIHHIIIIIIIIIIIIIIIIIIIIIIIIIIIIIIIIIIIIIIIIIIIIIIIIIHIIIIHIIIIIIIIIIIIIIIIIIIIIIIIIIIIIIIIIIIHIIIIIIIIIIIIIIIIIIIIIIIHIIIIIIIHHHIIIIIIIIIIIIIIIIIIIIIIIIIIIIIHIIIIIIIIIIIIIIIIIIIIIIIIIIIIIIIIIIIIIIIIIIIIIIIIIIIIIIIIIIIIIIIIIIDDDDD
@HISEQ:969:HM2KJBCX2:2:1101:17794:11562 2:N:0:ACTATGCA
CATCTGGGCAATCCCAACTATCCCTATTAATCATTACGTCGATCCTAGAAACCAACAAAATAGAATCAAACGTCCTATTTCATTATTCCATGCTAATGTATTCAAGCGTTAGCCTGCTTTAAACACTCTAATTTTTTCAAAGTAACAGTCCTGTTTCCCTGCAACACCAAATTAATGACATTACAGTTCTTCAGAAAGGAGGAATCAGCGAAGCCAGTACATACCAAAGGCACGACCAACCTGCTAACCCCGAAATTCAACTACGAGCTTTTTAACTGCAACAACTTTAATATACGCTATTGGAGCTGGAATTACCGCGGCTGCTGGCACCAGACTTGCCCTCCAA
+
DDDDDIIIIIIIIIIIIIIIIIIIIIIIIIIIIIIIIIIIIIIIIIIIIIIIIIIIIIIIIIIIIIIIIIIIIIIIIIIIIIIIIIIIIIIIIIIIHHIIIHIIIIIIHGIIIIIIIIIIIIIIIHIIIIHIIIIIIIIIIIIIIIIIIIIIIIIIIIIIIIIIIIIHIIIIIIIIIIIIIIIIIIIIHIIIIIIIIIIIIIIIHIIIIIIIIIIIIIIIIIIIIIIIIIHIIIIIIIIIIIIIIIIIIIIIIIIIIIIIIHHIIIIIIIIIIIIIIIIIIIIIIIIIIIHIIIIIIIIIIIIIIIIIIIIIIIIIIIIIIIIIIIIIIIIIIIIHIIIIIDDDDD
@HISEQ:969:HM2KJBCX2:2:1101:12120:11997 2:N:0:ACTATGCA
CATCTGGGCAATCCCAACTATCCCTATTAATCATTACGTCAATCCTAGAAACCAACAAAATAGGATCAAACGTCCTATTTCATTATTCCATGCTAATGTATTCAAGCGTTAGCCTACTTTAAACACTCTAATTTTTTCAAAGTAACAGTCCTGTTTCCCTGCAACACCAAATTAATGGCATTACAGTTCTTCAGAAAGGAGGAATCAGCGAAGCCAGTGCATACCAGTGGCACGACCAACCTGCTGACCCCGAAATTCAACTACGAGCTTTTTAACTGCAACAACTTTAATATACGCTATTGGAGCTGGAATTACCGCGGCTGCTGGCACCAGACTTGCCCTCCAA
+
DDDDDIIIIGEHHHIIIIIIIIIIIIIIIIIIIIIIIIIIIIIIIIIIIIIIIIIIIIIIIIIIGHIIHHHIIHIIIIIIIIIIIIIHIIIIIIIIIIIIIIHIIIIIIIIIIIIIIIIIIIIIIIIIIIIIIIIIHHIIIIIIIIIIIIIIIIIIIIHIIIIIIIIIIIHIHIIIIIHIIIIIIIIIIIIIIIIHIIIIIIIIIIIIIIIIIIIIIHIIIIIIIIIIIIIIIIIIIIIIIIIHDIIIIIIIIIIIIIIIIIIIIIIIIIIIIIHIIIIIIIIIIIIIIIIIIIIIIIIIIIIIIIIIIIIIIIIIIIIIIIIIIIIIIIIIIIIIIIIIIDDDDD
@HISEQ:969:HM2KJBCX2:2:1101:5339:11973 2:N:0:ACTATGCA
CATCTGGGCAATCCCAACTATCCCTATTAATCATTACGGTGGTCCTAGACCAACAAAATAGAACCAACGTCCTATTCTATTATTCCATGCTAATCTATTCAAGCAAATGCCTGCTTTAAACACTCTAATTTTTTCAAGGTAATGGTCCTGGCTCCCCGGTACACTCAATAAAGAACATGCCGGTTCACCAGAAGGTAAGACCCGACACAGAACAGTACTCGCCAAAGACGGACCGCCCGGCCAGGCCTAAAATTCAACTACGAGCTTTTTAACTGCAACAACTTTAATATACGCTATTGGAGCTGGAATTACCGCGGCTGCTGGCACCAGACTTGCCCTCCAA
+
<DD@DHHEHIHHIHFGHGFFHCGEHIIICHHCHHHHIECCHEHHHHHIIIIIIIIEEE@HDDFFHGHHEC@EEEHFEFHHHHIEHE1<<FCHHHHIHIIIIHHHHHIHDFDGEHHGFIHHHHFG@FGHHHHEGHEECFHHHHHIHGIIHFHHDIIHGHHHEGIHIHIHGIIHHIHHDHHC??HHIHHHIIIIIIIIIIIIIIIIIIHIHHEIIIIHCIHIIHEIHHHG<HIIHHHIHGIIHECGIHHIIIIIIIIHIIIIHIIIIIIIIHGEIHHIHHIHIIIHFIHHIIIIIIIHHGIHIIIIIIHIIIIIGIIIIIIGIIIIIIIIIIIHHHHIIIBDDDD
@HISEQ:969:HM2KJBCX2:2:1101:5357:12029 2:N:0:ACTATGCA
CATCTGGGCAATCCCAACTATCCCTATTAATCATTACGTCAATCCTAGAAACCAACAAAATAGGATCAACGTCCTATTTCATTATTCCATGCTAATGTATTCAAGCGCGAGCCTGCTTTAAACACTCTAATTTTTTCAAAGTAACAGTCCTGATTCCCCACCACACCAAATTAATGACATGATGGTTCGTCAGAAGGTAGAAATCAGTAACACCAGTACGTACCGAAGGCACGACCAGCGTACTAATCCCGAAATTCAACTACGAGCTTTTTAACTGCAACAACTTTAATATACGCTATTGGAGCTGGAATTACCGCGGCTGCTGGCACCAGACTTGCCC
+
DDDDDIIIIHEHHIIIIIIIIIIIIIIIIIIIIIIIIIIIIIIIIIIHIIIIIIIIIIIIIIHGGIIIIIIHIIIIIIIHIIIIIHIIIIIHIIHIIIIIHHIIIIIIIIIIHIIIIIIIIIIIIIIIIIIHIIIIIIIIHIIIIIIIIIIIIIIIIIIIIHIIIIIIIIIIIIIIIIIIIIIIIIIIIIIIIIIIIIIIIIIIIIIIIIIIIIIIIIIIIIIIIIIIIIIIIIIIIIHIIIIIIIIIIIIIIIIHIIHHHHIIIIIIIIIIIHIIIIIIIIIIIIIIIIIIHIIIIIIIIIIIIIIIIIIIIIIIIIIIIIIIIIIIIIIIIIIDDDDD
@HISEQ:969:HM2KJBCX2:2:1101:3773:11846 2:N:0:ACTATGCA
CATCTGGGCAATCCCAACTATCCCTATTAATCATTACGGTGATCCTAGAAACCAACAAAATAGAACCATGCCGTCCTATTCTATTATTCCATGCTAATGTATTCGAGCAAAAATGCCTGCTTTAAACACTCTAATTTTTTCAAGGTAAAGGTCCTGGATCCGCAAGACACCCAATAAAGGACATCAAGTTTCTCCAGAAGGTGAGAAATCAACAGTAACAGTTCATACCCCTTAAGGCATGACCATCACGTCAATCCCGAAATTCAACTACGAGCTTTTTAACTGCAACAACTTTAATATACGCTATTGGAGCTGGAATTACCGCGGCTGCTGGCACCAGACTTGCCCTCCAA
+
D<D@@<1CCCCC@1CFE01<@G1@DEHHEHH@HHIE1<0<<DE1CG1<<FFH1CDCHH?EEHE1@C<@@H?G<EHHEG@GHGGHCHHE11<1<<CGCF1D1<1<1<1C?<@GHIH1E@6FFHHHHE8CFH?8DGCFCC@.?@811<?EHFEHGCEDG?CG?G)C?.0CDD?HFG@C/CF2HCHG5/D?CG5<C?GE@C<?HIHFF@HGHCFG@FHE<<1C=HHEFFF<HHHEHC:</1<@<1:<<<0CDED<1?CE/CHCF<<F@<<HG<CCC@@C?HCF<<1G?@G<1D<D1CHEHC0D</CEHCHHECF<11@CCCHFC/ECCHCHHEIIHH?G@@1F1<HGE?CIDBB<0
@HISEQ:969:HM2KJBCX2:2:1101:5009:11813 2:N:0:ACTATGCA
CATCTGGGCAATCCCAACTATCCCTATTAATCATTACATCGATCCTAGAAACCAACAAAATAGAATCGGATGTCCTATTTCATTATTCCATGCTAATGTATTCAAGCGTGAGCCTGCTTTAAACACTCTAATTTTTTCAAGGTAACAGTCCTAATTCCCCGTGACACCAAATTAATGGCATTACGGTTCTTTAGAAGGTGAGAAATCAATAATATCAGTACATACCAACGGCATGACCGAAACATTGATCCCGAAATTCAACTACGAGCTTTTTAACTGCAACAACTTTAATATACGCTATTGGAGCTGGAATTACCGCGGCTGCTGGCACCAGACTTGCCCTCCAA
+
DDDDDIIIIGGHIHIIIIIIIIIIIIIIIIIIIIIIIHIIIIIIIIIIIHIIIIIIHIIHIIIIIIIIIIIIIIIIIIIIIHIIIIIIHIIIFIIIIIIHIIIIIIIIIIIIIIIIIIIIIIIIIIIIIIIIIIIIIIIIIIIIIIIIIIIIIIIIIIIIIIIIIIHHIIIIIIIIIIHIIHIIIIIIIIIIIIIIIIHIIIIIIIIIIIIIIIIIIIIIIIIIIIIIIIIIIIIIIIIIIIIIIHIIIIIIIIIIIIIIIIIIIIIIIIIIIIIHIIIIIIIIIIIIIIIIIIIIIIIIIIIIIIIIIIIIIIIIIIIIIIIIIIIIIIIIIIIIIIIIIIDDDDD
@HISEQ:969:HM2KJBCX2:2:1101:13699:11740 2:N:0:ACTATGCA
CATCTGGGCAATCCCAACTATCCCTATTAATCATTACGTCAATCCTAGAAACCAACAAAATAGGATCGAACGTCCTATTTCATTATTCCATGCTAATGTATTCAAGCGTTAGCTTGCTTTAAACACTCTAATTTTTTCAAAGTAACAGTCCAAATTCCCCGCAACACCAAATTAATAGCATTACGGATCATCAGGAAGGAGGAATCAGTGAGACCAGTACATACCAGAGGCATGACCAATCTACTAACCCCGAAATTCAACTACGAGCTTTTTAACTGCAACAACTTTAATATACGCTATTGGAGCTGGAATTACCGCGGCTGCTGGCACCAGACTTGCCCTCCAA
+
DDDDDIIIIFGHGGHIIIIIIIIIIIIIIIIIIIIIIIIIIIIIIIIIIIIIIIIIIIIIHHHHEHIIIHHIIGIIIIIIIIIIIIIIHIIIHIIHIIIIIGIIIIIIIIIIIIIIIIIIIIIIIIIIIIIIIIIHHIIIIIIIIIIIIIIIIIIIIIIIIIIIIIIIIIIIIIII1IIIIIIIIIIIIIIIIIIIIIIIIIIIIIIIIIIIIIIIIIIIIIIIIIIIIIIIIIIIIIIIIIIIHIIIIIIIIIIIIIIIIHIIIIIIIIIIIIIIIIIIIIIIIIHHIIIIIIIIIIIIIIIIIIIIIIIIIIIIIIIIIIIIIIIIIIIIIIIIIIIIIDDDDD
@HISEQ:969:HM2KJBCX2:2:1101:13238:12645 2:N:0:ACTATGCA
CATCTGGGCAATCCCAACTATCCCTATTAATCATTACGTCAATCCTAGAAACCAACAAAATAGGATCAAACGTCCTATTTCATTATTCCATGCTAATGTATTCAAGCGTTAGCCTGCTTTAAACACTCTAATTTTTTCAAAGTAACAGTCCTGTTTCCCTGCAACACCAAATTAATGACATTACAGTTCTTCAAGAAGGAGGAACCAGTAAAGCCAGTACATACCAGAGGCACGACCAACTTACTAATCCCGAAATTCAACTACGAGCTTTTTAACTGCAACAACTTTAATATACGCTATTGGAGCTGGAATTACCGCGGCTGCTGGCACCAGACTTGCCCTCCAA
+
DDDDDIIIIHHIIGIIIIIIIIHIIIIIHHIHIIIIIHIIIIIHHHIIIIIHIHIIIIHIIIIIHIIIIIIIIIHIIIIIIIHIIIIIEHIHIIIIIIIIIIHIIIIIIHIIHIIIGHHIIIIIIIIIIIIIIIIHIIIIIIIIIIIIIIHHHHHHHHIIIIIIIIIHIIIIIIIIIIIIIHIIHHHHHHIIIIIIIIIIIHIHGHHIIHIIHHHIHHHHIIIHIIIHIIIIIIIIIIHIHHIHIIIIIIIIIIIHHIHIHIHHIIIHIIIIIIIIIIIHIIIIIIIIIIIIIIIIHHHHHIIIIIIIIIIIIIIIIIIIIIIIIIIIIIIIIIIIIIIIIDDDDD
@HISEQ:969:HM2KJBCX2:2:1101:11287:12999 2:N:0:ACTATGCA
CATCTGGGCAATCCCAACTATCCCTATTAATCATTACGGTGGTCCTAGACCAACAAAATAGAACCAACGTCCTATTCTATTATTCCATGCTAATCTATTCAAGCAAAAGCCCGCTTTAAACACTCTAATTTTTTCAAGGTAATGGTCCTGGTTCCCCGACACACCCAATAAAGGGCATACCGGCTCACCAGAAGGATAGACCCGACAACAGAACAGTACTCGCCAGAGACGGACCGTCCGGTCAGGCCTAAAATTCAACTACGAGCTTTTTAACTGCAACAACTTTAATATACGCTATTGGAGCTGGAATTACCGCGGCTGCTGGCACCAGACTTGCCCTCCAA
+
DDDDDIIIIGGHIIIIIIIIIIIIIIIIIIIIHIIIIIGIIIIIIIIHHEHHHIHHIHIIIGIIIIIIHHHGHHHIHHEHHHIIIIIIIIGHIGHIHIIIHHHHIHHIHHIIHIHIIIGHIFHHIIIIHIHIIIIIHIHGHIIHIIIIIHIHHHHIIIHIIIHHIIIIIIIIIHHIIIIIIIIHIIIIHIIIIIIIGIHIHHGIIIIIHHIIIIIIHIIIIIIIIIIIIIIIIIIIIHIIIIHIIIIHIIIIIIIIIIIIHHIIIHIIIIHIIIIIIIIIIIIIIIIIIIIIIIIHHGHIIIIHIIIIIIIIIIIIIIIIIIIIIIIIIIIIHHIIIIIDDDDD
@HISEQ:969:HM2KJBCX2:2:1101:16571:13174 2:N:0:ACTATGCA
CATCTGGGCAATCCCAACTATCCCTATTAATCATTACGTCAATCCTAGAAACCAACAAAATAGGATCAACGTCCTATTTCATTATTCCATGCTAATGTATTCAAGCGCGAGCCTGCTTTAAACACTCTAATTTTTTCAAAGTAACAGTCCTGATTTCCCACCACACCAAATGAATGACATGATGGTTCGTCAGAAGGTAGGAATCAGTAACACCAGTACGTACCGAAGGCACGACCAGCGTACTAATCCCGAAATTCAACTACGAGCTTTTTAACTGCAACAACTTTAATATACGCTATTGGAGCTGGAATTACCGCGGCTGCTGGCACCAGACTTGCCCTCCAA
+
DDDCDGHHHFHICDHHHICGH?GHHIIIIIHIIIIHHIIIIIIHIIIIIIIIIIHIIHIHIFFFHHIIIIG1FHGHHHIIIIIIEHE1DHHHHIIHHHHFHIIHHIHIIIIIHIHHGHHFGEHHHHHHIIIIIIIIIIIIIIIIIIIHFHIIIIIIHEIIHIIIIIIIIHHIHHFIIIIIIIIIIIIIHIIIIHIIIIIIIIIHIIIIIIIIHIIIIIIHIIIIIIIIIIHIIIIIIIIIIHHHIHHIIIIIIIIIIIIIIHIIIHIIIIIIIIIIIIIIIIIHIIIIIIIIHIIIIIIIIIIIIIIIIIIIIIIIIIIIIIIIIIIIIIIIIHHHIIIIBDDDD
@HISEQ:969:HM2KJBCX2:2:1101:14267:13206 2:N:0:ACTATGCA
CATCTGGGCAATCCCAACTATCCCTATTAATCATTACGTCGATCCTAGAAACCAACAAAATAGAATCAAACGTCCTATTTCATTATTCCATGCTAATGTATTCAAGCGTAAGCCTGCTTTAAACACTCTAATTTTTTCAAAGTAACAGTCCTGATTCCCCACGACACCAAATTAATGACATCGCGGTTCTTCAGAAGGTAGGAACCAATAATGCCAGTGCGTACCGAAGCACGACCAACAATTTGATCCCGAAATTCAACTACGAGCTTTTTAACTGCAACAACTTTAATATACGCTATTGGAGCTGGAATTACCGCGGCTGCTGGCACCAGACTTGCCCTCCAA
+
DDDDCIHF?GH?CFHHHHEHHECEHHHHI?CHIHIIIHEE?DEHIIIIHGHFHFHIHIGHHIEHHFHHFH1DGEHHHHG@HHIIHIIICCFFEHHIIIIIHHIIHIHIIIHHHHHEHIIHHHIHIIHHHHIIHIIIHIHIIIIIIIEHEFGFHFB?HHGFHHIHFHIHIHHHHIHEHHHHHHHIHHHIIHGIIIIIFIIHIIIHIHIIIIIIHIHHIHIIHHIIIIIIIHHHIIIHHIIHIHHGIIHHHGHHFHEHH@HIHEHEHFIIIIIHIHIIIIEHFGIIIIIHIIIIHIIHHHIIIIIIIGHHHIIIIIIIIIHIIIIHHIIIHHIIIIIIIHIIDDDDD
@HISEQ:969:HM2KJBCX2:2:1101:13501:13023 2:N:0:ACTATGCA
CATCTGGGCAATCCCAACTATCCCTATTAATCATTACGTCGATCCTAGAAACCAACAAAATAGGGTCAAACGTCCTATTTCATTATTCCATGCTAATGTATTCAAGCGTGAGCCTGCTTTAAACACTCTAATTTTTTCAAAGTAACAGTCCTGATTCCCCGCGACACCAAATTAATGACATCACGGATCTTCAGAAGGGAGAAACCAGTGACACCAGTGCATACCAAAGGCATGACCAGCGTACTGATCCCGAAATTCAACTACGAGCTTTTTAACTGCAACAACTTTAATATACGCTATTGGAGCTGGAATTACCGCGGCTGCTGGCACCAGACTTGCC
+
B@DDDIIIGHHHC@CE?GHHIEC1CFEGFEHG1FFEHEFHHCHHHHHHHHCHFEHHIE?11DE1GEHHHFHIICEHHEGHGHIIHHHIHHI?G@GFGHG(<<IHIGHHHFEHHFHGFFFEHFHGHEECH@CHHHEE?HHIGIHHGH8<<FHHFG1?IGIHGEHGCCHHHHEHEHGIIIHFDHHHFCHEHHFCCFGHIHEHHEGHIHFHEIHEIIFHHHHIIIHHIHGACCFFAEFFFECFHIH?HC/C<HHIHHG@<HHFHDEGHHHDHGGCF<CHEHHHHF1<?HF?EHFHHHEHHEHHGEIIHF<CCIIHCCCDGIHEEFGHHCHD<<CIIHED@?DD
@HISEQ:969:HM2KJBCX2:2:1101:11816:13896 2:N:0:ACTATGCA
CATCTGGGCAATCCCAACTATCCCTATTAATCATTACGGTGATTCAGAAACCAACAAAACAGGTTCACCGTCCTATTTTATTATTCCATGCTAATGTATTCAGACATAAGCCTGCTTTGAACACTCTAATTTTTTCAAGGTAAAGGTCCTGGTTTCCTACCACGCTAAATTAATAACATGATAGTTCCCCAGAAGGTAGAAATTCTACACGCCAGTACAGACAATAGCCCGACTAACGATAGAACCCCGAAATTCAACTACGAGCTTTTTAACTGCAACAACTTTAATATACACTATTAGAGCTGGAATTACCGCGGCTGCCGGCACCAGACTTGCCCTCCA
+
DDDDDIIIHIIIIIIIIIIIIIIIHIIIIIIIIIIHIIGHIIIIIIIIIIIIIIIIIIIIIHFDGFHIIIHHIIIHIIIIIIIHIIIIIIIIIIIHHIIHIIHIIIIIIIIIIIIIHIIIIIIIIIIIIIIIIHIIIIHIIIIIIIHIIIIIIIIIIIIIIIGIIIIIIHIIIIIIIIIIIIIIIHIHHIIIIIIIIIIIIIIIIIIIIIIIIIIIIIIIIHIIIIIIIIIIIIIIIIIHFIIIIIIIIIIIIIIIIIIIIIIIIIIIIIIIIIIIIIIIIIIIIIIIIIHHHIIIIIIIIIIIIIIIIIIIIIIIIIIIIIIIIIIIIIIIIIIIIDDDDD
@HISEQ:969:HM2KJBCX2:2:1101:12102:13480 2:N:0:ACTATGCA
CATCTGGGCAATCCCAACTATCCCTATTAATCATTACGTCAATCCTAGAAACCAACAAAATAGGATCAACGTCCTATTTCATTATTCCATGCTAATGTATTCAAGCGCGAGCCTGCTTTAAACACTCTAATTTTTTCAAAGTAACAGTCCTGATTCCCCGCCACACCAAATTAATGACATGATGGTTCGTCAGAAGGTAGGAACCAGTAACACCAGTACGTACCTAAGGCACGACCAACGTACTGATCCCGAAATTCAACTACGAGCTTTTTAACTGCAACAACTTTAATATACGCTATTGGAGCTGGAATTACCGCGGCTGCTGGCACCAGACTTGCCCTCCAA
+
DCDDDIIIIFGGGGHIIIIIIHIIIHIIIIIIIIIIIIIHIIIIIIIIIIIIIIIIIIIIIIIIHIHIIIEHFHIIHIIHIIHIHIIIEHGIHHIIIIIHIDHIHHGHIIHIIHHHIGHHGIIIIHHIHHIIHIIHEHGHIIIHIIHHIIIIIIHIEIIIIIIIIIIIIIIHIGIIIIIIIIIIIIIIIIGIIIIIIIIIIIHIIIIIIIIIIIIIIIIIIIIIIIIIIIIIHIIHIIIIIIHGIIIIIIIIIIIIIIIIIHIIIIIIIIIIIIIIIIIIIIIIIIIIIIIIIHIIIIIIIIIIIIIIIIIIIIIIIIIIIIIIIIIIIIIIIHIIIIIIDDDDD
@HISEQ:969:HM2KJBCX2:2:1101:5827:14043 2:N:0:ACTATGCA
CATCTGGGCAATCCCAACTATCCCTATTAATCATTACGGTGGTCCTAGAAACCAACAAAATAGAACCACAACGTCCTATTCTATTATTCCATGCTAATCTATTCAAGCAATAGCCCGCTTTAAACACTCTAATTTTTTCAAGGTAATGGTCCTGGCTCCCCAACACACCCAACAAAGGACATGCTGGTTCACCAGAAGGAAGACCCGACAACAAGACAGTACTCGCCAAAGACGGACCGCCCGGCCAGGCCTAAAATTCAACTACGAGCTTTTTAACTGCAACAACTTTAATATACGCTATTGGAGCTGGAATTACCGCGGCTGCTGGCACCAGACTTGCCCTCCAA
+
DDDDDIIIIGGHHHHIIIIIIIIIIIIIIGIIIIIIIIIIIIIIIIHIIHIHHHIIHIIIIIIIIHIIIHIIIHHHIIGHIHHIHIIHHIIIHHIIGIIIHHHIIIIIIIIIIIIIIIHIHHIIIIIIIIIHHIIHHHIIIIIIHIIIHHIIHIHHIIIIIIIIIIIIIHHIIIIIHIHIHHIIIHHIHHHHIIIIIHIIIIIHIIIIIIHHHCHHIGIIIIIIIIIHGIHHIIIIIIIIIIIIHHIIIIIIIIIIIHIIIHHEHIHIIIIIIIIHIIIIHHIHIIIIHGIIHHGIIIIIHGIIIIIIIIIIIIIIIGIIIIIHIIIIIIIIIIIIHIIIIIDCDDB
@HISEQ:969:HM2KJBCX2:2:1101:9800:14308 2:N:0:ACTATGCA
CATCTGGGCAATCCCAACTATCCCTATTAATCATTACGTCAATCCTAGAAACCAACAAAATAGAATCAAACGTCCTATTTCATTATTCCATGCTAATGTATTCAAGCGTAAGCCTGCTTTAAACACTCTAATTTTTTCAAAGTAACAGTCCTGATTCCCCACGACACCAAATTAATGACATCGTGGTTCTTCAGAAGGTAGGAACCAATAATGCCAGTGCGTACCGAGGCACGACCGACAATCTGATCCCGAAATTCAACTACGAGCTTTTTAACTGCAACAACTTTAATATACGCTATTGGAGCTGGAATTACCGCGGCTGCTGGCACCAGACTTGCCCTCCAA
+
DDDCDIIIIGHIHHIIIIIIIIIIIIIIIIIIIIIIIIIIIIIIIIIIIIIIHIIIIIIIIGHIIHIIHIIIIIIIIIIIIHIIIIIIIIHIHHIIIIIIHGGIIIHIIIIHEHIIIHIIIIIHHHHIIIIIIGIIIHIIIIIIIIIHHHIIHIIIIIGIIIIIIIIIIIHIIIIIIHIIHIIIIIIIIIIIIIIIIIIIIIIIIIIHHIHIIIIIIIIIIIIIIIIIHIHIIIIHIIIIIHHGIIIIIIIIIIIIHIIIIHHIHIIIIIIIIHIIIIIIIIIIIIIIIIHIIIIIIIIIIIIIIIIIHIIIIIIIIIIIIHIIIIIIIIIIHIIHIIIIDDDDD
@HISEQ:969:HM2KJBCX2:2:1101:10469:14472 2:N:0:ACTATGCA
CATCTGGGCAATCCCAACTATCCCTATTAATCATTACGTCAATCCTAGAAACCAACAAAATAGGATCGAACGTCCTATTTCATTATTCCATGCTAATGTATTCAAGCGTTAGCCTGCTTTAAACACTCTAATTTTTTCAAAGTAACAGTCCCGTTTCCCTGCAACACCAAATTAATGACATTACAGTTCTTCAGAAAGGAGGAATCAGCGAAGCCAGTACATACCAGTGGCACGACCAACCTGCTGACCCCGAAATTCAACTACGAGCTTTTTAACTGCAACAACTTTAATATACGCTATTGGAGCTGGAATTACCGCGGCTGCTGGCACCAGACTTGCCCTCCAA
+
DDDCDIIIIHIIIIIIGIIIIIIIIIIIIIIIIIIHIGIIIIIIIIHIIIIIIIHIIIIIIHIGIIIHIIIHHHIIIIGIHIIIIIIGHHIIHGIGIHIIHGCGIHHIHHHHHIIHIIIIIHHHIIIIIIIIIIHHHHHHHHHHHHHHHIHIIIIHHIHGHIIIIIIHHGIHIIIIHIIIIIIIIIIHFIIIIIIIIIHIHHIHHIIIIIIHIIHHIHIHIIIIHIIHHIIIIIIIIIIIIIHHIHDDFIIIIIIIHHIIIIIIIIIIIHCGIIIIIIIIIIHHIHEIIIIHIIHIIIIIIIIIIIHGHIIIHIIHHHIIIIGHHIIIGIIIHIIIIIIIIDDDDD
@HISEQ:969:HM2KJBCX2:2:1101:13055:15169 2:N:0:ACTATGCA
CATCTGGGCAATCCCAACTATCCCTATTAATCATTACGGTGATCCTAGAAACCAACAAAATAGAACCATGCCGTCCTATTCTATTATTCCATGCTAATGTATTCGAGCAAAAATGCCTGCTTTAAACACTCTAATTTTTTCAAGGTAAAGGTCCTGGATCCGCAAGACACCCAATTAAGGACATCAAGTTTCTCCAGAAGGTGAGAAATCAACAGCGACAGTTCATACCCCTTAAGGCATGACCATCACGTCAATCCCGAAATTCAACTACGAGCTTTTTAACTGCAACAACTTTAATATACGCTATTGGAGCTGGAATTACCGCGGCTGCTGGCACCAGAC
+
DDDDDIIHIIIIIHIIIIIIIIIIIIIIIIIIIIIHIIIIIIIIHIIGHIIIHIIIIIIIHIHIIIIIIIHHIIEHHIIIIIIIIIIIHFHIIIIIIIIIIHHIIHIHIIIIHHIIIIIHIIIIHHHHIIHHIIIHIIIHIIIIHGHHHIHIIHHIIHHHHHHHHIIHHHG?IIIHIIHIIIHI;IIHIHHIIIHIIIHHIGHIIIIIHHHIIIIIHIIIIIIIIIIIIIIIIHIIIIIHGIIIIHIHHIIIIIIIIIIIIIHIGIHHIIIIIIIIIIIHIIIIIIIIIIHHGIIIIIIIHIIIIIHIIIIIHIIIIIIIIIIIIIIHIIIIIIIIIDDDDD
@HISEQ:969:HM2KJBCX2:2:1101:17070:14835 2:N:0:ACTATGCA
CATCTGGGCAATCCCAACTATCCCTATTAATCATTACAACGGTCCTAGAAACCAACAAAATAGAATCGTTGTCCTATTCTATTATTCCATGCTAATGTATTCTGGCATATGCCTGCTTTAAACACTCTAATTTTTTCAAGGTAAAGGTCTTGGCTCCGAGCAACACCCAATAAAGGGCATTACCCTTCCCCAAGCGGTGAGGCCCAACCGACCAGTACTCGTTACAAGAACGGACCAACCGGCCAAACCCAAAATTCAACTACGAGCTTTTTAACTGCAACAACTTTAATATACGCTATTGGAGCTGGAATTACCGCGGCTGCTGGCACCAGACTTGCCCTCCAA
+
DADADEHEHDG@CCGHIIGHEHHEHHEDHHCGHHIHIIIIHGHHHEHCFHHHHIIIIHIIIHHHIIIC@GF<F@F?1CD<CHHHIGHIH@FC@CHHHHHHIIIHIHIHHHHHHEHHIHHFGHIIIHFF?F>FHEHGHIIIHHHIGHHHGIIIIHIHEEEFECEGEIHHFF8FGHIHHFEH?FFIIHHHHGHH/HIHIIHIHIIHIHIHDEEIHEFHGIIIHCFHHHHFF@HIIIIIIIIIHHGDHHIHHHHHHHG@EHEHDHHEGFHHFIIIHHEIHHHCCCCGCHHHEHIIIHFHHG@HHFHG?FHIHHHHIHHHDIHHFFHHHHHHFIGIIIHHHDHGCDADB
@HISEQ:969:HM2KJBCX2:2:1101:10975:15578 2:N:0:ACTATGCA
CATCTGGGCAATCCCAACTATCCCTATTAATCATTACGTCGATCCTAGAAACCAACAAAATAGAATCAAACGTCCTATTTCGTTATTCCATGCTAATGTATTCAAGCGTGAGCCTGCTTTAAACACTCTAATTTTTTCAAAGTAACAGTCCTGATTCCCCAAGACACCAAATTAATGACATCATGGTTCGTCAGAAGGTAGGAATCAATAATACCAGTACGTACAATAGCACGACCAATAAATTGATCCCGAAATTCAACTACGAGCTTTTTAACTGCAACAACTTTAATATACGCTATTGGAGCTGGAATTACCGCGGCTGCTGGCACCAGACTTGCCCTCCAA
+
DDDDDIIIIIHHHIIIIIIIIIIIIHIIIIIIIIIHIIIIIIIIIIIIIIIIIIHIHHIIIIIIIIIIIIHIIIHHIIIIIIIIGHIEHIIIIIGIIHIHIIIIIIGIIIIIIIIIIIIIIIIIIIIIIIIHIIIIIIIIIIIIIIHIHIIIIIIIIIHIIIIIIIIIIHHIIIHHIIIIIIIIIIHIHIIHIIIIIIIIIIIHIIIHIIIHHHIIIIIIIIIIIIIHIIIIIIIIIIIIIIIHIIIIIIIIIIHHIIIIIIIIIIIHIIIIIIIIIIIIIIIHHIHIHIIIIIIIIIGIIIIIIIIIIIIIIIIIIIIIIIIIIIIIIIIIIIIIIIIIDDDDD
@HISEQ:969:HM2KJBCX2:2:1101:5883:15367 2:N:0:ACTATGCA
CATCTGGGCAATCCCAACTATCCCTATTAATCATTACGTCAATCCTAGAAACCAACAAAATAGGATCGAACGTCCTATTTCATTATTCCATGCTAATGTATTCAAGCGTTAGCCTGCTTTAAACACTCTAATTTTTTCAAAGTAACAGTCCTGTTTCCCTGCAACACCAAATTAATGACATTACAGTTCTTCAAGAAGGAGGAATCAGTAAAGCCAGTACACACCATTGGCACGACCAACCTACTGACCCCGAAATTCAACTACGAGCTTTTTAACTGCAACAACTTTAATATACGCTATTGGAGCTGGAATTACCGCGGCTGCTGGCACCAGACTTGCCCTCCAA
+
DDDDDIIIIHHIIIIIIHIIIIIIIIIIIIIIIIIIIIIIIIIIIIIIIIIIIHIIIIIIIIIIIIIIIIIIHIIIIIIIHIIIIIIIIIIHGHIIIIIIIIIIIIIIIIIIIIIIIIIIIIIIIIIIIIIIIIIIIIIIIIIIIIIIIIIIIIIIIIIIIIIIIIIIIIIHHIIIIIIIIIIIIIIIIIIIIIIIIHHIIIIIIIIIIIIIIIIIIIIIIIIIIHIHIIIIIIIIIIHIIHFGHIIIIIIIIIIIIIIIIIIIIIIIIIIIIIIIIIIIIIIIIIIIIIIIIIIIIIIIIIIIIIIIIIIIIIIIIIIIIIIIIIIIIIIIIIIIIIIIIDDDDD
@HISEQ:969:HM2KJBCX2:2:1101:3099:15399 2:N:0:ACTATGCA
CATCTGGGCAATCCCAACTATCCCTATTAATCATTACGTCAATCCTAGAAACCAACAAAATAGGATCGAACGTCCTATTTCATTATTCCATGCTAATGTATTCAAGCGTTAGCCTGCTTTAAACACTCTAATTTTTTCAAAGTAACAGTCCTGTTTCCCTGCAACACCAAATTAATGACATTACAGTTCTTCAAGAAGGAGGAATCAGTAAAGCCAGTACACACCATTGGCACGACCAACCTACTGACCCCGAAATTCAACTACGAGCTTTTTAACTGCAACAACTTTAATATACGCTATTGGAGCTGGAATTACCGCGGCTGCTGGCACCAGACTTGCCCTCCAA
+
DDDDDIIIIIIIIIIIHIIIIIIIIIIIIIIIIIIIIIIIIIIIHIIGHIIIIIHHHHHHHIII?GHIIHHHHIIIIIEH?FHIIIIIIIIIIIIHIIIIIIHIIHGIHHIIIIIIIHIIIIIIIIIIIIIIIIIIIIIIIIIIIIIIIIIIIHIIIIIIIIIIIIIIIIIIHIIIIIIIIIIIIIIIIIIIIIIIIIIIIIIIHIIIIIIIIIIIIIIIIIIIIIIIIIIIIIIIIIIIIIHHFIIIIIIIIIIIHIIIIIIIIIIIIIIIIIIIIIIIIIIIIIIIIIIIIIIIIIIIIIIIIIIIIIIIIIIIIIIIIIIIIIIIIIIIIIIIIIIIIDDDDD
@HISEQ:969:HM2KJBCX2:2:1101:14745:16020 2:N:0:ACTATGCA
CATCTGGGCAATCCCAACTATCCCTATTAATCATTACGTCAATCCTAGAAACCAACAAAATAGGATCGAACGTCCTATTTCATTATTCCATGCTAATGTATTCAAGCGTTAGCTTGCTTTAAACACTCTAATTTTTTCAAAGTAACAGTCCAAATTCCCCAAAACACCAAATTAATGGCATTAAGGTTCATCAGGAAGGAGGAATCAGTGAGACCAGTACATACCAGAGGCATGACCAACCTACTAACCCCGAAATTCAACTACGAGCTTTTTAACTGCAACAACTTTAATATACGCTATTGGAGCTGGAATTACCGCGGCTGCTGGCACCAGACTTGCCCTCCAA
+
DDDDDIIIIGHHFHHIIIIIIIIIIIIIIIIIIIIIIIIIIIIIIIIIIIHIIIIIGIIIIIGHIIIIHIHHIIHIIIIIIIIIIIGHHIIIIIIIIIHIIIIIIIIIHIIIIIIHHHIHIIIIIIHIIIIIIIIIHIIIIIIIIIIIHIHIIIIIIIIIIIIIIIHIIIIHIFIIIIIIIIIIIIIHIIIIIIIIIIIIIIIIIIIIHIIIIIIIIIIIIIIHIIIIIIIIIIIHHIIIIIHHGHCIIIIIIIIIIIIIHHFIIIIIIIIIIIHIIIIIIIIIIIIIIIIIIIIIIIIIIIIIIIIIIIIIIIIHIIIIIIIIIIIIIIIIIIIIIIIIIDDDDD
@HISEQ:969:HM2KJBCX2:2:1101:8811:15654 2:N:0:ACTATGCA
CATCTGGGCAATCCCAACTATCCCTATTAATCATTACGTCAATCCTAGAAACCAACAAAATAGGATCGAACGTCCTATTTCATTATTCCATGCTAATGTATTCAAGCGTTAGCTTGCTTTAAACACTCTAATTTTTTCAAAGTAACAGTCCAGATTCCTCGCAACACCAAATTAATGGCATTACGGCTCATCAGGAAGGAGGAATCAGTGAGACCAGTACATACCAGTGGCATGACCAACCTACTAACCCCGAAATTCAACTACGAGCTTTTTAACTGCAACAACTTTAATATACGCTATTGGAGCTGGAATTACCGCGGCTGCTGGCACCAGACTTGCCCTCCAA
+
BD@BDFFF?CEHHDEGEDEH?HGHEEHD<DHGFHEHI1FEEHC?FHGHHHHFHEHDE?G1DCC1FECC<F1/GEH@HHHHCEECECGF1GHHH?1<@HFHEIIHFIIIIIIHIHHHEHFFDHGGGGHEHHHCGHHIIIIHHHGIHGIGIHCFEIHIHHEHEHHIGHHDHIIIIHHGH:HEIHIIIHHIIIIIHIIIIHIHIHHHFHHHHFHHHIIHHHI<HHIIIIHHEEHIHHHHEEFIHHHGGDEHIGIHIHHGDHIHIIIHHHHHIHHHGHFHHHHHHIIHIIIIIIIIIHIIIHHIIHGEHIHIIIIIGIIIHGHHHHIIIIIHIIIIIIIHIIHHHB@BD@
@HISEQ:969:HM2KJBCX2:2:1101:6414:16012 2:N:0:ACTAAGCA
CATCTGGGCAATCCCAACTATCCCTATTAATCATTACGGTGGTCCTAGAAACCAACAAAATAGAACCACAACGTCCTATTTCATTATTCCATGCTAATGTATTCAAGCGTTAGCCTACTTTAAACACTCTAATTTTTTCATAGTAACAGTCCTGATTTCCCGCAACAACAAATTAATGACATCACGGTTCGTCAAGAAGGAGGAATCAGTAAAGCCAGTACATACCGAAGGCATGACCAACTTACTAACCCCGAAATTCAACTACGAGCTTTTTAACTGCAACAACTTTAATATACGCTATTGGAGCTGGAATTACCGCGGCTGCTGGCACCAGACTTGCCCTCCAA
+
B@DB@CEHHDCH<<1CHHH1F?D1CH@1DFHHHHC<F<0<1DHHFHHGH<CGEEHE1DGGCH1DECHHHIIH/DDEHHE1<DEH?CFCCGHCG@<DCHFHE@@1%<<<<<0@811@8<1<CE@IHHAB<GFDGH6CECFGGH;6BFFH6CGEC@D@C<HDE?E:FCG/HGCD<5HGC:<//<//C/?E/CHC0HEHF0G?HGCGACHFD1CC1C/IHFE<DE<<0</1GC<1C11</DF<<E<EF1C<///FF1D<1F@CHGHIIHC1C1@H@C@FCGGGCEHGC@C@<<1C00<<CCECCC<HCHH?HHFGHCE/<CCHH@G?FD1<<<F<1<C<<CEHE<00<B@
@HISEQ:969:HM2KJBCX2:2:1101:6770:16595 2:N:0:ACTATGCA
CATCTGGGCAATCCCAACTATCCCTATTAATCATTACGTCGATCCTAGAAACCAACAAAATAGGGTCAAACGTCCTATTTCATTATTCCATGCTAATGTATTCAAGCGTGTGCCTGCTTTAAACACTCTAATTTTTTCAAAGTAACGGTCCTGATTCCCCATGACACCAAATTAATGACATCACAGTTCGTCAGAAGGTAGAAATCAATAATACCAGTGCATACCAGAGGCACGACCAATATATTGATCCCGAAATTCAACTACGAGCTTTTTAACTGCAACAACTTTAATATACGCTATTGGAGCTGGAATTACCGCGGCTGCTGGCACCAGACTTGCCCTCCAA
+
DDDDDIIIIIIIIIIIIIIIIIIIIIIIIIIIIIIIIIIIIIIIIIIIHIIIIIIIHIIHIHHHIIIIIIIIIGHIIIIIIIIIIIHHIHIHIIIIIIIIIIIIIIIIIIIIIIIIIIIIHHHIIIIIIIIIIIIIIIIIIIIIIIIHIIIIIIIIIIIIIIIIIHIIIIIIIIIIIIIIHIIIIIIHGIIIIIIIIIIIIIIIIIIIIIIIIIIIIIIIHIIIIIIIIIIIIIIIIIIIIIIIHIIIIIIIIIIIIIIIIIIIIIIIIIIIIIIIIIIIIIIIIIIIIIIIIIIIIIIHHIIIIIIIIIIIIIIIIIIIIIIIIIIIIIIIIIIIIIIIIDDDDD
@HISEQ:969:HM2KJBCX2:2:1101:20426:16698 2:N:0:ACTATGCA
CATCTGGGCAATCCCAACTATCCCTATTAATCATTACGTCGATCCTAGAAACCAACAAAATAGAATCAAACGTCCTATTTCGTTATTCCATGCTAATGTATTCAAGCGTGAGCCTGCTTTAAACACTCTAATTTTTTCAAAGTAACAGTCCTGATTCCCCATGACACCAAATTAATGACATCATGGTTCGTCAGAAGGTAGGAATCAATAATACCAGTACGTACAATAGCACGACCAATAAATTAATCCCGAAATTCAACTACGAGCTTTTTAACTGCAACAACTTTAATATACGCTATTGGAGCTGGAATTACCGCGGCTGCTGGCACCAGACTTGCCCTCCAA
+
DDDDDIHIIIIIIIIIIIIIIIIIIIIIIIIIIIIIIHIIIIIIIIIIIIIIIIIIIHIIIIIIIIIIIIHHIGHIIIHIIIIIIIIIHIIGHHFIHHIIHHIIIHHIHHHIGIIHHGHIFEHIIIHIIHIIIHHIGIIIIIIIIIIIHIHIHHIHHHIIIIHHHIHEIIHHHHIIIIIIIHIHIHIIIHIHIIIIIIIIIIIIIIIHIIIIHGIIIIIIIIIIIIIIIIIIIIIIIIIIIIIHHIIIIHIIIIIIIIIIIIIHIIIIIIIIIIIIIIIIIIIIIIIIIIHIIIIIIIIIIIIIIIIIIIIIIIIIIIIIIIIIIIIIIIIIIIIIIIIIDDDDD
@HISEQ:969:HM2KJBCX2:2:1101:20560:16742 2:N:0:ACTATGCA
CATCTGGGCAATCCCAACTATCCCTATTAATCATTACGGTGATCCTAGAAACCAACAAAATAGAACCATGCCGTCCTATTCTATTATTCCATGCTAATGTATTCGAGCAAAATGCCTGCTTTAAACACTCTAATTTTTTCAAGGTAAAGGTCCTGGTTCCACATGACACCCAATTAAGGACATCATGCTTCTCCAGAAGGTGAGAAATCAACTGCGACAGTTCATACCCCTTAAGGCACGACCATCACGTCAATCCCGAAATTCAACTACGAGCTTTTTAACTGCAACAACTTTAATATACGCTATTGGAGCTGGAATTACCGCGGCTGCTGGCACCAGACTTGCCCTCCAA
+
@DDDDIHIIHIIGHIIIIHII@FHIHIIIIIIHIHHIIIIHIIIGIIIHIIEHIIIIIIIIIGIIIHIIIHIIECEECDFHIIHIHIIHIIE?HHIIIIHHCE1EHIGIHFIHFHHCFGFHHIIHHGHHEHIHIHH@ECEFFF?HHHC@EHHGHGHHHHHHHHHHHIGHEIHHIHIIGFIHEG:HH@DG@IIIIIH:HHGIHGCHHGGGHHHHFHHHFIHHHHHIIIIIHFHHIHHIIHIIIIHHIIIHHHIHHIIIIIIIIIHIIIIHHIHIIIIIIIIIIIIIIIIHIIHIIIIIIIIIIIIIIIIIIGIIIHIIIIGIIIIIIIIIIIHHIIIIIIIIIIHIIIDDDDD
@HISEQ:969:HM2KJBCX2:2:1101:12216:17277 2:N:0:ACTATGCA
CATCTGGGCAATCTCAACTATCCCTATTAATCATTACGGTGATCCTAGAAACCAACAAAATAGAATCATGCCGTCCTATTTTATTATTCCATGCTAATGTATTCAAGCAAAATGCCTGCTTTAAACACTCTAATTTTTTCAAAGTAAAGGTCCTGGTTCCCCGTGACACCCAATTAAGGGCATCGCGGTTCTCCAGAAGGTGAGAAATTGACTACACCAGTTCATACCCCTTAAGGCACGACCGATGTGTCAATCCCGAAATTCAACTACGAGCTTTTTAACTGCAACAACTTTAATATACGCTATTGGAGCTGGAATTACCGCGGCTGCTGGCACCAGACTTGCCCTCCAA
+
DDDDDIIIIIIIIIIIIIIIIIIIIIIIHHIIIIIIIIIIIIIIIIIIIIIIIIIIHIIIIIIIIIIIIIHHIIIHIIIIIIIIIHIIIHIIIIIGIIIIIEHIIIHIIIIIIHHIIIIIIIIIIIIIHIIHIIIIIIIIIIHIIIIIIIIIIIHHIIIIIIHIIIIIGIIIIIIIHIIIIIIIIIIIIIIIIIIIIIIIIIIIIIHIIIIIIIIIIIIIIIIIIIIIIIIIIHIIIIIIIIIIIIIIIHGIIIIIIIIIIIIIGIIGIIIIHIIIIIIIIIIIIIIHIHIIIIIIIIIIIIIIIIIHIIIIIIIIIIIIIIIIIIIIIIIIIIHIIIIIIIIIIIIDCDDD
@HISEQ:969:HM2KJBCX2:2:1101:1881:17678 2:N:0:ACTATGCA
CATCTGGGCAATCCCAACTATCCCTATTAATCATTACATCGATCCTAGAAACCAACAAAATAGAATCGGATGTCCTATTTCATTATTCCATGCTAATGTATTCAAGCGTGAGCCTGCTTTAAACACTCTAATTTTTTCAAGGTAACAGTCCTAATTCCCCGTGACACCAAATTAATGGCATTACGGTTCTTTAGAAGGTGAGAAATCAATAATATCAGTACATACCAACGGCATGACCGAAACATTGATCCCGAAATTCAACTACGAGCTTTTTAACTGCAACAACTTTAATATACGCTATTGGAGCTGGAATTACCGCGGCTGCTGGCACCAGACTTGCCCTCCAA
+
CDDDDIIIIDDHGHIIIIIIIIIIHIIIIIIIIIIIIIIIIIIHIIIIIIIIIIIIIIIIIIIIHIHIHIIHHGHIIIIIGHIIGHIHHHIGGIIIIIIIGFHIIIIIIIIIIIIIIIIIHIIIIHIIIIIIIIIHHHIIIIIIIHIIIIIIIIIHIIIIIIIIIIHIIIIHIIIIIHIIIIIIIIIHIIIIIIHIIIIIIIIIIHIIIIIIIIIIIIIIIIIIIIIIIIIIIIIIIIIIIIHIHHHIHIIIIIIIIIIIIIIIIIIIIIIIIIIIIIIIIIIIIIIIIIIIIIIIIIIIIIIIIIIIIIIIIIIIIIIIIIIIIIIIIIIIIIIIIIIIIIDDDDD
@HISEQ:969:HM2KJBCX2:2:1101:8552:17696 2:N:0:ACTATGCA
CATCTGGGCAATCCCAACTATCCCTATTAATCATTACATCGATCCTAGAAACCAACAAAATAGAATCGGATGTCCTATTTCATTATTCCATGCTAATGTATTCAAGCGTGAGCCTGCTTTAAACACTCTAATTTTTTCAAGGTAACAGTCCTAATTCCCCGTGACACCAAATTAATGGCATTACGGTTCTTTAGAAGGTGAGAAATCAATAATATCAGTACATACCAACGGCATGACCGAAACATTGATCCCGAAATTCAACTACGAGCTTTTTAACTGCAACAACTTTAATATACGCTATTGGAGCTGGAATTACCGCGGCTGCTGGCACCAGACTTGCCCTCCAA
+
DDDDDIIIIIIIIIIIIIIIIIIIIIIIIIIIIIIIIIIIIIIIIIIIIIIIIIIIIIIIIEHHIIIIIIIIIIIIIIIIIIIIIIIIIIIIIIIIIIIIHFHHIIIIIIIIIIIIIHHIIIIIIIIHIIHHHIIIIIIHIGHIIHHHIIIHIIIIIIHHHIIHIIHHIHHHIIHHHHHHGIHEGCGHHIIIHHHHHIHHFHIHHEIIIIIIIHHIGIHIIIHIIIIHIHHIIIIIIIIHHIIH@CHHH/IGHIHIIHIIHHIHIIIIIIIHIIIHIHIIIIHEIGIIIHIHGIIIIHGIHHHEHGHIIIIHIHIIIIIIIIIIIIIIIIIIIIIIIIIIHGDDDDD
@HISEQ:969:HM2KJBCX2:2:1101:4185:17911 2:N:0:ACTATGCA
CATCTGGGCAATCCCAACTATCCCTATTAATCATTACGGTGGTCCTAGAAACCAACAAAATAGAATCATCCGTCCTATTTTATTATTCCATGCTAATGTATTCAAGCAAAATGCCTGCTTTAAACACTCTAATTTTTTCAAAGTAAAGGTCCTGGTTCCCCGCGGCACCCAATTAAGGACATCGCGGTTCTCCAGAAGGTGAGAAATTGACTACACCAGTTCATACCCCTTAAGGCACGACCGATGTGTCAATCCCGAAATTCAACTACGAGCTTTTTAACTGCAACAACTTTAATATACGCTATTGGAGCTGGAATTACCGCGGCTGCTGGCACCAGACTTGCCCTCCAA
+
A@@DDCFHHGGHHGHGHIIIIIIIIIIIIIIIGIHHIHDHIHIIIIIIHIIIGIGHHIGIIIIHIIIIGEHHHEHHHIGIIHHIIIIHIIIHGIGFHHIIIHHGHHIIIIIIIIIIHGIHIHHIIIHIHHHHHIIIIHIHHGHHIIIIIHGHIIIHHIIIIGIHIHHHIHIIIIIIIIIIIIIIIIIHEHHHHEIHHIIIIHHGHIHIIIHHHIIIIIIIHIGHIIHGIIIIIIIIIIIIIHIIIHIIHEIIIIIIIIHHIIIIIIIIIIIIIIIIIIIIIIIIIIIIIIIHHIIIIIIIIIGIHIIIIIIIIIIIIIIIIIIIIIIIIIIIIIIIIIIGIIHIHGDDDDD
@HISEQ:969:HM2KJBCX2:2:1101:9544:17922 2:N:0:ACTATGCA
CATCTGGGCAATCCCAACTATCCCTATTAATCATTACGGTGATCCTAGAAACCAACAAAATAGAACCATGCCGTCCTATTCTATTATTCCATGCTAATGTATTCGAGCAAAAATGCCTGCTTTAAACACTCTAATTTTTTCAAGGTAAAGGTCCTGGATCCGCAAGACACCCAATTAAGGACATCAAGTTTCTCCAGAAGGTGAGAAATCAACAGCGACAGTTCATACCCCTTAAGGCATGACCATCACGTCAATCCCGAAATTCAACTACGAGCTTTTTAACTGCAACAACTTTAATATACGCTATTGGAGCTGGAATTACCGCGGCTGCTGGCACCAGACTTGCCCTCCAA
+
DDDDDIIIIIIIIIIIIIIHIIIHIIIIIIIIIIIIIIIIIHIIIIHGHHHHIIIIIIIIIGHHIIIIIHIIIHGIIIIIIIIIIIIIGHHHHHIIIIIHHGFIHHHHIIIHIIHIHIHIIHHIIHHHGIGIIHIHIHIIGIIIIIIHIIIIIIIHHEHIHIIHIIHIHHHIIIIIIIIIIIIIIIIIIIHIIIIIIIIIIIHIIIIIIIIIIIIIIIIIIIIIIIIIIIIIIIIHIIIIIIIIHIIIHHIHIIHDIHHIIIIIIIIIIIIIIIIIIIIHIHIIIIIIIIIIIIIIIIIIIGIIIIIIIIIIIIIIIIIIIIIIIIIIIIGIIIIIIIIIHIIIIIIGDDDCD
@HISEQ:969:HM2KJBCX2:2:1101:4993:18110 2:N:0:ACTATGCA
CATCTGGGCAATCCCAACTATCCCTATTAATCATTACTTCAATTCTAGAAACCAACAAAATAGAACCGAAGTCCTAAATTATTATTCCATGCTAATGTATTCAAGGCATAAGCCTGCTTTAAACACTCTAATTTTTTCAAAGTAATAGAGCTAGATGGCGACGACAAGCCCAGTAAAGGGTTGTCGCCGTTCTCAAGCAAGATGGTAGACGCGCGCCAGCACACACACTCGTAACCGAGGCGGGCCAGGTGCGTCAAACCAGAAATCCAACTACGAGCTTTTTAACTGCAGCAACTTTAATATACGCTATTGGAGCTGGAATTACCGCGGCTGCTGGCACCAGACTTGCCCTCCAA
+
DDDDDHIIIIIIIIIIHIIIIIIHIIIIIIIIIIIIIIIIIIIIIIFIEHIIIIIIIIIIIIHGIIIHIHIIIIIIIIIIIIHIIIHHHHIHIIIIIIIIIHHIIHHIIIHIIIIIIIIIIIIHIIIHIIIIIHIHHHIIIIIIIIIIIIIIIIHIIIHIIIHIIIIHHIIIIIIIIIIHIIIIIIIIIIIIHIIIIHIIIIIIIIIHIIIIIIIGIIIIIIIIIIIIIIIIIIIIIIIIIIIIIIIIIIIIIIIIIIHIIIIIHIIIIIIIIIIIIHIIIIIIIIIIIIIIIIIIIIIIIIIIIIIIIHHIIIIIIIIIIIIIIIIIIIIIIIIIIIIIIIIIIIIIIIIDDDDD
@HISEQ:969:HM2KJBCX2:2:1101:21021:17801 2:N:0:ACTATGCA
CATCTGGGCAATCCCAACTATCCCTATTAATCATTACGGTGATCCTAGAAACCAACAAAATAGAACCATGCCGTCCTATTTTATTATTCCATGCTAATATATTCAGGCACTGGCCTGCTTTGAGCACTCTAATTTTTTCAAGGTAATAGTCCTGCTTCCCCAACGCACCAAGTGAATGGCATGCTGGTTATTCAGAAGGTAAGAACCCACCACACCAGTACGGACAATGAAGCCCGACCGATGGACAGATTCCGAAATTCAACTACGAGCTTTTTAACTGCAACAACTTTAATATACGCTATTGGAGCTGGAATTACCGCGGCTGCTGGCACCAGACTTGCCCTCCAA
+
CDADDIIHIHHGFHHIIIIIIIIIIIIIII@GHHIGHHHIIGIHIIIIIIIICHHHIIIIIIIIIIIIIEHHDHCDHHHGHFHGHHHIGIHI<1FGFGHHIHHEGHHHFHFFEHHIIHIHHHHIIHHIIIIIIIIHIHIHIHHHHHIIIHIHHIIHHIIHIIIHIIFIIIHIIIIIHIHHHIIIIIIIIHHIIHIHIIHHHHHHHII<IHHHHGIIIIIIIIIIIHHIIHHIIIIGHIIIIIIIIHHIIFIIIIIHIIIIIHIIHIHGIIIIIIHHHIIIIIIIIIIIIHIHIHHHIHIIIIHIIIIIIIIIIIIIIIIIIIIIIIIIIIIIIIIIIIIIIIIDDDCD
@HISEQ:969:HM2KJBCX2:2:1101:8133:19080 2:N:0:ACTATGCA
CATCTGGGCAATCCCAACTATCCCTATTAATCATTACATCGATCCTAGAAACCAACAAAATAGAATCGGATGTCCTATTTCATTATTCCATGCTAATGTATTCAAGCGTGAGCCTGCTTTAAACACTCTAATTTTTTCAAGGTAACAGTCCTAATTCCCCGTGACACCAAATTAATGGCATTACGGTTCTTTAGAAGGTGAGAAATCAATAATATCAGTACATACCAACGGCATGACCGAAACATTGATCCCGAAATTCAACTACGAGCTTTTTAACTGCAACAACTTTAATATACGCTATTGGAGCTGGAATTACCGCGGCTGCTGGCACCAGACTTGCCCTCCAA
+
DD0@B<<1CCC@1<<<EEH?1DC@@1CG@GHEGHHCHC<1<DC10<1C1<<F11<0DGHEEE<GHHIH=<C/D1<DHC1GHECC11<11<1<1<DHFHIHHHHEC@@FDIIHE@EG<D1D<GHHFF@FCHHDEGHIFBE<GIHF<GFCIIIIHHDGHEEH?HHHEHD/HFHGCHHHHEEHHFE<IHEC@D<F@?EHEFHHHCEHFGIIHHGHGCGHFD?HEEGAIHEEHEHHH@GH?DHDHHHGGCCFH?CFHG?IG@CGGE@CEGD1E@@GCD<CHGGEEHHHEEHGEEHHGCCIIHHHIHIGHHEG?FIIIHIHHDHGEHHHHG?EHIIHHHHHHIIIHHD@@D0
@HISEQ:969:HM2KJBCX2:2:1101:4344:18991 2:N:0:ACTATGCA
CATCTGGGCAATCCCAACTATCCCTATTAATCATTACATCGATCCTAGAAACCAACAAAATAGAATCGGATGTCCTATTTCATTATTCCATGCTAATGTATTCAAGCGTAAGCCTGCTTTAAACACTCTAATTTTTTCAAGGTAACAGTCCTAATTCCCCGTGACACCAAATTAATGGCATTACGGTTCTTTAGAAGGTGAGAAATCAATAATATCAGTACATACCAACGGCATGACCGAAACATTGATCCCGAAATTCAACTACGAGCTTTTTAACTGCAACAACTTTAATATACGCTATTGGAGCTGGAATTACCGCGGCTGCTGGCACCAGACTTGCCCTCCAA
+
DCDCDIIIHGEHCHEHIIIIIIHHHIHIHIHIIIIIIIIIIIIHHIGIGHIIIIGHEHIIIIH@HHIFHEHGIIGIGHIIHHIIIIIHEHIIIIHIIIHIHIHHIIIIIIEHHGHGHIIIIHHEHIIIIIIIHHHHIHIHIHHHIIHIHIIIHHGHHIIIIIHHHIIHHHIHIIIIIIHIIIIHHIIHHIIIIIHHIIHHHHHHHIHIIIHIHIIIIIIIHHHGG<HHIIIIIIIIIGIIIIHHFFHHIIIIIIIIHHHIIIIIIIIIIIIIIIHHGIIIIIIIIIIIHIHIIIHIIIIIHIIIIIIIHIHHHIIIIIIIIIIIHIIHHHIIIHIHHHIIIHDDDB@
@HISEQ:969:HM2KJBCX2:2:1101:9001:18940 2:N:0:ACTATGCA
CATCTGGGCAATCCCAACTATCCCTATTAATCATTACGTCGATCCTAGAAACCAACAAAATAGAATCAAACGTCCTATTCTGTTATTCCATGCTAATGTATTCAAGCGTGAGCCTGCTTTAAACACTCTAATTTTTTCAAAGTAACAGTCCTGATTCCCTATAACACCAAATTAATGGCATTATAGTTCGTCAGAAAGGAGAAACCGATTATACCAGTACGTACAAAAGCACGACCAGTAAGCCGGTCTCGAAATTCAACTACGAGCTTTTTAACTGCAACAACTTTAATATACGCTATTGGAGCTGGAATTACCGCGGCTGCTGGCACCAGACTTGCCCTCCAA
+
<0<DDC11<11<<<111D11<1D1<1DCG<1<1<1<<1<CC/D<<D1CE1<11<<01C<GF11D1@DGHG10DE00CCEC1<C<1<F11<1<11<@F@C@CHHIHGG<<<HGHHIFEHGFHGGHFCECHGGGHHIIHFEIIHEHHHEGCHGA<IIHIIHHHHHGEIIIHHH?GHFCF?HHFDD?EHGIIHEHHGHHH;HIIHEE@HHHHEIIIHHH<HHIIIIIIIIIGIHDIHIFGHHIGHFEHHGIGIIHHIHGIHIIIIHIIIIHHHIIHGGIHHIIHHHCFHIHHIIIHHHIIIIIIIIHHGIIHHCHIHIIIIIHHHIHHEHEHIIIHIIHHIIIDDDD@
@HISEQ:969:HM2KJBCX2:2:1101:2315:19468 2:N:0:ACTATGCA
CATCTGGGCAATCCCAACTATCCCTATTAATCATTACGTCAATCCTAGAAACCAACAAAATAGGATCGAACGTCCTATTTCATTATTCCATGCTAATGTATTCAAGCGTTAGCCTGCTTTAAACACTCTAATTTTTTCAAAGTAACAGTCCTGTTTCCCTGCAACACAAAATTAATGGCATTACAGTTCTTCAGAAAGGAGGAATCAGCGAAGCCAGTGCATACCAGTGGCACGACCAACCTGCTGACCCCGAAATTCAACTACGAGCTTTTTAACTGCAACAACTTTAATATACGCTATTGGAGCTGGAATTACCGCGGCTGCTGGCACCAGACTTGCCCTCCAA
+
DDDBDIE?GDD@CFHHHHEH1<<<FGHEHCGHIEHFHIIEGCE?1<CFEHEHCHF@EHEHHIEC<DHCE1DC<GHHCH<E1GF@?FCCHCCHHHHEF@DHCDC9HHCC<DGD@@IIHEFHFCBHHGBDGE?FFHHHHF@1<GGE8?GG<C?GF<C@HEGCF@FGHHF#<C@0DECHGCF@G@FHHEEGCHHEH<C@E<GDHHHFFHHF/<CDHHIHGEHIHHHIIHEHCFEE<<<>F<AHF<<8BE<8FIHF<<EGHCHHGHDHHHHECD<111IIHEEIIIHHHFGHIIHHG<<1EH?IHEEHC<1CHG<<CCCCF<F1H@HHE@GEIHIIIIHGHEEEC0@DD<
@HISEQ:969:HM2KJBCX2:2:1101:13548:19206 2:N:0:ACTATGCA
CATCTGGGCAATCCCAACTATCCCTATTAATCATTACGGTGGTCCTAGAAACCAACAAAATAGAACCACAACGTCCTATTCTATTATTCCATGCTAATCTATTCAAGCAATAGCCCGCTTTAAACACTCTAATTTTTTCAAGGTAATGGTCCTGGCTCCCCAACACACCCAATTAAGGACATACTGGTTCACCAGAAGGAAGACCCGACAACAGGACAGTACTCGCCAAAGACGGACCGCCCGGCCAAGCCCAAAATTCAACTACGAGCTTTTTAACTGCAACAACTTTAATATACGCTATTGGAGCTGGAATTACCGCGGCTGCTGGCACCAGACTTGCCCTCCAA
+
BDDADI@CHFEEHHHIIIHHHHHHFHHHICGHCHGHIIFHICEHGEHHHHC@GHHFICFFHHHHIGFHH@C=C<C=EG?C@HIIIIHHIEHHFH?EEGHHI<CGHHHHH1FC<FCDEHH?EHHIIIIHGHHI<GHHHIFHHFHIIHHHAEE<CDCF;HH1HG@GEHG0<DHFGHFB8/8<@DHHEE@FHHIIEGHHHHCFG?FH<EHGD<DCD<@G?HHHEDHDH@0HHFCA//E@HGHIHDG<EHHFC@/1HHF<1G?HGEEC<111<?HEIHIHHHF1GDF<1IIHFHCHEECC11CG<@HHGEHHHGGGFFHE/CHHHCGHECHG@HCC?HF11@IHIH@@@?D
@HISEQ:969:HM2KJBCX2:2:1101:14123:19235 2:N:0:ACTATGCA
CATCTGGGCAATCCCAACTATCCCTATTAATCATTACGGTGATCCTAGAAACCAACAAAATAGAACCATGTCGTCCTATTTTATTATTCCATGCTAATGTATTCAGGCACTAGCCTGCTTTGAGCACTCTAATTTTTTCAAGGTAATAGTCCTGCTTCCCCAACGCACCAAGTGAATGGCATGCTGGTTATTCAGAAGGTAAGAACCCACCACACCAGTACGGACAGTGAAGCCCGACCGATGGACAGATTCCGAAATTCAACTACGAGCTTTTTAACTGCAACAACTTTAATATACGCTATTGGAGCTGGAATTACCGCGGCTGCTGGCACCAGACTTGCCCTCCAA
+
BBDDBHFHIGGGHHCFHHHCHIIHIIIIIHHHHHIHH?GHFCHIHHFHIIIIHIEHHEGHGHC?HHHCHIIIGG?GHIEHHIHHIIIG@GCHIGIHIHGIHHGHIGCHCHHIIGHHHHGF@EHHHHIHCHFHHIIIHIHIIHFFFHHIIIIIHFEFEGHHHGHHHEGIHHEHHHFHHHIIHIIIHHHEHHEHHHIHHGIIHHHHHHEHGIHGEHHHHIIIHHIIIHIIIIHIHHAHHHHGDHEHEHHIHHECIHHGCGHFHHIHIEHHIHIIIHIHDIGIIIHIIIHHIHHEF=GECHEHHIIHCIIHHHHFGEIIIHHEIHHIIIIHHHIIIHIHIHHHHIID?DAD
@HISEQ:969:HM2KJBCX2:2:1101:6516:19493 2:N:0:ACTATGCA
CATCTGGGCAATCCCAACTATCCCTATTAATCATTACGTCAATCCTAGAAACCAACAAAATAGGATCAAACGTCCTATTTCATTATTCCATGCTAATGTATTCAAGCGTTAGCCTGCTTTAAACACTCTAATTTTTTCAAAGTAACAGTCCTGTTTCCCTGCAACACCAAATTAATGACATTACAGTTCTTCAAGAAGGAGGAACCAGTAAAGCCAGCACATACCAGAGGCACGACCAACTTACTAATCCCGAAATTCAACTACGAGCTTTTTAACTGCAACAACTTTAATATACGCTATTGGAGCTGGAATTACCGCGGCTGCTGGCACCAGACTTGCCCTCCAA
+
DDDDDHIIIIIIIIIIIIIIIIIIIIIIIIIIIIIIIIIIHIIIIIIHIIIIIIIIIIIHIIEHIIIIIIHHIIIIIIIIIIIIIIIGIHHIHIIHIIIIIIIHIIIIIIIIHIIIIIIIIIHHIIIIIIIIIHIIIIIIIIIIIIIIIIIIIIIIIIIIIIIIIIIIIIIIIIIIIIIIIIIIIIIIIIIIIIIIIIIIIIIHIIIIIIIIIIIIIIIIIIIIIIIIIIIIIIIIIIIIIIIHHIIIIIIIIIIIIIIIIIHIIIIIIIIIIIIIIIIIIIIIIIIIIIIIIIIIIIIIIIIIIIIIIIIIIIIIIIIIIIIIIIIIIIIIIIIIIIIIIDDDDD
@HISEQ:969:HM2KJBCX2:2:1101:14164:19336 2:N:0:ACTATGCA
CATCTGGGCAATCCCAACTATCCCTATTAATCATTACGGTGATCCTAGAAACCAACAAAATAGAACCATGCCGTCCTATTCTATTATTCCATGCTAATGTATTCGAGCAAAAATGCCTGCTTTAAACACTCTAATTTTTTCAAGGTAAAGGTCCTGGATCCGCAAGACACCCAATTAAGGACATCAAGTTTCTCCAGAAGGTGAGAAATCAACAGCGACAGTTCATACCCCTTAAGGCATGACCATCACGTCAATCCCGAAATTCAACTACGAGCTTTTTAACTGCAACAACTTTAATATACGCTATTGGAGCTGGAATTACCGCGGCTGCTGGCACCAGACTTGCCCTCCAA
+
ADDDDIIIIIIIIIIIIIIIIIIIIHIIIIIIIIIIIIIIIIIIIIIIIIIIIIIIIIIIIIIIIIIIIIIIIIHIIIIIHIIIIIIIIIIIIIIIIIEHHHHIIIIHHIIIIIIIIIIIIIIHGHIHIIIIIIIHIIIIIIIIIIIIIIIIIIIIIIIIIIIIIIIIIIIIIIIIIIIIIIIIIIIIHHHHHIIIIIHIHIIIIIIIIIIIHIHIIIIIIHIIIIIGIIIIIIIIIIIIIIIIIIHHIHIHIIIIIIIHIIIIIIIIIHIHGIIIIIIIIHIIIIIIIIIHIIIIIIIIIIIIIIIIIIIIIIIIIIIIIIHIIIIIIIIIIIIIIIIIIIIIIIIIDDDDD
@HISEQ:969:HM2KJBCX2:2:1101:20501:19952 2:N:0:ACTATGCA
CATCTGGGCAATCCCAACTATCCCTATTAATCATTACGGTTGTCCTAGAAACCAACAAAATAAAACAACTTCGTCCTATTCTATTATTCCATGCTAATGTATTCCGGCATAAGCCTGCTTTAAACACTCTAATTTTTTCAAGGTAAAGGTCCTGACTACCCGCAACACCCAATAAAGGACATTACGTATCACCAGGCGGATAGACCCAACACAACCAGTACTCATCTAAAAGATGGACCAATTGGCCGAATCCAAAATTCAACTACGAGCTTTTTAA
+
DDDDDIIIIGGHIHIIIIIIIIIIIIIIIIIIHIIIIIIIIIIIIIIIIIIIIIIIIIIIIIIIIIIIHIIHIIIIIIIIIIIIIIIIIIIIIIIIIIIIIIIIIHIIIIIIIHHIIIIHIIIIIIIIHHIIIIIIIIIIHIIIIIIIIIIIIIIIIIIIIIHIIIIIIIIIIIIIIIIIIIIIIIIIHIIIIIIIHHIIIIIIIIIIIIIIIIIIIIIIIIIIIIIIIIIIIIIIIIIIIIIIHIIIIIIIIIIIIIIIIIIIIIIIIIIIDDDDD
@HISEQ:969:HM2KJBCX2:2:1101:12786:19732 2:N:0:ACTATGCA
CATCTGGGCAATCCCAACTATCCCTATTAATCATTACGTCGATCCTAGAAACCAACAAAATAGAATCAAACGTCCTATTTCATTATTCCATGCTAATGTATTCAAGCGCGAGCTTGCTTTAAACACTCTAATTTTTTCAAAGTAACAGTCCTGATTTCCCGCGACACCAAATTAATGACATCGTGGTTCGTCAGAAGGGAGAAACCAATAATGCTAGTACGTACAAAGTACGACCGACATATTAGTCCCGAAATTCAACTACGAGCTTTTTAACTGCAACAACTTTAATATACGCTATTGGAGCTGGAATTGCCGCGGCTGCTGGCACCAGACTTGCCCTCCAA
+
DDDDDHFHHEHHIIHEGCEHHHIIHHIIIHHIGIHIIIGHIHEHHHHEHIIHIFHDECHHHHHIIHIGHIGHIEHCHGCGECHHIIIGHHHHHIHHHHIHHHIHGIHHHIHFFC@EHIIIIIIHHGIHHIHIIIHIIIIIHGIHHEHHHHIIGIIIIIIIIIEIIIHIHIIIIIIIHHGEHHEHC?HHGCEIIHIIHHHEIIIHFEHGBHHHHIIHEGIHHHGHHIHIHIIIIIIHIIIHHGHIII=IIIIIIHIIIIIIIIIIIIIIIIIIIIIIIFHHIIIIIIIHHGIIIIIHIIIIIIHIIIIIIIIIIIHIIIIIIIIIIIIIIHHFHEIIIIIDDDDD
@HISEQ:969:HM2KJBCX2:2:1101:18229:19737 2:N:0:ACTATGCA
CATCTGGGCAATCCCAACTATCCCTATTAATCATTACGTCAATCCTAGAAACCAACAAAATAGGATCAACGTCCTATTTCATTATTCCATGCTAATGTATTCAAGCGCGAGCCTGCTTTAAACACTCTAATTTTTTCAAAGTAACAGTCCTGATTCCCCACCACACCAAATGAATGACATGATGGTTCGTCAGAAGGTAGAAATCAGTAACACCAGTACGTACCGAAGGCACGACCAGCGTACTAATCCCGAAATTCAACTACGAGCTTTTTAACTGCAACAACTTTAATATACGCTATTGGAGCTGGAATTACCGCGGCTGCTGGCACCAGACTTGCCCTCCAA
+
DADDDHHHIDDGFDHHIIHIHHHIIHIIIIIIIIHIHHHHIIIIIIHIIIIHHEHIIIIIIIIHIIIIHHHHHHHIIIIIIHIIIFCGGG@GHIHIHHIGHHHIIHHIDIHHHIHHHHHHHHIHHHHIIHHIIIIIGIHIIHIIIIHHIGHIHHCIHIHIIIIHHHHIHHGIIHIHHHHGHHHEIIIIHIIIIIIIIHIIIIII<GIIHIHIHIIIIIIIIIHIIIHHHGIIIIIGIIIIIIHHHHHIIIIIIIHHIHIIIHIIIIIIIIIIIHIIIIIIIIHEIIIIIIIIIIIIIIIIIIIIIIIHIIIIIIIIIIGIIIIIIIIIIIIIIIIIIHIIDDDDD
@HISEQ:969:HM2KJBCX2:2:1101:3394:19034 2:N:0:ACTATGCA
CATCTGGGCAATCCCAACTATCCCTATTAATCATTACGTCGATCCTAAAAACCAACAAAATAGAATCAAACGTCCTATTTCATTATTCCATGCTAATGTATTCAAGCGCGAGCCTGCTTTAAACACTCTAATTTTTTCAAAGTAACAGTCCTGATTCCCCACGACACCAAATTAATGACATCGCGGTTCTTCAGAAGGTAGGAACCAATAATACCAGTGCGTACCGAGGCACGACCGATCAACTGATCCCGAAATTCAACTACGAGCTTTTTAACTGCAACAACTTTAATATACGCTATTGGAGCTGGAATTACCGCGGCTGCTGGCACCAGACTTGCCCT
+
@DAADIIHIHHIHHHHHIHIIIIIIHIIHIIIGIHIIIIII<HHHICHIEHIHIIHHHHHHIHCGHHIHHIGEHIICGHHIHGHHIHIIIHIFHHHIHHHHGEHIIHHHHDCCHHGGHFHHIIGGCHHHHEHGHHHIBF@GHIGEHHHFIHGCF@FHHIHHEHHHHHEHF/HCIIIHFC<HIIHIIHIIHC@EEH?HHEFHBHHHHIHG<<6FHDAHGEGHGEEDHHIGHEEHHHCC@HFGD1HHHHHDHHCEHHGHGEHD<HHECFIHFHG@@HHEHEHIHGFEHC1FE@IIHEHECCGFG@FFEHHGIHHEHHCH@IHEH@@CHGC?HHEIIIHDD0DD
@HISEQ:969:HM2KJBCX2:2:1101:6069:18399 2:N:0:ACTATGCA
CATCTGGGCAATCCCAACTATCCCTATTAATCATTACGTCAATCCTAGAAACCAACAAAATAGGATCGAACGTCCTATTTCATTATTCCATGCTAATGTATTCAAGCGTTAGCCTGCTTTAAACACTCTAATTTTTTCAAAGTAACAGTCCTGTTTCCCTGCAACACCAAATTAATGACATTACAGTTCTTCAAGAAGGAGGAATCAGTAAAGCCAGTACATACCATTGGCACGACCAACCTACTGACCCCGAAATTCAACTACGAGCTTTTTAACTGCAACAACTTTAATATACGCTATTGGAGCTGGAATTACCGCGGCTGCTGGCACCAGACTTGCCCTCCAA
+
DCDDDIIIHHHHIGCEHFCGHIIHHIIHIIHHIIHIHIIIIGIHHHIIIHEHHIIIIIIIIIII1GHHFHIIIIE@GHEHIHHIIIGEHHIECHHEGHHIHG@HHFHEEEEC@EEHEH?EGHHHIIHHHHHEIHIHEHHFHHCBGGHHHHHHHECGIHIHHGHHEHCHHHFEHHHFEHHGCCIHHEHHIIIIIIHIIHHD0:HDHHHFFCDHHHEHHHHGGGEGHCHGHEHHE?EHEGCGC1A@1C<<DDHEHD1C@HIIGECGHGEH@F<CHCGHEIHGHFCCC@@HEIHEEIGIIHEH@HFCCEHFHC@FHHEDC?<@G@@HHG1FHHECCFG@EHDHE@?BD@
@HISEQ:969:HM2KJBCX2:2:1101:18938:19950 2:N:0:ACTATGCA
CATCTGGGCAATCCCAACTATCCCTATTAATCATTACGTCGATCCTAGAAACCAACAAAATAGAATCAAACGTCCTATTTCATTATTCCATGCTAATGTATTCAAGCGCGAGCTTGCTTTAAACACTCTAATTTTTTCAAAGTAACAGTCCTGATTTCCCATGACACCAAATTAATGACATCGTGGTTCGTCAGAAGGGAGAAACCAATAATGCTAGTACGTACAAAGTACGACCGACATATTAGTCCCGAAATTCAACTACGAGCTTTTTAACTGCAACAACTTTAATATACGCTATTGGAGCTGGAATTACCGCGGCTGCTGGCACCAGACTTGCCCTCCAA
+
DDCDDHHIIIIIIIIIIGIIIIIIIIIIIIEHHIGHFHHIHHIIIIIIIIIFHIIIIIIIHFGHHGHHIIIHFHHIIHHIEHHIIHHHHIHHIIHIHHHIG@HHIIIIIHHHHEHGEHFHHIIIIGHHHIIIHIIIHIIHIHHIIIIIHHHIHHGFGHIIHHGHIIIIIIHHGHHHHIHIGHHHIHHHIHHIIIHIIHHIHHHCFIIIIIIIHHHGHHIIGIIHHIIHGII=IHHII?HHHHHIIIIIIIIIIHIIIIIGIIIHHIIIHIIIHIIHIIIIIIHGHHHIHIHHHHGIIIGIIIHIHIIIIIHHIIIIIHGIIIIIIIIIIIIIIIIIIIHACDDD
@HISEQ:969:HM2KJBCX2:2:1101:15747:20175 2:N:0:ACTATGCA
CATCTGGGCAATCCCAACTATCCCTATTAATCATTACGTCAATCCTAGAAACCAACAAAATAGGATCGAACGTCCTATTTCATTATTCCATGCTAATGTATTCAAGCGTTAGCTTGCTTTAAACACTCTAATTTTTTCAAAGTAACAGTCCAAATTCCCCGCAACACCAAATTAATGGCATTACGGATCATCAGGAAGGAGGAATCAGTGAGACCAGTACATACCAGAGGCATGACCAATCTACTAACCCCGAAATTCAACTACGAGCTTTTTAACTGCAACAACTTTAATATACGCTATTGGAGCTGGAATTACCGCGGCTGCTGGCACCAGACTTGCCCTCCAA
+
DDDDDIIIIFEFHHIIHIIIIIIIIIIIIIIIIIIIIIIIIIIIIIIIIIIIIIIIIHIIIIHHIIIIIIIGHHIIIIIIIIIHIIIIIIHFHHHCHIIHIHHHHHHIIIIIIIIIIIIIIIIIHIHIIIIIIIIIIIHHIIIIIIIIHIHHHIIHIIIIIIIIIIIIIHHIIIIIIIIIIIIHHIIGIIHIIIIIIIIIIHIIIIIIIIIIIIHIIIIIIIIIIIIHHIIIIIIIIIIIIHHGHIHHIIIHIIIHIIIIIIIIIIIIIIIIIIIIIIIIIIIIIIIIIIIIIIIIIHIIIIIIIIIIIIIIIIIIIIIIIIIIIIIIIIIIIIIHIIIIIDDDDD
@HISEQ:969:HM2KJBCX2:2:1101:20355:20266 2:N:0:ACTATGCA
CATCTGGGCAATCCCAACTATCCCTATTAATCATTACGGTGATCCTAGAAACCAACGAAATAGAATCAGTCCGTCCTATTTCATTATTCCATGCTAATGTATTCAGACGATAGTCTGCTTTAAACACTCTAATTTTTTCAAAGTAACAGTCCTGATTTCCCATCACACCAAATAAATGGCATGAAAGTTCCTCAGAAGGTAGAGATCCATCCTACCAGTGCAGACAATTAAGCCTGACCAATGGGTAGACCCCGAAGTTCAACTACGAGCTTTTTAACTGCAACAACTTTAATATACGCTATTGGAGCTGGAATTACCGCGGCTGCTGGCACCAGACTTGCCCTCCAA
+
DDDCDIHGIIIIIIIIIIIIIIHIIHIIHIIIIIIIIIIIIIIIIIIIIIIHEHIIIHIIIIIHIIGIGHIIIIIIIIIIIIIIIIIIEHFGEHIIIIIIIIHIIIIIIIIIHIIIIIIIIIIIIIIIIIIHIIIHHHHHHHIIIIIIIHGIIIIIIIIHHHIIIIIHIIIIIIHIIIIIHIIIIIIIHIIIIIIIIIIHIIIIIHIIIIIIIHIIIIIIIIIIIIIIIIIIIIIIIIIIIIIIHGDIIIIIIIIIIIIIIIIIIIIIIIIIIIIIIIIIIIIIIIIIIIIIIIIIIIIIIIHIIIIIIIIIIIIIIIIIIIIIIIIIIIIIIIIIIIIIIIIDDDDD
@HISEQ:969:HM2KJBCX2:2:1101:20332:20387 2:N:0:TCTATGCA
CATCTGGGCAATCCCAACTATCCCTATTAATCATTACGGTGATCCTAGAAACCAACAAAATAGAATCATGCCGTCCTATTTTATTATTCCATGCTAATGTATTCAAGCAAAATGCCTGCTTTAAACACTCTAATTTTTTCAAAGTAAAGGTCCTGGTTCCCCGCGACACCCAATTAAGGGCATCGTGGTTCTCCAGAAGGTGAGAAATTGACTACACCAGTTCATACCCCTTAAGGCACGACCGATGTGTCAATCCCGAAATTCAACTACGAGCTTTTTAACTGCAACAACTTTAATATACGCTATTGGAGCTGGAATTACCGCGGCTGCTGGCACCAGACTTGCCCTCCAA
+
DDDDDIIIIGHHHHIIIIIIIIIIIGIIIIHIIIIIIIIIIHIIIIIIIIIIIHIIIIIIIIHIIIIIIHIIHIIIIHIIIIIIIIHHFHIHHHIHIHIHHCHHHIHIIIIIIIIIIIIIHIIHIIIIIIIIHIHIIHHHGHIIIIIHHIIIIIIHIHIIIIIIIHIIIGIIHIIIIIIIIIIIIIIIIIIIIIIIIIIIIIIIIIIIIIIIIIIIIIIIIIIIIHIIIIHHIIIIIIIIIIIIIIIIIIHHHHIIIIIIIIIIIIIIIIIIIIIIIIIIIIIIIIGIIIIGHHIIIIIIIIIIHIIIIIIIIHIIIIIIIIIHIIIIIIIIIIIIIIIIIIIIIIIDDDDD
@HISEQ:969:HM2KJBCX2:2:1101:19054:20263 2:N:0:ACTATGCA
CATCTGGGCAATCCCAACTATCCCTATTAATCATTACGTCGATCCTAGAAACCAACAAAATAGAATCAAACGTCCTATTTCGTTATTCCATGCTAATGTATTCAAGCGTGAGCCTGCTTTAAACACTCTAATTTTTTCAAAGTAACAGTCCTGATTCCCCATGACACCAAATTAATGACATCATGGTTCGTCAGAAGGTAGGAATCAATAATACCAGTACGTACAATAGCACGACCAATAAATTGATCCCGAAATTCAACTACGAGCTTTTTAACTGCAACAACTTTAATATACGCTATTGGAGCTGGAATTACCGCGGCTGCTGGCACCAGACTTGCCCTCCAA
+
DDDDDHIIIIIIIIIIIIIIIIIIIIIIIIIIIIIIIHIIIIHIIIIIIIIIIIIIHIIIHHHEHIIIIHIHIHIIIIIIIIIIHIIIIIIIIHIIIIIIIHGIHIIIIIIIIIIIIIIIIIIIHIIIIIIIIIIIIIIIIIIIIIHIHIIIIIIIIIHIIHHIIIIHIIIIIIHIIIIIIIIIIIIIHIHIIIIIIIIIIHIHHIIIIIHHHIIHIIIIHIIIIIGIIIIIIIIIIIIIIIIHIIIIIHIIIIIIIIIIIIIIIIIIIIIIIIHIIIIIIIIIHHHIIIIIIIIIIIIIIIIIIIIIIIIIIIIIIIIIIIIIIIIIIIIIIIIIIIIIDDDDD
@HISEQ:969:HM2KJBCX2:2:1101:16178:21088 2:N:0:ACTATGCA
CATCTGGGCAATCCCAACTATCCCTATTAATCATTACGGTGATCCTAGAAACCAACAAAATAGAATCATGCCGTCCTATTTTATTATTCCATGCTAATGTATTCAAGCAAAATGCCTGCTTTAAACACTCTAATTTTTTCAAAGTAAAGGTCCTGGTTCCCCGCGACACCCAATTAAGGGCATCGTGGTTCTCCAGAAGGTGAGAAATTGACTACACCAGTTCATACCCCTTAAGGCACGACCGATGTGTCAATCCCGAAATTCAACTACGAGCTTTTTAACTGCAACAACTTTAATATACGCTATTGGAGCTGGAATTACCGCGGCTGCTGGCACCAGACTTGCCCTCCAA
+
DDDBDGHIGFEHHHIIIIIIIIIIIGIIIIIHIIIIIIIIHIGHHHIIIIIIIIIIIHIIIIIIIIIIIIIIIIIIIIIIIIIIIIIHHIIICCHHIIHIIGHHIIIHHHIIIHIIIIIIHIIIIIIIHGHHHHHHHIHHHIHIHHIHGHIHHGHHIIIHHHHHIIIHHIIIHHIIIIIIIHHHHHIIIIIHHIIIHIIIIIIHIIIIIHIIHIIIIHHIHHHHHHHIIHHGHIHHHIIIIHGIHIIIIHHIHDIIHEIIIHHIIIIIIHIIHIIIHHHIHIIIIIIIIIIHHHIIIIIIIHIIGIHIIIGIIIHIHIHIHIIIIIIIIIIIIIIIIIIIIIIIIIHDDDDD
@HISEQ:969:HM2KJBCX2:2:1101:13274:21436 2:N:0:ACTATGCA
CATCTGGGCAATCCCAACTATCCCTATTAATCATTACGTCAATCCTAGAAACCAACAAAATAGGTTTGAACGTCCTATTTCATTATTCCATGCTAATGTATTCAAGCGTTAGCCTGCTTTAAACACTCTAATTTTTTCAAAGTAACAGTCCTGTTTCCCTGCAACACCAAATTAATGACATTACAGTTCTTCAGAAAGGAGGAATCAGCGAAACCAGTTCATACCAGTGGCACGACCAACCTGCTGACCCCGAAATTCAACTACGAGCTTTTTAACTGCAACAACTTTAATATACGCTATTGGAGCTGGAATTACCGCGGCTGCTGGCACCAGACTTGCCCTCCAA
+
DDDDDIIIIFGHIIIIIIIIIIIIIIIIIIIIIIIIIIIIIIIIHIIIIIIIIIIIIGIIIIIHIIIIHIIIHIIIIIIIIIIIHIIIIIIIGHIIIIIIIIIIIHIHIIIIIIIIIIIIIGIIIIIIIIIIIIIIIIIIIIIIIIIIIIIIIIIIIIIIIIIIIIIIIIIIIIIIIIIIIIIIIIIIIIIIIIIIIIIIIIIIIIIIIIIIIIIIHIIIIIIIIIIIIIIIIIIIIIIIIIIHHIIIIIIIIIIIIIIIIIIIIIIIIIIIIIIIIIIIIIIIIIIIIIIIIIIIIIIIIIIIIIIIIIIIIIIIIIIIIIIIIIIIIIIIIIIIIIIIIDDDDD
@HISEQ:969:HM2KJBCX2:2:1101:17753:21188 2:N:0:ACTATGCA
CATCTGGGCAATCCCAACTATCCCATTAATCATTACGGTGATCCTAGAAACCAACAAAATAGAACCATGCCGTCCTATTCTATTATTCCATGCTAATGTATTCGAGCAAAATGCCTGCTTTAAACACTCTAATTTTTTCAAGGTAAAGGTCCTGGTTCCACATGACACCCAATTAAGGACATCATGCTTCTCCAGAAGGTGAGAAATCAACTGCGACAGTTCATACCCCTTAAGGCACGACCATCACGTCAATCCCGAAATTCAACTACGAGCTTTTTAACTGCAACAACTTTAATATACGCTATTGGAGCTGGAATTACCGCGGCTGCTGGCACCAGACTTGCCCTCC
+
DDDDDHHHIIIIIIIIIIIIIIIIIIIIIIIIIIIIIHHIIIIIIIIIIIIIIIIIIIIIIHIIIIIIIIIIIIIIIIIIIIIIIIIIIIIIIIIII@GHIHHIIIIIIIIIIIIIIIHHIIIIIHHIIIIIIIIIIIIIIIIIIIIIIIIIIIIIIIIIIIIIIIIIIIIIIIIIIIIIIIIIIIIIIIIIIIIIIIIIIIIIHIIIIIIIIIIIIIIIIIIIIIIIIIIIIIIIIIIIIIIIHGHDIIIIIIIIIIIIIIIIIIIHIIIIIIIIIIIIIIIIIIIIIHIHIIIIIIIIIIIIIIIIIIIIIIIIIIIIIIIIIIIIIIIIIIIIIIIIIIIIDDDDD
@HISEQ:969:HM2KJBCX2:2:1101:17196:21573 2:N:0:ACTATGCA
CATCTGGGCAATCCCAACTATCCCTATTAATCATTACGTGATCCTAGAAACCAACAAAACGGAACCACTGTCCTATTTCATTATTCCATGCTAATGTATTCAAGCAAATTAATGCCTGCTTTAAACACTCTAATTTTTTCAAAGTAAAAATTCTAGTTCATTGAGACACCCCATTAAGAACATCAACAATTCACCAGAAGGTGAGAAATTGGCTACACCAGTTCATGCCCCTTAAGGCACGACCGATGCATCAATTCCGAAATTCAACTACGAGCTTTTTAACTGCAACAACTTTAATATACGCTATTGGAGCTGGAATTACCGCGGCTGCTGGCACCAGACTTGCCCTCCAA
+
DDDDDHHIHHIIIIIIIIIIIIIIIIIIIIIIGHIIHIIIGIIIHIIIIIIIIIIIIIIIIGHHIHIGIIHHIIHIIIIIIIIHHIIIIEHIGHIGIHIIIDHIIIIIIIIIIIIIIIIIIIIIIIIIIIIIIIIIIIIIIIIIIIIIIIIIIIIIIIIIHIIIIIIHIIHIIIIIIIIIIIIIIIIIIIIHIIIIIIIIIIIIIIIIIIIIIIIIIIIIIIIIIIIHIIIIIIIIIIIIIIIIIIIIIIIHIIIIIIIIIIIIIIIIIIIIIIIIIIIIIIIIIIIIIIHIIIIIIIIIIIIIIIIIIIIIIIIIIIIIIIIIIIIIIIIIIIIIIIIIIIIIIIIIDDDDD
@HISEQ:969:HM2KJBCX2:2:1101:14772:21761 2:N:0:ACTATGCA
CATCTGGGCAATCCCAACTATCCCTATTAATCATTACGTTGTACCTAGAAACCAACAAAATAGGTTCGAACGTCCTATTTCATTATTCCATGCTAATGTATTCAAGCGTTTGCCTGCTTTAAACACTCTAATTTTTTCAAAGTAACAGTCCTGACTCCCCACAACACCAAATTAATGACATCATGGATCATCAGAAGGGAGAAATCAACGACGCCAGTGCGTACCGAAGGCACGACCGACGTATTGATCCCGAAATTCAACTACGAGCTTTTTAACTGCAACAACTTTAATATACGCTATTGGAGCTGGAATTACCGCGGCTGCTGGCACCAGACTTGCCCTCCAA
+
DD@@@1?<D<DGGCG1CEH111<1C1D<CGEEHCFCCC<CCCE@CGC@D1<C11<E@1CCF<<<1<1CE1@CCEHGHI1CCCCGEHE1<C<11CGHI@FCFDGCHC70<0?C<HGCFHHI1CFGFFCHHEFHGCFE.G@@G@GC<@<D<DA<1A?1<IHHHDHIEBCBB<CHGGFFADGHCE8?@G8FHHH?HFFHHEFFH0GHEFDE;H8HGIHHHHCCCECCE@HHECIHHHHIHGFHGEFEEIHHIDHHGHEHHEHEIIIHHEHE?FGF<FFD1GIIHHHHC@HEEGHEC<<?IHF@FCIIIHHEIIIHDF<CDHHIHE?EHCHHHIHHHEHCHCEHEDADD@
@HISEQ:969:HM2KJBCX2:2:1101:11835:22442 2:N:0:ACTATGCA
CATCTGGGCAATCCCAACTATCCCTATTAATCATTACATCGATCCTAGAAACCAACAAAATAGAATCGGATGTCCTATTTCATTCTTCCATGCTAATGTATTCAAGCGTGAGCCTGCTTTAAACACTCTAATTTTTTCAAGGTAACAGTCCTAATTCCCCGTGACACCAAATTAATGGCATTACGGTTCTTTAGAAGGTGAGAAATCAATAATATCAGTACATACCAACGGCATGACCGAAACATTGATCCCGAAATTCAACTACGAGCTTTTTAACTGCAACAACTTTAATATACGCTATTGGAGCTGGAATTACCGCGGCTGCTGGCACCAGACTTGCCCTCCAA
+
D@D0<1<1DFCD<1<F1<DFHHHIHF@CGCHEHI@H<GCH0FH@@111<G?CHHHH1F@C<G<1DFH10<E/1<111<GH1FH@1DGEEH11<1CH<FHG@<1DG150HG@HEAC&EA?IHF1GH1GDCG($<F<HH@IH85HGFC<A811AB?HH?C0C0HGC@F<<CEF<HD/H4<?GD/<</<<G<.<<GCFF0D@CC0HIH@GFHHCHD1:EGD<CFC<0?GHHCC<@H@CEC0C<EG@F<1AF<:/1@GC<<<1E<1GCECD<0C@C<1CC@C@FHFHHD@FHIIHHHECE<<<1@CFCEEHF1HCGHCF?<E?C@CHHEF@ECHCHCFG<?HIHIIDBADD
@HISEQ:969:HM2KJBCX2:2:1101:12104:22527 2:N:0:ACTATGCA
CATCTGGGCAATCCCAACTATCCCTATTAATCATTACGGTGATCCTAGAAACCAACGAAATAGAATCAGTCCGTCCTATTTCATTATTCCATGCTAATGTATTCAGACGATAGTCTGCTTTAAACACTCTAATTTTTTCAAAGTAACAGTCCTGATTTCCCATCACACCAAATAAATGGCATGAAAGTTCCTCAGAAGGTAGAGATCCATCTCACCAGTGCAGACAATTAAGCCTGACCAATGGGTAGACCCCGAGGTTCAACTACGAGCTTTTTAACTGCAACAACTTTAATATACGCTATTGGAGCTGGAATTACCGCGGCTGCTGGCACCAGACTTGCCCTCCAA
+
DDDDDIIHIIIIIIHIIIIIIIIIIIIIIIIIIHIIIIIIIIIIIIIHIIIIIHGIIIIIIIIIIIIIIIHIIHIIIIIIIIIIIIIIIIGIIHIIIIIIIHIHIIIIIIIIIIIIIIIIIHHIIIIIIIIIIIIIIIIIIHIIIIIHHGIIIHHIIIIIIIIIIIIHHIIIIHGIIIIIIIIIIIIIIIHIIIIIIIIIIIIIIIIIHIHIIIIIIIIIIIIIIIIIIIIIIIIIIHIIIIIIHGFIIIIIIIIIIIIIIIIHIIIIHIIIIIIIIIHIIIIIIIIIIIIIIIIIIIIIIIIIIIIIIIIIIIIIIIIIIIIIIIIIIIIIIIIHIIIIIIIDDDDD
@HISEQ:969:HM2KJBCX2:2:1101:9255:23125 2:N:0:ACTATGCA
CATCTGGGCAATCCCAACTATCCCTATTAATCATTACGTCGATCCTAGAAACCAACAAAATAGAATCAAACGTCCTATTTCGTTATTCCATGCTAATGTATTCAAGCGTGAGCCTGCTTTAAACACTCTAATTTTTTCAAAGTAACAGTCCTGATTCCCCATGACACCAAATTAATGACATCATGGTTCGTCAGAAGGTAGGAATCAATAATACCAGTACGTACAATAGCACGACCAATAAATTGATCCCGAAATTCAACTACGAGCTTTTTAACTGCAACAACTTTAATATACGCTATTGGAGCTGGAATTACCGCGGCTGCTGGCACCAGACTTGCCCTCCAA
+
DDDDDIIIIIIIIIIIIIIIIIIIGIIIIIIIIIIIIIIIIGIIIIIIIIIIIIIIHIHIGIHIIIIIGFIIHI=HHHHIIIIIIIIIHIGIHIIIIIHIIHHFHHHHIIIIIIIIIIHIIHHHEIHIIHIIIIIIHIHHHIIIIIHIIIIIGHIIIIIHIIIIIIIHHHHHHHIIIIHIHIIIHIIIIIIIIIIIIHIIHIIIIIIHIIIIHHEHEHIIIIHIIIIGIIHHHHHIHHIIIIIIIIHIIIIIIIIIIIIIIIIIIIIIIIIIIIIIIIIIIIHHGIIIIIIIIIIIIIIIIIIIIIIIIIIIIIIIHIIIIIIIIIIIIIIIIHGHIHIIDDDDD
@HISEQ:969:HM2KJBCX2:2:1101:7851:22994 2:N:0:ACTATGCA
CATCTGGGCAATCCCAACTATCCCTATTAATCATTACGGTGATCCTAGAAACCAACAAAATAGAACCATGCCGTCCTATTCTATTATTCCATGCTAATGTATTCGAGCAAAAATGCCTGCTTTAAACACTCTAATTTTTTCAAGGTAAAGGTCCTGGATCCGCAAGACACCCAATTAAGGACATCAAGTTTCTCCAGAAGGTGAGAAATCAACAGCGACAGTTCATACCCCTTAAGGCATGACCATCACGTCAATCCCGAAATTCAACTACGAGCTTTTTAACTGCAACAACTTTAATATACGCTATTGGAGCTGGAATTACCGCGGCTGCTGGCACCAGACTTGCCCTCCAA
+
DDDCDHHIIIIIIIIIIIIIIIIIIIIIIIIIIIIIIIIIIIIIIIIIIIIIHHIIIIIGIHHHIIIIIHHHIIIIHIIIIIIIIIIHIIIHIHHIGIIHIHHIHIIIIIIIHIHIHIIIIIIIHIIIIHIIHIIIIIIHIIIIIIIIIHIIIIIIHHHIHIIIIHHGIIHHIIIIHHIIIHIIIIIIIHGHCIIHHIIIIIIIIIIIIIIIIIIIIIIIIIHIIHIHIIIIIIIIIIIIIIIIIIIIIIIHIIIIIIIHIIIIIHIIIIIIIIIIIIIIIIIIIIIIIHHIIHIIIIIIHIIIIIIIIIIGIIIIIIIIIIIIIIIIIIIIIIIIIIIIIIIIIIIIDDDDD
@HISEQ:969:HM2KJBCX2:2:1101:11261:23250 2:N:0:ACTATGCA
CATCTGGGCAATCCCAACTATCCCTATTAATCATTACAACAGTCCTAGAAACCAACAAATAGAACCATTGTCCTATTCCATTATTCCATGCTAATGTATTCAAGCGTATGCCTGCTTTGAACACTCTAATTTTTTCACAGTAAAAGTCCTGGTTCCCCGTCACGACCCGTAAAGGCCATGCCGCTTCGCCAGAAGGTAAAGCCCGACCACAGACAGTGCTCACCCAGAAGGCGGACCGTCCAGCCAGGCCTGAAGTTCAACTACGAGCTTTTTAACTGCAACAACTTTAATATACGCTATTGGAGCTGGAATTACCGCGGCTGCTGGCACCAGACTTGCCCTCCAA
+
DCDDDIIIIFGHHHIIIIIGIIIIIIIIIIIIIIIIIIIIIIIIIIIIIIIIHIIIIIIIIIIIIIIIIIIIIHHHIIHIIIIIIIIIIIIIIIIIIIIIIIHIHIHHIIHIIIIIIIIHIHIIIIHIIIIIIIHIHHGIHIIHIIHIIIHIIIIIIIIIIHHHHHIIIIIIHIIIIGIIIIIIIIIIIIIIIIIIIIIIHIIIIIIIIIIIIIIIHIIIIIHIIIIIIIIIIIIIIIIIIIIIHIIIIIIIIIIIIIIIIIIIIIIIIIIIIIIIIIIIIIIIIIIIIIIIIIIIIIIIIIIIIIHIIIIIIIIIIIIIIIIIIIIIIIIIIIIIIIIIIDDDDD
@HISEQ:969:HM2KJBCX2:2:1101:2523:23626 2:N:0:ACTATGCA
CATCTGGGCAATCCCAACTATCCCTATTAATCATTACTTCAGTCCTAGAAACCAACAAAATAGAACCGAAGTCCTAAATTATTATTCCATGCTAATGTATTCAAGGCATAAGCCTGCTTTAAACACTCTAATTTTTTCAAAGTAATAGAGCTAGATCGCGACGACAACCCAGTGAAGGGCGCCGCCGTTTTCTAGCAGGATGGCAGACACGCGCCAGCACTCACACTCGTAACCGAGGCGGGCCAGGTGCGTCAAACCAGAAATCCAACTACGAGCTTTTTAACTGCAGCAACTTTAATATACGCTATTGGAGCTGGAATTACCGCGGCTGCTGGCACCAGACTTGCCCTCCAA
+
BDDDDCHHIHHIHHHFIIIIIH@HHEHHHIIIIIIF?GHCCEH?GHHEHHHHIIHIFHIIHEHHIIHHGCEHFCHIICHIHIIIIICCCHHIGHHHGHIGHD@EHHEHHIHIGHFHHIHGFGHHIHIHHIEHHHHHHIIHHGGHHIIHIIIHIIIHHEHEHHHHHDHIIHHIHHHIHE<IIIIHIHIIIIIIIIIHHHHHIIHHHIIIIIHIHIHIIIIIIGIIIIIIIIIIIHIIHIIIIIIHIIHBIIHHHIIIIIIHIIHFIIIIIIHIIIHIIIHFHIIIIIIIIIIIHIHHIIIIHHIHHHHHGIIIIIIHIIIHIIIIIIIIIIIIIIIIIIIIIIIHEIIIIDDDDD
@HISEQ:969:HM2KJBCX2:2:1101:14583:23447 2:N:0:ACTATGCA
CATCTGGGCAATCCCAACTATCCCTATTAATCATTACGGTGATCCTAGAAACCAACAAAATAGAACCATGCCGTCCTATTCTATTATTCCATGCTAATGTATTCGAGCAAAAATGCCTGCTTTAAACACTCTAATTTTTTCAAGGTAAAGGTCCTGGATCCGCAAGACACCCAATAAAGGACATCAAGTTTCTCCAGAAGGTGAGAAATCAACTGCAACAGTTCATACCCCTTAAGGCATGACCATCACGTCAATCCCGAAATTCAACTACGAGCTTTTTAACTGCAACAACTTTAATATACGCTATTGGAGCTGGAATTACCGCGGCTGCTGGCACCAGACTTGCCCTCCAA
+
DDDDDIIIIGHHHGHHIIIIIIIIIIIIIIIIIIIHIIIIIIIIIIIIIIIIIIIIHIIIIIHIIIIIHIHHIHIHHIIIIIIIIIIIIIIHIIIHHHHHHGHHHHHHIIIIIHIIIIIIHHHHIIIIIIIIIIIHIIIIHIIIIIIIIHIHIIIIIIHIGIIIIIHIIIIIIIHIIIIHIIHHIIIIIIHIIIIIIIIIIIIIIIIIIIIIIHIIIIIIIHIIIIHHIIIHIIIIIIIIIIIIIIHHIIIHIIIIIIIIIIIIIIIIIIIIHIIIIIIIIHIIIIIIIIHHIIIIIIIIIIIIIIIIIIIIIIIIIIIIIIIIIIIIIIIIIIIIIIIIIIIIIIIIDDDDD
@HISEQ:969:HM2KJBCX2:2:1101:20617:23723 2:N:0:ACTATGCA
CATCTGGGCAATCTCAACTATCCCTATTAATCATTAGGGTGGTCCTAGACCAACAAAATATAACCTACGTCCTATTTTATTATTTCATGCTAACCTATTCAATCAAAAGCCCGCTTTAAACACTTTAATTTTTTCAAGGTAATGGTCCTGGTTCCCACGGCACACGCGATAAAAGAACGTGCCGGTTCACCAGATGGTAAGACCCGACACAGAACAGTACTCGCCAAAGACGGACCGCCCGGCCAGGCCTAAAATTCAATTACGAGCTTTTTAACTGCAACAACTTTAATATACGCTATTGGAGCTGGAATTACCGCGGCTGCTGGCACCAGACTTGCCCTCCAA
+
000<01<@FH1D11111<<1D<1DG?HH@<<<GH1F11<<G<G1CF@@1<11<0EH1D1D1<F<<1<D01<DHI1<11FGH1111<1<<<11<11@HF1EGD%HDFCEB61%@/<<@B<1FG<F%B81<FHHHGFCHE1FIIIHGDHFHB.@B--E9??HEA7E?.HEHHHFGEHCG??<F?-DDFHAH@?HGD-FHEHECC<CG>GEFACH?GECCC/CC<CC?GCEB1CACDCCEFDDHCHEHHF1>HHGG@H@@HHECHHHGHIHHHIHHHFCCGIHHGC?EHIIIHHHEEE?FC@GHEHHF@1HCIIHHDCCIIHHH@GHD1IHHHG@H?HHEHHC0B@D0
@HISEQ:969:HM2KJBCX2:2:1101:16284:24040 2:N:0:ACTATGCA
CATCTGGGCAATCCCAACTATCCCTATTAATCATTACGGTGATTCAGAAACCAACAAAACAGGACCACCGTCCTATTCTATTATTCCATGCTAATGTATTCAGACGTAAGCCTGCTTTGAACACTCTAATTTTTTCAAGGTAAAGGTCCTGGTTTCCCACCACGCTAAATTAATAACATGATGGTTCCCCAGAAGGTAGAAATTCTACACACCAGTACAGACTTGGTAGCCTGACCAACGGTAGAACCCCGAAATTCAACTACGAGCTTTTTAACTGCAACAACTTTAATATACGCTATTGGAGCTGGAATTACCGCGGCTGCTGGCACCAGACTTGCCCTCCAA
+
BDDDDIIIIIHH1CGEHHIGGGGHH?CGHHHIHHHHIIHIG11GHIIIIFHHEHHIEHHCHHGIIHHIIIIHHIHHHIHHHIHHIGHIIHIHH@GIHHHIHGHEHIIIIIHIIHIHIIHHIIIHIIIIHEHIICHHHHHIHIHIIIHFHHHHFHGIIIIIIIIHHGHHHHHIHHHHHHIHHIIIIIIIHIHHIIIHEHHHIHHIIIIIIIHIIIIHIHHHHIIIIHHHIIIIIIHIIIIIHHHFIIIIIHIIIIHIHHIHHIIIHIIGIIIHIIIHIIIIIIHHIIHIIIIHHIIIIIIIIIIIIIIIIIIIIIHHIIIIIIIIIIHIIIIIHIIIIIIIDDDAD
@HISEQ:969:HM2KJBCX2:2:1101:14540:24356 2:N:0:ACTATGCA
CATCTGGGCAATCCCAACTATCCCTATTAATCATTACGTCGATCCTAGAAACCAACAAAATAGGGTCAAACGTCCTATTTCATTATTCCATGCTAATGTATTCAAGCGTGAGCCTGCTTTAAACACTCTAATTTTTTCAAAGTAACAGTCCTGATTCCCCGCGACACCAAATTAATGACATCACGGATCTTCAGAAGGGAGAAACCAGTGACACCAGTGCATACCAAAGGCATGACCAGCGTACTGATCCCGAAATTCAACTACGAGCTTTTTAACTGCAACAACTTTAATATACGCTATTGGAGCTGGAATTACCGCGGCTGCTGGCACCAGACTTGCCCTCCAA
+
DDDDDHIIIIIIIHIIIIIIIIIIIIIIIIIIIIIIIHIIIGIIIIHIHHHIIIIIIIIHIIII@GHIIIIIHIHIIIIHIIIIGIIHIIIIIIIHIHHIIIIIIHIHIIIIIIIHGHIHHIIIIIIIIIIIIIIIIIIIIIHHHIIIIIIHIHHIIHHIIIIIHIIIIIIIIIIIIIIIIIIIIIIIIIIIIIIIIIIIIIIIIIIIIIIIIIIIIIIIIIIIIIIIIIIIIIIIIIIIIIIIHIIIIIIIIIIIIIIIIHHIIIIIIIIIIIHIIIIIIIIIIIIIIIIHIHIIHIHIHIIIIIIIIIIIIIIIIIIIIIIIIIIIIIIIIIIIIIIIIDDDDD
@HISEQ:969:HM2KJBCX2:2:1101:5586:24008 2:N:0:ACTATGCA
CATCTGGGCAATCCCAACTATCCCTATTAATCATTACGTCGATCCTAGAAACCAACAAAATAGAATCAAACGTCCTATTTCATTATTCCATGCTAATGTATTCAAGCGCGAGCTTGCTTTAAACACTCTAATTTTTTCAAAGTAACAGTCCTGATTTCCCGCGACACCAAATTAATGACATCGTGGTTCGTCAGAAGGGAGAAACCAATAATGCTAGTACGTACAAAGTACGACCGACATATTAGTCCCGAAATTCAACTACGTGCTTTTTAACTGCAACAACTTTAATATACGCTATTGGAGCTGGAATTACCGCGGCTGCTGGCACCAGACTTGCCCTCCA
+
DDDADCHHIHHHHHHIIHHIIIIIH?HHIHHIIIIIIIIHIHIIEHHIEEHHDFFHHIGHHIIHHIHIIHHHIIIFIIIIGEHHIGIHHHFHIIIHHHIHHHIIIIIIIIIIDHIIIIIHE@<BFGHIHIIHHIHIHIIIIIHGIIIHFHHFHHICGHHHGIIIIHHEGGHHHIIIIHIHHIHHIIHHHHIIIHIHHHHHIIIIIIIIHHIHIIIIIHHHEHIGIHHHHHHIHCIIIFIHGHHH<HIHGEIIIIHIIIHHHED1IIIIIGHIIHHFCCHGC<E@FHHGIHIHHHHHHCIIIHEIIIIIHHIIDIIHIH?HHHIIHHIHHH@@GCIIIHADBD<
@HISEQ:969:HM2KJBCX2:2:1101:3255:25016 2:N:0:ACTATGCA
CATCTGGGCAATCCCAACTATCCCTATTAATCATTACGTCAATCCTAGAAACCAACAAAATAGGATCAAACGTCCTATTTCATTATTCCATGCTAATGTATTCAAGCGTTAGCCTGCTTTAAACACTCTAATTTTTTCAAAGTAACAGTCCTGTTTCCCTGCAACACCAAATTAATGACATTACAGTTCTTCAAGAAGGAGGAACCAGTAAAGCCAGTACATACCAGAGGCACGACCAACCTACTAATCCCGAAATTCATCTACGAGCTTTTTAACTGCAACAACTTTAATATACGCTATTGGAGCTGGAATTACCGCGGCTGCTGGCACCAGACTTGCCCTCCAA
+
DDDDDIIIIHHIIHIIIIIIIIIIIIIIIIIIIIIIIIIIIIIIGIIIIIIHIHIIIIIIIIIHIIIIHIIIHHIHHIIIIIIIHIIIIIIIGIIIIIIIIHHIIIIIIIIHIIIIIIIIHHIHIIIHHIEHHIIIIIHHIHIHIHIIIIIIIIIHIIIIHIIIIHIIIIHHIIIIIIIIIIIIIIIIIHIIIIIIHIIIHIIIIIIIIIHIIIIIIIIIHIIIIIIIIIIIIIIIIIHIIIHHCHEFHIIHIIIIIHF<IIHIIIIIIIIIIIIIIIIIIIIIIIIIIIIIIHIIIIIIIIIHIIIIIIIIIIIIIIIIIIIIIIIIIIIIIIHIIIIIIDDDDD
@HISEQ:969:HM2KJBCX2:2:1101:9097:25178 2:N:0:ACTATGCA
CATCTGGGCAATCCCAACTATCCCTATTAATCATTACGGTGATCCTAGAAACCAACGAAATAGAATCAGTCCGTCCTATTTCATTATTCCATGCTAATGTATTCAGACGATAGTCTGCTTTAAACACTCTAATTTTTTCAAAGTAACAGTCCTGATTTCCCATCACACCAAATAAATGGCATGAAAGTTCCTCAGAAGGTAGAGATCCATCTCACCGGTGCAGACAATTAAGCCTGACCAATGGGTAGACCCCGAGGTTCAACTACGAGCTTTTTAACTGCAACAACTTTAATATACGCTATTGGAGCTGGAATTACCGCGGCTGCTGGCACCAGACTTGCCCTCCAA
+
DDDDDHEHHHIIIIIIIIIIII@HIIIIIHIHIIIIIIIIIIIIIHHHHIIIIIIHIIHIHIGHHIIIIIIGHHHDHHHHIIIIIIHGEHHIIGHIGIIIIIHEHHIIHIHHHHIIIIIIIHHHIHHHHHIHIHIIIIIHHHHIIIIIIHHHIIIIIIIHIHHIIIIHEHHHHIIIIIIIIIIIIIHGIIIIHIIIIIIIIIIIIIIIIHIIHIIIHIHIIIIIIIIIIIIIIIIIIIIIIIIH;GDIIHIIIIIIIIIIIIIIIIIIIIIIIIIIIIIIHHIHIIIIHIIIIIIIHIIIIHIIIIIIIIIIIIIIIIIIIIIIIIIIIIIIIHHHIHIIIIIDCDDD
@HISEQ:969:HM2KJBCX2:2:1101:4503:25182 2:N:0:ACTATGCA
CATCTGGGCAATCCCAACTATCCCTATTAATCATTACGGTGATCCTAGAAACCAACAAAATAGAACCATGCCGTCCTATTCTATTATTCCATGCTAATGTATTTGAGCAAAAATGCCTGCTTTAAACACTCTAATTTTTTCAAGGTAAAGGTCCTGGAGCCGCAAGACACCCAATTAAGGACATCAAGTTTCTCCAGAAGGTGAGAAATCAACAGCGACAGTTCATACCCCTTAAGGCATGACCATCACGTCAATCCCGAAATTCAACTACGAGCTTTTTAACTGCAACAACTTTAATATACGCTATTGGAGCTGGAATTACCGCGGCTGCTGGCACCAGACTTGCCCTCCAA
+
0<<0<11<1<<1<1DCECG1<CGHHI@D@G1DG<CCGE=DCHH11<D1F<C11C@EHH<1FCGFG1<F<1<</<EDH@1<11<D111<<<GC1DF11C1<11</<1D1@@E@HG<1BG<1FAAHEFHGG8@HF@=FH1?H@B8<1<DHG&@<@@FA<7$<H?EHFC0CGCGHHCHHC//?C=F//G/D<@GC@HIIF@HHEHFHHCHHH@HHEHG@F<?IFEGH@HHEC1EEIHIIHD@HGC1@EHHG:C@DGE?ECG@CFF@C<CD<<<C<11CIHHEHCEIIHHHIHHHHIIHFHC=IHIHHHEHFG@HEHHEHCHECECCHHEIIHECIHHG@EHHFHFHE@E<1DAD@@
@HISEQ:969:HM2KJBCX2:2:1101:5166:25025 2:N:0:ACTATGCA
CATCTGGGCAATCCCAACTATCCCTATTAATCATTACGGTGATCCTAGAAACCAACAAAATAGAATCATGCCGTCCTATTTTATTATTCCATGCTAATGTATTCAAGCAAAATGCCTGCTTTAAACACTCTAATTTTTTCAAAGTAAAGGTCCTGGTTCCCCGCGACACCCGATTAAGGGCATCGCGGTTCTCCAGAAGGTGAGAAATTGACTACACCAGTTCATACCCCTTAAGGCACGACCGATGTGTCAATCCCGAAATTCAACTACGAGCTTTTTAACTGCAACAACTTTAATATACGCTATTGGAGCTGGAATTACCGCGGCTGCTGGCACCAGACTCGCCCTCCAA
+
DDDDDIIIIHHHHHIIIIIIIIIIIIIIIIIIIIIIIIIIIIIIIIGHHIIIIIIIIIIIIHIIIIHIHIIIIIIIIIIHIIIIIGIIIIIIIGIIIIIIHFIIIIIIIIIIIHHHIIHIIIIIIIIIIHIHHIIIIIIHHIIIIIIIIIIIIIIIHHIIIIIIIIIIIIHHHHIGIIIIIIIIIIIIIIIIIIIIIIIIIIIIIIIIIIIIIIIIIIIIIIIIIIIIIIIIIIIIIIIIIIIIIIIIIHHIHHIIIIIIIIIIIIIIIIIIIIIIIIIIIIIIIIIIIHIIHIIIIIIIIIIIIIIIIIIIIIIIIIIIIIIIIIIIIIIIIIIIIIIIIHDIIIIDDDDD
@HISEQ:969:HM2KJBCX2:2:1101:14396:25445 2:N:0:ACTATGCA
CATCTGGGCAATCCCAACTATCCCTATTAATCATTACGGTGATCCTAGAAACCAACAAAATAGAACCATGCCGTCCTATTCTATTATTCCATGCTAATGTATTCGAGCAAAAATGCCTGCTTTAAACACTCTAATTTTTTCAAGGTAAAGGTCCTGGATCCGCAAGACACCCAATAAAGGACATCAAGTTTCTCCAGAAGGTGAGAAATCAACAGTGACAGTTCATACCCCTTAAGGCATGACCATCACGTCAATCCCGAAATTCAACTACGAGCTTTTTAACTGCAACAACTTTAATATACGCTATTGGAGCTGGAATTACCGCGGCTGCTGGCACCAGACTTGCCCTCCAA
+
DDCDDIHIGDDCGFHFHIIIIIIIHIIIIIHHHIIIHGHHHIHHHIIIIIIIIHIIIGIIIIGHIIIIIIIEHHIIIIIIIIIIHHICHHIIHHHHHHGDCCFGHHGFHGEHIIIHIIHHIIIIIHIIIIHHIHIIGFHIIIIIIIIIGIIHIHHIHHHHIGIIIIHIIIHIIIIIIIIIHHHIIIIIIHHHHIIHIIIIIHIIIIIIIIIIIIIIIIIIGIIIIIIHGIGIIIIIIIIIIIIIIIHHIHGDIIHHHHIIIHFHHHIIIHIIIIIHIIIIHHIHIIIIIIIIIHHIIIIIIIIIIIHHIIIIIHIIIIIIIIIIHHIIGIIIIHIHGIIIIIIIHIIICDDCC
@HISEQ:969:HM2KJBCX2:2:1101:9425:25572 2:N:0:ACTATGCA
CATCTGGGCAATCCCAACCCTATTAATCATTACGTGGTCCTAAAACCAACAAAATAGAACCATCGTCCTATTTTATTATTCCATGCTAATGTATTCAAGCAAAAATGCCCACTTTAAACACTATATTTTTTTCAAAGTAAAAGTCCTAATTCCCCGTGACACCAAATTAATGGCATTACGGTTCTTTAGAAGGTGAGAAATCAATAATATCAGTACATACCAACGGCATGACCGAAACATTGATCCCGAAATTCAACTACGAGCTTTTTAACTGCAACAACTTTAATATACGCTATTGGAGCTGGAATTACCGCGGCTGCTGGCACCAGACTTGCCCTCCAA
+
DDDDDIIIIIIIIIIIIIHHIIIIIIIIIIIIIIIIIIIIIIIIIIIIIIIIIIIIIIIGHHIIHIIIIIHIIIIIIIHHHIIIGIIIIIGHIHHIIIIFHGIHHHIIIGIIIHIIHIIHIIIIIIIIIIIIIIHIIHIIIIIIHGIHIIHIIIIHFHHIIIIIHHHIIHHIIIIIIIIIIIIHGIHIIIIIIIIIIIIIIIIIHIIIIIIIHIIIIIHIIIHIIIIIIIIIIIIIHHHHGHHIIIIHIIIIIIIIIIIIHHIIIIIHIIIIIIIIIIIIIIIIIIIIIIIIIIIHIIIIIIIIHHIIIIIIIIIIIIIIIIIIIIIIIIIIIIIIIDDDDD
@HISEQ:969:HM2KJBCX2:2:1101:5016:25945 2:N:0:ACTATGCC
CATCTGGGCAATCCCAACTATCCCTATTAATCATTACGGTGATCCTAGAAACCAACAAAATAGAACCATGCCGTCCTATTCTATTATTCCATGCTAATGTATTCGAGCAAAATGCCTGCTTTAAACACTCTAATTTTTTCAAGGTAAAGGTCCTGGTTCCACATGACACCCAATTAAGGACATCATGCTTCTCCAGAAGGTGAGAAATCAACTGCGACAGTTCATACCCCTTAAGGCACGACCATCACGTCAATCCCGAAATTCAACTACGAGCTTTTTAACTGCAACAACTTTAATATACGCTATTGGAGCTGGAATTACCGCGGCTGCTGGCACCAGACTTGCCCTCCAA
+
BD?DD1D1CFGHH?FEGHIIIH?1FCHEHCHH1FCFH1@DGC?FEHHEE<FHHEGHEGCGHIHGIHIHH1C<CHDHHHCHHIHHH1DG1<11CFEEEE1G?<CCGHECD8DGHHH@EC?HEGCCHFHHFCBFAD<1CFG?EBCHE@HHGEGHHIIIIHGHIEEHCEHHFHFEHHHGHHHIHGIGHIFHG@HFHHHIGIHHGFFCGC0HG0AHCE<EHEECGC@HGCHHCEEIHFHHHHE@<?E@@HEGGC1HHIIHG<G@F?HHF<<0<DGIHG?IHIHEHIIIIHGHCHEEEFIIIHHHHGHIHHIIIIEHHH@@CGIHHHCHIHEHEFHIHGFHIHIIIHIHDH@B@?<?
@HISEQ:969:HM2KJBCX2:2:1101:4937:26114 2:N:0:ACTATGCA
CATCTGGGCAATCCCAACTATCCCTATTAATCATTACGGTGATCCTAGAAACCAACGAAATAGGATCAACGTCCTATTTCATTATTCCATGCTAATGTATTCAAGCGCGAGCCTGCTTTAAACACTCTAATTTTTTCAAAGTAACAGTCCTGATTCCCCACCACACCAAATTAATGACATGATGGTTCGTCAGAAGGTAGGAATCAGTAACACCAGTACGTACCGAAGGCACGACCAGCGTACTAATCCCGAAATTCAACTACGAGCTTTTTAACTGCAACAACTTTAATATACGCTATTGGAGCTGGAATTACCGCGGCTGCTGGCACCAGACTTGCCC
+
DDDDDIHIIHGHHHIIIHIIIIIIIIIIIIIIIIIIIIIIIIIIIIIIIGIIIIIIHHFHGHHHHIIIIIIHIIIIIIIIIIIIIIIIIIIIIHIIIIIIIIIIIIIIIIIIIIIIIHIIIIIHIIIHIIIIIIIIIIIIIIIIIIIHIIHIHIIIIHHIIIIIIIIIIIIIHIIIIIIHIHIIIIHIIHIIIIIIIIIIIIIIIIIIIIIIIIIHIIIIIIIIIIIIIIIIIIHIIIHIIIIIIHIHHIIIIIIIIIIIIHHIIIIIIIIIIIIIIHIHIIIIIIIIIIIIHIIIIIIIIIIIIIIIIIIIIIIIIIIIIIIIIIIIIIIIIIIDDDDD
@HISEQ:969:HM2KJBCX2:2:1101:9092:26998 2:N:0:ACTATGCA
CATCTGGGCAATCCCAACTATCCCTATTAATCATTACGTCAATCCTAGAAACCAACAAAATAGGATCAAACGTCCTATTTCATTATTCCATGCTAATGTATTCAAGCGTTAGCCTGCTTTAAACACTCTAATTTTTTCAAAGTAACAGTCCTGATTCCCCACCACACCAAATTAATGACATGATGGTTCGTCAGAAGGTAGAAATCAGTAACACCAGTACGTACCGAAGGCACGACCAGCGTACTAATCCCGAAATTCAACTACGAGCTTTTTAACTGCAACAACTTTAATATACGCTATTGGAGCTGGAATTACCGCGGCTGCTGGCACCAGACTTGCCCTCCAA
+
DDDDDIIIIGGHGHIIIIIIIIIIIIIIIIIIIIIHIIIIIIIIIIIIIIIIIIIIIIIIHHHHIHIIIIIIIIIIIIIIIIIIIIIHHIIIIIIIIIIHIIIIIHIIIIIIIIIIIIIIIIIIIIIIIIIIIIIIIIIIIIIIIIIIIIIIIIHIIIHHHIIIIHIIIIIIIIIIIHIIIIIIIIIIHHIIIIIIIIHIIIIIIIIIIIIIIIIIIIIIIIIIIIIIIIIIIIIIHIIIIIIIHIIIIIIIIIIIIIIIIIIIIIIIIIIIIIIIIIIIIIIIIIIIIIIIIIIIIIIIIIIIIIIIIIIIIIIIIIIIIIIIIIIIIIIIIIIIIIIIIDDDDD
@HISEQ:969:HM2KJBCX2:2:1101:20658:27011 2:N:0:ACTATGCA
CATCTGGGCAATCCCAACTATCCCTATTAATCATTACGTCAATCCTAGAAACCAACAAAATAGGATCAAACGTCCTATTTCATTATTCCATGCTAATGTATTCAAGCGTTAGCCTGCTTTAAACACTCTAATTTTTTCAAAGTAACAGTCCTGTTTCCCTGCAACACCAAATTAATGACATTACAGTTCTTCAGAAAGGAGGAATCAGCGAAGCCAGTACATACCAAAGGCACGACCAACCTGCTAACCCCGAAATTCAACTACGAGCTTTTTAACTGCAACAACTTTAATATACGCTATTGGAGCTGGAATTACCGCGGCTGCTGGCACCAGACTTGCCCTCCAA
+
DDDDDHGIIIHIIIIIIHIGIIHHIHHIHHIIIIIIIIIIIIIHIIIIHHHHHHIIIIIIHHIHIIHIIIIIHHIIHIIIHGIIHIIIIIIIIHHFIIHIHHHHGIIIHGIIHIIFHHHIHHIGIIIIHIGIIIIIHIIIIIIIHHHIIIIHIIHHHHHHF?GIHHHHHFHFHIHHG@HFFHHHHHFHHIIIIIIIIIIIIIIIHIGHHHEIIHHHHHIHGIIHIGHEIIHHIHIIHHIIHEHHHIHIIIIIIHGGIGIHIIIHIHHIIIIIIIIIIIIIIIIHHHHIIIHIIIIIIIHHHIIIHIIIIIIIIIIIIIIGIHIIIIGIHIIGIHIIIIIIIDDDDD
@HISEQ:969:HM2KJBCX2:2:1101:1849:27326 2:N:0:ACTATGCA
CATCTGGGCAATCCCAACTATCCCTATTAATCATTACGGTGATCCTAGAAACCAACAAAATAGAACCATGCCGTCCTATTCTATTATTCCATGCTAATGTATTCGAGCAAAAATGCCTGCTTTAAACACTCTAATTTTTTCAAGGTAAAGGTCCTGGATCCGCAAGACACCCAAAATTAAGGACATCCAAGTTTCTCCAGAAGGTGAGAAATCAACAGCAACAGTTCATACCCCCTCCTTAAGGCACACGACCATCACACGTCAATCCCGAAATTCAACTACGAGCTTTTTAACTGCAACAACTTTAATATACGCTATTGGAGCTGGAATTACCGCGGCTGCTGGCACCAGACTTGCCCTCCAA
+
CDDDDIIIIIIIIIIIIIIIIIIIIIIIIIHIIIIIIIIIIIIIIIIIIIIIIIIIIFHIIHICHHIHIIGHIHHGHCHHIHHIIIIIIHIIIHIIHHHHIFHHIIIIIIIIIIHIHIIIIIIHIIIIIIIIIIHHIIIHGHIIIIIIHHHHIIHIIIIIIIIIIHHHIIIHIIHIHHIHHIIIIIIIHIIIHIIHIIIIIIIIIIIIIIIIIIIIIIIIIIIIIIIHHHIIIIHGIIIIIIIIIHHIIIIIIIIIHIIIIIHIIIIIIIIIIIIIIIIIIIIIIIIIIIIIIIIIIIIIIIIIIIIIIIIHIIIIIIIIIIIIIIIIIIIIIIIIIIIIIIIIIIIIIIIIIIIIIIIDDDDD
@HISEQ:969:HM2KJBCX2:2:1101:19916:28106 2:N:0:ACTATGCA
CATCTGGGCAATCCCAACTATCCCTATTAATCATTACGTCAATCCTAGAAACCAACAAAATAGGATCGAACGTCCTATTTCATTATTCCATGCTAATGTATTCAAGCGTTAGCCTGCTTTAAACACTCTAATTTTTTCAAAGTAACAGTCCTGTTTCCCTGCAACACCAAATTAATGACATTACAGTTCTTCAGAAAGGAGGAATCAGCGAAGCCAGTGCATACCAGTGGCACGACCAACCTGCTGACCCCGAAATTCAACTACGAGCTTTTTAACTGCAACAACTTTAATATACGCTATTGGAGCTGGAATTACCGCGGCTGCTGGCACCAGACTTGCCCTCCAA
+
DDDDCHHHFHEHIFHIIIEHHFHHEHHIHHIGHHHGHEHGHEHE@GHHIHHGHIEH?GHHHHHEEHHCHHFHHEEGE@GG1GGGHHHHH@FFGHH1CIHHEHHHGHIHIIHHHHHHHHIHHHGEHHHCHHGGHIHHHHHHGHFHIHGIIHHHHHHIHFCHFHIIIIIIIHHGHIIHHIIIHHHHIIHCIIIIHIIIIIHHHHIIHHIIIIHIIIIHHHIHIIIHGHIIHHIIIHEGGIIIHHHGCHIIHHHFIIIHIHHIIHIIGIGHEHHHIHHIEEIIIIHIHIIHIIIHHHIHHHHEHHHHIIIHIIIIIIHIIIIIIIIIIIHIIIIIIIHIIHDGG?D@D<
@HISEQ:969:HM2KJBCX2:2:1101:5242:27858 2:N:0:ACTATGCA
CATCTGGGCAATCCCAACTATCCCTATTAATCATTACGGTGGTCCTAGAAACCAACAAAATAGAACCACAACGTCCTATTCTATTATTCCATGCTAATCTATTCAAGCAATAGCCCGCTTTAAACACTCTAATTTTTTCAAGGTAATGGTCCTGGCTCCCCAACACACCCAATTAAGGACATACTGGTTCACCAGAAGGAAGACCCGACAACAGGACAGTACTCGCCAAAGACGGACCGCCCGGCCAAGTCTAAAATTCAACTACGAGCTTTTTAACTGCAACAACTTTAATATACGCTATTGGAGCTGGAATTACCGCGGCTGCTGGCACCAGACTTGCCCTCCAA
+
ADDDDIGIIIIIHHFHIIIIIHHIIIIIHIIIIIIHIIHHHIIHIIGIIIIIIIIIIIIIIIIIEHIIHIIIIHHGIIIIIIIIIIIIHIIHHIHIIIIIIDHEHIHIIIIIIIIIGHIIIIHIGHIIIIHHHIIIHIIIIGGIIIIIIIIIHHIIIIIIIIHHHHHIHHIFGHIHHHEIIIIIIGIGIIIIIIIHIHHIHHHIIIIIIIHHGFHHHIHHEHHGHHHHHHHHHCHDFCDDDHHEIHFHE<1GEFD1CCHHGCHCHEC@DIIHGHHHFIGIHHGC<?F1GHHGHEHIIGHEGGHFHHGHIIIHCHIHDDHHHFCHFHHHEIHEHHGIHIHDCH@BADD
@HISEQ:969:HM2KJBCX2:2:1101:10691:28329 2:N:0:ACTATGCA
CATCTGGGCAATCCCAACTATCCCTATTAATCATTACGGTGATCCTAGAAACCAACAAAATAGAATCATGCCGTCCTATTTTATTATTCCATGCTAATGTATTCAAGCAAAATGCCTGCTTTAAACACTCTAATTTTTTCAAAGTAAAGGTCCTGGTTCCCCGCGACACCCAATTAAGGGCATCGCGGTTCTCCAGAAGGTGAGAAATTGACTACACCAGTTCATACCCCTTAAGGCACGACCGATGTGTCAATCCCGAAATTCAACTACGAGCTTTTTAACTGCAACAACTTTAATATACGCTATTGGAGCTGGAATTACCGCGGCTGCTGGCACCAACTTGCCCTCCAA
+
DDDDDIIIIGGHHIIIIIIIIIHIIIIIIIIIIIIIIIIIIIIIIIHIIIIIIIIIIIIIIIIIIIIIIIIIIHIIIIIIIIIIIIIIIIIIIIIIIIIHHHHHIIIIIIIIIIHIIHIIIHIIIIIIIIIIIIIIIIIIIIHIIIIIIIIIIIIHIIIIIIIHIIIIIIIIIIIIIIIHIIIIIIIIIIIIIIIIIIIIIIIIIIIIIIIIIIIIIIIIIHHIIIIIIIIIIIIIIIIIIIIIIIIIIHIIIIHIIIIIIIIIIIIIIIIIIIIIIIIIIIIHIIHHIIIIIIIIIIIIIIIIIIIIIIIIIIIIIIIIIIHIIIIIIIIIIIIIIIIIIIIIIIDDDDD
@HISEQ:969:HM2KJBCX2:2:1101:14396:28812 2:N:0:ACTATGCA
CATCTGGGCAATCCCAACTATCCCTATTAATCATTACGGTGATCCTAGAAACCAACAAAATAGAACCATGCGTCCTATTTCATTATTCCATGCTAATGTATTCAGGCAATAGCCTGCTTTAAGCACTCTAATTTTTTCAAGGTAACAGTCCTGCTTCCCCAACGCACCAAATTAATGACATGCTGGTTATTCAGAAGGTAGGAATCCATCACGCCAGTACAGACCCAAAAGCCCGACCAACGGATAAACCCCGAAATTCAACTACGAGCTTTTTAACTGCAACAACTTTAATATACGCTATTGGAGCTGGAATTACCGCGGCTGCTGGCACCAGACTTGCCCTCCAA
+
@DB@BFHEHFECHIIIIIIIIIIIIIIIIIIIIIIIIIHHHIIIIIIIIIIIIIIIIIIIIIIIIGHHC<DHHHIIIHIIHHHIHIIIIIIIHIIIIIIIICHIGHIH@GHHHIIIIIFHHIIHIIIIIHIIIIIIHHIIHFHIIIIIIIHHIHHHHIHHHIHHEHIEHHIIHIHHIGIHHCHFHHHHIHFHHHHEHGIIHFGHEHFCCDD<8EDGHIHIHEHHHHGAHHIIDI==IIHIHGCF<@HCIIIIIIIIIIIIIIIIIIIIIIIIIIIIIIIIIHIIIIIIIIIIIIIIIIIIIIIIIIIIIIIIIIIIIIIIIIIIIIIIIIIIIIIIIIIIIIDDDDD
@HISEQ:969:HM2KJBCX2:2:1101:11913:28724 2:N:0:ACTATGCA
CATCTGGGCAATCCCAACTATCCCTATTAATCATTACGTCGATCCTAGAAACCAACAAAATAGAATCAAACGTCCTATTTCGTTATTCCATGCTAATGTATTCAAGCGTGAGCCTGCTTTAAACACTCTAATTTTTTCAAAGTAACAGTCCTGATTCCCCATGACACCAAATTAATGACATCATGGTTCGTCAGAAGGTAGGAATCAATAATACCAGTACGTACAATAGCACGACCAATAAATTGATCCCGAAATTCAACTACGAGCTTTTTAACTGCAACAACTTTAATATACGCTATTGGAGCTGGAATTACCGCGGCTGCTGGCACCAGACTTGCCCTCCA
+
DDDDDIIIIIIIIIIHIIIIIIIIIIIIHHIIIIIHICHIIIIHIIHGHIIHIIIIHIIIIHHHFHHIHHHHHIIIIIHIIIIIGHHH??GHHHHGHIHIHFHHHIIHHHHHHHIIIIGIHEHHHIIHHHIHGEHGHIIIIIIIIHIIIIIHIGHIIHHIFICHHHHHIIIIIIIIIHHIIIIIHHHIHIIIIIIIIIIGIIIIHHIIIIIHIHIIIIIIIIIGIIII<IIIIIIIIIIHGIHIIHHIHIIIIHHHIIIIIIIIIIIIIIIIIIIIIIIIIIIIIIHIIIIIIIIIIIIIIIIIIIIIIIIIHIIIIIIIIIIIIIIIIIIIHHIIHIIDDDDD
@HISEQ:969:HM2KJBCX2:2:1101:11571:28823 2:N:0:ACTATGCA
CATCTGGGCAATCCCAACTATCCCTATTAATCATTACGTCAATCCTAGAAACCAACAAAATAGGATCAAACGTCCTATTTCATTATTCCATGCTAATGTATTCAAGCGTTAGCCTGCTTTAAACACTCTAATTTTTTCAAAGTAACAGTCCTGTTTCCCTGCAACACCAAATTAATGACATTACAGTTCTTCAAGAAGGAGGAACCAGTAAAGCCAGTACATACCAGAGGCACGACCAACCTACTAATCCCGAAATTCAACTACGAGCTTTTTAACTGCAACAACTTTAATATACGCTATTGGAGCTGGAATTACCGCGGCTGCTGGCACCAGACTTGCCCTCCAA
+
DDDDDIIHIIIHIHIIIIIIIIIIIIIIIIIIIIIIIIIIIIIIIIIIIIIIIIIIHIHIIIIHHIHIIIIIHHIIIIIIIIIIIIIIFHHHIIIHIIIIIIIIIHIIIIIIIIIIIIIIIIHHIIIIIIIIIIIIIIIIIHIHIIIIIHIIIIIIHIIHIIIIIIIIIIIIIIIIIIIIIIIIIIIIIIIIIIIIIIIIIIIIIIHIIIIHIIIHHIIIIIIIIIIHIIIIIIIIIIIIIHGHHIIHIIHIHIIIIIIIIHHIIIIIIIIIIIIIIIHIIIIIIIIIIIIIIIIIIIIIIIIIIIIIIIIIIIIIIIIIIIIIIIIIIIIIIIIIIIIIIDDDDD
@HISEQ:969:HM2KJBCX2:2:1101:18960:29505 2:N:0:ACTATGCA
CATCTGGGCAATCCCAACTATCCCTATTAATCATTACGGTGATCCTAGAAACCAACAAAATAGAACCATGCCGTCCTATTCTATTATTCCATGCTAATGTATTCGAGCAAAATGCCTGCTTTAAACACTCTAATTTTTTCAAGGTAAAGGTCCTGGTTCCACATGACACCCAATTAAGGACATCATGCTTCTCCAGAAGGTGAGAAATCAACTGCGACAGTTCATACCCCTTAAGGCACGACCATCACGTCAATCCCGAAATTCAACTACGAGCTTTTTAACTGCAACAACTTTAATATACGCTATTGGAGCTGGAATTACCGCGGCTGCTGGCACCAGACTTGCCCTCCAA
+
?BDDA@@C1CEGH@FGHHHFHGHEHHHIGHEHCGEHHII?GECG1<FCCGH<D1<EE<CHCE?HCHFGEHHHHC/<EF1G?GHGHFCHC@<1<DHIE@E<DEGIHHIHI@EG?>DCEFEFCGHDDHHEHH@EFCB<1C?A@FGGHEHHHHEHEHHFGIIHIIHHGCGIHHIIHHIHGFHHHHHHHEGHF?HGIHGH:HEF:HIHHGH8HEHHDIHIHHHHGEHHHGGI<HHFAGHFECIIHEHHGHEHHHGHECHHGEH@?EGGFEHHEHCHHHFHHHIIHFHGHHGC<CCEFGHGEHIIGHIIHHHHFHIHHHHHGCDHIHIIIIIIIIHHECIIIHHIHH@IIHHDDD@D
@HISEQ:969:HM2KJBCX2:2:1101:15246:30233 2:N:0:ACTATGCA
CATCTGGGCAATCCCAACTATCCCTATTAATCATTACGTCAATCCAAGAAACCAACAAAATAGGATCAAACGTCCTATTTCATTATTCCATGCTAATGTATTCAAGCGTTAGCCTGCTTTAAACACTCTAATTTTTTCAAAGTAACAGTCCTGTTTCCCTGCAACACCAAATTAATGACATTACAGTTCTTCAAGAAGGAGGAACCAGTAAAGCCAGTACATACCAGAGGCACGACCAACCTACTAATCCCGAAATTCAACTACGAGCTTTTTAACTGCAACAACTTTAATATACGCTATTGGAGCTGGAATTACCGCGGCTGCTGGCACCAGACTTGCCCTCCAA
+
BB@DBHHEHHIIGHIFHHHIIIIGHHH@HHHFIIIII@DGEHHHHHIHEHHHIIIIIHHIIIFDGHIIIHFCHHIHF?C1@FE?GFHHCHHHHHHHHIIIIIIHIHIGHIIHEHHIHHHIIHHHHHHHHHCEHHHHIIHHIHIHIHHGGHHIHHGCEIIHHHIIIIIEIIIHIHHHIHHIHIHIIHGHHIIHHGHFIIIIIIHGHIIHHHHHHHIIIHIIHHHIIIHIIIHIIIHHHHGIIHHHGHGCIGIIIIIHFGCHHHIIIIIIIIHIIIHIIHIHHGIHHHHGIIIIIIIIIIIIIIIIIIIHIIIHIHIIIIIIIIIIIIIIHGIIHHIIIHIHIDDCDD
@HISEQ:969:HM2KJBCX2:2:1101:6464:30035 2:N:0:ACTATGCA
CATCTGGGCAATCCCAACTATCCCTATTAATCATTACGGTGATCCTAGAAACCAACAAAATAGAACCATGCCGTCCTATTCTATTATTCCATGCTAATGTATTCGAGCAAAAATGCCTGCTTTAAACACTCTAATTTTTTCAAGGTAAAGGTCCTGGATCCGCAAGACACCCAATTAAGGACATCAAGTTTCTCCAGAAGGTGAGAAATCAACAGCGACAGTTCATACCCCTTAAGGCATGACCATCACGTCAATCCCGAAATTCAACTACGAGCTTTTTAACTGCAACAACTTTAATATACGCTATTGGAGCTGGAATTACCGCGGCTGCTGGCACCAGACTTGCCCTCCAA
+
DDDDDHIHIHIIIIIIIIHIIIIIIIIIIIIIIIIIIHHIIIHIIIIIIIIIGIIIIIIIIIIIIIIIIIIIIHIIIIHIIHIGHIIIHIIIHIGIIIIIIHHIHHIIIHIHIIIHIIIIIIIHIIIIIHIIIIIIHHIIIIGIIIIIIIHIHIIIIIIIIIIIIIIHHIIIIIHIIIIHIIIIIIIIIIIIHIIIIIIIIIIIIIIIHIIIIIIIIIIIIHIIIIIIGIIIIIIIIIIIIIIIIIIIIIHHIHIIIIIIIHIIIIIIHHHIIIIIIIIIIIIIIIIIIIIIIIHIIIIIHIIIIIIIIIIIIIIIIIIIIIIIIIIIIIIIIIIIIIIIIIIIIIIHDDDDD
@HISEQ:969:HM2KJBCX2:2:1101:6562:30151 2:N:0:ACTATGCA
CATCTGGGCAATCCCAACTATCCCTATTAATCATTACGGTGATCCTAGAAACCAACAAAATAGAACCATGCCGTCCTATTCTATTATTCCATGCTAATGTATTCGAGCAAAAATGCCTGCTTTAAACACTCTAATTTTTTCAAGGTAAAGGTCCTGGATCCGCAAGACACCCAATAAAGGACATCAAGTTTCTCCAGAAGGTGAGAAATCAACAGTAACAGTTCATACCCCTTAAGGCATGTCCATCACGTCAATCCCGAAATTCAACTACGAGCTTTTTAACTGCAACAACTTTAATATACGCTATTGGAGCTGGAATTACCGCGGCTGCTGGCACCAGACTTG
+
DDDDDIIIIGHHHIIIIIIIIIIIIIIIIIIIIIIIIHIIIIIIIIHIIIIIIIIIHIIIIIHIIIIIIHIIIIIIIHHHHIIIIIIIIIIICGHHIIHHIHFHHHHHIIIIIIIIHIHIIHHHHIIIIIHIIIIIIIIGIIIIIIIIIIHIHIHGHHIIIHHIIIIHIIIIHHIHIIIIIIIHIIIIIHIIHIIIIIIIIIIIHIHHHGIIIIIIGHIIHIIIIHHIHIIIIIIIIIHGD%IHIIHHIGIIIHHIIIIIIIIIIHHHIIIIHIHIIIIIIIIIIIIIIIHHIHIIIIIIHIIIIIIIIIIIIIIHIIIIIIIIIIIIIIIIHIIIHIIIDDDDD
@HISEQ:969:HM2KJBCX2:2:1101:20569:30812 2:N:0:ACTATGCA
CATCTGGGCAATCCAACTATCCCTATTAATCATTACGGTGGTCCTAGAAACCAACAAAATAGAACCACAACGTCCTATTCTATTATTCCATGCTAATCTATTCAAGCAATAGCCCGCTTTAAACACTCTAATTTTTTCAAGGTAATGGTCCTGGCTCCCCAACACACCCAATTAAGGACATACTGGTTCACCAGAAGGAAGACCCGACAACAGGACAGTACTCGCCAAAGACGGACCGCCCGGCCAAGTCTAAAATTCAACTACGAGCTTTTTAACTGCAACAACTTTAATATACGCTATTGGAGCTGGAATTACCGCGGCTGCTGGCACCAGACTTGCCCTCCAA
+
CCDDDIIIIIIGIHHHHHHHFGHIIHIHHIIIICHHIIIIHIIHHHHIIEEHHEHIHIIHIIHIIHIIHIDHE@GHIIIEGHHHIIIIIIIIGIIIIGIIGDEHIIIIIIIGHHHIIIIFGIHHIHHHDHEGGHHG@CC@DGGHFHHHHHEHGEEHHIHHAFAGHHHIIIHIHHHHHIHHHHEIIHHEACFECHHGGEIIIIIHHFC8IIIHHCFEHHHHHDDHHIHEHHH=IIIIIGHIIHHEFCIHH?CGIIIIIIIHHG?IHIHIHIIIIHGIHIIIIHIIIIIHGHHDIIIIIIIHGIIIHIIIIIIIIIIIHHIIIIIIIHIIIHEIIIIIIIIIIDDDDD
@HISEQ:969:HM2KJBCX2:2:1101:11116:31068 2:N:0:ACTATGCA
CATCTGGGCAATCCCAACTATCCCTATTAATCATTACGTCGATCCTAGAAACCAACAAAATAGAATCAAACGTCCTATTTCATTATTCCATGCTAATGTATTCAAGCGTGAGCCTGCTTTAAACACTCTAATTTTTTCAAAGTAACAGTCCTGATTCCTCACAACACCAAATAAATGACATCATGGTTCGTCAGAAGGGAGAAACCGACGATGCCAGTACGTACCGAGGCACGACCAACATGATGGTCCCGAAATTCAACTACGAGCTTTTTAACTGCAGCAACTTTAATATACGCTATTGGAGCTGGAATTACCGCGGCTGCTGGCACCAGACTTGCCCTCCAA
+
DDDDDIIIIIIHIIIIHIIIHIIIIIIIIIIIIIIIIIIIIIIIIIIIIIIIIIIIIIIIHHGGHIIIIIIIIIHIIIHIIIIIGHIIIIHIIIHIIIIIIHIIIIIIIHIIIIIIIIIIIIIIIHIHIIIIIIIIIIIIIIIIIIIIIIIHIIHIIIIIIIIIIIIIIIIIIIIIHIIIIIIIIIIIIIIIIIIIIIIIHIIIIHIIIIIIIIHIIHIIIIIIIIIIIIIIIIIIIIIIIIHHIIIIIIIIIIIIIIIIIHIIIIIIIIIIIIIIIIIIIIIIIIIIIIIIIIIIIIIIIIIIIIIIIIIIIIIIIIIIIIIIIIIIIIIIIIIIIIIIDDDDD
@HISEQ:969:HM2KJBCX2:2:1101:9275:31286 2:N:0:ACTATGCA
CATCTGGGCAATCCCAACTATCCCTATTAATCATTACGGTGATCCTAGAAACCAACAAAATAGAACCATGCCGTCCTATTCTATTATTCCATGCTAATGTATTCGAGCAAAAATGCCTGCTTTAAACACTCTAATTTTTTCAAGGTAAAGGTCCTGGATCCGCAAGACACCCAATTAAGGACATCAAGTTTCTCCAGAAGGTGAGAAATCAACAGCGACAGTTCATACCCCTTAAGGCACGACCATCACGTCAATCCCGAAATTCAACTACGAGCTTTTTAACTGCAACAACTTTAATATACGCTATTGGAGCTGGAATTACCGCGGCTGCTGGCACCAGACTTGCCCTCCAA
+
DDDDDIHIIIIIIIIIIIHHHHGHHIIIIIIIIHIIIIHHHIIIIIIIHIIIHGHIIIIIHICHHHIIHGEEHEHIIIIIIIIIIEHHFHIIHGHHIG?CHCGEHHCHHIHHIIIHIHIHIIIIHIIIIHIIIHIHIIHHIIIIHGHHIIHIIHGIHHHIIIHGIIIIIIGIIIIIIIHIIHIIIIHHHHEHGIHIHHIHHIIHHIHIIIIIHEIHHHIHIIIIIHHHHIIHHHHHIIHIIIIIIGGEECGEHHHHIHHIIIHIIIIHEHHHIHIIHHGIIIHIHIIIIIIIHHIIIIIIHIIIIIIIIHIIIHIIIIIIIIGIIIIIIIIIIIIIIIIIIIIIIIIIDDDDD
@HISEQ:969:HM2KJBCX2:2:1101:9453:31497 2:N:0:ACTATGCA
CATCTGGGCAATCCCAACTATCCTATTAATCATTACGGTGGTCCTAGAAACCAACAAAATAGAACCACAACGTCCTATTCTATTATTCCATGCTAATCTATTCAAGCAAATGCCTGCTTTAAACACTCTAATTTTTTCAAGGTAATGGTCCTGGCTCCCCGGCACACCCAATAAAGGACATACTGGTTCACCAGAAGGTGGACCCGACACAGGACAGTACTCGCCAAAGACGGACCGCCCGGTCAGGCCTAAAATTCAACTACGAGCTTTTTAACTGCAACAACTTTAATATACGCTATTGGAGCTGGAATTACCGCGGCTGCTGGCACCAGACTTGCCCTCCAA
+
DDDDDIIIHIIIIIIIIIIIIIIIHIIIIIIIIIIIIGIIIIIIIIIIIIIIHIIIFHIHHHIIIHIGIIIIIIHHIIIIIIIIFHIHHIHIIIIIIIIHHHHHHIIIIIIHIIIIIHIIIIIHHIIIIIHHHIIIHHIIIIHIIIHIIHIIIGIHHIIIIIIIIIIIIHHIIHIIIIIIIIIHIIIIIIIIIIHIIIIHHIIIIIIIIHIIIIIIIIIHH=IHHIIIIHIIHHIHIHIIIIIIIIIHIIIIIHIIHIIIIHIIHIIIIIIHIIIIIIIIIIIIIIIIIIIIIIIIHFDDIIIIGIIIIIIIIIIIIIIIIIIIIIIIIIIIIIIIIIIIDDDDD
@HISEQ:969:HM2KJBCX2:2:1101:21027:30851 2:N:0:ACTATGCA
CATCTGGGCAATCCCAACTATCCCTATTAATCATTCCCATCCCAACTATCCCTATTAATCATTACGGCGACTCTAGAAACCAACAAAATAGAACCACACGTCCTATTTTATTATTCCATGCTAATGTATTCGGGCATAAGCCTGCTTTGAACACTCTAATTTTCTCAAGGTAAAAGTCCTGGTTCCCCAATGCACACCAATAAAGGGCACACCGGCTCACCAAGAGGTAAGACCCAGCCGGACAGTACATGCCGTTAAGCAGACCACCCAGCCAGGCCTGAAGTTCAACTACGAGCTTTTTAACTGCAACAACTTTAATATACGCTATTGGAGCTGGAATTACCGCGGCTGCTGGCACCAGACTTGCCCTCCAA
+
D@D@@EHGIHG1GHIHHIGHHGHEHHC1FE1<G@GHHFEGEFHHIIIGHC1GFHHIHIHIIHHHECEHIIIIIIHHHHFEEEHHIIIHHIHII?HGHGEC1<DDGEG@FFHHH?HEHIHG?GHHGHHHCG@FEFCHHHHHFHHIGIHHGHHHHHEFGGHHHEFFCBDACHHHHHHHIHEF@EGGIHG?CG?EEDHHIFHGC:FGEG8CFC:<HHHEDC@FF/IHGEEGCC<0@HF/BC<@GEIHIFFADHHIIIHGEHGHGIHHGDHG<1<CDGHHHFEG?FGHG1GCEHEIHFCDIHHHGGDIHHIIIHFDIIHGEGHHEDHHHECEHHGFFGHEIHGGHIIHIIIIIIIIIHEHCIHEHHIIIIHHHABABD
@HISEQ:969:HM2KJBCX2:2:1101:18099:31282 2:N:0:ACTATGCA
CATCTGGGCAATCCCAACTATCCCTATTAATCATTACGGTGATCCTAGAAACCAACAAAATAGAACCATGCCGTCCTATTCTATTATTCCATGCTAATGTATTCGAGCAAAAATGCCTGCTTTAAACACTCTAATTTTTTCAAGGTAAAGGTCCTGGATCCGCAAGACACCCAATTAAGGACATCAAGTTTCTCCAGAAGGTGAGAAATCAACAGCGACAGTTCATACCCCTTAAGGCACGACCATCACGTCAATCCCGAAATTCAACTACGAGCTTTTTAACTGCAACAACTTTAATATACGCTATTGGAGCTGGAATTACCGCGGCTGCTGGCACCAGACTTGCCC
+
AADDDIIIHIIIIIIIHIIIIIIIIIIIIIIIIIIIIIIIHIIIIIIIIIIIIIIIIIIIHHIHIIIIIHHHIIIHHHIIIIIIIIIIIHHHHHIIIIIIIHHHFHHIIIIHHHIIIIIHHIIIIIIHIIIIIIIHIHIIIIHHIHIIHGIIHIIHIHEHIIHHIHIIIHHIIIIIIIIIIIIIHHIHHIIIHIIIIIIIIIHIIIIHHIIIIIIHIIIHIIHGIHHIHGIIHIIIHIIIIIIIHGDHHIHIHEHHIGHIIIIIIHHHHHHHIIIIIIIIIIIIHHIIIIIIIIIIIIIIHHIHHHHIIIIHIHGHIIHIIIIHIIIIIIIIIIIIIIIIIIIDDDDD
@HISEQ:969:HM2KJBCX2:2:1101:15632:31278 2:N:0:ACTATGCA
CATCTGGGCAATCCCAACTATCCCTATTAATCATTACGTCGATCCTAGAAACCAACAAAATAGAATCAAACGTCCTATTTCATTATTCCATGCTAATGTATTCAAGCGTGAGCCTGCTTTAAACACTCTAATTTTTTCAAAGTAACAGTCCTGATTTCCCACAACACCAAATAAATGACATCATGGTTCGTCAGAAGGGAGAAACTAACAATACCAGTACGTACCGAGGCACGACCGACATGATGGTCCCGAAATTCAACTACGAGCTTTTTAACTGCAGCAACTTTAATATACGCTATTGGAGCTGGAATTACCGCGGCTGCTGGCACCAGACTTGCCCTCCAA
+
DDDDDIIHHII?HCHHHIIIIIHIIGIIIIIGIIIHIIHIIIHHIIIIIIIIIIIIGIIIIIGHIIIIIIIIFHHIIIIIIHIIIIIIHIIHCEHHIIHHHDEHHHHHIHIIIIIHIGHHHIEHIIHHHGIIIIIIHFFHHHFHHIHHIIIIHIHIHHHHGIIIDEHHGIHHHHEGFGCHGHIHHFHE?HEHHHHHHIIHHHHHHHHHHHHHH?GH@1<B@HEHHDEEHFHEG<DH:ECGGDA?CHHGIHHFIIIIHGIIHHHGFEEIIIHHFHH@EGEHEIHCHGIIIIHIIIIHIIIHIIIIHIIIHIIIIIIIIIIIIIIIIIIIHIIIIIIIIIIIDDDDD
@HISEQ:969:HM2KJBCX2:2:1101:11980:31973 2:N:0:ACTATGCA
CATCTGGGCAATCCCAACTATCCCTATTAATCATTACGGTGGTCCTAGAAACCAACAAAATAGAACCACAACGTCCTATTCTATTATTCCATGCTAATCTATTCAAGCAAATGCCTGCTTTAAACACTCTAATTTTTTCAAGGTAATGGTCCTGGCTCCCCGGCACACCCAATAAAGGACATACTGGTTCACCAGAAGGTGGACCCGACACAGGACAGTACTCGCCAAAGACGGACCGCCCGGCCAGGCCTAAAATTCAACTACGAGCTTTTTAACTGCAACAACTTTAATATACGCTATTGGAGCTGGAATTACCGCGGCTGCTGGCACCAGACTTGCCCTCCAA
+
DDDDDHIIIHIIIIIIIIIIIIIIIIIIIIHIIIIIIIIIIIIHIIHHIHHIIIIIIIIIIHIGHIIIIIIIHHHIIIIIIIIIIIIGEHIHEHHIIIIIIFIHIIHIIIIIIIHIIIIIHHHIIIIIIIIIIHHIIIIIHIIIHIIIIHHIHIIIIIHIIIIIIIIIIIIIIIIIIIIIIIIIHIIIIIIIIIIIIIIIIIIIIIIIIIIIIIIHIIIIIIIIIIIIIIIIIIIIIIIIIIIIIIIIIHIIIIIIIIIIIIIIIIIIIIIIIIIIIIIIIIIIIIIIIIIIIIIIHHHHHIIIIIIIIIIIIIIIIIIIIIIIIIIIIIIIIHIIIIHIIDDDDD
@HISEQ:969:HM2KJBCX2:2:1101:5313:31258 2:N:0:ACTATGCA
CATCTGGGCAATCCCAACTATCCCTATTAATCATTACGTTGTACCTAGAAACCAACAAAATAGGTTCGAACGTCCTATTTCATTATTCCATGCTAATGTATTCAAGCGTTTGCCTGCTTTAAACACTCTAATTTTTTCAAAGTAACAGTCCTGACTCCCCACAACACCAAATTAATGACATCATGGTTCATCAGAAGGGAGAAATCAACGACGCCAGTGCGTACCGAAGGCACGACCGACGTATTGATCCCGAAATTCAACTACGAGCTTTTTAACTGCAACAACTTTAATATACGCTATTGGAGCTGGAATTACCGCGGCTGCTGGCACCAGACTTGCCCTCCAA
+
DDDDDIIIIDDGGHHIIIIIIIIIIIIIIIIIIIIIIIIIIIIIIIGIHIIIIIIIIIIIIIIHEHHHHIIHHIIIIIIIIIIIIIIIIIIGHIIIIIIIIIHIIHHIIIIIIIIIIIHIHIIHIIIIHIIHIIIIIIIHHHHIIHIIIIIIHHIIIIIHIIIIIIIIIIIIIIIIIHIIIIHHHIIIIIIIIIIIIIIIIIIHIIIIIIIIIIIIIIIIIIIIIIIIIIIIIIIIIIIIIIHHHIIIIIIIIIIIIIIHIIIIIIIIIIIIIIHIIIIIIIIIIIIIIIIIIIIIIIIIIIIIIIIIIIIIIIIIIIIIIIIIIIIIIIIIIIIIIIIIHDDDDD
@HISEQ:969:HM2KJBCX2:2:1101:9975:32902 2:N:0:ACTATGCA
CATCTGGGCAATCCCAACTATCCCTATTAATCATTACATCGATCCTAGAAACCAACAAAATAGAATCGGATGTCCTATTTCATTATTCCATGCTAATGTATTCAAGCGTGAGCCTGCTTTAAACACTCTAATTTTTTCAAGGTAACAGTCCTAATTCCCCGTGACACCAAATTAATGGCATTACGGTTCTTTAGAAGGTGAGAAATCAATAATATCAGTACATACCAACGGCATGACCGAAACATTGATCCCGAAATTCAACTACGAGCTTTTTAACTGCAACAACTTTAATATACGCTATTGGAGCTGGAATTACCGCGGCTGCTGGCACCAGACTTGCCCTCCAA
+
DDDDDIHIIDEGGHIIIIIIIIIIIIIIIIIIIIIIIIIIIIIIIIIIIIIIIIIIIIIIIIIIIIIIIHIHIIIIIIHIIIIIIIIIIIIIIIIGHIIIIIIIIIIIIIIIIIIIIIIIIIIIIIIIIIIIIIHIIIIIIIIIIIIIHIIIIIIIIIIIIIIIIIIIIIIIIIIIIIIIIIIIIIIIIIIIIIIIIIIIIIIIIIIIIIIIIIIIIIIIIIIIIIIIHIIIIIIIIIIIIIIIIHIIIIGIIIIIIIIIIIIIIIIIIIIIIIIHIIIIIIIIIIIIIIIIIHHIIIIIIIIIIIIIIIIIIIIIIIIIIIIIIIIIIIIIIIIIHIIIIIDDDDD
@HISEQ:969:HM2KJBCX2:2:1101:8472:32606 2:N:0:ACTATGCA
CATCTGGGCAATCCCAACTATCCCTATTAATCATTACGTCAATCCTAGAAACCAACAAAATAGGATCGAACGTCCTATTTCATTATTCCATGCTAATGTATTCAAGCGTTAGCTTGCTTTAAACACTCTAATTTTTTCAAAGTAACAGTCCAAATTCCCCGCAACACCAAATTAATGGCATTACGGATCATCAGGAAGGAGGAATCAGTAAGACCGGTACATACCAGAGGCGTGACCAATCTACTAACCCCGAAATTCAACTACGAGCTTTTTAACTGCAACAACTTTAATATACGCTATTGGAGCTGGAATTACCGCGGCTGCTGGCACCAGACTTGCCCTCCAA
+
DDDDDIIIIDGHHHIIIIIIIIIIIIIIIIIIIIIHIIIIHIIIIIIIIHIIIIIIGIIIHIHIIIIIIIIIIHIIIIIHIIIIIIHHIHIGGIIIIIIIIHIIIIIIIIIIIIIIIIIIIHIIIIIHIIIIIIIIIIIIIIIIIIHIHIIIIHEEIIIIIIIIIHHIIIIIHIIIHIIIIIIIIIHIIIIIIIIIIIIIIIIIIIIIIIIIIIIIIIIIIIIIIIIIIIIIIIIIIIIIIIIHHIHIIIIIIIIIIIIIIIIIIIIIIIIIIIIIIIIIIIIIIIIIIIIIIIIIIIIIIIIIIIIIIIIIIIIIIIIIIIIIIIIIIIIIIIIIIIIIIDDDDD
@HISEQ:969:HM2KJBCX2:2:1101:20034:33183 2:N:0:ACTATGCA
CATCTGGGCAATCCCAACTATCCCATTAATCATTACGTCGATCCTAGAAACCAACAAAATAGGTTCGATCGTCCTATTTCGTTATTCCATGCTAATGTATTCAAGCGCGAGCCTGCTTTAAGCACTCTAATTTTTTCAAAGTAACAGTCCTGTTTCCCCGCAACAACAAATTAATGCCATCACGGTTCTACAAGAAGGAGGGACCAGTGAGGCCAGTGCATACCAGTGGCACGACCAACCTACTGGCCCCGAAATTCAACTACGAGCTTTTTAACTGCAACAACTTTAATATACGCTATTGGAGCTGGAATTACCGCGGCTGCTGGCACCAGACTTGCCCTCCAA
+
DDDDDIIIIIIIIIIIIIIIIIIIIIIIIIIIIIIIIIIIIIIIIIIIIIIIIIIIIIIIIIIIIIIIIIGHIIIIIHIIIIIIIIIIIIIHIIIIHIIIIIHIIIIIIIIIIIIIIIIIIIIIIIIIIHHIIIIIIIIIIIIIHIIIIIIIIIIIIIIIIIIIIIIIIIHIHHHIIIHHIIIIIIHIIIIIIIIIIIIIIHIIIIIIIIIIIHIIIIIIIIIIIIIHIIIIIIIIIIHHHFH2IIIIIIIIIIIIIIIIIIIIIIIIIIIIIIIIIIIIIIIIIIIIIIIHIIIIIIIIIIIIIIIIIIIIIIIIIIIIIIIIIIIIIIIIIIIIIIIIDDDDD
@HISEQ:969:HM2KJBCX2:2:1101:11104:32624 2:N:0:ACTATGCA
CATCTGGGCAATCCCAACTATCCCTATTAATCATTACATCGGTCCGTAAACCATCAAAATAGAACCAATGTCCTATTTCATTATCCCATGCTAATGTATTCAAGGCAAAAAACACCTGCTTTGAACACTCTATTTTTCTCAAAGTAAACTATCGGAATCCCATGAGCACTTAGTGAAAAGTACCAAAACATGTTCCTCCGAAGTACATGGCCAACATTCTCGCATGCGCATGACCGTGAGGCCACGGACGCTCGAATATCAACCAAGACTCAGACTACGAGCTTTTTAACTGCAACAACTTTAATATACGCTATTGGAGCTGGAATTACCGCGGCTGCTGGCACCAGACTTGCCCTCCAA
+
@<<0<@C1<<<<C<C<CGHC1<1<1<F@FFH?<F@G1<GHC<E<<EHHCH?C<<FC1FFHE11<<11C<CH?@@HHE?CGHIE1<1<<<1111D<1<1D<1<@C1<DF?F@E0/E@HEEHC@<1<@@GHC6<FH@B<BDFEECHEEH@HH=@AA@GDEH7@AAA@@GACHHGHF?HFEH:FHDEFCFCFHHHHF@HDHHEE?HE@HHIHAHF@FD/HCHH?CHGC0HGHHGGDCHGCHD<C<HFFFHFHHHIHHHHCF@EGGD1HGCC?@GEG<HHHHG@@EGHHEHHEHHHHIHHHHIIIHFEIIHHHHHEEHHIIIHHHGGHHHIIIIHIHHIIIIIHGHHHIHHIHHGIIHHBADDA
@HISEQ:969:HM2KJBCX2:2:1101:13760:33935 2:N:0:ACTATGCA
CATCTGGGCAATCCCAACTATCCCTATTAATCATTACGTCAATCCTAGAAACCAACAAAATAGGATCAACGTCCTATTTCATTATTCCATGCTAATGTATTCAAGCGCGAGCCTGCTTTAAACACTCTAATTTTTTCAAAGTAACAGTCCTGATTCCCCACCACACCAAATTAATGACATGATGGTTCGTCAGAAGGTAGAAATCAGTAACACCAGTACGTACCGAAGGCACGACCAGCGTACTAATCCCGAAATTCAACTACGAGCTTTTTAACTGCAACAACTTTAATATACGCTATTGGAGCTGGAATTACCGCGGCTGCTGGCACCAGACTTGCCCTCCAA
+
DDDDDHHIIFEHHHIIIIIIIIIIIIIIIIIIIIIIIIIIIIIIHHIIIIIHIIIIIIIIIIIIGIIIIIHHHIIIIIIHIIIIIIIHIIIIIIIIIIIIIIIIIIIIIIIIIIIIIIIHHHHIIIIIIIIHIIIIIIIIIIIHIIIIIIIIIIIIIIIIIIIIIIHIIIIIIIIIIIIIIIIIIIIIIIIIIIIIIIIIIIIIIIIIIIIIIIIIIIIIIIIIIIIIIIIIIIIIIIIIIIIHIIIIIIIIIIHIIIHIIIIIIIIIIIIIIIIIIIIIIIIIIHIIIIIIIIIIIIIIIIIIIIIIIIIIIIIIIIIIIIIIIIIIIIIIIIIIIIIIDDDDD
@HISEQ:969:HM2KJBCX2:2:1101:2682:34411 2:N:0:ACTATGCA
CATCTGGGCAATCCCAACTATCCCTATTAATCATTACGTCAATCCTAGAAACCAACAAAATAGGATCGAACGTCCTATTTCATTATTCCATGCTAATGTATTCAAGCGTTAGCCTGCTTTAAACACTCTAATTTTTTCAAAGTAACAGTCCTGTTTCCCTGCAACACCAAATTAATGACATTACAGTTCTTCAAGAAGGAGGAATCAGTAAAACCAGTACATACCATAGGCACGACCAACCTACTGACCCCGAAATTCAACTACGAGCTTTTTAACTGCAACAACTTTAATATACGCTATTGGAGCTGGAATTACCGCGGCTGCTGGCACCAGACTTGCCCTCCAA
+
B@BBDGHIIIIIHHHFCGEHIIHEHHIIIIIEEFHGIHHIHIGIFHHFCE1DGCHI?G1CG1DCHHIHHIIHIIH=FH?GHIIHEHHFHHHIHHEGHIIIIHIHHHHIIIIHIFHCEHHHIHIIHHHHGCHHHHHHIFH?<GFEHHHHDHH@HCHEIIIHHHHGHGHHHGCFEHFHFEEHECIHEIIHHFCHHGHFHHHCEIIIHIHHCIHG@GHIHCEHG@HFEF1HHFIHGIIHHCDED1GD@E<GIHHFHHEGHIHIIHHGHIHHHEFIIIHHG?HHIHIHGCEHGIHGIIHHHIHGHHIIHHIIHHHHHIIHGIIIIIHHFGIIIIHIIIHIIHIIIDDCDD
@HISEQ:969:HM2KJBCX2:2:1101:12282:34275 2:N:0:ACTATGCA
CATCTGGGCAATCCCAACTATCCCTATTAATCATTACATCGATCCTAGAAACCAACAAAATAGAATCGGATGTCCTATTTCATTATTCCATGCTAATGTATTCAAGCGTGAGCCTGCTTTAAACACTCTAATTTTTTCAAGGTAACAGTCCTAATTCCCCGTGACACCAAATTAATGGCATTACGGTTCTTTAGAAGGTGAGAAATCAATAATATCAGTACATACCAACGGCATGACCGAAACATTGATCCCGAAATTCAACTACGAGCTTTTTAACTGCAACAACTTTAATATACGCTATTGGAGCTGGAATTACCGCGGCTGCTGGCACCAGACTTGCCCTCCAA
+
CDDDDIIIIFGHHIIIIIIIIIHHIIIIIIIIIIIIIIGHIIIIIIIGIIIIIIHIIIIIIHHFHIIIIGIGHHHIIIIHCHIIIHIGHIIIGEHIHIIIHHIHIHHIIIIIIIIIIIIIIIHIIIIIIIIHIHIIIIIIIIIIIHIHIHIIIIIIIIIIIIHIIIIIIIIHHIIIIIIIIIIIIIIIHHIIIIIIIIIIIIIIHIIIIIIIIIIIIIIIIIIIIIIIIIIHIIIII=IIIIIIIHIIIIIIIIIIIIIIIIIIIIIIIIIIIIIIIIIIIIIIIIIIIIIIIIIIIIIIIIIIIHIIIIIIIIIIIIIIIIIIIIIIIIIIIIIIIIIIIIDDDDD
@HISEQ:969:HM2KJBCX2:2:1101:12563:34015 2:N:0:ACTATGCA
CATCTGGGCAATCCCAACTATCCCTATTAATCATTACATCGATCCTAGAAACCAACAAAATAGAATCGGATGTCCTATTTCATTATTCCATGCTAATGTATTCAAGCGTGAGCCTGCTTTAAACACTCTAATTTTTTCAAGGTAACAGTCCTAATTCCCCGTGACACCAAATTAATGGCATTACGGTTCTTTAGAAGGTGAGAAATCAATAATATCAGTACATACCAACGGCATGACCGAAACATTGATCCCGAAATTCAACTACGAGCTTTTTAACTGCAACAACTTTAATATACGCTATTGGAGCTGGAATTACCGCGGCTGCTGGCACCAGACCTGCCCTCCAA
+
BBDDDHHGHHHIIEHHIIHHHHHHIIHHHHIIIIHHHIHHIIIIIHIIIIIHEHII@HHHHIFHHHIIIFHGHHHHHIIGCHHIEHHGHGHHCHHIEGHHGF?GHHHIIHHHHHIHIHHHHEHFHHHIHIHFHIHGCEFHHHHHHHIHFHECHHIIIHHIHHIHHGHHEGHHHIIGCEHIHHHHGHHHHGIIIIIIIHHHHHEGIIHIIIHIIHHIHIIHEIHIHHCAH?HHHHHFGIHHHGHH@EECIHHHCHFF1ECHHHIHHHIIHFHHFHEHIHHHHIIIHE@@FCCHHHEHCHEIIFHH@FGIIIHHEHHDE<HIHGIIIIHHHHHFC<<C<1=IG?DD@D@
@HISEQ:969:HM2KJBCX2:2:1101:16971:34067 2:N:0:ACTATGCA
CATCTGGGCAATCCCAACTATCCCTATTAATCATTACGGTGATCCTAGAAACCAACAAAATAGAACCATGCGTCCTATTTCATTATTCCATGCTAATGTATTCAGGCAATAGCCTGCTTTAAGCACTCTAATTTTTTCAAGGTAACAGTCCTGCTTCCCCAACGCACCAAATTAATGACATGCTGGTTATTCAGAAGGTAGGAATCCATCACGCCAGTACAGACCCAAAAGCCCGACCAACGGATAAACCCCGAAATTCAACTACGAGCTTTTTAACTGCAACAACTTTAATATACGCTATTGGAGCTGGAATTACCGCGGCTGCTGGCACCAGACTTGCCCTCCAA
+
DDDDDHFHIDGGHHIIIIIIIIIIIIIIHIIIIHIIIIIHHHIIIIIIIIIIIIIIIIIIHIHHIIIIEHEHEHHHIIEHHIHIIHIIIIIIIIIIIIIIIHIHHHHIIIIHIIIIIIIHHIIHIIIGIHHIIIIIIIIHIIIIIIIIIHHIIIHHIHHHIIIHHIIIIHIHGHHHHFHIIIIIIIIIHIIIIIHIIIIIIIIGIIHGIHHIIHIIIIIIHHHIHIIHHHIIIIIIHIIIIIIHGDHEIIHHIIIIIIIIIIIIIIHIIIIIIIIIIIIIHHHIIIIIIIIIIIIIIHIHIIIIIIIIIIIIIIIIIIIIIIIIIIIIIIIIIIIIIIIIIIDDDDD
@HISEQ:969:HM2KJBCX2:2:1101:3635:35400 2:N:0:ACTATGCA
CATCTGGGCAATCCCAACTATCCCTATTAATCATTACGGTGATCCTAGAAACCAACAAAATAGAATCATGCCGTCCTATTTTATTATTCCATGCTAATGTATTCAAGCAAAATGCCTGCTTTAAACACTCTAATTTTTTCAAAGTAAAGGTCCTGGTTCCCCGTGACACCCAATTAAGGGCATCGCGGTTCTCCAGAAGGTGAGAAATTGACTACACCAGTTCATGCCCCTTAAGGCACGACCGATGTGTCAATCCCGAAATTCAACTACGAGCTTTTTAACTGCAACAACTTTAATATACGCTATTGGAGCTGGAATTACCGCGGCTGCTGGCACCAGACTTGCCCTCCAA
+
DCDDDHHIGFGHHHHHFHIIHIEEHIIIHHHIIGHIHHHHIIIIHHHIIIIICHHHIHHHHIHHHIIIIC?ECHHGHIIEHIIHIIHIIGHE@GHIIGHEHFHHHHFHHIHHHGHHHIHF@FHIEG<HHHFFIFHHHHHHHHHIHHIHEEIGHHEHFEIIIHIIHIIHHIIEEIHHH?IHIIIIIIGIIIIIIIIIIIGIIIIIIIIIIHIIIHEHIIIHCEHHCGHIIIIIIIIIIIIIIHIIIIIIIHGIHGIIHHIIHHIIIIIIHIIIIIIIIHIIIIIIIIIIIHIIHIIIHIHGIHIIIIHHHIIIIHIIIIIHHHHGIIIIIIIIIIIIIIHIIIIIIIIDDDDD
@HISEQ:969:HM2KJBCX2:2:1101:8256:35313 2:N:0:ACTATGCA
CATCTGGGCAATCCCAACTATCCCTATTAATCATTACGGTGATCCTAGAAACCAACAAAATAGAATCATGCCGTCCTATTTTATTATTCCATGCTAATGTATTCAAGCAAAATGCCTGCTTTAAACACTCTAATTTTTTCAAAGTAAAGGTCCTGGTTCCCCGCGACACCCAATTAAGGGCATCGTGGTTCTCCAGAAGGTGAGAAATTGACTACACCAGTTCATACCCCTTAAGGCACGACCGATGTGTCAATCCCGAAATTCAACTACGAGCTTTTTAACTGCAACAACTTTAATATACGCTATTGGAGCTGGAATTACCGCGGCTGCTGGCACCAGACTTGCCCTCCAA
+
DDDDDHGIIHHIIHHIIHIIIIIIIIIIIIIIIIIIIHIIIHIEHHHIIIIIIIIIIIIIIIIIHIIHHIGGHF<DHHIHIIIIIIIIHIIIIIHIIHIIIHHIHIIIIIIIIHIIIIIIIHIIIIIIIIIIIIIIIHHIHHHIIIHHIHIIIIIIHHIIIIIIIIIIIIIIIIHIIIIIIIIIIIHHHHIHIGIIIIIIIIIIIIIIHIIIIIIIGIIIIIIGIIIIIHIIIHHGIIHIIIIIIIIIIHHIHHIIIIIIIIIIIIIGIIIIIIHIIHIIIIIIIIIIIIHHHHIIIHIIIIIIIIIIIIHIIHHHHIIIIIIIIIIIIIIIHIIIIIIIHIIIIIIDDDDD
@HISEQ:969:HM2KJBCX2:2:1101:6300:35638 2:N:0:ACTATGCA
CATCTGGGCAATCCCAACTATCCCTATTAATCATTACGTCAATCCTAGAAACCAACAAAATAGGATCGAACGTCCTATTTCATTATTCCATGCTAATGTATTCAAGCGTTAGCCTGCTTTAAACACTCTAATTTTTTCAAAGTAACAGTCCTGTTTCCCTGCAACACCAAATTAATGACATTACAGTTCTTCAGAAAGGAGGAATCAGCGAAGCCAGTGCATACCAGTGGCACGACCAACCTGCTGACCCCGAAATTCAACTACGAGCTTTTTAACTGCAACAACTTTAATATACGCTATTGGAGCTGGAATTACCGCGGCTGCTGGCACCAGACTTGCCCTCCAA
+
DDCDBGFHGFH1CFHHI0DG?GCC@GHHIHFGG1DHEHGHEH@HHEGCHIFH1CHHIIGIHHCGECHECGFH@1EEGHIIIIHH1FHHHHIHIGIIHHIHGHEFGHFGEHEECHHHFEHFHIIGHIGIHHHHEHHHHECGGHHHHHHHHHIIHHHHHAGHHDHG?G@0@HE@HHFHEHHHHHIHCEHGCE@GHHHGEIHEH:GHGCHIHFEHHHFGH?IIHIIIGIGIHGECG@IGHGCHHF1<AHCDD?EIHGHEEHIIIGIHHHIHHGHGE@<HFEHFEF@<EGIIHEHIHGDGHHGC<@IIIHGFEHIIHE<IIIHHH@EG@HH@HHHEF<G@HH?=F<?DDD
@HISEQ:969:HM2KJBCX2:2:1101:20810:35633 2:N:0:ACTATGCA
CATCTGGGCAATCCCAACTATCCCTATTAATCATTACGGTGATCCTAGAAACCAACAAAATAGAACCATGCCGTCCTATTCTATTATTCCATGCTAATGTATTCGAGCAAAAATGCCTGCTTTAAACACTCTAATTTTTTCAAGGTAAAGGTCCTGGATCCGCAAGACACCCAATAAAGGACATCAAGTTTCTCCAGAAGGTGAGAAATCAACAGTAACAGTTCATACCCCTTAAGGCATGACCGTCACGTCAATCCCGAAATTCAACTACGAGCTTTTTAACTGCAACAACTTTAATATACGCTATTGGAGCTGGAATTACCGCGGCTGCTGGCACCAGACTTGCCCTCCAA
+
DBDDDFIIHDD<FC?HIIHIIII@HHHCHHIIIIIIIHHFCCHHHIIEHIIIIIIIGCHGEHCHHFGEE@GHHHIHHHHHHEHHIHIGH?GGHIIIHIIGHHHIIHHHIIHIIIIIHHHHEHIHCIHHEFIHIHDHGHEIHHCGIIII9IGHHIIHHHHHDHEHHHHHHFHGIHIIIII;IHIIIHF?;HFHHIHGIGIIIIIIIIIHIIIIHEIHHGEGHIH<;GDIIIIIIIIIIHCFHDIIIIIIHIHFIGIIIIIIHHG@IHHIGIHHEIIGIIIIIHIIIIIIIIIIIHHIIIIHHIHIHIIIIIIFHIHIIIIIIIHGHIHIIIIIIIIHHIHIHIIIIIIIDDDA@
@HISEQ:969:HM2KJBCX2:2:1101:3086:36121 2:N:0:ACTATGCA
CATCTGGGCAATCCCAACTATCCCTATTAATCATTACGTCGATCCTAGAAACCAACAAAATAGAATCAAACGTCCTATTTCATTATTCCATGCTAATGTATTCAAGCGTAAGCCTGCTTTAAACACTCTAATTTTTTCAAAGTAACAGTCCTGATTCCCCACGACACCAAATTAATGACATCGCGGTTCTTCAGAAGGTAGGAACCAATAATGCCAGTGCGTACCGAAGCACGACCAACAATTTGATCCCGAAATTCAACTACGAGCTTTTTAACTGCAACAACTTTAATATACGCTATTGGAGCTGGAATTACCGCGGCTGCTGGCACCAGACTTGCCCTCCAA
+
DDDDDIIIIIHIIIIIIHIIIIIIIHIIIIIIIIIIIIIIIIIIIIIIHIIIIIIIIHIIIIIIIIIIIIIIIIIIIIIIIIIIIIIIIIIIIIIIIHIHIHHIIIIIIIIIIIIIHIIIIHIIIHIHHEHII1HHHIIIIIIHIIIHIIIIIIIIIIIIIIIIIIIIIIHHIHHHFGH?HHFHIHCIHHIIHFHIHIIIIIIHHIIEHIHFEFHHHHIHEGGHHHHHEHHHCGEIHIHFHHHIIIHIHF1HIHHHFCE<0CC<FEHCIIIIIIIIIIIIIIIHIIIIIIIIIIIIIIIIIIIIIIIIIIIIIIIIIIIIIIIIIIIIIIIIIIIIIIIIDDDDD
@HISEQ:969:HM2KJBCX2:2:1101:10222:35562 2:N:0:ACTATGCA
CATCTGGGCAATCCCAACTATCCCTATTAATCATTACGTCAATCCTAGAAACCAACAAAATAGGATCAAACGTCCTATTTCATTATTCCATGCTAATGTATTCAAGCGTTAGCCTGCTTTAAACACTCTAATTTTTTCAAAGTAACAGTCCTGTTTCCCTGCAACACCAAATTAATGACATTACAGTTCTTCAGAAAGGAGGAATCAGCGAGACCAGTACGTACCAATGGCACGACCAACCTGCTGACCCCGAAATTCAACTACGAGCTTTTTAACTGCAACAACTTTAATATACGCTATTGGAGCTGGAATTACCGCGGCTGCTGGCACCAGACTTGCCCTCCAA
+
DDDDDHIIIHIIIIIHIIIIIIIHIIIIIIIIIIIIIHHHIIIIIIGIIIIIIIIIHIIIIIHHIIIIIIHIHIGIIIIIIIIIIIIHIHHHEHIIIIIIIIIIIIIIIIIIIIIIIIIIIIIIIIIIHIIIIHHHIHIHIHIIIIIIIIHIIIIIIIIIIHIIIIIIIIIIIIIIIIHIIIIIIIIIIIHIIIIIIIIIIIIIHIIIIIIIIIIIIIIIIHIIIIHIIIIIIIHIIIIIIIIHFIIIHIIIIIHIIIIIIIIIIHIIIIIIIIIIIIIIIIIHIIIIIIIIIIIIIIIIIIIIIIIIIIIIIIIIIIIIIIIIIIIIIIIIIIIIIIIIIDDDDD
@HISEQ:969:HM2KJBCX2:2:1101:6780:36184 2:N:0:ACTATGCA
CATCTGGGCAATCCCAACTATCCCTATTAATCATTACGTCGATCCTAGAAACCAACAAAATAGAATCAAACGTCCTATTTCATTATTCCATGCTAATGTATTCAAGCGTGAGCCTGCTTTAAACACTCTAATTTTTTCAAAGTAACAGTCCTGATTCCCCACAACACCAAATAAATGACATCATGGTTCGTCAGAAGGGAGAAACCAACAATGCCAGTACGTACCTAGGCACGACCGACATGATGGTCCCGAAATTCAACTACGAGCTTTTTAACTGCAGCAACTTTAATATACGCTATTGGAGCTGGAATTACCGCGGCTGCTGGCACCAGACTTGCCCTCCAA
+
DDDDDIIIIIIIIIIIIIIIIIIIIIIIIIIIIIIIIIIIIIIIIIIIIIIIIIIIIIIIIIIHIIIIIIIHIIIIIIIIIIIIIIIIIIIIIIIIIIIIIIHIIIIIIIIIIIIHIIIIIIIIIIIIIIIIIIIIIIIIIIIIIIIIIIIIIIIIIIIIIIIIIIIIIIIIIIIIIIIIHIIIIIIIIIIIIIIIIIIIIIIIIIIIIIIIIIIIIHIHIIIIIHIIIHIIIIIIIIIIIHGHIIIIIIIIHIIIIIIIIIIIIIIIIIIIIIIIIIIIIIIIIIIIIIIIIIHIIIIIIIIIIIIIIIIIIIIIIIIIIIIIIIIIIIIIIIIIIIIIDDDDD
@HISEQ:969:HM2KJBCX2:2:1101:6617:36445 2:N:0:ACTATGCA
CATCTGGGCAATCCCAACTATCCCTATTAATCATTACGGTGATCCTAGAAACCAACAAAATAGAACCATGCCGTCCTATTTTATTATTCCATGCTAATGTATTCAGGCATAGGCCTGCTTTGAGCACTCTAATTTTTTCAAGGTAATGGTTCTGCTTCCCCGGCACATCAAATTAATGGCATACCGGTTATTCAGAAGGTAGGAATCCATCACACCAGTGCGGACCGTGAGGCCCGACCGACGGATAGATCCCGAAATTCAACTACGAGCTTTTTAACTGCAACAACTTTAATATACGCTATTGGAGCTGGAATTACCGCGGCTGCTGGCACCAGACTTGCCCTCCAA
+
DDDDDIIIHGE@@GHH@EIE?GHGHGEHHFHHHEHHFHECGEHHHIGFH@HGGHHHH1D@GEDHHHEHH1@HH</E0DHHCH?E1CFHHEC@HE1<<1HHGFFFHEHHHIIHIHHHHHHHHHEHHHHHHHHHHIIIHHHIHHHFHIIHGIIIHIHGCGHHHHIIIHHHCIGIIHEH@HHHIGIGHIIIHIHHHHFEHHHEIIIIIIHHGIHIIHIHIIIIIIIIIIIII=HIIHIHHHHIHIHHHFDHHHGIIIIHHHHHHHGHIIIIHIIIIIIIIIIIIEHIHDHIIGHGIIIHIHEHIIHHHCHHIIIIIIHIIHGIIIIIIIIIIIIIIHIIHHIIIIHBBADB
@HISEQ:969:HM2KJBCX2:2:1101:7105:36342 2:N:0:ACTATGCA
CATCTGGGCAATCCCAACTATCCCTATTAATCATTACGTCAATCCTAGAAACCAACAAAATAGGATCAAACGTCCTATTTCATTATTCCATGCTAATGTATTCAAGCGTTAGCCTGCTTTAAACACTCTAATTTTTTCAAAGTAACAGTCCTGTTTCCCTGCAACACCAAATTAATGGCATTACAGTTCTTCAGAAAGGAGGAATCAGCGAAGCCAGTGCATACCAGTGGCACGACCAACCTGCTGACCCCGAAATTCAACTACGAGCTTTTTAACTGCAACAACTTTAATATACGCTATTGGAGCTGGAATTACCGCGGCTGCTGGCACCAGACTTGCCCTCCAA
+
DDDDDIIFHGHHHCHIIHIIIIGHIIHIIIIIIIIIIIHIGIIIIIIHIIIIIIIGHIFHIIHIIIHHHEHIHEHIIIIIIHHHIIIHIIHCHIIIIHHIIIHHIIIIHIIIIIIIHHIIIIIIHIHIHIGIIIIHGHHHIIIIIIIHEIIHIHIHIHIHIIIIIIIIHHIHHIIIIIHFFIIIIIHEHIHHHEHIIIIHGEHIHIIIIIIIIIIIHGHGIIIIIIIIHIIIIIHHIHHHIIIHEIIIHIHHIIIIHIIIIIIIIIHIIIIIIIHIIIIIIIIIIHIHIIHIIIIIIIIIIHFIIIHHHIIIIIIIIIIIIIIIIIIHHIIIIIHHIIIIIDDDDD
@HISEQ:969:HM2KJBCX2:2:1101:11998:36391 2:N:0:ACTATGCA
CATCTGGGCAATCCCAACTATCCCTATTAATCATTACTCATTTCCCCAAAAACCAACAAAATTCGAGATACGAGTCCTAACTTATTATTCCATGCTAATGTATTCATAACTTTCAGCCTGCTTTAAACACTCTAATTTTTTCAAAGTAAAGGTCCTGGATTGCGAACCCAACCCAGTAAAGGGCAGGAACGTTCTCCAGGAAGATGGTAAGCGCGCATCGGCACTCACACACGATACCGTGGCGGGCCAAGCGCACTATACCAGAAATCCAACTACGAGCTTTTTAACTGCAACAACTTTAATATACGCTATTGGAGCTGGAATTACCGCGGCTGCTGGCACCAGACTTGCCCTCCAA
+
DDDAD?HCGHIIHIFE@HFHFGHCGHIFHGGHHFHHHHHHHGIIHHIIIIIHEHHHHHHIIIIGCEHHIIIHH@0DCHIIIIGIIIIHHGHHIEEHIIHGEFHEHHHHIIIHHGIEEFIIIHHGHFHEHH@CHHHIIIHHHHHHHIHIHHHHIEGCHHIHHIHHHHHCHHHHICEHFGGHGAEBCDEHFGHGEGEFIHEHFDG@EHHCHGHHHHHEDHCGCHDHEHGEHHHHHIFGEDHHIHHHEH>GCIHHHEHGCHHCGGGHEEHH@HFHHGHHIIIIIIIIHHIHHHCFHEHFIHIHIHHEHCIHEEEGFFHEHHIIHHHHHIIHHHIH@HCHGFFG@HHEHCHIIIIIIDCDDD
@HISEQ:969:HM2KJBCX2:2:1101:7161:36618 2:N:0:ACTATGCA
CATCTGGGCAATCCAACTATCCCTATTAATCATTACGGTGATCCTAGAAACCAACAAAATAGAACCATGCGTCCTATTTCATTATTCCATGCTAATGTATTCAGGCAATAGCCTGCTTTAAGCACTCTAATTTTTTCAAGGTAACAGTCCTGCTTCCCCAACGCACCAAATTAATGGCATGCTGGTTATTCAGAAGGTAGGAATCCATCACGCCAGTACAGACCCAAAAGCCCGACCAACGGATAAATCCCGAAATTCAACTACGAGCTTTTTAACTGCAACAACTTTAATATACGCTATTGGAGCTGGAATTACCGCGGCTGCTGGCACCAGAC
+
DDDDDIHIIIIIHHIIIIIIIIIIHIIIIIIIIIIIIIIIIIIIHIIIIIIHHIIIIIIIIIIIIIIIIHIHIIIIIIIIIIIIIIIIIIIIIHIIHHIHHIIIIIIFHIHIIIIIHIIIIIIIIIIIIIIIIIIIIIIIIIIIIIIIIIIIHIIIHHHIIIIIIIIIIIIHHHHIIIIIHIIIIIIIIIIIIGIIHIIIIIIIIIHIIIIIIIIIHHIIIHIIIIIIIIIIHHHIIIIIIHIIIIIHHIIIIIIIIIIIIIIIGIIHIIIIIIIIIIIIIHIIIIIIIIIIIIIIIIIIIIIIIIIIIIIIIIHIGIIIGIHIIIIIIIDDDDD
@HISEQ:969:HM2KJBCX2:2:1101:4257:37251 2:N:0:ACTATGCA
CATCTGGGCAATCCCAACTATCCCTATTAATCATTACGGTGATCCTAGAAACCAACAAAATAGAATCATGCCGTCCTATTTTATTATTCCATGCTAATGTATTCAAGCAAAATGCCTGCTTTAAACACTCTAATTTTTTCAAAGTAAAGGTCCTGGTTCCCCGCGACACCCAATTAAGGGCATCGCGGTTCTCCAGAAGGTGAGAAATTGACTACACCAGTTCATGCCCCTTAAGGCACGACCGATGTGTCAATCCCGAAATTCAACTACGAGCTTTTTAACTGCAACAACTTTAATATACGCTATTGGAGCTGGAATTACCGCGGCTGCTGGCACCAGACTTGCCCTCCAA
+
DDDDDFHIIGGHHIIGIIIIIIIIIIIIIHIHIIIIIHHHHHIIIIIIIIIIIIIIIIIIIIIIIIIHIGHIHIHHIIIIHIIIIIIIIIIIIIIIFIIIIGIHIIIIIIIIIHHIIHIIIIIIHHIIIIIIIHIIHIIIIHGHIIIIHIIIIHIIIIIIIIIIIIIIHIIIIIIIIHHGGIIIIHIIIIIIIIIIIIIIIIIIIIIIIIIIIIIIIIIIIIIIIIIIIIIIIIIIIIIHHHIIIIIHHHHIIIIIIIIIIIIIIIIIIIIIIIIIIIIIIIIIIIIIIIIIIIIIIHIIIIIIIIIHIIGIIIIIIIIIIIIIIIIIIIIIIIIIIIIIIIIIIIIDDDDD
@HISEQ:969:HM2KJBCX2:2:1101:16070:37411 2:N:0:ACTATGCA
CATCTGGGCAATGCCCCAACTATCCCTATTAATCATTACGGTGATCCTAGAAACCAACAAAATAGAACCATGCGTCCTATTTCATTATTCCATGCTAATGTATTCAGGCAATAGCCTGCTTTAAGCACTCTAATTTTTTCAAGGTAACAGTCCTGCTTCCCCAACGCACCAAATTAATGACATGCTGGTTATTCAGAAGGTAGGAATCCATCACGCCAGTACAGACCCAAAAGCCCGACCAACGGATAAACCCCGAAATTCAACTACGAGCTTTTTAACTACAACAACTTTAATATACGCTATTGGAGCTGGAATTACCGCGGCTGCTGGCACCAGACTTGCCCTCCAA
+
DDCDDIIIIHHIIHHGHHHIIHIHIIIIIIIIIIIIIIIIIIIIIIIIIIIHHIIIIIIIFHHHIIIIIIIIIIGHIIGHIICHHIIIIGGIHHFHHHIIIIHIHHIIHHIIIIIHICHIHHIHGIIHHHIIHHIIIHIIHHIHIIIIIIIIHIHIIIIIIIHGHIIIIIIIIHHIIHHHIIIIHGIIIHHHHIIIIHGGGHIIIIHIIIIIIIIIIIIIIIIIIIIIIIHIIGIIIIIIIIHIHHGDIIHHIIIIIIIIIIIIIIIIIIIIIIIIIIIIIIIIIIIIIIIIIIIIIIIIHIIIIIIIIIIIIIIIIIIIIIIIIIIIIIIIIIIIIIIIIIIIDDDDD
@HISEQ:969:HM2KJBCX2:2:1101:17015:37778 2:N:0:ACTATGCA
CATCTGGGCAATCCCAACTATCCCTATTAATCATTACGGTGGTCCTAGAAACCAACAAAATAGAACCACAACGTCCTATTCTATTATTCCATGCTAATCTATTCAAGCAAATGCCTGCTTTAAACACTCTAATTTTTTCAAGGTAATGGCCCTGGCTCCCCGGCACACCCAATAAAGAACATACTGGTTCACCAGAAGGTGGACCCGACACAGGACAGTACTCGCCAAAGACGGACCGCCCGGTCAGGCCTAAAATTCAACTACGAGCTTTTTAACTGCAACAACTTTAATATACGCTATTGGAGCTGGAATTACCGCGGCTGCTGGCACCAGACTTGCCC
+
DD0B01<11DHCGIIIIIHIIIIIIIIIIIHIIHIIII=<EEHIIIIIIIIIIIIIIIGHIIHIHCHICH?GC@GE0<FHH@HI@1F1D1111@HF6HH@@C<1<C1<DHIC5<@<1<DH6DC@GCEGF8<8DGHHC0HHFH8<<11<;$<B11=HDFFGE?FHHHHFB0HAFHEAC#9D<<:D<DC<<<GG?FCHCG2C<CEHFGH<<EHHF<0F0C@<F</=1GD1</<C/<:/CC<<C@GFG?F<11D1@HD1D<10<0/<<11<<F<F@FH@EEF1CFCHHHHHD1@=IHC<<1G<C<D1@CG@<1@CC<<HCCCHCCGCC@FHIHHEG1IHDDD@@
@HISEQ:969:HM2KJBCX2:2:1101:16157:37768 2:N:0:ACTATGCA
CATCTGGGCAATCCCAACTATCCCTATTAATCATTACGTCAACCCTAGAAACCAACAAAATAGGATCAAACGTCCTATTTTATTATTCCATGCTAATGTATTCAAGCGTTAGCCTGCTTTAAACACTCTAATTTTTTCAAAGTAACAGTCCTGTTTCCCCGCAACACCAAATTAATGGCATCACGGTTCTTCAAGAAGGAGGAATCAGCGAGGCCAGTGCATACCATTGGCACGACCAACCTGCTGACCCCGAAATTCAACTACGAGCTTTTTAACTGCAACAACTTTAATATACGCTATTGGAGCTGGAATTACCGCGGCTGCTGGCACCAGACTTGCCCTCCAA
+
BDADDHHIHIHHHF@CFHHCHHFHHFEHFGHF1@GG@GHC0EF<EFHIIFIIIIIIHHEGFHHHHIIGHEFHIGHGHHHHIHFGGHIH@CHHIIGHEEGFH:GICEHHFIHIIIIIHHCGHEHHHHHGGEGHHHIGHFCHHHHIIIIIIGFGHFHHIIIIHHCHGCEHEHCGEHFG@GHHFHHEGHHHHHHFHHIHIIIHHCGHIHCGAEEECHGIHGFEGHEHGHEHGAECHEC>EGHEEGHHIG<E@GG@@?FECEHGGCIIHCIHGHIIHHFHGCEFGGD<EHFFHCHE=HHCEGGCGCHEIGIIIIHIIHHHHIIIHH@CGC1C<HHHEGECEGIIHBBADD
@HISEQ:969:HM2KJBCX2:2:1101:16831:38302 2:N:0:ACTATGCA
CATCTGGGCAATCCCAACTATCCCTATTAATCATTACGTCAATCCTAGAAACCAACAAAATAGGATCGTCGTCCTATTTCATTATTCCATGCTAATGTATTCAAGCGTTAGCCTGCTTTAAACACTCTAATTTTTTCAAAGTAACAGTCCTGTTTCCCCGTAACACCAACTTAATGGCATTACGGTTCTACAAGAAGGAGGAATCAGCAAAGCCAGTGCATACCAGTGGCACGACCAACTTGCTGACCCCGAAATTCAACTACGAGCTTTTTAACTGCAACAACTTTAATATACGCTATTGGAGCTGGAATTACCGCGGCTGCTGGCACCAGACTTGCCCTCCAA
+
DDD@DFHEFDDGHICHIHHHEHHH@HHEHHHICHHHHECEHH?<<<F@FHHIIHHIHII1<<DHHIGCFHDCCGHHHH?GHHIIHFHFHFC@DCGHF<CE@@FHIIHGCG@HHHGHGEFG?CF1IHF@EHCFGHIGFEFHFHHHIIIFEEHIIIGIHIHGHHIIHIIIHIHDF@EIIHHDHEHHFGGD<DHF<GCIIHECHFFHECCHH:CHHGHH<HEGEGIHHEHIHHEHHHIHHHIHHHGAC</HGHHGCD<GG@HHHHCG@HIHGCEFEHGEF?FF<HHGGCIHHG=G<HHIHEGHHIHH@HCHFIHHEIIHCHHIGIHHGIHGIHHIIHIIIIIIDDDDA
@HISEQ:969:HM2KJBCX2:2:1101:13174:38370 2:N:0:ACTATGCA
CATCTGGGCAATCCCAACTATCCCTATTAATCATTGCTCACAAATCCAAAAACCAACAAAATACGATAAACGAGCCCTAACTTATTATTCCATGCTAATGTATTCATAACTAACCGCCTGCTTTAAACACTCTAATTTTTTCAAAGTAAAGGTCCTGGATTGCGAACCCAACCCAGCAAAGGGCAGGAACGTTCTCCAGGAAGATGGTAAGCGCGCATCGGCACTCACACACGAAACCGTGGCGGGCCAAGCGCACTATACCAGAAATCCAACTACGAGCTTTTTAACTGCAACAACTTTAATATACGCTATTGGAGCTGGAATTACCGCGGCTGCTGGCACCAGACTTGCCCTCCAA
+
DDCDDIGIIHIIHHHIIIIIIHHIIIIIIIIIIIIIHHIIIIIIIIIIIIIIIIIIIIIIIIIIIIIIHIIIIIIIIIIIIIIIIIIIHIHHIIGHEHIHHFHHHHIIIIIIIHHIIIIIIIHHGIIHIIHIIHIIIIIIIHIIHHIIHHHIIIIIIIIIIIHIIHECIIIIIIIIIIIIIHIIIIHIIIHIHHIHIIIIIIIIIIIIHIIIHIIIIIIIIIIHHHIHIIIHIHHIHHIIIIGHHIIHIIIIHIIHHIIIIIIHIIHIIIIIIIIIHIIIIIIIIIIIIIIIIIIIIIIIIIIIIIIIIIIIIIIIIIIIIIIHIIIIIIIIIIIIIIIIIIIIIIIIIIIIIDDDDD
@HISEQ:969:HM2KJBCX2:2:1101:13002:38713 2:N:0:ACTATGCA
CATCTGGGCAATCCCAACTATCCCTATTAATCATTACGTCGATCCTAGAAACCAACAAAATAGAATCAAACGTCCTATTTCATTATTCCATGCTAATGTATTCAAGCGTGCGCCTGCTTTAAACACTCTAATTTTTTCAAAGTAACAGTCCTGATTCCCCACGACACCAAATTAATGACATCGCGGTTCTTCAGAAGGTAGGAACCAATAATGCCAGTGCGTACCGAGGCACGACCGACAATCTGATCCCGAAATTCAACTACGAGCTTTTTAACTGCAACAACTTTAATATACGCTATTGGAGCTGGAATTACCGCGGCTGCTGGCACCAGACTTGCCCTCCAA
+
DDDDDIIIIGHHIHIIIIIIIIIIIIIIHHHHIIIIIHIIIIIIIIIIHIIIIIIIIGIIIIIHHIIIIIIHIIIIIIHIIIHHHIIHIIIIIIIIIIIIIIIIIIIHHIIDIIIGHHHIHIIIIIIIHIHHIIIIIHIIIIIIIIIIIIIHIIHIIIIIIIIIIHIIIIIIIIHHIHIIIIIIIIIIIIHIIIIIIIIIIHIIHIIIIIIIIIIIIIIIIIIIIIIIIIIIIIIIIIIIIIHIIIIIIIIIIIHIIIIIIIIIIIIIIIIIHHIIIIIIIIIIIIIIIIIIIIIIIIIIIIIIIIIIIIHIIIIHIIIIIIIIIIIIIIIIIIIIIIIIBDDDD
@HISEQ:969:HM2KJBCX2:2:1101:18517:38728 2:N:0:ACTATGCA
CATCTGGGCAATCCCAACTATCCCTATTAATCATTACGTCGATCCTAGAAACCAACAAAATAGGGTCAAACGTCCTATTTCATTATTCCATGCTAATGTATTCAAGCGTGTGCCTGCTTTAAACACTCTAATTTTTTCAAAGTAACAGTCCTGATTCCCCATGACACCAAATTAATGACATCACAGTTCGTCAGAAGGTAGAAATCAATAATACCAGTGCATACCGGAGGCACGACCAATATATTGATCCCGAAATTCAACTACGAGCTTTTTAACTGCAACAACTTTAATATACGCTATTGGAGCTGGAATTACCGCGGCTGCTGGCACCAGACTTGCCCTCCAA
+
DDDDDHIIIIIIIIIIIIIIIIIIIIIIIIIIIIIIIIIIIIIIIIIIIIIIIIIIIIIHIIHIIHEHIIIIIIIIIIIIIIIIIIIIHIIHIIIIIIIGHGHHIIIIIIIHIIIIIIIIIIFHIIIIIIIIIIIIHIHHIIIIIIIIIIIIIIIHIIIHIIIIIIGIIIIIIIIIIIIIIIIHIIIIIIIHIIIIIIIIIIIIIIIIIIIIIIIIIIIIIIIIIIHIIIIIIIHIIIIIIIIIHIIIIIIIIIIIIIIIIIIIIIIIIIIIHHGIIIIIIIIIIIIIIIIIIIIIIHHHHIIIIIIIIIIIIIIIIIIIIIIIIIIIIIIIIIIIIIIIIDDDDD
@HISEQ:969:HM2KJBCX2:2:1101:1964:37968 2:N:0:ACTATGCA
CATCTGGGCAATCCCAACTATCCCTATTAATCATTACGTCGATCCTAGAAACCAACAAAATAGAATCAAACGTCCTATTTCATTATTCCATGCTAATGTATTCAAGCGTGAGCCTGCTTTAAACACTCTAATTTTTTCAAAGTAACAGTCCTGATTCCCCACAACACCAAATAAATGACATCATGGTTCGTCAGAAGGGAGAAACCAACAATGCCAGTACGTACCTAGGCACGACCGACATGATGGTCCCGAAATTCAACTACGAGCTTTTTAACTGCAGCAACTTTAATATACGCTATTGGAGCTGGAATTACCGCGGCTGCTGGCACCAGACTTGCCCTCCAA
+
DDDDDIIIIIHHCHHEGEHEHFCFH?FHHIIEHHHHHIHHHHHHHHIHHHHHCHHFHIGHHHHIIHII@F1<FHH@1GECE@EEHIH?GCCGEHHIIHGGFFFHHHHEHHHC?EHHHHIHHHHGHHHHHHGHHIHICGB<HGHEHHHEHIIHHHHHIGHHGHH<@GHHH0HHH@HHDGCHGHHEIHDHCHHGEIIIIIIHHIIIHHIHHEHHHE@HHHGH:<<HHHEEDIHIHHCEHHHHHHGHHGHDIIHHIHIGIHIHHCIIIEHIHHHEIHFHE@GHHFGHIIIIIHFGIIHIIIIHHIIIIHEIIHHIIHDIIIIHHG@HHG@CHIH?IIIIIHHIDDDDD
@HISEQ:969:HM2KJBCX2:2:1101:14726:38978 2:N:0:ACTATGCA
CATCTGGGCAATCCCAACTATCCCTATTAATCATTACGTCAATCCTAGAAACCAACAAAATAGGATCGAACGTCCTATTTCATTATTCCATGCTAATGTATTCAAGCGTTAGCTTGCTTTAAACACTCTAATTTTTTCAAAGTAACAGTCCAAATTCCCCGCAACACCAAATTAATGGCATTACGGCTCATCAGGAAGGAGGAATCAGTGAGACCAGTACATACCAGAGGCATGACCAACCTACTAACCCCGAAATTCAACTACGAGCTTTTTAACTGCAACAACTTTAATATACGCTATTGGAGCTGGAATTACCGCGGCTGCGGGCACCAGACTTGCCCTCCAA
+
BB@DD<G1?D1C1CC<<EHH@?<<1<<<<11<@CCHHEGEEHCCCGH@GEFCFFHCC@1<FH11<1100<<<CC0<C1C111<11<FE1D1<D1<1CD1DC<D@@GHFG0EF@86@11<<DHHFHG8%@CC@G?HGHHH8HEGFH6D19<FH;@EG@CFHFHE7D<0<<D:@FHD//=<E=C<./--CC@DAC<>?@FF@GGHC0GEHC@<<:<@HB<<1G=GCEC@B1<<CD<0?@D<1C<<<1/<</=FG@1HCHHHHC<DED<@CHHD1HHG?G1<EHHHHHCFIIGIHHGDF?H@HF@EIHG@EEHHH?CHCGHHHC?HEGHEGCIHHFHHCEHHHE@DBD<
@HISEQ:969:HM2KJBCX2:2:1101:12532:40440 2:N:0:ACTATGCA
CATCTGGGCAATCCCAACTATCCCTATTAATCATTACGGTGATCCTAGAAACCAACAAAATAGAACCATGCCGTCCTATTCTATTATTCCATGCTAATGTATTCGAGCAAAAATGCCTGCTTTAAACACTCTAATTTTTTCAAGGTAAAGGTCCTGGATCCGCAAGACACCCAATTAAGGACATCAAGTTTCTCCAGAAGGTGAGAAATCAACAGCGACAGTTCATACCCCTTAAGGCACGACCATCACGTCAATCCCGAAATTCAACTACGAGCTATTTAACTGCAACAACTTTAATATACGCTATTGGAGCTGGAATTACCGCGGCTGCTGGCACCAGACTTGCCCTCCAA
+
DD@D@EEHHHHHEGHHEEHHIFHHHIECHI?FHHCCGHECEHCCGHHIHEHHHGEHIGHHHEC@<CGGIEE<<<<CHI?HEC@CHHIIE1CC<<GCGE<<GC<DHHHCHHHHIIIIIHEIIIIIHHHHIIIHIIIIIHHEHIHHHGAEEIIHGIIIIGIHHIIIIHHGIIHHHFGHHCHIIIIIHHHHFGEHIHIIIIIIIHIIIHIIIIHIHHIIIIIIIIIIIIIIHGHIIIIIIIHIIIIIIIHEIHGGIIHIHIHIIIIIIIHHIIIIIIIIIIIIIIIIIIIIIIIIIIIIHHHHHGIIIIIIIIIIHHIIIIIIIIIIIIIIIIHIIIIIIIIIIIIIIIIHDBDDD
@HISEQ:969:HM2KJBCX2:2:1101:12987:40106 2:N:0:ACTATGCA
CATCTGGGCAATCCCAACTATCCCTATTAATCATTACGGTGGTCCTAGAAACCAACAAAATAGAACCACAACGTCCTATTCTATTATTCCATGCTAATCTATTCAAGCAAATGCCTGCTTTAAACACTCTAATTTTTTCAAGGTAATGGTCCTGGCTCCCCGGCACACCCAATAAAGGACATACTGGTTCACCAGAAGGTGGACCCGACACAGGACAGTACTCGCCAAAGACGGACCGCCCGGCCAGGCCTAAAATTCAACTACGAGCTTTTTAACTGCAACAACTTTAATATACGCTATTGGAGCTGGAATTACCGCGGCTGCTGGCACCAGACTTGCCCTCCAA
+
BDDDDHIIIHEHIGHIIDHHIHIIHIIIIIIHIIHIIIIIHIIIIIHGHHHHHIIIIHIIIIIHIHIIIIGIIIHIIGHHIIIIIIIIIIIIICHHIIIIIIIHIIIHHEIIHIHFHHIHEHHHIIHIIHIHHHIIIIGHHHHHHIHGHHHHHIHHHIHIHHGIIIHHGIIHHHIIIHIIHIHIIHHIHIHHIHHIIIIIIIIHIHIIHHIIHHIIIIIIHGIHIIHIIHFIIIHIIIIIIHIHGIIIIIIIHHHGGIIHHIIIHIIIIIIIIIIIIIIIIIIIHIHIIIIIIIIIIHHFGIHIIIIIIIIIIIIHIIIIIIIIIIIIIIIIIIIIIIIIIDDDDD
@HISEQ:969:HM2KJBCX2:2:1101:2861:40435 2:N:0:ACTATGCA
CATCTGGGCAATCCCAACTATCCCTATTAATCATTACGGTGATCCTAGAAACCAACAAAATAGAACTAAAGTCCTATTCCATTATTCCATGCTAATATATTCAAGCAAACATGCCTGCTTTAAACACTCTAATTTTTTCAAAGTAAAAGTCTTGGATCCCTAGCGCACTCAATTAAGAGCACACTAGTTCCCCAAAAGGAAAAGCCCAAAGTTGCAGTACAAACCTTTCGGTTGACGGCAACTATAAGCCCAAAATTCAACTACGAGCTTTTTAACTGCAACAACTTTAATATACGCTATTGGAGCTGGAATTACCGCGGCTGCTGGCACCAGACTTGCCCTCCAA
+
DDDDDIIIIHHIHHIHIIIIIIHIIIIIIIIIIIIIIICHIGIEEHIIIIIHHIIIHIIGIHFGHHHIHIIIIHIIHGHIHIIIIIHHHHIIIIIIIIHIIHHHHHHIIIIIHIHHHIIIIIIHHIHHIIIIIIIIIIIIIIIHIIHIIIIIIIHHIIIIIIIIIIIIHHIIIHIIIIIIIIHHIIIHHHIHIIHHIIIIGIIIIIIIHHHIIIIIIIIIIIIIIIHIIIHIIIIIIIIHHHIHHIIIIHFHHFHHFFFIGHIIIIIHHIHHHIIIIIIIHHIHIIIIIHIIIHIIIIIIIIIIIHIIIIIIIIIIIHIIIIIIIIIIIIIIHHIIIIHIIDDDDD
@HISEQ:969:HM2KJBCX2:2:1101:9889:41100 2:N:0:ACTATGCA
CATCTGGGCAATCCCAACTATCCCTATTAATCATTACGTCAATCCTAGAAACCAACAAAATAGGATCGAACGTCCTATTTCATTATTCCATGCTAATGTATTCAAGCGTTAGCCTGCTTTAAACACTCTAATTTTTTCAAAGTAACAGTCCTGTTTCCCTGCAACACCAAATTAATGACATTACAGTTCTTCAAGAAGGAGGAATCAGTAAAGCCAGTACATACCATAGGCACGACCAACCTACTGACCCCGAAATTCAACTACGAGCTTTTTAACTGCAACAACTTTAATATACGCTATTGGAGCTGGAATTACCGCGGCTGCTGGCACCAGACTTGCCCTCCAA
+
DDDDDIIIIIIIIIGHIIIIIIIIIIIIIIGIIIIIIFHIHHIIIIIIIIIIIIIIIIIIIIHIIHIIIIIHHHHIIIIIIHIIIIHIHIIHHGHIHIIHIIIIIHIIIHIHHIIHHIIHIIGHHIHIIIIIIIHIIHIIIHHIIIIIIIIIIIIIIIIHIIIIIIIHHHIHHIIIIIIIIIIIIIIIHIIIIIIIIIIIIIIIIIIIIIIHIGIIIIIIIIIIIIIIIIIIIIIIIIHIIIHHFIIHIIIIIIIIIIIIIIIIIIHIIIIIIIIIIIIIIIIIIIIIIIIIIIIIIHIIIIIIIIIIIIIIIIIIIIIIIIIIIIIIIIIIIIIIIIIIIDDDDD
@HISEQ:969:HM2KJBCX2:2:1101:15737:41634 2:N:0:ACTATGCA
CATCTGGGCAATCCCAACTATCCCTATTAATCATTACGGTGATCCTAGAAACCAACAAAATAGAACCATGCCGTCCTATTTTATTATTCCATGCTAATCTATTCAAGCACAAGCCTGCTTTAAGCACTCTAATTTTTTCAAGGTAATAGCTCTGCTTCCCCAACGCACTAACTTAATAGCATGCTGGTTATTCAGAAGGTAGGAATTCATCAAGCCAGTGCGGACAGTGAAGCCCGACCAACCGACAAACTCCGAAATTCAACTACGAGCTTTTTAACTGCAACAACTTTAATATACGCTATTGGAGCTGGAATTACCGCGGCTGCTGGCACCAGACTTGCCCTCCAA
+
BD@@D11<<CCCHIIIIIIIIIIIIIIIHHIIIIIII@CCHHHIIIIIIIIIIIIIIIIIIHHIICHHHFC@E0CCHHCH?HG1DC1@11<CG11DCH@DECHGHHIHHHFHDHHCGHHIHFHHG@EHF@CGFHHHHGG?H@G?HIHIHEHHHCCEFEGFHHEH?HHHHHCF0IHHF@HCHHHCHHIHHC@HHHIHFHHCHG@@HCHIHGHFIGIIIIIHHEEHHHFHHIHHHHDIIGIIHCIHGCHIHDEIHEIIIIIIIIHHHIIIIIIIIIIIIIIIIIIIIIIIIIIIIIIIIIIIIIIIHIIIIIIIIIIIIIIIIIIIIIIIIIIIIIIIIIIIIIIDDDDD
@HISEQ:969:HM2KJBCX2:2:1101:3473:41860 2:N:0:ACTATGCA
CATCTGGGCAATCCCAACTATCCCTATTAATCATTACGTCGATCCTAGAAACCAACAAAATAGAATCAAACGTCCTATTTCGTTATTCCATGCTAATGTATTCAAGCGTGAGCCTGCTTTAAACACTCTAATTTTTTCAAAGTAACAGTCCTGATTCCCCAAGACACCAAATTAATGACATCATGGTTCGTCAGAAGGTAGGAATCAATAATACCAGTACGTACAATAGCACGACCAATAAATTGATCCCGAAATTCAACTACGAGCTTTTTAACTGCAACAACTTTAATATACGCTATTGGAGCTGGAATTACCGCGGCTGCTGGCACCAGACTTGCCCTCCAA
+
DDDDDIIIIIIIIIHIIIIIIIIIIIIIIHGHIIIIHIIHIIIHIIIIIIIIHHIIHIIIIIHCHHHFHHIIIGHIHHIIHIIIIIIIIIIIHGEHIIIHIIIIIIIIIHIIIIIHHHHIIIIIIIHIIIIHIIHIIIHHIGCIIHIIIIIHIIIIIIHIIFHIIIIIIIIIIIIIIHIIHIIIIIIHHIIIIIIIIIIIIIIIIIIIIIIIHIIIIHIIHIIIIIIIIIIIIIIIIIIIIIHIIHHIIIIIIIIIIIIIIIIIIIIIIIHIIIIIIIIIIIIIIIIIIIIIHIIIIIIIIIIIIIIIIIIIIIIIIIIIIIIIIIIIIIIIIIIIIIIIDDDDD
@HISEQ:969:HM2KJBCX2:2:1101:15171:42173 2:N:0:ACTATGCA
CATCTGGGCAATCCCAACTATCCCTATTAATCATTACATCGGTCCGTAAACCAACAAAATAGAACCAATGTCCTATTCCATTATCCCATGCTAATGTATTCAAGGCATAAAACGCCTGCTTTGAACACTCTATTTTTCTCAAAGTAAACTATCGGAATCCCACCAGCACTTAATTAAAAGCACCAAGTGTTCCTCCGAAGTACATGGCCAGCGTAATATCGCATGCACGTAACCAAAAAATGGCCACGGACGCTCAACACCAACCAAGACTCAGACTACGAGCTTTTTAACTGCAACAACTTTAATATACGCTATTGGAGCTGGAATTACCGCGGCTGCTGGCACCAGACTTGCCCTCCAA
+
BD?DBHHC@DHGHEH@EHFHI?G1CGFHIICGHGHHCFEHHCHICHFFGFH<GHEEHGHIE1FE@HHIEHGH?FHHEGHFC1DCCGGH1FCHIIEHGHHHFGGHEEHFHIGHHHGDE<HIIIFHB<FCG@EHFHHGHHEIIHHHHHFHHC@CEHEFHH?FHHIIIHHGHIHHCHFFEA?G@DGGHGEFBBF<DHCHHHHHHGHHCGIHDEGCECHCAHHHECHH<FEDHHHHC<IHHHHEEIIIIIIFHIIIIIHEEGE<@GHGEFIHHG?IIIHHCHIIHIIIIIHCHIIFHIHHIHHIIIIHGHHHGIGIHIIHIIHGIIIIIIGIIIHHHHIIIGIIIGHIHHHHIIIIIIHC@ADBD
@HISEQ:969:HM2KJBCX2:2:1101:16176:42406 2:N:0:ACTATGCA
CATCTGGGCAATCCCAACTATCCCTATTAATCATTACGGTGGTCCTAGACCAACAAAATAGAACCAACGTCCTATTCTATTATTCCATGCTAATCTATTCAAGCAAAAGCCCGCTTTAAACACTCTAATTTTTTCAAGGTAATGGTCCTGGTTCCCCGACACACCCAATAAAGGGCATACCGGCTCACCAGAAGGATAGACCCGACAACAGACAGTACTCGCCAGAGACGGACCGCCCGGTCAGGCCTAAAATTCAACTACGAGCTTTTTAACTGCAACAACTTTAATATACGCTATTGGAGCTGGAATTACCGCGGCTGCTGGCACCAGACTTGCCCTCCAA
+
DDDDDIIIIF@HHHIIIIIIIIIIIIIIIIIIIIIIIHHIIIIIIIIIIIIIIIIIIIHIHIHHHIIHHEHHHIIIIIHHIIIIIIIIIHIHEHHHHIIGIIHIIHIIIIIHIHHIHHIGFHIIIIIIIIIIHIHHHHHIHHHHIHHHHHHHHIIHIIIIIIIHIIHIIIIHIHHIIIIIIIHIHIHHIIHIIIIIHIHHIHDHIHHIGIIHIIIHHHDHGIIGHIIIIIIIIIIIIIIIHHHIIIIIIIIIHHIHHGHHHHHHIHIHGEHHIIHIIHHIIHIHIIIIIHHIIHHHFFIIIIIIIHIIIIIIIHHHIIIIIIIIIIIIIIIIHHIIIIDDDDD
@HISEQ:969:HM2KJBCX2:2:1101:10225:41915 2:N:0:ACTATGCA
CATCTGGGCAATCCCAACTATCCCTATTAATCATTACGGTGGTCCTAGACCAACAAAATAGAACCAACGTCCTATTCTATTATTCCATGCTAATCTATTCAAGCAAAAGCCCGCTTTAAACACTCTAATTTTTTCAAGGTAATGGTCCTGGTTCCCCGACACACCCAATAAAGGGCATACCGGCTCACCAGAAGGATAGACCCGACAACAGACAGTACTCGCCAGAGACGGACCGCCCGGTCAGGCCTAAAATTCAACTACGAGCTTTTTAACTGCAACAACTTTAATATACGCTATTGGAGCTGGAATTACCGCGGCTGCTGGCACCAGACTTGCCCTCCAA
+
DDDDDIIIIHHIHHIIIIIGIIIIIIIIIIIIIIIIIIIIIIIIGHIIIIIIIIIIHIIIGHIIHIIIIEHHHEHIHIIIIIIFHIIIIIIIIIHIGIIHHHHHHIIIIIIIIIIIHHHIIIIIIIIIIIIIIHHIIIIIIHIIHHHHHGHHHHHHHIGIIIIHHIIIIIIIIIIIIHHIIIIIIIIIHIHIIIHIIIHHIIIIIIIIHIIIIIIIIIIIIIIIIIIIIIIIIIGIIIIIIIIIIIIIIIIIIIIIIIIHHHHGIIIIIIIIIIIIHIIIIHIHIIIIIIIIIIIHHHIIIIIIIIIIIIIIIIIIIIGIIIIIIIIHIIIIIIIIIIDDDDD
@HISEQ:969:HM2KJBCX2:2:1101:14456:42503 2:N:0:ACTATGCA
CATCTGGGCAATCCCAACTTATCCCTATTAATCATTACGGTGGTCCTAGACCAACAAAATAGAACCAACGTCCTATTCTATTATTCCATGCTAATCTATTCAAGCAAAAGCCCGCTTTAAACACTCTAATTTTTTCAAGGTAATGGTCCTGGTTCCCCGACACACCCAATAAAGGGCATATCGGCTCACCAGAAGGATAGACCCGACAGCAGAACAGTACTCGCCAGAGACGGACCGTCCGGTCAGGCCTAAAATTCAACTACGAGCTTTTTAACTGCAACAACTTTAATATACGCTATTGGAGCTGGAATTACCGCGGCTGCTGGCACCAGACTTGCCCTCCAA
+
DDDDDHIIIHHIIIIIIIHIHIIIIIIIIHIIIIIIIIIIIIIIIIIIIIIIIIIIHHHHHHIIHIIIHIHHIIIHHIIIIIIFIHIIHHIIEHHHHIHHIHGHIIIIIIIIHGHIHHGHHIHIIIIIHIHIGIIHEFEEHHIIIIIIIHHIG?FHIIHIIIIIIIIIHHHGIIHHHIIHHIHHHHIIHIIIIIIIIHHIIIIIHIIIHHHHEHHHIIIIIIHGHGIIIIIIIHIIIIIIHHHHHIHHHIIIIHIIIIIIIHFGIHIHIIIIIIIIIIIIIHHIHHHHHHHIHIIIHHFHIIIIIIIIIIIIIIIIIIIIIHIIIIIIIIIHHEECIIIIDDDDD
@HISEQ:969:HM2KJBCX2:2:1101:16212:42606 2:N:0:ACTATGCA
CATCTGGGCAATCCCAACTATCCCTATTAATCATTACGGTGATCCTAGAAACCAACAAAATAGAACCATGCCGTCCTATTCTATTATTCCATGCTAATGTATTCGAGCAAAAATGCCTGCTTTAAACACTCTAATTTTTTCAAGGTAAAGGTCCTGGATCCGCAAGACACCCAATAAAGGACATCAAGTTTCTCCAGAAGGTGAGAAATCAACAGTAACAGTTCATACCCCTTAAGGCATGACCATCACGTCAATCCCGAAATTCAACTACGAGCTTTTTAACTGCAACAACTTTAATATACGCTATTGGAGCTGGAATTACCGCGGCTGCTGGCACCAGACTTGCCCTCCAA
+
DDDDDIIIIHHHIIIIIIIIIIIIIIIIIIIIIIIIIIIIIIIIIIIGIIIIIIIIIIIIIIIIIHIIIIIIIIIIIIIIIIIIIHHIIIGHIIIIIIIGHFHHHIIIIIIIIIIIIIIIIIIIIIIIIHIIIIHIIIIIIIIIHIIIIIHHIHHIIHFIHIIIIIIIIIIIIIIIIIIHIIIIIIIIHHHIIIIIIIIIIIHIIIIHHIIIIIIIIIIIIHHIIIIIIIIIIIIIIIIIIIIIIIIIIHHGIIHIIIHIIHHIIIIIIIHIIIIIIIIIIIIIIIIIIIIIIIIIIIIIIIIIIIIIIIIIIIIHIIIIIIIIIIIIIIIIIIIIIIIIIIIIIIIIDDDDD
@HISEQ:969:HM2KJBCX2:2:1101:4997:43251 2:N:0:ACTATGCA
CATCTGGGCAATCCCAACTATCCCTATTAATCATTACGGCGGTCCTAGAAACCAACAAAATAGAACCGCACGTCCTATTCTATTATTCCATGCTAATGTATCCGAGCAAAGGCCTGCTTTGAACACTCTAATTTTTTCAAAGTAAAAGTCCTGGTTCCCCGACACGGCCAGTGAAGGCCATGCGGCTCCCCAGAAGGAAAGGCCCGGCCGGACCAGTGCACGCGGTGAGGCGGACCGGCCAGCCAGGCCCAAGGTTCAACTACGAGCTTTTTAACTGCAACAACTTTAATATACGCTATTGGAGCTGGAATTACCGCGGCTGCTGGCACCAGACTTGCCCTCCA
+
DDDDDIIIIIIIIIIIIIIIIIIIIIIIIIIIIIIIIEHIIIIIIHIIIIIIIIIIHIIIIIHHHIIIIIGIIIIIHHHIIHIIIIIEHHIHIHIIIIIIHIIIIIIIIIIIIIIIIIIIIIIIIIIIIIIIIIIIIIIIIIIHIIIIIIIIIIIIIIIIIIIIIIIIHIIIIIIIHIIIIIIIIIIIIIIIIIIIIIIIIIIIIIIIIIIIIIIIIIIIIIIIIIIIIIIIIIIIIIIIIIIIIIIIIIIIIIIIIIIIIIIIIIIIIIIIIIIIIIIIIIIIIIIIIIIIHIIIIIIIIIIIIIIIIIIIIIIIIIIIIIIIIIIIIIIIIIIIIIIDDDDD
@HISEQ:969:HM2KJBCX2:2:1101:19678:43181 2:N:0:ACTATGCA
CATCTGGGCAATCCCAACTATCCCTATTAATCATTACGGTGATCCTAGAAACCAACAAAATAGAACCATGCGTCCTATTTCATTATTCCATGCTAATGTATTCAGGCAATAGCCTGCTTTAAGCACTCTAATTTTTTCAAGGTAACAGTCCTGCTTCCCCAACGCACCAAATTAATGGCATGCTAGTTATTCAGAAGGTAGGAATCCATCACGCCAGTACAGACCCAAAAGCCCGACCAACGGATAAATCCCGAAATTCAACTACGAGCTTTTTAACTGCAACAACTTTAATATACGCTATTGGAGCTGGAATTACCGCGGCTGCTGGCACCAGACTTGCCCTCCAA
+
CDDDDIIIIGHIHHIIIIIIIIIIIIIIIIIIIIIIIIIIIIIHHHIIHIIIIIIIIIIGHHHHIIIHIIFHIIIIIIIIEHIIIIIEHIHIGIIIIIIIIGHIIHIIIHIIHIIIIIIIIIIIIIIIIIHIIIIIIIIIIIHIIIIIIIIIHHHIIIIHHIIIHIIIIIIIIIIHIIIIIIIIIIIIIIIIIIIIIIIIIIIIIIIIIIIIIIIIGIIIIIIIIIHIIIIIIII>IIIIIIHIHFIIIIIIIIIIIHIIIIIIIIIIIIIIHHIIIIIIIIIIIIIIIIIIIIIIIIIIIHIIIIIIIIIIIIIIIIIIIIIIIIIIIIIIIIIIIIIIIIDDDDD
@HISEQ:969:HM2KJBCX2:2:1101:5934:44145 2:N:0:ACTATGCA
CATCTGGGCAATCCCAACTATCCCTATTAATCATTACGTCAATCCTAGAAACCAACAAAATAGGATCGAACGTCCTATTTCATTATTCCATGCTAATGTATTCAAGCGTTAGCCTGCTTTAAACACTCTAATTTTTTCAAAGTAACAGTCCTGTTTCCCTGCAACACCAAATTAATGACATTACAGTTCTTCAAGAAGGAGGAATCAGTAAAGCCAGTACATACCATAGGCACGACCAACCTACTGACCCCGAAATTCAACTACGAGCTTTTTAACTGCAACAACTTTAATATACGCTATTGGAGCTGGAATTACCGCGGCTGCTGGCACCAGACTTGCCCTCCAA
+
DDDDDIIIIIIIHHIIIIIIIIIIIIIIIIIIIIIIIIIIIIIIIIIIIIIIIIIHIIIIIIIIHIIIIIIIIIIIHIIIIIIIIHIHIHIIIIIGIIIIIIIIIIIIIIIIIHIIIIIIIIIIIIIIIIHHHIIIIIIIIIIIIIIIIIIIIIIIIIIIIIIIIIIIIIHIIIIIIIIIIIIIIIIHHIIIIIIIIIIIIIIIIIIIIIIIIIIIIIIIIIIIIIIIIIIIIIIIIIIIIIHHHIHIIIIIIIIIIIIIIIIIIIIIIIIIIIIIIIIIIIIIIIIIIIIIIIIIIIIIIIIIIIIIIIIIIIIIIIIIIIIIIIIIIIIIIIIIIIIIIDDDDD
@HISEQ:969:HM2KJBCX2:2:1101:8383:44085 2:N:0:ACTATGCA
CATCTGGGCAATCCCAACTATCCCTATTAATCATTACGTCAATCCTAGAAACCAACAAAATAGGATCAACGTCCTATTTCATTATTCCATGCTAATGTATTCAAGCGCGAGCCTGCTTTAAACACTCTAATTTTTTCAAAGTAACAGTCCTGATTCCCCACCACACCAAATTAATGACATGATGGTTCGTCAGAAGGTAGAAATCAGTAACACCAGTACGTACCGAAGGCACGACCAGCGTACTAATCCCGAAATTCAACTACGAGCTTTTTAACTGCAACAACTTTAATATACGCTATTGGAGCTGGAATTACCGCGGCTGCTGGCACCAGACTTGCCCTCCAA
+
DDDDDIIIIHHGHGHIIIIIIIIIIIIIIIIIIIIIIIHIIIIIIIIIIIIIIIIIHIIIIIIIIIIIHIIIIIIIIIIIIIIIIHHEHIIGIIIIIIIIIIIIIIIIIIIHIHHIIIIIIIIIIIIIIIIIIIIIIIIIIIIIIIIIIIIIIIHIIIIIIIIIIIIIIIIIIIIIIIIIIIIIIIIIIIIIIIIIIIIIIIIIIIIIIIIIIIIIIIIIIIIIIIIIIIIIIIIIIIIIIIIIIIIIIHIIIIIIIIIIIIIIIIIIIIIIIIIIIIIIIIIIIIIIIIIIHIIIIIIIIIIIIIIIIIIIIIIIIIIIIIIIIIIIIIIIIIIIIIIIDDDDD
@HISEQ:969:HM2KJBCX2:2:1101:16008:44536 2:N:0:ACTATGCA
CATCTGGGCAATCCCAACTATCCCTATTAATCATTACAACAGTCCTAGAAACCAACAAATAGAACCATTGTCCTATTCCATTATTCCATGCTAATGTATTCAAGCGTATGCCTGCTTTGAACACTCTAATTTTTTCACAGTAAAAGTCCTGGTTCCCCGTCACGACCCGTAAAGGCCATGCCGCTTCGCCAGAAGGTAAAGCCCGACCACAGACAGTGCTCACCCAGAAGGCGGACCGTCCAGCCAGGCCTGAAGTTCAACTACGAGCTTTTTAACTGCAACAACTTTAATATACGCTATTGGAGCTGGAATTACCGCGGCTGCTGGCACCAGACTTGCCCTCCAA
+
DDDDDHHIIDDGHGHHIIIIIFHIIIIIIIIIIIIIIIIIIIIIIIIIIIIHHIIIIIIIIIHHIHIIIIIIIHIIIIIHIIHGHFHIIIGHIIIIIIIIHHHHHIHGIHIIIIIIHIHIHHHIHHIIIIIIIIIHIIIIIHIGIHIIIIIIIIIIIIIHIIIHGIIIHHHHIIIIIIIIIIIHHIIIIIIIIIIIIIIIIIIIIIIIIIHIIIIIHIIIIIIIIIIIIIIIIIIIIIIIIIIIHIIIIIIIIIIIIIIIIIIIIIIIIIIIIIHIIIIIIIIIIIIIIHHIIIIIIIIIIIIIIIIHGIIIIIIIIIIIIIIHIIIIIIIIIIIIIIIIIDDDDD
@HISEQ:969:HM2KJBCX2:2:1101:7146:45010 2:N:0:ACTATGCA
CATCTGGGCAATCCCAACTATCCCTATTAATCATTACCGCGGTTCCGAAACCAACAAAACAGAACCACTGGTCCTATTCCATTATTCCATGCTAATCTATGCAGGCGTGCGCCTGCTTTGAACACTCTAATTTTTTCAAGGTAAACGTCCTGGCTCCCCGCCGCGCGCCACCCGAAGGCGGCCCGCCGCGGCTCCCCAGGAGGAAAGGCCCGGCCTGAGTAAGGCAGTACTCGCCACCGAAGCGGCGGACCACCCGGCCGAGCCCAAAGTTCAACTACGAGCTTTTTAACTGCAACAACTTTAATATACGCTATTGGAGCTGGAATTACCGCGGCTGCTGGCACCAGACTTGCCCTCCAA
+
AADDDHGIIFCHFGHIIIHHHICHEEHIHHHHIIHHIIDHDHHEHHHIIIIIHHHH?HCECHFHGIEHHHFFHFHHGEHHHIIGHIHHGIHHHIIIHHHHHCHHH/FHDHHGFEEDHHHHIIIGHGGEGH<FCHHIHGHG?DHFHHHHE?FEGHIHCHCEHCH??:;3?GCGHAEHICA?87>>HDHHDHHD:CGEHHHEH;ADHECE//HE?D>HFIHHHHGHHIHHIHIIGIFHFHIIHIHHDHGHEHIIIHHGFCFHIHHGFHHHEHEG@HHHIIIIHIHIIIHF@EH?IHEIHIHGGFIIIIIHHHG?IHIHIHHCIHIHIIHHHIHCEHIIIIIHHHHIIIIHIHHHIHIDBDD@
@HISEQ:969:HM2KJBCX2:2:1101:5096:44981 2:N:0:ACTATGCA
CATCTGGGCAATCCCAACTATCCCTATTAATCATTACGGTGGTCCTAGAAACCAACAAAATAGAACCACAACGTCCTATTCTATTATTCCATGCTAATCTATTCAAGCAAATGCCTGCTTTAAACACTCTAATTTTTTCAAGGTAATGGTCCTGGCTCCCCGGCACACCCAATAAAGGACATACTGGTTCACCAGAAGGTGGACCCGACACAGGACAGTACTCGCCAAAGACGGACCGCCCGGCCAGGCCTAAAATTCAACTACGAGCTTTTTAACTGCAACAACTTTAATATACGCTATTGGAGCTGGAATTACCGCGGCTGCTGGCACCAGACTTGCCCTCCAA
+
DDADDIGEHIIIIHIIIIIHHHHIIHHIHHIFHIIHH?EHEGHIIIIGIHICHIHICHIIIID@@GCE@CGHC<C@EEHFEHFEGCFHHI1C1<1FGIIIGIGHHHHIIHGHIHHIHHIIHHIIIIHIIIHIIIIHIIIIHIGIIIIIIHIIIHIHDIIIIIIIIGIIIHHIIIIII.IIIIIHIIIIIIIIIIIIIIIIIIIIHIIIIIIGIIIIIIIIIIIIIIIIIIIGIIGIIIIIIGIIIIIIIIIIIIIIIIIIIIIIIIIIIIIIIIIIIIIIIIIIIIIIIIIIIIIIIHHFHIIIIIIIIIIIIIIIIIIIIIIIIIIIIIIIIIIIIIIIIDDDDD
@HISEQ:969:HM2KJBCX2:2:1101:12833:45429 2:N:0:ACTATGCA
CATCTGGGCAATCCCAACTATCCCTATTAATCATTGCTCACAAATCCAAAAACCAACAAAATACGATAAACGAGCCCTAACTTATTATTCCATGCTAATGTATTCATAACTAACCGCCTGCTTTAAACACTCTAATTTTTTCAAAGTAAAGGTCCTGGATTGCGAACCCAACCCAGCAAAGGGCAGGAACGTTCTCCAGGAAGATGGTAAGCGCGCATCGGCACTCACACACGAAACCGTGGCGGGCCAAGCGCACTATACCAGAAATCCAACTACGAGCTTTTTAACTGCAACAACTTTAATATACGCTATTGGAGCTGGAATTACCGCGGCTGCTGGCACCAGACTTGCCCTCCAA
+
DDDDDIIIIGHHHIIIIIIIIIIIIIIIIIIIIIIIIHIIIIIIIIIIIIIIIIIIIIHIIIIIIIIIIIIIIIIGIIIIIIIIIIIIIIGIIHGIIIIHHDGHHIHIIIIIIIIHHIIIIHIIIHIIIHIIHHIIIIIIIIIIIHHIIHIHIIIIIIHIIIIIIIIIIIHIIIIIIIIIIIIHHIIIIIHGIIHIIIIIIIHIIIIIIIIIHIIIIIIIIHIHIIIIIHHIHIIIIIIIIIIIIIIIIIIIIHGCHIIIIIIHIIHIIIIIIIHIIIIIIIIIIIIIIIIIIIIIIIIIIIIIIIIIIIIIIIIIIIIIIIIIIIIIIIIIIIIIIIIIHIIIIIIIIIIHIDDDDD
@HISEQ:969:HM2KJBCX2:2:1101:3597:45508 2:N:0:ACTATGCA
CATCTGGGCAATCCCAACTATCCCTATTAATCATTACGTCGATCCTAGAAACCAACAAAATAGAATCAAACGTCCTATTTCGTTATTCCATGCTAATGTATTCAAGCGTGAGCCTGCTTTAAACACTCTAATTTTTTCAAAGTAACAGTCCTGATTCCCCAAGACACCAAATTAATGACATCATGGTTCGTCAGAAGGTAGGAATCAATAATACCAGTACGTACAATAGCACGACCAATAAATTGATCCCGAAATTCAACTACGAGCTTTTTAACTGCAACAACTTTAATATACGCTATTGGAGCTGGAATTACCGCGGCTGCTGGCACCAGACTTGCCCTCCAA
+
DADDDIIIIIIIIIIIHIIIIIIIHHIIIIHIIIIIIIIIIIIIHHIIIHIIIIIIIIHIIIIIIIIIIIHIIIIIIIIIIIHIIII?CHIIGIIIIIIIIIHIIIIHHIIIIIIIIHHIIIHIIIHIHIIIHIIIHIIIIIIIIIIIIIIIIIIIIIIIIIIIIIIIIIIIIIIIIIIIIIIIIIIIIIIIIIIIIIIIIIIIIIIIIIIIHHHIIIIIIIIIIIIIIIIIIIIIIIIIIIHFIIIIIIIIIIIIIIIIIIIIIIIIIIIIIIIIIIIIIIIIIIIIIIIIHHIIIIIIIIIIIIIIIIIIIIIIIIIIIIIIIIIIIIIIIIIIIIIIDDDDD
@HISEQ:969:HM2KJBCX2:2:1101:4268:46546 2:N:0:ACTATGCA
CATCTGGGCAATCCCAACTATCCCTATTAATCATTACGGTGATCCTAGAAACCAACAAAATAGAACCATGCCGTCCTATTCTATTATTCCATGCTAATGTATTCGAGCAAAAATGCCTGCTTTAAACACTCTAATTTTTTCAAGGTAAAGGTCCTGGATCCGCAAGACACCCAATTAAGGACATCAAGTTTCTCCAGAAGGTGAGAAATCAACAGCGACAGTTCATACCCCTTAAGGCATGACCATCACGTCAATCCCGAAATTCAACTACGAGCTTTTTAACTGCAACAACTTTAATATACGCTATTGGAGCTGGAATTACCGCGGCTGCTGGCACCAGACTTGCCCTCCAA
+
DDCDDHHHIGHIHIIIIIIIFHHHHIIIIIIIIIIHIEGHHHHHIIHIIIIIIIIIIIIGIIHGIHIFHFHHIHIGIIIIIIIHIIIIIIIIGIIIHHHHIEEIHHFHHHHHIHHIIHIIIIHGHHHHIIHIHHHHHHHDIIIIIIIIIIIIIHIIIHHIIIIIGIIIIIIHIIIHIIIHIHHHIHIHGHHHHIIHIIIIIIIIHIIIIHIIIIIIHHIIIIIIIIIIIHIIIIIIIIIIIIGIIIIIIIHHIIHIIIIIIIIIIIIIIIIHHIIIIIHIIIIIIIIIIIIIIIIIIIIIIIIIIIIIIIIIIIIIIIIHIIIIIIIIIIIIIIIIIIIIIIIIIIIIDDDDD
@HISEQ:969:HM2KJBCX2:2:1101:13111:46827 2:N:0:ACTATGCA
CATCTGGGCAATCCCAACTATCCCTATTAATCATTACGTCAATCCTAGAAACCAACAAAATAGGATCAAACGTCCTATTTCATTATTCCATGCTAATGTATTCAAGCGTTAGCCTGCTTTAAACACTCTAATTTTTTCAAAGTAACAGTCCTGTTTCCCTGCAACACCAAATTAATGACATTACAGTTCTTCAAGAAGGAGGAACCAGTAAAGCCAGTACATACCAGAGGCACGACCAACCTACTAATCCCGAAATTCAACTACGAGCTTTTTAACTGCAACAACTTTAATATACGCTATTGGAGCTGGAATTACCGCGGCTGCTGGCACCAGACTTGCCC
+
DDDDDIIIHIIIIIIIIIIIIIIIIIIIIIIIHIIIIIIIIIIIHIIIIIIIIIIIIIIIIHIIHIHIIIHIIIIHIIIIIIIIIIIC@HIIIIIIIIIIIHIIIIIIIIIIIIIHIIIIIIHIIGIIIIHHIIIIIIIIIIIIIHIIIIIIIIIIIIIIIHIIIIIHIIHHIIHIIIHIIIIIIIIIIIIIIIIIIIIIIIIIIIHIIIIIIIIIIIIIIIIHHIIIIIIIIIIIIHHHIIIIIIHHIIIIIIIIIIIIIHEHIIIIIIIIIIHIIIHHF@IIIIIIIIIHIIIIIIIIHIIIIIIIIIIIIIIIIIIIIIIIIIIIIIIIIIIIDDDDD
@HISEQ:969:HM2KJBCX2:2:1101:5411:46533 2:N:0:ACTATGCA
CATCTGGGCAATCCCAACTATCCCTATTAATCATTACCTCGACTCCGAAAGCCAACGAAATAGAATCGAGATCCTATTCCATTATTCCATGCACTAATGTTCAGGCTGTAACGCCTGCTTTGAGCACTCCAATTTTTTCAAAGTAAACGTGCCGGCCACCAACTGCACTCAATTAAGAGAACAGCAGACGAACCGGCAAAATCGCCCGCATGCACAGTGACACCGCAAGGTGTACCGCGCACGCGAAACCGAGATCCAACTACGAGCTTTTTAACCGCAACAACTTTAATATACGCTATTGGAGCTGGAATTACCGCGGCTGCTGGCACCAGACTTGCCCTCCAA
+
DDDDDHHIIIIHIIIIIIIIHIIIIIIIIIHIIHIHIIIIHHIHIIIIHHHIIIIIHIIIIIHHHIIHIIIHIIIHIHIHIGHHHHHHEHHHIIHHIHIIHIIIIHHIIIIIIIHIIIIIIIIIIIIIHIIIIIIIHHIIIIIIIIIIIIIIIIIIIIIIIHIIIIIHIIIIIHHHHFIIIIIIIIIIIIIIIIIIIIIIIIIIIIHIIHIIIIIHIIIIIHIIHIIHIIIIIIHHHHHGIIHHIIIIIIIIIIIIIIIIHHIIIIIIIIIIIIIIIIIIIIHIIIIIIIHIHIIIIHIIIIIIIIIIIIIIIIIIIIHHIIIIIIIIIIIIHIIIHIIIDDDDD
@HISEQ:969:HM2KJBCX2:2:1101:2874:47029 2:N:0:ACTATGCA
CATCTGGGCAATCCCAACTATCCCTATTAATCATTACGTTGTACCTAGAAACCAACAAAATAGGTTCGAACGTCCTATTTCATTATTCCATGCTAATGTATTCAAGCGTTTGCCTGCTTTAAACACTCTAATTTTTTCAAAGTAACAGTCCTGACTCCCCACGACACCAAATTAATGACATCATGGTTCATCAGAAAGGAGAAATCAACGACGCCAGTGCGTACCGAAGGCACGACCGACGTATTGATCCCGAAATTCAACTACGAGCTTTTTAACTGCAACAACTTTAATATACGCTATTGGAGCTGGAATTACCGCGGCTGCTGGCACCAGACTTGCCCTCCAA
+
DDDDDIIIIFEHGGHIIIIIIIIIIIIIIHGIIIIIIIIIIIIIIIIIIIIIHIIIFHIGIIIIIIIIIIIIIIIIHIIIIHIIIIIIIIIIIIIIIIIIIHHIIIIIIIHIIIIIIGHIIIGIIIIIHIIIIIIIIIIHHIIIIIHIHIIIHIHHIIIIIIIIIIIIIIIIIIIIIIIIIIIIIIIIIIIIIIIIIIIIIIIHIIHIIIHIIIII=IIIIIIIIIIIIIIIIIIIIIIIIIHIHIIIIIIIIIIIIIIIIIIIIIHIIIIIIIHIIIIIIIIIIIIIIIIIIIIIIIIIIIIIIIIIIIIIIIIIIIIIIIIIIIIIIIIIIIIIIIIIIDDDDD
@HISEQ:969:HM2KJBCX2:2:1101:17179:47428 2:N:0:ACTATGCA
CATCTGGGCAATCCCAACTATCCCTATTAATCATTACGTCAATCCTAGAAACCAACAAAATAGGATCAAACGTCCTATTTCATTATTCCATGCTAATGTATTCAAGCGTTAGCCTGCTTTAAACACTCTAATTTTTTCAAAGTAACAGTCCTGTTTCCCTGCAACACCAAATTAATGACATTACAGTTCTTCAAGAAGGAGGAACCAGTAAAGCCAGTACATACCAGAGGCACGACCAACCTACTAATCCCGAAATTCAACTACGAGCTTTTTAACTGCAACAACTTTAATATACGCTATTGGAGCTGGAATTACCGCGGCTGCTGGCACCAGACTTGCC
+
DDDDDIIIIHIIIIIIIIIHHIIIIIHIIIIIIIIIIIIIIIIIIIIHIIIIIIIIIIIIIIHIIIIIIIIIHHIIIIIIIIIIIIIIIIHIIIIIIIIIIIIIIIIIIIIIIIIIIIIIIHHIIHIIIIIIIIIHIIIIIIIIIIIIIIIIIIIIIIIIIIIIIIHIIIHIIIIIIIIIIIIIIIIHIIIIIIIIIIIIIIHIIIIIIIIIIIIIIIIIIIIIHHIIIIIIIIIIHGIIIIIIIIHHIIIIIIIIIIHHHIIIIIIIIIIIIIIIIIIIIIIIIIIIIIIIIIIHIIIIIIIIIIIIIIIIIIIIIIIIIIIIIIHIIIIIIIIDDDDD
@HISEQ:969:HM2KJBCX2:2:1101:7628:47717 2:N:0:ACTATGCA
CATCTGGGCAATCCCAACTATCCCTATTAATCATTACGTCGATCCTAGAAACCAACGAAATAGGATCAAACGTCCTATTTCATTATTCCATGCTAATGTATTCAAGCTAATGCTTGCTTTAAACACTCTAATTTTTTCAAAGTAACAGTCCTGATTCCCCACGACACCAAATTAATGACATCATGCTTCGTCAGAAGGGAGAAACCAATTGTACCAGTTCATACCGTAGGCACGACCGATAAATTGATCCCGAAATTCAACTACGAGCTTTTTAACTGCAACAACTTTAATATACGCTATTGGAGCTGGAATTACCGCGGCTGCTGGCACCAGACTTGCCCTCCAA
+
DDCDDHIIIIIIIIIIIIIIIIIHIIIIIIIIIIIIIIIIIIIIIIIIIIIIIIIIIEHIHHIIIIIIIIIIHHHHIIIHIIIIIIIIHHIIIIHIIIHHHIIIIIIIIHIIIIIIIIIGIIIIIIIIIIIIIIIIIIIIIIIIIIIIIIIIIIIHIIIIIIIIIIIIIIIIIIIIIHIHIIIIIIIIIIIIIIIIHHIIHIIIIIGIIIIIIIIIIIIIIIIIIIIIIIIIIIIIIIIIIIIIHIIIIIIIIIIIIIIIGIIIIIIIIHIIIIIIIIIIIIIIIIIIIIIIIIIIIHHHGIIIIIIIIIIIIIIIIIIIIIIIIIIIIIIIIIIIIIIIIDDDDD
@HISEQ:969:HM2KJBCX2:2:1101:10155:47542 2:N:0:ACTATGCA
CATCTGGGCAATCCCAACTATCCCTATTAATCATTACGGTGATCCTAGAAACCAACAAAATAGAACCATGCCGTCCTATTCTATTATTCCATGCTAATGTATTCGAGCAAAAATGCCTGCTTTAAACACTCTAATTTTTTCAAGGTAAAGGTCCTGGATCCGCAAGACACCCAATAAAGGACATCAAGTTTCTCCAGAAGGTGAGAAATCAACAGTAACAGTTCATACCCCTTAAGGCATGACCATCACGTCAATCCCGAAATTCAACTACGAGCTTTTTAACTGCAACAACTTTAATATACGCTATTGGAGCTGGAATTACCGCGGCTGCTGGCACCAGACTTGCCCTCAA
+
DDDDDIIIIHIIIIIIIIIIIIIIIIIIIIIIHIIIIIIIIIIIIIIIIIIHIIIIIIHHIIIIIIIIIIIIIIIIIIIHIIIIIIIIIIIIIIIHIIIIIHIIHIIIIIIIIIIIIIIIIIIIIIIIIIIIIHIIIIIIIIIIIIIIIIIIIIIIIIIIIIHIHHIIIIIIIIIIIIIIIIIIIIIIIIIIIIIIIIIIIIIIIIIIIIIIIHIIIIIIGIIIIHIIIIIIIIHIHIIIIIHIIIIIIIGIIIIIIIIHIIIIIIIIIIIIIIIIIIIIIIIIIIIIIIIIIIIIIIIIIIIIIIIIIIIIIIIIIIIIIIIIIIIIIIIIIIIIIIIIIIIIIIIDDDDD
@HISEQ:969:HM2KJBCX2:2:1101:6592:47837 2:N:0:ACTATGCA
CATCTGGGCAATCCCAACTATCCCTATTAATCATTACGTCAACCCTAGAAACCAACAAAATAGGATCAAACGTCCTATTTCATTATTCCATGCTAATGTATTCAAGCGCGAGCCTGCTTTAAACACTCTAATTTTTTCAAAGTAACAGTCCTGATTCCCCGCCACACCAAATTAATGACATGATGGTTCGTCAGAAGGTAGGAACCAGTAACACCAGTACGTACCTAAGGCACGACCAACGTACTGATCCCGAAATTCAACTACGAGCTTTTTAACTGCAACAACTTTAATATACGCTATTGGAGCTGGAATTACCGCGGCTGCTGGCACCAGACTTGCCCTCCAA
+
DDDDDIIIIIGI?FHHHIIIIIIIIIIIHIIHIHIIIIIIIIIIIIIIIIIIIIIIIEHIHHHHIIIIIIIIIIIIIIIHCHHIIHHHIHHIFHIIIIIHIHHIIIGIIIIHHHHHHHHIHHHIIIHHHHHIIIIHIHIIIIHIIHHHIIIIHIIIIIHIIIIIIIIIIIIIIIIHIIIIIIIIIIIIIIIIIIHIIIIIIIIIIIIIIIIIIIIIIIIIIIIIIIIIIIIIIIHIIIIIIIIHHIIIHIIIIIIIIIIIIIIIIIIIIIIIIIIIIIIIIIIIIIHIHIIIIIIIIIIIIIIIIIIIIIIIIIIIIIIIIIIIIIIIIIIIIIIIIIIIHDDDDD
@HISEQ:969:HM2KJBCX2:2:1101:20990:48723 2:N:0:ACTATGCA
CATCTGGGCAATCCCCAACTATCCCTATTAATCATTACGTCAATCCTAGAAACCAACAAAATAGGATCGAACGTCCTATTTCATTATTCCATGCTAATGTATTCAAGCGTTAGCCTGCTTTAAACACTCTAATTTTTTCAAAGTAACAGTCCTGTTTCCCTGCAACACCAAATTAATGACATTACAGTTCTTCAGAAAGGAGGAATCAGCGAAGCCAGTACATACCAGTGGCACGACCAACCTGCTGACCCCGAAATTCAACTACGAGCTTTTTAACTGCAACAACTTTAATATACGCTATTGGAGCTGGAATTACCGCGGCTGCTGGCACCAGACTTGCCCTCCAA
+
DDABDIIGHHH@@GEHHHHHIHHGHEEEHFHGFECHHHHH@EFHHIIIIIHHGCGHDHIIIEIHHIF?EHHIH<EHCHGH@CFG?GHHIIHHICEFEFEEHCHEDHHHHHHHHHHEHHHHHGHHHHHHGFDHHHHHHHHFHHIHHHGG@IHGHEHHIIGHHHHEEHGFHHHHCIHHHHEHFIHFHEHIIHIIIIHIHIGIIHHIIIIIGIHHHIIHGIHHIH=IIHEIII<IIIHHIIIHHIHHF<HDIHIIIHHHIIIHHIIHHHHIIIIHHFHFHHIIHHHHCIIIIIIIIHHHHEHGHHHIIIIIIHIIIIIIICIIIIHEIIIIIHIHG@HIIIIIIIDDD@A
@HISEQ:969:HM2KJBCX2:2:1101:17094:48156 2:N:0:ACTATGCA
CATCTGGGCAATCCCAACTATCCCTATTAATCATTACGTCGATCCTAGAAACCAACAAAATAGAATCAAACGTCCTATTTCATTATTCCATGCTAATGTATTCAAGCGTACGCCTGCTTTAAACACTCTAATTTTTTCAAAGTAACAGTCCCGATTCCCCACGACACCAAATTAATGACATCGCGGTTCTTCAGAAGGTAGGAACCAATAATGCCAGTACGTACCGAAGCACGACCAACAATTCGATCCCGAAATTCAACTACGAGCTTTTTAACTGCAACAACTTTAATATACGCTATTGGAGCTGGAATTACCGCGGCTGCTGGCACCAGACTTGCCCTCCAA
+
DDDDDHIII@@CFHHHIIFHEHEGCHHEHIIIFEHHIECG?DHHHIE?FHHEHEHHGHHH1DDHHIHHHCHHHHHFGH?HI@EEGHHHHHHIGHHHIIHHIHHCEDHDGHDC@EEEHIHHGHHHHHHHHI?HE@FFCCGHGHFGHHGHHII$FEE@?GHHHII<@CHFEEEHHHIC?@HEDFHHHHIIHIHHHIHHHHBEHHIHHHHHFGC8HHCHIHEHEAGEDIHGEHHIHEECHHHEFC0EHHHECE@GHEEHEHGCHIEHFHIHHEHEFIHHHG<EHFDD1EG@HIHHEHIIIHHIHHHIHIIIHIHHHHIIHHHCIHIHIIIHHHFHGHEIIIIHD@@<@
@HISEQ:969:HM2KJBCX2:2:1101:5190:49180 2:N:0:ACTATGCA
CATCTGGGCAATCCCAACTATCCCTATTAATCATTACATCGATCCTAGAAACCAACAAAATAGAATCAAACGTCCTATTTCATTATTCCATGCTAATGTATTCAAGCGTGCGCCTGCTTTAAACACTCTAATTTTTTCAAAGTAACAGTCCTGATTCCCCACGACACCAAATTAATGACATCGTAGTTCTTCAGAAGGTAGGAACCAATAATGCCAGTGTGTACCGAAGCACGACCGACAATTTGATCCCGAAATTCAACTACGAGCTTTTTAACTGCAACAACTTTAATATACGCTATTGGAGCTGGAATTACCGCGGCTGCTGGCACCAGACTTGCCCTCCAA
+
DDDCDIIIIIIIIHIIIIIIIIIIIHIIIIIIIIIIIIIIIIIIIHIIIIIIIIIIIIIIIIIIIGHFHHIGHIIIIIHIIHIHIIIIIIIIHIHIIIIIIIIHHIGIHIIHIIHIHHHHIIIHIHIIIIHHIIIIIIIIIIIIHHIHIIIIIIIHIHIIIIIIGIIIIIIHIIIIIHIIIIIIIIIIIHHIIIIIIIIIIIIIIHIIIIIIIGIHIHIHIIIIIIIIHIIIIIIGIIHHHHFGIIHHIIIIIIIHIHHIHHIIHIIIIIHIIIIIIIIIIIIIIIIIIIIHHIIIIIIIIIIIIIIIIIIIIIIIIIIIIIIIIIIIIIHIIIIIIIIIDDDDD
@HISEQ:969:HM2KJBCX2:2:1101:17135:49222 2:N:0:ACTATGCA
CATCTGGGCAATCCCAACTATCCCTATTAATCATTACGTCAATCCTAGAAACCAACAAAATAGGATCAAACGTCCTATTTCATTATTCCATGCTAATGTATTCAAGCGTTAGCCTGCTTTAAACACTCTAATTTTTTCAAAGTAACAGTCCTGTTTCCCTGCAACACCAAATTAATGACATTACAGTTCTTCAAGAAGGAGGAACCAGTAAAGCCAGTACATACCAGAGGCACGACCAACCTACTAATCCCGAAATTCAACTACGAGCTTTTTAACTGCAACAACTTTAATATACGCTATTGGAGCTGGAATTACCGCGGCTGCTGGCACCAGACTTGCCCTCCAA
+
DDDDDIIIIIIIIIIIIIIIIIIIIIIIIIIIIIIIIHIIIIIIIIIIIIIIIIIIIIHIHIHGHIIIIIIIIIIIHIIIIIIIIIIIIHIIIIIHHIIIIIIIIIIIIIIIIIIHIIIIIHIIIIIIIIIIIIIIIIIIHIIIIIIIIIIIIIIIIIIIIHHIIIIIIIIIIIIIIIIIIHIIIIIIIIIIIIIIIIIIIIHHIIIIIIIIIIIIIIIIIIIIIIIIIIIIIIIIIIIIIIHHGIIIIIHIIIIIIIIIIIHIIIIIIIIIIIIIIIIIIIIIIIIIIIIIIIIIIIIIIIIIIIIIIIIIIIIIIIIIIIIIIIIIIIIIIIIIIIIIIDDDDD
@HISEQ:969:HM2KJBCX2:2:1101:10436:49553 2:N:0:ACTATGCA
CATCTGGGCAATCCCAACTATCCCTATTAATCATTACGGTGATCCTAGAAACCAACGAAATAGAACCAATCCGTCCTATTTCATTATTCCATGCTAATGTATTCAGACGTTAGCCTGCTTTAAACACTCTAATTTTTTCAAAGTAACAGTCCTGATTTCCTATCACACCAACTAAATGGCATGAAAGTTCCTCAGAAGGTAGAGATTTATCTCACCAGTACAGACAATTAAGCCTGACCAATGGGTAAACCCCGAAGTTCAACTACGAGCTTTTTAACTGCAACAACTTTAATATACGCTATTGGAGCTGGAATTACCGCGGCTGCTGGCACCAGACTTGCCCTCCAA
+
DDDDDHIIIHGHHIIIIIIIIIIIIIIIIIIIIIIIIHIIIIIIIIIIIIIIIIIIIIHIIIIIIIIIIIIHHIIIIIIIIIIIIIIIIIIIIIIIHIIIIHIIIHIIIIIIIHIIIIHIIIIIIIIIIHHIIIIIIIIIIIIIIIIIIIHIIIIIIIIIIIHIIIIIIIIIIIIIHIIIIIIIIIIIIIIIIIIIIIIIIIIIIIIIIHHIHIIIIIIIIIIIIIIIIIIIIIIIIIIIIIGFHGGIIIIIIIIIIIIIIIIIIIIIIIIIIIIIIIIIIHIIIIIIHIIIIIIIIIIIIIIIIIIIIIIIIIIIIIIIIIIIIIIIIIIIIIIIIHIIIIIDDDDD
@HISEQ:969:HM2KJBCX2:2:1101:17920:49655 2:N:0:ACTATGCA
CATCTGGGCAATCCCAACTATCCCTATTAATCATTACGTCGATCCTAGAAACCAACAAAATAGAATCAAACGTCCTATTTCGTTATTCCATGCTAATGTATTCAAGCGTGAGCCTGCTTTAAACACTCTAATTTTTTCAAAGTAACAGTCCTGATTCCCCAAGACACCAAATTAATGACATCATGGTTCGTCAGAAGGTAGGAATCAATAATACCAGTACGTACAATAGCACGACCAATAAATTGATCCCGAAATTCAACTACGAGCTTTTTAACTGCAACAACTTTAATATACGCTATTGGAGCTGGAATTACCGCGGCTGCTGGCACCAGACTTGCCCTCCAA
+
DDDDDIIIIIIIIIIIIIIIIIIIIIIIIIIIIIIIIIIIIIIIIIIIIIIIIIIIIIIIIIIIIIIIIIIIIIIIHIIIIIIIIIIIIIIHHIHIIIIIIIIIIIHIIIIIIIIIIHHIHIHIIIIIIIHHIIIIIIIIIIIIIIIIIIHIIIIIIIFIIIIIHIIIIIIIIIIIIIIHHIIIIIIIIIIIIIIIIIIIIIIIHIIIIIIIIIIIIIIIIIHHIIIIHIIIIIIIIIIIIIIHIIIHIIIIIIIIIIIIIHIIIIIIIIIIIIIIIIIIIIIIIIIIIIIIHIIIIIIIIIIIIIIIIIIIIIIIIIIIIIIIIIIIIIIIIIIIIIIIDDDDD
@HISEQ:969:HM2KJBCX2:2:1101:3602:49971 2:N:0:ACTATGCA
CATCTGGGCAATCCCAACTATCCCTATTAATCATTACGTCGATCCTAGAAACCAACAAAATAGAATCAAACGTCCTATTTCGTTATTCCATGCTAATGTATTCAAGCGTGAGCCTGCTTTAAACACTCTAATTTTTTCAAAGTAACAGTCCTGATTCCCCATGACACCAAATTAATGACATCATGGTTCGTCAGAAGGTAGGAATCAATAATACCAGTTCGTACAATAGCACGACCAATAAATTGATCCCGAAATTCAACTACGAGCTTTTTAACTGCAACAACTTTAATATACGCTATTGGAGCTGGAATTACCGCGGCTGCTGGCACCAGACTTGCCCTCCAA
+
DADADIIIIIICCHHHIIIICHHHHHIIIIIHIIIIHHHHIGIHHHHHE@G@1CGGH@CGHHC@GHHHHH1CGGEDHHH1@DHHIII?<DHH?EHIHIIIIIHEIIIHHHHCHHHFHHIHEHGHHIIHHHGHAHGHHIIHHIHHHHIIIHFIIIIIIIIIIIIHGIIHEHFEIIIHHGGHHIIHIIIIHIIIIIIIIIIIIIIIIIHHGHIIIIIIIIIIIHIIIHIIHHHHIIIHIIIIIHHFIHII=IIIIHIIIIIIIIIIIIHIIIHIIIIIIIIIHIIIIGIIIHDIIIIHIIIHHIIIIIIIHIIIIIHHIIIIIIIIIIIIIIIIIIIIIIIIADDAA
@HISEQ:969:HM2KJBCX2:2:1101:18699:49866 2:N:0:ACTATGCA
CATCTGGGCAATCCCAACTATCCCTATTAATCATTACGTCAATCCTAGAAACCAACAAAATAGGTTTGAACGTCCTATTTCATTATTCCATGCTAATGTATTCAAGCGTTAGCCTGCTTTAAACACTCTAATTTTTTCAAAGTAACAGTCCTGTTTCCCTGCAACACCAAATTAATGGCATTACAGTTCTTCAGAAAGGAGGAATCAGCGAAACCAGTTCATACCAGTGGCACGACCAACCTGCTGACCCCGAAATTCAACTACGAGCTTTTTAACTGCAACAACTTTAATATACGCTATTGGAGCTGGAATTACCGCGGCTGCTGGCACCAGACTTGCCCTCCAA
+
<@D@<111<<<C<<CGFG@<1<DEFHHIIIEH?GHIHHEHH=HHI?1<<<11<<CEE@G?EG?E<DCCEG@FGHH@EHIEHFCHFHHCC1F?C@GH@1DDHFHIHCCCHHICCCFE?CCBCFCD1<C1DHHHCE1<AEF<1CGGE<AE;<DA<CHH70CG<HHFE<C<CC@CFDFF@FEFGHFFHG<@HHGGF/@FHHE<CD7DCC7=HGCGF:FDGEG@@<C@AC:D<<.?CFH<CFCEC@F<<<E/C<C<@@HIHGFGCDF<1D1=IHIIHFFEHHHGC@GCFD@IIIHGECCC1EEHFC?IHGF1@FF<HEDCC<C1HHEHHHIHCEHG?IGFHHIIH@B@D@
@HISEQ:969:HM2KJBCX2:2:1101:5921:50961 2:N:0:ACTATGCA
CATCTGGGCAATCCCAACTATCCCTATTAATCATTACGTCAATCCTAGAAACCAACAAAATAGGATCGAACGTCCTATTTCATTATTCCATGCTAATGTATTCAAGCGTTAGCCTGCTTTAAACACTCTAATTTTTTCAAAGTAACAGTCCTGTTTCCCTGCAACACCAAATTAATGACATTACAGTTCTTCAAGAAGGAGGAATCAGTAAAGCCAGTACACACCATTGGCACGACCAACCTACTGACCCCGAAATTCAACTACGAGCTTTTTAACTGCAACAACTTTAATATACGCTATTGGAGCTGGAATTACCGCGGCTGCTGGCACCAGACTTGCCCTCCAA
+
BDDDDIIIIIHHHIGGHIIIIIIIHIGHHIHIHHIIIIIIIGHIIHIIHHIIGGIIHHGHHIIIGHIIHEHHHEHIIEHHHIIIIIHIIIHGIIIIIIHHIH0DHIHEHHIIIIHIIIIHIHIIIIIIIIHIIHHHIHFIIGHHHGHHFIHHIHHIIIIIHIHHIIIHHEHFHIIIHHIIHIHIIHGGHHGIIIIIIIIIIIHHIIIHHIGIGIIIIIHHHFHIIIIHIIIHIHHHHHCHHHFGEHHIIIIIIHIIIIIIIIIIIIIHIIIIGHHIIHIIIHHHIIIIIGIIIIIIIIHHHIIIHIIIIIIIIIIIGIIIHHHIHIIIIIHIIHIIIGHIHBDDDD
@HISEQ:969:HM2KJBCX2:2:1101:9617:51391 2:N:0:ACTATGCA
CATCTGGGCAATCCCAACTATCCCTATTAATCATTACGGTGATCCTAGAAACCAACGAAATAGAATCAGTCCGTCCTATTTCATTATTCCATGCTAATGTATTCAGACGATAGTCTGCTTTAAACACTCTAATTTTTTCAAAGTAACAGTCCTGATTTCCTATCACACCAAATAAATGGCATGAAAGTTCCTCAGAAGGTAGAGATCCATCTCACCAGTGCAGACAATTAAGCCTGACCAATGGGTAGACCCCGAAGTTCAACTACGAGCTTTTTAACTGCAACAACTTTAATATACGCTATTGGAGCTGGAATTACCGCGGCTGCTGGCACCAGACTTGCCCTCCAA
+
ADDDDEHHHHGHIIIIHHIIHICEHHHHIHHHHIIIIIHHIHIIIIIIIGHIIIIIIIHIIFHHHHHIHIGIIHIIIIIIHIIIIFHHIGHIHIIHFHIIHGEHHHHIIIIIHHHIIIIIHFGGHHIIHHHHGHIGHHGHGHHHHGHHGHIFIIIIHHGHHHIHHIIHCHIHIIHHGIIIHIHHFIHHHGHHCFHGHFHHHHHIIIGIHGIHHHHHGIIH;IIIIIIHHIH=IGIIHHEHEHIIHECIIHIIIIIIHFHIIHIHHHIIHEHHIIIHIHIGHIHHHIIIIIIIIIIIIIHIIHHHIIIHHHIIIIIIDDIIIIIIIIIHHEIIIHHGHEIIIIIDDDDD
@HISEQ:969:HM2KJBCX2:2:1101:15637:51445 2:N:0:ACTATGCA
CATCTGGGCAATCCCAACTATCCCTATTAATCATTACGTCAATCCTAGAAACCAACAAAATAGGATCAAACGTCCTATTTCATTATTCCATGCTAATGTATTCAAGCGTTAGCCTGCTTTAAACACTCTAATTTTTTCAAAGTAACAGTCCTGTTTCCCTGCAACACCAAATTAATGACATTACAGTTCTTCAAGAAGGAGGAACCAGTAAAGCCAGTGCATACCAGAGGCACGACCAACCTACTAATCCCGAAATTCAACTACGAGCTTTTTAACTGCAACAACTTTAATATACGCTATTGGAGCTGGAATTACCGCGGCTGCTGGCACCAGACTTGCCCTCCAA
+
DDDDDIIIIIHIIIIIHIIIIIIIIIIIIIIIHIIIIIIIIIIIIIIIIIIIIIHHIIIHHIHHHIHIIIIIHIIIIIIIIHIHIIIHGIHIIIIHIIIIIIHIIHIIIIIHHHIIIIIIIIIIIHIIHIIIIIIIIIIIHIIIIIIIIIIIIIIHIIIIIIIIIIIIIIIHIIIIIIIIIIIIIIIIIIIIGIIIIIIIIIIIIIIIIIIIIIIIIIIIIIIIIIIIIIIIIIIIIHGHHHGHGIIIIIIIIIIIHIIIIIIIIIIIIIIIIIIIIIIIIHH@IIIIIIIIIIIIIIIIIIIIIIIIIIIIIIIIIIIIIIIIIIIIIIIIIIIIIIIIIDDDDD
@HISEQ:969:HM2KJBCX2:2:1101:15661:51585 2:N:0:ACTATGCA
CATCTGGGCAATCCCAACTATCCCTATTAATCATTACGGTGATCCTAGAAACCAACGAAATAGAATCAGTCCGTCCTATTTCATTATTCCATGCTAATGTATTCAGACGATAGTCTGCTTTAAACACTCTAATTTTTTCAAAGTAACAGTCCTGATTTCCAACCACACCAAATAAATGGCATGAAAGTTCCTCAGAAGGTAGAGATCCATCTCACCAGTACAGACAATTAAGCCTGACCAATGGGTAGACCCCGAAGTTCAACTACGAGCTTTTTAACTGCAACAACTTTAATATACGCTATTGGAGCTGGAATTACCGCGGCTGCTGGCACCAGACTTGCCCTCCAA
+
@D@DBIHHHHIHGGHIIHIHICCEHHHHIIIII?EHHFHF?CCHHHHHIIHHEHEHGHHEHIHIIECHGHEH@CFCEH1<F<E1GHHEEGH@1D?CC@IHEFFGHIIIHHHHHHIIHIHHHHIHEHHHIHEBGHIHEFAF@CGHHFEGIIHGC@HHHHHHHIIHHHIIHIHIHHHGEHEEEFIIHI:HFG@FFFHHIHHIHHFIH8HHHGHHFIIIIIIIIIIHIIHIIIIIGII4HIIGHIHHHHGHIHHHHFIIHIHHHHCIIIIHHEHHIIIHIHHIHHIIIHGIIIHIIHGCHIHIHIIIIIIIIHHIIIIIIHIIIIIIIIIHIIIIIIHEIHIIIIIDADDD
@HISEQ:969:HM2KJBCX2:2:1101:6516:51531 2:N:0:ACTATGCA
CATCTGGGCAATCCCAACTATCCCTATTAATCATTACGTCGATCCTAGAAACCAACAAAATAGAATCAAACGTCCTATTTCATTATTACATGCTAATGTATTCAAGCGTAAACCTGCTTTAAACACTCTAATTTTTTCAAAGTAACAGTCCTGATTCCCCACGACACCAAATTAATGACATCGCGGTTCTTCAGAAGGTAGGAACCGATAATGCCAGTGCGTACCGAGGCACGACCAACAATTCGATCCCGAAATTCAACTACGAGCTTTTTAACTGCAACAACTTTAATATACGCTATTGGAGCTGGAATTACCGCGGCTGCTGGCACCAGACTTGCCCTCCAA
+
DDDDDIIIIIIIIIIIIIIIIIIIIIIIIIIIIIIIIIIIIIIIIIIIIIIIIIIIIIIIIIIIIIIIIIIIHIIIIIIIIIIIIIIIIIIIGIIIIIIIIIIIIHIIIHH&IIIIHIIIIIIIIIIIIIIIIIIIIIIIIIIIIIIIIIIIIIIIIIIIIIIIIIIIIIIIIIIIIIIIIIIIIIIIIIIIIIIIIIIIIHIIIHIIIIIHIIIIIIIIIIIIIIIIIIIHIIIIIIIIIHHHIIIIIHHIIIIIIIIIIIIIIIIIIIIIIIIIIIIIIIIIIIIIIIIIIIIIIIIIIIIIIIIIIIIIIIIIIIIIIIIIIIIIIIIIIIIIIIIIDDDDD
@HISEQ:969:HM2KJBCX2:2:1101:15560:51728 2:N:0:ACTATGCA
CATCTGGGCAATCCCAACTATCCCTATTAATCATTACGTCGATCCTAGAAACCAACAAAATAAGATCAAACGTCCTATTTCATTATTCCATGCTAATGTATTCAAGCGCGAGCCTGCTTTAAACACTCTAATTTTTTCAAAGTAACAGTCCTGATTCCCCATCACACCAAATAAATGGCATAACGGTTCTTCAGAAGGGAGGAATCAGTGACACCAGTGCATACCAAGGCACGACCAGCGTACTGATCCCGAAATTCAACTACGAGCTTTTTAACTGCAACAACTTTAATATACGCTATTGGAGCTGGAATTACCGCGGCTGCTGGCACCAGACTTGCCCTCCAA
+
DDDDDIIIIIHIIHIHIIIIIIIIIIIIHIIIIIHIIIIIIIIIIIIIIIIIIIIIIIIIIIIIIIIIIIIIIIIIIIIIIIIIIIIHIIIIHIIIIIIIIIIIIIHIIIIIIIIIIIIIIIIIIIIIIIIIIIIIIIIIIIIIHIIIIIIIIIIIIIIIIIHIIIIIIIIIIIIIIHIIIIIIIIIIIIIIIIIIIIIIIIIIIIIIIIIIIIIIIIIIIIIIIIIIIIIIIIIIIIIIIIHIIIIIIIIIIIIIIIIIIIIIIIIHIIIIIIIIIIIIIIIIIIIIIIIIHIIHIIHHIIIIIIIIIIIIIIIIIIIIIIIIIIIIIIIIIIIIIIIIDDDDD
@HISEQ:969:HM2KJBCX2:2:1101:13156:52197 2:N:0:ACTATGCA
CATCTGGGCAATCCCAACTATCCCTATTAATCATTACGGTGATCCTAGAAACCAACAAAATAGAACCATGCCGTCCTATTCTATTATTCCATGCTAATGTATTCGAGCAAAAATGCCTGCTTTAAACACTCTAATTTTTTCAAGGTAAAGGTCCTGGATCCGCAAGACACCCAATAAAGGACATCAAGTTTCTCCAGAAGGTGAGAAATCAACAGTAACAGTTCATACCCCTTAAGGCATGACCATCACGTCAATCCCGAAATTCAACTACGAGCTTTTTAACTGCAACAACTTTAATATACGCTATTGGAGCTGGAATTACCGCGGCTGCTGGCACCAGACTTGCCCTCCAA
+
DDDDDHHIIHEHIHIIIIIIIIIIIIIIIIIHIIHIIIIIIIIHIIIIHIIHIIIIIIIHHIIIIIIIIIFHIHDDEHIIIIGHIHIIHHHHIFHIHIIIIFGIIIHHIIIIIIHHHIIHIIHIIIIIHHIIHIIIIIIHHFHGIIIIHGIHIIIHHIHIHIIIIIHHHHIIHHHIIIIIHFGHIIHHHHHHHIHIIIIIIHIIIIHHHHHHIHIIIIHEIIIHHIHIIIHHIIIHIIHHIIIHHHH@IHHFHHCIIIIIIHHIIIIHHHHGIIIHIIIIIIIIIIIIIIIIIHIIIIIIIIIIIIIIIHIIIIIIIIIIIIIIIIHIIIIIIIIIIIIIIIIIIIIIDDDDD
@HISEQ:969:HM2KJBCX2:2:1101:9918:52493 2:N:0:ACTATGCA
CATCTGGGCAATCCCAACTATCCCTATTAATCATTACGGTGGTCCTAGAAACCAACAAAATAGAACCACAACGTCCTATTCTATTATTCCATGCTAATCTATTCAAGCAATAGCCCGCTTTAAACACTCTAATTTTTTCAAGGTAATGGTCCTGGCTCCCCAACACACCCAATAAAGGACATACTGGTTCACCAGAAGGAAGACCCGACAGCAGACAGTACTCGCCAAAGACGGACCGCCCGGCCAGGCCTAAAATTCAACTACGAGCTTTTTAACTGCAACAACTTTAATATACGCTATTGGAGCTGGAATTACCGCGGCTGCTGGCACCAGACTTGCCCTCCAA
+
DB@DDGEEHHHHGGHIIIIIIIIGHI?HHIFIIIHHHGECHHGHHIIIIIIHIIIIIHIHHIC?GHHHHHGHIHHHFHHHIHHFIIEFFHIGHIHFGIIIHHHHIIHHIHHEIIIHIIH?FHHGHHHFHHHHD@HHIHIIIHIIIIIIIIIGIIEHHHHEHHGEHHHHIIHIEHIIIIIIIIIIIIIIHIIIIIIIIIHIIIHIIIIHHHIIIIIIII=IIIIIIIIIIHHIGHHDHHIIIIHHHIIIIIIIIHIIIIIIIIIIIIIIIIGHGHHIHIIIHGIIIIIIIIIIHIIIHHIHHHIIIIIIIIIIIIIIIIIIIIIIIIIIIIIIIIIIIIIIHDDDDD
@HISEQ:969:HM2KJBCX2:2:1101:18348:51010 2:N:0:ACTATGCA
CATCTGGGCAATCCCAACTATCCCTATTAATCATTACGTCAATCCTAGAAACCAACAAAATAGGATCAAACGTCCTATTTCATTATTCCATGCTAATGTATTCAAGCGTTAGCCTGCTTTAAACACTCTAATTTTTTCAAAGTAACAGTCCTGTTTCCCTGCAACACCAAATTAATGACATTACAGTTCTTCAAGAAGGAGGAATCAGTAAAGCCAGTACATACCATAGGCACGACCAACCTACTGACCCCGAAATTCAACTACGAGCTTTTTAACTGCAACAACTTTAATATACGCTATTGGAGCTGGAATTACCGCGGCTGCTGGCACCAGACTTGCCCTCCAA
+
DDDDDIIIIHIIIIIIIIIIIIIIIIIIIIIIIIIIIIIIIIIHIIGIIIIIIIIIIIIHIIIIIIIIIIIGIIIIIIIIHIIIIIIIIIIHIIIIIIIIIHIIIIIIIIIIIIIIIIIIIIIIIIIIIIIIIIIIIIIIIIIIIIIIIIIIIIIIIIIIIIIIIIHIIIHHIIIIIIIIIIIIIIIIIIIIIIIIIIIIIIIHIIIIIIIIIIIIIIIIIIIIIIIIIIIIIIIIIIIIIIHHGIIIIIIIIIIIIIIIIIIIIIIIIIIIIIIIIIIIIIIIIIIHIIIIIIIIIIIIIIHIIIIIIIIIIIIIIIIIIIIIIIIIIIIIIIIIIIIIIDDDDD
@HISEQ:969:HM2KJBCX2:2:1101:15400:51839 2:N:0:ACTATGCA
CATCTGGGCAATCCCAACTATCCCTATTAATCATTACGTCGATCCTAGAAACCAACAAAATAGGGTCAAACGTCCTATTTCATTATTCCATGCTAATGTATTCAAGCGTGAGCCTGCTTTAAACACTCTAAGTAACAGTCCTGATTCCCCGCGACACCAAATTAATGACATCACGGATCTTCAGAAGGGAGAAACCAGTGACACCAGTGCATACCAAAGGCATGACCAGCGTACTGATCCCGAAATTCAACTACGAGCTTTTTAACTGCAACAACTTTAATATACGCTATTGGAGCTGGAATTACCGCGGCTGCTGGCACCAGACTTGCCCTCCA
+
ADDDDIIIIIIIIHHHHIIIGIIIIIIIIIIIIIIIIIIIIIIIHIIIIIIIIIIIHIIIHIIEHIIIIIHIIIIIIIIIIIIIIIIIIIIIIIIHIIIIIHIIIIIIIHIIIIIHIIIIIIIIIIHIIIHIIIIIIIIIIIIGIHIIIIIIIIIIIIIIIIIIIIIIIIIIIIIIGIIIIIIIIIIIIIIIIIIIIIHIIIIIIIIIIIIIIIIIIIIIIIIIIIIIHIIIHGIIIIIIIHIIIIIIIHIIHHIIIIIIIIIHIIIIIHIIIIHIIIIIIIIIIIIHIHHIIIIIIIIIIIIIIIIIIIIIIIIIIIIIIIIIIIIHIIDDDDD
@HISEQ:969:HM2KJBCX2:2:1101:16724:52577 2:N:0:ACTATGCA
CATCTGGGCAATCCCAACTATCCCTATTAATCATTACGTCGATCCTAGAAACCAACAAAATAGAATCAAACGTCCTATTTCGTTATTCCATGCTAATGTATTCAAGCGTGAGCCTGCTTTAAACACTCTAATTTTTTCAAAGTAACAGTCCTGATTCCCCATGACACCAAATTAATGACATCATGGTTCGTCAGAAGGTAGGAATCAATAATACCAGTACGTACAATAGCACGACCAATAAATTGATCCCGAAATTCAACTACGAGCTTTTTAACTGCAACAACTTTAATATACGCTATTGGAGCTGGAATTACCGCGGCTGCTGGCACCAGACTTGCCCTCCAA
+
DDDDDIIIIIIIIIIIIIIIHHIIIIIIIIIIIIIIIIIIIIIIIIIIIIIIIIIIIIIIIHIIIIIIIIIIIIIIIIIIIIIIIIIHHIIIIIIIIIIIIIHIHIIIHIIIIIIHIIIIIHIIIIIIIIIIIIIHHHIHIIIIIIHHHIIIIIIIIIIIIIIIIIIIIIIIIIIIIIIIIIIIHIIIIIIIIIIIIIIIIIIIIIIIIIIHHIIIIIHHIIIIHIGHIIIIIIIIIIIIIHHHIIIHIIIIIIIIIIIIIIIIIIIIIIIIIHIIIIIIIIIIIIIIIIIIHIIIIIIIIIIIIIIIIIIIIIIIIIIIIIIIIIIIIIIIIGIIIIIIDDDDD
@HISEQ:969:HM2KJBCX2:2:1101:16249:52369 2:N:0:ACTATGCA
CATCTGGGCAATCCCAACTATCCCTATTAATCATTACGGTGGTCCTAGACCAACAAAATAGAACCAACGTCCTATTCTATTATTCCATGCTAATCTATTCAAGCAAATGCCTGCTTTAAACACTCTAATTTTTTCAAGGTAATGGTCCTGGCTCCCCGGTACACTCAATAAAGAACATGCCGGTTCACCAGAAGGTAAGACCCGACACAGAACAGTACTCGCCAAAGACGGACCGCCCGGCCAGGCCTAAAATTCAACTACGAGCTTTTTAACTGCAACAACTTTAATATACGCTATTGGAGCTGGAATTACCGCGGCTGCTGGCACCAGACTTGCCCTCCAA
+
DDDCDEI?FHHHHIIIIIIHIHHHFFHFGGHHHHIGIIIIHGIGCGHHGEHIHHIFIIDFGFHH1@@EHHHHH1CEGHEHHHIIHHIIIIGIIIIIHIIHIHHGHHHIIHHHHEIIIIIHFHGHIIIIIIIHHHGHGEGIHHHHHEIHGHFHIHHEHAFHHHHHHHHIIIGIIIIIHHEGHHIIIIIIIIHGIIIIIIHHHIIIHHIIIHHHHHHEHIHIIHIIIIIHHHHHGIHHIHCHHGHCHEHHHIHIIIHIIIIIIHGCCHHEEIHHGIIIIIIHIHH?HIIIHHHHCHFHGHHIIIIIHHHIIIIIIHIIIIIIHHIHIIIIIIIIIIIIIIDD@DD
@HISEQ:969:HM2KJBCX2:2:1101:20967:52630 2:N:0:ACTATGCA
CATCTGGGCAATCCCAACTATCCCTATTAATCATTACGGTGATCCTAGAAACCAACAAAATAGAACCATGCCGTCCTATTTTATTATTCCATGATAATCTATTCAAGCACAAGCCTGCTTTAAGCACTCTAATTTTTTCAAGGTAATAGCTCTGCTTCCCCAACGCACTAACTTAATAGCATGCTGGTTATTCAGAAGGTAGGAATTCATCAGGCCAGTGCGGACAGTGAAGCCCGACCAACCGACAAACTCCGAAATTCAACTACGAGCTTTTTAACTGCAACAACTTTAATATACGCTATTGGAGCTGGAATTACCGCGGCTGCTGGCACCAGACTTGCCCTCCAA
+
DDADDHHGEEH<<FHEGHHH11<CGHECCDFHCC1<GHC1DEHHHHFH<CGHF?GHGC@GHGCEFG?11<<CE<C/<@<<CGG?FH1C1DGEH1<<<111G@GCHFCFCG?@>1H@CHG?HHGEGEHHHI@EC<HHHG@CCHHHDGFEFFHHHEACFDIHC=DCFCCCB0<0HH@FEG?@GHHHHF/IHHHG7HGGGIHGHIGHHHCHHHC???IHHIHHFIHEF?IIHHDCCCC@HCFHECHEGBHCCFCDF@1@HIHHEEHECEGCHGIIIHFEHGIHHFCFD1CHHGHCIHEEDCHEHFHHG@HIHIIGIIHH<DHDIIGIIIHHHGHHHHGDEHIHIIIDDDB@
@HISEQ:969:HM2KJBCX2:2:1101:6462:53387 2:N:0:ACTATGCA
CATCTGGGCAATCCCAACTATCCCTATTAATCATTACGTCAATCCTAGAAACCAACAAAATAGGATCGAACGTCCTATTTCATTATTCCATGCTAATGTATTCAAGCGTTAGCCTGCTTTAAACACTCTAATTTTTTCAAAGTAACAGTCCTGTTTCCCTGCAACACCAAATTAATGACATTACAGTTCTTCAAGAAGGAGGAATCAGTAAAGCCAGTACATACCATTGGCACGACCAACCTACTGACCCCGAAATTCAACTACGAGCTTTTTAACTGCAACAACTTTAATATACGCTATTGGAGCTGGAATTACCGCGGCTGCTGGCACCAGACTTGCCCTCCAA
+
DDDADHIIIHHFHFIIIIIIIIIIGIIIIIIHHHHHIEGHIIIHHHGIHIIHHHHIICHHHHHIIHIICECEHEHHIHEHHFHEFHHEHIFHHHIFHHHHEHG@HDGDIIIIIHHHHIIHIHIIIIIHEHIIIIHIHIIIIHIIIHIIIIIIIIIIIIGHHIIIIIHIHHHHHIHIIIIIIIIIIIIIHIIIGIIIIHIHHIIIIHIIIIIIHIIIIIHIIIIIIIIIIIIIH;IIIIIIIHHFHGIIIGIIIIIIIIHHIIIIIIIIIIIIIIIIIIIIIIIIIIIIIIIIIIIIIIIIIIIIIIIIIIIIIIIIIIIIIIIIIIIIIIIIIIIIIIIIIDDDDD
@HISEQ:969:HM2KJBCX2:2:1101:18476:53039 2:N:0:ACTATGCA
CATCTGGGCAATCCCAACTATCCCTATTAATCATTACAACAGTCCTAGAAACCAACAAATAGAACCATTGTCCTATTCCATTATTCCATGCTAATGTATTCAAGCGTATGCCTGCTTTGAACACTCTAATTTTTTCACAGTAAAAGTCCTGGTTCCCCGTCACGACCCGTAAAGGCCATGCCGCTTCGCCAGAAGGTAAAGCCCGACCACAGACAGTGCTCACCCAGAAGGCGGACCGTCCAGCCAGGCCTGAAGTTCAACTACGAGCTTTTTAACTGCAACAACTTTAATATACGCTATTGGAGCTGGAATTACCGCGGCTGCTGGCACCAGACTTGCCCTCCAA
+
DDDDDIIIIDDDGGHIIIIIHIIIIHHIIIIIIIIIIIIIIIIIIIIIIIIIIIIIIIIIIHIIIIIIHIIHIIIIIIGHIIHIHIIHIIIIIIIHHHHHIIHIIIIIIIHIIIIIIHIHIIIIIIIIIIHIIIIIIIIIIIIIIIIIIIIHHHIIIIIIIIHIIIHIIHIIIIIIIIHIHIIIIIIIIHIIIIIIIIIIIIIHIIIIIIIIIIIIIIIIIIIIIIIIIIIIIIIIIIIIIIIIHIIIIIIIIIIIIHIIIIIIIIIIIIIIIIIIIIIHIIIHIIIIIIIIIHIIIIIIIIIIIIIIIIIIIIIIIIIIIIIIIIIIIIIIIIIIIIIIIDDDDD
@HISEQ:969:HM2KJBCX2:2:1101:3185:53501 2:N:0:ACTATGCA
CATCTGGGCAATCCCAACTATCCCTATTAATCATTACGGTGATCCTAGAAACCAACAAAATAGAACCATGCCGTCCTATGCTATTATTCCATGCTAATGTATTCAAGCAAAAATGCCTGCTTTAAACACTCTAATTTTTTCAAGGTAAAGGTCCTGGATCCGCAAGACACCCAATTAAGGACATCAAGTTTCTCCAGAAGGTGAGAAATCAACAGCGACAGTTCATACCCCTTAAGGCATGACCATCACGTCAATCCCGAAATTCAACTACGAGCTTTTTAACTGCAACAACTTTAATATACGCTATTGGAGCTGGAATTACCGCGGCTGCTGGCACCAGACTTGCCCTCCAA
+
0<<DDH1C1@G1<<<FG<<11<<<<F1C1F<1FF@11<<DG1FCH1<1<DGHHIIHIG1D<G11D<1<<1<@<</<0<D111<<1<<C1<111<11<1<<1<DF/DEDG<G1DGHBHF1<HFH8FDBG?GHHHH1G8B<HB1F<*<FAB1<F1@B<7B<@F9$.GCDEEH@@EG@EHG<F<D@D//C/HHC?GEF<G?HD<D@EHI?DGEE<<0<<CHDEHDBGHE?/60<6F<A@1<<1/<11<HB<<11<<///C<F1CHF<<<<D</D1D1C1C?HEHGHHF<<<1<<G<1<<1D<<</11<1D<<1G1111D1IHF</F?HHECEED<1<1<CG1HCIHE<<@H@DDAD
@HISEQ:969:HM2KJBCX2:2:1101:20357:53762 2:N:0:ACTATGCA
CATCTGGGCAATCCCAACTATCCCTATTAATCATTACGTCGATCCTAGAAACCAACAAAATAGAATCAAACGTCCTATTTCGTTATTCCATGCTAATGTATTCAAGCGTGAGCCTGCTTTAAACACTCTAATTTTTTCAAAGTAACAGTCCTGATTCCCCAAGACACCAAATTAATGACATCATGGTTCGTCAGAAGGTAGGAATCAATAATACCAGTACGTACAATAGCACGACCAATAAATTGATCCCGAAATTCAACTACGAGCTTTTTAACTGCAACAACTTTAATATACGCTATTGGAGCTGGAATTACCGCGGCTGCTGGCACCAGAC
+
CDADDIIIIIIIIIIIIIIHIIIHIIIIIIIIIIIIIIIIHHIIIIHIHIIGIIIIIIIIHFGHHGHIIIIIIIHIIIGIIHIIIIIHHIIHHIHIIGIIIIIIIIIIIIIIIIIIIIIIII?HIIIIIHHHIIIIIIIIIIHIIIIIIIIHIIIGIHHHIIHIIIHHIHHIIIHIIIIIIIIIIIIIIIHHIIIIIIIIIIIIIHIIIIIIHIIIIIIHIIIIIHIIHIIIHIIIIIIIIIIIIIIIIIHIIIIIIIIIIIIIIIIIIIIIIIIHIIIIIIIIIIIIIIIIIIIIIHIIIIIIIIIIIIIIIIIIIIIIIIIIIIIIIDDDDD
@HISEQ:969:HM2KJBCX2:2:1101:18453:54116 2:N:0:ACTATGCA
CATCTGGGCAATCCCAACTATCCCTATTAATCATTACGTCAATCCTAGAAACCAACAAAATAGGATCAAACGTCCTATTTCATTATTCCATGCTAATGTATTCAAGCGTTAGCCTGCTTTAAACACTCTAATTTTTTCAAAGTAACAGTCCTGTTTCCCTGCAACACCAAATTAATGACATTACAATTCTTCAAGAAGGAGGAACCAGTAAAGCCAGTACATACCAGAGGCACGACCAACCTACTAATCCCGAAATTCAACTACGAGCTTTTTAACTGCAACAACTTTAATATACGCTATTGGAGCTGGAATTACCGCGGCTGCTGGCACCAGACTTGCCCTCCAA
+
DDDDCIIHIHHIHIIIIIIIIIIIIIIIIIIIIIIIIIIIIIIHIIIIIIHIHHIIIIIIIIHIIIIIIIIIIHIIIIIIIIIIIIIHHFHIIIIIIIIIIHIHIIIIHHHIIIHHIIIIIIIIIIIIIIHHHIIIIIIIIIIIIIIIHIIIIHIHIIIIHHIIIIIIHHHHIHIIIIIIHIIIIIIIIIIIHIIIIIIIIIIIIIIIIIIIIIHIIIHIIIIIIIIIIIIIIIIIIIHI=IIHHIHHHIIIIIIIIIIIIIHIIIIIIIIIIIIIIIIIIIIIIIIIIHIIIIIIIIIIIIIIIHIIIIIIIIIIIIIIIIIIIIIIIHIIIIIIIIIIIDDDDD
@HISEQ:969:HM2KJBCX2:2:1101:8053:54701 2:N:0:ACTATGCA
CATCTGGGCAATCCCAACTATCCCTATTAATCATTACGGTGGTCCTAGAAACCAACAAAATAGAACTACAACGTCCTATTCTATTATTCCATGCTAATCTATTCAAGCAATAGCCCGCTTTAAACACTCTAATTTTTTCAAGGTAATGGTCCTGGCTCCCCAACACACCCAATAAAGGGCATACTGGTTCACCAGAAGGAAGACCCGACAGCAGACAGTACTCGCCAAAGACGGACCGCCCGGCCAGGCCTAAAATTCAACTACGAGCTTTTTAACTGCAACAACTTTAATATACGCTATTGGAGCTGGAATTACCGCGGCTGCTGGCACCAGACTTGCCCTCCAA
+
DDDDDIIIIHHIIIIIIHIIIIIIIIIIIIIIIIIIIIIIIIIIIHIIIIIIIIIIIHIIIIHHHIIIIIIIIHIIIIIIIIIIIGIIIIHIIIIIIIIIIIIIIIIIIIIIIIHIIIIHIIIIIIIIIIIIIIIIIIIIIIIIIIIIIIIIIIIIIIHIIIIHIIIIIIIHIHIIIIIIIIIIIIIIIIIIIIIIIIIIIIIIIIIIIIIIIIIIIIIIIIIIIIIIIIIIIIIIIIIIIIIIHIIIIIIIIIIIIIIIIIIIIIIIIIIIIIIIIIIIIIIIIIIIIIIIIHIIIIIIIIIIIIIIIIIIIIIIIIIIIIIIIIIIIIIIIIIIIIIIIDDDDD
@HISEQ:969:HM2KJBCX2:2:1101:11060:54894 2:N:0:ACTATGCA
CATCTGGGCAATCCCAACTATCCCTATTAATCATTACGGTGATCCTAGAAACCAACAAAATAGAATCATGCCGTCCTATTTTATTATTCCATGCTAATGTATTCAAGCAAAATGCCTGCTTTAAACACTCTAATTTTTTCAAAGTAAAGGTCCTGGTTCCCCGTGACACCCAATTAAGGGCATCGCGGTTCTCCAGAAGGTGAGAAATTGACTACACCAGTTCATACCCCTTAAGGCACGACCGATGTGTCAATCCCGAAATTCAACTACGAGCTTTTTAACTGCAACAACTTTAATATACGCTATTGGAGCTGGAATTACCGCGGCTGCTGGCACCAGACTTGCCCTCCAA
+
BDDABCG?CCHHF?HH@HHHHH?<DHIIHGH<GHE@F@DHCHHI?F@11DCFECGH?CGFHIIHFE1CGH1CC</CEEF?HE?GGHD11<1FCHHCFF?CHEH@DFHEEFGIHDHGDFGF@HFHHHHHGIHHEHDCC<EEIFGHIIHIIIIHHGHIIHHIHB<CHHCFFHHHGFEGHCHGHHDCHC/HFGEF/<E?HHF3C<CHHHIHGHHEGHHHGHHEBHGF@DCIIHHCEIHGIHHHHHECA@HECD1HHGIIHEGGIIIHHHHHDIHHHCHEHEHFCFHHFGHHGD@@@HIIHHEHHFIHGECEFIIHHHGIHHDIIHHHIHHIIHGGGIHHIIHEE@FHGHH@D@D0
@HISEQ:969:HM2KJBCX2:2:1101:18605:54814 2:N:0:ACTATGCA
CATCTGGGCAATCCCAACTATCCCTATTAATCATGACTTCAGTCCACAAACACCAACAAAAAGAGGACCGGAGCCCACTATTATTATTCCATGCTAATGTATTCATAGCAAACACTGCCTGCTTTAAACACTCTAATTTTTTCAAAGTAAAAGATCTAGACTAACACTGCACCCATCCAATGAAGGAGAGAGCAGTGAGCTAGAAGGATGGCCTGGCCAAGCCGGCACTCACACACGAATCCGCATGCGGGCCTGCTGCACCACACCAGAAATCCAACTACGAGCTTTTTAACTGCAGCAACTTTAATATACGCTATTGGAGCTGGAATTACCGCGGCTGCTGGCACCAGACTTGCCCTCCAA
+
@@@@@H?FH@<CCFEHHHHHH@1DCGHIIHGHHHI@@1<G@GHGHHHIIEEFH<G1CEE@CGDC11DD1C?/</0<FHHEFHGHIGHG<<<GC1CGH@CDHDG@<CFGEE@CGHGCE@HHHGHFDG6@FGGF1GCCGHHGHI@A81?FDEH@EIHGDCHEH7HBD9<GE:0@DB<DABCGHC9:HIHIIHCHG@DCD.C.?GHHEHH@F</@CIIHIHHHHHDAGHHG@G@EEE<HF@H=DIGFHHCDGCIHF<CEIIHD<<<1<C1C1CC<@@<<<GE<HG1GIIHHHGGFGC?FHHF<GEFHHHIIHHEHCHHHEGGHHHHHEGIIIIHIHIGIHHHEHHHIIHIHEHHHEEHHGHBAAA@
@HISEQ:969:HM2KJBCX2:2:1101:10743:55054 2:N:0:ACTATGCA
CATCTGGGCAATCCCAACTATCCCTATTAATCATTACATCGATCCTAGAAACCAACAAAATAGAATTGGATGTCCTATTTTATTATTCTATGCTAATGTATTCAAGCGTGAGCCTGCTTTGAACACTCTAATTTTTACAAAGTAACAGTCCTAATTCCCTGTGACACCAAATTAATGGCATTACGGTTCTTTAAAAGATGAGAAATCAATAATATCAGTACATACCAACGGTATGACCAAAACATTGATTCCGAAATTTAACTACGAGCTTTTTAACTGCAACAACTTTAATATACGCTATTGGAGCTAGAATTACTGTGGCTGCTAGCACCAGACTTGCC
+
DDDCDIIIHGHIIHHGIIIHEHIHHHIIIIHIIIIIIIIIGHHIHHGHHIIHIIIHIIHHIIIHIHIHIIGIHFEHIIIHHHIEEHH@GHIIIIIIIHHHIIHHHIHGHHIHHIHEGHIIHHGHIIIIIIIHHIIIIHIIIIHIIIIIIIIIIIIIHHHHHHCHHIIHIIHHIIIIIIIIIIIIHHIHHGHIIIIIIIHHIIIIIIIIIIIIIHIIIIIIHHIIIHHIIIIIIHIHCHHGHHIIIIHIHIIIIIIIHIIIIIHIIIHGIHHFHIIIHGIIIIIIHIIHIIIHHGIIIIHIIIIIIIIIIIIIIIHHIIIHHGIIIIHHHFDGIIHGDDDDD
@HISEQ:969:HM2KJBCX2:2:1101:19171:55248 2:N:0:ACTATGCA
CATCTGGGCAATCCCAACTATCCCTATTAATCATTACGGTGATCCTAGAAACCAACAAAATAGAACCATGCCGTCCTATTTTATTATTCCATGCTAATCTATTCAAGCACTAGCTTGCTTTAAGCACTCTAATTTTTTCAAGGTAATAGCTCTGCTTCCCCAACGCACCAAATTAATGGCATGAAGGTTATTCAGAAGGTAAGAATCCATCAAATCAGTACGAACAGTGAAGCCCGACCGATAGACAGATTCCGAAATTCAACTACGAGCTTTTTAACTGCAACAACTTTAATATACGCTATTGGAGCTGGAATTACCGCGGCTGCTGGCACCAGACTTGCCCTCCAA
+
ADDDDHHIIGHHIIIIIIIIIGIIIIIIIIIIIIIIIHIIIIIIIIIHIIIIIIIIIIIIIIIHIHIIHIGHIIIIIIIIIGHIIIIIIIIIIIHIIIIIIHIIIIHHIIIIIHIHHIHHHHFHIIHHHHIIHIIIIIHIIIIIIIIIIHIIHIIIIIHHIIIIIGIIIIHIIIIIIHIIIIIIIIIIHHHIIIIIIHIIIIIIIIIIIIIIIIIIIIHIIIIIIIIHIIIHIIIIIIIIIIIII;HIIIIIIIIIIIIIIIIIIIIIIIIIIIIIIIIIIIIIIHHHGIIIIIIIIIIIIIIIIIIIIIIIIIIIIIIIIIIIIIIIIIIIIIIIIIIIIIIDDDDD
@HISEQ:969:HM2KJBCX2:2:1101:8913:55415 2:N:0:ACTATGCA
CATCTGGGCAATCCCAACTATCCCTATTAATCATTACAACAGTCCTAGAAACCAACAAATAGAACCATTGTCCTATTCCATTATTCCATGCTAATGTATTCAAGCGTATGCCTGCTTTGAACACTCTAATTTTTTCACAGTAAAAGTCCTGGTTCCCCGTCACGACCCGTAAAGGCCATGCCGCTTCGCCAGAAGGTAAAGCCCGACCACAGACAGTGCTCACCCAGAAGGCGGACCGTCCAGCCAGGCCTGAAGTTCAACTACGAGCTTTTTAACTGCAACAACTTTAATATACGCTATTGGAGCTGGAATTACCGCGGCTGCTGGCACCAGACT
+
DDDDDIIIIGHHIIGHIIIIIIHIIIEHIIIIIIIIHIIIIIIHIIIIIIIIIIIIIIIIHHHIIIIHHHIIIHHIHHHIIIIIIIIIIIIIIIIHHIIIIIHHHIIIHIHIIIIIHHIIIIIHIHHIIIHGHHIHIIIIIIIHHIHIIHIIIIIHHIIIIIIIIIIIIIIIIIIIIHIIIIIIIHIIHIIIIIIIHIIIIIIIIIIIIIIIIIIIIIIGIIIIIIIH=IIIIIHIIIIIIIIIIIIIIIIIIIIIIIIIIIIIIIIIIIHHHHIIIIIIIIIIIIIIIIIIIIIIIIIIIIIIIIIIIIIIIIIIIIIIIIIIIIIIIIIDDDDD
@HISEQ:969:HM2KJBCX2:2:1101:20587:54970 2:N:0:ACTATGCA
CATCTGGGCAATCCCAACTATCCCTATTAATCATTACATCGATCCTAGAAACCAACAAAATAGAATCGGATGTCCTATTTCATTATTCCATGCTAATGTATTCAAGCGTGAGCCTGCTTTAAACACTCTAATTTTTTCAAGGTAACAGTCCTAATTCCCCGTGACACCAAATTAATGGCATTACGGTTCTTTAGAAGGTGAGAAATCAATAATATCAGTACATACCAACGGCATGACCGAAACATTGATCCCGAAATTCAACTACGAGCTTTTTAACTGCAACAACTTTAATATACGCTATTGGAGCTGGAATTACCGCGGCTGCTGGCACCAGACTTGCCCTCCAA
+
DDDDDIIIGDDDGGHIIIIIIIHIIIHHHIIIIIIIIIIIIHIIIIIIHIIIHGIIIIIIHIIIIIIIIIEHHHHHIIHIHHFHHHIIHIIIIGIIIIHHICIIIIIIIIHHHHIIIIIIIIHIHIHIIHIIIIHHHIGIIIIIIHHEHGHHHHHGHHIHIHIIIH?HHHHHIHIIHIIIIIIIIIHHHHIIIIIIIIIIII;IIIIIIIIIIIIIIIHIHIHIIIIIIIIIHIIIIGIIIIHHGCIIIGIIIIIIIIIIIIIIIIIHIIIIIIIHIIIIIIIIIIIIIHIIIIIIIIIIHIIIIIIIIIIIIIIIIIIIIIIIIIIIIIIIHIIIIHIIIIDDDDD
@HISEQ:969:HM2KJBCX2:2:1101:6818:56034 2:N:0:ACTATGCA
CATCTGGGCAATCCCAACTATCCCTATTAATCATTACGGTGATCCTAGAAACCAACGAAATAGAATCAGTCCGTCCTATTTCATTATTCCATGCTAATGTATTCAGACGATAGTCTGCTTTAAACACTCTAATTTTTTCAAAGTAACAGTCCTGATTTCCCATCACACCAAATAAATGGCATGAAAGTTCCTCAGAAGGTAGAGATCCATCTCACCAGTGCAGACAATTAAGCCTGACCAATGGGTAGACCCCGAAGTTCAACTACGAGCTTTTTAACTGCAACAACTTTAATATACGCTATTGGAGCTGGAATTACCGCGGCTGCTGGCACCAGACTTGCCCTCCAA
+
BDADBIIGHIHIHHHIIIIIIIIIIIIIIIIIIIIIIIIIIIIHIIIHIHIIIIIIIIICHHHHHIIHIIHHHHHIIIIIIHIIIIHHCHHIIHHIIIIIIIIHHIIIIIIIIHIIIIIIIIIIIGHHHIIIIHHHHIIIHIHHHIIIIIIIHIIHHIHIIIIIHHIIIHHIIIIIHIIIIHIIIIIIIIIIIIIIIIIIIIIHCIIHIIIIIIIIHIIIIIIIIIIIIIIIIIIIIIIIIHIIIHGIIIIIHIIIIIHIIIIIIIIIIIIIIIIIIIIHIIIIIIIIHHHIIIIIIIIIIIIIIIIIIIIIIIIIIIIIIIIIIIIIIIIIIIIIIGIIIIIDCDDD
@HISEQ:969:HM2KJBCX2:2:1101:20773:55875 2:N:0:ACTATGCA
CATCTGGGCAATCCCAACTATCCCTATTAATCATTACGTCGATCCTAGAAACCAACAAAATAGAATCAAACGTCCTATTTCGTTATTCCATGCTAATGTATTCAAGCGTGAGCCTGCTTTAAACACTCTAATTTTTTCAAAGTAACAGTCCTGATTCCCCAAGACACCAAATTAATGACATCATGGTTCGTCAGAAGGTAGGAATCAATAATACCAGTACGTACAATAGCACGACCAATAAATTGATCCCGAAATTCAACTACGAGCTTTTTAACTGCAACAACTTTAATATACGCTATTGGAGCTGGAATTACCGCGGCTGCTGGCACCAGACTTGCCCTCCAA
+
B@DDDIIIIIIHIHIIHIHHHGGIIIIIIIIHIIHHHHHIIGIHICHHHIIIIHHHEHHHHIIIIIIIII1D<EEEHHIIIIIGHIHCHHIIIE@HGHHIICEFGCGHHHIDFFEHHHGFGHHFHHHGIIIIHHHHHHEHHFGHHCEHGHGHHEHHHHHGIIHHHHE0GHHEHIHEHIHGHHHFCHFE@HGIHHHHCHIHIHGHHEIHHHHHHG3?HEHHIIHHGEHGHIIIHHHHIHHHHHHDHCIGHIIHGCEIFIIFHHIIHHEHIIIIIIHEEHIHHIIIIHIIIHHIIIHHHEHF?IIIIIIIIIIHIHGIHIIHIIIIIIHIIHHGIIIHHIIHDCDDD
@HISEQ:969:HM2KJBCX2:2:1101:5409:55941 2:N:0:ACTATGCA
CATCTGGGCAATCCCAACTATCCCTATTAATCATTACGGTGATCCTAGAAACCAACAAAATAGAACCATGCCGTCCTATTCTATTATTCCATGCTAATGTATTCGAGCAAAAATGCCTGCTTTAAACACTCTAATTTTTTCAAGGTAAAGGTCCTGGATCCGCAAGACACCCAATTAAGGACATCAAGTTTCTCCAGAAGGTGAGAAATCAACAGCGACAGTTCATACCCCTTAAGGCATGACCATCACGTCAATCCCGAAATTCAACTACGAGCTTTTTAACTGCAACAACTTTAATATACGCTATTGGAGCTGGAATTACCGCGGCTGCTGGCACCAGACTTGCCCTCCAA
+
DDDDDIIIIHIIIIIIIIIIIIIIIIIIIIIIIIIIIIIIHIIIGHIIEHIIHGHIIIIEHIHIFHIFHHIIHHIIIIIIIHIIIIHIHCHIIHIIIIHHIHHHEHHIIHIHHHHHHIIHGHFIIIIIHFEHHHIIIIHCHIHIIHIIHHHCIIIIIIIIIIIIIHHHIIIIIHIHIIIIIHIIHHHHIHHHHIIIIIIIIIIIIIIIIIIIIIIIIIIIIIIIIIIIIIIHIIIIHIIIIIIIIIIIIIIHIIIIIIIIIIIIIIIIIHIIIIIIIIIIIIIIIHIIIIIIIIIIIIIIIIIIIIIIIIIIIIIIIIIIIIIIIIIIIIIIIIIIIIIIIIIIIIIIDDDDD
@HISEQ:969:HM2KJBCX2:2:1101:13304:55853 2:N:0:ACTATGCA
CATCTGGGCAATCCCAACTATCCCTATTAATCATTACGGTGATCCTAGAAACCAACGAAATAGAATCAGTCCGTCCTATTTCATTATTCCATGCTAATGTATTCAGACGATAGTCTGCTTTAAACACTCTAATTTTTTCAAAGTAACAGTCCTGATTTCCCATCACACCAAATAAATGGCATGAAAGTTCCTCAGAAGGTAGAGATCCATCTCACCAGTGCAGACAATTAAGCCTGACCAATGGGTAGACCCCGAAGTTCAACTACGAGCTTTTTAACTGCAACAACTTTAATATACGCTATTGGAGCTGGAATTACCGCGGCTGCTGGCACCAGACTTGCCCTCCAA
+
CDDDDIIGHHIIHHHHIIIIIHHIIIIIIIIIIIIIIIIIIIIIIIIIHIIIIIIIIIGIIIIIIIIIHIIHIHHGIIIIIIIIIGIIGIIIIEHHIIIIIHHHIIIIIIIIIIHHIIIIIIIIIIIIIIIIHIIIIIIIIIIIIIIIIHIHIIIIIIIIIIHHIIIIIIIHIIIIIIIIIIIIIIIIIIHIIIIIIIIIIIIIIIIIIIIIIIIIIIIIIIIIIIIIIIIIIIIIIIIIIIIIHFDIIIIIIIIIIHHIIIIIIIIIIIIIIIHIIIIHIIIIIIIIHHIHIIIIIIIIIIIIHIIIIIIIIIIIIIIIIIIIIIIIIIIIIIIIIIIIIIIDDDDD
@HISEQ:969:HM2KJBCX2:2:1101:7276:56089 2:N:0:ACTATGCA
CATCTGGGCAATCCCAACTATCCTATTAATCATTACGGTGATCCTAGAAACCAACAAAATAGAACCATGCCGTCCTATTCTATTATTCCATGCTAATGTATTCGAGCAAAATGCCTGCTTTAAACACTCTAATTTTTTCAAGGTAAAGGTCCTGGTTCCACATGACACCCAATTAAGGACATCATGCTTCTCCAGAAGGTGAGAAATCAACTGCGACAGTTCATACCCCTTAAGGCACGACCATCACGTCAATCCCGAAATTCAACTACGAGCTTTTTAACTGCAACAACTTTAATATACGCTATTGGAGCTGGAATTACCGCGGCTGCTGGCACCAGACTTGCCC
+
DDDDDIIGHIIIIIIIIHIIIIIIIIIIIIIIIIIIIIIIIIIIIIIIIIIIIIIIHIIIIIHIIIIIIIIIIIHIIIIIIIIIIIIIGHHHIIIIIIIIIIHIIIHIIIIIIIIIHIHIIIIIIIIIIIIIIIIIIIIIIIIIIIIIIIIIIHIIIIHIIIIIIIIIIIIIIHIIIIIIHIIIIIIIHIIIIIIIIIIIIIIIIIIIIIIIIIIIIIIIIIHIIIIIIIIIIIIIIIIIIIIIDIIIIHHHIIIIIIIIIIIIIHHEHIIIIIIIIIIIIIIIIIIIHIIIIIIIIIHIIIIIIIIIIIIIIIIIIIIIIIIIIIIIIIIIIIIIIIIIIDDDDD
@HISEQ:969:HM2KJBCX2:2:1101:8228:56517 2:N:0:ACTATGCA
CATCTGGGCAATCCCAACTATCCCTATTAATCATTACGTCGATCCTAGAAACCAACAAAATAGAATCAAACGTCCTATTTCGTTATTCCATGCTAATGTATTCAAGCGTGAGCCTGCTTTAAACACTCTAATTTTTTCAAAGTAACAGTCCTGATTCCCCAAGACACCAAATTAATGACATCATGGTTCGTCAGAAGGTAGGAATCAATAATACCAGTACGTACAATAGCACGACCAATAAATTGATCCCGAAATTCAACTACGAGCTTTTTAACTGCAACAACTTTAATATACGCTATTGGAGCTGGAATTACCGCGGCTGCTGGCACCAGACTTGCCCTCCAA
+
DDBDDGIHIHIHIIHIHIIIHHHIIIIIIIHFHIHIHIEHIIIHIHEHIHIHHHHHIIIIII?GHGHHHHHHHHIIHHEHHGIIIIGHFIHCHHHIIIIIIIIIHHGIHHHHHHHHHHIIHIIHHHIHHIIGIGIIIIIIIIIIIIHIIHIIIIIIIIHIIIHIIIHIIIIIIIIIHIIIIIIHHIIIIIHIIIIIIIIIIHIIIIIIIHHCFIIIIIHIHIIHIIIIIIIHIIIIIIIIIIHHIIIIIIIIIIIIIHIIIIIIIIGIIIIIIIIIIIIIIIHIHHIIIIIIIIIIIIIIIIIIHIIIIIIHIIIIIIIIIIIHIIIIIIIIIIIIIIIIDDDDD
@HISEQ:969:HM2KJBCX2:2:1101:5033:56938 2:N:0:ACTATGCA
CATCTGGGCAATCCCAACTATCCCTATTAATCATTACGGTGGTCCTAGAAACCAACAAAATAGAACCACAACGTCCTATTCTATTATTCCATGCTAATCTATTCAAGCAATAGCCCGCTTTAAACACTCTAATTTTTTCAAGGTAATGGTCCTGGCTCCCCAATACACCCAATTAAGGACATGCTGGTTCACCAGAAGGAAGACCCGACAACAAGACAGTACTCGCCAAAGACGGACCGCCCGGCCAGGCCTAAAATTCAACTACGAGCTTTTTAACTGCAACAACTTTAATATACGCTATTGGAGCTGGAATTACCGCGGCTGCTGGCACCAGACTTGCCCTC
+
DDDDDIIIIIIIIHIIIIIIIIIIIIIIIIIIIGIIIIIIIIIIIIIIIIIIIIIIIIIIIIHIIIIIIIIIHIHIHIIIIIIIIIIIIIIIIIIIIIIIHFGHIIHIIIIIIIIIIIIIIIIIIHIIHIIIIIIIGIIHIHIIIIIIIIIIIHIHHIIIIIIIIIIHIHHHHHHIIIIIIIIIIHIHHHHIIIIIIIIIIIGIIIIIIIIIHIIIIIIIIIHHIIIIIIHHIIIIHHIIHIHIIIIIIIIIIIIIIIIIIIIIIIIIIIIIIIHHIIIIIIIIIIIIIIIIIIHIIIIHHIIIIIIIIIIIIIIIIIIIIIIIIIIIIIIIIIIIIIIDDDDD
@HISEQ:969:HM2KJBCX2:2:1101:20625:56777 2:N:0:ACTATGCA
CATCTGGGCAATCCCAACTATCCCTATTAATCATTACGTCGATCCTAGAAACCAACAAAATAGGTTCGATCGTCCTATTTCGTTATTCCATGCTAATGTATTCAAGCGCGAGCCTGCTTTAAGCACTCTAATTTTTTCAAAGTAACAGTCCTGTTTCCCCGCAACAACAAATTAATGCCATCACGGTTCTACAAGAGGGAGGGACCAGTGAGGCCAGTGCATACCAGTGGCACGACCAACCTACTGGCCCCGAAATTCAACTACGAGCTTTTTAACTGCAACAACTTTAATATACGCTATTGGAGCTGGAATTACCGCGGCTGCTGGCACCAGACTTGCCCTCCAA
+
BDCADHIIF@EFHHIIHIIHHIHCEHIIIHIEFHHIIHHIGHHHGHECGHHHHEHHHCCFCFHHH@HHGHHDGIIHGEHIIFHHICHHIHHI?GH?HEHEG<FGHHHGCFHIHHIHHIHFHHGH6FCGIHHIIHHHHHHHIIHHGIHHHHHHHGHGHGHGIHEHHHHHHHHHIIHECCED:GHHHFD7EHEIHHHFIIIIIHIHHHGHFGHEGHIHHHHHIGIIHHHIHHFHEEEHCAIHEHHGDDGHHDHEIHIIIHCHEFHIIHHIIHIHHIIIIIHHHHEEHEEHEIGIHIIIIIHIIHHIHIIIIIHIIIGHHIIHIIHGIIIIIIIIIIIIHGIIIABADD
@HISEQ:969:HM2KJBCX2:2:1101:19352:57293 2:N:0:ACTATGCA
CATCTGGGCAATCCCAACTATCCCTATTAATCATTACGTCGATCCTAGAAACCAACAAAATAGAATCAAACGTCCCATTTCATTATTCCATGCTAATGTATTCAAGCGCGAGCTTGCTTTAAACACTCTAATTTTTTCAAAGTAACAGTCCTGATTTCCCGCGACACCAAATTAATGACATCGTGGTTCGTCAGAAGGGAGAAACCAATAATGCTAGTACGTACAAAGTACGACCGACATATTAGTCCCGAAATTCAACTACGAGCTTTTTAACTGCAACAACTTTAATATACGCTATTGGAGCTGGAATTACCGCGGCTGCTGGCACCAGACTTGCCCTCCAA
+
@DDDDHEGH@GFHE1CF@HHEHI?GEHH@GF@GHEG?HHGCDHHHGFEHC1D1C1=CCGHHHFFHCHHFHHEHEH0<DECHG1@1<1CF@F@@@HGCIHHF@IHDCHH@EHGFEGHHHIHHHHI?HF6D@FHHHHHBF?CHHHHHAGGHIHHHHHEEGEECHCIHIIHFFGHGHEHFIHEIHEHIIHHGHHIIHIHGHHIGH<GEEHIIIIIHGEF@EHHEIHHHIIHGHIIHII=IHCGFGDHFHDDIIHHHHHEHHIHIIIHHCEEIHHIHHHCIHHHIIHEHIHG?GECHCHHF@<CCEHG@FEIHFHHIIIHIIIIHIIIIIIIHIIHEIHHCHHDDDDC
@HISEQ:969:HM2KJBCX2:2:1101:3036:57490 2:N:0:ACTATGCA
CATCTGGGCAATCCCAACTATCCCTATTAATCATTACTTCAGTCCTAGAAACCAACAAAATAGAACCGAAGTCCTAAATTATTATTCCATGCTAATGTATTCAAGGCATAAGCCTGCTTTAAACACTCTAATTTTTTCAAAGTAATAGAGCTAGATCGCGACGACAACCCAGTGAAGGGCGCCGCCGTTTTCTAGCAGGATGGCAGACACGCGCCAGCACTCACACTCGTAACCGAGGCGGGCCAGGTGCGTCAAACCAGAAATCCAACTACGAGCTTTTTAACTGCAGCAACTTTAATATACGCTATTGGAGCTGGAATTACCGCGGCTGCTGGCACCAGACTTGCCCTCCAA
+
DDDDDIIIIHHIIIIIIIIIIIIIIIIIIHIIIIIIIIIIIIIIIIIHIIIIIIIIIIIIGIHIIIIIIIIIIIHIIIIIIIIIIIIHIIIIIIIIIIIIIHHHIIIIIIIIIIIIIIIIIIIIIIIIIHIIIIIIIIIIIIIIIHIIIIIIIIHHIHIIHIIIIIIHIIHIIIIHIHIIIIIIIIIHIIHIIIIIIIIIIIIIIIIIIIIIIIIIIIIIIIIIIIHIIIIIIIIIIIIIIIIIIHIIIIIHHIIIIIIIIIIIIIIIHIIIIIIIIIIIIIIIIIIIIIIIIIIIIIIIIIIIIIIHIIIIIIIIIIIIIIIIIIIIIIIIIIIIIIIIIIIIIIIIIDDDDD
@HISEQ:969:HM2KJBCX2:2:1101:2679:57505 2:N:0:ACTATGCA
CATCTGGGCAATCCCAACTATCCCTATTAATCATTACGTCAATCCTAGAAACCAACAAAATAGGATCGAACGTCCTATTTCATTATTCCATGCTAATGTATTCAAGCGTTAGCCTGCTTTAAACACTCTAATTTTTTCAAAGTAACAGTCCTGTTTCCCTGCAACACCAAATTAATGACATTACAGTTCTTCAGAAAGGAGGAATCAGCGAAGCCAGTTCATACCAGTGGCACGACCAACCTGCTGACCCCGAAATTCAACTACGAGCTTTTTAACTGCAACAACTTTAATATACGCTATTGGAGCTGGAATTACCGCGGCTGCTGGCACCAGACTTGCCCTCCAA
+
DDDDDIIIIHIIIIIIIIIIIIIIIIIIIIIIIIIIIIIIIIIIIIIIIIIIIIIIIIIHIIIIIIIIHIIIIGIIIIIIIHIIIIIEHHIIGIHHIIIIIIIIIIIIIHHEIIIIIHIIIIHGHIIIIIIIIIIIIIIIIHIIIIIIIIIIIIIIIIIIIIIIIIIIIIHHIIIIIIIIIIIIIIIIIIIIIIIIIIIIIIIIIIIIIIIIIIIIIIIIIIIIIIIIIIIIIIIIIIIIIIIHGIIIIIIIIIIIIIIIIIIIIIIIIIIIIIIIIIIIIIIIIIIIIIIIIIIIIIIIIIIIIIIIIIIIIIIIIIIIIIIIIIIIIIIIIIIIIIIIIDDDDD
@HISEQ:969:HM2KJBCX2:2:1101:8937:57411 2:N:0:ACTATGCA
CATCTGGGCAATCCCAACTATCCCTATTAATCATTACGTCGATCCTAAAAACCAACAAAATAGGGTCAAACGTCCTATTTCATTATTCCATGCTAATGTATTCAAGCGTGTGCCTGCTTTAAACACTCTAATTTTTTCAAAGTAACAGTCCTGATTCCCCATAACACCAAATTAATGACATCACAGTTCGTCAGAAGGTAGAAATCAATAATACCAGTGCATACCGGAGGCACGACCAATATATTGATCCCGAAATTCAACTACGAGCTTTTTAACTGCAACAACTTTAATATACGCTATTGGAGCTGGAATTACCGCGGCTGCTGGCACCAGACTTGCCCCCAA
+
DDDDDIIHIIIIIIIIIIIHIIIIIIIIIIIIIIIIIIIIIIIHHIIIIIIIIIIIIIHCHHGHEHHIIIIIIIIIIIIIIIIIIIIHIIIHGIIIIHIIIHHIIHIHIHIIHIIIIIIIIIIIIIIHHHIIHIIHHIHHHHIIIHHIIIIIIIHIIIIIHIHIIIIHIIIIIIIIIHIGHHIIIIIIIHHHIIIHIIIIGIIIIIIIIHHIIIHIIIIIIIIIIHIIIIGIIIIIIIIIIIIHHHIGHIIIIHHIIIIIHHHIIIIIIIIIIIIIIIIHIIIIHHIIIIIIIIHHH@HHHHIIIIIIIIIIIIIIIIIIIIIIIIIIIIIIIIIIIIIIDDDDD
@HISEQ:969:HM2KJBCX2:2:1101:18412:58263 2:N:0:ACTATGCA
CATCTGGGCAATCCCAACTATCCCTATTAATCATTACGTCGATCCTAGAAACCAACAAAATAGAATCAAACGTCCTATTTCATTATTCCATGCTAATGTATTCAAGCGTAAGCCTGCTTTAAACACTCTAATTTTTTCAAAGTAACAGTCCTGATTCCCCACGACACCAAATTAATGACATCGCGGTTCTTCAGAAGGTAGGAACCGATAATGCCAGTGCGTACCGAAGCACGACCAACAATTCGATCCCGAAATTCAACTACGAGCTTTTTAACTGCAACAACTTTAATATACGCTATTGGAGCTGGAATTACCGCGGCTGCTGGCACCAGACTTGCCCTCCAA
+
DADDDIHIIIIIIIIIIIIIIIIIIIIIIIIIHIIIIGHIIIIIIHIIIIIIIIIIHIIHIIHIIIHIIIHDHIIIHIHHIGIIIIIHHIIIGIIIIIIIIIHIIIHIIIIIIHIIIIIIIIIIIIIIIIIHIIHHHIIHIIIIIIIIIIIIIIIIHIIHIIIIIIHIIIIIHIIIIIIIIIIIIIIIIIIIIIIIIIHIIIIIIIIIIIIIIHIIIIIIIIIIIIIIIIIIIIIIIIIIIHEDIIHIIIIIIIHIIIIIIIIIIIIIIIIIHIIIIIIIIIIIIIIIIIIIHIIIIIIIIIIIIIIIHIIIIHIIIIIIIIIIIIIIIIIIIIIIIIIIDDDDD
@HISEQ:969:HM2KJBCX2:2:1101:17671:58598 2:N:0:ACTATGCA
CATCTGGGCAATCCCAACTATCCCTATTAATCATTACGTCAATCCTAGAAACCAACAAAATAGGATCAACGTCCTATTTCATTATTCCATGCTAATGTATTCAAGCGCGAGCCTGCTTTAAACACTCTAATTTTTTCAAAGTAACAGTCCTGATTCCCCACCACACCAAATTAATGACATGATGGTTCGTCAGAAGGTAGAAATCAGTAACACCAGTACGTACCGAAGGCACGACCAGCGTACTAATCCCGAAATTCAACTACGAGCTTTTTAACTGCAACAACTTTAATATACGCTATTGGAGCTGGAATTACCGCGGCTGCTGGCACCAGACTTGCCCTCCAA
+
DDDDDIIIIFGHHHIIIIIIIIIIIIIIIIIIIIIIIIIIIIIIIIIIIIIIIIIIIIIIIIHHIIIIIIHHHIIIIIIIIIIIIIIHIIIHHHIIIIIIIIIIIIIIIHIIIIIIIIIIIIIIIIIIIIIIHIIIIIIIIIIIIIIIIIIIIIIIIIHIIIIIIIIIIHIIIIIIIIIIIIIIIIIIIIIIIIIIIIIIIIIIIIIIIIIIIIIIIIIIIIIIIIIIIIIIIIIIIIIIIIHHHIIIIIIIIIIHIIIIIIIIIIIIIIIIIIIIIIIIIIHIIIIHIIIIIIIIIIHIIIIIIIIIIIIIIIIIIIIIIIIIIIIIIIIIIIIIIIIIDDDDD
@HISEQ:969:HM2KJBCX2:2:1101:2258:59239 2:N:0:ACTATGCA
CATCTGGGCAATCCCAACTATCCCTATTAATCATTACGGTGGTCCTAGAAACCAACAAAATAGAACCACAACGTCCTATTCTATTATTCCATGCTAATCTATTCAAGCAAATGCCTGCTTTAAACACTCTAATTTTTTCAAGGTAATGGTCCTGGCTCCCCGGCACACCCAATAAAGGACATACTGGTTCACCAGAAGGTGGACCCGACACAGGACAGTACTCGCCAAAGACGGACCGCCCGGCCAGGCCTAAAATTCAACTACGAGCTTTTTAACTACAACAACTTTAATATACGCTATTGGAGCTGGAATTACCGCGGCTGCTGGCACCAGACTTGCCCTCCAA
+
B@D@DIIIIIIHIIIIHIHEHHHHHIHIIIIIIIIIIIHIIIIHHHIIHIIHIIIIHHHIIIIGIIIIIIIHGHHIIHHHHHHEHEHEHIIIIHHHHHHHHHHGIIHIHHHHHIIHGIFEFEHHEGHHIIIGHIHIIIIIIHIHHHIIHGHEHHGHCHHIHHHHIIIHHHIIHHIIHHIIHIHIIIIIHHIGIHIIIIHIHIHHHHHHHHEHGIIIIIIHHEIIIIIIIIHIIHDIHIIGIIIGIIIIIHIIIHIIIIIIIHIIIGIHHIIIIHHIIIHGHHHCIIIIIIHHHIIIIHIIGIHEIIHIIIIIIIIIIIIIIHGHFIIHHHHHIIIHIIIIHBDDDD
@HISEQ:969:HM2KJBCX2:2:1101:4951:59153 2:N:0:ACTATGCA
CATCTGGGCAATCCCAACTATCCCTATTAATCATTACGTCGATCCTAGAAACCAACAAAATAGGATCAACGTCCTATTTCATTATTCCATGCTAATGTATTCAAGCGTTAGCCTGCTTTAAACACTCTAATTTTTTCAAAGTAACAGTCCTGTTTCCCTGCAACACCAAATTAATGACATTACAGTTCTTCAAGAAGGAGGAACCAGTAAAGCCAGTACATACCAGAGGCACGACCAACCTACTAATCCCGAAATT
+
DDDDDIIIIIIIIIIIIIIIIIIIIIIIIIIIIIIIIIIIIIIIIIIIIIIIIIIIIIIHIIIIIIIIIIIIIIIIIIIIIIIIIIIIIIIIIIIIIIIIIIIIHIIIIIIIIIIIIIIIIIIHIIIIIIIIIIIIIIIIIIIIIIIIIIIIIIIIIIIIIIIIIIHIIIHHIIIIIIIIIIIIIIIIIIHIIIIIIIIIIIIIIIIIIIIIIIIIIIIIIIIIIIIIIIIIIHIIIIIIIHIIIHIIIIIDDDDD
@HISEQ:969:HM2KJBCX2:2:1101:4604:59376 2:N:0:ACTATGCA
CATCTGGGCAATCCCAACTATCTCTATTAATCATTACGTCAATCCTAGAAACCAACAAAATAGGATCAAACTTCCTATTTCATTATTCCATGCTAATGTATTCAAGCGCGAGCCTGCTTTAAACACTCTAATTTTTTCAAAGTAACAGTCCTGATTCCCCACCACACCAAATTAATGACATGATGGTTCGTCAGAAGGTAGAAATCAGTAACACCAGTACGTACCGAAGGCACGACCAGCGTACTAATCCCGAAATTCAACTACGAGCTTTTTAACTGCAACAACTTTAATATACGCTATTGGAGCTGGAATTACCGCGGCTGCTGGCACCAGACTTGCCCTCCAA
+
<B00<1<D<G?CHHIIIIIIIICGHHIIIIIIIIIIIIIIIIIIIIEHIIIIIIIIIIIIIHHHHIIIGH11<D<<1<GF11D@1D1D1<111<D1HIHIIIIGIHIIHGHIIIIGIIHIHIIIIIHIIIIIIHIIEHIIHIIIIIIIIIIIIHIIIIHHHI:IHHIIIIIIGIGHGIIIIGIIIIIIIIIIIIIGIGIGGIIIIIIGIIIIIIIIGHIIGIIIIIIGIGIIIGIIIIGIIGIIHIIIIIIIIIIIIIIIIIIIIIIIIIIIIIIIIIIIIIIIIIIIIIIIIIIIIIIIIIIIIIIIIIHIIIIIIIIIIIIIIIIIIIIIIIIIIIIIIDDDDD
@HISEQ:969:HM2KJBCX2:2:1101:20053:60383 2:N:0:ACTTTGCA
CATCTGGGCAATCCCAACTATCCCTATTAATCATTGCTCACAAATCCAAAAACCAACAAAATACGATAAACGAGCCCTAACTTATTATTCCATGCTAATGTATTCATAACTAACCGCCTGCTTTAAACACTCTAATTTTTTCAAAGTAAAGGTCCTGGATTGCGAACCCAACCCAGCAAAGGGCAGGAACGTTCTCCAGGAAGATGGTAAGCGCGCATCGGCACTCACACACGAAACCGTGGCGGGCCAAGCGCACTATACCAGAAATCCAACTACGAGCTTTTTAACTGCAACAACTTTAATATACGCTATTGGAGCTGGAATTACCGCGGCTGCTGGCACCAGACTTGCCCTCCAA
+
DDDDDIIHIHIIIIGIHHIIHFIIIIIIIIIIIIIIGHIIIIIGIIIHGHHHIHHIIIIIIIIIIIIIIIIGIIIIIIHHHIIIIIHIIHGIIIIIIHIFHFGHHIIIIIIHHIHCEHHHHHHHIGIIHGHIIHGHHIIIIIIHHFHIIHIHGIHIHHIIHHHHHHGHIIHHHIIIIIIIIHHHIHGIIHHHHHHIIIIIIIIIIIHHHHIIHIIIIHI<HIIHHIIHIIIHIHIIIIIIIIIIHIHHIIIIIIIIHIIIIIIHHHGHIIIIIIIIIIIIIIIIIIIIIIIIIIIIIIHIIIHIIIIIIIIIIIIIIIIIIIIIIIIIIIIIIIIIIIIIIIIIIIIIIIIIIDDDDD
@HISEQ:969:HM2KJBCX2:2:1101:3951:60558 2:N:0:ACTATGCA
CATCTGGGCAATCCCAACTATCCCTATTAATCATTACGGTGATCCTAGAAACCAACAAAATAGAACCATGCCGTCCTATTCTATTATTCCATGCTAATGTATTCGAGCAAAAATGCCTGCTTTAAACACTCTAATTTTTTCAAGGTAAAGGTCCTGGATCCGCAAGACACCCAATTAAGGACATCAAGTTTCTCCAGAAGGTGAGAAATCAACAGCGACAGTTCATACCCCTTAAGGCATGACCATCACGTCAATCCCGAAATTCAACTACGAGCTTTTTAACTGCAACAACTTTAATATACGCTATTGGAGCTGGAATTACCGCGGCTGCTGGCACCAGACTTGCCCTCCAA
+
DDDDDIIIIIHIIIIIIIIIIIIIIIIIHIIIIIIIIIIIIIIIIIIIIIIIIIIIIIIIIIHHHIIHIIIIIIIIIIIIIIIIIIIIIHGIIIIIHIIHIGHIFHFIIIIIIIIIIIIIIIIIIIIIIIIIIIIIIIIIIIIIIIIIIIIIIIIIHIIIHIIIIIIIIIIIIIHIIIIIIIIIIIIIIHHIIIIIIIIIIIIIIIIIIIIIIIIIIIIIIIIIIIIIIIIIIIIIIIIIIIIIIIIIIIIHIIIIIIIIIIIIIIIIIIIIIIIIIIIIIIIIIIIIIIIIIIIIIIIIIIIIIIIIIIIIIIIIIIGIIIIIIIIIIIIIIIIIIIIIIIIIIIIIDDDDD
@HISEQ:969:HM2KJBCX2:2:1101:8682:60536 2:N:0:ACTATGCA
CATCTGGGCAATCCCAACTATCCCTATTAATCATTACGGTGATCCTAGAAACCAACAAAATAGAACCATGCCGTCCTATTCTATTATTCCATGCTAATGTATTCGAGCAAAAATGCCTGCTTTAAACACTCTAATTTTTTCAAGGTAAAGGTCCTGGATCCGCAAGACACCCAATAAAGGACATCAAGTTTCTCCAGAAGGTGAGAAATCAACTGCAACAGTTCATACCCCTTAAGGCATGACCATCACGTCAATCCCGAAATTCAACTACGAGCTTTTTAACTGCAACAACTTTAATATACGCTATTGGAGCTGGAATTACCGCGGCTGCTGGCACCAGACTTGCCCTCCAA
+
DDDCDIIIIIIIIHIIIIIIIIIIIIIIIIIIIIIIIIIIIIIHIIIIIIIIIIIIIIIIIIHHIIIIIHGHHIIIIIIIIIIIIIIHIIIIIHIHGHI@GGHHIIHIIIIIIIIIIIIIIHIIIIIIHIIIIIIIIIIHIIIIIIIIIIHHIHHIIHHHIIIIIIIGHHIIIIIIIIIIIIIIIIIIHHHHHIIIIIIIIIHIHHIHHIIIIIIIIIIIIIIIIIIIIHHIHIIIIIIIHHIIIIHHIIHHIIIIIIIIIIIIIHIHHHGIIIIIIIIIIIIIIIIIIIIIHIIHIIIHHIIIIIIIIIIIIIIIIIIIIIIIIIIIIIIIIIIIIIIIIIIIIIIIDDDDD
@HISEQ:969:HM2KJBCX2:2:1101:12524:60505 2:N:0:ACTATGCA
CATCTGGGCAATCCCAACTATCCCTATTAATCATTACGTCGATCCTAGAAACCAACAAAATAGAATCAAACGTCCTATTTCGTTATTCCATGCTAATGTATTCAAGCGTGAGCCTGCTTTAAACACTCTAATTTTTTCAAAGTAACAGTCCTGATTCCCCATGACACCAAATTAATGACATCATGGTTCGTCAGAAGGTAGGAATCAATAATACCAGTACGTACAATAGCACGACCAATAAATTGATCCCGAAATTCAACTACGAGCTTTTTAACTGCAACAACTTTAATATACGCTATTGGAGCTGGAATTACCGCGGCTGCTGGCACCAGACTTGCCCTCCAA
+
DDDDDHIIIIIIIIIIIIIIIIIIIIIIIIIHIIIIIIIIIIIIIIIIIIIIIIIIIIHHIIHIIIIIIIIIIIIIIIIIIHIIIIIIIIIGHIIIIIIIIHHIHIIIIIIIIIIIIIIIIIIIIIIIIIIIIIIIHIIIIIIIIIIIIIIIIHIIIIIIIIIIIIIIIIIIIIIIIIIIIIIIIIIIIIIIIIIIIIIIIIIIIGIIIIIIIIIIIIIIIIIIIIIIIIIIIIIIIIIIIIIHIIIIIIIIIIIIIIIIHIIIIIIIIIIIIIIIIIIIIIIIIHIIIIIIIIIIIIIIIIIIIIIIIIIIIIIIIIIIIIIIIIIIIIIIIIIIIIIIDDDDD
@HISEQ:969:HM2KJBCX2:2:1101:11586:60973 2:N:0:ATTATGCA
CATCTGGGCAATCCCAACTATCCCTATTAATCATTACGTCGATCCTAGAAACCAACAAAATAGAATCAAACGTCCTATTTCGTTATTCCATGCTAATGTATTCAAGCGTGAGCCTGCTTTAAACACTCTAATTTTTTCAAAGTAACAGTCCTGATTCCCCATGACACCAAATTAATGACATCATGGTTCGTCAGAAGGTAGGAATCAATAATACCAGTTCGTACAATAGCACGACCAATAAATTGATCCCGAAATTCAACTACGAGCTTTTTAACTGCAACAACTTTAATATACGCTATTGGAGCTGGAATTACCGCGGCTGCTGGCACCAGACTTGCCCTCCAA
+
@DDBDIHHHHHIHIIIHIHHE?GGHHIIIEGHHHFHHIIIIHIIHIIIIIIIIIHIIIIIIIIIIHHHGHE@GHHHIICGHHIIHIIICHGHHIIIIGIIIHEHHIGHGGHHHHHEHHHIIIHFHHHHHHHIHIIIIIIHFHGHHHIIFHHIHIHIIIIIHHHGEIHHIIIIIIIIHFGIIIHHHDEGDIIHIHEHHGFHHHIFIIIIHIHHHIHIIHEEIHIHFIHFGIHHHGH@@CIIHHEEIHHGIHHHIIIIIIIIHECIHHGEIHEEFGGIIFFIH@ECIIHHHHEECIIIIHIIHIIHHIIIIIIHFDHCCEHHHHHIHHEGEHHGF?HIHDHGDBD<@
@HISEQ:969:HM2KJBCX2:2:1101:3988:60754 2:N:0:ACTATGCA
CATCTGGGCAATCCCAACTATCCCTATTAATCATTACGGCGGTCCTAGAAACCAACAAAATAGGACCGCGCGTCCTATTTTATTATTCCATGCTAACGTATTCGAGCAAAGGCCTGCTTTGAACACTCTAATTTTTTCAAAGTAAAAGTCCTGGTCCCCAACACGCCCAGTGAAGGGCATGCGGTTCTCCAGAAAGAAAGGCCCGGCCGGACAAGTGCACGCGGTGAGGCGGACCTGCCAGCCAGGCCAAATGGTCAACTACGAGCTTTTTAACTGCAACAACTTTAATATACGCTATTGGAGCTGGAATTACCGCGGCTGCTGGCACCAGACTTGCCCTCCAA
+
DD@DBHIGHI@CHHIIIIIIIIIIIIIIIIIIIIIIIH=HCDHIIIIIIIIIIIIIIIIIIGHHECHIDFHIIIIHIIIIHIIIIIIIIIIGGHHHCDHHHCFHGHHHHHGCGHIIIIIICHHHIIIHIHIIIIIIIIHHCHHHGCHGHIHIIHGHGHHEEHHHEGDHIFH>HFGA@CHHGHHIIIHIHIHFHIIH@GHIHHEHCCCCCHFIHIIIFIIHHIFIIHGHHHEIHHHEIIHHHED@GHHE@FIHHIIIIIHIIIIIIIIIIIIIIIIIIIIIIIIIIIIIIIIIIIIIIIIIIIIIIIIIIIIIIIIIIIIIIIIIIIIIIIIIIIIIIIIDDDDD
@HISEQ:969:HM2KJBCX2:2:1101:10897:61748 2:N:0:ACTATGCA
CATCTGGGCAATCCCAACTATCCCTATTAATCATTACGGTGATCCTAGAAACCAACAAAATAGAATCATGCCGTCCTATTTTATTATTCCATGCTAATGTATTCAAGCAAAATGCCTGCTTTAAACACTCTAATTTTTTCAAAGTAAAGGTCCTGGTTCCCCGCGACACCCAATTAAGGGCATTGCGGTTCTCCAGAAGGTGAGAAATTGACTACACCAGTTCATACCCCTTAAGGCACGACCGATGTGTCAATCCCGAAATTCAACTACGAGCTTTTTAACTGCAACAACTTTAATATACGCTATTGGAGCTGGAATTACCGCGGCTGCTGGCACCAGACTTGCCCTCCAA
+
DDDDDHHIIFEFHHHHEHHIHHFHHIIIIHIIIIIHHIIHHGHCHIIHHHIIIHIIIFECHHHHIGIHHIIIH@HHHIGHHIIIIIIHHHHEHIIHHHHHHGHHIHHIH@GHIHGHIIIIIIIIHEIIIIIHHHHIIIHHHFIIIHHIHHHIIHHIGHHIIIIIIIIIGHHIHIIIIIIIIIIIIHHIIIIHHIIHGIIIIIHIIIHIIHHHHIIIHIIIIIIIIHGIIHGHIIHGHHHIHIHEIIHHIHHIHHHHIIIIHHIIIHIIIIIIIIHHGIIIHHHIIHHHHGFHCIHHIIIIIIIIIHIIIIIIIIIIIIIIHDGIIIIIIIIIIHIIIIIIIIIIIGIDDDDD
@HISEQ:969:HM2KJBCX2:2:1101:17382:61473 2:N:0:ACTATGCA
CATCTGGGCAATCCCAACTATCCCTATTAATCATTACAGCGGTCCTAGAAACCAACAAAATAGAACCGATGTCCTATTCTATTATTCCATGCTAATGTATTCGAGCAAAGGCCTGCTTTGAACACTCTAATTTTTTCAAGGTAAAAGTCCTGGTTCCCCACGACACCCAGTAAAGGGCATCGGGTTTCCCAGAAGGAAAGACCCGACCGAATCCGTACGCTCGATTAGGAGGACAGATCAGCCAGGTCCAAGGTTCAACTACGAGCTTTTTAACGGCAACAACTTTAATATACGCTATTGGAGCTGGAATTACCGCGGCTGCTGGCACCAGACTTGCCCTCCAA
+
DDDDDIIIIHHHIIIHIIIIIIIIIIIIIIIIIIIIIIIIIIIIIIIIIIIIHIIIIHHIIIIHIIIIIIIHIIIIIIIIIIIIIIIIIIEHIIIIIIIHHIIIIIIIIIHIIIIIIIIIIIIIIIIIIIIIIIIIIIIHIIIIIIIIIIIIIIIIIIIIHIIIIIIIIIIIIIIIIHIIIIIIIIIIIIIIIIIIIIIIIIIIIIIIIIHIIIIIIIIIIIIIIIIIIIIIIIIIIIIIIIIIIIHHIIIIIIIIIIIIIIIIIIIIIIIIIIIIIIIIIIIIIIIIIIIIIIIIIIIIIIIIIIIIIIIIIIIIIIIIIIIIIIIIIIIIIIIIIIIDDDDD
@HISEQ:969:HM2KJBCX2:2:1101:12623:62565 2:N:0:ACTATGCA
CATCTGGGCAATCCCAACTATCCCTATTAATCATTACGTCAATCCTAGAAACCAACAAAATAGGATCAAACGTCCTATTTCATTATTCCATGCTAATGTATTCAAGCGTTAGCCTGCTTTAAACACTCTAATTTTTTCAAAGTAACAGTCCTGTTTCCCTGCAACACCAAATTAATGACATTACAGTTCTTCAAGAAGGAGGAACCAGTAAAACCAGTACATACCAGAGGCACGACCAACTTACTAATCCCGAAATTCAACTACGAGCTTTTTAACTGCAACAACTTTAATATACGCTATTGGAGCTGGAATTACCGCGGCTGCTGGCACCAGACTTGCCCTCCAA
+
DDDDDIIIGHHHHHIGIIIIIIIIIIIIIGHIIIIIIIIIIIIIIIHIIIIIIIIIIIHHIIHHHIGHIIIHIIIIHHHIIIHHIIIIIIHHHIIIIIIIIIIHIIGHHHIHHIHHIHIIHHIIIHHIHIIIIHHIIHIIIIHIIIIIIIIIIIIIIIIIIIIIIIIIHIHIIIIIIIIIHIIIIIIIIIIIIIIIIIIHIIIIIIIIIIHIIIIIIIIIIIIIIIIIIIIIIIIIIIIIIIIHHIIIIIIIIIIIHIIIIIHIIIIIIIIIIIHIIIIIIIIIIIIIIIIIIIIIIIIIIIIIIIIIIIIIIIIIIIIIIIIIIIIIIIIIIIIIIIIIIDDDDD
@HISEQ:969:HM2KJBCX2:2:1101:10690:63102 2:N:0:ACTATGCA
CATCTGGGCAATCCCAACTATCCCTATTAATCATTACATCGATCCTAGAAACCAACAAAATAGAATCGGATGTCCTATTTCATTATTCCATGCTAATGTATTCAAGCGTGAGCCTGCTTTAAACACTCTAATTTTTTCAAGGTAACAGTCCTAATTCCCCGTGACACCAAATTAATGGCATTACGGTTCTTTAGAAGGTGAGAAATCAATAATATCAGTACATACCAACGGCATGACCGATACATTGATCCCGAAATTCAACTACGAGCTTTTTAACTGCAACAACTTTAATATACGCTATTGGAGCTGGAATTACCGCGGCTGCTGGCACCAGACTTGCCCTCCAA
+
DBDDDHIIIFHHHHIIIIIIIIIIIIIIHIIIIIIIIIIIIIIIIIIIIIIIIIIIFHIHIIIIIIIIIIIIIHIIIIIIHHIIIIIIIGHHIIIIIIIIIIIIIHIIIIIIIHIIIIIIIIIIIIIIIIIIHIIIIIIIIIHIIIIIIIIIIIIIIHIIIIIIHIIIIIIHHIHIIIIIIIIIIIIIIIIIIIIIHIIIIIIIIIIIIHIIIIIIIIHIHIHIIIIIIIIIIIIIIHIIIIIHHHIIIIGIIIIIIIIIIIIIIIIIIIIIIIIIIIIIIIIIIIIIIIIIIIIIIIIIIIIIIIIIIIIIIIIIIIIIIIIIIIIIIIIIIIIIIIIIIIDDDDD
@HISEQ:969:HM2KJBCX2:2:1101:16593:62974 2:N:0:ACTATGCA
CATCTGGGCAATCCCAACTATCCCTATTAATCATTGCTCACAAATCCAAAAACCAACAAAATACGATAAACGAGCCCTAACTTATTATTCCATGCTAATGTATTCATAACTAACCGCCTGCTTTAAACACTCTAATTTTTTCAAAGTAAAGGTCCTGGATTGCGAACCCAACCCAGCAAAGGGCAGGAACGTTCTCCAGGAAGATGGTAAGCGCGCATCGGCACTCACACACGAAACCGTGGCGGGCCAAGCGCACTATACCAGAAATCCAACTACGAGCTTTTTAACTGCAACAACTTTAATATACGCTATTGGAGCTGGAATTACCGCGGCTGCTGGCACCAGACTTGCCCTCCAA
+
DDCBDIIIIHHIIHIIIIIHIIIIIIIIIIIIHIIIIHIIIIIHIIIIIIIIGGHIIIIIGHIIIGIHHIIIIIIIIIHHIIHIIGHIIHFHHHIIIGIHHDHHIIIIIIIIIIIGIIIIIIIIIIHHIIHIIIIIIIIIIIIIIIIHIIHIHIIHHFIHIIIIIIIIIIIHHGIIIIGIIIIIIIIIIIIIIGIHHIIIIIIIIIIIIIIIIIIIIIIIIIIIIHIIIIIIHIIIIIIIIIIIIIIIIIIIIIIIHIIIIHIIIIIIIIIIIIHIIIIIIIIIIIIIIIIIIIIIIIIIIIIIIHIIIIIIIIIIIIIIIGIIIIIIIIIIIIIIIIIIIIIIIIIIIIIIIDDDDD
@HISEQ:969:HM2KJBCX2:2:1101:17586:63531 2:N:0:ACTATGCA
CATCTGGGCAATCCCAACTATCCCTATTAATCATTACGTCAATCCTAGAAACCAACAAAATAGGTTTGAACGTCCTATTTCATTATTCCATGCTAATGTATTCAAGCGTTAGCCTGCTTTAAACACTCTAATTTTTTCAAAGTAACAGTCCTGTTTCCCTGCAACACCAAATTAATGGCATTACAGTTCTTCAGAAAGGAGGAATCAGCGAAACCAGTTCATACCAGTGGCACGACCAACCTGCTGACCCCGAAATTCAACTACGAGCTTTTTAACTGCAACAACTTTAATATACGCTATTGGAGCTGGAATTACCGCGGCTGCTGGCACCAGACTTGCCCTCCAA
+
DDDDDIIIIGGHHHHIIIIIIIIIIIIIHHHIIII1FHIIIIIIIIIHIIIIIIIIIIIFHIHIHHIIIIIIIHIIIGIIIIIIIIIIIIIIGEHHIIIHHGHHIHIIIIIIIIIIIIIIIIIIIIIIHHIIIIIIHHIHIIHIIIIIIIIIGHGIIIGIHHIIIIIIIHHHIHIHIIIIIIIIHIIHHHHHIIIIIIIIIIIIIIIIIIIIIHGHHHHHHHHIHIIIIHIIIIIIIHIIIIIIHIIIHIIIIIIIIIIIIIIIIIIIIIIHIIIIIIIIIIIIIIIIIIIIIIIIIIIIIIIIIIIIIIIIIIIIIIIIIIIIIIIIIIIIIIIIIIIIIDDDDD
@HISEQ:969:HM2KJBCX2:2:1101:10987:62336 2:N:0:ACTATGCA
CATCTGGGCAATCCCAACTATCCCTATTAATCATTACGTCAATCCTAGAAACCAACAAAATAGGATCGAACGTCCTATTTCATTATTCCATGCTAATGTATTCAAGCGTTAGCTTGCTTTAAACACTCTAATTTTTTCAAAGTAACAGTCCAAATTCCCCGCAACACCAAATTAATGGCATTACGGATCATCAGGAAGGAGGAATCAGTGAGACCAGTACATACCAGAGGCATGACCAATCTACTAACCCCGAAATTCAACTACGAGCTTTTTAACTGCAACAACTTTAATATACGCTATTGGAGCTGGAATTACCGCGGCTGCTGGCACCAGACTTGCCCTCCAA
+
DDDDDIIGGGCCHHIHHIIGHEHIIIHHHHIHIIIIIIIHIIIIIIIHHIHIIIIIIGHIHHIHIIIIHHIIIIHHEHIIIIIIHIIIEHHIIIIGIIIIIIIIIHIIIIIHIIIHHIIIFHIHIHIHHIHHIIIIIIGGHIIIIIIIIIIIHIIIIIIIIIIIIIIIIGIHIIHHFIIIHIIIIIIIIHIIIIIIIIIIIHIIIIIIIHIHHIIIIIIIIIIIIIIIIIIIIHIIIIHHIIIHGIHIIIIIIIIHHIIIIIIIIIIIIIIIIIIIIIIIIIIIIIHHIIIIIIIIIIIIIIIIIIIIIIIIIIIIIIIIIIIIIIIIIIIIIIIIIIIIIDDDDD
@HISEQ:969:HM2KJBCX2:2:1101:15735:63529 2:N:0:ACTATGCA
CATCTGGGCAATCCCAACTATCCCTATTAATCATTACTTCAGTCCTAGAAACCAACAAAATAGAACCGAAGTCCTAAATTATTATTCCATGCTAATGTATTCAAGGCATAAGCCTGCTTTAAACACTCTAATTTTTTCAAAGTAATAGAGCTAGATCGCGACGACAACCCAGTGAAGGGCGCCGCCGTTTTCTAGCAGGATGGCAGACACGCGCCAGCACTCACACTCGTAACCGAGGCGGGCCAGGTGCGTCAAACCAGAAATCCAACTACGAGCTTTTTAACTGCAGCAACTTTAATATACGCTATTGGAGCTGGAATTACCGCGGCTGCTGGCACCAGACTTGCCCTCCAA
+
DD@DDHHHHGHHHIIIIIIIIIGIIIIIIIIIIHIIIIIHHIIIIIHGHFIIIIHIHIGHIIHIIHHDHHIHGFEHHIIHHIIIHIIEHEH?HGHHHHHIHEFHIHIIIIIIHIIHIIIHIIIIHIIIIIIIIHIIIIHHIHHIIIHHIIHHHHHEIIIIHIIIIIHHIGHHGIIIIGHIIGGIIIIHHHHIIIIIIIHHHIIIIHHIIIIIIHIIIIHIIIIIIIHIIIIIIHIIIIIIIIHIGGIIIIIIHIIIIIIHIIHIIIIIIIIIGIGIIIIIIIIIIIIIIIIIIIIIIIIIIIIIIIIIIIIIIIIIIIIIIIIIIIIIIIIIIIIIIIIIIIGIHIIIIDDDDD
@HISEQ:969:HM2KJBCX2:2:1101:18766:64673 2:N:0:ACTATGCA
CATCTGGGCAATCCCAACTATCCCTATTAATCATTACGGTGGTCCTAGACCAACAAAATAGAACCAACGTCCTATTCTATTATTCCATGCTAATCTATTCAAGCAAAAGCCCGCTTTAAACACTCTAATTTTTTCAAGGTAATGGTCCTGGTTCCCCGACACACCCAATAAAGGGCATACCGGCTCACCAGAAGGATAGACCCGACAACAGACAGTACTCGCCAGAGACGGACCGCCCGGTCAGGCCTAAAATTCAACTACGAGCTTTTTAACTGCAACAACTTTAATATACGCTATTGGAGCTGGAATTACCGCGGCTGCTGGCACCAGACTTGCCCTCCAA
+
DDDDDIIIIDEHHHIIIIIIIIIIIIIIIIIIIIIIIIIIIIIIIIIIIIIIIIIIIIIIGIHIIEHIIHIIII?FHIIIIIIIIIIIIIIIHIIIIIIIIHHHIIIIIIIIIIIIHIIIIHIIIIHHIIIIIIIIIIIIHHIIIIIHIIHHIIIIHIIIIIIIIIIIIIHIIIIIIIIIIIHIIHIIIIIIIIIHHIIIIIIIIIIIHIIIIIIIIIIIHIIIIIIIIIIIIIIIIHIIIIIIHHIIIIIIIIIIIIIIIIIIIIIIIIIIIIIIIIIIIIIIHIIIIIIIIIHHHHIIIIIIIIIIIIIIIIIIIIIIIIIIIIIIIIIIIIIIIIDDDDD
@HISEQ:969:HM2KJBCX2:2:1101:2018:65484 2:N:0:ACTATGCA
CATCTGGGCAATCCAACTATCCCTATTAATCATTACGTCGATCCTAGAAACCAACAAAATAGAATCAAACGTCCTATTTCATTATTCCATGCTAATGTATTCAAGCGTGAGCCTGCTTTAAACACTCTAATTTTTTCAAAGTAACAGTCCTGATTCCCCACAACACCAAATAAATGACATCATGATTCGTCAGAAGGGAGAAACCAACAATGCCAGTACGTACCTAGGCACGACCGACATGACGGTCCCGAAATTCAACTACGAGCTTTTTAACTGCAGCAACTTTAATATACGCTATTGGAGCTGGAATTACCGCGGCTGCTGGCACCAGACTTGCGCTCCAA
+
DDDDDIIIIIIIIIIIIIIIIIIIIIIIIIIIIIIIIIIIIIIIIIIGIIIIIIIIIIIIHHHIIIIIIIIHHHIIIIIIIIIIIIHIHIIHHHHIIIIIIIIIIHIIIIIHIIIIIIIHIIIIIIIIIIIIIIIHIIHIIIIIIIIIHIIIHIHIHIIIIIIIIHHIIIIIIIIIHHIIHHHIIIIHIIIIIIIIIIIIIHIIIIIHIIIHIIIIIIIIIIIIIIIIIIIIIIIIIIIIIH<IIIIIIIIIIIIIIIIHIIIIIIIIIIHIIIIIIIIIIIIIIIIIIIIIIIIIIIIIIIIIIIIIIIIIIIIIIIIIIIIIIIIIIIIIIIIIIHIDDDDD
@HISEQ:969:HM2KJBCX2:2:1101:6661:65332 2:N:0:ACTATGCA
CATCTGGGCAATCCCAACTATCCCTATTAATCATTACGTCAATCCTAGAAACCAACAAAATAGGATCAAACGTCCTATTTCATTATTCCATGCTAATGTATTCAAGCGTTAGCCTGCTTTAAACACTCTAATTTTTTCAAAGTAACAGTCCTGTTTCCCTGCAACACCAAATTAATGACATTACAGTTCTTCAAGAAGGAGGAACCAGTAAAGCCAGTACATACCAGAGGCACGACCAACCTACTAATCCCGAAATTCAACTACGAGCTTTTCAACTGCAACAACTTTAATATACGCTATTGGAGCTGGAATTACCGCGGCTGCTGGCACCAGACTTGCCCTCCAA
+
DDDDDHIIGIIIIIIIIIIIIIIIIIIIIIIIIIIIIIIIIIHHHIIIIIIIIIIIIIHIIIHIIIIIIIIIIIIIIIIIIIIIIIIEHIIHIIIIIIIIIIIIIIHIHIIIGIHIIHIIIIHHIIIIIIIIIIIIIIIIIIHIIIIIIIIIIIIIIIHIIIIIIIIIIIIIIIIIIIIIIIIIIIIIIIIIHIIIIIIIIIIIIIIIIIIIIIIIIIIIIIIIIIIIIIIIIIIIIIIIIIIHGIIIIIIIIIIIIIIHIIIIIIIHIIHF1IIIIIIIIIIIIIIIIHIIIIIIIIIHIHIIIIIIIIIIIIIIIIIIIIIIIIHIIIIIIIIIIIIIIDDDDD
@HISEQ:969:HM2KJBCX2:2:1101:17037:65536 2:N:0:ACTATGCA
CATCTGGGCAATCCCAACTATCCCTATTAATCATTACGTCAATCCTAGAAACCAACAAAATAGGATCAAACGTCCTATTTCATTATTCCATGCTAATGTATTCAAGCGTTAGCCTGCTTTAAACACTCTAATTTTTTCAAAGTAACAGTCCTGTTTCCCTGCAACACCAAATTAATGACATTACAGTTCTTCAAGAAGGAGGAACCAGTAAAGCCAGTACATACCAGAGGCACGACCAACCTACTAATCCCGAAATTCAACTACGAGCTTTTTAACTGCAACAACTTTAATATACGCTATTGGAGCTGGAATTACCGCGGCTGCTGGCACCAGACTTGCCCTCCAA
+
DDDDDHEHHHHHIIIIIIIHHHIIIIHHHHHHIIHHIEHHHHIIIIIIHGHHIIIHIHGHIIHIIHHIIIIIHHHHIEHHIIIIHHIIHIHHHIIIIHGIIIIIIHHHHGGHHIHHHHHHHHHHIIIIIIIIIIIHIGHIHHGHHIHIIIIIIIIHHHGIHIIIIIIIIIHHHIIIIIIIIIIIIIIIIHHIHIIIIIIIIHHFIIIIIIHIHHHIIIIIIIIIIHIIIHHIIIIIHHHIIIHGCHFIIIIIIIIIIHIHIIIIIIHIIIIIIIHHIIIIIIHIIIIIIIIHIIIIIIIIIIIIIIIIIIIIIIIIIIIIIIIIIIIIIIIIIIIIIIIIIDDDDD
@HISEQ:969:HM2KJBCX2:2:1101:3975:66163 2:N:0:ACTATGCA
CATCTGGGCAATCCCAACTATCCCTATTAATCATTACGTCAATCCTAGAAACCAACAAAATAGGATCAAACGTCCTATTTCATTATTCCATGCTAATGTATTCAAGCGTTAGCCTGCTTTAAACACTCTAATTTTTTCAAAGTAACAGTCCTGTTTCCCTGCAACACCAAATTAATGACATTACAGTTCTTCAAGAAGGAGGAACCAGTAAAGCCAGTACATACCAGAGGCACGACCAACCTACTAATCCCGAAATTCAACTACGAGCTTTTTAACTGCAACAACTTTAATATACGCTATTGGAGCTGGAATTACCGCGGCTGCTGGCACCAGACTTGCCCTCCAA
+
DDDDDHIIIHIIIIIIIIIIIIIIIIIIIIIIIIIIIIIIIIIIIIIIIIIIIIIIIIIHIIHHIIIIHIIIIIIIIIHIIIIIIIIIIIIIIIGHIIIIHIIIIIIIIIIHIIIIHHIIIIIIIIIIIIIIIIIIIIIIIIIIIIIIIIIIIIIIIIIIIIIIIIIIIIIIIIIIIIHIIIIHIIIIHIIIIIIIIIIIIIIIIIIIIIIHIIIIIIIIIIIIIIIIIIIIIIIIIIIIIIHEGIIIIHIIIIIIIIIIIIIIIIIIIIIIIIIIIIIIIIIIIIIIIIIIIIIIIIIIIIIIIIIIIIIIIIIIIIIIIIIIIIIIIIIIIIIIIIIIIDDDDD
@HISEQ:969:HM2KJBCX2:2:1101:11768:66434 2:N:0:ACTATGCA
CATCTGGGCAATCCCAACTATCCCTATTAATCATTACGGTGGTCCTAGAAACCAACAAAATAGAACCACAACGTCCTATTCTATTATTCCATGCTAATCTATTCAAGCAAAAGCCTGCTTTAAACACTCTAATTTTTTCAAGGTAATGGTCCTGGCTCCCCGGCACGCCCAATTAAGAACATACCGATTCACCAGAAAGATAGACCCGACGACAGAACAGTACTCGCCAGAGACGGACCGTCCGGCCAGGCCTAAAATTCAACTACGAGCTTTTTAACTGCAACAACTTTAATATACGCTATTGGAGCTGGAATTACCGCGGCTGCTGGCACCAGACTTGCCCTCCAA
+
DCDDDGIIIIIIIIIIIIIIIHIIIIIIIEHIIIIIIIIIIIIIIIIIIIIHIHIIIHHIIIHHIIGHHIIIGHHIIIHGHIIIHIIFHIIHIIIHHEIHIIIHIIHIIHIIIIIIIHHIIHIHIHIHIIIIIIIIIHFIHIIHIIIIIIIIIHGHHGIIIIIIIIIIIIIIIIIIIIIIIIIIHIIIIHIIHIIHHHIIIIIHIHIHHIIHHHHIIIIIIIIIIIIIIIIIIIIIIIIIIIIIIIIIIIIIIIIIIIIIIIIIIIIHIIIIIIIIHIIIIIIIIIIIIIIIIIIHHIIIIIIIIIIIIIIIIIIIIIIIIIIIIIIIIIIIIIIIIIIIIIIDDDDD
@HISEQ:969:HM2KJBCX2:2:1101:7011:65808 2:N:0:ACTATGCA
CATCTGGGCAATCCCAACTATCCCTATTAATCATTACATCGATCCTAGAAACCAACAAAATAGAATCGGATGTCCTATTTCATTATTCCATGCTAATGTATTCAAGCGTGAGCCTGCTTTAAACACTCTAATTTTTTCAAGGTAACAGTCCTAATTCCCCGTGACACCAAATTAATGGCATTACGGTTCTTTAGAAGGTGAGAAATCAATAATATCAGTACATACCAACGGCATGACCGAAACATTGATCCCGAAATTCAACTACGAGCTTTTTAACTGCAACAACTTTAATATACGCTATTGGAGCTGGAATTACCGCGGCTGCTGGCACCAGACTTGCCCTCCAA
+
DDDDDHIIIGGHHIIIIIIIIIIIIIIIIIIIHIIIIIIIHIIIIIHGIIIIIIIIIIIIIIIIIIIIIIIIIIIIIIIIIIIIIIIHIIIIIIIIIIIIIIIIIIIIIIIIIIIIIHIIIIIIIIIIIIIIIIIIIIIIIIIIIIIIIIIIIIIIIIIIIIIIIIIIIIIIIIIIIIIIIIIIIIIIIIIIIIIIIIIIIIIIHIIIIIIIIIIIIIIIIHIIIIIIIIIIIIIIIIIIIIIIHHIHIIIIIIIIIIIIIIIIIIIIIIIIIIIIIIIIIIIIIIIIIIIIIIIIIIIIIIIIIIIIIIIIIIIIIIIIIIIIIIIIIIIIIIIIIIIIIIDDDDD
@HISEQ:969:HM2KJBCX2:2:1101:11771:66923 2:N:0:ACTATGCA
CATCTGGGCAATCCCAACTATCCCTATTAATCATTACGTCAATCCTAGAAACCAACAAAATAGGATCAACGTCCTATTTCATTATTCCATGCTAATGTATTCAAGCGCGAGCCTGCTTTAAACACTCTAATTTTTTCAAAGTAACAGTCCTGATTCCCCACCACACCAAATTAATGACATGATGGTTCGTCAGAAGGTAGGAATCAGTAACACCAGTACGTACCGAAGGCACGACCAGCGTACTAATCCCGAAATTCAACTACGAGCTTTTTAACTGCAACAACTTTAATATACGCTATTGGAGCTGGAATTACCGCGGCTGCTGGCACCAGACTTGCCCTCCAA
+
DDDDDIIIIGHHHIIIIIIIIIIHIIIIIIIIIIIIIIIIIIIIIIIIIIIGHIIIIIIHIIHIIIIHIIHHHHIIIIIIIIIIHHIGIEHHIIIIIIIIIHHHHIHHHHIIIIIIHGIIIIIIIIIIIIIIIIIIIIIIIIIIIIIHHIIIIIIIIIHHHIIIIIIIIIIIIIIHIIIIIGIIIIIIIIIIIIIIIIIIIIIIIIIIIIIIIIIIIIIIIIIIIHHHIIIIIIIIIIIIIHHGIIIIIIIIIHIIIIIIIIIIIIIIIIIIIIHIIIIIIIHIIHIIGIGIHIIIIIIIIIIIIIIIHIIIIIHIHIIIIIIIIIIIIIIIIIIIIIIIDDDDD
@HISEQ:969:HM2KJBCX2:2:1101:12447:66911 2:N:0:ACTATGCA
CATCTGGGCAATCCCAACTATCCCTATTAATCATTACGGTGATCCTAGAAACCAACAAAATAGAACCATGCCGTCCTATTCTATTATTCCATGCTAATGTATTCGAGCAAAAATGCCTGCTTTAAACACTCTAATTTTTTCAAGGTAAAGGTCCTGGATCCGCAAGACACCCAATTAAGGACATCAAGTTTCTCCAGAAGGTGAGAAATCAACAGCGACAGTTCATACCCCTTAAGGCATGACCATCACGTCAATCCCGAAATTCAACTACGAGCTTTTAACTGCAACAACTTTAATATACGCTATTGGAGCTGGAATTACCGCGGCTGCTGGCACCAGACTTGCCCTCCAA
+
DDDDDHHIHHIIIIIIIIIIIIIIIIIIIHHHIIIIIIIIIIIIIIIIIIIIHHIIHHHIIIHHIIHIIHHIGEHHIIIHHIIIHIIIGIIIIGIHEHHHGFHIIIIIIIIIIIIIIIIHIIIIIIIHHIIIIIIIIHHIIIIHIIIIIIIIIIIIIIHIIIIIIIHHIHIIIIIIIIIIIIIIIIIIHIHIIIIIIIIIIIIIIIIHIIIIIIHIIHIIIHIIIIHIIIIIIIIIIIIIIIIHHIIIIIIIIIIIIIHIIIIIIHIIHEIIIIIIIIIIIIIIIIIIIIIIIIIIIIIIIIIIIIIIIIIIIIIIIIIIIIIIIIIIIIIIIIIIIIIIIIIIIIIDDDDD
@HISEQ:969:HM2KJBCX2:2:1101:20993:66826 2:N:0:ACTATGCA
CATCTGGGCAATCCCAACTATCCCTATTAATCATTACGTCAATCCTAGAAACCAACAAAATAGGATCGAACGTCCTATTTCATTATTCCATGCTAATGTATTCAAGCGTTAGCCTGCTTTAAACACTCTAATTTTTTCAAAGTAACAGTCCTGTTTCCCTGCAACACCAAATTAATGACATTACAGTTCTTCAAGAAGGAGGAATCAGTAAAGCCAGTACACACCATTGGCACGACCAACCTACTGACCCCGAAATTCAACTACGAGCTTTTTAACTGCAACAACTTTAATATACGCTATTGGAGCTGGAATTACCGCGGCTGCTGGCACCAGACTTGCCCTCCAA
+
DDCCAFFHHHHHIIIIIIHIHIIIIIIIIIHIIIIIIIHHIIHHIIIHIIIIIIIIIIIIIIHHHIIHHHEDCGEHHEHIIIEHIIIGIIHIEHHIHHHHIHHIIHHIHHIHHHGHIIHHHIIHHIIIIHHIGCFHIIIIIHHHIIIHIIHIHIIHIIIIIIIIIIIIIHIIIIIIIHIHIHIHHHIIIHHHHIIIIIIIHIIIIIIIIIHIIIIIIII=HIIIIIIIIIIIIIIIIIHIIFHHHGIIIIIIIIIIIIIIIIIIIIIIIIIIIHIIIIIIIIIHIIIIIIIIIIIIIIHIIIIIIIIIIIIIIIIIIIIIIIIIIIIIIIIIIIIIIIIIIDDDDD
@HISEQ:969:HM2KJBCX2:2:1101:2516:67428 2:N:0:ACTATGCA
CATCTGGGCAATCCCAACTATCCCTATTAATCATTACGTTGATCCTAGAAACCAACAAAATAGAATCGAACGTCCTATTTCATTATTTCATGCTAATGTATTCAAGCGCGTGCCTGCTTTAAACACTCTAATTTTTTCAAAGTATCAGTCCTGATTCCCCACGACACCAAATTAATGACATCATGGCTCCTCAGAAAGGAGAAACCAATAACACCAGTACATACCAGAGGCATGACCGACGTATTGATCCCGAAATTCAACTACGAGCTTTTTAACTGCAACAACTTTAATATACGCTATTGGAGCTGGAATTACCGCGGCTGCTGGCACCAGACTTGCCCTCCAA
+
D0D?0DCC?CDDCF?1C0<1CG@FEHHH111<D1<@CGHHEH?11<1<1F1D1CGH1<111<11DCGFEH?/<<EHHH11<1CGHHH1<C11D1D1CFHGEE@<DDDHGCG>5<1?FGC?B1D@GHHHHGF>G8<1<<E1HB1F$B<8/A<7<1'<HC@CD?E7CFC/DDG1HHCDC5CG@C7CC/<<<<EF@@DG@<8FHEHHHGAGHGGGGF@EHHHHE@HHAD1@@C<@=EA:<1FD1CHG<1F:C?CHC@GCCGIHECEECG@D<111<1FC@?FCHGF1<<11E?G=HECEEHHFEGEHHD<111HECIHECCGGC@C<@<GCD<1<1<E@GC?<H@D<<0
@HISEQ:969:HM2KJBCX2:2:1101:16636:67618 2:N:0:ACTATGCA
CATCTGGGCAATCCCAACTATCCCTATTAATCATTACATCGATCCTAGAAACCAACAAAATAGAATCGGATGTCCTATTTCATTATTCCATGCTAATGTATTCAAGCGTGAGCCTGCTTTAAACACTCTAATTTTTTCAAGGTAACAGTCCTAATTCCCCGTGACACCAAATTAATGGCATTACGGTTCTTTAGAAGGTGAGAAATCAATAATATCAGTACATACCAACGGCATGACCGAAACATTGATCCCGAAATTCAACTACGAGCTTTTTAACTGCAACAACTTTAATATACGCTATTGGAGCTGGAATTACCGCGGCTGCTGGCACCAGACTTGCCCTCCAA
+
DDDDDIFHIDDFHGHHGFHIIIIIIIIIIHHHIIIIIIIEGHHHIIIIIIIIIIIIIIIIGIFHIHGCHHHIHHHHEFGHHFHIIHIIIHIHHHHGHHHHGIHHIIHIIIIHIIIHIHHIIIHHIHI?GHIIIIIIIHIIHHHIHHIHHEIHHIIIFIGHIIIHEHIGIHIIIIIIIIHHIHHHIHIIIIIHHGCII;IIIIHHHHIIHIHIIII<IHIHHFIHHHEHDIHHIIIHIIHIHHHHGHHIIHGHIIIGIIIHHHIHIIIIHGHHIIHHFIGIGIHGHHHHHHGHIHIHIHHIHIIIIGHIIIIIIIIIIIHHHCIHIIIIHHIIIIIHHHGHIHDDB@<
@HISEQ:969:HM2KJBCX2:2:1101:12818:68616 2:N:0:ACTATGCA
CATCTGGGCAATCCCAACTATCCCTATTAATCATTACGTCAATCCTAGAAACCAACAAAATAGGATCAACGTCCTATTTCATTATTCCATGCTAATGTATTCAAGCGCGAGCCTGCTTTAAACACTCTAATTTTTTCAAAGTAACAGTCCTGATTCCCCACCACACCAAACTAATGACATGATGGTTCGTCAGAAGGTAGGAATCAGTAACACCAGTACGTACCGAAGGCACGACCAGCGTACTAATCCCGAAATTCAACTACGAGCTTTTTAACTGCAACAACTTTAATATACGCTATTGGAGCTGGAATTACCGCGGCTGCTGGCACCAGACTTGCCCTCCAA
+
ABDDDFHHHDEGFGHIIIGIHHIIIIIIIIIIIIIHIIIIHHHHEHHHGHIIIHIGHIIIIIFHHHIEHH@ECHHIIIIIHHHEHHEHIHIHIHHIIIIHIGGHGHHHHIIHHIIHHHIHFHIIHHIHHHHCHHHHHIIIHIIIIIIHEHHHHIIIHHHIHHIGHHG@FEHIIHCHFHIIIHHIHIHGHHHIIIIIHIIHHHHGGIHGIIHGHHIHHHFHIIIHHHHHEHHGIIIIIIHIIHHEIHDGIFHFHHHCHHEHECIHEHHFHHHIIIIIIIIIIHGG@@IIIIIIIIHIIIIIIHHHEIIIIIHHIHIHHIIHHGIIIIIHIIHIIIHHIHHIDDDCD
@HISEQ:969:HM2KJBCX2:2:1101:2713:68403 2:N:0:ACTATGCA
CATCTGGGCAATCCCAACTATCCCTATTAATCATTACATCGATCCTAGAAACCAACAAAATAGAATCGGATGTCCTATTTCATTATTCCATGCTAATGTATTCAAGCGTAAGCCTGCTTTAAACACTCTAATTTTTTCAAGGTAACAGTCCTAATTCCCCGTGACACCAAATTAATGGCATTACGGTTCTTTAGAAGGTGAGAAATCAATAATATCAGTACATACCAACGGCATGACCGAAACATTGATCCCGAAATTCAACTACGAGCTTTTTAACTGCAACAACTTTAATATACGCTATTGGAGCTGGAATTACCGCGGCTGCTGGCACCAGACTTGCCCTCCAA
+
DDDDDIIIIHHIIIIIIIHIIIIIIIIHIIIIIIIIIIIIIIIIIIIIIIIIIIIIIIIIIIIHIIIIHHGHIIIIGIIIIHIIIIIHIIIHIIIIIHHIIHIIIIHHIIIHIIIIIIIHIHIHIIIIIIIIHHIIIIIIIIIIIHIIIGIIIIIIHIIIIIIIIIIIIIIIIIIIIIHIIIIIIIIIIIIIIIIIIIIIIIIIHHIIIHIIIIIIIIIIIIIIIIIIIIIIIIIIIIIIIIIIIHIHIIGIIIIIIIIIIIIIIIIIIIIIIIIIIIIIIIIIIIIIIIIIIIIIIIIIIIIIIIIIIIIIIIIIIIIIIIIIIIIIIIIIIIIIIIIIGIDDDDD
@HISEQ:969:HM2KJBCX2:2:1101:2050:68583 2:N:0:ACTATGCA
CATCTGGGCAATCCCAACTATCCCTATTAATCATTACGTCGATCCTAGAAACCAACAAAATAGAATCAAACGTCCTATTTCATTATTCCATGCTAATGTATTCAAGCGTAAGCCTGCTTTAAACACTCTAATTTTTTCAAAGTAACAGTCCTGATTCCCCACGACACCAAATTAATGACATCGCGGTTCTTCAGAAGGTAGGAACCGATAATGCCAGTGCGTACCGAAGCACGACCAACAATTTGATCCCGAAATTCAACTACGAGCTTTTTAACTGCAACAACTTTAATATACGCTATTGGAGCTGGAATTACCGCGGCTGCTGGCACCAGACTTGCCCTCCAA
+
DDDDDHIIIIIIIIIIIIIIIIIIIIIIIIIIIIIIIIIIIIIIHIIIIIIIIIIIIIIIIIHIIIIIIIHIIIIIIIIIIIIIIIHHIIIIGIIIIIIIIIHIIHIIIIIIIIIHIIHIIIIIIIIIIIIIIIIIIIIIIIIIIIIIIIIIIIIIIIIIIIIIIIIIIIIIIIIIIIIIIIIIIIIIIIIIIIIIIIIIIIIIIIIIIIIIIIIIIIIIIIIIIIIIIIIIIIIIIIIIIIIHIIIIIIIIIIIIIIIIIIIIIIIIIIIIIIIIIIIIIIIIIIIIIIIIIIIIIIIIIIIIIIIIIIIIIIIIIIIIIIIIIIIIIIIIIIIIIIIIDDDDD
@HISEQ:969:HM2KJBCX2:2:1101:6244:67307 2:N:0:ACTATGCA
CATCTGGGCAATCCCAACTATCCCTATTAATCATTACGGTGGTCCTAGACCAACAAAATAGAACCAACGTCCTATTCTATTATTCCATGCTAATCTATTCAAGCAAAAGCCCGCTTTAAACACTCTAATTTTTTCAAGGTAATGGTCCTGGTTCCCCGACACACCCAATAAAGGGCATACCGGCTCACCAGAAGGATAGACCCGACAACAGACAGTACTCGCCAGAGACGGACCGCCCGGTCAGGTCTAAAATTCAACTACGAGCTTTTTAACTGCAACAACTTTAATATACGCTATTGGAGCTGGAATTACCGCGGCTGCTGGCACCAGACTTGCCCTCCAA
+
DDDDDIIIIHGHIHIIIIIIIIIIIIIIIIIIIIIIIIGIIIIIIIIIIIIIIIIIIIHIHIIIIIIIGIIHIIIHIIIIIIIGHHIIIIIHHIIIHIIIHIIIIIIIIIIIIIIIHIIIIIHIIIIHIHIIIIIIHIIIIIIIHIIIIIIHHIIIHHHIHHHIIIIIIIIIHIIHIIIIIIIIIIIHIHIIIIIIIIIIHIIIIIIIIIIIHHIIIIIIGHIIIGIIIIIIIIIHIIHHHHIIIGIIIIIIIIIIIIIHIIHIHHIIIIIIIIIIIIIIIIIIIIIIIIIIIIIIIIIIIIIHIIIIIIIIIIIIIHIIIIIIIIIIIHHIIIIIIIDDDDD
@HISEQ:969:HM2KJBCX2:2:1101:4289:68357 2:N:0:ACTATGCA
CATCTGGGCAATCCCAACTATCCCTATTAATCATTACGGTGGTCCTAGAAACCAACAAAATAGAACCACAACGTCCTATTCTATTATTCCATGCTAATCTATTCAAGCAATAGCCCGCTTTAAACACTCTAATTTTTTCAAGGTAATGGTCCTGGCTCCCCAACACACCCAATTAAGGACATACTGGTTCACCAGAAGGAAGACCCGACAACAGGACAGTACTCGCCAAAGACGGACCGCCCGGCCAAGTCTAAAATTCAACTACGAGCTTTTTAACTGCAACAACTTTAATATACGCTATTGGAGCTGGAATTACCGCGGCTGCTGGCACCAGACTTGCCCTCCAA
+
BDDDDGHHIIIIIHIHIIIIIIGIIIIIIIIIIIIIIIIIEHHIHIHHIIIIIIIIHHIIHH?GHIHIIIHIIEEHHHHHHHIIIIIHGHHIHIIEHIHIIHHIIHHHIIIIHHHHHIHIIEHGHIIIGHIIIIGIIH?HHHIHIIHGCHHHHIHHIIHFIHIIIHHIIIIIHIIHHIIHIIIHIIIIIIHGIIIIIIIIIIIIHGHIIIIIIHHIIIIIHHHIHGIIIIIIIHIHIIIIIIHIIHIIHHEIHIGHHHIIIHIIIIIIIIIIIIHHIHIIIIIIIIIIIIIIHHHHHHIIIIIIIIHHIIIHHIIIIIIIIIIIHHHIIIIIIHIIIIIIIHCDDDD
@HISEQ:969:HM2KJBCX2:2:1101:3802:69188 2:N:0:ACTATGCA
CATCTGGGCAATCCCAACTATCCCTATTAATCATTACGTCGATCCTAGAAACCAACAAAATAGGGTCAAACGTCCTATTTCATTATTCCATGCTAATGTATTCAAGCGTGTGCCTGCTTTAAACACTCTAATTTTTTCAAAGTAACGGTCCTGATTCCCCATGACACCAAATTAATGACATCACAGTTCGTCAGAAGGTAGAAATCAATAATACCAGTGCATACCAGAGGCACGACCAATATATTGATCCCGAAATTCAACTACGAGCTTTTTAACTGCAACAACTTTAATATACGCTATTGGAGCTGGAATTACCGCGGCTGCTGGCACCAGACTTGCCCTCCAA
+
DDDDAIHCHHEHHCFHHIHHIIIGIIIIIIIIIIIFEEHGDHHHHHIHIIGIHHIIHCHIIIIHIHIGHIFHHHHIHHIHIIIIIIIIIEHGHHIIIIIIHGEHHFHGHGHHHHEHFGHHGHHHHIHEFHHGHIHHHHHHHEHHIIHHHHIHHHHIIIHCHIHIHHHHHIHHHHHIHHHIHHHHHFFC=IIHIHHGFIHIIIIIIIHHGIIIIIHIIIIIIHHHIIIIGIHIIHHHHIIIIHHHHHDHIGIIHHG?IHIIHIIIIHIHFIHHHEHHHHHHIHHIIHHIIIHEE@GHEEEDFHIHHEEIIHHCHHIIHDIGHHIIIIIIGIHHHHIIHIGHEDCBAD
@HISEQ:969:HM2KJBCX2:2:1101:7024:69426 2:N:0:ACTATGCA
CATCTGGGCAATCCCAACTATCCCTATTAATCATTACATCGATCCTAGAAACCAACAAAATAGAATCGGATGTCCTATTTCATTATTCCATGCTAATGTATTCAAGCGTGAGCCTGCTTTAAACACTCTAATTTTTTCAAGGTAACAGTCCTAATTCCCCGTGACACCAAATTAATGGCATTACGGTTCTTTAGAAGGTGAGAAATCAATAATATCAGTACATACCAACGGCATGACCGAAACATTGATCCCGAAATTCAACTACGAGCTTTTTAACTGCAACAACTTTAATATACGCTATTGGAGCTGGAATTACCGCGGCTGCTGGCACCAGACTTGCCCTCCAA
+
DDDDDHHIIFEGHHIIIIIIIIIIIIIIIIHIIIIIIIHIIIIIIIIHHHIIIIIIIIIIIIHIIIIHIIIIIIIIGHHHHIIIIIIIIIIIIIIIIIIIIIGIHIIIHIIIIIIIIIIIIIIIIIIIIIIHIHHHIIHGIIIIIIIIIHIIIIHIIIHIIIIIIIIIIIIIIIIIIIIIIIIIIIIIHIIIIIIIIIIIIIIIIIIIIIIHIIIIIIIIIIIIIIIIIIIIIIIIIIIIIIIIHGIIIHIIIIIIIIIIIIIIIIIIHIIIIIIIIIIIIIIIIIIIIHIIIIIIIIIIIIIIIIIIIIIIIIIIIIIIIIIIIIIIIIIIIIIIIIIIIIDDDDD
@HISEQ:969:HM2KJBCX2:2:1101:7207:69452 2:N:0:ACTATGCA
CATCTGGGCAATCCCAACTATCCCTATTAATCATTACGGTGGTCCTAGAAACCAACAAAATAGAACCACAACGTCCTATTCTATTATTCCATGCTAATCTATTCAAGCAATAGCCCGCTTTAAACACTCTAATTTTTTCAAGGTAATGGTCCTGGCTCCCCAACACACCCAATAAAGGACATACTGGTTCACCAGAAGGAAGACCCAACAACAGACAGTACTCGCCAAAGACGGACCGCCCGGCCAGGCCTAAAATTCAACTACGAGCTTTTTAACTGCAACAACTTTAATATACGCTATTGGAGCTGGAATTAACGCGGCTGCTGGCACCAGACTTGCCCTCCAA
+
DDDDAIHEHIHHIHHHIIIHIIIIGIGHICHHIIIHHHGHCEG?GGHFHIIHIIIEHHGHHHCEEH?CEEHH<GFHHHIIGIFH@F@FIEEHIGFFHCHHH@GHIHGFHIIHHHCCC8/CEHHHIGHEFHIIIII<G<GHH1CGEHIIHAGEH@@EECGF<CIHHCHHHCGH?HH:<8:<HAHF=F@@C@G7IIHDGF?HGHHIHHHHIHH@HHC:<FBHF@<EDHE@F<<A//<<<C:DCCHGCED1@E1HCHD<1CCCD0<@D<1<<<<<HCG<<@EHC@<CC@G1@GC<@HC<<<<1C1HHF1C<1<<C<DHCF<C1CEHCC@GCD?CCCCEHG<?=ED@DB<
@HISEQ:969:HM2KJBCX2:2:1101:6845:69719 2:N:0:ACTATGCA
CATCTGGGCAATCCCAACTATCCCTATTAATCATTACGGTGGTCCTAGAAACCAACAAAATAGAACTACAACGTCCTATTCTATTATTCCATGCTAATCTATTCAAGCAATAGCCCGCTTTAAACACTCTAATTTTTTCAAGGTAATGGTCCTGGCTCCCCAACACACCCAATAAAGGGCATACTGGTTCACCAGAAGGAAGACCCGACAGCAGACAGTACTCGCCAAAGACGGACCGCCCGGCCAGGCCTAAAATTCAACTACGAGCTTTTTAACTGCAACAACTTTAATATACGCTATTGGAGCTGGAATTACCGCGGCTGCTGGCACCAGACTTGCCCTCCAA
+
DDDDDGHIHFEHHHHIIIIIIIIIIIIIIIIIIIIIIHIIIHIIIIIHIIIIIIIIHIIIIIHHIIIIIIIHIIIIIIIIIIIIIIIIIIIIIFHIIIIHIIIIIIIIIIIIHIGIHIHIIIIIIIIIIIIIIIHIIIIIHIIIIIIIIIIIHIHIHIIIIIIHHHHIIIIIIIIIIIIIIIIIIIHIIIIIIIIIIIIIIGIIIII>IIHFIIIIIIIIIIIIIHGIIIIIIIIIIIIIIIIIHIIIHIIIIIIHHIHIIIIIIIIIIIIHIIIIIIIIIIHHHIIIGIIIIIIIIIIHHIIIIHIIIIIIIIIIIIIIIIIIIIIIIHIIIHHIIIIIIDDDDD
@HISEQ:969:HM2KJBCX2:2:1101:9261:70015 2:N:0:ACTATGCA
CATCTGGGCAATCCCAACTATCCCTATTAATCATTACGGTGGTCCTAGAAACCAACAAAATAGAACCACAACGTCCTATTCTATTATTCCATGCTAATCTATTCAAGCAATAGCCCGCTTTAAACACTCTAATTTTTTCAAGGTAATGGTCCTGGCTCCCCAACACACCCAATAAAGGACATACTGGTTCACCAGAAGGAAGACCCGACAGCAGACAGTACTCGCCAAAGACGGACCGCCCGGCCAGGCCTAAAATTCAACTACGAGCTTTTTAACTGCAACAACTTTAATATACGCTATTGGAGCTGGAATTACCGCGGCTGCTGGCACCAGACTTGCCCTCCAA
+
DDDDDEHHIIHIIIIIIIIIIHIHIIIIIIIIIIIIIIHIIHIHHIIFHHIIGHHGIGIIIHIIIIIIIIIIGIEHIIIHIIIIIIIGFHIIIHCGHHHHHCHHIHGHIHGIHFHIIHHIHHIIIGIIIIHIIIHHHHHHHGHIIIIEIHFIIIIHHIIIHEIHIIIIIIIIHHHIIHIHIIIIHIIHHHIGHHIHIIIIIIIIIHHIIIIIIIIIIIHHDHGIIIIIIIIHIGHEHCDHIIIHHHIHHHIIIHGIHHIIIIIHIHIHEIIIIHFIIIIHIIIIHIHFHHEIIIIIIHHHHHFHGGIIIHHIIIIHIIIIIIHHIIIHIHIIIIIIIIGIICDCDD
@HISEQ:969:HM2KJBCX2:2:1101:4977:68805 2:N:0:ACTATGCA
CATCTGGGCAATCCCAACTATCCCTATTAATCATTACGGTGATCCTAGAAACCAACAAAATAGAACCATGCCGTCCTATTCTATTATTCCATGCTAATGTATTCGAGCAAAAATGCCTGCTTTAAACACTCTAATTTTTTCAAGGTAAAGGTCCTGGATCCGCAAGACACCCAATAAAGGACATCAAGTTTCTCCAGAAGGTGAGAAATCAACAGTAACAGTTCATACCCCTTAAGGCATGACCATCACGTCAATCCCGAAATTCAACTACGAGCTTTTTAACTGCAACAACTTTAATATACGCTATTGGAGCTGGAATTACCGCGGCTGCTGGCACCAGACTTGCCCTCCAA
+
DDDDDIIIIIIIIIIIIIIIIIIIIIIIIIIIEHIIIIIIIHIHHHFHIIIIGIIIIIIHGGGEHIIIIHHEHIIIIIIIIIHIHHIIHHIIFHIEHHFHHGHHIHHIIHIIIIHIIIIGEGHIGIIIHIIIIIIIIIIIICIHHIIEIIHIIIIIHHFHHHIIHHEHIIHIIHHIFHHHIIIIIIIGGIIIIIIIIIIIIIHIIIIHHIIIIIIIIHIIIIHHFHFHIIIIIIIIIHIIIIIIIIHHIIHFHIIIIIIIHIGIIHIHIHHIIIIIIIIIIIIIIIIIIIIIIIHHIIIIIIIIIIIIIIIIIIIIIIIIIIIIIIIIIIIIIIIHIIIIIIIIIIIIBDBDD
@HISEQ:969:HM2KJBCX2:2:1101:14430:70978 2:N:0:ACTATGCA
CATCTGGGCAATCCCAACTATCCCTATTAATCATTACGGTGATCCTAGAAACCAACAAAATAGAACCATGCCGTCCTATTCTATTATTCCATGCTAATGTATTCGAGCAAAAATGCCTGCTTTAAACACTCTAATTTTTTCAAGGTAAAGGTCCTGGATCCGCAAGACACCCAATTAAGGACATCAAGTTTCTCCAGAAGGTGAGAAATCAACAGCGACAGTTCATACCCCTTAAGGCATGACCATCACGTCAATCCCGAAATTCAACTACGAGCTTTTTAACTGCAACAACTTTAATATACGCTATTGGAGCTGGAATTACCGCGGCTGCTGGCACCAGACTTGCCCTCCAA
+
CDDDDHIIIIIIIIIIIIIIIIIIIIIIIIIIIIIIIIIIIIIIIIIIIIIIIIIIIIIIIIHIIIIIHHIIHHIIIIIIIIIIIIIIIIIIIIIIIHGHIHHIIIIIIIIIIIHIIIIIIIIIIIIIIIIIIIIIIIIIIIIIIIIIIIIIIIIIIIHIIIIIHIIIIIIIIIIIIIIIIIIIIIIIHHIHIIIIIHIIIIIIIIIIIIIIIIIIIIIIIIIIIIIIIIIIIIIIIIIIIIIIIIIIIIHHIIIIIIIIIIIIIIIIIHHIIIIIIIIIIHIIIIIIIIIIGIIIIIIIIIIIIIIIIIIIIIIIIIIIIIIIIIIIIIIIIIIIIIIIIIIIIIIIDDDDD
@HISEQ:969:HM2KJBCX2:2:1101:12401:70634 2:N:0:ACTATGCA
CATCTGGGCAATCCCAACTATCCCTATTAATCATTACGTCGATCCTAGAAACCAACAAAATAGAATCAAACGTCCTATTTCATTATTCCATGCTAATGTATTCAAGCGCGAGCTTGCTTTAACCACTCTAATTTTTTCAAAGTAACAGTCCTGATTTCCCATGACACCAAATTAATGACATCGTGGTTCGTCAGAAGGGAGAAACCAATAATGCTAGTACGTACAAAGTACGACCGACATATTAGTCCCGAAATTCAACTACGAGCTTTTTAACTGCAACAACTTTAATATACGCTATTGGAGCTGGAATTACCGCGGCTGCTGGCACCAGACTTGCCTCCAA
+
DDDDDGIGHHIHHHIIIIIHHHHHIHIIIHIHIFHFHGHHHHIIHHHHHHHCGHHIIIIIIIIIIIIHGHHHIIIGIIIIIGIIHIIHIIIIIHIIIGEGHHHHIHHHGFCCCHHEEHGIHIIIIIIIIIHHHHIHHHIIHHHHGHHGGHHHHIIHGH?EHHGEHHHHCCHGCHHEFHHH?IHIIHHHCHHEIIHIIIHHHHIIG<IIIHHIIIHEHIIIIIHHIIIHFHDHIHIIIGHIHHHHHHHHFHIHHIHEHHHHDHHHIIIHHGGCCFHGCHHG@EHHG@HHGIHGHHG@HHIIHHIHHIIIIGHIHHDHHEHIIFHHEHFIIHF<<EHDIH@DBD@
@HISEQ:969:HM2KJBCX2:2:1101:5867:71038 2:N:0:ACTATGCA
CATCTGGGCAATCCCAACTATCCCTATTAATCATTACGTCAATCCTAGAAACCAACAAAATAGGATCGAACGTCCTATTTCATTATTCCATGCTAATGTATTCAAGCGTTAGCCTGCTTTAAACACTCTAATTTTTTCAAAGTAACAGTCCTGTTTCCCTGCAACACCAAATTAATGACATTACAGTTCTTCAAGAAGGAGGAATCAGTAAAGCCAGTACATACCATTGGCACGACCAACCTACTGACCCCGAAATTCAACTACGAGCTTTTTAACTGCAACAACTTTAATATACGCTATTGGAGCTGGAATTACCGCGGCTGCTGGCACCAGACTTGCCCTCCAA
+
DCDDDIIIIHIIIHIIIIIIIIIIIIIIIIIIIIIIIIIIIIIIIIGIIIIIHIIIIIIGIIIIHIIIIIIIIIHIIIIIIIIIHIIGHIIHHIIIIIIIIGHHIIIIIIIIIIIHIHIIHIIHIIIIIIIIIIIIIIIIIIIIIHIIIIIIIIIIIHIHIIIIIIIIIIHHIIIIIIIIHIIIIIIIIIIIIIIIIIIIIIIIIIIIIIIIIIIIIIIIIIIIIIIIHIIIIIIIHHHIIIHHGIHIIIIIIIIIIIIIIIIIIIIIIIIHIHHIGIIIIIIIIIIIIIIIIIIIIIIIHIIIIIIIIIIIIIIIIIIIIIIIIIIIIIIIIIIHIIIIIDDDDD
@HISEQ:969:HM2KJBCX2:2:1101:12249:71066 2:N:0:ACTATGCA
CATCTGGGCAATCCCAACTATCCCTATTAATCATTACGGTGATCCTAGAAACCAACAAAATAGAACCATGCCGTCCTATTCTATTATTCCATGCTAATGTATTCGAGCAAAAATGCCTGCTTTAAACACTCTAATTTTTTCAAGGTAAAGGTCCTGGATCCGCAAGACACCCAATTAAGGACATCAAGTTTCTCCAGAAGGTGAGAAATCAACAGCGACAGTTCATACCCCTTAAGGCATGACCATCACGTCAATCCCGAAATTCAACTACGAGCTTTTTAACTGCAACAACTTTAATATACGCTATTGGAGCTGGAATTACCGCGGCTGCTGGCACCAGACTTGCCCTCCAA
+
DDCDDHIGIIIIIIIIIIIIIIIIIIIIHIIIIIIIIIIIIHIIIHIIHIIIIIIIIIIHIHHHHIIIIIIHIIGIIIIIHIHIIIIIIHIIIIIIIIIIIHHIIIIIIHIIIHIGIIIIIIIIIIIHIIIHIIIIIIIIIIIHIIIIIIIIIIIIIIIIIIIIIIHIIIIIIIIIIIIIIIIIIIHHIHHIIIIIIIIIIIIIIIIIIIIIHIIIIIIIIIIIIIIIIIIIIIIIIIIIIIIIIIIHIIIHIIIIIIIIHIIIIIIIIHIIIIHIIIIIIIIIIIIIIIIIIIIIIIIIIIIIIIHIIIIIHIIIIIIIIIIIIIIIIIIIIIIIIIIIIIIIIIIIDDDDD
@HISEQ:969:HM2KJBCX2:2:1101:2758:71119 2:N:0:ACTATGCA
CATCTGGGCAATCCCAACTATCCCTATTAATCATTACGTCGATCCTAGAAACCAACAAAATAGAATCAAACGTCCTATTTCATTATTCCATGCTAATGTATTCAAGCGTACGCCTGCTTTAAACACTCTAATTTTTTCAAAGTAACAGTCCTGATTCCCCACGACACCAAATTAATGACATCGCGGTTCTTCAGAAGGTAGGAACCAATAATGCCAGTACGTACCGAAGCACGACCAACAATTCGATCCCGAAATTCAACTACGAGCTTTTTAACTGCAACAACTTTAATATACGCTATTGGAGCTGGAATTACCGCGGCTGCTGGCACCAGACTTGCCCTCCAA
+
BDDDDIIIIIIIIIIIIIIIIIIIIIIIIIIIIIIIIIIIIIIIIIIIIIIIIIIIIIIIIIIIIIIIHIIHHEHHIIIIIIIIIIIIIIIIIIIIIIIIIHIIIIIIIIIIIIIIIIIIIIIIIHIIHIIIIIIIIHIIIHIIIHIIIIIIIIIIIIIIIIHIIIIIIIIHIIIIIHIIHIIIIIIIIIIIIIIIIIIIIIIIIHIIIIIIIIIIIIIIIIIHIIIIIIIIIIIIIIIIIHHEIIIIIIIIIIIIIIIIIIIIIHIIIIIIIIIIIIIIIIIIIIIIIIIIIIIIIIIIIIIIIIIIIIIIIIIIIIIIIIIIIIIIIIIIIIIIIIIIDDDDD
@HISEQ:969:HM2KJBCX2:2:1101:6204:71473 2:N:0:ACTATGCA
CATCTGGGCAATCCCAACTATCCCTATTAATCATTACGTCAATCCTAGAAACCAACAAAATAGGATCAAACGTCCTATTTCATTATTCCATGCTAATGTATTCAAGCGTTAGCCTGCTTTAAACACTCTAATTTTTTCAAAGTAACAGTCCTGTTTCCCTGCAACACCAAATTAATGACATTACAGTTCTTCAGAAAGGAGGAACCAGCGAGACCAGTACGAACCAAAGGCACGACCAACCTGCTGATCCCGAAATTCAACTACGAGCTTTTTAACTGCAACAACTTTAATATACGCTATTGGAGCTGGAATTACCGCGGCTGCTGGCACCAGACTTGCCCTCCAA
+
DDDDDIIIIIHIIIIHIIIIHIIIIIIIIHHIGIIIIIIIGIIIIIIGIIIIIIIIHICHHIHIIIIIFHHIHHIIHIHIGGIIIIIHCHIIIIICIIIIIHHIIIHIIIIIIIHIIIIIIHIIIIIIIIIIIIIHIIIIIHHIIHHIIIIIIIHIIFIHIIIIIIIHIIIIIIIIIIHIIIIIIIIIIIIIIIIIIIIIIIIIIIIIIIHIIIIIIIIIIHIIIIIIIIIIIIIIIIIIIIIIHIIIIIIIIIIIIIIIIIIIIIIIIIIIIIIIIIIIIIIIIIIIIIIIIIIIIIIIIIIIIIIIIIIIIIIIIIIIIIIIIIHIHIIIIIIIIIIIIDDDDD
@HISEQ:969:HM2KJBCX2:2:1101:14555:71028 2:N:0:ACTATGCA
CATCTGGGCAATCCCAACTATCCCTATTAATCATTACGGTGATCCTAGAAACCAACAAAATAGAACCATGCCGTCCTATTCTATTATTCCATGCTAATGTATTCGAGCAAAAATGCCTGCTTTAAACACTCTAATTTTTTCAAGGTAAAGGTCCTGGATCCGCAAGACACCCAATAAAGGACATCAAGTTTCTCCAGAAGGTGAGAAATCAACAGTAACAGTTCATACCCCTTAAGGCATGACCATCACGTCAATCCCGAAATTCAACTACGAGCTTTTTAACTGCAACAACTTTAATATACGCTATTGGAGCTGGAATTACCGCGGCTGCTGGCACCAGACTTGCCCTCCAA
+
CDDCDIIHIFDHHHHIIIIIIIHIIIIIIIIIHIIIIIIIIHHHIGHIIHIHIIIIIIIIIIHHIIIIHFEHHIGIIIIHIIIIHIHHHHIIHHIIIGHEHCHIIIHIIIIIIIHHIIHHIIIHIIIIIHIIIGIIIIHEHGIIIIIIIIIIIIIHHHHIIIIIIIIIIIFIGIHIIIHGIIIIIHIIHHGIHIIIHIHIIIIHIIIIIIIIIIIIIIIIIIHIIHGHIIIIIIIIIIIIHCIIIHIIIIHGHIIHIIIIIIIIIHIIGHIHHIIHHHHIHHIIIIIIIHHIIGIIIIIHHIIIIIIHIIIIIIIIIIIIIIIIHIIIIIIHHIIIIIIIHFIIIIIIDDDDD
@HISEQ:969:HM2KJBCX2:2:1101:13812:70283 2:N:0:ACTATGCA
CATCTGGGCAATCCCAACTATCCCTATTAATCATTACGTCGATCCTAGAAACCAACAAAATAGAATCAAACGTCCTATTTCATTATTCCATGCTAATGTATTCAAGCGTAAGCCTGCTTTAAACACTCTAATTTTTTCAAAGTAACAGTCCTGATTCCCCACGACACCAAATTAATGACATCGCGGTTCTTCAGAAGGTAGGAACCGATAATGCCAGTGCGTACCGAGGCACGACCAACAATTCGATCCCGAAATTCAACTACGAGCTTTTTAACTGCAACAACTTTAATATACGCTATTGGAGCTGGAATTACCGCGGCTGCAGGCACCAGACTTGCCCTCCAA
+
DDDDDGIIIIIIIIIIIIIIIIIIIIIIIIIIIIIIIIIIIIIIIIIIIHIIIIIIIIIIIIEHIIIIIIIIIIIIIIIIIIIIIIIHIIIIIIIIIIIIIIIHIHIIIIIIHIIIIIIIIIIHIIIIIIIIHIIIIIIIIIIIIIIIHIIIIHIIIHIGIIIIIHIIIIIIIIIIIHIIIIIIIIIIHHHIIHHIIIIIIIIIIIIIIIIIIIHIIIIIIIIIIIIIIIIIIIIIIIIIIHGEIIHIIIHIIIHIIIIIIHIIIIIIIIIIIIIIHIIIIIIIIIIIIIIIHIIIIIIIIIIIIIIHIIIIIIIIIIIIIIIIIIIIIIIIIIIIIIIIDDDDD
@HISEQ:969:HM2KJBCX2:2:1101:16379:71536 2:N:0:ACTATGCA
CATCTGGGCAATCCCAACTATCCCTATTAATCATTACGGTGATCCTAGAAACCAACAAAATAGAACCATGCCGTCCTATTCTATTATTCCATGCTAATGTATTCGAGCAAAAATGCCTGCTTTAAACACTCTAATTTTTTCAAGGTAAAGGTCCTGGATCCGCAAGACACCCAATAAAGGACATCAAGTTTCTCCAGAAGGTGAGAAATCAACAGTAACAGTTCATACCCCTTAAGGCATGACCGTCACGTCAATCCCGAAATTCAACTACGAGCTTTTTAACTGCAACAACTTTAATATACGCTATTGGAGCTGGAATTACCGCGGCTGCTGGCACCAGACTTGCCCTCCAA
+
<BDDDFHIHFGHHHIHIIIIIIIIIHIIIIIIIIIIIHIIIIIIIIIHHHIIIIIIIIIHGCEHIIGIHHHHIIIIIHIIIHEHIIIIIHEHHIHHHHGHIHHIIIIIIIHHGHIIIIIIIIIIHHHIIHIIIHHHIIIIIIHHHHIHHHEHIIGHIIHIHHHIIIIIIHHIIHHIHGC@IHHHIIHIHHGHHHHHIIIIHHFHHIIIHIIIHHHHIHHHHHHIIHHIIHHHIIHHHIIIIIIIIIIIHIHGIHFIIHGIIHHHIIIHIIHHIIIIIIIIIIIIIIIIIIIHHHIIHIIHHIHIHIIIIHIIIIHHIHHIIIIIIIIHHEHIIIIIIIIHIIIIIIIIDDDDD
@HISEQ:969:HM2KJBCX2:2:1101:20826:71634 2:N:0:ACTATGCA
CATCTGGGCAATCCCAACTATCCCTATTAATCATTACTTCAGTCCTAGAAACCAACAAAATAGAACCAAAGTCCTAAATTATTATTCCATGCTAATGTATGCACGGCAAATGCCTGCTTTAAACACTCTAATTTTTTCAAAGTAATAGATCCAGATCGCGACTCCACCCAGTGAAGGGCAAAGCCGTTTTTTGGAAGGATGGCAGATGCAACCCGGCACTCACACTCGTAACCGAGGCGGGCCAGGAACATCAAGCCAGAAATCCAACTACGAGCTTTTTAACTGCAGCAACTTTAATATACGCTATTGGAGCTGGAATTACCGCGGCTGCTGGCACCAGACTTGCCCTCCAA
+
@@DDDHHIIFECHGHHIIIIHHIGHIIIIIIHGIIHIIIIHIHHIIIIIIIIFEHGHHIIIIHHHHHHHHGHIIIIHIHHIEGHGGIIIIIHGEHIIIHIH<FFGDHHIIIGHIIEHFIIIIIIIHIHHFHIHHHIHHGHHHIIHIHHEHFHIIHIEEHFHHCHHHIGHIEIIHHHFHHIHHFHEIIHHHHFHHHIHFHHIHIIHHEDHGHHHDHHHHIIHIHHIHIIGIHIIIIIIIIIHGHIIIIIFIIHIIHFIHIHIGHIIIHIHCIIHIIIIIHIHIIIIIIIIIIIHHHHIIHIIIHIIIIIHIIIIIIIIHHIHIIIGIIIIIIIIHIIHIIIIIIIIIIIDCDDD
@HISEQ:969:HM2KJBCX2:2:1101:11153:71874 2:N:0:ACTATGCA
CATCTGGGCAATCCCAACTATCCCTATTAATCATTACGTCAATCCTAGAAACCAACAAAATAGGATCAACGTCCTATTTCATTATTCCATGCTAATGTATTCAAGCGCGAGCCCGCTTTAAACACTCTAATTTTTTCAAAGTAACAGTCCTGATTCCCCGCCACACCAAATTAATGACATGATGGTTCGTCAGAAGGTAGGAACCAGTAACACCAGTACGTACCTAAGGCACGACCAACGTACTGATCCCGAAATTCAACTACGAGCTTTTTAACTGCAACAACTTTAATATACGCTATTGGAGCTGGAATTACCGCGGCTGCTGGCACCAGACTTGCCCTCCAA
+
DDDDDHIIIGEHHIIIIIIIIIIIIIIIIIIIIIIIIIII0EHHIIIIIIIIIIIIIHIIIIIIHIIIIIHHHIIIIIIIIIIIIIIIIIIHIIIIIIIIIIIIIIIIIIHIHIIIIHIIIHIIIIIIIIIIIIIIIIIIIIIIIIHIIIIIIIIIIIIIIIIIIIIIIIIIIIIIIIIIIIIIIIIIIIIIIIIIIIIIIIIIIIIIIIIIIIIIIIIIIIIIIIIIIIIIIIIIIIIIIIIHIIIIIIHIIIIIIIIIIIIIIIIIIIIIHGIIIIIIIIHIIIIIIIHIIIIIIIIIIIIIIIIIIIIIIIIIIIIIIIIIIIIIIIIIIIIIIIIIDDDDD
@HISEQ:969:HM2KJBCX2:2:1101:7167:70830 2:N:0:ACTATGCA
CATCTGGGCAATCCCAACTATCCCTATTAATCATTACGGTGATCCTAGAAACCAACAAAATAGAACCATGCCGTCCTATTCTATTATTCCATGCTAATGTATTCGAGCAAAATGCCTGCTTTAAACACTCTAATTTTTTCAAGGTAAAGGTCCTGGTTCCACATGACACCCAATTAAGGACATCATGCTTCTCCAGAAGGTGAGAAATCAACTGCGACAGTTCATACCCCTTAAGGCACGACCATCACGTCAATCCCGAAATTCAACTACGAGCTTTTTAACTGCAACAACTTTAATATACGCTATTGGAGCTGGAATTACCGCGGCTGCTGGCACCAGACTTGCCCTCCAA
+
DDDDDHIHIIIIIIIIIIIIIIIIIIIIIIIIIIIIIIIIHIIIIIIIIIIIIIIIIIIIIIIGIIIGIIIIIIIIIIIIIIIIIIIIIIIIIIIIIIIHIHIIIIIIIIHIIIIIIIIIIIIIIIIIIIHIIIIIIIIIIIIIIIIIIIIIIIHHHGIIIIIIIIIIIIIIIIIIIIIIIIIIIIHIIIIIIIIIIIIIIIIIIIIIIIIIIIIIIIIIIHIHIIIIGIIIIIIIIIIIIIIIIIHIIIHIIHIHIIIIIIIIIIIIIIIHIIHIIIIIIIIIIIIIIIIIIIIIIIIIIIIIIIIIIIIIIIIIIIIIIIIIIIIIIIIIIIIIIIIIIIIIIIIDDDDD
@HISEQ:969:HM2KJBCX2:2:1101:6810:72227 2:N:0:ACTATGCA
CATCTGGGCAATCCCAACTATCCCTATTAATCATTACGGTGATCCTAGAAACCAACAAAATAGAACCATGCCGTCCTATTCTATTATTCCATGCTAATGTATTCGAGCAAAAATGCCTGCTTTAAACACTCTAATTTTTTCAAGGTAAAGGTCCTGGATCCGCAAGACACCCAATTAAGGACATCAAGTTTCTCCAGAAGGTGAGAAATCAACAGCGACAGTTCATACCCCTTAAGGCATGACCATCACGTCAATCCCGAAATTCAACTACGAGCTTTTTAACTGCAACAACTTTAATATACGCTATTGGAGCTGGAATTACCGCGGCTGCTGGCACCAGACTTGCCCTCCAA
+
DDDDAHIIIHHIIIIIIIIIIHHHHIIIIIIIIIIIIIIIIIHHHHIIHIIIHIIIIIIIIIIIIIIIHIIIIIIIGHHIIHIIIIIIIHII?EHIIIHHIGHIIIIIIIIIHIIIIIHHHIIIIHHHHIIIIEHHIIIIIIIIIHIIIIIHIIIHIHHIIHIIIIHIIIIIIIIIIHIIIIHIIIIIGIIIIIIIIHIIIIIIIIIIIIIIIIIIIHIIIIIIIIIIIIIIIIIIIIIIIIIIIIIIIIIHIIIIIIIIIIHIIIIIIHIIIIIIIIIIIIIIIHIIIIIIIIIIIHEGGIIIIIIIIIIIHIIIIIIIIIIIIIIIIIIIIGIIIIIIIIIIIIIIDDDDA
@HISEQ:969:HM2KJBCX2:2:1101:2005:72503 2:N:0:ACTATGCA
CATCTGGGCAATCTATCCCTATTAATCATTACGTCGATCCTAGAAACCAACAAAATAGAATCAAACGTCCTATTTCGTTATTCCATGCTAATGTATTCAAGCGTGAGCCTGCTTTAAACACTCTAATTTTTTCAAAGTAACAGTCCTGATTCCCCATGACACCAAATTAATGACATCATGGTTCGTCAGAAGGTAGGAATCAATAATACCAGTACGTACAATAGCACGACCAATAAATTAATCCCGAAATTCAACTACGAGCTTTTTAACTGCAACAACTTTAATATACGCTATTGGAGCTGGAATTACCGCGGCTGCTGGCACCAGACTTGCCCTCCAA
+
DDDDDIIHIIIIIIIIIIIIIIIIIGIIIIIIIIIIHIIIIIIIIIIIIIIIIIIIIIIIIHIIIHIIIIIIIIIIIHIHHIIIIEHHIIIIIIIIIIIIIIIHIIHIIIIIHIIHIIIIIIIIIIIIIIIIIIHIHIIIIIIIIHIIIIIIIHIIIIIIIIIIIIIIIIHIIIIIIIIIIIIIIHIIIIIIIIIHIIIIIIIIIIHIIIIIIIIIIIIIIIIIIIIIIIIHIIIIIIIIIIIIIIIIIHHIIIIIIIIHIIIIIIIIIIIIIIIIIIIIIIIIIIIIIIIIIHIIIIIIIIIIIIIIIIIIIIIIIIIIIIIIIIIIIIIIIIIDDDDD
@HISEQ:969:HM2KJBCX2:2:1101:21141:72071 2:N:0:ACTATGCA
CATCTGGGCAATCCCAACTATCCCTATTAATCATTACCTCGACTCCGAAAGCCAACAAAATAGAACCGAGATCCTATTCTATTATTCCATGCACTAATGTTCAGGCTGTAGCGCCTGCTTTGAGCACTCCAATTTTTTCAAAGTAAACGTACTGGCCACGTATGGCACTCGGTTAAGAGAACCACACACGAACCAATAAAATCGTCCGGTCAAACAGTAAATACCGCAAGGTACACCGCCCAACCGAAACCGAGATCCAACTACGAGCTTTTTAACCGCAACAACTTTAATATACGCTATTGGAGCTGGAATTACCGCGGCTGCTGGCACCAGACTTGCCCTCCA
+
DDBBDIIIIIIEHHIHIIII@GHHIIHIIIHIIHIHIIIIIIHHIIIIIIIIIIIIIIIIIIHIIIIIIGHGHEHHCCFHHHHHE?HIIHHHHEEHIHCHHHHFIHHEHHHIIHGHIIHIIIIIIIIIHHHIHHIIIIIIIIHHHHIIIHHHHHIHIIIIIIIHIIIIIIIHIIIIHHIIHIIIHIIHIHIIIHIIHHGFHGIGIIIIIIIIIIIHIIIHGGEIIIIIHIIIIHFIIIIIHHEGIIHHEIIIIIGIIIHHIIIIHEIHIIIIHHHIIIIIHHHHIIIIIIIHIIIIIIHIIIIIIIIIIIIIIIIIIIIIIIIIIIIIIIIIIHIIIIIIDDDDD
@HISEQ:969:HM2KJBCX2:2:1101:6092:73326 2:N:0:ACTATGCA
CATCTGGGCAATCCCAACTATCCCTATTAATCATTACGTCGATCCTAGAAACCAACAAAATAGAATCAAACGTCCTATTTCATTATTCCATGCTAATGTATTCAAGCGCGAGCCTGCTTTAAACACTCTAATTTTTTCAAAGTAACAGTCCTGATTCCCCACGACACCAAATTAATGACATCGTGGGTAGGAATCAATTTGACCAGTACGTACCGAGGCACGACCGACCAACAGATCCCGAAATTCAACTACGAGCTTTTTAACTGCAACAACTTTAATATACGCTATTGGAGCTGGAATTACCGCGGCTGCTGGCACCAGACTTGCCCTCCAA
+
DDDBDIIIIIHIIIIIIIIIIIIHIGHIIIGHIIIIIIHHHIHIIIIIIIIHIGIIIIIIIHHIIFHICCCHHHIHGHHIIHHIIHIIIIIHIIIIIIHHIHIHIIIIIIHHIIHGIHHIIHHIHHHHIIIHIHHIHIHIIIIIIHIIIIIIHIIIIIIHHIIIIHIIIHHHHIIIIHIGIIIIHHIIIIIIIIIIHHCIHIIHIIIIIIIHIIHIIIIHIHHIIIIIIIHHHHIGHIIIIIIH=IIIHFEHIIIIIIIIIIIIIIIIIIIIIIIIIIIHHGIHIIIIIIIIIIIIHIHIIIIIGIIIIIIIIIHIIIIIIHIIIIHIIDDDDD
@HISEQ:969:HM2KJBCX2:2:1101:9977:72807 2:N:0:ACTATGCA
CATCTGGGCAATCCCAACTATCCCTATTAATCATTACGTCGATCCTAGAAACCAACAAAATAGGGTCAAACGTCCTATTTCATTATTCCATGCTAATGTATTCAAGCGTGTGCCTGCTTTAAACACTCTAATTTTTTCAAAGTAACAGTCCTGATTCCCCATGACACCAAATTAATGACATCATGGTTTGTCAGAAGGTAGAAACCAACGATGCCAGTACGTACCGGAGGCACGACCGACATGTTGATCCCGAAATTCAACTACGAGCTTTTTAACTGCAACAACTTTAATATACGCTATTGGAGCTGGAATTACCGCGGCTGCTGGCACCAGACTTGCCCTCCAA
+
DDDDDIIIIHIIIIIIIIIIIIIIIIIIIIIIIIIIIIIIIIIIIIIIIIIIIIIIIHIIIIHIGHHIIIIIIHIIIIIHIIIIIIIIIIIIIIIIIIIIIIIIIIIHIIIIIIIIIIIIIIIIIIIIIIIIIIHHIIIIIIIIIIIIIIIHIIIIIIIIIIIIIIIIIIIHHIIIHGHIIIIIIIIIIIIIIIIIIIIIIIIIIIIIIIIIIIIIIIIIIIIIIIIIIIIIIIIHIIIIIIIHHIIIIIIIHEIIIIIIIIIIIIIIIIIIIIIIIIIIIIIIIIIIIIIIIIIIIHHHHIIIIIIIIIIIHIIIIIIIIIIIIIIIIIIIIIIIIGIIIDDDDD
@HISEQ:969:HM2KJBCX2:2:1101:8112:73454 2:N:0:ACTATGCA
CATCTGGGCAATCCCAACTATCCCTATTAATCATTACGGCGGTCCTAGAAACCAACAAAATAGAACCGCGCGTCCTATTCTATTATTCCATGCTAATGTATCCGAGCAAAGGCCTGCTTTGAACACTCTAATTTTTTCAAAGTAAAAGTCCTGGTTCCCCGACACGGCCAGTGAAGGCCATGCGGCTCCCCAGAAGGAAAGGCCCGGCCGGACCAGTGCACGCGGTGAGGCGGACCGGCCAGCCAGGCCCAAGGTTCAACTACGAGCTTTTTAACTGCAACAACTTTAATATACGCTATTGGAGCTGGAATTACCGCGGCTGCTGGCACCAGACTTGCCCTCCAA
+
DDDDDIIIIHHHIIIIIIIIIIIIIIIIIIIIIIIIIEHHIIIIIIHHIIIIIIIIHIIIGIFHIIIIIIIIIIHHIHHIIIIIIHIIIGHIHIHIIIIIIIIIIIIIIIIIIIIIIIIIIIIIIIIIIIIIIIIIIIIIIIIIIIIIHIHIIIIIIIIIIIIIIIIIIIIHIIIIIIIIIIIIIIIIIIIIIIIIIIIIIIIIIIIIIIIIIIIIIIIIIIIIIII=IIIIIIIIIIIIIIIIIIIHIIIIIIIIIIIIIIIIIIIIIIIIIIIIIIIIIIIIIIIIIIIIHIIIIIIIIIIIIIIIIIIIIIIIIIIIIIIIIIIIIIIIIIIIIIIIDDDDD
@HISEQ:969:HM2KJBCX2:2:1101:20271:73316 2:N:0:ACTATGCA
CATCTGGGCAATCCCAACTATCCCTATTAATCATTACGTCGATCCTAGAAACCAACAAAATAGAATCAAACGTCCTATTTCATTATTCCATGCTAATGTATTCAAGCGCGAGCTTGCTTTAAACACTCTAATTTTTTCAAAGTAACAGTCCTGATTTCCCATGACACCAAATTAATGACATCGTGGTTCGTCAGAAGGGAGAAACCAATAATGCTAGTACGTACAAAGTACGACCGACATATTAGTCCCGAAATTCAACTACGAGCTTTTTAACTGCAACAACTTTAATATACGCTATTGGAGCTGGAATTACCGCGGCTGCTGGCACCAGACTTGCCCTCCAA
+
DDDDDIIIIIIIIIIIHIHIHIIIIIIIIIIIIIIIIIIIIIIIIIIIIIIIIIIIHHIIIIHIIIIIIIIIHHIIIIIIIIIHIHIIIIIIIIHIIIIIHGIIIIIIIIIIIIIHIIIHIIIIHIIIIIIIIIIIIIIIIIIIIIIHHIIIIIIIIIIIIIIIIIIIIIIIIIIIIIIIIIIIIIIIIIHIIIIHIIIIIIIIIIIIIIIIIIIIIIIIIIIIIIIIIIIIIIIIIIIIIHIIIIIIIIIIIIIIIIIIIIIIIIIIIIIIIIIIIGIIIHIIIIIIIIIIIIIIIIIIIIIIIIIIIIIIIIIIIIIIIIIIIIIHIIIIIIIIIIIDDDDD
@HISEQ:969:HM2KJBCX2:2:1101:8163:73712 2:N:0:ACTATGCA
CATCTGGGCAATCCCAACTATCCCTATTAATCATTACGTCAATCCTAGAAACCAACAAAATAGGATCGAACGTCCTATTTCATTATTCCATGCTAATGTATTCAAGCGTTAGCCTGCTTTAAACACTCTAATTTTTTCAAAGTAACAGTCCTGTTTCCCTGCAACACCAAATTAATGACATTACAGTTCTTCAGAAAGGAGGAATCAGCGAAGCCAGTGCATACCAGTGGCACGACCAACCTGCTGACCCCGAAATTCAACTACGAGCTTTTTAACTGCAACAACTTTAATATACGCTATTGGAGCTGGAATTACCGCGGCTGCTGGCACCAGACTTGCCCTCCAA
+
D@@@DI?G?FEEHIIIIIIIIIIIIIIIIIIHIIIIIIIIIIIFHHIIIIIIIIIIIIIII@1DHEHH0D1<DHHG?<HH1CFHIFHFE@CHF@FH@@CHHHE<HHDEECHHEHEHHHGHHIIHGAEHCEHHIIIIICFHHGFGHGEFHIIIIEFHIIIGHIIIIIHIIIIIIIIIIIIHIHIHE@IHGCIIIIIIHIIHH?IIIIHCHIHEFHHIIHGHFIIIIHFHIIIIIIIHGHHICHEEHIIGIIIIIIIIIIHIIHIIIIIIIIIIIIHIIIIIIIIIIIIIIIIIIIIIIIIIIIIIIIIIIIIIIIIIIIIIIIIIIIIIIIIIIIIIIIIIIDDDDD
@HISEQ:969:HM2KJBCX2:2:1101:9573:73601 2:N:0:ACTATGCA
CATCTGGGCAATCCCAACTATCCCTATTAATCATTACGTCAATCCTAGAAACCAACAAAATAGGATCGAACGTCCTATTTCATTATTCCATGCTAATGTATTCAAGCGTTAGCCTGCTTTAAACACTCTAATTTTTTCAAAGTAACAGTCCTGTTTCCCTGCAACACCAAATTAATGACATTACAGTTCTTCAGAAAGGAGGAATCAGCGAAGCCAGTGCATACCAGTGGCACGACCAACCTGCTGACCCCGAAATTCAACTACGAGCTTTTTAACTGCAACAACTTTAATATACGCTATTGGAGCTGGAATTACCGCGGCTGCTGGCACCAGACTTGCCCTCCAA
+
DDDDDIIGIIIIIIIIIIIIIIIIIIIIIIIIIIIIIIIIIIIIIIIIIIIIIIIIIIIIHIIIIIIIIIIIIIIIIIIIIIIIIIIIIIIIIIIIIIIIIHIHHIIIIIIIHFIIIIIIIIHIIIIIHIIIHIIIIIIIIIIIIIHIIIIIIIIIHIIIIIIIIIHIIHIIIIIIIIIIIIIIIIIIIIIIIIIHIIIIIIIIIIIIIIIIIIIIIIIIIHIIIIIIIIIIIIIIIIIIIIIHHIIHIIIIIIIIIIIIIHIIIIIIHIIIIIHIIIIIIIIIHIIIIIIIIIIIIIIIIIIIIIIIIIIIIIGIIIIIIIIIIIIIIIIIIIIIIIHIIDDDDD
@HISEQ:969:HM2KJBCX2:2:1101:16708:73696 2:N:0:ACTATGCA
CATCTGGGCAATCCCAACTATCCCTATTAATCATTACGGTGATCCTAGAAACCAACAAAATAGAACCATGCCGTCCTATTTTATTATTCCATGCTAATCTATTCAAGCACTAGCTTGCTTTAAGCACTCTAATTTTTTCAAGGTAATAGCTCTGCTTCCCCAACGCACCAAATTAATGGCATGAAGGTTATTCAGAAGGTAAGAATCCATCAAATCAGTACGAGCAGTGAAGCCCGACCGATAGACAGATTCCGAAATTCAACTACGAGCTTTTTAACTGCAACAACTTTAATATACGCTATTGGAGCTGGAATTACCGCGGCTGCTGGCACCAGACTTGCCCTCCAA
+
DDDDDIIHIGHHHHIIIIIIIIIIIIIIIIIIIIIIIGHIIIIIIIIIHIIIIIIIIIIIIHEHHIHIHHIHGHIIIIIHHHIHIHHHIIIIIIIIIIIIIHIHHIIIIIIIIIIIIIIIIIIIIIIIIIIIIIIHIIHIHIIIIHHIIIIIIIIIIIIHIHIIIIHIIIIIIHIIIIIIIIIIIIIIIIIIIIIIIIIIHIIIIIIIIIIIIIIIIIIIIIIIIIIIIHIHHIIIIIIIIIIIHHGIIIIHIIIIIIIIIIIIIIIIIIIIIIIIIIIIIHIIIIIIIIHIIIIIIIIIIIIIIIIIIIIIIIIIIIIIIIIIIIIIIIIIIIIIIIIIIIIDDDDD
@HISEQ:969:HM2KJBCX2:2:1101:16336:74239 2:N:0:ACTATGCA
CATCTGGGCAATCCCAACTATCCCTATTAATCATTACATCGATCCTAGAAACCAACAAAATAGAATCTGATGTCCTATTTCATTATTCCATGCTAATGTATTCAAGCGTAAGCTTGCTTTAAACACTCTAATTTTTTCAAGGTAACAGTCCTAATTCCCCATAACATCAAATAAATGACATTATGGTTCTTTAGAAGGTGAGAACCAATAAAACCAGTACATACCAAGGCATGACCGATTCCTTGATCCCGAAATTCAACTACGAGCTTTTTAACTGCAACAACTTTAATATACGCTATTGGAGCTGGAATTACCGCGGCTGCTGGCACCAGACTTGCCCTCCAA
+
BDDDDHIIIIHHIIIHC=FHIIHIIIIIICHGHIHHIHHHIIIGIIIGHHHHIIHIHHEHHIIEHIIIIHHIIHIHIIIIECGHHIHIGHIHFIGIIIHHIDHHHIGHHEHHIIIIIIHHHEHHHHHHHCHHHIIIIFHGHHHHHIHHIIIHHFHHHGIFIHHGGEEHHIHHHIEHEIHHHHHHHHHHHEFEHIIHHHHHIIHHFDGFDHGHFHGHEHIIHHHEFCGHGIHIIIIIIHIHHHGG@CFHHHCHHD1<HEHC0CEFD@HHHGIIHGHEEIIIHIIHCGEFHFD0HHFG<D?ECEHCHGIHHHEHEGHFDCHHHHHHIGIHGHHCEGEC0HHCD@@AD
@HISEQ:969:HM2KJBCX2:2:1101:18082:73784 2:N:0:ACTATGCA
CATCTGGGCAATCCCAACTATCCCTATTAATCATTACGGTGGTCCTAGAAACCAACAAAATAGAACCACAACGTCCTATTCTATTATTCCATGCTAATCTATTCAAGCAATAGCCCGCTTTAAACACTCTAATTTTTTCAAGGTAATGGTCCTGGCTCCCCAACACACCCAATTAAGGACATGCTGGTTCACCAGAAGGAAGACCCGACAACAAGACAGTACTCGCCAAAGACGGACCGCCCGGCCAGGCCTAAAATTCAACTACGAGCTTTTTAACTGCAACAACTTTAATATACGCTATTGGAGCTGGAATTACCGCGGCTGCTGGCACCAGACTTGCCCTCCAA
+
DDDDDIIIIHHIHHIIIIIIIHIIIIIIIHIIIIIGHHIIIIIIIIIIIIIIHIIIEHIIHHFCHFHHHGHHIIIIIIIIIIIIIIIHHHIIIIHGHIIIIHHIIIIIIIIIIIIIIIIIHHHIIIIIIIHIIIIHHIIIIIIIIIIIHIIIIHIIIIIIIHIIHIIIGIIIIIIIIIIIIIIIIIHHHIIHIIIIIIHHIIIIIIIIIIIIIIIIIIIIIIIIIIIIIIIIIIIIHIIIIIIIIHIIIIIIIIIIHIIIIIIIIIIIIIIIIHIIIIIIIIIIIIIHIIIIHIHIIIIIIIIIIIIIIIIIIIIIIIIIIIIIIIIIIIIIIIIIIIIIIIDDDDD
@HISEQ:969:HM2KJBCX2:2:1101:10311:73847 2:N:0:ACTATGCA
CATCTGGGCAATCCCAACTATCCCTATTAATCATTACGGTGATCCTAGAAACCAACAAAATAGAACCATGCCGTCCTATTTTATTATTCCATGCTAATGTATTCAGGCACTAGCCTGCTTTGAGCACTTTAATTTTTTCAAGGTAATAGTCCTGCTTCCCCAACGCACCAAGTGAATGGCATGCTGGTTATTCAGAAGGTAAGAACCCACCACACCAGTACGGACAGTGAAGCCCGACCGATGGACAGATTTCGAAATTCAACTACGAGCTTTTTAACTGCAACAACTTTAATATACGCTATTGGAGCTGGAATTACCGCGGCTGCTGGCACCAGACTTGCCCTCCAA
+
DDDDDIIIIHHIIIIIIIIIIIIIIIIIIIIIIIIIIIIIIIIHIIIHIIIIIIIIIIIIIIHIIIIIIIIIGHIIIIIIIIIHIIIIIIIIIIIHHIIIIHIIIIHIIIIIIIIIIIHIIIHHIIIIIIIIIIIIIIIIIIIIIIIIIIIIIIIIIIIIIIIIIIIHIIIIIIIIIIHHIIHIIIIIHIIIIIIIIIIIIIIIIIIIIIIIIIIIIIIIIIIIIIIIIHIIIIIIIIHIIIIIIHHIIIIIIIIIIIIIIIIIIIIIIIIIIIIIIIIIIIIIIHIIIIIIIIIIIIIIIIIIIIIIIIIIIIIIIIIIIIIIIIIIIIIIIIIIIIIIIIIDDDDD
@HISEQ:969:HM2KJBCX2:2:1101:1747:74018 2:N:0:ACTATGCA
CATCTGGGCAATCCCAACTATCCCTATTAATCATTACGGTGATCCTAGAAACCAACAAAATAGAACCATGCCGTCCTATTCTATTATTCCATGCTAATGTATTCGAGCAAAAATGCCTGCTTTAAACACTCTAATTTTTTCAAGGTAAAGGTCCTGGATCCGCAAGACACCCAATAAAGGACATCAAGTTTCTCCAGAAGGTGAGAAATCAACTGCAACAGTTCATACCCCTTAAGGCATGACCATCACGTCAATCCCGAAATTCAACTACGAGCTTTTTAACTGCAACAACTTTAATATACGCTATTGGAGCTGGAATTACCGCGGCTGCTGGCACCAGACTTGCCCTCCAA
+
DDDDDIIIIHIIHIIIIIIIIIIIIIIIIIIIIIIIIIHIIIIIIGHIIIIIIIIIIIIIIIIHGIIIIHIIIICHIIIHHIIHIIIIIIIIIHIIIIIIIHHHIHHHHIIIIIHIIIIIHIIIIIIIIIIIIIIIIIHIIIIHIIIIIIIIIIIIIIHIIIIIIIIIIIIHIIIHIIHIIIIIIIIIIHHIHIIIIIIIIHIIIIIIIIIIIHIIIIIIIIIIIIHIIIIIIIIIIIIIIIIIIIIHIIHHIIIIIIIIIIIIIIIIIHIIIIIIIIIIIIIIIIIIIIIIIIIIIHIIHIIIIIIIIIIIIIIIIIIIIIIIIIIIIIIIIIIIIIIIIIIIIIIIDDDDD
@HISEQ:969:HM2KJBCX2:2:1101:3539:73944 2:N:0:ACTATGCA
CATCTGGGCAATCCCAACTATCCCTATTAATCATTACGTCAATCCTAGAAACCAACAAAATAGGATCAAACGTCCTATTTCATTATTCCATGCTAATGTATTCAAGCGTTAGCCTGCTTTAAACACTCTAATTTTTTCAAAGTAACAGTCCTGTTTCCCTGCAACACCAAATTAATGACATTACAGTTCTTCAAGAAGGAGGAACCAGTAAAGCCAGTACATACCAGAGGCACGACCAACCTACTAATCCCGAAATTCAACTACGAGCTTTTTAACTGCAACAACTTTAATATACGCTATTGGAGCTGGAATTACCGCGGCTGCTGGCACCAGACTTGCCCTCCAA
+
DDDDDIIIIIIIIIIIHIIIIHIIIIIIIIIIIIIIIIIIIIIHIIIIHIIIIIIIIIIEHEHHIIIIIIIIIIGHIIIIIIIIIIIIIIIIGIIIIIIHHHIIIIIIIIIIHIIIIIIIIIHIHIIIIIIIHIIIIIIIIIHIIHIIIHHIIIIIIIHIHIIIIIHIIIHHHIIIIIIIIIIIIIIIIHIIIIIIIIIIIIIIIIIIIIHIIIIIHIIIIHIIIIIIIIIIIIIIIIIIIIHHHIIIIIIIIIIIHIIIIIHIIIIIIIIIHIIIIIIIIIIIIIIHIIIIIIIIIIIIIIIIIIIIIIIIIIIIIIIIIIIIIIIIIIIIIIIIIIIIIDDDDD
@HISEQ:969:HM2KJBCX2:2:1101:20984:74034 2:N:0:ACTATGCA
CATCTGGGCAATCCCAACTATCCCTATTAATCATTACGTCAATCCTAGAAACCAACAAAATAGGATCGAACGTCCTATTTCATTATTCCATGCTAATGTATTCAAGCGTTAGCTTGCTTTAAACACTCTAATTTTTTCAAAGTAACAGTCCAAATTCCCCGCAACACCAAATTAATGGCATTACGGATCATCAGGAAGGAGGAATCAGTGAGACCAGTACATACCAGAGGCATGACCAACCTACTAACCCCGAAATTCAACTACGAGCTTTTTAACTGCAACAACTTTAATATACGCTATTGGAGCTGGAATTACCGCGGCTGCTGGCACCAGACTTGCCCTCCAA
+
DDDDDGIIIGGCGHHHGGHIHHIIIIIIIIHIIIHHIHHHHIHGIIIIHIIIIHIIIIIHHIEGHHHGHIIIHHHHIFHIIIHIIHIIFHF<GHHHHIHHGGCHIHIHHGGEHHIIHIHHEHIFIHIIIIIIIIHHHIHIIIIIHHIIHHHIIIIIIIHIIIIIIIIHHFIHHGIIIHHHIIHIIIIIIHIIIIIHHIIIIIIIHIIIIIHIIIIIIHIIIIIIIHIHIIHIIIIIIHHHIHHHGHEIIHIIIIHIIIHIIIHIHHHIIIIIIHGIIHIIIIIIIIIIIHIHHIIIIIIIIIIIIIIIIIIIIIIIIIIIIIIIIIIIIIIIIIHIIIIIIDDDDD
@HISEQ:969:HM2KJBCX2:2:1101:9215:74891 2:N:0:ACTATGCA
CATCTGGGCAATCCCAACTATCCCTATTAATCATTACGTCGATCCTAGAAACCAACAAAATAGAATCAAACGTCCTATTTCATTATTCCATGCTAATGTATTCAAGCGTAAGCCTGCTTTAAACACTCTAATTTTTTCAAAGTAACAGTCCTGATTCCCCACGACACCAAATTAATGACATCGCGGTTCTTCAGAAGGTAGGAACCGATAATGCCAGTGCGTACCGAAGCACGACCAACAATTCGATCCCGAAATTCAACTACGAGCTTTTTAACTGCAACAACTTTAATATACGCTATTGGAGCTGGAATTACCGCGGCTGCTGGCACCAGACTTGCCCTCCAA
+
DDDDDIIIIIIIIIIIIIIIIIIIIIIIIIIIIIIIIIIIIIIIIIIIIIIIIIIIIHIIIIIIIIIIIIIIIIIIIHIIIIIIIIIIHIIIHIIIIIIHIIIIIIIIIIIIIIHIIIIIIIIIIIIIHIIIIIIIIIIIIIIIIIIIIIIHIHIIHIGIIIIIIIIIIIIIIIIIHGHIIIHIIIIIIIIIIIIIIIHIIIIIIIIIIIIIIIIIIIIIIIIIIIIIIIIIIIHHHIIIIHHHIHHIIHIIIIIIIIIIIIIIIIIIIIIIIIIIIIIIIIIIIIIIIIIIIIIIIIIIIIIIIIIIIIIIIIIIIIIIIIIIIIIIIIIIIIIIIIIIDDDDD
@HISEQ:969:HM2KJBCX2:2:1101:6335:74362 2:N:0:ACTATGCA
CATCTGGGCAATCCCAACTATCCCTATTAATCATTACGTCAATCCTAGAAACCAACAAAATAGGATCGAACGTCCTATTTCATTATTCCATGCTAATGTATTCAAGCGTTAGCTTGCTTTAAACACTCTAATTTTTTCAAAGTAACAGTCCAAATTCCCCGCAACACCAAATTAATGGCATTACGGATCATCAGGAAGGAGGAATCAGTGAGACCAGTACATACCAGAGGCATGACCAATCTACTAACCCCGAAATTCAACTACGAGCTTTTTAACTGCAACAACTTTAATATACGCTATTGGAGCTGGAATTACCGCGGCTGCTGGCACCAGACTTGCCCTCCAA
+
DDDDDHIIIGHHHIIIIIIIIIIIIIIIIIIIIIIIIIIIIIIIIIIIIIIIIIIIIIIIIIIIIIIIIIIHHIGIIIIIIHIIHIIIHIHHHIIHIIIIIIIIIIIIIIIIIIIIIIIIIIHIIIIIIIIIIIIIIIIHIIIHIIIHHHIIIIIIIIIIIIIIIIIIIIIIIIIIIIIIIIIIIIIIIIIIIIIIIIIIIIIIIIIIIIIIIIIIIIIIIIIIIIIIIIIIIIIIIIIIIIIIIIIIIIIIIIIIIIIIIIIIIIIIIIIIIIIIIIIIIIIIIIIIIIIIIIIIIIIIIIIIIIIIIIIIIIIIIIIIIIIIIIIIIIIIIIIIIIIIIDDDDD
@HISEQ:969:HM2KJBCX2:2:1101:11462:74946 2:N:0:ACTATGCA
CATCTGGGCAATCCCAACTATCCCTATTAATCATTACGGTGATCCTAGAAACCAACGAAATAGAATCAGTCCGTCCTATTTCATTATTCCATGCTAATGTATTCAGACGATAGTCTGCTTTAAACACTCTAATTTTTTCAAAGTAACAGTCCTGATTTCCCATCACACCAAATAAATGGCATGAAAGTTCCTCGGAAGGTAGAGATCCATCTCACCAGTGCAGACAATTAAGCCTGACCAATGGGTAGACCCCGAGGTTCAACTACGAGCTTTTTAACTGCAACAACTTTAATATACGCTATTGGAGCTGGAATTACCGCGGCTGCTGGCACCAGACTTGCCCTCCAA
+
DDDDDIIIIIIIIIIIIIIIIIIIIIIIIIIIIIIIIIIIIGIIIIIIIIIIIIIIIIIIIIHIIIIIIHIIIIIGHIHIHHIIIIIIIIIIFHHIIHIIIFHGHHHIIIIHIIIIIIIIIIIIIIIHIHIIIIIIIIIIIIIHIIHIHIIIIIHIIIIIIIIIIIIIIIIIIIHIIIIIIIIIIIIIIHHIIIIIIIIIIIIIIIIIIIIIIIIHIIIIIIHIIIIIIII=IIIIIIIIIIIIIHHHIIIIIIIIIIIIIIIIIHIIIIIIIIIIIIIIIIIIIIIIIIIIIIIIIIIIIIIIIIIIIIIIIIIIIIIIIIIIIIIIIIIIIIIHHIIIIIIDDDDD
@HISEQ:969:HM2KJBCX2:2:1101:3860:75079 2:N:0:ACTATGCA
CATCTGGGCAATCCCAACTATCCCTATTAATCATTACGTCGATCCTAGAAACCAACAAAATAGGTTCGATCGTCCTATTTCGTTATTCCATGCTAATGTATTCAAGCGCGAGCCTGCTTTAAGCACTCTAATTTTTTCAAAGTAACAGTCCTGTTTCCCCGCAACAACAAATTAATGCCATCACGGTTCTACAAGAAGGAGGGACCAGTGAGGCCAGTGCATACCAGTGGCACGACCAACCTACTGGCCCCGAAATTCAACTACGAGCTTTTTAACTGCAACAACTTTAATATACGCTATTGGAGCTGGAATTACCGCGGCTGCTGGCACCAGACTTGCCCTCCAA
+
DDADAEGCGHE?E@FGC<<CHIHHHEHHCHH@HHIEHHGEHHEEHECG@HHHHIHIIIIHHEFHEHIIIIIIHEHCHHHIHHII@HHIFHHIIHIIIHIIIIIIIGIHIIIHIHIIIIIIHHHIIHIIIIIIHIIIIIIIIIHIIIIIIIIIIHIIIIIIIIIIHHIIIHIIIIHIIIIIIIIIIIGIIIIIHIIIIIIIIIIIIIIIIIIIIIIIIIIIIIIIIIIIHHIIIIIIHHEGIIHHGIHHIIIIIIIIIIIIIIIIHGIIIIIIIHEIGIIIIIIIIIIIIGIIIIIIIIIIIIIIIIIIIHIIIIIIIIIIIIIIIIIIIGIIIIIIHIIIIDDDDD
@HISEQ:969:HM2KJBCX2:2:1101:10052:75991 2:N:0:ACTATGCA
CATCTGGGCAATCCCAACTATCCCTATTAATCATTACGTCAATCCTAGAAACCAACAAAATAGGATCGAACGTCCTATTTCATTATTCCATGCTAATGTATTCAAGCGTTAGCTTGCTTTAAACACTCTAATTTTTTCAAGGTAATGGTCCTGGCTCCCCAACACACCCAATAAAGGACATGCTGGCTCACCAGAAGGAAGACCCGACAGCAGACAGTACTCGCCAAAGACGGACCGCCCGGCCAGGCCTAAAATTCAACTACGAGCTTTTTAACTGCAACAACTTTAATATACGCTATTGGAGCTGGAATTACCGCGGCTGCTGGCACCAGACTTGCCCTCCAA
+
DCADDHHHIHIIGHCHIICCFHHHEHHIHIHHIIH@HHHG=CGHHIHHIEHHEHHHCEHHIHHHIIIICEGHIIIHIEHHIIIIIIE@F@CEHHHHIHFH?HHIIIHHGIIHHHEHGFHIIHIHHIIIGIHIIHHHHHHHHIHHHHHHHHIHHHHHHIHGCGHIIIHGHIIHGIIHHIIIIHIIIHGAFHEHHHGIHHE@DFDDIIIHIEIHHHFHGIIIHIIHHEIIHEECDHIHHIIIIHHHIIHHCHHHHHIIHFHHHHEGCEHIIIHGHGEHIIHGEFHHHIHHHIHHHHIHHHGHIIHIIIIIIIHHHDDIHIIIIHHFHHHHIHHGHHCHFIHH@DADB
@HISEQ:969:HM2KJBCX2:2:1101:8864:75486 2:N:0:ACTATGCA
CATCTGGGCAATCCCAACTATCCCTATTAATCATTACGGCGGTCCTAGAAACCAACAAAATAGGACCGCGCGTCCTATTTTATTATTCCATGCTAACGTATTCGAGCAAAGGCCTGCTTTGAACACTCTAATTTTTTCAAAGTAAAAGTCCTGGTCCCCAACACGCCCAGTGAAGGGCATGCGGTTCTCCAGAAAGAAAGGCCCGGCCGGACAAGTGCACGCGGTGAGGCGGACCTGCCAGCCAGGCCAAATGGTCAACTACGAGCTTTTTAACTGCAACAACTTTAATATACGCTATTGGAGCTGGAATTACCGCGGCTGCTGGCACCAGACTTGCCCTCCAA
+
DDDDDIIIIIIIIIIIIGHIIIIIIIIIIHIIGIIIIIIIIIIIIIEHHIIIIIIIIIIIIIHHIIIIIIGIIIHIIHIIIIIIHIIHIIIIIIIIIIIIIHIIIIIIIIIIIIIIIIIIHHIIIIHIIIIIIIIIIIIIIIIIHIIIIIIIHHHHIIIIIHIIIIIIIIIIIIIIIIIIIIHIIIIIIIIIIIIIIIIIIHIIIIIIIIIIIIIIIIIIIIIIIIIIIIIIIIIIIIIIIIHIIIIIIIIIIIIIIIIIIIIIIIIIIIIIIIIIIHIIIIIIIIIIIIIIIIIIIIIIIIIIIIIIIIIIIIIIIHIIIIIIIIIIIIIIIIIIIIIDDDDD
@HISEQ:969:HM2KJBCX2:2:1101:16005:76073 2:N:0:ACTATGCA
CATCTGGGCAATCCCAACTATCCCTATTAATCATTACGGTGATCCTAGAAACCAACAAAATAGAACCATGCCGTCCTATTCTATTATTCCATTCTAATGTATTCGAGCAAAATGCCTGCTTTAAACACTCTAATTTTTTCAAGGTAAAGGTCCTGGATCCGCAAGACACCCAATAAAGGACATCAAGTTTCTCCAGAAGGTGAGAAATCAACAGTAACAGTTCATACCCCTTAAGGCATGACCATCACGTCAATCCCGAAATTCAACTACGAGCTTTTTAACTGCAACAACTTTAATATACGCTATTGGAGCTGGAATTACCGCGGCTGCTGGCACCAGACTTGCCCTCCAA
+
DDDDDIIIIIIIIIHIIIIIIIIIIIIIIIIIIIIIIIIIHHIIIIIIIIIIIHIIIHIIIIEHIIIIIIIIIIIHIIIIIIIIGIIIGHIIIHIIHIGIIHHGIIIHIFIGIIIIIHIIIGHIIIGGHIIIIHIIIHGIIEHIIHIIIIIIIHHHHIHHHIHIIGHIHIGIIIGIIIIHIIHHIIIHEHHIIIHIIIIFHHGFHHIIIIIIG@GHHIIIHHHHIIIHI@GHHHGEGGGHHHHIGHHIHH<<//CHEGHG@1<E1<1EFC<F?DHC<1??FCC1ECEFCFE@1<EC1E@<HECGECD1<<111D1CHG?CCCHEFD@D?EGIGFEFHGHHE?E=?C10@DD<
@HISEQ:969:HM2KJBCX2:2:1101:14473:75988 2:N:0:ACTATGCA
CATCTGGGCAATCCCAACTATCCCTATTAATCATTACGGTGGTCCTAGAAACCAACAAAATAGAACCACAACGTCCTATTCTATTATTCCATGCTAATCTATTCAAGCAAAAGCCTGCTTTAAACACTCTAATTTTTTCAAGGTAATGGTCCTGGCTCCCCGGCACACGCAATTAAGCACATACCAATTCACCAGAAAGATAGACCCAACGACAGAACAGTACTCGCCAGAGACGGACCGTCCGGCCAGGCCTAAAATTCAACTACGAGCTTTTTAACTGCAACAACTTTAATATACGCTATTGGAGCTGGAATTACCGCGGCTGCTGGCACCAGACTTGCCCTCCAA
+
DDDDDIIIIIIIIIIIIIIIIIIIIIIIIIIIIIIIIIHIIIIIIIIIIIIIIIIIIIIIIIIIIIIIIHIIGGHHIIIIIIIIIHHIIIIIIIIIHIHIIIIIIIHIIIIHIIIHHHIIIIIIIIIIIIIIIIIIHIIIIIIIIIIHIHIIIIIHIIIIIIIGIIIIIIIIHIIGIIIIIIIIIIHIHIIIIIIIIHIIIIIHHIIIHIIIIIIHIIIIIHGIIIIIIIHIIIHIIIIIHIIIIHEIIHHIIIIIIIIIIIIIHIHHIIIIIIIIIIHIIIIIIIIIIIIIIIIHIGIHIIIIIIIIIIIIIIHIIIIIIIIIIIIIIIIIIIIIIIIIIIIDDDDD
@HISEQ:969:HM2KJBCX2:2:1101:9159:76519 2:N:0:ACTATGCA
CATCTGGGCAATCCCAACTATCCCTATTAATCATTACGTCAATCCTAGAAACCAACAAAATAGGATCGAACGCCCTATTTCATTATTCCATGCTAATGTATTCAAGCGTTAGCTTGCTTTAAACACTCTAATTTTTTCAAAGTAACGGTCCTGATTCCCCATGACACCAAATTAATGACATCATGGTTCTTCAGAAGGGAGAAATCAAAATTGCCAGTACGTACCGAGGCACGACCAACAAATTGATCTCGAAATTCAACTACGAGCTTTTTAACTGCAACAACTTTAATATACGCTATTGGAGCTGGAATTACCGCGGCTGCTGGCACCAGACTTGCCCTCCAA
+
CDDDDHIIIGEHCGEHIHHIIFHIHIIIIIHIHGIHIHHIIIIIIHHHFEHIHIIIIIIIIHHCGHIIHHII0<CCGHIHIHEHIIIIHIEHEHHHIHIIIIIIIHIIIIHIIIIIIIIHIIIIIIIHIIIIIIIIIIIIIIHHHIIIIIIIIHHHIIHHIIIHGIIHHGIIIIIIIIIHIIIHIHIIIIIIIIIIIIHIIIIIIIIIIIII<IIIIIIIHIHGIIIIIIIIIIIIIIIIIIHGIHIIIIIIIIIHHIIIIIIIHIIIIIIIIIIIIIIIIIIIHHIIIIHIHIHHHIHGIIIIHIIIIIIIIIIHIIIIIIIIIIIIIIIIIIIIIIIHDDADD
@HISEQ:969:HM2KJBCX2:2:1101:9596:77165 2:N:0:ACTATGCA
CATCTGGGCAATCCCAACTATCCCTATTAATCATTACGTGATCCTAAAACCAACAAAATAGAACCATCGTCCTATTTTATTATTCCATGCTAATGTATTCAAGCAAAAATGCCCGCTTTAAACACTCTAATTTTTTCAAAGTAAAGGTCCTGATTCATCGAAACACCCAAGAGCATCCCGAATCACCAGAAGGTGAGAAATTGGCTACACACCGTTTCATGCCCCTAAAGGCACAATCGATATATCCCAATCCCGAAATTCAACTACGAGCTTTTTAACCGCAACAACACTAATATACGCTATTGGAGCTGGAATTACCGCGGCTGCTAATACCAGACTTGCCCTCCAA
+
DDDDCIIIIIIIIIIIIIIIIIHIHIIIIIIIIIIIIIIIIIIIIIIIIIIIHIIIIIIIIIIIGIIIIIIIIIIIIIIIIHHIIIIIIIIIIIIIIIIIHHIGIIIIIIIIHIIHIIIIIIHIGHIIIIHIIIIIIIIIIIIIIIIIIIIIIIIIIIIIIIIHIIHIIIIIIIIIIIIIIIIIIIHIIIIIIIIIIIIIIIIIIIIGIIIIIIIIIIIIIIIIIIIHIIIIIIIIIIIIIIIHIHHGIIIIIIIIIIIIIIIIIIIIIIIIIIIIIIIIIIIIIIHIHIIIIIIIHIIIIIIIIIIIIIIIIIIIIIIIIIIIIIIIIIHIHIIIIIIIIIIIDDDDD
@HISEQ:969:HM2KJBCX2:2:1101:15948:77036 2:N:0:ACTATGCA
CATCTGGGCAATCCCAACTATCCCTATTAATCATTACGTCGATCCTAGAAACCAACAAAATAGAATCAAACGTCCTATTTCATTATTCCATGCTAATGTATTCAAGCGCGAGCTTGCTTTAAACACTCTAATTTTTTCAAAGTAACAGTCCTGATTTCCCGCGACACCAAATTAATGACATCGTGGTTCGTCAGAAGGGAGAAACCAATAATGCTAGTACGTACAAAGTACGACCGACATATTAGTCCCGAAATTCAACTACGAGCTTTTTAACTGCAACAACTTTAATATACGCTATTGGAGCTGGAATTACCGCGGCTGCTGGCACCAGACTTGCCCTCCAA
+
ADDDDIIIIIIIIIIIIIIIIIIIIIIIIIIIIIIIIIIIIHIIIIIIIIIIIIIIIIIIIIHHIIIIIIGIIIIIIIIIIIIIIIIIIIIIIIIIIIIIIIIIIIIIIIIIHIIIIIIIIIIIIIIIIIIIIIIIIIIIIIIIIIIIIIIIIIIIIIIIIIIIIIIIIIIIIIIIIIIIIIIIIIIIIIIIIIIIIIIIIIIIIIIIIIIIIIIIIIIIIIIIIIIIIIIIIIIIIIIIHIHIIIHIIIIIIIIIIIIIIIIIIIIIIIIIIIIIIIIIIHIIIIIIIIIIIIIIIIIIIIIIIIIIIIIIIIIIIIIIIIIIIIIIIIIIIIIIIIIDDDDD
@HISEQ:969:HM2KJBCX2:2:1101:17126:77443 2:N:0:ACTATGCA
CATCTGGGCAATCCCAACTATCCCTATTAATCATTACGGTGATCCTAGAAACCAACAAAATAGAACCATGCCGTCCTATTCTATTATTCCATGCTAATGTATTCGAGCAAAAATGCCTGCTTTAAACACTCTAATTTTTTCAAGGTAAAGGTCCTGGATCCGCAAGACACCCAATTAAGGACATCAAGTTTCTCCAGAAGGTGAGAAATCAACAGCGACAGTTCATACCCCTTAAGGCATGACCATCACGTCAATCCCGAAATTCAACTACGAGCTTTTTAACTGCAACAACTTTAATATACGCTATTGGAGCTGGAATTACCGCGGCTGCTGGCACCAGACTTGCCCTCCAA
+
DDDDDIIHIIIIIHIIIIIIIIIIIIIIIIIIIIIIIIHIIIIIIIIIHIIIIIIIIIGHIIGHHIIIIIIIIIIIIIIIIIHIIIHIIIIHIHIIIIIIIHHIIIIIHHGHIIIIIIIIIIIHHIIIIIIIHIIHIIIIIIHIIIIHIIIHIIIIIIIIIIIIIHIIIIIIIIHIHIIIIIIIIIIIIIIIIIIIIHIIIIIIHIIIIIIIIIIIIIIIIIIIIIIIIIIIIIIIIIIIIIIIIIIIIIHGIIIIIIIIIIIIIIIIIHIIIIIIIIIIIIIIIIIIIIIIIIHIIIIIIIIIIIIIIIIIIIIIIIIIIIIHHHG1IIIIIIIIIIIIIIIIIIIIDDDDD
@HISEQ:969:HM2KJBCX2:2:1101:15333:76850 2:N:0:ACTATGCA
CATCTGGGCAATCCCAACTATCCCTATTAATCATTACGTCAATCCTAGAAACCAACAAAATAGGATCGAACGTCCTATTTCATTATTCCATGCTAATGTATTCAAGCGTTAGCTTGCTTTAAACACTCTAATTTTTTCAAAGTAACAGTCCAAATTCCCCGCAACACCAAATTAATGGCATTACGGATCATCAGGAAGGAGGAATCAGTGAGACCAGTACATACCAGAGGCATGACCAACCTACTAACCCCGAAATTCAACTACGAGCTTTTTAACTGCAACAACTTTAATATACGCTATTGGAGCTGGAATTACCGCGGCTGCTGGCACCAGACTTGCCCTCCAA
+
DBDDDHHIIGEHHHIIIIIIIIIIIIIIIIIIIIIIIIIIGIIIHIIIIIIIIIIIIIGIIIHIHHIIIIHIIGIIIIIIIIIIIIIHIHIIGHIIIHIIIIIIIIHIIIIIIIIIIHIIIIIGIIIIHIIIIIIIIHIIIIIIIIIIIIIIIIIIIHIIIIIIIIIIIHHHIIIIIIIIIIIIHHIIIIHIIIIIIIIIIIIIIIIIIIIIIHIIIIIIIIIIIIIIIIIIIIII<IIIHIIHHIIIIIIIIIIIIIIIIHHIIIHIIIIIIIIIIIIIIIIIIIIIIIIIIIIIIIIIIIIIIIIIIIIIIIIIIIIIIIIIIIIIIIIIIIIIIIIHIDDDDD
@HISEQ:969:HM2KJBCX2:2:1101:8163:77601 2:N:0:ACTATGCA
CATCTGGGCAATCCCAACTATCCCTATTAATCATTACGGTGATCCTAGAAACCAACAAAATAGAACCATGCCGTCCTATTCTATTATTCCATGCTAATGTATTCGAGCAAAAATGCCTGCTTTAAACACTCTAATTTTTTCAAGGTAAAGGTCCTGGATCCGCAAGACACCCAATTAAGGACATCAAGTTTCTCCAGAAGGTGAGAAATCAACAGCGACAGTTCATACCCCTTAAGGCATGACCATCACGTCAATCCCGAAATTCAACTACGAGCTTTTTAACTGCAACAACTTTAATATACGCTATTGGAGCTGGAATTACCGCGGCTGCTGGCACCAGACTTGCCCTCCAA
+
DDDDDIIIIICHHIIIIIIIIHIIIIIIIIHIIIIHIIIIIIIHIIIIIIIIIIIIIIIIIIHIIIIIIHIIIIIIIHIIIIIIIHIIIIIIIGIHHIHHHHHHHIIIIIIIIIIIHIIIIHIIIIHIIIIIHEHHIIIIIIIIIIIIIIIIIIIIHDHHHIIIIIIHIIIIIGIIIIIIIIHHIIIIIIIIIIIIIIIIIIIIIIIIIIIIIIIGIIIIIIIIIIIIIIIIIHIIIII=IIIIIIIIIIIHHGIIIIIIIIIIIHIHGIIIIIIIIIIIIIIIIIHIIIIIIHIIIIHHDIIIIIIIIIIIIIIIIIIIIIHIIIIIIIIIIIIIIIIIIIIIHIIIDDDDD
@HISEQ:969:HM2KJBCX2:2:1101:21069:77932 2:N:0:ACTATGCA
CATCTGGGCAATCCCAACTATCCCTATTAATCATTACCTCAGATTCCGAAGACCAACAAAATAGAATCGAGATCCTATTCCATTATTCCATGCAACATTATTCGGGCGTTACGCCTGCTTTGAGCACTCTAATTTTTTCAAAGTAAACGTACCGGTCACCTATGACACTCGGTGAAGAGCACCATAGGACAACACGATAAAGTGTTCAGTCAAGCAGTAACCACTGGCAAGTGGACCGCCTGACTCGAACTGAGATCCAACTACGAGCTTTTTAACCACAACAACTTTAATATACGCTATTGGAGCTGGAATCACCGCGGCTGCTGGCACCAGACTTGCCCTCCAA
+
ADBDB?HIHCEF11C<CHEHC1FHHH@HEEECGHH<<<<FCHF1F@GHGHHIIHEHH?GHHFEGHGFG?HEHE<CFGHHHIEEGHHF?H?<1CEHGHG@<<>CFCCCFHDHDGGEHIHHHGCCEHHHHIIGHHHFHFDHFEHFGGEHG=CGHGIHHHGGCHHHGHHHHECHIHIHEHIHEGHHGF7HHIHIH:DECG@@GEHHGHIHIHHHHHEFCGHHFGF<F?HHEEIHHIIHIIIIHFIHHGIHGFECGCHHCF@HG@D<EC<HCIIHGD11EECF<<CIIIGIHIHH@E@H??H@HIHHHG?IHF1HHCEHDHIHHIIIIIIIIHIHEHGCIIHHIIDDDCD
@HISEQ:969:HM2KJBCX2:2:1101:2513:78199 2:N:0:ACTATGCA
CATCTGGGCAATCCCAACTATCCCTATTAATCATTACGTCAATCCTAGAAACCAACAAAATAGGATCGAACGTCCTATTTCATTATTCCATGCTAATGTATTCAAGCGTTAGCCTGCTTTAAACACTCTAATTTTTTCAAAGTAACAGTCCTGTTTCCCTGCAACACCAAATTAATGACATTACAGTTCTTCAAGAAGGAGGAATCAGTAAAGCCAGTACATACCATTGGCACGACCAACCTACTGACCCCGAAATTCAACTACGAGCTTTTTAACTGCAACAACTTTAATATACGCCATTGGAGCTGGAATTACCGCGGCTGCTGGCACCAGACTTGCCCTCCAA
+
D?@@<G@CCG@<CCFECCHHI11111DCCCGFFHHEHC<FHCH1<<G1<<@CHIHHGF@F?CCCCGHF0<1CG1<CC<1@GHICGE@1CCEHHC?CHHIHHHHHECCGHFIHHHFGHGE@F?8GGHFHHHHEFFHHHIIBIHHHHEIIIIIHHEEGIHHGIIIIHIIIIIIHIHIHEIIIHHHHIHHHHF?IIIIHHFHGFIIIIIIIIIIIIIHHHHIIHGIIIIHIHHIGHHIIIHHIHHHHFFDIIIHIIIIHFIIIIIIIIIHHHHIHHIHIIIIHIHHIIIHIIIHHIIIHG?HHHIIIHHHFCIIHHIIHIIIHIHIIIIIIIIIIIIIIIIIIIDDDDD
@HISEQ:969:HM2KJBCX2:2:1101:9610:78142 2:N:0:ACTATGCA
CATCTGGGCAATCCCAACTATCCCTATTAATCATTACGGTGGTCCTAGAAACCAACAAAATAGAACCACAACGTCCTATTCTATTATTCCATGCTAATCTATTCAAGCAAATGCCTGCTTTAAACACTCTAATTTTTTCAAGGTAATGGTCCTGGCTCCCCGGCACACCCAATAAAGGACATACTGGTTCACCAGAAGGTGGACCCGACACAGGACAGTACTCGCCAAAGACGGACCGCCCGGCCAGGCCTAAAATTCAACTACGAGCTTTTTAACTGCAACAACTTTAATATACGCTATTGGAGCTGGAATTACCGCGGCTGCTGGCACCAGACTTGCCCTCCAA
+
DDDDDHIIIIHIIIIHIIHIIIIIIIIIGHIIIIIHIEHCEGHIIIIEHIIIIIIIIIIHHIHIHIIIIIIIIEHHHHGFHIIHGHHHEHIIIIIIIIIIIHIHIIHIIIHEIIIHHIIIHHIHHIIIIIGEHHHIIHHIHIHIHHIIIHHEHHHHEHHHHIHHEHIIHHIHIHHHIHFHIIIIIIIIHHIIHIIIIHHFIIIHDIHIIIIIIIIHHIIIHIIH?IIHIHIIHECDIHIIIIIGHHIIIHIIIIGIIIIIIIHGIHIIIIIIIIHIIIIIIIIIIIIIIIGHIIHHHHGHGIIIHHIIIHIIIIIIIIIIIIIIIIIIIIIHIHIIIIIIIDDDDB
@HISEQ:969:HM2KJBCX2:2:1101:14635:78803 2:N:0:ACTATGCA
CATCTGGGCAATCCCAACTATCCCTATTAATCATTACGTCAATCCTAGAAACCAACAAAATAGGATCAACGTCCTATTTCATTATTCCATGCTAATGTATTCAAGCGCGAGCCTGCTTTAAACACTCTAATTTTTTCAAAGTAACAGTCCTGATTCCCCACCACACCAAATTAATGACATGATGGTTCGTCAGAAGGTAGAAATCAGTAACACCAGTACGTACCGAAGGCACGACCAGCGTACTAATCCCGAAATTCAACTACGAGCTTTTTAACTGCAACAACTTTAATATACGCTATTGGAGCTGGAATTACCGCGGCTGCTGGCACCAGACTTGCCCTCCAA
+
DDDDDIIIIGGHIIIIIIIIIIIIIIIIIIIIIIIIIHHIIIIIIIIIIIIHIIIIIIHHIIIGIIIIIIIIIHIIIIIIIIIIIIIIIIIGIIHIIIIIIHHIIIIIIIIIIIIIIIIIIIHIIIHIIHIIIIIIIHHHIIIIIIIIIIIIIIIIIIIHIIIIIIHIIIIIIIIIIIIIIIIIIIHHIIIIIIIIIIIIIIIIIIIIIHHIIIIIIIIIIIIIIIIIIIIIIIIIIIIIIIIHIIIIIIIIIIIIIIIIIHIIIIIIIIIIIIIIIIIIIIIIIIIIIIIIIIIIIIIIIIIIIIIIIIIIIIIIIIIIIIIIIIIIIIIIIIIIIIIIDDDDD
@HISEQ:969:HM2KJBCX2:2:1101:11798:78639 2:N:0:ACTATGCA
CATCTGGGCAATCCCAACTATCCCTATTAATCATTACGGTGGTCCTAGACCAACAAAATAGAACCAACGTCCTATTCTATTATTCCATGCTAATCTATTCAAGCAAAAGCCCGCTTTAAACACTCTAATTTTTTCAAGGTAATGGTCCTGGTTCCCCGACACACCCAATAAAGGGCATACCGGCTCACCAGAAGGATAGACCCGACAACAGACAGTACTCGCCAGAGACGGACCGCCCGGTCAGGCCTAAAATTCAACTACGAGCTTTTTAACTGCAACAACTTTAATATACGCTATTGGAGCTGGAATTACCGCGGCTGCTGGCACCAGACTTGCCCTCCAA
+
DDDDDGHHHFGHHHHIIIIIIIIIIIIIIIIIIIIIIIIIIHIIIIIGIIIHIIIIIIIIHIIIIIIIIIIIIIIIIIIIIIIIIHIIIIIHIIHIIHHHHIIIIIIIIIIIIIIIIIIIIIIHIIIIIIIIIIIIIIIIIIIIIIIIIIHHHIIIIIIIIIIIIIIIIHIIIIIIIIIIHIIIIIIIIIIIIIIIIHIIIIIIIIIIIIIIIIIIIIIIIIIIIIIIIIIIIIIIIIIIHIIIIIIIIIIIIIIIIIIIIIHIIIIIIIIIIIIIIIIIIIIIIIIIIIIIIHHGFFIIIIIIIIIIIIIIIIIIIIIIIIIIIIIIIIHIIIIIIIDDDDD
@HISEQ:969:HM2KJBCX2:2:1101:3434:80092 2:N:0:ACTATGCA
CATCTGGGCAATCCCAACTATCCCTATTAATCATTACGTCAATCCTAGAAACCAACAAAATAGGATCAACGTCCTATTTCATTATTCCATGCTAATGTATTCAAGCGCGAGCCTGCTTTAAACACTCTAATTTTTTCAAAGTAACAGTCCTGATTCCCCGCCACACCAAATTAATGACATGATGGTTCGTCAGAAGGTAGGAATCAGTAACACCAGTACGTACCGAAGGCACGACCAACGTACTAATCCCGAAATTCAACTACGAGCTTTTTAACTGCAACAACTTTAATATACGCTATTGGAGCTGGAATTACCGCGGCTGCGGCACCAGACTTGC
+
DCDDDIIIIIIIIIIIIIIIIIIIIIIIIIIIIIIIIIIIIIIIIIIIIIIIIIIIIIIIIIHIEHIIIHIIIHIIIIIIIIIIHIFIIIIHIHIIIIIIIHIHHIIIIIIIIIIIIHIIHIIIIHIIIIIIIIIIIIIIIIFHHIIIIIIHHIIIIIIIIIIIIIIIIIIIIIIIIIIIIIIIIIIIIIIIIIIIIIIIIIIIIIIIIIIIIIIIIIIIIIIIIIIIIIIIIIHHIIIIIIIIIIIIIIIIIIIIIIIIIIIIIIIIIIIIIIIIIIIIIIIIIIIIIIIIIIIIIIIIIIIIIIIIIIIIIIIIIIIIIIIHHF<<IIIIDDDDD
@HISEQ:969:HM2KJBCX2:2:1101:15483:80306 2:N:0:ACTATGCA
CATCTGGGCAATCCCAACTATCCCTATTAATCATTACGGTGGTCCTAGAAACCAACAAAATAGAATCATCCGTCCTATTTTATTATTCCATGCTAATGTATTCAAGCAAAATGCCTGCTTTAAACACTCTAATTTTTTCAAAGTAAAGGTCCTGGTTCCCCGCGGCACCCAATTAAGGACATCGCGGTTCTCCAGAAGGTGAGAAATTGACTACACCAGTTCATACCCCTTAAGGCACGACCGATGTGTCAATCCCGAAATTCAACTACGAGCTTTTTAACTGCAACAACTTTAATATACGCTATTGGAGCTGGAATTACCGCGGCTGCTGGCACCAGACTTGCCCTCCAA
+
DCDDDIHIIHHHHHHIIIIHIIIIIIIIIIIIIIIIIIIIIIIIIIIIIIIIIIIIIIHIIIIIIIIIIIGIHGIIIIIHIIIIIIIHIGIIIIIHIHIIIIIIIIHHHIHIIFHHIHHHIIIIIIIIGIIIIIIIIHHIEHIIIHIIIGIIIIIHHHGHHIIIIIIHHIIIIIIIIIIIIIIIIIIIGIIIHIIIIIGHIIIIIIIIIIIGHHHHIIIIIIHHHIIIHIIIIIIIIIIHIIIIIIIIHHIIIIIIIIIIIIIIIIGIIIIIHIIIIIIIIIIIIIIIHIIIIIIIIIIIIIIIIIIIIIHIIIIIIIIIIIIIIIIIIIIIIIIIIIIIIIIIIIDDDDD
@HISEQ:969:HM2KJBCX2:2:1101:2903:80697 2:N:0:ACTATGCA
CATCTGGGCAATCCCAACTATCCCTATTAATCATTACGGTGGTCCTAGAAACCAACAAAATAGAACCACAACGTCCTATTCTATTATTCCATGCTAATCTATTCAAGCAATAGCCCGCTTTAAACACTCTAATTTTTTCAAGGTAATGGTCCTGGCTCCCCAACACACCCAATAAAGGACATACTGGTTCACCAGAAGGAAGACCCGACAGCAGACAGTACTCGCCAAAGACGGACCGCCCGGCCAGGCCTAAAATTCAACTACGAGCTTTTTAACTGCAACAACTTTAATATACGCTATTGGAGCTGGAATTACCGCGGCTGCTGGCACCAGACTTGCCCTCCAA
+
DDDDDIIIIIIIHHIIIIIIIIIIIIIIHIIIIIIIHIIIIIIIIIIIIIIHHHIIIIIIIIIHIIIIIIGHIIIIIIIGHHIIIHIIIIIIIIHIIIIHIHIIIIIIIIIIIHIIIHHIIIIIHHIIIIIIIIIIIIIIIIIIIIIIIIIIIIIIIIHIIIIIIIIIIIIIIIIIIIIIIHIIIIIIIIIIIIIHIIIHIIIIIIIIIIIIIIIIIIIIIIIIIIIIIIIIIIIIIIIIIIIIHIIIIIIIIIIIIIIIIIIIIIIIIIIIIIIIIIIIIIIIIIIIIIIIIIIIIIIIHIIIIIIIIIIIIIIIIIIIIIIIIIIIIIIIIIIIIIIIIDDDDD
@HISEQ:969:HM2KJBCX2:2:1101:10626:80767 2:N:0:ACTATGCA
CATCTGGGCAATCCCAACTATCCCTATTAATCATTACGGTGGTCCTAGAAACCAACAAAATAGAACCATGCCGTCCTATTTTATTATTCCATGCTAATGTATTCAAGCAAAAATGCCTGCTTTAAACACTCTAATTTTTTCAAAGTAAAGGTCCTGGTTCCCCGCGGCATCCAATTAAGGACATCGCGGTTCTCCAGAAGGTGAGAAATTGACTGCACCAGTTCATACCCCGTGAGGCACGACCGATGCGCCAATCCCGAAATTCAACTACGAGCTTTTTAACTGCAACAACTTTAATATACGCTATTGGAGCTGGAATTACCGCGGCTGCTGGCACCAGACTTGCCCTCAA
+
DDDDDHHIIDDDGHIIIIIIIIIIIHIEHHIIIIGHHIIIHIIGIIIIIHIIIIIIIIHIEHHHHIIIIIIHHHIIIIHHEHIIHHIIIIIIIIIICHIHIHIIIIHHHHHIHIHHIIIIHHGIIIIIIIIIIIIIIIHIIHHIIIHIIIIGIIHIIHHIHIIIIIIIIIIIIIIIIIIIIHGIIIHIIIIIIIHIIIIIIIIIIHIHHIHIGIIIHIIHIHIIIHHIIIIIIIIIHIIIHIIHIIIHIHHIIIHIIIHIIHHEIIIIIIIIHIIIHHIIIIIHHIIIHGFGIHIIIIIHHIIIIIIIIIIIIIIIIHGIIIIGIIIGIIIIIGIIHIIIIHIHIIIDDDDD
@HISEQ:969:HM2KJBCX2:2:1101:7783:81062 2:N:0:ACTATGCA
CATCTGGGCAATCCCAACTATCCCTATTAATCATTACGGTGATCCTAGAAACCAACAAAATAGAACCATGCCGTCCTATTCTATTATTCCATGCTAATGTATTCGAGCAAAAATGCCTGCTTTAAACACTCTAATTTTTTCAAGGTAAAGGTCCTGGATCCGCAAGACACCCAATTAAGGACATCAAGTTTCTCCAGAAGGTGAGAAATCAACAGCGACAGTTCATACCCCTTAAGGCATGACCATCACGTCAATCCCGAAATTCAACTACGAGCTTTTTAACTGCAACAACTTTAATATACGCTATTGGAGCTGGAATTACCGCGGCTGCTGGCACCAGACTTGCCCTCCA
+
DDDDDIIIIIIIIIIIIIIIIIIIIIIIIIIIIIIIIIIIIIIIGIHIIIIHIHIIGIIIIIIIIIIIIHHHIHHIIIIIIIIIIIIIIHHIIIIIIIIIIHHHIIIIIIIHHIIIHIIIIHHHIEHIIIIIIIIIIIIIIIIIIIIIIIIIHIIIIIIIIIIIIIIIIIIIIIIHIIIIIIIIIIIIIIHIIIIIIIIIIIIIIIIIIIIIIIIIIHIIIIIIIIIIIIIIIIIIIIIIIIIIIIIIIIIIIIIIIIIIIIIIIIIIIHIIIIIIIIIIIIIIIIIIIIIIIIIIIIIIIIIIIIIIIIIIIIIIIIIIIIIIIIIIIIIIIIIIIIIIIIIIIIIDDDDD
@HISEQ:969:HM2KJBCX2:2:1101:19380:81137 2:N:0:ACTATGCA
CATCTGGGCAATCCCAACTATCCCTATTAATCATTACGGTGGTCCTAGAAACCAACAAAATAGAACCACAACGTCCTATTCTATTATTCCATGCTAATCTATTCAAGCAATAGCCCGCTTTAAACACTCTAATTTTTTCAAGGTAATGGTCCTGGCTCCCCAACACACCCAATAAAGGACATACTGGTTCACCAGAAGGAAGACCCGACAGCAGACAGTACTCGCCAAAGACGGACCGCCCGGCCAGGCCTAAAATTCAACTACGAGCTTTTTAACTGCAACAACTTTAATATACGCTATTGGAGCTGGAATTACCGCGGCTGCTGGCACCAGACTTGCCCTCCAA
+
DDDDDIIHIHHIHHIIIIIIIIIIIIIIIIIIIIIIIIIIIIIIIIIIIIIIIIIIIIIIIIHHIIIIIIHHIIIIIIIIIIIIIHIIIIIIIIIIIIIIIIIIIIIIIIIIIIIIIIIIIHIIIHIIIIIHIIIIIGIIIIIIIIIIHHIIIHHIIIIIIIIIIIIIIIIIIIIIIIIIIIIIIIIIIIIIIIIIIIIIIIIIIIIIIIIIIIIIIIIIIIIIIIIIIIIIIIIIIIIIIIIIHIIIIHIIIIIIIIIIIIIIIIIIIIIIIIIIIIIIIIIIIIIIIIIIIIIIIIIHHIIIIIIIIIIIIIIIIIIIIIIIIIIIIIIIIIIIIIIIIDDDDD
@HISEQ:969:HM2KJBCX2:2:1101:11654:81542 2:N:0:ACTATGCA
CATCTGGGCAATCCCAACTATCCCTATTAATCATTACGGTGATCCTAGAAACCAACAAAATAGAACCATGCCGTCCTATTCTATTATTCCATGCTAATGTATTCGAGCAAAAATGCCTGCTTTAAACACTCTAATTTTTTCAAGGTAAAGGTCCTGGATCCGCAAGACACCCAATTAAGGACATCAAGTTTCTCCAGAAGGTGAGAAATCAACAGCGACAGTTCATACCCCTTAAGGCATGACCATCACGTCAATCCCGAAATTCAACTACGAGCTTTTTAACTGCAACAACTTTAATATACGCTATTGGAGCTGGAATTACCGCGGCTGCTGGCACCAGACTTGCCCTCCAA
+
DDDDDIIIIIIIIIIIIIIIIIIIIIIIIIIIIIIIIIIIIIIIIIIIIIIIIIHIIIIIIIHHIIIIIIIIGHIIIIIIIIIIIIIIIIIIIHIIIIIHHHHHIIIIIIIIIIIIIIIIIIIIIIHIIIIIIIIIHIIIIIIIIIIIIIIIIIIIIIIIIIIIIIIIIIIHIIIIIIIIIIIIIIIIIIIIIIIIIIIIIIIIIIIIIIIIIIIIIIIIIIIIIIIIIIIIIIIIIIIIIIIIIIIIIIHHIIIIIIIIIIIIIIIIIHIIIIIIIIIIIIIIIIIIIIIIIIIIIIIIIIIIIIIIIIIIIIIIIIIIIIIIIIIIIIIIIIIIIIIIIIIIIIIIDDDDD
@HISEQ:969:HM2KJBCX2:2:1101:9934:81427 2:N:0:ACTATGCA
CATCTGGGCAATCCCAACTATCCCTATTAATCATTACGTCAATCCTAGAAACCAACAAAATAGGATCGAACGTCCTATTTCATTATTCCATGCTAATGTATTCAAGCGTTAGCTTGCTTTAAACACTCTAATTTTTTCAAAGTAACAGTCCAAATTCCCCGCAACACCAAATTAATGGCATTACGGATCATCAGGAAGGAGGAATCAGTGAGACCAGTACATACCAGAGGCATGACCAATCTACTAACCCCGAAATTCAACTACGAGCTTTTTAACTGCAACAACTTTAATATACGCTATTGGAGCTGGAATTACCGCGGCTGCTGGCACCAGACTTGCCCTCCAA
+
DDDDDIIIIFGHEHIIIHIIIIIIIIHIIIIIIIIIIIHHIIIIIIIIGIIIHIIIHGIIIIHHHHHHIIIIHIIIIIIIIHIIIIIIIIIHHIIIHIIIIIIIIHIHIIIIIIIIIIIHIIIIIIHIIIIIIIIIIHIIIIIIIIIIHIHHHIHIIIIIHIIIIIGIIIIIIIIIIIIIIIIIIIIIIIIIIIIIIIIIIIIIIIIIIIIIIIIIIIIIIIIIIIIHIIIIIIIIIHIIIIHHHHHIIHIIIIIIIHIIIIIIIIIIIIIIIIIIIIIIIIIIIIIIIIIIIHIIIIIIIIIIIIIIIIIIIIIIIIIIIIIIIIIIIIIIIIIIIIIIIDDDDD
@HISEQ:969:HM2KJBCX2:2:1101:9902:81958 2:N:0:ACTATGCA
CATCTGGGCAATCCCAACTATCCCTATTAATCATTACGGTGGTCCTAGAAACCAACAAAATAGAACCACAACGTCCTATTCTATTATTCCATGCTAATCTATTCAAGCAAATGCCTGCTTTAAACACTCTAATTTTTTCAAGGTAATGGTCCTGGCTCCCCGGCACACCCAATAAAGGACATACTGGTTCACCAGAAGGTGGACCCGACACAGGACAGTACTCGCCAAAGACGGACCGCCCGGCCAGGCCTAAAATTCAACTACGAGCTTTTTAACTGCAACAACTTTAATATACGCTATTGGAGCTGGAATTACCGCGGCTGCTGGCACCAGACTTGCCCTCCAA
+
D@@@BC11<C@FCH@HHCHEFHHHHC@GHI?HHIIHEECCHE<GHHGGHHHIIHEEHIIHII?GHIHHHEHHH?<C@GHEHFFECHFHHI@HIEFHFCCEEHEDEEGHHIIIHHHEGHCFHHGCC@HHHFHEHFGHF?GEGIIHHHHIIHHEHIIIIIHHGHHGHHHIIIHIIIIIHHGGIIHHHIHGG?IIHHHHHHGHHHHIHGHEIHIHHEHHIIIGIIIHFGHHHHFIHE?IIIIIIIHEEHIIIIHIIIIHHHHIHCCHHHIHIIIIIIIHIIHIIHIIIIIIIHIIIHIHHHHGGHHHIIIIIHIHHDHIIHIHCIHHIHEEHHHIHGIHIIHHICDDDD
@HISEQ:969:HM2KJBCX2:2:1101:5228:81793 2:N:0:ACTATGCA
CATCTGGGCAATCCCAACTATCCCTATTAATCATTACAACGGTCCTAGAAACCAACAAAATAGAATCGTTGTCCTATTCTATTATTCCATGCTAATGTATTCTGGCATATGCCTGCTTTAAACACTCTAATTTTTTCAAGGTAAAGGTCTTGGCTCCGAGCAACACCCAATAAAGGGCATTACCCTTCCCCAAGCGGTGAGGCCCAACCGCCCAGTACTCGTTACAAGAACGGACCAACCGGCCAAACCCAAAATTCAACTACGAGCTTTTTAACTGCAACAACTTTAATATACGCTATTGGAGCTGGAATTACCGCGGCTGCTGGCACCAGACTTGCCCTCCAA
+
DDDDDHIIIHHHHHIH@GHIIIIHHHIIIHIIIIHIIIGHIGHHIHEHHCHHIGHHIIIIHFHHHHHIIEHHG@GHHHHIIIH@HHHGHHIHIIHIICHHHHFEHHHIIIIGGGHIHHHIHHIIHHEHIEGHHHHHIHIEHHHHHIGIHHGCHEHIHHHHIIHHGHHHHIHHGFHHHEHHIIIHHIHIFEHHHHIHHHHEHIHIHIHGIIHHFHIHGHHHHIHIIHGIIIIHIIIIIIII;HHHIIIIGIIIIIIHFHE?GIHHHIHIHIIIHIIIIIHIIIIIHIHCHEHHHIIHGHIHHHFHIIHIIIIIIIIIHHHG?GHIIHIHHFHIIIIIIIIIDDDCD
@HISEQ:969:HM2KJBCX2:2:1101:10111:82225 2:N:0:ACTATGCA
CATCTGGGCAATCCCAACTATCCCTATTAATCATTACGGTGGTCCTAGAAACCAACAAAATAGAACCATGCCGTCCTATTTTATTATTCCATGCTAATGTATTCAAGCAAAAATGCCTGCTTTAAACACTCTAATTTTTTCAAAGTAAAGGTCCTGGTTCCCCGCGGCATCCAATTAAGGACATCGCGGTTCTCCAGAAGGTGAGAAATTGACTGCACCAGTTCATACCCCGTGAGGCACGACCGATGCGCCAATCCCGAAATTCAACTACGAGCTTTTTAACTGCAACAACTTTAATATACGCTATTGGAGCTGGAATTACCGCGGCTGCTGGCACCAGACTTGCCC
+
DDDDDIIHIGHHHHIIIIIIIIIIIHIIHIIIIIIIIIHIIIIIIIIIIIIIIIIHIIIIIIIIIIIIHIHHHFHIIIIIIIIIIIIIIIIIIIHHIIIIIHHIIIHHIIIIIIIIIIIIIIIHIIHIIIHIIGHIIIHHIIIIIIIIIIIIIIIIIIIIIIIIIIIIIIIIIIIIIIIIIIIIIIIIIIIIIIIIIIIIHIIIIIIIIIIIIIIIIIIIIIIIIIIIIIIIIIIIIIIIIIIIIHHIIIIIIIIIIIIIIIIIHIIIIHIIHIIIIIIIIIIIIIIIIGIIIIIIIIIIHIIIIIIIIIIIIIIIIIIIIIIIIIIIIIIIIIIIIIIIIIIDDDDD
@HISEQ:969:HM2KJBCX2:2:1101:5376:82217 2:N:0:ACTATGCA
CATCTGGGCAATCCCAACTATCCCTATTAATCATTACGTCGATCCTAGAAACCAACAAAATAGAATCAAACGTCCTATTTCATTATTCCATGCTAATGTATTCAAGCGTGAGCCTGCTTTAAACACTCTAATTTTTTCAAAGTAACAGTCCTGATTCCCCACAACACCAAATAAATGACATCATGGTTCGTCAGAAAGGAGAAACCAACAATGCCAGTACGTACCTAGGCACGACCGACATGATGGTCCCGAAATTCAACTACGAGCTTTTTAACTGCAGCAACTTTAATATACGCTATTGGAGCTGGAATTACCGCGGCTGCTGGCACCAGACTTGCCCTCCAA
+
DDDDDIIIIIIIIHIIIIIIIIIHIIIIIIIIIIIIIIIIIHIIIIHIIIIIIIIIIIIIIIHHHIIIIIIIIIIIIIIIIIIIIIIIIIIIIIIIIIIIIHIIIIIIIIIIIIIIIIHIIIIIIIIIIIIIIHHIIIIIIIIIIIIIIIIHIHHHIIIIIIHHHIIIIIIIIIIIIIIIHIIHIIIIIIHIIIIIIIIIIIIIIIHIIIIIHIIIIIIIIIIIIIGIIIIIIIIIIIIIIIHEIIIIIIIIIIIHIIIIIIIIIIIIIIIIIIIIIIIIIIIIIIIIIIIIIIIIIIIIIIIIIIIIIIIIIIIIIIIIIIIIIIIIIIIIIIIIIIIIDDDDD
@HISEQ:969:HM2KJBCX2:2:1101:6870:80414 2:N:0:ACTATGCA
CATCTGGGCAATCCCAACTATCCCTATTAATCATTACGTCGATCCTAGAAACCAACGAAATAGGATCAAACGTCCTATTTCATTATTCCATGCTAATGTATTCAAGCTAATGCTTGCTTTAAACACTCTAATTTTTTCAAAGTAACAGTCCTGATTCCCCACGACACCAAATTAATGACATCATGCTTCGTCAGAAGGGAGAAACCAATTGTACCAGTTCATACCGTAGGCACGACCGATAAATTGATCCCGAAATTCAACTACGAGCTTTTTAACTGCAACAACTTTAATATACGCTATTGGAGCTGGAATTACCGCGGCTGCTGGCACCAGACTTGCCCTCCAA
+
DDDDDHIIIIIIHHIIIIHGIIIIIHHIHIIIIIIIIIIHHIIIHIIIIIIIIIIIIIHHIHHHIIIHIIHIEHIIIHIHHIIIIIHHIIIIHHHIIHIIIHHIIIIHIIIIIHIIIIFIIIIIIIIIIIHIHEIIHHHGIIGIHHHHHHIIIIIIIIIIIIIIIIIIIIIIIIIIIIIHHIIIIIIIIIIIIIIIIIIIIIIIIIIIIIIHHIIIIIHIIIHIIIHHIIIIIIIHHIIIIHHIHIIIHIHHIIIIIIIIIHEHIIIIIIIIIIIIIIIIIIIIIGIIIIIIIIIIIHHFHIIIIIIIIIIIIIIIIIIIIIIIIIIIIIIIIIHIIIIIIBDDDC
@HISEQ:969:HM2KJBCX2:2:1101:3140:82795 2:N:0:ACTATGCA
CATCTGGGCAATCCCAACTATCCCTATTAATCATTACGTCAACCCTAGAAACCAACAAAATAGGATCAAACGTCCTATTTTATTATTCCATGCTAATGTATTCAAGCGTTAGCCTGCTTTAAACACTCTAATTTTTTCAAAGTAACAGTCCTGTTTCCCCGCAACACCAAATTAATGGCATCACGGTTCTTCAAGAAGGAGGAATCAGCAAGGCCAGTTCATACCGGTGGCACGACCAACCTGCTGACCCCGAAATTCAACTACGAGCTTTTTAACTGCAACAACTTTAATATACGCTATTGGAGCTGGAATTACCGCGGCTGCTGGCACCAGACTTGCCCTCCAA
+
DADDDIIIIIIIIIIIIIIIIIIIIIIIIIIIIIIIIIIIIIIIIIIIIHIIIIIIIIIHIHHHIIIIIIHIHHHIIIIIIIIIIIIHHIIIIIIIIIIIIIIIIIIIIIIIIIIIIIHIHIHIIIIIIIIIIIIHIIIIIIIIIHIIIIIIIIIIIIIIIIIIIIIHHIHHIIIIIIIIIIIIIIIIIIIIIIIIIIIIIIIIIIIIIIIIIIIIIIIIIIIIIIIHIIIIIIIIIIHIIIHHIIIIIIIIIIIIIIIIIIIIIIIIIIIIIIIIIIIIIIIIIIIIIIIIIIIIIIIIIIIIIIIIIIIIIIIIIIIIIIIIIIIIIIIIIIIIIIIIIDDDDD
@HISEQ:969:HM2KJBCX2:2:1101:19726:81520 2:N:0:ACTATGCA
CATCTGGGCAATCCCAACTATCCCTATTAATCATTACGTCGATCCTAGAAACCAACAAAATAGAATCAAACGTCCTATTTCGTTATTCCATGCTAATGTATTCAAGCGTGAGCCTGCTTTAAACACTCTAATTTTTTCAAAGTAACAGTCCTGATTCCCCATGACACCAAATTAATGACATCATGGTTCGTCAGAAGGTAGGAATCAATAATACCAGTACGTACAATAGCACGACCAATAAATTGATCCCGAAATTCAACTACGAGCTTTTTAACTGCAACAACTTTAATATACGCTATTGGAGCTGGAATTACCGCGGCTGCTGGCACCAGACTTGCCCTCCAA
+
DDDDDIIIIIIIIHIIHIIIIIIIIIIIIHIHIIIIIIIIIIIIIIIHIIIIIIIIIIIIIIIHIGHIIIIIIIIIIIIIIHIIIIIIIIIIIIIIIIIIIIHIIIHIIIIIIIIIIIIIIIIIIIIHHIIIIIIIIIIIIIIIIIIIIIHHIIIIIIIIIHHHIHIIIHIHIIIIIIIIIIIIIIIIIIIIIHIIIIIIHIHIIIIIHIIIHIIIIIIIIIIIIIIIIIIIIIIIIIIIIIHHIIIIIIIIIIIIIIIIIIIIIIIIIIIIIIIHIIIIIIIIIIIIIIIIIIIIIIIIIIIIIIIIIIHIIIIIIIIIIIIIIIIIIIIIIIIIIIIIDDDDD
@HISEQ:969:HM2KJBCX2:2:1101:12825:82516 2:N:0:ACTATGCA
CATCTGGGCAATCCCAACTATCCCTATTAATCATTACGTCGATCCTAGAAACCAACAAAATAGAATCAAACGTCCTATTTCGTTATTCCATGCTAATGTATTCAAGCGTGAGCCTGCTTTAAACACTCTAATTTTTTCAAAGTAACAGTCCTGATTCCCCATGACACCAAATTAATGACATCATGGTTCGTCAGAAGGTAGGAATCAATAATACCAGTACGTACAATAGCACGACCAATAAATTAATCCCGAAATTCAACTACGAGCTTTCTAACTGCAACAACTTTAATATACGCTATTGGAGCTGGAATTACCGCGGCTGCTGGCACCAGACTTGCCCTCCAA
+
DDDDDIIIIIIIIIIIHIIIIIIIIIIIIIIIHIIIIIIIIGIIIIIHIIIIIIIIIIIHIIGIIIHIIIIHHHIIIIIHIIIIIIHIGIIIGIIIIIIIIIHHIIHHHIIIIIIIIIIIIIIIIIIHIIHHHIIHIHEHHIHIIIIIIHIIIIIIHHIIIIIIHIIIHIHIIIIIIIIIIIIHIIIIGHHIIIIIIIIIIHIIHIIIIIIIHIIIIIIIIIIIIIIIIIIIHIIIIIIHHIIIHIIIIIIIIIIHIHIIIIIIIIIIHF1HIIIIIIIIHIHIIIIIIIIIIIIIIIIIIIIIIIIIHIIIIIIIIIIIIIIIIIIIIIIIIHIIIIIIDDDDD
@HISEQ:969:HM2KJBCX2:2:1101:4984:83366 2:N:0:ACTATGCA
CATCTGGGCAATCCCAACTATCCCTATTAATCATTACGGTGATCCTAGAAACCAACGAAATAGAATCAGTCCGTCCTATTTCATTATTCCATGCTAATGTATTCAGACGATAGTCTGCTTTAAACACTCTAATTTTTTCAAAGTAACAGTCCTGATTTCGCATCACACCAAATAAATGGCATGAAAGTTCCTCAGAAGGTAGAGATCCATCCTACCAGTGCAGACAATTAAGCCTGACCAATGGGTAGACCCCGAAGTTCAACTACGAGCTTTTTAACTGCAACAACTTTAATATACGCTATTGGAGCTGGAATTACCGCGGCTGCTGGCACCAGACTTGCCCTCCAA
+
DCDDDIIIIIIIIIIIIIIIHIHIIIIIIIIIIIIIIIIIIIIIIIIIIIIIHHIIIHIIIIHIIIIIIIIHHIIIHIIHIIIIIIIIIIIIIIIHHIIIIIIIIIIIIIIIIIIIIIIHIIHHHIIIIIIIIIIIIIIIIIIIIIIIIIIIIIIIIIIIIIIHIIIHIIIIIIIIHIIIIIIIIIIIIHIIIIIIIIIIIIIIIIIIIIIIIIIIIIIIIIIIIIIIIIIIIIIIHIIIIIIHHHGIIIHIIIIIIIIIIIIIIIIIIIIIIIIIIIIIIIIIIIIHGGHIIIIIIIIIIIHIIIIIIIIIIIIIIIIIIIIIIIIIIIIIIIIHIIIIIIIDDDCD
@HISEQ:969:HM2KJBCX2:2:1101:16716:82352 2:N:0:ACTATGCA
CATCTGGGCAATCCCAACTATCCCTATTAATCATTACGTCGATCCTAGAAACCAACAAAATAGGTTCGATCGTCCTATTTCGTTACTCCATGCCACTGTATTCAAGCGCGAGCCTGCTTTAAGCACTCTAATTTTTTCAAAGTAACAGTCCTGTTTCCCCGCAACAACAAATTAATGCCATCACGGTTCTACAAGAAGGAGGGACCAGTGAGGCCAGTGCATACCAGTGGCACGACCAACCTACTGGCCCCGAAATTCAACTACGAGCTTTTTAACTGCAACAACTTTAATATACGCTATTGGAGCTGGAATTACCGCGGCTGCTGGCACCAGACTTGCCCTCCAA
+
<@@@DGH@GH?@GEEHH0GE111<FH@GFG1GF1<D1DF@/<1<D11C<<CH?CFHC11<DH1CFCHDH1F/<100<1<D@?@1<01<<1<111<17<2F/@<DC1<C>5C5?FHE@1B1@FBB61<HGCBF1DHE0HEHHGFA8<G62@AG;0D/D@C:HGCCGG:,<C<,CGF?CGDF<</E/F<</CCC?HECEHAHBA@F@D000HIDC>EGEC?HD:CD/1CD1<.<<1</CCD1<11<<?A<//1FCF1GEHHEFHHGD1CECFC?GF<@EF@F<<<1@F1HCC<D00F?H@HHFCEHEEHHEGHCCCCC/?C@ECCHHIIGHFEIIHEC<0<C@D@DD<
@HISEQ:969:HM2KJBCX2:2:1101:3016:84371 2:N:0:ACTATGCA
CATCTGGGCAATCCCAACTATCCCTATTAATCATTACGTCAATCCTAGAAACCAACAAAATAGGATCAACGTCCTATCTCATTATTCCATGCTAATGTATTCAAGCGCGAGCCTGCTTTAAACACTCTAATTTTTTCAAAGTAACAGTCCTGATTCCCCGCCACACCAAATTAATGACATGATGGTTCGTCAGAAGGTAGGAATCAGTAACACCAGTACGTACCGAAGGCACGACCAGCGTACTAATCCCGAAATTCAACTACGAGCTTTTTAACTGCAACAACTTTAATATACGCTATTGGAGCTGGAATTACCGCGGCTGCTGGCACCAGACTTGCCCTCCAA
+
DDDDDIIIIGGHHHIIIIIIIIIIIIIIIHIIIIIIIIIIIIIHIIIIIIIIIIIIIIHHIIIIIIIHIIHIICGHIIIHIIIIIIIHHHHHIHGHIIIIIIIHHIIIIIIIIIIIIIIIIIGHHGHIIGIIIHHIHIIIHHIFHIFHIIIIIIIIIIIIIIIIIIIIHIIIIIIIIIIHIIIIIGHIIIIIIIIIIIIIIIIIIIIIIIIIIIIIIIIIIIIIIIIIIIIIIIIIIIIIHGHHIIIIIIIIIIIIIIIIIHIIIIIIIIIIIIIIIIIIIIIIIIIIIIIHHIIIIIIIIIIIIIIIIIIIIIIIIIIIIIIIIIIIIIIIIIIIIIIIDDDDD
@HISEQ:969:HM2KJBCX2:2:1101:5310:84253 2:N:0:ACTATGCA
CATCTGGGCAATCCCAACTATCCCTATTAATCATTACGGTGGTCCTAGAAACCAACAAAATAGAACCACAACGTCCTATTCTATTATTCCATGCTAATCTATTCAAGCAATAGCCCGCTTTAAACACTCTAATTTTTTCAAGGTAATGGTCCTGGCTCCACAACACACCCAATAAAGGACATGCTGGCTCACCAGAAGGAAGACCCGACAGCAGACAGTACTCGCCAAAGACGGACCGCCCGGCCAGGCCTAAAATTCAACTACGAGCTTTTTAACTGCAACAACTTTAATATACGCTATTGGAGCTGGAATTACCGCGGCTGCTGGCACCAGACTTGCCCTCCAA
+
D@DD@HIHHHHGHIIIHHIIIIHFGHHHHHIHE@@CHCEH1CEHCHICEECGHEECG@FHIIHGFFHC@C1E?CCE@E1F1<FHIEH1DDCHHII?GHHCGFHHHHHHHHGHHHHHFCFHF8<GHDIIIHGHDGBCCHHHHHEHHHGCAHCHHHEIGHHIHGHHHHGEHHIHHIIFGIIIIIIHHHIGIIIHHHHEHFE@D:0FCHHHGHHHGHHEIHIIHCDCFFGC?F<H?BDC?IHDHDHECHHEFHIHHHIIHHCHCHHEC1HHHHCCEECHIHIHHHFHHCEG@HIHHIIHHH@GC?HHEHHGIIIIIIIHGIHHGIIIIHHCCHG@CGEEHHHEEB?@B@
@HISEQ:969:HM2KJBCX2:2:1101:12266:83607 2:N:0:ACTATGCA
CATCTGGGCAATCCCAACTATCCCTATTAATCATTACGTCGATCCTAGAAACCAACAAAATAGAATCAAACGTCCTATTTCATTATTCCATGCTAATGTATTCAAGCGCGAGCTTGCTTTAAACACTCTAATTTTTTCAAAGTAACAGTCCTGATTTCCCGCGACACCAAATTAATGACATCGTGGTTCGTCAGAAGGGAGAAACCAATAATGCTAGTACGTACAAAGTACGACCGACATATTAGTCCCGAAATTCAACTACGAGCTTTTTAACTGCAACAACTTTAATATACGCTATTGGAGCTGGAATTACCGCGGCTGCTGGCACCAGACTTGCCCTCCAA
+
@DDDDIIIIIIFHHHHIIIIIIIIIIIHIHIIIIIIIIIIIHIIIIIIHIIHIIIIIHIIIIHIHHIIHHHHHHIGHHHHHIIIIIIIGHIIIIIIIHHIH@GHIHHHIIIIGHIIIHIIIIFHHGHIIHIIHIHHHIIIIIIIIIHIHIHHEHHHIIIGHIEHHIIIIIHIIHHIGHIIGHIIHIIIIHHIIHIIIIIIHHIHGIIIHHCFIIHHIIIIHIIIIIIIIIHHIHIIIIIIHHHHHHEHHHHIHFHFIIHIIIIIHIIIIIHHHIIHHGIHHGH@DHIIIHIIIIIIIIIHHHGHIIIIIHHIIHHHIIIIIIHHHHIIIIIIIIIIIIIDADD@
@HISEQ:969:HM2KJBCX2:2:1101:2287:84723 2:N:0:ACTATGCA
CATCTGGGCAATCCCAACTATCCCTATTAATCATTACGGTGGTCCTAGAAACCAACAAAATAGAACCACAACGTCCTATTCTATTATTCCATGCTAATCTATTCAAGCAATAGCCCGCTTTAAACACTCTAATTTTTTCAGGGTAATGGTCCTGGCTCCCCAACACACCCAATAAAGGACATACTGGTTCACCAGAAGGAAGACCCGACAACAAGACAGTACTCGCCAAAGACGGACCGCCTGGCCAGGTCTAAAATTCAACTACGAGCTTTTTAACTGCAACAACTTTAATATACGCTATTGGAGCTGGAATTACCGCGGCTGCTGGCACCAGACTTGCCCTCCAA
+
DDDDDIHIIHHIIHHIIIIIIIGIIIIIIIIIIIIIIIIIHIIIIIIIIIIIIIHIIIIHHIHHIIIIIIIIIHGHHIIIIIIIIIIIIIIIHGIFHHIIIHHHHIIIIIIIHIIIIHIIIIIHIIIIIIHGIHHIIHHIIIIIIIIIHIGIIHHIIIHHIIIIIIIIIIIIIIIIIIIIIIIIIIIIIIIIIIIIIIIIIIIIIIIIIIIIIIIIIIIIIIHIIIIIIIIHIIIIIIIIIII=IHIIIIIIIIIIIIIIIIIHIIIIIIIIIIIIIIIIIHIIIIIIIIIIIIHIIIIIIIIIIIIIIIIIIIIIIIIIIIIIIIIIIIIIIIIIIIIIIIDDDDD
@HISEQ:969:HM2KJBCX2:2:1101:3408:84721 2:N:0:ACTATGCA
CATCTGGGCAATCCCAACTATCCCTATTAATCATTACGGTGATCCTAGAAACCAACGAAATAGAATCATGCCGTCCTATTTTATTATTCCATGCTAATGTATTCAAGCAAAATGCCTGCTTTAAACACTCTAATTTTTTCAAAGTAAAGGTCCTGGTTCCCCGCGACACCCAATTAAGGGCATCGTGGTTCTCCAGAAGGTGAGAAATTGACTACACCAGTTCATACCCCTTAAGGCACGACCGATGTGTCAATCCCGAAATTCAACTACGAGCTTTTTAACTGCAACAACTTTAATATACGCTATTGGAGCTGGAATTACCGCGGCTGCTGGCACCAGACTTGCCCTCCAA
+
00<DDIIFHE?C1<11CEEE@1<DCCHEHEGHH?1<<1CH?@@1<F1DCHI1111<0<CE?CGC1D<D1F11C0//D1<D<<DCFEF11<1D<11CG1@D<1?HHGEH?G<1<H@8B1<1C@FGHF66<CEGHHDH2<DGHEEE?EEDE<<8DC7CCFHHF?.<.7E<CHHHG@DEHHHEECDG@HFE@CHHEHFIHHHHCFCE<0HHGHE?DHGCECFGCIHFFGHAFHCGIHHC0HHEGHIIHHGCFEFHHDIGHEHCIIHCCG@@HHEF<<@GFCEFHHF1FC<C?GCCGHHEHHHHHCECHIHHD11<1FD<1CHCDCC<D<CEGIIIHHEHHHHCE1EHHEC@BDD<
@HISEQ:969:HM2KJBCX2:2:1101:10387:85462 2:N:0:ACTATGCA
CATCTGGGCAATCCCAACTATCCCTATTAATCATTACGTTGTACCTAGAAACCAACAAAATAGGTTCGAACGTCCTATTTCATTATTCCATGCTAATGTATTCAAGCGTTTGCCTGCTTTAAACACTCTAATTTTTTCAAAGTAACAGTCCTGACTCCCCACGACACCAAATTAATGACATCATGGTTCATCAGAAGGGAGGAATCAACGACCCCAGTGCGTACCGAAGGCACGACCGACGTATTGATCCCGAAATTCAACTACGAGCTTTTTAACTGCAACAACTTTAATATACGCTATTGGAGCTGGAATTACCGCGGCTGCTGGCACCAGACTTGCCCTCCAA
+
CDDDCIIHIDEFFGHIHIIIIIIIIIHIHIIIIIIIIIIIIIGHIICHFHHIIIIIIHIHI?GHHIIHIIIIIIIIHIIIIIIIGIHICHIHHIIIIHIIIGHIIHHHHHHIHIIIHHHIIIIIIIIIIIHHIHHIHIHGIIIIIIIIIIIHIHHHIHHHIIIIIIIIIIGHHIGIIIIIHIIHIIIIHIHIIIHHHIIIIIIIIIIIIIIIIIIIIIIIIIIIIIIIIHIIIIIIHIIIIIHHHIIIIIHIHIIIIIIIIIIIIIIIIIIIIIHIIIIIIHIIIIIIIIIIIIIIIIIIIIIIIIIIIIIIIIIIIIIIHIIIIIIIIIIIIIIIIIIIIDDDDD
@HISEQ:969:HM2KJBCX2:2:1101:14037:85496 2:N:0:ACTATTCA
CATCTGGGCAATCCCAACTATCCCTATTAATCATTACGGTGATCCTAGAAACCAACGAAATAGAATCAGTCCGTCCTATTTCATTATTCCATGCTAATGTATTCAGACGATAGTCTGCTTTAAACACTCTAATTTTTTCAAAGTAACAGTCCTGATTTCCCATCACACCAAATAAATGGCATGAAAGTTCCTCAGAAGGTAGAGATCCATCTCACCAGTGCAGACAATTAAGCCTGACCAATGGGTAGACCCCGAAGTTCAACTACGAGCTTTTTAACTGCAACAACTTTAATATACGCTATTGGAGCTGGAATTACCGCGGCTGCTGGCACCCAGACTTGCCCTCCAA
+
BDDDDHIIIIIIHHIIIIIIIIIIIIIIIIIIIIIIIIIIIGIHIIIIIIIIIIIIIIIIIEHIIIIIHIHIIHIHIIIIIIIIIIIIIEHIHIHIIHIHIHHIIIFHHHIIIIIIIHIIIHIIIIHIIIIIIIIIIIIIIIIIIIIIIIIIIIIIHIIIHIHIIIIIIIIIIIIIIIIIIIIIHIIIIIHIIIIIIIIIHIIIIIIIIIIIIIIIIIIIIIIIIIIIIIIIIIIIIIIIIII=IHGHIHGIIIIIIIIIIIIIIIIIIIIIIIIIIIIIIIIIIIIIHIIIIIIIIIIIIIIIIIIIIIIIIIIIHIIIIIIIIIIIIIIIIIIIIIIIIIIHDDDDD
@HISEQ:969:HM2KJBCX2:2:1101:9765:85896 2:N:0:ACTATGCA
CATCTGGGCAATCCCAACTATCCCTATTAATCATTACGTCGATCCTAGAAACCAACAAAATAGAATCAAACGTCCTATTCCGTTATTCCATGCTAATGTATTCAAGCGTGAGCCTGCTTTAAACACTCTAATTTTTTCAAAGTAACAGTCCTGATTTCCCATAACACCAAATTAATGGCATTATAGTTCGTCAGAAGAGAGAAACCGATTATACCAGTACGTACAAAAGCACGACCAATAAACCGGTCTCGAAATTCAACTACGAGCTTTTTAACTGCAACAACTTTAATATACGCTATTGGAGCTGGAATTACCGCGGCTGCTGGCACCAGACTTGCC
+
DDDDDIIIIIIIIIIIIIIIIIIIIIIIIIIIIIIIIIIIIIHIIIIIIIIIIIIIIIIIIIIIIIIIIIIIIIIIIIIIIIIIIIIIIIIIIIIIIIIIIIIIIIIIIIHIIIIIIHHIIIIIIIIIIIIIIIIIIIIHIIIIIIIIIIHIIIIIIIIIIIIIIIIIIIIIIIIIIIIIIIIIIIIIIIIIIIIIIIIIIIIHIIIIIIIIIIIIIIIIIIIIIIIIIIIIIIIIHHIIIIIIIIIIIIIIIIIIIIIIIIIIIIIIIIIIIIIIIIIIIIHIIIIIIIIIIIIIIIIIIIIIIIIIIIIIIIIIIIIIIIIIIIIIIIIIIIDDDDD
@HISEQ:969:HM2KJBCX2:2:1101:5668:86624 2:N:0:ACTATGCA
CATCTGGGCAATCCCATCTATCCCTATTAATCATTACGTCAATCCTAGAAACCAACAAAATAGGATCAAACGTCCTATTTCATTATTCCATGCTAATGTATTCAAGCGTTAGCCTGCTTTAAACACTCTAATTTTTTCAAAGTAACAGTCCTGTTTCCCTGCAACACCAAATTAATGACGTTACAGTTCTTCAAGAAGGAGGAACCAGTAAAGCCAAGTACATACCAGAGGCACGACCAACTTACTAATCCCGAAATTCAACTACGAGCTTTTTAACTGCAACAACTTTAATATACGCTATTGGAGCTGGAATTACCGCGGCTGCTGGCACCAGACTTGCCCT
+
DCDDDIIIHGDGGGHHHIIIIHHIIIIIHIIHHHHIIHIHIGHHHHGHIIHIIGIIHHGHHHEHCEHIIIHIHIIIIIIHIIIGEHIEHIHIHIHHHFGHHEGHHGHHHIIHIHHIIIIIHIIIIIGCGHIIIIIHHIIIHIIIHHHIIIIIIIHIIIHGIHHIIIIIHGHGIHHHEHHHHIIIIHEGIIIIIIHHFIIHFCGGHHIIIIIIIIHHIIHHHIIIIHHHIHIHEDHGHHCFGAFHHHHFEIHGHGCC1IHGEHEHIIIIIFIHHEHHHFGHEIIHHEFIHHHEFHHHHHGEIIIHIIIIHFHHGHIHHDIIHHEHIIHHHHIIHIHHCE@ABBD
@HISEQ:969:HM2KJBCX2:2:1101:18733:86598 2:N:0:ACTATGCA
CATCTGGGCAATCCCAACTATCCCTATTAATCATTACATCGATCCTAAAAACCAACAAAATAGAATCGGATGTCCTATTTCATTATTCCATGCTAATGTATTCAAGCGTGAGCCTGCTTTAAACACTCTAATTTTTTCAAGGTAACAGTCCTAATTCCCCGTGACACCAAATTAATGGCATTACGGTTCTTTAGAAGGTGAGAAATCAATAATATCAGTACATACCAACGGCATGACCGAAACATTGATCCCGAAATTCAACTACGAGCTTTTTAACTGCAACAACTTTAATATACGCTATTGGAGCTGGAATTACCGCGGCTGCTGGCACCAGACTTGCCCTCCAA
+
DDDDDIIIIFEHHHIIIIIIIIIIIIIIIIIIIIIIIIIIIIIIIIIIIIIIIIIIIIIIIIIIIIIHIIIGIHIIIIIIIIIIIIIIIIIIGIIHIIIIIIIIIIIIHIHIIIIIHIIIIIIIIIIIIIHIIIIIIIIIIIIIIIIIIIIIIIHIIIHIIIIIIIIIIIIIIIIIIIIIIIIIIIIIIIIIIIIIIIIIIIIIIIIIIIIIIIIIIIIIIIIIHIIIIIIIIIIIIIIIIIIIHHIIIGIIIIIIIIIIIIIIIIIIIIIIIIIHIIIIIIIIIHIHIIIHIIIIIIIIIIIIIIIIIIIIIIIIIIIIIIIIIIIIIIIIIIIIIIIIIIDDDDD
@HISEQ:969:HM2KJBCX2:2:1101:19187:86453 2:N:0:ACTATGCA
CATCTGGGCAATCCCAACTATCCCTATTAATCATTACATCGATCCTAGAAACCAACAAAATAGAATCGGATGTCCTATTTCATTATTCCATGCTAATGTATTCAAGCGTGAGCCTGCTTTAAACACTCTAATTTTTTCAAGGTAACAGTCCTAATTCCCCGTGACACCAAATTAATGGCATTACGGTTCTTTAGAAGGTGAGAAATCAATAATATCAGTACATACCAACGGCATGACCGAAACATTGATCCCGAAATTCAACTACGAGCTTTTTAACTGCAACAACTTTAATATACGCTATTGGAGCTGGAATTACCGCGGCTGCTGGCACCAGACTTGCCCTCCAA
+
DDCDDIIIHFEHDFHHIIIIIIIIIIIIIIIIIIIIIIIIIIIIIIIIIIIIIIIIIIIIIIIIIIIIHHIIHHGHIGHIIIIIIIIFHIIIIIIIGIHIIIIIIIIIIIIHIIIIIIIIHHHHHIIIIIIHHIIIIIHHHIHIIIIIIIIIIIIIIIIIIIIIIIIIIIIIIIIIHHIIIIIIIIIHHIHIIIIIIIIHIIIIIIHIEIIHIIIIIIIIIIIIIIIIIIIIIIIIIIIIHIIIHH<IIIHIIIIIIIIIIIIIIIIIIIIIIIIIIIIIIIIIIIIIIIHIIHIIIIIIIIIIIIIIIIIIIIIIIIIIIIIHIIIIIIIIIIIIIIIIIIDDDDD
@HISEQ:969:HM2KJBCX2:2:1101:18521:86045 2:N:0:ACTATGCA
CATCTGGGCAATCCCAACTATCCCTATTAATCATTACGTCGATCCTAGAAACCAACAAAATAGAATCAAACGTCCTATTTCGTTATTCCATGCTAATGTATTCAAGCGTGAGCCTGCTTTAAACACTCTAATTTTTTCAAAGTAACAGTCCTGATTCCCCATGACACCAAATTAATGACATCATGGTTCGTCAGAAGGTAGGAATCAATAATACCAGTACGTACAATAGCACGACCAATAAATTGATCCCGAAATTCAACTACGAGCTTTTTAACTGCAACAACTTTAATATACGCTATTGGAGCTGGAATTACCGCGGCTGCTGGCACCAGACTTGCCCTC
+
DCDBDGHFHHHH1FGHHHHHH@E@GHHGEHIIHIIH@GCFEDHEEFHFCE?FH@1<D1F@E?<GHHGE1<EHHEHHEGHHIIFHHHEHEHH1HHGEHEGHCAFGH1DCFCH<EHHEHFHCH?FIHHHFGHHHHEHHBG?ADHDHFCCEIIHH?GDHEFIHHEFFFHHEHIHGHHHHFCHEGHHHC<DGIFHEGIHHHHEGHCHHFHIHGFCHFHIHHHHHHHCHHHIHH<<H<@HIHHEDA@CG6ECHHG<GHHHHEEHHIHHF?HGEHEIGHHHIHIHHHCHGHGIIHHIHHIHFFHHEHG@HGHEIHHGFHHIIIIIFIIHHHHIHCCEIHE@IGDDD0<
@HISEQ:969:HM2KJBCX2:2:1101:4253:87128 2:N:0:ACTATGCA
CATCTGGGCAATCCCAACTATCCCTATTAATCATTACGGTGGTCCTAGACCAACAAAATAGAACCAACGTCCTATTCTATTATTCCATGCTAATCTATTCTAGCAAAAGCCCGCTTTAAACACTCTAATTTTTTCAAGGTAATGGTCCTGGTTCCCCGACACACCCAATAAAGGGCATACCGGCTCACCAGAAGGATAGACCCGACAGCAGAACAGTACTCGCCAGAGACGGACCGTCCGGTCAGGCCTAAAATTCAACTACGAGCTTTTTAACTGCAACAACTTTAATATACGCTATTGGAGCTGGAATTACCGCGGCTGCTGGCACCAGACTTGCCCTCCAA
+
CDDDDHHIIDDHHIIIIIIIIIIIIIIIIIIIIIIIIHIIIIIIIIIIIIIIIIIIHIIIHHIHIIIIIIIHIIIIIIIIIHIIIIIIHIIIIIIIIIII%HIIIIIIHIIIIIIIIIIHIIIIIIIIIIIIIIIIIIIIIGIIIIIIIIIIHIIIHIIIIIIGHIIIIIIIIIHIIIIIIIIIIIIIGIIIIIIIIIIIIIIIIIIIIIIIIIIIIIIIIIIIIIIIIIIIIIIIHIHIIIHIIIIIIIIIIIIIIIIIHIIIIIIIIIIIIIIIIIIIIIIIIIIIIIIIIIIIIHHIIIIIIIIIIIIIIIIIIIIIIIIIIIIIIIIIIIIIIIIDDDDD
@HISEQ:969:HM2KJBCX2:2:1101:6470:86775 2:N:0:ACTATGCA
CATCTGGGCAATCCCAACTATCCCTATTAATCATTACGTCGATCCTAGAAACAACAAAATAGAATCAAACGTCCTATTTCATTATTCCATGCTAATGTATTCAAGCGTGCGCTTGCTTTAAACACTCTAATTTTTTCAAAGTAACAGTCCTGATTTCCCACGACACCAAATTAATGACATCGCGGTTCTTCAGAAGGGAGGAACCAATAATACCAGTGCGTACCGAGGCACGACCGACAATTTGATCCCGAAATTCAACTACGAGCTTTTTAACTGCAACAACTTTAATATACGCTATTGGAGCTGGAATTACCGCGGCTGCTGGCACCAGACTTGCCCTCCAA
+
DDDDDIIHIIIIIIIIHIIIIIIIIIIIIIIIIIIIIIIIIIIIIIIIIIIIHHEHHIIIIHIHIIIIHFHHHIIIIIIIIIIIIIIFIIIIHIHHHEGHHGFHHIHIIHHIIIIIIIIIIIIIIIIIIIIIIHIHIIIIHIHHIHHHIIIIIIGIHHGIIIHHIHIIIHGHHHIIIHIIIIIIIHIIGIHIIIIIIHEIHIIIHIHIIHHHIIIIIIIIIIGIIIHIIIIIHIHIHHHGHHGHHGHIIHGIIIIHIHIIIHIIIHHIIIIIIIIIHIIIIIIIHGHIIIIIIIIIHIIIIIHIIIIIHIIIIIIHIIIIIIIIIGIIGIIIIIIIIHIDDDDD
@HISEQ:969:HM2KJBCX2:2:1101:17462:87440 2:N:0:ACTATGCA
CATCTGGGCAATCCCAACTATCCCTATTAATCATTACGTCAATCCTAGAAACCAACAAAATAGGATCAACGTCCTATTTCATTATTCCATGCTAATGTATTCAAGCGCGAGCCTGCTTTAAACACTCTAATTTTTTCAAAGTAACAGTCCTGATTCCCCACCACACCAAACTAATGACATGATGGTTCGTCAGAAGGTAGGAATCAGTAACACCAGTACGTACCGAAGGCACGACCAGCGTACTAATCCCGAAATTCAACTACGAGCTTTTTAACTGCAACAACTTTAATATACGCTATTGGAGCTGGAATTACCGCGGCTGCTGGCACCAGACTTGCCCTCCAA
+
DDDDDHIIIGHHHHIIIIIIIIIIIIIIIIIIIIIIIIIIIIIIIIIIIHIIIIIIIIHIHIHH?GHIIIIIIIIIIIIHHHHHIHIIHIIHIIHHIIIIHHHHHIIHIIIIIIIIIIIIIHIIIIIIIIIIIIIHIHHIIHIIIIIIIIIHIIIIHIIHHHIHHHIIIIIIIIIIHGIHHHIHHIIIIHIIHIHIIHHIHIIIIIIHHHIIIIIHHIIIIIIIIIIIIIIIIIIIHHIHIIIHHIHIHHGIIIIIIIIIIIIIIIIIIIIIIIIIIIIIIIIHIHIIIIIIIIIIIIIIIIIIIIIIIIIIIIIIIIIIIIIIIIIIIIIIIIIIHIIIDDDDD
@HISEQ:969:HM2KJBCX2:2:1101:12932:87069 2:N:0:ACTATGCA
CATCTGGGCAATCCCAACTATCCCTATTAATCATTACCTCGACTCCGAAAGCCAACGAAATAGAACCGAGATCCTATTCCATTATTCCATGCACTAATGTTCAGGCTGTAGCGCCTGCTTTGAGCACTCCAATTTTTTCAAAGTAAACGTGCTGGCCACTCATGGCACTCGGTTAAGAGAACCATAAACGAACCAGCAAGATCGTCCGGGCAAACAGTAAACGCCGCAAGGCGCACCGCTCGCCCGAAACCGAGATCCAACTACGAGCTTTTTAACCGCAACAACATTAATATACGCTATTGGAGCTGGAATTACCGCGGCTGCTGGCACCAGACTTGCCCTCCAA
+
DDDDDIIIHIHIIIIIIIIIIIIIIIIIIIIIIIIIIIIIHIIIIIIHIIIIIIIIIHHIHIFIIIIIIIHIIIIIIIIIIIIIIIIIIIIIHIIIIIIIIHIIIIIIIIIIIIIIIIIIIHHHIIIIIIIIHIIIHHIIIIIIIIIIIIIIIIIIIIIIIIIIIIIIIIIHHHIIIIIIIIIIIIIHIIIIIIIIIIIIIIIIHIIIHIIIIIIIIIIHHIIIIIIIIIIIIIIIIIIIIIIHGIIIIIIIIIIIIIIIIIIIIIIIIIIIIIIIIIIIIIIHIIIIIIIIIIIIIIIIIIIIIIIIIIIIIIIIIIIIIIIIIIIIIIIIIIIIIIIIIDDDDD
@HISEQ:969:HM2KJBCX2:2:1101:7349:88321 2:N:0:ACTATGCA
CATCTGGGCAATCCCAACTATCCCTATTAATCATTACGTCAATCCTAGAAACCAACAAAATAGGATCGAACGTCCTATTTCATTATTCCATGCTAATGTATTCAAGCGTTAGCTTGCTTTAAACACTCTAATTTTTTCAAAGTAACAGTCCAAATTCCCCGCAACACCAAATTAATGGCATTACGGATCATCAGGAAGGAGGAATCAGTGAGACCAGTACATACCAGAGGCATGACCAATCTACTAACCCCGAAATTCAACTACGAGCTTTTTAACTGCAACAACTTTAATATACGCTATTGGAGCTGGAATTACCGCGGCTGCTGGCACCAGACTTGCCCTC
+
DD@??F1CEGEHDFH?ECHHH@FCEHEHHHHGHGHHHC<<C@G@EHHIFCHICHHEHHGHIEHHCHHHDEHIGEG@GHFGHE@?@GHHEHHCCHHHHHHGHHIHFIGIHGIHGHHIHFHHHIHHHIIIHHHHHGIGHHHIIIHHEIHFHIIHFHHEHHDHGIIIHHFHHHHIHIIIIHHHIIHFFHFHHIIHIIHIIIIHHGIIIIIIIHG?HHGIIHHHIHEHIIHHIIIHHHIIIIIHHDIIHIHIHGIHIIHHHHHGHIIIHHIIIHIIIIIHIIIIHHHIHHHHHIIIHGIIIGIHHIIIIIHIIIIHHIIIIIHFIHIGIIIIIIIIIHIIIICDDDD
@HISEQ:969:HM2KJBCX2:2:1101:20646:88292 2:N:0:ACTATGCA
CATCTGGGCAATCCCAACTATCCCTATTAATCATTACGTCGATCCTAGAAACCAACAAAATAGAATCAAACGTCCTATTTCATTATTCCATGCTAATGTATTCAAGCGCGAGCTTGCTTTAAACACTCTAATTTTTTCAAAGTAACAGTCCTGATTTCCCATGACACCAAATTAATGACATCGTGGTTCGTCAGAAGGGAGAAACCAATAATGCTAGTACGTACAAAGTACGACCGACATATTAGTCCCGAAATTCAACTACGAGCTTTTTAACTGCAACAACTTTAATATACGCTATTGGAGCTGGAATTACCGCGGCTGCTGGCACCAGACTTGCCCTCCAA
+
DCDDDIGIIIIIIIIHHHIHEHIIIIIIIHIIIIIGHHIIIIIIIIIIIIIIIGFHGHIIIIHHEHIEHIGHIIIIIHHHFHIIIIIIIIIFCHHIIIIIIHHHHHIIHIHHGIHHIHHHIHHIIIIEFFHIIIIIIIIIIIIIIHIHHGHHHEHHIFIIIHHHHHHIHIIHIIHHIIIIIIIHHIHHIHIIIHIIHHCGIHHCIGIIIIIIIIIIIIIIIIIIIGIIIIIIII?IIIIIIIHIIHIIIIIIIIIIIIIIIHIIIIIIIIIIIIIIIIIHHGIIIHIIIIIIIIIIIHIIIIIIIHHIIHIHHIIIIIIIIIIIIIHIIIIIIIIIIIIDCADA
@HISEQ:969:HM2KJBCX2:2:1101:19940:88711 2:N:0:ACTATGCA
CATCTGGGCAATCCCAACTATCCCTATTAATCATTACGTCGATCCTAGAAACCAACAAAATAGGTTCGATCGTCCTATTTCGTTATTCCATGCTAATGTATTCAAGCGCGAGCCTGCTTTAAGCACTCTAATTTTTTCAAAGTAACAGTCCTGTTTCCCCGCAACAACAAATTAATGCCATCACGGTTCTACAAGAAGGAGGGACCAGTGAGGCCAGTGCATACCAGTGGCACGACCAACCTACTGGCCCCGAAATTCAACTACGAGCTTTTTAACTGCAACAACTTTAATATACGCTATTGGAGCTGGAATTACCGCGGCTGCTGGCACCAGACTTGCCCTCCAA
+
DADDDIIIIIHIICHIIIHIHIIIIIIHHGHIHIIIIIIIIHIIIIIIIIIIIIIIIIIIIIIIIIIIIIIIIIHIHHIIIIIIIIGIIIIHHIIIIIGHIHHHIIIIHIHHIIIIHHHIIIIIIHIIHIIIIIIHIIHHIIHIIIIIIIIIHHIIIIHIHIHIHHIIIHFHHHGHIIHHIIIIIIIIIHIIIIIIIIIIIHIIIIIIIIIIIIHIIIHIHIIIIIIIIIIIIIIIIIHHIIHHHIIIIIIHIIIIIIIIIIIIIIIIIIIIIIIIIIIIIIIHHHIIIIIIIIIIIIIIIIIIIIIIHIIIIIIIIHIIIIIHIIIIIIIIIIIIIIIIIDDDDD
@HISEQ:969:HM2KJBCX2:2:1101:14881:89015 2:N:0:ACTATGCA
CATCTGGGCAATCCCAACTATCCCTATTAATCATTACGGTGGTCCTAGAAACCAACAAAATAGAACCACAACGTCCTATTCTATTATTCCATGCTAATCTATTCAAGCAAATGCCTGCTTTAAACACTCTAATTTTTTCAAGGTAATGGTCCTGGCTCCCCGGCACACCCAATAAAGGACATACTGGTTCACCAGAAGGTGGACCCGACACAGGACAGTACTCGCCAAAGACGGACCGCCCGGCCAGGCCTAAAATTCAACTACGAGCTTTTTAACTGCAACAACTTTAATATACGCTATTGGAGCTGGAATTACCGCGGCTGCTGGCACCAGACTTGCCCTCCAA
+
CDDDDIGIIIIIGHIIIIIIHHIIIIIIIIIIHIIIIIIIIIIIIIIIIIIIIIIIIHHHIIIIIIHIIHIIHIIGIIIIIIIHIIIIGIIIIIHIIIHIIHHGHIIIIIIIIIIHGIIHHHIIIIIIIIIIIIIIHHIHIIIIIHIHIIIIIIIIIIHIIIIIIIIIIIIIIIIIIHIIIIIIIIIIIIIIIIIIIIIIIIIIIIIIIIHIIIIIIIIIIIIIIIIIIIIIIIHIIIIIIIIIIIIIIHIIIIIIIIIIIIHIIIIIIIIIIIHIIIIIIIIIIIIHIIIIIIIIIIIIHIIIIIIIIIIIIIHIGIIIIIIIIIIIIIIIIIIIIIIIIDDDDD
@HISEQ:969:HM2KJBCX2:2:1101:9269:89035 2:N:0:ACTATGCA
CATCTGGGCAATCCCAACTATCCCTATTAATCATTACGTCAATCCTAGAAACCAACAAAATAGGATCAAACGTCCTATTTCATTATTCCATGCTAATGTATTCAAGCGTTAGCCTGCTTTAAACACTCTAATTTTTTCAAAGTAACAGTCCTGTTTCCCTGCAACACCAAATTAATGACATTACAGTTCTTCAAGAAGGAGGAACCAGTAAAGCCAGTACATACCAGAGGCACGACCAACTCTCTAATCCCGAAATTCAACTACGAGCTTTTTAACTGCAACAACTTTAATATACGCTATTGGAGCTGGAATTACCGCGGCTGCTGGCACCAGACTTGCCCTCCAA
+
DCDDDEFHIIIIIIIIIIHIIIIIIIIIIHHHIIIIIHHIIIIIIIHIIHIGIIIIHHHHIHHIHHFEHHGHHHGIIIIIIIIIHIHIIHHIFHIIHIHIGIIIHHIIHIIHIHHHHEHIIIEHIIIIHHFHHHHIIIIHIIIHCHIIIIIIHHGHIHHIHIHHHHIFHGIHHHHIFFHHIHHIHHHIIIFHHHHGHHHGIHIIIHHHHIHHHIHIHIHIHHHGIIHHGIIHIIIIHHDEHIHHHHFEEEDCIHGIIIIIIIIHHHIIIIHCIHGHIHHHIHHEHHHHEHHGIHHHHHEHIIIIIIIHEHHIIIGIHHHIIIIIIIIIIHHIIIIHHGIIID?DDB
@HISEQ:969:HM2KJBCX2:2:1101:2262:89931 2:N:0:ACTATGCA
CATCTGGGCAATCCCAACTATCCCTATTAATCATTACGTCAATCCTAGAAACCAACAAAATAGGATCAAACGTCCTATTTCATTATTCCATGCTAATGTATTCAAGCGTTAGCCTGCTTTAAACACTCTAATTTTTTCAAAGTAACAGACCTGTTTCCCTGCAACACCAAATTAATGGCATTACAGTTCTTCAGAAAGGAGGAATCAGCGAAGCCAGTGCATACCAGTGGCACGACCAACCTGCTGACCCCGAAATTCAACTACGAGCTTTTTAACTGCAACAACTTTAATATACGCTATTGGAGCTGGAATTACCGCGGCTGCTGGCACCAGACTTGCCCTCCAA
+
DDDDDHIIIHHIHIIHIIIIIIIIIIIIIIIIIIIIIIIIIIIIIIIIIIIIIIIIIIGHHHHIHIIHIHIIIFGHHHIIIIIIIIHEHHIIIHIIIHIHHCHIIIIIIIHHIIIIIHIHIIIIHIHHIIIIIIIIIIIIIIIIIIIIIIIIIIIIIIIIIIIIIIIIIIIIIIIIIIIIIIIIIIIIIHHIIIIIIIIIIIIIIIIIIIIIIIIIIIIIIIIIIIIIIIIIIIIIIIIIIIIHHIIIIIIIIIIIIIIIIIIIIIIIIIIIIIIIIIIIIIIIIIIIIIIIIIIIIIIHIIIIIIIIIIIIIIIIIIIIIIIIIIIIIIIIIIIIIIIIIDDDDD
@HISEQ:969:HM2KJBCX2:2:1101:1293:89550 2:N:0:ACTATGCA
CATCTGGGCAATCCCAACTATCCCTATTAATCATTACCTCAATGCTCTACAAAACCAACAAAATAGAACCGAGGTCCTATTCTATTATTCCATGCAACATTATTCAGGCGTAGGCCTGCTTTAAGCACTCTAATTTTCTCAAAGTAAACGCATCGGCCACTGAAAACACCCAGTAAAGGGCATAATCAGCCAACCGATAGATTAGGACCGGACGTGTAGTGACAGCAGTTAAGCGCACCACACGCCAGTACCCGAGATCCAACTACGAGCTTTTTAACTGCAACAACTTTAATATACGCTATTGGAGCTGGAATTACCGCGGCTGCTGGCACCAGACTTGCCCTCCAA
+
DDDDDH@EFGHIIIIIHIHIHIHIIIIIIIIHIIIIIIIIHIIHIHHHHIIIIIIIHIIIGIIIIFHHII/CCCHHHIGEHHIIHHHHHIIGIEHIHHIIHHHHGFIHGHGIIIHIIIHHIIIIHHHIHGIHHHHHIHHIIIIIIIIIHHHIIHHGHGHHIIHIIIHHHIIHIIHHIIIIIIIIIIIIIIIIHIIIIIHIIIII<IIHHHHIIIIIIIIHIIHI<HIIIIIIIIIIIIIIHIIIIHHHIIHIIHHHIIIIIIIIHIHHIHIIIIIHHHIIIIIIIIIIIIIIIIIHHIIIIIIIIIIIIIIIIIHIHHIIIHFIIHIIHIIIIIIIIIIHIIIDDDDD
@HISEQ:969:HM2KJBCX2:2:1101:11924:89440 2:N:0:ACTATGCA
CATCTGGGCAATCCCAACTATCCCTATTAATCATTACGTCAATCCTAGAAACCAACAAAATAGGATCAAACGTCCTATTTCATTATTCCATGCTAATGTATTCAAGCGTTAGCCTGCTTTAAACACTCTAATTTTTTCAAAGTAACAGTCCTGTTTCCCTGCAACACCAAATTAATGACATTACAGTTCTTCAAGAAGGAGGAACCAGTAAAGCCAGTGCATACCAGAGGCACGACCAACCTACTAATCCCGAAATTCAACTACGAGCTTTTTAACTGCAACAACTTTAATATACGCTATTGGAGCTGGAATTACCGCGGCTGCTGGCACCAGACTTGCCCTCCAA
+
DDDDDIIIIIGHIIIIIIIIIIIIIIIIIIIIIIEHHIIHIIIGIIIIIIIIGIIIIIHIIIHHIIIIGIIIIGIIHIIIIIIIIIHIHIIIIIIHIIIIIIIIIHHHHIIIHIIIIIIIIIIIIIIIIHIIIIIIIIIIIIIIIIIIHIIIIIIIIIIIIIIIIHIIIIIIIIIIIIIIIIIIIIIIHIIIIIIIIIIIIIIIIHHIIHIIIIIIIIIIIIIIIIIIIIIIIIIIHHHIIIHHHIIHIIHIIIIIIIIIIIIIIIIIHHIIHHHIIHIIIIIIIIIIHHIIIIIIIIIIHIIIIIIIIIIIIIIIIIIIIIIIIIIIIIIIIIIIIIHIIDDDDD
@HISEQ:969:HM2KJBCX2:2:1101:9143:90242 2:N:0:ACTATGCA
CATCTGGGCAATCCCAACTATCCCTATTAATCATTACAACAGTCCTAGAAACCAACAAATAGAACCATTGTCCTATTCCATTATTCCATGCTAATGTATTCAAGCGTATGCCTGCTTTGAACACTCTAATTTTTTCACAGTAAAAGTCCTGGTTCCCCGTCACGACCCGTAAAGGCCATGCCGCTTCGCCAGAAGGTAAAGCCCGACCACAGACAGTGCTCACCCAGAAGGCGGACCGTCCAGCCAGGCCTGAAGTTCAACTACGAGCTTTTTAACTGCAACAACTTTAATATACGCTATTGGAGCTGGAATTACCGCGGCTGCTGGCACCAGACTTGCCCTCCAA
+
DDDDDIIIIDEHHIIIIIIIIIIIIIIIIIIIIIIIIIIIIIIIIIIIIIIIIIIIIIIIIHIIIIIIIIIIIIIIIIIIIIIIIIIIIIGIIIHHIIIIIHHHHIIIIIIIIIIIIIIIIIIIIIIIIIIIIIIHHIIIIIIIIIHIIIIIHIIIIIHHHIIIIIIIIIIIIIIIIIIIHHHIIIIIIHIIHIIIIIGIIIIIIIIIIIIIIHIIIIHIIIIIIIIIIIIIIIHIIIIIIIIIHIIIIIIIIIIIIIIIIHIIIIIIIIIIIIIIIIIIIIIHIIIIIIIIIIIIIIIIIIIIIIIHIIIIIIIIIIIIIIIIIIIIIIIIIIIIIIIIIDDDDC
@HISEQ:969:HM2KJBCX2:2:1101:11247:90437 2:N:0:ACTATGCA
CATCTGGGCAATCCCAACTATCCCTATTAATCATTACATCGATCCTAGAAACCAACAAAATAGAATCGGATGTCCTATTTCATTTTTCCATGCTAATGTATTCAAGCGTGAGCCTGCTTTAAACACTCTAATTTTTTCAAGGTAACAGTCCTAATTCCCCGTGACACCAAATTAATGGCATTACGGTTCTTTAGAAGGTGAGAAATCAATAATATCAGTACATACCAACGGCATGACCGAAACATTGATCCCGAAATTCAACTACGAGCTTTTTAACTGCAACAACTTTAATATACGCTATTGGAGCTGGAATTACCGCGGCTGCTGGCACCAGACTTGCCCTCCAA
+
DDDDDIIIIDDGHHIIIIIIIIIIIIIIIIIIIIIIIIIIHIIIIIIIIIIIIIIIIIIIIIIIIIIIIHIIHHHHIIIIIHIIIIIIIIIIIIHIIIIIIIIIIIIIIIIIIIIIIHHIIIIIIIIIIIIIIIIIIIIIHIIIIIIIIIIIIIIIIIIIIIIIIIIIIIIIIIIIIHIIIIIIIIIIIIIIIIIII;IIIIIIIHIIIIIIIIHIIIIIIIIIIIIIIIIIIIIIHHIIIIIIIHIIIIIIIIIIIIIIIIIIIIIIIIIIIIIIIIHIIIIIIIHIIIIIIIIIIIIIIIIIIIIIIIIIIIIIIIIIIIIIIIIIIIIIIIIIIIIIIIDDDDD
@HISEQ:969:HM2KJBCX2:2:1101:20221:90657 2:N:0:ACTATGCA
CATCTGGGCAATCCCAACTATCCCTATTAATCATTACGTCAATCCTAGAAACCAACAAAATAGGATCAACGTCCTATTTCATTATTCCATGCTAATGTATTCAAGCGCGAGCCTGCTTTAAACACTCTAATTCTTTCAAAGTAACAGTCCTGATTCCCCGCCACACCAAATTAATGACATGATGGTTCGTCAGAAGGTAGGAACCAGTAACACCAGTACGTACCTAAGGCACGACCAACGTACTGATCCCGAAATTCAACTACGAGCTTTTTAACTGCAACAACTTTAATATACGCTATTGGAGCTGGAATTACCGCGGCTGCTGGCACCAGACTTGCCCTCCAA
+
@<D@01<G@D11FHHECEHEHI@GH?@1<@GCC<CCE11<@0<DHIE<DGHH1<CEE@H1<GF1F1C@GH0D1@GECC1<<C11F<CGHC<CCCHF/B<FHFEHGE0CC/<F@F@1FHI5D1D3GHG@DE=B%<B11<B<EG@GF<1<G1A@ACC?CHCHGCEEHGHFHGGHFC@EHGC<<<F<CCCCF<CD/FF<CCEE@F<#CI;EEG@AGFHGHIIH@F1>D1IHEHC<<.1@D:<AHHG<C?IIHHF1GG<C<1<1C<GC@CCCCEF<<<IHGHCD<<G<C?@HF1<0HCHGC1C<FCG<1CCC<@CCHD?CHHCCHHGEHHD<1GCFC@<EE<HEDD0?D
@HISEQ:969:HM2KJBCX2:2:1101:5008:90822 2:N:0:ACTATGCA
CATCTGGGCAATCCCAACTATCCCTATTAATCATTACGGTGGTCCTAGAAACCAACAAAATAGAACCACAACGTCCTATTCTATTATTCCATGCTAATCTATTCAAGCAATAGCCCGCTTTAAACACTCTAATTTTTTCAAGGTAATGGTCCTGGCTCCCCAACACACCCAATAAAGGACATACTGGTTCACCAGAAGGAAGACCCGACAACAAGACAGTACTCGCCAAAGACGGACCGCCCGGCCAGGTCTAAAATTCAACTACGAGCTTTTTAACTGCAACAACTTTAATATACGCTATTGGAGCTGGAATTACCGCGGCTGCTGGCACCAGACTTGCCCTCCAA
+
DDDDDIIIIHHIIIIIIIIIIIIIIIIIIIIIIIIIIIIIIIIIHIIIIIIIIIIIIIGIIIHGHIIIIIIGIIIIIIIIIIIIIIIIIIIIIIIIIIGIIHHHIIHIIIIIIIIGIIIHIIIIIHIIHHHIIIIIIIIIIIIIIIIIHIIIIIIHIIIIIIIIIIIIIIIIIIIIIIIIIIIIIHIHHIIHIIIIIIIIIHHIIIIIIIIIIIIIIIIIIIIIIIIIIIIIIIIIIIIIIIIIIIIIIIHIIIIIIIIIIIIIHIIIIIIIIIIIIIIIIIIIIIIIIIIIIIIIIIIIIIIIIIIIIIIIIIIIIHIIIIIIIIIIIIIIIIIIIIIIIIDDDDD
@HISEQ:969:HM2KJBCX2:2:1101:14299:90450 2:N:0:ACTATGCA
CATCTGGGCAATCCCAACTATCCCTATTAATCATTACGTCAATCCTAGAAACCAACAAAATAGGATCAACGTCCTATTTCATTATTCCATGCTAATGTATTCAAGCGCGAGCCTGCTTTAAACACTCTAATTTTTTCAAAGTAACAGTCCTGATTCCCCGCCACACCAAATTAATGACATGATGGTTCGTCAGAAGGTAGGAACCAGTAACACCAGTACGTACCTAAGGCACGACCAACGTACTGATCCCGAAATTCAACTACGAGCTTTTTAACTGCAACAACTTTAATATACGCTATTGGAGCTGGAATTACCGCGGCTGCTGGCACCAGACTTGCCCTCCAA
+
DDDDDIIIIDDGFGHIIIIIIIIIIIIIIIIIIIIIIIIIIIIIIIIHIIIIIIIIIIIIHIHIHIIIIIHHIIIHIHIIHIIIIIIIIIIHIIIIHIIIIHHIIHIIIIIIIIIIIHIIHIIIIHIIIIIIIIIIIHHHIIIIIIIIIIIIIIIIIIIIIIIIIIIIIIIIIIIIIIIIIIIIHHIIIHIIIIIIIIIIIIIIIIIIIIIIIIIIIIIIIIIIIIIIIIIIIIIIIIIIIIIHIIIIIIIIIHIHIIHIIHIIIIIIIIIIHHIIIIIIIIIIIIIIIIIIIIHIIIIIIIIIIIIIIIIIIIIIIIIIIIIIIIIIIIIIIIIIIIIIDDDDD
@HISEQ:969:HM2KJBCX2:2:1101:14091:91475 2:N:0:ACTATGCA
CATCTGGGCAATCCCAACTATCCCTATTAATCATTACGGTGGTCCTAGAAACCAACAAAATAGAACCACAACGTCCTATTCTATTATTCCATGCTAATCTATTCAAGCAAATGCCTGCTTTAAACACTCTAATTTTTTCAAGGTAATGGTCCTGGCTCCCCGGCACACCCAATAAAGGACATACTGGTTCACCAGAAGGTGGACCCGACACAGGACAGTACTCGCCAAAGACGGACCGCCCGGCCAGGCCTAAAATTCAACTACGAGCTTTTTAACTGCAACAACTTTAATATACGCTATTGGAGCTGGAATTACCGCGGCTGCTGGCACCAGACTTGCCCTCCAA
+
DDDCDHHIGHIIEHHIIIIIIIIIIIIIIIIIGHIIIIIIIIIIIIIIIIIIIIIIIHIIIIIGIIIIIFHIHHIHHIHIIIIIIIIIIIHIIGHIIIIIGHGHHIIIIIIGIIIIIIHIHHIIHHIIIIIHIIHIHIIIIIHEHIIIIIIIIIIHIIIIHIIHHIIHHGIIIIIIIIHIIHHIIIIIIHIIIIIIIIHIHIIIIIIIIHDIIHEEIIHHIIHIGHIIHHHIHHCIIIGIIIIHGIIIHGIIIIIIIIIIIIIIIIIIGIIIIHHIIIIGIIIIIIIIIIIIHHIIIIHIHIIIIIIIIIIIIIIIIIIIIIIIIIIIIIIHIIIIIIIIIDDDDD
@HISEQ:969:HM2KJBCX2:2:1101:15943:91531 2:N:0:ACTATGCA
CATCTGGGCAATCCCAACTATCCCTATTAATCATTACGTCAATCCTAGAAACCAACAAAATAGGATCAAACGTCCTATTTCATTATTCCATGCTAATGTATTCAAGCGTTAGCTTGCTTTAAACACTCTAATTTTTTCAAAGTAACAGTCCTGTTTCCCTGCAACACCAAATTAATGGCATTACAGTTCTTCAGAAAGGAGGAATCAGCGAAGCCAGTACATACCAGTGGCATGACCAACCTGCTGACCCCGAAATTCAACTACGAGCTTTTTAACTGCAACAACTTTAATATACGCTATTGGAGCTGGAATTACCGCGGCTGCTGGCACCAGACTTGCCCTCCAA
+
DDDDDIIIIGHIIHIIIIIIIIIIIHIIIIIIIIIIIIIIIIIIIIIIIIIIIIIIIIHIIIGHIIIIIIIHHHHIIIIIIIIIIIIIIIIIHIIIIIIIHIIIIIHHIIIIIIIIIIIIIIIIIIIIIIIIIIIIIIIIIIIIIIIIHIIIIIIIIIIIIIIIIIIIIHIHIHHIIIIIHIIIIIIHIIIHIIIIIIIIIIIIIIIIIIIIIIIIIIIIIIIIIIIIIIIIIIIIIIHIIIHIHIIIIIIIIIIIIIIIIIIIIIIIIIIIIIIIIIIIIIIIIIIIIIIIIIIIIIIIIIIIIIIIIIIIIIIIIIIIIIIHIIIIIIIIIIIIIIIIIDDDDD
@HISEQ:969:HM2KJBCX2:2:1101:6683:92391 2:N:0:ACTATGCA
CATCTGGGCAATCCCAACTATCCCTATTAATCATTACGGTGATCCTAGAAACCAACAAAATAGAACCATGCCGTCCTATTCTATTATTCCATGCTAATGTATTCGAGCAAAAATGCCTGCTTTAAACACTCTAATTTTTTCAAGGTAAAGGTCCTGGATCCGCAAGACACCCAATTAAGGACATCAAGTTTCTCCAGAAGGTGAGAAATCAACAGCGACAGTTCATACCCCTTAAGGCATGACCATCACGTCAATCCCGAAATTCAACTACGAGCTTTTTAACTGCAACAACTTTAATATACGCTATTGGAGCTGGAATTACCGCGGCTGCTGGCACCAGACTTGCCCTCCAA
+
DDDDDHIIIHIHIIIIIIIIIIIIIIIIIIHHIIIIIIIIIIIIIIIIIIIIIIIIIIIIIIIIIIIIIIGGIIIHIIFHHIIIIIIIIIIIIHIIIIIHIGHIEHHHIIIIIHHIIHIGIIIHIIIHIIIIIIIIIIIIIIIIIIIHIIIIIIIHIHIIIIIIIHIIIIHIIIIIIIIIIIIIIIIIIHHIIIIIIIIIHIIIIIIIIIIIIIIIIIHIIIIIHIIIIIIIIGIIIIIIIIIIIIIIIIIHIHIIIHGIIIIIIIIIIIIIIIIIIIIIIIIIIIIIIIIIIIIIIIIIIIIIIIIIIIIIIIIIIIIIIIIIIIIIIIIIIIIIIIIIIIIIIIIIDDDDD
@HISEQ:969:HM2KJBCX2:2:1101:11451:91830 2:N:0:ACTATGCA
CATCTGGGCAATCCCAACTATCCCTATTAATCATTACGTCAATCCTAGAAACCAACAAAATAGGATCAAACGTCCTATTTCATTATTCCATGCTAATGTATTCAAGCGTTAGCCTGCTTTAAACACTCTAATTTTTTCAAAGTAACAGTCCTGTTTCCCTGCAACACCAAATTAATGACATTACAGTTCTTCAAGAAGGAGGAACCAGTAAAGCCAGTACATACCAGAGGCACGACCAACCTACTAATCCCGAAATTCAACTACGAGCTTTTTAACTGCAACAACTTTAATATACGCTATTGGAGCTGGAATTACCGCGGCTGCTGGCACCAGACTTGCCCTCCAA
+
DCDDDIIIIIIIHIIIIIIIIIIIIIIIIIIIIIIIIIIIIIIIIIIIHIIIIIIIIIIIIIHIIIIIIIHIHIIIIHHHIIIIIIIIIIIIIIIHIIIIIIHHIIGIIHIIIIIIIIHIIIIIIIIIIIIIIIIIIIIIHIIIIIIIIIIIIIIIIIIIIIIIIIIIIHHIIIIIIIIIIIIIIIIIIIIIIIIIIIIIIIIIHHIIIIIIII<IIIIIIIIIIIIIIIIIIIIIIIIIIIHHFIIIIIIIIIIIIIIHHIIIIHIIIIIIIIIIIIIIIIIIIIIIIIIIIIIIIIIIIIIIIIIIIIIIIIIIIIIIIIIIIIIIIIIIIIIIIIIIIDDDDD
@HISEQ:969:HM2KJBCX2:2:1101:18853:91937 2:N:0:ACTATGCA
CATCTGGGCAATCCCAACTATCCCTATTAATCATTACGGTGATCCTAGAAACCAACAAAATAGATCCATGCCGTCCTATTCTATTATTCCATGCTAATGTATTCGAGCAAAAATGCCTGCTTTAAACACTCTAATTTTTTCAAGGTAAAGGTCCTGGATCCGCAAGACACCCAATTAAGGACATCAAGTTTCTCCAGAAGGTGAGAAATCAACAGCGACAGTTCATACCCCTTAAGGCATGACCATCACGTCAATCCCGAAATTCAACTACGAGCTTTTTAACTGCAACAACTTTAATATACGCTATTGGAGCTGGAATTACCGCGGCTGCTGGCACCAGACTTGCCCTCCAA
+
DDDDDIIIIHHIGHHIIIIIIIIIIIIIIIIIIIIIHIHIHIIIIIIIIIIIIIIIIIIIIIHIIIIIIHIHIIIIIIIIIIIIIIIIGHIIIIIIIIIIIFHHIIIIIIIIIIIIHHIIIIIIIIIIIIIIHIIIIHHHHFIIIIIIIIIHHIIIIHHHHIIIGIHIIHHHIIIHHIIIIIIIIIIIHIHHHIIIIIIIIIIIIIIIIIIIIIIIIIIIIIIIIIIIHIIIIIIIIIIIIIIIIH<IIIIHIIIIIIIIIIIIIIIIHFHIIIIIIIIIIIIIIIIIIIIHIHHIIIIIIIIIIIIIIIIIIIIIIIIIIIIIIIIIIIIIIIIIIIIIIIIIIIIIDDDDD
@HISEQ:969:HM2KJBCX2:2:1101:18799:92949 2:N:0:ACTATGCA
CATCTGGGCAATCCCAACTATCCCTATTAATCATTACATCGATCCTAGAAACCAACAAAATAGAATCGGATGTCCTATTTCATTATTCCATGCTAATGTATTCAAGCGTGAGCCTGCTTTAAACACTCTAATTTTTTCAAGGTAACAGTCCTAATTCCCCGTAACACCAAATTAATGGCATTACGGTTCTTTAGAAGGTGAGAAATCAATGATAACAGTGCATACCAACGGCATGACCGAAATATTGATCCCGAAATTCAACTACGAGCTTTTTAACTGCAACAACTTTAATATACGCTATTGGAGCTGGAATTACCGCGGCTGCTGGCACCAGACTTGCCCTCCAA
+
DDDADHEHHDGHHCFHHIHIIHIIIIHIIIIIHIIIIIIIIIIHEHHIIIIHHIIIIIIHHIHIIIIEHHIIIHIHIIIIHIIIHHIIIIHHGIIHIIIIIHHHHHIIIIIHIHHIHIIIIIIIIIIIIHIIIIIIIIIHIIIIIIIIIHIIIIIIHHIHIIIIIIIIIIGIIIIIIIIIIIIHIHHIGIIIIIIIIIIIIIIIIIIIIIIIIIIIIIIIIIIIIHIIIIHIIIIIIIIIIIIHHEIIHFIIHIIIIIIIIIIIIIHHIIIIIIIIIIIIIIIIIIIIIIIIIIIIIIIIIIIHIIIIIIIIIIIIIIIIIIIIIIIIIIIIIIIIIIIIIIDDDDD
@HISEQ:969:HM2KJBCX2:2:1101:13321:92820 2:N:0:ACTATGCA
CATCTGGGCAATCCCAACTATCCCTATTAATCATTACGTCAATCCTAGAAACCAACAAAATAGGATCAACGTCCTATTTCATTATTCCATGCTAATGTATTCAAGCGCGAGCCTGCTTTAAACACTCTAATTTTTTCAAAGTAACAGTCCTGATTCCCCACCACACCAAATTAATGACATGATGGTTCGTCAGAAGGTAGGAATCAGTAACACCAGTACGTACCGAAGGCACGACCAGCGTACTAATCCCGAAATTCAACTACGAGCTTTTTAACTGCAACAACTTTAATATACGCTATTGGAGCTGGAATTACCGCGGCTGCTGGCACCAGACTTGCCCTCCAA
+
DDDDDEFHHGHEGHGHIIIIHIIIIHIGHEEHIIIH@HIIIHIIIHIHIIIIIIIIIIGIHIHIIIIIHIIIIGIIIIIIIIIIIHIHHHHGHHHHIIIIIIHHIIHGIHHIIHHHHIIHIIIIIHIIFIHIIHHHHHHIIHIIIIIHIHIHHHHIIIHIIHIIHHFHIIHIIIIIHIIIIIIHIIHIIIIIIIIIIIIIIIIHIHIHIIIIIIIIHIIIIIIIIIIIIIIIIIIIIIIIIIHHIIIIIIHIIIIIIIIIIIIIIIIIIIIIIHIIIGIIIIIIIIIIIIIIIIIIIIIIIIIIIIIIIIIIIIIIIIIIIIIIIIIIIIIIIIIIIIIIDDDDD
@HISEQ:969:HM2KJBCX2:2:1101:17010:93824 2:N:0:ACTATGCA
CATCTGGGCAATCCCAACTATCCCTATTAATCATTACGTCAATCCTAGAAACCAACAAAATAGGATCAACGTCCTATTTCATTATTCCATGCTAATGTATTCAAGCGCGAGCCTGCTTTAAACACTCTAATTTTTTCAAAGTAACAGTCCTGATTCCCCACCACACCAAATTAATGACATGATGGTTCGTCAGAAGGTAGGAATCAGTAACACCAGTACGTACCGAAGGCACGACCAGCGTACTAATCCCGAAATTCAACTACGAGCTTTTTAACTGCAACAACTTTAATATACGCTATTGGAGCTGGAATTACCGCGGCTGCTGGCACCAGACTTGCCCTCCAA
+
DDDDDIIIHFEGHIIIIIHIHIHHHIIIIIIIIIIIIIHHIIIIIIIIIIIIHIIIIIIIIIHHIIHIIICEHHHHHHHIIIIGHGHGHHIHIHIIIHIIIIHHIIIIIIHHIIIIHIHHIIIIIIHIIIIIIIIIIIIIIIIIIIIHIIIIHIIIHHHHIHIIHIIIIIIIIHIIIIIIIIIIIIIIIIIIIIIIIIIIIIIIIIIIIIIIIIIIIHIIIIIIIIIIIIIIIIIIIIIIIIHHIIIIIIIIIIIIIIHIHHIIIIIIIIIIIIIIIIIIHIHIIIIIIIIIIIIIIIIIIIIIIIIIIIIIIIIIIIIIIIIIIIIIIIIIIIIIIIIIDDDDD
@HISEQ:969:HM2KJBCX2:2:1101:10924:94243 2:N:0:ACTATGCA
CATCTGGGCAATCCCAACTATCCCTATTAATCATTACGTCAATCCTAGAAACCAACAAAATAGGATCGAACGTCCTATTTCATTATTCCATGCTAATGTATTCAAGCGTTAGCTTGCTTTAAACACTCTAATTTTTTCAAAGTAACAGTCCAAATTCCCCGCAACACCAAATTAATGGCATTAAGGTTCATCAGGAAGGAGGAATCAGTGAGACCAGTACATACCAGAGGCATGACCAACCTACTAACCCCGAAATTCAACTACGAGCTTTTTAACTGCAACAACTTTAATATACGCTATTGGAGCTGGAATTACCGCGGCTGCTGGCACCAGACTTGCCCTCCAA
+
DDDCDHHIIHIIIIIIIIHIIGEHHHIIIIIIHIHHIHIEHDHHIIIHIGIHIIIHIIHIEEGH?GHHHIIIEHIHHIHIHIHIHHIHEHFHFHHHIHIHIHHHIGIIIHHIHIIHIIHHHHHHHIIIHHGHIIHHIIIIIIHHHHIIGHIIHHHHHHIIIIIHIHHIHIIIIIIHHGHHIIIIIHHIIIIIIHHIIIHHIIHIGIHHHEHHIIHHIIIIIIIIIIIIIIIIIHIIIIHIHIHFGGCIIIHHIIHHGIIHIIHHHIIIIIIIIIIIIIIIIIIIIIIIIIIIHHIIHHIIIIIIIIIIIIIIIIIIIIIIIIIIIIIIIIIIHIIIIIIIIDBCDD
@HISEQ:969:HM2KJBCX2:2:1101:18845:93996 2:N:0:ACTATGCA
CATCTGGGCAATCCCAACTATCCCTATTAATCATTACTCATTTCCCCAAAAACCAACAAAATTCGAGATACGAGTCCTAAATTATTATTCCATGCTAATGTATTCATAACTTTCAGCCTGCTTTAAACACTCTAATTTTTTCAAAGTAAAGGTCCTGGATTGCGAACCCAACCCAGTAAAGGGCAGGAACGTTCTCCAGGAAGATGGTAAGCGCGCATCGGCACTCACACACGATACCGTGGCGGGCCAAGCGCACTATACCAGAAATCCAACTACGAGCTTTTTAACTGCAACAACTTTAATATACGCTATTGGAGCTGGAATTACCGCGGCTGCTGGCACCAGACTTGCCCTCCA
+
DDDDDIIIIIIIHHIIIIIIIHHIIIIIIHIIIIIIIIIIIIIIIIIIIIIIHHIIIIIIIIIIHIHIIIIIIIIIIHHGIIIIIIIIIIGHIIHHEHIIIFHIFHIIIIIIIIIIIHIIIIIIIHIIHIHIIIIIIIIIIIHIIIIIIIIIHIHIHIHIIIHHIIIIHIIIIHIIIHHIHHIHIIIIIIIIIIHIIIIIIIIIIIIIIIIIIIIIIIIIIIIIIIIIIIIIIIIIIIIIIIIIIIHIIIIIIHHHIHIIHIIIIHHHIIIIIIIIIIIIIIIIIIIIIIIIIIIIIIIIIIIIIIIGIIIIIIIIIIIIIIIIIIIIIIIIIIIIHIIIIIIIIIIIIIIIDDDDD
@HISEQ:969:HM2KJBCX2:2:1101:5180:94040 2:N:0:ACTATGCA
CATCTGGGCAATCCCAACTATCCCTATTAATCATTACATCGATCCTAGAAACCAACAAAATAGAATCGGATGTCCTATTTCATTATTCCATGCTAATGTATTCAAGCGTGAGCCTGCTTTAAACACTCTAATTTTTTCAAGGTAACAGTCCTAATTCCCCGTGACACCAAATTAATGGCATTACGGTTCTTTAGAAGGTGAGAAATCAATAATATCAGTACATACCAACGGCATGACCGAAACATTGATCCCGAAATTCAACTACGAGCTTTTTAACTGCAACAACTTTAATATACGCTATTGGAGCTGGAATTACCGCGGCTGCTGGCACCAGACTTGCCCTCCAA
+
DDDDDHIIIGEHHHHIIIIIIIIIIIIIIIIIIIIIIIIIIHIIIIIIHIIIIIIIIIIIIIIHGHHIIIHGHHHIHIIIIIIIIIIIIIIIIIIIIIIIIIIIIIHIHHIIIIIIIIIIIIIIIIIIHIHHHIIIIIIIIIIIIIIIIIHIIIIHIHHIIIIIIIIIIIIIIIIIIHIIIIIIIIIIIIIIIIIIIIHIIIIIIIHIIIIIIIIIHIIIIIIIIIIIIIIIHIIIIHIIIIIIIIIIIIIIIIIIIIIIIIHIIIIIIIIIIIHIIIIIIIIIIIIIIIIIIIIIIIIIHHIIIIIIIIIIIIIIIIIIIIIIIIIIIIIIIIIIIIIIIIDDDDD
@HISEQ:969:HM2KJBCX2:2:1101:9585:94231 2:N:0:ACTATGCA
CATCTGGGCAATCCCAACTATCCCTATTAATCATTACGGTGATTCAGAAACCAACAAAACAGGACCACCGTCCTATTCTATTATTCCATGCTAATGTATTCAGACGTAAGCCTGCTTTGAACACTCTAATTTTTTCAAGGTAAAGGTCCTGGTTTCCCACCACGCTAAATTAATAACATGATGGTTCTCCAGAAGGTAGGAATTCTACACGCTAGTACAGACTGGGTAGCCCGACCAACGGTAGAACCCCGAAATTCAACTACGAGCTTTTTAACTGCAACAACTTTAATATACGCTATTGGAGCTGGAATTACCGCGGCTGCTGGCACCAGACTTGCCCTCCAA
+
DDDDDHIIIIIIIIIIIIIIIIIIIIIIICHHIIHIIIIIIHIIIGHEHIIICHHIIIIIIIHHIFHHDHHHIIHIHHHHIIIIIIIGHIIIIIIHIIIIHGIHIIIIIIHIIHIIIIHHIIIIIIIIIIIIIIHIIIIIIIHIIIHIIIHIHIIIIIIIIIIIIII<IIIHHEHIIIIIIIIIIIIIIIIIIIIIHIIIIIIHIIIIIIIHIIIIIIIIIIIIIIIIIIIIIIIIIIIIIHHDIIIIIIIIIIIHIIIIIIIIIIIIIIIIIIIIIIIIIIIIIIIIIIIIHIIIIIIIIIIIIIIIIIIIHIIIIIIIIIIIIIIIIIIIIIIIIIIIDDDDD
@HISEQ:969:HM2KJBCX2:2:1101:7434:95234 2:N:0:ACTATGCA
CATCTGGGCAATCCCAACTATCCCTATTAATCATTACGTCAATCCTAGAAACCAACAAAATAGGATCAAACGTCCTATTTCATTATTCCATGCTAATGTATTCAAGCGTTAGCCTGCTTTAAACACTCTAATTTTTTCAAAGTAACAGTCCTGTTTCCCTGCAACACCAAATTAATGACATTACAGTTCTTCAAGAAGGAGGAACCAGTAAAGCCAGTACATACCAGAGGCACGACCAACTTACTAATCCCGAAATTCAACTACGAGCTTTTTAACTGCAACAACTTTAATATACGCTATTGGAGCTGGAATTACCGCGGCTGCTGGCACCAGACTTGCCCTCCAA
+
DDDDDIIIIHHFHIIIIIHIHIIHIIIIHHHHIIIIIHIIIIIIIIIIIHIIIIIIIIEHHHGFHHIIIHHHHHIIIIIIIIIIHHIIHFHHIIHIIIHIHIIIIIIIHIHIIIIIIIIIIIIIIIHHHHHHIIIIIIIHIIIIIHIIHIHHIIHIIIIIIIIIIIIIIIIIIIIIIIIIIIIIIIIIHHIIHIIIIIIIIIIIIHIIIIIIIHIIHHIIIIIIIHIII4IIIHHIIHHIIIIIHHIGHIHIIHIIIIIHIIIIIHIIIIIIIIIIIIIIIIIIIIIIIIIIIIIIIIIIIIIIIIIIIIIIHIIIIIIIIIHHIIIIIIIIIIIIIIHIIDDDDD
@HISEQ:969:HM2KJBCX2:2:1101:10028:94410 2:N:0:ACTATGCA
CATCTGGGCAATCCCAACTATCCCTATTAATCATTACGTCGATCCTAGAAACCAACAAAATAGAATCAAACGTCCTATTTCGTTATTCCATGCTAATGTATTCAAGCGTGAGCCTGCTTTAAACACTCTAATTTTTTCAAAGTAACAGTCCTGATTCCCCATGACACCAAATTAATGACATCATGGTTCGTCAGAAGGTAGGAATCAATAATACCAGTACGTACAATAGCACGACCAATAAATTGATCCCGAAATTCAACTACGAGCTTTTTAACTGCAACAACTTTAATATACGCTATTGGAGCTGGAATTACCGCGGCTGCTGGCACCAGACTTGCCCTCCAA
+
DADDDHIIIIIIIIIIIIIIIIIHIGIIHHIIIIIHIHHIHIIIIIHHHIIIIIIIIIIHHHIIGIIIHIIIIIIIIHIHHIIIHGHHHHHIIIIIIIIIIIHIIIIHIIIIIHIHIIIIHHIIIIHIIIIIIIIIIHIIIIIIIIIIIHIIHIIIHIIIIIIIIHIHIIIIIIIIHHIIIIHIIHIIIIIHIIIIIIIIIIIIIIIIIIIHHIIHIIIIIIIIIIIIIIIHIIIIIIHIIIIHIIIIIIIIIIIIIIIIIIIIIIGIIHIIIIIIIIGIIIIIIIIIIIHIIIIIIHIIIIHIIIIIIIIIIIIIIIHGIHIIIIIIIIIIIIHIIIIHDDDDD
@HISEQ:969:HM2KJBCX2:2:1101:8463:94668 2:N:0:ACTATGCA
CATCTGGGCAATCCCAACTATCCCTATTAATCATTACGGTGATCCTAGAAACCAACGAAATAGAATCAGTCCGTCCTATTTCATTATTCCATGCTAATGTATTCAGACGATAGTCTGCTTTAAACACTCTAATTTTTTCAAAGTAACAGTCCTGATTTCCAACCACACCAAATAAATGGCATGAAAGTTCCTCAGAAGGTAGAGATCCATCTCACCAGTACAGACAATTAAGCCTGACCAATGGGTAGACCCCGAAGTTCAACTACGAGCTTTTTAACTGCAACAACTTTAATATACGCTATTGGAGCTGGAATTACCGCGGCTGCTGGCACCAGACTTGCCCTCCAA
+
DDDDDIIIIIIIIIIIIIIIIIIIIIIIIHHIIIIIIIIIIIIIIIIIIIIIIIIIIIIIIIIIIIIIIIHIIIIIHIIHIIIIHIIIIIIIIIIIGIIIHHIIHIIIIIIIIIIIIIHIIIGIIIIIIIIIIIIIIIIIIIIIIIIIIIIIIHHIHIIHIHHIIHHHHHIIIIIIHHIHIHIHHHHHHIHIHIIIIIHHIIIIHIIIHHIHIIIIIIIIIIIIIIIIIIIIIIIIIIIIIHIIH<DIIIHGIIIIIIIIIIHIIIIIIIIIIIIIIIIIHIIIIIIHIIIIIIIIIIIHIIGIIIIIIIIIHIHIIIIIIIIIIIIIIIIIHIIIIIIIIIIDDDDD
@HISEQ:969:HM2KJBCX2:2:1101:11228:95443 2:N:0:ACTATGCA
CATCTGGGCAATCCCAACTATCCCTATTAATCATTACGGTGATCCTAGAAACCAACAAAATAGAATCATGCCGTCCTATTTTATTATTCCATGCTAATGTATTCAAGCAAAATGCCTGCTTTAAACACTCTAATTTTTTCAAAGTAAAGGTCCTGGTTCCCCGTGACACCCAATTAAGGGCATCGCGGTTCTCCAGAAGGTGAGAAATTGACTACACCAGTTCATACCCCTTAAGGCACGACCGATGTGTCAATCCCGAAATTCAACTACGAGCTTTTTAACTGCAACAACTTTAATATACGCTATTGGAGCTGGAATTACCGCGGCTGCTGGCACCAGACTTGCCCTCCAA
+
CDDDDHIIIHHIIHHHIIIIIIIIIIIIIIIIIIIIIIIIIIIIIIHIIIIIIIIIIHIHIIFEHHIHIIIIIIIIIHHHIIIIIIIIHHIIHIIIIIHIIHIIGIIIIIHHIHHIIIIIIIIIHHIIIHHIHGHIIHIIHGIIIIIGIHHHIIHIIIIIIIIIIIIIIIIIIIIIIIIIIIIIIIHIIIIIIIIIIIIIIIIIIIIIIIIIIIIIIIIIIIIIIIIIIIIIIIIIIIHIIIIIIIIIIIHIIIIIIIIIIIIIIIIHIIIIIIIIIIIIIIIHHHIIIIIIIIHIIIIHIIIIIIIIIIIIIIIIIIIIIIHIIIIIIIHIIIIIIIIIHIIIIIIDDDDD
@HISEQ:969:HM2KJBCX2:2:1101:14088:95866 2:N:0:ACTATGCA
CATCTGGGCAATCCCAACTATCCCTATTAATCATTACGGTGGTCCTAGAAACCAACAAAATAGAACCATGCCGTCCTATTTTATTATTCCATGCTAATGTATTCAAGCAAAAATGCCTGCTTTAAACACTCTAATTTTTTCAAAGTAAAGGTCCTGGTTCCCCGCGGCATCCAATTAAGGACATCGCGGTTCTCCAGAAGGTGAGAAATTGACTGCACCAGTTCATACCCCTTAAGGCATGACCATCACGTCAATCCCGAAATTCAACTACGAGCTTTTTAACTGCAACAACTTTAATATACGCTATTGGAGCTGGAATTACCGCGGCTGCTGGCACCAGACTTGCCCTCCAA
+
DADDDIIHIDEHHHIIIIIIIIIIIIIIIIIIIIIIIIIIIIIHHIHHIIIIIIIIIIHHIIHGHIIIIIIIIIIHIIIIIIIIIIIIIIIIIIIIIIIHIGHIIIIHIIIIHHIIIIIIIIIHIIIIIIIIIHIIIIIIIIIHIIIIIIIIHHHIIIIIIIHIIIIIIIIIIIIIIIIHIIIIIIIIIIIIIHIIIIIIIIIHIIIIIIIIIIIIIIIIIIIIIIIIIIIIIIIIIIIIIIIIIIIIIIHFIIIIHHIIIIIIIIIIIIIIIIIIIIIIIIIIIIIIIIHIIIIIIIIIIIIIIHIIIIIIIIIIHIIIIIIIIIIIIIIIIIIIIIIIIIIIIIHIDDDDD
@HISEQ:969:HM2KJBCX2:2:1101:15297:96761 2:N:0:ACTATGCA
CATCTGGGCAATCCCAACTATCCCTATTAATCATTACGTCGATCCTAGAAACCAACAAAATAGAATCAAACGTCCTATTTCATTATTCCATGCTAATGTATTTAAGCGCGAGCCTGCTTTAAACACTCTAATTTTTTCAAAGTAACGGTCCTGATTCCCCATGACACCAAATTAATGACATCATGGTTCTTCAGAAGGGAGAAATCAAAATTGCCAGTACGTACCGAGGCACGACCAACAAATTGATCTCGAAATTCAACTACGAGCTTTTTAACTGCAACAACTTTAATATACGCTATTGGAGCTGGAATTACCGCGGCTGCTGGCACCAGACTTGCCCTCCAA
+
DCDDDIIHEHIIHHEHHIIHHHIIHHIIIIEHIIHIIIHHIIIIHHFHHHIIGHIIIIEHIHFGHHFHFHIHEEHHIIIIIHIIIIIEHEHH?HHHIHFHIDCGIIHIIIIIHIIHIIIIIIIIHIHIHIIIIHIII?GHHHIIIHHIIHIIIIIHIHIHHIIHIHGIHHHHEHIHHIHHFIIHHIHIHHIIIIIHHIHIIHIIIIIIHIIIIIIIIIIHIIIIIIIIIHIIHIHIIIIGIHHHIHIIIIIIHIIIIIIIHHHHEIHIIHIIIIIHHHEIHIHGIIIIIIIIIIIHGIIIIIIIIIIIIIIIIIIIIIIIIIHIIIIIIIIIIIIIIIIIDDDDD
@HISEQ:969:HM2KJBCX2:2:1101:19975:96727 2:N:0:ACTATGCA
CATCTGGGCAATCCCAACTATCCCTATTAATCATTACGTCAATCCTAGAAACCAACAAAATAGGATCAACGTCCTATTTCATTATTCCATGCTAATGTATTCAAGCGCGAGCCTGCTTTAAACACTCTAATTTTTTCAAAGTAACAGTCCTGATTCCCCGCCACACCAAATGAATGACATGATGGTTCGTCAGAAGGTAGAAACCAGTAACACCAGTACGTACCTAAGGCACGACCAACGTACTGATCCCGAAATTCAACTACGAGCTTTTTAACTGCAACAACTTTAATATACGCTATTGGAGCTGGAATTACCGCGGCTGCTGGCACCAGACTTGCCCTCCAA
+
DDDDDIIIIFDGGFHHIIIIIIIIIIIIIIIIIIIIIIIIIIIIIIIIIIEHIHIHHIIIIHHIHIIIIIGHIHIIIIIIIIIIIHIIHIIIHIIIHHIIIIHHHHHIIIIIIIIIIEHIIIIIIIHIIHIIIIIIIIIIIIIIIIIIIHIIIIIIIIIIIIIIIIIIIIIIIIIIIIIIIIIIIIIIIIIIIIIIIIIIIHHIIIIIIIIIIIIIIIIIIIIIIIIIIIIIIIIIIIIIIIHHIIIIIIIIIIIIIIIIIIIIIIIIIIIIIIIIIIIIIIIIIIIIIIIIIIIIIIIIIIIIIIIIIIIIIIIIIIIIIIIIIIIIIIIIIIIIIIIIDDDDD
@HISEQ:969:HM2KJBCX2:2:1101:9995:96775 2:N:0:ACTATGCA
CATCTGGGCAATCCCAACTATCCCTATTAATCATTACGTCGATCCTAGAAACCAACAAAATAGAATCAAACGTCCTATTTCATTATTCCATGCTAATGTATTCAAGCGCGAGCTTGCTTTAAACGCTCTAATTTTTTCAAAGTAACAGTCCTGATTTCCCATGACACCAAATTAATGACATCGTGGTTCGTCAGAAGGGAGAAACCAATAATGCTAGTACGTACAAAGTACGACCGACATATTAGTCCCGAAATTCAACTACGAGCTTTTTAACTGCAACAACTTTAATATACGCTATTGGAGCTGGAATTACCGCGGCTGCTGGCACCAGACTTGCCCTCCAA
+
DDDDDHIIIIIIIIIIIIIIIIIIIIIIIIIIIIIIIIIIIIIIIIIIIIIIIIIIIIIIIIIIIIIIIIIIIIIIIIIIIIIIIIIIIIHIHIIIIIIIIIIIIIIIIIHHIIIIIIIIIIHIGIIIIIIIIIIIIIIIIIIIIIIIIIIIIIIIIIIIIIIIIIIIIIIIIIIIIIIIIIIIIIIIIIIIIIIIIIIIIIIIIIIIIHIIIIIIIIIIIIIIIIIIIIIIIIIIIIIIIIHIIIIIIIIIIIIIIIIIIIIIIIIIIIIIIIIIIIIIIIIIIIIIIIIIIIIIIIIIIIIIIIIIIIIIIIIIIIIIIIIIIIIIIIIIIIIIIIIDDDDD
@HISEQ:969:HM2KJBCX2:2:1101:17166:97208 2:N:0:ACTATGCA
CATCTGGGCAATCCCAACTATCCCTATTAATCATTACGTCAATCCTAGAAACCAACAAAATAGGATCAACGTCCTATTTCATTATTCCATGCTAATGTATTCAAGCGCGAGCCTGCTTTAAACACTCTAATTTTTTCAAAGTAACAGTCCTGATTCCCCGCCACACCAAATGAATGACATGATGGTTCGTCAGAAGGTAGGAACCAGTAACACCAGTACGTACCTAAGGCACGACCAACGTACTGATCCCGAAATTCAACTACGAGCTTTTTAACTGCAACAACTTTAATATACGCTATTGGAGCTGGAATTACCGCGGCTGCTGGCACCAGACTTCCCTCC
+
DDDDDHIHHIIIIIIIIIIIIIIIIIIIIIHIIIIIIIIIIIIIIIIIIIIIIIIIIIHIIHHHIHIIIIHHHIHIIIIIIIIIIIIIIIIHIIGIGIIIIDHFHIIIIIIHIIIIHHIIIIIIIIIIIIIIIIIIIIIIHHHIIIHHHIHIIIHIIIIIIIIHHHIIIHIHHGHHIIHHIIIHHHHIIHIHIHCHIHHHHHEHHHHIHEHHIIIHEHIFGIIHHHHHGGIHIHHIIHGHHHHFEHE@IHGHIIGIHEEHHHHEEEIIIIIHF@IIIHGHIHIIH@GIHIHIHIIHHHIHIHGHIHIIHHHIHIIHIIIIIIIIIIGIHHIIHE@0<?@@DD
@HISEQ:969:HM2KJBCX2:2:1101:6808:97540 2:N:0:ACTATGCA
CATCTGGGCAATCCCAACTATCCCTATTAATCATTACGGTGGTCCTAGAAACCAACAAAATATAACCACAACGTCCTATTCTATTATTCCATGCTAATCTATTCAAGCAATAGCCCGCTTTAAACACTCTAATTTTTTCAAGGTAATGGTCCTGGCTCCCCAACACACCCAATTAAGGACATACTGGTTCACCAGAAGGAAGACCCGACAACAGGACAGTACTCGCCAAAGACGGACCGCCCGGCCAAGTCTAAAATTCAACTACGAGCTTTTTAACTGCAACAACTTTAATATACGCTATTGGAGCTGGAATTACCGCGGCTGCTGGCACCAGACTTGCCCTCCAA
+
?DBDDH@1EFEC11<FHE@FHDFHE1<CH?F@<CHHHH<FEHEEHEGFCEGE1<FECHCGFC1CCD11<DEEDCGGH1<1<<D@@F?C?<@1DFHCHH@@GFC??FEFGEEFHCCHCEHHHFGB@FIHHHHHHEG@HHHHHHCHFHHHEHCHGA1DEGIGHIIIIIIIIHH:H@CHHF:EIIHHIIII;GIHIHIHIIIHEIHHDEIIHIIHHHHGHIIIHHHIHCHHHIGHIIIHIIIIHBHFEFIGIGHIIIIIIIIIIHIHHHFEHIHIIIHHEIHHFCHIIIHHHHIIHHHHF@HDDCIIIIHFIHGIIIIIHIHIIIIIHHIIIIIHEIIGHIHIIHB?@DD
@HISEQ:969:HM2KJBCX2:2:1101:20504:97448 2:N:0:ACTATGCA
CATCTGGGCAATCCCAACTATCCCTATTAATCATTACGGTGGTCCTAGAAACCAACAAAATAGAACCACAACGTCCTATTCTATTATTCCATGCTAATCTATTCAAGCAATAGCCCGCTTTAAACACTCTAATTTTTTCAAGGTAATGGTCCTGGCTCCCCAACACACCCAATTAAGGACATACTGGTTTACCAGAAGGAAGACCCGACAACAGGACAGTACTCGCCAAAGACGGACCGCCCGGCCAAGTCTAAAATTCAACTACGAGCTTTTTAACTGCAACAACTTTAATATACGCTATTGGAGCTGGAATTACCGCGGCTGCTGGCACCAGACTTGCCCTCCAA
+
@B@DD1FHGHGEHGHEHIHIIIEHEH@FFDHDHHHHHHCCEHHHHHHEGFHHEEHHH1CCCGHHHH?C@C1DDGHHEE1CD<<FFEEFC1DGHGIG@HH?H@GEHIHHEGGHCHD=<HDHFEG<C@?G@CGDEHH@HIIEHHE@D1<?FG0<CG171HHECHIIHEHIHHHHB/FFF@IHHHG@GDHIHH@CGHHHHEHHHDHGIIHIGIHFCC@HCIIIHDAHIHIIHHGHHCE:DHACDIFAHHHHF@EFHHFFCIHGECGHIIIIHGHHHHEHHG?GHGIIHIIIHIIIIHIIHHHIHEEHCFCHIIHHECH<CDIIIIIIIIHECEHHIHFIHECHGFDDDAD
@HISEQ:969:HM2KJBCX2:2:1101:12472:97179 2:N:0:ACTATGCA
CATCTGGGCAATCCCAACTATCCCTATTAATCATTACGGTGGTCCTAGAAACCAACAAAATAGAACCACAACGTCCTATTCTATTATTCCATGCTAATCTATTCAAGCAATAGCCCGCTTTAAACACTCTAATTTTTTCAAGGTAATGGTCCTGGCTCCCCAACACACCCAATTAAGGACATACTGGTTCACCAGAAGGAAGACCCGACAACAGGACAGTACTCGCCAAAGACGGACCGCCCGGCCAAGTCTAAAATTCAACTACGAGCTTTTTAACTGCAACAACTTTAATATACGCTATTGGAGCTGGAATTACCGCGGCTGCTGGCACCAGACTTGCCCTCCAA
+
DDDDDIIIIIIIGIIIIIIIIIIIIIIIIIIIHIIIIIIIIHIIIHIIIIIIIIGIIHHIIIHHIIHIIGGHIHIIIIHHIIHIIIIHIHIIIIHHHIIIIHHHIIIIIIIIIHIIIIIIIGIIIIGIIGIHIIIIIHHIIHIHIHHHGHHIIIHIIIIIHIIIIHIHHIHHHIHHHHIGHIIIIHHIIIIIIGHFHIHIIHHHHHIHHHIIIIGIIIHHHIIHHGHIHHHHIIIHDGGHIHHHGCIIIHHEIIIHFGGIHE@CHHFEHHGIIHEDHGIHHIHHE?GHEHHGG=CHFHEIHHIIIIIIIHEIHGIIIGIIIIIIIIIIHIIIIIIIIIIIHGCDDDD
@HISEQ:969:HM2KJBCX2:2:1101:4812:98409 2:N:0:ACTATCCA
CATCTGGGCAATCCCAACTATCCCTTTAATCATTACGGTGGTCCTAAAACCAACAAAATAGAACCAACGTCCTATTCTATTATTCCATGCTAATCTATTCAAGCAAATGCCCGCTTTAAACACTCTAATTTTTTCAAGGTAATGGTCCTGGTTCCCCGACACACCCAATAAAGGGCATCCCGGCTCACCAGAAGGATAGACCCGACGACAGAACAGTACTCGCCAAAGACGGACCATCCGGCCAGGCCTAAAATTCAACTACGAGCTTTTTAACTGCAACAACTTTAATATACGCTATTGGAGCTGGAATTACCGCGGCTGCTGGCACCAGACTTGCCCTCCAA
+
DDDDDIIIIIIIIIIIIIIIIIIIIIIIIIIHIIIIHHIIIIIIIIHIIIIIIIHIHIIIHHHHIIHIHIIIIIIIIIIIIIIIHIIIHHHIII1HHIHHIIHIIIIIHHHIIIIIIIHGHHIIIIIGIIIIIIIIIIIIHHIIIIIIIIHIHIIIIIIIIIIIIIIIHIIIIIHIIIIIIIIIIIIIIIIIIIIIIHIIIIIIIIIIIIIIIIIIIIHIIIIIIIIIHIIIIIIIHIIIIIHIIIIIIIIIIHHIHIIIIIIIIIIIIIIIIIIIIIIIIIIIIIIIIIIIIIIHHHHIIIIIIIIIIIIIIGIIIIIIIIIIIGHIIIIIIIIIHIIDDDDD
@HISEQ:969:HM2KJBCX2:2:1101:20901:98194 2:N:0:ACTATGCA
CATCTGGGCAATCCCAACTATCCCTATTAATCATTACGTCGATCCTAGAAACCAACAAAATAGAATCAAACGTCCTATTTCATTATTCCATGCTAATGTATTCAAGCGTGAGCCTGCTTTAAACACTCTAATTTTTTCAAAGTAACAGTCCTGATTCCCCACAACACCAAATAAATGACATCATGGTTCGTCAGAAGGGAGAAACCAACAATACCAGTACGTACCGAGGCACGACCGACATGATGGTCCCGAAATTCAACTACGAGCTTTTTAACTGCAGCAACTTTAATATACGCTATTGGAGCTGGAATTACCGCGGCTGCTGGCACCAGACTTGCCCTCCAA
+
DDDDDIIIIIIIHIIIIIIIIIHIIIIIIIIIIIIIIIHHIIIIIIIIIIIIGHIIIHIIIIIHIHIIIIIIHGIDHEHHIIIIIIIIHIIIHIHIIIIIIHHIIIIIIIIHHHIHHHIIIIIIIIHIIHHIIIIIHIIIIIIHHHHHIIIHHHHIIIIIIIIIIIGIIIIIIHHIIIIIIIIIIIIHHIIHIHGIIIIIIIIIHIIIIIIHHIHHIIHIIIIHHIIIIIIIIHIIIIIIIIHGIIIIIIIHIIIIIIIIIHIIHIHIIIIIHHIIIIHIIIIIIIIIIIIIIIIIIIIHIIHIIIIIIIIIIIIIIIIIIIIIIIIIIIIIIIIIIIIIDDDDD
@HISEQ:969:HM2KJBCX2:2:1101:12336:98468 2:N:0:ACTATGCA
CATCTGGGCAATCCCAACTATCCCTATTAATCATTACGTCGATCCTAGAAACCAACAAAATAGGGTCAAACGTCCTATTTCATTATTCCATGCTAATGTATTCAAGCGTGTGCCTGCTTTAAACACTCTAATTTTTTCAAAGTAACGGTCCTGATTCCCCATGACACCAAATTAATGACATCACAGTTCGTCAGAAGGTAGAAATCAATAATACCAGTGCATACCAGAGGCACGACCAATATATTGATCCCGAAATTCAACTACGAGCTTTTTAACTGCAACAACTTTAATATACGCTATTGGAGCTGGAATTGCCGCGGCTGCTGGCACCAGACTTGCCCTCCAA
+
DDDDDIIIIIHHIIIIIIIIIIIIIIIIIIIIIIIIIIIIIIIIIIIIIIIIIIIIIIHIIHIHIIIIIIIIIIIIIIIIIIIIIIIIIHIIGIIIIIIIIHHIIIIIIIIIIIIIIIIIIIIIIIIIIIIIIIIIIIIIIIIHHIIIIIIIIIIIHIIIIIIIIIIIIIIHIIIIIIIIIIIIIIIIHIIIIIIIIIIIIIIIIIIIIIIIIIIIIIIIIIIIIIIIIIIIIIIIIIIIIIIIHIIIIIIIIIIIIIIIIIIIIIIIIIIIIIHIIIIIIIIIIIIIIIIIIIIHIIIHHIIIIIIIIIIIIIIIIIIIIIIIIIIIIIIIIIIIIIIIIDDDDD
@HISEQ:969:HM2KJBCX2:2:1101:10469:98442 2:N:0:ACTATGCA
CATCTGGGCAATCCCAACTATCCCTATTAATCATTACGGTGATCCTAGAAACCAACAAAATAGAACCATGCCGTCCTATTCTATTATTCCATGCTAATGTATTCGAGCAAAAATGCCTGCTTTAAACACTCTAATTTTTTCAAGGTAAAGGTCCTGGATCCGCAAGACACCCAATTAAGGACATCAAGTTTCTCCAGAAGGTGAGAAATCAACAGCGACAGTTCATACCCCTTAAGGCATGACCATCACGTCAATCCCGAAATTCAACTACGAGCTTTTTAACTGCAACAACTTTAATATACGCTATTGGAGCTGGAATTACCGCGGCTGCTGGCACCAGACTTGCCCTCCAA
+
DDDDDIIIIIIIIIIIIIIIIIIIIIIIIIIIIIIIIIIIIIIIIIIIIIIIIIIIIIIIIIIIIIIIIHIIIIIIIIGIIIIIIIIIHIIIHIHIIIHIIIIGIIIIIIIIIIIIIIIIIIIIIIIIHIIIIIIIIIIIIIIIIIIIIIIIIIIHHIHIIIIIIIIIIIIIHIIFIIIIIIIIIIIIHIHIHHIIIIIIIHIIIIIIIIIIIIIIIIIIIIIIIIIIIIIIIIIIIIIIIIIIIIIIIIGHIHIIIIIIIIIIIIHIIHIIIIIIIIIIIHHIIIIIIIIIIHIIIIIIIIIIIIIIIIIIIHIIIIHIIIIIIIIIIIIIIIIIIIIIIIIIIIIIDDDDD
@HISEQ:969:HM2KJBCX2:2:1101:9044:98305 2:N:0:ACTATGCA
CATCTGGGCAATCCCAACTATCCCTATTAATCATTACGTCGATCCTAGAAACCAACAAAGTAGAATCAAACGTCCTATTTCATTATTCCATGCTAATGTATTCAAGCGTGCGCCTGCTTTAAACACTCTAATTTTTTCAAAGTAACAGTCCTGATTCCCCACGACACCAAATTAATGACATCGCGGTTCTTCAGAAGGTAGGAACCAATAATGCCAGTACGTACCGAAGCACGACCAACAATTCGATCCCGAAATTCAACTACGAGCTTTTTAACTGCAACAACTTTAATATACGCTATTGGAGCTGGAATTACCGCGGCTGCTGGCACCAGACTTGCCCTCCAA
+
DDDDDIIIIIIIIIIIIIIIIIIIIIIIIIIIIIIIIIIIIIIIIIIIIIIIIIIIIHI@GIIIIIIIIIIIIIIIIIIIGIIIIIIIHHIIHIIIIIIIIIIIIIIIIIHIIIIIIIIIIIIIIIIIIIHHHIIIIIIIHGHHIIIIIIIHIIIIHIIIIIIIIIIIIIIIIIIIIIIIIIIIID<IIIIIIIIIIIIIIIIIIIIIIIIIIIIIIIIIIIIIIIIIIIIIIIIIIIIIIHHFIIIIIIIIIIIHIIIIIIIIIIIIIIIIIIIIIIIIIIIIIHHIIIIHIIIIIIIIIIIIIIIIIIIIIIIIIIIIIIIIIIIIIIIIIIIIIIIIDDDDD
@HISEQ:969:HM2KJBCX2:2:1101:1316:99118 2:N:0:ACTATGCA
CATCTGGGCAATCCCAACTATCCCTATTAATCATTACGGTGGTCCTAGAAACCAACAAAATAGAACCACAACGTCCTATTCTATTATTCCATGCTAATCTATTCAAGCAATAGCCCGCTTTAAACACTCTAATTTTTTCAAGGTAATGGTCCTGGCTCCCCAACACACCCAACAAAGGACATGCTGGTTCACCAGAAGGAAGACCCGACAGCAGACAGTACTCGCCAAAGACGGACCGCCCGGCCAGGCCTAAAATTCAACTACGAGCTTTTTAACTGCAACAACTTTAATATACGCTATTGGAGCTGGAATTACCGCGGCTGCTGGCACCAGACTTGCCCTCCAA
+
DDDDDIIIIDEHHHIIIIIIIIIIIIIIIHIIIIIIIIIIIGIIIIIIIIIIIIIIIIIIIIIIIIHHIHIIIHIIIIIIHIIIIHHEHIIIIGIIIHHHIGIIIIIIIHIIHIIIIIHHHIHIIIIIIIIIIIIIIIIIIIIIIIIIIHIIIIIIIIIIIIIIIIIIHHIIIIHIIIIIHIIIIIIHIIIIIIIIIIIHIHHHHIIIIIIIIIIIIIIIIIIIIIIIIIIIIIIIIIIIIIIHHIIIIIIIIIIIIIIIHIIIIHIIIIIIIIIIIIIIIIIIIIIIIIIIHHIIIIHHHIIIIIIIIIIIIIIIIIIIIIIIIIIIIIIIIIIIIIIIIDDDDD
@HISEQ:969:HM2KJBCX2:2:1101:15981:98337 2:N:0:ACTATGCA
CATCTGGGCAATCCCAACTATCCCTATTAATCATTACGGTGATCCTAGAAACCAACAAAATAGAACCATGCCGTCCTATTCTATTATTCCATGCTAATGTATTCGAGCAAAAATGCCTGCTTTAAACACTCTAATTTTTTCAAGGTAAAGGTCCTGGATCCGCAAGACACCCAATAAAGGACATCAAGTTTCTCCAGAAGGTGAGAAATCAACAGTAACAGTTCATACCCCTTAAGGCATGACCGTCACGTCAATCCCGAAATTCAACTACGAGCTTTTTAACTGCAACAACTTTAATATACGCTATTGGAGCTGGAATTACCGCGGCTGCTGGCACCAGACTTGCCCTCCA
+
DDDDDIIIIHHIIHIIIIIIIIIIIIIIIIIIIIIIIIIIIIIIIIHIIIIIIIIIIIIIIIHIIIIHIIIIIHIIHHIHIHGHIHIHIGHIIGIIHHH@HHIIIIIIIIIIIIIIIIIIIIIIIIIIIHIIIHIIIIIIIIIIIHIIIIIHHHIIGIHIIIHIIIIIIIIIIIIIIIIIIHIIIIIIHHGIIIIIIIIIIIIIIIIIIIIIIIIIHIIIIIHIIIHIIIIIIIIIIIIIHHIIIIIIIIHIIIIIIIIIIIIIIIIIIIIIIIIIIIIIIIIIIIIIIIHIIIIIIIIIIIIIIIIIIIIIIIIIIIIIIIIIIIIIIIIIIHIIIIIIIIIIIIIDDDDD
@HISEQ:969:HM2KJBCX2:2:1101:9208:98825 2:N:0:ACTATGCA
CATCTGGGCAATCCCAACTATCCCTATTAATCATTACGGTGGTCCTAGAAACCAACAAAATAGAACCACAACGTCCTATTCTATTATTCCATGCTAATCTATTCAAGCAATAGCCCGCTTTAAACACTCTAATTTTTTCAAGGTAATGGTCCTGGCTCCCCAACACACCCAACAAAGGACATGCTGATTCACCAGAAGGAAGACCCGACAGCAGACAGTACTCGCCAAAGACGGACCGCCCGGCCAGGCCTAAAATTCAACTACGAGCTTTTTAACTGCAACAACTTTAATATACGCTATTGGAGCTGGAATTACCGCGGCTGCTGGCACCAGACTTGCCCTCCAA
+
DDBDCH11CDGHCHHHIIIIIIHIEHHIIHHIIIIHHEDG1EHFHHHIIGIIIHIIIHGHIIHIHHHIIIHCHHHIIIEECHGHHHIHIHHIHIHHIGHHHFGIIIIHIIHHIIIHHIHIHHHIIIIIIIIHGHHIGEIIIIIHIHHGHIIHIIHHHHIIGIIIHHH9GIIIHEDEHHCIHIIIHHHHIIIIIIIIIIGIIIIIIHHHIIGIIIIIIIGIIIIHEHIIIIIIIIIGGIIIIIIIHIIGIHIIIIIIIIIIIHHHIHIIHIIIIIIIIIIIIHGCHHGIIIIHHGGHHGHIHIIIIIIIIIIIIIIIIIIIIHIIIIIIIIIIIIIIIIIIGCDDDD
@HISEQ:969:HM2KJBCX2:2:1101:18567:99474 2:N:0:ACTATGCA
CATCTGGGCAATCCCAACTATCCCTATTAATCATTACGGTGATCCTAGAAACCAACAAAATAGAACCATGCCGTCCTATTCTATTATTCCATGCTAATGTATTCGAGCAAAATGCCTGCTTTAAACACTCTAATTTTTTCAAGGTAAAGGTCCTGGTTCCACATGACACCCAATTAAGGACATCATGCTTCTCCAGAAGGTGAGAAATCAACTGCGACAGTTCATACCCCTTAAGGCACGACCATCACGTCAATCCCGAAATTCAACTACGAGCTTTTTAACTGCAACAACTTTAATATACGCTATTGGAGCTGGAATTACCGCGGCTGCTGGCACCAGACTTGCCCTCCAA
+
DDDDDIIIIIIIIIIIIIIIIIIIIIIIIIIIIIIIIIHIHIIIIIIIIIIIIIIIIIIIIIHHIIIII@HIIIIIIIIIIIIIIIIIIHIIHIIIHIHIICHIIIIIIIIIIIIIIHHIIIIIIIIIIIHHIIIIIIIIIIIIIIIIIIIIIIIIIIIIIIIIHHHHHIIIIIIIIIIIIIIIIIIIIIIIHIIIIIIIIIIIIIIIIIHIIIIIIIIIIIIIIIIIIIIIIIIIIIIIIIIIIIIIIIHIIIIIIIIIIIIIIIIIIIIIIIIIIIIIIIIIIIIIIIIIHIIIIIIIIIIIIIIIIIIIIIIIIIIIIIIIIIIIIIIIIIIIIIIIIIIIIIIDDDDD
@HISEQ:969:HM2KJBCX2:2:1101:15174:99851 2:N:0:ACTATGCA
CATCTGGGCAATCCCAACTATCCCTATTAATCATTACAACAGTCCTAGAAACCAACAAATAGAACCATTGTCCTATTCCATTATTCCATGCTAATGTATTCAAGCGTATGCCTGCTTTGAACACTCTAATTTTTTCACAGTAAAAGTCCTGGTTCCCCGTCACGACCCGTAAAGGCCATGCCGCTTCGCCAGAAGGTAAAGCCCGACCACAGACAGTGCTCACCCAGAAGGCGGACCGTCCAGCCAGGCCTGAAGTTCAACTACGAGCTTTTTAACTGCAACAACTTTAATATACGCTATTGGAGCTGGAATTACCGCGGCTGCTGGCACCAGACTTGCCCTCAA
+
DCDDDIHIHDDGFHHIIHIIIIIIIIIIIHHHIIHIIIIIHIIIIIIIHIIIIIIIHIIIIIIIIIHHIIIIIHIIIHIIIIIIIIGHFHIHHHIHIHIIIIIIHIIIIIIIIIIGIIIIIIIIIIIIIIIIIIIIIHGIHIIIIIIIIIIHIIIIIHHIIHIIIIIIIIIIIIIIHHHIIIIIIIIIHIIIIIIHHIHIIHIIIHIIIIHHFIIIIIIIIIIIIIIIIHIIIIHIIIFHHIHHIIIHHIHIIIIIHIIIIIIIIHIIIIIIIIIIIIIIIHHGIIIIIIIIHGIIIIIIIIIIIIIIHIIIIIIIIIIIIIIIIIIIIIIIIIIIIIIIDDDDD
@HISEQ:969:HM2KJBCX2:2:1101:21129:100058 2:N:0:ACTATGCA
CATCTGGGCAATCCCAACTATCCCTATTAATCATTACGGTGATCCTAGAAACCAACAAAATAGAACCATGCCGTCCTATTCTATTATTCCATGCTAATGTATTCGAGCAAAAATGCCTGCTTTAAACACTCTAATTTTTTCAAGGTAAAGGTCCTGGATCCGCAAGACACCCAAAATTAAGGACATCCAAGTTTCTCCAGAAGGTGAGAAATCAACAGCAACAGTTCATACCCCCTCCTTAAGGCACACGACCATCACACGTCAATCCCGAAATTCAACTACGAGCTTTTTAACTGCAACAACTTTAATATACGCTATTGGAGCTGGAATTACCGCGGCTGCTGGCACCAGACTTGCCCTCCAA
+
B@DBAHIFHIIHGIIHIIEHHIIHHHHIIIEHIGHIIICDCEFHHIIIGIEHIIIIHHIIIHHHICHHE@@GHCC<ECHHHGEHFHCHHIIDFE?CHC@<GFHGHHHFHHIGIE@?FHHIDGEDGHIHHHHHHIHHHHHHGHIHHFFEHHCHHHHBFEHHCHIIIHHIIE<HGEHIIIHFIHGIHIIHHEFEHHIIIIIHGHHIIIGIIHIIHFIIIIIII<HHIIHCGCIIIIIIIIIHHIIGIHIIIHHIIIIIHHGIFGDG/GIHIIIIFHIIIIIHHIHIIIIIIIHHGIIIIIHHHIIIHHIHHHHGIIIIIIIIIIIIIIHCHIIIIIIIIIIIIIIIIIIIIIIHIIHIIIIDDDDD
@HISEQ:969:HM2KJBCX2:2:1101:18176:100446 2:N:0:ACTATGCA
CATCTGGGCAATCCCAACTATCCCTATTAATCATTACGGCGATCCTAGAAACCAACAAAATAGAATCATGCCGTCCTATTTTATTATTCCATGCTAATGTATTCAAGCAAAATGCCTGCTTTAAACACTCTAATTTTTTCAAAGTAAAGGTCCTGGTTCCCCGCGACACCCAATTAAGGGCATCGCGGTTCTCCAGAAGGTGAGAAATTGACTACACCAGTTCATACCCCTTAAGGCACGACCGATGTGTCAATCCCGAAATTCAACTACGAGCTTTTTAACTGCAACAACTTTAATATACGCTATTGGAGCTGGAATTACCGCGGCTGCTGGCACCAGACTTGCCCTCCAA
+
DDDDDIIIIIIIIIIHIIIIIIIIIIIIIIIIIIIIIIHIIIIIIIIIIIIIIIIIIHHHIIIIHIIIIHIIIIIIIIIIIIIIIIIIHIIIIGIIIIIIIFHIIIIIIIIIIIIIIHIIHIIIIHHIIIIIIIIIIHIIIHHIIIHIIIIIIIIHHIIIHIIIHIHHIHIHIIHHIIIHIHIIIIIIIIIIIIIHIIIIHIIIIIIIIIIIIIIIIIIIIIHIIHIHIIIIIIIIIIIIIIIHIIIIIIHIHHHIIIIIIIIIIIIIIIIIIIIIIIIIIIIIHIHHEHIGGIIIIIIIIIIIIIIIIIIIIIIIIIIIIIIIIIIIIIIIIIIIIIIIIIIIIIIDDDDD
@HISEQ:969:HM2KJBCX2:2:1101:11119:100339 2:N:0:ACTATGCA
CATCTGGGCAATCCCAACTATCCCTATTAATCATTACATCGATCCTAGAAACCAACAAAATAGAATCGGATGTCCTATTTCATTATTCCATGCTAATGTATTCAAGCGTGAGCCTGCTTTAAACACTCTAATTTTTTCAAGGTAACAGTCCTAATTCCCCGTGACACCAAATTAATGGCATTACGGTTCTTTAGAAGGTGAGAAATCAATAATATCAGTACATACCAACGGCATGACCGAAACATTGATCCCGAAATTCAACTACGAGCTTTTTAACTGCAACAACTTTAATATACGCTATTGGAGCTGGAATTACCGCGGCTGCTGGCACCAGACTTGCCCTCCAA
+
DBDADHHIIHEHGFHHHHIHIIHHHHHIHHIIIIIHIIHIIIIHHIGEGHHIIHIIIIIIIIHHIHIIIIIIIIHIIIIIIIIIEHHEHIIIIIIIIIIHFHFIIIIIHIIIIIHHIIIIIIHIIIIGHHIIHHIHHIIIIIIIIIIIIIIIIIIIIHIHIIIIIIHCHGIIIIIIIIIIIIIIIHIIIIIIIIIIIIIIIHIIIIIIIHHHHIHHIIIIIIIHIIHGHIIIIIIIHIIIHHHHHHIIHHHIHIIIIIIIIIIIIIHIIIIIIIIIIIIHHIIIIHIIIHEHIIIIIIIIIIIIIIHIIHIHHIIHIIHIIIIIIIIIIHHHIIIIIIIIIIDDBDD
@HISEQ:969:HM2KJBCX2:2:1101:16485:100542 2:N:0:ACTATGCA
CATCTGGGCAATCCCAACTATCCCTATTAATCATTACATCGATCCTAGAAACCAACAAAATAGAATCGGATGTCCTATTTCATTATTCCATGCTAATGTATTCAAGCGTGAGCCTGCTTTAAACACTCTAATTTTTTCAAGGTAACAGTCCTAATTCCCCGTGACACCAAATTAATGGCATTACGGTTCTTTAGAAGGTGAGAAATCAATAATATCAGTACATACCAACGGCATGACCGAAACATTGATCCCGAAATTCAACTACGAGCTTTTTAACTGCAACAACTTTAATATACGCTATTGGAGCTGGAATTACCGCGGCTGCTGGCACCAGACTTGCCCTCCAA
+
DDDDDIIIIHGHD<FHIIIIIHIIIIIIIHIIIIIIHHIHIIIIIHIIIIIIGIIIIIIGHDHEHHIICHHHIEHHHIIIHIHHHIIHHHIIHHIIIIIIIGHIHIIIIIIIIIIIHHIIHIHHIIIIHIIHHIIIIIIIIIHIIIIIHIIIHHIIIIIGIHIIIIIIIIIIIIIIIIIIIIIHIIIIIIIIIIIIHIIIIIIHIHIIIIIIIIIIIIIIIIIIIIIIIIIIIIIII=IIIIIIHGHHIIIIGIIIIIIIIIIIIIIIIIIIHIIIIIIIIIIIIIIIIIIIIIHIIIIIIIHIIIIIIIIIIIIIIIIIIIIIIIIIIIIIIIIIIIIIIIDDDDD
@HISEQ:969:HM2KJBCX2:2:1101:11240:100561 2:N:0:ACTATGCA
CATCTGGGCAATCCCAACTATCCCTATTAATCATTACGTCAATCCTAGAAACCAACAAAATAGGATCAAACGTCCTATTTCATTATTCCATGCTAATGTATTCAAGCGTTAGCCTGCTTTAAACACTCTAATTTTTTCAAAGTAACAGTCCTGTTTCCCTGCAACACCAAATTAATGACATTACAGTTCTTCAAGAAGGAGGAACCAGTAAAGCCAGTACATACCAGAGGCACGACCAACCTACTAATCCCGAAATTCAACTACGAGCTTTTTAACTGCAACAACTTTAATATACGCTATTGGAGCTGGAATTACCGCGGCTGCTGGCACCAGACTTGCCCTCCAA
+
DDDDDIIIIIIIFHHIIIIIIIIIIGIIHIIIIIIIIIIHIIGIGIIIHIIIIHIIIIIIIIIIHIIIIIGIIIIIIIIIIIIIHIIHHIIIIIIIIIIIIIHHHIIIIIIIIIIIIIIIHIIIHIIHIIHIIHIIHHHHHIIIIHIIHIIIHHIHIIIIIIIIIHHIIHHHHIIHIIIIIIIIIIIIIIGIIIIIIIIIIHIHIIIIIIIIIIIIIIIIIIIHIIIIIIIIIIIIIHHIIIHHGHHIIIIIIIHIIIHHIHHIIIIIIIIIIIIIIIIIIIIIIIHIIHIIIIIIIIIIIIIIIIIIIIIHIIIIIIIIIIIIIIIIIIIIIIIIIIIIIDDDDD
@HISEQ:969:HM2KJBCX2:2:1101:6948:100785 2:N:0:ACTATGCA
CATCTGGGCAATCCCAACTATCCCTATTAATCATTACGTCGATCCTAGAAACCAACAAAATAGAATCAAACGTCCTATTTCATTATTCCATGCTAATGTATTCAAGCGTGCGCCTGCTTTAAACACTCTAATTTTTTCAAAGTAACAGTCCTGATTCCCCACGACACCAAATTAATGACATCGCGGTTCCTCAGAAGGTAGGAACCAATAATGCCAGTGCGTACCGAGGCACGACCGACAATCTGATCCCGAAATTCAACTACGAGCTTTTTAACTGCAACAACTTTAATATACGCTATTGGAGCTGGAATTACCGCGGCTGCTGGCACCAGACTTGCCCTCCAA
+
DDDDDIIIIIHIIFEHIIIIIIIHHIIHHHIHIIIIIIIIIHIIHHEGCHHIHHGHHHIHHGHFHIIIIIHIIIIIIIGEFEGHHHHHHHIHIIHIIIIIIHHIIIHIIIIHIIIIIIIIHIGIHIIIHIIIIIHHIHHIIHHIIHIHFGIIIIHIIHHHIIIHIIIIIHHIHIIIHHIIIIIIIIIIIHIIIIIIIIHHIIHHEHIHIHHHIIIIIIIIIIIIIGIIIIIIIHHCIIIIIIHHIIHIIIIIHIIIIIIHIIIIGIIIIIIIIIIIIIIHIIIIIIIIIIIIHIIIIIIIIIIIIIIIIIIIIIIIIIIIIIIIIIFIIIIIIIIIIIIIBDDDD
@HISEQ:969:HM2KJBCX2:2:1102:5653:2862 2:N:0:ACTATGCA
CATCTGGGCAATCCCAACTATCCCTATTAATCATTACGGTGATCCTAGAAACCAACAAAATAGAACCATGCCGTCCTATTCTATTATTCCATGCTAATGTATTCGAGCAAAAATGCCTGCTTTAAACACTCTAATTTTTTCAAAGTAATAGAGCTAGATCGCGACGACAACCCAGTGAAGGGCGCCGCCGTTTTCTAGCAGGATGGCAGACACGCGCCAGCACTCACACTCGTAACCGAGGCGGGCCAGGTGCGTCAAACCAGAAATCCAACTACGAGCTTTTTAACTGCAGCAACTTTAATATACGCTATTGGAGCTGGAATTACCGCGGCTGCTGGCACCAGACTTGCCCTCCAA
+
DDDDDIGEEGGHFHH?GCHFCHHEHIHHC1DEEEEEDEHIIHICHHHIIHIIFHIIGE@GHGECGHHIHI?GDHIHHHHDHFIEHFCHEC@?CCGHCECDCCD<<1<GHHHHFHD@@CCCGFEHHHHIHHIIHGEHHHCEFGG?HHFFFGCHHCGFFECDFHHHECHHGD@BECA<FHHHIHHCIHIHHIHHFHHIIHFIIGHIIIIFIIIHDECCH@HHFE@EHIIIHEHFIHHGHIHDHHHHIHHGIIIIIHHCHCIFIIHHHEFG1CHIIIIIGIIHIIHIIHIIIHHGIHHIIHHHFIHHHHHHFHIIIIHHIIIHFHIIIIHGIIIIIHEHHHCHHHGHGHH?HIIHDDDDD
@HISEQ:969:HM2KJBCX2:2:1102:7756:3494 2:N:0:ACTATGCA
CATCTGGGCAATCCCAACTATCCCTATTAATCATTACGGTGATCCTAGAAACCAACAAAATAGAACCATGCCGTCCTATTCTATTATTCCATGCTAATGTATTCGAGCAAAAATGCCTGCTTTAAACACTCTAATTTTTTCAAGGTAAAGGTCCTGGATCCGCAAGACACCCAATAAAGGACATCAAGTTTCTCCAGAAGGTGAGAAATCAACTGCAACAGTTCATACCCCTTAAGGCATGACCATCACGTCAATCCCGAAATTCAACTACGAGCTTTTTAACTGCAACAACTTTAATATACGCTATTGGAGCTGGAATTACCGCGGCTGCTGGCACCAGACTTGCCCTCCAA
+
DDBDCIIIIHHHHGHHHIIIIHIIIIEHHHHIIIIHIHIHIHHIHIIIEHIIIEHHIIHIIIIFHIEHHEHHDE<HHCHHHIIHEHFIIIIIHIIIIIICHCFHEHHIIHIIGIIIHHCHHEAFDHHHHHHHHHIHIIIIIIIHHEFHHIHHHGHHHDGHHIHHHHFHHHHHHHHIHIIHHHHHCIFHEDEIHIIIIIIIIIIHIHIIIIIIIHHFHIIIIIIIHIIHHGHIIIIH2GHIIHFHHHCIHIHFIGIIIIHIIHIIIHIGIHIIIGIHIIIIIIIIIIHIIIHIIIIHIIIHHIIIIIIIIIIIIIIIIIIIIIIIIIIIIIIIIHIHIIIHHHCCIIIIDDDDD
@HISEQ:969:HM2KJBCX2:2:1102:3654:2944 2:N:0:ACTATGCA
CATCTGGGCAATCCCAACTATCCCTATTAATCATTACGTCAATCCTAGAAACCAACAAAATAGGATCAACGTCCTATTTCATTATTCCATGCTAATGTATTCAAGCGCGAGCCTGCTTTAAACACTCTAATTTTTTCAAAGTAACAGTCCTGATTCCCCACCACACCAAATTAATGACATGATGGTTCGTCAGAAGGTAGAAATCAGTAACACCAGTACGTACCGAAGGCACGACCAGCGTACTAATCCCGAAATTCAACTACGAGCTTTTTAACTGCAACAACTTTAATATACGCTATTGGAGCTGGAATTACCGCGGCTGCTGGCACCAGACTTGCCCTCCAA
+
D@D@DEEG?<DH<GFHHHIIEHIIHIHEHIFHHIICHHFHEHE@@DGHHHIIIFHDHCHHHE1@HHCCFCG<10<DCHIHCCCH?HIII?EEFHHHIHF@?GFEIHCHIDDEHFGHCHGG@FIHEGFHHHHHIHHHHIIHHIHHHIIHHHHHHHHHHGEF=HHD@EFHHIGGIIHHFFHIHHEIIHHFHCHHIHECIHHHHHHHIHIHHEF<GGHEIIIGHHIIHHHEH@HHHHDHEIIIIHHCFHHHDD1G?HEHHIHHHCHGHIIIHIEHHIHHEHHHFHGG@IHHEGHIIIIHIIHIIIIIIIGIHIIIIHIIIIIHGEEIIHEGHHHGHIIIIHIIDDDDD
@HISEQ:969:HM2KJBCX2:2:1102:12639:3513 2:N:0:ACTATGCA
CATCTGGGCAATCCCAACTATCCCTATTAATCATTACGTCGATCCTAGAAACCAACAAAATAGGTTCGATCGTCCTACTTCGTTATTCCATGCTAATGTCTTCAAGCGCGAGCCTGCTTTAAGCACTCTAATTTTTTCAAAGTAACAGTCCTGTTTCCCCGCAACAACAAATTAATGCCATCACGGTTCTACAAGAAGGAGGGACCAGTGAGGCCAGTGCATACCAGTGGCACGACCAACCTACTGGCCCCGAAATTCAACTACGAGCTTTTTAACTGCAACAACTTTAATATACGCTATTGGAGCTGGAATTACCGCGGCTGCTGGCACCAGACTTGCCCTCCAA
+
B<B@01<DEHH?F1D?GHEH@GHFEHEH?1C1C<D@EE<@C/<@01<1<CHEHIGHH?E11F1CGCHDE?GCFHH=111<F1<D<1<CEEHEC1F?HF@%<HHHCGCDHH@//CFHGHHHGCHHHHIHCFGH8<16BHHC1CFA<GB1<HFHF@:8IHE@?B;,EEFEC88.;C8.CEGF/F/EA?ECHEFHCHHGCFH?EGFCIIHHGHHFGEHHHE?FEEHFGHFAHEHCCC=IHHHHGHEHEGGHHEC1HEHHIIHHHGCHHHHIIIHHHFHHHIHHHHIHG@EHHHIHEHIHHEIIHHHIHFEHHIHHHHIHCIIHIIIHEHHHHIIHHFHHIIIHHDABBA
@HISEQ:969:HM2KJBCX2:2:1102:11151:3955 2:N:0:ACTATGCA
CATCTGGGCAATCCCAACTATCCCTATTAATCATTACAGCGGTCCTAGAAACCAACAAAATAGAACCGATGTCCTATTCTATTATTCCATGCTAATGTATTCGAGCAAAGGCCTGCTTTGAACACTCTAATTTTTTCAAGGTAAAAGTCCTGGTTCCCCACGACACCCAGTAAAGGGCATCCGGTTTCCCAGAAGGAAAGACCCGACCGAATCCGTACGCTCGATTAGGAGGACAGATCAGCCAGGTCCAAGATTCAACTACGAGCTTTTTAACGGCAACAACTTTAATATACGCTATTGGAGCTGGAATTACCGCGGCTGCTGGCACCAGACTTGCCCTCCAA
+
<0<0<11D1<EGHIIHIIIIIHIHIIIIHIIHIIIIIC1D//<<EHHIIIIHHHIIIIEFHIICH1DH<CHFGHIIIG@1DFHIHF?@GCGHHHIGHIIII@1<@HB%G@FHFG?HG6F%CGHHHHIEHHHHHHEHHHHB<DGHHGCGHHFHHGHDHGHCC.?<?C@CACHGC<@BD@CCD#IH8</D/GDDED#HDHEHGHEC<<<00D<0E?HD<<0@@D/D1D1F1GCHE:1:D</1D<1<<</HGCD11HHGIIHIHHIIIIHIGHEHEC1HG@HHFHHIIIHIHFIHIIGIIIGIIIHIHHHIHHIIHIHHHIHHHEHIHEIIHHIHHHIHCHHADDAB
@HISEQ:969:HM2KJBCX2:2:1102:21287:3165 2:N:0:ACTATGCA
CATCTGGGCAATCCCAACTATCCCTATTAATCATTACGGTGATCCTAGAAACCAACAAAATAGAACCATGCCGTCCTATTCTATTATTCCATGCTAATGTATTCGAGCAAAAATGCCTGCTTTAAACACTCTAATTTTTTCAAGGTAAAGGTCCTGGATCCGCAAGACACCCAATAAAGGACATCAAGTTTCTCCAGAAGGTGAGAAATCAACAGTAACAGTTCATACCCCTTAAGGCATGACCGTCACGTCAATCCCGAAATTCAACTACGAGCTTTTTAACTGCAACAACTTTAATATACGCTATTGGAGCTGGAATTACCGCGGCTGCTGGCACCAGACTTGCCCTCCAA
+
?@D@DHHHHCECEHFHFFHHIHICGHHHIHCHHCGGEHHGHHHGGGHIIHEHHHHHHIIHHH?HHIHI1FGHHCHHHEFFEG?CGE?GC?GFECEHIG@<FGHIHHEDHGHHIHFFFGHCHHHHC;@HGFFCHHHHHHIHFHHHGCDFFHHHHHHHHHGIHGHECCHECHHEGFD<F?EGGIHHEHCHHHGIIIHHHHFGIIIHHHEHFIHHHFEGFDG<HHGHHHEIIIHHHHHHHGFHE<IIHHHEHGF<HDIHIIHHFHIHIIHHHEHFDHHGIIHHGHHHIIIIHHHIIHHHGFCGEHHEHHIIHIHIIIIHHHIIIIIHHIIIIHIIIHHHIIHFGHIIHIHIDDDDD
@HISEQ:969:HM2KJBCX2:2:1102:3712:4360 2:N:0:ACTATGCA
CATCTGGGCAATCCCAACTATCCCTATTAATCATTACGGTGATCCTAGAAACCAACAAAATAGAACCATGCCGTCCTATTCTATTATTCCATGCTAATGTATTCGAGCAAAAATGCCTGCTTTAAACACTCTAATTTTTTCAAGGTAAAGGTCCTGGATCCGCAAGACACCCAATAAAGGACATCAAGTTTCTCCAGAAGGTGAGAAATCAACAGTAACAGTTCATACCCCTTAAGGCATGACCATCACGTCAATCCCGAAATTCAACTACGAGCTTTTTAACTGCAACAACTTTAATATACGCTATTGGAGCTGGAATTACCGCGGCTGCTGGCACCAGACTTGCCCTCCAA
+
DDDDDIIIIFHHCHIHIIIIIFHHIIIIIHIIIIIHIHHHIIIHIHIIIHIHIHIIHIIIIIHIIFIIIGIGDGHIIIIGHHIIIIIIHIIHHHIIIIIHHHHIHIIIIIHHIIIIIHIIIHHHHHHHIIIIIIIIIIIIIIIIIIHIHHIIIIIHIIHIIHIIIHIHIIIIIIHHIHHHHHIIIIIIIIHHHIIIIIIIIIIIIIIIHIHHHHIIIHHFHGIIHIHIHIIIHIIIIIHIIHIIIIHGEEHEIIHIIHIIHHHIHGIIIIIHIIIIIIIIHHIIIIHIIGIIIIIIHGIIHIHHIIIIIIIIIIHIIIHGIIIIIIIIHIIIIIHIIIIIIIIIIIIIDDDDD
@HISEQ:969:HM2KJBCX2:2:1102:14154:3549 2:N:0:ACTATGCA
CATCTGGGCAATCCCAACAATCCCTATTAATCATTACGTCGATCCTAGAAACCAACAAAATAGGGTCAAACGTCCTATTTCATTATTCCATGCTAATGTATTCAAGCGTGAGCCTGCTTTAAACACTCTAAGTAACAGTCCTGATTCCCCGCGACACCAAATTAATGACATCACGGATCTTCAGAAGGGAGAAACCAGTGACACCAGTGCATACCAAAGGTATGACCAGCGTACTGATCCCGAAATTCAACTACGAGCTTTTTAACTGCAACAACTTTAATATACGCTATTGGAGCTGGAATTACCGCGGCTGCTGGCACCAGACTTGCCCTCCAA
+
<D@0<DFC?HEHI11<D011<F1DFHEEGEH@CCF<1<F1CD?HHCFE?D<DGHH=H@?1<G111<<<FHCE<10DGCHEHIHCHII?HG@@?HHGEIHEHGHIHF1EH@F<D@F1FE@CHHIHFFCIHIIIHGIHIHCHEF@EHDDI8HHGII;HEIIHHHFFHEEFFEHGGGCHHFGIHHIIIHHFHHHIIIFEIIHFHHHHHHIHEHCEHCHHHE<GFHGGFC=GIHHGGC<FHIHIIHHHHIHFIHHHHHHHHIIHHIHHHGIIHHHHHHG?1HHHHHECHHGFHGHIIIIHIHHIIIGHHDE<HHF?EHHGG@ECIIGIHHHGIIIDDDBD
@HISEQ:969:HM2KJBCX2:2:1102:6913:4925 2:N:0:ACTATGCA
CATCTGGGCAATCCCAACTATCCCTATTAATCATTACGTCAATCCTAGAAACCAACAAAATAGGATCGAACGTCCTATTTCATTATTCCATGCTAATGTATTCAAGCGTTAGCCTGCTTTAAACACTCTAATTTTTTCAAAGTAACAGTCCTGTTTCCCTGCAACACCAAATTAATGACATTACAGTTCTTCAAGAAGGAGGAATCAGTAAAGCCAGTACACACCATTGGCACGACCAACCTACTGACCCCGAAATTCAACTACGAGCTTTTTAACTGCAACAACTTTAATATACGCTATTGGAGCTGGAATTACCGCGGCTGCTGGCACCAGACTTGCCCTCCAA
+
DDDDDIIIIHHIIIIIIGIIIIIIIIIIIIIIIIIIIIIIIIIIIIIIIIIIIIIIIHIIHHHHHIIIIIIIIIIIIHHIIIIIIIIIIIIIIIIIIIIIIHIIIHIIIIIIIIHHIIIHIIIIIHIHHIIIIIIIIIIIIIIIIIIIIIIIIIIIIIIIIIIIIIHHIIIIIIIIIIIIIIIIIIIIIIIIIIIIIIIIIIIIHIIIIGIIIIIIIIIIIHGHIIIIIIIIIIIGIIHIIIHHHIIIIIIIIIIIIIIIIIIIIIIIHIIIIIIIIIIIIIIIIIIHIIIIIIIIIIIIIIIIIIIIIIIIIIIIIIIIIIGIIIIIIIIIIHIIGIIIIDDDDD
@HISEQ:969:HM2KJBCX2:2:1102:5624:5093 2:N:0:ACTATGCA
CATCTGGGCAATCCCAACTATCCCTATTAATCATTACGGTGGTCCTAGACCAACAAAATAGAACCAACGTCCTATTTTATTATTCCATGCTAATCTATTCAAGCAAAAGCCCGCTTTAAACACTCTAATTTTTTCAAGGTAATGGTCCTGGTTCCCACGGCACACGCGATAAAAGAACGTGCCGGTTCACCAGAAGGTAAGACCCGACACAGAACAGTACTCGCCAAAGACGGACCGCCCGGCCAGGCCTAAAATTCAACTACGAGCTTTTTAACTGCAACAACTTTAATATACGCTATTGGAGCTGGAATTACCGCGGCTGCTGGCACCAGACTTGCCCTCCAA
+
DDDDDIIIIHIIHHIIIIIIIIIIIIIIIIIIIIIIIIIIIIIIIIIIHIIIIIIGHIIGHIIIIIIIIIIIIIIIIIIIIIIIIHIIIIHHIIIIIIIIIIHIIIHIHIIIIIIHIIIIIIIIIIIIIIIIIHIHIIGIHHIIIIIIIIHIIHIHIIIIIIIIIIIIIHHIIIHHIIHIIIIIIIIIIIIIIIIIHHHHHHIIIIIIIIIIIIIIIHIIIIIIIIIIIIIIIIIIIIIIIIIHIIIIIIIIIIIIIIIIIHIIIIIIIIIIIIIIIIIIIIIIIIIIIIIHHIIIGHHHIIIIIIIIIIIIIIIIIIIIIIIIIIIIIIIIIIIIIIIIDDDDD
@HISEQ:969:HM2KJBCX2:2:1102:3480:5039 2:N:0:ACTATGCA
CATCTGGGCAATCCCAACTATCCCTATTAATCATTACGTCGATCCTAGAAACCAACAAAATAGGGTCAAACGTCCTATTTCATTATTCCATGCTAATGTATTCAAGCGTGTGCCTGCTTTAAACACTCTAATTTTTTCAAAGTAACAGTCCTGATTCCCTATGACACCAAATTAATGACATCACAGTTCGTCAGAAGGTAGAAATCAATGATACCAGTTCATACCGGAGGCACGACCAATATATTGATCCCGAAATTCAACTACGAGCTTTTTAACTGCAACAACTTTAATATACGCTATTGGAGCTGGAATTACCGCGGCTGCTGGCACCAGACTTGCCCTCCAA
+
DDDDDIIIHIHHIHEEHHHHIIEHIIHHHHIEHHHCHHEHGHHIIIG?EHGHHHCEHEHHHIIGEHHHHHHHHHHHIHHCEHHIHHIIGIIIIIIIIIIHIHHHIHHEHHIIHIIEHHHHHHHIIHFEHGHHHIHHIHFHCEHHEHCHHHHHHHGCGIIIHHCHHHEHHHEHHHHEHIGHHHHHH:DHGIIIIHIIIIHHHIIHHEHHHHEHGHHHHHCFFHIHEEHHHHHHHF@HIHHGHEHCHHHIIGIIIIHGGIHEHHEHIHHIHHHHEFGIGGIIIIHIHHFHHH?HHIHIIHH@FHHHGEC1HIIIHIIHHIIIIIIIIHIIHHHCHHHHIIIIHBBDBD
@HISEQ:969:HM2KJBCX2:2:1102:2550:4847 2:N:0:ACTATGCA
CATCTGGGCAATCCCAACTATCCCTATTAATCATTACGGTGGTCCTAGAAACCAACAAAATAGAACCACAACGTCCTATTCTATTATTCCATGCTAATCTATTCAAGCAATAGCCCGCTTTAAACACTCTAATTTTTTCAAGGTAATGGTCCTGGCTCCCCAACACACCCAATAAAGGACATGCTGGCTCACCAGAAGGAAGACCCGACAGCAGACAGTACTCGCCAAAGACGGACCGCCCGGCCAGGCCTAAAATTCAACTACGAGCTTTTTAACTGCAACAACTTTAATATACGCTATTGGAGCTGGAATTACCGCGGCTGCTGGCACCAGACTTGCCCTCCAA
+
DDD@DEHCHG@GFHIECHHHIHHHIHHFEHEHHHHIIHEDEHIIGHECFGHHHIIIICHHGEGHHEEGHCHHHIEHHHHHIHHIIHHEHIFHHHHEGHIHHFHHEHHIHHIECFHHHIHIEHFFHHGHIHIIIHIIIHHHFHFGHHIHIHHGHGHEHIIIIHGHHHHIHHIHFIIIIIHHIHIHHGHFGHIIIIH?HIHIGIIIIIII>IGHHHIIIHHIIIIHEHIIIHFIIIHIIHHIIHIHDHHIE@HHHGH?IIIIHIIIHFHGHIIHHHHIHHFHHHEDFEIFHEIIHIIHHHIHIIHHEHHIIIIHIHIIHIIIIIIIHIHHGIGCEHIGIIIIHDCDDD
@HISEQ:969:HM2KJBCX2:2:1102:20749:4966 2:N:0:ACTATGCA
CATCTGGGCAATCCCAACTATCCCTATTAATCATTACGGTGATCCTAGAAACCAACAAAATAGAATCATGCCGTCCTATTTTATTATTCCATGCTAATGTATTCAAGCAAAATGCCTGCTTTAAACACTCTAATTTTTTCAAAGTAAAGGTCCTGGTTCCCCGCGACACCCAATTAAGGGCATCGCGGTTCTCCAGAAGGTGAGAAATTGACTACACCAGTTCATACCCCTTAAGGCACGACCGATGTGTCAATCCCGAAATTCAACTACGAGCTTTTTAACTGCAACAACTTTAATATACGCTATTGGAGCTGGAATTACCGCGGCTGCTGGCACCAGACTTGCCCTCCAA
+
?B@@D1CHHGGHIDDHHHIHHIIIIGH?ECHCCG1<GG<<D<CEGHH1C?CHHE<CCEH?1FG1<1C1<GHCHHIIII1<CC1CGEH<FF11DGFEEHCHH<@<GIHEG?C<CHHEHHHC8<<1@FBFCG1<<GHFFHAGGHGIHBE1<<@DHHHGDDHCEDFHEHHHHHHGCHHGHHHHHEDFDHHF<CE/FHC?IHAF@@CFF?FHEGGCHHFDHEEFECHGGCDIGHHFHHGHE?EHHHHHHHHHHGDIHHHGHHHG@FHECIIIIHF?HHCGCHHHHFGGHHHHIIHEIIHHHEIIIHHF?IIIIHHHIHEEHHIIIIHIIIIIHEIIHIHHIHIHHFHIHIH@CDDB
@HISEQ:969:HM2KJBCX2:2:1102:17865:4095 2:N:0:ACTATGCA
CATCTGGGCAATCCCAACTATCCCTATTAATCATTACGTCAATCCTAGAAACCAACAAAATAGGATCGAACGTCCTATTTCATTATTCCATGCTAATGTATTCAAGCGTTAGCCTGCTTTAAACACTCTAATTTTTTCAAAGTAACAGTCCTGTTTCCCTGCAACACCAAATTAATGACATTACAGTTCTTCAGAAAGGAGGAATCAGCGAAGCCAGTGCATACCAGTGGCACGACCAACCTGCTGACCCCGAAATTCAACTACGAGCTTTTTAACTGCAACAACTTTAATATACGCTATTGGAGCTGGAATTACCGCGGCTGCTGGCACCAGACTTGCCCTCCA
+
DDDDDGIIIIIIIHIIIGIIIIIIIIIIHHIIIIIIIIIIIIIIIIIIIIIIIIIIIHIIIIIGHIIIIIIIIIIIIIIIIIIIIIIHHIIIIIIHIIIHIHHHIIIIIIIIIIHIIIIIIIHIIIIIHIIIIIIIIIIHIIIIIIIIIHIIGHHHIIHHGIHIHHIIHIHHIIIIIIHIIIIIHHIIIIHIIHIIIIIIIIIHHIIIIIGIIIIIIIIIHHHIHHIIIIIIIHHHHIIHGGIHHHHHIIIHIIIIIHIIIIIIIIIIIIIHIIIIIIIIIIIIIIIGIIIIIIHIIIIIIIIIIIIIIIIHIIIIIIIIIIIIIIIIIIIIIIIIIIHIDDDDD
@HISEQ:969:HM2KJBCX2:2:1102:18962:4952 2:N:0:ACTATGCA
CATCTGGGCAATCCCAACTATCCCTATTAATCATTACGTCGATCCTAGAAACCAACAAAATAGAATCAAACGTCCTATTTCATTATTCCATGCTAATGTATTCAAGCGTAAGCCTGCTTTAAACACTCTAATTTTTTCAAAGTAACAGTCCTGATTCCCCACGACACCAAATTAATGACATCGCGGTTCTTCAGAAGGTAGGAACCGATAATGCCAGTGCGTACCGAAGCACGACCAACAATTCGATCCCGAAATTCAACTACGAGCTTTTTAACTGCAACAACTTTAATATACGCTATTGGAGCTGGAATTACCGCGGCTGCTGGCACCAGACTTGCC
+
DDDDDIIHIIIIHIIIIIIIIHHHIIIIIIIIIIIIIIIIIIIIIIIIIIIIIIIIIGHHIHIIIIIIHIIIIIEEFHIIIIIIIIIHGIIIIIIIIIIIIIGIIHHHIIHIIIIIIIHIIIHIHIIIIHIIIIIIIIIIIIHHIIIIIIIIHHHGIIGIIIIHIIIIIIHHHIIIIIIIHIIIIIIIIIIIIIIIIIIIIHIIIIIIIIIIIHIIIIIIIHIIIIIIIIIIIIHHGHIIIIIIIIIIIIIIIIIIIIIIIIIIIIIHIIIIIIIGIIIIIIHHIIIIIIIIHIIIIIIIIIIIIIIIIIIIIIIIIIIIIIIHIIIIIIIIIIDDDDD
@HISEQ:969:HM2KJBCX2:2:1102:1478:5991 2:N:0:ACTATGCA
CATCTGGGCAATCCCAACTATCCCTATTAATCATTACGTCGATCCTAGAAACCAACAAAATAGAATCAAACGTCCTATTTCGTTATTCCATGCTAATGTATTCAAGCGTGAGCCTGCTTTAAACACTCTAATTTTTTCAAAGTAACAGTCCTGATTCCCCAAGACACCAAATTAATGACATCGTGGTTCGTCAGAAGGGAGAAACCAATAATGCTAGTACGTACAAAGTACGACCGACATATTAGTCCCGAAATTCAACTACGAGCTTTTTAACTGCAACAACTTTAATATACGCTATTGGAGCTGGAATTACCGCGGCTGCTGGCACCAGACTTGCCCTCCAA
+
CDDDDIIIIIIIIIIIIIIIIIIIIIIIIIIIIIIIIIIIIIIHIIIIIIIIIIIIIIIHIHHHIIIIIIIGHHIIIGIIIIIIIIHIIIIIIIIHHHIIIIIHIIHHHIIHIIIIIIIIIIIIIIIIIIIIIIIIIIIIIIIIIIIIHIIIIIIIIIIIIIIIIIIIIIIIIIIIIIIIIIIIIIIIIIIIIIIIIIIIIIIIIIIIIIIIIIIIIIIIIIIIIIIIIIIIIIIIIII>IHHIIIIIIIIIIIIIIIIIIIIIIIIIIIIIIIIIIIIIIIIIIIIIIIIIIIIIIHHIIIIIIIIIIIIIIIIIIIIIIIIIIIIIIIIIIIIIIIIDDDDD
@HISEQ:969:HM2KJBCX2:2:1102:5376:5784 2:N:0:ACTATGCA
CATCTGGGCAATCCCAACTATCCCTATTAATCATTACGGTGATCCTAGAAACCAACAAAATAGAACCATGCCGTCCTATTCTATTATTCCATGCTAATGTATTCGAGCAAAAATGCCTGCTTTAAACACTCTAATTTTTTCAAGGTAAAGGTCCTGGATCCGCAAGACACCCAATTAAGGACATCAAGTTTCTCCAGAAGGTGAGAAATCAACAGCGACAGTTCATACCCCTTAAGGCATGACCATCACGTCAATCCCGAAATTCAACTACGAGCTTTTTAACTGCAACAACTTTAATATACGCTATTGGAGCTGGAATTACCGCGGCTGCTGGCACCAGACTTGCCCTCCAA
+
DDDDDIIHIIIIIIIIIIIIIIIIIIIIIIIIIIIIIIIIGHIIIIIIIIIIIIIIIIIIIHIGIIIIIHIIHIIIIIIIIIHIIIIIIIHHHHIIIIHHIHHIIIHIIIIIIIIHIIIHIHIHIIIIIIIIIHIIIIHIIIHIIIIIIIIIIIIHHHHIIHIGIHHIIIIIIHHHIHIIIIIIIIIIIIIHFIIIIIII;HIIIIHIHIIIIIIIIIIIIIIIIIIHIIIIHIIIIIIIIHIIIIIIIIHHIIIIIIIIIIIIIIIIHDHIIIIIIIIIIIIIIIIIIIIIIHIIIGIIIIIIIIIIIIIIIIIIIIIIIIIIIIIIHIIIIGIIIIIIIIIIIIIIDDDDD
@HISEQ:969:HM2KJBCX2:2:1102:19234:4639 2:N:0:ACTATGCA
CATCTGGGCAATCCCAACTATCCCTATTAATCATTACGTCGATCCTAGAAACCAACAAAATAGAATCAAACGTCCTATTTCATTATTCCATGCTAATGTATTCAAGCGTGCGCTTGCTTTAAACACTCTAATTTTTTCAAAGTAACAGTCCTGATTTCCCACGACACCAAATTAATGACATCGCGGTTCTTCAGAAGGGAGGAACCAATAATGCCAGTGCGTACCGAGGCACGACCGACAATCTGATCCCGAAATTCAACTACGAGCTTTTTAACTGCAACAACTTTAATATACGCTATTGGAGCTGGAATTACCGCGGCTGCTGGCACCAGACTTGCCCTCCAA
+
DDDDDIIIIHIIIHIIIIIIIIIIIHIIIIIIIIIIIGIIIIIHIIIIIHIIIIIIHIIIIIHHIIIIIIIIHHHIIIIHHIIIIIIIIIIH?GHIIIHIIIIIIHHHIIHIIHIIIIIIIIHHIIIHIIIIIIIIIIIIIIIIIIIIIIHIIIIIIIHIHIIIIIHIIIIIIIIIIIIIIIIIIIIIIIHIIIIIIIHIIIHIIIIIIIHIIIIIIIIIIIIIIIIIIIIIIIIIIIIIIHHHIHIIIIIIIIIIIIIIIIIIIIIIIIIIIIIIIIIIHIIIIIIIIIHIIIIIIIIHIIIIIIIIIIIIIIIIIIIIIIIIIIIIIIIIIIIIIIIIDDDDD
@HISEQ:969:HM2KJBCX2:2:1102:6030:6230 2:N:0:ACTATGCA
CATCTGGGCAATCCCAACTATCCCTATTAATCATTACGTCAATCCTAGAAACCAACAAAATAGGATCGAACGTCCTATTTCATTATTCCATGCTAATGTATTCAAGCGTTAGCCTGCTTTAAACACTCTAATTTTTTCAAAGTAACAGTCCTGTTCCCCTGCAACACCAAATTAATGACATTACAGTTCTTCAGAAAGGAGGAATCAGCGAAGCCAGTGCATACCAGTGGCACGACCAACCTGCTGACCCCGAAATTCAACTACGAGCTTTTTAACTGCAACAACTTTAATATACGCTATTGGAGCTGGAATTACCGCGGCTGCGGGCACCAGACTTGCCCTCCAA
+
DDDCDIIIIIIIIIIIIIIIHIIIIIIIIIIIIIIIIIIIIIIIIIIIIIIIIIIIIIIIIIIIIIIIIIHIIIIIIIIIIHIIIIIIIIHIIIHIIIIIIIIIIIIIIIHIIIIIIIIHIIHIIIIIIIIIIIIIIIIIIIIIIIIIIIIIIIIIIIIIIIIIIIIIIIIHIIIIIIIIIIIIIIIIIIIIIIIIIIIIHIIIIIIIIIIIIIIIIIIIIIIIIIIIIIIIIIIIIIIIIHIHHIHIIIIIIIIIIIIIIIIIIIIIIIIIIIIIIIIIIIIIIIIIIIIIIIIIIIHHHIIIIIIIIIIIIIIIIIIIIIIIIIIIIIIIIIIIIIIIIDDDDD
@HISEQ:969:HM2KJBCX2:2:1102:9052:6150 2:N:0:ACTATGCA
CATCTGGGCAATCCCAACTATCCCTATTAATCATTACGTCAATCCTAGAAACCAACAAAATAGGATCAAACGTCCTATTTCATTATTCCATGCTAATGTATTCAAGCGTTAGCCTGCTTTAAACACTCTAATTTTTTCAAAGTAACAGTCCTGTTTCCCTGCAACACCAAATTAATGACATTACAGTTCTTCAAGAAGGAGGAACCAGTAAAGCCAGTACATACCAGAGGCACGACCAACTTACTAATCCCGAAATTCAACTACGAGCTTTTTAACTGCAACAACTTTAATATACGCTATTGGAGCTGGAATTACCGCGGCTGCTGGCACCAGACTTGCCCTCCAA
+
DABDDGIIIHIGHHIIIIIIIHEHHIHIIIIHIIIHHIIIIIIHIHHIIGGIHIIHHHIIIIHIGIIIIIGHHIIIIIIIIIIIIIIIIIIIIIIIIIIIIIIIIIHHHHIFHIHIIIIHIIIIIIIHHIIHIIIIIIHHIIIIIIIIIIHIIIIIIIIIIIIIIIIIIIHHHIIIIIIIIIIIIIIIIIHIIIIIIIIIHIIIIIIIIIIIIIIIIIIIIIIHIIIIIIIIIIIHIIIIIIIHHIIHIIIIIIHGIIIIIIIIIIIIIIIIIIIIIIIIIIIIIIIIIIIIIIIIIHHHHIIIIIIIIIIIIIIIHIHIIIIIIIIIIIIIIIIIIIIIICDCDD
@HISEQ:969:HM2KJBCX2:2:1102:20514:6253 2:N:0:ACTATGCA
CATCTGGGCAATCCCAACTACCCCTATTAATCATTACAACAGTCCTAGAAACCAACAAATAGAACCATTGTCCTATTCCATTATTCCATGCTAATGTATTCAAGCGTATGCCTGCTTTGAACACTCTAATTTTTTCACAGTAAAAGTCCTGGTTCCCCGTCACGACCCGTAAAGGCCATGCCGCTTCGCCAGAAGGTAAAGCCCGACCACAGACAGTGCTCACCCAGAAGGCGGACCGTCCAGCCAGGCCTGAAGTTCAACTACGAGCTTTTTAACTGCAACAACTTTAATATACGCTATTGGAGCTGGAATTACCGCGGCTGCTGGCACCAGACTTGCCCTCCAA
+
DDDDDHIIIIIIIIIIIIIIIIIIIIIIIIIIIIIIIIIIIIIIIIIIIIIIIIHHHIIIIIHIIIIIHHHHGHIIIIIIIIIIIIIIIIGIIIIIIIIIIIHHIIIIIIGIIHIIIIIHIHIIIIHIHIIIHHIIIIHIHIIIIIHIIHHHIIIIIIIIHIIEHHHIIIIIIIIIHIIIIIIIIHIIHIIIIIIIIHIHHGIIIIIHIIIIHIIIIIIIIIIIIIIIIIIIIIIIIIIIIHIHHIIGIIIIIIIIIIIIIHIIIIIIIIIIIIIIIIHIIIIHIIIIIIIIHHHIIIIIIIIIIIIIIIIIIIIIIIIIIIIIIIIIIIIIIIIIIIIIHDDDDD
@HISEQ:969:HM2KJBCX2:2:1102:2349:6664 2:N:0:ACTATGCA
CATCTGGGCAATCCCAACTATCCCTATTAATCATTACGTCGATCCTAGAAACCAACAAAATAGGGTCAAACGTCCTATTTCATTATTCCATGCTAATGTATTCAAGCGTGAGCCTGCTTTAAACACTCTAATTTTTTCAAAGTAACAGTCCTGATTCCCCGCGACACCAAATTAATGACATCACGGATCTTCAGAAGGGAGAAACCAGTGACACCAGTGCATACCAAAGGCATGACCAGCGTACTGATCCCGAAATTCAACTACGAGCTTTTTAACTGCAACAACTTTAATATACGCTATTGGAGCTGGAATTACCGCGGCTGCTGGCACCAGACTTGCCCTCCAA
+
ADDABGC@?GHI?HHHHIHIHIIIHFIIGHHIHGHEHHI@CHECGHGHHIIHIIIIIIIIIH@<CGHDDHE0D?GHIGEHHHHHHHHIGI@@ECHHHFHHIGIHEGHHIIHHGHHGHHFHHIIIGEHIEHHIIGHHCIIIHIIHHGIIHHHHAFHHHEGHHHHHCHHFHHFEHHHHHIHGHEEHHIIHGIIIGGIIIHEFHHEHIIHHGHFBGHHHGEHCEFGCHGHHHHIHIIIHIIIHHIHHFHHDHCIHHIGHHHFIIIIIIIIIHIIIIIIIIHG@HIIHHHHIIGIIGIIIIIIIHIIIIIIIIHIIIIHIHIHIIIIHHEIIIIIIIIIIIIHIIB@DDD
@HISEQ:969:HM2KJBCX2:2:1102:9307:7536 2:N:0:ACTATGCA
CATCTGGGCAATCCCAACTATCCCTATTAATCATTACGGTGATCCTAGAAACCAACGAAATAGAATCAGTCCGTCCTATTTCATTATTCCATGCTAATGTATTCAGACGTTAGCCTGCTTTAAACACTCTAATTTTTTCAAAGTAACAGTCCTGATTTCCCATCACACCAAATGAATGGCATGAAAGTTCCTCAGAAGGTAGAGATTCATCTCACCAGTGCAGACAATTAAGCCTGACCAATGGGTAAACCCCGAAGTTCAACTACGAGCTTTTTAACTGCAACAACTTTAATATACGCTATTGGAGCTGGAATTACCGCGGCTGCTGGCACCAGACTTGCCCTCCAA
+
DDDDDHIIIIIIIIIIIIIIIIIIIIIIIIIIIIIIIGIIIIIIIIIIIIIHIIIIIIIIIIIHIIIIIIIIIIIIIIIIIHIHHIIIIIIIHGIIIIIIIIIIIIIIIIIIHIIIHIHIIIIIIHIHIIIIIIIIIIIIHIIIHIIIHIHIIIIIIIIIIIIIIIIIIIIIIIIIIHIIIIIIIIIIIHIIIIIHIIIIIIIIHIIIIIIIIIIIIIIIIIIIIIIIIIHIIIIIIIIIIIIIHHHIIIIIHIIIIIIIIIIIIIIIIIIIIIIIIIIIIIIIIIIIIIIIIIIIIIIIIIIIIIIIIIIHHIIIIIIIIIIIIIIIIIIIIIIIIIIIIIIDDDDD
@HISEQ:969:HM2KJBCX2:2:1102:9688:7814 2:N:0:ACTATGCA
CATCTGGGCAATCCCAACTATCCCTATTAATCATTACGGTGATCCTAGAAACCAACAAAATAGAACCATGCCGTCCTATTTTATTATTCCATGCTAATCTATTCAAGCACTAGCTTGCTTTAAGCACTCTAATTTTTTCAAGGTAATAGCTCTGCTTCCCCAACGCACCAAATTAATGGCATGAAGGTTATTCAGAAGGTAAGAATCCATCAAATCAGTACGAACAGTGAAGCCCGACCGATAGACAGATTCCGAAATTCAACTACGAGCTTTTTAACTGCAACAACTTTAATATACGCTATTGGAGCTGGAATTACCGCGGCTGCTGGCACCAGACTTGCCCTCCAA
+
DDDCDHHFHIIIIIIIIIIIIHIIIIIIIIIIIIIIIIIIIIIIIIHIIIIHIIIHIIIIIIHHIIIIIIIIIHHHIIIIHHIIIIIIIIIIIHIIHHIIIHHHIIIIIIIIIIHHHIIIIIIIIIIHIIIIIHHHIIIIHHHIIIIIIIIIIIHIIIIIIIIIIIIIIIIHIIIIIIIIIHIIIIIIIIIIIIIIIIIIIIIIIIIIIIIIIIHIHIIIIIIIIIIIIHIIIIIIIIIIIIIIIIHIIIIIIIIIIIIIIIIIIIIIIIIIIIIIIIIIIIIIIIIIIIIIIIIIIIIIIIIIIIIIIIIIIIIIIIIIIIIIIIIIIIIIIIIIIHIIIIIDDDDD
@HISEQ:969:HM2KJBCX2:2:1102:8124:7866 2:N:0:ACTATGCA
CATCTGGGCAATCCCAACTATCCCTATTAATCATTACGGTGATCCTAGAAACCAACAAAATAGAACCATGCCGTCCTATTCTATTATTCCATGCTAATGTATTCGAGCAAAAATGCCTGCTTTAAACACTCTAATTTTTTCAAGGTAAAGGTCCTGGATCCGCAAGACACCCAATTAAGGACATCAAGTTTCTCCAGAAGGTGAGAAATCAACAGCAACAGTTCATACCCCTTAAGGCACGACCATTACGTCAATCCCGAAATTCAACTACGAGCTTTTTAACTGCAACAACTTTAATATACGCTATTGGAGCTGGAATTACCGCGGCTGCTGGCACCAGACTTGCCCTCCAA
+
DDDDDGHI@DCGHFGFHHIIIIHIIHIHHEHGCHIIIIEHIIEHIIIIIHIIIIHIIHHIHIIHHHHIHHIGDHHIHI?HFHIIHHHHIIIGIIIIIIEHIHHIHIIHHHIHIHIHIIHHGCHGHHHIIIIHIHIHHIHHHCIIIIIIIHIIIIIIHIHGIIIHHIHIIHGIIHHIIHIIIIIIIIIIIHHHHGIHIHIIIIIIIHHHGIIIIIIHIIIIIIIIIIHIIIHHIIHHIIHIIIIHIIIIHIIIIIIIIIIIIIIIIIHIHHHIIIIIIIIIIHIIIIIIIIIIIIIIIIIIHIIIGIIIIIIIIIIIHIIIIIIIIIIIIIIIIIIIIIIIIHIIIIIIDDDDD
@HISEQ:969:HM2KJBCX2:2:1102:14624:7781 2:N:0:ACTATGCA
CATCTGGGCAATCCCAACTATCCCTATTAATCATTACGTCAATCCTAGAAACCAACAAAATAGGATCGAACGTCCTATTTCATTATTCCATGCTAATGTATTCAAGCGTTAGCCTGCTTTAAACACTCTAATTTTTTCAAAGTAACAGTCCTGTTTCCCTGCAACACCAAATTAATGACATTACAGTTCTTCAGAAAGGAGGAATCAGCGAAGCCAGTGCATACCAGTGGCACGACCAACCTGCTGACCCCGAAATTCAACTACGAGCTTTTTAACTGCAACAACTTTAATATACGCTATTGGAGCTGGAATTACCGCGGCTGCTGGCACCAGACTTGCCCTCCAA
+
DDDDDHIIIHIIIIIIIIIIIIIIIIIIIIIIIIIIIIIIIIIIHIIHIIIIIIIIIIIFHHHIIIIIIIIIHHHIIIIIIIIIIIIIIIIIIIIIIIIHIGIIIIIIIIIIIIIIIIIIIIIIIIIIIIIIIIIHIIIIIIIIIIIIIIIIIIIIIIIIIIIIIIGIIIIHIIHIIIIIIIIIIIIIIHIIIIIIIIIIIIIHHIIIIIIHIIIIIIIIIIIIIIIIIIIIIIIIIIIIIIIIIIIIHIIIIIIIIIIIIIIIIIIIIIIIIIHIIIIIIIIIIIIIIIIIIIIIIIIIIIIIIIIIIIIIIIIIIIIIIIIIIIIIIIIIIIIHIIIIIDDDDD
@HISEQ:969:HM2KJBCX2:2:1102:14640:7859 2:N:0:ACTATGCA
CATCTGGGCAATCCCAACTATCCCTATTAATCATTACGGTGGTCCTAGAAACCAACAAAATAGAACCACAACGTCCTATTCTATTATTCCATGCTAATCTATTCAAGCAATAGCCCGCTTTAAACACTCTAATTTTTTCAAGGTAATGGTCCTGGCTCCCCAACACACCCAATTAAGGACATACTGGTTCACCAGAAGGAAGACCCGACAACAGGACAGTACTCGCCAAAGACGGACCGCCCGGCCAAGTCTAAAATTCAACTACGAGCTTTTTAACTGCAACAACTTTAATATACGCTATTGGAGCTGGAATTACCGCGGCTGCTGGCACCAGACTTGCCCTCCAA
+
DDDBDIIHHHCHIHIIIIIHHIEHHIIIIIIFHIHHIIHHHHGHHHFEEHIIHIIIIFHHHHEHHGHIIHGHDCGHHIIIIGHFHIIIIHIHHGIHIIIIHHHHIIIIIIIIIIIIHIIIIHIIIHIIIIIIIIIIHHHIIIIIHIIIIHIHHHHHHIIIHIIIIIIGHHIHGIIHHIIIIIIIIIIIIIIIIIIIIIIGIIHIHIHIIIIIIIIIIIIIIHIIIIIHIIIIIIIIIIIIIIIHEGIIIIIIIIIIIIIIIHHHIIIHIIIIIIHHIIIHHIIIIIIIIIIIIIIIIIIIIIIHIIIIIIIIIIIIIIIIIIIIIIIIIIIIIIIIIIIIIIDDDDD
@HISEQ:969:HM2KJBCX2:2:1102:14162:8190 2:N:0:ACTATGCA
CATCTGGGCAATCCCAACTATCCCTATTAATCATTACATCGATCCTAGAAACCAACAAAATAGAATCGGATGTCCTATTTCATTATTCCATGCTAATGTATTCAAGCGTGAGCCTGCTTTAAACACTCTAATTTTTTCAAGGTAACAGTCCTAATTCCCCGTGACACCAAATTAATGGCATTACGGTTCTTTAGAAGGTGAGAAATCAATAATATCAGTACATACCAACGGCATGACCGAAACATTGATCCCGAAATTCAACTACGAGCTTTTTAACTGCAACAACTTTAATATACGCTATTGGAGCTGGAATTACTGCGGCTGCTGGCACCAGACTTGCCCTCCAA
+
DDDDDIIFIFCFHFHIIIHEHIFHIIIIIIIIIIIIIHIIIHHHIIIHIIIIHIIIIHIIHIHIIHIIGIIIIIIIIIHIIHIIIIIIHIIHIIIIIIIHHHHHHHIIIIIIIHIIIHIIIIHIHHIIIIHIIIHIIIIIIIIHIIIIIIIIIIIIIIIIIIHIIIIIIIIHIIIIIIHIIHIIIIIHIIIIIIIIIIIIIIIHIIIIIIIIIIIGHIIIIIIHHIIIIIIIIIIIIIIIIIHIHGGHIHIIIIIIIIIHIIIIIIIGIHIIHIIHIIIIIIIIIIIIIIIIIIIIIIIIIIIIIIIIIIIIIHHC/IIIIIIIIIIIGIIIIIIIIIHIIIDDDDD
@HISEQ:969:HM2KJBCX2:2:1102:7642:8260 2:N:0:ACTATGCA
CATCTGGGCAATCCCAACTATCCCTATTAATCATTACGGCGGTCCTAGAAACCAACAAAATAGAACCGCACGTCCTATTCTATTATTCCATGCTAACGTATTCGAGCAAATGCCTGCTTTGAACACTCTAATTTTTTCAAAGTAAAAGTCCTGGTCCCCAACACGCCCAGTGAAGGGCATGCGGTTCTCCAGAAGAAAAGGCCCGGCCGGACAAGTGCACGCGGTGAGGCGGACCTGCCAGCCAGGCCAAAGGTTCAACTACGAGCTTTTTAACTGCAACAACTTTAATATACGCTATTGGAGCTGGAATTACCGCGGCTGCTGGCACCAGACTTGCCCTCCAA
+
DDDDDIIIHHEIHHIIIIGIHIHIIIIIIIIIGIIHIIHHIIIIIIHHIIIIIHIIIGHIIHFHIIIHIHIIIIIIIIIIIIIIIIIHIHIIGHIIHIIIHHIIIIIIIIIIIIIIHHIIIIIHIIIIIIIIIHIIIIIIIIIIIIIHIIIIHHHIHHIIIHHHIIHIIIIIIIIHIIIIIIIIHHHHHIIHIIIIHIHIIHIIHIIIIHIIIIIIIIIIIIIIHIIIIGIIHHHIIIIIHHHIIIIIIIIIIHIIIIIIIIIIHIIIIIIIIIIIIIIIIIIIIIIIIIIIIIIIIIHIIIIIIIIIIIIIIIHIIIIIIIIIIIIIIIIIHIIIIIIDDDDC
@HISEQ:969:HM2KJBCX2:2:1102:14140:8515 2:N:0:ACTATGCA
CATCTGGGCAATCCCAACTATCCCTATTAATCATTACGGTGATCCTAGAAACCAACAAAATAGAATCATGCCGTCCTATTTTATTATTCCATGCTAATGTATTCAAGCAAAATGCCTGCTTTAAACACTCTAATTTTTTCAAAGTAAAGGTCCTGGTTCCCCGCGACACCCAATTAAGGGCATCGTGGTTCTCCAGAAGGTGAGAAATTGACTACACCAGTTCATACCCCTTAAGGCACGACCGATGTGTCAATCCCGAAATTCAACTACGAGCTTTTTAACTGCAACAACTTTAATATACGCTATTGGAGCTGGAATTACCGCGGCTGCTGGCACCAGACTTGCCCTCCAA
+
DDDDDHHHHFEHHHIIIIIIIIIIIIIIIIIIIIIIIIIHHIIHIIIIIIIIHIIIIGIIIIGIIHIIIHICHHHHIIHHIHIIIIGHIIHIHEFHIIIHHGHIII@HIIIIIGIIIIIHIIHHHGHHHHIIHIIGHHIIIHIHHHHHIIHHIHHHHHHHIIIHIIIIIIIIHIIHHIIIIIIIIIIIIIIIIIIIIGIIIIIIIIIIIIIHHFGFIIIIIIHHHIIHIIIIIIGIIIIIIIIIIIIIHICHIIIIHIIIIIIIIIIHDIIIIIHIIIIIIIIIIIHIIHIIIIIIIHIIIIIIIIIIIIIIIIIIIIIHGHIIIIIIIIIIIIIIHIIIIIIIIIIDDDDD
@HISEQ:969:HM2KJBCX2:2:1102:15808:8785 2:N:0:ACTATGCA
CATCTGGGCAATCCCAACTATCCCTATTAATCATTACATCGATCCTAGAAACCAACAAAATAGAATCGGATGTCCTATTTCATTATTCCATGCTAATGTATTCAAGCGTGAGCCTGCTTTAAACACTCTAATTTTTTCAAGGTAACAGTCCTAATTCCCCGTGACACCAAATTAATGGCATTACGGTTCTTTAGAAGGTGAGAAATCAATAATATCAGTACATACCAACGGCATGACCGAAACATTGATTCCGAAATTCAACTACGAGCTTTTTAACTGCAACAACTTTAATATACGCTATTGGAGCTGGAATTACCGCGGCTGCTGGCACCAGACTTGCCCTCCAA
+
DDDDDIIIIFECHHIHIIIIIIIIIIIIIIIIIIIIIIHHHIIIIIIIIIIIIIIIIIIHIIIIIIIIIIIIIIIIIIIIIIIIIIIIIIHIIIIIIIIIIIIIIHHIIIIIIIIIIIIIIHIIIIIIIIIIIIIIIIIIIHIHIIIIIIIIIIIIIIIIIIHIHIIIHIIIIIIIIIIIIHIIIIIIIHIIHIIIIIIIIIIIIIIIIIIHIIIIIIIIIIIIIIIIIIIHIIIIIIIIIIIIHIIIIIIIIIIIIIIIIIHIIIIIIHIIIIIHIIIIIIIIIIIIIIHIIIIIIIIIHIIIIHIIIIIIIIIIIIIIIIIIIIIIIIIIIIIIIIIIIIDDDDD
@HISEQ:969:HM2KJBCX2:2:1102:2758:9292 2:N:0:ACTATGCA
CATCTGGGCAATCCCAACTATCCCTATTAATCATTACGTCGATCCTAGAAACCAACAAAATAGAATCAAACGTCCTATTTCGTTATTCCATGCTAATGTATTCAAGCGTGAGCCTGCTTTAAACACTCTAATTTTTTCAAAGTAACAGTCCTGATTCCCCAAGACACCAAATTAATGACATCATGGTTCGTCAGAAGGTAGAAATCAATAATACCAGTACGTACAATAGCACGACCAATAAATTGATCCCGAAATTCAACTACGAGCTTTTTAACTGCAACAACTTTAATATACGCTATTGGAGCTGGAATTACCGCGGCTGCTGGCACCAGACTTGCCCTCCAA
+
@B@DDHEHIIIIECEHHHFHHEHEHHHHIHIIHIIHHIIIIHIHIIHGHIHHIIIIIH@EHHHIHHHGEHHEHHHHIHIIIIHIIIIEGEHCEHHIGHIHHHHHHHHHHGHHHHHHIHIHIIIHHEHEEHIHIHHGHHIIIIIIIHHGIIHIIHHIIIHIIHHIIIIHGHIHIIIIHHIIIIIIHHHHHHIIIIIIHIIIIIIIIHIIHIIHIIIIIIIIHIIIIIIIIIIHHIIIIIIIIHHFIIIIIIIIIIIIIIIIHIIHIIIIIIIIHHIIIIIIIIHHEHIIIIIHIIIIIIIIIIIIIIIIIIIIIIIIIIIIIIIIIIIIIIIIIIIIIIIIDDDDD
@HISEQ:969:HM2KJBCX2:2:1102:7233:9269 2:N:0:ACTATGCA
CATCTGGGCAATCCCAACTATCCCTATTAATCATTACGTCGATCCTAGAAACCAACAAAATAGAATCAAACGTCCTATTTCATTATTCCATGCTAATGTATTCAAGCGCGAGCTTGCTTTAAACACTCTAATTTTTTCAAAGTAACAGTCCTGATTTCCCGCGACACCAAATTAATGACATCGTGGTTCGTCAGAAGGGAGAAACCAATAATGCTAGTACGTACAAAGTACGACCGACATATTAGTCCCGAAATTCAACTACGAGCTTTTTAACTGCAACAACTTTAATATACGCTATTGGAGCTGGAATTACCGCGGCTGCTGGCACCAGACTTGCCCTCCAA
+
DDDDDIIIIIIHIIIIIIIIIIIIIIIHHIIIIIIIIIIIIIIIIIIIIIIHIIIIIIIIIIIIIIIIIIIIIIIIIIIIIIHIIIIHIIIIIIIIIIIIIIIIIIIIIIIIIIIIIIIIIIIIIIIIIIIIIHIIIIIIIIHIIIIIIIIIIIIHIIIIIIIIIIIIIIIIHIIIIIIIIIIIIIIIIIIIIIIIIIIIIIIIIIIIIIIIIIIIIIIIIIIIIIIIIIIIIIIIIIIIHIIIIIIIIIIIIIIIIIIIIIIIIIIIIIIIIIIIIIIIIIIIIIIIIIIIIIIIIIIIIIIIIIIIIIIIIIIIIIIIIIIIIIIIIIIIIIIIIIIDDDDD
@HISEQ:969:HM2KJBCX2:2:1102:17900:9440 2:N:0:ACTATGCA
CATCTGGGCAATCCCAACTATCCCTATTAATCATTACGGTGATCCTAGAAACCAACAAAATAGAACCATGCCGTCCTATTCTATTATTCCATGCTAATGTATTCGAGCAAAAATGCCTGCTTTAAACACTCTAATTTTTTCAAGGTAAAGGTCCTGGATCCGCAAGACACCCAATTAAGGACATCAAGTTTCTCCAGAAGGTGAGAAATCAACAGCGACAGTTCATACCCCTTAAGGCATGACCATCACGTCAATCCCGAAATTCAACTACGAGCTTTTTAACTGCAACAACTTTAATATACGCTATTGGAGCTGGAATTACCGCGGCTGCTGGCACCAGACTTGCCCTCCAA
+
DDDDDHIIIIIIIIIIIIIIIIIIIIIIIIIIIIIIIIIIIIIIHIIIIIIIIIIIHIHIIIHIIIIIIIIIIIIIHIIFHHIIIIIIIHIIIHIHEHHHHFHH@GHIIIIIIIIHIIHIIIIIIHIIIIIIIGIIIIIIIHHIIIIIIIIIIIIIIHHIIIIIIIIIIIIIIIIIIIIIIHIIIHIIIIHIIIIIIIIIIIIIIIIIIIIIIIIIIIIIIIIIIIIIIIIIIIIIIIIIIIIIIIIIIIHHIIIIIIIIIIIIIIIIIIIIIIIHIIIIIIIIIIIIIIIIIIIHIIIIIIIIIIIIIIIIIIIIIIIHIIIIIIIIIIIIIIIIIIIIIIIIIIIIDDDDD
@HISEQ:969:HM2KJBCX2:2:1102:10883:9933 2:N:0:ACTATGCA
CATCTGGGCAATCCCAACTATCCCTATTAATCATTACGTCAATCCTAGAAACCAACAAAATAGGATCGAACGTCCTATTTCATTATTCCATGCTAATGTATTCAAGCGCGAGCCTGCTTTAAACACTCTAATTTTTTCAAAGTAACAGTCCTGATTCCCCGCCACACCAAATTAATGACATGATGGTTCGTCAGAAGGTAGGAACCAGTAACACCAGTACGTACCTAAGGCACGACCAACGTACTGATCCCGAAATTCAACTACGAGCTTTTTAACTGCAACAACTTTAATATACGCTATTGGAGCTGGAATTACCGCGGCTGCTGGCACCAGACTTGCCCTCCAA
+
@DDBDFHHFDEHEHIHIIIIHIIIIIIIIIIIIIIIIHIIHIIIIIHIIIIIIIIHEHIIIGHIIIIHIIIDHHHHIIIHIIIIHHIHGI@GHHHIIIGFHDCHHHFHHIGHIHIIIIIIIIIHIIIIIHHIIIIHIIHHHIIIHHHIHIHHIIIIEGHIIIIIIIHIIIIIHHHIIIHIIIIHGHHIIIHIIIIIIIIIIIIHHIIIIIIIIIIIHIIIHIIHGIIIIIIIIIIHIIIIIIHHDHIIIIIIIIIIIIIIIIIIIIIIIIIIIIIIIIIIIIIIIHHIIIIIIIIIIIIIIIIIHHIIIIIIIIIIIIIIIIIIIIIIIIIIIIIIIIIIIDDDDD
@HISEQ:969:HM2KJBCX2:2:1102:16378:9518 2:N:0:ACTATGCA
CATCTGGGCAATCCCAACTATCCCTATTAATCATTACGGTGATCCTAGAAACCAACAAAATAGAACCATGCGTCCTATTTCATTATTCCATGCTAATGTATTCAGGCAATAGCCTGCTTTAAGCACTCTAATTTTTTCAAGGTAACAGTCCTGCTTCCCCAACGCACCAAATTAATGACATGCTGGTTATTCAGAAGGTAGGAATCCATCACGCCAGTACAGACCCAAAAGCCCGACCAACGGATAAACCCCGAAATTCAACTACGAGCTTTTTAACTGCAACAACTTTAATATACGCTATTGGAGCTGGAATTACCGCGGCTGCTGGCACCAGACTTGCCCTCCAA
+
0<B@<G?1GF1GHHIIIIIHHHHIIIIIIHIIHIIHGHCG1DGHIIIIHFHHHHIIFEHIGGHCEHHEEEHIIIIIHIIHIIIHHIIIIGGGCGEHIIIHHHHIIHHHEF?DHEHHHIIIIGHIIIIIGH?GHHIIIEEE@HHHHHHIIIIEHGGHFEHEBD?<EHBEHHHEHHDGCC@DD@CFEGHIFGHHH?HHF<DHFCF@F@D<0C</.HHD<<C<D<CDIHGE@HHH<HIIIGHE<1<GDCHH<IIFHIIIHHIIIHHHHHHEHHIIHHHIIIIIIIIIIHHHIIHGIIIIHHHIIIHHIIIHHGIHHIIIIIIIIIIIIIIHIIIIIIIIIIIIIIDDDDD
@HISEQ:969:HM2KJBCX2:2:1102:7659:10526 2:N:0:ACTATGCA
CATCTGGGCAATCCCAACTATCCCTATTAATCATTACGGTGATCCTAGAAACCAACAAAATAGAACCATGCCGTCCTATTCTATTATTCCATGCTAATGTATTCGAGCAAAAATGCCTGCTTTAAACACTCTAATTTTTTCAAGGTAAAGGTCCTGGATCCGCAAGACACCCAATTAAGGACATCAAGTTTCTCCAGAAGGTGAGAAATCAACAGCGACAGTTCATACCCCTTAAGGCATGACCATCACGTCAATCCCGAAATTCAACTACGAGCTTTTTAACTGCAACAACTTTAATATACGCTATTGGAGCTGGAATTACCGCGGCTGCTGGCACCAGACTTGCCCTCCAA
+
DDDDDIIIHIIIIIIIIIIIIIIIIIGHIIIIIIIIIIIIIIIIHHFIGHHIIIIHIIIIIIGIIIHIHHIIIHHHHHIHIIIGHHIIHIIGHIIII?GHHEGHGHHIIIIIIHIIIHFHIHIIHHIHIIIIIIHIIHIIIIIIIIIIHFHHIIIIIHHIGIIIIIIIIIIIHIIHIIIHIIIIIIIIHHHIIGIIIIIHHIIGIIIHIIIIIEHHHCIIIIIIIIHIIIIIIIIIIIIHIIIIIIIHHIIHIIIIIIIGIIIIIIIIIHIIIIIIIIIIIIIIHHIIIIIHIIIIIIIIHIIIIIIIIIIIIHIIIIIIIIIIIIIIIIIIIIIIIIHHIIIIIIIIDDDDD
@HISEQ:969:HM2KJBCX2:2:1102:6994:11088 2:N:0:ACTATGCA
CATCTGGGCAATCCCAACTATCCCTATTAATCATTACGTCAATCCTAGAAACCAACAAAATAGGATCGAACGTCCTATTTCATTATTCCATGCTAATGTATTCAAGCGTTAGCCTGCTTTAAACACTCTAATTTTTTCAAAGTAACAGTCCTGTTTCCCTGCAACACCAAATTAATGACATTACAGTTCTTCAGAAAGGAGGAATCAGCGAAGCCAGTGCATACCAGTGGCACGACCAACCTGCTGACCCCGAAATTCAACTACGAGCTTTTTAACTGCAACAACTTTAATATACGCTATTGGAGCTGGAATTACCGCGGCTGCTGGCACCAGACTTGCCCTCCAA
+
DDDDCHIHHGGHEHHIIIIGHIFHIIIIIIHHGIIIIIIHIIIIIHHIIIHHHIIIIHIHGHDHGFHIHIIIHIIIIIIIIIIHHFHHCEGHHHHIHIIIHIHHHHFHHIIIHIIIGIIHIIIIICHCHHHHHHIHHHHHIHIIIIHIIHIIIHIIHIHIHIIIIIGHHIIIHIIIHHIIIHIIHHHHIIIIIIIIIIIIIIHGGHGIHHHIIIHIIIIHIHIHGGIHHIIIIHHIIIHHHHHFIIIIHIIIHIIIIHEIIIIIIHIIIIHIIIHIIIHHIIHGIHGIHFIIIIHIHIIIIIIHIIIIIIIHHHHDIIIHHIIIIIIEIIHEHFIIIIIIIDDBDD
@HISEQ:969:HM2KJBCX2:2:1102:12704:11049 2:N:0:ACTATGCA
CATCTGGGCAATCCAACTATCCCTATTAATCATTACATCGATCCTAGAAACCAACAAAATAGAATCGGATGTCCTATTTCATTATTCCATGCTAATGTATTCAAGCGTGAGCCTGCTTTAAACACTCTAATTTTTTCAAGGTAACAGTCCTAATTCCCCGTGACACCAAATTAATGGCATTACGGTTCTTTAGAAGGTGAGAAATCAATAATATCAGTACATACCAACGGCATGACCGAAACATTGATTCCGAAATTCAACTACGAGCTTTTTAACTGCAACAACTTTAATATACGCTATTGGAGCTGGAATTACCGCGGCTGCTGGCACCAGACTTGCCCTCCAA
+
DDDDDIIIIIIIIIIIIIIIIIIHHHIIIIIIIIIIIIIIIHIIIFIIIHIIIIIIIIIIIIFIIIIIIIIHIHIIIIIIIIIFHIHIIIIHIIHIIIIIIIIIIIIIIIIIIIIIIIIIIIIHHIIIIIIIIIIIIIHHEHIIIIIIIIIIHHIIHIIIIIIIIIIIIIIIIIIIIIIIIIIIIIHIIHIIIIIIIIIIIIHHHIIIIIIIHHHIIIIIIIIIIIIIIIIIIIIIIIIIIIIHGIIIIIIIIIIIIIIIIIIIIIIIIIIIIIIIIHIIIIHIIIIIIIIIIIIIIIIIIIIIIIIIIIIIIIIIIIIIIIIIIIIIIIIIIIIIIIIIIDDDDD
@HISEQ:969:HM2KJBCX2:2:1102:14889:10804 2:N:0:ACTATGCA
CATCTGGGCAATCCCAACTATCCCTATTAATCATTACGGTGATCCTAGAAACCAACAAAATAGAACCATGCCGTCCTATTCTATTATTCCATGCCAATGTATTCGAGCAAAAATGCCTGCTTTAAACACTCTAATTTTTTCAAGGTAAAGGTCCTGGATCCGCAAGACACCCAATAAAGGACATCAAGTTTCTCCAGAAGGTGAGAAATCAACAGTAACAGTTCATACCCCTTAAGGCATGACCATCACGTCAATCCCGAAATTCAACTACGAGCTTTTTAACTGCAACAACTTTAATATACACTATTGGAGCTGGAATTACCGCGGCTGCTGGCACCAGACTTGCCCTCCAA
+
DDDDDIIIIIIIIIIIIIIHIIIHIIIIIIIIIIIIIIIIIIIIIIIIIIIIHIIIIHIIIIHIIIIIIIIGIIHIIIIIIIIIIHIIIIIIIGEHHHHHIHIIIIIIIIHHIIIHIIIIIIIIIIIIIIIIIIIIIIIIIIIIIIIIIIIIIIIIIIIIIIIIIIIIIIIIIIIIIIIIIIIIIIIIIHIIHIIIIIHIIHIIIIIIIIIIIIIIIIIIIIIIIIIIIIIIIIIIGIIIIIIHHIIIIHHFIIIIIIIIIIIIIIIIIHIIIIIIIIIIIIIIIIIIIIIIIIIIIIIIIIHIIIIIIIIIIIIIIIIIIIIIIIIIIIIIIIIIIIIIIIIIIIIIDDDDD
@HISEQ:969:HM2KJBCX2:2:1102:9738:11745 2:N:0:ACTATGCA
CATCTGGGCAATCCCAACTATCCCTATTAATCATTACATCGATCCTAGAAACCAACAAAATAGAATCGGATGTCCTATTTCATTATTCCATGCTAATGTATTCAAGCGTGAGCCTGCTTTAAACACTCTAATTTTTTCAAGGTAACAGTCCTAATTCCCCGTGACACCAAATTAATGGCATTACGGTTCTTTAGAAGGTGAGAAATCAATAATATCAGTACATACCAACGGCATGACCGATACATTGATCCCGAAATTCAACTACGAGCTTTTTAACTGCAACAACTTTAATATACGCTATTGGAGCTGGAATTACCGCGGCTGCTGGCACCAGACTTGCCCTCCAA
+
DCDDDIIIIGHIHGHHIIIIIIIIIIIIIIIIIIIIIIIIIIIIIIIIIHHIIIIIIIIFHHHIHIHHIGIIIGIIIIIHIHIHEHHHIIIIIIIIIIIIIHHHIIHIIIIIIIIIHHIIIHIIIIIIIIHIIIIIIIHIIIIHEHIIIIIIIIIIIIIIIIIIIIIIIIIIIIIIIIIIIIIHIIIIHIIIIIIIIIIIIIIIIIHIIIIIIIIIIIIIIIIIIIIIIIIIIIIIIHIIIIIIHDIIIIIIIIIIIIIIIIIIIIIIIIIIIIIIIIIIIIIIIIIIIIHIIIIIIHIIIHIIIIIIIIIIIIIIIIIIIIIIIIIIIIIIIIIIIIIIIIDDDDD
@HISEQ:969:HM2KJBCX2:2:1102:3274:11572 2:N:0:ACTATGCA
CATCTGGGCAATCCCAACTATCCCTATTAATCATTACGGTGATCCTAGAAACCAACAAAATAGAACCATGCCGTCCTATTCTATTATTCCATGCTAATGTATTCGAGCAAAAATGCCTGCTTTAAACACTCTAATTTTTTCAAGGTAAAGGTCCTGGATCCGCAAGACACCCAATAAAGGACATCAAGTTTCTCCAGAAGGTGAGAAATCAACTGCAACAGTTCATACCCCTTAAGGCATGACCATCACGTCAATCCCGAAATTCAACTACGAGCTTTTTAACTGCAACAACTTTAATATACGCTATTGGAGCTGGAATTACCGCGGCTGCTGGCACCAGACTTGCCCTCCAA
+
DDDDDIIIIGHHIIIGIIIIIIIIIIIIHEHHEHHHHIIIIIIIIIIIIIIIIHIIIIIIIIHIIIHIIIIIIGIIIIHHHIHHIIIIIIIIHIHHIHHHIICHHIIIIIIHIHIIHIIIIHHHIIIIIIIIIIIIIIIIIIIIHHIIIHIIHIIHIIIIIHIIHHHIIIIIHHHIIIIIIIIIIIIIHHIIHIIIIIIIIIIIIIIIGIIIIIIIIIIIIIIIIIIIIIIIIIIIIIIIIIIIIIIIIHHGIIIIIIHIIIIIIIIIIIIIIIIIIIIIIHIIIIIIIIIIIIIIIIHIIIIIIIIIIIIIIIIIIIIIIIIIIIIIIIIIIIIIIIIIIIIIIIIIDDDDD
@HISEQ:969:HM2KJBCX2:2:1102:19455:12315 2:N:0:ACTATGCA
CATCTGGGCAATCCCAACTATCCCTATTAATCATTACGTCAATCCTAGAAACCAACAAAATAGGATCGAACGTCCTATTTCATTATTCCATGCTAATGTATTCAAGCGTTAGCTTGCTTTAAACACTCTAATTTTTTCAAAGTAACAGTCCAAATTCCCCGCAACACCAAATTAATGGCATTACGGATCATCAGGAAGGAGGAATCAGTGAGACCAGTACATACCAGAGGCATGACCAATCTACTAACCCCGAAATTCAACTACGAGCTTTTTAACTGCAACAACTTTAATATACGCTATTGGAGCTGGAATTACCGCGGCTGCTGGCACCAGACTTGCCCTCCAA
+
DDDDDIIIIFDHGHIIIIIIIIIIIIIIIIIIIIIIIIIIIIIEHIIHIIIIIIIIHIIIIIHIIIIIIIIIHHHIIIIIGIIIIICHEHHIHHHIIIIIHIHIIIIIIIIHIIIIIIIIIIHHIHIIIIIIIIIIHIIIIIIIIIIIIIIIHHHHIGIHIIIIIIIIIHIIIIIIIIIIIIIIIIIIIHIIHIHIIIIIIIIIIIIIHIIIIIIIIIIIIIIIIIIIIIIIIIIIIIIHIIIHGHHIIIIIIIIIIIIIHIIIIIIIIIIIIIIIIIIIIHIIIIIIIIIIIIIIIIIIIIIIIIIIIIIIIIIIIIIIIIIIIIIIIIIIIIIIIIIIIDDDDD
@HISEQ:969:HM2KJBCX2:2:1102:18786:12659 2:N:0:ACTATGCA
CATCTGGGCAATCCCAACTATCCCTATTAATCATTACAACAGTCCTAGAAACCAACAAATAGAACCATTGTCCTATTCCATTATTCCATGCTAATGTATTCAAGCGTATGCCTGCTTTGAACACTCTAATTTTTTCACAGTAAAAGTCCTGGTTCCCCGTCACGACCCGTAAAGGCCATGCCGCTTCGCCAGAAGGTAAAGCCCGACCACAGACAGTGCTCACCCAGAAGGCGGACCGTCCAGCCAGGCCTGAAGTTCAACTACGAGCTTTTTAACTGCAACAACTTTAATATACGCTATTGGAGCTGGAATTACCGCGGCTGCTGGCACCAGACTTGCCCTCCAA
+
DDDDDHHHIDGHFGHIIIIIIIIIIIIIIIIIIIIIIIIIIIIIGIGHHIIGHHIIIIIIIHHHIIIIIEHIIHHIIIIIIIHIIHHHHIIGHIIIHHHHIHHGIHIHIGIIIIIIIIIIIIIIIIIIIIIHHHEHIHIIHIGIIIIIHHHHHIIIHHIHHHIIHIIIHHIIIHIHIIIIIIIIIIIIIIIIIIHHGHIIIIHIHHHHIIIIIIIIIIIIIIIIIIIIIHIHHIIIIIHIIIIIHIIHHIIHIIIIIIIIIIIIIIIIIIIIHIIIIIIIIIIIHIHIIIIHIIIIIIIIIIIHIIIIIIIIIIIIIIIIIIIHIIHIIIIIIIIHIIIIHDDADB
@HISEQ:969:HM2KJBCX2:2:1102:16947:12417 2:N:0:ACTATGCA
CATCTGGGCAATCCCAACTATCCCTATTAATCATTACGGTGGTCCTTGAACCAACAAAATAGAACCACAACGTCCTATTCTATTATTCCATGCTAATCTATTCAAGCAAAAGCCTGCTTTAAACACTCTAATTTTTTCAGGGTAATGGTCCTGGCTCCCCGGCACGCCCAATTAAGAACATACCGATTCACCAGAAAGATAGACCCGACGACAGAACAGTACTCGCCAGAGACGGACCGTCCGGCCAGGCCTAAAATTCAACTACGAGCTTTTTAACTGCAACAACTTTAATATACGCTATTGGAGCTGGAATTACCGCGGCTGCTGGCACCAGACTTGCCCTCCAA
+
DDDDDIHIIHIIHHIHIIIIIIIIIIIIIIIIIIIIIIIIHIIIHIIIIIIHHHIIIIIIIGIIIIIIIIIIHIIIIHHHIIIIHIHIHIIIIIHHHIIIHHHHIHHIIHIIIIHIIIIIHHHIIIHIIHHHHGIIHHHIIIIIIIIHGHHIHGIHIIIIIIIIIHIIIIIIIHIIIIIIHHIIIIIIIIIIIIIIIIIIGIIIIIIHIIIIIIIIIIIIIIIIIIIIIIIIIIIHIIIIIIIIIHIIIIHIIIIIIIIIIIHHIIHIIIIHIIIIIIIIIIIIHIIIIIIIIIIIIIIHIIIIIIIIIIIIIIIIIIIIIIIIIIIIIHIIIIHIIIIIIIDDDDD
@HISEQ:969:HM2KJBCX2:2:1102:20219:12795 2:N:0:ACTATGCA
CATCTGGGCAATCCCAACTATCCCTATTAATCATTACGGTGGTCCTAGAAACCAACAAAATAGAACCACAACGTCCTATTCTATTATTCCATGCTAATCTATTCAAGCAAATGCCTGCTTTAAACACTCTAATTTTTTCAAGGTAATGGTCCTGGCTCCCCGGCACACCCAATAAAGGACATACTGGTTCACCAGAAGGTGGACCCGACACAGGACAGTACTCGCCAAAGACGGACCGCCCGGTCAGGCCTAAAATTCAACTACGAGCTTTTTAACTGCAACAACTTTAATATACGCTATTGGAGCTGGAATTACCGCGGCTGCTGGCACCAGACTTGCCCTCCAA
+
0<BDDIIIIIHHDGHHHECHHHIFHHIIHFE@GCEHCCHIE=@CGHIE1DFHCHC@@CHHIHHIIIIEH1<0<<1DE11<<DD1CC@1F11D1F1DEFFHHE@?EHHHHHGF<DHHHHG?GHHHGFEC8@CFIHGGHDHEGHCEFCG@DDIHIGCC?IHHGIFHHHHHHGF@HCHEEEGEHHGF@IHHHDHEHHFCHIIGIIGHHIIIIIHFAC<EIIFHCDGGIHHFHFHHIIIHDHDCHFE@HIIHHGIHIHHHEHCIHIHHIIHHIIIHHHCEEHFCIIHHHHHHC@HHE<IHHHIHGIIIIHIHIIIIIIIIIIIIHIHHIIIHHHHHHEHEHHHHIDDDDD
@HISEQ:969:HM2KJBCX2:2:1102:3902:13288 2:N:0:ACTATGCA
CATCTGGGCAATCCCAACTATCCCTATTAATCATTACGGTGGTCCTAGAAACCAACAAAATAGAACCACAACGTCCTATTCTATTATTCCATGCTAATCTATTCAAGCAATAGCCCGCTTTAAACACTCTAATTTTTTCAAGGTAATGGTCCTGGCTCCCCAACACACCCAATTAAGGACATACTGGTTCACCAGAAGGAAGACCCGACAACAGGACAGTACTCGCCAAAGACGGACCGCCCGGCCAAGTCTAAAATTCAACTACGAGCTTTTTAACTGCAACAACTTTAATATACGCTATTGGAGCTGGAATTACCGCGGCTGCTGGCACCAGACTTGCCCTCCAA
+
DDDDDIIHIIIIIIIIHIIIIIIIIIIIIIIIIIIIIIGIIIIIIIIIIIIIIIIIIIHIIIHIIIIIIIIHIIHIIIIIIIHIIIIIIIIIIIIIIIHIHIIIHIIIIIIIIIIIIIHIIIIIIIIIIIIIIIIIIIIHIIIIIIIIIIIIIHIIIIHIIIIIIIIIIIIIHIIIIIIIIIIIIIIIIHIIIIIIIIIIIIIHIIIIIIIIIGIIIIIIIHIIIIIIIIIIIIIIIIIIIIIIIIIIIIHHHIIIHEIIIIIHIIIIIIIIIIIIGIIIIIIIIIIIIIIIIIIIIIIIIIIIIIIIIIIIIIIHIIIIIIIIIIIIHIIIIIIIIIIIIHDDDDD
@HISEQ:969:HM2KJBCX2:2:1102:4342:12540 2:N:0:ACTATGCA
CATCTGGGCAATCCCAACTATCCCTATTAATCATTACGTCGATCCTAGAAACCAACAAAATAGAATCAAACGTCCTATTTCGTTATTCCATGCTAATGTATTCAAGCGTGAGCCTGCTTTAAACACTCTAATTTTTTCAAAGTAACAGTCCTGATTCCCCATGACACCAAATTAATGACATCATGGTTCGTCAGAAGGTAGGAATCAATAATACCAGTACGTACAATAGCACGACCAATAAATTAATCCCGAAATTCAACTACGAGCTTTTTAACTGCAACAACTTTAATATACGCTATTGGAGCTGGAATTACCGCGGCTGCTGGCACCAGACTTGCCCTCCAA
+
DBDBDHHEGHGHIHHHEHHHIIHHIIIIHHIIIIEFHHHHHHIIIIIHHHIIIIHH?HHIHIIHIHHIIEEHEHHHHIHEHIIIIIIGHHEDHF1FEHHGIFFHHHHGEFEHHHEIHHHGHFCEEIIHGEEHIHHHHHHCHHIHHIG?HHIHHEHHIFHHHGFEFCHGHHFHHHHIC<GFEHH:CCFHEHHIIHHIHGFHFCEHHHEEHHHGHHCGGGHHH?FHFHHGCGEHCHFEEHIHHEGHHICG??CHHF<HGIHE<CIGIHH@EH@EHHEIGIHEH?HHHC1HG@G@CE<1<@EFIHEEHF1@HIHHHGGHC1FHEHHFHIHHH@HHFCHEECEC@@BD0
@HISEQ:969:HM2KJBCX2:2:1102:19122:13229 2:N:0:ACTATGCA
CATCTGGGCAATCCCAACTATCCCTATTAATCATTACATCGATCCTAGAAACCAACAAAATAGAATCGGATGTCCTATTTCATTATTCCATGCTAATGTATTCAAGCGTGAGCCTGCTTTAAACACTCTAATTTTTTCAAGGTAACAGTCCTAATTCCCCGTGACACCAAATTAATGGCATTACGGTTCTTTAGAAGGTGAGAAATCAATAATATCAGTACATACCAACGGCATGACCGAAACATTGATCCCGAAATTCAACTACGAGCTTTTTAACTGCAACAACTTTAATATACGCTATTGGAGCTGGAATTACCGCGGCTGCTGGCACCAGACTTGCCCTCCAA
+
DDDDA@@F?<<DHHIIHH@HH@GHHHEHEHIHHHGFHIHFHHHHHHHGCFGFECHEG@H@HHHEHHHHIHIIIE?GFHHHE@FC@CGFCHHE?EHHIIIHHDHHC1HEHHHFHHIHEIHHHHGEHHHGIHHIIIIHIIHHHHHHHHHHGHHIHHHHHIIGHGCIHIIGHHHHIHIIIIIFHIIIIHIHGHGCHIIHIIIHIIHHHGIHIHHHHIF;HHHEIIIHHHEIIIIIHHHHHIIIIHHHHFGHCC/IIIIIIIIIIIIIIIIHGIHIIHGCHHIIIIIHIIIIIHHIIIHIIHFIIHIIHIIIIIIIIIIIIIDIIIIIIIIIIIIIHGIIIIIHIHDBDDD
@HISEQ:969:HM2KJBCX2:2:1102:19997:13555 2:N:0:ACTATGCA
CATCTGGGCAATCCCAACTATCCCTATTAATCATTACGGTGATCCTAGAAACCAACAAAATAGAACCATGCCGTCCTATTCTATTATTCCATGCTAATGTATTCGAGCAAAAATGCCTGCTTTAAACACTCTAATTTTTTCAAGGTAAAGGTCCTGGATCCGCAAGACACCCAATTAAGGACATCAAGTTTCTCCAGAAGGTGAGAAATCAACAGCGACAGTTCATACCCCTTAAGGCATGACCATCACGTCAATCCCGAAATTCAACTACGAGCTTTTTAACTGCAACAACTTTAATATACGCTATTGGAGCTGGAATTACCGCGGCTGCTGGCACCAGACTTGCCCTCCAA
+
DDDDDHIIIHIIIIIIIIIIIIIIIIIIIIIIIIIIIHIIIIIIIIIIIIIIIIIIIIIIIIHIIIIIIHIIIIIIIHIIIIIIIIIIIIIIIIIIIIIIIGHIHIIIIIIIIIIIIIIIIIIIHIIIIIIIIIIIIIIIIIIIIIIIIIIIIIIIIHIIIIIIIIIIIIIIIIIIHIIIIIIIIIIIIIHIIIIIIIIIIIIIIIIIHIIIIIIIIIIIIIIIIIIIIIIIIIIIIIIIIIIIIIIIIIHHIIIIIIIIIIIIIIIIIIIIIIIIIIIIIIIIIIIIIIIIIIHHIIIIHIIIIIIIIIIIIIIIIIIIIIIIIIIIIIIIIIIIIIIIIIIIIIIIDDDDD
@HISEQ:969:HM2KJBCX2:2:1102:6359:14055 2:N:0:ACTATGCA
CATCTGGGCAATCCCAACTATCCCTATTAATCATTACGGTGGTCCTAGAAACCAACAAAATAGAACCACAACGTCCTATTCTATTATTCCATGCTAATCTATTCAAGCAATAGCCCGCTTTAAACACTCTAATTTTTTCAAGGTAATGGTCCTGGCTCCCCAACACACCCAATTAAGGACATGCTGGTTCACCAGAAGGAAGACCCGACAACAAGACAGTACTCGCCAAAGACGGACCGCCCGGCCAGGCCTAAAATTCAACTACGAGCTTTTTAACTGCAACAACTTTAATATACGCTATTGGAGCTGGAATTACCGCGGCTGCTGGCACCAGACTTGCCCTCCAA
+
DDDDDIGHIHGHHFHIIIIIIIHIGIIIIIIIHIIIIIIIIHIIIIIIIHIIIIIIIHIIIIHIIIIIIIHIIHGIIIIHIIIIHHHIIIIIHIHHHIIIHIHHIIIIHIIIIHIHIIHIIIIHIIIIIIHIIIIIIIIIIHHHHIIIIIHHHEHHHIIIIIIIIHHHHHIHHHIHIHIIHIIIHEEHHIIIIIHIHIIHIHIHIIGIHHHHHHIIIIIIIHHIIIIIIHHHHIHDHIIIIIIHHIIIIIIIIIIIHIIIIIHHHGGHHEIIHIHHIIIIIIIIHIIIIIIIIHHIIIIGHHHHIHHIIIIHIIIIIHIIIIIIHIIIIIIIIIIIIIHIIHDDDDD
@HISEQ:969:HM2KJBCX2:2:1102:9158:13613 2:N:0:ACTATGCA
CATCTGGGCAATCCCAACTATCCCTATTAATCATTACGGTGATCCTAGAAACCAACAAAATAGAACCATGCCGTCCTATTCTATTATTCCATGCTAATGTATTCGAGCAAAAATGCCTGCTTTAAACACTCTAATTTTTTCAAGGTAAAGGTCCTGGATCCGCAAGACACCCAATTAAGGACATCGAGTTTCTCCAGAAGGTGAGAAATCAACAGCGACAGTTCATACCCCTTAAGGCACGACCATCACGTCAATCCCGAAATTCAACTACGAGCTTTTTAACTGCAACAACTTTAATATACGCTATTGGAGCTGGAATTACCGCGGCTGCTGGCACCAGACTTGCCCTCCAA
+
BDDDDHIIIIIIIIIIIIIIIIIIIIIIIHIIIIIIIIHIIIIIIIIIIIIIIIIIIIIIIIIIIIIIIHHHIIIIIIIIIIIIIIIIIIIIIIIIHIIGIHHHIIIIIIIIIIIIHIIIIIIIIIIIIIHIIIIIIIIIIIIIIIIIIIIIIIIIIIIIIIIIIIIIIIIIIIIIIIIIIIIIIIIIIIIIIIHIIIIIIIIIIIIIIIIIIIIIIIIIIIIIIIIIIIIIIIIIIIIIIIIIIIIIIIIHIIIIIIIIIIIIIIIIIIIIIIIIIIIIIIIIIIIIIIIIIIIIIIIIIIIIIIIIIIIIIIIIIIIIIIIIIIIIIIIIIIIIIIIIIIIIIIIIDDDDD
@HISEQ:969:HM2KJBCX2:2:1102:19819:14357 2:N:0:ACTATGCA
CATCTGGGCAATCCCAACTATCCCTATTAATCATTACGTCAATCCTAGAAACCAACAAAATAGGATCAAACGTCCTATTTCATTATTCCATGCTAATGTATTCAAGCGTTAGCCTGCTTTAAACACTCTAATTTTTTCAAAGTAACAGTCCTGTTTCCCTGCAACACCAAATTAATGACATTACAGTTCTTCAAGAAGGAGGAACCAGTAAAGCCAGTGCATACCAGAGGCACGACCAACCTACTAATCCCGAAATTCAACTACGAGCTTTTTAACTGCAACAACTTTAATATACGCTATTGGAGCTGGAATTACCGCGGCTGCTGGCACCAGACTTGCCCTCCAA
+
@DDDDEEEHIIIHIIIHIIIIIIIIIIIIIIIIIIIIIIIIIIIIIIGHIIIIIIIIIHHIIIIIIIIIIIIIEHIIIHIIIIHIIIHIIIIHHIIIIIIIGHIIIHHIIIIIIIIIIIIIHIIIIIIIIIIIIIIHHHIHIIIIIIIIIIIHIIIIIIIIIIHIIIIIIIIIIIIIIIIIIIIIIIHIIIIIIIIIIIIHIIHIIIIIIHIIIIIIIIIIIIIIIIIIIIIIIIIIIHIIHHHHIHEIIHIIIIIIIIIIIIIIHHIIIIIIIIIIIIIIIIIIIIIIIIIIIIIIIIIIIIIIIIIIIIIIIIIIIIIIIIIIIIIIIIIIIIIIIIIIDCDDD
@HISEQ:969:HM2KJBCX2:2:1102:10413:15949 2:N:0:ACTATGCA
CATCTGGGCAATCCCAACTATCCCTATTAATCATTACGTCGATCCTAGAAACCAACAAAATAGGTTCGATCGTCCTATTTCGTTATTCCATGCTAATGTATTCAAGCGCGAGCCTGCTTTAAGCACTCTAATTTTTTCAAAGTAACAGTCCTGTTTCCCCGCAACAACAAATTAATGCCATCACGGTTCTACAAGAAGGAGGGACCAGTGAGGCCAGTGCATACCAGTGGCACGACCAACCTACTGGCCCCGAAATTCAACTACGAGCTTTTTAACTGCAACAACTTTAATATACGCTATTGGAGCTGGAATTACCGCGGCTGCTGGCACCAGACTTGCCCTCCAA
+
DDDBDHHIHHIHIHIIIIIIHIIHIIIIIIIIIIHIIIIIGIIIIIIIIIIIIIIIIIIIHHEHIIIIIIIHHIIIIIIIGHIIIIIIHIIFFHIIHIHIIIHHIHIIIIIHIIIIIIIIIIIIIIIIIIIIIIIHHIIIIHIIIIIHHFHHIIHHIIIIIHIIIIIIHHHGHHHHIHHHIHIIIIIIIIIIIIIIIIIIHIIIIIIIIIIIIHIIIIIIIIIIIIIIIIIIIIIIIIIHHIIIHIIIHHIIIIIIIIIHIIIIIIIIIIIIIIIIIIIHHIIIIIIIIIIIIIIIIIIIIIIIIIIIIIIIIIIIIIIIIIIIIIIIIIIIIHIHHIIIIDDDDD
@HISEQ:969:HM2KJBCX2:2:1102:2048:16017 2:N:0:ACTATGCA
CATCTGGGCAATCCCAACTATCCCTATTAATCATTATGTCAATCCTAGAAACCAACAAAATAGGATCGAACGTCCTATTTCATTATTCCATGCTAATGTATTCAAGCGTTAGCCTGCTTTAAACACTCTAATTTTTTCAAAGTAACAGTCCTGTTCCCCTGCAACACCAAATTAATGACATTACAGTTCTTCAGAAAGGAGGAATCAGCGAAGCCAGTGCATACCAGTGGCACGACCAACCTGCTGACCCCGAAATTCAACTACGAGCTTTTTAACTGCAACAACTTTAATATACGCTATTGGAGCTGGAATTACCGCGGCTGCTGGCACCAGACTTGCCCTCCAA
+
BDDDDIHEHHHGHHIHIGIHIIGHIFHIIIHIHIIIGIIIIHIHEHGIIIIIHHIIHHIIIHCH@H?@EFEHFHHIIEHHHCHEHIIIHIIIIIGIHIHHIHGEHCHHEIHIIHIIHIHIHEIIHHEHGGHHHIIIIIGHIHEHIHIHIHHHHIIHHHHHHHHHHIIIIGCHHHIIIHIIHHHHHIHIGIHHHIIIIIIIHHIHIIIIHIIIIIHIIIHIIHHHIIIIH4IIIIIIIIIIIIEHHHIIIHIIIIHIIIIIIIHIIIGIIIIIIIIIIIIIIIIIIIIIIIHIHIHIHHFIHIIIIIIIIIIIIIIIHIIIIIIIIIHHHIIIIIHHIIIIIDDBDD
@HISEQ:969:HM2KJBCX2:2:1102:17808:15917 2:N:0:ACTATGCA
CATCTGGGCAATCCCAACTATCCCTATTAATCATTACGGTGGTCCTAGAAACCAACAAAATAGAACCACAACGTCCTATTCTATTATTCCATACTAATCTATTCAAGCAATAGCCCGCTTTAAACACTCTAATTTTTTCAAGGTAATAGTTCTGGCTCCCCAAAACACCCAATAAAGGGCATACTGGTTCACCAGAAGGAAGACCCGACAGCAGACAGTACTCGCCAAAGACGGACCGCCCGGCCAGGCCTAAAATTCAACTACGAGCTTTTTAACTGCAACAACTTTAATATACGCTATTGGAGCTAGAATTACCGCGGCTGCTGGCACCAGACTTGCCCTCCAA
+
DDB<@@GHEFEHHEHHHHIIIIHIHHHIHEHHEHHIIHHE1CHHEHH@D1DGHHHHGCF1GHIC<<<<@1<DCGEHHFCC1<<FHGC<FC1CGHHIHIIEH@CCHHHIH@GI1HGDGEH9CFCHHE6?EDGFEEHFH=HCH@FECG@D@HHG@FG80FGHHEB<0GCHHFHHGCHHEEGDHHGH?=D8DHBDCHIGHECH8<D7HHIHII<EC<CFFC1C<FA1HEF<<<CCG9<FACHECIHCDHCFG<CDC1C1?HGE1HCHHH@HGGCG<C<GC<CHGEEHFC1@EH@<0HDHG1FEHD1D1C1FFC<CCCHCCHH@HIHF1@IHF@D1G<E@G@HHE@@@D@
@HISEQ:969:HM2KJBCX2:2:1102:19248:16701 2:N:0:ACTATGCA
CATCTGGGCAATCCCAACTATCCCTATTAATCATTACGGTGGTCCTAGAAACAAACAAAATAGAACCACAACGTAATAATCTATTATTCAAAGCTAATCTATTCAAGCAAATGCCTGCTTTAAACACTCTAATTTTTTCAAGGTAATGGTCCTGGCTCCCCGGCACACCCAATAAAGGACATACTGGTTCACCAGAAGGTGGACCCGACACAGGACAGTACTCGCCAAAGACGGACCGCCCGGCCAGGCCTAAAATTCAACTACGAGCTTTTTAACTGCAACAACTTTAATATACGCTATTGGAGCTGGAATTACCGCGGCTGCTGGCACCAGACTTGCCCTCCAA
+
BD0<<1111<11<<<C10<<1D1<@<DG1<G@FH?CEG0110<FEH?11C111<C11<DG?111<FHHC@C=/1111<11<<CCHHFHH1D11111@@1@C1<<DF@6F@83DE8GG@H'&<1GG0DFDFHHHG8<1@B<HIIH@HI9IHH,D0GE?H<H@B<HHGHIH$IHHGA/3B<CIIIIIHCHEHHHIHGIIHHHFHEHIEHHEHEHHIIIHCIIIIHHHHFHIHIIIIHGHHIHH@FHCHHFEHGIIIHEHFHHHECHHGEHFEHIHCEIHIHHHG1FCIIHIIIIHGIHIGGHFGFEEHGHHIIIIIHHGHEGIIIIHHHGIIIHHCECIIHFHDBBB@
@HISEQ:969:HM2KJBCX2:2:1102:16059:16883 2:N:0:ACTATGCA
CATCTGGGCAATCCCAACTATCCCTATTAATCATTACGTCGATCCTAGAAACCAACAAAATAGAATCAAACGTCCTATTTCGTTATTCCATGCTAATGTATTCAAGCGTGAGCCTGCTTTAAACACTCTAATTTTTTCAAAGTAACAGTCCTGATTCCCCATGACACCAAATTAATGACATCATGGTTCGTCAGAAGGTAGGAATCAATAATACCAGTACGTACAATAGCACGACCAATAAATTGATCCCGAAATTCAACTACGAGCTTTTTAACTGCAACAACTTTAATATACGCTATTGGAGCTGGAATTACCGCGGCTGCTGGCACCAGACTTGCCCTCCAA
+
DDDDDIIIIIIIHHIIIIIIIIIIIIIIIIIIIIIIIIIIIIIIIIIIIIIIIIIIIIIGHGHHIIIIHIIIIIIIIIIIIIHHGHIIIIIIIIIHIIIIIIHIIIIIIIIIIIIIIIIIIHIIIIIIIIIIIIIIIIIIIIIIIIIIIIIIGIIIIIHIIIIIIIIIIIHIIIIIIIIIHHIHIIIIIIIIIIIIIIIIHIIHIIIHIIIIIIIIIIIIIIIIIIHIHIHHIIIIIIIIIIIIIIIIIIIIIIIIIIIIIIIHIIIIIIIIIIIIIIIIIIHHHHHIIIIIIIIIIIIIIHHIIIIIIIIIIIIGIIIIIHIIIIIIIIIIIIIIIIIIDDDDD
@HISEQ:969:HM2KJBCX2:2:1102:5872:16665 2:N:0:ACTATGCA
CATCTGGGCAATCCCAACTATCCCTATTAATCATTACGTCGATCCTAGAAACCAACAAAATAGAATCAAACGTCCTATTTCATTATTCCATGCTAATGTATTCAAGCGTGAGCCTGCTTTAAACACTCTAATTTTTTCAAAGTAACAGTCCTGATTCCCCACAACACCAAATAAATGACATCATGGTTCGTCAGAAGGGAGAAACCAACAATGCCAGTACGTACCTAGGCACGACCGACATGATGGTCCCGAAATTCAACTACGAGCTTTTTAACTGCAGCAACTTTAATATACGCTATTGGAGCTGGAATTACCGCGGCTGCTGGCACCAGACTTGCCCTCCAA
+
DDDDDIIIIIIIIIIIIIIIIIIIIIIIIIIIIIIIIIIIIIIIIIIIIIIIIIIIIIIGIIGGHIIIIIIIIIIIIIIIIIIIIIIIIIIIIIIHIIIIIIIIIIIIIIIIIIIIIIIHIHIIIIIIIIIIIIIIIIIIIIIIIIHIIIIIIIIIIIIIIIIIIIIIIIIIIIIIIIIIIIIIIIIIIIHIIIIIIIIIIIIIIIIIIIIIIIIIIIIIIIIIIIIIIIIIIIIIIIIIIIHHIIIIIIIIIIIIIIIIHHIIIIIIIIIIIIIIIIIIIIIIIIIIIIIIIIIIIIIIIIIIIIIIIIIIIIIIIIIIIGIIIIIIIIIIIIIIIIIIDDDDD
@HISEQ:969:HM2KJBCX2:2:1102:18340:17235 2:N:0:ACTATGCA
CATCTGGGCAATCCCAACTATCCCTATTAATCATTACGGCGACTCTAGAAACCAACAAAATAGAACCGCGCGTCCTATTTTATTATTCCATGCTAATGTATTCCGGCGTAAGCCTGCTTTGAACACTCTAATTTTCTCAAGGTAAAGGTCCTGGTTCCCCGACACACCCAGTGAAGGGCATGCCGGCTCACCAAGAGGTAAGGCCCGGCCAGACAGTACACACCGTTAGGCGGACCGCCCGGTCAGGTCTGAAGTTCAACTACGAGCTTTTTAACTGCAACAACTTTAATATACGCTATTGGAGCTGGAATTACCGCGGCTGCTGGCACCAGACTTGCCCTCCAA
+
BDDCDIIIIIIIIIIIIIIIIIIIIIIIIIIIIIIIIIIIIIIIIIGIIIIIIIIIIHIIIIIHIIIIIIIIHIIIHIIIIIIIIIIIIIIIHIIIIIHIIIHIIIIIIIIIIIIIIIIIHHHHHIHIIIHIIIIIIIIIIIIIIIIIIIIIIIIIIIIHIIIIIIIIIIIIIIIIIIIIIHIIIIIIIIIIIIIIIIHIIIIIHIIIIIIIIIIIIIIIIIIIIIIIIIIIIIIIIIIIIIHGIIIIIIIIIIIIIIIIIIIIIIIIIIIIIIIIIIIIIIIIIIIIIIIHGIIIIIIIIIIIIIIIIIIIIIIIIIIIIIIIIIIIIIIIIIIIIIIIDDDDA
@HISEQ:969:HM2KJBCX2:2:1102:14342:17035 2:N:0:ACTATGCA
CATCTGGGCAATCCCAACTATCCCTATTAATCATTACAACAGTCCTAGAAACCAACAAATAGAACCATTGTCCTATTCCATTATTCCATGCTAATGTATTCAAGCGTATGCCTGCTTTGAACACTCTAATTTTTTCACAGTAAAAGTCCTGGTTCCCCGTCACGACCCGTAAAGGCCATGCCGCTTCGCCAGAAGGTAAAGCCCGACCACAGACAGTGCTCACCCAGAAGGCGGACCGTCCAGCCAGGCCTGAAGTTCAACTACGAGCTTTTTAACTGCAACAACTTTAATATACGCTATTGGAGCTGGAATTACCGCGGCTGCTGGCACCAGACTTGCCCTCCAA
+
ADB@DHICEF1<DHGHHHIH@GHH@<CFHH?H?EHCCEDGCFCCCGC<1CHIIC@EEEHCFHEH1CEHIEHIH@FC<1FHEH?FE1<C111<<CFEEHHGHHHHEHGHIHHHHEHGBB<FCF6HHEHEGEE6IHH8HHHHGFCHHC8IHHEEH?CDGHEGHIHE?HDIHGHHIIHHHE:CIHHH?AHECHFEHIHHHHHDGGIIGFHEFFEEHFHE<IFHIIHCEECEHHHDHEAIIHGIHH@EGFHFCEHIIIIIIHGHHEIHC?HGFIIIHIIIIHGECGCHH@IHIIIIHIIIHHH@1GHHIIIFIHHGHIGIIHHEHHHGIHHEHIHHGEHHEHCHH@DD@D
@HISEQ:969:HM2KJBCX2:2:1102:20832:17369 2:N:0:ACTATGCA
CATCTGGGCAATCCCAACTATCCCTATTAATCATTACATCGATCCTAGAAACCAACAAAATAGAATCAAACGTCCTATTTCATTATTCCATGCTAATGTATTCAAGCGTGCGCCTGCTTTAAACACTCTAATTTTTTCAAAGTAACAGTCCTGATTCCCCACGACACCAAATTAATGACATCGTAGTTCTTCAGAAGGTAGGAACCAATAATGCCAGTGTGTACCGAAGCACGACCGACAATTTGATCCCGAAATTCAACTACGAGCTTTTTAACTGCAACAACTTTAATATACGCTATTGGAGCTGGAATTACCGCGGCTGCTGGCACCAGACTTGCCCTCCAA
+
DDDDCIIIIIHIIIIIIIIIGIIIIHHIIIIIIIIIIIIIHIIIIIIIIIIIIIIHIIIIIIIIIIIIHIGHHHHHIHIFHIIIIIGHHIHIHIIIHHIIIIIIIIIIIIHIIIIHHHHIIHIGHHHHHIIIHIIIIIIHHIIIIIIHIIIIHHHEHIHIIHIIHIIIIIIIIHIHIIIHIIHIIIIIIHIHIIIIIIIIIHGIIIHIHIIHIIHIIIIIIHIIIIIIIIIIIHIIIIIIIHHGIHDIGIIIGIHHIHIHECHIIHIIIIIIIIIIIIIIIHIIIHHIIIIHHIIHHIIIIIIIIIIIIIIIIIIIIIIIIIIIIGIIIIIHIIIIIIIIDCDDD
@HISEQ:969:HM2KJBCX2:2:1102:19705:17544 2:N:0:ACTATGCA
CATCTGGGCAATCCCAACTATCCCTATTAATCATTACGTCAATCCTAGAAACCAACAAAATAGGATCAAACGTCCTATTTCATTATTCCATGCTAATGTATTCAAGCGTTAGCCTGCTTTAAACACTCTAATTTTTTCAAAGTAACAGTCCTGTTTCCCTGCAACACCAAATTAATGACATTACAGTTCTTCAAGAAGGAGGAACCAGTAAAGCCAGTACATACCAGAGGCACGACCAACCTACTAATCCCGAAATTCAACTACGAGCTTTTTAACTGCAACAACTTTAATATACGCTATTGGAGCTGGAATTACCGCGGCTGCTGGCACCAGACTTGCC
+
DDDBDHIIEHEHICEH@EGEHIECEFCCFHHEEEHGHHGHIHIIEGEEFEEIICGGHHH?GHE?CGFHEHEEHG=EHCEHCCGGECHHHHEEHHHHIIIEE@GIHDEHIHHIEGEHFGHHIIGHH8HHHHHIIHEHHGHHEEIHGFHEHFGDHHHEHHFHFIIIIHHHHHFHHHGHHFH?GHHHGEHGHGEHIHIIIIHEDFGCEIIIIHIHHIHHEHHHEFH;DIIII;IHHEGHFHHHHHGHHEA<IHEFHHHCHHIHGC<GCHHHHHEHFGHHHCHIHHEIHHDCHIHHHGHHHHHGHHHIHFIHFHHHHIHHGHHHHHHFHIIHHEFIHIIDDDDD
@HISEQ:969:HM2KJBCX2:2:1102:4805:18325 2:N:0:ACTATGCA
CATCTGGGCAATCCCAACTATCCCTATTAATCATTACGGTGATCCTAGAAACCAACAAAATAGAATCATGCCGTCCTATTTTATTATTCCATGCTAATGTATTCAAGCAAAATGCCTGCTTTAAACACTCTAATTTTTTCAAAGTAAAGGTCCTGGTTCCCCGTGACACCCAATTAAGGGCATCGCGGTTCTCCAGAAGGTGAGAAATTGACTACACCAGTTCATACCCCTTAAGGCACGACCGATGTGTCAATCCCGAAATTCAACTACGAGCTTTTTAACTGCAACAACTTTAATATACGCTATTGGAGCTGGAATTACCGCGGCTGCTGGCACCAGACTTGCCCTCCAA
+
@@DBDIEHHFC<CCCG@HIIIHHHHHHIIIIGHHIEHHHIIHE?GHHFIIHHGHIGHFHHHHHEHIFHHCEFHHHIHIGHHIHIII@HECEEH?GH?FCHECH@FE?GHIFHIHHFGGIHEEIHHHIIIHIIIIHIGII9IHGIHGIHI8IIIHEHHDIHIHEG0H-9IHIIIIIIIII-IHDIHE<;HIHHHIH:HIIIIIIHIIHIIHHHEHHHGIHHC/IHHHGIGIIHHIGIIIIIIGIHIGIIHDDIHCHIHIIIIIIHIHHHHHIIIIIIHIIIHIIIHHHGIHIIHIHHHHFHGIIIIIIHHIIHIHHIHIIIIHHHIIIIIIIIHIHHHHHHIHIIIIHDCADD
@HISEQ:969:HM2KJBCX2:2:1102:11125:17609 2:N:0:ACTATGCA
CATCTGGGCAATCCCAACTATCCCTATTAATCATTACGGTGATCCTAGAAACCAACAAAATAGAACCATGCCGTCCTATTTTATTATTCCATGCTAATGTATTCAGGCACTAGCCTGCTTTGAGCACTCTAATTTTTTCAAGGTAATAGTCCTGCTTCCCCAACGCACCAAATGAATGGCATGCTGGTTATTCAGAAGGTAAGAACCCACCACACCAGTACGGACAGTGAAGCCCGACCGATGGACAGATTCCGAAATTCAACTACGAGCTTTTTAACTGCAACAACTTTAATATACGCTATTGGAGCTGGAATTACCGCGGCTGCTGGCACCAGACTTGCCCTCCA
+
DDDDDIIIIHIIIIIIIIIIIIIIIIIIIIIIIIIIIIHIIIIIIIIIGIIIIIIIIIIIIIIEHIIIIIIIHHIIIIIIIIIIIIIIIIIIIIIIHIIIIIIIIIIIIIIIIIIIIHIIIIIHIIIIIIIIIIIIIIIIHIIIIIIIIIHIIIIIIIIIIIIIIIIIIIIIIIIIIIIIIIIIIIIIIIIIHIIIIIIIIIIIIIIIHIHHIIIHIIIIIIIIIIIIIIIIIIIIIHIIIII6IIIIIIIIIIIIIIIIIIIIHIIIIIIIIIIIIIIIIIIIIIIIIIIIIIHGIIIIIIIIIIIIIIIIIIIIIIIHIIIIIIIIIIIIIIIIIIIHIIDDDDD
@HISEQ:969:HM2KJBCX2:2:1102:11162:18833 2:N:0:ACTATGCA
CATCTGGGCAATCCCAACTATCCCTATTAATCATTACGGTGATCCTAGAAACCAACGAAATAGAATCAGTCCGTCCTATTTCATTATTCCATGCTAATGTATTCAGACGATAGTCTGCTTTAAACACTCTAATTTTTTCAAAGTAACAGTCCTGATTTCCCATCACACCAAATAAATGGCATGAAAGTTCCTCAGAAGGTAGAGATCCATCTCACCAGTGCAGACAATTAAGCCTGACCAATGGGTAGACCCCGAGGTTCAACTACGAGCTTTTTAACTGCAACAACTTTAATATACGCTATTGGAGCTGGAATTACCGCGGCTGCTGGCACCAGACTTGCCCTCCAA
+
DDDAD?EEEHIIIHHHFHIIIIIIIHHCHHIFCHIIHHHHHHHIIIIHHHHHHIIIHGHHIHEEHHHHHIIGEHF<HHEHGIIIHHCH1DGHCCHGHHHHHEHHHHHHIHHIIIIIHFHIIHHHHIHEIIIIIIIIIIIHIIIHGHHHIHHIIIHHHIHHFHEGIIIIIIIIHHHHHIIHHHIIHHHHHHGHIIIIIHIIIIIHHIIIIHIIGIIHIIIHHIIIIIIIHHIIHIIHHIGIIIIHHF<HH:IHIIIIIIHIIIIIIHIHEHHIIIIHHGHIIHHHIIIHEIIIIHHIGIIIIIIHHIIHHGIIIIIIIIHCGIIHIIIIIIIIIIHIIIIHIIHADD@B
@HISEQ:969:HM2KJBCX2:2:1102:7773:18891 2:N:0:ACTATGCA
CATCTGGGCAATCCCAACTATCCCTATTAATCATTACGTCGATCCTAGAAACCAACAAAATAGAATCAAACGACCTATTTCATTATTCCATGCTAATGTATTCAAGCGCGAGCTTGCTTTAAACACTCTAATTTTTTCAAAGTAACAGTCCTGATTTCCCGCGACACCAAATTAATGACATCGTGGTTCGTCAGAAGGGAGAAACCAATAATGCTAGTACGTACAAAGTACGACCGACATATTAGTCCCGAAATTCAACTACGAGCTTTTTAACTGCAACAACTTTAATATACGCTATTGGAGCTGGAATTACCGCGGCTGCTGGCACCAGACTTGCCCTCCAA
+
0<DB01<<CGH1111<1E1<11<<CCE1DHH@<F?F?1<1<<<CD@11F?CHC<FE@1<<1<<CFCGC11<C0<C<F@C111<1<CHI1CC111FIIIIGFH?E<IIIIHIIEHHHH6@G8D11BHFHHGCIIIHHG?EHFEHGHGBA7GHHEB0III.IGIHHIIIHGEHHHHGGCDIHIHHIGIHHCIHFIIIIHIH?HEGD0GIIIHIHIHHIGGIIIIGHGGIFHDHECC1HFHHHIHHHFECHHIIIHIIHHHGIIIIIIIIIIIIIHIIHHHIHIIIHEIHHIIIHIIIHGHIIIIIHGIIIIIIIIIIIIIIIIIIIGIIIIIHGHIIGIHHADBD@
@HISEQ:969:HM2KJBCX2:2:1102:10616:19108 2:N:0:ACTATGCA
CATCTGGGCAATCCCAACTATCCCTATTAATCATTACGGAGGTCCTAGAAACCAACAAAATAGAACCATGCCGTCCTATTTTATTATTCCATGCTAATGTATTCAAGCAAAAATGCCTGCTTTAAACACTCTAATTTTTTCAAAGTAAAGGTCCTGGTTTCCCGCGGCACCCAATTAAGGACATCGCGGTTCTCCAGAAGGTGAGAAATTGACTGCACCAGTTCATACCCCGTAAGGCACGACCGATGCGCCAATCCCGAAATTCAACTACGAGCTTTTTAACTGCAACAACTTTAATATACGCTATTGGAGCTGGAATTACCGCGGCTGCTGGCACCAGACTTGCCCTCCAA
+
DDDDDIIIIHHHIIIIIIIIIIIIIIIIIIIIIIIIIIIIIIIIIIIGIIIIIIIIIIIIIIHIIIIIIHHIIIIIIIIIIIIIIIHHHHHIIIIIIIIIIHHIIIIIIHIIIIIIIIIIIIIIIIIIIIIIIIIIIIIIIIIIIIIIIIIIIIIIIIIIIHHIIIIIIIIIIIIIIIIIIIIIIIIIIIIIIIIIIIIIIIIIIIIIIIIIIIIIIIIIIIIIIIIIIIIIIIIIIIIIIIIIIIIIIIHFIIIIIIIIIIIIIIIIIIIIIIIIIIIIIIIIIIIIHIIIIIIIIIIIIIIIIIIIIIIIIIIIIIIIIIIIIIIIIIIIIIIIIIIIIIIIIIIIDDDDD
@HISEQ:969:HM2KJBCX2:2:1102:16083:18962 2:N:0:ACTATGCA
CATCTGGGCAATCCCAACTATCCCTATTAATCATTACGGTGATCCTAGAAACCAACAAAATAGAACCATGCCGTCCTATTTTATTATTCCATGCTAATGTATTCAGGCATAGGCCTGCTTTGAGCACTCTAATTTTTTCAAGGTAATGGTTCTGCTTCCCCGGCACATCAAATTAATGGCATACCGGTTATTCAGAAGGTAGGAATCCATCACACCAGTGCGGACCGTGAGGCCCGACCGACGGATAGATCCCGAAATTCAACTACGAGCTTTTTAACTGCAACAACTTTAATATACGCTATTGGAGCTGGAATTACCGCGGCTGCTGGCACCAGACTTGCCCTCCAA
+
@DDD@HHIHHHHGCHHGHHHHIEHHHHHHCHCEHHHIIIIHIIIIIIIHHHHHHIIIE?HFGHIIIHHHHFHIIIIIGHHIHIIIHIICEHHIHIEFHGHHIIIIHIIIIIIGIHIIGHCFHHGHIIHHHFHHHIIIIIHIHHIHIHIIIIIIIIIHHIIIIHIIIIIIHGIHHHHGFFIIIIIHIIIIIIIIIIIIIHGHIIIIHIHHHIIIHIIIIIIIIIIIIIHHIHHHHHHIIHIIIIHHGDGIIIIIIIIIHHIHGD0IHIIIIIHIIHHHHHIIIIIIIIIHHIIHHGHHFHCHIIIIIHIHIHIIIIIIIIIIIIIGIIIIIIIIIIHIIIGIIIDDDDD
@HISEQ:969:HM2KJBCX2:2:1102:9795:19654 2:N:0:ACTATGCA
CATCTGGGCAATCCCAACTATCCCTATTAATCATTACGGTGATCCTAGAAACCAACAAAATAGAACCATGCCGTCCTATTCTATTATTCCATGCTAATGTATTCGAGCAAAAATGCCTGCTTTAAACACTCTAATTTTTTCAAGGTAAAGGTCCTGGATCCGCAAGACACCCAATAAAGGACATCAAGTTTCTCCAGAAGGTGAGAAATCAACAGTAACAGTTCATACCCCTTAAGGCATGACCATCACGTCAATCCCGAAATTCAACTACGAGCTTTTTAACTGCAACAACTTTAATATACGCTATTGGAGCTGGAATTACCGCGGCTGCTGGCACCAGACTTGCCCTCCAA
+
DDDDDIIHIHHIIIIIIIIIIIIIIIIIIIIIIIIHIHHIIIIIIIIIIIIIIIIIIIIHIIIHIIIIIEHHHIHIIIHIIIIIIIIIIIIIIIIIFIHFHIHIIIIIIIHIIIIIIIHIIIIIIIIIIIIIIIIIIIIIIIIIIIIIIIIIIIIIIIHIIIIIIIIIIIIIIIIIIHIIIHIIIIIIIIIIIIIIIIIIIIIIIIIIIIIIIIIIIIIIIIIIIHFDIIIIIIIIIIIIHHHIIIIIIIHGIIIIIIIIIIIIIIHIIIIIIIIIIIIIIHIIIIIIIIIIIIIIIIIGHIIIIIIIIIIIIIIIIIIIIIIIIIIIIIIIIIIIIIIIIIIIIIIIDDDDD
@HISEQ:969:HM2KJBCX2:2:1102:12822:19766 2:N:0:ACTATGCA
CATCTGGGCAATCCCAACTATCCCTATTAATCATTACATCGATCCTAGAAACCAACAAAATAGAATCGGATGTCCTATTTCATTATTCCATGCTAATGTATTCAAGCGTGAGCCTGCTTTAAACACTCTAATTTTTTCAAGGTAACAGTCCTAATTCCCCGTGACACCAAATTAATGGCATTACGGTTCTTTAGAAGGTGAGAAATCAATAATATCAGTACATACCAACGGCATGACCGAAACATTGATCCCGAAATTCAACTACGAGCTTTTTAACTGCAACAACTTTAATATACGCTATTGGAGCTGGAATTACCGCGGCTGCTGGCACCAGACTTGCCCTCCAA
+
D<DDBCCHHEDHDDFHHHHCE?CHCHIHCCHIIHHFEHHFC@CC@FHHE?FCHHHF11FECHEE1@GC00C/F?1<G1F?GEE1DHE11CF1111<1EHIHFIIIIHHHHHIGIIIHIHFIHHHIHIIHHHHIIGIIIIHIIIIIIIIHGGIIIIHIIIIHIIIIIHIIIIIHIIIIGIIIIIIIIIIIIIGIIIIGGIIIIIIIHIIIIIIIGIIIIIHHFHHIIIGGIGHIIIIGGGIIIGHHAHDIFH?IIIIIIIIIIIIIIIIIIIIIIIIHIIIIIIIIIHIIIHIIIIIIIIIIIIIIIIIIIIIIIIIIIGIIIIHIIIIIIIIIIIIIIIIIIDDDDD
@HISEQ:969:HM2KJBCX2:2:1102:9102:19588 2:N:0:ACTATGCA
CATCTGGGCAATCCCAACTATCCCTATTAATCATTACGGTGGTCCTAGACCAACAAAATAGAACCAACGTCCTATTCTATTATTCCATGCTAATCTATTCAAGCAAATGCCTGCTTTAAACACTCTAATTTTTTCAAGGTAATGGTCCTGGCTCCCCGGTACACTCAATAAAGAACATGCCGGTTCACCAGAAGGTAAGACCCGACACAGAACAGTACTCGCCAAAGACGGACCGCCCGGCCAGGCCTAAAATTCAACTACGAGCTTTTTAACTGCAACAACTTTAATATACGCTATTGGAGCTGGAATTACCGCGGCTGCTGGCACCAGACTTGCCCTCCAA
+
DDDDDIIIIIHIIIIIIIIIIIIIIIIIIIIIHIIIIIIIIIIIIIIIIIII?HIIIIIIIIIFHHIIIIIIIIIIIIIIIIIIIIIIIIIIIIIIIIIIIHHIIIHIIIIIIIIIHIIIIIIIIIIIIIIIIIIIIIIIHIIIIIIIIIIIIIIIIIIHHIIIIIIIIIIIHHHIIIIIIIIHIIIIIIIIIIIIIIIIIIIIIIHIHHFHIIHIIGIIIIIIIIIHIIIIIIHHHHHIHGHIIIIIIIIIIIIIIIIIIIIIIIIIIIIIIIIIIIIIIIIIIIIIIIIHIHHHGFIIIHIIIIIIIIIIIIIIHIIHHIIIIIIIIIIIIIIIIIDDDDD
@HISEQ:969:HM2KJBCX2:2:1102:6620:19752 2:N:0:ACTATGCA
CATCTGGGCAATCCCAACTATCCCTATTAATCATTACGGTGGTCCTAGACCGACAAAATAGAACCAACGTCCTATTCTATTATTCCATGCTAATCTATTCAAGCAAAAGCCCGCTTTAAACACTCTAATTTTTTCAAGGTAATGGTCCTGGTTCCCCGACACACCCAATAAAGGGCATACCGGCTCACCAGAAGGATAGACCCGACAGCAGAACAGTACTCGCCAGAGACGGACCGTCCGGTCAGGCCTAAAATTCAACTACGAGCTTTTTAACTGCAACAACTTTAATATACGCTATTGGAGCTGGAATTACCGCGGCTGCTGGCACCAGACTTGCCCTCCAA
+
ADDDDFHHGHIIIGHHHEHHIIIIIIIIIIIIHHIHIHHICHHIHIIIIIIIHIIIFHHIHIHHIIHFHIIHHGHHIICGHHHHII?CGFHIIIIIHIHIHDHHHIIIHFHFHIIHIHGHHIIHHIIIIIIIIIHIGHGIIHIIIHIIIHIHHIHIIHHIHHHHHIHGCCHFIIIGIIII?HHCGHIGIHIIIIIHHIIIIIIIIIIIIIIIIIIIIIHIIIHHIHHHHIIHIHDHEHIHGHHHHHFHHIHIIIIIHHHHDIIIIIHGHHIHIIIIHHHEHIHEIHHIIIIIIHHGFDFIHHHHHHIIIIIIIIIIHGIIIIIHHIIHHIIIHIIIHIIDDDBB
@HISEQ:969:HM2KJBCX2:2:1102:15944:19800 2:N:0:ACTATGCA
CATCTGGGCAATCCCAACTATCCCTATTAATCATTACGTCAATCCTAGAAACCAACAAAATAGGATCAAACGTCCTATTTCATTATTCCATGCTAATGTATTCAAGCGTTAGCCTTCTTTAAACACTCTAATTTTTTCAAAGTAACAGTCCTGTTTCCCTGCAACACCAAATTAATGACATTACAGTTCTTCAAGAAGGAGGAACCAGTAAAGCCAGTACATACCGGAGGCACGACCAACCTACTAATCCCGAAATTCAACTACGAGCTTTTTAACTGCAACAACTTTAATATACGCTATTGGAGCTGGAATTACCGCGGCTGCTGGCACCAGACTTGCCCTCCAA
+
DDDCDIIGIHHIIIIIIIIIIIIIIIHIIHIIIIIIIIIIIIIIIIIEHIIIGHIIIIHHHHGHIIIIIHIIIIIHHIIIGHIIIIIIGIIHIIHGIIIIIIIIIHIHHIIHIIIIIIIIHIIHIIIIIIIIIIIIIIHIIIIIIIIIIIIIIIHIIIIIIIHIIIIHIHHHHHIIIIIIHIIIIIIIIIIIIIIIIIIIIIIIIIIIIIHIHIIIIIIIIGIIIIIIIIIIIIIIIHHIIIHHGHHHIHIIIIIHHHHHIIHHIHIIIIIIIIHIIIIIIIIHIIIIIIIIIIIIIIIIIIIIIIIIIIIIHIIIGIIIIIIIIIIIIIIIIIIIIIIIIDDDDD
@HISEQ:969:HM2KJBCX2:2:1102:16152:20106 2:N:0:ACTATGCA
CATCTGGGCAATCCCAACTATCCCTATTAATCATTACGTCAATCCTAGAAACCAACAAAATAGGTTTGAACGTCCTATTTCATTATTCCATGCTAATGTATTCAAGCGTTAGCCTGCTTTAAACACTCTAATTTTTTCAAAGTAACAGTCCTGTTTCCCTGCAACACCAAATTAATGGCATTACAGTTCTTCAGAAAGGAGGAATCAGCGAAACCAGTTCATACCAGTGGCACGACCAACCTGCTGACCCCGAAATTCAACTACGAGCTTTTTAACTGCAACAACTTTAATATACGCTATTGGAGCTGGAATTACCGCGGCTGCTGGCACCAGACTTGCCCTCCAA
+
DDDADHIIGFGHGHIIIIIIIIIIIIIIGIIIIIIIIIIHIIIIIIIIIIIGIIIIHIIIIHIIIIIIIIIIIHIIGIIIIIHHHHIIIHIHHHIIIIIIIIIIIIIIIIIIIIIIIHIIIIIIIIIIHIIIIIIIIIIIIIIIIIIIIIIIIIIIIIIIIIIIIIHIIIHHIIHIIIIIIIIIIIIIIIHIIIIIIIIIIHIIIIIHIIIIIIIHHHIHIIIIIIIIIIIIIIIIIIIIIIIHHIIIIIIIIIIIIIIIIIIIIIIIIIIIIIIIIIIIIIIIIHHHIIHIIIIIIIIIIIIIIIIIIIIIIIIIIIIIIIIIIIIIIIIIHIIIIIIIIDDDDD
@HISEQ:969:HM2KJBCX2:2:1102:7779:21054 2:N:0:ACTATGCA
CATCTGGGCAATCCCAACTATCCCTATTAATCATTACATCGATCCTAAAAACCAACAAAATAGAATCGGATGTCCTATTTCATTATTCCATGCTAATGTATTCAAGCGTGAGCCTGCTTTAAACACTCTAATTTTTTCAAGGTAACAGTCCTAATTCCCCGTGACACCAAATTAATGGCATTACGGTTCTTTAGAAGGTGAGAAATCAATAATATCAGTACATACCAACGGCATGACCGATACATTGATCCCGAAATTCAACTACGAGCTTTTTAACTGCAACAACTTTAATATACGCTATTGGAGCTGGAATTACCGCGGCTGCTGGCACCAGACTTGCCCTCCAA
+
DDDDDHHGIFHFHHIIIIIIIIIIIIIIIIIIIIIIIIIIIIIIIIIIHHIIIHIIIIIHIIHIIIGIIIIIIIIIIIIIIIIIIIHHHHIIHIIIHIIIIIIHIIHHIIHIIIHIIIIHHHHHHIIIIGIHHHIHHIHIHHIIIIHIHHIIIHIIIHHHHIIIIIHIIIIHHHIHHHHHIIIHIIIHHIIIIIIIIIIIIIIIIIHIIIIIIHIIIIIIIIIIIIIIIIIIIIIIIHIHIHIHGGIIIIIIIIHIIIHIIIIIHIIIIIIIIIHIIIIIIIIIIIHHIIIIIIIIIHIIHHIIHIIIIIIIIIIIIHDIIIIIIIIIIIIIIIIIIIIIIIDDDDD
@HISEQ:969:HM2KJBCX2:2:1102:12729:20930 2:N:0:ACTATGCA
CATCTGGGCAATCCCAACTATCCCTATTAATCATTACGTCAATCCTAGAAACCAACAAAATAGGATCGAACGTCCTATTTCATTATTCCATGCTAATGTATTCAAGCGTTAGCCTGCTTTAAACACTCTAATTTTTTCAAAGTAACAGTCCTGTTTCCCTGCAACACCAAATTAATGGCATTACAGTTCTTCAGAAAGGAGGAATCAGCGAAGCCAGTGCATACCAGTGGCACGACCAACCTGCTGACCCCGAAATTCAACTACGAGCTTTTTAACTGCAACAACTTTAATATACGCTATTGGAGCTGGAATTACCGCGGCTGCTGGCACCAGACTTGCCCTCCAA
+
DDDDDIHIIHHIHIIIIGIHIIIIIIIIHIIIIIIIIIIIIIIIIIIHHIIIHIIIHIGGHH?HHHIIIHIIIIIIIIIIIIIIIHIIIIIIHIIIIHHIIIHIIIIIIIIIIIIGIIIIIIHIIIIHIIHIIIIIIIIIIIIIIHIIIIIIIIIIIIIIIIIIIIIIIIIIIIHIIHIIHIIIIIIIIIIIIIIHIIIIIIIHIIIIIIIIIIIIIIIIIIIIIIIIIIIIIHIIIIIIIHIHFI4IHIIIIIIIIIIIIIIIIIIIIIIIIIIIIIIIIIIIIIHIIIIIIIIIIIIIIIIIIIIIIIIIIIIIIIIIIIIIIIIIIIIIIIIIIIIIIDDDDD
@HISEQ:969:HM2KJBCX2:2:1102:12528:21677 2:N:0:ACTATGCA
CATCTGGGCAATCCCAACTATCCCTATTAATCATTACGTCAATCCTAGAAACCAACAAAATAGGATCGAACGTCCTATTTCATTATTCCATGCTAATGTATTCAAGCGCGAGCCTGCTTTAAACACTCTAATTTTTTCAAAGTAACAGACCTGATTCCCCGCCACACCAAATTAATGACATGACGGTTCGTCAGAAGGGAGGAATCAGAAACACCAGTACATACCAGAGGCACGACCAGCGTACTGATCCCGAAATTCAACTACGAGCTTTTTAACTGCAACAACTTTAATATACGCTATTGGAGCTGGAATTACCGCGGCTGCTGGCACCAGACTTGCCCTCCAA
+
DADDDHI1FDDHGHIHIIHHHHIHHHHHHHIIIHIIIHHHIHHHHHIGIHIIHHIHIEHEGCCCEFEEHH1CCFCGHHHHIIIH?HEHCEHHIHHHHC@FDFHEGHHDHFIGHEHHIEHHHHHIIIHHIIHEGHHHGGHIIFHGH9FHEHHIHHHHHHIHHIIHHEEFHHGFGHHHIIHIHCIIHIIHHGCCIHHHHHHIGHIIHEEIIIHIIIIIIIIHHHHFHIHIHIIIIIHHDHII<IIHHIHHHH?EIHGHHIIHHHHHHHHECHIIHHHIHFGIIIIIHIIHIHHHEHIIHEHHHIIIHIHEGIIIHIIIIIIIIIHHHIIIHHHIHIIIIFIHHDBB@D
@HISEQ:969:HM2KJBCX2:2:1102:13118:21670 2:N:0:ACTATGCA
CATCTGGGCAATCCCAACTATCCCTATTAATCATTACGTCAATCCTAGAAACCAACAAAATAGGATCGAACGTCCTATTTCATTATTCCATGCTAATGTATTCAAGCGTTAGCCTGCTTTAAACACTCTAATTTTTTCAAAGTAACAGTCCTGTTTCCCTGCAACACCAAATTAATGACATTACAGTTCTTCAAGAAGGAGGAATCAGTAAAGCCAGTACATACCATTGGCACGACCAACCTACTGACCCCGAAATTCAACTACGAGCTTTTTAACTGCAACAACTTTAATATACGCTATTGGAGCTGGAATTACCGCGGCTGCTGGCACCAGACTTGCCCTCCAA
+
@DDDDIIIHHEH@1<CEHHIHGCHHIIHHHHHHGHHHIIHGIHHHHHHEHHECGEH?HECFCEECFH=EHFHHHE0FEGHFHHHEHHE?HHGCHFIHIIGHHHIIHHHHHHEHHHHIHHHHHGHHFHHHHHHEGHIIEHHIHHIIIGIIHIIHHIIIHGHHIIIIIHHIIHIIIIIIIIIHIIIIIIIHIHIHIIIIIIIIIHIIIIIIIIIHIIIIII;IIIHHHIHHDGIIIIIIIHHIHHHHHHHIIHHIIIIIGIIHFIHHHEIIHIIHHFHIHIIIHHHHFFIIIIIIIHGIIIHHIHIIIIHGIIHIIIHIHHIHIIGIIIHHIIIHIIIIHIHIDDDDD
@HISEQ:969:HM2KJBCX2:2:1102:12893:21651 2:N:0:ACTATGCA
CATCTGGGCAATCCCAACTATCCCTATTAATCATTACGTCAATCCTAGAAACCAACAAAATAGGATCAAACGTCCTATTTCATTATTCCATGCTAATGTATTCAAGCGTTAGCCTGCTTTAAACACTCTAATTTTTTCAAAGTAACAGTCCTGTTTCCCTGCAACACCAAGTAAATGACATCACAGTTCTTCAAGAAGGAGGAATCAGTGAGGCCAGTGCATACCAGTGGCACGACCAACCTACTGACCCCGAAATTCAACTACGAGCTTTTTAACTGCAACAACTTTAATATACGCTATTGGAGCTGGAATTACCGCGGCTGCTGGCACCAGACTTGCCCTCCAA
+
DDDDDHIIIFGHGGHIIIIIIIHIIHIIIHIHIIIIIIIIIIIEHIIIIHIIHIIHHIIHIFGHHIIIIIIGHEDHHHIHIIIHIIHIHHIIGIIIIHIIIHHHHHIIHIHHHIIIGIGIIIIIIIIHIHHIIIHHIIIHHIIIIHIIIHIIIIIIHIIIIIIIIIIIIIIIIHHHHIHIHHHIIIIHIIIIIIIIIIIIIIIIIIHIIIIIIIIIHHGIIIIIIIIHIIIIIIIIIIIIIHHGHIHGHIIIIIIIIHGIIIIIIIIIIIIIHIIIIIIIIIIIIHGIIIIIIIHIIIIIIIHIIIIIIIIIIIIIIIGIIIHIIIIIIIIIIIIIIIIIIDDDDD
@HISEQ:969:HM2KJBCX2:2:1102:16964:22025 2:N:0:ACTATGCA
CATCTGGGCAATCCCAACTATCCCTATTAATCATTACGTCGATCCTAGAAACCAACAAAATAGGGTCAAACGTCCTATTTCATTATTCCATGCTAATGTATTCAAGCGTGAGCCTGCTTTAAACACTCTAATTTTTTCAAAGTAACAGTCCTGATTCCCCGCGACACCAAATTAATGACATCACGGATCTTCAGAAGGGAGAAACCAGTGACACCAGTGCATACCAAAGGCATGACCAGCGTACTGATCCCGAAATTCAACTACGAGCTTTTTAACTGCAACAACTTTAATATACGCTATTGGAGCTGGAATTACCGCGGCTGCTGGCACCAGACTTGCCCTCCAA
+
DDDDDIIIIIIIIIIIIIIHIIIIIIIIIIIIIIIIIIHIIIIIIIGIIHIIIIIII?HEHHHIHEHHHHIHGHHHHHHHIIHHHIHIHIIHHIHHIIHIIIHHIIIIIIIIHIIIIIHIIIIIIIIIIHIHIIIIIIIIIIIIIIIIIIIHIIIIIIIIIIIIIIIIIIIIIIIIIIIIHHEHIIIIIIIIIIIIIIIIIIIHIIIIIIIIIIIIIIIIIIIIIIIHIIIIIIIIIIIIIIIHHIIIIIIIIIIIIIIIIHFIHHIHIIIIIIIIIIIIIIIIIIIIIIIIHGIIIIIIIIIIIIIIIIIIIIIIIIIIIIIIIIIIIIIIIHIIIIIIIDDDDD
@HISEQ:969:HM2KJBCX2:2:1102:3117:21133 2:N:0:ACTATGCA
CATCTGGGCAATCCCAACTATCCCTATTAATCATTACGTCAATCCTAGAAACCAACAAAATAGGATCGAACGTCCTATTTCATTATTCCATGCTAATGTATTCAAGCGTTAGCCTGCTTTAAACACTCTAATTTTTTCAAAGTAACAGTCCTGTTTCCCTGCAACACCAAATTAATGACATTACAGTTCTTCAAGAAGGAGGAATCAGTAAAGCCAGTACATACCATAGGCACGACCAACCTACTGACCCCGAAATTCAACTACGAGCTTTTTAACTGCAACAACTTTAATATACGCTATTGGAGCTGGAATTACCGCGGCTGCTGGCACCAAACTTGCCCTCCAA
+
DCDDDIIIIIIIIHFIHIIIIIIIIIIIIIIIIHIIIIIIIHIIIIIIIIIIIIIIIIIIHIIIIGIIIHIIIHIIIIIIIIIIIIIHHHHHHIIIIIIIIIIIIIIIIIIIHIIIIIHIIIHIIIIIHIIIIHHIIIIIIIIIIIIIIIIIIIIIIIIIIIIIIHIIHHHHHIIIIIIHIIIIIIIIIIIIIIIHIIIIIHIIIIIIIIHIIIIIIIIIIIIIIIIIIIIIIIIIIIHIHIHHEIHHIIIIIIIIIIHIIHHHIIGIIIIIIIHIIIIIIIIIIIIIIIIIIIIIIIIHHIIIIIIIIIIIIIIIIIIIIIIIIIIIIIIIIHHIIIIIHDDDDD
@HISEQ:969:HM2KJBCX2:2:1102:20980:22288 2:N:0:ACTATGCA
CATCTGGGCAATCCCAACTATCCCTATTAATCATTACGTCGATCCTAGAAACCAACAAAATAGGGTCAAACGTCCTATTTCATTATTCCATGCTAATGTATTCAAGCGTGAGCCTGCTTTAAACACTCTAATTTTTTCAAAGTAACAGTCCTGATTCCCCGCGACACCAAATTAATGACATCACGGATCTTCAGAAGGGAGAAACCAGTGACACCAGTGCATACCAAAGGCATGACCAGCGTACTGATCCCGAAATTCAACTACGAGCTTTTTAACTGCAACAACTTTAATATACGCTATTGGAGCTGGAATTACCGCGGCTGCTGGCACCAGACTTGCCCTCCAA
+
DBBAAHHEHIIHHHIIIH?H@GHIHGHHHHHHIIIIIGEEDHHHIIHHHIIIHHIHIHIHHHHECDCEHHHH<EGHHCGHHHIHHHHHEGGEC1DGFEDGHFEHHCH@E8EECGCHHEGEDHICHIIHGEHDHHHEHHHII?HGGFHHCHHHHI@CIIIIHHHIIHHFHHHGEIHHHHIIIGHHHHGHHHHIHIHHIIIHGIHHIIIIHHHHFIIHIIHIHHHHIHHHGIIIIHIIIGIHHIIHGIHHFHIHHEHIHIGHIHCHHFGHHIHHHHGIIIIIIHHHIHIHHEHHHEIIIHGHFIIHHIIIIIIIIIIIIIIIIIIIIIIIIIIHIHIIIIIIIDDDDD
@HISEQ:969:HM2KJBCX2:2:1102:1620:22654 2:N:0:ACTATGCA
CATCTGGGCAATCCCAACTATCCCTATTAATCATTACGGTGGTCCTAGAAACCAACAAAATAGAACCACAACGTCCTATTCTATTATTCCATGCTAATCTATTCAAGCAATAGCCCGCTTTAAACACTCTAATTTTTTCAAGGTAATGGTCCTGGCTCCCCAACACACCCAATTAAGGACATACTGGTTCACCAGAAGGAAGACCCGACAACAGGACAGTACTCGCCAAAGACGGACCGCCCGGCCAAGTCTAAAATTCAACTACGAGCTTTTTAACTGCAACAACTTTAATATACGCTATTGGAGCTGGAATTACCGCGGCTGCTGGCACCAGACTTGCCCTCCAA
+
DDDDDIIIGIIIIHIIIIIIIIIIIIIIIIIIIIIIIIIIIIIIIIHIIIIIIHIIHIIIIIIIIIHIIIIIHHIIIIIIIIIIGIIIHIIHIHIIIIIHIGHHIIIIIIIIHIIIIIIIIIIHIHIIIIIIIHHHIIIHIIIIIIHHHHIIIIHHHHIHIIHIIHIIIIIHGGHHIHIIIIHIIIIIHIIIIIIIIIIIIIHIIIIIIIIIIIHIIIIIIIIIIIIIIIIHIIIIIIIIIHIIIHIIIIIIIIIIIIIIIIIHHIIIIIIIIIIIIIIIIHIIIIIIIIIIIIIIIIHIHHIIIIIIIIIIIIIIIIIIIIIIIIIIIIIIIIHIIIIIIIDDDDD
@HISEQ:969:HM2KJBCX2:2:1102:20269:23383 2:N:0:ACTATGCA
CATCTGGGCAATCCCAACTATCCCTATTAATCATTACGGTGATCCTAGAAACCAACAAAATAGAATCATGCCGTCCTATTTTATTATTCCATGCTAATGTATTCAAGCAAAATGCCTGCTTTAAACACTCTAATTTTTTCAAAGTAAAGGTCCTGGTTCCCCGCGACACCCAATTAAGGGCATCGCGGTTCTCCAGAAGGTGAGAAATTGACTACACCAGTTCATACCCCTTAAGGCACGACCGATGTGTCAATCCCGAAATTCAACTACGAGCTTTTTAACTGCAACAACTTTAATATACGCTATTGGAGCTGGAATTACCGCGGCTGCTGGCACCAGACTTGCCCTCCAA
+
DD@DDCHEHGHHEHCCCGGGCCFF@F@GHI1C@EFHIG0D@<FEHIECGHHIECGHHIGHHIDGH<CGCCCEDG?C0CGCGCHHGHF@C@EHE1<DG1<<D@GGHHHGCFCHEC;HGHIHEGEGHHIHIHH?GFBCHHEF?FCIHHHHHGHEGGFEC?HC1IHEHC7CEEECEECHIHIIGHHCHHH<HIHHGEHHFE:EHEHIHGHHHG:IHCCGGHHGG?EHD<<EHH?HEG@HHHHFHEC1DD1HCGFHHCDDIHHHGHF<1HEDHCHHEEHIHIHHHGIIHIHIHD<?FH@@G=IHHEEHHHHIIIHEEHHEIIHHGIHDIHHHFHHIHHIHHCCCCG@GHHCBB@B@
@HISEQ:969:HM2KJBCX2:2:1102:14902:23469 2:N:0:ACTATGCA
CATCTGGGCAATCCCAACTATCCCTATTAATCATTACGGTGGTCCTAGAAACCAACAAAATAGAACCATGCCGTCCTATTTTATTATTCCATGCTAATGTATTCAAGCAAAAATGCCTGCTTTAAACACTCTAATTTTTTCAAAGTAAAGGTCCTGGTTCCCCGCGGCACCCAATTAAGGACATCGCGGTTCTCCAGAAGGTGAGAAATTGACTGCACCAGTTCATACCCCGTAAGGCACGACCGATGCGCCAATCCCGAAATTCAACTACGAGCTTTTTAACTGCAACAACTTTAATATACGCTATTGGAGCTGGAATTACCGCGGCTGCTGGCACCAGACTTGCCCTCCAA
+
DDDBDIIHIFEHHIIIIIIHIIIIHIIIIIIIIHIIIIIIHHIIIIIHIHIIIIIHIIIIIIFFHIGEHGGEHGHHIIIHHHHIHIIFGHIIIIIIHIHIHHHHHHHGHHIHIGIIIIIIHIIIIIIIIIIHHHHIHIIIGIGIIIIIIIIHIHIIHIIHIIHIIDHHHHIIIIIIIIIIHHHIIHIHIIIIHIHIIIIIHHIIIIIIIHHHHGIIIIIIIIIIHHCHIIIIIIIIIHHIIIIIIIHIIHEFIHHIIIIIIIIIIIIHIHHEFHHHIIHIIIIIIIHIIIHIHHHHIIHIIIHIIIHIIIIIIIIIIIIHIIIIHIIIIIIIIIIIIIIIHIIIIIIICDDDD
@HISEQ:969:HM2KJBCX2:2:1102:2917:24313 2:N:0:ACTATGCA
CATCTGGGCAATCCCAACTATCCCTATAATCATTACGGTGATCCTAGAAACCAACAAAATAGAACCATGCCGTCCTATTCTATTATTCCATGCTAATGTATTCGAGCAAAATGCCTGCTTTAAACACTCTAATTTTTTCAAGGTAAAGGTCCTGGTTCCACATGACACCCAATTAAGGACATCATGCTTCTCCAGAAGGTGAGAAATCAACTGCGACAGTTCATACCCCTTAAGGCACGACCATCACGTCAATCCCGAAATTCAACTACGAGCTTTTTAACTGCAACAACTTTAATATACGCTATTGGAGCTGGAATTACCGCGGCTGCTGGCACCAGACTTGCCCTCCAA
+
DDDDDIIGIIIIIHIIIIIHIIIIIIIIIIIIIIIIIIIIIIIIIIIHIIIIHIIIIIIIGGHIIIIIIHIIHHHIIIIIIIIIIIHHIIIIIIIIGIIHHHHIIIIIHIHIIIGIIIHIIIHIIIIIIIIIIIIIHIIIIIIHIHIHIIIIIIIHIHIIIIHIHIIIIIIIIIIIIIIIIIIIIIIIHIIIIIIIIIIIIIHIIIIHIIIIIIIIIIIIIIIIIIIIIIHIIIIIIIIIIIIIIIIIHHIIIIIIIIIIIIHIIIIIIIIIIIIIIIIIIIIIIIIIIIIIIIIIIIHIIIIIHHIIHIIIIIIIIIIIIIIIIIIIIIIIIIIIIIIIIIIIIIDDDDD
@HISEQ:969:HM2KJBCX2:2:1102:8199:23214 2:N:0:ACTATGCA
CATCTGGGCAATCCCAACTATCCCTATTAATCATTACGGTGATCCTAGAAACCAACAAAATAGAACCAATCCGTCCTATTTCATTATTCCATGCTAATGTATTCAGACTATAGCCTGCTTTAAACACTCTAATTTTTTCAAAGTAACAGTCCTGATTTCCCAACACACCAAATTAATGACATGAAGGTTCTTCAGAAGGTAGAAATTCGCCACTACTGTACGGACCGTAAAGCCCGACCATAGGACAAATTTCGAATTTCAACTACGAGCTTTTTAACTGCAACAACTTTAATATACGCTATTGGAGCTGGAATTACCGCGGCTGCTGGCACCAGACTTGCCCTCCAA
+
DDDDDHIIIIIGIIIIIIIIIIIIIIIIIIIIIIHIIIIIIIIIHIIIIIIIIGHIIIIIHIHHIIIIIIHIIIIIIIIIIIIIIIIIIIIIIIIIIIIIHHIIIIIIIIIIIIIHIIIIIIIIIIIIIIIIIIIIHIIIIHIIIIIIIIIHIIIIIIIIIIIHHHIIIIIIIIIIIIIIIIIIIIIIIHIIIIIIIIIHIIIIIHIIIIIIIIIIIIIIIIIIIIIIIIIHHIIIIIIIIIIIIIHHIIIIIHIIIIIIIIIIIIIIIIIIIIIIIIIIIIIIIIIIIIIIIIIIIIIIIIIIIIIIIIIIIIIIIIIIIIIIIIIIIIIIIIIIIIIIIIIDDDDD
@HISEQ:969:HM2KJBCX2:2:1102:8833:24324 2:N:0:ACTATGCA
CATCTGGGCAATCCCAACTATCCCTATTAATCATTACGGTGGTCCTAGAAACCAACAAAATAGAACCATGCCGTCCTATTTTATTATTCCATGCTAATGTATTCAAGCAAAAATGCCTGCTTTAAACACTCTAATTTTTTCAAAGTAAAGGTCCTGGTTCCCCGCGGCATCCAATTAAGGACATCGCGGTTCTCCAGAAGGTGAGAAATTGACTGCACCAGTTCATACCCCGTGAGGCACGACCGATGCGCCAATCCCGAAATTCAACTACGAGCTTTTTAACTGCAACAACTTTAATATACGCTATTGGAGCTGGAATTACCGCGGCTGCTGGCACCAGACTTGCCCTCCAA
+
DDDDDGIIHFEHHHHIIIIIIIHIIHHHIIIIIIIIIIHGIIIGHIIIIIIIIIIIIHEHIIHHIHIIIIIHIHHHIHIIFHIIIHHH?GHIGHIIGIIHIHGHHHHIIIIIIIIIIIIIHHIIHGHHHHHIIHIIHHHHHHGHIHIIHGIHHHHHIIIIIHIIHIIIIIIIIIHIHIIHHHIIGIHEIHIIIHEHI?HHIHHHHGHIIIIHIHFHHHIIHHIHHIHIHIHHIIIIIIIIHIIIIIHIIIHHIIIIIHIIIIIIIHIIIHIIIIIIIIIIIIIIIIIIIIIIIIHIIIIIIIIIIIIIIIIIGIIIIIIIIIIIIIIIIIIIIIIIIIIHIIIIIIIIDDDDD
@HISEQ:969:HM2KJBCX2:2:1102:10810:24521 2:N:0:ACTATGCA
CATCTGGGCAATCCCAACTATCCCTATTAATCATTACATCGATCCTAGAAACCAACAAAATAGAATCTGATGTCCTATTTCATTATTCCATGCTAATGTATTCAAGCTTATATTAAAGTTGTTGCAGTTAAAAAGCTCGTAGTTTAATTTCGGGATTGACGTGATGGTCATGCCTTAAGGGGTATGAACTGTTACTGTTGATTTCTCACCTTCTGGAGAAACTTGATGTCCTTTATTGGGTGTCTTGCGGATCCAGGACCTTTACCTTGAAAAAATTAGAGTGTTTAAAGCAGGCATTTTTGCTCGAATACATTAGCATGGAATAATAGAATAGGACGGCATGGTTCTATTTTGTTGGTTTCTAGGATCACCGTAATGATTAATAGGGATAGTTGGGATCTCCTCTCCA
+
DDDD?HH?1GEF1FHHFEHEH?<FFHHIH1DEG1FECEHEHCG10D@C<1<1<@<C@E?<D1<1<CEG?@G1<DHH@GCGC?CC1FEFCFGHE@D?G1<FHDCF1<11<1DG1CFG11DC<GF111DHH?H11CD1<C0.DGEH<FCEF1<<CC?C?@1HEF0HHHHHH8A1C7HHCE/@/HEIIHHHCIHHH+5HFHGCHHHFDFA,CHHHHC<@F@B/AFEGHHG=HEHHFH?HIHIHEFHCHEEIIIHHF?HHHHGHIHFHHHFHHIIIIIIIHHED<CGCEHHEEIHHHEHIIIIIIIH@GGD<@HHH@CFCIIIIHHHHHHHIHHIHHHIIHHFGIIIIIIIIHHEIIIIHHIIHEIHIIIIHHHHHEHHHEHIIIIIIHHHIIIHHIHCGHIHHIIHHDDDD@
@HISEQ:969:HM2KJBCX2:2:1102:16600:24925 2:N:0:ACTATGCA
CATCTGGGCAATCCCAACTATCCCTATTAATCATTACGGTGATCCTAGAAACCAACAAAATAGAACCATGCCGTCCTATTCTATTATTCCATGCTAATGTATTCGAGCAAAAATGCCTGCTTTAAACACTCTAATTTTTTCAAGGTAAAGGTCCTGGATCCGCAAGACACCCAATAAAGGACATCAAGTTTCTCCAGAAGGTGAGAAATCAACTGTAACAGTTCATACCCCTTAAGGCATGACCATCACGTCAATCCCGAAATTCAACTACGAGCTTTTTAACTGCAACAACTTTAATATACGCTATTGGAGCTGGAATTACCGCGGCTGCTGGCACCAGACTTGCCCTCCAA
+
D@DDDIIIIHEHHIIIIIIIIIIIIIIIIIIIIIIIIIIHEHIIIIIIIIIIIIIIIGHIHIHCHIIIHEH1CEEHHHIECGHHIEFH?GEHEH?GHHHIGCHHHGEIIIIIIHHIFHHHFIHHHHIGHEHHFHHIHHIIHIIHIHIIIHHFHHHHHHHHIIHIHHHIHHEIIIHIIHHIIIHHIIHIHHHIHHIIIIIIIIIIIEHHFIIHI<IIIIIHIIIHIHHHHEIIIIIIIIIIIIIIIIHGHGF?IIIIIIIIIIIIIIIIIHIIIIIIIIIIIIIIIIIIIIIIIIIIIIIHEIIIIIIIIIIIIIIIIIIIIIIIIIIIIIIIIIIIIIIIIIIIIIIIDDDDD
@HISEQ:969:HM2KJBCX2:2:1102:9035:24524 2:N:0:ACTATGCA
CATCTGGGCAATCCCAACTATCCCTATTAATCATTACAACAGTCCTAGAAACCAACAAATAGAACCATTGTCCTATTCCATTATTCCATGCTAATGTATTCAAGCGTATGCCTGCTTTTAACACTCTAATTTTTTCACAGTAAAAGTCCTGGTTCCCCGTCACGACCCGTAAAGGCCATGCCGCTTCGCCAGAAGGTAAAGCCCGACCACAGACAGTGCTCACCCAGAAGGCGGACCGTCCAGCCAGGCCTGAAGTTCAACTACGAGCTTTTTAACTGCAACAACTTTAATATACGCTATTGGAGCTGGAATTACCGCGGCTGCTGGCACCAGACTTGCCCTCCAA
+
0B@D@1CE1DGHG@HHIGHIH@FEGHHEHFIEGEHI?H1<F<F1CGCCG1F@F1<EHHHHH1GHEHHI1FEE@D<<@?<1DHIII<1FHE?GHEH<F@<@8E<1<DGHICB1<<1CF<%G@CB6<FGHD<FCHEH<FEFGHAIHHGGGEHDFHH?C<ABD=G0<HD3=GAGGF.,H?HH=-?-D?C-:?C<0GD/FFEEC/HA<@HFHFEE<D1GFHG@G@D1=HG1GHIGHHCHC=HFDHF<1DFHE?@HCEGCH?EFEHGC<CF@C<11HCHFGEHCFEHEIIIHIHHCD00HHCF1?CC<<<EHFCIHHHHDC/?CGHG?HG<C<C?F<EIHHGG<C1DADDB
@HISEQ:969:HM2KJBCX2:2:1102:2433:25403 2:N:0:ACTATGCA
CATCTGGGCAATCCCAACTATCCCTATTAATCATTACGTCGATCCTAGAAACCAACAAAATAGAATCAAACGTCCTATTTCGTTATTCCATGCTAATGTATTCAAGCGTGAGCCTGCTTTAAACACTCTAATTTTTTCAAAGTAACAGTCCTGATTCCCCATGACACCAAATTAATGACATCATGGTTCGTCAGAAGGTAGGAATCAATAATACCAGTACGTACAATAGCACGACCAATAAATTGATCCCGAAATTCAACTACGAGCTTTTTAACTGCAACAACTTTAATATACGCTATTGGAGCTGGAATTACCGCGGCTGCTGGCACCAGACTTGCCCTCCAA
+
DDDDDIIIIIIIIIIIIIIIIIIIIIIIIIIIIIIIIIIIIDHHIIIIIIIIIIIIIIIIHIHHIIIIIIIIIIIIHIIIIIIIIIIHIHHIIIIHIIIIIIIIIIIIIIIIIIIIIIHHIHIIIIIIIIIIIIIHIIIIIIIIIIIIIIIIIIIIIIIIIIIIIIIIIIIIIIIIIIIIIIIIIIIIIIIIIIIIGIIIIIIHHHIIIIIIHIIIIIHIIIIIIIIIIIIHIIIHIIIIIHHIIIIIIIIIIIIIIIIIIIIIIIIIIIIIIIIIIIIIIIIIIIIIIIIIIIIIIIIIIIIIIIIIIIIIIIIIIIIIIIIIIIIIIIIIIIIIIIIIDDDDD
@HISEQ:969:HM2KJBCX2:2:1102:15144:25082 2:N:0:ACTATGCA
CATCTGGGCAATCCCAACTATCCCTATTAATCATTACGGTGATCCTAGAAACCAACAAAATAGAACCATGCCGTCCTATTCTATTATTCCATGCTAATGTATTCGAGCAAAAATGCCTGCTTTAAACACTCTAATTTTTTCAAGGTAAAGGTCCTGGATCCGCAAGACACCCAATTAAGGACATCAAGTTTCTCCAGAAGGTGAGAAATCAACAGCGACAGTTCATACCCCTTAAGGCATGACCATCACGTCAATCCCGAAATTCAACTACGAGCTTTTTAACTGCAACAACTTTAATATACGCTATTGGAGCTGGAATTACCGCGGCTGCTGGCACCAGACTTGCCCTCCAA
+
DDDDDHHHIFEHHHIIIIIIIIIIIIIIIIIIIIIIIIIIIIIIIIIIIIIIHIIHIIIHIIHHIIIIIIIIIIIIIIHHIIHIIIIIIIIIIIIIIIIHHHHIHIIIIIIIIIIIIIIIIIIIIIIIIIIIHIIIIIIIIIIIIHHIIIIIHIIIIIIIIIIIIIIIIIIIIIIHIIIIIIIIIIIIIIIIIIIIIIIIIIIIIIIIIIIIIIIIIIIIIIIIIIIIIIIIIIIIIIIIIIIIIIIIIIHGIIIIIIIIIIIIIIIIIHIIIIIIIIIIIIIIIIIIIIIIIIIIIIIIIIIIIIIIIIIIIIIIIIIIIIIIIIIIIIIIIIIIIIIIIIIIIIIIDDDDD
@HISEQ:969:HM2KJBCX2:2:1102:12210:25511 2:N:0:ACTATGCA
CATCTGGGCAATCCCAACTATCCCTATTAATCATTACTTCAGCTCTAGAAACCAACAAAATAGAACCGAAGTCCTAAATTATTATTCCATGCTAATGTATTCATAGCATTAAGCCTGCTTGAAACACTCTAATTTTTTCAAAGTAAAAGATCCAATACCATGTCACCCTTCAATGAAGAAGAGCAACACAGCGATTGGAAGGATGGCTAGAGCGTCGCGGCACTAACACACGAAACCGTGGCCGGCCAGACGCTGCAAAGCCAGAAATCCAACTACGAGCTTTTTAACTGCAGCAACTTTAATATACGCTATTGGAGCTGGAATTACCGCGGCTGCTGGCACCAGACTTGCCCTCCAA
+
DDDDDIIIIDEHFHIIIIIIIIIIIIIIIIIIIIIIIIIIIIIIIIIIIIIIIIIIIIIIIIHHIIIIIIIHIIIIHIIIIIIIIIIIHIIGIIIIHIIIIHHIHHHIIIIIIIIIIIIIIIIIIIIIIIIIIIIIIIIIIIIIIIIIIHHIIIIIIIIIIIIIIIIIIIIIIIIIIIIIIIIIIIIIIIIIIIIIIIIIIIIIIIIIIIIIIIIIIIIIIIIIIIIIIIIIIIHHIIIIIIIIIIIIIIIIIIIIHIIIIIIIIIIIIHIIIIIIIIIIHIIIIIIIIIIIIIIIIIIIIIIIIIIIIIIIIIIIIIIIIIIIIIIIIIIIIIIIIIIIIIIIIIIIIIIIIDDDDD
@HISEQ:969:HM2KJBCX2:2:1102:6824:25880 2:N:0:ACTATGCA
CATCTGGGCAATCCCAACTATCCCTATTAATCATTACGTCGATCCTAGAAACCAACAAAATAGAATCAAACGTCCTATTTCGTTATTCCATGCTAATGTATTCAAGCGTGAGCCTGCTTTAAACACTCTAATTTTTTCAAAGTAACAGTCCTGATTCCCCATGACACCAAATTAATGACATCATGGTTCGTCAGAAGGTAGGAATCAATAATACCAGTACGTACAATAGCACGACCAATAAATTGATCCCGAAATTCAACTACGAGCTTTTTAACTGCAACAACTTTAATATACGCTATTGGAGCTGGAATTACCGCGGCTGCTGGCACCAGACTTGCCCTCCAA
+
DDDDDIIIIIIIIIIIIIIIIIIIIIIIIIIIIIIIIIIIIIIIIIIHIIIIIIIIIIIIIIIHIIIIIIIIIIIIIIIIIIIIIIIIIIIIGIIIIIHIIIIIIIIIIHIIIIIIIHIIIIIIIIIIIIHIHIIIIIIIIIIIIIIIIIIIIIIIIIIIIIIIIIIIIIIIIIHIIIIIIIIIIIIIIIIIIIIIIIIIIIIIIIIIIIIIIIIIIIIIIIIIIIIIIIIIIIIHIIIIIIHHIIIIIIIIIIIIIIIIIIIIIIIIIIIIIIIIIIIIIIIIIHIIIIIIIIIIIIIIIIIIIIIIIIIIIIIIIIIIIIIIIIIIIIIIIIIIIIIIDDDDD
@HISEQ:969:HM2KJBCX2:2:1102:19648:26151 2:N:0:ACTATGCA
CATCTGGGCAATCCCAACTATCCCTATTAATCATTACGGTGATCCTAGAAACCAACAAAATAGAACCATGCCGTCCTATTCTATTATTCCATGCTAATGTATTCGAGCAAAAATGCCTGCTTTAAACACTCTAATTTTTTCAAGGTAAAGGTCCTGGATCCGCAAGACACCCAATAAAGGACATCAAGTTTCTCCAGAAGGTGAGAAATCAACAGTAACAGTTCATACCCCTTAAGGCATGACCATCACGTCAATCCCGAAATTCAACTACGAGCTTTTTAACTGCAACAACTTTAATATACGCTATTGGAGCTGGAATTACCGCGGCTGCTGGCACCAGACTTGCCCTCCAA
+
DD@DDHHHCHEHHHHIHHHIC@FHHHIIIGHHIGHHH@CHG@HEHHHI?GEHIHIHHH?GHHHHH?GHEFEHHHDHI1FHHGHIHIHIEC@G@<GHIEEEH<<FGHHIIHI@HHHHHHGFEHHGHHIIIHEHIIIFHHHHIIIIIIIHHHIIIIHHHHHDDH@FHHHHHFCIHHHHIIHIIIHHHHHGCDDFHIHGFIIHIIIIIHHGHIIIIIIIIIHHFEFHIHGIIIHHGIIIHHIHEIIIHHIIHHGDIHEGIIIIIHHHIIHHHHIIIIHEIIIHIHHIIIIIIIHHHHFHHHIIIIIHHIIHHHIHHEHGHHHHIIIIIIIIIIIIIHIIIIIHIIHIIIIIDDDDD
@HISEQ:969:HM2KJBCX2:2:1102:16695:26594 2:N:0:ACTATGCA
CATCTGGGCAATCCCAACTATCCCTATTAATCATTACGGTGGTCCTAGACCAACAAAATAGAACCAACGTCCTATTCTATTATTCCATGCTAATCTATTCAAGCAAAAGCCCGCTTTAAACACTCTAATTTTTTCAAGGTAATGGTCCTGGTTCCCCGACACACCCAATAAAGGGCATACCGGCTCACCAGAAGGATAGACCCGACAACAGACAGTACTCGCCAGAGACGGACCGCCCGGTCAGGCCTAAAATTCAACTACGAGCTTTTTAACTGCAACAACTTTAATATACGCTATTGGAGCTGGAATTACCGCGGCTGCTGGCACCAGACTTGCCCTCCAA
+
DDDDDIIIIFEFGHHIIIHIIIIIIIIIIIIIIIIIIHHHIIIIIIHGIIIIIIIHIHIIHHIIHHHIHHIIIIHIIIIIIIIIIIIHHHHIIIIHHIIIIHHHIIIIHIIHIIIIIIHIIIIIIIIIHIIHIIHHIIIIIIIIIIHHHHGEFHHHHHHIIIIIIIIIHIIIHHHHIIIIIIIIIIIIIIIIIIIIHIIIIHIIIHIIIIIIIIIIIIIIIIIIIIIIIHIIHGHIIIIIIIIIIIIIIIIIIIIIIIHEIIHIGIIIIIIIIIIIIIIIIIGIIIIIIIIIIIHHGGIIIIIIIIIIIIIIIIIIIIIIIIIIIIIIIIIIIIIIIIDDDDD
@HISEQ:969:HM2KJBCX2:2:1102:13301:25636 2:N:0:ACTATGCA
CATCTGGGCAATCCCAACTATCCCTATTAATCATTACGTCAATCCTAGAAACCAACAAAATAGGATCAAACGTCCTATTTCATTATTCCATGCTAATGTATTCAAGCGTTAGCCTGCTTTAAACACTCTAATTTTTTCAAAGTAACAGTCCTGTTTCCCTGCAACACCAAATTAATGACATTACAGTTCTTCAAGAAGGAGGAACCAGTAAAGCCAGTACATACCAGAGGCACGACCAACCTACTAATCCCGAAATTCAACTACGAGCTTTTTAACTGCAACAACTTTAATATACGCTATTGGAGCTGGAATTACCGCGGCTGCTGGCACCAGACTTGCCCTCCAA
+
DDABDHHGHHIHIIIIIIIIIIIIIIIIIIIIIIIIIIIIHIIHIIHIIIIIIIIIIFHHIIIIFHIIIIIIHHIIIIHHGIIHIIIIHIHIIHIIIHIIHGIIIIIHIHHHHHHHIIIIIIIIIIIIIIIHHIIHIIIIIIIIIIIHIIIIIIIIIIIIHIIIIIIIIIIIIIHIIIIHHHIIIIHHHIIIIIIIIIHHHHIHIIIIIIIII<IIIIIIIIIIIIIIIIIIIIIIIIIIHHIHIIEFHIHIIIIIHIIIHGHIIIHIIIIIIIIIIIIIIIIIIIIIIIIIIIIIIIIIIIIIIIIIIIIIIIIIIIIIIIIIIIIIIIIIIIIIIIIIIDDDDD
@HISEQ:969:HM2KJBCX2:2:1102:5256:27407 2:N:0:ACTATGCA
CATCTGGGCAATCCCAACTATCCCTATTAATCATTACGTCAATCCTAGAAACCAACAAAATAGGATCGAACGTCCTATTTCATTATTCCATGCTAATGTATTCAAGCGTTAGCTTGCTTTAAACACTCTAATTTTTTCAAAGTAACAGTCCAAATTCCCCGCAACACCAAATTAATGGCATTACGGATCATCAGGAAGGAGGAATCAGTGAGACCAGTACATACCAGAGGCATGACCAATCTACTAACCCCGAAATTCAACTACGAGCTTTTTAACTGCAACAACTTTAATATACGCTATTGGAGCTGGAATTACCGCGGCTGCTGGCACCAGACTTGCCCTCCAA
+
DDDDDIIGIFHHHHHIIIIIIIHIIIIIIIIIIIIIIIIIIIHIIIIIIIIIIIIIHIIGHIIIIIIIIIGHIIIIIIIIIIIIIIIIIIIIHIIIHHIIIIHIIIIIIIIIIIIHIIIIIIIGGHGHHIIIIHIIHHHIIIIIIHIIHHHIIIIIIHIIIIIIHHIIHIHIHIIHIIIIIIIIIIHHIIIIHGIIIHHGIIIIIIIIIHHHIIIIHHIIIIIIHGHIIIIIIIIIIIIIIIIHHIHGIIHIIIHIIIIIIIHIIHIIIIIIIIIHIIIIIGIIIIIIIIIIIIIIIIIIIIIIIIHIIIIIIIIIIGIIIIIIIIIIIIIIIIIIIIIIIDDDDD
@HISEQ:969:HM2KJBCX2:2:1102:7890:27371 2:N:0:ACTATGCA
CATCTGGGCAATCCCAACTATCCCTATTAATCATTACGTCAATCCTAGAAACCAACAAAATAGGATCAAACGTCCTATTTCATTATTCCATGCTAATGTATTCAAGCGTTAGCCTGCTTTAAACACTCTAATTTTTTCAAAGTAACAGTCCTGTTTCCCTGCAACACCAAATTAATGACATTACAGTTCTTCAGAAAGGAGGAATCAGCGAAGCCAGTGCATACCAAAGGCACGACCAACCTGCTAACCCCGAAATTCAACTACGAGCTTTTTAACTGCAACAACTTTAATATACGCTATTGGAGCTGGAATTACCGCGGCTGCTGGCACCAGACTTGCCCTCCAA
+
DADDDHIIIIFHHIIIHIIIHIIIIHIIGIIHIIIIIHIIHIIIIIIHIHIHHHIIEHHIHHFHHIHIIIHHHIIIIIIIHIIIIIIF@HIHHHIIIIIIIHIIIIIIIIHIIHIHIIIHIIHHHIIIIIIIHHIIIIHIHIIHIIHHIIHHHIIHIIIIIIHHHHHIIIIIHHIHHHHIIIIIIIHHIHIIHGHIIIIIHIIIIIIHHIHIIIIIIHHFIIIIIIIIIGIIIIIHIIHIHFHFHIIIIIIIIIIIIIIHHHIHIIIIIIIIIIIIIIIIIIIIIIIHIIIIIIIIIHIHHIIIIIIIIIIIIIIIIIIIIIIIIIIIIIIIIIIIIIHIIDDDDD
@HISEQ:969:HM2KJBCX2:2:1102:18202:27471 2:N:0:ACTATGCA
CATCTGGGCAATCCCAACTATCCCTATTAATCATTACATCGATCCTAGAAACCAACAAAATAGAATCGGATGTCCTATTTCATTATTCCATGCTAATGTATTCAAGCGTGAGCCTGCTTTAAACACTCTAATTTTTTCAAGGTAACAGTCCTAATTCCCCGTGACACCAAATTAATGGCATTACGGTTCTTTAGAAGGTGAGAAATCAATAATATCAGTACATACCAACGGCATGACGAAACATTGATCCCGAAATTCAACTACGAGCTTTTTAACTGCAACAACTTTAATATACGCTATTGGAGCTGGAATTACCGCGGCTGCTGGCACCAGACTTGCCCTCCAA
+
DDDDDIIIIDEHHHIIIIIIIIIIIIIIIIIIIIIIIIIIIIIIIIHIIIIIHIIIIIIIIIEHIIIIIIIGHIIIIIIIGIIIIIIIIIIIIIIIIIIIIHHIIIHIIIIIIIIIIIIIIIIIIIHHIHIIIIIIIIIIIHHHIIIIIIIIIIIIIIIIIIIHIIIIIIIIIIIIIIIIIIIHIIIIIIIIIIIIIIIIIIIIIHIIIIIIIIIIIIHIIIIIIIIIIIIIIIIIIIIIIIHHCIHHCIIIIIIIIIIIIIIIIIIIIIIIIIIIIIIIIIIIIIIIIIIIIIIIIIIIIIIIIIIIIIIIIIIIIIIIIIIIIIIIIIIIIIIIIIIIIDDDDD
@HISEQ:969:HM2KJBCX2:2:1102:21016:27695 2:N:0:ACTATGCA
CATCTGGGCAATCCCAACTATCCCTATTAATCATTACGTCAATCCTAGAAACCAACAAAATAGGATCGAACGTCCTATTTCATTATTCCATGCTAATGTATTCAAGCGTTAGCTTGCTTTAAACACTCTAATTTTTTCAAAGTAACAGTCCAAATTCCCCGCAACACCAAATTAATGGCATTACGGATCATCAGGAAGGAGGAATCAGTAAGACCGGTACATACCAGAGGCATGACCAATCTACTAACCCCGAAATTCAACTACGAGCTTTTTAACTGCAACAACTTTAATATACGCTATTGGAGCTGGAATTACCGCGGCTGCTGGCACCAGACTTGCCCTCCAA
+
DAABDHGHIDGCFHHIIIHIIIIIIIIIIIEHIHFGHIHEHIIIHIIHHHHIHIIHIIIIIIHHHGHHHEHHDGHHHHHIHIIHHIIHGIHCEHFHHHHIIGIHIHHHGHHHHGHHHHHHHIIIHIIIGIHIIHHHIIIHIIIHIEHHFIHHEHHFIIIIIHHDIHIHHIIIIIHHHHHHHHHIIIIIIHGIIIIIIHIGIIIIHHIHHIIIHIIIHGIIIIIIIIIGIIIIIIHIIIIIIIIHFHIIHHIIHIHIIIIIIIHIIHIIIIIIIIHIIIIIIIHHIIIIIIIHIIIIIIIIHIIIIIIIIIIIIIIIIIIIIIIIIIIIIIIIIHIIIIIIIDDDDD
@HISEQ:969:HM2KJBCX2:2:1102:16243:27251 2:N:0:ACTATGCA
CATCTGGGCAATCCCAACTATCCCTATTAATCATTACGGTGGTCCTAGACCAACAAAATAGAACCAACGTCCTATTCTATTATTCCATGCTAATCTATTCAAGCAAAAGCCCGCTTTAAACACTCTAATTTTTTCAAGGTAATGGTCCTGGTTCCCCGACACACCCAATAAAGGGCATACCGGCTCACCAGAAGGATAGACCCGACAGCAGAACAGTACTCGCCAGAGACGGACCGTCCGGTCAGGCCTAAAATTCAACTACGAGCTTTTTAACTGCAACAACTTTAATATACGCTATTGGAGCTGGAATTACCGCGGCTGCTGGCACCAGACTTGCCCTCCAA
+
B@@@DHCHIIHHE1GEHHH@FFHHHIHHEHI@GHEHIHHHIGHCCGHHECFHEGHF1@<D<11<C@<<<G1EH?GHHHCHHIIIFGHHHIIHIIHHCGHFH<GIHEGCFIDEHHHHIIGHIIHIHGHGHHIIHIHEIIHIIIHHCHHIIHGHIIHHHHIHHHFGHHHHIHIIIIFHHHHGHIHIIIIHHHHIHHGHHHHHIIHHIHIIIIIIHHHHGHHAGHHHFHIIHHGHIHHHIHHEHHEHIIHIIHIHHCIIIIIHDHEIHHHHC?HIIIHGIHIIIHHF@@HHEHHGHEFCCFGHHIIHEHHIIIIIHHHHHHGIHHG?HIIHGH@HHHE@IHH@DDDD
@HISEQ:969:HM2KJBCX2:2:1102:7193:28494 2:N:0:ACTATGCA
CATCTGGGCAATCCCAACTATCCCTATTAATCATTACATCGATCCTAGAAACCAACAAAATAGAATCGGATGTCCTATTTCATTATTCCATGCTAATGTATTCAAGCGTAAGCTTGCTTTAAACACTCTAATTTTTTCAAGGTAACAGTCATAATTCCCCATAACATCAAATAAATGACATTATGGTTCTTTAGAAGGTGAGAACCAATAAAACCAGTACATACCAAGGCATGACCGATTCCTTGATCCCGAAATTCAACTACGAGCTTTTTAACTGCAACAACTTTAATATACGCTATTGGAGCTGGAATTACCGCGGCTGCTGGCACCAGACTTGCCCTCCAA
+
DDDDDHHGIDGHGHIIIIIIIIIIIIIIIIIIIIIIIIIHIIIIIIIIIIIIIIIIIIHIIIHHIIIIIIIIIGGIIIIIIIIIIIIHHIIIHIIHIIIIIIIIIIIHIIIIHIIIIIIIIIIIIIIHIIIIIIIIIIIIIHIIIIIIIIIHIHIIIIIIIIIHIHHIIIIIIIHIIIHIIIIIIIHIHHIIIIIIIIIIIIHIIIIIIIIIIIIIIIIIIIIIIIIIIIIIIIIIIIIIHIHFIIHHIIIIIHIHIIIIIIHIIIIIIIIIIHIIIIIIIIIIIIIIIIIIHIIIIIIIIIIIIIIIIIIIIIIIIIIIIIIIIIIHIIIIIIIIIIIIDDDDD
@HISEQ:969:HM2KJBCX2:2:1102:19875:28485 2:N:0:ACTATGCA
CATCTGGGCAATCCCAACTATCCCTATTAATCATTACGGTGATCCTAGAAACCAACAAAATAGAACCATGCCGTCCTATTCTATTATTCCATGCTAATGTATTCGAGCAAAAATGCCTGCTTTAAACACTCTAATTTTTTCAAGGTAAAGGTCCTGGATCCGCAAGACACCCAATAAAGGACATCAAGTTTCTCCAGAAGGTGAGAAATCAACAGTAACAGTTCATACCCCTTAAGGCATGACCATCACGTCAATCCCGAAATTCAACTACGAGCTTTTTAACTGCAACAACTTTAATATACGCTATTGGAGCTGGAATTACCGCGGCTGCTGGCACCAGACTTGCCCTCCAA
+
DDDDDHHHIIIIIHIIIIIIIIIIIIIIIIIIIIIIIIIIIHHHIIIIIHIIIIIIIIIIIHGHIIIIIHHHHHDHHHIIIIIIHHIIIIHIHGIIIIGHIDEFGHHGHHHHIIIHIIIIIIHHFGFHIIIHIIHIIIIHIHHIIHIIIHEHIIIIIIIIIIIIHHHIIHIHIIIHIIIHIHIIIIIIIIIHEIHIIIIHIHHIIIIHHIIIIIIIIIIIIIHIIIHHIIIHIIIIIIIIIIIIIGHHIIHGIHEIIHIIIIIIIIIIIIIIIIIIIIIIIHHIIIIIIIHIIIHIIHIIHIIIIIIIIIIIIIIIIIIIIIIIIIIIIIIIIIIIIIIIIIIIIIIIDDDDD
@HISEQ:969:HM2KJBCX2:2:1102:15043:28308 2:N:0:ACTATGCA
CATCTGGGCAATCCCAACTATCCCTATTAATCATTACGGTGATCCTAGAAACCAACAAAATAGAACCATGCCGTCCTATTCTATTATTCCATGCTAATGTATTCGAGCAAAAATGCCTGCTTTAAACACTCTAATTTTTTCAAGGTAAAGGTCCTGGATCCGCAAGACACCCAATTAAGGACATCAAGTTTCTCCAGAAGGTGAGAAATCAACAGCGACAGTTCATACCCCTTAAGGCATGACCATCACGTCAATCCCGAAATTCAACTACGAGCTTTTTAACTGCAACAACTTTAATATACGCTATTGGAGCTGGAATTACCGCGGCTGCTGGCACCAGACTTGCCCTCCAA
+
ADD@DEECHHGEFHIIHHIIIFEEHIIGIHIHIIIHIIIIIIIIGIIIIFHHHHHIHGICHHHIIIIIIHIHIIDDHHFEHFHHIIHH1CCFC?GHHHHIIHDGECCHIIIHHHHGFHHHEFFGGEHHHIHHHIIGHHFEHHIIIIIIIHE?CGHHHIIHHHGHFHDEHCC<CHGCFHIIHEGHHIHFIHGHHIIHIHGIHHIIHIIHIIIHIIIIIIIGIHHHHIIIIIHIIHHIIIIHIIGIHHIIFH@HIHIIHEFHHHIIIIHHHHIGIIIIIIIHIIIIIHHIIIHIIIIIHIGHIHGIHIIIIIHIIIIHIIIHIIIHHIHIIIIIIIHIIIIIHFH?HIIIDCDDA
@HISEQ:969:HM2KJBCX2:2:1102:18423:28712 2:N:0:ACTATGCA
CATCTGGGCAATCCCAACTATCCCTATTAATCATTACGGTGATTCAGAAACCAACAAAACAGGACCACCGTCCTATTTTATTATTCCATGCTAATGTATTCAGACGTAAGCCTGCTTTGAACACTCTAATTTTTTCAAGGTAAAGGTCCTGGTTTCCCACCACGCTAAATTAATAACATGATGGTTCCCCAGAAGGTAGAAATTCCACACGCCAGTACAGACTATTGCCCGACCAACGGTAGAACCCCGAAATTCAACTACGAGCTTTTTAACTGCAACAACTTTAATATACGCTATTGGAGCTGGAATTACCGCGGCTGCTGGCACCAGACTTGCCCTCCAA
+
DDDDDIIGIHHIIHIIHIIIIIIIIIIIIHIIIIIIIIHIIIIIIIIIIIIIIIHIIIIHIHHIHIIIIHHCHHHIIIIHIIIIHHHHIIIHIIIIHGIIIFHHHIIIIIIHIIIIIIHHIIIIIIIIHHIIIIIIIIHHIIHIIIIHIIEHIIHHHHHIHHHIIIIIIHIIIIIIIIIHIIIIIIIIIIIIIIHHHHIIIIIIIIIIHIHHHIIHIIIIIHHHIIIIHH@HHHHHIIHHGEIIHDHGHIIIIHHIIIIIIIIIHIHIHHEHIIIIHIIHHIHEIIIHHHGIIHEEIIHIIIIHIHIIIHHIIIIIIIIIHIIIIIIIIIIIIIGIIIDDDDD
@HISEQ:969:HM2KJBCX2:2:1102:3730:28346 2:N:0:ACTATGCA
CATCTGGGCAATCCCAACTATCCCTATTAATCATTACGTCGATCCTAGAAACCAACAAAATAGAATCAAACGTCCTATTTCGTTATTCCATGCTAATGTATTCAAGCGTGAGCCTGCTTTAAACACTCTAATTTTTTCAAAGTAACAGTCCTGATTCCCCAAGACACCAAATTAATGACATCATGGTTCGTCAGAAGGTAGGAATCAATAATACCAGTACGTACAATAGCACGACCAATAAATTGATCCCGAAATTCAACTACGAGCTTTTTAACTGCAACAACTTTAATATACGCTATTGGAGCTGGAATTACCGCGGCTGCTGGCACCAGACTTGCCCTCCAA
+
@BDDDHIHIHIIHHIIIIIIIIIHHIIIIIIIIIIIIIIIIIIIHIGHIIIIIIIIIIIIIIIIHIIIEHIIIGIIIHIGHHIHHIIHHIIIIIIIIIIIHHHHHHIIIIIHIHIHIHHHHHHIIIIIIIIIIIHIIHIIIIIIIHGIIIIIIIHIHIIIIIHHIIIIIIIIIIIIIIIIIIIIIIIIIIIIIIIIIIIIIIIIIIIIIIIIIIIIIIIIIIIHIIIIIIIIIIIIIIIIIIIHIIIIIIIIIIIIIIIIIIIIIIIHIIIIIIIIIIIIIIIIIIIIIIIIIIIIIIIHIIIIIIIIIIIIIIIIIIIIIIIIIHIIIIIIIIIIIIIIDDDDD
@HISEQ:969:HM2KJBCX2:2:1102:7261:29172 2:N:0:ACTATGCA
CATCTGGGCAATCCCAACTATCCCTATTAATCATTACGTCGATCCTAGAAACCAACAAAATAGGTTCGATCGTCCTATTTCGTTATTCCATGCTAATGTATTCAAGCGCGAGCCTGCTTTAAGCACTCTAATTTTTTCAAAGTAACAGTCCTGTTTCCCCGCAACAACAAATTAATGCCATCACGGTTCTACAAGAAGGAGGGACCAGTGAGGCCAGTGCATACCAGTGGCACGACCAACCTACTGGCCCCGAAATTCAACTACGAGCTTTTTAACTGCAACAACTTTAATATACGCTATTGGAGCTGGAATTACCGCGGCTGCTGGCACCAGACTTGCCCTCCAA
+
ADDDDIIGIHIIHIIIIIIIHHIIIHIIIIIIIIIIHHHIIIIIIIIIIHIIHHIIHIHHIIIHHIIIIIIGHIIIIIIIHGIIIIIHGIIIGIHIHHIIIHHIIIIIIIHHIIIIIIIIIIHIIIIIIIIIIIIIHHHHFHIIHIIIIIIIIIHHHCIIIIIIIIIIIIIIIHIIGIIHIIIIIIIHHHIIIHIIIIIIIIIIIIHIHIIIIGIIHIIHIIIIIIIIIIIIIIIIHIIIHHHFHHHHHHHIIIIIIIIIIIIIIIIIIIIIIIIIIIIIIIIIIIIIIIIIIHIIIIIIIIIIIIIIIIIIIIIIIIGIIIIIIIIIIIIIIIIHIIHIIDDDDD
@HISEQ:969:HM2KJBCX2:2:1102:11262:29428 2:N:0:ACTATGCA
CATCTGGGCAATCCCAACTATCCCTATTAATCATTACGGTGGTCCTAGACCAACAAAATAGAACCAACGTCCTATTCTATTATTCCATGCTAATCTATTCAAGCAAATGCCTGCTTTAAACACTCTAATTTTTTCAAGGTAATGGTCCTGGCTCCCCGGTACACTCAATAAAGAACATGCCGGTTCACCAGAAGGTAAGACCCGACACAGAACAGTACTCGCCAAAGACGGACCGCCCGGCCAGGCCTAAAATTCAACTACGAGCTTTTTAACTGCAACAACTTTAATATACGCTATTGGAGCTGGAATTACCGCGGCTGCTGGCACCAGACTTGCCCTCCAA
+
DDDDDIIEHIHIIIHIIHIIIIIIIIIIHIIHHIIIIIIIHIIIIIIHHHHHIIIIIIIIIIIIIIIIIIIGIIFHEHIIIHIHHIIIIIIIIIHIHHIIIGHHIIIIIIIIIIGIHIIHIHHIIIIIIIHIHIFHHIIIIIIIHHIIIGGEHHIIIIIIIIHHHHIIHHIHIHEIHIIHIHHIIIIIIIIIIIIIIHIHHHHIIIIIHHHIIIIIIIHHIIIIIIIHIIIIIIHHEHHHHGIIIIIIIIIHHHIIIIIIIIIIIIIIIIIIIIIIIIIIHIHIIIIIIIIIIIIIHHIIIIIIIIIIIIIIIIIIIIIIIIIIIIIIIIHHIIIIHHDDDDD
@HISEQ:969:HM2KJBCX2:2:1102:13347:28980 2:N:0:ACTATGCA
CATCTGGGCAATCCCAACTATCCCTATTAATCATTACGGTGATTCAGAAACCAACAAAACAGGACCACCGTCCTATTTTATTATTCCATGCTAATGTATTCAGACGTAAGCCTGCTTTGAACACTCTAATTTTTTCAAGGTAAAGGTCCTGGTTTCCCACCACGCTAAATTAATAACATGATGGTTCCCCAGAAGGTAGAAATTCCACACGCCAGTACAGACTATTGCCCGACCAACGGTAGAACCCCGAAATTCAACTACGAGCTTTTTAACTGCAACAACTTTAATATACGCTATTGGAGCTGGAATTACCGCGGCTGCTGGCACCAGACTTGCCCTCCAA
+
DBDADGIHHHHIIIIHIIIIIIIIIIIIEHHIIHIIIIIIIIIIIIGIHHGIIIIHIIIIHHHHIIIHIIGHHHIIIHIIIIIIIHIHIHHIIIIHGGHIHHIHIIIIIIIHIIIIIIIHGHHEHIIIIIIIIIIIHIIHHHIIIIIIHHEIHIIIIHIIHIIIIIIIHHIIIHHEEGHIHIIIIGHIHIHHHEHHGIIIHHHIIHIHIIIIIIIIIIIIIHHFEGHIHHHEHEIHHH4HGFIIIHIHEHIHHIHIHIHIHHEHEIGIIIIHIIHIIIHHHHIIHHHG@EGDIIHHHIHHHEHIIHIHGHHHHDIIIHIIGHGIIIIIIIHIHIIGIIDDBDA
@HISEQ:969:HM2KJBCX2:2:1102:3841:29511 2:N:0:ACTATGCA
CATCTGGGCAATCCCAACTATCCCTATTAATCATTACGGTGATCCTAGAAACCAACAAAATAGAACCATGCCGTCCTATTCTATTATTCCATGCTAATGTATTCGAGCAAAAATGCCTGCTTTAAACACTCTAATTTTTTCAAGGTAAAGGTCCTGGATCCGCAAGACACCCAATAAAGGACATCAAGTTTCTCCAGAAGGTGAGAAATCAACAGTAACAGTTCATACCCCTTAAGGCATGACCGTCACGTCAATCCCGAAATTCAACTACGAGCTTTTTAACTGCAACAACTTTAATATACGCTATTGGAGCTGGAATTACCGCGGCTGCTGGCACCAGACTTGCCCTCCAA
+
DDDDDIIIIGHHGHIIIIIIHIIIIIIIIIIIIIIIIIIIIIIIIIIIIIIIIIIIIIFHIIGHIIIIIIIIIIIHIIIIIIIHIIIIIIHIIIIIGIIIIIHHHIIIIIIIHIIIIIIIIIHHHHHIIIHIIHIIIIIIIIIIIIIIIIIIIIIIIHHIIIIIIIIIIIIIIIIIIIIIIIIHIIIIIIHIIHHIIIIIIHIIIIIIIIIIIIIIIIIIIIIIIIIIIIIIIHIIIIIIIIIIIIIIIIHGIIHIIIIIIIIIIIIIIIIIIIIIIIIIIIIIIIIIIIIHIIIIIIIIIIIIIIIIIIIIIIIIIIIHIIIIIIIIIIIIIIIIIIIIIIIIIIIIDDDDD
@HISEQ:969:HM2KJBCX2:2:1102:18000:30059 2:N:0:ACTATGCA
CATCTGGGCAATCCCAACTATCCCTATTAATCATTACGTCGATCCTAGAAACCAACAAAATAGGGTCAAACGTCCTATTTCATTATTCCATACTAATGTATTCAAGCTAATGCCTGCTTTAAACACTCTAATTTTTTCAAAGTAACAGTTCTAACTCCCCATAACACCAAATTAATGACATCATGATTCGTCAGAAGGGAGAAATCAATGATACCAGTACGTACCAGAGGCACGACCGATATATTGATCCCGAAATTCAACTACGAGCTTTTTAACTGCAACAACTTTAATATACGCTATTGGAGCTGGAATTACCGCGGCTGCTGGCACCAGACTTGCCCTCCAA
+
@BDDBIIGIHEHIHIIEHIIIHHIIIIIIHIGIIIIHEHHIIIIIIHGIIIHHIHIHFEHIHHIGHHHIHHIIGHHIHIIIHHHHHGHHIHIHH?1FCGHIHGHIEEHHHHCHHIFHHACFFFHIFHHIIHHIIEHHECEFFHFIHHHHHIIIGCH@?FHHHIGGFGCHHGGFHHEHHFEGC?FCEHFGHIHIIIIIHFHEGHHH:GHHHHHHHEHEEHEGHHEIIHIIFIIHHEDCEHIHHCHFEC?HEE@EHEHHGEHEHHC@IIIIIIIIHG1HHH@IHFG<EHHHGEHHHDF11EHIIHHHIHHHIHG<CHE?DIIFHHHGHFGFHEIHIHEHIHHCDADDA
@HISEQ:969:HM2KJBCX2:2:1102:11668:30155 2:N:0:ACTATGCA
CATCTGGGCAATCCCAACTATCCCTATTAATCATTACGTCGATCCTAGAAACCAACAAAATAGGTTCGATCGTCCTATTTCGTTATTCCATGCTAATGTATTCAAGCGCGAGCCTGCTTTAAGCACTCTAATTTTTTCAAAGTAACAGTCCTGTTTCCCCGCAACAACAAATTAATGCCATCACGGTTCTACAAGAAGGAGGGACCAGTGAGGCCAGTGCATACCAGTGGCACGACCAACCTACTGGCCCCGAAATTCAACTACGAGCTTTTTAACTGCAACAACTTTAATATACGCTATTGGAGCTGGAATTACCGCGGCTGCTGGCACCAGACTTGCCCTCCAA
+
DDDDDIIIIIIHIHHIIIIIIIIIIIHIIIIIIIIIIIHIIIHIIIIGIIIIIIIIIIIHIGIGHHIIIIGIGHIIIIIIIIIIIHIIIIIHIIIIIIIIHHHIIIIIHIIHHHIIIIIIIIIIIIIIIIHIIIIIIIIIIIIIHIIIIIIGIIHHIIHHIHIIIIIIIIHIIIIIIIIIIIHIIIIIIIIIIIIHIIIIIIIIIIIIHIIIIIIIIIIIIIIIIIHIIIIIIIIIIIIIIIIHIIIIIIHHIIIIIHHHIHIIIIIIHIIIIIIIIIIIIIIIIIIIIIIIIIIIIIIIIIIIIHIIIIIIIIGIIHIHHIIIIIIIIIIIIIIIIGIIIDDDDD
@HISEQ:969:HM2KJBCX2:2:1102:3935:31685 2:N:0:ACTATGCA
CATCTGGGCAATCCCAACTATCCCTATTAATCATTACGGTGGTCCTAGAAACCAACAAAATAGAACCATGCCGTCCTATTTTATTATTCCATGCTAATGTATTCAAGCAAAAATGCCTGCTTTAAACACTCTAATTTTTTCAAAGAAAAGGTCCTGGTTCCCCGCGGCATCCAATTAAGGACATCGCGGTTCTCCAGAAGGTGAGAAATTGACTGCACCAGTTCATACCCCGTGAGGCACGACCGATGCGCCAATCCCGAAATTCAACTACGAGCTTTTTAACTGCAACAACTTTAATATACGCTATTGGAGCTGGAATTACCGCGGCTGCTGGCACCAGACTTGCCCTCCAA
+
DDCDDIIIIGHHIIIIIIIIIIIIIIIIIIIIIIIIIIGIIIIIIIIIIIIIIIIIIIIHHIGHHIIIIHHIIIIIIIIIIIHIIIIIIIIIIIIHIIIHIHIIIIIIIIIIIIIIIIIIIIIIHHIIIIHIIHIIIIIIIIIHIHIIHIIHIIIIHIIIIIIIIIHGIIIIIIIIIIIIIHIIIIIIIIIIIIIIIIIIIIIIIIIIIIIIIIIIIHIIIIIIIHHIIIIIIIIIIIIIIHIIIIIIIIIIIHHIIIIIIIIIIIIIIIHIIIIIHIIHIIHIGIIIIIHIIIIIIIIIIIIIIIIIIIIIIIIIIIIIIIIIIIIIIIIIIIIIIIIIIHIIIIIIDDDDD
@HISEQ:969:HM2KJBCX2:2:1102:10945:31281 2:N:0:ACTATGCA
CATCTGGGCAATCCCAACTATCCCTATTAATCATTACGGTGGTCCTAGAAACCAACAAAATAGAACCATGCCGTCCTATTTTATTATTCCATGCTAATGTATTCAAGCAAAAATGCCTGCTTTAAACACTCTAATTTTTTCAAAGTAAAGGTCCTGGTTCCCCGCGGCATCCAATTAAGGACATCGCGGTTCTCCAGAAGGTGAGAAATTGACTGCACCAGTTCATACCCCGTGAGGCACGACCGATGCGCCAATCCCGAAATTCAACTACGAGCTTTTTAACTGCAACAACTTTAATATACGCTATTGGAGCTGGAATTACCGCGGCTGCTGGCACCAGACTTGCCCTCCAA
+
DDDDDIIGIFHHHGHIIHIIIIIIIIIIIIIIIIIIIIHIIIIIIIIIIIIIIIIIIIIIHHHIHIIIIHIGHIHIHIIIIIIIIHIIIEHHGHIIIIIHIHIHIIIIIIIIIIIIIIIIIIIIIHIIIIIIIIHHIIIHIIHIIHIIIIIHIIHHHHIIIIIIIIIIIIIIIIIIIIIIIIIIIIIIIGHIIIIIIIIIIIIIIIIIIIIIIIIIIIIHIIIIIIIIIIIIIIIIIIIIIIIIIIIIIIHHIHHIIIIIIIIIIIIIHEGIIIIIHIHIIIIIIIIIIIHHIIIIIIIIIIIHHIIIIIIIIIIIIIIIIIIIIIIIIIIIIIIIIIIIIIIIIIIHDDDDD
@HISEQ:969:HM2KJBCX2:2:1102:3639:32075 2:N:0:ACTATGCA
CATCTGGGCAATCCCAACTATCCCTATTAATCATTACGTCGATCCTAGAAACCAACAAAATAGAATCAAACGTCCTATTTCATTATTCCATGCTAATGTATTCAAGCGCGAGCTTGCTTTAAACACTCTAATTTTTTCAAAGTAACAGTCCTGATTTCCCACGACACCAAATTAATGACATCGTGGTTCGTCAGAAGGGAGAAACCAATAATACTAGTACGTACAAAGTACGACCGACATATTAGTCCCGAAATTCAACTACGAGCTTTTTAACTGCAACAACTTTAATATACGCTATTGGAGCTGGAATTACCGCGGCTGCTGGCACCAGACTTGCCCTCCAA
+
D@DDDFEH?HIEHFHHIIIIIIIIIIIIIIHEHIIIFHGHHHHFHHHFHHIHHHHIIIGHIHHCGHHE?HGGCFGHFHHHIEHIHHE@@HHIIGHHIIHHHHHEFCIHGIIIIIGIIHIHHHHHIHHIHIIHIIHHIHHIIHHEIIIHHHHHHIIIHIHHHHHGCGGHHGHHIHHIIIIHIIIHFHGEIIHHIIIIIHHEEFIHHIHIHHHHGHIIIHIIHIIIHGEHIIHIIHCIIIGIIHGEIHCIIHEIIIIIGIHIIIIIIIIIIIIIIIIIIIHIHEIIHIIIIIIIIHIIIIIIIIIIIIIIHIHIIIIIIIIIIIIIIHIIIIIIIIIGIIIDDDCD
@HISEQ:969:HM2KJBCX2:2:1102:7130:31832 2:N:0:ACTATGCA
CATCTGGGCAATCCCAACTATCCCTATTAATCATTACGTCGATCCTAGAAACCAACAAAATAGAATCAAACGTCCTATTTCGTTATTCCATGCTAATGTATTCAAGCGTGAGCCTGCTTTAAACACTCTAATTTTTTCAAAGTAACAGTCCTGATTCCCCAAGACACCAAATTAATGACATCATGGTTCGTCAGAAGGTAGAAATCAATAATACCAGTACGTACAATAGCACGACCAATAAATTGATCCCGAAATCCAACTACGAGCTTTTTAACTGCAACAACTTTAATATACGCTATTGGAGCTGGAATTACCGCGGCTGCTGGCACCAGACTTGCCCTCCAA
+
DDDDDIIHIIIIIIIIIIIIIIIIIHIIIIIIIIIIIIIIIIIIIIIHIIIIIIIIFIIIIHHIIGIIGIHHHHHHIHHIIIHIGIIIIIIIGEHIIIIIIIGIIIIIHHHIIIIIIIIIIIIIIIIIIIHHHIIIIIIIIIIIIIIIIIIIIIIIIIIIIIIIIIGIIIIIHIIIHIIIIIIIIIIIHIIIIIIIIIIIIIIIIIIIIHIIIIIIIIIIIIIIIIIIIIIIIIIIIIIIIIIIIIIIIIIIIHHIIIIIIIIIIIIIIIIIIIIIIIIIIIIIIIIIIIIIIIIIIIIIIIIIIHIIIIIIIIIIIIIIIIIIIIIIIIIIIIIIIIIIDDDDD
@HISEQ:969:HM2KJBCX2:2:1102:14935:31519 2:N:0:ACTATGCA
CATCTGGGCAATCCCAACTATCCCTATTAATCATTACGGTAGTCCTAGAAACCAACAAAATAGAACCACAACGTCCTATTCTATTATTCCATGCTAATCTATTCAAGCAATAGCCCGCTTTAAACACTCTAATTTTTTCAAGGTAATGGTTCTGGCTCCCCAACACACCCAATAAAGGGCATACTGGTTCACCAGAAGGAAGACCCGACAGCAGACAGTACTCGCCAAAGACGGACCGCCCGACCAGGCCTAAAATTCAACTACGAGCTTTTTAACTGCAACAACTTTAATATACGCTATTGGAGCTGGAATTACCGCGGCTGCTGGCACCAGACTTGCCCTCCAA
+
@BD@D1C?E<CDGCGHGHHHIHEGGHHIE@G1DGEHHF=GHDH@EHE<GHHHECGHH@HHEHHEHGE?EEHF<C<=GHHE111<FHHEHGH?1<GEFHEHHHFFCHEHHEHIHCFF/CHG@@<@@CG@CE@FIIHIHHFEB<HHIHEGHHHHG@@H@HHCHHHCGHEIHHH:EFCE/EHHFGIIIHHHEHEHHHIIHHGFHHGG6HEHIHGGHGHIHHHHFC;IIHHH@@AHC9HHIGHDHEHE<H@?FGHHIIHEIHGIHHE=GFEIHHEH@HHIIFEEEEEGCHCEHEHCIHHCHFHHGFHHHHHFCEHEHIIIHIIIHIHHIHHHHHFHF?HG?CHGC?DBD0
@HISEQ:969:HM2KJBCX2:2:1102:9836:31189 2:N:0:ACTATGCA
CATCTGGGCAATCCCAACTATCCCTATTAATCATTACGTCAATCCTAGAAACCAACAAAATAGGATCAACGTCCTATTTCATTATTCCATGCTAATGTATTCAAGCGCGAGCCTGCTTTAAACACTCTAATTTTTTCAAAGTAACAGTCCTGATTCCCCACCACACCAAATTAATGACATGATGGTTCGTCAGAAGGTAGGAATCAGTAACACCAGTACGTACCGAAGGCACGACCAGCGTACTAATCCCGAAATTCAACTACGAGCTTTTTAACTGCAACAACTTTAATATACGCTATTGGAGCTGGAATTACCGCGGCTGCTGGCACCAGACTTGCCCTCCAA
+
DBDDDFHHHHEHHHIFHHIIIIIIIIIIIIIIIIIHIIIHHHHIHIHHIHIIHIIIIIIIIEHIHFHIIHIIIIIFIGIHIIIIHHEHHIIGHIHHIIHIHHHHIGHIHHIHHIIIIIIHHHIIIIIIIIIIIIIIHHHGIIIIIIHHIIIIIIIIIIIHIHHHIHIIHHHHIIIIHIIIIIIIIIIIIIIIIIIHIIIIIIIHIIHHIIHEHIHIIIIIHIIHHGHIIHHIIIIIIIIIIHHGIIIHHCIIHIIIIIIIHEIIIHCIIIIIIIIIIIFIHIIIIIIIIIIIIIIHIIIHIIIIIIIIIIIIIIIIIIIIIIIIIIIHHIIHHHHHIHHHDDBDA
@HISEQ:969:HM2KJBCX2:2:1102:14666:32149 2:N:0:ACTATGCA
CATCTGGGCAATCCCAACTATCCCTATTAATCATTACGGTGATCCTAGAAACCAACAAAATAGAACCATGCCGTCCTATTCTATTATTCCATGCTAATGTATTCGAGCAAAAATGCCTGCTTTAAACACTCTAATTTTTTCAAGGTAAAGGTCCTGGATCCGCAAGACACCCAATTAAGGACATCAAGTTTCTCCAGAAGGTGAGAAATCAACAGCGACAGTTCATACCCCTTAAGGCATGACCATCACGTCAATCCCGAAATTCAACTACGAGCTTTTTAACTGCAACAACTTTAATATACGCTATTGGAGCTGGAATTACCGCGGCTGCTGGCACCAGACTTGCCCTCCAA
+
DDDDDHHHIHIIHIIIIIIIIIIIIIIIIIIIIIIIIIIIIIIIIIIIIIIIIIIIIIIIIIHIHIIIIHIIIHHIIIHIIIIIIIIIIIIIHIIIIIIIIHHIHHIIIIIIIIHIIHIHIIIIIIIIIIIIIIIIIIIIIIIIIIIIIHIIIIHIHIHIIIIIIIIIIIIIIIIIIIIIIIIIIIIIIIHIIIIIIIIIIIIIIIIIIIIIIIIIIIIIIIIIIIIIIIIIIIIIIIIIIIIHIIIIIIHHIIIIIIIIIIIIIIIIIIIIIIIIIIIIIIIIIIIIIIIIIIIIIIIIIIIIIIIIIIIIIIIIIIIIIIIIIIIIIIIIIIIIIIIIIIIIIIIIDDDDD
@HISEQ:969:HM2KJBCX2:2:1102:19194:32663 2:N:0:ACTATGCA
CATCTGGGCAATCCCAACTATCCCTATTAATCATTACGTCGATCCTAGAAACCAACAAAATAGAATCAAACGTCCTATTTCATTATTCCATGCTAATGTATTCAAGCGTGAGCCTGCTTTAAACACTCTAATTTTTTCAAAGTAACAGTCCTGATTCCCCACAACACCAAATAAATGACATCATGGTTCGTCAGAAGGGAGAAACCGACGATGCCAGTACGTACCGAGGCACGACCAACATGATGGTCCCGAAATTCAACTACGAGCTTTTTAACTGCAGCAACTTTAATATACGCTATTGGAGCTGGAATTACCGCGGCTGCTGGCACCAGACTTGCCC
+
DDDDDIIIIIIIIHIIIIIIIIIIIIIIIIIIIIIIIIIIIIIIIIIIIIIIIIIIIIIIIHHHIIIIIIIIIIIIIIIIIIHIHIIIIIIIIIIIIIIIIIIIIIIIIIIIIIHHIIIIIIIIIIIIIIIIIIIHIIIIIIIIIIIIIIIIIIIIIIIIIHIIIIIIIHIIIIIIIHIHIIIIIIIIIIIIIIIIIIIIIIIHIHIIIIIIIIIIIHHIIIIIIIIIHHIIIIIIIHGIIIIIIIIIIIIIIIIIIIHIHHIIHIIIIIIIIIIIIIIIIIIIIIIIIIIIIIHIIIIIIIIIIIIIIIIIIIIIIIIIIIHIIIIIIIIIIIIDDDDD
@HISEQ:969:HM2KJBCX2:2:1102:13963:33147 2:N:0:ACTATGCA
CATCTGGGCAATCCCAACTATCCCTATTAATCATTACGTCAATCCTAGAAACCAACAAAATAGGATCGAACGTCCTATTTCATTATTCCATGCTAATGTATTCAAGCGTTAGCTTGCTTTAAACACTCTAATTTTTTCAAAGTAACAGTCCAAATTCCCCGCAACACCAAATTAATGGCATTACGGATCATCAGGAAGGAGGAATCAGTGAGACCAGTACATACCAGAGGCATGACCAATCTACTAACCCCGAAATTCAACTACGAGCTTTTTAACTGCAACAACTTTAATATACGCTATTGGAGCTGGAATTACCGCGGCTGCTGGCACCAGACTTGCCCTCCAA
+
DDBADFHEHGCFHIIIIIIIHHHGIHEFHGIIIICHHG<FHGHIEHF@GHHHIHHHH?EHHIIGEGHHIGHC<CEHIFGEH?FHIHE?HHC1CHIGHHHGHHIHHCFHH@@EHHFHFHIIHFCHHHIIHHCHHEHEIHHHHIIHHIIHHEH@HEHCHHHIIIIHIHIHIIHEHHHHHHHHHIIIIIIHHIIIIHHHIIIIGIIIIIIIFHIIIHHHHGIHHIIIIHFHIIIHHIIHIHFHHHGHDE?IHDHIHHIHGIIHGIIHIIGIIIIIFHHHHHIIIIIIIIIHIIIIIIIIIIIHGIIIIIIIIIIIIIIIIIIIIIIGIIIIIIIIIIIIIIIIIDDDB@
@HISEQ:969:HM2KJBCX2:2:1102:8365:33929 2:N:0:ACTATGCA
CATCTGGGCAATCCCAACTATCCTTATTAATCATTACATCGATCCTAGAAACCAACAAAATAGAATTGGATGTCCTATTTTATTATTCTATGCTAATGTATTCAAGCGTGAGCCTGCTTTAAACACTCTAATTTTTACAAAGTAACAGTCCTAATTCCCTGTGACACCAAATTAATGGCATTACGGTTCTTTAAAAGATGAGAAATCAATAATATCAGTACATACCAACGGTATGACCAAAACATTGATTCCGAAATTTAACTACGAGCTTTTTAACTGCAACAACTTTAATATACGCTATTGGAGCTAGAATTACTGTGGCTGCTAGCACCAGACTTGCCCTCCAA
+
CDDDDIIIIIIIIIIIIIIIIIIIIIIIIIIIIIIIIIIIIIIIIIIIIIIIIIIIIIIHIIHHIIHHIIIIIIIIIIHGGHIIIHIGHIIGIIIIHIIIIHIIIIHIIHIIIIIIIIHIIIIIIIIIIIIIIIIIIIIIIIIIIIIIIIIHIIHHIIIHHHIIIIIIIIIIIIIIIIIIIIIIIIIIHHHIIIIIIIIIIIIIIIIIIIIIIIHIIIIIIIIIHIHHIIIIIIIIIIIIIIIIIHIIIIIIIIIIIIIIIIIIIIIIIIIIIIIIIIIIIIIIIIIIIIIIIIIIIIIIIIIIIIIIIIIIIIIIIIIIIIIIIIIIIIGIIIIIIIIIIIDDDDD
@HISEQ:969:HM2KJBCX2:2:1102:7091:33705 2:N:0:ACTATGCA
[truncated: 41,303,399 more chars]
