# Supplementary material for: Response of arbuscular mycorrhizal fungal community in soil and roots to grazing differs in a wetland on the Qinghai-Tibet plateau
Source: PeerJ. 2020 Jun 19;8:e9375. doi: 10.7717/peerj.9375 (PMC7307571; doi:10.7717/peerj.9375)
Supplement: Supplemental Information 13 [file peerj-08-9375-s013.zip › Soil non-grazing 1-5/5.fastq]

@HISEQ:969:HM2KJBCX2:2:1101:2697:2492 2:N:0:ACTATGCA
TGTCCGTGGATCCCCAACTATCCCTATTAATCATTACGTCAATCCTAGAAACCAACAAAATAGGATCGAACGTCCTATTTCATTATTCCATGCTAATGTATTCAGACGATAGTCTGCTTTAAACACTCTAATTTTTTCAAAGTAACAGTCCTGATTTCCCATCACACCAAATAAATGGCATGAAAGTTCCTCAGAAGGTAGAGATCCATCCTACCAGTGCAGACAATTAAGCCTGACCAATGGGTAGACCCCGAAGTTCAACTACGAGCTTTTTAACTGCAACAACTTTAATATACGCTATTGGAGCTGGAATTACCGCGGCTGCTGGCACCAGACTTGCCCTCCAA
+
DDDDDIIIIIIIIIIIIIIIHIIIIIIIIIIIIIIIIIHIHIIIIIIIIIHIIIIIIIHIHIIIIIIHHIIIIIHHIIHHIIIIIIIIHHIIGHIIIIIIIHHIIIIIIIIIIIIIIHHHIGIIIIIIIIIIHHIIIIIIIIIIIIIIIIIIIIIIIIIIIHIIIIIHIIIIHIHIIIIIIIIIIIIIHIIIIIIIIIIIIHIIIIIIIIHHIIIIIIIIIIIIIIIIIIIIIIIIIIIIIIIIHFIIIIIIIIHIIIIIIIIIIIIIIIIIIIIIIIIIIIIIIHIIHIIIIIIIIIIIIIIIIIIIIIIIIIIIIIIIIIIIIIIIIIIIIIIIIIIIIIDDDDD
@HISEQ:969:HM2KJBCX2:2:1101:14188:2228 2:N:0:ACTATGCA
TGTCCGTGGATCCCCAACTATCCCTATTAATCATTACATCGATCCTAGAAACCAACAAAATAGAATCGGATGTCCTATTTCATTATTCCATGCTAATGTATTCAAGCGTGAGCCTGCTTTAAACACTCTAATTTTTTCAAGGTAGCAGTCCTAATTCCCCGTGACACCAAATTAATGGCATTACGGTTCTTTAGAAGGTGAGAAATCAATAATATCAGTACATACCAACGGCATGACCGAAACATTGATCCCGAAATTCAACTACGAGCTTTTTAACTGCAACAACTTTAATATACGCTATTGGAGCTGGAATTACCGCGGCTGCTGGCACCAGACTTGCCCTCCAA
+
DDDCDHIHHIIIIIIIIIIIIIGHHIGHIIIIIIIIIIIIHIIIHIIIIHIIIIIIGGIHHHHHIIHHH=HD@GHHHIHIIIIIIIIIIIIIIIIGIIIIIGIIHIIIIIIIIHHIHHIIIHBHHIIIIHHIHIIIIIIIIHIIIIIIIIIIHHIIIIIIIIIIIHHGIHHIIHIIIHHIIIIIIIIIHGEIHIIIIIHIHIIIIIIIHIIIIHGHIIIIIIIIEIIIIIIIIIIHIIIIIHIIIHIIIIIIIIIIIIIIIIIIIIIIIIIIIHIIIIIIIIIIHEIIIHIIIIIIIIIIIIIIIIIIIIIIIIIIIIIIIIIIIIIIIIIIIIIIIIIIIIDBDDD
@HISEQ:969:HM2KJBCX2:2:1101:8352:2856 2:N:0:ACTATGCA
TGTCCGTGGATCCCCAACTATCCCTATTAATCATTACGTCGATCCTAGAAACCAACAAAATAGAATCAAACGTCCTATTTCGTTATTCCATGCTAATGTATTCAAGCGTGAGCCTGCTTTAAACACTCTAATTTTTTCAAAGTAACAGTCCTGATTCCCCATGACACCAAATTAATGACATCATGGTTCGTCAGAAGGTAGGAATCAATAATACCAGTACGTACAATAGCACGACCAATAAATTGATCCCGAAATTCAACTACGAGCTTTTTAACTGCAACAACTTTAATATACGCTATTGGAGCTGGAATTACCGCGGCTGCTGGCACCAGACTTGCCCTCCAA
+
DDDCDIIIHIIIIIIIIIIIIIIIIIIIIIIIIIIIIIIIIIIIIIIIIIIIIIIIIIIIIIIIIIIIHIIIHIIIIIIIIIIIIIIIIIIIIIIIIIIIHIIIIIIIIIIIIIIIIIIIIIIIIIIIIIHIIIIIIIIIIIIIIIIIIIIIIIIIIIIIIIIIIIIIHIHHIIIIIIIIIIIIIIIIIIIIIIIIIIIIIIIIIIIIIIIHHIIIIIIIIIIIIIIIIIIHIIIIIIIIIIHIIIIIIIIIIIIIIIIIIIIIIIIIIIIIIIIIIIIIIIHHHHIIIIIIIIIIIIIIIIIHIIIIIIIIIIIIIIIIIIIIIIIIIIIIIIIIIIIIDDDDD
@HISEQ:969:HM2KJBCX2:2:1101:15104:2988 2:N:0:ACTATGCA
TGTCCGTGGATCCCCAACTATCCCTATTAATCATTACGTCGATCCTAGAAACCAACAAAATAGAATCAAACTTCCTATTTCGTTATTCCATGCTAATGTATTCAAGCGTGAGCCTGCTTTAAACACTCTAATTTTTTCAAAGTAACAGTCCTGATTCCCCAAGACACCAAATTAATGACATCATGGTTCGTCAGAAGGTAGAAATCAATAATACCAGTACGTACAATAGCACGACCAATAAATTGATCCCGAAATTCAACTACGAGCTTTTTAACTGCAACAACTTTAATATACGCTATTGGAGCTGGAATTACCGCGGCTGCTGGCACCAGACTTGCCCTCCAA
+
DDDDDIIHIIEHHIIIIIIHHIIGHFH@HEGG?GFCCHEHHGFH0<DFHICH1D@CHII?CCFHCFEHIG11<<C<CHH?GHHC1CGH@CH1<<FIHHG?EIIIIIHGIIIIHIIHHHHIHHIG@FIHHHHIIIIIH9HIHHGHIII9HGIIIIIHHHHIIIIIHIIGIHHHHGHIHIHIGIIII;IIIIIIIIIIIIIIIIGIIIIIIIIIIIIIIIIIIII=IIIIIIHIIIIIIIIIIIIH<IIIIGIIHHIIIIIIIIIIIIIIIIIIIIIIIIIIIIHIIHIIIIIIHIIIIIHIIIIIIIIIIIIIIIIIIIIIIIIIIIIIIIIIIIIIIIIIDDDDD
@HISEQ:969:HM2KJBCX2:2:1101:2245:3640 2:N:0:ACTATGCA
TGTCCGTGGATCCCCAACTATCCCTATTAATCATTACGTCAATCCTAGAAACCAACAAAATAGGATCAACGTCCTATTTCATTATTCCATGCTAATGTATTCAAGCGCGAGCCTGCTTTAAACACTCTAATTTTTTCAAAGTAACAGTCCTGATTCCCCGCCACACCAAATGAATGACATGATGGTTCGTCAGAAGGTAGGAACCAGTAACACCAGTACGTACCTAAGGCACGACCAACGTACTGATCCCAAAATTCAACTACGAGCTTTTTAACTGCAACAACTTTAATATACGCTATTGGAGCTGGAATTACCGCGGCTGCTGGCACCAGACTTGCCCTCCAA
+
DDDDDIIIIIIIGIHIIIIIIIIIIIIIIIIIIIIIIIIIIIIIIIIIIIIIIIIIIIEHIIIIIIIIIHIIIHIHIIIIIIIIIIIIHIIIIIIIIIIIIHHIIIIIIIIIIIIIHHIIHIIIGIIIIHIIIIIIIIIHIIIIIIIHIIHIIHHIIIIIIIIIIIIIIIIIIIIIIIIIIGIIIIIIIIIIIIIIIIIIIIIIIIIIIIIIIIIIIIIIIIIIIIIIIIIIIIIIIIIIIIIHIIIIIIIIIIIIIIIIIIIIIIIIIIIIIIIIIIIIIIIIIIIIIIIIHIIIIIIIIIIIIIIIIIIIIIIIIIIIIIIIIIIIIIIIIIIIIIIIDDDDD
@HISEQ:969:HM2KJBCX2:2:1101:5280:3700 2:N:0:ACTATGCA
TGTCCGTGGATCCCCAACTATCCCTATTAATCATTACATCGATCCTAGAAACCAACAAAATAGAATCTGATGTCCTATTTCATTATTCCATGCTAATGTATTCAAGCGTAAGCTTGCTTTAAACACTCTAATTTTTTCAAGGTAACAGTCCTAATTCCCCATAACATCAAATAAATGACATTATGGTTCTTTAGAAGGTGAGAACCAATAAAACCAGTACATACCAAGGCATGACCGATTCCTTGATCCCGAAATTCAACTACGAGCTTTTTAACTGCAACAACTTTAATATACGCTATTGGAGCTGGAATTACCGCGGCTGCTGGCACCAGACTTGCCCTCCAA
+
DDDDDIIHIIIIIIIIIIIIIIIIIIIIIIIIIIIIIIIIHIIIIIIHIIIIIIIIHIIIIIIIIIIIIHIIIIIIIIIIIIHHIIIIIIIIIIIIIIIIIHHIIIIIIIIIIIIIIIIIHIIIIIIIIIIIIIIIHIIHHIIIIIIIIIIIIIIIIIHIIIIHIIIIIIIIIIIIIIIIIIIIHIIIIIIIIIIIIIIIIIIIIIIIIIIIIIIIIIIIIIIIIIIIIIIIIIIIIIIIIIHHIIHIIIIIIIIIIIIIIIIIIIIIIIIIIIIIIIIIIIIIIIIIIIIIIIIIIIIIIIIIIIIIIIIIIIIIIIIIIIIIIIIIIIIIIIIIIIIIDDDDD
@HISEQ:969:HM2KJBCX2:2:1101:19917:3945 2:N:0:ACTATGCA
TGTCCGTGGATCCCCAACTATCCCTATTAATCATTACGGTGGTCCTTGAACCAACAAAATAGAACCACAACGTCCTATTCTATTATTCCATGCTAATCTATTCAAGCAAAAGCCTGCTTTAAACACTCTAATTTTTTCAAGGTAATGGTCCTGGCTCCCCGGCACACGCAATTAAGCACATACCAATTCACCAGAAAGATAGACCCAACGACAGAACAGTACTCGCCAGAGACGGACCGTCCGGCCAGGCCTAAAATTCAACTACGAGCTTTTTAACTGCAACAACTTTAATATACGCTATTGGAGCTGGAATTACCGCGGCTGCTGGCACCAGACTTGCCCTCCAA
+
DDDDCIIIIIIIIIIIHHIIIHIIIIIIIIIIIIIIIIIIIIIHIHHHHIHHIIIIHIIIIIIIIIIIIIIHHIFIGHIIIIIIIIIIHFHIIIEHIIIIHFHIIIIIHHHHHHHHIIIIIIHHHIIIIIIHIHHIIIIIIIHEEGIIHIIIHHIIIIGHI.EHEHIIIIHIHIIIHIIIHHIIIHIIIIHHFHGFIHIHIHIIIHHIIIHCHHGIHEIGIIHIIIIIIHIIHIIHHHIIIIHEEDIHIIIIIIIIIHIGIIHHIIGIIIIIHIIIIIIIIIIIHHIIHIIHHIHIIIHGHIIIIIIIIIIIIIIHIIIIIIIIHIIIIIIIIGIIHEIIIIDDDDD
@HISEQ:969:HM2KJBCX2:2:1101:6158:4447 2:N:0:ACTATGCA
TGTCCGTGGATCCCCAACTATCCCTATTAATCATTACGGTGATCCTAGAAACCAACAAAATAGAACCATGCCGTCCTATTTCATTATTCCATGCTAATATATTCAGACATAAGCCTGCTTTAAACACTCTAATTTTTTCAAGGTAACAGTCCTGGTTTCCCAAAACACCAAATAAATGACATTAAGGTTCTCCAGAAGGTAGAAATTCTTAAAATCAGTACGAACCTGTTGATTCAACCGATAAAAAAATTCCGAAATTCAACTACGAGCTTTTTAACTGCAACAACTTTAATATACGCTATTGGAGCTGGAATTACCGCGGCTGCTGGCACCAGACTTGCCCTCCAA
+
DDDDDIIIIIGIIIIIIIIIIIIIIIIIIIIIIIIIIIIIIIIHHHIIIIIGGHHIHIIIHIIIIIHIIIIIIIIIHHIGHIIIIIIIHHHHIIIIIIHIIHIIIIIIIIIHIIIIIIIIIIIIIIIIIIIHHIIHIIIIHIIIIIHIHHIIHHIIIIIIIIHHIIHIIIIIHIIIIIIIHIIIIIIIGIGIIIIIIIHHIIHIIHHIIIIIIIIIIIIHIHHIIIIHIIIIIIIIIIIIIHIHIIHIHEIIIIIHHHEHHEHHHHIIIIIIIIIIIIIIIIIIIIIIIIIIIIGIIIIHIIIIIIIIIIIIIIIIIGIIIIIIIIIIIIIIIIIIIIIIIIIDDDDD
@HISEQ:969:HM2KJBCX2:2:1101:8887:4327 2:N:0:ACTATGCA
TGTCCGTGGATCCCCAACTATCCCTATTAATCATTACATCGATCCTAGAAACCAACAAAATAGAATCGGATGTCCTATTTCATTATTCCATGCTAATGTATTCAAGCGTGAGCCTGCTTTAAACACTCTAATTTTTTCAAGGTAACAGTCCTAATTCCCCGTGACACCAAATTAATGGCATTACGGTTCTTTAGAAGGTGAGAAATCAATAATATCAGTACATACCAACGGCATGACCGAAACATTGATCCCGAAATTCAACTACGAGCTTTTTAACTGCAACAACTTTAATATACGCTATTGGAGCTGGAATTACCGCGGCTGCTGGCACCAGACTTGCCCTCCAA
+
DDDDDIIIHIIIHIIIIHIIIIIIIIIIIIIHIIIHF1DG@?FG0FCFHIIHCGG=HIHEHHHICHGH=0DEFHCE<GHHE1<<CHGH1D<<E@G?FHE@FHHHFGGEGIIHGHHHFHHHHIHHGFCG@HGDHHGHHHFHGHIHGCHHHHEGCDFHHGEHGIIIHIGIIHCGHHHHHEGIIIHHHHFG@GHHHHEIHHHIHHIGIHGIHIIIHHHIIIIIGGIIIEIFIHFCHIIHCHIIHFHHFCIIHIHIIIIHH@HGGEIHIIIHHHIHIIHIIIIHHIIIIIHIIHGHHIIHHHIIHIIIIIIIIIGIIGIGIIIIIHIIIIIIIIHEHHHIIIIIIHAAADD
@HISEQ:969:HM2KJBCX2:2:1101:18583:4495 2:N:0:ACTATGCA
TGTCCGTGGATCCCCAACTATCCCTATTAATCATTACGTCAATCCTAGAAACCAACAAAATAGGTTCGAACGTCCTATTTCATTATTCCATGCTAATGTATTCAGGCGCTAGCCTGCTTTAAACACTCTAATTTTTTCAAAGTAACAGTCCTGTTTCCCCGCAACACCAAATTAATGGCATTACGGTTCTACAAGAAGGAGGAGTCAGCGAGCCAGTGCATACCATTGGCACGACCGACATGCTAACCCCGAAATTCAACTACGAGCTTTTTAACTGCAACAACTTTAATATACGCTATTGGAGCTGGAATTACCGCGGCTGCTGGCACCAGACTT
+
DDDDDIIIIIIIIIIIIIIIIIIIIIIIIIIIIIIIIIIIIIIIIIIIIIIIHHIIIGIIHHHIIIIIIIIIIIIIIIIIIIIIIIIHEHIIIIIIIHHIHIHHIIIIIIHHHIIIIIHHHIIIIIIIIIIIIIIHIHHIIIIIIIHIGIIIHHHEIIIEIHHEEHIIIIHHIIIIIIIIIIIIIIHIGIIIIIIIIIIIIIII=IIHIIIIIIIIIIIIIII=IIIIIIIIIHIIIIIIIIIIIIIIIIIIIIIIIIIIIIIIIIIIIHIIIIIIIGIIIIIIIIIIIIIIHIIHIIIIIIIIIIIIIIIIIIIIIIIIIIIIIIIIIIIDDD@D
@HISEQ:969:HM2KJBCX2:2:1101:8788:4901 2:N:0:ACTATGCA
TGTCCGTGGATCCCCAACTATCCCTATTAATCATTACGGCGGTCCTAGAAACCAACAAAATAGAACCGCACGTCCTATTCTATTATTCCATGCTGTAATATTCGAGCAAAGGCCTGCTTTGAACACTCTAATTTTTTCAAAGTAAAAGTCCTGGTCCCCAACACACCCAGTGAAGGGCATGCGGTTCTCCAGAAGAAAAGGCCCGGCCGGACAAGTGCACGCGGTGAGGCGGACCTGCCAGCCAGGCCAAAGGTTCAACTACGAGCTTTTTAACTGCAACAACTTTAATATACGCTATTGGAGCTGGAATTACCGCGGCTGCTGGCACCAGACTTGCCCTCCAA
+
DDDDDIIHHHHIHHHIIIIHHHIEHHHHIIIIHIIHIHHIIIIHHHIHIIHIIHIIIIIGIHHHHIICHHHHHHFHHIIIIIHHIIIIIIHIIIIIHHHHICHHHGFHIIGHIIIIGHFHHIGHHIIIIIIIIIIHHIIHHIIIHGHIIHHIIHGIIIHGDEGHCIIIGIIIIIHHHIIIIIIIHHEGHIIIIIIHEHHIIIIIIIIIIHIIIIIHFHIIIIIIIIIIIIHIIIIIIIIIHIEIHEEIIHIIIIHIIIIHIIIIIIHIIIIIIIIHIIIIIIIIIIIIIIIIIIIIIGIIIIIIIHIIIIHIHIIIIIIIIHIIIIIIIIIIIIIIIIIDDDDD
@HISEQ:969:HM2KJBCX2:2:1101:20425:5019 2:N:0:ACTATGCA
TGTCCGTGGATCCCCAACTATCCCTATTAATCATTACAACGGTCCTAGAAACCAACAAAATAGAATCGTTGTCCTATTCTATTATTCCATGCTAATGTATTCTGGCATATGCCTGCTTTAAACACTCTAATTTTTTCAAGGTAAAGGTCTTGGCTCCGAGCAACACCCAATAAAGGGCATTACCCTTCCCCAAGCGGTGAGGCCCAACCGCCCAGTACTCGTTACAAGAACGGACCAACCGGCCAAACCCAAAATTCAACTACGAGCTTTTTAACTGCAACAACTTTAATATACGCTATTGGAGCTGGAATTACCGCGGCTGCTGGCACCAGACTTGCCCTCCAA
+
CDDDDIIIHIIIIIIIIIHIIIIIIIIIIIHIIHIIIHHIIGIHHIIIIIIIIHIIIIHIIIHGIIIGHHHHHHEHIIIIIIIIIIEHIIHEHHIIIHIIHHHHHHFHIIHHHIIIIIIIIIIHHIIIIHHFHIHIIHHIIIIIFIIHIHIHHHHIHHIIHIIHIHHGHGHIHIIIIIIHHHIIHEHHHIFHIHIIIHIIIHHCIIHIHIIIIIIHGGIIIHIIIIIIIIIIIIIIIIIIIIHGIIIIFIIIIIIIIIIIIIHIHIIIIIIIIIIIIIIIHIIIIIIIHIIIHIIIIIIIIIIIIIIIIIIIIIIIIIIIIIIIIIIIIIIIIIIIIIIIDDDDD
@HISEQ:969:HM2KJBCX2:2:1101:12236:5660 2:N:0:ACTATGCA
TGTCCGTGGATCCCCAACTATCCCTATTAATCATTACGGTGATCCTAGAAACCAACAAAATAGAACCATGCCGTCCTATTCTATTATTCCATGCTAATGTATTCGAGCAAAAATGCCTGCTTTAAACACTCTAATTTTTTCAAGGTAAAGGTCCTGGATCCGCAAGACACCCAATAAAGGACATCAAGTTTCTCCAGAAGGTGAGAAATCAACAGTAACAGTTCATACCCCTTAAGGCATGACCATCACGTCAATCCCGAAATTCAACTACGAGCTTTTTAACTGCAACAACTTTAATATACGCTATTGGAGCTGGAATTACCGCGGCTGCTGGCACCAGACTTGCCCTCCAA
+
DDDDDGIIIIIIIIIIHIIIIIIIIIIIIIIIIIIIIIIIIIIIIIIIIIIIIIIIIIHHIHHIIIIIIIIIHHIIIIHHIIHIIHIIIIHIIIIIIIIIIGGIHIIHIHHFHIIIIIIIIIIIIIIHIIHIIIIIHHHIHIIIIIIIIIIHHIIIHIIIIIIIIIHIIIIIIIIIIIIIIIIIIIHIHHHIIIIIHIIIIIIIIHHIIIIIIIIIIHIIHIIIIIIIIIIIIIIIIIIIIHIIHHHHHHHDIIIIIIIIIIIIIIIIIHIIIIIIIIIHHHIIIIIIHGIIIIIIIIIIHIIIIIIIIIIIIIIIIIIIIIIIIIIIHIIIIIIIIIIIIHIIIIIIDDDDD
@HISEQ:969:HM2KJBCX2:2:1101:14092:5610 2:N:0:ACTATGCA
TGTCCGTGGATCCCCAACTATCCCTATTAATCATTACAGCGGTCCTAGAAACCAACAAAATAGAACCGATGTCCTATTCTATTATTCCATGCTAATGTATTCGAGCAAAGGCCTGCTTTGAACACTCTAATTTTTTCAAGGTAAAAGTCCTGGTTCCCCACGACGCCCAATAAAGAACATCGGGTTCCCCAGAAGGAAAGACCCGACCGAATCCGTACGCTCGATTAGGAGGACAGATCAGCCCGGTCCAAGGTTCAACTACGAGCTTTTTAACGGCAACAACTTTAATATACGCTATTGGAGCTGGAATTACCGCGGCTGCTGGCACCAGACTTGCCCTCCAA
+
DDBBDHHHHIHIHIIIHIIIIIIGIIIIHIIIIIIIIIIIIIIHIIIIIIIIHIIIIIIIIIHHHIIICDHHIIIIIIIHIHHIIHEHIIIHIIIIHHHHHEFHHIIIIIIHIHIIIIIIIHHHIHHIIIHHHIIHIHHHIIIIGHHHHIHGHHHHIIIIHIIHIIIIHIHHIHHHIIHIHHIIHHHHGIIIIIIIHFHHIIIHHHIIIIIIIIIIIIIIIIIHGIIIIIIIIIIHIHIIIIHIIIHFHHIIIIIIIIIIIIIHIIIIIIIIIIIIHIHHHHIIIIIIIIIHIIIIHIIIIIIIIIIIIIIIIIIGIIIIIIIIIIIHHIIIHIHIHIIDDDBD
@HISEQ:969:HM2KJBCX2:2:1101:18254:5979 2:N:0:ACTATGCA
TGTCCGTGGATCCCCAACTATCCCTATTAATCATTACGGTGATCCTAGAAACCAACAAAATAGAACCATGCCGTCCTATTCTATTATTCCATGCTAATGTATTCGAGCAAAAATGCCTGCTTTAAACACTCTAATTTTTTCAAGGTAAAGGTCCTGGATCCGCAAGACACCCAATAAAGGACATCAAGTTTCTCCAGAAGGTGAGAAATCAACAGTAACAGTTCATACCCCTTAAGGCATGACCATCACGTCAATCCCGAAATTCAACTACGAGCTTTTTAACTGCAACAACTTTAATATACGCTATTGGAGCTGGAATTACCGCGGCTGCTGGCACCAGACTTGCCCTCCAA
+
DDDDDIIHIIIIIIIIIIIIIIIIIHIIIIHIIIIIIIIIHIIIIIIIHHIIHIIIIEHIIHHHIIIIIIHIIIIIIIIIIIIIIIHIIGHIIIIIIIIIEGHHHIIIIHHHIIIIIIIIIIIIIIIIIIIIIHIIIIIIIIIIIIIIIIIIIIIIHHIIHIHIIIIIIIIIIIHIIIIIIIIIIIIIIHHHHGIIIIIIIIIIIIIIIIIIIIIIHHIIIIIIIHIIIIHHHIIIIIIIHIIIIIIIIIHHIIHIIIIIIIIIIIIIIIIIIIHIIIIIIIIIHIIIIHHIHHHHIIIHHGHIHIIIIIIIIIHIIIIIIIIIIIIIIIIIIIIIIHIIIHIIIIIIDDDDD
@HISEQ:969:HM2KJBCX2:2:1101:2549:7040 2:N:0:ACTATGCA
TGTCCGTGGATCCCCAACTATCCCTATTAATCATTACGTCGATCCTAGAAACCAACAAAATAGGATTAACGTCCTATTTCATTATTCCATGCTAATGTATTCAAGCGTTAGCCTGCTTTAAACACTCTAATTTTTTCAAAGTAACAGTCCTGATTTCCCGCAACACCAAATTAATGACATCACGGTTCGTCAAGAAGGAGGAATCAGTAAAGCCAGTACATACCGAAGGCATGACCAACTTACTAACCCCGAAATTCAACTACGAGCTTTTTAACTGCAACAACTTTAATATACGCTATTGGAGCTGGAATTACCGCGGCTGCTGGCACCAGACTTGCCCTCCAA
+
DDDDDIIIIHHIIIIIIIIIIIIIHIIIIIIIIIIIIIIIIHIHHIIIHIIIIIIIIHIIIIIIHIHHIIIIIIIIIIIIIIIHIIIIHIHCHHIIIIIIIIIIIIIIIIIIIIIIIIIIIHIIIIIIIHIIIIIIIIIIIIIIIIIHIIIGHIHIIIIIIIIIIHIIIIIIIIIGIIIIIIHIIIIIIIIIIIIIIIIIIIIIIIIHIIIIIIIIIHIIIHIIIIIIIIIIIIIIIIIIIIHIIIIIIIIIHIIIIIIIIIIIIIIIIIIIIIIIIIIIIIIIHGHHIIIIIIIIIIIIIIIIIIIIIIIIIIIIIIIIIIIIIIIIIIIIIIIIIIIIDDDDD
@HISEQ:969:HM2KJBCX2:2:1101:2359:7722 2:N:0:ACTATGCA
TGTCCGTGGATCCCCAACTATCCCTATTAATCATTACGGTGATCCTAGAAACCAACAAAATAGAACCATGCCGTCCTATTCTATTATTCCATGCTAATGTATTCGAGCAAAAATGCCTGCTTTAAACACTCTAATTTTTTCAAGGTAAAGGTCCTGGATCCGCAAGACACCCAATAAAGGACATCAAGTTTCTCCAGAAGGTGAGAAATCAACAGTAACAGTTCATACCCCTTAAGGCATGACCATCACGTCAATCCCGAAATTCAACTACGAGCTTTTTAACTGCAACAACTTTAATATACGCTATTGGAGCTGGAATTACCGCGGCTGCTGGCACCAGACTTGCCCTCCAA
+
DDDDDIIIHIIIIIIIIIIIIIIIIIIIIIIIIIIIIIIIIIIIIIIIIIIIIIIIIIIIHIHHIIIIIIIIIIIHIIIIIIIIIIIIIIIIHIIIIIIIHIIIIIIIIIIIIIIIIHIIIHIIHIIHIHIIIIIIIIIIIHIIIIIIIIHGHHHIIIIIIHIIIIIIHHIIIIHIHIIIIIIIIIIIHHHHIIIIIIIIIIIIIIIIIIIIIIIIIIIIIIIIIIIIIHIIIIIIIIIIIHIIHIIHIIHHIIIIIIIIIIIIIIIIIIIIIIIIIIIIIIIIIIIIIIHIIHHIIIHHEIIIIIIIIIIIIIIIIIIIIIIIIIIIIIIIIIIIIIIIIIIIIIIIDDDDD
@HISEQ:969:HM2KJBCX2:2:1101:19516:7343 2:N:0:ACTATGCA
TGTCCGTGGATCCCCAACTATCCCTATTAATCATTACGGTGATCCTAGAAACCAACAAAATAGAACCATGCCGTCCTATTCTATTATTCCATGCTAATGTATTCGAGCAAAAATGCCTGCTTTAAACACTCTAATTTTTTCAAGGTAAAGGTCCTGGATCCGCAAGACACCCAATAAAGGACATCAAGTTTCTCCAGAAGGTGAGAAATCAACAGTAACAGTTCATACCCCTTAAGGCATGACCATCACGTCAATCCCGAAATTCAACTACGAGCTTTTTAACTGCAACAACTTTAATATACGCTATTGGAGCTGGAATTACCGCGGCTGCTGGCACCAGACTTGCCCTCCAA
+
DDDDDIIIIIIIIIIIIIIIIIIIIIIIIIIIIIIIIIIIIIIIIHIIIIIIIIIIIIIIIIHIIIIIIIIIIHHHIIIIIIIIIIIIGHHIIIIIGIIIIHHIIIIIIIIIHIIIIIIIIIHIIIIIHIIHIIIIIIIIIIIIIHIIIIIIIIIIIIIIIIIIIIIIIIIIIIIIIIIIIIIIIIIIIHHHHIIIIIIIIIIIIIIIHIIIIIIIIHIIHHGIIIIIIIIIIIIIIIIIIIIIIIIIIIHHIIIIIIIIIIIIIIIIIIIIIIIIIIIIIIIIIIIIIIIIIIIIIIIHHIIIIIIIIIIIIIIIIIIIIIIIIIIIIIIIIIIIIIIIIIIIIIIIDDDDD
@HISEQ:969:HM2KJBCX2:2:1101:1759:7973 2:N:0:ACTATGCA
TGTCCGTGGATCCCCAACTATCCCTATTAATCATTACCTCGGGCATTCCTAAGACCAACAAAATAGAACCGAGATCCTATTCTATTATTCCATGCAACATTATTCGGGCAATAAACGCCTGCTTTGAGCACTCTAATTTTTTCAAAGTAAACGTACCGATCGCCCAAGACACCCGGTGAAGAGCACCAAGGGACGCAACTCGGTATTATTCTGTTCAGCCAGTGAATGAACGGTGACCGCCACCAACTGAGGATGGGGACCGCCTGGCAGTGAACTGAGATCCAACTACGAGCTTTTTAACCGCAACAACTTTAATATACGCTATTGGAGCTGGAATTACCGCGGCTGCTGGCACCAGACTTG
+
DDDDCEH<CHHIHIIIHHFHHEHEHHHHHIHHHFHEIIIHHHHIIIIIIGIII?GHGHHHHCEHHGHHHHIIHGDF@HCHHHIIIIIIHIIFHIHHHHHII@GHHEHHHIIHIIIIHIIHHEHHHHIIHHI?GHIHHHIHHHHHGIHHGHHHIIIIHHHHHHIIIHHHFHIIIIIIIIHIHHHHIIHHHHHHIIIIIIIHGHIIIIHIIHIGIIHIIHEIHHEHHHHHECHIIIHDHHIHFIHIIIHIIHIIHIHIIIHCF<EIHHHIIIHHIHIIHIHIIHHHEIIIHHIIIHIIIIIIIIIHEIHIIHIIHIIIIIIIIGIHIIIIIIHIIHIIIIIIIIIHIHEHIIIHEIIIHIDDDDB
@HISEQ:969:HM2KJBCX2:2:1101:8824:8752 2:N:0:ACTATGCA
TGTCCGTGGATCCCCAACTATCCCTATTAATCATTACGTCAATCCTAGAAACCAACAAAATAGGATCAAACGTCCTATTTCATTATTCCATGCTAATGTATTCAAGCGTTAGCCTGCTTTAAACACTCTAATTTTTTCAAAGTAACAGTCCTGTTTCCCTGCAACACCAAATTAATGGCATTACAGTTCTTCAGAAAGGAGGAATCAGCGAGACCAGTACGTACCAATGGCACGACCAACCTGCTGACCCCGAAATTCAACTACGAGCTTTTTAACTGCAACAACTTTAATATACGCTATTGGAGCTGGAATTACCGCGGCTGCTGGCACCAGACTTGCCCTCCAA
+
DDDDDIIIIIIHIIIIIIIIIIIIIIIIIIIIIIIIIIIIIIHHHEHIIHHIIIIIIIIIIIIIIIIIHHHHIGIIIGIIIIIIIIIHHIIGIIIIIIIIIIIIIIIIHIIIIIIIIIIIIIIIIIIIIIIIIIIIIIIIHIIIIIIIIIIIIIIIIIIIIIIIHHIIIIIIIIIIHIIIIIIIIIIIIIIIIIIIIIIIIIIIHIIIIIIIHHIIIIIIIIIIHIIIIIIIIIIIIIIIIIIHHIIIIIIIIIIIIIIIIIIIIIIIIIIIIIIIIIIIIIIIIIIIIIIIIIIIIIIIIIIIIIIIIIIHIIIHIIIIIIHIIIIIIIIIIIIHIIIIIDCDDD
@HISEQ:969:HM2KJBCX2:2:1101:13163:8126 2:N:0:ACTATGCA
TGTCCGTGGATCCCCAACTATCCCTATTAATCATTACATCGATCCTAGAAACCAACAAAATAGAATCGGATGTCCTATTTCATTATTCCATGCTAATGTATTCAAGCGTGAGCCTGCTTTAAACACTCTAATTTTTTCAAGGTAACAGTCCTAATTCCCCGTGACACCAAATTAATGGCATTACGGTTCTTTAGAAGGTGAGAAATCAATAATATCAGTACATACCAACGGCATGACCGAAACATTGATCCCGAAATTCAACTACGAGCTTTTTAACTGCAACAACTTTAATATACGCTATTGGAGCTGGAATTACCGCGGCTGCTGGCACCAGACTTGCCCTCCAA
+
DADDDIIIIHIIIIIIIIIIIIIIIIIIIIIIIIIIIIIHIIIHIIIIIIIIIIIIFIIHIHIIIIIIGHIGIIIIIIIIIIIIIIHGHHIIIIIHHIIIHHIIIIIIHIIIIIIIIHHIIIIIIIIIIHIIIIIIIIIIIIIIIIIIHHIIIIIIIIIIIHIIHCGIIIIIIIIIHGIHIIIIIIHIGIIIIIIIIIIIIIHIIHHIIIIIHHIIIIHIIIIIIIIIIIIIIIIIIIIIIIIIHHIHHIIIHIIIIIIIIIHIIIIIIIIIIIIHIHIIIIIHHHHIHHIHIHIIIIIIIIIIIIIIIIIHGIIIIIIIIIIHIIIHIIIIIIIIIIIIIIDDDDD
@HISEQ:969:HM2KJBCX2:2:1101:13225:9040 2:N:0:ACTATGCA
TGTCCGTGGATCCCCAACTATCCCTATTAATCATTACGGTGATCCTAGAAACCAACAAAATAGAACCATGCCGTCCTATTCTATTATTCCATGCTAATGTATTCGAGCAAAATGCCTGCTTTAAACACTCTAATTTTTTCAAGGTAAAGGTCCTGGTTCCACATGACACCCAATTAAGGACATCATGCTTCTCCAGAAGGTGAGAAATCAACTGCGACAGTTCATACCCCTTAAGGCACGACCATCACGTCAATCCCGAAATTCAACTACGAGCTTTTTAACTGCAACAACTTTAATATACGCTATTGGAGCTGGAATTACCGCGGCTGCTGGCACCAGACTTGCCCTCCAA
+
DDDDDIIIHIIIIIHIIIIIIIIIIIIIIIIIHIIIIIIIIIIIIIIIIHGHHIIIIIIIIIHIIIIIIHHIIIIIIIIIIIIIIIIIIIHHHIIIIIHHGGHHHHIIIIHIIIIIIIIIIIIIIIIIIIIHIIIIIIHIIHIIIIIIIIIHIIIIIIIIIIIIIIIIIIIIIIIIIIHHIIIIIIIIIIIIIIIIIIIIIHIIHHIIIIHHIIIIIIIIIIIIIHIIIIIIIIIHIIIIIIIIIHIIIIHHHHIIIIIIIHIIIIHHIIHIIIIIIIIHIIIIIIIIIIIIIIIIIIIHIIIIIIIIIIIIIIIIIIIIIIIHIIIIIIIIIIIIIIIIIHIIIIIDDDDD
@HISEQ:969:HM2KJBCX2:2:1101:9034:9628 2:N:0:ACTATGCA
TGTCCGTGGATCCCCAACTATCCCTATTAATCATTACATCGATCCTAGAAACCAACAAAATAGAATCGGATGTCCTATTTCATTATTCCATGCTAATGTATTCAAGCGTAAGCCTGCTTTAAACACTCTAATTTTTTCAAGGTAACAGTCCTAATTCCCCGTGACACCAAATTAATGGCATTACGGTTCTTTAGAAGGTGAGAAATCAATAATATCAGTACATACCAACGGCATGACCGAAACATTGATCCCGAAATTCAACTACGAGCTTTTTAACTGCAACAACTTTAATATACGCTATTGGAGCTGGAATTACCGCGGCTGCTGGCACCAGACTTGCCCTCCAA
+
DBDDBHHIHECHHEEGHHHIIIIGHIIIIHIIIIIIIIIIIHIHIIHIIIIIIHIHIHIIIHIIIIIIHIII?FHIIIIIIIIHHFH?GHIIGHIIHIIIHDHHHHHIIIHGHEHHHIGHHHHHHIIHIIHIHGHIIHHIIIIIIIIHHHIHIIIGHHIHHHHCCIIIIIHHHIIIIIHIIHHDIHHEHIIIIIHHHHHHHHIIIHIIHHHHHHIHGEIIHIIIIIIIIHIIIIIHHIIIIHHIHFHHHHDHIIIIHGIHIIIHHGIHIIHFIHIIIHIIIIHIIIHEIIIHHIIIHIHIHHHHIHHHIIHIHHHHIIIIHIIHGIGIIHIIIIIIHGGHH@@@@AD
@HISEQ:969:HM2KJBCX2:2:1101:11903:9590 2:N:0:ACTATGCA
TGTCCGTGGATCCCCAACTATCCCTATTAATCATTACGTCGATCCTAGAAACCAACAAAATAGAATCAAACGTCCTATTTCATTATTCCATGCTAATGTATTCAAGCGTAAGCCTGCTTTAAACACTCTAATTTTTTCAAAGTAACAGTCCTGATTCCCCACGACACCAAATTAATGACATCGCGGTTCTTCAGAAGGTAGGAACCGATAATGCCAGTGCGTACCGAAGCACGACCAACAATTCGATCCCGAAATTCAACTACGAGCTTTTTAACTGCAACAACTTTAATATACGCTATTGGAGCTGGAATTACCGCGGCTGCTGGCACCAGACTTGCCCTCCAA
+
DDDDDIIIGIHHIIIIIIIIIIIHIGHIIIIIIHIIIIIIIHIIIIIGHIIIHIIIIIIGIIHHHIIIIIHHHHHHIHHIIIIIIIIGFHHIHIIIIIIIIIHIIIIIIIIIHIIIIHHHHIIIIIIIIIIIIIHIIIIHIIIIIIIIIIIIIIIIIIHIIIHIIIIIIIIIIIIIIHIIIIIIIIIIIIIIIIIIIIIIIIIIIIIIIIHIIHIIIIIIIIIHHIIIIIIIIIIIIIIIIIHGIIIIIIIIIIIIHIIIIIIIIIIIIIIIIIIIIHHHIIIIIIIIIIIIIIIHIIIIIIIIIIIIIIIIIIIIIIIIIIIIIIIIIIIIIIIHIIIIDDDDD
@HISEQ:969:HM2KJBCX2:2:1101:13107:10033 2:N:0:ACTATGCA
TGTCCGTGGATCCCCAACTATCCCTATTAATCATTACGTCGATCCTAGAAACCAACAAAATAGGGTCAAACGTCCTATTTCATTATTCCATGCTAATGTATTCAAGCGTGTGCCTGCTTTAAACACTCTAATTTTTTCAAAGTAACGGTCCTGATTCCCCATGACACCAAATTAATGACATCACAGTTCGTCAGAAGGTAGAAATCAATAATACCAGTGCATACCGGAGGCACGACCAATATATTGATCCCGAAATTCAACTACGAGCTTTTTAACTGCAACAACTTTAATATACGCTATTGGAGCTGGAATTACCGCGGCTGCTGGCACCAGACTTGCCCTCCAA
+
DDDDDIIIHIHIHIIIIIIIIIIIIIIIIHIIHIIIIHIIHIIIIIIIIIIIIIIIIIIIIHIIIIIIIIIIIIGIIIIIIIIIIIIIH1DGHHIIIIIIIIHHIIIIIIIIIIIIIIIIIIIIIIIIIIIIIIIIIIHHIIIIIIIIIIIIIIIIIIIIIIIIIIIIIIIIIIIIIIHHIIIIHIIIIIIIIIIIIIIIIIIIIIIIIIIIIIIIIHHIIIIIIIIIIIIIIIIIIIIIIIIIHIIIIIIIIIHHIIIIIIIIIIIIIIIIIIIIIGIIIIIIIIIIIIIIIIIIIIIIIIIIIIIIIIIIIIIIIIIIIIIIIIIIIIIIIHIIIIIIIDDDDD
@HISEQ:969:HM2KJBCX2:2:1101:16829:10078 2:N:0:ACTATGCA
TGTCCGTGGATCCCCAACTATCCCTATTAATCATTACGGTGATCCTAGAAACCAACAAAATAGAACCATGCCGTCCTATTCTATTATTCCATGCTAATGTATTCGAGCAAAAATGCCTGCTTTAAACACTCTAATTTTTTCAAGGTAAAGGTCCTGGATCCGCAAGACACCCAATTAAGGACATCAAGTTTCTCCAGAAGGTGAGAAATCAACAGCGACAGTTCATACCCCTTAAGGCATGACCATCACGTCAATCCCGAAATTCAACTACGAGCTTTTTAACTGCAACAACTTTAATATACGCTATTGGAGCTGGAATTACCGCGGCTGCTGGCACCAGACTTGCCCTCCAA
+
DDDDDIIIIIIIIIIIIIIIIIIIIIHIIIGHIHHHIIHIHIIIIIIIHIIIIIIIIHIIHHHHHHIIIHIIIHIHIIIHHIIIIHIIIIIIHHIIIIIIIHHIHHIIIIIHIHHIIIIIHHIHIIIIIIHIIIIIHHHHHHHIIIIHIIIHIIIIHHHHHIIIIIIIIHHIIIIIIIIIIHIIIIHIIHIIIIIIHHHIIIIIIIIIIIIIIIHIIIIIIIIIIIHIIIIIIIIIIIHIIIIIIIHIIIHGIIIIHIIIIHIIHHHIIHIIHIIIIIHHIIIIIHIIIIIIIIIIIIIIIIIIIIIIIIIIIIIHIIIIIIIIIIIIIHIIIIIIIIIIIIIIIIIIDDDDD
@HISEQ:969:HM2KJBCX2:2:1101:1916:10562 2:N:0:ACTATGCA
TGTCCGTGGATCCCCAACTATCCCTATTAATCATTACGTCAATCCTAGAAACCAACAAAATAGGATCGAACGTCCTATTTCATTATTCCATGCTAATGTATTCAAGCGTTAGCTTGCTTTAAACACTCTAATTTTTTCAAAGTAACAGTCCAAATTCCCCGCAACACCAAATTAATGGCATTACGGATCATCAGGAAGGAGGAATCAGTAAGACCGGTACATACCAGAGGCATGACCAATCTACTAACCCCGAAATTCAACTACGAGCTTTTTAACTGCAACAACTTTAATATACGCTATTGGAGCTGGAATTACCGCGGCTGCTGGCACCAGACTTGCCCTCCAA
+
DDDDDIIIIIIIHIIIIHIHIIIIIIIIIHIIIIIIIIIIIHIIHIIIIIIIIIIHHIIIHIIHIIIHCHIHIIIIIIHHIIHIIIIIIIIIIIIHIIIIHHEHIIIHHIIIHIIIIIIIIIII=IIHIIIHIIIIHIHHHHIIIIIHIIHGIIIIIIHIIIIIIIIIIIIHHIIIIIIIIIIIHIIIIIIIIIIIIIIIIIIIHIIIIIIIIIIIIIIIIIII<IIHIIIIIIIIIIIIIIIIHIIIIIIIIIIGIIIIIIIIIIIIIIIIIIIIIIIIIIIIIIIIIIIIIIIIIIIIIIIIIIIIIIIIIIIIIIIIIIIIIIIIIIIIIIIIIIIIIDDDDD
@HISEQ:969:HM2KJBCX2:2:1101:15110:10294 2:N:0:ACTATGCA
TGTCCGTGGATCCCCAACTATCCCTATTAATCATTACGTCGATCCTAGAAACCAACAAAATAGAATCAAACGTCCTATTTCGTTATTCCATGCTAATGTATTCAAGCGTGAGCCTGCTTTAAACACTCTAATTTTTTCAAAGTAACAGTCCTGATTCCCCATGACACCAAATTAATGACATCATGGTTCGTCAGAAGGTAGGAATCAATAATACCAGTACGTACAATAGCACGACCAATAAATTGATCCCGAAATTCAACTACGAGCTTTTTAACTGCAACAACTTTAATATACGCTATTGGAGCTGGAATTACCGCGGCTGCTGGCACCAGACTTGCCCTCCAA
+
DDDDDHIHHIIGIIIHIIIIIIIIIIIIIIIIIIHIIIIIIIIIIIIIIHIIHIIIIIIIIHHIHIIIIIIIHHIIIIIIIIIIIIIIHHIHIIIIIIIIIIIIIIIIIIIHHIIIHIHIHHIHHIIHHIIIIIIIIIIIIIIHIIIIIIIIIIIIHHIHHHIIIIHIIIIHHIIIIHHIIIHIIIIHHIIIIIIIIIHIIIIIHIIIIIIIIIIIIIIHIIIIIIIIIIHIIIIIIIIIIIIIIIIIIIIIIIHIIIIIIIIIIIIIIHIIIIIIIIIIIIIHFHIIIIIIIIIIIIIIIIIIIIIIIIIIIIIGIIIIIIIIIIIIIIIIIIIIIIIIDDDDD
@HISEQ:969:HM2KJBCX2:2:1101:19820:10880 2:N:0:ACTATGCA
TGTCCGTGGATCCCAACTATCCCTATTAATCATTACGGTGATTCAGAAACCAACAAAACAGGACCACCGTCCTATTTTATTATTCCATGCTAATGTATTCAGACGTAAGCCTGCTTTGAACACTCTAATTTTTTCAAGGTAAAGGTCCTGGTTTCCCACCACGCTAAATTAATAACATGATGGTTCCCCAGAAGGTAGAAATTCCACACGCCAGTACAGACTATTGCCCGACCAACGGTAGAACCCCGAAATTCAACTACGAGCTTTTTAACTGCAACAACTTTAATATACGCTATTGGAGCTGGAATTACCGCGGCTGCTGGCACCAGACTTGCCCTCCAA
+
DDDCDIICEHEHGHHIIIIIIIIIIIIIHIHIHIIIHIIIHHIHHIIIIIIHHHIIHFHFHHGHHHIIIIIHIHIHFHFCHHIIIGHIIHHIIIIHHIHHEFGHHHIFFHFHHIIIFHFHHHEGHHHIIIHHHHHIIIHIIHIIIHIHHGHHHIIHIIIIIIHHGHHHHHIIIHIIIIIIIIHDHHHHHHHIIFHIIIHIIHIIIIIHIIIIIIIIIIIHHIIIIIIIIIIIHHIGIHHGDHHHIIHE?IIHHIIIIIIIIIIIHIIIHHHIIIIIIHIHIIIIIIIHHEHIIIIIIHIIIIIIHIIIIIIIIIIHIIIIIIIIIIIIIIIIIIIIIDDDDD
@HISEQ:969:HM2KJBCX2:2:1101:19013:11027 2:N:0:ACTATGCA
TGTCCGTGGATCCCCAACTATCCCTATTAATCATTACGGTGATCCTAGAAACCAACAAAATAGAACCATGCCGTCCTATTCTATTATTCCATGCTAATGTATTCGAGCAAAAATGCCTGCTTTAAACACTCTAATTTTTTCAAGGTAAAGGTCCTGGATCCGCAAGACACCCAATTAAGGACATCAAGTTTCTCCAGAAGGTGAGAAATCAACAGCGACAGTTCATACCCCTTAAGGCATGACCATCACGTCAATCCCGAAATTCAACTACGAGCTTTTTAACTGCAACAACTTTAATATACGCTATTGGAGCTGGAATTACCGCGGCTGCTGGCACCAGACTTGCCCTCCAA
+
DDDDDIIIIIIIIIIIIIIIIIIIIIIIHHIIIIIIIIIIIIIIIIIIHHIIIHIIIIIIHHIIIIIIIIIIIIIIIIIIIIIIIHHIHIHIIIIIHIIIIGGHHIIIIIIIIIIIIIIIIIIIIIHIIIIIIIIIIIIIIIIIIIIIIIIIIIIIIIHHIIIIIIGHIIIIIHHGIIIIIIHIIIIIIIIIHIIIIIIIIIIIIIIIIIIIIIIIIIIIIIIIIIIIIIIIIIIIIIIIIIIIIIIIIIIHIIIIIIIIIIIIIIIIIHIIIIIIIIIIIIIIIIIIIIIIIHIIIIHGHIIIIIIIIIIIIIIIIIIIIIIIIIIIIIIIIIIIIIIIIIIIIIIIDDDDD
@HISEQ:969:HM2KJBCX2:2:1101:7023:11690 2:N:0:ACTATGCA
TGTCCGTGGATCCCCAACTATCCCTATTAATCATTACGGTGATCCTAGAAACCAACTAAATAGAACCATGCCGTCCTATTCTATTATTCCATGCTAATGTATTCGAGCAAAAATGCCTGCTTTAAACACTCTAATTTTTTCAAGGTAAAGGTCCTGGATCCGCAAGACACCCAATAAAGGACATCAAGTTTCTCCAGAAGGTGAGAAATCAACAGTAACAGTTCATACCCCTTAAGGCATGACCGTCACGTCAATCCCGAAATTCAACTACGAGCTTTTTAACTGCAACAACTTTAATATACGCTATTGGAGCTGGAATTACCGCGGCTGCTGGCACCAGACTTGCCCTCCAA
+
DDDDDIIIIIIIIIHIIIIIIIIIIIIIIIIIIIIIIIIIIIIIIIIIIIIIIIIIIIIIIIIHIIIIIIGIHIIIIHIIIIIIIIIIIIIIIIIIIIIIIIHIIIHHIIIIIIHIIIIIIIIIIIIIIIIIIHIIIIIIIIIIIIHIIIIIIIIIIIIIIIIIIIIIHIIIIIIHIIIIIHH/IIIIIIIIIIIIIIIIIHIIIIIIIIIIIIIIIHIIIIIIIIIIIIIIIIIIIIIIIIIHIIIIGIHFIIIIIIIIIIIIIIIIIIIIIIIIIIIIIHIIIIIIIIIIIIIIIIIIIIIIIIIIIIIIIIIIIIIIIIIIIIIIIIIIIIIIIIIIIIIIIIIIDDDDD
@HISEQ:969:HM2KJBCX2:2:1101:8973:11648 2:N:0:ACTATGCA
TGTCCGTGGATCCCCAACTATCCCTATTAATCATTACGTCGATCCTAGAAACCAACAAAATAGAATCAAACGTCCTATTTCATTATTCCATGCTAATGTATTCAAGCGTAAGCCTGCTTTAAACACTCTAATTTTTTCAAAGTAACAGTCCTGATTCCCCACGACACCAAATTAATGACATCGCGGTTCTTCAGAAGGTAGGAACCAATAATGCCAGTGCGTACCGAAGCACGACCAACAATTTGATCCCGAAATTCAACTACGAGCTTTTTAACTGCAACAACTTTAATATACGCTATTGGAGCTGGAATTACCGCGGCTGCTGGCACCAGACTTGCCCTCCAA
+
DDDDDIIIIIHIHIIIIIIIIIIIIIIIIIIIIIIIIIIIIIIIIIIIIIIIIIIIIIIIIHIIIIIIIIIIIIIIIIIIIIIIIIIGHIIIIIIIIHIIIIIIIHHIIIIIIIIIIIIIIIIIIIIHIIIIIIIHHIIIIIIIIIIIIIIIIIIIIIIIIIIHIIIIIIIIIIIIIIIIIIIIIIIIIIIIIIIIIIIIIIIIIIIHIIIIIIIIIIIIIHIIIIIIIIIIIIIIIIIIIIIIIIIIIIIIIIIIIIIIIIIIIIIIIIIIIIIIIIIIIIIIIIIIIIIIIIIIIIIIIIIIIIIIIIIIIIIIIIIIIIIIIIIIIIIIHIHIIIIIDDDDD
@HISEQ:969:HM2KJBCX2:2:1101:14774:11514 2:N:0:ACTATGCA
TGTCCGTGGATCCCCAACTATCCCTATTAATCATTACGGTGGTCCTAGAAACCAACAAAATAGAACCACAACGTCCTATTATATTATTCCATGCTAATCTATTCAAGCAATAGCCCGCTTTAAACACTCTAATTTTTTCAAGGTAATGGTCCTGGCTCCCCAACACACCCAATAAAGGACATACTGGTTCACCAGAAGGAAGACCCGACAACAAGACAGTACTCGCCAAAGACGGACCGCCTGGCCAGGCCTAAAATTCAACTACGAGCTTTTTAACTGCAACAACTTTAATATACGCTATTGGAGCTGGAATTACCGCGGCTGCTGGCACCAGACTTGCCCTCCAA
+
DDDDDHIIIIIIIIIIIIIIIIIIIIIIIIIIGIIIIIHIIIIIIIIIIIIIIIIIIIIIIIIIIIIIIIIHHEHIIIIIIIIHIIHIHIIIIIIIIIHIIHHHIIIIIIIIIIIIIIIIIHIIIIIHIIIIIIIIIIIIIIIIIIIIIIIIIIIIIIHIIIIIIIIIIIIIIIIIIIIIIIHHIIIIIIIHHIIIIIIIIIIIIIIIIIIIIIIIIIIIIIIIIIIIIIIIIIIIIIIIIIIIHGIIIIIIIIIIIIIIIIIHIIIIIIIIIIIIIIIIIIIIIIIIIIIIIIIIIIIIIIIIIIIIIIIIIIIIIIIIIIIIIIIIIIIIIIHIIIIIIIDDDDD
@HISEQ:969:HM2KJBCX2:2:1101:7622:12018 2:N:0:ACTATGCA
TGTCCGTGGATCCCCAACTATCCCTATTAATCATTACATCGATCCTAGAAACCAACAAAATAGAATCGGATGTCCTATTTCATTATTCCATGCTAATGTATTCAAGCGTGAGCCTGCTTTAAACACTCTAATTTTTTCAAGGTAACAGTCCTAATTCCCCGTGACACCAAATTAATGGCATTACGGTTCTTTAGAAGGTGAGAAATCAATAATATCAGTACATACCAACGGCATGACCGAAACATTGATCCCGAAATTCAACTACGAGCTTTTTAACTGCAACAACTTTAATATACGCTATTGGAGCTGGAATTACCGCGGCTGCTGGCACCAGACTTGCCCTCCAA
+
DDDDDIIIIIIIIIIIIIIIIIIIIIIIIIIIIIIIIIIIIIIIIIIIIIIIIIIIIIIIIIIGIIIIIHIHIIIIIIIIIIIIIIIIIIIIIIIIIIHHIHHHIIHIIIIIIHIIIIIIHIIIIIIIIIHIIIIIIIIIIIHIIIIIIIIIIIIIIIIIIIIIIIIIIIIIIIHIIIIIIIIHIIIIIIIIIIIIIIIIIIIIIIIIIIIIIIIIIIIIIIIIIIIIIIIIIIIIIIIIIIIIHFIIIIIIIIIIIIIIIIIIIIIIIIIIIIIIIIIIIIIIIIIIIIIIIIIIIIIIIIIIIIIIIIIIIIIIIIIIIIIIIIIIIIIIIIIIIIIIIIDDDDD
@HISEQ:969:HM2KJBCX2:2:1101:4460:12944 2:N:0:ACTATGCA
TGTCCGTGGATCCCCAACTATCCCTATTAATCATTGCTCACAAATCCAAAAACCAACAAAATACGATAAACGAGCCCTAACTTATTATTCCATGCTAATGTATTCATAACTAACCGCCTGCTTTAAACACTCTAATTTTTTCAAAGTAAAGGTCCTGGATTGCGAACCCAACCCAGCAAAGGGCAGGAACGTTCTCCAGGAAGATGGTAAGCGCGCATCGGCACTCACACACGAAACCGTGGCGGGCCAAGCGCACTATACCAGAAATCCAACTACGAGCTTTTTAACTGCAACAACTTTAATATACGCTATTGGAGCTGGAATTACCGCGGCTGCTGGCACCAGACTTGCCCTCCAA
+
DDDDDHIIIIIIIIHIIIIIIIHIIIIIIIIGEHIHHHIHIIIHFHHEHHGIIIIIIGHHHHIIHEHHIIIHHEHIGHIGHHHHGHIHIHIHHHHIIIHIFDEHHIIIIIIIIIIIHIIIHHHHGHHHHIIHIIIHHHIIHIHHIIIHHHIGIHHHHHHHHIHIHHIIIIGIIHIIIIHIIIIIIIIIIIIIIIIIIIIHIHIIHHHHIIIIIIIIIHIIIIIIIIHHIIIIIHHHHHIHH=IHHIIIHHIIIHIIHIIIIIIHIIIGIIIIHHIIGIIIIIIIIIIIIIIIIIIHIHHIIIIIIIIIIIIIHIIIIIIIIIIIHIIIIIIIIIIIIIIIIIIIIIIIIIIIIDDDDD
@HISEQ:969:HM2KJBCX2:2:1101:20298:12550 2:N:0:ACTATGCA
TGTCCGTGGATCCCCAACTATCCCTATTAATCATTACGTCAATCCTAGAAACCAACAAAATAGGTTTGAACGTCCTATTTCATTATTCCATGCTAATGTATTCAAGCGTTAGCCTGCTTTAAACACTCTAATTTTTTCAAAGTAACAGTCCTGTTTCCCTGCAACACCAAATTAATGGCATTACAGTTCTTCAGAAAGGAGGAATCAGCGAAACCAGTTCATACCAGTGGCACGACCAACCTGCTGACCCCGAAATTCAACTACGAGCTTTTTAACTGCAACAACTTTAATATACGCTATTGGAGCTGGAATTACCGCGGCTGCTGGCACCAGACTTGCCCTCCAA
+
DDDDDIIIIIIIIIIIIIIIHIIIIIIIIIHIIIIIIIIIIIIIIIIIIIIIIIIIIHIIIIIIIIIIIIIIIIIIIIIHIIIIIIIHIIIIIIIIIIIIIIIIIIIIIHIIIIIIIIIIIIIIIIIIIIIIIIIHIIHGHIIIIHIIIIIIIIIIIIIIIIIIIIIIIIIHIIIIIIIIIIIIIIIIIIIIIIIIIIIIIIIIIIIIIIIIIIIIHHIIIIIIIIIIIIIIIIIIIIIIIIIHHIIIIIIIIIIIIIIIIIIIIIIIIIIIIIIIIIIIIIIIIIIIIIIIIIIIIIIIIIIIIIIIIIIIIIIIIIIIIIIIIIIIIIIIIIIIIIIIIDDDDD
@HISEQ:969:HM2KJBCX2:2:1101:19244:12550 2:N:0:ACTATGCA
TGTCCGTGGATCCCCAACTATCCCTATTAATCATTACGGTGGTCCTAGAAACCAACAAAATAGAACCATGCCGTCCTATTTTATTATTCCATGCTAATGTATTCAAGCAAAAATGCCTGCTTTAAACACTCTAATTTTTTCAAAGTAAAGGTCCTGGTTCCCCGCGGCATCCAATTAAGGACATCGCGGTTCTCCAGAAGGTGAGAAATTGACTGCACCAGTTCATACCCCGTGAGGCACGACCGATGCGCCAATCCCGAAATTCAACTACGAGCTTTTTAACTGCAACAACTTTAATATACGCTATTGGAGCTGGAATTACCGCGGCTGCTGGCACCAGACTTGCCCTCCAA
+
DDDDDHIIDHIIIIIIIIIIIIIIIIIIIIIIIIIHIIIIIHIIIHIIIIIHHIHIIGHIIHIHHIIIIIIHIHIIIIFIIIIIIIIIIIHIEHHIIGHHEFGHHIHHHIFHIHHIHIHHHIIIIIIHIGIHHHHHFHHHHHIHIIIHIIIIIIIIHIIIIHIIIHIHEIIIIIHIIIIIIIIIIHIIIHIIHIIHIIIIIIIIIIIIIIIHIIIIIIIIIIIIIIHIIIIIIGIIIIIIIIIIIIIIIIHGIIHIIIIIIIIIIIIIHEIHHIIIIIIIIIIIIIIHHIIIIIIIIIIIIIIIIIGIIIIIIIIIIIIIIIIIIIIIIIGIIIIIIIIIIIIIIIIIDDDDD
@HISEQ:969:HM2KJBCX2:2:1101:19579:13179 2:N:0:ACTATGCA
TGTCCGTGGATCCCCAACTATCCCTATTAATCATTACGTCAATCCTAGAAACCAACAAAATAGGATCAAACGTCCTATTTCATTATTCCATGCTAATGTATTCAAGCGTTAGCCTGCTTTAAACACTCTAATTTTTTCAAAGTAACAGTCCTGTTTCCCTGCAACACCAAATTAATGACATTACAGTTCTTCAAGAAGGAGGAACCAGTAAAGCCAGTACATACCAGAGGCACGACCAACTTACTAATCCCGAAATTCAACTACGAGCTTTTTAACTGCAACAACTTTAATATACGCTATTGGAGCTGGAATTACCGCGGCTGCTGGCACCAGACTTGCCCTC
+
DDDD0DHHGI@GGGEHHIHIG?D@GHHHIHGHHHHHH@G@EHHE@GHIHHI?FEE<@FHHIIC?F?1@GFHII?GHICGGHHFFEGCH?EGGECIIHEGFC<GHHHFHGHIIHHHHFHHHHHEIHFHG@BCGFIHIHHHHIHHHHFC;<FHHFIHHH?HGEIIIIIHHHHFGDHHHHHHEHHHIHGHIHGHHHGCH9HIHH;IHHCF?IIIHGGHGDCHFEFHEHGHHGBHHIIIIHHHFGHIHFFC/FHFIIIHHGHHIEFDHHHHIIIIIHHIHHHHFFIHIIHHHGIHHIIHHC<HFF?HHHGEFHIIHIIHDHCD<FIHHHHIHFHECHEIHCHDDDDD
@HISEQ:969:HM2KJBCX2:2:1101:20414:13163 2:N:0:ACTATGCA
TGTCCGTGGATCCCCAACTATCCCTATTAATCATTACGTCGATCCTAGAAACCAACAAAATAGGGTCAAACGTCCTATTTCATTATTCCATGCTAATGTATTCAAGCGTGTGCCTGCTTTAAACACTCTAATTTTTTCAAAGTAACGGTCCTGATTCCCCATGACACCAAATTAATGACATCACAGTTCGTCAGAAGGTAGAAATCAATAATACCAGTGCATACCAGAGGCACGACCAATATATTGATCCCGAAATTCAACTACGAGCTTTTTAACTGCAACAACTTTAATATACGCTATTGGAGCTGGAATTACCGCGGCTGCTGGCACCAGACTTGCCCTCCAA
+
DDDDDIHHDCHFEGHHIIEHIECHFHHHCFHHHHHECHHIHDHHIIHFH1CHHE@G@1D@CFHCC@EH?GEHHHHIIIEHI1GHHHIIIIHFEHEHEF@GH?HHFCEEHFEHHFHEHHGCHHFHGFHHHIHGF@@6?CHIGFGIHHCGEHHHEC<FIHGHHECHHHHFFHHHHHHEFDEHHGEHGIHGHHD<GHHHIHHIHFCHG8HEIIHIHGIHG?GHHIHIIIIIIH@HHH@HHHHHHHHHEHHCHGIHHEHHHHEG@@HEG@HE?HEEEFHIHHGFCHEFF<C@CC1HHECG@HHGGGEHHHEIHFHECHDHHGHGF@??HIHFFHHHEEIHHHHHF0A@@@
@HISEQ:969:HM2KJBCX2:2:1101:16152:13333 2:N:0:ACTATGCA
TGTCCGTGGATCCCCAACTATCCCTATTAATCATTACGGTGGTCCTAGACCAACAAAATAGAACCAACGTCCTATTCTATTATTCCATGCTAATCTATTCAAGCAAAAGCCCGCTTTAAACACTCTAATTTTTTCAAGGTAATGGTCCTGGTTCCCCGACACACCCAATAAAGGGCATACCGGCTCACCAGAAGGATAGACCCGACAACAGAACAGTACTCGCCAGAGACGGACCGTCCGGTCAGGCCTAAAATTCAACTACGAGCTTTTTAACTGCAACAACTTTAATATACGCTATTGGAGCTGGAATTACCGCGGCTGCTGGCACCAGACTTGCCCTCCAA
+
ABDCDHEHH0CCCGCEG@HEHHEFGHHIHHIGGEHHHGCHHHIIEG1CCHHIIHHIIIHIHHHHHIHHHHFHHHI??GHHIHFHEHEFHHHHHHIIHEHHIEGHHHCHHIHH@H<GHHIIHIIIIIIIHFHHHHHIEHIIHIIEEHEGHFEADGIHHHDHHHHICGBCHFHHHGEHCFHDCF@HIGHEEFHCEHHHHHEGF?CCHFIHG<0<<G?EHEE<EC@DEHHHHHCEE<C<FCHC</HHIHHEEEHHC1CIIHEHHHHEFHHHHHHEFEFIHHHEHCC11GHIHHCHCEHEEF@HH@HGEEHHD1CHHDIIHEEECHGHGHHHEF<CEEGCIHG0ADBD
@HISEQ:969:HM2KJBCX2:2:1101:4370:13831 2:N:0:ACTATGCA
TGTCCGTGGATCCCCAACTATCCCTATTAATCATTACGGTGATCCTAGAAACCAACAAAATAGAACCATACCGTCCTATTCTATTATCCCATGCTAATGTATTCGAGCAAAAATGCCTGCTTTAAACAAACACTCTAATTTTTTCAAGGTAAAGGTCCTGGATCCGCAAGACACCCAATAAAGGACATCAAGTTTCTCCAGAAGGTGAGAAATCAACAGTAACAGTTCATACCCCTTAAGGCATACCATCACGTCAATCCCGAAATTCAACTACGAGCTTTTTAACTGCAACAACTTTAATATACGCTATTGGAGCTGGAATTACCGCGGCTGCTGGCACCAGACTTGCCCTCCAA
+
DDDDDIIIHIIIIIIIIDHIIIIIIIIIHIIIIIHIIHHIGHIIIIIIIIIIIHIIIIIIIIHHHIIIIIIIIHHGHIIIIIIIIIIICHIIHIIHGHGEHCCHEHGHIIHIHIIHIHIHIIIIIIIIIHIHIIIIIIIHHHIHHIIIIIIIIIIIIIIIHIIIHIIIIIIIIIIIIIIIIII;IIIIHIIIIIGIIIIIIIIIIHIIIIHHHIIIIIIIIIIIIIIIHIIIIIIIIIII<IIIIIIIIIHIIIHIIIIIIIIIIIIIIIIHIIIIIIIIIIIIIIIIIIIIIIIIIIIIIIIIIIIIIIIIIIIIIIIIIIIIIIIIIIIIIIIIIIIIIIIIIIIIIIIDDDDD
@HISEQ:969:HM2KJBCX2:2:1101:18889:13641 2:N:0:ACTATGCA
TGTCCGTGGATCCCCAACTATCCCTATTAATCATTACATCGATCCTAGAAACCAACAAAATAGAATCGGATGTCCTATTTCATTATTCCATGCTAATGTATTCAAGCGTGAGCCTGCTTTAAACACTCTAATTTTTTCAAGGTAACAGTCCTAATTCCCCGTGACACCAAATTAATGGCATTACGGTTCTTTAGAAGGTGAGAAATCAATAATATCAGTACATACCAACGGCATGACCGAAACATTGATCCCGAAATTCAACTACGAGCTTTTTAACTGCAACAACTTTAATATACGCTATTGGAGCTGGAATTACCGCGGCTACTGGCACCAGACTTGCCCTCCAA
+
DDDDDIIIIIHIIIIIIIIIIIIIIIIIIIIIIIIIIIIHIIIIIIIIIIIIIIIIIIIIIIHIIIIIIIIHHIIIIGIIIIIIIIIIHIIIHHHIHIIHIIIIIIIIIIIHIIIIIIIIIIIIIIIHIIIIIIIIIIIIHIIHIHIIIIIIHHIIIIIIIHHIIIIIIHIIIIIIIHIIHIIIIIIIHIIIIIHIIIIIIIIIHIIIIIIIIIIIIIIIIIIIIIIIIIIIIIIIIHIIIIHHIFIIIIIIIIIIIIIIIIIIIIIIIIIIIIIIIIIIIIIIIIIIIIIIIIIIIIIIIHIIIIIIIIIIIIIIIIIIIHIIIIIIIIIIIIIIIIIIIIDDDDD
@HISEQ:969:HM2KJBCX2:2:1101:19770:13937 2:N:0:ACTATGCA
TGTCCGTGGATCCCCAACTATCCCTATTAATCATTACGTCGATCCTAGAAACCAACAAAATAGGTTCGATCGTCCTATTTCGTTATTCCATGCTAATGTATTCAAGCGCGAGCCTGCTTTAAGCACTCTAATTTTTTCAAAGTAACAGTCCTGTTTCCCCGCAACAACAAATTAATGCCATCACGGTTCTACAAGAAGGAGGGACCAGTGAGGCCAGTGCATACCAGTGGCACGACCAACCTACTGGCCCCGAAATTCAACTACGAGCTTTTTAACTGCAACAACTTTAATATACGCTATTGGAGCTGGAATTACCGCGGCTGCTGGCACCAGACTTGCCCTCCAA
+
DBDADIIIIIIIIGHHIIIIGIIHHIIIHIHHIHIIIIIHHHIIIHIIFHHHHHHIIIIIFHHIHGHHIHHGHEHIHIGFHHHHEHHIIIIHIFIIIHHHHFGIHIIIIGIIDHFIIHHIIIHIHIHHIHHHHIHHHIIHHHIIIIGIHGHIIIIIIIIHIIIIIIIIIIIIIIHIIIIHHIIIIIHGIIIIIIHHIIIIIHIIIIIIIIHGHIIHHHGIIIIIIIIIIIIIIIIIIIIHIIHGHIIHIIIIIIIIIIIIIIIHHHGIIIIIIIIIIIIIHHHIHIGIIIIIIHIIHEFIIIIIIIIIIIIIIIIIIHIIHIIIIIHIIIIIIIIIIIIIIDDDDD
@HISEQ:969:HM2KJBCX2:2:1101:8593:13757 2:N:0:ACTATGCA
TGTCCGTGGATCCCCAACTATCCCTATTAATCATTACATCGATCCTAGAAACCAACAAAATAGAATCTGATGTCCTATTTCATTATTCCATGCTAATGTATTCAAGCGTAAGCTTGCTTTAAACACTCTAATTTTTTCAAGGTAACAGTCCTAATTCCCCATAACATCAAATAAATGACATTATGGTTCTTTAGAAGGTGAGAACCAATAAAACCAGTACATACCAAGGCATGACCGATTCCTTGATCCCGAAATTCAACTACGAGCTTTTTAACTGCAACAACTTTAATATACGCTATTGGAGCTGGAATTACCGCGGCTGCTGGCACCAGACTTGCCCTCCAA
+
DDDDDIIIIIIIIIIIIIIIHIIIIIIIIIIIIIIHIHIIIIIIIIIHIIIHHIHIIHHIIHHHIIIIIIIIIIIIIIIIIIIIIHIHHIIIIIIIIIIIIIIIHIIIIIIIIIIIIHIIHHIIIIIIIIIIHIIIIIIIHIIIIIIIIIIIIIIIHHGIIHIIIIHIIIIIIIIIIHIIIIIIIIIIIIIIIIIIIHIIIIIIIIIIIIIIIIIIIIIIIHIHHIIIIHIIIHIIHIIIIHHGIIIIHIIIIIIIIIIIHHIIIIIIIIIIIHIIIHIIIIHHIIHIIIIIIIIIIIIIIIIIIHIIIIGIIIIIIIIIIIIIIIIIIIIIHIIIIIIIDDDDD
@HISEQ:969:HM2KJBCX2:2:1101:10872:14198 2:N:0:ACTATGCA
TGTCCGTGGATCCCCAACTATCCCTATTAATCATTACGGTGATCCTAGAAACCAACGAAATAGAATCAGTCCGTCCTATTTCATTATTCCATGCTAATGTATTCAGACGATAGTCTGCTTTAAACACTCTAATTTTTTCAAAGTAACAGTCCTGATTTCCCATCACACCAAATAAATGGCATGAAAGTTCCTCAGAAGGTAGAGATCCATCCTACCAGTGCAGACAATTAAGCCTGACCAATGGGTAGACCCCGAAGTTCAACTACGAGCTTTTTAACTGCAACAACTTTAATATACGCTATTGGAGCTGGAATTACCGCGGCTGCTGGCACCAGACTTGCCCTCCAA
+
DDDDAIIIIIIIHIIIIIIIIIIIIIIIIIIIHHIIIIHHIIIIIIEHHIIIHGHIIIIIIHIIHIIIIIIIHIIIIIIIIHHIHIIIIIIIGIIIIIIIIHHIHHHIIIHIIIIIIIIIGHIIIHIIIIHIIIHIHIIHIIIIIIIHGIIIIIIIIIIIIIHIIIHFIIHHIHGHHIIHGIIIHIIIIIIIIIIIIIIIIIIIIHHIIIIIIIIIIIIIIIIIIIIIIIIIIIIIIIIIIIIHHHDIIIIIIIIIIIIHIIIIIIIIIHIIIIHIIIIIIIIIIIHCHIIIIIIIIIIIIIIIIIIIIIIIIIIIIIIIIIIIIIHIIHHHHIIHIIIIIIIDDDDD
@HISEQ:969:HM2KJBCX2:2:1101:17730:14105 2:N:0:ACTATGCA
TGTCCGTGGATCCCCAACTATCCCTATTAATCATTACGTCAATCCTAGAAACCAACAAAATAGGATCGAACGTCCTATTTCATTATTCCATGCTAATGTATTCAAGCGTTAGCCTGCTTTAAACACTCTAATTTTTTCAAAGTAACAGTCCTGTTTCCCTGCAACACCAAATTAATGACATTACAGTTCTTCAGAAAGGAGGAATCAGCGAAGCCAGTGCATACCAGTGGCACGACCAACCTGCTGACCCCGAAATTCAACTACGAGCTTTTTAACTGCAACAACTTTAATATACGCTATTGGAGCTGGAATTACCGCGGCTGCTGGCACCAGACTTGCCCTCCAA
+
DDDDDHIHIIIIIIIIIIIIIIIIIIIIIGIIIIIIIIIIIIIIIIIIIIIIEHIIIIIIIHHIEHHHIIIIIIIIIIIGIGHIHIIHIIHEHHIIIIHIIIIIIIIIIIIIHIIIIIIIIIIIIIIIHIIIIIIIIHIIIIIIIIIIIIIIIIIIIIIIIIHIHIIIIIIIIIIIIHHIIIIIIIIIIIIIIIIIIIIIIIIIHIIIIIIIIIIIIIIIHIHHIIIIIIIIIIIIIIHIIIIHHIHIIIIIIIIIIIIIIIIIIIIIIIIIIIIIIIIIIIIIIIIIIIIIIIIIIIIIIIIIIIIIIIIIIIIIIIIIIIIIIIIIIIIIIIIIIIIIIDDDDD
@HISEQ:969:HM2KJBCX2:2:1101:16495:14094 2:N:0:ACTATGCA
TGTCCGTGGATCCCCAACTATCCCTATTAATCATTACGGTGGTCCTAGAAACCAACAAAATAGAACCACAACGTCCTATTCTATTATTCCATGCTAATCTATTCAAGCAATAGCCCGCTTTAAACACTCTAATTTTTTCAAGGTAATGGTCCTGGCTCCCCAACACACCCAATTAAGGACATACTGGTTCACCAGAAGGAAGACCCGACAACAGGACAGTACTCGCCAAAGACGGACCGCCCGGCCAAGTCTAAAATTCAACTACGAGCTTTTTAACTGCAACAACTTTAATATACGCTATTGGAGCTGGAATTACCGCGGCTGCTGGCACCAGACTTGCCCTCCAA
+
DDDDDIIIIIIIHIIIIIIIIIIIHIIIIIIIIIIIIIHIIIIIIIIIIIIIIIIIIIIIIIIIIIIIIHHCHHHIIIIHIIIIIIIIDGHIIIIIIIIHIIIIIIIHIHIIIIIIIIIIIIIIIIIIIIIIIIIIIHIIIIIIIIIHIIIHIIIIIIIIIIIIHHHHHIIIHIIIIIIIIIIIIIIIIIIIHHIHHIIIIIIIIIIIIIIIIIIIHIIIIIIIIIIIHIIIIIIIIIIIIIIIIHIIIHHIIHIIIIIIIIHEIIIIIIIIIHIIIIIIIIIIIIIIIIIIIIIIIIIIIIIIIIIIIIIIIIIIIIIIIIIIIIIIIIIIIIHIIIIIIHDDDDD
@HISEQ:969:HM2KJBCX2:2:1101:14593:15292 2:N:0:ACTATGCA
TGTCCGTGGATCCCCAACTATCCCTATTAATCATTACGGTGGTCCTAGAAACCAACAAAATAGAACCACAACGTCCTATTCTATTATTCCATGCTAATCTATTCAAGCAATAGCCCGCTTTAAACACTCTAATTTTTTCAAGGTAATGGTCCTGGCTCCCCAACACACCCAACAAAGGACATGCTGATTCACCAGAAGGAAGACCCGACAGCAGACAGTACTCGCCAAAGACGGACCGCCCGGCCAGGCCTAAAATTCAACTACGAGCTTTTTAACTGCAACAACTTTAATATACGCTATTGGAGCTGGAATTACCGCGGCTGCTGGCACCAGACTTGCCCTCCAA
+
DDDDDIIHIIIIIIIHIIIIIIIIIIIIIIIIIGIIIIIGIIIIIGIIHIIIIGHIHIIIIIGHHIIIIIIIGCHIHIIEHHIIIIIIGIIHFHHHIHIIHHHHIIIIIIIIIIHHIIHHHIHIIIIIIIIGHHIIIIHIIIIIIHIIIIIHIHIIHHHHHIIIIIIIIIIIIIIHIIIIIIIIIIHIIIIIIIIHIIIIIIIIIIIIIIIIIIIIIIIIIIIIIIIIIIHIIIIIIIIIIIIIHIIHIIIIIIIIIIIIIIHIIIIIIIIIIIIIIIIIIIIHIIIIIIIIIHIIIIIIIIIIIIIIIIIIIIIIIIIIIIIIIIIIIHIIIIIIIIIIIDDDDD
@HISEQ:969:HM2KJBCX2:2:1101:20874:14863 2:N:0:ACTATGCA
TGTCCGTGGATCCCCAACTATCCCTATTAATCATTACGGTGATCCTAGAAACCAACAAAATAGAATCATGCCGTCCTATTTTATTATTCCATGCTAATGTATTCAAGCAAAATGCCTGCTTTAAACACTCTAATTTTTTCAAAGTAAAGGTCCTGGTTCCCCGCGACACCCAATTAAGGGCATCGCGGTTCTCCAGAAGGTGAGAAATTGACTACACCAGTTCATACCCCTTAAGGCACGACCGATGTGTCAATCCCGAAATTCAACTACGAGCTTTTTAACTGCAACAACTTTAATATACGCTATTGGAGCTGGAATTACCGCGGCTGCTGGCACCAGACTTGCCCTCCAA
+
DDDDDHIHIIIIHIIIIIIIIIHHHIIIIIHIIIIIIHIIIIIIIIIHIIIIIIIIIIIIIIHIHIIIIIIIIHIHIIHIIIIHIHIIIDHHHIGFHIIIIFIHIIHHHIIIIIHIIIIIIIIIIIHIIIIIIIIIIIHIHHHIIIIIIIIIIIIHHIIIIIIHHIIIHIIIIIIHIHIIIHIIIIIIIIIIIHIIIIIIIIIHIIIIIIIIIII<HIIIHIIIIIIIIIIIIIIIII=IIIIIIIIIIIHIIIIIIIIIIIIIIIIIIIIIIIIIIIIIIIIIIIIIIIIIIIIIIIIIIIIHHIIIIIIIIIIIIIIIIIIIIIIIIIIIIIIIIIIIIIIIIIIDDDDD
@HISEQ:969:HM2KJBCX2:2:1101:14606:15143 2:N:0:ACTATGCA
TGTCCGTGGATCCCCAACTATCCCTATTAATCATTACATCGATCCTAGAAACCAACAAAATAGAATCGGATGTCCTATTTCATTATTCCATGCTAATGTATTCAAGCGTGAGCCTGCTTTAAACACTCTAATTTTTTCAAGGTAACAGTCCTAATTCCCCGTGACACCAAATTAATGGCATTACGGTTCTTTAGAAGGTGAGAAATCAATAATATCAGTACATACCAACGGCATGACCGAAACATTGATCCCGAAATTCAACTACGAGCTTTTTAACTGCAACAACTTTAATATACGCTATTGGAGCTGGAATTACCGCGGCTGCTGGCACCAGACTTGCCCTCCAA
+
DDDDDHIIIIIIHIIIIIIIIIIIIIIIIIIIIIIIIIIIIIIIIIIIHIIIIIIIIIIIIIIIIIIIIHHIIIIIIIIIGIIIIIIIIIIIGIIIIIIIIIIIIIIHIIIHHIIIIIIIIIIIIIIIIIIIIIIIIIIHIIIIIIIIIIIIIIIIIIIHIIHIHIIIIIIIIIIIIIEIIIIIIIIIIIIIIIIIIIIIIIIIIIIIIHIIHHHIIIIIIIIIIHIIIIIIIIIIIIIIIIIIIIIIIHDIIIIIIIIIIIIHIIIIIHIIIIIHIIIIIIHIIIIIIIIIIIIHIIIIIIIIIIIIIIIIIIIIIIIIIIIIIIIIIIIIIIIIIIIIIIDDDDD
@HISEQ:969:HM2KJBCX2:2:1101:16753:15025 2:N:0:ACTATGCA
TGTCCGTGGATCCCCAACTATCCCTATTAATCATTACGTCGATCCTAGAAACCAACAAAATAGAATCAAACGTCCTATTTCATTATTCCATGCTAATGTATTCAAGCGTAAGCCTGCTTTAAACACTCTAATTTTTTCAAAGTAACAGTCCTGATTCCCCACGACACCAAATTAATGACATCGCGGTTCTTCAGAAGGTAGGAACCGATAATGCCAGTGCGTACCGAGGCACGACCAACAATTCGATCCCGAAATTCAACTACGAGCTTTTTAACTGCAACAACTTTAATATACGCTATTGGAGCTGGAATTACCGCGGCTGCTGGCACCAGACTTGCCCTCCAA
+
DDDDDIIIIIIIIIIIIIHIHHIIIIIIIIIIIIIIIIIIIIIIIIIIHIIIIIIIIIIIIHIIIIIIIIIIHIIIHIIHHIIIHIIIIIIIIIIIIIIIIIIIIIIIIIIIIIIIIIHIIIIIIIIIIIIIIHIIIHIIGIIIIIIIIIIIIIIIIIIIHIHIIIIIIIIIIIFIHHIIIIIIIIIIIIIIIIIIIIIIIIIIIIIIHIIIIIIIIIIIIIIIIIIIIIHGIIIIIIHHHGHHIIIIIGIIIIIIIIIIHHIIIIIIIIIIIIIIIIIIHHGIIIIIIIIIIIIIIIIIIIIIIIIIIIIIIIIIIIIIIIIIIIIIIIGIHIIIIIIIDDDDD
@HISEQ:969:HM2KJBCX2:2:1101:7271:15980 2:N:0:ACTATGCA
TGTCCGTGGATCCCCAACTATCCCTATTAATCATTACGGTGATCCTAGAAACCAACAAAATAGAACCATGCCGTCCTATTCTATTATTCCATGCTAATGTATTCGAGCAAAAATGCCTGCTTTAAACACTCTAATTTTTTCAAGGTAAAGGTCCTGGATCCGCAAGACACCCAATAAAGGACATCAAGTTTCTCCAGAAGGTGAGAAATCAACAGTAACAGTTCATACCCCTTAAGGCATGACCATCACGTCAATCCCGAAATTCAACTACGAGCTTTTTAACTGCAACAACTTTAATATACGCTATTGGAGCTGGAATTACCGCGGCTGCTGGCACCAGACTTGCCCTC
+
DDDDDIIIIIIIIIIIIIIIIIIIHIIIEHIIIIIIIIIIIIIHIIIIIIIIIHIIIHIIIIIIIIIEHIHIIIHIICHHHIHIIIIII?GHIGIIIIIIIHHEHIHIIIIHIHHHIIIIIIIHIIHHIIHIIIIIIIIIIGIIIIIIIIIIIHIIIIHIIIHHIIIIIIIIIIIHIIIHHHIIHIIIHIHIIIIIIIIIIIIIIIIIIIIIIIIIHHIIIIIIIGIIIIIIHIIIIIIIIIIIIIHHGIIIGIHIIIIIIIIIIIIIIIHIHIHIIIIIIHIIHHGIIIIHIHIIIIIIHIIHHIIIIIIIIIIIIIIIIIIIIIIIIIIIIIIIIIIIIIIIIDDDDD
@HISEQ:969:HM2KJBCX2:2:1101:16119:15884 2:N:0:ACTATGCA
TGTCCGTGGATCCCCAACTATCCCTATTAATCATTACGGTGATCCTAGAAACCAACGAAATAGAATCAGTCCGTCCTATTTCATTATTCCATGCTAATGTATTCAGACGATAGTCTGCTTTAAACACTCTAATTTTTTCAAAGTAACAGTCCTGATTTCCCATCACACCAAATAAATGGCATGAAAGTTCCTCAGAAGGTAGAGATCCATCTCACCAGTGCAGACAATTAAGCCTGACCAATGGGTAGACCCCGAAGTTCAACTACGAGCTTTTTAACTGCAACAACTTTAATATACGCTATTGGAGCTGGAATTACCGCGGCTGCTGGCACCAGACTTGCCCTCCAA
+
DDDDDIIIIIIIIIHIHIIIIIGIIHIIIIIIIIIIIIIIIIIIHIIIIIIIIIIIIIIGIIIIIIIIIIIFHIIIIIIIIHIIIHIIIIIIIIIIIIIIIIHIIIIIIIIIIIIIIIIIIIIIIIIIIIIIIIIIIIIIIIHIIIIIIIIIHIIHIIIHIIIIIIIIIHIIIIIIIIIIIIIIHGIIIIIIIIIIIIIIIIIIIIIIIIIIIIIIIIIIIIIIIIIIHIIIIIIIIIIIIIIIHGGHIIHIIIIIIIIIIIIIIIIIIIIIIIIIIIIIIIIIIIIHHHIIIIIIIIIIIIIIIIIIIIIIIIIIIIIIIIIIIIIIIIIIIIIHIIIIIIIDDDDD
@HISEQ:969:HM2KJBCX2:2:1101:1945:16505 2:N:0:ACTATGCA
TGTCCGTGGATCCCCAACTATCCCTATTAATCATTACGGCGGTCCTAGAAACCAACAAAATAGAACCGCACGTCCTATTCTATTATTCCATGCTGTAATATTCGAGCAAAGGCCTGCTTTGAACACTCTAATTTTTTCAAAGTAAAAGTCCTGGTCCCCAACACACCCAGTGAAGGGCATGCGGTTCTCCAGAAGAAAAGGCCCGGCCGGACAAGTGCACGCGGTGAGGCGGACCTGCCAGCCAGGCCAAAGGTTCAACTACGAGCTTTTTAACTGCAACAACTTTAATATACGCTATTGGAGCTGGAATTACCGCGGCTGCTGGCACCAGACTTGCCCTCCAA
+
DDDDDIIIIIHIEHIHIHHIIIIIIIIIIIIIIIIHIIIIIGIIIIIIIIIIHEHIIIIIIIHGHHIIHIIIIIIIIIIIHIIIIIIHHIIHIHHIIIIIIFEHIHIIIIHIHHHIIIHIIIIIIIIIIIIIIIIIIIIIIIIIIIIIIIIIIIIIIIIIIIIIHIIIHIIIIIIIIIIIIIIIIHIIIIIIIHIIIIIIIIIIIIIIIIIIIIIIIIIIIIII>IIIIIIIIIIIIIIIIHEIIIIIIIIIIIIIIIIIIIIIIIIIIIIIIIIIIIIIIIIHIIIIIIIHIIIIIIIIIIIIIIIIIIIIIIIIIIIIIIIIIIIIIIIIIIIIIIIDDDDD
@HISEQ:969:HM2KJBCX2:2:1101:6448:16489 2:N:0:ACTATGCA
TGTCCGTGGATCCCCAACTATCCCTATTAATCATTACGGTGGTCCTAGACCAACAAAATAGAACCAACGTCCTATTTTATTATTCCATGCTAATCTATTCAAGCAAAAGCCCGCTTTAAACACTCTAATTTTTTCAAGGTAATGGTCCTGGTTCCCACGGCACACGCGATAAAAGAACGTGCCGGTTCACCAGAAGGTAAGACCCGACACAGAACAGTACTCGCCAAAGACGGACCGCCCGGCCAGGCCTAAAATTCAACTACGAGCTTTTTAACTGCAACAACTTTAATATACGCTATTGGAGCTGGAATTACCGCGGCTGCTGGCACCAGACTTGCCCTCCAA
+
<@DDDHIIIHIIHHIEHIHIII@FGHIIHFHIHIIIHHHHEHHIIHEECHGHHIIIHIIHIIHCGHIIIIHIGCHHHIIIHIIGIIHIIHHIIIIH@HHGHHHGIGHDHIIIIIH@HGHCCHIFHHIHHG@CFHHHCHEHHEGFIHHICHHHHHFHHIHHHHIHHGHHHIHHHHHCFHECHFHGHEEIHHEHIHHHH@HCFHHHHFHEHEFFEEFHIHHEEEEEHGHHHHHCCHDHHHIHHG@EHHED@IHEF<@IIGHHD<FHEGHIHHHHHGEEHHEEFCGEEHHED1C0HHC1H?HHHHEHCIIIHHIHHCDHFG@F?@HFF@HHHG?EHECGHEEG?D@<0
@HISEQ:969:HM2KJBCX2:2:1101:17071:16302 2:N:0:ACTATGCA
TGTCCGTGGATCCCCAACTATCCCTATTAATCATTACGTTGTACCTAGAAACCAACAAAATAGGTTCGAACGTCCTATTTCATTATTCCATGCTAATGTATTCAAGCGTTTGCCTGCTTTAAACACTCTAATTTTTTCAAAGTAACAGTCCTGACTCCCCACAACACCAAATTAATGACATCATGGTTCATCAGAAGGGAGAAATCAACGACGCCAGTGCGTACCGAAGGCACGACCGACGTATTGATCCCGAAATTCAACTACGAGCTTTTTAACTGCAACAACTTTAATATACGCTATTGGAGCTGGAATTACCGCGGCTGCTGGCACCAGACTTGCCCTCCAA
+
DDDBDEHGGHHIEHEHIIHIIHHHIHIIIIFGHHIIIHIHEHHHIHIIIIHHIIIHHHHIIHEHGHHEHHIDDGHHHIHHHHIHEFCCGHHHFHHIIHHHHHHHIHHFEIHHGIIIHHHHHHIIIIIIIIIHIHIHHIIIIHIHHHIHHIIIIIIHHHHIIHIIIHIIHHIHHHIIIHHIIHHHIIIIIIIIIIHHIIIIIIIIIIIIIIHIHIHIIIIIIIIIHHHHIIHIIHIIIIIIIIHHHGHIIIIIIIIIIHHHIIIIIIIIIIIIHHIIIIHIHGIIIIIIIIIIIHIIHIIHHIIIHIIIIIIIHIIIIIIIIIIIIHIIIIHIIIIHHIHIHDCCDD
@HISEQ:969:HM2KJBCX2:2:1101:9468:16509 2:N:0:ACTATGCA
TGTCCGTGGATCCCCAACTATCCCTATTAATCATTACGGTGATCCTAGAAACCAACAAAATAGAACCATGCCGTCCTATTCTATTATTCCATGCTAATGTATTCGAGCAAAAATGCCTGCTTTAAACACTCTAATTTTTTCAAGGTAAAGGTCCTGGATCCGCAAGACACCCAATAAAGGACATCAAGTTTCTCCAGAAGGTGAGAAATCAACAGTAACAGTTCATACCCCTTAAGGCATGACCATCACGTCAATCCCGAAATTCAACTACGAGCTTTTTAACTGCAACAACTTTAATATACGCTATTGGAGCTGGAATTACCGCGGCTGCTGGCACCAGACTTGCCCTCCAA
+
DDB@0<FHGHHHI?@<<0DGEEIIHHHHH@CHC?CFEC@CEEE1CGEGHEC@HH1EH?GHHHFHHHEHH@H1FHD?@HH?GH1D<CCFHH<CFHI<<CGHHEEHHGCCEFGHCHDGIIIIHHGGHAEHHHHHHHHHHHIHFEH@GHGCEHIIIHEHGEHHIIHGDIHHIGCHEIHEHHICIHIIIHIGHHIIHHHHEHIIIIIHFFIIIIHIHHHGHGHIHHIHHHHIHIIHHHHGIHHHGHIIHIHHHFHDHIIIHH?EEIGHF@HG=HIIHHHIIIIIIHIHHHFHEHIIHIIIHIIHHIHHHHHHGHEEHIIIHHIIHDHHDEGIIIIIIIIIIHHIHHHIHDIHADBDA
@HISEQ:969:HM2KJBCX2:2:1101:15595:17328 2:N:0:ACTATGCA
TGTCCGTGGATCCCAACTATCCCTATTAATCATTACGGTGATCCTAGAAACCAACAAAATAGAACCATGCCGTCCTATTCTATTATTCCATGCTAATGTATTCGAGCAAAAATGCCTGCTTTAAACACTCTAATTTTTTCAAGGTAAAGGTCCTGGATCCGCAAGACACCCAATTAAGGACATCAAGTTTCTCCAGAAGGTGAGAAATCAACAGCGACAGTTCATACCCCTTAAGGCACGACCATCACGTCAATCCCGAAATTCGACTACGAGCTTTTTAACTGCAACAACGTTAATATACGCTATTGGAGCTGGAATTACCGCGGCTGCTGGCACCAGACTTGCCCTCCAA
+
<0DBBGHHCHIII?FCCGHIIIIIHIGHHICHH@@FC@1<DCEHHIEEIIHI1CGH1FHI1@HHHI1CF???<C/GH@1EHFHH11<@@H1<CGHHH@@1C1DCF@5C6<CGFFHFEHHFE@CGGHGGHHHHCH?<FFHFGEHBFHGA?HGFHEHEFHH?F:FA.<FHCGCH?D*CEHIIHHGHHHGHF@HG7EHF:/EHEHHHGDGH0F<HCD?@<GEHG?C<0<CCHCEHCC?EFCGD@@HIHECGEC1GC<CHC@D1HHD<1C@CHGD1?ECHC1CD<CEHHCHGD<01?CC1D<0E/G?HE@EHG1HGHIHCHEHHC/<CIHIHEHGDC1CG<1E<D1DGHHGD00<@
@HISEQ:969:HM2KJBCX2:2:1101:19532:17655 2:N:0:ACTATGCA
TGTCCGTGGATCCCCAACTATCCCTATTAATCATTACGGTGATCCTAGAAACCAACAAAATAGAACCATGCCGTCCTATTCTATTATTCCATGCTAATGTATTCGAGCAAAAATGCCTGCTTTAAACACTCTAATTTTTTCAAGGTAAAGGTCCTGGATCCGCAAGACACCCAATAAAGGACATCAAGTTTCTCCAGAAGGTGAGAAATCAACAGTGACAGTTCATACCCCTTAAGGCATGACCATCACGTCAATCCCGAAATTCAACTACGAGCTTTTTAACTGCAACAACTTTAATATACGCTATTGGAGCTGGAATTACCGCGGCTGCTGGCACCAGACTTGCCCTCCAA
+
DCDDDHIIIIIIIIIIIIIIIIIIIIIIIIIIIIIIIIIIIIIIIIIIHHIIGHIIHIIHIIHHIIGHIIIIIIIIIIIIIIHHIIIIHHHIGEHIIIIIIGHIIIIHIIIIIIIIIIIIIIIIIIIGHIIHIIIIIIIIIIIIIIHGIHHGHIIHGHHIIIIIIIIIIHHIHIIIIIHHIIIIIIIIIIHHIIIIIIIIIIHIIIIIIIIIIIIHIIIIIIIIIIIIIIIIIIIIIIIIIIIIIIIIIIHFIIHIIIIIIIIIIIIIIIIIIIIIIIIIIIIIIIIIIIIHIHIIIIIIHIGIIIIIIIIIIIIIIIIIIIIIIIIIIIIIIIIIIIIIIIIIIIIIDDDDD
@HISEQ:969:HM2KJBCX2:2:1101:16177:17973 2:N:0:ACTATGCA
TGTCCGTGGATCCCCAACTATCCCTATTAATCATTACGGTGATCCTAGAAACCAACAAAATAGAACCATGCCGTCCTATTCTATTATTCAATGCTAATGTATTCGAGCAAAAATGCCTGCTTTAAACACTCTAATTTTTTCAAGGTAAAGGTCCTGGATCCGCAAGACACCCAATAAAGGACATCAAGTTTCTCCAGAAGGTGAGAAATCAACAGTAACAGTTCATACCCCTTAAGGCATGACCATCACGTCAATCCCGAAATTCAACTACGAGCTTTTTAACTGCAACAACTTTAATATACGCTATTGGAGCTGGAATTACCGCGGCTGCTGGCACCAGACTTGCCCTCCAA
+
D?DD@HHC<EEHE1CGDEHHI@C<@GHHFHC@DGGHHH=FEEFFGHEFEE?D@EC=EHH?CH@EHE?GHGI??0<CEGHFEHHHHHIIH1<<EHHHIC1<DDG@DF?CIIHHHHDCHIHGHHGGHHCG8DHCEHHFHHHHIHHHIHHHHIHFHAG@CGCHIGIHHEHHE<G?HIHHHGIHFGF@FFCG<FHHFCGIIIHHCHHIHHHGC/@HFHEGFFEHFGC4HHHH@EEHEEE?6HH?G@HGIHHEFC1DGEECHFFF1<1<HGG<0CEC?HECIIIHGF1GDHHIGHFC<11HHHHEHHEGFHHHHFC?HHF?FGIHHHCHHHECEGHG@CIIHHHGHIIIIGIH?DDBD
@HISEQ:969:HM2KJBCX2:2:1101:11899:18479 2:N:0:ACTATGCA
TGTCCGTGGATCCCCAACTATCCCTATTAATCATTGCTCACAAATCCAAAAACCAACAAAATACGATAAACGAGCCCTAACTTATTATTCCATGCTAATGTATTCATAACTAACCGCCTGCTTTAAACACTCTAATTTTTTCAAAGTAAAGGTCCTGGATTGCGAACCCAACCCAGCAAAGGGCAGGAACGTTCTCCAGGAAGATGGTAAGCGCGCATCGGCACTCACACACGATACCGTGGCGGGCCAAGCGCACTATACCAGAAATCCAACTACGAGCTTTTTAACTGCAACAACTTTAATATACGCTATTGGAGCTGGAATTACCGCGGCTGCTGGCACCAGACTTGCCCTCCAA
+
DDDDDIIIHHHIHIIIIIIIIIIIIIIIIHIIIIIIIIIIIIIIIIIIIIIIIIIIIIIIGIIIIIIFHEIHIIIIGIIIIIHIHIHIHGHHHFHHHIGEGDFHHIIIIHHIHIHDHIIIIIIHIIIIIIIHHHIHIIIIIIIHIIHIHHIHHIIIIHHHHIHIIIHIIIIIIIHHHIGIIIHHIIIIIIHHHIIHIIIIGIIIII<HHIIIIHIIIIIIIIIIIIIHIIIHIIIIIIIIIIIIIIHGIIHIIGIIIIIIIIIIIIHIIIIIIIIIIIIIIIIIHIIIIIIGIIHIIIIIIIIIIHIIIIIIIIIIIIIIIIIIIIIIIIIIIIIIIIIIIIIIIIIIIIIIIDDDDD
@HISEQ:969:HM2KJBCX2:2:1101:8920:18640 2:N:0:ACTATGCA
TGTCCGTGGATCCCCAACTATCCCTATAATCATTACTCATTTCCCCAAAAACCAACAAAATTCGAGATACGAGTCCTAAATTATTATTCCATGCTAATGTATTCATAACTTTCAGCCTGCTTTAAACACTCTAATTTTTTCAAAGTAAAGGTCCTGGATTGCGAACCCAACCCAGTAAAGGGCAGGAACGTTCTCCAGGAAGATGGTAAGCGCGCATCGGCACTCACACACGATACCGTGGCGGGCCAAGCGCACTATACCAGAAATCCAACTACGAGCTTTTTAACTGCAACAACTTTAATATACGCTATTGGAGCTGGAATTACCGCGGCTGCTGGCACCAGACTTGCCCTCCAA
+
DDDDDIIIIIIIHIIHIIIIIHIIIIIIIHIIIIIIIHIIIIHGHHIIIHIIIIIIIHHIIICHGHIIIIEHGHIIHHIHHHEHIIIII?HIHIIFHIIIIHIIHEEHIHHIIHHHIIIHIHIIIIFHHHIIIIIIIIIIHHIHIIIIIIHIIHIIIIHIIIHGIHHHIIHIHIIIIHIIIHIIHHHIIHHHGIGIIIIIIIIIIIHIIIIIIIIIIIIIGIIIIIIIIIHHIIIIGIIIIIIHIHIIIIHIIIIHIIIHEIIHGHHHHIIIIIIIIIIIIIIIIIIIIIIIIIIIIIIIIIIIIIIIIIIIIIIIIIIIIIIIIIIIIIHIIIIIIIIIIIIIIIIIIIIGDDDDD
@HISEQ:969:HM2KJBCX2:2:1101:16772:18679 2:N:0:ACTATGCA
TGTCCGTGGATCCCCAACTATCCCTATTAATCATTACGTCGATCCTAGAAACCAACAAAATAGAATCAAACGTCCTATTTCATTATTCCATGCTAATGTATTCAAGCGTGAGCCTGCTTTAAACACTCTAATTTTTTCAAAGTAACAGTCCTGATTCCCCACAACACCAAATAAATGACATCATGGTTCGTCAGAAGGGAGAAACCAACAATACCAGTACGTACCGAGGCACGACCGACATGATGGTCCCGAAATTCAACTACGAGCTTTTTAACTGCAGCAACTTTAATATACGCTATTGGAGCTGGAATTACCGCGGCTGCTGGCACCAGACTTGCCCTCCAA
+
DDDDDIIIIHHHIIIIIIIIIIIIIIIIIIIIIIIIIIIIIIIIIIIIHIIIIIIIIIIIIIIIIIIIIIIIHHIIIIIHIHIIIIIIIIIIEHHIIIIIIHHHIIIIIIHIIHIIIIIIIIIIIIIIIIIIIIIIIIIIIIIIIIIIIIIIIIHIIIIIIIIIIIIIIIIIIIHIHHIIIIIIIIIIHIIIIIIIHIIIIIIIIIIIHIIIHIIHIIIIIIIIIIIIIIIIIIIIIIIIIHHEIIIIIIIIIIIIIIHHIEIIIIIIIIIIIIIIIIHIIIIIIIIIIIIIIIIIIIIIIIIIIIIIIIIIIIIIIIIIIIIIIIIIIIIIIIIIIIIIDDDDD
@HISEQ:969:HM2KJBCX2:2:1101:15671:18978 2:N:0:ACTATGCA
TGTCCGTGGATCCCTAACTATCCCTATTAATCATTACGGTGATCCTAGAAACCAACAAAATAGAACCATGCCGTCCTATTCTATTATTCCATGCTAATGTATTCGAGCAAAAATGCCTGCTTTAAACACTCTAATTTTTTCAAGGTAAAGGTCCTGGATCCGCAAGACACCCAATTAAGGACATCAAGTTTCTCCAGAAGGTGAGAAATCAACAGCGACAGTTCATACCCCTTAAGGCATGACCATCACGTCAATCCCGAAATTCAACTACGAGCTTTTTAACTGCAACAACTTTAATATACGCTATTGGAGCTGGAATTACCGCGGCTGCTGGCACCAGACTTGCCCTCCAA
+
DADDDIIIIIGIIIIIIIIIIIIIIIIIIIIIIHIIIHIIGIIIIIIIIHIIHHIIIIIGIIIIIIIIIIGIHHIHIIGIIIIIIIIIHHHIFHIIIHIIIIIHHHIIHIIIIIIGIIIHHIIIIIIIIIIIIHIIIHHFHIIIIIIIHHIIIIIIIIHIIIIIIIIIHIIIIHIIIHIIIIIHIHIIIIIIIIIIIIIIIIIIIIIIIHIIIIIIIHHIIIIHIHHIIIIIIIIIIIIIIIIHIIIIIIIIIIIIIIIIIIIIIIIIIHIIIIIIIIIIIHIIIIIIIIIIIIIIIIIIHIHIHIIIIIIIIIIIIIIIIIIIIIIIIIIIIIIIIIIIIIIIIIIIDDDDD
@HISEQ:969:HM2KJBCX2:2:1101:4283:19609 2:N:0:ACTATGCA
TGTCCGTGGATCCCCAACTATCCCTATTAATCATTACGGTGATCCTAGAAACCAACAAAATAGAACCATGCCGTCCTATTCTATTATTCCATGCTAATGTATTCGAGCAAAATGCCTGCTTTAAACACTCTAATTTTTTCAAGGTAAAGGTCCTGGTTCCACATGACACCCAATTAAGGACATCATGCTTCTCCAGAAGGTGAGAAATCAACTGCGACAGTTCATACCCCTTAAGGCACGACCATCACGTCAATCCCGAAATTCAACTACGAGCTTTTTAACTGCAACAACTTTAATATACGCTATTGGAGCTGGAATTACCGCGGCTGCTGGCACCAGACTTGCCCTCCAA
+
DCDC@HHHHIGHIIHHHIIHHIIHIGEHEHHHGIEHIIGIIII?GHHHIEEHHIHHHHIIIH<EHHHHII1FHHIHIIIHIIIHIGIHHHHIIHHIIIIIHFGIIIHIHHEHEHIHHIHHHHHIIHGGECHHHIHHHHIIIIIIHFHHA7CHHHHHHGGIIHHIHHIIHHHHFFHHHIIHGHHEGIHIHHHH@IHHHEGHIIIIIIHIFHEHDHHGC>CIIGIIHHHIGHIIHIHHHHGGIIHHH@CHFFHIIIIIIIIIIHIHIFIIIGIIIHIIIIHIHHEHHFIHHIHCHHIIHGDHIIIHHFEHIIIIIIIHHCHHIGHHIIIIGIIHIIIIIHIIIIIIIIH@DADD
@HISEQ:969:HM2KJBCX2:2:1101:12955:18755 2:N:0:ACTATGCA
TGTCCGTGGATCCCCAACTATCCCTATTAATCATTACGTCGATCCTAGAAACCAACAAAATAGAATCAAACGTCCTATTTCATTATTCCATGCTAATGTATTCAAGCGTAAGCCTGCTTTAAACACTCTAATTTTTTCAAAGTAACAGTCCTGATTCCCCACGACACCAAATTAATGACATCGCGGTTCTTCAGAAGGTAGGAACCGATAATGCCAGTGCGTACCGAAGCACGACCAACAATTCGATCCCGAAATTCAACTACGAGCTTTTTAACTGCAACAACTTTAATATACGCTATTGGAGCTGGAATTACCGCGGCTGCTGGCACCAGACTTGCCCTCCAA
+
DDDDDIIHIHIIIIIIIIIIIIIIIHIIHIIIIIIIIIIIIIIIIHIIHIIIHIIIIIGIIIIIIIIIGHIIIIGIIIIIIIIIIIIHHHIHIIHIIIIIIHIIIIIIIIIIIIIIIIIIIIHIIIIIIIIIIIIHIIIIIIIIIIIIIIIIIIIIGIIHIIIIIIIIIIIIIIIIIIIIIIIIIIIIIIIIIIIIIIIIIIIIIIIIIIIIIIIIIIIIIIIIIIIIIIIIIIIIIIIIIHHHIIIIIHIIIIIIIIIIHIIIIIIIIIIIIIIIIIIIIIIIIIIIIIIIIIIIIIIIIIIIIIIIIIIIIIIIIIIIIIIIIIIIIIIIIIIIIIIIDDDDD
@HISEQ:969:HM2KJBCX2:2:1101:12781:20327 2:N:0:ACTATGCA
TGTCCGTGGATCCCCAACTATCCCTATTAATCATTACGGTGATCCTAGAAACCAACAAAATAGAACCATGCCGTCCTATTTTATTATTCCATGCTAATGTATTCAGGCATAGGCCTGCTTTGAGCACTCTAATTTTTTCAAGGTAATAGTTCTGCTTCCCCGGCACATCAAATTAATGGCATACCGGTTATTCAGAAGGTAGGAATCCATCACACCAGTGCGGACCGTGAGGCCCGACCGACGGATAGATCCCGAAATTCAACTACGAGCTTTTTAACTGCAACAACTTTAATATACGCTATTGGAGCTGGAATTACCGCGGCTGCTGGCACCAGACTTGCCCTCCAA
+
DDDDDIIHIIIIIIIIIIIHIIIIIHIIIIIHIIIIIIIIHIIIIIIIHIIIIIIIIHIHIIHHIIIGIIIIIHIIIIIIEHIHHHIIIIIIIIIGHHIHIGIIIIHIHIIIIIIIIHHHIIHIIHHIIIIIIIIIIIIIIIIIIIIIIIIIIIIIIIIIIIHIIIIIIIIIIIIIIIIGIIIIIIIHIIIIIIIIIIIIIIIIIIIIIIIIIHIIIIIIIIIIIIIIIIIIIIIIIIIIIIIIIHHIIIIIIIIIIIIIIHIIIIIHGIIIIIIIIIIIIIIHHHIIIIIIIIIHIIIIIIIIIIIIIIIIIIIHIGIIIIIIIIIIIIIIIIIIIIIIIIIDDDDD
@HISEQ:969:HM2KJBCX2:2:1101:16231:20066 2:N:0:ACTATGCA
TGTCCGTGGATCCCCAACTATCCCTATTAATCATTACGGTGATCCTAGAAACCAACAAAATAGAACCATGCCGTCCTATTCTATTATTCCATGCTAATGTATTCGAGCAAAATGCCTGCTTTAAACACTCTAATTTTTTCAAAGTAACAGTCCTGATTTCCCATCACACCAAATAAATGGCATGAAAGTTCCTCAGAAGGTAGAGATTCATCTCACCAGTGCAGACAATTAAGCCTGACCAATGGGTAAACCCCGAAGTTCGACTACGAGCTTTTTAACTGCAACAACTTTAATATACGCTATTGGAGCCGGAATTACCGCGGCTGCTGGCACCAGACTTGCCCTCCAA
+
DDDD@EHIIIIIIHIIIGHIHFHHHEEHHIIHIIIIIGIIEHIG1FGHHHHHIHIIIEHGHEEHHIFHHHGHHHHHH?GHED1FHHIGFHGIE<FHHHHGHDFHHIHHEFEGHDHFGHIHFHIIGHHIHHHIHHCIHIIIIIHGFHHHHIHIHFFHHEHFCHCFHIHDC@HHFFHHFGHIIIIIGIIIIHH@FHIIHHHHIIIIHHHCGCHHIHHIHHIHEHIIIIIIHFHHEFHHGC8;FDFHHIHEHHHDFHHFHHCCIIIHHHHHHHHHHH?HGIIIIHHHIHHF?@IIIHHEHDHHIIHEHHHIHHFEHGC?IIHDHHIHEHHEFHEHEEEHIIIIIIHHBDDDD
@HISEQ:969:HM2KJBCX2:2:1101:21019:20461 2:N:0:ACTATGCA
TGTCCGTGGATCCCCAACTATCCCTATTAATCATTACGGTGATCCTAGAAACCAACAAAATAGAACCATGCCGTCCTATTCTATTATTCCATGCTAATGTATTCGAGCAAAATGCCTGCTTTAAACACTCTAATTTTTTCAAGGTAAAGGTCCTGGTTCCACATGACACCCAATTAAGGACATCATGCTTCTCCAGAAGGTGAGAAATCAACTGCGACAGTTCATACCCCTTAAGGCACGACCATCACGTCAATCCCGAAATTCAACTACGAGCTTTTTAACTGCAACAACTTTAATATACGCTATTGGAGCTGGAATTACCGCGGCTGCTGGCACCAGACTTGCCCTCCAA
+
DD@D@FFIHIEHIIIHGGHIIIGHIHHIII?GHE?CHHHDGHEHHGFCGHHGFHHHHHHIIIEHHIHHHHCHHEHIHHHEHHFEEHEHH1DFEHEHIEHCGGHIHHHHHIIGGEEHG?HHHGC@GHIHHGHHFHEHHHDGHHHHFGHHEHCIFHCHFHHGHHHGGEHHIHHFHCHHHIIIIIIHG;HIHGHHIHHHCFII;IIIHHEHHHHIHIIIIIIHHIHIHH=IIIIIIHI<IIIIIIIIIIHHHFHIIIIIIIIIIHIIIGIIHIIHIIIIIIHFHIIIIIIIIIIIIIIIIIIIIIIIIIIIIIIIIIIIIIIIIIIIIIIIIHIIIIIIIIIIIIIHIIIDDDDD
@HISEQ:969:HM2KJBCX2:2:1101:10775:20642 2:N:0:ACTATGCA
TGTCCGTGGATCCCCAACTATCCCTATTAATCATTACTTCAGTCCTAGAAACCAACAAAATAGAACTAAAGTCCTATTCCATTATTCCATGCTAATATATTCAAGCAAACATGCCTGCTTTAAACACTCTAATTTTTTCAAAGTAAAAGTCTTGGATCCCTAGCGCACTCAATTAAGAGCACACTAGTTCCCCAAAAGGAAAAGCCCAAAGTTGCAGTACAAACCTTTCGGTTGACGGCAACTATAAGCCCAAAATTCAACTACGAGCTTTTTAACTGCAACAACTTTAATATACGCTATTGGAGCTGGAATTACCGCGGCTGCTGGCACCAGACTTGCCCTCCAA
+
DDDDDIIIIIIIIIIIIIIIIIIIIIIIIIIIIIIIIHIIIIIIIHHIIIIIIIIIIHGIIIIIIIIIIIIIIIIIIIIIIHGHIIIHHIIIIIIIIIIIHIIIIIIIIHIIIHHIIIIIHIIIIIIIIIIIIIIIIIIIIIIIIIIIIIIIIHIIIIIIIIIIIIIHHIIIIIIIIIIIIIIIIIIIHIIIHIIIIIIIIIIIIIIIIIIIIIIIHHIIIIIIIIIIIIIIIIIIIIIIIHIIHHIIIIIIIIIIHIIIIIIIIIIIIIIIIIIIIIIIIIIIIIIIIIIIIIIIIIIIIIIIIIIIIIIIIIIIIIIIIIIIIIIIIIIIIIIIIIIIIDDDDD
@HISEQ:969:HM2KJBCX2:2:1101:19252:20601 2:N:0:ACTATGCA
TGTCCGTGGATCCCAACTATCCCTATTAATCATTACGGTGGTCCTAGAAACCAACAAAATAGAACCACAACGTGCTATTCTATTATTCCATGCTAATCTATTCAAGCAATAGCCCGCTTTAAACACTCTAATTTTTTCGAGGTAATGGTCCTGGCTCCCCAACACACCCAATTAAGGACATACTGGTTCACCAGAAGGAAGACCCGACAACAGGACAGTACTCGCCAAAGACGGACCGCCCGGCCAAGTCTAAAATTCAACTACGAGCTTTTTAACTGCAACAACTTTAATATACGCTATTGGAGCTGGAATTACCGCGGCTGCTGGCACCAGACTTGCCCTCCAA
+
DDDDDIIIIIIIIIIIIIIHIIIIIIIIIIIIIIIIHIIIIIIIIIHHIIIIIIIHGHHIIHIIIIGHIIIHG1GHHIIHIIIIIIIIIIIGIIIIIIIIIGHHIIIIIIIIHIIHIIIIIIIIIIIIIIGIIIIIII#HHIIIIIGIIIIIIIHIIIIIIIHHIIIIIHHHIHHIIIIIIIIIIIIIIIIIIIIIIIIIIIIIIIIIIIIIIIIIIIIIIIIIIIII=IHIIIIIIIIHIIIHHIIIIIIIIIIIHIIIIIIIIIIIIIIIIIIIIIIIIIIIIIIIIIIIIIIIIIIIIIIIIIIIIIIIIIIIIIIIIIIIIIIIIIIIIIIIIHIIIDDDDD
@HISEQ:969:HM2KJBCX2:2:1101:18850:20973 2:N:0:ACTATGCA
TGTCCGTGGATCAGTCCCAACTATCCCTATTAATCATTACGTCAATCCTAGAAACCAACAAAATAGGATCAAACGTCCTATTTCATTATTCCATGCTAATGTATTCAAGCGTTAGCCTGCTTTAAACACTCTAATTTTTTCAAAGTAACAGTCCTGTTTCCCTGCAACACCAAGTAAATGACATCACAGTTCTTCAAGAAGGAGGAATCAGTGAGGCCAGTGCATACCAGTGGCACGACCAACCTACTGACCCCGAAATTCAACTACGAGCTTTTTAACTGCAACAACTTTAATATACGCTATTGGAGCTGGAATTACCGCGGCTGCTAGCACCAGACTTGCCCTCCAA
+
D@DDDIIIIIIIIIIIIIIIIIIIIIIIIIIIIIIIIIIIIIIIHFHIHIIHHHHIIIIIIIEHIHIIIIIIIHHIIHIIIIIIHHIFIIIHIIIIHHEIIIHIIIIIIGHHIIIHIIIHHIIIHHHIIIIHHIIIHIHIIIIHIIIIIIIIIIIHIIIIIEIHIIIHIHIHHHHIIIIIHHHHIIHHIIIIIIIIIIIIIIIHHIII;IIIIIIIIIIIIIGIIIIIIIIIIIIIIIIIIIIIIIHIIIIIIIIIIIIIIIIIIIIIIIIIIIIIIIIIIIIIIIIIIHHHIIIIIIIIIIIIIIIIIIIIIIIHIIIIIHIIIIIIIHIIHIIIIIIIIIHIDDDDD
@HISEQ:969:HM2KJBCX2:2:1101:5129:21916 2:N:0:ACTATGCA
TGTCCGTGGATCCCCAACTATCCCTATTAATCATTACGGTGATCCTAGAAACCAACAAAATAGAACCATGCCGTCCTATTCTATTATTCCATGCTAATGTATTCGAGCAAAAATGCCTGCTTTAAACACTCTAATTTTTTCAAGGTAAAGGTCCTGGATCCGCAAGACACCCAATAAAGGACATCAAGTTTCTCCAGAAGGTGAGAAATCAACAGTAACAGTTCATACCCCTTAAGGCATGACCGTCACGTCAATCCCGAAATTCAACTACGAGCTTTTTAACTGCAACAACTTTAATATACGCTATTGGAGCTGGAATTACCGCGGCTGCTGGCACCAGACTGCCCTCCAA
+
DDDDAIIIGHIHIHIIIIIIIIHGHIIIIIIIIIIIIHFHIIIIIIIIIIHIHHIIHCHHIICEHHEHHHHFIHGHHEHHHHHHIHFFF?HHGHIECHHHHHIHHIGIIGIIIIIIIHIHHHIIIIIGHFHHHHGHHHHEGHIHGIHHGIIIHHHGHH?DIHIIIHHIIIHIIIIIIHGHHHHHHHEIIHGHHIIIIIIIIIHIHGHIHIIIIIIIIHHHHHIIIGHIIIIIIIIIIHHHIIIIIIIIIHGIGIIIIIIIIIHIIIIIHHIIHIIIIIIIHHIIIIIHIIIHGIIIIIHGIIHHIIIIHIIIIIIHHHHCHHDECIHIHIHGIHIIHIIHGEIIHIIDDD@D
@HISEQ:969:HM2KJBCX2:2:1101:5437:21778 2:N:0:ACTATGCA
TGTCCGTGGATCCCCAACTATCCCTATTAATCATTACGGTGATCCTAGAAACCAACAAAATAGAACCATGCCGTCCTATTCTATTATTCCATGCTAATGTATTCGAGCAAAAATGCCTGCTTTAAACACTCTAATTTTTTCAAGGTAAAGGTCCTGGATCCGCAAGACACCCAATAAAGGACATCAAGTTTCTCCAGAAGGTGAGAAATCAACAGTAACAGTTCATACCCCTTAAGGCATGACCATCACGTCAATCCCGAAATTCAACTACGAGCTTTTTAACTGCAACAACTTTAATATACGCTATTGGAGCTGGAATTACCGCGGCTGCTGGCACCAGACTTGCCCTCCAA
+
CDDDDIIICHHIIIIIIIIIIIIIIIIIIIIIIHHHIIIIHIIHIIHHIIIIHIHIIIGHHIHIIIIIIIIIIIIIIIHGHHHFHHIIHIIIHEHIIIIIIHIIHHIGIIHIIIHIHHIHGHIHGHHHHHIHFHIGHHHHIHIIIIIIIHHGIIIIHHIHHHHIIICHIHHCHDIIGIIIIGHGIIIIHEHHIIIIIHHGGHIIIIIIIIIIIIIIIIIHIIIIGIFHHHGIIHIIHIIGIHGHHHIHIGHGHDEIHIIIIIIIHHHHHHIIHIIIIIIIIHIIHHGIIIIHIIHIIIIIIIIIIIIIIIIIIIIIHIIIIIIIIIIIIIIIIIIIIIIIIIIIIIIIDDDDD
@HISEQ:969:HM2KJBCX2:2:1101:19328:21745 2:N:0:ACTATGCA
TGTCCGTGGATCCCCAACTATCCCTATTAATCATTACGTCAATCCTAGAAACCAACAAAATAGGATCGAACGTCCTATTTCATTATTCCATGCTAATGTATTCAAGCGTTAGCCTGCTTTAAACACTCTAATTTTTTCAAAGTAACAGTCCTGTTTCCCTGCAACACCAAATTAATGACATTACAGTTCTTCAGAAAGGAGGAATCAGCGAAGCCAGTGCATACCAGTGGCACGACCAACCTGCTGACCCCGAAATTCAACTACGAGCTTTTTAACTGCAACAACTTTAATATACGCTATTGGAGCTGGAATTACCGCGGCTGCTGGCACCAGACTTGCCCTCCAA
+
DDDDDIIIIIIIIIIIIIIIIIIIIIIIIIIIIIIIIIIIIIIIIIIIIIIIIIIIIGIIIIIIIIIIIIIIHIIIIIIIIIIIIIIIIIIIIIIIIIIIIIIIIIIIIIIIIIIIIIHIIIIIIIIIIIIIIIIIIIIIIIIIIIIIIIIIHIIIIIIHIIIIIIIIIIIIIIIIIIIIIIIIIIIIIIIIIIIIIIIIIIIIIIIIIIIIIIIIIIIIIIIIIIIIIIIIIIIIIIHIIIHIHIIIIIIIIIIIHIIIIIIIIIHIIIIIIHIIIIIIIIIIIIIIIIIIIIIIIIIIIIIIIIIIIIIIIIIIIIIIIIIIIIIIIIIIIIIIIIIIIDDDDD
@HISEQ:969:HM2KJBCX2:2:1101:10437:21665 2:N:0:ACTATGCA
TGTCCGTGGATCCCCAACTATCCCTATTAATCATTACATCGATCCTAGAAACCAACAAAATAGAATCGGATGTCCTATTTCATTATTCCATGCTAATGTATTCAAGCGTGAGCCTGCTTTAAACACTCTAATTTTTTCAAGGTAACAGTCCTAATTCCCCGTGACACCAAATTAATGGCATTACGGTTCTTTAGAAGGTGAGAAATCAATAATATCAGTACATACCAACGGCATGACCGATACATTGATCCCGAAATTCAACTACGAGCTTTTTAACTGCAACAACTTTAATATACGCTATTGGAGCTGGAATTACCGCGGCTGCTGGCACCAGACTTGCCCTCCAA
+
DDADDIIIIIIIIIIIIIIIIIIIIIHIIIIIIIIIIIIIIIIIIIIIGIIIIIIIHIIIIIGIIIIIIHGHHIIIIIIHIIIIHIIIFHIIHIIEHHIIIIIIIIIIIIIIHIIIIIIIIGHFHIIIIIHIIIIIIIIIIIIIIIIIIIIIIIIIIIIIIHIIIIIIIIIIIII1IHIIIIIIIIIHIHIIIIIIHIIHIIIIIIIIIIIIIIHHIIHIIIIIIIIIIIIIIIIIIIIIIIIHHAIIIIIIIIIIIIIIIIIIIIIIIIIIIIIIIIIIIIIIIIIHIIIIIIIIIIIIIIHIIIIIIIIIIIIIIIIIIIIHIIIIIIIIIIIIIIIIIIDDDDD
@HISEQ:969:HM2KJBCX2:2:1101:5297:22438 2:N:0:ACTATGCA
TGTCCGTGGATCCCCAACTATCCCTATTAATCATTACGGTGATCCTAGAAACCAACAAAATAGAACCATGCCGTCCTATTCTATTATTCCATGCTAATGTATTCGAGCAAAAATGCCTGCTTTAAACACTCTAATTTTTTCAAAGTAACAGTCCAAATTCCCCGCAACACCAAATTAATGGCATTACGGCTCATCAGGAAGGAGGAATCAGTGAGACCAGTACATACCAGAGGCATGACCAACCTACTAACCCCGAAATTCAACTACGAGCTTTTTAACTGCAACAACTTTAATATACGCTATTGGAGCTGGAATTACCGCGGCTGCTGGCACCAGACTTGCCCTCCAA
+
DDDDDIIIIIIIIIIIIIIIIIIIIIIIIIIIIIIIIIIIIIIIGIIIIIIIIIIIIHHIHIHIIIIIIIIIIIIIIGIIHIIIIIIIIGIIIIIIHHHHIGIIIIIHIHIIIIIIIIIIHIIIIHIHIIIIIIIIIIIHHHIIIIHIIIHHHIIHIHHIIIIIHIHHIIGIIIIIIIIIHIHHIIIIIIIIHIIIIIIIIIIIIHIIIIIIIIHHIIIHIIIIIIIIIIIIIIIIIIIIHIIIIHHHHHIIIHIIIIIHIIIIIIIIIIIIIIIIIIIIIIIIIIIIIHIIIIIIIIIIIIIIIIIIIIIIIIIIIIIIIIIIIIIIIIIIIIIIIIIIIIIIDDDDD
@HISEQ:969:HM2KJBCX2:2:1101:16978:22493 2:N:0:ACTATGCA
TGTCCGTGGATCCCCAACTATCCCTATTAATCATTACGGTGATCCTAGAAACCAACAAAATAGAACCATGCCGTCCTATTCTATTATTCCATGCTAATGTATTCGAGCAAAAATGCCTGCTTTAAACACTCTAATTTTTTCAAGGTAAAGGTCCTGGATCCGCAAGACACCCAATAAAGGACATCAAGTTTCTCCAGAAGGTGAGAAATCAACAGTAACAGTTCATACCCCTTAAGGCATGACCGTCACGTCAATCCCGAAATTCAACTACGAGCTTTTTAACTGCAACAACTTTAATATACGCTATTGGAGCTGGAATTACCGCGGCTGCTGGCACCAGACTTGCCCTCCAA
+
DD@DDIIHHHIIIIIIIIIIIIIIIIIIIIGHIIGIIHHIHIIIIHIHHHIIIIIIICGHHHHIIIIIIHHIIHHDHHEEHHIIIGHHIIIGHEFHHHHHG@FHHIIIHFHIIGIIIIHHHIIHHIHIIHHIHIGHGHHHIIIIIHFIGIIHIIIHHIIIIIHIHIIIIIIHHHIHHHIHFIIHIHHIIIIHHIIIHHHIHIIIIIIIIHIIIIIIHHHHIIIIIHEHIIIIIHIIIIHIHHIIHIIIIHGD?IIIIIIIIIIIHEGIHHIIIIIIIGIIIHIIHIIIGIIIIHIIIIHHGHIHIIIIIIIIIIIIIIIIIIIIIIIIIIIIIIIIIIIIIIIIGIIIDDDDD
@HISEQ:969:HM2KJBCX2:2:1101:2190:22746 2:N:0:ACTATGCA
TGTCCGTGGATCCCCAACTATCCCTATTAATCATTACATCGATCCTAGAAACCAACAAAATAGAATCGGATGTCCTATTTCATTATTCCATGCTAATGTATTCAAGCGTGAGCCTGCTTTAAACACTCTAATTTTTTCAAGGTAACAGTCCTAATTCCCCGTGACACCAAATTAATGGCATTACGGTTCTTTAGAAGGTGAGAAATCAATAATATCAGTACATACCAACGGCATGACCGAAACATTGATCCCGAAATTCAACTACGAGCTTTTTAACTACAACAACTTTAATATACGCTATTGGAGCTGGAATTACCGCGGCTGCTGGCACCAGACTTGCCCTCCAA
+
DDDDDIIHHHHHEHEHHIIIEHHIIIIIIIHIIHIIHIIEHFEEHGEEHIHI?HIIHHIEHCHHIIFC0CGHCHHIGCHHIIIHE1DEF@@HH@FH1HHEHHIHIIHHHIHIHFIIIHHHHIIHIIIIIIIIIGHHHHGIHHHIHIIHHGHHHIHEDDDIHFHIIIIHIIIIIIIIIIIIIIIIIHHHGIHIIIIIIIIHIIIIIIHIIIIIIIIIIIIIIIIIIIIIIIIIIIIIIIIIIIIHHFIIHIIHHIHIIIIIIIIIIIIIIIIIFIIIIIIIIHHIIIIHIIIIIIIIIIIIIIIIIIIIIIIIIIIIHIIIIIIIIIIIIIIIIIIIIIIIIIDDDDD
@HISEQ:969:HM2KJBCX2:2:1101:7900:22893 2:N:0:ACTATGCA
TGTCCGTGGATCCCCAACTATCCCTATTAATCATTACGTCAACCCTAGAAACCAACAAAATAGGATCAAACGTCCTATTTTATTATTCCATGCTAATGTATTCAAGCGTTAGCCTGCTTTAAACACTCTAATTTTTTCAAAGTAACAGTCCTGTTTCCCCGCAACACCAAATTAATGGCATCACGGTTCTTCAAGAAGGAGGAATCAGCGAGGCCAGTGCATACCATTGGCACGACCAACCTGCTGACCCCGAAATTCAACTACGAGCTTTTTAACTGCAACAACTTTAATATACGCTATTGGAGCTGGAATTACCGCGGCTGCTGGCACCAGACTTGCCCTC
+
DDDDDIIIIIHIIIIIIIIIIIIIIIIIIIIIIIIIIIIIIIIIIIIIIIIIIIIIIIIEHIGHHIIHIIIHIIIHIIIIGIIIIIIIIIIHIIIIIIHIIIHIIIIIHIHHIHIIIIIIIHIIIIIIIIIIIHIHIIIIIIHIIHIIIIHIIIIIIIIHIIIIIIIIIIIGHHIIHIIIIIIIIIIIIHIIIIIIIIIIIIIHIIIIIIIIHIIIIIIIIIIIIIIIIIIIIIIIIIEHIHIIIIHIIIIIIIIIIHGIIIIHIIIIIIIIIIIIIIIIIIIIIIIIIIHIIHIIIHIIIIIIIIIIIIIIHIGIIIIIIIIIIIIIIIIIIIIIHIDDDDD
@HISEQ:969:HM2KJBCX2:2:1101:19185:23276 2:N:0:ACTATGCA
TGTCCGTGGATCCCCAACTATCCCTATTAATCATTACTTCAGTCCTAGAAACCAACAAAATAGAACCAAAGTCCTAAATTATTATTCCATGCTAATGTATGCACGGCAAATGCCTGCTTTAAACACTCTAATTTTTTCAAAGTAATAGATCCAGATCGCGACTCCACCCAGTGAAGGGCAAAGCCGTTTTCTGGAAGGATGGCAGATGCAACCCGGCACTCACACTCGTAACCGAGGCGGGCCAGGAACATCAAGCCAGAAATCCAACTACGAGCTTTTTAACTGCAGCAACTTTAATATACGCTATTGGAGCTGGAATTACCGCGGCTGCTGGCACCAGACTTGCCCTCCAA
+
DCDDDIIHIIIIIIIIIIIIIIIIIIIIIIIIIIIIIIIIIIIIIIIIIIIIIIIIIIIIIIIIIIIIIIIIIIIIIIIIIIIIIIIIIIIIIIIIIHIIFDGHCHHIIIIIIIIIIIIIHIIIHHIIIIIIIIIHIIIIIIIIIIIIHIIHIGIIIHIHHIIHHIIIIIHHIIHIIHIIIIIIIIIIIIGIIIIIIIIIIIHIIIIHHIIIIIIIIIHIGIHIIIIIIIIIIIIIIIIIIIIIIIIIIIIHIIIIIIIIIIIIIHIIIIIIIIIIIIIIIIHHIIIIIIIIIIIIIIIIIIIIIIIIIIHIIIIIIIIIIIIIIIIIIIIIIIIIIIIIHIIIIIIIDDDDD
@HISEQ:969:HM2KJBCX2:2:1101:21147:23317 2:N:0:ACTATGCA
TGTCCGTGGATCCCCAACTATCCCTATTAATCATTACGGTGATCCTAGAAACCAACAAAATAGAACCATGCCGTCCTATTCTATTATTCCATGCTAATGTATTCGAGCAAAAATGCCTGCTTTAAACACTCTAATTTTTTCAAGGTAAAGGTCCTGGATCCGCAAGACACCCAATAAAGGACATCAAGTTTCTCCAGAAGGTGAGAAATCAACAGTAACAGTTCATACCCCTTAAGGCATGACCATCACGTCAATCCCGAAATTCAACTACGAGCTTTTTAACTGCAACAACTTTAATATACGCTATTGGAGCTGGAATTACCGCGGCTGCTGGCACCAGACTTGCCCTCCAA
+
DDDDDIHGHHHGIIIIIIIIHIIIIIIIIIEHHHHHIHEGFHEHHHHIHHIGFCHIIIIIIIIIIIIHHHIGHEHHHHFHHFHHIHFGFGHHHHIHHHCGHHIHHIHHIIIIIHHHHIHHFGHFHHIIIHEHHIHIHIIHHHHIIHHHIIHHGIHCEGDGIIHHHIIIIHEIIIHIIHIIHIIHHHHHHIIIIIIIIHIIIIIIIIIHH;HIHIIIIHHFHHIIIHGIHIHIIHIHIHHIHIIIIIIHIHGCIIGIIHHIIGIIIIIHHFIIHHIIIIHIHHIIIIIIIIIIIIIIIIHHEIIIIIIIIIIIIIIIIIIHIIIIIIIIIIIIIIIIIIIIHIIIIIIIDDDDD
@HISEQ:969:HM2KJBCX2:2:1101:2524:23264 2:N:0:ACTATGCA
TGTCCGTGGATCCCCAACTATCCCTATTAATCATTACGTCAATCCTAGAAACCAACAAAATAGGATCGAACGTCCTATTTCATTATTCCATGCTAATGTATTCAAGCGTTAGCCTGCTTTAAACACTCTAATTTTTTCAAAGTAACAGTCCTGTTTCCCTGCAACACCAAATTAATGACATTACAGTTCTTCAGAAAGGAGGAATCAGCGAAGCCAGTGCATACCAGTGGCACGACCAACCTGCTGACCCCGAAATTCAACTACGAGCTTTTTAACTGCAACAACTTTAATATACGCTATTGGAGCTGGAATTACCGCGGCTGCTGGCACCAGACTTGCCCTCCAA
+
DDDDBIIIIIIIIIIIIIIHIHHIIIIIFHIIIIIIHHCHHEHHIIFHIGIIHIIIGEIHHHHHIIIIIHIIGHHHIEGHFHIHIHIIIIHEHHIIIHIHGDIHIDG@EHGHHFCG@HHHHIIHIIIEHHHIICHHIHHHHEHHHGHIHHIEHHGHIIIIIIIIIIIIHIIHHIHHHHCHIHHHHEHFHFDHIIIIHHIIHHHHDHGCDHFF4IIHIHH@HGGHGHHEGHHCCHGCHHEHHG<CBHDDC?<D<@IHFFIHEHIHHHHHIHHEEHEHGIHIHEIIGIIIIHC@EIHEHFEIIHIHHHHIHIIHIIIIIIIIIIIHIIGHIIIIIIIIIHIIIDDDDD
@HISEQ:969:HM2KJBCX2:2:1101:8453:24352 2:N:0:ACTATGCA
TGTCCGTGGATCCCCAACTATCCCTATTAATCATTACATCGATCCTAGAAACCAACAAAATAGAATCGGATGTCCTATTTCATTATTCCATGCTAATGTATTCAAGCGTGAGCCTGCTTTAAACACTCTAATTTTTTCAAGGTAACAGTCCTAATTCCCCGTAACACCAAATTAATGGCATTACGGTTCTTTAGAAGGTGAGAAATCAATGATAACAGTGCATACCAACGGCATGACCGAAATATTGATCCCGAAATTCAACTACGAGCTTTTTAACTGCAACAACTTTAATATACGCTATTGGAGCTGGAATTACCGCGGCTGCTGGCACCAGACTTGCCCTCCAA
+
BBDD@EHIHHHIHIHHGEHIHIIIHIIII@GHHHHGHIIHDHH?CHHHHIIIF?@EHI?CHHHHHHEEE=CDHHGHIIFH1@GEHFHHIHHHCD@1FCHEHHCECGHHHDHD?HHHGIIHIIIGHGHIFF8G@EHHIIHIHHFHHEHEHFHHHGHIIDGHIHHHEFCGEHHHIHIIIIIIHHHEFHG@GEHIIHG?HHHHIHIHHHHEHHIIHIIHHIIIHHIIHHHIHHHIIIIIHIIIIIIHHGFDIGHHHHHGHHIIIHEIGIIHEEIIIIHHIHIIHIIIIIIIIIHHEEHIIIIHEEIHIIHIHHIIIHIIHGIHIHIGHIHIHIHIIIIGIIIHIIDDDDC
@HISEQ:969:HM2KJBCX2:2:1101:7822:24032 2:N:0:ACTATGCA
TGTCCGTGGATCCCCAACTATCCCTATTAATCATTACGGTGATCCTAGAAACCAACGAAATAGAATCAGTCCGTCCTATTTCATTATTCCATGCTAATGTATTCAGACGTTAGCCTGCTTTAAACACTCTAATTTTTTCAAAGTAACAGTCCTGATTTCCCATCACACCAAATAAATGGCATGAAAGTTCCTCAGAAGGTAGAGATTTATCTCACCAGTACAGACAATTAAGCCTGACCAATGGGTAAACCCCGAAGTTCAACTACGAGCTTTTTAACTGCAACAACTTTAATATACGCTATTGGAGCTGGAATTACCGCGGCTGCTGGCACCAGACTTGCCCTCCAA
+
DDDDDHIHIHHHHIIIIIIHIIIIIIIIIIIIIIIIIIGIIHIIHHHIHIIIIIIIIHIIIIHHHIIIIIHFIIIIIIIIIIIIHHHIHHGIIIIIIIIIIHIIIIIIIIIIIHHHIHIIIIIIHIIIIIHGIIIIIHIHIIIIHIIIIIIIIHIIIIIIIIIIIIIHIIHHIIIIIHFHHIIIIIIIIIHIIIIIIIIIIIIIIIHIIIIIIIIIIIIIHIHIIIHIIIIIIIIIIIIIIIHIIHGIIHHIIIIIIIIIHIIIIIIIHIIIIIIIIIIIIIHGIIIIIIIIIIIIIIIIIIIIIHIIIIIIIIIIIIIHIIIIIIIIIIIIIIHHIIIIIIIDDDDD
@HISEQ:969:HM2KJBCX2:2:1101:8414:25947 2:N:0:ACTATGCA
TGTCCGTGGATCCCCAACTATCCCTATTAATCATTACCTCGACTCCGAAAGCCAACAAAATAGAACCGAGATCCTATTCTATTATTCCATGCACTAATGTTCAGGCTGTAGCGCCTGCTTTGAGCACTCCAATTTTTTCAAAGTAAACGTACTGGCCACGTATGGCACTCGGTTAAGAGAACCACACACGAACCAATAAAATCGTCCGGTCAAACAGTAAATACCGCAAGGTACACCGCCCAACCGAAACCGAGATCCAACTACGAGCTTTTTAACCGCAACAACTTTAATATACGCTATTGGAGCTGGAATTACCGCGGCTGCTGGCACCAGACTTGCCCTCCAA
+
DDDDDHIIIIHGIIHIHHHHIIIIIIIIIIIIIIIHIIIHIIIIIIIIIHHIEHEHIIIIIIIIIIIIIICHEGHHHFHIGIHIIIIIIIHIGHIIGIHHIIHHHHHIHHEHIIIIIIIIHHHEHIIIIIHHIIIHHHIIHHIIIIHIIIIIIIIIIIIIIIIIIIIIHHIIIHIHIIHHHIIIIHIIIIIIIIIIIIIHHIIIHIIIIIIIHIIIIIIIIIIIIIIIIIIIIIIIIIIIHGGHEIIIIIIIIIIHIIIIIIIIIIIIIIIIIIIIIIIIIIIIIIIIIIIIIIIIIIIIIIIIIIIIIIIIIIIIIIIIIIIIIIIIIIIIIHIHHIIIIDDDDD
@HISEQ:969:HM2KJBCX2:2:1101:12857:26454 2:N:0:ACTATGCA
TGTCCGTGGATCCCCAACTATCCCTATTAATCATTACGGTGATCCTAGAAACCAACAAAATAGCACCATGCCGTCCTATACTATTATTCCATGCTAATGTATTCGAGCAAAAATGCCTGCATTAAACACTCTAATTTTTTCAAGGTAAAGGTCCTGGATCCGCAAGACACCCAATTAAGGACATCAAGTTTCTCCAGAAGGTGAGAAATCAACAGCGACAGTTCATACCCCTTAAGGCATGACCATCACGTCAATCCCGAAATTCAACTACGAGCTTTTTAACTGCAACAACTTTAATATACGCTATTGGAGCTGGAATTACCGCGGCTGCTGGCACCAGACTTGCCC
+
ADDDA0<<<CCHHFHEECCF<<F11CGE1GHC@C?F@10D<1111C@@D1<D@@GC11<FGHE1<FH?@CHHDH</0CC1<F11<<C1<1<1<<FCH1<F@1DG??CDHFG@<<HHDAC6$1<B1HGE66CHCH?BFH?.GDHHGB1HIHFGHHB1<?CEHCEC<<<CEIIHHHH7CF/FHHHHCFEHEIHHCIHH:HHCD<CC:@FFEHIHH=FHHHEHHH@HFCCHHIHHHGGIHGD16GFHEHCHDH?H@F<DE@<CC?FC1D<E0CD<11HH@F<EGDHF?HGC<<<G@<FGCCG@<CC1FHHFHEHHHHHHIHHHCE?/<HHCG@D1<EFG??GCCE@D@?DA
@HISEQ:969:HM2KJBCX2:2:1101:18572:26313 2:N:0:ACTATGCG
TGTCCGTGGATCCCCAACTATCCCTATTAATCATTACGTCGATCCTAGAAACCAACAAAATAGAATCAAACGTCCTATTTCGTTATTCCATGCTAATGTATTCAAGCGTGAGCCTGCTTTAAACACTCTAATTTTTTCAAAGTAACAGTCCTGATTACCCATGACACCAAATTAATTACATCATGGTTCGTCATAAGGTAGGAATCAATAATACCAGTACGTACAATAGCACGACCAATAAATTGATCCCGAAATTCAACTACGAGCTTTTTAACTGCAACAACTTTAATATACGCTATTGGAGCTGGAATTACCGCGGCTGCTGGCACCAGACTTGCCCTCCAA
+
<<0<D0DE/0<F11<10<1111<F1D11<<<111<F11<<</1<0<D1111<<11<1DF<11111<11111C1D0<<<1<C1<1C111<1D11C@@FE1<FD<1<F1<<EEG1DH=1GC<<C1111D1<1<<C<11<CFEG1D111<C11<CC1C?/00<110<CG.<D0<00<<D#####B/CE?EE<<.<<.<0>HEF<11C<1DC1:<<1?A1FG<<1?F/1<<10<<<<1<1@FHC<1CD:<C</<EHHCIIG<D1C/CHFEE<C@H@@C<<HG1HCD<<1F?GD1GD<CFEF@G@GFF<11<@?HH<H<C?E<C11ECEC1<<1GC1HC@HHDHH@DDD<
@HISEQ:969:HM2KJBCX2:2:1101:15560:25995 2:N:0:ACTATGCA
TGTCCGTGGATCCCCAACTATCCCTATTAATCATTACGTCGATCCTAGAAACCAACAAAATAGAATCAAACGTCCTATTTCATTATTCCATGCTAATGTATTCAAGCGTGAGCCTGCTTTAAACACTCTAATTTTTTCAAAGTAACAGTCCTGATTCCCCGCGACACCAAATTAATGACATCACGGATCTTCAGAAGGGAGAAACCAGTGACACCAGTGCATACCAAAGGCATGACCAGCGTACTGATCCCGAAATTCAACTACGAGCTTTTTAACTGCAACAACTTTAATATACGCTATTGGAGCTGGAATTACCGCGGCTGCTGGCACCAGACTTGCCCTCCAA
+
DDDDDIIIIIIHIIIIIIIIHHIIIGIIIIIIIIIIIIIIIIIIIIHIIIIIIIIIIHIIIIHIGHIIIIIIIIHIIIIIIIIIIIGICHHFHHIHIIIIIIHIIHIIIIIIIIIIIIIIIIIIHHIIIIHIIIIIIIIIIIIIIIIIIIIIIIIIIIIIIIIIIIIIIIIIIIIIIIIIIIIIIIIIIIIIIIIIIIIIIIIIIIIIIIIIIIIIIIIIIIIHIIIIIIIIIIIIIIIIIIIHGIIIIIIIIIIIIIIIIIIIIIIIIIIIIIIIIIIIIIIIIIIIIIIIIIIIIIIIIIIIIIIIIIIIIIIIIIIIIIIIIIIIIIIIIIIIIIIIIDDDDD
@HISEQ:969:HM2KJBCX2:2:1101:19152:26657 2:N:0:ACTATGCA
TGTCCGTGGATCCCCAACTATCCCTATTAATCATTACATCGATCCTAGAAACCAACAAAATAGAATCGGATGTCCTATTTCATTATTCCATGCTAATGTATTCAAGCGTGAGCCTGCTTTAAACACTCTAATTTTTTCAAGGTAACAGTCCTAATTCCCCGTGACACCAAATTAATGGCATTACGGTTCTTTAGAAGGTGAGAAATCAATAATATCAGTACATACCAACGGCATGACCGAAACATTGATTCCGAAATTCAACTACGAGCTTTTTAACTGCAACAACTTTAATATACGCTATTGGAGCTGGAATTACCGCGGCTGCTGGCACCAGACTTGCCCTCCAA
+
DDDDDIIIIIIIIIIIIIIIIIIIIIIIIIIIIIIIIIIIIIIIIIIIIIIIIHHIIIIIIIIIHIIIHHIIIIIIIIIIIIIIIIIIIIIIHIIIIIIHIHIIIIHIIIIIIIIIIIIIIIIIIIHIIIIIIIIIIIIIIIIIIIIIIIIIIIIIIIIHIIIIHIIIIIIIIIIIIHIIIIIIIIIIIIIIIIIIIIIIIIIIIIIIIIIIIIIIIIIIIIIIIIIIIIIIIIIIIIIIIIIIIHIIIHIIIIIIIIIIIIIIIIIIIIIIIIIIIIIIIIIIIIIIIIIIIIIIIIIIIIIIIIIIIIIIIIIIIIIIIIIIIIIIIIIIIIIIIIIIIIDDDDD
@HISEQ:969:HM2KJBCX2:2:1101:9717:27375 2:N:0:ACTATGCA
TGTCCGTGGATCCCCAACTATCCCTATTAATCATTACGTCGATCCTAGAAACCAACAAAATAGAATCAAACGTCCTATTTCATTATTCCATGCTAATGTATTCAAGCGTACGCCTGCTTTAAACACTCTAATTTTTTCAAAGTAACAGTCCTGATTCCCCACGACACCAAATTAATGACATCGCGGTTCTTCAGAAGGTAGGAACCAATAATGCCAGTACGTACCGAAGCACGACCAACAATTTGATCCCGAAATTCAACTACGAGCTTTTTAACTGCAACAACTTTAATATACGCTATTGGAGCTGGAATTACCGCGGCTGCTGGCACCAGACTTGCCCTCCAA
+
CDDDDIHHHIEHHIHIIIFIIIIIIIIIIHIIIIIIIIIIIIIIHHIGEHIHHIGIIHIHIIIIIIHIIHHIHHEHIIIIIGHGHHIHHHHEHIHIHIHIIHHIHHHIIIIIHIIIIIIIHIIIIIIIIIIIHIIHIIIIIIIIHHGHIIIGIHHGHHIIIIHHIIIIIHIIHIIIHHHHIHHHHHHIIIIIIIHEHIIIIIIIHFIIIHHHIIIIIIIGIIIIHIIIIHIIHHFIIII=IIHFIHIGIIIHHHIIIIIIIIIIHIIHHIIHHHIIIIHIIIHIIIIHHIHIHIIHIIIIIIIIIIIIIIIIIIIIIIIIHIHIIHHHIIIIIIIIIIHHDDDDA
@HISEQ:969:HM2KJBCX2:2:1101:9976:27326 2:N:0:ACTATGCA
TGTCCGTGGATCCCCAACTATCCCTATTAATCATTACGGTGATCCTAGAAACCAACAAAATAGAACCATGCCGTCCTATTCTATTATTCCATGCTAATGTATTCGAGCAAAATGCCTGCTTTAAACACTCTAATTTTTTCAAGGTAAAGGTCCTGGTTCCACATGACACCCAATTAAGGACATCATGCTTCTCCAGAAGGTGAGAAATCAACTGCGACAGTTCATACCCCTTAAGGCACGACCATCACGTCAATCCCGAAATTCAACTACGAGCTTTTTAACTGCAACAACTTTAATATACGCTATTGGAGCTGGAATTACCGCGGCTACTGGCACCAGACTTGCCCTCCAA
+
DDDDDIIIIIHIIIIIIHIIIHIIIIIIIIIIIIIIIIIIIIIHIIIIIIIIIIIIIICHHHIIIIIIIIIIIGIIHIIIIIIIIIIIIIIIHIIIGIIIIHIIIIHIIIIIIIIHIIIIHHIHIIIGHIIIIIIHIIIIIIIIIIIIIIIIIIHIIIIIIIIIIIIIIGIIIIIHIIIIIIIIIIIIIHIIIIIGIIIIIIIIIIIIIIHIIIIIIIIIIIHHIHIIIIHIIIIIIIIIIIIIIIIIIIHIIIIIHIIIIIIHIIHHFIIIHIHIIIIIHIIIIIIIIHIIIIIIIIIHIIIIIIIIIIIIIIIIIIIIIIIIIIIHIIIIIHIIIIIIIIIIIIIDDDDD
@HISEQ:969:HM2KJBCX2:2:1101:15857:27846 2:N:0:ACTATGCA
TGTCCGTGGATCCCCAACTATCCCTATTAATCATTACTTCAGTTATAGAAACCAACAAAATAGAACCGAAGTCCTAGATTATTATTCCATGCTAATGTATTCATAGCAATAGCCTGCTTTAAACACTCTAATTTTTTCAAAGTAAATGATCTGGATCCCGAATCCGGCCCAGTTAAGGGTAGACCCGTTCCCCAGAAGGATGGTAAACGCGCGCCGGCACTCACAAGCCTAAAGAGCCGCGGGCCAGGTGCATTAAACCAGAAGTCCAACTACGAGCTTTTTAACTGCAACAACTTTAATATATGCTCTTGGAGCTGGAATTACCGCGGCTGCTGGCACCAGACTTGCCCTCCAA
+
ADBDDGHEHHFHHGIIIIEHGHHIHIIIIIIIIIIHIIGIIIIIHIIIIHIIIIIIIIGIIIHIIIIHHHHHIGIEHHHHHGHHHHIIIIIIHHHGHEHECDFHIGHIIIIHHIHHIGHIHIIIIIIGIIIIIIIHIHHHIIIIIHIIHHIIIIIHHIIHIHHIHIIIIIIIIHIIIIIHIHHIHIIIHHIHIFIIIHIHHHIIIIIHIIIIIIIIIIIIGGIHIIIIHHHIHIIIHHIIIIIHIIHIHIHIIHIHIHHIIIIIHIIIIIIIIIIIIIIIIIIHIIIIIIIIIIIIIIIIIIIGIIIIIIIIIIIIIIIIIIIIIHIIIIIIIIIIIIIIIIIIHHHIGIDCDDD
@HISEQ:969:HM2KJBCX2:2:1101:9979:28664 2:N:0:ACTATGCA
TGTCCGTGGATCCCCAACTATCCCTATTAATCATTACGGTGATCCTAGAAACCAACAAAATAGAACCATGCCGTCCTATTCTATTATTCCATGCTAATGTATTCGAGCAAAATGCCTGCTTTAAACACTCTAATTTTTTCAAGGTAAAGGTCCTGGTTCCACATGACACCCAATTAAGGACATCATGCTTCTCCAGAAGGTGAGAAATCAACTGCGACAGTTCATACCCCTTAAGGCACGACCATCACGTCAATCCCGAAATTCAACTACGAGCTTTTTAACTGCAACAACTTTAATATACGCTATTGGAGCTGGAATTACCGCGGCTGCTGGCACCAGACTTGCCCTCCAA
+
DDDDDIIIIIIIIIIIIIIIIIIGIIIIIIIIIIIIIIIIIIIIIIIIIIIIIIIIIIIIIIHIIIIIIIIHIIIIIIIHIIIIIIHIIIIIIIHIIHIHIHIHIIIIIIIIIIIIIIIIIIIIHIIIIIIIIIIIIIIHIHIIIIIIIIIGIIIIIHHHIIIIIIIIIGIIIIIIIIIIHIIIIIIIIHIIIIIIIIIIIIIHIIIIIIIIIIIIIIIIIIIIIIIIIIIIII=IIIIIIIIIIIHIIHHIIIIIIIIIIIIIIIIIIIIIIIIIIIIIIIIIIIIIIIIIIIIIIIIIIIIIIIIIIIIIIIIIIIIIIIIIIIIIIIIIIIIIIIIIIIIIIIIDDDDD
@HISEQ:969:HM2KJBCX2:2:1101:2234:28384 2:N:0:ACTATGCA
TGTCCGTGGATCCCCAACTATCCCTATTAATCATTACGTCGATCCTAGAAACCAACAAAATAGAATCAAACGTCCTATTTCATTATTCCATGCTAATGTATTCAAGCGTAAGCCTGCTTTAAACACTCTAATTTTTTCAAAGTAACAGTCCTGATTCCCCACGACACCAAATTAATGACATCGCGGTTCTTCAGAAGGTAGAAACCGATAATGCCAGTACGTACCGAAGCACGACCAACAATTCGATCCCGAAATTCAACTACGAGCTTTTTAACTGCAACAACTTTAATATACGCTATTGGAGCTGGAATTACCGCGGCTGCTGGCACCAGACTTGCCCTCCAA
+
DDDDDIIIIIIIIIIIIIIIIIIIIIIIIIIIIIIIIIIIIHIIIIHHIIIIIIIIIIIHIHIHIIIIIIIIIHIIIIIIIHIIIIIIIIIIGIIIIIIIHIIIIIHIIIIHHHIIIIIIIIIIIIHIIIIIIIIIIIIIIIIIIHHIIIIIIIIHIIIIIIIIIIIIIIIIIIIIIIIIIIIIIIIIHIIIIIIIIIIIIIIIIIIIIIIIIIIIIIIIIIIIIIIIIIIIIIIIIIIIIIHEIIGIIIIIIIIIIIIIIIIIIIIIIIIIIHIIIIIIIIIIIIIIIIIIIIIIIIIIIIIIIIIIIIIIIIIIIIIIIIIIIIIIIIIIIIIIIIIIDDDDD
@HISEQ:969:HM2KJBCX2:2:1101:13363:27662 2:N:0:ACTATGCA
TGTCCGTGGATCCCCAACTATCCCTATTAATCATTACGGTGATCCTAGAAACCAACAAAATAGAACCATGCCGTCCTATTCTATTATTCCATGCTAATGTATTCGAGCAAAAATGCCTGCTTTAAACACTCTAATTTTTTCAAGGTAAAGGTCCTGGATCCGCAAGACACCCAATAAAGGACATCAAGTTTCTCCAGAAGGTGAGAAATCAACAGTAACAGTTCATACCCCTTAAGGCATGACCATCACGTCAATCCCGAAATTCAACTACGAGCTTTTTAACTGCAACAACTTTAATATACGCTATTGGAGCTGGAATTACCGCGGCTGCTGGCACCAGACTTGCCCTCCAA
+
D@DD@HIIC0FHHEC@<EHFE?F<F@HHEHIHICHEHFECEEECFHC@@11<<FGH1DHHHIHHHFFHI@1CCHH/<FFC@@@H@FCH?C<<<@<@EEE@C<CE@F@0@<DHGGH<GF@H6FHHG?B8GFHG@@EFHF@GA<GAGAD<C@1D1?FCC?<CG/FF<@CHGIHHD<<FHGC<DDCFCDGH<FF<CDFFCF<70D0<0FFEHHC@GHHIIHFHIHH@IIHCB1HIHF@FEDGHHHHIHIDA<<C@@HF/<<CEIIIGC<EHGCHF@HCD<C1@HG<<?EIHEFCIIIHF?CGC<<?HCEHE@HHGC<CDGC1DEDE<E@HHEHIIIHHHGCHDCGCEGDGC@@DD<
@HISEQ:969:HM2KJBCX2:2:1101:5223:28065 2:N:0:ACTATGCA
TGTCCGTGGATCCCCAACTATCCCTATTAATCATTACATCGATCCTAGAAACCAACAAAATAGAATCAAACGTCCTATTTCATTATTCCATGCTAATGTATTCAAGCGTGCGCCTGCTTTAAACACTCTAATTTTTTCAAAGTAACAGTCCTGATTCCCCACGACACCAAATTAATGACATCGCGGTTCTTCAGAAGGTAGGAACCAATAATGCCAGTGCGTACCGAAGCACGACCGACAATTTGATCCCGAAATTCAACTACGAGCTTTTTAACTGCAACAACTTTAATATACGCTATTGGAGCTGGAATTACCGCGGCTGCTGGCACCAGACTTGCCCTCCAA
+
DDDDDIIHHIIIIIIHIIIIIIIHIIIIIIIIIIIIIIIIIGIIIIGIIIIIIIIIIIIIHIHEHIIIIIHIIIIIHIIIIIIIHIIHHIIIHIIIIIHIIIIIIIIIIIIHIIHIIIIIIIIIIIIIIIIHIEIGHIHIIIIIIIIIIIIIIIIIIIIIIIIIIIIHIIIIIHIIIHIIIIIIIIIIIIHIIIIIIIIIIIIIIIIIIIIIIIIIIIIIHHIIIIIIIIIIIIIIIIIIIIIHIIIIIIIIIIHHIIIIIHHIHIIIIIIIIHIIIIIIIIIIIIIIIIIIIIIIIIIIIIIIIIIIIIIIIIIIIIIIIIIIIIIIIIIIIIIIIIIIDDDDD
@HISEQ:969:HM2KJBCX2:2:1101:13069:28688 2:N:0:ACTATGCA
TGTCCGTGGATCCCCAACTATCCCTATTAATCATTACGGTGATCCTAGAAACCAACAAAATAGAACCATGCCGTCCTATTCTATTATTCCATGCTAATGTATTCGAGCAAAATGCCTGCTTTAAACACTCTAATTTTTTCAAGGTAAAGGTCCTGGTTCCACATGACACCCAATTAAGGACATCATGCTTCTCCAGAAGGTGAGAAATCAACTGCGACAGTTCATACCCCTTAAGGCACGACCATCACGTCAATCCCGAAATTCAACTACGAGCTTTTTAACTGCAACAACTTTAATATACGCTATTGGAGCTGGAATTACCGCGGCTGCTGGCACCAGACTTGCCCTCCAA
+
DDDDDHHHIIIIIHHHIHHHIHHIHHHEGHHCHEHHHHIIGHHGHHGECHHEHIIHHHHFHHHEHHHIEHEHHHHIG@GHHHHFHIIIIIIIIIIIIHIIIFHFHHIIIIIIIIIHHHHHIIIIGIIIIIIIHFHGHHHIIIIIIIIIIHGIHIIIIIIIIIIHIIIIHIIIIIIIIIIIIIIIHIIIIIIIHIIIIIHIIIIGIIIIIIIIIIIGIIIHIHHHIIIIIHHIIIIHIIIIIIIIHHEHIIGIHIIIIIIIHIIIIIIIIIIIIIHHIIIIIIHIIIIIIIIIIIIIIIIIIIIIIIIIIIHIIIIIIIIIIIIIIIIIIIIIIIIIIIIIIIIIIIIDDDDD
@HISEQ:969:HM2KJBCX2:2:1101:3565:28820 2:N:0:ACTATGCA
TGTCCGTGGATCCCATCCCTATTAATCATTACGGTGATCCTAGAAACCAACGAAATAGAATCAGTCCGTCCTATTTCATTATTCCATGCTAATGTATTCAGACGATAGTCTGCTTTAAACACTCTAATTTTTTCAAAGTAACAGTCCTGATTTCCAACCACACCAAATAAATGGCATGAAAGTTCCTCAGAAGGTAGAGATCCATCTCACCAGTACAGACAATTAAGCCTGACCAATGGGTAGACCCCGAAGTTCAACTACGAGCTTTTTAACTGCAACAACTTTAATATACGCTATTGGAGCTGGAATTACCGCGGCTGCTGGCACCAGACTTGC
+
DCDDDHIIIIIIIHIIIIHIIIIIIGIIIIIIGIIIIIIIIIIIHGIIHIIHHHHHEH?HEHHHIIIHGHIHIIHIIIIIIIHHHFHHIIIIIHHHHIHIIHIHHHIHHHIIIIGHIIIGHIHIIHFIIIIHIIIIIIIIHHIHIIIIIHIHHIIIHIIIHHIHHIIIIIIIIIIIIHHIIIIIIIIIIHIIIIIIIIIIIIIIIIHIIIIIIIIIIIIIIIIIIHIIIIIIIHDIIIHIIIIIIIIIIIHIIIIIIIHIIIIHIIIIIIIIIIIIIIIIIIIIIIIIIIIIIIIIIIIIIIIIIIIIIIIIIIIIIIIIIIIIIHGIIIIDDDDD
@HISEQ:969:HM2KJBCX2:2:1101:16776:29039 2:N:0:ACTATGCA
TGTCCGTGGATCCCCAACTATCCCTATTAATCATTACGTCAATCCTAGAAACCAACAAAATAGGATCGAACGTCCTATTTCATTATTCCATGCTAATGTATTCAAGCGTTAGCTTGCTTTAAACACTCTAATTTTTTCAAAGTAACAGTCCAAATTCCCCGCAACACCAAATTAATGGCATTACGGATCATCAGGAAGGAGGAATCAGTGAGACCAGTACATACCAGAGGCATGACCAATCTACTAACCCCGAAATTCAACTACGAGCTTTTTAACTGCAACAACTTTAATATACGCTATTGGAGCTGGAATTACCGCGGCTGCTGGCACCAGACTTGCCCTCCAA
+
DDDDDHHIHIIIIIIIIIIIHHIHHIIIIIHIIGHIIFGHIIHIIHHGHIHIIHIIIIGIIHHGHCHHIHHHHHIIIIIIIHHIIIIIIHIHHIIIHIHIHHHHIIIIHHHIIHHHIHHIIIIIHHHIIIIIHHIIHHHHIIIIIHHHHIHIHIIIIIIIIHHIIGHHIIHIIIIIIHIHGIHIIIIIIGGIIIIIHIIIIHGIIIIIIIIIIHIIHIIIHHIIIIIHIIIIIIIIIIIIIHIHFHHIIHIIIIIIIIHIIHIIIHIIIIIIHGHIIIIIIHHHIHIIHFHHIIIIIIHIIIHHIIIIIIIIIIHIIIIIIIIIIHHIHIIIIHIIIIIGIDCDDD
@HISEQ:969:HM2KJBCX2:2:1101:6226:28988 2:N:0:ACTATGCA
TGTCCGTGGATCCCCAACTATCCCTATTAATCATTACGGCGGTCCTAGAAACCAACAAAATAGAACCGCACGTCCTATTCTATTATTCCATGCTAACGTATTCGAGCAAATGCCTGCTTTGAACACTCTAATTTTTTCAAAGTAAAAGTCCTGGTCCCCAACACGCCCAGTGAAGGGCATGCGGTTCTCCAGAAGAAAAGGCCCGGCCGGACAAGTGCACGCGGTGAGGCGGACCTGCCAGCCAGGCCAAAGGTTCAACTACGAGCTTTTTAACTGCAACAACTTTAATATACGCTATTGGAGCTGGAATTACCGCGGCTGCTGGCACCAGACTTGCCCTCCAA
+
B@@@DCGECHHH?FHHHHIICGC<EGHEHFEGHHIHC?EHCDDHIHHICHEEHIIIIGIFHHHIHHIHDHDHHGH=@GH1F1CFFHHDGHCH1GHHHHFHHDHFHHHHHIGHHHIHHHHHBHI8HIIHFCHHHHIHGIIHCFFHIIIHHGIIHE<CHFIHEHHIHHG6GIGIHGIHHIGIIHHHG?IIIIIIIHIIIHIHIHHHHHHIHIIHIIHC;HDHHEHHHHH@??GHH?HHHGHE@?DIHGCCIIHIIGIHEHHHHHIIIHGIIIHHHGIIHHHG1IHHEIHHHEEHGIHHHHHIIIIHIHHHIHHHHIIHHIHIIIIIHHEIIHHGHHHCCHF?AADD
@HISEQ:969:HM2KJBCX2:2:1101:11433:29719 2:N:0:ACTATGCA
TGTCCGTGGATCCCCAACTATCCCTATTAATCATTACGTCGATCCTAGAAACCAACAAAATAGAATCAAACGTCCTATTTCGTTATTCCATGCTAATGTATTCAAGCGTGAGCCTGCTTTAAACACTCTAATTTTTTCAAAGTAACAGTCCTGATTCCCCATGACACCAAATTAATGACATCATGGTTCGTCAGAAGGTAGGAATCAATAATACCAGTACGTACAATAGCACGACCAATAAATTAATCCCGAAATTCAACTACGAGCTTTTTAACTGCAACAACTTTAATATACGCTATTGGAGCTGGAATTACCGCGGCTGCTGGCACCAGACTTGCCCTCCAA
+
DCDADIIIHIIIIIIIHHIHHIIHIIIIIIIIIIHIIGIIIHIIIIIIIIIIIIIIIIIIIIHHIHHIIIHIHIIIIHHHHIIIIIIIIIIIIHHHIHIIHGGHIHIHGIHIHIHIIIHIHHHIIIIIIIIIIIIHHIIHIIIIIIIIIHIIIIIIIIIIIIIHIIIHHEIIIIIIIIHIIIIHIIIIIIIIIIIIIIIIIIHIHIIIIIIIIIIHIIIIIIIIHIIIIIIIIIIHIIIIIHHHIIIIIIIIIIIHIHHEIHHIIIIIIIIIHIIIIIHHIIHIIIIIGIHHHGIIIHIIIIIIHIIIIIIIIIIIIIIIIIIIIIIIIIIIHIIHIIIIDDDDD
@HISEQ:969:HM2KJBCX2:2:1101:15817:29712 2:N:0:ACTATGCA
TGTCCGTGGATCCCCAACTATCCCTATTAATCATTACTTCAGTCCTAGAAACCAACAAAATAGAACTAAAGTCCTATTCCATTATTCCATGCTAATATATTCAAGCAAACATGCCTGCTTTAAACACTCTAATTTTTTCAAAGTAAAAGTCTTGGATCCCTAGCGCACTCAATTAAGAGCACACTAGTTCCCCAAAAGGAAAAGCCCAAAGTTGCAGTACAAACCTTTCGGTTGACGGCAACTATAAGCCCAAAATTCAACTACGAGCTTTTTAACTGCAACAACTTTAATATACGCTATTGGAGCTGGAATTACCGCGGCTGCTGGCACCAGACTTGCCCTCCAA
+
@DDDDHHGGHHHIHHCCHHHHHIHIIHGHIIIIIHIGHEHIGIIHHHHHIIIHHIIIIHHHIHHIHHHIHHEHICEHHEHHIHHIIHIHHHHIHHIGGHHHFHHIHIIIIIGDFHHGFEEHHI@GHIIIHHHIIHIHHFGCHHHIHHIEHEFHIHIFHHHHHHHCDDHEHFHFGHHHHHCFFHHHHHGECHHHHFFHHEEHHGHEHHFHHEHEGHIIHHHIHHHIHIHHHHHHFHHHEEGEHFC?IIHGHHHEIIHHD<<HCIIHHHEGHHIHGIIIIHIIIIIIHHIIHHHHEIIHFCEIIIIIHIIIHIIIHHHIHIHHIHCIHEFCIHHGD@11EHHH@@D@D
@HISEQ:969:HM2KJBCX2:2:1101:3902:29883 2:N:0:ACTATGCA
TGTCCGTGGATCCCAACTATCCCTATTAATCATTACGGTGATTCAGAAACCAACAAAACAGGACCACCGTCCTATTTTATTATTCCATGCTAATGTATTCAGACGTAAGCCTGCTTTGAACACTCTAATTTTTTCAAGGTAAAGGTCCTGGTTTCCCACCACGCTAAATTAATAACATGATGGTTCCCCAGAAGGTAGAAATTCCACACGCCAGTACAGACAATTGCCCGACCAACGGTAGAACCCCGAAATTCAACTACGAGCTTTTTAACTGCAACAACTTTAATATACGCTATTGGAGCTGGAATTACCGCGGCTGCTGGCACCAGACTTGCCCTCCAA
+
DDDDDIIIIIIIIIIIIIIIIIIIIIIIIGIIIIIIIGFHIIIIIIIIIIIIIIIGHIIIIHHIIIIIIIIIIIIIHIIGIIIHIFHIIIIIHIHIIIIIIGIIHHIIIIIHIIIHIIIIIIIIHIIIIIIIHIIIIIIIIIIIIIHHHHIIIIIIIIIIIIIIIIIIIIIIIIIIIIIIIIIIHIHIIIIIIIIIIIIIHIIIIIIIIIIIIIIIIIIIHIIII<IIHIIIIIIIIHHGFIIHIIIIIIIHIIIIIIIIIIIIIIIIIIIIIIHHHIHHIIIIIIIIIHIIGIIIIIIIIIIIIIIIIIIIIIIIIIIIIIIIIIIIIIIIIIIHIDDDDD
@HISEQ:969:HM2KJBCX2:2:1101:14888:29864 2:N:0:ACTATGCA
TGTCCGTGGATCCCCAACTATCCCTATTAATCATTACGGTGATCCTAGAAACCAACGAAATAGAATCAGTCCGTCCTATTTCATTATTCCATGCTAATGTATTCAGACGATAGTCTGCTTTAAACACTCTAATTTTTTCAAAGTAACAGTCCTGATTTCCAACCACACCAAATAAATGGCATGAAAGTTCCTCAGAAGGTAGAGATCCATCTCACCAGTACAGACAATTAAGCCTGACCAATGGGTAGACCCCGAAGTTCAACTACGAGCTTTTTAACTGCAACAACTTTAATATACGCTATTGGAGCTGGAATTACCGCGGCTGCTGGCACCAGACTTGCCCTCCAA
+
DDDDDIIHHIIIIIIIIIIIIHIIIIIIIIIIIIIIIGIIIIIIIIIIIIIIIIIIIIIHIHHIIIIHHIHIIIIIIIIIIHIIIIIIIIIIHHIIIIIIIHHIIIIIIIIIIIIIIHHIIIIIHIIIHIIIIIHHIIIIIIIIHIIIIIHIIIIIIIIIIHHHIIIIIIIIIIHIIIIIIIIIIIHIGHHIIIIIIIIIIIIHIHIIHIIHIIIIIIIIHGIIIIHIIIIIIIIIIIIIIIIIHHEHIHHIIHIIIIIIHIIIIIIIIIIIHIIIIIIIIIIIIIIIIIIIIIIIIIIIHIIIIIIIIIIIIIIIIIIIIIIIIIIIIIIIIIIIIIIIIIIDDDDD
@HISEQ:969:HM2KJBCX2:2:1101:18424:28509 2:N:0:ACTATGCA
TGTCCGTGGATCCCCAACTATCCCTATTAATCATTACGGTGATCCTAGAAACCAACAAAATAGAACCATGCCGTCCTATTCTATTATTCCATGCTAATGTATTCGAGCAAAAATGCCTGCTTTAAACACTCTAATTTTTTCAAGGTAAAGGTCCTGGATCCGCAAGACACCCAATTAAGGACATCAAGTTTCTCCAGAAGGTGAGAAATCAACAGCGACAGTTCATACCCCTTAAGGCATGACCATCACGTCAATCCCGAAATTCAACTACGAGCTTTTTAACTGCAACAACTTTAATATACGCTATTGGAGCTGGAATTACCGCGGCTGCTGGCACCAGACTTGCCCTCCAA
+
DDDDDIIFIIIIIIIIIIIIIIIIIIIIIIIHIHIIIIIIIIIIHIIIIIIIIIIIIIIIIIIIIIIIIIIGIIIIIIIIGIIIIHIIIIHIIGHIFHHHFGHHIIIIIIHIIHIHIGHHHIIIIIIIIIIIIHHHIIHIHIIHIIHIIIIIIIIHIHIIHIIIHHFHHIIIIFHHIIHHIHHIIIIIHHHHHHIGIIIIHIIIIIIIIIIIIIIIIIIIHIIIIIHIIIIIIIIIIIIIIIIIIHHHHIHHIIIIIIIIIIIIIIIHIIIIIIIIIIIIIIIIIIHIIIIIIIHHHIIIIIIIIIHIIIIIIIIIHHGHIIIIIIIIIIIIIIIIIIIIIIIIIIIIDDDDD
@HISEQ:969:HM2KJBCX2:2:1101:4744:31654 2:N:0:ACTATGCA
TGTCCGTGGATCCCCAACTATCCCTATTAATCATTACGTCAATCCTAGAAACCAACAAAATAGGATCGAACGTCCTATTTCATTATTCCATGCTAATGTATTCAAGCGTTAGCCTGCTTTAAACACTCTAATTTTTTCAAAGTAACAGTCCTGTTTCCCTGCAACACCAAATTAATGACATTACAGTTCTTCAAGAAGGAGGAATCAGTAAAGCCAGTACACACCATTGGCACGACCAACCTACTGACCCCGAAATTCAACTACGAGCTTTTTAACTGCAACAACTTTAATATACGCTATTGGAGCTGGAATTACCGCGGCTGCTGGCACCAGACTTGCCC
+
DDDDDIIIIIIIIIIIIIIIIIIIIIIIIIIIIIIIIIIIIIIIIIIIIIIIIHIIIIIIIIIIIIIIIIIIIIIIIIIIII1DFHIHIIIIIIIIIIIIIIIIIIIIIIIIIIIIIIIIIIIIIIIIIIIIIIIIHIIIIIIIIIIIIIIIIIHIIHIIIIIIIIIIIIIHIIIIIIIIIIIIIIIIIIIIIIIIIIIIIIIIIIIIIHIIIIIIIIIIIIIIIIIIIIIIIIIIIIHHIIIIIIIIIIIIIIIIIIIIIIIIIIIIIIIIIIIIIIIIIIIIIIIIIIIIIIIIIIIIIIIIIIIIIIIIIIIIIIIIIIIIIIIIIIIIIIIIDDDDD
@HISEQ:969:HM2KJBCX2:2:1101:16909:31976 2:N:0:ACTATGCA
TGTCCGTGGATCCCCAACTATCCCTATTAATCATTACGTCAATCCTAGAAACCAACAAAATAGGATCAAACGTCCTATTTCATTATTCCATGCTAATGTATTCAAGCGTTAGCCTGCTTTAAACACTCTAATTTTTTCAAAGTAACAGTCCTGTTTCCCTGCAACACCAAATTAATGACATTACAGTTCTTCAAGAAGGAGGAATCAGTAAAGCCAGTACATACCATTGGCACGACCAACCTACTGACCCCGAAATTCAACTACGAGCTTTTTAACTGCAACAACTTTAATATACGCTATTGGAGCTGGAATTACCGCGGCTGCTGGCACCAGACTTGCCCACCAA
+
DDDDDIIHHECGHHHIIICHHHHHEGGHIIHCHHIIHEDCHHHHEHIH@HHHIIHHIHFHIHICHHHHIIICECHHHEHFHIIHHEHHHIH?FGHIHEIHHIIHHHHGCGIHHHEGHHEHHIIHHHHHIHIHIIHGHHIIFIGHHIIIIHHIIIIHHHEIHIIHFHIIHHHHHIH:IHHHIHHHEHHIHHEEIIHIIIIIIIHHIIHHIHIGHHCGIHHHIHGGHHIIHHIIHGHHHIHIHHHHHEHHDHEIHHHIIHHIHHDEIIIHIHIIHIIIIIIIIHG@HFGHHHHHHEHFFHEFEHIIIIIHIIIIIIHHDEIIHFIIHHEHIFIHIIHE@GGHH@@BD0
@HISEQ:969:HM2KJBCX2:2:1101:16926:31984 2:N:0:ACTATGCA
TGTCCGTGGATCCCCAACTATCCCTATTAATCATTACGTCAATCCTAGAAACCAACAAAATAGGATCAAACGTCCTATTTCATTATTCCATGCTAATGTATTCAAGCGTTAGCCTGCTTTAAACACTCTAATTTTTTCAAAGTAACAGTCCTGTTTCCCTGCAACACCAAATTAATGACATTACAGTTCTTCAAGAAGGAGGAATCAGTAAAGCCAGTACATACCATTGGCACGACCAACCTACTGACCCCGAAATTCAACTACGAGCTTTTTAACTGCAACAACTTTAATATACGCTATTGGAGCTGGAATTACCGCGGCTGCTGGCACCAGACTTGCCCTCCAA
+
DDDDDEHHIIHICHGHIIHGFHHHIIIIIIIHIHIHHHIIIIHIIIIIIIIIIIIIIHHHHHHHIIIIHIIEGHHHEHEHHIGGIHIFHCCHIGH?HIHHIHHIIIHIIHHHGIIIIIIHIIIHHIGHIIIIIHHHEHIIIIIIIHIIHHIIIHFIGHIHFIIIIIIIHHHHIIIIIIIIIIIIIIIHIIHIIIIHIIIIIIIIIIIIIHGIIHIIIIIIIIIIHFHIIHHIGIIIIIHHHIIHHIIIIIIIHIIHIIIIIIIIIHIIIIIIHHGIIIIHIIIHHIHIIIIIIHIIIIHIIIIIIIIIIIHIIIIHIIIIIHIIIIIIIIIIIHIIIIIIIDDDDD
@HISEQ:969:HM2KJBCX2:2:1101:16015:32549 2:N:0:ACTATGCA
TGTCCGTGGATCCCCAACTATCCCTATTAATCATTACGGTGATCCTAGAAACCAACAAAATAGAACCATGCCGTCCTATTCTATTATTCCATGCTAATGTATTCGAGCAAAAATGCCTGCTTTAAACACTCTAATTTTTTCAAGGTAAAGGTCCTGGATCCGCAAGACACCCAATTAAGGACATCAAGTTTCTCCAGAAGGTGAGAAATCAACAGCAACAGTTCATACCCCTTAAGGCACGACCATTACGTCAATCCCGAAATTCAACTACGAGCTTTTTAACTGCAACAACTTTAATATACGCTATTGGAGCTGGAATTACCGCGGCTGCTGGCACCAGACTTGCCCTCCAA
+
DDDDDIIIIIIIIIIIIIIIIIIIIHIIIIIIIIIIIIIIIIIIIIIIIIIIIIIIIIIHIIIIIIIIIIIGHHHIIIGIIIIIIIIIIHIIIHIIIIIHIHHHHIIIIIIHIIIHHHIIIIIIHHIIIHIIIHIIIIIIIIIHHHIHIHHHIIIHIHIIIHIIIIIIHIHGIHIIIHHIIIIIIIIIIIGHIHIIHIIIIHHIHIIIHIIIIIIIIIIIHHHIHHHHHIIHIIIHHIIHHHIHHHIIIIIHIIHIIIGIIIIIHHIIHHHEGIIIIIIIIIIIIIIHIIIHHGHIIIIHIIHHHHIIIHHIHHIIIIHIIIIIIIIIIIIIIIIIIIIGIHHIHIIIDDDDD
@HISEQ:969:HM2KJBCX2:2:1101:7244:33075 2:N:0:ACTATGCA
TGTCCGTGGATCCCCAACTATCCCTATTAATCATTACGGCGGTCCTAGAAACCAACAAAATAGAACCGCACGTCCTATTCTATTATTCCATGCTGTAATATTCGAGCAAAGGCCTGCTTTGAACACTCTAATTTTTTCAAAGTAAAAGTCCTGGTCCCCAACACACCCAGTGAAGGGCATGCGGTTCTCCAGAAGAAAAGGCCCGGCCGGACAAGTGCACGCGGTGAGGCGGACCTGCCAGCCAGGCCAAAGGTTCAACTACGAGCTTTTTAACTGCAACAACTTTAATATACGCTATTGGAGCTGGAATTACCGCGGCTGCTGGCACCAGACTTGCCCTCCAA
+
DDBDDIIHDH@GHIHHHIGCGHH@FHHIHIHFHIHHIHHHDHIH<G?FHGICHHHIIIIIIHIHIHHHDDEHHIIHHEHHH?CG1DGHHIGHIHHHIHGHGCHGHHFD?GE?F@CGHHHHHHIIIH<GHHHHH@GAEHIFEHHFHHAF@GHHHEGHCHHEHG?EHI@DGHHHHHCEHHHDHHIF@<EHHHIHGBCEDGECCGHCDHHEHCHHHCEEHIHHGIIIHDHHHHGFHDIFHCHGHCHHEFFHHD11HEHHHHIHHHGCEHEIHD1C<?FHIHEF@CG@@F<1FEHHCIIIHHHHC@C1CFCE@CHHE/DHEIIHIIIIHHHHIIIIHHHIHFCB0?@?
@HISEQ:969:HM2KJBCX2:2:1101:14953:32501 2:N:0:ACTATGCA
TGTCCGTGGATCCCCAACTATCCCTATTAATCATTACGGTGATCCTAGAAACCAACAAAATAGAACCATGCCGTCCTATTCTATTATTCCATGCTAATGTATGCGAGCAAAAATGCCTGCTTTAAATACTCTAATTTTTTCAAGGTAAAGGTCCTGGATCCGCAAGACACCCAATAAAGGACATCAAGTTTCTCCAGAAGGTGAGAAATCAACAGTAACAGTTCATACCCCTTAAGGCATGACCATCACGTCAATCCCGAAATTCAACTACGAGCTTTTTAACTGCAACAACTTTAATATACGCTATTGGAGCTGGAATTACCGCGGCTGCTGGCACCAGACTTGCCCTCCAA
+
DBDB?G<1/C?G1F<CGHH11FHCC1DHHHEH@GHEGH01DHEG<EG@1<DGHD@GHHIHI11<DCCFGCHHDC/CCHIEFEEFCGH@G@1@C@C1C1F1F<1DGIHEHHHFHHHEHFFHHH@CEHHHHHHHHIGHGEHFHHIHHHHFHHA/EHCE?DCFHICHHHHHFH/GHHHEFIHHIHHIIIIIHFGHIHHGH@GHEGFHHCHF?HHIIIIHEHHEEIGGHIHIFIHHHHGIIHHGC<HCIHHEHGHFHHDHIHHHF<EIIIHHHCHGCIIGCEHEEHCHEIIHCCHHHHEHEHG@HHHHIHHEGIIIHIHIIIHHIGIIIIIHHEEHHEEHIHHEEHEIHHHHDB0@D
@HISEQ:969:HM2KJBCX2:2:1101:8781:32844 2:N:0:ACTATGCA
TGTCCGTGGATCCCAACTATCCCTATTAATCATTACGGTGATCCTAGAAACCAACAAAATAGAACCATGCCGTCCTATTCTATTATTCCATGCTAATGTATTCGAGCAAAAATGCCTGCTTTAAACACTCTAATTTTTTCAAGGTAAAGGTCCTGGATCCGCAAGACACCCAATTAAGGACATCAAGTTTCTCCAGAAGGTGAGAAATCAACAGCGACAGTTCATACCCCTTAAGGCATGACCATCACGTCAATCCCGAAATTCAACTACGAACTTTTTAACTGCAACAACTTTAATATACGCTATTGGAGCTGGAATTACCGCGGCTGCTGGCACCAGACTTGCCCTCCAA
+
DDDDDIIIIIIIIIIIIIIIIIIIIIIIIIIIIIIIIIIEHIIIIIIIIIIIIIIIIIIIIHIIIIIIIIIIHIIIIIIHIIIIIIIGHIIIIIIIIIIIIHIIHIIIIIIIIIIIIIIIIIIIIIIIIIIIIIIIHHIIIIIIIIIIIIIIIIIIIIIIIIIIIIIIIIIIIIIIIIIIIIIIIIIIIIIIIIIIIIIIIIIIIIIIIIIIIIIIIIIIIIIIIIIIIIIIIIIIIIIIIIIIIIIIIIHIIIIIIIIIIIIIIIIIIIIIIIIIIIIIIIIIIIIIIIIIIIIIIIIHIIIIIIIIIIIIIIIIIIIIIIIIIIIIIIIIIIIIIIIIIIIIIIIDDDDD
@HISEQ:969:HM2KJBCX2:2:1101:16108:33950 2:N:0:ACTATGCA
TGTCCGTGGATCCCAACTATCCCTATTAATCATTACGGTGGTCCTAGAAACCAACAAAATAGAACCACAACGTCCTATTCTATTATTCCATGCTAATCTATTCAAGCAATAGCCCGCTTTAAACACTCTAATTTTTTCAAGGTAATGGTCCTGGCTCCCCAACACACCCAATTAAGGACATACTGGTTCACCAGAAGGAAGACCCGACAACAGGACAGTACTCGCCAAAGACGGACCGCCCGGCCAAGTCTAAAATTCAACTACGAGCTTTTTAACTGCAACAACTTTAATATACGCTATTGGAGCTGGAATTACCGCGGCTGCTGGCACCAGACTTGCCCTCCAA
+
DD@DAIIIIIIIIIIIIIIIIIIHGHHHHHHFHIIIIIIIIIIHHHIIIIIIHIIIHIIIIIIIIIIHHHHHHHIIIIIHHDGHIIIIIGHHIHHIIGIIIFHIIIIIIHIIHHFHIIIIIIIIIIIHHHIGHGHHIIIIEIIHFHHIIIIHGHIHIIHHHHIIHHHIHHHGHIIIIIGIIIIIIIHHIHHHIIIIIIIIIIIHIIIIIIIIHHIIIIIIIIIIIIIIIIIIIIIIIIIIIIIIIIIFFHCIIIIIIIIIIHHHIIHIHIIIIIIIIIIIIIIIIIIIIIIHGHHHHCIIIIIIIIIIIIIIIIIIIHEIIIIIIIIIIIIIIIIIIIIIIDDDDD
@HISEQ:969:HM2KJBCX2:2:1101:20288:34580 2:N:0:ACTATGCA
TGTCCGTGGATCCCCAACTATCCCTATTAATCATTACGGTGATCCTAGAAACCAACAAAATAGAACCATGCCGTCCTATTCTATTATTCCATGCTAATGTATTCGAGCAAAAATGCCTGCTTTAAACACTCTAATTTTTTCAAGGTAAAGGTCCTGGATCCGCAAGACACCCAATAAAGGACATCAAGTTTCTCCAGAAGGTGAGAAATCAACAGTAACAGTTCATACCCCTTAAGGCATGACCATCACGTCAATCCCGAAATTCAACTACGAGCTTTTTAACTGCAACAACTTTAATATACGCTATTGGAGCTGGAATTACCGCGGCTGCTGGCACCAGACTTGCCCTCCAA
+
DDDDDIIIIIIIIIIIIIIIIIIIIIIIIIIIIIIIIIGHIIIIIIIIIIIIIIIIIIIHIIGHIIHIIIIIIHHHHIIHHHIIIIIIHIIIHHIIIIHEHHHIIIIIIIIIIIHHIHHIIIIHIIIIIHIIHIIIIIIIHIIIIIIIIIIHFIIIIHIIIIHIIHHIIIIHIIIIIHIIIIIIIIGIIIIIIIIIHHIIIIIIIIIIIIIIIIIIIHHIIIIIIIIIIIIIIIIIIIIIIIIIIIIIIIHHIIIIIIIIIIIIIIIIIHIIIIIIIIIHHHIIIIIIIIHIIIIIIIIIIIIIIIIIIIIIIIIIIIIIIIIIIIIIIIIIIIIIIIIIIIIIIIHIDDDDD
@HISEQ:969:HM2KJBCX2:2:1101:17928:34979 2:N:0:ACTATGCA
TGTCCGTGGATCCCCAACTATCCCTATTAATCATTACGTGGTCCTAAAACCAACAAAATAGAACCATCGTCCTATTTTATTATTCCATGCTAATGTATTCAAGCAAAAATGCCCGCTTTAAACACTATATTTTTTTCAAAGTAAAAGTCCTAGTTCATTGAAACACCCAAGAGCATCCCAATTCACCAGAAGGTAAGAAATTGGCTACACACCGATTCATGCCCCTAAAGGCATGACCAATATATCCCAATCCCGAAATTCAACTACGAGCTTTTTAACCGCAACAACACTAATATACGCTATTGGAGCTGGAATTACCGCGGCTGCTAATACCAGACTTGCCCTCCAA
+
DDDDDIIIIIIHIIIHIHIIIIHIIHIIIIIIIIIIIIIIHIHHIIGHIIIIIIIHHHIIHHIHIIEHHHIIHHIIIIIGIGIIIEEHEHIIHHII?GHHHHHHHHGGFHIHHHIIIIHHIHIIHIIIHIIHIIIIIIIIHHHHIIIIIIIIIIIHIIHHIIIIIIHIIHHHIHIIIGIIGIIHIIIIHEHIIIIIIIIHIHIIIIIIHHHIIIHHFIHIHHH?IIGIHIIIIHHHHHIHIIIHHHF<F/HIIIIIIIFIIIHIHIIIIIIIHIIIIIIIGIHIHIHHIIIIIIIHIIIIIIIIIIIIIIIIIHHIIIHIIIIIIIIIIIIHIIIIIIIIIIIIDDDDD
@HISEQ:969:HM2KJBCX2:2:1101:19898:35299 2:N:0:ACCATGCA
TGTCCGTGGATCCCCAACTATCCCTATTAATCATTACGGTGATTCAGAAACCAACAAAACAGGACCACCGTCCTATTTTATTATTCCATGCTAATGTATTCAGACGTAAGCCTGCTTTGAACACTCTAATTTTTTCAAGGTAAAGGTCCTGGTTTCCCACCACGCTAAATTAATAACATGATGGTTCCCCAGAAGGTAGAAATTCCACACGCCAGTACAGACTATTGCCCGACCAACGGTAGAACCCCGAAATTCAACTACGAGCTTTTTAACTGCAACAACTTTAATATACGCTATTGGAGCTGGAATTACCGCGGCTGCTGGCACCAGACTTGCCCTCCAA
+
DDDDDIIEHHHIHIIIIIIIIEHIIIHIIHIIIIIIHH=G?HIIIHIHHIICGHHHIIIIIGDGHIHHHHIHHHHIHHIIIIIIIIFEHFHHIIHHHHIEHHGGHHIIIIIIIIIIIIIIIHHIIIIIIIHIIHIHHHIIIHIIIIIIIIHHIIIIIIIIIIIHIFIIIHGHIIIIIHHIHGHHHHIIIIIIHHHIHHIIIIIIIIIIHIIIIHGCIIIIIIIIIIIIIIIIIIHIHHHFGGIIIIIIIIHIIHIHGHHHIHIIIIIIIIIIIIIIIIIIIIIIIIIIIIHHGIIIIIIIIHIIIIIIIIIIIIIIIIIIIIIIIIIIIHIIIIIIIIBDDCD
@HISEQ:969:HM2KJBCX2:2:1101:19248:35692 2:N:0:ACTATGCA
TGTCCGTGGATCCCCAACTATCCCTATTAATCATTACGTCAATCCTAGAAACCAACAAAATAGGTTTGAACGTCCTATTTCATTATTCCATGCTAATGTATTCAAGCAAATGCCTGCTTTAAACACTCTAATTTTTTCAAAGTAACAGTCCTGTTTCCCTGCAACACCAAATTAATGACATTACAGTTCTTCAGAAAGGAGGAATCAGCGAGACCAGTTCATACCAGTGGCACGACCAGCCTGCTGACCCCGAAATTCAACTACGAGCTTTTTAACTGCAACAACTTTAATATACGCTATTGGAGCTGGAATTACCGCGGCTGCTGGCACCAGACTTGCCCTCCAA
+
DDDDDIIIIIIIIIIIIIIIIIIGIIIIIIIHGHHIHHIHIIIIIIIIIIIIHIIIIIIIIHHIIIIIIGHIIIHIIIIIEHHIGHHHIGIIHHIIIIIIIIIIIIIIIIHIIIIIIIIIIIIIIIHIIIIIIIIHIHFGHIIIIIIHIIHHHIIHIIHHIIIIIIIIHG?FEIIIIHIIIIIIIIIHHIIIIHIIIIIIIIIHGIIIIHHHHIIIIHGIHHIIIIIIIIIIHIHIIIIIHIIIHIIIIIIIIIIIIIIIIIIIIIIHEIIIIIIIIIIIIIIIIIIHIIIIIIIIIIIIIIIIIIIIIIIIIIIIIIIIIHIIIIIIIIIHIIIIIIIIIDDDDD
@HISEQ:969:HM2KJBCX2:2:1101:13401:35459 2:N:0:ACTATGCA
TGTCCGTGGATCCCCAACTATCCCTATTAATCATTACGGTGATCCTAGAAACCAACAAAATAGAACCATGCCGTCCTATTCTATTATTCCATGCTAATGTATTCGAGCAAAATGCCTGCTTTAAACACTCTAATTTTTTCAAGGTAAAGGTCCTGGTTCCACATGACACCCAATTAAGGACATCATGCTTCTCCAGAAGGTGAGAAATCAACTGCGACAGTTCATACCCCTTAAGGCACGACCATCACGTCAATCCCGAAATTCAACTACGAGCTTTTTAACTGCAACAACTTTAATATACGCTATTGGAGCTGGAATTACCGCGGCTGCTGGCACCAGACTTGCCCTCCAA
+
DDDDCIIIIIIHIGIIIIIIIIIIIHIIIIIIIIIIIIIIIIIHIIIIIIIIIIFIHIIIHHHHIIHIIIIFHIGHIIIIIIGIHHIIIIIHHHHCHHHHEHHIGHIIHIIIIIHIIIIIIIIIIIIIIHIIAGHIHHGIIIGHHHIIIIHIHHGHIIIIIIIIHIHHGHIIHIHIIHIIIIIIIIIHHHHIIIIIIIIHIIIHIIIIIIIHHHHIIHIHIHHHIIIHGHHHIIIHIIHIIIHIIIIHHHEGFDIHIIIIIIIIIIIHHHIIHIIIIHHIIIIIIIIIIIIIIIIIIIIIIIIHIIIIIIIIIIIIIIIIIIIIIIIIIIIIIIIIIIIIIIIIIIIDDDDD
@HISEQ:969:HM2KJBCX2:2:1101:8279:36060 2:N:0:ACTATGCA
TGTCCGTGGATCCCCAACTATCCCTATTAATCATTACGGTGGTCCTAGACCAACAAAATAGAACCAACGTCCTATTCTATTATTCCATGCTAATCTATTCAAGCAAAAGCCCGCTTTAAACACTCTAATTTTTTCAAGGTAATGGTCCTGGTTCCCCGACACACCCAATAAAGGGCATACCGGCTCACCAGAAGGATAGACCCGACAGCAGAACAGTACTCGCCAGAGACGGACCGTCCGGTCAGGCCTAAAATTCAACTACGAGCTTTTTAACTGCAACAACTTTAATATACGCTATTGGAGCTGGAATTACCGCGGCTGCTGGCACCAGACTTGCCCTCCAA
+
DDDDDIIIIIIIIIIIIIIIIIIIIIIIIIIIIIIIIIIIIHIIIIFHHIIIIIIHIHIHHIGIIHIIIGFHIIHGHHGIIIIIIGIGHIIIIHIIIHIHHDHHIHIEEHIIIHGHHHHIIIIHHIIIIIIIHHHIIIIIHHHIHHHIIHHHIIIHHHHHIIHIIIIIIIIIEHGIIIIIIIIIIIIIIIIIIIIIHGIIHIIIIIIIIIIIIIIHHHIGIIIIIII=IIIIIIHHHIIIIIIIIIHHIIHIIIIIIIIIIIIIIHHHHFHHHIHHIIIIIHHIIIIIIIIHHEHGGCFIIIIIIIIIIIIIIIIIIIIIIIIIIIIIIIIIIIIIIIHADDDD
@HISEQ:969:HM2KJBCX2:2:1101:7330:36280 2:N:0:ACTATGCA
TGTCCGTGGATCCCCAACTATCCCTATTAATCATTACGTCGATCCTAGAAACCAACAAAATAGAATCAAACGTCCTATTTCATTATTCCATGCTAATGTATTCAAGCGCGAGCTTGCTTTAAACACTCTAATTTTTTCAAAGTAACAGTCCTGATTTCCCGCGACACCAAATTAATGACATCGTGGTTCGTCAGAAGGGAGAAACCAATAATGCTAGTACGTACAAAGTACGACCGACATATTAGTCCCGAAATTCAACTACGAGCTTTTTAACTGCAACAACTTTAATATACGCTATTGGAGCTGGAATTACCGCGGCTGCTGGCACCAGACTTGCCCTCCAA
+
DDDDDIIIIIHIIIIIIIIIIIIIIIIIIIIIIIIIIIIIIHIIHIIIIIIIIIIIIIIIIHIIIIIIIIHHHIIIIIIIIIIIIIIIIIHHIIIIIIIIIIIIIIIHIHIIIIIIIIIIIIIIIIIIHIHIIIIIIIIIIIIIIIIIIIIIIIIIIFIHIIIIIIIIIIIIIIIIIIIIIIIIIIIIIIHIIIIIIIIIIIIIIIIIIIIIHIIIHIIIIHIIIIIIIIIIIIIIIIIHHIIIIIIIIHIIIIIIIIIIIIIIIIIIIIIIHIIIIIIHIIIIIIIIIIIIIIIIIIIIIIIIIIIIIIIIIIIIIIIIIIIIIIIIIIIIIIIIIIIDDDDD
@HISEQ:969:HM2KJBCX2:2:1101:6122:36716 2:N:0:ACTATGCA
TGTCCGTGGATCCCCAACTATCCCTATTAATCATTACGGTGATCCTAGAAACCAACGAAATAGAATCAGTCCGTCCTATTTCATTATTCCATGCTAATGTATTCAGACGTTAGCCTGCTTTAAACACTCTAATTTTTTCAAAGTAACAGTCCTGATTTCCCATCACACCAAATAAATGGCATGAAAGTTCCTCAGAAGGTAGAGATTTATCTCACCAGTACAGACAATTAAGCCTGACCAATGGGTAAACCCCGAAGTTCAACTACGAGCTTTTTAACTGCAACAACTTTAATATACGCTATTGGAGCTGGAATTACCGCGGCTGCTGGCACCAGACTTGCCCTCCAA
+
DDDDDIIIIIIIIIIIIIIIIIIIIIIIIIHIIIIHHIIIIIIGIIIIIIIIIGIIIIHHIGIIIIIIHHIIIIIIHIIIIGHIIHIIIIIIHIIIIIIIIIIIHHIIIIIIIIIIHIHIIHIHIIIIIIIIIIIIIIIHIIIIIIIHIIIHIIIIIIIIIIIIIIIIIIIIIIIIIIIIIIIIIIIIIIIIIIIIGIIIHIIIIIIIIIIIIIIIIIIIIIHIIIIIIIIHIIIIIIIIIIIIHHFIIIIIIIIIIHHIIIIIIIIIIIIIIIIIIIHIIIIIIIIHEHIIHIIIIIIIIIIIIIIIIIIIIIIIIIIIIIHHIIIIIIIIIIIHIIIIIIIDDDDD
@HISEQ:969:HM2KJBCX2:2:1101:20976:35370 2:N:0:ACTATGCA
TGTCCGTGGATCCCCAACTATCCCTATTAATCATTACGGTGATCCTAGAAACCAACAAAATAGAACCATGCCGTCCTATTCTATTATTCCATGCTAATGTATTCGAGCAAAAATGCCTGCTTTAAACACTCTAATTTTTTCAAGGTAAAGGTCCTGGATCCGCAAGACACCCAATAAAGGACATCAAGTTTCTCCAGAAGGTGAGAAATCAACAGTAACGGTTCATACCCCTTAAGGCATGACCATCACGTCAATCCCGAAATTCAACTACGAGCTTTTTAACTGCAACAACTTTAATATACGCTATTGGAGCTGGAATTACCGCGGCTGCTGGCACCAGACTTGCCCTCCAA
+
0DBDB0<C/<GFHCGGHHHCHIHE1CC@CFHGCC<DHE0<1<<DEHG@CFEHIHEEHH?C1<DE@<CF<DEH/<</0<11<1<CHH1C<11DF1DGHF?<<<1D@GH=CGEEFCD?GD@CH50<8<GCB<ACF<H@EEAF1<C8C<61%EB@@IHC7FCCC@EDH?FHH7<GDFHEGCFHGEHCFC@HG<?EH?G/ECHHF>CEHDE@?CHIHGH><<//:F=HD.0HECCCCHGFFEHFDD<AECD<=E<<FCC?<HHEGGGHIHCHHDGC<<@HGIHGGDEEGHHGIHHIIIIIHIIHHIIHGHIIHIIHEHIIIHHHHIHIIIIIIHIHHCIHHIHHHIIIIIIIDAB@D
@HISEQ:969:HM2KJBCX2:2:1101:15985:36984 2:N:0:ACTATGCA
TGTCCGTGGATCCCCAACTATCCCTATTAATCATTACGGTGATCCTAGAAACCAACAAAATAGAACCATGCCGTCCTATTCTATTATTCCATGCTAATGTATTCGAGCAAAAATGCCTGCTTTAAACACTCTAATTTTTTCAAGGTAAAGGTCCTGGATCCGCAAGACACCCAATAAAGGACATCAAGTTTCTCCAGAAGGTGAGAAATCAACAGTAACAGTTCATACCCCTTAAGGCATGACCATCACGTCAATCCCGAAATTCAACTACGAGCTTTTTAACTGCAACAACTTTAATATACGCTATTGGAGCTGGAATTACCGCGGCTGCTGGCACCAGACTTGCCCTCCAA
+
DDDDDHIIIIIIIIIIIIIIIIIIIIIIIIIIIIIIIIIIIHIIIHIIIIIIIIHIIGHIIIIIIIIIIIIIIHIIHIHIHIIIIHIIIIIIIIIHHIFHIHHIHIHHIIIIIIIIIHIIIIIHIIIIHIIIIIIIIIIIHIIIIIHHHHIIHIGIHHHHIIIIIIIIIIIIIIIIIIHIIIIIIIIIHHHIIHIIIIIIIHHIIIIIIIIIHIIIIIIIIHIIIHHIIIIHIIIIIIIIIHIIIHHHIIHDIIIIIIIIIIIIIIIIIIIIIIIIIIIIIIIIIIIIIIIIIIIIIIIIHIIIIIIIIIIIIIIIIIIIIIIIIIIIIIIIIIIIIIIIIIIIIIIICDDDD
@HISEQ:969:HM2KJBCX2:2:1101:4842:37016 2:N:0:ACTATGCA
TGTCCGTGGATCCCCAACTATCCCTATTAATCATTACGGTGATCCTAGAAACCAACGAAATAGAATCAGTCCGTCCTATTTCATTATTCCATGCTAATGTATTCAGACGATAGTCTGCTTTAAACACTCTAATTTTTTCAAAGTAACAGTCCTGATTTCCCATCACACCAAATAAATGGCATGAAAGTTCCTCAGAAGGTAGAGATCCATCTCACCAGTGCAGACAATTAAGCCTGACCAATGGGTAGACCCCGAGGTTCAACTACGAGCTTTTTAACTGCAACAACTTTAATATACGCTATTGGAGCTGGAATTACCGCGGCTGCTGGCACCGGACTTGCCCTCCAA
+
DDDDDIIIIIIIHIIIIIIIIIIIIIIIIIIIIIIIIIIIIIIIIIHIIIIIIIIIIIIIIGIGIHIIIIIIIIIIIIIIIIIIIIIHI1<<1<?G<FHIIHHEFIIGIIIIGHIIIIIIHIIIIIIIIIIIHHHIIIIIIIIIIIIIHIIIIIIIIHHHIHIIIIIHHHI:IHHIIIIIHIIIIIIIIIIIIIIIIIGIIIIIIIIGIIIIGIIGIIIIGIGIIIIIIIIIIIIGIIIIIIIIIHFGIIIIIIIIIIIIIIIIIIIIIIIIIIIIIIIIIIIIIIIIIIIIIIIIIIIIIIIIIIIIIIIIIIIIIIIIIIIIIIIIIIHHE1IIIIIIIIIDDDDD
@HISEQ:969:HM2KJBCX2:2:1101:10105:37266 2:N:0:ACTATGCA
TGTCCGTGGATCCCCAACTATCCCTATTAATCATTACGTCAATCCTAGAAACCAACAAAATAGGATCGAACGTCCTATTTCATTATTCCATGCTAATGTATTCAAGCGTTAGCTTGCTTTAAACACTCTAATTTTTTCAAAGTAACAGTCCAGATTCCTCGCAACACCAAATTAATGGCATTACGGCTCATCAGGAAGGAGGAATCAGTGAGACCAGTACATACCAGTGGCATGACCAACCTACTGACCCCGAAATTCAACTACGAGCTTTTTAACTGCAACAACTTTAATATACGCTATTGGAGCTGGAATTACCGCGGCTGCTGGCACCAGACTTGCCCTCCAA
+
DDDDDIIIIIIIIIIIIIIIIIIIIIIIIIIIIIIIIIIIIIIHIIHIIHIIIIIIIIIIIIHIIIIIIIIIIIIIIIIIIIIIIIIIIIIGIIHIIIHHIIIIIIIIIIIIIIIIIIIIIIIIIIIIIIIIIIIIIIIIIIIIIIIIIIIIIIHHIIIIIIIIIIHIIIIIIIIIIIIIIIIIIIIIIIIIIIIIIIIIIIIIIIIIIIIIIHIIIIIIIIIIIIIIIIIIIIIIIIIIIIIHHIIIIIIIIIIIIIIIIIIIIIIIIIIIIIIIIIIIIIIIIIIIIIIIIIIIIIHHIIIIIIIIIIIIIIIIIIIIIIIIIIIIIIIIIIIIIIIIIDDDDD
@HISEQ:969:HM2KJBCX2:2:1101:2437:37589 2:N:0:ACTATGCA
TGTCCGTGGATCCCCAACTATCCCTATTAATCATTACATCGATCCTAGAAACCAACAAAATAGAATCGGATGTCCTATTTCATTATTCCATGCTAATGTATTCAAGCGTGAGCCTGCTTTAAACACTCTAATTTTTTCAAGGTAACAGTCCTAATTCCCCGTGACACCAAATTAATGGCATTACGGTTCTTTAGAAGGTGAGAAATCAATAATATCAGTACATACCAACGGCATGAACGATACATTGATCCCGAAATTCAACTACGAGCTTTTTAACTGCAACAACTTTAATATACGCTATTGGAGCTGGAATTACCGCGGCTGCTGGCACCAGACTTGCCCTCCAA
+
DDDDDIIHGHHHHIIIIHHIIHHHHHIIIHIHHHHHIIIHHGHHHIIIHIIIHIIIHHIEHIHIIIIIHFIIIIIHHIHIIIIIIIIGHHHEHIHIIIHHHEEHFEHIHHEHHHIIIIHGHIHIIIHIIHHIHIIHHHEHHHHIIIHIIIHHIIHGGHHHGIIIIIIIHIIIIHHIIEHHIHIIHHIHHHIIHHHIHHHEIIHHGCHHHHHHIIGHHHHHEHIHFDGF;CFCCHGCHHIHHHHHECHF<CGIGIHEHHFCGEIIHIFHEHIHHEGDEHIIHHIHG@CGEHHHEIIHHHEFEHIIHHEHIHEIHHHIHHGIIHHED1EHFHIIHEGGEEEIIIDDDB@
@HISEQ:969:HM2KJBCX2:2:1101:6794:37764 2:N:0:ACTATGCA
TGTCCGTGGATCCCAACTATCCCTATTAATCATTACGGTGATCCTAGAAACCAACAAAATAGAACCATGCCGTCCTATTCTATTATTCCATGCTAATGTATTCGAGCAAAAATGCCTGCTTTAAACACTCTAATTTTTTCAAGGTAAAGGTCCTGGATCCGCAAGACACCCAATTAAGGACATCAAGTTTCTCCAGAAGGTGAGAAATCAACAGCAACAGTTCATACCCCTTAAGGCACGACCATTACGTCAATCCCGAAATTCAACTACGAGCTTTTTAACTGCAACAACTTTAATATACGCTATTGGAGCTGGAATTACCGCGGCTGCTGGCACCAGACTTGCCCTCCAA
+
DDDDDIIIIIIIIHIIIIIIIIIIHIIIIIIIIIIIIIIIHIIIHIIIIIIHHHIIEHIIIIIIIIIIIIIIIIIIHIIIIIIIIIIFHHIIIIIIIIIIHFHHIIIIHIIIIHIIIIIIIIIIIIHIIIIIIIIIIIIIHIHIIIIIIHIHIIIIIIIIIIIIIHHIIIIIIHHHIIGIIIIIIIIIIIIHHIIIHIIIIIIIIIHHIIIIIIIIHIIIIIIIHHIIIIIIIIIIIIIIHIIIIIIIHIHIIIIIIIIIIIIIIIIHHHIIIIIIIIIIIIIIIIHIIIIIIIIIIIIIIIIIIIIIIIIIIIIIIIIIIIIIIIIIIIIIIIIIIIIIIIIIIIIDDDDD
@HISEQ:969:HM2KJBCX2:2:1101:16008:38832 2:N:0:ACTATGCA
TGTCCGTGGATCCCCAACTATCCCTATTAATCATTACGGTGATCCTAGAAACCAACAAAATAGAACCATGCCGTCCTATTCTATTATTCCATGCTAATGTATTCGAGCAAAATGCCTGCTTTAAACACTCTAATTTTTTCAAGGTAAAGGTCCTGGTTCCACATGACACCCAATTAAGGACATCATGCTTCTCCAGAAGGTGAGAAATCAACTGCGACAGTTCATACCCCTTAAGGCACGACCATCACGTCAATCCCGAAATTCAACTACGAGCTTTTTAACTGCAACAACTTTAATATACGCTATTGGAGCTGGAATTACCGCGGCTGCTGGCACCAGACTTGCCCTCCAA
+
DDDDCIIIIIIIIIIIIIIIIIIIIHIIIHIIIIIIIIIIIHIIIIIIIHIIIIIIIIIHHHIIIIIIIIHIIIHIIIIIIIIIIIIIHIHIHIHHIIIFHHHIIIIIIIIIIIIIIIIIIIIIIHIIIIIIHHIIIIIIIIIIIIIIIIIHHIHHHHIIIIIIHIHHIIIIHIHIIHIIHIIIIIGIHHIIIIIIIIIHIIIIIIIIIIIIIIIIIIIIIIIIIIIIIIHIIIIIIIIIIIIIIIIIIIHIHIIHIIIIIIIIIIIHHHIIIIHIIIIIIIIIIIIIIIIIHHIIIIIHIIIIIIIIIIIIIIIIIIIIIIIIIIIIIIIIHIIIIIIIIHIIHIIDDDDD
@HISEQ:969:HM2KJBCX2:2:1101:4886:39069 2:N:0:ACTATGCA
TGTCCGTGGATCCCCAACTATCCCTATTAATCATTACGGTGGTCCTAGAAACCAACAAAATAGAACCACAACGTCCTATTCTATTATTCCATGCTAATCTATTCAAGCAATAGCCCGCTTTAAACACTCTAATTTTTTCAAGGTAATGGTCCTGGCTCCCCAACACACCCAATAAAGGACATACTGGTTCACCAGAAGGAAGACCCGACAGCAGACAGTACTCGCCAAAGACGGACCGCCCGGCCAGGCCTAAAATTCAACTACGAGCTTTTTAACTGCAACAACTTTAATATACGCTATTGGAGCTGGAATTACCGCGGCTGCTGGCACCAGACTTGCCCTCCAA
+
DDDDDHHHHIIIIIIIIIIIIIIIIEHIIIIIHIIHIHHIIIIIIIIHIIIIHIEHEHHIIIHIIIIIIHIIIEHHIIIIIIIIIIIIIIIIIIIIHHHIIHHHHEHIIIIIIIHHHIHHHHHIIHHHHIHEHHHHHHIHIIHHHIIHHHIIIIIIIIHHHIIIIHHHIHIGIIHIIGIIHHIIHIGHHIIIIIIIIIIII<IIIHIIIIIIIIIIIIIIIIIIFGIIIIIIIIIIHIIIIIIHIHHIHIHIIIIIIIIIHHHIIIIIIIHFIIIIIIIIIIIIIIIIIIIIIIIIIIHHHIIIIIIIIIIIIIIIIIIIIIIIIIIIIIIIIIGIIIIIIDDDDD
@HISEQ:969:HM2KJBCX2:2:1101:20288:39021 2:N:0:ACTATGCA
TGTCCGTGGATCCCCAACTATCCCTATTAATCATTACGTCAATCCTAGAAACCAACAAAATAGGATCGAACGTCCTATTTCATTATTCCATGCTAATGTATTCAAGCGTTAGCCTGCTTTAAACACTCTAATTTTTTCAAAGTAACAGTCCTGTTTCCCTGCAACACCAAATTAATGACATTACAGTTCTTCAAGAAGGAGGAATCAGTAAAGCCAGTACACACCATTGGCACGACCAACCTACTGACCCCGAAATTCAACTACGAGCTTTTTAACTGCAACAACTTTAATATACGCTATTGGAGCTGGAATTACCGCGGCTGCTGGCACCAGACTTGCCC
+
DDDDDHIIIIIIIIIIIIIIIIIIIIIIIIIIIIIIIHHIIIIIIIIHIIIIIIIIIIIGIIHHIIIIIIIGHIIIIIIIIIIIIHIIIIGIIIIIIIHIIEHHICHIIIIHIHHIIIIIIIIIIIHIIHIIIHIIIIHIIHIIIIIIIIHIIIIIIHIIIIHFHIIIIIIIIIIIIIHIIIIIIHIIIIIIIIIIIIIIIIIIIHIIIIIIIIIIIIIIIIIIIIIIIIIIIIIIIIIHIHHIIIIIIIIIIIIIIIIIIIIIIIIIIIIIIIHIIIIIIIIIIIIIIIIIIIIIIIIIIIIIIIIIIIIIIIIIIIIIIIIIIIIIIIIIIIIIDDDDD
@HISEQ:969:HM2KJBCX2:2:1101:15074:39363 2:N:0:ACTATGCA
TGTCCGTGGATCCCCAACTATCCCTATTAATCATTACGGTGGTCCTAGAAACCAACAAAATAGAACCACAACGTCCTATTCTATTATTCCATGCTAATCTATTCAAGCAATAGCCCGCTTTAAACACTCTAATTTTTTCAAGGTAATGGTCCTGGCTCCCCAACACACCCAATAAAGGACATACTGGTTCACCAGAAGGAAGACCCGACAACAAGACAGTACTCGCCAAAGACGGACCGCCCGGCCAGGCCTAAAATTCAACTACGAGCTTTTTAACTGCAACAACTTTAATATACGCTATTGGAGCTGGAATTACCGCGGCTGCTGGCACCAGACTTGCCCTCCAA
+
DDDDDIIIIIIIIIIIIIIIIIIIIIIIIIIIIIIIIIIIIIIIIIIIIIIIIIIIIIIIHIHIIIIIIIIIIIIIIIEHHIIIIHIIHIIIIIIIIIIIIHHIIIIIIIIIIIIIIIIIIIIIIIGHHIIHHIHIIIIIIIIIIIIIIIIIIIIHHIIHHIIIIIIIIIHIIIIIIIIIIIIIIIIIIHIHIIIIIIIIIHIIIIIIIIIIIIIHIIIIIIIIIIIIIIHHIIIIIIIIIIIIIHIIIIIIIIIIIIIIIIIIIIIIIIIIIIIIIIIIIIIIIIIIIIIIIIIIIIIIIIIIIIIIIIIIIIIIIIIIIIIIIIIIIIIIIIIIIIIIIIDDDDD
@HISEQ:969:HM2KJBCX2:2:1101:20138:40038 2:N:0:ACTATGCA
TGTCCGTGGATCCCCAACTATCCCTATTAATCATTACGGTGATCCTAGAAACCAACAAAATAGAACCATGCCGTCCTATTCTATTATTCCATGCTAATGTATTCGAGCAAAAATGCCTGCTTTAAACACTCTAATTTTTTCGAGGTAAAGGTCCTGGATCCGCAAGACACCCAATTAAGGACATCAAGTTTCTCCAGAAGGTGAGAAATCAACAGCGACAGTTCATACCCCTTAAGGCACGACCATCACGTCAATCCCGAAATTCAACTACGAGCTTTTTAACTGCAACAACTTTAATATACGCTATTGGAGCTGGAATTACCGCGGCTGCTGGCACCAGACTTGCCCTCCAA
+
DCDDDIIIIIIIGEHIIIIIIIIIIIIHHHIIIIIIIIIIIIIHIHIIHIHIGIIIIIGHIIHHIHIIHHIHIHIIIIHHIIIIIHHIHHIIIHIIGIIIICGEGHHIIIIIIIIHHHHHHGGHHHIIIIIIGHIHIHHIHIFHGHIHEHGHIIIIIHEHHEHHIHHIIIHGIHHIIIHHIIIIIIIIHHHHHIIIIGIIHHFIHIIIIIIIIIIIHIIIIIIHIIIIIIIIIHIIIIIIIIIIIHIIIIHFIIIIIHHIIIHHIHIIIIIHIIIIIIIIIIIIIIIIIIIIIIIIIIIIHIHIIIIIIIIIIIIIIIIIIIIIIIIIIIIIIIIIIIIIIIIIIIIIDCDDD
@HISEQ:969:HM2KJBCX2:2:1101:11382:39373 2:N:0:ACTATGCA
TGTCCGTGGATCCCCAACTATCCCTATTAATCATTACGGCGGTCCTAGAAACCAACAAAATAGAACCGCACGTCCTATTCTATTATTCCATGCTGTAATATTCGAGCAAAGGCCTGCTTTGAACACTCTAATTTTTTCAAAGTAAAGGTCCTGGTTCCCCGCGACACCCAATTAAGGGCATCGTGGTTCTCCAGAAGGTGAGAAATTGACTACACCAGTTCATACCCCTTAAGGCACGACCGATGTGTCAATCCCGAAATTCAACTACGAGCTTTTTAACTGCAACAACTTTAATATACGCTATTGGAGCTGGAATTACCGCGGCTGCTGGCACCAGACTTGCCCTCCAA
+
DDDDCEHHIIIIIIIIIIIIIIIIIIIIIIIIIIIII@CHHIHHIICHHIHHHIIIFHIHIIIIHIHHHIICGHHIIIGHHHEHHGHHIIHFHGHHIIHIIHHHHGIGIIHHHIIHHHHHHHHIIIIIIH@CGHHHHIHGHIHGHHIIGIIIHHIIIIIIIHHHHEEIIIHIIIIHIIIIHGIIIIIHIIIGIIIIIIGHIIHIIIH<IIIIIIHHHIIIIHEEHHHGIIHIHGIIIIHIHIIIIIIHGHHIIGIIHIHHHIHIIIIIIIIIIIIHIIHIIHHHIHIIIIIHIIGGIIHIHHFGFIIIHGIIIIIIIIIIIIIIHIHIIIIIHIIIIIIIIIIIIDDDDD
@HISEQ:969:HM2KJBCX2:2:1101:10064:40529 2:N:0:ACTATGCA
TGTCCGTGGATCCCCAACTATCCCTATTAATCATTACGTCAATCCTAGAAACCAACAAAATAGGATCGAACGTCCTATTTCATTATTCCATGCTAATGTATTCAAGCGTTAGCCTGCTTTAAACACTCTAATTTTTTCAAAGTAACAGTCCTGTTTCCCTGCAACACCAAATTAATGACATTACAGTTCTTCAGAAAGGAGGAATCAGCGAAGCCAGTGCATACCAGTGGCACGACCAACCTGCTGACCCCGAAATTCAACTACGAGCTTTTTAACTGCAACAACTTTAATATACGCTATTGGAGCTGGAATTACCGCGGCTGCTGGCACCAGACTTGCCCTCCA
+
DDDDDIIIIIIIIIIIHIIHIIIIIGIIIIIIIIIIIIIIIIIIIIHIIIIIIIIIGIIIIIGGHIIIHIIIHIIIGHIHIIIIIIIIIIIIIIHIIIHIIHIIIIHIIIIIIIIIEIHIHIHIHHIIIIIIHHIIHIIIIIIIHHHHIIIIIIHIIHIHIIIIIIIIHHHHIIIIIIIIIIIIIIHHIIIIIIIIIIIIIIIIIIIIIIIIGIIIIIIIIIIIIIIIIIIIIIIIIHHIHHHIHHHIIIIIIIIIIIGIIHIIIHIIIIIHHIIIIIIIIIIIIIIHIIIIIIIIIIIIIIIIIIIIIIIHHHCIIIIIIIIHIIIIIIHIIHIIIIIIDDDDD
@HISEQ:969:HM2KJBCX2:2:1101:10451:40774 2:N:0:ACTATGCA
TGTCCGTGGATCCCCAACTATCCCTATTAATCATTACGGTGGTCCTAGAAACCAACAAAATAGAACCACAACGTCCTATTCTATTATTCCATGCTAATCTATTCAAGCAATAGCCCGCTTTAAACACTCTAATTTTTTCAAGGTAATGGTCCTGGCTCCCCAACACACCCAATAAAGGACATGCTGGCTCACCAGAAGGAAGACCCGACAGCAGACAGTACTCGCCAATGACGGACCGCCCGGCCAGGCCTAAAATTCAACTACGAGCTTTTTAACTGCAACAACTTTAATATACGCTATTGGAGCTGGAATTACCGCGGCTGCTGGCACCAGACTTGCCCTCCAA
+
DADDAHIHHHIHHHHIIIHHCHHHIIIIHHIHIHHHIIIFHHHCEHEHHHHHHHHFEFGHHHIEHHIIHIIHIEHHCFCHFHHHHHC1@GHEC@FHHDHHIHIIIIH@HHHHDHIHHFCHGDHHE<HGHHIHHHHHCHHHHFIEHHEEEFEHHHEHIEEBD0FCHEHEEHIIGHIIIIHHEHECDIHHHHFGCIHHIHHHHIIHHHGIIIHFIIHEHIIHCDHIIHIHHIIHIHIHHIHHHHIIHHIIHHIHHEHCIHHHIHHHCIHEHFHEIIIIHHIIHIIHEEIHEEIHHHHHHFHHHHFEEHHIIHIIHHHDIHIIIHGIIHHHIHIHHHHEHGIHIDDDDD
@HISEQ:969:HM2KJBCX2:2:1101:17811:40285 2:N:0:ACTATGCA
TGTCCGTGGATCCCCAACTATCCCTATTAATCATTACATCGATCCTAGAAACCAACAAAATAGAATCGGATGTCCTATTTCATTATTCCATGCTAATGTATTCAAGCGTGAGCCTGCTTTAAACACTCTAATTTTTTCAAGGTAACAGTCCTAATTCCCCGTAACACCAAATTAATGGCATTACGGTTCTTTAGAAGGTGAGAAATCAATGATAACAGTGCATACCAACGGCATGACCGAAATATTGATCCCGAAATTCAACTACGAGCTTTTTAACTGCAACAACTTTAATATACGCTATTGGAGCTGGAATTACCGCGGCTGCTGGCACCAGACTTGCCCTCC
+
DDDDDIIIHIIIIIIIIIIIIIIIIIIIIIIIIIIIIIIIIIIIIIIIIIIIIIIIIIIIHIHHIHHIIIIIIIIIIIIIHIIIHIIHIIIIIIIIIIIIIIIIIHIIIIIIIIHIIIHIIIIIIIIIIIIIIIIIIIHIIHIIIIIIIIIIIIIIIIIIIIIIIIIIIIIIIIIIIIIIIIIIIIIIIIIIIIIIIIHIIIIIIHIIIIIIIIIIIIIIIIIIIIIIIIIIIIIIHIHIIHHDHIIIIIIIIIIIIIIIIIIIIIIIIIIIIIIIIIIIIIIIIIIHIIIIIIIIIIIIIIIIIIIIIIIIIIIIIIIIIIIIIIIIIIIIIIIIIIIIDDDDD
@HISEQ:969:HM2KJBCX2:2:1101:5950:41602 2:N:0:ACTATGCA
TGTCCGTGGATCCCCAACTATCCTATTAATCATTACGTCGATCCTAGAAACCAACAAAATAGGGTCAAACGTCCTATTTCATTATTCCATGCTAATGTATTCAAGCGTGTGCCTGCTTTAAACACTCTAATTTTTTCAAAGTAACGGTCCTGATTCCCCATGACACCAAATTAATGACATCACAGTTCGTCAGAAGGTAGAAATCAATAATACCAGTGCATACCAGAGGCACGACCAATATATTGATCCCGAAATTCAACTACGAGCTTTTTAACTGCAACAACTTTAATATACGCTATTGGAGCTGGAATTACCGCGGCTGCTGGCACCAGACTTGCCCTCCAA
+
DDD?<EHHHCCFHHHGHHHHHIFEFFGHHIGEHHGHHGHDHIHHHIIC@EEHIHHHC@HHI?HG?FHHIEHHHGC1<FEHHH?GGHGF?CHE??CHHHHGIHIIHIHHHGHHHFHGEHIHHIHHIGIIHHIHIHEHIIIIHHHHIIHHHHHIIHHHGHHGIHIIIHGIIHGHHHEIIHIIIIIIIIIIIHIIIIHIIIIIIIIIIIIIIHHIIHIIIIIIIIIIIIIIIIIIIIIIIIIIIIHFIHHFHIIHFIIHIHIIIHIIIIIIIIIIIHIIIIIIHIIHHIIIIGIIIIIIIHHFIIIIIIIIIIIIIIIIIIIIIIIHIIIIIHHHHHIIIIIIDDBB@
@HISEQ:969:HM2KJBCX2:2:1101:19614:41737 2:N:0:ACTATGCA
TGTCCGTGGATCCCCAACTATCCCTATTAATCATTACATCGATCCTAGAAACCAACAAAATAGAATCGGATGTCCTATTTCATTATTCCATGCTAATGTATTCAAGCGTAAGCTTGCTTTAAACACTCTAATTTTTTCAAGGTAACAGTCCTAATTCCCCATAACATCAAATAAATGACATTATGGTTCTTTAGAAGGTGAGAACCAATAAAACCAGTACATACCGAGGCATGACCGATTCCTTGATCCCGAAATTCAACTACGAGCTTTTTAACTGCAACAACTTTAATATACGCTATTGGAGCTGGAATTACCGCGGCTGCTGGCACCAGACTTGCCCTC
+
DDDDDIIIIIIIIIIIIIIIIIIIIIIIIIIHIHIIIIIIIHHHIIIIIIIIIIHIIIIGIIIHIIIIIHIIIHIIIIIIIIHIIHIHCHHIIIIHHIIHIHIIIIIIIIIIIIIIIIIIIIIHIIIIIIIHIHIIIHIHHIIGIIIIIHHHHHIIIIIIHIIHHIHIIIIIIIIIIIIIIIIHIIHHIHIIIHIIIIIIIHIIIIIIIIIIIIIIIIIIIIIIIHIIIIIIIIIIHIIHDHHIGIIIIIIIIIIHIHIHHHIIIIIIIIIIIHIIIIIIIIIIIIIIIIIIIIIIIIIIIIIIIIIGIIIIIIIIIIIIIIIIIIIIIIIIIIIIIDDDDD
@HISEQ:969:HM2KJBCX2:2:1101:11919:41438 2:N:0:ACTATGCA
TGTCCGTGGATCCCCAACTATCCCTATTAATCATTACGTCGATCCTAGAAACCAACAAAATAGAATCAAACGTCCTATTTCGTTATTCCATGCTAATGTATTCAAGCGTGAGCCTGCTTTAAACACTCTAATTTTTTCAAAGTAACAGTCCTGATTCCCCATGACACCAAATTAATGACATCATGGTTCGTCAGAAGGTAGGAATCAATAATACCAGTTCGTACAATAGCACGACCAATAAATTGATCCCGAAATTCAACTACGAGCTTTTTAACTGCAACAACTTTAATATACGCTATTGGAGCTGGAATTACCGCGGCTGCTGGCACCAGACTTGCCCTCCAA
+
@DDA@CCECGH@HHIFHHIHHH<<GCGCCFG@HHGIHIIIHDHHHICGCCCHHCDGEH?@@G@CCEHIIIIHHIC@G?GHH1FHHHHHHHH@1@1GIIHHFIIHHHIHHHGIHECHHIIHIIEGHFHGHHHIGHEHHIIIIHFHEHEFIIIHHIHHIIIIGCHHHGCHHFDDEHHHIH@G/HH?IIIIIIHIIIIHIHGIHHHHGGGIIHHECHHHIHHHHEIGIIHIHEEEEHHHIHFHHHA@IHHHHIHIIHIIHEHCIHEGHHHHIIIIIHHIHHEHIIIIHFIIIIHIIIIIIIIIIIIIIIIHGIIIIIIHIIHHIIHHFIIHIIHHHHHIGIIIDDD@@
@HISEQ:969:HM2KJBCX2:2:1101:8718:41833 2:N:0:ACTATGCA
TGTCCGTGGATCCCCAACTATCCCTATTAATCATTACGTCAATCCTAGAAACCAACAAAATAGGATCGAACGTCCTATTTCATTATTCCATGCTAATGTATTCAAGCGTTAGCCTGCTTTAAACACTCTAATTTTTTCAAAGTAACAGTCCTGTTTCCCTGCAACACCAAATTAATGGCATTACAGTTCTTCAGAAAGGAGGAATCAGCGAAGCCAGTACATACCAGTGGCACGACCAACCTGCTGACCCCGAAATTCAACTACGAGCTTTTTAACTGCAACAACTTTAATATACGCTATTGGAGCTGGAATTACCGCGGCTGCTGGCACCAGACTTGCCCTCCAA
+
DDCDDIIHIIIIIIIIIIIIIIIIIIIIIIIIIIIIIIIIIIIIIIIIIIIIIIIIIIIIHIIIHHIIIIIIIHIIIIIIHIIIHIIHHHGHHHIIIIIIIIIIIIIIIIIIIIIIIHIIIIHIHIIIIIIIIIIIIIIIIIIIIHIHHIIIIIIIIIIIIIIIIIGIIIIIIIIIIIIIIIIIIIIIHIIIIIIIIIIIIIIIIIIIIIIIIIIIIIIIIIIIIIIIIIIIIIIIIIIIIHHHFIIIIIIIIIIIIIIIIIIIIIIIIIIIIIIIIIIIIIIIIIIIIIIIIIIHIIIIIIIIIIIIIIIIIIIIIIIIIIIIIIIIIIIIIHIIIIIIIDDDDD
@HISEQ:969:HM2KJBCX2:2:1101:10838:40641 2:N:0:ACTATGCA
TGTCCGTGGATCCCCAACTATCCCTATTAATCATTACGTCAATCCTAGAAACCAACAAAATAGGATCGAACGTCCTATTTCATTATTCCATGCTAATGTATTCAAGCGTTAGCTTGCTTTAAACACTCTAATTTTTTCAAAGTAACAGTCCAAATTCCCCGCAACACCAAATTAATGGCATTACGGATCATCAGGAAGGAGGAATCAGTAAGACCAGTACATACCAGAGGCATGACCAATCTACTAACCCCGAAATTCAACTACGAGCTTTTTAACTGCAACAACTTTAATATACGCTATTGGAGCTGGAATTACCGCGGCTGCTGGCACCAGACTTGCCCTCCAA
+
DDDDDIIIIIIIIIIIIIIIIIIIHIHHIIIIIIIIIIIHIIIIIIIIIIIIIIIIGHHHHIHIHHIIIHIIIIHIIIHIIIIIIIIIHHIIHIIIIIIIIHHIIIIIIHIHIIHHIIIIIHIHIIHIHHIHIIHIIIIIIIIIIHHHHHIIHIIHIIIIIIGIIIIIIHIIIIIIIIHHHIIIIIHEIHIIIHIIIIHHFIHHHIIIIIIIHFHHHIIIIIHFIIIII=IIHIHIIIIIIIHHEIHIIIIIIIHHIIIIIHHIIIIIIIIIIIIIIIIIIIIIIIIIIIIIIHIHIIIIIIIIIIIIIIIIIIIIIHIIIIIHGIIIIIIIIIIIIIIHIDDDDD
@HISEQ:969:HM2KJBCX2:2:1101:2619:43334 2:N:0:ACTATGCA
TGTCCGTGGATCCCCAACTATCCCTATTAATCATTACGTCAATCCTAGAAACCAACAAAATAGGATCAACGTCCTATTTCATTATTCCATGCTAATGTATTCAAGCGCGAGCCTGCTTTAAACACTCTAATTTTTTCAAAGTAACAGTCCTGATTCCCCACCACACCAAATTAATGACATGATGGTTCGTCAGAAGGTAGGAATCAGTAACACCAGTACGTACCGAAGGCACGACCAGCGTACTAATCCCGAAATTCAACTACGAGCTTTTTAACTGCAACAACTTTAATATACGCTATTGGAGCTGGAATTACCGCGGCTGCTGGCACCAGACTTGCCCTCCAA
+
DDDDDIIIIIIIIIIIHIIIIIIIIIIIIIIIIIIIIIIIIIIHHIIIHIIIIIIIIIIIIHHHIIIIHHIHHIIIIIIIIIIIIIGHIIIHIIIIIIIIHHHIHIIIIIIIIIIIIIIIIIIIHHIHHIIIIIIIIIHIHIIIIIIIIIIIIHIIIIHHHHHIIIIIIHHIIIIHHIIIIIIIIHIIIIIIIIIIIIIIIIIIIIIIIIIIIIIIIIIIIIIIIIIIIIIIIIIIIIIIIIIHIIIIIIIIIIHHIIIIIHIIIIIIIIIIIIIIIIIIIIIIIIIIIIIIHIIIIIIIIIIIIIIIIIIIIIIIIIIIIIIIIIIIIIIIIIIIIIIIDDDDD
@HISEQ:969:HM2KJBCX2:2:1101:11469:44493 2:N:0:ACTATGCA
TGTCCGTGGATCCCCAACTATCCCTATTAATCATTACGTGGTCCTAAAACCAACAAAATAGAACCATCGTCCTATTTTATTATTCCATGCTAATGTATTCAAGCAAAAATGCCCGCTTTAAACACTATATTTTTTTCAAAGTAAAAGTCCTAGTTCATTGAAACACCCAAGAGCATCCCAATTCACCAGAAGGTGAGAAATTGGCTACACACCGATTCATGCCCCTAAAGGCATGACCGATATATCCCAATCCCGAAATTCAACTACGAGCTTTTTAACCGCAACAACACTAATATACGCTATTGGAGCTGGAATTACCGCGGCTGCTGGCACCAGACTTGCCCTCCAA
+
DDDCDHIHHIIIGIIIIIIHHIIIHIIIIIIIIIIHIHHHIHIIIHIHIIIHHIHHIHIIHIIIIIGIICHHHHIHIHIIHIHHIHHIHIHHIIHC?@HIHHHHIHIIIIIIIIGIHGHHGIIGIHHEEHHHHIHIIIIIHIIIIHHHHIHHIIIIIHIHIHIIHHHHHIIIHHGIIIIIIHHHFFIIHHHIIIHGIIIIIHIIIIHIIHHIIIHIIIIIHIHIIIHHHIIHHHHHIIIIIIIHHHF<HIIHCIIIIIIHIIHHHCHHEIIIIIIIIIIIHIIIIIHHGIIIHGIIIIHGIIIIIIIIIIIIIHHIIIIIIIIIIIHIIIIIIIIIHHHIIIIIDBADD
@HISEQ:969:HM2KJBCX2:2:1101:20583:45039 2:N:0:ACTATGCA
TGTCCGTGGATCCCCAACTATCCCTATTAATCATTACGGTGATCCTAGAAACCAACAAAATAGAATCATGCCGTCCTATTTTATTATTCCATGCTAATGTATTCAAGCAAAATGCCTGCTTTAAACACTCTAATTTTTTCAAAGTAAAGGTCCTGGTTCCCCGTGACACCCAATTAAGGGCATCGCGGTTCTCCAGAAGGTGAGAAATTGACTACACCAGTTCATACCCCTTAAGGCACGACCGATGTGTCAATCCCGAAATTCAACTACGAGCTTTTTAACTGCAACAACTTTAATATACGCTATTGGAGCTGGAATTACCGCGGCTGCTGGCACCAGACTTGCCCTCCAA
+
DDDDDIIIIIIIHIIHIIHIIIIIIHIIIIIIIIIIIIIIIIIIIIIIIHIIIIIIIIIIIIIHIIIIIHIHHHIHIIIHIHIIIIIIHIIIIIIHHIHEHFHHIIIIIIIIIIIIIIIHHIIIIIIHHIIIHIIIIIIHHIHIHHIIHIHIHHHIHHIHIHEGIHHIHIHHIIIHHIIIIGHIIHIIIIGHHIHIIIIIHIIIIIIIIIIHHIIHHIGIIHIHHHIIIIHIIGHHHGIIIIIIIHIIHGDIIIIIIHIIIIHIIIIHIHHIHHGIIIIIIIHIIHHFGIIHIIIIIIIIIIIIIIIIIIIHIIIIIIIIIIIIIIIIIIIIIIIIIIIIIIIIIIIDDDDD
@HISEQ:969:HM2KJBCX2:2:1101:13674:44413 2:N:0:ACTATGCA
TGTCCGTGGATCCCCAACTATCCCTATTAATCATTACTTCGGTCCTCGAAACCAACAAAATAGAACCCAAGCCCTATTCTATTATTCCCTGCTAATGTATTCAAGCAAATGCCTGCTTTAAACACTCTAATTTTTTCAAAGTAAAAGTCCTGGTTCCTCGGCACACGCAATGAAGAGCATACCGTCTCACCAGAAGGTGAACCCCAGCCAAACAGTACCATCCAAAGGATGGACCACCCAGCCAGGGCTAAAATTCAACTACGAGCTTTTTAACTGCAACAACTTTAATATACGCTATTGGAGCTGGAATTACCGCGGCTGCTGGCACCAGACTTGCCCTCCAA
+
<<<D@0<1C0<1<FH1<EG?G<111<@1CEF<<FH@1@1D10CCCC100<0<1<<0<1<<C@1FE?<@0<<111<CC<C<1111DCG111<11D1<1<E@C1<111<F1EHHDC<C%C11<GCBEF?@1<@@9E?HC?B18<B:<C11BC:FF10E77CEC0CD-G@FE@HFD/EC/C<<<:D-:<//<@GIHGC0D00<<<0<11>C11<1C<<<<1<<1<C<111:1D/<</HHDC1F//1<1A/FGHEHGD1<1<10HG<@?IIHF@C@D1?HD1EGC<DC<<1<1<0E/HFF1F<<<111G<G<<1<C</<E@@HCHIIG@<CHD1<<EIHCFC<@@00<
@HISEQ:969:HM2KJBCX2:2:1101:2162:45195 2:N:0:ACTATGCA
TGTCCGTGGATCCCCAACTATCCATATTAATCATTACGGTGATCCTAGAAACCAACAAAATAGAACCATGCCGTCCTATTCTATTATTCCATGCTAATGTATTCGAGCAAAAATGCCTGCTTTAAACACTCTAATTTTTTCAAGGTAAAGGTCCTGGATCCGCAAGACACCCAATAAAGGACATCAAGTTTCTCCAGAAGGTGAGAAATCAACAGTAACAGTTCATACCCCTTAAGGCATGACCATCACGTCAATCCCGAAATTCAACTACGAGCTTTTTAACTGCAACAACTTTAATATACGCTATTGGAGCTGGAATTACCGCGGCTGCTGGCACCAGACTTGCCCTCCAA
+
DDDADIIIIIIHHGHIIIIIIIIIHHIIIIIIIIIIIIIIHHHIIIIIIIIIIIIIIIIIIHIGIIIIIIIIIIH?GHHHIIHIIGHHHIIIIIIH?HEGHEHIIIHIIIHIIGHFHHHHHEHIIHHIIIIIIHHHHIIGIHIIIHHHHHHIIHHHIIHHIHIIIIIIIIIHIIIIHIIIIIIIIIIIIIHHGIIIIIIIIIIIIIIHIIIIIIIHHIIIIHHIIIIIIIIIIIIIIIIIIIIIIIIIIHEGIIIIHIIIIIIIIIIIIHIIIIIIIIIIIIIIIIIIIIIIIIIIHHEHEIIIIIIIIIIIIIIIIIIIIIIIIIIIIIIIIIIIIIIIIIIIIIIIDDDDD
@HISEQ:969:HM2KJBCX2:2:1101:18287:46164 2:N:0:ACTATGCA
TGTCCGTGGATCCCCAACTATCCCTATTAATCATTACGGTGATCCTAGAAACCAACGAAATAGAATCAGTCCGTCCTATTTCATTATTCCATGCTAATGTATTCAGACGTTAGCCTGCTTTAAACACTCTAATTTTTTCAAAGTAACAGTCCTGATTTCCCAACACACCAAATAAATGGCATAAAAGTTCCTCAGAAGGTAGAGATTTATCTCACCAGTGCAGACAATTAAGCCTGACCAATGGGTAAACCCCGAAGTTCAACTACGAGCTTTTTAACTGCAACAACTTTAATATACGCTATTGGAGCTGGAATTACCGCGGCTGCTGGCACCAGACTTGCCCTCCAA
+
D@DDDIIIIHHIIIIIIIIIIHHIIIIIIIIIIIIIIIIIIHHHIIIIIIIHIIIIIIIHIHHHIIIIIIIIIIIIIHIIIIIIIIHIIHIHHIIIHIIIIHHHHIIIIIIIIIIIIIHIIIIHIIIIIIIIHIIIHHIIIIIIIIIIIIIIIIIIIIIIIIHIIIIIHIIIIIIIIIHIIIIIIIIIGIHGIIIIIIIIIIIHIIIIIIIIIIIIIIIIIIIIIIIIHIIIIIIIIIIIIIHHHHDIIIHEIIIIIIIIIIIIIIIIIIIIIHHIIIIIIIIIIIIHGGIIIIIIIIIIIIIIIIIIIIIIIIIIIIIIIIIIIIIIIIIIIIIIIIIIIHIDDDDD
@HISEQ:969:HM2KJBCX2:2:1101:7416:46684 2:N:0:ACTATGCA
TGTCCGTGGATCCCCAACTATCCCTATTAATCATTGCTCACAAATCCAAAAACCAACAAAATACGATAAACGAGCCCTAACTTATTATTCCATGCTAATGTACTCATAACTAACCGCCTGCTTTAAACACTCTAATTTTTTCAAAGTAAAGGTCCTGGATTGCGAACCCAACCCAGCAAAGGGCAGGAACGTTCTCCAGGAAGATGGTAAGCGCGCATCGGCACTCACACACGAAACCGTGGCGGGCCAAGCGCACTATACCAGAAATCCAACTACGAGCTTTTTAACTGCAACAACTTTAATATACGCTATTGGAGCTGGAATTACCGCGGCTGCTGGCACCAGACTTGCCCTCCAA
+
DDDDDIIIIIIIIIIHIIIIIIIIIIIIIIIIIIIIIIIHIIIIIIIIIIIIIIIIIIIHIIIIIIHIIIIIHHHIIIHIIIIFIIIIIIEHHIHIHIIIIF?GHIIIIIHIIIIIIIIIIIHIIIHIIIIIIIIIIIIIIIIHIIIIIIIIHIIIIIIIIIHIIIIIIIIIIIIIIIIIIIIIIIIIIIIIHIIIIIIIIIIIIIIIIIIIIIIIIIIIIIIIIIIIIIIIIIIIHIIIIIIIIIIIIIIIIIIHHIIHHIIIIIHIIIIIIIIIIIIIIIIIIIIIIIIIIIIHHHHIIIIIIHIIIIIIIIIIIIIIIIIIIIIIIIIIIIIIIIIIIIIIIIIIIIIIIDDDDD
@HISEQ:969:HM2KJBCX2:2:1101:2728:46891 2:N:0:ACTATGCA
TGTCCGTGGATCCCCAACTATCCCTATTAATCATTACGTCAATCCTAGAAACCAACAAAATAGGATCGAACGTCCTATTTCATTATTCCATGCTAATGTATTCAAGCGTTAGCTTGCTTTAAACACTCTAATTTTTTCAAAGTAACAGTCCTGTTTCCCTGCAACATCAAATTAATGACATTACAGTTCTTCAAGAAGGAGGAACCAGTAAAGCCAGTACGTACCAGAGGCACGACCAACTTACTGATCCCGAAATTCAACTACGAGCTTTTTAACTGCAACAACTTTAATATACGCTATTGGAGCTGGAATTACCGCGGCTGCTGGCACCAGACTTGCCCTCCAA
+
DDDDCIIIIIIIIIIIIIIIIIIIIIIIIIIIIIIIIIIIIIIIIIIIIIIIIIIIIIIHHIIIHIIIHIIIIIIIIIIIIIIIIIIIIIIIIIIIIIIIIIIHIIIHIIIIHIIIIIIIIIIIIIIIIIIIIHIIIIIIIIIIIIIIIIIIIIIIIHHHIIIIIIIIIIIIIIHHIIIIIIIIIIIIIIIIIIIIIIHIIIIIIIIHIIIIIIIIIIIIIIIIIIIIIIIIIIIIIIIIIIIIIIIIHIIIIIIIIIIIIIIIIIIIIIIIIIIIIIIIIIIIIIIIIIIIIIIIIIIIIIIIIIIIIIIIIIIIIIIIIIIIIIIIIIIIIIIIIIIIIDDDDD
@HISEQ:969:HM2KJBCX2:2:1101:13705:47729 2:N:0:ACTATGCA
TGTCCGTGGATCCCCAACTATCCCTATTAATCATTACGTCAATCCTAGAAACCAACAAAATAGGGTCGAACGTCCTATTTCATTATTCCATGCTAATGTATTCAAGCGTTAGCCTGCTTTAAACACTCTAATTTTTTCAAAGTAACAGTCCTGTTTCCCTGCAACACCAAATTAATGGCATTACAGTTCTTCAGAAAGGAGGAATCAGCGAAGCCAGTTCATACCAGTGGCACGACCAACCTGCTGACCCCGAAATTCAACTACGAGCTTTTTAACTGCAACAACTTTAATATACGCTATTGGAGCTGGAATTACCGCGGCTGCTGGCACCAGACTTGCCCTCCAA
+
DDDADIIIGIIIIIIIHIIHIIIIIIIIIIIIIIIIIGHIIIIIIIIIIIHIHIGIFHEHHHIIIHHIIIIIIIIHHHIIGIHIIIIIIIIIHIIIIHIIIHHEH@HIIIIHIIIIIIIIIHHIIHHHHIIIIIHIIIIHIHIIIHFIHHIIIHFIIHIIIIIIHFIHIHGIIHHHIIIHHHIHIIHHIHHIHGIIIIIIIHIHHHIIIIGIIIIHIIHHIIIIIIHIIIIIIHIIIIIIIIHHGIIGIIIIIIHHGIIIIIIIIHHIIIIIIIIIIIIIIIIHIIIIIIIIHIIIIIIIIIIIIIIIIIIIIIIGIIIIIHIIIIIIHIIIIIIIIIIIIDDDDD
@HISEQ:969:HM2KJBCX2:2:1101:17159:47566 2:N:0:ACTATGCA
TGTCCGTGGATCCCCAACTATCCCTATTAATCATTACGGTGATCCTAGAAACCAACAAAATAGAACCATGCCGTCCTATTCTATTATTCCATGCTAATGTATTCGAGCAAAAATGCCTGCTTTAAACACTCTAATTTTTTCAAGGTAAAGGTCCTGGATCCGCAAGACACCCAATTAAGGACATCAAGTTTCTCCAGAAGGTGAGAAATCAACAGCGACAGTTCATACCCCTTAAGGCATGACCATCACGTCAATCCCGAAATTCAACTACGAGCTTTTTAACTGCAACAACTTTAATATACGCTATTGGAGCTGGAATTACCGCGGCTGCTGGCACCAGACTTGCCCTCCAA
+
DD00<011/<11<1<DEEEH11111D11CG@FECCDC10D1CFC<<F1GE@1@@<CHIH?G@D@GC1@GF1</ECD=G?@1FHH@@CG@E@E1@EF@GHCF11GE@HD@GHG@B<C@?G@@<6GFB<F@B1EGGIGIHGEEEFCB<6HCHHEG16<10DG1C?HHHHFHFG?EG/CGC?:EEDEHFEHHHHC</@HFCHEG/CCF?FFC/7IIIHEFEHHC</IFCC?1A?IFHHIGIHEHEHFC::<<CFCHEC/IHHIHIHFHHHEECHHIIHHFIHHHHEHCEEHHIHHCDHIHHCHHD@EGCIIHHIHHIIIIIHHCHCHHIIIIHH@HHIHIIIHIGHHD?HGA@?@@
@HISEQ:969:HM2KJBCX2:2:1101:1739:47576 2:N:0:ACTATGCA
TGTCCGTGGATCCCCAACTTCCCTATTAATCATTACGGTGATCCTAGAAACCAACAAAATAGAACCATGCCGTCCTATTCTATTATTCCATGCTAATGTATTCGAGCAAAAATGCCTGCTTTAAACACTCTAATTTTTTCAAGGTAAAGGTCCTGGATCCGCAAGACACCCAATAAAGTACATCAAGTTTCTCCAGAAGGTGAGAAATCAACAGTAACAGTTCATACCCCTTAAGGCATGACCATCACGTCAATCCCGAAATTCAACTACGAGCTTTTTAACTGCAACAACTTTAATATTCGCTATTGGAGCTGGAATTACCGTGGCTGCTGGCACCAGACTTGCCCTCCAA
+
D0D0DGHECEHCHEHHGH1CCE1DE1<CDHECCGHHHHIIGHH?FHHEHH@1C1CEHHH@GGGHGHICCH1<GD/DHI?1<C11F1DF1<1<1<CG11<C@<DCE1CCDCGHI11<C?FFEHHCF<<@FEFEHEHII1/F<CFB1BDHB<<:<<<1<<EEC1CCHH?CC0<<D/DGFC#<FCGCFF<<C@D07DHHHGDC1FD?FCC<17D/F<BHF16BAA@@HC<$EFHHGGEIIHFDAE:<1:<0<<11<//C<1<11111<<<D<0D1FEGD11HGC<<1C1F<1F<D1<@GE<</<11D11<<<1EHEEHG?EGC?<<11@EF11D<?@GHEHCHHCE0<0<00<<<
@HISEQ:969:HM2KJBCX2:2:1101:15416:47674 2:N:0:ACTATGCA
TGTCCGTGGATCCCCAACTATCCCTATTAATCATTACGGTGATCCTAGAAACCAACAAAATAGAACCATGCCGTCCTATTCTATTATTCCATGCTAATGTATTCGAGCAAAAATGCCTGCTTTAAACACTCTAATTTTTTCAAGGTAAAGGTCCTGGATCCGCAAGACACCCAATTAAGGACATCAAGTTTCTCCAGAAGGTGAGAAATCAACAGCGACAGTTCATACCCCTTAAGGCATGACCATCACGTCAATCCCGAAATTCAACTACGAGCTTTTTAACTGCAACAACTTTAATATACGCTATTGGAGCTGGAATTACCGCGGCTGCTGGCACCAGACTTGCCCTCCAA
+
DDDDCHICDHGHHHFIIIIIIHIHHIHHIII?EHIGHIGHFHHGEHHIIGHHIIIGHHIIHGIIIIIIHEHHIDD?GF@GHIHEHFHI?EH1D@1C?1FCH1FCHHHIEEHHHGHEGD@GEHHHIIHHFCCHFGHHFFF?@1FHGFHHA@GE1EFHHHEHHF?IIII:IIIIIIGHHIHHIIHIHHHHGE@HFHIHGIIGIHIGGHHHFIIFGIIHFHIIIIIIIHIGFGHIHIHHIIIIIIIFHHFFIIIHIHHIIHHIIHHEIGIIIHIHIIIHHIIIHG?HEIIHIHHHHGGHIHDHHHHIIIIFIHHGHHHEGHHGHIIHIIIIGIIIHIGIIIIHIHIIHIIIDDDDC
@HISEQ:969:HM2KJBCX2:2:1101:18036:48417 2:N:0:ACTATGCA
TGTCCGTGGATCCCCAACTATCCCTATTAATCATTACCTCGACTCCGAAAGCCAACGAAATAGAACCGAGATCCTATTCCATTATTCCATGCACTAATGTTCAGGCTGTAGCGCCTGCTTTGAGCACTCCAATTTTTTCAAAGTAAACGTGCTGGCCACTCAAGGCACTCGGTAAAGAGAACCATGAACGAACCAACAAAATCGTCCAAGCAAACAGTAAACATCGCAAGATGCACCATTCACCTGAAACCGAGATCCAACTACGAGCTTTTTAACCACAACAATTCTGATATACGCTATTGGAGCTGGAATTACCGCGGCTGCTGGCACCAGACTTGCCCTCCAA
+
DDDDDIIIIGHHIIIHIIIIIIIIIIIIIIIIIIIIIIIIIIIIIIIDHHIIIIIIIIIIIIIHIHHGHHIIIGHIHIIIGIIIIIIIIIFEHFIIHHIIHFIIHHIIIIIIHIHIHHIIIHHGHIIHHHIIHEHHHIHIIIHHIIIIIIIIIIIIIHHGHIIIIIIIHHHEHIHHIIHIHHIIIHIIGIIIGIIIIIIIHEIIHIIIIIHIIIIIHIIIIIIHIHGIIIIIIII4IIIIIIIHFIIIIIIIIIIHHHIIIIIIIIIIIIIIIIIIHGHHEHIIIIIIIIIIIIIIIIIIIIHIIIIIIIIIIIHIIIIIIIIIIIIIIIIIIIIIIIIIIDDDDD
@HISEQ:969:HM2KJBCX2:2:1101:17940:49145 2:N:0:ACTATGCA
TGTCCGTGGATCCCCAACTATCCCTATTAATCATTACGGTGATCCTAGAAACCAACAAAATAGAACCATGCCGTCCTATTCTATTATTCCATGCTAATGTATTCGAGCAAAAATGCCTGCTTTAAACACTCTAATTTTTTCAAGGTAAAGGTCCTGGATCCGCAAGACACCCAATTAAGGACATCAAGTTTCTCCAGAAGGTGAGAAATCAACAGCGACAGTTCATACCCCTTAAGGCATGACCATCACGTCAATCCCGAAATTCAACTACGAGCTTTTTAACTGCAACAACTTTAATATACGCTATTGGAGCTGGAATTACCGCGGCTGCTGGCACCAGACTTGCCCTCCAA
+
DDDDDIIIIIHIIIIIIIIIIIIIIIIIIIIIIIIIIIIIIIIIIIHIIHIIHIIIIIIFHIHFHIIGIHIIHHIIIIIHHIHIIIIIIIIIGHHIHIIIIHHIIIIIIIIIIIGHIHHIHIIIHIIIIIIIIIIIIIHHHIIIIIIIIIIIIIIIHHHIIHHIIIIIHFIIIHIIIHHIIHIIIIIIIIHIIIIIIIIIIIIIIIIIIIIIIIIIIHHIIIIHIIIIIIIIIIIIIIIIIIIIIIIIHIIHIIIIIIIIIIIIHHIIHHIIIIIIIIIIIIIIIIIHHIIIIIIIHIIIHIIIIIIIIIIIIIIIIIIIIIIIIIIHIIIIIIIIIIGIIIIIHIIIDDDDD
@HISEQ:969:HM2KJBCX2:2:1101:1909:48174 2:N:0:ACTATGCA
TGTCCGTGGATCCCCAACATCCCTATTAATCATTACGTCAATCCTAGAAACCAACAAAATAGGATCGAACGTCCTATTTCATTATTCCATGCTAATGTATTCAAGCGTTAGCTTGCTTTAAACACTCTAATTTTTTCAAAGTAACAGTCCAAATTCCCCGCAACACCAAATTAATGGCATTACGGCTCATCAGGAAGGAGGAATCAGTGAGACCAGTACATACCAGAGGCATGACCAACCTACTAACCCCGAAATTCAACTACGAGCTTTTTAACTGCAACAACTTTAATATACGCTATTGGAGCTGGAATTACCGCGGCTGCTGGCACCAGACTTGCCCTCCAA
+
D@DDBHIEHHIIIIIIHHHHHGHHIIIIIIIIIIIFHIIHHIIHIIIIHII?GHIGIIGHGIHFHHIHIIIHFHHGIGHIIIGHHGIHEEFCGHHHHHGHIEHIHGHGHHHHFHFHHIHIGIIHHHHHIIIIIHHEHHHIHHIHHHHHHHHHGEFIIGHIGIIHFHIIIIHHIHHHGIHHIIIHIIIHHFIHHHHIIIIIHIIIIIIHIGIIIIIIHIIHEHIHGIIIHHIHHHHHIHIHHGHHIIIIIIIIIIIHIIIHIHIIHIIIHIIHIHHHIIIIIHHHHHGHHIIIIIIIIIIIIIIIHHIHIHIIIHIIIIIIIIIGIIIIIIIIIGIIIIIIDDDDD
@HISEQ:969:HM2KJBCX2:2:1101:8725:49184 2:N:0:ACTATGCA
TGTCCGTGGATCCCCAACTATCCCTATTAATCATTACGGTGATCCTAGAAACCAACGAAATAGAATCAGTCCGTCCTATTTCATTATTCCATGCTAATGTATTCAGACGATAGTCTGCTTTAAACACTCTAATTTTTTCAAAGTAACAGTCCTGATTTCCCATCACACCAAATAAATGGCATGAAAGTTCCTCAGAAGGTAGAGATCCATCTCACCAGTGCAGACAATTAAGCCTGACCAATGGGTAGACCCCGAGGTTCAACTACGAGCTTTTTAACTGCAACAACTTTAATATACGCTATTGGAGCTGGAATTACCGCGGCTGCTGGCACCAGACTTGCCCTCCAA
+
DDDDDIIIIIIIIIIIIIIIIIIIIIIIIIIIIIGIIIIIIIIHIIIIIIIHIIIIIHHHIHHIIIIIIIIIIIGHHIIIIHHHIIIIIHIIHIIIHIIIIIHIIIIIIIIIIIIIIIHIHIIHIIIIIIIIIIIIIIIIIIIHIIIIIIIIIIIIHHIIIIIIIIIIIIIIIIIIIIIIIIIIIIIHIIIIIIIIHIIIIIIHIIIHIIIIIIIIIIIIIIIIIIIIIIIIIIIIIIIIIIIIIHHIIIIIIIIIIIIIHIIIIIIIIIIIIIIIIIIIIIIIIIIIHIIIIIIIIIIIIIIIIIIIIIIIIIHIIIIIIIIIIIIIIIIIIIIIIIIIIIIDDDDD
@HISEQ:969:HM2KJBCX2:2:1101:14522:49655 2:N:0:ACTATGCA
TGTCCGTGGATCCCCAACTATCCCTATTAATCATTACGGTGATCCTAGAAACCAACGAAATAGAATCAGTCCGTCCTATTTCATTATTCCATGCTAATGTATTCAGACGATAGTCTGCTTTAAACACTCTAATTTTTTCAAAGTAACAGTCCTGATTTCCCATCACACCAAATAAATGGCATGAAAGTTCCTCAGAAGGTAGAGATCCATCTCACCAGTGCAGACAATTAAGCCTGACCAATGGGTAGACCCCGAAGTTCAACTACGAGCTTTTTAACTGCAACAACTTTAATATACGCTATTGGAGCTGGAATTACCGCGGCTGCTGGCACCAGACTTGCCCTCCAA
+
DDDADIIGIHHIIIIHIHIIIHIEHIIIHIIIIHIIIIHIIIIIIIIEHIGHIHHHIIHIIIIIIIIIIIIHIHHIHIHGIIIHIHGIIHIIEHHHHHIIIIIIIGIIIIIIIIIIIIIIIIIHHHIIIHIIIIIIIIHHHHIIIIIIIIIIHIIIHIIHHHIIIIIIIIIHIHHHIIIIIIIIIIIIIIIIIIIIIIIIIIIIIHIIIIIIIIIIIIIIIIIIIIIIIIIIIIIIIIIIIIHIHHGIIIIIIIIIIIIIIIIIIIIIIIIIIIIIIIIIIHIIIIIIIIIIIIIIIIIIIIIIIIIIIIIIIIIIIIIIIIIIIIIIIIIIIIIIIIIIIIIDDDDD
@HISEQ:969:HM2KJBCX2:2:1101:20032:49639 2:N:0:ACTATGCA
TGTCCGTGGATCCCCAACTATCCCTATTAATCATTACGTCAATCCTAGAAACCAACAAAATAGGATCAACGTCCTATTTCATTATTCCATGCTAATGTATTCAAGCGCGAGCCTGCTTTAAACACTCTAATTTTTTCAAAGTAACAGTCCTGATTCCCCGCCACACCAAATGAATGACATGATGGTTCGTCAGAAGGTAGGAACCAGTAACACCAGTACGTACCTAAGGCACGACCAACGTACTGATCCCGAAATTCAACTACGAGCTTTTTAACTGCAACAACTTTAATATACGCTATTGGAGCTGGAATTACCGCGGCTGCTGGCACCAGACTTGCCCTCCAA
+
BBD?DHHHH@HHIIEFHIIHHHHEFHHFHIIFHHHIHIHHIGIIHHIIHIIHEEHHHHHHHIGGEFHHHIIIGHHHHGHHIEHHHHIIFI1CHHHH1<FHHHEC@CHHHHHCDHIIIHHIIIHCHHIIC<FHHIEEFGEEH@?@FHCHH<FHHHGI?HEH<?DEGGHIICH1H?HHFHCDGFHEHHHCD/DHGEF@HGHFEGGHEHHBHHH;EEFHGEHHHHCHGAF<0HHHHD?FGGDD1C<<?HHDFHCECH@GCEEE=IHHEHEEEHHHD<<CEIHG1D<D11EGEH@<</D<CEFCFIHHGCHDCF<HHHDDDIHEIGF@EIHHIH@HEGCECIHED??DD
@HISEQ:969:HM2KJBCX2:2:1101:5097:49818 2:N:0:ACTATGCA
TGTCCGTGGATCCCCAACTATCCCTATTAATCATTACGGTGATCCTAGAAACCAACAAAATAGAACCATGCCGTCCTATTCTATTATTCCATGCTAATGTATTCGAGCAAAATGCCTGCTTTAAACACTCTAATTTTTTCAAGGTAAAGGTCCTGGTTCCACATGACACCCAATTAAGGACATCATGCTTCTCCAGAAGGTGAGAAATCAACTGCGACAGTTCATACCCCTTAAGGCACGACCATCACGTCAATCCCGAAATTCAACTACGAGCTTTTTAACTGCAACAACTTTAATATACGCTATTGGAGCTGGAATTACCGCGGCTGCTGGCACCAGACTTGCCCTCCAA
+
DDDDDHIIHIIHIIIIIIIIIHHIIIIIIIIIIHIIIIIIHIIIIIIIIIHIIIIIIEHIEHHIIIIIIGIIHHIIGIHIIHEHIIIIGIIIGHIIIIIIIHIIIIIIIHIIIHIHHIIIHHIIIHIIIIIIHIIHFHHIHIIIIIIIIIIIIIIIHHIIIIIIGIIIIHIIHIIIIIIIIHIIHHHHHHIIHIIIIIIIIHIIIHIIIIHIIIIIIIIIIIIHIIIIIIIIIIIIIIIIHIIIIIIIHHDIIIIIGIIIIIIIIIHIIIIIGIIIIIIIIIIIIIIIIIIIIIIIIIIIIIIIIIIIIIIIIIIIIIIIIIIIIIIIIIIIIIIIIIIIHIIIIIIDDDDD
@HISEQ:969:HM2KJBCX2:2:1101:14624:50424 2:N:0:ACTATGCA
TGTCCGTGGATCCCCAACTATCCCTATTAATCATTACATCGATCCTAGAAACCAACAAAATAGAATCGGATGTCCTATTTCATTATTCCATGCTAATGTATTCAAGCGTGAGCCTGCTTTAAACTCTCTAATTTTTTCAAGGTAACAGTCCTAATTCCCCGTGACACCAAATTAATGGCATTACGGTTCTTTAGAAGGTGAGAAATCAATAATATCAGTACATACCAACGGCATGACCGAAACATTGATCCCGAAATTCAACTACGAGCTTTTTAACTGCAACAACTTTAATATACGCTATTGGAGCTGGAATTACCGCGGCTGCTGGCACCAGACTTGCCCTCCAA
+
DCDCDIIIIIIIHIIIIIIIIIIIIHIIHHIIIIIIIIIIIIIIIIIIIIIIHHIIIIGIIIIHIHIHIIIIIIIIIIIIIIIIIIIHIIIIGIIGHIIHIIIIIIIHIIIIIHIIIIIIIIHHHIIIIIIHHIHIIIHIIIIIIIIIIIIIIIIIGIIHIIIIIIIIIHHIHIIIGIIIIHIIIIIIIIIIIIIIIIIHIIIIHHIIIGIHIIIIIIIIHIIIHIIIIIIIIHIIIIIIIIIHHHIIIHCIIIIIIIIIIIIIIIIIIIIIHIIIIHIIIIIIIIIGIIIIIIIIIIIIIIIIIIIHIIIIIIIIIIIIIIHIIIIIIIIIIIIIIIIIIIDDDDD
@HISEQ:969:HM2KJBCX2:2:1101:2569:50620 2:N:0:ACTATGCA
TGTCCGTGGATCCCCAACTATCCCTATTAATCATTACGTCAATCCTAGAAACCAACAAAATAGGATCAACGTCCTATTTCATTATTCCATGCTAATGTATTCAAGCGCGAGCCTGCTTTAAACACTCTAATTTTTTCAAAGTAACAGTCCTGATTCCCCGCCACACCAAATGAATGACATGATGGTTCGTCAGAAGGTAGGAACCAGTAACACCAGTACGTACCTAAGGTACGACCAACGTACTGATCCCGAAATTCAACTACGAGCTTTTTAACTGCAACAACTTTAATATACGCTATTGGAGCTGGAATTACCGCGGCTGCTGGCACCAGACTTGCCCTCCAA
+
DDDDDIIIIIIIIIIIIIIIIIIIIIIIIIIIIIIIIHIIIIIIIIIIIIIIIIIIHIIIIIHIHIHGHIIIIIIIIIIIIIIHIIIIIIIFHHHIIIIIIGHHIHIIIIIHIIIIIIIIHHIIIIIIIIHIIIIIIIHIIHIIIIIHIHIIIIIIIIIGHIIIIIIIIIIIIIIIIIIIIIIIIHIIIIIIIIIIIIIIIIIIIIIIIIIIIIIIIIIIIIIIIIIIIIIIIIIIIIIIIIHIIIIIIIIIIIIIIIIIIIIIIIIIIIIIIHIIIIIIIIIIIIIIIIIIIIIIHIIIIIIIIIIIIIIIIIIIIIIIIIIIIIIIIIIIIIHIIIIIDDDDD
@HISEQ:969:HM2KJBCX2:2:1101:5546:50991 2:N:0:ACTATGCA
TGTCCGTGGATCCCCAACTATCCCTATTAATCATTACGTCGATCCTAGAAACCAACAAAATAGAATCAAACGTCCTATTTCATTATTCCATGCTAATGTATTCAAGCGTACGCCTGCTTTAAACACTCTAATTTTTTCAAAGTAACAGTCCTGATTCCCCACGACACCAAATTAATGACATCGCGGTTCTTCAGAAGGTAGAAACCGATAATGCCAGTGCGTACCGAAGCACGACCAACAATTCGATCCCGAAATTCAACTACGAGCTTTTTAACTGCAACAACTTTAATATACGCTATTGGAGCTGGAATTACCGCGGCTGCTGGCACCAGACTTGCCCTCCAA
+
DDDDDIIIGHHIIIIHHIIIIIHIIIGHHHIIIIIHIIIIIHIIIHHIHIHIIIIIIIEHGIIFHHHIIIIHHIHIIIIIGIGIIIHIEHIGIIFFHHHHIHHHHIHIIIHHHHHIHIIGHGIIHHIIIIIIIHHHFIIIIIIHIIIHHIIIHIGHIIIIIIIIIIIIIIIIIIIIHIIIIIIHIIIIIIIIIIIIIIIHHIIHHHIIIGIIIIIHHIIIHIIGIIIIIIIIIIIIIIIHHGECHGIIIIHIIIIIIIIIHIIIIIIIIIIHIHIHIHEIIIIHIIIIIIIGIHIIIIIIIHIIIIIIIIIIIIIIHIIIIIIIIIIHIIHIIIHIIIIIDDDCD
@HISEQ:969:HM2KJBCX2:2:1101:4515:51085 2:N:0:ACTATGCA
TGTCCGTGGATCCCCAACTACCCTATTAATCATTACGGTGGTCCTAGAAACCAACAAAATAGAACCATGCCGTCCTATTTTATTATTCCATGCTAATGTATTCAAGCAAAAATGCCTGCTTTAAACACTCTAATTTTTTCAAAGTAAAGGTCCTGGTTCCCCGCGGCATCCAATTAAGGACATCGCGGTTCTCCAGAAGGTGAGAAATTGACTGCACCAGTTCATACCCCGTGAGGCACGACCGATGCGCCAATCCCGAAATTCAACTACGAGCTTTTTAACTGCAACAACTTTAATATACGCTATTGGAGCTGGAATTACCGCGGCTGCTGGCACCAGACTTGCCCTCCAA
+
DADDDGHIIIIIIIIIIIIIIIIIIIIIHIIIIIIIIFHHIIIIIHHHIIEHIIIIIIIIHHIIIIIIHIHICHIGHIIIIFHIHIIHICHHHHIIGEGHIHHHIHHHHIIIHHIIIIGHGHHEHCHIIIIHHIIIIHIIIIHIHHHIHIIIIHHHIFGIIIIIIHGIIIIGIIIIIHHIIIIHIHIIGHHIIHIIHHIIIIIIIIIIIIIIIIIHIIHHGIIIHHHHHIIIIIIHIIIIIII=IIIHHHCCDHHDH?HHIIIHIIIHIIIHIIIIIIIIIIIIIIIIIHHFIIIIIHIHIHIIHIHIIIIIIIHIIIIIIIIIIIIIIIIIIIIIIIIIIIIIIIHDDDDD
@HISEQ:969:HM2KJBCX2:2:1101:14580:52116 2:N:0:ACTATGCA
TGTCCGTGGATCCCCAACTATCCCTATTAATCATTACGTCGATCCTAGAAACCAACAAAATAGAATCAAACGTCCTATTTCATTATTCCATGCTAATGTATTCAAGCGCGAGCTTGCTTTAAACACTCTAATTTTTTCAAAGTAACAGTCCTGATTTCCCATGACACCAAATTAATGACATCGTGGTTCGTCAGAAGGGAGAAACCAATAATGCTAGTACGTACAAAGTACGACCGACATATTAGTCCCGAAATTCAACTACGAGCTTTTTAACTGCAACAACTTTAATATACGCTATTGGAGCTGGAATTACCGCGGCTGCTGGCACCAGACTTGCCCTCCAA
+
DDDDDIIIIIHIIGHHIIHIHHIIIIIIIIIHIIIIIIHIGHIIGHEEHIIHIHHHHHIIHIHHEHEHHHIFFFGHIIHHIIIIIHHIIIHHHIIIIHIIIIHHIHGHHIIFIIIIIHHEHHIIIIIIIHHHHHHGHIIIIIIIIIIIIIIIHHHHIIIHGIHIIIIIIIHHIIIIHIHGHHGIIIHIIIIIIIHIHIIIIIIHIHIIIIIIIIIIHHHIIHHHIIHIHHIIIIIIHHIIHIIIIHIHHIIIHIHIIIIIHHGIIIIIIIIIIHIIIIIIIIHHGIIHHHHIIIIIHIIIIIIIIIIIIIIIHIIIIIIIIIIIIIIIIIIIIIIIIIIDDDDD
@HISEQ:969:HM2KJBCX2:2:1101:8886:53164 2:N:0:ACTATGCA
TGTCCGTGGATCCCCAACTATCCCTATTAATCATTACGGTGATCCTAGAAACCAACAAAATAGAACCATGCCGTCCTATTCTATTATTCCATGCTAATGTATTCGAGCAAAAATGCCTGCTTTAAACACTCTAATTTTTTCAAGGTAAAGGTCCTGGATCCGCAAGACACCCAATAAAGGACATCAAGTTTCTCCAGAAGGTGAGAAATCAACAGTAACAGTTCATACCCCTTAAGGCATGACCATCACGTCAATCCCGAAATTCAACTACGAGCTTTTTAACTGCAACAACTTTAATATACGCTATTGGAGCTGGAATTACCGCGGCTGCTGGCACCAGACTTGCCCTCCAA
+
ABDBDFHCHHHHHHIIGHHHHIHHIHIIGHICGHIIHHGHCHHIIIIIIHIHHEHHEFHHHHHHIIIHIFHEHEHGEHHIIIHHIHIEFFGEC?GEEHGHIGHHHHFHHEHHIHHHHHHHHHIIHHHH?FHIHHIIIEHHHHHHHHEHHHIGHFHHHHHHHIIIIHFHIIIIIIIIIHHIHHGFHHIIIHHHHHIIIHIIHGIIIIIIIIHHIIHIHHHIHHGHIIIIIIIIIIIIIIIIIIIIIIIHIHHFIIHIIIHIIHGIIIIIIIGIIIIGIIIIIIIIIHHIIIIIHHEIIIHDHIIIGIIIIHIIIIHEIIIHIIIHIIIHIIIIIIIIIIIIIIHIIIIHDDDDD
@HISEQ:969:HM2KJBCX2:2:1101:15437:53553 2:N:0:ACTATGCA
TGTCCGTGGATCCCCAACTATCCCTATTAATCATTACGTCAATCCTAGAAACCAACAAAATAGGATCAAACGTCCTATTTCATTATTCCATGCTAATGTATTCAAGCGTTAGCCTGCTTTAAACACTCTAATTTTTTCAAAGTAACAGTCCTGTTTCCCTGCAACACCAAATTAATGACATTACAGTTCTTCAAGAAGGAGGAACCAGTAAAGCCAGTACATACCAGAGGCACGACCAACTTACTAATCCCGAAATTCAACTACGAGCTTTTTAACTGCAACAACTTTAATATACGCTATTGGAGCTGGAATTACCGCGGCTGCTGGCACCAGACTTGCCCTCCAA
+
DDDDDIIIIIIIHIIIIIIIIIIIIIIIIIIIIIIIIHIIIIIIIIIIIIIHHIIIIIIIIIHHIIIIIIIIHHIIIHIIIIIIIIHHHIIIIIIIIIHIIHIIIIIIIIIIHHIHIIIIIIIIIIIIIIHIIIIIIIIIIIIIIIIIIHIIIIIIIIIIIEHIIIIHIIHIIIIIIIIIIIIIIIIIIIIIIIIIIIIIIIIIIIIIIIIIIIIIIIIIIIIIIIIIIIIIIIIIHIIIIIIHIIIHIIIIIIIIIIIIIIIIIIIHIIIIIIIIIIIIIIIIIIIIIIIIIIIIIIIIIIIIIIIIIIIIIIIIIIIIHIIIIIIIIIIIIIIIIIIIIDDDDD
@HISEQ:969:HM2KJBCX2:2:1101:2872:52884 2:N:0:ACTATGCA
TGTCCGTGGATCCCCAACTATCCCTATTAATCATTACGTTGTACCTAGAAACCAACAAAATAGGTTCGAACGTCCTATTTCATTATTCCATGCTAATGTATTCAAGCGTTTGCCTGCTTTAAACACTCTAATTTTTTCAAAGTAACAGTCCTGACTCCCCACAACACCAAATTAATGACATCATGGTTCATCAGAAGGGAGAAATCAACGACGCCAGTGCGTACCGAAGGCACGACCGACGTATTGATCCCGAAATTCAACTACGAGCTTTTTAACTGCAACAACTTTAATATACGCTATTGGAGCTGGAATTACCGCGGCTGCTGGCACCAGACTTGCCCTCCAA
+
DDDDDIIIIIIIIIIIIIIHIIIIIIIIIIIIIIIIIIIIIIIIHIHHFHHIIIIIIIIIIIIIHIIIIIIIIIIIGIIIHIIIIIIGIIIIHIIHIGIIIHHHIIIIIIIIHIIIIIIIIIIIIIIIIIHHHHHIHIIIIIIIHHHIIIIGIHIIIHIHIIIIHHIIIIIHIIHHIHHIIIHIIIIIHHHIIHHHIIIIIIHHHIIHIHHIIHIIHIHIIIIIHIIIIIIIHIIIIIIIIIIHGIIIIIIIIIIIIIIIIIIIIIIIIIIIIIIIIIIIIIIIIIIIIIIIIIIIIIIHHIIIIIIIIIIHIIIIIIIIIIIIIIIIHGEIIIIIIIIIIDDDDD
@HISEQ:969:HM2KJBCX2:2:1101:12772:54097 2:N:0:ACTATGCA
TGTCCGTGGATCCCCAACTATCCCTATTAATCATTACTTCAGTCCTAGAAACCAACAAAATAGAACTAAAGTCCTATTCCATTATTCCATGCTAATATATTCAAGCAAACATGCCTGCTTTAAACACTCTAATTTTTTCAAAGTAAAAGTCTTGGATCCCTAGCGCACTCAATTAAGAGCACACTAGTTCCCCAAAAGGAAAAGCCCAAAGTTGCAGTACAAACCTTTCGGTTGACGGCAACTATAAGCCCAAAATTCAACTACGAGCTTTTTAACTGCAACAACTTTAATATACGCTATTGGAGCTGGAATTACCGCGGCTGCTGGCACCAGACTTGCCCTCCAA
+
DCDDDIIIGIIIIIIHIIIIIIGIIIIIIIIIIIIIIIIIIIIIIIHIIIIIIIHIIIHIIIIIIIIIIGHHIIHIGIIIIIHIIHIIIIIIHIIIIIIIIGHIHHHIIIIIIIIIHHHIIHIIIIIIIHIIHHHHHHHIIIIIIIIIIIIHHHHHIIIIIIIIIIIIHIIIIIIIIIHIIIIIIIIIIIIHIIIIHIIIIIIIIIIIIIIIIIIIIIIIIIIIIIIHIIIIHIIIIIIIIHHGHII<IIIIHIIIIIHHHHHIIIIIIIIIIIIIIIIIIIIIIIIIHIIIIIIIIIIIIIIIIIIIIIIIIIIIIIIIIIIIIIIIIIIIIIIIIIIIIDDDDD
@HISEQ:969:HM2KJBCX2:2:1101:13879:53551 2:N:0:ACTATGCA
TGTCCGTGGATCCCCAACTATCCCTATTAATCATTACGGTGATCCTAGAAACCAACAAAATAGAACCATGCCGTCCTATTCTATTATTCCATGCTAATGTATTCGAGCAAAAATGCCTGCTTTAAACACTCTAATTTTTTCAAGGTAAAGGTCCTGGATCCGCAAGACACCCAATTAAGGACATCAAGTTTCTCCAGAAGGTGAGAAATCAACAGCGACAGTTCATACCCCTTAAGGCATGACCATCACGTCAATCCCGAAATTCAACTACGAGCTTTTTAACTGCAACAACTTTAATATACGCTATTGGAGCTGGAATTACCGCGGCTGCTGGCACCAGACTTGCCCTCCAA
+
DBDDDIIIIIIIIHIIIIIIIIIIHHIIIHHHIIGIIIIIGHHHIIIHHIIEHHHIIIIIHHIIIIIHIIGIIHIHIIHIHIIIHIIIIHIHHHIIHEHHIGHHIIIIIIIIIIIHIHHIIIIIIIHHHIIIHIIIIIGIIIIIIHHIIIIHIIIHDHIHIIHIIIHIIHIIIIIIHIHIIIIIIIIIIIHIGIIIIIIIIHHIHIIIHHIIIIIIIIIIIHIIHIIIHIHHHIIIHIIIIIIIIIIIIIIHIIIIIIIIIIIIGIHHGCHHIFIHIIIIIIIHIIIIHGHIHIIIIIIIIIIIIIIIIIIGIIIIGIIIIIIIIIIIIIIHCIIIIIIIIIIIIIIIDDDDD
@HISEQ:969:HM2KJBCX2:2:1101:14641:54186 2:N:0:ACTATGCA
TGTCCGTGGATCCCCAACTATCCCTATTAATCATTACTTCGGTCCTAGAAACCAACAAAATAAAACCAAAGTCCTATTTTATTATTCCATGCTAATGTATTCAGGCGTAGGCCTGCTTTAAACACTCTAATTTTTTCAAAGTAAAAGTCCTGGTTCCCTGCCGCACCGAATAAACGACACGACAGTTTACCAGAAGGGAAGACCCAGCCAGGACAGTACAAACCCTAAGGCAGACCGTCCAACCAGGCCTAAAATTCAACTACGAGCTTTTTAACTGCAACAACTTTAATATACGCTATTGGAGCTGGAATTACCGCGGCTGCTGGCACCAGACTTGCCCTCCAA
+
DDDDDIIHIIIIIIIHIIIIIIIIIIIIIIIIIIIIIIIIHIIIIIIIIIIIIIIIIIHIIIIIIIIIIIIIIIIIIIIIIIIIIIIIIHHIIIIIIIIIIGIIIIHIIIIIIIIIIIIIIIIIIIIIIIIIIIHIIIHIIIIIIIIIIIIIIIIIIIIIIIIHIHIIIIHIIIIIIIIIIIIIIIIIIIIIIIIIIIIIIIIIIIIIIIHIIIIIIIIHHIIIIIIIIIIIIIIIIIIIIIHHIIIIIIIIIIIIIIIIIIIIIIIIIIIIIIIIIIIIIIIIIIIIIIIIIIIIIIIIIIIIIIIIIIIIIIIIIIIIIIIIIIIIIIIIIIIIIIIIDDDDD
@HISEQ:969:HM2KJBCX2:2:1101:6917:53952 2:N:0:ACTATGCA
TGTCCGTGGATCCCCAACTATCCCTATTAATCATTACGTCGATCCTAGAAACCAACAAAATAGAATCAAACGTCCTATTTCGTTATTCCATGCTAATGTATTCAAGCGTGAGCCTGCTTTAAACACTCTAATTTTTTCAAAGTAACAGTCCTGATTCCCCATGACACCAAATTAATGACATCATGGTTCGTCAGAAGGTAGGAATCAATAATACCAGTACGTACAATAGCACGACCAATAAATTGATCCCGAAATTCAACTACGAGCTTTTTAACTGCAACAACTTTAATATACGCTATTGGAGCTGGAATTACCGCGGCTGCTGGCACCAGACTTGCCCTCCAA
+
DDDDDIIIIIIIIIIIIIIIIIIIIIIIIIIIIIIIIIIIIIIIIIIIIIIIIIIIIHIIIIHIIIIIIIHHIGIIIIIIHIIIIIIIHHIIHIIIIIIIIIIIIIIIIIIIIIIIIIIIIIIIIIIIIIIIIIHIIIIIHIHIIIIIIIIIIIIIIIIIIHIIIIIIIIIHIIIIIIIHIIIIIIIIIIIIIIIIIIIIIIIIIIIIHIIIIIIIIIIIIIIIIIIIIIIIIIIIIIIIIIIHIIIIIIIIIIIIIIIIIIIIIIIIIIIIIIIIIIIIIIIIIIIIIIIIHIIIIIIIIIIIIIIIIIIIIIIIIIIIIIIIIIIIIIIIIIIIIIIIDDDDD
@HISEQ:969:HM2KJBCX2:2:1101:4428:55432 2:N:0:ACTATGCA
TGTCCGTGGATCCCCAACTATCCCTATTAATCATTACGTCAATCCTAGAAACCAACAAAATAGGTTTGAACGTCCTATTTCATTATTCCATGCTAATGTATTCAAGCGTTAGCCTGCTTTAAACACTCTAATTTTTTCAAAGTAACAGTCCTGTTTCCCTGCAACACCAAATTAATGGCATTACAGTTCTTCAGAAAGGAGGAATCAGCGAAACCAGTTCATACCAGTGGCACGACCAACCTGCTGACCCCGAAATTCAACTACGAGCTTTTTAACTGCAACAACTTTAATATACGCTATTGGAGCTGGAATTACCGCGGCTGCTGGCACCAGACTTGCCCTCCAA
+
DDDDDIIIIIIIIIIIIIIIIIIIIIIIIIIIIIIIIIIIIIHIHIIHHHIIIIIIIIGHHIHHIHHHHHIIIHIIIIIIIIHHHIHHHHIIIIHIIIIIIIIIIIHIIIIHHIIIIIIIIHIIIIIIIIIIIIIIIIHIIIGIIIIIIIIIIIIIIIIIIGHIIIIIIIIHHIIIIIIIIIIIIIIIIIIHIIIIIIIIIIIIHIIIIIIIIIIIHHIIIIIIII=IIIIHIIIIIIIIIIIHGIHIIIIIIIIIIIIIIIIIIIIHIIIIIIIIIIIHIIIIIIIIIIIIIIIIIIIIIIIIIIIIIIIIIIIIIIIIIIIIIIIIIIIIIIIIIIIIIDDDDD
@HISEQ:969:HM2KJBCX2:2:1101:11444:55759 2:N:0:ACTATGCA
TGTCCGTGGATCCCCAACTATCCCTATTAATCATGACTTCAGTCCACAAACACCAACAAAAAGAGGACCGGAGCCCACTATTATTATTCCATGCTAATGTATTCATAGCAAACACTGCCTGCTTTAAACACTCTAATTTTTTCAAAGTAAAAGATCTAGACTAACACTGCACCCATCCAATGAAGGAGAGAGCAGTGAGCTAGAAGGATGGCCTGGCCAAGCCGGCACTCACACACGAATCCGCATGCGGGCCTGCTGCACCACACCAGAAATCCAACTACGAGCTTTTTAACTGCAGCAACTTTAATATACGCTATTGGAGCTGGAATTACCGCGGCTGCTGGCACCAGACTTGCCCTCCAA
+
DBDDDIIIIIIIIIIIIIIIHIIIIIIIIIIIIIIIIIIIIHIIIIIIIIIIIIIIIIIIIIIIHHHIIHEHIIIIIIIHIIHIIIIIIIIIIIIIIIHIIHIHIIIIIIIHIIIIIIIIIIIIIIIIIIIIIIIIIIIIHIIIIIIIIIIIIIIIIIIIIIIHHIIIHIIIIIIIIIIIIIIHIIIIIIIIIIIIIIIIIIIIIIIIIIGIIIHIIIIIIIHIIIIIHIIIIIIIIIIIIIIIIIIIIIIIIIIIIIIIHGHHFIHHIIIIIHHIIIIHIIIIIIIIIIIIIIIIIIIIIIIIIIIIIIHIIIIIIHIIIIIIIIIIIIIIIIIIIIIIIIHIIIIIIIIIIIIIIIDDDDD
@HISEQ:969:HM2KJBCX2:2:1101:7720:56273 2:N:0:ACTATGCA
TGTCCGTGGATCCCCAACTATCCCTATTAATCATTACGTCGATCCTAGAAACCAACAAAATAGAATCAAACGTCCTATTTCGTTATTCCATGCTAATGTATTCAAGCGTGAGCCTGCTTTAAACACTCTAATTTTTTCAAAGTAACAGTCCTGATTCCCCATGACACCAAATTAATGACATCATGGTTCGTCAGAAGGTAGGAATCAATAATACCAGTACGTACAATAGCACGACCAATAAATTGATCCCGAAATTCAACTACGAGCTTTTTAACTGCAACAACTTTAATATACGCTATTGGAGCTGGAATTACCGCGGCTGCTGGCACCAGACTTGCCCTCCAA
+
BBD?DHHIIIIIIIIHIIIIIIEHIHHIIIIIIIHHEEHIIIHIIHIHHIHIHHIIIIHCHHHHHIIHEFHEEHHIHHHFHIIIIIII?HHEHEHIIIHHIHHGIIHIIIIIIIGHIIHFHGIIIIIIIIHHIIIIIIIIIIHHIIIIHIIIIIIHHIIIHIIIHHIIIIIFHIHEHHHHHIIIIIIHHIHIIIIIIIIIIIIIHHIHIIIIH:IHIIIIIIIIIIIIIIIHIIIIIIIIIHGCIHHIIIIIIIHIIIIIIIIHIIHIIIIIIIIIIIIIIIIIIIIIIIHIIIIIIIIIIIIIIIIIIIIIIIIHIIIIIIIIIIIIIIIIIIIIIIIIDDDDD
@HISEQ:969:HM2KJBCX2:2:1101:20138:56321 2:N:0:ACTATGCA
TGTCCGTGGATCCCCAACTATCCCTATTAATCATTACGTCAATCCTAGAAACCAACAAAATAGGATCGAACGTCCTATTTCATTATTCCATGCTAATGTATTCAAGCGTTAGCCTGCTTTAAACACTCTAATTTTTTCAAAGTAACAAGTCCTGTTTCCCTGCAACACCAAATTAATGACATTACAGTTCTTCAAGAAGGAGGAATCAGTAAAGCCAGTACACACCATTGGCACGACCAACCTACTGACCCCGAAATTCAACTACGAGCTTTTTAACTGCAACAACTTTAATATACGCTATTGGAGCTGGAATTACCGCGGCTGCTGGCACCAGACTTGCCCTCCAA
+
DDDCDIIIIIIIIIIIIIIIIIIIIIIIIIIIIIIIIIIIIIIIIIIIIIIHIIIIIIIIIIIHHIIIIIIIHHHIIIIIIIIIIIIIHIIIIIIIIIIIIFGIHIIIIIIIIHHIIIIIIIIIIIIIIIIIIIIIIIIIIHHIIIIIIIIIIIIIIIIHIHIIIIIIIIIIHHIIIIIIIIIIHIIHHHHIHIIIIIIIIHIIIIIHHCIIIII<IIIIIIIIIIIIIIIIIIIIIIIIIIIIIIIIIIIIIIIIIIIIIIIIIIIIIIIIIIIIIIIIIIIIIIIIIIIIIIIIIIIIIIIIIIIIIIIIIIIIIIIIIIIIIIIIIIIIIIIIIIIIIIDDDDD
@HISEQ:969:HM2KJBCX2:2:1101:7942:56616 2:N:0:ACTATGCA
TGTCCGTGGATCCCCAACTATCCCTATTAATCATTACCTCAATGCTCTACAAAACCAACAAAATAGAACCGAGGTCCTATTCTATTATTCCATGCAACATTATTCAGGCGTAAGGCCTGCTTTAAGCACTCTAATTTTCTCAAAGTAAACGCATCGGCCACTGAAAACACCCAATAAAGGGCATCAACAGCCAACCGATTGATTAGGACCAGACATGTAGTAACAGCAATCAAGCGTGCCACATGCTAGTGCCCGAGATCCAACTACGAGCTTTTTAACTGCAACAACTTTAATATACGCTATTGGAGCTGGAATTACCGCGGCTGCTGGCACCAGACTTGCCCTCCAA
+
DDDDDIIHIIIIHIIIIIIGHIHHIIIIIHHIIIIIIIIIIIIIIHHHIIHIHEHIIIIIIHHIIHIIIIHHIIHIIIIIHIIIIIIIIIHEHHHHIEHHHHHGHIHHHHIIIIHIIIIIIIIIIIIIIIIIIIIIHIIIHIGIHHHIHIHHIIIIIIIIHHIIIHIIIIIIIIIHIIIIIIIIIIIIIIIIIIIIHIIIIIIIIIIIIIIIIIIIIIIIIIIIIIIIIIIIIIIIHEIIIIIIIIFGHGIHIIIIIIIIIIIIIIIIIIIIIIIIIIIIIIIIIIIIHHIHIIIIHIIIIIIIIIIIIIIIIIIIIIIIIIIIIIIIIIIIIIIIIIIIIIIIDDDDD
@HISEQ:969:HM2KJBCX2:2:1101:2267:57675 2:N:0:ACTATGCA
TGTCCGTGGATCCCCAACTATCCCTATTAATCATTACGTCGATCCTAGAAACCAACAAAATAGAATCAAACGTCCTATTTCATTATTCCATGCTAATGTATTCAAGCGTGAGCCTGCTTTAAACACTCTAATTTTTTCAAAGTAACAGTCCTGATTCCCCACAACACCAAATAAATGACATCATGGTTCGTCAGAAGGGAGAAACCGACGATGCCAGTACGTACCGAGGCACGACCAACATGATGGTCCCGAAATTCAACTACGAGCTTTTTAACTGCAGCAACTTTAATATACGCTATTGGAGCTGGAATTACCGCGGCTGCTGGCACCAGACTTGCCCTCCAA
+
@DD@@=GHHHIEHFHHHFCHHFCHIIIIIHIIIIIIIHFHIIIHHHHEHHGHIIHIIIIGEHHHEHHHGEFE@EHHGIHIHIIIIHHGGHFFCHHHHIHHIEG?G1G0GHGHFGIIHGHIHIFH@<FEHEGFECGFHHBCHH@HGHCHHHIHHGHHDHHHIHHHHIHHHHHHH@DHGCGDEIHHHHHGIHEHHGHHIHFEHHGGDDCGIIIHHHHEHIIHHHIIHIIIGIHIHHHHHIIIHFHHIIIIIHIIHEHIHHHHHCHIHHHHIHHIHHGIIIIIHHIIIHHIIIIHIHIIIIHGIHHIHIIIIIIIIIIHE?HIHIIIIHCHIHEECIHIHDIIDDBBA
@HISEQ:969:HM2KJBCX2:2:1101:16463:57076 2:N:0:ACTATGCA
TGTCCGTGGATCCCCAACTATCCCTATTAATCATTACGGTGATCCTAGAAACCAACGAAATAGAATCAGTCCGTCCTATTTCATTATTCCATGCTAATGTATTCAGACGATAGTCTGCTTTAAACACTCTAATTTTTTCAAAGTAACAGTCCTGATTTCCCATCACACCAAATAAATGGCATGAAAGTTCCTCAGAAGGTAGAGATCCATCTCACCAGTGCAGACAATTAAGCCTGACCAATGGGTAGACCCCGAAGTTCAACTACGAGCTTTTTAACTGCAACAACTTTAATATACGCTATTGGAGCTGGAATTACCGCGGCTGCTGGCACCAGACTTGCCCTCCAA
+
DDDCDIIHIIIIIIIIIIIHIHIIIIIIIIIHEIIIIIIIIIICHHEHIIIIHIIIIIGCHHIHIIIIIIGGHIHHHHIIIIHHIHHIGHIIIEHGHFHIIIIHHIIIIIIHGIHIIIHIIIIIHHHIHIIIHHHHIIHIHHIHIIIIIIIIHHIIIIHHIHHHIIIIHIIIIIIIIIIIIIIIIIIIHIIHIIHIHIIIIIIIIIIIIIIHIIIIIIIIIIIIIIIIIIIIIIIIIIIIIIHEIGHIIIIHIIIIIIIIIIHFIHHIIIIHIIIIIIIIIIIIIIIHIHIIIIIIIIIIIIIIIIHHIHHIIIIIIGIIIIIIIIIIIIIIIIHIIIIIIIIDDDDD
@HISEQ:969:HM2KJBCX2:2:1101:8060:58074 2:N:0:ACTATGCA
TGTCCGTGGATCCCCAACTATCCCTATTAATCATTACGTCGATCCTAGAAACCAACAAAATAGGGTCAAACGTCCTATTTCATTATTCCATGCTAATGTATTCAAGCGTGTGCCTGCTTTAAACACTCTAATTTTTTCAAAGTAACGGTCCTGATTCCCCATGACACCAAATTAATGACATCACAGTTCGTCAGAAGGTAGAAATCAATAATACCAGTGCATACCAGAGGCACGACCAATATATTGATCCCGAAATTCAACTACGAGCTTTTTAACTGCAACAACTTTAATATACGCTATTGGAGCTGGAATTACCGCGGCTGCTGGCACCAGACTTGCCCTCCAA
+
DDDDDIIIIIIIIIIIIIIIIIHIIIIIIIIIIIIIIIIIIIIIIGIIIIIIIIIIGIIIIIIIIIHHIIIIHIIIIIIIIIIIIIIIHIIIIIIIIIIIIHIIIIIIIIIIIIIIIIIHIHIIIIIIIIIHIIIIHIIIIIIIIIIIHHIHIIIIIIIIIIIIIIIIIIHIHIIIIIIIIIIIIIIIHIIIIIIIIIIIIIIIIIIIIIIIIIIIIIIIIIIIIIIIIIIIIIIIIIIIIIHIHIIIIIIIIIIIHIIIIIIIIIIIIIIIIIIIIIIIIIIIIIIIIHIIIIIIIIHHHIIIIIIIIIIIIIIIIIIIIIIIIIIIIIIIIIIIIIIIIDDDDD
@HISEQ:969:HM2KJBCX2:2:1101:6731:58523 2:N:0:ACTATGCA
TGTCCGTGGATCCCCAACTATCCCTATTAATCATTACATCGATCCTAGAAACCAACAAAATAGAATCGGATGTCCTATTTCATTATTCCATGCTAATGTATTCAAGCGTGAGCCTGCTTTAAACACTCTAATTTTTTCAAGGTAACAGTCCTAATTCCCCGTGACACCAAATTAATGGCATTACGGTTCTTTAGAAGGTGAGAAATCAATAATATCAGTACATACCAACGGCATGACCGAAACATTGATCCCGAAATTCAACTACGAGCTTTTTAACTGCAACAACTTTAATATACGCTATTGGAGCTGGAATTACCGCGGCTGCTGGCACCAGACTTGCCCTCCAA
+
DDDCDIIIHIIIIIIIHIIIIIIIIIIIIIIIIIIIIIIIIIIIHIIIIIIIIIIIIIIIIIIIIIIIIIIHIHIIIIIIIIIIHIIHHIIIIIHHIIIIIIIIIIIIIIIIIIIIIIIIIIIIIIIIIIGIIIIHIIIIIIIIIIIIIIIIIIIIIHIIIIIIIIIIIIIHIIIIIIIIIIIIIIIIIIIIIIIIIIIIIIIIIIIIIIIIIIIIIIIIIIIIIIIIIIIIIIIIIIIIIIIIIHIIIIIIIIIIIIIIIIIIIIIIIIIIIIIIIIIIIIIIIIIIIIIIIIIIIIIIHHIIIIIIIIIIIIIIIIIIIIIHIIIIIIIIIIIIIIIIIIDDDDD
@HISEQ:969:HM2KJBCX2:2:1101:15786:59466 2:N:0:ACTATGCA
TGTCCGTGGATCCCCAACTATCCCTATTAATCATTACGGTGATCCTAGAAACCAACAAAATAGAACCATGCCGTCCTATTCTATTATTCCATGCTAATGTATTCGAGCAAAAATGCCTGCTTTAAACACTCTAATTTTTTCAAGGTAAAGGTCCTGGATCCGCAAGACACCCAATTAAGGACATCAAGTTTCTCCAGAAGGTGAGAAATCAACAGCGACAGTTCATACCCCTTAAGGCATGACCATCACGTCAATCCCGAAATTCAACTACGAGCTTTTTAATTGCAACAACTTTAATATACGCTATTGGAGCTGGAATTACCGCGGCTGCTGGCACCAGACTTGCCCTCCAA
+
DBDBDHIHDGIIIIIIIIIIIEHHHIHGEHHFHIIHHGEHHHHIIHHIIHHEGHHHIEHCHFGHHI@EHHEHHCCCGHIGEHFHGHHHIEHIIHHIICCCHDHIHHIFGFHEEIIHIHFIHIHHHHFHIIIHIHDEEIIIIHEFHFHHHEIIIIIHIIHHHHHIHHHHIHHHHIHIHIHFHIHHHIHIIHHIHHHHHHHIIFIHFIIIIIIIIHI<IHIIHHIIHIIIHHEIIIHIFHEIIIGIHIIHIIHGIIHH?HHHIHHIGIIHGEIHHIHHIFHHHHHIIIIIIIIHHHIIIIHHIIIHIIIHIIIHIIIHIIIIIHHHHIIHIHIIIIHIHHHHGE1HHIIIDDDDD
@HISEQ:969:HM2KJBCX2:2:1101:16565:59387 2:N:0:ACTATGCA
TGTCCGTGGATCCCCAACTATCCCTATTAATCATTACGGTGATCCTAGAAACCAACAAAATAGAACCATGCCGTCCTATTCTATTATTCCATGCTAATGTATTCGAGCAAAAATGCCTGCTTTAAACACTCTAATTTTTTCAAGGTAAAGGTCCTGGATCCGCAAGACACCCAATTAAGGACATCAAGTTTCTCCAGAAGGTGAGAAATCAACAGTAACAGTTCATACCCCTTAAGGCACGACCATTACGTCAATCCCGAAATTCAACTACGAGCTTTTTAACTGCAACAACTTTAATATACGCTATTGGAGCTGGAATTACCGCGGCTGCTGGCACCAGACTTGCCCTCCAA
+
DDDDDIIIIIIIIIIIIIIIIIIIIIIIIIIIIIIIIIIIIIIHHIIIIIIHHHIIIIHHHIIIIIHIIIGEHHHIIIIIEHHIIIIIHEEHIIHIIIHHIIHIHIHGIHIIIIIIIIIIIIIIIIHIIIIIIIIIIHHHIIIIIIIIIIIIIIIHIIIIIHIIIHIIIHHIIIIHIIIHIIIIIIIIIHHHGIHIIIHIIIIIIIIIIIIIIIIIIIIIIIIIIIIIIIIIIIIIIIIIIIIIIIIIIIIHIIIIIIIIIIIIIHIIIIIIIIIIIIGIIHIIIIIIIIIIIIIIIIIIHIIIIIIIIIIIIIIIIIIIIIIIIIIIIIIIIIIIIIIIIIIIIIIIDDDDD
@HISEQ:969:HM2KJBCX2:2:1101:4277:59293 2:N:0:ACTATGCA
TGTCCGTGGATCCCCAACTATCCCTATTAATCATTACGGTGATCCTAGAAACCAACAAAATAGAACCATGCCGTCCTATTCTATTATTCCATGCTAATGTATTCGAGCAAAATGCCTGCTTTAAACACTCTAATTTTTTCAAGGTAAAGGTCCTGGTTCCACATGACACCCAATTAAGGACATCATGCTTCTCCAGAAGGTGAGAAATCAACTGCGACAGTTCATACCCCTTAAGGCACGACCATCACGTCAATCCCGAAATTCAACTACGAGCTTTTTAACTGCAACAACTTTAATATACGCTATTGGAGCTGGAATTACCGCGGCTGCTGGCACCAGACTTGCCCTCCAA
+
CCDDDHIIIICEHIIIIIIGIHHFHHIIHHHHHIIHHHIIIHIIGIIIIIHIIIIIHIICF?GHHHHIICHHIHHIIGHIHIGIIHIIGHFHHHEHHHHHGEHIIIIIHHHIHHHIIIIIIIIIIHHHHIIIIIIIIFIIIIIHECHHHIIIHHHHHHIHIHIHHHHGCEGIHIHIIIIHHHIIIIIIHHIIIIIHIIIIIHIIHGIHIIIIIIGHIIIFHHIIIHIIIHIIIIIHHIHHHHHIHFIIIHHIHHIHHHHGHHHEIIHHHIIIIIHIIHHEHIHHIHIIIIIHGGHHHGCIIIHHIIHIHHHHHHIIHCCHGIIHHHGIIIIIIIIGHHIHIHIHHHHBDDD@
@HISEQ:969:HM2KJBCX2:2:1101:5977:59204 2:N:0:ACTATGCA
TGTCCGTGGATCCCCAACTATCCCTATTAATCATTACGGTGGTCCTAGAAACCAACAAAATAGAACCATGCCGTCCTATTTTATTATTCCATGCTAATGTATTCAAGCAAAAATGCCTGCTTTAAACACTCTAATTTTTTCAAAGTAAAGGTCCTGGTTCCCCGCGGCATCCAATTAAGGACATCGCGGTTCTCCAGAAGGTGAGAAATTGACTGCACCAGTTCATACCCCGTGAGGCACGACCGATGCGCCAATCCCGAAATTCAACTACGAGCTTTTTAACTGCAACAACTTTAATATACGCTATTGGAGCTGGAATTACCGCGGCTGCTGGCACCAGACTTGCCCTCCAA
+
DDDDDIIIIIIIIHHHHHIIHIGHHHGHEHHIIIEHIIIIHIIHHIHHIGH?@EHIGHICHHIFHH?FGHIHIIHHHIFCGEH?FFFHGGHEHICHGHHHGHIHHHIIHFEHHIIHHGHHHGHIIEGHHIIIHIIHHHG?HHIHHFHHHHHGHGCHHHGHIHIIIIIIIIIIIIIIIHIIIIIIIIIIHHIIIIHHFHIIIIIIIHF<HIIIHIIIFIIIHHIIIHHIIIHIGIIIIIIIIIHIIIHHHHGDHHCIIIIIIGHHIIHHEEHIIIIIIGIIIIHEIIIIHIHIIHHIIIHFIIIIIIIHIIHIIIIIIIIIIIIHIIIIIIIIIIIIIIIIIIIIIIIIDDDDD
@HISEQ:969:HM2KJBCX2:2:1101:11423:59900 2:N:0:ACTATGCA
TGTCCGTGGATCCCCAACTATCCCTATTAATCATTACGGTGATCCTAGAAACCAACAAAATAGAACCATGCCGTCCTATTCTATTATTCCATGCTAATGTATTCGAGCAAAAATGCCTGCTTTAAACACTCTAATTTTTTCAAGGTAAAGGTCCTGGATCCGCAAGACACCCAAATAAAGGACATCAAGTTTCTCCAGAAGGTGAGAAATCAACAGTAACAGTTCATACCCCTTAAGGCATGACCGTCACGTCAATCCCGAAATTCAACTACGAGCTTTTTAACTGCAACAACTTTAATATACGCTATTGGAGCTGGAATTACCGCGGCTGCTGGCACCAGACTTGCCCTCCAA
+
@0<BBH<C/0<<<D<CG@GCCG11C<<GCFHGFH@1DC0<<D1<D@@?<<F1<<DDGHHGG?1<G11<D@GHH</C0C?CC11<1<1C1<G11<<GFD1<1<<F6@6<GHHDHGHHEHHGHGEA8<6B@FCHFEFHHGHHEEH261A1EHHEH9HG???<DHGFF@DEEE/GCHHF@GHFFCHC/HFGF@@GHFEEGIIHHF@>FB.?EHIHHG@EHC:ECACFFGEEGGIHFIHCFECHEGA<CHCHEFHECHF<DHHHFCIHGC@HGCCGC@@G?FEHHHFEE@HEEHHGHHECHGHHHCDH@EHIIIIHHHEFHHHHCHIHGHEHIIIIIIHHIIHHHEIIIHH@@DD@@@
@HISEQ:969:HM2KJBCX2:2:1101:2598:60088 2:N:0:ACTATGCA
TGTCCGTGGATCCCCAACTATCCCTATTAATCATTACGGTGATCCTAGAAACCAACAAAATAGAATCATGCCGTCCTATTTTATTATTCCATGCTAATGTATTCAAGCAAAATGCCTGCTTTAAACACTCTAATTTTTTCAAAGTAAAGGTCCTGGTTCCCCGTGACACCCAATTAAGGGCATCGCGGTTCTCCAGAAGGTGAGAAATTGACTACACCAGTTCATGCCCCTTAAGGCACGACCGATGTGTCAATCCCGAAATTCAACTACGAGCTTTTTAACTGCAACAACTTTAATATACGCTATTGGAGCTGGAATTACCGCGGCTGCTGGCACCAGACTTGCCCTCCAA
+
DDDDDIIIHIIIIIIIIIIIIIIIIIIIIIIIIIIIIIIIIIIHIIIIIIIHHIIIIHIIIIIIIIIIIIHIIHIIIHIIIIIIIIIIIIIIIIICGHIIIHIIIIIIIIHIIIIIIIIIIIHIIIIIHHHGGHHIIHHIIHIIIIIIIIIIIHIIHIIIIIIIIIIIIIIIIIIIIIHIIIIIIIIIHHIHIIIIIIIIIIIIIIIIIIIIIIIIIIIIIIIIIIIIIIIIIIIIIIIIIIIIIIIIIHGIIHIIIIIIIIIIIIIIIIIIIIIIIIIIIIIIIIIIIIIIIIIIIIIIIIIIIIIIIIIIIIIIIIIIIIIIIIIIIIIIIIIIIIIIIIIIIIIDDDDD
@HISEQ:969:HM2KJBCX2:2:1101:14090:60110 2:N:0:ACTATGCA
TGTCCGTGGATCCCCAACTATCCCTATTAATCATTACGGTGATCCTAGAAACCAACAAAATAGAACCATGCCGTCCTATTCTATTATTCCATGCTAATGTATTCGAGCAAAAATGCCTGCTTTAAACACTCTAATTTTTTCAAGGTAAAGGTCCTGGATCCGCAAGACACCCAATAAAGGACATCAAGTTTCTCCAGAAGGTAAGAAATAACCGTTACCGTTCATACCCCCTTAAGCATTGCCAACCACGTCAGTCCAAAATTCCAATTCCGGGTTTTTTAACGGCACAACTTTAATATACGCTATTGGAGCTGGAATTACCGCGGCTGCTGGCACCAGACTTGCCCTCCAA
+
DD@@DHHID0CEHIIHIHIIIIIIIHFHCGH1DC1CF1<<CEEHEH@@FEHIIIGHHHHIFHHIHIIIGCHECCC/EHI?GH@GIHIIII?GFHHC1FDDCC1DHF1CHFEGHCE@1FAGE1<@1:1/:CGHHIE?CH<CHCE11:1<CCCCCGH1D0AG1D@HG.D0DG?@E<<GHII-F//:/D://<ADD/D###############################ADCC1C<<1<///11-</<.010:<<<1<<<11GD1111D<//</000/HCF<000<110FG<<F@EHHGC=HHDHEHEIHHHHCEHHH?EHHHCIIIIGHIIHFHHHGIHIHHH@G=HH@D@@@<
@HISEQ:969:HM2KJBCX2:2:1101:6726:59350 2:N:0:ACTATGCA
TGTCCGTGGATCCCCAACTATCCCTATTAATCATTACGTCGATCCTAGAAACCAACAAAATAGAATCAAACGTCCTATTTCATTATTCCATGCTAATGTATTCAAGCGTGAGCCTGCTTTAAACACTCTAATTTTTTCAAAGTAACAGTCCTGATTCCCCACAACACCAAATAAATGACATCATGGTTCGTCAGAAGGGAGAAACCAACAATGCCAGTACGTACCTAGGCACGACCGACATGATGGTCCCGAAATTCAACTACGAGCTTTTTAACTGCAGCAACTTTAATATACGCTATTGGAGCTGGAATTACCGCGGCTGCTGGCACCAGACTTGCCCTCCAA
+
DDDDDHIHGIHHIIIIIIHIIIIIIIIIIHHHHIHIIEHIIIIIIIHIHIHIHHIIIIFIGHHHHHIIGIHIHIIIGHGHIIIIIIIHHHIGGHIHIIIIIIHHHHHIHIHFHIIIIHIIIHIIIIIIIHHIIIIIIHEIIHGHIHHIIIIIIIIIIIHIIHIHIHIHHHHHIIIGHHHGHIIIIIIIHIHIIIIHIHIIIIHHHIIIHGHIHHHIIIIIIHHIHHIIIIHI<CDFIIIIHHHGHIIIHGIIIHHGIIIHIIIIIIIHIIHIIIIIIIIIIIIIIHHFIIHHIIHIHIIIIIIIIIIIIIIIIIIIIIIIIIIIIIIIIIFIIHHIIIIIDDACD
@HISEQ:969:HM2KJBCX2:2:1101:17044:60197 2:N:0:ACTATGCA
TGTCCGTGGATCCCCAACTATCCCTATTAATCATTACGGTGGTCCTAGAAACCAACAAAATAGAACCACAACGTCCTATTCTATTATTCCATGCTAATCTATTCAAGCAATAGCCTGCTTTAAACACTCTAATTTTTTCAAGGTAACAGTCCTAATTCCCCGTGACACCAAATTAATGGCATTACGGTTCTTTAGAAGGTGAGAAATCAATAATATCAGTACATACCAACGGCATGACCGAAACATTGATCCCGAAATTCAACTACGAGCTTTTTAACTGCAACAACTTTAATATACGCTATTGGAGCTGGAATTACCGCGGCTGCTGGCACCAGACTTGCCCTCCAA
+
DDDDDEHIIIHIIIIIIIHIHIIIIIIIIIIIIIHIIIIH1EHHHHIIIIIIIIHIHHFHIIHIIIIIIIIHHGHHIIHIIIHIIIIHHIII?HFEEHHHHHIIIIIIIIIIHHGHGHIIHHHHHHHHHHHHIHHIHHHHHIHHHHIIIFHHIIIIIIIHIIIIIIIIIHIHHIHIIIGHEHHEHHHIHHHHHIHHIIIIIIIIIIIIIHHHIHHHHIIHIIHHHIHHIIIIIIIIIIHHIIIHHHHIIIIIIIIHEHHEIIIIHIIHIIIIIIHHGIIIHIIIIIHFIIHIIHHGIIIIHHHHHHIHIIIIIHIIIGIIIIIIIIIHIIHIIIIIIIIIIIIDDDDD
@HISEQ:969:HM2KJBCX2:2:1101:15066:59961 2:N:0:ACTATGCA
TGTCCGTGGATCCCCAACTATCCCTATTAATCATTACGGTGATCCTAGAAACCAACAAAATAGAACCATGCCGTCCTATTCTATTATTCCATGCTAATGTATTCGAGCAAAATGCCTGCTTTAAACACTCTAATTTTTTCAAGGTAAAGGTCCTGGTTCCACATGACACCCAATTAAGGACATCATGCTTCTCCAGAAGGTGAGAAATCAACTGCGACAGTTCATACCCCTTAAGGCACGACCATCACGTCAATCCCGAAATTCAACTACGAGCTTTTTAACTGCAACAACTTTAATATACGCTATTGGAGCTGGAATTACCGCGGCTGCTGGCACCAGACTTGCCCTCCAA
+
DDDDDIIIGHIIIIIIIHIIHHIIIIIIIIIIIIIGIIHHIIIIIHIIIIIHHHHHEHFHHIHIHGIIIGHHIHHHHHIIIIIHIIHIIIHIHGHIIHGHHFIHHHEEEHHIIFHHEHGHIIIHHHIIHHIHHIIHIIIHHIHHHHHHHIHIHIIIHIHIIIIIIHIIHIIIIHIIIHIIIIIIIIIIHIIIIIIIIIIIIIIIIIHIIIIIIIIIIIIIIIIIIHIIHIIIIIIIIIIIIIIIIIHIIIHIIIHIIIIIIIIIIIIIIIIIIIIIIIIIIIIIIIIIIIIIIIIIIIHHIIIIIIIIIIIIIIIIIIIIIIIIIIIIIIIIIIIIIIIIIIIIIIIDDDDD
@HISEQ:969:HM2KJBCX2:2:1101:15366:59687 2:N:0:ACTATGCA
TGTCCGTGGATCCCCAACTATCCCTATTAATCATTACGGTGATCCTAGAAACCAACAAAATAGAACCATGCCGTCCTATTCTATTATTCCATGCTAATGTATTCGAGCAAAAAATGCCTGCTTTAAACACTCTAATTTTTTCAAGGTAAAGATCCTGGATCCGCAAGACACCCAATAAAGGACATCAAGTTTCTCCAGAAGGTGAGAAATCAACAGTAACAGTTCATACCCCTTAAGGCATGACCATCACGTCAATCCCGAAATTCAACTACGAGCTTTTTAACTGCAACAACTTTAATATACGCTATTGGAGCTGGAATTACCGCGGCTGCTGGCACCAGACTTGCCCTCCAA
+
DDDDDIIIIIIIIIIIIIIIIIIIIIIIIIIIIIIIIIHIIIIIIIHGHHIHIIIHHHHFHHHHIIIHIHIGHFHGHEHHFHIIIIIICHHG<FHHIHHHHEEHHII>HIIIIIIIIIIIIIIIHIIIIIIIIIHHIHHHHHHHHIIIIIIIHIIIIHIGIIIIIIIIIIHHIIIIIIHIIIIIIIIHIHHEHIIIIIHIIIIIIIIHHHIIIIIIIIIIIHII<IIHGIIIIIIIIIIHIHFHIIIIIIIHGHHIIIIHIIIIIIHIIIIIIIGIIIIIIIIIIIIIIIIIIIIIIIIIIGIIIIIIIIIIIHIIHIIIIIIIHIIIIIIIIIIIIIIIIIHIIIIIIDDDDD
@HISEQ:969:HM2KJBCX2:2:1101:18896:60849 2:N:0:ACTATGCA
TGTCCGTGGATCCCCAACTATCCCTATTAATCATTACGTGGTCCTAAAACCAACAAAATAGAACCATCGTCCTATTTTATTATTCCATGCTAATGTATTCAAGCAAAAATGCCCGCTTTAAACACTCTGATTTTTTCAAAGTAAAGGTCCTGATTCATCGAAACACCCAAGAGCATCCCGACTCACCAGAAGGTGAGAAATTGGCTACACACCATTTCATGCCCCTAAAGGCACGACCGATATATCCCAATCCCGAAATTCAACTACGAGCTTTTTAACCGCAACAACACTAATATACGCTATTGGAGCTGGAATTACCGCGGCGGCTAACACCAGACTTGCCCTCCAA
+
@DD@@EF@FGC?EHEEHHIIGIGHHCGFHEHFHHHHI@GHCHHHHH@?@FHHIHIEHIIIHFHHCHHCDH?EHEH?EHHGHHECF1FCH@GHHHEEGHCHGHGGF@C4EEGHHEDHIIIGEFGHIHFF@1C1HHIHHHHIHIIHHHHGIHHHHHEBGHHCHHHGHFEAEFHHGIIHHGHCGECD@/HHGHHHIIHHECGGH<IIIIHHEEHGHFHHGHE<HHG@@HCHIIFIIHGCC1IHCHHF<F@DHC/CIIIHF<<F1HE@HHHHHF@HHGIHHHHIIIIHHHGFCIIIHHGD<HIIHIHHIIHHGIIHHIIIIIHHEIIHIIIIIIIHIIIIIHHHGIIHDDDAD
@HISEQ:969:HM2KJBCX2:2:1101:13549:62193 2:N:0:ACTATGCA
TGTCCGTGGATCCCCAACTATCCCTATTAATCATTACGGTGGTCCTAGAAACCAACAAAATAGAATCATCCGTCCTATTTTATTATTCCATGCTAATGTATTCAAGCAAAATGCCTGCTTTAAACACTCTAATTTTTTCAAAGTAAAGGTCCTGGTTCCCCGCGGCACCCAATTAAGGACATCGCGGTTCTCCAGAAGGTGAGAAATTGACTACACCAGTTCATACCCCTTAAGGCACGACCGATGTGTCAATCCCGAAATTCAACTACGAGCTTTTTAACTGCAACAACTTTAATATACGCTATTGGAGCTGGAATTACCGCGGCTGCTGGCACCAGACTTGCCCTCCAA
+
DDDDDDHIIIIHFHEHIIGHGIEHHIHIIIIIIIIIIIIIIIDHHHFHHIIIEHHHHEHIHEHHIIIIIIIIHIIHEHIIHIIHHHHEEHIIHIIIHFHHIHIHIIIIHHHIIHIIHIHIHIIIHHIIIHIHIIHHHHIHHIIIIIIIIIIIIIIHHIIIIIHHIHIEFIIHHGIIIHIIHIGIIIIIIIIIIIIIIIIIIIIIIIIIHIIIIIIHIIIIIIHIHIGHIIII=IIIIIIIIIIIIIIIIHIHIIIIIIIIIIIIIIIIIIIIIIIIIIIIIIIIIIIIHHHHHIIIIIIIIIIIIIIIIIIIIIIIIIIIIIIIIIIIIIIIIIIIIIIHIIIIIIDDDBD
@HISEQ:969:HM2KJBCX2:2:1101:1646:62449 2:N:0:ACTATGCA
TGTCCGTGGATCCCCAACTATCCCTATTAATCATTACGGTGATCCTAGAAACCAACAAAATAGAACCATGCCGTCCTATTCTATTATTCCATGCTAATGTATTCGAGCAAAAATGCCTGCTTTAAACACTCTAATTTTTTCAAGGTAAAGGTCCTGGATCCGCAAGACACCCAATAAAGGACATCAAGTTTCTCCAGAAGGTGAGAAATCAACTGTAACAGTTCATACCCCTTAAGGCATGACCATCACGTCAATCCCGAAATTCAACTACGAGCTTTTTAACTGCAACAACTTTAATATACGCTATTGGAGCTGGAATTACCGCGGCTGCTGGCACCAGACTTGCCCTCCAA
+
AD@B@CHE<EEHHIEHEHHHHHHEHHHIIHIIIGIIHIIHHEFHIGIIIHHIHFHFHHEHHIHIIGHHH???CC?HHHIIGHGEHHIII?GHHEHI?CGHHEDG1@GGIHIHHHIIEHHFHHECHHIHHGIHHHIIIHIDDGHIHHEHIHHHEIIIHFIHIHIHHHIGFHIGIIHIHCHHIIHIHHHIHHIHHIIIHHIIIIIIIIHIIIIIHIIIIHIIIIIIIIHDHHIIIHIIHIIIIIIHIIIHIHHHIIHHHIIHHIIIIHHIHEIHFIHIIIIIIIIIIIIIIHHIIIIHIHHIHIIHEIIIIIIIIIHIIIIIIHDIIIIIIIIIIIIIIIIIIHHIIIIIDDDCD
@HISEQ:969:HM2KJBCX2:2:1101:10196:62292 2:N:0:ACTATGCA
TGTCCGTGGATCCCCAACTATCCCTATTAATCATTACGGTGGTCCTAGACCAACAAAATAGAACCAACGTCCTATTCTATTATTCCATGCTAATCTATTCAAGCAAAAGCCCGCTTTAAACACTCTAATTTTTTCAAGGTAATGGTCCTGGTTCCCCGACACACCCAATAAAGGACATACTGGCTCACCAGAAGGATAGACCCGACAGCAGAACAGTACTCGCCAGAGACGGACCGTCCGGTCAGGCCTAAAATTCAACTACGAGCTTTTTAACTGCAACAACTTTAATATACGCTATTGGAGCTGGAATTACCGCGGCTGCTGGCACCAGACTTGCCCTCCAA
+
D@B0DCC1/EH?H<1<<<<@G111DG<@G1D1CHHHI@0G10DF1<D<F@1<F@1D1DG111D111<EHGCGH1<1<<CCFH@1<1<11<CD<13ED@<6<811B@B<7<<C///<<@EHGBB181FCH5<<<<DGG<1<GHEGBEG@HF(BF$?1<IHHIHBEHEHHHGFC<8:/H?D/#E?D:</D/FHCI;HGD?CC6<<#<?HF@GBEIHHECBCGC@DHHE@FEHDGG<ADFDEEHHDECD11@GCECCD1<C@D<E1HCHCIHHHHHHHHHEF<<1F1@FIHHEC@HECCD1DEEHHHHGCHFEDHHDHIHFCIEIHHHC<CG<1FIHHDHHH@D@@@
@HISEQ:969:HM2KJBCX2:2:1101:6344:63199 2:N:0:ACTATGCA
TGTCCGTGGATCCCCAACTATCCCTATTAATCATTACATCGATCCTAGAAACCAACAAAATAGAATCGGATGTCCTATTTCATTATTCCATGCTAATGTATTCAAGCGTGAGCCTGCTTTAAACACTCTAATTTTTTCAAGGTAACAGTCCTAATTCCCCGTGACACCAAATTAATGGCATTACGGTTCTTTAGAAGGTGAGAAATCAATAATATCAGTACATACCAACGGCATGACCGAAACATTGATCCCGAAATTCAACTACGAGCTTTTTAACTGCAACAACTTTAATATACGCTATTGGAGCTGGAATTACCGCGGCTGCTGGCACCAGACTTGCCCTCCAA
+
DDDDDHIIIIIIIIIIIIIIIIIIIIIIIHIIIIIIIIIIIIIIIIIIIIIIIIIIIIIIIIIIIHIEHIIIIIIIIIIIIHIIIIIIHHIIHIIHHIIIHFIIIIIIIIIHGIIIIIIIIIIIIIIIIIIIIIIIIGIIIIHIIIIIIIIIIIIIHIIIIIIIIIHIIIIIIIIIIIIIIIIIIIIIIIIIIIIIIIIIIIIIIIIIIIIIIIIIIIIIIIIIIIIIIIIIIIIIIIIIIIIIHGIIIIIIIIIIIIIIIIIIIIIIIIIIHIIIIIIIIIIIIIIIIIIIIIIIIIIIHIIIIIIIIIIIIHIIIIIIIIIIIIIIIIIIIIIIIIIIIIDDDDD
@HISEQ:969:HM2KJBCX2:2:1101:17471:63661 2:N:0:ACTATGCA
TGTCCGTGGATCCTCAACTATCCCTATTAATCATTACGGTGGTCCTAGAAACCAACAAAATAGAACCACAACGTCCTATTCTATTATTCCATGCTAATCTATTCAAGCAATAGCCCGCTTTAAACACTCTAATTTTTTCAAGCTAATGGTCCTGGCTCCCCAACACACCCAATAAAGGACATACTGGTTCACCAGAAGGAAGACCCGACAGCAGACAGTACTCGCCAAAGACGGACCGCCCGGCCAGGCCTAAAATTCAACTACGAGCTTTTTAACTGCAACAACTTTAATATACGCTATTGGAGCTGGAATTACCGCGGCTGCTGGCACCAGACTTGCCCTCCAA
+
<0<0<GCEH<FHI11<@<FHHI1C<<CC<CG11D@CCD0<C0EHEH1<C<1FEC?@C1F1<GH1GE@E<CC0/<10<<1D<D1<GCC1<C@<GHH@1HCHGHF@@@0FEFEF?CCF@<EC?F?CGC1HGHGHEHHGHHIB<D%B@@CE9EE7F<1DCGHHCGE@?H8GEE?F@@?DFCG<IIHHFGHGHHF@CHH@D:EFHBCHCHEF?EE<HEHHGD<ECHFDHEDECHDC/AAHHDDHCC>E<<</EHHH?F<1@E@IFHDHG@DHF1HHCGCHG?H?HECHF?HCHHFGHIHEHCG1HC@GCEHHGCHCHEDDCIHEEHEFHCIIHEIIIHC1HIIHF@DD@@
@HISEQ:969:HM2KJBCX2:2:1101:21285:63579 2:N:0:ACTATGCA
TGTCCGTGGATCCCCAACTATCCCTATTAATCATTACGTCAATCCTAGAAACCAACAAAATAGGATCGAACGTCCTATTTCATTATTCCATGCTAATGTATTCGAGCAAAGGCCTGCTTTGAACACTCTAATTTTTTCAAAGTAAAAGTCCTGGTTCCCCGACACGCCCAGTAAAGGGCATGCGAAGCCTCAGGAGGAGAGATCCGGCCGGACCAGTGCACGCGGTGAGGCGGACCGGCCAGCCAGACCCAAGGTTCAACTACGAGCTTTTTAACTGCAACAACTTTAATATACGCTATTGGAGCTGGAATTACCGCGGCTGCTGGCACCAGACTTGCCCTCCAA
+
0D@A@<<EDHHF?CGGCGE@<<DG1C1CFHE1@?1<DC11<@@1C1CGECHFF@GHC?EECG1<F??C0<<E11001<1<<11<?F?11<1<<1<D111:1<CCCFCFFGFE11<1D1<1<D=?/D11<>E?C?@F.1:CCG1DG?CC<D1<1<1<10<@D#########################################C/HEA//<100<0IHE-</<0HECHG<////<//<0C1?F<1C10@1B<11GC<11<1EF<<1<0CEFGC@HGD1D11ED<11<<1<D<<<<1<<1GD<D1D11HHCHHDHC<CCHFCG?CCHHFHIHFD1@E@FHIGAD@D<
@HISEQ:969:HM2KJBCX2:2:1101:7235:63509 2:N:0:ACTATGCA
TGTCCGTGGATCCCCAACTATCCCTATTAATCATTACGGTGATCCTAGAAACCAACGAAATAGAACCAATCCGTCCTATTTCATTATTCCATGCTAATGTATTCAGACGTTAGCCTGCTTTAAACACTCTAATTTTTTCAAAGTAACAGTCCTGATTTCCTATCACACCAACTAAATGGCATGAAAGTTCCTCAGAAGGTAGAGATTTATCTCACCAGTACAGACAATTAAGCCTGACCAATGGGTAAACCCCGAAGTTCAACTACGAGCTTTTTAACTGCAACAACTTTAATATACGCTATTGGAGCTGGAATTACCGCGGCTGCTGGCACCAGACTTGCCCTCCAA
+
DDDDDIIIIIIHIIIIIIIIIIIIIHIHIIHIIIIHIIIHIIIHIGCHIIIIHIIIIIIHIIIIIIIIIIIIIHIIHIIIIIIIIIHIIIHIEFHHHIIHHEIIHHIIIIIIHIIHGHHIIIIIHIIHHHGIHIIEHIHIHIHIHHHHHIIIIHGIIHHHHHHHIHIHHHHIHHIHHIHGIHIHIIGIIIIIHIIIHFIHHHHIHHHIIHHFFIIHIHIIIIHHHHHIIIIIHIII;IIIIHHFHHHIIHIGHGIIIHHHIIIIHHHGIIIIIIIIIIHIIIIIIHIHHIIIIIIIIIIIIIIIIIIIFHHFIIIIIIHIHIHIIIIIIIIIIIIHIHIIHIIDCDDD
@HISEQ:969:HM2KJBCX2:2:1101:17280:65107 2:N:0:ACTATGCA
TGTCCGTGGATCCCCAACTATCCCTATTAATCATTACGTCGATCCTAGAAACCAACAAAATAGAATCAAACGTCCTATTTCGTTATTCCATGCTAATGTATTCAAGCGTGAGCCTGCTTTAAACACTCTAATTTTTTCAAAGTAACAGTCCTGATTCCCCATGACACCAAATTAATGACATCATGGTTCGTCAGAAGGTAGGAATCAATAATACCAGTACGTACAATAGCACGACCAATAAATTGATCCCGAAATTCAACTACGAGCTTTTTAACTGCAACAACTTTAATATACGCTATTGGAGCTGGAATTACCGCGGCTGCTGGCACCAGACTTGCCCTCCAA
+
DDDDDIIIIIIHIIIIIIIIIIHHIIIIIIIHFHHHIHIIICHHHIIIGIIIIIIIGHIIIIIGHIIIIHIIHIIIIIHIHHIIHIIIIHHHHF?HHFHIHIHHHHGHHHHIHIHHIIIGHGIIHIIIIIIIIIIIHGHHGHIIIIIIHHIIIIIIIHGIIIIIIIHIIIHIIIIIHIIIIIIIIIIIIIIIIIIIIIIIIIIIIIHIHHIIIIIIIIIIIIIIIGIIGIIIIHIIIIIHIIHHIHIIIIIIIIIIIIIIIIIIIIIGIIIHHHIIIIIIIIIIIIIIIIIIIIIIIIIIIIIIIHIIIIIIIIHGIIIIIIIGIIIIIIIIHIHIIIIIDDDDD
@HISEQ:969:HM2KJBCX2:2:1101:18405:64772 2:N:0:ACTATGCA
TGTCCGTGGATCCCCAACTATCCCTATTAATCATTACGGTGATCCTAGAAACCAACAAAATAGAACCATGCCGTCCTATTCTATTATTCCATGCTAATGTATTCGAGCAAAAATGCCTGCTTTAAACACTCTAATTTTTTCAAGGTAAAGGTCCTGGATCCGCAAGACACCCAATAAAGGACATCAAGTTTCTCCAGAAGGTGAGAAATCAACAGTAACAGTTCATACCCCTTAAGGCATGACCGTCACGTCAATCCCGAAATTCAACTACGAGCTTTTCAACTGCAACAACTTTAATATACGCTATTGGAGCTGGAATTACCGCGGCTGCTGGCACCAGACTTGCCCT
+
DADBDIIIIIHIIIIIIIHHIIIIIIIIIGHHIIIIIIGIIIIIIIIIHHIIIIIIIIGGHIHHIIHHIHH@EEHHIIIIIGHHIIIIIIIHHHHHIIGIIHEHGHHIIIIIIIHHHGIIIIIIHIIIHIGIIIIIHIIIIIIIIIIIIIIHIHHHHHGHIIHIIHHHHFHIHIHHIIIHIIIIIIIIHHGHHIHIIIIIIHIIHHIHGGIIIIIIIIII<IIGIHHHGGIIHIIIIIIIIIIIHHHHIIIIIHHHIIHHIHEIIIHHCHIIIIIIHGD1IHHFHIIHIIIIIIIIIIIGIIIIIIIIIIIIIIIIIIIIIIHIIIIIIIIIIHIIIIIIIIIIDCDDD
@HISEQ:969:HM2KJBCX2:2:1101:2691:64330 2:N:0:ACTATGCA
TGTCCGTGGATCCCCAACTATCCCTATTAATCATTACGTCAATCCTAGAAACCAACAAAATAGGATCGAACGTCCTATTTCATTATTCCATGCTAATGTATTCAAGCGTTAGCCTGCTTTAAACACTCTAATTTTTTCAAAGTAACAGTCCTGTTTCCCTGCAACACCAAATTAATGACATTACAGTTCTTCAAGAAGGAGGAATCAGTAAAGCCAGTACATACCATAGGCACGACCAACCTACTGACCCCGAAATTCAACTACGAGCTTTTTAACTGCAACAACTTTAATATACGCTATTGGAGCTGGAATTACCGCGGCTGCTGGCACCAGACTTGCCCTCCAA
+
DDDDDIIIIIIIIIIIIIIIIIIIIIIIIIIIIIIIIIIIIIIIIIIIIIIIIIIIIIHIHIHHIHHHIIIIIIFHIIHHIIIIIIIGIIIIIIGIIIIIIIIIIIIIIIIIIIIIIIIIIIIIIHIIIIHIIIIIIIIIIIIIIIIIIIIIIIHIIIIIIIIIIIIIIIHIIIHIIIIIIIIIIIIIIIIIIIIHIIIIHIIIIIIIIIIIIIIIIHIIIIIIIIIIIIIIIIIIIIIIHIIHIIIIIIIIIIIIIIIIIHIIIIIIIIIIIIIIIIIIIIIIIIIIIIIIIIIIIIIIIIIIIIIIIIIIIIIIIIIIIIIIIIIIIIIIIIIIIIIIIDDDDD
@HISEQ:969:HM2KJBCX2:2:1101:20721:65472 2:N:0:ACTATGCA
TGTCCGTGGATCCCCAACTATCCCTATTAATCATTACGTCGATCCTAGAAACCAACAAAATAGAATCAAACGTCCTATTTCATTATTCCATGCTAATGTATTCAAGCGTGCGCCTGCTTTAAACACTCTAATTTTTTCAAAGTAACAGTCCTGATTCCCCACGACACCAAATTAATGACATCGCGGTTCTTCAAAAGGTAGGAACCAATAATGCCAGTGCGTACCGAAGCACGACCGACAATTTGATCCCGAAATTCGACTACGAGCTTTTTAACTGCAACAACTTTAATATACGCTATTGGAGCTGGAATTACCGCGGCTGCTGGCACCAGACTTGCCCTCCAA
+
DDDDDIIIIIGIIIIIIIIIIIIIIIIIIIIHIIIIIIIIIIIHIHIIIIIIIIIIGHIGIIIIIIIIIHHIHGHIHIIIIIIIIIIIIIIIIIIIIIIIHGHIIHIIIIIIIIIIIIHIIHIIIIIGIIIIIIIIIIIIIIHIHIHIHIIIHIHIIIIIIIIHIIIHIIIIHHHHIIIIIIHHIIHGIHIIIHIIIIIIIIIIIIIIIIIIIIIIIIIIIIIIIIIIHFIIIIIIIIIIIHGDGIIIIIIIIIIIIIIIIIIIIIIIIIIIIIIIIIIIIIIIIIGIIIIIIIHIIIIIIIIIIIIIIIIIIIIIIIIIIIIIIIIIIIIIIIIIIIIIDDDDD
@HISEQ:969:HM2KJBCX2:2:1101:14764:65570 2:N:0:ACTATGCA
TGTCCGTGGATCCCCAACTATCCCTATTAATCATTACGGTGGTCCTAGAAACCAACAAAATAGAACCACAACGTCCTATTCTATTATTCCATGCTAATCTATTCAAGCAATAGCCCGCTTTAAACACTCTAATTTTTTCAAGGTAATGGTCCTGGCTCCCCAACACACCCAATAAAGGACATGCTGGCTCACCAGAAGGAAGACCCGACAGCAGACAGTACTCGCCAAAGACGGACCGCCCGGCCAGGCCTAAAATTCAACTACGAGCTTTTTAACTGCAACAACTTTAATATACGCTATTGGAGCTGGAATTACCGCGGCTGCTGGCACCAGACTTGCCCTCCAA
+
DDDDDIIIIIIIIIIIIIHIIIIIIIIIIIIIIIIIIIIIIIIIIIIIIIIIIHIIIHHHIIHHIGIHIHIGHIEHHIHIIIIIIIIIIIIIHIIIIIIIIIIHIGHHHIIHHIHHIIHIIIIHIIIIIIIIIIIIIIHHIIIIIHIIHIIIIHIHHIHIHIIIHHIIIIIIIHIIIHHHIIIIIIIIIIIIIIIIIIIIHIHHIIIIIIIHIIIIIIIIIIIIIIIHHHHIIIIIIIIIIIIIHIIIHIIIIIIIHIIIIIHIIIIIIIIIIIHIHIIIIIIIIIIIIIHFHHIIIIIHIIIIIIIIIIIIIIHGIIIIIIIIIIIIIIIIIIIIIIIIIDDDDD
@HISEQ:969:HM2KJBCX2:2:1101:18050:65300 2:N:0:ACTATGCA
TGTCCGTGGATCCCCAACTATCCCTATTAATCATTACGTCAATCCTAGAAACCAACAAAATAGGATCAAACGTCCTATTTCATTATTCCATGCTAATGTATTCAAGCGTTAGCCTGCTTTAAACACTCTAATTTTTTCAAAGTAACAGTCCTGTTTCCCTGCAAAACCAAATTAATGACATTACAGTTCTTCAAGAAGGAGGAACCAGTAAAGCCAGTACATACCAGAGGCACGACCAACTTACTAATCCCGAAATTCAACTACGAGCTTTTTAACTGCAACAACTTTAATATACGCTATTGGAGCTGGAATTACCGCGGCTGCTGGCACCAGACTTGCCCTCCAA
+
D?DDDHIHHIGHHIIIIIHIIIIIIIIIIIHIIHHHHHIEGDEHHHGGHIII1CFHEHIHGDCGHH1D?EGEH?GHHHII?HHHHEH@FHF@11GHGD<F@CDCHCGHIGH=FEF?EEEHG@GHC1<B<F?HHFCF93HFA1AEFFGHGH@HEGGFHEFC@HHE#<0HIHHF:I;H9I:HHHH:IHHGHFHHIHHHHHEF<FIHCFHHFHIIIHFECIIGGIIIIIFHEGHBGFEG?HHIHHHFFFC::HHGCHIHIIIIHHHIIIIIIIIIIIIIHIHIIIHHHHIHFIIHIIIIHIIIIIIIIIIIIIIIIIGIIIIIIIIIIIIIIIIIIIIIIIHHIDDBDD
@HISEQ:969:HM2KJBCX2:2:1101:14983:65922 2:N:0:ACTATGCA
TGTCCGTGGATCCCCAACTATCCCTATTAATCATTACGTCGATCCTAGAAACCAACAAAATAGAATCAAACGTCCTATTCCGTTATTCCATGCTAATGTATTCAAGCGTGAGCCTGCTTTAAACACTCTAATTTTTTCAAAGTAACAGTCCTGATTCCCCAAAACACCAAATTAATGGCATTAAGATTCGTCAGAAAGGAGAAACCAATAATACCAGTACGTACAAAAGCACGACCAATAAACCGGTCTCGAAATTCAACTACGAGCTTTTTAACTGCAACAACTTTAATATACGCTATTGGAGCTGGAATTACCGCGGCTGCTGGCACCAGACTTGCCCTCCAA
+
DADB@CHHIHHIFHIIIICEDFGHIIHHHH?GHHHCHCFHHHHGIIHIIEHIIHHHIIHHHHEIIGHHHGIIHIEGECEEGCH1EHCHEEFCC1DIIIHHFGGGDHHHHGHHHHHIII?GHIIEGHGHHH8FGCCHHHHIIHIHIIHHGEGHGFCHHEGHHHHIFHE<CFHEFHHFHFCCECHHGEH?CHHHG<FHHHFECHHHF0IHHHFIHHEHIIHHG?CHEHIIHCH<HHCEGF1CCEC@G?HFEEHHHG@HCCHHDIHIIIHHEIHHIIIIHHHIHHHEEEHHIIHGDGHIHHFHHIHHEHIIHHEIHDCIIIIIIIHHHIIHIIIHHIHHIIIGDADDB
@HISEQ:969:HM2KJBCX2:2:1101:6859:66171 2:N:0:ACTATGCA
TGTCCGTGGATCCCCAACTATCCCTATTAATCATTACGTCGATCCTAGAAACCAACAAAATAGGTTCGATCGTCCTATTTCGTTATTCCATGCTAATGTATTCAAGCGCGAGCCTGCTTTAAGCACTCTAATTTTTTCAAAGTAACAGTCCTGTTTCCCCGCAACATCAAATTAATGCCATCACGGTTCTACAAGAAGGAGGGACCAGTGAGGCCAGTGCATACCAGTGGCACGACCAACCTACTGGCCCCGAAATTCAACTACGAGCTTTTTAACTGCAACAACTTTAATATACGCTATTGGAGCTGGAATTACCGCGGCTGCTGGCACCAGACTTGCCCTCCAA
+
DDDDDIIHIIIIIIIIIIIIIIIIIIHIIIHIIHIIIIHIIIIIIIIGIIIIIIHIIHIIIGHHHHFHHIIGHFHHIIIIHGHIIIIIHIIHHHHFIHHFIIIIIIIIIIIHIHIIIHIIHHHHHHIHIIHHIIHHIIIIIIIIIIIIIIIIIIHIIIIIIIIHIIHIIIIIIIIIIHIIIIIIIIIIIIIHIIIHIIIIIIIIIIIIIIHHIIIIIIIIIIIIIIIIIIIIIIIIIIIIIHIHGIIIIIHIIIIIIIIIIHIIIIHIIIIIIIHIIIIIIIIIIIIIHIIHIIIIIIIIIIIIIIIIIIIIIIIIIIIIIIIIIIIIIIIIIIIIIIIIIDDDCD
@HISEQ:969:HM2KJBCX2:2:1101:2402:66911 2:N:0:ACTATGCA
TGTCCGTGGATCCCCAACTATCCCTATTAATCATTACGTCGATCCTAGAAACCAACAAAATAGAATCAAACGTCCTATTTCGTTATTCCATGCTAATGTATTCAAGCGTGAGCCTGCTTTAAACACTCTAATTTTTTCAAAGTAACAGTCCTGATTCCCCATGACACCAAATTAATGACATCATGGTTCGTCAGAAGGTAGGAATCAATAATACCAGTACGTACAATAGCACGACCAATAAATTGATCCCGAAATTCAACTACGAGCTTTTTAACTGCAACAACTTTAATATACGCTATTGGAGCTGGAATTACCGCGGCTGCTGGCACCAGACTTGCCCTCCAA
+
DD@@DHHIGEHHHIIIIIIIIIIHIIHHIIGIIIIIIIIIIGHGHH@HHHGHEHHIFHHIGEFHHHIHEHHIHHHHEHHIIIII?EHGFGHFFEHIIFHIGFFHHIIIHHHGHGHHH?HEHEIHHHGHIHIHHHHIIHGHHHIIIIIHIIFG@HHHIHHIIHHGFHEHIHHIFHHFHIIIIHIGIIIHHIHGHHIIHIIIIHIHHHHHIHIHGHIHIHHGIIIIIIIIIIIHIIIGIIIHHHECHHCIIHIIIGIIIIIIHIIIIIIIIIIIIIIIIIIIIIHHHHIIIIHIIHIIHIHIIIIIIIIIHHIIIIIIIIIIIIIIIIIIIIIIIIIIIIGIDDDDD
@HISEQ:969:HM2KJBCX2:2:1101:7160:67480 2:N:0:ACTATGCA
TGTCCGTGGATCCCAACTATCCCTATTAATCATTACATCGATCCTAGAAACCAACAAAATAGAATCGGATGTCCTATTTCATTATTCCATGCTAATGTATTCAAGCGTGAGCCTGCTTTAAACACTCTAATTTTTTCAAGGTAACAGTCCTAATTCCCCGTGACACCAAATTAATGGCATTACGGTTCTTTAGAAGGTGAGAAATCAATAATATCAGTACATACCAACGGCATGACCGAAACATTGATCCCGAAATTCAACTACGAGCTTTTTAACTGCAACAACTTTAATATACGCTATTGGAGCTGGAATTACCGCGGCTGCTGGCACCAGACTTGCCCTCCAA
+
DDDDDIIIHIIIIIIIIIIIIIIIIIIIIIIIIIIIIIIIIIIIIHGHIIIIIIIIIIIHIIGIIIIHIIIIIHIIHHIIIHIHHIIGIIIHIIIIIIIIIIIIIIIIIIIIIIIIIIIIIHIIIIIIIIIIIIIIIIIIIIIIIIIHIIIIIIIIIIIIIIIIIIIIIIIIIIIIIIIIHIIIIIIHIIIIIIIHIIIIIIIIIIIIIIIIIIIIIIIIIIIIIIIIIIIIIIIIIIIIIIIIHIIIIIIIIIIIIIIIIIIIIIIIIIIIIIIIIIIIIIIIIIIIIIIIIIIIIIIHHIIIIIIIIIIIIIIIIIIIIIIIIIIIIIIIIIIIIIIIIDDDDD
@HISEQ:969:HM2KJBCX2:2:1101:14720:66628 2:N:0:ACTATGCA
TGTCCGTGGATCCCCAACTATCCCTATTAATCATTACGGTGATCCTAGAAACCAACAAAATAGAACCAATCCGTCCTATTTCATTATTCCATGCTAATGTATTCAGACTTAAGCCTGCTTTAAACACTCTAATTTTTTCAAAGTAACAGTCCTGATTTCCCAACACACCAAATTAATGACATAAAGGTTCTTCAGAAGGTAGAAATTCGCCACTACTGTACGGACCGTAAAGCCCGACCATAGGACAAATTTCGAATTTCAACTACGAGCTTTTTAACTGCAACAACTTTAATATACGCTATTGGAGCTGGAATTACCGCGGCTGCTGGCACCAGACTTGCCCTCCAA
+
DDDDDIIHHIIIIHGIIIIIHHHIIIIIIIHIIIIIIHGIIIIGEHHHIGHHIIHHIIHEHHHIIIHEHEECHGHHIIIIIIHHIIFIIIEHGHIHIHIHIHHIIGHHIIHIIIIHHFIHHIHIIIIHIIHIIIHFGIIIIHIIIHHHHIIIIIIIIIIHGGHHHHHHIIGIHHHIHGHHIHHIIGIHHIHGIIIIIIIIIIIIHEIHHIIHIIHHHHEHIHIHIHGIIIIHIIIIIIIIIIHHIHHHIIIIHHHIIIIIHHIIIIIIIGIIHIIIIIIHHIIIIIIHGIIIHHIIIIIIIIIIHFIIHHIIIHIIIHHDIIIIIIIIIIHIIIIIIIIIHIHADDDD
@HISEQ:969:HM2KJBCX2:2:1101:20011:67621 2:N:0:ACTATGCA
TGTCCGTGGATCCCCAACTATCCCTATTAATCATTACGGTGATCCTAGAAACCAACGAAATAGAATCAGTCCGTCCTATTTCATTATTCCATGCTAATGTATTCAGACGATAGTCTGCTTTAAACACTCTAATTTTTTCAAAGTAACAGTCCTGATTTCCAACCACACCAAATAAATGGCATGAAAGTTCCTCAGAAGGTAGAGATCCATCTCACCAGTACAGACAATTAAGCCTGACCAATGGGTAGACCCCGAAGTTCAACTACGAGCTTTTTAACTGCAACAACTTTAATATACGCTATTGGAGCTGGAATTACCGCGGCTGCTGGCACCAGACTTGCCCTCCAA
+
DDDDDIIIIHIIIIIIIIIIGIIIIIIIIHHIHIIIIIIIIIIIIIIIHIIIHFHIIIIHHFHFHIIHIIIHIHHIIIIIIIHIIIIIIIIIHIIIIIIIIHHGIHHIIIHIHHIHHHIIHIIIIIIIIIIHHHIIIIHIHHHHHIIIIIIHIIIIIHIIHIIIIIHIIIIIIIIIIIIIIIIIIIIIIIIHGIIIIHHIIIIIIIIIIIHHHIIIIIIIIIIIIIIIIIIIIIIIIIIIIIIIIHFIIIIIIIIHFIIIIIIIIIIIIIIIIIIIIIIIIIIIIIIHHIIIIIIIIIIIIIIIIIIIIIIIIIIIIIIIIIIIIIIIIIIIIIIIIIIIIIIDDDDD
@HISEQ:969:HM2KJBCX2:2:1101:2090:68238 2:N:0:ACTATGCA
TGTCCGTGGATCCCCAACTATCCCTATTAATCATTACGTCAATCCTAGAAACCAACAAAATAGGATCAAACGTCCTATTTCATTATTCCATGCTAATGTATTCAAGCGTTAGCCTGCTTTAAACACTCTAATTTTTTCAAAGTAACAGTCCTGTTTCCCTGCAACACCAAATTAATGACATTACAGTTCTTCAAGAAGGAGGAACCAGTAAAGCCAGTACATACCAGAGGCACGACCAACCTACTAATCCCGAAATTCAACTACGAGCTTTTTAACTGCAACAACTTTAATATACGCTATTGGAGCTGGAATTACCGCGGCTGCTGGCACCAGACTTGCCCTCCAA
+
DDDDDIIIHIIIIIIIIIIIIIIIIIIIIIIIIIHIIIIIIIIIIIIHIIIIIIIIGIIIIHHHIIIIIIIIIIIIIIIIIIIIHHIHIIIIIIHIIIIIIIIIIHIIIIIIHIIIIIIIIGIIIHIHHIIIIIIHIIHIIIIHIIIHIIIIIIIHHHFHGHHHHIIIIHHHIIIIHIHHIIIHHIHEHIIIIIIIIIIIIIIIIIIIIIIIIIIIIIIIIIIIIIIIIGIIIIIIIGIIHIHHEIHHIIIIIIIIIIIIIIIIIIGIIIIIIIIIIIIIIIIIIIIIIIIIIIIIIIIHIIIIIIIIIIIIIIIIIIIIIIIIIIIIIIIIIIIIIIIIIDDDDD
@HISEQ:969:HM2KJBCX2:2:1101:3943:68158 2:N:0:ACTATGCA
TGTCCGTGGATCCCCAACTATCCCTATTAATCATTACAGCGGTCCTAGAAACCAACAAAATAGAACCGATGTCCTATTCTATTATTCCATGCTAATGTATTCGAGCAAAGGCCTGCTTTGAACACTCTAATTTTTTCAAGGTAAAAGTCCTGGTTCCCCACGACACCCAGTAAAGGGCATCGGGTTTCCCAGAAGGAAAGACCCGACCGAATCCGTACGCTCGATTAGGAGGACAGATCAGCCAGGTCCAAGGTTCAACTACGAGCTTTTTAACGGCAACAACTTTAATATACGCTATTGGAGCTGGAATTACCGCGGCTGCTGGCACCAGACTTGCCCTCCAA
+
DDBDDHIHDHIGIIIIHHHIIIHIIIIIIIIHIIIIIIHHIIHIIHIIIIHI?HIIIHHIHI?FHHIIHHIIIIHIIIIIHIIIHIHEHIIIIIIIIIIHIFHHHGIIIIIIHHHHHHHIIIIIIHHIIIIIIIIGHGHHIHIIHHHHHIIIIIHIIIIIIIHHIIIIIHIIIIIIIIIHIIIIIHHHHHIIHHIIIIIHIDIHHHHIIIIIIIIHIHHEIIIIIIIIIIHIIIIIIIIIII=IIIHHIIHIIIIIIIIIIIIIIHHIIIIIIIIIIIIIIHIIIIIIIIIIIIIIIIIIIIIIIIIIIIIIIIIIIIIIIIIIIIIIIIIIIIIIIIIDCCDD
@HISEQ:969:HM2KJBCX2:2:1101:14241:68117 2:N:0:ACTATGCA
TGTCCGTGGATCCCCAACTATCCCTATTAATCATTACGGTGATCCTAGAAACCAACAAAATAGAATCATGCCGTCCTATTTTATTATTCCATGCTAATGTATTCAAGCAAAATGCCTGCTTTAAACACTCTAATTTTTTCAAAGTAAAGGTCCTGGTTCCCCGCGACACCCAATTAAGGGCATCGTGGTTCTCCAGAAGGTGAGAAATTGACTACACCAGTTCATACCCCTTAAGGCACGACCGATGTGTCAATCCCGAAATTCAACTACGAGCTTTTTAACTGCAACAACTTTAATATACGCTATTGGAGCTGGAATTACCGCGGCTGCTGGCACCAGACTTGCCCTCCAA
+
DDCDDIIHIIIIIIIIIIIIIIIIIIIIIIIIIIHIIIIIIIIIIIIHIIIIIIIIIIIIGIIIIIIIIIIIIIIIIIIIIIIIIIIIIIIIIIIIIIIIIHHIIIIIIIIIIHHIIIIIIIIIIIIIIGIIIIIIIIIIIHHIIIIIIIIIHHHIIIIIGIIIIIIIIIIIIIIIIIIIHIIIIIIIIIIIIIIIIIIIIIIIIIIIIIIIIIIHIIIIIIIIIIIIIIIIIIIIIIIIIHIIIIIIIHGIIIIIIIIIIIIIIIIIIIIIIIIIIIIIIIIIIIIIIIIIIIIIIIIIIIIIIIIIIIIIIIIIIIIIIIIIIIIIHIIIIIIIIHIIIIIHIIHDDDDD
@HISEQ:969:HM2KJBCX2:2:1101:1691:68258 2:N:0:ACTATGCA
TGTCCGTGGATCCCCAACTATCCCTATTAATCATTACATCGATCCTAGAAACCAACAAAATAGAATTGGATGTCCTATTTTATTATTCTATGCTAATGTATTCAAGCGTGAGCCTGCTTTAAACACTCTAATTTTTACAAAGTAACAGTCCTAATTCCCTGTGACACCAAATTAATGGCATTACGGTTCTTTAAAAGATGAGAAATCAATAATATCAGTACATACCAACGGTATGACCAAAACATTGATTCCGAAATTTAACTACGAGCTTTTTAACTGCAACAACTTTAATATACGCTATTGGAGCTAGAATTACTGTGGCTGCTAGCACCAGACTTGCCCTCCAA
+
<@<0<CCC/0DGHH1<C<F?@C1FH?11<1F<1C1<<GEHEHGH0C1D<F<<F1<<<D?FHEF@GCGEH11<<11@@GGI@EHHEE1C@GEC@HE?HHHHE@FCHCFG<EEHHHHG?@@DGC6GCHFE@IHHCCFEEHG@EFCCFGGHHG<F@FHC=GGHHEDEGIHHHCHF@HHC@CH@DHEHHG@:C?HIHHFFHHHEIIIIIGDEFFGFHHHFEGCCFCEGHC<EGHFEHIIHIHG@@FHHGCHHHFCIIHGD?EHEEEHHEGGGHHG@HH?GG@CC1HFHHHHCEHIIIHIHIHEHHGIHIHHHIHHGEEHHEC@HGEHEEHGIHGEHHIHGIIIHHH@?DD@
@HISEQ:969:HM2KJBCX2:2:1101:10573:70177 2:N:0:ACTATGCA
TGTCCGTGGATCCCCAACTATCCCTATTAATCATTACGTCAATCCTAGAAACCAACAAAATAGGATCGAACGTCCTATTTCATTATTCCATGCTAATGTATTCAAGCGTTAGCCTGCTTTAAACACTCTAATTTTTTCAAAGTAACAGTCCTGTTTCCCTGCAACACCAAATTAATGACATTACAGTTCTTCAGAAAGGAGGAATCAGCGAAGCCAGTACATACCAGTGGCACGACCAACCTGCTGACCCCGAAATTCAACTACGAGCTTTTTAACTGCAACAACTTTAATATACGCTATTGGAGCTGGAATTACCGCGGCTGCTGGCACCAGACTTGCCCTCCAA
+
DDDDAEHHHIEHHHHHHHHIHHIIIIIIHIIIIIIHFHIIIIIHIIIIIIIHEHFHICHHIHHHIHHIIIHHGHDHHIIIIIIIIHHHIHHGHHIIHHIIIHIIIIIHIIHHIEGHFGIHIIIHIIIIHIIHHHHHHIIIHIIIIHHHGIIIHHIIIIIHGIIIHHIHHHHHHHFHHGEIIHIIHHHHHHHIIIIGIIGIIHIHIIIIIHFIIIIIIHIGIIIIIIIIIIIHIHHHIIHIIIHGFHHIIHHHIIHHHIIIIHIHIHIIIIIIHHEHIIIIIHHHHHHHIIIIIHIIIHIIIIIIIIIIIIIIIIIIIIIHIIIIIIIIHIHIIHIIIIIIIDCDDD
@HISEQ:969:HM2KJBCX2:2:1101:8771:70631 2:N:0:ACTATGCA
TGTCCGTGGATCCCCAACTATCCCTATTAATCATTACGTCAATCCTAGAAACCAACAAAATAGGATCGAACGTCCTATTTCATTATTCCATGCTAATGTATTCAAGCGTTAGCTTGCTTTAAACACTCTAATTTTTTCAAAGTAACAGTCCAAATTCCCCGCAACACCAAATTAATGGCATTACGGATCATCAGGAAGGAGGAATCAGTGAGACCAGTACATACCAGAGGCATGACCAACCTACTAACCCCGAAATTCAACTACGAGCTTTTTAACTGCAACAACTTTAATATACGCTATTGGAGCTGGAATTACCGCGGCTGCTGGCACCAGACTTGCCCTCCAA
+
B@DD@EHHHIIHEHHHHHIIIFIHIHIHHHIIIIIIIIIIIHHHHHIHHIHIIIHIHHIHIIHIIIIIIIIIIHHHHHHHHHIHIIEHIIIIGIHIHEFEHGGHIIGIHHIIIGIIHHEHIIIIIIHIIIFHIIHIHGHGHIIIGGICFEDHHIIIHIHIEHHHHHIHHIFHFHGGHHEHIGCHFIHHHIIEG@?CGHIHIIHGCGCCB@CIHF?EHHHHCCFFEHHEIIHFHHHI?CGHGDAGEHHIHHHHG<?C?GGCD0C0HH?IHHHHHEFHCGHCHHEHEHHEHHFH@HHFD1GC<CHGCFHHEHIIIHHHCHHF<EEHHHIHHGHCEH@<<=HGC?DBD@
@HISEQ:969:HM2KJBCX2:2:1101:5917:69971 2:N:0:ACTATGCA
TGTCCGTGGATCCCCAACTATCCCTATTAATCATTACGGTGGTCCTAGAAACCAACAAAATAGAACCACAACGTCCTATTCTATTATTCCATGCTAATCTATTCAAGCAATAGCCCGCTTTAAACACTCTAATTTTTTCAAGGTAATGGTCCTGGCTCCCCAACACACCCAATTAAGGACATGCTGGTTCACCAGAAGGAAGACCCGACAACAAGACAGTACTCGCCAAAGACGGACCGCCCGGCCAGGCCTAAAATTCAACTACGAGCTTTTTAACTGCAACAACTTTAATATACGCTATTGGAGCTGGAATTACCGCGGCTGCTGGCACCAGACTTGCCCTCCAA
+
@DDADIIIIIIIIIIIHIIIIIIIIIIIIIIIHHIIIIIIIIIIHHIHHEHHHIHIGHEHEHHHIGHIIHIIHHHGECGHHHEEHEHHHHFHIIIIIIHIIHHHIIIHHHIIHIIIIHHHIHHIIHIIIHIGHIIIIIHFHHFIIHHIIIIIHIHIIIIIIHIIIGIHHHHHHFIIHIIHHHEHIHHIHHIIHHIIHGCHHHHHIIIIIIIIIIIHIIIHHIHIIIIHIIIHIIIIIIIHHIIIHIIIIIIIIIIIIIIIIHHFIIHHIIIIIIIIIIIIGIHEHHHHHEIIIGIIIIHIHIHIIIIIIIIIIIIIIIIIHIIIIIIHIIIIIIIIIIIIIHBBDBB
@HISEQ:969:HM2KJBCX2:2:1101:15401:71596 2:N:0:ACTATGCA
TGTCCGTGGATCCCCAACTATCCCTATTAATCATTACGGTGATCCTAGAAACCAACAAAATAGAACCATGCCGTCCTATTCTATTATTCCATGCTAATGTATTCGAGCAAAAACGCCTGCTTTAAACACTCTAATTTTTTCAAGGTAAAGCTCCTGGATCCGCAAGACACCCAATTAAGGACATCAAGTTTCTCCAGAAGGTGAGAAATCAACAGCGACAGTTCATACCCCTTAAGGCATGACCATCACGTCAATCCCGAAATTCAACTACGAGCTTTTTAACTGCAACAACTTTAATATACGCTATTGGAGCTGGAATTACCGCGGCTGCTGGCACCAGACTTGCCCTCCAA
+
<D00<0FH/011DHHFHIIHIIIIIIIIIIIIIIIIIIIFH1FHIIIIHHFHHIIIGIIIIIHHIIIF?1D@/<E/<<F@1<1<DEG<G11C111<<<1<11<<1<<0/<<@C$<EEHGHGCGAC66B?@ACG1HGHACHAA616EHGGD$<8ADH'0<D<;<E.<<D<D/</DF#<HG@D<</<@CCD</CCC</CDHCGD0CHHG<0CC0IIHE:1EG<<//<0.CG@G<<<1@HD1?IIHGCCCC<F<DD/DHHF1F<EGIIIIIIIIIIIIIIIIIIIIIIIIIIIIIIIIIIIIIIIIIIIIIIIIIIIIIIIIIIIIIIIIIIIIIIIIIIIIIIIIIIHHIDDDDD
@HISEQ:969:HM2KJBCX2:2:1101:1681:70803 2:N:0:ACTATGCA
TGTCCGTGGATCCCCAACTATCCCTATTAATCATTACGGTGATCCTAGAAACCAACAAAATAGAATCATGCCGTCCTATTTTATTATTCCATGCTAATGTATTCAAGCAAAATGCCTGCTTTAAACACTCTAATTTTTTCAAAGTAAAGGTCCTGGTTCCCCGCGACACCCAATTAAGGGCATTGCGGTTCTCCAGAAGGTGAGAAATTGACTACACCAGTTCATACCCCTTAAGGCACGACCGATGTGTCAATCCCGAAATTCAACTACGAGCTTTTTAACTGCAACAACTTTAATATACGCTATTGGAGCTGGAATTACCGCGGCTGCTGGCACCAGACTTGCCCTCCAA
+
BDDAAFIHIIIIIIHHIIIIIIIIIIIIIIHHIIIIIGIIIIIHHHEHHIHHIIIIIIIIIIHHHIIIIE?GHIGIIIIIIIHIIIIIIIIHIIEHIIHFHCHHIIIIHIHFIGHHIIHHHHHGHHIIIIIHHIIIIIHHHIHHHHHIIHHIIHIIHIIHIIIIIHHIIHHIIIIIHH:EHIIIHHHIHIIIHHIIIIIIIIIIIIHGIIIIIHHHHIIIIIIIIIIIIIIIIIIIIIHHGIIIIIIIIIHGGIIIIIIIIIIIIHIIIIIIIIIIIIIIHIIIHIIIIHIIHIIIIIIIIIIIIIIIIIGIIIIIIIHIIIIIIIGIIIIIIIIIIIIIIIIIIIHBDDDA
@HISEQ:969:HM2KJBCX2:2:1101:12510:71903 2:N:0:ACTATGCA
TGTCCGTGGATCCCCAACTATCCCTATTAATCATTACGGTGATCCTAGAAACCAACGAAATAGAATCAGTCCGTCCTATTTCATTATTCCATGCTAATGTATTCAGACGTTAGCCTGCTTTAAACACTCTAATTTTTTCAAAGTAACAGTCCTGATTTCCCATCACACCAAATAAATGGCATGAAAGTTCCTCAGAAGGTAGAGATTCATCTCACCAGTACAGACAATTAAGCCTGACCAATGAGTAAACCCCGAAGTTCAACTACGAGCTTTTTAACTGCAACAACTTTAATATACGCTATTGGAGCTGGAATTACCGCGGCTGCTGGCACCAGACTTGCCCTCCAA
+
DCDDDIIIIGIIGGIHIIIIIIIHHIHHIIHIIIIIIIHIHEHIHHHIIIGIIIGHIIIIIGEHGHIIIIIIHHIIIICCEEFHHEHHH?@GHIHHHIHHHHHHHHIIHHHHHHHIHHHHEHIHIGIIIIIIIIIHHHIIIIHHHIIIHIIIIIHGHIIIHHHHIIHGIIIIHHFHEIIIIIHIIIIIIIIHHHIHHHIHHIHFIIIIHIHHIIHIIIGIIHHHIIHHEIIIIIIHGHEIIHIFIHGIIHIIIIIIGIIIIIHHIIIIHIIIIIHHHIIIIIIIHIHGHIHHEIGIIIIHIIIIIIIIIIIIIIHIIIIIIIIIIIIHIIIGIIIIHHHIIIHDBDDB
@HISEQ:969:HM2KJBCX2:2:1101:3268:72914 2:N:0:ACTATGCA
TGTCCGTGGATCCCCAACTATCCCTATTAATCATTACGTCAATCCTAGAAACCAACAAAATAGGATCGAACGTCCTATTTCATTATTCCATGCTAATGTATTCAAGCGTTAGCTTGCTTTAAACACTCTAATTTTTTCAAGGTAAAGGTCCTGGATCCGCAAGACACCCAATAAAGGACATCAAGTTTCTCCAGAAGGTGAGAAATCAACTGCAACAGTTCATACCCCTTAAGGCATGACCATCACGTCAATCCCGAAATTCAACTACGAGCTTTTTAACTGCAACAACTTTAATATACGCTATTGGAGCTGGAATTACCGCGGCTGCTGGCACCAGACTTGCCCTCCAA
+
BDDDDHIIIEHIHIHIHIHIGGCGCHHEHHHHHIHHIIIIIIIHIHGHGHIIIHGHIIIGGHIIHHHIGHIEFFHHIHEHHHHHHEHIIHE1@1@FCHHCHHHHICHHFEHGFHIHFHHIHIIIG@C@G@HEHGHHHHHHHIHIGHHG<?CFHHHEHEC?IGCCDHCHCIHHFCIHIIGIIIHGIIHHIIHHIHHIIIIIIIIIHHIIIGIIEHHIGCHEHIIIIIIIIIIIIIHHIGHGHIHEHIIFHIIIIHIIHIIIIIIHCIIIIIIIHHHIIIIHHHIIIIIHHIHIGIIIIIIIIIIIIIIIHIIIHHIIIIIIIIIIIIIIIIIHGIIIIHGHGIIHHD@ADD
@HISEQ:969:HM2KJBCX2:2:1101:6652:73001 2:N:0:ACTATGCA
TGTCCGTGGATCCCCAACTATCCCTATTAATCATTACGGTGATCCTAGAAACCAACAAAATAGAACCATGCCGTCCTATTCTATTATTCCATGCTAATGTATTCGAGCAAAAATGCCTGCTTTAAACACTCTAATTTTTTCAAGGTAAAGGTCCTGGATCCGCAAGACACCCAATTAAGGACATCAAGTTTCTCCAGAAGGTGAGAAATCAACAGCGACAGTTCATACCCCTTAAGGCATGACCATCACGTCAATCCCGAAATTCAACTACGAGCTTTTTAACTGCAACAACTTTAATATACGCTATTGGAGCTGGAATTACCGCGGCTGCTGGCACCAGACTTGCCCTCCAA
+
DDDDDIIIHIIIIIIHHIIIIIIIGHIIIIIIIIHHIIHHGHIIIIIIGHHHGHIIGIIGIIEHIIIIHHHHIHDHHIFHIIIIIIIIIHHCHHIIIIHHHHHHHIIHIHHIIHHHIIIIGIHIHHIHHIHHF@HHHHEIGIIHHHIIIIIHIIHIHHHHHHCHHIHIHIHIHIHHHHIHHHHHHHECF@HIIHHIIIIIIIIHGHHHFIHIIHIHGHFHIHIHHIIIIIGIIHIIHGIIIHHHIHIHIIHEHHHDIIIIGHGIHIIHHIIIHHHHFHIHHHIIIIIIIIHHGEEIIHHGCHEHEHHGHHFHHFIIHHIIIIIGIIIHIHHIHIIIIIIIIIIIGIHHDDDDD
@HISEQ:969:HM2KJBCX2:2:1101:12155:73941 2:N:0:ACTATGCA
TGTCCGTGGATCCCCAACTATCCCTATTAATCATTACGGTGGTCCTAGAAACCAACAAAATAGAACCACAACGTCCTATTCTATTATTCCATGCTAATCTATTCAAGCAATAGCCCGCTTTAAACACTCTAATTTTTTCAAGGTAATGGTCCTGGCTCCCCAACACACCCAATAAAGGACATACTGGTTCACCAGAAGGAAGACCCGACAGCAGACAGTACTCGCCAAAGACGGACCGCCCGGCCAGGCCTAAAATTCAACTACGAGCTTTTTAACTGCAACAACTTTAATATACGCTATTGGAGCTGGAATTACCGCGGCTGCTGGCACCAGACTTGCCCTCCAA
+
DDDDDIIIIIIIIIIIIIIIIIIIIIIIIIIIIIIIIIIIIIIIIIIIIIIIIIIIIIIIIIIIIIIIHHHIIIGIHIIIIIHIIIIIIIIIIIIHHIHIIIIIIIIIIIIIIIIIHHHIIHHIIIHIIIIIIIIIHIIHIIIIIIIIIIHIIHHIIHHHIIIIIIIIIIIIIIIIIHHIIIIIIHIIIIIIIIIIIIIIHIHHIIIIIIIHIIHIIIIIIIIIIIIIIIIIIIIIIIIIIIIIHIIIIIIIIIIIIGIIIHHIIIGIIIIIIIIIIIIIIIIIIIIGIIIIHHIIIIIIIIIIIIIIIIIIIIIIIIIIIIIIIIIIIIIIIIIIIIIIIDDDDD
@HISEQ:969:HM2KJBCX2:2:1101:5363:74369 2:N:0:ACTATGCA
TGTCCGTGGATCCCCAACTATCCCTATTAATCATTACGTCAATCCTAGAAACCAACAAAATAGAATCAAACGTCCTATTTCATTATTCCATGCTAATGTATTCAAGCGTGCGCCTGCTTTAAACACTCTAATTTTTTCAAAGTAACAGTCCTGATTCCCCACGACACCAAATTAATGACATCGCGGTTCTTCAGAAGGTAGGAACCAATAATGCCAGTACGTACCGAGGCACGACCGACAGTCTGATCCCGAAATTCAACTACGAGCTTTTTAACTGCAACAACTTTAATATACGCTATTGGAGCTGGAATTACCGCGGCTGCTGGCACCAGACTTGCCCTCCAA
+
DDDDDIIIGIIIIIIIIIIIIIIIIIIIIIIIIIIGIIIIIIIIIIIIIIIIHIGIIIHIIIHIIHIIHIIIHIIIIIIIIIIIIIHIIHGIFFHHIIIIIIIIIIIIIHIIIIIIIIIHIIIIIIIHIHIIIIIIIIIIIIIIIIIIIIIIIIHHIGIIHHIIIIIIIIIIIIIIHHHIHIIIHIHIGHIIIIIIIIIIIHIIIHIIIIIHIIIIIIIIIIIIIIIIIIIIIHIIHIIIIHHHIIIIIIIIIIIIIIHHIIIIIIIIIIIIIIIIIIIIIHGHIIIIHIIIIIIIIIIIIIIIIIIIIIIIIIIIIIIIIIIIIIIIIIIIHIIIIIIIDDDDD
@HISEQ:969:HM2KJBCX2:2:1101:19927:74710 2:N:0:ACTATGCA
TGTCCGTGGATCCCCAACTATCCCTATTAATCATTACGGTGATCCTAGAAACCAACAAAATAGAACCATGCCGTCCTATTATATTATTCCATGCTAATGTATTCGAGCAAAAATGCCTGCTTTAAACACTCTAATTTTTTCAAGGTAAAGGTCCTGGATCCGCAAGACACCCAATTAAGGACATCAAGTTTCTCCAGAAGGTGAGGAATCAACAGCGACAGTTCATACCCCTTAAGGCATGACCATCACGTCAATCCCGAAATTCAACTACGAGCTTTTTAACTGCAACAACTTTAATATACGCTATTGGAGCTGGAATTACCGCGGCTGCTGGCACCAGACTTGCCCTCCAA
+
D@DD@HIIHHIIFCEHGHHEHG1DCHHEEEF@?HHHIIG@E?HE1CCC<D11CFG=EHE1FCHCHHGHE@?CC0<<D1C11<1<FGHHH?FCC@CGHE1GH1CE1<@CDGHGHHCGHHHHHIHGGFD8?EFDGCHEHIIICF81AH?HGB1C$EHG??C?CED@D?FHGEEHHEFCHGD?HIHHGHGHHHHCHCEFHHGDG??HD#?HHHIHGIGIHHHGHHC<CC<C1<@IIIHEHG<CC@HFHECEHG@GIHH<HIHEE?IIIIHEHE=IHHGHHHHHHHIIIIHHGHHIIIIHHHHHIHFG?IIHHHIHHIIHGHHIHHHIHIIHHEIIHHFEIIHGF?HHIHD100@@@
@HISEQ:969:HM2KJBCX2:2:1101:2595:75002 2:N:0:ACTATGCA
TGTCCGTGGATCCCCAACTATCCCTATTAATCATTACGTCGATCCTAGAAACCAACAAAATAGAATCAAACGTCCTATTTCGTTATTCCATGCTAATGTATTCAAGCGTGAGCCTGCTTTAAACACTCTAATTTTTTCAAAGTAACAGTCCTGATTCCCCATGACACCAAATTAATGACATCATGGTTCGTCAGAAGGTAGGAATCAATAATACCAGTACGTACAATAGCACGACCAATAAATTGATCCCGAAATTCAACTACGAGCTTTTTAACTGCAACAACTTTAATATACGCTATTGGAGCTGGAATTACCGCGGCTGCTGGCACCAGACTTGCCCTCCAA
+
B<0<<01<<G11111D<0<<<C111CEGHEFEGE@CDCGHD<11<1<CCGHFDGHIHGEE@HHC@H1GCCEECGH@HHIIEHIGEHECG?1FFEEHGEIHHHEGIIHHHHHHGHIHHGHHIHHHIHHFIHIHHHH@HDHHGEBFHHEG;<HEFHEGHHHIIHIIIIHHIIHHHIHHIIHIIIIHHHEEGED?IGIHGEIIHHIHGHIHHHHEH9IIH;IIHHHEII=IIHIHHHHHIHIIIHHDFCH?HHHHCIHEHHIIIIHG1HGHHIHIIIIIIHGIHHGHHHHHIIHHEDGHHIHHFHIIHHHHHIHIIIHIIHHHGHIHIIHFGIHIIIHHIHHHB@DD@
@HISEQ:969:HM2KJBCX2:2:1101:11382:74638 2:N:0:ACTATGCA
TGTCCGTGGATCCCCAACTATCCCTATTAATCATTACATCGATCCTAGAAACCAACAAAATAGAATCGGATGTCCTATTTCATTATTCCATGCTAATGTATTCAAGCGTAAGCCTGCTTTAAACACTCTAATTTTTTCAAGGTAACAGTCCTAATTCCCCGTGACACCAAATTAATGGCATTACGGTTCTTTAGAAGGTGAGAAATCAATAATATCAGTACATACCAACGGCATGACCGAAACATTGATCCCGAAATTCAACTACGAGCTTTTTAACTGCAACAACTTTAATATACGCTATTGGAGCTGGAATTACCGCGGCTGCTGGCACCAGACTTGCCCTCCAA
+
DDDDDIIIIIIIIIIIIIIIIIIIIIIIHIIIIIIGIIHIHIIIIIIGIIIIIIIIHIIIIIIIIIIIIIIIIIHIIIIIIIIIHIIHIIIIIIIIIIIIIIHIIHIIIIIIIIIIIIIIHHIHIHIIIIIIIIIIIIIIIHIIIIIHIHIIHHIIIIHIIIIIIIIIIIIIIIIIIIIIIIIIIIIIIHHHIIIIIIIIIIIIHHHIIIIIIIIIIIIIIIIHIIIIIIIIHIIIIIIIIIIIIHIIIIIIIIIIIIIIIIIIIIIIIIIIIIIIIIIHHIIIIIIIIIIIIIIIIIIIHIIIIIIIIIIIIIIIIIIIIIIIIIIIIIIIIIIIIIIIIHDDDDD
@HISEQ:969:HM2KJBCX2:2:1101:19813:76172 2:N:0:ACTATGCA
TGTCCGTGGATCCCCAACTATCCCTATTAATCATTACGGTGATCCTAGAAACCAACAAAATAGAACCATGCCGTCCTATTCTATTATTCCATGCTAATGTATTCGAGCAAAATGCCTGCTTTAAACACTCTAATTTTTTCAAGGTAAAGGTCCTGGTTCCACATGACACCCAATTAAGGACATCATGCTTCTCCAGAAGGTGAGAAATCAACTGCGACAGTTCATACCCCTTAAGGCACGACCATCACGTCAATCCCGAAATTCAACTACGAGCTTTTTAACTGCAACAACTTTAATATACGCTATTGGAGCTGGAATTACCGCGGCTGCTGGCACCAGACTTGCCCTCCAA
+
DCDDDIIIIHIIIIIIIIIHIIIIIIIIIIHIIIHIIIHIIIGIHHIIIIIIIIIIHHIIIFHHIIIIIHI?HEHHIIIHHHHHIHIIIIIIIIIHIIIHHEHGHIIIIIIIIIIHIIHIIIHIIIIIIHIIHIIIIIIHHIGIIIIIIIIIIIIIIIIIIIHHIHIIIIIIIIIIIHIIIIIIIIIHHHIIIIIHIIIIIIIHIIIHIIIIIIIIIHFHIIIHIHIIIIIIIIIIIIIIIIIIIGGIIHGIHHIIIIIIIIIIIIIIIIHIIIIIIIIHIIIIIGIIIIIIIIIIIIIIIIIIIIIIIIIIIIIIIIIIIIIIIIIIIIIIIIIIIIIIIIIIIIIDDDDD
@HISEQ:969:HM2KJBCX2:2:1101:4287:76893 2:N:0:ACTATGCA
TGTCCGTGGATCCCCAACTATCCCTATTAATCATTACGGTGGTCCTTGAACCAACAAAATAGAACCACGACGTCCTATTCTATTATTCCATGCTAATCTATTCAAGCAAAAGCCTGCTTTAAACACTCTAATTTTTTCAAGGTAATGGTCCTGGCTCCCCGGCACGCCCAATTAAGAACATACCGATTCACCAGAAAGATAGACCCGACGACAGAACAGTACTCGCCAGAGACGGACCGTCCGGCCAGGCCTAAAATTCAACTACGAGCTTTTTAACTGCAACAACTTTAATATACGCTATTGGAGCTGGAATTACCGCGGCTGCTGGCACCAGACTTGCCCTCCA
+
DADDDIIIIHIIIIIHHHIIIIIIIIIIIIIIIIIIIIIIIIIIIIIIEHIHIIIHEHIIIHIIIIIIHHIIIIIIIIIIIIIIIIIIIIHIFHHIIIIHHHIIIIIIIIIGIIIIHIGIIIIIIIIHIIIIIIIHGIIIIIIIIIIIIIHIIHIHIHIHIIIIIIIIIIIIIIIIHHHHHIIIGIIIHHHHIIIIIIHIIIIIIIIHIIHIIIIIIIIIIIIIIIIIIIIIIIIIIIIIIIIIHIIIIIHIIIHIHHIIIHHIIIIIIIIIIIIIHHIIIIIIIIIIIIIIHIIIIIIIIIIIIIIIIIIIIIIIIIIIIIIIIIIIIIIIIIIIIIIIIDDDDD
@HISEQ:969:HM2KJBCX2:2:1101:18013:78660 2:N:0:ACTATGCA
TGTCCGTGGATCCCCAACTATCCCTATTAATCATTACGGTGGTCCTAGAAACCAACAAAATAGAACCATGCCGTCCTATTTTATTATTCCATGCTAATGTATTCAAGCAAAAATGCCTGCTTTAAACACTCTAATTTTTTCAAAGTAAAGGTCCTGGTTCCCCGCGGCATCCAATTAAGGACATCGCGGTTCTCCAGAAGGTGAGAAATTGACTGCACCAGTTCATACCCCGTGAGGCACGACCGATGCGCCAATCCCGAAATTCAACTACGAGCTTTTTAACTGCAACAACTTTAATATACGCTATTGGAGCTGGAATTACCGCGGCTGCTGGCACCAGACTTGCCCTCCAA
+
DDDDBIHHHIIIIIIIIIIIIIIIIIIIIIIIIHIIIGHIIIIIIIIIIIIIIIIHIGHCHIHIIIIIIIIIIIIIIIIIIIIIHIIIIIIIIIIIIIIIIHIIIIIHIIIIIHIIIIIIIHIIHHHIIIHHIHIIIIIIHIIIIIIIIIIHHIIIHHHGHIIIIIHIIIIIIIIIIIHHHIIIIIIHHHIIIIIIIIIIIHIIIIIIIIIIIIIIIIIIIIIIIIHIIIIIIIIHIIIIIIIIIIIIIHHHHHHIIHHIIIIIIIIIIIIIGIIIIIIIIIIIIIIIIIIIIIIIIIIIIIHIIIIIHIIHIIIIIIIIIIIIIIIIIIIIIIIIIIIIIIIIIIIIDDDDD
@HISEQ:969:HM2KJBCX2:2:1101:4929:78469 2:N:0:ACTATGCA
TGTCCGTGGATCCCCAACTATCCCTATTAATCATTACGGTGATCCTAGAAACCAACAAAATAGAACCATGCCGTCCTATTCTATTATTCCAGCTCCAATAGCGTATATTAAAGTTGTTGCAGTTAAAAAGCTCGTAGTTGAACCTTTGGCCTGGCTGGCAGGTCCGCCTCACCGCGTGCACTTGTCCGGCCGGGCCTTCTCTTCTGGAGAACCGCATGCCCTTCACTGGGTGTGTTGGGGACCAGGACTTTTACTTTGAAAAAATTAGAGTGTTCAAAGCAGGCCTTTGCTCGAATACGTTAGCATGGAATAATAGAATAGGACGTGCGGTCCTATTTTGTTGGTTTCTAGGACCGCCGTAATGATTAATAGGGATAGTTGGGCCTCCTCTTTAT
+
DDDDDIIIIIIIHIIIIIIIIIIIIIIIIIIIIIIIIIIIIIIIHIIIGIIIIIIIIIIGIHIIIIHII@HIHIHIIIIIIIIIHIIHHGHHEEHCGHIHH<EEHHIIHIIIIIIIIIIIIIIGHIIHIHHIHIIIIHHH?GHHHHIHHIHIHGHHGHIIIIHIEHIIHHHIHHHHHHHHHHIIIIIIIIHIHIHIIIIIIIGIIIIIHHCIIIIIIHHIIIHHHHHHIHEIIIIIIIHHGHHIIIIIIIIHIIHIIHIIIIIIHIHIIIIHIIHIIHIIIIIIIIIHIIIHHDIIIIHIIIIIIIIIHIIIIIIIIIIIIIIIIIIIIIIIIIIIIIIIIHIHIIIIIIIIIIIIIIIIIIIIIIIIIIIIIIIIIIIIIIIIIIIIIIDDDDD
@HISEQ:969:HM2KJBCX2:2:1101:13189:79381 2:N:0:ACTATGCA
TGTCCGTGGATCCCCAACTATCCCTATTAATCATTACTCCAGTTGCTAAAAAACCAACAAAATTCGAGATACGAGTCCTAAATTATTATTCCATGCTAATGTATTCATAACTTTCAGCCTGCTTTAAACACTCTAATTTTTTCAAAGTAAAGGTCCTGGATTGCGAACCCAACCCAGTAAAGGGCAGGAACGTTCTCCAGGAAGATGGTAAGCGCGCATCGGCACTCACACACGATACCGTGGCGGGCCAAGCGCACTATACCAGAAATCCAACTACGAGCTTTTTAACTGCAACAACTTTAATATACGCTATTGGAGCTGGAATTACCGCGGCTGCTGGCACCAGACTTGCCCTCCAA
+
DADDDIIIIIIIIIIIIIIIIIIIIIIIHHIIIIIIIIIIIIIIIIIIIIIIIIIIHIIIIIIIIIHHIIIIHIIIIIIIIIIIIIIHIIH?GHICHHIIIHHIIGIIIIIIIIIHIIIIIIIIIIIIIHIIIIIIIIIIIIIIIIIIIIIIIIIIIIIIIIIIHIIIIIIIIIIIIIIIIIIIHIIIIIIIIIHIHIIIIIIIIIIIIIIIIIIIIIIIIIIIIIIIIIIIIIIIIIIIIIIIIIIIIIIIIIIIIIIIIIIIIIIIIIIIIIIIIIIIIIIIIIIIIIIIIIIIIIIIIIIIIIIIIIIIIIIIIIIIIIIIIIIIIIIIIIIIIIIIIIIIIIIIIIIIIIDDDDD
@HISEQ:969:HM2KJBCX2:2:1101:10158:80166 2:N:0:ACTATGCA
TGTCCGTGGATCCCCAACTATCCCTATTAATCATTACGGTGGTCCTAGAAACCAACAAAATAGAACCACAACGTCCTATTCTATTATTCCATGCTAATCTATTCAAGCAATAGCCCGCTTTAAACACTCTAATTTTTTCAAGGTAATGGTCCTGGCTCCCCAACACACCCAATAAAGGACATGCTGGCTCACCAGAAGGAAGACCCGACAGCAGACAGTACTCGCCAAAGACGGACCGCCCGGCCAGGCCTAAAATTCAACTACGAGCTTTTTAACTGCAACAACTTTAATATACGCTATTGGAGCTGGAATTACCGCGGCTGCTGGCACCAGACTTGCCCTCCAA
+
DBDDAHHIIFHHHIIHHIIIHHHHHHHEGG?FGHIIIIIHIIIIGIHIHHHHHHIIGEEHIHIIIIGH?HHHHHCHEEHHIFHHHIHHHH?FHEEGHHHHHHHIEHFIHFHHGHHIHEGFIHIIIIEIHHIGIHFHIIHIIIIIIHHIHHHHHHGGHHHCIIHHHHIHIIHIIIIIIIHHHHHHHHHCEHHHIIIFIHEGHHHHHEIHIIIIHGHEEHFHHDIIIHIIHHGHHIHCHCCCGIHHIIIHGIIIIIIIIHIIHIIIHHHCHIIIHHIIIHIIIIHHHHHIIIIHHHHIIHHHHIIIIHHIIHIIIIHHHHIIIIHEIIIIHIIIIHHHIIIIIBCDCB
@HISEQ:969:HM2KJBCX2:2:1101:11910:80173 2:N:0:ACTATGCA
TGTCCGTGGATCCCCAACTATCCCTATTAATCATTACGGTGATTCAGAAACCAACAAAACAGGACCACCGTCCTATTCTATTATTCCATGCTAATGTATTCAGACGTAAGCCTGCTTTGAACACTCTAATTTTTTCAAGGTAAAGGTCCTGGTTTCCCACCACGCTAAATTAATAACATGATAGTTCCCCAGAAGGTAGAAATTCTACACACCAGTACAGACTTGTTAGCCCGACCAACGGTAGAATCCCGAAATTCAACTACGAGCTTTTTAACTGCAACAACTTTAATATACGCTATTGGAGCTGGAATTACCGCGGCTGCTGGCACCAGACTTGCCCTCCAA
+
DDDDDHIIIIIIIIIIIIIGHIIIIIIIIIIIIHIIIIHHIIFHIIHHHIIIIHIIIIIIIIHHHHIIIIHHIIIGIIIGIIIIIIIHIIIIIFHIIHIIHIHHIIIHIGIIIGIIIIIIIIIHIIHIIIHHIIIIIIIHIIIIIIHIIIHIIIIIIIHIHIIIIHIIIIIIIIIIIIIIIIIIIIHIIIIHIIIIIIIIHHGIIIIIIGIIIIIIIIIIHIIIHIIIIIIIIIIIIIIIIIHFIIHIHIIIIIIIIIIIIIIIIIIIIIIIIHIIIIIIIHHIHIHIIHIHHIIIIIIIIIIIIIIIIIIIIIHIHHIHIIIIIIIIIIIIIIIIIIIIDDDDD
@HISEQ:969:HM2KJBCX2:2:1101:1607:80488 2:N:0:ACTATGCA
TGTCCGTGGATCCCCAACTATCCCTATTAATCATTACGTCAATCCTAGAAACCAACAAAATAGGATCAAACGTCCTATTTCATTATTCCATGCTAATGTATTCAAGCGTTAGCCTGCTTTAAACACTCTAATTTTTTCAAAGTAACAGTCCTGTTTCCCTGCAACACCAAATTAATGACATTACAGTTCTTCAAGAAGGAGGAACCAGTAAAGCCAGTACATACCAGAGGCACGACCAACTTACTAATCCCGAAATTCAACTACGAGCTTTTTAACTGCAACAACTTTAATATACGCTATTGGAGCTGGAATTACCGCGGCTGCTGGCACCAGACTTGCCCTCCAA
+
DDDDCIIHIE?EHHHIIIIIGHGHIIHHHHHIIGIIIHHHHIIGGHIFIHIIIHIIIIIIIIHHHFHGGHHIEHHIIIIHHHHGHEHIIGIEHIIIGHIHHHHHHDGHGHHHHHHHIIIHHHHIIHHHHHFEHIHIHHHIIHHHHHHHHHHIIHIECHHCFHHHHGHIHHHIHHIIIIIIIIIIIIIIGGIIHIIHHHIHHIIHHHIIHHII@EGHIIIIHHFGFEIIH3HHIIHIHHHEFEGF?HGIIIIIHHIIIHHIHHCIIHIIHIIIHHHIIIIIIIIHIHHHIHIIIHHFGHHIHIIIIIIIIIIIHIHHIIIIIIIHIIIGIIIIIIIIIIIIIDDDDD
@HISEQ:969:HM2KJBCX2:2:1101:18770:80448 2:N:0:ACTATGCA
TGTCCGTGGATCCCCAACTATCCCTATTAATCATTACGTCAATCCTAGAAACCAACAAAATAGGATCAAACGTCCTATTTCATTATTCCATGCTAATGTATTCAAGCGTTAGCCTGCTTTAAACACTCTAATTTTTTCAAAGTAACAGTCCTGTTTCCCTGCAACACCAAATTAATGGCATTACAGTTCTTCAGAAAGGAGGAACCAGCAAAGCCAGTGCATACCAGTGGCACGACCAACCTGCTGATCCCGAAATTCAACTACGAGCTTTTTAACTGCAACAACTTTAATATACGCTATTGGAGCTGGAATTACCGCGGCTGCTGGCACCAGACTTGCCCTCCAA
+
DDDDDGHHIIIIIHIIIIIIIHIIIIIIHHIIIIIIIIIIIGHIHIHIGHIIIIIIIHIGIIHIEHIIIIIIHIIIIHHIHIIIHIIIIHHH?HIIHIIGIHIHIHIIHIIIHIIHIHHIIIIIHIIHHHIIIIHIIHHIIIIIIIIIIIIIIIIIIIIIIIIIIIIIIIHHIIHHIIIIIIIIIIIIIIIIIIHHIIIIIIIHHIIIIIIHIIIIIIIIIIIIIIIIIIIIIIIIII=IIIIHGIHIHIIIIIIIIIIIIIIIIIIIIIIIIIHIIIIIIIIIIIIIIIIIIIIIIIIIIIIIIIIIIIIIIIIIIIIIIIIIIIIIIIIIIIIIIIIIIDDDDD
@HISEQ:969:HM2KJBCX2:2:1101:11430:80907 2:N:0:ACTATGCA
TGTCCGTGGATCCCCAACTATCCCTATTAATCATTACAACGGTCCTAGAAACCAACAAAATAGAATCGTTGTCCTATTCTATTATTCCATGCTAATGTATTCTGGCATATGCCTGCTTTAAACACTCTAATTTTTTCAAGGTAAAGGTCTTGGCTCCGAGCAACACCCAATAAAGGGCATTACCCTTCCCCAAGCGGTGAGGCCCAACCGCCCAGTACTCGTTACAAGAACGGACCAACCGGCCAAACCCAAAATTCAACTACGAGCTTTTTAACTGCAACAACTTTAATATACGCTATTGGAGCTGGAATTACCGCGGCTGCTGGCACCAGACTTGCCCTCCAA
+
DDDDDIIIIHIIIIIHIIIIIIIIIIIIIIIIIIIIIIHIIIIIIIIIIIGIIIIIHIIIIIHIIIIIIIHHHIIIIIIIIIIIIHIIIIIIIIGIIIIIHIIIIIHIIIIIIIIIIIIIIIIIIIHIIIIIIIIIIIHIIIHIIIIIIIIIHIIIIIIIIIIIIIIIIHIHGIIIIHIHIIIIIIIIIIIIHIHIIIIIIHIIIIIIIIIIIIIIIIIIIIIIIIIIIIIIIIIIIIIIIIIHIIIGIIIIIIIIIIIIIIIIIIIIIIIIIHIIIIIHIIIIIIIIIHHIIIIIIIIIIIIIIIIIIIIIIIIIIIIIIIIIIIIIIIIIIIIIIIHIDDDDD
@HISEQ:969:HM2KJBCX2:2:1101:10639:81043 2:N:0:ACTATGCA
TGTCCGTGGATCCCCAACTATCCCTATTAATCATTACGGTGATCCTAGAAACCAACAAAATAGAACCATGCCGTCCTATTCTATTATTCCATGCTAATGTATTCGAGCAAAATGCCTGCTTTAAACACTCTAATTTTTTCAAGGTAAAGGTCCTGGTTCCACATGACACCCAATTAAGGACATCATGCTTCTCCAGAAGGTGAGAAATCAACTGCGACAGTTCATACCCCTTAAGGCACGACCATCACGTCAATCCCGAAATTCAACTACGAGCTTTTTAACTGCAACAACTTTAATATACGCTATTGGAGCTGGAATTACCGCGGCTGCTGGCACCAGACTTGCCCTCCAA
+
DDDDDIIIIHIIIIIIIIIIIIIIIIIIIIIIIHHIIIHHIIIIIHIIHIIIIIIIIIIGIIIIGIIIIIIIHIIIIHHIIII?HHHIIGHIHHIIIIIIIGHIIIIIIIIIIHIIIGIIIIHIIIIIIIIIIIIIIIIIIIIHIIIIIIIHIIIIIIIIIIIIIIIIIIIIIIIIIIIIIIIHIIIIIHIIIIIIIIIIIIIIIIIIIIHHGIIHIIIIHHHHIHIHIHIIIIIIIIIIIIIHIIIIIHHIIIIIGIIIIIIIIIIIIIIIIIIIIIIIIIIIIIIHIIIHIIIIIIIHIIHIIIIIIIIIIIIIIIIIIIHIIIIIIIIIIIIIIIIIIIIIIIIDDDDD
@HISEQ:969:HM2KJBCX2:2:1101:17135:81046 2:N:0:ACTATGCA
TGTCCGTGGATCCCCAACTATCCCTATTAATCATTACATCGATCCTAGAAACCAACAAAATAGAATCGGATGTCCTATTTCATTATTCCATGCTAATGTATTCAAGCGTGAGCCTGCTTTAAACACTCTAATTTTTTCAAGGTAACAGTCCTAATTCCCCGTGACACCAAATTAATGGCATTACGGTTCTTTAGAAGGTGAGAAATCAATAATATCAGTACATACCAACGGCATGACCGAAACATTGATCCCGAAATTCAACTACGAGCTTTTTAACTGCAACAACTTTAATATACGCTATTGGAGCTGGAATTACCGCGGCTGCTGGCACCAGACTTGCCCTCCAA
+
DDDDDIIIIIIIIIIIIIIIIHIIIIIIIIIIIIIIIIIIIIIIIIIIGIIIIIIIIIIIIHIIIIIIIIIIIIIIIIIHIIIIHIIIHIIHIIHIIIIIIIIIIIIIIIIIIIIIIIIIIIIIIIIIIIIIIIIIIIIIIIIIIIIIIIIIIIIIIIIIIIIHIIIIIIIIIIIIIIIIIIIIIIIIIIIIIIIIIIIIIIIIIIIIIIIIIIIIIIIIIIIIIIIIIIIIIIIIIIIIIIIIIHIIIIIIIIIIIIIIIIIIIIIIIIIIIIIIIIIIIIIIIIIIIIIIIIIIIIIIIIIIIIIIIIIIIIIIIIIIIIIIIIIIIIIIIIIIIIIIIIDDDDD
@HISEQ:969:HM2KJBCX2:2:1101:9697:81659 2:N:0:ACTATGCA
TGTCCGTGGATCCCCAACTATCCCTATTAATCATTACGGTGATCCTAGAAACCAACGAAATAGAACCAAGCCGTCCTATTTCATTATTCCATGCTAATATATTCAGACGTTAGCCTGCTTTAAACACTCTAATTTTTTCAAAGTAATAGTCCTGATTTCCAATCACACCAAATAAATGGCATGAAAGTTCCTCAGAAGGTAGAGATTTATCTCACCAGTACAGACAATTAAGCCTGACCAATGGGTAAACCCCGAAGTTCAACTACGAGCTTTTTAACTGCAACAACTTTAATATACGCTATTGGAGCTGGAATTACCGCGGCTGCTGGCACCAGACTTG
+
DDDDDIIIIIIIIIIIIIIIIIIIIIIIIIIIIIIIIIIIIIIIIIIIIIIIHIIIIIIIIIIIIIIIIHIHIIIIIIIIIIIIIIIIIIIIIIIIIIHIHIIIHIIIIIIIIIIIIIIIIIIIIIIIIIIIIIIIIIIIIIIIIIIIIIIIIIIIIIIIIIHIIIIIIIIIIIIIIIIIIIIIIIIIIIIIIIIIIIIIIIIIIIIIIIIIIIIIIIIIIIIIIIIIIIIIIIIIIIHIIIIIIIIIIIIIIIIIIIIIIIIIIIIIIIIIIIIIIIIIIIIIIIIIIIIIIIIIIIIIIIIIIIIIIIIIIIIIIIIIIIIIIIIIIIIIIIIDDDDD
@HISEQ:969:HM2KJBCX2:2:1101:4607:81239 2:N:0:ACTATGCA
TGTCCGTGGATCCCCAACTATCCCTATTAATCATTACGGTGGTCCTAGAAACCAACAAAATAGAACCACAACGTCCTATTCTATTATTCCATGCTAATCTATTCAAGCAATAGCCCGCTTTAAACACTCTAATTTTTTCAAGGTAATGGTCCTGGCTCCCCAACACACCCAATTAAGGACATACTGGTTCACCAGAAGGAAGACCCGACAACAGGACAGTACTCGCCAAAGACGGACCGCCCGGCCAAGTCTAAAATTCAACTACGAGCTTTTTAACTGCAACAACTTTAATATACGCTATTGGAGCTGGAATTACCGCGGCTGCTGGCACCAGACTTGCCCTCCAA
+
DCDDDIIHIIIIIIIIIIIIIIIIIIIIHIIIIIIIIIIIIIIIHHIIIIIIIIIIIIIIIIIGHIIIIIIIIGHHHIIIIIIIIIIIIIIIGIIIHHIIIHHHIIIIIIIIIIIIIIIIHIHIIIIIIIIIIIIIIIIHHHIIIIIIHIIIIHIIHIHHIIIIIIIHIIIIHHIIIIIIIIIIIIIIIIIIIIIIIIIIIIIIHHIIIIIIIIIIIIIIIIIIIIIHIIIII<IIIIIIIIIIHHIIIIHIIIIIIIIIIIIIIIIIIIIIIIIIIIIIIIIIIIIIIIIIIIHIIIHHHHIIIIIIIIIIIIIIIIIIIIIIIIIIIIIIIIIIIIIIIIDDDDD
@HISEQ:969:HM2KJBCX2:2:1101:19090:82452 2:N:0:ACTATGCA
TGTCCGTGGATCCCCAACTATCCCTATTAATCATTACGTCAATCCTAGAAACCAACAAAATAGGATCGAACGTCCTATTTCATTATTCCATGCTAATGTATTCAAGCGTTAGCCTGCTTTAAACACTCTAATTTTTTCAAAGTAACAGTCCTGTTTCCCTGCAACACCAAATTAATGACATTACAGTTCTTCAAGAAGGAGGAATCAGTAAAGCCAGTACATACCATAGGCACGACCAACCTACTGACCCCGAAATTCAACTACGAGCTTTTTAACTGCAACAACTTTAATATACGCTATTGGAGCTGGAATTACCGCGGCTGCTGGCACCAGACTTGCCCTCCAA
+
DDDDAHIIDEHHIGHIHHHIIHIIIIIIIIIIGHIIHIIIIHHIIHICEGEECCHIHHIHGHIHIHEHH<GF@@0EHFEHFGHH@GHHH1FG@@CHHHHHICHHHDG@HHHDDIHHHIIIIIIHHGGEGHHFFF@FHHGCFHGHHGFCEG?HHIHHHIHCEC=HHFCIHHHDEHGGG?FIHHHGH?HFGCHHHIHHIIIIHHHGCHHHGIHHIHHIHIHHHCFECFCHFEHIHIHDEIIIHHFG8;IH$HHCIIIIHFCHG@IGHIIHHHIHHGFHHGHHIIHIHEHHGIIIIIDHIHIHIIIIIHEHH@HHHIGIIIIIHHHC@HEHHIIHHG?EHEIHHDADD@
@HISEQ:969:HM2KJBCX2:2:1101:8629:82225 2:N:0:ACTATGCA
TGTCCGTGGATCCCCAACTATCCCTATTAATCATTACGGTGATCCTAGAAACCAACAAAATAGAACCATGCCGCCCTATTCTATTATTCCATGCTAATGTATTCGAGCAAAAATGCCTGCTTTAAACACTCTAATTTTTTCAAGGTAAAGGTCCTGGATCCGCAAGACACCCAATAAAGGACATCAAGTTTCTCCAGAAGGTGAGAAATCAACTGCAACAGTTCATACCCCTTAAGGCATGACCATCACGTCAATCCCGAAATTCAACTACGAGCTTTTTAACTGCAACAACTTTAATATACGCTATTGGAGCTGGAATTACCGCGGCTGCTGGCACCAGACTTGCCCTCCAA
+
BDDBAHHCEHHCFCGHEFHHHHEEHHHHCHHCHHHHHIIHIGHI@CHHHIE1<FHHEHIGHH@<GH?EHHIFC<CFH?E11<FHIIHIIGHH1CGGCCDHE<G@@GHHHIHHF@FCHHHEECHGEEEEHHHFHHIEHHFCGFCEIHEHHHGHHFIHE?GCIHIHGHC@FEEFC@GHIHEIIIHHHIHHEHHG?IIHHHHIHHHGHGFIHHHHHFFECCCHHEHEF<69EHHFHHHEEIHHGIIHIIIIHHGHHHHHGIIIIHHGHIHHHIHHCHHHHCIIIIHIIHIHHHH?G@HD1<CGIIIHEHHHCHFHHHHHHIIIIIIHDIHHIIIHHHHHCHHGHIHEGHHHDABAA
@HISEQ:969:HM2KJBCX2:2:1101:3056:82822 2:N:0:ACTATGCA
TGTCCGTGGATCCCCAACTATCCCTATTAATCATTACGGTGATCCTAGAAACCAACAAAATAGAACCATGCCGTCCTATTCTATTATTCCATGCTAATGTATTCGAGCAAAAATGCCTGCTTTAAACACTCTAATTTTCTCAAGGTAAAGGTCCTGGATCCGCAAGACACCCAATTAAGGACATCAAGTTTCTCCAGAAGGTGAGAAATCAACAGCGACAGTTCATACCCCTTAAGGCACGACCATCACGTCAATCCCGAAATTCAACTACGAGCTTTTTAACTGCAACAACTTTAATATACGCTATTGGAGCTGGAATTACCGCGGCTGCTGGCACCAGACTTGCCCTCCAA
+
@DD@DHHCHHHHIHEHIHH@G@C@GHHIIIGHHIIHHE=HE?E<CDGEHFCGHCGH1CF@@C1<CC<CGE@GCGC<EHHEGHHCH@HHC11@G@CEFC@<FCDG@GGHGHEEEEDHEF?<1<@HCGHHHEGDEEFFHH1<<DHGIHCHFGFHHGCHE<HE?<<E?<EHG?HHHF?HHHHHIHHHHHGDCF@HH?FIHE;IIHHIIHHIHFIIHHHG@@HFHH@CHE0CHIFHHDG?GC<HG@@@HGA<EG?FGDCD?EC?IIIFEEHHHIHHEH=HHCCEHIHFC@@IIHF<HHGEHHHCHDCD1GHIIHHHCHIHCHHGHDCHIIHHHG@@HEEHIIHG<C1EIIHH@ADD@
@HISEQ:969:HM2KJBCX2:2:1101:18761:83391 2:N:0:ACTATGCA
TGTCCGTGGATCCCCAACTATCCCTATTAATCATTACATCGATCCTAGAAACCAACAAAATAGAATCGGATGTCCTATTTCATTATTCCATGCTAATGTATTCAAGCGTGAGCCTGCTTTAAACACTCTAATTTTTTCAAGGTAACAGTCCTAATTCCCCGTGACACCAAATTAATGGCATTACGGTTCTTTAGAAGGTGAGAAATCAATAATATCAGTACATACCAACGGCATGACCGAAACATTGATCCCGAAATTCAACTACGAGCTTTTTAACTGCAACAACTTTAATATACGCTATTGGAGCTGGAATTACCGCGGCTGCTGGCACCAGACTTGCCCTCCAA
+
DDDAAHIFHIIIIIIIIIIIIIIIIIIIHHHHIIHIHIIGHIHHHIHIHHGHFHHIHHHHHHHHHII@EHHD<FHHIHHIIGHHHHHIHI?GHIIIIIHIIEEGGHHDHIHIIIHHHHFHIIHEHIHHHHEHIIHIHHHHHHHHHEHHHHHHHHHHFHIGIIHHHHFHFGHHFIHGD/FHHHIHIIHIIGIIHIIIHHIIIHIGIIHHHHHIHHHHIGIHHHGHHIHHIHHGIIIIGHIIIIHEEDGHGDGHGIIGIIIHHHHHEFHGHGIIIIIIIIHIHIIIHEFHCHHHHHHCEHIIHHIGIIIHHH?HHHIIIIIIIIIHHIIIIHIHEHHHHH=HHHDDADB
@HISEQ:969:HM2KJBCX2:2:1101:20200:83334 2:N:0:ACTATGCA
TGTCCGTGGATCCCCAACTATCCCTATTAATCATTACGGTGGTCCTAGAAACCAACAAAATAGAACCACAACGTCCTATTCTATTATTCCATGCTAATCTATTCAAGCAAATGCCTGCTTTAAACACTCTAATTTTTTCAAGGTAATGGTCCTGGCTCCCCGGCACACCCAATAAAGGACATACTGGTTCACCAGAAGGTGGACCCGACACAGGACAGTACTCGCCAAAGACGGACCGCCCGGTCAGGCCTAAAATTCAACTACGAGCTTTTTAACTGCAACAACTTTAATATACGCTATTGGAGCTGGAATTACCGCGGCTGCTGGCACCAGACTTGCCCTCCAA
+
DD@DBIIHHIIIHHIHIIIIIIHIIIIIGHHIHIIIHHIIIIIHHIIIHIHIIFHIIIIIIIIIIIIIIIHIH@FHHGIIIIIIIIIIIHHHHGEHIIIHIHIHHIIGIIIIIIHHGHHHHHIIIIIIIIIIIHHHHHHHHHHIIHIIHHIIHIIIIIEHIHIIIIIHHIIIHHIIIIHCGHIHHHHGIIIIIIIIIIIIHIIIHIIIHIIIIIHHIIIIIIIIHIIIHIIIIIHIIIIIIIIIIIIHGIIIIIIIIIHHIIHIIHIIIIIIIIIHIIIIIIHHIIIIIHHHHCHEIHIHHIIIIIIIIIIIIIIIIIIIIIIIIIIIIIIIIHIIIIHIIDDDDD
@HISEQ:969:HM2KJBCX2:2:1101:6641:82636 2:N:0:ACTATGCA
TGTCCGTGGATCCCCAACTATCCCTATTAATCATTACTCCAGTTGCTAAAAAACCAACAAAATAGAACCGAAGTCCTACGGTGTTATCCCATGCTAATAGTATTCACGGCGTAAGCCTGCTTTGAACACTCTAATTTTTTCAAAGTAAAGGTGATCAAGAGTCGGATGATCTCCAACCAACCCAGAGTAAACCAGGTGAGCTGAAGGTCCGCAAATGACCACAGAAGCTGACACGCTTTCAAACACTATCATCCCAGAAGAGACGTAGGCCAGAGAGCGTAATGTCAGGAAATCCAACTACGAGCTTTTTAACTGCAACAACTTTAATATACGCTACTGGAGCTGGAATTACCGCGGCTGCTGGCACCAGACTTGCCCTCCAA
+
@DB?DHHH/EHIIIIIIIIIHHIHIIIIIIIIIHIIIEGHHEHHH?HEHHIEHHCHHHIIEHHHH?CFGCHI?CC@DF?G0F@<GEEE@FCFHGHCFHHHHF?FFHHHHCHCHHIIHIGHEGHHH?HFEHHGHHHHHIIHHFEHH@GHF@@HGCHGFGEHIEHHCFIHGIIIHHHHHHIIG8HHHGDFHHHGIHHFFFHC@EEHEDDD6IHHIIIHHGEHHHHHF@G@EIHHGBIHHHE@IHF@CFGGEGEHEHCHCHHHHHHHIHFEHHEHHHHEEGFCCGFHIHHHIIIIIIIIIIIHIIIIIIIIIIHIIIIIIIIIIIIIIIIIIIIIIIIIGIIIIIIIIIIIIIIIIIHIIIIIIIIIIIIIIIIIIIIIIIDDDDD
@HISEQ:969:HM2KJBCX2:2:1101:1672:83393 2:N:0:ACTATGCA
TGTCCGTGGATCCCCAACTATCCCTATTAATCATTACGTCGATCCTAGAAACCAGCAAAATAGAATCAAACGTCCTATTTCGTTATTCCATGCTAATGTATTCAAGCGTGAGCCTGCTTTAAACACTCTAATTTTTTCAAAGTAACAGTCCTGATTCCCCATGACACCAAATTAATGACATCATGGTTCGTCAGAAGGTAGGAATCAATAATACCAGTACGTACAATAGCACGACCAATAAATTAATCCCGAAATTCAACTACGAGCTTTTTAACTGCAACAACTTTAATATACGCTATTGGAGCTGGAATTACCGCGGCTGCTGGCACCAGACTTGCCCTCCAA
+
DDDDDIIHIIIIIIIIIIHIIIIIIIIIIIIIIIIIIIIIIIIIIIIIIIIIIIIIHIIIIIHIIIIIIIIIIIIIGHIIIIIIIIIIIIIHIHHIIIIIIHHHIIIIIIIIIIIIIIIIIHIIIIIHIIIIIIIIIIIIIIIHIIIIIIIIIHHIIIIIIIIIIIIIIIIIIIIIIIIHIIIIIIHIIIIIIIIIIIIIIIIIIIIIIIIIIIIIIIIIIIIIIIIIIIIIIIIIIIIIIIIIIIIIIIIIIIIIIIIIIIIIIIIIIIIIIIIIIIIIIIIIIIIIIIIIIIIIIIIIIIIIIIIIIIIIIIIIIIIIIIIIIIIIIIIIIIIIIIIIDDDDD
@HISEQ:969:HM2KJBCX2:2:1101:6861:84689 2:N:0:ACTATGCA
TGTCCGTGGATCCCCAACTATCCCTATTAATCATTACATCGATCCTAGAAACCAACAAAATAGAATCGGATGTCCTATTTCATTATTCCATGCTAATGTATTCAAGCGTGAGCCTGCTTTAAACACTCTAATTTTTTCAAGGTAACAGTCCTAATTCCCCGTGACACCAAATTAATGGCATTACGGTTCTTTAGAAGGTGAGAAATCAATAATATCAGTACATACCAACGGCATGACCGAAACATTGATCCCGAAATTCAACTACGAGCTTTTTAACTGCAACAACTTTAATATACGCTATTGGAGCTGGAATTACCGCGGCTGCTGGCACCAGACTTGCCCTCCAA
+
DDDDDIIIIIIIHIIIIIIIIIIIHIIIIIIIIIIIIIIIIIIIHIIIIIIIHHIIGHIIIIIIIIIHIIIIIIIIIIHIIIIIHIHFHHHHHIIIHIIIHHHHIHHHIIIIGHHIIIIIGIHIIHHIIIHIIIIIIEHHIIIIIIIIIIHIIHHHHH=HIHHEHIHHIHIIIHIIIIIIIIIIIIIIIIIIIIIHIIIIIIIIIIIIIIIIIIIIIIIIIIIIIIIIIIIIIIIIIIIIIIIIIHIIIIHIIIIIGIIIIIHIIIIIIIIIIIIIIIIIIIIIIHHIIIHIIIIIIIIIHHIIIIIIHIIIIIIIIIIIHIIIIIIIIIIIIIIIIIIIIIDDDDB
@HISEQ:969:HM2KJBCX2:2:1101:7517:84792 2:N:0:ACTATGCA
TGTCCGTGGATCCCCAACTATCCCTATTAATCATTACGGTGGTCCTAGACCAACAAAATAGAACCAACGTCCTATTCTATTATTCCATGCTAATCTATTCAAGCAAAAGCCCGCTTTAAACACTCTAATTTTTTCAAGGTAATGGTCCTGGTTCCCCGACACACCCAATAAAGGGCATACCGGCTCACCAGAAGGATAGACCCGACAACAGACAGTACTCGCCAGAGACGGACCGCCCGGTCAGGTCTAAAATTCAACTACGAGCTTTTTAACTGCAACAACTTTAATATACGCTATTGGAGCTGGAATTACCGCGGCTGCTGGCACCAGACTTGCCCTCCAA
+
DDDDDHHGHIHIIIIIIIHIIHIIIIIIIIIIIIIIIIHIIIIIIIIHIHIHHHHCHHHFGHHHIIIIHEHIEFEHHIHHHIHGICCHHIIIIHFHHHIIIFHIIIHIHHHIIIIHHHIHIIIHHHIIIIHHHHIIHIIIIHHHHHIHIIHHHIIGHIIIIIHIIIIIIIIIIIIIIHHIHHIIIIIGIIIIIIIHIIIHIIIIIHIIIHHHHIIIIIHIIIIIIIIIIIIIIIIIIIIIIIIIIHHIIIIIIIIIIIIIIIIIIIIIIIIIIIIIIIHIIIIIIIIIIIHIIIHHHHIIIIIIIIIIIIIIIIIIIIIIIIIIIIIIIIIIIIIIIIDDDDD
@HISEQ:969:HM2KJBCX2:2:1101:19484:85228 2:N:0:ACTATGCA
TGTCCGTGGATCCCCAACTATCCCTATTAATCATTACGTTGATCCTAGAAACCAACAAAATAGAATCGAACGTCCTATTTCATTATTCCATGCTAATGTATTCAAGCGCGTGCTTGCTTTAAACACTCTAATTTTTTCAAAGTAACAGTCCTGACTCCCCACAACATCAAATTAATGACATCATGATTCATCAGAAGGGAGAAATCAATGACATTAGTACGTACCGAAGGCACGACCGACGTATTGATCCCGAAATTCAACTACGAGCTTTTTAACTGCAACAACTTTAATATACGCTATTGGAGCTGGAATTACCGCGGCTGCTGGCACCAGACTTGCCCTCCAA
+
DDDDDIIIGIIIFIIIIIIIIIIIIIIIIIIIIIIGIIIIIIIHIIIIIIIIIIIIIIIIIIIIIGHIIIIIIIIIIIIIIIIIIIIHIIIIIIIGHHIHIHHHIIIIIIHHIIIIIIIIIIIIHIIHIIIIIIIHHHHHHIIIIIIIIIIIIIIIIIIIIIIHIIIIIIIHIIIIIIIIIIIIIIIHIIIIIIIIIIHIIIIIIIIIIHIIIIIIIIIIIIIIGIIIIIIIIIIIIIIIIIHHGIHIIIIIIIIIIIIIIHIHIIIIIIIIIIIIIIIIIIIIIIIIIIIIIIIIIIIIIIIIIIIHGIIIIIIIIIIIIIIIIIIIIIIIHIIIIIIIIDDDDD
@HISEQ:969:HM2KJBCX2:2:1101:9235:85579 2:N:0:ACTATGCA
TGTCCGTGGATCCCCAACTATCCCTATTAATCATTACGGTGATCCTAGAAACCAACAAAATAGAACCATGCCGTCCTATTCTATTATTCCATGCTAATGTATTCGAGCAAAAATGCCTGCTTTAAACACTCTAATTTTTTCAAGGTAAAGGTCCTGGATCCGCAAGACACCCAATTAAGGACATCAAGTTTCTCCAGAAGGTGAGAAATCAACAGCGACAGTTCATACCCCTTAAGGCATGACCATCACGTCAATCCCGAAATTCAACTACGAGCTTTTTAACTGCAACAACTTTAATATACGCTATTGGAGCTGGAATTACCGCGGCTGCTGGCACCAGACTTGCCCTCCAA
+
DDDDDIIIGIIIIIIIIIIIIHHIIIIIIIIGIGHIIIIIIIIEHIHIIIIHIIIIIHHHHIHHIIIIHHIHIIIIHHIIIIIIIIIIIIIIIIIIIIIIIGHIHIIIIIIHHIGGHIHIIIIIIIIIIIHHHIIIHIHIIIIIIIHHIIIIIIIIIHHHIIIIIIIIIIIIIIIHHHIIIHHIHIIHIIIHHIIIIIIIIHIIIIIGIIHHIIHHHIIIIIHHHIIIIIIIHIIIIIIIIIHIIIIHIIHFIHHGIGIIIIHIIIHHIHIIIIIGIIIIIIIIIIIIIIIIHHIHIIIIHIHIIIIIIIIHIIIIIIIHIIIIIIIGIIIIIHIIIIIIIIIIIIIHDDDDD
@HISEQ:969:HM2KJBCX2:2:1101:6427:86200 2:N:0:ACTATGCA
TGTCCGTGGATCCCAACTATCCCTATTAATCATTACGGTGATCCTAGAAACCAACGAAATAGAATCAGTCCGTCCTATTTCATTATTCCATGCTAATGTATTCAGACGATAGTCTGCTTTAAACACTCTAATTTTTTCAAAGTAACAGTCCTGATTTCCCATCACACCAAATAAATGGCATGAAAGTTCCTCAGAAGGTAGAGATCCATCTCACCAGTACAGACAATTAAGCCTGACCAATGGGTAGACCCCGAAGTTCAACTACGAGCTTTTTAACTGCAACAACTTTAATATACGCTATTGGAGCTGGAATTACCGCGGCTGCTGGCACCAGACTTGCCCTCCAA
+
DDDDDIIIIIIIIIIIIIIIIIIIIIIIIIIIIIIIIIIIIIIIIIIIIIIIIIIIIIIIIIIIIIIIIHIIIIIIIIIIIIIIIIIIIIIIIIIIIIIIIHIHIIIIIIIIIIIIIIIIIIIIIIIIIIHIIIIIIIIIIIIIIIIIIIIIIIIIIIIIIIIIHIIIIIIIIHIIIIIIIIIIIIIIIIIIIIIIIIIIIIIIIIIIIIIIIIIHIIIIIIIIIIIIIIIIIIIIIIIHIHHHHFIIIIIIIIIIIIIIIIIIIIIIIIIIIIIIIIIIIIIIIIIIIIIIIIIIIIIIIIIIIIIIIIIIIIIHIIIIIIIIIHIIIIIIIIIIIIIIIIDDDDD
@HISEQ:969:HM2KJBCX2:2:1101:19450:85785 2:N:0:ACTATGCA
TGTCCGTGGATCCCCAACTATCCCTATTAATCATTACGTCAATCCTAGAAACCAACAAAATAGGGTCAAACGTCCTATTTCATTATTCCATGCTAATGTATTCAAGCTAATGCCTGCTTTAAACACTCTAATTTTTTCAAAGTAACAGTCCTAACTCCCCATGACACCAAATAAATGAAATCATGGTTCGTCAGAAGGGAGAAATCAATGATACCAGTACGTACCAGAGGCACGACCGATATATTGATCCCGAAATTCAACTACGAGCTTTTTAACTGCAACAACTTTAATATACGCTATTGGAGCTGGAATTACCGCGGCTGCTGGCACCAGACTTGCCCTCCAA
+
DDDDDIIIIIIHIIIHIIIIIIIIIIIIIIIIIIIIIIIIIIIIIIIIIIIIIIIIIIIIIIIIIIIHHIIIIIIHIIHIIIIIHIIFIIIIIIHHIIIIIHIIIIIIIIIHHHHIIIHIIIIIIIIIIHIHIIHIIIIIIIIIIIIIIIIIIIIIIIIIIIIHIIIIIIIIIIIHIIIIIIIIIIIIIIIIIIIIIIIIIIIIIIIIIIIHIIIIIIIIIIIIIIIIIIIIIIIIIIIIIIIIFIIIIIIIIIIIIIIIIIIIIIIIIIIIIIHIIIIIIIIIIIIIIIIIIHIHIIIIIIIIIIIIIIIIIIIIIIIIIIIIIIIIIIIIIIIIIIIIIDDDDD
@HISEQ:969:HM2KJBCX2:2:1101:9551:85407 2:N:0:ACTATGCA
TGTCCGTGGATCCCCAACTATCCCTATTAATCATTACGTCAATCCTAGAAACCAACAAAATAGGATCGAACGTCCTATTTCATTATTCCATGCTAATGTATTCAAGCGTTAGCTTGCTTTAAACACTCTAATTTTTTCAAAGTAACAGTCCAAATTCCCCGCAACACCAAATTAATGGCATTACGGATCATCAGGAAGGAGGAATCAGTGAGACCAGTACATACCAGAGGCATGACCAATCTACTAACCCCGAAATTCAACTACGAGCTTTTTAACTGCAACAACTTTAATATACGCTATTGGAGCTGGAATTACCGCGGCTGCTGGCACCAGACTTGCCCTCCAA
+
DBD@BHHEDHHCHHIHHHIIIIHHHHIHHHIHFEFCH@DHHHEHEHHHHHII@CC@C1<GGHIGHGHCEEHH<FEHIIEGCFGHGHHGHHIE?CHEHHHII1DEGCGEHHH@EHEFEHIHHFCHHHGH9G@<F<EFHGFCEBFHHHGHEABC@FE@H<HHHIIIHHHGHCC?EHHHGCHHHHHF<HIIHHHHHFHE@GFDCECGFCFFEHFFHFHHHHHHHHIHIIHHHIHIH@GHGGFHCHHHEHCHGEC1IHG<CEFGGC<<11CE<G@CF<<1EIHGHDC<C<1H@?G0=H?HIIGG@F<<C?HFIGD1CFCC?EE@F@HIHGC1@HG@@FG@G</ECD@@AB
@HISEQ:969:HM2KJBCX2:2:1101:13373:86493 2:N:0:ACTATGCA
TGTCCGTGGATCCCCAACTATCCCTATTAATCATTACGTCGATCCTAGAAACCAACAAAATAGAATCAAACGTCCTATTTCGTTATTCCATGCTAATGTATTCAAGCGTGAGCCTGCTTTAAACACTCTAATTTTTTCAAAGTAACAGTCCTGATTCCCCAAGACACCAAATTAATGACATCATGGTTCATCAGAAGGTAGGAATCAATAATACCAGTACGTACAATAGCACGACCAATAAATTGATCCCGAAATTCAACTACGAGCTTTTTAACTGCAACAACTTTAATATACGCTATTGGAGCTGGAATTACCGCGGCTGCTGGCACCAGACTTGCCCTCCAA
+
DDBBDIIIIEHIIIIIIIIIIIGHIIIIIIIIHHHIHIIIIHIIIIIHIIIIIIIIIHIIIIGIIHIIHIHHHHHIIIHIIHIIIIHHIIHIIIIIIIIIIHIIIIGHIHHHHIIIIIFHIIIIIHIHIHHIIIEHHIIIIHGIIIIIHHHIHHHHIIFIHIIIHIIIHHHHIIIIIIIIIIIHIIHIHHIHCIIIIIIIIIIIGIIIIIIIIIHIIIIIIIIGIIIIIIIIHHIIIIIIIIHIIIIIHHHHIHFG?IIIIIHIIHIIIIHIIIIHIIIIHHIHGEHIIIIIIIIIIIIIIIIIIIIIIIIIIGIIIIIIIIIIIIIIIIIIIIIHIIIIDDDDD
@HISEQ:969:HM2KJBCX2:2:1101:14953:86613 2:N:0:ACTATGCA
TGTCCGTGGATCCCCAACTATCCCTATTAATCATTACGGTGGTCCTAGACCAACAAAATAGAACCAACGTCCTATTCTATTATTCCATGCTAATGTATTCAAGCGCGAGCTTGCTTTAAACACTCTAATTTTTTCAAAGTAACAGTCCTGATTTCCCGCGACACCAAATTAATGACATCGTGGTTCGTCAGAAGGGAGAAACCAATAATGCTAGTACGTACAAAGTACGACCGACATATTAGTCCCGAAATTCAACTACGAGCTTTTTAACTGCAACAACTTTAATATACGCTATTGGAGCTGGAATTACCGCGGCTGCTGGCACCAGACTTGCCCTCCAA
+
DDDDDIIIIIIIIIIGHIIIIIIIIIIIIIGHIIIIIHIIIIIIIIIIHIIHIHIIIGHHIIIIIIIIIGHIIIGHIIIIIIIIIIIIHHIIIIIIIIIIIIHIIHIIHIHIIIIIIIIIIIIIIIIIHHHIHHIIHIIIIIIIIIIIIIIIHIIIIIIHIIIIIIIIIIIIIIIIIIIIIIIIIHIIIIIIIIIIIIIIIIIIIIIHIIIIIIIIIIIIIIIIIIIIIIIIIIIIIIIIIHIIIIIIIIIIIGIIIIIIIIIIIHIIIIIIIIIIIIIIIIIIIIHIIIIIIIIIIIIIIIIIIIIIIIIIIIIIIIIIIIIIIIIIIIIIIIIIDDDDD
@HISEQ:969:HM2KJBCX2:2:1101:18060:86874 2:N:0:ACTATGCA
TGTCCGTGGATCCCCAACTATCCCTATTAATCATTACATCGATCCTAGAAACCAACAAAATAGAATCGGATGTCCTATTTCATTATTCCATGCTAATGTATTCAAGCGTGAGCCTGCTTTAAACACTCTAATTTTTTCAAGGTAACAGTCCTAATTCCCCGTGACACCAAATTAATGGCATTACGGTTCTTTAGAAGGTGAGAAATCAATAATATCAGTACATACCAACGGCATGACCGAAACATTGATCCCGAAATTCAACTACGAGCTTTTTAACTGCAACAACTTTAATATACGCTATTGGAGCTGGAATTACCGCGGCTGCTGGCACCAGACTTGCCCTCCAA
+
DDDDDIIIIIIIIIIIIIIIIIIIIIIIIIIIIIIIIIIIIIIIIIIIIIIIIIIIIIIIIHHIIIIHIIIIIHIIIIIIIIIIIIIHHIIIGIIIIIIIIGIIIIIIIIIIIIIIHIIIIIIIIIIIIIIIIIIIIIIIHIIIHIHIIIIIIHHIIIIIIIIIIIIIIIIHHIHIIIIIIIIIIIIIIIIIIIIIHIIIIIIIIIIIIIIIIIIIIIHIIIIIIIIIIIIIIIIIIIIIIIIHHHIIIIIIHIIIIIIIIIIIIIIIIIIIIIIIIIIIIIIIIIIIIIIHIIIIIIIIIIIIIHIIIIIIIIIIIIIIIIIIIIIIIIIIIIIIIIIIIIDDDDD
@HISEQ:969:HM2KJBCX2:2:1101:18882:86910 2:N:0:ACTATGCA
TGTCCGTGGATCCCCAACTATCCCTATTAATCATTACGTCAATCCTAGAAACCAACAAAATAGGATCAAACGTCCTATTTCATTATTCCATGCTAATGTATTCAAGCGTTAGCCTGCTTTAAACACTCTAATTTTTTCAAAGTAACAGTCCTGTTTCCCTGCAACACCAAATTAATGACATTACAGTTCTTCAAGAAGGAGGAACCAGTAAAGCCAGTACATACCAGAGGCACGACCAACTTACTAATCCCGAAATTCAACTACGAGCTTTTTAACTGCAACAACTTTAATATACGCTATTGGAGCTGGAATTACCGCGGCTGCTGGCACCAGACTTGCCCTCCAA
+
DDD?DIIIIIIIIIIIIIIIGIIIIIIIIIIHIIIIIIIIIIIHIIIIHIIIIIIIHIHHHIHHIHIIIIIIIIIHHIIHHIHHIIIIHHIIIIIIIIIIIGGIHIHIIIIIIIIIIIHIHGHIIIHHHHHHIIIIIIIIIIIIIIHIIIIIIIIHIIIIIIIIIIIIIIIIIIIIIIIHIIIHIIIIIIIHIIIIIIIIIHHIIIIIIIHHIIIIIIIIIIHFIIIIIIIIIIIIIIHIIIIHHIHIIIIIIIIFHIHIIHIIIHIIIIIIHIIIIIIIIIIIIIIIIIIIIIIIIHHHIIIIIIIIIIIIIIIIIIIIIIIIIIIIIIIIIIIIIIIIICDDDA
@HISEQ:969:HM2KJBCX2:2:1101:7951:86872 2:N:0:ACTATGCA
TGTCCGTGGATCCCCAACTATCCCTATTAATCATTACGTCGATCCTAGAAACCAACAAAATAGAATCAAACGTCCTATTTCGTTATTCCATGCTAATGTATTCAAGCGTGAGCCTGCTTTAAACACTCTAATTTTTTCAAAGTAACAGTCCTGATTCCCCATGACACCAAATTAATGACATCATGGTTCGTCAGAAAGTAGGAATCAATAATACCAGTTCGTACAATAGCACGACCAATAAATTGATCCCGAAATTCAACTACGAGCTTTTTAACTGCAACAACTTTAATATACGCTATTGGAGCTGGAATTACCGCGGCTGCTGGCACCAGACTTGCCCTCCAA
+
DDDDDIIIHIIIIIIIIIIIIIHIIIIIIIIIIIIIIIIIIIIIIIIIIIIIIIIIIIIIIHIIIIIIHIHHHIIIIIIIIIIIIIIIHIHIIIIIIIIIIIIIIIIIIIIIIHIIIIIIIGIIIIIIHIIIIIIIIIIIIIIIIHIIIIIIIIIIIHIIIIIIIIIIIIIIIIIIIIIIIIIIIIIIIIIIIIIIIIIHIHIIIIIIIIIIIIIIIIIIIIIIIIIIIIIIIIIIIIIIIIIIIIIIIHHIIIIIIIIIIIIIIIIIIIIIIIIIIIIIIIIIHIHIIIIIIIIIIIIIIIIIIIIIIIIIIIIIIIIIIIIIIIIIIIIIIIIIIIIIDDDDD
@HISEQ:969:HM2KJBCX2:2:1101:17810:87085 2:N:0:ACTATGCA
TGTCCGTGGATCCCCAACTATCCCTATTAATCATTACGGTGATCCTAGAAACCAACGAAATAGAATCAGTCCGTCCTATTTCATTATTCCATGCTAATGTATTCAGACGATAGTCTGCTTTAAACACTCTAATTTTTTCAAAGTAACAGTCCTGATTTCCCATCACACCAAATAAATGGCATGAAAGTTCCTCAGAAGGTAGAGATCCATCTCACCAGTGCAGACAATTAAGCCTGACCAATGGGTAGACCCCGAGGTTCAACTACGAGCTTTTTAACTGCAACAACTTTAATATACGCTATTGGAGCTGGAATTACCGCGGCTGCTGGCACCAGACTTGCCCTCCAA
+
DDDDDIIIIFEHIIHIIIIIIHIHHIIIIIIIIIIIIIIIIHIHIIGHHIIIIIIIIFHIIHHIIIIIIIIIIIIHIIIIIIGIIHHIHHIIIHHIIIIHFCIIIIIIIIIIIIIIIIIIHIHHIHIIIIIIIIIIHIHHIIHHIIHHHHIIIIIHIIIIIIIIIIIFHIHIIIHIIIIIGIIIHHHHH#HHHIIIIIHHIIIIIIIIIIHIIIIIIIIIIIIIIIIIHIIIIIIIIIIIHHHGFCFIIIIIIIHHHHIIIIIIIIIIIIIIIIHIIIIIIIIIIIIIGHIIIIIIIIIHHIIIIIIIIIIIIIHIIIIIIIIIIIIIIIIIIIHIIIIIIIIDDDDD
@HISEQ:969:HM2KJBCX2:2:1101:10012:87321 2:N:0:ACTATGCA
TGTCCGTGGATCCCCAACTATCCCTATTAATCATTACGTCGATCCTAGAAACCAACAAAATAGAATCAAACGTCCTATTTCGTTATTCCATGCTAATGTATTCAAGCGTGAGCCTGCTTTAAACACTCTAATTTTTTCAAAGTAACAGTCCTGATTCCCCATGACACCAAATTAATGACATCATGGTTCGTCAGAAGGTAGGAATCAATAATACCAGTACGTACAATAGCACGACCAATAAATTGATCCCGAAATTCAACTACGAGCTTTTTAACTGCAACAACTTTAATATACGCTATTGGAGCTGGAATTACCGCGGCTGCTGGCACCAGACTTGCCCTCCAA
+
DDDDDIIIIHIIIIIIIIIHIIIIIIIIIIIIIHHHGIIIIIIHIIIIIIIIIIIIIIHIHIHIIIIIEHIHIHHIGIIIIEHIIIHHIIIIFHIGIIIIIIIIIIIIIIIHHHHIIIIIIHHIIIIIIHHIIHHIIIIIIHIIIIIIIIIIIIIHIIIIGHHHHIHHGHHHIIIIHHIHIIIIIIIIIHIIIIIIIIIIIIIIIHIIIIIIIIHIHIIIHHIIHGHIIIIIHHIHIIHIIHHGIIHIDIIIIIIIIGIIHHIHHIIHIIIIIIIIIIIIIIIIIHHHIIIHHIIIIIIIIIIIIIIHIIIIIIIIIIHIIIIIIHIIHHIHHIIIIIIHDDCDB
@HISEQ:969:HM2KJBCX2:2:1101:14087:87752 2:N:0:ACTATGCA
TGTCCGTGGATCCCCAACTATCCCTATTAATCATTACGGTGATCCTAGAAACCAACGAAATAGAATCAGTCCGTCCTATTTCATTATTCCATGCTAATGTATTCAGACGATAGTCTGCTTTAAACACTCTAATTTTTTCAAAGTAACAGTCCTGATTTCCCATCACACCAAATAAATGGCATGAAAGTTCCTCAGAAGGTAGAGATCCATCCTACCAGTGCAGACAATTAAGCCTGACCAATGGGTAGACCCCGAAGTTCAACTACGAGCTTTTTAACTGCAACAACTTTAATATACGCTATTGGAGCTGGAATTACCGCGGCTGCTGGCACCAGACTTGCCCTCCAA
+
DDCDAIIHIIIIIIIIGIIHIIIIIIIIIIIIIIIIHIIIHIIIIIIIIIIHHIIIIHHIIHHEHIIIIHGIHIIIIIIIIIGIIIIIIIIIIHIIHIIIIHHIIIIIIIIIIIIIHIGIIIIIIIIIIIIIIHIIHHIIHHIIIIIIIHIIIIIIIIIIIIHIIHIIIIIIIIHHIIIIIIIIIIIIHF-IHIIIIIIIIHHIIHIIIIIHIIIIIIIIIIIIHIIIIIIIIIIIIGIIIIIIHHDIIIHHIIIHIIGIHIIIIIIIIIIIIIIIIIIIIIIIIIIIIIIIIIIIIIIIIIIIIIIIIIIIIIIIIIIIIIGIIIIIIIIIIIIIIIIIIIIDDDDD
@HISEQ:969:HM2KJBCX2:2:1101:7916:89025 2:N:0:ACTATGCA
TGTCCGTGGATCCCCAACTATCCCTATTAATCATTACGGTGATCCTAGAAACCAACAAAATAGAACCATGCCGTCCTATTCTATTATTCCATGCTAATGTATTCGAGCAAAAATGCCTGCTTTAAACACTCTAATTTTTTCAAGGTAAAGGTCCTGGATCCGCAAGACACCCAATAAAGGACATCAAGTTTCTCCAGAAGGTGAGAAATCAACAGTAACAGTTCATACCCCTTAAGGCATGACCATCACGTCAATCCCGAAATTCAACTACGAGCTTTTTAACTGCAACAACTTTAATATACGCTATTGGAGCTGGAATTACCGCGGCTGCTGGCACCAGACTTGCCCTCCAA
+
DDDDDIIIIIIIIIIIIIIIIHIIIIIIIIIIIIGIIIIIGIIHIIIIHIIIIIIIIHIIIHIIIIIIIIIIIHIGIIIIIIIIIIIIIIIIIGIHGIIIIIHIIIIIHHIHIIIIIIIIIIIIIIIIIIIIIIIIHIGIIIIHIHIIIIIIIIIIIHHIIIIIHIHIIIIIIIIIIIIIIIIIIIIIIHHIIIIIHHIIIHIHIIIIIIIIIIIIIIIHHIIIIIHGIIIIHIIIIIIIHFIIHIHDIIHFIIHIIIIIIIIIIIIIHHIIIIIIIIIIIIIIIIIIIIIIIIIIIIIGIIIIIIIIIIIIIIIIIIIHIIIIHIIIGIIIIIIIIIIIIIHIIIIIDDDDD
@HISEQ:969:HM2KJBCX2:2:1101:13299:89274 2:N:0:ACTATGCA
TGTCCGTGGATCCCCAACTATCCCTATTAATCATTACGGTGATCCTAGAAACCAACAAAATAGAACCATGCCGTCCTATTCTATTATTCCATGCTAATGTATTCGAGCAAAATGCCTGCTTTAAACACTCTAATTTTTTCAAGGTAAAGGTCCTGGTTCCACATGACACCCAATTAAGGACATCATGCTTCTCCAGAAGGTGAGAAATCAACTGCGACAGTTCATACCCCTTAAGGCACGACCATCACGTCAATCCCGAAATTCAACTACGAGCTTTTTAACTGCAACAACTTTAATATACGCTATTGGAGCTGGAATTACCGCGGCTGCTGGCACCAGACTTGCCCTCCAA
+
DDDDDIIIIIIIIIIIIIIIIHIIHGIIIIIIIIIIIHIIIIIIIIIIIIIIIIIIIHIIHIHIIHIIIGHIIIIIIIIIHIIIIIIIGHIGHHIIHIIEHHHIHIIIIIIIIIIIIIIIIIIHIIIIIIHIIIIIIHIIIIIIIIIIIGIIIIIIHHHIHIHHHIIIGIHIIHIIIIIIIIIIIIIHHHIIIIIIIIIIIIIHIIIIIIIIIIIIIIIIHHHHIIIIIIIIIIIIIIIIIIIIHIIIHIHIIIIIIIIIIIIIIIIIIIIIIIIIIIIIIIIIIIIIIIIIIIIIIIIHIIIIIIIIIIIIIIHIIIIIIIIIIIIIIIIIIIIIIIIIIIIIIIIDDDDD
@HISEQ:969:HM2KJBCX2:2:1101:20831:89343 2:N:0:ACTATGCA
TGTCCGTGGATCCCCAACTATCCCTATTAATCATTACGGTGATCCTAGAAACCAACAAAATAGAACCATGCCGTCCTATTCTATTATTCCATGCTAATGTATTCGAGCAAAAATGCCTGCTTTAAACACTCTAATTTTTTCAAGGTAAAGGTCCTGGATCCGCAAGACACCCAATTAAGGACATCAAGTTTCTCCAGAAGGTGAGAAATCAACAGCGACAGTTCATACCCCTTAAGGCATGACCATCACGTCAATCCCGAAATTCAACTACGAGCTTTTTAACTGCAACAACTTTAATATACGCTATTGGAGCTGGAATTACCGCGGCTGCTGGCACCAGACTTGCCCTCCAA
+
D?DDDHHGIIIIIIIHIHIIIIIGIIIIIIIIIIIIIIHIIIIIIHHIIIIIHIIHIIIIII?HH?HHHHHHHHIGHH?EGHIIGICHHHII?HHHI<CGH<CF1DDHHHHIIFHHHFHIIIIHHIHHHHGFEIHHHHHHHIHFGIHHHHHHIIHHDHEE@HIHHHDIIIIIIHHIIIHIIHHGIHHHHIGHFHIGIHIIIIIIIIIIGIIIIIIIIHIIIIIIIHHIIIIIIIIIIIIIGIIIIIIIHHHFIIIIIIIIIHIIIHHHIHIIIIIIIIIIHHIIIIIIIIIIIIIIIIIGIIIIIIIIIIIIIIIIIIIIIIIIIIHIIIIIIIIIIIIIIIIIIIIIDDDDD
@HISEQ:969:HM2KJBCX2:2:1101:16604:91290 2:N:0:ACTATGCA
TGTCCGTGGATCCCCAACTATCCCTATTAATCATTACGGTGATCCTAGAAACCAACAAAATAGAACCATGCCGTCCTATTTTATTATTCCATGCTAATGTATTCAGGCATAGGCCTGCTTTGAGCACTCTAATTTTTTCAAGGTAATGGTTCTGCTTCCCCGGCACATCAAATTAATGGCATACCGGTTATTCAGAAGGTAGGAATCCATCACACCAGTGCGGACCGTGAGGCCCGACCGACGGATAGATCCCGAAATTCAACTACGAGCTTTTTAACTGCAACAACTTTAATATACGCTATTGGAGCTGGAATTACCGCGGCTGCTGGCACCAGACTTGCCCTCCAA
+
DDDDDIIHIHIIIIIIIGIIIIIIIIIIIHIIIIIIIIIIIIIIIIIIHHIIIIIIIIIGHIHIIIIIIIIHIHIIIGIHHIIIIIIIIIIHHHGIEHIIIIIHIIIIIIIIIIIIHIHHIIIHIIIIIIIIIIIIIIIIIIIIIIIIIIIIIIIIIIHIIIIIIIIIIIIIIIIHIIIHIIIIIIIIIIIIIHHHIIIIIIIIHIIIIIIIIIIIIIIIIIIIHIIIIIIIIIIIIIIIIIIHIHFIIIHIIIIIIIIIIIIIIIIIIIIIIHIIHIIIHHIIIIIIHIIIIIIIIIIIIIIIIIIIIIIIIIIIIIIIIIIIIIIIIIIIIIIIIIIIIIIDDDDD
@HISEQ:969:HM2KJBCX2:2:1101:8094:91147 2:N:0:ACTATGCA
TGTCCGTGGATCCCCAACTATCCCTATTAATCATTACGGTGATCCTAGAAACCAACGAAATAGAATCAAGCCGTCCTATTTCATTATTCCATGCTAATGTATTCAGACGTTAGCCTGCTTTAAACACTCTAATTTTTTCAAAGTAACAGTCCTGATTTCCAATCACACCAAATTAATGACATGAAAGTTCCTCAGAAGGTAGAGATTTATCTCACCAGTACAGACAATTAAGCCTGACCAATGGGTAAACCCCGAAGTTCAACTACGAGCTTTTTAACTGCAACAACTTTAATATACGCTATTGGAGCTGGAATTACCGCGGCTGCTGGCACCAGACTTGCCCTCCAA
+
BDDDDIIIIIIIIIIIIIIIIIIIIIIIHIIIIIIIIIIIIIIIIIIIIIIIGIIIIHIIIIIIIIIIIIIIIHIIIIIIIIIHIIIIIIIIHIIIHIIGIIIIIIIIIIIIIIIIIIIIIIIIIIIIIIIIIIIIIIIIIIIIIIIIHHGIIIIIIIIIIIIIIIIIIIIIIHIIIIIIIIIIIIIIHIIHIIIIIIIIIIIIIIIIHIIIIIIIIIIIIIIIIIIIIIIIIIIIIIIIIIIIIHFIIIIIIIIIIIIIIIIIIIIIIIIIIIIIIIHIIIIIIIIIIIIIIIIIIIIIIIIIIIIIIIIIIIIIIIIIIIIIIIIIIIIIIIIIIIIIIIIDDDDD
@HISEQ:969:HM2KJBCX2:2:1101:4923:92643 2:N:0:ACTATGCA
TGTCCGTGGATCCCCAACTATCCCTATTAATCATTACGTCAATCCTAGAAACCAACAAAATAGGATCAAACGTCCTATTTCATTATTCCATGCTAATGTATTCAAGCGTTAGCCTGCTTTAAACACTCTAATTTTTTCAAAGTAACAGTCCTGTTTCCCTGCAACACCAAATTAATGACATTACAGTTCTTCAAGAAGGAGGAACCAGTGAAGCCAGTACATACCAGAGGCACGACCAACCTACTAATCCCGAAATTCAACTACGAGCTTTTTAACTGCAACAACTTTAATATACGCTATTGGAGCTGGAATTACCGCGGCTGCTGGCACCAGACTTGCCCTCCAA
+
DCDDDIIIIIIIIIIIIIIIIIIIIIIIIIIIIIIIIIIIHIIIIIIIIIGIIHIIIIHIHIHIIIIIIIIIIIIIIIIIIIIIIIIIHIIHIIHIIIIIIIIIIIIIIIIIIIIIIIIIIIHIIIIIIIIIIIIIHIIHIIIIIIIIIIIIIIIIIIIIIIIIIIIIIIIHHIIIIGIIIIIIIIIIIIIIIIIIIIIIIIIIIHHIIIHIIIIIIIIHIIIIIIIIIIIIIIIIIIIIIIIHHHHHIIIIIIIIIIHIIIIIIIIIIIIIIIIIIIIIIIIIIIIIIIIIIIIIIIIIIIIIIIIIHIIIIIIIIIIIIIIIIIIIIIIIIIIIIIIIIDDDDD
@HISEQ:969:HM2KJBCX2:2:1101:12903:92313 2:N:0:ACTATGCA
TGTCCGTGGATCCCCAACTATCCCTATTAATCATTACGTCGATCCTAGAAACCAACAAAATAGGGTCAAACGTCCTATTTCATTATTCCATGCTAATGTATTCAAGCGTGAGCCTGCTTTAAACACTCTAATTTTTTCAAAGTAACAGTCCTGATTCCCCGCGACACCAAATTAATGACATCACGGATCTTCAGAAGGGAGAAACCAGTGACACCAGTGCATACCAAAGGCATGACCAGCGTACTGATCCCGAAATTCAACTACGAGCTTTTTAACTGCAACAACTTTAATATACGCTATTGGAGCTGGAATTACCGCGGCTGCTGGCACCAAACTTGCCCTCCAA
+
DDDDDIIIIHIIIIIIIIIIIIIIIHIIIFCHHIIIIIHIIIIHIIIIIHGHIIIIHHIIIIIFHHIHHIIHHFHHIIIIIIIIIIIIHHIIGIHHHIIHHHHIIIIHHIIIIIHIIIHIIIIIIIIIIIHIIIIIIIIIIIIIIIIIIIHGHFHHIIIIHHIIIIIIIIIIIIIHIHHIHIIIIIIIIHIHHIIIIIHIHHFHIIIHHIIIIIIIIIHIIIIIIIHHHGIIIIIIIIHIIIIHGIHDIIHHIIIIIIIIIIIIIIIHIIIIIHHIIIIIIIIIHIIIHIIIIHIIIIIIIIIIHIIHGIIIIIGIIIIIIHIIIIIIIIIIIHHHHGGIIDDDDD
@HISEQ:969:HM2KJBCX2:2:1101:20214:92628 2:N:0:ACTATGCA
TGTCCGTGGATCCCCAACTATCCCTATTAATCATTACGTGGTCCTAAAACCAACAAAATAGAACACCGTCCTATTTTATTATTCCATGCTAATGTATTCAAGCAAAAATGCCCGCTTTAAACACTCTAATTTTTTCAAAGTAAAGGTCCTAGTTCATTGAAACACCCAATTAAGAAGCATCCCAATTCACCAGAAGGTAAGAAATTGGCTACACACCGATTCATGCCCCTAAAAGCACGACCAATATATCCCAATCCCGAAATTCAACTACGAGCTTTTTAACCGCAACAACACTAATATACGCTATCGGAGCTGGAATTACCGCGGCTGCTAATACCAGACTTGCCCTCCAA
+
DDDDDIIIIIIIIIIIIIIIIIIIIIIIIIIIIIIIIIIIIIIIIIIIIIHIGIIIIIIIHIIIIIHIEHHIIIIIIIIIIIIIIHFIHIIHHIIIIGIIHHHIIIIIIHGIIIIIIIIHIIIIIIIIIIIIIIIIIIIIIIIIIIIIHIIHIIIIHHIIHIIIIIIIIIIIIIIIIIIIIIIIIHIIIIIHIHIIIIIIIIIIIIIIIHIIIIIIIIHHIIIIIIHIIIIIIIIIIIIIIIIIIIIHHHF<IIIHIIIIIIIIIIIIHEHIHIIIIIIIIIIIIIIIIIIIHIIIIIIIHIIIIHIIIIIIIIIIIIIIIIIIIIIIIIIIIIIIIIIIIIIIIIIIDDDDD
@HISEQ:969:HM2KJBCX2:2:1101:16372:93677 2:N:0:ACTATGCA
TGTCCGTGGATCCCCAACTATCTCTATTAATCATTACGGTGATCCTAGAAACCAACGAAATAGAACCATGCCGTCCTATTCTATTATTCCATGCTAATGTATTCGAGCAAAAATGCCTGCTTTGAACACTCTAATTTTTTCAAGGTAAAGGTCCTGGAACCGCAAGACACCCAATTAAGGACATCAAGTTTCTCCAGAAGGTGAGAAATCAACAGCGACAGTTCATACCCCTTAAGGCATGACCATCACGTCAATCCCGAAATTCAACTACGAGCTTTTTAACTGCAACAACTTTAATATACGCTATTGGAGCTGGAATTACCGCGGCTGCTGGCACCAGACTTGCCCTCCAA
+
0D@00<CC<0DGCGE1<0D<FH11<C1<<1<1<<F1DH0<<<<11D1<111<<1DC0100<C@1CCEC@FH1<<//<1C1111<D1C1111<D1DC1<GCF<<1B?HHCG@F80D21@1FFHC$HF58HHFCHBC1DCHF:AGF71HB919<B6<FE-7?:.,?A.E@GHECB<///FC/CCC/EF</</<:/-D/C<D<<00F0GDEFHHFHE?D/IHF<<1=<0C<?<:1CC?EDIHF:CEFF1EE<<1<@FD</<<D1D<HHHHGE<ECHED1@<E?EF1C1HFHHHF?D<1GF@C0GC@D1F<@<1C?GD1CC<1CCDC/E?HHHEHHCHHHEEF@HEGC0HGD0@@D<
@HISEQ:969:HM2KJBCX2:2:1101:17656:93830 2:N:0:ACTATGCA
TGTCCGTGGATCCCCAACTATCCCTATTAATCATTACGGCGACTCTAAAAACCAACAAAATAGGATCGCACGTCCTATTCTATTATTCCATGCTAATGTATTCGGGCATAGGCCTGCTTTGAACACTCTAATTTTCTCAAGGTAAAAGTCCTGGTTCCCCGACGCACACCAATAAAGGGCACGCCGGCTCACCAAGAGGTAAGACCCAGCGAAGCAGTAAACACGCCGTTAAGCGGACCACCCCACCGGGCCTGAAGTTCAACTACGAGCTTTTTAACTGCAACAACTTTAATATACGCTATTGGAGCTGGAATTACCGCGGCTGCTGGCACCAGACTTGCCCTCCAA
+
DCDDCII@DHGEFHHEEHEHHHHHIIIHIHHEHHHHIIIHIIIIHIIIIIIEHHHHHFHCHIIIHIGFHHIDHHHIHIIIIEHHIHFHHH@@@GHHIIIIIHHHIIHHIIHIIIIIIIIHIHIHHHIHHHHIHIHHHHHGHHHHEIGHIIIIHGGDHHHHHHIHHHHHIHIIIIIIIIIIIIIIIIIIIHHIIIIHIHIHIHHCHIIIIIHHIIIIGHIIIIIIIIIIIIIIIIIIIIIIIGIIHHCIIHHHIIIIIIIIIIIIIHIIHIIIIIIIIIIIIIIIIIIIIIIIIIIIIIIIIIIIIIIIIIIIIIIIIHIIIIIIIIIIIHIIIIIIIIIIIIHDDDDD
@HISEQ:969:HM2KJBCX2:2:1101:6095:94368 2:N:0:ACTATGCA
TGTCCGTGGATCCCCATCTATCCCTATTAATCATTACGTCAATCCTAGAAACCAACAAAATAGGATCGAACGTCCTATTTCATTATTCCATGCTAATGTATTCAAGCGTTAGCTTGCTTTAAACACTCTAATTTTTTCAAAGTAACAGTCCAAATTCCCCGCAACACCAAATTAATGGCATTACGGATCATCAGGAAGGAGGAATCAGTGAGACCAGTACATACCAGAGGCATGACCAACCTACTAACCCCGAAATTCAACTACGAGCTTTTTAACTGCAACAACTTTAATATACGCTATTGGAGCTGGAATTACCGCGGCTGCTGGCACCAGACTTGCCCTCCAA
+
?DDA?ECGHHHHGFGHCGEFEEHHFEHHHGFHGHFIII1<DCHCFC@HHFHHIIGCHFEEECFG?EGHDH@E1C0CGHHH?@1CC@FDGHHIH?1CCHECHGHGEGHHHGE5CGFGIGHGHHHH?CG@@BC<@G?<<AFECF@HHEEHHHF7DGFEGG?EEHHHEIHG?GC<CHFHHDHGCHE<CGGHHHFIIIIHHHEHHHIIHEGHFCGEHHHIHHGCB@@AFA11HHFC?EHDEEFGCHH?<<AE<ECHC<1CF1C0<<<D<<1IHF1G@C<E@@GCHFGCD<?HHHH@HCHFGCGEHHIHHECHDHEC<EE<C<1HEC@C@FFGCHED1<<110CC<0?@@<
@HISEQ:969:HM2KJBCX2:2:1101:15451:95497 2:N:0:ACTATGCA
TGTCCGTGGATCCCCAACTATCCCTATTAATCATTACGGTGGTCCTAGAAACCAACAAAATAGAACCACAACGTCCTATTCTATTATTCCATGCTAATCTATTCAAGCAATAGCCCGCTTTAAACACTCTAATTTTTTCAAGGTAATGGTCCTGGCTCCCCAACACACCCAATAAAGGACATACTGGTTCACCAGAAGGAAGACCCGACAGCAGACAGTACTCGCCAAAGACGGACCGCCCGGCCAGGCCTAAAATTCAACTACGAGCTTTTTAACTGCAACAACTTTAATATACGCTATTGGAGCTGGAATTACCGCGGCTGCTGGCACCAGACTTGCCCTCCAA
+
DDDDDIIIIIIIIIIIIIIIIIIIIHIIIIIIIIIIIIHIIIIIHIIIIIIIIIIIIIHHHIG@HHIIIHHIIHEHIIHGHIIIIHHIIIIIIGHIIIIHIHHIIIIIIHHIHIIIIIHIIIIIIIIHHIIHHIHIIIIIIIIIIIIHHIIIIIIIIIHIIIIIHIHIIIIIHHIIIHIIIIIIIGHIIIIIIGIIIIIIHIIIIIIIIIIIIIIIIIIIIIIIIIIIIHIIIIIHIIIIIIIIIIIIIIIIIIIIIIIIIIIIHIIIIIIIIIIIIIIIIIIIIHIIIIIIIIIIIIIHIIIIIIIIIIIIIIIIIIIIIGIIIIIIIHIIIIIIIIIIIDDDDD
@HISEQ:969:HM2KJBCX2:2:1101:5818:95530 2:N:0:ACTATGCA
TGTCCGTGGATCCACAACTATCCCTATTAATCATTACGTCGATCCTAGAAACCAACAAAATAGGGTCAAACGTCCTATTTCATTATTCCATGCTAATGTATTCAAGCGTGAGCCTGCTTTAAACACTCTAATTTTTTCAAAGTAACAGTCCTGATTCCCCGCGACACCAAATTAATGACATCACGGATCTTCAGAAGGGAGAAACCAGTGACACCAGTGCATACCAAAGGCATGACCAGCGTACTGATCCCGAAATTCAACTACGAGCTTTTTAACTGCAACAACTTTAATATACGCTATTGGAGCTGGAATTACCGCGGCTGCTGGCACCAGACTTGCCCTCCAA
+
<@<<<0D</<1C11<<<<G?1<1<<1<D<1CHEHFEC@1D?F1F@<C<1D@F11<01DH1<<<1<<<<<<<<D<0DF1<D<CGC?H@1<1F1<1<CIGIIIHIIHEGEHCIHHGHIIIIIHHHHHIIIIIHIHIIIHIHGAIIHGDFIIIHG:1=IIHHC.</IIIHHHIIHHHGDIIIHH?GHIH@HHC@IIIIIHF0HFD00G1D1:1<CD@<<1<<<<C<EHCHHFB:11IHHG<:D1FFD1EF<<FC1IIIIIIIIIIIIIIIIIIIIIIIIIIIIIIIIIIIIIIIIHHIIIIIIIIIIIIIIIIIIIIIIIIIIIIIIIIIIIIIIIIIIIIIIIDDDDD
@HISEQ:969:HM2KJBCX2:2:1101:19049:95716 2:N:0:ACTATGCA
TGTCCGTGGATCCCCAACTATCCCTATTAATCATTACGGTGATCCTAGAAACCAACAAAATAGAACCATGCCGTCCTATTCTATTATTCCATGCTAATGTATTCGAGCAAAATGCCTGCTTTAAACACTCTAATTTTTTCAAGGTAAAGGTCCTGGTTCCACATGACACCCAATTAAGGACATCATGCTTCTCCAGAAGGTGAGAAATCAACTGCGACAGTTCATACCCCTTAAGGCACGACCATCACGTCAATCCCGAAATTCAACTACGAGCTTTTTAACTGCAACAACTTTAATATACGCTATTGGAGCTGGAATTACCGCGGCTGCTGGCACCAGACTTGCCCTCCAA
+
DDDDDIIIIIIIIIIIIIIIIIHHIHIGIIIIIIIIIIIIIIHIIHIIIIIIIIIIIIIHIHHHIIIHIIIIHHIIIIIIIHHHIHIHIIIHIHIIIIGIIEHIHIIIHGIIIIIIIIGFHIIIIIIIIIIHEHIIIIHIIIIIIIIGHHIIIIHIHIIIIIHGHIHHIIIHHHHHIIIIHGIIIIHHIHIIIIIIIIIHHIIIIHFIHIIHHIHIIIHIIHHHGIIHIIHIIIIIIIIIIHHHHIHHHHHIIIIIIIIIIHIIIIIIIIIIIHIIIIIIIHIIIIIIIIHHHIIIGIHIIIIHIIIHIIIIHIIIHFIIIIIIIIIIIIIIIIIIIIIIIIIIIIIDDDDD
@HISEQ:969:HM2KJBCX2:2:1101:13706:96446 2:N:0:ACTATGCA
TGTCCGTGGATCCCCAACTATCCCTATTAATCATTACGTCAATCCTAGAAACCAACAAAATAGGATCGAACGTCCTATTTCATTATTCCATGCTAATGTATTCAAGCGTTAGCCTGCTTTAAACACTCTAATTTTTTCAAAGTAACAGTCCTGTTTCCCTGCAACACCAAATTAATGACATTACAGTTCTTCAAGAAGGAGGAACCAGTAAAGCCAGTGCATACCAGAGGCACGACCAACCTACTAATCCCGAAATTCAACTACGAGCTTTTTAACTGCAACAACTTTAATATACGCTATTGGAGCTGGAATTACCGCGGCTGCTGGCACCAGACTTGCCCTCCAA
+
DDDDDIIIIIIIIIIIIIIIIIIIIIIIIIIIIIIIIIIIIIIIIIHIIIIIIIIIIHIIIIIIIIIIIIIIIIIIIIIIIIIIIIIIIIIHGHHEIIIHIIGIIIIIIIIIIIIIIIIIIIIIIIIIIIIIIIIIIIIIHIIIIIHIIIIIIIIIIIIHIIIIIIIIIIIIIIIIIIIIIIHIIIIIIIIIIIIIIIIIIIIIIIIIIIIIIIIIIIIIIIIIIIIIIIIIIIIIIIIIIIHHHIIHIIIIIIIIHIIIIIIIIIIIIIIIIIIIIIIIIIIIIIIIIIIIIIIIIIIIIIIIIIIIIIIIIIIIIIIIIIIIIIIIIIIIIIIIIIIIIDDDDD
@HISEQ:969:HM2KJBCX2:2:1101:4355:96958 2:N:0:ACTATGCA
TGTCCGTGGATCCCCAACTATCCCTATTAATCATTACGTCGATCCTAGAAACCAACAAAATAGAATCAAACGTCCTATTTCATTATTCCATGCTAATGTATTCAAGCGTAAGCCTGCTTTAAACACTCTAATTTTTTCAAAGTAACAGTCCTGATTCCCCACGACACCAAATTAATGACATCGCGGTTCTTCAGAAGGTAGGAACCGATAATGCCAGTGCGTACCGAAGCACGACCAACAATTCGATCCCGAAATTCAACTACGAGCTTTTTAACTGCAACAACTTTAATATACGCTATTGGAGCTGGAATTACCGCGGCTGCTGGCACCAGACTTGCCCTCCAA
+
DDDDDIIIHIIIIIIIIIIIIIIIIIIIIIIIIIIIIIIIIIIIIIIIIIIIIIIIIIIIIIIHIIIIIIIIIIIIIIIIIIIIIIIIIHHIIIIIIIIIIIIIIIIIIIIIIIIIIIIIIIIIIIIIIIIIIIIIIIIIIIIIIIIIIIIIIIIIIIHIIHIIIIIIIIIIIIIIIIIIIIIIIIIIIIIIIIIIIIIIIIIIIIIIIIIIIIIIIIIIIIIIIIIIIIIIIIIIIIIIIHHEIIIIIIIIIIIIIIIIIIIIIIIIIIIIIIIIIIIIIIIIIIIIIIIIIIIIIIIIIIIIIIIIIIIIIIIIIIIIIIIIIIIIIIIIIIIIIIIIDDDDD
@HISEQ:969:HM2KJBCX2:2:1101:17732:97558 2:N:0:ACTATGCA
TGTCCGTGGATCCCCAACTATCCCTATTAATCATTACGTCGATCCTAGAAACCAACAAAATAGAATCAAACGTCCTATTTCGTTATTCCATGCTAATGTATTCAAGCGTGAGCCTGCTTTAAACACTCTAATTTTTTCAAAGTAACAGTCCTGATTCCCCATGACACCAAATTAATGACATCATGGTTCGTCGGAAGGTAGGAATCAATAATACCAGTACGTACAATAGCACGACCAATAAATTGATCCCGAAATTCAACTACGAGCTTTTTAACTGCAACAACTTTAATATACGCTATTGGAGCTGGAATTACCGCGGCTGCTGGCACCAGACTTGCCCTCCAA
+
DDDDDIIIIIIIIIIIIIIIIIIIIIIIIIIIIIIHIIIIIIIIIIIIIIIIIIIIIIIIIIHIIIIIIIIIIIIIIIIIIIIIIIIIIIIIGIIIIIIIIGIIIIIIIIIIIIIIIIIIIIIIIIIIIIIIIIIIIIIIIIIIIIIIIIIIIIIIIHIHIIIIIIHIIIIIIIIIIIIIIIIIIIIIIIIIIIIIIIIIIIIIIIIIIIIIIIIIIIIIIIIHIHIIIIIIIIIIIIIIIIHHIIIIIIIIIIIIIIIIIIIIIHIIIIIIIIIIIIIIIIIIIIIIIIIIIIIIIIIIIIIIIIIIIIIIIIIIIIIIIIIIIIIIIIIIIIIIIIIIDDDDD
@HISEQ:969:HM2KJBCX2:2:1101:13507:97893 2:N:0:ACTATGCA
TGTCCGTGGATCCCCAACTATCCCTATTAATCATTACGGTGATCCTAGAAACCAACAAAATAGAACCATGCCGTCCTATTCTATTATTCCATGCTAATGTATTCGAGCAAAATGCCTGCTTTAAACACTCTAATTTTTTCAAGGTAAAGGTCCTGGTTCCACATGACACCCAATTAAGGACATCATGCTTCTCCAGAAGGTGAGAAATCAACTGCGACAGTTCATACCCCTTAAGGCACGACCATCACGTCAATCCCGAAATTCAACTACGAGCTTTTTAACTGCAACAACTTTAATATACGCTATTGGAGCTGGAATTACCGCGGCTGCTGGCACCAGACTTGCCCTCCAA
+
DDDDDHIIIIIIIIIIIIIIIIIIIIIIIIIIIIIIIIIIIIIIIIIIIIIIIIIIIHIIIIHHIIIIIIIIGHIIIIIIIIIIIIIIIIIHIIIIIIHHIHIIIIIIIIIIIIIIIIIIIIIIIIIIIIIIHIIIIIIIIIIIIIIIIIIIIIIIIIIHIIIIIIIIIHIIIIIIIIIIIIIIIIIIHIIHIIIIIIIIIIIIIHIIIIIIIIIIIIIIIHHIIIIIIIIIIIIIIIIIIIIIIIIIIIHIIIIIIIIIIIIIIIIIIIIIIIIIIIIIIIIIIIIIIIIIIIIIIIIIIIIIIIIIIIIIIIIIIIIIIIIIIIIIIIIIIIIIIIIIIIIIIIIDDDDD
@HISEQ:969:HM2KJBCX2:2:1101:1637:99035 2:N:0:ACTATGCA
TGTCCGTGGATCCCCAACTATCCCTATTAATCATTGCTCACAAATCCAAAAACCAACAAAATACGATAAACGAGCCCTAACTTATTATTCCATGCTAATGTATTCATAACTAACCGCCTGCTTTAAACACTCTAATTTTTTCAAAGTAAAGGTCCTGGATTGCGAACCCAACCCAGCAAAGGGCAGGAACGTTCTCCAGGAAGATGGTAAGCGCGCATCGGCACTCACACACGAAACCGTGGCGGGCCAAGCGCACTATACCAGAAATCCAACTACGAGCTTTTTAACTGCAACAACTTTAATATACGCTATTGGAGCTGGAATTACCGCGGCTGCTGGCACCAGACTTGCCCTCCAA
+
DDDDDIIIIIIIIIIIEHIIIIIIIIIIIIIHIIIIIIIIIIIIIIIIHIIIIIIIIIIHHIHHHHIIHIIIIHIIIIIIIIIIIIIIIHIIHHIIIIHIHDFHIIIIIIIHEHHIIIIIHIIIHIHHHIIIIIIIIIIIIIIHHHIHHHIHHIIIIIIHIIHHIIIHIIHIIIIIIIIHIIIIIIIIIIIIIIIIIIIIHIIIIIIIIIHIIIIIIIIIIIIIIIIIIIIIIIIIIIIIIIIIIIIIIIIIIHIHHIIIIIIIIIHIIIIIIIIIIIIIIIIIIIIIIIIIIIIIIIHHIIIIIIIIIIIIIIIIIIIIIIIIIIIIIIIIIIIIIIIIIIIIIIIIIIIIIDDDDD
@HISEQ:969:HM2KJBCX2:2:1101:5451:99174 2:N:0:ACTATGCA
TGTCCGTGGATCCCCAACTATCCCTATTAATCATTACATCGATCCTAGAAACCAACAAAATAGAATGCGATGTCCTATTTCATTATTCCATGCTAATGTATTCAAGCGTGAGCCTGCTTTAAACACTCTAATTTTTTCAAGGTAACAGTCCTAATTCCCTATAACATCAAATAAATGACATTATAGTTCTTTAGAAGGTGAGAACCAATAAAATCAGTACATACCAAGGCATGACCAACTAATTGATCCCGAAGTTCAACTACGAGCTTTTTAACTGCAACAACTTTAATATACGCTATTGGAGCTGGAATTACCGCGGCTGCTGGCACCAGACTTGCCCTCCAA
+
DADDDIIIIGIIIIIIHIIGHIIIIIIIIIIIIIIIIIIIIIIIIIIHIIIHIIIIGIIHIHIIIIIIIHIIIIIIIIIIIHIIIIGHGHHIIIHIHHHIIIIIIIHIIIIIIIIIIIIIHIIIIIIIIIIIHIIHHIIIIIIIIIIIHIIIIIIHIHIIIIIHIIIIHIIIIIIIIIIIIHIIIIIIIIIIIIIIIIIIIIIIIHIIIIIIIIIIIIIIIIHIIIIIIIIIIIIIIIIIIIIIIIIIIIIIIIIIIIIIIIIIIIIIIIIIIIIIIIIIIIIIIIIIIIIIIIIIIIIIIIIIIIIIIIIIIIIIIIIIIIIIIIIIIIIIIIIIIIIIDDDDD
@HISEQ:969:HM2KJBCX2:2:1101:1619:98073 2:N:0:ACTATGCA
TGTCCGTGGATCCCCAACTATCCCTATTAATCATTACATCGATCCTAGAAACCAACAAAATAGAATCGGATGTCCTATTTCATTATTCCATGCTAATGTATTCAAGCGTGAGCCTGCTTTAAACACTCTAATTTTTTCAAGGTAACAGTCCTAATTCCCCGTGACACCAAATTAATGGCATTACGGTTCTTTAGAAGGTGAGAAATCAATAATATCAGTACATACCAACGGCATGACCGAAACATTGATTCCGAAATTCAACTACGAGCTTTTTAACTGCAACAACTTTAATATACGCTATTGGAGCTGGAATTACCGCGGCTGCTGGCACCAGACTTGCCCTCCAA
+
BD@DDEHC/<CFHHHIHEHIHHIHIHHHHEHFHHIHHFHHHIIHHIHEHGIICHHIHIIEHHHHHIHHEE=CHHGHFHHGEFHHHFG@FHE1111<CIHIHHHFHCC0FEGFHCFHC1FH@GH1CGECHHHIIHHF8DFGCHHFGHHHHHIGHIIF1HHGEHHIG@FIIHGCHFGGHD<CHFHCEHGHHG@FHIIGEIIHHEHHHI17HEHHHIH?FFIIIIIIGIIIIHIGIIIHIIGIIIHIHEGIIIHGIIIIIIIIIIIIIIIIIIIIIIIHIIIIIIIIHIIIIIIIHIIIIIIIHHIIIIIIIIIIIIIIIIHIIIIIIIIIIIIIIIIIIIIIIIDDDDA
@HISEQ:969:HM2KJBCX2:2:1101:4781:99245 2:N:0:ACTATGCA
TGTCCGTGGATCCCCAACTATCCCTATTAATCATTACATCGATCCTAGAAACCAACAAAATAGAATCGGATGTCCTATTTCATTATTCCATGCTAATGTATTCAAGCGTGAGCCTGCTTTAAACACTCTAATTTTTTCAAGGTAACAGTCCTAATTCCCCGTGACACCAAATTAATGGCATTACGGTTCTTTAGAAGGTGAGAAATCAATAATATCAGTACATACCAACGGCATGACCGAAACATTGATCCCGAAATTCAACTACGAGCTTTTTAACTGCAACAACTTTAATATACGCTATTGGAGCTGGAATTACCGCGGCTGCTGGCACCAGACTTGCCCTCCAA
+
DDDDDIIIIIIIIIIIIIIIIIIIIIIIIIIIIIIIIIIIIIIIIIGHIGIIIIIIHHIIIIIGIHIIIIIIIIHHIIIIIIIIGIIIIIIHIHIIIIIIIIIIIIIIIIIHIIIIIIIIIHIIIIIIIIIIIIIIIIIIIIIIIIHIIIIIIIIIIIIIIIIIIIIIIIIHIIIIIIIIIIIIHIIIIIIIIIIIIIIIIIIIIIIIIIIIIIIIIIIIIIIIIIHIIIIIIIIIHIIIIIIIIHIIHIIIIIIIIIIIIIIIIIIIIIIIIIIIIIIIIIIIIIIIIIIIIIIIIIHHHIIIIIIIIIIIIIIIIIIIHIIIIIIIIIIIIIIIIIIIIIDDDDD
@HISEQ:969:HM2KJBCX2:2:1101:2965:99199 2:N:0:ACTATGCA
TGTCCGTGGATCCCCAACTATCCCTATTAATCATTACGGTGATCCTAGAAACCAACAAAATAGAACCATGCCGTCCTATTCTATTATTCCATGCTAATGTATTCGAGCAAAAATGCCTGCTTTAAACACTCTAATTTTTTCAAGGTAAAGGTCCTGGATCCGCAAGACACCCAATTAAGGACATCAAGTTTCTCCAGAAGGTGAGAAATCAACAGCAACAGTTCATACCCCTTAAGGCACGACCATTACGTCAATCCCGAAATTCAACTACGAGCTTTTTAACTGCAACAACTTTAATATACGCTATTGGAGCTGGAATTACCGCGGCTGCTGGCACCAGACTTGCCCTCCAA
+
DDDDDIIHIIIIIIIIIHIIIIIIIIIIIIIIIIIIIIIIIIIHIIIIIIIIHIIIIIIHHIHIIIIIIIIIIIIIIIIIIIIIIIIIIIIIGIIIIIIIIHHIHHIIIIIIIIIHIHIIHIIIIIIHIHIIIHIIIIIIIIIIIIIIIIIIIIIIIIIIIIIIIIIIIIIIIIIIIIIIIIIIIHIIIIIIIIIIHGIIIIIIIIIIIIIIIIIIIIIIIIIIIIIIIIIIIIIIIIIIIIIIIIIIIIHHIIIIIIIIIIIIIIIIIIIIIIIIIIIIIIIIIIIIIIIIIHIIIIIIIIIIIIIIIIIIIIIIIIIIIIIIIIIIIIIIIIIIIIIIIIIIIIIIDDDDD
@HISEQ:969:HM2KJBCX2:2:1101:19277:99743 2:N:0:ACTATGCA
TGTCCGTGGATCCCCAACTATCCCTATTAATCATTACGGTGATCCTAGAAACCAACGAAATAGAATCAGTCCGTCCTATTTCATTATTCCATGCTAATGTATTCAGACGTTAGCCTGCTTTAAACACTCTAATTTTTTCAAAGTAACAGTCCTGATTTCCCATCACACCAAATAAATGGCATGAAAGTTCCTCAGAAGGTAGAGATTCATCTCACCAGTGCAGACAATTAAGCCTGACCAATGGGTAAACCCCGAAGTTCAACTACGAGCTTTTTAACTGCAACAACTTTAATATACGCTATTGGAGCTGGAATTACCGCGGCTGCTGGCACCAGACTTGCCCTCCAA
+
DDDDDIIIIIIIIHIIIIIIIIIIIIHIIIIIIIIIIIIIIIIIIIIIIIIIHIIIIIIHHIHIIIIIIIIIIFHIIIIIIIIIHIIIIIHIEHIIIIIIIHIIHIIIIIIIHIIIIIIIIIIIIIIIIIIIIIIHIHIIIIIIIIIHHIIIIIIIIIIHHIHIIIIHIHIIIIIIIIIIIIIIIGIIIIIHIIIIIIIIIIIIIIIIIIIIIIIIIIHIIIIIIIIIIIIIIIIIIIIIIIIIHHDIHIIIIIIIIIIIIIIIIIIIIIIIIIIIIIIIIIIIIIIIIIIIIIIIIIIIIIIIIIIIIIIIIIIIIIIIIIIIIIIIIIIIIIIIIIIIIIIDDDDD
@HISEQ:969:HM2KJBCX2:2:1101:5810:100192 2:N:0:ACTATGCA
TGTCCGTGGATCCCCAACTATCCCTATTAATCATTACGGTGATCCTAGAAACCAACAAAATAGAATCATGCCGTCCTATTTTATTATTCCATGCTAATGTATTCAAGCAAAATGCCTGCTTTAAACACTCTAATTTTTTCAAAGTAAAGGTCCTGGTTCCCCGCGACACCCAATTAAGGGCATCGTGGTTCTCCAGAAGGTGAGAAATTGACTACACCAGTTCATACCCCTTAAGGCACGACCGATGTGTCAATCCCGAAATTCAACTACGAGCTTTTTAACTGCAACAACTTTAATATACGCTATTGGAGCTGGAATTACCGCGGCTGCTGGCACCAGACTTGCCCTCCAA
+
CDDDDIIIHIIIIIIIIIIIIIIHIIIIIIIIIIIIIIIIIIIIIIIIIIHIHIIHFIIIIIIIIIIIIIHIIIIIIIIIHIIIIIIIIIIIIIIIHHIIIDHIIIIIHIIIHIHIIIIIHIIIHIIIHHHHIIIIIIHIIIIHHHGHHHIIHHHHIHIHHIHIIIHIIIIIIIIIIIIHIIIIIIIIIIIIHIIIIGGIIHIIIIHHIHIIHIIIIHIIIIIIIHIIIHIIIIIIIIIIHIIIIIHHIIHIHHIIIHIIIIIIHGIIHHIIIIIIIIIIIIIIHIIIIIIIHHIIIIIIIIIIIIIIIIIIIIIIIIIIIIIIIIIIIIIIIIIIIIIIIIIIIIIDDDDD
@HISEQ:969:HM2KJBCX2:2:1101:12548:100109 2:N:0:ACTATGCA
TGTCCGTGGATCCCCAACTATCCCTATTAATCATTACGGTGATCCTAGAAACCAACGAAATAGAATCAGTCCGTCCTATTTCATTATTCCATGCTAATGTATTCAGACGTTAGCCTGCTTTAAACACTCTAATTTTTTCAAAGTAACAGTCCTGATTTCCCAACACACCAAATAAATGGCATAAAAGTTCCTCAGAAGGTAGAGATTTATCTCACCAGTGCAGACAATTAAGCCTGACCAATGGGTAAACCCCGAAGTTCAACTACGAGCTTTTTAACTGCAACAACTTTAATATACGCTATTGGAGCTGGAATTACCGCGGCTGCTGGCACCAGACT
+
DDDDDIIHHIHHIIIIIGGFHHIIIIIIIIIIIIIIHIIHIHIHGHIIIIIIGIIIIIIIIEGHHGHIIIHIIIGIIIIIIIIIIIHHHFEHHHIIHHHIIIIIHGHIIHFHGHIIIHIIIHIIIIIIHIIGHIIIHHIHIIHHHIIHHIIIIIIIIHHHHHGIIIIHHCGEIIIHHGHHHHHHIIHIIHGIIIIHHGIIIIHIHGIHIIHIIHHHGIIIIIIHIHIHIIIIIIHHIHIHIIIIHIGHHIIIIHIHIIIHIIIIIIIHIIIIIIIIIIIHHIIIIIHIIIIIIIIIIIIIIIIIIHIIIIIIIIIIIIIIIIIIIIIIIIIIIDDDDD
@HISEQ:969:HM2KJBCX2:2:1101:4613:100277 2:N:0:ACTATGCA
TGTCCGTGGATCCCCAACTATCCCTATTAATCATTACGTCAATCCTAGAAACCAACAAAATAGGATCAACGTCCTATTTCATTATTCCATGCTAATGTATTCAAGCGCGAGCCTGCTTTAAACACTCTAATTTTTTCAAAGTAACAGTCCTGATTCCCCGCCACACCAAATTAATGACATGATAGTTCGTCAGAAGGTAGGAATCAGTAACACCAGTACGTACCGAAGGCACGACCAACGTACTAATCCCGAAATTCAACTACGAGCTTTTTAACTGCAACAACTTTAATATACGCTATTGGAGCTGGAATTACCGCGGCTGCTGGCACCAGACTTGCCCTCCAA
+
DDDDDIIHIIHIIIIIIIIIIIIIIIIIIIIIIIIIIIIIIIIIIIIIIIHIHIIIIIIIHIIGHIIIIGIIIIIIIIIIIIIIIIHIIIIFHHHIIIIIIHHHIHHHHIHIIIIGIHEGFIIIIIIIIIIHHHHHIGIIIIIIIIIIIIIHHHHIIHHHHHIIIIIIIHIIIHIIIIIIIIIIIIIIIIIIIIIIIIIIHIIIIIIIIIIIIIIIHIIIIIIIIGIIIIHIIIIIIIIIIIHHIIIIIIIIGIHHHIHIIIIIIIIHIIIIIIIIIIIIHIHHIIHIIIIIIIIIIIIIIIIIIIIIIIIIIIHIIIIIIIIIIIIIIIIIIIIIIIIIDDDDD
@HISEQ:969:HM2KJBCX2:2:1101:21019:100485 2:N:0:ACTATGCA
TGTCCGTGGATCCCCAACTATCCTATTAATCATTACATCGATCCTAGAAACCAACAAAATAGAATCGGATGTCCTATTTCATTATTCCATGCTAATGTATTCAAGCGTGAGCCTGCTTTAAACACTCTAATTTTTTCAAGGTAACAGTCCTAATTCCCCGTAACACCAAATTAATGGCATTACGGTTCTTTAGAAGGTGAGAAATCAATAACATCAGTACATACCAACGGCATGACCGAAACATTGATCCCCAAATTCAACTACGAGCTTTTTAACTGCAACAACTTTAATATACGCTATTGGAGCTGGAATTACCGCGGCTGCTGGCACCAGACTTGCCCTCCAA
+
0<<D<<<1C@<<<DHE=G11<<CEHI1<CECGEEHHCCCHE1<C1FF@<C?<CC0C@C<<FHEHC1FHGHI<<<<<@11<1FEHHHE1C1D11DC<G@C815<CHHF7BCDECH5G@<<<FEC8<1FHFB1F<G1CF6<GA@B<<8<1GFCF<1CEE:HC7CGD<CCC<@EC//HEF/C@D<CHHHE@F@D0FGF0EFHHFC<0<1C@FHC1DCGHHD<:D1<10CCFC??CCA<?@F?G<=HB:A<.C0C<C@@EG@<E@HECGFHHHHEEC1HCFG1HHCHEC@CD11D0<0<?CC@FHHIHHCCHF1IHDE/C??IHEHHG@IIIHHG<<1HEEHIIICDDD@
@HISEQ:969:HM2KJBCX2:2:1101:2003:100884 2:N:0:ACTATGCA
TGTCCGTGGATCCCCAACTATCCCTATTAATCATTACGGTGATCCTAGAAACCAACGAAATAGAATCAGTCCGTCCTATTTCATTATTCCATGCTAATGTATTCAGACGTTAGCCTGCTTTAAACACTCTAATTTTTTCAAAGTAACAGTCCTGATTTCCAATCACACCAAATTAATGACATGAAAGTTCCTCAGAAGGTAGAGATTTATCTCACCAGTACAGACAATTAAGCCTGACCAATGGGTAAACCCCGAAGTTCAACTACGAGCTTTTTAACTGCAACAACTTTAATATACGCTATTGGAGCTGGAATTACCGCGGCTGCTGGCACCAGACTTGCCCTCCAA
+
DDDCDIIIIIIIGHIIIIIIIIIIIIIIIIIIIIIIIIIIIIIIIIIIIIHIIIIIIIIIIIIHIIIIIIIHIIHIIIIIIIIIIIIIIIIHHHIIIHIIIGHIIGIIIIHIHIIIGIIIIIHHIIIIIIHHIIIHIIIIHHIIHHIIHHHHHIHIIIIHIHHHIIIIHHIIHIHIHECEHHCHHI?HHHIIHIGHIIHHHHIFHIHIHIIIFHHHIHEECAFHHHGHHEGAADFECHHHIIHIHHHIIIIIIIIIIIIIIIIIIIIIIIIIIIIIIIIIIIIIIIIIHIIIIIIIIIIIIIIIIIIIIIIIIIIIIIIIIIIIIIIIIHIIIIIIIIIIIIIDDDDD
@HISEQ:969:HM2KJBCX2:2:1102:1888:3165 2:N:0:ACTATGCA
TGTCCGTGGATCCCCAACTATCCCTATTAATCATTACGGTGATCCTAGAAACCAACGAAATAGAATCAGTCCGTCCTATTTCATTATTCCATGCTAATGTATTCAGACGATAGTCTGCTTTAAACACTCTAATTTTTTCAAAGTAACAGTCCTGATTTCCCATCACACCAAATAAATGGCATGAAAGTTCCTCAGAAGGTAGAGATCCATCCTACCAGTGCAGACAATTAAGCCTGACCAATGGGTAGACCCCGAAGTTCAACTACGAGCTTTTTAACTGCAACAACTTTAATATATGCTATTGGAGCTGGAATTACCGCGGCTGCTGGCACCAGACTTGCCCTCCAA
+
DDDDDHIIHIHHIIIIIIIIIIIIIIIIIIIIIIIIIIIIIIIIIIIIIIIIIIIIIIIIIIIIIIIIIIIIIGHHHIIIIIIIIIIHIGHIIIIIIIIIIGFHHHIIIIHIHHHIIIIIIIIIIIIIIIIIIIIIIIIIHHHHIIIHHHHHIIHGHHIHHHHIIIIHIHHHHHIHIIIIHIIIIIHIHIHHIIIIIHGEHIIHHHIIHHHIHIIHHIHHIIIIIIIIIIIII=IIIIIIIIIHHHIIIIIIIIIIIIIIIIIIIIIIIIIIIIIIIIIIIIIIIIIIIIIIIIIIIIIIIIIIIIIIIIIIIIIIIIIIIIIIIIIIIIIIIIIIIIIIIIIDDDDD
@HISEQ:969:HM2KJBCX2:2:1102:8354:3345 2:N:0:ACTATGCA
TGTCCGTGGATCCCCAACTATCCCTATTAATCATTACGTCAATCCTAGAAACCAACAAAATAGGATCAAACGTCCTATTTCATTATTCCATGCTAATGTATTCAAGCGTTAGCCTGCTTTAAACACTCTAATTTTTTCAAAGTAACAGTCCTGTTTCCCTGCAACACCAAATTAATGGCATTACAGTTCTTCAGAAAGGAGGAATCAGCGAGACCAGTACGTACCAATGGCACGACCAACCTGCTGACCCCGAAATTCAACTACGAGCTTTTTAACTGCAACAACTTTAATATACGCTATTGGAGCTGGAATTACCGCGGCTGCTGGCACCAGACTTGCCCTCCAA
+
DDDCDIIHHIIIHIIIIIIIIIIIIIHIIIIIIIIIIIHHIHIIIIIIIIIIIIIIHIIHHHGHGHIIIIIIIIHIIIIIIIIIHIHHIIIIIIIIIIIHHGIIIIIIIIIIIIIHIHHHIIIIIIIIIIHIIIIHIIIIIIIIIHIIIIIIIIIIIHIIIIIIIIIIIIIHHIIIIIIIIIIIIIIIIIIIIIIIHIIIIIIIHIIIIIIIIIIIIIIIIIIIIIIIIIIIIIIIIIIIIIIHHIIIHIIIIIIIIIIIIIIIIIGIIIIIIIIIIIIHIIIIIIIIIIIIIIIIIIIIIIIIIIIIIIIIIIIIIIIIIIIIIIIIIIIIIIIIIIIIIDDDDD
@HISEQ:969:HM2KJBCX2:2:1102:15909:4174 2:N:0:ACTATGCA
TGTCCGTGGATCCCCAACTATCCCTATTAATCATTACGGTGATCCTAGAAACCAACAAAATAGAACCATGCCGTCCTATTCTATTATTCCATGCTAATGTATTCGAGCAAAATGCCTGCTTTAAACACTCTAATTTTTTCAAGGTAAAGGTCCTGGTTCCACATGACACCCAATTAAGGACATCATGCTTCTCCAGAAGGTGAGAAATCAACTGCGACAGTTCATACCCCTTAAGGCACGACCATCACGTCAATCCCGAAATTCAACTACGAGCTTTTTAACTGCAACAACTTTAATATACGCTATTGGAGCTGGAATTACCGCGGCTGCTGGCACCAGACTTGCCCTCCAA
+
DB@D@CHHC@FHFFC@0DD1<1DCGEHEFHCGCHIHHC@<C@HHHH?EHEEFHFDEE1<GHHCHFF?GHH1CHHCCE?1DHHGIIIHHHE@GE@DEHC11<<C@1GGHHHGHHIIHHFHHBD@?GGHCGABF8@HGIHGHHCIHHHGBD?HHGG@HHEHEGCHHHF@G?EHIHHGIIHCHDIHFHIGHIHHG?GGHF?EIIHIIHHFC6HEHCHHHHHFHGCIIHH8HHHEHHHDFEDEFCCHHHGGEHEHHCDCHEEEIIHEHEHFHIHHCHIHHIHEG<GIIIHHHHGC@HFHHHCHEIHHIGIIIHHEEIFIIHCHIIHHDEIIIHFHHGEHIIIHIHHIHHHIBDD@D
@HISEQ:969:HM2KJBCX2:2:1102:11904:4572 2:N:0:ACTATGCA
TGTCCGTGGATCCCCAACTATCCCTATTAATCATTACGTCGATCCTAGAAACCAACAAAATAGAATCAAACGTCCTATTTCATTATTCCATGCTAATGTATTCAAGCGCGAGCCTGCTTTAAACACTCTAATTTTTTCAAAGTAACAGTCCTGATTTCCCACGACACCAAATTAATGACATCGTGGTTCGTCAGAAGGTAGGAATCAATTTGACCAGTACGTACCGAGGCACGACCGATCAACTGATCCCGAAATTCAACTACGAGCTTTTTAACTGCAACAACTTTAATATACGCTATTGGAGCTGGAATTACCGCGGCTGCTGGCACCAGACTTGCCCTCCAA
+
DDDDDIIIIIIIIHIHHIIIIIIIIIIIIHHHIIIIHIIIIIIIIHHIHIIIIIIIHIIIIIGHIIIIIIIGHIIIII?HHHIIIIIIIIIIIIIIIIIIHHIIIIHHGHHIIIIIIIIIIIHIIIIHIIIIGIIIIIHIHIIIIIIIIIIIIIHIIIIHHIIIIHGHIIIHIIIIIIIIIIIIIIIIIIIIIIIIIIIIIIIIIHIIIHHIHHHIIHIIIHIIIIIIIIIIIHIIIIIHHGGFIIIIHIIIIIIIIIIIIIIIIIIIIIIIIIIIIIIIIIHIIHHHIIIIHIIIIIIIIIIIIIIIIIIIIIIIIIIIIIIIIIIIIIIIIIIIIHIIDDDDD
@HISEQ:969:HM2KJBCX2:2:1102:12766:4382 2:N:0:ACTATGCA
TGTCCGTGGATCCCCAACTATCCCTATTAATCATTACGGTGATCCTAGAAACCAACAAAATAGAACCATGCCGTCCTATTCTATTATTCCATGCTAATGTATTCGAGCAAAAATGCCTGCTTTAAACACTCTAATTTTTTCAAGGTAAAGGTCCTGGATCCGCAAGACACCCAATTAAGGACATCAAGTTTCTCCAGAAGGTGAGAAATCAACAGCGACAGTTCATACCCCTTAAGGCATGACCATCACGTCAATCCCGAAATTCAACTACGAGCTTTTTAACTGCAACAACTTTAATATACGCTATTGGAGCTGGAATTACCGCGGCTGCTGGCACCAGACTTGCCCTCCAA
+
DDDBDIIIIIIIHIIIIHIIIIIIIIIIIIHIIIIIIIIIIIIHHIIHGHIIIIIIIIIGHHHCHHIHHGEHIHGHIIIIIIIIIIIIIIIGHFHIIIIIIGHHIIHIIHIIIIIIHHHHIIIIIIHIIIHIIIHIIIIIIIIHHIIIIIIIIIIIIIIIIIIIIIIIIIIIIIIIIIIIIIIIIIIIHHGIHIIIIIIHHHIIIIIIHGIIIIIIIIIIIIIIIIIIIIIIIIIIIIIIIIIIIIIIIIIHIIIIIIIIIIIIHIIIIHIIIIIIIIIIIIIIIIIIIIIIIIIIIGIHHIIIIIIIIIIIIIIIIIIIIIIIIIIIIIIIIIIIIIIIIIIIIIIIDDDDD
@HISEQ:969:HM2KJBCX2:2:1102:8297:5049 2:N:0:ACTATGCA
TGTCCGTGGATCCCCAACTATCCCTATTAATCATTACGTCAATCCTAGAAACCAACAAAATAGGATCAAACGTCCTATTTCATTATTCCATGCTAATGTATTCAAGCGTTAGCCTGCTTTAAACACTCTAATTTTTTCAAAGTAACAGTCCTGTTTCCCTGCAACACCAAATTAATGACATTACAGTTCTTCAAGAAGGAGGAACCAGTAAAGCCAGTACATACCAGAGGCACGACCAACTTACTAATCCCGAAATTCAACTACGAGCTTTTTAACTGCAACAACTTTAATATACGCTATTGGAGCTGGAATTACCGCGGCTGCTGGCACCAGACTTGCCCTCCAA
+
DDDDDIIIIIIIIIIIIIIIIIIIIIIIHIIIIIIIIIIIIIIIIIIIIIIIIIIIIIIIIIIIIHIIIIIFHIIIIIIIIIIIHIIIGIIIIHIIIIIIIIIIIHHIHIHIIIIIHIIIIIIIIIIHHIIIIIIIIIIIIIIIIIIIIIIIIIHIHIIIIIIIIIGIIIIIIIIIIIHIHIIIIIIIIIHIIIIIIIIHHIHHIIIIIIIIIIIIIIIIIIIIIIIIHIIIIIIIHIHHHIIIIIIHIIIIIHIIIIIIIIHIIIHIIIIIIIIIIGIIIIIIIIIIIIIIIIIIIIIIHIIIIIIIIIIIIIIIIIIIIIHIIIIIIIIIIIIIIIIIIDDDDD
@HISEQ:969:HM2KJBCX2:2:1102:17413:4863 2:N:0:ACTATGCA
TGTCCGTGGATCCCCAACTATCCCTATTAATCATTACGGTGGTCCTAGACCAACAAAATAGAACCAACGTCCTATTCTATTATTCCATGCTAATCTATTCAAGCAAAAGCCCGCTTTAAACACTCTAATTTTTTCAAGGTAATGGTCCTGGTTCCCCGACACACCCAATAAAGGGCATACCGGCTCACCAGAAGGATAGACCCGACAACAGACAGTACTCGCCAGAGGCGGACCGCCCGGTCAGGCCTAAAATTCAACTACGAGCTTTTTAACTGCAACAACTTTAATATACGCTATTGGAGCTGGAATTACCGCGGCTGCTGGCACCAGACTTGCCCTCCAA
+
DDDDDIHHIHHIIIIGGIIHIIIIIIGHIIIIIHIHIIFGHHIHIIHHIIIHHHIEHEIGEHHFHIIIIGHHEFCCHHHIIGIHHHIEHHFHHHHIIHHHHHHIIHHHHHHIHFCHIHIIIIIIIIIGIIHHIHHHHIIIIGHHIHHIIHHECDIIIHIHHHHHHIIIHGHIIHHHIHIHHIIIIHHHFIIIIIIIIIIIIGIIIHIIIIIHHIIHHHCIIHIIIIIIIIIHDHIIGIHIIIIIHFIHIIIIIIIIHHHIIIIIIIIGIIIIIIIHIHIIIIHIHIIIFIHIHHHIHHIIIIIIIIIIIIIIIIIIIIIHHIHGIIIIIIIIHIIIIIDDDDD
@HISEQ:969:HM2KJBCX2:2:1102:20931:5079 2:N:0:ACTATGCA
TGTCCGTGGATCCCCAACTATCCCTATTAATCATTACGGTGATCCTAGAAACCAACAAAATAGAACCATGCCGTCCTATTCTATTATTCCATGCTAATGTATTCGAGCAAAAATGCCTGCTTTAAACACTCTAATTTTTTCAAGGTAAAGGTCCTGGATCCGCAAGACACCCAATAAAGGACATCAAGTTTCTCCAGAAGGTGAGAAATCAACAGTAACAGTTCATACCCCTTAAGGCATGACCGTCACGTCAATCCCGAAATTCAACTACGAGCTTTGTAACTGCAACAACTTTAATATACGCTATTGGAGCTGGAATTACCGCGGCTGCTGGCACCAGACTTGCCCTCCAA
+
CDDADIIIIHIIIIIIIIHIIHIIIIIIIIIGIIIIIIIHHIIIIIHHHEHHIHIHHIIHIIIHIEHIHHHHDGCCHHHHIHHHHHHHHHH<FGHHICE@GDGHGHEEHHIIIHHHIHHHHHHEFHIHIIHGHHEHIIIIHEIIHIIHHIHHHIIHGHHIHIHGHIHHHIGHHHHIHIIIHIHHGGGHHHHGHHHHHG?HIHHIIIIHI<HGGHHHHGHHHIHHHHHIIIIHHHHIHGCGD0IIIIIHGHGFIIIIIIIIIHHIIHHIHFIHEIIIIIIIIHIIIHIIIHIIIIIGIIIHGIIIIHIIIIIIIIIIIIIIIIIIIIIIIIIIIIIIIIIIHIIIIIIIDDDDD
@HISEQ:969:HM2KJBCX2:2:1102:8892:5881 2:N:0:ACTATGCA
TGTCCGTGGATCCCCAACTATCCCTATTAATCATTACGGTGATTCAGAAACCAACAAAACAGGACCACCGTCCTATTTTATTATTCCATGCTAATGTATTCAGACATAAGCCTGCTTTGAACACTCTAATTTTTTCAAGGTAAAGGTCCTGGTTTCCTACCACGCTAAATTAATAACATGATAGTTCCCCAGAAGGTAGAAATTCTACACGCCAGTACAGACAATAGCCCGACCAACGATAGAACCCCGAAATTCAACTACGAGCTTTTTAACTGCAACAACTTTAATATACGCTATTGGAGCTGGAATTACCGCGGCTGCTGGCACCAGACTTGCCCTCCAA
+
DDDDDIEHD@FHHHHHEEGHII@GEGE@E1GEHHHIIHHFHEFGHHH<<GEHEHHI?FCH@CE@EHHIII<EHHIHIH?F<CFHIIEEHHCCHEHIIHHHHHHHHIIIEHHFEHHCHIEHHHEHIIIGHEHFHFDHHAGCHF@FG?EFFGGHHII@CECHGHHIHIHEGHHHHEHHHHHGHHHGCGFFIHHHHFH/HHFHHHIIIIIIIHHEHFHGHHFCIHEHE;HDHDECHHFHGEGHH<CDDHDHHGCHHHG?IHHIIHHHIIHGHHEIIIHHGGEIIHE@HHIHEHHHEG?HEHHHHFFEGEHIHIDDHGIIHHIHF?GIIHHHHHCEECEIIHBDBDA
@HISEQ:969:HM2KJBCX2:2:1102:20531:6124 2:N:0:ACTATGCA
TGTCCGTGGATCCCCAACTATCCCTATTAATCATTACATCGATCCTAGAAACCAACAAAATAGAATCGGATGTCCTATTTCATTATTCCATGCTAATGTATTCAAGCGTGAGCCTGCTTTAAACACTCTAATTTTTTCAAGGTAACAGTCCTAATTCCCCGTGACACCAAATTAATGGCATTACGGTTCTTTAGAAGGTGAGAAATCAATAATATCAGTACATACCAACGGCATGACCGAAACATTGATCCCGAAATTCAACTACGAGCTTTTTAACTGCAACAAC
+
DDDDDIIFHHHIIIIIIIIFHHIIIHIIHHIIHIIIIIIIHHIIIIHHHIIHIIE;GHIHIIIIHHIFHHHIIHHIHHHIHHEHIIIIHIIIIHIIIGHIHIIIHGHHIIIIHHHIHHEIHHHFDEGHHHHHHHHIHGIIIHHIIIHHHHGIIIHCHHFHHHGIHGEHHHGHEHHHIHHIIIIEDHHEHHGHIIIIIIH:HCH;HCHIIIIIHHEGIIIIFIIHGIIIIIIIIIIHIIGIIHHHCIIIHIIIIIIIHHHIHHEH@IHHEEFHHEIIIHIIHDDDDD
@HISEQ:969:HM2KJBCX2:2:1102:7975:7099 2:N:0:ACTATGCA
TGTCCGTGGATCCCCAACTATCCCTATTAATCATTACGGTGATCCTAGAAACCAACAAAATAGAACCATGCCGTCCTATTCTATTATTCCATGCTAATGTATTCGAGCAAAAATGCCTGCTTTAAACACTCTAATTTTTTCAAGGTAAAGGTCCTGGATCCGCAAGACACCCAATAAAGGACATCAAGTTTCTCCAGAAGGTGAGAAATCAACAGTAACAGTTCATGCCCCTTAAGGCATGACCATCACGTCAATCCCGAAATTCAACTACGAGCTTTTTAACTGCAACAACTTTAATATACGCTATTGGAGCTGGAATTACCGCGGCTGCTGGCACCAGACTTGCCCTCCAA
+
DDDDDHIIIHIIIIIIIIIIIIHIIIHIIIIIIIHIIIIIIIIIHIIIHIIIIIIIIIIIHIIIIIIIIHHIHGHHIIHIIIHIIIHHIHIIGIIIHHHHHEHIHIIHHHIIIIIIIIIHIGHHIIIIIIIHIIIIIIIHGHIIHIIIGIIIIIIIIIIIIHIIIIIIIHGIIIIIIIIIIIIIHIHHHEGIIIIIIIIIIIIIIIIIIIIIIIIHIHIIIIIIIIIIIIIIIIIIIIIIIIIIIIIHIIHFIHHIIIIIIIIIIIIIIIIIIIIIIIIIIIIIIIIIIIIIIIIIIIIIIIIIIIIIIIIIIIIIIIIIIIIIIIIIIIIIIIIIIIIIIIIIIIIIDDDDD
@HISEQ:969:HM2KJBCX2:2:1102:12939:6730 2:N:0:ACTATGCA
TGTCCGTGGATCCCCAACTATCCCTATTAATCATTACCTCGACTCCGAAAGCCAACGAAATAGAATCGAGATCCTATTCCATTATTCCATGCACTAATGTTCAAGCGTTAGCCTGCTTTAAACACTCTAATTTTTTCAAAGTAACAGTCCTGTTTCCCTGCAACACCAAATTAATGACATTACAGTTCTTCAAGAAGGAGGAACCAGTAAAGCCAGTACATACCAGAGGCACGACCAACTTACTAATCCCGAAATTCAACTACGAGCTTTTTAACTGCAACAACTTTAATATACGCTATTGGAGCTGGAATTACCGCGGCTGCTGGCACCAGACTTGCCCTCCAA
+
DDDDCHIIGHIHHCHECHHHIIHIHFHIIIIIIIIIIIHHGHHIFHHIIHIHEHHHIIICH1DGHIIIIIIGEHHIHHHHHHIIHF1F@G?E@GHIIIIHHHHHHHHHHIIGIIHHIIGIIIHIIIHHIIIIIIIHIIEIIIHHHFHHHGFH@GHHHHIIHIIIIHIIHGHHHGGHIIIIIIHHHHHHGHFGIIIIIIIIIIIHIIIHHIIIIIIIIIIIGIIIIHHCDIIHIHGHIHIIIIIHHHHHIHIIIIIIHHHIHIIIEIHHIIHEGDHGHIIIHHEIHFHHGIIHHIIHIIIIIIIIHIIIIIIIIIHHIIIIIHFEHHFIIIIHGHHIGIIFDCDAA
@HISEQ:969:HM2KJBCX2:2:1102:2430:8638 2:N:0:ACTATGCA
TGTCCGTGGATCCCCAACTATCCCTATTAATCATTACGGTGATTCAGAAACCAACAAAACAGGACCACCGTCCTATTTTATTATTCCATGCTAATGTATTCAGACATAAGCCTGCTTTGAACACTCTAATTTTTTCAAGGTAAAGGTCCTGGTTTCCTACCACGCTAAATTAATAACATGATAGTTCCCCAGAAGGTAGAAATTCTACACGCCAGTACAGACAATAGCCCGACCAACGATAGAACCCCGAAATTCAACTACGAGCTTTTTAACTGCAACAACTTTAATATACGCTATTGGAGCTGGAATTACCGCGGCTGCTGGCACCAGACTTGCCCTCCAA
+
DDDCDIIHIIIIIIIIIIIIIIIIIIIIIIIIIIIIIIIIIIIIIIHIIIIIIIIIIIIIIIHIIIIHIIHIIIIIIHIIIIIIIHIIIIIIHHIIIIIIIHIIIIIIIIIIIIIIIIIIIIIIIIIIHHIIIIIIIIIIHIIIIIIIIIIIIIIIIIIIIIIIIIIIIIIIIIIIIIIIIIIIIHIIIIIIIIIIIIIIIIIIIIIIIIIHIIIIIIIIIIIIIIIIIIIIIIIIIIIIHFIIIIIIIIIIIIIIIIIIIIIIIIIIIIIIIIIIIIIIIIIIIIIIIIIIIIIIIIIIIIIIIIIIIIIIIIIIIIIIIIIIIIIIIIIIIIIIIIDDDDD
@HISEQ:969:HM2KJBCX2:2:1102:7420:8688 2:N:0:ACTATGCA
TGTCCGTGGATCCCCAACTATCCCTATTAATCATTACATCGATCCTAGAAACCAACAAAATAGAATCGGATGTCCTATTTCATTATTCCATGCTAATGTATTCAAGCGTGAGCCTGCTTTAAACACTCTAATTTTTTCAAGGTAACAGTCCTAATTCCCCGTGACACCAAATTAATGGCATTACGGTTCTTTAGAAGGTGAGAAATCAATAATATCAGTACATACCAACGGCATGACCGAAACATTGATCCCGAAATTCAACTACGAGCTTTTTAACTGCAACAACTTTAATATACGCTATTGGAGCCGGAATTACCGCGGCTGCTGGCACCAGACTTGCCCTCCAA
+
DADDDHHIIIIIIIIIIGIIHHHHHIHIIHIIIHIGIIIIHHIIGIHCHIIIIIIIIHIGHIHFHFGGHHIIIHIIIIGCFHHIIIIHHFHHHHHIEIIHIIHIIHFHGEGCFHHIFHIHHHHHHHGIHIHIHIHHHIIIHIIHIIIIIIHIIIIIIHIIIIIIHIHHIIIIIIIIGIIIIIHFGIHHIHGIHIIIIIHIIIIIIIHIIIIIIIIIIIIHIIIIIIIIIIIHIIIIIIIHHIIIIIIIHIIIHCIIIIHHIIIIIIIIIIIIIIIHIIIIHIHIHIIIIIIIIIIIIIIIIIIHHHHIIIIIIIIIIIIIIHIIIIIGIIIIIIIIIIIIIIDDDDD
@HISEQ:969:HM2KJBCX2:2:1102:18132:9394 2:N:0:ACTATGCA
TGTCCGTGGATCCCCAACTATCCCTATTAATCATTACTCCAGTTGCTAAAAAACCAACAAAATAGAACCGAAGTCCTACGGTGTTATCCCATGCTAATAGTATTCACGGCGTAAGCCTGCTTTGAACACTCTAATTTTTTCAAAGTAAAGGTGATCAAGAGTCGGATGATCTCCAACCAACCCAGAGTAAACCAGGTGAGCTGAAGGTCCGCAAATGACCACAGAAGCTGACACGCTCTTCAACACTATCATCCCATAAGAGACGTAGGCCAAGGAGCGTAATGTCAGGAAATCCAACTACGAGCTTTTTAACTGCAACAACTTTAATATACGCTACTGGAGCTGGAATTACCGCGGCTGCTGGCACC
+
DDDDDIIHIIIIHIIIIIIIIIIIIIIIIIGIIIIIIIIIIIIIIIHIIIIIIIIIIIIIIIIIIIIIIIIIHHIIIIIIIHHHIIIIIIIIIGIIIIIIIFHIIIIGGHHHIIIIIIIIIIIHHIIIIIIIIIIIIIIIHIHIHHHIIIIIIIIIIIIIIIIIIIIIHHIHIHHIIIIIIIIIHIHHIIIIIIIIIIIIIIHIHHHHIIHCIIHHIHHHIIIIIIHIIHIHIIHIIIIHIIIIIGIIIIIIIGIIIIIIHIIIIHFIIIIIIIIIIIIIIIIIIIIIHIIHIIIIIIIIIIIIIIIIIIIIIIIIIIIIIIIIIIIIHIHIHIIIIIIIIIIIIIIIIIIIIIIIIIIIIIIDDDDD
@HISEQ:969:HM2KJBCX2:2:1102:10418:9436 2:N:0:ACTATGCA
TGTCCGTGGATCCCCAACTATCCCTATTAATCATTACGGTGGTCCTAGACCAACAAAATAGAACCAACGTCCTATTTTATTATTCCATGCTAATCTATTCAAGCAAAAGCCCGCTTTAAACACTCTAATTTTTTCAAGGTAATGGTCCTGGTTCCCACGGCACACGCGATAAAAGAACGTGCCGGTCCACCAGAAGGTAAGACCCGACACAGAACAGTACTCGCCAAAGACGGACCGCCCGGCCAGGCCTAAAATTCAACTACGAGCTTTTTAACTGCAACAACTTTAATATACGCTATTGGAGCTGGAATTACCGCGGCTGCTGGCACCAGACTTGC
+
DDDDDIIGIIIIIIIIIIIHIIIHIIIIIIIIIIIIIIIIIIIIIIHIIIHHIIIHIIIIIGIIIIIIIIIIIGIIIIIIIIIHIIIIHHHHIIIIIHHHIHHIIIHIIIIIIIHIIIIIHHIHIIIIIIIIIIIIIIIIIHIIIIIIIIIIIIIIIIIIIIIIIIIIIIIIIIIIIIIIIIIIIIIIIIIIIIIIIIIIHHIIIIIIIIIIIIIIIIIIIIIIIIIIIHIIIIIHEIIIIIIIIIIIIIIIIIIIIHHIIIIIIIIIIIIIIIIIIIIIIIIIIIIIIIIHGIIHHHFFIIIIIIIIIIIIIIIIIIIIIIIIIIHG1IIIIDDDDD
@HISEQ:969:HM2KJBCX2:2:1102:5725:8280 2:N:0:ACTATGCA
TGTCCGTGGATCCCCAACTATCCCTATTAATCATTACGTCGATCCTAGAAACCAACAAAATAGAATCAAACGTCCTATTTCATTATTCCATGCTAATGTATTCAAGCGTAAGCCTGCTTTAAACACTCTAATTTTTACAAAGTAACAGTCCTAATTCCCCGTGACACCAAATTAATGGCATTACGGTTCTTTAAAAGATGAGAAATTAATAATATCAGTACATACCAACGGCATGACCAAAACATTGATTTCGAAATTCAACTACGAGCTTTTTAACTGCAACAACTTTAATATACGCTATTGGAGCTAGAATTACTGTGGCTGCTAGCACCAGACTTGCCCTCCAA
+
DDDDDIIIIIHHIIIIIIIIIGHHHHHIIIHIIIIHIIIHIHHEHIIIIHIIIHIIIIIHIIIIIIIHIIIIHHIIIIIIIIIIIIIGIHHHGHIIIIHIIDHHIIIIIIIIHHHIIFHIGHHHHIIIHIIHHIIIIHHIIIHIIIIIIIIHHHHIGIIHHHIIIIIIIIIHHIIIIHIIIIIIIIIIIIIHIIHIIHIHIHHIIIIIIIIIIIHIIIIHIIIIIIIHIIIIIIIIIIIIIIIIHHIIIIIIIIIIIIIIIIIHHIIIIIHHHHHHIIIIIIHGIIIIIIIIIIIIIIIIIIIIIIIIIIIIIIIIIIIIIIIIIIIIIIIIIIIIIIIIIIDDDDD
@HISEQ:969:HM2KJBCX2:2:1102:15964:10673 2:N:0:ACTATGCA
TGTCCGTGGATCCCCAACTATCCCTATTAATCATTACGTCGATCCTAGAAACCAACAAAATAGAATCAAACGTCCTATTTCATTATTCCACGCTAATGTATTCAAGCGTGCGCCTACTTTAAACACTCTAATTTTTTCAAAGTAACAGTCCTGATTCCCCACGACACCAAATTAATGACATCGCGGTTCTTCAGAAGGTAGGAACCGATAATGCCAGTGCGTACCGAGGCACGACCAACAATTCGATCCCGAAATTCAACTACGAGCTTTTTAACTGCAACAACTTTAATATACGCTATTGGAGCTGGAATTACCGCGGCTGCTGGCACCAGACTTGCCCTCCAA
+
DDDDDIIIHHCEHHGHHIIIHHHIHHHHIHHGHIHHFHIGHHIHIIIHHHIH@GHHHHIIIIIIHHIIHEHHGHCGHHFHHEHHHIIFFHHH/=CIHHHHHHHHFHH@HDHHHHIIHHIHHGGGFHIHIHIHIFHHGHHIIIHHIHIIHHHFHHHIIIIIIHHIIIIHGAHHIHHHHGGHIIIIIIIIIHHIIIIHHIHIIIIIIIIIIIIIIIIIIIIIIIIIIIIIIIII=IIHIIIIHHADHHHIIIIIIIIIIIIIHDHHFIIIIIIIHGIIIIIIIIIGIHIIIHHHGIIIHIIIGIIHIIIIIIIIIIGIIIIIIIIIIIIIIIIIIHIHEHHHDDDDD
@HISEQ:969:HM2KJBCX2:2:1102:16902:11069 2:N:0:ACTATGCA
TGTCCGTGGATCCCCAACTATCCCTATTAATCATTACGGTGGTCCTAGAAACCAACAAAATAGAACCACAACGTCCTATTCTATTATTCCATGCTAATCTATTCAAGCAATAGCCCGCTTTAAACACTCTAATTTTTTCAAGGTAATGGTCCTGGCTCCCCAACACACCCAATTAAGGACATACTGGTTCACCAGAAGGAAGACCCGACAACAGGACAGTACTCGCCAAAGACGGACCGCCCGGCCAAGTCTAAAATTCAACTACGAGCTTTTTAACTGCAACAACTTTAATATACGCTATTGGAGCTGGAATTACCGCGGCTGCTGGCACCAGACTTGCCCTCCAA
+
DDDDDIIIIIIIIIIIIIIIIIIIIIIGIIIIGIIIIIHHIHIHHIIIIIIIIHIIIIIHIIHIIIHGIHEHHGHIIIHHIIHHIIIGHHIHHHIEHIHHIIIHHIIHIIIIIHDHHIHHIIHIHIIHHIHIIIIIIIHIFGHGHHHHGHIIHIHHHIHHIIIHHHIIIIIIHIIIIIIIIIIIIIIIIHIHIHIIIIIIHIIIFHIIIIIIIIIIIIIIIIIIHIIGIIIHIHIIGIIIIIIIIHIIIIIIIIIIIIIHIHEEHHHIIIIIHHIHIIIIIIIHHIIIIIIIIIHIIIHIIIIIIIIIIIIIIIIIIIIIIIGIIIIIIHIIIIIIIIIIIIDDDDD
@HISEQ:969:HM2KJBCX2:2:1102:8207:11370 2:N:0:ACTATGCA
TGTCCGTGGATCCCCAACTATCCCTATTAATCATTACGGCGGTCCTAGAAACCAACAAAATAGAACCGCACGTCCTATTCTATTATTCCATGCTAATGTATCCGAGCAAAGGCCTGCTTTGAACACTCTAATTTTTTCAATGTAAAAGTCCTGGTTCCCCGACACGGCCAGTGAAGGCCATGCGGCTCCCCAGAAGGAAAGGCCCGGCCGGACCAGTGCACGCGGTGAGGCGGACCGGCCAGCCAGGCCCAAGGTTCAACTACGAGCTTTTTAACTGCAACAACTTTAATATACGCTATTGGAGCTGGAATTACCGCGGCTGCTGGCACCAGACTTGCCCTCCAA
+
DDDDDIIIIIIIIIIIIIIIIIIIIIIHIIIIIIIIIHHIIIIIIIIIIGHIIIIIIIIIIHHGHIIIIIIIHIHHIIIIIHIIHHIHHIIIIIIIIHIIIGIIIHIIIIHIHIIIIIIIIIIIIIIIIIIIIHIHHHFF$IIHIIIIHIIIIIIIIIIHIIHIIIIIIHHIIIIIHHIIIIIIHHIIHIIIIIIIIHHHIIIIIIIIIIIIIIIIIIIIIIIIIIIIIIIIIIIIIIII>IIHIIIIIIIIIIIIIIIIIIIIIIIIIIIIIIIIIIIIIIIIIIIIIIIIIIIIIIIIIIIIIIIIIIIIIIIIIIIIIIIIIIIIIIIIIIIIIIIIDDDDD
@HISEQ:969:HM2KJBCX2:2:1102:8503:11426 2:N:0:ACTATGCA
TGTCCGTGGATCCCCAACTATCCCTATTAATCATTACGTCAATCCTAGAAACCAACAAAATAGGATCAAACGTCCTATTTCATTATTCCATGCTAATGTATTCAAGCGTTAGCCTGCTTTAAACACTCTAATTTTTTCAAAGTAACAGTCCTGTTTCCCTGCAACACCAAATTAATGACATTACAGTTCTTCAAGAAGGAGGAACCAGTAAAGCCAGTACATACCAGAGGCACGACCAACTTACTAATCCCGAAATTCAACTACGAGCTTTTTAACTGCAACAACTTTAATATACGCTATTGGAGCTGGAATTACCGCGGCTGCTGGCACCAGACTTGCCCTCCAA
+
DDDDDIIIIIIIIIIIIIIIIIIIIIIIIIIIIIIIIIIIIIIIIIIIIIIIIIIIIHIHIIIIHIIIHIIIHIIIIIIIIIIIHIIIIIIIHIIIIIIIIIHIIIIHIIIIIIIIIIIIIIIIIIIIHIIIIIIIIIIIHIHIIHIIIIIHIIIIIIIIIIIIIIIIIIIIIIIIIIIIIIIIIIIIIIIIIIIIIIIIIHIIHIIIIIIIIIIIIHIIIIIIIIIIIIIIIIIIIIIIIIIIHIIHIIIIIIIIIIIIIIIIIIIIIIIIIIIIIIIIIIIIIIIIIIIIIIIIIIIIIIIIIIIIIIIIIIIIIIIIIIIIIIIIIIIIIIIIIIIIIDDDDD
@HISEQ:969:HM2KJBCX2:2:1102:19923:12060 2:N:0:ACTATGCA
TGTCCGTGGATCCCCAACTATCCCTATTAATCATTACATCGATCCTAGAAACCAACAAAATAGAATCGGATGTCCTATTTCATTATTCCATGCTAATGTATTCAAGCGTGAGCCTGCTTTAAACACTCTAATTTTTTCAAGGTAACAGTCCTAATTCCCCGTAACACCAAATTAATGGCATTACGGTTCTTTAGAAGGTGAGAAATCAATGATAACAGTGCATACCAACGGCATGACCGAAATATTGATCCCGAAATTCAACTACGAGCTTTTTAACTGCAACAACTTTAATATACGCTATTGGAGCTGGAATTACCGCGGCTGCTGGCACCAGACTTGCCCTCCAA
+
DDDDDIIHHIIIIIIIIIIIIHIIIIIIIIIIIIIIIIIIIIIFHHHIHIIHHIIIIGIIHIIIIIIIIHIIIIIIIGIIIIHIIIIIIGIIIIIIIIIIIIIIIIHIIIIIIIIIIIIIIIIIIIIHHIIIIIIIIIHIIHIIIIIIIIIIHIIIIIIHHIHIIIIIIIIIIIIIHIHHIIIIIIIIIHIIIIIIIIIHIIIIIIIHIIIIIIIIIIIIIIIIHIIIIIIIIIIIIIIIIIIHHIIIIIIIIIIIIIIIIIHIIHIIIIIIIIIIIIIIIIIIIIIIIIIIIIIIIIHIHIIIIIIIIIIIIIIIIIIIIIIIIIIIIIIIIIIIIIIIIIDDDDD
@HISEQ:969:HM2KJBCX2:2:1102:4626:12131 2:N:0:ACTATGCA
TGTCCGTGGATCCCCAACTATCCCTATTAATCATTACGGTGATCCTAGAAACCAACAAAATAGAATCATGCCGTCCTATTTTATTATTCCATGCTAATGTATTCAAGCAAAAATGCCTGCTTTAAACACTCTAATTTTTTCAAAGTAAAGGTCCTGGTTCCTCGTGGCACCCAATTAAGGACATCACGGTTCTCCAGAAGGTGAGAAATTCACTACACCAGTTCATACCCCTTAAGGCACGACCGATGTGCAAATCCCGAAATTCAACTACGAGCTTTTTAACTGCAACAACTTTAATATACGCTATTGGAGCTGGAATTACCGCGGCTGCTGGCACCAGACTTGCCCTCCAA
+
DD@DDIIHIIIIIIIIIIIIIIIIIIIIIIIIHHIIIIHIIIIIIHHIIIIIIIIIIIIHIIHHFHHIHEH?EEHIHIIIIIIIIIIIIIHHIIIIHHHHIHHEHIHIIIIIIIIIIHIIIIIHIIIIHHEHHHIIIIHIIHHHHHIIHIIIIIIIIHIIHIIIHIIHHIIIIIIIIIIIIIIIIIIIIIIIHHHIIIIIIIIIHHI<IIIIIIIHIIIIIIIIIIHIIIIIII=IIIIIIIIIIIIIIIHGHIIIIIIIIIIIIIIIIIIHIIIIIIIIIIIIIIIIIHIIIIIIIIIIHIIIIIIIIIIIIIIIIIHIIIIIIIIIIIIIIIIIIIIIIIIIIIIIDDDDD
@HISEQ:969:HM2KJBCX2:2:1102:5688:12148 2:N:0:ACTATGCA
TGTCCGTGGATCCCCAACTATCCCTATTAATCATTACGGTGATCCTAGAAACCAACAAAATAGAACCATGCCGTCCTATTCTATTATTCCATGCTAATGTATTCGAGCAAAATGCCTGCTTTAAACACTCTAATTTTTTCAAGGTAAAGGTCCTGGTTCCACATGACACCCAATTAAGGACATCATGCTTCTCCAGAAGGTGAGAAATCAACTGCGACAGTTCATACCCCTTAAGGCACGACCATCACGTCAATCCCGAAATTCAACTACGAGCTTTTTAACTGCAACAACTTTAATATACGCTATTGGAGCTGGAATTACCGCGGCTGCTGGCACCAGACTTGCCCTCCAA
+
DDDDDIIIIIHIIIIIIHIIIIIIIIIIIIIIIIIIIIIIIIIIIIIIIIIIIIIIIIIHHIHIIIIIHIIIIIIIIHHHIIIIIIIIIIIIIIIIIIIIIGHHIIIIIIIIIIIIIIIIIIIIIIIGIIHIIIIIIIIIIIIIIHIIIIHIIIIIIIIIIIIIIHIIIIIIIIIIIIIIIIIIIIIIIIIIIIIIIIIIIIIHIIIIIHIIIIIIIIIIIIIIIIIIIIIIIIIIIIIIHHIIIIHIIHHHHHIIIIIIIIIIIIIIIIHIIIIIIIIIIIIIIIIIHIIIIIIIIIIIIIIIIIIIIIIIIIIIIIIIIIIIIIIIIIIIIIIIIIIIIIIIIIIDDDDD
@HISEQ:969:HM2KJBCX2:2:1102:21291:11048 2:N:0:ACTATGCA
TGTCCGTGGATCCCCAACTATCCCTATTAATCATTACGGTGATCCTAGAAACCAACAAAATAGAACCATGCCGGCCTATTCTATTATACCATGCTAATGAATTCGAGCAAAAATGCCTGCTATAAACACTCTAATTTTTTCAAGGAAAAGGTCCTGGATCCGCAAGACACCCAATTAAGGACATCAAGTTTCTCCAGAAGGTGAGAAATCAACAGCGACAGTTCATACCCCTTAAGGCACGACCATCACGTCAATCCCGAAATTCAACTACGAGCTTTTTAACTGCAACAACTTTAATATACGCTATTGGAGCTGGAATTACCGCGGCTGCTGGCACCAGACTTGCCCTCCAA
+
0<00<C1D?0<FHCGHFI1@CFH11D1<<C1DCFCCEC0<<11@CGDCE@E<<@HHGHGH@EDHCH?C<11<///<01<11<C11<111<D1<11<<<11<111<EC0C@EH?C@GH1<@1/1<<:BDH@@DF:DFG?1<<<GHB$<CEG0CHEHF70'D8EBCGF74<?HFCDAEF/?HEHG<//DIIHHHEFFED?GCHFHHIIHHA><0<EECD<GC1C1HGCCCHGHFCFCHHC<CAFEFHEADFEEGHHHC/<1@GEIHEEGGC<CC<HHEHGGCGCCHHGHHG1FCHGD1<D0EEGIHEFHHIHHGEIIHHIHHHHDHHGIIHH?HHIHGIHFFDHHHHCHIDDD@@
@HISEQ:969:HM2KJBCX2:2:1102:11533:11819 2:N:0:ACTATGCA
TGTCCGTGGATCCCCAACTATCCCTATTAATCATTACGGTGATCCTAGAAACCAACAAAATAGAACCATGCCGTCCTATTCTATTATTCCATGCTAATGTATTCGAGCAAAAATGCCTGCTTTAAACACTCTAATTTTTTCAAGGTAAAGGTCCTGGATCCGCAAGACACCCAATAAAGGACATCAAGTTTCTCCAGAAGGTGAGAAATCAACAGTAACAGTTCATACCCCTTAAGGCATGACCATCACGTCAATCCCGAAATTCAACTACGAGCTTTTTAACTGCAACAACTTTAATATACGCTATTGGAGCTGGAATTACCGCGGCTGCTGGCACCAGACTTGCCCTCCAA
+
DDDDDIIIIIIIIIIIIIIIIIIIIIIIIIIIIIIIIIGHIIIIIIIIIIIIIIIIIIHIIIHIIIIIIHIIIHHIIIIIHIIIIHHIIIIIIFIHIHIIIHIIIIIIIIIIIIIIIIIIIIIIIIHIIIIIIIIIHIIIIIIIIIHIIIIIIIIIHHIIIIIIIGHIIHIIIIIIIIIIIIIIIIIIIIHIIIIIIIIIIIIIIIIIIIIIIIIIIHHIIIIIIIIHIIIIIIIIIIIIIIIIIIHHIIHGIIHGIIIIIIIIIIIIIIIIIIIIIIIIIIIIIIIIIIIIIIIIIIIIIIIIIIIIIIIIIIIIIIIIIIIIIIIIIIIIIIIIIIIIIIIIIIIIDDDDD
@HISEQ:969:HM2KJBCX2:2:1102:8034:12285 2:N:0:ACTATGCA
TGTCCGTGGATCCCCAACTATCCCTATTAATCATTACGGTGATCCTAGAAACCAACAAAATAGAACCATGCCGTCCTATTCTATTATTCCATGCTAATGTATTCGAGCAAAAATGCCTGCTTTAAACACTCTAATTTTTTCAAGGTAAAGGTCCTGGATCCGCAAGACACCCAATAAAGGACATCAAGTTTCTCCAGAAGGTGAGAAATCAACAGTAACAGTTCATACCCCTTAAGGCATGACCGTCACGTCAATCCCGAAATTCAACTACGAGCTTTTTAACTGCAACAACTTTAATATACGCTATTGGAGCTGGAATTACCGCGGCTGCTGGCACCAGACTTGCCCTCCAA
+
DDDDDIIIIIIIIHIIIIIIIIIIIIIIIIIIIIIIIIGIIIIHIIHIIIIIHIIIIHHIIIHHHIIGIIGEHHIIIIIIIIHIIIIIIIIGHHHIGHHEHIIIIIIIHHIIIIIHHIIIIIIIIHIIIIIHIGHHIIIHIHIIIIIIIIIIIHIIIHIHIIIIIIIHIHHHIIIIIIIIIHIIHIIIIHGIIGIIIHIIIIIIIIIIIIIIIIIIIHIIHIIIIIIIIIIIIIGIIIIIIHIIIIIIIIHHIIHIIIIIIIIIIIIIIIIIIIIIIIIIIIIIIIIIIIIIIIIIIIIIHIIIIHG1IIIIIIIIIIIIIIIIIIIIIIIIIIIIIIIIIIIIIIIIDDDDD
@HISEQ:969:HM2KJBCX2:2:1102:17575:13352 2:N:0:ACTATGCA
TGTCCGTGGATCCCCAACTATCCCTATTAATCATTACGTCAATCCTAGAAACCAACAAAATAGGATCGAACGTCCTATTTCATTATTCCATGCTAATGTATTCAAGCGTTAGCCTGCTTTAAACACTCTAATTTTTTCAAAGTAACGGTCCTGTTTCCCTGCAACACCAAATTAATGACATTACAGTTCTTCAGAAAGGAGGAATCAGCGAAGCCAGTGCATACCAGTGGCACGACCAACCTGCTGACCCCGAAATTCAACTACGAGCTTTTTAACTGCAACAACTTTAATATACGCTATTGGAGCTGGAATTACCGCGGCTGCTGGCACCAGACTTGCCCTCCAA
+
<D0<DHHHDHEGHEHHEHHHIIHGHHEHIHIEHHGFE?FHE=GHHICEHHIH1DFE@1C@CGFGEGHIHHIICFGHHIIIIIHIIFHIIHHEHEHEHHFFC<CEDFEEEHIHHHHEF@H@HGAHHHHHHIHHIFFEHEECHHHHFHDHHGHIEFHCIIHGHHIHHHGIHHHFEHHEHHHHHHHHHIHHCEHFHIIIIIIHHHHHHIHHHHHDHCHIIIHFFCBCHHHH@CGIH4EEEHICHHGGDCHHAGHHHHHHIGHGECIHHGEE@HHEEHHF@HIIHEHHCC@EHHHGEHCEG@HGEEIHIHHIHEHEHHCCC?IIHH@CEC@<GIHFF<EEHHIHG@B<B<
@HISEQ:969:HM2KJBCX2:2:1102:15641:13438 2:N:0:ACTATGCA
TGTCCGTGGATCCCCAACTATCCCTATTAATCATTACATCGATCCTAGAAACCAACAAAATAGAATCTGATGTCCTATTTCATTATTCCATGCTAATGTATTCAAGCGTAAGCTTGCTTTAAACACTCTAATTTTTTCAAGGTAACAGTCCTAATTCCCCATAACATCAAATAAATGACATTATGGTTCTTTAGAAGGTGAGAACCAATAAAACCAGTACATACCAAGGCATGACCGATTCCTTGATCCCGAAATTCAACTACGAGCTTTTTAACTGCAACAACTTTAATATACGCTATTGGAGCTGGAATTACCGCGGCTGCTGGCACCAGACTTGCCCTCCAA
+
DDDDDIIFHIIHIIIIIIIIIIIIIIIIIIIIIIIIIIIIIIIIIIIGIIIIIIIIH?GHIIIIIHIIIIIIIIIIHIIIIGIIIIIIHIHHGIHIIIHHHEHIIIIIIIIHHIIHHIIIIIHIIHIFIIIIIIIIIIIIIIIIIHIIIIIIIIIIIGIHIIIHIIIIIIIIIIIIHIIIIIIIIIIIHIIIIIIIIIIIIIIIIIIIIIIIIIIIIIIIIIIIIIHHIIIIIIIIIIIIIIIHIIIIIIIIHIIIIIIIIIIIIIIIIIIIIIIIIIIIIIIIIIIIIIIIIIIIIIIIIIIIIIIIIIIIIIIIIIIIIIIIIIIIIIIIIIIIIIIIDDDDD
@HISEQ:969:HM2KJBCX2:2:1102:8297:13743 2:N:0:ACTATGCA
TGTCCGTGGATCCCCAACTATCCCTATTAATCATTACGTCAATCCTAGAAACCAACAAAATAGGATCAAACGTCCTATTTCATTATTCCATGCTAATGTATTCAAGCGTTAGCCTGCTTTAAACACTCTAATTTTTTCAAAGTAACAGTCCTGTTTCCCTGCAACACCAAATTAATGACATTACAGTTCTTCAAGAAGGAGGAACCAGTAAAGCCAGTACATACCAGAGGCACGACCAACCTACTAATCCCGAAATTCAACTACGAGCTTTTTAACTGCAACAACTTTAATATACGCTATTGGAGCTGGAATTACCGCGGCTGCTGGCACCAGACTTGCCCTCCAA
+
DDDDDIIIIIIIIIIIIIIIIIIIIHHIGIIIIIIHIIIIIIIIIIIIGIIHIIIIIGIIIIIIIIIIGIIGHEHIIHHIIIIIIIIIGIIIIIIGHHIIIIIIIIIIIIIIIIIIIIIIIIIIIIIIIIIHHIIIIIIIIIIIIIIIIIIHIIIIIIIIHIIIIIIIIIIHIIIIIIIIIIIIIIIHHIIIIIIIIIIIIIIHIHHIIIIIIIIIIIIIIIIIIIIIIIIIIIIIIIHIHHGGFIIHHIIIIIIIHIIIIIHIIIIIIIIIIIIIIIIIIIIIHIIIIIIIIIIIIIIHHIIIIIIIIIIIIIIIIIIIIIIIIIIIIIIIIIIGIIIIIDDDDD
@HISEQ:969:HM2KJBCX2:2:1102:8995:14007 2:N:0:ACTATGCA
TGTCCGTGGATCCCCAACTATCCCTATTAATCATTACGTCGATCCTAGAAACCAACAAAATAGGTTCGATCGTCCTATTTCGTTATTCCATGCTAATGTATTCAAGCGCGAGCCTGCTTTAAGCACTCTAATTTTTTCAAAGTAACAGTCCTGTTTCCCCGCAACAACAAATTAATGCCATCACGGTTCTACAAGAGGGAGGGACCAGTGAGGCCAGTGCATACCAGTGGCACGACCGACCTACTGGCCCCGAAATTCAACTACGAGCTTTTTAACTGCAACAACTTTAATATACGCTATTGGAGCTGGAATTACCGCGGCTGCTGGCACCAGACTTGCCCTCCAA
+
DDDDDIIIIIIIIIIIIIIIIIIIIIIIIIIIIIIIIIIIIHIIIIIIIIIIIIIIIIIIHHHHIIGIIIIIIIIIIIIIGIIIIHIIIIIIIIIIIIIIIHIIIIIIIIIIIIIIIIIIIIIIIIIIIIIIIHHIIIIIIIIIIIIIIIIIIIIIIIIIIIIIIIIIIIIIIIIIIIHIIIIIIIIHIIIIIIIIIIIIIIIIIIIIIGHIIIIIIIIIIIIHIIIIIHIIIIIIIIIIIIIHHIIIIIIIIIHIIIIIIIIIIIIIIIIIIIIIHIIIIHIIIIIIIIIIIHIIIIIIIIIIHIIIIIIIIIIIIIIIIIIIIIIIIIIIIIIIIIIIIDDDDD
@HISEQ:969:HM2KJBCX2:2:1102:2178:13503 2:N:0:ACTATGCA
TGTCCGTGGATCCCCAACTATCCGTATTAATCATTACGTCGATCCTAGAAACCAACAAAATAGAATCAAACGTCCTATTTCATTATTCCATGCTAATGTATTCAAGCGCGAGCCTGCTTTAAACACTCTAATTTTTTCAAAGTAACAGTCCTGATTTCCCACGACACCAAATTAATGACATCGTGGTTCGTCAGAAGGTAGGAATCAATTTGACCAGTACGTACCGAGGCACGACCGATCAACTGATCCCGAAATTCAACTACGAGCTTTTTAACTGCAACAACTTTAATATACGCTATTGGAGCTGGAATTACCGCGGCTGCTGGCACCAGACTTGCCCTCCAA
+
DDDDDIIIIIGIIIIIIIIIIIIIIIIIIIIIIIIIIIIIIGIIIIIIIIIIGIIIIIIIIIIIIIIIIHIIHIHIHIIIIGHIIIIIIIIIIIIIHHIIIIIIIIIIIIIIIIIIIIIIIIIIIIIIIHGIIHHHIIIIIIIIIIIIIIIIIIIIIIIIIIIIIIHHIIHHHIIIIIIIIIIIIIIIIIIIIIIIIIIIIIHHIIIIIIIIHIIIIIIIIIIIIIHIIIIIIIIIIIIIIIHCIIIIIIIIIIIIIIIIIIIIIIIIIIIIIIIIIIIIIIIIIIIIIIIIIIIIIIIIIIIIIIIIIIIIIIIIIIIIIIIIIIIIIIIIIIIIIIHIDDDDD
@HISEQ:969:HM2KJBCX2:2:1102:15241:13920 2:N:0:ACTATGCA
TGTCCGTGGATCCCAACTATCCCTATTAATCATTACGTCAATCCTAGAAACCAACAAAATAGGATCAACGTCCTATTTCATTATTCCATGCTAATGTATTCAAGCGCGAGCCTGCTTTAAACACTCTAATTTTTTCAAAGTAACAGTCCTGATTCCCCACCACACCAAATTAATGACATGATGGTTCGTCAGAAGGTAGGAATCAGTAACACCAGTACGTACCGAAGGCACGACCAGCGTACTAATCCCGAAATTCAACTACGAGCTTTTTAACTGCAACAACTTTAATATACGCTATTGGAGCTGGAATTACCGCGGCTGCTGGCACCAGACTTG
+
DDDDDIIIIIIIIIIIIIIIIIIIIIIIIIIIIIIIIIIIIIIIIIIIIIIIIIIIIEHIIIIIHIHIIIIIIIIIIIIIIIIIIIIHIIIIIIIHHIIIIHHGHHHIIIIIIIIIIIIIIIIIIIIIIIIIIIIIIIIIIIIIIIIIIIIIIIIIIIIIIIIIIIIIIIIIIIIIIIIIIIIIIIIIIHIIIIIIIIIIIHHIIIIIIIIIIIIIIIIIIIIIIIIIIIIIIIHIIIIIIIIIIIIIIIIIIIIIIIIIHIIIIIIIIIIIIIHIIIIIHHIIHIIIIIHIIIIIIIIIIIIIIIIIIIIIIIIIIIIIIIIIIIIIIIIDDDDD
@HISEQ:969:HM2KJBCX2:2:1102:8139:14960 2:N:0:ACTATGCA
TGTCCGTGGATCCCCAACTATCCCTATTAATCATTACGGTGATCCTAGAAACCAACAAAATAGAACCATGCCGTCCTATTCTATTATTCCATGCTAATGTATTCGAGCAAAAATGCCTGCTTTAAACACTCTAATTTTTTCAAGGTAAAGGTCCTGGATCCGCAAGACACCCAATTAAGGACATCAAGTTTCTCCAGAAGGTGAGAAATCAACAGCGACAGTTCATACCCCTTAAGGCACGACCATCACGTCAATCCCGAAATTCAACTACGAGCTTTTTAACTGCAACAACTTTAATATACGCTATTGGAGCTGGAATTACCGCGGCTGCTGGCACCAGACTTGCCCTCCAA
+
DDDDDIIIIIIIGIIIIIIIIIIIIIIIIIIIIIIIIIIIIIIHIIIIIHIIGIIIIIIIIIHHIIGIIIHIIIIIIIIIIIHHIIIIIIIIIIIIIIIIIHHIHIHIIIIIIIIHIIIIIIIIIHIHHHIIIIIIIIIIHIIIIIHIIHIIIIIIIIIIIIIIIIIIIIIIIIIIIIIIIIIIIIIIIIIHIIIIIIIIIIHIIIIIIIIIIIIIIIIIIIIIIIIIIHIIIIIIIIHIIIIIIHIIIHHFIHHGIG?IIIIIIIIIIHIIIIIIIIIIIIIIIIIIIIIIIIIIIIIIHIIIIIIIIIIIIIIIIIIIIIIIIIIIIIIIIIIIIIIIIIIIIIIIDCDDD
@HISEQ:969:HM2KJBCX2:2:1102:13134:15134 2:N:0:ACTATGCA
TGTCCGTGGATCCCCAACTATCCCTATTAATCATTACGGTGATCCTAGAAACCAACGAAATAGAATCAGTCCGTCCTATTTCATTATTCCATGCTAATGTATTCAGACGATAGTCTGCTTTAAACACTCTAATTTTTTCAAAGTAACAGTCCTGATTTCCCATCACACCAAATAAATGGCATGAAAGTTCCTCAGAAGGTAGAGATCCATCTCACCAGTGCAGACAATTAAGCCTGACCAATGGGTAGACCCCGAAGTTCAACTACGAGCTTTTTAACTGCAACAACTTTAATATACGCTATTGGAGCTGGAATTACCGCGGCTGCTGGCACCAGACTTGCCCTCCAA
+
DDDDDIIIIIIIIIIIIHIIIIIIIIIIIIIIIIIIIIIIIIIIIIIHIIIIIIIIIIHIIIIIIIIIGHIHIIIIIIIIIIIIIIIIIIHHHHIIIIIIIIIIHFHIIIIIIIIIIIIIIIIIIIIIIIIIIIIIIIIHIIIIIIIIIIIIHIIIIIIIIIIIIIIIIIIIIIIIIIIIIIIHIIIIIIIIIIIIIIIHIIIIIIHIIIIHIIIIIIHIIIIIIIIIIIIIIIIIIIIIIIIHHFGIIIIIIIIIIIIIIIIIIIHIIIIIIIIIIIIIIIIIIIIIIIIIIIIIIIIIIIIIIIIIIIIIIIIIIIIIIIIIIIIIIIIIIIIIIIIIIIIDDDDD
@HISEQ:969:HM2KJBCX2:2:1102:4085:15498 2:N:0:ACTATGCA
TGTCCGTGGATCCCCAACTATCCCTATTAATCATTACGGTGATCCTAGAAACCAACAAAATAGAACCATACCGTCCTATTCTATTATCCCATGCTAATGTATTCGAGCAAAAATGCCTGCTTTAAACAAACACTCTAATTTTTTCAAGGTAAAGGTCCTGGATCCGCAAGACACCCAATAAAGGACATCAAGTTTCTCCAGAAGGTGAGAAATCAACAGTAACAGTTCATACCCCTTAAGGCATACCATCACGTCAATCCCGAAATTCAACTACGAGCTTTTTAACTGCAACAACTTTAATATACGCTATTGGAGCTGGAATTACCGCGGCTGCTGGCACCAGACTTGCCCTCCAA
+
DDDDDIIIIIIIIIIIIIIIIIIIIIIIIIIIIIIIIIIIIIIIIIIIIIIIIIIIIIIFHIHGIIHIIIIIHIIIIIIIIIIIIIIIIIIIIHIIIIHHHHHHHIIIIIIIIIIIIIHIHIIIIIIIIIIIIIIIIIIIIIIIIIIIIIIIIIIIIIIIIIIIIHIIIIIIIIIIIIIIIIIIIIIIIIIIIIHIIIIIIIIIIIIIIIIHHIIIIIIHIIIIIIIIIIIIIIIIHIIIIIIIIIIIIIIIIIHIHIIIIIIIIIIIIIIIIIIIIIIIIIIIIIIIIIIIIIIIIIIIIIIIIIIIIIIIIIIIIIIIIIIIIIIIIIIIIIIIIIIIIIIIIIIIIIIDDDDD
@HISEQ:969:HM2KJBCX2:2:1102:16998:15526 2:N:0:ACTATGCA
TGTCCGTGGATCCCCAACTATCCCTATTAATCATTACGGTGATCCTAGAAACCAACAAAATAGAACCATGCCGTCCTATTCTATTATTCCATGCTAATGTATTCGAGCAAAAATGCCTGCTTTAAACACTCTAATTTTTTCAAGGTAAAGGTCCTGGATCCGCAAGACACCCAATTAAGGACATCAAGTTTCTCCAGAAGGTGAGAAATCAACAGCGACAGTTCATACCCCTTAAGGCACGACCATCACGTCAATCCCGAAATTCAACTACGAGCTTTTTAACTGCAACAACTTTAATATACGCTATTGGAGCTGGAATTACCGCGGCTGCTGGCACCAGACTTGCC
+
DDDDDIIIIIGIHIIIIIIIIIIIIIIIIIHIIHHIIHIIIIIIIHIIIHIIIIHIIIIIIIIIIIIIIIIIHEHHHIHHHIIIIIHHHIIGHHHHIIHHHHHIIIHIIIHHHIHIIIIIIIHIIIIIIIIIHIIIIIIIIIIIIIHHHIHIIHIHIHHHHIGIIIIIIIIHIIIIIIIIIIIIIIIIIIIIIIIIIIIIIIIIIIIIIIIHIIIIIIIHIIIIHHHIIIIIIIIIIIIIIIIIIHIHIIIIIIIIIIIIIIIIIHIIHHIIIIHIIIIIIHIIIIIIIIIIIIIIHIIHDIIIIIIIIIIIIIIIIIIIIIIIIIGIIIIIIIIIIIIIIIDDDDD
@HISEQ:969:HM2KJBCX2:2:1102:16723:15000 2:N:0:ACTATGCA
TGTCCGTGGATCCCCAACTATCCCTATTAATCATTACGGTGATCCTAGAAACCAACAAAATAGAATCATGCCGTCCTATTTTATTATTCCATGCTAATGTATTCAAGCAAAATGCCTGCTTTAAACACTCTAATTTTTTCAAAGTAAAGGTCCTGGTTCCCCGCGACACCCAATTAAGGGCATTGCGGTTCTCCAGAAGGTGAGAAATTGACTACACCAGTTCATACCCCTTAAGGCACGACCGATGTGTCAATCCCGAAATTCAACTACGAGCTTTTTAACTGCAACAACTTTAATATACGCTATTGGAGCTGGAATTACCGCGGCTGCTGGCACCAGACTTGCCCTCCAA
+
DDDDDGHHIIIIIIIIIIIIIIIIHIIIIIHIIIIIIIIIIIIIIIIIIIIIIIIIIGFFHHHIIHIEHIGIIHHHGHIIHIIGHIIHHIIIIIHIGIHHHHHHIIIHIIIIIIIIIIIHHIIHIIIIIIIHEIHHHHIIHHFIIIHIIIIIIIIIIIIIIIIIIIIIIIIIIIIIIIIIIIIIIIIIIIIIIIIIIIIIIIIIIIIIIIIIIIIIIIIIIIIIIIIIIIIIIIIIIIIIIIIIIIIIIHGIIIIIHIIIIIIIIIIIIIIIIIIIIIIIIIIIIIIIIIIIIIIIIIIIIIIIIIIIIIIIIIIIIIIIIIIIIIIIIIIIIIIIIIIIIIIIIIIDDDDD
@HISEQ:969:HM2KJBCX2:2:1102:15779:16011 2:N:0:ACTATGCA
TGTCCGTGGATCCCCAACTATCCCTATTAATCATTACGGTGATCCTAGAAACCAACAAAATAGAACCATGCCGTCCTATTCTATTATTCCACGCTAATGTATTCGAGCAAAAATGCCTGCTTTAAACACTCTAATTTTTTCAAGGTAAAGGTCCTGGATCCGCAAGACACCCAATAAAGGACATCAAGTTTCTCCAGAAGGTGAGAAATCAACTGTAACAGTTCATACCCCTTAAGGCATGACCATCACGTCAATCCCGAAATTCAACTACGAGCTTTTTAACTGCAACAACTTTAATATACGCTATTGGAGCTGGAATTACCGCGGCTGCTGGCACCAGACTTGCCCTCCAA
+
DDDDDIIIIIIIIIIHIIIIICHIIIIIIIIIIIIIIIIIIIIIIIHIIHIIIIIIIIIIIHHIIIIIIIHIIIIIIGIHIIHIIIIIIII1DHHIIIIHIIHIIHIIIHHIIIIIIIIIGIIIIIIIIIIIIFHIIIHIIIIFIIIIIHHHIIIIIIIIIIIHIIIHIHIIIIIIIIIIIHHIIIHIIHIIIIIIIHIIIIIIIIIIIIIIIIIIIIIHIIIIIIIIIIIIIIIIIIIIIIHIIIHHIIHHIIIIIIIIIIIIIIIIIIIIIHIIIIIIIIIIIIIIIIIIIIHIIIHIIIIIIIIIIIIIIIIIIIIIIIIIIIIIIIIIIIIIIIIIIIIIIIIIDDDDD
@HISEQ:969:HM2KJBCX2:2:1102:18233:16534 2:N:0:ACTATGCA
TGTCCGTGGATCCCCAACTATCCCTATTAATCATTACGGTGATCCTAGAAACCAACAAAATAGAACCATGCCGTCCTATTCTATTATTCCATGCTAATGTATTCGAGCAAAAATGCCTGCTTTAAACACTCTAATTTTTTCAAGGTAAAGGTCCTGGATCCGCAAGACACCCAATTAAGGACATCAAGTTTCTCCAGAAGGTGAGAAATCAACAGCGACAGTTCATACCCCTTAAGGCATGACCATCACGTCAATCCCGAAATTCAACTACGAGCTTTTTAACTGCAACAACTTTAATATACGCTATTGGAGCTGGAATTACCGCGGCTGCTGGCACCAGACTTGCCCTCCAA
+
DDDDDIIHIIIIIIIIIIIIIIIIIIIIIIIIIIIIIIIIIIIIIIIIIIIIIIIIGHHHHIIHIIIIIIIIIIIIIIFHIIIIIIIIIIIIIHIIIIIIIHHHIIIIIIIIIIIIIIIIIIIIIIIIIIIIIIIIIIIIIIIIIIIIIIIIHHGHIHIIIIIIIIIIIIIIIIIHIIIHIIIIIIIIIIIIIIIIIIHIIIHIHIIHIHIHIIIIIIIIIIIIIIIIIIIIHIIIIIIIIIIIHIIIIIHHIHHHIIHIIIIIIIIIIHHHIIIIIIIIIIIIIIIIIIIIIHHIIIIIIIIIHIIIIIIIIIIIIIIIIIIIIIIIIIIIIIIIIIIIIIIIIIIIDDDDD
@HISEQ:969:HM2KJBCX2:2:1102:19475:16961 2:N:0:ACTATGCA
TGTCCGTGGATCCCCAACTATCCCTATTAATCATTACGGTGGTCCTAGACCAACAAAATAGAACCAACGTCCTATTCTATTATTCCATGCTAATCTATTCAAGCAAAAGCCCGCTTTAAACACTCTAATTTTTTCAAGGTAATGGTCCTGGTTCCCCGACACACCCAATAAAGGGCATACCGGCTCACCAGAAGGATAGACCCGACAACAGAACAGTACTCGCCAGAGACGGACCGTCCGGTCAGGCCTAAAATTCAACTACGAGCTTTTTAACTGCAACAACTTTAATATACGCTATTGGAGCTGGAATTACCGCGGCTGCTGGCACCAGACTTGCCCTCCAA
+
BDDDDHIHHIHIIHIIIIIIIHHIHHHHHHHIHHIIIIIIIIIHHIICHIGGHHIIEHHIEHHHHIEEHGFHHFEECHHEHHHIIHIHHH1FHGHIIIIIIDEIHIIHHIIHCHH@HGHHHHHHHCEHHHHEFHHHIHHHHHEE?HEGCGHEFHHHHHHIHHGHFHHHHHCFGHHHGFHHHHHIHHGCG@@GHHHHHEHEIIIHIHHGFEAGF0HEHHE<HIIGIIHGHIHEGCIHCHDFGCCHHFIHFIHHHGEIIHHIHIIHIIIIHHHHHHHHIHHIHFHH?IIIGIIIHIHHGFCHHHHHIIIIHEIIIIIIIIHHHHHHCGDHHHGHHHHCDIIDDDDD
@HISEQ:969:HM2KJBCX2:2:1102:12391:17233 2:N:0:ACTATGCA
TGTCCGTGGATCCCCAACTATCCCTATTAATCATTACGGTGATCCTAGAAACCAACAAAATAGAACCATGCCGTCCTATTCTATTATTCCATGCTAATGTATTCGAGCAAAAATGCCTGCTTTAAACACTCTAATTTTTTCAAGGTACAGGTCCTGGATCCGCAAGACACCCAATCAAGGACATCAAGTTTCTCCAGAAGGTGAGAAATCAACAGCGACAGTTCATACCCCTTAAGGCATGACCATCACGTCAATCCCGAAATTCAACTACGAGCTTTTTAACTGCAACAACTTTAATATACGCTATTGGAGCTGGAATTACCGCGGCTGCGGGCACCAGACTTGCCCTCCAA
+
@@D@@HC1/DH111<DEH@??<<F@CCH?CHICG1<1DC1<D<11<DFC1<<<<C@1<DDGF<F@GG?G<11<<</<11<<11<F11<<<<1<<<1<11<D1<1<11<EH?HCHC1G<FH@7B<B81<1F<C2BFHGFFHAFDFBDB$@2G1BDCHE?F<HHH@A(:<:/FF/@F#/DGGCCEH<@H@D./<FCH@G@EC?F</:<.A?HCHG@GC:CHD<@D1<0<<11H@FF<<@HGA:1G>EGHHCCFDCE?</@G@HEE1F<<GC<EG?HCFEF1D1<EIHGEHEC<F<<GCD10C<C@@G<@C<@<<<<<1@<<<<</C/1HCDFECC<D<<1<C<GEECE@1@DD@B
@HISEQ:969:HM2KJBCX2:2:1102:12921:17627 2:N:0:ACTATGCA
TGTCCGTGGATCCCCAACTATCCCTTTAATCATTACGGTGATCCTAGAAACCAACGAAATAGAATCAGTCCGTCCTATTTCATTATTCCATGCTAATGTATTCAGACGATAGTCTGCTTTAAACACTCTAATTTTTTCAAAGTAACAGTCCTGATTTCCCATCACACCAAATAAATGGCATGAAAGTTCCTCAGAAGGTAGAGATCCATCTCACCAGTGCAGACAATTAAGCCTGACCAATGGGTAGACCCCGAAGTTCAACTACGAGCTTTTTAACTGCAACAACTTTAATATACGCTATTGGAGCTGGAATTACCGCGGCTGCTGGCACCAGACTTGCCCTCCAA
+
DDDDDIIIIIIIIIIIIIIIIIIIIIIIIIIIIIIIIIIIIIHIHHIIHIIGHHHHHFHIIIHIIIHIIHIIIIIHIHIIIIIIIIIIHIIIHIIIIIIIIIIIIIIIIIIHIIIIIHIIIIIIIHIIIIHHIHHIIIIIIIIIIIIIIIIIIIIIIIIHHHIIIIIIIIIIIIIHIHIIIIIIIIIIIIIIIIIIIIHIIIIIIIIIHHIIIIIIIIIIIIIIIIIIIIIIIIIIIIIIIIHIHHIIIIIIIIIIIHIIIIIIIIIIIIIIIIIIIIIIIIIIIIIHIIIIIIIIIIIIIIIHIIIIIIIIIIIIIIIIIIIIIIIIIIIIIIIIIIIIIIDDDDD
@HISEQ:969:HM2KJBCX2:2:1102:14437:17056 2:N:0:ACTATGCA
TGTCCGTGGATCCCCAACTATCCCTATTAATCATTACGGTGGTCCTAGAAACCAACAAAATAGAACCACAACGTCCTATTCTATTATTCCATACTAATCTATTCAAGCAATAGCCCGCTTTAAACACTCTAATTTTTTCAAGGTAATAGTTCTGGCTCCCCAAAACACCCAATAAAGGGCATACTGGTTCACCAGAAGGAAGACCCGACAGCAGACAGTACTCGCCAAAGACGGACCGCCCGGCCAGGCCTAAAATTCAACTACGAGCTTTTTAACTGCAACAACTTTAATATACGCTATTGGAGCTAGAATTACCGCGGCTGCTGGCACCAGATTGCCCTCCAA
+
DDDDDIIGIIIIIIIIIIIIIIIIIIIIIIIIIIIIIIIIIIIHIIIHIIIIIIIIIIIIIIIIIIIIIIIIIIIIIHHHHIIIIIHIIIIIIIIIIIIIIHGHIIIIIIIIIIIIIIIIIHIIIIIIHIIIIIIIIIIIIIIIHIIIHIHIIIHIIIIIIIIIIIIIIIIIIIIIIIIIIIIIIIIIIIIIIIIIIIIIHIIIIIIIIIIIIIIIIIIIIIIIIIIIIIIIIIIIIIIIIIIHIIIIIIIIIIIIIIIIIIIIIHIIIIIIIIIIIIIIIIIIIIIIIIIIIIIIIIIIIIIIIIIIHIIIIIIIIIIIIIIIIIIIIIIIIIIIIIIIDDDDD
@HISEQ:969:HM2KJBCX2:2:1102:7279:17576 2:N:0:ACTATGCA
TGTCCGTGGATCCCCAACTATCCCTATTAATCATTACGGTGATTCAGAAACCAACAAAACAGGACCACCGTCCTATTCTATTATTCCATGCTAATGTATTCAGACGTAAGCCTGCTTTGAACACTCTAATTTTTTCAAGGTAAAGGTCCTGGTTTCCCACCACGCTAAATTAATAACATGATAGTTCCCCAGAAGGTAGAAATTCTACACACCAGTACAGACTTGTTAGCCCGACCAACGGTAGAATCCCGAAATTCAACTACGAGCTTTTTAACTGCAACAACTTTAATATACGCTATTGGAGCTGGAATTACCGCGGCTGCTGGCACCAGACTTGCCCTCCAA
+
DDDABIIIIHFFHIIIIIIHFHHIIHHHHIIIHHHHHGHFEEE1<@CHHIIHI1CHHEHHEHGGEHI?EDEHIHIIIIHIIIIIHIIIGEECHIIIHHHIHIHHCHIIHDHHIIIIIHIIIHHFIIIIHHHIHHIIHIIIIIHHGHEIHHGHHGGHFHHHIHHHHHHHHHHIHHHHHHHIIIHHHHHHGIIHHHHEHIIHHIHIHIIIIGIIIIIHHHIGIIIII;IHIIIIIHHII<HGIIHGIIHIIHEIIHHHIIHHGIIIHCHHHHHHIHIHIIIIIHHHHIIHHFDGHIIIIHHIIIIIIGIIIHHIHIHIIHIIIIIIIIIIIIIIIHIIIIIIDDADC
@HISEQ:969:HM2KJBCX2:2:1102:3511:18046 2:N:0:ACTATGCA
TGTCCGTGGATCAGTCCCAACTATCCCTATTAATCATTACGTCAATCCTAGAAACCAACAAAATAGGATCGAACGTCCTATTTCATTATTCCATGCTAATGTATTCAAGCGTTAGCCTGCTTTAAACACTCTAATTTTTTCAAAGTAACAGTCCTGTTTCCCTGCAACACCAAATTAATGACATTACAGTTCTTCAGAAAGGAGGAATCAGCGAAGCCAGTGCATACCAGTGGCACGACCAACCTGCTGACCCCGAAATTCAACTACGAGCTTTTTAACTGCAACAACTTTAATATACGCTATTGGAGCTGGAATTACCGCGGCTGCTGGCACCAGACTTGCCCTCCAA
+
DDDDDIIIIIIIIIIIIIIIIIIIIIIIIIIIIIIIIIIIIIIIIIIIIIIIIIIIIIIIIIIIIIGIHIIHIIIIIHIIIIIIIIIIIIIFHHIIIIIIIIHIIIIIIIIIIIIHIIIIIIIIIIIIIIIIIIIIIIIIIIIIIIIIIIIIIIIHIIIIIIIIIIIIIIHHHHHHIHIIIIIHIIIIIIIIHIIIIIIIIHIIIIIIIIIIIIIIIIIIHIIIIIIIIIIIIIIIIIIIIIIIIIHHIIIIIIHIIIIIIIIIIIIIIIIIIIIIIIIIIIIIIIIIIIIIIIIIIIIIIIIIIIIIIIIIIIIIIIIIIIIIIIIIIIIIIIIIIIIIIIIIDDDDD
@HISEQ:969:HM2KJBCX2:2:1102:14048:17619 2:N:0:ACTATGCA
TGTCCGTGGATCCCCAACTATCCCTATTAATCATTACGTTGATCCTAGAAACCAACAAAATAGAATCGAACGTCCTATTTCATTATTCCATGCTAATGTATTCAAGCGCGTGCCTGCTTTAAACACTCTAATTTTTTCAAAGTAACAGTCCTGACTCCCCACAACATCAAATTAATGACATCATGATTCATCAGAAGGGAGAAATCAATGACATTAGTACGTACCGAAGGCACGACCGACGTATTGATCCCGAAATTCAACTACGAGCTTTTTAACTGCAACAACTTTAATATACGCTATTGGAGCTGGAATTACCGCGGCTGCTGGCACCAGACTTGCCCTCCAA
+
ADAABIHEHCEHIHIFGEHHHEHHFHHHHHI@GHHHEEEC@FEHIHFFHHIEHIIIHIH?CHCHHHH1GEHH1D<<DHHHFEEHIGGHGHGHIIIIIHEHF@HFFHHGHHHHHHGHFHHHGHFGIHHHGIHHHHEFCHHHHHHHIIIIHGHGEHHEFECIHIIIIHHIIIIIIHHHHIHHHHHHEHHHHHHHIIHHEHIGIHHHFHHIHHHGHEIHIIHHIHFH<HHIIIIHHHIIIIHGCGGHHIIIHHFHIIIIIIIHHDDIGIIIIIHGIIIIGHHGHHHEHEIIHEGEHHHIGIIIHHHCHIIHHEHIIIIIHHFIIIIHHF1HHIIHEGHIIIHCFDADD@
@HISEQ:969:HM2KJBCX2:2:1102:14643:19002 2:N:0:ACTATGCA
TGTCCGTGGATCCCCAACTATCCCTATTAATCATTACGTCAATCCTAGAAACCAACAAAATAGGATCAAACGTCCTATTTCATTATTCCATGCTAATGTATTCAAGCGTTAGCCTGCTTTAAACACTCTAATTTTTTCAAAGTAACAGTCCTGTTTCCCTGCAACACCAAATTAATGACATTACAGTTCTTCAAGAAGGAGGAATCAGTAAAGCCAGTACATACCATTGGCACGACCAACCTACTGACCCCGAAATTCAACTACGAGCTTTTTAACTGCAACAACTTTAATATACGCTATTGGAGCTGGAATTACCGCGGCTGCTGGCACCAGACTTGCCCTCCAA
+
DDDDDIIIIIIIIHIIIIIIIIHHHIIHHHIHIIIIIIHHGHIIIIIGHIIIIIIIIFFHHHIIHIIHHIHIIIGIIIIIIHIIIHIIFHHIHIIEIIHIIIIIIIHIIIIIIIIIHIIIIIIIIIHIIIIIIIIIIHHHHIIHIHHHHIIIIHIIIIIIHIIIIIIIHHIHHHIIIHIIIIIIIIIIIIHIIIIIIIHIIIIIIIIIIIIIIIHIIIIIIIIIHIIIHIIHHIIHGHFIHHGEFHHIIIIIIIIIIIIIIIIIIHIIIIIHIIGIIHIIIIIIIHHIIIIIIIIIIIIIIIIIIIIIIIIIIIIIIIIIIIIIIIIIIIIIIHIIIIIIIDDDDD
@HISEQ:969:HM2KJBCX2:2:1102:12854:20220 2:N:0:ACTATGCA
TGTCCGTGGATCCCCAACTATCCCTATTAATCATTACGTCGATCCTAGAAACCAACAAAATAGAATCAAACGTCCTATTTCGTTATTCCATGCTAATGTATTCAAGCGTGAGCCTGCTTTAAACACTCTAATTTTTTCAAAGTAACAGTCCTGATTCCCCATGACACCAAATTAATGACATCATGGTTCGTCAGAAGGTAGGAATCAATAATACCAGTACGTACAATAGCACGACCAATAAATTAATCCCGAAATTCAACTACGAGCTTTTTAACTGCAACAACTTTAATATACGCTATTGGAGCTGGAATTACCGCGGCTGCTGGCACCAGACTTGCCCTCCAA
+
D0<DB=DGD0@CHHCFCHCHH@@D<EEEEGH1FEHEHHII<CE@EHGHH@GHH1CE@@?GCH1FHGE?<D@@GH0EH1GH@FHEEGH?C@?FEHFIHHIHHHHHHGGHEHA=FHHIIIIIIGHFCHHHGIHDFHIIHHIIHHIGHGEHCCGFCDECIHGHHIGECCCHHGHECHFGIIIHEFGGFIHHIHHHIIIIGHHHE@HHFFHFEHGIHHHHHHIIIHGGGH<HEEDHHFGIIIHHIIIIHHCGIIHHHHHGIIIHHHHFFHHHHHCEIHHGIHEHHGGHFD@HIHHEHDIIIIIHIIHHHCHHHIHHHDE<HIIIHHIIIIIHGIIIIIIIIIHID@@@B
@HISEQ:969:HM2KJBCX2:2:1102:9377:20387 2:N:0:ACTATGCA
TGTCCGTGGATCCCCAACTATCCCTATTAATCATTACGGTGATCCTAGAAACCAACGAAATAGAACCAAGCCGTCCTATTTCATTATTCCATGCTAATATATTCAGACGTTAGTCTGCTTTAAACACTCTAATTTTTTCAAAGTAATAGTCCTGATTTCCAATCACACCAAATAAATGGCATGAAAGTTCCTCAGAAGGTAGAGATTTATCTCACCAGTACAGACAATTAAGCCTGACCAATGGGTAAACCCCGAAGTTCAACTACGAGCTTTTTAACTGCAACAACTTTAATATACGCTATTGGAGCTGGAATTACCGCGGCTGCTGGCACCAGACTTGCCCTCCAA
+
DDDDDIIIIIIIIIIHIIIIIIIIIIIIIIIIIIIIIHIIIIIIIIHIHIIIHIIIIIIIIIIIIIIIIHIIIIIIIIIIIIIIIIIIIIIIIHIIIIIIIIIIIIIHIIIIIIIIIIIIIIIIIIIIIIIIIIIIIIIIIIIIIIIIIIIIHIIIIIIIIIIIIIIIIIIIIIHIIIIIIIIIIIIIIIHIIIIIIIHIIIIIIIIIIIIIIIIIIIIIHIIIIIIIIIIIIIIIIIIIIIIIHHHHIIHIHIIIIIIIIIIIIIIIIIIIIIIIIIIIIHIIIIIIIIIIIIIIIIIIIIIIIIIIIIIIIIIIIIIIIIIIIIIIIIIIIIIIIIIIIIIDDDDD
@HISEQ:969:HM2KJBCX2:2:1102:5171:20170 2:N:0:ACTATGCA
TGTCCGTGGATCCCCAACTATCCCTATTAATCATTACGTCAATCCTAGAAACCAACAAAATAGGATCGAACGTCCTATTTCATTATTCCATGCTAATGTATTCAAGCGTTAGCTTGCTTTAAACACTCTAATTTTTTCAAAGTAACAGTCCAAATTCCCCGCAACACCAAATTAATGGCATTACGGATCATCAGGAAGGAGGAATCAGTGAGACCAGTACATACCAGAGGCATGACCAATCTACTAACCCCGAAATTCAACTACGAGCTTTTTAACTGCAACAACTTTAATATACGCTATTGGAGCTGGAATTACCGCGGCTGCTGGCACCAGACTTGCCCTCCAA
+
DDDDDIIIIIIIIIIIIIIIIIIIIIIIIIIIIIIIIIIIIIIIIIIIIIIIIIIIIFEHHIHIIIIIIIIIIIIIIIIIIIIIIHIIIIIIIIIIIIIIIHIIIIIIIIIIIIIIIIIIIIIIIHIIIIHIIIIIHIIIIIIIIIIIIIIIHIHHIIHHIIHIIIIIIIIIIIHIIIIHIIIIIIIIIIIIIIIIIIIIIIIIIIIIIIIHIIIIIIIIIIIIIIIIIIIIIIIIIIIHIIIHIIIIIIIIIIIIIIIIIIIIIIIIIIIIIIIIIIIIIIIIIIIHHIIIIIIIIIIIIIIIIIIIIIIIIIIIIHIIIIIIIIIIIIIIIIIIIIIIIDDDDD
@HISEQ:969:HM2KJBCX2:2:1102:17913:20131 2:N:0:ACTATGCA
TGTCCGTGGATCCCCAACTATCCCTATTAATCATTACGGTGATCCTAGAAACCAACAAAATAGAACCATGCCGTCCTATTCTATTATTCCATGCTAATGTATTCGAGCAAAAATGCCTGCTTTAAACACTCTAATTTTTTCAAGGTAAAGGTCCTGGATCCGCAAGACACCCAATAAAGGACATCAAGTTTCTCCAGAAGGTGAGAAATCAACAGTAACAGTTCATACCCCTTAAGGCATGACCATCACGTCAATCCCGAAATTCAACTACGAGCTTTTTAACTGCAACAACTTTAATATACGCTATTGGAGCTGGAATTACCGCGGCTGCTGGCACCAGACTTGCCCTCCAA
+
DDDDBHIIIIHHIIIIIIIIIIIIIIIIIIHIIHIIIIEHHHIHHIIIIHIHHIHH@GHIHIHIIIGHHHHHIEHHIHHHEEHIIIHIFHHIHHHHHHHHHHHHG@CGCIIIHEEHGFHHIIIIHIIIIIIIHCHHIHFHHIHH2@CDECHHHHHGEEHHH@GHH?HHHHGGIIHHGIHEFHHHHIHHHEGIIHGHHIIHECIIIIHIIIIIIHHFHHIFHHHHHHHHFIHHIIIIIIHHHGHHFHHCHEHFIHIIIHGIHHHHHIIHIHIIHIIIHFIIHIIIIIIIHHIIIIIIIIHEHIGHHHIIIIHIIIIIIIIIIIHHDIIHHIIIIIIIIIIIIHIIHHIIACCDD
@HISEQ:969:HM2KJBCX2:2:1102:17920:20553 2:N:0:ACTATGCA
TGTCCGTGGATCCCCAACTATCCCTATTAATCATTACGTCAATCCTAGAAACCAACAAAATAGGATCAAACGTCCTATTTCATTATTCCATGCTAATGTATTCAAGCGTTAGCCTGCTTTAAACACTCTAATTTTTTCAAAGTAACAGTCCTGTTTCCCTGCAACACCAAATTAATGACATTACAGTTCTTCAAGAAGGAGGAACCAGTAAAGCCAGTACATACCAGAGGCACGACCAACTTACTAATCCCGAAATTCAACTACGAGCTTTTTAACTGCAACAACTTTAATATACGCTATTGGAGCTGGAATTACCGCGGCTGCTGGCACCAGACTTGCCCTCCAA
+
DDDDCIIIIIIIIHIIIIIIIIHIIIIIIIIIIIIIIIIIIIIIIIIHIIIIIIIIIIIHIIGHIHIIIIIIIHIIIIIIIIIIIIIIIIIGHHIIIIIIIHCHHHHIIIIIHHIIIIIIIIIIIHIIIIIIIHIIIIIIIIIIIIHIIIIHHHIIHHIIIIIIIIHIIIHHHIIIIIIIIIIIIIIIIIIIIIIIIIIIIIIIHIIIIIIIIIIIIIIIIIIIIIIIIIIIIIIIIIHIIIIIHIIIIIIIIIIIIIIIIIHIIIIIIIIIIIHIIIIIIIIIIIIHIIIHIIIIIIIIIIIIIIIIIIIIIIIIIIIHIIIIIIIIIIHD1IIIIIIIIDDDDD
@HISEQ:969:HM2KJBCX2:2:1102:2035:20972 2:N:0:ACTATGCA
TGTCCGTGGATCCCCAACTATCCCTATTAATCATTACGTCAATCCTAGAAACCAACAAAATAGGATCGAACGTCCTATTTCATTATTCCATGCTAATGTATTCAAGCAAATATGCCTGCTTTAAACACTCTAATTTTTTCAAAGTAACAGTCCTGTTTCCCTGCAACACCAAATTAATGACATTACAGTTCTTCAGAAAGGAGGAATCAGCGAGACCAGTTCATACCAGTGGCACGACCAGCCTGCTGACCCCGAAATTCAACTACGAGCTTTTTAACTGCAACAACTTTAATATACGCTATTGGAGCTGGAATTACCGCGGCTGCTGGCACCAGACTTGCCCTCCAA
+
DDDDDIIIHIIIIIIIIIIIHIIIIIIIIIIIIIIIIGIIIIIHIIIIGIHIIIIIHIIHIIHHIIIFHIIHHHHIIIIHIIIIIIHFHHHHIIIIIIIIIIIIIIHIHHHHIHHIIIIGHIIHIIIIIHHIIIIIIHIIIIIIIIIIIIIHIIIIIIIIHIIIIIIIIIIIHIHIIIIIIIIIIIIIIIHIIIIIIIIIIIIIIIHIIIIIIIIIIIIIIIIIIIIIIIIIHIIIIIIIIIIIHGFIIIIIIIIHIIIHIIIIIIIIIIIHEIIIIIIIIIIIIIIIIIIIIIIIIIIIIIIIIIIIIIIIIIIIIHIIIIIIIIIIIIIIIIGIIIIIIIIDDDDD
@HISEQ:969:HM2KJBCX2:2:1102:7779:20346 2:N:0:ACTATGCA
TGTCCGTGGATCCCCAACTATCCCTATTAATCATTACGGTGATCCTAGAAACCAACGAAATAGAATCAGTCCGTCCTATTTCATTATTCCATGCTAATGTATTCAGACGATAGTCTGCTTTAAACACTCTAATTTTTTCAAAGTAACAGTCCTGATTTCCAACCACACCAAATAAATGGCATGAAAGTTCCTCAGAAGGTAGAGATCCATCTCACCAGTGCAGACAATTAAGCCTGACCAATGGGTAGACCCCGAAGTTCAACTACGAGCTTTTTAACTGCAACAACTTTAATATACGCTATTGGAGCTGGAATTACCGCGGCTGCTGGCACCAGACTTGCCCTCCAA
+
DDDCDIIIIIIIIIIIIIIIIHIIIIIIIHIIIIIHIHIHIIIIIIIIIHEHHHHIIGIIIIHEHHHIIIIGIIIHHHHIIIIGIIIIHIIGEFIIIIIIHHHHHHHIIIIIIIIIIIIIIIHHIIIIIIHIIHIHHIIIHIIIIIIIIIHIIHHIIIIIIIIIIIIIHIIIIIIIIIIHIIIFIIIIIHIIIIIIIIIIIIIIIIIIIIIIHIIIHIIIIIIIIIIIIIIHIIIIIIIIHHIIHGDIHIIHIIIIGIIIIIIIIIIIIIIIIIIIIIIIIIIIIIIIIIIIIIIIIIIIIIIIIIIIIIIIIIIIIIIIIIIIIIIIIIIIIIIIIIIIIIIDDDDB
@HISEQ:969:HM2KJBCX2:2:1102:12764:21241 2:N:0:ACTATGCA
TGTCCGTGGATCCCCAACTATCCCTATTAATCATTACGGTGGTCCTAGAAACCAACAAAATAGAACCACAACGTCCTATTCTATTATTCCATGCTAATCTATTCAAGCAATAGCCCGCTTTAAACACTCTAATTTTTTCAAGGTAATGGTCCTGGCTCCCCAACACACCCAATTAAGGACATACTGGTTCACCAGAAGGAAGACCCGACAACAGGACAGTACTCGCCAAAGACGGACCGCCCGGCCAAGTCTAAAATTCAACTACGAGCTTTTTAACTGCAACAACTTTAATATACGCTATTGGAGCTGGAATTACCGCGGCTGCTGGCACCAGACTTGCCCTCCAA
+
D@DDBHGHHIIE1CGEHHHIIH?HHHIIIEHHIIIIIIDGEHHGEGHHIIECFHHIHII1DH@CFHIGIIEHIHHDHFHHHHHHIHIIIHIHEEEHHIIIHGHHHHHHIHHIFHIGHE?HHIIIHIHIHIIIHHHHEHHEHHIHHFHHHH?GF1HCHIHHEHDCHHHIHHHB/BHIHHIIIHHHHEIIIIHHIIIHHHHFGGHHHGHIIHIHHIHHGIIIIIHHIHEHHFGGHHGHHHHDIIHHHHIIIIHGHIHHEGIIHIHIHHHIHIIHFHIIIIHHHHH@FEHHHHHIIIIIHEEIHIIIIIIIIIHHIHIIIIIIIIIIIHIIIHHHHEGHHHIHHHBBDDB
@HISEQ:969:HM2KJBCX2:2:1102:7416:21331 2:N:0:ACTATGCA
TGTCCGTGGATCCCCAACTATCCCTATTAATCATTACGGTGATCCTAGAAACCAACAAAATAGAACCATGCCGTCCTATTCTATTATTCCATGCTAATGTATTCGAGCAAAATGCCTGCTTTAAACACTCTAATTTTTTCAAGGTAAAGGTCCTGGTTCCACATGACACCCAATTAAGGACATCATGCTTCTCCAGAAGGTGAGAAATCAACTGCGACAGTTCATACCCCTTAAGGCACGACCATCACGTCAATCCCGAAATTCAACTACGAGCTTTTTAACTGCAACAACTTTAATATACGCTATTGGAGCTGGAATTACCGCGGCTGCTGGCACCAGACTTGCCCTCCAA
+
DDDDDIIIIIHIIIIIHIIIIIIIIHII1FHIIIIIIIIIIIIIIIIIIHIHIIIIIIIHIIHEHIIIIIIIIIIIIHIIIIIIIIIIIIIIIIIIIIIIIHIIIIIIIIIIIIIIIIIIIIIIIIIIIHHIHIIIIIIIIIIIIIIIIIIIIIIIHIIIIIIIIIIIIIIIIIIIIHIIHIIIIIIIIIIIIHIIIIIIIIIIIIIIIIIIIIIIIIIIIIIIIIIIIIIIIIIIIIIIIIIIHHIHIIHIIIIIIIIIIIIIIIIIHIIIIIIIHIIIIIIIIIIIIIIIIIIIGHIIIIIIIIIIIIIIIIIIIIIIIIIIIIIIIIIIIIIIIIIIIIIIIIIDDDDD
@HISEQ:969:HM2KJBCX2:2:1102:6691:22117 2:N:0:ACTATGCA
TGTCCGTGGATCCCCAACTATCCCTATTAATCATTACGGTGATCCTAGAAACCAACGAAATAGAATCAGTCCGTCCTATTTCATTATTCCATGCTAATGTATTCAGACGATAGTCTGCTTTAAACACTCTAATTTTTTCAAAGTAACAGTCCTGATTTCCAACCACACCAAATAAATGGCATGAAAGTTCCTCAGAAGGTAGAGATCCATCTCACCAGTACAGACAATTAAGCCTGACCAATGGGTAGACCCCGAAGTTCAACTACGAGCTTTTTAACTGCAACAACTTTAATATACGCTATTGGAGCTGGAATTACCGCGGCTGCTGGCACCAGACTTGCCCTCCAA
+
DCDDCIIIHIIIIIIIIIIIIIIIIIIIIIIIIIIIIIIIIIIIIIIIIIIIIIIIIIIIIIIIIIIIIIIHIIIIIIIIIIIIIIIHIIIIIIIIIIIIIHIIIIIIIIIIIIIIIIIIIIGIIIIHHIHIIIIIIIIIIIIIIIIIIIGIIIIIIIIIIHHIIIIIIIIIIIIIIIIIIIIIIIIIIIIHIIIIIIIIIIIIIIIIIIIIIIIIIIIIIIIIIIIIIIIIIIIIIIIIIIIIIHHIIIIIIIIIIIIIIIIIIIIIIIIIIIIIIIIIIIIIIIIIIIIIIIIIIIIIIIIIHIIIIIIIIIIIIGIIIIIIIIIIIIIIIIIIIIIIIIHDDDDD
@HISEQ:969:HM2KJBCX2:2:1102:8218:22236 2:N:0:ACTATGCA
TGTCCGTGGATCCCCAACTATCCCTATTAATCATTACGGTGATCCTAGAAACCAACAAAATAGAACCATGCCGTCCTATTCTATTATTCCATGCTAATGTATTCGAGCAAAATGCCTGCTTTAAACACTCTAATTTTTTCAAGGTAAAGGTCCTGGTTCCACATGACACCCAATTAAGGACATCATGCTTCTCCAGAAGGTGAGAAATCAACTGCGACAGTTCATACCCCTTAAGGCACGACCATCACGTCAATCCCGAAATTCAACTACGAGCTTTTTAACTGCAACAACTTTAATATACGCTATTGGAGCTGGAATTACCGCGGCTGCTGGCACCAGACTTGCCCTTCCAA
+
DDDBDHHEC@HHCGHE@G@1DCF1FHEHEHHGH1CHGEEHHHIHEHEGHHG?FEHHIEHHEDCHEHHHHEH@EE//<CCGCHF?G1CFCHF1<GFC@FGFHG@G@DHHGHCEF>CFIIHGEHIGFIIGHFHHHHHFFHHHHHHIHHIGHHHEIIHIIIIIIHGHIIIHHHIIHEHHF@HIHIIIHGHIIIIHIIIIIIHHEHHEHHIIIIIIHH=IHHHGHHEHHHIIIIIHHHHHECIHHHIIHIHHHFHFFHHHIHHHEHIHHIHIHHIIIIHHHHF?GHIIIIIIHIIIHIIIHIIIHIHHHHHHHHFIIIHEHGHHIHHIIIHHGGGIIIIIHHHHHIHHGIHH@DADB
@HISEQ:969:HM2KJBCX2:2:1102:11566:22560 2:N:0:ACTATGCA
TGTCCGTGGATCCCCAACTATCCCTATTAATCATTACGTCGATCCTAGAAACCAACAAAATAGAATCAAACGTCCTATTTCATTATTCCATGCTAATGTATTCAAGCGTAAGCCTGCTTTAAACACTCTAATTTTTTCAAAGTAACAGTCCTGATTCCCCACGACACCAAATTAATGACATCGCGGTTCTTCAGAAGGTAGGAACCAATAATGCCAGTGCGTACCGAAGCACGACCAACAATTTGATCCCGAAATTCAACTACGAGCTTTTTAACTGCAACAACTTTAATATACGCTATTGGAGCTGGAATTACCGCGGCTGCTGGCACCAGACTTGCCCTCCAA
+
DDDDBHICDFHCCHHHHHHH?GFGHIHIEHIGIHIHIIFGH?HHIIGCHHHIHHIGIGHHIHCECCHHHIH0<<D<D<<<FHHEHI1FHIG@<<FFEIHIIIHHHHHHGHIDHIIIIHHIIIIIIHHHHIGIHHHHHHHIIIHHIHIHIIIIIIIHHEHHIIHHIHHIHIHEHHHHIIHIIIIHH>IIIIIIHIIHHHIHEHIHGGHHIHFHIHHIIIGIIHIIIHIHEEHDIHECHIHHIHEF=IIHHHEHIIIIFGHHHHHFFGIIIIIIHHIIIIHIIIHIIHH@GIHIIGIEHFHHIHHIHHIHIIIIIIIIIIIIIIIIHIIHIHHIHIHHHIHHCCDDD
@HISEQ:969:HM2KJBCX2:2:1102:8193:22856 2:N:0:ACTATGCA
TGTCCGTGGATCCCCAACTATCCCTATTAATCATTACTCATTTCCCCAAAAACCAACAAAATTCGAGATACGAGTCCTAACTTATTATTCCATGCTAATGTATTCATAACTTTCAGCCTGCTTTAAACACTCTAATTTTTTCAAAGTAAAGGTCCTGGATTGCGAACCCAACCCAGTAAAGGGCAGGAACGTTCTCCAGGAAGATGGTAAGCGCGCATCGGCACTCACACACGATACCGTGGCGGGCCAAGCGCACTATACCAGAAATCCAACTACGAGCTTTTTAACTGCAACAACTTTAATATACGCTATTGGAGCTGGAATTACCGCGGCTGCTGGCACCAGACTTGCCCTCCAA
+
DDDDDIIIIIIIIIIIHIIIIHHIIIIIIIIIIIIIIIIIIIIIIIIIIIIIIIIIIIHIIIIIIFHEHIIIIIIIIIIIIIIHIIIIIIHIIHHHGCHEHDHHIHIIIIIIIIIIIIIIIIHIIIIIIIIIIIIHIIHIIIIIIIHIIIIIIHIHIIIIIIIIIIIIIIIIIIIIHIIIIIIIIIIIIIIIHIIIIIIIIIIIIIIIIIIIIIIIIIIIIIIIIIIIIIIIIIIIIIIIIIIIIIIIIIIIIIIIHIIIGHIHHIHIIIIIIIIHIIIIIIIIIIIIIIIIIIIIIIIIIIIIIIIIIIIIIIIIIIIIIIIIIIIIIIIIIIIIIIIIIIIIIIIIIIIIIDDDDD
@HISEQ:969:HM2KJBCX2:2:1102:16716:22627 2:N:0:ACTATGCA
TGTCCGTGGATCCCCAACTATCCCTATTAATCATTACGGTGATCCTAGAAACCAACGAAATAGAATCAGTCCGTCCTATTTCATTATTCCATGCTAATGTATTCAGACGATAGTCTGCTTTAAACACTCTAATTTTTTCAAAGTAACAGTCCTGATTTCCCATCACACCAAATAAATGGCATGAAAGTTCCTCAGAAGGTAGAGATCCATCTCACCAGTGCAGACAATTAAGCCTGACCAATGGGTAGACCCCGAGGTTCAACTACGAGCTTTTTAACTGCAACAACTTTAATATACGCTATTGGAGCTGGAATTACCGCGGCTGCTGGCACCAGACTTGCCCTCCAA
+
DDDDDHIIHIIIIIIIIIIIIIIIIIIIIIIIIIIHIIHIIIIIIIIIIIIIHEHHHHIIIIHIIHIIIIIIIHHIIHIIHIIIIIIIIIIIHHIIHHIIHIIIIIIIIIIIIIIIHIIHIHHHIIIIIIIIIIIIHIIIIIIIIIIIIIIIIIIIIIIIIIIIIIIIIIIIIIIHIIIIIIIIIIIIIIHIIIIIIIIIIIIIIIIIIIIIIIIIIIIIIIIIIIIIIIIHHIIIII=IIIIIHHHIIIIIIIIIIIIIIIIIIIIIIIIGIIIIIIIIIIIIIIIIIIIIIIIIIIIIIIIIIIIIIIIIIHIIIIIIIIIIIIIIIIIIIIIHIIIIIIIDDDDD
@HISEQ:969:HM2KJBCX2:2:1102:9198:23468 2:N:0:ACTATGCA
TGTCCGTGGATCCCCAACTATCCCTATTAATCATTACGGTGGTCCTAGAACCAACAAAATAGAACCAACGTCCTATTCTATTATTCCATGCTAATCTATTCAAGCAAATGCCCGCTTTAAACACTCTAATTTTTTCAAGGTAATGGTCCTGGTTCCCCGACACACCCAATAAAGGGCATCCCGGCTCACCAGAAGGATAGACCCGACGACAGAACAGTACTCACCAAAGACGGACCATCCGACCAGGCCTAAAATTCAACTACGAGCTTTTTAACTGCAACAACTTTAATATACGCTATTGGAGCTGGAATTACCGCGGCTGCTGGCACCAGACTTGCCCTCCAA
+
DDDDCIHIIIIIIIIIIIIIIIIIIIIIIIIIIIIIIIHIIIIIIIHFGHIHIIIIIIIIIHIIIIIIIHHIIIIIIIIIIIIIHIIIIIIIIIIIIIIIIIIHIIIIIIIHIIIIIIIHIIIIIIIIHIIIIHIIIIIHIHIIIHHIIHGHEGHHHIIIIIIHIFIIHIHIIIHIIIIIHIIIIIIIIIIHHIIHIIIIIIIGIIIIIIIIHIIIIIIIIIIIIIIIIIIIIIHIIHIIIIIHIIHIIIIIIIIIIIIIIIIIGIIIIIIIIIIIIIIHIIIIIIHIIIIHGHIIIHFFIIIIIIIIIIIIIIIIIIIIIIIIIIIIIIIIIIIIIIIIDDDDD
@HISEQ:969:HM2KJBCX2:2:1102:1458:23949 2:N:0:ACTATGCA
TGTCCGTGGATCCCCAACTATCCCTATTAATCATTACGGTGATCCTAGAAACCAACAAAATAGAATCATGCCGTCCTATTTTATTATTCCATGCTAATGTATTCAAGCAAAATGCCTGCTTTAAACACTCTAATTTTTTCAAAGTAAAGGTCCTGGTTCCCCGTGACACCCAATTAAGGGCATCGCGGTTCTCCAGAAGGTGAGAAATTGACTACACCAGTTCATACCCCTTAAGGCACGACCGATGTGTCAATCCCGAAATTCAACTACGAGCTTTTTAACTGCAACAACTTTAATATACGCTATTGGAGCTGGAATTACCGCGGCTGCTGGCACCAGACTTGCCCTCCAA
+
DDDDDIIIIIIIIIIIIIIIIIIIIIIIHIHHHIIIIIIIIHIIIIHIIIIIIIGIHIIIIIIGIHIIIHHIHHHHIHHIIIIIIIIIHIHIIHHEHIIHHHIIHIIIIIIIIHHHIIIIIIHGHHIIHHHHHHHHIHHFHHHIIIHHHIIIIIIIIHHEHHGIHIHHHIIHIIIHHIIIIIIIIHIIIGIIHHIIIIIIIIIHIIIIIIIIIIIIIIHIIIIIHIIHIHIIIIIIIIHIHHHIIGGGIIIIIIIIIIIIIIIHIIIIIIHIIIIIIHIIIIIIIHIIIIIHFIIIIIIIIIIIHHIIIIIIIIIIIIIIIIIIIIIIIIIIIIIIIIIIIHIIIIIDDDDD
@HISEQ:969:HM2KJBCX2:2:1102:13482:23576 2:N:0:ACTATGCA
TGTCCGTGGATCCCAACTATCCCTATTAATCATTACATCGATCCTAGAAACCAACAAAATAGAATCGGATGTCCTATTTCATTATTCCATGCTAATGTATTCAAGCGTGAGCCTGCTTTAAACACTCTAATTTTTTCAAGGTAACAGTCCTAATTCCCCGTGACACCAAATTAATGGCATTACGGTTCTTTAGAAGGTGAGAAATCAATAATATCAGTACATACCAACGGCATGACCGATACATTGATCCCGAAATTCAACTACGAGCTTTTTAACTGCAACAACTTTAATATACGCTATTGGAGCTGGAATTACCGCGGCTGCTGGCACCAGACTTGCCCTCCAA
+
DADD?CFEH@G@CHHEHHIHCF@@HHIHFHCHHHHHCHHH1DHEF@@CCEFHH?EEGCEH@GEHH<DEHHIHE@FCH?@?@FHHIIC@CGH@1CEEFHIH@<FCCCHHIHEHEFCAHHHCEHIGECGHHHEFHC@HGHEGADGB<F@CFHHECFEHHHHFE=EHCHEIIIHHHECEGGHIHEG/GG@HHIHFEHHHFEEIIIGD1FFHHIHHF1?HHGHEGFHFHIHHG?GCCGCCCDDCHHF@DEC<CHHEHEH?HFHECIIHIHHEFIHIHFHFEHHFHIHGGCDC1EHEFIHIHIHHIIIHIGIIIIIIHHDDHCHECIHIIIIHGHFEEHHEHHHG?B@DAD
@HISEQ:969:HM2KJBCX2:2:1102:11368:24611 2:N:0:ACTATGCA
TGTCCGTGGATCCCCAACTATCCCTATTAATCATTACGGTGATCCTAGAAACCAACAAAATAGAACCATGCCGTCCTATTCTATTATTCCATGCTAATGTATTCGAGCAAAAATGCCTGCTTTAAACACTCTAATTTTTTCAAGGTAAAGGTCCTGGATCCGCAAGACACCCAATAAAGGACATCAAGTTTCTCCAGAAGGTGAGAAATCAACAGTAACAGTTCATACCCCTTAAGGCATGACCATCACGTCAATCCCGAAATTCAACTACGAGCTTTTTAACTGCAACAACTTTAATATACGCTATTGGAGCTGGAATTACCGCGGCTGCTGGCACCAGACTTGCCCTCCAA
+
DDDDDIIEHIIIIIIIIIIIIIIIIIIIIIIIIIIHIIIIIIIIIIHHIIIIIIIIIGIHIHIHIIIIIHIIIIIIIIIIIIIIIHIIIIHIIIIIIIHIIIHIHIIIIIHIIIIIIIIIHIIIIIIIIIHIIIIIIGHHIIIIHIIIHIIIIGIIIIHIIIIIIHIHHGIHIIIIIIIIIIIIIIGIIIHIHGIIIIIHIIIIIIIIIIHIIIIIIIIIHIIIIIIIIHIIIIIIIIIIIIIIIIIHHIHFIIIIIIIIIIIIIIIIHIIIIIIIHIIIIHIIIIIIIIIIIIIIIIIIHIIIIIIIIIIIIIIIIIHIIIIIIIIIIIIIIIIIIIIIIIIIIGIIDDDDD
@HISEQ:969:HM2KJBCX2:2:1102:12411:25073 2:N:0:ACTATGCA
TGTCCGTGGATCCCCAACTATCCCTATTAATCATTACGGTGATCCTAGAAACCAACAAAATAGAACCATGCCGTCCTATTCTATTATTCCATGCTAATGTATTCGAGCAAAAATGCCTGCTTTAAACACTCTAATTTTTTCAAGGTAAAGGTCCTGGATCCGCAAGACACCCAATTAAGGACATCAAGTTTCTCCAGAAGGTGAGAAATCAACAGCGACAGTTCATACCCCTTAAGGCATGACCATCACGTCAATCCCGAAATTCAACTACGAGCTTTTTAACTGCAACAACTTTAATATACGCTATTGGAGCTGGAATTACCGCGGCTGCTGGCACCAGACTTGCCCTCCAA
+
DDDDDIIIIIIIIIIIIIIIIIIIIIIIIIIIIIIIIHIIIIIIIIIIIIIIIIIIIIIIIHHIHIIIIHIHIHIIIIIIIIIIHHIIIIIIIHIIIIIIIHIIIIIHIIIIIIIIIHIHIIIIHIIGIHIIIIIIIIIIIIIIIIIIIIIIIHIIIIIIIIIIIIIIIIIIIIIIIIIIIIIIIIIIHHGHIIIIIIIIIIIIIIIIIIIIIIIHIIIIIIIIIIIIIIIIIIIIIIIIIIIIIIIIIIIHIIIIIIIIIIIIIIIIIIIIIIIIIIIIIIIIIIIIIIIIIIIIIIIIIIIIIIIIIIIIIIIIIIIIIIIIIIIIIIIIIIIIIIIIIIIIIIIIDDDDD
@HISEQ:969:HM2KJBCX2:2:1102:18761:24740 2:N:0:ACTATGCA
TGTCCGTGGATCCCCAACTATCCCTATTAATCATTACGGTGATCCTAGAAACCAACAAAATAGAACCATGCCGTCCTATTCTATTATTCCATGCTAATGTATTCGAGCAAAAATGCCTGCTTTAAACACTCTAATTTTTTCAAGGTAAAGGTCCTGGATCCGCAAGACACCCAATAAAGGACATCAAGTTTCTCCAGAAGGTGAGAAATCAACAGTAACAGTTCATACCCCTTAAGGCATGACCGTCACGTCAATCCCGAAATTCAACTACGAGCTTTTTAACTGCAACAACTTTAATATACGCTATTGGAGCTGGAATTACCGCGGCTGCTGGCACCAGACTTGCCCTCCAA
+
CDDDDCHIIIIHIHIIIIHHHHHIIIHIIHIHIIIIIIFHIHHEEHHIGIIHHIHIIIHHEHHIHICGHCHHIHICGHHEHHHHIIIHHHIIIFHFIIHHHEGHEHIHIHGHIIHIIHEEHIHHCHHHEHIIIIHGIHHHHIHGIIIIGIIHHHIIIHHEIIHIHHIIIHHIIIHIIGIHHIHHHIIIIIIIIIIIIIIIIHIIIIIHHIHIIIIIIIIHHIIIIIIHGIIIIIIIHIIIHIIHIIIIIIHFIIHIIHIIIHIIIIIIHEIIIHIIIIIIIHIHHIIIIIIIHIIIIIIIHIIIHHIIIIIIIIIIIIIIIIIIIIIIIIIIIIIIIIIIIIIIIIIIBDDD@
@HISEQ:969:HM2KJBCX2:2:1102:15880:24888 2:N:0:ACTATGCA
TGTCCGTGGATCCCCAACTATCCCTATTAATCATTACGGTGATCCTAGAAACCAACAAAATAGAACCATGCCGTCCTATTCTATTATTCCATGCTAATGTATTCGAGCAAAATGCCTGCTTTAAACACTCTAATTTTTTCAAGGTAAAGGTCCTGGTTCCACATGACACCCAATTAAGGACATCATGCTTCTCCAGAAGGTGAGAAATCAACTGCGACAGTTCATACCCCTTAAGGCACGACCATCACGTCAATCCCGAAATTCAACTACGAGCTTTTTAACTGCAACAACTTTAATATACGCTATTGGAGCTGGAATTACCGCGGCTGCTGGCACCAGACTTGCCCTCCAA
+
DDDDDHIHIIIIIIIIIIIIIIIIIIIIIIIIIIIIIIEHHIIHIIIIIIIIIIIIIIEHHHHHHIIIIHIGHHHIEFHHHIIIIIHIGHHIHIICHIIHIGIHIIIIHIHIIHHIIHIIHHHIIIHIHHHFHHHIIIIIIIIIIHIIHIIHIHIIHIIHIIIIHIHIHFIIIHHIIHHIIIIIFFGHIIIIIIIHIIIIHIHHHHHIIHIIIHFHIIIIIIIIHIIIIIIIIIIIIIGIIIIIIIIIIIHIIIIIIIIIIIIIIIIIIIIIIIHIIIIIIIHIIIIIIIIIIIIIIIIIIIIIIIIIIIIIIIIIIIIIIIIIIIIIIIIIIIIIIIIIIIIIIIIDDDDD
@HISEQ:969:HM2KJBCX2:2:1102:17488:24986 2:N:0:ACTATGCA
TGTCCGTGGATCCCCAACTATCCCTATTAATCATTACGGTGATCCTAGAAACCAACGAAATAGAATCAGTCCGTCCTATTTCATTATTCCATGCTAATGTATTCAGACGATAGTCTGCTTTAAACACTCTAATTTTTTCAAAGTAACAGTCCTGATTTCCAACCACACCAAATAAATGGCATGAAAGTTCCTCAGAAGGTAGAGATCCATCTCACCAGTACAGACAATTAAGCCTGACCAATGGGTAGACCCCGAAGTTCAACTACGAGCTTTTTAACTGCAACAACTTTAATATACGCTATTGGAGCTGGAATTACCGCGGCTGCTGGCACCAGACTTGCCCTCCAA
+
DCDDDIIIIIHIIIGIIIIHIIIIIIIIHEHIIIIHHHGHHIFHIIEGGEHIIIFHHGHIIHHIHIIIIIHIGIHIHIHHHHGHHEHHHIHH?GHHHHIIIGIHHHHIIIIIIIIHIIHHHHIHHGHGHHFIHHIIHIIIHHIIIIIIIHHHIIIIHIIIHIIIIIIIHIIHIHHIHIIGIIIIIIIIIIHIIIIIIHIIIIIIIIIIHIIIIHIIIIHHIIIIIIIIIIIIIIIIHIIIIIIGE@DGIIIIIIIIIIIIIIIIIIIGIHIIIIIIIIIIIIIIIIIHHFHIIIIIIIIIIIIIIIIIIIIIIIIIIIIIIIIIIIHIIIIIHIIIIIIIIIIDDDDD
@HISEQ:969:HM2KJBCX2:2:1102:15423:24790 2:N:0:ACTATGCA
TGTCCGTGGATCCCCAACTATCCCTATTAATCATTACCTCGAGCTCCGAAAACCAACAAAATAGAACCGAGGTCCTATTCCATTATTCCATGCACCACTATTCAGGCTTGCGCCTGCTTTAAGCACTCTAATTTTTTCAAAGTAAATCTTCCAGCCACCCAAGCCACTCAATGAAGAGCAGCAAGGGAAAACCGGATAAATTAGACCAGGAAAAGCAGTAACCACTCATTGAGGGACCGCTATCCTAGGTCGCAGATCCAACTACGAGCTTTTTAAACGCAACAACTTTAATATACGCTATTGGAGCTGGAATTACCGCGGCTGCTGGCACCAGACTTGCCCTCCAA
+
DD@DDEH1/DHIHEGHH=HI?11<<FHIECGCFCHEH1<@EGH0EHHHHH<E1<FHEEHCHHHIIIHID?<?<D@HECFH1<GHEHIIEGH@1F<@CHIIIHHHH5DDHHIHHDHHEHIIIIHHIHGHHIIHFH@CHIHFHIHHHHFIHHGIHEDHH1EHHHGIIIGIFIIHIIH:IIIIFIHIIGIIIIIIIIIIIIIIIIIIIIHIIGIIIIIIIHIIIHHFGHGIIHHIIHHHGIIIFIHEHHIHHDHHIHHHFGHIIIIIGIHEHHHIIIHIIIIIIIIIIIIHIIIIIIIHIIIIIIIIIIIIIIIIHHIIHDIIIIIIIHIIHIFHIHIIIHHHIHCDCDD
@HISEQ:969:HM2KJBCX2:2:1102:17486:25343 2:N:0:ACTATGCA
TGTCCGTGGATCCCCAACTATCCCTATTAATCATTACGGCGGTCCTAGAAACCAACAAAATAGAACCGCACGTCCTATTCTATTATTCCATGCTGTAATATTCGAGCAAAGGCCTGCTTTGAACACTCTAATTTTTTCAAAGTAAAAGTCCTGGTCCCCAACACACCCAGTGAAGGGCATGCGGTTCTCCAGAAGAAAAGGCCCGGCCGGACAAGTGCACGCGGTGAGGCGGACCTGCCAGCCAGGCCAAAGGTTCAACTACGAGCTTTTTAACTGCAACAACTTTAATATACGCTATTGGAGCTGGAATTACCGCGGCTGCTGGCACCAGACTTGCCCCCCAA
+
DDDDDIIIIIIIIIIHIIIIIIIIIIIIHHIIIIIIIIIIIIIIIIHIIIIIGHHHIHIIIHHHHIIHIIIHEHEHIIIIIIIIIIIIIIIIIHIIIIIIIIIIIIIIIIIIIIIIIIIIHIIIIIIIIIIIIIIIIIIIIIIIIIIIIGIIIIIIIIIIIIIIIIIHIIIIIIIIIIIIIIIIIIIHIIIIIIIIIHIIIIIIIIIIIIIIIIIIIIIIIIIIIIIIIIIIIIIIIIIIIHGIIIIIIIIIIIIIIIIIIIIIIIIIIIIIIIIIIIIIIIIIIIIIIIIIIIIIIIIIIIIIIIIIIIIIIIIIIIIIIIIIIIIIIIIIIIIIIIIDDDDD
@HISEQ:969:HM2KJBCX2:2:1102:2401:25845 2:N:0:ACTATGCA
TGTCCGTGGATCCCCAACTATCCCTATTAATCATTACATCGATCCTAGAAACCAACAAAATAGAATCGGATGTCCTATTTCATTATTCCATGCTAATGTATTCAAGCGTGAGCCTGCTTTAAACACTCTAATTTTTTCAAGGTAACAGTCCTAATTCCCCGTGACACCAAATTAATGGCATTACGGTTCTTTAGAAGGTGAGAAATCAATAATATCAGTACATACCAACGGCATGACCGAAACATTGATCCCGAAATTCAACTACGAGCTTTTTAACTGCAACAACTTTAATATACGCTATTGGAGCTGGAATTACCGCGGCTGCTGGCACCAGACTTGCCCTCCAA
+
DD0DDIIC/0FC?<11<<C1<<<<<@DH<<<1<1<<CGH@C11<01<C<FHHCH?C1<1C@CC1<CFD0G0?<1DG<11<<D@G?1DC<<G<1DC1DFHH1DHEFHGFG=BHEIHHHGDHHG@G<?GDB<AC1<<GB8<@GFFHEG1HCGFEHIAG<H8H?98HEHGHIHEHEHGHI9HHEGCEEHF<GHGHD?EHHIHHHEHHEF;HEEHHHGCFEFGIHGDAHHEEHG<@HHCC<H9HEIHHFDFHHHDEHF?EHHFHHIIIHHEFFIHIHCFHFHHFCGF?EHIH?IHEG<EHEGEHGGEEHHHHHEHHEHHHCDHGIHH@GCGG1FHHHFFEC<DDEF@@B0@
@HISEQ:969:HM2KJBCX2:2:1102:4727:26068 2:N:0:ACTATGCA
TGTCCGTGGATCCCCAACTATCCCTATTAATCATTACTTCAGTCCTAGAAACCAACAAAATAGAACTAAAGTCCTATTCCATTATTCCATGCTAATATATTCAAGCAAACATGCCTGCTTTAAACACTCTAATTTTTTCAAAGTAAAAGTCTTGGATCCCTAGCGCACTCAATTAAGAGCACACTAGTTCCCCAAAAGGAAAAGCCCAAAGTTGCAGTACAAACCTTTCGGTTGACGGCAACTATAAGCCCAAAATTCAACTACGAGCTTTTTAACTGCAACAACTTTAATATACGCTATTGGAGCTGGAATTACCGCGGCTGCTGGCACCAGACTTGCCCTCCAA
+
DDDDDIIIIIIIIIIHIIIHIIIIIIIIIIIIIIIIIIIIIIIIIIIIIIIIIIIIIIIHIIHEHHIIIIIIIIIIIIIIIIIIHHIIIIIIIIIIIIIIIHIIIIIIIIIIHIIIIHIIIIIIIIIIHIIIIIIIIIIIIIHIIIIIIIIIIIIIIIIIIIIIIIIHHIIIHHIIIIHIIIIIIIIIIGHIHIHIIIIIIIIIIIIIIIIIIIIIIIHIIIIIIIIIIIIIIIIIIIIIHHIHIIIIIIIIIIIIIIHIHHHIIIIIIIIIIIIIIIIIIIIIIIIIIHIHHHIIHIHIIIIIIIIIIIIIIIIIIHIIIIIIIIIIIIIIIHIIIIIIIDDDDD
@HISEQ:969:HM2KJBCX2:2:1102:19452:25753 2:N:0:ACTATGCA
TGTCCGTGGATCCCCAACTATCCCTATTAATCATTACGTCGATCCTAGAAACCAACAAAATAGAATCAAACGTCCTATTTCATTATTCCATGCTAATGTATTCAAGCGTAAGCCTGCTTTAAACACTCTAATTTTTTCAAAGTAACAGTCCTGATTCCCCACGACACCAAATTAATGACATCGCGGTTCTTCAGAAGGTAGGAACCGATAATGCCAGTGCGTACCGAGGCACGACCAACAATTCGATCCCGAAATTCAACTACGAGCTTTTTAACTGCAACAACTTTAATATACGCTATTGGAGCTGGAATTACCGCGGCTGCTGGCACCAGACTTG
+
DDDCDHIHIHIIIIIIIIIIIIIIIIIIIIIIIIIIIIIIHIIIIIIIIIIIIIIIGIIIIIHGIIIHHHHICFHIIIIIIIIIHIIHIIIIIIHIIHIIIHIHIIIIIIIIHHHFHIIIHIIIIIIIIIIIHIIHIIHIIHIIIIIIHIIIIHHGIHHIIIIIIIIHIHGIIIIIIIHIIIIHIIIIHIIIIIIIIHHHHHHIIIIIIIIIIIIIIIIIHHIIIIIIIIIIIIHHIIIIHFHIIIIIIIIIIIIIIIIHHHIIIIIIIHIIIIIIIIIIIIIIIIIIIIHCGIIIIIIIIHIIIIIIIIIIIIIIIHIIIIIHGHIIIIIIDDDDD
@HISEQ:969:HM2KJBCX2:2:1102:13004:26063 2:N:0:ACTATGCA
TGTCCGTGGATCCCCAACTATCCCTATTAATCATTACATCGATCCTAGAAACCAACAAAATAGAATCGGATGTCCTATTTCATTATTCCATGCTAATGTATTCAAGCGTGAGCCTGCTTTAAACACTCTAATTTTTTCAAGGTAACAGTCCTAATTCCCCGTGACACCAAATTAATGGCATTACGGTTCTTTAGAAGGTGAGAAATCAATAATATCAGTACATACCAACGGCATGACCGAAACATTGATCCCGAAATTCAACTACGAGCTTTTTAACTGCAACAACTTTAATATACGCTATTGGAGCTGGAATTACCGCGGCTGCTGGCACCAGACTTGCCCTCCAA
+
DDDDDIIHIIIIIIIIIIIIIHIIIIIIIIIIHIIIIIIHIIIIIIIIIIIHIIIIIIIHIIIIHIIHIFIIIIIIIIIIHIIIIIIHHIHIIIIIIIIIIHIIIIIIIHIIIIIIIIIIIIIIIHIIIIIIIIIIHIIIIIIIIIIIIIIIIIIHIIIIIIIIIIIIIIIIHIIIIIIIIHIIIIIIIIIIIIIIIIIIIIIIIIIIIIIIIIIIIIIIIIIIIIIIIIIIIIIIIIIIIIIIHGIHIIIIIIIIIIIIIIIIIIIIIIIIIIIIIIIIIIIIIIIIIIIIIIIIIIIIIIIIIIIIIIIIIIIIIIIIIIIIIIIIIIIIIIIIIIIIIIDDDDD
@HISEQ:969:HM2KJBCX2:2:1102:5587:26291 2:N:0:ACTATGCA
TGTCCGTGGATCCCCAACTATCCCTATTAATCATTACGTCAATCCTAGAAACCAACAAAATAGGATCAAACGTCCTATTTCATTATTCCATGCTAATGTATTCAAGCGTTAGCCTGCTTTAAACACTCTAATTTTTTCAAAGTAACAGTCCTGTTTCCCTGCAACACCAAATTAATGACATTACAGTTCTTCAAGAAGGAGGAACCAGTAAAGCCAGTACATACCAGAGGCACGACCAACTTACTAATCCCGAAATTCAACTACGAGCTTTTTAACTGCAACAACTTTAATATACGCTATTGGAGCTGGAATTACCGCGGCTGCTGGCACCAGACTTGCCCTCCAA
+
DDDDDIIIIIHIIIIIIIIIIIIIIHIIIIIIIIIIIIIIIIIIIIIIIIIIIIIIIIIIHIHIEHIIIIIIIIIIIIHIIIIHIIIIIIIIIIIIIIIIIIIIIIIIHHHIIIIIIIIIIIIIIIIIHIHIIIIIIHHIIIHIIIIIHIHIIIIHIIIIIIIIIIIIIHHHIIIIIIIIIHIIIIIIHIHIIIIIIHIHHIIIIIIIIIIHIIHIIIIIIIIIIIIIIIIIIIIIIIIIIIIHHIIHHIIIIIIIHIIIHHHIIIHIIIIIIHHIIIIIIIIHHGIIIIIIIIIIIIIHHIIIIIIIIIIIIIIIIIIIIIIIIIIIIIIIIIIIIIIIIDDDDD
@HISEQ:969:HM2KJBCX2:2:1102:5986:26360 2:N:0:ACTATGCA
TGTCCGTGGATCCCCAACTATCCCTATTAATCATTACGGTGATCCTAGAAACCAACAAAATAGAACCATGCCGTCCTATTCTATTATTCCATGCTAATGTATTCGAGCAAAAATGCCTGCTTTAAACACTCTAATTTTTTCAAGGTAAAGGTCCTGGATCCGCAAGACACCCAATAAAGGACATCGAGTTTCTCCAGAAGGTGAGAAATCAACAGTAACAGTTCATACCCCTTAAGGCATGACCATCACGTCAATCCCGAAATTCAACTACGAGCTTTTTAACTGCAACAACTTTAATATACGCTATTGGAGCTGGAATTACCGCGGCTGCTGGCACCAGACTTGCCCTCCAA
+
DDDCDIIIIIIIIIIIIHIIHIIIIGIIIIIIIIIIIIIHHHIHIIIIIIIIIIHIIGIGIIIIIIHHIIIIIHHIIIHIIHIIHHIIIGIIHIIIIIIHGDHIIIIHIIHIIIHGIIIIIHIHIIIIIIIHHFHIHIIIIIIIIIIIIIIIIIIIHIHIIHIIIIIIIIIIHHGIHIIIIIIIIIIIIIHIIIIIHIIIIIIIIIIHGIIIIIIIIHHIIIHIIIIIIIIIIIIIIIIIHHIIIIIIIIHFHHHHIIIIIIIIIIIHGIIHIIIIIIIHIIIIIIIIIHHHGHIIIIHIIIIIIIIIIIIIIIIIIIIIIIIIIIIIIIIIIIIIIIIIIHIIIHIIDDDDD
@HISEQ:969:HM2KJBCX2:2:1102:11791:27246 2:N:0:ACTATGCA
TGTCCGTGGATCCCCAACTATCCCTATTAATCATTACATCGATCCTAGAAACCAACAAAATAGAATCAAACGTCCTATTTCATTATTCCAGCTCCAATAGCGTATATTAAAGTTGTTGCAGTTAAAAAGCTCGTAGTTGAATTTCGGGATTAGTACGCTGGTCGTGCCTTCGGTACGTACTGGTGTTACTGATTCCTACCTTCTGACGAACCATCATGTCATTAATTTGGTGTGGTGGGGAATCAGGACTGTTACTTTGAAAAAATTAGAGTGTTTAAAGCAGGCTCGCGCTTGAATACATTAGCATGGAATAATGAAATAGGACGTTGATCCTATTTTGTTGGTTTCTAGGATTGACGTAATGATTAATAGGGATAGTTGGGCATCGTATCAAC
+
DDDDDIHHIIIHIIHIHIIHIIIIIIIIIIIIIIIIIIIIHHIHIIIIHIHCHEFHHIIIIIIIIIIIIIIHHHIHHIIHHHHHIIIIIIEHHIIIHFHEHCEHHIIIIIIHFEHGHEHHIIGHHIHIICHHHHHHEHHIIIC@HGHIIIHHHHIHIHIHHHEIIFGHDIIIIIHHHHIHHIIIIGIHIIIIIIHIHHHHHIHHHIHEHIIHIHHEIHIHIIHHHIIIIIIIIIIIIIIIIIIIIIIIIGIIIIIIIIIIIIIIIHIIIIIIIHHHIIHIIIIIIHIIIIIIHFIIIIIIIIIIIIIHIIIGIIIIIIHIIIIHIIIIIIIIIIIIIIIIIIIIIHIIIIIIIIHHEHHIHIIIIIIIIIIIIIIIIIIIIIGIHIIIIIDDDDD
@HISEQ:969:HM2KJBCX2:2:1102:17524:27867 2:N:0:ACTATGCA
TGTCCGTGGATCCCCAACTATCCCTATTAATCATTACGGTGATCCTAGAAACCAACAAAATAGAACCATGCCGTCCTATTCTATTATTCCATGCTAATGTATTCGAGCAAAAATGCCTGCTTTAAACACTCTAATTTTTTCAAGGTAAAGGTCCTGGATCCGCAAGACACCCAATAAAGGACATCAAGTTTCTCCAGAAGGTGAGAAATCAACAGTAACAGTTCATACCCCTTAAGGCATGACCATCACGTCAATCCCGAAATTCAACTACGAGCTTTTTAACTGCAACAACTTTAATATACGCTATTGGAGCTGGAATTACCGCGGCTGCTGGCACCAGACTTGCCCTCCAA
+
DDDDDIIICHHEHHIIIIHIIIHHHIFHIIIHIHIIIIIIIEHICHCGEHIIGHHIIEHHHGIGHIIHH1GHD@CHHEFHEG?FHEHEHIHEHGIIHFEHIGHHHIIHHHHHHHGHGH<HHFFHHHHHCIHHFHIGHHECEIIHIHIIHIHIIIIHIHCIIHHIIFIGHEGHHHIHIGIIIIHHGHHHEHHHIIIIGIHHHGEHIHHHHIHHIIHFIHHFIHIIHDHIHHHIIHIIIIHHFCHGHIHHGGFDIIH?FF?HIIHHIIHHHCHEHHIHIHHIHHGHIIEHGEFHG?HIIIIIIIHIIGIIHHHHHHEIIHEHHHDCHHIHHHIIHFEEIIHHGIHHIHHIDBBBD
@HISEQ:969:HM2KJBCX2:2:1102:13060:28737 2:N:0:ACTATGCA
TGTCCGTGGATCCCCAACTATCCCTATTAATCATTACGGTGGTCCTAGAAACCAACAAAATAGAACCACAACGTCCTATTCTATTATTCCATGCTAATCTATTCAAGCAATAGCCCGCTTTAAACACTCTAATTTTTTCAAGGTAATGGTCCTGGCTCCCCAACACACCCAACAAAGGACATGCTGATTCACCAGAAGGAAGACCCGACAGCAGACAGTACTCGCCAAAGACGGACCGCCCGGCCAGGCCTAAAATTCAACTACGAGCTTTTTAACTGCAACAACTTTAATATACGCTATTGGAGCTGGAATTACCGCGGCTGCTGGCACCAGACTTGCCCTCCAA
+
DDDDDGIIIIIIIIIIIIIIIIIIIIIIHIIIIIIIIHIIHIIHIHIIIIIHIIIIIIIIIIIIIGIIIIHIIIHFHHHHIHHHIGIIHHIIHFHIIIHHGGHIIIIIIIIHIIIHHIIIIIIIIHIIIIIHHHIIIIIHIIIIIIIIIIIIIHIIIIIHHHIIIIIIIIIHIIIIIIIIIIIIIHHHHGIIIGIHIIIIIHIIIHIIHIIIIHIIIIIIIIIIGIIIIIIIHIIIIIIIIIIIIIIIIIIIIIIIIIIIIIHIHIIIHIIIIIIIIHIHHIIIIIIIIIIIIIIIIHIIIIIIIIIIIIIIIIIIIIIIIIIIIIIIIIIIIIIIIIIIIDDDDD
@HISEQ:969:HM2KJBCX2:2:1102:20657:28342 2:N:0:ACTATGCA
TGTCCGTGGATCCCCAACTATCCCTATTAATCATTACGGTGATCCTAGAAACCAACAAAATAGAACCATGCCGTCCTATTCTATTATTCCATGCTAATGTATTCGAGCAAAAATGCCTGCTTTAAACACTCTAATTTTTTCAAGGTAAAGGTCCTGGATCCGCAAGACACCCAATAAAGGACATCAAGTTTCTCCAGAAGGTGAGAAATCAACAGTAACAGTTCATACCCCTTAAGGCATGACCATCACGTCAATCCCGAAATTCAACTACGAGCTTTTTAACTGCAACAACTTTAATATACGCTATTGGAGCTGGAATTACCGCGGCTGCTGGCACCAGACTTGCCCTCCAA
+
DCDDDIIIIIGIIIIIIIIGIIIIIIIIIIHIIIIFEHIHEE1GHHGHIIHHEH?EHIIHHHEHHIHHHEHHIEHHHHH@@HEHHHIHIIHIE@HHHHIHHFFH@DFDIIIIHHHHHH@HFIHIIHGA?FGFHGIIIIIEIHHIIIIHHHIHIHGHHH@HDGIHIHHDHHHIIIIIHIIIIIHHIIHHHHHHHIHIIIIIIHIIIIIHHIIIIIIIII=IIIIIIHHIIIIIIII<IIIIIHIIIIIIIGHGIIIIIIIIIIIIIIIIIIIIIIIIIIIIGIIIIIIIIIIIIIIIIIIIHIIHIIIIIIIIIIIIIIIIIIIIIIIIIIIIIIIIIIIIIIIIIIIIDDDDD
@HISEQ:969:HM2KJBCX2:2:1102:11104:28474 2:N:0:ACTATGCA
TGTCCGTGGATCCCCAACTATCCCTATTAATCATTACGGTGGTCCTAGAAACCAACAAAATAGAACCACAACGTCCTATTCTATTATTCCATACTAATCTATTCAAGCAATAGCCCGCTTTAAACACTCTAATTTTTTCAAGGTAATAGTTCTGGCTCCCCAAAACACCCAATAAAGAGCATACTGGTTCACCAGAAGGAAGACCCGACAGCAGACAGTACTCGCCAAAGACGGACCGCCCGGCCAGGCCTAAAATTCAACTATGAGCTTTTTAACTGCAACAACTTTAATATACGCTATTGGAGCTGGAATTACCGCGGCTGCTGGCACCAGACTTGCCCTCCAA
+
DDDDDIIGHIIIIIIIIHIIIIIIIIIIIIIIIIIIIIHIIIIIIHIIIIIIIIHIIIIEHIIIIIHIIIHIHHHHIIHIHIHHIIFHGIHHHHHHFHFHHGHIIIIIIHHHIHIHIIIHIHFHHIIIIIIHHIIIHHHIHIIHHIIIIIIIHHIIIIHIIHHGHHHIIIIIIIIIIIIIIHIIHHHHHIIIIIIIIIHIIHIHIIIIIIIHIHHHIIIIIIIIIIIHHHHHIHIIIIIIIHIHGIIIIIIIIIIIIIIHHHIIIHHIIIIIHHIIIIIIHHFIIIIIIHIIIIIIIIIIIIIIIIIIIIIIIIIIIIIIIIIIIIIIIIIIHHIIIIIIIDDDBB
@HISEQ:969:HM2KJBCX2:2:1102:8600:29227 2:N:0:ACTATGCA
TGTCCGTGGATCCCCAACTATCCCTATTAATCATTACGTCAATCCTAGAAACCAACAAAATAGGATCAACGTCCTATTTCATTATTCCATGCTAATGTATTCAAGCGCGAGCCTGCTTTAAACACTCTAATTTTTTCAAAGTAACAGTCCTGATTCCCCACCACACCAAATTAATGACATGATGGTTCGTCAGAAGGTAGGAATCAGTAACACCAGTACGTACCGAAGGCACGACCAGCGTACTAATCCCGAAATTCAACTACGAGCTTTTTAACTGCAACAACTTTAATATACGCTATTGGAGCTGGAATTACCGCGGCTGCTGGCACCAGACTTGCCCTCCAA
+
DDDDDIIIHIGIGHIIIIIHIIIIIIIHIIIIIIIIIIIIIIIHIHIIIGIIHIIIHGHHIIIIIIIIHHIHIHHIIGHHIIIIGHHGHIIHHHFIIHHIHHIIIIIHIIIIHIIHHHHHIIIHIIIIIIIIIIIIIIHIIIHIIIIIIIIIIIHIIIIHHHHHGHHHHIIHIIIIIIIIIIIIIIIIHIIIIIHFIIIIIIIGHIHIIIIIIIIIIHIIHIIIIIIIIIIIIIIIIIIIIIHHHHIIIIIIIIIIIIIIHHIIIIIIIIIIIIIIIIHHIIIIIHIIIIGIIIIIIIIIIIIIIIIIIIIIIIHIIIIIIIIIIHIIIIIIIIIIIIHIDDDDD
@HISEQ:969:HM2KJBCX2:2:1102:17333:28122 2:N:0:ACTATGCA
TGTCCGTGGATCCCCAACTATCCCTATTAATCATTACGGTGATCCTAGAAACCAACAAAATAGAACCATGCCGTCCTATTTTATTATTCCATGCTAATCTATTCAAGCACAAGCCTGCTTTAAGCACTCTAATTTTTTCAAGGTAATAGCTCTGCTTCCCCAACGCACTAACTTAATAGCATGCTGGTTGTTCAGAAGGTAGGAATTCATCAGGCCAGTGCGGACAGTGAAGCCCGACCAACCGACAAACTCCGAAATTCAACTACGAGCTTTTTAACTGCAACAACTTTAATATACGCTATTGGAGCTGGAATTACCGCGGCTGCTGGCACCAGACTTGCCCTCCAA
+
DDDDDIIIHGHIIIH@CHHIIHH@GHCCEGHEE@GHHHDH?1GHHHHHHIIIHHHEH1D1CGEHHHHHH@CHIHHIIIEHFECHHHC@GHHGGH<<<FFHHHIHHHIHHIEHHHHHCF?HIIHGGFHGEGHHIIGHHIIIHHEHBEHHEHIHHF?DBHHIGHHHEHCH?FFHHHHHHHC?HHHHIIHIHFHGHFF@EIIIHHFFHHCHFCHCEIHGHH9EC>GHHHHGHIHIHEHEH9/CH@=HDBFC@@D<HHHHGD1D1E1=IIHCIIIHHHGEHHFHHGIHIHHEGEFCD@HH?EH@C1HHGGEHIHHEIIHIIIIHHEFG?HHHGC<HG<GFHCEEHHHAD?D0
@HISEQ:969:HM2KJBCX2:2:1102:10005:29059 2:N:0:ACTATGCA
TGTCCGTGGATCCCCAACTATCCCTATTAATCATTACATCGATCCTAGAAACCAACAAAATAGAATCGGATGTCCTATTTCATTATTCCATGCTAATGTATTCAAGCGTGAGCCTGCTTTAAACACTCTAATTTTTTCAAGGTAACAGTCCTAATTCCCCGTGACTCCAAATTAATGGCATTACGGTTCTTTAGAAGGTGAGAAATCAATAATATCAGTACATACCAACGGCATGACCGAAACATTGATCCCGAAATTCAACTACGAGCTTTTTAACTGCAACAACTTTAATATACGCTATTGGAGCTGGAATTACCGCGGCTGCTGGCACCAGACTTGCCCTCCAA
+
DDDDDIIIIIIIIIIIHHIIHIHIIIIIIIIIHIIIIIIHHIIHIIIIIIIIIIIIIIIIIHIIIIIIGIIIIHIIIHIHIIIIIHIGIIHIHGIHIIHHHEHHIEHHIIIIIIIIIIIIIIIIIIIIIIIIIIHIIIHGIIIIIIIIIIHIIIIIIIIHHHHIHHIHHIIHHIIHIHIIIIIIHHEHHIHIIIIIIIIIIIIIIIIIIHIIIIIIIIIIIIIIIIIIIIIIIIIIHIIIIIIHGCIIHIIIIIIIIIIIIIIIIIIIIIIIIIIIIIIIIIIIIIIIIIIIIIIIIIIHHHIIIIIIIIIIIIIIIIIIHIIIIIIIIHIIIIIIIIIIIIDDDDD
@HISEQ:969:HM2KJBCX2:2:1102:11979:29434 2:N:0:ACTATGCA
TGTCCGTGGATCCCCAACTATCCCTATTAATCATTACATCGATCCTAGAAATCAACAAAATAGAATCGGATGTCCTATTTCATTATTCCATGCTAATGTATTCAAGCGTGAGCCTGCTTTAAACACTCTAATTTTTTCAAGGTAACAGTCCTAATTCCCCGTGACACCAAATTAATGGCATTACGGTTCTTTAGAAGGTGAGAAATCAATAATATCAGTACATACCAACGGCATGACCGAAATATTGATCCCGAAATTCAACTACGAGCTTTTTAACTGCAACAACTTTAATATACGCTATTGGAGCTGGAATTACCGCGGCTGCTGGCACCAGACTTGCCCTCCAA
+
D@B<<0<1/DC111<DC<CCFG1@1<<CHHH1<CHGCHH1<1<CH@H?GH?1<<F11D?<@@<<F@C1<0D/1<111<DC11GHFHEH?G11CCF@11@F%HCFG%F6@8D<FGA1FGHHF&AGG@BCFH@HG@FGHHFEHHHHGGHEF1IIHGIIE0<DEG<D@GCHHHEHHHGCF9@HHHGCCDCECFGIHFFHEGI;HGHHHHHEHEHGFHFHHECCEGCH8ECHHHHGCC<HHHHHH@HFHEHHHE/IHHFIIHHEHHHHDHHHG@EIHHEFHHEHCHG?H@EIIHFCGEHIGIFEHIIIHHHGCIIIIHE<IIHHEEIIIIHGHHHGECEHHG=EHGBDDD@
@HISEQ:969:HM2KJBCX2:2:1102:18549:29364 2:N:0:ACTATGCA
TGTCCGTGGATCCCCAACTATCCCTATTAATCATTACATCGATCCTAGAAACCAACAAAATAGAATCGGATGTCCTATTTCATTATTCCATGCTAATGTATTCAAGCGTGAGCCTGCTTTAAACACTCTAATTTTTTCAAGGTAACAGTCCTAATTCCCCGTGACACCAAATTAATGGCATTACGGTTCTTTAGAAGGTGAGAAATCAATAATATCAGTACATACCAACGGCATGACCGAAACATTGATCCCGAAATTCAACTACGAGCTTTTTAACTGCAACAACTTTAATATACGCTATTGGAGCTGGAATTACCGCGGCTGCTGGCACCAGACTTGCCCTCCAA
+
DDDADIIIIGIHHIIIIIIIIIIEHHIIIIIHIIIHIIIFHEHHHIEHHIIIIIIIIIGIIGEHIIIIGHHIHHHIIIIHGIIIIIIIIIIHFIIIHIHIIIIIHHFIIIHHHHIIIIIIIIIIIIHIIIHHHIHHHIHIHHIIIIHIHCIHHGFHHEHHDHHIHIHHIIIHHIHIIIIIIIIIIIHHIEIHIIIIH@5HHHIHHEIIIHHHHIIIHIIIIIIIIIIIIIIIIIHHIHIIIHHGCGHIHGHIIIIIIIIIIIGIIIIIIIHHIIIIIIIIIHIIIHHIGIIIIIIIIIHIIIIIHIIIHIIIIIIIIIIIIHEGIHIHIIIHHHHIHIIIHIDDDDD
@HISEQ:969:HM2KJBCX2:2:1102:7241:29684 2:N:0:ACTATGCA
TGTCCGTGGATCCCCAACTATCCCTATTAATCATTACGGTGATTCAGAAACCAACAAAACAGGACCACCGTCCTATTTTATTATTCCATGCTAATGTATTCAGACATAAGCCTGCTTTGAACACTCTAATTTTTTCAAGGTAAAGGTCCTGGTTTCCTACCACGCTAAATTAATAACATGATAGTTCCCCAGAAGGTAGAAATTCTACACGCCAGTACAGACAATAGCCTGACCAACGGTAGAACCCCGAAATTCAACTACGAGCTTTTTAACTGCAACAACTTTAATATACGCTATTGGAGCTGGAATTACCGCGGCTGCTGGCACCAGACTTGCCCTCCAA
+
DDDDDIIIIIIIIIIIIIIIIIIIIIIIIIIIIIIIIIHIIIIIIIIIIIIIIIIIIIIIIHHIIIIIIIHIIIIIIIIIIIIIIHIIIGIIIIIIIIIIIIIIIIIIIIIIIIIIHIIIIIIIIIIIIIIIIIIIIIIIIIIIHIIHIIIIIIIIIIIIIHIIIHHIIIIIIIIIIIIIIHHIHHIIIIIIIIIIIIIIIIIIIIIIIIIIIIIIIIIIIIIIIIIIIIIIIIIIIIIIHHIIIIIIIIIIIIIIIIIIIIIIIIIIIIIHIIHIIIIIIIIIIIIIIGIIIIIIIIIIIIIIIIIIIIIHIIIIIIIIIIIIIIIIIIIIIIIIIIDDDDD
@HISEQ:969:HM2KJBCX2:2:1102:18658:28888 2:N:0:ACTATGCA
TGTCCGTGGATCCCCAACTATCCCTATTAATCATTACGGTGATCCTAGAAACCAACAAAATAGAACCATGCCGTCCTATTCTATTATTCCATGCTAATGTATTCGAGCAAAAATGCCTGCTTTAAACACTCTAATTTTTTCAAGGTAAAGGTCCTGGATCCGCAAGACACCCAATAAAGGACATCAAGTTTCTCCAGAAGGTGAGAAATCAACAGTAACAGTTCATACCCCTTAAGGCATGACCATCACGTCAATCCCGAAATTCAACTACGAGCTTTTTAACTGCAACAACTTTAATATACGCTATTGGAGCTGGAATTACCGCGGCTGCTGGCACCAGACTTGCCCTTCAA
+
DDDDDGIIHIIIIIIIIHHIIIIIIIIGIHIIIIIGHIIHIIIIIIIIIIIIHHHHIIIIIIHIIIIIIEHH<GHHHHHHIIHIIIIHIIIIHIHFHIIHHCGHHGHHHIIIIIIIIIHIIIIIIIIIIIHIIIHHIIIIGIIIIIIIIIIIIIIIHHHHIIIIIIIIIIIIIIIIIIIIIIIIIIIIIIHIIIIIIIIIIIIIIIIIIIIIIIIIIIIIIIIIIIIIIIIIIIIIIIIIIIIIIIIHIHHGIIIIIIIIIIIIIIIIIIIIIIIIIIIIIIIIIIIIIIIIIIIIIIIIIIIIIIIIIIIIIIIIIIIIIIIIIIIIIIIIIIIIIIIIIIIIIIIIDDDDD
@HISEQ:969:HM2KJBCX2:2:1102:14443:30067 2:N:0:ACTATGCA
TGTCCGTGGATCCCCAACTATCCCTATTAATCATTACGGTGGTCCTAGACCAACAAAATAGAACCAACGTCCTATTCTATTATTCCATGCTAATCTATTCAAGCAAAAGCCCGCTTTAAACACTCTAATTTTTTCAAGGTAATGGTCCTGGTTCCCCGACACACCCAATAAAGGACATACCGGCTCACCAGAAGGATAGACCCGACAGCAGAACAGTACTCGCCAGAGACGGACCGTCCGGTCAGGCCTAAAATTCAACTACGAGCTTTTTAACTGCAACAACTTTAATATACGCTATTGGAGCTGGAATTACCGCGGCTGCTGGCACCAGACTTGCCCTCCAA
+
DDDDDIIIIIIIHIIICHHIIIIIIIIIIIIIIIIIIIIIIIIIIIGHIIIIHHIGHHIIFHHIIIIIIHIIIHHIIIIIIIIGHIIIHIIFGGIHHHIIIHHIIIIHGHIIIIGIHIIIIIHIIIIIIIIHHHHIGIHIIIIIIIIIIIIIHGIIIIIIIIIIIIIIIIIIIIIIHIIIIIIIIIIIHIIIIIIIIIHHIIIIIIIIIIIIIIIIIIIIIIHIIIIIIIIIIIIIIIIIIIHIIIIHIIIIIIIIIIIIIIIIIIIIIIIIIIIIIIIIIIIIIIIIHIIHIIIHHHGIIIIIIIIIIIIIIIIIIIIIIIIIIIIIIIIIIIIIIIIDDDDD
@HISEQ:969:HM2KJBCX2:2:1102:3246:30364 2:N:0:ACTATGCA
TGTCCGTGGATCCCCAACTATCCCTATTAATCATTACGGTGATCCTAGAAACCAACAAAATAGAACCATGCCGTCCTATTCTATTATTCCATGCTAATGTATTCGAGCAAAAATGCCTGCTTTAAACACTCTAATTTTTTCAAGGTAAAGGTCCTGGATCCGCAAGACACCCAATTAAGGACATCAAGTTTCTCCAGAAGGTGAGAAATCAACAGCGACAGTTCATACCCCTTAAGGCATGACCATCACGTCAATCCCGAAATTCAACTACGAGCTTTTTAACTGCAACAACTTTAATATACGCTATTGGAGCTGGAATTACCGCGGCTGCTGGCACCAGACTTGCCCTCCAA
+
DDDDDIIHIIIIIIIIIIIIIIIIIIIIIIIIIIIIIIHIIIIIIIIFHHIIIIIIIIIGIIIHHIIIIIIIIIIIIIIIIIIIIIIIIIIIHIIIIIIHIHIHIIIIIIIIIHIIIIIIIIHIIIIIIIIIIIIIIIIIIIIHIIIIIHHHIIIIIIIIIIIIIIIIIIIIIIIHHIIIIIHIIIIIIIHIHIIIHIIIIIIIIIIIHIIIIIIIIIIIIIIIIIIIIIHIIHIIIIIHIIIIIIIIIIIHIIIIIIIIIIIIIIIIIIIIIIIIIIIIIIIIIIIIIIIIGIIIIIIIIIIIIIIIIIIIIIIIIIIIIIIIIIIIIIIIIIIIIIIIIIIIIIGIDDDDD
@HISEQ:969:HM2KJBCX2:2:1102:9552:29771 2:N:0:ACTATGCA
TGTCCGTGGATCCCCAACTATCCCTATTAATCATTACGGTGATCCTAGAAACCAACAAAATAGAACCATGCCGTCCTATTCTATTATTCCATGCTAATGTATTCGAGCAAAATGCCTGCTTTAAACACTCTAATTTTTTCAAGGTAAAGGTCCTGGTTCCACATGACACCCAATTAAGGACATCATGCTTCTCCAGAAGGTGAGAAATCAACTGCGACAGTTCATACCCCTTAAGGCACGACCATCACGTCAATCCCGAAATTCAACTACGAGCTTTTTAACTGCAACAACTTTAATATACGCTATTGGAGCTGGAATTACCGCGGCTGCTGGCACCAGACTTGCCCTCCAA
+
DDDDDIIIIIIIIIIIIIIIIIIIIIIIIIIIIIIIIIIIIIIIIIIIIIIIIIIIIIIIHIHHHIIIIHHHIIIIIIIIIIIIIIIIIIIIIIIIIIIHIHIHIIHIIIIIIIIIIIIIIIIIIIIIIIIIIIIIIIIHIIIIIIIIIIIIIIIIIHIIIIIIIHIIHIIIIIIIIIIIIIIIIIIIIHIIIIIIIIIIIIIIIIIIIIIIIHIIIIIIIIIIIIIIIIIIIIIIIIIIHIIIIIIIIIIHHIIIIIIIIIIIIIIIHIIIIIIIIIIIIIIIIIIIIIIIIIIIHFIIIIIIIIIIIIIIIHHIIIIIIIIIIIIIIIIIIIIIIIIIIIIIIIIDDDDD
@HISEQ:969:HM2KJBCX2:2:1102:11914:30752 2:N:0:ACTATGCA
TGTCCGTGGATCCCCAACTATCCCTATTAATCATTACCTCGAGCTCCGAAAACCAACAAAATAGAACCGAGGTCCTATTCCATTATTCCATGCACCACTATTCAGGCATTCGCCTGCTTTAAGCACTCTAATTTTTTCAAAGTAAACGTTCCAGCCACCTAAGCCACTCAGTAAAGAGCAGCAAAGGAAAACCGGAGATATTAGGCCAGGAAAAGCAGTGACCACCCATTGGGGGACCGCTATCCTAGGCCGCAGATCCAACTACGAGCTTTTTAAACGCAACAACTTTAATATACGCTATTGGAGCTGGAATTACCGCGGCTGCTGGCACCAGACTTGCCCTCCAA
+
DDDDCIIIIIHIHIIIIIIIIGIIIIIIIIIIIIIHGHIIIIIGIIIIHIIIIIIIIIIHHIIIIHIHIIIDHIHHIIIIIIIIIIIHIIIGHHHIIIIHIHIIIIIIIIIIIIIIIIIIIIIIIIIIIIIIHIHHHHIIIIIIIIIHIIIGIIIIIIIIIIIIIIIIIIHIIIIIIIIIIIIIIIIIHHIIIIIIIIIIIHIIIIHIIIIIHIIIIIIHHIIIIIIIIIIHIIIIIIIIIIIIIHHIGIIIIIIIIIIIIIIIIIIIIIIIIIIIIIIIIIGIIIIIIIIIIIHIIIIIIIIIIIIIIIIIIIIIIIIIIIIIIIIIIIIIIIIIIIIIIIDDDDD
@HISEQ:969:HM2KJBCX2:2:1102:9035:30255 2:N:0:ACTATGCA
TGTCCGTGGATCCCCAACTATCCCTATTAATCATTACGGTGATCCTAGAAACCAACAAAATAGAACCATGCCGTCCTATTTTATTATTCCATGCTAATCTATTCAAGCACTAGCTTGCTTTAAGCACTCTAATTTTTTCAAGGTAATAGCTCTGCTTCCCCAACGCACCAAATTAATGACATGAAGGTTATTCAGAAGGTAAGAATCCATCAAATCAGTACGAACAGTGAAGCCCGACCGATAGACAGATTCCGAAATTCAACTACGAGCTTTTTAACTGCAACAACTTTAATATACGCTATTGGAGCTGGAATTACCGCGGCTGCTGGCACCAGACTTGCCCTCCAA
+
DDDDDHIIIIIIIIIIIIIIIIIIIIIIIIIIIIIIIIHIIIIIIHHIHIHIIIIIIHIIIIIFHHIIIFHHIHIIIIIIIIIIIIIHIIGHIHHHHIIIIHIIIIIIIIHIHIIIHIIIIIIHIIIIIIIIIIIIIIIHHIIIIIIIIIHIIHHIIIIIHHIIIIIIIIIHHIHHHGIIIIIIIHFGHHIICIIIIHHHHHIIIIIIIIIIIIHIIIHIIIIIIIIHIIIIHIIIIIIIIHIIIHGIIIIIIIIIIIIIIIIIIIIIIIIIIIIHHIIIIIIHIHIIIIIIIIIIIIIIIIIIIIIIIIIIIIIIIIIIIIIIIIIIIIIIIIIIIIIIIIIDDDDD
@HISEQ:969:HM2KJBCX2:2:1102:18460:31988 2:N:0:ACTATGCA
TGTCCGTGGATCCCCAACTATCCCTATTAATCATTACGGTGATCCTAGAAACCAACGAAATAGAATCAGTCCGTCCTATTTCATTATTCCATGCTAATGTATTCAGACGTTAGCCTGCTTTAAACACTCTAATTTTTTCAAAGTAACAGTCCTGATTTCCCATCACACCAAATAAATGGCATGAAAGTTCCTCAGAAGGTAGAGGATTCATCTCACCAGTGCAGACAATTAAGCCTGACCAATGGGTAAACCCCGAAGTTCAACTACGAGCTTTTTAACTGCAACAACTTTAATATACGCTATTGGAGCTGGAATTACCGCGGCTGCTGGCACCAGACTTGCCCTCCAA
+
DDDDDGIIIIIIIIIIHIIIIIIIIIIIIIIIIIIIIIIIIIIHIIIHIIIIHHIIIGFDHIIIIGFIIIIIHIIIHIIEHHIIIIIIIIIIIGIIIHIIIHHEHIHIIIIIIIIIIIIIIIIIIIIIIIIHIIIIIHHIIIIIIIIIIHIHHGIIIIIHHHIHIIIIHIIIIIIIIIIIIIIIIIIIIIIGIIIIIHHHIIIIIIIIIIIIIIHHIIGIIIIIIIIHIIIHHIIIIIIIIIIIHIHHIIIHFIIHIIIHIIIIIIIIIIIIIIHHIIIIIIIIIIIIHHHIIIIIIHIHIIIHIIIIIIIIIIIIIIIIIIHIIIIIIIIIIIIIIIIIHIIHDDDDD
@HISEQ:969:HM2KJBCX2:2:1102:15640:31852 2:N:0:ACTATGCA
TGTCCGTGGATCCCCAACTATCCCTATTAATCATTACATCGATCCTAGAAACCAACAAAATAGAATCGGATGTCCTATTTCATTATTCCATGCTAATGTATTCAAGCGTGAGCCTGCTTTAAACACTCTAATTTTTTCAAGGTAACAGTCCTAATTCCCCGTGACACCAAATTAATGGCATTACGGTTCTTTAGAAGGTGAGAAATCAATAATATCAGTACATACCAACGGCATGACCGAAACATTGATCCCGAAATTCAACTACGAGCTTTTTAACTGCAACAACTTTAATATACGCTATTGGAGCTGGAATTACCGCGGCTGCTGGCACCAGACTTGCCCTCCAA
+
DDD@?EHHHHHIIIIHHIIHEHIIIHHHHHCH?FHHHHIIEEH?GHHH?1<@GHHHCGC@GC1<<<GCHGHDHGHIIII@HGHE1CGG1F?1CC<FHEHHHEFHH@1?E=IHGHHHFFCHHCHFHHI@FGCHFIIHHFF1HEHHGHHEGEEHHHIHHIHHGEEHHHHHEIHHEGCFC?HIIHHIHIIIIIIIHHHEFHIHIHHHIIHHIIIHIGGIIHIIHCBCCHHH<EHHF@G@HGIHHH@HCDHHCC<EHGCIHG?HHEHHHIH@EIIHHHHHGGIHFCIHIIIIHIIIIHIIIHFCDHIIHEEHHHHHHDHHDDCGHHHGIIHHCCEHHGHEC?IHHHDDDD@
@HISEQ:969:HM2KJBCX2:2:1102:18078:32041 2:N:0:ACTATGCA
TGTCCGTGGATCCCCAACTATCCCTATTAATCATTACGGTGATCCTAGAAACCAACAAAATAGAACCATGCCGTCCTATTCTATTATTCCATGCTAATGTATTCGAGCAAAAATGCCTGCTTTAAACACTCTAATTTTTTCAAGGTAAAGGTCCTGGATCCGCAAGACACCCAATTAAGGACATCAAGTTTCTCCAGAAGGTGAGAAATCAACAGCGACAGTTCATACCCCTTAAGGCATGACCATCACGTCAATCCCGAAATTCAACTACGAGCTTTTTAACTGCAACAACTTTAATATACGCTATTGGAGCTGGAATTACCGCGGCTGCTGGCACCAGACTTGCCCTCCAA
+
DDDDDIIIIIIIIIIIIIIIIIIIIIIIIIIIIHIIIIIIIHIIIIHIIIIIHIIIHHIHHHICHIIIIIGHIE<?EEHIIIHIIIIIHHIHIGIIIHIIGHHHHIIIIIIIGHIHIIIIHIEHIIIIHIIIIHHIIIHHIIIIIIIIIIIIIIIHIIIIHIIIIIHIIIGHHHHHHIIHEIIIIIIIHHFHHIGIIIIIHFIIHHHIIIIIIIHHHIIIHIHHIIIHEHIHIIIIIIIIIIIIIIIIHHEHIIIIHHGIIIIIIIIIIIIIHEIIIIIIIHHCIIHIIIHHHIHIIIIGIIIIIIHIIIIIIIIIIIIIIIIIIIIIIIIIIIHIIIIIIIIIIIIIDDDDC
@HISEQ:969:HM2KJBCX2:2:1102:15029:32622 2:N:0:ACTATGCA
TGTCCGTGGATCCCCAACTTCCCTATTAATCATTACGGTGATTCAGAAACCAACAAAACAGGACCACCGTCCTATTCTATTATTCCATGCTAATGTATTCAGACGTAAGCCTGCTTTGAACACTCTAATTTTTTCAAGGTAAAGGTCCTGGTTTCCCACCACGCTAAATTAATAACATGATAGTTCCCCAGAAGGTAGAAATTCTACACACCAGTACAGACTTGTTAGCCCGACCAACGGTAGAATCCCGAAATTCAACTACGAGCTTTTTAACTGCAACAACTTTAATATACGCTATTGGAGCTGGAATTACCGCGGCTGCTGGCACCAGACTTGCCCTCCAA
+
DDDDDIIIIIIIIIIIIIIIIIIIHIIIIIIHIIIIIIHIIIHIIIIIIIIIIIIIGIIIEHIIIIIHIHIIIIIIIIIIIIIIIIIIIHIIIIIIIIIIIHHIIIIIIIIHIIIIIIIIIIIIIIIIHIIIIIIIIIIIIIHIIHIIIIIIIIIIIIIIIIIHHIIIIIIIIIIIIIIIIIIIIIIIIIIIIIIHIIIIIIIIIIIIIIIIIIIIIIIIIHIIIHIIIIIIIIHIIIHHHGHIIIIIIIIIIIIIIIIIIHIIIIIIIIIIHIIHIIIIIIIIIIIIIIIHIIIIIIIIIIIIIIIIIIIIIIIIIIIIIIIIIIIIIHIIIIIIIIIDDDDD
@HISEQ:969:HM2KJBCX2:2:1102:1857:33071 2:N:0:ACTATGCA
TGTCCGTGGATCCCCAACTATCCCTATTAATCATTACATCGATCCTAGAAACCAACAAAATAGAATCGGATGTCCTATTTCATTATTCCATGCTAATGTATTCAAGCGTGAGCCTGCTTTAAACACTCTAATTTTTTCAAGGTAACAGTCCTAATTCCCCGTGACACCAAATTAATGGCATTACGGTTCTTTAGAAGGTGAGAAATCAATAATATCAGTACATACCAACGGCATGACCGAAACATTGATTCCGAAATTCAACTACGAGCTTTTTAACTGCAACAACTTTAATATACGCTATTGGAGCTGGAATTACCGCGGCTGCTGGCACCAGACTTGCCCTCCAA
+
BDDDDIIEHIIHIIIIHIIHHIIIHHIHIHIIIIIIIIII=DHHIIIIIIHIHHIICHHGHIIGHIIIIIIIIGEHIIIIHIIIFHIHHHIIIHIIIIIIHHIHHGHIIIIIGHHIIHHHIHHIHEIHHIIIIIIHHHHGIIIHIIHIIIIIIIIHHHIIIIIIHIGIIIIIIIGIIIIIIIIIIIIIIIIIHFHHIIGIIIIHHHHIIIIIIIIIHIIIIIIGHIIIIIIIIIIHHHIIHIHFHFIIIHDEIIIIIHIHIHIIIIIIIIIIIHIIIIIIHHIIHHHHHIIIIIHIHHHHHHIIIIIIIIIIHHHIIIIIIIHHIIIIIHIIIIIIIIIIIICDDDD
@HISEQ:969:HM2KJBCX2:2:1102:4309:33379 2:N:0:ACTATCCA
TGTCCGTGGATCCCCAACTATCCCTATTAATCATTACGGTGATCCTAGAAACCAACAAAATAGAACCATGCCGTCCTATTCTATTATTCCATGCTAATGTATTCGAGCAAAATGCCTGCTTTAAACACTCTAATTTTTTCAAGGTAAAGGTCCTGGTTCCACATGACACCCAATTAAGGACATCATGCTTCTCCAGAAGGTGAGAAATCAACTGCGACAGTTCATACCCCTTAAGGCACGACCATCACGTCAATCCCGAAATTCAACTACGAGCTTTTTAACTGCAACAACTTTAATATACGCTATTGGAGCTGGAATTACCGCGGCTGCTGGCACCAGACTTGCCCTCCAA
+
DDDDDHIIIIIIIIIIHIIIIHHHIIIHIIIIIIIIIIHHIIIIIIIIIIIIHIIIHHHIIIGIIHIHHIHHIIIIIIHIIHHIIIIIIIHHIIIIIIIIIGHIHIHIHIIIIIIIIIHIIIIIIIHIHHIHIIIIIIIIHIIIIHIIIHIIIIIIIIIHIIIIHIIIIIHHHIIHIIIIIIIIIIHIIIIIIIIHIIIIIIIIIIHIIIHIIIIIIIIIHIIIIIHIIIIIIIIIIIIIIIIIIIIIIHGIIIIIHIIHIIIHHIIHHHIHIHHIIIIIIIIIIIIIIIIIIIIIIIHHIHIIIIIIIIIIIIIIIIIIIIIIIIIIIHIIIIIIIHHIHGIIIIIBBBDA
@HISEQ:969:HM2KJBCX2:2:1102:11915:33415 2:N:0:ACTATGCA
TGTCCGTGGATCCCCAACTATCCCTATTAATCATTACGGTGATACTAGAAACCAACAAAATAGAACCATGCCGTCCTATTCTATTATTCCATGCTAATGTATTCGAGCAAAAATGCCTGCTTTAAACACTCTAATTTTTTCAAGGTAAAGGTCCTGGATCCGCAAGACACCCAATAAAGGACATCAAGTTTCTCCAGAAGGTGAGAAATCAACAGTAACAGTTCATACCCCTTAAGGCATGACCATCACGTCAATCCCGAAATTCAACTACGAGCTTTTTAACTGCAACAACTTTAATATACGCTATTGGAGCTGGAATTACCGCGGCTGCTGGCACCAGACTTGCCCTCCAA
+
<0<<<DC1FHIC1<1<<D1<F1<G@C<1<1DHHC<CH@CGHH11<<1<1DDHGC1C<1<@<GE1CG@F11CE/<<F=11<<<DH11<11<F<FHIHE?1<<<DHGHCIHHHFGHIIIHHIHHHHHHHIHHHIHHIIHHIGHHIHHEGIIHHEHGHIIHDHHHCHIIIHHHGHIIHEHF@HIHIIHHECIIHIIHGIHFEHEHIIIIHIHGHI@CCF<@GAGHHEEHC/@BGHHHIHECF<10@HHEHGHIHDGF/IIFHHGC@HFHIIHIHGC?DEHEGEF<@EEHHHGC1HGHFFHF0HIHHHC?HEG?C<1@HEIIIHECH?IIHHG1<<<1<<ED<C1<C<0HG1<0000
@HISEQ:969:HM2KJBCX2:2:1102:17702:33594 2:N:0:ACTATGCA
TGTCCGTGGATCCCCAACTATCCCTATTAATCATTACGGTGATCCTAGAAACCAACAAAATAGAACCATGCCGTCCTATTTCATTATTCCATGCTAATATATTCAGACATAAGCCTGCTTTAAACACTCTAATTTTTTCAAGGTAACAGTCCTGGTTTCCCAAAACACCAAATAAATGACATTAAGGTTCTCCAGAAGGTAGAAATTCTTAAAATCAGTACGAACCTGTTGATTCAACCGATAAAAAAATTCCGAAATTCAACTACGAGCTTTTTAACTGCAACAACTTTAATATACGCTATTGGAGCTGGAATTACCGCGGCTGCTGGCACCAGACTTGCCCTCCAA
+
DDDCDIIIIIIIIIIIIIIIIIIIIIIIIHHIIIIIIIIIIIIIIIIIHIIIIIIIIIHHIIEHIIIIIIHHHIIIIIIHIIIIHIIIIIIIHHIIIIIIIIIHIHIIIIIIIIIIIIHIIIIIIIIIIIIIIIIIIIIIIIIIIIHHIIIIIIIIIIHHHIIIIIIIIIIIIIIIIIIHIIIIIIIIIHIIIIIIIIIIIIIIIIIIIIIIIIIIIIIIIIIHIIIIIIIIIIIIIIIIIIIIIIHIIIIIIIIIIIIHEIIIIIHIIIIIIIIIIIIIIIIIIIIIIIIIIHHGIIIIIIIIIIIIIIIIIIIIIIIIIIIIIIIIIIIIIIIIIIIIIIIDDDDD
@HISEQ:969:HM2KJBCX2:2:1102:19617:34045 2:N:0:ACTATGCA
TGTCCGTGGATCCCCAACTATCCCTATTAATCATTACGGTGATCCTAGAAACCAACAAAATAGAACCATGCCGTCCTATTCTATTATTCCATGCTAATGTATTCGAGCAAAAATGCCTGCTTTAAACACTCTAATTTTTTCAAGGTAAAGGTCCTGGATCCGCAAGACACCCAATAAAGGACATCAAGTTTCTCCAGAAGGTGAGAAATCAACAGTAACAGTTCATACCCCTTAAGGCATGACCGTCACGTCAATCCCGAAATTCAACTACGAGCTTTTTAACTGCAACAACTTTAATATACGCTATTGGAGCTGGAATTACCGCGGCTGCTGGCACCAGACTTGCCCTCCAA
+
DDDDDIIIIHIIIIIHIIIIIIIHHHIIIHIHIIIIIIIIIIIIGHHHHIFHGH1GFHIIHHHHHFHHIEHIHHHHHHGHHIEHHIHHFHEHIIFHHIIIIGHHHHIIIIGHHHGIFHHHIBGHHHHHGHGHHGHHIIIHHHHHGHIIIIHHGHHHHIHHIIIIHGIGIIIIIIIIIIIIIIIIIIHEIHHIHHIHHIHHHCFHFIHHEIIIIHHIIIIHHHGIIIIIIIHFHHIIHIII;HIHHIIIHHHCIGHHHHGIIIHIHIIHHHHIHHHIIIHIIIHEIIHIIIIHHHHHEIHHIIIIHHIIIGIIIIHIIIIIIIIHHEIIHIIIIHIIIIHHHIIIIIIIDDDDD
@HISEQ:969:HM2KJBCX2:2:1102:7821:34442 2:N:0:ACTATGCA
TGTCCGTGGATCCCCAACTATCCCTATTAATCATTACGGTGATCCTAGAAACCAACAAAATAGAACCATGCCGTCCTATTCTATTATTCCATGCTAATGTATTCGAGCAAAAATGCCTGCTTTAAACTCTCTAATTTTTTCAAGGTAAAGGTCCTGGATCCGCAAGACACCCAATTAAGGACATCGAGTTTCTCCAGAAGGTGAGAAATCAACAGCAACAGTTCATACCCCTTAAGGCACGACCATTACGTCAATCCCGAAATTCAACTACGAGCTTTTTAACTGCAACAACTTTAATATACGCTATTGGAGCTGGAATTACCGCGGCTGCTGGCACCAGACTTGCCCTCCAA
+
DDD@DHHGHIIHGIHIIIIIIIHFHHHGIHHICHIIIICHHIIIIIIIHIIIHHIIFHHHIIGHH?HIG@CG?EDHHIFCHHII?GEHIIIEEHHFH?<CGEHIIIHDHGEEGEIHHHHEHHHHEHHEGFHFIFHHHIHHHFFEGHEEHCEH?EFHHHDDHHHHHIHHHIHHHEDHHHGFGHHHHIIIIIHIIGIHIIIHHHIIIIGIHGGHGIHIIIIIIHIHHHHHFIIHHHIIGIHIIHIFHIIHHHHFHGHHIHIIIHIIIIHEEIIIIIIIHHIIHHIGIIIHIHIIIIIHHIHEHIGGIIIIIIIIIIIIHHHDHIHIIIIIHIHIIIHIIIHFHHHHIHGIDBDDD
@HISEQ:969:HM2KJBCX2:2:1102:8625:35438 2:N:0:ACTATGCA
TGTCCGTGGATCCCCAACTATCCCTATTAATCATTACGGTGATCCTAGAAACCAACAAAATAGAACCATGCCGTCCTATTCTATTATTCCATGCTAATGTATTCGAGCAAAAATGCCTGCTTTAAACACTCTAATTTTTTCAAGGTAAAGGTCCTGGATCCGCAAGACACCCAATTAAGGACATCAAGTTTCTCCAGAAGGTGAGAAATCAACAGCGACAGTTCATACCCCTTAAGGCATGACCATCACGTCAATCCCGAAATTCAACTACGAGCTTTTTAACTGCAACAACTTTAATATACGCTATTGGAGCTGGAATTACCGCGGCTGCTGGCACCAGACTTGCCCTCCAA
+
DDDDDIIIIIIIIIIIIIIHIIIIIIIIIIIIIIIIIIIIHIIIIIIIICHHHHIIIIIIIIHHIIIIIHHIIHHIIHHIIIIIIIIHIIIIGHIIIIIGHHHHIIIIIIIHIIIIIIIIIIIIIIIIIIIIIIIIIIIIIHIIIIIIIIIIIIIIIIHIHHIHIIIIIIIIIIHHIIIIIIIIIIIHHIGHIHIIIIIIIIIIIIIIIIIIIIIIIIIIIIIIIIIIIIIIIIIIIIIIIIIIIIIIIHHHHHIIIIIIIHIIIIIIIIIIHIHHIIIHIIIIIIIIIIIIIIIIIIIIIIIIIIIIIIIIIIIIIIIIIIIIIIIIIIIIIIIIIIIIIIIIIIIIDDDDD
@HISEQ:969:HM2KJBCX2:2:1102:7343:36850 2:N:0:ACTATGCA
TGTCCGTGGATCCCCAACTATCCCTATTAATCATTACGTCAATCCTAGAAACCAACAAAATAGGATCAACGTCCTATTTCATTATTCCATGCTAATGTATTCAAGCGCGAGCCTGCTTTAAACACTGTAGTTTTTTCAAAGTAACAGGCCTGATACCCCGCCACACCAAATGAATGACATGATGGTTCGTCAGAAGGTAGAAACCAGTAACACCAGTACGTACCAGAGGCACGACCGATATATTGATCCCGAAATTCAACTACGAGCTTTTTAACTGCAACAACTTTAATATACGCTATTGGAGCTGGAATTACCGCGGCTGCTGGCACCAGACTTGCCCTCCAA
+
0<0<<0<1CC<11DG10<11<11<1<<<<<<11<D<FH11<0F1<GE11<<C1<D<1111D<C1F111<<G11<011<11<D<<DG111<<1<D1111<111<111<CF//C/:1<11<1DGH?11/<B%>AB66<111B8<?CHGB$;7170D8H?CE7.=HD8.F:..8:8;--/<CD@HF//<</HFFIEF<<B.CHCC0EC@G.D<C<CCHGD:0<<<11@G<<..AC<<-<1<1@CEC</</<-D<11@@F<1<<0F<<1@CCHGCC@CFEHGC<<<<<<<1<1D00E<<<1<1CIIHHH@HG1HE/C//<?HGCG@<<1@GFHF<1<1<1EIHH@@@@?
@HISEQ:969:HM2KJBCX2:2:1102:15415:37086 2:N:0:ACTATGCA
TGTCCGTGGATCCCCAACTATCCTATTAATCATTACGGTGATCCTAGAAACCAACAAAATAGAACCATGCCGTCCTATTCTATTATTCCATGCTAATGTATTCGAGCAAAATGCCTGCTTTAAACACTCTAATTTTTTCAAGGTAAAGGTCCTGGTTCCACATGACACCCAATTAAGGACATCATGCTTCTCCAGAAGGTGAGAAATCAACTGCGACAGTTCATACCCCTTAAGGCACGACCATCACGTCAATCCCGAAATTCAACTACGAGCTTTTTAACTGCAACAACTTTAATATACGCTATTGGAGCTGGAATTACCGCGGCTGCTGGCACCAGACTTGCCCTCCAA
+
DDDDDIIIHIIIIIIIIIIIIIIIIIIIIIIIIIIIIIIIIIIIIIIIIIIIIIIIIIIIIIIIIIIIHIIIIIIIIIIIIIIIIIIIIIIIIIIIIIIIHGIIIIIIIIIIIIIIIIIIIIIIIIIIIIIHIIIIIIIIIIIIIIIIIIIIIIIIIIIIIIIIIIIIIIIIIIIIIIIIIIIIIIIIIIIIIIIIIIIIIIIIIIIIIIIIIIIIIIIIIIIIIIIIIIIIIIIIIIIIIIIIIIIIIHIIIIIIIIIIIIIIIIIHIIIIIIIIIIIIIIIIIIIIIIIIIIIIIIIIIIIIIIIIIIIIIIIIIIIIIIIIIIIIIIIIIIIIIIIIIIIIIIDDDDD
@HISEQ:969:HM2KJBCX2:2:1102:12403:37723 2:N:0:ACTATGCA
TGTCCGTGGATCCCCAACTATCCCTATTAATCATTACGTCAATCCTAGAAACCAACAAAATAGGATCAAACGTCCTATTTCATTATTCCATGCTAATGTATTCAAGCGTTAGCCTGCTTTAAACACTCTAATTTTTTCAAAGTAACAGTCCTGTTTCCCTGCAACACCAAATTAATGACATTACAGTTCTTCAAGAAGGAGGAACCAGTAAAGCCAGTACATACCAGAGGCACGACCAACCTACTAATCCCGAAATTCAACTACGAGCTTTTTAACTGCAACAACTTTAATATACGCTATTGGAGCTGGAATTACCGCGGCTGTTGGCACCAGACTTGCCCTCCAA
+
DDDDCIHIIIIHHHIIGHHHIHHFHHEHHHHHIIIIIIIIIHIHIHIIIIIIIIIIIIIIIIIIIIHIIIIIGHHHHIHC@HIIIHIIHH@FHIIIIIIIIHHHHHHIHHIHHHIIIIIIGIIIIHIIIHIHHHIHHIIIIIIHHIIIIHIIIIIIHIHHHIIIIHHEIHHHFHIIIIIIIIIIIIIHHHIIIIIHIIHHHHHHIIHIIIIIIIIIIIIIIIIHIIIIIIIHHIIIHHHHHHHE<HHEHHIIHHHIHHHHHGCHHHIIIIIHGIIIHHIIHIHHHIIIIIIIIIIIIIIIHHIHHIIIIIIIIIIIIIIHIIHIIHGIHIHIIHIIIIHHHDDDDD
@HISEQ:969:HM2KJBCX2:2:1102:10580:36636 2:N:0:ACTATGCA
TGTCCGTGGATCCCCAACTATCCCTATTAATCATTACGTCAATCCTAGAAACCAACAAAATAGGATCGAACGTCCTATTTCATTATTCCATGCTAATGTATTCAAGCGTTAGCTTGCTTTAAACACTCTAATTTTTTCAAAGTAACAGTCCAAATTCCCCGCAACACCAAATTAATGGCATTACGGATCATCAGGAAGGAGGAATCAGTGAGACCAGTACATACCAGAGGCATGACCAACCTACTAACCCCGAAATTCAACTACGAGCTTTTTAACTGCAACAACTTTAATATACGCTATTGGAGCTGGAATTACCGCGGCTGCTGGCACCAGACTTGCCCTCCAA
+
DDDDDIIIIIHIIIIIIIIIIIIIIIIIIIIIHIIIIIIIIIIIIIIHIIIIIIIIIIIIIIIIIIIEEHGIHIHHHHIIIIIIIIIIHIIHIGIIIIIHHIIHIIIIIIIIIIIIIIIIIIIIIIIIIIIHIIIIIIIHIIIIIHHHHHIIIHIIIIIIHIIIIIIIIIIIIIIIIHIIHIIIHIIIIGIIIIIIIIIIIHIIIIIIIIIIIIIIIIIIIIIIIIHIIIIIIIIHIHHIIIIHHHCHIIHHIIIIIIIIHIHIIHHHIIIIIIIIIIIIIIIIIIIIIIIIHIIIIIHIGIIIIIIIIIIIIIIIIIIIIIIIIIIIIIIIIIIIGIIIIDDDDD
@HISEQ:969:HM2KJBCX2:2:1102:10155:37657 2:N:0:ACTATGCA
TGTCCGTGGATCCCCAACTATCCCTATTAATCATTACGGTGATCCTAGAAACCAACGAAATAGAATCAGTCCGTCCTATTTCATTATTCCATGCTAATGTATTCAGACGATAGTCTGCTTTAAACACTCTAATTTTTTCAAAGTAACAGTCCTGATTTCCCATCACACCAAATAAATGGCATGAAAGTTCCTCAGAAGGTAGAGATCCATCTCACCAGTACAGACAATTAAGCCTGACCAATGGGTAGACCCCGAAGTTCAACTACGAGCTTTTTAACTGCAACAACTTTAATATACGCTATTGGAGCTGGAATTACCGCGGCTGCTGGCACCAGACTTGCCCTCCAA
+
DDDDDIIIIIIIIIIIIIIIIIIIIIIIIIIIIIIIIIIIIIIIIIIHIIIIIIIIIHIIIIIFHIIIIIIIIIIIIIIIIIIIIIIIIIIIIIIIIIIIIIIIIIIIIIIIIIHIIIIIIIIIIIIIIIIIIHIIIIIIIIIIIIIIIIIIIIIIIIIIHIHIIIIIIIHIIIIHHIIIIIIIIIIIIHIIIIIIIIIIIIIIIIIIIIIIIIIIIIIIIIIIIIIIIIIIIIIIIIIIIIIIIHGIIHIIIIIIIIIIIIIIIIIIIIIIIIIIIIIIIIIIIIIIIIIIIIHIIIIIIIIIIIIIIIIIIIIIIIIIIIIIIIIIIIIIIIIIIIIIIIIDDDDD
@HISEQ:969:HM2KJBCX2:2:1102:5179:37092 2:N:0:ACTATGCA
TGTCCGTGGATCCCCAACTATCCCTATTAATCATTACGGTGATCCTAGAAACCAACAAAATAGAACCATGCCGTCCTATTCTATTATTCCATGCTAATGTATTCGAGCAAAAATGCCTGCTTTAAACACTCTAATTTTTTCAAGGTAAAGGTCCTGGATCCGCAAGACACCCAATAAAGGACATCAAGTTTCTCCAGAAGGTGAGAAATCAACAGTAACAGTTCATACCCCTTAAGGCATGACCATCACGTCAATCCCGAAATTCAACTACGAGCTTTTTAACTGCAACAACTTTAATATACGCTATTGGAGCTGGAATTACCGCGGCTGCTGGCACCAGACTTGCCCTCCAA
+
ADDDDIIHH@HHHFHHHIHIHFHIHHHHHEHHIHEHHIIECEHGHHHEHEHCGHHGEHEHHH?HHHHHHIIHIICHHIIEEHHCHHIGIFGHEHHHGHHHEHDHHHHHGEHHHHFFHG@?HHHHGHE81GHGHCEHHGHEGFH1FIHHHIIHHHHHDHHHHGCDEHHHIHIIHGFG?IHHGHHHIIIHIHGIIHIHIHHIIIHIIIHHGHHH3IHIIHIHHIIIIHHHIIIGHHIHG@IIHCIIHIHHIIHGHIHHHIHHHHHIHHHHHHIIIIIHIGIIGIIIIHIIGIHEIHIIIIHE<HEEGHIHHIGIHIIIIHHGIIIIIIIIIIIIIIIIIIIIIHHIIHIID@@AD
@HISEQ:969:HM2KJBCX2:2:1102:15303:38021 2:N:0:ACTATGCA
TGTCCGTGGATCCCCAACTATCCCTATTAATCATTACGGTGATCCTAGAAACCAACAAAATAGAACCATGCCGTCCTATTCTATTATTCCATGCTAATGTATTCGAGCAAAAATGCCTGCTTTAAACACTCTAATTTTTTCAAGGTAAAGGTCCTGGATCCGCAAGACACCCAATAAAGGACATCAAGTTTCTCCAGAAGGTGAGAAATCAACAGTGACAGTTCATACCCCTTAAGGCATGACCATCACGTCAATCCCGAAATTCAACTACGAGCTTTTTAACTGCAACAACTTTAATATACGCTATTGGAGCTGGAATTACCGCGGCTGCTGGCACCAGACTTGCCCTCCAA
+
BDDBAIIE<GCHHFHIIIIHHI@HHIIIIIICHIHH?CGHHIIHIIIIIEHHE@FEC@EHHIGHIIE?EHHEEHHHIEGHIIIIHIIIHFHHIGHFHHEHFHHHCHEHGFFHIHHGHHI?FGFHFFHHHHHHEFHIIHGHEGHIHHHIHEGE1FHEHHHE<GHHIHEFH?FHHIHIHCIIHHIHFFHIHHEHHEGIIHIIHEEIIIHHGHFGHHHHHHIHIHIHHH@DHHHHIIIIHGHHHHH<IHEHIIHDHHHDHIHHHHFIIIHE@IHHCGHHHHGHHIIHIHHHIIHEHIIIIIIHHHHHHIIIIIIIHIIIIIIHIIHDDIIIIHHIHIIIIIHHFHEEGIIIDBD@@
@HISEQ:969:HM2KJBCX2:2:1102:20477:38243 2:N:0:ACTATGCA
TGTCCGTGGATCCCCAACTATCCCTATTAATCATTACGGTGGTCCTAGACCAACAAAATAGAACCAACGTCCTATTCTATTATTCCATGCTAATCTATTCAAGCAAATGCCTGCTTTAAACACTCTAATTTTTTCAAGGTAATGGTCCTGGCTCCCCGGTACACTCAATAAAGAACATGCCGGTTCACCAGAAGGTAAGACCCGACACAGAACAGTACTCGCCAAAGACGGACCGCTCGGCCAGGCCTAAAATTCAACTACGAGCTTTTTAACTGCAACAACTTTAATATACGCTATTGGAGCTGGAATTACCGCGGCTGCTGGCACCAGACTTGCCCTCCAA
+
DBDBDIIHCH1FHIIIIIIIIIIIIIIIIIIHIIIIIICD<CGHIIIIIHHHHHIEHIHIHIIHHEFCEHHHII1GEHIIFHIIFHECGHIHGIHIHGHIHGE@GE@DGHHHCIIIHHIHHHIIIHHIIHHHHI@EG<GDHIH<IHHHHE=HCIHGHB;CHIIH?EIIIIIHHDIHIIHDHCHIHHIHIIHHDGHGHGIIIIIHHIHFIHFEHHHHECHC>HCEHEIHDDIIIHHHHIIHGCFFDIHFIGIIIIIIIIIIIIIIIIIIIIIIIIIIIIIIHHIIIIIIIIIIIIIIIHIIIIIIIHIIIIIIIIIIIIIIIIIIIIIIIIIIIIIIIIDDDDD
@HISEQ:969:HM2KJBCX2:2:1102:8396:38634 2:N:0:ACTATGCA
TGTCCGTGGATCCCCAACTATCCCTATTAATCATTACGTCGATCCTAGAAACCAACAAAATAGGTTCGATCGTCCTATTTCGTTATTCCATGCTAATGTATTCAAGCGCGAGCCTGCTTTAAGCACTCTAATTTTTTCAAAGTAACAGTCCTGTTTCCCCGCAACAACAAATTAATGCCATCACGGTTCTACAAGAAGGAGGTACCAGTGAGGCCAGTGCATACCAGTGGCACGACCAACCTACTGGCCCCGAAATTCAACTACGAGCTTTTTAACTGCAACAACTTTAATATACGCTATTGGAGCTGGAATTACCGCGGCTGCTGGCACCAGACTTGCCCTCCAA
+
<D<@B<F@ECC1<CCG00D1CC@E<C@EEHH@1FCEHH@G?/1<GHDCC<1<FGEEC@EE@H@1<11<C1D/<<DDF@1C?E<DG1<<C<@1<1<1D<DE1<<<C11AH<F/<<@<111CC<1<11HF<1EGB<610CC111<8<AAE1<F<CF0<<<<?HEEG@EHFH?GFF+:.?CFDCC/C@HHD@HHHGGHH?D/C9F%AGC?8H?HHG1D1<111<1FC<11@D00</1<<?G@C<?F<0/?DC<HCFHFC@HIHHGC0<1HGF1FD1<1GD1<?F?HGFG<<<<1<0IHHCD<<1G@E@1@1DHHHDC?</CF1<<11F1GD<1<1<<<1@HDC1D00@0
@HISEQ:969:HM2KJBCX2:2:1102:13215:38442 2:N:0:ACTATGCA
TGTCCGTGGATCCCCAACTATCCCTATTAATCATTACGTCAATCCTAGAAACCAACAAAATAGAATCAAACGTCCTATTTCATTATTCCATGCTAATGTATTCAAGCGTAAGCCTGCTTTAAACACTCTAATTTTTTCAAAGTAACAGTCCTGATTCCCCACGACACCAAATTAATGACATCGTGGTTCTACAGAAGGTAGGAACCAATAATGCCAGTGCGTACCGAGGCACGACCGACAATCTGATCCCGAAATTCAACTACGAGCTTTTTAACTGCAACAACTTTAATATACGCTATTGGAGCTGGAATTACCGCGGCTGCAGGCACCAGACTTGCCCTCCAA
+
DDDDDGIIIIIIIGIIIIIIIIIIIIIIIIIIIHIIHIIIIIIIHIGIHIIIHIIIIHIHHIIHIIIIIIIIICGIIIIIIIIIIIIIIHIIGIIIIIIIIIHHIGIHHHIIIHIHIHIIIIFHHHIHIHIIIIIHHHHHIHHIIIIIHHHIIIIIIHHIIIIHCIIIIHIHIHIIHHIHHIIIIHFIHIIIIIIHHIIIIIIIIIIIIIHHHIIIIIIIHHIHIIIIHIIHHEHDHIIIHIHHIIIIGIIIHIIIIHHG=HIIIIIIHIHHHGIIIIHIIIIHHHIHIIIHHHIIIIIIIIIIIIIIIIHIIIIGIIIHHGD1IIIIIIIHGEIIIIIGDDDDA
@HISEQ:969:HM2KJBCX2:2:1102:14011:37982 2:N:0:ACTATGCA
TGTCCGTGGATCCCCAACTATCCCTATTAATCATTACGTCAATCCTAGAAACCAACAAAATAGGATCAAACGTCCTATTTCATTATTCCATGCTAATGTATTCAAGCGTTAGCCTGCTTTAAACACTCTAATTTTTTCAAAGTAACAGTCCTGTTTCCCTGCAACACCAAATTAATGACATTACAGTTCTTCAAGAAGGAGGAACCAGTAAAGCCAGTACATACCAGAGGCACGACCAACCTACTAATCCCGAAATTCAACTACGAGCTTTTTAACTGCAACAACTTTAATATACGCTATTGGAGCTGGAATTACCGCGGCTGCTGGCACCAGACTTGCCCTCCAA
+
BDDDDIHIHIIIIGIIFGHIIIIIIIIIIIIIIIFFIIIIIIHHHIIIIIIHIIHIIIIIHIHHHHHIHHIHHIHIIIGHHIHIIIIIIIIIIIIHIIIEHFHHHHHGHIIIGIHHIIIHIEHHHHHHIHHHIHIIIIIIHHIIIIHIIIHHHHHHIIIIIIHHIIHHIIIHHIHHIIIHHIIHIIHHGIHIIIIHIIGIIIIHHGHIHIIHFHGIIIIIIIIHIHGIIIIIHHHGIHHIHHGE<HFEHDHIHIHIIIIIHHEIIHHIHHIIGIIIIIIIIIIIIHHHHIIIHIIIIHHIIHIIIGIIIIIIIIIHIIIGIIIGIIIIIIIIIHGCEHIGGDDDDD
@HISEQ:969:HM2KJBCX2:2:1102:15529:38911 2:N:0:ACTATGCA
TGTCCGTGGATCCCCAACTATCCCTATTAATCATTACGTCGATCCTAGAAACCAACAAAATAGAATCAAACGTCCTATTTCATTATTCCATGCTAATGTATTCAAGCGCGAGCTTGCTTTAAACACTCTAATTTTTTCAAAGTAACAGTCCTGATTTCTCGCGACACCAAATTAATGACATCGTGGTTTGTCAGAAGGGAGAAACCAATAATGCTAGTACGTACAAAGTACGACTGACATATTAGTCCCGAAATTCAACTACGAGCTTTTTAACTGCAACAACTTTAATATACGCTATTGGAGCTGGAATTACCGCGGCTGCTGGCACCAGACTTGCCCTC
+
DDDDDIIIIIHIIIIHIIIIIIIIIIIIIIIIIIIHIGIIIIIIIIIIIHIIIIIIGHHHHIIIIGHIIIHIEHHHHIIIIIGIIIIIIIIHIHIIIIIIIIIIHHGIIIIHIIIHIIIIIGIIIIIIIIIIIIIIIIIIIIIIIIIIIIIIHIIIIIHIIIIIIIIIIIIIIIIIIIIIIIIIIIIIIIIIIIIIIIIIIIHIIIIIIIIIIIIIIIIIIIIIIIIIIIIIIIIIIIIHIIIIIIIIHIIIIIIIIIIIIIIIIIIIIIIIIIIIIIIEIHIIIIIIIIIHIIIIIIIIIIIIIIIIIIIIIIIIIIIIIIIIIIIIIIIIIIIIDDDDD
@HISEQ:969:HM2KJBCX2:2:1102:6128:40902 2:N:0:ACTATGCA
TGTCCGTGGATCCCCAACTATCCCTATTAATCATTACGTCGATCCTAGAAACCAACAAAATAGGTTCGATCGTCCTATTTCGTTATTCCATGCTAATGTATTCAAGCGCGAGCCTGCTTTAAGCACTCTAATTTTTTCAAAGTAACAGTCCTGTTTCCCCGCAACAACAAATTAATGCCATCACGGTTCTACAAGAAGGAGGGACCAGTGAGGCCAGTGCATACCAGTGGCACGACCAACCTACTGGCCCCGAAATTCAACTACGAGCTTTTTAACTGCAACAACTTTAATATACGCTATTGGAGCTGGAATTACCGCGGCTGCTGGCACCAGACTTGCCCTCCAA
+
DDDCCIIIIIIIIIIIIIIIIIIIIIIIHIIIIIIEHIHIIIIIIIIIIIIIHHHIHIIIIIIIIIHHIIGIHHHIIIIIIIIIIIIIIIIHIIIIIIIIIHIHHIIIIIIIIIIIIIIIIIIIIIIIIIIIIIHHHIHHHHIIIIIIHHIIIIHIIIIIIIHIIIIHIIIIIIHIIIIIHIHIIIIHIIIIIIIIIIIHIIIIIIIIHIIIIIIIIIIIIIIIIIIIIIIIIIIIIIIIIHHHHIIIIIIIIIIIIIIIHIIIIIIIIIIIIIIIIIIIIIIIIIIIIIIIIIIIIIIIHIIIIIIIIIIHIIIIIIIIIIIIIIIIIIIIIIIHIIHIIDDDDD
@HISEQ:969:HM2KJBCX2:2:1102:10105:41111 2:N:0:ACTATGCA
TGTCCGTGGATCCCCAACTATCCCTATTAATCATTACGGTGATCCTAGAAACCAACAAAATAGAACCATGCCGTCCTATTCTATTATTCCATGCTAATGTATTCGAGCAAAAATGCCTGCTTTAAACACTCTAATTTTTTCAAGGTAAAGGTCCTGGATCCGCAAGACACCCAATTAAGGACATCAAGTTTCTCCAGAAGGTGAGAAATCAACAGCGACAGTTCATACCCCTTAAGGCATGACCATCACGTCAATCCCGAAATTCAACTACGAGCTTTTTAACTGCAACAACTTTAATATACGCTATTGGAGCTGGAATTACCGCGGCTGCTGGCACCAGACTTGCCCTCCAA
+
D@@@DHIIGHIIIHEHIGIIIIIIIIIIIHIIHIIHHFIHIEFHHIIHFHHIHIIGHIIIHIHEHIIGIHGHHCDHHHCHCHEHHIIHIHEHIIIIIIHIHEHIIHHHIIIIIIIIIIIHIHHHHHHIIIHIIIHIHGH/FEHHHHHHIIIHHIHIHHHIIIIIIHIIIIGIIIIIHIIIIIIIIHGIHHHIIIIIIHIIIHIIIIIIIIIIIIIIIIIIIIIIIIIIIIIIIIIIIIHIIIHIIIIIIIIHIGIIIIIIIIIIIIIIIHIIIHIIIGIIIIIIIIHHIIHIHFIIIHFHHIIIIIIIIIIIIIIIIIIIIIIIIIIIIIIIIIHHIIIIIIIIIIIIDCDDD
@HISEQ:969:HM2KJBCX2:2:1102:12138:41301 2:N:0:ACTATGCA
TGTCCGTGGATCCCAACTATCCCTATTAATCATTACGTCGATCCTAGAAACCAACAAAATAGAATCAAACGTCCTATTTCGTTATTCCATGCTAATGTATTCAAGCGTGAGCCTGCTTTAAACACTCTAATTTTTTCAAAGTAACAGTCCTGATTCCCCAAGACACCAAATTAATGACATCATGGTTCGTCAGAAGGTAGGAATCAATAATACCAGTACGTACAATAGCACGACCAATAAATTGATCCCGAAATTCAACTACGAGCTTTTTAACTGCAACAACTTTAATATACGCTATTGGAGCTGGAATTACCGCGGCTGCTGGCACCAGACTTGCCCTCCAA
+
DDDDDIICDHIIHIIIHIIIIIHIIIIIHIHHIIIIE<DFHIHIIIHIGIIHHHIHFHIHHHIIIHHIIIFHIGIIIIIIHIIHHIIGHGHIIIIIIIIHHHHIIIIIIIIHHHIIHIHHIHIIHHHIIHIIIHIIIHHIIIIIHHHGFHHIIIIIIGIIIIIIIIIIIIIIIIIIIHHHIIHHIIHDIHHIIHHEIIIIHIIIIIHIIHHIIHGIIIIIIIIIIIIHIIIIIIIIHHIHHHHGIIIIIHHIHFIIIIIHIHIIIIIIHIGIIIIIHIIIHIIIIHIIIIIIIIIIIIIIIIIIIHIHIHIIIIIIIIIIIIIGIIIIIIIIIGIIIIIDADDD
@HISEQ:969:HM2KJBCX2:2:1102:10765:42217 2:N:0:ACTATGCA
TGTCCGTGGATCCCCAACTTCCCTATTAATCATTACGGTGATCCTAGAAACCAACGAAATAGAACCAATCCGTCCTATTTCATTATTCCATGCTAATGTATTCAGACGTTAGCCTGCTTTAAACACTCTAATTTTTTCAAAGTAACAGTCCTGATTTCCTATCACACCAACTAAATGGCATGAAAGTTCCTCAGAAGGTAGAGATTTATCTCACCAGTACAGACAATTAAGCCTGACCAATGGGTAAACCCCGAAGTTCAACTACGAGCTTTTTAACTGCAACAACTTTAATATACGCTATTGGAGCTGGAATTACCGCGGCTGCTGGCACCAGACTTGCCCTCCAA
+
DDDDDIIIIIIIIIIIIIIIIIIIIIIIIIIIIIIIIIIIIIIIIIIIIIIIIIIIIIIIIHIIIIIGHHIIIIIIIIIIIIIIIIIIIIIIIIIIIIIIIIHIIIIIHHIIIIIIIIIIIIIIIIIIIIIHIIIIIIIIIIIIIIIIIIIIIIIIIIIIIIIIIIIHIIIIIIHHIIHIIIIIIIIIIIIIIIIIIIIIIIIIIIIIIIIIIIIIIIIIIIIIIIIIIIIIIIIIIIIIIIIIIHIIIIIIIIIIIIIIIIIIIIIIIIIIIIIIIIIIIIIIIIIIIIIIIIIIIIIIIIIIIIIIIIIIIIIIIIIIIIIIIIIIIIIIIIIIIIIIIIDDDDD
@HISEQ:969:HM2KJBCX2:2:1102:16291:42168 2:N:0:ACTATGCA
TGTCCGTGGATCCCCAACTATCCCTATTAATCATTACGGTGATCCTAGAAACCAACAAAATAGAACCATGCCGTCCTATTCTATTATTCCATGCTAATGTATTCGAGCAAAAATGCCTGCTTTAAACACTCTAATTTTTTCAAGGTAAAGGTCCTGGATCCGCAAGACACCCAATAAAGGACATCAAGTTTCTCCAGAAGGTGAGAAATCAACAGTAACAGTTCATACCCCTTAAGGCATGACCGTCACGTCAATCCCGAAATTCAACTACGAGCTTTTTAACTGCAACAACTTTAATATACGCTATTGGAGCTGGAATTACCGCGGCTGCTGGCACCAGACTTGCCCTCCAA
+
DDDDDIIIIIIGIIIIIIIIIIIIIIIIIIIIIIIHIIIIIIIHHIIIIIIIIIHIGGHHIGIIIIIGIIIHIIIIHIIIIIIIIHIIIIIIIGIHIHIIIGHHFHHHIIIIIIIIHIHHHIHHHHHHIHIHIHHIHHIIIHHHIHIHIIHHIIIIHIHIHHIIIIIIIGIHHHHIIHGHHHIIIIIICHEHHIIIIIHHHGHIIIIHIIIIIIIHHHHGHIGHHIIIIHHHHIIIIIHHHGIIHEIIIIHDHDDIIIIHIIHEIIIHHEHIHHEGIIIIIIIIIIIIIIHHIHIIIGIHHIIIIIIIIGIIIHHGIIIIIIIIIIIIIIIIIIIIIIIIIIHEIHHHDDDDD
@HISEQ:969:HM2KJBCX2:2:1102:14629:41516 2:N:0:ACTATGCA
TGTCCGTGGATCCCCAACTATCCCTATTAATCATTACGGTGGTCCTAGAAACCAACAAAATAGAACCACAACGTCCTATTCTATTATTCCATACTAATCTATTCAAGCAATAGCCCGCTTTAAACACTCTAATTTTTTCAAGGTAATAGTTCTGGCTCCCCAAAACACCCAATAAAGAGCATACTGGTTCACCAGAAGGAAGACCCGACAGCAGACAGTACTCGCCAAAGACGGACCGCCCGGCCAGGCCTAAAATTCAACTATGAGCTTTTTAACTGCAACAACTTTAATATACGCTATTGGAGCTAGAATTACCGCGGCTGCTGGCACCAGACTTGCCCTCCAA
+
DDDCDIIIIIIIIIIIIIIIIIIIIGIIIIIIIIIGIIIIIIIIIIIIIIIIIIIIIIGIIIIIIIIIIEIHIIIIIIIIIIIIIIIIIIIIIIHHIHIGEDGFHIIIIIIIIIIIIIIIIIIIIIIIIIIIHIHHIHIIIIIIIHHIIHIIIGIIHIIIIIIHIIIHHIIIIIHIIGHIIIIIIIHIHHHIIIIIIIIGIHIIIIIIIIIIIIHHIIIHIIIIIHIIHHHIIIIIIIIIIIIIHIIIIHIIIIIIIHIIIIIIIIIIHIIIIIIIIIHIIIIHIIIIIIIHIHIIIHIIIIIIIIIIIIIIIIIIIIIIIIIIIIIIIIIHIIIIHIIIIDDDDD
@HISEQ:969:HM2KJBCX2:2:1102:5838:42628 2:N:0:ACTATGCA
TGTCCGTGGATCCCCAACTATCCCTATTAATCATTACAGCGGTCCTAGAAACCAACAAAATAGAACCGATGTCCTATTCTATTATTCCATGCTAATGTATTCGAGCAAAGGCCTGCTTTGAACACTCTAATTTTTTCAAGGTAAAAGTCCTGGTTCCCCACGACACCCAGTAAAGGGCATCGGGTTTCCCAGAAGGAAAGACCCGACCGAATCCGTACGCTCGATTAGGAGGACAGATCAGCCAGGTCCAAGGTTCAACTACGAGCTTTTTAACGGCAACAACTTTAATATACGCTATTGGAGCTGGAATTACCGCGGCTGCTGGCACCAGACTTGCCCTCCAA
+
DDDDDIIIIIIIIIIIIIIHIIHIIIIIIIIIIIIIIIIIIIIDHIIIIIGFHIIHHHIIIIIHIHHHIIHHHIIIIFHIHIIIIIIIHHHHIIIHIIIHHHHIIGIIIIIIIIIIIIIHIIHIHHHHIIIIHHIIIHIIIHIIIIHIIHHIHEHHIIIIIIIIIIIGIIIIIHHHIIIIIIIIHIFHHIIHIGHHIHFHIIIHHHIGHHGGHIHHHHHHHEHHIIIIHIIHHHIHHHHIHEGHHGGHFHIIHIHHHHGHHIIHHIGIIHHHEIIFIHEHIIIIIHIIIIIIIIIIIIIIIIGIIIIIIIIIIIIIIIIIIIIIIHIIIIIIIIIIIIIDDDDD
@HISEQ:969:HM2KJBCX2:2:1102:18444:43094 2:N:0:ACTATGCA
TGTCCGTGGATCCCCAACTATCCCTATTAATCATTACGGTGATCCTAGAAACCAACAAAATAGAACCATGCCGTCCTATTCTATTATTCCATGCTAATGTATTCGAGCAAAATGCCTGCTTTAAACACTCTAATTTTTTCAAGGTAAAGGTCCTGGTTCCACATGACACCCAATTAAGGACATCATGCTTCTCCAGAAGGTGAGAAATCAACTGCGACAGTTCATACCCCTTAAGGCACGACCATCACGTCAACCCCGAAATTCAACTACGAGCTTTTTAACTGCAACAACTTTAATATACGCTATTGGAGCTGGAATTACCGCGGCTGCTGGCACCAGACTTGCCCTCCAA
+
DBDDDII?HHIIHHHHIIHIIIIIIIIIIII?HIIHGEHHIIGHIHIIHIIHGEHIIHIIHEHHHIIIIHGIDHIIIIIHHIIIIIIIGIIIHHIIIIIIIGHHHIIIIIIIIIIIHGHHIHIIIIIIIIHIIIIIHIIHIIHIIIHHHIHHIIHIIIIIIIIIIIIIIIIIIIIIIIIIIIHIIIIIIHIIIIIIIIIIIIIHHHIHIIIIIIIHIIIIIHIHIIIIIIIIIIIIIIIIIIIIHIIIIHEIIIHIIIIIIIIHIIIIHIIIIIIIIIIIHIIIIHIIIIIIIHIIIIIIIIIIIIIIIIIIIIIIIIIIIIIIIIIIIIIIIIIIIIIIIIIIIIIDDDDD
@HISEQ:969:HM2KJBCX2:2:1102:13936:43227 2:N:0:ACTATGCA
TGTCCGTGGATCCCCAACTATCCCTATTAATCATTACGTCGATCCTAGAAACCAACAAAATAGAATCAAACGTCCTATTTCATTATTCCATGCTAATGTATTCAAGCGTACGCCTGCTTTAAACACTCTAATTTTTTCAAAGTAACAGTCCTGATTCCCCACGACACCAAATTAATGACATCGCGGTTCTTCAGAAGGTAGGAACCAATAATGCCAGTACGTACCGAAGCACGACCAACAATTCGATCCCGAAATTCAACTACGAGCTTTTTAACTGCAACAACTTTAATATACGCTATTGGAGCTGGAATTACCGCGGCTGCTGGCACCAGACTTGCCCTCCAA
+
DDCDDIIIIIHIIIIHIHIIIIIIIIIIIIIIIIIIIIIIIIIIIIIIIIIIIIIIIIIIIIIGIIIIIIIIIIHIIIIIIIIIIIIIHIIIIIIIIIIIIIIIIIIIIIIIIIIIIIIIIIIIIIIIIIIIIIHIIIIIIIIIIIIIIIIIIIIIIIIIIIIIIIIIIIIIIIIIIIIIIIIIIHIIIIIIIIIIIIIIIIIIIIIIIIIIIIIIIIIIIIIHIIIIIIIIIIIIIIIIIHHGIIIIIIIIIIIIIIIIIIIIIIIIIIIIIIIIIIIIIIIIIIIIIIIIIIIIIIIIIIIIIIIIIIIIIIIIIIIIIIIIIIIIIIIIIIIIIIIIDDDDD
@HISEQ:969:HM2KJBCX2:2:1102:11391:43017 2:N:0:ACTATGCA
TGTCCGTGGATCCCCAACTATCCCTATTAATCATTACGTCGATCCTAGAAACCAACAAAATAGAATCAAACGTCCTATTTCGTTATTCCATGCTAATGTATTCAAGCGTGAGCCTGCTTTAAACACTCTAATTTTTTCAAAGTAACAGTCCTGATTCCCCATGACACCAAATTAATGACATCATGGTTCGTCAGAAGGTAGGAATCAATAATACCAGTACGTACAATAGCACGACCAATAAATTGATCCCGAAATTCAACTACGAGCTTTTTAACTGCAACAACTTTAATATACGCTATTGGAGCTGGAATTACCGCGGCTGCTGGCACCAGACTTGCCCTCCAA
+
DDDDDIIIIIIIIIIIIIIIIIIIIIIHHIHIIIIIIIIIIIIIIIIIIIIIIIIIIIIIIIIHIIHIIIIIIIIIIIIIIIIIIIIIIIIIIIIIIIIIIIIIIIIIIIIIIIIIIIIIIIIIIIIIIIIIIIIIIIIIIIIIIIIIIIIIIIIIIIIIIIIIIIIIIIIIIIIIIIIIIIIIIIIIIIIIIIIIIIIIIIIIIIIIIIIHFIIIIIIIIIIIIIIIIIIIIIIIIIIIIIIHIIIIIIIIIIIIIIIIIIIIIIIIIIIIIIIIIIIIIIIIIIIIIIIIIIIIIIIIIIIIIIIIIIIIIIIIIIIIIIIIIIIIIIIIIIIIIIIIDDDDD
@HISEQ:969:HM2KJBCX2:2:1102:8688:43180 2:N:0:ACTATGCA
TGTCCGTGGATCCCCAACTATCCCTATTAATCATTACGGTGATCCTAGAAACCAACAAAATAGAATCATGCCGTCCTATTTTATTATTCCATGCTAATGTATTCAAGCAAAATGCCTGCTTTAAACACTCTAATTTTTTCAAAGTAAAGGTCCTGGTTCCCCGCGACACCCAATTAAGGGCATCGCGGTTCTCCAGAAGGTGAGAAATTGACTACACCAGTTCATACCCCTTAAGGCACGACCGATGTGTCAATCCCGAAATTCAACTACGAGCTTTTTAACTGCAACAACTTTAATATACGCTATTGGAGCTGGAATTACCGCGGCTGCTGGCACCAGACTTGCCCTCCAA
+
DDDDCIIHGHIIIHHHHIIIHIIIIIHIIHIIIIIIIIIIIIHIHHIIIIIIHIIIIIIIIIIIIIGIIIIHIIIIIHIHIIIIHIIIIIHIIIIIHIHIIHIIIIIIHHHIIIIIIIIIIIIIIIIIHHHIHIIIIIHHIHGIHIIIIIIIHHIHIIIIIIIHIIHIIIIHHHIHIIHIIHHIIIIIHHHIIHIIIIIIIIIIIIIIIIIHIIHHHIIIHIIIIIIIIIIIIIIHIIIIIIIIIIIHHHFIHHIIIIIIIHIIIIIHIIIIIIHIIIIIIIIIIIIIIIIIIIIIIHIHIIHHIIIIIIIIIIHHHIIIIIIIIIIIIIIIIIIIIIIIIIIIIIIBDDDB
@HISEQ:969:HM2KJBCX2:2:1102:17190:43948 2:N:0:ACTATGCA
TGTCCGTGGATCCCCAACTATCCCTATTAATCATTACGGTGGTCCTAGAAACCAACAAAATAGAATCATCCGTCCTATTTTATTATTCCATGCTAATGTATTCAAGCAAAATGCCTGCTTTAAACACTCTAATTTTTTCAAAGTAAAGGTCCTGGTTCCCCGCGGCACCCAATTAAGGACATCGCGGTTCTCCAGAAGGTGAGAAATTGACTACACCAGTTCATACCCCTTAAGGCACGACCGATGTGTCAATCCCGAAATTCAACTACGAGCTTTTTAACTGCAACAACTTTAATATACGCTATTGGAGCTGGAATTACCGCGGCTGCTGGCACCAGACTTGCCCTCCAA
+
DDDADHIGGIIHIIIIIHIIHHIHIIIIIIIHHHHHHHIH?EEEHIHHIIIIIHIHHIIIIIIGIIIIIIHHHC<HEHFHHGIHHI?G11<GEGFFHCEHHIIHIHHG<HFHIHIIHHHIIIIIHIIIHIIHHHIIHEHGIHHGHBFEIIIIIHHHDHIHHHHHGCDEHIIIIIIIHIIIHHDIHIIIIIHHHIIHIHIG;IIIIIIHIIIIIIHHIIHI<IIIHIIHHIIIIIIHIIIGGIIIGIHIIHIHHHIIIIIIIIHIIIHIIIIIIIIIIIIIIIIIHIIHDHFFHIIIIHHIHIIIHIIIIIIIIIIIIIIIIIIIIIIIIIIIIIIIIIHIIIIIHHCDDDD
@HISEQ:969:HM2KJBCX2:2:1102:6262:43821 2:N:0:ACTATGCA
TGTCCGTGGATCCCCAATATCCCTATTAATCATTGCTCACAAATCCAAAAACCAACAAAATACGATAAACGAGCCCTAACTTATTATTCCATGCTAATGTATTCATAACTAACCGCCTGCTTTAAACACTCTAATTTTTTCAAAGTAAAGGTCCTGGATTGCGAACCCAACCCAGCAAAGGGCAGGAACGTTCTCCAGGAAGATGGTAAGCGCGCATCGGCACTCACACACGAAACCGTGGCGGGCCAAGCGCACTATACCAGAAATCCAACTACGAGCTTTTTAACTGCAACAACTTTAATATACGCTATTGGAGCTGGAATTACCGCGGCTGCTGGCACCAGACTTGCCCTCCAA
+
DDDDDIIIIIIHIIIIIIIIIIIIIIGIHHIIIIIIHIIIIHIIIIIHIIIIIIIIIIHIIGIIGHH=HHEEHHHHIGHHIEHIIIGHCHIIHIIIHHIHEFGFHIGIIIIIIIEHHHEHFHHHHIIIEEHIIFHIIIIHFFFEHIIIHIHHHIIHHHHIHHHIHIHHHIIHIIIHIEIIIHGCIIIIHHHIHHHIIIIIIIIIIHHHIIHIIHECIIIHIIIIHHGHIHGIHIIHHHEIHIHHIIIHHIIHHIIHHIIHHIIHIIIHIIIIIIIIHHHIIIIIIIHGIIIHHHHIIIHIIIGHHIHIIIIIIIIIIIIIIIIIIIIIIIIIIIIIIIIIIIHHHIIIIIHF@CDDD
@HISEQ:969:HM2KJBCX2:2:1102:5405:43795 2:N:0:ACTATGCA
TGTCCGTGGATCCCCAACTATCCCTATTAATCATTACGGTGGTCCTAGAAACCAACAAAATAGAACCACAACGTCCTATTCTATTATTCCATGCTAATCTATTCAAGCAATAGCCCGCTTTAAACACTCTAATTTTTTCAAGGTAATGGTCCTGGCTCCCCAACACACCCAATAAAGGACATGCTGGCTCACCAGAAGGAAGACCCGACAGCAGACAGTACTCGCCAAAGACGGACCGCCCGGCCAGGCCTAAAATTCAACTACGAGCTTTTTAACTGCAACAACTTTAATATACGCTATTGGAGCTGGAATTACCGCGGCTGCTGGCACCAGACTTGCCCTCCAA
+
DDDDDIIIIIIIIIIIGIIIIIIIIIIIIIIIIIIIIHIIIIIIIIGIIIGHIIIIIIIFHIIIIIIIIHIIIIIIIIHIIIIIIIGHIIIIIIIIHIIIIHHIIIIHIIHIIIIIIIIIIIIIIIIIIIIIIIIIIHIHHIHIIHHIHIIHHIHIHIIIIHIIIIIIIIIIIHIIIIIIIIIIIIHGIHIIIIIIIIIIIIHIIIIIIIIIIIIIIIIIIIIIIHIIIIIIIIIIIIIIIIIIHIIIIIIIIIIIIIIIIIIIIHIIIIIIIIIIIIIIIIIIIIIIIIIIIIIIIIIIIIIIIIIIIIIIIIIIIIIIIIIIIIIIIIIIIIIIIIIIIDDDDD
@HISEQ:969:HM2KJBCX2:2:1102:14584:44287 2:N:0:ACTATGCA
TGTCCGTGGATCCCCAACTATCCCTATTAATCATTACGGTGATCCTAGAAACCAACAAAATAGAATCATGCCGTCCTATTTTATTATTCCATGCTAATGTATTCAAGCAAAATGCCTGCTTTAAACACTCTAATTTTTTCAAAGTAAAGGTCCTGGTTCCCCGTGACACCCAATTAAGGGCATCGCGGTTCTCCAGAAGGTGAGAAATTGACTACACCAGTTCATACCCCTTAAGGCACGACCGATGTGTCAATCCCGAAATTCAACTACGAGCTTTTTAACTGCAACAACTTTAATATACGCTATTGGAGCTGGAATTACCGCGGCTGCTGGCACCAGACTTGCCCTCCAA
+
AADCBHHH<EHHHEEGDHHFHHHIIIIIIIHIHIIIIIIHIHHEHHIIIIIHHIIIIHIHIIGIHIIIGHHIIHHHIIIIHHEEHIIIHHHHHIIIIIGHIHHIIIIHIIIIHEHIIIIHIHCEHEFIIHIIHEHGHHFHHHIHIIHIIIHIIHHHHHHHHHGHIIIIIHIIIIIHHIIGIIIIHHGHIHIIIIIIHIIIIIIIIIIIIIIIIIIIHHIIIIIIIGIIIIIIIIIHHH=IIIIIIIIIIHGIIIIIIIIIIIHIIIIIIIIIIIIIIIIIIIIIIGIHHHHIIIIIIIIIIIIIHIIIIIIIIIIIIIIIIIIIIIIHIIIIIHIHIIIIIIIIIIIDDDDD
@HISEQ:969:HM2KJBCX2:2:1102:19894:43537 2:N:0:ACTATGCA
TGTCCGTGGATCCCCAACTATCCCTATTAATCATTACGTCGATCCTAGAAACCAACAAAATAAAATCAAACGTCCTATTTCGTTATTCCATGCTAATGTATTCAAGCGTGAGCCTGCTTTAAACACTCTAATTTTTTCAAAGTAACAGTCCTGATTCCCTAAAACACCAAATTAATGGCATTATAGTTCGTCAGAAGAGAGAAACCGATTATACCAGTACGTACAAAAGCACGACCAGTAGACCGGTCTCGAAATTCAACTACGAGCTTTTTAACTGCAACAACTTTAATATACGCTATTGGAGCTGGAATTACCGCGGCTGCTGGCACCAGACTTGCCCTCCAA
+
DDDBDIIEHIIEFHHIIHIIIIEHHHIIIEHGEHHHIIIHHIFHHHHHFHHHFHHIIHHI?HEEHHEHHIIDE1DHHIIHIIIIIHHHFHIIFHHHHHIHGEGHFIIIIIIIIHIIIIIIHIHHHIIIIHIIIIIIIIIIHHIIIIHHHHHFGHHHIIIHHIHHHFHHHHHIIIIIIIHHHIIHIIIIIHHIIIIIIIIIIIIHIIIIIIHIHHIIHHIIIHHHHIIIHIIIIIIGIIGIHHECHIGIHIHIHHIIGIIHFHHIIIHIIIIIHFHIHHHHIIIIHHHHHEIHGHIHIHHHEIIIIIIIIIIIIIHDIIIIIIIIIIIIIIHIHIIIIIIIDDDDC
@HISEQ:969:HM2KJBCX2:2:1102:8139:44600 2:N:0:ACTATGCA
TGTCCGTGGATCCCCAACTATCCCTATTAATCATTACGGCGACTCTAGAAACCAACAAAATAGAACCGCACGTCCTATTTCATTATTCCATGCTAATGTATTCGGGCATAGGCCTGCTTTGAACACTCTAATTTTCTCAAGGTAAAAGTCCTGGTTCCCCGACGCACACCAGTAAAGGGCACGCCGGCTCACCAAGAGGTAAGGCCCAGCCAAGTAGTACACGCCGTTAAGCGGACCACCCAGCCAGGTCTGAAGTTCAACTACGGGCTTTTTAACTGCAACAACTTTAATATACGCTATTGGAGCTGGAATTACCGCGGCTGCTGGCACCAGACTTGCCCTCCAA
+
DDDDDIIIIIIIIIIIIIIIIIIIIIIIIIIIIIIIIIIIIHIIIIIIIIIIIIIIIIIIIIIIIIIIIHIIIIIIIIIIIIIIHIIIIIIIIIIIIHIIIHHIIHHIIIIIHIIIIIIIIIIIIIIIIIFIIIIIIIIHIIIIIIIIHIIIIIIIIIIIIHIIIIIIIIIIIIIIIHHIIIIIIIIIIIIIIIIIIIIIIIIHIIHIIIIIIIIIIIIIIIIIIIIIIIIIIIIIIIIIIIIHFIIIIIIIIIIIIIIIIIIIIIIIIIIIIIIIIIIIIIIIIIIIIIIIIHIIIIIIIIIIIIIIIIIIIIIIIIIIIIIIIIIIIIIIIIIIIIIIIDDDDD
@HISEQ:969:HM2KJBCX2:2:1102:13219:44478 2:N:0:TCTATGCA
TGTCCGTGGATCCCCAACTATCCCTATTAATCATTACATCGATCCTAGAAACCAACAAAATAGAATCGGATGTCCTATTTCATTATTCCATGCTAATGTATTCAAGCGTGAGCCTGCTTTAAACACTCTAATTTTTTCAAGGTAACAGTCCTGATTTCCAACCACACCAAATAAATGGCATGAAAGTTCCTCAGAAGGTAGAGATCCATCTCACCAGTGCAGACAATTAAGCCTGACCAATGGGTAGACCCCGAAGTTCAACTACGAGCTTTTTAACTGCAACAACTTTAATATACGCTATTGGAGCTGGAATTACCGCGGCTGCTGGCACCAGACTTGCCCTCCAA
+
DDDCDHHIHHFG?CGHIHHHIHIIIHIIIIIEHIIIIIIGHHIHIHIIIIIIHIIIHIIIIIIIIIHIFGHIIHEHHIIIEHHHHIIHFHIIIIIHEEHIIGIIIIIHHHIIIIHHIIIIIIIHIIIHHIHHIIHHIHIIHIIIIIIIIIIHIIIHHIIHHIIIHHHIIIIIIIIHIIHIIIIIIHIIHIIIIIIIIIIIGIIIHHHIIHIIIIIIIIIHIIIIIIIIIIIIIIIIHIIIHIIHGDIIIIIIIIIIIHIIIIIIIIIIIIIIIHIHIIIIIIIIIIIHIIIIIIIIHIHIIIIIIIIIIIIHIIIIIIIIIIIIIIIIIIIIIIIHIIIIIIDDDDC
@HISEQ:969:HM2KJBCX2:2:1102:17603:45269 2:N:0:ACTATGCA
TGTCCGTGGATCCCCAACTATCCCTAATAATCATTACGTCAATCCTAGAAACCAACAAAATAGGATCAACGTCCTATTTCATTATTCCATGCTAATGTATTCAAGCGCGAGCCTGCTTTAAACACTCTAATTTTTTCAAAGTAACAGTCCTGATTCCCCACCACACCAAATTAATGACATGATGGTTCGTCAGAAGGTAGGAATCAGTAACACCAGTACGTACCGAAGGCACGACCAACGTACTAATCCCGAAATTCAACTACGAGCTTTTTAACTGCAACAACTTTAATATACGCTATTGGAGCTGGAATTACCGCGGCTGCTGGCACCAGACTTGCCCTCCAA
+
DDDDDIIHIIIIIIIIIIIIIIIIIIIIIIIIIIIIIIIIIIIIIIIIIIIIHIIIIIGIIIIIIIIIIIHIIIIHIIIIIIIIIIIIIHIHIIIIIIIIIIHIIIIIIIIIIIIIIIHHHHIIIIIIIHIIIIIIIIIIIIIIIIIHIIIIIIHIIHIIIIIHIIIIIIGIIIIIIIIIIIIIIIIIGHIIIIIIIIIIIIIIIIIIIIIIIIIIIIIIIIIIIIIIIIIIIIIIIIIIIIIIIIIIIIIIIIIIIIIIHFIIIIIIIIIIIIIIIIIIIIIIIIIIIIIIIIIIIIIIIIIIIIIIIIIIIIIIIIIIIIIIIIIIIIIIIIIIIIIIDDDDD
@HISEQ:969:HM2KJBCX2:2:1102:8189:45784 2:N:0:ACTATGCA
TGTCCGTGGATCCCCAACTATCCCTATTAATCATTACATCGATCCTAGAAACCAACAAAATAGAATCGGATGTCCTATTTCATTATTCCATGCTAATGTATTCAAGCGTGAGCCTGCTTTAAACACTCTAATTTTTTCAAGGTAACAGTCCTAATTCCCCGTGACACCAAATTAATGGCATTACGGTTCTTTAGAAGGTGAGAAATCAATAATATCAGTACATACCAACGGCATGACCGATACATTGATCCCGAAATTCAACTACGAGCTTTTTAACTGCAACAACTTTAATATACGCTATTGGAGCTGGAATTACCGCGGCTGCTGGCACCAGACTTGCCCTCCAA
+
DDDDCIIIIHIIIIIIIIIIIIIIIIIIIIHIIIIHIIIIIHIGIHIIHIIIIIHIIIIIHIIIIEHHHHHHIIIIHIIIIIIIHIIIIIIIIIIHIIIIIHIIIIIIIIIIIIIIIIIIIIHIIIIHIIEHHHIIIIIIIIIIIIIIIIHIIIIGIIIIIIIIIIIHIIIIIIIIIHIIIIIIIIIIIIIIIIGIIIIIIIIIIIIIIIIIIIIIIHIIIIIIIIIIIIIHIHIIGIIHIHHHHHIIIIIIIIIIHHIIIIIIIIIIIIIIIIIHIIIIIIHIIIIIIIIIIIIIIIIIHIIIIIIIIIIIIIIIIIIIIIIIIIIIIIIIIIHIIIIIIIDDDDD
@HISEQ:969:HM2KJBCX2:2:1102:7992:46409 2:N:0:ACTATGCA
TGTCCGTGGATCCCCAACTATCCCTATTAATCATTACGTCGATCCTAGAAACCAACAAAATAGAATCAAACGTCCTATTTCGTTATTCCATGCTAATGTATTCAAGCGTGAGCCTGCTTTAAACACTCTAATTTTTTCAAAGTAACAGTCCTGATTCCCCATGACACCAAATTAATGACATCATGGTTCGTCAGAAGGTAGGAATCAATAATACCAGTACGTACAATAGCACGACCAATAAATTGATCCCGAAATTCAACTACGAGCTTTTTAACTGCAACAACTTTAATATACGCTATTGGAGCTGGAATTACCGCGGCTGCTGGCACCAGACTTGCCCTCCAA
+
DCDDBHIIIGHIHIIIHIIIHHHHEHHEHHIHHHHHHIIEHHHHIHIIHFHHHHIIIEHEHHHHIIGIIHIHFHHHHHHHIHIIGIIHGHHHIHEIHHHIECIIIHIIIIGIIHHHIIEHEHECEHHGGIIHHHFHHHIHIHHHIIIIIHIHHHHEHHEHHGHHHHHDHHHGHHHHIHEIIHIHHIIHHDGCHHIIHIIIHGGFHHIHHEGGCFHGIIIIHFHHHHIIHEHIHCCHIHHIIHHCHIIHIIIIIHIIIHIIHIHIIIIIIIIHHHIIIHGIIIHHHFEIHIHIIIHIIIIIIHHHEIIIHIHIIIIIIIIIIIIIIIIIIIIIHIIIIIIHDDDDD
@HISEQ:969:HM2KJBCX2:2:1102:6090:46271 2:N:0:ACTATGCA
TGTCCGTGGATCCCCAACTATCCCTATTAATCATTACGGTGATCCTAGAAACCAACAAAATAGAACCATGCCGTCCTATTCTATTATTCCATGCTAATGTATTCGAGCAAAAATGCCTGCTTTAAACACTCTAATTTTTTCAAGGTAAAGGTCCTGGATCCGCAAGACACCCAATAAAGGACATCAAGTTTCTCCAGAAGGTGAGAAATCAGCAGTGACAGTTCATACCCCTTAAGGCATGACCATCACGTCAATCCCGAAATTCAACTACGAGCTTTTTAACTGCAACAACTTTAATATACGCTATTGGAGCTGGAATTACCGCGGCTGCTGGCACCAGACTTGCCCTCCAA
+
DDDDAHHHIIHIIIIIIHIIIIIHIGIIIIIIIIIIIIIIIIIIIHIIIIIIIIIHIIGIIIIIIIIIIHIIIIHIIIHIHIIHIIIHGIGIIHICHIIHIHIHHHHIIIHHHIIIIHHIIHIHIHIIIIIIIIIHIIIIIHGIHHIHIIIIHIIIIIHHIHIHIIIIIIIIHGIIIIIIIIHIIIIIHEHIIIIIIIIIIIIIIIIIHHG?HIIIIHIHIIIIIIHIIIHIIHHIIIIIHIGGIIHGGHEDHHHIIGIIIHIIIIHHIIIIIIIIIIIIIIIIIIIIHGGCHHFIIIIIHIIIIHIIIIIIIIIIIIIIIIIIIIIIIIIIIHHIIHHIIIIIIIIHADDDD
@HISEQ:969:HM2KJBCX2:2:1102:5572:45901 2:N:0:ACTATGCA
TGTCCGTGGATCCCCAACTATCCCTATTAATCATTACGTCAATCCTAGAAACCAACAAAATAGGATCGAACGTCCTATTTCATTATTCCATGCTAATGTATTCAAGCGTTAGCCTGCTTTAAACACTCTAATTTTTTCAAAGTAACAGTCCTGTTTCCCTGCAACACCAAATTAATGACATTACAGTACTTCAGAAAGGAGGAATCAGCGAAGCCAGTTCATACCAGTGGCACGACCAACCTGCTGACCCCGAAATTCAACTACGAGCTTTTTAACTGCAACAACTTTAATATACGCTATTGGAGCTGGAATTACCGCGGCTGCTGGCACCAGACTTGCCCTCCAA
+
@@BB@@FEHEHHCGG1EHCFHGH1<D@FFFHHEHHHIHGEHIH<<CF1DF@@CGHEHH1<FHG?G@GH0CCCHEHHH@<DF1CHEHED@EH?EHIHHHHHGHHGG<EGEHHI@GHHHEHFHIE@FHEHHFAFH@H@GF?CGACHGHIIHHHIFGGIHHHE@E=FHHHCHFHHIIHHIHHHCHGEHEG%IGIIHHHCHIIIIIIIIIHHIIIIHIIIIIIHIHHHHHIIHIIHIIIHHHIIIHHFHCHIGHHHIHHIIHIHHHEFHHIIIHIHFGHIIHHHHIHHHFIIIHHIHIGIIIIHEIIIIHIIIHIHEHIIHHHHIIIIIIIIHHGEHFIIIIHHIDADDC
@HISEQ:969:HM2KJBCX2:2:1102:9523:47334 2:N:0:ACTATGCA
TGTCCGTGGATCCCCAACTATCCCTATTAATCATTACGTCAATCCTAGAAACCAACACAATAGGTTTGAACGTCCTATTTCATTATTCCATGCTAATGTATTCAAGCGTTAGCCTGCTTTAAACACTCTAATTTTTTCAAAGTAACAGTCCTGTTTCCCTGCAACACCAAATTAATGGCATTACAGTTCTTCAGAAAGGAGGAATCAGCGAAACCAGTTCATACCAGTGGCACGACCAACCTGCTGACCCCGAAATTCAACTACGAGCTTTTTAACTGCAACAACTTTAATATACGCTATTGGAGCTGGAATTACCGCGGCTGCTGGCACCAGACTTGCCCTCCAA
+
0<<<0D<1/0<1<1<<DCG<1D1<1C1DC@G11<C<G@C1EHE?11<<<C<1CFH<11<1<<111<F=<?C<F10<GC<1<1<<D1<11F1<DFHGGFGH?F<@E1B0ECGCF@6@G6GDCEGHHHGAHHHHFGHC<BC1GB6D<F<@GFAA1HHH4CFHIIHFE?@C1@G@EHF@<CEHFCGGHHHHGF:HHGIIHCCCDHF<<HCDDIHGCEIH6FECEHHIHEHHHHDIHIHCDDCF?CHC<CCF?DEHC?IHHHEHHECCGECG@GFHEGCEFHHEHG@HEHG<@EHGDHE@CHGHGCGG1HHCHIIIHIIGHHG@HGEIHHG@HEF1HCIIIHHEHD@@<@
@HISEQ:969:HM2KJBCX2:2:1102:17859:47120 2:N:0:ACTATGCA
TGTCCGTGGATCCCCAACTATCCCTATTAATCATTACGTCGATCCTAGAAACCAACAAAATAGAATCAAACGTCCTATTTCATTATTCCATGCTAATGTATTCAAGCGTGAGCCTGCTTTAAACACTCTAATTTTTTCAAAGTAACAGTCCTGATTCCCCACAACACCAAATAAATGACATCATGGTTCGTCAGAAGGGAGAAACCGACGATGCCAGTACGTACCGAGGCACGACCGACATGATGGTCCCGAAATTCAACTACGAGCTTTTTAACTGCAGCAACTTTAATATACGCTATTGGAGCTGGAATTACCGCGGCTGCTGGCACCAGACTTGCCCTCCAA
+
DDDDDIIIIIIIIIIIIIHHIHIIIIIIIIIIIIIIIIIIIIIIIIIHIIIIIIIIHHHIIHHHHIIIIIIIIIIIIIIIIIIIIIIIIIIIIHIIIIIIIHIHIIIIIHIIIIIIIIIHIHIIIIIIIIIHIIIIIIIIIIIIIIIIIIIIIGIIIIHIIIIIIIIIIIHIIIIIIIIIIIIHIIIIIIIIIIIIIIIIIIIIIIIIIIIIIIHIIIIIIIIIIIIIIIIIIIIIIIIIIIHHIIIIIIIIIIIIIIIIIIIIIIIIIIIIIHIIIIIIIIIIIIIIIIIIIIIIIIIHIIIIIIIHIIIIIIIIIIIIIIIIIIIIIIIIIIIIIIHIDDDDD
@HISEQ:969:HM2KJBCX2:2:1102:13016:47335 2:N:0:ACTATGCA
TGTCCGTGGATCCCCAACTATCCCTATTAATCATTACGTCAATCCTAGAAACCAACAAAATAGGATCAAACGTCCTATTTCATTATTCCATGCTAATGTATTCAAGCGTTAGCCTGCTTTAAACACTCTAATTTTTTCAAAGTAACAGTCCTGTTTCCCTGCAACACCAAATTAATGGCATTACAGTTCTTCAGAAAGGAGGAATCAGCGAAGCCAGTGCATACCAGTGGCACGACCAACCTGCTGACCCCGAAATTCAACTACGAGCTTTTTAACTGCAACAACTTTAATATACGCTATTGGAGCTGGAATTACCGCGGCTGCTGGCACCAGACTTGCCCTCCAA
+
DDDDDIIIIIIIIHIIIIIEHIIIIHIIIIIIIIIHIIIIIIIIHIFGHHIIHIIIIIIFHHIIIIIIIIHIIIIIIIIIIIIIIIIHIIII?HIIHIIIIHHIIIIIIIIIIIIIIIIIIIIHGIIIIIIIHIIIIIIIIIHIHIIIHIIIIIIIIIIIHIHHIIIIIIIIHIIIIIIIIIIHHIIIIIHIIIIIIIIHHIIIIIIIIIIIIIIIIIIIIIIHIIIIIIIIIIIIIIIIHHGHHGIIIIIHIIIIHIIIIIIIIIIIIIIIIIIIIIIIIIIHHCIHHHHIIIIIIIIIIIIIIIHIIIIGIIIIIIIIHHHHHHFHIIIIIIIIIIIIIDDDDD
@HISEQ:969:HM2KJBCX2:2:1102:1630:47096 2:N:0:ACTATGCA
TGTCCGTGGATCCCCAACTATCCCTATTAATCATTACGGTGATCCTAGAAACCAACAAAATAGAACCATGCCGTCCTATTTTATTATTCCATGCTAATCTATTCAAGCACAAGCCTGCTTTAAGCACTCTAATTTTTTCAAGGTAATAGCTCTGCTTCCCCAACGCACTAACTTAATAGCATGCTGGTTATTCAGAAGGTAGGAATTCATCAGGCCAGTGCGGACAGTGAAGCCCGACCAACCGACAAACTCCGAAATTCAACTACGAGCTTTTTAACTGCAACAACTTTAATATACGCTATTGGAGCTGGAATTACCGCGGCTGCTGGCACCAGACTTGCCCTCCAA
+
DDDDDIIIIIIIIIIIIIIIIGIIIIIIHIIIIIIIIIDHIIIIIIGIIHIIIGHHIHIIIIHIIIIIIHGHHHGHHIHIHIIIIEHGHIIIIIIEGCHHIHIHHIIIIIIIIHIIHIHHHHHHEHHCGHHIIHIIIIHGIIIIIIIIHHHIIHHHHHHHIHHHFEHIIGHIIIIHFHIHIGIIIHHHHGHHHIHIIIHGIIIIIHIIIHIIHHIIHHIIIHIIHIIIIIGHIHHIIHIIIHIIHHFIHIIIIIIIHIIIIIIHHIIIIIHIIIIIIIIIIIHHIIIIIIIIIHHIIIIIIIHHIIIIIIIIIIHIIIIIIIIIIHIIIIIIIIIIIIIHIIIDDDDD
@HISEQ:969:HM2KJBCX2:2:1102:1513:48808 2:N:0:ACTATGCA
TGTCCGTGGATCCCCAACTATCCCTATTAATCATTACGGCGGTCCTAGAAACCAACAAAATAGAACCGCACGTCCTATTCTATTATTCCATGCTGTAATATTCGAGCAAAGGCCTGCTTTGAACACTCTAATTTTTTCAAAGTAAAAGTCCTGGTCCCCAACACACCCAGTGAAGGGCATGCGGTTCTCCAGAAGAAAAGGCCCGGCCGGACAAGTGCACGCGGTGAGGCGGACCTGCCAGCCAGGCCAAAGGTTCAACTACGAGCTTTTTAACTGCAACAACTTTAATATACGCTATTGGAGCTGGAATTACCGCGGCTGCTGGCACCAGACTTGC
+
@0DBDHH?EE?DG<CFCGHHCFHEGFCCCFHGFIHGGE0/C?<<EHHEHHEF<DEH@EHHGEGHCGHHIIGH@CE@HF11<1FGH?GIIHHHEHHHEHIEEHDEFHHHHBCHHHEEIIHHH@@FGCHDHHICHEGHBFBGHHGFHHHGHGDEGHIIHHF/FA?EBEEHAHHFHHHFFE.ECEHGHEHEHCGGHIIHFGHF?BFEHDEEHIHHCFHG=IHHIIHIIIIHDHHHEIHFHHFFHIIHHGF1IHIHEFHEIHIIHIHHHHFEHEF?GEHHHG@EEFEHIIIIHGFIHEFH1IHHG@IIHHEFEECHHHIIHHHHHHHHF?G@IIIIDDDDD
@HISEQ:969:HM2KJBCX2:2:1102:17420:49569 2:N:0:ACTATGCA
TGTCCGTGGATCCCCAACTATCCCTATTAATCATTACGGTGATCCTAGAAACCAACAAAATAGAACCATGCCGTCCTATTTTATTATTCCATGATAATGTATTCAGGCACTGGCCTGCTTTGAGCACTCTAATTTTTTCAAGGTAATAGTCCTGCTTCCCCAGCGCACCAAGTAAATGGCATGCTGGTTATTCAGAAGGTAAGAACCCACCACGCCAGTACGGACAATGAAGCCCGACCAACGGACAGATTCCGAAATTCAACTACGAGCTTTTTAACTGCAACAACTTTAATATACGCTATTGGAGCTGGAATTACCGCGGCTGCTGGCACCAGACTTGCCCTCCAA
+
<0<<<0<D/C11<1<F@01F1D1<FECGHHHCHEFE1@EF<CEFHHH@FHC?H1FHHCGFHH?FHHIHHHCECCDHGHIIEEHIHH@GC1CFH1<DGEHCFE?HHHEGH@CCFEEEHFGHHHHGHHEHHHIHHIHIHEHFFFHHEIHIHHEIGIHIHDHCDHGHCCHGHFHIHGHG?IIIIIHHHFGHHHIIIIIHGGGIIHHG@<IIIGIIIHIIHHFHHIIHIHHG@IHE?HDEHEHGCG9<HEGIIHEE1GHGHGCFGIIHCC1GD0?HHHEHFGIHIHF?CHEHHHHGCHG<EHIIHHHF1EGHGC1EHGCHDHHHIIIIIHHHIHHHIHHF@HHHIHH@DDDB
@HISEQ:969:HM2KJBCX2:2:1102:14993:48606 2:N:0:ACTATGCA
TGTCCGTGGATCCCCAACTATCCCTATTAATCATTACGGTGATCCTAGAAACCAACAAAATAGAACCATGCCGTCCTATTCTATTATTCCATGCTAATGTATTCGAGCAAAAATGCCTGCTTTAAACACTCTAATTTTTTCAAGGTAAAGGTCCTGGATCCGCAAGACACCCAATTAAGGACATCAAGTTTCTCCAGAAGGTGAGAAATCAACAGCGACAGTTCATACCCCTTAAGGCATGACCATCACGTCAATCCCGAAATTCAACTACGAGCTTTTTAACTGCAACAACTTTAATATACGCTATTGGAGCTGGAATTACCGCGGCTGCTGGCACCAGACTTGCCCTCCAA
+
DDD@DHIIHIIIIIIIIIIIHIHIIIIIIIIIIIHIHIIIIIIFHHIIGHHHIIIHEHIHIIHHGHHHIGHGIGHHHIEHIIEHHIHIHHE@DCFHFE1CF@FIHHHEFIIHIIHGHIHGHIIHHFGIIHHHHHHFHIHHEGIIIIIIHIHIIIIIIIIIIIIIIIHHIIIIIHHHIIIIIIIIIIHHHHHIIIIIIGIIIIIIHIIIIIHIIIIIIIHHHIIIHIIIHIIIIIIIEIIIIIIIIGIIIIHHIIIIIIIIIIIIIIIIHIIIIIIIIIIIIIIIIIIIIIIIIHIIIIIIIIIIIIIIIIIIIIIIIIIIIIIIIIIIIIIIIIIIIIIIIIIIIIIIDDDDD
@HISEQ:969:HM2KJBCX2:2:1102:3737:48976 2:N:0:ACTATGCA
TGTCCGTGGATCCCCAACTATCCCTATTAATCATTACGGTGATCCTAGAAACCAACAAAATAGAACCATGCCGTCCTATTCTATTATTCCATGCTAATGTATTCGAGCAAAAATGCCTGCTTTAAACACTCTAATTTTTTCAAGGTAAAGGTCCTGGATCCGCAAGACACCCAATAAAGGACATCAAGTTTCTCCAGAAGGTGAGAAATCAACAGTAACAGTTCATACCCCTTAAGGCATGACCATCACGTCAATCCCGAAATTCAACTACGAGCTTTTTAACTGCAACAACTTTAATATACGCTATTGGAGCTGGAATTACCGCGGCTGCTGGCACCAGACTTGCCCTCCA
+
DDDCDIIHIIIIIIIIIIIIIHIIIIIIIIIIIIIIIIIIIIIHIIHIIIHHIIIIIIIHIIHEHIGIIIHHIHHIHHIIFHIIIHIIIIIHGHIGIIHIHIIIHIIIIIIIIIIIIIIGIIIIIIIIIIHIIIIIIHIHIHIIIHIIIHHHHIIIIIIHHHIIIIHIIHHIIIIIIIIIIIIIIIIIIIHIIIIIIIIIIIIIIIIIIIIIIIIIIIIIIIIIIIIIIIIIIIIIIIIIIIIIIIIHHHGIIIIIIIIIIIIIIIIIIHIHGIIIIIIIIHIHIIIIIIIIIIHIIIIHHIGIHIIIIIIIHIIIIIIIIIIIIIIIIIIIHHIIIIIIIIIIIIIDDDDD
@HISEQ:969:HM2KJBCX2:2:1102:20552:49126 2:N:0:ACTATGCA
TGTCCGTGGATCCCAACTATCCCTATTAATCATTACGGTGATCCTAGAAACCAACGAAATAGAACCAATCCGTCCTATTTCATTATTCCATGCTAATGTATTCAGACGTTAGCCTGCTTTAAACACTCTAATTTTTTCAAAGTAACAGTCCTGATTTCCTATCACACCAACTAAATGGCATGAAAGTTCCTCAGAAGGTAGAGATTTATCTCACCAGTACAGACAATTAAGCCTGACCAATGGATAAACCCCGAAATTCAACTACGAGCTTTTTAACTGCAACAACTTTAATATACGCTATTGGAGCTGGAATTACCGCGGCTGCTGGCACCAGACTTGCCCTCCAA
+
@<<DBHI@/01<DHHIIIIIIIIIIIIIIIIIIICH?@<1D<11<1<FGH@GEHE0DHHHED1<C1DHGH10<DF=111<1<<F1<F1D<11111D1DGH?EHF@<<<1DG7GH@1DH?ECBBCFGD1B<9<1<DHIGF<EEEGD8<1C9<EHGGEFD1<<1GFFHH9EFE0DF?0<0G<GE<FC</<D0<0DCE<:CGEC<@GE?FH?:1FFEHG?1@F@HGCG<:1A@G<1HHAF1GC@<1/1CFEGHHCIHD1HEIIIIIIIIIIIIIIIIIIIIIIIIIIIIIHHIIIIIIHIIIIIIIIIIIIIIIIIIIIIIIIIIIIIIIIIIIIIIIIIIIIIGDDDCD
@HISEQ:969:HM2KJBCX2:2:1102:8967:49984 2:N:0:ACTATGCA
TGTCCGTGGATCCCCAACTATCCCTATTAATCATTACATCGATCCTAGAAACCAACAAAATAGAATCGGATGTCCTATTTCATTATTCCATGCTAATGTATTCAAGCGTGAGCCTGCTTTAAACACTCTAATTTTTTCAAGGTAACAGTCCTAATTCCCCGTGACACCAAATTAATGGCATTACGGTTCTTTAGAAGGTGAGAAATCAATAATATCAGTACATACCAACGGCATGACCGAAACATTGATCCCGAAATTCAACTACGAGCTTTTTAACTGCAACAACTTTAATATACGCTATTGGAGCTGGAATTACCGCGGCTGCTGGCACCAGACTTGCCCTCCAA
+
BDDA?@CDE=EGCG1CCEHEEHHC@HF?GEHGHHIHHECGHHHH@GH@HFHHIIEEEHHFCHCCEFHHHHHHHH?GHII@CGHIHIFHCEHI?GHH@GHIIHGHHEHIHHHGHIHIIIIHHHHFHIIHHHGFFEF<HIIHHIIIHIIHFHIIIIIHIHIIIIHIIIHHIHIIHIIIIIIIIHIHIIIGHHIIHHHIIIHHHFIIIGIIIIIIHHFIGIIIIHIIHFIHIIIIIIIIIGIIIIIHEDFHDDIIIHHHIHIIIIHHGIHHIIIIIIIIIIHIHHHIIIIIIIIIIIHDGEIHHHIIIIIHEIIIIIIIIIHIIIIIIIIIHHIGIIIIIHIIIHDD@@B
@HISEQ:969:HM2KJBCX2:2:1102:9614:51627 2:N:0:ACTATGCA
TGTCCGTGGATCCCCAACTATCCCTATTAATCATTACGGTGATCCTAGAAACCAACAAAATAGAACCATGCCGTCCTATTCTATTATTCCATGCTAATGTATTCGAGCAAAAATGCCTGCTTTAAACACTCTAATTTTTTCAAGGTAAAGGTCCTGGATCCGCAAGACACCCAATTAAGGACATCAAGTTTCTCCAGAAAGTGAGAAATCAACAGCGACAGTTCATACCCCTTAAGGCATGACCATCACGTCAATCCCGAAATTCAACTACGAGCTTTTTAACTGCAACAACTTTAATATACGCTATTGGAGCTGGAATTACCGCGGCTGCTGGCACCAGACTTGCCCTCCAA
+
DDDDDIIIIIIIIHHIIIIIIIIIIIIIIIIIIIIIIIIIIIIIIIIIIIIIIIIIIHIHHIHHIIIIIIIIIIIIIIIIIIIIIGIHHIIIIIIIIIIIIHIIIIIHHIIHIIIIIHIIIIHIGHIIIIIIHIIIIIIIIIHHHIIIIIIIIIHHEHHIHIIIIIHHIIHIIHHHHHHIIGHHHIIHHHIIHHIIIIHIHIIIGIHGIIIIIIHIIHIIHHIIIIIIHIIIIIIHIHHIIIIIIIIIIIHGIIIHHGIIIIIIIIIIHHIHEIIHIIIIIIIIIIIIIIHIIIIIHHIIHIIIIIIIIIIIIIIIIIIIIIIIIIIIIIIIIIIIIIIIIIIIGIHHDDDDD
@HISEQ:969:HM2KJBCX2:2:1102:7193:52354 2:N:0:ACTATGCA
TGTCCGTGGATCCCAACTATCCCTATTAATCATTACGTCAATCCTAGAAACCAACAAAATAGAATCAAACGTCCTATTTCATTATTCCATGCTAATGTATTCAAGCGTAAGCCTGCTTTAAACACTCTAATTTTTTCAAAGTAACAGTCCTGATTCCCCACGACACCAAATTAATGACATCGCGGTTCTTCAGAAGGTAGGAACCAATAATGCCAGTGCGTACCGAGGCACGACCGACAATCTGATCCCGAAATTCAACTACGAGCTTTTTAACTGCAACAACTTTAATATACGCTATTGGAGCTGGAATTACCGCGGCTGCTGGCACCAGACTTGCCCTCCAA
+
DDDDB=GCHIIH@HCEHIGIHHHHIIIIHHHHHIIHHIIIIIIEGHHIIIIIGHCEHIIHH?DHHHIHIHHIHHIIIIGIIIIIIIIHHIIE1FIHIHHHFFIHIIHHIHHIIHHIIIIIHGHIHIHIIIHHGHHHGEFHIHIHIIIIHIIHIIIIIIIIGDHIIIHHIIIIIIHGHHFHIIHHHHIHGIIIIIIIIIHIIIHHHIIIIHFHFGHIIIIHIHGIIIHIIIIIIIIIIIIHFFFHHHHHIHHIIIFHHHHEIIIHHIIHIHHHDHIHHHHHHIIIIHHIGIIHIIHHIIIIIIIIHHIIIIIIHIHIHIIHFIIIIHIFHFHHGIGIIIIBCDDD
@HISEQ:969:HM2KJBCX2:2:1102:1401:53354 2:N:0:ACTATGCA
TGTCCGTGGATCCCCAACTATCCCTATTAATCATTACGGTGATCCTAGAAACCAACAAAATAGAACCATGCCGTCCTATTCTATTATTCCATGCTAATGTATTCGAGCAAAAATGCCTGCTTTAAACACTCTAATTTTTTCAAGGTAAAGGTCCTGGATCCGCAAGACACCCAATTAAGGACATCAAGTTTCTCCAGAAGGTGAGAAATCAACAGCGACAGTTCATACCCCTTAAGGCACGACCATCACGTCAATCCCGAAATTCAACTACGAGCTTTTTAACTGCAACAACTTTAATATACGCTATTGGAGCTGGAATTACCGCGGCTGCTGGCACCAGACTTGCCCTCCAA
+
DDDDAHIIIIIIIIIIIIIIIIIIIIIIIIIIIIIIIIIIIIIIIIIHIIIIIIIIIIIGIIHHHIIIIHIIIHIIIIIIHIIIIIIIIHIIHIIIHIGHHHHHHIIIIIIIIIIIIHIHIIIIIHIIHIIIIIIIIIIHIIIIIHHHIIIIIIIHIIHIIIIIIIIIIIIIIIIIHIIIIIIIIIIHHIHIIIIIIIIIIIHIIIIIIIIIIIIGIIIIIIIIIIIIIIIIIIIIIIIIIIIIIIHHIIHGIIIIIIIIIIIIIIIIIHIIIIIIIIIIIIIIIIIIIIIIIIIIIIIIIIIIIIIIIIIIIIIIIIIIIIIIIIIIIIIIIIIIIIIIIIIIIIIIDDDDD
@HISEQ:969:HM2KJBCX2:2:1102:17904:52924 2:N:0:ACTATGCA
TGTCCGTGGATCCCCAACTATCCCTATTAATCATTACGTCAATCCTAGAAACCAACAAAATAGGATCAAACGTCCTATTTCATTATTCCATGCTAATGTATTCAAGCGTTAGCCTGCTTTAAACACTCTAATTTTTTCAAAGTAACAGTCCTGTTTCCCTGCAACACCAAATTAATGACATTACAGTTCTTCAGAAAGGAGGAATCAGCGAGACCAGTACGTACCAATGGCACGACCAACCTGCTGACCCCGAAATTCAACTACGAGCTTTTTAACTGCAACAACTTTAATATACGCTATTGGAGCTGGAATTACCGCGGCTGCTGGCACCAGACTTGCCCTCCAA
+
DDDDDIIHIIIIIHHIIIIIIIIIIIIIIIIIIIIIIIIIIIIIIIIIIIIIFHHIIHIIIIIIHIIIIIIIHHIIIIHIIIIHIIIHIIIIGIIIIHHHIIIIIIIIIIIIIIIIIIIIIIHIIIHIHHHIIIIIIIIIIIHIIHIIHIIHIIIIIIIIIIIIIIIIIIIIIIIIIIIIIIIIIIIIIIIIIIIIIIIIIIIIIIIIIIIHIIIIIIIIIIIIIIIIIIIIIIIIIIIIIIHHGIIIIIHIIIIIIHIIIIIIIIIIIIIIIIHIIIIIIIIIIIIIIIIIIIIIIIIIIIIIIIIIIIIIIIIIIIIIIIIIIIIIIIIIIIIIIIIIIDDDDD
@HISEQ:969:HM2KJBCX2:2:1102:13446:53430 2:N:0:ACTATGCA
TGTCCGTGGATCCCCAACTATCCCTATTAATCATTACATCGATCCTAGAAACCAACAAAATAGAATCTGATGTCCTATTTCATTATTCCATGCTAATGTATTCAAGCGTAAGCTTGCTTTAAACACTCTAATTTTTTCAAGGTAACAGTCCTAATTCCCTGCAACACCAAATTAATGACATTACAGTTCTTCAAGAAGGAGGAATCAGTAAAGCCAGTACATACCATTGGCACGACCAACCTACTGACCCCGAAATTCAACTACGAGCTTTTTAACTGCAACAACTTTAATATACGCTATTGGAGCTGGAATTACCGCGGCTGCTGGCACCAGACTTGCCCTCCAA
+
DDDDDIIIIIIIHHIIIHIGIIHIIIIIHIIIIIIIIIIIIGIIHIIIEHIHHIIIIHIIIHIGHIIIIIIIIIIIIIIIIIIIEIHHHHHHIIIIHIHIIHIIIIIIIIIGIIIHHIIIHIGFHIIIIHHHIIIIIIIIHHHIIIIIIIIHIIIIIIHIIIIIIIIIHIHHIIIIIIIIIIIIIIIHIIHIIIIIIIIIIIIIIIIIIIIIIIIIIIIIIIIIHHHHIIIIIIIIIIIIHIHHFHHIHIIIIIIIIIIIIIIIIIIIIIIIIIHIIIIIIIIIIIIIIIIIIIIIIIIIIIIIIIIIIIIIIIIIIIIIIIIIIIIIIIIIIIIIIIIIIDDDDD
@HISEQ:969:HM2KJBCX2:2:1102:20375:53721 2:N:0:ACTATGCA
TGTCCGTGGATCCCCAACTATCCCTATTAATCATTACGGTGATCCTAGAAACCAACAAAATAGAACCATGCCGTCCTATTCTATTATTCCATGCTAATGTATTCGAGCAAAAATGCCTGCTTTAAACACTCTAATTTTTTCAAGGTAAAGGTCCTGGATCCGCAAGACACCCAATTAAGGACATCAAGTTTCTCCAGAAGGTGAGAAATCAACAGCGACAGTTCATACCCCTTAAGGCACGACCATCACGTCAATCCCGAAATTCAACTACGAGCTTTTTAACTGCAACAACTTTAATATACGCTATTGGAGCTGGAATTACCGCGGCTGCTGGCACCAGACTTGCCCTCCAA
+
DDDDDIIIIIIIIIIIIIIIIIIIIIIIIIIHIIIIIIIIIHIHIIIIIIIIIGIIIHIHIIIGIIIIHHIIHIIIGIIIIIIIIIIIIIGHIHIIIIIIHGHIHIIIIIIIIIIIIIHIIIIIIIIIIIIIIIIHHIIIIIIIIIIIIIIIIHIIHIIIIIIIIIIIHIIIIHIGIIIIIIIIIIIIIIIIHIIIIIIIIIIIIIIIIIIHIIIIIIIIIIIIIIIIIIIHIIIIIIIIIIIIIHHIIGIHIIIHIIIIIIIIIIIIIIIIIIIIIIIIIIIIIIIIIIIIIIIIIIIIIIIIIIIIIIIIIIIIIIIIIIIIIIIIIIIIIIIIIIIIIIIIIIIIDDDDD
@HISEQ:969:HM2KJBCX2:2:1102:8159:53808 2:N:0:ACTATGCA
TGTCCGTGGATCCCCAACTATCCCTATTAATCATGACGGTGGTCCTAGACCAACAAAATAGAACAAACGTCCTATTTTATTATTCCATGCTAATGTATTCAAGCAAAAATGCCTGCTTTAAACACTCTAATTTTTTCAAAGTAAAGGTCCTGGTTCCTCGTGGCACCCAATTAAGGACATCACGGTTCTCCAGAAGGTGAGATATTCACTACACCAGTTCATACCCCTTAAGGCACGACCGATGTGCAAATCCCGAAATTCAACTACGAGCTTTTTAACTGCAACAACTTTAATATACGCTATTGGAGCTGGAATTACCGCGGCTGCTGGCCCCAGACTTGCCCTCCAA
+
<DD0DHCCEHG1<G1CHIHEC11<F?<<<C@1C11<D</<<EHFGG1D@GH1CEHCC1<CG?CG1D<<G<<D0111<C<C@H1D<FH1G1FH1<<C@E@1GF1DHCC?H@>1<@<DCFIHHH8811<C<%<<61HGCBIIHEBHIHG?IIHFEH1<7<?7A<C<0$?@FC<GCFHFHCGFFF/CGFEHG?HHF?HEFFHGCHEHF0FDF0;CH@<?F:0EHE<AF@?GHGF<0AHHC<=C<FC@D<<1FEH?CD<11FC@<<0@EHED1D01GD<11<CD<<1<1D<C<11GEGCCD<C<?EHHGG1HGHIHFHE/<///<IHEH@C<<0/1HHC<<C<HHHE1D0B<?
@HISEQ:969:HM2KJBCX2:2:1102:5508:54038 2:N:0:ACTATGCA
TGTCCGTGGATCCCCAACTATCCCTATTAATCATTACGGTGATCCTAGAAACCAACAAAATAGAACCATGCCGTCCTATTCTATTATTCCATGCTAATGTATTCGAGCAAAAATGCCTGCTTTAAACACTCTAATTTTTTCAAGGTAAAGGTCCTGGATCCGCAAGACACCCAATAAAGGACATCAAGTTTCTCCAGAAGGTGAGAAATCAACAGTAACAGTTCATACCCCTTAAGGCATGACCATCACGTCAATCCCGAAATTCAACTACGAGCTTTTTAACTGCAACAACTTTAATATACGCTATTGGAGCTGGAATTACCGCGGCTGCTGGCACCAGACTTGCCCTCCAA
+
DDDDDIIIIIIIIIIIIIIGIIIIIIIIIIIIIIIIIIIIIIIIIIIIHIIIIIIIIIIIIIHIIIIIIHHIIIIIIIIIIIIIIIIIIIIIIIIIIIIIIHFGHHIGIIHIIIIIIIIIIHIIHIHHIIIIIIIIIIIIIIIIIIIIIIIIIIIIIIIIIIIIIIIIIIHIIIIIIIIIIIIIIIIIIIHIIIIIIIIIIHIIIIIIIIIIIIIIIHIIIIIIIIIIIIIIIIIIIIIIIHIIIIIIIIHGIIIIIIIIIIIIIIIIIIIIIIIIIIIIIIIIIIIIIIIIIIIIIIIIIIIIIIIIIIIIIIIIIIIIIIIIIIIIIIIIIIIIIIIIIIIIIIIIDDDDD
@HISEQ:969:HM2KJBCX2:2:1102:13184:54110 2:N:0:ACTATGCA
TGTCCGTGGATCCCCAACTATCCCTATTAATCATTACGGTGATCCTAGAAACCAACAAAATAGAACCATGCCGTCCTATTCTATTATTCCATGTTAATGTATTCGAGCAAAAATGCCTGCTTTAAACACTCTAATTTTTTCAAGGTAAAGGTCCTGGATCCGCAAAACACCCAATTAAGGACATCAATTTTCGCCAGAAGGTGAGAAATCAACAGCGACAGTTCATACCCCTTAAGGCATGACCATCACGTCAATCCCGAAATTCAACTACGAGCTTTTTAACTGCAACAACTTTAATATACGCTATTGGAGCTGGAATTACCGCGGCTGCTGGCACCAGACTTGCCCTCCAA
+
<00<D0<1C01CFHHEHIHIIHIIIIIIIHIIIIIIII0<CHIHIIIICHIHHHIIGHHIH?E1DCGH?1D1?<C<<<DFH11<<<FDF@<111<<111<<<11@6<7@?GF@C>1DH@F<B<<F<@F61B?A1<CH1<6<<111?FB<6DCH?D;7<'12@8<##)<E?HFDF<DHGC8D<//</D-A</<-FEEC/<C<0CHHCF.<<HEIHG:1D<<<11<C<</<>F<AEIHFFHHFFHCB?E:=B1FIIIIIHHIIIIHIHHEHEIIHHIIHIHHHHIGIIIIHHHIIIIHHHIIIIIIIIIIIIIIHIIIIIIIIIIIHIIIIIIIIIIIIIIIIIIIHIIH@DDDB
@HISEQ:969:HM2KJBCX2:2:1102:10819:53763 2:N:0:ACTATGCA
TGTCCGTGGATCCCCAACTATCCCTATTAATCATTACGTCGATCCTAGAAACCAACAAAATAGAATCAAACGTCCTATTTCATTATTCCATGCTAATGTATTCAAGCGTACGCCTGCTTTAAACACTCTAATTTTTTCAAAGTAACAGTCCTGATTCCCCACGACACCAAATTAATGACATCGCGGTTCTTCAGAAGGTAGGAACCAATAATGCCAGTACGTACCGAAGCACGACCAACAATTCGATCCCGAAATTCAACTACGAGCTTTTTAACTGCAACAACTTTAATATACGCTATTGGAGCTGGAATTACCGCGGCTGCTGGCACCAGACTTGCCCTCCAA
+
DDDDDIIIIIIIIIIIIIIIIIIIIIIIIIIIIIIIIIIIIHIIIIIIIIIIIIIIIGIIIIIHIIHIIIIIHIIIIIIIIIIIIIIIIIIIIIIIIIIIIIIIIIIIIIIIIIIIIIIIIIIIIIIIIIIIIIIIIIIIIIIIIIIIIIIIIIIIIIIIIIIIIIIIIIIIIIIIIIIIIIIIIIIIIIIIIIIIIIIIIIIHIIIIIIIIIIIIIIIIIIIIIIIIIIIIIIIIIIIIIIHEIIIIIIIIIIIIIIIIIHIIIIIIIIIIIIIIIIIIIIIIIIIIIIIIIIIIIIIIIIIIIIIIIIIIIIIIIIIIIIIIIIIIIIIIIIIIIIIIDDDDD
@HISEQ:969:HM2KJBCX2:2:1102:19362:54916 2:N:0:ACTATGCA
TGTCCGTGGATCCCCAACTATCCCTATTAATCATTACGTTAATCCTAGAAACCAACAAAATAGGATCAAACGTCCTATTTCATTATTCCATGCTAATGTATTCAAGCGTTAGCCTGCTTTAAACACTCTAATTTTTTCAAAGTAACAGTCCTGTTTCCCTGCAACACCAAATTAATGACATTACAGTTCTTCAAGAAGGAGGAACCAGTAAAGCCAAGTACATACCAGAGGCACGACCAACTTACTAATCCCGAAATTCAACTACGAGCTTTTTAACTGCAACAACTTTAATATACGCTATTGGAGCTGGAATTACCGCGGCTGCTGGCACCAGACTTGCCCTCCAA
+
DBDDDHHGC@F<GCHHFEHHH@EEFFHI@@H@GHHHIE@DDHEGC<C@@GHFHHCHEFHEGHFHHIHGECFHHEHHIIHHGEEHEHICGHHHHHIIIGF@FIIHCHE=HHF?HGHEHHIIGIIHHHHGHHHIIIIHHHIHHHHHGF?HHHIGHIIIE@FHHF?HHFGFHGHFHIHIIIIIHHHHFCHFHHHIIHIHCFGGGFGHGEHHFIHEIGIIHIIIHHIIIIHIGIHIIHHIIHI<HHGCGFHBHHIIIHHEGHIIIIIHIHGGHHHEHHHIIIIHIIIIIIIHHHHIHIIHHEHIHIIIIIHHIHHIIIIIHHHIIIIHIIHHIHFIHIHIGHEIIHDD@B@
@HISEQ:969:HM2KJBCX2:2:1102:7834:55370 2:N:0:ACTATGCA
TGTCCGTGGATCCCCAACTATCCCTATTAATCATTACATCGATCCTAGAAACCAACAAAATAGAATCGGATGTCCTATTTCATTATTCCATGCTAATGTATTCAAGCGTGAGCCTGCTTTAAACACTCTAATTTTTTCAAGGTAACAGTCCTAATTCCCCGTGACACCAAATTAATGGCATTACGGTTCTTTAGAAGGTGAGAAATCAATAATATCAGTACATACCAACGGCATGACCGAAACATTGATCCCGAAATTCAACTACGAGCTTTTTAACTGCAACAACTTTAATATACGCTATTGGAGCTGGAATTACCGCGGCTGCTGGCACCAGACTTGCCCTCCAA
+
DDDDDIIIIIIIIIIIIIIIIIIIIIIIIIIIIIIIIIIIIGIIIIHIIIIIIIIIIIIIIIIIIIIIHIIIIIIIIIIIIHIIIIIIIIIIGIIIIGIIIIIHIIIIHIIIIIIIIIIHIIIIIIIIIIIIIIIIIIIGIIIIIIIIIIIIIIIIIIIIHHIIIIIIIIIIIIIIIIIIIIIIIIIIIIHHIIIIIIIIIIIIIIIIIIIIHIIIIIIIIIIIIIIIIIIIIIIIHIHIIIIIIFIIIIIHIIIIIIIIIIIIIIIIHIIIIIHHIIIIIIIIIIHIIIIIIIIIIIIIHHIIIIIIIIIIIIIIIIIIIIIIIIIIIIIIIIIIIIIIIIDDDDD
@HISEQ:969:HM2KJBCX2:2:1102:16581:55019 2:N:0:ACTATGCA
TGTCCGTGGATCAACAACAATCCCTATTAATCATTACTTCAGTCCTAGAAACCAACAAAATAGAACTAAAGTCCTATTCCATTATTCCATGCTAATATATTCAAGCAAACATGCCTGCTTTAAACACTCTAATTTTTTCAAAGTAAAAGTCTTGGATCCCTAGCGCACTCAATTAAAAGCACACTAGTTCCCCAAAAGGAAAAGCCCAAAGTTGCAGTACAAACCTTTCGGTTGACGGCAACTATAAGCCCAAAATTCAACTACGAGCTTTTTAACTGCAACAACTTTAATATACGCTATTGGAGCTGGAATTACCGCGGCTGCTGGCACCAGACTTGCC
+
0<D<0<<1/0<<111<D11<<1D@GGHI?EGIIE@1<DC1D<CH?G@11DG1<CCE@1<<1<11<FG1<F<C1<<CCH1<<D111<11<<CHHHHEHFHFG?FHHHGDHFFCHCFH?G1HEFBCA<@EACFHHEFBA?@A@HHIHIIFHIHEHGEEH1EIIH3EF?C#F@GE<@HF#<1:CEG?IHHE6<2<HEEFC0FCEFG5HF?HFGCGHFCCEEHGHHFECCCCFEFEFFEDECFHFCFG@HHCHHF@GCCEHEHEEHIHEH@EH?HHHFFEHHGEIHIIIIIIHHHHHIHHFCHEHEHHEF?HEHIIHDHIHHFEEIIHHHHHG@EIIIEDBB@B
@HISEQ:969:HM2KJBCX2:2:1102:3615:55492 2:N:0:ACTATGCA
TGTCCGTGGATCCCCAACTATCCCTATTAATCATTACGGTGATCCTAGAAACCAACAAAATAGAATCATGCCGTCCTATTTTATTATTCCATGCTAATGTATTCAAGCAAAATGCCTGCTTTAAACACTCTAATTTTTTCAAAGTAAAGGTCCTGGTTCCCCGTGACACCCAATTAAGGGCATCGCGGTTCTCCAGAAGGTGAGAAATTGACTACACCAGTTCATACCCCTTAAGGCACGACCGATGTGTCAATCCCGAAATTCAACTACGAGCTTTTTAACTGCAACAACTTTAATATACGCTATTGGAGCTGGAATTACCGCGGCTGCTGGCAC
+
CADDDIIIIIIIIIIIIIIIIIIIIIIIIIHIIIIIHIIIIIIIIHIIIIIIIIIIIIIGIIIHIIIIIHHGIHHHIIHHIHIIIIIHIHIIHIIIIIIIIIHIIIIIIIIIIIIIHHIIIIIIHHIIIIIIHIIIIIIIIIIIIIIIIIIIIIHIIIIIIIIIIIIHIIIIIIIHIIHIIIIIIIIIIIIIIIIIIIIIIIIIIIHIIIIIIIIIIIIIIIHHIHIIHIIIHHHIIIIHIGIIIIIHIIIIIIIIIIIIIIIIIIIIHIIIIIIIIIIIIIIHIHG1IHIHIIIIIHIIIIIIGHIIIIIIIIIIIIIIIIIIIIIIIIIDDDDD
@HISEQ:969:HM2KJBCX2:2:1102:16137:57057 2:N:0:ACTATGCA
TGTCCGTGGATCCCCAACTATCCCTATTAATCATTACGTCAATCCTAGAAACCAACAAAATAGAACCACAACGTCCTATTCTATTATTCCATGCTAATCTATTCAAGCAATAGCCCGCTTTAAACACTCTAATTTTTTCAAGGTAATGGTCCTGGCTCCCCAACACACCCAATAAAGGACATACTGGTTCACCAGAAGGAAGACCCGACAGCAGACAGTACTCGCCAAAGACGGACCGCCCGGCCAGGCCTAAAATTCAACTACGAGCTTTTTAACTGCAACAACTTTAATATACGCTATTGGAGCTGGAATTACCGCGGCTGCTGGCACCAGACTTGCCCTCCAA
+
BCDBDGHGCHHCDHEFCEHHIIIHHHHIIIIFHIHC?CFHDHED@GEHIIGIFEHHIHFHIIGGFIIHIIIGIHHG@HEGGE1GHHHGCGHHHGHIIIIHH@FGHHHHIIHGIHHEEDH@B1GHHIIHFGHHEH?FHDHBHFGHHGHGHHFIHHHHHHIHHEHHDHHHGHHIHGHHHIHIIHIIHCEFHHHHHEHFHGCHCHGIIHHGIIIIIHHIHIHIIIHHEHHIIHHHHHHHHHIIIHHHHHGIHEHGHIIIIHHIIIIHHIHHHIHIIIHHHHFHHEGHIIIHF1HHGEGIIIHHEEHHIIIIHHHIIIHHGIIIHHIIIHIIIIHIIHHCHGIIHDDDD@
@HISEQ:969:HM2KJBCX2:2:1102:7211:59645 2:N:0:ACTATGCA
TGTCCGTGGATCCCCAACTATCCCTATTAATCATTACGTCGATCCTAGAAACCAACAAAATAGGGTCAAACGTCCTATTTCATTATTCCATGCTAATGTATTCAAGCGTGTGCCTGCTTTAAACACTCTAATTTTTTCAAAGTAACAGTCCTGATTCCCCATGACACCAAATTAATGACATCATAGTTCGTCAGAAGGTAGAAATCAATAATACCAGTGCATACCGGAGGCACGACCAATATATTGATCCCGAAATTCAACTACGAGCTTTTTAACTGCAACAACTTTAATATACGCTATTGGAGCTGGAATTACCGCGGCTGCTGGCACCAGACTTGCCCTCCAA
+
DDDCDHHEHIIIIIIIIIIIGHIIIIIIIIIIIIIIIIIIIHIIIIIIIIIIIIIIIIIIIIGHFFHHHIIIIIIHIIIIIIIIIIFHHIIIIIIIIIIHIHIHEEHIIIIIIIIIIIHIIHHHHIHEHIGHHHHHHIIIIIIIHIIIIIIIIHIIGIIIIIHHHG0IGHHHIHHIIHIIIIIIIIIIGIIIIIIIIIIHIIIIIIIIIIIIIGCHIHIIHIHIIIHIHHIIIHFHCHIIHIHHGIIIIHIIIIIIIIHHIIIIIIIIIIIIHIIIIIIIIHIHHIHEHHIHHIIIIIIIIIIHHEIIIIIIHIIHHDIIHIIIIIIHIHIHG@HHIIIIIDDDDD
@HISEQ:969:HM2KJBCX2:2:1102:7015:59664 2:N:0:ACTATGCA
TGTCCGTGGATCCCCAACTATCCCTATTAATCATTACGGTGATCCTAGAAACCAACAAAATAGAACCATGCCGTCCTATTCTATTATTCCATGCTAATGTATTCGAGCAAAAATGCCTGCTTTAAACACTCTAATTTTTTCAAGGTAAAGGTCCTGGATCCGCAAGACACCCAATTAAGGACATCAAGTTTCTCCAGAAGGTGAGAAATCAACAGCGACAGTTCATACCCCTTAAGGCATGACCATCACGTCAATCCCGAAATTCAACTACGAGCTTTTTAACTGCAACAACTTTAATATACGCTATTGGAGCTGGAATTACCGCGGCTGCTGGCACCAGACTTGCCCTCCAA
+
DDDCDIHHIIIIIIIIIIIIIIIIIIIIIHIIIIIHIIHIIHIIHHIIIIIIIIIIHIIHIIHIIIIIIIIIIIIIIIIIIIIIHIIHHIIIHIIIIIIIIHHHIHIIIIIIIIIIIIHIIHHHFHHIIIHIHIIHHIIIIHIHHHHIIIIIIIIIIIIIIHIIIIIHHIIIIIIIIIIIIHIIIHIIIIIHIIIIIIHIIHIIIIIIHIIIIIIIIIHIIIIIIIIIIIIIIIIIGIIIHIIIIIIIIIIHIIIIHIIIIHIIIIIIIIIIIIIIIIIIIIIIIIIIIIIIIIIIIIIIHIIIIIIIIIIIIIIIIIIIIIIIIIIIIIHIIIIIIIIIIIIIIIIIDDDDD
@HISEQ:969:HM2KJBCX2:2:1102:11613:59433 2:N:0:ACTATGCA
TGTCCGTGGATCCCCAACTATCCCTATTAATCATTACGGTGATCCTAGAAACCAACGAAATAGAACCAATCCGTCCTATTTCATTATTCCATGCTAATGTATTCAGACGTTAGCCTGCTTTAAACACTCTAATTTTTTCAAAGTAACAGTCCTGATTTCCTATCACACCAACTAAATGGCATGAAAGTTCCTCAGAAGGTAGAGATTTATCTCACCAGTACAGACAATTAAGCCTGACCAATGGGTAAACCCCGAAGTTCAACTACGAGCTTTTTAACTGCAACAACTTTAATATACGCTATTGGAGCTGGAATTACCGCGGCTGCTGGCACCAGACTTGCCCT
+
DDDDCHIIIIIIIIIIHIIIIIIIIIIHIIHIIIIIIIHIHIHIIIIIIIIIHHHIHHHIIIHIIIIIIIIHEGEHIIHHCEEHGHIGHHHIHIIIIHIIIHIHHIHIIHIHHHHIIHHGHIHIHIIIHIIIIIIHIIIIIHIIIIIIIHIIIIIIIIIIIIIIIIIIIIIIIIIIIIIIIIIIIIIIIIIHIIIIIIHGIIIIIIIIIIHIIIIHIIIIIHIIIIIIIIIHIHIIIIIHHHDHIIIIIIIHIIIIIIIIIIIIIIIIIIIIIIIIIIIHIIIIIIIIIIIIIIIIIIIIIIIIIIIHIIIIIIIIIIIIIIHIIIIIIIIIIIIIIIIDDDDD
@HISEQ:969:HM2KJBCX2:2:1102:18166:60621 2:N:0:ACTATGCA
TGTCCGTGGATCCCCAACTATCCCTATTAATCATTACGGTGATCCTAGAAACCAACAAAATAGAACCATGCGTCCTATTTCATTATTCCATGCTAATGTATTCAGGCAATAGCCTGCTTTAAGCACTCTAATTTTTTCAAGGTAACAGTCCTGCTTCCCCAACGCACCAAATTAATGGCATGCTGGTTATTCAGAAGGTAGGAATCCATCACGCCAGTACAGACCCAAAAGCCCGACCAACGGATAAATCCCGAAATTCAACTACGAGCTTTTTAACTGCAACAACTTTAATATACGCTATTGGAGCTGGAATTACCGCGGCTGCTGGCACCAGACTTGCCCTCCAA
+
DDDDDIIIIIIIIIIIIIIIIIIIIIIIHIIIIIIIIIIIEHHIIIIHIGIIIIHIGHIHHHHGHHIIIIIIIIIIIIHIIIIIIHIHHIIHHIIIHIIIIGIIIIIIIIHHHHIIIHHIIIIHHIIIIIIIIIIIIIIIIIIIIIIIIIIIIIIFIIGHHEIIHHIIIHIIHIIIIIIHIHHHIHGHHHIIIIIHIIIHHIIIHIIIHHIIIIIIIIIIIIIIIIIIIHIIIIIHIIHHHIIIHGGIIIIIIIIIIHIIIIGIIIIHIIIIIIIIIIIIIIIIHHIIIIIIIIIHCIIIIIIIIIIIIHIIIIIIIIIIIIIIIHIIIIIIIIIIIIIIIIDDDDD
@HISEQ:969:HM2KJBCX2:2:1102:2574:61892 2:N:0:ACTATGCA
TGTCCGTGGATCCCCAACTATCCCTATTAATCATTACGGTGGTCCTAGACCAACAAAATAGAACCAACGTCCTATTCTATTATTCCATGCTAATCTATTCAAGCAAAAGCCCGCTTTAAACACTCTAATTTTTTCAAGGTAATGGTCCTGGTTCCCCGACACACCCAATAAAGGGCATACCGGCTCACCAGAAGGATAGACCCGACAGCAGAACAGTACTCGCCAGAGACGGACCGTCCGGTCAGGCCTAAAATTCAACTACGAGCTTTTTAACTGCAACAACTTTAATATACGCTATTGGAGCTGGAATTACCGCGGCTGCTGGCACCAGACTTGCCCTCCAA
+
DDDDDIIIIIIIIIIIIIIIIIIIIIIIIIIIHIIIHHIIIIIEHHHFIIICGGHCHIHHIEHIIIIIGHIIIIHIHIHHIIIIIIHHIHIIIIIIIIIIIIIIIIIHHHIHIIEGIIIIIIIIIIIIIIIIIHHHHIHGIIHIHHHHHHIIHIIHIIIHHIHIIHIIIIHIIHIIIIIIIIIIIHIIIIIHHHH@IIIIIIIIIIIIIIIIIIIIIIIHIIIIIIIIIIIIIIIIIIIHIIIIIIHIIIIIIIIHHIIIIIIIIIIIHIIIIIIIIIIIIIIIHIIIIIIHIIHGGFFIIIIIIIIIIIIIIIIIIIIIIIIIIIIIIIIIIIIIIIIDDDDD
@HISEQ:969:HM2KJBCX2:2:1102:3629:61651 2:N:0:ACTATGCA
TGTCCGTGGATCCCAACTATCCCTATTAATCATTACGGTGATCCTAGAAACCAACAAAATAGAACCATGCGTCCTATTTCATTATCCCATGCTAATGTATTCAGGCAATAGCCTGCTTTAAGCACTCTAATTTTTTCAAGGTAACAGTCCTGCTTCCCCAACGCACCAAATTAATGACATGCTGGTTATTCAGAAGGTAGGAATCCATCACGCCAGTACAGACCCAAAAGCCCGACCAACGGATAAACCCCGAAATTCAACTACGAGCTTTTTAACTGCAACAACTTTAATATACGCTATTGGAGCTGGAATTACCGCGGCTGCTGGCACCAGACTTGCCCTCCAA
+
DDDDDIIIIIIGIIHIIIIIHHIIIIIIIIIIIIIIIIGHIIIIIIIIIIIIHIIIHIIIIIIIIIIHHHIHIIIIIIIIIIIIIIIHIIIHIIIIIIIIIIIHHHHHIIIIIIIIHHIIIIIIIIHIIIIIIIIIIIIIHIIIIIIHHHHHHHIIIIHIHIIIIIIIIIIIIIIIIIIIIIIIIIHIIIIIIIIIIIIIHIIIIIIIIIIIIIIIIIIIIHIIIIIIHHIIIHHIIIHHIIIHGIIIIIIIIIIIIIIIIHHIIIIIIIIIHIIIIIIIIHIIHIHIIIIIIIIIIIIIIIIIIIIIIIIIIIIIIIIIIIIIIIIIIIIIIIIIIIIIIDDDDD
@HISEQ:969:HM2KJBCX2:2:1102:10586:61913 2:N:0:ACTATGCA
TGTCCGTGGATCCCCAACTATCCCTATTAATCATTACGGTGGTCCTAGAAACCAACAAAATAGAACTACAACGTCCTATTCTATTATTCCATGCTAATCTATTCAAGCAATAGCCCGCTTTAAACACTCTAATTTTTTCAAGGTAATGGTCCTGGCTCCCCAACACACCCAATAAAGGGCATACTGGTTCACCAGAAGGAAGACCCGACAGCAGACAGTACTCGCCAAAGACGGACCGCCCGGCCAGGCCTAAAATTCAACTACGAGCTTTTTAACTGCAACAACTTTAATATACGCTATTGGAGCTGGAATTACCGCGGCTGCTGGCACCAGACTTGCCCTCCAA
+
DCDDDIIIIIIIIHIIIIIIGIHHIIIIIIIIIIIIIHHIIIIIIHIHHCHHHHIIHFHHGHEH?HGHHHIIIGHEH@CGHHHIIIICHHIIIIGHIHHIGHHHHIIIHIHHGHDHIIIHHFHHHHIHIHIHHHGEHHHICHIHHIIFHHHHHECFHHIIIHHIHH9HGHHEHDHHHHHHIIHHIHHHHIHCHHHFHIIIIIIIIHHGIIIIHHHHIHIHHHIHGHIIIHHIIHHIHCCCDIIHGHIHHEGFCEIIHIHHHIHHHCIIIIIIIHHIIIIIIHHCHFIIIIIHHIHHHCC<CGIIIIIIIIIHEHIHHGIIHIHIIIIHHIIIIIIHHIIIHBCBD@
@HISEQ:969:HM2KJBCX2:2:1102:5696:61810 2:N:0:ACTATGCA
TGTCCGTGGATCCCCAACTATCCCTATTAATCATTACATCGATCCTAGAAACCAACAAAATAGAATCTGATGTCCTATTTCATTATTCCATGCTAATGTATTCAAGCGTAAGCTTGCTTTAAACACTCTAATTTTTTCAAGGTAACAGTCCTAATTCCCCATAACATCAAATAAATGACATTAAGGTTCTTTAGAAGGTGAGAACCAATAAAACCAGTACATACAATGGCATGACCGACTCCCTGACCCCGAAATTCAACTACGAGCTTTTTAACTGCAACAACTTTAATATACGCTATTGGAGCTGGAATTACCGCGGCTGCTGGCACCAGACTTGCCCTCCAA
+
D<<0<0<1/011<FHHIIIIIIIIIIIIIIIIIIIII1GG<FHHIIIIIIIHIIIIIIIIIII1DGH11D<FHHHIIIIIIIIIHIIIHIIIGIIIIHHII@FHHIHHI=GHH?HIIHIIIII<<IIIFHIIIIIIIIIHFCHIIIII<III$A<GEGH1<1DFH;1?HFGHDDG8?G:HGHH#9<DHHIG#IIIH8<0<09<G?C8/+FHIECHHHHHHIHHE$C/IIGC0HHC<1<./1//BHC-IIIIIIIIIIIIIIIIIIIIIIIIIIIIIIIIIIIIIIIIIIIIIHHF<IIIIIIIIIIIIIIIIIIIIIIIIIIIIIIIIIIIIIIIIIIIIDDDDD
@HISEQ:969:HM2KJBCX2:2:1102:19793:61667 2:N:0:ACTATGCA
TGTCCGTGGATCCCCAACTATCCCTATTAATCATTACGTCGATCCTAGAAACCAACAAAATAGAATCAAACGTCCTATTTCATTATTCCACGCTAATGTATTCAAGCGTGCGCCTACTTTAAACACTCTAATTTTTTCAAAGTAACAGTCCTGATTCCCCACGACACCAAATTAATGACATCGTGGTTCTTCAGAAGGTAGGAACCAATAATGCCAGTGCGTACCGAAGCATGACCGACAATTTGATCCCGAAATTCAACTACGAACTTTTTAACTGCAACAACTTTAATATACGCTATTAGAGCTGGAATTACCGCAGCTGCTGGCACCAGACTTGCCCTCCAA
+
DDADDIIIIIIIIIIIIIIIIIIIIHIIIIIIIIIIIIIIIIIIIIIIIIHHIIIIIIIIIIIIIIIIIIIIIGIIIIHIIIIIIIIHIIHIHIIIHIIIIIIIIHEHIIIHIIIIIIIIIIIIGIHIHIIIIIIIIIIIIIIIIIIIIHHIIHIIIIIHIIHHHHIIIIIIIIIIIIIIIIIIIIIIIIIIIIIIIIIIIIHHFHIIIIIIIIIIIIIIHIIIIIIIIIIIIHIIIIIIIIHGIIIIIIIIIIIIIIIIIIIIHGIIIHIIIIIIIIIIHIHIIIIIIHIIIIIIIIIIHIIIIIIIIIIIIIIIIIIIIIIIIIIIIIIHHIIIIIIIDDDDD
@HISEQ:969:HM2KJBCX2:2:1102:16363:62804 2:N:0:ACTATGCA
TGTCCGTGGATCCCCAACTATCCCTATTAATCATTACTTCAGTCCTAGAAACCAACAAAATAGAACCAAAGTCCTATTCCATTATTCCATGCTAATATATTCAAGCAAACATGCCTGCTTTAAACACTCTAATTTTTTCAAAGTAAAAGTCTTGGATCCCTAGCGCACTCAATTAAGAGCACACTAGTTCCCCAAAAGGAAAAGCCCAAAGTTGCAGTACAAACCTTACGGTTGACGGCAACTATAAGCCCAAAATTCAACTACGAGCTTTTTAACTGCAACAACTTTAATATACGCTATTGGAGCTGGAATTACCGCGGCTGCTGGCACCAGACTTGCCCTCCAA
+
DDDBBHHIIIIHHIIIIDHHIICHGHHHGEHIGHHIGIIIIIIHEHHHDHEGHHCHEFHEDGHFEHIGHEGHEHHCFHHIHEGHIIHHIHIGH?GEHH1GHFHHHHHIIIIIEHHHIFHHIHHGHGEGEHHHIHIIIIHHGFGFHIHIHH?GHIIHHFHHHHHHHGIH?HHFDHIHFEFHIIIHEEHHHDFH:GIIHGEIIHHHHHEIHHIHGHIIHEIIIIHHGDGHEEIHHCH<FCEGF<<DHHGDEIIIIIGFHIIIHHHGHIHHHHHHEIHGEHIHIIHHGECFGHHH=IHHHHIIIIIIHHH@FIHHHIIHEHIIHHEIIHFIIIIIIIHHHHIHEDDDDD
@HISEQ:969:HM2KJBCX2:2:1102:14960:64184 2:N:0:ACTATGCA
TGTCCGTGGATCCCCAACTATCCCTATTAATCATTACGTCGATCCTAGAAACCAACAAAATAGAATCAAACGTCCTATTTCGTTATTCCATGCTAATGTATTCAAGCGTGAGCCTGCTTTAAACACTCTAATTTTTTCAAAGTAACAGTCCTGATTCCCCATGACACCAAATTAATGACATCATGGTTCGTCAGAAGGTAGGAATCAATAATACCAGTACGTACAATAGCACGACCAATAAATTGATCCCGAAATTCAACTACGAGCTTTTTAACTGCAACAACTTTAATATACGCTATTGGAGCTGGAATTACCGCGGCTGCTGGCACCAGACTTGCCCTCCAA
+
D?DDDHHHCCHIIIIGIGHIHHCHEEHHIHC@HHIIGCFHGIIHIEECGHHCHE@EECGHEE?HHEHGFH@@<CEECFFHIHHHHHH1GFCGHHHIHIIIHHHGHIHHIIIIHIIGIHIIGEHHIIIIIIIIHIHHIHIIIIIIIIIIIIIIIHHCIIHIIHIIIIIGIIHCHIIIIIIIHIHIIIIIIIIIGIIIIIIIIIIIIGIIIIIHH<IIIIIIIIIIIIIIIIIIIIIIIIIIIIIHIIIIIIIIIIIIIIIIIIIIIIIIIIIIIIIIIIIIIIIIIIIIIIIIIIIIIIIIIIIIIIIIIIIIIIHIIIIIIIIIIIIIIIIIIIIHIIIIDDDDD
@HISEQ:969:HM2KJBCX2:2:1102:9347:64484 2:N:0:ACTATGCA
TGTCCGTGGATCCCCAACTATCCCTATTAATCATTACGGTGATCCTAGAAACCAACAAAATAGAACCATGCCGTCCTATTCTATTATTCCATGCTAATGTATTCGAGCAAAAATGCCTGCTTTAAACACTCTAATTTTTTCAAGGTAAAGGTCCTGGATCCGCAAGACACCCAATAAAGGACATCAAGTTTCTCCAGAAGGTGAGAAATCAACAGTAACAGTTCATACCCCTTAAGGCATGACCATCACGTCAATCCCGAAATTCAACTACGAGCTTTTTAACTGCAACAACTTTAATATACGCTATTGGAGCTGGAATTACCGCGGCTGCTGGCACCAGACTTGCCCTCCAA
+
DDDCDHIIIIIIIIIIIIIIIIIHHIIIIIIIIIIIIIHIHGHIHHHGHIIIIIHIIIIIIIIHIIIIIFHHIHIIHHIHHIHIIHIIHHHIGEHCHIIIGGFGGHIHIIIIHHHIHHHIIIIHHHIIHIIIIIIIIIGIEHHEHIIIIIIIIHIHHHGHHIHIIIIIIIIHI;IIHFHHHEHIHIIHHHIIIIFIHIHIIIIIHIHIIIHEHIIIHHHIIHHHHHHIIIHIIIHHHEHIHHIIIHGFHHHDGHEIHHHIIIIIHFHIIIHH?HIHIIIIIIIHHHHFG@GHFHHHHHHHHIIIHHIHEIIIIIHIIIIHHHIHIHHHHCIIIIHHHHGHIIHHHHHHDDDBD
@HISEQ:969:HM2KJBCX2:2:1102:21272:64644 2:N:0:ACTATGCA
TGTCCGTGGATCCCCAACTATCCCTATTAATCATTACGTCGATCCTAGAAACCAACAAAATAGAATCAAACGTCCTATTTCATTATTCCATGCTAATGTATTCAAGCGCGAGCCTGCTTTAAACACTCTAATTTTTTCAAAGTAACAGTCCTGATTCCCCACGACACCAAATTAATGACATCGTGGGTAGGAATCAATTTGACCAGTACGTACCGAGGCACGACCGACCAACAGATCCCGAAATTCAACTACGAGCTTTTTAACTGCAACAACTTTAATATACGCTATTGGAGCTGGAATTACCGCGGCTGCTGGCACCAGCTTGCCCTCCAA
+
@D@BDHEHHH@FHHHHHDHHHHIIHIHIIIIIIHHHIHEHHDHHIIIIIIHGHIHGGHHHHHHIHHHHHIII1CEECDHHHHFIICEEFHDCFCFCCHFHCFDHIHFEHHIHFCFCHCFHHHGIIIFHIIHHHIHHIIHIIIIIIIIEHHGIIIEHIIIIIIHHGIHGECFHHEIHGHHHIIHIIII=FIHGHHIIIIHGFCIIIHHHIIHHIHHHIGHHIHHIIHHIHHEDHH?HIIIHGHGGGIGHHHCHHFIIIIIHFHGIIIHIIHHGHHHHIHHHHDIIIIHHHIIHIIIIIIIIIIIIIIIIIIIIIIIIIIIIIIIIIIIIDDDDD
@HISEQ:969:HM2KJBCX2:2:1102:1647:64856 2:N:0:ACTATGCA
TGTCCGTGGATCCCCAACTATCCCTATTAATCATTACGGTGATCCTAGAAACCAACAAAATAGAACCATGCCGTCCTATTCTATTATTCCATGCTAATGTATTCGAGCAAAAATGCCTGCTTTAAACACTCTAATTTTTTCAAGGTAAAGGTCCTGGATCCGCAAGACACCCAATAAAGGACATCAAGTTTCTCCAGAAGGTGAGAAATCAACTGCAACAGTTCATACCCCTTAAGGCATGACCATCACGTCAATCCCGAAATTCAACTACGAGCTTTTTAACTGCAACAACTTTAATATACGCTATTGGAGCTGGAATTACCGCGGCTGCTGGCACCAGACTTG
+
DDDDDCHH?GHHHHHIIIIIIIIEHIIIIIHIGIIIIHGEHHHII?GCHHIIHIIHIFHIIHHHIHEHIFHHDEHH=G1CHH@HHECGFEHIHIIIIIHHI@DFHHHHGIHIIIGEHHIIIHHEHIHEIHHHFFDHHIHGHHHHHHHHFHGHHEHCHIIHHHHIIIIIIIIIIHIHHIIIIIIHHIIIIHFHHIIIIIIII<IIIIIIIIHHIHIHHHIHHIIIHIHHIIIIIIIIIIIIIIHGIIHIHGHHIIHHIHGHIHIIHHHHIIIIIIIIIIIIIHIIIIIIIIIIIIIIHIHEGIGIIIHIIIIGIIIHGHIHIHHIIIHHIIHHIIIIIIIIDDDDD
@HISEQ:969:HM2KJBCX2:2:1102:20427:64390 2:N:0:ACTATGCA
TGTCCGTGGATCCCCAACTATCCCTATTAATCATTACGTCGATCCTAGAAACCAACAAAATAGAATCAAACGTCCTATTTCATTATTCCATGCTAATGTATTCAAGCGCGAGCCTGCTTTAAACACTCTAATTTTTTCAAAGTAACGGTCCTGATTCCCCATGACACCAAATTAATGACATCATGGTTCTTCAGAAGGGAGAAATCAAAATTGCCAGTACGTACCGAGGCACGACCAACAAATTGATCTCGAAATTCAACTACGAGCTTTTTAACTGCAACAACTTTAATATACGCTATTGGAGCTGGAATTACCGCGGCTGCTGGCACCAGACTTGCCCTCCAA
+
DDDDDIIIIIIIIIIIIIIIIIIIIIIIIIIIIIIIIGHIIIIIIIIIIIIHGIIIIIIIIIIIIIIIIIHIHHIIIIIGHIIIIIIIIIIIIIIIIIHHHHIIIHHHHIIIIIIIIIHIHIIIIHIIIIIIIIHIIIIIIIIIIIIIIIIIIIIIHHIIIIHIIIIIIIIIIIIIIIIIIIIIIIIIIHIHIIIIIIIIIIIHIIIIIIIIIIIIIIIIIIIIIIIIIIIIIIIIIIIIIIIH=IIIIIIIIIIIIIIIIIIIIIIIIIIIIIIIIIIIIIIHHHIIIIIIIIIIIIIIIIIIIIIIIIHIIIIIIIIIIIIIIIIIIIIIHIIIIIIIDDDDD
@HISEQ:969:HM2KJBCX2:2:1102:19234:64863 2:N:0:ACTATGCA
TGTCCGTGGATCCCCAACTATCCCTATTAATCATTACGGTGATCCTAGAAACCAACAAAATAGAACCATGCCGTCCTATTCTATTATTCCATGCTAATGTATTCGAGCAAAAATGCCTGCTTTAAACACTCTAATTTTTTCAAGGTAAAGGTCCTGGATCCGCAAGACACCCAATTAAGGACATCAAGTTTCTCCAGAAGGTGAGAAATCAACAGCGACAGTTCATACCCCTTAAGGCATGACCATCACGTCAATCCCGAAATTCAACTACGAGCTTTTTAACTGCAACAACTTTAATATACGCTATTGGAGCTGGAATTACCGCGGCTGCTGGCACCAGACTTGCCCTCCAA
+
DDDDDHIEHHIIIIIIIGIIIIIIIIIHIIIIIIIHIIGHIIHIHIIIIIHHGHGIHHIGIIIIIIIIIIIIDCHHIIGHIHHHIIHHIIIIFHIIIHFIEDGIIIIIIHHIIIHIIIIIIIIIHHHHHGHHHIHHHIHHIIIIIHHIIHIIIIHIHHCIIIIIHHEHHHIIIIIIIHHIIHHHHHEIHHHIIHFIIHHIIIGIIIIIIIIIIIHIGIIIIIIIIHHIHIHHIIIIIHIIIIIIIIIHHIHHIHIHHIIIHIIIIHHHHIIIIIIIIIIHHHIIIHIIIIIIHHIIIIIIHIIIIIHIIIHIIIIIIIIIIIIHHIIIIIIIIIGHIIIIIHIIIIIIDDDDD
@HISEQ:969:HM2KJBCX2:2:1102:14241:65097 2:N:0:ACTATGCA
TGTCCGTGGATCCCCAACTATCCCTATTAATCATTACGGTGATCCTAGAAACCAACAAAATAGAACCATGCCGTCCTATTCTATTATTCCATGCTAATGTATTCGAGCAAAAATGCCTGCTTTAAACACTCTAATTTTTTCAAGGTAAAGGTCCTGGATCCGCAAGACACCCAATTAAGGACATCGAGTTTCTCCAGAAGGTGAGAAATCAACAGCAACAGTTCATACCCCTTAAGGCACGACCATTACGTCAATCCCGAAATTCAACTACGAGCTTTTTAACTGCAACAACTTTAATATACGCTATTGGAGCTGGAATTACCGCGGCTGCTGGCACCAGACTTGCCCTCCAA
+
DDDDDIIIIIIIIIIIIIIIIIIIIIIIIIIIIIIIIIIIIIIIIIIIHIIIIIIIIIIIIIHIIIIIIIIIIIIHIIHIIIIIIIIIIIIIIIIIIIIIIHIIIIIIIIIIIIIIIHIIIIIIHHHIIIIIIIIIIIIIIIIIIIIIIIIIIHIHIIHIIIIIHIIIIIIIIIIIIIIIIIIIIIIIIHIIIIIIIIIIIHIIIIIIIIIIIIIIIIIIIIIIIIIIHHIIIIIIIIIIIIIIIIIIIIHGIIIIIIIIIIIIIIIIIIIIHIIIIIIIIIIIIIIIIIIIIIIIIIIIHIIIIHIIIIIIIIIIIIIIIIIIIIIIIIIIIIIIIIIIIIIIIIIIDDDDD
@HISEQ:969:HM2KJBCX2:2:1102:14160:65107 2:N:0:ACTATGCA
TGTCCGTGGATCCCCAACTATCCCTATTAATCATTACGGTGATCCTAGAAACCAACAAAATAGAACCATGCCGTCCTATTCTATTATTCCATGCTAATGTATTCGAGCAAAAATGCCTGCTTTAAACACTCTAATTTTTTCAAGGTAAAGGTCCTGGATCCGCAAGACACCCAATTAAGGACATCAAGTTTCTCCAGAAGGTGAGAAATCAACAGCGACAGTTCATACCCCTTAAGGCATGACCATCACGTCAATCCCGAAATTCAACTACGAGCTTTTTAACTGCAACAACTTTAATATACGCTATTGGAGCTGGAATTACCGCGGCTGCTGGCACCAGACTTGCCCTCCAA
+
@<<<<0<1<0<<<1<CCEHECGF@GHEHH?HCC@GHIH0<<D111DGHIIHHHHIIHH1<GE1CGHEEH111/0/<0<D11<CH1CFCE1@EF@H?GCEGC1C1@<17EHHH@FIGHHHHFH6CHHEHF?DAF6CBC@HHCG81F@GA<60EF1A?7DE@?@@CE@ECD0<HGG?HIHH7HGHF/6G?C@D-/@</FHC@F0EHH@F<CCHEHG?HGFGG?HHEG@HFGEHE?GIIIGHGIIIHEEG>CEF1HIIIIIIIIIIIIIIHHEIIHIIIIIIIIIIIIIIIIIIIIIIIIIHIHHIIIIIIIIIIIIIIIIIIIIIIIIIIIIIIIIHIIIIIIIIIIIIIDDDDD
@HISEQ:969:HM2KJBCX2:2:1102:17660:65022 2:N:0:ACTATGCA
TGTCCGTGGATCCCCAACTATCCCTATTAATCATTACGTCAATCCTAGAAACCAACAAAATAGGATCAAACGTCCTATTTCATTATTCCATGCTAATGTATTCAAGCGTTAGCCTGCTTTAAACACTCTAATTTTTTCAAAGTAACAGTCCTGTTTCCCTGCAACACCAAATTAATGACATTACAGTTCTTCAAGAAGGAGGAACCAGTAAAGCCAGTACATACCAGAGGCACGACCAACCTACTAATCCCGAAATTCAACTACGAGCTTTTTAACTGCAACAACTTTAATATACGCTATTGGAGCTGGAATTACCGCGGCTGCTGGCACCAGACTTGCCCTCCAA
+
DDDCDIIIIIIIIIIIEHIIIIIIIIIIIIIIIIHIIIIIIIIIIIIIIIIIIIIIIIIIIIGEHHIIIIIIGHIIIIIIIIIIIIIIIIIIIIIHIIIIIIIIIIIIIIIIIIIHIIIIIIIIIIIIIIIIIIIIIIIIIIIIIIIIIIIIIIIHHEIHIIIIIIIIIIHHHIIIIIIIIIIIIIIIIIIIIIIIIIIIHHIIIIIIIIIIIIIIIIIIIIIIIIIIIIIIIIIIHIIIIIIIIIIHIIIIIIIIIIIIIIIIIIIIIIIIIIIIIIIIIIIIIIHIIIIIHIIIIIIIIIIIIIIIIIIIHIIIIIIIIIIIIIIIIIIIIIIIIIIIIDDDDD
@HISEQ:969:HM2KJBCX2:2:1102:8068:65924 2:N:0:ACTATGCA
TGTCCGTGGATCCCCAACTATCCCTATTAATCATTACGTCAATCCTAGAAACCAACAAAATAGGATCGAACGTCCTATTTCATTATTCCATGCTAATGTATTCAAGCGTTAGCCTGCTTTAAACACTCTAATTTTTTCAAAGTAACAGTCCTGTTTCCCTGCAACACCAAATTAATGACATTACAGTTCTTCAAGAAGGAGGAATCAGTAAAACCAGTACATACCATAGGCACGACCAACCTACTGACCCCGAAATTCAACTACGAGCTTTTTAACTGCAACAACTTTAATATACGCTATTGGAGCTGGAATTACCGCGGCTGCTGGCACCAGACTTGCCCTCCAA
+
DDDDDIIIGIIIIIIIIIIIIIIIIIIIIIIIIIIIIHIIIIIIIIIIIIIIIIIIHIHIIIIGIIHEHIIIIIHIIIIIIIIIIIIIIIIIFHIIIIIIIIIIIIHIIIIIIIIIIIIIIHHIIIIIIIIIIIIIIHHIIIIHIIIIIIIIIIIIIIIIIIIIIIIIIIIIIIIIIIIIIIIIIIIIIIIIIIIIIIIIIIIIIIIIIIIIIIIIIIIIIIHIIIIII<IIIIIIIIHIHIHHHIIIIHIIIIIIIIIIIIIIHIIIIIIIHIIIIIIIIIIHGIIIIIIIIIIIIIIIIIIIIIIIIIIIIIIIIIIIIIIIIIIIIIIIIIIIIIIIIDDDDD
@HISEQ:969:HM2KJBCX2:2:1102:14125:65440 2:N:0:ACTATGCA
TGTCCGTGGATCCCCAACTATCCCTATTAATCATTACGGTGATCCTAGAAACCAACAAAATAGAACCATGCCGTCCTATTCTATTATTCCATGCTAATGTATTCGAGCAAAATGCCTGCTTTAAACACTCTAATTTTTTCAAGGTAAAGGTCCTGGTTCCACATGACACCCAATTAAGGACATCATGCTTCTCCAGAAGGTGAGAAATCAACTGCGACAGTTCATACCCCTTAAGGCACGACCATCACGTCAATCCCGAAATTCAACTACGAGCTTTTTAACTGCAACAACTTTAATATACGCTATTGGAGCTGGAATTACCGCGGCTGCTGGCACCAGACTTGCCCTCCAA
+
DDDDDHIHHHIIIIIIIHIIIIHIIIIIIIIIIIIIIIIHIIIIIIIHHIIIHIIHHIIGHIHIHIHIIIGHHHIHHIHIIIHIIIIIGHIIHCHHIICHHHIIGIIIIIIIIIIIIIIIHIHHHIIIIIIIIHIIIIIIIHHIHIHHIIIHHIHHHHIIIIIIIIIIIHIIHIIIIIIIIIIIIIIHEGHHHEIIIIIIIIIHIHIIHHHIIIIIIIHIIIIIIIIIIIIIIIIIIIIIIIIIIIIIIIHIIIIIIIIIIIIIIIIIHIIIIIIIIIIIHIIHIIIIIHHIIIIIIIHIIIIIHIIIIIIIIIIIIIIIGIIIIIIIIIIIIIIIIIIIIIIIIIIDDDDD
@HISEQ:969:HM2KJBCX2:2:1102:13004:65863 2:N:0:ACTATGCA
TGTCCGTGGATCCCCAACTATCCCTATTAATCATTACGGTGATCCTAGAAACCAACAAAATAGAACCATGCCGTCCTATTCTATTATTCCATGCTAATGTATTCGAGCAAAAATGCCTGCTTTAAACACTCTAATTTTTTCAAGGTAAAGGTCCTGGATCCGCAAGACACCCAATAAAGGACATCAAGTTTCTCCAGAAGGTGAGAAATCAACAGTAACAGTTCATACCCCTTAAGGCATGACCGTCACGTCAATCCCGAAATTCAACTACGAGCTTTTTAACTGCAACAACTTTAATATACGCTATTCGAGCTAGAATTACCGCGGCTGCTGGCACCAGACTTGCCCTCCAA
+
@@<D00DCHEE@1D@E0EECE@11<?FHE?@CGHHEHGE@CCG1<<<1<1C1<1<DCF1<<11<D1<1111CCGD/DCC@FEHHH?1<<<1DD11<1<C<G<F@<@@0HF@?@FC?HHF1CIHFHGHHIHHHGGDHAFHG@<@HD8A<H8GBB0FGCC@DE@@EEHFHEGHIG</EHCHCHCG@?/IHHEFHGHEEHECHHDIIHGGC<0HEE?F0CCC<G@1F<<ADFFHGHEFH?HHDH@GHHGCCHHF<GHIHHHHHFEIHGGCCHHEF1GIIHHHGF1HHCEGDCEFD1CCHC?HGGHG1GC?HIIHHGEHHG@CHEC<C<IIFIGHHHEIIIHGFD<11FIHG@@@DD
@HISEQ:969:HM2KJBCX2:2:1102:6296:65565 2:N:0:ACTATGCA
TGTCCGTGGATCCCCAACTATCCCTATTAATCATTACGGTGATCCTAGAAACCAACAAAATAGAACCATGCCGTCCTATTCTATTATTCCATGCTAATGTATTCGAGCAAAAATGCCTGCTTTAAACACTCTAATTTTTTCAAGGTAAAGGTCCTGGATCCGCAAGACACCCAATTAAGGACATCAAGTTTCTCCAGAAGGTGAGAAATCAACAGCGACAGTTCATACCCCTTAAGGCATGACCATCACGTCAATCCCGAAATTCAACTACGAGCTTTTTAACTGCAACAACTTTAATATACGCTATTGGAGCTGGAATTACCGCGGCTGCTGGCACCAGACTTGCCCTCCAA
+
DDDDDHIHGHIIIIIIIIIIIIIIIIIIIIHIIIIIIIIIIIIIIHIIIIIIIIIIIIIIIIIGGIII1DEHHDHHIIHIHIIHIHGHIIIIIIIHHIHHHHGHIIIIIIHIHHIIIHIIIIIHHHIIIIIIIHIIIHHIIIIIIIIIIIIIIIIHIIIHIHIHIIIHIIHIIIIIHGIIIIIIIIIHGFHIHHIIIIIIIHIIIIHIHIIIIIIIIIIIIIIIIIIIIIIIIIIIIIIIIIIIIHIIIIIHIIIIIIIIIIIIIIIIIIIIIIHIIIIIIIIIIIIIIIIIIIIIIIIIHIIIIIIIIIIIIIIIIIIIIIIIIIIIIIIIIIIIIIIIIIIIIIIIDDDDD
@HISEQ:969:HM2KJBCX2:2:1102:4319:65972 2:N:0:ACTATGCA
TGTCCGTGGATCCCCAACTATCCCTATTAATCATTACTCATTTCCCCAAAAACCAACAAAATTCGAGATACGAGTCCTAAATTATTATTCCATGCTAATGTATTCATAACTTTCAGCCTGCTTTAAACACTCTAATTTTTTCAAAGTAAAGGTCCTGGATTGCGAACCCAACCCAGTAAAGGGCAGGAACGTTCTCCAGGAAGATGGTAAGCGCGCATCGGCACTCACACACGATACCGTGGCGGGCCAAGCGCACTATACCAGAAATCCAACTACGAGCTTTTTAACTGCAACAACTTTAATATACGCTATTGGAGCTGGAATTACCGCGGCTGCTGGCACCAGACTTGCCCTCCAA
+
DDDDDHHIIIIIIIIIFHIHIIHIFHIIIIIIIHIHIIIIEHIIIIIIGHHIIIIHIIHIIIIIICHEGIIGHICHGEHIIIHIIIHIIGFHIHHHGIHFHDEGFHIHHIHHIIHHEHIGHHHHHIHHHHHIIIIIIIHHIHIIIIHHIIIIIIHHEIIHHHIHIIIGHIIHIIIHIIIHIIIIIIIIIIIIIIGIIHIIIIIIIHIIIIHHHDHHIHHHIIIHII=IIIIIIIIIIIIIIIH=IHIHIIIIHFHIHIIIHGHFHIIHIIIIIHIHHHIIIHIIGIIIIIIIIHIIHIIIGIIIIHIGIIIIIIIIIIIIIIIIIIIIIIIIIIIIIIIIIHHEIIIIIIIIIDBADD
@HISEQ:969:HM2KJBCX2:2:1102:12923:66573 2:N:0:ACTATGCA
TGTCCGTGGATCCCCAACTATCCCTATTAATCATTACGGTGATCCTAGAAACCAACAAAATAGAACCATGCCGTCCTATTTTATTATTCCATGCTAATGTATTCAGGCATAGGCCTGCTTTGAGCACTCTAATTTTTTCAAGGTAATGGTTCTGCTTCCCCGGCACATCAAATTAATGGCATACCGGTTATTCAGAAGATAGGAATCCATCACACCAGTGCGGACCGTGAGGCCCGACCGACGGATAGATCCCGAAATTCAACTACGAGCTTTTTAACTGCAACAACTTTAATATACGCTATTGGAGCTGGAATTACCGCGGCTGCTGGCACCAGACTTGCCCTCCAA
+
DDDDBHIIHIIHIIIIIIIHIIIIIIIIIIIIIIIIIIHEHIIIIIIIHHHHIIIIIIIGIIHECHIIIHIHGHHHHHIIGHIIIIIIIHIHHIHIFHHIIGHHHIFHIIIIIIFHHHIIIIHIIIIIIIIIIIIIIIIHIIHHIHHHHIIIHIIIIIIHHIIIIIHGIIIIIIIIHIIIIIIIIIIIIIIIIIIIIIIIIIIHIHIIIIIIIIIIHIIIIHIIIIIIIIIIIIIIIIIIIIIIIHGIIIIIIIIIIIIIIIIIIIIIIIIIIIIIIIIIIIIIIIIIIIIIIIIIIIIIIIIIIIIIIIIIIIIIIIIIIIIIIIIIIIIIIIIIIIIIIIIDDDDD
@HISEQ:969:HM2KJBCX2:2:1102:6926:66643 2:N:0:ACTATGCA
TGTCCGTGGATCCCCAACTATCCCTATTAATCATTACGGTGATCCTAGAAACCAACAAAATAGAACCATGCCGTCCTATTCTATTATTCCATGCTAATGTATTCGAGCAAAAATGCCTGCTTTAAACACTCTAATTTTTTCAAGGTAAAGGTCCTGGATCCGCAAGACACCCAATTAAGGACATCAAGTTTCTCCAGAAGGTGAGAAATCAACAGTAACAGTTCATACCCCTTAAGGCACGACCATTACGTCAATCCCGAAATTCAACTACGAGCTTTTTAACTGCAACAACTTTAATATACGCTATTGGAGCTGGAATTACCGCGGCTGCTGGCACCAGACTTGCCCTC
+
DDDDDIIIHIIIIIIIIIIIIIIIIIIIIIIIIIIIIIIIIIIIIIIIIIIIIIIIIIHIIIHFHIIIIIIIIIIIIIIIIIIIIIIHIIIIIGIIIIIIIIHIIIIIIIHIIGHIIIIIIIIIHIIHIIIIIIIIIIIIIIHIIIIIIIIHHHIHHHIIIIIIIIIIIIHIIHHIIIIHIHIIIIIIIHHHIIIIIIIIIIIIIIIIIIIIIIIIIIIIIIIIIIIIIIIIIIIIIIIIIIIIIIHIEIIHIIIIIIIIIIIIIIIIIIIIIIIIIIIIIIIIIIIIIIIIIIIIIIIIIIIIIIIIIIIIIIIIIIIIIIIIIIIIIIIIIIIIIIIIHIIIIDDDDD
@HISEQ:969:HM2KJBCX2:2:1102:16952:68306 2:N:0:ACTATGCA
TGTCCGTGGATCCCCAACTATCCCTATTAATCATTACGTTGATCCTAGAAACCAACAAAATAGAATCGAACGTCCTATTTCATTATTCCATGCTAATGTATTCAAGCGCGTGCCTGCTTTAAACACTCTAATTTTTTCAAAGTAACAGTCCTGACTCCCCACAACATCAAATTAATGACATCATGATTCATCAGAAGGGAGAAATCAATGACATTAGTACGTACCGAAGGCACGACCGACGTATTGATCCCGAAATTCAACTACGAGCTTTTTAACTGCAACAACTTTAATATACGCTATTGGAGCTGGAATTACCGCGGCTGCTGGCACCAGACTTGCCCTCCAA
+
DBDDDIHIIIIIIIIIIIIIIIIIIIIIIIIIIIIIIIIIIIIIIIIHIIIIIIIIIHIIIGIGIIIIIIIIIIIIIIIHIHHIIIIIGIIIIIIHIIIIHHHIIHHHIHHHIIIIIHIIIIIIIIIHHIIHIIIIIHHIGIIIHIIIIHIIIIIIIIIHHIIIIIIIIIIIIIIIIIIIIIHIIIIIIIIIIIIIIIIIIIIIIIIIIHHHHIIIIIIIIIIIIIHIIIIHIIHIHHIIIIIHHIIIIGIIIIIGHHHIIHHIIIIIIIIIIIHIIIIIIIIIIIIIIIIIIHIIIIIIIIIIIIIIIIIIIIIIIIIIIIIIIIIIIIIIIHIIIIIIIDDDDD
@HISEQ:969:HM2KJBCX2:2:1102:8692:68297 2:N:0:ACTATGCA
TGTCCGTGGATCCCCAACTATCCCTATTAATCATTACGGTGATCCTAGAAACCAACAAAATAGAACCATGCCGTCCTATTCTATTATTCCATGCTAATGTATTCGAGCAAAATGCCTGCTTTAAACACTCTAATTTTTTCAAGGTAAAGGTCCTGGTTCCACATGACACCCAATTAAGGACATCATGCTTCTCCAGAAGGTGAGAAATCAACTGCGACAGTTCATACCCCTTAAGGCACGACCATCACGTCAATCCCGAAATTCAACTACGAGCTTTTTAACTGCAACAACTTTAATATATGCTATTGGAGCTGGAATTACCGCGGCTGCTGGCACCAGACTTGCCCTCCAA
+
DDDDDIIIHIIIIIIIIIIIIIIIIIIIIIIIIIIIIIIIIIIIIIIIIIIIIIIIIIIIIHHHIIIIIIHIIHIIIIIIIIIIIIIIHIIIHIIIIIHHIIIIIIIIIIIIIIIIIIIIIIIIIIIIIIIIIIIIIIIIIHIIIIIIIIIIIIIIIHIGIIIIIIIIIIIIHIIIIIIIIIIIIIIIIIHIIHIIIIIIIIIIIIIIIIIHIIIIIIIIIIIHIIIIIIIIIIIIIIIIIIIIIIHIIIHIHCIIIIIIIIIIIIIIIIIIIIIIIIIIIIIIIIIIIIIIIIIIIIIIIIIIIIIIIIIIIIIIIIIIIIIIIIIIIIIIIIIIIIIIIIIIIIIDDDDD
@HISEQ:969:HM2KJBCX2:2:1102:15795:68988 2:N:0:ACTATGCA
TGTCCGTGGATCCCCAACTATCCCTATTAATCATTACATCGATCCTAGAAACCAACAAAATAGAATCGGATGTCCTATTTCATTATTCCATGCTAATGTATTCAAGCGTGAGCCTGCTTTAAACACTCTAATTTTTTCAAGGTAACAGTCCTAATTCCCCGTAACACCAAATTAATGGCATTACGGTTCTTTAGAAGGTGAGAAATCAATGATAACAGTGCGTACCAACGGCATGACCGAAATATTGATCCCGAAATTCAACTACGAGCTTTTTAACTGCAACAACTTTAATATACGCTATTGGAGCTGGAATTACCGCGGCTGCTGGCACCAGACTTGCCCTCCAA
+
CDCDDIIIIIIIIIIIIIIIIIIIIIIIIIIIIIIHIIIHIIIIIIIIIIIIIIIIIIIIIIIIIIIIIIHIHIIIIIIIIIIIIIIIIHIIEHIHHHIIIHHHHIIIIIIIIIIIIIIHHHHIIIIIIIIIIIIIIIIIIIIIHIIIHHHIIIHIIIIIIIIHIIIHHIHIIIIIIIHIIIHHHHHIIIIHHIIHIIIIIIIIIIIIIIIIIIIIIIIIIIIIIHIIIIIHIIIIIIIIIIIIHGIIIIIIHIIIIIIIIIHHHIIGIIIIIIIIIIIIIIIIHIIIIHIIIHGIIIIIHHIIGIIIIIIIIIIIIIIIIIIIIIIIIIIIIIIIIIIIIIDDDDD
@HISEQ:969:HM2KJBCX2:2:1102:9125:69219 2:N:0:ACTATGCA
TGTCCGTGGATCCCCAACTATCCCTATTAATCATTACGGTGATCCTAGAAACCAACAAAATAGAACCATGCCGTCCTATTTTATTATTCCATGCTAATCTATTCAAGCACTAGCTTGCTTTAAGCACTCTAATTTTTTCAAGGTAATAGCTCTGCTTCCCCAACGCACCAAATTAATGGTATGAAGGTTATTCAGAAGGTAAGAATCCATCAAATCAGTACGAACAGTGAAGCCCGACCGATAGACAGATTCCGAAATTCAACTACGAGCTTTTTAACTGCAACAACTTTAATATACGCTATTGGAGCTGGAATTACCGCGGCTGCTGGCACCAGACTTGCCCTCCAA
+
DDDDDIIIIIIIIIIIIIIIIIIIIIIIIIIIIIIIIIIIIIIIIIIIIIIIIHIIIIIIIIHIGIIIII1DDEHIIIIIIIIIHIIIIHIICHIIIHIIIIHIIIIIIHIIHIIIIIIIIHIIIIIIIIIHIIIIIIIIIIIIIIHHIIIIIIIIIIIIHIIIIIIIIIIIIIIIGIHHIIIIIIIIIIIHIIIIIIHIIIIHIHGIIIIIIIIIIIIIIIIIIIIIIIIIIIIIIIIIIIIIIIIIIIIIIIIIIIHIIIIIIIIHIIIIHF1IHIIIIIIIIIIIIIIIIIIIIIIIIIIIIIIIIIIIIIGIIIIIIIIIIIIIIIIIIIIIIIIIIIIDDDDD
@HISEQ:969:HM2KJBCX2:2:1102:12807:70324 2:N:0:ACTATGCA
TGTCCGTGGATCCCCAACTATCCCTATTAATCATTACGGTGGTCCTAGAAACCAACAAAATAGAACCACAACGTCCTATTCTATTATTCCATGCTAATCTATTCAAGCAATAGCCCGCTTTAAACACTCTAATTTTTTCAAGGTAATGGTCCTGGCTCCCCAACACACCCAATTAAGGACATACTGGTTCACCAGAAGGAAGACCCGACAACAGGACAGTACTCGCCAAAGACGGACCGCCCGGCCAAGTCTAAAATTCAACTACGAGCTTTTTAACTGCAACAACTTTAATATACGCTATTGGAGCTGGAATTACCGCGGCTGCTGGCACCAGACTTGCCCTCCAA
+
DDDDDIIIIIIIIIIIIIIGIHIIIIIIGHIIIIIIIIIIIIIIIHIIHHIIIHIIFIIIHHHEHIHIIIIHHHIHHEGHIIIIICHHIIIHIIIIIHHIHHFHIIIHHIIIIIIIIIIIHIIHIIHIIIIHIIIHIIHIIIIIHHHIGIIIIIIIIIIIIIIIIIIIHHIHFIIIIIIIIIHIIIIIIIIIIIIIHIIIIIIHHIIIIIIIIIHHIIIIIIHHIIHIIIHHIIIIIIIHIIIGIHIIIHEIIIIIIGIIIIIIIIIIIIIHHIHHIIIIIIIHIIHIIIIIIIIIIIIIHIIIIIIHIIIIGIIHHIIIIIIIIIIIIIIIIHGIHIIHIHDDDDA
@HISEQ:969:HM2KJBCX2:2:1102:7112:70552 2:N:0:ACTATGCA
TGTCCGTGGATCCCCAACTATCCCTATTAATCATTACGGTGATCCTAGAAACCAACAAAATAGAACCATGCCGTCCTATTCTATTATTCCATGCTAATGTATTCGAGCAAAAATGCCTGCTTTAAACACTCTAATTTTTTCAAGGTAAAGGTCCTGGATCCGCAAGACACCCAATAAAGGACATCAAGTTTCTCCAGAAGGTGAGAAATCAACAGTAACAGTTCATACCCCTTAAGGCATGACCGTCACGTCAATCCCGAAATTCAACTACGAGCTTTTTAACTGCAACAACTTTAATATACGCTATTGGAGCTGGAATTACCGCGGCTGCTGGCACCAGACTTGCCCTCCAA
+
DDDDDIIIHIIIHIIIIIIIIIIIIGIIIIIIIIIIIIIIIIIHIIIIIIIIIIGHHIHIHIHIIIGHHGHHIHIIIEHHCHHHIHIIHIIIIHIIIIGHHHHIIIIIIIHHIIIIIIIIIIIIIIIIIIIIIIIIIIIIIIIIIHIIIIIIIIIHIIHIIHIIIIIIIIHIIIIIHIIHIIIIIIIIHGHIHIIIIIIIIIIIIIIIHIIIIIIIIHIIIIIIIIHIIIIIIIIIIIIIHGHIIIIIIHGDIHHIIIIIIIIIIIIIIIIIIIIIIIIIIIIIHIIIHIIIIIIIIIIIHIIIIIIIIIIIIIIIIIIIIIIIIIIIIIIIIIIIIIIIIIIIIIIIDDDDD
@HISEQ:969:HM2KJBCX2:2:1102:15226:71183 2:N:0:ACTATGCA
TGTCCGTGGATCCCCAACTATCCCTATTAATCATTACGGTGATCCTAGAAACCAACAAAATAGAACCATGCCGTCCTATTCTATTATTCCATGCTAATGTATTCGAGCAAAAATGCCTGCTTTAAACACTCTAATTTTTTCATGGTAAAGGTCCTGGATCCGCAAGACACCCAATAAAGGACATCAAGTTTCTCCAGAAGGTGAGAAATCAACAGTAACAGTTCATACCCCTTAAGGCATGACCATCACGTCAATCCCGAAATTCAACTACGAGCTTTTTAACTGCAACAACTTTAATATACGCTATTGGAGCTGGAATTACCGCGGCTGCTGGCACCAGACTTGCCCTCCAA
+
DDDDDIIIIIIIIIIIIIIIIIIIIIIIIIIIIIIIIHIIIIHIIIIIIHIIIIIIIIIIIIHIIIHIIIIIHHIIHIGHIIIIIHIIIHIIIHIIIIHIIHHIIIIIIIHIHHIIIIHIIIIIHGHHHIIIIIIHIIIHIIIIIIIIIIIIIIHHIHHIIHIIIIIIIIIHIHHHIHIIIIIIIIIIIIIIIIIIIIIIIHIIIIIIIIIIIIIIIIIIIIIIIIIIIIIIIIIIIIIIIHIIIIIIIIHGIIHGIIIIIIIIIIIIIIIIIIIIIIIIIHIIIIIIIIIIIIIIIIIIIIIIIIIIIIIIIIIIIIIIIIIIIIIIIIIIIHHIHIIIIIIIIIIIDCDDD
@HISEQ:969:HM2KJBCX2:2:1102:11739:71607 2:N:0:ACTATGCA
TGTCCGTGGATCCCCAACTATCCCTATTAATCATTACGGTGATCCTAGAAACCAACAAAATAGAACCATGCCGTCCTATTCTATTATTCCATGCTAATGTATTCGAGCAAAAATGCCTGCTTTAAACACTCTAATTTTTTCAAGGTAAAGGTCCTGGATCCGCAAGACACCCAATAAAGGACATCAAGTTTCTCCAGAAGGTGAGAAATCAACAGTAACAGTTCATACCCCTTAAGGCATGACCGTCACGTCAATCCCGAAATTCAACTACGAGCTTTTTAACTGCAACAACTTTAATATACGCTATTGGAGCTGGAATTACCGCGGCTGCTGGCACCAGACTTGCCCTCCAA
+
DDDDDIIIHIIIIIIIIIIIIIIIIIIIIIIIIIIIIIIIIIIIIIIIIIIIIIIIIIIIIIHIIIIIIIIIIHIIHIIIHIIIIIIIIIIIEHHIIIIIHHHIGHHFIIIIIIIIIHIIIIIIIIIIIIIIIIIIIIIIIIIIIIIIIIIIGIIIIIIIIIIIIIIIIIIIIIIIIIIIIIIIIIIIIIIIIIIIIIIIIIIIIIIIIIIIIIIIIIIIIIIIIIIIIIIIIIIIIIIIIIIIIIIIIIHGIIIIHIIIIIIIIIIIIHIIIIIIIIIIIHIIIIIIIIIIIIIIIIIIIIIIIIIIIIIIIIIIIIIIIIIIIIIIIIIIIIIIIIIIIIIIIIIIDDDDD
@HISEQ:969:HM2KJBCX2:2:1102:17577:71618 2:N:0:ACTATGCA
TGTCCGTGGATCCCCAACTATCCCTATTAATCATTACGGTGGTCCTAGACCAACAAAATAGAACCAACGTCCTATTCTATTATTCCATGCTAATCTATTCAAGCAAATGCCTGCTTTAAACACTCTAATTTTTTCAAGGTAATGGTCCTGGCTCCCCGGTACACTCAATAAAGAACATGCCGGTTCACCAGAAGGTAAGACCCGACACAGAACAGTACTCGCCAAAGACGGACCGCCCGGCCAGGCCTAAAATTCAACTACGAGCTTTTTAACTGCAACAACTTTAATATACGCTATTGGAGCTGGAATTACCGCGGCTGCTGGCACCAGACTTGCCCTCCAA
+
DDDDDIIIIIIIIIIIIIIIIIIIHIIIIIIIIIIFIHIIIIIIIIIIIIIGHHIHEHIIGHHIIIGIIIGHIIIIIIIIIHIHHIIFEHHIIIIIIIIIIIIHIIIIHHIHIIIIIHHHHHHHIIIIIIIIIIIIGHIIIIIIIIIIGIIIHIIIIIIIIIIIIIHHIHIIIIIIIIIIIIIIIIIIIIIIIIIHHHIHIIIIIIIIIIHGIIIHHIIIIIIIIIIIIIIIIHIIIIIHHHIHIIIIHIIIIIIIIIIIIIHIIIIIIIIIIIIIIIIIHHIIHIIIIHHIIIIIHHIIIIHIIIIIIIIIIIIIIIIIIIIIIIIIIIIIIIIIIIDDDDD
@HISEQ:969:HM2KJBCX2:2:1102:18000:71964 2:N:0:ACTATGCA
TGTCCGTGGATCCCCAACTATCCCTATTAATCATTACGGTGATCCTAGAAACCAACAAAATAGAACCATGCCGTCCTATTCTATTATTCCATGCTAATGTATTCGAGCAAAAATGCCTGCTTTAAACACTCTAATTTTTTCAAGGTAAAGGTCCTGGATCCGCAAGACACCCAATTAAGGACATCAAGTTTCTCCAGAAGGTGAGAAATCAACAGCGACAGTTCATACCCCTTAAGGCATGACCATCACGTCAATCCCGAAATTCAACTACGAGCTTTTTAACTGCAACAACTTTAATATACGCTATTGGAGCTGGAATTACCGCGGCTGCTGGCACCAGACTTGCCCTCCAA
+
DDDDDIIIIIIIIIIHIIIIIIIIIIIIIIIIIIIIIIHIIIIIIIIIIIIIIIIIIIHIIHHIIIIIIIHHIIIIIIIIIIIIIIIIIIIIIHHIIIHHIFGHHHIIIIIIIIIIIIIGIIIIIIIIIIIHHHHHHIIIIHIIIIIIIIIIHIIIIHIHHHHIIIIIIIIIIIIIIIIIIIIIIIIIIIIIIIIIIIIIIIIIIIIIIIIIHIHIIIIIIIIIIIIHIIIIIIIIIIIIIIIIIIHIIIHHIHHIIIIIIIIIIIIHIIIIIIIIIIIIIIIIIIIIIIIIIIIIIIIIIIIIIIIIIIIIIIIIIIIIIIIIIIIIIIIIIIIIIIIIIIIIIIIIDDDDD
@HISEQ:969:HM2KJBCX2:2:1102:7521:72935 2:N:0:ACTATGCA
TGTCCGTGGATCCCCAACTATCCCTATTAATCATTACGGTGATTCAGAAACCAACAAAACAGGACCACCGTCCTATTTTATTATTCCATGCTAATGTATTCAGACATAAGCCTGCTTTGAACACTCTAATTTTTTCAAGGTAAAGGTCCTGGTTTCCTACCACGCTAAATTAATAACATGATAGTTCCCCAGAAGGTAGAAATTCTACACGCCAGTACAGACAATAGCCCGACCAACGATAGAACCCCGAAATTCAACTACGAGCTTTTTAACTGCAACAACTTTAATATACGCTATTGGAGCTGGAATTACCGCGGCTGCTGGCACCAGACTTGCCCTCCAA
+
DDDCDIIIIIIIIIIIHIIIIHHIIIIIIIIIIHIIIIIIIIIIIIIGIIIIIIIIIIHIHHIHIIHIGHIHHIIIIHIIIIIIIIIIIIIIIIHIHIHHIIHIIHIIIIIIIIIIIIFIIIIIIIIIHHHHHHHGEHHIHIIIIIIHHIIHHHIHIIIHIHIHHIIIHHGIHHIIIIIHGIIHHHIIHHIIIIIIIIIIGIHGHHGHGIIIIIIIIIIIIHHGHIIHHDIHHCHIIHFHHFHHHGIHIIIIGIIIHHIIIIIIIHIHIIIIHIHIHHHIIIIIHEHIIHHIHIIIHIIIHGIIIIIIIIIIIIIIIIIIIIIHGIIIIHFHIIIHIIDDDDD
@HISEQ:969:HM2KJBCX2:2:1102:13134:72876 2:N:0:ACTATGCA
TGTCCGTGGATCCCCAACTATCCCTATTAATCATTACGGTGATCCTAGAAACCAACAAAATAGAACCATGCCGTCCTATTTTATTATTCCATGCTAATCTATTCAAGTACTAGCTTGCTTTAAGCACTCTAATTTTTTCAAGGTAATAGCTCTGCTTCCCCAACGCACCAAATTAATGACATGAAGGTTATTCAGAAGGTAAGAATCCATCAAATCAGTACGAACAGTGAAGCCCGACCGATAGACAGATTCCGAAATTCAACTACGAGCTTTTTAACTGCAACAACTTAAATATACGCTATTGGAGCTGGAATTACCGCGGCTGCTGGCACCAGACTTGCCCTCCAA
+
DDDDDIIGIIIIIIIIIIIIIIIHHEHIHIIIIIIIHIIIGHIHHIHIIIIHIIIIIIIGIHIHEHHHFHHHCGHIHHHIIIIIIHHHHGHHHEGHHIIIHHHHGHIIIIIIIIIIHHHHIIHIIIIIIHIIIIIIHIIHIHIHIHIIIIIIIIIHHIIIIIIIIIIIIIIIIIIHIIIHGIIIHHHHHHIHIIIIIHHIIIIIIHIIHGIHIIIIHIIIIIIHHIIIIIIIIIIHIIIIIHHIIHHIIIIIIIIIIIHIIIIIIIHIIIIIIIIIIIIIIIIIIHHIIHIIIIIIIIIHHHHGIIIIIIIIIIIIIIIIIIIIIIIIHIIIIIIIIIIIIIIDDDDD
@HISEQ:969:HM2KJBCX2:2:1102:3338:72627 2:N:0:ACTATGCA
TGTCCGTGGATCCCCAACTATCCCTATTAATCATTACATCGATCCTAGAAACCAACAAAATAGAATCGGATGTCCTATTTCATTATTCCATGCTAATGTATTCAAGCGTGAGCCTGCTTTAAACACTCTAATTTTTTCAAGGTAACAGTCCTAATTCCCCGTGACACCAAATTAATGGCATTACGGTTCTTTAGAAGGTGAGAAATCAATAATATCAGTACATACCAACGGCATGACCGAAACATTGATCCCGAAATTCAACTACGAGCTTTTTAACTGCAACAACTTTAATATACGCTATTGGAGCTGGAATTACCGCGGCTGCTGGCACCAGACTTGCCCTCCAA
+
DDDDDIIIIIIIIIIIIIIIIIHIIIIIIIIIIIIIIIIIHHIIIIGIIIIIIIIIIIIIIIIGHIIIIIIIIIIIGIIIIIIIIIIHFHIIIIHIIIIIIIIIIIIIIIIIIIIIIIIIHIHIIIIIIHHIIIIIIIIIIHIIIIIHIIIIIIIIHIIHHIHIIIHIIIIHIIHIIIIIIIIIIIIIIIIIIIIIIIIIIIIHIHIIIIIIIIIIIHGIIIIIIIIIIIIIIIIIIIIIIIIIIHIIHIHHHIIIIIIIIIIIIIIIIIIIIIIIIIIIIIIIIIIIIIGIIIIHIIIIIIIIIIIIIIIIIIIIIIIIIIIIIIIIIIIIIIIIIIIIIIDDDDD
@HISEQ:969:HM2KJBCX2:2:1102:10696:73929 2:N:0:ACTATGCA
TGTCCGTGGATCCCCAACTATCCCTATTAATCATTACGGTGATCCTAGAAACCAACAAAATAGAACCATGCCGTCCTATTCTATTATTCCATGCTAATGTATTCGAGCAAAAATGCCTGCTTTAAACACTCTAATTTTTTCAAGGTAAAGGTCCTGGATCCGCAAGACACCCAATAAAGGACATCAAGTTTCTCCAGAAGGTGAGAAATCAACTGCAACAGTTCATACCCCTTAAGGCATGACCATCACGTCAATCCCGAAATTCAACTACGAGCTTTTTAACTGCAACAACTTTAATATACGCTATTGGAGCTGGGATTACCGCGGCTGCTGGCACCAGACTTGCCCTCCAA
+
DDDDDIIIIIIIIIIIIIIIIIIIIIIIIIIIIIIIIIIIIIIIIIIIIIIIIIIIIHIIIIIIIIIIIGHIIIIIIIIIHIIIIIIIIIIIIIIIIIIIIIIIIIIIIIIIIIIIIIIIIIIIIIIIIIIIIIIIIIIIIIIIIIIIIIHHIIIIIIIIIIIIIIIIIIIIIIIIIIIIIIIIIIIIIIHIIIIIIIIIIIIIIIIIIIIIIIIIIIIIIIIIIIIIIIIIHIIIIIIIIIIIIIIIIIHGIIIIIIIIIIIIIIIHIIIIIIIIIIIIIHIIIIIIIIIIIHIIIIHIHIIIIIIIIIIIIIIIIIIIIIIIIIIIIIIIIIIIIIIIIIIIIIIIDCDDD
@HISEQ:969:HM2KJBCX2:2:1102:8369:74127 2:N:0:ACTATGCA
TGTCCGTGGATCCCCAACTATCCCTATTAATCATTACGGTGATCCTAGAAACCAACAAAATAGAACCATGCCGTCCTATTCTATTATTCCATGCTAATGTATTCGAGCAAAAATGCCTGCTTTAAACACTCTAATTTTTTCAAGGTAATAGCTCTGCTTCCCCGGCGCACCAACTGAATGGCATACCGGTTATTCAGAAGGTAGGAACCCATCACACCAGTACGGACCGTGAAGCCCGACCGACGGACAGACCCCGAAATTCAACTACGAGCTTTTTAACTGCAACAACTTTAATATACGCTATTGGAGCTGGAATTACCGCGGCTGCTGGCACCAGACTTGCCCTCCAA
+
DDDDDIIIIIIIIIIIIIIIIIIIIIIIIIIIIIIIIIIIIIIIIIIIIIIIIIIIIHHIIIIHIIIIIIIIIIIIIIIIIIIHIIIIIIIHIIHIHIIIIIIIIIIIIIIIIIIIIIIIIIIIIIHIIIIIIHIIIIIIIIIIIIIIIIIIHIIIIIIIIIIIIIIIIIIIIIIIIIIIIIIIIIIIIIIIIIIIIIIIIHIIHIIIIIIIHHIHIIIIIIIIIIIIIIIIIIIIIIIIIIIIIIIHGIIIIIIIIIIIIIIIIIIIIIIIIIIIIIHIIIIIIIIIIIIIIIIIIIIIIIIIIIIIIIIIIIIIIIIIIIIIIIIIIIIIIIIIIIIIIIIIIDDDDD
@HISEQ:969:HM2KJBCX2:2:1102:4306:75033 2:N:0:ACTATGCA
TGTCCGTGGATCCCCAACTATCCCTATTAATCATTACGGTGATCCTAGAAACCAACAAAATAGAACCATGCCGTCCTATTCTATTATTCCATGCTAATGTATTCGAGCAAAAATGCCTGCTTTAAACACTCTAATTTTTTCAAGGTAAAGGTCCTGGATCCGCAAGACACCCAATAAAGGACATCAAGTTTCTCCAGAAGGTGAGAAATCAACAGTAACAGTTCATACCCCTTAAGGCATGACCATCAAGTCAATCCCGAAATTCAACTACGAGCTTTTTAACTGCAACAACTTTAATATACGCTATTGGAGCTGGAATTACCGCGGCTGCTGGCACCAGACTTGCCCTCCAA
+
DDDDDIIIIIIIIIIIIIIIIIIIIIIIIIIIIIIIIIIIIIIIIIIIIIIIIIIIIIIIIIHIIIIIIIHIHIIIIIIIIIIIIIIIIIIIIIHIIIIIIHHHIIIIIIIIIIIIIIIHIIIIHIIHIIIIIIIIIIIIIIIIIIIIIIIIIIIIIIIIHIIHHHIGIIIIIIIIIIIIIIIIIIHIIIHHHIIIIIIIIIIIHIIIHIIIIIIIIIIIIIHIIIIIIIIIIIIIIIIIIIIIIIIIIIHHIIIIIIIIIIIIIIIIIIIIIIIIIIIIIIIIIHIIIIIIIIIIIIIIIIIIIIIIIIIIIIIIIIIIIIIIIIIIIIIIIIIIIIIIIIIIIIIIDDDDD
@HISEQ:969:HM2KJBCX2:2:1102:11947:75049 2:N:0:ACTATGCA
TGTCCGTGGATCCCCAACTATCCCTATTAATCATTACGGTGATCCTAGAAACCAACAAAATAGAACCATGCCGTCCTATTCTATTATTCCATGCTAATGTATTCGAGCAAAATGCCTGCTTTAAACACTCTAATTTTTTCAAGGTAAAGGTCCTGGTTCCACATGACACCCAATTAAGGACATCATGCTTCTCCAGAAGGTGAGAAATCAACTGCGACAGTTCATACCCCTTAAGGCACGACCATCACGTCAATCCCGAAATTCAACTACGAGCTTTTTAACTGCAACAACTTTAATATACGCTATTGGAGCTGGAATTACCGCGGCTGCTGGCACCAGACTTGCCCTCCAA
+
B@DBBIGCHIHHEEHHHHHHHHHIIHHG?CHHIIHHHIHFHHIHIHEHGIIIGHHHEHHIIIE@EHEHHH@CCHHHHHHEHHCHGHIIHHHHIGHIHGFHEHHHHHHEHIHHIHIGHIHGHHGIIHHEHHIIIHGCDIIHIHHIIIHHIIIIIHHHGGGGIHHIIIHHEIIHHHHFIHIIIIIIIIHHHHIHIHIIIIHFIIIIIIIIIIHIIIHHHHGIIGIHHHIHE?HHHFGHHHIIIIIHHHEHIHHIIHHIHHIHEIIIIIIHHHGHEHIIHHHIHIIIIIIHEHGHHIHIIIIIIIHHHHIIIIHGIIIIIIIIIIIIIIHHHIHHEEFHHHHGEIHHHIIDBBB@
@HISEQ:969:HM2KJBCX2:2:1102:12942:75159 2:N:0:ACTATGCA
TGTCCGTGGATCCCCAACTATCCCTATTAATCATTACGGTGATCCTAGAAACCAACAAAATAGAACCATGCCGTCCTATTCTATTATTCCATGCTAATGTATTCGAGCAAAAATGCCTGCTTTAAACACTCTAATTTTTTCAAGGTAAAGGTCCTGGATCCGCAAGACACCCAATTAAGGACATCAAGTTTCTCCAGAAGGTGAGAAATCAACAGCGACAGTTCATACCCCTTAAGGCACGACCATCACGTCAATCCCGAAATTCAACTACGAGCTTTTTAACTGCAACAACTTTAATATACGCTATTGGAGCTGGAATTACCGCGGCTGCTGGCACCAGACTTGCCCTCCAA
+
DDDDDIIIIIIIIIIIIIIIIIIIIIIIIIIIIIIIIIIIHIIHIIIIIIIIIIIIIIIIIIIIGIHIIIIIIIIIIIIIIIIHIIIIIIIIIIIIGIIIIHIHIIIIIIIIIIIIIIHIIIIIIIIIIIIIIIIIIIIIIIIIIIIIIIIIIIIIIIHHIIIIIIIIIIIIIIHIIIIHIIIIIHIIIIHIHIIIIHIIIIIIIIIIHIIIIIIIIIIIIIIIIIIIIIIIIIIIHIIIIIIIIHIHIIHHIHIIIIIIIIIIIIIIIHIIIIIIIIIIIIIIIIIIIIIIIIIIIIIIIIIIIIIIIIIIIIIIIIIIIIIIIIIIIIIIIIIIIIIIIIIIIIIIDDDDD
@HISEQ:969:HM2KJBCX2:2:1102:3053:74849 2:N:0:ACTATGCA
TGTCCGTGGATCCCCAACTATCCCTATTAATCATTACGGTGATCCTAGAAACCAACAAAATAGAACCATGCCGTCCTATTCTATTATTCCATGCTAATGTATTCGAGCAAAATGCCTGCTTTAAACACTCTAATTTTTTCAAGGTAAAGGTCCTGGTTCCACATGACACCCAATTAAGGACATCATGCTTCTCCAGAAGGTGAGAAATCAACTGCGACAGTTCATACCCCTTAAGGCACGACCATCACGTCAATCCCGAAATTCAACTACGAGCTTTTTAACTGCAACAACTTTAATATACGCTATTGGAGCTGGAATTACCGCGGCTGCTGGCACCAGACTTGCCCTCCAA
+
DDDDDIIHIIIIIIIIIIIIIIIIIIHIIIIIIIIIIIIIIIIIIIIIIIIIIIIIIIIIIIIIIIIIIIIIIIIIIIIIIIIIIIIIHHIIIIIIIIHHIIHIIIHIIHHHIIHIIIIHHIGIHIIIIIIIHIIHIIIIIHIGIIIHIIIIIIIHHIHIIIIIIIIIHHIIHIEIIIIIIHIIIIIIHIHIIIGIIIHEHIIIHHHIIHIIIIIIIIIIIHHHIHHIIIIHIIIIIIIIIIIIIIHIIIGIHIIIIIIIIIIIIIHHHIIIIIIIIIIIIIIIIIIIHIIIIIIIIIIIIIIIIIIIIIIIIIIIIIIIIIIIIIIIIIIIIIIIIIIIIIIIIIIDDDDD
@HISEQ:969:HM2KJBCX2:2:1102:17354:76099 2:N:0:ACTATGCA
TGTCCGTGGATCCCCAACTATCCCTATTAATCATTACATCGATCCTAGAAACCAACAAAATAGAATCGGATGTCCTATTTCATTATTCCATGCTAATGTATTCAAGCGTGAGCCTGCTTTAAACACTCTAATTTTTTCAAGGTAACAGTCCTAATTCCCCGTAACACCAAATTAATGGCATTACGGTTCTTTAGAAGGTGAGAAATCAATGATAACAGTGCATACCAACGGCATGACCGAAATATTGATCCCGAAATTCAACTACGAGCTTTTTAACTGCAACAACTTTAATATACGCTATTGGAGCTGGAATTACCGCGGCTGCTGGCACCAGACTTGCCCTCCAA
+
DDCDDIIHIHHIIIIIIIIIHIIIIIIIIIIIIIIIIIIIIIIIIIIIIIIIIIIIIIIHHIHIIIIHHGIIIIHIIHHIHIIHIIHIIIIIIIIIIIIIIHIIIIIIIIIIIIIIIHIIIIIIIIIIIEIIIIIIIIIIIIIIIIIIIIIIIIHHIHIIIIIIIIIIIIIIIIIIIIIIIIIIIIIIIIIIIIIIIIIIIIIIIIIIIIIIIIIIIIIIIIIIIIIIIIIIIIHIIIIIIIIIHHIIIIIIIIIIIIIIIIIIIIIIIIIIIIIIIIIIIIIIIIIIIIIIIIIIIIIIHHIIIIIIIIIIIIIIIIIIIIIIIIIIIIIIIIIIIIIIIIDDDDD
@HISEQ:969:HM2KJBCX2:2:1102:7858:77213 2:N:0:ACTATGCA
TGTCCGTGGATCCCCAACTATCCCTATTAATCATTACGGTGATCCTAGAAACCAACAAAATAGAACCATGCCGTCCTATTCTATTATTCCATGCTAATGTATTCGAGCAAAAATGCCTGCTTTAAACACTCTAATTTTTTCAAGGTAAAGGTCCTGGATCCGCAAGACACCCAATTAAGGACATCGAGTTTCTCCAGAAGGTGAGAAATCAACAGCAACAGTTCATACCCCTTAAGGCACGACCATTACGTCAATCCCGAAATTCAACTACGAGCTTTTTAACTGCAACAACTTTAATATACGCTATTGGAGCTGGAATTACCGCGGCTGCTGGCACCAGACTTGCCCTCCAA
+
DDDDCIIIIIIIIIIIIIIIIIIIIIIIIIIIIIIHIIHIIIIIIHIIIIIIIIGIEEHIIIFHFHIIHIHHHEHHEHGHHHHHIIII1DFHHHHHIHIIHCGHIIHHHHHHHIIIIIIIHHIHIHIHIIIIIHIIIIIIIIIIIHIIHHIIHIIIIIHIHIIIIHHIIHHIGIIIIIHHHHHIIIIIIIIIIIIIIIIIHIIIIHIIIGIIIIIIIIIIIIIIIIIIIHIIIIIIIIIHIHIHIIHIIIHFIIIIIIIIIIHIGIIIIIIIIIIIIIIIIIIIIIFIIIIIIIHHHHHIIIIIIIIIIIIIIIIIIIIIIIIIIIIIIIHHIIIIIIIIIIIIIIIIDDDDD
@HISEQ:969:HM2KJBCX2:2:1102:6526:77805 2:N:0:ACTATGCA
TGTCCGTGGATCCCCAACTATCCCTATTAATCATTACGTCGATCCTAGAAACCAACAAAATAGAATCAAACGTCCTATTTCGTTATTCCATGCTAATGTATTCAAGCGTGAGCCTGCTTTAAACACTCTAATTTTTTCAAAGTAACAGTCCTGATTCCCCATGACACCAAATTAATGACATCATGGTTCGTCAGAAGGTAGGAATCAATAATACCAGTACGTACAATAGCACGACCAATAAATTGATCCCGAAATTCAACTACGAGCTTTTTAACTGCAACAACTTTAATATACGCTATTGGAGCTGGAATTACCGCGGCTGCTGGCACCAGACTTGCCCTCCAA
+
DDDDDHIIIIIIHIIIIIIIIIIIIIIIIIIIIIIIIIIIHIIIIIHIIHIIIIIIIIIHIIIHGIIIIEHHHIIIIIHHHIIIIIHHIIHIHIIIIIIIIIIIIIIIIIIIIIIIIIIIIIHIHIIIIIIHHIIIIIIIIIIIIIIIIIIIHIIIHIIIIIIIIIIIIIIIIIIIIIIIIIIIIIHHIIIIIIIIIIIIIIIIGIIIIIIHIIIIIIIIIIIIIIHIGIIIIIIIIIIIIIHFHIIIIIIIIIIIIIIIIIIIIIIIIIIIIIIIIIIIIIIIIIHIIIIIIIIIIIIIIIIIIIIIIIIIIIIIIIIIIIIIIIIIIIIIIIIIIIIIDDDDD
@HISEQ:969:HM2KJBCX2:2:1102:8723:77632 2:N:0:ACTATGCA
TGTCCGTGGATCCCCAACTATCCCTATTAATCATTACGGTGGTCCTAGAAACCAACAAAATAGAACCACAACGTCCTATTCTATTATTCCATGCTAATCTATTCAAGCAATAGCCCGCTTTAAACACTCTAATTTTTTCAAGGTAATGGTCCTGGCTCCCCAACACACCCAATTAAGGACATACTGGTTCACCAGAAGGAAGACCCGACAACAGGACAGTACTCGCCAAAGACGGACCGCCCGGCCAAGTCTAAAATTCAACTACGAGCTTTTTAACTGCAACAACTTTAATATACGCTATTGGAGCTGGAATTACCGCGGCTGCTGGCACCAGACTTGCCCTCCA
+
DDDCDHIIIIIIIIIIIIIIIIIIIIIIIIIIHIIIIIIIIIIIIIIIIIIHIIIIIGIIIIIHEHIIIIGHIHHHHHIIEHIIIIIIIFIIIIIIIIIIIHHIHIIIIIHHIIHIIIGIIIIIGIIIHHIIIIIHHIHIIIIIIIIIIIIIHHHIHHIIIIIIIIIIIIHHHHHIHIIIGIIGHHIIHHHHIIHIIIIHHHIIHIIIIIIHHIIIIIIIIIIIIIIIIHIHIIIHIIIIIIIIHIIIIIIIIIIIIHIIIIIHIIIIIIIIHIIIIIIIIIIIIIIIIIIIIHDIIIHIHIIIHIIIIIIIIIIIIIIIIIIHIIIIIIIIIIIIIIIIIDDDDD
@HISEQ:969:HM2KJBCX2:2:1102:4228:78009 2:N:0:ACTATGCA
TGTCCGTGGATCCCCAACTATCCCTATTAATCATTACGTCAATCCTAGAAACCAACAAAATAGGATCGAACGTCCTATTTCATTATTCCATGCTAATGTATTCAAGCGTTAGCCTGCCTTAAACACTCTAATTTTTTCAAAGTAACAGTCCTGTTTCCCTGCAACACCAAATTAATGACATTACAGTTCTTCAGAAAGGAGGAATCAGCGAAGCCAGTGCATACCAGTGGCACGACCAACCTGCTGACCCCGAAATTCAACTACGAGCTTTTTAACTGCAACAACTTTAATATACGCTATTGGAGCTGGAATTACCGCGGCTGCTGGCACCAGACTTGCCCTCCAA
+
DDDDDIIIIIIIIIIIHIIIIIIIIIIIIIIIIIIIIIIIIIIIIIIIIIIIIIIIHIIIIIHHIIIGHIIIIIIIIIIHIHIIIIIHHHHHHIIIIIHIIIIIIIHHIIIIIIIIIIIIIHIIIIIIIIIIIIIIIIHHHIIIIIIIIIIIIIIIIIIIIIIIIIIIIIIIIIIIIIIIIHIIIIIIHIIIIIIIIIIIHIIIIIIIIIIIIIIIIIIIIIIIIIIIIIIIIIIIIIIIIIIHHIIIIIIHIIIIHIHHIIIIIIIIHIIIIHHIIIIIIIIIIIIIIIIIIIIHIIIIIIIIIIIIIIIIIIIIIIIIIIIIIIIIIIIIIIIHIIIIIDDDDD
@HISEQ:969:HM2KJBCX2:2:1102:15621:77944 2:N:0:ACTATGCA
TGTCCGTGGATCCCCAACTATCCCTATTAATCATTACATCGATCCTAGAAACCAACAAAATAGAATCGGATGTCCTATTTCATTATTCCATGCTAATGTATTCAAGCGTGAGCCTGCTTTAAACACTCTAATTTTTTCAAGGTAACAGTCCTAATTCCCCGTGACACCAAATTAATGGCATTACGGTTCTTTAGAAGGTGAGAAATCAATAATATCAGTACATACCAACGGCATGACCGAAACATTGATCCCGAAATTCAACTACGAGCTTTTTAACTGCAACAACTTTAATATACGCTATTGGAGCTGGAATTACCGCGGCTGCTGGCACCAGACTTGCCCTCC
+
BDDDDIHECHIIIHHIIHIIIIIIIIHIIGIIIIIHHHHFHIIIHHHIIIIIIIIIIIIEHHHIIIHHHIHDHHHIHHIIIIIIIIIIIHHGEHHHIIIIIEHHHHHHHHHHIIIIHHIIIIIHHHIIIIIIIHIHHIIIIIIIIIIIIIIIIIIIIIHHIIHHHHHIIIIHIIIIIGIIIIIIHIIIHIIIIIIIIIIHHIIIIIIIIIIIHIIIHIIIIIIIHIIIIIHIIIIIIIIIIIIIIIIIGIIIGIIIIIHIIIIIIIIIIIIIIIIIIIIIIIIIIIIIIIIIIIIIIIIHHGIIIIGIIIIIIHIIIIIIIIIIIIIIIHHHIIIIIHGIDDDDD
@HISEQ:969:HM2KJBCX2:2:1102:8503:77951 2:N:0:ACTATGCA
TGTCCGTGGATCCCCAACTATCCCTATTAATCATTACTTCAGTCCTAGAAACCAACAAAATAGAACTAAAGTCCTATTCCATTATTCCATGCTAATATATTCAAGCAAACATGCCTGCTTTAAACACTCTAATTTTTTCAAAGTAAAAGTCTTGGATCCCTAGCGCACTCAATTAAGAGCACACTAGTTCCCCAAAAGGAAAAGCCCAAAGTTGCAGTACAAACCTTTCGGTTGACGGCAACTATAAGCCCAAAATTCAACTACGAGCTTTTTAACTGCAACAACTTTAATATACGCTATTGGAGCTGGAATTACCGCGGCTGCTGGCACCAGACTTGCCCTCCAA
+
@B@@DC<<C@C<EH1@0GEF@1<C<1D1DC1<@CGCH111<CHHFH?1<CHEC@GH1C11<CECG@FH@FFC1C<<1C<CGH@CG@<CGH?11D11HH@8<HHIHHIHEIHHIIHHGHEIGHF<B<?HEFFHH@HFHACFIHHGEFGHIHHHHHHHGIHIHHHEFEHHHGCC?HGHFGHHGFH?HHHGHH@/FHGEIIIHHHF=E0>CIIFD=HHHIHD>HHGGAHDDHEDHIHGHGC?HHHEHHIIGHCHGEHHEIHCCEDHGF@?EHGCH@HHF@HIGGCHDC<CEDEHG@C?CCCFEEHIHHGGIIHHCCCCCCCHG@HCHHHEHHIIHGCC@CEHGD0@DBD
@HISEQ:969:HM2KJBCX2:2:1102:1761:77760 2:N:0:ACTATGCA
TGTCCGTGGATCCCCAACTATCCCTATTAATCATTACATCGATCCTAGAAACCAACAAAATAGAATCGGATGTCCTATTTCATTATTCCATGCTAATGTATTCAAGCGTGAGCCTGCTTTAAACACTCTAATTTTTTCAAGGTAACAGTCCTAATTCCCCGTGACACCAAATTAATGGCATTACGGTTCTTTAGAAGGTGAGAAATCAATAATATCAGTACATACCAACGGCATGACCGAAACATTGATCCCGAAATTCAACTACGAGCTTTTTAACTGCAACAACCTTAATATACGCTATTGGAGCTGGAATTACCGCGGCTGCTGGCACCAGACTTGCCCTCCAA
+
DDDDDIIIIIHIHIIIIIIIIIIIIIIIIIIIIIIIIIIIIIIHIIIIIIIIIIIIHHIHIIHHGIIIIHIIIIIIIIGHIIIIIIIIIIIIIIGIHIIIIHHIIHIIIIIIIIIIHIHHIIHIIIIHIIHIIIIIIIHIIIIIHHIIIIIIIIIIIIIIIIIIIIIIIIIIHIIIIIIIIIIHIIIIIIIIIIIIIIIIIIIIIIIIIIIIIIIIIIIHHIIIIIIIIIIIIIIIIIIIIIIIHDIIIIIIIIIIIIIIIIIIIIIIIIIIIIIIIIIIIIIHHD1IIIIIIIIIIIIIHHIIIIIIIIIIIIIIIIIIIIIIIIIIIIIIIIIIIIIIIIDDDDD
@HISEQ:969:HM2KJBCX2:2:1102:14932:77676 2:N:0:ACTATGCA
TGTCCGTGGATCCCCAACTATCCCTATTAATCATTACGGTGATCCTAGAAACCAACGAAATAGAACCAATCCGTCCTATTTCATTATTCCATGCTAATGTATTCAGACGTTAGCCTGCTTTAAACACTCTAATTTTTTCAAAGTAACAGTCCTGATTTCCTATCACACCAACTAAATGGCATGAAAGTTCCTCAGAAGGTAGAGATTTATCTCACCAGTACAGACAATTAAGCCTGACCAATGGGTAAACCCCGAAGTTCAACTACGAGCTTTTTAACTGCAACAACTTTAATATACGCTATTGGAGCTGGAATTACCGCGGCTGCTGGCACCAGACTTGGCCTCCAA
+
DDDCDIIIIIIIIIIIIIIIIIIIIIIIIIIIIIIIIIIIIIIIIIIIIIIIIIIIIIIIIIIIIIIIIIIIIIIIIIIHHIIIIIIIIIIIIIIIIIIIIIHIIIIIIIIHIIIHIIIIIIIIIIIIIIIIIIIIIIIIHIIIIIIIIIIIIIIIIIIIIIIIIIIIIIIIIIIIIIIIIIIIIIIIIIIIIIIIIIIIIIIIIIIIIIIIIIIIIIHIIIIIIIIIIIIIIIIIIIIIIIIIHHHIIIIIIIIIIIIIIIIIIIIIIIIIIIIIIIIIIIIIIIIIIIIIIIIIIIIIIIIIIIIIIIIIIIIIIIIIIIIIIIIIIIIIIIIIIIIIIIIDDDDD
@HISEQ:969:HM2KJBCX2:2:1102:2290:77625 2:N:0:ACTATGCA
TGTCCGTGGATCCCAACTATCCCTATTAATCATTACATCGATCCTAGAAACCAACAAAATAGAATCAAACGTCCTATTTCATTATTCCATGCTAATGTATTCAAGCGTGCGCCTGCTTTAAACACTCTAATTTTTTCAAAGTAACAGTCCTGATTCCCCACGACACCAAATTAATGACATCGCGGTTCTTCAGAAGGTAGGAACCAATAATGCCAGAGCGTACCGAGGCACGACCGACAATCTGATCCCGAAATTCAACTACGAGCTTTTTAACTGCAACAACTTTAATATACGCTATTGGAGCTGGAATTACCGCGGCTGCTGGCACCAGACTTGCCCTCCAA
+
DDDDDIIIIIIIIIIIIIIIIIIIIIIIIIIIIIIIIIIIIIIIIIIIIIIIIIIIIIIIHIFHIIIHIIIHIIIIIIIHHIIIIIIHIIIGIHIIIIIIIIIIIIIIIIIIHIIIIIIIIHIGIIIIIIIIIIIIIIIIIIIIIIIIIIIIIHFIIHIIIIIIIIIIIIIIIIIIIIIIIIIHIIIIIIIIIIIIIIIIIIIIIIHIIIIIIIIIIIIIIIIIIIIIIIIIIIIIIIIIIIHIIIIIIIIIIIIIIIIIHIIIIIIIIIIIIIIIIIIIIIIIIIIIIIIIIIIIIIIIIIIIIIIIIIIIIIIIIIIIIIIIIIIIIIIIIIIIIIIDDDDD
@HISEQ:969:HM2KJBCX2:2:1102:14460:78141 2:N:0:ACTATGCA
TGTCCGTGGATCCCCAACTATCCCTATTAATCATTACGGTGGTCCTAGACCAACAAAATAGAACCAACGTCCTATTCTATTATTCCATGCTAATCTATTCAAGCAAAAGCCCGCTTTAAACACTCTAATTTTTTCAAGGTAATGGTCCTGGTTCCCCGACACACCCAATAAAGGGCATACCGGCTCACCAGAAGGATAGACCCGACAACAGAACAGTACTCGCCAGAGACGGACCGTCCGGTCAGGCCTAAAATTCAACTACGAGCTTTTTAACTGCAACAACTTTAATATACGCTATTGGAGCTGGAATTACCGCGGCTGCTGGCACCAGACTTGCCCTCCAA
+
DDDCDIIHIIIIHIIIIIIIIIIIIIIIIIIIIIIIIIIIIIIHHIIIIIIIIIIIGIIIIIIIIIIIIIIIIIHIIIIIIIIEHHIGIIIIIIIIIIIHIFHHIHHIHIIIHIIHIIIIHHHIIHFHIIIIIHIIIIIIHIIIIIIIIIIHHIIIIIIIIIIIIIIIIIIIIHHIIHIIIIIIIIIIIIIIIIIIIIIIIHIIIIHIIIIIIIIIIIIIIIIIIIIIIIIIIIIIIIHIIIIIIHIIIIIIIIIIHIIIHIIIIIIIIIIIIIIIIIIIIIIIIIIIIIIIIIIHHGGIIIIIIIIIIIIIIIIIIIIIIIIIIIIIIIIIIIIIIIIDDDDD
@HISEQ:969:HM2KJBCX2:2:1102:20143:78333 2:N:0:ACTATGCA
TGTCCGTGGATCCCCAACTATCCCTATTAATCATTACGGTGATCCTAGAAACCAACAAAATAGAACCATGCCGTCCTATTCTATTATTCCATGCTAATGTATTCGAGCAAAAATGCCTGCTTTAAACACTCTAATTTTTTCAAGGTAAAGGTCCTGGATCCGCAAGACACCCAAAATTAAGGACATCCAAGTTTCTCCAGAAGGTGAGAAATCAACAGCGACAGTTCATACCCCTTAAGGCATGACCATCACGTCAATCCCGAAATTCAACTACGAGCTTTTTAACTGCAACAACTTTAATATACGCTATTGGAGCTGGAATTACCGCGGCTGCTGGCACCAGACTTGCCCTCCAA
+
DDBBDIIIHIIGIEHHEGHHIHHGHHHFHIIHCHEHHHHHHHHEHE?GEF?HGEHHHHIHIIHEHHIIHEGHI@?CGHF?CFHHHHFHI?HH1DGGHIHIHDGHIHHHHHIIIHHHFE@EHHGHIIIHHHFHHIIIIHHCGEE@HHHHHHADCIHGGCHIHHIIHCHGHHEHHHFHGHHHHHHHHHIIHHHEHEHHH@IHGHGC0FIIHHHGHHHHEHFCHIHHG@IIHHGHIHCHHFHIIIFFHEGHIIHEHGHHECCHIIIHHEHHHHGEIIIIHGIIHIIHHHGIHIHHHF<1EIIHHHDHHIHHHIIIIIHHEIHIIIIIIIHDIHHHHCGIHHIIIHIHHEEHHHHDDB@A
@HISEQ:969:HM2KJBCX2:2:1102:14728:78815 2:N:0:ACTATGCA
TGTCCGTGGATCCCCAACTATCCCTATTAATCATTACGGTGGTCCTTGAACCAACAAAATAGAACCACAACGTCCTATTCTATTATTCCATGCTAATCTATTCAAGCAAAAGCCTGCTTTAAACACTCTAATTTTTTCAAGGTAATGGTCCTGGCTCCCCGGCACGCCCAATTAAGAACATACCGATTCACCAGAAAGATAGACCCGACGACAGAACAGTACTCGCCAGAGACGGACCGTCCGGCCAGGCCTAAAATTCAACTACGAGCTTTTTAACTGCAACAACTTTAATATACGCTATTGGAGCTGGAATTACCGCGGCTGCTGGCACCAGACTTGCCCTCCAA
+
DDDDDIIHIIIHHHIIIHHIHIIIIIIIIIIIHHIHEHHIHHHHEHIGHHIHHIHHIIIIGGFHIHEHHIHHEHHHCEHIGHIGHHE@HIIHHIIE?IHHHHEECFIHIIHIHIIIHIIIHHHHHIHHEHIGIIIIIIHHHIHHHHHHCHIIHGCEHHEHIIIIIIGIIIIHIHIHHIHIIIHHHIIIHHHHIIHHCHIIHHHIIIHEEHHHGIIIIIIHDIIIIIIHIIIIIIIIHIIGIIIHHEIIHGIIIIIHIIHHIIHHIIIIIIIIIIIIIIIIIIIIIHFIIIIIHHEIHHFHGHIIIIIHIIIIIIIIIHHIIIIIIIIIIIIIIIHIIIIIIIDDDAD
@HISEQ:969:HM2KJBCX2:2:1102:18685:78056 2:N:0:ACTATGCA
TGTCCGTGGATCCCCAACTATCCCTATTAATCATTACGTCGATCCTAGAAACCAACAAAATAGAATCAAACGTCCTATTTCATTATTCCATGCTAATGTATTCAAGCGTAAGCCTGCTTTAAACACTCTAATTTTTTCAAAGTAACAGTCCTGATTCCCCACGACACCAAATTAATGACATCGCGGTTCTTCAGAAGGTAGGAACCAATAATGCCAGTGCGTACCGAAGCACGACCAACAATTTGATCCCGAAATTCAACTACGAGCTTTTTAACTGCAACAACTTTAATATACGCTATTGGAGCTGGAATTACCGCGGCTGCTGGCACCAGAC
+
D@DAD@G@?@ECGHIIIHECHCFCFGHHHHEHHHHIIGIIIHH@HH1D@<EEHHFEHEH?HI@<1DHHHF1<FHEHIHG@GHHHHHFHHGHC@HHIIIHHHHHGHIIIIHHHHHHHG?GHHHHHIEFGHHIHIIIIIHAG<CDHHFHIHGHHHEHHH?<DCCFDCDHHGDHEGHHGEHHIHHHHCHGIIHFGHHHHG?HGHEHGHCHHHHHI:HEIHHECHEHHHHECCEGH<C<&HH<GHHEFHDCGHHEEHEHIHHH@HECHGFHHHHFIHIIIHGHHHF<EIHIHHFIIIHHHGHHHHHIHHHEEIHEIIIHHHHFCCE?HGEHHH@DAD@
@HISEQ:969:HM2KJBCX2:2:1102:6516:79583 2:N:0:ACTATGCA
TGTCCGTGGATCCCCAACTATCCCTATTAATCATTACGTCAATCCTAGAAACCAACAAAATAGGTTCGAACGTCCTATTTCATTATTCCATGCTAATGTATTCAAGCGTTTGCCTGCTTTAAACACTCTAATTTTTTCAAAGTAACAGTCCTGACTCCCCACGACACCAAATTAATGACATCATGGTTCATCAGAAGGGAGGAATCAACGACCCCAGTGCGTACCGAAGGCACGACCGACGTATTGATCCCGAAATTCAACTACGAGCTTTTTAACTGCAACAACTTTAATATACGCTATTGGAGCTGGAATTACCGCGGCTGCTGGCACCAGACTTGCCCTCCAA
+
DDCDDGIHHIIIIIIIIIIIIIIIIIIIIIIIIHIIIIIIIIIIIIIIIIIIIIIIIIGEHIIHIIHIIIHHHIIIIIIIIIIIEHIGHHIIIIIGIIIIIHHHIGIIIIIIIIIIHIIIHIIIIIIIIIIIIIIHHIIIIIIIIIIIHIHIHIIIIIIIIIIIIIIIIIIHIIIHIIIIIIIIIIIIIIHIIIIIIIIIIIIIIIIIIHHGIIIIIIIIIIIIIIIIIIIIIIIIHIIHIIIHGIIIIIIIIIIIIIIIIIIIHIIIIIIIIIHIIIIIIIIIIIIIIIIIIIIIIIHFGIIIIIIIIIIIIIIIIIIIIIIIIIIIIIIIIIIIIIIIIDDDDD
@HISEQ:969:HM2KJBCX2:2:1102:19079:79512 2:N:0:ACTATGCA
TGTCCGTGGATCCCCAACTATCCCTATTAATCATTACGTCAATCCTAGAAACCAACAAAATAGGATCGAACGTCCTATTTCATTATTCCATGCTAATGTATTCAAGCGTGAGCCTGCTTTAAACACTCTAATTTTTTCAAGGTAACAGTCCTAATTCCCCGTAACACCAAATTAATGGCATTACGGTTCTTTAGAAGGTGAGAAATCAATGATAACAGTGCATACCAACGGCATGACCGAAATATTGATCCCGAAATTCAACTACGAGCTTTTTAACTGCAACAACTTTAATATACGCTATTGGAGCTGGAATTACCGCGGCTGCTGGCACCAGACTTGCCCTCCAA
+
DDDDCHIHHEEHIIECEHHGEHHHIEGH@GHHEHIIHIIIIIIEHHHGIICGCCHCHHHFHEH??GHF0CC/11<EHHHIIGEIIFEEHICHHIHIHIHHIGHHIHF@E@HHGHFEHFCHG?GHHFGHFFIHHGHGHIIH?HIIHHHEEHHHHHGHHDH=EFDHEHCFHHHFHFEGFGHEHFGHFEHHHGFHHHGHFHHIIHIHFHGIHHGHEEECHIIFIIHEIIHFFCEEHHFHIIIHEFFGC<HDDH<HHEHFEGHEHH=E<1HEIHIIHHHGHEIIIIHEGD1IHFC1CDIHIGIHHGHEHHFIHIHHHIHIHHHCHHEFHFG@DCHHGC<HGG0HHHDABAD
@HISEQ:969:HM2KJBCX2:2:1102:12987:79461 2:N:0:ACTATGCA
TGTCCGTGGATCCCCAACTATCCCTATTAATCATTACGGTGATCCTAGAAACCAACAAAATAGAATCATGCCGTCCTATTTTATTATTCCATGCTAATGTATTCAAGCAAAATGCCTGCTTTAAACACTCTAATTTTTTCAAAGTAAAGGTCCTGGTTCCCCGCGACACCCAATTAAGGGCATCGCGGTTCTCCAGAAGGTGAGAAATTGACTACACCAGTTCATACCCCTTAAGGCACGACCGATGTGTCAATCCCGAAATTCAACTACGAGCTTTTTAACTGCAACAACTTTAATATACGCTATTGGAGCTGGAATTACCGCGGCTGCTGGCACCAGACTTGCCCTCCAA
+
BDDBDIIHIIIIIIHIIIIIIIIIHHHIIHIIIIHIHIHIIIIIIIHHFHHIIIIIHHHHFHHIIIIIIIHIIIIHHEHHHIIIGHHIHHHHIGIHIIGHHGFHHHHHIIIIIIIIIHHIIHHHHIIIIGHIHIHGGGDHIIHIIIIIIIIIHHGHHHHHDHIIIIHHHIIIHHHHIIHIGHIIIIIIIHIIIIIIIIIHIGIIIIIHIIIIHIHHHIIIIIIHHHHHIHHIIHHHIIIIIIHIIIIIIHIHIHIIIIIIIIIIIIIFIIIIIHIIIIIIIIIIIIIIIIHIHHHIIGIHIIIIHHIIIIIIHIHHHIIIIIIIIIIIIIIIIIIIIHHIIIIIIIHDDDDB
@HISEQ:969:HM2KJBCX2:2:1102:3959:80285 2:N:0:ACTATGCA
TGTCCGTGGATCCCCAACTATCCCTATTAATCATTACGGTGATCCTAGAAACCAACAAAATAGAACCATGCCGTCCTATTCTATTATTCCATGCTAATGTATTCGAGCAAAAATGCCTGCTTTAAACACTCTAATTTTTTCAAGGTAAAGGTCCTGGATCCGCAAGACACCCAATTAAGGACATCAAGTTTCTCCAGAAGGTGAGAAATCAACAGCGACAGTTCATACCCCTTAAGGCACGACCATCACGTCAATCCCGAAATTCAACTACGAGCTTTTTAACTGCAACAACTTTAATATACGCTATTGGAGCTGGAATTACCGCGGCTGCTGGCACCAGACTTGCCCTCCAA
+
DDDDDIIIIIIIIIIIIIIIIIIIIIIIIIIIIIHIIIIIIIIIIIIIIIIIIHIIIIIHIIHIIIIIIIGIIIIIIIHIIIIHIIIIIIIIHIIHIIHIIGHIFHHIIIIIIIHIHHIIIIIIIIHIIIIIIIIIIIIIIIIIEIIIIIGIIIIIIIIIIHHIIHIIIHHIIIIHIIIIIIIIIIIIIHIIIIIIIIIIIIIIIIIIIIIIIIIIIIIIIIIHIIIIIHIIIIIIHIIIIIHIIIIHIIIHIIIIIIIIIIIH?IIIIIIIIIIHIIIHIIIIIIIIIIIIIIIIIIIIIIIIIIIIIIIIIIIIIIIIIIIIIIIIIIIIIIIIIIIIIIIIIIIIDDDDD
@HISEQ:969:HM2KJBCX2:2:1102:18331:80124 2:N:0:ACTATGCA
TGTCCGTGGATCCCCAACTATCCCTATTAATCATTACGGTGATCCTAGAAACCAACAAAATAGAACCATGCCGTCCTATTCTATTATTCCATGCTAATGTATTCGAGCAAAAATGCCTGCTTTAAACACTCTAATTTTTTCAAGGTAAAGGTCCTGGATCCGCAAGACACCCAATAAAGGACATCAAGTTTCTCCAGAAGGTGAGAAATCAACAGTAACAGTTCATACCCCTTAAGGCATGACCATCACGTCAATCCCGAAATTCAACTACGAGCTTTTTAACTGCAACAACTTTAATATACGCTATTGGAGCTGGAATTACCGCGGCTGCTGGCACCAGACTTGCCCTCCAA
+
@DDDDHIIIIIIIGIIIIIIIIHHIIIIIIIGHHIIIIGHHIIIHIIGIIHIIIIIGHIIHIHHHHIIIHFEHEEDHIIHIIHIHEHHHHGHHHIGFHIHIGHIHIHHHIIIIIHHHIHHHHHHHHIHFIHIIEHFIIIHIIIHHIIHHIIHIHHHIHEHHGIIIHHHIHHIIIIIIIIHIHIIIIIHHHGHGHHIIGIIIIIIIHIIIIIIIIHIIHIIIIIIHHEIIIIIIIIIHIIIIIIHIIIHIHHFIIHHIIIIIHIIIHHIIIIIIIIIIIIIIIIIIIIIIIHIIIHIIGIIIIHIIIIIIIIIIIIIIIIIIIIIIIIIIIIIIIIIIIIIIIIIIIIIDDDDD
@HISEQ:969:HM2KJBCX2:2:1102:16611:80640 2:N:0:ACTATGCA
TGTCCGTGGATCCCCAACTATCCCTATTAATCATTACGGTGATCCTAGAAACCAACGAAATAGAATCAGTCCGTCCTATTTCATTATTCCATGCTAATGTATTCAGACGTTAGCCTGCTTTAAACACTCTAATTTTTTCAAAGTAACAGTCCTGATTTCCAATCACACCAAATTAATGACATGAAAGTTCCTCAGAAGGTAGAGATTTATCTCACCAGTACAGACAATTAAGCCTGACCAATGGGTAAACCCCGAAGTTCAACTACGAGCTTTTTAACTGCAACAACTTTAATATACGCTATTGGAGCTGGAATTACCGCGGCTGCTGGCACCAGACTTGCCCTCCAA
+
DDDDCEHFHIIIIIHHIIIIIIIIIIIIIIIIHHIIIIGIGIHHIHIIIIHHIIIIIIHIIIHFHIIHHGHIIHIHIIHEHHIIIIIIFHIIIGIHIIIIIHHIIIIIIHIIIHIIGIIIIIHHHIIHIIIIIHHIIIIIIIIIIIIHIIIIIIIIIIHIIIIIIIIIIIIIIIIIGIIIHFHIIIHIGIIIIIHHIIIIIIIIIIIIIIHHGIIIHIIIIHHHIIIIIIIIIIIHHIIIIIIIIHGIIIIIIHHIIIIIIIIIIIIHGHHHIIIIIIIIIIIIFHIHHIIIIIIIIHIIIIIIIIIIIIIIIHIIIIIIIIIIIIIIIIIIIIIIIIIIGIIDDDBD
@HISEQ:969:HM2KJBCX2:2:1102:10648:81043 2:N:0:ACTATGCA
TGTCCGTGGATCCCCAACTATCCCTATTAATCATTACGGTGATCCTAGAAACCAACAAAATAGAACCATGCCGTCCTATTCTATTATTCCATGCTAATGTATTCGAGCAAAATGCCTGCTTTAAACACTCTAATTTTTTCAAGGTAAAGGTCCTGGTTCCACATGACACCCAATTAAGGACATCATGCTTCTCCAGAAGGTGAGAAATCAACTGCGACAGTTCATACCCCTTAAGGCACGACCATCACGTCAATCCCGAAATTCAACTACGAGCTTTTTAACTGCAACAACTTTAATATACGCTATTGGAGCTGGAATTACCGCGGCTGCTGGCACCAGACTTGCCCTCCAA
+
DDDDCIIIIIIIIIIIIIIIIIIIIIIIIIIIIIIIIIIIIIIIIIIHIIIIIIIIIIIIIIIIIIIIIIIIGHIIIIIIIIIHIIIIIIIIGIIIIIIHIHHIIIIIHIIIIIIIIIIIIIIHIIIIIIIIIIIIIIIIIIIIIIIIIIIIIIIIIIIIIIIIIIIIIHIIIIIIIIIIIIIIIIIIIIIIIIIIIIIIIHHIIIIIIIIIIIIIIIIIIIIIIIIIHIIIIHIIIIIIIIIIIIIIIHGIIHIIIIIIIIIIIIIHHHIIIIIIIIIIIIIIIIIIIIIIIIIIIIIHIIIIIIIIIIHIIIIIIIIIIHIIIIIIIIIIIIIIIIIIIIIIIIIDDDDD
@HISEQ:969:HM2KJBCX2:2:1102:13341:81324 2:N:0:ACAATGCA
TGTCCGTGGATCCCAACTATCCCTATTAATCATTACGGTGATCCTAGAAACCAACAAAATAGAACCATGCGTCCTATTTCATTATCCCATGCTAATGTATTCAGGCAATAGCCTGCTTTAAGCACTCTAATTTTTTCAAGGTAACAGTCCTGCTTCCCCAACGCACCAAATTAATGACATGCTGGTTATTCAGAAGGTAGGAATCCATCACGCCAGTACAGACCCAAAAGCCGGACCAACGGATAAACCCCGAAATTCAACTACGAGCTTTTTAACTGCAACAACTTTAATATACGCTATTGGAGCTGGAATTACCGCGGCTGCTGGCACCAGACTTGCCCTCCAA
+
DDDDDIIHIIIIIIIIIIIIIIIIIIIIIIIIIIIHIIIIIIIIIIIIIIIHIIIIIIIIIIIIIIIIIIIIIIIIIIIIIFHIIHIHIIIEHIIIIIHIIIHHIIIHIIIHIIIIHIIIIIIHHHIIIIIIIIIHIIHHHIHIIIIHIIIIHHIIIIIHHIHIIIIIIHHHIIIIIHHHIHIIIIIIHIIIIIIIHHHIIIIIIIIIIIIIIIIIIIIIIHHCIIIIIIIIIIIIIIIIIHHGDIIIIIIIIIIIIIIIIIHHIIIIIIIIHIIIIIIIIIIIIIIIIIIIIIIIIIIIIIIIIIIIIIIIIIIIIIIIIHIIIIIIIIIIIIIIIIIIIDDDDD
@HISEQ:969:HM2KJBCX2:2:1102:2986:81652 2:N:0:ACTATGCA
TGTCCGTGGATCCCCAACTATCCCTATTAATCATTACGGTGATCCTAGAAACCAACAAAATAGAACCATGCCGTCCTATTCTATTATTCCATGCTAATGTATTCGAGCAAAAATGCCTGCTTTAAACACTCTAATTTTTTCAAGGTAAAGGTCCTGGATCCGCAAGACACCCAATTAAGGACATCGAGTTTCTCCAGAAGGTGAGAAATCAACAGCAACAGTTCATACCCCTTAAGGCACGACCATTACGTCAATCCCGAAATTCAACTACGAGCTTTTTAACTGCAACAACTTTAATATACGCTATTGGAGCTGGAATTACCGCGGCTGCTGGCACCAGACTTGCCCTCCAA
+
D@DDDHGHD=GHGEHHIGIEGFHIHIHHFHFFHIIIIFEGEHHHHHHEEECHEEGHEEHIHIIEHHHGCC@@<GHIIHIIH@EGHIIEEHEHHHHIICCGHHHIHHIIIHHIHIHHHIHIHIHGCGHHHIHHHIIIHHGEIHHHHIHGGEEFHGHFCHGHHFH@EHGFH?EHEHIIHHHEHHGCEHHFF@IHHFCHIIHHIIIIHHHHFIIIIIHHEFIIIIHIIHHIIHHGIHHIIHDCHFHIIIIHGFHFIHDHIHIHHHHIHHIIHCHGIIIIIIHIHHIGIIIHIHCHHIIHIIIGIIIIIIHHIHEHIIHIIIIIIIIHHIIHIIIIIHEGIIIIHHFIIIIIDDA@D
@HISEQ:969:HM2KJBCX2:2:1102:16651:81614 2:N:0:ACTATGCA
TGTCCGTGGATCCCCAACTATCCCTATTAATCATTACGGTGGTCCTAGAAACCAACAAAATAGAACCACAACGTCCTATTCTATTATTCCATGCTAATCTATTCAAGCAATAGCCCGCTTTAAACACTCTAATTTTTTCAAGGTAATGGTCCTGGCTCCCCAACACACCCAATAAAGGACATACTGGTTCACCAGAAGGAAGACCCGACAACAAGACAGTACTCGCCAAAGACGGACCGCCCGGCCAGGTCTAAAATTCAACTACGAGCTTTTTAACTGCAACAACTTTAATATACGCTATTGGAGCTGGAATTACCGCGGCTGCTGGCACCAGACTTGCCCTCCAA
+
[truncated: 32,846,881 more chars]
