# Supplementary material for: Response of arbuscular mycorrhizal fungal community in soil and roots to grazing differs in a wetland on the Qinghai-Tibet plateau
Source: PeerJ. 2020 Jun 19;8:e9375. doi: 10.7717/peerj.9375 (PMC7307571; doi:10.7717/peerj.9375)
Supplement: Supplemental Information 14 [file peerj-08-9375-s014.zip]

Archive with 6 entries (5 files):
- Soil non-grazing 6-10/10.fastq
- Soil non-grazing 6-10/6.fastq
- Soil non-grazing 6-10/7.fastq
- Soil non-grazing 6-10/8.fastq
- Soil non-grazing 6-10/9.fastq
- Soil non-grazing 6-10/
