# Supplementary material for: Response of arbuscular mycorrhizal fungal community in soil and roots to grazing differs in a wetland on the Qinghai-Tibet plateau
Source: PeerJ. 2020 Jun 19;8:e9375. doi: 10.7717/peerj.9375 (PMC7307571; doi:10.7717/peerj.9375)
Supplement: Supplemental Information 14 [file peerj-08-9375-s014.zip › Soil non-grazing 6-10/10.fastq]

@HISEQ:969:HM2KJBCX2:2:1101:8304:2496 2:N:0:ACTATGCA
GTAGTGTCAACACCCAACTATCCCTATTAATCATTACGTCGATCCTAGAAACCAACAAAATAGAATCAAACGTCCTATTTCATTATTCCACGCTAATGTATTCAAGCGTGCGCCTACTTTAAACACTCTAATTTTTTCAAAGTAACAGTCCTGATTCCCCACGACACCAAATTAATGACATCGTGGTTCTTCAGAAGGTAGGAACCAATAATGCCAGTGCGTACCGAAGCATGACCGACAATTTGATCCCGAAATTCAACTACGAACTTTTTAACTGCAACAACTTTAATATACGCTATTAGAGCTGGAATTACCGCAGCTGCTGGCACCAGATTGCCCTCCAA
+
DDDDDIIIIIIIIIIIIIIIIIIIIIIIIIIIIIIIIIIIIIIIIIHIIIHIHIIHHIIHIHHHIIIIIIHIHGHIIIHIIIIIFHIIIHICHHIIHHHHIHIIIHIHHIHIIIIIIHIIIIIIIIIHIIHIIIIIIHIIIIIIHHIIIIIIIIIHIHIIIIIIIIIIIGIIIIHHIIIIGIIIIIIIIIIIIIIIIIIIIIIIIIIIIIIIIIIIIIIIIIIIHIIIIIIIIIIIIIIIIIHIIIIIIIIIIHHGIIIIIHIIIHIIIIIIIIIIIIGIHIIIIIIGIIIHHHIIIHIHHIIIIIIIIHIIIIIIIIIIIIIIIIIIIIIIIIIIIIIDDDDD
@HISEQ:969:HM2KJBCX2:2:1101:6761:2561 2:N:0:ACTATGCA
GTAGTGTCAACACCCAACTATCCCTATTAATCATTACGTCAATCCTAGAAACCAACAAAATAGGATCGAACGTCCTATTTCATTATTCCATGCTAATGTATTCAAGCGTTAGCCTGCTTTAAACACTCTAATTTTTTCAAAGTAACAGTCCTGTTTCCCTGCAACACCAAATTAATGACATTACAGTTCTTCAAGAAGGAGGAATCAGTAAAGCCAGTACACACCATTGGCACGACCAACCTACTGACCCCGAAATTCAACTACGAGCTTTTTAACTGCAACAACTTTAATATACGCTATTGGAGCTGGAATTACCGCGGCTGCTGGCACCAGACTTGCCCTCCAA
+
DDDDDHIIIIIIIIIIIIIIIIIIIIIIIIIIIIIIIIIIIIIIIIIIIIIIIIIIIIIIIIIIIIIIIIIIHHIIIIIIIIIIHIIIIIIIHIIIIIIHHIIIIIIIIHIIIIIIIIIIIIIIIIIIIIIIIIIIIIIIIIIIIIIIIIIIIIHIIIIIIIIIIIHIIIIGIIIIIIIIIIIIIIIIIIIIIIIIIIIHIIIIIIIIIIIIIIIIIIIIIIIIIIIIIIIIIIIIIIIIIIIHHIIIIIIIIIIIIIIIIIIIIIIIIIIIIIIIIIIIIIIIIIIIIIIIIIIIIIIIIIIIIIIIIIIIIIIIIIIIIIIIIIIIIIIIIIIIIIIIIDDDDD
@HISEQ:969:HM2KJBCX2:2:1101:12914:2780 2:N:0:ACTATGCA
GTAGTGTCAACACCCAACTATCCCTATTAATCATTACGGTGATCCTAGAAACCAACAAAATAGAATCATGCCGTCCTATTTTATTATTCCATGCTAATGTATTCAAGCAAAATGCCTGCTTTAAACACTCTAATTTTTTCAAAGTAAAGGTCCTGGTTCCCCGCGACACCCAATTAAGGGCATTGCGGTTCTCCAGAAGGTGAGAAATTGACTACACCAGTTCATACCCCTTAAGGCACGACCGATGTGTCAATCCCGAAATTCAACTACGAGCTTTTTAACTGCAACAACTTTAATATACGCTATTGGAGCTGGAATTACCGCGGCTGCTGGCACCAGACTTGCCCTCCAA
+
DDADDIIIIIIIIIIIIIIHIIIIIIIIIIIIIIIIIIIIIIIIIIIIIIIIIIIIIIIIIIIGHIIIIIEHHHIIIIIIIIIHIIIIIIIIIHIIIHIIHFHIIIIIIHIHHHHIIIIIIIIIIIIIIIIIHHIIIIIIIIHIIIIIIIIHHIIHHGGIHIIIHIIIIHIIIIIIIIIIIIIIGIHIIIIHIIIIIIIIIIIIIIIIIIIIHIIIIIIIIIIIIIIIGIIIIIIIIIIIIIIIIIIIIIHIIHHHIHIIIIIIIIIIIIIIIIIIIIIHIIIIIIIIIIIIIIIIIIIHIIIIIIIIIIIIIIIIIIIIIIIIIIIIIIIIIIIIIIIIIIIIIIIDDDDD
@HISEQ:969:HM2KJBCX2:2:1101:6382:3717 2:N:0:ACTATGCA
GTAGTGTCAACACCCAACTATCCCTATTAATCATTACGTCGATTTCCGAAAACCAACAAAATAGAAACGACGTCCTATTCCATTATTCCATGCACGAATATCCAAGCGTGTAAAGCCTGCTTTGAGCACTCTAATTTTTTCAAAGTAAACCTGGCGGCGCCCCAGGACACTCGGTTAAGAGCACCCTGATGCCTCCGCCACACCATTCACGGGCCAATGGGACAGTCGCGCCAAACAGCGGACCGTCCCCTACCCGCCGAGATCCAACTACGAGCTTTTTAACCGCAACAACTTTAATATACGCTATTGGAGCTGGAATTACCGCGGCTGCTGGCACCAGACTTGCCCTCCAA
+
ADDDDIIIIIIIIIIIIIIIHIIIIIIIIIIIIIHIIIIIIIIHHIHIIIIIIIIIIIIIIIHIIIIIIIIIIIIIIIIIIGIIIHIIIIIIIIIIIIIIHCGHIIIHHHIIIIIIIIIIHIIIIIHIIIIHIHHHHIHHIHHIIHHIIIIHIHHHHHIIIIIIIHHIIIHIIIIIIIIIIHIIIHHHHIIIIIIIIIIIHHIIIHCHHIIIIIIIHIIIHIIIIIIIIIIIIIHIHIIIIIIIHDIIIIHHIIIIIIIIIIIIIIIIIIIIIIIIIIIIIIIIIIIHHHIIIIIIIIHIHHIIIIIIIIIIIIIIIIIIIIIIIIIIIIIIIIIIIIIIIIIIIIIIDDDDD
@HISEQ:969:HM2KJBCX2:2:1101:10001:3867 2:N:0:ACTATGCA
GTAGTGTCAACACCCAACTATCCCTATTAATCATTACGGTGGTCCTAGAAACCAACAAAATAGAACACAACGTCCTATTCTATTATTCCATGCTAATCTATTCAAGCAATAGCCCGCTTTAAACACTCTAATTTTTTCAAGGTAATGGTCCTGGCTCCCCAACACACCCAATAAAGGACATGCTGGCTCACCAGAAGGAAGACCCGACAGCAGACAGTACTCGCCAAAGACGGACCGCCCGGCCAGGCCTAAAATTCAACTACGAGCTTTTTAACTGCAACAACTTTAATATACGCTATTGGAGCTGGAATTACCGCGGCTGCTGGCACCAGACTTGCCCTCCAA
+
DDDDDIIIIIIIIIIIIIIIIIIIIIIIIIIIIIIIIIIIIIIIIIIIIIIIIIIIIIIGIHIHHIIIIIIIHHIIIHIIIIIIIIIIIHHFHHIGIIIIHHHIIHIIIIIIHHHIIHGFGGHIIIIIIIIIIIIIIIIIIIIIHIIIIIGHGIHHIIIIIIIHIIHIIIIIIGIIIIIIIIHIHHIIIIIIIIIIIIIIHHIIIIIIIIIIIIIIIIIIIIIIIIIIIIIIIIIIIIIIIIHHIIIIIIIIIIIIIIIIIHIIIIIIIIIIIIIIIIIIIHIIIIIIIHHIHIIIIIIIIIIIIIIIIIIIIIIIIIIIIIIIIIIIIIIIIIIIIIIIDDDDD
@HISEQ:969:HM2KJBCX2:2:1101:6996:4837 2:N:0:ACTATGCA
GTAGTGTCAACACCCAACTATCCCTATTAATCATTACCTCGAGCTCCGAAAACCAACAAAATAGAACCGAGGTCCTATTCCATTATTCCATGCACCACTATTCAGGCTTGCGCCTGCTTTAAGCACTCTAATTTTTTCAAAGTAAATCTTCCAGCCACCCAAGCCACTCAATGAAGAGCAGCAAGGGAAAACCGGATAAATTAGACCAGGAAAAGCAGTAACCACTCATTGAGGGACCGCTATCCTAGGTCGCAGATCCAACTACGAGCTTTTTAAACGCAACAACTTTAATATACGCTATTGGAGCTGGAATTACCGCGGCTGCTGGCACCAGACTTGCCCTCCAA
+
@0D0<11<DGCFHCHHH=FGHIHHHHHFH?@@HHHCGH?1CCCGDFCG?@EDECHIIG?GHIIGGHIEHC<EEHGHHEC@<FEGCEEFF@HGEEHHICGEH<@G@@@GHHH<CCHFEHGHEGHGHFCHFB@CGHFHHFEHHGHFGHHHHHF9ACFEHHGEHG?EEHHEHHHGHGHGHHFDHDCGC@IHHHHFC??IHHHIIIHEGHGHE@CC<IHHIHHEIHGFHF@GEGEEEC?HIHIHHFCFGCHF?C??EEEG1EHHD10DHHF1EGFHHCHECDHFHH?HHHEFF<HHECD/CEFF1CEHGEFHFFGCHHFCC<<1CEHIHHE?EGEHHIHHHHHHEC?@@DD
@HISEQ:969:HM2KJBCX2:2:1101:16073:6211 2:N:0:ACTATGCA
GTAGTGTCAACACCCAACTATCCCTATTAATCATTACGTCAATCCTAGAAACCAACAAAATAGGATCAAACGTCCTATTTCATTATTCCATGCTAATGTATTCAAGCGTTAGCCTGCTTTAAACACTCTAATTTTTTCAAAGTAACAGTCCTGTTTCCCTGCAACACCAAATTAATGACATTACAGTTCTTCAAGAAGGAGGAACCAGTAAAGCCAGTACATACCAGAGGCACGACCAACCTACTAATCCCGAAATTCAACTACGAGCTTTTTAACTGCAACAACTTTAATATACGCTATTGGAGCTGGAATTACCGCGGCTGCTGGCACCAGACTTGC
+
DDDCDIIIHHIIGHIIIIIIIIIIIIIIHIGHHIIIIHIIIIIIIIIIGGHIIIIIIIIIIIIIHIIIIICHHIGHIIIHHIIIIIIGHHIIIIIIIIIIIIIIHHIIIIIHIIIIIIIIIIHIIIIHIIIIIIIIIIIIIIIHIIIIIIIIIIIHIIIIIHIIIIIIIIIHHHIIIIIIIIIIIIHIIHIIIIIIIIIIIIIHIIHIHIIIIIIIIIIIIIIIIIIIIIIIIIIIHFIIHHIHHHHHIIIIIIIHHIIIIIIHIIIIIIIIHIIIIIIIIIIHHIHIIIIIIIIIIHIIIIIIIIIIHIIIIIIIIIIIIIIIIIIIIIIIIIDDDDD
@HISEQ:969:HM2KJBCX2:2:1101:5675:6268 2:N:0:ACTATGCA
GTAGTGTCAACACCCAACTATCCCTATTAATCATTACGGTGATCCTAGAAACCAACAAAATAGAACCATGCCGTCCTATTCTATTATTCCATGCTAATGTATTCGAGCAAAAATGCCTGCTTTAAACACTCTAATTTTTTCAAGGTAAAGGTCCTGGATCCGCAAGACACCCAATTAAGGACATCAAGTTTCTCCAGAAGGTGAGAAATCAACAGCGACAGTTCATACCCCTTAAGGCATGACCATCACGTCAATCCCGAAATTCAACTACGAGCTTTTTAACTGCAACAACTTTAATATACGCTATTGGAGCTGGAATTACCGCGGCTGCTGGCACCAGACTTGCCCTCCAA
+
DDADDHIIIIHIIIIIIIIIIIIIIIIIIIIIIIIGIIHIIIIIIIHIIIIIHIHIIIHIIIHHHIIIIHHGHHIIIIIIIIIIIIIIHIIIIIIIIIHHHHHIIIIIIIHIIIIHHIIIIIIIIIIIIIIIIHIIIHIIIIIIIIIHIIIIIIIHIIIIIIHHIIIIIIIIIIIIIHIIIIIIIIIIIHHIIIIIIIHIIIHIIIIIHIIHIIIIIIIIIIIIIIIIIIIIIIIIIIIIIIIIIIIIIIHHIIIIIIIIIIIIIIIIIIIIIIIIIIIIIIIIIIIIIIIIIIHIIIIHHIIIIIIIIIIIIIIIIIIIIIIIIIIIIIIIIIIIIIIIIHIIIIIGDDDDD
@HISEQ:969:HM2KJBCX2:2:1101:18797:7179 2:N:0:ACTATGCA
GTAGTGTCAACACCCAACTATCCCTATTAATCATTACGTCAATCCTAGAAACCAACAAAATAGGATCGAACGTCCTATTTCATTATTCCATGCTAATGTATTCAAGCGTTAGCCTGCTTTAAACACTCTAATTTTTTCAAAGTAACAGTCCTGTTTCCCTGCAACACCAAATTAATGACATTACAGTTCTTCAGAAAGGAGGAATCAGCGAAGCCAGTGCATACCAGTGGCACGACCAACCTGCTGACCCCGAAATTCAACTACGAGCTTTTTAACTGCAACAACTTTAATATACGCTATTGGAGCTGGAATTACCGCGGCTGCTGGCACCAGACTTGCCCTCCAA
+
DDDDDIIIHHHIIIIIIIIIIIIIHIIIHFIGIIIIIIIIIIIIIIIIIIIIGHIIHHHIHIIEHIICHEHDCGIIFIIIIGIIIIIHIHIHIIIGIHIIIIIIHHGEDGHGHHHHIIIIIHHHHHIHIHIIGHHIIIIIIHHIHHGEHHGDGHHIIGHHIIHHHFHIIIHIHIIIIIIHFHHIGHHIHIIIIIHHHIIIIIIIHIIIHIIIIHIIIIIIIIHIIIGIIIIIIIIIIHHIIIIHGIIHHIHIIIIHIIIIIIHHHHGHHIIIIHHIHIIIIIIIIIHHHGHHGHIIHHHHGIGIGIIIIIIGIIIIIIIIIGIIIIHHIIIIHIIIIIIHIDADDD
@HISEQ:969:HM2KJBCX2:2:1101:1915:7465 2:N:0:ACTATGCA
GTAGTGTCAACACCCAACTATCCCTATTAATCATTACGGTGATCCTAGAAACCAACAAAATAGAACCATGCCGTCCTATTCTATTATTCCATGCTAATGTATTCGAGCAAAATGCCTGCTTTAAACACTCTAATTTTTTCAAGGTAAAGGTCCTGGTTCCACATGACACCCAATTAAGGACATCATGCTTCTCCAGAAGGTGAGAAATCAACTGCGACAGTTCATACCCCTTAAGGCACGACCATCACGTCAATCCCGAAATTCAACTACGAGCTTTTTAACTGCAACAACTTTAATATACGCTATTGGAGCTGGAATTACCGCGGCTGCTGGCACCAGACTTGCCCTCCAA
+
DDDDDIIIIIIIIIHIIIIIIIIIIIIIIIIIIIHIIIHIIHHIHHHIIIIIHHIHHIIIIIHCHHHIIHHHIIIIIGIIIIIHIIIIIHIIIIIIIIIHHHIIIIIIIIIIIIIIIIIIIIIHIIIIIIIIIIIIIIIIIIIIIIIIIIIIIIIIHHHIIIIIIIIIIIIIIIGIIIIIIIIIIIIIHHIIIIIIIIIIIIIHIIHIIHHGIIIIIIIIIIIIIIIIIIIIIIIIIIIIIIIIIIIIIIHIIIIIIIIHH@IIIIIIIIIIIIIIIIIIIIIIIIIIIIIIIIIIIIIIIIIIIIIIIIIIIIIIIIIIHIIIIIIIIIIIIIHIIIIIIIIIIIIDDDDD
@HISEQ:969:HM2KJBCX2:2:1101:6298:7130 2:N:0:ACTATGCA
GTAGTGTCAACACCCAACTATCCCTATTAATCATTACGGTGGTCCTAGACCAACAAAATAGAACCAACGTCCTATTCTATTATTCCATGCTAATCTATTCAAGCAAAAGCCCGCTTTAAACACTCTAATTTTTTCAAGGTAATGGTCCTGGTTCCCCGACACACCCAATAAAGGGCATACCGGCTCACCAGAAGGATAGACCCGACAACAGACAGTACTCGCCAGAGACGGACCGCCCGGTCAGGCCTAAAATTCAACTACGAGCTTTTTAACTGCAACAACTTTAATATACGCTATTGGAGCTGGAATTACCGCGGCTGCTGGCACCAGACTTGCCCTCCAA
+
DDDDDIIIIIIIIIIIIIIIIIHIIIIIIHIIIIIIIIHIIIIIIIIIIIIIIIIIIIIIIIIHHGIIHHIGHHHHHHCFHHIIIIIHHHIIIIIIIIIIIHIIHIIIHIIIHIHIIIIHIHHIIIIIIHIIIHGHHIHHHIIIIIIIIIIHGIHHIHHIIIIIIIIIIIIIIIIIIIIIIIIIIIHIHIIIIIIIIIHHGIIIIIIIIIIIIIIIHGIIIIIIIIIIIIIIHEHIHIIHIIHIHHHIIIIIIIIIIIIIIIIIIIIIIIIIIIIIIIIHHIIIIIIIIIIIIIHHHIIIIIIIIIIIIIIIIIIIIIIIIIIIIIIIIIIIHIHIIIDDDDD
@HISEQ:969:HM2KJBCX2:2:1101:16027:7960 2:N:0:ACTATGCA
GTAGTGTCAACACCCAACTATCCCTATTAATCATTACGTCGATCCTAGAAACCAACAAAATAGAATCAAACGTCCTATTTCATTATTCCATGCTAATGTATTCAAGCGTAAGCCTGCTTTAAACACTCTAATTTTTTCAAAGTAACAGTCCTGATTCCCCACGACACCAAATTAATGACATCGCGGTTCTTCAGAAGGTAGGAACCAATAATGCCAGTGCGTACCGAAGCACGACCAACAATTTGATCCCGAAATTCAACTACGAGCTTTTTAACTGCAACAACTTTAATATACGCTATTGGAGCTGGAATTACCGCGGCTGCTGGCACCAGACTTGCCCTCCAA
+
DDDDDHIIIIEHIIIIIGIIIIIIIIIIIHIIHIIIHIIIIIIHHIIIIIIIIIIGHIGIIIHHHHHIIHHIIIIHIIIIHHHHIIIIHFHGHFHHHIHHH@HHHGHIIIIIGHIHEGHIHHHHGHHHHGIHHHIHHIHFIIIIIIIHHIHGIHHHIIIIIIIIHIIHIHHGHIHIHIIIHIGHHIIIHHHIHIHHIIHHIIIIHIIIIIIIIIIIIIHHGHIIIIIIIIIIHIIIIIIIIIIHHHDIIFHIIHCEIIHGHHIIIIIHIIIIIIIHHIIIIIIIIIIIIIIHHHHHHHIIIIIIIIHHIIIIIIIIIIIHIIIIIHIIIIIIIIIIIIIIDDDDD
@HISEQ:969:HM2KJBCX2:2:1101:3389:8244 2:N:0:ACTATGCA
GTAGTGTCAACACCCAACTATCCCTATTAATCATTACATCGATCCTAGAAACCAACAAAATAGAATCGGATGTCCTATTTCATTATTCCATGCTAATGTATTCAAGCGTGAGCCTGCTTTAAACACTCTAATTTTTTCAAGGTAACAGTCCTAATTCCCCGTGACACCAAATTAATGGCATTACGGTTCTTTAGAAGGTGAGAAATCAATAATATCAGTACATACCAACGGCATGACCGAAACATTGATCCCGAAATTCAACTACGAGCTTTTTAACTGCAACAACTTTAATATACGCTATTGGAGCTGGAATTACCGCGGCTGCTGGCACCAGACTTGCCCTCCAA
+
DDDDDIIIIIIIIIIIIIIIIIIIIIIIIIIIIIIIIIIIIIIIIIIIIGHIIIIIIIIHIHHHIIIIHIIIIIIIHIIIIIHHIIIIHIIIIIIGIIIHIHIIHIIHIIIIIIHIIIIIHIHIIIIIIIHIIIIHIIHIIIIIIIIIIIIIHIIIHIIHIHIIHIIIIIHHHIHIIIIIHIIIHIIIIIIIIIIIIIHIIIIIHIIIIIIIIIIIIIIIIIIIIIIIIIIIIIIIIIIIIIIIHGIIIIIIIIIIIIIIIIIIIIIIIIIIIIIIIIIIIIIIIIIIIIIIIIIIIIIIIIIIIIIIIIIIIIIIIIIIIIIIIIIIIIIIIIIIIIIIIIDDDDD
@HISEQ:969:HM2KJBCX2:2:1101:4339:8190 2:N:0:ACTATGCA
GTAGTGTCAACACCCAACTATCCCTATTAATCATTACATCGATCCTAGAAACCAACAAAATAGAATCGGATGTCCTATTTCATTATTCCATGCTAATGTATTCAAGCGTAAGCTTGCTTTAAACACTCTAATTTTTTCAAGGTAACAGTCCTAATTCCCCATAACATCAAATAAATGACATTATGGTTCTTTAGAAGGTGAGAACCAATAAAACCAGTACATACCAAGGCATGACCGATTCCTTGATCCCGAAATTCAACTACGAGCTTTTTAACTGCAACAACTTTAATATACGCTATTGGAGCTGGAATTACCGCGGCTGCTGGCACCAGACTTGCCCTCCAA
+
DDDDDIIIIIIIIIIIIIIIIIIIIIIIIIIIIIIIHIIIIIIIIGIIIIIIIIIIIIIIIIIHHIIIIGIIIIIIIIHHIIIIIIIIIIIGIIIIIIIIIIHHIIIIIIIIIIIHIIIIIIIIHIIIIIIIIIIIHIIIIIIIIIIIIIIIIIIIIIIIIIHIIIIIIIIIIIIIIIIIIIIIHIIIIIIIIIIIIIIIIIIIIIIIIIIIIIIIIIIIIIIIIIIIIIIIIIIIIIIIIHHDIIIIIIIIIIIIIIIIIIIIIIIIIIIIIIIIIIIIIIIIIIIIIIHIIIIIIIIIIIIIIIIIIIIIIIIIIIIIIIIIIIIIIIIIIIIIIIIIDDDDD
@HISEQ:969:HM2KJBCX2:2:1101:14072:8129 2:N:0:ACTATGCA
GTAGTGTCAACACCCAACTATCCCTATTAATCATTACGTCGATCCTAGAAACCAACAAAATAGAATCAAACGTCCTATTTCATTATTCCATGCTAATGTATTCAAGCGTAAGCCTGCTTTAAACACTCTAATTTTTTCAAAGTAACAGTCCTGATTCCCCACGACACCAAATTAATGACATCGCGGTTCTTCAGAAGGTAGGAACCAATAATGCCAGTGCGTACCGAAGCACGACCAACAATTTGATCCCGAAATTCAACTACGAGCTTTTTAACTGCAACAACTTTAATATACGCTATTGGAGCTGGAATTACCGCGGCTGCTGGCACCAGACTTGCCCTCCAA
+
DDBDBHIHHHIIFHIIIHIIIIIIIHIIIHIIHIIHIHIHGIIIHIIIIIIIIIIHIIHHEHFHHIFHHIF=CGHGIIIIHIIGGHHHFHEHHIHFIIIIHIIHHIIHIIIHHGHHIHHIIHIHHIHGGHIIIHHHHIIIHHHHHHIGIIIIIIIHIIIIHHIHHIIHIHIHIIIIHIIIIIIIIHIHIHGIIIIIIHHIIIIIIIIIIIHIIIIIIIIIIIIIIIIHIIIHFHHIIIIIIIHFIIHIIIIHIIIIHHHIHHIHHIIIIIIIHHIHIIIIIIIIIIIIIIIIIIIIIIIIIIIIIIIIIIIIIIIIIIIIIIIIIIIIIIIIHIIIIIIIDDDDD
@HISEQ:969:HM2KJBCX2:2:1101:12786:8606 2:N:0:ACTATGCA
GTAGTGTCAACACCCAACTATCCCTATTAATCATTACGGTGGTCCTAGAAACCAACAAAATAGAATCATCCGTCCTATTTTATTATTCCATGCTAATGTATTCAAGCAAAATGCCTGCTTTAAACACTCTAATTTTTTCAAAGTAAAGGTCCTGGTTCCCCGCGGCACCCAATTAAGGACATCGCGGTTCTCCAGAAGGTGAGAAATTGACTACACCAGTTCATACCCCTTAAGGCACGACCGATGTGTCAATCCCGAAATTCAACTACGAGCTTTTTAACTGCAACAACTTTAATATACGCTATTGGAGCTGGAATTACCGCGGCTGCTGGCACCAGACTTGCCCTCCAA
+
0@@DDE<DHH@GHEDECEEHI1DGHHHIHGH?CGEFHHH1CEDDGEHGHCHG?@HHI@GHIIEEFGHHH?@GH1<EHHG?HHIGEHHH1D@FHHIFCEH@@C@CCC1FFEHH?H?F@HHEHH3H@G?88CHFE@GCH?8<@HGHHHF?GGIHHHGB<?<DCCDHGEC.E9F?FGHGC,@DGHCIHIHHHGC?HHHIHHC/@DCHGEGG@GFHIFHG1HDGFHG=@HHEFDGHHCIIIHHE:0HHGCHFD1HHF<HGCIHHIHHHHDCFHHD?HCHIIHHFHIGHGIGDDHHHHG?HCIHIIIIIIHHHHHHIHHHHHHHHIHDHIHIIHHD<1?HFIIHHHHGDIIDDDDD
@HISEQ:969:HM2KJBCX2:2:1101:3316:9517 2:N:0:ACTATGCA
GTAGTGTCAACACCCAACTATCCCTATTAATCATTACGTCGATCCTAGAAACCAACAAAATAGGTTCGATCGTCCTATTTCGTTATTCCATGCTAATGTATTCAAGCGCGAGCCTGCTTTAAGCACTCTAATTTTTTCAAAGTAACAGTCCTGTTTCCCCGCAACAACAAATTAATGCCATCACGGTTCTACAAGAAGGAGGGACCAGTGAGGCCAGTGCATACCAGTGGCACGACCAACCTACTGGCCCCGAAATTCAACTACGAGCTTTTTAACTGCAACAACTTTAATATACGCTATTGGAGCTGGAATTACCGCGGCTGCTGGCACCAGACTTGCCC
+
DDDDDIIHHHIHHIIIHIHHIIIIIIIIIIHIIHH@GHHHIIIIHIIIIIIIHIGIHHHHIHIIIIIH?HHIIIGHHHHIIIGHIIIIIHIIIIIIIIIHHHGHIIIIHIHIIIIIIIIIIIIIIHHHHHHIIIIHIHIHIIIIIIIIIIIIIIHIGIHIIIIIIIHGIIIHHIIIIIHIIIIIIIIIIIIIIIIIIIIIIIHHIHIIIIIIIIIIIIIIIIIIIIIIIIIIIIIIIIHHHIHIIIIIIHIIIIIIIIIIIIIIHHIIIIIHIHGIIIIHIIIHIIIIIIIIIIIIIIIIIIIIIIIIIIIIIIIIIIIIIIIIGIIIIIIIIIIIDDDDD
@HISEQ:969:HM2KJBCX2:2:1101:20342:10228 2:N:0:ACTATGCA
GTAGTGTCAACACCAACTATCCCTATTAATCATTACGTCGATCCTAGAAACCAACAAAATAGAATCAAACGTCCTATTTCGTTATTCCATGCTAATGTATTCAAGCGTGAGCCTGCTTTAAACACTCTAATTTTTTCAAAGTAACAGTCCTGATTCCCCAAGACACCAAATTAATGACATCATGGTTCGTCAGAAGGTAGGAATCAATAATACCAGTACGTACAATAGCACGACCAATAAATTGATCCCGAAATTCAACTACGAGCTTTTTAACTGCAACAACTTTAATATACGCTATTGGAGCTGGAATTACCGCGGCTGCTGGCACCAGACATGCCCTCCAA
+
DBDDDIIIIIIIIHIIIIIIIIIIIIIIIIIIIIIIIIIIIIIIIIIIIIIIIIIIIIIIIIIIHIIIIHHIIIIIIIIIIHIIHCHIIIIIHHIIHHHIIIIIIHHIIIIIIIIIHHIIIIIIIHIIIIIIIIIIIIIIHIIIIIIIIIIIIHHIIIIIIIIIIIIIIIHHIIIIIIIIHIIIIIIIIIIIIIHGIIIHIIIHHIIIIIIIIIIIIIIIIIIIIIIIIIIIIIIIIIIIIIHIIIIIIIIIIIIIIIIIIIIIIIIIIIIIIIIIIIIIIIIHHIIIIIIHIIIIIIIIIIIIIIIIIIIIIIIIIIIIIIIIIIIIIIIIIIIIIIIDDDDD
@HISEQ:969:HM2KJBCX2:2:1101:7271:9642 2:N:0:ACTATGCA
GTAGTGTCAACACCCAACTATCCCTATTAATCATTACGTCGATCCTAGAAACCAACAAAATAAGATCAAACGTCCTATTTCATTATTCCATGCTAATGTATTCAAGCGTGTGCCTGCTTTAAACACTCTAATTTTTTCAAAGTAACAGTCCTGATTCCCCATAACACCAAATTAATGACATCATAGTTCGTCAGAAGGGAGAAATCAATAATACCAGTACATACCGAAGCACGACCGATATATTGATCCCGAAATTCAACTACGAGCTTTTTAACTGCAACAACTTTAATATACGCTATTGGAGCTGGAATTACCGCGGCTGCTGGCACCAGACTTGCCCTCCAA
+
DDDDDIIGHIHIIHIHHIIIIIIHIIIIIIIHIIIIIHHIIIHIGIIIIIIEHIIIIIIFIIHIIHHHIIIHIGHIIIIHIIIIIIIIIIIIGIIIIIIIIEHHIIIIIIIIIIIIHHIIHHHIIIIIIHIIIIHIIHIIHIIIIIIIIIIIHHIIIIIIIIIHHHGIIIIHIIIIIIIIIIIHIIIIIIFIIIIIIHIIIIIHIHIIIIIIIIIIIIIIIIIIIIHGHHHIIIIHIIIIIIHHHGIGHIIIIIIIIIIIIIIIIIIIIIIIIHIIIHIIIIIIIHIIIHGIIIIIIIIIIIIIIIIIHHIIIIIIIIIIIIIIIIIIIIIIIIIIIIIIDDDDD
@HISEQ:969:HM2KJBCX2:2:1101:17848:11467 2:N:0:ACTATGCA
GTAGTGTCAACACCCAACTATCCCTATTAATCATTACGTCAATCCTAGAAACCAACAAAATAGGATCGAACGTCCTATTTCATTATTCCATGCTAATGTATTCAAGCGTTAGCTTGCTTTAAACACTCTAATTTTTTCAAAGTAACAGTCCAAATTCCCCGCAACACCAAATTAATGGCATTACGGCTCATCAGGAAGGAGGAATCAGTGAGACCAGTACATACCAGAGGCATGACCAACCTACTAACCCCGAAATTCAACTACGAGCTTTTTAACTGCAACAACTTTAATATACGCTATTGGAGCTGGAATTACCGCGGCTGCTGGCACCAGACTTGCCCTCCAA
+
DDDDDIIHIIIIIIIIIIIIIIIHIIIIIHIIIIIIIIIIIIHHHHIIIIIHHIIIIIIIIIIIIIIDHIIIIHIIIIIIIIHIHIIHHHIIGIIHIHIHIHHHIIIIIHIHIHIIGIHIHIIIIIIIIIIIHHHHHIIHIHIIIHHHHIHIHHHHHDHHIHIIIIHIIHGGHIHGHHIHHIIIIIHHHIIIIIHIHIIIHHHGGIHIIHHHHHGHHHIIIIIIIIIIIIIHHGIIIIIIIHIIHIHIIIIIIHHF<IHGEIHHIIIIIIIIIIIIIIIIIIIIIHGHIIIHEIIIIIIIIIIIIIIIIIIIIIIIIIIIIIIIIIIIIIIIIIIIIIIIIDDDDD
@HISEQ:969:HM2KJBCX2:2:1101:20654:11285 2:N:0:ACTATGCA
GTAGTGTCAACACCCAACTATCCCATTAATCATTACGTCGATCCTAGAAACCAACAAAATAGAATCAAACGTCCTATTTCGTTATTCCATGCTAATGTATTCAAGCGTGAGCCTGCTTTAAACACTCTAATTTTTTCAAAGTAACAGTCCTGATTCCCCATGACACCAAATTAATGACATCATGGTTCGTCAGAAGGTAGGAATCAATAATACCAGTACGTACAATAGCACGACCAATAAATTAATCCCGAAATTCAACTACGAGCTTTTTAACTGCAACAACTTTAATATACGCTATTGGAGCTGGAATTACCGCGGCTGCTGGCACCAGACTTGCCCTCCAA
+
DDDDAHHIIIIIIIIIIIIIIIIIIIIIFHHIIIIHIIIIIHGHHHEHHIIIIIIIIHHIIHHIIIIIIIGGHHHIIIIIIIIHIIIDHH@@H?HIIIIIIHIIIHIIIIIHIHHGHIIHHHHHIIIIIIIIIHHHIHIIIHHHHIIIIIHHHHHHHIHHHHIIIIIIIIIIIIIIHHHIIIIIHIIIHIHIIHIH;IIIIIIHHIIIIIHHIIIIIHIIIHFIGIIIIIIIII?IIIIIIHHIIIIIIIIIIHIHFHIHHIIHIHIIIIIIHIIIIIIIIIIIIHHIIIIIIIIIIIIIIIIIIIIIIIIIIIIIIIIIIIIIIIIIIIIIIIIIIIIDCBDC
@HISEQ:969:HM2KJBCX2:2:1101:6323:12302 2:N:0:ACTATGCA
GTAGTGTCAACACCCAACTATCCCTATTAATCATTACGTCAATCCTAGAAACCAACAAAATAGGATCGAACGTCCTATTTCATTATTCCATGCTAATGTATTCAAGCGTTAGCCTGCTTTAAACACTCTAATTTTTTCAAAGTAACAGTCCTGTTTCCCTGCAACACCAAATTAATGGCATTACAGTTCTTCAGAAAGGAGGAATCAGCGAAGCCAGTACATACCAGTGGCACGACCAACCTGCTGACCCCGAAATTCAACTACGAGCTTTTTAACTGCAACAACTTTAATATACGCTATTGGAGCTGGAATTACCGCGGCTGCTGGCACCAGACTTGCCCTCCAA
+
DDDDDIIIIIIIIIIHIIIIIIIIIIIIIIIIIIIIIIIHIIIIIHIIIIIIIIIIEIIIIIIIIIHIIIHIIHHHIIIIIIIIIIIHIHIIIIIIIIIIIIIIIHIIIIIIIIIIIIIIIIIIIIIIIIIIIIHIIIIIIIIIIIHIIIIIIIIIIIIIIIIIIIIIIIIHHIIIIIIIIIIIIIIIIIIIIIIIIIIIIIIIIIIIIIIIIIIIIIIIIIIIIIIIIIIIIIIIIIIIIIIHHIIIIIIIIIIIIIIIIIIIIIIIIIIIIIIIIIIIIIIIIIIIIIIIIIIIIIIIIIIIIIIIIIIIIIIIIIIIIIIIIIIIIIIIIIIIIIIIIDDDDD
@HISEQ:969:HM2KJBCX2:2:1101:7871:12993 2:N:0:ACTATGCA
GTAGTGTCAACACCCAACTATCCCTATTAATCATTACGGTGATCCTAGAAACCAACAAAATAGAACCATGCCGTCCTATTCTATTATTCCATGCTAATGTATTCGAGCAAAATGCCTGCTTTAAACACTCTAATTTTTTCAAGGTAAAGGTCCTGGTTCCACATGACACCCAATTAAGGACATCATGCTTCTCCAGAAGGTGAGAAATCAACTGCGACAGTTCATACCCCTTAAGGCACGACCATCACGTCAATCCCGAAATTCAACTACGAGCTTTTTAACTGCAACAACTTTAATATACGCTATTGGAGCTGGAATTACCGCGGCTGCTGGCACCAGACTTGCCCTCCAA
+
DDDDDIIIIIIIIGIIIIIHIIIIIIIIIIIIIIIIIIIIIIIIIIIIIIIIIIIHIIIIIIIIIIIIIGIHHHHHHHIIIIIIIIIIIIIIHIIIHIIIIEHHHIIIIIIIIIIIIIIHHHIHHHIIIIIIIIIIIIIIIIIIIIHHIHIIIIIIIIIIIIIIIIIIHIIHIIIIIIIIIIIIIIIIIIIHHIIIIIIIIIIIIIIIIIIIIIIIIIIIHIIIIIIIIIIIIIIIIIIIIIIIIIHIIIIIIIIIIIIIIIIIIIIIIIIIIIIIIIIIIIHIIIIIIIIIIIIIIHIIIIIIIIHIIIIIIIIIIIIIIIIIIIIIIIIIIIIIIIIIIIIIIIIDDDDD
@HISEQ:969:HM2KJBCX2:2:1101:9720:12849 2:N:0:ACTATGCA
GTAGTGTCAACACCCAACTATCCCTATTAATCATTACGTGGTCCTAAAACCAACAAAATAGAACCATCGTCCTATTTTATTATTCCATGCTAATGTATTCAAGCAAAAATGCCCGCTTTAAACACTATATTTTTTTCAAAGTAAAAGTCCTAGTTCATTGAAACACCCAAGAGCATCCCAATTCACCAGAAGGTAAGAAATTGGCTACACACCGATTCATGCCCCTAAAGGCATGACCGATATATCCCAATCCCGAAATTCAACTACGAGCTTTTTAACCGCAACAACACTAATATACGCTATTGGAGCTGGAATTACCGCGGCTGTTAATACCAGACTTGCCCTCCAA
+
DDDDDIIIIIIIIIIIIIIIIHIIIIIIIIIIIIIIIIIIIIHIIIIHIIIIIIIIIIIIIIIIIIIIIHIGIIIIIIIIIIIGIIHEECHIIIHHIIIIIIHHIHIIIIIHIIHIIHIIHHGIIHIIIIIIIIIIIIHIIIIIIIIIHIIIIIIIIIIIIIIIIIIIIIIHIIIHHIHIIIHIIIIIHHIIIIIIIIIIIIIIIIIIIIIIHIIIIIIIIIIIIIIIIIIIIIIIIIII>IIIIIHDIHHIIIIIIIIIIIIIIIIIIIIIIIIIIIIIIIIIIIIIIIIIIIIIIIIIIIIIIIIIIIIIIIIIIIIIIIIIIIIIIIIIIIIIIIIIIIIIDDDDD
@HISEQ:969:HM2KJBCX2:2:1101:18609:12950 2:N:0:ACTATGCA
GTAGTGTCAACACCCAACTATCCCTATTAATCATTACGGTGATCCTAGAAACCAACGAAATAGAATCAGTCCGTCCTATTTCATTATTCCATGCTAATGTATTCAGACGATAGTCTGCTTTAAACACTCTAATTTTTTCAAAGTAACAGTCCTGATTTCCCATCACACCAAATAAATGGCATGAAAGTTCCTCAGAAGGTAGAGATCCATCTCACCGGTGCAGACAATTAAGCCTGACCAATGGGTAGACCCCGAGGTTCAACTACGAGCTTTTTAACTGCAACAACTTTAATATACGCTATTGGAGCTGGAATTACCGCGGCTGCTGGCACCAGACTTGCCCTCCAA
+
DDDADHHHIIIHHIIIIGIIIIIIIHIIIHGHIEHHIIHIGHIHIIHIIIHEDHHF@?GHHCHFEHEHEHHHIHICHHIEE1<FCHHHHIIHHEHHICGIHHCIHHIGIIHHFIIHHHGEGIIIIHHIGIIIIIIIHHIHIIIIIIIIIGIIIIIIIHHIHHGIIIIIHIIHIIIIHIIIIIHIHIIHIHIIGIIHIIHHHIHIIIIIHIIIIIHIIIIIIIIIGIIHIIIIIIHIIIGIIIIIHEDIGIHIIIIHIIIIIIIIIIIIIIIIIHIIIIIIHIIIIIIIHHIIIIHHHIIIIIIIIIIIIIIIIIIIIIIIIIIIHIIIIIIIIIIIIIIHIIIDDDDD
@HISEQ:969:HM2KJBCX2:2:1101:20506:12867 2:N:0:ACTATGCA
GTAGTGTCAACACCCAACTATCCCTATTAATCATTACGGTGGTCCTAGACCAACAAAATAGAACCAACGTCCTATTCTATTATTCCATGCTAATCTATTCAAGCAAAAGCCCGCTTTAAACACTCTAATTTTTTCAAGGTAATGGTCCTGGTTCCCCGACACACCCAATAAAGGGCATACCGGCTCACCAGAAGGATAGACCCGACAACAGACAGTACTCGCCAGAGACGGACCGCCCGGTCAGGCCTAAAATTCAACTACGAGCTTTTTAACTGCAACAACTTTAATATACGCTATTGGAGCTGGAATTACCGCGGCTGCTGGCACCAGACTTGCCCTCCAA
+
DDDDDIIIIIIIIIIIIIIIIIIIIIIIIIIIIIIIIHIIIIIIIIIIIIIIIIIIIIIIHIIHIIIIIIIIIIIEHHIIIIIIIHIHHHIIIIIHHHHHHHGHHIIIHGHHHHHHIHIIHIIHHIIIIIIIHHIIIIIIIIGIIHHHHIHGHHIIIIIIIIIIHHIIIIIIIIHIIIHIIIIIHIIIIIIIIIIIHIIIIGIIIIIIIIIIIIIIIIIIIIIIIIHD8IIIIIIIIIHIIHIGIIIGIIIIIIIIIIIIIIIIIIIIIIIIIIIIIIIIIIIIIIIIIIIIIIIHGHIIIIIIIIIIIIIIIIIIIIIIIIIIIIIIIIIIIIIIIIDDDDD
@HISEQ:969:HM2KJBCX2:2:1101:1530:13337 2:N:0:ACTATGCA
GTAGTGTCAACACCCAACTATCCCTATTAATCATTACATCGATCCTAGAAACCAACAAAATAGAATCGGATGTCCTATTTCATTATTCCATGCTAATGTATTCAAGCGTGAGCCTGCTTTAAACACTCTAATTTTTTCAAGGTAACAGTCCTAATTCCCCGTGACACCAAATTAATGGCATTACGGTTCTTTAGAAGGTGAGAAATCAATAATATCAGTACATACCAACGGCATGACCGAAACATTGATCCCGAAATTCAACTACGAGCTTTTTAACTGCAACAACTTTAATATACGCTATTGGAGCTGGAATTACCGCGGCTGCTGGCACCAGACTTGCCCTCCAA
+
DDDDDIIIIIIIICHHIIIIIHHIIIIIIHHIIIIIIIIHIIIIGIIIIIIEHHIIHIIHIHHGIIIIIIHHICHIIIHHHHIIIIHHHIIH1DGHFHHHHGHIIIIIHHIHHHHHHHIIIIIIIIIIHIHHHHIIIIIIIIIHHIIIIIIIIIHIIIIIIIIIIHHIIIIIIIHIIIIIIIIIIIIIIIIIIIIIIIIIIIIIIIHIIIIHIIIIIIIIIIHIIIIIIIIIIIIIIIIIIIIIHFIIIIIIIIIIIIIIIIIIIIIIHIIIIIIHIIIIIIIIIIIIIIIIIIIIIIIIIIIIIIIIIIIIIIIIIIIIIIIHIIIIIIIIIIIIIIIIIGDDDDD
@HISEQ:969:HM2KJBCX2:2:1101:9554:13268 2:N:0:ACTATGCA
GTAGTGTCAACACCCAACTATCCCTATTAATCATTACGGTGATCCTAGAAACCAACGAAATAGAACCAATCCGTCCTATTTCATTATTCCATGCTAATGTATTCAGACGTTAGCCTGCTTTAAACACTCTAATTTTTTCAAAGTAACAGTCCTGATTTCCTATCACACCAACTAAATGGCATGAAAGTTCCTCAGAAGGTAGAGATTTATCTCACCAGTACAGACAATTAAGCCTGACCAATGGGTAAACCCCGAAGTTCAACTACGAGCTTTTTAACTGCAACAACTTTAATATACGCTATTGGAGCTGGAATTACCGCGGCTGCTGGCACCAGACTTGCCC
+
DDDDDIIIIHIIEHHHHIIHIIIIIIHIIIIIIIIGHIIIIIHIIIIIIHIHEHHHIIIHIIFHHIHIIIHICEHHDHHHHIIIIIIGIIIIGHIIIIHIIHHIIIHIIIIIIIIIIIHIGHIIHHHIHHHIHHHIIIIIIIIIIHHIIHHHHIIHHIIHIHIIIHHGHIIIIIIGHHIHHHHIIIIIIIIIIIIIIIIIIIIIIHIIHHHIIIIHIIIIIIIHIIIIHIIIIIIIIIHHIHHIIIIIIIIIIHIIIIHHIIIIIIIIIIIIIIIHHIIIIIHIIHIHHHHIIIIIIHHHIIIIIIIHIIHIIIIIIIIIIIIIIIIIIIHIIHIHIIDDDDD
@HISEQ:969:HM2KJBCX2:2:1101:20902:13524 2:N:0:ACTATGCA
GTAGTGTCAACACCCAACTATCCCTATTAATCATTACATCGATCCTAGAAACCAACAAAATAGAATCAAAACGTCCTATTTCATTATTCCATGCTAATGTATTCAAGCGTAAGCCTGCTTTAAACACTCTAATTTTTTCAAAGTAACAGTCCTGATTCCCCATGACACCAAATTAATGACATCATGGTTCGTCAGAAGGGAGAAATCAATAAGCTAGTACGTACCAAAGGCACGACCAACATATTGATCCCGAAATTCAACTACGAGCTTTTTAACTGCAACAACTTTAATATACGCTATTGGAGCTGGAATTACCGCGGCTGCTGGCACCAGACTTGCCCTCCAA
+
DDBDDIHHFHFHIEHIIGHHIII?FHHIIIHIHHHIII@FGFHHEHHIHHHFHH1DGHIIIIIIHEHHHIIIHF@GHIHEHHHIIIII?FHH1DCGFHEEGFGHFHFG7H?EHIHHHHH@GGFCAAEEGFEFHHHEHHHHGHE@<DFHHGHHHHIHHHGHHFHHHFHHFHHHHHIHHHHHFHH@DDIIIHHHIIIIIIGIIIIIHHIHHHIIHHIIIIHIHHHHHHGHIHHEHHEHIHHHEHHE@HDIGIIIIIIHHHHHIHHIFEIIIHIIHGCGIIIIIIHHGIHHIHHEHHIIIIIIIHIIIHIIIIIIIIIDIIIIIIIHIHHHGHHIHGGIHHHIIDDDDA
@HISEQ:969:HM2KJBCX2:2:1101:17116:14253 2:N:0:ACTATGCA
GTAGTGTCAACACCCAACTATCCCTATTAATCATTACGGTGGTCCTAGAAACCAACAAAATAGAACCACAACGTCCTATTCTATTATTCCATGCTAATCTATTCAAGCAATAGCCCGCTTTAAACACTCTAATTTTTTCAAGGTAATGGTTCTGGCTCCCCAACACACCCAATAAAGGGCATACTGGTTCACCAGAAGGAAGACCCGACAGCAGACAGTACTCGCCAAAGACGGACCGCCCGGCCAGGCCTAAAATTCAACTACGAGCTTTTTAACTGCAACAACTTTAATATACGCTATTGGAGCTGGAATTACCGCGGCTGCTGGCACCAGACTTGCCCTCCAA
+
DDDDDIIIIIIIIIIIIIIIIIIIIIIIIIIIIIIIIIIIIIIIIHHIIIIIIIIIIIIHIHHIIIIIHHIIIIIIIIIIIIIIIIIIIIIIIIII@EHIHGHIIIIIIIIIIIIIIIHHHIHIIIIIIIIIIIIIIHIIIIIIHHIIHHHIIIIIIIIIIIIIIIIIHIHIIHHHIIGIIIIIHHHIIHIIIIIIIIIIGHHIIIIIIIIIIIHHIIIIIIIIIIIIIIIIIIIIIIIIIIIIHIIIIGIIIIIIIIIIIIHIIIIIIIIIIIIIIIIIIIIIIIIIIIIIHHIIIIHIIIIIHIIIIIIIIIIIIIIIIIIIIIGIIIIIIIIIIIIIIDDDDD
@HISEQ:969:HM2KJBCX2:2:1101:6774:14434 2:N:0:ACTATGCA
GTAGTGTCAACACCCAACTATCCCTATTAATCATTACGTCGATCCTAGAAACCAACAAAATAGAATCAAACGTCCTATTTCATTATTCCATGCTAATGTATTCAAGCGTAAGCCTGCTTTAAACACTCTAATTTTTTCAAAGTAACAGTCCTGATTCCCCACGACACCAAATTAATGACATCGCGGTTCTTCAGAAGGTAGGAACCGATAATGCCAGTGCGTACCGAGGCACGACCAACAATTCGATCCCGAAATTCAACTACGAGCTTTTTAACTGCAACAACTTTAATATACGCTATTGGAGCTGGAATTACCGCGGCTGCTGGCACCAGACTTGCCCTCCAA
+
DDDDDIIIIIIIIIIIIIIIIIIIIIIIIIIIIIIIIIIIIIIIGIIIIIIIIIIIHIIIIIIIIIIIIIEHIIIIIIIIIIIIIIIIIIIIIIIIIHHIIHIIIIIIIIIIIIHIIHIIIIIIIIIIIIIIIHIIIHIIIIIIIIIIIIIIIIIIIIHIHIIIIIIIIIIHIIIIIIIIIIIIIHHIIIIIIIIIIIIIIIHIIIIIIIIIIIIIIIIIIIIIIIIIIIIIIIIIIIIHIHIIIIHIIIIHIIIIIIIIIIIIIIIIIIIIIIIIIIHHIIIIIIIIIIIIIIGIIIIIIIIIIIIIIIIIIIIIIIIIIIIIIIIIIIIIIIIIIIIIDDDDD
@HISEQ:969:HM2KJBCX2:2:1101:18038:14366 2:N:0:ACTATGCA
GTAGTGTCAACACCCAACTATCCCTATTAATCATTACCTCGACTCCGAAAGCCAACGAAATAGAACCGAGATCCTATTCCATTATTCCATGCACTAATGTTCAGGCTGTAACGCCTGCTTTGAGCACTCCAATTTTTTCAAAGTAAACGTGCTGGCCAATCCATAGCACCCGATTAAGAGAACTAGGGCCGAACCAGCAGAATCGTCTGCCCCAGCAGAACCACAACAAAGTGGACCACCGGAGCAAAACCGAGATCCAACTACGAGCTTTTTAACCGCAACAACTTTAATATACGCTATTGGAGCTGGAATTACCGCGGCTGCTGGCACCAGACTTGCCCTCCAA
+
DDDDDIIIIIIIIIHIIIIIIIIIIIIIIIIIIIIIIIIIIIIIIIIIIIIIIIIIIIIIIIIIIIIIIIIIIIIIIIIIIIIIIIIIIIHIIIIIIIIIIIIIHIHIIIIIIIIIIIHIIIIIIIIIIIIIHHIIHIIIIIIIIIIHIHIIIIIIIIIHHHHHIHIIIIIIIHHIIIIIIIIIHGHHHHHIIIIIIIHHHHHIIHHHHHIGIIIIIIIIHIHGIIHIIIIIIIIIIIIIIHIIHIIIIIIIIIIIIIIIIIIIIIIIIIIIIIIHIHHEIIIIIHHHIHIIHHIIIIIIIIIIIIIIIIIIIIIIIIIIIIIIIIHIIIIIHIIIIIIIIDDDDD
@HISEQ:969:HM2KJBCX2:2:1101:4963:15123 2:N:0:ACTATGCA
GTAGTGTCAACACCCAACTATCCCTATTAATCATTACGGTGGTCCTAGACCAACAAAATAGAACCAACGTCCTATTCTATTATTCCATGCTAATCTATTCAAGCAAAAGCCCGCTTTAAACACTCTAATTTTTTCAAGGTAATGGTCCTGGTTCCCCGACACACCCAATAAAGGGCATACCGGCTCACCAGAAGGATAGACCCGACAACAGACAGTACTCGCCAGAGACGGACCGCCCGGTCAGGCCTAAAATTCAACTACGAGCTTTTTAACTGCAACAACTTTAATATACGCTATTGGAGCTGGAATTACCGCGGCTGCTGGCACCAGACTTGCCCTCCAA
+
DDDDDIIIHHHHHHIIIIIIIIIIIIIHHIIIIIIIHIGIIIIIIIIHHIIIIIIHIIIIIFHHIEE=HHIIIIIIIIIIIIIIICHHHGC?HHGIIHHIIFHEHHHIHIHHHHDHHIIIHIHHIIIIIIIHIHIHIIGEHHHIIIIIHIIHHHHHHHHHHIIHHHIIHIHIIHHGIIIHHHIIHHIHIIHIIIGIHGIIIIIIIIIHHHIIIIIIIIIIIHIIIIIIIIIIIIIHIIIIIHIIIIIIIIIHIIIIIIIHHIIIIIIIIIIIIIIIHIHIIIIIIIIIIIIIIIIHHGIIIIIIIIIIIIIIIIIIIIIIIIIIIIIIIIIIIIIIIIDDDDD
@HISEQ:969:HM2KJBCX2:2:1101:12586:15608 2:N:0:ACTATGCA
GTAGTGTCAACACCCAACTATCCCTATTAATCATTACGGTGATCCTAGAAACCAACAAAATAGAACCATGCCGTCCTATTCTATTATTCCATGCTAATGTATTCGAGCAAAAATGCCTGCTTTAAACACTCTAATTTTTTCAAGGTAAAGGTCCTGGATCCGCAAGACACCCAATAAAGGACATCAAGTTTCTCCAGAAGGTGAGAAATCAACAGTAACAGTTCATACCCCTTAAGGCATGACCATCACGTCAATCCCGAAATTCAACTACGAGCTTTTTAACTGCAACAACTTTAATATACGCTATTGGAGCTGGAATTACCGCGGCTGCTGGCACCAGACTTGCCCTCCAA
+
DDDDDIIIHIIIIIIIIIIIIIIIIIIIIIIIIIIIIIIIIIIIIGIHIIIIIIIIIIIIIIHHIIIHIHHIHHIIIIIIIHIHIIIIIIIIHIIIHHEGHHHIHIEIIIIIIHIIIIIIIIIIIHIFIIHIIIIIIIHIIIIHIIIIHHIIIIHIIIIIIGIIIIIIIIIIIIIIIIIIHIIIIIIIIIIIIIIIIIIIIIIIIIIIIIIIIIIIIIIIIIIIIIIIIIIIIIIIIIIIIIIIIIIIIIHGIIIIIIIIIIIIIIIIIIIIIIIHIIIIIIIIIIIIIIIIIIIIIIIIHIIIIIIIIIIIIIIIIIIIIIIIIIIIIIIIIIIIIIIIIIIIIIIIDDDDD
@HISEQ:969:HM2KJBCX2:2:1101:8280:15793 2:N:0:ACTATGCA
GTAGTGTCAACACCCAACTATCCCTATTAATCATTACGTTGATCCTAGAAACCAACAAAATAGGTTCGAACGTCCTATTTCATTATTCCATGCTAATGTATTCAAGCTAAAGCCTGCTTTAAACACTCTAATTTTTTCAAAGTAACAGTCCTAACTCCCCATAACACCAAATTAATGACATCATGGTTCGTCAGAAAGGAGAAACCAATGATACCAGTACGTACCGAAGCACGACCGACATATTGATCCCGAAATTCAACTACGAGCTTTTTAACTGCAACAACTTTAATATACGCTATTGGAGCTGGAATTACCGCGGCTGCTGGCACCAGACTTGCCCTCCAA
+
DDDDDIIIIIIIIHIIIIIIIIIIIIIIIIIIIIIIIIHIHIIHIHIIIIIHHIIIIHIGIIIIIHGHIIIIIHIIIIHIIIIIIIIIIIIIEHIIIIIIIIHIIIHIIHHIHIHHIIHIIIIIIIIHIIHIIIIHIIIHIHHHIIIHHHIIIHIHIIIIIIIIIIIIIIIIIIIIIIIIIIIIIIIIIHIIIIIIIIIIIIIIIHIIIIIIIIIIIIIIIIIIIIIIIIIIIIHIHIIIIIHHIIIIIIIIIIIIIIIIIIIIIIIIIIIIIIIHIIIIIIIIIIIIIIIHIIIIIIIIIIIIIIIHIIIIIIIIIIIIIIIIIIIIIIIIIIIIIIIIDCDDD
@HISEQ:969:HM2KJBCX2:2:1101:7675:16729 2:N:0:ACTATGCA
GTAGTGTCAACACCCAACTATCCCTATTAATCATTACGGTGGTCCTAGAAACCAACAAAATAGAACCACAACGTCCTATTCTATTATTCCATGCTAATCTATTCAAGCAATAGCCCGCTTTAAACACTCTAATTTTTTCAAGGTAATGGTCCTGGCTCCCCAACACACCCAATAAAGGACATGCTGGCTCACCAGAAGGAAGACCCGACAGCAGACAGTACTCGCCAATGACGGACCGCCCGGCCAGGCCTAAAATTCAACTACGAGCTTTTTAACTGCAACAACTTTAATATACGCTATTGGAGCTGGAATTACCGCGGCTGCTGGCACCAGACTTGCCCTCCAA
+
<<<B0<<<<C<G1<0<DH@?G11<DHHIGH?HEHHCCHIIC0<CHHCE?GHE1DGHIHIHHGHCH1DGEHF@/<DGHH@EFHHFHEECGHFF11D1<E@G@<<<DHGGHHFH?<DDEB@C@ECHEHHHEHGHCHBGEEIIIIHHF<DAECCHB@HHG<HCFGBE?GB0EGHCGAGHEGFF.EEGGIHGEEG?GIIIIHGCFC0??EHHHHFGHHGGIIFIBIHFH@EHHD<HHIIIGIIIHHFEEHGEG>IHHHHHEHHH@HHEIHHHHEHHIGIHIHHIIIHIHIHIHHHIIHCHFCCCCEHIHHHEHHHEIIIHHHFIIIIHHFEFHECHGH@CCCDHF<<<D<
@HISEQ:969:HM2KJBCX2:2:1101:2859:18022 2:N:0:ACTATGCA
GTAGTGTCAACACCCAACTATCCCTATTAATCATTACGTCAATCCTAGAAACCAACAAAATAGGATCGAACGTCCTATTTCATTATTCCATGCTAATGTATTCAAGCGTTAGCTTGCTTTAAACACTCTAATTTTTTCAAAGTAACAGTCCAAATTCCCCGCAACACCAAATTAATGGCATTACGGCTCATCAGGAAGGAGGAATCAGTGAGACCAGTACATACCAGAGGCATGACCAACCTACTAACCCCGAAATTCAACTACGAGCTTTTTAACTGCAACAACTTTAATATACGCTATTGGAGCTGGAATTACCGCGGCTGCTGGCACCAGACTTGCCCTCCAA
+
ADDCDIHHIIHIIIIIIGIIIHGHIHIIIIIIIIIIIIIIIHIIIHIHIIIHIIIIIHIHHHHIIIIIFIIIHEHIGGHIIIIIIHIG@FHEDGHHIHHHIHHIIIIIIIIHHHHIIHIIIHIHHHHIIIIIIHHGHHIHHIIIIIIIIIHIIHHHIIHHGIHHIIHHGHHFCHGGHGHHIIIIIIIHIIIIIHHIHIIIIIIHEIIIIIIIIHIIIHHHIIIIIIIHHIIIIIHIIIHIH5HHHIHIHIHIIIIHHIGIHHEHIGIIIIIIHIIIIIIIIIHHIIIHIIIHHIIIHIIHIIIIIIHIIHIIIIIIIIIIIIGIIIIIHIIIIIIIIIIIIDDDDD
@HISEQ:969:HM2KJBCX2:2:1101:13864:18532 2:N:0:ACTATGCA
GTAGTGTCAACACCCAACTATCCCTATTAATCATTACGGTGATCCTAGAAACCAACGAAATAGAATCAGTCCGTCCTATTTCATTATTCCATGCTAATGTATTCAGACGATAGTCTGCTTTAAACACTCTAATTTTTTCAAAGTAACAGTCCTGATTTCCCATCACACCAAATAAATGGCATGAAAGTTCCTCAGAAGGTAGAGATCCATCCTACCAGTGCAGACAATTAAGCCTGACCAATGGGTAGACCCCGAAGTTCAACTACGAGCTTTTTAACTGCAACAACCTTAATATACGCTATTGGAGCTGGAATTACCGCGGCTGCTGGCACCAGACTTGCCCTCCAA
+
ADDDDIIIHIIIHHHHIIIIIIIIHIIIIIIIIIIIIIIIIIIIIGIIIIIIGHIHHHHIIIHIIIIIIIIIHHGHIIIIIIIIIIIIHFHIIIIIIIIIHGIIIIIHIIIIIIIIIIIIIHHHIIIHIIHHHHHHHHHFHHHIIIHIIIHIHIIIIIIIIIIIIIIHIIIIIIIIIIIIIIIIIIIIIIIIIIIIIIIIIIIIIIIIIHHIIIIIIIIIIIIIIIIIIIIHIIIIIIIIIIHI;GFIIIIIIIIIIIIIIIIIIIIIIIIIIIIIIIIIIIIIIHF1IIIHIIIIIIIIIIHIIIIIIIIIIIIIIIIIIIIIIIIIIIIHIIIHIIIIIIHDDDDD
@HISEQ:969:HM2KJBCX2:2:1101:20921:18762 2:N:0:ACTATGCA
GTAGTGTCAACACCCAACTATCCCTATTAATCATTACGGTGATCCTAGAAACCAACGAAATAGAATCAGTCCGTCCTATTTCATTATTCCAGCTCCAATAGCGTATATTAAAGTTGTTGCAGTTAAAAAGCTCGTAGTTGAATTTTGGATCTGGCTGGGTGGTCTTGCTGAAAGGTAAGCACTGCTCTGGTCGGATCTTTCCTTCTGGGGAGCCAGTGTGCTCTTAACTGAGTGCGCTGGGGATCCAGGACTTTTACTTTGAAAAAATTAGAGTGTTTAAAGCAGGCTCACGCTTGAATACATTAGCATGGAATAATAGAATAGGACTTTGGTTCTATTTTGTTGGTTTCTAGGACCGAAGTAATGATTAATAGGGATAGTTGGGACGTGGTACGT
+
DDDCDHHHHIIHIHIIIIIIIHHHHIHIIIFHHIIIHHIIGHHHIEHIGHHICHIIIHIIIIGIIHIIGHIGH@HIHIHHEHHHIIIHFHCHHHEEHGEFH</CGHHHIHHIHG@HGFHHIIIHHHHHIIIEHHDHH<F@HIEDEGHIHIIGIFHEHGIIIHIGIIHHHHEIIHHFF@CHHIIHHHHHHHFHHH@HCIIIIIIIGIIIHHHHGGIIIIIIIIHIIIIIIIHIIIHIHIIHHIIIIIIIIHIIIIHHGIHIIIIIIIIIHIIHIIIIIIIIIIIIIIIHIHHHGGDHHHIHHIIIIIIIIIIIIIIIIIIIHIIHHGHIIHHHHIHIIIIIIIIIIIIIIIIIIIIIIIIIIIIIIIIIIIIIIIIIIIIIIIIIIIIIIIIDDDDD
@HISEQ:969:HM2KJBCX2:2:1101:10763:19420 2:N:0:ACTATGCA
GTAGTGTCAACACCCAACTATCCCTATTAATCATTACGGTGGTCCTAGACCAACAAAATAGAACCAACGTCCTATTCTATTATTCCATGCTAATCTATTCAAGCAAAAGCCCGCTTTAAACACTCTAATTTTTTCAAGGTAATGGTCCTGGTTCCCCGGCACACCCAGTTAAGGACATACCGGCTCACCAGAAGGATAGACCCGACAACAGACAGTACTCGCCAGAGACGGACCGCCCGGTCAGGCCTAAAATTCAACTACGAGCTTTTTAACTGCAACAACTTTAATATACGCTATTGGAGCTGGAATTACCGCGGCTGCTGGCACCAGACTTGCCCTCCAA
+
DDDDDIIGIIIIIIIIIIIIIIHIHIIIIIHIIIHGIIIIIHIIIIGHHIHIHHIEHHIIHHHHHIIGIIEHFHHIIIIIIIHIIGEHIIIIIIIHIHIHIIHHIIIIIIHGHHIHHIIHIIIIIIIIIIIHFHIIIIIIIIIGHHHIHHHHGIIIIIIIIIIIIHIIIIGIIIIIIIIIHIIIHFEGHIHGIIIIHIIIIIIIHFHEIIIIHIIIIIHIIIIIIIIIIIIHIIHCIHHIIIHIIHHIIIIIHIIIIIIIIIHIIIIIIIIIIIIIIIHHEHHIIIIIIIHHFHHHFFIIIIIHIIIIIIIIHIIIHGHHIIIIIHIIHHHIIHGIIIDDDDD
@HISEQ:969:HM2KJBCX2:2:1101:9014:19261 2:N:0:ACTATGCA
GTAGTGTCAACACCCAACTATCCCTATTAATCATTACGGTGATCCTAGAAACCAACAAAATAGAACCATGCCGTCCTATTCTATTATTCCATGCTAATGTATTCGAGCAAAAATGCCTGCTTTAAACACTCTAATTTTTTCAAGGTAAAGGTCCTGGATCCGCAAGACACCCAATAAAGGACATCAAGTTTCTCCAGAAGGTGAGAAATCAACAGTAACAGTTCATACCCCTTAAGGCATGACCGTCACGTCAATCCCGAAATTCAACTACGAGCTTTTTAACTGCAACAACTTTAATATACGCTATTGGAGCTGGAATTACCGCGGCTGCTGGCACCAGACTTTGCCCTCCAA
+
DDDDDIIIIIIIIIIIIIIIIIIIIIIIIIIIIIIIIIIIIIIIIIIIIIIIIIIIIGIIIHIIIIIIIGG@HHIIIIIHIIIIIIIIHIIIIIIIIIHHIHHHIIIIIIIIIIIHIIIIIIIIIIIHIIHIEIIHIIHHIIIHIIIIIIHHIIIIIIIIIHIIIIIIIIIIIIIIIIIIIIIIIIIIHHHIIIIIIIIIIIIIHIIIIIIIIIIIIHIIIIIGIIIIIIIIIIIIHHIIIIIIIIIIIIIHHHHIIIIIGIIIIIIIIIIIIIHIIIIHIHHIIIIIIIIIIIIIIIIIIIIHIIIIIIIIIIIIIIIIIIIIIIIIIIIIIHIIIIIIIIIHIIIIHDCDDD
@HISEQ:969:HM2KJBCX2:2:1101:3316:19861 2:N:0:ACTATGCA
GTAGTGTCAACACCCAACTATCCCTATTAATCATTACGTCAATCCTAGAAACCAACAAAATAGGATCAAACGTCCTATTTCATTATTCCATGCTAATGTATTCAAGCGTTAGCCTGCTTTAAACACTCTAATTTTTTCAAAGTAACAGTCCTGTTTCCCTGCAACACCAAATTAATGACATTACAGTTCTTCAAGAAGGAGGAACCAGTAAAGCCAGTACATACCAGAGGCACGACCAACCTACTAATCCCGAAATTCAACTACGAGCTTTTTAACTGCAACAACTTTAATATACGCTATTGGAGCTGGAATTACCGCGGCTGCTGGCACCAGACTTGCCCTCCAA
+
DDDDDIIIIIIIIIIIIIIIIIICEHIIICC@CGCGEHCFHCFHFEHHIIIIEHHHHIIGHHIHHHHII?C0@CCEGHICFEH@CG?D1@@@C<G?GHFHHIIIGHHHHHHHIIHHIIIHHHGIHHHHHIIIIIIIHHHIIIHIIIIIHIIIIIIHII9IIIIIIHIIIIIIHIHHIIIIHIIIIIIIHIIIIIIIIIIIIIIIIIIIIIIIIIIII<IIIIIIIIIIIIIIIIII>IIIIHHHGIEEIIIIIIIIIIIIHIIIIIIIIIIIHIIIIIIIIIIIIIIIIIIIIHIIIIIIIIIIIIIIIIIIIIIIIIIIIIIIIIIIIIIIIIIIIIIIIDDDDD
@HISEQ:969:HM2KJBCX2:2:1101:17470:19399 2:N:0:ACTATGCA
GTAGTGTCAACACCCAACTATCCCTATTAATCATTACATCGATCCTAGAAACCAACAAAATAGAATCGGATGTCCTATTTCATTATTCCATGCTAATGTATTCAAGCGTGAGCCTGCTTTAAACACTCTAATTTTTTCAAGGTAACAGTCCTAATTCCCCGTGACACCAAATTAATGGCATTACGGTTCTTTAGAAGGTGAGAAATCAATAATATCAGTACATACCAACGGCATGACCGAAACATTGATCCCGAAATTCAACTACGAGCTTTTTAACTGCAACAACTTTAATATACGCTATTGGAGCTGGAATTACCGCGGCTGCTGGCACCAGACTTGCCCTCCAA
+
ADDABFHIGFHII0EHEHEHEHIIIIHFEDFEHIIHHEGHIIIHEGHGFEHIHHHHIIIHHEEE?HHHICHHE1<FHHII@GHFHIHIGHHH?C?HHHHHGCHHIIIIIIIHIHHIHHHIIIIHHHHIIIHHHHHHHIIHHIIIIIIIIHIIHHHHGIHIIIHIIHEHIIHHHIIIIIIIIIIIIIHHIIIIIIHHEIIIIIGIHIHIIHIIHIIIHIIIIIHIIIHIHIIHHIHHIIHI=HHEGDHCCCGIIIIIHIHIIIIIIIIIIIIIIIIIIIIIIIIHHEHGIHHHIIIIIHHHIIIIIIIHHHIIHHHHHIIIGGIIIIHIHIIIHIIIIIIIIIDDDDD
@HISEQ:969:HM2KJBCX2:2:1101:3753:20542 2:N:0:ACTATGCA
GTAGTGTCAACACCCAACTATCCCTATTAATCATTACGTCAATCCTAGAAACCAACAAAATAGGATCAAACGTCCTATTTCATTATTCCATGCTAATGTATTCAAGCGTTAGCCTGCTTTAAACACTCTAATTTTTTCAAAGTAACAGTCCTGTTTCCCTGCAACACCAAATTAATGACATTACAGTTCTTCAAGAAGGAGGAACCAGTAAAGCCAGTACATACCAGAGGCACGACCAACCTACTAATCCCGAAATTCAACTACGAGCTTTTTAACTGCAACAACTTTAATATACGCTATTGGAGCTGGAATTACCGCGGCTGCTGGCACCAGACTTGCCCTCCAA
+
DDDDDIIIIIIIIIIIIIIIIIIIIIIIIIIIIIIIIIIIIIIIIIHIIIIIIIIIHIIIIIHGIIIIIIIIHIIIIIIIIIIIIIIIIIIGHIIIIIIIHHIIIIIIIIIIIIIIIIIIIIIIIIIIIIIIIIIIGIIIIIIIIIIIIHIIIHIHIIIIIIIIIIIIIIIIIIIIIIIIIIIIIIIIHIIIIIIIIIIIIIIIIHIIIIIIIIIIIIIIIIIIIIIIIIIIIIIGIIIIIIIHHIHIIIIIIIIIIIIIIIIIIIIIIIIIIIIIIIIIIIIIIIIIIIIIIIIIIIIIIIIIIIIIIIIIIIIIIIIIIIIIIIIIIIIIIIIIIIIIIDDDDD
@HISEQ:969:HM2KJBCX2:2:1101:11469:21494 2:N:0:ACTATGCA
GTAGTGTCAACACCCAACTATCCCTATTAATCATTACGTCAATCCTAGAAACCAACAAAATAGGATCAAACGTCCTATTTCATTATTCCATGCTAATGTATTCAAGCGTTAGCCTGCTTTAAACACTCTAATTTTTTCAAAGTAACAGTCCTGTTTCCCTGCAACACCAAATTAATGACATTACAGTTCTTCAAGAAGGAGGAACCAGTAAAGCCAGTACATACCAGAGGCACGACCAACTTACTAATCCCGAAATTCAACTACGAGCTTTTTAACTGCAACAACTTTAATATACGCTATTGGAGCTGGAATTACCGCGGCTGCTGGCACCAGACTTGCC
+
DDDDBIHIIHHIIIIIGIHIIIIIIIIIIIIIIIIGIIIIIIIIIIIIIIIHIIIIIHIEHIIC?HHHHHHHHHHIIIIIC?GHHIIIFHIIIIHIIIIIIIHHIIIIIIIIIIIIIIIIIIIHHGHIIIIIHIIIIIIHHIIIIIHIIIIIHHHIIGIIIIIIIIHIIIHHHIIIIIHIIIIIIIIIIIIHIIIIIIIIIIIHHHIIIIIIIIII=IIIHIIIIIIIIIIIIIIIHIIIIIIHIHIHIIIIIIIIIIIIIIHIIIIIIHIIIIHIIIIIIIIIIIIIIIIIIHIIIIIHIIIIIIHGIIIIIIIIIIIIIIIIIIIIIHIIIIIDDDDD
@HISEQ:969:HM2KJBCX2:2:1101:9201:21270 2:N:0:ACTATGCA
GTAGTGTCAACACCCAACTATCCCTATTAATCATTACGGTGATCCTAGAAACCAACAAAATAGAACCATGCCGTCCTATTCTATTATTCCATGCTAATGTATTCGAGCAAAAATGCCTGCTTTAAACACTCTAATTTTTTCAAGGTAAAGGTCCTGGATCCGCAAGACACCCAATTAAGGACATCAAGTTTCTCCAGAAGGTGAGAAATCAACTGCGACAGTTCATACCCCTTAAGGCACGACCATCACGTCAATCCCGAAATTCAACTACGAGCTTTTTAACTGCAACAACTTTAATATACGCTATTGGAGCTGGAATTACCGCGGCTGCTGGCACCAGACTTGCCCTCCAA
+
DDDABIIIHHIIIIIIIIIIHIIIIIIIIIIIEHIIIIHIIIIIGHIIIIIHIIIIIIIIIIEFHHIGIHHHDIHIIHIHIIHIIHHHIHIHIIIHIIHIIIHIIIGIIIIHHIHHIIIIHIIIIIIIIHIIHHIIHHHHHIIIIIIIIIIHGHIGGIHHIHHHIIIIIHHIIIIIIIIHIHIIIIIHFHHIHHHIIIIIIIIIHIIHHGIIIIHIIIIIIIIIIIIIIIIIIIIIIGIIIHIIIIIIIIHHIHIIGIIIIIIIIIIIIIIIIIIIIIIIIIIIIIIIIIIIHIIIIIHHGIIIIIIIIIIIIIIIIIIIIIIIIIIIIIIIIIIIIIIIIIIIIIIIDDDDD
@HISEQ:969:HM2KJBCX2:2:1101:7623:22966 2:N:0:ACTATGCA
GTAGTGTCAACACCCAACTATCCCTATTAATCATTACATCGATCCTAGAAACCAACAAAATAGAATCGGATGTCCTATTTCATTATTCCATGCTAATGTATTCAAGCGTGAGCCTGCTTTAAACACTCTAATTTTTTCAAGGTAACAGTCCTAATTCCCCGTAACACCAAATTAATGGCATTACGGTTCTTTAGAAGGTGAGAAATCAATGATAACAGTGCATACCAACGGCATGACCGAAATATTGATCCCGAAATTCAACTACGAGCTTTTTAACTGCAACAACTTTAATATACGCTATTGGAGCTGGAATTACCGCGGCTGCTGGCACCAGACTTGCCCTCCAA
+
DDDDDIIIIIIIIIIIIIIIIIIIIIIIIIIIIIIIIIIIIIIIIIIIIIIIIIIIIIIGIIHHIIIHIHIIIIHIIIIHIHIIIIIGHIIGHIIIHIIIIHIIIIIIIIIIHIIHIIIIHHHIHIIIIIIIIIIIIIIIIIIIHIIIIIIIIIIHIIIIIIIIIIIIIIIIIIIIIIIIIIIIIIHIIIIIIIIIIIIIIIIIIIIIIIIIIIIIIIIIHIIIIIIIIIIIIIIIIIIIIIIIIHIIIIIIIIIIIIIIIIIIIIIIIIIIIIIIIIIIIIIIIIIIIIIIIIIIIIIIIHIIIIIIIIIIIIIIIIIIIIIIIIIIIIIIIIIIIIIIIIDDDDD
@HISEQ:969:HM2KJBCX2:2:1101:7223:23947 2:N:0:ACTATGCA
GTAGTGTCAACACCCAACTATCCCTATTAATCATTACATCGATCCTAGAAACCAACAAAATAGAATCGGATGTCCTATTTCATTATTCCATGCTAATGTATTCAAGCGTGAGCCTGCTTTAAACACTCTAATTTTTTCAAGGTAACAGTCCTAATTCCCCGTGACACCAAATTAATGGCATTACGGTTCTTTAGAAGGTGAGAAATCAATAATATCAGTACATACCAACGGCATGACCGAAACATTGATCCCGAAATTCAACTACGAGCTTTTTAACTGCAACAACTTTAATATACGCTATTGGAGCTGGAATTACCGCGGCTGCTGGCACCAGACTTGCCCTCCAA
+
DDDDDIIIIIIIIIIIIIIIIIIIIHIIIIIIIIIIIIIIIGIIIIIIIIIIHHIIIIIGIIIHIIIIHIIIIIIIHIHIIIIIIIIHIHIIHIIIIIIIIIIIIIGHIIIHIIIIIIIIIIHHIIIIIIHIIIIIIIIIIIIIIIIIIIIIIIIIIIIIIIIIIIIIIIIIIIIIIIIIIIIIIIIIIIIIIIIIIIIIIIIIIIIIIIIIIIHIIIIIHIIIIIIIIIIIIIIIIIIIIIIHHHIIIIIIIIIHHHHIIIIIIIIIIIIIIIIIIIIIIIIIIIHIIIIIIIIIIIIIHHIIIIIIIIIIIIIIIIIIIIIIIIIIIIIIIIIIIIIIIIDDDDD
@HISEQ:969:HM2KJBCX2:2:1101:12594:23457 2:N:0:ACTATGCA
GTAGTGTCAACACCCAACTATCCCTATTAATCATTACGGTGGTCCTAGAAACCAACAAAATAGAACCACAACGTCCTATTCTATTATTCCATGCTAATCTATTCAAGCAATAGCCCGCTTTAAACACTCTAATTTTTTCAAGGTAATGGTCCTGGCTCCCCAACACACCCAATTAAGGACATACTGGTTCACCAGAAGGAAGACCCGACAACAGGACAGTACTCGCCAAAGACGGACCGCCCGGCCAAGTCTAAAATTCAACTACGAGCTTTTTAACTGCAACAACTTTAATATACGCTATTGGAGCTGGAATTACCGCGGCTGCTGGCACCAGACTTGCCCTCCAA
+
DDCCDEHIHIIIIIIIIIIIIIIIIIIIIIIIIFIIIHHIIIIIIIIIIHIIHIIIGIIIIIHIIIIIIIIIIHIIIIGHIIIIIIIHHIGIIIIIHHHHHHIIIIIIHIIIIIIGIIIIHHIIIIIIHIIHHHIHHHIIHHIIIIHHIIIHIIGHHIHIIHHIHIHGIIIIHHIIIIIIIIIIIIIIIHHIHIIIIIIIIIIIIIIIIIIIIIIIHIIIIHHHIIIIIIIIIIIIIIIIIIIIIHIIIEHHIIIIHIIIIIHFHIIIIIIIIIIIIIIIIIIIIHIIIIIIIHHIIIIIIIIIIIIIIIIIIIIIIIIIIIIIIIIIIIIIIIIIIIIIIIDDDDD
@HISEQ:969:HM2KJBCX2:2:1101:19454:23561 2:N:0:ACTATGCA
GTAGTGTCAACACCCAACTATCCCTATTAATCATTACGTCAATCCTAGAAACCAACAAAATAGGATCGAACGTCCTATTTCATTATTCCATGCTAATGTATTCAAGCGTTAGCCTGCTTTAAACACTCTAATTTTTTCAAAGTAACAGTCCTGTTTCCCTGCAACACCAAATTAATGACATTACAGTTCTTCAGAAAGGAGGAATCAGCGAAGCCAGTACATACCAGTGGCACGACCAACCTGCTGACCCCGAAATTCAACTACGAGCTTTTTAACTGCAACAACTTTAATATACGCTATTGGAGCTGGAATTACCGCGGCTGCTGGCACCAGACTTGCCCTCCAA
+
DDDCDIIIIIIIIIIIIIIIIIIIIIIIIIIIIIIIHIIIIIIHHIIIIIIIHIIIIIIIIIHHHIIHHIIHIIIIIIIIIIHHIIIHIIIIHIIIIIIIIHIHIIHIIIIIIIIIIIIIIIIIIIHIIIIIIIIIIIIIIIIIIHHIIIIIIIIIIIIIIIIIIIIIIIIIIIIIIHIIIIIIIIIIIIIIIIIHIIIIIIIIIIIIIIIIIIIIIIIIIIIIIIIIIIIIIIIIIIIIIIIHHIIHHIIIIIIIIIIIIIHHIIIIIIIIIIIIIIIIIIIIHFIIIIIIIIIIIIIIIIIIIIIIIIIIIIIIHIIIIIIIIIIIIIIIIIIIIIIIIDDDDD
@HISEQ:969:HM2KJBCX2:2:1101:13240:25036 2:N:0:ACTATGCA
GTAGTGTCAACACTCAACTATCCCTATTAATCATTACTTCAGTCCTAGAAACCAACAAAATAGAACCAAAGTCCTATTCCATTATTCCATGCTAATATATTCAAGCAAACATGCCTGCTTTAAACACTCTAATTTTTTCAAAGTAAAAGTCTTGGATCCCTAGTGCACTCAATTAAGAGCACACTAGTTCCCCAAAAGGAAAAGCCCAAAGTTGCAGTACAAACTTTTCGGTTGACAGCAACTATAAGCCCAAAAACCAACTACGAGCTTTTTAACTGCACCAACTTTAATATACGCTATTGGAGCTCGAATTACCATGGCTGCTGGCACCAGACTTGCCCTCCAA
+
DD@@@EHHGGFCHIHGEHHHIIHHGHHGCFHHIGHHHIICHEHI@CFHHHEFGEGCHEHHIIIHHEC<C@EHHI@HFHCHHHIIHHHHHEHHHHHHHIIIGCFFHEEEEHF@G1FC11C@HEFHICEHE@GHGIC?@DHEHH1GH?C1CEC?H1<<:<D1</DF@G@G0<<<0D0<<<9CE0.0GEE@HC@G<GHHCCEH?<D<EEDCDD17CCC18CCD8DH1ECF@C>@?H?HFH:<AACEG?EHEFF/1<1101F?G?D<0111HHF<1FD<1F<<01HFCCF<1?F<0@E/1C<1EC<1C0C<11?G1CGD11<1C?EHD1C1D<1FCC<@HGCCC1<0@D<
@HISEQ:969:HM2KJBCX2:2:1101:20329:24635 2:N:0:ACTATGCA
GTAGTGTCAACACCCAACTATCCCTATTAATCATTACGGTGATCCTAGAAACCAACAAAATAGAACCATGCCGTCCTATTCTATTATTCCATGCTAATGTATTCAAGCGTAAGCTTGCTTTAAACACTCTAATTTTTTCAAGGTAACAGTCCTAATTCCCCATAACATCAAATAAATGACATTATGGTTCTTTAGAAGGTGAGAACCAATAAAACCAGTACATACCAAGGCATGACCGATTCCTTGATCCCGAAATTCAACTACGAGCTTTTTAACTGCAACAACTTTAATATACGCTATTGGAGCTGGAATTACCGCGGCTGCTGGCACCAGACTTGCCCTCCAA
+
DDDDDIHHIIIIIIHIHIIIIIIIIIIIIIIIIIIIIIIIIIIHIIIIIIHIHHIHIHHIIIIIIIIIIHGIIHHHIIIIIIIIEHHIFHHHHHHIHGHGHIHIIIIHIIIIHHIHEHHHIIIIHGHIIIIIHFHEHIHIIIIIIIIIIGIIIIIIIIIIIIIIIIHHIIIIIIIIIIIIIIIIIIIIIIIIIHIIIIIIHIIIIIIIIIIIIHIIIIIIIIIIIIIHIIIHIIIHIIIIIIIHHIIIIIIIIIIHHIHHHIHIIIHIIGIIHIIIIHIIIIIIIGGIIHIIIIIIIIIIIIIIIIIIIIIIIIIIIIIIIIIIIIIIIIIIIIIIIIIIIDDDDD
@HISEQ:969:HM2KJBCX2:2:1101:20321:24697 2:N:0:ACTATGCA
GTAGTGTCAACACCCAACTATCCCTATCAATCATTACGTCAATCCTAGAAACCAACAAAATAGGATCAACGTCCTATTTCATTATTCCATGCTAATGTATTCAAGCGCGAGCCTGCTTTAAACACTCTAATTTTTTCAAAGTAACAGTCCTGATTCCCCACCACACCAAATTAATGACATGATGGTTCGTCAGAAGGTAGAAATCAGTAACACCAGTACGTACCGAAGGCACGACCAGCGTACTAATCCCGAAATTCAACTACGAGCTTTTTAACTGCAACAACTTTAATATACGCTATTGGAGCTGGAATTACCGCGGCTGCTGGCACCAGACTTGCCCTCCAA
+
DDDDDIIIIIIIIIIIIIIIIIIIIGIIIIIHHIIHIHIIIIIIIIIIIIIIHHHIIIIIIHIEHHIIIHHHIIIIIIIIIIIHHHHCHHEHIIIIIIIIIIHHGHIIIIHIIIIIIIIHHHGIIIIIIIIIIIIEHFHHIIIIIIIIIIIIHIIIIIIIIIGHGHIIIIHIIIIIIIIIIIIIIIIHIIIIIIIIIIIIIIIHIIIIIIIIIIIIIIIIIIIIIIIIIIIIIIIIIIIIIIHGIIIIIIIIIHIIIIIIIHIIIIIIIIIIIHIIIIIIIIIIIIIIIIIIIIIIIIIIIIIIIIIIIIIIIIIIIIIIIIIIIIIIIIIIIIIIIIIIDDDDD
@HISEQ:969:HM2KJBCX2:2:1101:6266:25767 2:N:0:ACTATGCA
GTAGTGTCAACACCCAACTATCCCTATTAATCATTACGTCAATCCTAGAAACCAACAAAATAGGGTCAAACGTCCTATTTCATTATTCCATGCTAATGTATTCAAGCTAATGCCTGCTTTAAACACTCTAATTTTTTCAAAGTAACAGTCCTAACTCCCCATGACACCAAATAAATGAAATCATGGTTCGTCAGAAGGGAGAAATCAATGATACCAGTACGTACCAGAGGCACGACCGATATATTGATCCCGAAATTCAACTACGAGCTTTTTAACTGCAACAACTTTAATATACGCTATTGGAGCTGGAATTACCGCGGCTGCTGGCACCAGACTTGCCCTCCAA
+
DDDDDIIIIIIIIIIIIIIIIIIIIIIIIIIIIIIIIIIIIIIIIIIIIIIIIIIHIIIIIIIHHHIIHIIIIIIIIIIHIIIHIIIIIIHIIHIIIIIIIIIIIIHIIIIIIHIHIIIIIHIIIIIIIIIIIHHHIIIHIIIIIHIIIHIIIIIIIIHHIIHGIIIIIIIIIHIHIIIHHIHIIIHIHIIIIIIIIIIIIIIHHIIIIIHIIHIIIIIIIIIHIIIIIIHHIIIIHIIIIIHHHIIIIIIIIIIIIIHIIIHIIIIIIIIIIIIIIIIIIIIIIIHIHIIIIIIIIIIIIIIIIIIIIIIIIIIIIIIIIIIIIIIIIHIIIIIIIIIIIDDDDD
@HISEQ:969:HM2KJBCX2:2:1101:19513:26127 2:N:0:ACAATGCA
GTAGTGTCAACACCCAACTATCCCTATTAATCATTACGTCGATCCTAGAAACCAACAAAATAGAATCAAACGTCCTATTTCGTTATTCCATGCTAATGTATTCAAGCGTGAGCCTGCTTTAAACACTCTAATTTTTTCAAAGTAACAGTCCTGATTCCCCAAGACACCAAATTAATGACATCATGGTTCGTCAGAAGGTAGGAATCAATAATACCAGTACGTACAATAGCACGACCAATAAATTGATCCCGAAATTCAACTACGAGCTTTTTAACTGCAACAACTTTAATATACGCTATTGGAGCTGGAATTACCGCGGCTGCTGGCACCAGACTTGCCCTCCAA
+
DDDDDIIIIIIIIIIIIIIIIIIIIIIIIIIIIIIIIIIIIIIIIIIIHFHIIIIIIIIIIIHIIIIIIIIIHIIIIIIIIHIIIHIIHIIIGIIIIIIIIIIIIIIIIIIIIIIIIHIIIIIHHIIHIIIIIIIHIHHIIIIIIIIIIHIIIIIIIIIIIIHIIIIIIIIIIIIIIIIIIIIIIIIIIIIIIIIIIIIIIHIHHIIIIIIIIIIIIIIIIIIHIIHIGIIIIIIIIIIIIIIH;IIIIIHIIIIIIIIIHHIIIIIIIIIIIIIIIIIIIIIIHHIIIIIIIIIIIIIIIIIIIIIIIIIIIIIIIIIIIIIIIIIIIIIIIIIIIIIIDDDDD
@HISEQ:969:HM2KJBCX2:2:1101:5005:26368 2:N:0:ACTATGCA
GTAGTGTCAACACCCAACTATCCCTATTAATCATTACGGTGATCCTAGAAACCAACAAAATAGAACCATGCCGTCCTATTCTATTATTCCATGCTAATGTATTCGAGCAAAAATGCCTGCTTTAAACACTCTAATTTTTTCAAGGTAAAGGTCCTGGATCCGCAAGACACCCAATTAAGGACATCAAGTTTCTCCAGAAGGTGAGAAATCAACAGCGACAGTTCATACCCCTTAAGGCACGACCATCACGTCAATCCCGAAATTCAACTACGAGCTTTTTAACTGCAACAACTTTAATATACGCTATTGGAGCTGGAATTACCGCGGCTGCTGGCACCAGACTTGCCCTCCAA
+
DDDDDIIIIIIIIIIIIIIIIIIIIIIIIIIIIIIHIIIIIIIIIIIIIIIIIIIIHHHHIIHGIIIIIIIIIIIIIIIIIIIIIIIIHIHIIFH@HHHIHFHHIIIIIIIIIIIGHIIIIIIIIHIIIIIIIHIIIIIHIHHIIIIIIIIIIIIIIHHHIHIIIIIIIIIGIIIHIIIIIIIIIIIIHHGIIIIIIIIIIHIIIIIIIIIIIIIIIIIIIIIIIIIIIIIIIIIIIIIIIIIIIIIHIIIHIIIIIIIIIIIIIIIIIIIIIIIIIIIIIIIIIIIIIIIIIIIIIIIIIIIIIIIIIIIIIIIIIIIIIIIIIIIIIIIIIIIIIIIIIIIIIIIIDDDDD
@HISEQ:969:HM2KJBCX2:2:1101:5435:26468 2:N:0:ACTATGCA
GTAGTGTCAACACCCAACTATCCCTATTAATCATTACGGTGATCCTAGAAACCAACAAAATAGAACCATGCCGTCCTATTCTATTATTCCATGCTAATGTATTCGAGCAAAAATGCCTGCTTTAAACACTCTAATTTTTTCAAGGTAAAGGTCCTGGATCCGCAAGACACCCAATTAAGGACATCAAGTTTCTCCAGAAGGTGAGAAATCAACAGCGACAGTTCATACCCCTTAAGGCATGACCATCACGTCAATCCCGAAATTCAACTACGAGCTTTTTAACTGCAACAACTTTAATATACGCTATTGGAGCTGGAATTACCGCGGCTGCTGGCACCAGACTTGCCCTCCAA
+
DDCDDIIHIIIIIIIIIIIIIIIIIIIIIIIIIIIIIGHHIHHIIIIIIIEHEHHHHHIIIIHIIIIIIEHIHHHGHHHIIIIIIIIIGIHEHIHIIIIIHFHHEHIHIIHIIIIIIIIIIIIIIIIIIIIHIHHIIHHIIHFIIIIIHIIIIIIIIIHIHIHIIGIIIIIIIIIIIHIIIIIIHHIIIIHIIGIIIIIIIIIIIIIIIIIIIIIIIHIHIIIIII=IIHIIIHIIIIIIIIIIIIIIIIIIIIIIIIIIIIIIIIHHIHIIIIIIIIIIIIIIIIIIIIIGIIIIIIIIIIIIIIIIIIIIIIIIIIIIIIIIIIIIIIIIIIIIIIIIIIIIIIIIDDDDD
@HISEQ:969:HM2KJBCX2:2:1101:1693:26838 2:N:0:ACTATGCA
GTAGTGTCAACACCCAACTATCCCTATTAATCATTACGGTGGTCCTAGAAACCAACAAAATAGAACCACAACGTCCTATTCTATTATTCCATGCTAATCTATTCAAGCAATAGCCCGCTTTAAACACTCTAATTTTTTCAAGGTAATGGTCCTGGCTCCCCAACACACCCAATTAAGGACATACTGGTTCACCAGAAGGAAGACCCGACAACAGGACAGTACTCGCCAAAGACGGACCGCCCGGCCAAGTCTAAAATTCAACTACGAGCTTTTTAACTGCAACAACTTTAATATACGCTATTGGAGCTGGAATTACCGCGGCTGCTGGCACCAGACTTGCCCTCCAA
+
DDDDDIIIIIIIIIIIHHIIIIHIIHIIIHHIIIIIIIIIIIIIIIIIIIIIIIIIIHIIIIIIIIIIIHIIIIIIIIHIIIHIIIIIIIIIGIIIIHIIIHHHIIIIIIIHIIHIIIHHIIHIHHIIIIFIIIIIIIIIIIIIIIIIHIHGHIHHHIHHHIIHHHEIIIIIHHHIHIIIIIIIHHHHHIIIIIIIIIIHIHIIIIIHIIIIIIIIIIIIIIIIIIIIIIIHIIIIIIIIIIIHHH>IIIIHIIIIIIIIIIIIIIIIIIIIIIIIIIIIIIIIIIIIIIIIIIHIIIIIIIIIIIIIIIIIIIIIIIIIIIIIIIIIIIIIIIIIIIIIIIDDDDD
@HISEQ:969:HM2KJBCX2:2:1101:16852:26332 2:N:0:ACTATGCA
GTAGTGTCAACACCCAACTATCCCTATTAATCATTACGGTGGTCCTAGACCAACAAAATAGAACCAACGTCCTATTCTATTATTCCATGCTAATCTATTCAAGCAAAAGCCCGCTTTAAACACTCTAATTTTTTCAAGGTAATGGTCCTGGTTCCCCGGCACACCCAGTTAAGGACATACCGGCTCACCAGAAGGATAGACCCGACAACAGACAGTACTCGCCAGAGACGGACCGCCCGGTCAGGCCTAAAATTCAACTACGAGCTTTTTAACTGCAACAACTTTAATATACGCTATTGGAGCTGGAATTACCGCGGCTGCTGGCACCAGACTTGCCCTCCAA
+
DDDDDIIIIIIIIIIIIIIIIIIIIIIIIHHHIHIHIIIHIIIHHHIIIIIIIIIGHHIIHHIIIHIIIEHHHHGHHIIIIIIIIIIIHIIIIIIIHIHHIHIIIIIIHIHHIIIHIIIIIIIIIIIHIIIIIIIIIIIHIIIIIIIIIIHIHIIIIIIIIIIIIIHIIIHIIIIIIHIIIIIIIIIIIIIIIIIIIIIHIIIIIIIIIIIIIIIIIIIIIIIIIIIIIIIIIIIHIIIIIHIIIIIIIIIIIIIIIIHEIIIIIIIIIIIIIIIIIIIIIIIIIIIIIIIIIIHGHGIIIIIIIIIIIIIIIIIIIIIIIIIIIIIIIIIIIIIIIIDDDDD
@HISEQ:969:HM2KJBCX2:2:1101:5744:26736 2:N:0:ACTATGCA
GTAGTGTCAACAGATTGCCCAACTATCCCTATTAATCATTACGTCAATCCTAGAAACCAACAAAATAGGATCGAACGTCCTATTTCATTATTCCATGCTAATGTATTCAAGCGTTAGCTTGCTTTAAACACTCTAATTTTTTCAAAGTAACAGTCCAAATTCCCCGCAACACCAAATTAATGGCATTACGGATCATCAGGAAGGAGGAATCAGTGAGACCAGTACATACCAGAGGCATGACCAACCTACTAACCCCGAAATTCAACTACGAGCTTTTTAACTGCAACAACTTTAATATACGCTATTGGAGCTGGAATTACCGCGGCTGCTGGCACCAGACTTGCCCTCCAA
+
DDDDDIIIIIIIIIIIIIIIIIIIHIIIIIIIIIIHIIIIIIIIIIIIIHHIIHIIIGIIIIIIIIIHHHHIIIIIIIIIIIIIIIIIIIIIHIIIIIIIFHHIIIIIIIHGIIIIIIIIIIIIIIHHIIIIIIIIIGHIIHIIIIIIIIIIIHIHIIHIIIIIHHIIIIIIIIIIIIIHIIIIIIIIIIIIHIIIIIIIIIIIIIIIIIIIIIHIIIIIIIIIIIIIIIIIIHHHIIIHIIHIIIHHGHECIIIIIIHHEHHIIHHEIIIIIIIIIIIHIIIIIIIIIHHHIIIIIIIIIIIIIIIIIIIIIIIIHIIIIIIIIIIIIIIIIIIIIIIIIIIIIIDDDDD
@HISEQ:969:HM2KJBCX2:2:1101:1620:27234 2:N:0:ACTATGCA
GTAGTGTCAACACCCAACTATCCCTATTAATCATTACATCGATCCTAGAAACCAACAAAATAGAATCGGATGTCCTATTTCATTATTCCATGCTAATGTATTCAAGCGTGAGCCTGCTTTAAACACTCTAATTTTTTCAAGGTAACAGTCCTAATTCCCCGTGACACCAAATTAATGGCATTACGGTTCTTTAGAAGGTGAGAAATCAATAATATCAGTACATACCAACGGCATGACCGAAACATTGATTCCGAAATTCAACTACGAGCTTTTTAACTGCAACAACTTTAATATACGCTATTGGAGCTGGAATTACCGCGGCTGCTGGCACCAGACTTGCCCTCCAA
+
BDD@DHIIHIHIIIHIFHFIIIGHIIIIIIHIHIHIHIIIHCEHFHHHIIIIIIIIIHHHIHHGHIIEHH@CHEHIHHHEFHIH?CGC@HIHGHIIFIHHIIHHHHF@EHHHHIHIIIIHHHHHFIHHFHHHHHIIGEHIIHIHHFHEHHIHHIHHEHCFFIIHHHGIHHIHIIIIIHEIIHHIIIIIHHEIHHHEH:HIIIIIIIIIIIIIHIIHIIHHHIHHHHHIHI6IHHHIHH3GCHHHHGIIIHCHEHCIIIIIIHIIIHIHIIHFIGHGGIIIIIHHHHHIIHHHGIIIIIIIIIIHHIIIIIIIIIIIIIIIIHIHE@IIIIIIIHHIIHIIIIDDD@@
@HISEQ:969:HM2KJBCX2:2:1101:10740:28288 2:N:0:ACTATGCA
GTAGTGTCAACACCCAACTATCCCTATTAATCATTACATCGATCCTAGAAACCAACAAAATAGAATCGGATGTCCTATTTCATTATTCCATGCTAATGTATTCAAGCGTGAGCCTGCTTTAAACACTCTAATTTTTTCAAGGTAACAGTCCTAATTCCCCGTGACACCAAATTAATGGCATTACGGTTCTTTAGAAGGTGAGAAATCAATAATATCAGTACATACCAACGGCATGACCGAAACATTGATCCCGAAATTCAACTACGAGCTTTTTAACTGCAACAACTTTAATATACGCTATTGGAGCTGGAATTACCGCGGCTGCTGGCACCAGACTTGCCCTCCAA
+
@DDBDCHHHHIIHEH11@GE1DCCHHHH?@F1CGHHGHE@GHH?HIIIHEFF1<FH?GHHHC1GHHH@@0D<1C<CFFHH@CFGFHEHC@C@?111D@FH<<HHE?FHCIIHGCFGGE1FHIH@CGC?HHG=D<FFDHHHF:HFCGG@FEFGHEEHCIHHH?HFC<CCHHHH9GFFHFECH:HEC/F/<@FIHHIHG0?@HIHFD<8F<@HFGCDHHHHGHDBCHEEHED1GC=HGCHAGHEE@CD?F/DCECF<CHIHHGC0HHH@HEHHC<1EHEHIIIHEHCD1GHHEIHEHE1CCF@GEIHIHHIIHHG<HCCCIIHEGGC<1@CEIHHG<EE@FIHG@BDD@
@HISEQ:969:HM2KJBCX2:2:1101:7179:28006 2:N:0:ACTATGCA
GTAGTGTCAACACCCAACTATTCCTATTAATCATTACAGTGATCCTAGAAACCAACAAAATATAACCATGCAGACCTATTCTATTATTCCATGCTATTGTATTCGAGCAAAAATGCCTGCTTTAAACACTCTAATTTTTTCAAGGTAAAGGTCCTGGATCCGCAAGACACCCAATTAAGGACATCAAGTTTCTCCAGAAGGTGAGAAATCAACAGCGACAGTTCATACCCCTTAAGGCATGACCATCACGTCAATCCCGAAATTCAACTACGAGCTTTTTAACTGCAACAACTTTAATATACGCTATTGGAGCTGGAATTACCGCGGCTGCTGGCACCAGACTTGCCCTCCAA
+
<<<00<1<<D11100DG0F@11<<FHCGC11<<1DCC11<C1<1<<<1DFH1DH10<1<C@11<<1<@1DG11111<DGFC1<1<DH111<<11<11<1<<<FHH??DIHHGHHCEGIHE@EHHHHIHHHIHHHHIIIHHHH@GHFHFIHEH?GHCCC7<C1DHHCCFC?CCHIHGHIHHGCHHIHHFDD<HHIHGCHHFFF@FEHGHFFEGCHHHFIIIIHE9HIIHHGFIHHIHHFHEEIFIHHHHCHFEIIIHEEEHHIHHIIHEECE@FC@HHIIIHEIIIIIIIHFGG@IHHHHEDHHHEIIIHHHIIIIHIHEHHIHDDGHFHIHIIHHEHHIHHHHHHHDG@ADDD
@HISEQ:969:HM2KJBCX2:2:1101:13889:27503 2:N:0:ACTATGCA
GTAGTGTCAACACCCAACTATCCCTATTAATCATTACGTCGATCCTAGAAACCAACAAAATAGGGTCAAACGTCCTATTTCATTATTCCATGCTAATGTATTCAAGCGTGTGCCTGCTTTAAACACTCTAATTTTTTCAAAGTAACAGTCCTGATTCCCCATGACACCAAATTAATGACATCACAGTTCGTCAGAAGGTAGAAATCAATAATACCAGTGCATACCAGAGGCACGACCAATATATTGATCCCGAAATTCAACTACGAGCTTTTTAACTGCAACAACTTTAATATACGCTATTGGAGCTGGAATTACCGCGGCTGCTGGCACCAGACTTGCCCTCCAA
+
DDDDDIIIIIHHCHIIIIHIIIIHIIIHHHIIIIIIIIIIIIIIIIIHGHIIIIIIIIIFHHIIHIIIIIIIIIIIIIHHIIIIHIEHIIIIGIIFIIHHICHHIIIIIHIIIIIIIIIIIIIIIIIHHHHIIIIIIIHIHIIIHHHHIIIIIIIIIIGIIHIIIIIIIIIIHHIIIIHHHHIIIIHHHIIIIIIIIIIIIIIHGIIIIIIHIIIIHHIIHHHHHIIIIHIIIIIHHHH<GIIIHIIHHCIIIIGIHIIHIIIHHIIIIIIGIIHHHHHIIIIHIIIIIIIGIHIIIIIIIIIIIIIIIIIIIIIIHGIHEGIIIIIIIIHIIHHHIIIIIDDDDD
@HISEQ:969:HM2KJBCX2:2:1101:3798:29262 2:N:0:ACTATGCA
GTAGTGTCAACACCCAACTATCCCTATTAATCATTACGTCGATCCTAGAAACCAACAAAATAGGGTCAAACGTCCTATTTCATTATTCCATGCTAATGTATTCAAGCGCGAGCCTGCTTTAAACACTCTAATTTTTTCAAAGTAACAGTCCTGATTCCCCGCCACACCAAATGAATGACATGATGGTTCGTCAGAAGGTAGGAATCAGCGAAGCCAGTGCATACCAGTGGCACGACCAACCTGCTGACCCCGAAATTCAACTACGAGCTTTTTAACTGCAACAACTTTAATATACGCTATTGGAGCTGGAATTACCGCGGCTGCTGGCACCAGACTTGCCCTCCAA
+
DDDDDHHIIIHHIIIIIIIGHGHIIHHIIHHHIIIIHHIHIHIIIIIIHIFCHHIHIIH?HHHHHIIIIIHIHIIHIIIIIIIIIFHHGEHIIIIHHHHHHDFHHIGIIIIHGHIHICHHHHHEHEIHIIIIHIIHFHHFHHHHHHIIIIIHHIHIHIIHIIIHHIHIIIIIIIIIIIIIIIIHHIIIIIHIIIIIHIHIIIHHDIIIIIIIIHIIIIIIIIIIIIIIIIIIHIIIIGIIIHHHHIIIIIIIIIIIIIIIIIIIIIIIIIIIIHHIHHIIHIIIIIIIHIIIIIHIIIIIIIIIIIIIIIIHIIIIIHIIIIHIIIIHIIIIIIIGIIIIIDDDDD
@HISEQ:969:HM2KJBCX2:2:1101:19140:29764 2:N:0:ACTATGCA
GTAGTGTCAACACCCAACTATCCCTATTAATCATTACGGTGATCCTAGAAACCAACGAAATAGAATCAGTCCGTCCTATTTCATTATTCCATGCTAATGTATTCAGACGTTAGCCTGCTTTAAACACTCTAATTTTTTCAAAGTAACAGTCCTGATTTCCAATCACACCAAATTAATGACATGAAAGTTCCTCAGAAGGTAGAGATTTATCTCACCAGTACAGACAATTAAGCCTGACCAATGGGTAAACCCCGAAGTTCAACTACGAGCTTTTTAACTGCAACAACTTTAATATACGCTATTGGAGCTGGAATTACCGCGGCTGCTGGCACCAGACTTGCCCTCCAA
+
DDCDDIIIIIIIIIIIIIIIIIFFHHIHHIIHHHIIIIIHHHIEHIIHHHIIHIIIHIFIHHCHIFII?HHIIHIHHIGHHIIIIIIIIEHHHIIIIIIIIGGIHIHHHGHIIIIHIIIIIHEHHIIIIIHIIHIIIIIIIGIIIIIIHHHIIIIIIIGIIIHIIIIIHIIHIIIIHHHIHIIIGIIIIIIIIIIIIIIIIIIIIIIIIIIIIIIIIIIIIIHHIIHGIIHIIIIIIIHIIIIHHHCFIGIIIIIIIIIIIIIIIIIIIIIIIIIIIIIIIIIIIIIHHHIHIIIIIIIIIIIIIIIIIIIIHIIIIIIIIIIIIIIIIIIIIIIIIIHIIIIDDDCD
@HISEQ:969:HM2KJBCX2:2:1101:11011:30523 2:N:0:ACTATGCA
GTAGTGTCAACACCCAACTATCCCTATTAATCATTACGTCGATCCTAGAAACCAACAAAATAGGGTCAAACGTCCTATTTCATTATTCCATGCTAATGTATTCAAGCGTGAGCCTGCTTTAAACACTCTAATTTTTTCAAAGTAACAGTCCTGATTCCCCGCGACACCAAATTAATGACATCACGGATCTTCAGAAGGGAGAAACCAGTGACACCAGTGCATACCAAAGGCATGACCAGCGTACTGATCCCGAAATTCAACTACGAGCTTTTTAACTGCAACAACTTTAATATACGCTATTGGAGCTGGAATTACCGCGGCTGCTGGCACCAGACTTGCCCTCCAA
+
DDDDDIIIIIIIIIIIIIIIIIIIIIIIIIIIIIIIIIIIIIIIHIHHHIIIIIIIIIIIIFHHIHHHHIHIIHHIIIIIIIIIGIIHHIHIIIIIIIIIIHIIIIIIIIIIIIIIIIIIIIIIIIIIIIIIIIIIIIHHHIIIIHIIHIIIIIIIIIIIIIIIIIIIIIIHIIIIIIIHIIIIIIGIIIIIIIIIIIIIIHIIIIIIIIIIIIIIIII=IIIHIIII<IIIIIIIHIIIIIIHGIIIIIIIIHIIIIHHIHHIIIIIIIIIIIIIIIIIIHIIIIIIIIIIIIIIIIIIIIIIIIIIIIIIIIIIIIIIIIIIIIIIIIIIIIIIIIIIIDDDDD
@HISEQ:969:HM2KJBCX2:2:1101:3908:30506 2:N:0:ACTATGCA
GTAGTGTCAACACCCAACTATCCCTATTAATCATTACGGTGATCCTAGAAACCAACGAAATAGAACCAATCCGTCCTATTTCATTATTCCATGCTAATGTATTCAGACGTTAGCCTGCTTTAAACACTCTAATTTTTTCAAAGTAACAGTCCTGATTTCCTATCACACCAACTAAATGGCATGAAAGTTCCTCAGAAGGTAGAGATTTATCTCACCAGTACAGACAATTAAGCCTGACCAATGGGTAAACCCCGAAGTTCAACTACGAGCTTTTTAACTGCAACAACTTTAATATACGCTATTGGAGCTGGAATTACCGCGGCTGCTGGCACCAGACTTGCCCTCCAA
+
DDDDDIIIIIIIIIIIIIIIIIIIIIIIIIIIIIIIIIIIIIIIIIIIIIIIIIIIIIIIIIHIIIIIIIIIIHIIIIIIIIIIIIIIHHIIHHIIHIIIIIIIIIIIIIIIHGHHIIIIIIIIIIIIIIHIIIIIIIIIIIIIIIIIIIHIIIIIIIHHIIIIIIHIIHHIIIIIIIIIIIIIIIIIIIGIIIIIIIIIH;IIIIIIIIIIIIIIIIIIIIIIIIIIIIIIIIIIIIII<IIIIHGIIIIIIIIIIIIIIIIIIIIIIIIIIIIIIIIIIIIIIIIIIIIIIIIIIIIIIIIIIIIIIIIIIIIIIIIIIIIIIIIIIIIIIIIIIIIIIIIDDDDD
@HISEQ:969:HM2KJBCX2:2:1101:11992:30873 2:N:0:ACTATGCA
GTAGTGTCAACACCCAACTATCCCTATTAATCATTACGTTGATCCTAGAAACCAACAAAATAGAATCGAACGTCCTATTTCATTATTCCATGCTAATGTATTCAAGCGCGTGCCTGCTTTAAACACTCTAATTTTTTCAAAGTAACAGTCCTGACTCCCCACAACATCAAATTAATGACATCATGATTCATCAGAAGGGAGAAATCAATGACATTAGTACGTACCGAAGGCACGACCGACGTATTGATCCCGAAATTCAACTACGAGCTTTTTAACTGCAACAACTTTAATATACGCTATTGGAGCTGGAATTACCGCGGCTGCTGGCACCAGACTTGCCCTCCAA
+
DDCDDIIIIIIIIIIIIIIIIIIIIHHIIIIIIIIIIIIIIIIIIGIIIIIIIIIIHHIIHIHHIIIGHIHIIIHIIIIHIIIIIIIIIIIIIIIIHHIIIIIIIHIIHIIHIIHIHIHIIIIIIIIIIIIIHIHIIHIHIIHHHIIIIIIHIIIHHIIIIIIIIIIIIIHIIIIIIIIIIIIIHIIIIII;IIIIIIIIIIIIIIIIIIIIIIIIIIIIIIIIIIIIIIIIIIIIIIIIIIIIHIIIIIHIIIIIIIIIIIIIIIIIIIIIIIIIIIIIIIIIIIIIIIIIIIIIIIIIIIIIIIIIIIIIIIIIIIIIIIIIIIIIIIIIIIIIIIIIIDDDDD
@HISEQ:969:HM2KJBCX2:2:1101:12384:30133 2:N:0:ACTATGCA
GTAGTGTCAACACCCAACTATCCCTATTAATCATTACGGTGATCCTAGAAACCAACAAAATAGAACCATGCCGTCCTATTCTATTATTCCATGCTAATGTATTCGAGCAAAAATGCCTGCTTTAAACACTCTAATTTTTTCAAGGTAAAGGTCCTGGATCCGCAAGACACCCAATAAAGGACATCAAGTTTCTCCAGAAGGTGAGAAATCAACAGTAACAGTTCATACCCCTTAAGGCATGACCATCACGTCAATCCCGAAATTCAACTACGAGCTTTTTAACTGCAACAACTTTAATATACGCTATTGGAGCTGGAATTACCGCGGCTGCTGGCACCAGACTTGCCCTCCAA
+
DDD@D?GFHIHIGHIHIIIIIIHEEHIIHHIGIIHEHGHHIIHGGHHIEHHGECHI1FHHIIIIIIIIGECHCGHGIIHHHHHIHHIIIFHII?HIEIFGEFFFIHIIIHIHIHFHGHIGIIHGHGGHHEEHHIHIIIIIIHFHHHCIIIIIIIFHHHHHGFCGCDGHGHHHIIIIHGIHG@EFECGIHHHIHGCHGCEHIIIHHHCIHHHEHGHIIHHHH;HHHHHIIIIIIHIIIHFIIIHIIHHHHHCCHDHIGIIIIIHIHHHIHHHHEIHIIIIHHFIIIGHIIIHIIHHHIIIIHHHIHIIIIIHIIIIIIIIIHHC<HIIIIIIIIIIIIIIIIHIIIIIIDADDB
@HISEQ:969:HM2KJBCX2:2:1101:3944:31749 2:N:0:ACTATGCA
GTAGTGTCAACACCCAACTATCCCTATTAATCATTACGGTGATCCTAGAAACCAACAAAATAGAACCATGCCGTCCTATTCTATTATTCCATGCTAATGTATTCGAGCAAAAATGCCTGCTTTAAACACTCTAATTTTTTCAAGGTAAAGGTCCTGGATCCGCAAGACACCCAATAAAGGACATCAAGTTTCTCCAGAAGGTGAGAAATCAACAGTAACAGTTCATACCCCTTAAGGCATGACCATCACGTCAATCCCGAAATTCAACTACGAGCTTTTTAACTGCAACAACTTTAATATACGCTATTGGAGCTGGAATTACCGCGGCTGCTGGCACCAGACTTGCCCTCCAA
+
<DDD@EFHHC?110<DG0CE?<DFFHHFE@<F@GEH1E0DC1<<<<CF11C11DGEEG1CGHHHIGHEE?<1<<</DHIIIIIIHH@HE<1DGHGEH11DCDCFFHHCHHHHGG>@BCHHIHHEFCCGGF?HFIHHFFHHFHHHGI@GHB<<1HHA<DHH311DF@D=C0CGHCEHH/G7FF9DC<<<F<D@CFG0F<G<F:DHCEEHHHED1EHFBGHIFA<<<D<9FC@CECC3@HEG@FIHGE::EF<1<<?/<1C?HC@@CCCD<<GC<1<1HC<<1CIG@CCG@C<?H@IHHFC00C@GC<1@<HCHEHCEHE@C<</?<CCHCE1GEG<FGC@@F1CHGF<1?DDB<
@HISEQ:969:HM2KJBCX2:2:1101:11781:30572 2:N:0:ACTATGCA
GTAGTGTCAACACCCAACTATCCCTATTAATCATTACGGTGGTCCTAGAAACCAACAAAATAGAACCACAACGTCCTATTCTATTATTCCATGCTAATCTATTCAAGCAATAGCCCGCTTTAAACACTCTAATTTTTTCAAGGTAATGGTCCTGGCTCCCCAACACACCCAATAAAGGACATGCTGGCTCACCAGAAGGAAGACCCGACAGCAGACAGTACTCGCCAAAGACGGACCGCCCGGCCAGGCCTAAAATTCAACTACGAGCTTTTTAACTGCAACAACTTTAATATACGCTATTGGAGCTGGAATTACCGCGGCTGCTGGCACCAGACTTGCCCTCCAA
+
DDDDDIIIGHIIIIIIIIIIIIIIIIIIIIIIIIIIIHHIHGIIIIIIIIIIIIIIIIIHIIHHIIIIIIIIIHHIHIHIHIIIHIHIIIIIIHHIIIIIGHHHHIIIIIIIIIHIIHIIHHIGIIIIIIIIIIIIIIIIHIHIHIIHHHIIIIHIIHIIIIIIIIIIIIIIIIIHIIHHIIHIIIIIIIIHIIIIHIHGHFGIIIIIIIIIIIIIGIIIIIIIHIHHGHHIIIIIIIIIHIIIIIHHHEIIIIIIIIHIIHHIIHIIIIIIIHHIIIIIIIIIIIIHIIIGIHHIHIHIIIIIIIIIIIIIIIIIIIIIIIIIIIIIIIIIIIIIIIIIIDDDDD
@HISEQ:969:HM2KJBCX2:2:1101:15861:30784 2:N:0:ACTATGCA
GTAGTGTCAACACCCAACTTCCCTATTAATCATTACCGCGGTTCCAGAAACCAACACAACAGAACCACAGGTCCTATTCCATTATTCCATGCTAATCTATGCAAGCATGCGCCTGCTTTGAACACTCTAATTTTTTCAAGGTAAACGTCCTGGCTCCCGGCCGCCCGGCCGCCCGAAGGCAGCCCAGCGGCCGTTCCCCAGGAGGAAAGGCTCGGCCTTGACGCCCCCGCGAAGGGGCAGGCAGTACTCGCCGCCGAAGCAGCGGACCACCCGGCCAAGCCCAAAATTCGACTACGAGCTTTTTAACTGCAACAACTTTAATATACGCTATTGGAGCTGGAATTACCGCGGCTGCTGGCACCAGACTTGCCCT
+
DDDDDIIHIIIIIIIIIIIIIIIIIIIHHIIIIIIIIHIIHHIIIIHHIIIIIIIIIIIIIDGHHIIIIHEHHHIIIIIIIIIIIGIIIIIIIHIIIGIEE<FHHHHHHHHHIHGHGHIIIHIFIHIIGGIIIIHIIIIIIHHIIIIGHFHHEHHHIIHDHHHIHIIHHHIIIHHG?HEHHIIHHFHHHDEHH>FIIIIIIIIIIIIIIHIGIIGIIIHHHIIIIIIIIII?HIHHIIIIIIIIIIIIIIIIIIIIIIIIIIIIIIIIIIIHIIIIIIIIIIIIIIIIIIIIIIIIHIIIIIIIIIIIIIIIIIHIIIIIIIIHGIIIIIIIIIIHIIIIIIIIIIIIIIIIIIIIIIIIIIIIIIIIDDDDD
@HISEQ:969:HM2KJBCX2:2:1101:2192:32839 2:N:0:ACTATGCA
GTAGTGTCAACACCCAACTATCCCTATTAATCATTACGTCAATCCTAGAAACCAACAAAATAGGTTCGAACGTCCTATTTCATTATTCCATGCTAATGTATTCAGGCGCTAGCCTGCTTTAAACACTCTAATTTTTTCAAAGTAACAGTCCTGTTTCCCCGCAACACCAAATTAATGGCATTACGGTTCTACAAGAAGGAGGAGTCAGCGAGCCAGTGCATACCATTGGCACGACCGACCTGCTAACCCCGAAATTCAACTACGAGCTTTTTAACTGCAACAACTTTAATATACGCTATTGGAGCTGGAATTACCGCGGCTGCTGGCACCAGACTTGCCCTCCAA
+
DDDDDIIIHIIIHHIIIIIIIIIIIIIIIIIIIIIIIIIIIIHHHHIIHIIIIIHIHIGIIIEHIIIIIIIIIIIIIIIIIIIIIIIGIIIHIHIIIIHIIIHHGHIIIIHIIHIIIIIIGIHHIIIIIIHHIHHHHHIHIIIIIHIIIIIIHIIIIIIIHIIIIIIIIIIIIIIIIIIIIHIIIIHHIIIIIIIIIIIIIIIHHHHIIIIIIIIIIIIIIIIIIIIIIIIIIIIIIIIIIHIHIIIIIIIIIIIIIIIIIIIIIIIIIIIIIIIIIIIIIIIIIIIIIIIIIIIIIIIIIIIIIIIIIIIIIIIIIIIIIIIIHIIIIHIHIIIIIIIIDDDDD
@HISEQ:969:HM2KJBCX2:2:1101:9083:32714 2:N:0:ACTATGCA
GTAGTGTCAACACCCAACTATCCCTATTAATCATTACGGTGGTCCTAGAAACCAACAAAATAGAACCACAACGTCCTATTCTATTATTCCATGCTAATCTATTCAAGCAATAGCCCGCTTTAAACACTCTAATTTTTTCAAGGTAATGGTCCTGGCTCCCCAACACACCCAATTAAGGACATACTGGTTCACCAGAAGGAAGACCCGACAACAGGACAGTACTCGCCAAAGACGGACCGCCCGGCCAAGTCTAAAATTCAACTACGAGCTTTTTAACTGCAACAACTTTAATATACGCTATTGGAGCTGGAATTACCGCGGCTGCTGGCACCAGACTTGCCCTCCAA
+
DDDDDIIGIIHIIGIIIIIIIIIIIIIIIIIHIIIIIIIIHIIIIIHIIHIIIHIIHHFIIIHIIIIIIGIHIIIHHHIHIIIIHHHIHIHHIF?CFIIIIHHIHIHIIIIIIIHDHHDGHIIHHHIHIIIIIIIHIGHIHHHIHHIGHIIHHHHHHIHIIHIIIHHIHIIHGHHIIHIHIIIIIHIIHIIIIHIIIIIHHHHIIHIIHIHHIII=IIIIIHIIIHIIIIIHIIIIIIIIIHIIHIIIGGIIIIIIIIIIIIIHIIIIHHIIIIIHIIIIIIIIIIIIIIIIIIHHIIIIIIIIIIIIIIIIIIIIIIIIIIIIIIIIIIIIIIIIIIIIIHDDABD
@HISEQ:969:HM2KJBCX2:2:1101:7377:33615 2:N:0:ACTATGCA
GTAGTGTCAACACCCAACTATCCCTATTAATCATTACGTCGATCCTAGAAACCAACAAAATAGGTTCGATCGTCCTATTTCGTTATTCCATGCTAATGTATTCAAGCGCGAGCCTGCTTTAAGCACTCTAATTTTTTCAAAGTAACAGTCCTGTTTCCCCGCAACAACAAATTAATGCCATCACGGTTCTACAAGAGGGAGGGACCAGTGAGGCCAGTGCATACCAGTGGCACGACCGACCTACTGGCCCCGAAATTCAACTACGAGCTTTTTAACTGCAACAACTTTAATATACGCTATTGGAGCTGGAATTACCGCGGCTGCTGGCACCAGACTTGCCCTCCAA
+
0DDDDIIIIIHHIIIIIIIIGHHHIIIIIIHHIIIIIHIIIIIGHIHIHIIIIIIIIIIHIIHHHHHDFIIIIIGIIIHIIIIIIGHHCGHHHHEHHHHHFGHHIIIIIIIIHIIIIIIHIIIIIIIIIIIHDGHIIIIHHHIIIIIIIIIIIIIHIHHHHHIIIIIIIHHHHHHHIHIIIHIIIIIIIIIIIIIIIIIIIIIIIIIIIIIIEEIIIIIIIIIHIIIIIIIIIIIIIHHGIII<HIIIHIIHIIIHHHIIIIHHHIHIIIIIIIHHIIIIIIIHIIIIHIIHHHIIIIIIIIIIIIIIIHIIIIIIIIIIIIIIIIIIIIIIIIIIIIIIIDDDDD
@HISEQ:969:HM2KJBCX2:2:1101:17540:33980 2:N:0:ACTATGCA
GTAGTGTCAACACCCAACTATCCCTATTAATCATTACGGTGGTCCTAGACCAACAAAATAGAACCAACGTCCTATTTTATTATTCCATGCTAATCTATTCAAGCAAAAGCCCGCTTTAAACACTCTAATTTTTTCAAGGTAATGGTCCTGGTTCCCACGGCACACGCGATAAAAGAACGTGCCGGTTCACCAGAAGGTAAGACCCGACACAGAACAGTACTCGCCAAAGACGGACCGCCCGGCCAGGCCTAAAATTCAACTACGAGCTTTTTAACTGCAACAACTTTAATATACGCTATTGGAGCTGGAATTACCGTGGCTGCTGGCACCAGACTTGCCCTCCAA
+
DBCDDIIHHHEHIIIIIIIIIIIIIIIIIHHIIHIIIIIIHHIIIHIIIIEHHIIHIHIIIIHIIHHIHIIIIIIIIIIII1CFHHEHCHHIIFIHHIIIIIIIIIIIHHIHIIIIIIIIIIIHIHIIHIIIIIHHIIGEIIHHIHIIIIIHHIIIIIIIHIIIHGHIIIIIIIIIIIIIIIHIIHII<HIIIIIIIIIIIIIIIIIIIIIIIIIII<IIIIIIIIIII=IIIIII<IIIIIIHIIIIIIIIIIGIIIIIIHIIIIIIIHIIIIIIIIIIIIIIIIIIIIIIIIIIHHDHIIIIIIIIIIIIIIIIIIIIIIIIIHIIIIIIIIIIIIIIDDDDD
@HISEQ:969:HM2KJBCX2:2:1101:20568:35049 2:N:0:ACTATGCA
GTAGTGTCAACACCCAACTATCCCTATTAATCATTACGTCGATCCTAGAAACCAACAAAATAGGGTCAAACGTCCTATTTCATTATTCCATGCTAATGTATTCAAGCGTTAGCTTGCTTTAAACACTCTAATTTTTTCAAAGTAACAGTCCAAATTCCCCGCAACACCAAATTAATGGCATTACGGATCATCAGGAAGGAGGAATCAGTGAGACCAGTACATACCAGAGGCATGACCAACCTACTAACCCCGAAATTCAACTACGAGCTTTTTAACTGCAACAACTTTAATATACGCTATTGGAGCTGGAATTACCGCGGCTGCTGGCACCAGACTTGCCCTCCAA
+
D?D@@F<<@GHHHCEHHHHH?CDGHHFHHHHCFHHCGHIECHIEEGHIEHC1<C?EGHCHI?FE1<1<CFGHGI=ECHEHGGHH?GFEHEHFHHIGFHIEGCG5EDD6FHHHHEHGGH?GFGFFFHEHG@ACG@@HHFAC@GFHHHIHFHFEGEB1HDHHEHHCEDDD<CFHHEF<<<<</FFE<G<<#F<HH@HECEHHCCHIIIHHHIHD1?CHHCCIIHHHFEHFE@>EHFHCHHGCF@CGDCAC:CHHG?HHF<HHHCECFC@CHFGC1GCHHCHHGCHHHGCFC@CHEGHFHIHHEEEEGEHIIIIIDHCCHHHGECGHIHEIHHFHHIIIIIIIIBADDD
@HISEQ:969:HM2KJBCX2:2:1101:18531:34649 2:N:0:ACTATGCA
GTAGTGTCAACACCCAACTATCCCTATTAATCATTACGTCAATCCTAGAAACCAACAAAATAGGATCAAACGTCCTATTTCATTATTCCATGCTAATGTATTCAAGCGTTAGCCTGCTTTAAACACTCTAATTTTTTCAAAGTAACAGTCCTGTTTCCCTGCAACACCAAATTAATGACATTACAGTTCTTCAAGAAGGAGGAACCAGTAAAGCCAGTACATACCAGAGGCACGACCAACCTACTAATCCCGAAATTCAACTACGAGCTTTTTAACTGCAACAACTTTAATATACGCTATTGGAGCTGGAATTACCGCGGCTGCTGGCACCAGACTTGCCCTCCAA
+
DDDCBHHHHHIHICHE?GHEHHEEHHIIIHHIHIIHIHGHDHIIIIHIIIIIHHIIIIEHHHCGCFGCHHHHIIHHHIIIIIGIHIIHIIIEHHGHIHIIIIIIIIIIIHIHIIIIIHHIIIIIIIIHIIIHIHHIHHHHIIIIIIIIIIIIIIIIIIIIIIIIIIIHIIHGHIHIIIIIIIIIGIIHHHHHIIIIHIIHIIIIIIIHIIIIIIIIIIIHIHIIII=IIIIIIHI>IHHIIIHHGIHEHIIHIHIIHHIHHIIIIIIIIGIIGIIIIIIIIIIHIIIIIIIIIIIIIIIIIIHIIHIIIIIIIIIIIIIIIIIIIIIIIIIIIIIIIIIIIDDDDD
@HISEQ:969:HM2KJBCX2:2:1101:5741:35386 2:N:0:ACTATGCA
GTAGTGTCAACACCCAACTATCCCTATTAATCATTACGGTGATCCTAGAAACCAACAAAATAGAACCATGCCGTCCTATTCTATTATTCCATGCTAATGTATTCGAGCAAAAATGCCTGCTTTAAACACTCTAATTTTTTCAAGGTAAAGGTCCTGGATCCGCAAGACACCCAATTAAGGACATCAAGTTTCTCCAGAAGGTGAGAAATCAACAGCGACAGTTCATACCCCTTAAGGCATGACCATCACGTCAATCCCGAAATTCAACTACGAGCTTTTTAACTGCAACAACTTTAATATACGCTATTGGAGCTGGAATTACCGCGGCTGCTGGCACCAGACTTGCCCTCCAA
+
DDDDDIIIIIIIIIIIIIIIIIIIIIIIIIIIIIIIHIIIIIIIIIIIIIIHHHIHIGIIIIIIHIIIIIIIIIHIIHIIHIGIIIIIIIIIHHIIIIHIIFGIHIIIIGIIIHIIIIIIIIIHIIIIIIIIIIIIIIHIIIIIIIIIIIIIIIIIIIIIIIIIIIIIIHIIIIIIIIIIIIIIIIIIIIIIIIIIIIIIIIIIIIIIIIIIIIIIIIIIIIIIIIIIIIIIIIIIIIIIIIIIIIIIIIIHIIIIIIIIIIIIIIIIIIIIIIIIIIIIIIIIIIIIIIHHIHIIIIIIIIIIIIIIIIIIIIIIIIIIIIIIIIIIIIIIIIIIIIIIIIIIIIIIDDDDD
@HISEQ:969:HM2KJBCX2:2:1101:2065:36396 2:N:0:ACTATGCA
GTAGTGTCAACACCCAACTATCCCTATTAATCATTACGGTGATCCTAGAAACCAACGAAATAGAATCAGTCCGTCCTATTTCATTATTCCATGCTAATGTATTCAGACGATAGTCTGCTTTAAACACTCTAATTTTTTCAAAGTAACAGTCCTGATTTCCAACCACACCAAATAAATGGCATGAAAGTTCCTCAGAAGGTAGAGATCCATCTCACCAGTACAGACAATTAAGCCTGACCAATGGGTAGACCCCGAAGTTCAACTACGAGCTTTTTAACTGCAACAACTTTAATATACGCTATTGGAGCTGGAATTACCGCGGCTGCTGGCACCAGACTTGCCCTCCAA
+
DDDCDIIIIIIIIHHHIIIIIIIIHIIHIIIIIIIIIIIIIIIIIIIIIHIHHEHIIIIIIIHIIIIIIIHHIHHHIIIIIIIIIHHGHIIHIIIIHHHHIHIIIIIIIIIIFHHIIIHIIIIIIIIIIIHIIHIIIIEHIIIIIIIHIIIIHIHHIGHIIHIIIHHIGIIIHIHHIIIIIIIIIIIIIIHHIIIIIIIIIIIIIIHIHHHIIIIIIIHIHHIIIIIIIIIIIHIGIIIIHIIIHEDIIIIIIIIIIIHGIIIIIIIIIIIIIIIIIIIIIIIIIIIIIIIIIIIIIIIIIIIIIHIIIIIIIIIIIHIIIIIIIIIIIIIIIIIHIIIIIIIDDDDD
@HISEQ:969:HM2KJBCX2:2:1101:3026:36478 2:N:0:ACTATGCA
GTAGTGTCAACACCCAACTATCCCTATTAATCATTACGTCAATCCTAGAAACCAACAAAATAGGATCGAACGTCCTATTTCATTATTCCATGCTAATGTATTCAAGCGTTAGCCTGCTTTAAACACTCTAATTTTTTCAAAGTAACAGTCCTGTTTCCCTGCAACACCAAATTAATGACATTACAGTTCTTCAAGAAGGAGGAATCAGTAAAGCCAGTACATACCATAGGCACGACCAACCTACTGACCCCGAAATTCAACTACGAGCTTTTTAACTGCAACAACTTTAATATACGCTATTGGAGCTGGAATTACCGCGGCTGCTGGCACCAGACTTGCCCTCCAA
+
DDDDDIIIHHICHIIHIIHIFIIIIIIIHIIHGIIIHHHHHHHIIIHHHHHGIGFHHIIIIG@HIHFHHHHIHHHIIHIIIIHHCGHIIIHIHHHHIHHIHIIIIHGHIIIIIHHHIIIIIHIIIHIEHHIIHIIIIIIIIIIIIIIIHIHHIIHIIHIHHIIIIIIIIIHHHIIIIIIIIHIIIIHHIIIIIIIIIIIHIIIIIIIIIIIIIIIIIIIIIIIIIIIIIIIIIIIIIIIIHHGFGIIIIIIIIIIIIIIIIGIIIIIIIIIIIIIIIHIIIIIIIIIIIIIIIIIIIIIIIIIIIIIIIIHIIIIIIIHIIIIIIIIIIIIIIIIIIIIIIDDDDD
@HISEQ:969:HM2KJBCX2:2:1101:7787:36982 2:N:0:ACTATGCA
GTAGTGTCAACACCCAACTATCCCTATTAATCATTACGGCGGTCCTAGAAACCAACAAAATAGAACCGCACGTCCTATTCTATTATTCCATGCTAACGTATTCGAGCAAATGCCTGCTTTGAACACTCTAATTTTTTCAAAGTAAAAGTCCTGGTCCCCAACACGCCCAGTGAAGGGCATGCGGTTCTCCAGAAGAAAAGGCCCGGCCGGACAAGTGCACGCGGTGAGGCGGACCTGCCAGCCAGGCCAAAGGTTCAACTACGAGCTTTTTAACTGCAACAACTTTAATATACGCTATTGGAGCTGGAATTACCGCGGCTGCTGGCACCAGACTTGCCCTCCAA
+
<DDD@HHHIHIHIHIHHIIGIIHHHCDFH?HHFHIHHIGHHDE<HHHIHIHHFHHFHHHHHHEHHHHCHH?EE?CGHHEGHHHHHHE@GHHICHHHHHHHHDCEH?IHHIHHGHHEIHHGHIIIIIIIIHIEFIHIIHHHGHHHHHFGFGH?H?CHHFHHIHHHHGGIHHHIIHHHIIIGIIIIIHHHEGIIIHHIHHHIIIHIHIHII>IIIIIIIGFIIIIIGHIHIHIHHHEHIIGFHHAFGHFCIHHHIHHHGHHGEHHIIHHHHHEGIIIHIHHIIHHHFIIIIIHHIIIHIHHHHIHHHIIIIIIIIIIIIHHIIIIHIHHHHHHIHHHHHIHBDD@@
@HISEQ:969:HM2KJBCX2:2:1101:14908:36407 2:N:0:ACTATGCA
GTAGTGTCAACACCCAACTATCCCTATTAATCATTACGGTGATCCTAGAAACCAACGAAATAGAATCAGTCCGTCCTATTTCATTATTCCATGCTAATGTATTCAGACGATAGTCTGCTTTAAACACTCTAATTTTTTCAAAGTAACAGTCCTGATTTCCCATCACACCAAATAAATGGCATGAAAGTTCCTCAGAAGGTAGAGATCCATCTCACCAGTGCAGACAATTAAGCCTGACCAATGGGTAGACCCCGAGGTTCAACTACGAGCTTTTTAACTGCAACAACTTTAATATACGCTATTGGAGCTGGAATTACCGCGGCTGCTGGCACCAGACTTGCCCTCCAA
+
@BDBD1DGEHHHEHEGHHHIFE1FHC?@FCFE?GHHHIHICHG@?GHEHGHHHFHIIH=EHGFHF1@GHG?GH<DECEHD@@@HIIHEHH@HE1F1<DCHIHIHIEHIIHHHEBHEHIGHHGGHHHHIHHIHHCFHEFHHAHHHEEHG?CGGHFFHHHH@FEHH?EHHCG@E@FHHEHHIHHFHEIHGCCFEGHHEHHHFEHIHHHIIHFHHGFHHIHFG@GDAFGHGHIIIIIHIIHHGEIHIHGDHCCHG@EG@HFHHHE1IIHEHCEHHHHIHHHHCDHHFHHEHEIIIIIIIIHHIIHG?CFGIIIIHIHHEDHDIIHIIHHGHEGIIHIIIIHHIHHH@ADDD
@HISEQ:969:HM2KJBCX2:2:1101:12475:36576 2:N:0:ACTATGCA
GTAGTGTCAACACCCAACTATCCCTATTAATCATTACGGTGATCCTAGAAACCAACGAAATAGAATCAGTCCGTCCTATTTCATTATTCCATGCTAATGTATTCAGACGATAGTCTGCTTTAAACACTCTAATTTTTTCAAAGTAACAGTCCTGATTTCCCATCACACCAAATAAATGGCATGAAAGTTCCTCAGAAGGTAGAGATCCATCCTACCAGTGCAGACAATTAAGCCTGACCAATGGGTAGACCCCGAAGTTCAACTACGAGCTTTTTAACTGCAACAACTTTAATATACGCTATTGGAGCTGGAATTACCGCGGCTGCTGGCACCAGACTTGCCCTCCAA
+
DDDDDIIIIIIIIIIIIIIIIIIIIIIIIIIIIIIIIIIIIIIGIIIIIIIIIIIIIIFIIIGHIHIIHHIEHHHHHIIIIIIIIIIIHIHIIIIIIIIIIHIIIHIIIIIHHHIIIIIIIIIHIIIIIIIHHIIHIIIIIIIHIIIIIHHIIIIHHHHIIIIIIIIHHIIIIIHIIHIIIIIIIIIIIIHIIIIIIIIIIIIIIIIIHEIIIIIIIIIIIIIIIIIIIIIIIIIIIHIIIIIHHHHHIIGIIIIIIIIIIIIHIIIIIIIIIIIIIIIGIIIIIIIIIIIIIIIIIIIIIIIIIIIIIIIIIIIIIIIIIIIIIIIIIIIIIIIIIIIIIIIDDDDC
@HISEQ:969:HM2KJBCX2:2:1101:2259:37379 2:N:0:ACTATGCA
GTAGTGTCAACACCCAACTATCCCTATTAATCATTACAACGGTCCTAGAAACCAACAAAATAGAATCGTTGTCCTATTCTATTATTCCATGCTAATGTATTCTGGCATATGCCTGCTTTAAACACTCTAATTTTTTCAAGGTAAAGGTCTTGGCTCCGAGCAACACCCAATAAAGGGCATTACCCTTCCCCAAGCGGTGAGGCCCAACCGACCAGTACTCGTTACAAGAACGGACCAATCGGCCAAACCCAAAATTCAACTACGAGCTTTTTAACTGCAACAACTTTAATATACGCTATTGGAGCTGGAATTACCGCGGCTGCTGGCACCAGACTTGCCCTCCAA
+
DDDDDIIIIIHIIIHEHHIIIIHIHHIIIIIIHEHHIHHHHDHHHHIIIIIHIHIIIICEHIIGHIHHHIHHH?HIHHIIIIIHIIIIIHHGCCEEHHIHHFEEEIHHIHHIIIHIIIIIHIIGIIHHHIGHIFHEHHHFHHHIIIHIIIIHHHHIIIIIIIIIHIHIHHHIIIIIHFHFIIIIIHHHHHGEGIHHHFIIHHHHIIHIHHHIIGIHIIIIIHIHHHIIIIHIIIEIHDIIIIFHIIIIIIHHFIIIIIIIHIHHFIIIIHIIHGIIHIGHGIIIHGFIIIGIIIIIIIIIIIIGIIIIIIIIIIGIIIIIIIIIIIIIIIIIIIIIIIIIDDDDD
@HISEQ:969:HM2KJBCX2:2:1101:11930:36817 2:N:0:ACTATGCA
GTAGTGTCAACACCCAACTATCCCTATTAATCATTACGGTGATCCTAGAAACCAACGAAATAGAATCAGTCCGTCCTATTTCATTATTCCATGCTAATGTATTCAGACGTTAGCCTGCTTTAAACACTCTAATTTTTTCAAAGTAACAGTCCTGATTTCCCATCACACCAAATAAATGGCATGAAAGTTCCTCAGAAGGTAGAGATTCATCTCACCAGTGCAGACAATTAAGCCTGACCAATGGGTAAACCCCGAAGTTCAACTACGAGCTTTTTAACTGCAACAACTTTAATATACGCTATTGGAGCTGGAATTACCGCGGCTGCTGGCACCAGACTTGCCCTCCAA
+
@DDDDEFHHHGGEHEHHIIIIIIHCHHHHHCHGHGHHIHH1GHGHHIHGHHFGHIICHHIHI?EGHHIHHHHHHHHIHIHHEHHEFGCGEHICCEHHHHIHHEHF@C@EHHHHG@FGHHHIHHIHHHIIIIIHIIHHHGIIHFIIIHHEECHHHFFHHHHHHEHHGGEGHIHHHIIIHGIIIIIIIIIIIHGIIIIII;IIIIIIIIIIH:HHHIIIIIIIHIIIIIIIIIIIIHIHIHIIHHHGFDIIIIIIIIIIIHGHIHHHHHHHHIIGIIIIIIIIHHGIIIIIIIIIIIIIIIIIIIHIHIHIIHIIIIIIIIIIIIIIIHIIHHIIIHGIIIIIIIDDDDD
@HISEQ:969:HM2KJBCX2:2:1101:15805:36630 2:N:0:ACTATGCA
GTAGTGTCAACACCCAACTATCCCTATTAATCATTACGGTGGTCCTTGAACCAACAAAATAGAACCACAACGTCCTATTCTATTATTCCATGCTAATCTATTCAAGCAAAAGCCTGCTTTAAACACTCTAATTTTTTCAAGGTAATGGTCCTGGCTCCCCGGCACACCCAATTAAGAACATACCGATTCACCAGAAAGATAGACCCGACGACAGAACAGTACTCGCCAGAGACGGACCGTCCGGCCAGGCCTAAAAGTCAACTACGAGCTTTTTAACTGCAACAACTTTAATATACGCTATTGGAGCTGGAATTACCGCGGCTGCTGGCACCAGACTTGCCCTCCAA
+
@DDDDHIIIIIIHIHIIIIIHIIIIIHIIIGFHIGHIIIIIIIIIIIGIIIIIIIIIIHHHDHHIHIIIIIIHHIIIIIIIIIIIIHHIIHIIHHHEHHHHHHIIIIIIIIIIIHIIIIIIIIIIIIIHIIIHHHHEIIIIIIIIIIIIHIIIGIIIIIHHIHIIIGIHHIIHIIIIIIIIIIIIIIIIIGIIIIIIIIIIIIIIIIIIIIIHIIIIIIIIIIIIIIIIIIIIIIIIIIIIIIHIHIIIIHGIIIIIIIIIIIIIIIIIIIIIIIIIIIIIIIHHIIIHIIIIIHIIIIIIIIIIIIIIIIIIIIIIIIIIIIIIIIIIIIIIIIIIIIIIIDDDDD
@HISEQ:969:HM2KJBCX2:2:1101:20803:37730 2:N:0:ACTATGCA
GTAGTGTCAACACCCAACTATCCCTATTAATCATTACGTCAATCCTAGAAACCAACAAAATAGGATCAACGTCCTATTTCATTATTCCATGCTAATGTATTCAAGCGCGAGCCTGCTTTAAACACTCTAATTTTTTCAAAGTAACAGTCCTGATTCCCCACCACACCAAATTAATGACATGATGGTTCGTCAGAAGGTAGGAATCAGTAACACCAGTACGTACCGAAGGCACGACCAGCGTACTAATCCCGAAATTCAACTACGAGCTTTTTAACTGCAACAACTTTAATATACGCTATTGGAGCTGGAATTACCGCGGCTGCTGGCACCAGACTTGCCCTCCAA
+
DDDDDIIIHIIHIHIIIHHIHIIIHIIIIIIIIHIIIIIIIIIIIIIIHIIIHIIIIIIIHIFHIHHIIIIHIIIIIIIIIIIIIIIIIEHIIHIIHHIIIHGHIIIIIIHHHIIIHHHIIIIHIHIIIGHIIIHIIIIIIHIIIIIGIIIHIHIIIIIIIIIIHHIHIHIIIHIIHIIIIIHIIIHIIHHIIIIIIIIIIIIIIIIIIIIHIIIIIIIIHIIIIHIIIHIIIIIIIIIIIIHGIIIIIIIIIIIIIHGIIHIIHIIIIIIIIHIIIIHIHIHIIIIIIIHIIIIIIIHHIIIIIIIIIIIHIIIIIIIIIIIIIIIIIIIIIIIIIIIIDDDDD
@HISEQ:969:HM2KJBCX2:2:1101:12981:37556 2:N:0:ACTATGCA
GTAGTGTCAACACCCAACTATCCCTATTAATCATTACTTCAGTCCTAGAAACCAACAAAATAGAACTAAAGTCCTATTCCATTATTCCATGCTAATATATTCAAGCAAACATGCCTGCTTTAAACACTCTAATTTTTTCAAAGTAAAAGTCTTGGATCCCTAGCGCACTCAATTAAGAGCACACTAGTTCCCCAAAAGGAAAAGCCCAAAGTTGCAGTACAAACCTTTCGGTTGACGGCAACTATAAGCCCAAAATTCAACTACGAGCTTTTTAACTGCAACAACTTTAATATACGCTATTGGAGCTGGAATTACCGCGGCTGCTGGCACCAGACTTGCCCTCCAA
+
DDDDDIIIIIIIIIIIIIIIIIHIIIIIIIIIIIIIIIIIIIIIIIIIIIIIIIIHIIIIIIHHIIIHHHIIIIIIIIIIIIIIIHHHHIHEHHIIIIIIIHHHIIIIIIIIIIIIIGIHIIHIHIIIIIIIIIIIHIIIIIHGHIIIIIIIIIHIHIIIIIHIIIIIIIIIHIIIHIIIIIIHHHGHIIHHIIIIIHIIIIIIIIIIIIIIHHIIIIIIIIIIIIGIIIIIIIIIIIIIIIHIIIIIIHIIIIIIIIIIIIIIIIIIIIIIIIIIIIIIIIIIIHHHHIIIIIIIIIIIIIIIIIGIIIIIIIIIIIIIIIIIIIIIIIIIIIIIIIIIIDDDDD
@HISEQ:969:HM2KJBCX2:2:1101:5272:38579 2:N:0:ACTATGCA
GTAGTGTCAACACCCAACTATCCCTATTAATCATTACGGTGATCCTAGAAACCAACGAAATAGAATCAGTCCGTCCTATTTCATTATTCCATGCTAATGTATTCAGACGTTAGCCTGCTTTAAACACTCTAATTTTTTCAAAGTAACAGTCCTGATTTCCAATCACACCAAATTAATGACATGAAAGTTCCTCAGAAGGTAGAGATTTATCTCACCAGTACAGACAATTAAGCCTGACCAATGGGTAAACCCCGAAGTTCAACTACGAGCTTTTTAACTGCAACAACTTTAATATACGCTATTGGAGCTGGAATTACCGCGGCTGCTGGCACCAGACTTGCCCTCCAA
+
DDDDDIIIHIIIIIHIIIIIIIIIIFHIIIIIIIIIIHHIIIIIIIIIIIIIHIIIIIHIIIHHHHIIHIHIIIIIIHIHHIIIIIHIIIHIIGIIIIIIIHIIHIIIHIIIIIIHIIIIIIIIIIIIIIIHIIIIIIIHIIIIIIIIIIIIIIIIIIIIIIHIIHHHHIIIIIIIIIIIIIIIIHIIIIIHIIIIIIIIIIIIIHIIHIIIIIIIIIIIIIIIIIIIIIIIIIIIIIIIIIIIHHGHIHIIIIIIIIHIIIIIIIIIIIIIIIIIIIIIIIIIIIIIIIIIIIIIIIHIIIIIIIIIIHIIIIIIIIIIIIIIIIIIIIIIIIIIIIIIIIIDDDDD
@HISEQ:969:HM2KJBCX2:2:1101:13350:39121 2:N:0:ACTATGCA
GTAGTGTCAACACCCAACTATCCCTATTAATCATTACGTCGATCCTAGAAACCAACAAAATAGGATTAACGTCCTATTTCATTATTCCATGCTAATGTATTCAAGCGTTAGCCTGCTTTAAACACTCTAATTTTTTCAAAGTAACAGTCCTGATTTCCCGCAACACCAAATTAATGACATCACGGTTCGTCAAGAAGGAGGAATCAGTAAAGCCAGTACATACCGAAGGCATGACCAACTTACTAACCCCGAAATTCAACTACGAGCTTTTTAACTGCAACAACTTTAATATACGCTATTGGAGCTGGAATTACCGCGGCTGCTGGCACCAGACTTGCCCTCCAA
+
DDDDDIHIGHIIHEHIHIIIHIIIIIIIIIIIIIIIIHIGHIIIIIHIIHIIGHHIIIIIIHGEHIIIIIIHIIIIIHIIIIIIIIHHHIIHIIIIIIIIIIIIIIGIHIIIIIHIIIIIHIHIIIIIIIIIIIIIIIIIIIIIIIHHIIIIIIIHIIIIHIIHIHIHHIHHHIIHHHIIIIIIIHIHIIIIHHIIIIHEIIIHIIIHHHH*IIIIIIIIIIIIIIIIIIIIIIIIIIIIIIHIIIIHIIIIIIHGHIIIIIIIIIIIIIIIIIIIIIIIIIIHHHFIIHIIIIHHIIIIIIIIIIIIIIIIIIIIHIGIIIIIIIIIIIIIIIHIIIHIDDDDD
@HISEQ:969:HM2KJBCX2:2:1101:20573:39061 2:N:0:ACTATGCA
GTAGTGTCAACACCCAACTATCCCTTTAATCATTACGTCGATCCTAGAAACCAACAAAATAGAATCAAACGTCCTATTTCATTATTCCATGCTAATGTATTCAAGCGTACGCCTGCTTTAAACACTCTAATTTTTTCAAAGTAACAGTCCTGATTCCCCACGACACCAAATTAATGACATCGCGGTTCTTCAGAAGGTAGGAACCAATAATGCCAGTACGTACCGAAGCACGACCAACAATTTGATCCCGAAATTCAACTACGAGCTTTTTAACTGCAACAACTTTAATATACGCTATTGGAGCTGGAATTACCGCGGCTGCTGGCACCAGACTTGCCCTCC
+
@DADD?C1DD1F@<EHH@CHICF1<CGHE@FEFGH@ECF/E@@GHHHHHICHGH0D@GFEE1CGEGHHHI=CFEGHIF11<1<DHHFEHF1FGGHG@EHEH1FH?D<DE7</HEGCHEIHHHGEIHHBFCFEEFDHGIIIIIHGHGEGHCE@HDIHDGCHHHGEC?E?HEGHHIIIIIIHHIHEEHEEHHIIIHGG0HGE9HHEHHGIHHHCGF?IHHE=HHFAGFECHHAGEIHHHHGCDEHHCDHHHHHIHFHHEHIHEEGHIIIIIHHCFGEHGCCHHHCEEEFGFHECIIHEHHEEEIHHIHHIIIIIIIIGHF?G?IIHHHIIIHHFGHIIH@B?BB
@HISEQ:969:HM2KJBCX2:2:1101:6715:38470 2:N:0:ACTATGCA
GTAGTGTCAACACCCAACTATCCCTATTAATCATTACGTCAATCCTAGAAACCAACAAAATAGGATCAAACGTCCTATTTCATTATTCCATGCTAATGTATTCAAGCGTTAGCCTGCTTTAAACACTCTAATTTTTTCAAAGTAACAGTCCTGTTTCCCTGCAACACCAAATTAATGGCATTACAGTTCTTCAGAAAGGAGGAATCAGCGAAGCCAGTGCATACCAGTGGCACGACCAACCTGCTGACCCCGAAATTCAACTACGAGCTTTTTAACTGCAACAACTTTAATATACGCTATTGGAGCTGGAATTACCGCGGCTGCTGGCACCAGACTTGCCCTCCAA
+
DDDBDIIIIIIIIIIIIIIIIIIIIIIIIIIIIIIIIIIIIIIIIIIIIIIIIIIIIIIIIIIIIHIIIIIIIIGIIGHIIIIIHHHIIIIIIIIIIHHIIIHIIIIIIIIIIHIIIIHHIIIIIIIIIIIIIIHIIIIIIIIIIIHIIIIIIIIIIIHIHHIIGIIIIIHHGIIIIIIIHIIIIIIIIIIHIHIIIIIIIIIIIIIIIIIIIIIIIHHIHGIIIIIIIIIIIIIIIIIHIIIHGIIIIIIIIIIIIIIIIIIIIIIIIIIIIIIIIIIIIIIIIIIIIIIIIIIIIIIIIIIIIIIIIIIIIIIHIIIIIIIIIIIIIIIIHIIHIGIIIDDDDD
@HISEQ:969:HM2KJBCX2:2:1101:3924:41897 2:N:0:ACTATGCA
GTAGTGTCAACACCCAACTATCCCTATTAATCATTACGTCAATCCTAGAAACCAACAAAATAGAATCAAACGTCCTATTTCATTATTCCATGCTAATGTATTCAAGCGTGAGCCTGCTTTAAACACTCTAATTTTTTCAAAGTAACAGTCCTGATTCCCCACAACACCAAATAAATGACATCGTGGTTCGTCAGAAGGGAGAAACCAACAATACCAGTACGTACCGAGGCACGACCGACATGATGGTCCCGAAATTCAACTACGAGCTTTTTAACTGCAGCAACTTTAATATACGCTATTGGAGCTGGAATTACCGCGGCTGCTGGCACCAGACTTGCCCTCCAA
+
DDDDDIIIIIIIIIIIIIIIIIIIIIIIIIIIIIIIIIIIIIIIIIIIIIIIIIIIIIIIIIHHIIIIHIIIHIIIIIIIIIHIIIIHHIIIHIIIIIIIIIHIIIIIIIIIIIIIIIHIIIIIIIIIIIIIIIIIIIIIIIIIIIIHHHIIIIIIIIIIIIIIIIIIIIIIIIIIIHIIIIIHIIIIIIIIIIIIIIIIIIIIIIIIIIIIIIIIIIIIIIIIIIIIIIIIIIIIIIIIIIIIIIIIIIIIIIIIIIIIIIIIIIIIIIIIIIIIIIIIIIIIIIIIIIIIIIIIIIIIIIIIIIIIIIIIIIIIIIIIIIIIIIIIIIIIIIIIIIIIDDDDD
@HISEQ:969:HM2KJBCX2:2:1101:1666:42179 2:N:0:ACTATGCA
GTAGTGTCAACACCCAACTATCCCTATTAATCATTACGTCGATCCTAGAAACCAACAAAATAGAATCAAACGTCCTATTTCATTATTCCATGCTAATGTATTCAAGCGTGCGCCTGCTTTAAACACTCTAATTTTTTCAAAGTAACAGTCCTGATTCCCCACGACACCAAATTAATGACATCGCGGTTCTTCAGAAGGTAGGAACCAATAATGCCAGTGCGTACCGAAGCACGACCAACAATTTGATCCCGAAATTCAACTACGAGCTTTTTAACTGCAACAACTTTAATATACGCTATTGGAGCTGGAATTACCGCGGCTGCTGGCACCAGACTTGCCCTCCAA
+
DDDD@HGHHEHHHH@1<EFHHHHFCHCEGH@HHIHHIHCEHHIII1FEHHHE@FHIECH?@GCEH1@EHE?C1D0EHHIECHHHHH1CGE@1D11HHG?FFG;FGHHEHHEC<0@<HHCGGHHFHHHH?8FD<DECECHEIHH@FACECGBGHHEHHCAHHH6HECHHGG@FEHHHGGHEHHHH?H=HFHHHCIHIIIIIHHGDFGIHEE;CEHHHHEHCGHHHHGIHG=HHHE@1GGD1?H?<AE<E/?IHG?HHFHHHGIIHHHCEHCHHD<GHHHEHEC1EEIIHIHIIIIHHHCIHIIHG?GIHHHHC<</CCHIHIHCIIH?FHEIIHHGDCHH@DBDD@
@HISEQ:969:HM2KJBCX2:2:1101:2236:41822 2:N:0:ACTATGCA
GTAGTGTCAACACCCAACTATCCCTATTAATCATTACGGTGATCCTAGAAACCAACAAAATAGAACCATGCCGTCCTATTCTATTATTCCATGCTAATGTATTCGAGCAAAAATGCCTGCTTTAAACACTCTAATTTTTTCAAGGTAAAGGTCCTGGATCCGCAAGACACCCAATTAAGGACATCAAGTTTCTCCAGAAGGTGAGAAATCAACAGCGACAGTTCATACCCCTTAAGGCATGACCATCACGTCAATCCCGAAATTCAACTACGAGCTTTTTAACTGCAACAACTTTAATATACGCTATTGGAGCTGGAATTACCGCGGCTGCTGGCACCAGACTTGCCCTCCAA
+
@DDD@GHCFHHIIIIIIIIIIHIIIHHIHIIIIIIIIIIIIEHEHIIIIGIGEHIHHII?HII1@GHHEH??EHDHHIIFEHIIIFHIGHHIIIHEHIIH@<FC@FHHIIIIIHFIGIGHEHHHGHHHIIIIIHIIHHFHHIHIIIHHHHE@GHHF@EEGHHHEGEE@HIGHHIIHGHH:FCHIIHIHHGIGIIFIIIIHHIIIIGIIHIIHIIHCHIIIIHHIIIIIIGIIIHII<II;IIIIIIIIHEHEIIIIIIIIIIIIIIHIHHHIIIIIIIIIIIIIIIIIIIIIIIIIIIIIIIIIIIIIIIIIIIIIIIIIIIIIGIIIIHIHIIIIIGIIIIIIIIIIDDDDD
@HISEQ:969:HM2KJBCX2:2:1101:20796:43301 2:N:0:ACTATGCA
GTAGTGTCAACACCCAACTATCCCTATTAATCATTACGTCAATCCTAGAAACCAACAAAATAGGATCGAACGTCCTATTTCATTATTCCATGCTAATGTATTCAAGCGTTAGCTTGCTTTAAACACTCTAATTTTTTCAAAGTAACAGTCCAAATTCCCCGCAACACCAAATTAATGGCATTACGGATCATCAGGAAGGAGGAATCAGTAAGACCAGTACATACCAGAGGCATGACCAATCTACTAACCCCGAAATTCAACTACGAGCTTTTTAACTGCAACAACTTTAATATACGCTATTGGAGCTGGAATTACCGCGGCTGCTGGCACCAGACTTGCCCTCCAA
+
DDDDDIIIIIIIIIIIIIIIIIIIIIIIIIIIIIIIIIIIIIIIIIIIHIIIIIIHIIIIIIIIIIIHHIIGHIIIIIIIIIHIIHIHGIIHIGIIIIIIIHFHIHHHHHHGH@HIIHHHIIIIIIIHHHIIIIIIIIIHIIHHIHIHIIHHHIIIIIHHHIHHHHGIIIIIIIIIIHIIIIIIIIIIIIIHIIIHIIIIIIIIIIIIIIIIIIHHHHIIIIIIIIIIIIIIIIIIIIIIIIIHGIHIIIIIIIIIIIIIIIIIIIIIIIIIIIHIIIIIIIIIIIIIIIIIIIIIIIIIIIIIIIIIIIIIIIIIIIIIIIIIIIIIIIIIIIIIIIIIIDDDDD
@HISEQ:969:HM2KJBCX2:2:1101:4320:43940 2:N:0:ACTATGCA
GTAGTGTCAACACCCAACTATCCCTATTAATCATTACGGTGGTCCTAGACCAACAAAATAGAACCAACGTCCTATTCTATTATTCCATGCTAATCTATTCAAGCAAAAGCCCGCTTTAAACACTCTAATTTTTTCAAGGTAATGGTCCTGGTTCCCCGGCACACCCAGTTAAGGACATACCGGCTCACCAGAAGGATAGACCCGACAACAGACAGTACTCGCCAGAGACGGACCGCCCGGTCAGGCCTAAAATTCAACTACGAGCTTTTTAACTGCAACAACTTTAATATACGCTATTGGAGCTGGAATTACCGCGGCTGCTGGCACCAGACTTGCCCTCCAA
+
BDDDDHIIIIIIIII1DEHIIIHIHHHIIIIIHHIIIEHHIIHIIHHHHIHGHIHHIHHGHIIIGHIIHHHHIIHHIIIIIHHHEHEHIIIIIIIGHIHIHGFHHIHICHHI@@CEHHIHIIHIIIIHHHHGHB?GIIIHGHEGHHHIIHH8HIHHHIIIIGHIHHHHIIIHHHHIIIIHIIIHHEGHIGIHHHHHFHIIIGIIIIHEIHIHIIIGHHHIHHIIIHIHIIIIIIIIIIIIHIIIIHHIIIIIIIIHIHIIIIHHFIIIIHGIIIHIIHHHHEEHHIIIIIIIIHFDCCIIIIHEIIHHEHIIIIIIIIHHFEIIIIIHEIHHIIIIIIDDDDD
@HISEQ:969:HM2KJBCX2:2:1101:19191:44141 2:N:0:ACTATGCA
GTAGTGTCAACACCCAACTATCCCTATTAATCATTACGTCAATCCTAGAAACCAACAAAATAGGATCAAACGTCCTATTTCATTATTCCATGCTAATGTATTCAAGCGTTAGCCTGCTTTAAACACTCTAATTTTTTCAAAGTAACAGTCCTGTTTCCCTGCAACACCAAATTAATGACATTACAGTTCTTCAAGAAGGAGGAACCAGTAAAGCCAGTACATACCAGAGGCACGACCAACTTACTAATCCCGAAATTCAACTACGAGCTTTTTAACTGCAACAACTTTAATATACGCTATTGGAGCTGGAATTACCGCGGCTGCTGGCACCAGACTTGCCCTCCAA
+
DDDDDIIHHIIIFHHIIIIIIHIIIIIIIHIGIHEHIIIIIIIIIIHIHIIHGHIIIIIGIIEFHIHIHGHHEHIIIIHHIHIIIGHHIIIIHEHIIGIIIIHIIIIHHHIHIHHHGHHHIIIIIIHHIEHHIHIHFIHHHHHHIHIIIHIHHHIIIHIHEEGIIIHHHHHHHIHIIIIIIIIIIIHHIIIHIIIIIIIIIIIIHIIIIIIIIIIIIIIIIIIIIIIIHHIIHIHIIIIIIIIHHIIIIIIIHIHIHIIIIIIIIIIIIIIIIIIIHIIIIHIIIIIIIIIHHHIHIIIHIIIIIHIIIIIIHIIHHIIGIIIIIIIIIIIIIIIIIIIIIDDDDD
@HISEQ:969:HM2KJBCX2:2:1101:12943:44660 2:N:0:ACTATGCA
GTAGTGTCAACACCCAACTATCCCTATTAATCATTACTTCAGTCCTAGAAACCAACAAAATAGAACCAAAGTCCTAAATTATTATTCCATGCTAATGTATGCACGGCAAATGCCTGCTTTAAACACTCTAATTTTTTCAAAGTAATAGATCCAGATCGCGACTCCACCCAGTGAAGGGCAAAGCCGTTTTCTGGAAGGATGGCAGATGCAACCCGGCACTCACACTCGTAACCGAGGCGGGCCAGGAACATCAAGCCAGAAATCCAACTACGAGCTTTTTAACTGCAGCAACTTTAATATACGCTATTGGAGCTGGAATTACCGCGGCTGCTGGCACCAGACTTGCC
+
@D@DAEHHHIIIHCCEHCHHIIGIHHHIIHIIIIIIIGHHIEHHHGHHHEHHEHCHEHHHIGIIIFGIIHEHEHHG1DGHHHHHGHECGHFEEEHHHIIIHHGHHIGHHHHHHIHHFCGHHIIIIIIIIIHHGHIHIIHGIIHHHIIIGFIIHGFEIGHHHHHHIHHIHIHGHIHIHIIIIIIIHHIIHGEHIHIIGIIIIIHIIIIIIIIIIIIIIIIGIIIIHHHI=IIHIIIIIIIIIHIIHGHIIIIIIIHIHIIIIHHHHIIIIIIIIIIIIIIIIIIIIIIIIIIHIIIIIIHHHHIIIIIIIIIIHIIHIIIIIHIIIIIIIIIIIHIIHHIIIIDDDDD
@HISEQ:969:HM2KJBCX2:2:1101:2391:44395 2:N:0:ACTATGCA
GTAGTGTCAACACCCAACTATCCCTATTAATCATTACGGTGATCCTAGAAACCAACAAAATAGAATCATGCCGTCCTATTTTATTATTCCATGCTAATGTATTCAAGCAAAATGCCTGCTTTAAACACTCTAATTTTTTCAAAGTAAAGGTCCTGGTTCCCCGCGACACCCAATTAAGGGCATCGTGGTTCTCCAGAAGGTGAGAAATTGACTACACCAGTTCATACCCCTTAAGGCACGACCGATGTGTCAATCCCGAAATTCAACTACGAGCTTTTTAACTGCAACAACTTTAATATACGCTATTGGAGCTGGAATTACCGCGGCTGCTGGCACCAGACTTGCCCTCCAA
+
DDBDDIIHIIIIIIIIIIIIIIIIIIIIIIIIIIIIIIIIIIIHIIIHHIIIIIIIIIIGIGHIIIHIIIGHIIHHHIIIIIHIHIIIIIGHHHHHHHHIIGIIIIIIIIHHIIIIHIIIIIIHHIHHIHIIIIIIIHHIIIHIIIIHIHIIIIHIHHHHIIIIHIIIIHIIIIIIIIIIIIIIIIIIIIIHHIIIIHIIHHHIIIIIIIIIIIIIIIIIIIIIHIIHIIHIIHIIIIIIIII=IIIIIHFIIIIIIIIIIIIIIIIIIIIIIIIIIIIIIIIIIIIIIIIIIIIIIIIIIIIIIIIIIIIHIIIIIIIIIIIIIIIIIIIIIIIIIIIIIIIIIIIDDDDD
@HISEQ:969:HM2KJBCX2:2:1101:3799:45047 2:N:0:ACTATGCA
GTAGTGTCAACACCCAACTATCCCTATTAATCATTACGGTGATCCTAGAAACCAACAAAATAGAACCATGCCGTCCTATTCTATTATTCCATGCTAATGTATTCGAGCAAAATGCCTGCTTTAAACACTCTAATTTTTTCAAGGTAAAGGTCCTGGTTCCACATGACACCCAATTAAGGACATCATGCTTCTCCAGAAGGTGAGAAATCAACTGCGACAGTTCATACCCCTTAAGGCACGACCATCACGTCAATCCCGAAATTCAACTACGAGCTTTTTAACTGCAACAACTTTAATATACGCTATTGGAGCTGGAATTACCGCGGCTGCTGGCACCAGACTTGCCCTCCAA
+
DDDDDIIIIIIIIIIIIIIIIIIIIIIIIIHHIIIIIHIIHIIIIIIIIIIHIIIIIIIIHIIHIIIIIIIIIHHIIIIIIIIHIHIHHIIHIIIIIIIIIDIIIIIIIIIIIIIIIHIIIIIIIIHIIIIIHIIIIHHHIIIIIIHIIIHHIIIIIIIIIIIIIIIIIHHIIIIIIIIHHIIIIIIHIHIIIIIIIIIIIIIIIIIIIIIIIIIIIIIIIHHIIIIIIIIIIIIIIIIIIIIIIIIIIIHIIIIIIIIIIIIIIIIIIIIHIIIIIIIIIIIIIIIIIIIIIIIIIIIIIIIIIIIIIIIIIIIIIIIIIIIIIIIIIIIIIIIIIIIIIIIIIIIDDDDD
@HISEQ:969:HM2KJBCX2:2:1101:11082:45382 2:N:0:ACTATGCA
GTAGTGTCAACACCCAACTATCCCTATTAATCATTACGTCGATCCTAGAAACCAACAAAATAGAATCAAACGTCCTATTTCGTTATTCCATGCTAATGTATTCAAGCGTGAGCCTGCTTTAAACACTCTAATTTTTTCAAAGTAACAGTCCTGATTCCCCATGACACCAAATTAATGACATCATGGTTCGTCAGAAGGTAGGAATCAATAATACCAGTTCGTACAATAGCACGACCAATAAATTGATCCCGAAATTCAACTACGAGCTTTTTAACTGCAACAACTTTAATATACGCTATTGGAGCTGGAATTACCGCGGCTGCTGGCACCAGACTTGCCCTCCAA
+
DDDDDGIIIIIIIIIIIIIIIIIIIIIIIIIIIIIIIGHIIIHIIIIIIIIIIIIIIIIIIIGHIIIIIIIIIHIIIIIIIIIIIIIHIHIIGIIIIIIIIIIIIIIIIIIIHIIHIHIIIHIIIIIIIIIIIIIIIIIIHIIIIHIIIIIIIIIIIIIIIIIIIIIIIIIIHIIIIIIIIIIIHIIIIIIIIIIIIIIIIIIIIIIIIIIIIIIIIIIIIIIIIIIIIIIIIIIIIIIIIIIIIIIIIIIIIIIIIIIIIIIIIIIIIIIIIHIIIIIIIIIIHIIIHIIIIIIIIIIIIIIIIIIIIIIIIIIIIIIIIIIIIIIIIIIIIIIIIIIIDDDDD
@HISEQ:969:HM2KJBCX2:2:1101:17025:46904 2:N:0:ACTATGCA
GTAGTGTCAACACCCAACTATCCCTATTAATCATTACGGTGATCCTAGAAACCAACAAAATAGAACCATGCCGTCCTATTCTATTATTCCATGCTAATGTATTCGAGCAAAAATGCCTGCTTTAAACACTCTAATTTTTTCAAGGTAAAGGTCCTGGATCCGCAAGACACCCAATTAAGGACATCAAGTTTCTCCAGAAGGTGAGAAATCAACAGCGACAGTTCATACCCCTTAAGGCATGACCATCACGTCAATCCCGAAATTCAACTACGAGCTTTTTAACTGCAACAACTTTAATATACGCTATTGGAGCTGGAATTACCGCGGCTGCTGGCACCAGACTTGCCCTCCAA
+
DDDDDHHHIIIIIIIIHIIIIIIIHHIHIGCGHHHIIHIHHHIIHIIIIIIF?GHHHHCHHE<DHEHIG1DCCEDDHICGHHHFHHHIG?H1<CCHHFECG1DGHHGCHHHHIIHIIIHHFEIHHHHIIHGHHHHHEIIIHHIIIIIHIIIIIHGHHEFHIIIIIIIIHIIHIIIIHIIIIIIIIIHIIHIHIIIIIIIIIIIIIIIIIIIIIIIIIIIIIIIIHIIHIIIIIIIIIIIIIIIIIIIHIHHHIHIIIIIIIIIIIHHHHHIIIIIIIIGIIIIIIIIIIIHIIHIIIIHHGHIIIIIIIIIIIIIIIIIIIIIIIIIIIIIIIIIIIIIIIIIIIIIIDDDDD
@HISEQ:969:HM2KJBCX2:2:1101:9624:48385 2:N:0:ACTATGCA
GTAGTGTCAACACCCAACTATCCCTATTAATCATTACGGTGGTCCTAGACCAACAAAATAGAACCAACGTCCTATTCTATTATTCCATGCTAATCTATTCAAGCAAAAGCCCGCTTTAAACACTCTAATTTTTTCAAGGTAATGGTCCTGGTTCCCCGACACACCCAATAAAGGGCATACCGGCTCACCAGAAGGATAGACCCGACAGCAGAACAGTACTCGCCAGAGACGGACCGTCCGGTCAGGCCTAAAATTCAACTACGAGCTTTTTAACTGCAACAACTTTAATATACGCTATTGGAGCTGGAATTACCGCGGCTGCTGGCACCAGACTTGCCCTCCAA
+
A@BDDGHIHIHHIIIIIIIIIHHIIIIIIIIIIIIHIHHIIGHHEHHIHHFHIIIHHIHHIHIIEHEEHHHHEHGHIIIIIIHIFHIIIF?GHHIIIIIHIHHCGFHIIIIHIIIHHIGHIHHIIHIFIIIHHHHEGGHIIIIHIIIIIIIHHHIHHGIIHHHHHHIIHHFIIIIIIIIGIIIIHHICGIIIIIIIHHHHIHHHHIHHIIIHHIIIIHIHIIIIIIHIIIIHHGIHHEIHHHHHEGFHIHHHIHIIIIIIIIHHIIHIIIIIIIIIIIIIIIIIIIIIIIIHHIHHGGGIIHIIIIIIIIHIIIIIIHIIIHIIIIIIIHIIHIIIIIIDCDDD
@HISEQ:969:HM2KJBCX2:2:1101:20548:47972 2:N:0:ACTATGCA
GTAGTGTCAACACCCAACTATCCCTATTAATCATTACATCGATCCTAGAAACCAACAAAATAGAATCTGATGTCCTATTTCATTATTCCATGCTAATGTATTCAAGCGTAAGCTTGCTTTAAACACTCTAATTTTTTCAAGGTAACAGTCCTAATTCCCCATAACATCAAATAAATGACATTATGGTTCTTTAGAAGGTGAGAACCAATAAAACCAGTACATACCAAGGCATGACCGATTCCTTGATCCCGAAATTCAACTACGAGCTTTTTAACTGCAACAACTTTAATATACGCTATTGGAGCTGGAATTACCGCGGCTGCTGGCACCAGACTTGCCCTCCAA
+
DDDDDIIIIIIIIIIIIIIIIIIIIIHIIIHHIIIHIIIIHEHIIIIHIIIIIIIIIHIIIIHFHHIIIIIIIGIIIIHIIIIIIHIIHHHFHHEIIIIIIIIIHHIIIGIIHIIIIIIIIIHHHHHIIIHIIIHIHIIHHHHHIHHHIIIIIIHIHIIHHHHIIIHHIIIIIIHHIIHIIIIIIIIIIIHIHIHIIIIIIIIIIIIIIIIGIIIIIIIIGIIIIIIGIIIIIIIIGIIIIHHDIIIIIIHIIIIIIIIIIIIIHIIIIIIIIIIIHIIIIIIIIIIIIIIIIIIIIIIIIIIIIIIIIIIIIIIIIIIIIIIIIIIIIIIIIIIIIIIIDDDDD
@HISEQ:969:HM2KJBCX2:2:1101:2489:47881 2:N:0:ACTATGCA
GTAGTGTCAACACCCAACTATCCCTATTAATCATTACGTCAATCCTAGAAACCAACAAAATAGGTTTGAACGTCCTATTTCATTATTCCATGCTAATGTATTCAAGCAAATGCCTGCTTTAAACACTCTAATTTTTTCAAAGTAACAGTCCTGTTTCCCTGCAACACCAAATTAATGACATTACAGTTCTACAGAAAGGAGGAATCAGCGAGACCAGTTCATACCAGTGGCACGACCAGCCTGCTGACCCCGAAATTCAACTACGAGCTTTTTAACTGCAACAACTTTAATATACGCTATTGGAGCTGGAATTACCGCGGCTGCTGGCACCAGACTTGCCCTCCAA
+
DDCDDHIIIIHHIIIIGIHEH?GHHGHHEH@HIHHIHIIIHIICGEHHHHIEHHIGHIIEHH?HCHEGHHHHHHIIIIIEHHHHHEHIGGHIHICHHHHGHHHHHCHIHHHI?HHHGHHHHHHIICGIHHIHIIFFHHIIHHGHIIHHHIHIHEGEHCHEHGGIHHHHHHFCCHHIIIHIIHIHHIIIHHIIIHIHIIHFHHHHHGIHFHHEEIIIIIIIHHIHFHHHHHIIII?IHIIIIHHEFIHIIIIIIIIIIIIIGHCIHFIIIIIIIIIIHIHIIIIIIHHIIIHIIHIIIIIIIIIHGHEHHHHIIIIGIIIIIIIIIIIIIIIIIIIIIIIIIDDDDD
@HISEQ:969:HM2KJBCX2:2:1101:8924:49358 2:N:0:ACTATGCA
GTAGTGTCAACACCCAACTATCCCTATTAATCATTACGGCGGTCCTAGAAACCAACAAAATAGAACCGCGCGTCCTATTCTATTATTCCATGCTAATGTATCCGAGCAAAGGCCTGCTTTGAACACTCTAATTTTTTCAAAGTAAAAGTCCTGGTTCCCCGACACGGCCAGTGAAGGCCATGCGGCTCCCCAGAAGGAAAGGCCCGGCCGGACCAGTGCACGCGGTGAGGCGGACCGGCCAGCCAGGCCCAAGGTTCAACTACGAGCTTTTTAACTGCAACAACTTTAATATATGCTATTGGAGCTGGAATTACCGCGGCTGCTGGCACCAGACTTGCCCTCCAA
+
DDDCDIIIIIIIIIIIIIIHIIIIIIHIIHIIIIIIIGHIIIIDHHIIIIIHHHIIHIIHIIGHIIIIIICHDHHEHHIHHIIIGHHHCHIIIIHIHHIIGDGHIIHIHIHIIIIIIHHHIHIHIIIIIHHIHHIIIIIIIIIIIHIIIIIIIHIHIIIHHIHIIIIHHIIIIIIHIIHIIIIHIHEEHHHIIIIIIIIHHIIIIIIHIIIIIHIIIIIIIGIIIIIIIIIIIIIIIIIIIIIHIIIIIIIIIIGIHHHIIIIIIIHIIIIIIIIIIIIIIIIHIIIIIIIHG?IIIIIIIIIIIIIIIHIHIIIIIIIIIIIHIIIIIIIIIIHIGIIHADDDD
@HISEQ:969:HM2KJBCX2:2:1101:20736:48831 2:N:0:ACTATGCA
GTAGTGTCAACACCCAACTATCCCTATTAATCATTACGGTGATCCTAGAAACCAACAAAATAGAACCATGCCGTCCTATTCTATTATTCCATGCTAATGTATTCGAGCAAAAATGCCTGCTTTAAACACTCTAATTTTTTCAAGGTAAAGGTCCTGGATCCGCAAGACACCCAATTAAGGACATCAAGTTTCTCCAGAAGGTGAGAAATCAACAGCGACAGTTCATACCCCTTAAGGCATGACCATCACGTCAATCCCGAAATTCAACTACGAGCTTTTTAACTGCAACAACTTTAATATACGCTATTGGAGCTGGAATTACCGCGGCTGCTGGCACCAGACTTGCCCTCC
+
DDDD@ECGHHHIHIIHIIIIIIIIIHHHEHHHHIIHCGEHGHHHHHIIEHHIEHIH?FEHHFEECHEH?GEHHC?EHII?@HHIIFEFCHHDGFFHIHCHHGEEHIF>EHCGHCCGEHAGCHFFHHIIIIGHHIHHIHHEIHGGDEHHECG?GHHECEEHHHCGCHHIHHIIIH8HHHGGHEGEIHHFHFHEHHGIHEHIIIIIHHEECGIHHGGHCHIHIHHFHDGHCCHEHIIFGF1EFHHFHEIHGDFHHHHH<FFEGCHHGIIHDEHF<C=HHHHHGCHGHFHHGF<IIHHEHCHGCIIIHIHIIIIHHHHFHIEIIIIIHHHHHIHHHIHIIIHHHEIIIIDADDA
@HISEQ:969:HM2KJBCX2:2:1101:8035:49344 2:N:0:ACTATGCA
GTAGTGTCAACACCCAACTATCCCTATTAATCATTACTCCAGTTGCTAAAAAACCAACAAAATAGAACCGAAGTCCTACGGTGTTATCCCATGCTAATAGTATTCACGGCGTAAGCCTGCTTTGAACACTCTAATTTTTTCAAAGTAAAGGTGATCAAGAGTCGGATGATCTCCAACCAACCCAGAGTAAACCAGGTGAGCTGAAGGTCCGCAAATGACCACAGAAGCTGACACGCTCTTCAACACTATCATCCCATAAGAGACGTAGGCCACGGACGCTCGAATATCAACCAAGACTCAGACTACGAGCTTTTTAACTGCAACAACTTTAATATACGCTATTGGAGCTGGAATTACCGCGGCTGCTGGCACCAGACTTGCCCTCCAA
+
DDDDDIIHHIIHGIIIIIIIHIHIHIHIIIIIGIIIIIIIIIIIIIHIIIIIIIHHIIIIFHIIHHHFHICHHHH1GHIIIHIHIHHIIIIGHGIGHIGGHFEHHIICHH<EHIEFHIIHHHIIGIGHIHGHHHIIIIIHHHHIIHIIIHIIIIIIIHGIIHEHHIHIHEHHHIIHEHHIHGIIGHHHHGFIIHHHGHHHHHHHHIHHHIIIIIIHHHIIIIIIIIIIHIIGIHHFIIIGFIHGHGIIHIHGHEIIHIIIHIIIIHGIIIHIIIIHIHHIHIIHHGHIIIIIIIHGIGIIIHIIIIIIIIIIIIIIIIIIIIIIIIIIIIIHIIHHIIIIIIIIIIIIIIIHIIIIIIIIIIIIIIIIIIIIIIIIIIIIIIIDDDDD
@HISEQ:969:HM2KJBCX2:2:1101:14720:49272 2:N:0:ACTATGCA
GTAGTGTCAACACCCAACTATCCCTATTAATCATTACGGTGGTCCTAGAAACCAACAAAATAGAACCATGCCGTCCTATTCTATTATTCCATGCTAATGTATTCGAGCAAAATGCCTGCTTTAAACACTCTAATTTTTTCAAGGTAAAGGTCCTGGTTCCACATGACACCCAATTAAGGACATCATGCTTCTCCAGAAGGTGAGAAATCAACTGAGACAGTTCATACCCCTTAAGGCACGACCATCACGTCAATCCCGAAATTCAACTACGAGCTTTTTAACTGCAACAACTTTAATATACGCTATTGGAGCTGGAATTACCGCGGCTGCTGGCACCAGACTTGCCCTCCAA
+
CDDDDIIIIIIIIIIIIIIIIIIIIIIIIIIIIIHIIIIIIIIIIIIIIIIHHIIIIIIIIIHHIIHIEGHIGHHIIIIHIIIIIIGIIIHHHIIIIIIHIGIIIIIIIIHHHHIIIHIIHHHIIIIHIIIIIHHHIIIIIIIIIIIHIIIHHIIIIIHIIIIIIIIIIIIIIIIIIIIIIIIIHIHHIIIIIIIIIIIIIIIIIIIIIIIIIIIIIIIIIIIIIIIIIIIIIIIIHHI=IIIIIIIIHFGIIIIIIIIIIIIIIIIIIIIIGIIIIIIIIIIIIIIIIIIIIIIIIIIIIIIIIIIIIIIIIIIIIIIIIIIIIIIIIIIIIIIIIIIIIIIIIIIDDDDD
@HISEQ:969:HM2KJBCX2:2:1101:2300:50423 2:N:0:ACTATGCA
GTAGTGTCAACACCCAACTATCCCTATTAATCATTACGTCGATCCTAGAAACCAACAAAATAGAATCAAACGTCCTATTTCATTATTCCATGCTAATGTATTCAAGCGTAAGCCTGCTTTAAACACTCTAATTTTTTCAAAGTAACAGTCCTGATTCCCCACGACACCAAATTAATGACATCGCGGTTCTTCAGAAGGTAGGAACCAATAATGCCAGTGCGTACCGAAGCACGACCAACAATTTGATCCCGAAATTCAACTACGAGCTTTTTAACTGCAACAACTTTAATATACGCTATTGGAGCTGGAATTACCGCGGCTGCTGGCACCAGACTTGCCCTCCAA
+
DDDBDIIHIIHGHFHHFIIIIIHHIHIIIIE1FHHHIGEHIIIGIGGIIIHGCEHIIIIFHGHIIEHHHIH@HGHHIHIHHHIIIIIHIHCHHHHIGHHHHHFHIIIIIHIHIIIIIIIHCHIIHHIIIIGHHIHIHHHEGHHHHHIIHIIIIIIIHGHGHIIIIIHIHIIIIIIIIIIIHHHIHIIIIIHHF@HHIIHHIHEIHIIIIIIIIIIIIIIIHIIIIIIIIIIIIIIIIIIIHIHEIIIHDIHIIIHHIIIIHCHIIIIIIIIIIIIIHIIIIIIIIHHIIHIIHIIIHIHHIHIIIIIIIIIIIIIIHIIIIIIIIIIIIIIIIIIHIIIIDDDDD
@HISEQ:969:HM2KJBCX2:2:1101:12309:50499 2:N:0:ACTATGCA
GTAGTGTCAACACCCAACTATCCCTATTAATCATTACGGTGATCCTAGAAACCAACAAAATAGAACCATGCCGTCCTATTCTATTATTCCATGCTAATGTATTCGAGCAAAAATGCCTGCTTTAAACACTCTAATTTTTTCAAGGTAAAGGTCCTGGATCCGCAAGACACCCAATTAAGGACATCAAGTTTCTCCAGAAGGTGAGAAATCAACAGCGACAGTTCATACCCCTTAAGGCATGACCATCACGTCAATCCCGAAATTCAACTACGAGCTTTTTAACTGCAACAACTTTAATATACGCTATTGGAGCTGGAATTACCGCGGCTGCTGGCACCAGACTTGCCCTCCAA
+
DDDDDIIIIIIIIIIIIIIIIIIHIIIIIIIIHHHIIIIIIIIIIIIIIIIIIIIIIIIIIHHIGIIIIIIHIHHIIIIIHIIIIIIIIIHIIIIIIIIIIIIIIIEIIIIIIIHFHIIIIIIHIIIIIIHIIIIIIIIGIIIIIHIGIIHHIIIIIIHHIIIIIIHIIHIHIHHHIIIIIIIIIIIIHIIIIIIIIIIIIIIIIIIIIIIIIIIIIIIIIIHIIIIIIIIIIIIIIHIIIIIIIIIHIIIHIHIIIIIIIIIIIHIIIHIIIIIIIIIIIIIIIIIIIIIIIIIIIIIIIIIIIIIIIIIIIIIIIIIIIIIIIIIIIIIIIIIIIIIIIIIIIIIIDDDDD
@HISEQ:969:HM2KJBCX2:2:1101:9285:50853 2:N:0:ACTATGCA
GTAGTGTCAACACTCAACTATCCCTATTAATCATTACTGCGATCCTAGAAACCAACAAAATAGAATCATGCCGTCCTATTTTATTATTCCATACTAATGTATTCAAGCAAAAATGCCTGCTTTAAACACTCTAATTTTTTCAAAGTAAAGGTCCTGGTTCCTCGTGGTACCCAATTAAGGACATCACGGTTCTCCAGAAGGTGAGAAATTCACTACACCAGTTCATACCCCTTAAGGCACGACCGATGTGCAAATCCCGAAATTCAACTACGAGCTTTTTAACTGCAACAACTTTAATATACGCTATTGGAGCTGGAATTACCGCGGCTGCTGGCACCAGACTTGCCCTCCAA
+
D0<<D111<1<111<1<11D1<<111D<<1D1<CC?C1<1<CC1E?11<GH<<<D0EH?G1F11<D1<D11<<<//<<F111<GC1DGHHGH1<11<11<<<1EHF<CHFHCHHDGHHHHHHHGBBEH0FGIHHC<1DCEG?HGGHHII9IIH5EGHH?8<IHHGA0$H8FH9HGECHH5C/HEGCCHHHGH?CHIHHHGGHFIHHHG>HHHIHHCEAHHHGIHHECHGHHEEGIIFHCHHHHG?IIHHHFHHFCCHGCHHE?HHF<HIHIHIHHHHFIIIIHHIIIHHHHHIIHEHHIHIHHHIIIIHCEIHHGEIIIDHHHDDIHIIHHIHHGHHIIHHIIIIIIHADDD@
@HISEQ:969:HM2KJBCX2:2:1101:11284:51399 2:N:0:ACTATGCA
GTAGTGTCAACACCCAACTATCCCTATTAATCATTACTTTGGTCCTAGAAACCAACAAAATAGAACCAAAGTCCTATTCTATTATTCCATGCTAATGTATTCAAGCGTAAGCCTGCTTTGAATACTCTAATTTTTTCAAAGTAAAAGTCCTGGCTCCCTGAGACACACAATGAAGTGCACCCCAGTTCCCCAGAAGGAAAGAGTCGCCTGGAAAGTACGTACCTTGCGGCAGACCACCCAAACGACTCCAAAATTCAACTACGAGCTTTTTAACTGCAACAACTTTAATATACGCTATTGGAGCTGGAATTACCGCGGCTGCTGGCACCAGACTTGCCCTCCAA
+
@D@DDHGHHHIHIIIIFFHHIIIIHIHIIIIIIIIGHHHFHIHIGFFHGHIIIIIHHHECHH1FEHIHGHHHIHEEHFHECGGEHHHHIIIGHIIIIIIHHEHIHHIHIIIIGIHIIIIIIHEHIHHIHHHIIHEHHIHIIIIIIHHEHGIHHFFIIIIIIIIIIIIIIIIIIIIIIHIHIIIIIIHHHGIIIIIIIIII;IIIIIIIIIHIIIIIIIIIIHIIIIIIIIIIIHIIIIIHIHEHHHHEGIIIHIIIHHIHIIHIIIIIIIIIIHGIIIIIIIIIIIIIIIIIIIIIIIIIIIIIIIIIIIIIIGIIIIIIIIHIIIIIIIIIIIIIIIIDDDDD
@HISEQ:969:HM2KJBCX2:2:1101:15899:52667 2:N:0:ACTATGCA
GTAGTGTCAACACCCAACTATCCCTATTAATCATTACGGTGATCCTAGAAACCAACGAAATAGAATCAGTCCGTCCTATTTCATTATTCCATGCTAATGTATTCAGACGTTAGCCTGCTTTAAACACTCTAATTTTTTCAAAGTAACAGTCCTGATTTCCAATCACACCAAATTAATGACATGAAAGTTCCTCAGAAGGTAGAGATTTATCTCACCAGTACAGACAATTAAGCCTGACCAATGGGTAAACCCCGAAGTTCAACTACGAGCTTTTTAACTGCAACAACTTTAATATACGCTATTGGAGCTGGAATTACCGCGGCTGCTGGCACCAGACTTGCCCTCCAA
+
DDDDDIIIIIIIIIIIIIIIIIIIIIIIIIIIHHIIIIIIIIIHIIIIIIIFIIIIIHIIIIIIIIHIIIHGHIIIIIIIHHIIIIIIIIGHFHIHIIIIIIIHIIIIIIIIIHIIIHIHIIIIIIIIIIIIIIIHHIHIIIIIIIIIIIIIIIIIIHIIIIIIIIIIIIIIHIIIIHIIIIIIIIIIIIIIIIIIIIIIIIIIIIIIHIIIIIIIIIIIIIIHIIIIIIIIIIIIIIIIIIIIHHIHIIIIIIIIIIIIIIIIIIIIIIIIIIIIHIIIIIIIIIIHHIIIIIIIIIIIIIIIIIIIIIIIIGIIIIIIIIIIIIIIIIIIIIIIIIIIIIIDDDDD
@HISEQ:969:HM2KJBCX2:2:1101:19418:52984 2:N:0:ACTATGCA
GTAGTGTCAACACCCAACTATCCCTATTAATCATTACATCGATCCTAGAAACCAACAAAATAGAATCGGATGTCCTATTTCATTATTCCATGCTAATGTATTCAAGCGTGAGCCTGCTTTAAACACTCTAATTTTTTCAAGGTAACAGTCCTAATTCCCCGTGACACCAAATTAATGGCATTACGGTTCTTTAGAAGGTGAGAAATCAATAATATCAGTACATACCAACGGCATGACCGAAACATTGATCCCGAAATTCAACTACGAGCTTTTTAACTGCAACAACTTTAATATACGCTATTGGAGCTGGAATTACCGCGGCTGCTGGCACCAGACTTGCCCTCCAA
+
DDDDDIIIIIIIIIIIIIIIIHIIIIIIIIIIIIIIIIIIIHIIIHIIIIIFHIIIHHIIIIHIIIIIIGIHHFHHIIIIFHIIHIIHGHIIHIIIIIIIIIIIIHHHIIHHHIIIIHIIIIHIIIIHIIGIIIIHIIHIIIIHIIIIHGIIIIIIIIIIIHIHHIIIIIIIIIIIIIIIIIIIIIIIIIHHIIIIIIIIIIIIIHHIIIIIIIIIIIIIGIIIIIIIIIIIIHHIIIIIII?IH6IIIIIIIIIIIIIIIIIIIIIIIIIIIIIIIIIIIIIIIIIHIIIIIIIIIIIIIIIIIIIIIIIIIIIIIHIIIIIIIIIIIIIIIIIIIIIIIIDDDDD
@HISEQ:969:HM2KJBCX2:2:1101:18850:52937 2:N:0:ACTATGCA
GTAGTGTCAACACCCAACTATCCCTATTAATCATTACGGTGATCCTAGAAACCAACAAAATAGAACCATGCCGTCCTATTCTATTATTCCATGCTAATGTATTCGAGCAAAAATGCCTGCTTTAAACACTCTAATTTTTTCAAGGTAAAGGTCCTGGATCCGCAAGACACCCAATTAAGGACATCAAGTTTCTCCAGAAGGTGAGAAATCAACAGCGACAGTTCATACCCCTTAAGGCACGACCATCACGTCAATCCCGAAATTCAACTACGAGCTTTTTAACTGCAACAACTTTAATATACGCTATTGGAGCTGGAATTACCGCGGCTGCTGGCACCAGACTTGCCCTCCAA
+
DDDDDIHIIIIIIIIIIIIIIIIIIIIIIIIIIIIIIIIIIIIIIIIGIIIIIIIIIIIIHHEHHIIIIIHHHIIIHIIHIHIIIIIIIIIEHHICHIGHIFHIIHIIIIIIIIHHHHIIIIIIIIIHIIIIHHIIIIIIIIIHIIIIIIIHHHHIHIIIIIHIIIIIIHIIIIIIIIIIIIIIIIIIIIIIHIIIIHIIIIIIIIIIIIIIIIIIIIIIIIIIIIIIIIIIIIIIIIIIIIIIIIIIIIIHIIIIIIIIIIIIIIIIIIIIIIIIIIIIIIIIIIIIIIIIIIIIIIIIIIIIIIIIIIIIIIIIIIIIIIIIIIIIIIIIIIIIIIIIIIIIIIIIDDDDD
@HISEQ:969:HM2KJBCX2:2:1101:16131:54092 2:N:0:ACTATGCA
GTAGTGTCAACACCCAACTATCCCTATTAATCATTACGTCAATCCTAGAAACCAACAAAATAGGATCAAACGTCCTATTTCATTATTCCATGCTAATGTATTCAAGCGTTAGCCTGCTTTAAACACTCTAATTTTTTCAAAGTAACAGTCCTGTTTCCCTGCAACACCAAATTAATGACATTACAGTTCTTCAAGAAGGAGGAACCAGTAAAGCCAGTACATACCAGAGGCACGACCAACCTACTAATCCCGAAATTCAACTACGAGCTTTTTAACTGCAACAACTTTAATATACGCTATTGGAGCTGGAATTACCGCGGCTGCTGGCACCAGACTTGCCCTCCAA
+
DDDDDIIIHIIHHHIIHIIIIIIHHIIIIIIIIIIIIHIHIHHIIIIIIIIIIIIIIIIIIIIIIIHIIIGHHIIIIIIIIIIIIHIHHIIIIIIIIIIIIHHIIIHIIIIIGHHIIIIHHHIIIIIIIIHIIIIIIIIIIIIIHHHIIHIIIHHIIHIIIIIIIIHHHIIHHIIIIHHHIIIIHIIIIIIIIIIIIIIHHIIHIIIIIIIIIIIIIIIIIHIIHIIIIHIHHIIIIIIIIIIHGIHFIIIIIIIGIIIIIIIIIIIHIIIIIIIIIIIIIIIHHHHIIIIIIIIIIIIIHIIIIIIIIIIIIIIIIIIIIIIIIIIIIIIIHHHIIIIIIDDDDD
@HISEQ:969:HM2KJBCX2:2:1101:12980:54594 2:N:0:ACTATGCA
GTAGTGTCAACACCCAACTATCCCTATTAATCATTGCTCACAAATCCAAAAACCAACAAAATACGATAAACGAGCCCTAACTTATTATTCCATGCTAATGTATTCATAACTAACCGCCTGCTTTAAACACTCTAATTTTTTCAAAGTAAAGGTCCTGGATTGCGAACCCAACCCAGCAAAGGGCAGGAACGTTCTCCAGGAAGATGGTAAGCGCGCATCGGCACTCACACACGAAACCGTGGCGGGCCAAGCGCACTATACCAGAAATCCAACTACGAGCTTTTTAACTGCAACAACTTTAATATACGCTATTGGAGCTGGAATTACCGCGGCTGCTGGCACCAGACTTGCCCTCCAA
+
DDDDDIIIIIIIIIIIIIIIIIIIIIIIHIIIIIIIIHIIIIIIIIIHIIIIHIIIHIGHIIIIIHIGIIIIHIHIHIIGIHIIIHIIIIHHIHIIIHHHIDHHHIIIIIIIIIIIIIIIIHIIIIIIIIIIIIIIIIIIIIHIIIIIIIIIIIIIIIHIIHIIIIIIIIIIGIIIIIIIIIIIIIIIIIIIIIIIIIIIIIIIIIIIIIIIIIIIIIIIIIIIIIIHIIIIHHIIIIIIIIIIIIIIIIIIIIIIHIIIIHIHIIIIIIIIIIIIIIIIIIIIIIIIIIIIIIIIIIHIIIHIIIIIIIIIIIIIIIIIIIIIIIIIIIIIIIIIIIIIIIIIIIIIIIIIIDDDDD
@HISEQ:969:HM2KJBCX2:2:1101:7270:53852 2:N:0:ACTATGCA
GTAGTGTCAACACCCAACTATCCCTATTAATCATTACATCGATCCTAGAAACCAACAAAATAGAATCGGATGTCCTATTTCATTATTCCATGCTAATGTATTCAAGCGTAAGCTTGCTTTAAACACTCTAATTTTTTCAAGGTAACAGTCCTAATTCCCCATAACATCAAATAAATGACATTATGGTTCTTTAGAAGGTGAGAACCAATAAAACCAGTACATACCGAGGCATGACCGATTCCTTGATCCCGAAATTCAACTACGAGCTTTTTAACTGCAACAACTTTAATATACGCTATTGGAGCTGGAATTACCGCGGCTGCTGGCACCAGACTTGCCCTCCAA
+
DDDDDHIIIIIIIHIIHIIIIIIIIIIIIIIIIIIIIIIIIIIIIIIIIIIIIHIIIIIIIIFHHIHHIGHHHHHIIIIIIIHHIIIHIIIHIHIIIIIIIIIHIHHIIIIIHIIIIIIIIIIIIIIEHIIHHIIIIIIIIIIIIIIIHIIIIIIIIHIHIIIIHIIIIIIIIIIIIIIIIIIIIIIIIIIIIIIIHIIIIIIIIHIIIIIIHIIIIIIIIIIIIIIIIIIIIIIIIIIIIHHGIIIIIIIIIIIIIIIIIHIIIIIIIIIIIIIIIIIIIIIIIIIIIIIIIIIIIIIIIIIIIIIIIIIIIIIIIIIIIIIIIIIIIIIIIIIIIIIIDDDDD
@HISEQ:969:HM2KJBCX2:2:1101:5475:54806 2:N:0:ACTATGCA
GTAGTGTCAACACCCAACTATCCCTATTAATCATTACGTCGATCCTAGAAACCAACAAAATAGAATCAAACGTCCTATTTCATTATTCCATGCTAATGTATTCAAGCGTGAGCCTGCTTTAAACACTCTAATTTTTTCAAAGTAACAGTCCTGATTCCCCACAACACCAAATAAATGACATCATGGTTCGTCAGAAGGGAGAAACCGACGATGCCAGTACGTACCGAGGCACGACCGACATGATGGTCCCGAAATTCAACTACGAGCTTTTTAACTGCAGCAACTTTAATATACGCTATTGGAGCTGGAATTACCGCGGCTGCTGGCACCAGACTTGCCCTCCAA
+
DDDDDIIIIIIIIIIIIIIIIIIIIIIIIIIIHIIIIIIIIIIIIIIIIIIIIGHIIIIIIIHIIIIIHHHIIIIIGIIIIHIIIIIIIGHIIIIIIIIIIHIIIIHIIIIIIIIIIIIIIHHIIIIIIIIIIIHIIIIIIIIIIIIIIIIIIIIIIIIIIIIIIIIIIIIIIIIIIHIIIIIIIIIIIIIIIIIIIIIIIIIHIIIIIIIIIHIIIIIIIIIIIIIIIIIIIIIIIIIIIIHHIIIHIIIIIIIIIIIIIIIIIIIIIIIIIIIIIIIIIIIIIIIIIIIIIIIIIIIIIIIIIIIIIIIIIIIIIIIIIIIIIIIIIIIIIIIIIIIIDDDDD
@HISEQ:969:HM2KJBCX2:2:1101:18583:55283 2:N:0:ACTATGCA
GTAGTGTCAACACCCAACTATCCCTATTAATCATTACGTCGATCCTAGAAACCAACAAAATAGAATCAAACGTCCTATTTCATTATTCCATGCTAATGTATTCAAGCGTAAGCCTGCTTTAAACACTCTAATTTTTTCAAAGTAACAGTCCTGATTCCCCACGACACCAAATTAATGACATCGCGGTTCTTCAGAAGGTAGGAACCGATAATGCCAGTGCGTACCGAAGCACGACCAACAATTCGATCCCGAAATTCAACTACGAGCTTTTTAACTGCAACAACTTTAATATACGCTATTGGAGCTGGAATTACCGCGGCTGCTGGCACCAGACTTGCCCTCCAA
+
DDB@DIIIIIIIIIIIIIIIIIIIIIIIIIIIIIIIIIIIIGIHIHIIIIIIIIIIGGIIIGHHHIIIIIIIIIIIIIIIIIIHIIIHHGHIIIIIHHIHHIHIIIIIIIIIIIIHHHIIF@FGHIIHIIIIIIIIIHIIIIIHHIIIIHHIIIHIIIIIIIIHIHIIHIIHIIIIIIIHHIIIIIIIIIIIIIIIIIIIIIIIIIIIIIIIIIIIIIIIIIIIIIIIIIIIIIIIIIIIIIHHIIIIIIIIIIIIIIIIIIIIIIIIIIIHIIIIIIIIIIIIIIIIIIIIHIIIIIIIIIIIIIIIIIIIIIIHIIIIIIIIIIHIIIIIIIIIIIIIDDDDD
@HISEQ:969:HM2KJBCX2:2:1101:15394:55803 2:N:0:ACTATGCA
GTAGTGTCAACACCCAACTATCCCTATTAATCATTACGGTGATCCTAGAAACCAACGAAATAGAATCAGTCCGTCCTATTTCATTATTCCATGCTAATGTATTCAGACGATAGTCTGCTTTAAACACTCTAATTTTTTCAAAGTAACAGTCCTGATTTCCCATCACACCAAATAAATGGCATGAAAGTTCCTCAGAAGGTAGAGATCCATCTCACCAGTGCAGACAATTAAGCCTGACCAATGGGTAGACCCCGAGGTTCAACTACGAGCTTTTTAACTGCAACAACTTTAATATACGCTATTGGAGCTGGAATTACCGCGGCTGCTGGCACCAGACTTGCCCTCCAA
+
DDDDDIIIIIIIIIHIIIIHIIIIGIIIIIIIIIIIICHIIIIHHHHIIIHIIIIIIIIIIIHIIIIIHH?FHEHHHIIIIIHIIIIHHEHHHHIHHIHIIIIIHHHHIHIIIHIIGIHIIGHHHHHHHHIIIIHIHIIHHHIIHHHIIHIIIIIGHIIIIHHFIIHHHHIHIIIHHIGIIIIIHHIHGHIIII;IIIIIIHIIIIIIHIIIIIIIIIIIIIIIIIHIIIIIIIIIIIIIIHII<HFIIIIIIIIIIIIIIIIIIIIIIIHIIIIIIIIIIIIIIIIIIIIIIIIIIIIIIIIIIIIIIIIIIIIIIIIIIIIIIIIIIIIIIHHFHIIIIIIDDDD@
@HISEQ:969:HM2KJBCX2:2:1101:12943:55828 2:N:0:ACTATGCA
GTAGTGTCAACACCCAACTATCCCTATTAATCATTACGGTGATCCTAGAAACCAACAAAATAGAACCATGCCGTCCTATTCTATTATTCCATGCTAATGTATTCGAGCAAAATGCCTGCTTTAAACACTCTAATTTTTTCAAAGTAAAGGTCCTGGATTGCGAACCCAACCCAGCAAAGGGCAGGAACGTTCTCCAGGAAGATGGTAAGCGCGCATCGGCACTCACACACGAAACCGTGGCGGGCCAAGCGCACTATACCAGAAATCCAACTACGAGCTTTTTAACTGCAACAACTTTAATATACGCTATTGGAGCTGGAATTACCGCGGCTGCTGGCACCAGACTTGCCCTCCAA
+
DDD@D?DCH1<FH0<<GEEIIHHHHEHHH1<CGFGEHHIEHHH?GHHG1FHH?EHF@FFHHIFEHHGEHGHE<GD/CFEHECEEHIEC<@CGHHHHCHHHH<<<@GGHH8CHECHIHIIIHIIHHHHGGHFHHHEFGHFEHEEIIGIIIHFIIIIIHIHHDIIIIHHEGHIIIIIIHGI:HIFIIII:IIGHIIIIIIIIIIIIIIII<IIHIIHHIHHHHHHIIIIHGHHIHHIIIIIIHGIIIIIIIGIIHHGIIIIIIIIHHIHFIIHFIIIIIIIIIIIIIIIIIIIHIIIIIIHIIIHHIHIIIIIIIIIIIIIHIIIIIIIIIIIIIIIIIIIIIIIIIIIIIIIDDDDD
@HISEQ:969:HM2KJBCX2:2:1101:18142:56020 2:N:0:ACTATGCA
GTAGTGTCAACACCCAACTATCCCTATTAATCATTACGGTGGTCCTAGAAACCAACAAAATAGAACCACAACGTCCTATTCTATTATTCCATACTAATCTATTCAAGCAATAGCCCGCTTTAAACACTCTAATTTTTTCAAGGTAATAGTTCTGGCTCCCCAAAACACCCAATAAAGGGCATACTGGTTCACCAGAAGGAAGACCCGACAGCAGACAGTACTCGCCAAAGACGGACCGCCCGGCCAGGCCTAAAATTCAACTACGAGCTTTTTAACTGCAACAACTTTAATATACGCTATTGGAGCTAGAATTACCGCGGCTGCTGGCACCAGACTTGCCCTCCAA
+
DDDDDIHIFHIIHIIIIIIIHIIIIIIIIIIHIIIIHIIIIIIIFHHIIIHEHHHIIIIIIIHHIIIGHIIIIHHIIIIHGIGHIIIGIIIIHHHECHHEHHHHHIHFEIIIIHGHHIIIIHHIHIHHHHIIIHIHHFHHIIIHIHHHHEGGHHHIIIIHIIIHDIIHG@CHHIHIIHIIIIIHIHHIIGIIIIIIIIIIHIIIIIIIIIIIIII<HIIHHHIIHEIIIHFIIIIIIIIIIHIIHHHIHIIIIIIIIIIIIIHHIIIIIIIIIIHIIIIHHIIIIIIHIGIHHIIIIHIIGIIIIIIHIIIIIIIIIIIIIIIIIIIIIIIIIHHHHIIIIDCDDD
@HISEQ:969:HM2KJBCX2:2:1101:8497:57564 2:N:0:ACTATGCA
GTAGTGTCAACACCCAACTATCCCTATTAATCATTACGTCAATCCTAGAAACCAACAAAATAGGATCGAACGTCCTATTTCATTATTCCATGCTAATGTATTCAAGCGTTAGCTTGCTTTAAACACTCTAATTTTTTCAAAGTAACAGTCCAAATTCCCCGCAACACCAAATTAATGGCATTACGGATCATCAGGAAGGAGGAATCAGTGAGACCAGTACATACCAGAGGCATGACCAACCTACTAACCCCGAAATTCAACTACGAGCTTTTTAACTGCAACAACTTTAATATACGCTATTGGAGCTGGAATTACCGCGGCTGCTGGCACCAGACTTGCCCTCCAA
+
CDDDDIIIIIIIIIIIIIIIIIIIIIIIIIIIHIIIIIIIIIIIIIIIIIIIIIIIIIIIIIHGIIIIIIHHGEHHIIIIIIIIIIIIHIHIIIIIIIIIIIIIIIIIIHIIIIIIIIIIHHHIIIIIIHIIIIIIHIIIIIIIIIIIIIIHIHIIIIIIIIIHIIIHIIIIIIIIIIIIIIIIIIIIIIIIIIIIIIIIIIIIIIIIIIIIIIIIIIIIIIIIIIIIIIIIIIIIIIIIIIIHGHIIIHIIIIIIIIIIIIIIIIIIIIIIIIIIIIIIIIIIIIIIIIIIIIIIIIIIIIIIIIIIIIIIIIIIIIIIIIIIIIIIIIIIIIIIIIIIIDDDDD
@HISEQ:969:HM2KJBCX2:2:1101:1548:58481 2:N:0:ACTATGCA
GTAGTGTCAACACCCAACTATCCCTATTAATCATTACGTCAATCCTAGAAACCAACAAAATAGAACTAAAGTCCTATTCCATTATTCCATGCTAATATATTCAAGCAAACATGCCTGCTTTAAACACTCTAATTTTTTCAAAGTAAAAGTCTTGGATCCCTAGCGCACTCAATTAAGAGCACACTAGTTCCCCAAAAGGAAAAGCCCAAAGTTGCAGTACAAACCTTTCGGTTGACGGCAACTATAAGCCCAAAATTCAACTACGAGCTTTTTAACTGCAACAACTTTAATATACGCTATTGGAGCTGGAATTACCGCGGCTGCTGGCACCAGACTTGCCCTCCAA
+
DDDDAHIIIIIIEHIIIIIIIGHHHHIHIEEHHHHHEHHHIHHEHFHHIIIIIHIHHHGHIIHHIIIIIIFHIHIIHIHIIIIHHDEHHHHGIHEFIIIHIIHHIIIIIHHHFCIIIHIHHHHIIGHHHHHHIIIIIHHHGIIHIHHIIIIIIIIIIIIIIIIGIIHIHIIGIIIIIHIIHHHHIIIIIHHHIIIIIIIIIIIIIIIHHIIIIIIIIIIIHIHIHIIIII=IIIIIIIIIIIHHFIIHHHEIIIIIIIIHIIHIHFIIIIIIIIIIIIIIIIIIIIIIIIIIHGF1IIIIIIIIIIIIIIIIIIIIIIIIIIIIIIIIIIIIIIIIIIIIIDDDDD
@HISEQ:969:HM2KJBCX2:2:1101:5156:58289 2:N:0:ACTATGCA
GTAGTGTCAACACCCAACTATCCCTATTAATCATTACGGTGATCCTAGAAACCAACGAAATAGAATCAGTCCGTCCTATTTCATTATTCCATGCTAATGTATTCAGACGTTAGCCTGCTTTAAACACTCTAATTTTTTCAAAGTAACAGTCCTGATTTCCAATCACACCAAATTAATGACATGAAAGTTCCTCAGAAGGTAGAGATTTATCTCACCAGTACAGACAATTAAGCCTGACCAATGGGTAAACCCCGAAGTTCAACTACGAGCTTTTTAACTGCAACAACTTTAATATACGCTATTGGAGCTGGAATTACCGCGGCTGCTGGCACCAGACTTGCCCTCCAA
+
CDDDDIIIIIIIIIIIIIIIIIIIIIIIIIIIIIIIIIIIHIIHIIIIIIHIHHHIIIGIIIIIIIIIIHIIIIIIHIGIHHIIIIIIIHIIHIIIIIIIIIIIIIIIIIIHHHIIHIHIIIIIIIIIIIIIIIIIIIIIIIIIIIIIIIIIIGIIIIIIIIHIIHIHHIIIHIIIIIIIHIIIIIIIIIIIIIIIIIIHIIIIIIIIIIIIIIHIIIIIIHIIIIIIIIHIIIIIIIIIIIIHHHEHIIIIIIIIIIIIIIIIIIIIIIIIIIIIIIIIIIIIHIIHFIIIIIIIIIIIIIIIIIIIIIIIIIIIIIIIIIIIIIIIIIIIIIIIIIIIIIIDDDDD
@HISEQ:969:HM2KJBCX2:2:1101:18543:59210 2:N:0:ACTATGCA
GTAGTGTCAACACCCAACTATCCCTATTAATCATTACGTCGATCCTAGAAACCAACAAAATAGAATCAAACGTCCTATTTCGTTATTCCATGCTAATGTATTCAAGCGTGAGCCTGCTTTAAACACTCTAATTTTTTCAAAGTAACAGTCCTGATTCCCCAAGACACCAAATTAATGACATCATGGTTCGTCAGAAGGTAGAAATCAATAATACCAGTACGTACAATAGCACGACCAATAAATTGATCCCGAAATTCAACTACGAGCTTTTTAACTGCAACAACTTTAATATACGCTATTGGAGCTGGAATTACCGCGGCTGCTGGCACCAGACTTGCCCTC
+
DDDDDIIIIIIIIIIIIIIIIIIIIIIIIIIIIIIIIIIIIIIIIIIIIIIIIIIIIHFHIIIHIIIIIIHIIIIIIIIIIIIIIHIIHIIIIIIHHHIHIHIIIIIIIIIIIIIHIIIIIIIIIIIIIIIIIIIHIHIIIIIIIIIHIHIIIIIIIIIIIIIIIIIIIIIIIIIIIIIIIIIIIIIIHIIIIIIIIIIIIIIIIIIIIHIIIIIIIIIIIIIIIIIIIIIIIIIIIIIHHIIIIIIIIIIIIIIIIIIIIIIIIIIIIIIIIIIIIIIIIIIIIIIIIIIIIIIIIIIIIIIIIIIIIIIIIIIIIIIIIIIIIIIIIIIIIIIIIDDDDD
@HISEQ:969:HM2KJBCX2:2:1101:14358:60685 2:N:0:ACTATGCA
GTAGTGTCAACACCCAACTATCCCTATTAATCATTACGGTGATCCTAGAAACCAACAAAATAGAACCATGCCGTCCTATTTTATTATTCCATGCTAATCTATTCAAGCACAAGCCTGCTTTAAGCACTCTAATTTTTTCAAGGTAATAGCTCTGCTTCCCCAACGCACTAACTTAATAGCATGCTGGTTGTTCAGAAGGTAGGAATTCATCAGGCCAGTGCGGACAGTGAAGCCCGACCAACCGACAAACTCCGAAATTCAACTACGAGCTTTTTAACTGCAACAACTTTAATATACGCTATTGGAGCTGGAATTACCGCGGCTGCTGGCACCAGACTTGCCCTCCAA
+
DDDDDIIIIIGHIIIIGIIIIIIIGIHHIIIIIIIIIH=HH?GHHIIIFHIEHIIIIHGCHI@HHIEHIHHGHHHHHHHHIIIIHIHHHHIIIIEFEFIHIHHHHHIIHIHIHEHIIIIIHIIHIIIIIIIHIIIIIHIHHIIIIIIIIIHIIGIIHIIHHIIIIIIHHHHHIIIIIIHIHIIIIHHHIIIHIIIIIIIIIIIIIIIIIIIIIIIIIIIIIIIIIIIIIIIIIIHIIIIIIIIIIIHIIIIIIIIIIIIIIIIIIIIIIIIIGIIIIIIIIIIHIIIIIIIIIIIIIIGIIIIIIIIIIIIIIIIIIIIIIIIIIIIIIIIIIIIIIIIIIIIDDDDD
@HISEQ:969:HM2KJBCX2:2:1101:5325:61156 2:N:0:ACTATGCA
GTAGTGTCAACACCCAACTATCCCTATTAATCATTACGTCGATCCTAGAAACCAACAAAATAGAATCAAACGTCCTATTTCGTTATTCCATGCTAATGTATTCAAGCGTGAGCCTGCTTTAAACACTCTAATTTTTTCAAAGTAACAGTCCTGATTCCCTAAAACACCAAATTAATGGCATTATAGTTCGTCAGAAGAGAGAAACCGATTATACCAGTACGTACAAAAGCACGACCAGTAGACCGGTCTCGAAATTCAACTACGAGCTTTTTAACTGCAACAACTTTAATATACGCTATTGGAGCTGGAATTACCGCGGCTGCTGGCACCAGACTTGCCCTCCAA
+
DDDDDHIIIHIHHIIIIIIHIHHIHIIIIIIIIIIIIIIGHIHIIIIIIIHIGEHEHI@HHHFGHHIICHHHHIDHHHEHFIIHHIIHIHHHE@HIIIIHIHEHIIIIIIIHHHIIIIIHHHIHHHIIIIHECHHHIIHIIIIIIHIIHIHHIHIHIIIIIIIIHIIIIIIHGIIIHIIIIIIIHHHFHHFIIIIIIIIIIIIHIIIIIIHHIIIIHIIHHHIHIHGIIIIGIIIIIGIIGHHCIIIIIGIIIIHHIIIIIIIIIIHHIIIIIIIIIIIHIIHIIHGHIIIIIIIIIIIIIIIIIHIIIIIGIIHHIIIIIIIIIIIIIIIIIIIIIIIIDDDDD
@HISEQ:969:HM2KJBCX2:2:1101:5344:61470 2:N:0:ACTATGCA
GTAGTGTCAACACCCAACTATCCCTATTAATCATTACGGTGATCCTAGAAACCAACAAAATAGAACCATGCCGTCCTATTCTATTATTCCATGCTAATGTATTCGAGCAAAAATGCCTGCTTTAAACACTCTAATTTTTTCAAGGTAAAGGTCCTGGATCCGCAAGACACCCAATAAAGGACATCAAGTTTCTCCAGAAGGTGAGAAATCAACAGTAACAGTTCATACCCCTTAAGGCATGACCATCACGTCAATCCCGAAATTCAACTACGAGCTTTTTAACTGCAACAACTTTAATATACGCTATTGGAGCTGGAATTACCGCGGCTGCTGGCACCAGACTTGCCCTCCAA
+
DDDDDIIIIIIIIIIIIIIIIIIIIIIIIIHIIIIIIIIIIIIIIIIIIIIIIIIIIIIIIIIIGIHEHEGHHEHHIIGHIIIIIIIIIIIIICHHIIIIIEHHIIIIIIIHIIIIIIIIIIIIIIIIIHHIHIIIIIHHIIIIIIIIIIIIIIIIIIIIIIIIIIIIIIIIIIIIIIIIIIIIHIIIHIHIIIIIIHIIIIIIIIIIIIIIIIIIIIIIIHIIIHIIIIIHIIIIHIIIIIIIIIIHIIHFIIHIIIIIIIIIIIIIHIIIIIIIIIIIIIIIIIIIIIIIIIIIIIIIIIIIIIIIIIIIIIIIIIIIIIIIIIIIIIIIIIIIIIIIIHIIIIIIDDDDD
@HISEQ:969:HM2KJBCX2:2:1101:11380:61250 2:N:0:ACTATGCA
GTAGTGTCAACACCCAACCTATCCCTATTAATCATTACGTCAATCCTAGAAACCAACAAAATAGGATCGAACGTCCTATTTCATTATTCCATGCTAATGTATTCAAGCGTTAGCCTGCTTTAAACACTCTAATTTTTTCAAAGTAACAGTCCTGTTTCCCTGCAACACCAAATTAATGACATTACAGTTCTTCAGAAAGGAGGAATCAGCGAAGCCAGTGCATACCAGTGGCACGACCAACCTGCTGACCCCGAAATTCAACTACGAGCTTTTTAACTGCAACAACTTTAATATACGCTATTGGAGCTGGAATTACCGCGGCTGCTGGCACCAGACTTGCCCTCCAA
+
DDDDDIIIHHGIIIIIIIIIHIIIIIIIIIIIIIIIIIFGHHIIIIIIIHIIGHIIIHIIGIIGHHIIHIIIIHIHIIIIIHFHIIIHIIGIIHIIHIIIIIIIIIIIIHHIIHIIIIIIIIIIIIIIHIIGIIIIHIIIIHIIIIIIIIIIIIIIIIIIIIIIIIIHIIIHHHIIIIIIIIIHIIIIIIIIIIIIIIIIIIIIIHIIIIIIIIHIIIIIIHIIHIIIIIIIIIIIIIIIIIHHHHIIIIIIIIIIIHIIIIIIIIHIIIIIIIIIIIIIIIIIIIIIIIIIIIIIIIIIIIIIIIIIIIIIIIIIIIHIIIIIIIIIIIIIIIHIIIIIIIDDDDD
@HISEQ:969:HM2KJBCX2:2:1101:16106:61926 2:N:0:ACTATGCA
GTAGTGTCAACACCCAACTATCCCTATTAATCATTACATCGATCCTAGAAACCAACAAAATAGAATCTGATGTCCTATTTCATTATTCCATGCTAATGTATTCAAGCGTAAGCTTGCTTTAAACACTCTAATTTTTTCAAGGTAACAGTCCTAATTCCCCATAACATCAAATAAATGACATTATGGTTCTTTAGAAGGAGGAATCAGTGAGACCAGTACATACCAGAGGCATGACCAACCTACTAACCCCGAAATTCAACTACGAGCTTTTTAACTGCAACAACTTTAATATACGCTATTGGAGCTGGAATTACCGCGGCTGCTGGCACCAGACTTGCCCTC
+
@DBBDHIIIHEHIHIIHHII?ECCGGHIHHHGHHHHFHIEHHIIHFG@@FH@GEHHICFHGHHIGHHHHDH@HEFCCEGC@?DGEEHIFHEHGHHHIIIIIHHIIIIHIHCGIHEHIIHHEHHIHHHHECHHHIIHICFHIHHHFHHEHIIHIHHCHFHCHEDGEHCHHHGHIIHHFEFIIIHGH;IHHGDHIIHGIIIHIIIIIIIIFIIIIIIHFHHGHHHHIIIIGIIHIIGGIHECIHHHHHHDHFEGHHHHIIHDCCEHCCEHHF?DHEF?GIIHHEGFHFIHHGHEEHIHCIIIIHHHIHEHIIIIIIIIHHEHHHHIHHHHIIIHGIHGGDDB@A
@HISEQ:969:HM2KJBCX2:2:1101:11694:62277 2:N:0:ACTATGCA
GTAGTGTCAACACCCAACTATCCCTATTAATCATTACGGCGGTCCTAGAAACCAACAAAATAGAACCAACGTCCTATTCTATTATTCCATGCTAATATATTCAAGCAAACATGCCTGCTTTAAACACTCTAATTTTTTCAAAGTAAAAGTCTTGGATCCCTAGCGCACTCAATTAAGAGCACACTAGTTCCCCAAAAGGAAAAGCCCAAAGTTGCAGTACAAACCTTTCGGTTGACGGCAACTATAAGCCCAAAATTCAACTACGAGCTTTTTAACTGCAACAACTTTAATATACGCTATTGGAGCTGGAATTACCGCGGCTGCTGGCACCAGACTTGCCCTCCAA
+
@DDADGHIHIHIIHIIIHIIIIIIIIIHIIIIHFEHIHHIHHHIIIHIHHHHIIIGFHFHIIIIIIEHIGHH@@@CEEHHHGHHIGHIHEHHFHHHICHHHDGHGCFHHHIIGHHFHHHHHHHHHHFEGIIIIIIIIIIHIIIIHIIIHIHIII:IHIIIIIIIIHIHGIIIIGIIHIIIIIIHHIIHHGHGIIHHHIIIIIIIIHIIIIIIIIIIIIIIIIIIIIIIIIIIIIIIIHIIIIHGFIIHHHIIIIIIIIIIIIIIIIIIHIIIIIIIIIIIIIIIIIIIIIIIIIIIIIIIIIIIIIIIIIIIIIIIIIIIIIIIIIIIHIIHIIIIIIIIIDDD@B
@HISEQ:969:HM2KJBCX2:2:1101:10120:62192 2:N:0:ACTATGCA
GTAGTGTCAACACCCAACTATCCCTATTAATCATTACGGTGATCCTAGAAACCAACGAAATAGAACCAAGCCGTCCTATTTCATTATTCCATGCTAATATATTCAGACGTTAGCCTGCTTTAAACACTCTAATTTTTTCAAAGTAATAGTCCTGATTTCCAATCACACCAAATAAATGGCATGAAAGTTCCTCAGAAGGTAGAGATTTATCTCACCAGTACAGACAATTAAGCCTGACCAATGGGTAAACCCCGAAGTTCAACTACGAGCTTTTTAACTGCAACAACTTTAATATACGCTATTGGAGCTGGAATTACCGCGGCTGCTGGCACCAGACTTGCCCTCCAA
+
DDCCDHIIHIIIIIIIHIIIIHEEHHHIHHHIIIIIIIHEHIIIIIIIHIIIHIIIEHHGIIIGHHHCHCEHIHHHIIIHIEGFHFHHIIHIIIEFHHHHIGHEHHGIIIHG<B1G@EDI9IGHI:9H87@CCEHHII8HHHI9II8HI9I9IIIIH8GIIGIII:9IIIII;IIIIIIGHGIIHIIIGHIIIIFIIIGIIIIGIIIGIIHIIIIIIIIIGIIIIIIIFIGIIGIGIIIIIIIIGFGIIIIIIIHHIIIIIIIIIIIHIIIIIIIIIIIIIIIIIIIIIIIIIIIIIIIIIIIIIIIIIIIIIIIIIIIIIIIIIIIIIIIIIIIIIIIIIIIDDDDD
@HISEQ:969:HM2KJBCX2:2:1101:10812:63175 2:N:0:ACTATGCA
GTAGTGTCAACACCCAACTATCCCTATTAATCATTACGTCAATCCTAGAAACCAACAAAATAGGATCGAACGTCCTATTTCATTATTCCATGCTAATGTATTCAAGCGTTAGCTTGCTTTAAACACTCTAATTTTTTCAAAGTAACAGTCCAAATTCCCCGCAACACCAAATTAATGGCATTACGGATCATCAGGAAGGAGGAATCAGTGAGACCAGTACATACCAGAGGCATGACCAACCTACTAACCCCGAAATTCAACTACGAGCTTTTTAACTGCAACAACTTTAATATACGCTATTGGAGCTGGAATTACCGCGGCTGCTGGCACCAGACTTGCCCTCCAA
+
DDDDDIIIIIIIIIIIIIIIIIIIIIIIIIIIIIIIIIIIIIIIIIIIIIIIIIIIIIIIIIIIIIIIIIGHIIGIIIIIGHIIIIIHHIIHHIIIIHIIIIIIIIIIIIIHIIIIIIIIIIIIIIIIIIIIIIIIIHIIIIIIIIIIHIIHHIHIIIIHHIIIIIIIIIIIIIIIIIHIIIIIIIIIIIHIIIIIIIIIIIIHHIIIIIIIIIIIIIIIIIIIIIIIIIIIIIIHIIIIIIIHIIIIIIIIIIIIIIIIIHIIIIIIIIIIIIIIIIIIIIIIIIIIIIIIIHIIIIIIIIIIIIIIIIIIIIIIIIIIIIIIIIIIIIIIIIIIIIIIIDDDDD
@HISEQ:969:HM2KJBCX2:2:1101:3730:62694 2:N:0:ACTATGCA
GTAGTGTCAACACCCAACTATCCCTATTAATCATTACGTCAACCCTAGAAACCAACAAAATAGGATCAAACGTCCTATTTTATTATTCCATGCTAATGTATTCAAGCGTTAGCCTGCTTTAAACACTCTAATTTTTTCAAAGTAACAGTCCTGTTTCCCTGCAACACCAAATTAATGACATTACAGTTCTTCAAGAAGGAGGAACCAGTAAAGCCAGTGCATACCAGAGGCACGACCAACCTACTAATCCCGAAATTCAACTACGAGCTTTTTAACTGCAACAACTTTAATATACGCTATTGGAGCTGGAATTACCGCGGCTGCTGGCACCAGACTTGCCCTCCAA
+
DDDADIIIIIIGHHIIHHIGFHHHIHIIHIGHHIIIIIIHIIIIIIHGHHGHFHHIIIIIIHFHHIIIHHHFHHHHIHIIIIIGHIHHIIGFHIIIIIIHIHHHIIIIIIIIHIIIHIIIIIIIIGIIHIIIIIIIIIIIIIIIIIHIIIIIIIIIIHIIIIIIIIIIIIIIIIIIIIIIIIIIIIIIGIIIHIIIIIIIIHIGIIIIIIIIIIIIIIIIIIIIIIIIIIIIIIIIIII<IIHHHIIIIIIIIIIIIIGIIIIIIIIIIIIIIIIIIIIIIIIHIIIIIIIIIHIIIIIHIIIIIIIIIIIIIIIIIIIIIIIIIIIIIIIIIHIIIIIIIDDDDD
@HISEQ:969:HM2KJBCX2:2:1101:3286:63296 2:N:0:ACTATGCA
GTAGTGTCAACACCCAACTATCCCTATTAATCATTACGTCGATCCTAGAAACCAACAAAATAGAATCAAACGTCCTATTTCGTTATTCCATGCTAATGTATTCAAGCGTGAGCCTGCTTTAAACACTCTAATTTTTTCAAAGTAACAGTCCTGATTCCCCAAGACACCAAATTAATGACATCATGGTTCGTCAGAAGGTAGAAATCAATAATACCAGTACGTACAATAGCACGACCAATAAATTGATCCCGAAATTCAACTACGAGCTTTTTAACTGCAACAACTTTAATATACGCTATTGGAGCTGGAATTACCGCGGCTGCTGGCACCAGACTTGCCCTCCAA
+
DDDDDIIIIIIIIIIIIIIIIIIIIIIIIIIIGIIIIIIIIIIIIIIIIIIIHHIIIIIIIGHGHHIIGIHHIGGIIIIIIIIIIIIIHIIIFHHIIHHIIIHIIIIIIIHHIHIIIIIIIHHHHHIIIHIIHIIHIIIIIIIIIIHHHIIIHIIIIIIIIIIIIIHIIIIIHHHIIIIIIIIIIHIHHIIIIIIIIHHIIIHIIIIIIIIIIIIIIIIIIIIIIIIIIIIIIIIIIIIIIIIHIIIIIIIIIIHHIIIIIIIIIIIIIIIIIIIIIIIIIIIIIIIIIIIIIIIIIIIIHIIIIIIIIIIIIIIIIIIIIIIIIIIIIIIIIIIIIIIIDDDDD
@HISEQ:969:HM2KJBCX2:2:1101:16580:62590 2:N:0:ACTATGCA
GTAGTGTCAACACCCAACTATCCCTATTAATCATTACGGTGATCCTAGAAACCAACGAAATAGAACCAATCCGTCCTATTTCATTATTCCATGCTAATGTATTCAGACGTTAGCCTGCTTTAAACACTCTAATTTTTTCAAAGTAACAGTCCTGATTTCCTATCACACCAACTAAATGGCATGAAAGTTCCTCAGAAGGTAGAGATTTATCTCACCAGTACAGACAATTAAGCCTGACCAATGGGTAAACCCCGAAGTTCAACTACGAGCTTTTTAACTGCAACAACTTTAATATACGCTATTGGAGCTGGAATTACCGCGGCTGCTGGCACCAGACTTGCCCTCCAA
+
@BD?DCDCGHEHG00CCCG@HH1<CGHHGHH@@GFCHGHGECEHEGCE<CGHHF1CCGHEFHIEEGHIIHEFCC1CCFHE?GEGHIGE?F?DHHHIEH@HHEHGGEA<CHGH<GCEC6FAFGEFH1C:EHHIHC?@HEHGHEHCGHGHDGHGHF?HEGGHHGHC@EGHGDCDFHCHEIIGIIIFHIHHCHHEHHGG9CHCGECIIIHIGIHHIIGEHHHG@I<CG@FECGGEFHGCCEIHHD1CHD<<CCHHGEC@@GEHCEEHHEHIIHGGHHHFCHEGIGIIIHEEHGIHH=HHHHHCHHHHHHEFEGC@HHHHIHHIIIIIHEHEHEFEIIHHHIIIIHGD@@DA
@HISEQ:969:HM2KJBCX2:2:1101:15916:63598 2:N:0:ACTATGCA
GTAGTGTCAACACCCAACTATCCCTATTAATCATTACGGTGATCCTAGAAACCAACAAAATAGAATCATGCCGTCCTATTTTATTATTCCATGCTAATGTATTCAAGCAAAAATGCCTGCTTTAAACACTCTAATTTTTTCAAAGTAAAGGTCCTGGTTCCTCGTGGCACCCAATTAAGGACATCACGGTTCTCCAGAAGGTGAGAAATTCACTACACCAGTTCATACCCCTTAAGGCACGACCGATGTGCAAATCCCGAAATTCAACTACGAGCTTTTTAACTGCAACAACTTTAATATACGCTATTGGAGCTGGAATTACCGCGGCTGCTGGCACCAGACTTGCCCTCCAA
+
DDDDDIIIIIIIIIIIIIIIIIIIIIIIIIIIIIIIIIGIIIIIIIIIIIIIIIIIIIIIIIIIIIHIIIIHIIIIIIIIHIIGIIIIIIIIGHIHHIHHIFHHIHHHIIIIIIIIIIIIHIIIIIIIIIIIIGIIIIIIIIIIIIIIIIIIIIIIIIIIIIIIIIIIIIIIIIIIIIIIIIIIIIIIIIIIIIIIIIIIIIIIIIIIIIIIIIIHIIIIIIIIIIIIIIIIIIIIII=IIIIIIIIIIIIHIIIIIIIIIIIIIIIIIIIIIIIHIIIIIIIIIIIIIIIIIIIIIIIIIIIIIIIIIIIIIIIIIIIIIIIIIIIIIIIIIIIIIIIIIIIIIIIIDDDDD
@HISEQ:969:HM2KJBCX2:2:1101:4678:64147 2:N:0:ACTATGCA
GTAGTGTCAACACCCAACTATCCCTATTAATCATTACGGTGATCCTAGAAACCAACAAAATAGAACCATGCCGTCCTATTCTATTATTCCATGCTAATGTATTAGAGCAAAATGCCTGCTTTAAACACTCTAATTTTTTCAAGGTAAAGGTCCTGGTTCCACATGACACCCAATTAAGGACATCATGCTTCTCCAGAAGGTGAGAAATCAACTGCGACAGTTCATACCCCTTAAGGCACGACCATCACGTCAATCCCGAAATTCAACTACGAGCTTTTTAACTGCAACAACTTTAATATACGCTATTGGAGCTGGAATTACCGCGGCTGCTGGCACCAGACTTGCCCTCCAA
+
0<<<<<<DGGD1@@=@GHHHH@1F?CG?GHI1CH@FEC0C111<<1D1D<<@11D0<<F@EC11<DFCEH@F?0/<0D@ECC<<D1GHFC<1D1FFHG?C11</1@HE@DCGF1<EF8167GABD61EGACCGHHH$B<8<B1IIHIIHHHHCIIHG,<GGEH@CEHCH?EEFCHHHI;HCD<</GECF<HHD/HG<<HFFIHH@@FHHHFHCD0<1EG@F<<C@D/1F@EIHHHHG?HHCHCIHGC@>C<GC/CDH@CEG@HEC<1=HEHHH@CHHFCC<CEFHGC?EHCEFHHHD<C<CG@?C?IIIHHHFHG<HEHHGHHCHGCHCF?H@@HHHCHCIIH@HE<@?AA@
@HISEQ:969:HM2KJBCX2:2:1101:18041:64114 2:N:0:ACTATGCA
GTAGTGTCAACACCCAACTATCCCTATTAATCATTACGTCAATCCTAGAAACCAACAAAATAGGGTCAAACGTCCTATTTCATTATTCCATGCTAATGTATTCAAGCGTGTGCCTGCTTTAAACACTCTAATTTTTTCAAAGTAACAGTCCTGATTCCCCATGACACCAAATTAATGACATCACAGTTCGTCAGAAGGTAGAAATCAATAATACCAGTTCATACTAGAGGCACGACCAATATATTGATCCCGAAATTCAACTACGAGCTTTTTAACTGCAACAACTTTAATATACGCTATTGGAGCTGGAATTACCGCGGCTGCTGGCACCAGACTTGCCCTCCAA
+
DDDADIIHHIIIFHHH?GHE@@GCHHHHEHHHIIIGIGHHH=HFFHEHHHIGHEIHHCHHH?F@@GHHHIHGIGFCHHEFEHHGHHH@GHIH?FEHHHHHHEHGHHHIIHHGCEFHHGEFIIIIIIHHHHHHECGHIHHEHHHIIIIIIIIGIHHEGIHGHIIIHHIHHGHGHHHIIIIIHIIIIHHIIIIIIHIHGIIIIIIIIIIIIIHFHHHHHIIIIFHHFHHFFIGIIIHHHHIGIIIIHIIGIHIIIIIIIIIIHHHHIIHDHIHHHFHIHIIIIIIIIIIIIIIIIIIIIIIIIIIIIIIHIIIIHIIIIIIIIHIIIIIHIIHIGHHIHIIIIDDDDC
@HISEQ:969:HM2KJBCX2:2:1101:14268:64560 2:N:0:ACTATGCA
GTAGTGTCAACACCCAACTATCCCTATTAATCATTACGTCAATCCTAGAAACCAACAAAATAGGTTCGAACGTCCTATTTCATTATTCCATGCTAATGTATTCAGGCGCTGGCCTGCTTTAAACACTCTAATTTTTTCAAAGTAACAGTCCTGTTTCCCCGCAACACCAAATTAATGGCATTACGGTTCTACAAGAAGGAGGAATCAGCAAGCTAGTACATACCAGTGGCAAGACCAACCTGCTGATCCCGAAATTCAACTACGAGCTTTTTAACTGCAACAACTTTAATATACGCTATTGGAGCTGGAATTACCGCGGCTGCTGGCACCAGACTTGCCCTCCAA
+
@D@@DHHEHHHGGEHGHHHIGHCFHIIIHHHIHIIHIHHIHIHHHHHHHIIIHHIIHEFHEEHGHHIHIHHHHHHE?@DG?@FHHHHEFHCHFHIHIHEHIIIIIIHEHE=IHHHHHHHHHHHHHEHHCHIIIHEHCGIIHIIHIIIHHHHHFHHHIHCHH?IHHIIHGHCHHHHIIGGHIHIHHIHHIIIIIIGIIIIIIIIIIHHHIIIIHIIIIIIIHEIHIIIIIIIHIIGHIIHIIHEDHHHIHIIIHIIHHHHIIIHGIHDFIIIFHFIHIHHHHHHHIHEHIIHIIIIIIIIIIIGIIIIIIIIHIIIIIIIHIGIIIHIIIIIIIIHIIIIIDCDDA
@HISEQ:969:HM2KJBCX2:2:1101:14891:65013 2:N:0:ACTATGCA
GTAGTGTCAACACCCAACTATCCCTATTAATCATTACGTCGATCCTAGAAACCAACAAAATAGAATCAAACGTCCTATTTCATTATTCCATGCTAATGTATTCAAGCGTAAGCCTGCTTTAAACACTCTAATTTTTTCAAAGTAACAGTCCTGATTCCCCACGACACCAAATTAATGACATCGCGGTTCTTCAGAAGGTAGGAACCGATAATGCCAGTGCGTACCGAAGCACGACCAACAATTCGATCCCGAAATTCAACTACGAGCTTTTTAACTGCAACAACTTTAATATACGCTATTGGAGCTGGAATTACCGCGGCTGCTGGCACCAGACTTGCCCTCCAA
+
BDBADIIHHIIIHHIIIIIIIIIIIIIIIIIIIIIIIIIIIIIIIIIIIHIIHIIIHIIIIIIIIIIIGIGHHIIIIIIIIHIIIIIHIHIIIIHIIIIIIIIIIIIHIIIIIHIIIIIIIHIHIIIIIIGHHIIIIHIIIIIIIIHHHIIIHIIIIIHIIIIIIIIIHHIIIIHHIHIIIHIIIHHHIHHIIIIIIIIIIIIIIIIIIIIIIIIIIIIIHHIIIIIIIIIIIIIIIIIIIHEHIIIIIIIIIIIIIIIIIIIIIIIIIIIIIIIIIIIIIIHIIIIIIIIIHIIIIIIIIIIIIIIIIIIIIIIIIIIIIIIIIIIIIIIIIIIIIIIIDDDDD
@HISEQ:969:HM2KJBCX2:2:1101:20114:65200 2:N:0:ACTATGCA
GTAGTGTCAACACCCACCTATCCCTATTAATCATTACGGTGATTTAGAAACCAACAAAACAGGACCACCGTCCTATTTTATTACTCCATGTTAATGTATTCAAACGTAAGCCTGCTTTGAACACTCTAATTTTTTCAAGGTAAAGGTCCTGGTTTCCCACTACGCTAAATTAATAACATGATGGTTCCCCAGAAGGTAGAAATTCCACACGCCAGTACAGACAATTGCCCGACCAGCGGTAGAACCCCGAAATTCAACTACGAGCTTTTTAACTGCAACAACTTTAATATACGCTATTGGAGCTGGAATTACCACGGCTGCTGGCACCAGACTTGCCCTCCAA
+
0D<@D1DCCFHH?H=<0<F1DF<@CEC<C1<<D<FECHHH1<FHHHE1111<<<<E111C@@FC@11CCE@E/0DG1@F<1<111<1<<D<1<1<FH11/<GHH@8DC?1DFC@G1@8<1HE?IHG@B1E?@@1FEECFEFGEGB)<D@HFFEB<DG;??DGHHHFHEF8@HEDC<5<CC<C?D/C=H>C/IHHDCCEIHCGH>CHHDCHD11CHCHHHGHEFHEDIGIIHHGIHFHDFGG:IIIGIIIIHF<HEFHHHIGIHHEHIIHIHHCHEIHGEHHFCFCFHG=ECHHEHHHGGIIHG@IIHIIHHHHHHIIIIGHHIIIIIIHFHIHHHIHED@@@B
@HISEQ:969:HM2KJBCX2:2:1101:6667:65630 2:N:0:ACTATGCA
GTAGTGTCAACACCCAACTATCCCTATTAATCATTACATCGATCCTAGAAACCAACAAAATAGAATCGGATGTCCTATTTCATTATTCCATGCTAATGTATTCAAGCGTAAGCTTGCTTTAAACACTCTAATTTTTTCAAGGTAACAGTCCTAATTCCCCATAACATCAAATAAATGACATTATGGTTCTTTAGAAGGTGAGAACCAATAAAACCAGTACATACCAAGGCATGACCGATTCCTTGATCCCGAAATTCAACTACGAGCTTTTTAACTGCAACAACTTTAATATACGCTATTGGAGCTGGAATTACCGCGGCTGCTGGCACCAGACTTGCCCTCCAA
+
DDDDDIIIIIIIIIIIIIIIIIIIIIIIIIIIIIIIIIIIIIIIIHIIIIIHIIIIIIIIIIHIIIHIIGIHIHIIIIIIIHIIIIIIHIIIIIIIIHIIIIIIIHIIIIIIIIIIIIIHIHIIIIIHIIIIIIIIHIGIIIIIIIIIHIIIIIIIIHIIIIIIIHIIIIIIIIIIIIIIIIIIHIIIIIIIIIIIIIIIHIIIIHIIHIIIIIIIIIIIIIIIIIIIIIIIIIIIIIIIIHHGIIIIIIIIIIIHHIIIIIIIIIIIIIIIIIIIHIIIIHIIIIIIHIIIIIIIIIIIIIIIHIIIIIIIIIIIIIIIIIIIIIIIIIIIIIIIIIIIDDDDD
@HISEQ:969:HM2KJBCX2:2:1101:3445:65241 2:N:0:ACTATGCA
GTAGTGTCAACACCCAACTATCCCTATTAATCATTACCTCGACTCCGAAAGCCAACGAAATAGAACCGAGGTCCTATTCCATTATTCCATGCACTAATGTTCAGGTTGTAGCGCCTGCTTTGAGCACTCCAATTTTTTCAAAGTAAACGTGCTGGCCACTCATGGCACTCGGTTAAGAGAACCATAAACGAACCAACAAGATCGTCCGGGCAAACAGTAAACGCCGCAAGGCGCACCGCTCGCCCGAAACCGAGATCCAACTACGAGCTTTTTAACCGCAACAACATTAATATACGCTATTGGAGCTGGAATTACCGCGGCTGCTGGCACCAGACTTGCCCTCCAA
+
DDDDDIIIIIIIIII1DGHIIIIIIIIIIIIIIIIIIIIIIIIIIIIIIIIIIIIIIIIIIIIIIIIIIIIIIIIIHIIIIHIIIIIIIIIIIIIHIIHGHGFHIHIHIIIHIIIHHIHIIIHHIIIIIIIIIIIIIIIIIIIIIIIIIIIIIHIIIIIIIIIIIIIIIIIIHHIHIIHHHHIIIIIHHIHIIIIIIIIIHIIIHIIIIIIIIIIIIIIIHIIIIIIIIIIIHIIIIIIIIIHHDIIIIIIIIIIIIIIIIIIIIIIIIIIIIIIIIIIIIIIIIIIIIIIIIIIIHHHHGIIIIIIIIIIIIIIIIIIIIIIIIIIIIIIIIIIIIIIIIDDDDD
@HISEQ:969:HM2KJBCX2:2:1101:15130:65879 2:N:0:ACTATGCA
GTAGTGTCAACACCCAACTATCCCTATTAATCATTACGTCAATCCTAGAAACCAACAAAATAGGATCAAACGTCCTATTTCATTATTCCATGCTAATGTATTCAAGCGTTAGCCTGCTTTAAACACTCTAATTTTTTCAAAGTAACAGTCCTGTTTCCCTGCAACACCAAATTAATGACATTACAGTTCTTCAAGAAGGAGGAACCAGTAAAACCAGTACATACCAGAGGCACGACCAACTTACTAATCCCGAAATTCAACTACGAGCTTTTTAACTGCAACAACTTTAATATACGCTATTGGAGCTGGAATTACCGCGGCTGCTGGCACCAGACTTGCCCTCCAA
+
BDDDDIIIHIIIHIIIIIGIIIHHIHIIGIGIIIIIIIIIHIHHHIHEHFHIIIIIIHHIIIIIIHICHEHIIIGHHIII?GHIHIHIIHIGHIHEHHGIHHHIHHGHHIIHIHIIIHHIIIIHIIIIIIIHIIHIHIHHIIHIIIIIHHHHHHHHIIIHIIIIIIIIHEEHHIIIHIIIIIIIIIIIIIHIIIHIIIIHHHIHHHIIIIIIIIIIHHIHHIIHHIIIIHGIIIIIIIIIIHHGDIIHIIHHCHIIIIIIIIHIIIIIIHIIIHGIIIIIIIHIIIIIIIIIIHIGIHHHHIIHIIHIIIIIIIIIIIIHIHIIIIIIIIIIIIIIIHIIHDDADD
@HISEQ:969:HM2KJBCX2:2:1101:6274:66934 2:N:0:ACTATGCA
GTAGTGTCAACACCCAACTATCCCTATTAATCATTACGTTGTACCTAGAAACCAACAAAATAGGTTCGAACGTCCTATTTCATTATTCCATGCTAATGTATTCAAGCGTTTGCCTGCTTTAAACACTCTAATTTTTTCAAAGTAACAGTCCTGACTCCCCACAACACCAAATTAATGACATCATGGTTCATCAGAAGGGAGAAATCAACGACGCCAGTGCGTACCGAAGGCACGACCGACATGATGGTCCCGAAATTCAACTACGAGCTTTTTAACTGCAGCAACTTTAATATACGCTATTGGAGCTGGAATTACCGCGGCTGCTGGCACCAGACTTGCCCTCCAA
+
DDDDDIIIIIIIIIIHIIIIIIIIIIIIIHIIIIIIIIIIHIIIIIIIIIIIIIHH@GHHHHHHGHIHIIHIIIIIIIHIIIIIIIIHHIIHIIIIIIIIHIIIIIIIIIIIHIHIIHIIIHHIIIHIIIIIHHIIIIIHHIIIIIIIIIIIIIHHHIHHIIIIIIIIIIIIIIIIIIIIIIIIIIIIIIIIIIIIII;IIIIIIIIIIIIIIIIIIIIIIIIIIIIIIIIIIIIIIIIIIIIHHIIIIIIIIIIIIIIIIIHIIIIIIIIIIIIIIIIIIIIIIIIIIIIIIIIIIIIIIIIIIIIIIIIIIIIIIIIIIIIIIIIIIIIIIIIIIIIIIDDDDD
@HISEQ:969:HM2KJBCX2:2:1101:20098:67570 2:N:0:ACTATGCA
GTAGTGTCAACACCCAACTATCCCTATTAATCATTACCTCGACTCCGAAAGCCAACGAAATAGAACCGAGATCCTATTCCATTATTCCATGCACAAGTGTTCAGGCTGTAGCGCCTGCTTTGAGCACTCCAATTTTTTCAAAGTAAACGTGCTGGCCACACATGGCACTCGATTAAGAGAACCATGCACGAACCAACAAAATCGTCCGGGCAAACAGTAGACACCGCAAGGTGCACCGCTCGCCCGAAACCGAGATCCAACTACGAGCTTTTTAACCGCAACAACGTTAATATACGCTATTGGAGCTGGAATTACCGCGGCTGCTGGCACCAGACTTGCCCTCCAA
+
DDDDDIIIIHHIIIIIIIIIIIIIIGIIIIIIIHIIHHIIIIIIGIIHIIIIIHHIIIICHHHHIIIIIIIHIIIIGHIHIIIIIIIIHFGHHIIIIIHHHHHHHIIIIIIIIHHHHIIIIIHIIIIIIHIHIIHIHHHIHIHHHIIIIIIIIIIIIIIIIIIIIIIHHIHHEIIIIIIHIIIIIIHIIIIIIIIIIIFGHHIIIIIIIIIIIIIIIIIIIIHIIIIIIIIIIIIIHIIIIHIIHIIIIIIIIHIIHIIHIIHIIIIIIIIGIIIIIIIIIIIHIIHIIIIIIIIIIIIIIIIIIIIIIIIIIIIIIIIIIIIIIIIIIIIIIIIIIIIHIDDDDD
@HISEQ:969:HM2KJBCX2:2:1101:14303:68180 2:N:0:ACTATGCA
GTAGTGTCAACACCCAACTATCCCTATTAATCATTACGTCAATCCTAGAAACCAACAAAATAGGATCGAACGTCCTATTTCATTATTCCATGCTAATGTATTCAAGCGTTAGCCTGCTTTAAACACTCTAATTTTTTCAAAGTAACAGTCCTGTTTCCCTGCAACACCAAATTAATGGCATTACAGTTCTTCAGAAAGGAGGAATCAGCGAAGCCAGTGCATACCAGTGGCACGACCAACCTGCTGACCCCGAAATTCAACTACGAGCTTTTTAACTGCAACAACTTTAATATACGCTATTGGAGCTGGAATTACCGCGGCTGCTGGCACCAGACTTGCCCTCCAA
+
DDDDDIIIIIIIIIHIIIIHIIIIIIIIIIIIIIIIIIIIIIHIIIIIIHIIIIIIIIHIIIHHIIIIIIIIHIIIIIIIIIIIIIHIIIIIIIIHIIIIIIIHHIIIIIIIHIIIIIIIIIIIIIIIIIIIIIIIIIIIIIIIIIIIIIIIIIIIIIIIIIIIIHHHIHIHCIIIIIIHHIIIIIIIHIIIIIIIIIIIIIIIIIIIIIIIIIIIIIIIIIIIIIIIIIIIIIIIIIIIIIIHHIIIIIIIIIIIIIIIIIIIIIIIIIIIIIIIIIIIIIIIIIIIIIIIIIIIIIIIIIGIIIIIIIIIIIIIIIIIIIIIIIIIIIIIIIIIIIIIIDDDDD
@HISEQ:969:HM2KJBCX2:2:1101:1518:68389 2:N:0:ACTATGCA
GTAGTGTCAACACCCAACTATCCCTATTAATCATTACGTCGATCCTAGAAACCAACAAAATAGAATCAAACGTCCTATTTCGTTATTCCATGCTAATGTATTCAAGCGTGAGCCTGCTTTAAACACTCTAATTTTTTCAAAGTAACAGTCCTGATTCCCCATGACACCAAATTAATGACATCATGGTTCGTCAGAAGGTAGGAATCAATAATACCAGTACGTACAATAGCACGACCAATAAATTGATCCCGAAATTCAACTACGAGCTTTTTAACTGCAACAACTTTAATATACGCTATTGGAGCTGGAATTACCGCGGCTGCTGGCACCAGACTTGCCCTCCAA
+
DDDDDIIHIIIIIIIIIIHIIIHIIIIIIIIIIIIIIIIIIIIIIIIIIIIIIIIIIIIIIIHIIIIIHHHHFHHGIIHHIIIIIIIGGIIGGIIIIIIIHIIIIHHHHHIHHHHHIIIIHGHIHIHIIIHIIIHIIIIIIIIIIIIIIIIIIIIIIHHHIIIIIIHIIIHHIIIIHIIIHIIIIIIIIIIIIIIIIIIIIIIIIIIIIIIIHIIIIIIHHIIIIIIIIIHHIHHIIIIIIIHHIIIIIIIIIIIIHHIIIIIIIIIIIIIIIIIIIIIIIIHHGHHIIHIIIIIHIIIIIIIIIIIIIIIIIIIIIIIIIIIIIIIIIIIIIIIIIIIIDDDDD
@HISEQ:969:HM2KJBCX2:2:1101:15024:68181 2:N:0:ACTATGCA
GTAGTGTCAACACCCAACTATCCCTATTAATCATTACGGTGATCCTAGAAACCAACGAAATAGAATCAGTCCGTCCTATTTCATTATTCCATGCTAATGTATTCAGACGATAGCCTGCTTTAAACACTCTAATTTTTTCAAAGTAACAGTCCTGATTCCCTAAAACACCAAATTAATGGCATTATAGTTCGTCAGAAGAGAGAAACCGATTATACCAGTACGTACAAAAGCACGACCAGTAGACCGGTCTCGAAATTCAACTACGAGCTTTTTAACTGCAACAACTTTAATATACGCTATTGGAGCTGGAATTACCGCGGCTGCTGGCACCAGACTTGCCCTCCAA
+
BDDDDIIIIIIIIIIIIIIIIIIIIIIIIIIIIIIIIIIIIIIIIIIIHIHIIIIIIIIHIIHIIIIIIIIIGHIIHIIHIHHIIIIIIHIIIIIIIIIIIHIIIIHHIIIIIIHIIHIHIIIIIHIIIIIHHIIIIIIIIIIIIIIIIIIIIHIIIIIHIIIIIIIIIIIIIIIIIHIIIIIIIIIIHIIIIIIIIIIIIIIIHIIIIIIIIIIIIIIIIIIIIIIIIIIIIIIIIIIIIIIIHIIIIIIIIIIIIIIIIIIIIIIIIIIIIIIIIIIIIIIIIIIIIIIIHIIIIIIIIIIIIIIIIIIIIIIIIIIIIIIIIIIIIIIIIIIIIIIIIDDDDD
@HISEQ:969:HM2KJBCX2:2:1101:15809:69197 2:N:0:ACTATGCA
GTAGTGTCAACACCCAACTATCCCTATTAATCATTACTCCACTCCTAGAAACCAACAAAATAGAACCGAAGTCCTAAATTATTATTCCCTGCTAATGTATTCAAGGCATAAGCCTGCTTTAAACACTCTAATTTTTTCAAAGTAATAGAGCTAGATGGCGACGACAAGCCCAGTAAAGGGTTGTCGCCGTTCTCAAGCAAGATGGTAGACGCGCGCCAGCACACACACTCGTAACCGAGGCGGGCCAGGTGCGTCAAACCAGAAATCCAACTACGAGCTTTTTAACTGCAACAACTTTAATATACGCTATTGGAGCTGGAATTACCGCGGCTGCTGGCACCAGACTTGCCCTCCAA
+
0<D@0<11<11D@0<1<0F1@GH?<11<DEHHCH?1G11<<1<1<C@H1<DG?H?<<@@H1C?<<DH/CC?11<1DDE@CDCG1D1CF1<<111D1DCGHGCGH11HHG?F<@F3<EFHG?GGHEEEGHEB>CHEF@EDCHGEHH?HHG?FB1EFGE<CGIHGIHHAG?HGCHFHF?@.B+??BDFHCHDCF?EG@CHHEHFEFH@AA:</<D/DEHHEGH@HC@HHHFIIIGHHEECHCHIGFEEHE?C=CHEDGHHHGHHHGD?HHCE<<<IIHFEHFH@CEIHIIIIIIHEHEHFIHIHIHHHEECH@IHHG@IHHHIHHIHDHIIIHIIIIHHFIIHEHEHHHHHHD0@@D@
@HISEQ:969:HM2KJBCX2:2:1101:19124:68864 2:N:0:ACTATGCA
GTAGTGTCAACACCCAACTATCCCTATTAATCATTACGGTGGTCCTAGACCAACAAAATAGAACCAACGTCCTATTCTATTATTCCATGCTAATCTATTCAAGCAAAAGCCCGCTTTAAACACTCTAATTTTTTCAAGGTAATGGTCCTGGTTCCCCGACACACCCAATAAAGGGCATACCGGCTCACCAGAAGGATAGACCCGACAACAGACAGTACTCGCCAGAGACGGACCGCCCGGTCAGGTCTAAAATTCAACTACGAGCTTTTTAACTGCAACAACTTTAATATACGCTATTGGAGCTGGAATTACCGCGGCTGCTGGCACCAGACTTGCCCTCCAA
+
<<0<<CGHE@H<1GHCGHIIIHHIHIIIEFHCHIIHHIHIIIIHHHIIIIIIIGIIIIHCFEHIIHEHIHHHIIIIFEHHIFHHIIII@EHHEHIHHHHEE@EIIIIIHDGHHEFHIIFHFGHHGFGFHIIIIHHFIHHGHHHHIIIIHHE<DHHIIIIIIIIHIHHHFHIIIHHHHHIIHIHIIIIHIIIIIIIIFHIIIHIHIHIIIIHIIIIIIIIIIIHIIIIIIIDIII=IIIIIIIIIIIHIHIIHEHIIHIIHHGIIIHIIGIIIIIIHIIIIIIIIIIIIIIHIHIIIIIIIIHIIIHIIIIIIIHIIGIIHIIHHHHHHHIHIIIIIIIDDDDB
@HISEQ:969:HM2KJBCX2:2:1101:7246:69279 2:N:0:ACTATGCA
GTAGTGTCAACACCCAACTATCCCTATTAATCATTACGTCAATCCTAGAAACCAACAAAATAGGATCGAACGTCCTATTTCATTATTCCATGCTAATGTATTCAAGCGTTAGCCTGCTTTAAACACTCTAATTTTTTCAAAGTAACAGTCCTGTTTCCCTGCAACACCAAATTAATGACATTACAGTTCTTCAAGAAGGAGGAATCAGTAAAGCCAGTACACACCATTGGCACGACCAACCTACTGACCCCGAAATTCAACTACGAGCTTTTTAACTGCAACAACTTTAATATACGCTATTGGAGCTGGAATTACCGCGGCTGCTGGCACCAGACTTGCCCTCCAA
+
DDDDDIIIIHIIIIIIIIIIIIIIIIIIIIIIIIIIIIIIIIIIIIIIIIIHIHIIIIIHIIIHIIIIIIIGHHIIIIIIIIIIIIIIFHIIGIIIIIIIIIIIIIIIHHIHIIIIIIIIIIIIIHIIIIHIIIHIIIIIIIIIIIIIHHHIIIIIIIIHIIIIIIIIIIHFIIIIIIIIIIIHIIIHHIIIIIIIIIIIIIIIIIIIHHIIIIIIIIIIIIIIIIIIIIIIIIIIIHIIIHGGHIIIIIIIIIIIIIIIIIIIIIIIIIIIIIIIIIIIIIIHIIIIIIIIIHIIIIIIIIIIIIIIIIIIIIIIIIIIIIIIIHIIIIIIIIIIIIIIIDDDDD
@HISEQ:969:HM2KJBCX2:2:1101:14665:69788 2:N:0:ACTATGCA
GTAGTGTCAACACCCAACTATCCCTATTAATCATTACGGTGATCCTAGAAACCAACAAAATAGAACCATGCCGTCCTATTTTATTATTCCATGCTAATCTATTCAAGCACTAGCTTGCTTTAAGCACTCTAATTTTTTCAAGGTAATAGCTCTGCTTCCCCAACGCACCAAATTAATGGCATGAAGGTTATTCAGAAGGTAAGAATCCATCAAATCAGTACGAACAGTGAAGCCCGACCGATAGACAGATTCCGAAATTCAACTACGAGCTTTTTAACTGCAACAACTTTAATATACGCTATTGGAGCTGGAATTACCGCGGCTGCTGGCACCAGACTTGCCCTCCAA
+
DDDDDHFHHIIIIGHIIGIIFHIHIIIGIIIIIIIEHICHIHHFHECFHIIIIIIIIEEHHIEEHIIGIGECEE/CGHIIIIFHHIHHHHIIGHIIIIIHHIHHGHHIIIHIIIIIHHHIHIIIHHIIIIIIHHHHHDHIIIHIIIHIIIIIHHHHHIIIIIHHGHHIIHHIHHIIGHIHIIIHIIHIIHIIIIIIIIIIIIIIII;IHHHHIIGIIIIIIGIHIIIIHFGIIIIIHIIIIIIIIHGHIHIIIIIIIIIIIIIIIHIIHIIIIGIHIIIIIIIIIIIIIHIIIHIHIIIIIIIIIIIIIIIIIIIIIIIIIIIIIIIIIIIIIIIIIHHIIGIDDDDD
@HISEQ:969:HM2KJBCX2:2:1101:11930:68782 2:N:0:ACTATGCA
GTAGTGTCAACACCCAACTATCCCTATTAATCATTACGGTGATCCTAGAAACCAACAAAATAGAACCATGCCGTCCTATTCTATTATTCCATGCTAATGTATTCGAGCAAAATGCCTGCTTTAAACACTCTAATTTTTTCAAGGTAAAGGTCCTGGTTCCACATGACACCCAATTAAGGACATCATGCTTCTCCAGAAGGTGAGAAATCAACTGCGACAGTTCATACCCCTTAAGGCACGACCATCACGTCAATCCCGAAATTCAACTACGAGCTTTTTAACTGCAACAACTTTAATATACGCTATTGGAGCTGGAATTACCGCGGCTGCTGGCACCAGACTTGCCCTCCAA
+
@DDDDIIIIIIIIHIIIIIIIIIIIIIIIIIIIIIIIIIIIIIIIGIIIIIIIIIIIIIGIIHIIIIHICHIIIIIIIIIIIIIIIIIIIIIHIIIIIIHHHIIIIIIIIIIIIIIIIIHIIIIIIIIIIIIIIIIIIIIIHIIIIIIIIHHHHIIIIIIIIIIIIIIIIIIIIIIIIIIIIIIIIIIIIIIIIIIIIIIIIIIIIIIIIIIIIIIIIIIIIIIIIIIIIIIIIIIIIIIIIIIIIIIIIHIIIIIHIIIIIIIIIIIIIIIIIIIIIIIIIIIIIIIIIIIIIIIIIIIIIIIIIIIIIIIIIIIIIIIIIIIIIIIIIIIIIIIIIIIIIIIIIIDDDDD
@HISEQ:969:HM2KJBCX2:2:1101:9526:70422 2:N:0:ACTATGCG
GTAGTGTCAACACCCAACTATCCCTATTAATCATTACGTCAATCCTAGAAACCAACAAAATAGGATCGAACGTCCTATTTCATTATTCCATGCTAATGTATTCAAGCGTTAGCCTGCTTTAAACACTCTAATTTTTTCAAAGTAACAGTCCTGTTTCCCTGCAACACCAAATTAATGACATTACAGTTCTTCAGAAAGGAGGAATCAGCGAAGCCAGTGCATACCAGTGGCACGACCAACCTGCTGACCCCGAAATTCAACTACGAGCTTTTTAACTGCAACAACTTTAATATACGCTATTGGAGCTGGAATTACCGCGGCTGCTGGCACCAGACTTGCCCTCCAA
+
ADCDDIIIIIIIIIIIIIHIIGHIIHIIIIIHGGHIIIIHIIHIIGIIIIIIIIIHFEHIIHHHHIIGHIHHGHIIIIIIIHHIIIIHHIIGHHIIIIIIIHHHIIHIIIIIIIIIIIIIHIHHHHIIHIHIIIIIIIIIIIIIIIIIHIIIIIIIIHIIIIIIIIHIIIIHHHHHHIIHIIIIIIIIIHIIIIHIIIIIIIIIIIIIIIIIHHHIIIIIIIIIIIIIIIIIIIIIHHHIGIIH;IIIIHHIIIIIIIIIIIIIHIIIIIIGIIHIIIIIIIIHIIIIIHIIIIIIIIIIIIIHIIIIIIIIIIIHIIIIIIIIIIIIIIIIIIIIIIIIIDDDDD
@HISEQ:969:HM2KJBCX2:2:1101:12627:71164 2:N:0:ACTATGCA
GTAGTGTCAACACCCAACTATCCCTATTAATCATTACGGTGATCCTAGAAACCAACAAAATAGAATCATGCCGTCCTATTTTATTATTCCATGCTAATGTATTCAAGCAAAATGCCTACTTTAAACACTCTAATTTTTTCAAAGTAAAGGTCCTGGTTCCTCGCGGCACCCAATTAAGGACATCGCGGTTCTCCAGAAGGTGAGAAATTGACTACACCAGTTCATACCCCTTAAGGCACGACCGATGTGTCAATCCCGAAATTCAACTACGAGCTTTTTAACTGCAACAACTTTAATATACGCTATTGGAGCTGGAATTACCGCGGCTGCTGGCACCAGACTTGCCCTCCAA
+
DDDDDHIIIIIFHIIIIIIIIIGIIIIIIIIIIIIIIGIIEHIIIIIIHHHHHIIIIIIGHHHIHHIHHHGEHHHHHFHIHHGHIIIIIIIIHCFHEEHEHEHHIIIHHHFCDE9IIIGHIIHHIHIHIIHHEHHHHIHHIIIIHIIIIIHGIHHIHHHHIHIIIIIIIHIHHHHIIIIIIIHHHHHIIIIIHHIIIIHIIIIIHIIIIIIIHIHGFHIIIIIIIIIIIIIIIIIHIIIIIIIIIIIHFHHIHHIIIIIIHIIHFIIIIIIHIIIIIHHHHFIIIIIIIIIIHIIIIIIIGIIIIHHIIIIIIIIIIIIIHIIIIHIHIIIIIIIIIIIIIIIIIIIDDDDD
@HISEQ:969:HM2KJBCX2:2:1101:9043:70276 2:N:0:ACTATGCA
GTAGTGTCAACACCCAACTATCCCTATTAATCATTACATCGATCCTAGAAACCAACAAAATAGAATCGGATGTCCTATTTCATTATTCCATGCTAATGTATTCAAGCGTGAGCCTGCTTTAAACACTCTAATTTTTTCAAGGTAACAGTCCTAATTCCCCGTAACACCAAATTAATGGCATTACGGTTCTTTAGAAGGTGAGAAATCAATGATAACAGTGCATACCAACGGCATGACCGAAATATTGATCCCGAAATTCAACTACGAGCTTTTTAACTGCAACAACTTTAATATACGCTATTGGAGCTGGAATTACCGCGGCTGCTGGCACCAGACTTGCCCTCCAA
+
ADDDDIIIIIIIIIIIIIIIGHIIIIIIIIIIIIIHIIIIIIIHHHHIICHHHHIIHHIHIEHHIIHIIIGIIGHGIIHHIIHHHHI@FFHHHIIIIIIIHIIHIHEIIIIIHHIHIIIHHIIIIIIHIIIHIIHIIIIIIHIIIHIHHHGIIHIHHHHHIIIIIIHIHIIHIIIIHHIIIIIIIHIHIHIIIIIIIHIIIIIIIHIIIIIIIIIIIIIIHIIIIIIIHHIIIIIIIIIIIIHGHHIIIIIIHIIIIIIHHHIIIIIIIIIIIIIIIIIIIIHIIIIIIIIIIIIIIIIIHIIIIIIIIIIIIIIIIIIIIIIIIIIIIIIIIIIIIIIIIIDDDDD
@HISEQ:969:HM2KJBCX2:2:1101:6323:71244 2:N:0:ACTATGCA
GTAGTGTCAACACCCAACTATCCCTATTAATCATTACGTCAATCCTAGAAACCAACAAAATAGGATCAAACGTCCTATTTCATTATTCCATGCTAATGTATTCAAGCGTTAGCCTGCTTTAAACACTCTAATTTTTTCAAAGTAACAGTCCTGTTTCCCTGCAACACCAAATTAATGACATTACAGTTCTTCAAGAAGGAGGAACCAGTAAAGCCAGTACATACCAGAGGCACGACCAACTTACTAATCCCGAAATTCAACTACGAGCTTTTTAACTGCAACAACTTTAATATACGCTATTGGAGCTGGAATTACCGCGGCTGCTGGCACCAGACTTGCCCTCCAA
+
DB@DAHHHH@EHIHEEHEHGHIHHEFFFEHHHFECEHEHIIGFH@FCCEHHIIECEHGIIHIHEGCHI?FHCFHDHIHHHHH@GGEHIIHHHHCH1FHHHHGG@HCCEGEEHHHHGHFHEHHAGBIHHHHEHHHEEEHHCHIIHGIIIIIIIIHCDHHIIIIIHIHIIIHGGHHGHHIHIHHHC<IIIIIIHHGIIIIIIHIIIHHHIIIIIIIIIIIHIIIIIIIIIIIIHIIHHHHGIHFHEHIIHHDHHIIHHIIIIHIIIIHIIHH@HEHEIHHHGHIIIIH@?CIIHIIIIIIIIIIIIIIIIIHIIHIIIIIIHHHHEIHIIHIIIIIHIIIIIIBADDB
@HISEQ:969:HM2KJBCX2:2:1101:18601:71297 2:N:0:ACTATGCA
GTAGTGTCAACACCCAACTATCCCTATTAATCATTACGTCAATCCTAGAAACCAACAAAATAGGATCAAACGTCCTATTTCATTATTCCATGCTAATGTATTCAAGCGTTAGCCTGCTTTAAACACTCTAATTTTTTCAAAGTAACAGTCCTGTTTCCCTGCAACACCAAATTAATGACATTACAGTTCTTCAAGAAGGAGGAACCAGTAAAGCCAGTGCATACCAGAGGCACGACCAACCTACTAATCCCGAAATTCAACTACGAGCTTTTTAACTGCAACAACTTTAATATACGCTATTGGAGCTGGAATTACCGCGGCTGCTGGCACCAGACTTGCCCTCCAA
+
DDDDDIIIIIIIIIIIIIIHIIIIIIIIIIIIIIIIIIIIHIIIIHIIIGIIIIIIIIIIIIFHHHIIHIIIIHHHIIIIIHIIIIHH@EHFHIIIIIIIIIIIIIIIIIIIIHHGIIIHIIIIIIIIIIIIIIIIIHIIIIIIHHIHIHIHIHHIHIHIHIIIIIIHIIIIIIHIIIHIIIIIHIIIIIIIIIHIIIIIIIIIIIIIIIIIIIIIIIIIIIIIIIIIIIIIIIIIIIHIIIHHHIIHIHHGIIIIIIIIIIIIIIIIIIIIIHIIIIIIIIIIIIIIIIIIIIIIIIIHHIIIIIIIIIIIIIHIIIIIIIIIHIIIIIIIIIIIIIIIIDDDDD
@HISEQ:969:HM2KJBCX2:2:1101:8786:73495 2:N:0:ACTATGCA
GTAGTGTCAACACCCAACTATCCCTATTAATCATTACGTTGATTCTAGAAACCAACAAAAATAGAATCTAACGTCCTATTTCATTATTCCATGCTAATGTATTCAAGCGCGTGCCTGCTTTAAACACTCTAATTTTTTCAAAGTAACATCCTGACTCCCCACAACATCAAATTAATGACATCATGATTCATCAGAAGGGAGAAATCAATGACATTAGTACGTACCAAAGGCACGACCGACGTATTGATCCCGAAATTCAACTACGAGCTTTTTAACTGCAACAACTTTAATATACGCTATTGGAGCTGGAATTACCGCGGCTGCTGGCACCAGACTTGCCCTCCAA
+
DDDDDIIGIHHIIIIIEHIIIIHHIIHIIHIHIIHIGHIHHHHIIIHIGIIEHHIIIIIHHHHHIIIIIIHHHHHIIIIIIIIIIIIHHHHHIIHIIIIHIIHHIIIIIIIIIIIHIIHHGHIIFHIIIIIIIIIIIIHHIGHHIHIHIIIIIHHGIIHHHHHHIIHIIIIIIIIHHHIIHHGIIIHHHIIIIIIIIIHIIIIHHHHHGCHHEGHIIIIIIIIIIHHEHGHGIIIIIHIIIIHHGGIHHIIHIIIHHHIIIIHIIIIHHH?IIIIIIIIIIHGHHIIIHIIIHHIIIHIIIHIIIIIIIIIIHIIIIIIIIIIIIIHIIIIIIIIIIGIIHDDDDD
@HISEQ:969:HM2KJBCX2:2:1101:3313:74144 2:N:0:ACTATGCA
GTAGTGTCAACACCCAACTATCCCTATTAATCATTACGGTGGTCCTAGAAACCAACAAAATAGAACACAACGTCCTATTCTATTATTCCATGCTAATCTATTCAAGCAATAGCCCGCTTTAAACACTCTAATTTTTTCAAGGTAATGGTCCTGGCTCCACAACACACCCAATAAAGAGTATACTGGTTCACCAGAAGGAAGACCCGACAGCAGACAGTACTCGCCAAAGACGGACCGCCCGGCCAGGCCTAAAATTCAACTACGAGCTTTTTAACTGCAACAACTTTAATATACGCTATTGGAGCTGGAATTACCGCGGCTGCTGGCACCAGACTTGCCCTCCAA
+
DDDDDIIIIIIIIHIIIIIIIHIIIIIHHIIIIIIHIHIIIIIIIHHIIHIIIIIIIIIIIIIIHIIIHIIIIIGIIIIIIIIIIIIIHIIIIIIIIIIIIHIIIIIIIIIIIIHHIIIIIIHIIIIIIIIIIIIHIIIIIIHIIIIIIIIIIHIIIIIHIIIIIIHIHIIIIIIIIIIIIIIIIIIIHIHIIIIIIIIIIHIIIIIIIIIIIIIIIIIIIIHIIIIIIHIIIIIIIIIIIIHGIIIIIIIIIIIIIIIIIIIIIIIHIIIIIIIIHIIIIIIIIIIIIIIHHIIIIIIIIIIIIIIIIIIIIIIIIIIIIIIIIIIIIIIIIIIIIIIIDDDDD
@HISEQ:969:HM2KJBCX2:2:1101:13942:77008 2:N:0:ACTATGCA
GTAGTGTCAACACCCAACTATCCCTATTAATCATTACGTTGATCCTAGAAACCAACAAAATAGAATCGAACGTCCTATTTCATTATTCCATGCTAATGTATTCAAGCGCGTGCCTGCTTTAAACACTCTAATTTTTTCAAAGTAACAGTCCTGACTCCCCACAACATCAAATTAATGACATCATGATTCATCAGAAGGGAGAAATCAATGACATTAGTACGTACCGAAGGCACGACCGACGTATTGATCCCGAAATTCAACTACGAGCTTTTTAACTGCAACAACTTTAATATACGCTATTGGAGCTGGAATTACCGCGGCTGCTGGCACCAGACTTGCCCTCCAA
+
ADDCDIIIIIIIIIIIIIIIIIHIIIIIIIHHIHHIIIIIIIIIIHIIHIIIHIIIHIIIHIHIIIHIIIIICCHHHHHHHIIHIIIIIGIIGIIIIEGIIHFGGHIIIHHHFIHIIHIIFHHHHGHHIIHHHHHIGHHHIIHHIIIIIIIIIIHHHHIIIIIIIIIIIHGIIIIHHIHHIIIIIIIIIHIIIIIIIIIIIIIIIIIIHIIIHGIIIIIIIIIIIIIIIIIHIIIIIIIIIHHHHIIIIIIIIIIIIHIIIIIIIIIIIIIIIIIIIIIIIIIIIIIIIIIHIHIIIIIIIIIIIIIIIIIHIIIIIIIIIIIIIIIIIIIIIIIIIIIIIDDDDD
@HISEQ:969:HM2KJBCX2:2:1101:1943:79167 2:N:0:ACTATGCA
GTAGTGTCAACACCCAACTATCCCTATTAATCATTACGGTGATCCTAGAAACCAACAAAATAGAACCATGCCGTCCTATTCTATTATTCCATGCTAATGTATTCGAGCAAAAATGCCTGCTTTAAACACTCTAATTTTTTCAAGGTAAAGGTCCTGGATCCGCAAGACACCCAATAAAGGACATCAAGTTTCTCCAGAAGGTGAGAAATCAACAGTAACAGTTCATACCCCTTAAGGCATGACCGTCACGTCAATCCCGAAATTCAACTACGAGCTTTTTAACTGCAACAACTTTAATATACGCTATTGGAGCTGGAATTACCGCGGCTGCTGGCACCAGACTTGCCCTCCAA
+
DDDDDIIIIIIIIHIIIIIIIIIIIIIIIIHIIIIIIIIIIIIIIIIIIIIIIIIIHIIIIIIIIHIIIHIGIIIIIGIIIIIIIIIIIIIIHIIIHIIIIGHHHIIIIIIIIIHIHIHIIIIIIIIIHHIIIHIIIIIIHIIIIHIIIIIIIIIHIIHIIIIIIIIIIIHHIIIIIIIIIIIIIIIIIIHIIIIIIHIIIIIIIIIIIIIIIIIIIIIIIIIIIIIIIIIIIIIIIIIIIIIIIIIIIIHGIIIIIIIIIIIIIIIIIIIIIIIIIIIIIIIIIIIIIIIIIIIIIIIIIIIIIIIIIIIIIIIIIIIIIIIIIIIIIIIIIIIIIIIIIIIIIIIIDDDDD
@HISEQ:969:HM2KJBCX2:2:1101:18819:78777 2:N:0:ACTGTGCA
GTAGTGTCAACACCCAACTACCCCTATTAATCATTACGGTGATCCTAGAAACCAACAAAATAGAACCATGCCGTCCTATTCTATTATTCCATGCTAATGTATTCGAGCAAAAATGCCTGCTTTAAACACTCTAATTTTTTCAAGGTAAAGGTCCTGGATCCGCAAGACACCCAATTAAGGACATCAAGTTTCTCCAGAAGGTGAGAAATCAACAGCGACAGTTCATACCCCTTAAGGCATGACCATCACGTCAATCCCGAAATTCAACTACGAGCTTTTTAACTGCAACAACTTTAATATACGCTATTGGAGCTGGAATTGCCGCGGCTGCTGGCACCAGACTTGCCCTCCAA
+
DDDDCGIIIIIIIIIIIIIIHHHIIIIIIIIIIIIIIIIIHIIIIIIIIIIIIIIIGHIIIIHHIIIGIIIIIIIIIIIIIIIHIIHIIHIIHIIIIIIIFFHIHIIIIIHIGHHHHHIHIIIHIIIIHIHHIHHIHIIHHIHGIIIIIIIHIIHHIHHGIIHIIIIIHHGIIIIIIHIIIIIIHIIHIHIHHIIIIIIIIIIIIIIIIIIIIIIIIIIIIIIIIIIIGIIIIIIIIIIIIIIIIHIIIIHHIIIIIHHIIIIIIIIIGIIIIIIIIIIIIIIIHIIIIGIHHEIIIIIIHIHIIIHIIIIIIIIIIIIIGIIIIIIIIIIIIIIIIIIIIIIIIIIIDDDDD
@HISEQ:969:HM2KJBCX2:2:1101:18444:80700 2:N:0:ACTATGCA
GTAGTGTCAACACCCAACTATCCCTATAATCATTACGGTGATCCTAGAAACCAACGAAATAGAACCAAGCCGTCCTATTTCATTATTCCATGCTAATATATTCAGACGTTAGCCTGCTTTAAACACTCTAATTTTTTCAAAGTAATAGTCCTGATTTCCAATCACACCAAATAAATGGCATGAAAGTTCCTCAGAAGGTAGAGATTTATCTCACCAGTACAGACAATTAAGCCTGACCAATGGGTAAACCCCGAAGTTCAACTACGAGCTTTTTAACTGCAACAACTTTAATATACGCTATTGGAGCTGGAATTACCGCGGCTGCTGGCACCAGACTTGCCCTCCAA
+
CDDDDIIIGIHEHHIIIIIHIIHHIIIIIIIIIIIHHHHHHIIIIIIHIIIIIIHICGHGHHHEGFHIIIGIHHIDHHIE@GHIHIIEEHIHHIHHHIIHIGGHHIIHIHIHAHHHHHIIIIHHGHFIHIIIHIIIIIHIIIHIHIIIIGHGHIHHHCIHHGIIIIIHIHIFIIHIIIIIIIIIIHHCHHEIIIHIIIIIIIIIHHIIIHGIIIHIIIIIIIIIIIIIIIIIIIIIIIIHEGFHHHIIIHHIIIIIIHIIIIIIIIIIIIIIIIIIIIIIIIIIIIHHIIIIIIIIIIIIHIIIIIIIIHHHGIIIIIIIIIIIIIIIIIIIIIIIIIIIIIDCDDD
@HISEQ:969:HM2KJBCX2:2:1101:3752:80322 2:N:0:ACTATGCA
GTAGTGTCAACACCCAACTATCCCTATTAATCATTACGGTGATCCTAGAAACCAACAAAATAGAACCATACCGTCCTATTCTATTATCCCATGCTAATGTATTCGAGCAAAAATGCCTGCTTTAAACAAACACTCTAATTTTTTCAAGGTAAAGGTCCTGGATCCGCAAGACACCCAATAAAGGACATCAAGTTTCTCCAGAAGGTGAGAAATCAACAGTAACAGTTCATACCCCTTAAGGCATACCATCACGTCAATCCCGAAATTCAACTACGAGCTTTTTAACTGCAACAACTTTAATATACGCTATTGGAGCTGGAATTACCGCGGCTGCTGGCACCAGACTTGCCCTCCAA
+
DDABDIHIIIIIIIIIIIIIIGHHIIIIIIIIIIHIIIIIIIIIIIHIIIIHHIIIIIGIIIHIIIIIIIGHIHIIIIHIHIIHIIHHIIIGHHIIHIHHIGHFFHHIIIIIIIIIIIIHHHIIIIIIIHIIIIIIIIIIIIHHIIIIHIIIIIIIIIIIIIIIIIIIIIIIIIIIIIIHIIIIIIIIIIIIIIIIIIIIIIIIIIIIIIIIIIIIIIIIIIIIIIIIIIIIIIIHIIIIIIIIIIHIIIHHIIHIIIIIIIIIIIIIIIIGIIIIIIIIIIIIIIIIIIIIIIIIIIIIIIIHIIIIIIIIH?IIIIIIIIIIIIIIIIIIIIIIIIIIIIIIIIIIIIIDDDDD
@HISEQ:969:HM2KJBCX2:2:1101:4350:81004 2:N:0:ACTATGCA
GTAGTGTCAACACCCAACTATCCCTATTAATCATTACGGTGATCCTAGAAACCAACAAAATAGAACCATGCCGTCCTATTCTATTATTCCATGCTAATGTATTCGAGCAAAAATGCCTGCTTTAAACACTCTAATTTTTTCAAGGTAAAGGTCCTGGATCCGCAAGACACCCAATTAAGGACATCAAGTTTCTCCAGAAGGTGAGAAATCAACAGCGACAGTTCATACCCCTTAAGGCATGACCATCACGTCAATCCCGAAATTCAACTACGAGCTTTTTAACTGCAACAACTTTAATATACGCTATTGGAGCTGGAATTACCGCGGCTGCTGGCACCAGACTTGCCCTCCAA
+
DDDDDIIIIIIIIHIIIIIIIGHIIIIIIIIIIIIIIIIIIIIGHIIIIIIHHIIIIIIGIIIIIIIIHIGFDHIHIIIIIIIIIIGIIIIIIGIEHIIIIHHHIIIIIIIHIHIIIIIIIIIIIIIIIIIIIIIIIIIIIIIIIIIIIIIIGHHIIIIHIIIIIIIIIIIIHHHIIIIIIIIIIIIHIIIHIIIIIIIIIIIIIIIIIIIIIIIIIIIIIIIHIIIIIIIIIIIIIIIIIIIIIIIIIIHHIIIIIGIIIIIIIIIIIIIIIIIIIIIIGIIIIIIIIIIIIIIIIIIIIIIIIIIIIIIIIIIIIIIIIIIIIIIIIIIIIIIIIIIIIIIIIIIIDDDDD
@HISEQ:969:HM2KJBCX2:2:1101:14937:82237 2:N:0:ACTATGCA
GTAGTGTCAACACCCAACTATCCCTATTAATCATTACGTCGATCCTAGAAACCAACAAAATAGAATCAAACGTCCTATTTCGTTATTCCATGCTAATGTATTCAAGCGTGAGCCTGCTTTAAACACTCTAATTTTTTCAAAGTAACAGTCCTGATTCCCCAAGACACCAAATTAATGACATCATGGTTCGTCAGAAGGTAGGAATCAATAATACCAGTACGTACAATAGCACGACCAATAAATTGATCCCGAAATTCAACTACGAGCTTTTTAACTGCAACAACTTTAATATACGCTATTGGAGCTGGAATTACCGCGGCTGCTGGCACCAGACTTGCCCTCCAA
+
DDDDDIIIIIHIIHGHHIIIIIIIIIIIIIIIIIIHIIHHHIIHIIIIIIIHIIIIIIIHIIIIHGIIHIEEHHIIIGHIHEHIIIHHIIIEGHIIIHIHIGIHIIIHIIIHIHHHIHHIGEIIHIIIIIIIIHHHHIIIIHIIIIHHIIIIIIHHHIHHIIHHIIIIIIIGIIIIHHHIHIIHHHIHFIHIIIIIIIIIIIIIHIIHIHIG@IIIIIIHIIIIIHIIIHIIIIIHIIIHHIHHIIIIIIIIIIIIIIIIIIIIIIIIIIIHIIHIIIIIIIIIIHIIIIIIIIIIIIIIIIIIIIIIIIIIIIIIIIIIIIIIIIIIIIIIIIIIIIIIDDDDD
@HISEQ:969:HM2KJBCX2:2:1101:16626:83209 2:N:0:ACTATGCA
GTAGTGTCAACACCCAACTATCCCTATTAATCATTACATCGATCCTAGAAACCAACAAAATAGAATCGGATGTCCTATTTCATTATTCCATGCTAATGTATTCAAGCGTGAGCCTGCTTTAAACACTCTAATTTTTTCAAGGTAACAGTCCTAATTCCCCGTGACACCAAATTAATGGCATTACGGTTCTTTAGAAGGTGAGAAATCAATAATATCAGTACATACCAACGGCATGACCGAAACATTGATCCCGAAATTCAACTACGAGCTTTTTAACTGCAACAACTTTAATATACGCTATTGGAGCTGGAATTACCGCGGCTGCTGGCACCAGACTTGCCCTCCAA
+
BDDC@HHHIIIIH@GHGIGIHIIHIIIIIIGHIIIIGHIHIIIIIIIIIIIIHHIIIIHHHIHIIIIH=0EEHGEHHHHHIGHHIGIIIIIHCG?GHIIIIIHHHIIHHGHEHIIIIHIIHHHHHIHIIIHIHIHHIIIHIHIHIIIIHIIHHIIIHIIIIIIHGIHHHIIIIIIIHIIIIHHIIGIIIIIIIIHIIIIIIIIIIIIIIIIIIII<HIHFFHIIIIIIIIHIIIIIHIIIHIHHHDHCIHIIIHIHIIIIIHIIIIIHIIIIIIHGIGIIIIIIIIIGIIIIIIIIIHHIHHIIIIIIIIIIIIIIIIIIIIIIIIIIIIIIIIIIHHIHIIDDDDD
@HISEQ:969:HM2KJBCX2:2:1101:3446:83962 2:N:0:ACTATGCA
GTAGTGTCAACACCCAACTATCCCTATTAATCATTACGGTGATCCTAGAAACCAACGAAATAGAATCAGTCCGTCCTATTTCATTATTCCATGCTAATGTATTCAGACGTTAGCCTGCTTTAAACACTCTAATTTTTTCAAAGTAACAGTCCTGATTTCCAATCACACCAAATTAATGACATGAAAGTTCCTCAGAAGGTAGAGATTTATCTCACCAGTACAGACAATTAAGCCTGACCAATGGGTAAACCCCGAAGTTCAACTACGAGCTTTTTAACTGCAACAACTTTAATATACGCTATTGGAGCTGGAATTACCGCGGCTGCTGGCACCAGACTTGCCCTCCAA
+
DDDDDIIIIIIIIIIHIIIIIIIIIIIIIHIIIIIIIIIIIIIIIIIIIIIIIIIIIIGHIIIIHIIHHIIHHIIDIIIIIIIIIIIIHHIIIIIIHIIIIHHHIIIIIHIIIIIIIIIIIIIIIIIIIHHIIIHIHIIIHHIHIIIHHIHIIIIIIIIIIIIIIHIHHIIIIIHIHIIIIHIIIIIIHIIIIIHIIIIIIIIIIIIIIIIIIIIIIIIIIIIIIIIIIIIIIIIIIIIIIIIIIHGIIIIIIIIIIIIIIIIIIIIIIIIIIIIIIIIIIIIIIIIIIIIIIIIIIIIIIIIIIIIIIIIIIIIIIIIIIIIIIIIIIIIIIIIIIIIIIIIDDDDD
@HISEQ:969:HM2KJBCX2:2:1101:17292:84348 2:N:0:ACTATGCA
GTAGTGTCAACACCCAACTATCCCTATTAATCATTACGTCGATCCTAGAAACCAACAAAATAGAATCAAACGTCCTATTTCGTTATTCCATGCTAATGTATTCAAGCGTGAGCCTGCTTTAAACACTCTAATTTTTTCAAAGTAACAGTCCTGATTCCCCATGACACCAAATTAATGACATCATGGTTCGTCAGAAGGTAGGAATCAATAATACCAGTACGTACAATAGCACGACCAATAAATTGATCCCGAAATTCAACTACGAGCTTTTTAACTGCAACAACTTTAATATACGCTATTGGAGCTGGAATTACCGCGGCTGCTGGCACCAGACTTGCCCTCCAA
+
DDDDDIIIHIIIIEHIIIIIIIIIIIIIIIIIIIHIIIHIIIIIIIIIIIIIIIIIGIIIIHHIIHHIIIIGHIIIIIHIHIIIIIIIIIIIIIIIHIHIIHHHIGGIIHHEEIIHIIIIIIIHIIIIIIHHIIIIIIIIHIIIHHIIIIIIHHIGHHHIIIHIIIIIIIIIIHHHIIHHHGHIHIIIIIHIIIIIIIIIIIIIGIIIIIIIIHIIIIIIIIIIIIIIIIIIIIIIIIIIIIHHIIIIIHIIIIIIIIIIIIIIIIIIIIIIIIIIIIIIIIIIIIIIIIIIHIIIIIIIIIIIHIIIIIIIIIIIIIIIIIIIIIIIIIIIIIIIIIIIDDDDD
@HISEQ:969:HM2KJBCX2:2:1101:18519:85030 2:N:0:ACTATGCA
GTAGTGTCAACACCCAACTCCTATTAATCATTACGGCTCTCCTAGAAACCAACAAAATAGGAGCGCCGTCCTATTCCATTATTCCATGCTAATGTATTCGAGCAAAGGCCTGCTTTGAACACTCTAATTTTTTCAAAGTAAAAGTCCTGCTTCCCAAACCACGCCCAATAAAGGGCATGGCGTTCCGCAGAAGGAAAGGCCCGGCGCAACCAGTGCACGCGGTGAGGCGGACCGGCCCGCCAGGCCCAAGGTTCAACTACGAGCTTTTTAACTGCAACAACTTTAATATACGCTATTGGAGCTGGAATTACCGCGGCTGCTGGCACCAGACTTGCCCTCCAA
+
DDCDDIIIIIIFHHIIIIIIIIIIIIIIIIIIIHIHHIIIIIIIIIIIHHIIHIIIIIIIFHGHHHHIHIIIIIIHIHIIHIIHHIIIHIIHIIIIIHIIIIIIIIHIIIIIIIIIIIIIIIIIIIIIHIIIIHIHIHHIIHIHIHIHHHIHIIIHHIIHHIIIIIIFHHHHIIIIIIIIIIHIIIIIIIHIIIIIGIIIIIIHI>IIHIIIIIIIIIIIIIIIIIIIIIIIIIIIIIIIHIIIIIIIIIIIIIIIIHIIIIIIIIIIIIIIIIIIIIIIIIIIIIIIIIIIIIIIIIIIIIIIIIIIIIIIIIIIIIIIIIHIIIIIHIIIIIIIIDDDDD
@HISEQ:969:HM2KJBCX2:2:1101:11871:86320 2:N:0:ACTATGCA
GTAGTGTCAACACCCAACTATCCCTATTAATCATTACGGTGATCCTAGAAACCAACAAAATAGAACCATGCCGTCCTATTCTATTATTCCATGCTAATGTATTCGAGCAAAAATGCCTGCTTTAAACACTCTAATTTTTTCAAGGTAAAGGTCCTGGATCCGCAAGACACCCAATAAAGGACATCAAGTTTCTCCAGAAGGTGAGAAATCAACAGTAACAGTTCATACCCCTTAAGGCATGACCATCACGTCAATCCCGAAATTCAACTACGAGCTTTTTAACTGCAACAACTTTAATATACGCTATTGGAGCTGGAATTACCGCGGCTGCTGGCACCAGACTTGCCCTCCAA
+
DDDDDIIIIIIIIIIIIIIIIIIIIIIIIIIIIIIIIIIIIIIIIIIIIIIIIIHIFHIHIIHIIGIIIIIIIECDHIHIHHIIIIIIIIIIIIIIIIHHHHHIEHEHHIIIIIHIIIIHIIIHIHIIIIIIIHHHIIIIFHIIIIIIIHIIIIIIHHIIIIIIIIIIIIIIIIIIIIIIIIIIIIIIIIIIIIIIIIIHIIIIIIIIHIIIIIIIIIIHIIIIIIIIIIIIIIIIIIIIIIIIIHGHHIHFHHCIIIIIIIIIIIIIIIIIIIIIIIIIIIHIIIIIIIIIIIIIIIIIIIIIIIIIIIIIIGIIIIIIIIIIIIIIIIIIIIIIIIIIIIIIIIIIDDDDD
@HISEQ:969:HM2KJBCX2:2:1101:1735:87574 2:N:0:ACTATGCA
GTAGTGTCAACACCCAACTATCCCTATTAATCATTACGGTGGTCCTAGAAACCAACAAAATAGAACCACAACGTCCTATTCTATTATTCCATGCTAATCTATTCAAGCAATAGCCCGCTTTAAACACTCTAATTTTTTCAAGGTAATGGTCCTGGCTCCCCAACACACCCAACAAAGGACATGCTGATTCACCAGAAGGAAGACCCGACAGCAGACAGTACTCGCCAAAGACGGACCGCCCGGCCAGGCCTAAAATTCAACTACGAGCTTTTTAACTGCAACAACTTTAATATACGCTATTGGAGCTGGAATTACCGCGGCTGCTGGCACCAGACTTGC
+
<D?D<F11<FC<<EGC<@CGG?<FF@<CCF@@CCGH?DE<EEHIIGHHHCGC@HF=G@HHHHC@GGHEHIEG<<<00D1<1<<DGHHIDHHHHG@@FGCGFFCFHHIFHIEHECCCCH@GFGGEFDFHCCHHHG@HEHFFEHEGFHEHEEGIIHHCHDHHFFHEHHHEF=FAB<@/F<HHHG:F?HGDFHHGIHGHIIIHHDHC<HGIHIHFF6GAHG7EF<DHF>EHHGECCC@EA<ECHECC1HF?HHIIHFHHHEIIHIHEHH@CFEEHCFCHF@CGFGFC@HCC@@HEIIHHEG@EEEHECHIHCFEEDIHDHCHHGCE@@IHCCCCGD<@@@@@
@HISEQ:969:HM2KJBCX2:2:1101:19723:87574 2:N:0:ACTATGCA
GTAGTGTCAACACCCAACTATCCCTATTAATCATTACGTCAATCCTAGAAACCAACAAAATAGGATCAAACGTCCTATTTCATTATTCCATGCTAATGTATTCAAGCGTTAGCCTGCTTTAAACACTCTAATTTTTTCAAAGTAACAGTCCTGTTTCCCTGCAACACCAAATTAATGACATTACAGTTCTTCAAGAAGGAGGAACCAGTAAAGCCAGTACATACCAGAGGCACGACCAACTTACTAATCCCGAAATTCAACTACGAGCTTTTTAACTGCAACAACTTTAATATACGCTATTGGAGCTGGAATTACCGCGGCTGCTGGCACCAGACTTGCCCTCCAA
+
DDDDDIIHHFGHHHHHIHIIIIGHEFHHIGHHIIIIHHIHHHIHHHFECCFHIIIHIIHHH@<@G1GG1CHHCH@GHHFHHGHG1DD@FHHIIIHIEEHIIFIHHHHHIIIIIHHFHHHHHHHHIIIIIIHHIIIICHEIIIHIIIIIIIHIIHIHIIHHEIIIIIIIIIHHCIIHIIGHHIHHIHHIHHHIIIIHIHHIIHIIIHIIGIIHHIIIIHIIIIIIIIIHHIIIHIHHIIHIIIHHHIHDIGIIIIHHEIHIHIIIIHIIIIIIIIIIIIIIIIIIIIIHIIHIGHHIIIIIIIHIHIHHIIIIIIIIGIIIIIIIIIIIIIIIIIIIIIIIIDDDDD
@HISEQ:969:HM2KJBCX2:2:1101:10332:88700 2:N:0:ACTATGCA
GTAGTGTCAACACCCAACTATCCCTATTAATCATTACGGTGATCCTAGAAACCAACGAAATAGAATCAGTCCGTCCTATTTCATTATTCCATGCTAATGTATTCAGACGATAGTCTGCTTTAAACACTCTAATTTTTTCAAAGTAACAGTCCTGATTTCCCATCACACCAAATAAATGGCATGAAAGTTCCTCAGAAGGTAGAGATCCATCTCACCAGTAAAGACAATTAAGCCTGACCAATGGGTAGACCCCGAAGTTCAACTACGAGCTTTTTAACTGCAACAACTTTAATATACGCTATTGGAGCTGGAATTACCGCGGCTGCTGGCACCAGACTTGCCCTCCAA
+
DD<DDF1<FHHIIIHIIIIIIHIIIIHIIIIIIIIHIIHE1EHIIIIIIIIIIHHIFHHIIIIHIGII?CHFCCGC0FHHH?FHGFHEH@H?1C@CHHHEHAHEFHGCCFFH=CG@EHHIHIIHHGC@C@CHHHIHIIHHHHF?HHBFHCGHHEHHIHHIHFCIHEDGIHHHHFGGFFF@GFDGGHEHHHHHCFCFGEHCHFHIH@GHD?G<EHHHGCC<(<<@C@GHIHCIIHHIIIGIHC1CG<<IIIIIIIHF1IHIIIIIIIIIIIIIIIIIIIIIIIIIIIIIIIIIIIIIIIIIIIIIIIIIIIIIIIIIIIIIIIIIIIIIIIIIIIIIIIIIIIIDDDDD
@HISEQ:969:HM2KJBCX2:2:1101:11114:89671 2:N:0:ACTATGCA
GTAGTGTCAACACCCAACTATCCCTATTAATCATTACGTCAATCCTAGAAACCAACAAAATAGGATCAAACGTCCTATTTCATTATTCCATGCTAATGTATTCAAGCGTTAGCCTGCTTTAAACACTCTAATTTTTTCAAAGTAACAGTCCTGTTTCCCTGCAACACCAAATTAATGACATTACAGTTCTTCAAGAAGGAGGAACCAGTAAAGCCAGTACATACCAGAGGCACGACCAACCTACTAATCCCGAAATTCAACTACGAGCTTTTTAACTGCAACAACTTTAATATACGCTATTGGAGCTGGAATTACCGCGGCTGCTGGCACCAGACTTGCCCTCCAA
+
DDDDDIIIIIIIIIIIIIIIIIIIIIIIIIIIIIGIIIIIIIIIIIIIHIIIIIIIIIIIHIHIIIIIIIIIHHIIIIIIIIIIIIIIIIIIIIIIIIIIIIIIIIIIIHIHIIIIIIIIIIIIIIIIHIIIIIIIHIIIIIIIIIIIIIIIIIIIIIGIIIIIIIIIIIIIIIIIIIIIIIIIIIIIIIIIIIIIIIIIIIIIIIIIIIIIIIIIIIIIIIIIIIIIIIIIIIHIIIHIIIHHIHHHIIIIIIIIIIIIIIIIHIIIIIIIIIIIIIIIIIIHIIIIIIIIIHIIIIIIIIIIIIIIIIIIIIIIIIIIIIIIIIIIIIIIIIIIIIIIIDDDDD
@HISEQ:969:HM2KJBCX2:2:1101:14519:90567 2:N:0:ACTATGCA
GTAGTGTCAACACCCAACTATCCCTATTAATCATTACGTCAACCCTAGAAACCAACAAAATAGGATCAAACGTCCTATTTTATTATTCCATGCTAATGTATTCAAGCGTTAGCCTGCTTTAAACACTCTAATTTTTTCAAAGTAACAGTCCTGTTTCCCCGCAACACCAAATTAATGGCATCACGGTTCTTCAAGAAGGAGGAATCAGCGAGGCCAGTGCATACCATTGGCACGACCAACCTGCTGACCCCGAAATTCAACTACGAGCTTTTTAACTGCAACAACTTTAATATACGCTATTGGAGCTGGAATTACCGCGGCTGCTGGCACCAGACTTGCCCTCCAA
+
D@DDDHHHIEGGHHHHGIECHHHHIIIIIIIIIIIIIIIIIIIIIIIIIIIGHIIGIHHGIIIGEEHIIHGHCFHHIFE@CHIIHIHHIIHHHHEHIFHHIIIIIHIIHHHIIHHHHGEHHIIIIIIIIIIIIIIIIIIEIHHHIIHIIGHHHIIHIIGIIIIHHIIHHHIHHIHIIHIHIIHHEIIIHHGGEIIHHIIIIIIIIIHIIIIIIHHIIIIIIIIIIIIIIIIHHIIHIHFIIIIHFEEGIIHIIIHIIHHIIIIIIHIHIIIIIIIHIIIIIIIIIIIIIIIIIIHIIIIIIIIIIIIIIIIIIIIIIIIIIIIIIIIIHIIIIHIIIGIIIDDDDD
@HISEQ:969:HM2KJBCX2:2:1101:5370:91795 2:N:0:ACTATGCA
GTAGTGTCAACACCCAACTATCCCTATTAATCATTACGGTGATCCTAGAAACCAACAAAATAGAACCATGCCGTCCTATTTTATTATTCCATGCTAATGTATTCAGGCATAGGCCTGCTTTGAGCACTCTAATTTTTTCAAGGTAATGGTTCTGCTTCCCCGGCACATCAAATTAATGGCATACCGGTTATTCAGAAGGTAGGAATCCATCACACCAGTGCGGACCGTGAGGCCCGACCGACGGATAGATCCCGAAATTCAACTACGAGCTTTTTAACTGCAACAACTTTAATATACGCTATTGGAGCTGGAATTACCGCGGCTGCTGGCACCAGACTTGCCCTCCA
+
<BDD@1FHGHCF<C@EHHHGHHHE@HH@<CC<1<GHHEDFCHCF?FGHE1CFHHHC@FH?HCF?FHIII?1@?HCHHE?<G1DHE@H@E1<D<DH@GG6<HG5EHFCEEFCD>1HHHCEC@FGHIHHGIHFH>5CFHDHFHGECHHHAEHHFHA@<HD?D<.@?FHGCIHEHHEEHHHF@HHCDHHGIHIIHE@CD<:HHHGHHHEIIIIHHCG?@HFHCAFGG@:G@@0DDCECHE<HHCEFG<<@HEC<DF?@GGHEHHGHHC=CHHC?HCCG@CGFIIHG?GCHG@EIIIIIIH?IHHHHG@IIIIIHEFFGHHHDHEHIHHIHFEG<IHGFCHGE</0D?D@D
@HISEQ:969:HM2KJBCX2:2:1101:7590:92861 2:N:0:ACTATGCA
GTAGTGTCAACACCCAACTATCCCTATTAATCATTACGTCGATCCTAGAAACCAACAAAATAGAATCAAACGTCCTATTTCATTATTCCATGCTAATGTATTCAAGCGTGCGCCTGCTTTAAACACTCTAATTTTTTCAAAGTAACAGTCCTGATTCCCCACGACACCAAATTAATGACATCGCGGTTCTTCAGAAGGTAGGAACCAATAATGCCAGTGCGTACCGAAGCACGACCAACAATTTGATCCCGAAATTCAACTACGAGCTTTTTAACTGCAACAACTTTAATATACGCTATTGGAGCTGGAATTACCGCGGCTGCTGGCACCAGACTTGCCCTCCAA
+
ADDBBHIIEHIICHHCHHI?FHE?CFHHIIFHIIICHHCECCHHIIEE@@GEHHIIIIHHHI?CHHHHFC?C@GHDCHECHFFE1GH1DCGHHIIIIIIIIIIIIHHIHHIHHHHEHHHDGHIHHIHFHHHHHFEHHHHHIIIHHHHEHEHFCHHHIIHFHHHIIHIHIIGHHIIHGHHIIIHEDHEHEHGIIIHGIHHHHIHHIGGHIHFI<HIIIGGHHHHGHGIHHHHH;CHEEEGHIHIEGIGDHHHHHFIIIHHHHIHIHIHIIIHIIHIIIHGHIHHEEHFHGIHHGDHHFECGHIIIHIIIGIIIHGIIHHFCHEFHHCEHEHFEHFGIIIHH@DDDD
@HISEQ:969:HM2KJBCX2:2:1101:6380:93429 2:N:0:ACTATGCA
GTAGTGTCAACACCCAACTATCCCTATTAATCATTACGTCGATCCTAAAAACCAACAAAATAGAATCAAACGTCCTATTTCATTATTCCATGCTAATGTATTCAAGCGCGAGCCTGCTTTAAACACTCTAATTTTTTCAAAGTAACAGTCCTGATTTCCCGCGACATCAAATTAATGACATCGTGGTTCGTCAGAAGGTAGGAATCAATTTGACCAGTACGTACCGAGGCACGACCGATCAACTGATCCCGAAATTCAACTACGAGCTTTTTAACTGCAACAACTTTAATATACGCTATTGGAGCTGGAATTACCGCGGCTGCTGGCACCAGACTTGCCTCCAA
+
DDDBDIEHHHHIIHIIHIIIIIIIIIIIIIIIIIIIIIIIIIIIIGIIIIIIIIHIIIIIIIHIIHIIIIIIHIIIHIIIIIIIHIIIIIIIHHIIIHIIIHHIIIIGIIHIIIIHIIIIIIIIIIIIIIIIIHIIIHHIIIIIIIIIIIIIIIIIIIHIIIHIIHIHIIIIIIHIIIIIIIIIIIHIIIIIIIIIIIIIIIIIIIIIIIIIIIHIIIIIIIIHIIIIIIIIIIIIIIIIHHIHIIIIIIIIIIIIIIIIIIIIIIIIIIIIIIIIIIHIIIHIGIIIIIIIHIIIIIIIIIIIIIIIIIIHIIIIIIIGIIIIIIIIIIIIIIIIIIIDDDDD
@HISEQ:969:HM2KJBCX2:2:1101:8885:94753 2:N:0:ACTATGCA
GTAGTGTCAACACCCAACTATCCCTATTAATCATTACGGTGATCCTAGAAACCAACAAAATAGAACCATGCCGTCCTATTCTATTATTCCATGCTAATGTATTCGAGCAAAAATGCCTGCTTTAAACACTCTAATTTTTTCAAGGTAAAGGTCCTGGATCCGCAAGACACCAAATTAATGACATCACGGATCTTCAGAAGGGAGAAACCAGTGACACCAGTGCATACCAAAGGCATGACCAGCGTACTGATCCCGAAATTCAACTACGAGCTTTTTAACTGCAACAACTTTAATATACGCTATTGGAGCTGGAATTACCGCGGCTGCTGGCACCAGACTTGCCCTCCAA
+
DDDDDIIFHE@GIHHEEEHHIICFEGHHIEHHEHHEHCHEGHHIFHFHCGGHIHIHEE?GHIIFHHIIIIIIIIIGGHH@GHHIIIHIIGHIIIIHCHHHIHHHIIEHHHHIHIIIIHIHHHHHGFGFHIHIIIHIIIGHIHFHHIIIIIIIIIIIIIHHIIIHIHEHIIIIIHIIIIIIIIIHIHIIHEHHIIIIIHIHHHIHGIHHIIIIIIIIIIIIHIIIHIHIIIIIHIIIIIIIIIIHHHGEIHHIIFHHHEFHHHHIIIIIIHIIIIIIIIIHHIHHHFIIIIIIIHHHHIHIHIIIHIHHIHIIIIIIHIHIIIIIHHIIIIIIIIGIIIIIIIIIDD@DD
@HISEQ:969:HM2KJBCX2:2:1101:2934:96816 2:N:0:ACTATGCA
GTAGTGTCAACACCCAACTATCCCTATTAATCATTACGGTGATCCTAGAAACCAACGAAATAGAATCAGTCCGTCCTATTTCATTATTCCATGCTAATGTATTCAGACGTTAGCCTGCTTTAAACACTCTAATTTTTTCAAAGTAACAGTCCTGATTTCCAATCACACCAAATTAATGACATGAAAGTTCCTCAGAAGGTAGAGATTTATCTCACCAGTACAGACAATTAAGCCTGACCAATGGGTAAACCCCGAAGTTCAACTACGAGCTTTTTAACTGCAACAACTTTAATATACGCTATTGGAGCTGGAATTACCGCGGCTGCTGGCACCAGACTTGCCCTCCA
+
@DD?DHHIHHEHHIIIIIIIHHHIIIIIIIIIIIIIGHHHIIIFIIIGIIHIIIIIIHIIHIIHIIHIIHIHHIIIIIIIIIIIHHIHIHIGHIIIHIIIIIIHHIIIIIIIIIIIHHGHHIIIIHIHIHHIIHIIHGHIIHIIIIIIHHHIIIIIIIHIHGHIIIIIHHIIIIIIIIIIIIIIIIIIIIHIIIIIIIIHHIIHIIHIIIIIIIIIIIIIIIIIIIIIIIIIIIIIIIIIII==IHIIIIIIIIIIIIIIIIHIIIIIIIIIIIIIIIIIIIIIIIIIIIIIIIIIIIIIIIIIIIIIIIIIIHIIIIIIIIIIIIIIIIIIIIIIIIIIIHDDDDD
@HISEQ:969:HM2KJBCX2:2:1101:16830:98441 2:N:0:ACTATGCA
GTAGTGTCAACACCCAACTATCCCTATTAATCATTACGGTGATCCTAGAAACCAACAAAATAGAACCATGCCGTCCTATTCTATTATTCCATGCTAATGTATTCGAGCAAAAATGCCTGCTTTAAACACTCTAATTTTTTCAAGGTAAAGGTCCTGGATCCGCAAGACACCCAATTAAGGACATCAAGTTTCTCCAGAAGGTGAGAAATCAACAGCGACAGTTCATACCCCTTAAGGCATGACCATCACGTCAATCCCGAAATTCAACTACGAGCTTTTTAACTGCAACAACTTTAATATACGCTATTGGAGCTGGAATTACCGCGGCTGCTGGCACCAGACTTGCCCTCCA
+
DDDDDIIIIIIIIIIIIIIIIIIIIIIIIIHIIHIIIIHHIIIIIIIIIHIIHIIIIIGHIIHIIIIIHHIGHEHHIIIIIHIIHGIIIIIHHHHFHHEHIHHHIIIHHIIIIIIIIIIIHHIIHIIIIIIIIIIIIIIIIIIIIHIIIIIHIIIIIIHIIIIIIIIIIIIIIIHHHIIIIIIIIIIIIIHIIIIIIIIIIIIHHHIHIIHIIIIIIIIIIIIIIIIIIIIIIIIIIIIIIHIIHIHHIHHIIIIIIIIIIIIIIIHIIHIGIIIIIIIIIIIIIHIIIIIIIIIIIIIIHIIIIIHIIIIIIIIIIIIHIHIIIIIHIIIHIIIIIIIIIIIIIIHDDDDD
@HISEQ:969:HM2KJBCX2:2:1101:9654:98748 2:N:0:ACTATGCA
GTAGTGTCAACACCCAACTATCCCTATTAATCATTACGTCAATCCTAGAAACCAACAAAATAGGATCAACGTCCTATTTCATTATTCCATGCTGATGTATTCAAGCGCGAGCCTGCTTTAAACACTCTAATTTTTTCAAAGTAACGGTCCTGATTCCCCATGACACCAAATTAATGACATCATGGTTCTTCAGAAGGGAGAAATCAAAATTGCCAGTACGTACCGAGGCACGACCAACAAATTGATCTCGAAATTCAACTACGAGCTTTTTAACTGCAACAACTTTAATATACGCTATTGGAGCTGGAATTACCGCGGCTGCTGGCACCAGACTTGCCCTCCAA
+
DDDDAEEEHHIIIHHIIIIIIIIHHIIIIIIIIHEHIIHIIIIIHGIHHIIIIIHIH1DGHI@CG<FHHHG<<EEHHHHHHEHHIGHHIH@?FEHHHHHHHDHHHCGHHG>CHHHEHHIIIHEHHIHIIHGHEHHCHHIIHHHHHICHEIIHGIIHIIHIHIHHHHFHHGEIHHHGFFEHIHIHHHHCIIHHHGCEGHHIIIIHHIHHGIHHHFIHHCHHFCHHGFCFHIHEEDFHIIIHHHDHHHHIIHIHEEHHIHHEEGE?EHFGHHEIIIIIHCEHD<HH@HEEHHHIIIIIIIHHIGHFIHIIIIHHHIHIIIIIIHHIHHHHHCIIHHG=HGHB@?DB
@HISEQ:969:HM2KJBCX2:2:1101:11521:98368 2:N:0:ACTATGCA
GTAGTGTCAACACCCAACTATCCCTATTAATCATTACGTCGATCCTAGAAACCAACAAAATAGAATCAAACGTCCTATTTCATTATTCCATGCTAATGTATTCAAGCGTAAGCCTGCTTTAAACACTCTAATTTTTTCAAAGTAACAGTCCTGATTCCCCACGACACCAAATTAATGACATCGCGGTTCTTCAGAAGGTAGGAACCGATAATGCCAGTGCGTACCGAAGCACGACCAACAATTCGATCCCGAAATTCAACTACGAGCTTTTTAACTGCAACAACTTTAATATACGCTATTGGAGCTGGAATTACCGCGGCTGCTGGCACCAGACTTGCCCTCCAA
+
<DBDDE11<D@1CHCEFHDHDHHHEEEHIH@@CHIEHEHHIIIHCHHHHIHH1<@GHH@GHC1GHCHHHE?E<<C<<EE?GHFHCE1GHCC?1<FGGGHIHHHHIIHIIIHIIHIIIIHHFHIHGHIHHFHIHHIFHHGAGHIHEHHHIIIHIIIIIIHG,HHHIHHHGFHIHHHIHHCHHHIHIHIHGIIIIIHHIIIIIIIIGIIIIIIIH;HIIIIIIHGHIIIIHHHGIIHIIIHEHIHFHHHDHEHHHHCHIHHE0HHHHEIHIFIHGIHIIGIIIIHHHIHIIHEHIHEGIHIIHEHHFIIGGIIIIIIGHIIGIIIHIIIIIIIIHHHIIIHHAADBB
@HISEQ:969:HM2KJBCX2:2:1101:12291:99255 2:N:0:ACTATGCA
GTAGTGTCAACACCCCACTATCCCTATTAATCATTACTGTGGTCCTAGACCAACAAAATAGAACCAACGTCTTATTTTATTATTCCATACTTATCTATTCAAGCAAAAGCCCGCTTTAAACACTCTAATTTTTTCAAGGTAATGGTCCTGGTTCCCACGTCACACGCGATAAAAGAACGTGCCGGTTCACCAGAAGGTAAGACCCGACACAGAACAGTACTCGCCAAAGACGGACCGCCCGGCCAGGCCTAAAATTCAACTACGAGCTTTTTAACTGCAACAACTTTAATATACGCTATTGGAGCTGGAATTACCGCGGCTGCTGGCACCAGACTTGCCCTCCAA
+
0<<0011<<111100/</D111111<<11<<D1<DG@1<<1<11111<D11<<G11D1<111<DCH100111<D<F<<DC<1G11CH1<<D1<113HG??@1<1@6DH1<F>E/<0EHDHCFHEC@DHHCGC@@1HHGFHHFDAGAC@HH9IFDDEC0B$<<@HH@GBHGIHEHIIHGC?1/:?GH:ED?CCFFHFFHGC?<H6HFCCC0IHIH?HIHHEC?EF?F<FGD<<-H?:/:<CFEE<FEEG@HHGFEECHHEGEHCEEHGEGCHCHG@ECEHCHGCC@1HCEHCG</F<11G@FIHHHHHGECHE<CDCCFEHHHEHECIH<F11C@HGC<<<D0@@D
@HISEQ:969:HM2KJBCX2:2:1101:16587:99401 2:N:0:ACTATGCA
GTAGTGTCAACACCCAACTATCCCTATTAATCATTACGTCGATCCTAGAAACCAACAAAATAGAATCAAACGTCCTATTTCGTTATTCCATGCTAATGTATTCAAGCGTGAGCCTGCTTTAAACACTCTAATTTTTTCAAAGTAACAGTCCTGATTCCCCATGACACCAAATTAATGACATCATGGTTCGTCAGAAGGTAGGAATCAATAATACCAGTACGTACAATAGCACGACCAATAAATTAATCCCGAAATTCAACTACGAGCTTTTTAACTGCAACAACTTTAATATACGCTATTGGAGCTGGAATTACCGCGGCTGCTGGCACCAGACTTGCCCTCCAA
+
DDDDDIIIIIIIIIIGHIIIIIIIIIIIIIIIIIIIIIIIIIIIIIIIIIIIIIIIIIHIIIHIIIHIIIIIIHIIIIIIIIIIFHHIIIIIIIIIIIIIIIIIIHIIHHIIIIIIIIIIIIIIIIIIIIIIIIIHIIIIIIIIIIIIIIIIIIIIIIIIIIIHIIIIIIIIIIIIIIIIIIIIIIIIIIIIIIIIIIIIIIIIIIIIIIIIHIIIIIIIIIIIIIIIIIIIIIIIIIIIIIIIIIIIHIIIIIIIIIIIIIIIIIIIIIIIIIIIIIIIIIIIIIIIIIIIIIIIIIIIIIIIIIIIIIIIIIIIIIIIIIIIIIIIIIIIIIIIIIIIDDDDD
@HISEQ:969:HM2KJBCX2:2:1101:17015:99989 2:N:0:ACTATGCA
GTAGTGTCAACACCCAACTATCCCTATTAATCATTACGTCGATCCTAGAAACCAACAAAATAGAATCAAACGTCCTATTTCATTATTCCATGCTAATGTATTCAAGCGCGAGCTTGCTTTAAACACTCTAATTTTTTCAAAGTAACAGTCCTGATTTCCCATGACACCAAATTAATGACATCGTGGTTCGTCAGAAGGGAGAAACCAATAATGCTAGTACGTACAAAGTACGACCGACATATTAGTCCCGAAATTCAACTACGAGCTTTTTAACTGCAACAACTTTAATATACGCTATTGGAGCTGGAATTACCGCGGCTGCTGGCACCAGACTTGCCCTCCAA
+
DDDDDIIIIIIIIIIIIIHIHIIIIIIIIIIIIIIHIIIIIHIIIIIIIIIIIIIIIHIHHIGHIHIIIIIIHFHHIIIIIIIIIIIIHIHIFHIIIIIHHHHHIIIHIIIHIIIIIIIIIIIIIIHHHIIIIIIIIIIIHIIIIIIIIIIHIIIIIIHIHIIHIIIIIIIIIHHIHHIIIIIIIIIIIIIIIIHIIIIIIIHFGIIIIHIIIIIIIIIIIIIIIIIIIIIIIIIIIIIIHHHIIIIHIIIIGIIIIIIIIIIIIIIIIIIIHIIIIIIIIIIIIIIIIIIIIIIIIIIIIIIIIIIIIIIIIIIIIIIIIIIIIIIIIIIIIIIIIIIDDDDD
@HISEQ:969:HM2KJBCX2:2:1101:15558:100835 2:N:0:ACTATGCA
GTAGTGTCAACACCCAACTATCCCTATTAATCATTACGGTTGTCCTAGAAACCAACAAAATAAAACAACTTCGTCCTATTCTATTATTCCATGCTAATGTATTCCGGCATAAGCCTGCTTTAAACACTCTAATTTTTTCAAGGTAAAGGTCCTGACTACCCGCAACATCCAATAAAGGACATTACGTATCACCAGGCGGATAGACCCCACACAACCAGTACTCATCAAAAGATGGACCGATTGGTAGAATCCAAAATTCAACTACGAGCTTTTTAACTGCAACAACTTTAATATACGCTATTGGAGCTGGAATTACCGCGGCTGCTGGCACCAGACTTGCCCTCCAA
+
BDAADEHIIHHHEHHHIHIEFEHHHHIIHHHEHHHIIIEHHHIIIEHGHHHHIIHHIHHFHIIIIFHHIIIII1@CGHHIHEEGHCHIEHG@@HHIIHHEHGHIHHHEHHHHHHHHHHEGHHIHI@@GAHHHGIHEIHHHIGHHFHHHEHIHHHIHIIIIIHHFHCFCIIIIHIIIIHHHHHIHG;IIHCFGHEHHEIIHIIIIHHIIHIIIIHCIIIIHHEHIIIIIIIIIIIIIIIIIIHGCHDHIIGIIIIIIIIHIIIIIIIIIIIIIIIIIIIIIIIIIIIIIIHIIIIIIIIIIIIIIIIIIIIIIIIIIIIIIIIIIIIIIIIIIIIIIIIIIIIDDDDD
@HISEQ:969:HM2KJBCX2:2:1101:11813:101054 2:N:0:ACTATGCA
GTAGTGTCAACACCCAACTATCCCTATTAATCATTACGGTGGTCCTAGAAACCAACAAAATAGAACCATGCCGTCCTATTTTATAATCCATGCTAATGTATTCAGGCACTAGCCTGCTTTGAGCACTCTAATTTTTTCAAGGTAATAGTCCTGCTTCCCCAACGCACCAAGTGAATGGCATGCTGGTTATTCAGAAGGTAAGAACCCACCACGCCAGTACGGACAGTGAAGCCCGACCGACGGACAGATTCCGAAATTCAACTACGAGCTTTTTAACTGCAACAACTTTAATATACGCTATTGGAGCTGGAATTACCGCGGCTGCTGGCACCAGACTTGCCCTCCAA
+
BDBDDGIHIIIIIIHIIIHHIHHIIIIIIIIIIIIIIIHHHIIHHHIIIIIFHIIIIIIHIHHHIIIIHIIIICHHHIHFHHHHH1<1<11<<1<C1IHI9HHFIGIIIIIIHFIIIHIIHIHHHIHIIIHGHIHHFIHH8IIHHGIIIHII9HHHIHHHEDDIHHH?FIIIIIIIIHIIIIIIIIIIGHHGIIIIGHHIIIHHGIIFIIIIIIGIGIHIIIHGGGIIIIIEGIGIGIIIIFIHFDGGIHDIIIIIHIIIIIIIIIIIHIIIIIIHIIIIIIIIIIIGIIIHHHHHIIIIIGIIIIIIIIGIIIIGIIIIIIIIIIIIIIIIIIIIIIIIHIDDDDD
@HISEQ:969:HM2KJBCX2:2:1102:5658:2379 2:N:0:ACTATGCA
GTAGTGTCAACACCCAACTATCCCTATTAATCATTACGTCAATCCTAGAAACCAACAAAATAGGATCGAACGTCCTATTTCATTATTCCATGCTAATGTATTCAAGCGTTAGCTTGCTTTAAACACTCTAATTTTTTCAAAGTAACAGTCCAAATTCCCCGCAACACCAAATTAATGGCATTACGGATCATCAGGAAGGAGGAATCAGTGAGACCAGTACATACCAGAGGCATGACCAACCTACTAACCCCGAAATTCAACTACGAGCTTTTTAACTGCAACAACTTTAATATACGCTATTGGAGCTGGAATTACCGCGGCTGCTGGCACCAGACTTGCCCTCCAA
+
DDDDDIIHIIIIIIIIIIIHIIIIIIIIIIIIIIIIIHIIIIIIIIIIIIIIIIIIIIIIIIHHIIHHIIIIIIIGIIIIIHHHIIIIIIHHHIIHHIIIIIIHIHHIHHHHIIIHIHIIIIIIIIIHHIIIIIIIIIIIIIIIIHHHHIIIIIIIIIIIHHIIIIIIIIIIIIIIIIIIIIIIHIIIIIIIIIIIIIIIHIIIIIIIHIIIIIIIIIIIIIIIIIIIIIIIHIIIIIHIIIHIHIIIIIIIIIIIIIIIIIIIIIIIIIIIIIIIIIIIIIIIIIIIIIIIIIIIIIIIIIIIIIIIIIIIIIIIIIIIIIIIIIIIIIIIIIIIIIIIIDDDDD
@HISEQ:969:HM2KJBCX2:2:1102:17262:2301 2:N:0:ACTATGCA
GTAGTGTCAACACCCAACTATCCCTATTAATCATTACGGTGATCCTAGAAACCAACGAAATAGAATCAGTCCGTCCTATTTCATTATTCCATGCTAATGTATTCAGACGATAGTCTGCTTTAAACACTCTAATTTTTTCAAAGTAACAGTCCTGATTTCCCATCACACCAAATAAATGGCATGAAAGTTCCTCAGAAGGTAGAGATCCATCTCACCAGTGCAGACAATTAAGCCTGACCAATGGGTAGACCCCGAAGTTCAACTACGAGCTTTTTAACTGCAACAACTTTAATATACGCTATTGGAGCTGGAATTACCGCGGCTGCTGGCACCAGACTTGCCCTCCAA
+
DDDDDGHIIIIIIHIHHDHIIIIIIIIIIIIIIIIIIIHHIHHIIIIHIIHIHIIHIIGIHIHIHHHHIIIGHHHHIIIIIIIIIHIIGHIIHFHHEHHHIIIIHIHHHHIGHGIHHHIIHHIIHHHHIHGIHIHIHIIIIHIIIIHIIIHHHIIIHIIIHIHHIHIIHIIIIIHHIIIIIIIIIIIIIIHIIIIIHIIHHIIIIIHHHHIIIIIIIIIHIHIIIHIIIHGIHIIIIIIIIIHHHGAIIHIIIHIIIIIIIIIIIIIIIIIIIIIIHIIIIIIIIIIIIIIIIHIIIIIIIIIIIIIIIIIIHG<IIIIIIIIIIIIIIIIIIIIIIIIIIIIDDDDD
@HISEQ:969:HM2KJBCX2:2:1101:9517:101052 2:N:0:ACTATGCA
GTAGTGTCAACACCCAACTATCCCTATTAATCATTACATCGATCCTAGAAACCAACAAAATAGAATCTGATGTCCTATTTCATTATTCCATGCTAATGTATTCAAGCGTAAGCTTGCTTTAAACACTCTAATTTTTTCAAGGTAACAGTCCTAATTCCCCATAACATCAAATAAATGACATTATGGTTCTTTAGAAGGTGAGAACCAATAAAACCAGTACATACCAAGGCATGACCGATTCCTTGATCCCGAAATTCAACTACGAGCTTTTTAACTGCAACAACTTTAATATACGCTATTGGAGCTGGAATTACCGCGGCTGCTGGCACCAGACTTGCCCTCCAA
+
DDDDDIIIIIIIIIIIIIIIIIIIIIIIIIIIIIIIIIIIIIIIIIIIIIIIIIIIIIIIIIIGHIIIIIIIIIIIIHIIIIIIIIIIIIIIIIIIIIIIIIIIIIIIIHIIIIIIIIIIIIIIIIIIIIIIIIIIIIIIIIIIIIIIIIIIIIIIIIHIIIIIIIIIIIIIIIIIIIIIIIIIIIIIIIIIIIIIIIIIIIIIIIIIIIIIIIIIIIIIIIIIIIIIIIIIIIIIIIIIIIHHIIIIIIIIIIIIIIIIIHIIIIIIIIIIIIIIIIIIIIIIIIIIIIIIIIIIIIIIIIIIIIIIIIIIIIIIIIIIIIIIIIIIIIIIIIIIIIIIDDDDD
@HISEQ:969:HM2KJBCX2:2:1101:19550:101020 2:N:0:ACTATGCA
GTAGTGTCAACACCCAACTATCCCTATTAATCATTACGGTGATCCTAGAAACCAACAAAATAGAACCATGCCGTCCTATTCTATTATTCCATGCTAATGTATTCGAGCAAAAATGCCTGCTTTAAACACTCTAATTTTTTCAAGGTAAAGGTCCTGGATCCGCAAGACACCCAATAAAGGACATCAAGTTTCTCCAGAAGGTGAGAAATCAACAGTAACAGTTCATACCCCTTAAGGCATGACCGTCACGTCAATCCCGAAATTCAACTACGAGCTTTTTAACTGCAACAACTTTAATATACGCTATTGGAGCTGGAATTACCGCGGCTGCTGGCACCAGACTTGCCCTCCAA
+
DDDDDIIIIIIIHHIIIGHIHHIIIIIIIIIHIGIIIIHHIIIIIIIHIIIIHIIIIIIHHIIIIIGIHHHHHGCHIIHHHHHHIIIIIHHIICHHIIHIHEHHIHIHIIIIIIIIHIIIIIHGHHIIIIIIHCHIHHGEHHHHIIIIHIIHGHHFHHHIIIHIIHHHIHEIIIIHHHEGIIHHIIHIIHIIHHIHHIHHHHHIIIIIGIIHII<IIHHHHHHIIHHIIIIIIIIHIIIIGIIIIIIIIHGDH<FIIIIHIIIIIHFHIHHIIIIIIIIIIHIIIIIIIIHHHIIIHHHHEIIIIIIIIHIIIIIIIIIIIIHIIIIIIIIIIIIIIIIIIIIIIIIIDDDDD
@HISEQ:969:HM2KJBCX2:2:1102:11749:3083 2:N:0:ACTATGCA
GTAGTGTCAACACCCAACTATCCCTATTAATCATTACGGTGGTCCTAGACCAACAAAATAGAACCAACGTCCTATTCTATTATTCCATGCTAATCTATTCAAGCAAAAGCCCGCTTTAAACACTCTAATTTTTTCAAGGTAATGGTCCTGGTTCCCCGACACACCCAATAAAGGGCATACCGGCTCACCAGAAGGATAGACCCGACAACAGAACAGTACTCGCCAGAGACGGACCGTCCGGTCAGGCCTAAAATTCAACTACGAGCTTTTTAACTGCAACAACTTTAATATACGCTATTGGAGCTGGAATTACCGCGGCTGCTGGCACCAGACTTGCCCTCCAA
+
DDDDDHIIIIIIIIIIIIIIIIIIIIIIIIHIIIIIIIHIIIIIIGHIIIIIIIIHIIIIGHHHIIIIIIIIHIIIHIIIIIIIIIIHIIIIIIIIIIIIIIHIIIHHGHHIIHIHHHIIIIIIIHHCIHHHHHIIIIIIIIIIIIIIHIIIIIHIHHIIHIIIIHIIIIIIIIIIIIIIIIIIIHIIIIIIIHHIIIIIIIIIIIIIHHIHHIIIIIIHHHHGHIGIIIIIHIHIHIIIIIHIHIHHIIIHIIIIIIIHHHHGIIIIIIIIIIIIIIIIIHIIHIIIIHHHIIHHFFGIIIIIIIIIIIHIIIIIIIIIIIIIIIIIHIIIIIIIIIIDDDDD
@HISEQ:969:HM2KJBCX2:2:1102:20929:2578 2:N:0:ACTATGCA
GTAGTGTCAACACCCAACTATCCCTATTAATCATTACGGTGATCCTAGAAACCAACGAAATAGAATCAGTCCGTCCTATTTCATTATTCCATGCTAATGTATTCAGACGTTAGCCTGCTTTAAACACTCTAATTTTTTCAAAGTAACAGTCCTGATTTCCCATCACACCAAATAAATGGCATGGAAGTTCCTCAGAAGGTAGAGATTCATCTCACCAGTGCAGACAATTAAGCCTGACCAATGGGTAAACCCCGAAGTTCAACTACGAGCTTTTTAACTGCAACAACTTTAATATACGCTATTGGAGCTGGAATTACCGCGGCTGCTGGCACCAGACTTGCCCTCCAA
+
<<B0<1<CGHEHGCHHIIIIIHEEGHIHII@HH?EEHCGC@D1C<@HHHHHIIHIHFIDHGHHHIHGEHHGIF1@<0F11CFHEHHG@HEHHEH?C<C@DHHHGEGGCGEEG<<FHEGHEGHGHHHEGG@FHHIGIIHBCEHHHHHGFHFGIHCGHFHFIFHHCGHGFCGHECGHHFH:GEHHHEFIIIHHF<<HHHIHIIGHHCHHFHIIIHHHHEG==HEI<EHFHGGHHEHGEGBEHGIHGFGDHHGHHHEEEHFEEIHHIHHG@IHIIIHHCGHEIHEHHGEHHGCHHHEHGHIIIHHHIHHIHIHHHIIHHIHHIIIIIIIHHHFHHG@GDHHHIHIHDDAB@
@HISEQ:969:HM2KJBCX2:2:1102:21111:3416 2:N:0:ACTATGCA
GTAGTGTCAACACCCAACTATCCCTATTAATCATTACGTTGTACCTAGAAACCAACAAAATAGGTTCGAACGTCCTATTTCATTATTCCATGCTAATGTATTCAAGCGTTTGCCTGCTTTAAACACTCTAATTTTTTCAAAGTAACAGTCCTGACTCCCCACGACACCAAATTAATGACATCATGGTTCATCAGAAGGGAGGAATCAACGACCCCAGTGCGTACCGAAGGCACGACCGACGTATTGATCCCGAAATTCAACTACGAGCTTTTTAACTGCAACAACTTTAATATACGCTATTGGAGCTGGAATTACCGCGGCTGCTGGCACCAGACTTGCCCTCCAA
+
DDDDDHFHIIIIIIIIIHGHCHHIFHIIIIGIIIIHHEHHIEFHHGHIIHIIIIIHIIIIHIHE<FH?GHIHHHGHHCGHIIIEHIF@FHHHCHHIHIHHHD<GHHIHHGHHHHHHHIIHHIGHIHCHHIIIIIHHHIIIIIFFEHHHEGF?CFHHIIHGHIHHGHHHEIIIIIIHHIIHIHFIEHIIIHHHGHEGHIIGIIIIHHHIHEFIIHG<IIHIIIIGIHFIIHIEHCDIGHHHIIHF<HHHHGIIGIIHH?FHHGEHGGIHHIIHF?GIHIIHIHGHHHIIIIIIHHIHHHHGHIIHIHIIIIIIHHIIIIIIIIIIIIIIHIIIIIIIIIIIIDDDDD
@HISEQ:969:HM2KJBCX2:2:1102:17471:3952 2:N:0:ACTATGCA
GTAGTGTCAACACCCAACTATCCCTATTAATCATTACGTCAATCCTAGAAACCAACAAAATAGGATCAAACGTCCTATTTCATTATTCCATGCTAATGTATTCAAGCGTTAGCCTGCTTTAAACACTCTAATTTTTTCAAAGTAACAGTCCTGTTTCCCTGCAACACCAAATTAATGACATTACAGTTCTTCAAGAAGGAGGAACCAGTAAAGCCAGTACATACCAGAGGCACGACCAACCTACTAATCCCGAAATTCAACTACGAGCTTTTTAACTGCAACAACTT
+
@DDDDIIIIIIIIIIIIIIIIIIIIIIIIIIHIIIIIIIIIIIIIIIIIIIIIIIIIIIIIIIIIIIIIIIIIIIIIIIIIIIIIIIIIIIIIIIIIIIIIHIIIIIIIIIIIIIIIIIIIIHIIIIHIIIIIIIIIIIIIIHIIIIIIIIIIIIIIIIIHIIIIIHIIIHIIIIIIIIIIIIIHFIIIIIIIIIIIIIIIIIIIIIIIIIIIIIIIIIIIIIIIIIIIIIIIIIIIIHIIIIIIIIIIIIIIIIIIIIIIIIIIIIIIIIIIIIIIIIIIIDDDDD
@HISEQ:969:HM2KJBCX2:2:1102:14558:4063 2:N:0:ACTATGCA
GTAGTGTCAACACCCAACTATCCCTATTAATCATTACGTCAATCCTAGAAACCAACAAAATAGAATCAAACGTCCTATTTCATTATTCCATGCTAATGTATTCAAGCGCGAGCCTGCTTTAAACACTCTAATTTTTTCAAAGTAACAGTCCTGATTCCCCATGACATCAAATTAATGACATCATGATTCATCAGAAGGGAGAAATCAATAATACTAGTACGTACCAATGGCACGACCAGCATATTAATCCCGAAATTCAACTACGAGCTTTTTAACTGCAACAACTTTAATATACGCTATTGGAGCTGGAATTACCGCGGCTGCTGGCACCAGACTTGC
+
ABDDDIEIHIIIHHIIIIIIIIGIIIIIIIHIIIIIIEGHIHIFHHHIIIIIIIIIIIIIIIHHGHHIIIHHGHHIHHHHHIHHHHIEHIHGIIIIHGHIIHIHIHGIHIIIGIIIIIHHIIHIHIHHHHIIHHIIIIIIIIIHIIIHHIIIIIIHHHGIHIHHIIIIIIIIIIIIIIHIIIIIIIIIIHGIIIIIIHIIHIIIHHIIIIIIIHHIIIIIIIIIIIIIIIIIIHGHHFIHIIIIIHHHIIHGGIIIIIIIIIIIIIIIIIIIIHCIIIIIIIIHIIIIIIIIIIIIIHIIIIIIIIIIIIIIIIIIIIIIIIIIIHIIIIIIIIDDDCD
@HISEQ:969:HM2KJBCX2:2:1102:5099:4320 2:N:0:ACTATGCA
GTAGTGTCAACACCCAACTATCCCTATTAATCATTACGGTGGTCCTAGAAACCAACAAAATAGAACCACAACGTCCTATTCTATTATTCCATGCTAATCTATTCAAGCAAATGCCTGCTTTAAACACTCTAATTTTTTCAAGGTAATGGTCCTGGCTCCCCGGCACACCCAATAAAGGACATACTGGTTCACCAGAAGGTGGACCCGACACAGGACAGTACTCGCCAAAGACGGACCGCCCGGCCAGGCCTAAAATTCAACTACGAGCTTTTTAACTGCAACAACTTTAATATACGCTATTGGAGCTGGAATTACCGCGGCTGCTGGCACCAGACTTGCCCTCCAA
+
CDDDDIIGHIIIIHIIIIHEHHIIIHIIGIIII?FHIHIHIIIHIIIIIIIIIIHHHIIIIIHHHIHGHHIIDHHIIGHIIIIIHIIGHIGHIHIIIIIIIGHIIIIHHHHIIHIHIIIIIIIHHIIIHIIIHHIIHIIIIIHIIIIIIHGHIHHIHIIIIIIIIIHHHHHHIIHIIIIHHHIIHIIIIIIIHHIHIIIIHHHIHIIIIIHIIIHIIIIIHDIIHCIIIIHIIIHII=GIIIIHIIIIHIIIIIIIIIIIIIHIIHIIIIIIIIIIIIHIIIIIIIIIIHIIIIIIIIIIIIIIIIIIIIIIIIIIIIIIIIIIIIIIIIIIIIIIIIIHIDDDDD
@HISEQ:969:HM2KJBCX2:2:1102:17715:5043 2:N:0:ACTATGCA
GTAGTGTCAACACCCAACTATCCCTATTAATCATTACGGTGATCCTAGAAACCAACAAAATAGAACCATGCCGTCCTATTCTATTATTCCATGCTAATGTATTCGAGCAAAAATGCCTGCTTTAAACACTCTAATTTTTTCAAGGTAAAGGTCCTGGATCCGCAAGACACCCAATAAAGGACATCAAGTTTCTCCAGAAGGTGAGAAATCAACAGTAACAGTTCATGCCCCTTAAGGCATGACCATCACGTCAATCCCGAAATTCAACTACGAGCTTTTTAACTGCAACAACTTTAATATACGCTATTGGAGCTGGAATTACCGCGGCTGCTGGCACCAGACTTGCCCTCCAA
+
BDDCDIIIIIIIIIIIIIIIIIIIIIIIHHIIIIIIIIIIIIIIIIIIIIIIIIIIIIHIIIFIIIIIIIFHIHHIIIIIIIIIIIIIIIIIIIIIIIIIIGHHHIIIIIIIIIIIIIIHIIIIIIIIIIIIIIIIIIHHIIIIIIIHIIIIIIIIIHIHHIIIIIHIIIIIIIIIIIIIIIIIIIIIIIIIHHIIIIIIIIIIIIIIIIIIIIIIIIIIIIIIHIIIHIIIHIIIHIII<IIIIIIIIIHDIIIIIIIIIIIIIIIIIHIIIIIIIIIIIIIIIIIIIIIIIIIIIIIIIIIIIIIIIIIIIIIIIIIIIIIIIIIIIIIIIIIIIIIIIHIIIIIIDDDDD
@HISEQ:969:HM2KJBCX2:2:1102:5555:5805 2:N:0:ACTATGCA
GTAGTGTCAACACCCAACTATCCCTATTAATCATTACGGCGACTCTAGAAACCAACAAAATAGAACCGCACGTCCTATTTTATTATTCCATGCTAATGTATTCGGGCATAGGCCTGCTTTGAACACTCTAATTTTCTCAAGGTAAAAGTCCTGGTTCCCCGACGCACACCAATAAAGGGCACGCCGGCTCACCAAGAGGTAAGGCCCAGTCAAGCAGTACACACCGTTAGGCGGACCACTCGACCAGGTCTGAAGTTCAACTACGAGCTTTTTAACTGCAACAACTTTAATATACGCTATTGGAGCTGGAATTACCGCGGCTGCTGGCACCAGACTTGCCCTCCAA
+
DDDDDIIIIIHIHIIIIIIIIIIIIHIIIIIIIIIIIIIIIHIIIIIIIIIIIIIIIIIIIIHIIIH?HHIIHFHHIIIIIIIIIHIHHIHIHHICIHIEGHFHHHHHIIIIIIIIIIIIIIIIIHIHHIIHHHHHHIIIIIHHHHHHHHHHFHHHIHHIIIIIIIHIIHHHGIIGIIIIIIIIIIIIIIIIIIIIIIIIHHGIIHHIIIIHIHHIIIIIIIHIIIIIIIIIIIIIIHHGIIIHHIIIIIIIIIIIIIIIIIIHIIIIIIIIIHHIIIIHIIIIIIIIIIIHHHIIIIIIHIIIIIIIIIIIIIIIIIIIIIIIIIIIIIIIIIHIIIIIIDDDDD
@HISEQ:969:HM2KJBCX2:2:1102:12779:5890 2:N:0:ACTATGCA
GTAGTGTCAACACCCAACTATCCCTATTAATCATTACGTTGATCCTAGAAACCAACAAAATAGAATCGAACGTCCTATTTCATTATTCCATGCTAATGTATTCAAGCGCGTGCCTGCTTTAAACACTCTAATTTTTTCAAAGTAACAGTCCTGACTCCCCACAACATCAAATTAATGACATCATGATTCATCAGAAGGGAGAAATCAATGACATTAGTACGTACCGAAGGCACGACCGACGTATTGATCCCGAAATTCAACTACGAGCTTTTTAACTGCAACAACTTTAATATACGCTATTGGAGCTGGAATTACCGCGGCTGCTGGCACCAGACTTGCCCTCCAA
+
DDCDDHHHHIIIHHHHIIIIGHIIIHIIHIHIIIIHIIIIGHIHIIIIIIIIHHIIIIIIIIEHIIIHHIIIIIIIIIIIHIIIGHIHHIIIHIHHEHHIIHIHHIIHHIHIIIIHIIIIIIIIIIIHHIIIHHIIHIIIIIIIIIIHGHGHHHHIIIHHHIIIIHIIIIIIIIIHHHIIIIIIIIIIIHHHIHHIIIIIHIIIIIIIIIIIIIHIIIIIIIIIIIIIIIIIIIIIIIIHHHHHFHIIIIIIIIIIIIIIIIHHIIIIIIIIIIHIHIIIIIIIIGIIIIHHHHHHIIIHIIIIIIIIIIIIIIHF<IHIIIIIIIIGIIIIIHIIIIIHIDDDDD
@HISEQ:969:HM2KJBCX2:2:1102:21054:6239 2:N:0:ACTATGCA
GTAGTGTCAACACCCAACTATCCCTATTAATCATTACGGTGGTCCTAGAAACCAACAAAATAGAACCACAACGTCCTATTCTATTATTCCATGCTAATCTATTCAAGCAATAGCCCGCTTTAAACACTCTAATTTTTTCAAGGTAATGGTCCTGGCTCCCCAACACACCCAATAAAGGACATGCTGGCTCACCAGAAGGAAGACCCGACAGCAGACAGTACTCGCCAAAGACGGACCGCCCGGCCAGGCCTAAAATTCAACTACGAGCTTTTTAACTGCAACAACTTTAATATATGCTATTGGAGCTGGAATTACCGCGGCTGCTGGCACCAGACTTGCCCTCCAA
+
<DDD<CDFFGDHHIHHIF1DH1<11D1GHHCDGEFHH1G1CEHEF1CHIFGC<CEG?HH?@F1GHF1GH?FEC<100<<DFHIHEFH?F1D1<11CE@6@DCFHHHIHHHFH?CHDCHHF@F@HHIIIHHFGHHIHHHGFHIHFCCHHHHEG?HEIFIHEFCGHHHHHGIIHHHEIHIHIHHIHHHEGHHH:HHEFFHHGEHF<IIIIHE@HIHFHHGFHFHHCFCHEEHEIHHHIHHFDHCHHHIIIIIIIIHIIIHIIHHEGEGGHHHEHG?HHIHHGIIHHIIHFECHHIIIIHHF<CHHIIIIIIIIHIIHIGIHH?HEGIHHIIHCGEGIIIHIIHDDACD
@HISEQ:969:HM2KJBCX2:2:1102:2644:6273 2:N:0:ACTATGCA
GTAGTGTCAACACCCAACTATCCCTATTAATCATTACGGTGGTCCTAGAAACCAACAAAATAGAACCATGCCGTCCTATTTTATTATTCCATGCTAATGTATTCAAGCAAAAATGCCTGCTTTAAACACTCTAATTTTTTCAAAGTAAAGGTCCTGGTTCCCCGCGGCACCCAATTAAGGACATCGCGGTTCTCCAGAAGGTGAGAAATTGACTGCACCAGTTCATACCCCGTAAGGCACGACCGATGCGCCAATCCCGAAATTCAACTACGAGCTTTTTAACTGCAACAACTTTAATATACGCTATTGGAGCTGGAATTACCGCGGCTGCTGGCACCAGACTTGCCCTCCAA
+
DDDDDIIIIIIIIIIIHIIHIIIIIIIIIIIIIIIIIIIIIIIIIIIIIIIIIIIIIIHIIIIHHIIIIIIIIIHIIIIIGHIIIIIIIIIIHFIIIIHHIHHHIIIIIIHIIIIHIIIIIIIIIHIIIIIIIIIIIIIIIIIHIIIIIIIIIIIIIIIIIIIIIIIIIIIIIIIIIIIIIIIIIIIIIIIIIIIIIIIIIIIIIIIIIIIIIIIIIIIIIIIIIIIIIIIIIIIIIIIIIIIIIIIIIHHFIIHIIIIIIIIIIIIIIHIIIIIIIIIIIIIIIIIIIIIIIIIIIIIIIIIIIIIIIIIIIIIIIIIIIIIIIIIIIIIIIIIIIIIIIIHIIIIIDDDDD
@HISEQ:969:HM2KJBCX2:2:1102:3577:6813 2:N:0:ACTATGCA
GTAGTGTCAACACCCAACTATCCCTATTAATCATTACGGTGATCCTAGAAACCAACAAAATAGAACCATGCCGTCCTATTCTATTATTCCATGCTAATGTATTCGAGCAAAATGCCTGCTTTAAACACTCTAATTTTTTCAAGGTAAAGGTCCTGGTTCCACATGACACCCAATTAAGGACATCATGCTTCTCCAGAAGGTGAGAAATCAACTGCGACAGTTCATACCCCTTAAGGCACGACCATCACGTCAATCCCGAAATTCAACTACGAGCTTTTTAACTGCAACAACTTTAATATACGCTATTGGAGCTGGAATTACCGCGGCTGCTGGCACCAGACTTGCCCTCCAA
+
BDD@DHIIIIIIIIIICHIHHHHIIIIHHIHIIIHIIIIIHHIHIIIIIIIIIIHIIIIIGGHCHHEHIHGHIHGIIGIIGIIIIIIIIHHIIHIIGHGHIHHGHHHIIIHIGCHIHGEHGGHHHHIIIHHHIHHHHFIHHHEHIIIHEHHHIIIIIIIIIHIIIIIHHIHHGHHHHHFHIIIHGIIHIHHHIHHIIHIIIIIHIHEHHHHIII=HIHHIIIIIHH=IIIIHHIHHIHIHHFIIHFIHHHGHHHIIHIHHHHEECHIIIHHEHHIIHIIHHHIIIIHIHIIIIHIHHCIIIIIIIHFHHHHHIIIIIIHIIIIIIIIIIHIIHIIIIIIIIIIIHIIDB@@D
@HISEQ:969:HM2KJBCX2:2:1102:6701:7367 2:N:0:ACTATGCA
GTAGTGTCAACACCCAACTATCCCTATTAATCATTACGTCAATCCTAGAAAACAACAAAATAAGATCAAAAGTCCTATTTCATTATTCCATGCTAATGTATTCAAGCGTTAGCCTGCTTTAAACACTCTAATTTTTTCAAAGTAACAGTCCTGTTTCCCTGCAACACCAAGTAAATGACATCACAGTTCTTCAAGAAGGAGGAATCAGTGAGGCCAGTGCATACCAGTGGCACGACCAACCTACTGACCCCGAAATTCAACTACGAGCTTTTTAACTGCAACAACTTTAATATACGCTATTGGAGCTGGAATTACCGCGGCTGCTGGCACCAGACTTGCCCTCCAA
+
@<00D1<1DG@H1<E<C01111<D1<<D1<11<<D11<C<CE@1<C@?CGG1D1DF1DGG111<1<1@CH11<<D<11<F111<1CC1<111<1DGHCIHHIIGHIHIIIGIIHHIHIGI9HH9IIIHIIIHIHHGH@1GIIIIH5GIIIIIIIII9IHIII9IIIIIII9IIIIHFCHIGIIHIGGIIIHIIHIHIGIIIIHIHHIIIHGGIHHIGIIGGGIIIIIIIIGGIIIIEGIIIIIIHIIGIHIIIIIIIHIIIIIIIIIIIIIIIIIIIIIIIIIIIIIIIIIHIIIIIIIIIIIIIIIHIIIIIIIIIIIIIIIIIIIIIIIIIIIIIIIIIDDDDD
@HISEQ:969:HM2KJBCX2:2:1102:10170:8934 2:N:0:ACTATGCA
GTAGTGTCAACACCCAACTATCCCTATTAATCATTACGGTGATCCTAGAAACCAACAAAATAGAACCATGCGTCCTATTTCATTATTCCATGCTAATGTATTCAGGCAATAGCCTGCTTTAAGCACTCTAATTTTTTCAAGGTAACAGTCCTGCTTCCCCAACGCACCAAATTAATGACATGCTGGTTATTCAGAAGGTAGGAATCAATCACGCCAGTACAGACCCAAAAGCCCGACCAACGGATAAACCCCGAAATTCAACTACGAGCTTTTTAACTGCAACAACTTTAATATACGCTATTGGAGCTGGAATTACCGCGGCTGCTGGCACCAGACTTGCCCTCCAA
+
@DD@@C1<<11D<<<C10D<<D@<CF1DF@H?1F@1<C<<1<FH@HF@@CEF1<GGHE<F1GFE1CF1F11/0/<<DGH1FH?11111D1111<<<1GEHCHEF8?EGIGIHHHGHHIIIHHHHHHEIIIIHIIIHHHHFCHIHEIHHFFIIHHC=DHCHHGHFIHHHH9HHHHHHIHHFGIIIGHIHIIIIIIGIIHHHIIIIIIHEDIIIIFIIGIIIIHIIGIIIIHIHFIHHHG@HIHIIHGHCGIHHIIHHGIIIHIIHHHHGHIIIIHGIIIIHIIHHFHIIHHHIIIHIIIIHIIIIIIIHHIIIIIIIIIIIIIIIIIIHHIIIHIIIIIHHFHADDDA
@HISEQ:969:HM2KJBCX2:2:1102:20448:8789 2:N:0:ACTATGCA
GTAGTGTCAACACCCAACTATCCCTATTAATCATTACCCCAGTCCTAGAAACCAACAAAATAAGACTGAAGTCTTATGTCATTATTCCATGCTAACATATTCAAACAATCGTTTGCTTTGAACACTCTAATTTTTTCAAAGTAAAATTCCTACAGTCAGAAAACACCAATAAAGGCACCTCCCACATGTAGAATAATTGGCTTAAAAAATGTAATCAACAATGTTGAAACAAGTTTTACACCAAAAGGTTCAACTACGAGCTTTTTAACTGCAACAACTTTAATATACGCTATTGGAGCTGGAATTACCGCGGCTGCTGGCACCAGACTTGCCCTCCA
+
CDDDDIIIIIIIIIIIIIIIIIIIIIIIHIIIIIIHIIIIIIIIIIIHIIIIIHIIIGIIIHICHHIHHIIIIIHIIHIIHIIIIIIIIIEHHHIIIIIHHFHIIIIIHIHIIIHHIIIGHIHIIHIIIIIIIIIIGIIIHIHIIIFHHHHIIHFHHHFHHHIHHHHIHHIIIIGGHIGHHHFIGHIHHIHIIIIHIIGHEIHIIIHIIHIHHHIHIHIHIIIIHIIHHIIIIIIIIIIIIIIHIIIIIIIIIHIHIIIIIIIIHIIIIIIIIIIHIIHIIHIGGGHIHIIIIIIIIIIIIIIIIIIIHIIIIIHIIIIIIIIIIIIIIHIIHDDBDD
@HISEQ:969:HM2KJBCX2:2:1102:11992:8508 2:N:0:ACTATGCA
GTAGTGTCAACACCCAACTATCCCTATTAATCATTACGGTGGTCCTAGACCAACAAAATAGAACCAACGTCCTATTCTATTATTCCATGCTAATCTATTCAAGCAAAAACCCGCTTTAAACACTCTAATTTTTTCAAGGTAATGGTCCTGGTTCCCCGACACACCCAATTAAGGACATACCGGCTCACCAGAAGGATAGACCCGACAACAGGACAGTACTCGCCAGAGACGGACCGCCCGGTCAAGCCTAAAATTCAACTACGAGCTTTTTAACTGCAACAACTTTAATATACGCTATTGGAGCTGGAATTACCGCGGCTGCTGGCACCAGACTTGCCCTCCAA
+
D<DBDCFHHHFEHHHIIIHH?G11CHHHIIHHECCHIH@CHCGHHIIIIIC@GHHH??GH1DGGCECECHHEE@FHHHHIIHHHCHEI@?FHHIIIIIE1CDFHHHHHHIHDHDHHIHIHHHHHEIIIIIHGCHHHHHGHHIHHHGGHHHGG?HHDCHGFIHHHEIIIIHHIH9GGHIIIIIIIIIHCHHIIIIIIHHHHDHIII>IIIIIHHIHIIIHIIIIHIIIIIIIIHIIIIIIH4IHIHF?HIIIHHIIIIIIHHHHHIIHIIIIIHIIIIHIHHHHHHHHEIHIHIIIIIHHIIIIIIIIIIIIIIIIIIIIIIGIIIIIIIIIIIIIIIIIDDDDD
@HISEQ:969:HM2KJBCX2:2:1102:1426:9213 2:N:0:ACTATGCA
GTAGTGTCAACACCCAACTATCCCTATTAATCATTACGGTGGTCCTAGAACCAACAAAATAGAACCACAACGTCCTATTCTATTATTCCATGCTAATCTATTCAAGCAATAGCCCGCTTTAAACACTCTAATTTTTTCAAGGTAATGGTCCTGGCTCCCCAACACACCCAACAAAGGACATGCTGGTTCACCAGAAGGAAGACCCGACGACAAGACAGTACTCGCCAAAGACGGACCGCCCGGCCAGGCCTAAAATTCAACTACGAGCTTTTTAACTGCAACAACTTTAATATACGCTATTGGAGCTGGAATTACCGCGGCTGCTGGCACCAGACTTGCCCTCCAA
+
@DDDDHHHEC<FH@GHIIIIIIIIIGIIIIHHIIIIIIIHHEHHHIIIIIHCHIHIIIIIFEE?GHHHIIHHCGHHHFHIIIIIGHHIHEHECFHHCFGCEHHHG@HHIHHHGIHEIHHHHGHIHIIIHHIIIHHGHIHHHIHCEHFHHFEHGHHHIIHIGIHIIIIIIIHHGHHHIHIIIIHIHHHIIIIIIIIIHHHHGHHIIIHIHIIIIIIIIIIIIIIIIIIGHHEIHIIIIIIIIIHIHIIIIIIHIIIIIIIIIHFHHGIIIIIIIHHIHF@IIIHGHHIIIIIIHHIIIIIIIIIIIIIIIIIIIIIIIIIIIHIIIIIIIIIIIIIHIIIHIDBBBA
@HISEQ:969:HM2KJBCX2:2:1102:8505:9407 2:N:0:ACTATGCA
GTAGTGTCAACACCCAACTATCCCTATTAATCATTACGTCAATCCTAGAAACCAACAAAATAGGATCGAACGTCCTATTTCATTATTCCATGCTAATGTATTCAAGCGTTAGCCTGCTTTAAACACTCTAATTTTTTCAAAGTAACAGTCCTGTTTCCCTGCAACACCAAATTAATGACATTACAGTTCTTCAAGAAGGAGGAATCAGTAAAGCCAGTACATACCATAAGCACGACCAACCTACTGACCCCGAAATTCAACTACGAGCTTTTTAACTGCAACAACTTTAATATACGCTATTGGAGCTGGAATTACCGCGGCTGCTGGCACCAGACTTGCCCTCCAA
+
DDDDDIIIIIIIIIIIIIIIIIGIIIIIIIIIIIIIIIIIIIIIIIIIIHHIIIIIIIIIIIHHIIIHIIIIIIIIIIIIIIIIIIIHIIIGFHIIIIIIIIIIIIHIIIIIIHIIIIIIIHIIIIIIIIIIIIIHIIIIIIIIIIIIIIIIIIIIIIGIIIIIHHIIIIIIIIIIIHIIIIIIIIIIIIIIIIIIIIIIIIIIIIIIIIIIIIIIIIIIIIIIIIIIIIIIIIIIIIHIIIIIHIIIIIIIIIIIIIIIIIIIIIIIIIIIIIIIIIIIIIIIIIIIIIIIIIIIIIIIIIIIIIIIIIIIIIIIIIIIIIIIIIIIIIIIIHIIIIIIIDDDDD
@HISEQ:969:HM2KJBCX2:2:1102:14749:9462 2:N:0:ACTATGCA
GTAGTGTCAACACCCAACTATCCCTATTAATCATTACGGTGATCCTAGAAACCAACAAAATAGAATCATGCCGTCCTATTTTATTATTCCATGCTAATGTATTCAAGCAAAATGCCTGCTTTAAACACTCTAATTTTTTCAAAGTAAAGGTCCTGGTTCCCCGCGACACCCAATTAAGGGCATCGCGGTTCTCCAGAAGGTGAGAAATTGACTACACCAGTTCATACCCCTTAAGGCACGACCGATGTGTCAATCCCGAAATTCAACTACGAGCTTTTTAACTGCAACAACTTTAATATACGCTATTGGAGCTGGAATTACCGCGGCTGCTGGCACCAGACTTGCCCTCCAA
+
DDCDDIHHHHHHHHIHHIIIIIIIIIIIHIHIFHEHIHGHEHHIFHHHFHHHIIIHIIGHHIIIIGEEHHI?CDHHHEHHHHIIIGHHIIIHGII1FHCHH<IHHHGHIIHHIHHHHIIIIHIGEHHHHHHFHIIIIHIIIIHIHIHIHIHIHIIIHHIIIIIIIIIIIIIHHIIIIHIIHHHHIHIIIIIHGIHHIHIIHHIIIHHFIHIHHIIIIIIIIIIIHIHHIIHIIIIIIIIIHHHIIIIIIGFHHIIIIIIIIIIIIIIIIIIIIIIHIIIIIIIIIIIHIHHEIIIIIIIHIIIHIIIIIIIIHIHIIIIIIHIIIIIIIIIIIIIIIIIIHHIIIIHDDDDD
@HISEQ:969:HM2KJBCX2:2:1102:13259:11014 2:N:0:ACTATGCA
GTAGTGTCAACACCCAACTATCCCTATTAATCATTACGGTGATCCTAGAAACCAACAAAATAGAATCATGCCGTCCTATTTTATTATTCCATGCTAATGTATTCAAGCAAAATGCCTGCTTTAAACACTCTAATTTTTTCAAAGTAAAGGTCCTGGTTCCCCGTGACACCCAATTAAGGGCATCGCGGTTCTCCAGAAGGTGAGAAATTGACTACACCAGTTCATGCCCCTTAAGGCACGACCGATGTGTCAATCCCGAAATTCAACTACGAGCTTTTTAACTGCAACAACTTTAATATACGCTATTGGAGCTGGAATTACCGCGGCTGCTGGCACCAGACTTGCCCTCCAA
+
DDDDDIIIIIHIHIHHHHHHHCGHHHIIIIIEHIIIHHIIIIIHFHIIIHIHIEHIHGGIGHHCHIIHIHFEHHHGHIHHHIIFIHGHHHIFEH?GHIIIIHHHHHHHHEHHIHFHGHFHHIIHHHHHHGHGHHIIIHHHH@IHHIIFHHFHEFEEHHDEHFHGFEHHHHHIIHHGIHHHIIIIIIIHIHHHIIIFHIFHHHHHIHIIIHIIHIHGHIIIIIHHIGIIHIHIIH<IHHHHIIHHHHHHHFCIHHIHHGIIHGHIIIHHHHGIHHCHHHIIIHHIHIHIHHEIIIHIIGHHIIIHHEIIIIHHHGIIIHHIHIIIIIIIIIIIIIIIIIHIIIIIIIHBDADD
@HISEQ:969:HM2KJBCX2:2:1102:2246:10680 2:N:0:ACTATGCA
GTAGTGTCAACACCCAACTATCCCTATTAATCATTACGGTGATCCTAGAAACCAACGAAATAGAACCAGTCCGTCCTATTTTATTATTCCAGGCTATTGTATCCAGACGTTAGCCTGCTTTAAACACTCTAATTTTTTCAAAGTAACAGTCCTGATTTCCTATCACACCAACTAAGTGGCATGAAAGTTCCTCAGAAGGTAGAGATTTATCTCACCAGTACAGACAATTAAGCCTGACCAATGGGTAAACCCCGAAGTTCAACTACGAGCTTTTTAACTGCAACAACTTTAATATACGCTATTGGAGCTGGAATTACCGCGGCTGCTGGCACCAGACTTGCCCTCCAA
+
BD@DDHCG@EGH1DGEFHHHCC1DE<CFHCHH@GEFHEHHH1FF?@1GE?G11<@0CD@0FCD@GHHH1FEEF1D<01C1F11<11<<1111D11<11?F@<%E@HC@<@EA(<G@D6C?HBA86<1?@HF8DG@DC.@HH8HHHG<DEEEHH?F:8.H>@CC::<</-@</</<-/<<//=?CHFCFC/G@DCC0F0A?@=HGIHC:1C:/FG@GFC<<:/@:@EHHFHFCD::1C?EGHD11D<<HHA/HECHFIHGE@<ECHHHF?CFD11?EG<?HF1CEC<<11CD<FC@CCF1CCHCEG?IHHCIHHHDE</<DIIIHE1FC1?EHF@GD<1HCCGCB0<0D
@HISEQ:969:HM2KJBCX2:2:1102:6081:11595 2:N:0:ACTATGCA
GTAGTGTCAACACCCAACTATCCCTATAATCATTACGTCGATCCTAGAAACCAACAAAATAGAATCAAACGTCCTATTTCATTATTCCATGCTAATGTATTCAAGCGCGAGCTTGCTTTAAACACTCTAATTTTTTCAAAGTAACAGTCCTGATTTCCCATGACACCAAATTAATGACATCGTGGTTCGTCAGAAGGGAGAAACCAATAATGCTAGTACGTACAAAGTACGACCGACATATTAGTCCCGAAATTCAACTACGAGCTTTTTAACTGCAACAACTTTAATATACGCTATTGGAGCTGGAATTACCGCGGCTGCTGGCACCAGACTTGCCCTCCAA
+
DDDDDIIIIHIIHIHIIIIIIIIIIIIIIHHIIIIIIIIIIHHIHHIHHIIIIIIIGHHIHIIIIHIIIIIIIIIIIIIIIIIIIHIIIIIGIIIIIIIIIIIIIIIIIIIHHIIIIIIIIIIHIIIIIIIIIIIIIIIIIIIIIIHIIIIIIIIIIIIIIHHIIIIIIIIIIIIIIIIIIIIIIIIIIIIIIIIIIIIIIIIIIIIIIIIIIIIIIIIIIIIIIIIIIIIIIIIIIIHHIHIIGIIIIIIIIIIIIIIIIIIIIIIIIIIHIIIIIIIIIIHIHIIIIIIIIIIIIIIIIIIIIIIIIIIIIIIIIIIIIIIIIIIIIIIIIIIIIIDDDDD
@HISEQ:969:HM2KJBCX2:2:1102:9272:11817 2:N:0:ACTATGCA
GTAGTGTCAACACCCAACTATCCCTATTAATCATTACGGTGGTCCTAGACCAACAAAATAGAACCAACGTCCTATTCTATTATTCCATGCTAATCTATTCAAGCAAAAGCCCGCTTTAAACACTCTAATTTTTTCAAGGTAATGGTCCCGGTTCCCCGACACACCCAATTAAGGACATACCGGCTCACCAGAAGGATAGACCCGACAACAGGACAGTACTCGCCAGAGACGGACCGCCCGGTCAAGCCTAAAATTCAACTACGAGCTTTTTAACTGCAACAACTTTAATATACGCTATTGGAGCTGGAATTACCGCGGCTGCTGGCACCAGACTTGCCCTCCAA
+
CDDDDIIIIGIIIHIHIHHHIGHIIIIIIIIIIIIIIHIHIIIIIIIIIIHIIIIIIIIIIIIIIGIIIIIHIIGGHIIIIIIIIIIIIIIHHIIIHHIIIIHIHIIIGHIIEIHIHIHHIHHHIIIIIIIIIIIIIIIIHIIIIIIIIIHHHIHHIIIIIIIIIHIHGGHIIHIHIHIIIIHIIIHIIIHIIIIIIIIIHIIIIIIIIIIIIIIIIIIIHIIIIHIIII=IIIIIIIIIIIIIIIIIIIIIIHIIIIIIIIIIIIIIIIIIIIHIIIIIIIIIIIIIIIHIIIIHHGGIIIIIIIIIIIIIIIIIIIIIIIIIIIIIIIIIIIIIIIIDDDDD
@HISEQ:969:HM2KJBCX2:2:1102:3428:11865 2:N:0:ACTATGCA
GTAGTGTCAACACCCAACTATCCCTATTAATCATTACGTCGATCCTAGAAACCAACAAAATAGGAGATCAAACGTCCTATTTTATTATTCCATGCTAATGTATTCAAGCGCGAGCTTGCTTTAAACACTCTAATTTTTTCAAAGTAACAGTCCTGATTCCCCGCCACACCAACTAAATAGCATAACGGTTCATCAGAAGGGAGGAATCAGTGACACCGAAGGTACGACCAGCTTACTGATCCCGAAATTCAACTACGAGCTTTTTAACTGCAACAACTTTAATATACGCTATTGGAGCTGGAATTACCGCGGCTGCTGGCACCAGACTTGCCCTCCAA
+
<D00D11<D11DHCH1C0GHIIEGE?<D<1D<<1<<C1<F</<D0D<<<GHIIIE=1<11<D1CHIE1<@@1CGF10<<F11<<F11111GG@D@<G?EHGIIHEFD<CEGF8CDCHFC@1B1C6FFH@%F<C@E1GHBCF1@CHB:;1DCGDEGCCGH7CC?EGEH?CEGHHIHE?HGCHHHE/C0@F.CF0GHF0HE@CEHFEIHHHGCDGHHIHHHCC1GIIHHCGC1G@1HC=IIIHHHEHEFGCGEG?E/CC1EHEECHIECHIIHHHHHC<<@FHCG@DIGIIHGEHHEF1EHEHGCCDHDHCDHHHIHIHHGFEHHHHCC1E0DD@0D@D0
@HISEQ:969:HM2KJBCX2:2:1102:10250:11670 2:N:0:ACTATGCA
GTAGTGTCAACACCCAACTATCCCTATTAATCATTACGGTGGTCCTAGAAACCAACAAAATAGAACCACAACGTCCTATTCTATTATTCCATGCTAATCTATTCAAGCAATAGCCCGCTTTAAACACTCTAATTTTTTCAAGGTAATGGTCCTGGCTCCCCAACACACCCAATAAAGGACATACTGGTTCACCAGAAGGAAGACCCGACAACAAGACAGTACTCGCCAAAGACGGACCGCCTGGCCAGGTCTAAAATTCAACTACGAGCTTTTTAACTGCAACAACTTTAATATACGCTATTGGAGCTGGAATTACCGCGGCTGCTGGCACCAGACTTGCCCTCCAA
+
DDDDDHHIIIHIIIIIIIIIIGIIIIIIIIIIIIIIIIHIIHIIIHIIIIIHHIIIIIIIIIHIIIIIIIIIIHIIIHIIIIIIIHIIIHHIGIHHIIIHHHIIIIIIGIIIHHHIHIIHFH?IIIIIIIIIIIHIFHIIIIIIIIIIIIIIHIIHHIIIIIIIHIIIIIIIIIIHIIIIIHIIIGIIIIIHHIIIIIHIIIIIIIIIIIIIIIHHIIIIIIIIIIIIIIHGIIIIIIIIIIIIIHIIIIIIIIHIIIIIIIHHIIIIIHIIIIIHIIIIIHHHHIIIIHHIHHHIIIHHHHIIHGIIIIIIIIHIIIIIIIIIIIIHIIIHEHHIIIIIIH@DD<<
@HISEQ:969:HM2KJBCX2:2:1102:10281:12991 2:N:0:ACTATGCA
GTAGTGTCAACACCCAACTATCCCTATTAATCATTACGGTGGTCCTAGAAACCAACAAAATAGAACCACAACGTCCTATTCTATTATTCCATGCTAATCTATTCAAGCAATAGCCCGCTTTAAACACTCTAATTTTTTCAAGGTAATGGTCCTGGCTCCCCAACACACCCAATAAAGGACATGCTGGCTCACCAGAAGGAAGACCCGACAGCAGACAGTACTCGCCAAAGACGGACCGCCCGGCCAGGCCTAAAATTCAACTACGAGCTTTTTAACTGCAACAACTTTAATATACGCTATTGGAGCTGGAATTACCGCGGCTGCTGGCACCAGACTTGCCCTCCAA
+
@D@DDCHEHHEHHHIIIDHHIHIIIIIIIHEHIHHIEH0DHHHHHHHHGGHIIIIIIHHIHEGHGGHHHCHGIHHHHH<GHIIIIIIIIIIIIGEEHHHHHCHHHIHIHICFHHIHHEGHIHHHHIIHIIIIHHEHEEHIIHHIHHHHHIIHHGGHHGHFHIIHHHEHHGGHHHIIHIIIIIHHHGIIIIIHHHFHHHHG@CCCIHIIHHEIIIIIIIIIIHGHEGCCHHHIIHHHHHHDDIHIHHHFFCIIHIIIHIIIHIIIIIIIIIIIIHHHHIIIIHHCGHHFIHHHHE<IIHHHHHIGIIIIIIHIIIIIIIIIFHEGIIIIIIIIHIIIHIIIIDCDDB
@HISEQ:969:HM2KJBCX2:2:1102:3957:13275 2:N:0:ACTATGCA
GTAGTGTCAACACCCAACTATCCCTATTAATCATTACGGTGGTCCTAGACCAACAAAATAGAACCAACGTCCTATTCTATTATTCCATGCTAATCTATTCAAGCAAAAGCCCGCTTTAAACACTCTAATTTTTTCAAGGTAATGGTCCTGGTTCCCCGACACACCCAATAAAGGGCATACCGGCTCACCAGAAGGATAGACCCGACAGCAGAACAGTACTCGCCAGAGACGGACCGTCCGGTCAGGCCTAAAATTCAACTACGAGCTTTTTAACTGCAACAACTTTAATATACGCTATTGGAGCTGGAATTACCGCGGCTGCTGGCACCAGACTTGCCCTCCAA
+
BDDBDHIHIIIGHHHIIIIEHHIIHHIIIIICHIGIIEHIIIHIIHIIIIIIHHIIIHHFHHIIIHIIIIIGIIHIFHHIIIGIICCFHHHHEFHHHHFCEF@FHHHIIICIHHHHHHHHFH@DHHIHFIIIHHEGHHEHHHHHHHGHIEFHGIIIHHHHIIGGEIHHIGHGFCHHEDHEHIIGHHHHGIHGIHFCH?EHEEGFGFIHHG@HHHHECHDCIHHIIHH?HGIHHHHIHDHHGCEIIHG1HHHHIIIHHE@HEEHEHEHHHEHEFCCG?EG?GCC1EIHHIIHHIIHEFGGIIHIHIIIHHHHHDHDHHH?IIHIIIIIIIIHHHFHHIHED@@@<
@HISEQ:969:HM2KJBCX2:2:1102:9223:13231 2:N:0:ACTATGCA
GTAGTGTCAACACCCAACTATCCCTATTAATCATTACGGTGGTCCTAGAAACCAACAAAATAGAACCACAACGTCCTATTCTATTATTCCATGCTAATCTATTCAAGCAATAGCCCGCTTTAAACACTCTAATTTTTTCAAGGTAATGGTCCTGGCTCCCCAACACACCCAATAAAGGACATGCTGGCTCACCAGAAGGAAGACCCGACAGCAGACAGTACTCGCCAAAGACGGACCGCCCAGCCAGGCCTAAAATTCAACTACGAGCTTTTTAACTGCAACAACTTTAATATACGCTATTGGAGCTGGAATTACCGCGGCTGCTGGCACCAGACTTGCCCTCCAA
+
DDDCDIIIIIIIIIIIIHIIGIIIIIIIIIIIHIIIICEGEHGHHIIHIIIIIIIIIIIIIHDHHHIIICHHIGHIIIIIIHHIIIIIICHIGIIIIIIHHHHGHIIIIIIIIHIIIHGIHHHHEHGIIIIIHIIHHHIIIIIIIIIIIIIIIIIIIIIIIIIIIIIIIIIHIIIIHIIIIIIIIIIIHHIIIIIIIIIIIIIIIHHHHIIIIIIIIIIIIIIIIIIIIIHIIIHIIHHIIIIIHIIIHHIHIIIIIIIIIIIIIHIIIIIIIIIIIIIIIIIIIIIIIIIIIIIIIHIIIIHIIIIIIIIIHIIIIIIIIIIIIIIIIIIIIIIIIIIIIDDDDD
@HISEQ:969:HM2KJBCX2:2:1102:17870:14086 2:N:0:ACTATGCA
GTAGTGTCAACACCCAACTATCCCTATTAATCATTACGGTGGTCCTAGAAACCAACAAAATAGAACCACAACGTCCTATTCTATTATTCCATGCTAATCTATTCAAGCAATAGCCCGCTTTAAACACTCTAATTTTTTCAAGGTAATGGTCCTGGCTCCCCAACACACCCAATAAAGGACATACTGGTTCACCAGAAGGAAGACCCGACAGCAGACAGTACTCGCCAAAGACGGACCGCCCGGCCAGGCCTAAAATTCAACTACGAGCTTTTTAACTGCAACAACTTTAATATACGCTATTGGAGCTGGAATTACCGCGGCTGCTGGCACCAGACTTGCCCTCCAA
+
DDBDDIIIIIIIIIIIFHHIIIIIIIIIIIIIIIIHHHHIIHIIIIIIIIIIIIIII?FHHHIIIHIIIIIICG?HHHIIIHHHIIIHHIHIIIIIHEIHIHHHHHHHGIIIHIIHHHHGIIHHHEHEHHFFHIIHIIIHIHHIIIIIIIIIHHIHHHHHHHHHHHHHGHHHHHHHHECIIIIHHHGFE@IGHHIIHHEHHHHIIHIIIIIHEHHIIIIHIIIHHHIIHHEHHHHIIIIIIIIHGIIIHHIHIIIIIIHIIIIIIIHIIIIIIHIIIIIIIIIHIIGIIHIHIHIIIIHIIIIIIIIIIHIIIIIIIIIIIHIIIIIIIIIIHGIHIIIIIDDDDD
@HISEQ:969:HM2KJBCX2:2:1102:20679:15540 2:N:0:ACTATGCA
GTAGTGTCAACACCCAACTATCCCTATTAATCATTACGGTGATCCTAGAAACCAACGAAATAGAATCAGTCCGTCCTATTTCATTATTCCATGCTAATGTATTCAGACGTTAGCCTGCTTTAAACACTCTAATTTTTTCAAAGTAACAGTCCTGATTTCCCATCACACCAAATAAATGGCATGAAAGTTCCTCAGAAGGTAGAGATTCATCTCACCAGTGCAGACAATTAAGCCTGACCAATGGGTAAACCCCGAAGTTCAACTACGAGCTTTTTAACTGCAACAACTTTAATATACGCTATTGGAGCTGGAATTACCGCGGCTGCTGGCACCAGACTTGCCCTCCAA
+
B@DBDHIIHIHHEHIFHHHEHHCHEEGHIHEHHHHHIIGHHGHHHIIHHHIIGIEH@HHHIIHIIIHIHHEHHICHHF@GHIHI?GHHC?GHGCGGHH@F@FDHHFHIHHGHHFEHHFCHFIHHHGHHEHFECG<CFGIHEHGHEHGFEIHHHHHEHEGEIHHIIIHGIIIHHHHHHHEHIHIIIIHHECHHIIII;IHIIIIIHIHIIIHH:IIIHIIIIIIIIIIIIIIIIIHIIHIIIHGGFF<IIHIHIIIIIIHEIIIIIIIIHIIIIHHHIIIIIHHIIIIIHHFIIHHIIIIIIIIIHIIHIHHHHEHIIHIIIIIIIIIIHEHHHHHHIIIIIIIDDDD@
@HISEQ:969:HM2KJBCX2:2:1102:3655:16190 2:N:0:ACTATGCA
GTAGTGTCAACACCCAACTATCCCTATTAATCATTACGTCAATCCTAGAAACCAACAAAATAGGATCAAACGTCCTATTTCATTATTCCATGCTAATGTATTCAAGCGTTAGCCTGCTTTAAACACTCTAATTTTTTCAAAGTAACAGTCCTGTTTCCCTGCAACACCAAATTAATGACATTACAATTCTTCAAGAAGGAGGAACCAGTAAAGCCAGTACATACCAGAGGCACGACCAACCTACTAATCCCCAAATTCAACTACGAGCTTTTTAACTGCAACAACTTTAATATACGCTATTGGAGCTGGAATTACCGCGGCTGCTGGCACCAGACTTGCCCTCCAA
+
DDDDDHHIIHHIIIIIIIIHIHIIIIIIIIGIIIIIIIGHHIIHIIIIIHHHIHIDHHHEHIIHIHHIHH@GHEHDHFHIIIFFHFIHGEGGHIHIIHHCCCHFGHCHGEHGEHHHIIGHHIIGHFHHI<IHIIHHII<IIHIIIIIHCHHHHHIGFHFHEHHHH<6H;IIHHIIICHHIHEE5HFEHHGEHIGHHFCHIHD8DGCGHHFHHC<<7?D@@F1C1GHBGH<0/@@EH<4?G<&A1$8A@GGD11G<1D11D<0<<11<0<HIIIHIIIIIIIIIIIIHIIHIIIIIIIIIIIIIIIIIIIIIIIIIIIIIIIIIIIIIIIIIIIIIIIIIIIDDDDD
@HISEQ:969:HM2KJBCX2:2:1102:1335:16999 2:N:0:ACTATGCA
GTAGTGTCAACACCCAACTATCCCTATTAATCATTACGGTGATCCTAGAAACCAACAAAATAGAACCATGCCGTCCTATTCTATTATTCCATGCTAATGTATTCGAGCAAAAATGCCTGCTTTAAACACTCTAATTTTTTCAAGGTAAAGGTCCTGGATCCGCAAGACACCCAATAAAGGACATCAAGTTTCTCCAGAAGGTGAGAAATCAACAGTAACAGTTCATACCCCTTAAGGCATGACCATCACGTCAATCCCGAAATTCAACTACGAGCTTTTTAACTGCAACAACTTTAATATACGCTATTGGAGCTGGAATTACCGCGGCTGCTGGCACCAGACTTGCCCT
+
BDDDDIIIIIIIIIIIHIIIHHIIIIIIIIIIHIIIHIHIHIIEHIHIIIIIIIGIIIEHHHGHHEHFHHIHIIDHHEHIHIIIIIIIHIHHGEHIIHHHHHHHHIIHIIIIHHIIHIIHHHHHHHFFIHHIIIIIHHHHIIIHHIIIIIIHHIIHIIIIIHIIIHI=HGIIIIIIIIIIIIIIIIHIIIIHHIIIIIIIHIIIIIIIIIIIIIIIIHIIIIIIIHHIHIIIIIIIHHHIIHIIHIIIIIIIIHCIIIIIIIIIIIIIIHIIIIIIIIGIIHIIIIIIIIHIIIIIIIHIHIIIIIIIIIIIIIIIIIIIIIIIIIIIIIIIIIIIIIIIIIIIDDDDD
@HISEQ:969:HM2KJBCX2:2:1102:1720:16956 2:N:0:ACTATGCA
GTAGTGTCAACACCCAACTATCCCTATTAATCATTACATCGATCCTAGAAACCAACAAAATAGAACCATGCCGTCCTATTATATTATTCCATGCTAATGTATTCAAGCAAAAATGCCTGCTTTAAACACTCTAATTTTTTCAAAGTAAAGGTCCTGGTTCCCCGCGGCATCCAATTAAGGACATCGCGGTTCTCCAGAAGGTGAGAAATTGACTGCACCAGTTCATACCCCGTGAGGCACGACCGATGCGCCAATCCCGAAATTCAACTACGAGCTTTTTAACTGCAACAACTTTAATATACGCTATTGGAGCTGGAATTACCGCGGCTGCTGGCACCAGACTTGCCCTCCAA
+
DDDDDIIIIIIIIHIIIIIIIIIIIIIIIIIIIIIIIIHIIIIIIIIIHIIIHIIIIHIIIIIGIIHIIHIIGIIGEHIH1DGHHIIIIIHIHHIIIIICHDHIIIIHHHIHHHIIIIIIIIIIIIIIIIIIIIIIIIHIIIIIIHHHIIIGIIIIIHHIHIIIIHHHIIIIIIIIGIIIIIIIIIHIIIIIIHIIIIIIIIIIIIIIIIIIIIIIHHIIIIIIIIHIIIIIIIHIIIHIIIIHIIIIIIHGIIIIIIIIHHIIIIIIIHIIIIIIIIIIIIIIIIIIIIIIIIIIIHIIIIIIIIIIIIIIIIIIIIIIIIIIIIIIIIIIIIIIIIIIIIIIIIIIDDDDD
@HISEQ:969:HM2KJBCX2:2:1102:19544:16813 2:N:0:ACTATGCA
GTAGTGTCAACACCCAACTATCCCTATTAATCATTACATCGATCCTAGAAACCAACAAAATAGAATCGGATGTCCTATTTCATTATTCCATGCTAATGTATTCAAGCGTGAGCCTGCTTTAAACACTCTAATTTTTTCAAGGTAACAGTCCTAATTCCCCGTGACACCAAATTAATGGCATTACGGTTCTTTAGAAGGTGAGAAATCAATAATATCAGTACATACCAACGGCATGACCGAAACATTGATCCCGAAATTCAACTACGAGCTTTTTAACTGCAACAACTTTAATATACGCTATTGGAGCTGGAATTACCGCGGCTGCTGGCACCAGACTTGCCCTCCAA
+
DDDDDIIIIIHIGHIIIIIIIIIIIIIHIIIIIIIIIHIIIIIIIIIHGHIIIIIIIIIIIIIIIIIHIIIIIIIIIGIIIHIIIIIIIIIGIGGHHIIIIIIIIIGHIIHHIIHIHIIIIIIIHIIIIIIIIIIIIIHIHGHIIHIHHHIHHHIIIIHHFIHIIIFIIIIHIIHIIIIIIHIIHEIIIHHIIIIIIIHHIIIIIHHIIIIIIIIIHHIIIIIHIIIIHHHIIIIIIIIIIHFHF<EIIIIIIIIIIIIIIHIIIIIIIIIGIIIIIIIIIIIIIIIIIIIIIIIIIIIIIHIIIIIIIIIIIIIIIIIIIIIIIIIIIIIIIIIIIIIIIIDDDDD
@HISEQ:969:HM2KJBCX2:2:1102:15143:17862 2:N:0:ACTATGCA
GTAGTGTCAACACCCAACTATCCCTATTAATCATTACGGTGATCCTAGAAACCAACAAAATAGAACCATGCGTCCTATTTCATTATTCCATGCTAATGTATTCAGGCAATAGCCTGCTTTAAGCACTCTAATTTTTTCAAGGTAACAGTCCTGCTTCCCCAACGCACCAAATTAATGACATGCTGGTTATTCAGAAGGTAGGAATCCATCACGCCAGTACAGACCCAAAAGCCCGACCAACGGATAAACCCCGAAATTCAACTACGAGCTTTTTAACTGCAACAACTTTAATATACGCTATTGGAGCTGGAATTACCGCGGCTGCTGGCACCAGACTTGCCCTCCAA
+
ADDDDIIIIIIIIIIIIGIIIIHIIIIIIHHIIIIIIIIIIIIIIIIIIIIIHHIHHHIIIIHIIIIIIFHHHHIIIIIIIIHIHHIIGIIIHHIIIIIIIHHHIIHIIIIIIIIIIIIIIIHIIIIHHIIIIIIIIHIIIIIIIIIIIIIHIGHHHHHIIIIGIIIIIIIIIIIIHIIIIIIIIIIIHHHHIIIIIIHIIIIIIIIIIIIIIHIIIGIIIIIIIIIIIIIIHIIIIIIIIIHHHEIIIIIHIIIIIIIIIIIIIIIIIIIIIIIIIIIHIIIIIIIIIIIIIIIIIIIIIIIIIIIIIIIIIIIIIIIIIIIHIIIIIIIIIIIIIIIIIIDDDDD
@HISEQ:969:HM2KJBCX2:2:1102:8685:18076 2:N:0:ACTATGCA
GTAGTGTCAACACCCAACTATCCCTATTAATCATTACGGTGATCCTAGAAACCAACAAAATAGAACCATGCCGTCCTATTCTATTATTCCATGCTAATGTATTCGAGCAAAATGCCTGCTTTAAACACTCTAATTTTTTCAAGGTAAAGGTCCTGGTTCCACATGACACCCAATTAAGGACATCATGCTTCTCCAGAAGGTGAGAAATCAACTGCGACAGTTCATACCCCTTAAGGCACGACCATCACGTCAATCCCGAAATTCAACTACGAGCTTTTTAACTGCAACAACTTTAATATACGCTATTGGAGCTGGAATTACCGCGGCTGCTGGCACCAGACTTGCC
+
DDDDDHIIIIIIIIIIIIIIIHHIIIIIIIIIIIIHIGHIIIIIIIIIIIIGIIIIHGHFIIHIIIHIIHHGHHIGIIHIIIHIIIIIIHIIIIIIIIIIIIIIIIIIIHIHIIHIIIIIIIIHHIIIIIIIHHIIIIIIHIIIIIIIIHIIIIIIGIIIIIIHIIIIIIIIIIIIIIIIIIIIIIIHIHHIIIIIIIIIIIIHIIIIIIIIIIIIIIIIIIIHIIIIIIIIIIIIIIIIIIIIIHIIIIIIIIIIIHIIIIIIIHHIHIIIHIIIIIIIIIIIIIIIIIIIIIIIIIHGIIIIIIIIIIIIIIIIIIIIIIIIIIIIIIIIIIIIHIHIIDDDDD
@HISEQ:969:HM2KJBCX2:2:1102:18817:19220 2:N:0:ACTATGCA
GTAGTGTCAACACCCAACTATCCCTATTAATCATTACGTCAATCCTAGAAACCAACAAAATAGGATCGAACGTCCTATTTCATTATTCCATGCTAATGTATTCAAGCGTTAGCCTGCTTTAAACACTCTAATTTTTTCAAAGTAACGGTCCTGTTTCCCTGCAACACCAAATTAATGACATTACAGTTCTTCAGAAAGGAGGAATCAGCGAAGCCAGTGCATACCAGTGGCACGACCAACCTGCTGACCCCGAAATTCAACTACGAGCTTTTTAACTGCAACAACTTTAATATACGCTATTGGAGCTGGAATTACCGCGGCTGCTGGCACCAGACTTGCCCTCCAA
+
DDDDDIIIIIIIIIIIIIIIIIIIIIIIIIIIIIIIIIIIIIIIIHHIIIIIIIIIHHIHHIIIIIIIIIHIIIIIIIIIIIIIIIIHIIIIHIIIIIIIIIIIIIIIIIIIIIIHIIIIIIIIIIIIIIIIIIIIIIIIIIIIIIHIIIIIIIIIIIIHHIHIIIIIIIIIHIIIIIIHHHIIIIIIIIIIIIIIIIIIIIIIIIIIIIIIIIIIIIIIIIIIIIIIHIIIIIIIIIIIIIIIIIIIIIIIIIIIIIIIIIIIIIIIIIIIIIIIIIIIIIIIIIIIIIIIIHIIIIIIIIIIIIIIIIIIIIIIIIIIIIIIIIIIIIIIIIIIIIIIIDDDDD
@HISEQ:969:HM2KJBCX2:2:1102:18158:19082 2:N:0:ACTATGCA
GTAGTGTCAACACCCAACTATCCCTATTAATCATTACGTCAATCCTAGAAACCAACAAAATAGGATCGAACGTCCTATTTCATTATTCCATGCTAATGTATTCAAGCGTTAGCCTGCTTTAAACACTCTAATTTTTTCAAAGTAACAGTCCTGTTTCCCTGCAACACCAAATTAATGGCATTACAGTTCTTCAGAAAGGAGGAATCAGCGAAGCCAGTACATACCAGTGGCACGACCAACCTGCTGACCCCGAAATTCAACTACGAGCTTTTTAACTGCAACAACTTTAATATACGCTATTGGAGCTGGAATTACCGCGGCTGCTGGCACCAGACTTGCCCTCCAA
+
CDDDDIIIHIIIIHHIIIIIIIIIIIIIIIIIIIIIIIIIIIIIIIIIIIIIIIIHHHIEHHIHHIIIDFHHHHCHHIIIFHIHIIIIGIIIHIHHIIIIIIHIIIIIIIHHHIIGIHHHIIIIIIIIIIIIHIHHHFGIIIHHHIIHFHHHIHHHIIHIIIIIIIIHHIFHHIIIGIIIIIIIIIGIIIIIIIIIIIIIIIIIIIIIIIIIGIIIIIIIIIIIIIIIIIIIIIIIIIGIIIHHDIIIIIIIIIIIIIIIIIIIIIIIIIIIIHIIIIHGHIIIIIIIIIIIIIIIIIIHIIIIIIIIIIIIIIIIIIIIIIIIIIIIIIIIIIIIIIIIIDDDDC
@HISEQ:969:HM2KJBCX2:2:1102:4549:19812 2:N:0:ACTATGCA
GTAGTGTCAACACCCAACTATCCCTATTAATCATTACGGTGATCCTAGAAACCAACAAAATATAACCATGCCGTCCTATTTTATTATTCCATGCTAATCTATTCAAGCACAAGCCTGCTTTAAGCACTCTAATTTTTTCAAGGTAATAGCTCTGCTTCCCCAACGCACTAACTTAATAGCATGCTGGTTGTTCAGAAGGTAGGAATTCATCAGGCCAGTGCGGACAGTGAAGCCCGACCAACCGACAAACTCCGAAATTCAACTACGAGCTTTTTAACTGCAACAACTTTAATATACGCTATTGGAGCTGGAATTACCGCGGCTGCTGGCACCAGACTTGCCCTCCAA
+
@DDADEHDGHHH@@0DEHHHGEC1<CGHHFHEFC@GHI@G@GEHEHHHHHHHCFHHGIHGEE1<D1<DCECGHIHICHHH@HHIH?FD@D11FEHHEFHG@<D0@CHHG>81>1FDHFF8HEHFHH8E@@FHHIIHCCHHEHEIIHIIHE@EBDCEECHHHHHHHEHHIHHHCIHF0CHFHG?GCHHHHDHHHFEEHHFCHFHEEHHHCHHF@EE@D<HDHII?IIHGHFHHHE?GG?CGFC0CD:<HHHIHHGC<HHHHHE<0HFIIHGCEHHHHFHEGEEHFEHG<IHIIGHGCCIHHGHHGHHHF?C?IHGDCIHDIHHHGD1@GEFHHHFCEEHHHCHF?BDB<
@HISEQ:969:HM2KJBCX2:2:1102:15860:20062 2:N:0:ACTATGCA
GTAGTGTCAACACCCAACTATCCCTATTAATCATTACGTCAATCCTAGAAACCAACAAAATAGGATCAAACGTCCTATTTCATTATTCCATGCTAATGTATTCAAGCGTTAGCCTGCTTTAAACACTCTAATTTTTTCAAAGTAACAGTCCTGTTTCCCTGCAACACCAAGTAAATGGCATCACAGTTCTTCAAGAAGGAGGAATCAGTAAGGCCAGTACATACCAGTGGCACGACCAACCTACTGACCCCGAAATTCAACTACGAGCTTTTTAACTGCAACAACTTTAATATACGCTATTGGAGCTGGAATTACCGCGGCTGCTGGCACCAGACTTGCCCTCCAA
+
CDADDIIHHIGIIHHIIEFFHHIIGHEHIHHHIE@GEHGHHHIGHGCHIIIIIIHHEHGCEH<@?GEHHHIIHHHGHFGHIHEEHICHHIGHIIE?HGFHHGHIIIHHGHHDHHHIHHEHHHHHHHHHHHHIIGGHIIHHIIHHHHHHHDG@?IHGHHHIHIIHHIHIIHIHHHFIHGIIIIHHIIIHHHDIIHHEHIIHHHIIIIIIHIIHCHHHFHIIIIIHIIHIHHIIIIHIIIHIIHGGDFIIHHHHHHHGIHIIIIIIIIHIIIIIIIIIIIIHHIIHHIHFIHHHIIIIIHIHHGIGIIIIIHHIHIIIIIIIIIIIIIIHHHIIIIHEIIIIIADDDD
@HISEQ:969:HM2KJBCX2:2:1102:7039:21318 2:N:0:ACTATGCA
GTAGTGTCAACACCCAACTATCCCTATTAATCATTACGGTGATCCTAGAAACCAACGAAATAGAATCAGTCCGTCCTATTTCATTATTCCATGCTAATGTATTCAGACGATAGTCTGCTTTAAACACTCTAATTTTTTCAAAGTAACAGTCCTGATTTCCCATCACACCAAATAAATGGCATGAAAGTTCCTCAGAAGGTAGAGATCCATCTCACCAGTGCAGACAATTAAGCCTGACCAATGGGTAGACCCCGAGGTTCAACTACGAGCTTTTTAACTGCAACAACTTTAATATACGCTATTGGAGCTGGAATTACCGCGGCTGCTGGCACCAGACTTGCCCTCCAA
+
DDDDDIHIIIIIIIIIIIIIIIIIIIIIIIIIIIIIIHIIIIIIIIIIIIIIIIIIIHIIIIIGIIIIIIIIIIIIIIIIIIIIIHIIIIIHIIIIIIIIIHHIIIIIIHIIIIIHHHHHIIHIIIIIIIIIIIIIIIIIIIIIIIIIIIIIIIHHIIIIIIIIIIIHHIIIIIGIIIIIIIIIIIIIIIIIIIHIIIIIIIIIIIIIIIIHIIIIIIIIIIIIIIIIIIIIIIIIIIIIIIIIHGDIIIIIIIIIIIIIHIIIIIIIIHIIIIIHIIIIIIIIIIIIHIIIIIIIIIIIIIIIIIIIIIIIIIIIIIIIIIIIIIIIIIHIHIIIIIIIIIIDDDDD
@HISEQ:969:HM2KJBCX2:2:1102:17187:22061 2:N:0:ACTATGCA
GTAGTGTCAACACCCAACTATCCCTATTAATCATTACGTCGATCCTAGAAACCAACAAAATAGAATCAAACGTCCTATTTCATTATTCCATGCTAATGTATTCAAGCGCGAGCCTGCTTTAAACACTCTAATTTTTTCAAAGTAACAGTCCTGATTTCCCACGACACCAAATTAATGACATCGTGGTTCGTCAGAAGGTAGGAATCAATTTGACCAGTACGTACCGAGGCACGACCGATCAACTGATCCCGAAATTCAACTACGAGCTTTTTAACTGCAACAACTTTAATATACGCTATTGGAGCTGGAATTACCGCGGCTGCTGGCACCAGACTTGCCCTCCAA
+
DDDCDIHIIIIIIIIIHIIIIIIHIIHIIIIIIIIIIIIIIIIIIIIIIGIIIIIIIHGGIIHIIHIIHHIIHIIIIIIIIIIIIIIIIIHIIIIIIIIIIHHHIHIIIIIHHIIIIIIIIHIIIIIIIIHIIHIIIIIIIIIIIIIIIIIIIHIIIIIHIIIIIIIHIIIHIHEIIIIIIIIIIIIIIIHIIIIIIIIIIHIIIHIIIIIIIIIIIIIIIHIIIIIIIIIIIIIIIIIIIIIIIHIIIIIIHIIIIIIIHIHIIIIIIIIIIIIIIGIIIIIIIHIIIIIHIIHIIIIIIHIIIIIIIIIHIIIIIIIIHHIIIIIIHIIIIIIIIIIIDDDDD
@HISEQ:969:HM2KJBCX2:2:1102:13052:23019 2:N:0:ACTATGCA
GTAGTGTCAACACCCAACTATCCCTATTAATCATTACGGTGATCCTAGAAACCAACAAAATAGAACCATGCCGTCCTATTTTATTATTCCATGCTAATGTATTCAGGCATAGGCCTGCTTTGAGCACTCTAATTTTTTCAAGGTAATGGTTCTGCTTCCCCGGCACATCAAATTAATGGCATACCGGTTATTCAGAAGGTAGGAATCCATCACACCAGTGCGGACCGTGAGGCCCGACCGACGGATAGATCCCGAAATTCAACTACGAGCTTTTTAACTGCAACAACTTTAATATACGCTATTGGAGCTGGAATTACCGCGGCTGCTGGCACCAGACTTGCCCTCCAA
+
BDDADIIIGIIIHHHIIIIIIIIHIIIIIIIIIIIIIIIIIIIHIIIIHHIHGHIGIIIIIIGHIIHHIIHEHHIGHIIIIIHIIIIIIGIIE?GHIIHHHHIIIIIIIIIIIIIIIHIIIIIIIIIIIIIIIIIIIIIHIIHHIIIIHHIIIHHHIIHIHHIIIIIIIIIIHIIHGHFIIIIIIHIHIIIIIIIIIIHHHIIHIIIIIHIIIHIIIIIIIIIIIIIIIIIIHIIIIIIHIIHHHHHIHIIIIIIIIIIIIIIIIIIIHIHHIIIIHIIIIHHIIIIIIHIIIIIIIIIIIIIIIIIIIIHHHIHIIIIIIIIIHIIIIIHIIIIIIIIIIIIDDDDD
@HISEQ:969:HM2KJBCX2:2:1102:21249:23268 2:N:0:ACTATGCA
GTAGTGTCAACACCCAACTATCCCTATTAATCATTACGGTGGTCCTAGAAACCAACAAAATAGAACCACAACGTCCTATTCTATTATTCCATGCTAATCTATTCAAGCAATAGCCCGCTTTAAACACTCTAATTTTTTCAAGGTAATGGTCCTGGCTCCCCAACACACCCAATTAAGGACATACTGGTTCACCAGAAGGAAGACCCGACAACAGGACAGTACTCGCCAAAGACGGACCGCCCGGCCAAGTCTAAAATTCAACTACGAGCTTTTTAACTGCAACAACTTTAATATACGCTATTGGAGCTGGAATTACCGCGGCTGCTGGCACCAGACTTGC
+
DDDB0FEHGHEHEHIIIIHIEHIIIHGEGHCEHHFHHHI@HHHHGHFHHHIE@FHGHHIIHIIIIFCHHIIHH<1D0<1DFEHC@G1@?@@HFG8<FEG@FFCHHHFHHG@HEHGDGDCHGFEHHIIHHEHEHEFHHCHEFIHG@FHHHHHHCHGHEIHIHGCH?BHHHGHHHHIHHHFHIIIIHIHHIIIGIIIIIIIHHEEIIIIHHHHHFIHHEGIIIIIIIIHHHHHHIHHEHFCIIIIIIIIIIGIIIIHIIIIGHHHEHGCIHHIIIHHGIIIIIIIFHHHHHEGHGHGIIIIHIIIIHIIIIIIIIHHIIIIIIHIIIIIIIIHHHHHDDDDD
@HISEQ:969:HM2KJBCX2:2:1102:20179:23907 2:N:0:ACTATGCA
GTAGTGTCAACACCCAACTATCCCTATTAATCATTACGTTGATTCTAGAAACCAACAAAAATAGAATCTAACGTCCTATTTCATTATTCCATGCTAATGTATTCAAGCGCGTGCCTGCTTTAAACACTCTAATTTTTTCAAAGTAACATCCTGACTCCCCACAACATCAAATTAATGACATCATGATTCATCAGAAGGGAGAAATCAATGACATTAGTACGTACCAAAGGCACGACCGACGTATTGATCCCGAAATTCAACTACGAGCTTTTTAACTGCAACAACTTTAATATACGCTATTGGAGCTGGAATTACCGCGGCTGCTGGCACCAGACTTGCCCTCCAA
+
DDDDDIIIIIIIIIIIIHIIIIGIIIIIIIIIIIIIIIIIIIIIIIIIHIIHIIIIIIHIIIIIIIIIIIIIIIHHGIIIIIIIIIIIIHIIIHCCHGHHHGHIIIHIIIIIIIIIIIIIIIIHIHHHGIIIIIIIIIIIIIHIHIIIIHIIIIIHHIIHHIIIIIHIIIIIIIIIIHHIIIIIIIHIIIIIIIIIIIIHIIIIIIIIIIIIIIIIIIIIIIIIIIIIIIIIIIIIIIIIIIHHHIIIIIIIIIIIIIIIIIIIIIHIIIIIIIIIIIIIIHIIIIIIIIIIIHIIIIIIHIIIIIIIIIIIIIIIIIIIIIIIIIIIIIIIIIIIIIIIIDDDDD
@HISEQ:969:HM2KJBCX2:2:1102:11806:23694 2:N:0:ACTATGCA
GTAGTGTCAACACCCAACTATCCCTATTAATCATTACGGTGATCCTAGAAACCAACAAAATAGAACCATGCCGTCCTATTCTATTATTCCATGCTAATGTATTCGAGCAAAAATGCCTGCTTTAAACACTCTAATTTTTTCAAGGTAAAGGTCCTGGATCCGCAAGACACCCAATTAAGGACATCAAGTTTCTCCAGAAGGTGAGAAATCAACAGCGACAGTTCATACCCCTTAAGGCACGACCATCACGTCAATCCCGAAATTCAACTACGAGCTTTTTAACTGCAACAACTTTAATATACGCTATTGGAGCTGGAATTACCGCGGCTGCTGGCACCAGACTTGCCCTCCAA
+
DDDADIIIHIIIIHIIIIIIIIIIIHHHIHIIIIIIIHHIIIGIIIIIIHIIIIIHEFHHIIHIIHHIH1FEEGDHHIGEHIIHIHHEHHGDHIIHIHCEHHEHIIIIIIIIIIHHIIIHHIIHIIIIIHIIIIIIIIHIIIIIIIHIHIHCHIIHIIIHIIIIIIIIIIIIHIIIHIIIIIIIIIIIHIIIIIIIIIIHIIIIIIIIIIIIIHIIIIIIIIIIIIIIIIIIIIIHIIIIIHIIHHIIIHHGIIIIIGIIIIIIIIIIIHIIIIIIIIIIIIIIIIIIIHHHHIIIIIHHHIIIIIIIIIIIIIIIHIIHIIIHIIIIIIIIIIIIIIIIIIIIIIIIDDDDD
@HISEQ:969:HM2KJBCX2:2:1102:4983:24700 2:N:0:ACTATGCA
GTAGTGTCAACACCCAACTATCCCTATTAATCATTACGGTGATCCTAGAAACCAACAAAATAGAACCATGCCGTCCTATTCTATTATTCCATGCTAATGTATTCGAGCAAAAATGCCTGCTTTAAACACTCTAATTTTTTCAAGGTAAAGGTCCTGGATCCGCAAGACACCCAATTAAGGACATCAAGTTTCTCCAGAAGGTGAGGAATCAGTGAGATCAGTACATACCAGAGGCATGACCAACCTACTAACCCCGAAATTCAACTACGAGCTTTTTAACTGCAACAACTTTAATATACGCTATTGGAGCTGGAATTACCGCGGCTGCTGGCACCAGACTTGCCCTCCAA
+
DDDDDIIIIHHIIIIIIIIIIIIIHIIIIHHIIIIIIGIIIIIIIIIIIIIIIHHIHIGIIIHHIIIIIIGFHIIIIIIH1CGHIIIIIHIIIIIIIIIIIHHHIIHIIIIIIIIIIIHHIIHIIIIIIIIIHIIIHHHHIIIHIIIIIIIHHHHHHIHHHIIHIIIIIIGIIIIIIIIIIIIIIIIIIHHIHGFIIIIIIIIIIIIIHIGIIIIIIIIIIIIIIIII<IIIIIIIIIIIIIIIIIIHHHHIGIIIIIIIIIIIIHIIIIIIIIIIIIIIIIIIIIHIIIIIIIIIIIIIIIIIIIIIIIIIIIIIIIIIIIIIIIIIIIIIIIIIIIIIIIHIHDDCDD
@HISEQ:969:HM2KJBCX2:2:1102:7859:24327 2:N:0:ACTATGCA
GTAGTGTCAACACCCAACTATCCCTATTAATCATTACGGTGATCCTAGAAACCAACAAAATAGAACCATGCCGTCCTATTTTATTATTCCATGCTAATCTATTCAAGCACTAGCCTGCTTTAAGCACTCTAATTTTTTCAAGGTAATAGCTCTGCTTCCCCGGCGCACCAACTGAATGGCATGCCGGTTATTCAGAAGGTAGGAACCCATCACACCAGTACGGACCGTGAAGCCCGACCGACGGACAGACCCCGAAATTCAACTACGAGCTTTTTAACTGCAACAACTTTAATATACGCTATTGGAGCTGGAATTACCGCGGCTGCTGGCACCAGACTTGCCCTCCAA
+
DDDCDIIIIIIIIIIIIIIIIIIIIIIIIIIIIIIIIIIIIIIIIIIIIIIIHIIIIIIIIIHIIIIIIIIHIIIHIIIIIIIIIIIIIIIIIIIIIHIIIIHIIIIIIIIIHIIIHHHIIIIIIIIIIIIIIIIIIIIIIIIIIIIIIIIIIIIIIIIIIIIIIIIIIIIHIIIIIIIIIIIHHIIIIHIIIIIIIIHHHHHHIIIIIIIIIIIIIIHIIIIIIIIIIIIIIIIIIIHI>IIIIHHIIIIIIIIIIIIIIIIIIIIIIIIIIIIIIIIIIIIIIIIIIIIIIIIIIIIIIIIIIIIIIIIIIIIIIIIIIIIIIIIIIIIIIIIIIIIIIIIDDDDD
@HISEQ:969:HM2KJBCX2:2:1102:5104:24840 2:N:0:ACTATGCA
GTAGTGTCAACACCCAACTATCCCTATTAATCATTACGGTGATCCTAGAAACCAACAAAATAGAACCATGCCGTCCTATTCTATTATTCCATGCTAATGCATTCGAGCAAAAATGCCTGCTTTAAACACTCTAATTTTTTCAAGGTAAAGGTCCTGGATCCGCAAGACACCCAATAAAGGACATCGAGTTTCTCCAGAAGGTGAGAAATCAACAGTAACAGTTCATACCCCTTAAGGCATGACCATCACGTCAATCCCGAAATTCAACTACGAGCTTTTTAACTGCAACAACTTTAATATACGCTATTGGAGCTGGAATTACCGCGGCTGCTGGCACCAGACTTGCCCTCCAA
+
DDCCDIHIHIHHIIIIIIIIIGIIIIIIIIIIIIIIIIIIHIEHIIIIIIIIIIIIHHIGHIHIIIIIIIIHICHIIIIHHHIIIIIIIHIHEHIIHHGHIHIIIIIIIIIIIIHIIIIIIIIIIIIIIIIIIIIIIIHHIIIIIIIIIIIIIIIIIIIIIHGIIIIIIIHIIIIIIIIIIHIIIIIIIIIIIIIIIIIIIIIIIIIIHIIIIIIIIIIIIIIIIIIIIIIIIIIIIIIIIHIIIIIIIIHGIIIIIIIIIIIIIIIIIIIIIIIIHGIIIIIIIIIIIIIIIIIIIIIIIIIIIIIIIIIIIIIIIIIIIIIIIIIIIIIIIIIIIIIIIIIIIIIIDDDDD
@HISEQ:969:HM2KJBCX2:2:1102:19335:24611 2:N:0:ACTATGCA
GTAGTGTCAACACCCAACTATCCCTATTAATCATTACGGCGGTCCTAGAAACCAACAAAATAGAACCGCACGTCCTATTCTATTATTCCATGCTGTAATATTCGAGCAAAGGCCTGCTTTGAACACTCTAATTTTTTCAAAGTAAAAGTCCTGGTCCCCAACACACCCAGTGAAGGGCATGCGGTTCTCCAGAAGAAAAGGCCCGGCCGGACAAGTGCACGCGGTGAGGCGGACCTGCCAGCCAGGCCAAAGGTTCAACTACGAGCTTTTTAACTGCAACAACTTTAATATACGCTATTGGAGCTGGAATTACCGCGGCTGCTGGCACCAGACTTGCCCTCCAA
+
DDDDDIIIIIHIIIIIIIIIHIIIIIIIIIIIIIIIHHHIIIIIIIIIIIIEHIIIIIIIIIIIHIGEHIHIIIIIIIIIIIIIHIIHIIGHHHIIIIIIIIHGIIIIIIIIIIIIIHGHIIIIIIIIHIIIIIIIIHIIHIIIIIIIIHHIIIIIIIIIHHHIHIIIIIIIIIIIHIIIIIIIIHHHIIIIIIIHHHIIIIIIHIHIIIIIIIIIIIIIIIIIIIIIIIIIIIIIIIIIHHEIIIHHIIIIIIIIIIIIIIIIIIIIIIIIIIIIIIIIIIIIIIIIIIIIIIIIIIIIIIIHHIIIIIIIIIIIIIIIIIIIIIIIIIIIIIIIIIIDDDDD
@HISEQ:969:HM2KJBCX2:2:1102:5837:25860 2:N:0:ACTATGCA
GTAGTGTCAACACCCAACTATCCCTATTAATCATTACATCGATCCTAGAAACCAACAAAATAGAATCGGATGTCCTATTTCATTATTCCATGCTAATGTATTCAAGCGTGAGCCTGCTTTAAACACTCTAATTTTTTCAAGGTAACAGTCCTAATTCCCCGTGACACCAAATTAATGGCATTACGGTTCTTTAGAAGGTGAGAAATCAATAATATCAGTACATACCAACGGCATGACCGAAACATTGATCCCGAAATTCAACTACGAGCTTTTTAACTGCAACAACTTTAATATACGCTATTGGAGCTGGAATTACCGCGGCTGCTGGCACCAGACTTGCCCTCCAA
+
DDDDDIIIIIHIIIIIIIIIIIIIIHIIIIIIIIIIIIIIIIIIIHIIIIIIIIIIIIIIIIIIIIIIIIIIIIGIIIIIIIIIIIIIIIHHIIIIIIIIIIIIIIIIIHIIIIIIIIIIIIIIIIIIIIIIIHIIIIIIIIIIIIIIIIIIIIIIIIIIIIIIIIIIIIIIIIIIIIIIIIIIIIIIIIIIIIIIIIIIIIIIIIIIIIIIIIIIIIIIIIIIIIIIIIHIIIIIIIIIIIIIHGIIIIIIIIIIIIIIIIIIIIIIIIIIIIIIIIIIIIIIIIIIIIIIIIIIIIIIHGHD1IIIIIIIIIIIIIIIIIIIIIIIIIIIIIIIIIIIIIDDDDD
@HISEQ:969:HM2KJBCX2:2:1102:19887:25250 2:N:0:ACTATGCA
GTAGTGTCAACACCCAACTATCCCTATTAATCATTACGTCGATCCTAGAAACCAACAAAATAGAATCAAACGTCCTATTTCGTTATTCCATGCTAATGTATTCAAGCGTGAGCCTGCTTTAAACACTCTAATTTTTTCAAAGTAACAGTCCTGATTCCCCATGACACCAAATTAATGACATCATGGTTCGTCAGAAGGTAGGAATCAATAATACCAGTTCGTACAATAGCACGACCAATAAATTGATCCCGAAATTCAACTACGAGCTTTTTAACTGCAACAACTTTAATATACGCTATTGGAGCTGGAATTACCGCGGCTGCTGGCACCAGACTTGCCCTCCAA
+
DDDDDIIIIIIIIIIIIIIIIIIIIIIIIIIIIIIHIIIIIIIIIIIIIIIIIIIIIIIIIIIIIIIIGIIHIIIIIIIIIIIIIIIIIIIIHHIIIIIIIHHIIHIIIHIHIIIIIIIIIIIIHHIIIIIIIIIIIIHIHIIIIIIIHIIHIIIHIIHIIIIIIIIIIIIIIIIIIIIIHIIIIIIIIIIIIIIIIIIIIIIIIIIIIIIIIIIIIIHIIIIIIIIIIIIIIIIIIIIIIIIHIIIIIIIIIIIIIIIIIIIIIIIIIIIIIIIIIIIIIIIIIIIIIIIIIIIIIIIIIIIIIHIIIIIIIIIIIIIIIIIIIIIIIIIIIIIIIIIIDDDDD
@HISEQ:969:HM2KJBCX2:2:1102:18574:25677 2:N:0:ACTATGCA
GTAGTGTCAACACCCAACTATCCCTATTAATCATTACGGTGGTCCTAGACCAACAAAATAGAACCAACGTCCTATTCTATTATTCCATGCTAATCTATTCAAGCAAAAGCCCGCTTTAAACACTCTAATTTTTTCAAGGTAATGGTCCTGGTTCCCCGACACACCCAATAAAGGGCATACCGGCTCACCAGAAGGATAGACCCGACAACAGAACAATACTCGCCAGAGACGGACCGTCCGGTCAGGCCTAAAATTCAACTACGAGCTTTTTAACTGCAACAACTTTAATATACGCTATTGGAGCTGGAATTACCGCGGCTGCTGGCACCAGACTTGCCCTCCAA
+
<D0D<CCEHHHHHDEHEEHC@H1<DCFDHI11<CGFH10D1CE<CC1FCGHHHDE1C1<111D@GH@GECGHE1C<1<CGD@@GHH11<<<C@FHIHCH@@@FFF@?HHIHC//E@8FF@DEF@@GHFE5C@FDHEHIHHHII?@DHHFE1B<IIHHCFCEDEE?GFG?EHH:EH@HDHGHIIIHIHHEHHIIIHHHEDDCI+HIIHEHGFHCHHFFCHHIIGHHEHIIIHHEH?C<?/C1@EIHHHEIHHHC?EHHD<<<E?FIHEGCC<CGEFIHFCG@C@D1HHFFFGIIHIIHHFHHHF?IHIIHCIHHC/HFECD?IIHCEFGGF<<GCGC<GC?B@D?
@HISEQ:969:HM2KJBCX2:2:1102:12997:27495 2:N:0:ACTATGCA
GTAGTGTCAACACCCAACTATCCCTATTAATCATTACGTCGATCCTAGAAACCAACAAAATAGAATCAAACGTCCTATTTCGTTATTCCATGCTAATGTATTCAAGCGTGAGCCTGCTTTAAACACTCTAATTTTTTCAAAGTAACAGTCCTGATTCCCCATGACACCAAATTAATGACATCATGGTTCGTCAGAAGGTAGGAATCAATAATACCAGTACGTACAATAGCACGACCAATAAATTGATCCCGAAATTCAACTACGAGCTTTTTAACTGCAACAACTTTAATATACGCTATTGGAGCTGGAATTACCGCGGCTGCTGGCACCAGACTTGCCCTCCAA
+
DDDDDIIIHIIIIHHIIIIHIIHIHIIIIIIHHIIHIIIIIIIIIIIIIIIHHIIIIIIHHHHHHIHIIIIIIIIHIIIIIGHIIIIHHHHHIIIIIIIIIIIHHIHIIIIIHHIHIIIIIIIIIIIIHIHHHIHHEIIIGIIIIIIIIIHIIIIIIHIIIIIIIIIIIIIHIIHIIIIIIIIIIIIIIIHIIIIIIIIIIIIIIIIIIIIIIIIIIIIIIIIIIIIIIIIIIIIIIIIIIIIIIIIIIIIIIIIIIIIIHIIIIIIHIIIIIIIIIIIIIIIIHIHIIIIIIIIIIIIIIIIIIIIIIIIIHIIIIIIIIIIIIIIIIIIIIIIIIIIIDDDDD
@HISEQ:969:HM2KJBCX2:2:1102:3619:28382 2:N:0:ACTATGCA
GTAGTGTCAACACCCAACTATCCCTATTAATCATTACGGTGATTCAGAAACCAACAAAACAGGTTCACCGTCCTATTTTATTATTCCATGCTAATGTATTCAGACATAAGCCTGCTTTGAACACTCTAATTTTTTCAAGGTAAAGGTCCTGGTTTCCTACCACGCTAAATTAATAACATGATAGTTCCCCAGAAGGTAGAAATTCTACACGCCAGTACAGACAATAGCCCGACTAACGATAGAACCCCGAAATTCAACTACGAGCTTTTTAACTGCAACAACTTTAATATACGCTATTGGAGCTGGAATTACCGCGGCTGCTGGCACCAGACTTGCCCTCCAA
+
DDADDIIIIIIHGHIIIIIIIHIIIIIIIHIIIIIIIIIIHIIHIIIIIIIIIIIIGHIIIHHFEHHIGHHIHHIIIIIIIIIIIE@HHIHHHIIIIIIIIHIIIIIIIIIHHHIIGHHHIIIIIHIIIIHIIIHIIIIIIIIIHHGIHIHIIIIIIIIIIIIIIIIIIHHHHHIIIIIIIIIHHGHIIIIIIIIHIIIIHIHIIIIIIIIIIIIIIIIIIIIIIGIIIIHIIIIIIIIIHGHIIIIIIIIIIIIIIIIIIIIIIIIIIHIHIIIIIIIIIIIIIIIIIHHIIIIIIIIIIIIIIIIIIIIIIIIIIIIIIIIIIIIIIIIIIIIIIIDDDDD
@HISEQ:969:HM2KJBCX2:2:1102:17551:29140 2:N:0:ACTATGCA
GTAGTGTCAACACCCAACTATCCCTATTAATCATTACGTCGATCCTAGAAACCAACAAAATAGAATCAAACGTCCTATTTCATTATTCCATGCTAATGTATTCAAGCGCGAGCCTGCTTTAAACACTCTAATTTTTTCAAAGTAACGGTCCTGATTCCCCATGACACCAAATTAATGACATCATGGTTCTTCAGAAGGGAGAAATCAAAATTGCCAGTACGTACCGAGGCACGACCAACAAATTGATCTCGAAATTCAACTACGAGCTTTTTAACTGC
+
DDDDDIIIIIIIIIIIIIIIIIIIIIIIIIIIIIIIIIIIIIIIIIIIIIIIIIIIIIIIIIIHIIIIIIIIIIIIIIIIIIIIIIHIIIIIIIIIIIIIIIIHIIIIIIIIIIIIIIIIIIIIIIIIIIIIIIIIIIHIIIIIIIIIHIIIIIIIIIIIIIIHIIIIIIIHIIIHHIIIIIIIIIIIIIIIIIIIIIIIHIIIIIIIIIIIIIIIIIIIIIIIIIIIIIIIIIIIIIIIIIHHIHIIHIIIIIGIIIIIIHIIIIIIIIIIIDDDDD
@HISEQ:969:HM2KJBCX2:2:1102:10249:30362 2:N:0:ACTATGCA
GTAGTGTCAACACCCAACTATCCCTATTAATCATTACGTCGATCCTAGAAACCAACAAAATAGAATCAAACGTCCTATTTCATTATTCCATGCTAATGTATTCAAGCGTAAGCCTGCTTTAAACACTCTAATTTTTTCAAAGTAACAGTCCTGATTCCCCACGACACCAAATTAATGACATCGCGGTTCTTCAGAAGGTAGGAACCGATAATGCCAGTGCGTACCGAAGCACGACCAACAATTCGATCCCGAAATTCAACTACGAGCTTTTTAACTGCAACAACTTTAATATACGCTATTGGAGCTGGAATTACCGCGGCTGCTGGCACCAGACTTGCCCTCCAA
+
D@@@@HDHHHIHHHHHHIEED1C@GEHIHIIHHHHHEEC@CHEGDHHHIHHIEHIIIHHHHIGEH@GHEHHI1CGHIFHFHIIHICHHHFF<@CFHC@HGHHHHFCCFGHHGEHHH@F@@EHH@@HGHHHEHEHI6?GFGHEFDEHIEDHHIGH8<HIHB@EEHDHDHHCFFHHGHBG@G@HCEFDDHCFHGHEECGHCGHHIHHIIDHIHIHIIIIHF?@EEHDGEG0ECCCG?EFIGHGG@DHHHICGHHEHFECEHH=IHF<<<CCGG<<<EHEHFEEIIIHEEF@H@HIHIHHC<CCC@EFIIIHHEECC/DHCHCEEEHHHHIIHECCEHCH?HF0DBD<
@HISEQ:969:HM2KJBCX2:2:1102:8185:29620 2:N:0:ACTATGCA
GTAGTGTCAACACCCAACTATCCCTATTAATCATTACATCGATCCTAGAAACCAACAAAATAGAATCGGATGTCCTATTTCATTATTCCATGCTAATGTATTCAAGCGTGAGCCTGCTTTAAACACTCTAATTTTTTCAAGGTAACAGTCCTAATTCCCCGTGACACCAAATTAATGGCATTACGGTTCTTTAGAAGGTGAGAAATCAATAATATCAGTACATACCAACGGCATGACCGAAACATTGATCCCGAAATTCAACTACGAGCTTTTTAACTGCAACAACTTTAATATACGCTATTGGAGCTGGAATTACCGCGGCTGCTGGCACCAGACTTGCCCTCCAA
+
ADDCDIIIIIHIIIIIHIIIIIHIIIIIIIIIIIIIHIIHHIIIHIIIHIIHIIIIIIIIIIIIGIHHHIIHIIFHIIIIIHHHIIIHIHIIHHIIIIIIICIIIIIIIIIIIIIIHHHIIIIIHIIIIIIIIIIIIIIIIIIIIIIIIIIIIIIIIIIIHIIIIIIIIIIIHIIIIIIIHIIIIIIIIIIIIIIIIIIIIIIIIIHIIIIIIHHIIIIIIIIIIIIIIIIIIIIIIIIIIIIHHHIIIIIIIIIIIIIIIIIIIIIIIIIIIIIIIIIIIIIIIIIHIIIIIIIIIIIHHGIIIIIIIIIIIIIIIIIIIIIIIIIIIIIIIIIIIIIIIIDDDDD
@HISEQ:969:HM2KJBCX2:2:1102:14978:32243 2:N:0:ACTATGCA
GTAGTGTCAACACCCAACTATCCCTATTAATCATTACGTCAATCCTAGAAACCAACAAAATAGGATCGAACGTCCTATTTCATTATTCCATGCTAATGTATTCAAGCGTTAGCCTGCTTTAAACACTCTAATTTTTTCAAAGTAACAGTCCTGTTTCCCTGCAACACCAAATTAATGGCATTACAGTTCTTCAGAAAGGAGGAACCAGCAAAGCCAGTGCATACCAGTGGCACGACCAACCTGCTGATCCCGAAATTCAACTACGAGCTTTTTAACTGCAACAACTTTAATATACGCTATTGGAGCTGGAATTACCGCGGCTGCTGGCACCAGACTTGCCCTCCAA
+
ADADDHFHH@FEH=GEHIEHIIIGHHHE@GHHH?HEHHGCHH?C@1<C1C@GHIHI?GHHGCC@GGHIC?1F1CHHEH?EHGHH@EF1<CGHCCFHHHHHCGIIHHHHDGHHGHEEHHCGFHHHHEFHEEHHICFGHGE1BIIHHFHIIHIIIHIIHIIIIIHHHHGEEEIIIIIIIIIIHHIHHGIIHHIIIIIIHIHIIHHGHFIIIIHHEIHIIIIHIHIIIHH=IHIIIHHHHH?IHHHHEGHE?DIHHGIHE?IIIHHIIIHHIIHHIHHHHIIIHHHHEHIHHIHIHIIIIIIHHIHHEGCCHHHHEHHCDDHEEIHFIHEHHE@HHHHIHIIHG@B@@D
@HISEQ:969:HM2KJBCX2:2:1102:3550:30872 2:N:0:ACTATGCA
GTAGTGTCAACACCCAACTATCCCTATTAATCATTACGGTGGTCCTAGAAACCAACAAAATAGAACACAACGTCCTATTCTATTATTCCATGCTAATCTATTCAAGCAATAGCCCGCTTTAAACACTCTAATTTTTTCAAAGTAATGGTCCTGGCTCCCCAACACACCATACTGGTTCACCAGAAGGAAGACCCGACAGCAGACAGTACTCGCCAAAGACGGACCGCCCGGCCAGGCCTAAAATTCAACTACAAGCTTTTTAACTGCAACAACTTTAATATACGCTATTTGAGCTGGAATTACCGTGGCTGCTGGCACCAGACTTGCCCTCCAA
+
DDDDDIIIIIIIIIIIIIIIIIIIIIIIIIIIIIIIIIIIIIIIIIIIIIIIIIIIIIIIIIIIIIHHHIHIFHHIFHIIIIIIIIIIHIIIHIIIIIIIIIIIIIIIIIIIIIIIIIIIIIIIIIIHHIIIIIIIIIIIHIIIIIIHIIIIIIIIIIIIHHHIIFIIIIIIIIIIIIIIIIIIIIIIIIIIIIIIIIIIIIIIIIIIIIIIIIIIIIHIIIIIIIIIIIIIHIIIIIHIIIIIIIIIIIIIIIIIIIIIIIIIIIIIIIIIIIIIIIIIIHIIIIIIIIIIIIIIIIIIIIIIIIIIIIIIIIIIIIIIIIIIIIIIIDDDDD
@HISEQ:969:HM2KJBCX2:2:1102:19866:31613 2:N:0:ACTATGCA
GTAGTGTCAACACCCAACTATCCCTATTAATCATTACGGTGGTCCTAGAAACCAACAAAATAGAACCACAACGTCCTATTCTATTATTCCATACTAATCTATTCAAGCAATAGCCCGCTTTAAACACTCTAATTTTTTCAAGGTAATAGTTCTGGCTCCCCAAAACACCCAATAAAGGGCATACTGGTTCACCAGAAGGAAGACCCGACAGCAGACAGTACTCGCCAAAGACGGACCGCCCGGCCAGGCCTAAAATTCAACTACGAGCTTTTTAACTGCAACAACTTTAATATACGCTATTGGAGCTAGAATTACCGCGGCTGCTGGCACCAGACTTGCCCTCCAA
+
BDDDDIIIIIIIIIIIIIIIIIIIIIIIIIIIIIIGIIIIIIIIIIIGIIIIIIHIIIIHIIIIIIHIIIIIIIHCGHGHHHIIIIGIEHHIHHEHHIIIHHIHIIIIIIIIIIHIIHHHHIIIIIHHHIHIIIIIIIIHHHHIIIIHIIHIHHIIGIHHHHIHHIIIIHIIIHIHIHGHIIIIIIIIHIHHIIIIIIHHHIHIIIIIIIIIIIIIIIIIIIIIIIIIII=IIIIIIIIIIGIIHIHIIHIIIIIIIIIIIIIIIIIIIIIIIIIIIIIIIIIIIIIIIIIIIIIIIIIIIIIIIIIIIIIIIIIIIIIIIIIIIIIIIIIIIIIIIIIIIDDDDD
@HISEQ:969:HM2KJBCX2:2:1102:7270:32329 2:N:0:ACTATGCA
GTAGTGTCAACACCCAACTATCCCTATTAATCATTACCCCAGTCCTAGAAACCAACAAAATAAGACTGAAGTCTTATGTCATTATTCCATGCTAACATATTCAAACAATCGTTTGCTTTGAACACTCTAATTTTTTCAAAGTAAAATTCCTACAGTCAGAAAACACCAATAAAGGCACCTCCCACATGTAGAATAATTGGCTTAAAAAATGTAATCAACAATGTTGAAACAAGTTTTACACCAAAAGGTTCAACTACGAGCTTTTTAACTGCAACAACTTTAATATACGCTATTGGAGCTGGAATTACCGCGGCTGCTGGCACCAGACTTGCCCTCCAA
+
DDDDDIIIIIIIIIIIIIIIIIIIHIHIIIIIIIIIIIIIIIIIIIIIIIIIIIIIIIHIIIIIIIIHGHIIIHIIIIIHHIIIIHIHIIGHHIIIIIIHHGHGHIIIHIHHIIGHIIIIHHHHFHIIIHIIHHIIIIIIIIIIIHHGHEIHHHHIHHIIHHHEHFGHHDHIHHGIHHGHIHFHHIFFHGFHGCGIIIHHEHGGHIIIIIFHIIHHHHHIIHHHFHIIHIHHHGEFHGIIIHHIHIIIHEHIHHEDHIHHIIHFFHHIIIGIIIIHHHHFHEHEHGEIIHGHCEHFIHHG@FIHGHHIHIIHIHFIIHHHHHFEHIIHIIGHHHD@@DD
@HISEQ:969:HM2KJBCX2:2:1102:6368:32639 2:N:0:ACTATGCA
GTAGTGTCAACACCCAACTATCCCTATTAATCATTACGGTGATCCTAGAAACCAACAAAATAGAACCATGCCGTCCTATTCTATTATTCCATGCTAATGTATTCCAGCTCCAATAGCGTATATTAAAGTTGTTGCAGTTAAAAAGCTCGTAGTTGAATTTCGGGATTAGTAAGTTGGTCGTGCCTCTGGTATGTACTGGCTTTACTGGTTCCTCCTTCTTGAAGAACTGTAATGTCATTAATTTGGTGTTGCAGGGAAACAGGACTGTTACTTTGAAAAAATTAGAGTGTTTAAAGCAGGCTAACGCTTGAATACATTAGCATGGAATAATGAAATAGGACGTTTGATCCTATTTTGTTGGTTTCTAGGATTGACGTAATGATTAATAGGGATAGTTGGGTTAGTGCGTTTG
+
BDAADIHHFHIIHHIHHIIIIIIIIIIIHIIIIIIIIHHIIIIIIIIIIIIIIIIIHHIIIIGHHIIIIIIHHHIIIIIIIHHHIIHIIHIIHIIIIIGGE<GG@HHIHHIIIIIIHIHGHHHHIHI@GHIIHFGHHHIIHHHIHDEHEHHIHHIGHHHIHIHHHEIIIHGHHHHIIHIIIIIHHIIIHHGHHHHIIHIHIIIHHHIHGH??GEGIHGHHEHHHHFHIIGIIIHGHHIIHIHEHCIHIHHHCHHHCIIHFHHHHEHGGHIIHHIHE?HIIIIGIHIIHIIGIIGHIIIHEHIIHIHFHHHDIIIIIIIIHIIIIIHIHIHGHIHIHIIHHHIHFIIHHIIIHIGIIIIIIIIIHIIHGHHIIIIIIIIIIIIIIIIIGIIIIIIIIIIIIHHEIIIIDDDDD
@HISEQ:969:HM2KJBCX2:2:1102:9542:32821 2:N:0:ACTATGCA
GTAGTGTCAACACCCAACTATCCCTATTAATCATTACGTCGATCCTAGAAACCAATAAAATAGGATCAAACGTCCTATTTCATTATTCCATGCTAATGTATTCAAGCGTGTGCTTGCTTTAAACACTCTAATTTTTTCAAAGTAACAGTCCTGATTCTCCATGACACCAAATTAATGACATCACAGTTCATCAGAAGGGAGAAATCAATGATGTCAGTACATACCCAAAGGCATGACCGGCACCTTGATCCCGAAATTCAACTACGAGCTTTTTAACTGCAACAACTTTAATATACGCTATTGGAGCTGGAATTACCGCGGCTGCTGGCACCAGACTTGCCCTCCAA
+
<DDD@1DCCFHIIH@?E=EH@E?HEHHIIEHHIIGII1<F/E1FHIIHGHI?ECCH@CEHFHFEE1<D1CG0FF=CGHHCGHHHIHFHHEH?1<@FHHCG1GGEHFHHIEHE@G?GBG@FFGEEHHFCGHHIHHHIIIHHHGGHCHHDFG?CCGEHEHHHIIHEHGDHHFCEFC?HGEEHHIHEG:CDGFFGFGHHGDCC?HIIHHHHHCG?HEDHDHHCHGFHHHHE@<EEIHIIHDC5FHFGHCEHADC1@1EIHG@?HHECHHH@HHHGEG<1CHIHHHHIHG?ECHFHHE<HEHCEGHED@IHHFIHGEHDC?C?@<@IHGHG@EGGEFIHHCH=<HED@?B@
@HISEQ:969:HM2KJBCX2:2:1102:2196:33129 2:N:0:ACTATGCA
GTAGTGTCAACACCCAACTATCCCTATTAATCATTACGGTGGTACTAGAAACCAACACAATAGAACCACAACGTCCTATTCTATTATTCCATGCTAATCTATTCAAGCAATAGCCCGCTTTAAACACTCTAATTTTTTCAAGGTAATGGTCCTGGCTCCCCAACACACCCAATTAAGGACATGCTGGTTCACCAGAAGGAAGACCCGACAACAAGACAGTACTCGCCAAAGACGGACCGCCCGGCCAGGCCTAAAATTCAACTACGAGCTTTTTAACTGCAACAACTTTAATATACGCTATTGGAGCTGGAATTACCGCGGCTGCTGGCACCAGACTTGCCCTCCAA
+
DD00DC<1<C@<1EC?G01<G11DCC1C1<1D1111<1<<1<0<<<@H11C11CF@@1<11<1CFFHIE1D@E1100<<1<GCGHE@@1C?CFE111<DCG</<C<1<<@GHCH4DCBC@CF<F?G@1GGFF>B8C<CEF<@EA1<1<G@EAEED@<DCBBFDEEBD0EGHC:<A<,<<?GA@HFHF<<CDG=?F=/D/EECEE<HHEFHHDH@C0FCH?C-C<1?HHCCFB<HHDHBCHCE<:1<HHFF11CEFHIHIHHGC<D1EHHHFHHF<<F@?CF@HGEG?HCHGD0<<DH?CHHGHHHHIHIHG<1HEDHDCFH@D<C1HE?FHFE?HD1E0DGFB<@D<
@HISEQ:969:HM2KJBCX2:2:1102:13829:33412 2:N:0:ACTATGCA
GTAGTGTCAACACCCAACTATCCCTATTAATCATTACGGTGATCCTAGAAACCAACAAAATAGAATCATGCCGTCCTATTTTATTATTCCATGCTAATGTATTCAAGCAAAATGCCTGCTTTAAACACTCTAATTTTTTCAAAGTAAAGGTCCTGGTTCCCCGCGACACCCAATTAAGGGCATCGCGGTTCTCCAGAAGGTGAGAAATTGACTACACCAGTTCATACCCCTTAAGGCACGACCGATGTGTCAATCCCGAAATTCAACTACGAGCTTTTTAACTGCAACAACTTTAATATACGCTATTGGAGCTGGAATTACCGCGGCTGCTGGCACCAGACTTGCCCTCCAA
+
?DBDDEEEGEHIIGHIHHIIIIHEHIHHHIH?G@@GEHIHIIIIHHHHHHHIEHH=EHHIIIGHHFHIE1CHCCECEE?DCHHEHEHH?@GEHH?EE@?GHHHEGHHIHHIHIHHHHIII/HFEFHHHHHHHIIHHHHHIGHGGCFFIFHIIHHHHGHHEFIHHEHIIIHII:IHHEHHIIIIIIHHHHHHHHIHHHHHHHGIIIIHHIHGFHIHHHHFHFHHHFHHHHHFHIHHEHFHHHHHFFHHEFEHIHHDIGGIHH@EHHHECIIIIHIIIHIIHHHEIHHIHHFFCEIHHIHGIHFIHHIHIHHHIIHIIIHHHHHIHHHHHHIIIHIHIIHEHHFIHHGIDDD@@
@HISEQ:969:HM2KJBCX2:2:1102:2781:33681 2:N:0:ACTATGCA
GTAGTGTCAACACCCAACTATCCCTATTAATCATTACGTCAATCCTAGAAACCAACAAAATAGGATCGAACGTCCTATTTCATTATTCCATGCTAATGTATTCAAGCGTTAGCTTGCTTTAAACACTCTAATTTTTTCAAAGTAACAGTCCAAATTCCCCAAAACACCAAATTAATGGCATTAAGGTTCATCAGGAAGGAGGAATCAGTGAGACCAGTACATACCAGAGGCATGACCAACCTACTAACTCCGAAATTCAACTACGAGCTTTTTAACTGCAACAACTTTAATATACGCTATTGGAGCTGGAATTACCGCGGCTGCTGGCACCAGACTTGCCCTCCAA
+
DDADDIIIHIIIIHIIIIIIIHIIIHIIIHHIIIIHIGHIIIIIIIIIIHIIHIIIEIEHIIEHHIIHIIIIIIIIIIIIIHIIIIIH?HHHIIFHIIIIIIHHHIIIIHIIIIIIIIIIHHIIIIIIIHIHHHHIIIHHIIIIIIHIIIIHHIHHIHHCIGIIIIIIIHIIIIHIIIIIHHIHHIIHIHIIHHHHIHIHIIIIIIIIIIIIIIIIIIIIIIIIIIIHIHIIIIIHIHHHHIIHHIIIIIIIIIIIHIIIIIIIIIIHHIIIIHIIIIIIIIIHHIIIIIIIIIIIIIIIIIIIIIIHGIIIIIIIIIIIIIIIIIIIIIIIIIIIIIIIIDDDDD
@HISEQ:969:HM2KJBCX2:2:1102:18202:33447 2:N:0:ACTATGCA
GTAGTGTCAACACCCAACTATCCCTATTAATCATTACGGTGGTCCTAGACCAACAAAATAGAACCAACGTCCTATTTTATTATTCCATGCTAATCTATTCAAGCAAAAGCCCGCTTTAAACACTCTAATTTTTTCAAGGTAATGGTCCTGGTTCCCACGGCACACGCGATAAAAGAACGTGCCGGTTCACCAGAAGGTAAGACCCGACACAGAACAGTACTCGCCAAAGACGGACCGCCCGGCCAGGCCTAAAATTCAACTACGAGCTTTTTAACTGCAACAACTTTAATATACGCTATTGGAGCTGGAATTACCGCGGCTGCTGGCACCAGACTTGCCCTC
+
DDDDDHIIIIHHIIHIHGHIIHIFHHIHHIIIIIIIGHIIGHIIIIIIIIHIHIIIIFHHHIHI?HHGFEHGHFHHGHIIIHHIHHIICHHCGHHH?FCEHIGIIHIHHHHHCHHEGHHHHIIIIIIGIIIHIGHHIIIHIIHIGIIIIIHIHHDHHHIHHHHIIIIIIIIGHGGIHIHHHHHEIIHIHGIIIIIIIHHIIIHIHIIIIIIIIIIIIHIIHIIIIIIIIHIIGIIHIIHHGHCHIIHIIIIIIIHFHIHHIHIIIIIIIIHHHIIIIIIIIIIHIIIIIIIHHIHGHIIHHIIIIIIIIIIIIIIIIIIIIIIIIIIIIIIIIIIIIDDDAD
@HISEQ:969:HM2KJBCX2:2:1102:2103:34877 2:N:0:ACTATGCA
GTAGTGTCAACACCCAACTATCCCTATTAATCATTACGTCAATCCTAGAAACCAACAAAATAGGATCGAACGTCCTATTTCATTATTCCATGCTAATGTATTCAAGCGTTAGCCTGCTTTAAACACTCTAATTTTTTCAAAGTAACGGTCCTGTTTCCCTGCAACACCAAATTAATGACATTACAGTTCTTCAGAAAGGAGGAATCAGCGAAGCCAGTGCATACCAGTGGCACGACCAACCTGCTGACCCCGAAATTCAACTACGAGCTTTTTAACTGCAACAACTTTAATATACGCTATTGGAGCTGGAATTACCGCGGCTGCTGGCACCAGACTTGCCCTCCAA
+
DDDDDHIIIIIIIIIIIIIIIIIIIHIHIIIIIIIIIHIIIIIIIHIIIIIIHHIIIIIIIIHHIIIIIIIHHIIHIIIIIIIIIIIIIIIIIIIIIHHIHIIIIIIIHIIIIGIIIIIIIIIIHIIIIIIIIIIHHIIIIIIIIIIHIIIIIHIIHIIIIIIIIIIIIIIIHIIIIIIIIIIIIIIHFIIHIIIHIHIIIIIIIIIIIIIIIIIIIIIIIIIIIIIII=IIIIIIIHIIIIIIHHIIIIIIIIIIIIIIIIIIIIIIIIIIIIIIIIIIIIIHIIIIIIIIIIIIIIIIIIIIIIIIIIIIIIIIIIIIIIIIIIIIIIIIIHIIIIIIIDDDDD
@HISEQ:969:HM2KJBCX2:2:1102:15635:35022 2:N:0:ACTATGCA
GTAGTGTCAACACCCAACTATCCCTATTAATCATTACGTCGATCCTAGAAACCAACAAAATAGAATCAAACGTCCTATTTCGTTATTCCATGCTAATGTATTCAAGCGTGAGCCTGCTTTAAACACTCTAATTTTTTCAAAGTAACAGTCCTGATTCCCCATGACACCAAATTAATGACATCATGGTTCGTCAGAAGGTAGGAATCAATAATACCAGTACGTACAATAGCACGACCAATAAATTGATCCCGAAATTCAACTACGAGCTTTTTAACTGCAACAACTTTAATATACGCTATTGGAGCTGGAATTACCGCGGCTGCTGGCACCAGACTTGCCCTCCAA
+
ADDDDIIIIHIIIHIIIIHIIIIIIIIIIIIIIIIIIHIIIIIHIIIIIIIIIHIIIHGHIIHHIIIIIIICCFHHICHEHHIHIIIIGIIIEGCIIHIIIIIIIIIIIGIHIIIIIIIIHHHIHHHHIIIIIHIIIIIHIIIHIHIIIHIIIIIIIIIHHIIIIIIIIIIIIIIIIIIIIIIHHIIIIIIIIIIIIIIIIIIIIHIIIIHIIIIIIIIII=IIIIHIIIIIIIIIIIIIIHHC<IIIIIIIIIIIIIIIIIIIIIIIIIIIIIIIIIHIIIIIIIIIIIHIIIIIHIIIIIIIIIIIIIIIIHCIIIIIIIIIIIIIIIIIIIIIIIIIDDDDD
@HISEQ:969:HM2KJBCX2:2:1102:4093:35589 2:N:0:ACTATGCA
GTAGTGTCAACACCCAACTATCCCTATTAATCATTACGTCAATCCTAGAAACCAACAAAATAGGATCGAACGTCCTATTTCATTATTCCATGCTAATGTATTCAAGCGTTAGCCTGCTTTAAACACTCTAATTTTTTCAAAGTAACAGTCCTGTTTCCCTGCAACACCAAATTAATGGCATTACAGTTCTTCAGAAAGGAGGAATCAGCGAAGCCAGTGCATACCAGTGGCACGACCAACCTGCTGACCCCGAAATTCAACTACGAGCTTTTTAACTGCAACAACTTTAATATACGCTATTGGAGCTGGAATTACCGCGGCTGCTGGCACCAGACTTGCCCTCCAA
+
DDDDDIIIIIIIIIIIIIIIIIIIIIIIIIIIIIIHIIIIIIIIIIIIIIIIIIIIIGIIIIFHHIIHIHEHIIIIIIIIIIIIIIIHHIIIIIIIIIIIIIIIIIIIIIIIHIIIIIIIIIIIIIHIIHHEIIIIIIHHIIIIIIHIIIIIHIHIIHIIIIIIIIIIIHIHHIHIIIIIIIIIIIIIIIIIIIIIIIIIIIIIIIIIIIIIIIIIIIIIIIIIIIIIIIIIIIIIIIIIIIIHHIIIIIIIIIIIHIIIIIIIIIIIIIIIIIIIIIIIIIIHIHIIIIIIIIIIIIHIIIIIIIIIIIIIIIIIIHIIIIIIIIIIIIIIIIIIIIIIIDDCDD
@HISEQ:969:HM2KJBCX2:2:1102:10227:37425 2:N:0:ACTATGCA
GTAGTGTCAACACCCAACTATCCCTATTAATCATTACGGTGATCCTAGAAACCAACAAAATAGAACCATGCCGTCCTATTTTATTATTCCATGCTAATCTATTCAAGCACTAGCTTGCTTTAAGCACTCTAATTTTTTCAAGGTAATAGCTCTGCTTCACCAACGCACCAAATTAATGGCATGAAGGTTATTCAGAAGGTAAGAATCCATCAAATCAGTACGAACAGTGAAGCCCGACCGATAGACAGATTCCGAAATTCAACTACGAGCTTTTTAACTGCAACAACTTTAATATACGCTATTGGAGCTGGAATTACCGCGGCTGCTGGCACCAGACTTGCCCTCCAA
+
DDDDD?HHEH1DCGHIHD<<F@GGHHH?HCHEC@@GHHDF?GC1<<C1<DHHGHFHHFGGHH1FH?FCH11<CG<HHCHH111FEHFG@CCHH1<DGEHHHGGHEEHHGHHIHEEHCFE<GGGHHHHHECGHIGGCCEHHG?HHHHIGHEFCEEE<8<%<CEGCD?<DD?0HEG@E@HGCGHGCGIIHCD/??F@IHEEHHHHHICCCFEIIFHG?G1HGDH@HDDHCCECCCHHECDGCCG<GCHCFED0<<@IHEHEFHHH@DHHIHH?IHHHCDE?FHHG@CFGCHHHHIHGCC?GHEHCHIHHFHGFCCIHE?H??HEHCEEIHEHCHHIHHEEEECEFD?D@B
@HISEQ:969:HM2KJBCX2:2:1102:18716:38204 2:N:0:ACTATGCA
GTAGTGTCAACACCCAACTATCCCTATTAATCATTACGGTGATCCTAGAAACCAACAAAATAGAACCATGCCGTCCTATTCTATTATTCCATGCTAATGTATTCGAGCAAAAAATGCCTGCTTTAAACACTCTAATTTTTTCAAGGTAAAGATCCTGGATCCGCAAGACACCCAATAAAGGACATCAAGTTTCTCCAGAAGGTGAGAAATCAACAGTAACAGTTCATACCCCTTAAGGCATGACCATCACGTCAATCCCGAAATTCAACTACGAGCTTTTTAACTGCAACAACTTTAATATACGCTATTGGAGCTGGAATTACCGCGGCTGCTGGCACCAGACTTGCCCTCCAA
+
ADDDDIIIIIIIIIIIIIIIIIIIIIIIIIIIIIIIIIIIIIIIIIIIIIIIIIIIIHHHIIHIIIIIIIIIIIHIIIIIIIIIIIIIIIIIIIIIIIIIIHHIIIIIIIIIIIIIIIIIIIHHHHIIIIIIIIIIIIIIIIIIHIIIIIIIIIHIIIHHIHIIIIIIIIIIIIIIIIIIHIIIIIIHIIIIIIIIIIIIIIIIIHIIIIIIIIIIIIIIIIIIIIIIIIIIIIIIIIIIIIHIIIIIIIIIHIIIIIIIIIIIIIIIIIIIIIIIIIIIIIIIIIIIIIIIIIIIIIIIIIIIIIIIIIIIIIIIIIIIIIIIIIIIIIHIIIIIIIIIIIIIIIIIIDDDDD
@HISEQ:969:HM2KJBCX2:2:1102:17140:37312 2:N:0:ACTATGCA
GTAGTGTCAACACCCAACTATCCCTATTAATCATTACGTCAATCCTAGAAACCAACAAAATAGAACCGCGCGTCCTATTCTATTATTCCATGCTAATGTATCCGAGCAAAGGCCTGCTTTGAACACTCTAATTTTTTCAAAGTAAAAGTCCTGGTTCCCCGACACGGCCAGTGAAGGCCATGCGGCTCCCCAGAAGGAAAGGCCCGGCCGGACCAGTGCACGCGGTGAGGCGGACCGGCCAGCCAGGCCCAAGGTTCAACTACGAGCTTTTTAACTGCAACAACTTTAATATACGCTATTGGAGCTGGAATTACCGCGGCTGCTGGCACCAGACTTGCCCTCCAA
+
DDDDDIIIIIIIIIIIIIIIIIGHIIIIIHIIIIIIIIHIIIIIIIHHIHIIHIHIIEHIHIHHIIIHHIIIHHD0GHHHHIIIHHHIIIHIHIIHHIIIIDHHIHIIHIIHIIIIHIIIHHIIIIIIHHIIIIIIHHHHHHIIHHHIGIIIIIIIIIIIIGHHIHII@HHFHIIIIHHIIIHIHIHHHHHIIIHIIIHHIIIIIIIIHHGIIIIIIIIIIIIIIIIIIIIIIIIIIIIHIIIHIIHIHHIIIIIIIIIIIIIIIIIIIIIIIHIIIIIIIIHIIIIIIIHHGIIIIIIIIIIIIIIIIIIIIIIIIIIIIIIIIIIIIIIIIIIIIIIIDDDDD
@HISEQ:969:HM2KJBCX2:2:1102:10362:39350 2:N:0:ACTATGCA
GTAGTGTCAACACCCAACTATCCCTATTAATCATTACGGTGATCCTAGAAACCAACAAAATAGAACCATGCCGTCCTATTCTATTATTCCATGCTAATGTATTCGAGCAAAAATGCCTGCTTTAAACACTCTAATTTTTTCAAGGTAAAGGTCCTGGATCCGCAAGACACCCAATAAAGGACATCAAGTTTCTCCAGAAGGTGAGAAATCAACAGTAACAGTTCATACCCCTTAAGGCATGACCGTCACGTCAATCCCGAAATTCAACTACGAGCTTTTTAACTGCAACAACTTTAATATACGCTATTGGAGCTGGAATTACCGCGGCTGCTGGCACCAGACTTGCCCTCCAA
+
DDDDDIIIIIIIIIIIHIGIIIIIIIIIHIIIIIIIIIIIIHIIIIIGIIIIIIIIIIHEHIGHIIIEHFHEHHHGHIIEHIHIIGIIIHHIHHIIHEHHHHEIIIHIIIIIIIIHHIIIIHIIHHIIIIIIIIIHIHHIIIIIIIIIHIIIIHIIIHHHIIIIIHIIIHIIIIIIIIHIIIIIIIIIIHHIIIIIIGIIIIIIIIIHHIIIIIIIIHIIIIHIIHHIIHIIIIIIIIIIIIIHIHIIIHGDIIIIIIIIIIIIIIIIIHIIIIIIIIIIIHIIIIIIIIIIIIIIIIIHHIIIIIIIIIIIIIIIIIIIIIIIIIIIIIIIIIIIIIIIIIIIIIIIDDDDD
@HISEQ:969:HM2KJBCX2:2:1102:6419:40205 2:N:0:ACTATGCA
GTAGTGTCAACACCCAACTATCCCTATTAATCATTACGGTGATCCTAGAAACCAACAAAATAGAATCATGCCGTCCTATTTTATTATTCCATGCTAATGTATTCAAGCAAAATGCCTGCTTTAAACACTCTAATTTTTTCAAAGTAAAGGTCCTGGTTCCCCGTGACACCCAATTAAGGGCATCGCGGTTCTCCAGAAGGTGAGAAATTGACTACACCAGTTCATACCCCTTAAGGCACGACCGATGTGTCAATCCCGAAATTCAACTACGAGCCTTTTAACTGCAACAACTTTAATATACGCTATTGGAGCTGGAATTACCGCGGCTGCTGGCACCAGACTTGCCCTCCAA
+
DDDDDIIIIIIIIHIIIIIIIIIIIIIIIIIIIIIHIIIHIIIIIIIIIIIIIIIIGIGIIIHHIIIIIIECHGHHIIIIIIIIICHIHIIEHEHHHHEEHFHHHIIHHIIHHHHHIIHHHHIIIHHHHIHIIGHHIHIIIHHHHIGHFIHIIIIIHHHHHIIHIIIIHIIIHIIIIIIIIHIIIIIHHIHHHIHIIIIIIIIIHIIIIHIHIHIHIIIHEIGIIIIIIIGIIHHHIHIIIIIIIIHIIHGIHHIIIHIHIIIIIIHGHGIIHGIHIIGIIHHIIHIHIIIIIIIIHIIIIIIIIIIIIIIIIIIIIIIIIIIIIIIIIIIIIIHIIIIIIIIIIIIDDBDD
@HISEQ:969:HM2KJBCX2:2:1102:12759:39674 2:N:0:ACTATGCA
GTAGTGTCAACACCCAACTATCCCTATTAATCATTACGGTGATCCTAGAAACCAACAAAATAGAACCATGCCGTCCTATTCTATTATTCCATGCTAATGTATTCGAGCAAAAATGCCTGCTTTAAACACTCTAATTTTTTCAAGGTAAAGGTCCTGGATCCGCAAGACACCCAATAAAGGACATCGAGTTTCTCCAGAAGGTGAGAAATCAACAGTAACAGTTCATACCCCTTAAGGCATGACCATCACGTCAATCCCGAAATTCAACTACGAGCTTTTTAACTGCAACAACTTTAATATACGCTATTGGAGCTGGAATTACCGCGGCTGCTGGCACCAGACTTGCCCTCCAA
+
DDDDDIIIIIIIHIIIIIIIIIIIIIIIIIFHHIIIIIIIIIIIIIIIIIIIIIIIIIHIIIIIIIIIIHIIHHIIIIHIIIIIIIIIIIIIHIIIIHIHH<GIHIIIIIIIIHHHIIIIIIHIIIIIIIIIIIHHHIIIIIIIIIIIIIIIIHHHIIIIIIIIIIIIIIHHIIIIHIIIIIIIIIIIIIIIIIIIIIIIIHIIIIIIIIIIIIIIIIIHIIIIIIIIIIIIIIIIIIIIIIIIIIIIIIHGIIHIIIIIIIIIIIIIIIIIIIIIIIIIIIIIIIIIIIIIIIIIIIHIHIIIIIIIIIIIIIIIIIIIIIIIIIIIIIIIIIIIIIIIIIIIIIIIDDDDD
@HISEQ:969:HM2KJBCX2:2:1102:12321:39837 2:N:0:ACTATGCA
GTAGTGTCAACACCCAACTATCCCTATTAATCATTACGTCAATCCTAGAAACCAACAAAATAGGATCAACGTCCTATTTCATTATTCCATGCTAATGTATTCAAGCGCGAGCCTGCTTTAAACACTCTAATTTTTTCAAAGTAACAGTCCTGATTCCCCACCACACCAAACTAATGACATGATGGTTCGTCAGAAGGTAGGAATCAGTAACACCAGTACGTACCGAAGGCACGACCAGCGTACTAATCCCGAAATTCAACTACGAGCTTTTTAACTGCAACAACTTTAATATACGCTATTGGAGCTGGAATTACCGCGGCTGCTGGCACCAGACTTGCCTCCAA
+
DDDDDIIIIIIIIIIIIIIIIIIIIIIIIIIIIIIIIIIIIIIIIHIIIIIHIIIIIIHIHIHHIIIIIIHIIIIHIIIIIIIIIIIIIIIIIIHIIIIIIIIIIIIIIIIHIIIIHIIIIIIIIIIIIIIIIIIIIIIIIIIIIIIIIIIIIIHHIIIIIIIIIIIIIIIIIIIIIIIIIIIIIIIIIIIIIIIIIIIIIIIIIIIIIIIIIIIIIIIIIIIIIIIIIIIIIIIIIIIIIHHIIIIIIIIIIIIIIIIIIIIIIIIIIIIIIIIIIIIIIIIIIIIIIIIHGIIIIIIIIIIIIIIIIIIIIIIIIIIIIIIIIIIIIIIIIIIIIIIDDDDD
@HISEQ:969:HM2KJBCX2:2:1102:2780:41564 2:N:0:ACTATGCA
GTAGTGTCAACACCCAACTATCCCTATTAATCATTACGGTGGTCCTAGAAACCAACAAAATAGAACCACAACGTCCTATTCTATTATTCCATGCTAATCTATTCAAGCAATAGCCCGCTTTAAACACTCTAATTTTTTCAAGGTAATGGTCCTGGCTCCCCAACACACCCAATTAAGGACATGCTGGTTCACCAGAAGGAAGACCCGACAACAAGACAGTACTCGCCAAAGACGGACCGCCCGGCCAGGCCTAAAATTCAACTACGAGCTTTTTAACTGCAACAACTTTAATATACGCTATTGGAGCTGGAATTACCGCGGCTGCTGGCACCAGACTTGCCCTCCAA
+
DDABDHHIHHIIHIIIIIIHIGHIIIIHEGEHHHHHIIIIEHHHIIIIIIIHHIHIIF?FGFCGFIHIIIIIIGGHHEFHHHHIIIFHHHEHICHIIGIHHFEH@EHHHHHIDHFHEHCHHHHHHIHFHHI@HHHHHHHGHEHEHHHEIIHHHG1EEHHHGHHHDIHHEHIHF@HIHEHGHIFHHFFGHHIIIIIIIIIGIHHHGG@HIIIHHIHHIHHIIIGHIHHHIHDGHDIHHIHHHIHHHEHFIHHHIIHGCG?IIHGDIIIIIHIIHGIIIHIHHHHGDGHHGIIIHHGIIHIHIIIIIIIIIIIIIHHHDHIHEFHHHHHIHIIHHFHHHHIIIHDDCDD
@HISEQ:969:HM2KJBCX2:2:1102:20556:41168 2:N:0:ACTATGCA
GTAGTGTCAACACCCAACTATCCCTATTTATCATTACGTCAATCCTAGAAAACAAACAAATAAGATCGAACGTCCTATTTCATTATTTCATGCTAATGTATTCAAACGCGAGCCTGCTTTAAACACTCTAATTTTTTCAAAGTAACAGTCCTGATTTCCCGCCACACCAAATTAATGACATGACGGTTCGTCAGAAGGGAGGAATCAGAAACACCAGTACATACCAGAGGCACGACCAGCGCACTGATCCCGAAATTCAACTACGAGCTTTTTAACTGCAACAACTTTAATATACGCTATTGGAGCTGGAATTACCGCGGCTGCTGGCACCAGACTTGCCCTCCAA
+
@<00<<<1<D1D1<D<CE?1<1<G111D1<1111D11<<10D11<1111<C111<11<CG1<1<1<1<<F1/<1<01<CH1<1@1<<1<11<<E<D066@@@5CD&DDCCFHHEHHHDHHHFF68E?ECFHHHHHHI;HHE0BHEHH5@HIHGCHHDHIHGIIIIIHIIIIHIIIHHHGHIIIHHHIIFIIIIIIIGIIIIIIHHIHFIHHGHIIIIEIGIGIIIIGIHHGGIGIIIIIGIIIHGIIIGIIIIIIIIIIIIIIIIIIIIIIIIIIIIIIIIIIIIIIIIIIIIHIIIIIIIIIIIIIIIIIIIIIIIIIIIIIIIIIIIIIIIIIIIIIIIDDDDD
@HISEQ:969:HM2KJBCX2:2:1102:15392:41446 2:N:0:ACTATGCA
GTAGTGTCAACACCCAACTATCCCTATTAATCATTACCTCAATGCTCTACAAAACCAACAAAATAGAACCGAGGTCATATTCTATTATTCCATGCAACAGTATTCAGGCGTAAGGCCTGCTTTAAGCACTCTAATTTTCTCAAAGTAAACGTGCCGGCTACTGAAAACACCCAGTAAAGGGCATCAACAGCCAACCGACGAATTAGGACCAGACATGTAGTAACAGCAATGAAGCGTACCACATGCTGGTGCCCGAGATCCAACTACGAGCTTTTTAACTGCAACAACTTTAATATACGCTATTGGAGCTGGAATTACCGCGGCTGCTGGCACCAGACTTGCCCTCCAA
+
DDDDDHHHHGE@E=EHEHEHH1FGHHIIHHHHEHHIH@GHHHHGHHFHFHEH@HH<FEEE?G1<F1CC1D/C<CC@1FHHHG?HGE?FHH?1C@G<CG@GHHEEHIIIIIIIIIHHIHHGHIHHHFHHIHGIIIIHGFGCHHHIIHHHHHHFIHDHIHIHEEHIHIIIHHHGIIGIIII.HHIHFHHHHHH;IIHIIIIIIIIIIH;IIIIIIIIIIIIIIHIHIIIIIIIIIIIIIIIIIIIIHHHGIIIIHHHIIIIIIHIIIIIIIIIIIIIHHHHIGIIIIIIIIHIIIIHHGIIIIIIIIIIIIIIIIIIIIHIHIIIIIIIIIIIIIIIIIIIIIIIHDDDDB
@HISEQ:969:HM2KJBCX2:2:1102:10955:42876 2:N:0:ACTATGCA
GTAGTGTCAACACCCAACTATCCCTATTAATCATTACGTCAATCCTAGAAACCAACAAAATAGGATCGAACGTCCTATTTCATTATTCCATGCTAATGTATTCAAGCGTTAGCCTGCTTTAAACACTCTAATTTTTTCAAAGTAACAGTCCTGTTTCCCTGCAACACCAAATTAATGACATTACAGTTCTTCAGAAAGGAGGAATCAGCGAAGCCAGTGCATACCAGTGGCACGACCAACCTGCTGACCCCGAAATTCAACTACGAGCTTTTTAACTGCAACAACTTTAATATACGCTATTGGAGCTGGAATTACCGCGGCTGCTGGCACCAGACTTGCCCTCCAA
+
DCDADIIIIIHIIIIIIIIIIIIIIHIIGIIGHIIIIIIIIIIHIHHIIIIIIIIIGIGEEHGHGHGHHIIDHFHIIIIIGHIHIIIGIIHHEFHIIIIHIIIHIIIHHHHIIIIIIIHHIHIIIIIHIIIHIHHIIIIIIIIIIIIIIIIIHIIIHIHHIIHIHHHIIIHFHIIIIIIHIIIIIIIIIHIIIIIIIIIIIIIIIIIIIIIIIIIIIIIIIIIIIIIHIIIIIIIIIIHHIHHHHIIIIIIIHHIIIIIIIIIIIIIIIIIHHEIIIIIIIIIIIIIIIIIIIIIIIIIIIIIIIIIIIIIIHIIIIIIIIIIIIIIIIIIIIIIIIIIIIDDDDD
@HISEQ:969:HM2KJBCX2:2:1102:3180:44199 2:N:0:ACTATGCA
GTAGTGTCAACACCCAACTATCCCTATTAATCATTACGGTGATCCTAGAAACCAACGAAATAGAATCAGTCCGTCCTATTTCATTATTCCATGCTAATGTATTCAGACGTTAGCCTGCTTTAAACACTCTAATTTTTTCAAAGTAACAGTCCTGATTTCCCAACACACCAAATAAATGGCATAAAAGTTCCTCAGAAGGTAGAGATTTATCTCACCAGTGCAGACAATTAAGCCTGACCAATGGGTAAACCCCGAAGTTCAACTACGAGCTTTTTAACTGCAACAACTTTAATATACGCTATTGGAGCTGGAATTACCGCGGCTGCTGGCACCAGACTTGCCCTCCAA
+
DBADDE1GHGHHEHC@<CGCFHIGHH?FHIHIIIIIECE@HHCFHIEEGEEIHIHHFGHHIHHIIHIIIHHIHHHGEHIEHHIIIHIGIIIIH?CFH@HHHHIHHCHHIHIHHIHFHHHGGCFFHHFEFHHFFHHHIIIEGHHHHHIEHHHFHGG@HGCCHHHHIHHEIHHHHDGCGIIHHIIEGHIHGIHEHHCHEHEIHHHHIIIIIHHIIIIHHIIHIHH<IHHIHHH;CHHGCGHHHHHHHGHIIIIGIIIIHHHIHIHEHHIHHHIIIIIIIHIIIHHHIIIHHHIIIIHHDIIIIIHIHIHEHHIFHGIIIIHDIIHIHIIIIIIIIIHFCHGIIHEB@D@@
@HISEQ:969:HM2KJBCX2:2:1102:15703:45422 2:N:0:ACTATGCA
GTAGTGTCAACACCCAACTATCCCTATTAATCATTACATCGATCCTAGAAACCAACAAAATAGAATCTGATGTCCTATTTCATTATTCCATGCTAATGTATTCAAGCGTAAGCTTGCTTTAAACACTCTAATTTTTTCAAGGTAACAGTCCTAATTCCCCATAACATCAAATAAATGACATTATGGTTCTTTAGAAGGTGAGAACCAATAAAACCAGTACATACCAAGGCATGACCGATTCCTTGATCCCGAAATTCAACTACGAGCTTTTTAACTGCAACAACTTTAATATACGCTATTGGAGCTGGAATTACCGCGGCTGCTGGCACCAGACTTGCCCTCCAA
+
DDDDDIIIHIIIIHIIHIIIIIIIIIIIIIIIIIIIIIIIIIIIIIIIIIIIIIIIIIHHIHHHHHHHHIHIHHHIIIIHIIHIIIIIIIIIIIIIIIHIIHHHHHHIIHIIIIIIIIIIIIIIIIIIIHIIIHHIIIIIIIIIIIIIIHIIIIIIIIIIIIIIIIIIIIIIIIHIIHHIIIIIIIIIHIIIIIIIHHIIIIIHIIIIIHHIIIIIIIIIIIIIIIIIIIIIIIIHIIIIIHGHIIIIIIIIIIIIIHIIIHIIIIIIIIIIHHIIIIIIIIIIIIIIIIIIIIIIIIIIIIIIIIIIIIIIIIIIIIIIIHIIIIIIIIIIIIIIIIIIDDDDD
@HISEQ:969:HM2KJBCX2:2:1102:18799:45255 2:N:0:ACTATGCA
GTAGTGTCAACACCCAACTATCCCTATTAATCATTACGGTGGTCCTAGAAACCAACAAAATAGAACCACAACGTCCTATTCTATTATTCCATGCTAATCTATTCAAGCAATAGCCCGCTTTAAACACTCTAATTTTTTCAAGGTAATGGTCCTGGCTCCCCAACACACCCAATAAAGGACATACTGGTTCACCAGAAGGAAGACCCAACAACAGACAGTACTCGCCAAAGACGGACCGCCCGGCCAGGCCTAAAATTCAACTACGAGCTTTTTAACTGCAACAACTTTAATATACGCTATTGGAGCTGGAATTACCGCGGCTGCTGGCACCAGACTTGCCCTCCAA
+
DDDADIEGHHHHHG=1G@<DHH@HE1GHCH<FHHHHEHHHHDG1DGHHHHHE?@E@GCGHIF?@G1<CEHI0<CEHHFEHCE1GHC<CHEG?C1<CHGGFFC@GHHEHHHFIIIHGHEFCFHFGCCFIHHHHHFHHEHGIIIIIIIIHHFHFDG@E=IHF?EGHEG@HIIIHIIHHGHIIIHIHHHIIIHHIIIIIH<HGIIHHHIII;HH@IIIHHHHHH<IIFHFIIIH?HIIHGIIGGIHEEIIIHGGHHIHHHEHHE@EHIHHHIHIHHIIIIHHHCIHHHEHGIIIIHIIIIHHEIHGHGEHIHIIHIIHIHHCHHIIIIIH@IIIHFGHIHHDHCDDDDD
@HISEQ:969:HM2KJBCX2:2:1102:18860:45330 2:N:0:ACTATGCA
GTAGTGTCAACACCCAACTATCCCTATTAATCATTACATCGATCCTAGAAACCAACAAAATAGAATCGGATGTCCTATTTCATTATTCCATGCTAATGTATTCAAGCGTGAGCCTGCTTTAAACACTCTAATTTTTTCAAGGTAACAGTCCTAATTCCCCGTGACACCAAATTAATGGCATTACGGTTCTTTAGAAGGTGAGAAATCAATAATATCAGTACATACCAACGGCATGACCGAAACATTGATCCCGAAATTCAACTACGAGCTTTTTAACTGCAACAACTTTAATATACGCTATTGGAGCTGGAATTACCGCGGCTGCTGGCACCAGACTTGCCCTCCAA
+
DDDDDIIIIIIIIIIIIIIIIIIIIIIIIIIIIIIIIIIHHIIIIIIIIIIHIIIIIIIIIIIIIIIHIIHIIHIIIIIIHIHHHHIHHHIHIIIIIIIIIIHIIIIHIIIIIHIIIIIIIIIIIIIIIHIIIIIIIIIIIIIIIIIHIIIIIIIIHIIIIIHIIIIIIIIIIIHIIIIIIIIIIIIIIIIIIIIIIHCIIIIIIIIIIIIIIIIIIIIIIHII<IIIIIIIIIIIIIIIIIIIHHIHDIIIIIIIIIIIIIIIIIIIIIIIIIIIIIIIIIIIIIIIIIIIIIIIIIIIIHIIIIIIIHIIIIIIIIIIIIIIIIIIIIIIIIIIIIIIIIDDDDD
@HISEQ:969:HM2KJBCX2:2:1102:13746:45762 2:N:0:ACTATGCA
GTAGTGTCAACACCCAACTATCCCTATTAATCATTACGGCGGTCCTAGAAACCAACGAAATAGAACCGCACGTCCTATTCTATTATTCCATGCTAATGTATCCGAGCATAGGCCTGCTTTGAACACTCTAATTTTTTCACAGTAAACGTCCTGGTGCCCCGCCACGGCCAGTGAAGGCCATGGGGTTTCCCAGAAGTAAAGGCCCAGCCGGACCAGTACTCGCGGTGAGGCGGACCGGCCAGCCAGGCCCAAGGGTCAACTACGAGCTTTTTAACTGCAACAACTTTAATATACGCTATTGGAGCTGGAATTACCGCGGCTGCTGGCACCAGACTTGCCCTCCAA
+
DDDDDIHIIIHIIIIIIIIHIIIIIIIIIIIIIIIIIHIIIIIIIIIIIIIIIIIIIIIIII?HHIIHGIHHHIHIIHHIIIIIIIIIIIIIHIIIIIIIIHHIIIIIHIIIIIIIIIIIIIIIIHIIHIIIIIIIIIHIIIIHHHIIIIIIIIIHIIIIIHIHIIIIIIIIIIIIIIIIIIIIIIIHHHHIIIIIGIIIIIIIIIIIIIIIIIIIIIIIIIIIIIIIIIIIIIHHIIIIIIIHIIIIHIIIIIIIIIIIIIIIIIIIIIIIIIIIIIHIIHIIIIIIIIIHHIIIIIIIIIIIIIIIIIIIIIIIIIIIIIIIIIIIIIIIIIIIIIIIDDDDD
@HISEQ:969:HM2KJBCX2:2:1102:13119:46688 2:N:0:ACTATGCA
GTAGTGTCAACACCCAACTATCCCTATTAATCATTACGTGATCCTAAAACCAACAAAATAGAACCATCGTCCTATTTTATTATTCCATGCTAATGTATTCAAGCAAAAATGCCCGCTTTAAACACTCTAATTTTTTCAAAGTAAAGGTCCTGATTCATCGAAACACCCAAGAGCATCCCGAATCACCAGAAGGTGAGAAATTGGCTACACACCGTTTCATGCCCCTAAAGGCACAATCGATATATCCCAATCCCGAAATTCAACTACGAGCTTTTTAACCGCAACAACACTAATATACGCTATTGGAGCTGGAATTACCGCGGCTGCTAATACCAGACTTGCCCTCCAA
+
DDDDDIIIIIIIIIIIIIHIIHHIIIIIIIIHHIIIIIIIHIIHHIHIHIIIIIIIIGIIHIIIIIIGIIIIIIHIGIIIIHIIEHIIIGIIIIIIIIGIIGHIIIIIIIIIIIIGIIIIIIHIIIIHIIHIHIIHIIIIIIIIIIIIIIIIIHIIIHIIIIIIIHGIIIIIIIIHIHIHIIHIIGIIIIIIIIHHEIHIIIHIIIIIIIIIIIIIIIIIIIIIIIIHIHHIIIIIIIIIIIIIHIH:IIIIIIHIIIIIIIIIIIIIIIIIIIIIIIIIIIIIIIIIHIIIIIIIHIIIIIIIIIIIIIIHHHIIIIIIIIIIIIIIIIIIIIIIIIIIIIIIDDDDD
@HISEQ:969:HM2KJBCX2:2:1102:7709:46865 2:N:0:ACTATGCA
GTAGTGTCAACACCCAACTATCCCTATTAATCATTACGTCAATCCTAGAAACCAACAAAATAGGATCAAACGTCCTATTTCATTATTCCATGCTAATGTATTCAAGCGTTAGCCTGCTTTAAACACTCTAATTTTTTCAAAGTAACAGTCCTGTTTCCCTGCAACACCAAATTAATGACATTACAGTTCTTCAAGAAGGAGGAACCAGTAAAGCCAGTACATACCAGAGGCACGACCAACCTACTAATCCCGAAATTCAACTACGAGCTTTTTAACTGCAACAACTTTAATATACGCTATTGGAGCTGGAATTACCGCGGCTGCTGGCACCAGACTTGCCCTCCAA
+
DDDDDIIIIIIIIIIIIIIIIIIIIIIIHIIIIIIGIIIHHIIHIIIIIIIIIIGIIHHIIIIIIIIIHHHIHIIIIHIIIIIIIIIHIIHIIIIHHIHIIIIIIIIIIIIIIIIIIHIIIHIIIIIIIIIIIIIIIIIHIIIIHHIIIIIIIIIHIIIIIIIIIIIIIIIIIIIIHIIHHHIIIIHHIIIIIIIIIIIIIIIIIIIHHHHIIIIIIIIIIIIIIIIIIIIIIIIIIIHIHHHGGIHEIIIHIIIIIIIIHHHIIHIIIIIIIIHHIIIIIIIIIIIIIIIIIIIIIIIIIIIIIIIIIHIIIIIIIIIIIIIIIIIIIIIIIHIIIIIIIDDDDD
@HISEQ:969:HM2KJBCX2:2:1102:11966:47231 2:N:0:ACTATGCA
GTAGTGTCAACACCCAACTATCCCTATTAATCATTACGGTGATCCTAGAAACCAACGAAATAGAATCAGTCCGTCCTATTTCATTATTCCATGCTAATGTATTCAGACGATAGTCTGCTTTAAACACTCTAATTTTTTCAAAGTAACAGTTCTGATTTCCAATCACACCAAATAAATGGCATGAAAGTTCCTCAGAAGGTAGAGATCCATCTCACCAGTACAGACAATTAAGCCTGACCAATGGGTAGACCCCGAAGTTCAACTACGAGCTTTTTAACTGCAACAACTTTAATATACGCTATTGGAGCTGGAATTACCGCGGCTGCTGACACCAGACTTGCCCTCCAA
+
@DBDDEGHHHHHIEHHIIGHIHFHIIIIIIIHIHIIIIHGHHHIIHHHHIII@GHHIIHEGHII@HHIHIIIGIHIHIGIIIHHIIIIIHEHIIIIGIIIIHEHHHHHHHIIIHHHIIIIHHIIIHHHHHHGIIIHIIIIIHHIIHEHHHHIIHIIHHIHIIHIIIHHHIIIIIIIIIIIIHIIIIIIIIIIIIIIIHHIHIIIIHHIIHIIIIIIIIIIIIIIIIIIIIIIIIHIIHIIIIHHHGDIIIIIHG?IIIIIIIIIIIIIIHIIIIIIIIIIIIHIIIHHHIIIIIIIIIGIIIIIIIIIIIIHHGIIIIIIIIIIIIIIIHHIHIHGIHIIIIIDDDDD
@HISEQ:969:HM2KJBCX2:2:1102:20614:47145 2:N:0:ACTATGCA
GTAGTGTCAACACCCAACTATCCCTATTAATCATTACGTTGTACCTAGAAACCAACAAAATAGGTTCGAACGTCCTATTTCATTATTCCATGCTAATGTATTCAAGCGTTTGCCTGCTTTAAACACTCTAATTTTTTCAAAGTAACAGTCCTGACTCCCCACAACACCAAATTAATGACATCATGGTTCATCAGAAGGGAGAAATCAACGACGCCAGTGCGTACCGAAGGCACGACCGACGTATTGATCCCGAAATTCAACTACGAGCTTTTTAACTGCAACAACTTTAATATACGCTATTGGAGCTGGAATTACCGCGGCTGCTGGCACCAGACTTGCCCTCCAA
+
CADDDIIIIIIIIIIIIIIIIIIIIIIIHIHIIIHIIIIIIIIHIIIIIIIIIIIIIIIIIIGHFHHHFIHHEEHIIIIHIHIIIIIHIHHIIIHEIIHIIHHHIIIIIIIHIIHGHIHIHHIIIIIIHIFHHHIIHIHIIHHIIHHIHHIIIHHHIIHIIIIIIIIIIIHIIIIIIHHH?IIIHIIIIHIIIIIIIIIIIIIIIIIIIIIIIIIIIIGIIIIIIIIIIIIIIIIIIGIIIHIHFGIIIIIIIIIIIIIIIIIIIHHIIIIIIIHIIIIIIIIIIIIIIIIIIIIIIIIIIIIIIIIIIIIIIIIIIIIIIIIIIIIIIIIIIIIIIIIIIDDDDD
@HISEQ:969:HM2KJBCX2:2:1102:14478:47485 2:N:0:ACTATGCA
GTAGTGTCAACACCCAACTATCCCTATTAATCATTACGTCGATCCTAGAAACCAACAAAATAGGGTCAAACGTCCTATTTCATTATTCCATGCTAATGTATTCAAGCGTGAGCCTGCTTTAAACACTCTAATTTTTTCAAAGTAACAGTCCTGATTCCCCGCGACACCAAATTAATGACATCACGGATCTTCGGAAGGGAGAAACCAGTGACACCAGTGCATACCAAAGGCATGACAAGCGTACTGATCCCGAAATTCAACTACGAGCTTTTTAACTGCAACAACTTTAATATACGCTATTGGAGCTGGAATTACCGCGGCTGCTGGCACCAGACTTGCCCTCCAA
+
BDDDDIIIHIIIIHIIIIIIIHIIIIIIIIIIIIIHIIIIIIIIIGIIIIIIIIIIEHIIIIHIHHHHIIIGHIIIIIIIIIIIIHIIIIIHIIIIIIIIIIIIIIIIIIIIIIIIIGIIIHHIIIHIIIIIIIIIHIIIIIIIIIIIIIHIIIIIIIIIIIIIIIIIIIIIIIGIIIIIIIIIIIIIIIHH?IIIIIIIIIIIIIIIHIIIIIIIIIIIIIIIIIIIIIIIIIHG@IIIIIHHEIIIIIIIIIHIIIIIIIIIIIIIIIIIIIHIIIIIIIIIIIIIIIIIIHIIIIIIIIIIIIIIIIIIIIIIIIIIIIIIIIIIIIIIIIIIIIIIIDDDDC
@HISEQ:969:HM2KJBCX2:2:1102:9715:47540 2:N:0:ACTATGCA
GTAGTGTCAACACCCAACTATCCCTATTAATCATTACGGTGGTCCTAGACCAACAAAATAGAACCAACGTCCTATTCTATTATTCCATGCTAATCTATTCAAGCAAAAGCCCGCTTTAAACACTCTAATTTTTTCAAGGTAATGGTCCTGGTTCCCCGACACACCCAATAAAGGGCATACCGGCTCACCAGAAGGATAGACCCGACAACAGACAGTACTCGCCAGAGACGGACCGCCCGGTCAGGCCTAAAATTCAACTACGAGCTTTTTAACTGCAACAACTTTAATATACGCTATTGGAGCTGGAATTACCGCGGCTGCTGGCACCAGACTGCCCTCCAA
+
BDDADIIIIIGIIIIIIIIIIIIIIIIIIIIIIIIIIIIIIIIIIHHIIIHHIGIHIIIGEEHIIFIIIIHHHHEHIIIIIHIIIIIIIIIIIIIIIIIIIIIIIIIIHHIIIHIHHHIIIIIIIIIIIIIIIIIIIIIIIHIIIIHIIIIHHIHIIIIIIIIIIGIIIHHIIHHIIHIIIIIIIHHEIIIIIIIIIHIIHIIIIIIIIHHHIIIIIIIIIHIIIIIIIIIIHIIIHHHHGIIIIHIIIIIIIIIIIIIIIIHIIIIIIIIIIIIIIIIIIIHIHIIIIIIIIHHFGFIIIIIIIIIIIIIIIIIIIIIIIIIIIIIIIIIIIIIIIDDDDD
@HISEQ:969:HM2KJBCX2:2:1102:13743:48037 2:N:0:ACTATGCA
GTAGTGTCAACACCCAACTATCCCTATTAATCATTACGTCAATCCTAGAAACCAACAAAATAGGATCAAACGTCCTATTTCATTATTCCATGCTAATGTATTCAAGCGTTAGCCTGCTTTAAACACTCTAATTTTTTCAAAGTAACAGTCCTGTTTCCCTGCAACACCAAATTAATGACATTACAGTTCTTCAAGAAGGAGGAACCAGTAAAGCCAGTACATACCAGAGGCACGACCAACCTACTAATCCCGAAATTCAACTACGAGCTTTTTAACTGCAACAACTTTAATATACGCTATTGGAGCTGGAATTACCGCGGCTGCTGGCACCAGACTTGCCCTCCAA
+
DDDDDIIIIIIIIIIIIIIIIIIIIIIIIIIIIIIIIIIIIIIIIIIIIHIIIIIIIIIIIIIIIIIIIIHIHHIIIIHIIIIIIIIIHIHIHHIIIIIIIIIIIIIIIIIIIIIIIIIIIIIIIIIHHHIIIIIIIIIHIIIIIIIIIIIIIIIIIIIIIIIIIIIIHIIHIIIIIHIIIIIIIIIIHIIIHIIIIIIIIHIIIIIIIIIIIIIIIIIIIIIIIIIIIIIIIIIIIIIIIIHHHIIHIIIIIIIIIIIIIHIIIIIIIIIIIIIIIIIIIIIIIIIIIIIIIIIIIIIIIIIIHIIIIIIIIIIIIIIIIIIIIIIIIIIIIIIIIIIIIDDDDD
@HISEQ:969:HM2KJBCX2:2:1102:15650:47134 2:N:0:ACTATGCA
GTAGTGTCAACACCCAACTATCCCTATTAATCATTACGGTGATTCAGAAACCAACAAAACAGGACCACCGTCCTATTTTATTATTCCATGCTAATGTATTCAGACGTAAGCCTGCTTTGAACACTCTAATTTTTTCAAGGTAAAGGTCCTGGTTTCCCACCACGCTAAATTAATAACATGATGGTTCCCCAGAAGGTAGAAATTCCACACGCCAGTACAGACTATTGCCCGACCAACGGTAGAACTCTGCAATTGAACTACGCGCTTTTTACCTGCGCCTTCTTTACTATACGCTATTGGAGCTGGAATTACCGCGGTTGCTGGCCCCAGGCTTGTCCTCCAA
+
@DBAD@CHHIIIIIGFHHIIEHIHEGHIFHHHHIIIIHHHHI?F1DFHHFIHHEHHHHIFGCCFHEEHDHHICH@<F<GHHEHC1111?FFHHIIFGHC@E<BHH/<DE?F@@FE1<@GCGCED?EFHHFIIEH<F@</1C<C:CFFF1<<<FCCFDH=DA1GGDDEED@0:FC0:/BB-<AEEEF/D<DFGE?D?DDDCCCHGEF:C9E<<GHC==0<867<0A2<6A?6(CDH<<F<1A@?0H/1/@:<1<<1<0<</C</1011CF<</DCCC11111C<1<11100</1C<1@<11@?CD<1D<<////</1<1HHHG<0<111D<11C<10HFD<<<<
@HISEQ:969:HM2KJBCX2:2:1102:8823:48492 2:N:0:ACTATGCA
GTAGTGTCAACACCCAACTATCCCTATTAATCATTACGTCAATCCTAGAAACCAACAAAATAGGATCAACGTCCTATTTCATTATTCCATGCTAATGTATTCAAGCGCGAGCCTGCTTTAAACACTCTAATTTTTTCAAAGTAACAGTCCTGATTCCCCACCACACCAAATAAATGACATGATGGTTCGTCAGAAGGTAGGAATCAGTAACACCAGTACGTACCGAAGGCACGACCAGCGTACTAATCCCGAAATTCAACTACGAGCTTTTTAACTGCAACAACTTTAATATACGCTATTGGAGCTGGAATTACCGCGGCTGCTGGCACCAGACTTGCCCTCCAA
+
DDDDDIIIIIIIIIIIIIIHHIIIIIIIIIIIIIIIIIIIIIIIIIIIIIIIIIIIIIIIIIHHIIIIIIIIIIIIIIIIIIIIIIIGIIIIIIIIIIHIIIIIIIIIIIIIIIIIIHIIIIIIIIIIIIIIIIIIIIIIIIIIIIIIIIHIHIIIIIIHIIIIIIIHIIIIIIIIIIIIIHHIIIIIIIIIIIIIIIIIIIIIIIIIIIIIIIIIIIIIIIIIIIIIIIIIIHIIIIIIHIHHIIIIIIIIIIIIIIIIIHIIIIIIIIIIIIIIIIIIIIIIIIIIIIIIHIIIIIIIIIIIIIIIIIIIIIIIIIIIIIIIIIIIIIIIIIIIIIIIDDDDD
@HISEQ:969:HM2KJBCX2:2:1102:11563:48934 2:N:0:ACTATGCA
GTAGTGTCAACACCCAACTATCCCTATTAATCATTACGTCGATCCTAGAAACCAACAAAATAGAATCAAACGTCCTATTTCATTATTCCATGCTAATGTATTCAAGCGTAAGCCTGCTTTAAACACTCTAATTTTTTCAAAGTAACAGTCCTGATTCCCCACGACACCAAATTAATGACATCGCGGTTCTTCAGAAGGTAGGAACCGATAATGCCAGTGCGTACCGAGGCACGACCAACAATTCGATCCCGAAATTCAACTACGAGCTTTTTAACTGCAACAACTTTAATATACGCTATTGGAGCTGGAATTACCGCGGCTGCTGGCACCAGACTTGCCCTCCAA
+
DDDDDHHIHIIIIIIIIIIIIHFHIHHIHHHEHHIIHIHHHIIHHHHIIIIHHHIIHIIHHIGIHFHIGHHCHGIIHIHHCHIIHHHHEEEC@E@EHHHIGHHFHIHIIHIGIIIHIHHIHHHHHIHHIIHIHIHIHIHIIIIIIHHIIIIIIIEHIIIIHH9HHHIIIIHHIIHHIIIIIIIIIIIIHIIIIIIIIIIIIIIIIH<IIIHHIIIIGIIIIIIIIIIIIIIIIIIIIIIIIHHGIIIGIHIIIIIIIIIIHFHHHIIIIIIIIHIIHIIIIHHIIIIIHIIIHIIIIIIIIIIIIIIIIIHIIIIIIIIIHIIIIIIIIIIIIIIIIIIIDDDDD
@HISEQ:969:HM2KJBCX2:2:1102:15656:48646 2:N:0:ACTATGCA
GTAGTGTCAACACCCAACTATCCTATTAATCATTACGTCAATCCTAGAAACCAACAAAATAGGATCGAACGTCCTATTTCATTATTCCATGCTAATGTATTCAGGCGTTAGCCTGCTTTAAACACTCTAATTTTTTCAAAGTAACAGTCCAGATTCCCTGCAACACCAAATTAATGGCATTACAGCTCATCAGGAAGGAGGAATCAGTGAGACCAGTACATACCAGTGGCATGACCAACCTACTGACCCCGAAATTCAACTACGAGCTTTTTAACTGCAACAACTTTAATATACGCTATTGGAGCTGGAATTACCGCGGCTGCTGGCACCAGACTTGCCCTCCAA
+
DDDADIIIIIHIIIHHHIHHHHHIIIIIGIIIIIIIGHIHIIIIIIIIIIIIIIIIIIFHHIFHHICHHIDEHHCEHFHIIIIHIGIEHIHHEHIIIHIHHEHGHHIHHHHHIHIHIHHHIHHIHFGIIHHHIIIHGIIHGEIIIIHHHIIIIIIIIIIHIIIIIIIIHHHIIIIIIIIIIIIIIIIIIIIFGIIIIIIIIIIIIIIGIGIIHIIIIIIIHHIHIHFGIIIIIIIIIIIIHGHGHHHIIIHIIHHIIIIIIHIIHHHIHIIIIIIIIIHHGIIIIIIHGIIIIIIIIIIIHIIIIIIIIIIIIIIIIIIIHIIIIIHIIIIIIIIIIIIIDDDDD
@HISEQ:969:HM2KJBCX2:2:1102:15944:49803 2:N:0:ACTATGCA
GTAGTGTCAACACCCAACTATCCCTATTAATCATTACGTCAATCCTAGAAACCAACAAAATAGGATCGAACGTCCTATTTCATTATTCCATGCTAATGTATTCAAGCGTTAGCCTGCTTTAAACACTCTAATTTTTTCAAAGTAACAGTCCTGTTTCCCTGCAACACCAAATTAATGACATTACAGTTCTTCAAGAAGGAGGAATCAGTAAAGCCAGTACACACCATTGGCACGACCAACCTACTGACCCCGAAATTCAACTACGAGCTTTTTAACTGCAACAACTTTAATATACGCTATTGGAGCTGGAATTACCGCGGCTGCTGGCACCAGACTTGCCCTCCAA
+
DDDDDIIIIIIIIIIIIIIIIIIIIHIIIIIIIIIIIIIIIIIIIIIIIIIIIHIIIIIHHHHHIIIIIIIIHGIIIIIIIIIIIIIHHIIIHIIIIIIIIHHIIIIIIIIIHHHHIIIIIIHIIIIIIIIIIIIIHIIHIIIIIIIIIIIIIIHHIIHIHHIIIIIIIIIHHIIIIIIIIIIIIIIHIIIIIIIIIIIIIIIIIIIIIIIIIIIIIIIIIIIIIIIIIIIIIIIIIIIIIIHHHIIIIIIIIIIIIIIIIIIIIIIIIIIIIIHIIIIIIIIIIIIIIIIIIIIIIIIIIIIIIIIIIIIIIIIIIIIIIIIIIIIIIIIIIIIIIIIIIDDDDD
@HISEQ:969:HM2KJBCX2:2:1102:7770:50588 2:N:0:ACTATGCA
GTAGTGTCAACACCCAACTATCCCTATTAATCATTACGTCAATCCTAGAAACCAACAAAATAGGATCAAACGTCCTATTTCATTATTCCATGCTAATGTATTCAAGCGTTAGCCTGCTTTAAACACTCTAATTTTTTCAAAGTAACAGTCCTGTTTCCCTGCAACACCAAATTAATGACATTACAGTTCTTCAAGAAGGAGGAACCAGTAAAGCCAGTACATACCAGAGGCACGACCAACTTACTAATCCCGAAATTCAACTACGAGCTTTTTAACTGCAACAACTTTAATATACGCTATTGGAGCTGGAATTACCGCGGCTGCTGGCACCAGACTTGCCCTCCAA
+
DDDDDHIIIHHIHIHIIHICFHHHIIIIGHIGHHIIHFIIIHHEHIHIHHIIIIIIIIIIIIHEHIIIIIIGIHEECHHICHHIIHIGFHHGFCHEIIIIIGHIIIIHHIIHHIHHHHIIIHHIHIIIIIFHHHHHHHEIIIIIIHGIIIIIIHHIIHIIIIIHHIIHHIIIIIHHHHIIIIIIIIIIHIIIIIIIIIHHHHIIHHIIIIIIHIIHIIIHIIIHIIIIH<IIIIIIIIIIIIIHHHIIHIHHHIIIHHHIIIIIIIIIIIIIHIIIIIHIIIIIHIIIIIIIIHIIIHIIIIIIIIIIIHIIIIIHIIIIIIIIHIIIIIIIIIIIIIIIIDDDDC
@HISEQ:969:HM2KJBCX2:2:1102:13934:50678 2:N:0:ACTATGCA
GTAGTGTCAACACCCAACTATCCCTATTAATCATTACGGTGGTCCTAGAAACCAACAAAATAGAACCATGCCGTCCTATTTTATTATTCCATGCTAATGTATTCAAGCAAAAATGCCTGCTTTAAACACTCTAATTTTTTCAAAGTAAAGGTCCTGGTTCACCGCGGCATCCAATTAAGGACATCGCGGTTCTCCAGAAGGTGAGAAATTGACTGCACCAGTTCATACCCCGTGAGGCACGACCGATGCGCCAATCCCGAAATTCAACTACGAGCTTTTTAACTGCAACAACTTTAATATACGCTATTGGAGCTGGAATTACCGCGGCTGCTGGCACCAGACTTGCCCTCCAA
+
DD0DD<1<C@C1<D@E@<11<111<D<FH<1D<11<<<D110<11<1<11FH@1<0<FFHF@C1CC<1D<1DCEC<E@<DFG1<CH11D11<1<D1<C@H?<F1<D1HF1<F@CC<FF@@IHHFHGFHI@@F8CHEED3HGC60HEHHEH@HEHHHED?C0DH8HD0HECHHFIHHIHHHHEHHHECCFC?H9?@CHCGEHEG@EEC:IIIHIHHHFHHHEHHHGC<E<0@@EHEHGIHIHE>CGFHCHH@GFDCDHG?HHCIIIHCG@<CGFH@D1HHGD<FEEIIHFHEIHHG@GG@HEIHIIIHGF?FGIIHGFF<CEE<DCHHHHHEGF?CIHHIHEEIH=DHGDCDBD
@HISEQ:969:HM2KJBCX2:2:1102:13866:50109 2:N:0:ACTATGCA
GTAGTGTCAACACCCAACTATCCCTATTAATCATTACCTCGACTCCGAAAGCCAACGAAATAGAACCGAGATCCTATTCCATTATTCCATGCACTAATGTTCAGGCTGTAGCGCCTGCTTTGAGCACTCCAATTTTTTCAAAGTAAACGTGCTAGCCACCCGTGGCACTCGGTTAAGAGAACCACGAACGAACTAACAAAATCGTCCGTGCAGACAGTACCAGACGAATCTGAACCATCCGCCCGAAACCGAGATCCAACTACGAGCTTTTTAACCGCAACAACTTTAATATACGCTATTGGAGCTGGAATTACCGCGGCTGCTGGCACCAGACTTGCCCTCCAA
+
DCDDDIIIIIIIIIIIIIIIHIIIIIIIIIIIIIHIIHHIIIIIIIIHHIIIGIIIIIIIIIIHHIIIIIHIIIIGIIIIIIHIHHHIIIHIIIIIIIIIIIIIIIIIIHIIIIIIIIIIIHHHIIIGIIIHIIIGHFIHHIHIIIIIIIIIIIIIIIIIIIIIIIIIIIHHHIIIIIIIHIIIIIHIIIHHIIIIIIIHHHHHHIIIIIIIIIIIIIIIIIIIIIIIIIIIIIIIIIIIIHHEIIIHIIIIGIIIIIIIIIIIIIIIIIIIHHHIIIIHIIHIIHIIIIHHHIIIHIIIIIIIIIIIIIIIIIIIIIIIIIIIIIIIIIIIIIIIIIIIDDDDD
@HISEQ:969:HM2KJBCX2:2:1102:5867:51470 2:N:0:ACTATGCA
GTAGTGTCAACACCCAACTATCCCTATTAATCATTACGGTGATCCTAGAAACCAACAAAATAGAACCATGCCGTCCTATTTTATTATTCCATGCTAATGTATTCAGGCATAGGCCTGCTTTGAGCACTCTAATTTTTTCAAGGTAATGGTTCTGCTTCCCCGGCACATCAAATTAATGGCATACCGGTTATTCAGAAGGTAGGAATCCATCACACCAGTGCGGACCGTGAGGCCCGACCGACGGATAGATCCCGAAATTCAACTACGAGCTTTTTAACTGCAACAACTTTAATATACGCTATTGGAGCTGGAATTACCGCGGCTGCTGGCACCAGACTTGCCCTCCAA
+
DDDDDIIIIIIIIIIIIIIIIIIIIIIIIIIIIIHHIIIIIHIHIIHIIIIIIIIIIIIIIIIIIIIIIIIHIIIIIIIIIHIHIIIIIHIIIIIIIIHIIHIIIIIIIIIIIIIIIIIIIIIIIIIIIIIHIIIIIIIIIIIIIIIIIIIIIIIIIIIIIIIIIIIHIIIIIIIIIIIIIIIIIIIIIIIIIIIIIIIIIIIIIIIIIIIIIIIIIIIIIIIIIIIIIIIIIIIIIIIIIIIIIHDIIIIIIIIIIIIIIIIIIIIIIIIIIIIIIIIIIIIIIHIIIIIIIIIIIIIIIIIIIIIIIIIIIIIIIIIIIIIIIIIIIIIIIIIIIIIIIIIDDDDD
@HISEQ:969:HM2KJBCX2:2:1102:18360:51978 2:N:0:ACTATGCA
GTAGTGTCAACACCCAACTATCCCTATTAATCATTACGTCGATCCTAGAAACCAACAAAATAGGGTCAAACGTCTTATTTCATTATTCCATACTAATGTATTCAAGCTAATGCCTGCTTTAAACACTCTAATTTTTTCAAAGTAACAGTCCTAACTCCCCATAATACCAAATTAATGACATCATGGTTCGTCAGAAGGGAGAAATCAATGATACCAGTACGTACCAGAGACACGACCGATATATTGATCCCAAAATTCAACTACGAGCTTTTTAACTGCAACAACTTTAATATACGCTATTGGAGCTGGAATTACCACGGCTGCTGGCACCAGACTTGCCCTCCAA
+
DDDDDIIIIIIIIIIIHIIIIIIIIIIIIIIIIIIIIIIIIIIIIIIIHIIIIIIIIIIHIIHIIIIIIIIIIIIIIIIIIIIIIIIIIIIHIIHIIIIIIIIIIIIIIIIIIIIIIHIIIIIIIIIIIIHIIIIIIIIIIIIIIIIIIHIIHIIIIHIHIIIIIIIIIIIIIIIIIHGIIIIIIIIIIIIIIIIIIIIIIIIIIIIIIIIIIIIIIIIIIIIIIIIIIIIIIIHIIIIHIIIHHIIIIIIIIIIHHIIIIIIIIIIIIIIIHIIIIIIIIIIIIIIHHIHIIIIIIIIIIIIIIIIIIIIIIIIIIIIIIIIIIIIIIIIIIIIIIIIIIDDDDD
@HISEQ:969:HM2KJBCX2:2:1102:15508:52411 2:N:0:ACTATGCA
GTAGTGTCAACACCCAACTATCCCATTAATCATTACGGTGATCCTAGAAACCAACGAAATAGAATCAGTCCGTCCTATTTCATTATTCCATGCTAATGTATTCAGACGATAGTCTGCTTTAAACACTCTAATTTTTTCAAAGTAACAGTCCTGATTTCCCATCACACCAAATAAATGGCATGAAAGTTCCTCAGAAGGTAGAGATCCATCTCACCAGTACAGACAATTAAGCCTGACCAATGGGTAGACCCCGAAGTTCAACTACGAGCTTTTTAACTGCAACAACTTTAATATACGCTATTGGAGCTGGAATTACCGCGGCTGCTGGCACCAGACTTGCCCTCCAA
+
DDDDDHHHHIIIIHHIIIIIIIIIHHIIIIIIIIIIIIIIIIIHIIIIHHIIIIIIHHGHHFHHGGHHHHHEHHDHHHIIIIIHFHHI?GHEHIIIGHHHIHHGGHIHHIIHIIIHIIIIIIIIIIIIIIIIIIIIHIIIIIIHIHHHHIHHHHHHDHGHHHHIIIHIIIIIIIIIIIIIHIIIIIIIIIIIIIIIIHHIIIIIIIIIIIIHIIIIIIIIIIIIIIIIIIIIIIIIIIIIHIIHHHIIIIIIIIIIIIIIIIIIIIIIIIIIIIIIIIIHHHIIIIIIIIIIIIIIIIIIIIIIIIIIIHIIIIIIIIIIIIIHIIIIIIIIHIIIIIIIIIDDDDD
@HISEQ:969:HM2KJBCX2:2:1102:1350:53315 2:N:0:ACTATGCA
GTAGTGTCAACACCAACTATCCCTATTAATCATTACGGTGATCCTAGAAACCAACAAAATAGAACCATGCCGTCCTATTCTATTATTCCATGCTAATGTATTCGAGCAAAATGCCTGCTTTAAACACTCTAATTTTTTCAAGGTAAAGGTCCTGGTTCCACATGACACCCAATTAAGGACATCATGCTTCTCCAGAAGGTGAGAAATCAACTGCGACAGTTCATACCCCTTAAGGCACGACCATCACGTCAATCCCGAAATTCAACTACGAGCTTTTTAACTGCAACAACTTTAATATACGCTATTGGAGCTGGAATTACCGCGGCTGCTGGCACCAGACTTGCCCTCCAA
+
DDADDIIIIIIIIIIIIIIIIIIIHHHIIIIIIIIIIIIIIIIIIIIIIIIIIIIIIIHIIHIIIIIIIIE<GHIIHHHIIIIIICHHGIHHHHHIIHHHEHHHIHHIIIIIHIGHHIHHHHIIIIIHIIIIIIIIIHIHIGGHHIHHIHIIHHHIHGIHGHHEHIIIHHHIFGIIIHHIIIHHHHHHFHDHHHIIIIIHIHHIHHIIIIIHHIIHGHIIHIIIIIIIIHIHEGIHFIHHIIIHHHHHHHIHIIGIIIIIHHHHGIIHIHHIIHIIIIHIIIIIIHIHHIIIIIIHCHHGIHGCEIIIHIHHGHGGIIIIIIIIIIIHIIIHEHIIIIIIIIIIHHDDDDD
@HISEQ:969:HM2KJBCX2:2:1102:10191:53204 2:N:0:ACTATGCA
GTAGTGTCAACACCAACTATCCCTATTAATCATTACGGTGGTCCTAGAAACCAACAAAATAGAACCACAACGTCCTATTCTATTATTCCATGCTAATCTATTCAAGCAATAGCCCGCTTTAAACACTCTAATTTTTTCAAGGTAATGGTCCTGGCTCCCCAACACACCCAATTAAGGACATACTGGTTTACCAGAAGGAAGACCCGACAACAGGACAGTACTCGCCAAAGACGGACCGCCCGGCCAAGTCTAAAATTCAACTACGAGCTTTTTAACTGCAACAACTTTAATATACGCTATTGGAGCTGGAATTACCGCGGCTGCTGGCACCAGACTTGCCCTCCAA
+
@D?DDIHHHIIHIHIIHIFHGFHIHHHFHIHIHHHIIGHIIIIECCHHIIIHIIIIIGIIIHIHGFHEHEHHHHFHH1CGHIIIHHHHIIGIGHGHIIIIHHIIIIIIIIDCHIIHHGIIIHHIIHIIIHIIIIIIHHHIIIIIIIIIIIIIIIIGIIIIIIIIIHIIIIIIHIIIIIIIIHHIIIIIIHHIIIIIIIIIIIIIIIIIIIIIIIIIIIIIIIIIHIIIIIIIIIIIIIIIIIIIIIIIIIIIIIIIIIIIIIHIIIIIIIIIIIHIIIIIIHIIIIIIIIIIIHIIIIIIIIIIIIIIIIIIIIIIIIIIIIIIIIIIIIIIIIIIIIIIIDDDDD
@HISEQ:969:HM2KJBCX2:2:1102:8555:53858 2:N:0:ACTATGCA
GTAGTGTCAACACCCAACTATCCCTATTAATCATTACGTCAATCCTAGAAACCAACAAAATAGGATCGAACGTCCTATTTCATTATTCCATGCTAATGTATTCAAGCGTTAGCCTGCTTTAAACACTCTAATTTTTTCAAAGTAACAGTCCTGTTTCCCTGCAACACCAAATTAATGACATTACAGTTCTTCAGAAAGGAGGAATCAGCGAAGCCAGTACATACCAGTGGCACGACCAACCTGCTGACCCCGAAATTCAACTACGAGCTTTTTAACTGCAACAACTTTAATATACGCTATTGGAGCTGGAATTACCGCGGCTGCTGGCACCAGACTTGCCCTCCAA
+
DDDDDIIIIIIIIIIIIIIIIIIIIIIIIIIIIIIIIIIIIHIIIIIIIIIIIIIIIIIIIIHIIIIHHIIIIIIIIIIIIIIIIIIIIIIEFHIIIIIIHGIIIIIIHIIGIIIIIIIIIIIIIIIIIIIIIIIIIIIIIIIIIIIIIIIIIIIIIHIIIIIIIIIIIIIHIIIIIIIIIIIGIIIIIIIIIIIIIIIIIIIIIIIIIIIIIIIIIIIIIIIIIIIIIIIIIIIIIIIIIIIHHIIIIIIIIIIIIIIIIIHIIIIIIIIIIIIIIIIIIIIIIHIIIIIIIIIIIHIIIIIIIIIIIIIIIIIIIIIIIIIIIIIIIIIIIHIIIIIIIDDDDD
@HISEQ:969:HM2KJBCX2:2:1102:16404:53350 2:N:0:ACTATGCA
GTAGTGTCAACACCCAACTATCCCTATTAATCATTACATCGATCCTAGAAACCAACAAAATAGAATCGGATGTCCTATTTCATTATTCCATGCTAATGTATTCAAGCGTGAGCCTGCTTTAAACACTCTAATTTTTTCAAGGTAACAGTCCTAATTCCCCGTAACACCAAATTAATGGCATTACGGTTCTTTAGAAGGTGAGAAATCAATGATAACAGTGCATACCAACGGCATGACCGAAATATTGATCCCGAAATTCAACTACGAGCTTTTTAACTGCAACAACTTTAATATACGCTATTGGAGCTGGAATTACCGCGGCTGCTGGCACCAGACTTGCCCTCCAA
+
DDDDDIIIIIHHHDHHIIGHIHHIHHHIFFGGHHIHHHIGHHEFEDHHGHHHIHIIIIIHGGHHHHHHIHHIIFHFGHIIGHHIHHI@DEHHEHIIIIIIIHHIHGIIHIHIHHGHHHHIIIIHHIHIHHIHIIIHIHIIHHIHHHIHHHHGHHHHDHEDIIIHDHHIIIIIHIHIHIIIHHIGIHHIHIIIIIHGFIHHHHIIIHIIIHIIIIIIIIIHIIIIIIIIHHHIIIIIIIGIIIHHGDIIHIIEGIIIIIIIIIIIIIIIIIIIIHIIIIIIIIIIIHIIIIIIIIIIIIHIHFHIIIIHHHIIIIIIHGIIIIIIIIIHIIIIIIIIIIIIIIDDDDD
@HISEQ:969:HM2KJBCX2:2:1102:17553:53148 2:N:0:ACTATGCA
GTAGTGTCAACACCCAACTATCCCTATTAATCATTACTTCAGTCCTAGAAACCAACAAAATAGAACCAAAGTCCTATTCCATTATTCCATGCTAATATATTCAAGCAAACATGCCTGCTTTAAACACTCTAATTTTTTCAAAGTAAAAGTCTTGGATCCCTAGCGCACTCAATTAAGAGCACACTAGTTCCCCAAAAGGAAAAGCCCAAAGTTGCAGTACAAACCTTACGGTTGACGGCAACTATAAGCCCAAAATTCAACTACGAGCTTTTTAACTGCAACAACTTTAATATACGCTATTGGAGCTGGAATTACCGCGGCTGCTGGCACCAGACTTGCCCTCCAA
+
@DDDDIIIIIIIIIIIIIIIIIIIIIIIIIIIIIIIIIIIIIIIIHIIIIIIIIIIIIIIIIIIIIIIHIHHIGHHIIIIHIIIIIIHHHECEGHIIIIIHIHIIHIIIIIIIIIIIIIIIIIIIIHIIIHIIIIHHHHIIIIIIIIIIIIIIHIHIIIIIIIHIIIHIIIIIIIIHGIIIIIIHIIIIIIIIIIIIIHIIIIIIHIIIIIIIIIIIIIIIIIIIIIIIIIIIIIIIIIIIIHHHIIIIHIIIIIIHIIIIIHIIIIIIIIIIIIIIIIIIIIIIIIIIIIIIIIIIIIIIIIIIIIIIIIIIIIIIIIIIIIIIIIIIIIIIIIIIIIIIDDDDD
@HISEQ:969:HM2KJBCX2:2:1102:20609:54070 2:N:0:ACTATGCA
GTAGTGTCAACACCCAACTATCCCTATTAATCATTACGGTGATCCTAGAAACCAACGAAATAGAATCAGTCCGTCCTATTTCATTATTCCATGCTAATGTATTCAGACGATAGTCTGCTTTAAACACTCTAATTTTTTCAAAGTAACAGTCCTGATTTCCCATCACACCAAATAAATGGCATGAAAGTTCCTCAGAAGGTAGAGATCCATCTCACCAGTGCAGACAATTAAGCCTGACCAATGGGTAGACCCCGAAGTTCAACTACGAGCTTTTTAACTGCAACAACTTTAATATACGCTATTGGAGCTGGAATTACCGCGGCTGCTGGCACCAGACTTGCCCTCCAA
+
@DDDDHGH?GEEI@H?DGEHEHHHG1<<C1<D1C@<F?GGEG@?CFGH@CHHHI?GHH=G1DEHHCCFHHIHH@DCE1<GHHCCHEHCHH1C<CG<DHHHEFHHHEHEHCEH@FGIIHHHHHHFFHHI?GH<DEEDHHGGH8AFCHHDGCEHGDCEGCIIHG@C@GGHHHHDCHHHHI@FIHHIHF@EEHEEHHHHEHHHHGIIHHFIHHHGHHGEHGEECIIIHEHIHIIHEHGEFG@@HGE<HHCGCHGIIIHGHFHHGHHEHHHHIHFHHG@HHHECFCD1IHECDHHGEFHEIHF@1EIIIGHEGEHHGEHIHDHIHH?HFEHGIIIIHEF<C?HHHHHD@@<?
@HISEQ:969:HM2KJBCX2:2:1102:12994:54630 2:N:0:ACTATGCA
GTAGTGTCAACACCCAACTATCCCTATTAATCATTACGGTGGTCCTAGACCAACAAAATAGAACCAACGTCCTATTCTATTATTCCATGCTAATCTATTCAAGCAAAAGCCCGCTTTAAACACTCTAATTTTTTCAAGGTAATGGTCCTGGTTCCCCGACACACCCAATAAAGGGCATACCGGCTCACCAGAAGGATAGACCCGACAACAGACAGTACTCGCCAGAGACGGACCGCCCGGTCAGGTCTAAAATTCAACTACGAGCTTTTTAACTGCAACAACTTTAATATACGCTATTGGAGCTGGAATTACCGCGGCTGCTGGCACCAGACTTGCCCTCCAA
+
ADDDDIHHIIHIIHIIEFHHIICHIIHIIFIHIIIIIIIIIIIHGHIIIHHHHIIIIIIGIIIHIIIIIIIIIIHIIIIIIGIIHIIIIIIIIIIHHHHHHHHIIIIIIIIHIIIIIIIIIIIIGIIIIIIIIIIIIIIIHIIIIIIIIGHGHHGIIHIHHIIIIIIIIIHIIIIIIHIIIIIIIIIHIIIIIIHIIIIIIIIIIHIIIIIIIIIIIIIIIIIHIIIIIIIIIIIIIIIIIHIIIIHIIIIIIIIIIIIHIHIIIIIIIIIIIIIIIIIIIHIIIIIIIIIIIIIIIHIIIIIIIHIIIIIIIIIIIIIIIIIIIIIIIIIIIIIIIIDDDDD
@HISEQ:969:HM2KJBCX2:2:1102:8784:54957 2:N:0:ACTATGCA
GTAGTGTCAACACCCAACTATCCCTATTAATCATTACGTCAATCCTAGAAACCAACAAAATAGGATCAAACGTCCTATTTCATTATTCCATGCTAATGTATTCAAGCGTTAGCCTGCTTTAAACACTCTAATTTTTTCAAAGTAACAGTCCTGTTTCCCTGCAACACCAAATTAATGACATTACAGTTCTTCAAGAAGGAGGAACCAGTAAAGCCAGTACATACCAGAGGCACGACCAACCTACCAATCCCGAAATTCAACTACGAGCTTTTTAACTGCAACAACTTTAATATACGCTATTGGAGCTGGAATTACCGCGGCTGCTGGCACCAGACTTGCCCTCCAA
+
DDDD@HHHEHHIHHGHC=HHEHHHIIIHHIHHHIIGHIHIHHHEHHHHIHHIIHIIHHIFIIH?F1DGHHHIGHHIGHIHHIIIIIHIIIIIIIFCHIIIIHIHHHHIHHHHIIIIIHHGHGEHEHIIIGIIHGIIIIIIIIHIIHHHIHHIHEHHHIGIIIIIHHIHHHIIIIIIIIIIHHIIIHHIHHIIIIHIIIHHHHHHHHHIEIIIIIIIIIIIHEIIIIIHHGHIIIHIHHHIHHDF<HHDIIIIHIIIHIIIIIIIHHIIHGIIIIIIIGIIIHIIIIIIIIIIIIIIIIIIIIIIIIIIIIIIHIIIIIIHIIIHIIIIIIIIHFIIIIIIIDDDDB
@HISEQ:969:HM2KJBCX2:2:1102:8323:55335 2:N:0:ACTATGCA
GTAGTGTCAACACCCAACTATCCCTATTAATCATTACGGTGATCCTAGAAACCAACGAAATAGAATCAGTCCGTCCTATTTCATTATTCCATGCTAATGTATTCAGACGTTAGCCTGCTTTAAACACTCTAATTTTTTCAAAGTAACAGTCCTGATTTCCCATCACACCAAATAAATGACATGAAAGTTCCTCAGAAGGTAGAGATTTATCTCACCAGTGCAGACAATTAAGCCTGACCAATGGGTAAATCCCGAAGTTCAACTACGAGCTTTTTAACTGCAACAACTTTAATATACGCTATTGGAGCTGGAATTACCGCGGCTGCTGGCACCAGACTTGCCCTCCAA
+
DDDDDIIIIIHIIIIIIIIIIIIIIIIIIIHIIIIIIIIIIHIIIIIIHIIIIIIIIHIIIIIHIHIIIIIIIIIIIIHHIIIIIIIIIIIIIIIIHIIIIIIIIIIIIIIIIIIIIIIHIIIIIIIIIIIIIIIHIIIHIHIHHIIIIIIIIIIIIIIIIIIIIIIIIIIIIIIIIIGIIIIIIIIIIIIIIIIIIIIIIIIIIIIIIIHIIIIIIIIIIIIIIIIIIIIIIIIIIIIIIIIHIHFIIIIIIIIIIIIIIIHIIIIIIIIIIIIIHIIIIIIIIIIIIIIIIIIIIIIIIIIIIIIIIIIIIIIIIIIIIIIHIIIIIIIIIIIIIIIIIIIDDDDD
@HISEQ:969:HM2KJBCX2:2:1102:20931:55781 2:N:0:ACTATGCA
GTAGTGTCAACACCCAACTATCCCTATTAATCATTACATCGATCCTAGAAACCAACAAAATAGAATCGGATGTCCTATTTCATTATTCCATGCTAATGTATTCAAGCGTGAGCCTGCTTTAAACACTCTAATTTTTTCAAGGTAACAGTCCTAATTCCCCGTGACACCAAATTAATGGCATTACGGTTCTTTAGAAGGTGAGAAATCAATAATATCAGTACATACCAACGGCATGACCGAAACATTGATCCCGAAATTCAACTACGAGCTTTTTAACTGCAACAACTTTAATATACGCTATTGGAGCTGGAATTACCGCGGCTGCTGGCACCAGACTTGCCCTCCAA
+
DDD@BEFGEHFHHHIIIHIIIIIIHHHHHHIEHHHHIIHEHHEEHCHIIHIIIIIIIIIIEHHHIIHIIGIIIE??GFEC?GCEHHHIGHGHHGHH1FFGFFCEHGEHIHIHHCHHHGIHEHIHIHHEHHIIIIFH<GHEGBFGHEGHGCGHIHHEHHIIHHIHHHHHHEIIHIHHHC@FHGDFCCIIIIIIHHHIIIHHHHFIEIIIIHHFHHGIHIIIHGDGIIIIHIHF@HHEHIIHHFHFHDIIFCDHHE@HIHHIHHIIIHGGHIIIHHGDFGIHHHHGCFHEGGFIIHHHHHHFHGIIHIHIIIHIIIIIHHHIHHIIIIIIHGIHHHFHIIIIIIDDDDD
@HISEQ:969:HM2KJBCX2:2:1102:6318:55582 2:N:0:ACTATGCA
GTAGTGTCAACACCCAACTATCCCTATTAATCATTACGGTGATCCTAGAAACCAACAAAATAGAACCATGCCGTCCTATTCTATTATTCCATGCTAATGTATTCGAGCAAAAATGCCTGCTTTAAACACTCTAATTTTTTCAAGGTAAAGGTCCTGGATCCGCAAGACACCCAATTAAGGACATCAAGTTTCTCCAGAAGGTGAGAAATCAACAGCGACAGTTCATACCCCTTAAGGCATGACCATCACGTCAATCCCGAAATTCAACTACGAGCTTTTTAACTGCAACAACTTTAATATACGCTATTGGAGCTGGAATTACCGCGGCTGCTGGCACCAGACTTGCCCTCCAA
+
DDCDDIHIHHIIIIIIIIIIHIIIIIIIGIIIIIIIIIHIIIIIIIIIIIIIIHHIEEHIIIIHHHEHII?HDEHIIIIIHIIIIIIIIIIIEHHHGHHEEFGFHIHIHHIHHHHHHIHHHIHEBCHHHIIIHHHEGHIIIIIIIIIIIHHGIHHHIHDFGIHIHFHEECFHHHHHHIIHIIIIHIIHHHHIHIIIIHIIIHIIHHHHHFIIHIIHHHHIIIHHIIIHIIIIIIHIHHHIIIIIIIHHIIHHIIHIHHHIIIIHIIHHGHHIHIIHIIHHHHIHIHFIIIIIIIIIHFEHGIIIIIHIIIIIIIIHIIIIIIIIIIIIHIHIHIIIHIHIHIIIIHGIDCDDD
@HISEQ:969:HM2KJBCX2:2:1102:7114:56369 2:N:0:ACTATGCA
GTAGTGTCAACACCCAACTATCCCTATTAATCATTACATCGATCCTAGAAACCAACAAAATAGAATCGGATGTCCTATTTCATTATTCCATGCTAATGTATTCAAGCGTGAGCCTGCTTTAAACACTCTAATTTTTTCAAGGTAACAGTCCTAATTCCCCGTGACACCAAATTAATGGCATTACGGTTCTTTAGAAGGTGAGAAATCAATAATATCAGTACATACCAACGGCATGACCAATACATTGATCCCGAAATTCAACTACGAGCTTTTTAACTGCAACAACTTTAATATACGCTATTGGAGCTGGAATTACCGCGGCTGCTGGCACCAGACTTGCCCTCCAA
+
DDBDDHIIIIHIHHIIIIIIIHIHHIIIIIIIIIIIIHIIIIIHHIIIIIIIIHIHIIIIIIHHIIIIIIIHIIGIIIGHCHIIFHIIHIIIHHIHIIHIIHHHIHHHIIIIIIIIIHIIIIIIIIHGHHIIIIIHIHIIHFGHHIHIIIHIIIIIFIIIIIIIIIIIIIHIHIIIIIIIIIIIIIIHHIIIIIIIIIIIIIIIIHIIIIIIIIIIIIIIIIIIIIIIIIIIIIHIHIIIIIHIHGIIIIGIIIIIIIIIIIIGIIIIIIIIIIHIIIIIHIIIIIIIIIIIIIIIIIIIIHIIIIIIIIIIIIIIIIIIIIIIIIIIIIHIIIHIIIIIIIDDDDD
@HISEQ:969:HM2KJBCX2:2:1102:14041:56339 2:N:0:ACTATGCA
GTAGTGTCAACACCCAACTATCCCTATTAATCATTACGGTGATCCTAGAAACCAACAAAATAGAACCATGCCGTCCTATTCTATTATTCCATGCTAATGTATTCGAGCAAAAATGCCTGCTTTAAACACTCTAATTTTTTCAAGGTAAAGGTCCTGGATCCGCAAGACACCCAATAAAGGACATCAAGTTTCTCCAGAAGGTGAGAAATCAACAGTAACAGTTCATACCCCTTAAGGCATGACCATCACGTCAATCCCGAAATTCAACTACGAGCTTTTTAACTGCAACAACTTTAATATACGCTATTGGAGCTGGAATTACCGCGGCTGCTGGCACCAGACTTGCCCTCCAA
+
BDDDDIIGHIHHIHIIIIIIIIIIIIIIIIIIIIIHIIIHIIIHIIIIIIIHIIIIIIHHIIDHHICHIIIIGHDHIIIIIIIIIIIIEHHIHHHIEHHHGEHIGHGFIIIHIIIIIIIIIIIIIIIIFGIHHIIIHHHHHIHIHHIIIIIIIIGIIIIIIHHIIIIIIGHIIHIIIIIIIIIIHIHIIIHIHIIIIIIIIIIIIIIIIIIIIIIIHHIIIIIIIIIIIIIHHHIIIIIIIIIIIIIHHHHFIIIIIIHIIIHGIHIIIIIIIIIIIIIIIIIIIIIIIIIIIHIIIIIIIIIIIIIIIIIIIIIIIIIIIIIIIIIIIIIIIIIIIIIIIIIIIIIIDDDDD
@HISEQ:969:HM2KJBCX2:2:1102:19182:57338 2:N:0:ACTATGCA
GTAGTGTCAACACCCAACTATCCCTATTAATCATTACGTCAATCCTAGAAACCAACAAAATAGGATCAAACGTCCTATTTCATTATTCCATGCTAATGTATTCAAGCGTTAGCCTGCTTTAAACACTCTAATTTTTTCAAAGTAACAGTCCTGTTTCCCTGCAACACCAAATTAATGACATTACAGTTCTTCAAGAAGGAGGAACCAGTAAAGCCAGTACATACCAGAGGCACGACCAACTTACTAATCCCGAAATTCAACTACGAGCTTTTTAACTGCAACAACTTTAATATACGCTATTGGAGCTGGAATTACCGCGGCTGCTGGCACCAGACTTGCCCTCCAA
+
CDDDDHIHIIIIIIIHIIIIIIIIIIIIIIIII1FHIIIIIIIIIHIHIIIIIIIIIIIHIIHGHHIIGIIIHIHIIIIIHIIIIIIHIIHIHIIIIIIHIIIHIHIIIIIIIHIIHIIIIIIIIIIIIIIIIIIIIIIIIIIIIIIIIIIIIHIIIHIIIIIIIIIIIIIIIIIIIIIIHIIIIIIIIIIHIIIIIIIIIIIIIIIIIIIIIIIIIIIIIIIIIIIIIIIIIIIIIIIIIIIIHIIIIIIIIIIIIIIIIIIIIIIIIIIIIIHIIIIIIIIIIIIIIIIIIIIIIIIIIIIIIIIIIIIIIIIIIIIIIIIIIIIIIIIIIIIIIIIIIDDDDD
@HISEQ:969:HM2KJBCX2:2:1102:10937:58793 2:N:0:ACTATGCA
GTAGTGTCAACACCCAACTATCCCTATTAATCATTACTTCAATTCTAGAAACCAACAAAATAGAACCGAAGTCCTAAATTATTATTCCATGCTAATGTATTCAAGGCATAAGCCTGCTTTAAACACTCTAATTTTTTCAAAGTAATAGAGCTAGATGGCGACGACAAGCCCAGTAAAGGGTTGTCGCCGTTCTCAAGCAAGATGGTAGACGCGCGCCAGCACACACACTCGTAACCGAGGCGGGCCAGGTGCGTCAAACCAGAAATCCAACTACGAGCTTTTTAACTGCAGCAACTTTAATATACGCTATTGGAGCTGGAATTACCGCGGCTGCTGGCACCAGACTTGCCCTCCAA
+
DBBDBGHHHHHIHHDHIIIHHHHHHIIIIHIIHHHHHHHHHIIIHCHHIGHHHHIHIIIIIHEEHIIIHGCHHHIIHIIHGHIIHHI1<DGGHIIHGIHIIEFHHHHHIIHHHHHHIICGHHGEFFGHHH@DHHGHFFHFGIIIIIIHHIGIIIGHHHIIIIIIIIIHIHIHHHHFGIIHHHIHIIIIHFHHEHIHIIIIIIHIIHIHIIHIIIIHIIIHIIIIIIIIIIHIIIIIHIHIIIIIHGIIIIIHHHHHHHFIHEIHHFHHHIHGIHIIIHHGHHHEIIIIIIHHIHIIIIIIIIIHIIHFF<FHIIHIHHIHIIIIIIIIIIIIIHEHHIIIIHIIIHIIHDHBCDDD
@HISEQ:969:HM2KJBCX2:2:1102:10826:58827 2:N:0:ACTATGCA
GTAGTGTCAACACCCAACTATCCCTATTAATCATTACGGTGATCCTAGAAACCAACGAAATAGAATCAGTCCGTCCTATTTCATTATTCCATGCTAATGTATTCAGACGATAGTCTGCTTTAAACACTCTAATTTTTTCAAAGTAACAGTCCTGATTTCCAACCACACCAAATAAATGGCATGAAAGTTCCTCAGAAGGTAGAGATCCATCTCACCAGTGCAGACAATTAAGCCTGACCAATGGGTAGACCCCGAAGTTCAACTACGAGCTTTTTAACTGCAACAACTTTAATATACGCTATTGGAGCTGGAATTACCGCGGCTGCTGGCACCAGACTTGCCCTCCAA
+
DDDDDIIIIIIIIIIIIIIIIIIIIIIIIIIIIIIIIIIIIIIIIIIHIIIHHIIIIIIHIIIIGIIIIIIIIIIIIIIIIIHIIIIIIIHIIIIHIIIIIHHHIIIHHIHIIIIIIIIIIIIIIIIIIIIIIHIIIIIIIHHIIIIIIIIIIIHIIIIIIIIIIIIIIIIIIIIIIHIIIIIIIIIHIIIIIIIIIIIIIIIIIHIIIIHHIIIIIIIIIIIIIIIIGIIIIIIIIIIIIIIIHHHIIIIIIIIIIIIHIIIIIIIIIIIIIIIIIIIIIIIIIIIIIIIIIIIIIIIIIIIIIIIHIIIIIIIIIIIIIIIIIIIIIIIIIIIIIIIIIIIDDDDD
@HISEQ:969:HM2KJBCX2:2:1102:21004:58584 2:N:0:ACTATGCA
GTAGTGTCAACACCCAACTATCCCTATTAATCATTACGGTGATCCTAGAAACCAACAAAATAGAATCATGCCGTCCTATTTTATTATTCCATGCTAATGTATTCAAGCAAAATGCCTGCTTTAAACACTCTAATTTTTTCAAAGTAAAGGTCCTGGTTCCCCGCGACACCCAATTAAGGGCATCGTGGTTCTCCAGAAGGTGAGAAATTGACTACACCAGTTCATACCCCTTAAGGCACGACCGATGTGTCAATCCCGAAATTCAACTACGAGCTTTTTAACTGCAACAACTTTAATATACGCTATTGGAGCTGGAATTACCGCGGCTGCTGGCACCAGACTTGCCCTCCAA
+
@<D@@@<DGH<@HHIHHHCG11DGCGHHCC<FE<CFCHC<<CEE?@F@1FEHHHHHHEEH@F1DHC?E1<FH?0<FHC<1<1<F@1F?C<<<1<<<1<C1<<IHGG?GE1EFHEEHHHHHHEFB6GHHHGFG@<HI9IIGC1@HEHGEGH@FH;HGE?IHIGIIHDHEHIHHH8:EEIIIIHDHEHHHGHIIIIIHHCIIFHCIHHIIIIIIIIIIIIHGGIIHHGIIIIIGIIIHHCIIHIIIIIIGIHHIIIIIIIIIIIIIIIIIIIIIIHIIIIHIHIHHIHIIIHIHIIIIIHHIIIIIHIIIIHIIIIIIIIIIIIIIIIIIIIIIIIIIIIIIIIIIIIIDDDDD
@HISEQ:969:HM2KJBCX2:2:1102:14625:59649 2:N:0:ACTATGCA
GTAGTGTCAACACCCAACTATCCCTATTAATCATTACGGTGATCCTAGAAACCAACAAAATAGAACCATGCCGTCCTATTTTATTATTCCATGCTAATCTATTCAAGCACAAGCCTGCTTTAAGCACTCTAATTTTTTCAAGGTAATAGCTCTGCTTCCCCAACGCACTAACTTAATAGCATGCTGGTTATTCAGAAGGTAGGAATTCATCAGGCCAGTGCGGACAGTGAAGCCCGACCAACCGACAAACTCCGAAATTCAACTACGAGCTTTTTAACTGCAACAACTTTAATATACGCTATTGGAGCTGGAATTACCGCGGCTGCTGGCACCAGACTTGCCCTCCAA
+
DDDDDIIIIIIIIIIIIIIHIIIIIIIIIIIIIIIIIIIIIIIIIIIIIIIIIIIIIIIIIIGIIIIHIHHHIIHHIGIIIIIIIIIIIHIIIGIHIIIIIGHIIIIIIIIIIIIIIIHHHIIIIIIIIIIIIIIIIIIIIIIIIIIIIIIIIIIIIIIIIIIIIIIIIIHIIIIIIIIIHIIIIIIIIIIIIIIIIIIIIIIIIIIIIIIIIIIIIIIIIIIIIIIIIIIIIIIIIIIIIIIIIHGIHIIIIIIIIIIIIIIIIIIIIIIIIIIIIIIIIIIIIHIIIIIIIIIHIIIIIIIIIIIIIIIIIIIIIIIIIIIIIIIIIIIIIIIIIIIIIIIDDDDD
@HISEQ:969:HM2KJBCX2:2:1102:14249:59442 2:N:0:ACTATGCA
GTAGTGTCAACACCCAACTATCCCTATTAATCATTACGTCAATCCTAGAAACCAACAAAATAGGATCGAACGTCCTATTTCATTATTCCATGCTAATGTATTCAAGCGTTAGCTTGCTTTAAACACTCTAATTTTTTCAAAGTAACAGTCCAAATTCCCCAAAACACCAAATTAATGGCATTAAGATTCATCAGGAAGGAGGAATCAGTGAGACCAGTACATACCAGAGGCATGACCAACCTACTAACCCCGAAATTCAACTACGAGCTTTTTAACTGCAACAACTTTAATATACGCTATTGGAGCTGGAATTACCGCGGCTGCTGGCACCAGACTTGCCCTCCAA
+
CDDDDIIHHIIIIIIIHIIIIIHIIIIIIIIIIHIIIIIIIIGIHIIIIIIIIIIIIIIIIIHHIIIHIIIHIHIIGHHIIGIIIIIIIIIHEHIIIIIIIHHIIIIIIIIIIIIIIIIIIHIIIHHHIIIIIIIIIIIIIIIHIIIIIIIIIIIHIIIHIIIIIIFHIIIIIIIIIHIIIIIIIIIIIIHIIGIGIIIIIIIIIIIIIIIIIIIIIIIIIIIHHIIIIIIIIIIIIIHHIIIHFIIIIIIIIIIIIIHHIIIIIIIIIIIIIIIIIIIIIIIIIIIHIIIIIIIIIIIIIIIIIIIIIIIIIIIIIIIIIIIIIIIIIIIIIIIIIIIIIDDDDD
@HISEQ:969:HM2KJBCX2:2:1102:11926:59533 2:N:0:ACTATGCA
GTAGTGTCAACACCCAACTATCCCTATTAATCATTACGGTGATCCTAGAAACCAACAAAATAGAACCATGCCGTCCTATTCTATTATTCCATGCTAATGTATTCGAGCAAAAATGCCTGCTTTAAACACTCTAATTTTTTCAAGGTAAAGGTCCTGGATCCGCAAGACACCCAATAAAGGACATCAAGTTTCTCCAGAAGGTGAGAAATCAACAGTAACAGTTCATACCCCTTAAGGCATGACCGTCACGTCAATCCCGAAATTCAACTACGAGCTTTTTAACTGCAACAACTTTAATATACGCTATTGGAGCTGGAATTACCGCGGCTGCTGGCACCAGACTTGCCCTCCAA
+
ADDDDHIIIIIHHCHHIHIHIHH@GHIIHIIIIIEHIIIIIIIIIHEHHHIHHHHHHHIIIIHIIH?HIEHCHGHDHIGIGGHIHHHHHH?GFIHIIIFGHHGHEHHIIHHHHHDEHHIFHIIIHHHHHHHIFIHEHHHHHHHIIIIHIHIHHHHHHEEHCHHHIIIIIHHIIHHIIHHIIIIHIIIIHHEIHHHHGIIIIIHHHIIHHIIHIIIIGIIIIIHIIGHIIHIH=IIIIIH7HHIIIIHHIIHEIIHHHIHIIIIIIHHHCHIIHIHIIIIIHIIIIIIIIIIIIIHIIIIIHIIHHFEHHIIIIIIIIIIIIIIIIIIIIIIIIHHIIIIIIIIIIIIIDADDD
@HISEQ:969:HM2KJBCX2:2:1102:3695:59722 2:N:0:ACTATGCA
GTAGTGTCAACACCCAACTATCCCTATTAATCATTACGGTGATCCTAGAAACCAACAAAATAGAACCATGCCGTCCTATTCTATTATTCCATGCTAATGTATTCGAGCAAAAATGCCTGCTTTAAACACTCTAATTTTTTCAAGGTAAAGGTCCTGGATCCGCAAGACACCCAATAAAGGACATCAAGTTTCTCCAGAAGGTGAGAAATCAACTGTAACAGTTCATACCCCTTAAGGCATGACCATCACGTCAATCCCGAAATTCAACTACGAGCTTTTTAACTGCAACAACTTTAATATACGCTATTGGAGCTGGAATTACCGCGGCTGCTGGCACCAGACTTGCCCTCCAA
+
DDDDDIIIIIHIHHHIIIIIIHIIIIIIIIIHFHHIHHHIHIIIEHHIIIIC@GHIIIIHIIHIIIHIIIHIHHIIIIHHHHHEHIHHIIIIH1DGHGHFHIHIIIHHIHIIIIHGIHHIIIIIIIIHIIIHIIIIHHIIIIIIHHHIIHHIIHHHGIIIIIIIIIIIIIIIHHIHHIIIIIIIIIIIHHCIHHHIIIIIIIIIIIIIIHIIIIIIIIIIIIIIIIHIIIIIIIIIIIIIIIIIIIIIIIHHIIIIIIIIIIIIIIIIIHIIIGIIIIIIIHIIIIIIIIHIIIHIIIIIIIIIIIIIIIIIIIIIIIHIIIIIIIIIIIIIIIIIIIIIIIIIIIIIDDDDD
@HISEQ:969:HM2KJBCX2:2:1102:3482:60292 2:N:0:ACTATGCA
GTAGTGTCAACACCCAACTATCCCTATTAATCATTACGTCGATCCTAGAAACCAACAAAATAGGGTCAAACGTCCTATTTCATTATTCCATGCTAATGTATTCAAGCGTGTGCCTGCTTTAAACACTCTAATTTTTTCAAAGTAACGGTCCTGATTCCCCATGACACCAAATTAATGACATCACAGTTCGTCAGAAGGTAGAAATCAATAATACCAGTGCATACCAGAGGCACGACCAATATATTGATCCCGAAATTCAACTACGAGCTTTTTAACTGCAACAACTTTAATATACGCTATTGGAGCTGGAATTACCGCGGCTGCTGGCACCAGACTTGCCCTCCAA
+
DDADDIIIIIIIIIIIIIIIIIIIIIIIIIIIIIIIIIIIIIIIIIIIIIIIIIIIIIGHIIHIIIIIHIIIIIIIHIIIIIIIIIIIIIIIIIIGIHIIIIHIIIIIIIIIIIIIIIIIIIIIIIIIIIIIIIIIIHIHHIIIHIIIHIIIIIIIIIIIIIIIIIHIIIIHHIIIIIIIIIIIIIIIIIIIIIIIIIIIIIIIIIIIIIIIIIIIIIIIIIIIIIIIIIIIIIIIIIIIIIIHHIIIIIIIIIIIIIIIIIIIIIIIIIIIIIIIIIIIIIIIIIIIIIIIIIIIIIIIIIIIIIIIIIIIIIIIIIIIIIIIIIIIIIIIIIIIIIIIIDDDDD
@HISEQ:969:HM2KJBCX2:2:1102:20208:60493 2:N:0:ACTATGCA
GTAGTGTCAACACCCAACTATCCCTATTAATCATTACGGTGGTCCTAGAAACCAACAAAATAGAACCAACGTCCTATTCTATTATTCCATGCTAATCTATTCAAGCAAATGCCCGCTTTAAACACTCTAATTTTTTCAAGGTAATGGTCCTGGCTCCCCAACACACCCAATAAAGGACATGCTGGCTCACCAGAAGGAAGACCCGACAGCAGACAGTACTCGCCAAAGACGGACCGCCCGGCCAGGCCTAAAATTCAACTACGAGCTTTTTAACTGCAACAACTTTAATATACGCTATTGGAGCTGGAATTACCGCGGCTGCTGGCACCAGACTTGCCCTCCA
+
DDDDDIIIIIIIIIIIIIIIIIIIIIIIIIIIIIIIIHIIIIIIIIIIIIIIIIIIIIIIIIEHHIIIHHIFHIIIIFHIIIIHGHIIGIHIIIIIIIIIHHGIHFHIIIIHIIHIHGIIIHIIHIHIIIHHIIIIIIIIHIIIIHIHHIIHHHHIIIIIIIIIIIIIIIIIIIHIIIIIIIIIIIIIIIHIIIIIIIIHHIIIIIIIIIIIIIIIIIIIIIIIIIIIHIIIIIIIIIIIHGIIIIHHIHEIIIIIIIIIIIIIIIIIIIIIIIIIIIHHIIIIIIIIIIIIIIIIHGGIIIIIIIIIIIIIIIIIIIIIIIIIIIIIIIIIIIIIIIDDDDD
@HISEQ:969:HM2KJBCX2:2:1102:3639:60690 2:N:0:ACTATGCA
GTAGTGTCAACACCCAACTATCCCTATTAATCATTACGTCAACCCTAGAAACCAACAAAATAGGATCAAACGTCCTATTTTATTATTCCATGCTAATGTATTCAAGCGTTAGCCTGCTTTAAACACTCTAATTTTTTCAAAGTAACAGTCCTGTTTCCCCGCAACACCAAATTAATGGCATCACGGTTCTTCAAGAAGGAGGAATCAGCGAGGCCAGTGCATACCATTGGCACGACCAACCTGCTGACCCCGAAATTCAACTACGAGCTTTTTAACTGCAACAACTTTAATATACGCTATTGGAGCTGGAATTACCGCGGCTGCTGGCACCAGACTTGCCCTCCAA
+
DDCDDIIFIHHIEHHHGDFHHEHIIIIIIIIHIIIGHHHIGHIIIIHIIIIIHIIIIIIIIIHIIIIIIIIEHHHHIIIIHIIIIHICHHHHIIIIIIHIHIHIIHGEIIHIIHHIIIHHIHIIIHIIIIIIIIHHIIIIIIIIIHIHHIHHHHHIIIIIIIIIIIIIIIIIIIIIIIIIIIHIIHIIIIIIIIIIIIIHIIIIIIIIIIIIIIIIIIIIIIIIIIIIHGIIIIIIIIHIIIIHHIIIIIIIIIIIIIIIIIIIIIIIIIIIIIIIIIIIIIIIIIIIIIIIIIIIIIIIIIIIIIIIIIIIIIIIIIIIIIIIIIIIIIIIIIIIIIIIIDDDDD
@HISEQ:969:HM2KJBCX2:2:1102:8301:61022 2:N:0:ACTATGCA
GTAGTGTCAACACCCAACTATCCCTATTAATCATTACGTCGATCCTAGAAACCAACAAAATAGAATCAAACGTCCTATTTCATTATTCCATGCTAATGTATTCAAGCGTAAGCCTGCTTTAAACACTCTAATTTTTTCAAAGTAACAGTCCTGATTCCCCACGACACCAAATTAATGACATCGCGGTTCTTCAGAAGGTAGGAACCGATAATGCCAGTGCGTACCGAAGCACGACCAACAATTCGATCCCGAAATTCAACTACGAGCTTTTTAACTGCAACAACTTTAATATACGCTATTGGAGCTGGAATTACCGCGGCTGCTGGCACCAGACTTGCCCTCCAA
+
@@B@B1<DHHIIIGHCGEHIIIEHEHHHICHHIIIHHHHHICHHIIICHIHIHIGE?CHHHIHIIGHIIHIIHHHFEHHGECHHIEFHHIIHHIHIIIEGHFHEHEEGHHHEHHHIIIIHIIGHEHIIIIHIIHHHIHIHHHGIIIHEEIIIIECGIIIIIIHIHIIIIIIHIIIGEIHHHIIIIIHHIIIIIIIIHIIIHHIIIHHIIIFII<IIHHHHHEIIHIHHHHHHHHIIHHG?HEGDHHIIIIIIIIIIIIIHHHIIHGIIIIIIIIIIIIIIIIIHFEHIHIIIHGIIHIIIIIIHHEHIIIIIIIIIIIIIIHHFHIIIIIIHIIHIIIHH@DDDB
@HISEQ:969:HM2KJBCX2:2:1102:14331:61161 2:N:0:ACTATGCA
GTAGTGTCAACACCCAACTATCCCTATTAATCATTACGTCAATCCTAGAAACCAACAAAATAGGATCGAACGTCCTATTTCATTATTCCATGCTAATGTATTCAAGCGTTAGCCTGCTTTAAACACTCTAATTTTTTCAAAGTAACAGTCCTGTTTCCCTGCAACACCAAATTAATGACATTACAGTTCTTCAAGAAGGAGGAATCAGTAAAGCCAGTACATACCATTGGCACGACCAACCTACTGACCCCGAAATTCAACTACGAGCTTTTTAACTGCAACAACTTTAATATACGCTATTGGAGCTGGAATTACCGCGGCTGCTGGCACCAGACTTGCCCTCCAA
+
DDDDDIIIIIIIIIIIIIIIIIIIIIHHHIIIIIIIIIIIIIIIIIIIIIHIIIIIIGHIHHHHIIIIIHIIHIIIIIIIIIHHIIIIIIHIHFIIIIIHIIIIIHIIIIIIIIIIIIIIIIHIIIIIIIIIIIIIIIIIIIIIIHIIHIIIIIIIIIIIIIIIIIGIIIIHIIHIHIIHIIIIIIIIIIIIIIIIIIIIIIIIHIIIIIIIIIIIIIIIIIIIIIIIIIIIIIIIIIIIIIHGHIIIIIIIIIIIIIIIIIIIIIIIIIIIIIHIIIIIIIIIIIHHIIIIIIIIIHIHHIIIIIIIIIIIIIIIIIIIIIIIIIIIIIIIIIIIIIIIIDDDDD
@HISEQ:969:HM2KJBCX2:2:1102:14320:59962 2:N:0:ACTATGCA
GTAGTGTCAACACCCAACTATCCCTATTAATCATTACGGTGATCCTAGAAACCAACAAAATAGAACCATGCCGTCCTATTTTATTATTCCATGCTAATGTATTCAGGCATAGGCCTGCTTTGAGCACTCTAATTTTTTCAAGGTAATGGTTCTGCTTCCCCGGCACATCAAATTAATGGCATACCGGTTATTCAGAAGGTAGGAATCCATCACACCAGTGCGGACCGTGAGGCCCGACCGACGGATAGATCCCGAAATTCAACTACGAGCTTTTTAACTGCAACAACTTTAATATACGCTATTGGAGCTGGAATTACCGCGGCTGCTGGCACCAGACTTGCCCTCCAA
+
DDDDDHIIIIIIIIIIIIIIIIIIIIIIIIIIIIIIIIIIIIIIIIIIIIIIIIIIIIHIIIIIIIIIIHIIIHIHIIIIIIIIIIHIIIIIHIIIIIIHIIHEHHIHIIIIHHIIIIIIIIIIHIIIIIIIIIIIIIIIIIIIIIIIIHIIIIIIIIIIIIIIIIIIIIIIHIIIIIIIIIIIIIIIIIIIIIIHIIIIIIIIHIIIHIIIIIIIIIIIIIIIIIIIIIIIIIIIIIIIIHIIIHHIIIHIIIIIIIIIIIIIIIIIIIIIIHIIIIIIIIIIHIIIHHIHIIHHIIIIIIIIIIIHIIIIIIIIIIIIIIIIIIIIIIIIIIIIIIIIIIIDDDDD
@HISEQ:969:HM2KJBCX2:2:1102:12671:63863 2:N:0:ACTATGCA
GTAGTGTCAACACCCAACTATCCCTATTAATCATTGCATCGATCCTAGAAACCAACAAAATAGAATCGGATGTCCTATTTCATTATTCCATGCTAATGTATTCAAGCGTGAGCCTGCTTTAAACACTCTAATTTTTTCAAGGTAACAGTCCTAATTCCCCGTGACACCAAATTAATGGCATTACGGTTCTTTAGAAGGTGAGAAATCAATAATATCAGTACATACCAACGGCATGACCGAAACATTGATCCCGAAATTCAACTACGAGCTTTTTAACTGCAACAACTTTAATATACGCTATTGGAGCTGGAATTACCGCGGCTGCTGGCACCAGACTTGCCCTCCAA
+
DDDDDHIIIIIIIIIHHHHIIGHHIIIHHIIHGHHIIIIIHIIHIHIIIIIHHIHGHHEHIHHHHIIIIGIIIGGHHIIIEHIHIIHEHHIIIIIHHIIIIHHIIIHHHIIIHIIHIIHIIIIIIHIIIIHIIIIIIIHHIIIIHHHHHIIIIIIIHHHIIIHIIIIIIIIIHHHIIIIIIIIIIHHHGHIIIIIIIIIIIIIIHHHIIIIIIIIIIIIIHIIIIIIIIIIIIIIIIHIIHIIIHGHGIIIIIIIIIIIIIIIIIIIIIIIIIIHIIIIIIIIIIIIIIIIIIIIIIIIIIIIHIIIIIIIIIIIIIIIIIIIIIHIIIIIIIIIIIGIIIIDDDCD
@HISEQ:969:HM2KJBCX2:2:1102:18233:64593 2:N:0:ACTATGCA
GTAGTGTCAACACCCAACTATCCCTATTAATCATTACATCGATCCTAGAAACCAACAAAATAGAATCGGATGTCCTATTTCATTATTCCATGCTAATGTATTCAAGCGTGAGCCTGCTTTAAATACTCTAATTTTTTCAAGGTAACAGTCCTAATTCCCCGTGACACCAAATTAATGGCATTACGGTTCTTTAGAAGGTGAGAAATCAATAATATCAGTACATACCAACGGCATGACCGAAACATTGATCCCGAAATTCAACTACGAGCTTTTTAACTGCAACAACTTTAATATACGCTATTGGAGCTGGAATTACCGCGGCTGCTGGCACCAGACTTGCCCTCCAA
+
DDDDDGHIIIIHIIIIHCHIIIIIIHIIIHIIIIIIIIIIIIIIIIIIIIHHEHHIIIIIIGHHHIIIIIIIHIHIIIHIIIIIIHIHIHIEGHHIHHHHHHEHHIIIIIIIIIIIIHIIIIHIIIIIIIHHHHHHFHHIIHIIIHHGHIIIIHHHHIIIHHHIIHHHIHHHHIHHHIGIIIHHIIIIIHHHIIIIIIHHIHIIHHIHHHHIIIIIIIGHHIHIIIIIIIHIHDIIHGIIIHIHGCGIHHIIIIIIHHIIIIIIIIIIIIIHIIIIIIIIIIIHIIHIIIIIIIHIIHHIIHIIIIIIIIIIIIIIIIIIIIIIIIIIIIIIIIIIIIIIIIDDDDD
@HISEQ:969:HM2KJBCX2:2:1102:12366:64872 2:N:0:ACTATGCA
GTAGTGTCAACACCCAACTATCCCTATTAATCATTACATCGATCCTAGAAACCAACAAAATAGAATCGGATGTCCTATTTCATTATTCCATGCTAATGTATTCAAGCGTGAGCCTGCTTTAAACACTCTAATTTTTTCAAGGTAACAGTCCTAATTCCCCGTGACACCAAATTAATGGCATTACGGTTCTTTAGAAGGTGAGAAATCAATAATATCAGTACATACCAACGGCATGACCGAAACATTGATCCCGAAATTCAACTACGAGCTTTTTAACTGCAACAACTTTAATATACGCTATTGGAGCTGGAATTACCGCGGCTGCTGGCACCAGACTTGCCCTCCAA
+
ADDDDIIIHIIIIIIIIIIIIIIIIHIIIIIIIIIIIIIIIIIIIIIIIIIHIIIIIIIIIIHIIIHHHIIIIIIIIIIIHIIIHIHHHHIIIIIIIIIHHFIIIHHHIHIIIIIIHHIIIIIIIHIIHIHIIIIIHHHIIIIIIIHIIIIIIIIIIHIIIIIIIHIIIIIIIHHIIIIIIIIIHHIIIIIIIHIIIIIIHIIIIIHIIIIIIIIIIIHIIIIIIIIIIIIIIIIIIIIIIIIIHHIIIIIIIIIIIIIIIIIIIIIIIIIIIIIIIIIIIIIIIIIIIIIIIIIIIIIIHHIIIIIIIIIIIIIIIIIIIIIIIGIIIIIIIIIIIHIIIIDDDDD
@HISEQ:969:HM2KJBCX2:2:1102:8149:64808 2:N:0:ACTATGCA
GTAGTGTCAACACCCAACTATCCCTATTAATCATTACGTCAATCCTAGAAACCAACAAAATAGGATCAACGTCCTATTTCATTATTCCATGCTAATGTATTCAAGCGCGAGCCTGCTTTAAACACTCTAATTTTTTCAAAGTAACAGTCCTGTTTCCCTGCAACACCAAATTAATGACATTACAGTTCTTCAAGAAGGAGGAATCAGTAAAGCCAGTACATACCAGAGGCACGACCAACCTACTGACCCCGAAATTCAACTACGAGCTTTTTAACTGCAACAACTTTAATATACGCTATTGGAGCTGGAATTACCGCGGCTGCTGGCACCAGACTTGCCCTCCAA
+
DDDDDIIIIHIIIIIIIIIIIIIIIIHIIIIIIIIIIIIIIIIIIIIIIIIIIIIIHIIIIIHHHIIIIIIHIIIIIIIIIIIIIHIIIIIHIIIIIIIHIIHHHIIIIIIIIIIIIIIHHHIIIIIIIIIHHIIIIIIIIIIIIIIIIIIIIIIIHIIIIIIIIIIHHHIIIIIIIIIIIIIIIIIIIIIIIIIIIIIIIIIIIIIIIIIIIIIIIIIIIIIIIIIIIIIIIIIIHHIIHIHHIIIHHHIIIIIIIIIIIIIIIIIIIIIIIIIIIIIIIIIIIIHIIIIIIIIIIIIIIIIIIIIIIIIIIIIIIIIIIIIIIIIIIIIIHIIIIHIIDDDDD
@HISEQ:969:HM2KJBCX2:2:1102:20733:65557 2:N:0:ACTATGCA
GTAGTGTCAACACCCAACTATCCCTATTAATCATTACGTCGATCCTAGAAACCAACAAAATAGGGTCAAACGTCCTATTTCATTATTCCATGCTAATGTATTCAAGCGTGTGCCTGCTTTAAACACTCTAATTTTTTCAAAGTAACGGTCCTGATTCCCCATGACACCAAATTAATGACATCACAGTTCGTCAGAAGGTAGAAATCAATAATACCAGTGCATACCAGAGGCACGACCAATATATTGATCCCGAAATTCAACTACGAGCTTTTTAACTGCAACAACTTTAATATACGCTATTGGAGCTGGAATTACCGCGGCTGCTGGCACCAGACTTGCCC
+
DDDDDIHHGHHIIHIIIIIHIIHIIHHIIHIHHHHIGIHIIIIHIIIHIIIGHHHGIHIIGHCHFIIHHHHHHEHHHFHIHHHHIHHGHECHFEHHHGHHHFCHHHHIIGGHCGHHFHHHIHIIIHHIHFHIHIIIHHIIHIHHHIIIIHHIIIHHHHHHIHIHIHHHHGHHIGIIHGEHHIHEFHHHHEHHIIIIIIHIHHGIHGIIGIIHHEHHHHHIIHIHHGIIHGIGIIIIHGGCHGIHHHHDIGIHIIIHIHHHHHHIIIIIIIHIIIHIIIIIHHHIIHIHFEIIIIHHGHHHHHHIIIHHIHIIIIIGHHIIIIHFIGIHHHIHHFIIDDDDB
@HISEQ:969:HM2KJBCX2:2:1102:10097:66541 2:N:0:ACTATGCA
GTAGTGTCAACACCCAACTATCCCTATTAATCATTACATCGATCCTAGAAACCAACAAAATAGAATCGGATGTCCTATTTCATTATTCCATGCTAATGTATTCAAGCGTGAGCCTGCTTTAAACACTCTAATTTTTTCAAGGTAACAGTCCTAATTCCCCGTGACACCAAATTAATGGCATTACGGTTCTTTAGAAGGTGAGAAATCAATAATATCAGTACATACCAACGGCATGACCGAAACATTGATCCCGAAATTCAACTACGAGCTTTTTAACTGCAACAACTTTAATATACGCTATTGGAGCTGGAATTACCGCGGCTGCTGGCACCAGACTTGCCCTCCAA
+
DDDDDIIIIIIIIIIIIIIIIIIIIIIIIIIIIIIIIIIIIIIIIIIIIHHIIIIIIHIHIHCHHIIHGEHHHIIIIIIIIHIIIHIIIIIIIIIIIIIIIIIIIIIIIHIIIIIIIIIIHIIIIIIIIIIIIIIIIIIIIIHIHIIIHIIIIIIIIIIHIIIIIIIIIIIIIIIIIIIIIIIIIIIIIIHIIIIIIIIIIIIIIIHIIIIIIIIIIIIIIIIIIIIIII=IIIIIIIIIIIIIIHIIIIIIIIIIIIIIIIIIIIIIIIIIIIHIIIIIIIIIIIIIIIIIIIIIIIIIIIIIIIIIIIIIIIIIIIIIIIIIIIIIIIIIIIIIIIIIIIDDDDD
@HISEQ:969:HM2KJBCX2:2:1102:10543:65953 2:N:0:ACTATGCA
GTAGTGTCAACACCCAACTATCCCTATTAATCATTACGTCGATCCTAGAAACCAACAAAATAGAATCAAACGTCCTATTTCATTATTCCATGCTAATGTATTCAAGCGTGAGCCTGCTTTAAACACTCTAATTTTTTCAAAGTAACAGTCCTGATTCCCCACAACACCAAATAAATGACATCATGGTTCGTCAGAAGGGAGAAACCAACAATACCAGTACGTACCGAGGCACGACCGACATGATGGTCCCGAAATTCAACTACGAGCTTTTTAACTGCAGCAACTTTAATATACGCTATTGGAGCTGGAATTACCGCGGCTGCTGGCACCAGACTTGCC
+
DDDDDHIIIIIHGHIIGHIIIIIIIIIIIHIIIIIIIIIIIIGIGHIIIIIIIHIIIIIGIIFIIIIGIIIHEEHDEHIIFHIIIIHIIIHEIIIIIIIIIIIIIHGHIIIHIIIIHIIIIIIIIIIIIHIIIIIIIIIIIIIHIIIIIIHHHHIIIIIIIIIIIIIIIHIHHIHIIIHHIIIHIIIIIIIIIIIIIIIIIIIIIIIIIIIIIIIIIIIIIIIIIIIIIIIIIIIIIHIIIIIIIIIIIIIIIIIIIIHIHHHIIIIIIIIIIHIIIIIIIIIIIIIIIIIIIIIHIIIIIIIIIIIHIIIIIIIIIIIIIIIIIIHFDCIIIIDDDDD
@HISEQ:969:HM2KJBCX2:2:1102:17451:66712 2:N:0:ACTATGCA
GTAGTGTCAACACCCAACTATCCCTATTAATCATTACGGTGATCCTAGAAACCAACAAAATAGAACCATGCCGTCCTATTCTATTATTCCATGCTAATGTATTCGAGCAAAAATGCCTGCTTTAAACACTCTAATTTTTTCAAGGTAAAGGTCCTGGATCCGCAAGACACCCAATAAAGGACATCAAGTTTCTCCAGAAGGTGAGAAATCAACTGCAACAGTTCATACCCCTTAAGGCATGACCATCACGTCAATCCCGAAATTCAACTACGAGCTTTTTAACTGCAACAACTTTAATATACGCTATTGGAGCTGGAATTACCGCGGCTGCTGGCACCAGACTTGCCCTCCAA
+
DDDDDIIIIIIIIIIIIIIIIIIIIGIIIIIIIIIIIIIIIIIIIIIIIIIIIIIIIIIIIIHIIIIHIIHIIIIIIIIIIIIIIIIIIIIIGIIIHIIIIHIIIIIIIIIIIIIIIHIIIIIIIIIIIIIIIIIIIIIIIIIHIIIIIIIHHIIIIIIHIIIIIIIIIHIIIIIIIIIIIIIIIIIIIIIIIIIIIIIIIIIIIIIIIIIIIIIIIIIIIIIIIIIIIIIIIIIIIIIIIIIIIIIIIIIHIIIIIIIIIIIIIIIIIIIIIIIIIIIIIIIIIIIIIIIIIIIIIIIIIIIIIIIIIIIIIIIIIIIIIIIIIIIIIIIIIIIIIIIIIIIIIIIIDDDDD
@HISEQ:969:HM2KJBCX2:2:1102:20580:67945 2:N:0:ACTATGCA
GTAGTGTCAACACCCAACTATCCCTATTAATCATTACGTCGATCCTAGAAACCAACAAAATAGGTTCGATCGTCCTATTTCGTTATTCCATGCTAATGTATTCAAGCGCGAGCCTGCTTTAAGCACTCTAATTTTTTCAAAGTAACAGTCCTGTTTCCCCGCAACAACAAATTAATGCCATCACGGTTCTGCAAGAGGGAGGGACCAGTGAGGCCAGTGCATACCAGTGGCACGACCAACCTACTGGCCCCGAAATTCAACTACGAGCTTTTTAACTGCAACAACTTTAATATACGCTATTGGAGCTGGAATTACCGCGGCTGCTGGCACCAGACTTGCCCTCCAA
+
DDDDDIIIIIIIIIIIIIIIIIIIIIIIIIIIIIIIIIIIHIIIIIIIIIIIIIIIIIIIIIIGIIIIIIIIHHIIIHIIIIHIIIIIIIIIIIIIHHIIIFEHHGHIHHHHHGIIIIIIIIIIIIIIIIIIIIIIIIHIIIIHHIIIIIIHIIIIIIIIHIIIIIIHIIIIHIIIIHIIIIIIIIIIIIIHIIIIHIIIIIIIIIIIIIIIIIIIIIIIIIIIIIIIIIIIIIIIIIIIIIIHHIIIIFIIIIIIIIIIIIIIIIIIIIIIIIIIIIIIIIIIIIIIIIIIIIIIIIIIIIIIIIIIHIIIIIIIIIIIIIIIIIIIIIIIIIIIIIIIIDDDDD
@HISEQ:969:HM2KJBCX2:2:1102:2690:68009 2:N:0:ACTATGCA
GTAGTGTCAACACCCAACTATCCCTATTAATCATTACGGTGGTCCTAGACCAACAAAATAGAACCAACGTCCTATTCTATTATTCCATGCTAATCTATTCAAGCAAAAGCCCGCTTTAAACACTCTAATTTTTTCAAGGTAATGGTCCTGGTTCCCCGGCACACCCAGTTAAGGACATACCGGCTCACCAGAAGGATAGACCCGACAACAGACAGTACTCGCCAGAGACGGACCGCCCGGTCAGGCCTAAAATTCAACTACGAGCTTTTTAACTGCAACAACTTTAATATACGCTATTGGAGCTGGAATTACCGCGGCTGCTGGCACCAGACTTGCCCTCCAA
+
DDDDDIIIIHIIHHIIHIIIIIIIIIIIHIIIIIHEHHIIIIIIIIHIIIIIIIIIEHIIIIIIGIIHHHICEGHFHHIIHGH@HIIIIFIHIHIIIHHHIIHIIIHIGIIIHEEIHIIIIIIIHIIIIHIIHIIIIIIIHHHHHHHHEHIHIIIIIIHIIIIIIIIIIIIIIHIIIIIIHGIIHHIIIIIIIIIHHHHHHIIIIHGIIIIIIIIIIIIHIIIIIIIIIIIHIIIIIIIIIHIIIIIIIIIIIHHIIIIHIIIIIHHIIIIIIIIIIIIIIIHHIIIIIIIIIIHIHHIIIIIIIHIIIIIIHIIIIIIIIIIIIIIIIIIIIIIIIIDDDDD
@HISEQ:969:HM2KJBCX2:2:1102:9930:68607 2:N:0:ACTATGCA
GTAGTGTCAACACCCAACTATCCCTATTAATCATTACGGTGATCCTAGAAACCAACAAAATAGAACCATGCCGTCCTATTCTATTATTCCATGCTAATGTATTCGAGCAAAAATGCCTGCTTTAAACACTCTAATTTTTTCAAGGTAAAGGTCCTGGATCCGCAAGACACCCAATTAAGGACATCAAGTTTCTCCAGAAGGTGAGAAATCAACAGCGACAGTTCATACCCCTTAAGGCATGACCATCACGTCAATCCCGAAATTCAACTACGAGCTTTTTAACTGCAACAACTTTAATATACGCTATTGGAGCTGGAATTACCGCGGCTGCTGGCACCAGACTTGCCCTCCAA
+
BDCDDIIIHIHIIIIIIIIIIIIIIIIIIHIIHHFHIH0DHIIIIIIFHHHIHHIIIHEHIIFHHHIIGHEHHHIGHIHGIIIIIIIIIIIHHGIIIIGIIHHHIIHHIIHIHHIHIHIIHIIIIHHHFHHIHHIIIIIIIIIIIIIIHIIIIIIIIHEHIIIIIIHIHHIIIIIIIIHHIHIIIIIIIIHHIIHIIIIIIIIIIHGIIIIIIIHHIHIIIIIIIIHIIIIIIHIIHIIIIIHHHIIIIIIHIIIIIHIIIIIIIIIIHHHIHHFIIIIIHEIIIIHIIIHIIIIIHIIIHIIIIIIIIIIIIIIIIIIIIIIIHIIIIIIIIIIIIHIIIIIIIIIIDDDD@
@HISEQ:969:HM2KJBCX2:2:1102:8916:68016 2:N:0:ACTATGCA
GTAGTGTCAACACCCAACTATCCCTATTAATCATTACGGTGGTCCTTGAACCAACAAAATAGAACCACAACGTCCTATTCTATTATTCCATGCTAATCTATTCAAGCAAAAGCCTGCTTTAAACACTCTAATTTTTTCAAGGTAATGGTCCTGGCTCCCCGGCACACCCAATTAAGAACATACCGATTCACCAGAAAGATAGACCCGACGACAGAACAGTACTCGCCAGAGACGGACCGTCCGGCCAGGCCTAAAAGTCAACTACGAGCTTTTTAACTGCAACAACTTTAATATACGCTATTGGAGCTGGAATTACCGCGGCTGCTGGCACCAGACTTGCCCTCCAA
+
BDDCDIIIIIIIIHHIIIIIIIIIIIIIIIIIIIIIIIHI?HHHHHHHIIIHHIGIIIIIIHIIIIIGIIIIIIIIIEHIIIIIHIIHIFHIIHHIIIIHIHIHIHIIIHIIHHIIIHHHIHIIIIHGIHHGHIIHHHIHIIIIHFHHHHGHGHHIIIIHIFIIIIIIHIIIHIIIIIHHIIHIIIHIIIHIHHIIIIHHIHHIIIIIIIIIIIIIIIIIIIHIIIIIIIIIIIIIIIIIIIIIIIIIIIIIIIIIIIIIIIIIIIIIIIIIIIIIIIIIIIIIIIIIIIIIIIHIIIIIIIIIIIIIIIIIIIIIIIIIIIIIIIIIIIIIIIIIIIIIIIDDDDD
@HISEQ:969:HM2KJBCX2:2:1102:7048:68893 2:N:0:ACTATGCA
GTAGTGTCAACACCCAACTATCCTTATTAATCATTACGGTGATCCTAGAAACCAACAAAATAGAACCATGCCGTCCTATTCTATTATTCCATGCTAATGTATTCGAGCAAAAATGCCTGCTTTAAACACTCTAATTTTTTCAAGGTAAAGGTCCTGGATCCGCAAGACACCCAATAAAGGACATCGAGTTTCTCCAGAAGGTGAGAAATCAACAGTAACAGTTCATACCCCTTAAGGCATGACCATCACGTCAATCCCGAAATTCAACTACGAGCTTTTTAACTGCAACAACTTTAATATACGCTATTGGAGCTGGAATTACCGCGGCTGCTGGCACCAGACTTGCCCTCCAA
+
DDDDDIIIIIIIIIIIIIIIIIIIIIIIIIIIIIIIIIIIIIIIIIIIIIIIIIIIHIIIIIIIIIIHIEHFHHHHIIIIIIGIIIHIIIIIIGIIIIIHIHHHHIIIIIIIIIIIIIIIIIIIIIIIIIIIIEHGIIIIIIGIIIIIIIIIIIIIIIIIIIIIIIIIIIIHIIIIIIIIIIIIIIIIHIIIIIHIIIIIGIIIIIIIHHIIHIIIIIIIIIIIIIIIHIFIIHIIHIIHHHIIIIHIIHHEIIIIIHGIIIIIIIIIIIIIIIIIIIIIIIIIIIIIIIIIIIIIIIIIIIIIIIIIIIIIIIIIIIIHIIIIIIIIIIIIHIIIIIHIIIIIIIIIDDDDD
@HISEQ:969:HM2KJBCX2:2:1102:14463:70138 2:N:0:ACTATGCA
GTAGTGTCAACACCCAACTATCCCTATTAATCATTACGTCAATCCTAGAAACCAACAAAATAGGATCGAACGTCCTATTTCATTATTCCATGCTAATGTATTCAAGCGTTAGCCTGCTTTAAACACTCTAATTTTTTCAAAGTAACAGTCCTGTTTCCCTGCAACACCAAATTAATGACATTACAGTTCTTCAGAAAGGAGGAATCAGCGAAGCCAGTGCATACCAGTGGCACGACCAACCTGCTGACCCCGAAATTCAACTACGAGCTTTTTAACTGCAACAACTTTAATATACGCTATTGGAGCTGGAATTACCGCGGCTGCTGGCACCAGACTTGCCCTCCAA
+
DDDADIIIIIIIIIIIIIIIIIIIIHIIIIIIIIIIIIIIIIIIIIIHIIIIHIIHIGIHEHICFHHHIIIIIHIIIIIIIIIIIIHHFHIIHFHIIIHHIIIIIIIIIIIIHIIIIIIHIIIIIIIIIHHIIIIHHHIHIIIIIIIIIIIHIIIIIHIIIIIIIIIIIIHHHIIHIIIIIIIIIIIIIIIIIIIIIIIIIIIIIIIIIIIIIIIIIIIIIIIIIIIIIIIIIIIIHIIIIIIHHIIIIIIIIIIIIHHIIHHIIIIIIIIIIIHIIIIIIIIHHIIIIIIIIIHIIIIIIIIIIIIIIIIIIIIIIIIIIIIIIIIIIIIIIIIIIIIIIDDDDD
@HISEQ:969:HM2KJBCX2:2:1102:13235:69534 2:N:0:ACTATGCA
GTAGTGTCAACACCCAACTATCCCTATTAATCATTACGTCAATCCTAGAAACCAACAAAATAGGATCGAACGTCCTATTTCATTATTCCATGCTAATGTATTCAAGCGTTAGCTTGCTTTAAACACTCTAATTTTTTCAAAGTAACAGTCCAGATTCCTCGCAACACCAAATTAATGGCATTACGGCTCATCAGGAAGGAGGAATCAGTGAGACCAGTACATACCAGTGGCATGACCAACCTACTAACCCCGAAATTCAACTACGAGCTTTTTAACTGCAACAACTTTAATATACGCTATTGGAGCTGGAATTACCGCGGCTGCTGGCACCAGACTTGCCCTCCAA
+
DDDDDIIIIIIIIIIIIIIIIHIIIIIIIIIHIIIIIIIIIIIIHHIIHIIIIIHIHIFIHHIIIIHIIIFHIIIIIIHIIIIIIIIFHIIEHHIIIIIIIIIHIHIIIIIIIIIHIIIIIHHIIIHIHIHIIIIIHIIIIIIIIIGGHIIIIHIIIHIIIIIIIIIIIHIIIIIIIIIIIIIIIIHIIHHIIIIIIIIIIIIIIIIIIII<IIIIIIIIIIIIIIIIIIIIIIIIIIHIHHFEGHHIIIHIIIIHIIHIIHFHIIIIIIIIIHHIIIIIIIIIIIIIIIIIIHIIIIIIIIIIIIIIIIIIIIIIIIIIIIIIIIIIIIIIIHIHIIIIIDDDDD
@HISEQ:969:HM2KJBCX2:2:1102:5028:71493 2:N:0:ACTATGCA
GTAGTGTCAACACCCAACTATCCCTATTAATCATTACGTCGATCCTAGAAACCAACAAAATAGAATCAAACGTCCTATTTCATTATTCCATGCTAATGTATTCAAGCGCGAGCTTGCTTTAAACACTCTAATTTTTTCAAAGTAACAGTCCTGATTCCCCATGACACCAAATTAATGACATCGTGGTTCGTCAGAAGGGAGAAACCAATAATGCTAGTACGTACAAAGTACGACCGACATATTAGTCCCGAAATTCAACTACGAGCTTTTTAACTGCAACAACTTTAATATACGCTATTGGAGCTGGAATTACCGCGGCTGCTGGCACCAGACTTGCC
+
CDDDDIIIIIIIIIIIIIIIIIIIIIIIIIIIIIIIIIIIIIIIIIIIIIIIIIIIIIIIIIIIIIIIIIGHIIIIIIIIIIIIHHIHIIIIIIIIIIIIIIHIIIIIIIIIHIIIIIIIIHIIIIIIIIIIIIIIIHIHIIIIIIHIIIIIIIIIIHIIIIIIHII0IIIIIIHHIIIIIIIIIIIIHIIIIIIIIHIIIIIIIIIIIIIIIIIIIIIIIHIIIIIIIIIIIIIHGIHIIHIIIIIIIIIIIIIIIIIIHIIIIIIIIIIIIIIIIIIIIIIIIIIIIIIIIIIIIIIIIIIIIIIIIIIIIIIIIIIIIIIIIIHGHIIIIDDDDD
@HISEQ:969:HM2KJBCX2:2:1102:2024:71310 2:N:0:ACTATGCA
GTAGTGTCAACACCCAACTATCCCTATTAATCATTACGTCAATCCTAGAAACCAACAAAATAGAATCAAACGTCCTATTTCATTATTCCATGCTAATGTATTCAAGCGTGCGCCTGCTTTAAACACTCTAATTTTTTCAAAGTAACAGTCCTGATTCCCCACGACACCAAATTAATGACATCGCGGTTCTTCAGAAGGTAGGAACCAATAATGCCAGTACGTACCGAGGCACGACCGACAGTCTGATCCCGAAATTCAACTACGAGCTTTTTAACTGCAACAACTTTAATATACGCTATTGGAGCTGGAATTACCGCGGCTGCTGGCACCAGACTTGCCCTCCAA
+
DDDDDIIIIIIIIIIIIIIIIIIIIHIIIIIGIIIIIIIHIIIIIIIIHIIIIIHIIIIHIIIIHIHHIIIIIHIIIIHIHIIIIIIHHIIIIIIIIIIHHHIHHHHIIIIIIIIIHHHIIIIIIIIIIIIIHIIIGIIIIIIIIIIIHIIIIIIIIIIIIIIIIIIIIIIIIIIIIIIIIIIIIIIHIIIIIIIIIIIIIIIIIIIIIIIIIIIIIIIIIIIIIIIIIIIIIIIIIIIIIIHHIIIIIIIIIIIIIIIIIIIIIIIIIIIIIIIIIIIIIIIIIIIIIIIIIIIIIIIIIIIIIIIIIIIIIIIIIIIIIIIIIIIIIIIIIIIIIIIIDDDDD
@HISEQ:969:HM2KJBCX2:2:1102:13066:71551 2:N:0:ACTATGCA
GTAGTGTCAACACCCAACTATCCCTATTAATCATTACGGTGATCCTAGAAACCAACGAAATAGAATCAGTCCGTCCTATTTCATTATTCCATGCTAATGTATTCAGACGATAGTCTGCTTTAAACACTCTAATTTTTTCAAAGTAACAGTCCTGATTTCCAACCACACCAAATAAATGGCATGAAAGTTCCTCAGAAGGTAGAGATCCATCTCACCAGTACAGACAATTAAGCCTGACCAATGGGTAGACCCCGAAGTTCAACTACGAGCTTTTTAACTGCAACAACTTTAATATACGCTATTGGAGCTGGAATTACCGCGGCTGCTGGCACCAGACTTGCCCTCCAA
+
DBDADIIHHIIIHHHHHIIHHHHGIHIIIHIIIIIIHIIIIIIHIHIHG?GHGHIIIIIHGGHHEHIIII?GHCHIHHIGHCGHIIIIHHHHEHIIFIHIIFHHHHIIHIIIIIIIHIIIIHIHHIHGIHIHIIHHGHIIIHHIIHGIHIIHHHIHHHIIIHHHIIHHHHIIIIIHHHHIIHHHIIIIIIIIIIIIIIIIIIIIHIIIIIIIIIIIIIIIIIIIIIIIIIIIIHFIIHHIIIHHFCGIIIIHHHIIIIIIIIHHIIIHIIIIIIIIIIIIIIIIIIHGHIIIIIIIHGIHHIIIIIIIIHIIIIIIIIGIIIIIIHIIHIIIIIIHIIIHIIIBDDDD
@HISEQ:969:HM2KJBCX2:2:1102:1536:72272 2:N:0:ACTATGCA
GTAGTGTCAACACCCAACTATCCCTATTAATCATTACGGTGATCCTAGAAACCAACAAAATAGAACCATGCCGTCCTATTCTATTATTCCATGCTAATGTATTCGAGCAAAATGCCTGCTTTAAACACTCTAATTTTTTCAAGGTAAAGGTCCTGGTTCCACATGACACCCAATTAAGGACATCATGCTTCTCCAGAAGGTGAGAAATCAACTGCGACAGTTCATACCCCTTAAGGCACGACCATCACGTCAATCCCGAAATTCAACTACGAGCTTTTTAACTGCAACAACTTTAATATACGCTATTGGAGCTGGAATTACCGCGGCTGCTGGCACCAGACTTGCCCTCCAA
+
DDDDDIIIIIHHIIIIHIIIIIIIIIIIIIHIIIIIIIIIGIHHHHHHHEHHIHHHHIHIHIGHIIIIICHFDHHHHIIIGIIIIIIIHIIIIHIIIIHHIIFGHHIIHHIIIIIIIIHIIIHIIIIIHIHHHIHHHHHIHIHHHHIIHHIHHHHHIHIHHHIIIIIHIIHIIIIIIIIHHIIIIIIHIIIHIHIIIHHIIIHHIIHIHHIIIIIIIIGHHHHIGHIIHIIIIIIHIIIIIHIIIHHHIIHIIIIIIIIIIIIIIIIGIIIIIIIIIIIIIIIIIIIIIIIIIIIIIGHHHIIIIIHIIIIIHHIIIIIIIIIIIIIIIIIIIIIIIIIIIIIIIIIDDDDD
@HISEQ:969:HM2KJBCX2:2:1102:11291:72211 2:N:0:ACTATGCA
GTAGTGTCAACACCCAACTATCCCTATTAATCATTACCGCGGCTCCAGAAACCAACAAAACAGAACCACAGGTCCTATTCCATTATTCCATGCTAATCTATGCAAGCATGCGCCTGCTTTGAACACTCTAATTTTTTCAAGGTAAACGTCCTGGCTCCCCGCCCGCCGGCCGCCCGAAGGCAGCCAGCCGCCGGCTCCCCAGGAGGAAAGGCCCGGCCTGTGCAAGGCAGTACTCACCACCGAAGCAGCGGACCGCCCGGCCGGGCCCAAAGTTCGACTACGAGCTTTTTAACTGCAACAACTTTAATATACGCTATTGGAGCTGGAATTACCGCGGCTGCTGGCACCAGACTTGCCCTCCAA
+
@DDADHGH?HHHHDH?GHHHHHHGHHHHECHHIH?FFGHHHHE<EGFHIIIIHIHHIIGHHFH?GHHIHHHCFHE@HHF?FHHIHHHCHIHFH@FE@GE@EDDGCHEC<DGDHEHHIIH@8FHHHH8<HHHHHHHEIHFDGG@GBCGECAFEGEDDDHGHD#??HCHCDIHCECHHEGHHHHFCIIHHC=IHECHHDHFFGIH<HFIIHE<DEHIHCFEHIHEIIIHHIIIHFIEEEEIIIIIIIHIHIGIIIIHE<DIIDHIHIIHIIIIIIIIIIIIIIIIGIIIIIHIHCGIIIIIHHIIHIHIHIIIIIIHIHIIIIIHIIIIIIHIHHIIIIIIIIIIGIIHIIIIIIIGIHHDAADC
@HISEQ:969:HM2KJBCX2:2:1102:17994:71634 2:N:0:ACTATGCA
GTAGTGTCAACACCCAACTATCCCTATTAATCATTACGGTGGTCCTAGACCAACAAAATAGAACCAACGTCCTATTTTATTATTCCATGCTAATCTATTCAAGCAAAAGCCCGCTTTAAACACTCTAATTTTTTCAAGGTAATGGTTCTGGTTCCCCGACACACCCAATAAAGGACATATCGGCTCACCAGAAGGATAGACCCGACAACAGGACAGTACTCGCCAGAGACGGACCGCCCGGTCAGGCCTAAAATTCAACTACGAGCTTTTTAACTGCAACAACTTTAATATACGCTATTGGAGCTGGAATTACCGCGGCTGCTGGCACCAGACTTGCCCTCCAA
+
DDDDDIIIIIIIIIIIIIIIIIIIIIIIIIIHIIIIIHIIHIIIIIIIIIIIIIIHHIIHHEHHGGHIIHIIIIIHIHIIIIIHIIIIIIIIIHIIIIIIIIHIIIHIIHIIIIIHIIIIHIIIIIIIIHIIHHHIIIIHIIHIIIIHIHHHGIIIIIIHIIIIIIIIHIGIIIHIIIHFIIIIIIIHHHIIIIHHIHIIIHIIIIIIIIIIIIIIIIIIIIIIIIIIIIIIIIIIIIIIIIIIIIHIIIIIIIIIIIIIIIIIIIHIIIIIIIIIIIIIIIIIIIIIIIIHIIHHHFFIIIIIIIIIIIIIIIIIIIIIIIIIIIIIIIIIIIIIIIIDDDDD
@HISEQ:969:HM2KJBCX2:2:1102:6975:72310 2:N:0:ACTATGCA
GTAGTGTCAACACCCAACTATCCCTATTAATCATTACCTCAATGCTCTACAAAACCAACAAAATAGAACCGAGGTCCTATTCTATTATTCCATGCAACATTATTCAGGCGTAGGCCTGCTTTAAGCACTCTAATTTTCTCAAAGTAAACGCATCGGCCACTGAAAACACCCAGTAAAGGGCATAATCAGCCAACCGATAGATTAGGACCGGACGTGTAGTGACAGCAGTTAAGCGCACCACACGCCAGTACCCGAGATCCAACTACGAGCTTTTTAACTGCAACAACTTTAATATACGCTATTGGAGCTGGAATTACCGCGGCTGCTGGCACCAGACTTGCCCTCCAA
+
DDDDDIIIIIIIIIIIIIIIIIIIIIIIIIIIIIIIIIIIIIIIIIIIIIIIIIIIIIIIIIIIIHHHIIGHHIIIIIIIIIIIIIIIIIIIHFHHIIIIHHHIIIIIIHIIIHIIIIIIIIIIHIHIHIIIHIIIIIIIIIIIIIIIIIIIIIIIIIIIIIIIIIIIIIIIIGIIIIIIIIIIIIIIIIIIIIIIIIIIIIIIIIIIIIIIIIHIIIIIIIIIIIIIIIIIIIIIIIIIIIIHHGDIIIIIIIIIIIIIIIIIIIIIIIIIIIIIIIIIIIIIIIIIIIIIIIIHIIIIIIIIIIIIIIIIIIIIIIIIIIIIIIIIIIIHIIIIIIIIIIIDDDDD
@HISEQ:969:HM2KJBCX2:2:1102:16971:73176 2:N:0:ACTATGCA
GTAGTGTCAACACCCAACTATCCCTATTAATCATTACGTCGATCCTAGAAACCAACAAAATAGGTTCGATCGTCCTATTTCGTTATTCCATGCTAATGTATTCAAGCGCGAGCCTGCTTTAAGCACTCTAATTTTTTCAAAGTAACAGTCCTGTTTCCCCGCAACAACAAATTAATGCCATCACGGTTCTACAAGAAGGAGGGACCAGTGAGGCCAGTGCATACCAGTGGCACGACCAACCTACTGGCCCCGAAATTCAACTACGAGCTTTTTAACTGCAACAACTTTAATATACGCTATTGGAGCTGGAATTACCGCGGCTGCTGGCACCAGACTTGCCCTCCAA
+
DDDDDIHIIIIIIIIIIIHIIIIIIHIIIIIIIIIIIHIIIIIHIIIIIIIIIIIHGGEEHIGHHHHHIIGHHHHIIEHGI?CGHIIIIHHIIHIHHIHHHHHIHIIIHIIIIIIIIIIHIIIIIIIHIIIIIIIHIHHIGHHIIIIIIIHIIIIIIIIIIIIIIHIIIFIHIIIIIHHIGGGIIIIIHHIIHIIIIIIHIIIHHHHHIIGIIHFFIHIIIHIHHHIHHIIIIHIIIIIIHHCHGIDIIIIIIIIIIIIIIIIIHHHHHHHIHIHIIIIIIIHGHIHFHFGCHEIIHIIIIIIIIIIIIHIIHIIIIHIIIIGIIIIIHIIIIIIIIIIIIDDDDD
@HISEQ:969:HM2KJBCX2:2:1102:21109:72491 2:N:0:ACTATGCA
GTAGTGTCAACACCCAACATCCCTATTAATCATTACGGTGGTCCTAGACCAACAAAATAGAACCAACGTCCTATTCTATTATTCCATGCTAATCTATTCAAGCAAAAGCCCGCTTTAAACACTCTAATTTTTTCAAGGTAATGGTCCTGGTTCCCCGACACACCCAATAAAGGGCATACCGGCTCACCAGAAGGATAGACCCGACAACAGACAGTACTCGCCAGAGACGGACCGCCCGGTCAGGTCTAAAATTCAACTACGAGCTTTTTAACTGCAACAACTTTAATATACGCTATTGGAGCTGGAATTACCGCGGCTGCTGGCACCAGACTTGCCCTCCAA
+
DDBDDIIIIIIIIIIIIIIHIIIIHIIIIIIIIIIIIHIIIHIIIIIIIIIIIIHIIIIHHHHIIIHHEHHEHFGHIHHHHFCHIIIGFHIGHIFGGCGHHHHHIIHEIHHGIHGHHHHGIIHHIIHHIIIIIIIIIIHGHEHHIIHHGHGHHIIIHIIIIIIIIIIHGIIIIIIIHIIIIIIIIHIIHHHHIIHIHHIIIIIIIIHIIHGIIIIIIIIHIIIIIIIIHHHIIIIIHIHIIIIHECIHIHGIIIGIIHHIHHHHIIIIIHHIIIIIIIHHIIIIGHHHIIIIIIHHHIIHIIIIIIIIIIIIIIIIIIIIIIIIIIIIIIIIIIIIIDDDDD
@HISEQ:969:HM2KJBCX2:2:1102:15883:73132 2:N:0:ACTATGCA
GTAGTGTCAACACCCAACTATCCCTATTAATCATTACGTCGATCCTAGAAACCAACAAAATAGAATCAAACGTCCTATTTCGTTATTCCATGCTAATGTATTCAAGCGTGAGCCTGCTTTAAACACTCTAATTTTTTCAAAGTAACAGTCCTGATTCCCCATGACACCAAATTAATGACATCATGGTTCGTCAGAAGGTAGGAATCAATAATACCAGTACGTACAATAGCACGACCAATAAATTGATCCCGAAATTCAACTACGAGCTTTTTAACTGCAACAACTTTAATATACGCTATTGGAGCTGGAATTACCGCGGCTGCTGGCACCAGACTTGCCCTCCAA
+
DDDDDIIIHIIHIIIIHIHIIIIIIIIIIIIIIIIIIIIIIIIIIIIIIHIIHIIIIIIGIHIIIIIIHIHHIIIIIIIIIIIIGIIHIIIIEHIIIIIIIIIHIIIIIHIIIIIIIIIIIIIIIGHIIIIIIIIIHIHHHIIHIIIIHIIIIIIIICHIIIIIIIIIIHIIIIIIIIIIIIIHIIHIIIIHIIIIHIHIIIIIIHIIIIHHIIIIIIIIIHIIIIIIIIIIHIIIIIIIIIIIIIIGIIIIIIIIIIIIIIIIHIIIIIIIIHHIIIIIIIHIHHHHIIIIIIIIIIIIIIIIIIIIIIIIIIIIIIIIIIHIIIIIIIIIIIIIIIIIDDDDD
@HISEQ:969:HM2KJBCX2:2:1102:12153:73079 2:N:0:ACTATGCA
GTAGTGTCAACACCCAACTATCCCTATTAATCATTACTTAAATTCTAGAAAACAACAAAATAGAACCAAAGTACTAAATAATTATTATATGATAATGTATTAAAGACATAAGCCTGCTTTCAACACTCTAATTTTTTCAAAGAAATAGAGCTAGATGGCGACGACAAGCCCAGTAAAGGGTTGTCGCCGTTCTCAAGCAAGATGGTAGACGCGCGCCAGCACACACACTCGTAACCGAGGCGGGCCAGGTGCGTCAAACCAGAAATCCAACTACGAGCTTTTTAACTGCAGCAACTTTAATATACGCTATTGGAGCTGGAATTACCGCGGCTGCTGGCACCAGACTTGCCCTCCAA
+
DDD@DH@11<1<EHHIIIIIIHIIIIIIIIIIIII1CHC11<11<<1<DHH1F1D11DGE@1111111<D111111<1111<FHII111<11<<CG11<<<111111<HG@16018G6DB%@H@G2<HF6<<DIIHHC16F@%<C1GEBB8<185/FFC;..?H=.7??E;.,.CFHGC;-::8--.GGIGIHH?HB,IIIIIIFCD:/IHHGC00E.GIHD0IIIHE/HE.IIHFE.IIGIIIHED/D=HGC<CF@IHIIIIIIIIIIIIIIIIIIIIIIIIIIIIIIHEGIIIIIIIIIIIIIIIIHHHIIIIIIIIIIIIIIIIIIIIIIIIIIIIIIIIIIIIIIHIDDDDD
@HISEQ:969:HM2KJBCX2:2:1102:7825:73601 2:N:0:ACTATGCA
GTAGTGTCAACACCCAACTATCCCTATTAATCATTACGTCGATCCTAGAAACCAACAAAATAGAATCAAACGTCCTATTTCATTATTCCACGCTAATGTATTCAAGCGTGCGCCTACTTTAAACACTCTAATTTTTTCAAAGTAACAGTCCTGATTCCCCACGACACCAAATTAATGACATCGTGGTTCTTCAGAAGGTAGGAACCAATAATGCCAGTGCGTACCGAAGCATGACCGACAATTTGATCCCGAAATTCAACTACGAACTTTTTAACTGCAACAACTTTAATATACGCTATTAGAGCTGGAATTACCGCAGCTGCTGGCACCAGACTTGCCCTCCAA
+
ADDDDIHIIIIHHHIHIIIIHIIIIIIIIIIIIIIIIIIIIIIIIIHIGHHIIIIHIIIIIIFIIIIIIHIIHIGIIIIHIIIIIIIIIIIIIIIIIIIIIHIIIHHIIHHIIIIIIIHIIIIIIIIHIIIIIIIIIIIIIIIIIIIIIIIIIIIIIIIIIIIIIIIIIIIIIIIIIIIIIIIIIIIIHIHHIIIIIIIIIIHHIIHHHHHHIHHIIIIIIIIGIIIIIIIIIHIIIIIIIIIHIIIIIIIIIHIIIIIIIHIIIHIHHIIIIHIIIIHIIHGHIIIIIIIIIIIIIIIIIIIIIIIIIIIIIIIIIIIIIIIIIIIIIIIIIIIIIIIIDDDDD
@HISEQ:969:HM2KJBCX2:2:1102:19366:73795 2:N:0:ACTATGCA
GTAGTGTCAACACCCCAACTATCCCTATTAATCATTACATCGATCCTAGAAACCAACAAAATAGAATCGGATGTCCTATTTCATTATTCCATGCTAATGTATTCAAGCGTGAGCCTGCTTTAAACACTCTAATTTTTTCCAAGGTAACAGTCCTAATTCCCCGTGACACCAAATTAATGGCATTACGGTTCTTTAGAAGGTGAGAAATCAATAATATCAGTACATACCAACGGCATGACCGATACATTGATCCCGAAATTCAACTACGAGCTTTTTAACTGCAACAACTTTAATATACGCTATTGGAGCTGGAATTACCGCGGCTGCTGGCACCAGACTTGCCCTCCAA
+
BDDDDIIIIIIIIIIIIIIIIIIIIIIIIIIIIIIIIIIIIIIHIIIIIIIIHIIIIIHHIIIGIIHIIGHIIIIGIIIIIHHHIIIIIIIIIIIIHIHFIBFGHIFHGIFIIIGHGHGIIIHIHFIIIGGCHIIIIHH*III9IIIIIIIG9IIIIIIHHIIHH::IIIIIIHIIIIIGIIIIGIIIIIGIIIIGIIHGIIHIIIGIHIIGIIHIIIIGIIGGGGIGIGGIIIIIGIIIGIIIIHHDGGIIIIIIIIIIIIIIIIIIIIIIIIIIIHIIIIIIIIIIIIIIIHIIIIIIIIIIIIIIIIIIIIIIIIIIIIIIIIIIIHIIIIIIIIIIIIIIDDDDD
@HISEQ:969:HM2KJBCX2:2:1102:19007:74320 2:N:0:ACTATGCA
GTAGTGTCAACACCCAACTATCCCTATTAATCATTACGTCAATCATAGAAACCAACAAAATAGGATCGAACGTCCTATTTCATTATTCCATGCTAATGTATTCAAGCGTTAGCCTGCTTTTACCACTCTAATTTTTTCAAAGTAACAGTCCTGTTTCCCTGCAACACCAAATTAATGGCATTACAGTTCTTCAGAAAGGAGGAATCAGCGAAGCCAGTGCATACCAGTGGCACGACCAACCTGCTGACCCCGAAATTCAACTACGAGCTTTTTAACTGCAACAACTTTAATATACGCTATTGGAGCTGGAATTACCGCGGCTGCTGGCACCAGACTTGCCCTCCAA
+
<0D0DG1<GH1<<CGCCHCCCEF1C1<C1EE@CHE@@?<EHHEE?GHHHHFHHGGGEHHHHH11<<CH=EC<11<<F@C<C1D1<1D11<DC1C1<@?CGC?@D=DB<<@C1?@@DHHF<%<0@BDCCA<GC@HG@AHGHE@GEFGB)<F5HG?CGIHHHHHEHHFC9HGD<@HECGCGIHFH@F/</@FG0</?HFFD<D<GD0<<E/EHHEHCHIHEAHCHHIHFFHIIHHF<??GGFEHF<1<</<AG@HCF1D1GE?EIGIHHCEHGCGHGH@CGHECF1F1HF@1HD0<HEEHHGHHHCHHEHHIHEHE?DHHIHIIIHEEED<HIIHFD1E=IHH@CDA@
@HISEQ:969:HM2KJBCX2:2:1102:15767:73783 2:N:0:ACTATGCA
GTAGTGTCAACACCCAACTATCCCTATTAATCATTACGTCAATCCTAGAAACCAACAAAATAGGATCAAACGTCCTATTTCATTATTCCATGCTAATGTATTCAAGCGTTAGCCTGCTTTAAACACTCTAATTTTTTCAAAGTAACAGTCCTGTTTCCCTGCAACACCAAATTAATGACATTACAGTTCTTCAAGAAGGAGGAACCAGTAAAGCCAGTACATACCAGAGGCACGACCAACCTACTAATCCCGAAATTCAACTACGAGCTTTTTAACTGCAACAACTTTAATATACGCTATTGGAGCTGGAATTACCGCGGCTGCTGGCACCAGACTTGCCCTCCAA
+
DDDCDIIIHIIIIIIIIIIIIHIIIIIIHIIIIIIIIIHIHIIIIIIIIIIIIIIIGHIHIIHHHIIHEHCHHIIIIIIIIIIIIIICHIIHHIIHIIIIIHIIIHIIIIHIIIIIIIIIIIIIIIIIIIIIHIHIIIIIIIHIIIIIIHIIIIIIIHIIHIIIIIIIHHIIIIIIIIIIIHIIIIHHIIIIIIIIHIIIIIIHIIIIIIHIIIIIIIIIIIIIHIIIHIIIIIIIIHGIHHHGFIIIIIIIIIIIIIIIIIHIIHIIIIIIIGHIIIHHIIIIIIIIIIIIIIIIIIIIIIIIIIIIIHIHIIHIIIIIIIIIIIIIIIIIIIIIIIIIIDDDDD
@HISEQ:969:HM2KJBCX2:2:1102:1412:75643 2:N:0:ACTATGCA
GTAGTGTCAACACCCAACTATCCCTATTAATCATTACGGTGATCCTAGAAACCAACAAAATAGAACCATGCCGTCCTATTCTATTATTCCATGCTAATGTATTCGAGCAAAAATGCCTGCTTTAAACACTCTAATTTTTTCAAGGTAAAGGTCCTGGATCCGCAAGACACCCAATAAAGGACATCAAGTTTCTCCAGAAGGTGAGAAATCAACAGTAACAGTTCATACCCCTTAAGGCATGACCATCACGTCAATCCCGAAATTCAACTACGAGCTTTTTAACTGCAACAACTTTAATATACGCTATTGGAGCTGGAATTACCGCGGCTGCTGGCACCAGACTTGCCCTCCAA
+
DDDDDIHIIIIIHIIIHIIIIIIIIIIIIHHIIIIIHHIIIHIIIIIIIIIIIIIIIIIIIIHHIIIIIIGHDHHHIIHHIIIIIIIIIIIIHHHFHHI?HGHHIIIIIIIIIIIIIIIGFIIIIIIIIIIIIIIIIIIIIIIIHIIHIIIHIIIIHIIIIIIIIHHHIIIIIIIIHIIIIIIIIIIIIIHIIIIIIIIIIIHHIIIIIIHIIHIIIHIIIIIIIIIIIHIIIIIIIIIIIIIIIIIHIIGFIIHIIIIIIIIIIIIIIIIIIIIIIIIIIIIIIIIIIIIIIIIIIIIIIIIIIIIIIIIIIIIIIIIIIIIIIIIIIIIIIIIIIIIIIIIIIIIIDDDDD
@HISEQ:969:HM2KJBCX2:2:1102:17491:75822 2:N:0:ACTATGCA
GTAGTGTCAACACCCAACTATCCCTATTAATCATTACATCGATCCTAGAAACCAACAAAATAGAATCGGATGTCCTATTTCATTATTCCATGCTAATGTATTCAAGCGTGAGCCTGCTTTAAACACTCTAATTTTTTCAAGGTAACAGTCCTAATTCCCCGTGACACCAAATTAATGGCATTACGGTTCTTTAGAAGGTGAGAAATCAATAATATCAGTACATACCAACGGCATGACCGAAACATTGATCCCGAAATTCAACTACGAGCTTTTTAACTGCAACAACTTTAATATACGCTATTGGAGCTGGAATTACCGCGGCTGCTGGCACCAGACTTGCCCTCCAA
+
DDDDDIIIIIIIIIIIIIIIIIIIIIIIIIIIIIIIIIIIIIIIIIIIIIIIIIIIIIIHIIIIIIIIIIIIIIHIIIIIIIIIIIIIIIIHIIIIIIIIIHHHHIIIIHIHIIIIIGIIIIHIIHIIIIIIIIIIIIIIIIIIIIIIIHHIIIIHIHIIIHHIIIIHIIHHHIIIIIIIIIIIIIIIIIIIIIIIIIIIIIIIGIIIIIIIIIIIIIHIIIIIIIIIIIIIIIIIIIIIIIIIIHIIIIIIIIIIIIIIIIIIIIIIIIIIIIIIIIIIIIIIIIIIIIIHIIIIIIIIIIIIIIIIIIIIIIIIIIIIIIIIIIIIIIIIIIIIIIIIIIDDDDD
@HISEQ:969:HM2KJBCX2:2:1102:12938:76832 2:N:0:ACTATGCA
GTAGTGTCAACACAACTATCCCTATTAATCATTACGGTGATCCTAGAAACCAACAAAATAGAACCATGCCGTCCTATTCTATTATTCCATGCTAATGTATTCGAGCAAAAATGCCTGCTTTAAACACTCTAATTTTTTCAAGGTAAAGGTCCTGGATCCGCAAGACACCCAATAAAGGACATCAAGTTTCTCCAGAAGGTGAGAAATCAACAGTAACAGTTCATACCCCTTAAGGCATGACCGTCACGTCAATCCCGAAATTCAACTACGAGCTTTTTAACTGCAACAACTTTAATATACGCTATTGGAGCTGGAATTACCGCGGCTGCTGGCACCAGACTTGCCCTCCAA
+
DDDBDIIIIIIIIIHIIIIIIIIIIHHGIIIIIHIHHGGHHIGIIGHFFHHHHHIIGIIIIHHGEHIFHEHEHHHHHEFHHHIHIIHHIIHIIIIIIIIHIHEHHHIIIHHGHHHHIGHEFGHHHIIIIIHGHHIIIIHGFHHIHFHGIHIIHHHEHFIIIIHHHHHIIIIHHHHHHEHHIIIIGHHHIIHHHHIIIIIHCIHIIHGIIIIHHCIHIIIIIIIHGHHHHIIIIHGIHHEEIHIIIIIHHGIHCHHHHGGIHIIIHEHHHGHHGGHHHHHFIIIHFIIIIIIIIIIIHGHIHIHIIIHHIIIIIIIIIHIIIIHHHIIIIIIIIIIIIIHIIIIIHEDDADD
@HISEQ:969:HM2KJBCX2:2:1102:13583:77755 2:N:0:ACTATGCA
GTAGTGTCAACACCCAACTATCCCTATTAATCATTACGTCAATCCTAGAAACCAACAAAATAGGATCGTCGTCCTATTTCATTATTCCATGCTAATGTATTCAAGCGTTAGCCTGCTTTAAACACTCTAATTTTTTCAAAGTAACAGTCCTGTTTCACCGCAACACCAACTTAATGGCATTACGGTTCTACAAGAAGGAGGAATCAGCAAAGCCAGTGCATACCAGTGGCACGACCAACTTGCTGACCCCGAAATTCAACTACGAGCTTTTTAACTGCAACAACTTTAATATACGCTATTGGAGCTGGAATTACCGCGGCTGCTGGCACCAGACTTGCCCTCCAA
+
DDDDDIIIIIHIIIIHIIIIIIIGHIIIIHIFHIHFHHIIIIHHEHHHHIHIIIIIIHHHHHIGHIIIIEHIIIHHHIIIHHIIIIIHHHFHGGHHHIIIIIIIIIHEHHHIIIIIIIIIHIIHIHIIIIHIIIHIHHIIIIIIHHHHIGHHHGIIIIIIIIIIIIHIHHHIIIHHHIIIIIIGIIIIIIIIIIIIIIIHIIIIIIIIIIIIHIIIIIIIHIIIIIIIGIHHIIIIIIHEIHHHIIIHIIIIIIIIIIIIIHHIIIIIIIIIIIIIIIIIIIIIHHHHIIIIIIIIHIIIIIIHHGIIIIGIIIIIIIIIIIIIIIHIIIIIIIIIIIHIDDDDD
@HISEQ:969:HM2KJBCX2:2:1102:13628:77967 2:N:0:ACTATGCA
GTAGTGTCAACACCCAACTATCCATATTAATCATTACGTCGATCCTAGAAACCAACAAAATAGGTTCGATCGTCCTATTTCGTTATTCCATGCTAATGTATTCAAGCGCGAGCCTGCTTTAAGCACTCTAATTTTTTCAAAGTAACAGTCCTGTTTCCCCGCAACAACAAATTAATGCCATCACGGTTCTACAAGAAGGAGGGACCAGTGAGGCCAGTGCATACCAGTGGCACGACCAACCTACTGGCCCCGAAATTCAACTACGAGCTTTTTAACTGCAACAACTTTAATATACGCTATTGGAGCTGGAATTACCGCGGCTGCTGGCACCAGACTTGCCCTCCAA
+
<D00<<<CGEHIEEH@CGCF?@F1<<FHH1@<CEG?HHH?H/<D0F1<<CG1<1GHHECHH1D1C@?HH?@CEEHH@@CCHCGC@1CCFEE@<11<F?DF3EG<=5<ECB5<8@<11D@@F@GHHHGBDB<FF1<D8@1<FFCF<<FCFHCHHHCHE@@0FEE9<EHHGCHE@GD<CG/8<CC<E@<C?C?06EHGIHGCB0<F0<@EEIHGEIHHG@G@GCG?EEFCFHECHG</CFD1D1F<<?C//<HFHEF<DC@E@HHEHEH@CHG1C1<11CF<<11FC<@@G1F0<<<1<<<@EHHFH@FIH@HECF?C??HF1HC<1G@GCHD111<C<0HH@D0@B0
@HISEQ:969:HM2KJBCX2:2:1102:12767:78497 2:N:0:ACTATGCA
GTAGTGTCAACACCCAACTATCCCTATTAATCATTACGGTGATCCTAGAAACCAACAAAATAGAACCATGCCGTCCTATTCTATTATTCCATGCTAATGTATTCGAGCAAAAATGCCTGCTTTAAACACTCTAATTTTTTCAAGGTAAAGGTCCTGGATCCGCAAGACACCCAATTAAGGACATCAAGTTTCTCCAGAAGGTGAGAAATCAACAGCGACAGTTCATACCCCTTAAGGCATGACCATCACGTCAATCCCGAAATTCAACTACGAGCTTTTTAACTGCAACAACTTTAATATACGCTATTGGAGCTGGAATTACCGCGGCTGCTGGCACCAGACTTGCCCTCCAA
+
DDDDDHIIIIIIIIIIIIIIIIIIIIIIIIIIIIHIIHHIIIHIIIIIIIIIIIIIIIIIIIHIIHHIIHGGHHIIIIIIIIIIIIIIHIIIHIIIIHIHIHEIIIHIIIHHIIHHHHIGIIIHIHIHHIIIIIHHIHGHHIIIIIIIIIIHHIIHIHIIIIIIIIIIIIIIIIIIIIIIIIGIIIIIIHHHHIIIIIIIIIIIIIIIHIIIIIIIIIIIIIIIIIIIIIIHIIIHIHIIIHIIIIIIIIHHIIIIIIHIIIIIIHIIIIIIIIIIIIIIIIIIIIIIIIIIIIHIIIIIIIIIHIIIIIIHHH@IIIHIIIIIIIIIIIIIIIIIIIIIIIIIIIIIDDDDD
@HISEQ:969:HM2KJBCX2:2:1102:20740:77471 2:N:0:ACTATGCA
GTAGTGTCAACACCCAACTATCCCTATTAATCATTACGTCAATCCTAGAAACCAACAAAATAGGATCGAACGTCCTATTTCATTATTCCATGCTAATGTATTCAAGCGTTAGCCTGCTTTAAACACTCTAATTTTTTCAAAGTAACAGTCCTGTTTCCCTGCAACACCAAATTAATGACATTACAGTTCTTCAGAAAGGAGGAATCAGCGAAGCCAGTGCATACCAGTGGCACGACCAACCTGCTGACCCCGAAATTCAACTACGAGCTTTTTAACTGCAACAACTTTAATATACGCTATTGGAGCTGGAATTACCGCGGCTGCTGGCACCAGACTTGCCCTCCAA
+
DDDDDIIIIHIIHHIIIIIIIIIIIIIIIIIIIIIIIIIIIIIIIIIIIIIIHHIIIIIIIHHHIIHHIIIHHFHIIIIIIIIIHGIHHIGHIHIIIIIIHHIHIIIIHHHHHHGGIHHIEHHIIIIHHIIIIIIIIIIHIIHIIIIIIIIIHIIIIIHIIIIIHIIIIIIIHIIIIIIIIIIIIIIIGIIIIIIHIIIIIIIIIIIIIIIIII=IIIIIIIIIIIIIIIIIIIIIIIII)IIHG<IIIIIIIIIIIIIIIIIIIIIIIIIIIIHIIHIIIIIIIIIIIIIIIIIIIIIIIIIIIIIIIIIIIIIIIIIIIIIIIIIIIIIIIHIIIIIIIDDDDD
@HISEQ:969:HM2KJBCX2:2:1102:4856:79854 2:N:0:ACTATGCA
GTAGTGTCAACACCCAACTATCCCTATTAATCATTACATCGATCCTAGAAACCAACAAAATAGAATCGGATGTCCTATTTCATTATTCCATGCTAATGTATTCAAGCGTGAGCCTGCTTTAAACACTCTAATTTTTTCAAGGTAACAGTCCTAATTCCCCGTGACACCAAATTAATGGCATTACGGTTCTTTAGAAGGTGAGAAATCAATAATATCAGTACATACCAACGGCATGACCGAAACATTGATCCCGAAATTCAACTACGAGCTTTTTAACTGCAACAACTTTAATATACGCTATTGGAGCTGGAATTACCGCGGCTGCTGGCACCAGACTTGCCCTCCAA
+
DDDDDIIIIIIIIIIIIIIIIIIIIHIIIIIIIIIIIIIIIIIIIIIIIIIIIIIIIIIIIIIIIIIIIIIGHIHHIIHHIIIIIIIHIIIIHIIHHIIIIHHIIHIIIIIIIIIIIIIIIIHIIIIHIIIIIIIIIIIHIIIIIIIIIIIIIIIIIIHIIIIIIIIIIIIIIIIIIIHIIIIIIIIIIIIIIIIIIIIIIIIIIIHIIIIIIIIIIIIIIIIIIIIIIIIIIIIIIIIIIIIIHHIIIIIIIIIIIIIIIIIIIIIIIIIIIIIIIIIIIIIIIIIIIIIIIIIIIIIIHIIIIIIIIIIIIIIIIIIIIIIIIIIIIIIIIIIIIIIIIIDDDDD
@HISEQ:969:HM2KJBCX2:2:1102:14570:79488 2:N:0:ACTATGCA
GTAGTGTCAACACCCAACTATCCCTATTAATCATTACGGTGATCCTAGAAACCAACAAAATAGAACCATGCCGTCCTATTCTATTATTCCATGCTAATGTATTCGAGCAAAAATGCCTGCTTTAAACACTCTAATTTTTTCAAGGTAAAGGTCCTGGATCCGCAAGACACCCAATAAAGGACATCAAGTTTCTCCAGAAGGTGAGAAATCAACAGTAACAGTTCATACCCCTTAAGGCATGACCATCACGTCAATCCCGAAATTCAACTACGAGCTTTTTAACTGCAACAACTTTAATATACGCTATTGGAGCTGGAATTACCGCGGCTGCTGGCACCAGACTTGCCCTCCAA
+
DDDDDIIIIIGIIIIHIIHIIIIHIIIIIIIIHHHIHIIHIIIIHIHHGHIIIIIIIHHIHIIIIIIHIEHHEHHCHI@<@GHGHIHFHIHGEHIIIIGHHIEHHIHHIIIHIIIHHIEIHIIIIIIIIEHIHHIHHIIIHHHIIHHHHIIIIIIIIHHHHHHGIIHHHHIIHIIIIHHIHHIIGIIIHIIHIIIIIIIIHGIIHIIIIIIHHHHIGIIIIIIIHGEHIIIIIIIIIHGIHHIIIIHHIIHGIIIIIIHHIIIGIHFHEIIIHGIHIIIIHHIIHIIHIIIIIIIIHHHHIIIIIIIIIIIIIIIIIIHIIIIIIIIIIIIIHIIIIIIIHIIIIIIIDDDDD
@HISEQ:969:HM2KJBCX2:2:1102:18468:79570 2:N:0:ACTATGCA
GTAGTGTCAACACCCAACTATCCCTATTAATCATTACGTCAACCCTAGAAACCAACAAAATAGGATCAAACGTCCTATTTTATTATTCCATGCTAATGTATTCAAGCGTTAGCCTGCTTTAAACACTCTAATTTTTTCAAAGTAACAGTCCTGTTTCCCCGCAACACCAAATTAATGGCATCACGGTTCTTCAAGAAGGAGGAATCAGCGAGGCCAGTTCATACCATTGGCACGACCAACCTGCTGACCCCGAAATTCAACTACGAGCTTTTTAACTGCAACAACTTTAATATACGCTATTGGAGCTGGAATTACCGCGGCTGCTGGCACCAGACTTGCCCTCCAA
+
ADBD@HICFEH1DGHHHHIIIIGHIEFHIIIHEHHHHEHHGHE@DCHIIEHIFHIIIIIIIHFEH1FHHHEHFFEDDE@?G@HIHHIEHGGHEGHIIDIIHHIIHDHHHHH@1@GHIHHEGC1CFHHDG@EHHHHIGHHHHEHHHEFE<FGG;DF?FHE?CB.@HIHHHHHGHIIHGIHHE?HHC:?G?GGHHHD?HGHHFHIIIHEFFHHGHHHGEFD1FFHFHHHGDIIFIHIEIHHHIHHGEIHGGGIHIHGEHHHHHIIHHHHEFHHIIIHFHHIIHEGIIIIIIHIIIIIIHIIIIIIIHIHHGIIIHHHHGIIIFIHEHHIIHHEHHGHHIIIIHDDDDB
@HISEQ:969:HM2KJBCX2:2:1102:6063:80938 2:N:0:ACTATGCA
GTAGTGTCAACACCCAACTATCCCTATTAATCATTACGGTGATCCTAGAAACCAACAAAATAGAATCATGCCGTCCTATTTTATTATTCCATGCTAATGTATTCAAGCAAAATGCCTGCTTTAAACACTCTAATTTTTTCAAAGTAAAGGTCCTGGTTCCCCGCGACACCCAATTAAGGGCATCGCGGTTCTCCAGAAGGTGAGAAATTGACTACACCAGTTCATACCCCTTAAGGCACGACCGATGTGTCAATCCCGAAATTCAACTACGAGCTTTTTAACTGCAACAACTTTAATATACGCTATTGGAGCTGGAATTACCGCGGCTGCTGGCACCAGACTTGCCCTCCAA
+
CDDDDIIIIIHIIIIIIIIIIIIIIIIIIIIIIIIIIIIIIGGHIHHIHIIHIHIIHIIHIHGHHHIIIIIIHHIIIIIIIHIIIIHIIIIGHIIIIIGHIGHIIIIHIIIIIIIIIIHIHHIFIHHHIIIIHIIIHHHIIIIIIIHHIIHIIIIIIHIIIIIHIIIIIIIIIIIIIIIIIHHIIIIIIIIIIIIIIIIIIIIIIIIIIIIIIIIIIIIIIIIIIIIIIIIIIIIIIIIIIIIIIIIIIIHIIIIIIIIIIIIIIIIIIIIIIIIIIIIIIIIIHIIHHHIIIIIIIIIIIIIIIIIIIIIIIIIIIIIIIIIIIIIIIIIIIIIIIIIIIIIIIIIDDDDD
@HISEQ:969:HM2KJBCX2:2:1102:12426:81435 2:N:0:ACTATGCA
GTAGTGTCAACACCCAACTATCCCTATTAATCATTACTTCAATTCTAGAAACCAACAAAATAGAACCGAAGTCCTAAATTATTATTCCATGCTAATGTATTCAAGGCATAAGCCTGCTTTAAACACTCTAATTTTTTCAAAGTAATAGAGCTAGATGGCGACGACAAGCCCAGTAAAGGGTTGTCGCCGTTCTCAAGCAAGATGGTAGACGCGCGCCAGCACACACACTCGTAACCGAGGCGGGCCAGGTGCGTCAAACCAGAAATCCAACTACGAGCTTTTTAACTGCAGCAACTTTAATATACGCTATTGGAGCTGGAATTACCGCGGCTGCTGGCACCAGACTTGCCCTCCAA
+
DDDDDIIIIIIIIHIIIIIIIIIIIHIHIIIIIIIIIIIIIHIIIIHIIIIIIIIIIIIGIIIIHIIIIIIHHIIIIIIIIIIIIIIIIIIGIHIIHIIIIFHHHHGHIIIIHIIIIIIIIIIIIIIIHIIIIHHHIIIIEIHHIIIIIIIIIHHHIHIHIIHIIIIIIIIIIIIIIHIIIGIIIIIIIIIHHGIHIHIIIFIHIIGIHHIIIIIIIIHGIIIIIIIIIGIIIIIIIIIIIIIIIIIIIIIIIHGHHIIHIIIIIIIIIHHHEIIIIIIIIIIIIIIIIIIIIIIIIIIHIIIIIIIIHHHIIIIIHIIIIIIIHIHIIIIIIIIIIIIIIIIIIIIIIIIDDDDD
@HISEQ:969:HM2KJBCX2:2:1102:3437:80776 2:N:0:ACTATGCA
GTAGTGTCAACACCCAACTATCCCTATTAATCATTACATCGATCCTAGAAACCAACAAAATAGAATCGGATGTCCTATTTCATTATTCCATGCTAATGTATTCAAGCGTGAGCCTGCTTTAAACACTCTAATTTTTTCAAGGTAACAGTCCTAATTCCCCGTGACACCAAATTAATGGCATTACGGTTCTTTAGAAGGTGAGAAATCAATAATATCAGTACAGACTATTGCCCGACCAACGGTAGAACCCCGAAATTCAACTACGAGCTTTTTAACTGCAACAACTTTAATATACGCTATTGGAGCTGGAATTACCGCGGCTGCTGGCACCAGACTTGCCCTCCAA
+
DDDDDIIIIHIIIIIIIIIIIIIIIIIIIIIIIIIIIIIHIHIHHIIIIIIIIIIIIIIIIIIIIIIIIIIHIHIIGHIHIIIIIIIGHHIGHHIIIIIHHHIIIIHHIIIIIIIIHIHIIIIIIIHIIIIIIIIIIIIIIIIIIIIIIIIIIIIIIIIIIIIIIIIIIIIIIIIIIIIIIIIIIIIIIIIIIIIIIIIIIIIIIIIIIIIIIIIIIIIIIIIIIIIIIIIIIIIIIIIIIIIHFIIIIIIIIIIIIIIIIIIIIIIIIIIIIIIIIIIIIIIIIIIIIIIIIIIIIIIHIIIIIIIIIIIIIIIIIIIIIIIIIIIIIIIIIIIIIIIIIDDDDD
@HISEQ:969:HM2KJBCX2:2:1102:14037:81911 2:N:0:ACTATGCA
GTAGTGTCAACACCCAACTATCCCTATTAATCATTACGTCGATCCTAGAAACCAACAAAATAGAATCAAACGTCCTATTTCATTATTCCATGCTAATGTATTCAAGCGCGAGCTTGCTTTAAACACTCTAATTTTTTCAAAGTAACAGTCCTGATTTCCCACGACACCAAATTAATGACATCGTGGTTCGTCAGAAGGGAGAAACCAATAATACTAGTACGTACAAAGTACGACCGACATATTAGTCCCGAAATTCAACTACGAGCTTTTTAACTGCAACAACTTTAATATACGCTATTGGAGCTGGAATTACCGCGGCTGCTGGCACCAGACTTGCCCTCCAA
+
DDDDDIIIIIIIHHIIIIIIIIIIIIIIIIIIIIIIIIIIIIIIIIIIIIIIIIIIIIIIIICHIIIIHIHIHIIIIIIIIIIIIIIIHHHIHIIIIIHIIIIIIIIHHIIIIIIHHHHIIIIIIIIHIIFHIHIHIIIIIIIIIIIIIIIIIIIIIIIIIIIIIIIHIIIIIIIIIIHIIIIIHHGHHIIIIIIIIIIIIIIIIIIIIIIIIIIIIIIIIIIIIIIIIIIIIIIIIIIIIIHIIIIIIIIIIIIIIIIIIIIIIIIIIIIIIIIIIIIIIIIHIIIIIIIIIIIIIHHIIIIIIIIIIIIIIIIIIIIIIIIIIIIIIIIIIIIIIIIDDDDD
@HISEQ:969:HM2KJBCX2:2:1102:18776:83613 2:N:0:ACTATGCA
GTAGTGTCAACACCCAACTATCCCTATTAATCATTACGGTGATCCTAGAAACCAACGAAATAGAATCAGTCCGTCCTATTTCATTATTCCATGCTAATGTATTCAGACGATAGTCTGCTTTAAACACTCTAATTTTTTCAAAGTAACAGTCCTGATTTCCAACCACACCAAATAAATGGCATGAAAGTTCCTCAGAAGGTAGAGATCCATCTCACCAGTACAGACAATTAAGCCTGACCAATGGGTAGACCCCGAAGTTCAACTACGAGCTTTTTAACTGCAACAACTTTAATATACGCTATTGGAGCTGGAATTACCGCGGCTGCTGGCACCAGACTTGCCCTCCAA
+
DDDDDIIIHIIIIIIIIIIIIIIIIIIIHIHHIIIIIIHIIIIIIIIIIIIIIIIIIIEHIIIIIIIIIIIHIHHHIIIIIIIIIIIIIIIIIGHIHIIIIHHHIHIIIIIIIHIIIIIIIIIIIIIIIIHIIIIIHIHHIIIIIIIIIHHIHHIIIIIIHHIIIIIIHIIIIIIIIIIIIIIIIIIIIIIIIIIIIIIIIIIIIIIIIIIHGIIIIIIIIIIIIIIIIIIGIIIIIIIIGIIIHHDIIIIIIIIIIIIIIIIIIIIIIIIIIIIIIIIIIIIIIIIHHIIIIIIIIIIIIIIIIIIIIIIIIIIIIIIIIIIIIIIIIIIIIIIIIIIIIIIDDDDD
@HISEQ:969:HM2KJBCX2:2:1102:18815:84119 2:N:0:ACTATGCA
GTAGTGTCAACACCCAACTATCCCTATTAATCATTACGGTGATTCAGAAACCAACAAAACAGGACCACCGTCCTATTTTATTATTCCATGCTAATGTATTCAGACGTAAGCCTGCTTTGAACACTCTAATTTTTTCAAGGTAAAGGTCCTGGTTTCCCACCACGCTAAATTAATAACATGATGGTTCCCCAGAAGGTAGAAATTCCACACGTCAGTACAGACAATGCCCGACCAACGGTAGAACCCCGAAATTCAACTACGAGCTTTTTAACTGCAACAACTTTAATATACGCTATTGGAGCTGGAATTACCGCGGCTGCTGGCACCAGACTTGCCCTCCAA
+
DDDDDIIIIIIIIIIIIIIIIIIIIIIIIIIIIIIIIHIIIIIIIIIIHIIHFHIIIIIIIIHHIIIIIIHHIHHHHIHIIIIIIIIHIIGHIHHGIIIIIIIIHIIIIIIIIIIIIHIIIIHIIGIIIIIHIIHIIIIIIIIIIIIIIIIHIIIIIIIIIIIHHIIIIIIIIIIIIIIIIIIIIIIIIIIIIIIHIIIIIIIIIIIIIIIIIIIIIIIIIIIIIIIIIIIIIIIIIIIIFIIIIIIIIIIIIIIIIIIIIIIIIIIIIIIIIIIIIIIIIIIIIIIIIHIIIIIIIIIIIIIIIIIIIIIIIIIIIIIIIIIIIIIIIIIIIIIIIDDDDD
@HISEQ:969:HM2KJBCX2:2:1102:15070:83317 2:N:0:ACTATGCA
GTAGTGTCAACACCCAACTATCCCTATTAATCATTACGGTGATCCTAGAAACCAACAAAATAGAACCATGCCGTCCTATTCTATTATTCCATGCTAATGTATTCGAGCAAAATGCCTGCTTTAAACACTCTAATTTTTTCAGGGTAAAGGTCCTGGTTCCACATGACACCCAATTAAGGACATCATGCTTCTCCAGAAGGTGAGAAATCAACTGCGACAGTTCATACCCCTTAAGGCACGACCATCACGTCAATCCCGAAATTCAACTACGAGCTTTTTAACTGCAACAACTTTAATATACGCTATTGGAGCTGGAATTACCGCGGCTGCTGGCACCAGACTTGCCCTCCAA
+
DDADBFHH@GC?HHGEGHHIHFHHHIHHIIIFHHIIIHCHEHEFECFHCGHHHHHHCG?GHGIIHHIHF1DDFHHHHHCFHHHHHHHHGHHHHCE1<FE<GGGHHHHIIHIIIHHHHIIHIHHEHGHHHHHIEIIIHGGHHIEHIIHIHIHHGEHGGHGIHIIIHHHHHEHHHFGHIIIHHHIIIIIIHGHHHHHIIIIIIHIIHHIHHEHIIGHIIHHHIHCHGHIHHIHIIIIIHIFH?EHIHFHHIHHHCHHHHHGIHHIIIHIHIIIIIHFHIIIIHHIIIIHEIHIHHEHHHHHEIIIHFIIIIIIIIIIHIHHHIIIIIHHIIIIIIIIIIIIHHHHFDHIBADDD
@HISEQ:969:HM2KJBCX2:2:1102:1379:86051 2:N:0:ACTATGCA
GTAGTGTCAACACCCAACTATCCCTATTAATCATTACGTCAATCCTAGAAACCAACAAAATAGGATCAAACGTCCTATTTCATTATTCCATGCTAATGTATTCAAGCGTTAGCCTGCTTTAAACACTCTAATTTTTTCAAAGTAACAGTCCTGTTTCCCTGCAACACCAAATTAATGACATTACAGTTCTTCAAGAAGGAGGAACCAGTAAAGCCAAGTACATACCAGAGGCACGACCAACTTACTAATCCCGAAATTCAACTACGAGCTTTTTAACTGCAACAACTTTAATATACGCTATTGGAGCTGGAATTACCGCGGCTGCTGGCACCAGACTTGCCCTC
+
DDCDDIHHHIIIIIIIIIIIHIIIIIIIIIHHIHIIHHIIIIHIIIIIHIIIIIHIHIEHIIGHIHHGHIEGGHHHIIIIIIHIIIIHIIGHIIIIIIIHIIIHIHIIHHGHHIIIIIHIHIGHIIIIIIIIIIHIIIHHIIIIIIIIHHIIIIIHHHHIIIIIIIHIIIHHIIIIIIIIIIIIIIIIIIIIIIIIIIIIIIHGHEHIIIIIIIIIIIHHIIIIIGIIHIIIIGIIIHIHIHIIIIIIGIIIIIIIIIIIIIIIIIIIIIIIIIIHIIIIIIIIIIIIIIIIIIIIIIIIIIIIIIIIIIIIIIIIIIIIIIIIIIIIIIIIIIIIIIIDDDDD
@HISEQ:969:HM2KJBCX2:2:1102:15442:86653 2:N:0:ACTATGCA
GTAGTGTCAACACCCAACTATCCCTATTAATCATTACTTCAGTCCTAGAAACCAACAAAATAGAACCAAAGTCCTATTCCATTATTCCATGCTAATATATTCAAGCAAACATGCCTGCTTTAAACACTCTAATTTTTTCAAAGTAAAAGTCTTGGATCCCTAGCGCACTCAATTAAGAGCACACTAGTTCCCCAAAAGGAAAAGCCCAAAGTTGCAGTACAAACCTTACGGTTGACGGCAACTATAAGCCCAAAATTCAACTACGAGCTTTTTAACTGCAACAACTTTAATATACGCTATTGGAGCTGGAATTACCGCGGCTGCTGGCACAGACTTGCCCTCCAA
+
CDDDDIIIIIIIIIIIIIIIIIIIIIIIIIIIIIFHIIIIIIIIIIIIIIIIIHIIIIIIIHIHIIIIIIGHIHHIIIIIIIIHIHIIIIIGHIIIIIIIIHHHHIIIIIIIIHIIHIIIIIIHIHIIIIIIIIIIHIIIIIIHIIIIIIIIIIIIIIHHIIIIIIIIIIIIIIIIIIHIIIIIIIIHIIIIIIIIIIIIIIIIIHHIIIIIIIIIIIIIIIIIIIIIIIIIIIIIIIIIIHHHIIIIIIIIIIIIIIIIIIIIIHGIIIIIIIIIIIIIIIIIIIIIIIIIHHE@IHIIIIIIIIIIIIIIIIIIIIIHIIIIIIIIIIIIIIIIIIIIDDDDD
@HISEQ:969:HM2KJBCX2:2:1102:16582:86995 2:N:0:ACTATGCA
GTAGTGTCAACACCCAACTATCCCTATTAATCATTACGGTGATCCTAGAAACCAACAAAATAGAACCATGCCGTCCTATTCTATTATTCCATGCTAATGTATTCGAGCAAAATGCCTGCTTTAAACACTCTAATTTTTTCAAGGTAAAGGTCCTGGTTCCACATGACACCCAATTAAGGACATCATGCTTCTCCAGAAGGTGAGAAATCAACTGCGACAGTTCATACCCCTTAAGGCACGACCATCACGTCAATCCCGAAATTCAACTACGAGCTTTTTAACTGCAACAACTTTAATATACGCTATTGGAGCTGGAATTACCGCGGCTGCTGGCACCAGACTTGCCCTCCAA
+
DDDDDIIIIIIIIIIIIIIIIIIIIIIIIIGHIIIIIIGHIIIIIHIIIIIIIHIIIIIIIIHICHIIIHHHCEDHHIHIHHHIIIIIIHHHGHIIEFHHHFIIHIIIIIIIIIIIHHGIIIIIIHIIIIIIHIIIHIIHIIIIIIIHIIIIIIIIHIIIIIIIIIIIIHIIIIIIHIIIHIHIIIIIIHIIHIIIIIIIIIIIIIIIIIIIIHIIIIHIIIIHIIIIIIIIIIIIIIIIIIIIIIIIIHEIHIIIIIIIIIIIIIIIIIIIIIIIIIIIIIIIIIIIIIIIIIIIIIIIIIIIIIIIIIIIIIIIIIIIIIIIIIIIIIIIIIIIIIIIIIIIIIIDDDDD
@HISEQ:969:HM2KJBCX2:2:1102:3506:86086 2:N:0:ACTATGCA
GTAGTGTCAACACCCAACTATCCCTATTAATCATTACGGTGGTCCTAGAAACCAACAAAATAGAACCACAACGTCCTATTCTATTATTCCATGCTAATCTATTCAAGCAAATGCCTGCTTTAAACACTCTAATTTTTTCAAGGTAATGGTCCTGGCTCCCCGGCACACCCAATAAAGGACATACTGGTTCACCAGAAGGTGGACCCGACACAGGACAGTACTCGCCAAAGACGGACCGCCCGGCCAGGCCTAAAATTCAACTACGAGCTTTTTAACTGCAACAACTTTAATATACGCTATTGGAGCTGGAATTACCGCGGCTGCTGGCACCAGACTTGCCCTCCAA
+
DDCDDIIHHHCGGECGHIIFIHFHIHHHCFFGHHHIIEHHHIIHHIEHHCHIHFHHIIIIIIHCCGGFHIIHHEFHIFGHHHIIIIIIICHEH?FCIHIIIIIHHHIGIHHHIIIHHHHHHHHEIIIIIHIHHHHIHCHHIHFIIIIHHHHIHHHHHHHHIIIIIIIHIHEIHGFDIIIHHIIIIHIIGIIIHIIIHIIHIHFCGIIIIHIGIIHHI=HHIII=IHIIH<<HHHHIIHHIIIIIIIIIIHIIIIIGHIHHIHHIHIIIIIHEIHIIIIIIHHHGIHGIIIIIIIIIIIGIIIIIIIIIIIIIIIIIIIIIIIIIIIHHIIIIIIIIIIIIICDDDD
@HISEQ:969:HM2KJBCX2:2:1102:4407:87484 2:N:0:ACTATGCA
GTAGTGTCAACACCCAACTATCCCTATTAATCATTACGGTGATCCTAGAAACCAACAAAATAGAATCATGCCGTCCTATTTTATTATTCCATGCTAATGTATTCAAGCAAAATGCCTGCTTTAAACACTCTAATTTTTTCAAAGTAAAGGTCCTGGTTCCTCGCGGCACCCAATTAAGGACATCGCGGTTCTCCAGAAGGTGAGAAATTGACTACACCAGTTCATACCCCTTAAGGCACGACCGATGTGTCAATCCCGAAATTCAACTACGAGCTTTTTAACTGCAACAACTTTAATATACGCTATTGGAGCTGGAATTACCGCGGCTGCTGGCACCAGACTTGCCCTCCAA
+
DDDDDIIIIIIIIIIIIIIIIIIIIIIIIIIIIIIIIIIIIIHIIIIIIIIIIIIIIIIIIIIGIIIIIHEHHHGIIHIIIIIIIHHHIIIIIGIHHHIIIGIIIIIIIIIIIIIIIHIHIIIHIIIIIIIIIIIIIIIIIHIIIIIIIIIIIIIHIIIIIIIIIIIIIIIIIIIIIIIIIIHIIIIIIIIIIIIIIIIIIIIIIIIIIIIIIIIIIIIIIIIIIIIIIIIIIIIIIIIIHIIIIIIIIIIIIIIIIIIIIIIIIIIIIIIIIIIIIIIIIIIIIIIIIIIIIIIIIIIIIIIIIIIIIIIIIIIIIIIIIIIIIIIIIIIIIIIIIIIIIIIIIIIDDDDD
@HISEQ:969:HM2KJBCX2:2:1102:2706:87145 2:N:0:ACTATGCA
GTAGTGTCAACACCCAACTATCCCTATTAATCATTACTTCAATTCTAGAAACCAACAAAATAGAACCGAAGTCCTAAATTATTATTCCATGCTAATGTATTCAAGGCATAAGCCTGCTTTAAACACTCTAATTTTTTCAAAGTAATAGAGCTAGATGGCGACGACAAGCCCAGTAAAGGGTTGTCGCCGTTCTCAAGCAAGATGGTAGACGCGCGCCAGCACACACACTCGTAACCGAGGCGGGCCAGGTGCGTCAAACCAGAAATCCAACTACGAGCTTTTTAACTGCAGCAACTTTAATATACGCTATTGGAGCTGGAATTACCGCGGCTGCTGGCACCAGACTTGCCCTCCAA
+
DDDDDIIIIIIIIIIIIIIIIIIIIIIIIIIIIIIIIIIIIIIIIHIIIIIIIIIIIIIIIIIHIIIIHHIIHIIIHIIIIIIIIII?HHIHHIIIGHIHHGHIIHHHIIIIIIIIIIIIIIHHIIHIIIIIIIIIHIIHIHHHIIIIIIHEHHIIIIIIIIIIIIIIIIIIIIIIIGHIIIIIIIIIIIIIIIIIIIIIIIIHIIIIIIHIIIIIIIIIIIIIIIIIIIIIIIIIIIIIIIIIIIIIIIIIIIHIIIIIIHIIIIIIIIIIHIIIIIIIIIIIHIIIIIIIIIIIIIIIIIIIIIIIIHHIIIIIIIIIIIIIIIIIIIIIIIIIIIIIIIIIIIIIIIIDCDDD
@HISEQ:969:HM2KJBCX2:2:1102:11787:88570 2:N:0:ACTATGCA
GTAGTGTCAACACCCAACTATCCCTATTAATCATTACGTCAATCCTAGAAACCAACAAAATAGGATCAAACGTCCTATTTCATTATTCCATGCTAATGTATTCAAGCGTTAGCCTGCTTTAAACACTCTAATTTTTTCAAAGTAACAGTCCTGTTTCCCTGCAACACCAAATTAATGACATTACAGTTCTTCAAGAAGGAGGAACCAGTAAAGCCAGTACATACCAGAGGCACGACCAACCTACTAATCCCGAAATTCAACTACGAGCTTTTTAACTGCAACAACTTTAATATACGCTATTGGAGCTGGAATTACCGCGGCTGCTGGCACCAGACTTGCCCTCC
+
DDDDDIGHIHIIIIIIIIIIIIIIGIHHIIIIIHIIIIIIIIIIIIIIIIGIHIHIIIIIHIEGHIHIIHIIFHIIIIIIEHIHIHHIEHIHHHHIHGGHHIIIHIIIIHHHIIHCIIIIIIIIHIHHIIIIIIIIIIIIIIHIIIIIGIIIIHHGIHGIIIIIIIIIIIIIIIIIIIIIIIIIIIHIIIIIIIIIIIIIIIIIIIIIIIIIIIIIIIIIIIIHIIIIIHIIIIII>IHIIIIIIHHIIIIIHIIIIIIIIIHIIHIIIIIIIIIIIIIIIIIIIIIIIIIIIIIIIIIIIIIIIIIIIIIIIIIIIIIIIIIIIIIIIIIIIIIIIIIDDDDD
@HISEQ:969:HM2KJBCX2:2:1102:5178:88980 2:N:0:ACTATGCA
GTAGTGTCAACACCCAACTATCCCTATTAATCATTACGTCAACCCTAGAAACCAACAAAATAGGATCAAACGTCCTATTTTATTATTCCATGCTAATGTATTCAAGCGTTAGCCTGCTTTAAACACTCTAATTTTTTCAAAGTAACAGTCCTGTTTCCCCGCAACACCAAATTAATGGCATCACGGTTCTTCAAGAAGGAGGAATCAGCAAGGCCAGTTCATACCAGTGGCACGACCAACCTGCTGACCCCGAAATTCAACTACGAGCTTTTTAACTGCAACAACTTTAATATACGCTATTGGAGCTGGAATTACCGCGGCTGCTGGCACCAGACTTGCCCTCCAA
+
DDDDDIIIIIIIIHIIIIIIIIIIIHIIIIIIIIIIIHIIIIIIIIIIIIIIIIIIIIHIIIFHIHIIIIHGHIIIIIIIIIIIIIIIHHHIHIIIIIIIIHHIIIGIIIIIIIHIIIHIIIIIIIIIIIIIHHIIIIIIIIIIIIIIIIIIIIIIHGIIIIIIIIHIIIIIIIIIIIIIIHHIIIIIIIIHIIIHIIIIIIIIIIIIIIIIIIIIIIIIIIIIIIHIIIIIIIIIIIIIIIIHHIIIIIIIIIIIIIIHIIIIIIIIHIIIIIIIIIIIIIIHHIIHIIIIIIIIIIIIIIIIIIIHIIIIIIIIIIIIIIIIIIIIIIIIIIIIIIIIHDDDDD
@HISEQ:969:HM2KJBCX2:2:1102:14691:89006 2:N:0:ACTATGCA
GTAGTGTCAACACCCAACTATCCCTATTAATCATTACGTCGATCCTAGAAACCAACAAAATAGAATCAAACGTCCTATTTCGTTATTCCATGCTAATGTATTCAAGCGTGAGCCTGCTTTAAACACTCTAATTTTTTCAAAGTAACAGTCCTGATTCCCCAAGACACCAAATTAATGACATCATGGTTCGTCAGAAGGTAGGAATCAATAATACCAGTACGTACAATAGCACGACCAATAAATTGATCCCGAAATTCAACTACGAGCTTTTTAACTGCAACAACTTTAATATACGCTATTGGAGCTGGAATTACCGCGGCTGCTGGCACCAGACTTGCCCTCCAA
+
DDBDDCHEFH1DHHHHHIIIIIIGHHHIIIIIIIIIIIHICHHIHHIIHIHHHHIHIIIHIGH@HFHIIIHEEHIIIHIHIEHHIFHHCHHFHIIHIHEEHDGFH?G@HHFHFC@@FHHGGHHHIEIHHIHIIIHHHHHHBGGHHHGHECHHHEHCE@HHFHC@GGHIIHHFHIIHG@EIGHHGIHCHIHHHIHIIIHHHHGFE@CHHHHHEHHII;=IHHHHF6HHHEHHDHG?FHECHHEF1EHCDDFGHH?HGCGC<GCGHHG=FHIIHHHHHIHCFFFHHHHIHHEHHHDEHEHHHCEHHEHHHHHHHIHDIIIIHIIIHHHHGEHEGEIIIGHEF0@@D0
@HISEQ:969:HM2KJBCX2:2:1102:6815:89001 2:N:0:ACTATGCA
GTAGTGTCAACACCCAACTATCCCTATTAATCATTACGTCGATCCTAGAAACCAACAAAATAGAATCAAACGTCCTATTTCATTATTCCATGCTAATGTATTCAAGCGTGCGCCTGCTTTAAACACTCTAATTTTTTCAAAGTAACAGTCCTGATTCCCCACGACACCAAATTAATGACATCGTAGTTCTTCAGAAGGTAGGAACCAATAATGCCAGTGTGTACCGAAGCACGACCGACAATTTGATCCCGAAATTCAACTACGAGCTTTTTAACTGCAACAACTTTAATATACGCTATTGGAGCTGGAATTACCGCGGCTGCTGGCACCAGACTTGCCCTCCAA
+
DDDDDIIIIIHHIHIIIIIIIIIIIIIIIHIIIIIIIIIIIIIIIIIIIIIIIIIIIIIHIIHIIIIIIIHHHIHHIIIIIIIIIIIIIIIGGHIIIIIIHIIHHIHHIHIIIIIIIIIIIIIIIIIIIIIIIIHIIGHIIIIIIIHIIIIIIIIIIIIHIIIIIIHIIIIIIIHIIHIIIIIIIIHIIIIHIIIIIIIIIIIIIIIIIIIIIHIIIIIIIIIIIIIIIIIIIIIHIIIII=HGIIIIIIIIIIIIIIIIIIIIIIIIIIIIIIIIIIIIIIIIIIIIIIIIIIIIIIHHIIIIIIIIIIIIIIHIIIIIIIIIIHIIIIIIIIIIIIIIDDDDD
@HISEQ:969:HM2KJBCX2:2:1102:20664:89494 2:N:0:ACTATGCA
GTAGTGTCAACACCCAACTATCCCTATTAATCATTACGTCGATCCTAGAAACCAACAAAATAGAATCAAACGTCCTATTTCGTTATTCCATGCTAATGTATTCAAGCGTGAGCCTGCTTTAAACACTCTAATTTTTTCAAAGTAACAGTCCTGATTCCCCATGACACCAAATTAATGACATCATGGTTCGTCAGAAGGTAGGAATCAATAATACCAGTACGTACAATAGCACGACCAATAAATTGATCCCGAAATTCAACTACGAGCTTTTTAACTGCAACAACTTTAATATACGCTATTGGAGCTGGAATTACCGCGGCTGCTGGCACCAGACTTGCCCTCCAA
+
DDDDDIIIIIIIIIIIIIIIIIIIIIIIIIIIIIIIIIIIIIIHIHIIHIIIIHHHIIIIIIHIIIIIHIIHHIIHIHIIIGIIIIGHIIIIIEHIIIHIIHHHIIIHIHIIIIIIIIIIIIIIIIIHHIIIIHHIIIIIIIIIIHGHFGIIHIHHIIIIIIIIIIIIIIIIIIIIIHHIHIIIIHIIIIHIIIIIIIIIIIIIIIIIIIIIHIIIIIIIIIIIIIIIIIIIIIIIIIIIIIIHHIHIIIIIIIIIIIIHIIIIIIIIIIIIIIIIIIIIIIIIHIIIIIIIIIIIIIIIIIIIIIIIIIIIIIIIIIIIIIIIIIIIIIIIIIIIIIIIDDDDD
@HISEQ:969:HM2KJBCX2:2:1102:19378:89284 2:N:0:ACTATGCA
GTAGTGTCAACACCCAACTATCCCTATTAATCATTACGGTGATCCTAGAAACCAACAAAATAGAACCATGCCGTCCTATTCTATTATTCCATGCTAATGTATTCGAGCAAAAATGCCTGCTTTAAACACTCTAATTTTTTCAAGGTAAAGGTCCTGGATCCGCAAGACACCCAATAAAGGACATCAAGTTTCTCCAGAAGGTGAGAAATCAACAGTAACAGTTCATACCCCTTAAGGCATGACCATCACGTCAATCCCGAAATTCAACTACGAGCTTTTTAACTGCAACAACTTTAATATACGCTATTGGAGCTGGAATTACCGCGGCTGCTGGCACCAGACTTGCCCTCCAA
+
DDDDDHIIIIIIIIIIHHIIIIIIIIIIIIIIIIIIIIHIIIIIIIIIIIIIHIIIIIIIIIHIIIIIIGGHIIIIIIIHIHIIIIIIHIIIHGHIIHHHHCFHHIIHHIIIIIHIIIIIIIIIIIIHIIIIIIIIIIIIHIIIIIIIIIIIIIIIIIIIIIHIIIIIIIIIIIIIIIIIIIIIIIIIIIHIIIIIIIIIIIIIIIIIIIIIIIIIIIIIIIIIIIIIIIIIIIIIIIIIIIIIIIIIIIHFIIIIIIIIIIIIIIIIIIIIIIIIIIIIIIIIIIIIIIIIIIIIIIIIIIIIIIIIIIIHIIIIIIIIIIIIIIIIIIIIIIIIIIIIIIIIIIIIDDDDD
@HISEQ:969:HM2KJBCX2:2:1102:19854:89520 2:N:0:ACTATGCA
GTAGTGTCAACACCCAACTATCCCTATTAATCATTACGGTGGTCCTAGAAACCAACAAAATAGAATCATCCGTCCTATTTTATTATTCCATGCTAATGTATTCAAGCAAAATGCCTGCTTTAAACACTCTAATTTTTTCAAAGTAAAGGTCCTGGTTCCCCGCGGCACCCAATTAAGGACATCGCGGTTCTCCAGAAGGTGAGAAATTGACTACACCAGTTCATACCCCTTAAGGCACGACCGATGTGTCAATCCCGAAATTCAACTACGAGCTTTTTAACTGCAACAACTTTAATATACGCTATTGGAGCTGGAATTACCGCGGCTGCTGGCACCAGACTTGCCCT
+
DDDDDIIIIIIIIHIIIIIIIIIIIHIHIIIIIHIIIIIIIIIIIIIIHIIHIIHIHHIHHIIHFHIIHIIIHIIHIIHHIIHIGHIIIIIHIGIIIIIIHIIIIHGIIHIHHHHHIIIIIIEHHIHIIIHHHHHIHIIIHGHHHIIIIIIIIIHIFIHIIIIIIIIIHHIHIIIHIIIIIIIHIIIIIIIHIIIIIIIIHIHIIIIIIIIIIIIIIIIIHIIIIIIIIHHIIIIIIIIIIIIHHGIIIHHECIIIGIIIIHHIIIIIIIIIIIIHIIIIIIHIIIIIHHHHHIIIIIIIIIHIIIIIIIIIIIIIIIIIIIIIIIIIIIIIIIIIIIIIIIDDDDD
@HISEQ:969:HM2KJBCX2:2:1102:18458:89881 2:N:0:ACTATGCA
GTAGTGTCAACACCCAACTATCCCTATTAATCATTACGGTGATCCTAGAAACCAACAAAATAGAACCATGCCGTCCTATTCTATTATTCCATGCTAATGTATTCGAGCAAAAATGCCTGCTTTAAACACTCTAATTTTTTCAAGGTAAAGGTCCTGGATCCGCAAGACACCCAATAAAGGACATCAAGTTTCTCCAGAAGGTGAGAAATCAACAGTAACAGTTCATACCCCTTAAGGCATGACCATCACGTCAATCCCGAAATTCAACTACGAGCTTTTTAACTGCAACAACTTTAATATACGCTATTGGAGCTGGAATTACCGCGGCTGCTGGCACCAGACTTGCCCTCCAA
+
DDDDDIIIIIIIIIIIIIIIIIIIIIHIIIIIIIIIIIIIIIGIHIIIIIIIIIIIIHHIIIIIIIIIIIHHIIIIIHIIIIIIIIIIHHIIIIIIFHHHIIIIIIIIIHHHIIIIIIIIIIIIIHIIIIIIIIIIIIIIIIHIHIHIHIIIIIIIIIHIIIIIIIIIIIIIIIIIHIIIIIIIIIIIIIHIIIIIIIIIIIIIIIIIIIIIIIIIIHIIIIIIIHIIIIIIIIIIIIIIIIIIIIIHIIIIIIIIIIIIIIIIIIIIIIIIIIIIIIIIIIIIIIIIIIIIIIIIIIIIIIIIIIIIIIIIIIIIIIIIIIIIIIIIIIIIIIIIIIIIIIIIIIIIDDDDD
@HISEQ:969:HM2KJBCX2:2:1102:19812:89992 2:N:0:ACTATGCA
GTAGTGTCAACACCCAACTATCCCTATTAATCATTACGTCAATCCTAGAAACCAACAAAATAGGATCAAACGTCCTATTTCATTATTCCATGCTAATGTATTCAAGCGTTAGCCTGCTTTAAACACTCTAATTTTTTCAAAGTAACAGTCCTGTTTCCCTGCAACACCAAATTAATGACATTACAGTTCTTCAAGAAGGAGGAACCAGTAAAGCCAGTACATACCAGAGGCACGACCAACCTACTAATCCCGAAATTCAACTACGAGCTTTTTAACTGCAACAACTTTAATATACGCTATTGGAGCTGGAATTACCGCGGCTGCTGGCACCAGACTTGCCCTCCAA
+
DDDDDIIIIIIIIIIIIIIIIIIIIIIIIIIIIIIIIIIIIIIIIIIIHIIIHIIIIIHIIIIIIIIIIIIIIIIHIIIIIIIIIIIIIIIIIIIIIIIIIGHIIIIIIIIHIIIIIIIIIIIIIIIIIIIIIIIIIIIIIIIIIIIIIIIIIIIIIIIIIIIIIIIIIIIHIIIIIIIIIIIIIIIIHIIIIIIIIIIIIIIIIIIIIIIIIIIIIIIIIIIIIIIIIHIIIIIIIIIIHHHHGIIHIIIIIIIIIIIIIIHIIIIIIIIIIIIIIIIIIIIIIIIIIIIIIIIIIIIIIIIIIIIIIIIIIIIIIIIIIIIIIIIIIIIIIIIIIIIIIDDDDD
@HISEQ:969:HM2KJBCX2:2:1102:4090:89965 2:N:0:ACTATGCA
GTAGTGTCAACACCCAACTATCCCTATTAATCATTACGGTGATTCAGAAACCAACAAAACAGGACCACCGTCCTATTTTATTATTCCATGCTAATGTATTCAGACATAAGCCTGCTTTGAACACTCTAATTTTTTCAAGGTAAAGGTCCTGGTTTCCTACCACGCTAAATTAATAACATGATAGTTCCCCAGAAGGTAGAAATTCTACACGCCAGTACAGACAATAGCCCGACCAACGATAGAACCCCGAAATTCAACTACGAGCTTTTTAACTGCAACAACTTTAATATACGCTATTGGAGCTGGAATTACCGCGGCTGCTGGCACCAGACTTGCCC
+
DDDDDIIGIIIIIIIIIIIIIIIIIIIIIIIIIIIIIIHIIIIIIIIIIIIIIIIIIHEHIIHIIHIIIIIIIIIIIIIIIIIIIIGIIIIIIIIIIIIIIIIIIIIHIIIIIIIIIIHIIIIIIIIIIIIIIIIIIIIIIIIHIIIIHIIIIIIIIIIIIIIIIIIIIIIIIIIIIIIIIIIIIIIIIIIIIIIIIIIIIIIIIIIIIIIIIIIIIIIIIIIIIIIIIIIIIIIHHIIIIIIIIIIIIIIIIIIIIIIIIIIIIIIIIIIIIIIIIIIIIIIIIIIIIIHIIIIIIIIIIIIIIIIIIIIIIIIIIIIIIIIIIIIIIIIIIDDDDD
@HISEQ:969:HM2KJBCX2:2:1102:7244:90658 2:N:0:ACTATGCA
GTAGTGTCAACACCCAACTATCCCTATTAATCATTACGGTGATCCTAGAAACCAACGAAATAGAATCAGTCCGTCCTATTTCATTATTCCATGCTAATGTATTCAGACGTTAGCCTGCTTTAAACACTCTAATTTTTTCAAAGTAACAGTCCTGATTTCCCATCACACCAAATAAATGGCATGAAAGTTCCTCAGAAGGTAGAGATTCATCTCACCAGTGCAGACAATTAAGCCTGACCAATGGGTAAACCCCGAAGTTCAACTACGAGCTTTTTAACTGCAACAACTTTAATATACGCTATTGGAGCTGGAATTACCGCGGCTGCTGGCACCAGACTTGCCCTCCAA
+
@DDDDHGHIIFEHEE@FHHHIIIIIHHHHHHHH@1DHGHHEGHIHEHEEHHIHHHEICHHHHHE@CG@FHIH=GEHICEEFHHFHHHHC@@HHIIHIFHIIHHHHHHHACHHHGEFIIHEHHIHHIHEEGHIIIIHIHGICIHHHGCCHEHHCCHHHHHHHCGIIIIIHHHHHIEHGICHIHHIHHHHEGIHHHG@FHCFFFHHFHHGIHIHHIFHIHHEHHEHIIIHIIIHHHFHHHHCIIHFHGFFCG<HIHGFEHGFIIIHHGEHIHGEHECHHIIHIHIIIIHIHIHIHIIIHIHHFHGEIHHHHHHFGCIIHHHHHIIIIIHIIIHHGEF<GEHHHEHDCDDD
@HISEQ:969:HM2KJBCX2:2:1102:2814:91272 2:N:0:ACTATGCA
GTAGTGTCAACACCCAACTATCCCTATTAATCATTACTTCAGTCCTAGAAACCAACAAAATAGAACCAAAGTCCTATTCCATTATTCCATGCTAATATATTCAAGCAAACATGCCTGCTTTAAACACTCTAATTTTTTCAAAGTAAAAGTCTTGGATCCCTAGCGCACTCAATTAAGAGCACACTAGTTCCCCAAAAGGAAAAGCCCAAAGTTGCAGTACAAACCTTTCGGTTGACGGCAACTATAAGCCCAAAATTCAACTACGAGCTTTTTAACTGCAACAACTTTAATATACGCTATTGGAGCTGGAATTACCGCGGCTGCTGGCACCAGACTTGCCCTCCAA
+
DDDDDIIIIIIIIIIIHIIIIIIIIIIIIHIIIIIIIIIIIIIIIHIIIIIIIIIIIIGIIIHHHIIHIIIIIHIIIIGEHIIHIIIHIIHGIHHHIIIIIIIIIIIIIIIIHIIIIIHIIIIIIIIIIIIIHIIHIGGIIIIIIIIIIIIIIIHIIIIIIIIIIIIIIIIIHIIIIIHIIIIIIIIIIHIIIIIIIIIIIIHIIIIIHIIIIIIIIIIIIHIIIIIIIIIIIIIIIIIIIIHHFIIIIIIIIIIIIIIHIIIIIIIIIIIIIIIIIIIIIIIIIIIIIIIIIIIIIIIIIIIIIIIIIIIIIIIIIIIIIIIIIIIIIIIIIIIIIIIIIDDDDD
@HISEQ:969:HM2KJBCX2:2:1102:2997:91683 2:N:0:ACTATGCA
GTAGTGTCAACACCCAACTATCCCTATTAATCATTACGGTGGTCCTAGACCAACAAAATAGAACCAACGTCCTATTCTATTATTCCATGCTAATCTATTCAAGCAAAAGCCCGCTTTAAACACTCTAATTCTTTCAAGGTAATGGTCCTGGTTCCCCGACACACCCAATAAAGGGCATACCGGCTCACCAGAAGGATAGACCCGACAACAGACAGTACTCGCCAGAGACGGACCGCCCGGTCAGGTCTAAAATTCAACTACGAGCTTTTTAACTGCAACAACTTTAATATACGCTATTGGAGCTGGAATTACCGCGGCTGCTGGCACCAGACTTGCCCTCCAA
+
@D@DDIIHHIHEHIIIHGIIIIIIIIIIIIGIIIIIIIIIEDHFHHHEHIHHHGHCHHHHEHIHEEHHHHHFECCCHIIIHHICG@GHIIGH@E@GHHHEHGFHIIIIHHHEGHHGEHB@HGGGHHGHFH3HFHIHHIIIIHIHHHHGEEGHCEIHEHIIIIIIIGIIIIIIIHHHHHH?HHHGHEHHIHIIIHHIIHEFHDHHHGIHIHHHHHIIIHCDC?FHIHHIIIHIIIHIHIIHHCIHHIIHIIIIIIIIIIIIIIIIIIIIIIIIIIIIIIIIIIIIIIIIHIIIIIIIIIIIIIIIIIIIIIIIIIIIIIIIIIIIIIIIIIIIIIIIIIDDDDD
@HISEQ:969:HM2KJBCX2:2:1102:16326:91437 2:N:0:ACTATGCA
GTAGTGTCAACACCCAACTATCCCTATTAATCATTACTCATTTCACCAAAAACCAACAAAATTCGAGACACGAGTCCTAACTTATTATTCCATGCTAATGTATTCATAACTTTCAGCCTGCTTTAAACACTCTAATTTTTTCAAAGTAAAGGTCCTGGATTGCGAACCCAACCCAGTAAAGGGCAGGAACGTTCTCCAGGAAGATGGTAAGCGCGCATCGGCACTCACACACGATACCGTGGCGGGCCAAGCGCACTATACCAGAAATCCAACTACGAGCTTTTTAACTGCAACAACTTTAATATACGCTATTGGAGCTGGAATTACCGCGGCTGCTGGCACCAGACTTGCCCTCCAA
+
DDDCDHIHIHIIHEHEHGIFIFHHHHIIHIHIIHHHHIIEHIIHHHHHIIIEHHIIIIHIHIHIIHFHHIIHHIIHIIIIIIIIIIIIIHHIIIFHIIIGHFGHCHIHHFHIIIIIIIIHIHHIIIHIIGIIIIIHHIHIIIIIIIHIIHFHHEHIIIIIIGIHHHGHHIIIHIIHIIHHHHIHIHHIIIIHHHHIIHIIIIHHHHFIHIIIIIHIHHIIHIIIHIIIIIIIHIHIIHIHIIIIIHIIIIIIHIHHHHIIIIIHIHHHIIHHIIIIIIIIIHHHGHIIIIIIIIHIHIIHIHHIGIIIIIIIIIHIIIIHHIHHHIHIIIIIIHHHIIGIIIIIHIHIIHIIIDDDDD
@HISEQ:969:HM2KJBCX2:2:1102:7230:92610 2:N:0:ACTATGCA
GTAGTGTCAACACCCAACTATCCCTATTAATCATTACGGTGATCCTAGAAACCAACAAAATAGAATCATGCCGTCCTATTTTATTATTCCATGCTAATGTATTCAAGCAAAATGCCTGCTTTAAACACTCTAATTTTTTCAAAGTAAAGGTCCTGGTTCCCCGCGACACCCAATTAAGGGCATCGCGGTTCTCCAGAAGGTGAGAAATTGACTACACCAGTTCATACCCCTTAAGGCACGACCGATGTGTCAATCCCGAAATTCAACTACGAGCTTTTTAACTGCAACAACTTTAATATACGCTATTGGAGCTGGAATTACCGCGGCTGCTGGCACCAGACTTGCCCTCCAA
+
DDDDDIIIIIIHIIIIIIIIIIIIIIIIHIIIIIIHIIIIIIIIIIIIIIIIIIIIIIIIIIHIIIIHHHHHIIHIIHIHIIIIIIIIIEHHIGIHIIIIIHIHIIGHIIIIIIIIIIIIIIIHIIIIIIIIIIIIIIIHIIIIIIIIIIIIIIIIIIIIIIIIIHIIIIHIIIIIIIIIIIIIHIIIIIIHIIIIIIIIHIHIIIIIIIIIIIIIIIIIIIIIIHIIIIIHIIIIIIIIHIIIIIIIIIHIIIIIIIIIHHIIIIIIIIIIIIIIIIIIIIIIIIIIIHIIIIIIIIIHIIIIIIIIIIIIIIIIIIIIIIIIIIIIIIIIIIIIIIIIIIIIIIIDDDDD
@HISEQ:969:HM2KJBCX2:2:1102:7793:92563 2:N:0:ACTATGCA
GTAGTGTCAACACCCAACTATCCCTATTAATCATTACGGTGATCCTAGAAACCAACAAAATAGAACCATGCCGTCCTATTCTATTATTCCATGCTAATGTATTCGAGCAAAAATGCCTGCTTTAAACACTCTAATTTTTTCAAGGTAAAGGTCCTGGATCCGCAAGACACCCAATAAAGGACATCAAGTTTCTCCAGAAGGTGAGAAATCAACAGTAACAGTTCATACCCCTTAAGGCATGACCATCACGTCAATCCCGAAATTCAACTACGAGCTTTTTAACTGCAACAACTTTAATATATGCTATTGGAGCTGGAATTACCGCGGCTGCTGGCACCAGACTTGCCCTCCAA
+
B@DDBHHIHH1FG@GEEHHHHEHIFHHIHIH@HHIIHIDCGEG@G?HEHHHFFFHHHI?1CFH?FCFCGHEH?G?CEEHEGHHE@GHHGHIC1<C<GHH@GG@GCGE=HCGHIH><CGHFAEIHHEEHGFCIHGFEGB<?FHHHAGHHHEFHEEH%CHDDHG<HFHCHFHGHGFDG?FHCIGGH8HHHG@GCEHFGCHG;IHF?EIIIHEHHHCHHHHHHCHH?HGHC$8EHCG@GCHHG>CCEHHHGHHGCHCEC<@HHGG@HHGIHHIFHF1EHFHEGC<1<?HHH@@FGEIHGIHHGIHHHHIIHHHEC@CFHCFIHHIHHEGFHEIHHHEIHG@CEGEHHHC=EDBDD@
@HISEQ:969:HM2KJBCX2:2:1102:16776:92546 2:N:0:ACTATGCA
GTAGTGTCAACACCCAACTATCCCTATTAATCATTACGGTGGTCCTAGACCAACAAAATAGAACCAACGTCCTATTCTATTATTCCATGCTAATCTATTCAAGCAAAAGCCCGCTTTAAACACTCTAATTTTTTCAAGGTAATGGTCCTGGTTCCCCGACACACCCAATAAAGGGCATACCGGCTCACCAGAAGGATAGACCCGACAGCAGAACAGTACTCGCCAGAGACGGACCGTCCGGTCAGGCCTAAAATTCAACTACGAGCTTTTTAACTGCAACAACTTTAATATACGCTATTGGAGCTGGAATTACCGCGGCTGCTGGCACCAGACTTGCCCTCCAA
+
DDDDDIIIIIIIIIIIIIIIIIIIIIIIIIIIIIIIIIIIIIIIIHIIIIIHIIII@HHHIIIIIGIIIHEHIIIIIIIHIIIIIIGIIIEHHIIIHHIIIIIIHIIIIIHIIIIIIIIIIGIIIIIIIIIIIHIIIIIIIIIIIIIIIIIIIIIIIIIIIIIIIIIIIIIHIIIIIIIIIIIIIIIIIIIIIIIHIIIIIIIIIIIIIIIIIIIIIIIIIIIIIIHIHIIHHIIIIIIIIIIIIIHIIIIIIIIIIIIHEIHGIIIIIIIIIIIIIIIIIIIIIIIIIHIGIIIHFFGIIIIIIIIIIIIIIIIIIIIIIIIIIIIIIIIIIIIIIIIDDDDD
@HISEQ:969:HM2KJBCX2:2:1102:8145:93164 2:N:0:ACTATGCA
GTAGTGTCAACACCCAACTATCCCTATTAATCATTACGTCGATCCTAGAAACCAACAAAATAGAATCAAACGTCCTATTTCATTATTCCATGCTAATGTATTCAAGCGTAAGCCTGCTTTAAACACTCTAATTTTTTCAAAGTAACAGTCCTGATTCCCCACGACACCAAATTAATGACATCGCGGTTCTTCAGAAGGTAGGAACCGATAATGCCAGTGCGTACCGAGGCACGACCAACAATTCGATCCCGAAATTCAACTACGAGCTTTTTAACTGCAACAACTTTAATATACGCTATTGGAGCTGGAATTACCGCGGCTGCTGGCACCAGACTTGCCCTCCAA
+
ADDDDIIHGECHHCEHIIIIFHIHHIIIHIIIIIIIIIIIHHIHIHHHHIHHCHHIIHHIIHIIIIHIHHHEFCHHHHGHEHGHHIIH?@CGHHIHIIIIIIHIHIHIHIIHHHHHHHIIHHHGIIIHHIIIHHFFHHHHHIIIHHHHHHHIHIIIIIHHHHIIIIIIIIIHIIHHHHHIHIIIIIHHHHIIHIHHHIIIIIIIIIIIHIIHHIGIHHGIHHIIIIIHHIIIIIIIIIIIHGD@HHIIIIIIHIIIIHIHHHHHIIHIIIIIHIIIIIIHHHHHHHHHIIIIIIIIIIIIIIIIIIIIIIIIIIIHIIIIIIIIIIIIIIIIIIIIIIIHDDDDD
@HISEQ:969:HM2KJBCX2:2:1102:20816:93584 2:N:0:ACTATGCA
GTAGTGTCAACACCCAACTATCCCTATTAATCATTACGGTGGTCCTAGAAACCAACAAAATAGAACCACAACGTCCTATTCTATTATTCCATGCTAATCTATTCAAGCAATAGCCCGCTTTAAACACTCTAATTTTTTCAAGGTAATGGTCCTGGCTCCCCAACACACCCAATTAAGGACATACTGGTTCACCAGAAGGAAGACCCGACAACAGGACAGTACTCGCCAAAGACGGACCGCCCGGCCAAGTCTAAAATTCAACTACGAGCTTTTTAACTGCAACAACTTTAATATACGCTATTGGAGCTGGAATTACCGCGGCTGCTGGCACCAGACTTGCCCTCCAA
+
DBDDDIIIHIIIIIIIIIIIIIIIIIIIIIIIIIIIIIHHHIIIIIIIIIIGIIIIIIIIIIFHIIIIIIIIHEHIIIIGGHHIIIIIIIIIGHHHHHGFHFGHHIHHHHGHCHGHHHIIIHHIIIIHHHHHIIHIIHHHIIIHHHGHHHIIHDHEHHIHHHHHHHIIHHIIHHGHHHIGIHIIIIIIIIIIHIIIHIIHIHHIHIIIIIIIIIIIIIIIIIHIIIIIIHHGIIGIIIIIIIIIIHIIIIHIIIIIIIIIIIIIIIIIIIIIIIIIIIIIIIIIHIIIIHHIIIIIIIIIIIIIIIIIIIIIIIIIIIIIIIIIIIIIIIIIIIIIIIIIIHDDDDD
@HISEQ:969:HM2KJBCX2:2:1102:11312:94504 2:N:0:ACTATGCA
GTAGTGTCAACACCCAACTATCCCTATTAATCATTACGGTGATCCTAGAAACCAACAAAATAGAACCATGCCGTCCTATTCTATTATTCCATGCTAATGTATTCGAGCAAAAATGCCTGCTTTAAACACTCTAATTTTTTCAAGGTAAAGGTCCTGGATCCGCAAGACACCCAATTAAGGACATCAAGTTTCTCCAGAAGGTGAGAAATCAACAGCGACAGTTCATACCCCTTAAGGCATGACCATCACGTCAATCCCGAAATTCAACTACGAGCTTTTTAACTGCAACAACTTTAATATACGCTATTGGAGCTGGAATTACCGCGGCTGCTGGCACCAGACTTGCCCTCCAA
+
ADDDDIIIIIHIIIIIIIIIHEHIIIIIIHFHEHHHIFHEGHIHIIIIIGHFFEHHGHGHIIH@EHFHGHHIIGHHHHHIHHHHHIHIIFHIGHHCHHHHHHHIFIEHHIEEHIIIHIIIHGHHIHIIHIHHHIIIIHIHGIIIHHHIIIIIHIHHDHDEHHHIHFEHGIIIIIIIHIIIHHHIIHHIHHHHHIIIIIIHHIIIIHIHGIHIIHIHIHIIHGIIIIIIIGIHHIHIIIIIHHGHHIIIIIGFIHIHHIIIHIIIIIIHHCIIIIIIIIIIIIIIIIIIIIIHHIHHIIIIHIGHHIIIIIHHIHIIIIIIIHIHIIIIIIHIHIIIIIIIIIIIIIHIDCDDC
@HISEQ:969:HM2KJBCX2:2:1102:3255:93897 2:N:0:ACTATGCA
GTAGTGTCAACACCCAACTATCCCTATTAATCATTACGTCAATCCTAGAAACCAACAAAATAGGATCAAACGTCCTATTTCATTATTCCATGCTAATGTATTCAAGCGTGTGCTTGCTTTAAACACTCTAATTTTTTCAAAGTAACAGTCCTGATTCTCCATGACACCAAATTAATGACATCACAGTTCATCAGAAGGGAGAAATCAATGATGTCAGTACATACCAAAGGCATGACCGGCACCTTGATCCCGAAATTCAACTACGAGCTTTTTAACTGCAACAACTTTAATATACGCTATTGGAGCTGGAATTACCGCGGCTGCTGGCACCAGACTTGCCCTCCAA
+
DDDDDGIHIIIIIHIIIIIGIIHHIIIIGIIIIIIIIIIIIIIIIIIIIIIIIIIIIIIIIIIIHHIIHHHIIHIIIIHIIIIIIIIHHIIGHIIIIFHIIIIIIIHIIGIIIIIIIIIIIIIIHHHIIIIIIIIIIIIIHIHIIIIIIIIIHHHHIIIIIIIIIHIIIIIIIIHHIIIHIIIIIIIIIIIIIIHIIIIIIIIIIIIIIIIIIIIIIIIIIIIIIIIIIIIIIIIIHIIIIIIIHIIIHIIIIIHIIIIIIIIIIIIIIIIIIIIIIIIIIIIHIIIIIIIIIIIIIIIIIIIIIIIIIIIIIIIIIIIIIIIIIIIIIIIIIIIIIIIIIDDDDD
@HISEQ:969:HM2KJBCX2:2:1102:20756:94786 2:N:0:ACTATGCA
GTAGTGTCAACACCCAACTATCCCTATTAATCATTACGGTGATCCTAGAAACCAACAAAATAGAACCATGCCGTCCTATTCTATTATTCCATGCTAATGTATTCGAGCAAAAATGCCTGCTTTAAACACTCTAATTTTTTCAAGGTAAAGGTCCTGGATCCGCAAGACACCCAATTAAGGACATCAAGTTTCTCCAGAAGGTGAGAAATCAACAGCGACAGTTCATACCCCTTAAGGCATGACCATCACGTCAATCCCGAAATTCAACTACGAGCTTTTTAACTGCAACAACTTTAATATACGCTATTGGAGCTGGAATTACCGCGGCTGCTGGCACCAGACTTGCCCTCCAA
+
DDDDDIHIHIIIIIIIIHIIIHIIIIIIIIIIIGIIIIIHHHIIHIIIHIIEHIIIIIIIIIHIIHIIIHGIIHHHIIHIIIHHIIHHHHIHIIIIIIIHHFHHHIHIIIIIIHHHIIIIHIIHIHHHGHHIHHIIIIIIIIIIIIIIIIIHIHGIHHIIIIIIIIIHIIHIIIIIIIIIIIIIIIHIIHHIIIIIIIIIIIIIIIIIIIIIIIIIIHIIIIIIIIIIIIIIIIIIIIIGHIGIIIIHIHHFIIIIIIIIIIIIIIIIIHIIIIIIIIIIHHIIIIIIIIIIIHIIIIIIIIIIIIIIIIIIIIIIIIIIIIIIIIIIIIIIIIIIIIIIIIIIIIIIDDDDD
@HISEQ:969:HM2KJBCX2:2:1102:13512:97530 2:N:0:ACTATGCA
GTAGTGTCAACACCCAACTATCCCTATTAATCATTACATCGATCCTAGAAACCAACAAAATAGAATCGGATGTCCTATTTCATTATTCCATGCTAATGTATTCAAGCGTGAGCCTGCTTTAAACACTCTAATTTTTTCAAGGTAACAGTCCTAATTCCCCGTGACACCAAATTAATGGCATTACGGTTCTTTAGAAGGTGAGAAATCAATAATATCAGTACATACCAACGGCATGACCGAAACATTGATTCCGAAATTCAACTACGAGCTTTTTAACTGCAACAACTTTAATATACGCTATTGGAGCTGGAATTACCGCGGCTGCTGGCACCAGACTTGCCCTCCAA
+
CDDDDIIIIHHIIIIIIIIIIIHIIIIIIHIIGIIIHIIIIIIGIIIIIIIHIIIIIIIGIIIIIIIHIIIHIFHHIIIIIIIIIIIGIIIIHHGIIIIIIIIIIIIHIHIIIIIIIIIIIHIIIIIIIIIIIIIIIIIIIIIIIIIIIIIIIIIIHIIIIHIIIIIIIIIIIIIIHIIIIIIHIIIIIIHIIIIIIIHIIIIIIIIIIIIIIIIIIIIIIIHIHIIIIIIIIIIIIIIIIIIIHHIHIIIIIIIIIHHIIHIIIIIIIIIIIIIHIIIIIIIIIIHIIIIIIIIIIIIIIIIIIIIHIIIIIIIIIIIIIIIIIIIIIIIIIIIIIIHIIIDDDDD
@HISEQ:969:HM2KJBCX2:2:1102:10168:97532 2:N:0:ACTATGCA
GTAGTGTCAACACCCAACTATCCCTATTAATCATTACGGTGATTCAGAAACCAACAAAACAGGACCACCGTCCTATTCTATTATTCCATGCTAATGTATTCAGACGTAAGCCTGCTTTGAACACTCTAATTTTTTCAAGGTAAAGGTCCTGGTTTCCCACCACGCTAAATTAATAACATGATAGTTCCCCAGAAGGTAGAAATTCTACACACCAGTACAGACTTGTTAGCCCGACCAACGGTAGAATCCCGAAATTCAACTACGAGCTTTTTAACTGCAACAACTTTAATATACGCTATTGGAGCTGGAATTACCGCGGCTGCTGGCACCAGACTTGCCCTCCAA
+
CDCDDIIIIIIIIIIIIIHIIIIIIIIIIIIIIIIEHHHIHIIIIIIIIIIHIIIIIHIIIIHHGHEHGCEHHIHHIIIIIIIIGGIIIHIIHIIHIIHHHHIHHIIIIHIIIIIIIIHHHHIIIIIIIIIIHIIIIIHIIIIGIIIIIIHHHIIIIIHIIIIIIIIIHHHIIHIIIIIIIHIIHHIIIIIIIHHIIIIIIIIHIIIIIIIIIIIIIIIIIIIIIIIIIIIIIHHGIIIIHHGGIIIHIIIIIIHGIIIIIIIIIIIIIIIIIIIIIIGIIIHIIIIIIIIHHIIIIIIIIIIIIIIIIIHHHIIGIIIIIIIIIIIIIIIIIIIIIIIIDDDDD
@HISEQ:969:HM2KJBCX2:2:1102:2176:98115 2:N:0:ACTATGCA
GTAGTGTCAACACCCAACTATCCCTATTAATCATTACGTTGATCCTAGAAACCAACAAAATAGGTTCGAACGTCCTATTTCATTATTCCATGCTAATGTATTCAAGCTAAAGCCTGCTTTAAACACTCTAATTTTTTCAAAGTAACAGTCCTAACTCCCCATAACACCAAATTAATGACATCATGGTTCGTCAGAAAGGAGAGACCAATGATACCAGTACGTACCGAAGGCACGACCGACATATTGATCCCGAAATTCAACTACGAGCTTTTTAACTGCAACAACTTTAATATACGCTATTGGAGCTGGAATTACCACGGCTGCTGGCACCAGACTTGCCCTCCAA
+
BDDDDECEFHHHHIHIIIIHHHHHIGIIIHHIGIIIHFHHHFHFHIGEHCHIHHHIIHIHHI?H?FH?FCGHH?CEHHHII?GHFHHCHEHEEHH?IIHHHEIHHFIIIIIHHFEHH@IHHHIIIIIIIHIHIHHHHHHIHIIIIHHHEGIIHHIHIIIHIIIHFHEIIIIGIIIIHIIIHIIII:IIIIHHIIIII'IIIIIIFHIIIIH<IHIIIIIHIIIIIIIIIIHIIIIHGIIIIHHFCIIHIIIIIIIIIIIIIIIIIIIIIIIIIIIIIIIIIIIHIHIIIIIIIHIIIIIIIIIIIIIIIIIIIIIIIIIIIIIIIIIIIIIIIIIIIIIIIDDDDD
@HISEQ:969:HM2KJBCX2:2:1102:18562:98285 2:N:0:ACTATGCA
GTAGTGTCAACACCAACTATCCCTATTAATCATTACGTCAATCCTAGAAACCAACAAAATAGGATCAAACGTCCTATTTCATTATTCCATGCTAATGTATTCAAGCGTTAGCCTGCTTTAAACACTCTAATTTTTTCAAAGTAACAGTCCTGTTTCCCTGCAACACCAAATTAATGACATTACAGTTCTTCAAGAAGGAGGAACCAGTAAAGCCAGTACATACCAGAGGCACGACCAACTTACTAATCCCGAAATTCAACTACGAGCTTTTTAACTGCAACAACTTTAATATACGCTATTGGAGCTGGAATTACCGCGGCTGCTGGCACCAGACTTGCCCTCCAA
+
DDDDDIIIIIIIIIIIIIIIIIIIIIIIIIIIIIIIIIIIIIIIIIHGHIIIIIIGIIHIIFFHIIIIIHGHHIIIIIIIHIHIIHIHHIGHHIIIIHHIHIIIIIIIHHEIIIIIIIIIIIIIIIHIIIHIIIIIIIIHIHIIIIIIIIIIIIIIIIIIIIIIHHIIHIIIIIIIIIIIIIHIHIIIIIIIIIIIIIIIIIIIIIIIIIIIIIIIIIIIIIIIIIIIIIIIIIIIIIIIIIHHIIHHIHIHIIIIIIIIIIIIIIIIIIIIIHIIIIIIIHIIIHHHHIIIIIIIHHHHIIIIIIIIIIIIIIIIIIIIIIIIIIIIIIIIIIIIIIIIDDDDD
@HISEQ:969:HM2KJBCX2:2:1102:13690:98625 2:N:0:ACTATGCA
GTAGTGTCAACACCCAACTATCCCTATTAATCATTACCTCAATGCTCTACAAAACCAACAAAATAGAACCGAGGTCCTATTCTATTATTCCATGCAACATTATTCAGGCGTAAGGCCTGCTTTAAGCACTCTAATTTTCTCAAAGTAAACGCATCGGCCACCGAAAACACCCAATAAAGGACATCAACGGCCAACCGATTAATTAGGACCAGACATGTAGTAACAGCAATCAAGCGTACCACATGCTAGTGCCCGAGATCCAACTACGAGCTTTTTAACTGCAACAACTTTAATATACGCTATTGGAGCTGGAATTACCGCGGCTGCTGGCACCAGACTTGCCCTCCAA
+
DBD0BG<CGEFHHHGGEHHIIIH?GF@C11<<1<<<CGEHHEEEEH?FCFE@CCGHHECE<FEF1D?GGHCE?H<<CH@GEHHHHEHHG1G@GHHFCG?CF<GHHGC<@CGEDE<1GDEH1?HFHEEHB1<FEH?1DHCCHHHHHHGHAHHEEE??HADCEHEHCDHIIE/<D?CGH/DF<GDCHECF@EEHHE<EEF06HCG@G?D6BFE?CFCCDAAGHH<1.HC>GD<<@C<5GEHGCEHG?G<CHHC<1<F?EIIIHHHC@CGC1@IHH@CHD<<?IHD<D11111C<11<GIHIIHEHFG?G@?HCGECC<F<//?CEHCHIHGC@@HGCCGHHHEC=HD@@B0
@HISEQ:969:HM2KJBCX2:2:1102:15619:98827 2:N:0:ACTATGCA
GTAGTGTCAACACCCAACTATCCCTATTAATCATTACGGTGATCCTAGAAACCAACAAAATAGAACCATGCCGTCCTATTCTATTATTCCATGCTAATGTATTCGAGCAAAATGCCTGCTTTAAACACTCTAATTTTTTCAAGGTAAAGGTCCTGGTTCCACATGACACCCAATTAAGGACATCATGCTTCTCCAGAAGGTGAGAAATCAACTGCGACAGTTCATACCCCTTAAGGCACGACCATCACGTCAATCCCGAAATTCAACTACGAGCTTTTTAACTGCAACAACTTTAATATACGCTATTGGAGCTGGAATTACCGCGGCTGCTGGCACCAGACTTGCCCTCCAA
+
DDDDDIIIIIIIIIIIIIIIIIIIIIIIIIIIIIIIIIHIIIIIIIIIIIIIIIIIIIIIIIIIIIIIIEHIGHIIIIIIHHIIIIIIIIIIIIIIIIHEGHHHIIHIIIIIIIHIIIIIIIIIIIIIIIIIIIIIIIIIIIIIIIIIIIIIIIIIIIHIIIIIIIIHHIEIIIIIIIIIIIIIIIIIIIIIIIIIIIIIIIIIIIIIHIIIIIIIIIIIIIIIIIIIIIIIIIIIIIIIIIIIIIIIIIHIIIIIIIIIIIIIIIIIIIIIIHIIIIIIIIIIIIIIIIIIIIIIIHIIIIIIIIIIIIIIIIIIIIIIIIIIIIIIIIIIIIIIIIIIIIIIIIIDDDDD
@HISEQ:969:HM2KJBCX2:2:1102:15739:99422 2:N:0:ACTATGCA
GTAGTGTCAACACCCAACTATCCCTATTAATCATTACGTCGATCCTAGAAACCAACAAAATAGAATCAAACGTCCTATTGCATTATTCCATGCTAATGTATTCAAGCGCGAGCCTGCTTTAAACACTCTAATTTTTTCAAAGTAACAGTCCTGATTTCCCACGACACCAAATTAATGACATCGTGGTTCGTCAGAAGGTAGGAATCAATTTGACCAGTACGTACCGAGGCACGACCGATCAACTGATCCCGAAATTCAACTACGAGCTTTTTAACTGCAACAACTTTAATATACGCTATTGGAGCTGGAATTACCGCGGCTGCTGGCACCAGACTTGCCCTCCAA
+
@@@@DCCC1<DH1G0<<E1<C<D11<<1@C1<11D1FC1<//E10<1<<<GC1DGHE@F@111DF11<1110<D0<<<C111<CFG11<11<111@1D?DF<EE>11DHB<>/HIHHF@6FF@G<H6@F@CDF1GF?HHIHEHHGGDCFHIHGB..CHCEB@AFA8FEGGCHFIHHFHGHIIHH?D<HHHIHHGHIIHFHHEHHHFHHEHFCC=EGEEDHHFCEHHH@CC<HGCH@AG@C<:CB@HEC/GHIHHEEHEHHDIHHEEHHHHHF11HHHHIHEHGEEFFEIHFIGDHHECHHHIGHFHIHHHH<EHHGHHHHHHIHIHFIIHHFEEHFIIHGDADDB
@HISEQ:969:HM2KJBCX2:2:1102:15698:99606 2:N:0:ACTATGCA
GTAGTGTCAACACCCAACTATCCCTATTAATCATTACGTCAATCCTAGAAACCAACAAAATAGGATCAAACGTCCTATTTCATTATTCCATGCTAATGTATTCAAGCGTTAGCCTGCTTTAAACACTCTAATTTTTTCAAAGTAACAGTCCTGTTTCCCTGCAACACCAAACTAATGACATTACAGTTCTTCAAGAAGGAGGAACCAGTAAAGCCAGTACATACCAGAGGCACGACCAACCTACTAATCCCGAAATTCAACTACGAGCTTTTTAACTGCAACAACTTTAATATACGCTATTGGAGCTGGAATTACCGCGGCTGCTGGCACCAGACTTGCCCTCCAA
+
CDDDDGHHIHFHHHHIIHHHCGEHGHIIHIGHIGIIHG@HHHHIHGEHGHHHHIIHIFHHHE@EC<GHHICH1DEHIGECEHI?HIH?GH@<G1D@@FFGFHHHHHHHGGIGHGHIHHBEHHHHIIHIHF1CHEHEECGHHHHHHIFHHCHHHHFIHHEHHHHHHECHHG@?HHCHGCGEEHHIIHHEGHHHHHHHFIIHEH@EHHIIIHHEHG@HHIHIIIHIIIHHEIIHHHHHHEHGHFHFDHCHIIIIIHIIHHFHIHHIIIIIIIIIIIHEIIIHHIHGCHHIHHH=IHHGCHIIIHIIHHIIIIIIHIIIIHHIIIIIIHIIIIIHEHIHIIIIHDDDDB
@HISEQ:969:HM2KJBCX2:2:1102:11441:100316 2:N:0:ACTATGCA
GTAGTGTCAACACCCAACTATCCCTATTAATCATTACGGTGATCCTAGAAACCAACGAAATAGAATCAGTCCGTCCTATTTCATTATTCCATGCTAATGTATTCAGACGATAGTCTGCTTTAAACACTCTAATTTTTTCAAAGTAACAGTCCTGATTTCCCATCACACCAAATAAATGGCATGAAAGTTCCTCAGAAGGTAGAGATCCATCTCACCAGTACAGACAATTAAGCCTGACCAATGGGTAGACCCCGAAGTTCAACTACGAGCTTTTTAACTGCAACAACTTTAATATACGCTATTGGAGCTGGAATTACCGCGGCTGCTGGCACCAGACTTGCCCTCCAA
+
0<<<@1GHGGEEH=GHHI@G@CHE1FHECGFEEHFHCH=GCHH?FEC@HEGGHH@G=H=@HHEHIG?FHEHI0D1/DD<<FCCHCGD@1FHG1FE1DCGHH@FEHHG@EC@GH<CAC@E1DFHCGB?HEIHIIIHI@EEHEHIF<GEGFEHHHHEGHGHCGGHHHHHIHGC0DDGHEF?HH@<@EHHDHGCC<<DCE<EFDDFCCG@HCG@G@<DDC?DFCHHHEHG<?IIH@@CD<HH@HEI<DD<B<6C0CD<1<C@CG<1CF0D<F<HHGCFCD1F1D1<<1<EIIH@CHGE<<GCC@HHCC<C1GCFC@HHHCE??IHFIEHEF@IHF<<F<IHEEC<<<<00D
@HISEQ:969:HM2KJBCX2:2:1102:4517:100974 2:N:0:ACTATGCA
GTAGTGTCAACACCCAACTATCCCTATTAATCATTACGTCAATCCTAGAAACCAACAAAATAGGATCGAACGTCCTATTTCATTATTCCATGCTAATGTATTCAAGCGTTAGCCTGCTTTAAACACTCTAATTTTTTCAAAGTAACAGTCCTGTTTCCCTGCAACACCAAATTAATGACATTACAGTTCTTCAGAAAGGAGGAATCAGCGAAGCCAGTGCATACCAGTGGCACGACCAACCTGCTGACCCCGAAATTCAACTACGAGCTTTTTAACTGCAACAACTTTAATATACGCTATTGGAGCTGGAATTACCGCGGCTGCTGGCACCAGACTTGCCCTC
+
BDDDDIIIIIIIIIIIIIIIIIIIIIIIIIHIIIIIIIHIIIIIIIIIIIIIIIIIHIHIIIIIIIIIGIHIIIHIIIHIIIIHIIIGIICHHIIIIHIIIIIIIIIIIIIIHIIIHIHIIIIIIIIIIIIIIIIHHIIIIIIIIIIIIIIIIIIIIIIIIIIIIIIIIIIHIIIIIIIIIIIIIIIIIIIIIIIIIIIIIIIIIIIIIIIIIIIIIHIIIIIIHIIIIIIIIIIIIIIIHHIIIIIIIIIIIIIIIIIIIIIIIIIIIIIIIIHIIIIIIIIIIIIHIIIIIIIIIIIIIIIIIIIIIIIIIIIIIIIIIIIIIIIIIIIIIIIIIIDDDDD
@HISEQ:969:HM2KJBCX2:2:1102:8721:100418 2:N:0:ACTATGCA
GTAGTGTCAACACCCAACTATCCCTATTAATCATTACGGTGATCCTAGAAACCAACAAAATAGAATCATGCCGTCCTATTTTATTATTCCATGCTAATGTATTCAAGCAAAATGCCTGCTTTAAACACTCTAATTTTTTCAAAGTAAAGGTCCTGGTTCCCCGTGACACCCAATTAAGGGCATCGCGGTTCTCCAGAAGGTGAGAAATTGACTACACCAGTTCATACCCCTTAAGGCACGACCGATGTGTCAATCCCGAAATTCAACTACGAGCTTTTTAACTGCAACAACTTTAATATACGCTATTGGAGCTGGAATTACCGCGGCTGCTGGCACCAGACTTGCCCTCCAA
+
DDDDDIIIIIIHIIIIIIIIIIHIIGIIIHIIIIIIHIIIIIIHIIHIIHIHHHIIIIIIIIHHHIIHIIIIGHHIIHIEHIIIIIIIHIIIFHHIHHHHIHHIIHHIIIIHHHGIIHHIIHHBFIHHIHIIHIIIGHHIIIHIIIIIIIIIIIIHHHHIIIIIIIIIIIIIIIIIIIIIIHIIIIIIIHIIIIIIHIIIIIIIIIIIIIIIIIIIIIIIIIIHIIIIIIHIIIIIIHIIIIIIIIIIIHHIIIIIIIIIIIIIIIIIIIIHIIIIIIIIIIHIIIIIIHIIHIIIIIIIIIIIIIIIIIIIIIIIIIIIIIIIIIIIIIIIIIIIIIIIIIIIIIIDDDDD
@HISEQ:969:HM2KJBCX2:2:1102:2013:101036 2:N:0:ACTATGCA
GTAGTGTCAACACCCAACTATCCCTATTAATCATTACATCGATCCTAGAAACCAACAAAATAGAATCGGATGTCCTATTTCATTATTCCATGCTAATGTATTCAAGCGTGAGCCTGCTTTAAACACTCTAATTTTTTCAAGGTAACAGTCCTAATTCCCCGTGACACCAAATTAATGGCATTACGGTTCTTTAGAAGGTGAGAAATCAATAATATCAGTACATACCAACGGCATGACCGAAACATTGATCCCGAAATTCAACTACGAGCTTTTTAACTGCAACAACTTTAATATACGCTATTGGAGCTAGAATTACTGTGGCTGCTAGCACCAGACTTGCCCTCCAA
+
DDDDAHHGIH@GHHHHHHIIHHIIIIIIHIH@HIGHHGIHHHIIFCHHGHHFHEFHHIHHEHHCHHGEEHHHHCHHIGIIFHGHHIH?FHHGGHHIGIIHHHHGHHHHHHHHHHIHHIHIHHHHHIHIIHHHHIHHHIHHIHIIIHIIIIIIIIIIIHHHIIIIIIIIIIIIIIIIIIIIIHIHGIHIIIIIIIIIIIIHIIIIHGHIIIIHIIIIIIHIIIHIHIIIIIIHIIIIIIIIIIHHFDIHHIIHIGIIIIIGIIIIIIIIIIIIIIIIIIIIIIIIIHIHIIIIIIHIIIIIHHIIIIIIIIIIGIIIIHIHIIHIIIIHIIIIIHIIIIHIIIACDDD
@HISEQ:969:HM2KJBCX2:2:1102:20537:100182 2:N:0:ACTATGCA
GTAGTGTCAACACCCAACTATCCCTATTAATCATTACGTCAATCCTAGAAACCAACAAAATAGGATCGTCGTCCTATTTCATTATTCCATGCTAATGTATTCAAGCGTTAGCCTGCTTTAAACACTCTAATTTTTTCAAAGTAACAGTCCTGTTTCCCCGCAACACCAACTTAATGGCATTACGGTTCTACAAGAAGGAGGAATCAGTAAAGCCAGTGCATACCAGTGGCACGACCAACTTGCTGACCCCGAAATTCAACTACGAGCTTTTTAACTGCAACAACTTTAATATACGCTATTGGAGCTGGAATTACCGCGGCTGCTGGCACCAGACTTGCCCTCCAA
+
DDDDDHGHHIIIIIHIIIIIIIHHIIIIIIHHIIIIIIIIGIIIIIIIIIIIEHIIIIIIIIEHIHIIHIIIIIIIIIIIIIIIGHHHHIGIIHIIHHIIIIIHGIHHHHIIIIIHHIHIIIIIHIIIIIIIIIIIIHIIIHHIIIIIIIIHIHIHIIHIIIIIHIIHHIIIIIIHIIIIIIIIIIIIIIIIIIIIIIIIIIIIIIIIIHII<IIIIIIIIIIIFII<IIIIIIII>IIIIIIHIIIIGIIIIIIIIIIIIIIIIIIIIIIIIIIIIIIIIIHGIIIIIIIIIIIIIIHIIIIIIIIIIIIIIIIIIIIIIIIIIIIIIIIIIHIIIIIIDDDDD
@HISEQ:969:HM2KJBCX2:2:1102:20886:100025 2:N:0:ACTATGCA
GTAGTGTCAACACCCAACTATCCCTATTAATCATTACGGTGATCCTAGAAACCAACAAAATAGAACCATGCCGTCCTATTCTATTATTCCATGCTAATGTATTCGAGCAAAAATGCCTGCTTTAAACACTCTAATTTTTTCAAGGTAAAGGTCCTGGATCCGCAAGACACCCAATAAAGGACATCAAGTTTCTCCAGAAGGTGAGAAATCAACAGTAACAGTTCATACCCCTTAAGGCATGACCGTCACGTCAATCCCGAAATTCAACTACGAGCTTTTTAACTGCAACAACTTTAATATACGCTATTGGAGCTGGAATTACCGCGGCTGCTGGCACCAGACTTGCCCTCCAA
+
DDDDDIIHIIIIIIIIHHHIIIIIIIIIIIIIIIIIIHIIIIIIIIIIIHIIIIIHIIIIIIHIIIIIIIIIIHIIIIGIIIIIIIIIIIIIHGIIIHHHIHHHGIIIHIIIIIIIIIIIIIIIIIIIHIIIIIIIIIIIIHIGHIIHHIHHGHHHEHIIIHIIIHHIIIIIIIIIIIIHIHHIIIHHGIIIIIHIIHIIIIIIIIIIIIIIHHIHHHHHHHIIIHHIIIIIIIIIIIIIIHIIIIIHIHHDIIIIIIIIIIIIIIIIIIIIIIIIIIIHIHIIIIIIIIIIIIIIIIHIHIIIIIIIIIIIIIIIIIIIIIIIIIIIIIIIIIIIIIIIIIIIIIIIDDDDD
@HISEQ:969:HM2KJBCX2:2:1103:7630:2809 2:N:0:ACTATGCA
GTAGTGTCAACACCCAACTATCCCTATTAATCATTACGTCAATCCTAGAAACCAACAAAATAGGATCAAACGTCCTATTTCATTATTCCATGCTAATGTATTCAAGCGTTAGCTTGCTTTAAACACTCTAATTTTTTCAAAGTAACAGTCCTGTTTCCCTGCAACACCAAATTAATGGCATTACAGTTCTTCAGAAAGGAGGAATCAGCGAAGCCAGTACATACCAGTGGCATGACCAACCTGCTGACCCCGAAATTCAACTACGAGCTTTTTAACTGCAACAACTTTAATATACGCTATTGGAGCTGGAATTACCGCGGCTGCTGGCACCAGACTTGCCCTCCAA
+
ADDDDIIIIIIIIIIIIIIIIIIIIIIIIHIIGIIIIIIIIIIIIIIIIIIIIHIIIIIIIIIIIIIGFIIIIIIIIIIIIIIIIIIIIIIIGHIIIGHHIIIIIIIIIHIIIIIIIIIHIIIIIIIIIIIIIIIIHIIIHIIIIIHIIIIIIIIIIIIIIIIIIIIIIIIGHIIIIIIIIIIIIIIHIIIIIIIIIIIIIIIIIIIIIIIIIIIIIIIIIIIIIIIIIIIIIIIIIIIIIIIHGIHIIIIIIIIIIIIIIIHHIIIIIIIIIIIIIIIIIIIIIIIIIIIIIIIIIIIIIIIIIIIIIIIIIIIIIIIIIIIIIIIIIIIIIIIIIIIIIDDDDD
@HISEQ:969:HM2KJBCX2:2:1103:11130:3728 2:N:0:ACTATGCA
GTAGTGTCAACACCCAACTATCCCTATTAATCATTACGGTGATCCTAGAAACCAACGAAATAGAATCAGTCCGTCCTATTTCATTATTCCATGCTAATGTATTCAGACGATAGTCTGCTTTAAACACTCTAATTTTTTCAAAGTAACAGTCCTGATTTCCCATCACACCAAATAAATGGCATGAAAGTTCCTCAGAAGGTAGAGATCCATCTCACCAGTACAGACAATTAAGCCTGACCAATGGGTAGACCCCGAAGTTCAACTACGAGCTTTTTAACTGCAACAACTTTAATATACGCTATTGGAGCTGGAATTACCGCGGCTGCTGGCACCAGACTTGCCCTCCAA
+
DDDDDIIIIIIIIHIIIIIIIIIIIIIIIIIIIIIIIIIIIIIIIIIIIIIIHIIIIIIHIHIHCHHHIIIIIIIIIIIIIIIIHIIIIHHHHHIHHHIIIIHIIHIIIIIIIIIIIHIIIIHIIIIIIHIIIIIIIHIIIHIIIIHIIHIIIIIIIIIIIHIIIIIIIIIIIIIIIIIIIIIIIIIIIHIIIIIIIIIIIIIIIIIIIIIIIIIIIIIIIIIIIIIIIIIIIIIIIIIIIIIHIHHIIIIIIIIIIIIIIIIIIIIIIIIIIIIIIIIIIIIIIIIIIIIIIIIIIIIIIIIIIIIIIIIIIIIIIIIIIIIIIIIIIIIIIIIIIIIIIIIDDDDD
@HISEQ:969:HM2KJBCX2:2:1103:21279:2594 2:N:0:ACTATGCA
GTAGTGTCAACACCCAACTATCCCTATTAATCATTACGTCAATCCTAGAAACCAACAAAATAGGTTTGAACGTCCTATTTCATTATTCCATGCTAATGTATTCAAGCAAATGCCTGCTTTAAACACTCTAATTTTTTCAAAGTAACAGTCCTGTTTCCCTGCAACACCAAATTAATGACATTACAGTTCTACAGAAAGGAGGAATCAGCGAGACCAGTTCATACCAGTGGCACGACCAGCCTGCTGACCCCGAAATTCAACTACGAGCTTTTTAACTGCAACAACTTTAATATACGCTATTGGAGCTGGAATTACCGCGGCTGCTGGCACCAGACTTGCCCTCCAA
+
D@BD@FCEHHHIGGDEHDFHCHFIIHHIIIEEF?ECGHGEHIEEHHHHHHHEFGHHHIIGEHEE1D1CFHCHCECCCCCCHHHCE1?@HFC<C1<C1:<ACCFECGFFHI?C1@?CFCC?EEHIFHDCEEEHEGGFDEHHHCCFEH=6<C91/<GBFEHCH;:C<7@;DGH?D<CC0:/C<D<@GCC<</<FE<5HHH<GEC8E7D:/:0C/5C<4<CD11<1FFHIFIIFCIGIIGGGIIFFE:FDIIGIHEEHHHHFCHHEHHEIIIIIHG@DIIIIHIHGHIIIIIHIIHHIIIIIIIIIIIIIIIHIHIIIIIIIIIIIIIIIIIIIHHGIIIIIIIDDDCD
@HISEQ:969:HM2KJBCX2:2:1103:20878:2505 2:N:0:ACTATGCA
GTAGTGTCAACACCCAACTATCCCTATTAATCATTACGGTGATCCTAGAAACCAACGAAATAGAATCAGTCCGTCCTATTTCATTATTCCATGCTAATGTATTCAGACGATAGTCTGCTTTAAACACTCTAATTTTTTCAAAGTAACAGTCCTGATTTCCCATCACACCAAATAAATGGCATGAAAGTTCCTCAGAAGGTAGAGATCCATCTCACCAGTGCAGACAATTAAGCCTGACCAATGGGTAGACCCCGAGGTTCAACTACGAGCTTTTTAACTGCAACAACTTTAATATACGCTATTGGAGCTGGAATTACCGCGGCTGCTGGCACCAGACTTGCCCTCCAA
+
@DDBDIHIIIIIIIIIIIIIIIIIGIIIIIHIIIIIIIIIHIIIIIHIIIIHIIIIHIIIIIHIIIIIIIGIHHHGIIIHHHIIIIIIIIG?GHHHGHHIIHIFHHHHHHIIHHHIHIHHHHHIIIHHHIIHIIIHIIHIHIIHHGHHHHHHHEHHHHIIIIIIIIIHHHIIIIIIIIIIIIIIIIIIIIIIIIIIIIIIIIIIIIIIIIIIIIIIIIIIIIIIIIIIIIIIIIIIIIIIIIIIHHCIIIIIIIIIIIIIIIIIIIIIIIIIIIIIIIIHIIIIIIIIIIIIIIIIIIIIIIIIIIIIIIIIIIIIIIIIIIIIIIIIIIIIIIIIIIIIIIIDDDDD
@HISEQ:969:HM2KJBCX2:2:1103:19246:3327 2:N:0:ACTATGCA
GTAGTGTCAACACCCAACTATCCCTATTAATCATTACGTCAATCCTAGAAACCAACAAAATAGGATCAAACGTCCTATTTCATTATTCCATGCTAATGTATTCAAGCGTTAGCCTGCTTTAAACACTCTAATTTTTTCAAAGTAACAGTCCTGTTTCCCTGCAACACCAAATTAATGACATTACAGTTCTTCAAGAAGGAGGAACCAGTAAAGCCAGCACATACCAGAGGCACGACCAACTTACTAATCCCGAAATTCAACTACGAGCTTTTTAACTGCAACAACTTTAATATACGCTATTGGAGCTGGAATTACCGCGGCTGCTGGCACCAGACTTGCCCTCCAA
+
DDDDDHIIIIIIIIIHIIIIIIIIIGIIIIIIIIIIIIHHHIHHHGHHIIIIIIIIIIIHIIHFIIIIIIH=HCHIIIIIIHIIIIIHIIIIGHIIHHIIIIHIIIIIIIIIHHHHIHIIHHHHHIIIIIIIIHIHIHHHHIIIIIIIIIIIIIHIIHIHIGIHIHIIIIIIIIIIIHHIHIIIIIIIHIIIHHIHIIIIHHIII;IIIIIIIIIIGIIIHIIIIIIIIIIIHIIIIIIIIIIHGIIHIIIIIIHIIIIIIHEIIIIIIIIIIIIIIIIIIIIIIIIIIIIGHGIIIIIIIIIIIIIIIIIIIIIIIIHIIIIIIIIHIIIIHFIIIIIIIDDDDD
@HISEQ:969:HM2KJBCX2:2:1103:10902:4565 2:N:0:ACTATGCA
GTAGTGTCAACACCCAACTATCCCTATTAATCATTACATCGATCCTAGAAACCAACAAAATAGAATCGGATGTCCTATTTCATTATTCCATGCTAATGTATTCAAGCGTGAGCCTGCTTTAAACACTCTAATTTTTTCAAGGTAACAGTCCTAATTCCCCGTGACACCAAATTAATGGCATTACGGTTCTTTAGAAGGTGAGAAATCAATAATATCAGTACATACCAACGGCATGACCGAAACATTGATCCCGAAATTCAACTACGAGCTTTTTAACTGCAACAACTTTAATATACGCTATTGGAGCTGGAATTACCGCGGCTGCTGGCACCAGACTTGCCCTCCCAA
+
DDDCDIIIIIIHHHIIIIHGIIIIIIIIIIIIIIIIIIIIIGIIIIIIIGHHIHIIIIIEHIHIHIIIIIIIIGIIIIHHGHHIHIIIIIIGIIIIIIIIIIIIIIIIIIIIIIIIIIIIIIIIIIIHIIIIIIIIIHIIHIIIIIIIIIIIIHHIIHIIIIIIIIIIIIIIIIIIIIIIIIIIIIIIIIIIIIIIIIIHIIIIIIIIIIIIIIIIIIIIIIIIIIIIIIIIIIIIIIIIIIGIIHHIIHIHIIIIIIIIIIIIIIIIIIIIIIIIIIIIHIIIIHIIIIIIIIIIIIIIHHIIIIIIIIIIIGIIIIIIIIHIHIHIIIIIIIIIIIIIIIIDDDDD
@HISEQ:969:HM2KJBCX2:2:1103:1279:4708 2:N:0:ACTATGCA
GTAGTGTCAACACCCAACTATCCCAATTAATCATTACGGTGATCCTAGAAACCAACAAAATAGAACCATGCCGTCCTATTCTATTATTCCATGCTAATGTATTCGAGCAAAAATGCCTGCTTTAAACACTCTAATTTTTTCAAGGTAAAGGTCCTGGATCCGCAAGACACCCAATAAAGGACATCAAGTTTCTCCAGAAGGTGAGAAATCAACAGTAACAGTTCATACCCCTTAAGGCATGACCGTCACGTCAATCCCGAAATTCAACTACGAGCTTTTTAACTGCAACAACTTTAATATACGCTATTGGAGCTGGAATTACCGCGGCTGCTGGCACCAGACTTGCCCTCCAA
+
DDDDDHIIIIIIIIIIHIIIIIIIGIIIIIHIIIHIIIIIHIGFGHIIIHIICHHIIEEHHIHIIHHHGHIIHIIIIHIIHHIIIIIGHIGHGEHHHFGEE<DHGIIHIIIIIIIIIHGHHIHHIIHIIIHHEHHHHHHEIIIHIIIIIHIIIHIIHIHHHIGIIIIIIIIIHGIIHIIIIIIHIIIIHHFHFIIIIIIIIHIIIIIIHIIIIII<IIIHFHGIIIIIGIGIIIHIIGIIFIIIIHHHHHGDIIHIHHGIIHIIIIIIHHIHIIIIIIIIIIIIIIIIIIIIIHGIIHHIHHIIIIGIHIIIIIIIIIIIIIIIIHIIIIIIIIIIIIHIIIIIIIIIDDDDD
@HISEQ:969:HM2KJBCX2:2:1103:19364:4855 2:N:0:ACTATGCA
GTAGTGTCAACACCCAACTATCCCTATTAATCATTACATCGATCCTAGAAACCAACAAAATAGAATGCGATGTCCTATTTCATTATTCCATGCTAATGTATTCAAGCGTGAGCCTGCTTTAAACACTCTAATTTTTTCAAGGTAACAGTCCTAATTCCCTATAACATCAAATAAATGACATTATAGTTCTTTAGAAGGTGAGAACCAATAAAATCAGTACATACCAAGGCATGACCAACTAATTGATCCCGAAGTTCAACTACGAGCTTTTTAACTGCAACAACTTTAATATACGCTATTGGAGCTGGAATTACCGCGGCTGCTGGCACCAGACTTGCCCTCCAA
+
DDDDDIIIIHIIIGIHIIIIIIIFIIIIIHHIIIIIIGIIIIIHIIHIHEHIGIIGGIGHIIIGIHHFIHIIIIHIIIHIIIIIIIIHIIIIIIHIHIHIIFHHIEHDIHIHGFHIIHHHIIHHIIIFHIIHHEHHIHIGHHHIHGIIHHHHHHHHGHHHHHIIHHHHHHHHIIIHIHHHIIIHHHEECEHHIHGFIHIHHIIHHGHHHHIIHIHHHHHHGFHHIHIHGIHHHHFHIIIIHIHHHFHDIFGIIIHHGCHHHIHIIGHHHIIIIIHHHHHHHF<CEHHHGHHHHGIIIIHGIHFIIHIHHHEIIHIIIIIIIHHHGH?HIIIIHHHIIHFHBDBDB
@HISEQ:969:HM2KJBCX2:2:1103:8007:5151 2:N:0:ACTATGCA
GTAGTGTCAACACCCAACTATCCCTATTAATCATTACGGTGGTCCTTGAACCAACAAAATAGAACCACAACGTCCTATTCTATTATTCCATGCTAATCTATTCAAGCAAAAGCCTGCTTTAAACACTCTAATTTTTTCAAGGTAATGGTCCTGGCTCCCCGATACGCCCAATTAAGAACATACCGATTCACCAGAAAGATAGACCCGACGACAGAACAGTACTCGCCAGAGACGGACCGTCCGGCCAGGCCTAAAATTCAACTACGAGCTTTTTAACTGCAACAACTTTAATATACGCTATTGGAGCTGGAATTACCGCGGCTGCTGGCACCAGACTTGCCCTCCAA
+
DDDDDIHIIIIIIIIIIIIIIIIIIIIIIIIIIIIIIIHIIIIIIGHIIIIIHHIIIHGHIHIIIIHIIIIIHHHIIIIIHIHIIIIHHHIIIIIIHGIIHIHHIHHHHHIIGIIIIIIIIHIIIIIIHIHIIIIIGIHIIHIIHHIIIIIIHHIIIIIHIIIIIIGIIIIHIHIIIIIIIIIIIIIIHHIIIIIIIIIIIIIIIIIIIHIIIIIIIIIIIIIIIIIGIIIIIIIIIIIIIIIIIHIHHHGIIIIIIIIIIIIIIIIIIIIIIIIIIIIIIIIIIIIIIIIIIIHIIIIIHIIIIIIIIIIIIIIIIIIIIIIIIIIIIIIIIIIIIIIIIIDDDCD
@HISEQ:969:HM2KJBCX2:2:1103:21062:4980 2:N:0:ACTATGCA
GTAGTGTCAACACCCAACTATCCCTATTAATCATTACGTCAATCCTAGAAACTAACAAAATAGGATCAACGTCCTATCTCATTATTCCATGCTAATGTATTCAAGCGCGAGCCTGCTTTAAACACTCTAATTTTTTCAAAGTAATAGTCCTGATTCCCCGCCACACCAAATTAATGACATGATGGTTCGTCAGAAGGTAGGAATCAGTAACACCAGTACGTACCGAAGGCACGACCAACGTACTAATCCCGAAATTCAACTACGAGCTTTTTAACTGCAACAACTTTAATATACGCTATTGGAGCTGGAATTACCGCGGCTGCTGGCACCAGACTTGCCCTCCAA
+
@0D0DGHHHH?C10<DH=DC11<<CF1DHH?CFEHEC?1DGH1CGE1D<FF1@E@FEHHHCHEEHC@FGG0110<<11<<C11C@1<<F11<1<D11<DDC1<AG10<CH?//<<111<CGH1D@B<?BD<BCB@/DGH@EFEGFDEEC@9<D88HIHC<=HHHGG/EHD/8<C?GHFCFGHHHHIHGHG=C@?HFHHHFHHEFGCGCC@D@GIIIFHHCHH=CFD1EHFCHGCFHHHHIHHH@HHHHDHGHG<ECHEEHECHEHHHHHCFC@CEHHHEHD1HHEHHDHHHD0DIHHFHHH?IIHFIGHIHIHGIIHIIHIGIIHHIHHHHIHEEHHCIHD@DD0
@HISEQ:969:HM2KJBCX2:2:1103:3011:5277 2:N:0:ACTATGCA
GTAGTGTCAACACCCAACTATCCCTATTAATCATTACGGTGATCCTAGAAACCAACGAAATAGAATCAGTCCGTCCTATTTCATTATTCCATGCTAATGTATTCAGACGATAGTCTGCTTTAAACACTCTAATTTTTCCAAAGTAACAGTCCTGATTTCCCATCACACCAAATAAATGGCATGAAAGTTCCTCAGAAGGTAGAGATCCATCTCACCAGTGCAGACAATTAAGCCTGACCAATGGGTAGACCCCGAAGTTCAACTACGAGCTTTTTAACTGCAACAACTTTAATATACGCTATTGGAGCTGGAATTACCGCGGCTGCTGGCACCGGACTTGCCCTCCAA
+
DDDDDIIIIIHIIIIIIIIIIHIIIIIIIIIGIHIIIIIHHIGHIIIIIIIHIIIIIHHHIIIIIIIIIHHHIHHIIIIIIHIIIIIIHIIIGHIIGIIIIHHHHIIIIIIIIIIIIIIHIIHIIHHIIHIHHHIIIIIHHIIIIIIIIIIIIHIIIIIIIIIIIIIIHIIIIIIIIIIIIIIIIIIIIIHIIIIIIIIIIIIIIIIIIIIHIIIIIIIIIIIIIIIIIIIIIIIIIIIIIIIIIHFIIIIIHIIIIHHIIIIIIIIIIGIIIIIIIIIIIIIIIIIIHIIIIIIIIIIIIIIIIIIIIIIIIIIIIIIIIIIIIIIIIIIHE1IIIIIIIIIDDDDD
@HISEQ:969:HM2KJBCX2:2:1103:17025:5926 2:N:0:ACTATGCA
GTAGTGTCAACACCCAACTATCCCTATTAATCATTACGGTGATCCTAGAAACCAACGAAATAGAATCAGTCCGTCCTATTTCATTATTCCATGCTAATGTAATCAGACGTTAGCCTGCTTTAAACACTCTAATTTTTTCAAAGTAACAGTCCTGATTTCCAATCACACCAAATTAATGACATGAAAGTTCCTCAGAAGGTAGAGATTTATCTCACCAGTACAGACAATTAAGCCTGACCAATGGGTAAACCCCGAAGTTCAACTACGAGCTTTTTAACTGCAACAACTTTAATATACGCTATTGGAGCTGGAATTACCGCGGCTGCTGGCACCAGACTTGCCCTCCAA
+
DDDDDIIIHIIIIIIHIIIIIIIIIIIIIIIIIIIIIIIIHHIIIEHIIIIIGIIIIIHIIIIIIIIHHHIHCHHHIIHHIIIGIIIIIIIIHHHHHHHHI<GHIIIIIIHHHHIIIIIIHHHHHHHHHIHIIIIIHHIGIHIIHIIIIHIHIIIIIHIIIIIIIIIIIHIIIIIIIIIIIIIIHIIIGIHIIIHGHIIIIIIIIIIIIIIIIIIHHHIIIIIHHIHIIIHIIIIIIIIIIIIIIHHIIIIIIIIIIIIIIIIIIIIIIIIIIIIIIIIIIIIIIIGIIIIIIIIIIIIIIIIIIIIHIIIIIIIIIIIIIIIIIIIIIIIIIIIIIIIIIIIDDDDD
@HISEQ:969:HM2KJBCX2:2:1103:1780:7670 2:N:0:ACTATGCA
GTAGTGTCAACACCCAACTATCCCTATTAATCATTACGTCAATCCTAGAAACCAACAAAATAGGTTCGAACGTCCTATTTCATTATTCCATGCTAATGTATTCAGGCGCTAGCCTGCTTTAAACACTCTAATTTTTTCAAAGTAACAGTCCTGTTTCCCCGCAACACCAAATTAATGGCATTACGGTTCTACAAGAAGGAGGAGTCAGCGAGCCAGTGCATACCATTGGCACGACCGACCTGCTAACCCCGAAATTCAACTACGAGCTTTTTAACTGCAACAACTTTAATATACGCTATTGGAGCTGGAATTACCGCGGCTGCTGGCACCAGACTTGCCCTCCAA
+
DDADDEHHHHIIIIIIGHHGHIIIHIIIIIHIIIHHHHIHIHIHIEHHIIFHEHHIIHHIH@HEEHIIIIHII1EEHHIHIHIHHIHIGHIIEH@HHIIIHHHHGHIHIIGIIIIIIIIHIEIIHIHIIIIIIIIIIHHIIIIIIIIIIIIIIIHIIIIHIIHIHIIIIIIIIIIIIIHIIIIHIIIIIIIIIIIIIIIIIIIIHIIIIIIIIIIIIIIIIIIHIIIIIIIIIIIIIIIIIIIHIIIIIIIIIIIIIIIIIIIIIIIIIIIIIHIIIIIIIIIIIIIIIIIIIIIIIIIIIIIIIHIIIIIGIIIIIIIIIHIIIHIIIIIIIIIIIIIIDDDDD
@HISEQ:969:HM2KJBCX2:2:1103:12802:6194 2:N:0:ACTATGCA
GTAGTGTCAACACCCAACTATCCCTATTAATCATTACGGTGATCCTAGAAACCAACAAAATAGAACCATGCCGTCCTATTCTATTATTCCATGCTAATGTATTCGAGCAAAAATGCCTGCTTTAAACACTCTAATTTTTTCAAGGTAAAGGTCCTGGATCCGCAAGACACCCAATTAAGGACATCAAGTTTCTCCAGAAGGTGAGAAATCAACAGCGACAGTTCATACCCCTTAAGGCACGACCATCACGTCAATCCCGAAATTCAACTACGAGCTTTTTAACTGCAACAACTTTAATATACGCTATTGGAGCTGGAATTACCGCGGCTGCTGGCACCAGACTTGCCCTCCAA
+
ADBADIHHIIHIIIHIIIIIIIIIGIIIIIIIIIHHIHHIIIIIIHIIIIEHHIHHIIHHIHHIGIIHIFGHCGHHHEHHHIIIHEHIIIHIIIIHIHFHEDCC?FHIIIIIHHHIIHHIIIIHIIGEHIHHHIIIHIHHHIIIHFIIIIHHHIHHHGHHIIIIIIHIIIIHHHHGHIIIIIHIHHIHHIIIHIIIIHHIIHIIIIIFHFHHIHIHHFHHIIHIGIIHHHHIIIIHGHIHHHIIIHHHIHHGHHHHDIHIIHHIFIIHHIHIHIHIIIHHHHHHIIIIIIHHFHIIIIHHHHHIHHEHHIHIIHIIIIIIIHHEDIIHIIIIIIIIIIIHHHEHHIHFDABDD
@HISEQ:969:HM2KJBCX2:2:1103:12746:7899 2:N:0:ACTATGCA
GTAGTGTCAACACCCAACTATCCCTATAATCATTACGGTGATCCTAGAAACCAACAAAATAGAACCATGCCGTCCTATTCTATTATTCCATGCTAATGTATTCGAGCAAAAATGCCTGCTTTAAACACTCTAATTTTTTCAAGGTAAAGGTCCTGGATCCGCAAGACACCCAATTAAGGACATCAAGTTTCTCCAGAAGGTGAGAAATCAACAGCGACAGTTCATACCCCTTAAGGCACGACCATCACGTCAATCCCGAAATTCAACTACGAGCTTTTTAACTGCAACAACTTTAATATACGCTATTGGAGCTGGAATTACCGCGGCTGCTGGCACCAGACTTGCCCTCCAA
+
DDDDDIIIIIIIIIIIIIHIIIIHIIIIIIIIIIIII=GHIIHIGIIIIIIHIIGIIIHIHHIIIIIIIIEHEHHIIIIIIIIIGIIIIIHIIIIIIHHIIDIIIIIIIIIIIIIIIIIIIIIIIIIIIIIIIIIIIIIIIIIHIIIIIIIIIIIHHHIIIIIIIIIIIHIIIIIIIIIIIHIHIIIIIIHHIIIIIIIIIIIIIIIIIIIIIIIIIIIIHIIIIIIIIIIIIIIIIIHIIIIIHIIIIHHIIIIIIIIIIIIIIIIIIIIIIIIIIIIIIIIIIIIIIIIIIIIIIIHIIIIIIIIIIIIIIIIIIIIIIIIIIIIIIIIIIIIIIIIIIIIIIIIDDDDD
@HISEQ:969:HM2KJBCX2:2:1103:1745:7924 2:N:0:ACTATGCA
GTAGTGTCAACACCCAACTATCCCTATTAATCATTACGGCTCTCCTAGAAACCAACAAAATAGGAGCGCCGTCCTATTCTATTATTCCATGCTAATGTATTCGAGCAAAGGCCTGCTTTGAACACTCTAATTTTTTCAAAGTAAAAGTCCTGCTTCCCGAACACACCCAGTAAAGGGCATGCCGTTCCGCAGAAGGAAAGGCCCGGCCGAACCAGTGCACGCGGTGAGGCGGACCGGTCAGCCAGGCCCAAGGTTCAACTACGAGCTTTTTAACTGCAACAACTTTAATATACGCTATTGGAGCTGGAATTACCGCGGCTGCTGGCACCAGACTTGCCCTCCAA
+
DDDDDIIIIIIIIIIIHHIIIIIIIHIIIIIIGIHHHEHIIIIIIHIIIIIIIIIIIHIHIIHHIHHGIIIHIIIIHIIIIIIIIIIIIIIIIIIIIIIHIHHIIIIIIIIIIIIIIIHIIIIIIHGHIIIIIIIHIIIHIIIIIIIIIIIIIIIIHIIIIHHIIIIIHIIIGIIIIHHIIIIIIHHIIHIIGIIIIIIIIIIIIIIIIIIIIIIIIIIIIIIIIIIIIIIIIIIIIIIIGIHIIIIIIIHHIIIIIIIIIIIIIIIIIIIIHIIIIHHIIIIIIIIIIIIHIIIIIIIIIIIIIIIIIIIIIIIIIIIIIIIIIIIHIIIIIIIIIIIDDDDD
@HISEQ:969:HM2KJBCX2:2:1103:8654:11719 2:N:0:ACTATGCA
GTAGTGTCAACACCCAACTATCCCTATTAATCATTACGTCAATCCTAGAAACCAACAAAATAGGATCAAACGTCCTATTTCATTATTCCATGCTAATGTATTCAAGCGTTAGCCTGCTTTAAACACTCTAATTTTTTCAAAGTAACAGTCCTGTTTCCCTGCAACACCAAATTAATGACATTACAGTTCTTCAAGAAGGAGGAACCAGTAAAGCCAGTACATACCAGAGGCACGACCAACCTACTAATCCCGAAATTCAACTACGAGCTTTTTAACTGCAACAACTTTAATATACGCTATTGGAGCTGGAATTACCGCGGCTGCTGGCACCAGACTTGCCCTCCAA
+
DDDDDIHEGHIIECHHHIHHEEHIHIIIIIHIIIIIIIHGIHHHIII?GEHIHHIHGIHIIIEFEH?@GHIICEHIFEEH?@HHHHHEHHHGCHHHIIIIHHHHHHHHEIHIIHIIHIHHGHHIHHIHHHHIIIIEHHIHIHHIIIIIHHHIIIIIIIIHCIIIIHGIIIHFHIII:IIHHHIIIIIIIIIHIIIIHIIIIIIHIIIIIIII<HIIIHIIIIIIIIIIIIIIIIIIIIHIIIHHGIIHHGIIIIIIHIIIIHIIIIIIIIIIHGIIIIIIIHIIIIIIHIIIIHIIIHIIIIIIIIIIIIIIIHIIIIIIIIIIIIIIIIIIIIIIIIIIIDDDDD
@HISEQ:969:HM2KJBCX2:2:1103:1255:12052 2:N:0:ACTATGCA
GTAGTGTCAACACCCAACTATCCCTATTAATCATTACGGTGATCCTAGAAACCAACAAAATAGAACCATGCCGTCCTATTCTATTATTCCATGCTAATGTATTCGAGCAAAATGCCTGCTTTAAACACTCTAATTTTTTCAAGGTAAAGGTCCTGGTTCCACATGACACCCAATTAAGGACATCATGCTTCTCCAGAAGGTGAGAAATCAACTGCGACAGTTCATACCCCTTAAGGCACGACCATCACGTCAATCCCGAAATTCAACTACGAGCTTTTTAACTGCAACAACTTTAATATACGCTATTGGAGCTGGAATTACCGCGGCTGCTGGCACCAGACTTGCCCTCCAA
+
DDDCDIIIIIHIIIIIIIIIIIIIIIIHIIIIIIIHHIIIIIIIIHHIHIIHHIIIEHIHIIHHIIIIIHHHIGHHHIIIHHHFHIIIIIIHFEFHHHHHHHIIIIHIIIIIHGIHFHIHHHHHHHIIIIIHHIIHHIIIIIIIHHHGIIIIIIHIHIIIIIIIIIIIIIIIIIIIIIIIIIIIIIIIIHIIIIIIIIIIHIIIIIIIIIIIIIIIIIIIIIIHIIIIIIIIIIIIIIIIIIIIIIHIIIHIIIIIIIIIIIIIIIIIIIIIIIIIIIIIIIIIIIIIIIIIIIIIIIIHIIIIIIIIIIIIIIIIIIIIIIIIIIIIIIIIIIIIIIIIIIIIIIIDDDDD
@HISEQ:969:HM2KJBCX2:2:1103:2790:12534 2:N:0:ACTATGCA
GTAGTGTCAACACCCAACTATCCCTATTAATCATTACGGTGGTCCTAGACCAACAAAATAGAACCAACGTCCTATTCTATTATTCCATGCTAATCTATTCAAGCAAAAGCCCGCTTTAAACACTCTAATTTTTTCAAGGTAATGGTCCTGGTTCCCCGACACACCCAATAAAGGGCATACCGGCTCACCAGAAGGATAGACCCGACAACAGACAGTACTCGCCAGAGACGGACCGCCCGGTCAGGTCTAAAATTCAACTACGAGCTTTTTAACTGCAACAACTTTAATATACGCTATTGGAGCTGGAATTACCGCGGCTGCTGGCACCAGACTTGCCCTCCAA
+
DDADDIIIIIHIIHIIHHIIIHIHIIIIIIIIIIIIIHHIIIIIIIIIIIIIIIIIIIIHIIIIIIIIIIIIIIIIFH@HIGHIHHIHIIIHIIIIHIIIIHIIIHIIIIIHHIGHHIIIIIIIIIIIIIIIIHHIIIIIIIHHEIHIIIIHHIHEHHIIIIIIGIHIIIHIIIIIHIIIIIIIIIIIIIIIIIIIIIIIIHIHHIIIIIIIIIIIHIIIIIIIIIIIIIIIII=IIIHI>IIIIIIIIIIIIIIIIIIIIIHIIIIIHIIIIIIIHHIHIIIIIIIIIHHIIIIIIIIIIIIIIIIIIIIIIIIIIIIIIIIIIIIIIIIIIIIIIIDDDDD
@HISEQ:969:HM2KJBCX2:2:1103:5381:12599 2:N:0:ACTATGCA
GTAGTGTCAACACCCAACTATCCCTATTAATCATTACGTCGATCCTAGAAACCAACAAAATAGAATCAAACGTCCTATTTCATTATTCCATGCTAATGTATTCAAGCGTGCGCCTGCTTTAAACACTCTAATTTTTTCAAAGTAACAGTCCTGATTCCCCACGACACCAAATTAATGACATCGCGGTTCTTCAAAAGGTAGGAACCAATAATGCCAGTGCGTACCGAAGCACGACCGACAATTTGATCCCGAAATTCAACTACGAGCTTTTTAACTGCAACAACTTTAATATACGCTATTGGAGCTGGAATTACCGCGGCTGCTGGCACCAGACTTGCCCTCCAA
+
DDDDDIIIIIHIIIIHIIIIIIIIIIIIIIIIIIIIIIIIIIIIIIIIIIIIIIIIIIIIIIIIHIIIHIHIHHIIIIIIIIIIIIIIIIIIGHHIIIIIIIIIIIIGIIIIIIIIIIIIIIIIIIIIIIIIIIIIHIIIIIIIIIIHIIIIIIIIIIIIIIIIIIIIIIIIIIIIIHIIIIIIIIIGIIHIIIIIIIIIIIIIIIIIIIIIIIIIIIIIIIIIIIIIIIIIIIIIIIIIIIHHIIIIIIIIIIIIIIIIIHIIIIIIIIIIIIIIIIIIIIIIIIIIIIIIIIIIIIHHIIIIIIIIIIIIIIIIIIIIIIIIIIIIIIIIIIIIIIIIDDDDD
@HISEQ:969:HM2KJBCX2:2:1103:3207:12569 2:N:0:ACTATGCA
GTAGTGTCAACACCCAACTATCCCTATTAATCATTACGGTGGTCCTAGAAACCAACAAAATAGAACCACAACGTCCTATTCTATTATTCCATGCTAATCTATTCAAGCAATAGCCCGCTTTAAACACTCTAATTTTTTCAAGGTAATGGTCCTGGCTCCCCAACACACCCAATTAAGGACATACTGGTTCACCAGAAGGAAGACCCGACAACAGGACAGTACTCGCCAAAGACGGACCGCCCGGCCAAGTCTAAAATTCAACTACGAGCTTTTTAACTGCAACAACTTTAATATACGCTATTGGAGCTGGAATTACCGCGGCTGCTGGCACAGACTTGCCCTCCAA
+
DDDDDIIIIIIIIIIIIIIIIIIIIIIIIHIIHIIIIIIIEIIIIIIIIIIIIIIIIIIHIIHIIIHIIIIIHIIIIIIIIIIIIIIIHHGIFHIIIIIIHHIIIIIIIIIIIHIIIGHHIIIIHHIIIIIIIIIHIIIIIIIIIIIIIIIIHIIIHIHHIIHIIIIIIIIIGGIIIIIIIIIHIIHIIIIIIIIIIIIIHIIIIIIIIIIIIIIIIIIIIIIIIIIIII=IIIIIIIIIIIIIIIIIIGIIIIIIIIIIIIIIIIHIIIIIIIIIIIIIIIIIIIIIIIIIIIHIIIIIIIIIIIIIIIIIIIIIIIIIIIIIIIIIIIIIIIIIIIIIIDDDDD
@HISEQ:969:HM2KJBCX2:2:1103:10986:13435 2:N:0:ACTATGCA
GTAGTGTCAACACCCAACTATCCCTATTAATCATTACGTCGATCCTAGAAACCAACGAAATAGGATCAAACGTCCTATTTCATTATTCCATGCTAATGTATTCAAGCTAATGCTTGCTTTAAACACTCTAATTTTTTCAAAGTAACAGTCCTGATTCCCCACGACACCAAATTAATGACATCATGCTTCGTCAGAAGGGAGAAACCAATTGTACCAGTTCATACCGTAGGCACGACCGATAAATTGATCCCGAAATTCAACTACGAGCTTTTTAACTGCAACAACTTTAATATACGCTATTGGAGCTGGAATTACCGCGGCTGCTGGCACCAGACTTGCCCTCCAA
+
DD?BDHHHHIIIGGHIIIIIIIIGHIIHHHIHEHHIIIIIICEHHIIIGHIHHHHIIEHHIIIHHHHHIIIHIGDHHHIHEHHHIIIHCGHIHHFHIHIHIHHIIIIIIIHIHIIHIIIIIIIHHHIHHHEHIIIHIIIIHIIIIGIIIIIIIIIHIIIHIIIIIIIIIHIIHIIIIIIIIIIIIIIIIIIIIIIIIIHIHIIIIIIIIIIIIIIIIIIIIIIIIIIIIIIIIIIIIIIIIIIHGIIIIIIIIIIIIHIIIIIIIIIIIIIIIIIIIIIIIIIIIIIIIIIHIIIIIIIHHIIIIIIIIIIIIIIIIIIIIIIIIIIIIIIIIIIIIIIIIDDDDD
@HISEQ:969:HM2KJBCX2:2:1103:10781:14677 2:N:0:ACTATGCA
GTAGTGTCAACACCCAACTATCCCTATTAATCATTACGGTGATCCTAGAAACCAACGAAATAGAATCAGTCCGTCCTATTTCATTATTCCATGCTAATGTATTCAGACGATAGTCTGCTTTAAACACTCTAATTTTTTCAAAGTAACAGTCCTGATTTCCCATCACACCAAATAAATGGCATGAAAGTTCCTCAGAAGGTAGAGATCCATCTCACCGGTGCAGACAATTAAGCCTGACCAATGGGTAGACCCCGAGGTTCAACTACGAGCTTTTTAACTGCAACAACTTTAATATACGCTATTGGAGCTGGAATTACCGCGGCTGCTGGCACCAGACTTGCCCTCCAA
+
DDDDDHHIIIIIIIIIIHHHIHIIIIIHHIIGHIIGEHHIIIIIIHFHHHIFEHHHHHHHIHH?CGE?HHGIIHIIIHIIHHGHHHHIIFEGHIIIIIIIIFHHIIHIIIGHFHHGIEH?IGHHIHHGHHHHHHIIHIIFHCIIHHHHHFGHGHHHHIIIHHHHIGIIIHGIIHHHHHHEHHIFHHIHHEHGHHHIHIHGHCIIIHIIIIHHIHEIIIIIHIHHHHIIHIIHIHHHIGIIHHIIHHFHHHHEIHGCHFIEHHIIIHIHIIHHIIIIIHIIHIIHHHHEHIIHIIIHDIIIIIIIIIIIIIIIIIIIIIHHIIIHIIHIHHEIHIIHFIIIIIIDDDDD
@HISEQ:969:HM2KJBCX2:2:1103:6156:13506 2:N:0:ACTATGCA
GTAGTGTCAACACCCAACTATCCCTATTAATCATTACGGTGATCCTAGAAACCAACAAAATAGAACCATGCCGTCCTATTCTATTATTCCATGCTAATGTATTCGAGCAAAAATGCCTGCTTTAAACACTCTAATTTTTTCAAGGTAAAGGTCCTGGATCCGCAAGACACCCAATAAAGGACATCAAGTTTCTCCAGAAGGTGAGAAATCAACAGTAACAGTTCATACCCCTTAAGGCATGACCGTCACGTCAATCCCGAAATTCAACTACGAGCTTTTTAACTGCAACAACTTTAATATACGCTATTGGAGCTGGAATTACCGCGGCTGCTGGCACCAGACTTGCCCTCCAA
+
DDDDDIIIIIHIIIIHHIIIIIIIIIIIIIHIGIIIIIIIIIIHIGIHIIGIHFHIIGCHHHIIIIIIIIIIIIIIIIIIHIIIIHHIHIIIHGHGHIIIIIHIIIIIIIHIIIIIIHIIIIIIIHHIIIIIIHHHIIIIIIIHHIIIIHIIHIIIIIIHGHHIIIIHIHIIIIIIIIIIIHIIIIIIIIIIIHIIIIIIIIIIIIIIIIIIIIIIIIIIIIIIIIIIIIIIIIIIIIIIIIIIIIIIIIHFIHEIIIIIIIIIIIIIIIIIHIIIIIIIIIIIIIIIIIIIIIIIIIIHHIIIIIIIIIIIIIIIIIIIIIIIIIIIIIIGIIIIIIIIIIIIIIIIDDDDD
@HISEQ:969:HM2KJBCX2:2:1103:12560:15085 2:N:0:ACTATGCA
GTAGTGTCAACACCCAACTATCCCTATTAATCATTACGGTGATCCTAGAAACCAACAAAATAGAACCATGCCGTCCTATTCTATTATTCCATGCTAATGTATTCGAGCAAAAATGCCTGCTTTAAACACTCTAATTTTTTCAAGGTAAAGGTCCTGGATCCGCAAGACACCCAATTAAGGACATCAAGTTTCTCCAGAAGGTGAGAAATCAACAACGACAGTTCATACCCCTTAAGGCACGACCATCACGTCAATCCCGAAATTCAACTACGAGCTTTTTAACTGCAACAACTTTAATATACGCTATTGGAGCTGGAATTACCGCGGCTGCTGGCACCAGACTTGCCCTCCAA
+
DDDDDIIIHIIIIIIIIIIIIHIIIIIIIIIIHIIIIIIIIIIIIIIIIIIIIIIIIIIHIIIIIIIIIHIHHHDHIIIHHIIIIIIIIIIIIIIIIIIIIIIHIIIHIIIIIIIIIIIHIIIIIIIIIIIIIHIIIHHIIIIIIIIIIIIIIIIIIIIIIIIIIHIIIIIIIIIIHIIIIIIIIIIIIIGIIIIIIIIIIIIIIIIIIIIHHIGIIIIIIIIIIIIIIIIIIIHIIIIIIIIHIIIIIIHHIIIIIIIIIIIIIIIHHHIIIIIIIIIIIIIIIIIIHIIIIHIIIIIIIIIIIIIIIIIIIIIIIIIIIIIIIIIIIIIIIIIIIIIIIIIIIIIIDDDDD
@HISEQ:969:HM2KJBCX2:2:1103:4683:15297 2:N:0:ACTATGCA
GTAGTGTCAACACACAACTATCCCTATTAATCATTACGGTGATTCAGAAACCAACAAAACAGGACCACCGTCCTATTTTATTATTCCATGCTAATGTATTCAGACATAAGCCTGCTTTGAACACTCTAATTTTTTCAAGGTAAAGGTCCTGGTTTCCTACCACGCTAAATTAATAACATGATAGTTCCCCAGAAGGTAGAAATTCTACACGCCAGTACAGACAATAGCCCGACCAACGATAGAACCCCGAAATTCAACTACGAGCTTTTTAACTGCAACAACTTTAATATACGCTATTGGAGCTGGAATTACCGCGGCTGCTGGCACCAGACTTGCCCTCCAA
+
BDDBDHHIIHIIIIIIHIIIIIIIIIIIIIIIIIIIIIIIIHHIHHHGIIIIIIHIIIIHGHCHHIIHIIIHHIIIIIIIIHIIHHHHHHFHHIIIIIHIHGIIIIIHIHHHIIIIIIIIIIIIIIHHGIIIIIIIHIIIIIIIIIIIIHHHIIHIIIIIIIIIHIIIIIIIIIIIIIIIIIIIIIIIHIIIIIIIIIIIIIIIIIIIIIIHIIIIIIHIIIIIHIIIIIIII>IIIIIIHHIHIHHGIIIIIIIIIIIIHIIIIIIIIIIIIIIIIHIIIIIIIIIIIIHIIIIIIIIIIIIIIIIIIIIIIIIIIIIIIIIIIIIIIIIIIIIIIIDDDDD
@HISEQ:969:HM2KJBCX2:2:1103:19486:15599 2:N:0:ACTATGCA
GTAGTGTCAACACCCAACTATCCCTATTAATCATTACGTCGATCCTAGAAACCAACAAAATAGAATCAAACGTCCTATTTCATTATTCCATGCTAATGTATTCAAGCGCGAGCCTGCTTTAAACACTCTAATTTTTTCAAAGTAACAGTCCTGATTCCCCACGACACCAAATTAATGACATCGTGGGTAGGAATCAATTTGACCAGTACGTACCGAGGCACGACCGACCAACAGATCCCGAAATTCAACTACGAGCTTTTTAACTGCAACAACTTTAATATACGCTATTGGAGCTGGAATTACCGCGGCTGCTGGCACCAGATTGCCCTCCAA
+
DDADDIHIIIIIIIIIIIGIIIIIIIIIIIIIIIIIIIHIIIIIIHHHHIIIIIIIIIIIIIIIIIIIIIIGHHHIIIIIIIIIIIHIIIIIIIIIIIIIIIHIIHIIIIIHIIIIIIHIIHHIIIIIIIIIIIIIIIIIIIIIIIIIIIIIIIIIIIIIIIIIIIIIIIIIIIIIIIIIIIIIIIIIIIIIIIIIIIIIIHIIIIIIIIHIIIIIIIIIIIHIIIIIIHHHIIIIIIIIIIIIIIIIIIIIIIIIIIIIIIIIIIIIIIIIIIIIIIIIIHIIIIIIIIIIIIIHHIHIIIIIIIIIIIIIIIIIIIIIIIIIIIIIDDDDD
@HISEQ:969:HM2KJBCX2:2:1103:1564:15616 2:N:0:ACTATGCA
GTAGTGTCAACACCCAACTATCCCTATTAATCATTACGTCGATCCTAGAAACCAACAAAATAGAATCAAACGTCCTATTTCATTATTCCATGCTAATGTATTCAAGCGCGAGCTTGCTTTAAACACTCTAATTTTTTCAAAGTAACAGTCCTGATTTCCCATGACACCAAATTAATGACATCGTGGTTCGTCAGAAGGGAGAAACCAATAATGCTAGTACGTACAAAGTACGACCGACATATTAGTCCCGAAATTCAACTACGAGCTTTTTAACTGCAACAACTTTAATATACGCTATTGGAGCTGGAATTACCGCGGCTGCTGGCACCAGACTTGCCCTCCA
+
DDDDDIHIIIIIIIIIIHIIIGIIIIIIIIIIIIIHIIHIIIIIIIHIIIIIIIIIIIIIIIHIIIIIHIHIHHHHIFIIIIIIIIIHIIHHIIIIIIIHIIHIIHHGHHIHIIIIIHGHHIIIIIIIHIHIIIIIIHHHIIIHIHIHHHIIIHHIIIGIIIIHHIIIIIIIIIIIIIIIIIIIIIIIIIIIIIIIIIIIIIHIIIIIIHIIIIIIIIIIIIIIIIIIIIIIIIIIIIIIIHIIIIIHIIIIIIIIIIIIIIIIIIIIIIHIIIIIIIIIIHIIIIIIIIIHIIIIIIIIIIIIIIIIIIIIIIIIIIIIIIIIIIIIIIIIIIIIIIDDDDD
@HISEQ:969:HM2KJBCX2:2:1103:9960:15355 2:N:0:ACTATGCA
GTAGTGTCAACACCCAACTATCCCTATTAATCATTACGTCAATCCTAGAAACCAACAAAATAGGATCGAACGTCCTATTTCATTATTCCATGCTAATGTATTCAAGCGTTAGCTTGCTTTAAACACTCTAATTTTTTCAAAGTAACAGTCCAAATTCCCCGCAACACCAAATTAATGGCATTACGGATCATCAGGAAGGAGGAATCAGTGAGACCAGTACATACCAGAGGCATGACCAATCTACTAACCCCGAAATTCAACTACGAGCTTTTTAACTGCAACAACTTTAATATACGCTATTGGAGCTGGAATTACCGCGGCTGCTGGCACCAGACTTGCCCTCCAA
+
BDAD@<1DGH1DCGCH?ECFD@GHHH?HHIIHHHIHCH1@@@G1<1D@FHGEHHHEHHE@EFGC1FC<E@GEH1DEE<C<11<1<@1FCHGHH?EEEFHHIHHGCEGHHHHG@FG@E@GEG@B<D/H?HFHDEEHEHE1C8GFHHCHF<CHHHHHHH0D@?ECIIIIIGIHEFFFCCIHHHCGFHHCHEHCHH;HHII=FIHIHHHFHHGGGEEHIHHHE8IH;HIHHG73HEHG@EEGD<1DCGDHGHHIHHHEFD<@HHEEHIIHHH?GEECGEEHHHIHEFEEEHCIIHD<?FGCHEHHIIHFHIHEG?HHHHDHIHHH@EEEEHHHEEHEGEEEHEG@DB@@
@HISEQ:969:HM2KJBCX2:2:1103:13609:16643 2:N:0:ACTATGCA
GTAGTGTCAACACCCAACTATCCCTATTAATCATTACGTCGATCCTAGAAACCAACAAAATAGAATCAAACGTCCTATTCCGTTATTCCATGCTAATGTATTCAAGCGTGAGCCTGCTTTAAACACTCTAATTTTTTCAAAGTAACAGTCCTGATTCCCCAAAACACCAAATTAATGGCATTAAGATTCGTCAGAAAGGAGAAACCAATAATACCAGTACGTACAAAAGCACGACCAATAAACCGGTCTCGAAATTCAACTACGAGCTTTTTAACTGCAACAACTTTAATATACGCTATTGGAGCTGGAATTACCGCGGCTGCTGGCACCAGACTTGCCCTCCAA
+
DDDDDHHIIIHHIHIIIIIIIIIIIIIIIIHIHIHIHIIIHGHGEHFHIIIIIIIIIIGHIIIIHIIIGHIHH@GHIIIFDCGHHIIHIHIIHHIIIHIHHHCIIIHHIIHHIHIHHHHIHHIIHHIIIIHHHHIHIIIIIHGHIHIHHIIHIIHIIIIIHHHHIIIIIIIHIIIIIIIIHHHIHHIHHHEIIIIIIIIIHIIIIIIIIIIHIIIIIIIIIIIHHHIIIIIIIIIHIIIIIICCHIIIIIIIIIIIHIIIIIIIIIIIIIIIIIIIIIIIIHIHHIIIIIIIIHHIIIIIIIIIIIIIIIIIIIIIIIIIIIHIIIIIIIIIIIIIIIIIDDDDD
@HISEQ:969:HM2KJBCX2:2:1103:6045:16899 2:N:0:ACTATGCA
GTAGTGTCAACACCCAACTATCCCTATTAATCATTACAGTGATCCTAGAAACCAACAAAATAGAACCATGCCGTCCTATTCTAGTATTCCATGCTATTGTATTCGAGCAAAAATGCCTGCTTTAAACACTCTAATTTTTTCAAGGTAAAGGTCCTGGATCCGCAAGACACCCAATAAAGGACATCAAGTTTCTCCAGAAGGTGAGAAATCAACAGTAACAGTTCATACCCCTTAAGGCATGACCATCACGTCAATCCCGAAATTCAACTACGAGCTTTTTAACTGCAACAACTTTAATATACGCTATTGGAGCTGGAATTACCGCGGCTGCTGGCACCAGACTTGCCCTCCAA
+
00<001111<1C1C01101<<111111<<1111<11D111<1D11<<111<D<CG=1111<11<DEF1<CCG<<//0C1<1<D1<<1<<1<1<1<111<<<C1=?8@7/1<FCG,FD8<1111AB<B1F10(BD7E?(AA6<HFEB<HEHHH-HGG?@<E358C7<FCC0EH@DAHC/EGE/HCCG?@GHHF@CHIHEED<.GIHGCFC@H@FEGA1<C@EH??F<:GFHGCGHHCECCED<1EHA<<:<<<C<C</FCFC<1HC1ECCIHG1HEFGD<1<<1GD1@<1D1D1@FHCD0<<<@GCHHHHHHHG?HH@GEEF/?IHHE@F<F1?HHHIHFFDHHC0HHG??DDD
@HISEQ:969:HM2KJBCX2:2:1103:2338:17495 2:N:0:ACTATGCA
GTAGTGTCAACACCCAACTATCCCTATTAATCATTACGGTGATCCTAGAAACCAACAAAATAGAACCATGCCGTCCTATTCTATTATTCCATGCTAATGTATTCGAGCAAAAATGCCTGCTTTAAACACTCTAATTTTTTCAAGGTAAAGGTCCTGGATCCGCAAGACACCCAATTAAGGACATCGAGTTTCTCCAGAAGGTGAGAAATCAACAGCAACAGTTCATACCCCTTAAGGCACGACCATTACGTCAATCCCGAAATTCAACTACGAGCTTTTTAACTGCAACAACTTTAATATACGCTATTGGAGCTGGAATTACCGCGGCTGCTGGCACCAGACTTGCCCTCCAA
+
DDDDDIIIIIIIIIIIIIIIIIIIIIIIIIIIIIIIIIIIIGIIIIIIIIIIIIIIIHHIIHHIIIIIIIHIIIDIIHIIIIIIIIIIHHHIIIIHIIGHIHHIIIIIIIIIIIIIIIIIIIIHIIIIIIIIIHIIIIIIIHIIHIIIIIIIIIIIHHHIIIIIIHIIIIIIIIIIIIIIIIIIIIIIIIIIIIIIIHIIIHIIIIIIIIIIIIIIIIHHIIIIIIIIIIIIIIIIIIIIIIIIIIIIIIHHIIIIIIIIIIIIIIIIIIIIIIIIIIIIIIIIIIIIIIIIIIIIIIIIIIIIIIIIIIIIIIIIIIIIIIIIIIIIIIIIIIIIIIIIIIIIIIIIDDDDD
@HISEQ:969:HM2KJBCX2:2:1103:10140:17762 2:N:0:ACTATGCA
GTAGTGTCAACACCCAACTATCCCTATTAATCATTACGTCGATCCTAGAAACCAACAAAATAGAATCAAACGTCCTATTTCGTTATTCCATGCTAATGTATTCAAGCGTGAGCCTGCTTTAAACACTCTAATTTTTTCAAAGTAACAGTCCTGATTCCCCATGACACCAAATTAATGACATCATGGTTCGTCAGAAGGTAGGAATCAATAATACCAGTACGTACAATAGCACGACCAATAAATTGATCCCGAAATTCAACTACGAGCTTTTTAACTGCAACAACTTTAATATACGCTATTGGAGCTGGAATTACCGCGGCTGCTGGCACCAGACTTGCCCTCCAA
+
DADDDIIIFHHIGDHIHDHEHHGHIHIIHHIHIHGHIIIIIIIIHHHIHHHFHIIIIEHHHIHEHGGEHHHF<FHHHHHIIIIIIGHHFHIHEHIIIHHHIDHGHE?HGHHECGHEHHHHHHIIIEHHHIHEHIFCEHFHEHBGHHHHGCHHHHHHIEHHHHHIHHHHIHHGFGCCGHEEHIIIHHCEIHHEHEHHHIHHH@@HFHFHHGFGHIIIHECHEFHHHGHHGHGC<@HHHHHHCEECHIGIHHHEHG@CHHIHHHHHH@IHIGIHHHG1EHFHG@CDC<<@DHCEGC1<1IIHGHHHFCEHHEHIHHIHIHIHIHHFIIIHIIHHHIIGGIHF@?ADB
@HISEQ:969:HM2KJBCX2:2:1103:5083:19162 2:N:0:ACTATGCA
GTAGTGTCAACACCCAACTATCCCTATTAATCATTACGTCAATCCTAGAAACCAACAAAATAGGATCGAACGTCCTATTTCATTATTCCATGCTAATGTATTCAAGCGTTAGCTTGCTTTAAACACTCTAATTTTTTCAAAGTAACAGTCCAAATTCCCCGCAACACCAAATTAATGGCATTACGGATCATCAGGAAGGAGGAATCAGTGAGACCAGTACATACCAGAGGCATGACCAACCTACTAACCCCGAAATTCAACTACGAGCTTTTTAACTGCAACAACTTTAATATACGCTATTGGAGCTGGAATTACCGCGGCTGCTGGCACCAGACTTGCCCTCCAA
+
BDDDDHIHIEECEHEEHHIHHHHIIIIIIIIIIIIHHHHHHHIE1FHHGIIFHHIIHIHIIIHHHHGHC1GHHEHIEEHHIIHHEHH?HHEHGHHHHIHIIIHHIHIGHHEHIIHHIIHIHFHF@@EHHFGHHIHIIFEEHHHBCIIIIHHIHHIIHHEHHEDIHHHHHDFHIHHHCHHHIHHDHHIHEGHHHEHIIHHFCIHIHHEIHH?HHFHHHHIIIIIIHECIHIIHHHHHHHHGIIHHFE/HDHG?IEHEHEHHDC<HEH@FIIHHEIHIHHIHFHEHEEHEECGGIIIIIHHCHFGCEHHIIIHHHEH?HIIIHIHHIHIHHIIIIIIIIIIIIBDDDB
@HISEQ:969:HM2KJBCX2:2:1103:1369:18352 2:N:0:ACTATGCA
GTAGTGTCAACACCCAACTATCCCTATTAATCATTACGGTGATCCTAGAAACCAACGAAATAGAATCAGTCCGTCCTATTTCATTATTCCATGCTAATGTATTCAGACGTTAGCCTGCTTTAAACACTCTAATTTTTTCAAAGTAACAGTCCTGATTTCCCATCACACCAAATAAATGGCATGAAAGTTCCTCAGAAGGTAGAGATTCATCTCACCAGTACAGACAATTAAGCCTGACCCCGAAATTCAACTACGAGCTTTTTAACTGCAACAACTTTAATATACGCTATTGGAGCTGGAATTACCGCGGCTGCTGGCACCAGACTTGCCCTCCAA
+
DDDDDIIIIHHHHIIIGIIIIIIIIIIIIHIIIIIHIIHIIIHIIIIHIIIHIIIIIIHIIIHIIGHIIIIIIEHIIIHHHIIIGHIIIIIIIIIIIIIIHHHHHHIIHHIIIHIIIIIIIIIIHHIHIIHFGHHHIIIIIIIIIIHIHIIHIIIIHIIIIIIIIHIGIIIHIHHIGIIIIIIHIIIIIIIIIIIIIIIHIIIIIHIIIHIIIIHHIIIIIIIIIIIIHIIIIHCIIIHHHIIIIIIIIIIIHIIIIIIHGIIIIIIIIIIIIIIIIIIIIIIIIIIIIIIIIIIIIIIIIIIIIIIIIIIIIIIIIIIHHHHGIIIIIIIDDDDD
@HISEQ:969:HM2KJBCX2:2:1103:7662:19017 2:N:0:ACTATGCA
GTAGTGTCAACACCCAACTATCCCTATTAATCATTACTCCGGTCCCGAAGGCCAACACAATAGGACCAGACTCCTATCATGTTATTCCATGCTAATGTATTCAGAGCATAAGCTTGCTTTGAGCACTCTAATTTTTTCAAAGTAACAGCGCCGGAACCGCGACCTAGCCAATTAAGGCCAGGAGCACGCCGCCGACAAAAGGGACGGAAGGGCAGGTGCACACCGAGTAGGCGGACCGACCCTTACGACCCAAGATCCAACTACGAGCTTTTTAACTGCAACAACTTAAATATACGCTATTGGAGCTGGAATTACCGCGGCTGCTGGCACCAGACTTGCCCTCCAA
+
DDDDDIHHIIHIIIEHGHIHIHFHIHIIIIIIIIIGIIIIIIIIIGHIIIIIIIIIIIIHIHFHHHHHHFEHHIHIIHIIIHHGHHIGIIIHIIIIIIIIHHHIIIIIIIIIIIIIIIHIIIIIIIIHIIIIIIIHIHIIIIIIIIIIIIIIHHHHIIIIIIIIIIIIIHIHIFGIIHGIIIIIIIIIIIIIIIIIIIIIIIIIIIIIIIIIIIIIIIIIIIIIIIIIIIIIIIIIHIIIIIIHHIIIIIIIIIIIIIIIIIIIIIIIIIIIIIIIIIIIIIIIIIIIIIIIIIIIIIIIIIIIIIIIIIIIIIIIIIIIIIIIIIIIIIIIIHIIIIIIIDDDDD
@HISEQ:969:HM2KJBCX2:2:1103:8090:19520 2:N:0:ACTATGCA
GTAGTGTCAACACCCAACTATCCCTATTAATCATTACGTCAATCCTAGAAACCAACAAAATAGGATCAAACGTCCTATTTCATTATTCCATGCTAATGTATTCAAGCGTTAGCCTGCTTTAAACACTCTAATTTTTTCAAAGTAACAGTCCTGTTTCCCTGCAACACCAAATTAATGACATTACAGTTCTTCAAGAAGGAGGAACCAGTAAAGCCAGTACATACCAGAGGCACGACCAACCTACTAATCCCGAAATTCAACTACGAGCTTTTTAACTGCAACAACTTTAATATACGCTATTGGAGCTGGAATTACCGCGGCTGCTGGCACCAGACTTGCCCTCCAA
+
DDDDDIIIIHHHIHHIIIIIIIIIIIGHIIIIIIHHIIIIIIIIIIIIIIIIHIIHIIIGIIIIHHIIIIIGCEHIIIICHIIIIIIIGHHHGHIIIIIIHIIIIIIIIIIIHIIHIIIHHHIIHHEIHIIIIHIHHIIIHIIIIHIIIIIIIIHIHHIHIIIIIIIIIHHIIIIIIIIIIIIIIIIIIIIIIHIIIHIHHHHHHIIIIIIIIIIIIIIIIIIIIIIII=IIII?IIIIIIHHGCHDDIIHHIIIIHIGIIIHHIIIIIIIIIIIIIIIIIIIHHIIIIIIIIIIIIIIIIIIIIIIIIIIIIIIIIIIIIIIIIIIIIIIIIIIIIIIIIDDDDD
@HISEQ:969:HM2KJBCX2:2:1103:9623:19781 2:N:0:ACTATGCA
GTAGTGTCAACACCCAACTATCCCTATTAATCATTACGGTGGTCCTGAAACCAACAAAATAGAACCACAACGTCCTATTCTATTATTCCATGCTAATCTATTCAAGCAATAGCCCGCTTTAAACACTCTAATTTTTTCAAGGTAATGGTCCTGGCTCCCCAACACACCCAACAAAGGACATGCTGATTCACCAGAAGGAAGACCCGACAGCAGACAGTACTCGCCAAAGACGGACCGCCCGGCCAGGCCTAAAATTCAACTACGAGCTTTTTAACTGCAACAACTTTAATATACGCTATTGGAGCTGGAATTACCGCGGCTGCTGGCACCAGACTTGCCCTCCAA
+
DD?DDFC<FGEE<<0C@GHGF<<<F@H?GHIHII?GH@HHEGH?GE@CFGECCECECEHEHIEFHHHHGHCDHHGHGH@ECEHH?CC@FH?HHE@HHGF1FGIIIIIGHHIIHHGHIHHIHHIHHIIGHIIHIHHIHIIHGHIIIIHIIIIIIIHHIHHIIIIHIIIIIIIIHHHHIIIIIIIIIIIIIIIIIIIIIIIIIIIIIIIIGIIIIIIIIIIIIIIHGHIIIIII7IHIIIIIIIHHIIIIHIIIIIIIIHHIIHIIIIIIIIIIIIIIIIIIIHHHIIIIIIIIIHIIIHHHHIIIIIIIIIHHIIIIIIIIIIIIIIIIIIHIHIIIIIIHDDDDB
@HISEQ:969:HM2KJBCX2:2:1103:18440:18845 2:N:0:ACTATGCA
GTAGTGTCAACACCCAACTATCCTATTAATCATTACGGTGATCCTAGAAACCAACAAAATAGAACCATGCCGTCCTATTTTATTATTCCATGCTAATCTATTCAAGCACAAGCCTGCTTTAAGCACTCTAATTTTTTCAAGGTAATAGCTCTGCTTCCCCAACGCACTAACTTAATAGCATGCTGGTTATTCAGAAGGTAGGAATTCATCAGGCCAGTGCGGACAGTGAAGCCCGACCAACCGACAAACTCCGAAATTCAACTACGAGCTTTTTAACTGCAACAACTTTAATATACGCTATTGGAGCTGGAATTACCGCGGCTGCTGGCACCAGACTTGCC
+
CDDDDIIIIIIIIIIIIIIIIIIIHIIIIIIIIIIIIIIIIIIIIIIII1GHIIIIIIIIIIIIIIIIIIIIIIIIIIIIIIIIIIIIIIIIHIIIIIIIIHEIIIIIIIIIIIIIIHIIIHIHHHIIIIIIIIIIIIIIHIIIIIIIIIIIHHIIIIIIIIIIIIIIHIIHIIIIIIIIIIIIIIIIIIIIIIIIIIHIHIIIIIIIIIIIIIIIIIIIIIIIIIIIIIIIIIIIHHHHIIIIIIIIIIIIIIIIIIIIIIIIIIIIIIIIIIIIIIIIIIIIIIIIIIIIIIHIIIIIIIIIIGIIIIIIIIIIIIIIGIIIIIIIIIIHIIIIDDDDD
@HISEQ:969:HM2KJBCX2:2:1103:15972:20864 2:N:0:ACTATGCA
GTAGTGTCAACACCCAACTATCCCTATTAATCATTACGTCGATCCTAGAAACCAACAAAATAGGGTCAAACGTCCTATTTCATTATTCCATACTAATGTATTCAAGCTAATGCCTGCTTTAAACACTCTAATTTTTTCAAAGTAACAGTTCTAACTCCCCATAACACCAAATTAATGACATCATGATTCGTCAGAAGGGAGAAATCAATGATACCAGTACGTACCAGAGGCACGACCGATATATTGATCCCGAAATTCAACTACGAGCTTTTTAACTGCAACAACTTTAATATACGCTATTGGAGCTGGAATTACCGCGGCTGCTGGCACCAGACTTGCC
+
ADDDDIHIIIIIIIIIIIIIIIIIIIIIIIIIIIIIHIIIIIIIIIIIIIIIIIIIIIIHHHHIIIHIIIIIIIIIHIIHIIIHHIIIIIIIIIIIIIIIIHIIIIIIIIHHIHIHIIIHIHIIIIIIIIIIIIIHIIIHHIIIHIHIHIIIIHIIHIIIIHIIIIHHHHHIHIIIIIHIIIIIHIIIIHHHHIIIIIIIIIIIIHIIIIIIIIIIIIIIIIIHIIIHHGIIIIIHIHHIIIIIIIHEIIIIIIIIIIIIIIIIIIIIIHIIGHHHFIHIIIIIIIHHIIGIHGIIIGIIIIIHIIIHHIIIIIIIIIIIIIIIGIIIIIIIIIIDDDDD
@HISEQ:969:HM2KJBCX2:2:1103:11404:20997 2:N:0:ACTATGCA
GTAGTGTCAACACCCAACTATCCCTATTAATCATTACGGTGGTCCTAGAAACCAACAAAATAGAATCATACGTCCTATTTTATTATTCCATGCTAATGTATTCAAGCAAAATGCCTGCTTTAAACACTCTAATTTTTTCAAAGTAAAGGTCCTGGTTCCCCGCGGCACCCAATTAAGGACATCGCGGTTCTCCAGAAGGTGAGAAATTGACTACACCAGTTCATACCCCTTAAGGCACGACCGATGTGTCAATCCCGAAATTCAACTACGAGCTTTTTAACTGCAACAACTTTAATATACGCTATTGGAGCTGGAATTACCGCGGCTGCTGGCACCAGACTTGCCCTCCAA
+
<<@@01<<C@@11DHHIHIIIEHEHIGC@F@GHEHEGHIHHC<@1CGHHHI1FG?HIIIIEE1DH@<GE1<D<C@CHE<GEHHIE?@11<FE11DH?1<<<GHHHI1FHHIIH?HHHIHCHHHHCDHHIHHB<EHHGCHHHIC?EHHHHEEFE@HFCHHHHHHHHHGB/EHHHHHHHCFHEHHIHGIIHEHCHIHHGEHIIIIIIIIIFFHHGEHEEIFFHHHGD?AHAHEIIFBIIHGDCEHHHFCCECHCCIIIIIIHFFHIHHHDHFHHHHHEHHFCHHIIHF@CCF@HHIHEDHHGHEHHHHIIIHHIIHIIH?IIHIIIHFHHHHHHEFGGIIHGHIIIIHD?DD@
@HISEQ:969:HM2KJBCX2:2:1103:17312:21153 2:N:0:ACTATGCA
GTAGTGTCAACACCCAACTATCCCTATTAATCATTACGTCGATCCTAGAAACCAACAAAATAGAATCAAACGTCCTATTTCGTTATTCCATGCTAATGTATTCAAGCGTGAGCCTGCTTTAAACACTCTAATTTTTTCAAAGTAACAGTCCTGATTCCCCATGACACCAAATTAATGACATCATGGTTCGTCAGAAGGTAGGAATCAATAATACCAGTACGTACAATAGCACGACCAATAAATTAATCCCGAAATTCAACTACGAGCTTTTTAACTGCAACAACTTTAATATACGCTATTGGAGCTGGAATTACCGCGGCTGCTGGCACCAGACTTGCCCTCCAA
+
DDD@DHHGIIHIIGDHIIIIIIIHIIIIIGIGHFEHIHIID<EHIIIIIIIIIIIIIIGHHIIIGEHIIIHHHEHHHHHHHHIHIHHIEHHIIIHIIIHHHEDHHHHIIFIGIHIHHHIHIHIHFIIIHIHIIHGHIEHHHHHHIIIHHHIIHHIHHHIIIIIIIIIIIIHIHIHIIHIIIHHHIIIHIIIIIIIIIIIIIIIIIIIIIIIHHIIHIHIIIIIIIIIIIIHDHHGHHHHEIIIHHIIIIIHIGGIIIHEHIIIHHIIIIIIIHHIIIIIIIIHIIIIIIIIIIIIIIIIIIIIIIIIIIIIIIIIIIIIIIIIIIIIIIIIIIIIIIGIGDADDD
@HISEQ:969:HM2KJBCX2:2:1103:5345:21780 2:N:0:ACTATGCA
GTAGTGTCAACACCCAACTATCCCTATTAATCATTACGGTGGTCCTAGAAACCAACAAAATAGAACCACAACGTCCTATTCTATTATTCCATGCTAATCTATTCAAGCAATAGCCCGCTTTAAACACTCTAATTTTTTCAAGGTAATGGTCCTGGCTCCCCAACACACCCAATAAAGGACATGCTGGCTCACCAGAAGGAAGACCCGACAGCAGACAGTACTCGCCAAAGACGGACCGCCCGGCCAGGCCTAAAATTCAACTACGAGCTTTTTAACTGCAACAACTTTAATATACGCTATTGGAGCTGGAATTACCGCGGCTGCTGGCACCAGACTTGCCCTCCAA
+
DDDDDIIIIIHIIEHIIIIIIIHIHIIIHHIIHHIHHEEEECEHEHHHHHIIIGEEHHHIIIHCHHHHIEEG<GH@GHH1CGCHICFFGEHHHHHFHHEFFHHHHIIIHHIHGHHIIHHHHEHEGHHEHFGFIIIIIIHFGHHIHCHIGIIIIIGIIIIIIIHHHHEH?/IHHHHFIIIHIHHHHHIIHIHHHHF@GHHHEHEIIIIIHHIIIHHHHHEEIHIIIIGIHHEHHHEIIIIHIIIHHIIIHGIHIIHGIIHIHHHHHFHIHHIIIHFIIIIIIHHCIIHIIHIIIIIIIIHHIIIIIIIIIIHHIIHGIHEIIHHIIIIIIIIHHHHHIIHIHDABDD
@HISEQ:969:HM2KJBCX2:2:1103:7460:21745 2:N:0:ACTATGCA
GTAGTGTCAACACCCAACTATCCCTATTAATCATTACCTCGACTCCGAAAGCCAACGAAATAGAACCGAGATCCTATTCCATTATTCCATGCACTAATGTTCAGGCTGTAGCGCCTGCTTTGAGCACTCCAATTTTTTCAAAGTAAACGTGCTGGCCACCCATGGCACTCGATTAAGAGAACCATGAACGAACCAACAAAATCGTCCGGGCAAACAGTAGACACCGCAAGGTGCACCGCTCGCCCGAAACCGAGATCCAACTACGAGCTTTTTAACCGCAGCAATATTAGTATACGCTATTGGAGCTGGAATTACCGCGGCTGCTGGCACCAGACTTGCCCTCCAA
+
DDDDDHHIIIIIIIIIIIHIHIIIIIIIIIHIIIIHIFHIHIHIIIIHIIIIIIGIIHIIGIHIIIHIHIIIIGIHHIIHIIIHHGHHIIIHHEHIIIHHHIIHHIIIIIIIIIIIIIIHIIIIIIIIIHHIIIIHIHIIIIIIIIIIIIIIIIIIIIIIIIIIHHHIHHIIIIIIIIIIIIIIIIIIIIIIIIIIIIHHHIIHHHIIIIIIIIHHIIIIIIIIIIIIIIIIHIIIIIIIIIIHGIIHGHIIIIIIIIIHIIHIIIIIIIIIIHHIIIIIHIIIIIIIIIIIIIIIIHIIHIIIIIIIIIIIIIIIIIIIIIIIIIIIIIIIIIIIIIIIIDDDDD
@HISEQ:969:HM2KJBCX2:2:1103:5264:22824 2:N:0:ACTATGCA
GTAGTGTCAACACCCAACTATCCCTATTAATCATTACGTCAATCCTAGAAACCAACAAAATAGGATCGAACGTCCTATTTCATTATTCCATGCTAATGTATTCAAGCGTTAGCCTGCTTTAAACACTCTAATTTTTTCAAAGTAACAGTCCTGTTTCCCTGCAACACCAAATTAATGACATTACAGTTCTTCAGAAAGGAGGAATCAGCGAAGCCAGTACATACCAGTGGCACGACCAACCTGCTGACCCCGAAATTCAACTACGAGCTTTTTAACTGCAACAACTTTAATATACGCTATTGGAGCTGGAATTACCGCGGCTGCTGGCACCAGACTTGCCCTCCAA
+
DDADDHIIIIIIIIIIIIIIIIIIIIIIIIIIIIIIIGHIIFIIIHIIIHIIGIIIIIHHHHHGGHIIIIIIHIIHIIIIHGHHGHIHIIIIHIIIIIHIIIIIIIHIHHHHHIIIGIIIIIHIIIIIHHHHIIIIIHHHHIIIHHIIIIIHHIIHHIIIIIIIIIIIIHIHIIIIIHIIIIIIIIIIIIIIIIIIIIIIIIIIIIIIIIIIIIIIIIIIIHIIIIHIIIIIIIIIII=GIIHHFIIIIIHIIIIIHHHIIIIIIIIIIIIIIHHIIIIIIIHIIHIIIIIIIIIIIIIIIIIIIIIHIIIHIIIIIIIIIIIIIIIIHIHIIHIHHIIIIDDDDD
@HISEQ:969:HM2KJBCX2:2:1103:15106:22687 2:N:0:ACTATGCA
GTAGTGTCAACACCCAACTATCCCTATTAATCATTACGTCGATCCTAGAAACCAACAAAATAGGTTCGATCGTCCTATTTCGTTATTCCATGCTAATGTATTCAAGCGCGAGCCTGCTTTAAGCACTCTAATTTTTTCAAAGTAACAGTCCTGTTTCCCCGCAACAACAAATTAATGCCATCACGGTTCTACAAGAGGGAGGGACCAGTGAGGCCAGTGCATACCAGTGGCACGACCGACCTACTGGCCCCGAAATTCAACTACGAGCTTTTTAACTGCAACAACTTTAATATACGCTATTGGAGCTGGAATTACCGCGGCTGCTGGCACCAGACTTGCCCTCCAA
+
DDDDDIIIIIIHIIIIIIGIHIIIIIIIIIIIHIIIIIIIHIIIIIIIIIIIIIIIHIIIIHHHIIHIIIHHIIIIIIIIIIIGIIIIIIIHIHIIHIIIIHHIIHIIIIIIHIIIIIHIHIIIIIIIIIIIIIIIIIIIIIIIIIIIIIIIIIIIIIIIIIIIIIIIIIIIIIIIIIIIIIIIIHIIHIIIIIIIIIIIIIIIIIIIIIIIIIIIIIIIIIIIIIIIIIIIIIIIIIIIIIIHHIIIIIIIIIIIIIHIIIIIIIIIIIHIIIIIIIIIIIIHHGIIIIIIIIIIIIIIIIIIIIIIHIIIIIIIIIIIIIIIIIIIIIIIIIIIIIIIIDDDDD
@HISEQ:969:HM2KJBCX2:2:1103:19800:22186 2:N:0:ACTATGCA
GTAGTGTCAACACCCAACTATCCCTATTAATCATTACATCGATCCTAGAAACCAACAAAATAGAATCTGATGTCCTATTTCATTATTCCATGCTAATGTATTCAAGCGTAAGCTTGCTTTAAACACTCTAATTTTTTCAAGGTAACAGTCCTAATTCCCCATAACATCAAATAAATGACATTATGGTTCTTTAGAAGGTGAGAACCAATAAAACCAGTACATACCAAGGCATGACCGATTCCTTGATCCCGAAATTCAACTACGAGCTTTTTAACTGCAACAACTTTAATATACGCTATTGGAGCTGGAATTACCGCGGCTGCTGGCACCAGACTTGCCCTCCAA
+
DDDDDIIIIIIIIIIIIIIIIIIIIIIIIIIIIIIIIIIHHIIHIIIIIIIIIIIIIIIIIIIIIIIIGIIEHIHIIIHHHIIIIIIHIIIIHIIIIIIIHHIIIIIHIIIIIIIIIIIIIHHIIIIIIIIIIIIIIIIIIIIIIIIIIIIIIIIIIIIIIIIHIIHIIIIHIIHIIIIIIIIIIIIIIIIIIIIIIIIIIIIIIIIIIIIHIIIHIIIIHIIIIIIIHIIIIIIIIIIIIIHF<IIIIIIIIHIIIIIHHHIIIIIIIIIIIIIIIIIIIIIIIIIIIIIIHIIIIIIIIIIIIIIIIIIIIIIIIIIIIIIIIIIIIIIIIIIIIIIIDDDDD
@HISEQ:969:HM2KJBCX2:2:1103:6317:23935 2:N:0:ACTATGCA
GTAGTGTCAACACCCAACTATCCCTATTAATCATTACGGTGATCCTAGAAACCAACAAAATAGAACCATGCCGTCCTATTCTATTATTCCATGCTAATGTATTCGAGCAAAAATGCCTGCTTTAAACACTCTAATTTTTTCAAGGTAAAGGTCCTGGATCCGCAAGACACCCAATTAAGGACATCAAGTTTCTCCAGAAGGTGAGAAATCAACAGCGACAGTTCATACCCCTTAAGGCACGACCATCACGTCAATCCCGAAATTCAACTACGAGCTTTTTAACCGCAACAACTTTAATATACGCTATTGGAGCTGGAATTACCGCGGCTGCTGGCACCAGACTTG
+
DDDDDHIIIIHHHHHIHIIHIIIIHIIIIIHHIIIIIIGIIIHIHIH?HHIIGHIIIIIIIIHHIHIHHHHIGHHGHHHIIIGIIHIIHHHIIFIIIHIIIIIIIIHIIIIIHHHHIIHIHIIHFHIIIHIIIIIIIIIIIIIIIIIIIIIIIIIIIGHIIIIIHIIGIHIIIIHIIHHIIHIIIIIIIIHHGHIIIIIIIIIIIIIHIIIIIIIIIIIIIIIIIIIIHIIHHHGIIIIIIHHFHHIHIIIIIIIIIIIIIHHHIIIIIHIIIHIIIIIIIIIIIIIIIIIIIIHIIIIIHHIIIGIIIIIIIIHGIIIIIIIIIIIIIIHIIIIIIIIIDDDDD
@HISEQ:969:HM2KJBCX2:2:1103:11512:24509 2:N:0:ACTATGCA
GTAGTGTCAACACCCCACCCATCCCTATTAATCATTACATCAATCCTAGAAACCACCAAAATAGAAGCAACGGCCTACTTCATTATTCCATGCAAATGAATTCAAGCGCGACAATGCTGTAAACACTCTAATTACTTCAAAGTAACAGTCCTGATTCCCCGCCACTCCAAATGAATGAGATGATGGTTCGTCAGAAGGTAGGAACCAGTAACACCAGTACGTACCTAAGGCACGACCAACGTACTGATCCCGAAATTCAACTACGAGCTTTTTAACTGCAACAACTTTAATATACGCTATTGGAGCTGGAATTACCGCGGCTGCTGGCACCAGACTTGCCCTCCAA
+
00<<<1<111<F1D0<0/<011111<D11<D11<<11111<1<D11<1<1<<11D1<1<<<D<11<11111<///01111<1<C1<11111111<1DH/C1<<1D1<G///---11<1/<11/11<D11<11<//<1DA/1<<<11<GG1FFGGD<FD?-D.D,9,.B..FGDC<<</-/CD/<C-C/@G:/:<0<CB00DC0F.G@HAGC@?G/HHD<0:A<11FGHC@CCHD<<<D:EFFGCBGC<//GCF<1CD<<<1EC0D<D0<HED<1<1GD<1@HD<<<<<<FF0<</G?FCHIHG1HC@HG<HHHHHCCDIHCFCCCC1<<GD1C<CEC@HG<<00<0
@HISEQ:969:HM2KJBCX2:2:1103:15204:24970 2:N:0:ACTATGCA
GTAGTGTCAACACCCAACTATCCCTATTAATCATTACATCGATCCTAGAAACCAACAAAATAGAATCTGATGTCCTATTTCATTATTCCATGCTAATGTATTCAAGCGTAAGCTTGCTTTAAACACTCTAATTTTTTCAAGGTAACAGTCCTAATTCCCCATAACATCAAATAAATGACATTATGGTTCTTTAGAAGGTGAGAACCAATAAAACCAGTACATACCAAGGCATGACCGATTCCTTGATCCCGAAATTCAACTACGAGCTTTTTAACTGCAACAACTTTAATATACGCTATTGGAGCTGGAATTACCGCGGCTGCTGGCACCAGACTTGCCCTCCAA
+
DDDDDIIIIIIIIIIIIIIIIIIIIIIIIIIIIIIIIIIIIIIIIIIIIIIGIIIIIIIHIIIIIIIIIHIIIHIIIIIIIIIIIIIEGHIIEHIIIIIIIIIIIIIIIIIIIIIIIIIIIIIIIIIIIIIIIIIIIIIIIIIIIIIIIIIIIIIIIIIIIIIIIIIIIIIIIIIIIIIIIIIIIIIGIIIIIIIIIIIIIIIIIIIIIIIIHIIIIIIIIIIIIIIIIIIIIIIIIIIHIIIHIIIIIIIIIIIIIIIHHEIIIIIIIIIIHHIIIIIIIIIIIIIIIIIIIIIIIIIIIIIIIIIIIIIIIIIIIIIIIIIIIIIIIIIIIIIIIIIIDDDDD
@HISEQ:969:HM2KJBCX2:2:1103:4144:24408 2:N:0:ACTATGCA
GTAGTGTCAACACCCAACTATCCTATTAATCATTACGTCGATCCTAGAAACCAACAAAATAGAATCAAACGTCCTATTTCATTATTCCATGCTAATGTATTCAAGCGTGAGCCTGCTTTAAACACTCTAATTTTTTCAAAGTAACAGTCCTGATTTCCCACAACACCAAATAAATGACATCATGGTTCGTCAGAAGGGAGAAACCAACAATACCAGTACGTACCGAGGCACGACCGACATGATGGTCCCGAAATTCAACTACGAGCTTTTTAACTGCAGCAACTTTAATATACGCTATTGGAGCTGGAATTACCGCGGCTGCTGGCACCAGACTTGCCCTCCAA
+
DDDDDIHHIHHHHIIIIIIIIIIIHIIIIIHIIIHHHIIIIIIIHIIGIHHHIHHGHIIIIIIIIIFHIIHIGHIIIGIIGHIIIGIHHIGHHHIIHIIGIHGEIHHIIGIHHHIIIIIGIHIIHHHHFHHHEHHHIIIHHHFHHIIHHIIHHIHIHHHHHIIIHGHHIHIIIIHIIIIHGIIHDHIIHHHHIIHEFHHHEHHEHHIHHIIHIIIIHIIIGHIIIIIIHHHHDIIIIIIHHHHIIIHHHHGIIFIHHIIIIIHIIIIIIIIIIIIIIIIIIIHHHIIIIIIIIIIIIHIIIIGIIHIIIHGIGIHGIGIHGHHHEIIIIIIIGIIIHHHDDDDD
@HISEQ:969:HM2KJBCX2:2:1103:13209:25214 2:N:0:ACTATGCA
GTAGTGTCAACACCCAACTATCCCTATTAATCATTACGGTGGTCCTAGACCAACAAAATAGAACCAACGTCCTATTCTATTATTCCATGCTAATCTATTCAAGCAAGAGCCCGCTTTAAACACTCTAATTTTTTCAAGGTAATGGTCCTGGTTCCCCGACACACCCAATAAAGGGCATACCGGCTCACCAGAAGGATAGACCCGACAACAGAACAGTACTCGCCAGAGACGGACCGTCCGGTCAGGCCTAAAATTCAACTACGAGCTTTTTAACTGCAACAACTTTAATATACGCTATTGGAGCTGGAATTACCGCGGCTGCTGGCACCAGACTTGCCCTCCAA
+
DDDDDIIIIIIIIIIIIIIGIIIIIIIIHIIIIIIIIIIIIIIIIHIIIIIIIIICGHHIHHHIIIIIIIIIIIIIIIIIIIIIIIIIIIIHIIIIIIHIIIIIHIIHHHIIIIIIIIIIIIIIIIIIIIIIIIIIHIIIIIIIIIIIIIIIIIIIIIIIIIIIIIIIIIIIIIHIIIIIIIIIIIIIIIIIIIIIIIIIIIIIIIIIIIIIIIIIIIIIIIIIIIIIIIIIIIIIIHIIIIIIIIIIIIIIIIIIIIIIIIIIIIIIIIIIHIIIIIIIIIIIIIIIIIIIIIIHHFGIIIIIIIIIIIIIIIIIIIIIIIIIIIIIIIIIIIIIIIIDDDDD
@HISEQ:969:HM2KJBCX2:2:1103:2366:25964 2:N:0:ACTATGCA
GTAGTGTCAACACCCAACTATCCCTATTAATCATTACGTCGATCCTAGAAACCAACAAAATAGAATCAAACGTCCTATTTCGTTATTCCATGCTAATGTATTCAAGCGTGAGCCTGCTTTAAACACTCTAATTTTTTCAAAGTAACAGTCCTGATTCCCCATGACACCAAATTAATGACATCATGGTTCGTCAGAAGGTAGGAATCAATAATACCAGTACGTACAATAGCACGACCAATAAATTGATCCCGAAATTCAACTACGAGCTTTTTAACTGCAACAACTTTAATATACGCTATTGGAGCTGGAATTACCGCGGCTGCTGGCACCAGACTTGCCCTCCAA
+
AD@BD?HEFGHIHEEHHHE1CGHHEHIEHEIHIFHIHEFHHHE@CGHIIGFHHIIGEHCFEHFEHHHHEHEHFEEF?H1GCHIIIIIGFH1DGFHHFHHHCECHC1ECHHFEEHHHF1HHHE<HGHEHIICD6DGHIIIIIHGAHEHGCHCC?@HHI?DEHHFHHHCCCFHHCGHHC0F@HGHEGHDF5@HEIIHGFHHIIIIIHHHHHG@C?@;F:CFHHEHEHHFEEHEC7CCFHEEG@F<GCE?A?FDF<<1CD<<@HHGC@F@1GC?HIIHEFHCFEEIHIIIHEHIIHHHIIIIHHCHEHHHHEGECHHCIIHHIGIHHHHHEHGFGCHHHFECC@00@<
@HISEQ:969:HM2KJBCX2:2:1103:5716:26310 2:N:0:ACTATGCA
GTAGTGTCAACACCCAACTATCCCTATTAATCATTACGGTGATCCTAGAAACCAACAAAATAGAACCATGCCGTCCTATTCTATTATTCCATGCTAATGTATTCGAGCAAAAATGCCTGCTTTAAACACTCTAATTTTTTCAAGGTAAAGGTCCTGGATCCGCAAGACACCCAATAAAGGACATCAAGTTTCTCCAGAAGGTGAGAAATCAACAGTAACAGTTCATACCCCTTAAGGCATGACCATCACGTCAATCCCGAAATTCAACTACGAGCTTTTTAACTGCAACAACTTTAATATACGCTATTGGAGCTGGAATTACCGCGGCTGCTGGCACCAGACTTGCCCTCCAA
+
DDDDDIIIIIHIIIHIIIIIIIIIIIIIHHIIIIIIIIHIIIIIIHIIHIIHIIHHIHHHIIIIIIIIHHIHIIGIHHIEHHHHIIIIIGIHHFHIHIHHICEIHIIIHHHIIIIIIIIIIIIHHHIIIIIIIIIIIIIHHIIIIIIIIIIIIIIIHHHHIIIIIIHIHHGIIIIIHIIIIIIIIIIIHHHIHIIIIHIIIIIHIHIHIIIIIHIIHFIIIIIIIHIIIIIIIIIHIIIIIIIIIIIHIHHCIIIIIIIIHIIIIHIIIHIIIIIIIIIIHHIIIIIIIIIIIHIIIIHIHIIIIIIIIIIIIIIIIIIIIIIIIIIIIIIIIIIIIIIIIIIIIIIIDDDDD
@HISEQ:969:HM2KJBCX2:2:1103:16154:26306 2:N:0:ACTATGCA
GTAGTGTCAACACCCAACTATCCCTATTAATCATTACGTCAATCCTAGAAACCAACAAAATAGGAACGAACGTCCTATTTCATTATTCCATGCTAATGTATTCAAGCGTTAGCCTGCTTTAAACACTCTAATTTTTTCAAAGTAACAGTCCTGTTTCCCTGCAACACCAAATTAATGACATTACAGTTCTTCAAGAAGGAGGAATCAGTAAAGCCAGTACATACCATTGGCACGACCAACCTACTGACCCCGAAATTCAACTACGAGCTTTTTAACTGCAACAACTTTAATATACGCTATTGGAGCTGGAATTACCGCGGCTGCTGGCACCAGACTTGCCCTCCAA
+
DDDDDIIHIIGIGHIIIIIIIHIIIIIIIIIHIIHIIHIIIIIHIIIIIHIIIEHIIIIIIHGHHIIIHIHIHCHHEHHEHHHIHHI?FHIFFHIIHIIIIHHIIIHCGHHIHIHHHIIIIIIIIIIIIIHIIIIIIIIIIHHHIIIIIGIIHHHIIIIIIHIIHHFIIIHHHHIIHHHHHIHHIIHIIHIIIIIIHIIIIHIIIIIIIIGIIIIIHIIIIIIIIHIIIIIHHHGHEHHIHHGHIGHIIIIIIIIHIIIIIIIIIHGIIIIIIIIIIHIIIIIIIIIHIIHIIIHIIHIIIIHIIIIIIIIIIIIIIIIIIIIIIIIIIIIIIIHHHIIIH@DBDB
@HISEQ:969:HM2KJBCX2:2:1103:18738:26622 2:N:0:ACTATGCA
GTAGTGTCAACACCCAACTATCCCTATTAATCATTACGGTGATTTAGAAACCAACAAAACAGGACCACCGTCCTATTTTATTATTCCATGTTAATGTATTCAAACGTAAGCCTGCTTTGAACACTCTAATTTTTTCAAGGTAAAGGTCCTGGTTTCCCACTACGCTAAATTAATAACATGATGGTTCCCCAGAAGGTAGAAATTCCACACGCCAGTACAGACAATTGCCCGACCAGCGGTAGAACCCCGAAATTCAACTACGAGCTTTTTAACTGCAACAACTTTAATATACGCTATTGGAGCTGGAATTACCACGGCTGCTGGCACCAGACTTGCCCTCCAA
+
DDDADEHHHHHHHIIIIIIHHIEHIIIIIFHHIIHIIIIHIIIIIIIIIIHGEHHIHHHHHHEEHHFIGIIHIIIIHIIIIIFIIIHIIIIIIIIHHEGHIHHIIIHIIDIIHHIHHIHHIHFHIEHIHHIIIIIFE?GHHCHIIIIHIIHHHIIIIHIIIGHHHHIIIIIIHIIHIIIIIIHIIHHGIIIIIIIIIIHIHHHGIIIIIIIHHIIIIHIIIIIIIIIHHHHIIIIIIHHHFEHGHIGIIIIIIHIHHHFHHGFHIIHGIIHGIIIIIIHGIIIIIIIIIIIIIIIIIIIIIIIHIIIIIHIIIIIIHIIIIIIIIIGIIIIIIIIIIIDDDDD
@HISEQ:969:HM2KJBCX2:2:1103:20573:26939 2:N:0:ACTATGCA
GTAGTGTCAACACCCAACTATCCCTATTAATCATTACGGTGGTCCTAGAAACCAACAAAATAGAACCATGCCGTCCTATTTTATTATTCCATGCTAATGTATTCAAGCAAAAATGCCTGCTTTAAACACTCTAATTTTTTCAAAGTAAAGGTCCTGGTTCCCCGCGGCATCCAATTAAGGACATCGCGGTTCTCCAGAAGGTGAGAAATTGACTGCACCAGTTCATACCCCGTGAGGCACGACCGATGCGCCAATCCCGAAATTCAACTACGAGCTTTTTAACTGCAACAACTTTAATATACGCTATTGGAGCTGGAATTACCGCGGCTGCTGGCACCAGACTTGCCCTCCAA
+
DDDCDIIIIIIIIIIIIIIIIIIIHIIIIIIIIIIIIIIIIIIIIIIIHIIIIIIIIIIIIIHIIHIIIIIGIIIHHHIIHHIIIIIIHHIIIIHIIIIIIDHFHIHHIIIIIIHIIHIIIIIGIHHHIHHIIIIIHHHIIIIIIHHIIIIIIIIEHHIIIHIIIIIIIIIIIHIIHIIIIIIHIIHIHIIIHIIIIIIIIIIII<HIIIIIIIIIIIIIHHIIIHHIIIIIIIIIHIIIIIIIIIIHHIIHIIIIIHIIIIIIIIIIHIIHGIIIIIIIIIHIIIIIIIIIHHHHHIIIHIIIIIIIIIIIIIIIIIIIIIIIIIIIIIIIIIIIIIIIIIIIIIHHDDDDD
@HISEQ:969:HM2KJBCX2:2:1103:3438:28347 2:N:0:ACTATGCA
GTAGTGTCAACACCCAACTATCCCTATTAATCATTACGTCGATCCTAGAAACCAACAAAATAGAATCAAACGTCCTATTTCGTTATTCCATGCTAATGTATTCAAGCGTGAGCCTGCTTTAAACACTCTAATTTTTTCAAAGTAACAGTCCTGATTCCCCAAGACACCAAATTAATGACATCATGGTTCGTCAGAAGGTAGGAATCAATAATACCAGTACGTACAATAGCACGACCAATAAATTGATCCCGAAATTCAACTACGAGCTTTTTAACTGCAACAACTTTAATATACGCTATTGGAGCTGGAATTACCGCGGCTGCTGGCACCAGACTTGCCCTCCAA
+
DDCDDIIIIIIIIIIIIIIIIIIIIIIIHIIIIIIIIIIIIIIIIIIHHHHIIIIIIIIIIIHHHHHIGIIIIIHIGIIIHIIIIIIIHHIIHIIIIIIIIIIIIIIIIIIHIIIIIIIIIIIIIIIIIIIIIIHIFIIIIIIIIIIHIIIIIIHHIIIIIIIIIIIIIIIIHIIIIIIIGIIIIIIIIIIIIIIIIIIIIHIIGIIIIIIIHIIIIIIIIIIIIIIIIIIIIIIIIIIIIIIHIIIIIIIIIIIIIIIIIIIIIIIIIIIIIIIIIIIIIIIIIHIIIIIIIIIIIIIIIIIIIIIIIIIIIIIIIIIIIIIIIIIIIIIIIIIIIIIIDDDDD
@HISEQ:969:HM2KJBCX2:2:1103:17621:29656 2:N:0:ACTATGCA
GTAGTGTCAACACCCAACTATCCCTATTAATCATTACTTCAGTCCTAGAAACCAACAAAATAGAACCAAAGTCATATTCCATTATTCCATGCTAATATATTCAAGCAAACATGCCTGCTTTAAACACTCTAATTTTTTCAAAGTAAAAGTCTTGGATCCCTAGCGCACTCAATTAAGAGCACACTAGTTCCCCAAAAGGAAAAGCCCAAAGTTGCAGTACAAACCTTACGGTTGACGGCAACTATAAGCCCAAAATTCAACTACGAGCTTTTTAACTGCAACAACTTTAATATACGCTATTGGAGCTGGAATTACCGCGGCTGCTGGCACCAGACTTGCCCTCCAA
+
DDDDDIIIIIIIIIIIIIIIIIIIIIIIIIIIIIIIIIIIIIIIIHIIIIIIIIIIIIIIIIIIIIIIIIHHHIIIIHIHIIIIIIHIIIIGIIIIIIIIIIIIIIIIIIIIIIIIIHIHHIIIIIIIIIIIIIIHIHIIIIIIIIIIIIIIIIIHIIIIIIIIHIIIIIIIIIIIIIIIIIIIIIIIHIIHIIIIIIHIIIIIIIIIIIIIIIIIIIIIIIIIIIIIIIIIIIIIIIIIHIHHHIIIIIIIIIIIIIIIIHHIIHIIIIIIIIIIIIIIIIIIIIIIIIIIIIIIIIIIIIIIIIIIIIIIIIIIIIIIIIIIIIIIIIIIIIIIIIIIIDDDDD
@HISEQ:969:HM2KJBCX2:2:1103:1588:30337 2:N:0:ACTATGCA
GTAGTGTCAACACCCAACTATCCCTATTAATCATTACATCGATCCTAGAAACCAACAAAATAGAATCTGATGTCCTATTTCATTATTCCATGCTAATGTATTCAAGCGTAAGCTTGCTTTAAACACTCTAATTTTTTCAAGGTAACAGTCCTAATTCCCCATAACATCAAATAAATGACATTATGGTTCTTTAGAAGGTGAGAACCAATAAAACCAGTACATACCAAGGCATGACCGATTCCTTGATCCCGAAATTCAACTACGAGCTTTTTAACTGCAACAACTTTAATATACGCTATTGGAGCTGGAATTACCGCGGCTGCTGGCACCAGACTTGCCCTCCAA
+
DDDDDIIIIIIIIIIIIIIIIIIIIIIIIIIIIIIIIIIIIIIIIIIIIIIIIIIIIIIIIIHIIIIIIHHHHGIHHIHIIHIIIIIIHHIIIIIIIIIIHHIHIHHHIIIIIHIIIHIHHIIIIIIHHHIIIIIIIIIIIIIIIHHHIGIIIIHHHHHHHHHIIIHHIIIIIIHIIIIIIIIIHIIIIIIIIIIIIIIIIIIIIIIIIIIIIIIIIIIIIIIIIIIIIIIIIIIHIIHIIIHFIIIIIIIIIIIIIIIIHHHIIIIIIIIIIIIIIIIIIIIIIIIIHIIHIIIIIIIIIIIIIIIIIIIHIIIIIIIIIIIIIIIIIIIIIIIIIIIIDDDDD
@HISEQ:969:HM2KJBCX2:2:1103:15142:30411 2:N:0:ACTATGCA
GTAGTGTCAACACCCAACTATCCCTATTAATCATTACATCGATCCTAGAAACCAACAAAATAGAATCGGATGTCCTATTTCATTATTCCATGCTAATGTATTCAAGCGTGAGCCTGCTTTAAACACTCTAATTTTTTCAAGGTAACAGTCCTAATTCCCCGTGACACCAAATTAATGGCATTACGGTTCTTTAGAAGGTGAGAAATCAATAATATCAGTACATACCAACGGCATGACCGAAACATTGATCCCGAAATTCAACTACGAGCTTTTTAACTGCAACAACTTTAATACACGCTATTGGAGCTGGAATTACCGCGGCTGCTGGCACCAGACTTGCCCTCCAA
+
DDDCDIIIIIIIIIIIIIIIIIIIIIIIIIIIIIHIIIIIIIHHIIIIIIIHHHIIHIIGFHFHGIIIIHIIGIIIIIIIHHIIHHIHHIIHIIIIIIIIIGIIIIIIHHIIIIIIHHIIIIIIIIIHIIIIIGIIHHIIIHHIIIIIIIHIIIIIIIIIIIHIIIHHIIHHHHIIIIIIIIIIIIIIIIIIIHIIIIHGIHIIIHIIHHIIIHHIHIHIIIIIIIIIIIIIIIIIIIIIIIIHHHHIHHGIIIIIIIIIIIIIIIIIHHHIIIIIIIIIIIIIIIIIIIIHIIIHIHHGDDIIIIIIIIIIHIIIIIIIIIIIIIIIIIIIIIIIIIIIIIDDDDD
@HISEQ:969:HM2KJBCX2:2:1103:9321:30178 2:N:0:ACTATGCA
GTAGTGTCAACACCCAACTATCCCTATTAATCATTACGGTGGTCCTAGACCAACAAAATAGAACCAACGTCCTATTCTATTATTCCATGCTAATCTATTCAAGCAAAAGCCCGCTTTAAACACTCTAATTTTTTCAAGGTAATGGTCCTGGTTCCCCGACACACCCAATAAAGGGCATACCGGCTCACCAGAAGGATAGACCCGACAGCAGAACAGTACTCGCCAGAGACGGACCGTCCGGTCAGGCCTAAAATTCAACTACGAGCTTTTTAACTGCAACAACTTTAATATACGCTATTGGAGCTGGAATTACCGCGGCTGCTGGCACCAGACTTGCCCTCCAA
+
@@@@BHHIHIH?CGHGGHIEHGHIEHIIHHHHHEHHIIDCHGGFHHHFHHHHIHHGCGEHECHH1CCG=<@GHF<FEHHFHHHIIHFIFHHHGHICHHHCHGCHIIFEGCHEHCHHHIIIH@HHHHHHHHFHGEHFHH?CHGHHHEHHG1AAHIHH@IHGHDEHDIHHIFHH@?H:HHHHGHIIIIIIIIIIIIIHGFHHDCIG>IIIIHHHIIHIIIIHIIIIIIIIIHHHIHHHHIIGIFIHIHCGIIIIHIHHIIIIIIHIIHHIIHHIIIHHHFHIIIIHIIIHIIIIIIHHHHHIIIIHHIIHHHHIHIHIIHHIIIIIHHIIIHHIHHHFDHGDDBDB
@HISEQ:969:HM2KJBCX2:2:1103:15689:31948 2:N:0:ACTATGCA
GTAGTGTCAACACCCAACTATCCCTATTAATCATTACGTCGATCCTAGAAACCAACAAAATAGGTTCGATCGTCCTATTTCGTTATTCCATGCTAATGTATTCAAGCGCGAGCCTGCTTTAAGCACTCTAATTTTTTCAAAGTAACAGTCCTGTTTCCCCGCAACAACAAATTAATGCCATCACGGTTCTACAAGAGGGAGGGACCAGTGAGGCCAGTGCATACCAGTGGCACGACCAACCTACTGGCCCCGAAATTCAACTACGAGCTTTTTAACTGCAACAACTTTAATATACGCTATTGGAGCTGGAATTACCGCGGCTGCTGGCACCAGACTTGCCCTCCAA
+
DDDDDIIIIIIIIIIIIIIIIIIIIIIIIIIIIIIIIIIIIIIIIIIIIIIIIIIIIIIIIIIHIIIIIIIIIIIIIIIHIIIIIIIIIIIIIIIIIIIIIIIIIIIIIIIIIIIIIIIIIIIIIIIIIIIIIIIIIIHIIHIIIIIIHIIIIIIIIIIIIHIIIIIIIIIHIIIIIHIIIIIIIIIIIIIIIIIIIIIIIIIIIIIIIIIIIIIIIIIIIIIIIIIIIIIIIIIIIIIIIIIHHIIIIIIIIIIIIIIIIIIIIIIIIIIIIIIIIIIIIIIIIIIIIIIIIIIIIIIIIIIIIIIIIIIIIIIIIIIIIIIIIIIIIIIIIIIIIIIIIDDDDD
@HISEQ:969:HM2KJBCX2:2:1103:16052:32327 2:N:0:ACTATGCA
GTAGTGTCAACACCCAACTATCCCTATTAATCATTACGTCGATCCTAGAAACCAACAAAATAGAATCAAACGTCCTATTTCGTTATTCCATGCTAATGTATTCAAGCGTGAGCCTGCTTTAAACACTCTAATTTTTTCAAAGTAACAGTCCTGATTCCCCATGACACCAAATTAATGACATCATGGTTCGTCAGAAGGTAGGAATCAATAATACCAGTACGTACAATAGCACGACCAATAAATTGATCCCGAAATTCAACTACGAGCTTTTTAACTGCAACAACTTTAATATACGCTATTGGAGCTGGAATTACCGCGGCTGCTGGCACCAGACTTGCCCTCCAA
+
DDCCDIIIIIIIIIIIIIIIIIIIIIIIHIIIIIIIIIIIIIIIIIIIHIIHIIIIIIIHIHCHHIIIIIIHIIIIIIIIIHIIIIIHHHHHGIIIIIIIIIIIIIIIIIIIIIIIIIIIIIIIIIIIIIIIIIIIIIIIHHIIIIIIIIIIIIIIIHIIIIIIIIIHHHHHHHIIIIIIIIIIIIIIIIIIIIIIIIIIHHIHHIIIIIIIHIIIIIIIIIIIIIIIIIIIIIIIIIIIIIIHIIIIIIIIIIIIIIIIIIIHIIIIIIIIIIIIIIIIIIIIHHHHIIIIIIIIIIIIIHIIIIIIIIIIIIIIIIIIIIIIIIIIIIIIIIIIIIIIDDDDD
@HISEQ:969:HM2KJBCX2:2:1103:3846:33074 2:N:0:ACTATGCA
GTAGTGTCAACACCCAACTATCCCTATTAATCATTACGTCAATCCTAGAAACCAACAAAATAGGATCGAACGTCCTATTTCATTATTCCATGCTAATGTATTCAAGCGTTAGCCTGCTTTAAACACTCTAATTTTTTCAAAGTAACAGTCCTGTTTCCCTGCAACACCAAATTAATGACATTACAGTTCTTCAGAAAGGAGGAATCAGCGAAGCCAGTGCATACCAGTGGCACGACCAACCTGCTGTCCCCGAAATTCAACTACGAGCTTTTTAACTGCAACAACTTTAATATACGCTATTGGAGCTGGAATTACCGCGGCTGCTGGCACCAGACGTGCCCTCCAA
+
<@0DBE<FCEEGIGHE<CGHF<C@GHFEHIE?@@?CGHHEH=F1CG?FEEE?FGCGE?CCGE@1CCEG0CHCCFGECHFEG1FCCHH1G@111D<CFGCED5DE@1HEGHHC?EHEH?EHHEGA1?EBFHEGHFF?DCF?H@<CHGAD<1<CGGFH1<@C1FHE?FE@H@HC0G@GCHFDHHHGD<</C<F@D/GFGEHF<<F0HHHHCGC0@CEHEH2GFG11CD%?C@<<AG<><5F@EH?:1<////<1IHG<<11=EG<CCF1<1<<1<<1F<1<1D11FHCHC1<1=@IGHCF?G<1G<1C1D1@C?HF?/E/EHEG?@@CEEHCC1ED<0EG<C<0@D?D
@HISEQ:969:HM2KJBCX2:2:1103:12834:32495 2:N:0:ACTATGCA
GTAGTGTCAACACCCAACTATCCCTATTAATCATTACGGTGATCCTAGAAACCAACAAAATAGAACCATGCCGTCCTATTCTATTATTCCATGCTAATGTATTCGAGCAAAAATGCCTGCTTTAAACACTCTAATTTTTTCAAGGTAAAGGTCCTGGATCCGCAAGACACCCAATTAAGGACATCAAGTTTCTCCAGAAGGTGAGAAATCAACAGCGACAGTTCATACCCCTTAAGGCATGACCATCACGTCAATCCCGAAATTCAACTACGAGCTTTTTAACTGCAACAACTTTAATATACGCTATTGGAGCTGGAATTACCGCGGCTGCTGGCACCAGACTTGCCCTCCAA
+
?DDDDFHIHIIHICHEHHHEHIIIIHII@FHHHIGIIICHHIIHHIIHICHHCHHIHIIGHHCHIHHHEI?DC<CEHHIIHIEHHFHEHII@G1<CGFH<@D<FHG@<HIGHHIHIHIHHHIIIHHHAFGGIHHEEHHIIIIIIIIGIHHIIIHHHHGFFHHIIHH@IHFGHIIHIIHHIHHHHHHHIHHCHIIIIIII;IHFHHHFHHIIIHHHGHEGIIIHIHIHH<GIIIIII2IIIHHHEHEHEIGHHIIIIHIIIIIHHHIHIIIHIIIIHIHIIIIIIIIIIIIIHFHIHIIHEDDCHHHHIIHIIIIIIIIIIIHH<HIHIIHHIGHHIIIIHHHHHEC01D0?DB
@HISEQ:969:HM2KJBCX2:2:1103:13602:33147 2:N:0:ACTATGCA
GTAGTGTCAACACCCAACTATCCCTATTAATCATTACGTCGATCCTAGAAACCAACAAAATAGAATCAAACGTCCTATTTCGTTATTCCATGCTAATGTATTCAAGCGTGAGCCTGCTTTAAACACTCTAATTTTTTCAAAGTAACAGTCCTGATTCCCCATGACACCAAATTAATGACATCATGGTTCGTCAGAAGGTAGGAATCAATAATACCAGTACGTACAATAGCACGACCAATAAATTGATCCCGAAATTCAACTACGAGCTTTTTAACTGCAACAACTTTAATATACGCTATTGGAGCTGGAATTACCGCGGCTGCTGGCACCAGACTTGCCCTCCAA
+
@DDDDIIFHHHHHHEHIIIIHIIIHHHIHIHHIIHHHIIIGHII0FHGFGHCHHHHHIIIIIIHHIHGCHEEHHIIIIIIHIIIIIHGHIIHGIIEHIIIIIIIIHHHIIIIIIIIHGHHIHIHHHEIHHIHHIHIHHFIGHIIIHHHIIIIHHIHHGCHHHHHIHIIHIHFHIIIIIIIHIIIHIHGHHHHHHHHHIIHHHHHEIIIIIIHHIIIIHHHIIIFGIHHFGHHHIIIIIHIIHGEIHHIIHHIIIIIIIIIIHHIHIIIIHHIIIIHHIIIIIHIIIIHIIIIIIHIIHHIIHIIIHEHIHGHIIIIIIIHIIIIIIIIIHIIIIIIIIIICDDDD
@HISEQ:969:HM2KJBCX2:2:1103:15007:33299 2:N:0:ACTATGCA
GTAGTGTCAACACCCAACTATCCCTATTAATCATTACGTCAATCCTAGAAACCAACAAAATAGGATCAACGTCCTATTTCATTATTCCATGCTAATGTATTCAAGCGCGAGCCTGCTTTAAACACTCTAATTTTTTCAAAGTAACAGTCCTGATTCCCCGCCACACCAAATGAATGACATGATGGTTCGTCAGAAGGTAGAAACCAGTAACACCAGTACGTACCTAAGGCACGACCAACGTACTGATCCCGAAATTCAACTACGAGCTTTTTAACTGCAACAACTTTAATATACGCTATTGGAGCTGGAATTACCGCGGCTGCTGGCACCAGACTTGCCC
+
DDDDDIIIIIIIIIIHIIIIIIIIIIIIIIHIHIIIIIIIIGIIIIIIIIIIIIIIIIIIIIHHHIIIIIIFHHIIIIHIIIIIHHHHIIIHIIIIIIIIIIIIHHHIIIHIIIHIIIIIIHIIIIIIIIIIIIHHIIIHHHIIIHIIIIIIHHHIIIIIIIIIIIIIIIIIIIIIIIIIIIIIIIIIIIIIIIIIIIIIIIIIIIIIIHIIIIIIIIIIIIIIIHHIIIIIIIHIIIHIIIIIIIIIIIIIHIIIIIIIIHIIHIIIIIIIIHIIIIIIIIIIIIIIIIIGHIIIIIIIIIIIIIIIIIIIIIIIIIIIIIIIIIIIIIIIIIIDDDDD
@HISEQ:969:HM2KJBCX2:2:1103:3780:34390 2:N:0:ACTATGCA
GTAGTGTCAACACCCAACTATCCCTATTAATCATTACGGTGATCCTAGAAACCAACAAAATAGAATCATGCCGTCCTATTTTATTATTCCATGCTAATGTATTCAAGCAAAATGCCTGCTTTAAACACTCTAATTTTTTCAAAGTAAAGGTCCTGGTTCTCCGCGACACCCAATTAAGGGCATCGCGGTTCTCCAGAAGGTGAGAAATTGACTACACCAGTTCATGCCCCTTAAGGCACGACCGATGTGTCAATCCCGAAATTCAACTACGAGCTTTTTAACTGCAACAACTTTAATATACGCTATTGGAGCTGGAATTACCGCGGCTGCTGGCACCAGACTTGCCTTCCAA
+
B0@BBEE1DGE1<@EE1<CFFEHH@ECE@1FC1CCCEHHIHIHH@1<D@F@@1CCC@<11<CFEHE<CGHEF?0//<FH1DEH1FG1DGHH1G1D11111<<<?11CC@@C1B1F3E<CGFC<8CGH1<1HEECCGH<EHHGHHGA(11HECDH?;<<D%<CF=F:79<<EGF;HCHEH=HF:CGE<CEHFFEG3D<>EGGFEGFCHHG@CGCGHHECGCH@CFEC/<1<ACH:/D.<<0<0<G1D1</C?CCF</GED<CHF?HGEHHHEG?CD1HHHC1HG<1<1HGFFC<111D0EC<?C1FEHIHHG<@<CGF</<HDHC1ECHE1GCHHHHHD<CHCCD<11DB<0<
@HISEQ:969:HM2KJBCX2:2:1103:19888:35094 2:N:0:ACTATGCA
GTAGTGTCAACACCCAACTATCCCTATTAATCATTACGTCAATCCTAGAAACCAACAAAATAGGATCAACGTCCTATTTCATTATTCCATGCTAATGTATTCAAGCGCGAGCCTGCTTTAAACACTCTAATTTTTTCAAAGTAACAGTCCTGATTCCCCACCACACCAAATGAATGACATGATGGTTCGTCAGAAGGTAGAAATCAGTAACACCAGTACGTACCGAAGGCACGACCAGCGTACTAATCCCGAAATTCAACTACGAGCTTTTTAACTGCAACAACTTTAATATACGCTATTGGAGCTGGAATTACCGCGGCTGCTGGCACCAGACTTGCCCTCCAA
+
DDDDDIIIIIIIIIIIHIIIIIIIIIIIIHIIIIIIIIIIIIIIIIIIIIIHIIIIIIIIIIIIHHIIIIIIHIIIIHIIIIIIIIHIIIIGGIHHHIIIIIHIIHIIIIIHHHIHIIIIIIHIIIIIIIHIIIHIIIIHIIIIIIGIIIIIIHHIIIHIIIIIIIIIIIIIIHHIIIIIIIIIIIHIIIIIIIIIIIIIIIIIIIIIIIIII;IIIHHIIIIIII?IIIIIIIIIIIIIIIIHHIHIIIIIHIIIIIIIIIIIIIIIIIIIIIIIIIIIIIIIIIIIIIIIIIIIIIIIIIIIIIIIIIIIIIIIIIIIIIIIIIIIIIIIIGIIIIIIDDDDB
@HISEQ:969:HM2KJBCX2:2:1103:18849:35272 2:N:0:ACTATGCA
GTAGTGTCAACACCCAACTATCCCTATTAATCATTACGGTGATCCTAGAAACCAACAAAATAGAACCATGCCGTCCTATTCTATTATTCCATGCTAATGTATTCGAGCAAAAATGCCTGCTTTAAACACTCTAATTTTTTCAAGGTAAAGGTCCTGGATCCGCAAGACACCCAATAAAGGACATCAAGTTTCTCCAGAAGGTGAGAAATCAACAGTAACAGTTCATACCCCTTAAGGCATGACCATCACGTCAATCCCGAAATTCAACTACGAGCTTTTTAACTGCAACAACTTTAATATACGCTATTGGAGCTGGAATTACCGCGGCTGCTGGCACCAGACTTGCCCTCCAA
+
DDDDDIIIIIIIIIIIIIIIIIIIIIIIIIIIIIIIIIIIIIIIIIIIIIIIIIIIIIIGIIHCHIIIIIHIHIIIIIIIIIIIIIHIHIIIHIIIIIIHIGHIIIIIIIIIIIIIIIIIIIIIIHIIGIIIIIIIIIHHIIIIIIIIIHIIGIIIIIHIIIIIIIIIIIIIIIIIIIIIIIIIIIIIIIIIIIIIIIIIIIIIIIIIIIIIIIIIIIIIIIIIIIIIIIIIIIIIIIIIIIIIIIIIIIHGIIIIIIIIIIIIIIIIIIIIIIIIIIIIIIIIIIIIIIIIIIIIIIIHIIIIIIIIIIIIIIIIIIIIIIIIIIIIIIIIIIIIIIIIIIIIIIIIDDDDD
@HISEQ:969:HM2KJBCX2:2:1103:19986:35578 2:N:0:ACTATGCA
GTAGTGTCAACACCCAACTATCCCTATTAATCATTACGTCGATCCTAGAAACCAACAAAATAGGGTCAAACGTCCTATTTCATTATTCCATGCTAATGTATTCAAGCGTGTGCCTGCTTTAAACACTCTAATTTTTTCAAAGTAACAGTCCTGATTCCCCATGACACCAAATTAATGACATCATAGTTCGTCAGAAGGTAGAAATCAATAATACCAGTGCATACCGGAGGCACGACCAATATATTGATTCCGAAATTCAACTACGAGCTTTTTAACTGCAACAACTTTAATATACGCTATTGGAGCTGGAATTACCGCGGCTGCTGGCACCAGACTTGCCCTCCAA
+
DDBDDIHIIIIIIIIIIIIIIIIIIIIIIIIIIIIIIIIIIIIIIIIHHHIIIIIIIIIIIIHIIIIIIIIHIIIIIIIIIIIIIIIIIIIIIIIIIIIIIIIIIIIIIIIIHIIIIIIIIIIIIIIIIIHIIIIIIIIIIIIIIHIIHIIIIIIIIIIIIIIIHIIIIIIIIHHIIIHIIIIIIIIIIIIIIIIIIIIIIIIIIIIIIIIIIIIIIIIIIIIIIIIIIIIIIIIIIIIIIIIIHIIIIIIIIIIIIIIIIIIIIIIIIIIIIIIIIIIIIIIIIIHHIIIIIIIIIIIIHIIIIIIIIIIIIIIIIIIIIIIIIIIIIIIIIIIIIIIIIDDDDD
@HISEQ:969:HM2KJBCX2:2:1103:20146:35680 2:N:0:ACTATGCA
GTAGTGTCAACACCCAACTATCCCTATTAATCATTACGTCGATCCTAGAAACCAACAAAATAGGGTCAAACGTCCTATTTCATTATTCCATGCTAATGTATTCAAGCGTGTGCCTGCTTTAAACACTCTAATTTTTTCAAAGTAACAGTCCTGATTCCCCATGACACCAAATTAATGACATCACAGTTCGTCAGAAGGTAGAAATCAATAATACCAGTGCATACCGGAGGCACGACCAATATATTGATCCCGAAATTCAACTACGAGCTTTTTAACTGCAACAACTTTAATATACGCTATTGGAGCTGGAATTACCGCGGCTGCTGGCACCAGACTTGCCCTCCAA
+
@D0DBCGHIH?HHIHI@EHHHEFEHFHEHHHHI?C<C<GHDHHEHHE@EH?EH?F=CG@HHIC1<FFCGHI0C<CCHHIHF?G@CGFFEHEGHIHFHHHHHCHIIHFHGGCDDDHE?HHFHEB<CHHHH?HCF<1HEHIHHEGGHFHHHHFHEH?EGHHCEIHIHHHHHHG?IHHIIHHEH9IHHHHGIIIHHCFG@EFFHIIHHGHHHEEIGCHIHHGHFIIIHIFG@DDIHEGHHF@G@CG?DEECHCHCHH?EHEHEHHIHIHIHHIHHG1GHEFC?HIIIHHEIIIHIIIIIHHHFHIIIIIHIIIHIHHHDDGHHIIHHEIIIIIIIIIHEHHHCCAD@D@
@HISEQ:969:HM2KJBCX2:2:1103:13205:36629 2:N:0:ACTATGCA
GTAGTGTCAACACCCAACTATCCCTATTAATCATTACAGCGGTCCTAGAAACCAACAAAATAGAACCGATGTCCTATTCTATTATTCCATGCTAATGTATTCGAGCAAAGGCCTGCTTTGAACACTCTAATTTTTTCAAGGTAAAAGTCCTGGTTCCCCACGACGCCCAATGAAGGGCATCGGGTTCCCCAGGAGGAAAGGCCCGACCGAATCCGTGCGCTCGATTAGGAGGACAGATCAGCCAGGCCCAAAGTTCAACTACGAGCTTTTTAACCGCAACAACTTTAATATACGCTATTGGAGCTGGAATTACCGCGGCTGCTGGCACCAGACTTGCCCTCCAA
+
DDDDDIIIIIIIIIIIIIIIIIIIIIIIIIIIIIIIIIIIIIIIIIIIIHIIIIIIHIIIIIIIIIIIIHHHHIIIIIIIIIIIIIIIIIIHIIIIIIIIIHHIHIIIIIIGIIIIHIIIIIIIIIIIIHIIIIIHIIIIIIIIIIIIIIIIIIIIIIIIIIIIIIIIIIIIIIIIIIIIIIIIIIIIHIIIIIIIIIIIIIIIIIIIIIIIIIIIIIIIGIIIHIIIIIIIIIIIIIIIIIHIIIIIIIIIIIIIIIIIIIIIIIIIIIIIIIIIIIIIIIIIIIIIIIHIIIIIIIIIIIIIIIIIIIIIIIIIIIIIIIIIIIIIIIIIIIIIIIIDDDDD
@HISEQ:969:HM2KJBCX2:2:1103:19801:35030 2:N:0:ACTATGCA
GTAGTGTCAACACCCAACTATCCCTATTAATCATTACGTCGATCCTAGAAACCAACAAAATAGAATCAAACGTCCTATTCCGTTATTCCATGCTAATGTATTCAAGCGTGAGCCTGCTTTAAACACTCTAATTTTTTCAAAGTAACAGTCCTGATTCCCTAAAACACCAAATTAATGGCATTATAGTTCGTCAGAAAGGAGAAACCGATTATACCAGTACGTACAATAGCACGACCAGTAAGCCGGTCTCGAAATTCAACTACGAGCTTTTTAACTGCAACAACTTTAATATACGCTATTGGAGCTGGAATTACCGCGGCTGCTGGCACCAGACTTGC
+
DDDDDIIIIIIIIIIIIIIIIIIIIHIIIIIIIIIHIIHIIIIIIIIIIHIIIIIIIIIIIIIIIIIIIIHIIGIIIIIIGHIIIIIIIIIIIIIIIIIIIHIIIIIIIIIIIIIIHIIIIIHIIIIIIIIIIIIIIIIIIIIIIIIIHIIIIIIIIIIIIIIHIIHIIIIIIIIIIIIIIIIIIIIIIIIIIIIIIIIIIIIIIIIIIIIIIHIIIIIIIIIIIIIIIIIIIIIHFIIIIIIIIIIIIIIIIIIIIIHIIIIIIIIIIIIIIIIIIIIIIIIIIIIIIIIIIIIIIIIIIIIIIIIIIIIIIIIIIIIIIIIIIIIIIIIIIDDDDD
@HISEQ:969:HM2KJBCX2:2:1103:2484:37529 2:N:0:ACTATGCA
GTAGTGTCAACACCCAACTATCCCTATTAATCATTACATAGATCCTAGACACCAACAAAACAAAATTGGATGTCCTATTTTATTATTCTATGCTAATGTATTCAAGCGTGCGCCTGCTCTAAACACTCTAATTTATACAAAGTAACAGTCCTAATTCCCCGTGACACCAAATTAATGGCATTACGGTTCTTTAAAAGATGAGAAATTAATAATATCAGTACATACCAACGGCATGACCAAAACATTGATTTCGAAATTCAACTACGAGCTTTTTAACTGCAACAACTTTAATATACGCTATTGGAGCTAGAATTACTGTGGCTGCTAGCACCAGACTTGCCCTCCAA
+
0<<0<<<@GHC<D=E1<<1<<1<111<1D11<D1<DEH111<1<1<1111<1<<@D@1<F1<1<<<<<11C<C11D1<1<D@C<C1<1<1<<<1DH?HEF1@<C@G8<<8#//F<A<<$<HFFHGF?GC<C61<$HHFD1D1F@@G<D1FCGCFHECE<EHCC1<F<1FCGCGHHF@@@GD1HDHFC8.:D<C?E?EDCC@ECFEHCHHHHHED1CGD7DDFHHE@@CG%C<B1GD/8FA<F1F<<HHDGD<1HGF@GC1D<E<<11?@C<1CCCHEGG<1<C1G@HHHHHFHHG??EECGFC<<111C1IIIIHHD1111H@EED<<1D1HEHHGCEC<<10@<D<
@HISEQ:969:HM2KJBCX2:2:1103:10751:38261 2:N:0:ACTATGCA
GTAGTGTCAACACCCAACTATCCCTATTAATCATTACGTCAATCCTAGAAACCAACAAAATAGGATCGAACGTCCTATTTCATTATTCCATGCTAATGTATTCAAGCGTTAGCCTGCTTTAAACACTCTAATTTTTTCAAAGTAACAGTCCTGTTTCCCTGCAACACCAAATTAATGACATTACAGTTCTTCAGAAAGGAGGAATCAGCGAAGCCAGTGCATACCAGTGGCACGACCAACCTGCTGACCCCGAAATTCAACTACGAGCTTTTTAACTGCAACAACTTTAATATACGCTATTGGAGCTGGAATTACCGCGGCTGCTGGCACCAGACTTGCCCTCCAA
+
DDDDDHIHIIHHHGHHIIIIHHIIIIIIIHHEEFEIIIIEGHIHHIHIIIIHHHIIHIIIIIGEFFEEHHHHIHHIIIEHHHHHHEHEHHHIHHHIIIIHGHIIIHHIHIIIGIIIHHHIIIIIIGGHHHHHHIIIIIIIIIIIIIIIHHGHHIIIHHIIHHHIIIIIIHHGHIHHGIIIIIIIIIGIIIHHHIHIIIIHHIIIIIIIIIIIIIHHHGIHIII<IIIIHHIIIIIHEHHHIIIHEIIGIIIIHHIIIIIIIIIIIHHIIHIIIIIIIIIIIHHEIHIIIIHIIIIIHIIIIIIIIIIIIIIIIIIIIIIIIIIIIIIIIIIIIHIIIIIIIDDDDD
@HISEQ:969:HM2KJBCX2:2:1103:8225:38228 2:N:0:ACTATGCA
GTAGTGTCAACACCCAACTATCCCTATTAATCATTACAACGGTCCTAGAAACCAACAAATAGAACCATTGTCCTATTCCATTATTCCATGCTAATGTATCCAAGCGATTGCCTGCTTTGAACACTCTAATTTTTTCACAGTAAAAGTCCTGGTTCCCCGCCACGGCCGGTTAAGGCCATGACGCTTCGCCAGAAGGTAGGACCCGACCACAGACAGTACTCACCCGAAGGGCGGACCGTCCAGCCAGGCCTGAAATTCAACTACGAGCTTTTTAACTGCAACAACTTTAATATACGCTATTGGAGCTGGAATTACCGCGGCTGCTGGCACCAGACTTGCCCTCCAA
+
DDDDDIIIIIIIIIIHIIIIIIIIIIIIHIIIIIIIIIIIIIIIHIIIGHIHGHIIIIGEIGHIIHIIIHIEHHHIIHFFHGIIHHIIIIIHIIIIIIIIIIIIHHHIIIHIIIIIIIIGIHHIIIIIHHHIIIIIHIIIIIHHIIIIIIIIIIIIIIIIIIIIHIIIIIIIIIIIIHIIIIIIIIIIIIIIIIIIIIIIIIIIIIHIIIIIIIIIIIIIIIIIIIIIIIIIIIIHIIIIIHIHGIIIIIIIIIIIIIIIIIIIIIIIIIIIIIIIIIIHIIIIIIIIIIIIIIIIIIIIIIIIIIIIIIIIIIIIIIIIIIIIIIHIIIIIIIIIIIIIIDDDDD
@HISEQ:969:HM2KJBCX2:2:1103:17519:38764 2:N:0:ACTATGCA
GTAGTGTCAACACCCAACTATCCCTATTAATCATTACGGTGATCCTAGAAACCAACAAAATAGAACCATGCCGTCCTATTCTATTATTCCATGCTAATGTATTCGAGCAAAAATGCCTGCTTTAAACACTCTAATTTTTTCAAGGTAAAGGTCCTGGATCCGCAAGACACCCAATAAAGGACATCAAGTTTCTCCAGAAGGTGAGAAATCAACAGTAACAGTTCATACCCCTTAAGGCATGACCATCACGTCAATCCCGAAATTCAACTACGAGCTTTTTAACTGCAACAACTTTAATATACGCTATTGGAGCTGGAATTACCGCGGCTGCTGGCACCAGACTTGCCCTCCAA
+
DDADDHIIIIIIIIHIIIHHIIIFIGHIIEHHEHIIIIIIIIIIIIIIIIIIGIHIIGIGHIHHHHC@HHIIIHIHIHHIIIIHIIIIEHIIIGHIIIHHIC@HIIIHHHHIHHHHHIGIGHIHHHHIIIIHHHHHIHGIIIIHHIHHIHFIIIIHHGIIIIIIIIHHHHHHIGHIHIGIIIHIIIHIIHFIIIHIIIIIIIHIIHHIHIIIIIIIIIIHFHHHHCHHIIIIHIIHGIGIIIIHIHHGHHEDIHGGIIHIIIHIIIIHEIIIHHIIIIHIIHHHIIIIIIIHEIIGIIIIIHIIHHIIIIIIIIIIHIIIIIIIIIIIHIIIIIIIHIIIIIIIHIHGDDDD@
@HISEQ:969:HM2KJBCX2:2:1103:15815:38906 2:N:0:ACTATGCA
GTAGTGTCAACACCCAACTATCCCTATTAATCATTACGTCAATCCTAGAAACCAACAAAATAGGATCGAACGTCCTATTTCATTATTCCATGCTAATGTATTCAAGCGTTAGCTTGCTTTAAACACTCTAATTTTTTCAAAGTAACAGTCCAAATTCCCCGCAACACCAAATTAATGGCATTACGGATCATCAGGAAGGAGGAATCAGTGAGACCAGTACATACCAGAGGCATGACCAACCTACTAACCCCGAAATTCAACTACGAGCTTTTTAACTGCAACAACTTTAATATACGCTATTGGAGCTGGAATTACCGCGGCTGCTGGCACCAGACTTGCCCTCCAA
+
DDD@BC<EFHIIHIIHIHIHHHHHIIHHGHIIIIIGIECHEHHIIHIIIIIIIIIIHGHIIIHHHFHHIIIGHHCHHCGEHHHIIHIEHH?FHHIHHHHHHHIHIHHIIHHIHEFHHGHHHIHHHHIIIIHIHHGHHHHIIIIIIHHIHIHIHHH@HHHGGIIHHIHHHCIIIHIIHHEG@HHIIIIIIIHHIIIIIIIIHIIIIIII<IIHHHGIHIIGIIIIIIIIIIIIIIHHEHGGFEHECHCHIIHIHHHIIIHHFIIIHGHCHIIIHHHIIIIIIIIIIIIIIHHEHHIIIIIIIIIIIIIIIGIIIIIIIIIIIIIIHIIIIHHHIIHIHHIHIDCACD
@HISEQ:969:HM2KJBCX2:2:1103:20050:39511 2:N:0:ACTATGCA
GTAGTGTCAACACCCAACTATCCCTATTAATCATTACGTCAATCCTAGAAACCAACAAAATAGGATCGAACGTCCTATTTCATTATTCCATGCTAATGTATTCAAGCGTTAGCCTGCTTTAAACACTCTAATTTTTTCAAAGTAACAGTCCTGTTTCCCTGCAACACCAAATTAATGACATTACAGTTCTTCAGAAAGGAGGAATCAGCGAAGCCAGTGCATACCAGTGGCACGACCAACCTGCTGACCCCGAAATTCAACTACGAGCTTTTTAACTGCAACAACTTTAATATACGCTATTGGAGCTGGAATTACCGCGGCTGCTGGCACCAGACTTGCCCTCCAA
+
DDDDDIIIIHHHIIIIHIIGIHIIIIIIIIIIIIIIIIIIHIIIIIHIHIIIIIIIIIIIIIHHHIIIIIIIIGHIHIIIHHIIIIIIGHIIHIIIIIIIIIIIIIIIIIHIHIIIIIIIIIIIIIIIIIIIIHIIHIIIHIHIIIIIIIIIIIIIIIIIIIIIIIHIIIIIIIIIIIIIIIIIIHIIIIIIIIIIIIIIIIIIIIIIIIIIIIIIIHIIIIIIIIIIIHIIIIIIIH<IIIIHGIIIIIIIIIIIIIIIIIIIIIIIIIIIIIIIIIIIIIIIIIIIIIHIIIIIIIIIIIIIIIIIIIIIIIIIIIIIIIIIIIIIIIIIIIIIIIIIIDDDDD
@HISEQ:969:HM2KJBCX2:2:1103:11201:40973 2:N:0:ACTATGCA
GTAGTGTCAACACCCAACTATCCCTATTAATCATTACGGTGGTCCTAGACCAACAAAATAGAACCAACGTCCTATTTTATTATTCCATGCTAATCTATTCAAGCAAAAGCTCGCTTTAAACACTCTAATTTTTTCAAGGTAATGGTTCTGGTTCCCCGACACACCCAATAAAGGACATATCGGCTCACCAGAAGGATAGACCCGACAACAGGACAGTACTCGCCAGAGACGGACCGCCCGGTCAGGCCTAAAATTCAACTACGAGCTTTTTAACTGCAACAACTTTAATATACGCTATTGGAGCTGGAATTACCGCGGCTGCTGGCACCAGACTTGCCCTCCAA
+
DDDDDIIIIIIHIIIIHIIIIIHIIIIIIIIIIIIIIIIIHIIHHHGIIIIIIIIHIIIHIIIIIIIIIHIIIIIIIIIIIIIHIHIIIHIHIIIIIGIIIIHIIIIIIIHIIIIHIIHIIIIIIIIHIIIIIIHIIIIIIIIIIIIIHIIIHIIIHIIIIIIIIIIIIIGHIIIIIIIIIIIIIIIIIIIIIIIIIIIIIIIIIIIIIIIIIIIIIIIIIIIIIIIIIIIIIIIIIIIIIIHIIIGIIIIIIIIIIIIIIIIIIIIIIIIIIIIIIIIIIIIIIIIIIIIHIIIHFDFIIIIIIIIIIIIIIIIIIIIIIIIIIIIIIIIIIIIIIIIDDDDD
@HISEQ:969:HM2KJBCX2:2:1103:11931:41030 2:N:0:ACTATGCA
GTAGTGTCAACACCCAACTATCCCTATTAATCATTACGGTGATCCTAGAAACCAACAAAATAGAACCATGCCGTCCTATTCTATTATTCCATGCTAATGTATTCGAGCAAAAATGCCTGCTTTAAACACTCTAATTTTTTCAAGGTAAAGGTCCTGGATCCGCAAGACACCCAATTAAGGACATCAAGTTTCTCCAGAAGGTGAGAAATCAACAGCGACAGTTCATACCCCTTAAGGCATGACCATCACGTCAATCCCGAAATTCAACTACGAGCTTTTTAACTGCAACAACTTTAATATACGCTATTGGAGCTGGAATTACCGCGGCTGCTGGCACCAGACTTGCCCTCCAA
+
DDDDDIIIIIIIIIIIIIIIHHIIIIIIIIIIIIIIIIIIHHIIIIIIIIIIGIIIIIIIIIGEHHIII?EHDHHIHIFHHIIIIIIIIIIHHHIIHG@GH<FIIIIIIIIIIIIGIHHHHHHHIIIIIIIIHHHIIIIIIIIIIIIIIIIHHGHIIIIIIIIIIIIIIIFIIIIIIIIIIIIIIIIIIHIIIIIIIIIIIIIIIIIIIIIIIIIIHHIIIIIIIIIIIIIIIIIIIIIIGIIIIIIIIIIHIIIIIHIIIIIIIIIIIIIIIIIIIIIIIIIIIIIIIIIIIIIIIIIIHIIIIIIIIIIIIIIIIIIIIIIIIIIIIIIIIIIIIIIIIIIIIIIIDDDDD
@HISEQ:969:HM2KJBCX2:2:1103:8849:41492 2:N:0:ACTATGCA
GTAGTGTCAACACCCAACTATCCCTATTAATCATTACGGTGATCCTAGAAACCAACAAAATAGAACCATGCCGTCCTATTCTATTATTCCATGCTAATGTATTCGAGCAAAAATGCCTGCTTTAAACACTCTAATTTTTTCAAGGTAAAGGTCCTGGATCCGCAAGACACCCAATAAAGGACATCAAGTTTCTCCAGAAGGTGAGAAATCAACAGTAACAGTTCATACCCCTTAAGGCATGACCATCACGTCAATCCCGAAATTCAACTACGAGCTTTTTAACTGCAACAACTTTAATATACGCTATTGGAGCTGGAATTACCGCGGCTGCTGGCACCAGACTTGCCCTCCAA
+
CDDDDIIIIIIIIIIIIIIIIIIIIIIHIIIIIIHIHIIIIHGIIIIIHIIIIHHIIIEHIIGHIIHHIHIIIHIIIIGHGIIIIIIGEHIGHEHIHHIHGHIHHIIIIIIIIIIIHHIHHHIIIIIIHIIIIIIIIHHHIIIIHHHHIIIIIIIIHHHHHHIIIIIIIEIGIIIIIIIIIIIGHHHHGHFIIHIIIIIIIIIIIIIHHIIIIIIIIIIIIIHIIIHIIHHGIHIIIIIHIHIHIIHIIHGFHHCHIIIIIIIIIIIIIIHIIIIIIIIIIIIIIIIIIIHIIIIHIIIIHIIIIIIIIIIIIIIIIIIIIIHIIHIIIIIIIIIIIIIIIIHIIIIIDDDDC
@HISEQ:969:HM2KJBCX2:2:1103:11734:42037 2:N:0:ACTATGCA
GTAGTGTCAACACCCAACTATCCCTATTAATCATTACATCGATCCTAGAAACCAACAAAATAGAATCGGATGTCCTATTTCATTATTCCATGCTAATGTATTCAAGCGTAAGCTTGCTTTAAACACTCTAATTTTTTCAAGGTAACAGTCCTAATTCCCCATAACATCAAATAAATGACATTATGGTTCTTTAGAAGGTGAGAACCAATAAAACCAGTACATACCAAGGCATGACCGATTCCTTGATCCCGAAATTCAACTACGAGCTTTTTAACTGCAACAACTTTAATATACGCTATTGGAGCTGGAATTACCGCGGCTGCTGGCACCAGACTTGCCCTCCAC
+
DDDDDHHIIIIIHIIIIIIIIIIIIIHIIIIIIIIIIIHHHIIIIIIIIIIIIIIIIIIIIIFHIIIEHIHHHIIIIIIIIIIIIIIHIHIIIIIIIIIIIIIIIIHIIIIIIIIIIIIIIIHIIIIIIIIIIIIIHHIIIIIIIIIHIIIIIIIIIIIIIIIIIIHIHHIIIIGIIIIIIIIIHHIHHIIIIIIIIIIIIIIIIIIIIHHIIIIIHIIIIIIIIIIIIIIIIIIIIIIIIIHFIIIIIIIIIIIIIIIIIIIIIIIIIIIIIIIIIIIIIIIIIIIIIIIIIIIHIIIIIIIIIIIIIIIIIGIIIIIIIIIIIIHIIIIIIIIIIIIIDDDDD
@HISEQ:969:HM2KJBCX2:2:1103:17184:43162 2:N:0:ACTATGCA
GTAGTGTCAACACCCAACTATCCCTATTAATCATTACGGTGGTCCTAGAAACCAACAAAATAGAACCACAACGTCCTATTCTATTATTCCATGCTAATCTATTCAAGCAAATGCCTGCTTTAAACACTCTAATTTTTTCAAGGTAATGGTCCTGGCTCCCCGGCACACCCAATAAAGGACATACTGGTTCACCAGAAGGTGGACCCGACACAGGACAGTACTCGCCAAAGACGGACCGCCCGGTCAGGCCTAAAATTCAACTACGAGCTTTTTAACTGCAACAACTTTAATATACGCTATTGGAGCTGGAATTACCGCGGCTGCTGGCACCAGACTTGCCCTCCAA
+
DDDCDIHHIIIIIIHIIIIIIIIIIIIIHHIIIIIIIIIIIIIIIHIGIHIIIIIIIIIIIIHIIIIIHIHIHHHHIIIIHIHIIIIHHIIIIHIHIHGIIIIHIIIIIIIIHHHIIIIHIHIHIIHIIIIIIIIIHIIIIIIIIIIIIIIIIHIIIIIHIIIIIIHHHIIIIIIHIIIIIIIIHHHHHHIHIIIHIIIIIIIIIIIIHHHIIIIIIIIIIIIIIIIIIIIIIIHIIIIIIIIIHIIIIGHHHIIHEIHHIIHHIIIIIIIIIIIIIIIIIIIIIIHIIIIIHHIIHIIIIIIIIHIIIIIIIIHIIIIIIIIIIIHIIGIIIIIIIIIIIDDDDD
@HISEQ:969:HM2KJBCX2:2:1103:3593:43920 2:N:0:ACTATGCA
GTAGTGTCAACACCCAACTATCCCTATTAATCATTACGTCAATCCTAGAAACCAACAAAATAGGGTCAAACGTCCTATTTCATTATTCCATGCTAATGTATTCAAGCTAATGCCTGCTTTAAACACTCTAATTTTTTCAAAGTAACAGTCCTAACTCCCCATGACACCAAATAAATGAAATCATGGTTCGTCAGAAGGGAGAAATCAATGATACCAGTACGTACCAGAGGCACGACCGATATATTGATCCCGAAATTCAACTACGAGCTTTTTAACTGCAACAACTTTAATATACGCTATTGGAGCTGGAATTACCGCGGCTGCTGGCACCAGACTTGCCCTCCAA
+
DDDDAIIIIIIIIHIHIHIIIIIIIIIIIIIIIHHHHIIIIIIIIIIIIIIIIIIIIIIIIIHHH@HHHHHIHHIGIIGIIIIIIIIGIIIIIHIIHHHHIIIIHIIIIHIHIIIIIIIHHHIHIIIIHIEHIIIIIFHHGIIIIIIIIIIIIHIHIHHIIIHIIIIIIIIIIIIIIIHHHIIIIIIIIIHFIIIIIIIIIIIIIIHHIIIIIIIIIIIHIIIIIIHHIIIIHIIIIIIIIHIHFIHIIGIIIIIIHHGHIIHIIIIIIIIIIIHIIIIIIIIIIIIIIIIHHIIIIIIIIIIIIIIIIIIIIIIIIIIIIIIIIIIIIIIIIIIIIIIIIDDDDD
@HISEQ:969:HM2KJBCX2:2:1103:13945:43678 2:N:0:ACTATGCA
GTAGTGTCAACACCCAACTATCTCTATTAATCATTACGTCAATCCTAGAAACCAACAAAATAGGATCGAACGTCCTATTTCATTATTCCATGCTAATGTATTCAAGCGTTAGCCTGCTTTAAACACTCTAATTTTTTCAAAGTAACAGTCCTGTTTCCCTGCAACACCAAATTAATGGCATTACAGTTCTTCAGAAAGGAGGAATCAGCGAAGCCAGTGCATACCAGTGGCACGACCAACCTGCTGACCCCGAAATTCAACTACGAGCTTTTTAACTGCAACAACTTTAATATACGCTATTGGAGCTGGAATTACCGCGGCTGCTGGCACCAGACTTGCCCTCCAA
+
DDDDDIIIIIIIIIIIIIIIII1DHHIIIIIIIIIIIIIIIIIHHIIIHIIIIIIIIIIIIIHIIIIIIIIIIIIIIIIIIIIIIIIIIIIIIIIIHIIIIIIIIIIIIIIIIIIIIIIIIIIIIIIIIIIIIIIIIIIIIIIIIIHIIIIIIIIIIIIIIIIIIIIIIIIIIIIIIIIIIIIIIIIIIIIIIIIIIIIIIIIIIIIIIIIIIIIIIHIIIIIIIIIIIIIIIIIIIIIIIIIIHIIIIIIIIIIIIIIIIIIIHHIIIIIIIIIIIIIIIIIIIIIIIIIIIIIIIIIIIIIIIIIIIIIIIIIIIIIIIIIIIIIIIIIIIIIIIIIIIDDDDD
@HISEQ:969:HM2KJBCX2:2:1103:18886:44322 2:N:0:ACTATGCA
GTAGTGTCAACACCCAACTATCCCTATTAATCATTACGGTGATCCTAGAAACCAACGAAATAGAATCAAGCCGTCCTATTTCATTATTCCATGCTAATGTATTCAGACGTTAGCCTGCTTTAAACACTCTAATTTTTTCAAAGTAACAGTCCTGATTTCCAATCACACCAAATTAATGACATGAAAGTTCCTCAGAAGGTAGAGATTTATCTCACCAGTACAGACAATTAAGCCTGACCAATGGGTAAACCCCGAAGTTCAACTACGAGCTTTTTAACTGCAACAACTTTAATATACGCTATTGGAGCTGGAATTACCGCGGCTGCTGGCACCAGACTTGCCCTCCAA
+
DDDDDIIIIIIIIIIIIIIIIIIIIIIIIIIIIIIIIIHIIIIIGIIIIIIIIIIIIIIIIHIIIIIIIIIIIIIIIIIIIIIIIIIIIIIIHHHIIIIIIIIIIIIIIIIIIHIIIIIIIIHIIIHIIIIIIIIIIIHIIIHIIIIIIIIIIIIIIIIIIIHIIIIIHIIIIIIIIIIIIIIIIHIIIIIIHIIIIIIIIIIIIIIHIIHHIIIIIIIIIIIIIIIIIIIIHIIHHIIIIIIIIHGIIIIIIIIIIIHIIIIIIHIIIIIIHIIIIIHIIIIIIIIHHIIIIIIIIIIIIIIIIIIIIIIIIIIIIIIIIIIIIIIIIIIIIIIIIIIIIIIDDDDD
@HISEQ:969:HM2KJBCX2:2:1103:13818:43860 2:N:0:ACTATGCA
GTAGTGTCAACACCCAACTATCCCTATTAATCATTACGGTGATTCAGAAACCAACAAAACAGGACCACCGTCCTATTTTATTATTCCATGCTAATGTATTCAGACGTAAGCCTGCTTTGAACACTCTAATTTTTTCAAGGTAAAGGTCCTGGTTTCCCACCACGCTAAATAAATAACATGATGGTTCCCCAGAAGGTAGAAATTCCACGCGCCAGTACAGACTATTGCCTGACCAACGGTAGAACCCCGAAATTCAACTACGAGCTTTTTAACTGCAACAACTTTAATATACGCTATTGGAGCTGGAATTACCGCGGCTGCTGGCACCAGACTTGCCCTCCAA
+
DDDDDHIIIIIIIIIIIIIIIIHIIIIIIIIIIIIIIIIIIIIIIIIHHIIHIIFHIIEHIHHHIIIGHIFHCHEHEHIIIIIIHGHIIH@GHIIHHEHIIIIIIIIIHHHHIIHIHHFHHIHIIIIIIIIIIHIIIIHFHHIIIIIIIHIHIIIIIIIIIIIIIIIIIHHHIHHHIIIIIIIIIHHHIIIIHIHIIIIIIIHHIIIHEIIIGIIIIIIIIIHII<IIIIIIIIHHHGHHHFIIHIIIIIIIHHIIHIIIIIIIIIIIHIIIIIIIIIIIIIIIIIIIIHHIIIIIIIIIIIIIIIIIIIIIIIIIIIIIIIIIIIIIIIIIIIIIIIDDDDD
@HISEQ:969:HM2KJBCX2:2:1103:20465:45111 2:N:0:ACTATGCA
GTAGTGTCAACACCCAACTATCCCTATTAATCATTACGTCAATCCTAGAAACCAACAAAATAGGATCAAACGTCCTATTTCATTATTCCATGCTAATGTATTCAAGCGTTAGCCTGCTTTAAACACTCTAATTTTTTCAAAGTAACAGTCCTGTTTCCCTGCAACACCAAATTAATGACATTACAGTTCTTCAAGAAGGAGGAACCAGTAAAGCCAGTACATACCAGAGGCACGACCAACCTACTAATCCCGAAATTCAACTACGAGCTTTTTAACTGCAACAACTTTAATATACGCTATTGGAGCTGGAATTACCGCGGCTGCTGGCACCAGACTTGCCCTCCAA
+
DDDDDIIIIIIIIIIIIIIIIIIIIIIIIIIIIIIIIIIIIIIIIIIIIIIIIHIIIIIIIIHFIIIIIIHIHHHIIIIIIIIIIIIIHIIIIIIIIIIHHEIIIHIIIIIFIIIIIIIIIHIEHHHHHHHHIIIIIIIIIIIHIIIIHHHHIIIHIFIIHIIIIIHHIIHIIIIIIIIIIHIIIIIIIIHIIIIIIHIIIIIIIHIIIIIIIHHIIIIIIIIIIIIIIIIIIIIIIIIIIIHHHIHEIIIIIIIHIIIIIIIIIIIIIIIIIIIIIIIIIIIIIIIIIIIIIIIIIIIIIIIIIIIIIIIIIIIIIIIIIIIIIIIIIIIIIIIIIIIIIDDDDD
@HISEQ:969:HM2KJBCX2:2:1103:1480:45970 2:N:0:ACTATGCA
GTAGTGTCAACACCCAACTATCCCTATTAATCATTACGTCAATCCTAGAAACCAACAAAATAGGATCGAACGTCCTATTTCATTATTCCATGCTAATGTATTCAGGCGTTAGCCTGCTTTAAACACTCTAATTTTTTCAAAGTAACAGTCCAGATTCCCTGCAACACCAAATTAATGGCATTACAGCTCATCAGGAAGGAGGAATCAGTGAGACCAGTACATACCAGTGGCATGACCAACCTACTGACCCCGAAATTCAACTACGAGCTTTTTAACTGCAACAACTTTAATATACGCTATTGGAGCTGGAATTACCGCGGCTGCTGGCACCAGACTTGCCCTCCAA
+
@DBDDHCEEHHHIH@HHHHGIIHIIIIGHIIH@CGHIIHIII?H?CFHHEEHHHIHIEHHHHHEGHEGHHHIIICHHHIEHIHIHCFEHHHHIFIHEHEEHHHHHFEHHIIHHHEHHIIICHHHGHIHHEHHI@HEIHHHFHHHHHHHHHHHGHHHGIIHEIIHIIIHIIIGHIIHIIIIHGIHHIIHIHIHIHIIIIIIGIIIIIIIIIIIIIIHIIIIIHHIHEHHHIIIIIIIHHHIIHHGHGHGHGHIIGHHFIIIIHIHIIIIHGIHIHIIHIIHIIIIHHHIIIIIIIIIIIIIIIIIIIHIIIIIIIIHIIIIIIIHIIIIIIIIIIIHIHHHHDADDD
@HISEQ:969:HM2KJBCX2:2:1103:16312:46168 2:N:0:ACTATGCA
GTAGTGTCAACACCCAACTATCCCTATTAATCATTACGGTGATCCTAGAAACCAACAAAATAGAACCATGCCGCGGTAATTCCAGCTCCAATAGCGTATATTAAAGTTGTTGCAGTTAAAAAGCTCGTAGTTGAATTTCGAGACCGGTTTACTGGTCGTGCTTTTTTACGTACTGGTATTATTGGTTTCTCCTTTCTGACGAATCATAATGCCATTAATTTGGTGTTTTGGGGAATCAGGACTGTTACTTTGAAAAAATTAGAGTGTTTAAAGCAGGCTCACGCTTGAATACATTAGCATGGAATAACGAAATAGGACGTTTGATTTTATGTTGTTGGTTTCTAGGATCGACGTAATGATTAATAGGGATAGTTGGGGCATGCTGGGAT
+
@D@DBECGGHE?E0GHCCFEG1<FGHHHH?CCECH1<DEGC1DCC<DFE1C1<D1CCEHH1<1G@?GHG11<CC//CHCGF1<<D@C1DC?F111C0<<C11<DG@<1<<11@CCGH1<C11<<F1<CEHEE1FHEHE11@FH<1<<CDHCC000D/<CEC@B/E#HF<6B8:GCCHHHH-:?DC7HD<FC8<?F;HEC@@C#8B9CCBF/FEHIHEHHC<.FHHHG<<//1/F<1?DG1EFD<D1<<11G<<1CGEGGCD1D1HECF1HG@ECHGCHC<GC1D1D1DHHHHHHIHHHCD11@HGF<ECHCD1D0<HD<1F<<HHFFCD<11C@IHHFHCHHHD@HD/CCHHFHFCF1FCCEF1HHFGHG<0C<1IHIIIHHHHDB@AD
@HISEQ:969:HM2KJBCX2:2:1103:4688:46974 2:N:0:ACTATGCA
GTAGTGTCAACACCCAACTATCCCTATTAATCATTACGTCGATCCTAGAAACCAACAAAATAGAATCAAACGTCCTATTTCGTTATTCCATGCTAATGTATTCAAGCGTGAGCCTGCTTTAAACACTCTAATTTTTTCAAAGTAACAGTCCTGATTCCCCAAGACACCAAATTAATGACATCATGGTTCGTCAGAAGGTAGGAATCAATAATACCAGTACGTACAATAGCACGACCAATAAATTGATCCCGAAATTCAACTACGAGCTTTTTAACTGCAACAACTTTAATATACGCTATTGGAGCTGGAATTACCGCGGCTGCTGGCACCAGACTTGCCCTCCAA
+
DDDDDIIIIIIIIIIIIIIIIIIIIIIIIIIIIIHIIIIIHIIIIIHIIIIIIIIHIIHIIIIIIHIIHIHIIIIIIHHHIHIIHIIIHIIIGHHIIIIIHHIIIHHHIHIIHIIIIIIIIIHIIHIIIHFIIHGIIIIIIIIIIIIIIIIIIHHGHIIHIIIIHIIIIIIIIIIIIIIIHIIIFHIIHHHIIIIIIIIIIHIIIIIIIIIIIIIIIIIIIIIIIIIII=IIIII?IIIIIIHGGIIIIIIIIIIIIIIIIIIIIIIIIIIIIIIIIIIIIIHIIHHIIIIIIIIIIIIIIIIIIIIIIIIIIIIIIIIIIIIIIIIIIIIIIIIIIIIIDDDDD
@HISEQ:969:HM2KJBCX2:2:1103:4916:47658 2:N:0:ACTATGCA
GTAGTGTCAACACCCAACTATCCCTATTAATCATTACGGTGATCCTAGAAACCAACGAAATAGAATCAGTCCGTCCTATTTCATTATTCCATGCTAATGTATTCAGACGATAGTCTGCTTTAAACACTCTAATTTTTTCAAAGTAACAGTCCTGATTTCCCATCACACCAAATAAATGGCATGAAAGTTCCTCAGAAGGTAGAGATCCATCTCACCGGTGCAGACAATTAAGCCTGACCAATGGGTAGACCCCGAGGTTCAACTACGAGCTTTTTAACTGCAACAACTTTAATATACGCTATTGGAGCTGGAATTACCGCGGCCGCTGGCACCAGACTTGCCCTCCAA
+
DDDDDIIIIIIIIIIIIIIIIIIIIIIIIIIIIIIIIIHIIIIIIIIIIIIIIHIIIIIIIIIIIIIIIIIFHHIHHIIIIIIIHHIIIIIIHHIIHIIIIFHHIHIIIIIIIHIIIIIIIIIIIIIHIIIHHIIIIIIIIIIIIIIIIIIIIIIIIHIIIIIIIIIIHIIIIIIIIIIIIIIIIIIIIIIIIIIIIIIIIIIIIIIIIIIIIIIIIIIIIIIIIIIIIIIIIIIIIIIIIIIIIHFIIIIIIIIIIIIIIIIIIIIIIIIIIIIIIIIIIIIIIIIIIHIIIIIIIIIIIIIIIIIIIIIIIIIIIIIIIIIIIIIIIIIIIIIIIIIIIIIDDDDD
@HISEQ:969:HM2KJBCX2:2:1103:13410:47978 2:N:0:ACTATGCA
GTAGTGTCAACACCCAACTATCCCTATTAATCATTACGGTGATCCTAGAAACCAACGAAATAGAATCAGTCCGTCCTATTTCATTATTCCATGCTAATGTATTCAGACGTTAGCCTGCTTTAAACACTCTAATTTTTTCAAAGTAACAGTCCTGATTTCCCATCACACCAAATAAATGGCATGAAAGTTCCTCAGAAGGTAGAGATTCATCTCACCAGTGCAGACAATTAAGCCTGACCAATGGGTAAACCCCGAAGTTCAACTACGAGCTTTTTAACTGCAACAACTTTAATATACGCTATTGGAGCTGGAATTACCGCGGCTGCTGGCACCAGACTTGC
+
BDB@DC@GEHHHIIIGEHHHIFHHHEHHHHHGEGCGHH@GEEG1DGHHFHIC<GIIIEHHH?HCHHGCHHIIIIIHHIIIH1DEHCHHC1FHHHHIHIHFHCFGIIIHHHIHGEGHIIIIHIFEHEHHHHHGHHHIIHIHGHHHHHHIHHHHHIHHHHHHGHHIICDGFIHFHHIHHHIHIHHFHHHHFHHGHIIHIHHDHHFEIHHEHEHHDHGHH8HIHIIIHHHCFIIIHHIHGCCDHHIH;HHHHHDIIIIHHC<HIHHIIIIIHIHHHHEHGHECCHHHGEHEFHIIHIIIIIIHHHEIIIIIIIIIIIGHCDHHIIIHGIHIHHHEHF1GBDDBB
@HISEQ:969:HM2KJBCX2:2:1103:2523:48999 2:N:0:ACTATGCA
GTAGTGTCAACACCCAACTATCCCTATTAATCATTACGGTGATCCTAGAAACCAACAAAATAGAACCATGCCGTCCTATTCTATTATTCCATGCTAATGTATTCGAGCAAAAATGCCTGCTTTAAACACTCTAATTTTTTCAAGGTAAAGGTCCTGGATCCGCAAGACACCCAATTAAGGACATCAAGTTTCTCCAGAAGGTGAGAAATCAACAGCGACAGTTCATACCCCTTAAGGCATGACCATCACGTCAATCCCGAAATTCAACTACGAGCTTTTTAACTGCAACAACTTTAATATACGCTATTGGAGCTGGAATTACCGCGGCTGCTGGCACCAGACTTGCCCTCCAA
+
<@D<<<<CCHG1100<C0C1D<<CCHEHHII@HEHCFH<C@@E<1GE?HIHI1CF@EH@CHE1<1CFCCH@1<E/CEHIGFHE@@FF<G?GHHHHEHHIHHH@HF@C0GHHEH@<GGE?G<F@A@<H@HH8HECH?CHHIHFHH@IHHHHHEE?CCHE<<DFHHFECFHEEGHHGFGCEGHFHIHHHHFHFHHGGGGIIHHIHHEH?GCGEG=HHHHHHHHEIHHHIH=HHHHFFHIIHHHHHIGIIIH1HDHHDHEHGHEHFIHIIIIHHHHHHH@E?HGHHHHHHIIIIHHHIHHIHD</IGHIIHIIIHHHEHHHEHEHDDHHIHHHCIIHHHHHHHGHG@CC=EDDDDA
@HISEQ:969:HM2KJBCX2:2:1103:17373:48928 2:N:0:ACTATGCA
GTAGTGTCAACACCCAACTATCCCTATTAATCATTACGTCAATCCTAGAAACCAACAAAATAGGACGTTCGATCCTATTTCATTATTCCATGCTAATGTATTCAAGCGTTAGCCTGCTTTAAACACTCTAATTTTTTCAAAGTAACAGTCCTGTTCCCCTGCAACACCAAATTAATGACATTACAGTTCTTCAGAAAGGAGGAATCAGCGAAGCCAGTGCATACCAGTGGCACGACCAACCTGCTGACCCCGAAATTCAACTACGAGCTTTTTAACTGCAACAACTTTAATATACGCTATTGGAGCTGGAATTACCGCGGCTGCTGGCACCAGACTTGCCCTCCAA
+
BDDDDIIIIIIIIIIIIIIIIIIIIIIIIIIIIIIIIHHIIIIIIHIIIIIIGHIIHHIHIIFHFHIIHIHIIIIIIIHHHIIIHIIIIIIHIIHIIIIIIHHIIHIIIIIHHIIIHIIIIIIIIIIIIIIIIIIIIIIIIIIIHHIHHIIIIIHIIIIIIIIIIIIIIIIHHIIHIIIIIIIIIIIIIIIIIIHHIIIIIHIIIIIIIIIIIIIIIIIIIIIIIIIIIIIIIIIIIIIIIIIIHIIIIIIIIIIIIHIIIIHIIIIIIIIIIIIIIIIIIIIIIIIIIHIIIIIGIIIIIIIIIIIIIIIIIIIIIIIIIIIIIIIIIIIIIIIIIIIIIDDDDD
@HISEQ:969:HM2KJBCX2:2:1103:15352:49546 2:N:0:ACTATGCA
GTAGTGTCAACACCCAACTATCCCTATTAATCATTACTTCAGTCCTAGAAACCAACAAAATAGAACTAAAGTCCTATTCCATTATTCCATGCTAATATATTCAAGCAAACATGCCTGCTTTAAACACTCTAATTTTTTCAAAGTAAAAGTCTTGGATCCCTAGCGCACTCAATTAAGAGCACACTAGTTCCCCAAAAGGAAAAGCCCAAAGTTGCAGTACAAACCTTTCGGTTGACGGCAACTATAAGCCCAAAATTCAACTACGAGCTTTTTAACTGCAACAACTTTAATATACGCTATTGGAGCTGGAATTACCGCGGCTGCTGGCACCAGACTTGCCCTCCAA
+
DDDDDIIIIIIIIIIIIIIIIIIIIIIIIIIIIIIIIIIIIIIIIIIIIIIHIIIIHIIIIIHHHIIIIIHHIIIIIIIGIIIIHIFHIIHFHHIIIIIGHCEHIHIIIIIIHHHIIHHIHGHIIIGIIIHHIIIIIIHIHIFHHIFHIHIHHHEFGHGHHEIGHIHHHHIIIIIIHHGEHHHIIIHHHHHHGHHHIHHHHEHHHHHHHHHEGHIHGEHHHHIIHIIHHGIHGIIIIIIIHIIIHIHIHIIIIIIHEIHHGHDHFCHED?IIIIIIHHGIIIIIIHHHHHG=IIIIIIIIIHG?HHHHIIIIHIIGIIIIIIIGIIIIHFIIIIHGHHHEF<BDD<
@HISEQ:969:HM2KJBCX2:2:1103:8136:48502 2:N:0:ACTATGCA
GTAGTGTCAACACCCAACTATCCCTATTAATCATTACGGTGATCCTAGAAACCAACGAAATAGAATCAGTCCGTCCTATTTCATTATTCCATGCTAATGTATTCAGACGATAGTCTGCTTTAAACACTCTAATTTTTTCAAAGTAACAGTCCTGATTTCCAACCACACCAAATAAATGGCATGAAAGTTCCTCAGAAGGTAGAGATCCATCTCACCAGTGCAGACAATTAAGCCTGACCAATGGGTAGACCCCGAAATTCAACTACGAGCTTTTTAACTGCAACAACTTTAATATACGCTATTGGAGCTGGAATTACCGCGGCTGCTGGCACCAGACTT
+
DDADDEHHIIIIIIIIIIIIIIIIIIIIIHIIIIIIIIIIIGHHCHHIIIIGHHIIIHIHHIHIIIIIIHGHGHHHHIIIIIGCHIIIHHIIIIIIIIIIIIIIIIIIIIIIHHIIIIHIIIIIHHHIIIHIHIIIHHIIIIIIIIHHHHIHIIIIIIIIIIIIHIHFHIIIHIIIHIIGIIIIIIIIIHIIHIIIIIIIIIIIIIIIIIIIIIIIIIIIIIIIIIIIIIIIIIHIIHIIIIHIIIIIIIHIIIIIIHIIIIIIIIIIHIIIIIIIIIIIIIIIIIIIIIIIHIIIIIIIIIIIIIIIIIIIIIIIIIIIIIIIIIIIIIIIIIDDDDD
@HISEQ:969:HM2KJBCX2:2:1103:19440:49657 2:N:0:ACTATGCA
GTAGTGTCAACACCCAACTATCCCTATTAATCATTACGGTGATCCTAGAAACCAACAAAATAGAACCATGCCGTCCTATTCTATTATTCCATGCTAATGTATTCGAGCAAAAATGCCTGCTTTAAACACTCTAATTTTTTCAAGGTAAAGGTCCTGGATCCGCAAGACACCCAATAAAGGACATCAAGTTTCTCCAGAAGGTGAGAAATCAACAGTAACAGTTCATACCCCTTAAGGCATGACCATCACGTCAATCCCGATATTCAACTACGAGCTTTTTAACTGCAACAACTTTAATATACGCTATTGGAGCTGGAATTACCGCGGCTGCTGGCACCAGACTTGCCCTCCAA
+
DDDDDIHCGHHHIHIH?EFFHICEHIFHHHHIHGIHEHHHHHEFGIIGFHCHHIHHG1DEHH1CGHGECHECHEHIHEHHGHFHH1FHHCGHIFEHHHHHHFHHIIHHHIHIIHIIIHEHHHHGHHIIIIHHCHHHHHEHHHHHHHHIIFIIIHHIHIHHIHIIHHGHHIIIIHIHHIHIIIIIHHHDEHDHIHIIIIIIIIHHHIIIHIIIIIIIIIIHIIIIIHHIIIIIIIIHHHHIIHHFHFGDHHGDHIIIIIIIIIIHHHHIGIIHFHIIIIIIIHIHGIHHIHIIIIIIIIHIIIIIIIIIGIIIIIIIIIIHHIHHIIIIIIIIIIHHIIIIIIIIIIIIDDDDD
@HISEQ:969:HM2KJBCX2:2:1103:5232:49791 2:N:0:ACTATGCA
GTAGTGTCAACACCCAACTATCCCTATTAATCATTACGGTGGTCCTAGAAACCAACAAAATAGAACCACAACGTCCTATTCTATTATTCCATGCTAATCTATTCAAGCAATAGCCCGCTTTAAACACTCTAATTTTTTCAAGGTAATGGTCCTGGCTCCCCAACACACCCAATTAAGGACATACTGGTTCACCAGAAGGAAGACCCGACAACAGGACAGTACTCGCCAAAGACGGACCGCCCGGCCAAGTCTAAAATTCAACTACGAGCTTTTTAACTGCAACAACTTTAATATACGCTATTGGAGCTGGAATTACCGCGGCTGCTGGCACCAGACTTGCCCTCCAA
+
BDDDDIIIIIIHIIIIIIIIIHIIIIIIIIIIIIIIIIIIIIIIIIIIIIIIIIIIIIIHIIGIIIHIHIIIIHIIIHIIIIIIIIIIIIIIIHIIIIIHIHHHHIIIIIIIHIIIIIHIIHHHIIIIIIIIIIIHIIIIIIIIHHHHIIHIIIIHIIIIIHIIIIIIIHIHFHIHIIIIIIIHIIIIIHHHHGIIIIIIIIIIIIIIIIIIIIIIIIIIIIIIIHIIIIIIIIIIIIIIIIIIIHIIIHHIIIIIIIIIIIIHIIIIIIIIIIIIIIIIIIIIIIIIIIIIIIIIIIIHHHIIIIIIIIIIIIIIIIIIIIIIIIIIIIIIIIIIIIIIIIDDDDD
@HISEQ:969:HM2KJBCX2:2:1103:20693:50375 2:N:0:ACTATGCA
GTAGTGTCAACACCCAACTATCCCTATTAATCATTACGTCAATCCTAGAAACCAACAAAATAGGATCAAACGTCCTATTTCATTATTCCATGCTAATGTATTCAAGCGTTAGCCTGCTTTAAACACTCTAATTTTTTCAAAGTAACAGTCCTGTTTCCCTGCAACACCAAATTAATGACATTACAGTTCTTCAAGAAGGAGGAACCAGTAAAGCCAGTGCATACCAGAGGCACGACCAACCTACTAATCCCGAAATTCAACTACGAGCTTTTTAACTGCAACAACTTTAATATACGCTATTGGAGCTGGAATTACCGCGGCTGCTGGCACCAGACTTGCCCTCCAA
+
DABD?D<@FHHHEHHHEGHIIEFEGHHIIIIIIIIIIHEEHD?GHCHHHHHFGEH@HHIIHIGHIH?EHGHIHHHIHHIIH?CEEGHI1CGHCHH@GEEIHHHGGEHHHIH<HFEH@AFHHHHHHFHGHI?HHHHHIIIIIGIHHGHHGGHGEGDGDEGHHHGIIIHIHHHHIIIHIHGIHIIIIHGGEGFHIIHHIHHHHHEEIHIIIIIIIHIIHEIIIIIIIIGHEHCCCIIHHHGHHHFGEF/CHHFFCHHHFGEHIIHIIHIIHGIIIHHHHGIHIHHFHIIIIIIIIIIIIIIIHIIIHHIHIIIIHIIIIIIHIIIIIIIIIIIIIIIIIIIIIDADDD
@HISEQ:969:HM2KJBCX2:2:1103:8946:50832 2:N:0:ACTATGCA
GTAGTGTCAACACCCAACTATCCCTATTAATCATTACGGTGGTCCTAGACCAACAAAATAGAACCAACGTCCTATTTTATTATTCCATGCTAATCTATTCAAGCAAAAGCCTGCTTTAAACACTCTAATTTTTTCAAGGTAATGGTCCTGGCTCCCCGGCACGCCCAATTAAGAACATACCGATTCACCAGAAAGATAGACCCGACGACAGAACAGTACTCGCCAGAGACAGACCGTCCGGCCAGGCCTAAAATTCAACTACGAGCTTTTTAACTGCAACAACTTTAATATACGCTATTGGAGCTGGAATTACCGCGGCTGCTGGCACCAGACTTGCCCTCCAA
+
B@DDD?DHHHHHHHHIHHHHIEHCHEHIIHHHHGIIIHGHHHHHHHHIEHFEHHIHEHHEHCFEH?FHHHIGHHIHHCGCGHGHGEHEEHFGG1IHIHIHHHFEHHHEIHHIHCIIHIIIHIFH@IIIHIFIIHIHHHIIHHFHHDHHIGFEHHIIIIGIIIIIHFIHGHIHIIIIIIIIIHHFIHHIIIIHIGIIIHHIIIIIIIIIHHHIIIHFHHHGIIIIIGIIIIIGIIIIIIIIHHHIIIIIGIIIIHHIIIIIHHIIIIHIIIIIIGIIIIIIIIIIIIIIIHIIIHHHIHHIHIIIHIIIIHHIIIIIIIIIIIIHIIIIIIIIIHIIIIIDDDDD
@HISEQ:969:HM2KJBCX2:2:1103:4281:51091 2:N:0:ACTATGCA
GTAGTGTCAACACCCAACTATCCCTATTAATCATTACATCGATCCTAGAAACCAACAAAATAGAATCTGATGTCCTATTTCATTATTCCATGCTAATGTATTCAAGCGTAAGCTTGCTTTAAACACTCTAATTTTTTCAAGGTAACAGTCCTAATTCCCCATAACATCAAATAAATGACATTATGGTTCTTTAGAAGGTGAGAACCAATAAAACCAGTACATACCAAGGCATGACCGATTCCTTGATCCCGAAATTCAACTACGAGCTTTTTAACTGCAACAACTTTAATATACGCTATTGGAGCTGGAATTACCGCGGCTGCTGGCACCAGACTTGCCCTCCAA
+
DDDDDIIIIIIIIHIHIIIIIIIIIIIIIIIIIIIIIIIHIHIIIIIIIIIIIHHIIHIIIIIIIIHIIHIHIIIIIIHIIIIIIIIIHIIIEIIIIIIIHIIIIIHIIIIIIIIIIIIIIIIHHIIHIIIIIIIIIIIIIIIIIIIIIIIIIIIIIIIIIIIHIIIIIIIIIIIIIIIIIIIIIIIIIIIHIIIIIIIIIIIIIHIIIIIIIHIIIIIIIIIIIHIIIIIIIIIIIIIIIIHHIIIIIIIIIIIHIIIIIHIIIIIIIIIIIIIIIIIIIIIIIIIIIIIIIIIIIIIIIIIIIIIIIIIIIIIIIIIIIIIIIIIIIIIIIIIIIIIIDDDDD
@HISEQ:969:HM2KJBCX2:2:1103:2684:50706 2:N:0:ACTATGCA
GTAGTGTCAACACCCAACTATCCCTATTAATCATTACGTCAATCCTAGAAACCAACAAAAAAGGATCAAACGTCCTATTTCATTATTCCATGCTAATGTATTCAAGCGTTAGCCTGCTTTAAACACTCTAATTTTTTCAAAGTAACAGTCCTGTTTCCCTGCAACACCAAATTAATGACATTACAGTTCTTCAAGAAGGAGGAACCAGTAAAGCCAGTGCATACCAGAGGCACGACCAACCTACTAATCCCGAAATTCAACTACGAGCTTTTTAACTGCAACAACTTTAATATACGCTATTGGAGCTGGAATTACCGCGGCTGCTGGCACCAGACTTGCCCTCCAA
+
DDDDDIIIIIHIIGHHIIIIHIIIIIIIIHIIIIHHIHIHHIIIHGHHHIIHIHIIIIIIHIHEHHHHHIIFGHIHHHHIIIIIIIIIGHHGIHIHIIIIIIIIIIIIHHIIIIIIIIHIHIHIIIHIIIIIIHIIIHHEIIHIIIHIIIIIIHIHHIIIHGIIIIIIHIIIHIIIIIIGIIIIIIIIHIIHIIIIIIIIGIIIIIIIIIIIHIIIHIHHIHIIIIIIIIIIIIIIIIHIIIHHFH?HIIIIIIIIIIIIIIIIIHIIHIIIIIIIIIIIIHIIIIIHIIIIIIIIHIIIIIIIIIIHIIIIIIIIIIIIIIIIIIIIIIIIIHIIIIIIIDCDDD
@HISEQ:969:HM2KJBCX2:2:1103:15485:51689 2:N:0:ACTATGCA
GTAGTGTCAACACCCAACTATCCCTATTAATCATTACGGTGGTCCTAGAAACCAACAAAATAGAACCACAACGTCCTATTCTATTATTCCATGCTAATCTATTCAAGCAATAGCCCGCTTTAAACACTCTAATTTTTTCAAGGTAATGGTCCTGGCTCCCCAACACACCCAATTAAGGACATACTGGTTCACCAGAAGGAAGACCCGACAACAGGACAGTACTCGCCAAAGACGGACCGCCCGGCCAAGTCTAAAATTCAACTACGAGCTTTTTAACTGCAACAACTTTAATATACGCTATTGGAGCTGGAATTACCGCGGCTGCTGGCACCAGACTTGCCCTCCAA
+
DDDDDIHIIIIIIIIIGIIIIIIIIIIIIIIIIIIIIIIHIIIIIIIIIIIIIIIIIIIIIIHHHIIIIIIIGIHDHIHHFHHIIIHIIIIIHIIIHIIIHIHIIIIIIIIIIIIIIIHHIHHHHIIIIIIIIIIHIIIIIIIIIIIIIIIIIIIIIIHIIIIIIIIIIIIIIIIIIIIIIIIIIIIIIIIIIIIIIIIIIIIIIIIIIIIIIIIIIIIIIIIIIIIIIIIIIIIIIIIIIIIIIIIIIIIIIIIIIIIIIIIIIIIIIIIIIIIIIIIIIIIIIIIIIIHIIIHIIIIIIIIIIIIIIIIIIIIIIIIIIIIIIIIIIIIIIIIIIIIIIIDDDDD
@HISEQ:969:HM2KJBCX2:2:1103:13400:50934 2:N:0:ACTATGCA
GTAGTGTCAACACCCAACTATCCCTATTAATCATTACGGTGGTCCTAGAAACCAACAAAATAGAACCACAACGTCCTATTCTATTATTCCATGCTAATCTATTCAAGCAATAGCCCGCTTTAAACACTCTAATTTTTTCAAGGTAATGGTCCTGGCTCCCCAACACACCCAATTAAGGACATACTGGTTCACCAGAAGGAAGACCCGACAACAGGACAGTACTCGCCAAAGACGGACCGCCCGGCCAAGTCTAAAATTCAACTACGAGCTTTTTAACTGCAACAACTTTAATATACGCTATTGGAGCTGGAATTACCGCGGCTGCTGGCACCAGACTTGCCCTCCAA
+
CDDDDIIIIIIIIIIIIIIIIIIIIIIIIIIIIIIIIIIIHIIIIIIIIIIIIIIIIIIHHHHHIIHEHIEHCHHIIIHHIHHIIIIIIIIIHIHIIIIIIHIIIIIIIIIIHIIIIIIIHHHIIIIIIIIHIHIIIIIIIIIHHIHIIIIHHIIIIIIIIIIIHIIHIIIIHHIIIIIIIHIIIIIIHIIIIIIIIIIIIIHIIIIIIIIIIIIIIIIIIIHIIIIIIIIHIIIIIIIIIIIIHIIIIIIHIIIIIIIIIIHHIIIIIIIIIIIIIIIIIIIIIIIIIIIIIIHIIIIIIIIIIIIIIIIIIIIIIIIIIIHIIIIIIIHIIIIIIIIIIIDDDDD
@HISEQ:969:HM2KJBCX2:2:1103:16294:52441 2:N:0:ACTATGCA
[truncated: 23,801,060 more chars]
