# Supplementary material for: Response of arbuscular mycorrhizal fungal community in soil and roots to grazing differs in a wetland on the Qinghai-Tibet plateau
Source: PeerJ. 2020 Jun 19;8:e9375. doi: 10.7717/peerj.9375 (PMC7307571; doi:10.7717/peerj.9375)
Supplement: Supplemental Information 14 [file peerj-08-9375-s014.zip › Soil non-grazing 6-10/6.fastq]

@HISEQ:969:HM2KJBCX2:2:1101:8705:2478 2:N:0:ACTATGCA
ACTCGGCCAACTCCCAACTATCCCTATTAATCATTACGGTGATCCTAGAAACCAACGAAATAGAATCAGTCCGTCCTATTTCATTATTCCATGCTAATGTATTCAGACGATAGTCTGCTTTAAACACTCTAATTTTTTCAAAGTAACAGTCCTGATTTCCAACCACACCAAATAAATGGCATGAAAGTTCCTCAGAAGGTAGAGATCCATCTCACCAGTACAGACAATTAAGCCTGACCAATGGGTAGACCCCGAAGTTCAACTACGAGCTTTTTAACTGCAACAACTTTAATATACGCTATTGGAGCTGGAATTACCGCGGCTGCTGGCACCAGACTTGCCCTCCAA
+
DDCDDHIIHIIIFHHHHIIIIIIIIIIIIIHIIIIHIIIIIIIIIIIHIIIIHIFHIIHHHIIIIHIIIIIIGHICCHIIIIIIIIIIIHHIIIIHIIIHHHHHHIIHIIIIIIIHIHHIHHIIIIIIIIIHHIIIIIIIIIIIIIIIIHIIIHGHEIIIIHIHIIIIIIIIIIIIIHIIIIIIIIIHFGIIIIIIIHIIIIIIIIIIIIIHIIIHIIIIHHHIIIIIIIIIHIIHIHIIIIIHHHDIIIIHIIIIIIHHIIIHIIIIIIIIHIIIIIIIIIHIIIIHHHIIIIIIIIIIIHIIIIIIIIIIIHIIHIIIIIIIIIIHHIHIIIHIIIIIIIICDDDD
@HISEQ:969:HM2KJBCX2:2:1101:18931:2442 2:N:0:ACTATGCA
ACTCGGCCAACTCCCAACTATCCCTATTAATCATTACGTCGATCCTAGAAACCAACAAAATAGAATCAAACGTCCTATTTCATTATTCCATGCTAATGTATTCAAGCGTGAGCCTGCTTTAAACACTCTAATTTTTTCAAAGTAACAGTCCTGATTTCCCACAACACCAAATAAATGACATCATGGTTCGTCAGAAGGGAGAAACCAACAATGCCAGTACGTACCGAGGCACGACCGACATGATGGTCCCGAAATTCAACTACGAGCTTTTTAACTGCAGCAACTTTAATATACGCTATTGGAGCTGGAATTACCGCGGCTGCTGGCACCAGACTTGCCCTCCAA
+
ADDDDIHIIHIIHEHIIIIIIIIHIIIHIIIIIIIIIIIIIIHHIIIIIIIIIIIIIIICHHHHGIIIIIIIHHIIIIGIIIIIIHIHHHHIIHIIHIIHHIHHHHIIHIIGIIHIIHHHIIHHHIIHIHIIIIIFHIIIIIIIIIIIHHIHHIGIIIIIHIHIIIIIIIIHIIIIIIHHHHIIIHEHIIIIIIIIIIIIIHIHHFIIIIHHIIHIIIIIIHH=IIHIIGIIIIIIIIIIIIHHIIIIIIIIIHHHIIIIIIIIIIIIHIIIIIIHIIIIIIIIHIHIIIIIIIIIIIIIIIIIIHIIIIIIIIIGIIIIIIIIIIIIIIIIIIIIIIIIDDDDD
@HISEQ:969:HM2KJBCX2:2:1101:9765:3434 2:N:0:ACTATGCA
ACTCGGCCAACTATCCCTATTAATCATTACGTCAATCCTAGAAACCAACAAAATAGAATCAAACGTCCTATTTCATTATTCCATGCTAATGTATTCAAGCGTAAGCCTGCTTTAAACACTCTAATTTTTTCAAAGTAACAGTCCTGATTTCCCACGACACCAAATTAATGACATCGCGGTTCTTCAGAAGGTAGGAACCAATAATACCAGTTCGTACCGAGGCACGACCGACAATTTGATCCCGAAATTCAACTACGAGCTTTTTAACTGCAACAACTTTAATATACGCTATTGGAGCTGGAATTACCGCGGCTGCTGGCACCAGACTTGCCCTCCAA
+
@@@@@EHHHEHEEEEHFECFFHE@GCC?<FHHIG0FHIII@CCH?<CHHHGHEHCGGHHHHHHEEHHIHIFHHIHIEHEHHIHHIIIHIHGFGHIIHHIHIHHEIHIIIHFFHHG?GHEIHHGEHIHIIHIHGHHCFCHHHIIHHFGHFHHIGFHHIHHGHCCFHHHGIIIHHHIIIHIIIHEIHHCEFIIIIHIIHIIIIIHIHHIHHIIHFEGHHHGIHHHBHHIHHHHGDGHHHIIHHDFHHIHHIHHEIIHHHHIHHGIIHHCIIHHHHHGHHIIHHHHCE@IIHIIHIHGHIHEIIIIIIHHHHIIIIIHEIIIHIIIGIIHHHIIHHDD@D@
@HISEQ:969:HM2KJBCX2:2:1101:12418:3712 2:N:0:ACTATGCA
ACTCGGCCAACTCCCAACTATCCCTATTAATCATTACGTCAATCCTAGAAACCAACAAAATAGAATCAAACGTCCTATTTCATTATTCCATGCTAATGTATTCAAGCGTAAGCCTGCTTTAAACACTCTAATTTTTTCAAAGTAACAGTCCTGATTTCCCACGACACCAAATTAATGACATCGCGGTTCTTCAGAAGGTAGGAACCAATAATACCAGTTCGTACCGAGGCACGGCCGACAATTTGATCCCGAAATTCAACTACGAGCTTTTTAACTGCAACAACTTTAATATACGCTATTGGAGCTGGAATTACCGCGGCTGCTGGCACCAGACTTGCCCTCCAA
+
DDDDDHIIIIIIIGHIIIHIIIIIIIIIIIHIIIIIIHHFHIIIIHHIIIIIIIIIIIHIIIGIIIIIIIIIHIHIIHIHHIIIIHHGHIIIGHHIIHHIHGHIHGHIIIIGHIIIIHHIHIIIIIIIIIIIIIIHGIIIIIIIIIIHIIHIIIIIIIIHHIIIIIIFGIIIIIIIIIIHHIIIIIIIIIHIIIIIIIIIIIIHIIIIIIIIIIHHIHHIIHIIIIIIIIHHG'IIIIHIIHHGIIIIIIIIIIIIIIIIIIIIIIIIIIIIIIIIIIIIIIIIHHIIIIIIHIIIIIIIIIIIIIIIIIIIIIIIIIIHIIIIIIIIIIIIIIIIIIIIDDDDD
@HISEQ:969:HM2KJBCX2:2:1101:14073:3899 2:N:0:ACTATGCA
ACTCGGCCAACTCCCAACTATCCCTATTAATCATTACGGTGATCCTAGAAACCAACAAAATAGAACCATGCCGTCCTATTCTATTATTCCATGCTAATGTATTCGAGCAAAAATGCCTGCTTTAAACACTCTAATTTTTTCAAGGTAAAGGTCCTGGATCCGCAAGACACCCAATAAAGGACATCAAGTTTCTCCAGAAGGTGAGAAATCAACAGTAACAGTTCATACCCCTTAAGGCATGACCATCACGTCAATCCCGAAATTCAACTACGAGCTTTTTAACTGCAACAACTTTAATATACGCTATTGGAGCTGGAATTACCGCGGCTGCTGGCACCAGACTTGCCCTCCAA
+
DDDADIIIIIIIIIIIIIIGIHIIIIIIIIIIIIIIIIIIIIIIIHIIFHIIGHIIIIIIIHHHIIIIIFCHIHDHIIIIIIHIIIHIIIHHIIIGIIEHHGHIIIIIIIHIIIIIIIIIIHIIIHHIIIIIHIIIIIIIGIIIIHIIIIIIIHHIIIIIHIIIIHIIIIIIIIIIIIIIIHIIIIIIIIHHHIIIIHIHIIIIIIIIIIIIHHIIHHHEIIIIIHHIIIIIIIHIIIIIHHHIIIIHIIHHIIIIIIIHIHHHIIIIIIIIIIIIIIIIIIIIIIHHIIIIIIIIIIHIIIIIIIIIIIIIIIIIIIIIIIIIIIIIIIIIIIIIIIIIIIIIHIIIDDDDD
@HISEQ:969:HM2KJBCX2:2:1101:11344:4594 2:N:0:ACTATGCA
ACTCGGCCAACTCCCAACTATCCCTATTAATCATTACAACAGTCCTAGAAACCAACAAATAGAACCATTGTCCTATTCCATTATTCCATGCTAATGTATTCAAGCGTATGCCTGCTTTGAACACTCTAATTTTTTCACAGTAAAAGTCCTGGTTCCCCGTCACGACCCGTAAAGGCCATGCCGCTTCGCCAGAAGGTAAAGCCCGACCACAGACAGTGCTCACCCAGAAGGCGGACCGTCCAGCCAGGCCTGAAGTTCAACTACGAGCTTTTTAACTGCAACAACTTTAATATACGCTATTGGAGCTGGAATTACCGCGGCTGCTGGCACCAGACTTGCCCTCCAA
+
ADCDDIIIIIIIIIIIIIIHIIIIIIIHHHGHFHIIIIHIIIIIIIIIIIIIIIIIIIIHIHHIGIIIIIIIIHIHIIHHHIIHHIHIIHIIIIIHIHIIIIHHIIIHHHIIIIHIIIHHIHIIIIIIHHIIIIIIIIIIIIIIIHIIIIIHHIIHIIIIHHHCCIIHHIIIHHIHHHIIIIIIIIIIIIIHIIIIIIIIGIIIHIHIIIIHHIIIIIIHIIIIIIIIIIIIIIIIIIIHIIIHHIIHIIIIIIIIIIIIIIIIIIIIIIIIIIIIIIIIIIIHHIIIIIIHHHIIIIIIIHIIIIIIIIHIIIIIIIIIIIIIIIIIIIIIIIIIIHIIIDDDDD
@HISEQ:969:HM2KJBCX2:2:1101:2632:5190 2:N:0:ACTATGCA
ACTCGGCCAACTCCCAACTATCCCTATTAATCATTACGGTGGTCCTAGAAACCAACAAAATAGAACTACAACGTCCTATTCTATTATTCCATGCTAATCTATTCAAGCAATAGCCCGCTTTAAACACTCTAATTTTTTCAAGGTAATGGTCCTGGCTCCCCAACACACCCAATAAAGGACATGCTGGCTCACCAGAAGGAAGACCCGACAGCAGACAGTACTCGCCAAAGACGGACCGCCCGGCCAGGCCTAAAATTCAACTACGAGCTTTTTAACTGCAACAACTTTAATATACGCTATTGGAGCTGGAATTACCGCGGCTGCTGGCACCAGACTTGCCCTCCAA
+
D@@DDHIIIIHHCHEHFHH?HGHHIHIIEHHHHIHHIHIHIHHHHIEHEEE@HEHII?ECFEHH?HHIIHHEH??EG@FHFHIIHIEGHFEHHEEHFFHHEHHHFH?GHHHGHH>EHHHHHEHGBCEHFHE@CHEFHIFHIHHHGIIHII0HHDHDHD?EH2HHIHEHFGHEHGGHCEEHIIIGIIHEHFGCIIIIHHEHFFFFD?HHIIHIIIIHFIHHACHF1EHFFGEGHIHIHHC<HHFGHIIIHHIHGIGIIIIIHCIIIIIHIIIIIIHHHFGEHIHHCIHIHHGIIHHHHHHHIIIIIIIIIIIIIHIIIIIHIIHHFIHGCIIIHEGIIHIIIDD@AB
@HISEQ:969:HM2KJBCX2:2:1101:3405:5214 2:N:0:ACTATGCA
ACTCGGCCAACTCCCAACTATCCCTATTAATCATTACGTCAATCCTAGAAACCAACAAAATATGATCAAACGACCTATTTCATTATTCCATGCTAATGTATTCAAGCGTTACCCTGCTTTAAACACTCTAATTTTTTCAAAGTAACAGTCCTGTTTCCCTGCAACACCAAATTAATGACATTACAGTTCTTCAGAAAGGAGGAATCAGCGAGACCAGTACGTACCAATGGCACGACCAACCTGCTGACCCCGAAATTCAACTACGAGCTTTTTAGCTGCAACAACTTTAATATACGCTATTGGAGCTGGAATTACCGCGGCTGCTGGCACCAGACTTGCCCTCCAA
+
DDB@0@0</<<1<CHCHHHHH?C<CCFHEHCC1FFHIHC1CGH?CDHHECF1C1DEEEEFCE11<D1DFHHD0</GCH@C1CH1CCDCCGEEHIIHHECH?G5FG>8<C8C$&A16/HFGFH8C:EE?FHHCHBAE2<EHHHGFHGCGHEF<@CC1C<EHEHGCE<?E@0<EHGDDEGHHG?HEEFFGE@HGD<C/DG0GEFHGEFF007EEHEGHEF<8<C?C6HGG@=FEDF@ECDCHEECC?7<ADDG?HHHHHFGCC@C0C1@@IIIHGD1HHHCCDC<<ECCEF1HECHCHCGD1<FF<E?HHF?F?IHDHC/F@?C?IHEECEIHHGECHEHDC1<00D<
@HISEQ:969:HM2KJBCX2:2:1101:3157:5599 2:N:0:ACTATGCA
ACTCGGCCAACTCCCAACTATCCCTATTAATCATTACGTGATCCTAGAAACCAACAAAACGGAACCACTGTCCTATTTCATTATTCCATGCTAATGTATTCAAGCAAATTAATGCCTGCTTTAAACACTCTAATTTTTTCAAAGTAAAAATTCTAGTTCATTGAGACACCCATTAAGAACATCAACAATTCACCAGAAGATGAGAAATTGGCTACACCAGTTCATGCCCCTTAAGGCACGACCGATGCATCAATTCCGAAATTCAACTACGAGCTTTTTAACCGCAGCAACTTTAATATACGCTATTGGAGCTGGAATTACCGCAATGGCTGCTAACACCAGACTTGCCCTCCAA
+
DDDDDIHHIHIIIIIIIIIIIIIIIHIIIIIIIIIIIIIIIIIHIGIIIIIIIIIIHIIIIIHHHIIIIIIGHHFHIIIIIGIIIIIIHGIHHIHHHHHHGDGHHIIHIIIHIIIIIIHIIIIIHIIIIHHHHIIIHIIIIIIIIIIIIIIIIIIIIIIIIHHIIIIIIIIIIIHHIIIIHIIIHHHHFHIIIIIIIIIIIIIIIIHIHIIIIIIIIIIIIIIIIIIIIIIIIIIIIII=IIIIIIIIIHHHHHIIIIIIIIHIIIIIIIIIIIIIIIIIIIIIIIIIIIIIIIIIIIIIIIHHIIIIIIIIIIIIIIIIIIIIIIIIIIIIIIIIIHIIIIIIIIIIIIDDDDD
@HISEQ:969:HM2KJBCX2:2:1101:2963:5856 2:N:0:ACTATGCA
ACTCGGCCAACTCCCAACTATCCCTATTAATCATTACGTCAATCCTAGAAACCAACAAAATAGGATCAACGTCCTATTTCATTATTCCATGCTAATGTATTCAAGCGCGAGCCTGCTTTAAACACTCTAATTTTTTCAAAGTAACAGTCCTGATTCCCCACCACACCAAATTAATGACATGATGGTTCGTCAGAAGGTAGAAATCAGTAACACCAGTACGTACCGAAGGCACGACCAGCGTACTAATCCCGAAATTCAACTACGAGCTTTTTAACTGCAACAACTTTAATATACGCTATTGGAGCTGGAATTACCGCGGCTGCTGGCACCAGACTTGCCCTCCAA
+
DDDDDHIIIIIIIIIIIIIIIIIIIIIIIIIIHHIIIIHIIIIIIIIIIIIIHHHIIIIIIHIHHIIIIIIIIIIIIIIIIIIIIHHCFHIIIHIIIIIIIIIIIIIIIIIIIIIIIHIIIIIHIHHHGIIIIIIIIIIIIIIIIIIIIIIIIIIIIIIHHIIIIIIIIIIIIIIIIIIIIIIIIIIIIIIIIIIIIIIIIHIIIIIIIIIIIIIIIIIIIIIIIIIIIIIIIIIIIIIIIIIHIIIHIIIIIIIIIIIIIHIIIIIIIIIIIHIIIIIIIIIIIIIIIIIIIIIIHIHHIIIIIIIIIIIIIIIIIIIIIIIIIIIIIIIIIIIIIIIIDDDDD
@HISEQ:969:HM2KJBCX2:2:1101:10361:6185 2:N:0:ACTATGCA
ACTCGGCCAACTCTCAACTATCCCTATTAATCATTACATCGATCCTAGAAACCAACAAAATAGAATCGGAAGTCCTATTTCATTATTCCATGCTAATGTATTCAAGCGTGAGCCTGCTTTAAACACTCTAATTTTTTCAAGGTAACAGTCCTAATTCCCCGTGACACCAAATTAATGGCATTACGGTTCTTTAGAAGGTGAGAAATCAATAATATCAGTACATACCAACGGCATGACCGATACATTGATCCCGAAATTCAACTACGAGCTTTTTAACTGCAACAACTTTAATATACGCTATTGGAGCTGGAATTACCGCGGCTGCTGGCACCAGACTTGCCCTCCAA
+
DCDDDIIIIIIIIIIIIIIIIIIIIIIIIIHIIIIIIIIIIIIIIIHIIIHHIIIIGIIIIHHIIIIGIHIIIIIIIIIIIIIIICHHHHIGHIIIIHIIHGIIIHIHIIIIIIHIHHIHIIIIIIIIIIHHHIIHIIGIIIIIIIIHIGIHIIIIIHIHIIIIIIIIIIHHHHHIIIIIIIIIIIIIIHHHIIIIIIIIIIIIIHHIIIIIHHIIIIIIIIIIIIIIIIHIIIIIIIIIIIIIHHIIHIIIIIIIHIIIIIIIIIIIIIIIIHIIIIIIIIIIIIIIIIIIIHGIIIIIIIIIIIIIIIIIIIIIIHIIIIIIIIIIIIIIIIIIIIIIIIDDDDC
@HISEQ:969:HM2KJBCX2:2:1101:9819:6063 2:N:0:ACTATGCA
ACTCGGCCAACTCCCAACTATCCCTATTAATCATTACGTCGATCCTAGAAACCAACAAAATAAGATCAAACGTCCTATTTCATTATTCCATGCTAATGTATTCAAGCGTGTGCCTGCTTTAAACACTCTAATTTTTTCAAAGTAACAGTCCTGATTCCCCATAACACCAAATTAATGACATCATAGTTCGTCAGAAGGGAGAAATCAATAATACCAGTACATACCGAAGTACGACCGATATATTGATCCCGAAATTCAACTACGAGCTTTTTAACTGCAACAACTTTAATATACGCTATTGGAGCTGGAATTACCGCGGCTGCTGGCACCAGACTTGCCCTCCAA
+
DDDDDHGHIIHHHIIHHIIIIIIIIIHIIIIIIIIIIIIIHIIIIIIIIIIIIIIIHEHIIIGIIIGHIIIIHIIIIHIGGHIIIHHIHIIIIIIHIIHIIIIIHIHIIIIIIIIIIIIIIIIIIIIIIHIIIIHIIIIIHGFHIHIHIHIHHIIHIIGIIIIHHHIIIIIHHIIIIIIIIIIIIHIHHIGIIIIIIIIIIIIIIHIIHHIHHIIIIIIIIIHIIIIIIIIIIHIGIIIIIIHHIHIIIIIIIIIIHGIHGIIIIIIIIIIIHEIIIHIIIIIIIHHHIIIHIIIHIHHHIIIIIIIIIIIIIIIIIIIIIHIIIHIIIIIIIIHIIIHICDDDB
@HISEQ:969:HM2KJBCX2:2:1101:9645:6612 2:N:0:ACTATGCA
ACTCGGCCAACTCCCAACTATCCCTATTAATCATTACATCGATCCTAGAAACCAACAAAATAGAATCGGATGTCCTATTTCATTATTCCATGCTAATGTATTCAAGCGTGAGCCTGCTTTAAACACTCTAATTTTTTCAAGGTAACAGTCCTAATTCCCCGTGACACCAAATTAATGGCATTACGGTTCCTTAGAAGGTGAGAAATCAATAATATCAGTACATACCAACGGCATGACCGAAACATTGATCCCGAAATTCAACTACGAGCTTTTTAACTGCAACAACTTTAATATACGCTATTGGAGCTGGAATTACCGCGGCTGCTGGCACCAGACTTGCCCTCCAA
+
DDDDCIHGIIIHIGHIHIIHHHHEHHHHHIIIIIIHHHGHD?GHHIGEHHEHGHHHGHIIHIGHHHIIH=GDCH@CEHIIIEHHHI?F@CC@E<F<DHIHGH8HHHHFHIIHEHGGEGHHEEHGHHHHHIIHHIIIHHHHGIHHHIHEHHIIIIHIIIIHHIHIIIIIIHIHHIIII;IIHHHHHHIIHHHEHIIIIIIIIIHIIIIIIIIIIIIIIIHIIIHFIGIHIIGIIGIHIIHGIIIHHGFIIIIHHIIIIHIIIHHIIIIIHHIIIIHEIIIIIIHIIIIIIIIIIIIIIIIIHIIHIIHIIIIIIIIHIIIIIIIIHIIIHIIIIHIHHIIHGIDDDDB
@HISEQ:969:HM2KJBCX2:2:1101:12183:6863 2:N:0:ACTATGCA
ACTCGGCCAACTCCCAACTATCCCTATTAATCATTACGTCGATCCTAGAAACCAACAAAATAAAATCAAACGTCCTATTTCGTTATTCCATGCTAATGTATTCAAGCGTGAGCCTGCTTTAAACACTCTAATTTTTTCAAAGTAACAGTCCTGATTCCCCAAAACACCAAATTAATGGCATTATGATTCGTCAGAAAGGAGAAACCAATAATACCAGTACGTACAAAAGCACGACCAGTAAACCGGTCTCGAAATTCAACTACGAGCTTTTTAACTGCAACAACTTTAATATACGCTATTGGAGCTGGAATTACCGCGGCTGCTGGCACCAGACTTGCCCTCCAA
+
DDDDDIIIIIIIIIIIIIIIIIIIIIIIIIIIIIIIIIIIIIIIIIIIIIIIIIIIIIIIIIIIIIIIIIHHHIIIIIHHHIIIIIIHIIIIIIIIIIIIIIIIIIIIIIIIIIIIIIIIIHIIIIIIIIIIIIIIIIIIIIIIIIIIHIIIIIIIHHIIIIHIIIIIIIIIIIIIIIIIIIIIIIIIIIIIIIIIIIIIIIIIIIIIIIIIIIIIIIIIIIIIIIIIIIIIIIIIIIIIIHIFIIIIIHIIIIIIIIIIIIIIIIIIIIIHIIIIIIIIIIIIIIIIIIIIIIIIIIIIIIIIIIIIIIIIIIIIIIIIIIIIIIIIIIIIIIIIIIIIDDDDD
@HISEQ:969:HM2KJBCX2:2:1101:3723:7231 2:N:0:ACTATGCA
ACTCGGCCAACTCCCAACTATCCCTATTAATCATTACGGTGATCCTAGAAACCAACGAAATAGAATCAGTCCGTCCTATTTCATTATTCCATGCTAATGTATTCAGACGATAGTCTGCTTTAAACACTCTAATTTTTTCAAAGTAACAGTCCTGATTTCCCATCACACCAAATAAATGGCATGAAAGTTCCTCAGAAGGTAGAGATCCATCTCACCAGTACAGACAATTAAGCCTGACCAATGGGTAGACCCCGAAGTTCAACTACGAGCTTTTTAACTGCAACAACTTTAATATACGCTATTGGAGCTGGAATTACCGCGGCTGCTGGCACCAGACTTGCCCTCCAA
+
DDDABIIIIIHIIIIIIIIIIHIIIIIIIIHIIIIIIIIIIIHIIIIIIIIIIIIIIIIIIIHHHIIIHIIGIIHIIIIIIIIGHIHHHHIIIHIIIIIIIIIIIIIIIIIIIIIIIIHIIIIIIHIIIIIIIIIIHIIIIIIIIIIIHIIHIHHIIIIIIIHIIIIIIIIHIIIIIIIIIIIIIIIIIIIIIIIIIIIIIIIIIIIIIIIIIIIIIIIIIIIIIIIIIIIIIIIIIIIIIIIIIHGIIIIHIIIIIIIIIIIIIIIIIIIIIIIIIIIIIIIIIHIIIIIIIIIIIIIIIIIIIIIIIIIIIIIIIIIIIIIIIIIIIIIIIIIIIIIIIIIDDDDD
@HISEQ:969:HM2KJBCX2:2:1101:8395:7266 2:N:0:ACTATGCA
ACTCGGCCAACTCCCAACTATCCCTATTAATCATTGCTCACAAATCCAAAAACCAACAAAATACGATAAACGAGCCCTAACTTATTATTCCATGCTAATGTATTCATAACTAACCGCCTGCTTTAAACACTCTAATTTTTTCAAAGTAAAGGTCCTGGATTGCGAACCCAACCCAGCAAAGGGCAGGAACGTTCTCCAGGAAGATGGTAAGCGCGCATCGACACTCACACACGAAACCGTGGCGGGCCAAGCGCACTATACCAGAAATCCAACTACGAGCTTTTTAACTGCAACAACTTTAATATACGCTATTGGAGCTAGAATTACCGCGGCTGCTGGCACCAGACTTGCCCTCCAA
+
DDDDDIIIIIIIIIIIIIIIIIIIIIIIIIIIIIIIIIIIIIIIIIIIIIIIHIIIIGHIHHIIIIHIEHIHIIIHIIIIIIIIHIIIIIIFIIGHHIIIIDHIHHIHIIIIIIIIIIIIIIHIHHIIIIIIIGIIIIIIIIIIIIIIIHIHHIHIHIIHIIIIIIIIIIIIIIIIIHIIIIIIIIIIIIIIIIIIIIIIIIIIIIIIIIIIIIIIIIIIIIIIHIHIHHHIIIIHIIIIIIIIIIIIIIIIIIIIHIIIIIIIIIIIIIIIIIHIIIIIIIIIIIIIIIIIIIIIIIIIIIIIIHIIIIIIIIIIIIIIIIIIIIIIIIIIIIIIIIIIIIIIIIIIIIIIIDDDDD
@HISEQ:969:HM2KJBCX2:2:1101:6805:7679 2:N:0:ACTATGCA
ACTCGGCCAACTCCCAACTATCCCTATTAATCATTACGGTGATCCTAGAAACCAACAAAATAGAACCATGCCGTCCTATTCTATTATTCCATGCTAATGTATTCGAGCAAAATGCCTGCTTTAAACACTCTAATTTTTTCAAGGTAAAGGTCCTGGTTCCACATGACACCCAATTAAGGACATCATGCTTCTCCAGAAGGTGAGAAATCAACTGCGACAGTTCATACCCCTTAAGGCACGACCATCACGTCAATCCCGAAATTCAACTACGAGCTTTTTAACTGCAACAACTTTAATATACGCTATTGGAGCTGGAATTACCGCGGCTGCTGGCACCAGACTTGCCCTCCAA
+
CDDDDIIHIIIIIIIIIIIIIIIIIHIIIIIIIIIIIIIIIIIIIIHIHIIIIHIIIIIIIHIHIIIIIGIHHIIIIHIIIIHIIIIIIIIIIIIIIIIIIFIHIIIIIIIHIIIIIIIIIIIIIIHIIGIIIIIHIIIIIIIIIIIIIIIIIIIIIIIIIIIIIHIIIHIIIIIIIIIIHIIIIIIIIIIIIIIIHIIHIIIIIIIIIIIIIIIIIIHIIIIIIIIIIIIIIIIIIIIIIIIIIIIIIIIIIIIIIIIIIHIIIIIIIIIIIIIIIIIIIIIIIIIIIIIIIIIIIIIHIIIIIIIIIIIIIIIIIIIIIIIIIIIIIIIIIIIIIIIIIIIIIIIDDDDD
@HISEQ:969:HM2KJBCX2:2:1101:3064:8134 2:N:0:ACTATGCA
ACTCGGCCAACTCCCAACTATCCCTATTAATCATTACGGTGATCCTAGAAACCAACGAAATAGAATCAGTCCGTCCTATTTCATTATTCCATGCTAATGTATTCAGACGTTAGCCTGCTTTAAACACTCTAATTTTTTCAAAGTAACAGTCCTGATTTCCCATCACACCAAATGAATGGCATGAAAGTTCCTCAGAAGGTAGAGATTCATCTCACCAGTGCAGACAATTAAGCCTGACCAATGGGTAAACCCCGAAGTTCAACTACGAGCTTTTTAACTGCAACAACTTTAATATACGCTATTGGAGCTGGAATTACCGCGGCTGCTGGCACCAGACTTGCCCTCCAA
+
DCDDDIIIIIIIIIIIGIIIIIIIIIIIIHIIIIIGIIIIIHIHIIHIIIIIIIIIHHIIIIIHIIIIHIIHIIIIIIIIIIIIIIIIIIIIIIIIIIIIIHIHIIIIIHIHIIIHIHHIIIIHIIIIIIIIIIIIIIIHIHIIIIIIIIIIIIHGHIIIHIIIIIIIIIIIIIIIIIIIIIIIIIIIIIIHIIIIIIIIIIIIIIIIIIIIIIIIIIIIIIIIIIIIIIIIIII<IIIIIIIIHHHIIIIIIIIIIIIIIIIIIIIIIIIIHIIIIIIIIIIIIIIIHHIIHIIIIIIIIIIIIIIIIIIIIIIIIIIIIIIIIIIIIIIIIIIIIIIIIIIDDDDD
@HISEQ:969:HM2KJBCX2:2:1101:4476:8695 2:N:0:ACTATGCA
ACTCGGCCAACTCCCAACTATCCCTATTAATCATTACATCGATCCTAGAAACCAACAAAATAGAATCGGATGTCCTATTTCATTATTCCATGCTAATGTATTCAAGCGTGAGCCTGCTTTAAACACTCTAATTTTTTCAAGGTAACAGTCCTAATTCCCCGTGACACCAAATTAATGGCATTACGGTTCTTTAGAAGGTGAGAAATCAATAATATCAGTACATACCAACGGCATGACCGAAACATTGATCCCGAAATTCAACTACGAGCTTTTTAACTGCAACAACTTTAATATACGCTATTGGAGCTGGAATTACCGCGGCTGCTGGCACCAGACTTGCCCTCCAA
+
DDDD@CCEHGHGHEHEHIIIEHF?<EHHHIIHHHCCHCEH<CGHIIIEHIHIIH@HECHHHIIHHFH?H=0<<D<<DF1<<C@HCC1DEH11D<D@GHIIIIHHIHCFE8<<CHG/@CFHHHGHEHGD@<@5EHFB<8<@CHEHHIIHEEBHGGHCIGHFIIHHFIHCIGIIIIIHIH?HIHHHHHIIHIIIHIIIIIHGHIGIHHHEEHHHIGIIIGHIHGGEHFGEIHFGDFHGCHHGD<CG=AHHHHGIHHGCIIIHHEHHIIIIIGIIIHGDHGHIIIIHIIHHHHIHGHIHIIIIIIIIIHHIIHEIIIIIIIIIHFIIIIIIHEHHGHHIHHHDIHBDBB?
@HISEQ:969:HM2KJBCX2:2:1101:4617:9432 2:N:0:ACTATGCA
ACTCGGCCAACTCCCAACTATCCCTATTAATCATTACAGCGACTCTAGAAACCAACAAAATAGAACCACACGTCCTATTTTATTATGCCATGCTAATGTATCCAGGCATAGGCCTGCTTTGAACACTCTAATTTTCTCAAGGTAAACATCCTGGTTCCCCAACACACCCAATTAAGGGCATGCCGGCTCACCAAGAAAGAGAACACGGCCAGACAGTACACACCGTGAGGCGGACCACCCAGCCACGTTCGAAGTTCAACTACGAGCTTTTTAACTGCAACAACTTTAATATATGCTATTGGAGCTGGAATTACCATGGCTGCTGGCACCAGACTTGCCCTCCAA
+
DDDDBCHHHIHHHHIIIIIIIHHIEHIHIIGHHHHIIIIIGHHDHIHCHEHIIHIIEHCHIIGHHIIIIHIIGHIHIIIHIIIIIIHEHIEHGIIIIHIIHIHHHIHHHIIIHIIHGIIIIIHHIHHHIIIHHHEHHIEHIHHGGHHIHHIHIHHIHIIHGHHHHIICHFHFHHHIIIIHHGHHHHHHHHGHHIHGHHIIIIIHHIIIHIIIIIIIIIHIIHIIIIIIIHHHIIIHIIIIIIHHIHIIIHHIIIHIHIHHEDIHFHIIIIIHIHIIIIIIIHHIIIIIIIIIHIIIIIIIIIIIIIIIIIIIIHIIIIIIIIHIIIHIIIIIIIIIIIIIDADDB
@HISEQ:969:HM2KJBCX2:2:1101:15705:9662 2:N:0:ACTATGCA
ACTCGGCCAACTCCCAACTATCCCTATTAATCATTACGTCAATCCTAGAAACCAACAAAATAGGATCAAACGTCCTATTTCATTATTCCATGCTAATGTATTCAAGCGTTAGCCTGCTTTAAACACTCTAATTTTTTCAAAGTAACAGTCCTGTTTCCCTGCAACACCAAATTAATGACATTACAGTTCTTCAAGAAGGAGGAACCAGTAAAGCCAGTACATACCAGAGGCACGACCAACCTACTAATCCCGAAATTCAACTACGAGCTTTTTAACTGCAACAACTTTAATATACGCTATTGGAGCTGGAATTACCGCGGCTGCTGGCACCAGACTTGCCCTCCAA
+
DDDDDHIIIIIIIIIHIIIIIIIIIIIIIIIIIIIIIIHIIIHIIIIIIIIIIIIIHHHIIIEHGHHIIIIIHHHHIIIIIHIHIIIIIIIHIHGHIIIIIIIHIIIIIIIHHIHHIHHIIIIIIIHIIIIIIIIIIIIIIIIIIIIIIIIIIIIIIIHIIIIIIIIIIIIIIIIIIIIIIIIIIIIIHIIIIIIHIIIIIIIIIIIIIIIIIIIIIIIIIIIIIIIHIIIIIIIIIIHIIIHHHIIIIIIIIIIIIIIIIIIIIIIIIIIIIIIIIIIIIIIIIIIIIIIIIIIIIIIIIIIIIIIIIIIIIIHIIIIIIIHIIIIIIIIIIIIIIIIIHDDDDD
@HISEQ:969:HM2KJBCX2:2:1101:9243:10003 2:N:0:ACTATGCA
ACTCGGCCAACTCCCAACTATCCCTATTAATCATTACGTCAATCCTAGAAACCAACAAAATAGGATCAAACGTCCTATTTCATTATTCCATGCTAATGTATTCAAGCGTTAGCCTGCTTTAAACACTCTAATTTTTTCAAAGTAACAGTCCTGTTTCCCTGCAACACCAAATTAATGACATTACAGTTCTTCAAGAAGGAGGAACCAGTAAAGCCAGTACATACCAGAGGCACGACCAACCTACTAATCCCGAAATTCAACTACGAGCTTTTTAACTGCAACAACTTTAATATACGCTATTGGAGCTGGAATTACCGCGGCTGCTGGCACCAGACTTGCCCTCCAA
+
DD@DBDHHGHCGE@GIHDCCGEHFHHIIH@GCHHIHGHFEHIICHIHEHHHHHEFHIHHIIHHIHHHHIIEHHCHHHGIHIIEHHII1FH1DGHIIHIIIIIGIHHHHHHHHEHHHGIIIHIIIIIHIHIIIIHIIIFGHHIIIIIIIHHGHHHHHHIIIIHIIHHHIIIHIHIIIIIHHIIIHHIIIIIIIHIIIIIIIIIIIIIIIIIHIHHIIIIIHIHIIIHHEIIIIIIIIHHHIIIIHGIHHHIIIIIIIHEEHHHHIIHIIIIIIIIHIIIIIIHIHIIIIIIIIIIHIIIIIIIIIIIIIIIIIIIIIIIIIIIIIIIIHIIIIIIIHHHHHIDBBDD
@HISEQ:969:HM2KJBCX2:2:1101:12885:10276 2:N:0:ACTATGCA
ACTCGGCCAACTCCCAACTATCCCTATTAATCATTACGGTGATCCTAGAAACCAACAAAATAGAATCATGCCGTCCTATTTTATTATTCCATGCTAATGTATTCAAGCAAAATGCCTGCTTTAAACACTCTAATTTTTTCAAAGTAAAGGTCCTGGTTCCCCGCGACACCCAATTAAGGGCATCGTGGTTCTCCAGAAGGTGAGAAATTGACTACACCAGTTCATACCCCTTAAGGCACGACCGATGTGTCAATCCCGAAATTCAACTACGAGCTTTTTAACTGCAACAACTTTAATATACGCTATTGGAGCTGGAATTACCGCGGCTGCTGGCACCAGACTTGCCCTCCAA
+
DDDDCIIIIIIIIIIIIIIIIIIIIHIIIIIIIIIIIIIIIIIIIIIIHIIIIHIIIHI?HHIIIIIIIIIIIIIHHIIHIIIIIHIIIIIIIIIIIIIIIHIIIIIIIIIIIIIIIIIIIIIIIHIIIIIIIIIIIIIIIIIIIIIIIIIIIIIIHHIIIIIIIIIIIIIIIIIIIIHIIIHIIIIIIIIIIIIIIIIIIIIIIIIIIIIIIIIIIIIIIIIIIIIIIIIIIIIIIIIIIIHIIIIIIIHIIIIIIIIIIIIIIIIIIIIIIIIIIIIIIIIIIIIIIHIHHIIIIIIIIIIIIIIIIIIIIIIIIIIIIIIIIIIIIIIIIIIIIIIIIIIIIIIDDDDD
@HISEQ:969:HM2KJBCX2:2:1101:4732:10305 2:N:0:ACTATGCA
ACTCGGCCAACTCCCAACTATCCCTATTAATCATTACGGTGATCCTAGAAACCAACAAAATAGAATCATGCCGTCCTATTTTATTATTCCATGCTAATGTATTCAAGCAAAATGCCTGCTTTAAACACTCTAATTTTTTCAAAGTAAAGGTCCTGGTTCCCCGTGACACCCAATTAAGGGCATCGCGGTTCTCCAGAAGGTGAGAAATTGACTACACCAGTTCATACCCCTTAAGGCACGACCGATGTGTCAATCCCGAAATTCAACTACGAGCTTTTTAACTGCAACAACTTTAATATACGCTATTGGAGCTGGAATTACCGCGGCTGCTGGCACCAGACTTGCCCTCCAA
+
DDDDDIHIIIIIIIIIIIIIIIIIHIIIIIIIIIIIIIHIIGIIHIEHIIIIIIIIIIIIIIIHHIIIIEHHIIIIIHHIIIIIIIIIIIIIIIIIIIGIIHIIIIHIIIIIIHIIIIIIIIIIIIIHHIIIEHIIIIIIIIIIIIIIIIIIIIHHIHIIIIIHHIIIIIIIIIGHIIIIIHHIIIIIHHIIIIIIIIIIIIIIIIIIIIIIIIIIIIIIIIIIIIIIIIIIIIIIIIIIIIIIIIIIIHGIIIIIIIIIIGIIIIIIIIIIIIIIIIIIIIIIIIIIIIIIIIIIIHHIIIIIIIIIIIIIIIIIIIIIIIIIIIIIIIIIIIIIIIIIIIIIIIIDDDDD
@HISEQ:969:HM2KJBCX2:2:1101:12181:10500 2:N:0:ACTATGCA
ACTCGGCCAACTCCCAACTATCCCTATTAATCATTACTCATTTCCCCAAAAACCAACAAAATTCGAGATACGAGTCCTAAATTATTATTCCATGCTAATGTATTCATAACTTTCAGCCTGCTTTAAACACTCTAATTTTTTCAAAGTAAAGGTCCTGGATTGCGAACCCAACCCAGTAAAGGGCAGGAACGTTCTCCAGGAAGATGGTAAGCGCGCATCGGCACTCACACACGATACCGTGGCGGGCCAAGCGCACTATACCAGAAATCCAACTACGAGCTTTTTAACTGCAACAACTTTAATATACGCTATTGGAGCTGGAATTACCGCGGCTGCTGGCACCAGACTTGCCCTCCAA
+
B@0B<00DHFHCDHHFCC<FFC<1<<<F<<1DFHIGEE@<CHHF1<F@0<1DGEHEECD11<DGE?<11<1C1CEEGHCFHI?GHIHHC1DEHH1<<F11D1111<CG@IIHHGF<E3IHIIIIGIIHEIIHHFH=EGHIHEGEIIIIGIIIHIIIIIIIHHHCHIHHHHHGIIHHDIIHIFHGHHFIIIIIGHIDIIIFIIIIIHIHHHIGIIIIHIGHGIIIHHHEHHHCIIIHHIIIIIIIFIIIIIIIIGIHHIIIHHIIIIIIHIHIIIIHIIIIIIIHIIHGIIIIIIIIIHIIHIIIIIIHIIIIIIIIHIIIIIIIIIIIIIIIIIIIIIIIHIIIIHIHIIIIHDDDDB
@HISEQ:969:HM2KJBCX2:2:1101:1936:11190 2:N:0:ACTATGCA
ACTCGGCCAACTCCCAACTATCCCTATTAATCATTACGTCGATCCTAGAAACCAACAAAATAGTTTCGATCGTCCTATTTCGTTATTCCATGCTAATGTATTCAAGCGCGAGCCTGCTTTAAGCACTCTAATTTTTTCAAAGTAACAGTCCTGTTTCCCCGCAACAACAAATTAATGCCATCACGGTTCTACAAGAGGGAGGGACCAGTGAGGCCAGTGCATACCAGTGGCACGACCAACCTACTGGCCCCGAAATTCAACTACGAGCTTTTTAACTGCAACAACTTTAATATACGCTATTGGAGCTGGAATTACCGCGGCTGCTGGCACCAGACTTGCCCTCCAA
+
@<<D@C@DCECEGHE1CCHHI?CFF@HHHHHHGH@11DGEHI?E=GEHEHEHGH@@H?1<DGC1DFEC?E@/FHHDHI@HHE<CCHH1<FHF1FHHHGHHIHH=IHEFHFB/CIIIHHHHIHIEHIIIHHCEIHHIIHE1HHGFCHGFHHEHHHGHHC<9EEE.CH?EFHHGGHIH:@HGC#<HEIHHHHHH2CHCIHHHIHFCCEHHGIGHIIHGCGC<@IIIHI2IIHG?;IHHGHHIIGHEHIIFCDEG@IHIIIIHHEHIHHIIIIHHIIIIIIHHIIIIIIIIIIIHIHIHHEIIIIIIIIIIIIIIIHGHIIIIIIIGIIIIHIHIIIIIIHHGIDD@B@
@HISEQ:969:HM2KJBCX2:2:1101:9441:10980 2:N:0:ACTATGCA
ACTCGGCCAACTCCCAACTATCCCTATTAATCATTACGGTGATCCTAGAAACCAACAAAATAGAACCATGCCGTCCTATTCTATTATTCCATGCTAATGTATTCGAGCAAAAATGCCTGCTTTAAACACTCTAATTTTTTCAAGGTAAAGGTCCTGGATCCGCAAGACACCCAATTAAGGACATCAAGTTTCTCCAGAAGGTGAGAAATCAACAGCGACAGTTCATACCCCTTAAGGCATGACCATCACGTCAATCCCGAAATTCAACTACGAGCTTTTTAACTGCAACAACTTTAATATACGCTATTGGAGCTGGAATTACCGCGGCTGCTGGCACCAGACTTGCCCTCCAA
+
DDDCDIHIIIHHGFHIIIIIIGHGHIIIIHHIIHIIIIHIGGHGHHHIIIGHIHIIIIIEHHIEEHHFHHIHIIHHIHIIIHEHHFIHEHHIIIIIIIHHHGHIIIIIIIIIIIIHIHHIHIIHIHHIIIIHIHHIGIGGFGEEGHHHHIHIIIHIIIIIIHHHGEHIEHIHGIHHHHHHFHHHEHHIIHHHHHIHHCIIIIIIIIHHFIHHHIIHIIHIIIIIIIHGIIHIIIHHHGHHHIHIIIIIIIHHIHIHHHIIIHHHHHGHIIIIIHIIHHHHCHHEIIHHHHHHIHCHHHIHGIHGIIGIIIIGIIIIIIIIIIHDGHHHHGHIHHIIHIIIHIIIIHIID@D@D
@HISEQ:969:HM2KJBCX2:2:1101:10729:10858 2:N:0:ACTATGCA
ACTCGGCCAACTCCCAACTATCCCTATTAATCATTACTTCAGTCCTAGAAACCAACAAAATAGAACTAAAGTCCTATTCCATTATTCCATGCTAATATATTCAAGCAAACATGCCTGCTTTAAACACTCTAATTTTTTCAAAGTAAAAGTCTTGGATCCCTAGCGCACTCAATTAAGAGCACACTAGTTCCCCAAAAGGAAAAGCCCAAAGTTGCAGTACAAACCTTTCGGTTGACGGCAACTATAAGCCCAAAATTCAACTACGAGCTTTTTAACTGCAACAACTTTAATATACGCTATTGGAGCTGGAATTACCGCGGCTGCTGGCACCAGACTTGCCCTCCAA
+
DDDDDIIIIIIIIIIHHHHIIIIIIIIIIHHIIIIIIIIIIIIIIIIIEHIIIIIII?GHHIGFHIIFHHHIIIIIHHHEHII@GHHHIII?GHHHHHHHHHHHIIIHIIIIIHGIHHEHHIIIHIHIHIHHHIHHIIIIIIIHHHIIIHHGFGHIHIHHHIHHHGHGHIIIIHIHIHHHHHIIHHIIIIIIIIIIHHIIIIIIIIIIIIIIIIIIIHIIIIIIHFIIHIIIIHIIIIIIIIHHGIIIIIIIIIIIHIIHHEHIIHIIIIGIIIIHHIIIIIIIIIIIIIIIIIIIIIIIIIIIIIIIIIIIGIIIIIIIIIHIIIHIIIIIIHIHIIIIIDDDBA
@HISEQ:969:HM2KJBCX2:2:1101:13499:10992 2:N:0:ACTATGCA
ACTCGGCCAACTCCCAACTATCCCTATTAATCATTACCTCAGATTCTTAAGACCAACAAAATAGAACCGAGGTCCTATTCCATTATTCCATGCAACATTATTCGGGCGTACACCAATTAAAGCAACGCCTGCTTTGAGCACTCTAATTTTTTCAAAGTAAACGTATCGATCGCCCGTGACACCCGATGAAGAGCACCACGGGACCTTACGAGTGCCCCCTCTCGGGAAAACACTAATCGATAAGCTGTCCGGCAACTACCAGTGACCACCTTTCAGAGATGGACCGATAGGCACGAACTGAGATCCAACTACGAGCTTTTTAACCGCAACAACTTTAATATACGCTATTGGAGCTGGAATTACCGCGGCTGCTGGCACCAGACTTGCCCTCCAA
+
DDDDDHIIIIHIHHIIIIIIIIIIIIIIIIIIIIIIIIIIIIIIIIIIIIIHIIIIIIHGHIIHIIIIIGHIIHIIHIHIIHIIIIIIGIIIIIIIIIIIIIIIIHHIHHIIHIIIIIIIHHGIIIHHHIIIIIIIIIIIIHIHIHHHHIIIHIIIIIIIIIIHIIHHHHIIIIIIIIIIIIIIIHIIIIIIIIIIIIIIIIIIIIIIIIIIIIIIIIIIIIIIIIIIIIIIIIIIIIIIIIIIIIIIIIIIIIIIIIIIIIIIIIIIIIIIIIIIIIIIIIIIIIIIIIIIHIIIIIIHIIIIIIIIIIIIIIIIIIIIIIIIIIIIIIIIIIIIIIIIIHIIIIIIIIIIIIIIIIIIIIIIIIIIIIIIIIIIIIIIHHIIIIIIIDDDDD
@HISEQ:969:HM2KJBCX2:2:1101:4161:11151 2:N:0:ACTATGCA
ACTCGGCCAACTCCCAACTATCCCTATTAATCATTACGGTGATCCTAGAAACCAACAAAATAGAACCATGCCGTCCTATTCTATTATTCCATGCTAATGTATTCGAGCAAAAATGCCTGCTTTAAACACTCTAATTTTTTCAAGGTAAAGGTCCTGGATCCGCAAGACACCCAATTAAGGACATCAAGTTTCTCCAGAAGGTGAGAAATCAACAGCGACAGTTCATACCCCTTAAGGCACGACCATCACGTCAATCCCGAAATTCAACTACGAGCTTTTTAACTGCAACAACTTTAATATACGCTATTGGAGCTGGAATTACCGCGGCTGCTGGCACCAGACTTGCCCTCCAA
+
DDDDCIHIIIHIIIIIIIIIIIIIIIIIIIIIIIIIIGDHIIIIIIIIIIIIIIIIHIIIHHHEHIGHIHHHHHIIIIIHIIIIIICGHIIIHIIIIGHHGGHIIIHHHIHIIHFGIHIIIIHIIIIIIIIIIHHIHHHIIHIHHIIHHFIIIIHHHIIIIIHIHHGIIIIIIIIIIIIIIIIIIIIIIIHIIHIIIIIIIIIIIIIHHIIIIIIIIIIIIIIIIIIIIIIIIIIIIIIIIIIIIIIIIIIHHHIGIHIIIIIIIIHHHEIIIIHIIIIIIIIHIIIIIIIIIIIIIHEIIIIIIIIIIIIIIIIIIIIIIIIIIIIIIIIIIIIIIIIIIIIIIIIIDDDDD
@HISEQ:969:HM2KJBCX2:2:1101:6078:11270 2:N:0:ACTATGCA
ACTCGGCCAACTCCCAACTATCCCTATTAATCATTACGGTGATCCTAGAAACCAACGAAATAGAATCAGTCCGTCCTATTTCATTATTCCATGCTAATGTATTCAGACGATAGTCTGCTTTAAACACTCTAATTTGTTCAAAGTAACAGTCCTGATTTCCCATCACACCAAATAAATGGCATGAAAGTTCCTCAGAAGGTAGAGATCCATCCTACCAGTGCAGACAATTAAGCCTGACCAATGGGTAGACCCCGAAGTTCAACTACGAGCTTTTTAACTGCAACAACTTTAATATACGCTATTGGAGCTGGAATTACCGCGGCTGCTGGCACCAGACTTGCCCTCCAA
+
DD@ADIHIIIIIIHIHHIHHHEHHHGHHHGIIIHIHGIIHIIHHGHFIHIIHHFHIIGGHFEHIECCHHHIIHFHDGHED@FHIIHHHHHHHH?GHHHGHIHHGIIIIIHHHIIIHHHHHIHIIIIIIHIIIHHH1HHIHHIIIIIIHHHHIIIIHHHHHFHFHFHHGIIIIIHHHHIIIIIIIIFHHGIIIIHIHIHIEIIIIIIHIHHIHIHIIIIIIHIIIIIIIIIIIIIHIIHIIIIIIH;DIHIHHHIIIIIIIIIIIIIIIIIIIIIIIHHIIIGIIIHIIHHIIIIIIIIIIHIIIIIIIIIIIIIIIIIIIIIIIIIGIHIIIIIIIIIHHIIHDDDCD
@HISEQ:969:HM2KJBCX2:2:1101:17927:11844 2:N:0:ACTATGCA
ACTCGGCCAACTCCCAACTATCCTATTAATCATTACGTCGATCCTAGAAACCAACAAAATAGAATCAAACGTCCTATTTCGTTATTCCATGCTAATGTATTCAAGCGTGAGCCTGCTTTAAACACTCTAATTTTTTCAAAGTAACAGTCCTGATTCCCCATGACACCAAATTAATGACATCATGGTTCGTCAGAAGGTAGGAATCAATAATACCAGTACGTACAATAGCACGACCAATAAATTGATCCCGAAATTCAACTACGAGCTTTTTAACTGCAACAACTTTAATATACGCTATTGGAGCTGGAATTACCGCGGCTGCTGGCACCAGACTTGCCCTCCAA
+
DDDDDHHIIIIIHIHIIIIIIIIIHIHIIIIIIIIIIIIIIIIIIIHIIIIIHIHIIGIIIIIIIIIIIIGHIIIIIIIIIIIIIIIIGIHHHFHHIIIHIHHIIIIIIIHHIIIIIIIIHHIIHIIIIIIIIIIIIIIIIIIIIIIIIIIIIIIIHHHIIIIIIIIIIIHHIIIIIIIIIIIIIIIIIIIIIIIIIIIIIIIIIIIIIIHIIIIIIIIIIIIIIIIIIIIIIIIIIIIIIHHIIIIIIIIIIIIIIIIIIIIIIIIIIIIIIIIIIIIIIIIIIIIIIIIIIIIIIIIIIIIIIIIIIIIIIIIIIIIIIIIIIIIIIIIIIIIIIIIDDDDD
@HISEQ:969:HM2KJBCX2:2:1101:20510:11597 2:N:0:ACTATGCA
ACTCGGCCAACTCCCAACTATCCCTATTAATCATTACGTCAATCCTAGAAACCAACAAAATAGGATCAAACGTCCTATTTCATTATTCCATGCTAATGTATTCAAGCGTTAGCCTGCTTTAAACACTCTAATTTTTTCAAAGTAACAGTCCTGTTTCCCTGCAACACCAAATTAATGACATTACAGTTCTTCAAGAAGGAGGAACCAGTAAAGCCAGTACATACCAGAGGCACGACCAACTTACTAATCCCGAAATTCAACTACGAGCTTTTTAACTGCAACAACTTTAATATACGCTATTGGAGCTGGAATTACCGCGGCTGCTGGCACCAGACTTGCCCTCCAA
+
DDDDDHHIIIIIIIIIIIIIIIIIIIIIIIIIIIIIIIIIHIIIIIIIHHIIIIIIIIIIIIHFHHIIIIIIIIIIIIHIIIIIIHIIIIIHIIIIIIIIIIIIIIIIIIIIHIIIIIIHIHIHIIIIIIIIIIIIIIIIIIIIIIIIIIIIIIIIIIIIIHIIIIIIIIIIIIIIIIHIIIIIIIIIIIIIIIIIIIIIIIIIIIIIIIIIIIIIIIIIIIIIIIIIII=IIIIIIIIIIIIHGIIHIIIIIIIIIIIIIIIIIIIIIIIIIIIIIIIIIIIIIIIIIIIIIIIIIIIIIIIIIIIIIIIIIIIIIIIIIIIIIIIIIIIIIIIIIIIIIDDDDD
@HISEQ:969:HM2KJBCX2:2:1101:18539:11711 2:N:0:ACTATGCA
ACTCGGCCAACTCCCAACTATCCCTATTAATCATTACGTCAATCCTAGAAACCAACAAAATAGGATCAAACGTCCTATTTCATTATTCCATGCTAATGTATTCAAGCGTTAGCCTGCTTTAAACACTCTAATTTTTTCAAAGTAACAGTCCTGTTTCCCTGCAACACCAAATTAATGACATTACAGTTCTTCAAGAAGGAGGAACCAGTAAAGCCAGTGCATACCAGAGGCACGACCAACCTACTAATCCCGAAATTCAACTACGAGCTTTTTAACTGCAACAACTTTAATATACGCTATTGGAGCTGGAATTACCGCGGCTGCTGGCACCAGACTTGCCCTCCAA
+
CDDDDIIIIIIIIIIIIIIIIIIIIIIIIIIIIIIIHIIIIIIIIIIIIIIIIIIIIHHHIHHGIIIIIIHIIIHIIIHIIIIIGIIIIIIIIIHIIIIIIGHIIIIIIIIIIIIIIIIIIIHIIIIIIIIIIIIIIIIIIIIIIHIIIIIIIIIIIHIIGIIIIIHIIIIIIIIIIIIIIIIIIIIIIIIIIIIIIIIIIIIIIIIIIIIIIIIIIIIIIIIIIIIIIIIIIIIIIIIIIIIIIIIIIIIIIIIIIIIIIIIIIIIIIIIIIIIIIIIIIIIIIIIHIIIIIIIIIIIIIIIIIIIIIIIIIIIIIIIIIIIIIIIIIIIIIIIIIIIIIDDDDD
@HISEQ:969:HM2KJBCX2:2:1101:11801:12127 2:N:0:ACTATGCA
ACTCGGCCAACTCCCAACTATCCCTATTAATCATTACAACAGTCCTAGAAACCAACAAATAGAACCATTGTCCTATTCCATTATTCCATGCTAATGTATTCAAGCGTATGCCTGCTTTGAACACTCTAATTTTTTCACAGTAAAAGTCCTGGTTCCCCGTCACGACCCGTAAAGGCCATGCCGCTTCGCCAGAAGGTAAAGCCCGACCACAGACAGTGCTCACCCAGAAGGCGGACCGTCCAGCCAGGCCTGAAGTTCAACTACGAGCTTTTTAACTGCAACAACTTTAATATACGCTATTGGAGCTGGAATTACCGCGGCTGCTGGCACCAGACTTGCCCTCCAA
+
DDDDDHGIIIHIHHIIIIIIIIIIIIIIIIIIIIIIIIIIIIIEHHIIIIIIIIIIIIIIIGHHIIIHHHHHIIIFHIGHHHIHIFIIHHHHHIIHHHHIIIIIIIIIIIIIIIHHIHHHHHIIIHHIHIIIIIIIHIIIIIIIIIIIIIHIIHIHIIIIIIIIHIIIIIIIIIIIIHIIIIIIIIIIIIIIIIIIIIHHHHIIIIIIIIIIHIIIIIIIIIIIIIIIIIIIIIHHIIIIIIIIHIIIIIIIIIIIIIIIIIIIIIIIIIIIIIIIIIIIIIIIIIIIIIIIIIIIIIIIIIIIIIIIIIIIIIIIIIIIIIIIIIIIIIIIIIIIIIIIIDDDDD
@HISEQ:969:HM2KJBCX2:2:1101:16055:12065 2:N:0:ACTATGCA
ACTCGGCCAACTCCCAACTATCCCTATTAATCATTACTCCAGTTGCTAAAAAACCAACAAAATAGAACCGAAGTCCTACGGTGTTATCCCATGCTAATAGTATTCACGGCGTAAGCCTGCTTTGAACACTCTAATTTTTTCAAAGTAAAGGTGATCAAGAGTCGGATGATCTCCAACCAACCCAGAGTAAACCAGGTTCAACTACGAGCTTTTTAACTGCAACAACTTTAATATACGCTATTGGAGCTGGAATTACCGCGGCTGCTGGCACCAGACTTGCCCTCCAA
+
<D@D@HHICGHIIIIIIFHEHII1DCFGHHI?1F@D1DH@HEFHGE?GHIHCHHIIIEH@G<CHHEIHGEDHHHEHHH@GAG<GHEGH@AC@CEHH@FG<FC@HHHG?IHGHHGHHEHIGHIHCF?HCHHGFFCHHEGHEEHHHFGFCGC0?CCGIHIHHEG@CD@FHHFEFDIGIIHHIHFCDFCGCG@FHEGFHIIIIIIIIIIIIIII<IHIIII=IIHIII<IIIIIIIIIIIIIIIIGIIIIIIIIIIIIIIIIIIIIIIIIIIIIIIIIIIIIIIIDDDDD
@HISEQ:969:HM2KJBCX2:2:1101:9207:12862 2:N:0:ACTATGCA
ACTCGGCCAACTCCCAACTATCCCTATTAATCATTACGTCGATCCTAGAAACCAACAAAATAGAATCAAACGTCCTATTTCATTATTCCATGCTAATGTATTCAAGCGCGAGCCTGCTTTAAACACTCTAATTTTTTCAAAGTAACAGTCCTGATTCCCCACGACACCAAATTAATGACATCGTGGGTAGGAATCAATTTGACCAGTACGTACCGAGGCACGACCGACCAACAGATCCCGAAATTCAACTACGAGCTTTTTAACTGCAACAACTTTAATATACGCTATTGGAGCTGGAATTACCGCGGCTGCTGGCACCAGACTTGCCCTCCAA
+
DDCDDIIHIIIHHIIIIIIIIIIIIIIIIHIIHIHIIIIIHIIIIIIIIHIIIIIIIIIHIIIIII?HHIHIIHHHIHIIIIIIIIIIHIIIIIIIIIIHIIHHIIIIIIIIIIIHIIIIIIIIIHHIIIIIIIIIIIHHIIIIIHIIIIIHIIIHIIIIIIIHHIHHHHIIIIIHIIIIHIIIIIHIIIHIIHIIIIIIIHIIIIIIIIIHIIIIHIIIIIIIIIIIIIIHGHHHIIIIIIIHHIIIIIIIIIIIIIIIIIIIIIIIIIIIIIIIIIIIIIIIIIIIIIIIIIIHHIIIIIIIIIIIIIIIIIIIIIIIIIIIIIIIIDDDDD
@HISEQ:969:HM2KJBCX2:2:1101:5857:13012 2:N:0:ACTATGCA
ACTCGGCCAACTCCCAACTATCCCTATTAATCATTACGTCAATCCTAGAAACCAACAAAATAGGATCAAACGTCCTATTTCATTATTCCATGCTAATGTATTCAAGCGTTAGCCTGCTTTAAACACTCTAATTTTTTCAAAGTAACAGTCCTGTTTCCCTGCAACACCAAATTAATGACATTACAATTCTTCAAGAAGGAGGAACCAGTAAAGCCAGTACATACCAGAGGCACGACCAACCTACTAATCCCGAAATTCAACTACGAGCTTTTTAACTGCAACAACTTTAATATACGCTATTGGAGCTGGAATTACCGCGGCTGCTGGCACCAGACTTGCCCTCCAA
+
DDDDDIHHIIIIIIIIIIIIIIIIIIIIIHHIIIIIIIFHGIIIIIIIIIIIHHIIGIGIIIIIIIIIIIGGGHHHIIHGHIIHHIIHHIIHHEEEHIIIIHHIHIIHIIIIIIIIHIIIIIIIIIIIIIIIHIIHIHIIIIIIIHHIHIIIHIIHHIIIIIIIIIIIIHIIHIHIIHHIHIIIIIIHIIIIIIIIIIIIIIIIIIIIIIIIIIIIIIIIIIIIIIIIIIIIIIIIIIHIIIIHHIIHIIHIIIIIIIIHIHHIIIIIIIIIIIIIIHIIIIIIIIHHIIIIIHIIIIIIIIIIIIIIIIIIIIIIIIIIIIIIIIIIIIIIIIIIIIIIIDDDDD
@HISEQ:969:HM2KJBCX2:2:1101:11223:12742 2:N:0:ACTATGCA
ACTCGGCCAACTCCCCACTATCCCTATTAATCATTGCTCACAAATCCAAAAACCAACAAAATACGATAAACGAGCCCTAACTTATTATTCCATGCTAATGTATTCATAACTAACCGCCTGCTTTAAACACTCTAATTTTTTCAAAGTAAAGGTCCTGGATTGCGAACCCAACCCAGCAAAGGGCAGGAACGTTCTCCAGGAAGATGGTAAGCGCGCATCGGCACTCACACACGAAACCGTGGCGGGCCAAGCGCACTATACCAGAAATCCAACTACGAGCTTTTTAACTGCAACAACTTTAATATACGCTATTGGAGCTGGAATTACCGCGGCTGCTGGCACCAGACTTGCCCTCCAA
+
DDDDDIIIIIIIIIIIIIIIIIIIIIIIIGHIHIIHIIIIIHHHIIIGGHIIIIIIIIIHIIIIIGHGHHIIIDHGIHHIIIHGHIIIIIIIIIHHHHHIIFGHHIHHIIIIIIIHIHIIHHHIHIIIIIIIIHHHIIIIIHIIIIIIIIIIIIIIIIIIIHIIIIIHIIIIIIIIIHIHIHIIIIIIIHHHHIHIIIHIIIIIIIIIIIHIIIIIIIIIGIIIIIIIIIIIIIHHHIIIIIIIIIIIIIIIHHHIIHIIIIIIIIHIIIIIIIIIIIGIIIIIIIIIIIIHIIIIIIIIIIIIIIIIIIIIIIIIIHIIIIIIIIIIIIIIIIIIIIIIIIIIIIIHIIIIIDDDDD
@HISEQ:969:HM2KJBCX2:2:1101:14503:13503 2:N:0:ACTATGCA
ACTCGGCCAACTCCCAACTATCCCTATTAATCATTACGGTGATCCTAGAAACCAACGAAATAGAATCAGTCCGTCCTATTTCATTATTCCATGCTAATGTATTCAGACGATAGTCTGCTTTAAACACTCTAATTTTTTCAAAGTAACAGTCCTGATTTCCCATCACACCAAATAAATGGCATGAAAGTTCCTCAGAAGGTAGAGATCCATCTCACCAGTGCAGACAATTAAGCCTGACCAATGGGTAGACCCCGAAGTTCAACTACGAGCTTTTTAACTGCAACAACTTTAATATACGCTATTGGAGCTGGAATTACCGCGGCTGCTGGCACCAGACTTGCCCTCCAA
+
BBB@B0EHCHHHEHGHHHIHGFE@@HHIIHHEFHEH@HGHHIIIHIGEGIFHGCFH0CEE@H@@GHGIFEFFHFHH@FDHHCHCFHHHIHHHHGCCHCGHIGHIG1C1HIHEHHHCGHGIIHHIIIHHEEHEH@CGBHHHEHIIHHHHHHFHCGHEHHDCGFHHHHIIIHHHF@GHCGFD/CHEIHHGEDHHGHEHEHHCHGEEHGDCDCF@CFHHHHHFF@GIHHF1@HHH@<HEHHHIHEHHHGDCFAC=CCEHECEHHHIEHGG@HHHHHHHHCCFF?HG@@G@HIIHHIHIIHHIIHIIHIIIHHHIIIIHIIIHHIIHIIIHHHHIIHIHFHFIIIIIDDDAD
@HISEQ:969:HM2KJBCX2:2:1101:16638:13734 2:N:0:ACTATGCA
ACTCGGCCAACTCCCAACTATCCCTATTAATCATTACTTCAATTCTAGAAACCAACAAAATAGAACCGAAGTCCTAAATTATTATTCCATGCTAATGTATTCAAGGCATAAGCCTGCTTTAAACACTCTAATTTTTTCAAAGTAATAGAGCTAGATGGCGACGACAAGCACAGTAAAGGGTTGTCGCCGTTCTCAAGCAAGATGGTAGACGCGCGCCAGCACACACACTCGTAACCGAGGCGGGCCAGGTGCGTCAAACCAGAAATCCAACTACGAGCTTTTTAACTGCAGCAACTTTAATATACGCTATTGGAGCTGGAATTACCGCGGCTGCTGGCACCAGACTTGCCCTCCAA
+
@@?@DHGHCEHI1<F<1DCC@<<<D@CGHC@G11<<D1<1<FHCC1<D?FC<<<CCCHHHHEHHHEC/</<11<F<C<C<F<<CGHE<FH11D@1G@1D11<<D11FF@CGC@HHHCHHHHCGFC@11BDIHEF<DFHFF<C?DEIIIHIGHBEEIHHDG@HHFCFAGB#EHFDHHHGHHEE?<DCFHHHCFHGHHFGHHHEIIHFHHEHHFCHCHHHGHHIHGHGHIIHIHHECHEFDFHHHHCIHCHDCGGHHHGHEHHHHHHHCEHCED/C@@IHGIIIHHHHHHHHIHHIHHIHCEHGE<CGEEHIHIIIHEIIIHIHCHGIIIHC?HEHGIIHHHEC<<E@HE<D<@BD@@
@HISEQ:969:HM2KJBCX2:2:1101:5903:13918 2:N:0:ACTATGCA
ACTCGGCCAACTCCCAACTATCCCTATTAATCATTACGTCGATCCTAGAAACCAACAAAATAGAATCAAACGTCCTATTTCGTTATTCCATGCTAATGTATTCAAGCGTGAGCCTGCTTTAAACACTCTAATTTTTTCAAAGTAACAGTCCTGATTCCCCATGACACCAAATTAATGACATCATGGTTCGTCAGAAGGTAGGAATCAATAATACCAGTACGTACAATAGCACGACCAATAAATTGATCCCGAAATTCAACTACGAGCTTTTTAACTGCAACAACTTTAATATACGCTATTGGAGCTGGAATTACCGCGGCTGCTGGCACCAGACTTGCCCTCCAA
+
DDDDAIHHHIIIHHIHHHHIHHIIIIIIHIIIHIIGHHIIIIIIIIGIHIHHHIHIIHIIIGHIHHIIHIHIHHHHIIIIIIIIHIIIIIIIIGIIIIIIIIIIIIIIIIIIIIIIIIHIIIIIIIIIIIIIIIIIIHHHIIIIIIHHIHIIIIIIIIIIIIIIIIIIIIIIIIIIIHIIIIIIIIIIHIIIIIIIIIIIIIIIIIIIIIHIIIIIIIIIIIIIIIIIIIIIIIIIIIIIIHHHIIIIIIIIIIIIIIHHIIIIIIIIIIIIIIIIIIIIHHIIIIIIIIIIIIIIIIIIIIIIIHIIIIIIIIIIIIIIIIIHIIIIIIIIIIIIIIIIDDDDD
@HISEQ:969:HM2KJBCX2:2:1101:15845:14060 2:N:0:ACTATGCA
ACTCGGCCAACTCCCAACTATCCCTATTAATCATTACGGTGATTCAGAAACCAACAAAACAGGACCACCGTCCTATTTTATTATTCCATGCTAATGTATTCAGACGTAAGCCTGCTTTGAACACTCTAATTTTTTCAAGGTAAAGGTCCTGGTTTCCCACCACGCTAAATAAATAACATAATGGTTCCCCAGAAGGTAGAAATTCCACGCGCCAGTACAGACTATTGCCCGACCAACGGTAGAACCCCGAAATTCAACTACGAGCTTTTTAACTGCAACAACTTTAATATACGCTATTGGAGCTGGAATTACCGCGGCTGCTGGCACCAGACTTGCCCTCCAA
+
DDDDDIIIIIIIIIIIIIIIIIHIIIIIIIIIIIIIIIIIIIIIIIIIIIIHHHIHIEHHIE@FHHHIIHHHHHIIIIIIIIHIIIIHHHHHHHIHHIIIGIHHHHIIHHIHIIIIIHHIHHHIIIIIIHHIIIFIHHIIIIHIIIGHHIHIHIIIIIIIIIIIIIIIIIIIIIIIIIIIIIIIIIIIIIIIIIIIIIIIIIIHIIIIIIIIIIIIIIIIIIIIIIIIIIIIIIIIII<HGDIIIIIIIIIIIIIIIIIIIIIIIIIIIIIIIIIIIIIIIIIIIIIIIIIIIIIIIIIIIIIIIIIIIIIIIIIIIIIIIIIIIIIIIIIIIIIIIIDDDDD
@HISEQ:969:HM2KJBCX2:2:1101:5640:14346 2:N:0:ACTATGCA
ACTCGGCCAACTCCCAACTATCCCTATTAATCATTACGTCAATCCTAGAAACCAACAAAACAGGATCGAACGTCCTATTTCATTATTCCATGCTAATGTATTCAAGCGTTAGCCTGCTTTATACACTCTAATTTTTTCAAAGTAACAGTCCTGTTTCCCTGCAACACCAAATTAATGACATTACAGTTCTTCAAGAAGGAGGAACCAGTAAAGCCAGTACATACCAGAGGCACGACCAACTCTCTAATCCCGAAATTCAACTACGAGCTTTTTAACTGCAACAACTTTAATATACGCTATTGGAGCTGGAATTACCGCGGCTGCTGGCACCAGACTTGCCCTCCAA
+
DBDDDIGIIHIIHHIIHFIIIIHIIHIIFGHHHHHIHEHCHFHEFHHHHHIIIICHHHGH1DGHHHIEHHIHHEEEHHHI@EGH1FHHHIHIIIHHIIHIIHIHIIHIIIIIHHIIIIHIIIHIIHIIIHHHIIIIIHHIHIIHIEFIIHIHHIHHIIIIIIIHHIIHIIIHIHHIIHHIIIIIIIIHIIIIIIIIIIIHHHHHIHEHIIIHIIIIIIIIIHIIIIIIIIIIH<IIIHHHHHGHGIIIIIHHIIHIIIIIIIHHIIHHIIIIHIIIIIIIIIIIIIIIIIIIIIIIIIIIIIIIIIIIIIHIIIIIIIIIIIHHIIIIIIIIIIIIIIGIIDDDDD
@HISEQ:969:HM2KJBCX2:2:1101:15886:14348 2:N:0:ACTATGCA
ACTCGGCCAACTCCCAACTATCCCTATTAATCATTACGTCAATCCTAGAAACCAACAAAATAGGATCGAACGTCCTATTTCATTATTCCATGCTAATGTATTCAAGCGTTAGCCTGCTTTAAACACTCTAATTTTTTCAAAGTAACAGTCCTGTTTCCCTGCAACACCAAATTAATGACATTACAGTTCTTCAGAAAGGAGGAATCAGCGAAGCCAGTACATACCAGTGGCACGACCAACCTGCTGACCCCGAAATTCAACTACGAGCTTTTTAACTGCAACAACTTTAATATACGCTATTGGAGCTGGAATTACCGCGGCTGCTGGCACCAGACTTGCCCTCCAA
+
0<DDAIIHHIHIIIIIIIGIIIIIIIIHIIHIIIIIIHIHIIIIIIIIHHHHHIIIHIHHIIHHIHHGHHIIIIHIIHIIIGIIGHIIIIIIIIGIIIHIIGHHIIIHHIHHGHHIHEHIIHHIIIIIIIIIIHIIIIHIIIHIIIHIHIIIIIIHIIIIIIIIIIIIIIHIEHHIIIIHIIIIHHHHIIHGIIIHIIIIIIIIHIIIIIIIIIIIIIIIIHHFIIIIIIIIIIIIIIIGIIIHHIIIIIIIIIIIIIIHHIIIIIIIIIIIIHHIIIIIIIIIIIIIIIIIIIIIIIIIIIIIIIIIIIIIIIIIIIIIIIIIIIIIIIIIIIIIIIIIIDDDDD
@HISEQ:969:HM2KJBCX2:2:1101:5003:13693 2:N:0:ACTATGCA
ACTCGGCCAACTCCCAACTATCCCTATTAATCATTACGGTGATCCTAGAAACCAACGAAATAGAATCAGTCCGTCCTATTTCATTATTCCATGCTAATGTATTCAGACGATAGTCTGCTTTAAACACTCTAATTTTTTCAAAGTAACAGTCCTGATTTCCCATCACACCAAATAAATGGCATGAAAGTTCCTCAGAAGGTAGAGATCCATCTCACCGGTGCAGACAATTAAGCCTGACCAATGGGTAGACCCCGAGGTTCAACTACGAGCTTTTTAACTGCAACAACTTTAATATACGCTATTGGAGCTGGAATTACCGCGGCTGCTGGCACCAGACTTGCCCTCCAA
+
DDDDDIIHHIIIIIIIIIIHIIIIIIIIIIIIHIIIIIIIIIIIIIHHIGHHIIIIIIIFIIICHIIIIIIGHHIIIIIIIHIIIIIIIIHHIIHHIIIIIHIHIIIIIIIIIIIIIIIIIIIIIHIHHIIIIIIIHHIIIIHHIIIIIHIIIIIIIIIIIIIIIIIIIIIIIIIHIIIIIIIIIIIIIIIIIIIIIIIIIIIIIIIIIIIIIIIIIIIIIIIIIIIIIIIIIIIIIIIIIIIIHGGIIIIIIIIIIIIIIIIIIIIIIIIIIIIIIIIIIIIIIIIIIIIIIIIIIIIIIIIIIIIIIIIIIIIIIIIIIIIIIIIIIIIIIIIIIIIIIIIDDDDD
@HISEQ:969:HM2KJBCX2:2:1101:2596:15209 2:N:0:ACTATGCA
ACTCGGCCAACTCCCAACTATCCCTATTAATCATTACGTCAATCCTAGAAACCAACAAAATAGGATCAAACGTCCTATTTCATTATTCCATGCTAATGTATTCAAGCGTTAGCCTGCTTTAAACACTCTAATTTTTTCAAAGTAACAGTCCTGTTTCCCTGCAACACCAAATTAATGACATTACAGTTCTTCAAGAAGGAGGAACCAGTAAAGCCAGTGCATACCAGAGGCACGACCAACCTACTAATCCCGAAATTCAACTACGAGCTTTTTAACTGCAACAACTTTAATATACGCTATTGGAGCTGGAATTACCGCGGCTGCTGGCACCAGACTTGCCCTCCAA
+
@DDDDIHIIIIIIIHHHIIIHIIIIIIHIEHIIIIIGIHIIIIIHIIHICHHHIIHHHHIHHIIHGIHIGIIIICCHIIHHHHIIIIIIIIGHEHIIIIHHFHHIHIHHIIIHIIGIIIIHHHHIIHIHIIIIIIIGIHHHHHHHHIIIIIIHIHHIIHIHIHHHIIHGIHIIIHFIHIHIIIIGIHHIIIIICIHHIIIIIHHHEIIII<HIIIIIHHIIIIIIIIIIIIIIIIHHEFIHHHGCHHCIIHIIIHIHIIIIHHIIIIIIIIIIIIIIIIIIIIHIIIIIIIIIIIIIIIIIIIIIIIIHIIIIIIIIIIIIIIIIIIIIIIIIIIIIIIIIDDDDD
@HISEQ:969:HM2KJBCX2:2:1101:20541:15143 2:N:0:ACTATGCA
ACTCGGCCAACTCCCAACTATCCCTATTAATCATTACGTCAATCCTAGAAACCAACAAAATAGGATCGTCGTCCTATTTCATTATTCCATGCTAATGTATTCAAGCGTTAGCCTGCTTTAAACACTCTAATTTTTTCAAAGTAACAGTCCTGTTTCCCCGCAACACCAACTTAATGGCATTACGGTTCTACAAGAAGGAGGAATCAGCAAAGCCAGTGCATACAAGTGGCACGACCAACTTGCTGACCCCGAAATTCAACTACGAGCTTTTTAACTGCAACAACTTTAATATACGCTATTGGAGCTGGAATTACCGCGGCTGCTGGCACCAGACTTGCCCTCCAA
+
BADB@HHHHHHI1DCHHGHIFECGHHIIIIH1DGCHHHHEHHE1DHHIIEHEEFHHHHFDGHEEFHIGHHHHHHHIHIIEEHHHIIIICHH?CEHHIGHHHHCEDCGHGHGF@@FGFGEHHHHFEHBFEHHH1<FE1CCHFCHBFGGHHHGHE1<<CDFHH@D?GECD/HFFHHHCE//G<EDIHHCCHGECF@GGH?HIEFFBEGCCGHIH?HEEF<BEFHG#EHG@EEGHGHHCEHHIH@D<CHE<HHHG@C1@FHD<EE<D1<0?F11FCD?HHHF<<1<<<1<D@ED0<CDF<C?CCG@D1@HF<D<//E/CHHHHE1<<??CCC1<11GHEHDDFBB@D0
@HISEQ:969:HM2KJBCX2:2:1101:2822:15697 2:N:0:ACTATGCA
ACTCGGCCAACTCCCAACTATCCCTATTAATCATTACGGCGGTCCTAGAAACCAACAAAATAGAACCGCGCGTCCTATTCTATTATTCCATGCTAATGTATCCGAGCAAAGGCCTGCTTTGAACACTCTAATTTTTTCAAAGTAAAAGTCCTGGTTCCCCGACACGGCCAGTGAAGGCCATGCGGCTCCCCAGAAGGAAAGGCCCGGCCGGACCAGTGCACGCGGTGAGGCGGACCGGCCAGCCAGGCCCAAGGTTCAACTACGAGCTTTTTAACTGCAACAACTTTAATATACGCTATTGGAGCTGGAATTACCGCGGCTGCTGGCACCAGACTTGCCCTCCAA
+
DDDDDIIIIIIIIIIIIIIIIIIIIIIIIIIIIIIIIIIIIIIIHIIIIIIIIIGIGIIIIIHIIIIIIIIHIIIIIIIIIIIIIIIIIGIIIIHIIIIIIEHHIIIIIIIIIIIIIIIIIIIIIIIIIIIHIIIIIIHIIIIIIGIIIIIIHIIIIIIIIIIIIIIIIIIIIIIIIIIIIIIIIIIIIIIIIIIIIIIIIIIIIIIIIIIIIIIIIIIIIIIIIIIIIIIIIIIIIIIIIIIIIIIIIIIIIIIIIIIIIIIIIIIIIIIIIIIIIIIIIIIIIIIIIIIHGIIIIIIIIIIIIIIIIIIIIIIIIIIIIIIIIIIIIIIIIIIIIIIIDDDDD
@HISEQ:969:HM2KJBCX2:2:1101:18631:15707 2:N:0:ACTATGCA
ACTCGGCCAACTCCCAACTATCCCTATTAATCATTACGGTGGTCCTAGAAACCAACAAAATAGAACCACAACGTCCTATTCTATTATTCCATGCTAATCTATTCAAGCAATAGCCCGCTTTAAACACTCTAATTTTTTCAAGGTAATGGTCCTGGCTCCCCAACACACCCAACAAAGGACATGCTGGCTCACCAGAAGGAAAACCCGACAGCAGACAGTACTCGCCAAAGACGGACCGCCCGGCCAGGCCTAAAATTCAACTACGAGCTTTTTAACTGCAACAACTTTAATATACGCTATTGGAGCTGGAATTACCGCGGCTGCTGGCACCAGACTTGCCCTCCAA
+
ADDD@CC@CEEEC1DEHEEFHHHHHIHIHEG1DCEHICHHHHH@1DGHCGF1@GHIIIGFHIHFHIIHICH0?GHH@G@1@GHHEHEEHC?<C?FHHIHCHGFHG?FEEHGHHHEHHHGHGHHEIIGIHHIGIHHHHFIIIIHIIIIHIHGHHHHECDIIIIIIHHHHDHHFHCHHIIHHHIFCIHFIIIIIGFHHHHEHHFCIIHEHHFHEIIHFHIIHIHIIHHHHGIHHHCEHIIIIIIGHHHHGHHEHHHHCGIIIHHDHIIIIIHGGECHHIHCHHHIIHHFIIGHHEHIHHIIIIIIHHHEHHHIHCHHIIGIIIHIHHIIIIIHHHHHHCIHHIDDDDB
@HISEQ:969:HM2KJBCX2:2:1101:4157:15978 2:N:0:ACTATGCA
ACTCGGCCAACTCCCAACTATCCCTATTAATCATTACAACAGTCCTAGAAACCAACAAATAGAACCATTGTCCTATTCCATTATTCCATGCTAATGTATTCAAGCGTATGCCTGCTTTGAACACTCTAATTTTTTCACAGTAAAAGTCCTGGTTCCCCGTCACGACCCGTAAAGGCCATGCCGCTTCGCCAGAAGGTAAAGCCCGACCACAGACAGTGCTCACCCAGAAGGCGGACCGTCCAGCCAGGCCTGAAGTTCAACTACGAGCTTTTTAACTGCAACAACTTTAATATACGCTATTGGAGCTGGAATTACCGCGGCTGCTGGCACCAGACTTGCCCTCCAA
+
@D@DDHICHICH1DGEH=CC<11FCCGHEHHHIIIGIHI1GHHIIIFHHIEE<C101DF@GCGHHHEG11F?GFF@F@G1<1CC1D1CEECHHCE@CF1F@=HHCGB@CFFHGHHD<FEH@IIHHHGHEHHHIHHHGHIIIHHHHIHHEGEGBGHGIHHGHECECDCEHHF0@FIHHHDDEHIHCDCGEDHEFEHHHG@HIIHC?HHIIHG@DHHHECHEHHGFEHFIHHHHCHECDIGGHEHGHEHG?HHHGF@EHEIHIIHHHF?IIIIIIHHG@FF?C@@G1H?CCHGGCCHCEH?HEHG@@HHHIIIIIIGIIHHHGIFIHHHHHHHIIHHHIHHHF0?@DD
@HISEQ:969:HM2KJBCX2:2:1101:3670:16068 2:N:0:ACTATGCA
ACTCGGCCAACTCCCAACTATCCCTATTAATCATTACGTCAATCCTAGAAACCAACAAAATAGGATCAAACGTCCTATTTCATTATTCCATGCTAATGTATTCAAGCGTTAGCCTGCTTTAAACACTCTAATTTTTTCAAAGTAACAGTCCTGTTTCCCTGCAACACCAAATTAATGACATTACAGTTCTTCAAGAAGGAGGAACCAGTAAAGCCAGTACATACCAGAGGCACGACCAACTTACTAATCCCGAAATTCAACTACGAGCTTTTTAACTGCAACAACTTTAATATACGCTATTGGAGCTGGAATTACCGCGGCTGCTGGCACCAGACTTGCCCTCCAA
+
DDDDDIHHIIHH?GHHHIHHHHEHHIII?GHFHHHHIIIHHHIHHGHHHIHIFEHHHIIIIHHHFHHIIIHHHIIIHIIIIIIECHCH@EHFHHHIIIHHIIGHHHHEHHHIGHHHIIIHHHHIHIIIIHIIHIIHHHHIIIIHGGIIHHEHIIIIIIIIHHGHIHHIIIIIIIIIHIIIIIIIHIIIIIHIHIHIIIIHGHIIIII;IIIIIHIIIIIHIIIHIIIIIIIIIIHHHIHHGHHGDHHHIIIIIHEHIIHHHIHIHHIHIIHIIIIIIIIIIIIIIIIIHHIIHGIGIIHHGHIIIIIIIIIIIIIIIIIIIIGIIIIIIIIGIIIIIIIIIDDDDD
@HISEQ:969:HM2KJBCX2:2:1101:7626:16351 2:N:0:ACTATGCA
ACTCGGCCAACTCCCAACTATCCCTATTAATCATTACGTCGATCCTAGAAACCAACAAAATAGAATCAAACGTCCCATTTCATTATTCCATGCTAATGTATTCAAGCGTAAGCCTGCTTTAAACACTCTAATTTTTTCAAAGTAACAGTCCTGATTCCCCACGACACCAAATTAATGACATCGCGGTTCTTCAGAAGGTAGGAACCGATAATGCCAGTGCGTACCGAAGCACGACCAACAATTCGATCCCGAAATTCAACTACGAGCTTTTTAACTGCAACAACTTTAATATACGCTATTGGAGCTGGAATTACCGCGGCTGCTGGCACCAGACTTGCCCTCCAA
+
D@DDAHHHHIIIIIIIIIIHIHIIIIIIIGHIIIHIIIIHHIIIIIIIIIIIIIGIHIEHII@HHIIIIIH=GHCHHHHGIIIIIIHHIIIIHHIHI=FHH@EHHHHHHHGIHHIIHIIIIGIFHGEHHIHIIIHIIIHIIIIIIIIIIHIIIIIHIIHGHHHHIHIIIIHHHHIIIHHIIHHHIHHHHHHIIIIIIIIIIIIHHHHIHIHIIIHIIGIIHHIIGIHIIIHHHEEEHIIIHIHCHHHIIIIIIIHHHHHHIIIIHIHHIIHHHFIIIHIHIHHHHHHIIIIIHIIIIIIHIIHIIIHIIIIIIIIIGIIIIIIIIIIIIHHHHHIIIIIIDDDDA
@HISEQ:969:HM2KJBCX2:2:1101:7783:16448 2:N:0:ACTATGCA
ACTCGGCCAACTCCCAACTATCCCTATTAATCATTACGTCGATCCTAGAAACCAACAAAATAGAATCAAACGTCCTATTTCGTTATTCCATGCTAATGTATTCAAGCGTGAGCCTGCTTTAAACACTCTAATTTTTTCAAAGTAACAGTCCTGATTCCCCATGACACCAAATTAATGACATCATGGTTCGTCAGAAGGTAGGAATCAATAATACCAGTACGTACAATAGCACGACCAATAAATTGATCCCGAAATTCAACTACGAGCTTTTTAACTGCAACAACTTTAATATACGCTATTGGAGCTGGAATTACCGCGGCTGCTGGCACCAGACTTGCCCTCCAA
+
DDDDDIIIIHIIIIIIIIIIIIIIIIIIIHIIIIIIIIIIIIIIIIIIIIIIIIIIIIIIIIIGIHIIHIIGIIIIIIIIIIIIHIICEHIIHIIIIIIIIIIIIIIIIIHIIIHIIIIIHIIHIIIIIIIIIIIHIHIHIIIIIIIIIIIIIIIIIHEHIIIIIIIHIIHIIIIIIHIIIIIIIIIHIIIIIIIIIIIIIIIHIIIIIIIIIIIIIHIIIIIIIIIIIIIIIIIIIIIIIIIHIIIIIIIIHIIIIIIIIIIIIIIIIIIIIIIIIIIIIIIIHIIIIIIIIIIIIIIIIIIIIIIIIIIIIIIIHIIIIIIIIIIIIIIIIIIIIIIIDDDDD
@HISEQ:969:HM2KJBCX2:2:1101:5058:16491 2:N:0:ACTATGCA
ACTCGGCCAACTCCCAACTATCCCTATTAATCATTACGGTGGTCCTAGACCAACAAAATAGAACCAACGTCCTATTCTATTATTCCATGCTAATCTATTCAAGCAAAAGCCCGCTTTAAACACTCTAATTTTTTCAAGGTAATGGTCCTGGTTCCCCGACACACCCAATAAAGGACATACCGGCTCACCAGAAGGATAGACCCGACAACAGAACAGTACTCGCCAAAGACGGACCGTCCGGTCAGGCCTAAAATTCAACTACGAGCTTTTTAACTGCAACAACTTTAATATACGCTATTGGAGCTGGAATTACCGCGGCTGCTGGCACCAGACTTGCCCTCCAA
+
DDDDDIIIIIIIIIIGGHIIIIIIIIIIIIIIIIIIIIIIIIIHIIIIIIIEEHIIGGHHIIHIIIIIIIIHIGHHIIGHHIIIIIEHHGHIIHIHHHIIIGHHIIIIHHIIIIHHHHHHHHIHHHIHHIIIHIHIIIIIIIIIHHHHHIIHHHHIIIHHIIHIIIIIIIHIIIIIIIIIIIHIIIIIIIIIIIHIIIIHIIIIHIIIIIIHIIHIIHIHHIIIIHIIHIIIIIIIIIIIIIIIIIHIHIIIIIHIIIIIIIIIIIIIIIIIIIIIIIIIIIIIIHIIIIIIIIIHIHIIIIIIIIIIIIIIIIIIIIIIIIIIIIIIIIIIIIIIIIIDDDDD
@HISEQ:969:HM2KJBCX2:2:1101:8702:16894 2:N:0:ACTATGCA
ACTCGGCCAACTCCCAACTATCCCTATTAATCATTACGGTGATCCTAGAAACCAACAAAATAGAACCATGCCGTCCTATTCTATTATTCCATGCTAATGTATTCGAGCAAAAATGCCTGCTTTAAACACTCTAATTTTTTCAAGGTAAAGGTCCTGGATCCGCAAGACACCCAATAAAGGACATCAAGTTTCTCCAGAAGGTGAGAAATCAACAGTAACAGTTCATACCCCTTAAGGCATGACCGTCACGTCAATCCCGAAATTCAACTACGAGCTTTTTAACTGCAACAACTTTAATATACGCTATTGGAGCTGGAATTACCGCGGCTGCTGGCACCAGACTTGCCCTCCAA
+
DDDDDIIFHIIIIHIIIIIIIIIIIIIIHIIIIIIIIIIIIIIIIIIIIIIIIIIIIHIIHHHHHIEHIIIIGHIIHHGHHIIIIIIHHHIIIIIIIIIIIHIIIIHHHEHIIIIIIIIIIIIIIIIIIIIIIIIIHIHIIIIHIIIIIIHIIIIIHIIIIIIIIHIIIIIIIIIIIIIIIIIIIIHIIHHIIIIIIIIIIIIIIIIIGIIIIIIHHFGIIIIIIIIIIIIIHIIIGIIIIIIHIIIIIIHHIIIIIIIIIIIIIIIIIIIIIIIIIIIIIIIIIIIIIIIIIIIIIIIIHIIIIIIIIIIIIIIIIIIIIIIIIIIIIIIIIIIIIIIIIIIIIIIIDDDDD
@HISEQ:969:HM2KJBCX2:2:1101:15862:17198 2:N:0:ACTATGCA
ACTCGGCCAACTCCCAACTATCCCTATTAATCATTACAACAGTCCTAGAAACCAACAAATAGAACCATTGTCCTATTCCATTATTCCATGCTAATGTATTCAAGCGTATGCCTGCTTTGAACACTCTAATTTTTTCACAGTAAAAGTCCTGGTTCCCCGTCACGACCCGTAAAGGCCATGCCGCTTCGCCAGAAGGTAAAGCCCGACCACAGACAGTGCTCACCCAGAAGGCGGACCGTCCAGCCAGGCCTGAAGTTCAACTACGAGCTTTTTAACTGCAACAACTTTAATATACGCTATTGGAGCTGGAATTACCGCGGCTGCTGGCACCAGACTTGCCCTCCAA
+
DDDDCIIIHIIIIGHHGHIIHIIIIHIIIHHIHIIIIIHHHIIHIIHHIIIIHHHHIIIIHHHIIIFHHFHIIIHIIIIHIFCHHIIHIHIIHIIHIIHHIHHCGIIHIIIIIIIIIHIHHIIIIIHHIHHHIIHIIIIIIIIIHHIIIIHHIIIIIIIIIIIHHIIIHHGIIIIIIIHHIIIIIIIIIIIIIIIIIIIHIIIIIIH=IIIIIIIIIIIIIIIIIIIIIIIIHHIIIIIIIGIHHHIIHIIIIIIHIIIIIIIIIHHHIIIHIIIIIIIHIIIIIIIIIIIIIHIIIIIIIIIGIIIIIIIIIIIIIIIIIIHIIIIIIIIIIIIIIIIIIDDDDD
@HISEQ:969:HM2KJBCX2:2:1101:20369:17451 2:N:0:ACTATGCA
ACTCGGCCAACTCCCAACTATCCCTATTAATCATTACGTCAATCCTAGAAACCAACAAAATAGAATCAAACGTCCTATTTCATTATTCCATGCTAATGTATTCAAGCGTGCGCCTGCTTTAAACACTCTAATTTTTTCAAAGTAACAGTCCTGATTCCCCACGACACCAAATTAATGACATCGCGGTTCTTCAGAAGGTAGGAACCAATAATGCCAGTACGTACCGAGGCACGACCGACAGTCTGATCCCGAAATTCAACTACGAGCTTTTTAACTGCAACAACTTTAATATACGCTATTGGAGCTGGAATTACCGCGGCTGCTGGCACCAGACTTGCCCTCCAA
+
DDADDGIIIHIHHIIIHIIIIIHIIIIIIIIIIIIIIIIHHIIHHIIIIHHHHIIHIIIIIIIEHHIIIIGHHIIHIIIIIIIIIIIHIEHIIIIIIHIIHFHHHHHIIHHHIHIIHEHIIIGHIIEHFHEHHHIIHHHIHHHHHIHGIIIHHHIIIGHGHIIIIIIIHIIHHIIIHIIHHIIIIIIIIIIIIIIIIIIIIIIIHHHHIIIIIIIIIIIIIIIIIIIIIIIIIIIIIIIIIIHGIHIHIIIIIIIIHIIIIIIIIIIIHIIIHGHIIIIIIIIIIIIIIIIIIIIHIIIIIIIHIIIIIIIIIIIIIIIIIIHIIIIIIIHHHIIIIIIIDDDDD
@HISEQ:969:HM2KJBCX2:2:1101:5074:17929 2:N:0:ACTATGCA
ACTCGGCCAACTCCCAACTATCCCTATTAATCATTACGTCGATCCTAGAAACCAACAAAATAGAATCAAACGTCCTATTTCATTATTCCATGCTAATGTATTCAAGCGTGAGCCTGCTTTAAACACTCTAATTTTTTCAAAGTAACAGTCCTGATTCCCCACAACACCAAATAAATGACATCATGGTTCGTCAGAAGGGAGAAACCAACAATACCAGTACGTACCGAGGCACGACCGACATGATGGTCCCGAAATTCAACTACGAGCTTTTTAACTGCAGCAACTTTAATATACGCTATTGGAGCTGGAATTACCGCGGCTGCTGGCACCAGACTTGCCCTCCAA
+
DDDDDGIHIHHFIIIIIIHHIIIIIIIIIIIIIIIGIIIIIIIIIIIIIIHIIIGHHHIIIIGHHHIIIIGIHIIIIIIIIIIIIIHHHIIIIIIIIIIIIIIHHHIIIHIIIIIIIHIIHGIIIIIIHIIIHIIHGHIIIIHIIIIIHIIIIIHIIIIHHIIHIIIHHGIIIHHHIHIIIHIIIHIHHHFEIHIIIIIIIIIIIIIIIIIIIIIIHHHIIIIIIIIIIIIIIIIIIIIIIIHHIIIIIIIIIIIIIIIHHFIIIIIIIIIIIIIIIIIIIIIIIIIIIIIIIIIIIIIIIIIIIIIIIIIIIIIIIIIIIIIIIIIIIIIIIIIIIIIIDDDDD
@HISEQ:969:HM2KJBCX2:2:1101:5256:18386 2:N:0:ACTATGCA
ACTCGGCCAACTCCCAACTATCCCTATTAATCATTACGGTGGTCCTAGAAACCAACAAAATAGAACCACAACGTCCTATTCTATTATTCCATGCTAATGTATCCGAGCAAAGGCCTGCTTTGAACACTCTAATTTTTTCAAAGTAAAAGTCCTGGTTCCCCGACACGGCCAGTGAAGGCCATGCGGCTCCCCAGAAGGAAAGGCCCGGCCGGACCAGTGCACGCGGTGAGGCGGACCGGCCAGCCAGGCCCAAGGTTCAACTACGAGCTTTTTAACTGCAACAACTTTAATATACGCTATTGGAGCTGGAATTACCGCGGCTGCTGGCACCAGACTTGCCCTCCAA
+
DDDCDIIIIIIIIHIIIIIHIGIIIIIIHIIIIIIIIIIIIIIHIIGIIIIIIEFHIHIIIIIHGHEHHHHHHHIIGHHHIHIIIIHIIGHI?EHIIIHIIHHEHHHIIIIIIHIHIIIIIIHHHIIFHIIHIIIIIHHHIIIHIIIIHHIHIHHIHHHIIIIIIHIIHHIHHIHIIHHIIHIIIHHHHHIHIIIIIIIIIIIIIIIIIIIIIGIIIIIIIIIIIIIIIIHHIIIIIIIIIIIHHIIIHHHHHHGHIIIIIIIIIIIIHIIIIIIIIIIIIIIIIIIIIIIIIIIIIIIHIIIIIIIIIGIIIIIIIIIIIIIIIIIIIIIIIIIIIIIIIDDDDD
@HISEQ:969:HM2KJBCX2:2:1101:12083:18639 2:N:0:ACTATGCA
ACTCGGCCAACTCCCAACTATCCCTATTAATCATTACGTCGATCCTAGAAACCAACAAAATAGAATCAAACGTCCTATTTCATTATTCCATGCTAATGTATTCAAGCGTGCGCCTGCTTTAAACACTCTAATTTTTTCAAAGTAACAGTCCTGATTCCCCACGACACCAAATTAATGACATCGTAGTTCTTCAGAAGGTAGGAACCAATAATGCCAGTGTGTACCGAAGCACGACCGACAATTTGATCCCGAAATTCAACTACGAGCTTTTTAACTGCAACAACTTTAATATACGCTATTGGAGCTGGAATTACCGCGGCTGCTGGCACCAGACTTGCCCTCCAA
+
DDDDDIIIIIIIIHIIHIIIIIIIIGIIIIIIIIIIIGIIIIHIIIII@HIHHIHIIIIIHEEHHHIIIIHIHHIIIIHIIIIIGIIIGIHHIHIIIIHIIIIIHIIHIHIHHIIGHHHHHHHIIIIHIHIIIIIHIHIHIHIIIIIIHIIIHHIIIIIIIIHHIIIHIIIIIIIIIIIIIIIIIIIIIIIIIIIIIIIIIHIIIIIII<IIIIHIIIIIIIIIIIIIIIIIIIIII?IIIIHHIIIIIIIIIIIIIIIIHEIIIIIIIIIIIIIIIIIIIIIIIIIIIIIIIIIIIHHGIIIIIIHIIIHHIIIIIIIIIIIIIIIIIIIIIIIIIHGIDDDDD
@HISEQ:969:HM2KJBCX2:2:1101:10906:18738 2:N:0:ACTATGCA
ACTCGGCCAACTCCCAACTATCCCTATTAATCATTACGTCAATCCTAGAAACCAACAAAATAGGATCAACGTCCTATTTCATTATTCCATGCTAATGTATTCAAGCGCGAGCCTGCTTTAAACACTCTAATTTTTTCAAAGTAACAGTCCTGATTCCCCACCACACCAAATTAATGACATGATGGTTCGTCAGAAGGTAGAAATCAGTAACACCAGTACGTACCGAAGGCACGACCAGCGTACTAATCCCGAAATTCAACTACGAGCTTTTTAACTGCAACAACTTTAATATACGCTATTGGAGCTGGAATTACCGCGGCTGCTGGCACCAGACTTGCCCTCCAA
+
DDDDDIIIIIIIIIIIIIIIIIIIIIIIIIIIIIIIIIIIIIIIIIIIHIIIIIIIIIIIIIIHIIIIIIHHIIIIIIIHHIIIIGI?HIHECHHIIIIIHFHIIIIIIIIIIIIIIIIIIIIIIIIIIIIIIIIIIIIIIIIIIIIHIIIIIHIIIIIHIIHHHHIIIIIIIIIIIIIIIIIIIIIIIIIIIIIIIIIIIIIIIIIIIIIIIIIIIII=IIIIIIIIIIIIIIIIIIIIIIIHIIIIIIIIIIIIIIIIIIIIIIIIIIIIIIIIIIIIIIIIIIIIIIIIIIIIIIIIIIIIIIIIIIIIIIIIIIIIIIIIIIIIIIIIIIIIIIIIDDDDD
@HISEQ:969:HM2KJBCX2:2:1101:6159:19363 2:N:0:ACTATGCA
ACTCGGCCAACTCCCAACTATCCCTATTAATCATTACGGTGATCCTAGAAACCAACAAAATAGAATCATGCCGTCCTATTTTATTATTCCATGCTAATGTATTCAAGCAAAATGCCTGCTTTAAACACTCTAATTTTTTCAAAGTAAAGGTCCTGGTTCCCCGCGACACCCAATTAAGGGCATCGCGGTTCTCCAGAAGGTGAGAAATTGACTACACCAGTTCATACCCCTTAAGGCACGACCGATGTGTCAATCCCGAAATTCAACTACGAGCTTTTTAACTGCAACAACTTTAATATACGCTATTGGAGCTGGAATTACCGCGGCTGCTGGCACCAGACTTGCCCTCCAA
+
DDDDDIHIIIIIIIIIIIIIIIIIIHIIIIIGHHIIIIIIIHHHIIIIIIIGIIHIIIIIHHHIIIIIIHIIIEHHHIIIIIIHHIIIHHIGIIIIIIIIIHHHIIIIIIIIIIIHIIIHIHIGIGFIHIIEHIIHIIIHHHHHFIHHIIHIIIIIIHIIIIIIIHHHIIIIIHHIIIIIIIIIHHHIIHIGIIIIIIIIIIIIIIIIIIIIIIIIIIIIIIIIIIIIIHIIIIIIIIIIIIIIIIIIIGHHHIIHIHIIIIIIIIIIIIIIIIIIHHIIIIIIIIIIIIIIIIIIIIIIIIIIIIIIIIIIIIIIIIIIIIIIIIIIIIIIIIIIIIIIIIIIIIIDDDDD
@HISEQ:969:HM2KJBCX2:2:1101:15734:19403 2:N:0:ACTATGCA
ACTCGGCCAACTCCCAACTATCCCTATTAATCATTACGTCAATCCTAGAAACCAACAAAATAGGATCGAACGTCCTATTTCATTATTCCATGCTAATGTATTCAAGCGTTAGCCTGCTTTAAACACTCTAATTTTTTCAAAGTAACAGTCCTGTTTCCCTGCAACACCAAATTAATGACATTACAGTTCTTCAAGAAGGAGGAATCAGTAAAGCCAGTACATACCATTGGCACGACCAACCTACTGACCCCGAAATTCAACTACGAGCTTTTTAACTGCAACAACTTTAATATACGCTATTGGAGCTGGAATTACCGCGGCTGCTGGCACCAGACTTGCCCTCCAA
+
DDDDDGHFHHIIIIIIIIIIIIIIIIIEHHIEHHEHIHEHHHHIIIIGIGHHGHHHICHGHHIIIIIIGHIHEHHEFFGHHHHIGHHIIIIHIIHIIIHGIIHHIHHHGHIIHIHHIIIEGIHHHHGHIHHIIHIIHIIIIIIIIIIHGHIIHHH@HHHIHIIHIHHIIHIHIIHHH@GHIHHHIIIIHFHGIIIHHHIHHIHEHIIIHHIIIIHIIIIIIIIIHIIIHIIHHEEHHHIHHHFGFECDHIIIIIIIHIHHHHIIHHEIHIIIHIHIIIIHIIHHHEIIIIHIHIIIIIIIHFIIHIIHIIIIIIIIIIIIIIIIIIIHFIIHHEHEHHIIIDCCDD
@HISEQ:969:HM2KJBCX2:2:1101:12242:19593 2:N:0:ACTATGCA
ACTCGGCCAACTCCCAACTATCCCTATTAATCATTACGTCAATCCTAGAAACCAACAAAATAGGATCGAACGTCCTATTTCATTATTCCATGCTAATGTATTCAAGCGTTAGCCTGCTTTAAACACTCTAATTTTTTCAAAGTAACAGTCCTGTTTCCCTGCAACACCAAATTAATGGCATTACAGTTCTTCAGAAAGGAGGAATCAGCGAAGCCAGTACATACCAGTGGCACGACCAACCTGCTGACCCCGAAATTCAACTACGAGCTTTTTAACTGCAACAACTTTAATATACGCTATTGGAGCTGGAATTACCGCGGCTGCTGGCACCAGACTTGCCCTCCAA
+
DADDCIIIIIHIGHIIHHHIHHHGHIIIIIIIIIIIHHIIIHHHHIHHHIII1DGHIHHIIHIIHIGIIIHIIIIEHHHHIIIIIIICHEEHEEHIIIIIIHHHHIIIIHIIIHIIHIHIIHHHIHHHHHHIIIIHHGCHHHIHIIIIIIIIIIIIIHGIIIIHHHHIIIIHIIHIIIIIIHI:HIHIIIIIIIHGIIIIIIHIIIIIHIIIIIIIIIIIIIIHIII<=IIHHHHIGIHIIIIHGGHHIHHIIIIIIIIIIIIIIIIIIIHIIIIIIIIIIIIIIIIIIIIIIIHIHIHIIIIIIIIIIIIIIIIIIIIIIIIIIIIIIHGIIIIIIIHIIDDDDD
@HISEQ:969:HM2KJBCX2:2:1101:8614:19765 2:N:0:ACTATGCA
ACTCGGCCAACTCCCAACTATCCCTATTAATCATTACGGTGGTCCTAGAAACCAACAAAATAGAACCATGCCGTCCTATTTTATTATTCCATGCTAATGTATTCAAGCAAAAATGCCTGCTTTAAACACTCTAATTTTTTCAAAGTAAAGGTCCTGGTTCCCCGCGGCATCCAATTAAGGACATCGCGGTTCTCCAGAAGGTGAGAAATTGACTGCACCAGTTCATACCCCGTGAGGCACGACCGATGCGCCAATCCCGAAATTCAACTACGAGCTTTTTAACTGCAACAACTTTAATATACGCTATTGGAGCTGGAATTACCGCGGCTGCTGGCACCAGACTTGCCCTCCAA
+
DDDDDIIIIIIIIIIIIIIIIIIIIIIIIIIIIIIIIIIIIIHHIIIIIIIIHIIIIIIIIHHHIIIIIIIHIIIIIIIIIIIIIHIIIIIIIIIIIIHHIDHIIIIIIIIIIIIIIIHHGHHIIHHIIIIIHHIIIIIIIIIHIIIIIIIIIIIIHHIIIIIIIIIIIIIIIIIIIIIIIIIIIIIIIIIIIHIIIIIIIIIIIHIIIIIIIHIIIIIIIIIIIIIIIIIIIIIIIIIIIIIIIIIIIIHHIIIIIIIIIIHIIIIIIIIIHIIIIIIIIIIIIIIIIIIIIIIIIIIIHIIIIIIIIIIIIIIIIIIIIIIIIIIIIIIIIIIIIIIIIIIIIIIIDDDDD
@HISEQ:969:HM2KJBCX2:2:1101:11495:20095 2:N:0:ACTATGCA
ACTCGGCCAACTCCCAACTATCCCTATTAATCATTACGTCGATCCTAGAAACCAACAAAATAGAATCAAACGTCCTATTTCATTATTCCATGCTAATGTATTCAAGCGTAAGCCTGCTTTAAACACTCTAATTTTTTCAAAGTAACAGTCCTGATTCCCCACGACACCAAATTAATGACATCGCGGTTCTTCAGAAGGTAGGAACCGATAATGCCAGTGCGTACCGAAGCACGACCAACAATTCGATCCCGAAATTCAACTACGAGCTTTTTAACTGCAACAACTTTAATATACGCTATTGGAGCTGGAATTACCGCGGCTGCTGGCACCAGACTTGCCCTCCAA
+
DB@@0CEEHCE1DHHHHHE?<CG@CCHHIIEHHHIIECCCDHHHIHEG?CGHEHHI1DFFCH1DGFH@G@C@1D<<DC@@E@1<1<FF?GEE?CGHGD@DF6<CGG?FDEIHH@F<C<8FFHCDHHHHGEH?G1BCCHHHHECFHHHEAHIHHHCEG@FFEBCHGEHEHIE?HHGHE?GIIHHE<C</CHFHHHHEIH9CHHCCHEFHEGF@D0FHE@7FIHE=HIIHECEF@<HHHF1@EFC<1EC<HIHIIIHHD1GCEEGHG@<1HHHC1HGGC<1HHGD1@HHG@D0C<?H?HEHHEHCGCHHH@IHHH<C<?IHEHE1GF<<HHD1<<<EHDHG@B@@@0
@HISEQ:969:HM2KJBCX2:2:1101:6101:20426 2:N:0:ACTATGCA
ACTCGGCCAACTCCCAACTATCCCTATTAATCATTACGGTGATCCTAGAAACCAACGAAATAGAACCAAGCCGTCCTATTTCATTATTCCATGCTAATATATTCAGACGTTAGCCTGCTTTAAACACTCTAATTTTTTCAAAGTAATAGTCCTGATTTCCAATCACACCAAATAAATGGCATGAAAGTTCCTCAGAAGGTAGAGATTTATCTCACCAGTACAGACAATTAAGCCTGACCAATGGGTAAACCCCGAAGTTCAACTACGAGCTTTTTAACTGCAACAACTTTAATATACGCTATTGGAGCTGGAATTACCGCGGCTGCTGGCACCAGACTTGCCCTCCAA
+
DBDDDIIGHFHHIIIHHHIIIIIIIIIIHHHHIHIIHHHFHHHIHIIIGHIHIIHHHHHHGIIIIIIIIHIIIHHHFHIIHHIIIHHHHIIIIHHIIGHHIHIIHGHHHHHIHGIIIIIHGHIHHHHIHHHHHHHEHHIHIHHIHHIHIHHHIHIHEHIHHHHIIIIHIHIIHHHIIHHHHHIIIIHHHGHIHHIHIIIIIIIIIIHHHHIIIIIIHIIIIIIHIIIHEIIHIIGGIIIIIIIHHHDIIIIIIIIIHIHIIIHIHIIIIIIIHGIHHIGIIIIHHHHHHIIIIIIIIIIIIIIHHHIIIIIIIIIIIIIIIIIIIIIIIIIIHHHEIIGIHHGDDDDD
@HISEQ:969:HM2KJBCX2:2:1101:20483:21211 2:N:0:ACTATGCA
ACTCGGCCAACTCCCAACTATCCCTATTAATCATTACGTCAATCCTAGAAACCAACAAAATAGGATCGAACGTCCTATTTCATTATTCCATGCTAATGTATTCAAGCGTTAGCCTGCTTTAAACACTCTAATTTTTTCAAAGTAACAGTCCTGTTTCCCTGCAACACCAAATTAATGACATTACAGTTCTTCAGAAAGGAGGAATCAGCGAAGCCAGTACATACCCGTGGCACGACCAACCTGCTGACCCCGAAATTCAACTACGAGCTTTTTAACTGCAACAACTTTAATATACGCTATTGGAGCTGGAATTACCGCGGCTGCTGGCACCAGACTTGCCCTCCAA
+
BDDD@HIHIHHHHIIIHIIIIIHI?HHHGEHIIIIGIFIIIHIIHIGGHHIIHFIHCCGHHHIEHHIIIIIIHHIIIIHHHIHHHIIIIIEHHIHCHHGHHEHHHHHHIHIIIHHHCEHIHIIIHHHHHHFHEHHGHFHIHIHHIIIHIIIIIIIHIHHIHIIHIHHGIHHFHIHHEH?GEIHIIIIHIIHIIIIIIIHIHIIHHIHIHIIIIIIIIIIIHDIIHHHHHIHHDEHHHIIIIHHFGHHIIIIGIIIIIIHHIIIIIIIIHGIIIIIIIIHHHHHIIHIIIIHIIHIHIHHHIGIIHHIIHHIIIIIIIIIIIIHHIIIIHIIHIIHHIGIIH@ADD@
@HISEQ:969:HM2KJBCX2:2:1101:17791:21201 2:N:0:ACTATGCA
ACTCGGCCAACTCTCAACTATCCCTATTAATCATTACGTCGATCCTAGAAACCAACAAAATAGAATCAAACGTCCTATTTCGTTATTCCATGCTAATGTATTCAAGCGTGAGCCTGCTTTAAACACTCTAATTTTTTCAAAGTAACAGTCCTGATTCCCCAAGACACCAAATTAATGACATCATGGTTCGTCAGAAGGTAGGAATCAATAATACCAGTACGTACAATAGCACGACCAATAAATTGATCCCGAAATTCAACTACGAGCTTTTTAACTACAACAACTTTAATATACGCTATTGGAGCTGGAATTACCGCGGCTGCTGGCACCAGACTTGCCCTCCAA
+
CDDDDIIIIIIIIIIHIIIIIIIIIIIIIIIIIIIIIIIIIIIIIIIIIHGIIIIIIIIIIHHIHIIIIHIHIGIIHHIIHIIIIIIIIIIHHIIIIIIIIHIIIIIIIIIIIIIIIIIHIIIIIIIIIIIIIIIIIGIIIIIHIIIIIIIIIHHIIIHIIIIIIIIIIIIHHIIIIHHIIIIIIIIIIIIIIIIIIIIIIIIIHHIIIIIIIIIIIIIIIIIIIIHIIIIIIIIIIIIIIIIIIHIIIIIIIIIHIIIIIIIIIIIIIIIIIIIIIIIIIIIIHHHIIIIIHIIIIIIIIIIIIIIIIIIIIIIIIIIIIIIIIIIIIIIIIIIIIIIIDDDDD
@HISEQ:969:HM2KJBCX2:2:1101:2693:21990 2:N:0:ACTATGCA
ACTCGGCCAACTCCCAACTATCCCTATTAATCATTACGTCGATCCTAGAAACCAACAAAATAGAATCAAACGTCCTATTTCATTATTCCACGCTAATGTATTCAAGCGTGCGCCTACTTTAAACACTCTAATTTTTTCAAAGTAACAGTCCTGATTCCCCACGACACCAAATTAATGACATCGTGGTTCTTCAGAAGGTAGGAACCAATAATGCCAGTGCGTACCGAAGCATGACCGACAATTTGATCCCGAAATTCAACTACGAACTTTTTAACTGCAACAACTTTAATATACGCTATTAGAGCTGGAATTACCGCAGCTGCTGGCACCAGACTTGCCCTCCAA
+
DDDDDIIIIIIIIIIIIIIIIIIIIIIIHIIIIIIIIIIIIIIIIIIIHIIIIHIIHIHHIIIIIIIIIHGIHIHIIIIIIIIIIIIHHIIIIIIIHIIIIIIHIIIIIIIIIIIIIIIIIIHHHIIIIIIIIIIIHIIHIIHHIIIIIIIIIIIIIIIIIIIIIIIIIHIIIIIIIIIIIIIIIIIIIIIIIIIIIIIIIIIIIIIIIIIIIIIIIIIIIIIIIIIIIIII=IIIIIIIIIIHIIIIIIIIIIIIIIIIIHHIIHIIIIIIIIIIIIIIIIHIIIIIIIIIHIIIIIIHIIIIIIIIIIIIIIIIIIIIIIIIIIIIIIIIIIIIIIIIDDDDD
@HISEQ:969:HM2KJBCX2:2:1101:1799:22866 2:N:0:ACTATGCA
ACTCGGCCAACTCCCAACTATCCCTATTAATCATTACGTCGATCCTAGAAACCAACAAAATAGAATCAAACGTCCTATTTCATTATTCCATGCTAATGTATTCAAGCGCGAGCCTGCTTTAAACACTCTAATTTTTTCAAAGTAACAGTCCTGATTCCCCATGACACCAAATTAATGACATCACAGTTCATCAGAAGGGAGAAATCAATGATGTCAGTACATACCAAAGGCATGACCGGCACCTTGATCCCGAAATTCAACTACGAGCTTTTTAACTGCAACAACTTTAATATACGCTATTGGAGCTGGAATTACCGCGGCTGCTGGCACCAGACTTGCCCTCCAA
+
DDDDDIIIIIIIIIIIIIHIIIIIIIIIIIIIIIIHIIIIIHIHHIHIIIIIIIIIHIIIIIIIIIIIIHIIFIIIIIIIIIIIIIIIGIIIHIIIIIIIIHIIIHIIHIIGIHHIIIIIIIIIIIIIHHIIIIIIIIHHHIIIIIIIIIIIHIIIHIIIIIIIIIIIIIIIIIIIIIIIIIIIIIIIIIIIIIIIIIIIIIIIIIIIIIIIIHIIHIIIIIIIIIIIIIIII<IIIIIIIIIHFIHIIIIIIIIIHIHIIIIIIIIIIIIIHIHIIIIIIIIIIIIIIIIIIIIIIIHHHIIIIIIIIIIIIIIIIIIIIIIIIIIIIIIIIIIIIIIIIDDDDD
@HISEQ:969:HM2KJBCX2:2:1101:9532:22658 2:N:0:ACTATGCA
ACTCGGCCAACTCCCAACTATCCCTATTAATCATTACGTCGATCCTAGAAACCAACAAAATAGGATCGAACGTCCTATTTCATTATTCCATGCTAATGTATTCAAGCGTTAGCCTGCTTTAAACACTCTAATTTTTTCAAAGTAACAGTCCTGTTTCCCTGCAACACCAAATTAATGGCATTACAGTTCTTCAGAAAGGAGGAATCAGCGAAGCCAGTGCATACCAGTGGCACGACCAACCTGCTGACCCCGAAATTCAACTACGAGCTTTTTAACTGCAACAACTTTAATATACGCTATTGGAGCTGGAATTACCGCGGCTGCTGGCACCAGACTTGCCCTCCAA
+
DDBBDHHHHFHGHHHHIIHIIIIIHIHHHIIEEHH?GGHHCHHIGI?CGGHEHHHHEHIIIEHIEEHHHHH?1FGHIGHCEHIIEHIGHCC11@CHHHGEHIIHIIIHIHIIHHIHHFFIIHIIIIHHHIHIIIIIIHEIHIIIHHHEHFGIIHIIIIHIIIIHHHHIHFIHGIIIIIIIIIIIIIIHIHGIIIIIIIIIHHHHEHHIIIIIIIIIIIIIIIIIIIIIIIIIIIIIIIIIIIHHDGCHIHIIIIIIIIIHHIIIIIIIHIIIIIIIIIGIIIIIHHHIIIIIIIIHIIIIIHIIIIHIIHIIIIIIIIIIIIIIIIIIIIHIHHIIIIHH@DDDDD
@HISEQ:969:HM2KJBCX2:2:1101:4579:22964 2:N:0:ACTATGCA
ACTCGGCCAACTCCCAACTATCCCTATTAATCATTACGGTGATCCTAGAAACCAACAAAATAGAACCATGCCGTCCTATTCTATTATTCCATGCTAATGTATTCGAGCAAAAATGCCTGCTTTAAACACTCTAATTTTTTCAAGGTAAAGGTCCTGGATCCGCAAGACACCCAATTAAGGACATCGAGTTTCTCCAGAAGGTGAGAAATCAACAGCAACAGTTCATACCCCTTAAGGCACGACCATTACGTCAATCCCGAAATTCAACTACGAGCTTTTTAACTGCAACAACTTTAATATACGCTATTGGAGCTGGAATTACCGCGGCTGCTGGCACCAGACTTGCCCTCCAA
+
DDDDDIIIIHHHIIIIIIIIIGHIHIIIIIIIIIHIHHIIIIIIIIIIIGIIIIIIIEFIIHCHHIHIHHHHHCCDHHGGHHIIIIIIHHIIHGH1FHEHGFCIHIIHIIIIIIH@HHHHIIIIHHIIIIIIIHHIIIIHIIIIIIIIIIIIIIIIIIIHIIIIIIIIIIIIIHGIIIIIIIIIIIIIIIIIHIIIIIIIIHIIIIIIIIIIIIIIIIIIIIIIIIIIIIIIIIIIIIIIIIIIIIGIIIHHIIHHIIIIIIIIIIIIHHIIIIIIIIIIIHIIIIIIIIIIIHIIIIIIHIIIIIIIIIIIIIIIIIIIIIIIIIIIIIIIIIIIIIIIIIIIIIIIDDDDD
@HISEQ:969:HM2KJBCX2:2:1101:14478:23548 2:N:0:ACTATGCA
ACTCGGCCAACTCCCAACTATCCCTATTAATCATTACGGTGATCCTAGAAACCAACAAAATAGAATCATGCCGTCCTATTTTATTATTCCATGCTAATGTATTCAAGCAAAATGCCTGCTTTAAACACTCTAATTTTTTCAAAGTAAAGGTCCTGGTTCCCCGCGACACCCAATTAAGGGCATCGCGGTTCTCCAGAAGGTGAGAAATTGACTACACCAGTTCATACCCCTTAAGGCACGACCGATGTGTCAATCCCGAAATTCAACTACGAGCTTTTTAACTGCAACAACTTTAATATACGCTATTGGAGCTGGAATTACCGCGGCTGCTGGCACCAGACTTGCCCTCCAA
+
DDBDDHIIIIIIIIHIIIHIHIIIIHIIIIIIIIIIIIIIIIIIHIIIIIIIIIIIHHIHIIHHIIIHHIGHIIIHIHIIIIGIIIIIIIIIHIIIIHIIIHIIIIIIIIIIIIIIIIIIIHHHHIIIIIIIIHHHHIIHHIIHEIIIIHIHIIHHIIIIIIIIIIIIIIIIIIHIHHGIIIIIIIIIIIIIHIIIIIIHHIIIIIGIIIIIIIIIIIIHIIIIIHIIIHHIIIIIIIHIIIIIIIIIIHHIHEHIIIIIIIIIIIIIIIIIIIIIIIIIIIIIIIHHHGIIIIIIIIIIIIIIIIIIIIIIIIIIIIHIIIIIIIIIIIIIIIIIIIIIIIIIIIIDDDDD
@HISEQ:969:HM2KJBCX2:2:1101:14534:24219 2:N:0:ACTATGCA
ACTCGGCCAACTCCCAACTATCCCTATTAATCATTACAACAGTCCTAGAAACCAACAAATAGAACCATTGTCCTATTCCATTATTCCATGCTAATGTATTCAAGCGTATGCCTGCTTTGAACACTCTAATTTTTTCACAGTAAAAGTCCTGGTTCCCCGTCACGACCCGTAAAGGCCATGCCGCTTCGCCAGAAGGTAAAGCCCGACCACAGACAGTGCTCACCCAGAAGGCGGACCGTCCAGCCAGGCCTGAAGTTCAACTACGAGCTTTTTAACTGCAACAACTTTAATATACGCTATTGGAGCTGGAATTACCGCGGCTGCTGGCACCAGACTTGCCCTCCAA
+
AD@B@HHDCGHC1<FHFHGEC<FHH@FFHFGHFCCHEFHIH?1DGHIF1F?1FEGG<C?F?<C1GHHH?G<<EG1DGG?FHEEC1DEEEF1CGEG1GECCGHHFCEIHHGHFHGFFGH8CFHFHG@HFGFF8DHCGHIHHEEFEHHEHHIHHGCDHHHEGIHECCCEHGIHFFHHFB<HHDCC<HCHCG/GHHIHFGIHECDHHF<HFHIHFD00IHCHHHIIFHIIHIHHCCGEHIIHHC<C<DEIIHHIIHGIHIIIHGHEIHHHG?HHHIIHHHHFGCEGDIHFHHHHEE<IHHEEHIHHHEHIHHIIIHHHDIHEHHHIHIHCHHIHIHHEIIIIIHD0@D@
@HISEQ:969:HM2KJBCX2:2:1101:3243:24292 2:N:0:ACTATGCA
ACTCGGCCAACTCCCAACTATCCCTATTAATCATTACGGTGATCCTAGAAACCAACGAAATAGAACCAAGCCGTCCTATTTCATTATTCCATGCTAATATATTCAGACGTTAGCCTGCTTTAAACACTCTAATTTTTTCAAAGTAATAGTCCTGATTTCCAATCACACCAAATAAATGGCATGAAAGTTCCTCAGAAGGTAGAGATTTATCTCACCAGTACAGACAATTAAGCCTGACCAATGGGTAAACCCCGAAGTTCAACTACGAGCTTTTTAACTGCAACAACTTTAATATACGCTATTGGAGCTGGAATTACCGCGGCTGCTGGCACCAGACTTGCCCTCCAA
+
BDD@DIHIHIEHHHHIGHHHIHHHIIHIIHIHHFHHIHHHH?1CFHHHHICHFGHHH@EHHHIIIIHE@HH?EGHHHHDCEEHEHGIHHIIIHHHGIIIIHFGIIIHIIIIIH@HHIGIHHHEHHHHHIHIHHIHIIIIIHIIHHHIHIIIIHHIIHGIIIHGIIIHIIHI9IHFHIIIHIIIIHIIIIIHHIIIIIIIIHIHIIIHHHHHIHIIIIIIIIIIIIIIIHIIIIIIIHIIIIIIIIHHIHIIGIIIIIIIHIIIIIIIIIIIIIIIIIIIIIHHIIHHHIIIHIIIIHIIIIHHHIIIIIIIIIIIIIIIIIIIIHIIIIIIIHIIHHIIIHHIDDDB@
@HISEQ:969:HM2KJBCX2:2:1101:12602:23516 2:N:0:ACTATGCA
ACTCGGCCAACTCCCAACTATCCCTATTAATCATTACGTCAATCCTAGAAACCAACAAAATAGGATCGAACGTCCTATTTCATTATTCCATGCTAATGTATTCAAGCGTTAGCCTGCTTTAAACACTCTAATTTTTTCAAAGTAACAGTCCTGTTTCCCTGCAACACCAAATTAATGACATTACAGTTCTTCAGAAAGGAGGAATCAGCGAAGCCAGTGCATACCAGTGGCACGACCAACCTGCTGACCCCGAAATTCAACTACGAGCTTTTTAACTGCAACAACTTTAATATACGCTATTGGAGCTGGAATTACCGCGGCTGCTGGCACCAGACTTGCCCTCCAA
+
CDDCDIIIIIIIIIIIIIIIIIIGIIIIHIIHIIIIGIIIIIIIIIIIIIIIIIHHIIIHIIIHGHIIIGHIHIGIHIIIIIIIHHIHIIIGIIIHIIHIIIIIIIIIIIIIIIHIIIIIHHHIIHHIIIIIIHHHIIIIIIHHIHIIHIIIIIIIIHIIIIIIIIIIIIIIIIIHIIIIIIIIIIIIIIIGIIIIIIIIIIIIIIIIIIIIIIIIIIIIIIIIIIIIHHIIIIIIHIHIIIHHHIIIIIIIIIIHIIIIIIIIIIIIIIHIIIHIIIIIIIIIIIIIIIIIIIIHIIIIIIIIIIIHIIIIIIIIIIIIIIIIIIIIIIIIIIIIIIIIIDDDDD
@HISEQ:969:HM2KJBCX2:2:1101:20892:24044 2:N:0:ACTATGCA
ACTCGGCCAACTCCCAACTATCCCTATTAATCATTACATCGATCCTAGAAACCAACAAAATAGAATCGGATGTCCTATTTCATTATTCCATGCTAATGTATTCAAGCGTGAGCCTGCTTTAAACACTCTAATTTTTTCAAGGTAACAGTCCTAATTCCCCGTAACACCAAATTAATGGCATTACGGTTCTTTAGAAGGTGAGAAATCAATGATAACAGTGCATACCAACGGCATGACCGAAATATTGATCCCGAAATTCAACTACGAGCTTTTTAACTGCAACAACTTTAATATACGCTATTGGAGCTGGAATTACCGCGGCTGCTGGCACCAGACTTGCCCTCCAA
+
DDDCBIIIIIIIIIIIIIIIIGHIIIIIIIHIIIIIIIHIIIIIIIIIIHIIIIIIIIIHIIHIIIIIIIIIIIIIIIIIIIIIIIFGIGEHHIIIIIIIGHHHIIIIIIIIGIIIHIIHHHHIHIIIIIIIIIIIIHIIIIHHHIIIHHIIIIIIIHHIIHIHHHIHIIIIIIIIIIGIHIIIIIIIHHIHHIIIIIIIIIIIIIIIIIIIHHIIIIIIIIIIIGIIIIIIIIIIIIIIIIIIHGIIIIIIIIIIIIIIIIIIIIIIIIIIIIIIIIIIIIIIIIIIIIHIHHHIIIIHIIIIIIIIIIIIIIIIIIIIIIIIIIIIIIIIIIIIIIIIIIDDDDD
@HISEQ:969:HM2KJBCX2:2:1101:20812:24269 2:N:0:ACTATGCA
ACTCGGCCAACTCCCAACTATCCCTATTAATCATTACGTCAATCCTAGAAACCAACAAAATAGGATCAAACGTCCTATTTCATTATTCCATGCTAATGTATTCAAGCGTTAGCCTGCTTTAAACACTCTAATTTTTTCAAAGTAACAGTCCTGTTTCCCTGCAACACCAAATTAATGACATTACAGTTCTTCAAGAAGGAGGAACCAGTAAAGCCAGTACATACCAGAGGCACGACCAACTTACTAATCCCGAAATTCAACTACGAGCTTTTTAACTGCAACAACTTTAATATACGCTATTGGAGCTGGAATTACCGCGGCTGCTGGCACCAGACTTGCCCTCCAA
+
DDDDDHGIIIIIIIHIIIIIIIIIIIIIHIHIIIIIIGIIIIIIIIIIIIIIIIIIHIIIIIIIIIIIIIHHFHIIIIIIIIIIIHIGIIIIHIHIIIIIHIHHIHIIIHHHHIHIIIIIHIIIIIIIHIIIIIIIIIIIIIHIIIIIIIIIIIIIIHIIIHHIHHIIIIIHHIHGIIIIIIIHIIHHIIHIIHIIIIIIIIIIIIIHIIIIIIIIIIIIIIIIIIIIIIIIIIIIIIHIIIHHHIIIIIIIIIIIIIIIIIHIIIIIIIIIIIHIIIIIIIIIIIIIIIIIIIIIIIIIIIIIIIIIIIIIIIIIIIIIIIIIIIIIIIIIIIIIIIIIIDDDDD
@HISEQ:969:HM2KJBCX2:2:1101:20250:25086 2:N:0:ACTATGCA
ACTCGGCCAACTCCCAACTATCCCTATTAATCATTACGTCAATCCTAGAAACCAACAAAATAGGATCGTCGTCCTATTTCATTATTCCATGCTAATGTATTCAAGCGTTAGCCTGCTTTAAACACTCTAATTTTTTCAAAGTAACAGTCCTGTTTCCCCGCAACACCAACTTAATGGCATTACGGTTCTACAAGAAGGAGGAATCAGCAAAGCCAGTGCATACCAGTGGCACGACCAACTTGCTGACCCCGAAATTCAACTACGAGCTTTTTAACTGCAACAACTTTAATATACGCTATTGGAGCTGGAATTACCGCGGCTGCTGGCACCAGACTTGCCCTCCAA
+
B<DDDC=<<C<GH1C1CCHEECF1CFGG@CH1<DHHC1DFEHHIHIIIGGIEEHHHHGCFHIIHIFFHGHHHH=ECHIHIIGHGHIIIGFGCHIFIHHIIIHHHIIIIIIDEHHICHIGIGIHIEIHFHFGHHIIHHHCHHIHHGHFHIGIHHIIIHHEHC<IIIHHFHIEHHHHIIIIIIIHIIHHHIIIHIHHIIHG<HHHHIHIHEIIHCHEIHFHIHHHHE;HEIHCHHEHHHGDC<D1<EC<<HIHHHGC?GIHGIIIHGIHIHHHHFEIHIHHIHIHHHIIIHHGIIHEEIHHHIIIEHFHHCECCCGHHDHG@C?EIIHHHIHHHHHHHHDHH@D@AD
@HISEQ:969:HM2KJBCX2:2:1101:10079:25322 2:N:0:ACTATGCA
ACTCGGCCAACTCCCAACTATCCCTATTAATCATTACGTCGATCCTAGAAACCAACAAAATAGGTTCGATCGTCCTATTTCGTTATTCCATGCTAATGTATTCAAGCGCGAGCCTGCTTTAAGCACTCTAATTTTTTCAAAGTAACAGTCCTGTTTCCCCGCAACAACAAATTAATGCCATCACGGTTCTACAAGAGGGAGGGACCAGTGAGGCCAGTGCATACCAGTGGCACGACCAACCTACTGGCCCCGAAATTCAACTACGAGCTTTTTAACTGCAACAACTTTAATATACGCTATTGGAGCTGGAATTACCGCGGCTGCTGGCACCAGACTTGCCCTCCAA
+
D@DABHGHHIIHIHIHIIIHIIHHIIIIIHHIHEEHIHHIGHHIIIFHIIIIIIIIIEHFHHHHIIIGIIIHIIHHIIICEHHHIHIIII@CGHHHIIIHHHHHIHIHIHHHFIIIIIIIIIHIIHIIIHIIIIHHHHHHHIIHIIIIIIIIIIIHIIHIIIIIIHIHIIIHIIIIIIIIIIIIIIIIHHFIIIIIIIIIIIIIIIHIIIIIIHIIIHIIIIIHHIIHIIHHIIHHHIIIGIIHFIIIIIHIIIIIIIHIHHIIIIIIIIIIIIHIIIIIIIIIIIIIIIIHHHIIIHIIIIIIIHIIIIIIIIIIIIIIIIIIIIIIIIIIIHIIIIIIIDDDAD
@HISEQ:969:HM2KJBCX2:2:1101:11089:24755 2:N:0:ACTATGCA
ACTCGGCCAACTCCCAACTATCCCTATTAATCATTACATCGATCCTAGAAACCAACAAAATAGAATCGGATGTCCTATTTCATTATTCCATGCTAATGTATTCAAGCGTGAGCCTGCTTTAAACACTCTAATTTTTTCAAGGTAACAGTCCTAATTCCCCGTGACACCAAATTAATGGCATTACGGTTCTTTAGAAGGTGAGAAATCAATAATATCAGTACATACCAACGGCATGACCGAAACATTGATCCCGAAATTCAACTACGAGCTTTTTAACTGCAACAACTTTAATATACGCTATTGGAGCTGGAATTACCGCGGCTGCTGGCACCAGACTTGCCCTCCAA
+
DDD?DIHEHIIHHGHIHIIIIHHHFHIHIHHHHHHHIHIHFGECHHIIHIHHIGHIIFIEGFGHEHFHIHIIHHHIFIGHHIHIHHHHHEHI?EHFHIIHIIHIHHIIIHIIIHHHHFHHHIHIHFHHHHGGHGHHCHHHHIHHHIIIHHIIHHHIIHIHHHHHHIIFIHIHHHGHG?HHIIIIIIHHIGIIIIIIIIIHIIIIHFIHIIIIHIIGGIIIHHHIIIIIIHEIIIIIIIIIIIHHHCIHHGHGHIHIIIIIIIIIIIIIIIIIIIHHHIIIIIIIIHIFIIIHIIIIIIHIIIIIIHIIIIIIIHIIHGIIIHIIIIIIIIIIIIIIIIIIIICDD@D
@HISEQ:969:HM2KJBCX2:2:1101:2170:26073 2:N:0:ACTATGCA
ACTCGGCCAACTCCCAACTATCCCTATTAATCATTACGTCAATCCTAGAAACCAACAAAATAGGATCGAACGTCCTATTTCATTATTCCATGCTAATGTATTCAAGCGTTAGCCTGCTTTAAACACTCTAATTTTTTCAAAGTAACAGTCCTGTTTCCCTGCAACACCAAATTAATGGCATTACAGTTCTTCAGAAAGGAGGAATCAGCGAAGCCAGTGCATACCAGTGGCACGACCAACCTGCTGACCCCGAAATTCAACTACGAGCTTTTTAACTGCAACAACTTTAATATACGCTATTGGAGCTGGAATTACCGCGGCTGCTGGCACCAGACTTGCCCTCCAA
+
ABDBDHIIIIHIIHIIIHIIIIIIIIIIIIIIIIIIIIIIIHHHIHHIHHHIGHIIIIGEGHHHGHIIIIIIHIIIHHGIGHHIIIIIHGHHIIHIIIIIIGHIIHHEHHIHHIIIIIIIIIGIIHHHIIIIIIHIHIIIIHHIIHHHHIIIIIIIHHFIIIIHHIHHIHIHIIIIIHIHIIIIIIIIIIHIIIIIIIIIIIIIHIIIGIHIIHHIIIIIIIHHIIIIIHHIIIIIIHHIIIIHGIHIIIHIIIIIIIIIIIIIIIIIIIIIIIIIIIIIIIIIIIIIIIIIIIIIIIIIIIIIIHIIIIIIIIIIIIIIIIIIIIIIIIIIIIHIIIIIIDDDDC
@HISEQ:969:HM2KJBCX2:2:1101:17645:26138 2:N:0:ACTATGCA
ACTCGGCCAACTCCCAACTATCCCTATTAATCATTACGTCGATCCTAGAAACCAACAAATTAGAATCAAACGTCCTATTTCATTATTCCATGCTAATGTATTCAAGCGCGAGCCTGCTTTAAACACTCTAATTTTTTCAAAGTAACAGTCCTGATTCCCCACGACACCAAATTAATGACATCGTGGGTAGGAATCAATTTGACCAGTACGTACCGAGGCACGACCGACCAACAGATCCCGAAATTCAACTACGAGCTTTTTAACTGCAACAACTTTAATATACGCTATTGGAGCTGGAATTACCGCGGCTGCTGGCACCAGACTTGCCCTCCAA
+
DDDDDIHIIIIIIIIIIIHIIIIIIIIIIIHIIIIIIIIIIIIIIIIIIIIIIIIIIHHIHIHIIIIIIIIIIIIIIIIIIIIIIIIIIIIIIIIIIIIIHHIHHIIIIIIIIIIIIHIHIIIIIIIIIIIIIIIIIIIIIIIIIIIIIIIIIIIIIIIIIIIIIIIIIIIIIHIIIHIIIIIIIIIIIIIIIIIIIIIIIIIIIIIIIIIIIIIIIIIII=IIIIIIIIHHGIHHIIIIIIIIIIIIIIIIIIIIIIIIIIIIIIIIIIIIIIIIIIIIIIIIIIIIIIIIIIIIIIIIIIIIIIIIIIIIIIIIIIIIIIIIIHIIIDDDDD
@HISEQ:969:HM2KJBCX2:2:1101:19725:27479 2:N:0:ACTATGCA
ACTCGGCCAACTCCCAACTATCCCTATTAATCATTACGTCAATCCTAGAAACCAACAAAATAGGATCGAACGTCCTATTTCATTATTCCATGCTAATGTATTCAAGCGTTAGCCTGCTTTAAACACTCTAATTTTTTCAAAGTAACAGTCCTGTTTCCCTGCAACACCAAATTAATGACATTACAGTTCTTCAGAAAGGAGGAATCAGCGAAGCCAGTGCATACCAGTGGCACGACCAACCTGCTGACCCCGAAATTCAACTACGAGCTTTTTAACTGCAACAACTTTAATATACGCTATTGGAGCTGGAATTACCGCGGCTGCTGGCACCAGACTTGCCCTCCAA
+
DDDDDIIIIIIIIIIIIIIIIIIIIIIIIIIIIIIIIIIIIHIIIIIIIIIIIIIIIIIHIHIIHIIIIIIIIIIIIIIIHIIIIIIIHFHHHIIIIIIIIIIIIIIIIIIIIIIIIIIIIIIIIIIIIIIIIIIIIIIIIIIIIIIIIHIIIIIIIIIIIIIIIIIIIIIHIIIIIIIIHIIIIIIIIIIIIIIIIIIIIIIIIIIIIIIIIIIIIHIIIIIIIIIIIIIIIIIIIIIIIHIIIIHIIIIIIIIIIIIIIIIIIIIIIIIIIIIIIIIIIIIIIIIIIIIIIIIIIIIIIIIIIIIIIIIIIIIIIIIIIIIIIIIIIIIIIIIIIIIIIDDDDD
@HISEQ:969:HM2KJBCX2:2:1101:16727:27992 2:N:0:ACTATGCA
ACTCGGCCAACTCCCAACTATCCCTATTAATCATTACATCGATCCTAGAAACCAACAAAATAGAATCGGATGTCCTATTTCATTATTCCATGCTAATGTATTCAAGCGTGAGTCTGCTTTAAACACTCTAATTTTTTCAAGGTAACAGTCCTAATTCCCCGTGACACCAAATTAATGGCATTACGGTTCTTTAGAAGGTGAGAAATCAATAATATCAGTACATACCAACGGCATGACCGAAACATTGATCCCGAAATTCAACTACGAGCTTTTTAACTGCAACAACTTTAATATACGCTATTGGAGCTGGAATTACCGCGGCTGCTGGCACCAGACTTGCCCTCCAA
+
DDDDDFHIHIIHIGIIHIIIHIIIHIIIIIIIIIIIIIHIIIIIIIIIIIIIHIIIIIIIIIIHHHIHFGHHIIHIIIGIIHFHIIIIHIIIIH@HHIIIIIIIIIIIIIIHHHHIIIIIIIIIIIIIIIHIHHIIIIIIIIIIHHHIIIIIIIIIIIIIIIIIIIHHIIIIIIIIIIIIIIIIIIIHIIIIIIIIIIIIIIIIIIIIIIIHIIHHIIIHIHIIIIIIIIIIIIIIIIIIIIIIHGIIIIIIIIIIIIIIIIIIIIIIIIIIIIIIIIIIIIIIIIIIIIIIIHHIIIIIIIIIIIIIIIIIIIIIIIIIIIIIIIIIIIIIIIIIIIIIIIDDDDD
@HISEQ:969:HM2KJBCX2:2:1101:17151:28444 2:N:0:ACTATGCA
ACTCGGCCAACTCCCAACTATCCCTATTAATCATTACGTCAATCCTAGAAACCAACAAAATAGGATCAAACGTCCTATTTCATTATTCCATGCTAATGTATTCAAGCGTTAGCCTGCTTTAAACACTCTAATTTTTTCAAAGTAACAGTCCTGTTTCCCTGCAACACCAAATTAATGACATTACAGTTCTTCAAGAAGGAGGAACCAGTAAAGCCAGTACATACCAGAGGCACGACCAACTTACTAATCCCGAAATTCAACTACGAGCTTTTTAACTGCAACAACTTTAATATACGCTATTGGAGCTGGAATTACCGCGGCTGCTGGCACCAGACTTGCCCTCCAA
+
ADD@DHCHHIHIEHHIIHIFHGGHEHHIHIIIIHIIIIIIIHIIHFEHIIIIIIIIHHHCHHCHHIIIIIHI1@GHEFHHHHIIGEEDHHHIEFHFFGHHHEHIIIHIHHHHHHIIIHIIIHHGHHIIIIIIIIIHHHHGHIIIIIIHHDHHIHHHHIIHIHIIIIIHGIHHHHIIIIIIIIIIHIIIIIIIIIIIIIIIIIIHIIIIHIHEHIIIIII=IIIIIIIIIIIIIIIIIIHIIIHGHHHHHHIIHHHIIIIIIIIIIIIIIIIHHHHIIIIIIIHIIIIIIIIIIIIIIIHHHIIIIIIIIIIIIIIIIIIIIIIIIIHIIIIIHHIIIIIIIDDDDD
@HISEQ:969:HM2KJBCX2:2:1101:14917:28998 2:N:0:ACTATGCA
ACTCGGCCAACTCCCAACTATCCCTATTAATCATTACGTCAATCCTAGAAACCAACAAAATAGGATCAAACGTCCTATTTCATTATTCCATGCTAATGTATTCAAGCGTTAGCCTGCTTTAAACACTCTAATTTTTTCAAAGTAACAGTCCTGTTTCCCTGCAACACCAAATTAATGACATTACAGTTCTTCAGAAAGGAGGAATCAGCGAAGCCAGTGCATACCAGTGGCACGACCAACCTGCTGACCCCGAAATTCAACTACGAGCTTTTTAACTGCAACAACTTTAATATACGCTATTGGAGCTGGAATTACCGCGGCTGCTGGCACCAGACTTGCCCTCCAA
+
BDADDI0DEHEHF?GHHH?HHHIIIIIIIHHCFHHHCEG1EGHHHHHEHIHGEHHHHIHCGHCCGEHEHFFEHEDEHHGGFHHHHHGCEHHEHIIHIIIIIIHIIHIIHIIHGIGIHIHIIIHIIHGIHHIIIIHIIIHHIIIIIIIHHHHIHEIIIIIIIIIHEIGHHGIHHHGFIIIIIIIIHIHIIGIIIIEHIIIIIIIIIIIIIIIIIIIIIHIIIIIIIIII<IIIIHIIIHHHIIHGDIIHEIIIIIHIIIHIIIIIIIIIIIIHHHHIIIIIIIIIIIIIIIIIIIIIHIIHIIIIIHIIIHIIIIIIIIIIIIIIIIIIHIIIIIIIIIIIIDDDDD
@HISEQ:969:HM2KJBCX2:2:1101:20122:28886 2:N:0:ACTATGCA
ACTCGGCCAACTCCCAACTATCCCTATTAATCATTACGTCGATCCTAGAAACCAACAAAATAGAATCAAACGTCCTATTTCATTATTCCATGCTAATGTATTCAAGCGTGAGCCTGCTTTAAACACTCTAATTTTTTCAAAGTAACAGTCCTGATTCCCCACAACACCAAATAAATGACATCATGGTTCGTCAGAAGGGAGAAACCAACAATACCAGTACGTACCGAGGCACGACCGACATGATGGTCCCGAAATTCAACTACGAGCTTTTTAACTGCAACAACTTTAATATACGCTATTGGAGCTGGAATTACCGCGGCTGCTGGCACCAGACTTGCCCTCCAA
+
DDDDDHHIIIIIIIIIIIIIIIIIIIIIIIIIIIIIIGIIIIIIIIIIIIIIHIII@HHHHHGHIIIIIIIIIIIIIIIIIIIIIIIIIIIIIIIIIHIIIHIIIIIIIHIIIIIIIIIIIIIHIIHIHIIIIIIIIIIIIHHIIIIIIIIHIIIIIIEHIIIIIHIIIIIIIIIIIIIIIIIIIGIIIIIIIIIIIIIIIIIIIIIIIIIIIIIIIIIIIIIIIIIIIIIIIIHIIIIIIIHGIIIIIIIIIIIIIGHIIIIIIIIIIIIIIIIIIIIIIIIIIIIIIIIIIIIIIIIIIIIIIIIIIIIIIIIIIIIIIIIIIIIIIIIIIIIIIIIIDCDDD
@HISEQ:969:HM2KJBCX2:2:1101:8148:29017 2:N:0:ACTATGCA
ACTCGGCCAACTCCCAACTATCCCTATTAATCATTACATCGATCCTAGAAACCAACAAAATAGAATCGGATGTCCTATTTCATTATTCCATGCTAATGTATTCAAGCGTGAGCCTGCTTTAAACACTCTAATTTTTTCAAGGTAACAGTCCTAATTCCCCGTGACACCAAATTAATGGCATTACGGTTCTTTAGAAGGTGAGAAATCAATAATATCAGTACATACCAACGGCATGACCGAAACATTGATCCCGAAATTCAACTACGAGCTTTTTAACTGCAACAACTTTAATATACGCTATTGGAGCTGGAATTACCGCGGCTGCTGGCACCAGACTTGCCCTCCAA
+
BDDDDIIIIIIIIIIIIIIHHIIIIIIIIIHHIIIIIIIHIIIIIIIIIIIIIIHIIHIIIIHIIIIIHIIIIIIIIIHIIHIIIIIIGHIIIHIIHIIIIIHHIHIIHIIIHIIIIIIIHHBHIIIIIIIIIHIIHIIIIIIIIIIIIIIIIIHIIIIIIIIIIIHIIIIIIIHIIIIIIIIIIIIHIIHIIIIIIIHIIIIGIHIIIIIIIIHIIIIIIIIIIIIIIIIIIIIIIIIIIIIIHFIIHHIIIIIIIIIIIIIIIIIIIIIIIIIIIIIIIIIHIHIIIIIIIIIIIIIIIIIIIIIIIIIIIHIIIIIIIIIIIIIIIIIIIIIIIIIIIIDDDDD
@HISEQ:969:HM2KJBCX2:2:1101:15006:29120 2:N:0:ACTATGCA
ACTCGGCCAACTCCCAACTAACCCTATTAATCATTACGTCAATCCTAGTAACCAACAAAATAGGATCGAACGACCTATTTCATTATTCCATGCTAATGTATTCAGGCGTTAGCCTGCTTTAAACACTCTAATTTTTTCAAAGTAACAGTCCTGTTTCCCTGCAACACCAAATTAATGACATTACAGTTCTTCAAGAAGGAGGAATCAGTAAAGCCAGTACACACCATTGGCACGACCAACCTACTGACCCCGAAATTCAACTACGAGCTTTTTAACTGCAACAACTTTAATATACGCTATTGGAGCTGGAATTACCGCGGCTGCTGGCACCAGACTTGCCCTCCAA
+
DB00000<<<D1111<101<11D1<1<111111111<11<E01<11DF1<CH1110<<1<<FHC<11<0DH/0CF0111111<<11<111<1<<F1DCF111E<%<8<C8<1@FF?G@2<C1&A@ACHG@HDFDB1CB@1?FGG1GF<DECG11F8HHCG5<<FH7<<0CC@HF<<<//@/EFEEEHD-CFCD<@<C0F<:>A?HFHEFD0>B1EHHGEC1FFHHFCFCA:A:1.BA11CEC<<<0<HDFF@CEHGF@CD?0EHHG1G@HHFC<1FD1C@GD1<DD<?HGG@E0HHGHEHGFHHHHG@IHHEIHHHHHEGHGHHHC1<<D<@<1HEDE?@<D0<<0
@HISEQ:969:HM2KJBCX2:2:1101:12017:29575 2:N:0:ACTATGCA
ACTCGGCCAACTCCCAACTATCCCTATTAATCATTACGTAAATCCTAGAAACCAACAAAATCGGATCGAATGTCCTATTTCATTATTCCATGCTAATGTATTCAAGCGTTAGCCTGCTTTAAACACTCTAATTTTTTCAAAGTAACAGACCTGTTTCCCTGCAACACCAAATTAATGACATTACAGTTCTTCAGAAAGGAGGAATCAGCGAAGCCAGTACATACCAGTGGCACGACCAACCTGCTGACCCCGAAATTCAACTACGAGCTTTTTAACTGCAACAACTTTAATATACGCTATTGGAGCTGGAATTACCGCGGCTGCTGGCACCAGACTTGCCCTCCAA
+
?0DD@GHH<??1DG?110<C1<<1111<<<F11D11<1D1<1D11<C111<1111<11<FE1<00<CC0<111<1111111<<1<11D1<1<<CEC@G@<HEEEIHHEF<<DF<81<HH@AFACFEHGHHA<FH6HH@<HHHHFH?GE$2<B<A@5-DD1FHC7GFDD<HEFFD//-<G@@CIFHEFHEHE>G?GHIHFGFECHEHHIIHHB/HHG@G@HG/GIHIIHGEHCHHGCGC<EHEED<D///CHIIHHHHFCE@GHIEH@CHHEGFC1IIHFGF@FDH@GE@@HHHHIHHHIHGG<?GG@HFHHEIHHC?HEHHIFHHGG<HHG@HCHC1ECEC@B0DB
@HISEQ:969:HM2KJBCX2:2:1101:8847:29455 2:N:0:ACTATGCA
ACTCGGCCAACTCCCAACTATCCCTATTAATCATTACGGTGATCCTAGAAACCAACAAAATAGAACCATGCGTCCTATTTCATTATTCCATGCTAATGTATTCAGGCACTAGCCTGCTTTAAGCACTCTAATTTTTTCAAGGTAACAGTCCTGCTTCCCCAACGCACCAAATTAATGGCATGCTGGTTATTCAGAAGGTAGGAATCCATCGCACCAGTACGGACCGAAAAAGCCCGACCAATGGATAAACCCCGAAATTCAACTACGAGCTTTTTAACTGCAACAACTTTAATATACGCTATTGGAGCTGGAATTACCGCGGCTGCTGGCACCAGACTTGCCCTCCAA
+
DDDDDHIIIIIIIIIIIIIIIIHIIIIHIIIIIIIIIIIIIEHIIIHIGIIIHIIIIIHHIIHHIIHIIIIGHIIIIIIIHIIIHIIIIIICHHIIIHHIHHHIHIIEIHIIIIIIIIHIIIIIIHHIIIIIIIHIIHIHFIIIIIIIHHIIIIIIHIIIIIIIIIIIIIIIIIIIIIIIIIIIIIIIHIIHIIIIIIIIIIIIIIIIHIIIIIIIIIIIIIIIIIIIHIIIIIHIIIIIIIIHIHHIIIIIIIIIIHHIIIIIIIIIIIIIIHIIIIIIIIIIIIIIIIIIIIIIIIIIIIIIIIIIIIIIIIIIIIIIIIIIIIIIIIIIIIIIIIIIIIIDDDDD
@HISEQ:969:HM2KJBCX2:2:1101:12559:29620 2:N:0:ACTATGCA
ACTCGGCCAACTCCCAACTATCCCTATTAATCATTACCTCGACTCCGAAAGCCAACAAAATAGAACCGAGATCCTATTCTATTATTCCATGCACTAATGTTCAGGCTGTAGCGCCTGCTTTGAGCACTCCAATTTTTTCAAAGTAAACGTACTGGCCACGTATGGCACTCGGTTAAGAGAACCACACACGAACCAATAAAATCGTCCGGTCAAACAGTAAATACCGCAAGGTACACCGCCCAACCGAAACCGAGATCCAACTACGAGCTTTTTAACCGCAACAACTTTAATATACGCTATTGGAGCTGGAATTACCGCGGCTGCTGGCACCAGACTTGCCCTCCAA
+
DDCDCIIIIIIIIIIHIIIIIIIIIIIIIIIIIIIIIIHIIIIHIIIIHIIIIIIIIIIHIIGHHIHHHIIHHIIHIFHIHIIIIIGHHIEHIIIIIIIIHIIHIIIIIIIIIIIHIIIIIIIIIIIIIIIIIHIIIIHIHIIIIIIIIIIIHIIIIIIIIHIIIIIIIIIIHHIIIIIIIIIHHHIIIIGIIHIIIHIHIHIIIIIIIIIIIHIIIIIIHIHIIIIIIIIIIIIIIIIIIIHHDIIHEIIHIIIIIIIIIIIIIIIIIIIIIIIIIIIIIIIIIIIIIIIIIIHIIIIIIIIIIIIIIIIIIIIIIIIIIIIIIIIIIIIHIIIIIIIIHDDDDD
@HISEQ:969:HM2KJBCX2:2:1101:4933:29254 2:N:0:ACTATGCA
ACTCGGCCAACTCCCAACTATCCCTATTAATCATTACGGTGATTCAGAAACCAACAAAACAGGACCACCGTCCTATTTTATTATTCCATGCTAATGTATTCAGACGTAAGCCTGCTTTGAACACTCTAATTTTTTCAAGGTAAAGGTCCTGGTTTCCCACCACGCTAAATTAATAACATGATGGTTCCCCAGAAGGTAGAAATTCCACACGCCAGTACAGACTATTGCCCGACCAACGGTAGAACCCCGAAATTCAACTACGAGCTTTTTAACTGCAACAACTTTAATATACGCTATTGGAGCTGGAATTACCGCGGCTGCTGGCACCAGACTTGCCCTCCAA
+
DDDDDIIIIIIIIIIIIIIIIIIIIIIIIIIIIIIIIIIIIIIIIIIIIIIIIIIIIIHIIHHGHIIIIIIIIIHIIIIIIIIIIIIIIIHIIIIIIIIIIIHIIIIIIHIIIIIIIIHIHIIIIIIIIIIIIIIIIIIIIIIIIIIIIIIIIIIIIIIIIIIIIIIIIIIIIIIIIIIIIIIIIIIIIIIIIIIIIIIIIIIHIIIIHIIIIIIIIIIIIIIIIIIIIIIIIIIIIIIHHGIIIIIIIIIIIIIIIIIIIIIIIIIIIIIIIIIIIIIIIIIIIIIIIIIIIIIIIIIIIIIIIIIIIIIIIIIIIIIIIIIIIIIIIIIIIIIIIIDDDDD
@HISEQ:969:HM2KJBCX2:2:1101:13066:30969 2:N:0:ACTATGCA
ACTCGGCCAACTCCCAACTATCCCTATTAATCATTACGTCAATCCTAGAAACCAACAAAATAGGATCAACGTCCTATTTCATTATTCCATGCTAATGTATTCAAGCGCGAGCCTGCTTTAAACACTCTAATTTTTTCAAAGTAACAGTCCTGATTCCCCACCACACCAAATTAATGACATGATGGTTCGTCAGAAGGTAGGAATCAGTAACACCAGTACGTACCGAAGGCACGACCAGCGTACTAATCCCGAAATTCAACTACGAGCTTTTTAACTGCAACAACTTTAATATACGCTATTGGAGCTGGAATTACCGCGGCTGCTGGCACCAGACTTGCCCTCCAA
+
CDDDDIIIIHIIGGHEEHIIIIIIIIIIIHHIGHIIHIIIIHHHHHH?HHIHCGHDHIFCHHHHHIIIHIIHIGIIIEHCHIIIII?HHIIIIHGHFHHIHHIIIHHIIIIIIHIIHHIIIHIIHEHHIIHIIIIIIHHIIHIIIIHIIIHHHHIIIIIIIIIIIIIHHIIIIIHIHIIIIIIIIIIIIIIIIIIIIIIIIIIGIIIIIIIHIIIIHIIIIIIIIGIIIIIIIHIIIIIIIIHHIIIIIHIIIIIIIIIHHEHIHHIIIHIIIIIHHIIIIHHHIIIIIIIIIIIIIIIIIHIGHIIIIIIIIIIIIIIIIIIHIIIIIIIIIIIIHIIIDDDDD
@HISEQ:969:HM2KJBCX2:2:1101:17286:30530 2:N:0:ACTATGCA
ACTCGGCCAACTCCCAACTATCCCTATTAATCATTACATCGATCCTAGAAACCAACAAAATAGAATCGGATGTCCTATTTCATTATTCCATGCTAATGTATTCAAGCGTGAGCCTGCTTTAAACACTCTAATTTTTTCAAGGTAACAGTCCTAATTCCCCGTGACACCAAATTAATGGCATTACGGTTCTTTAGAAGGTGAGAAATCAATAATATCAGTACATACCAACGGCATGACCGAAACATTGATCCCGAAATTCAACTACGAGCTTTTTAACTGCAACAACTTTAATATACGCTATTGGAGCTGGAATTACCGCGGCTGCTGGCACCAGACTTGCCCTCCAA
+
DCDDDIIIIIIIIIIIIIIIIIIIIIIIIIIIIIIIIIIIIIIIIIIIIIIIIIIIIIIIIIIIIHHIIHIIIIIIIIIIFIIIIIIIIIIIIIIIIIIIIIIIIIIIIIHIIIIIIIIIIIIIIIIIIIIIHIIIIIIIIHIIIIHIIIIIIIIHIIIIIIIIIIIIIIIIIIIIIIIHIIIIIIIIIIIIIIIHIIIIIIIIIIIIIIIIIIIIIIIIIIIIIIIIIIIIIIIIIIIIIIIIHGIIIIIIIIIIIIIIIIIIIIIHIIIIIIIIIIIIIIIIIIIIIIIIIIIIIIIIIIIIIIIIIIIIIIIIIIIIIIIIIIIIIIIIIIIIIIIIIIDDDDD
@HISEQ:969:HM2KJBCX2:2:1101:6644:30649 2:N:0:ACTATGCA
ACTCGGCCAACTCCCAACTATCCCTATTAATCATTACAACAGTCCTAGAAACCAACAAATAGAACCATTGTCCTATTCCATTATTCCATGCTAATGTATTCAAGCGTATGCCTGCTTTGAACACTCTAATTTTTTCACAGTAAAAGTCCTGGTTCCCCGTCACGACCCGTAAAGGCCATGCCGCTTCGCCAGAAGGTAAAGCCCGACCACAGACAGTGCTCACCCAGAAGGCGGACCGTCCAGCCAGGCCTGAAGTTCAACTACGAGCTTTTTAACTGCAACAACTTTAATATACGCTATTGGAGCTGGAATTACCGCGGCTGCTGGCACCAGACTTGCCCTCCAA
+
ADADDIIHHHEHGHHHIDHHIHHHIIHHHFHIHHHHFHIIIIEHHIGEEHIIFHHHEHGEEFHHIEHHCHIIII@FHFFHIIHHHEHIHHCGHHHGIHIIIHHHFEHIH<HGHGHHGHHEGIHGHHHEHIIIIHD@F@1HIHHEHHHEEHGACGHHIIHGHH<CCHIHHHF@HHIHIIIIIIIIIHHHIHHHHGHHFHHHIHDIIHIIIIHHIIII=IIIHIH@HIIIIIIHDHGHHI?HHIHHHGIHIHIIIIIIIHHHIIIIIIIIIIIHIHEHIIHIHHHHGHHIIHIIEHHHFCFHIHHHHHHHIIIHHIIIIIIIHHHIHHHIIHHHFHHHGHHHH@DDD<
@HISEQ:969:HM2KJBCX2:2:1101:11754:31438 2:N:0:ACTATGCA
ACTCGGCCAACTCCCAACTATCCCTATTAATCATTACAACAGTCCTAGAAACCAACAAATAGAACCATTGTCCTATTCCATTATTCCATGCTAATGTATTCAAGCGTATGCCTGCTTTGAACACTCTAATTTTTTCACAGTAAAAGTCCTGGTTCCCCGTCACGACCCGTAAAGGCCATGCCGCTTCGCCAGAAGGTAAAGCCCGACCACAGACAGTGCTCACCCAGAAGGCGGACCGTCCAGCCAGGCCTGAAGTTCAACTACGAGCTTTTTAACTGCAACAACTTTAATATACGCTATTGGAGCTGGAATTACCGCGGCTGCTGGCACCAGACTTGCCCTCCAA
+
ADADAHHHHIHHIIIHIIIIEHFHHIIIIIHIHHHEFHIIH@CEHHIHGHFEHHHIFH?EHFHIEHHICC<CGHEFHFEHFHHD@GHHC1FHHHIHHGHHHIHHIIIIIHHHHF@1EGHHIIIIIIIHIHHHIIIHIIIHIIIIIIHFEGCHHHHIHIIIIIIIIIHHHHHHHHHFIIIHIIIIIHIIHII<IIIHHHGHIIEGIIHGHHHFFIIIHHIIIIIIHHHG@IHIHHHHIHHIIIIHGIIIIHIIHHIIIIIIIIIIIIIHHIIIIIIHIIIIIIHHIIIHEIHHHHIIIIHHIIIIIIIIIIIIIIIIIIIIHIHGHIHEIIIIIHFIIIIIHDB@D@
@HISEQ:969:HM2KJBCX2:2:1101:2260:32312 2:N:0:ACTATGCA
ACTCGGCCAACTCCCAACTATCCCTATTAATCATTACTCCAGTTGCTAAAAAACCAACAAAATAGAACCGAAGTCCTACGGTGTTATCCCATGCTAATAGTATTCACGGCGTAAGCCTGCTTTGAACACTCTAATTTTTTCAAAGTAAAGGTGATCAAGAGTCGGATGATCTCCAACCAACCCAGAGCAAAACCGAGATCCAACTACGAGCTTTTTAACCGCAACAACTTTAATATACGCTATTGGAGCTGGAATTACCGCGGCTGCTGGCACCAGACTTGCCCTCCAA
+
DDDDDIIIIIIIIIIIIIIIIIIIIIIIIIIIIIIIIHIIIIIIIIHIIIIIGIIIIIIIIIIIHIHIIIIIIIIIIIIIIIIIIIIIIIIIIHIIIIIIIGHIIIIIIIIIIIIIIIIIIIIIIIIIIIIHIHIIIIIIIIIIIIIIIIIIIIIIIIIIIIIIIIIIIIIIGIIIIIIIIHIIIHHHIIIIIIIIIIIIIIIIIIIIIIIIIIIIIIIIIIIIIIIIIHHIIIIIIIIIIIIIIIIIIIIIIHIIIIIIIIIIIIIIIHIIIIIIIIIIIIIIDDDDD
@HISEQ:969:HM2KJBCX2:2:1101:5763:32994 2:N:0:ACTATGCA
ACTCGGCCAACTCCCAACTATCCCTATTAATCATTACATCGATCCTAGAAACCAACAAAATAGAATCTGATGTCCTATTTCATTATTCCATGCTAATGTATTCAAGCGTAAGCTTGCTTTAAACACTCTAATTTTTTCAAGGTAACAGTCCTAATTCCCCATAACATCAAATAAATGACATTATGGTTCTTTAGAAGGTGAGAACCAATAAAACCAGTACATACCAAGGCATGACCGATTCCTTGATCCCGAAATTCAACTACGAGCTTTTTAACTGCAACAACTTTAATATACGCTATTGGAGCTGGAATTACCGCGGCTGCTGGCACCAGACTTGCCCTCCAA
+
DDDDDIIIIIIIIIIHIIHHHHHIIIIIIIIIIIIIHHHHHIIGIIHII?FHHCHHEHIIIIIIIIHIIIIIIHIIHIIIIIIIHIIHIHIIHIHIIIIIIHHIIHIIHIHIIIIIIIIHIIHIIIIIIIHIHIIIIIIIIIHIIIIIIIIIIIIHHIIIIIHHHHHEIIIHIIIHHIHIIHIIHIIIIIIIIIIIIIHHHIIHHIIIIIIIHHIIIIIIIHIIIIIIHIIHGHIIIIIHHIHHGHHHIHHFHIIIIIHHIIIIGIIIHIIIIHIIIIIIIHHIIIIIIIHHHIIIIHIIIIIIIIIIIIGIIHGIIIIIIIIIIIGIIIIHCIIIIIIIDDBBD
@HISEQ:969:HM2KJBCX2:2:1101:6977:33149 2:N:0:ACTATGCA
ACTCGGCCAACTCCCAACTATCCCTATTAATCATTACTTCAATTCTAGAAACCAACAAAATAGAACCGAAGTCCTAAATTATTATTCCATGCTAATGTATTCAAGGCATAAGCCTGCTTTAAACACTCTAATTTTTTCAAAGTAATAGAGCTAGATGGCGACGACAAGCCCAGTAAAGGGTTGTCGCCGTTCTCAAGCAAGATGGTAGACGCGCGCCAGCACACACACTCGTAACCGAGGCGGGCCAGGTGCGTCAAACCAGAAATCCAACTACGAGCTTTTTAACTGCAGCAACTTTAATATACGCTATTGGAGCTGGAATTACCGCGGCTGCTGGCACCAGACTTGCCCTCCAA
+
DBDBDCHIIIIIHIIIIIIIIHHIIIIIIGEHHIIIHHHHIIIIIIHHHHHHCHIIHHIIIIEHHIHIIIIIIIIHHHHHHHIIHHEHEHIEHH@HHHHCG@@CCHIIIIIHIIHIEHHIHIIHIIHEHHHHHHFH?HHIGIHIHHHIHHIIIIHIIHHHHIHHHIIHHIEHHIIEHGIHIIHHIIIHHIIHIIIIHEHIIIIIIHIIIIIHIHIIIIIHIIIIIHDGEHEGHIHIIIIHHIHHHIIIIHHIIHIIIIIHHHIIHIIIIIIIIIIIIIGIIIIIIIIIIIIIIIHIGIIIIIHHHHEHHHHIIIIHIIIIIIIIIIIIIIIIIIIHHHIIHHHHIHIIIIIDAABA
@HISEQ:969:HM2KJBCX2:2:1101:11196:32626 2:N:0:ACTATGCA
ACTCGGCCAACTCCCAACTATCCCTATTAATCATTACGTCGATCCTAGAAACCAACAAAATAGGTTCGATCGTCCTATTTCGTTATTCCATGCTAATGTATTCAAGCGCGAGCCTGCTTTAAGCACTCTAATTTTTTCAAAGTAACAGTCCTGTTTCCCCGCAACAACAAATTAATGCCATCACGGTTCTACAAGAAGGAGGGACCAGTGAGGCCAGTGCATACCAGTGGCACGACCAACCTACTGGCCCCGAAATTCAACTACGAGCTTTTTAACTGCAACAACTTTAATATACGCTATTGGAGCTGGAATTACCGCGGCTGCTGGCACCAGACTTGCCCTCCAA
+
DADBDHHIIIEHHH@EEHEFIHEEHCCGHHIGHHIFGGHIHIIIIHIHIIIIIIIIICHCHHEGEHIIHIHHHIDEGHDG?GEHEHHII?GH?HHIIIHHEHHHHHEIHHIIIHHIIICHHGIIE@FGHHEGHCGHHHIHFHHHEHHHIHHGEHHHIIHEHGHHHHIHHHEHHHFGHHHHEHHEHHHHHHHIIIIHIHHHHF?GFHHHHHHHHGEHHHEGHHEGHHIHHIIIHHHHCHGH@HHDDDGHGHH?HHHEIIIIIIIHHEHHHIIHIIIIHECIIHHHHHGIIIHHHHHIIIHFIIIHHHEIHHIIIHGIHHHHFIGHHHHHIIIIHF@EFIHG@DBDBA
@HISEQ:969:HM2KJBCX2:2:1101:8664:33370 2:N:0:ACTATGCA
ACTCGGCCAACTCCCAACTATCCCTATTAATCATTACGGTGATCCTAGAAACCAACGAAATAGAATCAGTCCGTCCTATTTCATTATTCCATGCTAATGTATTCAGACGATAGTCTGCTTTAAACACTCTAATTTTTTCAAAGTAACAGTCCTGATTTCCCATCACACCAAATAAATGGCATGAAAGTTCCTCAGAAGGTAGAGATCCATCTCACCAGTGCAGACAATTAAGCCTGACCAATGGGTAGACCCCGAGGTTCAACTACGAGCTTTTTAACTGCAACAACTTTAATATACGCTATTGGAGCTGGAATTACCGCGGCTGCTGGCACCAGACTTGCCCTCCAA
+
DDDDDIIIIIIIHIIIIIIIIIIIIIIIIIIIIIIIIIIIIIIIHIIIIIIIHIHIIIIIIIGHIIIIIIIIIIIIIIIIIIIIIIIIIFIIIHIIIHIIHIIIIIIIIIIIIIIIIIIIIIIIIIIIIIIIIHIIHGIIIIIIIIIIIIIIIIIIIHIIIIIIIIIIIHIIIIIIIIIIIIIIIIIIHIIIIIIIIIIIIIIIIIIIIIIIIIIIIIIIIIIIIIIIIIIIIIIIIIIIIIIIHFDIIIIIIIIIIIIIIIIIIIIIIIIIIIIIIIIIIIIIIIIIIIIIIIIIIIIIIIIIIIIIIIIIIIIIIIIIIIIIIIIIIIIIIIIIIIIIIIIDDDDD
@HISEQ:969:HM2KJBCX2:2:1101:20415:33554 2:N:0:ACTATGCA
ACTCGGCCAACTCCCAACTATCCCTATTAATCATTACGTCGATCCTAGAAACCAACAAAATAGGGTCAAACGTCCTATTTCATTATTCCATGCTAATGTATTCAAGCGTGTGCCTGCTTTAAACACTCTAATTTTTTCAAAGTAACAGTCCTGATTCCCCATGACACCAAATTAATGACATCACAGTTCGTCAGAAGGTAGAAATCAATAATACCAGTTCATACCGGAGGCACGACCAATATATTGATCCCGAAATTCAACTACGAGCTTTTTAACTGCAACAACTTTAATATACGCTATTGGAGCTGGAATTACCGCGGCTGCTGGCACCAGACTTGCCCTCCAA
+
DDDDDIIIIIIIIIIIIIIIIIIGIIIIIHHIIIIIIHHIIIIIIHIIHIHIIIIIIGFHHIEHHGHHHFHIHHIHIIHIGIIHIIHHIIIIIIIIIIHIIIHHIIIIIHHIIIIIIIIIIIHIIGIIIIIIIIHHIHIIIIIIIIGIHIHIHIHHHIIIIIIIIHHHIGHHIHHIIIIIIHHIIHIHIIHHIIIIIIHHIIIIHHHIIIIII<IIIIIIIIIIIIIIIIIII=IIIIIIIIHHH)IIIIIIIIIIIIIIIIIIIIIIIIIIIIHIIIIIIIIIIIIIIIIIIIIIIHHGHIIIIIIIIIIIIIIIIIIIIIIIIIIIIIIIIIIIIIIIHDDDDD
@HISEQ:969:HM2KJBCX2:2:1101:20884:33041 2:N:0:ACTATGCA
ACTCGGCCAACTCCCAACTATCCCTATTAATCATTACGGTGATCCTAGAAACCAACAAAATAGAACCATGCCGTCCTATTCTATTATTCCATGCTAATGTATTCGAGCAAAAATGCCTGCTTTAAACACTCTAATTTTTTCAAGGTAAAGGTCCTGGATCCGCAAGACACCCAATTAAGGACATCGAGTTTCTCCAGAAGGTGAGAAATCAACAGCAACAGTTCATACCCCTTAAGGCACGACCATTACGTCAATCCCGAAATTCAACTACGAGCTTTTTAACTGCAACAACTTTAATATACGCTATTGGAGCTGGAATTACCGCGGCTGCTGGCACCAGACTTGCCCTCCAA
+
DD@@DIIEDH1DE@?DHIEHHIEGFH1CGHH1CEEHHHDCCHF@FCEHFHEGEHHI?E?FFHHHGEHHHH?1<DCC0CF1<GFCHHEHHIHHHIHIIEFEEH@@1CGHHHG<GHEHGHEHHFD@<DGFHHBDG1C@BCHCEHEHH?FGHGGC?A<EHEDHIHGCEFCCC0EFCHIHGGGCHFGFDC@EF#HDFE:HEGCC<$<HGEHEHEHHHGF0D<<1EEGHG<<<EHGCC<1C=ECCD@GCHHEC=G@<D/C?<G?GFIHEF1HGHHIIHHECHIHCHHHHHF<<FCDD?E?EHEEGDHGC1F1HHGE@CHHG?EEIHCIIIHEHHEIIIHGCH@G@EHEGHHEHD?@<0
@HISEQ:969:HM2KJBCX2:2:1101:3044:34055 2:N:0:ACTATGCA
ACTCGGCCAACTCCCAACTATCCCTATTAATCATTACGTCGATCCTAGAAACCAACAAAATAGAATCAAACGTCCTATTTCATTATTCCACGCTAATGTATTCAAGCGTGCGCCTACTTTAAACACTCTAATTTTTTCAAAGTAACAGTCCTGATTCCCCACGACACCAAATTAATGACATCGTGGTTCTTCAGAAGGTAGGAACCAATAATGCCAGTGCGTACCGAAGCATGACCGACAATTTGATCCCGAAATTCAACTACGAACTTTTTAACTGCAACAACTTTAATATACGCTATTAGAGCTGGAATTACCGCAGCTGCTGGCACCAGACTTGCCCTCCAA
+
D@@@D0@DH@1DFHF1FEHIIHEHEHHIHHI1DFEHHHIIHIICCHHHEHE1<F@CHHIII<F11G<GGHHDE10DHEEHIIIHEHHIEC@HHHDIHIHHIHIHHD>0>EH?G@HHGGEGB@GEHGHHGEIHHHIIIHF31@IHIHHHHHHHIHHIHIGEHHGCHHHFGCEEGDEFHHHHIH@GH<HHFGHIIHHIIHHGGHFHEEHHHEHHHHHHHH<GC<FHIHIGIFHGD@DHHF@CHHHHIHHC<IIHG?CIG1<EG<D111HHEHHGCEFHGG@HHHCEHHHEFCEHHIIIIHIIHIIHHHHIHHIIHHHHF@HHHGEIIHIIIIIHHEHHIIIHDDDB0
@HISEQ:969:HM2KJBCX2:2:1101:17098:33310 2:N:0:ACTATGCA
ACTCGGCCAACTCCCAACTATCCCTATTAATCATTACGTCAATCCTAGAAACCAACAAAATAGGATCAAACGTCCTATTTCATTATTCCATGCTAATGTATTCAAGCGTTAGCCTGCTTTAAACACTCTAATTTTTTCAAAGTAACAGTCCTGTTTCCCTGCAACACCAAATTAATGACATTACAGTTCTTCAAGAAGGAGGAACCAGTAAAGCCAGTACATACCAGAGGCACGACCAACCTACTAATCCCGAAATTCAACTACGAGCTTTTTAACTGCAACAACTTTAATATACGCTATTGGAGCTGGAATTACCGCGGCTGCTGGCACCAGACTTGCCCTCCAA
+
DDDDDIGIIIIHIIIIIIIIHHIGGHHHHECHHFCHIHHIIGHHHIIHIIHHIIGHIIEEGGECEGHIIIIGEFGHHFHHIIEHIIIIIIEEHGHFIIFHHHGHHGHHEIIIIIIIHHHIHHHIIIHHIHHHHHHIHHHHIHHHHHIGHIIIIIHHIIIHIIHHHGHHGGHHFHHHIHIIGIIIIIIHHHIIIIHHHIIHG0HHIIIIHHFHHHIIIIIIIIIHIHIIHIIIHIH=HHHHHIHHHIHHIIHHIHHGIHHEHHEHIHIIIIIIIIIIIIIHHIIIIIHHIIIIIIIIIIIHIIIIIIIIIHIIIIIIIIIIIIIIIIIIIIIIIIIIIIIIIDDDDD
@HISEQ:969:HM2KJBCX2:2:1101:14043:34459 2:N:0:ACTATGCA
ACTCGGCCAACTCCCAACTATCCCTATTAATCATTACGTCGATCCTAAAAACCAACAAAATAGGGTCAAACGTCCTATTTCATTATTCCATGCTAATGTATTCAAGCGTGTGCCTGCTTTAAACACTCTAATTTTTTCAAAGTAACAGTCCTGATTCCCCATGACACCAAATTAATGACATCACAGTTCGTCAGAAGGTAGAAATCAATAATACCAGTGCATACCGGAGGCACGACCAATATATTGATCCCGAAATTCAACTACGAGCTTTTTAACTGCAACAACTTTAATATACGCTATTGGAGCTGGAATTACCGCGGCTGCTGGCACCAGACTTGCCTCCAA
+
DDDDDFHIIIIHHIHHEHHIIIHGHHIIIHIIIIIIIHICHIIIIIIIIIGHHIH=EFFEGH?CGHHIGHEHHHFHIIIEIIHIHIIHHHIHHIIIECGHHEFHIIHEIIHIIHIIIIIIIHIIIIIIHIIHHEHFHIHIHIHHIHIIIIIIHHHEHHGHHEIHIHFIIIIHIHIHHIHHGGIIIHHHIIIHIHIIIIIIIHGHHHHIIIHIIIIHIHIHHHHHHHGIIIII)HIIIIIIIHEFEHIHIIIHIIIIIIIIIIHHHIIIHIIIIIIIHIHHIIIHIIIIHHHIIIIIIIIHGIIIIIIIHIIIHHIIIIIIIIIIIIIIIIIIIHHIIIIIDDBDC
@HISEQ:969:HM2KJBCX2:2:1101:2582:34569 2:N:0:ACTATGCA
ACTCGGCCAACTCCCAACTATCCCTATTAATCATTACGGTGATCCTAGAAACCAACAAAATAGAACCATGCCGTCCTATTCTATTATTCCATGCTAATGTATTCGAGCAAAAATGCCTGCTTTAAACACTCTAATTTTTTCAAGGTAAAGGTCCTGGATCCGCAAGACACCCAATAAAGGACATCAAGTTTCTCCAGAAGGTGAGAAATCAACAGTAACAGTTCATACCCCTTAAGGCATGACCATCACGTCAATCCCGAAATTCAACTACGAGCTTTTTAACTGCAACAACTTTAATATACGCTATTGGAGCTGGAATTACCGCGGCTGCTGGCACCAGACTTGCCCTCCAA
+
@0<BAHGHCGHIHIHHC@111<<FHH1<FGE@CGHE@C<<1D1FEC<@<1F11<D<1<1<<GG1FHE111<D?H/FEHFHHHHIHEC1C1<@EFHE@1C1<<C?@CHHH@GHIIGHBCHHFHHHEG0@G<1<DH@11C(<GD(<DCHB<CFGHHG@C?HH585GD77E9HF?</HHG<</AF/FFC/HF<C</FGHEGGF?HHGHHFHF0HHGD1/HHF<EECHG=HIIIGHH@IIHHIHIHIHHF>CED<<EFCIHHEHHIIHHGCHEHHHHGIHEHHHHHF@@HIIIIHHIIIIHHEEGHIGCFGEFHEEG@@IHG<?HHHCIHFHFIIIHG@HIIFIIHIHCHIHDDCDD
@HISEQ:969:HM2KJBCX2:2:1101:3066:34405 2:N:0:ACTATGCA
ACTCGGCCAACTCCCAACTATCCCTATTAATCATTACGTCGATCCTAGAAACCAACAAAATAGAATCAAACGTCCTATTTCATTATTCCATGCTAATGTATTCAAGCGCGAGCTTGCTTTAAACACTCTAATTTTTTCAAAGTAACAGTCCTGATTCCCCATGACACCAAATTAATGACATCGTGGTTCGTCAGAAGGGAGAAACCAATAATGCTAGTACGTACAAAGTACGACCGACATATTAGTCCCGAAATTCAACTACGAGCTTTTTAACTGCAACAACTTTAATATACGCTATTGGAGCTGGAATTACCGCGGCTGCTGGCACCAGACTTGCCCTCCAA
+
DDDDDIIIIIIIIIIIIIIIIIIIIIIIIIIIIIIGIIIIIIIIIIIIIIIIIIIIIIIIIHIIIIIIIIIIIHHIIIIIGIIIIIIIGIIIIIIIIIIIIIIIIIHIIIHIIIIIIHHIHHIIIIIHIIHIIIIIIIIIIIIIIIIIIIIIIIIIIIIIIIIIIIIIIIIHIIIIIIIIIIIIIIIIIIIIIIIIIIIIIIIIIIIIIIHIIIIIIIIIIHIIIIIIIIIIIIIIIIIIIIIIIIIIIIIIIIIIIIIIIIIIIIIIIIIIIIIIIIIIIIIIHIIIIIIIIIIIIIIIIIIIIIIIIIIIIIIIIIIIIIIIIIIIIIIIIIIIIIIDDDDD
@HISEQ:969:HM2KJBCX2:2:1101:18158:34088 2:N:0:ACTATGCA
ACTCGGCCAACTCCCAACTATCCCTATTAATCATTACGGTGATTCAGAAACCAACAAAACAGGACCACCGTCCTATTCTATTATTCCATGCTAATGTATTCAGACGTAAGCCTGCTTTGAACACTCTAATTTTTTCAAGGTAAAGGTCCTGGTTTCCCACCACGCTAAATTAATAACATGATAGTTCCCCAGAAGGTAGAAATTCTACACACCAGTACAGACTTGTTAGCCCGACCAACGGTAGAATCCCGAAATTCAACTACGAGCTTTTTAACTGCAACAACTTTAATATACGCTATTGGAGCCGGAATTACCGCGGCTGCTGGCACCAGACTTGCCCTCCAA
+
CDDDDHHIIIIHIIIIIIIHIIIIIIIIIHIIGHIIIIHIIIIIIIIIIIICHIIIHGGHIIFHHIIHIHHIIIHIFEGEHHGHIIIIIHHGHIIHEHHIIHHIIIIIIIIHIIIIIIIIIIHIIGHIIIIHIIHFHHIIIIHIIIIIIHHIHHIIIIIIIIIHIIIIIHHIIIIIIIIIIHIIIIIHEIIGIIIIIIIIIHIIIIIIIIIIII<IIIIGIHII<IIHHIIIIIIIIIIHHHHFHDDHHIHIIIIIIIIIIIIIIIIIIIIIIIIIIIIIIIIIIHIIIIIIIIIIIIIIIIIIHIIIIIIIIIIIIIIIIIIIIIIIIIIIIIIIIIIIDDDDC
@HISEQ:969:HM2KJBCX2:2:1101:2540:35286 2:N:0:ACTATGCA
ACTCGGCCAACTCCCAACTATCCCTATTAATCATTACGGTGATCCTAGAAACCAACAAAATAGAACCATGCCGTCCTATTCTATTATTCCATGCTAATGTATTCGAGCAAAAATGCCTGCTTTAAACACTCTAATTTTTTCAAGGTAAAGGTCCTGGATCCGCAAGACACCCAATTAAGGACATCAAGTTTCTCCAGAAGGTGAGAAATCAACAGCGACAGTTCATACCCCTTAAGGCATGACCATCACGTCAATCCCGAAATTCAACTACGAGCTTTTTAACTGCAACAACTTTAATATACGCTATTGGAGCTGGAATTACCGCGGCTGCTGGCACAGACTTGCCCTCCAA
+
DDDDDIIIIIIIIIIIIIIIIIHIIIIIIIIIIIIIIIIIIIIHIIIIIIIIIIIIIIIIIIIIIIIIIIGIIIIIIIIIIIIIIIIIIIIIIHIIHIIHIHIIIIIIIIIIIIIIIIIIIHIIHIIIIIIIIIIIIIIIIIIIIIIIIIIHIIIIIIIHIIIIIIIIIIIIIIIIIIIIIHIIIIIIIIIIIIIIIIIIIIIIIIIIIIIIIIIIIIIIIIIIIIIIIIIIIIIIIIIIIIIIIIIIIIHIIIIIIIIIIIIIIIIIIHHIIIIIIIIIIIIIIIIIIIIIIIIIIIIIHIIIIIIIIIIIIIIIIIIIIIIIIIIIIIIIIIIIIIIIIIIIIIIDDDDD
@HISEQ:969:HM2KJBCX2:2:1101:19510:35293 2:N:0:ACTATGCA
ACTCGGCCAACTCCCAACTATCCCTATTAATCATTACGTCGATCCTAGAAACCAATAAAATAGAATCAAACGTCCTATTTCATTATTCCATGCTAATGTATTCAAGCGTGAGCCTGCTTTAAACACTCTAATTTTTTCAAAGTAACAGTCCTGATTCCCCACAACACCAAATAAATGACATCATGGTTCGTCAGAAGGGAGAAACCAACAATACCAGTACGTACCGAGGCACGACCGACATGATGGTCCCGAAATTCAACTACGAGCTTTTTAACTGCAGCAACTTTAATATACGCTATTGGAGCTGGAATTACCGCGGCTGCTGGCACCAGACTTGCCCTCCAA
+
DDDDDIIIIIIIIHIHIHIIIHHIIIIIIIIIGIIHIIIIIGGHIIIIIIIIIIIIEHIIIIIIIIIIIHIIEHHIIFHIIIIIHIIIIIIIIIIIIIIIIHIIIHIIHHIIIIIHHHIIIIIHHIIIIHIHIGHHIGIIIIIIIHIIHHIIGHIIIIIIIIIHIHIIIIIIIIIIIIHIGIIIIHIIIIIIIIIIIIIHHIHIIIHIIIH<HIIIIIIIIIIIIIIIGHIIIHIIIIIIHHFEIHIHIIIIIHIHIIIIHHIIIIIIIHHGIIIIIIIIHIIIIHIIIIIIIIIIIIIIIIIIIIIIIIIIIIIIHIHIIIIIIIIIIIHIIIIIIIIIBDDDD
@HISEQ:969:HM2KJBCX2:2:1101:5070:35599 2:N:0:ACTATGCA
ACTCGGCCAACTCCCAACTATCCCTATTAATCATTACGGTGATCCTAGAAACCAACGAAATAGAATCAGTCCGTCCTATTTCATTATTCCATGCTAATGTATTCAGACGATAGTCTGCTTTAAACACTCTAATTTTTTCAAAGTAACAGTCCTGATTTCCCATCACACCAAATAAATGGCATGAAAGTTCCTCAGAAGGTAGAGATCCATCTCACCAGTACAGACAATTAAGCCTGACCAATGGGTAGACCCCGAGGTTCAACTACGAGCTTTTTAACTGCAACAACTTTAATATACGCTATTGGAGCTGGAATTACCGCGGCTGCTGGCACCAGACTTGCCCTCCAA
+
DDDADIIIIIIIIHIIIIIIIIIIHIIIIIIIIIHIIIIGIIIIGIIIIIIIIIIIIHIIIIIIHIIIIIIIHIIIHIHHIIIIHIHIHIIIHIIHHIIIIHHIHHII<HIIHIHIIIIHIIIHIIIIIIIIIIIHIIIIIGIIHIIIIIIIHHHIIIIIEHIHIIIHHIII@FHIIIIIIIIHIIHHEHHIHFEHHHCFIGIIIHIIIIIIIIIIIGGEHHGIHCGHIIIGIHGHFIIHHIIGHGFCFFHFHHHIIIIHGHIGIIIIHIGHHHE?G?EF?@1H@EHC1FHEIIHIHHHEC1EGIGIIIIIIIHDDHIIIIIHGIIHGHHEFHHHHHHEHHHH?ACDD
@HISEQ:969:HM2KJBCX2:2:1101:18778:36220 2:N:0:ACTATGCA
ACTCGGCCAACTCCCAACTATCCCATTAATCATTACGTCAATCCTAGAAACCAACAAAATAGGATCAACGTCCTATTTCATTATTCCATGCTAATGTATTCAAGCGCGAGCCTGCTTTAAACACTCTAATTTTTTCAAAGTAACAGTCCTGATTCCCCGCCACACCAAATTAATGACATGATGGTTCGTCAGAAGGTAGGAACCAGTAACACCAGTACGTACCTAAGGCACGACCAACGTACTGATCCCGAAATTCAACTACGAGCTTTTTAACTGCAACAACTTTAATATACGCTATTGGAGCTGGAATTACCGCGGCTGCTGGCACCAGACTTGCCCTCCAA
+
DCDDDIIIIIIIIIIIIIIIIIIIIIIIIIIIIIGIHHIIIIGHIHIIIIIIIIHIHICHHHHIHIIIIIEHHIIIIHHHIHHIGHHIIGFHEHIIIIHIIGHHIIIIIIIIIIHIIIIHIHIIIIIIHIIIHIIIIIIHHHIIIIIIIIIIIIIIIIIIIHIIIIIIHHIIIIIIHIIIIIIIHIIIIHIIIIIIIIIIIIIIIIIIIIIIIIIIIIIIIIIHIIIIIIIIIIIIIIIIIHGIIIIIIIIIIIHIIIIHHIIIIIIIIIIIIIIHIIIIIIIIIIIIIHIIIIIIIIIIIIIIIIIIIIIIIIIIIIIIIIIIIIIIIIIIIIIIIIIDDDDD
@HISEQ:969:HM2KJBCX2:2:1101:8476:35772 2:N:0:ACTATGCA
ACTCGGCCAACTCCCAACTATCCCTATTAATCATTACGGTGATCCTAGAAACCAACAAAATAGAACCATGCCGTCCTATTCTATTATTCCATGCTAATGTATTCGAGCAAAAATGCCTGCTTTAAACACTCTAATTTTTTCAAGGTAAAGGTCCTGGATCCGCAAGACACCCAATAAAGGACATCAAGTTTCTCCAGAAGGTGAGAAATCAACAGTAACAGTTCATACCCCTTAAGGCATGACCATCACGTCAATCCCGAAATTCAACTACGAGCTTTTTAACTGCAACAACTTTAATATACGCTATTGGAGCTGGAATTACCGCGGCTGCTGGCACCAGACTTGCCCTCCAA
+
DD@DD0EEHE?GHIEHHHECHFFEHC1CG@@1FGCCHHCGE1CHEFHHFHH1GHHHEEIHH?FF@EH?HHIC<DHHHHCCC1GGFH1CGH?<C1C1<D?GHHE@6@%0HFEGHHHEHHEFHEGHAAHHEFH?HHHHEHEGH@@CGG@IIHHHHHHHHHEHGEIHGCCFEHHHCEFCHIHF/GFEHEEHEFHHGFHEGCHHHEIIIHGHHGHGHHHHFHHHHEHG?HHHG??IHH=<HHEG@GEHHHGD=FFCD/<</CDCCGFEHFCGGCG1EHG1IGHFCCEHHH?FHHHCGCEGCE@=IHGCG1<FCEC@IHHHFG?DDHEC<HHHEHHHIHHCCHCIIHHHEDIHDADB@
@HISEQ:969:HM2KJBCX2:2:1101:7134:36871 2:N:0:ACTATGCA
ACTCGGCCAACTCCCAACTATCCCTATTAATCATTACGGTGATCCTAGAAACCAACAAAATAGAACCATGCCGTCCTATTTTATTATTCCATGCTAATCTATTCAAGCACTAGCTTGCTTTAAGCACTCTAATTTTTTCAAGGTAATAGCTCTGCTTCCCCAACGCACCAAATTAATGGCATGAAGGTTATTCAGAAGGTAAGAATCCATCAAATCAGTACGAACAGTGAAGCCCGACCGATAGACAGATTCCGAAATTCAACTACGAGCTTTTTAACTGCAACAACTTTAATATACGCTATTGGAGCTGGAATTACCGCGGCTGCTGGCACCAGACTTGCCCTCCAA
+
DDCDDIIIIIIIIIIIIIIIIIIIIIIIIIIIIIIIIIIIIIIIHIFHIGHIIIHHCHGHIIHHHHHIIHIHCHDHIHIHHIIHIIIIGHGHHFHIIIIIIIIHIIIIIIIIIIHIGIIIIIIHIHIHIIIHIIIIIIIIIIIIIIIHIIIIIIIIHIIIIIIIIIIIIIIIIIIIIIIIIIIIIHGIIIIIIIHIIIIIIIIIIIIIIIIIIIIIIIIIIIIIIIIIIIIIIIIIIIIIIIIIIGHIIIIIIIIIIIIIIIIIIIIIIIIIIIIIIIIIIIIIIHIIIIIIIIIIIIIIIIIIIIIIIIIIIIIIIIIIIIIIIIIIIIIIIIIIIIIIIIIDDDDD
@HISEQ:969:HM2KJBCX2:2:1101:14491:37032 2:N:0:ACTATGCA
ACTCGGCCAACTCCCAACTATCCCTATTAATCATTACGTCAATCCTAGAAACCAACAAAATAGGATCAAACGTCCTATTTCATTATTCCATGCTAATGTATTCAAGCGTTAGCCTGCTTTAAACACTCTAATTTTTTCAAAGTAACAGTCCTGTTTCCCTGCAACACCAAATTAATGACATTACAGTTCTTCAAGAAGGAGGAACCAGTAAAGCCAGTACATACCAGAGGCACGACCAACCTACTAATCCCGAAATTCAACTACGAGCTTTTTAACTGCAACAACTTTAATATACGCTATTGGAGCTGGAATTACCGCGGCTGCTGGCACCAGACTTGCCCTCCAA
+
DDDDDHIIIIIIIIIIIIIIIIIIIIIIIIIIIIIIIIIIIIIIIIIIIIIIIIIIIIIIIIGHIIIHHIHHHIIIIIIIIIIIIIIGIIIIGIIIIIIIIIIIIIIIHIIIHIIIIIHIIIIIIIIIIIIIIIIIIIIIIIIIIIIIIIIIIIIIIIIIIIIIIIIIIIIIIIIIIIIIIIIIIIIIIIIIIIIIIIIIIIIIIIIIIIIIIIIIIIIIIIIIIIIIIIIIIIIIIIIIIIIHHIIIIIIIIIIIHIIIIIIIIIIIIIIIIIIIIIIIIIIIIIIIIIIIIIIIIIIIIIIIIIIIIIIIIIIIIIIIIIIIIIIIIIIIIIIIIIIIIDDDDD
@HISEQ:969:HM2KJBCX2:2:1101:14186:37878 2:N:0:ACTATGCA
ACTCGGCCAACTCCCAACTATCCCTATTAATCATTACGGTGATCCTAGAAACCAACGAAATAGAATCAGTCCGTCCTATTTCATTATTCCATGCTAATGTATTCAGACGATAGTCTGCTTTAAACACTCTAATTTTTTCAAAGTAACAGTCCTGATTTCCAACCACACCAAATAAATGGCATGAAAGTTCCTCAGAAGGTAGAGATCCATCTCACCAGTACAGACAATTAAGCCTGACCAATGGGTAGACCCCGAAGTTCAACTACGAGCTTTTTAACTGCAACAACTTTAATATACGCTATTGGAGCTGGAATTACCGCGGCTGCTGGCACCAGACTTGCCCTCCAA
+
D@DDD@=EDHHHHIHHIIIIHH@GHIIHIIIHHHCGHHHIIEHHIIIIIEHFIHIIIIGCCH@HHC@HHHHHIHHDHGIHHHIIGFH@<C@FHFHH1EIIHHIHHIHIHHIIIIIIHHGFHEHHGHHHHIIGIIIHHIIIHIIHHHHHHHIIIIIIIHHHIIIIIHHEEIIIIHHGHIHIIIIIHIHEHHIIIIIIIIIIIIIIIIHIHHIHIIIIIHIIHIIIHGIIIIIIIIIHHIGIHIH>HHDIFIIHIIIIIIIIIHIIIIIIIIIIIIHIHIIIIIIHIIHIHIIIIIIIIIIIIIIIIIIIIIIIIIIIIHIIIIIIIIIIIIIIIIIIHHIIIIIDDDDD
@HISEQ:969:HM2KJBCX2:2:1101:15236:38686 2:N:0:ACTATGCA
ACTCGGCCAACTCCCAACTATCCCTATTAATCATTACGGTGATCCTAGAAACCAACGAAATAGAATCAGTCCGTCCTATTTCATTATTCCATGCTAATGTATTCAGACGATAGTCTGCTTTAAACACTCTAATTTTTTCAAAGTAACAGTCCTGATTTCCAACCACACCAAATAAATGGCATGAAAGTTCCTCAGAAGGTAGAGATCCATCTCACCAGTACAGACAATTAAGCCTGACCAATGGGTAGACCCCGAAGTTCAACTACGAGCTTTTTAACTGCAACAACTTTAATATACGCTATTGGAGCTGGAATTACCGCGGCTGCTGGCACCAGACTTGCCCTCCAA
+
DDDDDIIIIIIHIIIIIIIIIIIIIIIIIIIIIHIIIGHIIIIIIIIIIIHIIIIHHHHHIIIIIGIIHIIGIHIHIIIIIIIII?HHHIIIHCHIIIIIIIIIIIIHIIIIIIIHIIIIHIIIIIIHIIIIIIIIIIIIIIIIIIIIIIGIIIIIIIIHHHHHHHIHIHIIIIIIHIIIIIIIIIIHHHIIIIIIIIIIIIIIIIIIIIIIIIIIIIIIIIIIIIIIIIIIHIIIIIIIIIIHHHDIIIIIIIIIIIIIIIIIIIIIIIIIIIIIIIIIHFHIIIIIIHIIIIIIIIIIIIIIIIIIIIIIIIIIIIGIIIIIIIIIIIIIIIIIIIIIIIIDDDDD
@HISEQ:969:HM2KJBCX2:2:1101:19329:38400 2:N:0:ACTATGCA
ACTCGGCCAACTCCCAACTATCCCTATTAATCATTACGTCGATCCTAGAAACCAACAAAATAGAATCAAACGTCCTATTTCGTTATTCCATGCTAATGTATTCAAGCGTGAGCCTGCTTTAAACACTCTAATTTTTTCAAAGTAACAGTCCTGATTCCCCATGACACCAAATTAATGACATCATGGTTCGTCAGAAGGTAGGAATCAATAATACCAGTACGTACAATAGCACGACCAATAAATTGATCCCGAAATTCAACTACGAGCTTTTTAACTGCAACAACTTTAATATACGCTATTGGAGCTGGAATTACCGCGGCTGCTGGCACCAGACTTGCCCTCCAA
+
DDDDDIIIIIIIIIIIIIIIIIIIIIIIIIIIIIIIIIIIIIHHIIIIHHIIIIIIIIIEHIIHIIIIIIHIIHIIIIIIIIIIIIIIHIIIGIIIIIIIIIHHIIIIIIIIIIHIIIIIIIIIIIIHHIIGHIIIIIIIIIIIIIIIIIIIHIHIIHHIIHHIIIHIIIIHHIIIIIIIIIIIIIHIIIHIIIIIIIIIIIIHHHIIIIIIIIIIIIIIIIIIIIIIIIIIIIIIIIIIIIHHIIIIIIIIIHIIIIIIIHIIIIIIIIIIIIIIIIIIIIIIIHIIIIIIIIIIIIIIIIIIIIIIIIIIIIIIIIIHFIIIIIIIIIIIIIIIIIIIDDDDD
@HISEQ:969:HM2KJBCX2:2:1101:16162:38522 2:N:0:ACTATGCA
ACTCGGCCAACTCCCAACTATCCCTATTAATCATTACGGTGATCCTAGAAACCAACAAAATAGAATCATGCCGTCCTATTTTATTATTCCATGCTAATGTATTCAAGCAAAATGCCTGCTTTAAACACTCTAATTTTTTCAAAGTAAAGGTCCTGGTTCCCCGTGACACCCAATTAAGGGCATCGCGGTTCTCCAGAAGGTGAGAAATTGACTACACCAGTTCATACCCCTTAAGGCACGACCGATGTGTCAATCCCGAAATTCAACTACGAGCTTTTTAACTGCAACAACTTTAATATACGCTATTGGAGCTGGAATTACCGCGGCTGCTGGCACCAGACTTGCCCTCCAA
+
DCDDDIIIIIIIIIIIHIIIIHIIIIIIIIIHIIIIIIIIIHIIIIIIIHHIIIIIHIIIIIIIIIIIIIIHIIIDHIIIIIFII@HHGHHHHIIIIIIIIDHIIIIIIIIIIHIIIIIIIIHIIIIIIIIIGHIIIIHHHFIIIIHIHIHIIHIIIIIIIIIIIIIHIIIIIIIHIIIIIIIIIIIIHIIIHIIIIIIIIIIIIIIIIIIIIIIIIIIIIIIIIIIIHIIIIIIHIIIIIIIIIIIIGHHIIIIIIHIIIIIIIIIHIIIIIIIIIIIIIIIIIIIIIIIIIIIIIIIIIIIIIIIIIIIIIIIIIIIIIIIIIIIIIIIIIIIIIIIIIIIIIIIDDDDD
@HISEQ:969:HM2KJBCX2:2:1101:12681:39346 2:N:0:ACTATGCA
ACTCGGCCAACTCCCAACTATCCCTATTAATCATTACGTCAATCCTAGAAACCAACAAAATAGGATCAACGTCCTATTTCATTATTCCATGCTAATGTATTCAAGCGCGAGCCTGCTTTAAACACTCTAATTTTTTCAAAGTAACAGTCCTGATTCCCCGCCACACCAAATGAATGACATGATGGTTCGTCAGAAGGTAGAAACCAGTAACACCAGTACGTACCTAAGGCACGACCAACGTACTGATCCCGAAATTCAACTACGAGCTTTTTAACTGCAACAACTTTAATATACGCTATTGGAGCTGGAATTACCGCGGCTGCTGGCACCAGACTTGCCCTCCAA
+
DDDDDIIIIIIIHHIHIIIIIHIIIIIIIIIIIIIIIIIIIIIIHIIIIIIIIIIHHIIIIIHHHHHIHIIIHIIIIIIIIIIIIGEHHIIIIIHIIIIIIGHIIHHIHIIHIIIGIIIIIIIIIIIIIIHIIFIIHHHHIIIIIIHIIGIIHHCHIIIIHIIIIIIIIIIIIIIIIIHIIHHIIIIIIIIIIIIIHIIIIIIIIIIIIIIIIIIIIIIIIIIIIIIHIIIIIIIIIIIIHIHHIIIIIIIIIIHHIIIIIIIIIIIIIIIIIIIIIIIIIIIIIIIIIIIIIIIIIIIIIIIIIIIIIIIIIIIIIIIIIIIIIIIIIIIIIIIIIIIIDDDDD
@HISEQ:969:HM2KJBCX2:2:1101:11008:39750 2:N:0:ACTATGCA
ACTCGGCCAACTCCCAACTATCCCTATTAATCATTACGGTGATCCTAGAAACCAACAAAATAGAATCATGCCGTCCTATTTTATTATTCCATGCTAATGTATTCAAGCAAAATGCCTGCTTTAAACACTCTAATTTTTTCAAAGTAAAGGTCCTGGTTCCCCGTGACACCCAATTAAGGGCATCGCGGTTCTCCAGAAGGTGAGAAATTGACTACACCAGTTCATACCCCTTAAGGCACGACCGATGTGTCAATCCCGAAATTCAACTACGAGCTTTTTAACTGCAACAACTTTAATATACGCTATTGGAGCTGGAATTACCGCGGCTGCTGGCACCAGACTTGCCCTCCAA
+
DDDDCHGHIIIIIGHHHFHHIHCHIIIIIIIHHIHHIGIIIIIHIIIIHHIIIIHIIIIIIIIIIIIIIHIIIHIIIHIIIIIIHHHIIHIGHIIIIIIII<FHIIIIIIIIHHHIHIIGHHHHIHHHIIIIIIIIIHIIIIIIHIHFIIIHIHHHHHIIIIHHGIIIIIFIHHHIHIIGIIIIIIIIIHHIGIIIIIIIIHIGIIIIIIIIIIIIIHIIIIIIIIIIIIIIIIIIIIIIIIIIIIIIHGFHHHHHIIIIIIHIIIIIIIHHIIIIHHIHIHIIIIIIIHHHGIIIIHHIIIIIIIIHIIIIIIIIIIIIIIIIIHIHIIIIIIIIIIIIIIIIIIHDDDDD
@HISEQ:969:HM2KJBCX2:2:1101:3484:39319 2:N:0:ACTATGCA
ACTCGGCCAACTCCCAACTATCCCTATTAATCATTACGTCGATCCTAGAAACCAACAAAATAGGTTCGATCGTCCTATTTCGTTATTCCATGCTAATGTATTCAAGCGCGAGCCTGCTTTAAGCACTCTAATTTTTTCAAAGTAACAGTCCTGTTTCCCTGCAACACCAAATTAATGACATTACAGTTCTTCAAGAAGGAGGAATCAGTAAAGCCAGTACATACCATTGGCACGACCAACCTACTGACCCCGAAATTCAACTACGAGCTTTTTAACTGCAACAACTTTAATATACGCTATTGGAGCTGGAATTACCGCGGCTGCTGGCACCAGACTTGCCCTCCAA
+
DDDDDIIIIHHIIIIIIIIIIIIIIIIIIIIIIIIIIIIIIIIIIIIIIIIIIIIIGIHIIIIIIIHIGHHIIIHIIHIIGIIIIIIIHIIIIIIIIIIIIIIIIIIIHHHIIIIIIIIIIIIIIHIGHIIIIIIIIIIIIIIIIIIIHHIIIIIIIIIIIIIIIIIIIIIHIIIIHIIIIIIIIHIIIIIIIIIIIIIIIIIIIIIIIIIIIIIIIIIIIIII<IIIIIIIIIIIIIHIIHIHGIIIIIIIIIIIIIIIIIIIIIIIIIIIIIIIIIIIIIIIIIIIIIIIIIIIIIIIIIIIIIIIIIIIIIIIIIIIIIIIIIIIIIIIIIIIIIIIIDDDDD
@HISEQ:969:HM2KJBCX2:2:1101:8352:40064 2:N:0:ACTATGCA
ACTCGGCCAACTCCCAACTATCCCTATTAATCATTACGTCAATCCTAGAAACCAACAAAATAGGATCGAACGTCCTATTTCATTATTCCATGCTAATGTATTCAAGCGTTAGCCTGCTTTAAACACTCTAATTTTTTCAAAGTAACAGTCCTGTTTCCCTGCAACACCAAATTAATGACATTACAGTTCTTCAGAAAGGAGGAATCAGCGAAGCCAGTACATACCAGTGGCACGACCAACCTGCTGACCCCGAAATTCAACTACGAGCTTTTTAACTGCAACAACTTTAATATACGCTATTGGAGCTGGAATTACCGCGGCTGCTGGCACCAGACTTGCCCTCCAA
+
DDDDDIIIIIGIHIIIIHHHHHHIIIIIIIIIIIIIIIIIIIIHIHEHIIFHIGGHCHIIIIHHIICHHIHIHHHIHIIIHIIIIIHCEHHGEHHHIHIIIIIHHGHHHHIIIIIIHHHIIHHIHHIHIIHHIHIHIIIHIIGIIHHIIIIIIIIIIHHIIIIHHHHHHEHHIIIIHHIIIIIIIIIIIHIHIIIGIIIIIHHIHIIIIIGIIIGIIIIIIIIIIIHEHIIIHIIIIHHIIIHHGIIIIIIIIIIIIHIIIIIIIIHHIGIIIIHIIIGIIIIIIIIIIHIIIIIIIIHHGIIHIIIIIIIIIIIIGIIIIIIIIIIIIIIIIIIIIIIIIDDDDD
@HISEQ:969:HM2KJBCX2:2:1101:11577:40727 2:N:0:ACTATGCA
ACTCGGCCAACTCCCAACTATCCCTATTAATCATTACATCGATCCTAGAAACCAACAAAATAGAATCGGATGTCCTATTTCATTATTCCATGCTAATGTATTCAAGCGTGAGCCTGCTTTAAACACTCTAATTTTTTCAAGGTAACAGTCCTAATTCCCCGTGACACCAAATTAATGGCATTACGGTTCTTTAGAAGGTGAGAAATCAATAATATCAGTACATACCAACGGCATGACCGAAACATTGATCCCGAAATTCAACTACGAGCTTTTTAACTGCAACAACTTTAATATACGCTATTGGAGCTGGAATTACCGCGGCTGCTGGCACCAGACTTGCCCTCCAA
+
DDDDDIIIIIIIIIIIIIHHIIIIIIIIIIIIIIIIIHHIIIIIIIIIIGIIIIIIIIIHIIHHHHIIIIIHIIIIIHIFFHIIHHIHIIHGHHIIGHIIIHHIIIIIIIIHIHIHGHHHHHHHHIIHIIIIIIIIIIIIIIIIIIIIIIIIIIIIIIIIIIIIIIHGIIIIHIIHIIIHIHIIIHIIIIIIIIIIIIIIIIIIIIHIIIIIIIIIIIIIIIIHIIIIIIIIIIIIIIIIIIIIHGIIIIIIIIIIIIIIIIIIIIIIIIIIIIIHIIIIIIIIIIIHIIIIIIIIIIIIIIIIIIIIIIIIIIIIIIIIIIIIIIIIIIIIIIIIIIIIIIDDDDD
@HISEQ:969:HM2KJBCX2:2:1101:20322:40246 2:N:0:ACTATGCA
ACTCGGCCAACTCCCAACTATCCCTATTAATCATTACAACAGTCCTAGAAACCAACAAATAGAACCATTGTCCTATTCCATTATTCCATGCTAATGTATTCAAGCGTATGCCTGCTTTGAACACTCTAATTTTTTCACAGTAAAAGTCCTGGTTCCCCGTCACGACCCGTAAAGGCCATGCCGCTTCGCCAGAAGGTAAAGCCCGACCACAGACAGTGCTCACCCAGAAGGCGGACCGTCCAGCCAGGCCTGAAGTTCAACTACGAGCTTTTTAACTGCAACAACTTTAATATACGCTATTGGAGCTGGAATTACCGCGGCTGCTGGCACCAGACTTGCCCTCCAA
+
DDDDAHIIIIIIIIIIIIIIIIIHIIIIIIIIIIIIIIIIHIIIIIIHGHHIHIIICHHIHHIGHHHHIEHIGIIIIEHHIHIIGIIHHHGCGHHFHIIHHHHGHIIHHHIHIIHIHIIIIIHIHIHEHIIHIIIHIHIHHIIGIHIIIIIHHHIIIIIHHIIHHIIIIIIHIIHIIIIHIIIIIIIIIIIIIIIIIIIIIIIIIIIIIIIIIIIIIIIIIIIII>IIIIHIIIIIIIIIIIGIHIIIIIIIIIIIIIIIIIIIIIIIIIIIIIIIIIIIIIIHIIIIIIIIIIIIIIIIIIIIIIIIIIIIIIIIIIIIIIIIIIIIIIIIIIIIIIIIIDDDDD
@HISEQ:969:HM2KJBCX2:2:1101:3134:40386 2:N:0:ACTATGCA
ACTCGGCCAACTCCCAACTATCCCTATTAATCATTACATCGATCCTAGAAACCAACAAAATAGAATCGGATGTCCTATTTCATTATTCCATGCTAATGTATTCAAGCGTGAGCCTGCTTTAAACACTCTAATTTTTTCAAGGTAACAGTCCTAATTCCCCGTGACACCAAATTAATGGCATTACGGTTCTTTAGAAGGTGAGAAATCAATAATATCAGTACATACCAACGGCATGACCGAAACATTGATCCCGAAATTCAACTACGAGCTTTTTAACTGCAACAACTTTAATATACGCTATTGGAGCTGGAATTACCGCGGCTGCTGGCACCAGACTTGCCCTCCAA
+
DDDDDIIIIIIIHIIIIIIIIIIIIIIIHHIIIIIIIIIIIIIIIIIIIIIIIIIIIIIIIIIHIIIIIHIIIIIIIIIHIIIIIIIEHHIGIIIIIIIHIIIIIIIHIIIIIIIIIIIHIHIIIIIIHIIIIIIIIIIIIIIIIHIIIIIIIIIHIIIIIIIIIIIIIIIIIIIIIIIIHIIIIIIIIIIIIIIIIIIIIIIIIIIIIIIIHIHIIIIIIIIIIIIIIIIIIIIIIIIIIIIIHHIIIIIIIIIIIIIIIIIIIIIIIIIIIIIIIIIIIIIIIIIIIIIIIIIIIIIIIIIIIIIIIIIIIIIIIIIIIIIIIIIIIIHIIIIIIIIIIIDCDDD
@HISEQ:969:HM2KJBCX2:2:1101:3048:40830 2:N:0:ACTATGCA
ACTCGGCCAACTCCCAACTATCCCTATTAATCATTACGTCAATCCTAGAAACCAACAAAATAGAATCAAACGTCCTATTTCATTATTCCATGCTAATGTATTCAAGCGTAAGCCTGCTTTAAACACTCTAATTTTTTCAAAGTAACAGTCCTGATTCCCCACGACGCCAAATTAATGACATCGCGGTTCTTCAGAAGGTAGGAACCAATAATACCAGTGCGTACCGAGGCACGACCGACACTCTGATCCCGAAATTCAACTACGAGCTTTTTAACTGCAACAACTTTAATATACGCTATTGGAGCTGGAATTACCGCGGCTGCTGGCACCAGACTTGCCCTCCAA
+
DDDDDIIIIIIHHIIIIIIHHHHIIIIII?GHIIIIIIIIHIIHIIIIHIIIIIIIGI@HHIIIIIIEHGHHHIHIIIIIHIIIIIHHHHIIII?HIHIIIHIIIHIIIIIIGHIIIIIHIIHIIIHIIIIHIHHHGIGIIIIIIIIIIIIIIHHIIIIHHHIHIIIIIIIHIIIIIIIIHIIIIHIIIIIIIIIIIIIIIIIIIHHHIIIIIIIIIIIIHIIIIIIIIIIIIIIIIIIIIHHHIIIIIIIHIIIIIIIIIIIIIIIIIIIIIIIIIIIIIIIIIHIIIIHIIIIIIIIIIIIIIIIIIIIIIIIIIIIIIIIIIIIIIIIIIIIIIIIIDDDDD
@HISEQ:969:HM2KJBCX2:2:1101:12989:40837 2:N:0:ACTATGCA
ACTCGGCCAACTCCCAACTATCCCTATTAATCATTACGTCAATCCTAGAAACCAACAAAATAGGATCAACGTCCTATTTCATTATTCCATGCTAATGTATTCAAGCAAAATGCCTGCTTTAAACACTCTAATTTTTTCAAAGTAAAGGTCCTGGTTCCCCGCGACACCCAATTAAGGGCATCGCGGTTCTCCAGAAGGTGAGAAATTGACTACACCAGTTCATACCCCTTAAGGCACGACCGATGTGTCAATCCCGAAATTCAACTACGAGCTTTTTAACTGCAACAACTTTAATATACGCTATTGGAGCTGGAATTACCGCGGCTGCTGGCACCAGACTTGCCCTCCAA
+
DADDDHHHHC1F<<@CGD@CGHCHHHHIIHFHHCHEHEHIIIEH?GHHIHHHHHIIECCEGHG?FCGHHI@GE0CG@CFHGEHHCE1<CGHHIHHH?CC1G@HHIIIIIIGHHFHHIHHFIHHHHHHHHIHHHIHIHHHHEHIIHHGIHHHHGHHHHFHHGHHEDII:HHHHEII;IHIIHHCGFHHIHIHIIHHHHHE<IIIIHIIHHFIHIIHHIHEGHECGGIHHGEIIHHIIIHHHIIIIHFHHHIHIIHHIIIIIIIIIIIIIIIIIIIIGIIIIIIIIHGFHIIIIIHGIIIIHIIIIIIIIIIIIIIIHHHGIIIIIIIIIIIIIIIIIHIHIIIIIHDDDDD
@HISEQ:969:HM2KJBCX2:2:1101:13168:40783 2:N:0:ACTATGCA
ACTCGGCCAACTCCCAACTATCCCTATTAATCATTACAACAGTCCTAGAAACCAACAAATAGAACCATTGTCCTATTCCATTATTCCATGCTAATGTATTCAAGCGTATGCCTGCTTTGAACACTCTAATTTTTTCACAGTAAAAGTCCTGGTTCCCCGTCACGACCCGTAAAGGCCATGCCGCTTCGCCAGAAGGTAAAGCCCGACCACAGACAGTGCTCACCCAGAAGGCGGACCGTCCAGCCAGGCCTGAAGTTCAACTACGAGCTTTTTAACTGCAACAACTTTAATATACGCTATTGGAGCTGGAATTACCGCGGCTGCTGGCACCAGACTTGCCCTCCAA
+
DDDDDIIIIIIIHHIIIIIIIIIIIIIIIIIIIIIIIIIIIIIIIIIIIIIIIIIIHIIIIIGIIIIIIIIIHIIIIIIIIIHIIGEEFHHGIIIIIIIHHIIHHIIIIIIIIIHIIIHIHIIIIIIIIIIIIIIIIIIIIIIIIIIIIIHHHHIIIIIIIIHIIIIIIIIIIIHIIIIIIHIIIIIIIHIIIIIIIIHIIIIIIIIIIIIIIIIIIIIIIIIIIIIIIIIIIIIIIIIIIIIIHIIIIHIIHIIIHIIIIIIIIIIIIIHIIIIIIIIIIIIIIIIIIIIIHHIIIIIIIIIIIIIIIIIIIIIIIIIIIIIIIIIIIIIIIIIIIIIIIDDDDD
@HISEQ:969:HM2KJBCX2:2:1101:10384:41441 2:N:0:ACTATGCA
ACTCGGCCAACTCCCAACTATCCCTATTAATCATTACAACAGTCCTAGAAACCAACAAATAGAACCATTGTCCTATTCCATTATTCCATGCTAATGTATTCAAGCGTATGCCTGCTTTGAACACTCTAATTTTTTCACAGTAAAAGTCCTGGTTCCCCGTCACGACCCGTAAAGGCCATGCCGCTTCGCCAGAAGGTAAAGCCCGACCACAGACAGTGCTCACCCAGAAGGCGGACCGTCCAGCCAGGCCTGAAGTTCAACTACGAGCTTTTTAACTGCAACAACTTTAATATACGCTATTGGAGCTGGAATTACCGCGGCTGCTGGCACCAGACTTGCCCTCCAA
+
DCDDDIIIIIIIHIGIIIIIIIIIIIIGHHHIIIIIIIIHIIIIIHIIHIIIIIHIHIIIIIIIIIEHIIIIIHHHIIIIIIIGHHHHIIIIIIIIIIIIIHIIGIHIIHIIIIIIIIIEHH=IIIIIHIIIHIIHHHIIHIIHIGHIGGHHHHIGIIIHIIIHHIHHHIHHHHIIIHGIIIIHIIIIIHIIHHIIIIIIIIIIIHHIIIIIHIIIIIIHIIHIIIIIIIIIHIIIIIIHHHIHEIIHHIIIIIIIHIIIIHIIIIIIIIIIIIIIIIIIIIIIIIIIIIIIHHIIIIIIIIIIIIIIIIIHIIIHIIIIIIIIIIIIIIIIIIIIIIIIIDDDDD
@HISEQ:969:HM2KJBCX2:2:1101:5163:41899 2:N:0:ACTATGCA
ACTCGGCCAACTCCCAACTATCCCTATTAATCATTACGTCAATCCTAGAAACCAACAAAATAGGATCGAACGTCCTATTTCATTATTCCATGCTAATGTATTCAAGCGTTAGCTTGCTTTAAACACTCTAATTTTTTCAAAGTAACAGTCCAAATTCCCCGCAACACCAAATTAATGGCATTACGGCTCATCAGGAAGGAGGAATCAGTGAGACCAGTACATACCAGAGGCATGACCAACCTACTAACCCCGAAATTCAACTACGAGCTTTTTAACTGCAACAACTTTAATATACGCTATTGGAGCTGGAATTACCGCGGCTGCTGGCACCAGACTTGCCCTCCAA
+
DDDADIIIIIIIHHIIIIIIHIIIIIIIIIIIIIIIIHIIIIIIIIIIIIIIIIIIHIIIIHHHIIIHHHHIHIGIIIIIIIIIIIIEHIIIHHIIIIIIIIIIIIIIIIIIIIHIIIIIHIHHIIIIHIHIIIIIIIIIIIIIIIIIIIIIIIIHIHCIIIIIIIIIIIHIIIIIIIIIIIIIIIIIIIIIIIIIIIIIIIIIIIIIIIIIIIIIIIIIIIIIIIIIIIHIIIIIIIHIIIHHHHFIIIIIIIIIIIIIIIIIIIIIIIIIIIIIIIIIIIIIIIIIIIIIIIIIIIIIIIIIIIIIIIIIIIIIIIIIIIIIIIIIIIIIIIIIIIIIIDDDDD
@HISEQ:969:HM2KJBCX2:2:1101:13423:41624 2:N:0:ACTATGCA
ACTCGGCCAACTCCCAACTATCCCTATTAATCATTACGTCAATCCTAGAAACCAACAAAATAGGTTCGATCGTCCTATTTCGTTATGCCATGCTAATGTATTCAAGCGCGAGCCTGCTTTAAGCACTCTAATTTTTTCAAAGTAACAGTCCTGTTTCCCCGCAACAACAAATTAATGCCATCACGGTTCTACAAGAAGGAGGGACCAGTGAGGCCAGTGCATACCAGTGGCACGACCAACCTACTGGCCCCGAAATTCAACTACGAGCTTTTTAACTGCAACAACTTTAATATACGCTATTGGAGCTGGAATTACCGCGGCTGCTGGCACCAGACTTGCCCTCCAA
+
@0BB@00CD1ECHCFFE0FCHI@CH@HIEFH1<CCCC?GGF0<GCGE1<1<GH<1<1111<CG1<FGHF?@<1<D@H1@F1<1<<<1<<FH?1@G1HG@DEEHFDHCD<<EHCHHH@EF?FF?CIIIHHHEHHHG@GF1@FFHCHEEHHHHHFGBCG?DHFHEIH=HHG::DF9G?IGH;HHHDEHIHHHHC/HFCIIHGIG=IHIHGHG@EECG;FHFHHGCHIHHHHHI=HIHHHEHIFEHGEIHGHHHFHGHGEIIIIIHHEFGHHIIHHGFHEHIHIIIHHHHEGEEHHIIIIHIIHHHHFHGHHHHHIHIIGIIIIIIIIIIIIIIHIIIIIIGIIDCDDD
@HISEQ:969:HM2KJBCX2:2:1101:12087:42128 2:N:0:ACTATGCA
ACTCGGCCAACTCCCAACTATCCCTATTAATCATTACGTTGATCCTAGAAACCAACAAAATAGAATCGAACGTCCTATTTCATTATTCCATGCTAATGTATTCAAGCGCGTGCCTGCTTTAAACACTCTAATTTTTTCAAAGTAACAGTCCTGACTCCCCACAACATCAAATTAATGACATCATGATTCATCAGAAGGGAGAAATCAATGACATTAGTACGTACCGAAGGCACGACCGACGTATTGATCCCGAAATTCAACTACGAGCTTTTTAACTGCAACAACTTTAATATACGCTATTGGAGCTGGAATTACCGCGGCTGCTGGCACCAGACTTGCCCTCCAA
+
DDCDDIIIIIIIIIIIIIIIIIIIIIIIIIHIIIIIIIIIIIIIIIIIIIIIIIIIIIIIIIIGIIIIIIHIIHIIHIIIIIIIIIIHIIIHHIIIIIIIIHHHIIIIIIIIIIIIIIIIIIHHIIHHHIHIIIIIIIIIHIIIIIIIHIIIIIIIIIIIIIHHIIIIIIHIIIIIHIIIIIIIHIIIIIIIIIIIIIIIIIIIIHIIIIIIIIIIIIIIIIIIIIIIIIIIIIIIIIIIIIIHGIIIIIIIIIIIIIIIIIIIIIIIIIIIIIIIIIIIIIIIIIHIIIIIIIIIIIIIIIIIIIIIIIIIIIIIIIIIIIIIIIIIIIIIIIIIIIIIIDDDDD
@HISEQ:969:HM2KJBCX2:2:1101:3327:42564 2:N:0:ACTATGCA
ACTCGGCCAACTCCCAACTATCCCTATTAATCATTACGTCGATCCTAGAAACCAACAAAATAGAATCAAACGTCCTATTTCATTATTCCATGCTAATGTATTCAAGCGCGAGCTTGCTTTAAACACTCTAATTTTTTCAAAGTAACAGTCCTGATTTCCCGCGACACCAAATTAATGACATCGTGGTTCGTCAGAAGGGAGAAACCAATAATGCTAGTACGTACAAAGTACGACCGACATATTAGTCCCGAAATTCAACTACGAGCTTTTTAACTGCAACAACTTTAATATACGCTATTGGAGCTGGAATTACCGCGGCTGCTGGCACCAGACTTGCCCTCCAA
+
DDDDDIIIIIIIIIIIIIIIGIIIIIIIIIIIIIIIIIIIIIIIIIIIIHIIIIIIIIIIIIIIIIIIIIIIIIIIHIIIIIIIIIIHHHHHFHHIIHIIIHIIIIIIIIIIIHHIIIIIIIIIIIIIIIIIIIIIHIIIIIIIIIIIIIIIIIIIIIIIIIIIIIIIIIIIIIIIIIIIIIIIIIIIIIIIIIIIIIIIIIIIIIIIIIIIIIIIIIIIIIIIIIIIIIIIIIIIIIIIIIIIIIIIIIIIIIIIIIIIIIIIIIIIIIIIIIIIIIIIIIIIIIIIIIIIIIIIIIIIIIIIIIIIIIIIIIIIIIIIIIIIIIIIIIIIIIIIIIIDDDDD
@HISEQ:969:HM2KJBCX2:2:1101:5106:43345 2:N:0:ACTATGCA
ACTCGGCCAACTCCCAACTATCCCTATTAATCATTACGTCAATCCTAGAAACCAACAAAATAGGATCAACGTCCTATTTCATTATTCCATGCTAATGTATTCAAGCGCGAGCCTGCTTTAAACACTCTAATTTTTTCAAAGTAACAGTCCTGATTCCCCGCCACACCAAATGAATGACATGATGGTTCGTCAGAAGGTAGAAACCAGTAACACCAGTACGTACCTAAGGCACGACCAACGTACTGATCCCGAAATTCAACTACGAGCTTTTTAACCACAACAACTTTAATATACGCTATTGGAGCTGGAATTACCGCGGCTGCTGGCACCAGACTTGCCCTCCAA
+
DDDDDGHIIIIIIIIIIIIHIIIIIIIIIIHIIIFHIIIIIIIIIIIIIIIIIIIIGHIGHHCHHIIIHIIIIIIIHHIIIIIIIIIGIIIIHIIIHHHIHHHDHIHIIIIIIIHIHHHIHHIIIIIIIIIIIIIHIIIGHIIIIHHHIIIIHHIIIIIIIIIIHHIIIIIIIIIIIIIIIIIIIIIIHIIIIIIIIIIIIIIIIIIIIIIIIIIIIIIIIIIIIIHIIIIIIIIIIIIIIIHGIIIIIIHIIIGHIIIIIIIHIIIIIIIIIIIIIHHHHHHIIIIIIIHHHIIIIIIIIIIIIIIIIIIIIIIIIIIIIIIIIIIIIIIIIIIIIIIIDDDDD
@HISEQ:969:HM2KJBCX2:2:1101:17592:43478 2:N:0:ACTATGCA
ACTCGGCCAACTCCCAACTATCCTATTAATCATTACGTCGATCCTAGAAACCAACAAAATAGAATCAAACGTCCTATTTCATTATTCCATGCTAATGTATTCAAGCGTAAGCCTGCTTTAAACACTCTAATTTTTTCAAAGTAACAGTCCTGATTCCCCACGACACCAAATTAATGACATCGCGGTTCTTCAGAAGGTAGGAACCGATAATGCCAGTGCGTACCGAGGCACGACCAACAATTCGATCCCGAAATTCAACTACGAGCTTTTTAACTGCAACAACTTTAATATACGCTATTGGAGCTGGAATTACCGCGGCTGCTGGCACCAGACTTGCCCTCCAA
+
DDDDDICHIIIHIIIGIIHHCEHIHIIIGIIIIIIIHIIIIIIIIIHHFHIIIIGHHIEHHIEHEHHHGHIEHHHIIHFHIGHHIIIHIIIIIIIIIHHHHFHHHHIIIIIIIIIIIHHIHHIIIIIIHIHIHHIIIIIIIHIIHIHHIIIIIIHIIHIIIIIIHIHIIIHIIIIHIIIIIIIIIHIHIIIIIIHIIIIIIIIHHIIIIIIIHIIIGIIIIIIIHIIIIIIIIIIIIIIIHHEIHHHIIIIHHEIIHIHHIIIIIIIIIIIHGIIIIHIIIIIHIIIIIIIIIHIIIIIIIIIIIIIIIIIIIIIIIIIIIIHIIIIIIIIIIIIIIIIDDDDD
@HISEQ:969:HM2KJBCX2:2:1101:1832:43702 2:N:0:ACTATGCA
ACTCGGCCAACTCCCAACTATCCCTATTAATCATTACAACAGTCCTAGAAACCAACAAATAGAACCATTGTCCTATTCCATTATTCCATGCTAATGTATTCAAGCGTATGCCTGCTTTGAACACTCTAATTTTTTCACAGTAAAAGTCCTGGTTCCCCGTCACGACCCGTAAAGGCCATGCCGCTTCGCCAGAAGGTAAAGCCCGACCACAGACAGTGCTCACCCAGAAGGCGGACCGTCCAGCCAGGCCTGAAGTTCAACTACGAGCTTTTTAACTGCAACAACTTTAATATACGCTATTGGAGCTGGAATTACCGCGGCTGCTGGCACCAGACTTGCCCTCCAA
+
DDCDDIIIIIIIIIIIIIIIIIIIIIIIIIIIIIIIIIHIIIIIIIIHFHIIIIIIGIIIIIIIIIIIIIIIIIIIIIIHIIHIIGIIIHIIIIIIIHIIHIIIIIIIIIIIIHIIIIIIIIIIIIIIHIIIIIIIIIIIIIIIIHIIIIIIIIIIIIIIIIIIIIIHIIIHIIHIIIIIIIIIIIIIIIIIIIIIIIIHIIIIHIIIIIIIIIIIIIIIIIIIIIIIIIIIIIIIIIIIIIIIHIIIIIIIIIIIIIIIIIIIIIIIIIIIIIIIIIIIIIIHIIIIIHIIIIIIIIIIIIIIIIIIIIIIIIIIIIIIIIIIIHIIIIIIIIIIIIIIIDDDDD
@HISEQ:969:HM2KJBCX2:2:1101:3561:44000 2:N:0:ACTATGCA
ACTCGGCCAACTCCCAACTATCCCTATTAATCATTACGTCGATCCTAGAAACCAACGAAATAGGATCAAACGTCCTATTTCATTATTCCATGCTAATGTATTCAAGCTAATGCTTGCTTTAAACACTCTAATTTTTTCAAAGTAACAGTCCTGATTCCCCACGACACCAAATTAATGACATCATGCTTCGTCAGAAGGGAGAAACCAATTGTACCAGTTCATACCGTAGGCACGACCGATAAATTGATCCCGAAATTCAACTACGAGCTTTTTAACTGCAACAACTTTAATATACGCTATTGGAGCTGGAATTACCGCGGCTGCTGGCACCAGAGTTGCCCTCCAA
+
DBDDDIIIIHHHEHIHHIIIIIHIIIIHHIHHHIIIIHIHIIIIHIIHHIIHIHIIIIGHHHHHHHHIHHIHHFIIIIHHIIIEHGHCGHHHFEEHHIIHIIHHHHIIHGHHHIIIHHFHHGIHIGHHIHHHGHIHHHHIIIHIIIHIIHHIHHIIIIIHHHHIIHIIIHEHHIHIIHIHHIIIIIHHIHEHIHHHHFCHFIHIGIIHHFIHIIIHHHHHHGHIHHHHI=IIIIIIIIIIIIHHCIIHGIIHHIIHIIHHIIIIIIHHIIIIIIIIHGIIIIIIIIIIIGIHIIHHHHGDCIIIIIIIIIIIIIIIIIIIIIIIHHIIIIIIIIHIIHIIIDDCDD
@HISEQ:969:HM2KJBCX2:2:1101:10462:43621 2:N:0:ACTATGCA
ACTCGGCCAACTCCCAACTATCCCTATTAATCATTACGTCAATCCTAGAAACCAACAAAATAGGATCAAACGTCCTATTTCATTATTCCATGCTAATGTATTCAAGCGTTAGCCTGCTTTAAACACTCTAATTTTTTCAAAGTAACAGTCCTGTTTCCCTGCAACACCAAATTAATGACATTACAGTTCTTCAAGAAGGAGGAACCAGTAAAGCCAGTGCATACCAGAGGCACGACCAACCTACTAATCCCGAAATTCAACTACGAGCTTTTTAACTGCAACAACTTTAATATACGCTATTGGAGCTGGAATTACCGCGGCTGCTGGCACCAGACTTGCCCTCCAA
+
CDDDDIHIIIIIIIIIIIIIIIIIIIIIIIIIIIIIIIIIIIIIIGIIIHIIIIIIIGIGHIHIIIIIHIIIHIHIGHHHIIIIIIIGHHIIIIIIIHIIIIIIIHHIIIIIIIIIIIIIIIIIHIIIIHIIIIIIIIHHHHHIIIIIIIIIIIIIIIIIGIIIIIIIIIIHHHIIIIIIIHIHIHIIIIIIIIIHIIIIIIIHHIIIIIIIIIIHIIIIIIIIIIIIIIIIIIIIHHHHHHEHHIHHIHIIIIIIIIIIHHIIIIIIIIIIIIHIIGIIIIIHIIIIIIIIIIIIIIIIIIIIIIIIIIIIIIIHIIIIIIHIIIIIIIIIIIIIIIIIIDDDDD
@HISEQ:969:HM2KJBCX2:2:1101:19062:43677 2:N:0:ACTATGCA
ACTCGGCCAACTCCCAACTATCCCTATTAATCATTACGTCGATCCTAGAAACCAACAAAATAGAATCAAACGTCCTATTTCATTATTCCATGCTAATGTATTCAAGCGTAAGCCTGCTTTAAACACTCTAATTTTTTCAAAGTAACAGTCCTGATTCCCCACGACACCAAATTAATGACATCGCGGTTCTTCAGAAGGTAGGAACCGATAATACCAGTGCGTACCGAAGCACGACCAACAATTCGATCCCGAAATTCAACTACGAGCTTTTTAACTGCAACAACTTTAATATACGCTATTGGAGCTGGAATTACCGCGGCTGCTGGCACCAGACTTGCCCTCCAA
+
<0D<@G0CCG1DF1C@CEHH@@?G1<@GG?HF1<DC1<<1<EGHHIHIFHE@CE?EHHIIIHE11FC1FE@GFHCEF@?@@@CFF1G<GH11<C1HHHHHFEG@CEHHGCIHHFDGHHIIHEF@B@1HHC??1DGFH1<CHH?1DG?FG1EGGBCFFE=5EE(B8<EEH00<</CHG?:/</.?FC1/<)CHHHHD<:DH@000:CFECD<0.00FC0H@D1CG?1HE@<</<<11D<F<<100/C///CCG@G<1@GD1<F<1HCED1<1<<1<11@1<11CCHHG<<1CGDCE@HGG@HHGCD<1@FEGC<<//C<?F<D<1C11<EHEIGCHGHHGC@@?BB
@HISEQ:969:HM2KJBCX2:2:1101:18528:44723 2:N:0:ACTATGCA
ACTCGGCCAACTCCCAACTATCCCTATTAATCATTACGTCAATCCTAGAAACCAACAAAATAGGATCGAACGTCCTATTTCATTATTCCATGCTAATGTATTCAAGCGTTAGCCTGCTTTAAACACTCTAATTTTTTCAAAGTAACAGTCCTGTTTCCCTGCAACACCAAATTAATGACATTACAGTTCTTCAAGAAGGAGGAATCAGTAAAGCCAGTACACACCATTGGCACGACCAACCTACTGACCCCGAAATTCAACTACGAGCTTTTTAACTGCAACAACTTTAATATACGCTATTGGAGCTGGAATTACCGCGGCTGCTGGCACCAGACTTGCCCTCCAA
+
DDDDDIIIIIIIIIIIIIIIIIIIIIIIHIIIIIHIIIIIIIIIIIIIIIIIIIIIIIIHIIHHGFHHIIIIHII0CHHIIIGIIIIHGIIHIIHIIIIIHHIIIIHIHIHIHIIIHIIIIHIIIIIIHIIIIIIHIIIIIIIIIIHIIIIIIIIIIIIIIIIIIIIIIIHHHIIIIIIIIIIIIIIIHIIIHIIIIIIIIIIHHIIIIIIHIIIIIIIIIIIIIIIIIIIIIIIIIIIIIIIIHIIIIIIIIIIIIIIIIIIIIIIIIIIIIIIIIIIIIIIIIIIIIIIIIIIIIIIIIIIIIIIIIIIIIIIIIIIIIIIIIIIIIIIIIIIIIIIIIDDDDD
@HISEQ:969:HM2KJBCX2:2:1101:6473:45670 2:N:0:ACTATGCA
ACTCGGCCAACTCCCAACTATCCCTATTAATCATTACGTCAATCCTAGAAACCAACAAAATAGGATCGAACGTCCTATTTCATTATTCCATGCTAATGTATTCAAGCGTTAGCCTGCTTTAAACACTCTAATTTTTTCAAAGTAACAGTCCTGTTTCCCTGCAACACCAAATTAATGACATTACAGTTCTTCAGAAAGGAGGAATCAGCGAAGCCAGTGCATACCAGTGGCACGACCAACCTGCTGACCCCGAAATTCAACTACGAGCTTTTTAACTGCAACAACTTTAATATACGCTATTGGAGCTGGAATTACCGCGGCTGCTGGCACCAGACTTGCCCTCCAA
+
DBD@DHHHIIIIHHIIIIIHIIIIIIIIIIIIIIGIIIHHHIIIIIIIEGHGIIIIHIFHHHHHIIIIIH?CHHIHIHHIIIHHHIIHHHIHHEHHIIHIGIHIIIIIIIHHEHHHHHFHHIIIIIIIIIIIIIIIHHHHIIIIIIIIHIIIIHIIIIHIIIIIIIIIHIHHIIIIIIIIIIIIIIIIHIIIIIHIIIIIIIIIIIIIHIIHIIIIIIIIIIIIII=IHHIIIIIHIIIIIIIHDIIIIHHIIIIIIIIIIGIIIIHIIIIIHIHIIIIIIIIIIIIIIIIIIIIIIIHGHIIIIIIIIIIIIIIIIIIIIIIIIIIIIIIIIIIHIIIIIDDDDD
@HISEQ:969:HM2KJBCX2:2:1101:17699:45757 2:N:0:ACTATGCA
ACTCGGCCAACTCCCAACTATCCCTATTAATCATTACGTCAATCCTAGAAACCAACAAAATAGGATCAAACGTCCTATTTCATTATTCCATGCTAATGTATTCAAGCGTTAGCCTGCTTTAAACACTCTAATTTTTTCAAAGTAACAGTCCTGTTTCCCTGCAACACCAAATTAATGACATTACAGTTCTTCAGAAAGGAGGAATCAGCGAGACCAGTACGTACCAATGGCACGACCAACCTGCTGACCCCGAAATTCAACTACGAGCTTTTTAACTGCAACAACTTTAATATACGCTATTGGAGCTGGAATTACCGCGGCTGCTGGCACCAGACTTGCCCTCCAA
+
DDDDDIIIIIIIIIIIIHIIIIIIIIIIIIGIIIIIIIHIIHHHIIHIHHHIIIHIEHHHIIHHHIIIHGEHHHIHIIGIIIIIIGHHHIIIHIEHIIIHGIHHIHHHHIIIHHIIHHIIIIIIIIIIIHHIHHIIIIHHIIIIIIIHIIIIIIIIIIIIIIIIIIHHHIIHIIIIIIHHHIIIIIIIGIIIHIIIIIIIIIIHIIIIIIIIIIIIIIIIIIIIIIIIIIIIIIIIIIIIIIHFFIIIIIIIIIHIIHIIIIIIIIIIIIIIIIIIIIIIIIHIIIIIIIIIIIIIIIIIIIIIIIIIIIIIIIIIIIIIIIIIIIIIIIIIIIIIIIIIIDDDDD
@HISEQ:969:HM2KJBCX2:2:1101:14258:46048 2:N:0:ACTATGCA
ACTCGGCCAACTCCCAACTATCCCTATTAATCATTACATCGATCCTAGAAACCAACAAAATAGAATCGGATGTCCTATTTCATTATTCCATGCTAATGTATTCAAGCGTGAGCCTGCTTTAAACACTCTAATTTTTTCAAGGTAACAGTCCTAATTCCCCGTGACACCAAATTAATGTCATTACGGTTCTTTAGAAGGTGAGAAATCAATAATATCAGTACATACCAACGGCATGACCGAAACATTGATCCCGAAATTCAACTACGAGCTTTTTAACTGCAACAACTTTAATATACGCTATTGGAGCTGGAATTACCGCGGCTGCTGGCACCAGACTTGCCCTCCAA
+
D<0<<0<<CHEC11<DG<1D<11<1<<1<C11<<1<DH110DFCEHHGIEH1CGHEHIFHGIGHI1<10<C<1C1@F1C11<DGCH1C1<<11<CGHIEHEEEFHFHHHEIHEGFDGF1HGHFHEHBAFBHE8DC<CHHHH?CHGEHHIIHIHHG?<HHDFHHGGIHHHDFEGGGHE.C<CGHHHEHHHFCIIHHHCCGIHHHHG?HHHHHHHCF:?HEG@EEEFFHE??HFHHE0EEH@IIHHHAHEDHGHHHHIHH?EGHHEDHHG0IIIIGF<HHHHEHHHHHHEIHED0EG?HFEHGHHH@E@HHHHHHHHDDH?IIGHEHHEEHHHHHHHD1ECEEGD<000
@HISEQ:969:HM2KJBCX2:2:1101:20767:46144 2:N:0:ACTATGCA
ACTCGGCCAACTCCCAACTATCCCTATTAATCATTACGTCAATCCTAGAAACCAACAAAATAGGATCAAACGTCCTATTTCATTATTCCATGCTAATGTATTCAAGCCTTAGCCTGCTTTAAACACTCTAATTTTTTCAAAGTAACAGTCCTGATTTCCTGCAACACCAAATTAATGACATTACAGTTCGTCAAGAGGGAGGAATCAGTGAGATCAGTACATACCAGAGGCATGACCAACCTACTAACCCCGAAATTCAACTACGAGCTTTTTAACTGCAACAACTTTAATATACGCTATTGGAGCTGGAATTACCGCGGCTGCTGGCACCAGACTTGCCCTCCAA
+
DDDDBIHIIIIIIIIIIGIIIIIIIIHEHIHIIIIIIIIHIIIIIIIIHHIIIIIIIIIHGGG?GHHHIIHECGHHIHHHIIHHCHHGEHHIEHFIGIHECHHHHHHHIHIIHIIHHHIIIIGIIIHFH@HHIFHHFHHFHIHHIIIIIIHHHIHIHGIHIHHIIIHHIGIIIIIIIHIIHIIHHIIIIIIIIIIIIIIGII;IIIIIIIIII;IIIIIIIHIIIIHHIIIHI<IIII<HHHGGEDFIGIHIIHHEHCCEHHCHHEIIIIIIHIHIIIIIIHHHIIIIIIIHIHIIIIHHHIIIIIIIIIIIIIIIIIIIIIIIIIIIIIIIIIIIIIIIIDCCDD
@HISEQ:969:HM2KJBCX2:2:1101:6455:46563 2:N:0:ACTATGCA
ACTCGGCCAACTCCCAACTATCCCTATAATCATTACGGTGATCCTAGAAACCAACGAAATAGAATCAGTCCGTCCTATTTCATTATTCCATGCTAATGTATTCAGACGATAGTCTGCTTTAAACACTCTAATTTTTTCAAAGTAACAGTCCTGATTTCCCATCACACCAAATAAATGGCATGAAAGTTCCTCAGAAGGTAGAGATCCATCTCACCAGTGCAGACAATTAAGCCTGACCAATGGGTAGACCCCGAAGTTCAACTACGAGCTTTTTAACTGCAACAACTTTAATATACGCTATTGGAGCTGGAATTACCGCGGCTGCTGGCACCAGACTTGCCCTCCAA
+
DDDDDHIIIIIIIIIHIIIIIIIIIHIIIIIIIIIIIIIIIIIIIHIIIIIIFHIIGIHHIHIIIIIHIICHGHHHIIHHIIIIHHIIIIIIIIIHIIIIHIHHHIIIIIIHHIIHIHIIIIHIIIIIIIIIHIIHIIHIIIIIHHHHHHIIIIIIIIIIIIIIIIIIIIHHIIIIIIIIIIIIIIIIIIIIIIIIIIIIIIHIIIIIIIIIIIIIHIIIIIIIIIIIIIIIIIIIIIIIHIIIHHIIIIIIIIIIIIIIIIIIIIIIIIIIIIIIIIIIIIIIIIIIHIIIIIIIIIIIIHIIIIIIIIIIIIIIIIIIIIIIIIIIIIIIIIIIHIIIIIDDDDD
@HISEQ:969:HM2KJBCX2:2:1101:9738:46935 2:N:0:ACTATGCA
ACTCGGCCAACTCCCAACTATCCCTATTAATCATTACGTCAATCCTAGAAACCAACAAAATAGGGTCGAACGTCCTATTTCATTATTCCATGCTAATGTATTCAAGCGTTAGCTTGCTTTAAACACTCTAATTTTTTCAAAGTAACAGTCCAAATTCCCCAAAACACCAAATTAATGGCATTAAGGTTCATCAGGAAGGAGGAATCAGTGAGACCAGTACATACCAGAGGCATGACCAACCTACTAACCCCGAAATTCAACTACGAGCTTTTTAACTGCAACAACTTTAATATACGCTATTGGAGCTGGAATTACCGCGGCTGCTGGCACCAGACTTGCCCTCCAA
+
DDDDDHIIIHIIHIIHIIGIIIIIIIIIIIIIIIIIIIIGIIIIIIIIIIIIIIIIIIHIIIGHIIICHHHHHIHHIIIIHIIHIIIHHIIIHGIIHIIHIIIIIIIIIIIIIIIIIIIHIIIIIIIHIIIIIIHIIIIIIIIIIIIHHIHHHIIHEIIIIIIIHHHIIIIHHGFIIIGIIIIIIIIIIIIIIIIIIIIIIIIIIIIIIIIIIIIIIIIIIIIIIIIIIIIIIIIIIIIIIIIHFHHIIIIIIIIIIIIIIIHIIHIIIIIIIIIIIIIIIIIIIIIIIIIIHHIIIIIIIIIIIIIIIIIIIIIIIIIIIIIIIIIIIIIIIIIIIIIIIDDDDD
@HISEQ:969:HM2KJBCX2:2:1101:19682:47385 2:N:0:ACTATGCA
ACTCGGCCAACTCCCAACTATCCCTATTAATCATTACGTCAATCCTAGAAACCAACAAAATAGGATCAAACGTCCTATTTCATTATTCCATGCTAATGTATTCAAGCGTTAGCCTGCTTTAAACACTCTAATTTTTTCAAAGTAACAGTCCTGTTTCCCTGCAACACCAAATTAATGACATTACAGTTCTTCAAGAAGGAGGAACCAGTAAAGCCAGTACATACCAGAGGCACGACCAACCTACTAATCCCGAAATTCAACTACGAGCTTTTTAACTGCAACAACTTTAATATACGCTATTGGAGCTGGAATTACCGCGGCTGCTGGCACCAGACTTGCCCTCCAA
+
DDDDDHIHIHHIIHHFHHHHIIHHIIHHHHHHFHHHHHFHH=HIIIE@FHIIIICHHHHIFHHHHHHHHEHCHHIIIIH?GH@G?FFHHH@ECHHIIIIHHGHIIHHHIHIHFIIIHGHHIHAGHHIHHIHHHHHIHHHHIIIIIIHEHGIHECGHGHIHIIIIHIHHIGGHHHIIHIIIGHHGHHEHFHHIGIIIIIIHIIIGIHIIIIIIIIIIHIIHHHIIIIIIIIIIFHIGIIHHECHGCIFHHDHIHHHEHIIIIHEGHHIIIIIIIIIIHEIIIIIIHHHIIIIIHIIIIIHHGHIIIHIHHIIHIIIIIIIIIIIIIIIIIIIIHIIIIIIIIDDDDD
@HISEQ:969:HM2KJBCX2:2:1101:12405:47946 2:N:0:ACTATGCA
ACTCGGCCAACTCCCAACTATCCCTATTAATCATTACGTCAATCCTAGAAACCAACAAAATAGGATCGAACGTCCTATTTCATTATTCCATGCTAATGTATTCAAGCGTTAGCCTGCTTTAAACACTCTAATTTTTTCAAAGTAACAGTCCTGTTTCCCTGCAACACCAAATTAATGACATTACAGTTCTTCAAGAAGGAGGAATCAGTAAAGCCAGTACATACCATAGGCACGACCAACCTACTGACCCCGAAATTCAACTACGAGCTTTTTAACTGCAACAACTTTAATATACGCTATTGGAGCTGGAATTACCGCGGCTGCTGGCACCAGACTTGCCCTCCAA
+
DDDDDIIIIIIHIIIIIIIIIIIIIIIIIGIIIIIIIIIIIIIIIIIIIIIIIIIIIGGIIIIIIIHIIIIIHHIIIIHIHHIIIIIIHIIHGIIHIIIIIIHIHGIIIIIIHIIIIIIIIIIIIIIHIIIIIIIIIIIIIIIIHHGIIIIHHIIIIIHIIIIIIIHHIIIIIIIIHIHIHIIIIIIIIIIIIHIIIIIIIIIIIHIIIHHIIHIIHIIIIIIIIIIIIIIIIIIGIIHIIIHHHIHIIHIIIIIIIIIIIIIIIIIIIIIIIIHIHIIIIIIIHIIIIIIIIIIIIIIIIIIIIIHEIIIIIIIIIIIIIHIIIIIIIIIIIIIIIIIIIDDDDD
@HISEQ:969:HM2KJBCX2:2:1101:16389:47550 2:N:0:ACTATGCA
ACTCGGCCAACTCCCAACTATCCCTATTAATCATTACATCGATCCTAGAAACCAACAAAATAGAATCGGATGTCCTATTTCATTATTCCATGCTAATGTATTCAAGCGTGAGCCTGCTTTAAACACTCTAATTTTTTCAAGGTAACAGTCCTAATTCCCCGTGACACCAAATTAATGGCATTACGGTTCTTTAGAAGGTGAGAAATCAATAATATCAGTACATACCAACGGCATGACCGAAACATTGATCCCGAAATTCAACTACGAGCTTTTTAACTGCAACAACTTTAATATACGCTATTGGAGCTGGAATTACCGCGGCTGCTGGCACCAGACTTGCCCTCCAA
+
DDDDDIIHIIIIHIIIIIIIIIIIH?HHGGHIIHIIIIIHIIIICHHHEEEHHHHIIIIHHF??HHGHHHHDHIIIIHHHHHHHFHHCGEHHEHHGHHHGHHIIHIHHHIIIHHHFHHHHIIIIIIHHHGIIIIIIIGIIIHHHIIIIHIIHHHHHHIIHIIHIIIIHIIIIIIHIIHIIIIHHCIIHIHHHIIIHHIIHHHIIHHIIIIIIIIIIIIIIIHFIIIIIIIHIIIIIIHIIIIHIHGIIHIIIIIIIIIIIIIIIIIIIIHIIIIIIIIIIIIIIIIIIIIIIIIIIIIHIIIIIIIHHGHIIIIIIIIIIIIIHIIIIIIIIIIIIIIIIIIDDDDD
@HISEQ:969:HM2KJBCX2:2:1101:6116:47946 2:N:0:ACTATGCA
ACTCGGCCAACTCCCAACTATCCCTATTAATCATTACGGTGATCCTAGAAACCAACAAAATAGAACCATGCCGTCCTATTCTATTATTCCATGCTAATGTATTCGAGCAAAAATGCCTGCTTTAAACACTCTAATTTTTTCAAGGTAAAGGTCCTGGATCCGCAAGACACCCAATTAAGGACATCAAGTTTCTCCAGAAGGTGAGAAATCAACAGCGACAGTTCATACCCCTTAAGGCATGACCATCACGTCAATCCCGAAATTCAACTACGAGCTTTTTAACTGCAACAACTTTAATATACGCTATTGGAGCTGGAATTACCGCGGCTGCTGGCACCAGACTTGCCCTCCAA
+
DDDDDIIIIHIGHIIIIIIIIIIIHIIIIIHGIIIIHIHIIGIIHIIIIIIHIIIIIIGGHHIIIIIIIIIGIHIIHIFHCEHHIIHHCGHIIIIGHIHHIGHHIHIHHEHHHIIIIHIIIIIHIIIIIIIIIIHIGIHHIIIIIIHHHIIHHHHHHHHIHIIIIIIHIIIIIIIIIIHIHHIIIIIIHFHHHGIIHGIIHIIIIIHIHIIHHHIIHIIIHIIIGIIIIIHIIIIIIIHGIIHHIIIIIIIHIIIIIHEIIIGIIIIIHFHHIIIHIIHIIIIGIIIIIIIIHIHIIIIHHIIIHGHIIIIIIIIIIIIHIIIIHIIIIIIIIHIIIIIIIHHHIIIIDDDDC
@HISEQ:969:HM2KJBCX2:2:1101:7604:48294 2:N:0:ACTATGCA
ACTCGGCCAACTCCCAACTATCCCTATTAATCATTACGTCGATCCTAGAAACCAACAAAATAGAATCAAACGTCCTATTTCATTATTCCATGCTAATGTATTCAAGCGTAAGCCTGCTTTAAACACTCTAATTTTTTCAAAGTAACAGTCCTGATTCCCCACGACACCAAATTAATGACATCGCGGTTCTTCAGAAGGTAGGAACCGATAATGCCAGTGCGTACCGAGGCACGACCAACAATTCGATCCCGAAATTCAACTACGAGCTTTTTAACTGCAACAACTTTAATATACGCTATTGGAGCTGGAATTACCGCGGCTGCTGGCACCAGACTTGCCCTCCAA
+
DDDDDIIIIIIIIIIIIIHIHIIIIIIIIIIIIIIIIIIIHIIIIIIIGIIIIHIIHIIIIIIHIIIIIIIIHIIIIIIIIIIIIIIIIIIIIIGGHHHIIIIIIIIIIHIIHIHHIIIIIIIIIIIIIIIIIIIIIIIIIIHHIIIHHIHIIIIIIHIIIIIIIIIIHIIIIIIIHHIIIIIIHIEIIIIIIIIIIIIIIIHIIIIIIIIIIIIIIIIIIIIIIIIIIIIIIIIIIIIIIHGHIIIIIIIIIIIIIIIIIHIIIIIHIIIIIIIIIIIIIIHGIIIIIIIIIIIIIIIIIIIIIIIIIIIIIIIIIIIIIIIIIIIIIIIIIIIIIIIIDDDDD
@HISEQ:969:HM2KJBCX2:2:1101:10429:48953 2:N:0:ACTATGCA
ACTCGGCCAACTCCCAACTATCCCTATTAATCATTACGTTGATCCTAGAAACCAACGAAATAGAACCAAGCCGTCCTATTTCATTATTCCATGCTAATATATTCAGACGTTAGCCTGCTTTAAACACTCTAATTTTTTCAAAGTAATAGTCCTGATTTCCAATCACACCAAATAAATGGCATGAAAGTTCCTCAGAAGGTAGAGATTTATCTCACCAGTACAGACAATTAAGCCTGACCAATGGGTAAACCCCGAAGTTCAACAACGAGCTTTTTAACTGCAACAACTTTAATATACGCTATTGGAGCTGGAATTACCGCGGCTGCTGGCACCAGACTTGCCCTCCAA
+
D<<0<@@@E1D<C@1F@C11<11D1C@CHEHHII?11<1<<1<C@FFF11<<<<@G@@G01D1CG11<1<<1?CED011<F@@@?<D111<<11C1<E@<?EHCG6<EF1EFC1CH@A1HHHHF/HGHGFEHHHGHACGF@EEIHHHHE@?FFEHEHDH8?HFIIIHHHH@HEGFC<<C?HHGIIHHF<FEFF@C@E@HHF@C?IFHF@GHECCCGEHHEHF<IHEIHGHIHEHHGHCIIFHIGHGDEC/?HGEIHHGD?FHGIHDHHHEIIHHHD<CC1EHHHGEGIHIEHGIHGDHEEEIIHHEIIHGEEGHHECDCCIIHHFGHG@EIIHHEHHHG=CCHD@@D?
@HISEQ:969:HM2KJBCX2:2:1101:16114:49105 2:N:0:ACTATGCA
ACTCGGCCAACTCCCAACTATCCCTATTAATCATTACGGCGACTCTAGAAACCAACAAAATAGAACTGCACGTCCTATTTTATTATGCCATGCTAATGTATTTGGGCATAGGCCTGCTTTGAACACTCTAATTTTCTCAAGGTAAACGTCCTGGTTCCCCAACACACCCAGTAAAGGGCATACTGGCTCACCAAGAAAGAGAACACGCCCAGACAGTACACACTGTGAGGTGGACTGCCCAGCCACATTCGAAGTTCAACTACGAGCTTTTTAACTGCAACAACTTTAATATACGCTATTGGAGCTGGAATTACCGCAGCTGCTGGCACCAGACTTGCCCTCCAA
+
DCDAACHIDHIIIIIHHIHHIIIIIHHHEHIIIIIGHGHIHHIHIIIIIIHHIHEH1?FHICEHCHHHIHEHHIHG?FHHHEEEHHHEG1C?HGHIHHHHIIHIHHHHHIIGHIHIHFGHGBFGFHGGGHIIIIHHIGHHFIHHHIIIIHHIHHEHCGFDFGHHHGIHHIIIIIIII;IIIHHIIIIIIIIIIIIIIHIIHIHGHHIHHIHHFCHHHHIIGIIHIIIIIHEHIIIIIIIIIIHHHFIIIIHHIIIIIIIIIIIHHIIIIIIHIIIIIIIIIIIHIIIHIIIIIIIIIIIIIIIIIIHIIIIIIIIIIIIIIIIIIIIIIIIIIIIIIIHHDDDDD
@HISEQ:969:HM2KJBCX2:2:1101:10665:49531 2:N:0:ACTATGCA
ACTCGGCCAACTCCCAACTATCCCTATTAATCATTACGGTGATCCTAGAAACCAACAAAATAGAACCATGCCGTCCTATTCTATTATTCCATGCTAATGTATTCGAGCAAAAATGCCTGCTTTAAACACTCTATTTTTTTCAAGGTAAAGGTCCTGGATCCGCAAGACACCCAATAAAGGACATCAAGTTTCTCCAGAAGGTGAGAAATCAACAGTAACAGTTCATACCCCTTAAGGCATGACCATCACGTCAATCCCGAAATTCAACTACGAGCTTTTTAACTGCAACAACTTTAATATACGCTATTGGAGCTGGAATTACCGCGGCTGCTGGCACCAGACTTGCCCTCCAA
+
DBDDDHHIIIHHIIIIIIIIHGHIIIIIHIIIIGIHHHHIIIIIHHIIIIIGHIHHCHIGHH@EFCGGHHIHCHD?@HHHHHHIHIEHHHIIIIGCEGHCGCFGHIIIIIIIIIIHGHHHGIFHHHIIIHGHHHIIHIHIHIHIIIHIHFHHIEHIIIHIIHHHIIIIIHHHHIIHEIIIIIIHHGHHIIHHHIIHGIIHIIIIIHIIIIHHGIHHHFII<HIHIIIIGIHIIIIIIHIIIHHHHHHIIHFDHHHIIHEHIIIIHHHHDIIIIIIIIIIIIIIIIIIIIHIIIIIIIIIGIGIIHIHIIIIIIIIIIIIIIIIIIIIIIIIIIHIIIIIHIIIIIIIIDDDDD
@HISEQ:969:HM2KJBCX2:2:1101:1739:50498 2:N:0:ACTATGCA
ACTCGGCCAACTCCCAACTATCCCTATTAATCATTACGTCAATCCTAGAAACCAACAAAATAGGTTTGAACGTCCTATTTCATTATTCCATGCTAATGTATTCAAGCGTTAGCCTGCTTTAAACACTCTAATTTTTTCAAAGTAACAGTCCTGTTTCCCTGCAACACCAAATTAATGACATTACAGTTCTTCAGAAAGGAGGAATCAGCGAAACCAGTTCATACCAGTGGCACGACCAACCTGCTGACCCCGAAATTCAACTACGAGCTTTTTAACTGCAACAACTTTAATATACGCTATTGGAGCTGGAATTACCGCGGCTGCTGGCACCAGACTTGCCCTCCAA
+
@DD@0C0DDGEHIIHHIIIIHFHHIHHIIIIEHEFEG@DEEHHEH?GFCHEHIHFDEFHFHE11DGCE1DFE1<@=@G@@GCDCHHC1C11<1D1DGHDGHC@GH5<CGE@><GGEEAEGFB86<<<CBGF@HFGH<@1F@E?IHGIIHHEHHDGEC0HHDEGGED6CCHGHHHHF8HEEF/G<CH:FCHHHHGHHE:F@<DD0%EH:G)HEGCDF%EECGEHFHCGHHHHE/EC<1GCHHCCD<C/GHDHGHIHIHHHIHIIHIHHHIHIIIHEHHFIIHHHIHHHHHHHHHHHIIIHHHEHFIIIIIIIIIIIIIHIIIHHHHIGHHIHEHIIIHHIHIBBBDD
@HISEQ:969:HM2KJBCX2:2:1101:11097:50686 2:N:0:ACTATGCA
ACTCGGCCAACTCCCAACTATCCCTATTAATCATTACGTCAATCCTAGAAACCAACAAAATAGGATCGAACGTCCTATTTCATTATTCCATGCTAATGTATTCAAGCGTTAGCCTGCTTTAAACACTCTAATTTTTTCAAAGTAACAGTCCTGTTTCCCTGCAACACCAAATTAATGACATTACAGTTCTTCAGAAAGGAGGAATCAGCGAAGCCAGTGCATACCAGTGGCACGACCAACCTGCTGACCCCGAAATTCAACTACGAGCTTTTTAACTGCAACAACTTTAATATACGCTATTGGAGCTGGAATTACCGCGGCTGCTGGCACCAGACTTGCCCTCC
+
DDDA@CGEHEEHHIFH1DC@11CCGHGHH@<<FEEHI1CEEDHHIFF?CCEEGHHHEH?CGHCHCFHC@EHHHHHHHHEHHHCHHHE@C<C1GHHIHHHHC<HHEDEGGEHIC?CFE@1FGEHIIGHFG?CGHI@HHGIIIHHCFGHEHHB9<C<1HHHIHHFHHFE@CC@F@G@HFGEE@GGHHFF/ECC?EIHHIHF?G<C<<@E0C<<1E@@CHH@C<<<1@G<1EHE<<1</@D<<11DEEIHDH?G<D1<<@HCE<0<HD<<<F1CF<@HG@H@IHD<<<<@F<<1<0CCCC<FCGEHEH@FH<<C<CHF/FC1<1@E1G@CGCG@C<D1GCC?D<@DD
@HISEQ:969:HM2KJBCX2:2:1101:16700:50745 2:N:0:ACTATGCA
ACTCGGCCAACTCCCAACTATCCCTATTAATCATTACGTCGATCCTAGAAACCAACAAAATAGAATCAAACGTCCTATTTCATTATTCCATGCTAATGTATTCAAGCGTGAGCCTGCTTTAAACACTCTAATTTTTTCAAAGTAACAGTCCTGATTCCCCACAACACCAAATAAATGACATCATGGTTCGTCAGAAGGGAGAAACCAACAATACCAGTACGTACCGAGGCACGACCGACATGATGGTCCCGAAATTCAACTACGAGCTTTTTAACTGCAGCAACTTTAATATACGCTATTGGAGCTGGAATTACCGCGGCTGCTGGCACCAGACTTGCCCTCCAA
+
DDDCDIIIIGHIIIIIIIIIHGHIIGIIHIIIIIIIIIHIIIIIIIIIHCHIIIIIIHIHIIHEHHIIIIHIGIIIHIIIHHIIIHIIGIGHEEHIHHHHHHHIIIIIIIIHIIHIIHIIIHHIIIEHHHIHIIHIIHIIIIIIHIIIIIIIIIIIIGHIIIIHGHIIIHIIIIIIIHHIIIIIIIIIIIIIIIIIIIIIIIIIIIIIIIIHIIIIIIIIIIIIIIIIIHHIIHIIIIIIIIIIIIIIIIIIIIIIHHHIIIIIIIIIIIIIIIIIIIIIGIIIIIIIIIIIIHIIIIIIIIIIIIIIIIIIIIIIIIIIIIIIIIIIIIIIIIIIIIIIDDDDD
@HISEQ:969:HM2KJBCX2:2:1101:2678:51176 2:N:0:ACTATGCA
ACTCGGCCAACTCCCAACTATCCCTATTAATCATTACGGTGGTCCTAGAAACCAACAAAATAGAATCATCCGTCCTATTTTATTATTCCATGCTAATGTATTCAAGCAAAATGCCTGCTTTAAACACTCTAATTTTTTCAAAGTAAAGGTCCTGGTTCCCCGCGGCACCCAATTAAGGACATCGCGGTTCTCCAGAAGGTGAGAAATTGACTACACCAGTTCATACCCCTTAAGGCACGACCGATGTGTCAATCCCGAAATTCAACTACGAGCTTTTTAACTGCAACAACTTTAATATACGCTATTGGAGCTGGAATTACCGCGGCTGCTGGCACCAGACTTGCCCTCCAA
+
CDDCDIIIIIIIIIIIHIIIIIHHIIIIIIIIIHIIIIIIIIIIIIIHIIIIIHIIIIIHIIHHIIIIIIIIIHIIIIIIHIIIIIIIIHCGHIHHIIIIIHHIIIIIIHIIIGIIIHHEHHHIIIIIIIIIIIHIHGIIIIHIIHIIHIIHHIIIHIIIHHIIIHHEGIIIIHIIIHIIIIIIHICIIIIIIIIIIIHHIIIIIIIIIIIIIHEFIIIIIIIIHIIIIIIIIIIIIIIHIIIIIIIIIHIIHIIIIIIIIIIIIIIIIHIHIIHHIIIIIIIIIIIIHIIHIIIIIIIHIIIIHIIIIIIIIIIIIHIIIIIIIIIIIIIIIIIIIIIIIIIIIIDDDDD
@HISEQ:969:HM2KJBCX2:2:1101:15971:51199 2:N:0:ACTATGCA
ACTCGGCCAACTCCCAACTATCCCTATTAATCATTACGGTGATCCTAGAAACCAACGAAATAGAATCAGTCCGTCCTATTTCATTATTCCATGCTAATGTATTCAGACGTTAGCCTGCTTTAAACACTCTAATTTTTTCAAAGTAACAGTCCTGATTTCCAATCACACCAAATTAATGACATGAAAGTTCCTCAGAAGGTAGAGATTTATCTCACCAGTACAGACAATTAAGCCTGACCAATGGGTAAACCCCGAAGTTCAACTACGAGCTTTTTAACTGCAACAACTTTAATATACGCTATTGGAGCTGGAATTACCGCGGCTGCTGGCACCAGACTTGCCCTCCAA
+
DDDDCIGIIIIGHIIIIIHIHIIIIIIIHIIIIIIIIIIIIGFHHIIIHIIIHIIIIIIIIIIHHIHEGHIHHIIGHIHFHI?HHGIIG1CGGHHIIIIIIIHHIIIIIIIIGHIIIIIIIHIIHHHIIIIHEHHHIIIICHIIIIIIIHIIHIIIIIHHIIHIIIIIIIIIIIIIIIIIIGIIIIIIHIIIIIIIIIIIIIIIIIIIIIIIIIIIIIIIIIIIIIIIIIIHIIIIIIIHGIHHFFDIIIIIIIIIIIHIIIIIIIIIIIIIIIIIIIIIIIIHIIIHHIIIIIIIIIIIIHIIIIIIIIIIIIIIIIHIIIIIIIIIIIIIIIIIIIIIIIIDDDDD
@HISEQ:969:HM2KJBCX2:2:1101:8147:51075 2:N:0:ACTATGCA
ACTCGGCCAACTCCCAACTATCCCTATTAATCATTACTCATTTCCCAAAAAACCAACAAAATTCGAGATACGAGTCCTAAATTATTATTCCATGCTAATGTATTCATAACTTTCAGCCTGCTTTAAACACTCTAATTTTTTCAAAGTAAAGGTCCTGGATTGCGAACCCAACCCAGTAAAGGGCAGGAACGTTCTCCAGGAAGATGGTAAGCGCGCATCGGCACTCACACACGATACCGTGGCGGGCCAAGCGCACTATACCAGAAATCCAACTACGAGCTTTTTAACTGCAACAACTTTAATATACGCTATTGGAGCTGGAATTACCGCGGCTGCTGGCACCAGACTTGCCCTCCAA
+
DDDDDIIIIIIIIIIIIIIIIIIIIIHGIHIIIIIIHIIIIIIIIIIIIIIHGHHIIIIIIIIIIIGIIIIIIHE?HIHHIIIIIIIIIIHHHFHHIIIHIDHHIIIGIIHIHIIIIIIIIIIIIIIHHIIIIIIIIIHIIGIIIIIIIIHIIIIHIHGHIIGIIIHIIHHGIIIIIIIIHHHHIIHIIIIIHIIGIIIIIIIIIIIIIIIIIIIIIIIIIIIIHIIIIIIIIIIIIIIIIIIIIIGIIIIIIIHGIIIIHIIHIIIIIIIIIIIIIIIIIIHIIIIIIIIIIIIIIIIIIIHIHIIIIIIIIIIIIIIIIIIIHIIIIIIIIIIIIIIIIIIIIIIIIIIIIDDDDD
@HISEQ:969:HM2KJBCX2:2:1101:11142:51753 2:N:0:ACTATGCA
ACTCGGCCAACTCCCAACTATCCCTATTAATCATTACGTCAATCCTAGAAACCAACAAAATAGGATCGAACGTCCTATTTCATTATTCCATGCTAATGTATTCAAGCGTTAGCCTGCTTTAAACACTCTAATTTTTTCAAAGTAACAGTCCTGTTTCCCTGCAACACCAAATTAATGACATTACAGTTCTTCAAGAAGGAGGAATCAGTAAAGCCAGTACATACCATAGGCACGACCAACCTACTGACCCCGAAATTCAACTACGAGCTTTTTAACTGCAACAACTTTAATATACGCTATTGGAGCTGGAATTACCGCGGCTGCTGGCACCAGACTTGCCCTCCAA
+
DDDDDGHIIIIIIHIIIIIIIHIIIIIHIIIIIIIIIGIIIIIIIIIIGHIIIIIIGHIHIIHIIIIIIIHGHIIIHIIIIGHHIHIHHHHHIIHIIIIIIGIIIGHIHHIIHIIIIIIIIIIIIIIIIIIIIIIIIIIIIIIIIIIIIIIIHIIHIIIIIIIIIHHHIHHHIIIIIIIIIIIIIIIIIIIIIIIIIIIIIIIIIIIIIIIIIIIIIIIIIIII<IIIIHIIIIIIIHHIIIHHHIIIIIIIIIIIIIIIIIIIIIIIIIIIIHHIIIIIIIIIIIHIIIIIIIIIIIIIIIIIIIIIIIIIIIIIIIIIIIIIIIIIIIIIHIIIIIIIIDDDDD
@HISEQ:969:HM2KJBCX2:2:1101:14921:51775 2:N:0:ACTATGCA
ACTCGGCCAACTCCCAACTATCCCTATTAATCATTACGGTGATCCTAGAAACCAACGAAATAGAACCAATCCGTCCTATTTCATTATTCCATGCTAATGTATTCAGACGTTAGCCTGCTTTAAACACTCTAATTTTTTCAAAGTAACAGTCCTGATTTCCTATCACACCAACTAAATGGCATGAAAGTTCCTCAGAAGGTAGAGATTTATCTCACCAGTACAGACAATTAAGCCTGACCAATGGGTAAACCCCGAAGTTCAACTACGAGCTTTTTAACTGCAACAACTTTAATATACGCTATTGGAGCTGGAATTACCGCGGCTGCTGGCACCAGACTTGCCCTCCAA
+
DDDDDHIIIIIIIIIIIIIIGIIIIIIIIIIHIIIIIIIIIIIIIIIIIIIIIIIIHIIIIIHIGHIIIIIIIIIIIHIIIFHIIGIIHIIIHIHIHIIIIIIIIHIIIIIHIIIIIHIIIIIIIIGIIHIHHIIIHHIIIIHIIIIIIIIIIIIIIIIIIIHIIIIIIIIIIIIIIIIIIIIIIIIIIIIIIIIIIIIIIIIIIIIIIIIIIIIIIIIIIIIIIIIIIIIIIIIIIIIIIIIIIHGIIIIIIIIIIIIIIIIIIIIIIIIIIIIIIIIIIIIIIIIIIIIIIIIIIIIIIIIIIIIIIIIIIIIIIIIIIIIIIIIIIIIIIIIIIIIIIIIDDDDD
@HISEQ:969:HM2KJBCX2:2:1101:7431:52321 2:N:0:ACTATGCA
ACTCGGCCAACTCCCAACTATCCCTATTAATCATTACATCGATCCTAGAAACCAACAAAATAGAATCGGATGTCCTATTTCATTATTCCATGCTAATGTATTCAAGCGTGAGCCTGCTTTAAACACTCTAATTTTTTCAAGGTAACAGTCCTAATTCCCCGTGACACCAAATTAATGGCATTACGGTTCTTTAGAAGGTGAGAAATCAATAATATCAGTACATACCAACGGCATGACCGAAACATTGATCCCGAAATTCAACTACGAGCTTTTTAACTGCAACAACTTTAATATACGCTATTGGAGCTGGAATTACCGCGGCTGCTGGCACCAGACTTGCCCTCCAA
+
BDDDDIHIHHIIHIIIIIIIIIHIIIIIIIIIIIIIIHIGHHHHIIIIIIHIHHIIEHIIIIIIIIIIHHIIIIIIHHIIGHHIIII?GHHEHIIIIIIIIIIIIHIHHHEDGIHIIHHIIIIIIIIHHHIIIIIIIHHIIIIIIIIIIHIIIIIIHIHHIHIIHIIHIIIIIIIIIIGIIIIIHHIIHIIIIIIIIIIIIIIIIIIIIIIIIIIIHIHHHIIHIIIIIIIIIIIIIIIIIIIIHFIIIGIGIIIIIIIIIIIIIIIIIIIIIIIHIIIIIIIIIIIIH@IIIIIIIIIIIHIIIIIIIIIIIIIIIIIIIIIIIIIIIIIIIIIIIIIIIIDDDDD
@HISEQ:969:HM2KJBCX2:2:1101:12837:52731 2:N:0:ACTATGCA
ACTCGGCCAACTCCCAACTATCCCTTTAATCATTACGGTGATCCTAGAAACCAACAAAATAGAACCATGCCGTCCTATTCTATTATTCCATGCTAATGTATTCGAGCAAAAATGCCTGCTTTAAACACTCTAATTTTTTCAAGGTAAAGGTCCTGGATCCGCAAGACACCCAATAAAGGACATCAAGTTTCTCCAGAAGGTGAGAAATCAACAGTAACAGTTCATACCCCTTAAGGCATGACCATCACGTCAATCCCGAAATTCAACTACGAGCTTTTTAACTGCAACAACTTTAATATACGCTATTGGAGCTGGAATTACCGCGGCTGCTGGCACCAGACTTGCCCTCCAA
+
DDD@<0C@FECGIHIIIIIHHCHHHFHEFHE?EHEE1CH<1<<GHH?HHH1<1DC1CFG?G1EHHHHHE@GHGDHHIEHF@GHHHHHHIHHIHIFGCGF@GCGG@?EHH@<HEGHHEG@CHHGEFHHFGCHGBGHHHHH@FEHEHHGH?7CGCHGEDDED@D<E7<G@0FHHE6HEHF@IHHGHEHIGEFEFHHHIHHFG:IIHGIHEHHFHG?IIHFG7CEA@GFFHCG@EHIIGIGHGIIHGFCH@HHCGIIIIIIHIIIIIIIIIIHIIIIIIIIIIIIIIIIIIIIIIIIIIIIHIHIIIIIIIIIIIIIIIIIIIIIIIIIIIIIIIIIIIIIIIIIIIIIIDDDDD
@HISEQ:969:HM2KJBCX2:2:1101:16018:53342 2:N:0:ACTATGCA
ACTCGGCCAACTCCCAACTATCCCTATTAATCATTACGTCAATCCTAGAAACCAACAAAATAGGATCAAACGTCCTATTTCATTATTCCATGCTAATGTATTCAAGCGTTAGCCTGCTTTAAACACTCTAATTTTTTCAAAGTAACAGTCCTGTTTCCCTGCAACACCAAATTAATGACATTACAGTTCTTCAAGAAGGAGGAACCAGTAAAGCCAGTACATACCAGAGGCACGACCAACTTACTAATCCCGAAATTCAACTACGAGCTTTTTAACTGCAACAACTTTAATATACGCTATTGGAGCTGGAATTACCGCGGCTGCTGGCACCAGACTTGCCCTCCAA
+
DDDDDIHIIIIIIIIIIIIIIIIIIIIIIIIIIIIIIIIIIIIIIIGIIGIIIIIHIIIIHHHIHIHIIIHHIHHIIIIIIIIIIIHHIIIIIIIIIIIIIIIIIIHHIIIIIIIIIIIHHIIIIIIIIIIIIIIIIIIIIIIIIIIIIIHIIIHIIIIIIIIIIIHIIIHIHIIIIIIIIIIIIIIIIIIIIIIIIIIHIIIIIHHIIIIIIIIIIIIIIIIIIIIIIIIIIIIIIIIIIIIHIIIIIIIIIIIHHHIIIHHHIIIIIIIIIIIIIIIIIIIIIHIIIIIIIIIIIHIHHIIIIIIIIIIIIIIIIHIIIIIIIIIIIIIIIIIIIIIIIDDDDD
@HISEQ:969:HM2KJBCX2:2:1101:17732:53944 2:N:0:ACTATGCA
ACTCGGCCAACTCCCAACTATCCCTATTAATCATTACGTCAATCCTAGAAACCAACAAAATAGGATCAAACGTCCTATTTCATTATTCCATGCTAATGTATTCAAGCGTTAGCCTGCTTTAAACACTCTAATTTTTTCAAAGTAACAGTCCTGTTTCCCTGCAACACCAAATTAATGACATTACAGTTCTTCAAGAAGGAGGAACCAGTAAAGCCAGTACATACCAGAGGCACGACCAACTTACTAATCCCGAAATTCAACTACGAGCTTTTTAACTGCAACAACTTTAATATACGCTATTGGAGCTGGAATTACCGCGGCTGCTGGCACCAGACTTGCCCTCCAA
+
DDDDCIIIIIIIIIIIIIIIIIIIIIIIIIIIIIIIIHIIIIIIIIIIIIHIIIIIIIIIIIHHHHIIIIIIIIIIIIIIIIIIIIIIIIIIIIHHIIIIIIIIIHHIIIIIIIIIIIIIIIIIIIIIIIIIIIIIIIIIIIIIIIIIIIIIIIIIIIIIIIIIIHIHIIIIIIIIIIIIIIIIIIIIIIIIHIIHIIIIIIIIIIIIIIIIIIIIIIIGIIIIIIIIIIIIIIIIIIHIIIIIHIIIIIIIIIIIIIHHGIIIIIIIIIIIIIIIIIIIIIIIIIHIIIIIIIIIIIIIHIIIIIIIIIIIIIIIIIIIIIIIIIIIIIIIIIIIIIIIIDDDDD
@HISEQ:969:HM2KJBCX2:2:1101:8714:53847 2:N:0:ACTATGCA
ACTCGGCCAACTCCCAACTATCCCTATTAATCATTACGTCAATCCTAGAAACCAACAAAATAGGATCAACGTCCTATTTCATTATTCCATGCTAGTGTATTCAAGCGCGAGCCTGCTTTAAACACTCTAATTTTTTCAAAGTAACAGTCCTGATTCCCCGCCACACCAAATGAATGACATGATGGTTCGTCAGAAGGTAGAAACCAGTAACACCAGTACGTACCTAAGGCACGATCAACGTACTGATCCCGAAATTCAACTACGAGCTTTTTAACTGCAACAACTTTAATATACGCTATTGGAGCTGGAATTACCGCGGCTGCTGGCACCAGACTTGCCCTCCAA
+
DDDDDIIIIIIIIIHIIIIIIIIIIIIIIIIIIIIIIIIIHIIIIIIIIIIIFHIIIIIIIIIIIIIIHHIIGIIIIIIIIIIIIIIGIIIGHI1IHIIHIIHIIIHIIIIIIIIHIHIIIHIIIIIIIHIIIIIIIIIIIIIIIHIIIHHIHHCIIIHIIIIIIIIIIIHIIIIIIIHIIHIIIIIIIHIIIIIIIIIIIIIIIIIIIHIIIIIIIIIIIIIIIIIIIIIIIIIIIIIIIIIIIIIIIIIIIHHIIIIIIIIIIIIIIIIIIIIIIIIIIIIIIIIIIIIIIIIIIHHHIIIIIIIIIIIIIIIIIIIIIIIIIIIIIIIIIIIIIIIIDDDDD
@HISEQ:969:HM2KJBCX2:2:1101:8941:54734 2:N:0:ACTATGCA
ACTCGGCCAACTCCCAACTATCCCTATTAATCATTACGGTGATCCTAGAAACCAACAAAATAGAACCATGCCGTCATATTTTATTATTCCATGCTAATCTATTCAAGCACAAGCCTGCTTTAAGCACTCTAATTTTTTCAAGGTAATAGCTCTGCTTCCCCAACGCACTAACTTAATAGCATGCTGGTTATTCAGAAGGTAGGAATTCATCAGGCCAGTGCGGACAGTGAAGCCCGACCAACCGACAAACTCCGAAATTCAACTACGAGCTTTTTAACTGCAACAACTTTAATATACGCTATTGGAGCTGGAATTACCGCGGCTGCTGGCACCAGACTTGCCCTCCAA
+
DDDDDIHIIIHIHIIHIIIIIIHHIIIIIIIIIIIIIIIIIHHHHHHIIIIIIIIIIIIIIIHHHIIIIIIIIIIIIIIIIIIIIIIHIHHHHHHGHGIHIIHIIHGIIIIIGHFHHGHIHHHIHHHHIHHIIIIHIIIIIHHHIIIIHIHIIIIHHIIIIIHIIHHIIHHIIHIIIIIIIIIIIIIIIIIHIIIIIIIIIIIIIIIIIIIIIIIIIIIIIIIIIIIIIIHHIHIHIIIIIIIIHHGHGIHIIIIIIIIHIHIIIIIIIIIIIIIIIIIIIIIIIIIIIIIIIIIHHIIIIIIIIIIIIIIIIIIIIIIIIIIIIIIIIIIIIIIIIIIIHIIDDDDD
@HISEQ:969:HM2KJBCX2:2:1101:12860:55155 2:N:0:ACTATGCA
ACTCGGCCAACTCCCAACTATCCCTATTAATCATTACGTCAATCCTAGAAACCAACAAAATAGGATCGAACGTCCTATTTCATTATTCCATGCTAATGTATTCAAGCGTTAGCTTGCTTTAAACACTCTAATTTTTTCAAAGTAACAGTCCAAATTCCCCAAAACACCAAATTAATGGCATTAAGGTTCATCAGGAAGGAGGAATCAGTGAGACCAGTACATACCAGAGGCATGACCAACCTACTAACCCCGAAATTCAACTACGAGCTTTTTAACTGCAACAACTTTAATATACGCTATTGGAGCTGGAATTACCGCGGCTGCTGGCACCAGACTTGCCCTCCAA
+
DDDDDIIIIIIIIIIIIIIIIIIIIIIIIIIHIIIIIIIIIIIIIIIIIIIHIHIIIIIIIHHIIIIIIIIIIHIIIIIIIIIIIIIHCHHHIIIIIIIIIIIIIIIIIIIIIIIIIIIIIIHIIIIIIIIIIIIIIIIIIIIIIIIIIIIIIHIIHHIIIIIHIIIHIIIIIIIIHIIIIIIIIIIIIIIIIIHIIIIIIIIIIIIIIIIHIIIIIIIIIIIIIIIIIIIIIIIIIIIIIIIHHHHIIIIIIIIIIIIHHIIIIIIIIIIIIIIIIIIIIIIIIIIIIIIIIIIIIIIIHIIIIIIIIIIIIIIIIIIIIIIIIIIIIIIIIIIIIIIIIDDDDD
@HISEQ:969:HM2KJBCX2:2:1101:7588:55723 2:N:0:ACTATGCA
ACTCGGCCAACTCCCAACTATCCCTATTAATCATTACGTCAATCCTAGAAACCAACAAAATAGGATCGAACGTCCTATTTCATTATTCCATGCTAATGTATTCGAGCAAAATGCCTGCTTTAAACACTCTAATTTTTTCAAGGTAAAGGTCCTGGTTCCACATGACACCCAATTAAGGACATCATGCTTCTCCAGAAGGTGAGAAATCAACTGCGACAGTTCATACCCCTTAAGGCACGACCATCACGTCAATCCCGAAATTCGACTACGAGCTTTTTAACTGCAACAACTTTAATATACGCTATTGGAGCTGGAATTACCGCGGCTGCTGGCACCAGACTTGCCCTCCAA
+
DDDDBDEHIIIHHIIIHHHIEEHHHHH?CGHHHIIIHIFHHHHHCHCHFCHCHEHHHEHCHEFEHG?EH?FDC@HDHHF@GHHHIIH1<G?<?C<@H@<F<DGIHH@C?GIHHIIIIHH@CFFGIIIHIIIHHFHHE?HIIIIHHIIHIHIIIIIIHIIIHHHGDIIHIIIGHHIIIIIIIHIHHGIIHIIIHHHHIHII;IIIIIIIIIIIIHEFHEIHHHHHHIIIIIIIIIHHIIIHGIIIFGHHGEIIHDGIIHIIIHE1HIIIIIIHHIIIGFIHHHIIHHIIIGIIIGIIIIIIIIIIIIIIIIIIIHGIIHIIIHIIIIIIIIIHHGIIIHIH?HHHHHADDCD
@HISEQ:969:HM2KJBCX2:2:1101:11441:55617 2:N:0:ACTATGCA
ACTCGGCCAACTCCCAACTATCCCTATTAATCATTACGGTGATCCTAGAAACCAACGAAATAGAATCAGTCCGTCCTATTTCATTATTCCATGCTAATGTATTCAGACGTTAGCCTGCTTTAAACACTCTAATTTTTTCAAAGTAACAGTCCTGATTTCCAATCACACCAAATTAATGACATGAAAGTTCCTCAGAAGGTAGAGATTTATCTCACCAGTACAGACAATTAAGCCTGACCAATGGGTAAACCCCGAAGTTCAACTACGAGCTTTTTAACTGCAACAACTTTAATATACGCTATTGGAGCTGGAATTACCGCGGCTGCTGGCACCAGACTTGCCCTCCAA
+
DDDDDIHIIIIIIIIIIIIIHIIIIIIIIIIIIIIIIIIIIIIIIHIIIIIIIIIIHIIIIIIHHIGIHIIIHIIIIII1DEHIIIGFFHHHHHIGHIIHIIHIIIIIIIIIIHIIIIIIIIIIHHIIHIIIIIIIIIHIHIIIIIIIIIIIIIIIIIIIIIIIIIIIIIIIIIIIIIIIIIIIIIIIIHIIIIIIIIIIIIIIIIIIIIIIIIIIIIIIIIIIIIIIIIIIIIIIIIIIIIIIIHGIIIIIIIIIIIIIIIIIIIIIIIIIIIIIIIIIIIIIIIIIIIIIIIIIIIIIIIIIIIIIIIIIIIIIIIIIIIIIIIIIIIIIIIIIIIIIIIIDDDDD
@HISEQ:969:HM2KJBCX2:2:1101:11701:55615 2:N:0:ACTATGCA
ACTCGGCCAACTCCCAACTATCCCTATTAATCATTACGTCAATCCTAGAAACCAACAAAATAGGATCAAACGTCCTATTTCATTATTCCATGCTAATGTATTCAAGCGTTAGCCTGCTTTAAACACTCTAATTTTTTCAAAGTAACAGTCCTGTTTCCCTGCAACACCAAATTAATGACATTACAGTTCTTCAAGAAGGAGGAACCAGTAAAGCCAGTGCATACCAGAGGCACGACCAACCTACTAATCCCGAAATTCAACTACGAGCTTTTTAACTGCAACAACTTTAATATACGCTATTGGAGCTGGAATTACCGCGGCTGCTGGCACCAGACTTGCCCTCC
+
DDDDCHIHIIIIIIIIIIHIIIIIIIIIGIIIIIHHIHHIIHIIIIFHEHHHIIIIIIIHIIIIIIIIIIHIHEHHHHHHIIIIIICHHIIIIIIIIIIIIIIIIIIIHIIIIIHIIHHIIIHHIIIIIIIIIIIIIIIHIGIIIIIIIIIIHHIIIIHIIIIIIIIIIIIIIIIIIIHIIIIIIIIIHHIHIIHHIIIHHHIHHHIIIIIIIIIIIIIIIIIGIIIIIIIIIIIIIIIIHHGHIHHIIIIIGIIHIIIIHHHIIIIIIIIIIHHIIIHIIIIHIIIIIIIIIIIIIIIIIIIIIIGIIIIIIIIIIIIHIIIIIIIIIIIIIIHIIIIDDDDD
@HISEQ:969:HM2KJBCX2:2:1101:6096:56236 2:N:0:ACTATGCA
ACTCGGCCAACTCCCAACTATCCCTATTAATCATTACGTCAATCCTAGAAACCAACAAAATAGGATCGAACGTCCTATTTCATTATTCCATGCTAATGTATTCAAGCGTTAGCCTGCTTTAAACACTCTAATTTTTTCAAAGTAACAGTCCTGTTTCCCTGCAACACCAAATTAATGGCATTACAGTTCTTCAGAAAGGAGGAATCAGCGAAGCCAGTACATACCAGTGGCACGACCAACCTGCTGACCCCGAAATTCAACTACGAGCTTTTTAACTGCAACAACTTTAATATACGCTATTGGAGCTGGAATTACCGCGGCTGCTGGCACCAGACTTGCCCTCCAA
+
@@BD@=GHIHEGHHIHHEHIFIIHIH@@GH1CCE1FHIIE=EEHIHHFHFH1DGHGCCHGH?CCD<CC=GHH<C@C@HH@G1GGEHI??1DH?1<FHGIHHHHGHIHHHHHCFGEA@HHGCFHHEHHHHHHEHFHIHHFCIHHHHHHGIIIHFC?GIIIIHGIIGHIHHFEGHHIIHIHIHIHHHEHHIIHIIIIIHIIIGH>IIIGIHIIGIIIIIIHFHCIIHHIIIIIHIIIIHHHIHEHGFIHIGHIIHGHFHHHIIHIIIIIIHHIIIIHIIIIHIIIIHEIIIIIIIIIIIIIIIIIIIIIIIIHIIIIIIIIIIIIIIIIIIIHGIIIIIIIIIADDCD
@HISEQ:969:HM2KJBCX2:2:1101:2765:56964 2:N:0:ACTATGCA
ACTCGGCCAACTCCCAACTATCCCTATTAATCATTACGTTGATCCTAGAAACCAACAAAATAGAATCGAACGTCCTATTTCATTATTCCATGCTAATGTATTCAAGCGCGTGCCTGCTTTAAACACTCTAATTTTTTCAAAGTAACAGTCCTGATTCCCCACGACACCAAATTAATGACATCATGGCTCCCCAGAAAGGAGAAACCAATAACACCAGTACATACCAGAGGCATGACCGACGTATTGATCCCGAAATTCAACTACGAGCTTTTTAACTGCAACAACTTTAATATACGCTATTGGAGCTGGAATTACCGCGGCTGCTGGCACCAGACTTGCCCTCCAA
+
DCADDHHIIIHIIHHEHHHHIIEHHEHH?HEHHHHEEECGHHFIIFIHHGHE?GHEEHH@CCH?EFHGCEHI1GE@@HHHEHIIIHIH?CEECHEHHHIHIFHGHIIHHIHIGIHGHHHHGGHHHHIHHFHFHGCGHHHFIIIHIIHGHHIIIFHCHIHHGIHHIIIIIHHHIHCHHGGHHIHIIHHDED7GHIHIIIHFIIIHIIIIIHHIIIHFHIHHEHIIIIIHHGIIIIIIIIHIHHDFCHHDDHHHHHG@?HEHG@EIIIIIHHIHIIHIIIIHHHGIHIIHIIHEHIIHIHHHEHHHCHHHHHEFIIIIHHHHIGIIIIIIHHHHHEHHIIHIHADDDD
@HISEQ:969:HM2KJBCX2:2:1101:20954:57125 2:N:0:ACTATGCA
ACTCGGCCAACTCCCAACTATCCCTATTAATCATTACAACAGTCCTAGAAACCAACAAATAGAACCATTGTCCTATTCCATTATTCCATGCTAATGTATTCAAGCGTATGCCTGCTTTGAACACTCTAATTTTTTCACAGTAAAAGTCCTGGTTCCCCGTCACGACCCGTAAAGGCCATGCCGCTTCGCCAGAAGGTAAAGCCCGACCACAGACAGTGCTCACCCAGAAGGCGGACCGTCCAGCCAGGCCTGAAGTTCAACTACGAGCTTTTTAACTGCAACAACTTTAATATACGCTATTGGAGCTGGAATTACCGCGGCTGCTGGCACCAGACTTGCCCTCCAA
+
DDDDDHHIIIIIIIIIIIHHHIIIIIIIIIIHHHHHIIIIIIHIIIHIHIIHIIIIIIIIIHIIIIIIGHHHFHI?GHHIHII?FEHH@GHHHHEGHEHHH@CHHHIHIHHIIHIHHIIHIIGIIIHHIHHIIIIHIHIIHGHIHHHEHHHHHHHHIHIIIIIIIIHHHIIHHIIIIIIIIIIIIIIHIHHHHIIIIIHHHIIIHIIIIIIHHIIIIIIGGIIIGIIHIIIIIHHIHIIIIIHIIIIHIHIIIIIIIHIIIIHIIIIIIIIIIIIIIIIIIIIIIIIIIIHHHEIIIIHHIIIIIIIIIIIIIIIIIIIIIIIIIIIIIIIIIIIIIIIIIDDDDB
@HISEQ:969:HM2KJBCX2:2:1101:2075:58222 2:N:0:ACTATGCA
ACTCGGCCAACTCCCAACTATCCCTATTAATCATTACGTCGATCCTAGAAACCAACAAAATAGGATTAACGTCCTATTTCATTATTCCATGCTAATGTATTCAAGCGTTAGCCTGCTTTAAACACTCTAATTTTTTCAAAGTAACAGTCCTGATTTCCCGCAACACCAAATTAATGACATCACGGTTCGTCAAGAAGGAGGAATCAGTAAAGCCAGTACATACCGAAGGCATGACCAACTTACTAACCCCGAAATTCAACTACGAGCTTTTTAACTGCAACAACTTTAATATACGCTATTGGAGCTGGAATTACCGCGGCTGCTGGCACCAGACTTGCCCTCCAA
+
@DDDADHHDEHH?<FHC<FHIGH1DGHCH?GHHIIIIIFHC?GEH@G@GCHHHHI=@<1FGHHIIIIHCH@1CGHH@FHHIHHHHHHI@FCHHH?GHEHG@GHHGIHGHHHFHFGDHEHCCHIIHHHHHHDEIHHHIIHHIHHGFGHHCHFHIHCGEHIIIHHHCIHFEHFDED<@FHHIGHHGHGCEHEHHIHICHIHHGIIHFHEGEGHHIHHHFHEEGDAHHEFHIIHHHHHHGCGFHHC<GHIIIIIIHHECHIHG=CEEEHHGEEIFIIHIIIIHHFIHEHHIIIIHIIHIIHEHIIHIIIHIIHHGIIHIHHFIHGIIIIIHIIIHIHHGIIIHDDDB@
@HISEQ:969:HM2KJBCX2:2:1101:15693:58381 2:N:0:ACTATGCA
ACTCGGCCAACTCCCAACTATCCCTATTAATCATTACGTCAATCCTAGAAACCAACAAAATAGGATCAACGTCCTATTTCATTATTCCATGCTAATGTATTCAAGCGCGAGCCTGCTTTAAACACTCTAATTTTTTCAAAGTAACAGTCCTGATTCCCCGCCACACCAAATTAATGACATGATGGTTCGTCAGAAGGTAGGAACCAGTAACACCAGTACGTACCTAAGGCACGACCAACGTACTGATCCCGAAATTCAACTACGAGCTTTTTAACTGCAACAACTTTAATATACGCTATTGGAGCTGGAATTACCGCGGCTGCTGGCACCAGACTTGCCCTCCAA
+
DDDDDIIIIIIIIIIIIIIIIIIIIIIIIIIIIIHIIGIIIIIIIIIIIIIIHEFHHHHIIIGHIIIIIIIIIIIIIIIIHHIIHIICHHHIIHIIIHIIIHHHDIHHIIIIIIIIHHIIIIHHHIIIIIIIIIIIIIIHIIIIIIHIIIIIIIIIIIIIIIIIIHIIIIHIIHIIHIIIHIIIIIIIIIGIIIIHIIIIIIIIIIIIIIIIIIIIIIIIIIIHHIIIIIIIIIIIIIHIIHHGIIIIIIIIIHEHIIHIIIIIIIIHIIIIIIIIIIIIIIIIIIIIIIIIIIHIIIHIIIIIIIIHIIIIIIIIIGIIIIIIIIIIIIIIIIIIIIIIDDDDD
@HISEQ:969:HM2KJBCX2:2:1101:12965:58688 2:N:0:ACTATGCA
ACTCGGCCAACTCCCAACTATCCCTATTAATCATTACGTCAATCCTAGAAACCAACAAAATAGGATCGAAAGTCCTATTTCATTATTACATTCTATTGTATTCAAGCGTTAGCTTGCTTTAAACACTCTAATTTTTTCAAAGTAACAGTCTAAATTCCCCAAAACACCAAATTAATGGCATTAAGATTCATCAGGAAGGAGGAATCAGTGAGACCAGTACATACCAGAGGCATGACCAACCTACTAACCCCGAAATTCAACTACGAGCTTTTTAACTGCAACAACTTTAATATACGCTATTGGAGCTGGAATTACCGCGGCTGCTGGCACCAGACTTGCCCTCCAA
+
D0@000<<EHI?1<CCCCF11C1DE1<1GHH@HC@HHII@HHE<FCFE??CCC@1C1F1<<EDEH@1<CC0<<1DFE?H@1<F@EHF111<1<<<1HFDE@GFCG@1@GHCHGDHGAAAEDEHAC?E@HHBDEC1CEHCADFGGGGA?BC$<D1D1DCHGD<CF10G@<GCH8@<<<CCC<F@CDHHC.D0@G0E@HEFHEE0DFEG<<1HC<HFF<CGEEGCG>GF<111</1D/<CHEEGG@CHHC?E<1HCECEHEC@@HED11<<?ECFC<111HCECHHFC<FCHCEGGC<11FCHHCHEGHGC<D1DHHHDH?IHF@C<<1@HHHHG@EEGEHHF?D@D@
@HISEQ:969:HM2KJBCX2:2:1101:17339:59677 2:N:0:ACTATGCA
ACTCGGCCAACTCCCAACTATCCCTATTAATCATTACGTCAATCCTAGAAACCAACAAAATAGGATCAAACGTCCTATTTCATTATTCCATGCTAATGTATTCAAGCGTTAGCCTGCTTTAAACACTCTAATTTTTTCAAAGTAACAGTCCTGTTTCCCTGCAACACCAAATTAATGACATTACAGTTCTTCAAGAAGGAGGAACCAGTAAAGCCAGTGCATACCAGAGGCACGACCAACCTACTAATCCCGAAATTCAACTACGAGCTTTTTAACTGCAACAACTTTAATATACGCTATTGGAGCTGGAATTACCGCGGCTGCTGGCACCAGACTTGCCCTCCAA
+
DDDDDIHIIIIIIIIIIIHHHHIIIIHIIIIIIHIIIIIIIIIIIIIIHEHHHIIIIIIGIIIIIIIIHHHHFEHHIIHIGHIIIHIIHIIHHHHIIIIIIHHHIIHIIHIIIIIIIIIIIIIIHHHHIHIIIHHIIIIIIIIIIIHIIIIIIIIIIIIIIHIIIIIIIIIIIIIIIIIHIIIIIIIIHIIHIIIHIIIIIIIIIIIIHIHHIIHIIIIGIIIIIIHHIGIIIIIIHIIIIHHGGIHHIHIIIIIIIIIIIIIIIIIIIIIHIIIIIIIIIIIIIIIIIIIIIIIIIIHIIIIIIIIIIHIIHIIIHIIIIIIIIIHEIIIIIIIIIIIIIDDDDD
@HISEQ:969:HM2KJBCX2:2:1101:19524:59597 2:N:0:ACTATGCA
ACTCGGCCAACTCCCAACTATCCCTATTAATCATTACGTCGATCCTAGAAACCAACAAAATAGAATCAAACGTCCTATTTCGTTATTCCATGCTAATGTATTCAAGCGTGAGCCTGCTTTAAACACTCTAATTTTTTCAAAGTAACAGTCCTGATTCCCCATGACACCAAATTAATGACATCATGGTTCGTCAGAAGGTAGGAATCAATAATACCAGTACGTACAATAGCACGACCAATAAATTGATCCCGAAATTCAACTACGAGCTTTTTAACTGCAACAACTTTAATATACGCTATTGGAGCTGGAATTACCGCGGCTGCTGGCACCAGACTTGCCCTCCAA
+
ADDDDIIIIIIIIIIIIIIIHIIIIIIIIIIIIIIHIIIIIIIIIIIIIIIIIIIIIIIIIIIIIIIIIIIIIIIIIIIIIIIIIIIIIIIIIIIIIIIIIHIIIIIIIIIIIIIIIIIIIHHHHIIIIIIIIIIIIIIIIIIIIIIIIIIIIIIIIIIIIIIIIIIIIIIIIIIIIIIGIIIIHIHEIIHIIIIIIIIIIIIIIIIHIIIIIIIIIHIIIIHHIIIIIIIIIIIIIIIIIIIHIIIIIIIIIIIIIIIIIIIIIIIIIIIIIIIHIIIIIIIHHIIIIIIIIIIIIIHIIIIIIIIIIIIIIIIIIIIIIIIIIIIIIIIIIIIIIIIIDDDDD
@HISEQ:969:HM2KJBCX2:2:1101:15288:60338 2:N:0:ACTATGCA
ACTCGGCCAACTCCCAACTATCCCTATTAATCATTACATCGATCCTAGAAACCAACAAAATAGAATCGGATGTCCTATTTCATTATTCCATGCTAATGTATCCAAGCGCGAGCCTGCTTTAAACACTCTAATTTTTTCAAAGTAACAGTCCTGATTCCCCGCCACACCAAATAAATGGCATAACGGTTCTTCAGAAGGGAGGAATCAGTGACACCAGTGCATACCAAAGGCACGACCAGCGTACTGATCCCGAAATTCAACTACGAGCTTTTTAACTGCAACAACTTTAATATACGCTATTGGAGCTGGAATTACCGCGGCTGCTGGCACCAGACTTGCCCTCCAA
+
DDDDCIIIIIIIIHHIIHIIIIIIIIGHIIIGHHIIIIIIIHIIIIIIIHIIGIIIIIICHHHHIIIIIIIIIIIIIIIIIIIIIIIIIHIIIHHIHHHIIHGHIHIHIIIIIIIIIIIIHHIIHIIIHIIIIIIIHIIIIIHIIIIIIGHIIHFHIIIHHDHHIIIIIIIIIIIHHIIGIIIIIIIIIIIIIIIIIIIIHIIIIIIIIIIIIIIIIIIIIIIIIIIIIHIIIIIIHHIIIIIHHIIIIIIIIIIIIIIIIIIIIIIIIIIIIIIIIIIIIIIIIIIIIIIIIIIIIIIIIIIIIIIIIIIIIIIIIIIIIIIIIIIIIIIIIIIIIIIIIDDDDD
@HISEQ:969:HM2KJBCX2:2:1101:12011:61171 2:N:0:ACTATGCA
ACTCGGCCAACTCCCAACTATCCCTATTAATCATTACGTTGATCCTAGAAACCAACAAAATAGAATCGAACGTCCTATTTCATTATTCCATGCTAATGTATTCAAGCGCGTGCCTGCTTTAAACACTCTAATTTTTTCAAAGTAACAGTCCTGACTCCCCACAACATCAAATAAATGACCTCATGATTCATCAGAAGGGAGAAATCAATGACATTAGTACGTACCGAAGGCACGACCGACGTATTGATCCCGAAATTCAACTACGAGCTTTTTAACTGCAACAACTTTAATATACGCTATTGGAGCTGGAATTACCGCGGCTGCTGGCACGAGACTTGCCCTCCAA
+
@DD@0GHCEF?@FHIHHIIIIHIHHIIIIIIIIIIII?G1GCEIIIIIGGIIIHIIIIIIIIHHI1F1DH@/1D001D1C<<F11D<CFE11<GH1C@C@F@1EC<C0GE@>E6@11HG6FHH18111CHCHHHHH?0HFF1EHF1<1<IGHHHEDHHEG?EH70CGIHIHG#FD<<//#/D/@GCHCGHG@EGGCF/HHIHFCC0E<<<FGEHGCC<<<016E?9<1IIHDGIHHHGAHCDC<<EC/?HIHIIIIIIIIIIHIIIIIIIIHIIIIIIHIIIHIIIIIIIIIIIIIIIIIIIIGIIIIIIIIIIIIIIIIIIIIIIIIIIIIIIIIIIIIIDDDDD
@HISEQ:969:HM2KJBCX2:2:1101:10995:60280 2:N:0:ACTATGCA
ACTCGGCCAACTCCCAACTATCCCTATTAATCATTACTCCAGTTGCTAAAAAACCAACAAAATAGAACCGAAGTCCTACGGTGTTATCCCATGCTAATAGTATTCACGGCGTAAGCCTGCTTTGAACACTCTAATTTTTTCAAAGTAAAGGTGATCAAGAGTCGGATGATCTCCAACCAACCCAGAGTAAACCAGGTGAGCTGAAGGTCCGCAAATGACCACAGAAGCTGACACGCTCTTCAACACTATCATCCCATAAGAGACGTAGGCCAAGGAGCGTAATGTCAGGAAATTCAACTACGAGCTTTTTAACTGCAACAACTTTAATATACGCTATTGGAGCTGGAATTACCGCGGCTGCTGGCACCAGACTTG
+
@B0DDIE=/DEHHHI?1DFEH@1FHC1DEC@GC1C11<CG@F<C11<1DGH1CC<GHHCHH?FHFH1GE?///<11<CG@=GH<<@CG1<D<F1C?1<CGH<C@1111EHC<C@CCHHHHIEFHEHHHH@CFHHDGHECHHHGHHHIHHIIIIIHHHHIIHHHHIIIHF?HHIIIHIIHIIH&IIIIHHFEIGIIHIIHIIIIIHH?EHIHEIIHGHIIHIIIGHIFIIHGGIHIHHEHEHIIIHIHHDF@CIHIIIHIGIIHIHHHIHHHHHEIIIHHIIIIIGIIIHHEF?GHIIIIIGIIIIIHEHIIIIHHIIHEEGC@FHHHIHFIIIIIIIIIIIHHIHIIHEIIIIIHIIIIHHHIHIIHIGHDBDDD
@HISEQ:969:HM2KJBCX2:2:1101:15117:62121 2:N:0:ACTATGCA
ACTCGGCCAACTCCCAACTATCCCTATTAATCATTACGTCGATCCTAGAAACCAACAAAATAGGATCAAACGTCCTATTTCATTATTCCATGCTAATGTATTCAAGCGTTAGCCTGCTTTAAACACTCTAATTTTTTCAAAGTAACAGTCCTGTTTCCCTGCAACACCAAATTAATGACATTACAGTTCTTCAAGAAGGAGGAACCAGTAAAGCCAGTACATACCAGAGGCACGACCAACCTACTAATCCCGAAATTCAACTACGAGCTTTTTAACTGCAACAACTTTAATATACGCTATTGGAGCTGGAATTACCGCGGCTGCTGGCACCAGACTTGCCCTCAAA
+
DDDDDGHIIHIIIIIIIGIIIIHIIIIIIIIIIIIIIIIIIHIIIIIIIIIIIIIHIIIIIIHIIIIIIIIIIHIIIIIIIIIIIIIIIIIIIIIHIIHIIIHHHIIIIIIHIIIIIIIIIHIIIIIIIIIIIIIIIIIHHIIIIIIIIIIIIIIIIIIIIIIIIIIIIHIHHIIIIIIIIIIIIIIIIIHIIIIIIIIIIIIIIHIIIIIIIIIIIIIIIIIIIIIIIIIIIIIIIIIIIIIIHIIIIIIIIIIIIIIIIIHIIIIIIIIIIIIIIIIIIIIIIIIIIIHIIIIIIIIIIIIIIIIIIIIIIIIIIIIIIIIIIIIIIIIIIIIIIIIIIDDDDD
@HISEQ:969:HM2KJBCX2:2:1101:2270:62448 2:N:0:ACTATGCA
ACTCGGCCAACTCCCAACTATCCCTATTAATCATTACGGTGATCCTAGAAACCAACGAAATAGAATCAGTCCGTCCTATTTCATTATTCCATGCTAATGTATTCAGACGATAGTCTGCTTTAAACACTCTAATTTTTTCAAAGTAACAGTCCTGATTTCCCATCACACCAAATAAATGGCATGAAAGTTCCTCAGAAGGTAGAGATCCATCTCACCAGTGCAGACAATTAAGCCTGACCAATGGGTAGACCCCGAAGTTCAACTACGAGCTTTTTAACTGCAACAACTTTAATATACGCTATTGGAGCTGGAATTACCGCGGCTGCTGGCACCAGACCTGCCCTCCAA
+
DDCDDIIIIIIIIIIIIGIIIIIIIIIIIIIIIIIHIIIIIGIHIIIIIIIHIIHIIIIIIIIIHIIIIHIHIHHHIIIIIIIIIIIIIHIIIHIIIHIHIHHIIIIIIIIIIIGIIIIIIIIHIHIHHHHIIHHIIHIHHIIIIIIIHGIIHIIHIIHHHHHIIIIEIIIIIIHHIIIIIIIIIIIIIIIIIGIHIIIIIIIIIIIHEIIIIIIIII=IIIIIIIIIIIIIIIIHIIIIIIIIHGDIIIIIIIIIIIIIIIIIIIIIIHIIIIIIIIIIIIIIIIIIIIIIIIIIIIIIIIIIIIIIIIIIHIIIIIIIIIIIIIIIIIIIHIIIIIIIIIIDCDDD
@HISEQ:969:HM2KJBCX2:2:1101:3207:62303 2:N:0:ACTATGCA
ACTCGGCCAACTCCCAACTATCCCTATTAATCATTACGGTGATCCTAGAAACCAACAAAATAGAACCATGCCGTCCTATTCTATTATTCCATGCTAATGTATTCGAGCAAAAATGCCTGCTTTAAACACTCTAATTTTTTCAAGGTAAAGGTCCTGGATCCGCAAGACACCCAATTAAGGACATCAAGTTTCTCCAGAAGGTGAGAAATCAACAGCGACAGTTCATACCCCTTAAGGCATGACCATCACGTCAATCCCGAAATTCAACTACGAGCTTTTTAACTGCAACAACTTTAATATACGCTATTGGAGCTGGAATTACCGCGGCTGCTGGCACCAGACTTGCCCTCCCAA
+
DDDDDIIIIIIIHIIIIIIIIHIIIIIIIHIIIIIIIIHIIHIIIIIHFHHIIIIIIIGHHHGCHHIIHIIGHHIIIIFHHIIGHHIHIHIIIIIGFHIIIHHHIIIIIIIIIIIHHHIIHHIHHHHHHIIIIIIIIIIIIIIIHIHIHIIIIHIHIHHIIIIIIIIIIIIIIIIIIIHIIHIIIIIIHIIIIIIIIIIIIIHHHIIIHIIIIIIIIIIIIIIIIIHIIIIIHHHIIIIIIIIIIIIIIIHHGIHIIIIIIIIIIIIIHFIIIHIIIIIIIIIIIIIIIIIIIIHHIHIHEIIIIIIIIIIIIIIIIIIIIIIIIIIIIIIIIIIIIIIIIIIIIIIIIDDDDD
@HISEQ:969:HM2KJBCX2:2:1101:1766:63015 2:N:0:ACTATGCA
ACTCGGCCAACTCCCAACTATCCCTATTAATCATGACGTCAATCCTAGAAACCAACAAAATAGGATCAACGTCCTATTTCATTATTCCATGCTAATGTATTCAAGCGCGAGCCTGCTTTAAACACTCTAATTTTTTCAAAGTAACAGTCCTGATTCCCCACTACACCAAATTAATGACATGATGGTTCGTCAGAAGGTAGAAATCAGTAACACCAGTACGTACCGAAGGCACGACCAGCGTACTAATCCCGAAATTCAACTACGAGCTTTTTAACTGCAACAACTTTAATATACGCTATTGGAGCTGGAATTACCGCGGCTGCTGGCACCAGACTTGCCCTCCAA
+
D@D@00D<CGHFHHHGIHIIEH?HEHHHHIHHH11<CEDCDCHI?G1CGFHHIIHIIHGHHEHHC1<CGH=1<C01F@@DHHHHFEHHGHHGHHHGEFGEH@DE<DGIHHIGHHECGECCFFF6@EFDFHI@GHHIHIHIHHIHFGGEIHIIIGHIHHHHIHHFHCIIHHEEGHEHCIIIIIIIIIGIHHHIIIIIIIIHIHHHIIHHHHIH<IHHHIIIHFDGHIHFHIIIIIHIIHHHFHHHIHDIIHHHFEHHIIHGIHIHIIIIIIIIIIIIIIHHIHHHEIGHIIIHEIHHHIIIIIIIHIIGIIIGIIIIIIIIIIIIIIIIIIGIIHHIIIIIDDDDB
@HISEQ:969:HM2KJBCX2:2:1101:3005:63125 2:N:0:ACTATGCA
ACTCGGCCAACTCCCAACTATCCCTATTAATCATTACAACAGTCCTAGAAACCAACAAATAGAACCATTGTCCTATTCCATTATTCCATGCTAATGTATTCAAGCGTATGCCTGCTTTGAACACTCTAATTTTTTCACAGTAAAAGTCCTGGTTCCCCGTCACGACCCGTAAAGGCCATGCCGCTTCGCCAGAAGGTAAAGCCCGACCACAGACAGTGCTCACCCAGAAGGCGGACCGTCCAGCCAGGCCTGAAGTTCAACTACGAGCTTTTTAACTGCAACAACTTTAATATACGCTATTGGAGCTGGAATTACCGCGGCTGCTGGCACCAGACTTGCCCTCCAA
+
DDDDDIIIIHIIIIIHIIIIIIIIIIIIIIIGIIIIIHIIIIIIIIIIHIIGIIHIIHIHGHHIIIIIHHHEHHIHHCFHHHHIIIHIHIIIIHIFIHIIIIHHHHIIHHHIGHIIIIGHCHHHHHHHHHHHIIIIIIIIIHEHIIHIHHHHHHIHIIHHIHIIIIIIIHHHHHHHG<IIIIIHHHHGIHFIIIIIHHHDHIIIIIIIHHGIIIIIIIIIIHIIIIIHIIIIIIIIIIIIIIIHDIIIHIIIIIIIIIIIIIIIIIIIIIIIIIIIIIIIIIHHIIIIIIIIIIIIIIIIIIIIIIIIIIIIIIIIIIIIIIIIIIIIIIIIIIIIIIIIIDDDDD
@HISEQ:969:HM2KJBCX2:2:1101:19862:63327 2:N:0:ACTATGCA
ACTCGGCCAACTCCCAACTATCCCTATTAATCATTACGTCAATCCTAGAAACCAACAAAATAGGATCAACGTCCTATTTCATTATTCCATGCTAATGTATTCAAGCGCGAGCCTGCTTTAAACACTCTAATTTTTTCAAAGTAACAGTCCTGATTCCCCGCCACACCAAATTAATGACATGATGGTTCGTCAGAAGGTAGGAATCAGTAACACCAGTACGTACCGAAGGCACGACCAACGTACTAATCCCGAAATTCAACTACGAGCTTTTTAACTGCAACAACTTTAATATACGCTATTGGAGCTGGAATTACCGCGGCTGCTGGCACCAGACTTGCCCTCCAA
+
DDDDCIIIIIIIIIIIIIGIIIIIIIIIIIIIIIIIIIIIIIIIIIIGHIGIIGIIHIIIIHEHHIIIIIIHHIIIIHIIIIHIIIGIHIIIIIIIIIIIIGHIHHHHIIIIIIIIIIHHIIIIHIIIIIIIHIIIIIIIHIHIHIHIIIIFHHHIIIIIIIIIIIIIIHGIHIIIIIIHIIIIIIIIIIIIIIIIIIIIIIIIIIIIIHIIIIIIIIIIIIIIIIIIIIIIIIIIIIIIIIIIIIIIIIIIIIIIIIIIHIIIIIIIIIIIHIIIIIIIIIIIIIIIIIIIIIIIIIIIIIIIIIIIIIIIIIIIIIIIIIIIIIIIIIIIIIIIIIIIDDDDD
@HISEQ:969:HM2KJBCX2:2:1101:4262:63732 2:N:0:ACTATGCA
ACTCGGCCAACTCCCAACTATCCCTATTAATCATTACGGTGATCCTAGAAACCAACGAAATAGAATCAGTCCGTCCTATTTCATTATTCCATGCTAATGTATTCAGACGATAGTCTGCTTTAAACACTCTAATTTTTTCAAAGTAACAGTCCTGATTTCCCATCACACCAAATAAATGGCATGAAAGTTCCTCAGAAGGTAGAGATCCATCTCACCAGTGCAGACAATTAAGCCTGACCAATGGGTAGACCCCGAAGTTCAACTACGAGCTTTTTAACTGCAACAACTTTAATATACGCTATTGGAGCTGGAATTACCGCGGCTGCTGGCACCAGACTTGCCCTCCAA
+
AADDDIIIIEHHEHHIHIIFIHHI@EE@GHHIHIIIIGIIHIIIIIHHHHHHIEHHHHHIIIHIIHHIHHHHHECHIIIIHIHIHHHHHHHHHIGHHEEGHHHIGEHIIHIHIHIIIHHIIIHHIIHHIIIFEDIHHHHG?CHHHHHIHIIHIIIIHHIIHIIHIHIIIIIIIHIGIIIHIIIHIIIIIIHHGIIHII:HIIIIIIIIHFHHIIIIIII;IIHIIIIIIIIIGIH:IGIIIIHHHGDIIIIHIIIIIIIHIIIIIIIIIIHIIIIIIIHIIHHIIIHEGIIIIIIIIIIIIIIIIIIIIIIIIIIIIIIIIIIIIIIIIIIIIIIHGIGIIHEADDDD
@HISEQ:969:HM2KJBCX2:2:1101:4838:63725 2:N:0:ACTATGCA
ACTCGGCCAACTCCCAACTATCCCTATTAATCATTACAACAGTCCTAGAAACCAACAAATAGAACCATTGTCCTATTCCATTATTCCATGCTAATGTATTCAAGCGTATGCCTGCTTTGAACACTCTAATTTTTTCACAGTAAAAGTCCTGGTTCCCCGTCACGACCCGTAAAGGCCATGCCGCTTCGCCAGAAGGTAAAGCCCGACCACAGACAGTGCTCACCCAGAAGGCGGACCGTCCAGCCAGGCCTGAAGTTCAACTACGAGCTTTTTAACTGCAACAACTTTAATATACGCTATTGGAGCTGGAATTACCGCGGCTGCTGGCACCAGACTTGCCCTCCAA
+
CDDDDIIIIIHIIIIIIIIIIIIIIIIIIIIIIIIIIIIIIIIIIIIIIIIIIIIIIIIIIHIIIIIIHGHIGIIIIEHHIIHIIIIIIIIIIIIIIIIHIHIIIIIIIIHIIIIIIIIIIIIIIIIIIIIIIHHIIIIIIIIIIIIIIIHFHHIIIIIIIIIIIIIIIIIHIIIIIIIIIIIIIHIHIIIIIIIIIHIIIIHIIIIIIIIIIIIIIIIIIIIIIIIIIIIIIIIIIIIIIIIHGIIIIHIIIIIIIIIIIIIIIIIIIIIIIIIIIIIIIIIIIIIIIIIIIIIIIIIIHIIIIIIIIIIIIIIIIIIIIIIIIIIIIIIIIIIIIIIIIDDDDD
@HISEQ:969:HM2KJBCX2:2:1101:12352:63949 2:N:0:ACTATGCA
ACTCGGCCAACTCCCAACTATCCCTATTAATCATTACGTCGATCCTAGAAACCAACAAAATAGAATCAAACGTCCTATTTCATTATTCCATGCTAATGTATTCAAGCGTGAGCCTGCTTTAAACACTCTAATTTTTTCAAAGTAACAGTCCTGATTCCCCACAACACCAAATAAATGACATCATGGTTCGTCAGAAGGGAGAAACCGACGATGCCAGTACGTACCGAGGCACGACCAACATGATGGTCCCGAAATTCAACTACGAGCTTTTTAACTGCAGCAACTTTAATATACGCTATTGGAGCTGGAATTACCGCGGCTGCTGGCACCAGACTTGCCCTCCAA
+
0DD@@CC@?EH1<FH@EH@ECCCFEEHCGEHEGHHHHCGHCDHH@GEE@?GHH?EHHHHEHECHHEGHCHHEFHFHHF11CG@G1<CCCGF@1CEHHIHHHDGEHIGHEHDD@DHHHBGHGHH@<F8CFE@FEFHHFHHHHCHGEHGHIEHH@HGCHIHEFCG;<<F@HHGCHEF<<DCD/GEGHHEC/GCHHIHIHCHGHIHHHFIHHF=EHHHHEEHGH@EH=HHE@GCIHGEHGG@CEGFAEFFDDHHHHHHIHEEE=HEHEIHHIHEEF<C@FCIHHHFFCFCC@HGGEHHHEHHHHIIIHEIHGHHIIHHHDIIHHHFCHEHHIIHHHIHIIIHG@DDD@
@HISEQ:969:HM2KJBCX2:2:1101:6190:64098 2:N:0:ACTATGCA
ACTCGGCCAACTGCCCAACTATCCCTATTAATCATTACGGTGATCCTAGAAACCAACAAAATAGAACCATGCCGTCCTATTCTATTATTCCATGCTAATGTATTCGAGCAAAATGCCTGCTTTAAACACTCTAATTTTTTCAAGGTAAAGGTCCTGGTTCCACATGACACCCAATTAAGGACATCATGCTTCTCCAGAAGGTGAGAAATCAACTGCGACAGTTCATACCCCTTAAGGCACGACCATCACGTCAATCCCGAAATTCAACTACGAGCTTTTTAACTGCAACAACTTTAATATACGCTATTGGAGCTGGAATTACCGCGGCTGCTGGCACCAGACTTGCCCTCCAA
+
DDDDDIHIHCHHIHHIIGHIHHIIGHIIIIIIGHHHFIIGDHHGHGHHHFH?EHHGHHHHFHEHHHGIIFHHEHEH?GEEC1@G@FGEH@EFGGHHIIIGC<GIIHIHIIIIIIIIIIHHHHHIIIIIIIIIIIIIIIIIIIIIIIIIIIIIIIHHIIHIHIIIIIIIIIIHIIIIIIIIIIHIIIHIIIIIIIIIIIIIIHIIIIIIIIIIIIIIIIIIIHHIHHIIIIIIIII4HIIIHIHIIIIIIIHGIIIIIIIIIIIIIIIIIIIIIIIIIIIIIHIIIIIIIIIIHHIIIIIIIIIIIIIIIIIIIIIIIIGIIIIIIIIIIIIIIIIIIIIIIIIIIIIIDDDDD
@HISEQ:969:HM2KJBCX2:2:1101:12635:64944 2:N:0:ACTATGCA
ACTCGGCCAACTCCCAACTATCCCTATTAATCATTACGGTGATCCTAGAAACCAACAAAATAGAACCATGCCGTCCTATTCTATTATTCCATGCTAATGTATTCGAGCAAAAATGCCTGCTTTAAACACTCTAATTTTTTCAAGGTAAAGGTCCTGGATCCGCAAGACACCCAATTAAGGACATCAAGTTTCTCCAGAAGGTGAGAAATCAACAGCGACAGTTCATACCCCTTAAGGCATGACCATCACGTCAATCCCGAAATTCAACTACGAGCTTTTTAACTGCAACAACGTTAATATACGCTATTGGAGCTGGAATTACCGCGGCTGCGGGCACCAGACTTGCCCTCCAA
+
DDDDDIHIIIIIIGIIIIIIIIIHIIIIIFIIIIIIIHIIIGIIIIHIIIIIIIIIIIGIIIHIIIIIHEHHHHHGIIIIIIIIIIGIHIIIIIIIHHHIIHHGHGIIHIHHIIGHIIIEIGHFIHIIIIIIIIGIIHGGCFG@EFGIIHHHHIIHHIIIHGHI?<ECHIIGHHGHFIIH?HHH?FHHHIFIHCHI?GHI@?GHHFEHE@FH9H6@00CDHHHGHHFHCH?<A@@6HC@GGEHHHHDD<1EFF</C/?CF1<1111<@C<0@<<01F?E<D11<1<1<1<1<11F<<<00<<1HEGC<1<1<<1<F?F<<<HCC/??C/<0<CF@11<111<1<0/<1<0<<<
@HISEQ:969:HM2KJBCX2:2:1101:6506:65057 2:N:0:ACTATGCA
ACTCGGCCAACTCCCAACTATCCCTATTAATCATTACGGTGATCCTAGAAACCAACAAAATAGAACCATGCCGTCCTATTCTATTATTCCATGCTAATGTATTCGAGCAAAAATGCCTGCTTTAAACACTCTAATTTTTTCAAGGTAAAGGTCCTGGATCCGCAAGACACCCAATAAAGGACATCAAGTTTCTCCAGAAGGTGAGAAATCAACAGTAACAGTTCATACCCCTTAAGGCATGACCGTCACGTCAATCCCGAAATTCAACTACGAGCTTTTTAACTGCAACAACTTTAATATACGCTATTGGAGCTGGAATTACCGCGGCTGCTGGCACCAGACTTGCCCTCCAA
+
BD@DDDHHHHHIIIGCHIIHHHHIHHHIIIIIHIHIFHIGHIIHIIIIHEHHIIHIIHIIIHFHIIHIIGHHDHHCHF?EHGHIII@GHIHFHHHIIGHIC<DHHHGHHIIHIIIHHIIIHHIIIIIIHHIIIIHHHIHIHHIIIIIHHIIIHIHIIHIIIGIHIIIIIIEIHHHIIIHHGGIIIHHHGHEHIIIIHHIIHHIIIIIIHHIHIIIIIHIIIIIIHHHIIHIHIIIIIIIIIHIIIHEEGHHFIIDGHIGIIHHIIIIIIIIIHIIHHHHIIHIIIIIHHIHIIHIIIIIHIHIIIIIIIIIIIIIIIIIIIIIIIIIIIIIIIIIIIIIIIIIIIIIIDDDDD
@HISEQ:969:HM2KJBCX2:2:1101:1992:65820 2:N:0:ACTATGCA
ACTCGGCCAACTCCCAACTATCCCTATTAATCATTACGTGGTCCTAAAACCAACAAAATAGAACCATCGTCCTATTTTATTATTCCATGCTAATGTATTCAAGCAAAAATGCCCGCTTTAAACACTCTAATTTTTTCAAAGTAAAGGTCCTGATTCATCGAAACACCCAAGAGCATCCCGAATCACCAGAAGGTGAGAAATTGGCTACACACCGTTTCATGCCCCTAAAGGCACAATCGATATATCCCAATCCCGAAATTCAACTACGAGCTTTTTAACCGCAACAACACTAATATACGCTATTGGAGCTGGAATTACCGCGGCTGCTAATACCAGACTTGCCCTCCAA
+
DDDDDIIIIIIIIIIIIIIIIIIIIIIIIIHIIIIIIIIIIIIIIIIIIIIIIIIIIIIIHIIHIHHIIIHHHIIIHHHHIIIIIIIIHIIIIHIIHHHHHIHIIIIIIIIIIIIIIHIIIIIIIIIIIIIIIIHIIIIHIIIIIIIIIIHIIHHHIIIIIHHHHHHGIIIHIIIIIIIIIIIIIIIIIIIIIIIIIIHIIHIIIIIIIIHHIIIIIIIIIIIIIIIIIIIIIHIIIIIIIIIHHIHFIHHIIIIIIIIIIIIHHEIIIIIIIIIIIIIIIIIIIIIIHIIIIIIIIIIIIIIIIIIIIIIIIIIIIIIIIIIIIIIIIIIIIIIIIIIIIIIIDDDDD
@HISEQ:969:HM2KJBCX2:2:1101:15293:65801 2:N:0:ACTATGCA
ACTCGGCCAACTCCCAACTATCCCTATTAATCATTACGGTGGTCCTAGAAACCAACAAAATAGAACCACAACGTCCTATTCTATTATTCCATGCTAATCTATTCAAGCAATAGCCCGCTTTAAACACTCTAATTTTTTCAAGGTAATGGTCCTGGCTCCCCAACACACCCAATTAAGGACATACTGGTTCACCAGAAGGAAGACCCGACAACAGGACAGTACTCGCCAAAGACGGACCGCCCGGCCAAGTCTAAAATTCAACTACGAGCTTTTTAACTGCAACAACTTTAATATACGCTATTGGAGCTGGAATTACCGCGGCTGCTGGCACCAGACTTGCCCTCCAA
+
DDDDBHHHDHIHI1<<C0CHHIHCFFFHIIHIHHHCECGHHCGHIIHIHHEEHHHHHIEHHCG1<C<<EEHHHE1C<@EE?H@HEC@@@F111D1G@GHHHFEHFGGIIII?<>HDCH@FFGCEGIIHGHHIHHEHHCHDFFCHHCHFEIIHHHHHEHEEHHHIHHAA/EIHHCHHHEHHHEHHEF@EIFHEHHCIIHHIIIHFDECHCHHHHGH7CHHEEHHHCCIIHIHHEHDDIIIIIIIIGHIHHHHHIHIIHEIIIIHEHGHGHHHIIIHHHIIIIIIIIIIHFHHHHHHHHHCEIHIHIIIHIIIIIHIIIIIIIIIIIIIIIIHHIHHIIIHHIIDDDDD
@HISEQ:969:HM2KJBCX2:2:1101:20164:65460 2:N:0:ACTATGCA
ACTCGGCCAACTCCCAACTATCCCTATTAATCATTACGGTGATCCTAGAAACCAACGAAATAGAACCAATCCGTCCTATTTCATTATTCCATGCTAATGTATTCAGACGTTAGCCTGCTTTAAACACTCTAATTTTTTCAAAGTAACAGTCCTGATTTCCTATCACACCAACTAAATGGCATGAAAGTTCCTCAGAAGGTAGAGATTTATCTCACCAGTACAGACAATTAAGCCTGACCAATGGGTAAACCCCGAAGTTCAACTACGAGCTTTTTAACTGCAACAACTTTAATATACGCTATTGGAGCTGGAATTACCGCGGCTGCTGGCACCAGACTTGCCCTCCAA
+
D0DDDHFHIGHHIHIIIIIIIIHIHHHHIIIH?@EHHIIIIIHHHHHHIIIIIIIIICEHHHIHGHHHEHIIDDCDHHIGIIHIIIIEGFEHHDFHIICHHFHGHGIHHEHHDHFHEHHHIEHIIHIIHHHEIIHHHHHHHHIIHIHIHHEGHHHHFHGIHEGIIIHHGIIIHHGFHHHIIIIHIHEHIIHHCHHHGEFHIIHHHHFFHHHIHHHHIHHG3HCFIHIIIIHIIIIIGIHIHIIHFF<C/HDIHEHHHHEHCHHHEHIHGIHHHHGIIIIIHEIIIIHHCHFIHIHIIIIIHIIIHGIHIIIHHHHHHDIIIIIIIIIIIHHIHEHGIIIHHHIAABAD
@HISEQ:969:HM2KJBCX2:2:1101:11669:66210 2:N:0:ACTATGCA
ACTCGGCCAACTCCCAACTATCCCTATTAATCATTACGGTGATCCTAGAAACCAACGAAATAGAATCAGTCCGTCCTATTTCATTATTCCATGCTAATGTATTCAGACGATAGTCTGCTTTAAACACTCTAATTTTTTCAAAGTAACAGTCCTGATTTCCCATCACACCAAATAAATGGCATGAAAGTTCCTCAGAAGGTAGAGATCCATCTCACCAGTGCAGACAATTAAGCCTGACCAATGGGTAGACCCCGAGGTTCAACTACGAGCTTTTTAACTGCAACAACTTTAATATACGCTATTGGAGCTGGAATTACCGCGGCTGCTGGCACCAGACTTGCCCTCCAA
+
DDDDCIHIIIIIIIIIIIIIIIIIIIIIIIIIIHIIIIIIIIIIIIIIIIIIHIIIIIIIIIIIIIIIIIIIIIIIIIIIIIIIIIIIIIIIIIIIIIIIIHIIIIIIIIIIIIIIIIIIIIIIIIIIIIIIIIIIHIIIHIIIIIIIIIIHIIIIIIIIHIIIIIIHIIIIIIIIIIIIIIIIIIIIIIIIIIIIIIIIIIIIHGIIIIIIIIIIIIIIIIIIIIIIIIIIIIIIIIIIIIIIHHFIIIIIIIIIIIIIIIIIIIIIIIIIIIIIIIIIIIIIIIIIIIIIIIIIIIIIIIIIIIIIIIIIIIIIIIIIIIIIIIIIIIIIIIIIIIIIIIIDDDDD
@HISEQ:969:HM2KJBCX2:2:1101:6989:66077 2:N:0:ACTATGCA
ACTCGGCCAACTCCCAACTATCCCTATTAATCATTACGTCGATCCTAGAAACCAACAAAATAGAATCAAACGTCCTATTCCGTTATTCCATGCTAATGTATTCAAGCGTGAGCCTGCTTTAAACACTCTAATTTTTTCAAAGTAACAGTCCTGATTCCCTATAACACCAAATTAATGGCATTATAGTTCGTCAGAAAGGAGAAACCGATTATACCAGTACGTACAAAAGCACGACCAGTAAGCCGGTCTCGAAATTCAACTACGAGCTTTTTAACTGCAACAACTTTAATATACGCTATTGGAGCTGGAATTACCGCGGCTGCTGGCACCAGACTTGCCCTCCAA
+
DDDDDGIHIIIIHIIIIIIIIHIIHIIIIIGIIIIIIIIIIIIHIHIIIIIIIIIIIIIIIIIIIIIIIIHHHIIIIIIIGIIIHHHHIIIIIIIIIIIHIGHHIIIIIIIHGHIIIIIIIIIIHHIIIIIIIIIIHIIIIIIIIIIIIIIIIIIIIIIIIIIIIHIIIIIIIIIIIIIIIIIIIIHIIIIIIIIIIIIIIIIIHIIIIIIIIIIIIIIIIIIIIIIIIIIIIIIIIIIIIIIHIIIIIIIIIIHIIIIIIIIIIIIIIIIIIIIIIIIIIIIIIIIIIIIIIIIIIIIIIIIIIIIIIIIIIIIIIIIIIIIIIIIIIIIIIIIIIIIIDDDDD
@HISEQ:969:HM2KJBCX2:2:1101:6570:66862 2:N:0:ACTATGCA
ACTCGGCCAACTCCCAACTATCCCTATTAATCATTACATCGATCCTAGAAACCAACAAAATAGAATCGGATGTCCTATTTCATTATTCCATGCTAATGTATTCAAGCGTGAGCCTGCTTTAAACACTCTAATTTTTTCAAGGTAACAGTCCTAATTCCCCGTGACACCAAATTAATGGCATTACGGTTCTTTAGAAGGTGAGAAATCAATAATATCAGTACATACCAACGGCATGACCGAAACATTGATCCCGAAATTCAACTACGAGCTTTTTAACTGCAACAACTTTAATATACGCTATTGGAGCTGGAATTACCGCGGCTGCTGGCACCAGACTTGCCCTCCAA
+
@D?DBCC<EHHHCECH@@1@DFEFFEHEHCCEHIIIHFHHI?@CDGGHHCCH?CCG?GHFHE@H@ECE@HHIE1<CHIHFHHEHFHH@GHGH1CCFHEHGFEHIHHIHGIHHEHHHFC?IHHHHHHIGIHHHHHHEHHHHIIIIIIIIHHIHIIHHGIIIIIIIIIHHIHIHHIIHIIIIIIHIIIIHHHIHI;IIIHIIIIIIIIHIIIIIIII<I<IIIIIIIIIHHHHIHHIIIHIIIIIIHHIIIIIIIIIIIIHIIIHIIIIIIIIIIIIHIHIHIIIHHHEIIIIIIIIIIIIIHHIIIIIHIIIIIIIIIIIIIIIIIIIIIIIIIIIHIIIIIIDDADB
@HISEQ:969:HM2KJBCX2:2:1101:7499:66962 2:N:0:ACTATGCA
ACTCGGCCAACTCCCAACTATCCCTATTAATCATTACGGCGGTCCTAGAAACCAACAAAATAGGATCAACGTCCTATTTCATTATTCCATGCTAATGTATTCAAGCGCGAGCCTGCTTTAAACACTCTAATTTTTTCAAAGTAACAGTCCTGATTCCCCACCACACCAAATTAATGACATGATGGTTCGTCAGAAGGTAGGAATCAGTAACACCAGTACGTACCGAAGGCACGACCAGCGTACTAATCCCGAAATTCAACTACGAGCTTTTTAACTGCAACAACTTTAATATACGCTATTGGAGCTGGAATTACCGCGGCTGCTGGCACCAGACTTGCCCTCCAA
+
DDDDDHIIIIIIIIIIIIIIIIIIIIIIIHIIIIIHIIHIIIIIIIIIHIIHIIIIIIHIIHHIIIIGHIHHIIHHIIIIIIIFHIIIIIHIIHIIIIHHIGIIIIIGIIHIIIIIIIHIIIIIIIIIIIIIHIHIIIHIIIIIIIIIIIIIIIIIIIIIIIIFHIIGIIIIIIIIIIIIIIIIHIIIIIHIIIIIIIIIIIIIIIIIIIIIIIIIIIIIIIIIIIIIIIIIIIIIIIIIHHHHIIIIIIIIIIIIIIHIIHIIIIHIIIIIIHIIIIIIIIIIIIIIIIIIIIIIIIIIIIIIIIIIIIIIIIIIIIIIIIIIIIIIIIIIIIIIIIIIDDDDD
@HISEQ:969:HM2KJBCX2:2:1101:7582:65919 2:N:0:ACTATGCA
ACTCGGCCAACTCCCAACTATCCCTATTAATCATTACGGTGATCCTAGAAACCAACAAAATAGAACCATGCCGTCCTATTCTATTATTCCATGCTAATGTATTCGAGCAAAAATGCCTGCTTTAAACACTCTAATTTTTTCAAGGTAAAGGTCCTGGATCCGCAAGACACCCAATTAAGGACATCAAGTTTCTCCAGAAGGTGAGAAATCAACAGTAACAGTTCATACCCCTTAAGGCACGACCATTACGTCAATCCCGAAATTCAACTACGAGCTTTTTAACTGCAACAACTTTAATATACGCTATTGGAGCTGGAATTACCGCGGCTGCTGGCACCAGACTTGCCCTCCAA
+
DDDDDIIIIIIIHIIIIIIIHIIIIIIIIIIIIIIIIIIIIIIIIIIIIIIIIHIIIIIIIIHIIIIIIHIIIIIHIIIIIIIIIIIIIIHHIIIIIHICCDHIHIIIIIIIIIIIIIIIIIIIIHIIIIIIIIIIIIIIHIIIIIIIIIIIIIIIIIIIIIIIIIIIIIIIIIIIIIIIIIIIIHHIHIIIIIIIIIIIIIIIIIIIIIIIIIIIIIIIIIIIIIIIIIIIIIIIIIIIIIIIIIIIIIHGIIIIIIIIIIIIIIIIIHIIIIIIIIIIIIIIIIIIIIIIIIIIIIHIIIIIIIIIIIIIIIIIIIIIIIIIIIIIIIIIIIIIIIIIIIIIIIIIDDDDD
@HISEQ:969:HM2KJBCX2:2:1101:5535:67758 2:N:0:ACTATGCA
ACTCGGCCAACTCCCAACTATCCCTATTAATCATTACGTCAATCCTAGAAACCAACAAAATAGGTTTGAACGTCCTATTTCATTATTCCATGCTAATGTATTCAAGCGTTAGCCTGCTTTAAACACTCTAATTTTTTCAAAGTAACAGTCCTGTTTCCCTGCAACACCAAATTAATGGCATTACAGTTCTTCAGAAAGGAGGAATCAGCGAAACCAGTTCATACCAGTGGCACGACCAACCTGCTGACCCCGAAATTCAACTACGAGCTTTTTAACTGCAACAACTTTAATATACGCTATTGGAGCTGGAATTACCGCGGCTGCTGGCACCAGACTTGCCCTCCAA
+
DDDCDIHIIHHIIIIHHIHIIIIIIIIIIHIIIIHIIIIIIIIIIIIIIHIIIIIIIFHHIIIGHHIIICEHHIIIIHIIIIIIIHIIGHHIGHIGIIHIIIIIIIIIIIIHIIIIIHIIHIIIHIIIIIIIIIIHHHIIIIIIIIIIHIIIHHHHIGIIIIIIIHHIIIIHIIIHHIIIIIIHIIIHFIGIIIIIIIHIIIIHIIIIIHHHIIIIHHIIIIHHIIIHIIIIIIIIIIIIHIIHHIIIIHIIIHIHIGIIIIIIIIIIHIIIIIIIHIIIIIIIIIIIIIIHIIIIIIIIIIIIIIIIIIIIIIIIIIIIIIIIIIHIIIIIHHHIIIIIIDDDDD
@HISEQ:969:HM2KJBCX2:2:1101:17085:67427 2:N:0:ACTATGCA
ACTCGGCCAACTCCCAACTATCCCTATTAATCATTACGTCGATCCTAGAAACCAACAAAATAGAATCAAACGTCCTATTTCATTATTCCATGCTAATGTATTCAAGCGCGAGCTTGCTTTAAACACTCTAATTTTTTCAAAGTAACAGTCCTGATTTCCCACGACACCAAATTAATGACATCGTGGTTCGTCAGAAGGGAGAAACCAATAATACTAGTACGTACAAAGTACGACCGACATATTAGTCCCGAAATTCAACTACGAGCTTTTTAACTGCAACAACTTTAATATACGCTATTGGAGCTGGAATTACCGCGGCTGCTGGCACCAGACTTGCCCTCCAA
+
<0<DD<@GCCH@<CHC1D1<11DFCGHEGE<@?CGGHC<<<EHHEH@@GFCHHIHIHC@HIHFEH?FE?GH0<D@EH1D<CHHIIIE@CEHHH?GEHH@GIIHIHGHHIHFIIHIIIIHHGHFE@FEEHFHHHEEHHEHHIIHFDGHHGHECHHFHHGHIHHHHHHHIIHHHHIHIHEEHDDIIHIHHHIIIHIHHHHIIIHIHGFIIHHHHHHHHI<IHHHHGFIIHIHHHHHIIIIH5<EIHHDCHIIIIHIIHIHHHHFIHIHHIIGIHIHGHHHHHHGGHHHHHHFIHIIIIIIIIHEIHIIIGIIHIHHDHIHEHEFHIIHIIIHHHHEHGIIIDCDDD
@HISEQ:969:HM2KJBCX2:2:1101:5210:67794 2:N:0:ACTATGCA
ACTCGGCCAACTCCCAACTATCCCTATTAATCATTACAACAGTCCTAGAAACCAACAAATAGAACCATTGTCCTATTCCATTATTCCATGCTAATGTATTCAAGCGTATGCCTGCTTTGAACACTCTAATTTTTTCACAGTAAAAGTCCTGGTTCCCCGTCACGACCCGTAAAGGCCATGCCGCTTCGCCAGAAGGTAAAGCCCGACCACAGACAGTGCTCACCCAGAAGGCGGACCGTCCAGCCAGGCCTGAAGTTCAACTACGAGCTTTTTAACTGCAACAACTTTAATATACGCTATTGGAGCTGGAATTACCGCGGCTGCTGGCACCAGACTTGCCCTC
+
DDDDDIIIIIIIIIIIIIIIIIIIIIIIIIIIIIIIIIIIIIIIIIHIIIHIIIIHIIIIHIIIHHIIIIIIGIHIIHHEHIIIIIIIIIIIIIIIIIIIIIHIIHHIIIIIIIIIHIIIHHHIIIIIIIHHHIIIIIIIIIHEHIIIIIIIIIIIIIIIIIIHHIIIIIIIIIIIIIIIIIIIIIIIIIIIIIIIIIIIIIIIIIIIIIIIIIIIIIIIIIIIIIIIIIIIIIIIIIIIIHIIIIIIIIIIIIIIIIIIIIIIIIIIIIIIIIIIIIIIIIIIIIIIIIIIIHIIIIIIIIIIIIIIIIIIIIIIIIIIIIIIIIIIIIIIIIIIIIDDDDD
@HISEQ:969:HM2KJBCX2:2:1101:10703:68223 2:N:0:ACTATGCA
ACTCGGCCAACTCCCAACTATCCCTATTAATCATTACATCGATCCTAGAAACCAACAAAATAGAATGCGATGTCCTATTTCATTATTCCATGCTAATGTATTCAAGCGTGAGCCTGCTTTAAACACTCTAATTTTTTCAAGGTAACAGTCCTAATTCCCTATAACATCAAATAAATGACATTATAGTTCTTTAGAAGGTGAGAACCAATAAAATCAGTACATACCAAGGCATGACCAACTAATTGATCCCGAAGTTCAACTACGAGCTTTTTAACTGCAACAACTTTAATATACGCTATTGGAGCTGGAATTACCGCGGCTGCTGGCACCAGACTTGCCCTCCAA
+
DDDDAIGIHIIHIIIIIHIIIIIHHIIIIIIIIHIIIIIIIIIHIIIIIIIIIIIIIIHIIIHHIGIIIHHHHIIIIIIIIIIHIIHIIHHIIHIIIIIIIHIIIHHIIIIIIHIIIIIIIIIHIIIIIIHIIIIGHHHIIIHIIIIGIIIIIIIIIIIIIIHIIHHHIIIIIIIIIIIIIIIIIIIIIIIIIIIIIIIIIIIIHGIIIIIIIIIIIIIIIIIIIIIIIIIIIIIHIHIIIIIIIIIHHHHIIIIHIIIIIIIIIIIIIIHIIHIIIIHIHIIIIIIIIIIIIIIIIIIIIIIIIIIIIIHHIIIIIIIIIIIIIIIHIIIIIIIIIIIIBDDDB
@HISEQ:969:HM2KJBCX2:2:1101:2853:68371 2:N:0:ACTATGCA
ACTCGGCCAACTCCCAACTATCCCTATTAATCATTACATCGATCCTAGAAACCAACAAAATAGAATCGGATGTCCTATTTCATTATTCCATGCTAATGTATTCAAGCGTGAGCCTGCTTTAAACACTCTAATTTTTTCAAGGTAACAGTCCTAATTCCCCGTGACACCAAATTAATGGCATTACGGTTCTTTAGAAGGTGAGAAATCAATAATATCAGTACATACCAACGGCATGACCGATACATTGATCCCGAAATTCAACTACGAGCTTTTTAACTGCAACAACTTTAATATACGCTATTGGAGCTGGAATTACCGCGGCTGCTGGCACCAGACTTGCCCTCCAA
+
DDDDDIIIIIIIIIHIIIHIIIIIIIIIIHHIIIIIIIHIIIIIIIIIIIIIIIIIGIIIIIIIHIIIIIIIIIIIIIIIIIHIIIIHHHIHIIIIHIIIIIIIIIHIIIIHIIIHIHIIIIIHIHIGHHIIIIIIHIIIHHHHIIIIIIIIIIIIIIIIIIHIIIIIIHIIIIIIIIIIIIIIIIIIIIHIIIIIIIIIIIIIIHIIIIIIIIIIIIIIIIIIIIIIIIIIIIIIIIIIIIHIHFIHIIIIIIIIIIIIIIIIIIIIIIIIIIIHIIIIIIIIIIIIIIIIIIIIIIIIIIIIIIIIIIIIIIIIIIIIIIIIIIIIIIIIIIIIIIIIIIDDDDD
@HISEQ:969:HM2KJBCX2:2:1101:11024:68418 2:N:0:ACTATGCA
ACTCGGCCAACTCCCAACTATCCCTATTAATCATTACGTCAATCCTAGAAACCAACAAAATAGGATCAACGTCCTATTTCATTATTCCATGCTAATGTATTCAAGCGCGAGCCTGCTTTAAACACTCTAATTTTTTCAAAGTAACAGTCCTGATTCCCCGCCACACCAAATTAATGACATGATGGTTCGTCAGAAGGTAGGAACCAGTAACACCAGTACGTACCTAAGGCACGACCAACGTACTGATCCCGAAATTCAACTACGAGCTTTTTAACTGCAACAACTTTAATATACGCTATTGGAGCTGGAATTACCGCGGCTGCTGGCACCAGACTTGCCCTCCAA
+
DCDDDIIIIIIIIIIIIHIIHGEHIHIIIIIIIIGIIIIIGHHGHIIIIIIHHIIIICHIHIHGGHIIIIIGHIIIII11DHHIIIHFHHHIIIIIEHHIEGHHIIIIIIIIIIHIHHHIIHHHHIIIIIIIIHIIIIIIHHICHIIHHEHFHHDHHIIIIIHIHIHIIIIHHIIIHIIIIHIIIIHHIIIIIIIIIIIIIIIIIIIIIIIIIIIIIIIIIIHIIIIIIIIIIIIIIIIHHHHHIIIIIIIIIIIIIIIHHHHIIIIIIIIIIIIIIIIIIIIIIGIIIIIIIIIIHHHIIHIIIIIHIIIIIIIIIIIIIIIIIIIIIIIIIIIIIIIIDDDDD
@HISEQ:969:HM2KJBCX2:2:1101:10510:69181 2:N:0:ACTATGCA
ACTCGGCCAACTCCCAACTATCCCTATTAATCATTACGTCGATCCTAGAAACCAACAAAATAGGATTAACGTCCTATTTCATTATTCCATGCTAATGTATTCAAGCGTTAGCCTGCTTTAAACACTCTAATTTTTTCAAAGTAACAGTCCTGATTTCCCGCAACACCAAATTAATGACATCACGGTTCGTCAAGAAGGAGGAATCAGTAAAGCCAATACATACCGAAGGCATGACCAACTTACTAACCCCGAAATTCAACTACGAGCTTTTTAACTGCAACAACTTTAATATACGCTATTGGAGCTGGAATTACCGCGGCTGCTGGCACCAGACTTGCCCTCCAA
+
DDDCDIIIHIGIHHIIIIIIIIIIIIIIIIHIIIIIIIIIIIIIIIIIHIIIIHIIHIIIIIIGHIHIIIGIHHIIIIIIGHIIIIIHHHHIIIIIIIIIHHHIIGIIIHIHIIIIHIIIIHHHIIHHIGIIIIIIIIIIIIIIIIIIIIIIIIIIIIIHIIHEHIIIIIIIIIIIIIIIHIIIIIIIIHIIIIIIIIIIHIIIIIIIIHGIIIIIIIIIIIIIIIIIIIIIIIIIIHHIHHGHIHIIIIIIIIIHHHHIHHIIIIIHIIIIIHIIIIIIIIIIIIHIIIIIIIIIIIIIIIIIIIIIIIIIIIIIIIIIIIIIIIIIIIIIIIIIIIIIDDDDD
@HISEQ:969:HM2KJBCX2:2:1101:20145:68051 2:N:0:ACTATGCA
ACTCGGCCAACTCCCAACTATCCCTATTAATCATTACAACAGTCCTAGAAACCAACAAATAGAACCATTGTCCTATTCCATTATTCCATGCTAATGTATTCAAGCGTATGCCTGCTTTGAACACTCTAATTTTTTCACAGTAAAAGTCCTGGTTCCCCGTCACGACCCGTAAAGGCCATGCCGCTTCGCCAGAAGGTAAAGCCCGACCACAGACAGTGCTCACCCAGAAGGCGGACCGTCCAGCCAGGCCTGAAGTTCAACTACGAGCTTTTTAACTGCAACAACTTTAATATACGCTATTGGAGCTGGAATTACCGCGGCTGCTGGCACCAGACTTGCCC
+
@B@D@CGHHIIIEHHIGHIIIIIHHIIHG<<<GHEHHIE?G1CHHEHH?CFHEHIHEHHHI@GHIHHIHHIIIGIIHH?DEHHCHIEFHH?HHHIIHHIIHHGGHCGHIIHIIIIHIIIIHHHGHHHIIHFHHHCEHF@GHGHHIIIIHHIHHHHCHEIIHHIIIIGEHHHIIIHHHGECEHIIHDIIHHHHIIIHHHIIIIIHIHHHEGHHHHHIHIHIIIIIIHIHIIIIIHHHIHHCIHIIIIIIIGIHFIIIIIIHIIIIIHIIIIIIIIIIIIIIIIIHIIIHFIIHEEIIIHHIHIIIIIHIIIIIIIIHIIIIIIIIIIIIIIIIIHHHDDDDD
@HISEQ:969:HM2KJBCX2:2:1101:15616:69177 2:N:0:ACTATGCA
ACTCGGCCAACTCCCAACTATCCCTATTAATCATTACGTGGTCCTAAAACCAACAAAATAGAACCATCGTCCTATTTTATTATTCCATGCTAATGTATTCAAGCAAAAATGCCCACTTTAAACACTATATTTTTTTCAAAGTAAAAGTCCTAGTTCATTGAAACACCCAAGAGCATCCCAATTCACCAGAAGGTGAGAAATTGGCTACACACCAATTCATGCCCCTAAAGGCATGACCGATATATCCCAATCCCGAAATTCAACTACGAGCTTTTTAACCGCAACAACACTAATATACGCTATTGGAGCTGGAATTACCGCAGCTGCTAATACCAGACTTGCCCTCCAA
+
DDDDDGIIIIIIIIIIIIIIIIIIIIIIIIIIIIIHIHIIIIIIIIIIIIHHIIIHIIIIHHHIIHGIH1DGHIIIIIIIIIHHIIIHHIIIIIHIIIIIIHGIIIIIIIIIIIIIIIIIIHIIIIIIIIIIIIIIHHIIIIIIIIIIHFIIIIIIIIIIIIIIIIIIIIIIIIIIIIIIIIIIIIIHIHIIIIIIIIIIIIIIIIIIIIIIHHFIIIIIIIHIIIIIIIIIIIIIIIIIIIIIHHHDIIIIIIIIIIIIIIIIIIIIIIIIIIIIIIIIIIIIIIIIIIIIIIIIIIIIIIIIIIIIIIIIIIIIIIIIIIIIIIIIIIIIIIIIIIIIIIIIDDDDD
@HISEQ:969:HM2KJBCX2:2:1101:3794:69410 2:N:0:ACTATGCA
ACTCGGCCAACTCCCAACTATCCCTATTAATCATTACAACAGTCCTAGAAACCAACAAATAGAACCATTGTCCTATTCCATTATTCCATGCTAATGTATTCAAGCGTATGCCTGCTTTGAACACTCTAATTTTTTCACAGTAAAAGTCCTGGTTCCCCGTCACGACCCGTAAAGGCCATGCCGCTTCGCCAGAAGGTAAAGCCCGACCACAGACAGTGCTCACCCAGAAGGCGGACCGTCCAGCCAGGCCTGAAGTTTAACTACGAGCTTTTTAACTGCAACAACTTTAATATACGCTATTGGAGCTGGAATTACCGCGGCTGCTGGCACCAGACTTGCCCTCCAA
+
DDDDDHHIIIIIHIIHIIIIIIIIIIIIIIIIIIIIIIIIIIIIIIIIIIIHIIIIIIIIIIIIIIIIIHHHIHIIIIIIIHIIIIIHIIIHIIIIIIIIIIIIIIIIIHIIIIIIIIIIIIHIIIIIIIIIIIIIIIIIIIIIHIIIIIHHIIIIIIIIIIHIIIIIHHIHIIIIIIIIIIIIIIIIIIIIIIHIHIIIIIIIIIIIIIIIIIIIIIIIIIIIIIIIIIIIIIIIIIIIIIIIHIIIIIIIIIIIIIIHIHIIIIIIIIGIIIIIIIIIIIIIIIIIIIIIIIIIIIIIIIIIIIIIIIIIIIIIIIIIIIIIIIIIIIIIIIIIIIIIIDDDDD
@HISEQ:969:HM2KJBCX2:2:1101:10910:69367 2:N:0:ACTATGCA
ACTCGGCCAACTCCCAACTATCCCTATTAATCATTACGTCGATCCTAGAAACCAACAAAATAGAATCAAACGTCCTATTTCATTATTCCACGCTAATGTATTCAAGCGTGCGCCTACTTTAAACACTCTAATTTTTTCAAAGTAACAGTCCTGATTCCCCACGACACCAAATTAATGACATCGTGGTTCTTCAGAAGGTAGGAACCAATAATGCCAGTGCGTACCGAAGCATGACCGACAATTTGATCCCGAAATTCAACTACGAACTTTTTAACTGCAACAACTTTAATATACGCTATTAGAGCTGGAATTACCGCAGCTGCTGGCACCAGACTTGCCCTCCAA
+
DDDDAIIIIHIIIIIIIIHIIIIIIIIIIIIIIIIIIIIIHIIHHIHIIIIHHGIIHIIHIIIIIIIIIHHIIFHHIIIIGIIHIHHGFHHHHHHIIIIIIGIIIIIIIIIIIHIIIIIIIIGIIIIIIIIIIIIIIIIIIIIIIHIIIIIIIIIIIIIIIIIIIIHHHHIHIIIIIIIIHIIIIIIIIIHIIIIIIIIIIIIIIIIIIHIIIIIIIIIIIHIHIIIIHIHIHHIIIIIIIIHFIIIIIIIIIIIIIIIIIHHGIIIIIIIIIHIIIIIIIIHIIHIIIIIIHIIIIIIIIIIIIIIIIIIIIIIIIIIIIIIIIIIIIIIIIIIIIIIIDDDDD
@HISEQ:969:HM2KJBCX2:2:1101:8103:69041 2:N:0:ACTATGCA
ACTCGGCCAACTCCCAACTATCCCTATTAATCATTACGGTTGTCCTAGACCAACAAAATAGAACCAACGTCCTAGTCTATTAGTCCATGCTAATCTATTCAAGCAAAAGCCCGCTTTAAACACTCTAATTTTTTCAAGGTAATGGTCCTGGTTCCCCGACACACCCAATAAAGCGCATACCGGCTCACCAGAAGGATAGACCCGACAGCAGAACAGTACTCGCCAGAGACGGACCGTCCGGTCAGGCCTAAAATTCAACTACGAGCTTTTTAACTGCAACAACTTTAATATACGCTATTGGAGCTGGAATTACCGCGGCTGCTGGCACCAGACTTGCCCTCCAA
+
0<BD00DH?1111D<1<EH1<D1<1<DG1<F11<11<D010/<1<FC1<<1D1E1111<F1111D1100<FHH<1<1D<D<F1<C111<CG1<CEFHGDH@<?HHE?IIIHCEHHEIHEFHBH@EGCEC<F@DHHHEG?HEA@DEHHF?E5E3DDDHHAECEAHEGCACCAH@#@<@DDII;GIIHHHIIHHHCHECFEC?CC@EF>?F?EIIIHCGHIHGGHHIEIIHCFCIH<HFHDFHFGGG<1@FHCHFGEEHCGD/HEEHGGHFHHIHGHEHIHHEHG@GCCHG0@CHEG@G1FHEEHFHEEGFCGIIHHCEHHHCHHECHGFECCDHCEIHG@@DD0@
@HISEQ:969:HM2KJBCX2:2:1101:15213:69700 2:N:0:ACTATGCA
ACTCGGCCAACTCCCAACTATCCCTATTAATCATTACGTCAATCCTAGAAACCAACAAAATAGGATCAACGTCCTATTTCATTATTCCATGCTAATGTATTCAAGCGCGAGCCTGCTTTAAACACTCTAATTTTTTCAAAGTAACAGTCCTGATTCCCCGCCACACCAAATTAATGACATGATGGTTCGTCAGAAGGTAGGAACCAGTAACACCAGTACGTACCTAAGGCACGACCAACGTACTGATCCCGAAATTCAACTACGAGCTTTTTAACTGCAACAACTTTAATATACGCTATTGGAGCTGGAATTACCGCGGCTGCTGGCACCAGACTTGCCCTCCAA
+
DDDDDHIIIHIHIIIIIIIIIIIIIIHHHIIIIIIIIHIIIHIIHIIGHEHIIIHHHFHIHIHCHHHHHIICHHHIIHHHHIHIIIIIHGHEHIHHCHHHIGIHHHHIHIIHIIHIHHIHIEHIIIHHIHIIFHHCHGIIIIIIHIIHIHHEHIIHHHHHEHIHIIIIIIIGIHFHHHHIIIHHIIGIHGIIIIIHIIGHIIHHHIHIHHGHIIIHIHIIIIIIIIIHHIIIIIIIIIIIIHHFIIHHIIIHIIIHIIIIHIIIIIIIIIHIIHIIIHIIHHHHHIIIIHHHIHIIIHHIIIIGIIIIHIIIIIIIIIIIIIIIIIIIIIIIIIIIIIIIADDDD
@HISEQ:969:HM2KJBCX2:2:1101:19722:70032 2:N:0:ACTATGCA
ACTCGGCCAACTCCCAACTATCCCTATTAATCATTACGGTGATCCTAGAAACCAACGAAATAGAATCAGTCCGTCCTATTTCATTATTCCATGCTAATGTATTCAGACGATAGTCTGCTTTAAACACTCTAATTTTTTCAAAGTAACAGTCCTGATTTCCAACCACACCAAATAAATGGCATGAAAGTTCCTCAGAAGGTAGAGATCCATCTCACCAGTACAGACAATTAAGCCTGACCAATGGGTAGACCCCGAAGTTCAACTACGAGCTTTTTAACTGCAACAACTTTAATATACGCTATTGGAGCTGGAATTACCGCGGCTGCTGGCACCAGACTTGCCCTCCAA
+
DDDDDI=EHIIIIHHHGIIHHHHIHHHHIIHEFIIIIIHIHHHIIGIIIIIIHFHIIIIGHEFHHIHIEHHHHHEHHIIIIIIIHHIIIIHCFCGHHHHEIHHGHFHIIIIIIIIHHIIHGGHIIHHHHHGHHHIIHIHEHHHGHIHIHIIIIHHHHIIIIHHHIIHIIIHIIIIIHIHIIIIIHHIIIIIIIHIIIIIIIIIIIIIIIIIIIIIIIIHHHGIIHHHIHIIIIIIIIIIIGIHHGGGIIHHIIIHGIIIIIIIIIIIIIIIIIIIHHIIIIIIIIIIHHHHIIGIIIIIIHIIIIHGIIIIIIIIIIHIIIIIIIIHIIIIIIIIIIIIIIIIDDDDB
@HISEQ:969:HM2KJBCX2:2:1101:15210:70517 2:N:0:ACTATGCA
ACTCGGCCAACTCCCAACTATCCCTATTAATCATTACGTCGATCCTAGAAACCAACAAAATAGAATCAAACGTCCTATTTCATTATTCCATGCTAATGTATTCAAGCGCGAGCTTGCTTTAAACACTCTAATTTTTTCAAAGTAACAGTCCTGATTTCCCGCGACACCAAATTAATGACATCGTGGTTCGTCAGAAGGGAGAAACCAATAATGCTAGTACGTACAAAGTACGACCGACATATTAGTCCCGAAATTCAACTACGAGCTTTTTAACTGCAACAACTTTAATATACGCTATTGGAGCTGGAATTACCGCGGCTGCTGGCACCAGACTTGCCCTCCAA
+
DDDDDGIIIIIGHIIIHIHGIIIIIIIIIIIIIIIIIIIHHIGIIIIIIIIIIFHIIIIIIIIHIIIIHIGHIIIIIIHHIIIIIIIIIIIEHIIIHIIIIHHIIIIIHIIIIIIIIIIIIIIIIIHIIIHIIIIIIHIIIIIIIIIIIIIIIIIIIIHIIIHIIIIHIHIIIIIIIIIIIIIIIIIIIIIIIIIIIIIIIIIIHHIIIIHIIIIIIIIIIIIIIIIIIIIIIHIIIIIIIIHHIIHHIIIIIIIIIIIIIIIIIIIIIHIIHIIIIIIIIHIHHHIIIIIIIIIIIHHIIIIHIIIIIIIIIIIIIIIIIIIIIIIIIIIIIIIIIIIDDDDD
@HISEQ:969:HM2KJBCX2:2:1101:12247:70571 2:N:0:ACTATGCA
ACTCGGCCAACTCCCAACTATCCCTATTAATCATTACGTCGATCCTAGAAACCAACAAAATAGAATCAAACGTCCTATTTCATTATTCCATGCTAATGTATTCAAGCGCGAGCCTGCTTTAAACACTCTAATTTTTTCAAAGTAACAGTCCTGATTTCCCACGACACCAAATTAATGACATCGTGGTTCGTCAGAAGGTAGGAATCAATTTGACCAGTACGTACCGAGGCACGACCGATCAACTGATCCCGAAATTCAACTACGAGCTTTTTAACCGCAGCAACTTTAATATACGCTATTGGAGCTGGAATTACCGCGGCTGCTGGCACCAGACT
+
DDDDDIIIIIIIIIIIIIIIIIIIIIIIIIIIIIIIIIIIIIIIIIIIIIIIIIIIIIIIHIIIIIIIIIIIIIIIIIHIIIIIIIIIIIIIIIIHIIIIIIIIIIIIIIIIIIIIIIIIIIIIIIIIIIIIIIIIIIIIIIHIIIIIIIIIIIIIIIHHIIIIIIIIIIIIIIIIIIIIIIIIIIIIIIIIIIIIIIIIIIIIIIIIIIIHIIIIIIIIIIIIIIIIIIIIHHIIIIIIIIIIIIIIIIIIIIIIIIIIIIIIIIIIIIIIIIIIIIIIIIIIIIIIIIIIIIIIIIHHIIIIIIIIIIIIIIIIIIIIIIIIIIIIIIDDDDD
@HISEQ:969:HM2KJBCX2:2:1101:18206:70602 2:N:0:ACTATGCA
ACTCGGCCAACTCCCAACTATCCCTATTAATCATTACGGTGATCCTAGAAACCAACAAAATAGAATCATGCCGTCCTATTTTATTATTCCATGCTAATGTATTCAAGCAAAATGCCTGCTTTAAACACTCTAATTTTTTCAAAGTAAAGGTCCTGGTTCCCCGCGTCACCCAATTAAGGACAGCGCGGTTCTCCAGAAGGTGAGAAATTGACTACACCAGTTCATACCCCTTAGGGCACGACCGATGTGTCAATCCCGAAATTCAACTACGAGCTTTTTAACTGCAACAACTTTAATATACGCTATTGGAGCTGGAATTACCGCGGCTGCTGGCACCAGACTTGCC
+
DDDADIFIIIIIGIIGIIIIIIIIIIIIH?FHHIEEGEHIHHHHIIIHHIIHHIIIECEEGHIHEHHHIHCHHHDHICHEHIHI?GEHIHHIIEGHGIIIIGHFIIIFHIIIHEIHGIHHIHHIHHHIHHIHGIIIIHIHIHHHGIIIIIIHHIHHGFHFHIIIHIIIHGIHHIHGIHIHHHHEDDIHIHEIIHIIIIIHIIIIIIHHEHHHHIIHIHIIIIIIIIIH<HII<IIIIHHHHIIHGHHGIIHIIIIIIIIHHIGIIIIIIIIIGIIIIIIIIIIIHFHHHHHFHHHIIHE<CGIIIIIIIIIIIHIIHHHIIIHGIIIIIIHHIHHHEIIIIDDBAD
@HISEQ:969:HM2KJBCX2:2:1101:9993:71361 2:N:0:ACTATGCA
ACTCGGCCAACTCCCAACTATCCCTATTAATCATTACGTGGTCCTAAAACCAACAAAATAGAACCATCGTCCTATTTTATTATTCCATGCTAATGTATTCAAGCAAAAATGCCCGCTTTAAACACTCTGATTTTTTCAAAGTAAAGGTCCTGATTCATCGAAACACCCAAGAGCATCCCGACTCACCAGAAGGTGAGAAATTGGCTACACACCATATCATGCCCCTAAAGGCACGACCGATATATCCCAATCCCGAAATTCAACTACGAGCTTTTTAACCGCAACAACACTAATATACGCTATTGGAGCTGGAATTACCGCGGCTGCTAACACCAGACTTGCCCTCCAA
+
DDDDDHIIIIIIIIIIHIHIIIIIIIIIIIIHIIIIIIIGIIFHIIHIIIIIIIIIHIIIIHIIHCHHHHIIIIIIIIIIIGEHHHIIIIIIHHIIIIIIIHHIIIIIHIIIIIIHIIIIHIHHIIIIIIIIIIIIIIIIIIIIIIIIHIIIIIIIIIHIIIHIIIIHIIHEHHHIIIIIIIHIIIIIIIIIIIHIIIIIIIIIHIIHHHHIIIIIHIIIIIIIIIIIIIIIIIIIIIIIIIIIIHHEHGIIIIIHIIIIHHHHIHIHHIIIIIIHHIIIIIIIHIIIIIIIIIIIHIIIIIIIIHIIIIIIIIIIIIGIIIIIIIIIIIIHHIIIIIIIIIIIDDDDD
@HISEQ:969:HM2KJBCX2:2:1101:10607:71431 2:N:0:ACTATGCA
ACTCGGCCAACTCCCAACTATCCCTATTAATCATTACGGTGATCCTAGAAACCAACAAAATAGAACCATGCCGTCCTATTCTATTATTCCATGCTAATGTATTCGAGCAAAAATGCCTGCTTTAAACACTCTAATTTTTTCAAGGTAAAGGTCCTGGATCCGCAAGACACCCAATTAAGGACATCAAGTTTCTCCAGAAGGTGAGAAATCAACAGCGACAGTTCATACCCCTTAAGGCATGACCATCACGTCAATCCCGAAATTCAACTACGAGCTTTTTAACTGCAACAACTTTAATATACGCTATTGGAGCTGGAATTACCGCGGCTGCTGGCACCAGACTTGCCCTCCAA
+
DDDDDIIIIHHIIIIIIIIIIIIIIIIIIIHIIIIIIIIIIIIIIIIIIIIIIIIIIEHHIIFHIHIIIIIIIHIIIIIIIIIIIHIIIIIIIIIIIIIIIHHIIIIIIIIIIIIIIHIIIIIHIHIIIIIIIIIIIIIHIIIIIIIIIIIHIIIIIIIIIIIIIIIIIIIIIIIIIIIIIIIIIIIIIIIIIIIIIIIIIIIIIIIIIIIIIIIIIIIIIIIIIIIIIIIIIIIIIIIIIIIIIIIIIIHHIIIIIIIIIIIIIIIIHHIIIIIIIIIIIIIIIIIIIIIIIIIIIIIIIIIIIIIIIIIIIIIIIIIIIIIIIIIIIIIIIIIIIIIIIIIIIIIIDDDDD
@HISEQ:969:HM2KJBCX2:2:1101:19118:71041 2:N:0:ACTATGCA
ACTCGGCCAACTCCCAACTATCCCTATTAATCATTACGGTGGTCCTAGAAACCAACAAAATAGAACCATGCCGTCCTATTTTATTATTCCATGCTAATGTAGTCAAGCAAAAATGCCTGCTTTAAACACTCTAATTTTTTCAAAGTAAAGGTCCTGGTTCCCCGCGGCATCCAATTAAGGACATCGCGGTTCTCCAGAAGGTGAGAAATTGACTGCACCAGTTCATACCCCGTGAGGCACGACCGATGCGCCAATCCCGAAATTCAACTACGAGCTTTTTAACTGCAACAACTTTAATATACGCTATTGGAGCTGGAATTACCGCGGCTGCTGGCACCAGACTTGCCCTCCAA
+
DDD@DI=GHHHG?G1<1C@<G1@<CEG1F@CD11DFHI0<1<GE1DCC11<D@1FD@H?1DCEHHG1<C11DE0//<D11<C<1D1<1<11<CG1<<@1<D1DHF<@<EF@@HFCFF6FE1@C8DEHHHIFGEC1DGHHHBCFFHCCHH?G?HHHHHC<HHCCCHFG?AA@@HHGIHIIIHEHECHC?GCIHHEHHFC@EGFGIIHG?G<2HIIIIHEG?B0GCHHCDDHFGGIHHHHIIHHIIGIHECEHFHH?IHIIHHIIHHHHHHIHHHFIIIHHHIHEEHG1HGD<FIHEIHHCE@HGHHIIIIIIIHHIHEIIIIIIIIIIIIFIIIIIIIIHHHEHHIIIH@@DD0
@HISEQ:969:HM2KJBCX2:2:1101:18208:71928 2:N:0:ACTATGCA
ACTCGGCCAACTCCCAACTATCCCTATTAATCATTACAACAGTCCTAGAAACCAACAAATAGAACCATTGTCCTATTCCATTATTCCATGCTAATGTATTCAAGCGTATGCCTGCTTTGAACACTCTAATTTTTTCACAGTAAAAGTCCTGGTTCCCCGTCACGACCCGTAAAGGCCATGCCGCTTCGCCAGAAGGTAAAGCCCGACCACAGACAGTGCTCACCCAGAAGGCGGACCGTCCAGCCAGGCCTGAAGTTCAACTACGAGCTTTTTAACTGCAACAACTTTAATATACGCTATTGGAGCTGGAATTACCGCGGCTGCTGGCACCAGACTTGCCCTCCAA
+
DDDDCFGHIHGHHIIIIGHIIIIIIIIIFIIGHIIIIIIIIIIIII@HEHIIIIIIIIHIIIHIIIIIIIIIIIIIIIIIIIIIIHIHIIIIHHHHIIIIIHIHGIIIIIIIIIHHHIIIIIIIIIIIHIIIIIIIIIIIIHIIIIIIIIIIHIIIIIIIIIIHIHHIIIIIIIIIIIIIIIIHHHIIHIIIIIIIIIGHIIIIHHIIIIIIIIIIHIIIIIIIIIIIIIIIIIIIIIHIIIIIHIIIIIIIIIIIFIIHIIIIIIIIIIIIIIIIIIIIIHGHHIIIIIIIIIIIIIIIIIIIIIIIHIIIIIIIIIIHIIIIIIIIIIIIHIIIIIIIHDDDDD
@HISEQ:969:HM2KJBCX2:2:1101:20304:71327 2:N:0:ACTATGCA
ACTCGGCCAACTCCCAACTATCCCTATTAATCATTACGTCGATCCTAGAAACCAACAAAATAGAATCAAACGTCCTATTTCGTTATTCCATGCTAATGTATTCAAGCGTGAGCCTGCTTTAAACACTCTAATTTTTTCAAAGTAACAGTCCTGATTCCCCATGACACCAAATTAATGACATCATGGTTCGTCAGAAGGTAGGAATCAATAATACCAGTACGTACAATAGCACGACCAATAAATTGATCCCGAAATTCAACTACGAGCTTTTTAACTGCAACAACTTTAATATACGCTATTGGAGCTGGAATTACCGCGGCTGCTGGCACCAGACTTGCCCTCC
+
BDDDDDHIHHHHHIIIIIHHEHHHHIIIIIIHIIGGHIFHIHIIIIGHIIIIIIIIIIIIIIFHIHIIIHIIHHHGHFHHHHIIIHIIHIHHHHIIIGHIIHIIGCCFHIHEFHHEHEFIGEEHHIHHHHHIIIIIHHHHEIIIHHHHHGHHHEHGHHHHHHDCFHEEEHIIIIHFGHHHHHEHHHHHDGGCEFDFHHHHHHF@EIHIHHIEHGIHEIH<HH<EHHHIIIHE9FGCHG<FHDHC;HDHC+IIHHEIHHHHHHHHHIHHCHGFD1HGHIIIHHGEF@HEIIHH@HHHFG@FFEIHHIHHIHGHHIIIHIHIIHHHHIIIHHG<FCHIHIDAADA
@HISEQ:969:HM2KJBCX2:2:1101:5225:72689 2:N:0:ACTATGCA
ACTCGGCCAACTCCCAACTATCCCTATTAATCATTACTTCATTCCTAGAAACCAACAAAATAGAAACAAAGTCCTAAATTATTATTCCATGCTAATGTATTCATAGCTCATGCCTGCTTTAAACACTCTAATTTTTTCAAAGTAAAAGATCCAGATGGCGACACCGGCCCAATAAAGGGTAGCGCCGTTCTCTGGAAAGATGGCAGACGCACACCGGCACATAATGTGTTGCCACACTAGGCCGGACACGTCATACCAGAAATCCAACTACGAGCTTTTTAACTGCAACAACTTTAATATACGCTATTGGAGCTGGAATTACCGCGGGTGCTGGCACCAGACTTGCCCTCCAA
+
DDDDDIHIIIIIIIIIIIIIIIHIIIIIIHIIIIIIIIIIIIIIIIIIIIIIIIIIIIIIIIIIIIIHIIHHFHIIIIIIIHIFIHIIIIIFHIHIIIGIGCHIIIIIHIIIIIIIIIIIIIGIIIIHIHIIIIIHHHIIIIHHIIHIHIIGHIHIIIIIIIIIHIHIHHIIIIIHIIIIIIIIIIIIIHIIIIGHIIIIIIIIIIIIIIIIIIIIIIIIIIIIIIIIIIIIIIIIIIIIGIIIIIIIIIIHIIIIIIIIIHIIIIIIIIIIIIIIIIIIIIIIIIIIIIHIIIIIIIIIHIIIIIIIIIIIIIIIIIIIIIIIIIIIIIIIIIIIIIIIIIIIIIIIDDDDD
@HISEQ:969:HM2KJBCX2:2:1101:7797:72673 2:N:0:ACTATGCA
ACTCGGCCAACTCCCAACTATCCCTATTAATCATTACGTCGATCCTAGAAACCAACAAAATAGAATCAAACGTCCTATTTCATTATTCCATGCTAATGTATTCAAGCGTAAGCCTGCTTTAAACACTCTAATTTTTTCAAAGTAACAGTCCTGATTCCCCACGACACCAAATTAATGACATCGCGGTTCTTCAGAAGGTAGGAACCGATAATGCCAGTGCGTACCGAAGCACGACCAACAATTCGATCCCGAAATTCAACTACGAGCTTTTTAACTGCAACAACTTTAATATACGCTATTGGAGCTGGAATTACCGCGGCTGCTGGCACCAGACTTGCCCTCCAA
+
DDDDDIIIIIIIIIIIIIIIIIIIIIIIIIIIIIIIIEHIIIIHIIIIIIIIIIIIIGIIIGIGHIIHIIIIIHIIIIIIIIIIIIIIIIIIIIIIIIIIIGIIIIHIIIIIIIIIIIHIHIIIIIIIIIIIIIIHIIIIIIIIIIIIIIIIIIIIHIIIIIIIIIIIIIIIIIIIIIIIIIIIIIIIIIIIIIIHIIIIIIIIIIIIIIHIIIIIIIIIIIIIIIIIIIIIIIIIIIIIIHHFIIIIIIIIIIIIIIIIIIIIIIIIIIIIIIIIIIIIIIIIIIIIIIIIIIIIIIIIIIIIIIIIIIIIIIIIIIIIIIIIIIIIIIIIIIIIIIIIDDDDD
@HISEQ:969:HM2KJBCX2:2:1101:6995:72970 2:N:0:ACTATGCA
ACTCGGCCAACTCCCAACTATCCCTATTAATCATTACGTCGATCCTAGAAACCAACAAAATAGAATCAAACGTCCTATTTCATTATTCCATGCTAATGTATTCAAGCGTGAGCCTGCTTTAAACACTCTAATTTTTTCAAAGTAACAGTCCTGATTCCCCACAACACCAAATAAATGACATCATGATTCGTCAGAAGGGAGAAACCAACAATGCCAGTACGTACCTAGGCACGACCGACATGACGGTCCCGAAATTCAACTACGAGCTTTTTAACTGCAGCAACTTTAATATACGCTAT
+
DDDDDGIIIIIIIIIIIIIIIIHIIIIIIIIIIIICHHIIIIIIIIIIIIIIIIIIIIIIIIIHIHIIGIIIIIIIIIIIIIIIIIIIIIIHIIIIIIIIIIIIIIIIIIIIIIIIIIIIIIIIIIIIIIIIIIIIIIIIIIIIIIIIIIIIIIIIIIIHIIIHIIIIIIIIIIIIIIIIIIIIIIIIIIIIIIIIHHIIIIIIIIIIHIIIIIHIIIIIIIIIIIIIIIIIIIIIIIIIIIIIIIIIIIIIIIIIIIIIIIIIIIIIIIIIHHIIIIIIIIIIIIIIIIIIHICDDDD
@HISEQ:969:HM2KJBCX2:2:1101:20005:72915 2:N:0:ACTATGCA
ACTCGGCCAACTCCCAACTATCCCTATTAATCCTTTCGGCGCTCCTAGACACCAACAAAATAGAACCGAACTCCTATCCTATCATTCCATCCTAATGTATTCGCGCAAAGGCCTGCTTTCAACACTCTAAATTTTTCATGGAAAAAGTCCTGATTCCCCACTACACCCAGTGAAGGGCATAGCGCCCCCCAGAAGGAAAGACCCGACCGAATCCGTGCGCTCGATTAGGAGGACAGATCAGCCAGGTCCAAGGCTCAACTACGAGCTTTTTAACGGCAACAACTTTAATATACGCTATTGGAGCTGGAATTACCGCGGCTGCTGGCACCAGACTTGCCCTCCAA
+
00<<0<GH?111<D1110<F11<11<1111<1111110/////0/<11<1<<1<10<1<D1<111<<<///<11<<<1<<<11<11<D111<<<<11<1<:11.<</<FG1F1<1<111/1<1<1<1:<//1111110.00.<<0<EH000<-<//G?F;<DGG0HFBD.../AHF8;,-+:-/-+HD>::D-/<<<D</<///HD.<0>0HC?IHE/A1HFCB11:111D</C<<<1<</1<1:/=HC@D<11F1DHIIHHF1G@FC<1@D<E<1E@CC@F1F1H@D1<0<<1<1<1<C<11D11EGEECC?</CF@EC@EHHH?IHHEIHE@D0<0H@@D?D
@HISEQ:969:HM2KJBCX2:2:1101:8624:72333 2:N:0:ACTATGCA
ACTCGGCCAACTCCCAACTATCCCTATTAATCATTACGGTGATTCAGAAACCAACAAAACAGGACCACCGTCCTATTTTATTATTCCATGCTAATGTATTCAGACGTAAGCCTGCTTTGAACACTCTAATTTTTTCAAGGTAAAGGTCCTGGTTTCCCACCACGCTAAATTAATAACATGATGGTTCCCCAGAAGGTAGAAATTCCACACGTCAGTACAGACAATGCCCGACCAACGGTAGAACCCCGAAATTCAACTACGAGCTTTTTAACTGCAACAACTTTAATATACGCTATTGGAGCTGGAATTACCGCGGCTGCTGGCACCAGACTTGCCCTCCAA
+
DDDDDIIIIIIIIHIIIIIIIIIIIIIIIIIIIIIIIIIIIIIIIIIIIIIIIIIIIIIIIIHIIIIIIIIIIIIIIIIIIIIIHIIIIIIIIIIIIIIIIIHHIIIIIIIIIIIIIIIIIIIIIIIIIIIIIIIIIIIIIIIIIIIIIIIIIIIIHIIIIIIIIIIIIIIIIIIIIIIIIIIIIIIIIIIIIIIIIIIIIIIIIIIIIIIIIIIIIIIIIIIIIIIIIIIIIIIIIIIHFIIIIIIIIIIIIIIIIIHIIIIIIIIIIIIIIIIIIIIIIIIIIIIIIHIIIIIIIIIIIIIIIIIIIIIIIIIIIIIIIIIIIIIIIIIIIIIIIDDDDD
@HISEQ:969:HM2KJBCX2:2:1101:5409:73294 2:N:0:ACTATGCA
ACTCGGCCAACTCCCAACTATCCCTATTAATCATTACGGTGGTCCTTGAACCAACAAAATAGAACCACAACGTCCTATTCTATTATTCCATGCTAATCTATTCAAGCAAAAGCCTGCTTTAAACACTCTAATTTTTTCAAGGTAATGGTCCTGGCTCCCCGGCACGCCCAATTAAGAACATACCGATTCACCAGAAAGATAGACCCGACGACAGAACAGTACTCGCCAGAGACGGACCGTCCGGCCAGGCCTAAAATTCAACTACGAGCTTTTTAACTGCAACAACTTTAATATACGCTATTGGAGCTGGAATTACCGCGGCTGCTGGCACCAGACTTGCCCTCCAA
+
DDDDDIHHIIIIHIHHEHHIIIIIIIIIIIHIHIIIIIGHHHHHIIIIIIIHIIHIIIIHIHIIIIIIIIIIIIIHIHHHIIIIIIIIIIIIHGHIIIIIIFEHIIIIIIIIHHHHHHIHIHIIIIIIIIIIIIIHHIIHIIIIHIHHHIIHIIHIIIIHHIIIIIIHHIIHGIHIIIHIIHHF/IIIHHIIIIIIIIHIIIIIHIIIIHIIIIIIGIIIIIHIIIIIIIIIIIIIIIIIIIIIIHIIIIIIIIIIIHIIIIIIIIIIIIIIIHHIIIHIIIIIHIIIIIIIIHGIIIIIHHIIIIIIIIIIIIIIIIIIIIIIIIIIIIIIIIIIIIIIIIDDDDD
@HISEQ:969:HM2KJBCX2:2:1101:14963:75243 2:N:0:ACTATGCA
ACTCGGCCAACTCCCAACTATCCCTATTAATCATTACGTCAATCCTAGAAACCAACAAAATAGGATCAAACGTCCTATTTCATTATTCCATGCTAATGTATTCAAGCGTTAGCCTGCTTTAAACACTCTAATTTTTTCAAAGTAACAGTCCTGTTTCCCTGCAACACCAAATTAATGACATTACAGTTCTTCAAGAAGGAGGAACCAGTAAAGCCAGTACATACCAGAGGCACGACCAACCTACTAATCCCGAAATTCAACTACGAGCTTTTTAACTGCAACAACTTTAATATACGCTATTGGAGCTGGAATTACCGCGGCTGCTGGCACCAGACTTGCCCTCCAA
+
DDDDDHIIHIIHIIIIIIIIHIIIIIIIIIIIIIIGIIIIIIIIIIIIIIIIIIIIIHHHHHF?GHIHHIIIIIIHIIIHIHHIHIHHHIIHHHHIHIIHIIIIIHIIIIIIIIIIIIHIHIIIIIIIIIIHIIIIIIIIIIIIIIIIIIIIIIIHIIIIIIIIIIIIIIIHHIHGIIIIIIIIIIIIIIIIIIIIIIIIIIHIIIIIIIIIIIIIIIIIIIIIIIIIIIIIIII>IIIIIIHHHIIGIIIIIIIHIIIIIIIIIIIIIIIIIIIIIIIIIIIIIIIIIIIIIIIIIIIIIIIIIIIIIIIIIIIHIIIIIIIIIIIIIIIIIIIIIIIIIDDDDD
@HISEQ:969:HM2KJBCX2:2:1101:6743:74527 2:N:0:ACTATGCA
ACTCGGCCAACTCCCAACTATCCCTATTAATCATTACGTCGATCCTAGAAACCAACAAAATAGAATCAAACGTCCTATTTCGTTATTCCATGCTAATGTATTCAAGCGTGAGCCTGCTTTAAACACTCTAATTTTTTCAAAGTAACAGTCCTGATTCCCCATGACACCAAATTAATGACATCATGGTTCGTCAGAAGGTAGGAATCAATAATACCAGTACGTACAATAGCACGACCAATAAATTGATCCCGAAATTCAACTACGAGCTTTTTAACTGCAACAACTTTAATATACGCTATTGGAGCTGGAATTACCGCGGCTGCTGGCACCAGACTTGCCCTCCAA
+
DDDDDIIIIIIIIIIIIIIIIIIIIIIIIIIIIIIIIIIIIIIIIIIIIIIHIIIIIIIIIIIHIIIIIIIIHIIIIIIIIIIIIIIIIIIIHIIIIIIIIHIIIIIIIIIIIIIIHIHHIIIIIIIIIIIIIHIIIIIIIIHIIIIIIIIIIIIIIIHIIIIIIIIIIIIIIIIIIIIIIIIIHIIHIIIIIIIIIIIIIIIIIIIIIIIIHIIIIIIIIIIIIIIIIIIIIIIIIIIIIIIIIIIIIIIIIIIIIIIIIIIIIIIIIIIIIIIIIIIIIIIIIIIIIIIIIIIIIIIIIIIIIIIIIIIIIIIIIIIIIIIIIIIIIIIIIIIIIIIIDDDDD
@HISEQ:969:HM2KJBCX2:2:1101:8502:75125 2:N:0:ACTATGCA
ACTCGGCCAACTCCCAACTATCCCTATTAATCATTACTTCAGTCCTAGAAACCAACAAAATAGAACCAAAGTCCTATTCCATTATTCCATGCTAATATATTCAAGCAAACATGCCTGCTTTAAACACTCTAATTTTTTCAAAGTAAAAGTCTTGGATCCCTAGCGCACTCAATTAAGAGCACACTAGTTCCCCAAAAGGAAAAGCCCAAAGTTGCAGTACAAACCTTTCGGTTGACGGCAACTATAAGCCCAAAATTCAACTACGAGCTTTTTAACTGCAACAACTTTAATATACGCTATTGGAGCTGGAATTACCGCGGCTACTGGCACCAGACTTGCCCTCCAA
+
DDDDDIIIIIIIIIIIIIIIIIIIIIIIIIIIIIIIIIIIIIIIIIIIIIIIIIIIIIIIIIIIIIIIHHIIIHIIIIIIIIIIIIIIIIIIHIIIIIIIIIIIIIHIHHIIIIHIIHHIIIIIIIIIIHIHIIIIIIIIIIIIIIIIIIIIIIIIIIIIIIIIIIIIIIIIIIIIIIIIIIIIIIIIIIIIIIIIIIIIIIIIIIIIIIIIIIIIIIIIIIIIIIIIIIIIIIIIIIIIIIIHHIIIIIIIIIIIIIIIIIIIIHIIIIIIIIIIIIIIIIIIIIIIIIIIIIIIIIIIIIIIIIIIIIIIIIIIIIIIIIIIIIIIIIIIIIIIIIIIIDDDDD
@HISEQ:969:HM2KJBCX2:2:1101:10332:75848 2:N:0:ACTATGCA
ACTCGGCCAACTCCCAACTATCCCTATTAATCATTACGTCGATCCTAAAAACAAACAAAATAGAATCAAACGTCCTATTTCATTATTCCATGCTAATGTATTCAAGCGCGAGCCTGCTTTAAACACTCTAATTTTTTCAAAGTAACCTTCCTGATTTCCCGCGACATCAAATTAATGACATCGTGGTTCGTCAGAAGGTAGGAATCAATTTGACCAGTACGTACCGAGGCACGACCGATCAACTGATCCCGAAATTCAACTACGAGCTTTTTAACTGCAACAACTTTAATATACGCTATTGGAGCTGGAATTACCGCGGCTGCTGGCACCAGACTTGCCCTCCAA
+
D0<<0<<<<FE1<<<<1D<1<<DD1GCHHI1<C<C111<CH/G@CHFG1FH011<11<<1GE1DG11<<1<0<1<01<D11<F1D1C11<C1<1<1D6FFC01EDD><CBCD@C88<&@FCD1<1@GCFFGCGHH1@1HHB@G<BB$#E<9FAB<FHCEHEH&<CG/<G@GCFHGH:CGC.E@G<HH=CHF<<-/</HFD<0<0@>H@0FEF<@<<<11>;HCHHD@:CE<CB<0CD<FC@DC<B<C<B@CEGEHEFD<1G<@FC@E?HHHF1HE@HEGCHGF<<11F<?HIIIHG@IHFHH@IIIHFHHHEE/<DE@EIIIIHG?EH?HEFG?GC0C@G@?@@@
@HISEQ:969:HM2KJBCX2:2:1101:13850:74764 2:N:0:ACTATGCA
ACTCGGCCAACTCCCAACTATCCCTATTAATCATTACGTCGATCCTAGAAACCAACAAAATAGAATCAAACGTCCTATTTCATTATTCCATGCTAATGTATTCAAGCGTAAGCCTGCTTTAAACACTCTAATTTTTTCAAAGTAACAGTCCTGATTTCCTATCACACCAACTAAATGGCATGAAAGTTCCTCAGAAGGTAGAGATTTATCTCACCAGTACAGACAATTAAGCCTGACCAATGGGTAAACCCCGAAGTTCAACTACGAGCTTTTTAACTGCAACAACTTTAATATACGCTATTGGAGCTGGAATTACCGCGGCTGCTGGCACCAGACTTGCCCTCCAA
+
DDDDDHIIHHIHGIIIIHHIECFFHIIIIIIIIIIIIIHHIIIIIIGHIHIIIIIIIHHEEHIGIIIIHGEHHFGHEHHHHHHIIHIGHHIHHHIIHHHHIHHIIHCIIIIGHIIHHIIIIIIIIIHIIIIIIIIIHHIHIIHIIIIIIIIHHIIHIIIIIIIIIIIIIHIHHIIIIIIIIIIIIIIIHIHIIIIHIIIIIIIIIIIIIGIIIIIIIIIIIIIIIIIGIIHIIIIHIIIIHIIHHDIIIIIIIIIIIIIIIIIIIIIIIIIIIIIIIIIIIIIIIHHGIIGIIIIIIIIIIIIIIIIIIIIIIIIIIIIIIIIHIIIIIIHIIIIIIIIIIHDDDDD
@HISEQ:969:HM2KJBCX2:2:1101:3932:75366 2:N:0:ACTATGCA
ACTCGGCCAACTCCCAACTATCCCTTTAATCATTACGGTGATCCTAGAAACCAACAAAATAGAACCATGCCGTCCTATTTTATTATTCCATGCTAATCTATTCAAGCACAAGCCTGCTTTAAGCACTCTAATTTTTTCAAGGTAATAGCTCTGCTTCCCCAACGCACTAACTTAATAGCATGATGGTTATTCAGAAGGTAGGAATTCATCAGGCCAGTACGGACAGTGAAGCCCGACCAACCGACAAACTCCGAAATTCAACTACGAGCTTTTTAACTGCAACAACTTTAATATACGCTATTGGAGCTGGAATTACCGCGGCTGCTGGCACCAGACTTGCCCTCCAA
+
@D@<D=HIG?@?HHIIIHIIHHHFHHCGEHHEE11<1<D@<DEGHHHHI@C1F1CG1DCCGHHEHH?@HFH/<C?C1FFEE??@@HH1D<1CEHG?FF@@1DHFECCHHHEHG?EIHEF1@1F<CFHHHIGIHHGIIHCG8EHIIIHIIIIHHHCBHFHEHHHHCCHCGHEHF?HIIHHHFIHHHGIHGEHG?G7HEEHHHCIIIIGIHII;HGEIIIHIGHHEHIGIIIIHGIHHIIHHFHFGHDFCEHHHHIHHHIIGIIIHIIHIIIHGIIFGHGHHHIHHIIGIIHHEHHEIIIIIIIIIHHIIIIIHHHHHIIHHHIIIIIIIHIIIIHEHHHHGIIBADAA
@HISEQ:969:HM2KJBCX2:2:1101:6662:75583 2:N:0:ACTATGCA
ACTCGGCCAACTCCCAACTATCCCTATTAATCATTACGTCAATCCTAGAAACCAACAAAATAGGATCGAACGTCCTATTTCATTATTCCATGCTAATGTATTCAAGCGTTAGCCTGCTTTAAACACTCTAATTTTTTCAAAGTAACAGTCCTGTTTCCCTGCAACACCAAATTAATGGCATTACAGTTCTTCAGAAAGGAGGAATCAGCTAAGCCAGTGCATACCAGTGGCACGACCAACCTGCTGACCCCGAAATTCAACTACGAGCTTTTTAACTGCAACAACTTTAATATACGCTATTGGAGCTGGAATTACCGCGGCTGCTGGCACCAGACTTGCCCTCCAA
+
DDDDDIHIIIIIIIGHIIIIIIIIIIIIIIIIIIIIIIIIIIIIIIIIIIIIIIIIHHIIIIIIIIIHHHEHHHIHHIIHIIIIIIIFHIIIIIIGHHHIIIHIIIIIHIIIGHIIIIIIIIIIIIIIIIIIIIIIIIIIIIHIIIIIIIIIIIIIIIIIIIIIIIIIIIIHIIIIIIIIIIIIIIIIIIIIIHIIIIIIIIIIIIIIIIIIIIIIIIIIIIIIIIIIIIIIIIIIIIIIIIIIHHHIIIIIIIIIIIIIIHIIIIIIIIHIIIIIIIIIIIIIIIIIIIIIIIIIIIIIIIIIIIIIIIIIIIIIIIIIIIIIIIIIIIIIIIIIIIIIIDDDDD
@HISEQ:969:HM2KJBCX2:2:1101:10209:76761 2:N:0:ACTATGCA
ACTCGGCCAACTCCCAACTATCCCTATTAATCATTACGGTGGTCCTAGACCAACAAAATAGAACCAACGTCCTATTCTATTATTCCATGCTAATCTATTCAAGCAAAAGCCCGCTTTAAACACTCTAATTTTTTCAAGGTAATGGTCCTGGTTCCCCGACACACCCAATAAAGGGCATACCGGCTCACCAGAAGGATAGACCCGACAACAGACAGTACTCGCCAGAGACGGACCGCCCGGTCAGGTCTAAAATTCAACTACGAGCTTTTTAACTGCAACAACTTTAATATACGCTATTGGAGCTGGAATTACCGCGGCTGCTGGCACCAGACTTGCCCTCCAA
+
DADDDIIIHIIIIIIIIIIIIIIHIIIIIIIIIIIIIIIIIIHIIIIIIIIIIIIICHHIIIIIIIIIIHIIHIIIIIIIIIIIIIIIIIIGIIIIIIIIIIHIIIIIIIIIIIHHHIIHHIIIIIIIIIIIIIIIIIIIIIIIIIIIIIIHIIIIIIIIIIIIIIIIIIIIIIIIIIIIIHIIIIIIIIIIIIIHIIIIIIIIIIIHHIIIIIIIIIIIIIIIIIIIIIIIIIIIIIIIIIIIIIHIHIIIIIIIIIIIIIIIIIIIIIIIIIIIIIIIIHIIIIIIIIIIIIIIHHIIIIIIIIIIIIIIIIIIIIIIIIIIIIIIIIIIIIIIIIDDDDD
@HISEQ:969:HM2KJBCX2:2:1101:3288:77411 2:N:0:ACTATGCA
ACTCGGCCAACTCCCAACTATCCCTATTAATCATTACGTCAATCCTAGAAACCAACAAAATAGGATCAACGTCCTATTTCATTATTCCATGCTAATGTATTCAAGCGCGAGCCTGCTTTAAACACTCTAATTTTTTCAAAGTAACAGTCCTGATTTCCCACCACACCAAATTAATGACATGATGGTTCGTCAGAAGGTAGAAATCAGTAACACCAGTACGTACCGAAGGCACGACCAGCGTACTAATCCCGAAATTCAACTACGAGCTTTTTAACTGCAACAACTTTAATATACGCTATTGGAGCTGGAATTACCGCGGCTGCTGGCACCAGACTTGCCCTCCAA
+
BD@@DHHIIIII@GHIEHHIHCHHGIHHHHHEHHIIHIIHHHICEHEHEHHHHHHIHII?GHE?HFH@CHH@FHHHFIIIHEG1<<DCHIHEHE?@GGHEGG5DHHCHHHH<FGF?EEEHFF8CGHHHIHHHIHEHEEHHHHEHHHFIHHHHFAFHEHF@?CFEHIIHHHHHFIHHHHHIIIHFEHHEHHHHEHGHFIHHGHHGIHEIHGHIHHGHFHEHHHIHH@EHH@GIHHD;IHEGGG<?HDHHGIHHECHHHHIIIIIIHIIIHIIHHHHHGC1HGEHGHIHIHC0IIIFFHEHFGHFIIIIHHHFHHHIHIHIHHHHHIGIIIIIHHHECHCGGB?ADD
@HISEQ:969:HM2KJBCX2:2:1101:13458:77802 2:N:0:ACTATGCA
ACTCGGCCAACTCCCAACTATCCCTATTAATCATTACGTCGATCCTAAAAACCAACAAAATAGAATCAAACGTCCTATTTCATTATTCCATGCTAATGTATTCAAGCGCGAGCCTGCTTTAAACACACTAATTTTTTCAAAGTAACAGTCCTGATTTCCCGCGACATCAAATTAATGACATCGTGGTTCGTCAGAAGGTAGGAATCAATTTGACCAGTACGTACCGAGGCACGACCGATCAACTGATCCCGAAATTCAACTACGAGCTTTTTAACTGCAACAACTTTAATATACGCTATTGGAGCTGGAATTACCGCGGCTGCTGGCACCAGACTTGCCCTCC
+
DCADDIIIIIGHHGIIIIIGIHHIIIIIIIIIIIIHIIIIHIIIIHHIIIIGHIIIIIHGHHFEFHIIIIIIIIIIGHIIIIIIIIHHIIIGHIIIIIIIIGHIIIIHIHHHIIIIHHHIIIIIIIIIIIIIIIIIHIIIIIIIIHIIIIIIIIIIIIIHIIHIIIIHIIIHHHIIIIHIIIIHHIHIIIHIIIIIIIIIIHIIIIIIIIIIIIIIIIIHIIIIIIIIIIIIIIIIIIHIIHIHIIIIIIIIIIHIIIIIIIIIIHIIIIIIIIIIIIIIIIIHHHHIIIIIHIIIIIIIIIIIIIIIIIIIIIIIIIIIIIIIIIIIIIHDDEIIIIDDDDD
@HISEQ:969:HM2KJBCX2:2:1101:13316:77897 2:N:0:ACTATGCA
ACTCGGCCAACTCCCAACTATCCCTATTAATCATTACGTCGATCCTAGAAACCAACAAAATAGAATCAAACGTCCTATTTCATTATTCCATGCTAATGTATTCAAGCGCGAGCCTGCTTTAAACACTCTAATTTTTTCAAAGTAACAGTCCTGATTTCCCACGACACCAAATTAATGACATCGTGGTTCGTCAGAAGGTAGGAATCAATTTGACCAGTACGTACCGAGGCACGACCGATCAACTGATCCCGAAATTCAACTACGAGCTTTTTAACTGCAACAACTTTAATATACGCTATTGGAGCTGGAATTACCGCGGCTGCTGGCACCAGACTTGCCCTCCAA
+
BDDDDIIHIIHHIHIIIIIIIIIIIIIIIIIIIIIIIIIIIIIIGIIIIIIHHIIIIIIIIHHIIIIIIHHIIIHIIIIIHIIIIIIII?HHFHHIIIIIIIHHIHIIIIIIIIIHIIIHIIHIIIIIIIHIHIIHHHHHIHHHIIHIGHIIIIIIIIIIHHIIIIIIIIIIIIIIIHIIHIHIIIIIIIIIIIIIIIIIIHIIIHIHIIIIIIIIIIIIIIIIIIIHHHIIIIIIIIIIIHHHIIIIIIIIIIIHIIIIIIIIIIIHIIIIIIHIIIIIIIIIIIIIIIIIIIIIIIIIIIIIIIIIIIIIIIIIIIIHHIIIIIIIIIIIIIIIIIIIDDDDD
@HISEQ:969:HM2KJBCX2:2:1101:5319:78299 2:N:0:ACTATGCA
ACTCGGCCAACTCCCAACTATCCCTATTAATCATTACGTTGATCCTAGAAACCAACAAAATAGAATCGAACGTCCTATTTCATTATTCCATGCTAATGTATTCAAGCGCGTGCCTGCTTTAAACACTCTAATTTTTTCAAAGTAACAGTCCTGACTCCCCACAACATCAAATTAATGACATCATGATTCATCAGAAGGGAGAAATCAATGACATTAGTACGTACCGAAGGCACGACCGACGTATTGATCCCGAAATTCAACTACGAGCTTTTTAACTGCAACAACTTTAATATACGCTATTGGAGCTGGAATTACCGCGGCTGCTGGCACCAGACTTGCCCTCCAA
+
DDDDDIIIIIIIIIIIIIIIIIIIIIIIIIIIIIIIIIIIIIIIIIIIIIIIIIIIIIIIIIHHIIIIHIIGIHIIIIIIIIIIIIIIIIIIHIIIIIIIIIIHIIIIIIHIIIIIIIIIIIIIIIIIIIIIIIIIIIIIIIIIIIIIIIIIIIIIIIIIIIIHIIIIIIIIIIIIIIIIIIIIIIIIIIHIIIIIIIIIIIIIIIIIIIIIIIIIIIIIIIIIIIIIIIIIIIIIIIIIIIIIIIIIIIIIIIIIIIIIIIIIIIIIIIIIIIIIIIIIIIIIIIIIIIIIIIIIIIIIIIIIIIIIIIIIIIIIIIIIIIIIIIIIIIIIIIIIIIIIIDDDDD
@HISEQ:969:HM2KJBCX2:2:1101:5125:77103 2:N:0:ACTATGCA
ACTCGGCCAACTCCCAACTATCCCTATTAATCATTACATCGATCCTAGAAACCAACAAAATAGAATCGGATGTCCTATTTCATTATTCCATGCTAATGTATTCAAGCGTGAGCCTGCTTTAAACACTCTAATTTTTTCAAGGTAACAGTCCTAATTCCCCGTGACACCAAATTAATGGCATTACGGTTCTTTAGAAGGTGAGAAATCAATAATATCAGTACATACCAACGGCATGACCGAAACATTGATCCCGAAATTCAACTACGAGCTTTTTAACTGCAACAACTTTAATATACGCTATTGGAGCTGGAATTACCGCGGCTGCTGGCACCAGACTTGCCCTCCAA
+
DDDDDHIIIIIIIIIHIIIIIIIIIIIIIGHIIIHIIIIIIIHIIIIIIIIIIIIHGIHIIIHIIIIIHIIIGHHIHIHHIFIIIIIIIIIHIIIIIIIGIHIIIIHIIIHHIHIHIIHIIIIIHHIIIIIIIIIIIIIHHIIIIHHIIIIIIIIIIIIIIIIIIIIIIIIIIIIIIGIIIIIIIIIIIIIIIIIIIIHIIIIIIIIIIHIIIIIIIIIIIIIIIII<IIIIIIIIIIIIIIIIHHIIIHIIIIIIIIIIIIHIIIIIIIIIIIIIIIIIIIIIIIIIIIIIIIIIIIIIIIIIIIIIHGIIIIIIIIIIIIIIIIIIIIIIIIIIIIIIIIDDDDD
@HISEQ:969:HM2KJBCX2:2:1101:10983:78263 2:N:0:ACTATGCA
ACTCGGCCAACTCCCAACTATCCCTATTAATCATTACGTCGATCCTAGAAACCAACAAAATAGGATCGAACGTCCTATTTCATTATTCCATGCTAATGTATTCAAGCGTTAGCCTGCTTTAAACACTCTAATTTTTTCAAAGTAACAGTCCTGTTTCCCTGCAACACCAAATTAATGGCATTACAGTTCTTCAGAAAGGAGGAATCAGCGAAGCCAGTGCATACCAGTGGCACGACCAACCTGCTGACCCCGAAATTCAACTACGAGCTTTTTAACTGCAACAACTTTAATATACGCTATTGGAGCTGGAATTACCGCGGCTGCTGGCACCAGACTTGCCCTCCAA
+
DDDADIIIHIIIHIHGHIHIIIIIGIIIIHEHIIIIIGHHIIIIIIEHGIIHGIIIHGIHHHGC?GHIEHHIHHIGIIIIHIIIIIIIIIHHIHIHHIIIIIIIIIIIIIIIIIIIIIIIIIIHHIIIIIIIIIIIIIIIIIIHHIIIIIIIIIIHHIIIIIIIHIIIIIIHIIIIIIHHHIIIIIIIIIIIIIIIIIIIHGIHGIIIIIIIIHIIIIIIIIIIIIIIIIIIIIIIIHHIIIIHGIHIIIHIIIIIIIIIIIIIIIIIIIIIIIIIIIIIIIIIIIIIIIIIGIHIIIIIIIIIIIIIIIIIHIIIIIIIIIIIIIIIIIIIIIIIIIIIIDDDDD
@HISEQ:969:HM2KJBCX2:2:1101:8729:78636 2:N:0:ACTATGCA
ACTCGGCCAACTCCCAACTATCCCTATTAATCATTACGTCGATCCTAGAAACCAACAAAATAAGATCAAACGTCCTATTTCATTATTCCATGCTAATGTATTCAAGCGCGAGCCTGCTTTAAACACTCTAATTTTTTCAAAGTAACAGTCCTGATTTCCCGCCACACCAAATAAATGGCATAACGGTTCTTCAGAAGGGAGGAATCAGTGACACCAGTACATACCAAAGGCACGACCAGCGTACTGATCCCGAAATTCAACTACGAGCTTTTTAACTGCAACAACTTTAATATACGCTATTGGAGCTGGAATTACCGCGGCTGCTGGCACCAGACTTGCCCTCCAA
+
DDBDBIICCHIIIHHHHIHHH?GCGEHHCGHHHIIEH@GHHHII=HCGEHGIIHCHHGG@GE@C1@11<1<0DCHEHIFIEGFH@@CDG@CG1CFFHGGEHGGHH<@DH5C<EHHHHHGHGE%G@HF@G@1IIHCHHHH@@EFGBG1@BDHF?0FHGDCFHGHGEHEFCDCGCGCC@ECEGCCHGEEHIHHIHH90FHHFHHCHHHIHECEHHGE@GCHHHIHHHEHEHEHHEHCDHECGGHFFEHIHHDDEHCHFCFGHEDHC<1@EHHHEFCCHHIHHIHEHHE@HF<1IHGIIHHGGFC@GGIIHFEIIHEC<<DEGHHHEIHH@CHIIHHHHEIHIHD@<<@
@HISEQ:969:HM2KJBCX2:2:1101:4684:78752 2:N:0:ACTATGCA
ACTCGGCCAACTCCCAACTATCCCTATTAATCATTACGTCAATCCTAGAAACCAACAAAATAGGATCAAACGTCCTATTTCATTATTCCATGCTAATGTATTCAAGCGTTAGCCTGCTTTAAACACTCTAATTTTTTCAAAGTAACAGTCCTGTTTCCCTGCAACACCAAATTAATGACATTACAGTTCTTCAAGAAGGAGGAACCAGTAAAGCCAGTACATACCAGAGGCACGACCAACCTACTAATCCCGAAATTCAACTACGAGCTTTTTAACTGCAACAACTTTAATATACGCTATTGGAGCTGGAATTACCGCGGCTGCTGGCACCAGACTTGCCC
+
DDDDDIIIIIIIIHIIGHIIIIIIIIIIHGIIIIIIIIIIIIIIIIIIHGIIIIIIGIHGHIHIHHHHIIIIIHHIGIIIIIIHIHHIFHHHHIIHIIIIIIHHIIGIIIIIHIIGHIHHIIGHHHHEHHHIIIHIHIIIIIHIIHHIIIIIIHIHHHIHHGHIIIIIIIHHFIIHIIIIIIIHIIIIIIHIIIIIGIHIIIIIIIIIIIIIIIIIIIIIIIIIIIIIIIIIIIHIIHHGIIFIIIHIIHIIGIHIIIHHHIHIIHIIIIIIIHIIIIIHIIHIIIIHIIIIIIIHIIIIIIIIIIIIIIIIIIIIIIIIIHIIIIIIIIIIIIIIDDDDD
@HISEQ:969:HM2KJBCX2:2:1101:7182:78811 2:N:0:ACTATGCA
ACTCGGCCAACTCCCAACTATCCCTATTAATCATTACGGCTCTCCTAGAAACCAACAAAATAGGAGCGCCGTCCTATTCCATTATTCCATGCTAATGTATTCGAGCAAAGGCCTGCTTTGAACACTCTAATTTTTTCAAAGTAAAAGTCCTGCTTCCCAAAACACGCCCAGCGAAGGGCATGCCGTTCCGCAGAAGGAAAGGCCCGGCCGAGCCAGTGCACGCGGTGAGGCGGACCGGTCAGCCAGGCCCAAGGTTCAACTACGAGCTTTTTAACTGCAACAACTTTAATATACGCTATTGGAGCTGGAATTACCGCGGCTGCTGGCACCAGACTTGCCCTCCAA
+
DDDDDHIIIIIIIHIHEHIIHHIIIHHIIIIIIIIHIHIHIIIIGIIHIIIIHHHIIIIIIGHHGIIHIIIIHIIGIIHIIIIIIIIIC@EHHIIIHIHHHFHIIIHIHHDHHEHHIIHHHEHHHIIHIIHIIIIIIIIIIHIIHIHIHHHEHIIIHHHHHEHEHHHHIIIIIIIII<IIIIIHIHHIIIIIIIIIIIIIIIIHIIII>IIIIIIIIIIIIIIIIIIGIIIIIIIIIIIIIIIHIIGIIIIIIIIIIIIIIIIIIIIIIIIIIIIIIIIIHIIHIIIIIIIIIIIIIIIIIIIIIIIIIIIIIIIIIIIIIIIIIIIIIIIIIIIIIIIIDDDDD
@HISEQ:969:HM2KJBCX2:2:1101:11358:79138 2:N:0:ACTATGCA
ACTCGGCCAACTCCCAACTATCCCTATTAATCATTACAACAGTCCTAGAAACCAACAAATAGAACCATTGTCCTATTCCATTATTCCATGCTAATGTATTCAAGCGTATGCCTGCTTTGAACACTCTAATTTTTTCACAGTAAAAGTCCTGGTTCCCCGTCACGACCCGTAAAGGCCATGCCGCTTCGCCAGAAGGTAAAGCCCGACCACAGACAGTGCTCACCCAGAAGGCGGACCGTCCAGCCAGGCCTGAAGTTCAACTACGAGCTTTTTAACTGCAACAACTTTAATATACGCTATTGGAGCTGGAATTACCGCGGCTGCTGGCACCAGACTTGCCCTCCAA
+
DDDDDIIIIIIIIIIIIIHIIHIIIIIGIHIIIHIIIIIIIIIIIHIIIIIIHIHHHHFHIHEHIIIIGHHHIIIICHHIIHIIGIIIIFIIIEHHHIHHIHIIIIIIIIHIIIIIIIIIIHIHHIIIIIIIIHIIIIIIIIIHHHDIIIIIIFIIIIIIIIIIIIIIIHIIIIIIIIIIIIIIIHIIIIIIIIIIIIHIHGIIIIGIIIIIIIIIIIIIIIIIIIIIIIIIIIIIIIIIIIIIIGIIIIIIIIIIHIIIIIIIIIIIIIIIHIIIIIIIIIIHHF1IIIIIIIIIIIIIIIIIIIIIIIIIIIIIIIIIIIIIIIIIIIIIIIIIIIIIIDDDDD
@HISEQ:969:HM2KJBCX2:2:1101:5112:79100 2:N:0:ACTATGCA
ACTCGGCCAACTCCCAACTATCCCTATTAATCATTACGTGGTCCTAAAACCAACAAAATAGAACCATCGTCCTATTTTATTATTCCATGCTAATGTATTCAAGCAAAAATGCCCGCTTTAAACACTATATTTTTTTCAAAGTAAAAGTCCTAGTTCATTGAAACACCCAAGAGCATCCCAATTCACCAGAAGGTAAGAAATTGGCTACACACCGATTCATGCCCCTAAAGGCATGACCAATATATCCCAATCCCGAAATTCAACTACGAGCTTTTTAACCGCAACAACACTAATATACGCTATTGGAGCTGGAATTACCGCGGCTGCTGGCACCAGACTTGCCCTCCAA
+
DDDDB0EHHIIHFHHIIIIIHIIIIIIIGHIIHHHHIHHHHIIIGHHIIIIIIIEH<FCHC?FH?E<FHEHHH<FGHHHIHIGHFCFHICHHFHDCHHIIIIIHIHHGHHIHDHHIHHHHHHIHHIIIIIHHIHHHHHHHHHHIGHHIIHIHIIHHHFIIIHHHIIIIHHHHHIGIHHIIIHHHFEIIIIIIIIIIHHIIHHHHIIIHHHFHEHHIIIIHHDIIIHIIIIHIIGIIIIIIHIHIGHHDEDHIIIHIIIIHIHHHGHIIIIIIIIIIHIIIIIHHHHHHHIIHIHHIIIIIIIIIIIIIHGIIIIHIIIIIHIIIHIIIIIIIIIHGIIIIIIIICDDDD
@HISEQ:969:HM2KJBCX2:2:1101:20612:79915 2:N:0:ACTATGCA
ACTCGGCCAACTCCCAACTATCCCTATTAATCATTACGTCAATCCTAGAAACCAACAAAATAGGTTTGAACGTCCTATTTCATTATTCCATGCTAATGTATTCAAGCAAATGCCTGCTTTAAACACTCTAATTTTTTCAAAGTAACAGTCCTGTTTCCCTGCAACACCAAATTAATGACATTACAGTTCTACAGAAAGGAGGAATCAGCGAGACCAGTTCATACCAGTGGCACGACCAGCCTGCTGACCCCGAAATTCAACTACGAGCTTTTTAACTGCAACAACTTTAATATACGCTATTGGAGCTGGAATTACCGCGGCTGCTGGCACCAGACTTGCCCTCCAA
+
DBBDDHIIIII@FEHHHIIIIIHHHHHHHHIFIFHEHIHIIIEHCGHHHIIIIIHHICHHHHHHHHEGHHEHFHHIIIIIIEEG@<@CHHHC1D@GH@HHEEFGGGIIIHHHGHHHHHHIGEHHGGHCGHHIIIHHIIIIIIIIHHHEHGIIHHIGHIIIIIHGGHHHHIHHHIHHIIIHIIIIHHGIIIIHHIIIIIIIIHHHIIIIIIIIHIIIIII=IIIIIHIHIHGDIHEIIIHHHHIHEIIIGIIHIIHHE?FHIIIIIIHIIIHHHHFHEIIIHHIIHHHIIIIIIIIIIIIIHIIIIIIIIHIIIIIIGIIIIIIIIIIIIIIHHHIIIHIIHDDDDB
@HISEQ:969:HM2KJBCX2:2:1101:14635:80658 2:N:0:ACTATGCA
ACTCGGCCAACTCCCAACTATCCCTATTAATCATTACGGTGATCCTAGAAACCAACAAAATAGAACCATGCCGTCCTATTCTATTATTCCATGCTAATGTATTCGAGCAAAAATGCCTGCTTTAAACACTCTAATTTTTTCAAGGTAAAGGTCCTGGATCCGCAAGACACCCAATTAAGGACATCAAGTTTCTCCAGAAGGTGAGAAATCAACAGCGACAGTTCATACCCCTTAAGGCACGACCATCACGTCAATCCCGAAATTCAACTACGAGCTTTTTAACTGCAACAACTTTAATATACGCTATTGGAGCTGGAATTACCGCGGCTGCTGGCACCAGACTTGCCCTCCA
+
@DDCDHIHIIIEGHHIHIIGHHHIIHHHHEHHIIIHEHGHHIIIHIHIFHIHHHHIIHHHHI1CHIIIHF?FHHHGFGEHFHHIFFHIHHIIHEHCECHHH@HHHHHIHEHFHHCHHHGEHHHEDFHFCH?GGIHHIHHHIHHHHHEGHIHG8EDHGHEDHHHHHGHHHEHG?HHHHGEIHHHHHEHEHHIIHIIIHIIIIIHI<IIIHIHHEHIIHHIIIIIIIHHIIIIIIIIIIHEIIIIIHIIIIIHHHHIIIIIIIIIIIIHHGIIIHIIHEIIIHHIIHHIIGIIIIIIIIIIHHHHIIIIIIIIIIIIIIIIIIIIIIIIIIHIHIIIIIIIIIIIIIIIDDDDD
@HISEQ:969:HM2KJBCX2:2:1101:20212:80400 2:N:0:ACTATGCA
ACTCGGCCAACTCCCAACTATCCCTATTAATCATTACGGTGATCCTAGAAACCAACGAAATAGAACCAATCCGTCCTATTTCATTATTCCATGCTAATGTATTCAGACGTTAGCCTGCTTTAAACACTCTAATTTTTTCAAAGTAACAGTCCTGATTTCCTATCACACCAACTAAATGGCATGAAAGTTCCTCAGAAGGTAGAGATTTATCTCACCAGTACAGACAATTAAGCCTGACCAATGGGTAAACCCCGAAGTTCAACTACGAGCTTTTTAACTGCAACAACTTTAATATACGCTATTGGAGCTGGAATTACCGCGGCTGCTGGCACCAGACTTGCCCTCCAA
+
DDDDDHGIIHHHIHHIIHIIIHIIIIIIIIIIIHIIIIHIIIIIIIIIIIIIIFIIGHIIHIGCHHHIIIIFIHHHIICHHIIIIHIIIHHHIGHGHEHIHHIIIIIIIIIHIIHIHGHIIHHIIIIIIIIIIIIHIIHIHIIIIIIIHFHIIIIIIIIIIIIIIHIIHHHHIIIGIIIIIHIIIIIIIIIHIHIIIIIIIIIIIIIIIIIIIIIIIIIIIIIIIIIIIIIIIIIIIIIIIII=HHDIIIIIIIIIIIIIIIIIIIIIIIIIIIIIIIIIIIIIIIIIIIIIIIIIIIIIIIIIIIIIIIIIIIIIIIIIIIIIIIIIIIIIIIIIIIIIIIIDDDDD
@HISEQ:969:HM2KJBCX2:2:1101:17343:79931 2:N:0:ACTATGCA
ACTCGGCCAACTCCCAACTATCCCTATTAATCATTACGGTGATCCTAGAAACCAACAAAATAGAACCATGCCGTCCTATTCTATTATTCCATGCTAATGTATTCGAGCAAAAATGCCTGCTTTAAACACTCTAATTTTTTCAAGGTAAAGGTCCTGGATCCGCAAGACACCCAATTAAGGACATCAAGTTTCTCCAGAAGGTGAGAAATCAACAGCGACAGTTCATACCCCTTAAGGCATGACCATCACGTCAATCCCGAAATTCAACTACGAGCTTTTTAACTGCAACAACTTTAATATACGCTATTGGAGCTGGAATTACCGCGGCTGCTGGCACCAGACTTGCCCTCCAA
+
B0DDBHHHHHEHI1FFC@GHHHHHHIF<DG@FG1<<<10<EHEHIHHEEG?G<CHHIHFGHIF@CFEEGC?HCEHDHHEH@F1FHHE??FHE1<<<D@1F@11CHE6<HFHI@ED?DFCHHHFGEHHHFGIHHHCIHG?HEG@HHHACHCIHIHHEHC??:D@EHCH7CFG@DF:HG?IIHEIIHHEGIGIHG?GHH@EGDGGIIHHHHEHGGIFHFEGHFHGIIHHHHEF@?CEFFEHHHGE?HHCHDEEEIHF/GHIIHHEHHEGC=CED1GHCIHGIHGG@IIHHGD<CCHGCEHHE<CHEHCFEGEFHEHHH@GEDHHDC/FF@GHIIHGCHIIHEHHHHHGIHD@A@@
@HISEQ:969:HM2KJBCX2:2:1101:2734:81339 2:N:0:ACTATGCA
ACTCGGCCAACTCCCAACTATCCCTATTAATCATTACGTCAATCCTAGAAACCAACAAAATAGGATCAAACGTCCTATTTCATTATTCCATGCTAATGTATTCAAGCGTTAGCCTGCTTTAAACACTCTAATTTTTTCAAAGTAACAGTCCTGTTTCCCTGCAACACCAAATTAATGACATTACAGTTCTTCAAGAAGGAGGAACCAGTAAAGCCAGTACATACCAGAGGCACGACCAACCTACTAATCCCGAAATTCAACTACGAGCTTTTTAACTGCAACAACTTTAATATACGCTATTGGAGCTGGAATTACCGCGGCTGCTGGCACCAGACTTGCCCTCCAA
+
D@DDDIIIIIIIIHIIIIIGIIIIIIEHIIIIIIGIIIEHHHIHHIHIIIIIIIGHHIIIIHHIHHHHHIHIGHHIIHIHIIIIIIIIIGCHHIIIIIIIIIIIIIHHIIIHIIIFHHHIIHIIIIHHHIHIIHIIGIFIIIIIHHHHHIIHHIIHIIIHHHIIIIHIGIHIHIHEIIIIIIIIIIIIHIIHIIIIIHIHHHIIHIIIIIIHIIHHHIIIIIIIIIIIHHIIHHIIIIHIIIHHGHHIHIHHHEIHGHHHHIIIIIIIIHIIIIIIIIIIIIIIIIHIIIHIIIIIIHIHHIHIIHIIIIIIIIIIIIIIIIIIIIIIIIIIIIIIIIIIICDDDA
@HISEQ:969:HM2KJBCX2:2:1101:13779:81055 2:N:0:ACTATGCA
ACTCGGCCAACTCCCAACTATCCCTATTAATCATTACGTCAATCCTAGAAACCAACAAAATAGGATCAACGTCCTATTTCATTATTCCATGCTAATGTATTCAAGCGCGAGCCTGCTTTAAACACTCTAATTTTTTCAAAGTAACAGTCCTGATTCCCCACCACACCAAATTAATGACATGATGGTTCGTCAGAAGGTAGGAATCAGTAACACCAGTACGTACCGAAGGCACGACCAGCGTACTAATCCCGAAATTCAACTACGAGCTTTTTAACTGCAACAACTTTAATATACGCTATTGGAGCTGGAATTACCGCGGCTGCTGGCACCAGACTTGCCCTCCAA
+
D@DDDGIIIGIIIIIIIIIIIIIIIHIHHHIIIIIIIIIIGGHHHIIGHIIHIIIIIGHHIIGEHIIHIIIHHIIHIHIGIHIIIHIIHIGIHHIIIIIIHIHIIIIIIIIIIIIIIIIIIIIIHIIIIIIGIIHHHHHIIIIIIIIIIIIIIIIHHIIIIIIIIIIIIIIIIIIIIIIIIIIIIIIIIIIIIIIIIIIIIIIHIIIIIIIIIIIIIIIIIIIIIIIIHIIIIIIIIIIIIIIIIIIIIIIIIIIIIIIIIIIIIIIIIIIIIIIIIIIIIIIIHIIIIIIIIIIIIIIIIIIIIIIIIIIIIIIIIIIIIIIIIIHIIIIIIIIIIIIIDDDDD
@HISEQ:969:HM2KJBCX2:2:1101:2853:81799 2:N:0:ACTATGCA
ACTCGGCCAACTCCCAACTATCCCTATTAATCATTACGTCAATCCTAGAAACCAACAAAATAGGATCAAACGTCCTATTTCATTATTCCATGCTAATGTATTCAAGCGTTAGCCTGCTTTAAACACTCTAATTTTTTCAAAGTAACAGTCCTGTTTCCCTGCAACACCAAATTAATGACATTACAGTTCTTCAAGAAGGAGGAACCAGTAAAGCCAGTGCATACCAGAGGCACGACCAACCTACTAATCCCGAAATTCAACTACGAGCTTTTTAACTGCAACAACTTTAATATACGCTATTGGAGCTGGAATTACCGCGGCTGCTGGCACCAGACTTGCCCTCCAA
+
DDDDDIIIIIIIIIIIIIIIIIIIIIIIIIIIIIIIIIIIIIIIIIIIIIIIIIIIIHIHIIEHIIIHIIIIIIIIIIIIIIIIHIIHFHIIIIIIIIIIIIIIIIIIIIIHIIIIIIIIIIIIHIIIIIHHHIIIHIIHIIIIIIIIIIIIIIIIIIHHIIIIIIHIIIIHIIIIIIIIIIIIIIIIIIHIIIIIIIIIIIIIIIIIIIIIIIIIIIIIIIIIIIIIIIIIIIIIIIIIIIIIIIIIIIIIIIIIIIIIIIIIIIIIIIIIIIIIIIIIIIIIIIIIIIIIIIIIIIIIIIIIIIIIIIIIIIIIIIIIIIIIIIIIIIIIIIIIIIIIIDDDDD
@HISEQ:969:HM2KJBCX2:2:1101:10173:82403 2:N:0:ACTATGCA
ACTCGGCCAACTCCCAACTATCCCTATTAATCATTACGGTGATCCTAGAAACCAACGAAATAGAATCAGTCCGTCCTATTTCATTATTCCATGCTAATGTATTCAGACGTTAGCCTGCTTTAAACACTCTAATTTTTTCAAAGTAACAGTCCTGATTTCCCATCACACCAAATAAATGGCATGAAAGTTCCTCAGAAGGTAGAGATTCATCTCACCAGTGCAGACAATTAAGCCTGACCAATGGGTAAACCCCGAAGTTCAACTACGAGCTTTTTAACTGCAACAACTTTAATATACGCTATTGGAGCTGGAATTACCGCGGCTGCTGGCACCAGACTTGCCCTCCAA
+
DDDDDIIIIIIIIIIIIIIIIIIIIIIIIHIHIIIIIIIIIIIIHIIHHIIGIIHIHHIIHIIIIIIIIIIIIIGHIIIIIIIIIIIIIIIIIIIIGHHIIHIIIIIIIIIIHIIIIIIIHIIIIIIIIIIIIIHIIIHIIIIIIIIIIIIIIIIIIIIIIIIIIHIIIIIIIIIIIIIIIIIIIIIIIIIIIIIIIIIHIIIIIIIIHIIIIIIIIIIIIIIIIIIIIIIIIIIIIIIIIIIIIHEIIIHIIIIIIIIIIIIIIIIIIIIIIIIIIIIIIIIIIIIIIIIIIIIIIIIIIIIIIIIIIIIIIIIIIIIIIIIIIIIIIIIIIIIIIIIIIIIDDDDD
@HISEQ:969:HM2KJBCX2:2:1101:5733:82137 2:N:0:ACTATGCA
ACTCGGCCAACTCCCAACTATCCCTATTAATCATTACGTCAATCCTAGAAACCAACAAAATAGGATCAAACGTCCTATTTCATTATTCCATGCTAATGTATTCAAGCGTTAGCCTGCTTTAAACACTCTAATTTTTTCAAAGTAACAGTCCTGTTTCCCTGCAACACCAAATTAATGGCATTACAGTTCTTCAGAAAGGAGGAATCAGCGAAGCCAGTGCATACCAGTGGCACGACCAACCTGCTGACCCCGAAATTCAACTACGAGCTTTTTAACTGCAACAACTTTAATATACGCTATTGGAGCTGGAATTACCGCGGCTGCTGGCACCAGACTTGCCCTCCAA
+
BDDDDI0<<DE@D11CCHIIHIEHFCFEHIHHHIHII?<CHEHHCHHICHEHF?FEHHCGEHIGH1FEGHIIIGGGHHCF1CGHGHCDGC<C1CCGHEGHHFCCGE@GCGEEHIHEIHHHHHHFCDEHHH1CGGHHIHHGGHHHHF?GGHEGFGHHHHFFHEHHHCHEHHHDHHFH?DIHIIIHHEHGHHEIIIIIHHEFEIIHHIHHHEFCFGEIIIIIHEHEGEHIHCIIIIIIHHFHHHGEBCFHHDIHHFHFEHGIHIIHHEHIIIIHHIHHHHGFEHIHHEHHIIHIHHHHHHIIIHIIHFIHCHIIIHHHGIHF?EEHHHHHHHFIHHEGC=HHHDABDB
@HISEQ:969:HM2KJBCX2:2:1101:17158:82243 2:N:0:ACTATGCA
ACTCGGCCAACTCCCAACTATCCCTATTAATCATTACGTCAATCCTGGAAACCAACAAAATAGGATCAAACGTCCTATTTCATTATTCCATGCTAATGTATTCAAGCGTTAGCCTGCTTTAAACACTCTAATTTTTTCAAAGTAACAGTCCTGTTTCCCTGCAACACCAAATTAATGACATTACAGTTCTTCAAGAAGGAGGAACCAGTAAAGCCAGTACATACCAGAGGCACGACCAACCTACTAATCCCGAAATTCAACTTCGAGCTTTTTAACTGCAACAACTTTAATATACGCTATTGGAGCTGGAATTACCGCGGCTGCTGGCACCAGACTTGCCCTCCAA
+
@0@@B0EHHF1FGE11<0CG?FGHCHH1DD1<C11<GCHF=0<D1111<<E?EE1<111DD<<11<1<1DGHIIEEF11<F111<D11111<<F?1HHHEEECE<DE@GF0,GFGHEHEFHBDEH@F<CGCGGBFC<CGHIIIIIHH?GHHEHEHGHHFH3C1D3<DDGHHD?GFH8EHHGHFFHECFIHHHG<C<@EHEC<CDGGHH@ECIHHHFIFFHEF<AD1F@CGHEC<<DFEA@C<1EC@CA/HEE<C@HHCCED</DHGHHHEHEIHFC1@@C1?CG<@D1<EFD<<DEFEECFEHGGC<1IHEHHHGHE?HGFH@D@HHEIGHEECHED0<0C0D0DD
@HISEQ:969:HM2KJBCX2:2:1101:14936:82298 2:N:0:ACTATGCA
ACTCGGCCAACTCCCAACTATCCCTATTGATCATTACATCGATCCTAGAAACCAACAAAATAGAATCGGATGTCCTATTTCATTATTCCATGCTAATGTATTCAAGCGTGAGCCTGCTTTAAACACTCTAATTTTTTCAAGGTAACAGTCCTAATTCCCCGTGACACCAAATTAATGGCATTACGGTTCTTTAGAAGGTGAGAAATCAATAATATCAGTACATACCAACGGCATGACCGAAACATTGATCCCGAAATTCAACTACGAGCTTTTTAACTGCAACAACTTTAATATACGCTATTGGAGCTGGAATTACCGCGGCTGCTGGCACCAGACTTGCCCTCCAA
+
DADCDIIDHIIIEHHIHIIIIIIIIIIIIIIIIIIIIIIHHIHIHHF@EHHHHIIIGIHIIIEFHIICEHIIFHCG?EHEHHIIEHHHHIIIIIHHHIHHHDHHHIIHIHIIIIHHHIIIHIIHIIIIIIIIIIIIIIHIHHIIIIIIHHIIIIHHIIIIIHIIIIIIIIIHIIIIIIIIIIIIIIIIGIIIIIIIIIIIIIIIIIIIIIIIIIHIIIIIIIIHIIHIIIHIIIIIIIHIIIIIHDIIHFIIIIIIIIIIIIIIIIIIIIIIIIIIIIIIIIIIIGIIIIIIIIIIIIIIIHIIIIIIIIIIIIIIIIIIIIIIIIIIIIIIHF<IIIIIIIDDDDD
@HISEQ:969:HM2KJBCX2:2:1101:13250:82780 2:N:0:ACTATGCA
ACTCGGCCAACTCCCAACTATCCCTATTAATCATTACGTTGATCCTAGAAACCAACAAAATAGAATCGAACGTCCTATTTCATTATTCCATGCTAATGTATTCAAGCGCGTGCCTGCTTTAAACACTCTAATTTTTTCAAAGTAACAGTCCTGACTCCCCACAACATCAAATTAATGACATCATGATTCATCAGAAGGGAGAAATCAATGACATTAGTACGTACCGAAGGCACGACCGACGTATTGATCCCGAAATTCAACTACGAGCTTTTTAACTGCAACAACTTTAATATACGCTATTGGAGCTGGAATTACCGCGGCTGCTGGCACCAGACTTGCCCTCCAA
+
DDDDBHHC<ECFGFC1<EHHHHCEHGIIGCHEHHGEDEEGEHHIIIHHHHHICCHGHHEHIIGHCHICHHHDECHFHEHFI1FHHCFE<F11FHGCHDFHHHGIIHHIHHHDHHHHHFGHIHIIIHHEHHGGHHHIEHIIIIHHHGFFGIIIHHHFIHHEHIHHHHGIIIHFCIIIIIIIHHHHHIHHHIH;IIHIHHEHEIIIIIIIIIIIIIIIIIIIIIIII<IIIIHIIIIG>?IHHEHHHIIHIIIIIIIIIIIIIHHHIIHIIIIIIIIIIIIIIIIIIIIIHIIIHGIIIHIIIIHIHHIHHIIIIIIIIIIIIIIIIIIIIIIHIIIIIIIIIDDDDD
@HISEQ:969:HM2KJBCX2:2:1101:15883:82903 2:N:0:ACTATGCA
ACTCGGCCAACTCCCAACTATCCCTATTAATCATTACGGTGATCCTAGAAACCAACAAAATAGAACCATGCCGTCCTATTTTATTATTCCATGCTAATCTATTCAAGCACTAGCCTGCTTTAAGCACTCTAATTTTTTCAAGGTAATAGCTCTGCTTCCCCGGCGCACCAACTGAATGGCATACCGGTTATTCAGAAGGTAGGAACCCATCACCCCAGTACGGACCGTAAAGCCCGACCGACGGACAGACCCCGAAATTCAACTACGAGCTTTTTAACTGCAACAACTTTAATATACGCTATTGGAGCTGGAATTACCGCGGCTGCTGGCACCAGACTTGCCCTCCAA
+
DDBDDGIIIHIIHHHIIIIGHIHIIIIIIIHIHIIIIGIHHHIIIIIHHIIIIHIIIIEHIIHFHHIIHF?HIHHHIGHHIIHIHHIIIGIHHEHH?1CHIIIHE?IHHHIIIHEHIHHIIIIIIIIHIIH8GIIIIIIHEIIII9HHHHGHH5GE<HIIIHDGIIHEGHHHHHHIFIIIIIIIIIIIGIIIIIIIHIIIIIIIIIIIIHHEGIIGIGIIIIGIIIIIIIHGIIGIIIIGIIHIIHDGIIIIIIIIIHIIIIIIHGIHIIIIIIIIIIIIIIIIIIIIIIIIIIHHIIIIIIIIIIIIIIIIIIIIIIIIIIIIIIIIIIIIIIIHIIIIIIIDDDDD
@HISEQ:969:HM2KJBCX2:2:1101:16975:82916 2:N:0:ACTATGCA
ACTCGGCCAACTCCCAACTATCCCTATTAATCATTACGTCAATCCTAGAAACCAACAAAATAGGATCAACGTCCTATTTCATTATTCCATGCTAATGTATTCAAGCGCGAGCCTGCTTTAAACACTCTAATTTTTTCAAAGTAACAGTCCTGATTCCCCACCACACCAAATTAATGACATGATGGTTCGTCAGAAGGTAGGAATCAGTAACACCAGTACGTACCGAAGGCACGACCAGCGTACTAATCCCGAAATTCAACTACGAGCTTTTTAACTGCAACAACTTTAATATACGCTATTGGAGCTGGAATTACCGCGGCTGCTGGCACCAGACTTGCCCTCCAA
+
DDD0000<C<G1DG1<1<1<<<<11<1<<DCC@1D@GH1DE@H?<D1<<1DCFFH=1<1<GG11F11<F1E1<E@@G<<CFFCCF111<<11C1<@F@@?E@<HHCDHI/<C?EHFHIFHEHCEIIHHHFFHHHEAF@?HHGFBHGGGCHHEGFHIHHA9=HFHC@DE@/HHHG<:@@HHHFC/C<@@CGD/FFHFGFGFEE@EHFHFGCECC@EHFCEHDHEED@IHEC<HECDFIHHFFHHHHIFHDHG@HHHHECCEHHFHFG@FGGECEHHIHHFCHGCHHHHCCG<C<CHFGCGFGH@HHHIHEIHDHDCDCHIIIHHEIIIHHHCEFHHHHIH@@@?BD
@HISEQ:969:HM2KJBCX2:2:1101:8449:83288 2:N:0:ACTATGGA
ACTCGGCCAACTCCCAACTATCCCTATTAATCATTACAACAGTCCTAGAAACCAACAAATAGAACCATTGTCCTATTCCATTATTCCATGCTAATGTATTCAAGCGTATGCCTGCTTTGAACACTCTAATTTTTTCACAGTAAAAGTCCTGGTTCCCCGTCACGACCCGTAAAGGCCATGCCGCTTCGCCAGAAGGTAAAGCCCGACCACAGACAGTGCTCACCCAGAAGGCGGACCGTCCAGCCAGGCCTGAAGTTCAACTACGAGCTTTTTAACTGCAACAACTTTAATATACGCTATTGGAGCTGGAATTACCGCGGCTGCTGGCACCAGACTTGCCCTCCAA
+
DD@D@=EGEHHHHCHHHHIIIIFHHHIIHHIIIIIHIIIIIHE@GHHGFHIIHHEEHHHHIHCHHEHH?GCFHEEEEHCHHHHEEHHIIHHHHHFGIHHHIHHIIHIGHCIIIHIIHHIIHIIIIIHIIHHIHH@EGHIHIIIIIIIIIIIIIIIGIIHGIIIIIIIIIIIHHHIIHIIIIIIIHIHIHHII=IIIHHIIHHHIIIIIIIIIIIIIIIHFIIIIIIIIIHIHIHIIIIIIIIIIHIIIIHHIIIIIIGIIIIIHIHIIIIIIIIIIIIIIIHIHIIIIIIIIIIIIIIIIIIIIIIIIIIIIIIIIIIIIIIIHIIIIIIIIIIIIIIIIIDDDDD
@HISEQ:969:HM2KJBCX2:2:1101:16409:82321 2:N:0:ACTATGCA
ACTCGGCCAACTCCCAACTATCCCTATTAATCATTACGTCGATCCTAGAAACCAACAAAATAGAATCAAACGTCCTATTTCGTTATTCCATGCTAATGTATTCAAGCGTGAGCCTGCTTTAAACACTCTAATTTTTTCAAAGTAACAGTCCCGATTCCCCATGACACCAAATTAATGACATCATGGTTCGTCAGAAGGTAGGAATCAATAATACCAGTACGTACAATAGCACGACCAATAAATTGATCCCGAAATTCAACTACGAGCTTTTTAACTGCAACAACTTTAATATACGCTATTGGAGCTGGAATTACCGCGGCTGCTGGCACCAGACTTGCCCTCCAA
+
DDDDDIEHHIIIFEHHHIIIIIIIHHIHGGHHIIIHHIIHIIHGHHHIHFIIHIIIIIIGHHHCHIHIIHCHHEHGCGHIEHIIHIIEHHIIHIHIHIIIIHHHIIHHHIHIHIHIHHIIIHIHIIHEIHHHIIIIIIHIHHHHIHHHHGHHHHHHFIIIIHHIIIHIIIHHIIIIIIIHIIIIIHHIFHHHHHIIHIIIIIIHIHHHIIIIIIIIIIIIIIIIIIIIIIIHIIIIIIIIIHHFIIIIIIHIIIIHIIHHHIIIIIIIIIIIIIIIIIIIIIIHHHHIIIIIIIIIIIIIIHIIIIHHIHIIIIIIIIIIIIIIIIIIIIIIIIIIIIIIDDDDD
@HISEQ:969:HM2KJBCX2:2:1101:9678:82654 2:N:0:ACTATGCA
ACTCGGCCAACTCCCAACTATCCCTATTAATCATTACGTCAATCCTAGAAACCAACAAAATAGGATCGAACGTCCTATTTCATTATTCCATGCTAATGTATTCAAGCGTTAGCTTGCTTTAAACACTCTAATTTTTTCAAAGTAACAGTCCAAATTCCCCGCAACACCAAATTAATGGCATTACGGATCATCAAGAAGGAGGAATCAGTGAGACCAGTACATACCAGAGGCATGACCAATCTACTAACCCCGAAATTCAACTACGAGCTTTTTAACTGCAACAACTTTAATATACGCTATTGGAGCTGGAATTACCGCGGCTGCTGGCACCAGACTTGCCCTCCAA
+
@?DBDIHIIEHEHIIIGIHHFE@CGHHFH?E@FEHHGHDGHEHHEHC@CEEIIHHDFHHHEHIEHGGEHGFC<F@CHHHHHH1GHHCHFHH@GE11FEGHHGGHHHHIGGHGE@FH@FFHHHHFIICGF@FHFGG@CECGHGHGFHIIFHEE@<1?HGIIIGDDH@GHHFG@GHGIHD/CE?IIIIHHEIIIHHHHHGHHGGD?CFHCCHGGHFHFB<C@HFHGIHIHHHCG1HFG@HC1HHGC<DEC/DGEHFEGF?GC@IIHHHHHHHIIHHGFCHF1HHEC?CFGEHHCFHHIIHCHEIHEHIHHHHHIGHHDDDIIIIIIHG@@@HHGC@HIHHECC@00D0
@HISEQ:969:HM2KJBCX2:2:1101:11530:83821 2:N:0:ACTATGCA
ACTCGGCCAACTCCCAACTATCCCTATTAATCATTACGTTGATTCTAGAAACCAACAAAAATAGAATCTAACGTCCTATTTCATTATTCCATGCTAATGTATTCAAGCGCGTGCCTGCTTTAAACACTCTAATTTTTTCAAAGTAACATCCTGACTCCCCACAACATCAAATTAATGACATCATGATTCATCAGAAGGGAGAAATCAATGACATTAGTACGTACCAAAGGCACGACCGACGTATTGATCCCGAAATTCAACTACGAGCTTTTTAACTGCAACAACTTTAATATACGCTATTGGAGCTGGAATTACCGCGGCTGCTGGCACCAGACCTGCCCTCCAA
+
DDDDAGIIHIIIIIIIIGIIIIHIIIIIHIHIIIIIIHIIHGHIHHHIIHIIIHIIIIHIEHEHFHHIIHHEHHHHHIIFHIIGIIIIIGIIIIHIIIIIIHIHIIHIGIHIIHIIIIIIIHHIIIIHIIIIIIHIIHIIIIIIIIIIIIIIHIIIIIIIIHIIIIHHHIIIIIIHHIIIIIIIIGIIIIIIIIIHIIIIIIIHIIIIIIIIIIHIIIIIIIIIHIIHIIIIIIIIIIIIIIIHGIIIIHHHIIIIIIIIGHEIIIIIIIIIIIIHIIIHIIIIIIIIIGIIIIIIIIIIIIIIIIIIIIIIIIIIGIIIIIIIIIIIIIIHIIIIIIIIIDCDDD
@HISEQ:969:HM2KJBCX2:2:1101:9306:84193 2:N:0:ACTATGCA
ACTCGGCCAACTCCCAACTATCCCTATTAATCATTACGTCGATCCTAGAAACCAACAAAATAGAATCAAACGTCCTATTTCATTATTCCATGCTAATGTATTCAAGCGTGCGCCTGCTTTAAACACTCTAATTTTTTCAAAGTAACAGTCCTGATTCCCCACGACACCAAATTAATGACATCGCGATTCTTCAGAAGGTAGGAACCAATAATGCCAGTGCGTACCGAGGCACGACCGACAATCTGATCCCGAAATTCAACTACGAGCTTTTTAACTGCAACAACTTTAATATACGCTATTGGAGCTGGAATTACCGCGGCTGCTGGCACCAGACTTGCCCTCCAA
+
DDDDDIIIIIIIIIIIIIIIIIIIIIIIIIIIIIIIIIIIIIIIIIIIIIIIIIIIIIIIIIIIIIIIHIIIHIIIIIIIIIIIIIIIIIIIIIIIIIIIIIIIIIIHIHIIIIIIIIIIIIIIIIIIIIIIIIIIIHIIIIIIIHIHIIIIIIIIHHHIIIIIIIIIHHHIIIHIIIIIIIIIHIIIIIIIIIIIIHIIIIIIIIIIIIIIIIIIIIIIIIIIIIIIIIIIIIIIHIIIIIHHIIIIGHIIIHIIIIIIIHIIIIIIIIIIIIIIIIIIIIHIIIIIIIIIIIIIIIHIIIIIIIIIIIIIIIIIIIIIIIIIIIIIIIIIIIIIIIIIDDDDD
@HISEQ:969:HM2KJBCX2:2:1101:12414:84387 2:N:0:ACTATGCA
ACTCGGCCAACTCCCAACTATCCCTATTAATCATTACAACAGTCCTAGAAACCAACAAATAGAACCATTGTCCTATTCCATTATTCCATGCTAATGTATTCAAGCGTATGCCTGCTTTGAACACTCTAATTTTTTCACAGTAAAAGTCCTGGTTCCCCGTCACGACCCGTAAAGGCCATGCCGCTTCGCCAGAAGGTAAAGCCCGACCACAGACAGTGCTCACCCAGAAGGCGGACCGTCCAGCCAGGCCTGAAGTTCAACTACGAGCTTTTTAACTGCAACAACTTTAATATACGCTATTGGAGCTGGAATTACCGCGGCTGCTGGCACCAGACTTGCCCTCCAA
+
@@A@D<<CEHHEE1GEHHCHHEEHEHEEHHIEHHEHIHIFHEFEE?GEHIIHFIHHHEHEH@F?GHICHH@EGHHHHHEHICHHH1CE<CCCGHGCFHFHHDHHEDIHHDHFIHHEHHBD@GHHIIGHGHHIIHECGHHBFF@EIIHGIHGHIIIIHDHGCHHD?CCIGIHIHH:EFCHHDH?<IHIIHEIIHFGHHHHCIHCHEDCGFGHHFHIHGHHEHGHIIIIIIIIFIHC:/EEFHHHCEHHF?IHHHHIHG@F@HHHEIHEIIIIHIIIHIIHIGHHCIIIHHEIIIIIIIIIIIIIHGIIIIHHHIIHIHDIIHIHGIIIIIIIIIHEIIIHHHBD@@@
@HISEQ:969:HM2KJBCX2:2:1101:14779:84510 2:N:0:ACTATGCA
ACTCGGCCAACTCCCAACTATCCCTATTAATCATTACGTCGATCCTAGAAACCAACAAAATAGAATCAAACGTCCTATTTCATTATTCCATGCTAATGTATTCAAGCGTGAGCCTGCTTTAAACACTCTAATTTTTTCAAAGTAACAGTCCTGATTCCCCACAACACCAAATAAATGACATCATGGTTCGTCAGAAGGGAGAAACCAACAATACCAGTACGTACCGAGGCACGACCGACATGATGGTCCCGAAATTCAACTACGAGCTTTTTAACTGCAGCAACTTTAATATACGCTATTGGAGCTGGAATTACCGCGGCTGCTGGCACCAGACTTGCCCTCCAA
+
DDDDAHIIHIIIIIIIIIIIIIIIHIIHIIIIIIIGIIIGHIIIIIIIHEHGIIIIHHIFHEEHHIIIIIHHHIIIIIIIIIIIHHHHHIIIGHIIIIIIIHHHHHHHIIIIIIIIIHHIIFHHIIIIIIHIIIHIHCIHIHHHIIIIIIIHHIIIIIIIIIIIHHHIHHHIIIGHIIIIHIHIHIIIHIHHIIIHIIIIIIIII:IIIIHHHIIIIIIIIIIIIIHEHIHIHHIHIIIIHHHIIIIIIIIIIIIHHIHHGHIIIGIIIIIIIHIIIIIIIIIHIIIIIIIIIIGIHIHHIIIIIIHIIIIIHHIIIHHIIIIIIGIIIIIGIIIIIIHIDDDDD
@HISEQ:969:HM2KJBCX2:2:1101:5075:85142 2:N:0:ACTATGCA
ACTCGGCCAACTCCCAACTATCCCTATTAATCATTACGGTGATTCAGAAACCAACAAAACAGGACCACCGTCCTATTTTATTATTCCATGCTAATGTATTCAGACGTAAGCCTGCTTTGAACACTCTAATTTTTTCAAGGTAAAGGTCCTGGTTTCCCACCACGCTAAATTAATAACATGATGGTTCCCCAGAAGGTAGAAATTCCACACGCCAGTACAGACAATTGCCCGACCAACGGTAGAACCCCGAAATTCAACTACGAGCTTTTTAACTGCAACAACTTTAATATACGCTATTGGAGCTGGAATTACCGCGGCTGCT
+
DDDDDHIIIIIIIIIIIIIIIIIIIIIIIIIIIIIIIIIIIIIIIIIHIIIFHGHIIHEIIIHIIIHHIIIHIIHIIIIIIIIIGIIIIIHIIIIIIIIIIIIIIIHIIIHIHHIIHIIHIIIIIGIIHIIIIIIIIIHIIIIHIIIIIIIIIIIIIIIIIHIIIIIIIIIIIIIIIIIIIIIIIIIIIIIIIIIIIIIIIIIIIIIIHIIIIIIIIIIIHIIIIIIHIHIIIIIIIIIIIIIIIIIIIIIIIIIIIIIIIIIIIIIIIIIIIIIIIIIHHIIIIIIIIIIIIIIIIIIIIIIIIIIIIHHIIIIIIDDDDD
@HISEQ:969:HM2KJBCX2:2:1101:5567:85032 2:N:0:ACTATGCA
ACTCGGCCAACTCCCAACTATCCCTATTAATCATTACGGTGGTCCTAGAAACCAACAAAATAGAACCATGCCGTCCTATTTTATTATTCCATGCTAATGTATTCAAGCAAAAATGCCTGCTTTAAACACTCTAATTTTTTCAAAGTAAAGGTCCTGGTTCCCCGCGGCATCCAATTAAGGACATCGCGGTTCTCCAGAAGGTGAGAAATTGACTGCACCAGTTCATACCCCGTGAGGCACGACCGATGCGCCAATCCCGAAATTCAACTACGAGCTTTTTAACTGCAACAACTTTAATATACGCTATTGGAGCTGGAATTACCGCGGCTGCTGGCACCAGACTTGCCCTCCAA
+
DD000<0GCGHI11<<<<1DH1C1C@GH?1DC<FHC1<DH<0<<1<<D1DG1<D1<<<11<C<GH11<1111/<//0<<<C1<<FH11111D1<<11111D1<@HEG1@@<@1F<FFG?HEEDHHHHI@<HFCH?GFF1.CFEEHCHGG1<DEHH?HHHC@CDE:AAHFHCHG@@HF.:.C@HC<E?G.F?HHHGC/E@DG@HED@E@D<0CGEHFDCD0E@<F.GHIIFH>CCE@EGGHHHDIIGHHA@1DFDCEHHEHGHF1HEEH=HDHFHHCHG@IHHC?HEHFD<<1@D<<F@HGHHEHHGGCEHEFHG<EHIHHECC?CG1HCHIHG@EHCIHEHHIHEHC<<DD<<
@HISEQ:969:HM2KJBCX2:2:1101:9795:84784 2:N:0:ACTATGCA
ACTCGGCCAACTCCCAACTATCCCTATTAATCATTACTTCAATTCTAGAAACCAACAAAATAGAACCGAAGTCCTAAATTATTATTCCATGCTAATGTATTCAAGGCATAAGCCTGCTTTAAACACTCTAATTTTTTCAAAGTAATAGAGCTAGATGGCGACGACAAGCCCAGTAAAGGGTTGTCGCCGTTCTCAAGCAAGATGGTAGACGCGCGCCAGCACACACACTCGTAACCGAGGCGGGCCAGGTGCGTCAAACCAGAAATCCAACTACGAGCTTTTTAACTGCAGCAACTTTAATATACGCTATTGGAGCTGGAATTACCGCGGCTGCTGGCACCAGACTTGCCCTCCAA
+
DDDDDIGIIIIIIIIIIIIIIIIIIIIIIIIIIIIIIIIIIIIIIIIHIIIIIIIIIIIHIIHIIIIGIIIIIIHIIIIIHIIIIIIHIIIIGIIIIIIHIDHHHGHIIIIHIIIIIIIIHHGIIHIIIIIIIIIHHHIIIIIHIIIIIIIIIHIIIIIHIIEIIIIIIIIIIIIIIIIHIIIHIIIIIIIIIIIIIHIIIIIIIIIIHIIIIIIIIIIIIIIIIIIIIIIIIIIIIIIIIIIIIIIIIIIIIIIIIIHIIIIIHIIIIHIIHIIIIIIIIIIIIIIIIIIIIIIIIIIIIIIHIIIIIIIIIIIIIIIIIIIIIIIIIIIIIIIIIIIIIIIIIIIIIIIDDDDD
@HISEQ:969:HM2KJBCX2:2:1101:10351:85106 2:N:0:ACTATGCA
ACTCGGCCAACTCCCAACTATCCCTATTAATCATTACGTCGATCCTAGAAACCAACAAAATAGAATCAAACGTCCTATTTCATTATTCCATGCTAATGTATTCAAGCGTGCGCCTGCTTTAAACACTCTAATTTTTTCAAGGTAAAGATCCTGGATCCGCAAGACACCCAATAAAGGACATCAAGTTTCTCCAGAAGGTGAGAAATCAACAGTAACAGTTCATACCCCTTAAGGCATGACCATCACGTCAATCCCGAAATTCAACTACGAGCTTTTTAACTGCAACAACTTTAATATACGCTATTGGAGCTGGAATTACCGCGGCTGCTGGCACCAGACTTGCCCTCCAA
+
DDDCDHIIIIIIIIIIIIIIIIIIIIIIHIHIIIIIIIIIIIIHIIIIIIIIIIIIHIIIIIIIIIIIGHIIIGIIGIIIHHIIIIIIIGFHHHHEHIIIIHHHIIIIIIIIIIIIIIIIIIIHIIIIIIIHIIIHHIIIIIIIIIIIIIIIIHIIIIIIIIIIHHHHIIIIIIHHIIIIIIIIIHHIIIIIIIIIIIIIIIIIIHIIIIIIIIHIIIIIIIIHIIIIIIIIIIIIIIIIIIIIHIIHFIIIIIHIIIIIIIIIIIIIIIIIGIIIIIHIIIIIIIIIIIIIIIIIIIIIIIHHHIIIIIIIIIIIIIIIIIIIIIHIIIIIIIIIIIIIIIIIIDDDDD
@HISEQ:969:HM2KJBCX2:2:1101:11762:85386 2:N:0:ACTATGCA
ACTCGGCCAACTCCCAACTATCCCTATTAATCATTACGGCTCCCCTAGAAACCAACAAAATAGGAAAGCCGTCCTATTCTATTATTCCATGCTAATGTATTCGAGCAAAGGCCTGCTTTGAACACTCTAATTTTTTCAAAGTAAAAGTCCTGGTTCCCCGACACACCCAGTAAAGGGCATGCGAATCCCCAAGAGGAAAGATCCGGCCGGACCAGTGCACGCGGTGAGGCGGACCGGCCAGCCAGACCCAAGGTTCAACTACGAGCTTTTTAACTGCAACAACTTTAATATACGCTATTGGAGCTGGAATTACCGCGGCTGCTGGCACCAGACTTGCCCTCCAA
+
DDDDDIIIIIIIIIIIIIIIIIIIIIIIIIIIIIIIIIHIIIIIIIIIHIIIIIHIHHFHIIHHHIGFFHHHHHIHHHIIHHHHHHICHHIFHHIHIHIIIIIIHHIIIIHIIIIIIIIIIIHHHIIIIIIIIIIIIIIIIHHIIIIIIIIIIHHIIIIIIIIIIIHIHIIIHFIIIIIIIIHGHHIHIIIHIIIIIHIHHHHIIIIIIHHIGIIIIIIIIIIIIIIIIIIIIHIIHIHIHIHIIIIIIIIIIHIIIIIIIIIIIIIIIIIIIIIIGIIIHHIIIIIHIIIIIIIIIIIIIIIHIIIIIIIIIIIIIIIIIIIIIIIIIIIIIIIIIIIDDDDD
@HISEQ:969:HM2KJBCX2:2:1101:7990:85701 2:N:0:ACTATGCA
ACTCGGCCAACTCCCAACTATCCCTATTAATCATTACAACAGTCCTAGAAACCAACAAATAGAACCATTGTCCTATTCCATTATTCCATGCTAATGTATTCAAGCGTATGCCTGCTTTGAACACTCTAATTTTTTCACAGTAAAAGTCCTGGTTCCCCGTCACGACCCGTAAAGGCCATGCCGCTTCGCCAGAAGGTAAAGCCCGACCACAGACAGTGCTCACCCAGAAGGCGGACCGTCCAGCCAGGCCTGAAGTTCAACTACGAGCTTTTTAACTGCAACAACTTTAATATACGCTATTGGAGCTGGAATTACCGCGGCTGCTGGCACCAGACTTGCCCCCAA
+
DDBDDIIIIIIHDDHHIIIGHHHIHFHIEHGHIIHGHHIIEHIIHHIIIIIIHIHHGHFHIIGHGIHIIIIIIHHHIHIIEHHFFCEHIIIIIIIIHIHIHHEHIHHHHGIIIIHIIHHIHIIFHIIHIHHHHHIHHHIIIHHHIHIIIIHHHHHHIIIIHIIIIIHIIIHHGIIIIIHIH;IIIHIHHEGIIIIIIIHDIIIIIIHIHHIIHHIIHIIIHIIIIIIHHIIIIIIIIIIIIHHHIIIHIIIIIIIIHIHHIIHIIIIIIIIIIIIIIIHHIIHHGIIIIIIIIHIIIIIIIIIIIIIIIIIIIIIIIIIIGIIIIIIIIIIIIIIIIIIIDDCDD
@HISEQ:969:HM2KJBCX2:2:1101:2902:86064 2:N:0:ACTATGCA
ACTCGGCCAACTCCCAACTATCCCTATTAATCATTACGTCGATCCTAGAAACCAACAAAATAGAATCAAACGTCCTATTTCATTATTCCATGCTAATGTATTCAAGCGTAAGCCTGCTTTAAACACTCTAATTTTTTCAAAGTAACAGTCCTGATTCCCCACGACACCAAATTAATGACATCGCGGTTCTTCAGAAGGTAGGAACCGATAATGCCAGTGCGTACCGAGGCACGACCAACAATTCGATCCCGAAATTCAACTACGAGCTTTTTAACTGCAACAACTTTAATATACGCTATTGGAGCTGGAATTACCGCGGCTGCTGGCACCAGACTTGCCCTCCAA
+
DDDDDIIIIIIIIIIIIIIIIIHIIIIIIIIIIIIIIIIIIIIIIIIIIIIIIIGIIIIIIFHHHIIIIIGIIIGIIIIIIIIIIIIHEHIHIIIIIIIIIHIIIIIIIIIHIIIIIIHHHIHIIIIIIIIIIIIHHIIIIIIIHIIIIIIIIIIHIIIIIIIIIIIIIIHHFIIIIHHIIIIIIIIIIIIIIIIIIIIIIIIIIIIIIIIIIIIIIIIIIIIIIIIIIIIIIIIIIIIIIHEDIIIIIIIIIIIIIIIHIIIIIIIIIIIIIIIIIIIIIIIIIIIIIIIIIIIIIIIIIIIIIIIIIIIIIIIIIIIIIIIIIIIIIIIIIIIIIIIIDDDDD
@HISEQ:969:HM2KJBCX2:2:1101:19707:85992 2:N:0:ACTATGCA
ACTCGGCCAACTCCCAACTATCCCTATTAATCATTACGTCGATCCTAGAAACCAACAAAATAGAATCAAACGTCCTATTTCATTATTCCATGCTAATGTATTCAAGCGCGAGCTTGCTTTAAACACTCTAATTTTTTCAAAGTAACAGTCCTGATTTCCCGCGACACCAAATTAATGACATCGTGGTTCGTCAGAAGGGAGAAACCAATAATGCTAGTACGTACAAAGTACGACCGACATATTAGTCCCGAAATTCAACTACGAGCTTTTTAACTGCAACAACTTTAATATACGCTATTGGAGCTGGAATTACCGCGGCTGCTGGCACCAGACTTGCCCTCCAA
+
DDDDDIDHHIHIIIHIIIIIIIIIHIIIIIIIIIIIIIIIIIIGHHIIIIIHHIHIHIIIIIIIIIHIIIHHIHHHIIIIIIHIIIHHFH?HIIIIIIIIIHHIIIHIIIIIHHIHGIIIIHIIIIIIIIIIIIIIIIIIIHHIIHIHIHHHGHHIIIIIIIHIIIIIIHIIIIIIIIIIIIIIIIIIGIIIIIIIIIIIIIIIIHIIIIIIIIIHHIIIIIIIIIIIIIIIIIIIIIIHHHIHIIIIIHIIIIIIIIIHIIHIIIIIIIIIIIIIIIIIIIIIIIIIIIIIIIIIIIIIIIIIIIIIIIIIIIIIIIIIIIIIIIIIIIIIIIIIIIIDDDDD
@HISEQ:969:HM2KJBCX2:2:1101:5216:86196 2:N:0:ACTATGCA
ACTCGGCCAACTCCCAACTATCCCTATTAATCATTACGGTGATCCTAGAAACCAACGAAATAGAATCAGTCCGTCCTATTTCATTATTCCATGCTAATGTATTCAGACGTTAGCCTGCTTTAAACACTCTAATTTTTTCAAAGTAACAGTCCTGATTTCCCATCACACCAAATGAATGGCATGAAAGTTCCTCAGAAGGTAGAGATTCATCTCACCAGTGCAGACAATTAAGCCTGACCAATGGGTAAACCCCGAAGTTCAACTACGAGCTTTTTAACTGCAACAACTTTAATATACGCTATTGGAGCTGGAATTACCGCGGCTGCTGGCACCAGACTTGCCCTCCAA
+
CDDDDIIIIIIIIIIIIIIIIIIHIIIIIIIIIHIIIIIIIIIIIIIIHIIIIIIIHHIIHIHIIIIIIIIIHHIIIIIIIGIIIIIIIIIIIIIGGIIIIGIIIHIIIIIIHIIIIIIIIIIIIIIIIIIIIIIIIIIIIIIIIIIIIIIIIIIHHIIHIIIIIIIIHIIIIIIIIIIIIIIIIIIIHIGIIIIIIIIHIIIIIIIIIIIIIIIIIIIIIIIIIIIIIIIIIIIIIIIIIIIHHHGIIIIIIIIIIIIIIIIIIIIIIIIIIIIIIIIIIIIIIIIIHHIIIIIIIIIIIIIIIIIIIIIIIIIIIIIIIIIIIIIIIIIIIIIIIIIIIIIDDDDD
@HISEQ:969:HM2KJBCX2:2:1101:2191:86919 2:N:0:ACTATGCA
ACTCGGCCAACTCCCAACTATCCCTATTAATCATTACGGTGGTCCTAGAAACCAACAAAATAGAATCATCCGTCCTATTTTATTATTCCATGCTAATGTATTCAAGCAAAATGCCTGCTTTAAACACTCTAATTTTTTCAAAGTAAAGGTCCTGGTTCCCCGCGGCACCCAATTAAGGACATCGCGGTTCTCCAGAAGGTGAGAAATTGACTACACCAGTTCATACCCCTTAAGGCACGACCGATGTGTCAATCCCGAAATTCAACTACGAGCTTTTTAACTGCAACAACTTTAATATACGCTATTGGAGCTGGAATTACCGCGGCTGCTGGCACCAGACTTGCCCTCCAA
+
DDCADIHIHIIIIIGIIIIIIIIGHHIIIIIIHIIIIIIIIIIIIIIIHIIIHIGHEHHIIIHIIIIIHIIHIIHHIGIIIIHHHHHGHHIIIIIHIIIIIIIIHHIHIIHHHIIHHIHHHIIIEEHEGHHHHHHHIIIIHIIHHHCHHHHHIIIIIIIIIIIIIIIHGIIIIIIIIIIIIIIIIIIIHIIIIIIIIIIHIIIIIIIIIIIIIIIIIIIIIIIIIIIIIHIIIIIIIIIIIIIII=IHHHIIIIIIIIIIIIIIIIIIIIIIIIIIIIIIIIIIIIIIIIIIIIIIIIHHIIIIIIIIIIIIIIIIIIIIIIIIIIIIIIIIIIIIIIIIIIIIIIDDDDD
@HISEQ:969:HM2KJBCX2:2:1101:2425:87254 2:N:0:ACTATGCA
ACTCGGCCAACTCCCAACTATCCCTATTAATCATTACGTAGATCCTAGAAACCAACAAAATAGGATCAACGTCCTATTTCATTATTCCATGCTAATGTATTCAAGCGCGAGCCTGCTTTAAACACTCTAATTTTTTCAAAGTAACAGTCCTGATTCCCCACCACACCAAATTAATGACATGATGGTTCGTCAGAAGGTAGAAATCAGTAACACCAGTACGTACCGAAGGCACGACCAGCGTACTAATCCCGAAATTCAACTACGAGCTTTTTAACTGCAACAACTTTAATATACGCTATTGGAGCTGGAATTACCGCGGCTGCTGGCACCAGACTTGCCCTCCAA
+
DDBDDCHHIIHIIIIIIHIIIIIIIIIIHIIIIIIIIGIIIIHIIIGIIIIIIIIIIHHHHHHHHIIIHIIIHIHIIIIGHIIIIIHIHIIHHHFHIIEHIGIHIIIHIIIHIHHIHIIHHIIIIIHHIHHIHHHHIGIIIIIHIIHHIIHIHIIIIHIHIIIHIIIIIIHHIIIIIIHIIHIIIHHIIIIIIIIIIHIIIIIIIHHHIIHHHIIIIIIIIIIIHGIIIHIIIHIHIIIIIIIHIIIIIIIIIIIIIIIIIIIIIIIIIIIIIHIIIIIIIIHIIIHHIIIIHIIIIIIIIIIIIIIIIIIIIIIIIIIIIIIIIIIIIIIIHIIIIIIIDDDDD
@HISEQ:969:HM2KJBCX2:2:1101:19160:87186 2:N:0:ACTATGCA
ACTCGGCCAACTCCCAACTATCCCTATTAATCATTACGTTGATTCTAGAAACCAACAAAAATAGAATCTAACGTCCTATTTCATTATTCCATGCTAATGTATTCAAGCGCGTGCCTGCTTTAAACACTCTAATTTTTTCAAAGTAACATCCTGACTCCCCACAACATCAAATTAATGACATCATGATTCATCAGAAGGGAGAAATCAATGACATTAGTACGTACCAAAGGCACGACCGACGTATTGATCCCGAAATTCAACTACGAGCTTTTTAACTGCAACAACTTTAATATACGCTATTGGAGCTGGAATTACCGCGGCTGCTGGCACCAGACTTGCCCTCCAA
+
DDDDDIIIIIIIIIIIIIIIIIIIIIIIIIIIIIIIIIIIIIIIIIIIIIIIIIIIIIIIIIIIIIIIIIIIHHIIIIIIIIIIIIIIIHIIIIIIIIIIIIIHIIIIHHHIHIHIIIIIIIIIIIIIIIIIIIIIIIIIIIIIIIIHIIIIHHIIIIIIIIIIIIIIIIIIIIIHIIIIIIIIIIIIIIIIIIIIIIIIIIIIIIIIIIIIIIHHIIIIIIIIIIIIIIIIIIIIIIIIIIIIHIIIIIHHHIIIIIIIIIHIIIIIIIIIIIIIIIIIIIIIIIIIIIIIIIIIIIIIIIIIIIIIIIIIIIIIIIIIIIIIIIIIIIIIIIIIIIIIIDDDDD
@HISEQ:969:HM2KJBCX2:2:1101:17946:87232 2:N:0:ACTATGCA
ACTCGGCCAACTCCCAACTATCCCTATTAATCATTACGTCGATCCTAGAAACCAACAAAATAGAATCAAACGTCCTATTTCATTATTCCATGCTAATGTATTCAAGCGTGAGCCTGCTTTAAACACTCTAATTTTTTCAAAGTAACAGTCCTGATTCCCCACAACACCAAATAAATGACATCATGGTTCGTCAGAAGGGAGAAACCAACAATGCCAGTACGTACCTAGGCACGACCGACATGATGGTCCCGAAATTCAACTACGAGCTTTTTAACTGCAGCAACTTTAATATACGCTATTGGAGCTGGAATTACCGCGGCTGCTGGCACCAGACTTGCCCTCCAA
+
DDDDDIHIIIIIIIIIIIIIIIIIIIIIIIIIIIIIIIIIIGIIIIIIGIIIIIIIIHIIIIHIIIIIIIIIHIIIIIHIIIIIIIIIIIIIIIIIIIIIIIIIIIIIIIIIIIIIIIIHIIIIIIIIIHHIIIIIIIIIIIIIIIIIIIIIIHHHIIIIIIIIIHIIIIIIIIHIIIHIHIIIIIIIIIHIIIIIIIIIIIIIIIIIIIHIIIIIIIIIIIIIIIIIIIIIIIIIIIIIIIHHII=IIIIIIIIHIIIIHHIIIIIIIIIIIIIIIIIIIIIIIIIIIIIIIIIIIIIIIIIIIIIIIIIIIIIIIIIIIIIIIIIIIIIIIIIHCIIIDDDDD
@HISEQ:969:HM2KJBCX2:2:1101:14070:87281 2:N:0:ACTATGCA
ACTCGGCCAACTCCCAACTATCCCTATTAATCATTACGTCGATCCTAGAAACCAACAAAATAGGGTCAAACGTCCTATTTCATTATTCCATGCTAATGTATTCAAGCGTGTGCCTGCTTTAAACACTCTAATTTTTTCAAAGTAACAGTCCTGATTCCCCATGACACCAAATTAATGACATCATAGTTCGTCAGAAGGTAGAAATCAATAATACCAGTGCATACCGGAGGCACGACCAATATATTGATCCCGAAATTCAACTACGAGCTTTTTAACTGCAACAACTTTAATATACGCTATTGGAGCTGGAATTACCGCGGCTGCTGGCACCAGACTTGCCCTCCAA
+
DDDDDIHIIIIIIIIIIIIIIIIIIIIIIIIIIIIIIIIHIIIIIIIHIIIIIIIIIHHIIHHIIIIIIIIIIIIIIIHIIIGIHIIIIIIIIIIHIIIIIIIIIIIIIHIIIIIIIIHIIIIIIIIIIIIIIIIIHIIIIIIIIIIIIHIIIIIIIIIHIIIIIIIIIIHHIIHIIIIIIIIIIIIIIIHIIIIIIIIIIIHIIIIIIIIIIIIIIIIIIIIIIIIIIIIIIIIIIIIIIIIIHIIIIIHIIIIIHIIIIIIIIIIIIHIIIIIIIIIIIIIIIIIIIIIIHIIIIIHGHIIIIIIIIIIIIIIIIIIIIIIIIIIIIIIIIHIIIIIIIDDDDD
@HISEQ:969:HM2KJBCX2:2:1101:13451:88336 2:N:0:ACTATGCA
ACTCGGCCAACTCCTAGACCCAACTATCCCTATTAATCATTACGGTGGTCCTAGAAACCAACAAAATAGAATCATCCGTCCTATTTTATTATTCCATGCTAATGTATTCAAGCAAAATGCCTGCTTTAAACACTCTAATTTTTTCAAAGTAAAGGTCCTGGTTCCCCGCGGCACCCAATTAAGGACATCGCGGTTCTCCAGAAGGTGAGAAATTGACTACACCAGTTCATACCCCTTAAGGCACGACCGATGTGTCAATCCCGAAATTCAACTACGAGCTTTTTAACTGCAACAACTTTAATATACGCTATTGGAGCTGGAATTACCGCGGCTGCTGGCACCAGACTTGCCCTCCAA
+
DDDDDHIIIHIIHHIIHIHIICHIIHHIIIIIIIIIIIIIIIIIIIHIIIIIIIHHIIHG@EHIIIGHIHHEHHIIIICHDHHIGIHHIHHHIHEHHHGHGDCCGHHHIIIHHIIIIHHIHHEHIHIHHHHHHHIIHIIIHGHHFHIEHHHGHIHHHHIHHEHHIIIHCGDCHHHIHHIIIHHHIHHHHIHHHIHHGEHHIHIHFHIIHIIIHCHHHHIHHHHGIIGIHHHIIIIIIIHHIFFIIIGIIIIIHHGHIIIIIHFIHIHIIIIHIIIHIHIHIIIHIIIHHH?IIIIHIIHHHIIIIIHIHIIIIIIIIIIIIHHIIIIIIIIHIIIIIIIIIIIIIIHIIIIHDABBD
@HISEQ:969:HM2KJBCX2:2:1101:14445:88957 2:N:0:ACTATGCA
ACTCGGCCAACTCCCAACTATCCCTATTAATCATTACGTCAATCCTAGAAACCAACAAAATAGGACGTTCGATCCTATTTCATTATTCCATGCTAATGTATTCAAGCGTTAGCCTGCTTTAAACACTCTAATTTTTTCAAAGTAACAGTCCTGTTTCCCTGCAACACCAAATTAATGACATTACAGTTCTTCAGAAAGGAGGAATCAGCGAAGCCAGTACATACCAGTGGCACGACCAACCTGCTGACCCCGAAATTCAACTACGAGCTTTTTAACTGCAACAACTTTAATATACGCTATTGGAGCTGGAATTACCGCGGCTGCTGGCACCAGACTTGCCCTCCAA
+
DDDDDHIIIIIIIIIHIIIIIIIIIIIIIIIIIHIIHIIIIHIHIIIIIIIHIIIIIIHHIHGHHIIHHIHIIIIIIHHHHHIGIIIEGHIHHIGHIHIIHHHIIHIIIIHHHHHIHHHIIIIIHIIIIIIIIIIIIIHIIIHHIIIIIIIIIHIIHHHIIIIIHHIIIIIIIIHIIIIIHGIIIIIIIIIIIIIIIIIIIIIIIIIIIIIIIIIIIIIIIIIIIIIIIIIIIIIIIHHIIIIHGIIIIIIIIIIIIIIIIIIIIIIIIIIHIHFIIIIIIIIIIIIIIIIIIIIIIIIIIIIIIIIIIIIIIIHHIIIIIIIIIIIIIIIIIIIIIIIIIDDDDD
@HISEQ:969:HM2KJBCX2:2:1101:15115:88809 2:N:0:ACTATGCA
ACTCGGCCAACTCCCAACTATCCCTATTAATCATTACGGTGATTCAGAAACCAACAAAACAGGACCACCGTCCTATTCTATTATTCCATGCTAATGTATTCAGACGTAAGCCTGCTTTGAACACTCTAATTTTTTCAAGGTAAAGGTCCTGGTTTCCCACCACGCTAAATTAATAACATGATAGTTCCCCAGAAGGTAGAAATTCTACACACCAGTACAGACTTGTTAGCCCGACCAACGGTAGAATCCCGAAATTCAACTACGAGCTTTTTAACTGCAACAACTTTAATATACGCTATTGGAGCTGGAATTACCGCGGCTGCTGGCACCAGACTTGCCCTCCAA
+
DDDDDIIIIIIIIIIIIIIIIIIIIIIIIHIIIIIIIIIIIIIIIIIIIIIIIIIIIIIIIIGGIIIIIIHFHIHIIIIIIIHIIIHIIIIIIIIHIIIHIHHHIHHIIIHIIIIIIIIIIHIHIIIIIIIIIIIIIHIIIIIIIIIHIIHHIIIIIIIHIIIGIHIGIIIIIHIHIIIIIIIIIIIIIIIIIIIIIIHIIIIIIIIIIIIIIIIIIIIHHIIIIIIIIIIIIIIIIIIIIHHFIIIHIIIIIIIIIIIIIIIIIIIIIIIIIIIIIIIIIIIIIIIIIIIIIIIIIIIHIIIIIIIIIIHIIIIIIIIIIIIIIIIIIIIIHIIIIIIIDDDDD
@HISEQ:969:HM2KJBCX2:2:1101:5972:89942 2:N:0:ACTATGCA
ACTCGGCCAACTCCCAACTATCCCTATTAATCATTACGTCAATCCTAGAAACCAACAAAATAGGTTTGAACGTCCTATTTCATTATTCCATGCTAATGTATTCAAGCGTTAGCCTGCTTTAAACACTCTAATTTTTTCAAAGTAACAGTCCTGTTTCCCTGCAACACCAAATTAATGACATTACAGTTCTTCAGAAAGGAGGAATCAGCGAAACCAGTTCATACCAGTGGCACGACCAACCTGCTGACCCCGAAATTCAACTACGAGCTTTTTAACTGCAACAACTTTAATATACGCTATTGGAGCTGGAATTACCGCGGCTGCTGGCACCAGACTTGCCCTCCAA
+
D0B@0<GHGC1<DGE110<G11<<<D1<F@@CGH<G1GH?0CEC<D11F1D<<<CC1FGHEG<1<CEG?HICGE@CHCH1<FH?@1DHD1C1@?CHIHFGCEHHHHEHGIHIHHFHFIHHFGHGHGFFHHHIIHHB.C@HGH<FHHEHFEHIHF@DE0IIHHHHGCHHCC@GIIIIHGHIHHI;IIIIHIIIIIIIIHEHHHHIGHIIHGHHHIHIHFF=IGHIGFEHHHG?HEGCCC@HGFHFHIIFDIHHHIHIIHIIIIIIIIIIHHHHHHEIIHIHIIIIHCHHHIIIHHIIIIGIIIHIIHEHIIIGIIGIHHIHIHHHHGIHIIHHHHHEGIIIID@B@B
@HISEQ:969:HM2KJBCX2:2:1101:16496:89449 2:N:0:ACTATGCA
ACTCGGCCAACTCCCAACTATCCCTATTAATCATTACGTCGATCCTAGAAACCAACAAAATAGAATCAAACGTCCTATTTCATTATTCCATGCTAATGTATTCAAGCGCGAGCTTGCTTTAAACACTCTAATTTTTTCAAAGTAACAGTCCTGATTTCTCGCGACACCAAATTAATGACATCGTGGTTTGTCAGAAGGGAGAAACCAATAATGCTAGTACGTACAAAGTACGACTGACATATTAGTCCCGAAATTCAACTACGAGCTTTTTAACTGCAACAACTTTAATATACGCTATTGGAGCTGGAATTACCGCGGCTGCTGGCACCAGACTTGCCCTCCAA
+
DDDDDIIIIICHHIHHIIIIIHHIIIIIIIIHIIHHHIIIIIIIIIIIIIIIIIIIIGIIIIIHIIIIIIIIIFDHHIIIIIIIHIIFEHHIIIIIIIIIIHIHHHHHHHIHIIIIIIIIIIIIIIIIIIIIHIIIIIIIHIIIIIIIIGIIHIIHHIIIIIIIIIIHIIIIIIIIHHIIIIIGHIIIIIIIIIIIIIIHIGIIGHIIIIIIIIIIIIIIIIIIIIIIIIIIHHIIIIHHD6HIIIFIHIIIIIIHIIIIIIHIIIIIIIIIHIIIIIIHIHIIIIIIIIIIIIIIHIIIIIIIIIIIIIHIIIIIIIIIIIIIIIIIIIIIIIIIIIIDDDDD
@HISEQ:969:HM2KJBCX2:2:1101:13448:89986 2:N:0:ACTATGCA
ACTCGGCCAACTCCCAACTATCCCTATTAATCATTACCTCGACTCCGAGAACCAACAAAATAGAACCGAGGTCCTATTCCATTATTCCATGCAACATTATTCAAGCCGAAACCGGCCTGCTTTGAGCACTCTAATTTTCTCAGAGTAAAACCTCCAGCCGCACACGTGCACCCAGTTAAGGACACACGGCACGAGCTGGACCGAGGCCGAGCACGGCAGTGCACGCGTATAGCGGACCGCCGGCCACAAGCCTGAGATCCAACTACGAGCTTTTTAACTGCAACAACTTACGTACATGCTCGTGGAGCTGGAATTACCGCGGCTGCTGGCACCAGACTTGCCCTCCAA
+
DDDDDIHIHIIIIIIGIIIIIIHIIIIIIIIHIHIIIIHIIIIIIIIIIHHIHHIIHHHEHEHFEHIHIHDHIGIIIHHHHIICHHIHGIIIIHFHHIIHIIHHHIIHHIIIIIIIIIIIIHHH/HIIIIIHIIIHHHHIHHHHGHHHHHHIIIIGIIIIIIIIIIIIIHHIIHIIIIIIHIIIDIIHHHIIIIIIIIHIIIIIIIIIIIHIIIIIIIIIHIIIIIIIIIIIIIIIIIIIIHIHIHHIIIIIIIIIIIIIIHIHIIIIIIIIIIIIIIIIIIIIIIIGIIIIIIHHIIIIIIIIIIIIIIIIIGIIIIIIIIIIIIIIIIIIIIIIIIIIIIIDDDDD
@HISEQ:969:HM2KJBCX2:2:1101:10361:89851 2:N:0:ACTATGCA
ACTCGGCCAACTCCCAACTATCCCTATTAATCATTACAACAGTCCTAGAAACCAACAAATAGAACCATTGTCCTATTCCATTATTCCATGCTAATGTATTCAAGCGTATGCCTGCTTTGAACACTCTAATTTTTTCACAGTAAAAGTCCTGGTTCCCCGTCACGACCCGTAAAGGCCATGCCGCTTCGCCAGAAGGTAAAGCCCGACCACAGACAGTGCTCACCCAGAAGGCGGACCGTCCAGCCAGGCCTGAAGTTCAACTACGAGCTTTTTAACTGCAACAACTTTAATATACGCTATTGGAGCTGGAATTACCGCGGCTGCTGGCACCAGACTTGCCCTCCAA
+
D@DDDHHHICEHHFGHHHIIIHIGHHHHHIIIHIGIIIIIIIHIGHIE?EHIIIGIGHHICHHHIIEHIFGHHHGHIGIF1@CGCGHHHHHIIEHIIIHHHECCCIHFHG1HIHIHHHHHEFHFHHHGGEF@E@C1@HHGHIIHIIIIHIHHHIIIHHHFE<HIHHIIHHHHHIIIHGIIIIHIIHHEIIIIHHIHEHHIIIGIIIHIIIHIHEGGEHHIHIIHIIII)IIHHHHIHIHIHIIHGGIIGGIIIIIIHIHIIHIIIHIIIHIIIIIIIIHIHHHIHFHIIIIHHHHIIIIHIIIIIHCIIIIHIIIIIIIIIIHIIIIIIIIIIHIIHIHHFDDD@B
@HISEQ:969:HM2KJBCX2:2:1101:6195:90180 2:N:0:ACTATGCA
ACTCGGCCAACTCCCAACTATCCCTATCAATCATTACATCGATCCTAGAAACCAACAAAATAGAATCGGATGTCCTATTTCATTATTCCATGCTAATGTATTCAAGCGTGAGCCTGCTTTAAACACTCTAATTTTTTCAAGGTAACAGTCCTAATTCCCCGTGACACCAAATTAATGGCATTACGGTTCTTTAGAAGGTGAGAAATCAATAATATCAGTACATACCAACGGCATGACCGAAACATTGATCCCGAAATTCAACTACGAGCTTTTTAACTGCAACAACTTTAATATACGCTATTGGAGCTGGAATTACCGCGGCTGCTGGCACCAGACTTGCCCTCCAA
+
DDDCDIIIHHIIIHHEEHFIIHIHIII1DCHIIIIIIIIIIGHIFE?GEHIIIIIHGIGHIIFEEEFDHFHHHIEEHHHHIIHHHHIGHIIIGHHHHIIHHCHIHCHIIIIIIIIIIIIIIGHIIIIIIIIIIIIIIIIIIIIIIIIIIIHIIIIHIIIIIIIIIIIIIHIIIIIIIIIIIIIIIIIHIIIIIIIIIIIIIIIIHIIIIIIIIIHIIIIIIIIIIIIIIIIIGIIIIIIIIIIHHFIIHIIIIIIIIIIIIIIIIIIIIIIIIIIHIIIIIIIIIIIIIIIIIIIIIIIIIIIIIIIIIIIIIGIIIIIIIIIIIIIIIIIIIIIIIIIIIIDDDDD
@HISEQ:969:HM2KJBCX2:2:1101:19776:89298 2:N:0:ACTATGCA
ACTCGGCCAACTCCCCACTATCCCTATTAATCATTACGTCGATCCTAGAAACCAACAAAATAGAATCAAACGTCCTATTTCATTATTCCATGCTAATGTATTCAAGCGTGAGCCTGCTTTAAACACTCTAATTTTTTCAAAGTAACAGTCCTGATTCCCCACAACACCAAATAAATGACATCATGGTTCGTCAGAAGGGAGAAACCAACAATGCCAGTACGTACCTAGGCACGACCGACATGATGGTCCCGAAATTCAACTACGAGCTTTTTAACTGCAGCAACTTTAATATACGCTATTGGAGCTGGAATTACCGCGGCTGCTGGCACCAGACTTGCCCTCCAA
+
DDDDDIHIIHIIIIIIIIIIIIIIIIIIIIIIIIIIIIIIIIIIIIIIIIHIIIIIIIIIIIHHIIIIIIIIIHGIHIIIIIIIIHHIHHHIGHIIIIIIIIHIIIIIHIIIIIIIIHHHIIIIHIHIIIIIIIIHIIIIIIIIIIIIIIHIIIIIIIHIIIIIEHHHIIIHIIIHIHIHIIIIIIIIIIIIIIIIIIIIHIIIIIIIIIHIIIIIIIIIIIIIIIIIIIIIIIIIIIIIIIHEIIIIIIIIIIIIIIIIIHIIIIIIIIIIIIIIIIIIIIIIIIIIIIIIIIIIIIIIIIIIIIIIIIIIIIIIIIIIIIIIIIIIIIIIIIIIIIIIDDDDD
@HISEQ:969:HM2KJBCX2:2:1101:6713:90757 2:N:0:ACTATGCA
ACTCGGCCAACTCCCAACTATCCCTATTAATCATTACAACAGTCCTAGAAACCAACAAATAGAACCATTGTCCTATTCCATTATTCCATGCTAATGTATTCAAGCGTATGCCTGCTTTGAACACTCTAATTTTTTCACAGTAAAAGTCCTGGTTCCCCGTCACGACCCGTAAAGGCCATGCCGCTTCGCCAGAAGGTAAAGCCCGACCACAGACAGTGCTCACCCAGAAGGCGGACCGTCCAGCCAGGCCTGAAGTTCAACTACGAGCTTTTTAACTGCAACAACTTTAATATACGCTATTGGAGCTGGAATTACCGCGGCTGCTGGCACCAGACTTGCCCTC
+
DDDDDIIIIIIIIIIIIIIIIIIIIIIIIIIIIIIHIIIIIIIIIIIIIIIIIIIIIHIHIIIIHIIIIIIHIIIIHIIIIIIIIIIIIHIIIIIIIIIHIIIIIIIIIIHIIIIIIHHIHIIIIIIIIHIIIIIIHHIIIIIHIIIIIIIIHIIIIIIHIIIIIIIIHHIIIIIIIIIIIIIHIIIIIIIIIIIIIIIIIIIIIIIIIHIIIIIIHIIIIIIIIIIIIIIIIIIIIIIIHFIIIIHIIIIIIIIIIIIIIIIIIIIIIIIIIIIIIIIIIIIIIIIIIIIIHHIIIIIIHIIIIIIIIIIIIIIIIIIIIIIIIIIIIIIIIIIIIIDDDDD
@HISEQ:969:HM2KJBCX2:2:1101:3106:91323 2:N:0:ACTATGCA
ACTCGGCCAACTCCCAACTATCCCTATTAATCATTACGTCAATCCTAGAAACCAACAAAATAGGATCAAACGTCCTATTTCATTATTCCATGCTAATGTATTCAAGCGTTAGCCTGCTTTAAACACTCTAATTTTTTCAAAGTAACAGTCCTGTTTCCCTGCAACACCAAATTAATGACATTACAGTTCTTCAAGAAGGAGGAACCAGTAAAGCCAGTGCATACCAGAGGCACGACCAACCTACTAATCCCGAAATTCAACTACGAGCTTTTTAACTGCAACAACTTTAATATACGCTATTGGAGCTGGAATTACCGCGGCTGCTGGCACCAGACTTGCCCTCCAA
+
DDDDDIIIIIIIIIIGIIIIIGIIIIIIIIIIIIIIIIIIIHIHIIIIHIIIIIIIHIHFHFEHHHHIHHHHHHHIHIIIIGIIIIIFHIIIIHIHIHIIIIIIIIIIIIIIIIIIIIIIIHHHIIIHIHHIIIIIIIIIIIHIIIIIIIHHIIIIIHHIIIIIIIIIIIIHIIIIIIIIHIIIIIIIIIIIIIIIIIIIIIIIIIIIIIIIIIIIIIIIIIIIIIIIIIIIIIIIIIHIIIHHHGIIIIHIIIIIIIIIIIIHIIIIIIIIIIIIIIIIIIIIIIIIIIIIHIIIIIIIIIIIIIIIIIIIIIIIIIIIIIIIIIIIIIIIIIIIIIIIIDDDDD
@HISEQ:969:HM2KJBCX2:2:1101:10790:91850 2:N:0:ACTATGCA
ACTCGGCCAACTCCCAACTATCCCTATTAATCATTACGGTGATCCTAGAAACCAACGAAATAGAATCAGTCCGTCCTATTTCATTATTCCATGCTAATGTATTCAGACGATAGTCTGCTTTAAACACTCTAATTTTTTCAAAGTAACAGTCCTGATTTCCCATCACACCAAATAAATGGCATGAAAGTTCCTCAGAAGGTAGAGATCCATCTCACCAGTGCAGACAATTAAGCCTGACCAATGGGTAGACCCCGAAGTTCAACTACGAGCTTTTTAACTGCAACAACTTTAATATACGCTATTGGAGCTGGAATTACCGCGGCTGCTGGCACCAGACTTGCCCTCCAA
+
DDDDDGIIIIIIHGHHIIIIIHFIIIIIIHIIIIIIIIIIIIIHIIIIIIIIIIIIIIIIII?GHIIIHIGIGHIIIIIIIIIIIIIIIIIHIIIIIHIIIIIIIIIIIIIIIHIIIIHIIHIIHHHIIIIIIIIHHHIIIHIIIIIHHHHIIIHHHFIIIIHIIIIIIIIIIIIHIIIIIIIIHIIIIIIIHIIIHIIIIIIIIIIIIIIIIIIIIIIIIIIIIIIIIIII=IIIIIIIIIIIHHHIIIIIIIIIIIIIIIHIIIIIIIIIIIIIIIIIIIIIIIIIHIIIIIIIIIIIIIIIIIIIIIIIIIIIIIHIIIIIIIIIIIIIIIIIIIIIIIIDDDDD
@HISEQ:969:HM2KJBCX2:2:1101:10727:92041 2:N:0:ACTATGCA
ACTCGGCCAACTCCCAACTATCCCTATTAATCATTACGTCAATCCTAGAAACCAACAAAATAGGATCGAACGTCCTATTTCATTATTCCATGCTAATGTATTCAAGCGTTAGCTTGCTTTAAACACTCTAATTTTTTCAAAGTAACAGTCCAGATTCCTCGCAACACCAAATTAATGGCATTACGGCTCATCAGGAAGGAGGAATCAGTGAGACCAGTTCATACCAGTGGCATGACCAACCTACTAACCCCGAAATTCAACTACGAGCTTTTTAACTGCAACAACTTTAATATACGCTATTGGAGCTGGAATTACCGCGGCTGCTGGCACCAGACTTGCCCTCCAA
+
DDDDDIIIIHIIIHIIIIIIIIHIIIIIIHIIIIIH?HHHHHIFHIEHHHIIIIIIHIHIIHHGIIIIIIICHIIIGHHIHIIIFHIHCHHHEHHHIIIIIHHHHIIHIHIHHHHHHFHGIIIIHHIHIIIIIIIHHHHHHIIIIIIIIHIIIIIIIHHHIHIIIIHHIHIIIIIHIGIHIIIIIIIIIGIIIIIIIIIIIIIIHIIIIIIIIIIIIIIIIIIIIIIIIIIIIIHIIIIIIIHGDGIIIHHFIIHHHIIHIHHIIIIIIIIHGIIIIIIIHHIIIIHIHHHIHHHIIHIIIIIIIIIIIIIIIIIIIIIIIIIIIIIIIIIIHIIIIIIIH@ADDD
@HISEQ:969:HM2KJBCX2:2:1101:8915:91820 2:N:0:ACTATGCA
ACTCGGCCAACTCCCAACTATCCCTATTAATCATTACGTCAATCCTAGAAACCAACAAAATAGGATCGAACGTCCTATTTCATTATTCCATGCTAATCTATTCAAGCAATAGCCCGCTTAAAACACTCTAATTTTTTCAAGGTAATGGTCCTGGCTCCCCAACACACCCAATTAAGGACATACTGGTTCACCAGAAGGAAGACCCGACAACAGGACAGTACTCGCCAAAGACGGACCGCCCGGCCAAGTCTAAAATTCAACTACGAGCTTTTTAACTGCAACAACTTTAATATACGCTATTGGAGCTGGAATTACCGCGGCTGCTGGCACCAGACTTGCCCTCCAA
+
DDDDDIIIIIIIIIIIIHIIIIIIIIHIIHGHHIIIHHIHHIIHIIIIIIIIIHHHIIHIIIIIIGIHIIIIHIIIIGEHGFHHIIGIEHIH?EHIIIIIIHIIIIIIIIIIIIIIIIHHIIIIIIIIHIIIIIIFIIIIIIIIIIIHHHHIIIIHIHHGIIIIIIIIIIHHHIIIIIIIIIIIIIIIIIGIIIIIIIIIIIIIHIGIHHGHIHHIIIIIIIIIIIIGIIHIIIIIIIIIIIIIHIIGHHHIIIIIIIIIIIIIIIIIIIIIIHIIIIIIIIIIIIHIIIHIIIHIHGFDDIIIIIIIIIIIIIIIIIIIIIIIIIIIIIIIIIIIIIIIIDDDDD
@HISEQ:969:HM2KJBCX2:2:1101:5727:92891 2:N:0:ACTATGCA
ACTCGGCCAACTCCCAACTATCCCTATTAATCATTACGGTGGTCCTAGAAACCAACAAAATAGAACCACAACGTCCTATTCTATTATTCCATGCTAATCTATTCAAGCAATAGCCCGCTTTAAACACTCTAATTTTTTCAAGGTAATGGTCCTGGCTCCCCAACACACCCAACAAAGGACATGCTGGTTCACCAGAAGGAAGACCCGACAGCAGACAGTACTCGCCAAAGACGGACCGCCCGGCCAGGCCTAAAATTCAACTACGAGCTTTTTAACTGCAACAACTTTAATATACGCTATTGGAGCTGGAATTACCGCGGCTGCTGGCACCAGACTTGCCCTCCAA
+
DDDDDCEHIIIIIHHIHIIIIIIIIIIIIIIIHHIIIIIIIIIIIIIIIIIHIIIIIIIGIIGIHIGIIIIIIHIHIHIHHHHIHHHHIIIIIGIIIHHHHHHIHHIHIIIIIIHHIIIIIIHIHIIIIIIEHHHIHHFIIIIIIHIIIIIIIIIHHHIIIIHHHIIHIIIIIIIIIIIIIIIIIIIIIHIIIIIIIIHHHHEIIIIIIIIIIIIIIIIIIHIIIIIIIIIIIIIIIIIIIIIIIIIIIIIIIIIIIIIIIIIIIHIIIIIIIIIIIIIIIIIIIIIIIIIIIIIIIIIIHIIIIIIIIIIIIIIIIIIIIIIIIIIIIIIIIIIIIIIIIDDDDD
@HISEQ:969:HM2KJBCX2:2:1101:10519:93389 2:N:0:ACTATGCA
ACTCGGCCAACTCCCAACTATCCCTATTAATCATTACGTCGATCCTAGAAACCAACAAAATAGAATCAAACGTCCTATTTCATTATTCCATGCTAATGTATTCAAGCGTGAGCCTGCTTTAAACACTCTAATTTTTTCAAAGTAACAGTCCTGATTCCCCATGACACCAAATTAATGACATCATGGTTCGTCAGAAGGGAGAAATCAATAAGCTAGTACGTACCAAAGGCACGACCAACATATTGATCCCGAAATTCAACTACGAGCTTTTTAACTGCAACAACTTTAATATACGCTATTGGAGCTGGAATTACCGCGGCTGCTGGCACCAGACTTGCCCTCCA
+
DDCDDIIIIIIIIIIIIIIIIIIIIIIIIIIIIIIIIIIIIIIIIIIIIIIIIIIIIIIIIIHIIIIIIIIIIIIIIIIIIIIIIIIHIIIIIIIIIIIIIIIIIHIIIIIIIIIIHIHIIIIIIIIIIIIIIIHIIIIIIIIIIIIIIIIIIIIIIIIIIIIIHIIIIIIIIIIIIIIIIIIIIIIIIIIIIIIIIIIIIIIIIIIIIIIIIIIIIIIIIIIIIIIIIIIIIIIIIIIIIHGIIIIIIIIIIIIIIIIIIIIIIIIIIIIIIHIIIIIIIIIIIIIIIIIIIIIIIHIHIIIIIIIIIIIIIIIIIIIIIIIIIIIIIIIIIIIIIIIDDDDD
@HISEQ:969:HM2KJBCX2:2:1101:11144:93569 2:N:0:ACTATGCA
ACTCGGCCAACTCCCAACTATCCCTATTAATCATTACGGTGATTCAGAAACCAACAAAACAGGACCACCGTCCTATTTTATTATTCCATGCTAATGTATTCAGACGTAAGCCTGCTTTGAACACTCTAATTTTTTCAAGGTAAAGGTCCTGGTTTCCCACCACGCTAAATTAATAACATGATGGTTCCCCAGAAGGTAGAAATTCCACACGCCAGTACAGACAATTGCCCGACCAACGGTAGAACCCCGAAATTCAACTACGAGCTTTTTAACTGCAACAACTTTAATATACGCTATTGGAGCTGGAATTACCGCGGCTGCTGGCACCAGACTTGCCCTCCAA
+
DDCDDIIIIIIIIIIIIIIIIIIIIIIIIIHHIIIIIIGIIIIIFHHHIHIIIIIIIHIIIECHHIIIHHHIGIIIIIGIIIIIIEHIIIHIHIIIIHIIIIIIIIIIIIIIIIIIIIIIHIIIIHIIIIIIIHIIIIIIIIIIIIIIIIIHIIIIIIIIHIIIHIIIIIIIIIIIIIIIIIIIIIIIGIIIIIIIIIIIIIIIIHHIHIIIIIIIIIIIIIIIIIIIIIIIIIIIII<HGDIIIIIIIIIIIIIIIIIIIIIIIIIIIIIIHIIIIIIIIIIIIIIIHIIIIIIIIIIIIIIIIIIIIIIIIIIIIIIIIIIIIIIIIIIIIIIIIIDDDDD
@HISEQ:969:HM2KJBCX2:2:1101:13436:92606 2:N:0:ACTATGCA
ACTCGGCCAACTCCCAACTATCCCTATTAATCATTACGTTGATCCTAGAAACCAACAAAATAGAATCGAACGTCCTATTTCATTATTCCATGCTAATGTATTCAAGCGCGTGCCTGCTTTAAACACTCTAATTTTTTCAAAGTAACAGTCCTGACTCCCCACAACATCAAATTAATGACATCATGATTCATCAGAAGGGAGAAATCAATGACATTAGTACGTACCGAAGGCACGACCGACGTATTGATCCCGAAATTCAACTACGAGCTTTTTAACTGCAACAACTTTAATATACGCTATTGGAGCTGGAATTACCGCGGCTGCTGGCACCAGACTTGCCCTCCAA
+
ADDDDIIIIIIIIIIIIIIIIIIIIGIIIIIIHIHHIIIIIIIIIIHIHIIGIIIIHIIHGEHEHHIIIIIIIEHFFHIHIIHIFHHHIHIIIIIHIHHHIGHHHIIIHHIIIIIIIIHIIHHIHHIHHIIHIIHIIIGGIIIIIHHHGIHHHGHIHIIHHDGIHIIIIIIHHIIHIIIHGIIHHHHIHIIIIIIIIHEIIIIIIGIIIIIIIHHHIIIHIIIHIIIIIIIIHIIHIIIIIIHHHIIIIHHGHIIHHIHHIHIIIIIIIIIIIIIIIIIIIIIHFIHIIIIIIIIIIIIIIIIIIIIIHIIIIIIIIIIIIIIIIIIIIIIIIIIIIIIIIDDDDD
@HISEQ:969:HM2KJBCX2:2:1101:14405:93363 2:N:0:ACTATGCA
ACTCGGCCAACTGCCCAACTATCCCTATTAATCATTACGGTGATCCTAGAAACCAACAAAATAGAACCATGCCGTCCTATTCTATTATTACATGCTAATGTATTCGAGCAAAATGCCTGCTTTAAACACTCTAATTTTTTCAAGGTAAAGGTCCTGGTTCCACATGACACCCAATTAAGGACATCATGCTTCTCCAGAAGGTGAGAAATCAACTGCGACAGTTCATACCCCTTAAGGCACGACCATCACGTCAATCCCGAAATTCAACTACGAGCTTTTTAACTGCAACAACTTTAATATACGCTATTGGAGCTGGAATTACCGCGGCTGCTGGCACCAGACTTGCCCTCCAA
+
BAD@<CHHFH@F@1F?EEEC@C1CFEHHIHHHHHHHHIH=<@GCEHHIHHHGI1FE01CCG@FG1GHHIH1D1/<<<0<DECEEHCG1C1<FHE?C11<CCF@FH@CGHFDHHEHH@IHHCCEFEGFGHHF1FGHEHHHHHHAFECHIHC1HHEEAF<0DEFF<<@FEHEIHHC<HG@?HHGHHHFFHIIIIIHHH@ECFECC?EFD<EDHIIHEHHHGHHE?FHHFIHHHHHIIIGHHIHFIGHFEEIIHHHHCCDEIHHHIHHHHCECE@<@C<GHIHHIHHIHGIHGCHEHHFC@EGIGIIIIIIHHECHHHIHHIHHHEDIGIIHIIHHHHEIGEHEHEHHCIH@@D0D
@HISEQ:969:HM2KJBCX2:2:1101:18424:94155 2:N:0:ACTATGCA
ACTCGGCCAACTCCCAACTATCCCTATTAATCATTAGGTCAATCCTAGAAACCAACAAAATAGGATCAACGTCCTATTTCATTATTCCAGGCTAATGTATTCAAGCGCGAGCCTGCTTTAAACACTCTAATTTTTTCAAAGTAACAGTCCTGATTCCCCACCACACCAAATTAATGACATAATGGTTCGTCAGAAGGTAGAAATCAGTAACACCAGTACGTACCGAAGGCACGACCAGCGTACTAATCCCGAAATTCAACTACGAGCTTTTTAACTGCAACAACTTTAATATACGCTATTGGAGCTGGAATTACCGCGGCTGCTGGCACCAGACTTGCCC
+
BD@@@HCH/FC<D1FGH0<<G1D<CGHHIHE?1D@C11DFG@CCECHHCHI?@<D<1<FGHGHE1CGH11DCHEH?HHH??G<GHEF@11HECGHHHEHHFHHCIHDDGIHHEIHHCIHHHDHIHH?EHHDFEHH?GHGIIHHHGFCHHEHEGCGCDHGD.ECC<FIIIIHHHEIIIFHIHFHFCIHEEGHHG;HHHIHIIIHGHHEGHHEHH8IIFIIGIHHGCGCEHHHFEHHFGEDHIIGIHHHIHHHG@1<?HGEGEED?HFHIIIHEIIIHGHDGHECIIIHIIIIIIIIIIHEIIIIIIIHIIIHIHCIHHHIIIHGHG@CHHHHHEIID@?DD
@HISEQ:969:HM2KJBCX2:2:1101:4169:94685 2:N:0:ACTATGCA
ACTCGGCCAACTCCCAACTATCCCTATTAATCATTACGTCGATCCTAGAAACCAACAAAATAGAATCAAACGTCCTATTTCATTATTCCATGCTAATGTATTCAAGCGTACGCCTGCTTTAAACACTCTAATTTTTTCAAAGTAACAGTCCTGATTCCCCACGACACCAAATTAATGACATCGCGGTTCTTCAGAAGGTAGGAACCAATAATGCCAGTACGTACCGAAGCACGACCAACAATTCGATCCCGAAATTCAACTACGAGCTTTTTAACTGCAACAACTTTAATATACGCTATTGGAGCTGGAATTACCGCGGCTGCTGGCACCAGACTTGCCCTCCAA
+
CDDDAIHIHHEHGHHHHGHHIIIIHIIIFIIIIIIIIIIIIGHHIIEHFHHHIIIIHIIHHEGGHIIIEHHIIHHIIGIIHIIIIIGHHHIIGIIIIIHIIIIIHIIIIIIHIIIIIHIHHHIHHIHHIIIIIIIIIIIIIIHHHIIIIIIIIIHIIIHHHIHIHIIIIIIHIIIHHIIIIIIIIIIIHHIIIIIIHIIIIIHIIIIIIIIIIIIIIIIIIIIIIIIIIIIIIHIHHIIIIHGEIIHIIIIIIIIIIIIIIIIIIIIIHIIIIIIIIIIIIIIIIIIHIIIIIIIIIIIIIIIIIIIIIIIIIHIIIIIIIIIIIIIIIIIIIIIIIIHIDDDDD
@HISEQ:969:HM2KJBCX2:2:1101:11682:94938 2:N:0:ACTATGCA
ACTCGGCCAACTCCCAACTATCCCTATTAATCATTACGGTGGTCCTAGAAACCAACAAAATAGAACCATGCCGTCCTATTTTATTATTCCATGCTAATGTATTCAAGCAAAAATGCCTGCTTTAAACACTCTAATTTTTTCAAAGTAAAGGTCCTGGTTCCCCGCGGCACCCAATTAAGGACATCGCGGTTCTCCAGAAGATGAGAAATTGACTGCACCAGTTCATACCCCGTAAGGCACGACCGATGCGCCAATCCCGAAATTCAACTACGAGCTTTTTAACTGCAACAACTTTAATATACGCTATTGGAGCTGGAATTACCGCGGCTGCTGGCACCAGACTTGCCCTCCAA
+
DDDDCGIIIHIIIIIIIIIIIIIIIIIIIIIIIIHEHIHIIIIIIIIIIHIIIIIIIIIIIIHIIIIIIIFHEHHHIHEHIIIIIIIGHHFGHIIIIIGIIFHIIIHHIIIIHIIIIIIIIIIHIIIIIIIIIIIIIIIIIIIHIIIIIGIIIIIIIGHIIIIIIIIIIIIIIIIIIIIIIIIIIIIIIIIIIIIIIIIIIIIIIIIIIIIIIIIIIIIIIIIIIIHIIIIIIIIIIIIIIHIHIIIIHHEFIIIIIIIIIIIIHIIIIIIIHIIIIIIIIIIIIIIIHIIIIIIIIIIIIIIIIIIIIIIIIIIIIIIIIIIIIIIIIIIIIIIIIIIIIIIIIIIIDDDDD
@HISEQ:969:HM2KJBCX2:2:1101:2156:95089 2:N:0:ACTATGCA
ACTCGGCCAACTCCCAACTATCCCTATTAATCATTACGGTGGTCCTAGACCAACAAAATAGAACCAACGTCCTATTCTATTATTCCATGCTAATCTATTCAAGCAAAAGCCCGCTTTAAACACTCTAATTTTTTCAAGGTAATGGTCCTGGTTCCCCGACACACCCAATAAAGGGCATACCGGCTCACCAGAAGGATAGACCCGACAGCAGAACAGTACTCGCCAGAGACGGACCGTCCGGTCAGGCCTAAAATTCAACTACGAGCTTTTTAACTGCAACAACTTTAATATACGCTATTGGAGCTGGAATTACCGCGGCTGCTGGCACCAGACTTGCCCTCCAA
+
DDDDDIHFHIIIIIIIIIIIIHHIIIIIIIIIIIIIIIIIIEHHHHIIIIGIGHHFHIIHIFHHIHICEDHFHEEHHHHIIHIHIFIIIGEEHIIIIIIIIHHHIHIIIIIIGIHHHIIIHIHIIIIIHIIIHIEHIIHHHHIIIIIIIHIHHIIIHIIIIHIIIHIHHHHHIIIIIIIIIIIIIIIIIGIIIIIIIIIIIHIIIIIHIHIIIIIIIHIHIIIIIIIIIIIIIIIIIIIIIIIHIIIIIIIIIIIIIIIHHIIHIIIIHIIIIIIIIIIHIIIIIIIIIIIHIIHGFDFIIIIIIIIIIIGIIIIIIIIIIIIIIIIIIIIIIIIIIIIDDDDD
@HISEQ:969:HM2KJBCX2:2:1101:8675:95468 2:N:0:ACTATGCA
ACTCGGCCAACTCCCAACTATCCCTATTAATCATTACATCGATCCTAGAAACCAACAAAATAGAATCGGATGTCCTATTTCATTATTCCATGCTAATGTATTCAAGCGTGAGCCTGCTTTAAACACTCTAATTTTTTCAAAGTAAAGGTCCTGGTTCCCCGTGACACCCAATTAAGGGCATCGCGGTTCTCCAGAAGGTGAGAAATTGACTACACCAGTTCATACCCCTTAAGGCACGACCGATGTGTCAATCCCGAAATTCAACTACGAGCTTTTTAACTGCAACAACTTTAATATACGCTATTGGAGCTGGAATTACCGCGGCTGCTGGCACCAGACTTGCCCTCCAA
+
D@DDDCCHDHIIIEHIIIIHCHCHHEHCHEHHIIIGIEHHIGECHHHIIHIHHIIHEHEHHEGHII?GHHIIEGCHHHFG1<FEHHHICCCCEHHHHEGHIIHHHHIHEGFHCHHFFHHIIIHHHIHHHEHGF?GHHHIHHHHHIIIGHGIIHIIHDFFHHGHIHHHHIHHHGFFHEHHHEIIHHHHIIIIIIHIIIHHHHIIHIIHIIIIIIHIHIHGHIIIIIIIIIIIIIHHHHHEHHHHIIHEHHIHHDDFFHHHGEIIIHHHEEF1HHHGHIIIIIIHIIIIIHHFIHHHHIHHHHGIIIIIIIHHHHIHHCHHHDIGIIIHHHIHHCIIHIIIIIHHHG@@@@B
@HISEQ:969:HM2KJBCX2:2:1101:4289:95799 2:N:0:ACTATGCA
ACTCGGCCAACTCCCAACTATCCCTATTAATCATTACATCGATCCTAGAAACCAACAAAATAGAATCGGATGTCCTATTTCATTATTCCATGCTAATGTATTCAAGCGTGAGCCTGCTTTAAACACTCTAATTTTTTCAAGGTAACAGTCCTAATTCCCCGTGACACCAAATTAATGGCATTACGGTTCTTTAGAAGGTGAGAAATCAATAATATCAGTACATACCAACGGCATGACCGAAACATTGATCCCGAAATTCAACTACGAGCTTTTTAACTGCAACAACTTTAATATACGCTATTGGAGCTGGAATTACCGCGGCTGCTGGCACCAGACTTGCCCTCCAA
+
DDDDDIIIIIIIIIIIIIIIIIIIIIIIIIIIIIIIIIIIIIIIHIIIIIIIIIIIIIIHIIHIHIIHIIIHIIIIIIIIGIIIGIIIIIIIIIIHHIIIIIIIIIIIIIIIIIIIIIIIIIIIIIIIIHIIIHHIIIIIIIIIIIIIIIIIIIIIIIHIIIIIIIIIIIIIIIIIIIIIIIIIIIIIIIIIIIIIIIIIIIIIIIIIIIIIIIIIIIIIIIIIIIIIIIIIIIIIIIIIIIIIHFIIIIIIIIIIIIIIIIIIIIIIIIIIIIIIIIIIIIIIIIIIIIIIIIIIIIIIIIIIIIIIIIIIIIIIIIIIIIIIIIIIIIIIIIIIIIIIIIDDDDD
@HISEQ:969:HM2KJBCX2:2:1101:11694:95553 2:N:0:ACTATGCA
ACTCGGCCAACTCCCAACTATCCCTATTAATCATTACTTTGGTCCTTAAAACCAACAAAATAGAACCAAAGTCCTATTTGTTCATTCCATGCTAATGTATTCAAGGCGACTGCCTGCTTTAAACACTCTAATTTGTTCAAAGTGAAGGTCTGGAAGCGTCCGCCGCACAGTGAAGCACGGCTTCCGCCACCAAACGGAAGAGCCCAGCGCACAGTGCGCGATTTACACCGGACCGTACGCCAAGCCCCAAAATCCAACTACGAGCTTTTTAACCGCAACAACTTTAATATACGCTATTAGAGCTGGAATTACCGCGGCTGCTGGCACCAGACTTGCCCTCCA
+
DDDDDIIIIIIIIIIIIIIIIIIIIIIIIIIIIIIIIGIIIIIIIIIIIIIIIHIIIIIIIIGIIIIIIIGHHHIIIIHIIHIIIIIIIIIGIIIIIIIIIIIIIIIIIIIIIIIIIIIIIIIIIIIIHHIIIIIIIIIIIIIIIIIIIIIIIIIIIIIIIIIIIIIIIIIIIIIIIIIIIIIIIIIIIIIIIHIIIIIIIIIIIIIIIHIIIIIIIIIIIIIIIIIIIIIIIIIIIIIHDIIIIIIIIIIIHIIHHIIHIIIIIIIIIIIIIIIIIIIIHIIIIIIIIIHIIIIIIIIIIIIIIIIIIIIGIIIIIIIIIIIIIIIIIIIIIIIIIDDDDD
@HISEQ:969:HM2KJBCX2:2:1101:5364:95818 2:N:0:ACTATGCA
ACTCGGCCAACTCTCAACTATCCCTATTAATCATTACATCGATCCTAGAAACCAACAAAATAGAATCGGATGTCCTATTTCCTTATTCCATGCTCATGTATTCAAGCGTGAGCCTGCTTTAAACAGTCTAATTTTTTCAAGATAACAGTCCTAATTCCCCGTGACACCAAATTAATGTCATTACGGTTCTTTAGAAGGTGAGAAATCAATAATATCAGTACATACCAACGGCATGACCGAAACATTGATCCCGAAATTCAACTACGAGCTTTTTAACTGCAACAACTTTAATATACGCTATTGGAGCTGGAATTACCGCGGCTGCTGGCACCAGACTTGCCCTCCAA
+
<D0000<C<<EC111<1111<D1<<1<1<1CFF1DGHCCH@<11<1D<1D@1<1D011<CFE111<<D00<CG<11111<<1<11D<<F1111<111FF0CCGE1FHF<50<B?A1HH8H/BD?C$EHFHB5<1A1FB:FC$0B111IHEEG@@EF?DFEAHFC.F-C</</FH@B/--EEGEE@=?CHCF<@@<D0A@CD0IHHG<>HHGIHHE@HABD:1@@HGGC?D1F1EC0<.@BD</CCCE/=CHC1F@@@G<1CIIIHH@IHEGE@@HFHCEIHGCEG<D1FC@D0C</@F@F@C<<@EHHCFGCGECC<<<<<1F<@@HF@IHG?C<E@C=<EH@D<00
@HISEQ:969:HM2KJBCX2:2:1101:18474:95834 2:N:0:ACTATGCA
ACTCGGCCAACTCCCAACTATCCCTATTAATCATTACGGTGATCCTAGAAACCAACAAAATAGAATCATGCCGTCCTATTTCATTATTCCATGCTAATCTATTCAAGCATAAAGCCTGCTTTAAACACTCTAATTTTTTCAAAGTAACAGTCCTAGCTTCCTATTACACCTAATGAAAGGCATAATAGTTCACTAGAAGGTGGAGATTGACAACTACCAGTACATGTCCGAAAACACGACCGATATGCCAATCCCGAAATTCAACTACGAGCTTTTTAACTGCAACAACTTTAATATACGCTATTGGAGCTGGAATTACCGCGGCTGCTGGCACCAGACTTGCCCTCCAA
+
DDCDDIIGIIIIHIIFHHIIIIIIIHIIIIIIIIIIIIIIIIIIIIIIIIIIIIHIIGGIIIDHHHIHHIEEHEHCHHHIIIIGHHHHHIIHHGEHFEHHIIIIHIIHIIIIIHIHHHHHIIHHIIIIIHHIHIIIIHIHIIIIIIIIHHHIIIIIIIIIIIIIIIIIHIIIHFIIIIIIIIIIIIIIIIIIIIIIIIIIIIIIIIII;IIIIIIIIIIIIIIII<IGIIIIIIIIIIIIIIIIIIIHHIIIIIIIIHIIIIIIIIHIIHIIIIIIIIIIIIIIIIIIIIIIIIIIIIIIIGIIIIIIIIIIIIIIIIIIIIIIIIIIIIIIIIIIIIIIIIIIIDDDDD
@HISEQ:969:HM2KJBCX2:2:1101:13094:96087 2:N:0:ACTATGCA
ACTCGGCCAACTCCCAACTATCCCTATTAATCATTACGGTGATCCTAGAAACCAACAAAATAGAACCATGCCGTCCTATTCTATTATTCCATGCTAATGTATTCGAGCAAAAATGCCTGCTTTAAACAATCTAATTTTTTCAAGGTAAAGGTCCTGGATCCGCAAGACACCCAATAAAGGACATCGAGTTTCTCCAGAAGGTGAGAAATCAACAGTAACAGTTCATACCCCTTAAGGCATGACCATCACGTCAATCCCGAAATTCAACTACGAGCTTTTTAACTGCAACAACTTTAATATACGCTATTGGAGCTGGAATTACCGCGGCTGCTGGCACCAGACTTGCCCTCCAA
+
DDCDDHIDHGHHCGHCHHGEHHH@HEGHHHGFEFFCCECHEHICEHH?<CCH@@G@E11<D@CGH?FHH1@<CG//<1<C<FH@?1F@11<D1<<DHH<GE@C@F@FHG@HIHFHHFDGEHHFHF8AB$HGIIIIHH1GHHIHFHHHHHHHHHEHHGHDD4HHIHHEHHHHGHEF7HH9HHGIHHEHHIHGGH:EFC<HIIIHHHHGCC;HHIIIHHIHHHGD<IHHCIHFECHFHEIHIHHHIGIEFHFHCIIIHHHHIHIHHIIHGIHHFHEIIHHIHIIIIIIIIIIIIGIIIIIIHIIIIIIIIHHIIIIHIIHHHIIIIGIIHHHHIIIIIIHHHHIHHGCIFDDBAD
@HISEQ:969:HM2KJBCX2:2:1101:3580:95584 2:N:0:ACTATGCA
ACTCGGCCAACTCCCAACTATCCCTATTAATCATTACGGTGATCCTAGAAACCAACAAAATAGAACCATGCCGTCCTATTCTATTATTCCATGCTAATGTATTCGAGCAAAAATGCCTGCTTTAAACACTCTAATTTTTTCAAGGTAAAGGTCCTGGATCCGCAAGACACCCAATTAAGGACATCGAGTTTCTCCAGAAGGTGAGAAATCAACAGCAACAGTTCATACCCCTTAAGGCACGACCATTACGTCAATCCCGAAATTCAACTACGAGCTTTTTAACTGCAACAACTTTAATATACGCTATTGGAGCTGGAATTACCGCGGCTGCTGGCACCAGACTTGCCCTCCAA
+
DDDDCIIIIIIIIIIIIIIIIIIIIIIIIIIIIIIIIGIIIIIIIIIIHHIIIIHIHHFIIIH?HIIIIIIIIIIIIHFHIIIIIIIIIIHIHHIIGHHHIHHIHHHIHIIHIIIIIHIIIIIIHIHIIIIIIIIIIIIIIIIIHIIIGIIIIIIIIIIIIIIIHIIIIIIIIIIIIIIIIIIIIIIIIIHIIIIIIIIIIIIIIIIIIIIIIHIIIIIHIIIIIIIIIIIIIIIIIIIIIIIIIIIIIIHGIIIIIIIIIIIIIIIIIHIIIIIIIIIIIIIIIIIIIIIIIIIIIIIIIIIIIIIIIIIIIIIIIIIIIIIIIIIIIIIIIIIIIIIIIIIIIIIIDDDDD
@HISEQ:969:HM2KJBCX2:2:1101:6802:96679 2:N:0:ACTATGCA
ACTCGGCCAACTCCCAACTATCCCTATTAATCATTACGGTGATCCTAGAAACCAACGAAATAGAATCAAGCCGTCCTATTTCATTATTCCATGCTAATGTATTCAGACGTTAGCCTGCTTTAAACACTCTAATTTTTTCAAAGTAACAGTCCTGATTTCCAATCACACCAAATTAATGACATGAAAGTTCCTCAGAAGGTAGAGATTTATCTCACCAGTACAGACAATTAAGCCTGACCAATGGGTAAACCCCGAAGTTCAACTACGAGCTTTTTAACTGCAACAACTTTAATATACGCTATTGGAGCTGGAATTACCGCGGCTGCTGGCACCAGACTTGCCCTCCAA
+
DDDDDIIIIIIIIIIIIIIIIIIIIIIIIIIIIIIIIIIIIIIIIIIIIIIIIIIIIIIIIIIIIIIIIGHIIHIIIIIIIIIIIIIIIIIIHIIIIIIIIHIIIIIIIIIIIIIIIIIIIIIHIIIHIHIIIIIIIIIHHHIIIIIIIIIIIIIIIIIIIIIIIIIIIIIIIIIIIIIIIIIIIIIIIIGIIIIIIIIIIIIIIIIIIIIIHIIIIIIIIIIIIIIIIIIIIIIIIIIIIIIIIHGIIIIIIIIIIIIIIIIIIIIIIIIIIIIIIIIIIIIIIIIIIIIIIIIIIIIIIIIIIIIIIIIIIIIIIIIIIIIIIIIIIIIIIIIIIIIIIIIDDDDD
@HISEQ:969:HM2KJBCX2:2:1101:11849:96746 2:N:0:ACTATGCA
ACTCGGCCAACTCCCAACTATCCCTATTAATCATTACGGTGATCCTAGAAACCAACAAAATAGAATCATGCCGTCCTATTTTATTATTCCATGCTAATGTATTCAAGCAAAATGCCTGCTTTAAACACTCTAATTTTTTCAAAGTAAAGGTCCTGGTTCCCCGTGACACCCAATTAAGGGCATCGCGGTTCTCCAGAAGGTGAGAAATTGACTACACCAGTTCATACCCCTTAAGGCACGACCGATGTGTCAATCCCGAAATTCAACTACGAGCTTTTTAACTGCAGCAACTTTAATATACGCTATTGGAGCTGGAATTACCGCGGCTGCTGGCACCAGACTTGCCCTCCAA
+
B@@?DHHCDHEHH@FH@GHHHCFHHFEE1G?CHHHHGHHGHEHHHICHHHEHIGIHHI@GHIHIEEHIIEF?EECECHHHH?GHCHHIGIHIEEFHHHGFHCFHFHHHHEHHIIIIIIHGECHIHHII@HH?GGEHHHIHH@AFEHGHHHFHHHEHHHHGIIIHIIIIHCHHHHHHEH:EEHGIHIIIIHHFF@CHEHIIIIIHHHHHHHHIHHHHHIIHHEFHHHIIIHHGIIHGIHHHGEHIIIHHF@GEHE?HHHGECHHHHIHHEHHEFIIHGIIIHEHHEHHHHG?HIIGIHHHHHEHEHEGHHHHHHIGHEFHHHHHHIHFHFEGIIHGIHIIHIHHHDDHD?@@D
@HISEQ:969:HM2KJBCX2:2:1101:9264:97439 2:N:0:ACTATGCA
ACTCGGCCAACTCCCAACTATCCCTATTAATCATTACGGTGATCCTAGAAACCAACAAAATAGAACCATGCCGTCCTATTCTATTATTCCATGCTAATGTATTCGAGCAAAATGCCTGCTTTAAACACTCTAATTTTTTCAAGGTAAAGGTCCTGGTTCCACATGACACCCAATTAAGGACATCATGCTTCTCCAGAAGGTGAGAAATCAACTGCGACAGTTCATACCCCTTAAGGCACGACCATCACGTCAATCCCGAAATTCAACTACGAGCTTTTTAACTGCAACAACTTTAATATACGCTATTGGAGCTGGAATTACCGCGGCTGCTGGCACCAGACTTGCCCTCCAA
+
ADDDDHHIIIIHIIIIIIIIIHGIIIIIIIIIIIIIIHIIIIIIIIHIIIIIIIIIGIGGHH@EHIIIHHHHHHIIIIIIIIIIIIHIICHHCHHFIHHHH<HIIIIIIIIIIIHIIIIIIIIIIIHIIIIIHIIIHHHIHHIIIIIIIIIIIIIIIIHIIIIIIIIIIHIIIIIIIIIIIIIIIIIHIIIIIIIIIIIIIIIIIIIIIIIIHIIIIIIIIHHIIIIIIIIIIIIIIIHIIIIIIIIIIHHIHIIIIIIIIIIIIIIIIIIIIIIIIIIIIIIIIIIIIIIIIIIIIIIHIIIHIIIIIIIIIIIIIIIIIIIIIIIIIIIIIIIIIIIIIIIIIIIDDDDD
@HISEQ:969:HM2KJBCX2:2:1101:6170:97970 2:N:0:ACTATGCA
ACTCGGCCAACTCCCAACTATCCCTATTAATCATTACAACAGTCCTAGAAACCAACAAATAGAACCATTGTCCTATTCCATTATTCCATGCTAATGTATTCAAGCGTATGCCTGCTTTGAACACTCTAATTTTTTCACAGTAAAAGTCCTGGTTCCCCGTCACGACCCGTAAAGGCCATGCCGCTTCGCCAGAAGGTAAAGCCCGACCACAGACAGTGCTCACCCAGAAGGCGGACCGTCCAGCCAGGCCTGAAGTTCAACTACGAGCTTTTTAACTGCAACAACTTTAATATACGCTATTGGAGCTGGAATTACCGCGGCTGCTGGCACCAGACTTGCCCTCCAA
+
DDDDCHIIIIIIHHIIIIIIIGIHHHIIIIHIIIIIIIHIIIIIIIHHIHHI?GHIEHIIIHIFHIFHIIIIHICHHIHIIHFHIIHIIIIIH?HHIIIIIIIHHHEHHGHIIIIIIHIIIHIIIIIIHIIIEHFHIHIIGIIHIIIIIIIIIIIIIIIIIIIIIIIIHHHIIIIHIHIIIIIHHIIIIIIIGIIIIIIIIIIIIIIIIIIIIIGIIIIHIIIIIGIIIIIIIIIIHIIIIIIHGIIGIIHIIIIIIIIIIGIIIIIIIIIIHIIIIIIIIIIIIIIIIIIIIHIIIIIHIIIIIIIIIIIIIIIIIIIIIIIIIIIIIIIIIIIIIIIIIDDDDD
@HISEQ:969:HM2KJBCX2:2:1101:20322:96913 2:N:0:ACTATGCA
ACTCGGCCAACTCCCAACTATCCCTATTAATCATTACGGTGATCCTAGAAACCAACAAAATAGAACCATGCCGTCCTATTCTATTATTCCATGCTAATGTATTCGAGCAAAATGCCTGCTTTAAACACTCTAATTTTTTCAAGGTAAAGGTCCTGGTTCCACATGACACCCAATTAAGGACATCATGCTTCTCCAGAAGGTGAGAAATCAACTGCGACAGTTCATACCCCTTAAGGCACGACCATCACGTCAATCCCGAAATTCAACTACGAGCTTTTTAACTGCAACAACTTTAATATACGCTATTGGAGCTGGAATTACCGCGGCTGCTGGCACCAGACTTGCCCTCCAA
+
@@DDAHIIHEHFH?GHGHHIHIGHHHHHEGHCGHHIIHHHHH@HIIIEEHEHIGHHIGEHHIHEEHIIIGHIDHHHIGHHHIHHHEFHIHFHHHIEGHH@GCHHHIHGEHHIIHHIHHGHHHGHHHHIIHCFEHHHHIIGIHIIHIHHEHEEHHHHFFIGIIIHHIHHHHGIHHGHHGFHIIHHIHGHGHHICHIIFIHIIIIHIIHIHIIIHIHHIIHHEHHIIIIIIHIIIIHHHHI;HIIIIHEHHHGIIIIIIHIIIIHHFIHHHIIIIIIIHGIIHHGIIIIIIIIIIIHIHHHIIIIIIHEIIIIIIIIIIHIIIHIHIHIIIIIIHIIIIHHHIIHHIIH@DDDD
@HISEQ:969:HM2KJBCX2:2:1101:8381:98010 2:N:0:ACTATGCA
ACTCGGCCAACTCCCAACTATCCCTATTATCATTACGTCAATCCTAGAAACCAACAAAATAGAATCAAACGTCCTATTTCATTATTCCATGCTAATGTATTCAAGCGTGCGCCTGCTTTAAACACTCTAATTTTTTCAAAGTAACAGTCCTGATTCCCCACGACACCAAATTAATGACATCGCGGTTCTTCAGAAGGTAGGAACCAATAATGCCAGTACGTACCGAGGCACGACCGACAGTCTGATCCCGAAATTCAACTACGAGCTTTTTAACTGCAACAACTTTAATATACGCTATTGGAGCTGGAATTACCGCGGCTGCTGGCACCAGACTTGCCCTCCAA
+
DCDDDIHIIIIIIIIIIIIHIIIIIIIIIIIFHGIIIIIIIIIIIIIHHIIIIIIIIIIIIIIIGIGIIHIIIIIIIIIIIIIIIIIEHHIIIHIIIIIIIHHIHIIIIIIIIIIIIIIIIIIIIIIIIIIIIIHHIIIIIIIIHHIHIIIIIIIIIIIIIIIIHIIIIIIIIIHIHIIIIIIIIIIIIIIIIIIIIIIIIIIIIIIIIIIIIIIIIIIIIIIIIIIIIIIIIIIIIIIIIHGIIIIIIIIIIIIIIIIIIIIIIIIIIIIIIIIIIIIIIIIIIIIIIIIIIIIIIHIIIIIIIIIIIIIIIIIIIIIIIIIIIIIIIIIIIIIIIIIDDDDD
@HISEQ:969:HM2KJBCX2:2:1101:18936:97400 2:N:0:ACTATGCA
ACTCGGCCAACTCCCAACTATCCCTATTAATCATTACGTCAATCCTAGAAACCAACAAAATAGGATCGAACGTCCTATTTCATTATTACATGCTAATGTATTCAAGCGTTAGCCTGCTTTAAACACTCTAATTTTTTCAAAGTAACAGTCCTGTTTCCCTGCAACACCAAATTAATGGCATTACAGTTCTTCAGAAAGGAGGAATCAGCGAAGCCAGTGCATACCAGTGGCACGACCAACCTGCTGACCCCGAAATTCAACTACGAGCTTTTTAACTGCAACAACTTTAATATACGCTATTGGAGCTGGAATTACCGCGGCTGCTGGCACCAGACTTGCCCTCCAA
+
@D@B<<<0CE?G11D<CD<D<<1<FHHFCE11<<<C?1<FHH1DF@@FE@DGGHFEECG@GC11<F?CCC1/<1001F1@FH@<C1F11<CCCEC@HHGHFHG<F@@GFHGGHIIHGCGIIIHHIIHIIHIIIIEEF?FHHHCIIIIHHIIIIHHHHH?EIIIIHIHHIIIHHIIII:IIIIIIIIIHIHIIIIIIIIIIIIIHHIIIH<IIIIIIIIIIIIIIIIIIGIGGGIIIIIHIHHGCDIHIIIIIIIIIHIIIIIIIIIGIIIIIIIIIIIIIIIIIIIIIIIIIHIIIIIIIIIIIIIIIIIIIIIIIIIIIIIHIIIIIIIIIIIIIIIHIIDDDDD
@HISEQ:969:HM2KJBCX2:2:1101:2097:97577 2:N:0:ACTATGCA
ACTCGGCCAACTCCCAACTATCCCTATTAATCATTACATCGATCCTAGAAACCAACAAAATAGAATCGGATGTCCTATTTCATTATTCCATGCTAATGTATTCAAGCGTGAGCCTGCTTTAAACACTCTAATTTTTTCAAGGTAACAGTCCTAATTCCCCGTAACACCAAATTAATGGCATTACGGTTCTTTAGAAGGTGAGAAATCAATAATATCAGTACATACCAACGGCATGACCGAAACATTGATCCCGAAATTCAACTACGAGCTTTTTAACTGCAACAACTTTAATATACGCTATTGGAGCTGGAATTACCGCGGCTGCTGGCACCAGACTTGCCCTCCAA
+
BBDDDEHHIHHIHHHHHHIIIIHIIIIIHIIIIIIIHIIF=HHHIIHIIIIIHIIGHIIIIEHHHHIIIIIHIEEHHGHIEHIIIIHHHHHHIGHIGIIIIHIIIIIIIIIIIIIHIIHIHHIHHIIIIIIIIIIIIIIIIIIIIIIIHIHHHIIIIHIIIIIIIIIHFIIIIIIIIIIIIIIIIIIIIHHIIIIIIIIIIIHIHHIHIIIHIIIIIIIIIIHIHHIIIIIIIIIHIIIIIIIIHGHIIIIIIIIIIIIIIIIIIIIIIIIHIGIIIIIIIIIIIIIIIIIIIIHIIIIIHIIIIIIIIIIIIIIIIGIIIHIIIIIIIIIIHIIIHIHIIIDDDCD
@HISEQ:969:HM2KJBCX2:2:1101:1912:99064 2:N:0:ACTATGCA
ACTCGGCCAACTCCCAACTATCCCTATTAATCATTACATCGATCCTAGAAACCAACAAAATAGAATCGGATGTCCTATTTCATTATTCCATGCTAATGTATTCAAGCGTGAGTCTGCTTTAAACACTCTAATTTTTTCAAGGTAACAGTCCTAATTCCCCGTGACACCAAATTAATGGCATTACGGTTCTTTAGAAGGTGAGAAATCAATAATATCAGTACATACCAACGGCATGACCGAAACATTGATCCCGAAATTCAACTACGAGCTTTTTAACTGCAACAACTTTAATATACGCTATTGGAGCTGGAATTACCGCGGCTGCTGGCACCAGACTTGCCCTCC
+
@@BBDHHIIHHHHFHECHHHIHHHIIIIIIIIIIIIIIIIHIIIIHHHHHIIIIIIIGIFGHEEHHFHIHHIIIIH?HGHDEGHCHHCCHHIHHIIHGGHHFHIIGHIIIIIIIHIHHHHHHHHGEEFIHIHIIIIHIIIHHIHIHHIHGIHHGHHIIIHIHIHIIIHHIHHHIIIIIIIIIIIHHHGHGEIIIIIIIIIHHHIIGIIIIHIIIHEIIIIHIIHHHIIIIIIIIIHFHHIHIHGEGIIGIIIIIIIIIIIIIHHIIIIHIHIIIIIIHIHHIHIIIHHHHEHHHHHHHHHHHHIHIGIIIIIHHIIIIHIHHIIIIIIIHHHEGGHIIIHD@DDD
@HISEQ:969:HM2KJBCX2:2:1101:14934:98945 2:N:0:ACTATGCA
ACTCGGCCAACTCCCAACTATCCCTATTAATCATTACGTCGATCCTAAAAACCAACAAAATAGAATCAAACGTCCTATTTCATTATTCCATGCTAATGTATTCAAGCGCGAGCCTGCTTTAAACACACTAATTTTTTCAAAGTAACAGTCCTGATTTCCCGCGACATCAAATTAATGACATCGTGGTTCGTCAGAAGGTAGGAATCAATTTGACCAGTACGTACCGAGGCACGACCGATCAACTGATCCCGAAATTCAACTACGAGCTTTTTAACTGCAACAACTTTAATATACGCTATTGGAGCTGGAATTACCGCGGCTGCTGGCACCAGACTTGCCCTCCAA
+
DCDDDHHIIIIIIIIIIIIIIIIIIIIIIIIIIIHIIIHIIIIIIIIIIIIIIIIIIIIIIIIHHIIIGIHIGIHHIHIIIHIIIIIHIIIHHIIIIIIIIIIIIIIIIHHHGHHHIIIIHHIIIIIIIIIHIIIHIIIIIIIIIIIIIIIIIIIIIIIIIIIIIHHIIIHIIIIIIIIIIIIHGIIIIIIIIIIIIIIIIIIIIIIIIIIIIIIIIIIIIIIHIIIIIIIIIIIIIIIIIIIIIIIIIIIIIIIIIIIIIIIIIIIIIIIIIIIIIIIIIIIIIIIIIIIIIIIIIIIIIIIIIIIIIIIIIIIIIIIIIIIIIIIIIIIIIIIIIIIIDDDDD
@HISEQ:969:HM2KJBCX2:2:1101:12452:98940 2:N:0:ACTATGCA
ACTCGGCCAACTCCCAACTATCCCTATTAATCATTACGTCAATCCTAGAAACCAACAAAATAGGATCAAACGTCCTATTTCATTATTCCATGCTAATGTATTCAAGCGTTAGCCTGCTTTAAACACTCTAATTTTTTCAAAGTAACAGTCCTGTTTCCCTGCAACACCAAATTAATGACATTACAGTTCTTCAAGAAGGAGGAACCAGTAAAGCCAGTACATACCAGAGGCACGACCAACCTACTAATCCCGAAATTCAACTACGAGCTTTTTAACTGCAACAACTTTAATATACGCTATTGGAGCTGGAATTACCGCGGCTGCTGGCACCAGACTTGCCCTCCA
+
ADCADIICHHEHHI?EHIFEHIHIIIIIHGHHFHIGIGHHEHGHHHIHGGHHFCGHFH@GH1<CFHIHIIIIIHCHHHCHGHHIHHHHHEG@GEHCHHGIHHEEGGHHHIIHEIHHIIGHIFEEHIHHIIHHHGHIIHHHHFCHHHIHHIHIIIHHIIIHHHHHCHIHHHFHHHHHFFDHHIIIIIHCFIGIIIIHIIIHHHHGHEIHFIIHHHFHHHIHHHHGHHEHHEECDEIHHIHHHHFHFHH<ACIHIIHHFEHHE@EHHHHHIIHIHHHIHHGHHEHIHGIIHHHGCDDHHCIHHIIHEEIHHIHIIIHIIIHGIIHCHFIIIIIIIHIHHDHIDD@DD
@HISEQ:969:HM2KJBCX2:2:1101:6812:99264 2:N:0:ACTATGCA
ACTCGGCCAACTCCCAACTATCCCTATTAATCATTACGTCGATCCTAGAAACCAACAAAATAGAATCAAACGTCCTATTTCGTTATTCCATGCTAATGTATTCAAGCGTGAGCCTGCTTTAAACACTCTAATTTTTTCAAAGTAACAGTCCTGATTCCCCATGACACCAAATTAATGACATCATGGTTCGTCAGAAGGTAGGAATCAATAATACCAGTACGTACAATAGCACGACCAATAAATTGATCCCGAAATTCAACTACGAGCTTTTTAACTGCAACAACTTTAATATACGCTATTGGAGCTGGAATTACCGCGGCTGCTGGCACCAGACTTGCCCTCCAA
+
DDDDDIHIIIIIIIHIIIIIIIIIIIIIIIIIIIIIIIIIIIIIIIIIIIIIIIIIIIIIIHIIIIIIIIIIIIIIIIIIIIIIIIIIIIIIIIIIIIIIIIHIIIIIIIIIIIIIIIIIIIIIIIHIIIIIHIIIIIIIIIIIIIIIIIIIIIIIIIIIIIIIIIIIIIIHHIIIIIIIIIIIIIIIHIIIIIIIIIIIIHIIIIIIIIIHHIIIIIIIIIIIIIIHIIIIIIIIIIIIIIIIIIIIIIIIIIIIIIIIIIIIHIIIIIIIIIIIIIIIIIIIIHIIIIIIIIIIIIIIIIIIIIIIIIIIIIIIIIIIIIIIIIIIIIIIIIIIIIIIDDDDD
@HISEQ:969:HM2KJBCX2:2:1101:17186:99403 2:N:0:ACTATGCA
ACTCGGCCAACTCCCAACTATCCCTATTAATCATTACGGTGATCCTAGAAACCAACGAAATAGAATCAGTCCGTCCTATTTCATTATTCCATGCTAATGTATTCAGACGATAGTCTGCTTTAAACACTCTAATTTTTTCAAAGTAACAGTCCTGATTTCCAACCACACCAAATAAATGGCATGAAAGTTCCTCAGAAGGTAGAGATCCATCTCACCAGTGCAGACAATTAAGCCTGACCAATGGGTAGACCCCGAAGTTCAACTACGAGCTTTTTAACTGCAACAACTTTAATATACGCTATTGGAGCTGGAATTACCGCGGCTGCTGGCACCAGACTTGCCCTCCAA
+
AD@DAFHIIIIIGI1F@HHIIIIHHHHHIIFHEHIIICDF@HIIHIGC@HECHHHIIFIHHHE1GCHHHHIHIDCDHHHE1FHHHHGFHEHGHHH?@EHHIHHIIIHIIIIIIIGIHGHFHGIHIHIIIHIHHHFG?GHIIIIHIHHHHHIIIGHEHHIHIHHIHCHHIHGIHHGIGIIIHIIIHHIIIHIIHHFHHEHHHIHHHIHIH;HHHHIIHIHHHFEIIIIHIIIIIIIIHIHHHFIIHHDG?IIIIIIIIIIIIIIIIHIIIIIHIIIIIIIIIIIIIIIIIIIIIIIIIIIIIIIIIIIIIHIIIIIIIIHIIHGEGIIIHHIIIIHHHIIIIIIDDBAD
@HISEQ:969:HM2KJBCX2:2:1101:16084:99745 2:N:0:ACTATGCA
ACTCGGCCAACTCCCAACTATCCCTATTAATCATTACGTCGATCCTAGAAACCAACAAAATAGAATCAAACGTCCTATTTCATTATTCCATGCTAATGTATTCAAGCGCGAGCTTGCTTTAAACACTCTAATTTTTTCAAAGTAACAGTCCTGATTTCCCATGACACCAAATTAATGACATCGTGGTTCGTCAGAAGGGAGAAACCAATAATGCTAGTACGTACAAAGTACGACCGACATATTAGTCCCGAAATTCAACTACGAGCTTTTTAACTGCAACAACTTTAATATACGCTATTGGAGCTGGAATTACCGCGGCTGCTGGCACCAGACTTGCCCTCCAA
+
DDDCDIGHIHIIH@GEHIICHHHHHCHHF?FHIIICFHIECHHGHHGHIIIIIFHHIIGHHEEH1DHHCHHHIHIIGHHHGHHHHIH1FHHIGIIIIHHIIIIIHIIIIIIIIHHIHHIIIIIIIIIHHHFGFHIIIIIIIIIIIIIIIIIIHHGIIHIIIHIIIIIIIIHEHIIIIIIIIIIIIIIIIIIIIIIIHHIIIIIIIIIIIIHIIIIIIIIIIIIIIIIIIIIIIIIIIIIIIIHIIIIHIHHIIHIIIIIIIIIIIIIIIIIIIIIIIIIIIIIHGHIIIIIIIIIIIIIIIIIIIIIIIIGIIIIIIIIIIIIIIIIIIIIIIIIIIIIDDDDD
@HISEQ:969:HM2KJBCX2:2:1101:3448:100039 2:N:0:ACTATGCA
ACTCGGCCAACTCCCAACTATCCCTATTAATCATTACGTCGATCCTAGAAACCAACAAAATAGAATCAAACGTCCTATTTCGTTATTCCATGCTAATGTATTCAAGCGTGAGCCTGCTTTAAACACTCTAATTTTTTCAAAGTAACAGTCCTGATTCCCCATGACACCAAATTAATGACATCATGGTTCGTCAGAAGGTAGGAATCAATAATACCAGTACGTACAATAGCACGACCAATAAATTGATCCCGAAATTCAACTACGAGCTTTTTAACTGCAACAACTTTAATATACGCTATTGGAGCTGGAATTACCGCGGCTGCTGGCACCAGACTTGCCCTCCAA
+
DDDDDIIIIIIIIIIIIIIIIIIIIHHIIIIIIIIIIIIIIIIIIIIIIIIIHIIIIIIIIIIIHHIIIIIIIIIIIIHIIHHIIIIIIIIIHIIIIIIIIGIIIIIIIIIHIIHGIIIIIIIIIIIIIIIIIIIIIIIIIHIIIIIIIIIHIIIHIIIIIHHIIIIIIIIHIIIIIIIIIIIHIIIGIIHIIIIIIIIIIIIIHIIIIIIHHHIIIIIIIIIIIIHIIIIIIIIIIIIIIIIIIIIIHIIHIIIIIIIIIIIIIIIIIIIIIIIIIIIIIIIIHHIIIIIIIIIIIIIIIIIIIIIIIIIIIIIIIIIIIIIIIIIIIIIIIIIIIIIIDDDDD
@HISEQ:969:HM2KJBCX2:2:1101:4662:100191 2:N:0:ACTATGCA
ACTCGGCCAACTCCCAACTATCCCTATTAATCATTACGTCGATCCTAGAAACCAACAAAATAGAATCAAACGTCCTATTTCATTATTCCATGCTAATGTATTCAAGCGTAAGCCTGCTTTAAACACTCTAATTTTTTCAAAGTAACAGTCCTGATTCCCCATGACACCAAATTAATGACATCGCGGTTCTTCAGAAGGTAGGAACCGATAATGCCAGTGCGTACCGAGGCACGACCAACAATTCGATCCCGAAATTCAACTACGAGCTTTTTAACTGCAACAACTTTAATATACGCTATTGGAGCTGGAATTACCGCGGCTGCTGGCACCAGACTTGCCCTCCAA
+
DDDDDGIIIIIIIIIIIIIIIIIIIIIIIHIIIIIIIHIIIIIIIIIIHIIIIIIIHIHIIIIIIIIIIII0GHHIIIIIIIIIHIIIIIHHIFHHIIIIIIHHIHGIIIIHIIIIIIIIIIIIIIIIIIIHHHHIHIIHIIIIIIIIIIIIIIIIIIIIIIIHIIIIIIIIHIIIIIHIIIIIIIIIIIIIIIIIIIIIIIIIIIIIIIIIIIIIIIIIIIIIIIIIIIIIIIIIIIIIIIHIIIIIIIIIIIIIIIIIIIIIIIIIIIIIIIIIIIIIIIIIIIIIIIIIIIIIIIIIIIIIIIIIIIIIIIIIIIIIIIIIIIIIIIIIIIIIIIIIDDDDD
@HISEQ:969:HM2KJBCX2:2:1101:19681:101272 2:N:0:ACTATGCA
ACTCGGCCAACTCCCAACTATCCCTATTAATCATTACGTCGATCCTAGAAACCAACAAAATAGAATCAAACGTCCTATTTCATTATTCTATGCTAATGTATTCAAGCGCGAGCTTGCTTTAAACACTCTAATTTTTTCAAAGTAACAGTCCTGATTCCCCATGACACCAAATTAATGACATCATGGTTCGTCAGAAGGTAGGAATCAATAATACCAGTACGTACAATAGCACGACCAATAAATTGATCCCGAAATTCAACTACGAGCTTTTTAACTGCAACAACTTTAATATACGCTATTGGAGCTGGAATTACCGCGGCTGCTGGCACCAGACTTGCCCTCCAA
+
DDDDDIIIIIIIGHIHIIIIGIIIIIIIIIHIIIIIHHIIIIIIIIIIIHHHIIIIIIHIIIHIIIIIIIIHIHHHEHHIHHIIIIIIIIIIIHIIIIIIIIIIIIIIIIIIIIIIIIIIIIHIHHHIIHIIIIIIIHHIHIIIIIIIIIIHIHIIIIIIHIHHIIHIIIIIIIHIIIIIIIIIIIIIGIIHIIIIIIIIIIIIIIIIIIIIIIIIIIIIIIIIIIIHIIIIIIIIIIIIIHHHIHIIIIIIIIHEIIIIIIIIIIIIIIIIIIIIIIIIIIIIHHIIIIIIIIIIIIIIIIIIIIIIIIIIIIIIIIIIIIIIIIIIIIIIIIIIIIIIDDDDD
@HISEQ:969:HM2KJBCX2:2:1102:4925:2415 2:N:0:ACTATGCA
ACTCGGCCAACTCCCAACTATCCCTATTAATCATTACCGCGGTTCCGAAACCAACAAAACAGAACCACTGGTCCTATTCCATTATTCCATGCTAATCTATGCAGGCGTGCGCCTGCTTTGAACACTCTAATTTTTTCAAGGTAAACGTCCTGGCTCCCCGCCGCGCGCCACCCGAAGGCGGCCCGCCGCGGCTCCCCAGGAGGAAAGGCCCGGCCTGAGTAAGGCAGTACTCGCCACCGAAGCGGCGGACCACCCGGCCGAGCCCAAAGTTCGACTACGAGCTTTTTAACTGCAACAACTTTAATATACGCTATTGGAGCTGGAATTACAGCGGCTGCTGGCACCAGACTTGCCCTCCAA
+
DDDDAHIIIIIIIIIHIIIIIIIIIIIIIIIIHIIIHIIIIIHHIIIGHIIIIIIIIHFHIHGIIIIIIIGHIHIHHIIIIGIHIHIIIGIHIGIHIGHIIDHHHHHIHIIIIIIIHIGGIHGHIIIIIIHIIFIEIHIHIIHIIGIHHIIIHHFIIHIHHHIIIIIIIHIIHHHHIHHEDGIIHHHHHIHDHHIGHHIIIIIIHIIIIIII>IHIIIIIIIIIIIIIIIIIIIIIIIIIIIIIIIIIIIIIIIIIIHEIIIIIIIIIIIIIIIIIIIIIIIIIIIIIIIIIIHIIIIIIIIIIIIIIIIIIIIIIIIIIIIIIIIIIIIIIIIIIIIIIIIIIIIIIIIIIIIIDDDDD
@HISEQ:969:HM2KJBCX2:2:1102:18441:2293 2:N:0:ACTATGCA
ACTCGGCCAACTCCCAACTATCCCTATTAATCATTACGGTGATCCTAGAAACCAACAAAATAGGATCGAACGTCCTATTTCATTATTCCATGCTAATGTATTCAAGCGTTAGCCTGCTTTAAACACTCTAATTTTTTCAAAGTAACAGTCCTGTTTCCCTGCAACACCAAATTAATGGCATTACAGTTCTTCAGAAAGGAGGAATCAGCGAAGCCAGTACATACCAGTGGCACGACCAACCTGCTGACCCCGAAATTCAACTACGAGCTTTTTAACTGCAACAACTTTAATATACGCTATTGGAGCTGGAATTACCGCGGCTGCTGGCACCAGACTTGCCCTCCAA
+
@D@DAHHHHIIFICHEHIHHHGHHHHIHICHHHIHIIH=FHHHHHHIGII?GHHHGE@1FH?CCDHI=CHFHHHHGHHIIIIIGHIIFG@@EHHHIIHEHIHHHGHHHEHEEHHHHIHHHHHEHHHGCHHHIGHIHGHIHHHIIIIGHHAGHFHFHHEFCFGHHHHHHHHEFFHHHHIHHHIIHIHHHEHF@HIIHHIHHCHHG=IIIHHGIHEHGIIIIIIIIIHHHIHHIIHIIIIHGIHHGFIIIIHIIIIIIIHIHIIHHIIIIHIIHIIIIHIIIHHGIIHIIHIH@HGIHIHIIIIIIIIIIIIIIIIIIIIIIIIIIIIHIIIIHHGHGIIIIIBDDDA
@HISEQ:969:HM2KJBCX2:2:1102:12450:2451 2:N:0:ACTATGCA
ACTCGGCCAACTCCCAACTATCCCTATTAATCATTACGTCAATCCTAGAAACCAACAAAATAGGATCAAACGTCCTATTTCATTATTCCATGCTAATGTATTCAAGCGTTAGCCTGCTTTAAACACTCTAATTTTTTCAAAGTAACAGTCCTGTTTCCCTGCAACACCAAATTAATGACATTACAGTTCTTCAAGAAGGAGGAACCAGTAAAGCCAGTGCATACCAGAGGCACGACCAACCTACTAATCCCGAAATTCAACTACGAGCTTTTTAACTGCAACAACTTTAATATACGCTATTGGAGCTGGAATTACCGCGGCTGCTGGCACCAGACTTGCCCTCCA
+
DDDDAIIIHIIIIGHHIIIIIIIIIIIIIIIIIHFHIIIIIHIIIIIHHIIIIIHIIEHIIIGHHIHIHIIHHHII?DHHIIIIIIIGIEHHIIEHHIHHIIIHIIHIIIIIIIIIIIIIIHIIIIIHHIHHHHHIHIHIIIHHIIHHHIIIIIIHIHIIIIIIIIIIHIIIIIIIIIHIHIIIIIIIIIIIIIIIIIIIIHIIIHIIIIIIIIHIIIIIIIIIIIIIIIIIIIIHIIIIIHGGHHIIIIIHIHIHHIIIIIHIIIIIIIIIIIIIGIIIIIIIHIHHIIIIIIIIIIIIIIIIHIIIIIIIIIIIIIIIHIIIIHGIIIIIIIIIIIIIDDDDD
@HISEQ:969:HM2KJBCX2:2:1102:8317:2579 2:N:0:ACTATGCA
ACTCGGCCAACTCCCAACTATCCCTATTAATCATTACAACAGTCCTAGAAACCAACAAATAGAACCATTGTCCTATTCCATTATTCCATGCTAATGTATTCAAGCGTATGCCTGCTTTGAACACTCTAATTTTTTCACAGTAAAAGTCCTGGTTCCCCGTCACGACCCGTAAAGGCCATGCCGCTTCGCCAGAAGGTAAAGCCCGACCACAGACAGTGCTCACCCAGAAGGCGGACCGTCCAGCCAGGCCTGAAGTTCAACTACGAGCTTTTTAACTGCAACAACTTTAATATACGCTATTGGAGCTGGAATTACCGCGGCTGCTGGCACCAGACTTGCCCTCCAA
+
DABDDIIHIIIHGHIFHIIEHFHHIIIFHFGEHIIIEHIGHCGHHGHIIHIIIHIIEFHHIE@GHHHHGHIHHHHHHIEHHEHIHIIIHHHH?FHHIHHIHIHHHHHIIIIIIIHHHHHIHIHIIGIIHIHHHGCHHIIIHHHIIIIIIIHHHHIIIIIIIIIIIIIIIIHHIIIIHHIIHIIIHHIIIIIIIIIIIIIHIIHIIIIIIIIIIIIIIIIIIIIIIIIIHI=IIHIIIIHHIIIIHIIIIHIIIIIIHEIIHIIIIIIIIIIIHIIIIIIIIIIHIIIIIIIHHHIIIIIIIIIIIIIIIHIIIIIIIIIIIIIIIIIIIIIIIIIIIIIHHBDDDD
@HISEQ:969:HM2KJBCX2:2:1102:8337:2671 2:N:0:ACTATGCA
ACTCGGCCAACTCCCAACTATCCCTATTAATCATTACGTCGATCCTAGAAACCAACAAAATAGAATCAAACGTCCTATTTCGTTATTCCATGCTAATGTATTCAAGCGTGAGCCTGCTTTAAACACTCTAATTTTTTCAAAGTAACAGTCCTGATTCCCCAAGACACCAAATTAATGACATCATGGTTCGTCAGAAGGTAGGAATCAATAATACCAGTACGTACAATAGCACGACCAATAAATTGATCCCGAAATTCAACTACGAGCTTTTTAACTGCAACAACTTTAATATACGCTATTGGAGCTGGAATTACCGCGGCTGCTGGCACCAGACTTGCCCTCCAA
+
DDDDDHHHIIIHHHIIHIIIIHIIIHIIIIIIIIIHHGHHIIIIIIIIGGHHIIIIIIIHHHHHFHIIIIIIIFGHIIIHIIIIIHHIIIEHIHIIIIIIHHIIIIHHIHEHGHHHGIIHIIIIIIIHHHHIIIHIHHHHIHGHIIIHIIIIHHIIHIFIIHGHHIHHIHFGHIIIHHHHHIIHIHHIIHIHIIIIIIIIGIHIIIIIIIHHHIHIHFHHIIIIIIIHHHIIIIIIIIHEHHIIHEFHHHIIIIIIIIIIIIIIIHHFFIIIHIIIIIHHIIIHGHGGIIIIIIIIIIHHIHIIIIIIIIHIIIIIIIIIIHIIIIIHHIIIIIIIIIIIDDDDD
@HISEQ:969:HM2KJBCX2:2:1102:11291:2701 2:N:0:ACTATGCA
ACTCGGCCAACTCCCAACTATCCCTATTAATCATTACGGTGATCCTAGAAACCAACAAAATAGAACCATGCCGTCCTATTCTATTATTCCATGCTAATGTATTCGAGCAAAAATGCCTGCTTTAAACACTCTAATTTTTTCAAGGTAAAGGTCCTGGATCCGCAAGACACCCAATTAAGGACATCAAGTTTCTCCGGAAGGTGAGAAATCAACAGCGACAGTTCATACCCCTTAAGGCATGACCATCACGTCAATCCCGAAATTCAACTACGAGCTTTTTAACTGCAACAACTTTAATATACGCTATTGGAGCTGGAATTACCGCGGCTGCTGGCACCAGACTTGCCCTCCAA
+
DDDDDIIHIIIIIIIIHIIIIHIIIIIIIIIIIIIIIIIIIIIIIIIIIIIIIIIIIIEHIIIHHIIIIGHHIHGIIIHIIIIIIIIIHIIIIIIIIIHIICHHIIIIIIIHIIIIIIIGIIIIIIIIIIHIIIIIIIIIIIIIIIIHIIIIGIIIIIIHIIIIIIIIIIIIIIIIIIIIIIIHIIIIHIIIIIIIIIIIIIIIIIIIIIIIIIIIIIIIIIIIIIIIIIIIIIIIIIIIIIIIIIIIIIIHIIIIIIIIIIIIIIIIIIIIIIIIIIIIIIHIIIIIIIIIIIIIIIIIIIIIIIIIIIIIIIIIIIIIIIIIIIIIIIIIIIIIIIIIIIIIIIIIDDDDD
@HISEQ:969:HM2KJBCX2:2:1102:3540:3262 2:N:0:ACTATGCA
ACTCGGCCAACTCCCAACTATCCCTATTAATCATTACATCGATCCTAGAAACCAACAAAATAGAATCGGATGTCCTATTTCATTATTCCATGCTAATGTATTCAAGCGTGAGCCTGCTTTAAACACTCTAATTTTTTCAAGGTAACAGTCCTAATTCCCCGTGACACCAAATTAATGGCATTACGGTTCTTTAGAAGGTGAGAAATCAATAATATCAGTACATACCAACGGCATGACCGAAACATTGATCCCGAAATTCAACTACGAGCTTTTTAACTGCAACAACTTTAATATACGCTATTGGAGCTGGAATTACCGCGGCTGCTGGCACCAGACTTGCCCTCCAA
+
DDDDDIIIIIIIIIIIIIIIIIIHIIIIIIIIIIIIIIIIIIIIIIIIIIIIIIIIGIIHIIIGIIIIIGIIIIHIIIIIIIIIGIIGHHIIIIIHIIIIIIIIIHIIIIIHHHHIIIIIIIIHHHIIHHIIIIHIIIIIIIIIIIIIIIIIIIIIIIIIIIIIIIIIIIIIIIIIIIIIIIIIIIIIIIIIIIIIIIIIIIIIIIIIIIIIIIIIIIIIIIIIIIIIIIIIIIIIIIIIIIIIIGIIIIIIIIIIIIIIIIIIIIIIIIIIIIIIIIIIIIIIIIIIIIIIIIIIIIIIIIIIIIIIIIIIIIIIIIIIIIIIIIIIIIIIIIIIIIIIIIDDDDD
@HISEQ:969:HM2KJBCX2:2:1102:7981:3187 2:N:0:ACTATGCA
ACTCGGCCAACTCCCAACTATCCCTATTAATCATTACGTCAATCCTAGAAACCAACAAAATAGAATCAAACGTCCTATTTCATTATTCCATGCTAATGTATTCAAGCGTGCGCCTGCTTTAAACACTCTAATTTTTTCAAAGTAACAGTCCTGATTCCCCACGACACCAAATTAATGACATCGCGGTTCTTCAGAAGGTAGGAACCAATAATGCCAGTACGTACCGAGGCACGACCGACAGTCTGATCCCGAAATTCAACTACGAGCTTTTTAACTGCAACAACTTTAATATACGCTATTGGAGCTGGAATTACCGCGGCTGCTGGCACCAGACTTGCCCTCCAA
+
DDDDDIIIIIIIIIIIIIIIIIIIIIIIIIIIIIIIIIIIIIIIIIIIIIIIIIIHHHIIIHHIIIIIIGHIIIIIIIIIIIIIIIIIIIIIGHIIIIIIIIIIIIHIIIIIIIIIHIIIIIIIIIIIIIIIIIIIIIIIIIIIIIIIIIIIIIIIIIIIHIIIIIIIIIIIIIIIIIIIIIIIIIIIIIIIIIIIIIIIIIIIIHIHIIIIIIIIIIIIIIIIIIIIIIIIIIIIIIIIIIHGIIIIIIIIIIIIIIIIIIIIIIIIIIIIIIIIIIIIIIIIIIIIIIIIIIIIIIIIIIIIIIIIIIIIIIIIIIIIIIIIIIIIIIIIHIIIIIIIDDDDD
@HISEQ:969:HM2KJBCX2:2:1102:11088:3661 2:N:0:ACTATGCA
ACTCGGCCAACTCCCAACTATCCCTATTAATCATTACGTCGATCCTAGAAACCAACAAAATAGGTTCGATCGTCCTATTTCGTTATTCCATGCTAATGTATTCAAGCGTTAGCCTGCTTTAAACACTCTAATTTTTTCAAAGTAACGGTCCTGTTTCCCTGCAACACCAAATTAATGACATTACAGTTCTTCAGAAAGGAGGAATCAGCGAAGCCAGTGCATACCAGTGGCACGACCAACCTGCTGACCCCGAAATTCAACTACGAGCTTTTTAACTGCAACAACTTTAATATACGCTATTGGAGCTGGAATTACCGCGGCTGCTGGCACCAGACTTGCCCTCCAA
+
DDDDBIHHIIIIHIHIEFHIHIIIIIIIHIIIIIIGIIHIIHIICHFHEHIIEFHIIHIIICFHHHIHGHIIHHIIGIIIHHHHIIIIIIHHHIIIHIHIIHIIGIIIIIIHIHIIIIHIIIIIIHIIIIIIIIHIIIIIIHHIHIHIIIIIIHIIIIIHHGIIIIHIIIIHIIIIHHIIIHIIIIGGFIHIIIIIIIIIIIIIIIIIHIIIIIIIHHGIIHIIIIIIHIIIIIHHIII<IIHHHIIIIIIIIIIIIIIHIHIIIIIIIIIIIIHIIIIIIIIIIHHIHHIIHIIHIIIIIIIIIIIIIIIHIIIIIIIIIIIIHIIHIIIIIIIIIIIIIDDDDD
@HISEQ:969:HM2KJBCX2:2:1102:12607:3302 2:N:0:ACTATGCA
ACTCGGCCAACTCCCAACTATCCCTATTAATCATTACGTCGATCCTAGAAACCAACAAAATAGAATCAAACGTCCTATTTCATTATTCCATGCTAATGTATTCAAGCGCGAGCCTGCTTTAAACACTCTAATTTTTTCAAAGTAACAGTCCTGATTTCCCGCGACACCAAGTTAATGACATCGTGGTTCGTCAGAAGGTAGGAATCAATTTGACCAGTACGTACCGAGGCACGACCGATCAACTGATCCCGAAATTCAACTACGAGCTTTTTAACTGCAACAACTTTAATATACGCTATTGGAGCTGGAATTACCGCGGCTGCTGGCACCAGACTTGCCCTCCAA
+
D0<D@EHH<1E@FH?FHHHECGHHEFHHHIHIHIHGGECHHIHHE@HC1FEHHHFEHIE@HHHHIIEHFH1<D?0DEHHHHHH?F<<1<<1FHHGHHHFGD<FHCGHHGHHHHHHEIIHHHFEEEHCFHIHHHHHHFHGGEHEIHHHHHADEHIIIIIHIHHHHHHHHHHEHCHHIIHHHGHHHDHGIHFHHHHIHIHIHHIIIIIIIHHIHGHGIIIHHHIIIIIIIHIHHGGIIHHHHCHGDHIIHCGEHHIHIIIIIIIHGIIIIIHHHHEIIIHHHHGDE@IHHIIHHHIIHIHFHIIIHIIIIIIHHHHHDHIHHHIIHIHIHHFIIIIHHIIHGBDDDB
@HISEQ:969:HM2KJBCX2:2:1102:19203:3637 2:N:0:ACTATGCA
ACTCGGCCAACTCCCAACTATCCCTATTAATCATTACATCGATCCTAGAAACCAACAAAATAGAATCGGATGTCCTATTTCATTATTCCATGCTAATGTATTCAAGCGTGAGCCTGCTTTAAACACTCTAATTTTTTCAAGGTAACAGTCCTAATTCCAGCTACAATAGCGTATATTAAAGTTGTTGCCGTTAAAAAGCTAGTAGTTGAACCTTGGGCCTGGCTGATCTGTCCTCCTAATCGAGCGCACGGATTCGGTCGGGCCTTTCCTTCTGGGGAGCCCTATGCCCTTTACTGGGCGTAGTGGGGAACCAGGACTTTTACCTTGAAAAAATTAGAGTGTTCAAAGCAGGCCTTTGCTCGAATACATTAGCATGGAATAATAGAATAGGACATCGGTTCTATTTTGTTGGTTTCTAGGACCGCTGTAATGATTAATAGGGATAGTTGGGACTGATCCTAGT
+
DDDDDIIIIIIIIIIIIIIIIHIIIIIIIIIIIIIIIIIIHHHIIIHIIIIHIIHGHHHIIHEGCCGGHHHHIIIHFHIHE1FHHIHIHIIIGHHEHCGHE<FEHEHFEEHHIIGEHEHIFCHHH?C@HEHHIIHIIFGEF?1<@GE1C1CCG?DH1F<@EGHIH0CF01.0<<00<0C//<//DC/CFHHHHHCGE=EE//://DH.77..8HH=IGHFEIIIIGIIIHIHHHH;G@HHHHCFIIDIIHIHHIIHIIIIIIIIIIHHIIIIIIIHIIIIIIIIIIHHIIIIIHGIIIIIIIIIIIIHIIIHIIIIIIIIHHIIHHHIIIIIIIIIIIIIIIIIIIIIIIIIIIIIIIIIIHIIIIIIIIIIIIIIIIIIIIIIIIIIIIIIIIIIIIIIIIIIIIIIIIIIIIIIIIIIIIIIIIIIIIIIIIIIIIIIIIIIIIIIIIIIIIIIIIDDDDD
@HISEQ:969:HM2KJBCX2:2:1102:2100:4240 2:N:0:ACTATGCA
ACTCGGCCAACTCCCAACTATCCCTATTAATCATTACAACAGTCCTAGAAACCAACAAATAGAACCATTGTCCTATTCCATTATTCCATGCTAATGTATTCAAGCGTATGCCTGCTTTGAACACTCTAATTTTTTCACAGTAAAAGTCCTGGTTCCCCGTCACGACCCGTAAAGGCCATGCCGCTTCGCCAGAAGGTAAAGCCCGACCACAGACAGTGCTCACCCAGAAGGCGGACCGTCCAGCCAGGCCTGAAGTTCAACTACGAGCTTTTTAACTGCAACAACTTTAATATACGCTATTGGAGCTGGAATTACCGCGGCTGCTGGCACCAGACTTGCCCTCCAA
+
DDDDDICHHIHIHIHHIIIIIIIIIIIIIIIIIIIIIIIHIIIIIIIIIIIIIIGIHIHHIHIIIIGIICHFHIHIIIGGIHHIHIIIIIHHIIIFIIIIIGIIHHHIHIIIIIIIIHHIIIIIIIIIIIIIIHIIIHIIIIIHIIHIIIIIIIIIIIIIIIIIIIIIHHIHIHIIIIHIIIIIHHIIIIIIIIIIIIIIIIIIIIIIIIIIHIIIIIIIHIIIIIIII=IIIIIIHHIIIIHHGIIIIIHGIIIIIIIIIIIIIIIHIIIIIIIIIIIIIIIIIIIIIIIIIIIIIIIIIIIIIIIHIIIIIIIIIIIIIIIIIIIIIIIIIIIIIIIIHDDDDD
@HISEQ:969:HM2KJBCX2:2:1102:18324:5614 2:N:0:ACTATGCA
ACTCGGCCAACTCCCAACTATCCCTATTAATCATTACGTCGATCCTAGAAACCAACAAAATAGAATCAAACGTCCTATTTCGTTATTCCATGCTAATGTATTCAAGCGTGAGCCTGCTTTAAACACTCTAATTTTTTCAAAGTAACAGTCCTGATTCCCCATGACACCAAATTAATGACATCATGGTTCGTCAGAAGGTAGGAATCAATAATACCAGTACGTACAATAGCACGACCAATAAATTGATCCCGAAATTCAACTACGAGCTTTTTAACTGCAACAACTTTAATATACGCTATTGGAGCTGGAATTACCGCGGCTGCTGGCACCAGACTTGCCCT
+
DDADDIIHHIIIHIIIIGHIIIIIIIIHHHHHHHIIIIIIIHIIIIIIIIIIIIIIIIIIIGHHHIIIEHHGIIIHGIIIIIIHHIIIIHIIIIIIGIIHIHIHIHIIIIIIIIIHIIIIHIIIHIIIIIHHIHHHIIIIIIIHIIIHHHHIHHHHIDHHIHIIIIGIIIIIIIIIIIIIIIIIIHHHHHHHIIIIIIHIIIIIIIIIIIIIIIHIIIIIIIIIIIHIIIIHIIIIIIIHIHHIIHHIIHIIIIIIIIIIHIIIIIIIIIHHHIHHHHHIIIHHHHIIHIIIHIIIIIIIIIIIIIIIIIIIIIIIIIHIIIIIIIIIIIIIIIIIDDDDC
@HISEQ:969:HM2KJBCX2:2:1102:10228:6225 2:N:0:ACTATGCA
ACTCGGCCAACTCCCAACTTCCCTATTAATCATTACATCGATCCTAGAAACCAACAAAATAAAATTGGATGTCCTATTTTATTATTCTATGCTAATGTATTCAAGCGTGAGCCTGCTTTAAACACTCTAATTTTTACAAAGTAACAGTCCTAATTCCCCGTGATACCAAATTAATGGCATTACGGTTCTTTAAAAGATGAGAAATTAATAATATCAGTACATACCAACGGCATGACCAAAACATTGATTTCGAAATTCAACTACGAGCTTTTTAACTGCAACAACTTTAATATACGCTATTGGAGCTAGAATTACTGTGGCTGCTAGCACCAGACTTGCCCTCCAA
+
DDDDDIIIIIIIIIIIIIIIIIIIIIIIIIIIIIIIIIIIIIIHIIIIIIIIIIIIIIHIIGIIIIIHHHHIGHIIIHIIIIIIIIHIGIIHIIIIIIIIIIIIIIIIIIIIIIIIIIIIIIHIIIIIIIIIIIIHIIIIIIIIIIIIIIIHIIIIIIIIIIIIIIIIIIIIIIIIIIIIIIIIIIIIIIIIHIIIIIIIIIIIIIIIIIIIIIIIIIIIIIIIIIIIIIIHIIIIHIIIIIIIHIIIIIIIIIIIIIIIIIIIHHIIIIIIIIHIIIIIIIIIIIIIIIIIIIIIIIIIIIIIIIIIIIIIIIIIIIIIIIIIIIIIIIIIIIIIIIIIIDDDDD
@HISEQ:969:HM2KJBCX2:2:1102:5504:6324 2:N:0:ACTATGCA
ACTCGGCCAACTCCAAACTATCCCTATTAATCATTACGGTGGTCCTAGAAACCAACAAAATAGAACCACAACGTCCTATTCTATTATTCCATGCTAATCTATTCAAGCAAATGCCTGCTTTAAACACTCTAATTTTTTCAAGGTAATGGTCCTGGCTCCCCGGCACACCCAATAAAGGACATACTGGTTCACCAGAAGGTGGACCCGACACAGGACAGTACTCGCCAAAGACGGACCGCCCGGCCAGGCCTAAAATTCAACTACGAGCTTTTTAACTGCAACAACTTTAATATACGCTATTGGAGCTGGAATTACCGCGGCTGCTGGCACCAGACTTGCCCTCCAA
+
D?DB<CGHCHIIG11<CCGF1<DC@@GFHH1<1<1DHHHH10D<1FCHEH@1C@@GH?FEH@1<FE<F1CG=EH1GE<@1@HECD1CGCH?FHEF@FHHGHHG?FCD1GGHEHFGFG@@<EHIIIHHB1@CG?EHFHEGDHF<GACE?G?BHHEDE@@D<I<GHEEE<ECG3?CGH:GCH7GFD@F(GHHIHHHIIIH;FHD-GI<HEIIHH@1<>?@EC?CIHGCHHEFD/HD</C<=CIFG?HGHF1HGFFGHGC<<DIHHIHEIHHEGC1<CCC<11FHHGEHHHGHHE@<IIHHIIIIIIHHHEGEHHHFC/HHHEIHHGHHHC<HFFC<GEEE?HGBB@@B
@HISEQ:969:HM2KJBCX2:2:1102:13681:6683 2:N:0:ACTATGCA
ACTCGGCCAACTCCCAACTATCCCTATTAATCATTACGTCGATCCTAGAAACCAACAAAATAGAATCAAACGTCCTATTTCATTATTCCATGCTAATGTATTCAAGCGCGAGCTTGCTTTAAACACTCTAATTTTTTCAAAGTAACAGTCCTGATTTCCCGCGACACCAAATTAATGACATCGTGGTTCGTCAGAAGGGAGAAACCAATAATGCTAGTACGTACAAAGTACGACCGACATATTAGTCCCGAAATTCAACTACGAGCTTTTTAACTGCAACAACTTTAATATACGCTATTGGAGCTGGAATTACCGCGGCTGCTGGCACCAGACTTGCCCTCCAA
+
ADADDIIDHHEHHFHFH=FHHHEHGHIIIIIIIIIIIFHHHHIIIIIH@CHEHHHIGIIHIIHHHHIIHHGGHHHDGEFCHHGHHIIGCHIIGHGEHHHIIIHIHHHIHIIIIIIGHIHIIIHHHIIIGIHHIHHHHHIHIIHHHEIIIIIIIHIIIHHHHHHIIIHHGFGHHIIIIHHHHGIHCIIIHIIIIIHHHIIIIIIHIIIIHIIIEHIIIIIIIIIIIIIIIIIIIGIIIIIHHHHIHGIIIIIIIIIIIIIIIIIHIIIIIIIHIIIIIIIHIIIHHHIIIIIIIIIIIIIIIIIIIIIIIIIIIHIIIIIIIIIIHIIIIHHIHHIHHFIDDDDD
@HISEQ:969:HM2KJBCX2:2:1102:17144:6591 2:N:0:ACTATGCA
ACTCGGCCAACTCCCAACTATCCCTATTAATCATTACGTCGATCCTAGAAACCAACAAAATAGGGTCAAACGTCCTATTTCATTATTCCATGCTAATGTATTCAAGCGTGTGCCTGCTTTAAACACTCTAATTTTTTCAAAGTAACAGTCCTGATTCCCCATGACACCAAATTAATGACATCACAGTTCGTCAGAAGGTAGAAATCAATAATACCAGTGCATACCAGAGGCACGACCAATATATTGATCCCGAAATTCAACTACGAGCTTTTTAACTGCAACAACTTTAATATACGCTATTGGAGCTGGAATTACCGCGGCTGCTGGCACCAGACTTGCCCTCCAA
+
DDDDAGIIIIIIIIIIIIIIIIIIIIIIIIIIIIIIIIIIIIIIIIIGIIHIHIIIIIIHIIIIIHIIHIIIHEHIIHIIIIIIIIHIIIIIEHIIIIIIIIIHIHHIIIIIIIHIIHIIIIIHHIIIIIIIIIIIIIIIHIIIIIIIHIIIIIHIIIIIIIHIIIIIIIIIIIIIHHIIIIIIIIIIIHHFIIIIIIIIIIIIIIIIIIIIIIIIIHIIIIIIIIIIIIIIIIIIIIIIIIIIHIIIIIIIIIIIIIIIIIIIIIIIIIIIIHIIIIIIIIIIIIIIIIIIIIIIIIIHHIIIIIIIIIIIIIIIIIIIIIIIIIIIIHIIIIIIIIIIIDDDDD
@HISEQ:969:HM2KJBCX2:2:1102:10813:7131 2:N:0:ACTATGCA
ACTCGGCCAACTCCCAACTATCCCTATTAATCATTACATCGATCCTAGAAACCAACAAAATAGAATCGGATGTCCTATTTCATTATTCCATGCTAATGTATTCAAGCGTGAGCCTGCTTTAAACACTCTAATTTTTTCAAGGTAACAGTCCTAATTCCCCGTGACACCAAATTAATGGCATTACGGTTCTTTAGAAGGTGAGAAATCAATAATATCAGTACATACCAACGGCATGACCGAAACATTGATCCCGAAATTCAACTACGAGCTTTTTAACTGCAACAACTTTAATATACGCTATTGGAGCTGGAATTACCGCGGCTGCTGGCACCAGACTTGCCCTCCAA
+
@@@@DFC=??GHEECHC0<F@C1DHFFHHHHHIIHH1CCGEHI<GF1DHHGHHHHHEHEHC1CEHE@1<EG<<<FGHHC11<1<FHE@1DGEHEHFFHIIHHHGCE@FHIIIHEIIFHHHHHGGGEHHIIIIGIIIIHHIHFIIIIIGIIIIIIIHGIIIIHIHIHGGIHHHIHHHF9HHHFIHIIIHGIIIIIIHIIIHIIHHIHFHIIIIIIHIIIIIIIIII<=IHI?IIGIHH<HIIIIIHDEDIHHHIIIIIIIHHIIIIIGFHIHIIIIIIIHIIHHIIIIIIIIIIIIIIIHIIHIIIIIHIHIIHIIIIIIHIIIIHIIHIHHHHHCIIIIIHIDDBDD
@HISEQ:969:HM2KJBCX2:2:1102:18898:7164 2:N:0:ACTATGCA
ACTCGGCCAACTCCCAACTATCCCTATTAATCATTACGGTGATCCTAGAAACCAACGAAATAGAATCAGTCCGTCCTATTTCATTATTCCATGCTAATGTATTCAGACGATAGTCTGCTTTAAACACTCTAATTTTTTCAAAGTAACAGTCCTGATTTCCAACCACACCAAATAAATGGCATGAAAGTTCCTCAGAAGGTAGAGATCCATCTCACCAGTGCAGACAATTAAGCCTGACCAATGGGTAGACCCCGAAGTTCAACTACGAGCTTTTTAACTGCAACAACTTTAATATACGCTATTGGAGCTGGAATTACCGCGGCTGCTGGCACCAGACTTGCCCTCCAA
+
DD?ADHIIIIIIHIIIIIIIIIIIIIIIIIIIIIIIIFHEHHHHIIIIIIIH?HHIEHIHHHHIHIIIIIIIHFHIIIIHIIIHIIIHHHIIIIIHHIIIHHIIIIIIIIIIIIHHHIIIIIIIHIIIIIIIIIIIIIHIHIHHHIHHIHGHGEHIHHHIIIIIHFHIHIIIHIIHHHIHHFGIHIHIHGHHIIIHIHIHGHHIIIHIHHHHHHEIHHHHEHIHHIIHHIHIHIIHIIIIIIII;FDIIHIIIIIGIIIIIIIIIIIIHGGIIIIIIIIIHHHHIHHHIHIIIIIIIIIIIHIIIIIIIIIIIIHIIIIIIIIIIIIIIIIIIIIIIIIIIIIDDDDD
@HISEQ:969:HM2KJBCX2:2:1102:1508:7611 2:N:0:ACTATGCA
ACTCGGCCAACTCCCAACTATCCCTATTAATCATTACAACAGTCCTAGAAACCAACAAATAGAACCATTGTCCTATTCCATTATTCCATGCTAATGTATTCAAGCGTATGCCTGCTTTGAACACTCTAATTTTTTCACAGTAAAAGTCCTGGTTCCCCGTCACGACCCGTAAAGGCCATGCCGCTTCGCCAGAAGGTAAAGCCCGACCACAGACAGTGCTCACCCAGAAGGCGGACCGTCCAGCCAGGCCTGAAGTTCAACTACGAGCTTTTTAACTGCAACAACTTTAATATACGCTATTGGAGCTGGAATTACCGCGGCTGCTGGCACCAGACTTGCCCTCCAA
+
DADDBGHIGIIHHHHIHIGIFEHHHGHCHIIHIIIIIIIIIIIFHHHHIFFHIIIIHHIIHEHHIIGHFIIIHIIEHEHIIIIHHIIIII?1GHIHHHHHH=HIIIIIIHHHIIIHHGHHHHHHIIIIIIIIIIHHHGHIIIIHHIIIGEIHHHHIHHEEEEGHHIIIIHHGHHHHIIHIIIHHHIIIIHHHHIIIIGIHHIIIIHHHIIIIHIHHIIHIHHIHHIIIIIHHHIHIIIHEHHHF<IIHGIIIIIIIHHHHIIIHHHIHIIIIIHIHIGIHIIIHHHHEHIHHHHIIIIIIIHIHIIIIIIIIIIIIIIIIIIHIIIIIIIIIIIIIIIIIIDDADD
@HISEQ:969:HM2KJBCX2:2:1102:8714:7643 2:N:0:ACTATGCA
ACTCGGCCAACTCCCAACTATCCCTATTAATCATTACGTCAATCCTAGAAACCAACAAAATAGGATCAAACGTCCTATTTCATTATTCCATGCTAATGTATTCAAGCGTTAGCCTGCTTTAAACACTCTAATTTTTTCAAAGTAACAGTCCTGTTTCCCTGCAACACCAAATTAATGACATTACAGTTCTTCAAGAAGGAGGAACCAGTAAAGCCAGTGCATACCAGAGGCACGACCAACTTACTAATCCCGAAATTCAACTACGAGCTTTTTAACTGCAACAACTTTAATATACGCTATTGGAGCTGGAATTACCGCGGCTGCTGGCACCAGACTTGCCCTCCAA
+
DDDDDIHIIIIIIIIIIIIIIIIIIIIIIIIIHIIIHIIHIIIIIIIIIGIFHIIICHEHHIIHCHHGIIIIIGHHHHHI?GGHIIIHGHHIIIIIIIIHHHIHIIGIHIHIIHIIHIHHIIIIHHIHHIHHHIHHIIIHIIIIIIIHHHGIIIIIIIHIIIIIIIIIIIIIHIHHEHHHGIIHGIHHHHIIIIIIIIIIIIIIIGIIIIHHIIIIIIIIIIIHII=IIIIIIHHIIHHIHHHHHHHEIIIIIHIHIIIIHIIIIIIIHIIIHIHIIIIIIHGIIIIIHHHHIIIIIIIIIIIIIIIHIIIIIIIIIHIIIHIIIIIIIIIIHIIIIIIIIDDCDD
@HISEQ:969:HM2KJBCX2:2:1102:1762:6987 2:N:0:ACTATGCA
ACTCGGCCAACTCCCAACTATCCCTATTAATCATTACAACAGTCCTAGAAACCAACAAATAGAACCATTGTCCTATTCCATTATTCCATGCTAATGTATTCAAGCGTATGCCTGCTTTGAACACTCTAATTTTTTCACAGTAAAAGTCCTGGTTCCCCGTCACGACCCGTAAAGGCCATGCCGCTTCGCCAGAAGGTAAAGCCCGACCACAGACAGTGCTCACCCAGAAGGCGGACCGTCCAGCCAGGCCTGAAGTTCAACTACGAGCTTTTTAACTGCAACAACTTTAATATACGCTATTGGAGCTGGAATTACCGCGGCTGCTGGCACCAGACTTGCCCTCCAA
+
BDDDDIGHHIIIIIIIIIGIIHIIIIIIHIIIIIIIIIIIIIIHIIIIIHIIIIIIGHIHHGHHIIIIIIIHIIHIIIIHIIIHIHIIEHHHEGHHIIIIIGIHIIHIIIHIIHIHHHIIHHFIIIIIIIHIIHIIIIIIIIIHIIIIIIIIIHIIIIIIIIIIIIIIIIIHHIIIHHIIHIIIIIIIIIIIIIIIIIIIIIIHIIIIIIIIIIIIIIIIIIIIIIIIIIIIIIIIHIIIIIHHGIIIHIIIIIIIHIGIIIIIIIIIIIIIIIIIIIIIIIIHIIIHIIHGIHIIIIIIIIIIIIIIIIIIIIIIIIIIIIIIIIIIIIIIIIIIIIIIIDDDDD
@HISEQ:969:HM2KJBCX2:2:1102:18897:8603 2:N:0:ACTATGCA
ACTCGGCCAACTCCCAACTATCCCTATTAATCATTACGGTGATCCTAGAAACCAACAAAATAGAATCATGCCGTCCTATTTCGTTATTCCATGCTAATCTATTCAAGCATAAAGCCTGCTTTAAACACTCTAATTTTTTCAAAGTAACAGTCCTAGCTCCCTATTACACCTAGTGAAAGGCATAGTAGTTCACTAGAAGGTGGAGATTGACATTACCAGTACATATCCGAAGACACGACCGGTACGCCAATCCCGAAATTCAACTACGAGCTTTTTAACTGCAACAACTTTAATATACGCTATTGGAGCTGGAATTACCGCGGCTGCTGGCACCAGACTTGCCCTCCAA
+
<<0<0<<C/C1F@E1<D<D@C<CCF1FCH11<DCH@FEDHHHE@EC@CEEFCGC@0<<FCGC@GH@11<C11<<<CEH1<CC1CGE1FF1<<1<D@<<CHH@@C@<FGFCFECD@AHF1ACFDEAAHHHIHHHHGHHHI@<FH6FFDGGCFIHECEEEHCIHHFHF7CDCDCIIHGHIHIHHHCEEEIHHCGHHH?HIHHIIIIHIHFIIHHEH<1?FHFIIIHHFHHGCGDHGCEDHIIHCHEDECCG//CDGEHHHHHCEHHHFHHE?IHIHHHHFCCEFIIIHHC@EGHH@EIHCHHHHEHGHHIHIIIIIIHHIHC?HGGHEFHHH?IFHHHHGCECIHHD?@D@
@HISEQ:969:HM2KJBCX2:2:1102:12975:7499 2:N:0:ACTATGCA
ACTCGGCCAACTCCCAACTATCCCTATTAATCATTACGGTGATCCTAGAAACCAACAAAATAGAACCATGCCGTCCTATTTTATTATTCCATGCTAATGTATTCAGGCATAGGCCTGCTTTGAGCACTCTAATTTTTTCAAGGTAATGGTTCTGCTTCCCCGGCACATCAAATTAATGGCATACCGGTTATTCAGAAGGTAGGAATCCATCACACCAGTGCGGACCGTGAGGCCCGACCGACGGATAGATCCCGAAATTCAACTACGAGCTTTTTAACTGCAACAACTTTAATATACGCTATTGGAGCTGGAATTACCGCGGCTGCTGGCACCAGACTTGCCCTCCAA
+
@@0BD00CCGE<<@1CFHFCH1<@GHIIIHHEHEHCDGHI?@HHEHHC@FH<<FEHIHHIHH?CGGCHHCFC<D?DH?GGHIG<FFHF1<FFEHHHIECGF<EHG<1HEHIIHG@EHIIHHHHFGHEEHIHGHHHIIIHHHEHEHHF@HHEHHHGFEHHE<<G:IHGFHHIGHGCHHGEHGHE<E@HHGHHHHECHF<@CD<@IHHE?FHHHGIIHHDIHCCIIIIHIIIHHHHHEHCHEFCHFGF<CHCDCIHIHIFIHIHIHIHFGIIIHGHHIHHHCHHIIIIHHEHHHEGIIIHIFIIHIIIIIHHHIHIIHDHHHHEIHHHIHIIHHEHIHH@CEIHIADDDD
@HISEQ:969:HM2KJBCX2:2:1102:6592:9443 2:N:0:ACTATGCA
ACTCGGCCAACTCCCAACTATCCCTATTAATCATTACGGTGATCCTAGAAACCAACACAATAGAACCATGCCGTCCTATTCTATTATTCCATGCTAATGTATTCGAGCAAAAATGCCTGCTTTAAACACTCTAATTTTTTCAAGGTAAAGGTCCTGGATCCGCAAGACACCCAATAAATGACATCAAGTTTCTCCAGAAGGTGAGAAATCAACAGTAACAGTTCATACCCCTTAAGGCATGACCATCACGTCAATCCCGAAATTCAACTACGAGCTTTTTAACTGCAACAACTTTAATATACGCTATTGGAGCTGGAATTACCGCGGCTGCTGGCACAGACTTGCCCTCCAA
+
@@@DDHE@F?1<GF1<FEHHIHE1<C1DC<FD1E11C1<F?1<G1DF1<1@GCFEHC11<DGH1C1DHHFHH?HGCEHD1C?F@F1C1D@<DGHIFHE11<D1D1HG<EG@@?G@G6DBH?CF81<@B61<@FEHHHHFCGF1CCCCAC1CGHF<F<E<<HEEHCGCFHGHD@C/?GG#@EFDDCG/<CECC0HHHHGEGCG0C<0GC1EGF1EFFHHHHFFCEC<0CHHC<HH@FGGD1@CFEHHED<1<<</H??HEIHEC11HD<0/D11?HF?HHH@DD<1<?FFE@HECHG?D00CDHCD<1C1<1CIIHFGCEDEC<<C1GD?HFCHFFD1F1FD<C=C<?D<00D
@HISEQ:969:HM2KJBCX2:2:1102:3769:9535 2:N:0:ACTATGCA
ACTCGGCCAACTCCCAACTATCCCTATTAATCATTACGGTGATTCAGAAACCAACAAAACAGGACCACCGTCCTATTTTATTATTCCATGCTAATGTATTCAGACGTAAGCCTGCTTTGAACACTCTAATTTTTTCAAGGTAAAGGTCCTGGTTTCCCACCACGCTAAATTAATAACATGATGGTTCCCCAGAAGGTAGAAATTCCACACGCCAGTACAGACTATTGCCCGACCAACGGTAGAACCCCGAAATTCAACTACGAGCTTTTTAACTGCAACAACTTTAATATACGCTATTGGAGCTGGAATTACCGCGGCTGCTGGCACCAGACTTGCCCTCCAA
+
DADDDIGIIIIIIIIIIIIIIIHIIIIIIIIIIIIIIIIIIGIIIHIIIIIIIEHHIEHIHHHIHIIIGIHHIIIIIIIIIIIIIIHIIIHIGIHHIHIIIIIHHHIIIHIIIIIIIIIIIIIIIIIIIIIIIHIIIIIIIHHIGHHIIIIIIIIIIIIIIHHIIIIIIIIIIIIIIIHIIIIIIIIIIIIIIIIIIIIIIIHHIIIIIIIIIIIIIIIIIIIIIIIIIHIIIIIIIHGHGFIIHIIIIIIIIIIIIIIIIIIIIIIIIIIIIIIIIIIIIIGIIIIIIIHIIIIIIIIIIIIIIIIIIIIIIIHIIIIIIIIIIIIIIIIIIIIIIIDDDDD
@HISEQ:969:HM2KJBCX2:2:1102:20417:9014 2:N:0:ACTATGCA
ACTCGGCCAACTCCCAACTATCCCTATTAATCATTACATCGATCCTAGAAACCAACAAAATAGAATCGGATGTCCTATTTCATTATTCCATGCTAATGTATTCAAGCGTGAGCCTGCTTTAAACACTCTAATTTTTTCAAGGTAACAGTCCTAATTCCCCGTGACACCAAATTAATGGCATTACGGTTCTTTAGAAGGTGAGAAATCAATAATATCAGTACATACCAACGGCATGACCGATACATTGATCCCGAAATTCAACTACGAGCTTTTTAACTGCAACAACTTTAATATACGCTATTGGAGCTGGAATTACCGCGGCTGCTGGCACCAGACTTGCCCTCCAA
+
DDDDDIIIIIIIIIIIHIIIIIIHIHHHHHHIIIIIIIIHEHIIIIICGHIIHIHIIIIHEHHIIIHIIHIIIIHIIGHIGIIIIIHHHIGHIHCCGIIIIHIIHHHIIIIIIFHHIIIIIIHIGIHIHIIIIHHIIIIIIHIIHHHIHHHHHHIHIIIIIIHIHIIIIIIIIIHHIHIIIIIIHHHHEHHIIIIHI;IIIIIIIIIIIIIIIIIHGIIIIIHIHGIIIIHIIIIIIIIIIIGHFDGIIIIIIIIIHIIIIIIIIIIIIIIIIIHHHIIHIIIIIIIIIIIIIIIIIIIIIIIIIIIIIIIIIIIIIIIIIIIIIIIIIIIIIIHIIIIIIIDDDDD
@HISEQ:969:HM2KJBCX2:2:1102:14845:9560 2:N:0:ACTATGCA
ACTCGGCCAACTCCCAACTATCCCTATTAATCATTACGTCGATCCTAGAAACCAACAAAATAGAATCAAACGTCCTATTTCGTTATTCCATGCTAATGTATTCAAGCGTGAGCCTGCTTTAAACACTCTAATTTTTTCAAAGTAACAGTCCTGATTCCCCATGACACCAAATTAATGACATCATGGTTCGTCAGAAGGTAGGAATCAATAATACCAGTACGTACAATAGCACGACCAATAAATTGATCCCGAAATTCAACTACGAGCTTTTTAACTGCAACAACTTTAATATACGCTATTGGAGCTGGAATTACCGCGGCTGCTGGCACCAGACTTGCCCTCCAA
+
DDDDDIIIIIIIIIIIIIIIIIIIIIIIIIIHIIIIIIIIIIIIIIIIHIIIIIIIIIIIHIIIIIIIIIIHGHHIGIIIHIIIIIIIGHIGCHHIIIIIIGHIHIIIIHIIIIIIIIHIIIIHIIIIIHIIIIIIHIIIIIIIIIIIIIHHHHHIHIHIIIIIIIHIIIIHHIIIIIIIIIIHIIIIHIIIIIIIIIHHIIIIIIIIIHIIHHIIIIIIIIIIIHFIIIIIIIIIIIIIIIIHIIIIIIIIIIIIIIIIIIIIIIIIIIIIIIIIIIIIIIIIIHIIIIIIIIIIIIIIIIIIIIIIIIIIIIIIIIIIIIIIIIIIIIIIIIHIIIIIDDDDD
@HISEQ:969:HM2KJBCX2:2:1102:19149:9499 2:N:0:ACTATGCA
ACTCGGCCAACTCCCAACTATCCCTATTAATCATTACATCGATCCTAGAAACCAACAAAATAAAATTGGATGTCCTATTTTATTATTCTATGCTAATGTATTCAAGCGTGAGCCTGCTTTAAACACTCTAATTTTTACAAAGTAACAGTCCTAATTCCCCGTGATACCAAATTAATGGCATTACGGTTCTTTAAAAGATGAGAAATTAATAATATCAGTACATACCAACGGCATGACCAAAACATTGATTTCGAAATTCAACTACGAGCTTTTTAACTGCAACAACTTTAATATACGCTATTGGAGCTAGAATTACTGTGGCTGCTAGCACCAGACTTGCCCTCCAA
+
DDDDDIHIIIIIIIIIIIIIIIIIIIIIIIIIIIIIIIIIIIIIIIIIIHIIIIIIIIIIIIIIIIIHIHIIIHIIIIIIIIIIIIIIIIIIIIIIGIIIHIIIIIIIIIIIIIIIIIIIIIIIIIIIIIHIIIIIIIIIIIIIIIIIIIIIIIIIIIIIHIIIIIIHIIIIIIHHIIIIIIIIIIIHIIIIIIIIIIIIIIIIIIIIIIIIIIIIIIIIIHIIIIIIIIIIIIIIIIIIIIIIIIIIIIIIIIIIIIIIIIHHIIIIIIIIIIIIIIIIIIIIIIIIIIIIIGIIIIIIIIHIHIIIIIIIIIIIIIIIIIIIIIIIIIIIIIIIIIIIIIDDDDD
@HISEQ:969:HM2KJBCX2:2:1102:2762:9848 2:N:0:ACTATGCA
ACTCGGCCAACTCCCAACTATCCCTATTAATCATTACGGTGGTCCTAGAAACCAACAAAATAGAACCACAACGTCCTATTCTATTATTCCATGCTAATCTATTCAAGCAATAGCCCGCTTTAAACACTCTAATTTTTTCAAGGTAATGGTCCTGGCTCCCCAACACACCCAATAAAGGACATGCTGGCTCACCAGAAGGAAGACCCGACAGCAGACAGTACTCGCCAATGACGGACCGCCCGGCCAGGCCTAAAATTCAACTACGAGCTTTTTAACTGCAACAACTTTAATATACGCTATTGGAGCTGGAATTACCGCGGCTGCTGGCACCAGACTTGCCCTCCAA
+
CDDDDIIIIIIIIIIIIHIIIIIIIGHIHIIHIIIGGHIHIIIHIIIIGIIIHIIIIGHGHHHIIIIIIIHIGIIIIIIHIIIIIIHIHIIIIIIIIIIIIHHHIIHIIIIIIIIIIIHIIIIIIIIIIIIHIIIIIIIIIIIHIIIIIIIHIIFHHIIIIIIHEHHIIIIHIIIIIIIIIIIIIIIIIIIIIIIIIIIIIIIHIIIIIIIIIHIIIIIIIIIIIIIIIIHIIIIIIIIIIIIIHIIIIIIIIIIIIIIIIIIIIIIIIIIIIIIIIIIIIIIIIIIIIIIIIHIIIIIIIIIIIIIIIIIIIIIIIIIIIIIIIIIIIIIIIIIIHIIIIDDDDD
@HISEQ:969:HM2KJBCX2:2:1102:18908:8947 2:N:0:ACTATGCA
ACTCGGCCAACTCCCAACTATCCCTATTAATCATTACGGTAATTCCAGCTCCAATAGCGTATATCAGAATTGTTGTGGTTAAAAAGCTCGTAGTTGGATCTCGGTTTCAGGCGAATGGTGCATCTTGCGATGTTTACTGTTTGCTTGGACGATTTTGTTGGTTCGTTCATGGTTCTCTTTACCGAGTGCCTTGAGTGGCCAGCACGTTTACTTTGAAAAAATTGGAGTGCTCAAAGCAGGCGCTACAGCCTGAACATTAGTGCATGGAATAATGGAATAGGATCTCGGTTCTATTTCGTTGGCTTTCGGAGTCGAGGTAATGATTAATAGGGATAGTTGGGTTGTCAATTCGG
+
DDC?DHIIIIHIIIIIHHIIIIIIIIIIIIIIIIIIIIIIIIIIIIIGIIIIIHIIHHIIIHIIIIIHGHHHHIIIIIIIIGIIIIGHIIIIGIIIFIIIIGEIIIIIIIHHHHHHIHIHIIIIIIGIHHIIIHIIIIIHHIIIIIIHHIHGHHIIIIIIIHIIIIIIHIIHIIIIIIHIIIHIIIIIIIHHGIIGHIHIIIGIIIIIIIIIIIIHIIIIIIIIIIGIIIIIIIIIIIIIIGIIIHIIIIHFHIIIIHIIIIIIIIIIIIIIIIIIIIIIFIIIIIIIIIIIIIIIIHIIHIIIIHHIIIIIIIIIIIIIIIIIIIIIIIHIIIIIIHIIIIIIIIIHDDDDD
@HISEQ:969:HM2KJBCX2:2:1102:18658:10268 2:N:0:ACTATGCA
ACTCGGCCAACTCCCAACTATCCCTATTAATCATTACGTCAATCCTAGAAACCAACAAAATAGGATCGAACGTCCTATTTCATTATTCCATGCTAATGTATTCAAGCGTTAGCTTGCTTTAAACACTCTAATTTTTTCAAAGTAACAGTCCAAATTCCCCGCAACACCAAATTAATGGCATTACGGCTCATCAGGAAGGAGGAATCAGTGAGACCAGTGCATACCGATGGCATGACCAATCTACTAACCCCGAAATTCAACTACGAGCTTTTTAACTGCAACAACTTTAATATACGCTATTGGAGCTGGAATTACCGCGGCTGCTGGCACCAGACTTGCCCTCCAA
+
DDDDDIIIIIHIHIIIIIIIIIIIIIIIHIIIIIIIIIIIIIIHIIIIIIHIIIIIIIEHHGGHIIIEHH?HHIIHFHIIIIIIIIIHHIIIIHIIIIIIIHIIHHHIIIIIIIIIIIIIIIIHHIIIIIIIIIHHIIIIIIIIIIIHHFHIIIIIIIIIIHIIIIIIIIIHIIIIIIIIIIIIIIIIHIIIIIHHIIIIIIIIIIIIIIIIIIIIIIIIIIIIIIIIIIIIIIIIIIIIIIIHHIIIIIIIIIIIIIIIIIIIIIIIIIIIIIIHIIIIIIIIIIIIIIIIIIIIIIIIIIIIIIIIIIIIIIIIIIIIIIIIIIIIIIIIIIIIIIIIIDDDDD
@HISEQ:969:HM2KJBCX2:2:1102:9092:10442 2:N:0:ACTATGCA
ACTCGGCCAACTCCCAACTATCCCTATTAATCATTACGTCAATCCTAGAAACCAACAAAATAGGATCGAACATCCTATTTCATTATTCCATGCTAATGTATTCAAGCGTTAGCTTGCTTTAAACACTCTAATTTTTTCAAAGTAACAGTCCAAATTCCCCAAAACACCAAATTAATGGCATTAAGGTTCATCAGGAAGGAGGAATCAGTGAGACCAGTACATACCAGAGGCATGACCAACCTACTAACCCCGAAATTCAACTACGAGCTTTTTAACTGCAACAACTTTAATATACGCTATTGGAGCTGGAATTACCGCGGCTGCTGGCACCAGACTTGCCCTCCAA
+
@D?<D@0<CG1<D@1<<0<1<111<CC<1FEG@<1FHGF?@@FC1<1<1<G1CGH0ECFHG1GC1D<@0D1CC<FGHI?1D<DC@1<1<D<11<FHIIIIHHHHHHFGIIHFHHGGIHIIHEGHFIHGIIIHHHIHHIGIIIIIHIIIHHIHGHHGHH8DHHEIHHIHIIIIIIIIIIIIIIIIIIIIIIIIIIIIIIHHIIIIIIIIHIIIIHGHIHIIIIIIIIIIIIIIIIIIIIGGHHFHGHCIFIIIIIIIIIIIHIIIIIIIIIIIIIIIIIIIIIIIIIIIIIIIIIHIIIIIIIIIIIIIIIIIIIIIIIIIIIIIIIIIIIIIIIIIIIIIIDDDDD
@HISEQ:969:HM2KJBCX2:2:1102:2692:9730 2:N:0:ACTATGCA
ACTCGGCCAACTCCCAACTATCCCTATTAATCATTACGTCAATCCTAGAAACCAACAAAATAGGATCAAACGTCCTATTTCATTATTCCATGCTAATGTATTCAAGCGTTAGCCTGCTTTAAACACTCTAATTTTTTCAAAGTAACAGTCCTGTTTCCCTGCAACACCAAATTAATGACATTACAGTTCTTCAAGAAGGAGGAACCAGTAAAGCCAGTACATACCAGAGGCACGACCAACCTACTAATCCCGAAATTCAACTACGAGCTTTTTAACTGCAACAACTTTAATATACGCTATTGGAGCTGGAATTACCGCGGCTGCTGGCACCAGACTT
+
DDDDDIIIIHIIHIIIIIIIIIIIIIIIIGIIIIIHHIHIIIIHIIIIIIIIIIIIIIHIIIIIIIIIIIHIEHHIFHIIGHIIIIHIIIIIIHIIIIIIIHHHIIHIHIIIIIIIIIIIIIIIIIIIHIIIIIIIIIIIIIIIIIIIIIIIIIIIIIIIIIIIIHHIHHHHIIHIIIIIIIIIIIIIIIIIIIIIIIHHIHIIIHIIIIIIIIIIIIIIIIIIIIIIIIIIIIIHIIIIIIIIIIHHIIIIIIIIIIIIIIIIIIIIIIIIIIIIIIIIIIIIIIIIIIIIIIIIIIIHHIIIIIIIIIIIIIIIIIIIIIIIIIIHIIIIDDDDD
@HISEQ:969:HM2KJBCX2:2:1102:1969:10985 2:N:0:ACTATGCA
ACTCGGCCAACTCCCAACTATCCCTATTAATCATTACGTCGATCCTAGAAACCAACAAAATAGGGTCAAACGTCCTATTTCATTATTCCATGCTAATGTATTCAAGCGTGTGCCTGCTTTAAACACTCTAATTTTTTCAAAGTAACAGTCCTGATTCCCCATGACACCAAATTAATGACATCACAGTTCGTCAGAAGGTAGAAATCAATAATACCAGTGCATACCGGAGGCACGACCAATATATTGATCCCGAAATTCAACTACGAGCTTTTTAACTGCAACAACTTTAATATACGCTATTGGAGCTGGAATTACCGCGGCTGCTGGCACCAGACTTGCCCTCCAA
+
D?BD@CHIHH1DG@@GHHEFF11D<GEEHHCHIICHEC<CEC?1CEH@H1<<CHGHI1DGE@@GHCH?FG<C<1<0<DG1GHI?HE<<C1<1<1<DEHGG@IHIHHCHHHF<HGHHHHHHHHFIIIIIHHHCGHFHEHIIIIIIHHHHHHHHEEEFIIGIHHIIII:HHHHHHHIIHHIIIIIIGHIIIH:HHHIHIHHIIHIIH9IHHIHIHG=HHFGGIIIFHIHDE=HEHHGEHIIHIHIHHIHDDGGIIIIIIHIIIIHDHFGIIIHHHIHIIIHIIHHHIIIHFIIIHIGGHIIHHIIIIIHEHIIHIIIIIIHHFIIIHHHIIIHHHHHIIHHHIDBDDD
@HISEQ:969:HM2KJBCX2:2:1102:12095:10569 2:N:0:ACTATGCA
ACTCGGCCAACTCCCAACTATCCCTATTAATCATTACGGTGATCCTAGAAACCAACAAAATAGAACCATGCCGTCCTATTCTATTATTCCATGCTAATGTATTCGAGCAAAAATGCCTGCTTTAAACACTCTAATTTTTTCAAGGTAAAGGTCCTGGATCCGCAAGACACCCAATAAAGGACATCAAGTTTCTCCAGAAGGTGAGAAATCAACAGTAACAGTTCATACCCCTTAAGGCATGACCGTCACGTCAATCCCGAAATTCAACTACGAGCTTTTTAACTGCAACAACTTTAATATACGCTATTGGAGCTGGAATTACCGCGGCTGCTGGCACCAGACTTGCCCTCCAA
+
DDA@DHC0CGHIIGHFHHEE@HEHHIHHHIIEGHHHCGCDEGH?CEHIEHIFHIIIIHIGGC@GH@CGHHE@HHHGHHFCHHHGIHH@HHIGIIIGH@<1DGH@BGGCEEHHHHHIHIFFHGEHIHHHHHGHIIIIIHHHEFHIHEHHHHHEIIHEDHEECCFHHHHGHEHHEHHIIHHGHHFCCGFHFCCHFGIGHHHIIIIIGHHGGIIIIGIHHHHFHIHFHECDHHHHIHHEHFGIIIIIIIHGHIHFHC?CHG@GHHHHHCHIIIHHHFIHIHHHCEHHHEHHCHFHHHIHH?IHHEHFIIIIIIHHHHHEGHHHDHEC<IIIIHEFIHHHIIIIIHHHHIHHDAADD
@HISEQ:969:HM2KJBCX2:2:1102:11670:12559 2:N:0:ACTATGCA
ACTCGGCCAACTCCCAACTATCCCTATTAATCATTACGTCAATCCTAGAAACCAACAAAATAGGATCGAACGTCCTATTTCATTATTCCATGCTAATGTATTCAAGCGTTAGCCTGCTTTAAACACTCTAATTTTTTCAAAGTAACGGTCCTGTTTCCCTGCAACACCAAATTAATGACATTACAGTTCTTCAGAAAGGAGGAATCAGCGAAGCCAGTGCATACCAGTGGCACGACCAACCTGCTGACCCCGAAATTCAACTACGAGCTTTTTAACTGCAACAACTTTAATATACGCTATTGGAGCTGGAATTACCGCGGCTGCTGGCACCAGACTTGCCCTCCAA
+
DDDD?HHEHIIIIIIIIIIIIIIIIIIIIIIIIIIIIIIIGHHIIIIIIIIIIIIIIIIIIIIIIIIGHHIIHHCHHIHIIGIIIIIIIGHHHGIIHIIIHHHHHGIIIIIIHHHIIIIIIHIIHIIIIIIIIIIIHHIGHIIIIGIIIHIIIIIIIIIIIHIIIIIIIIIHIIIHIIIIIIIIIIHHIIIIIHHIIHHIHIHIIIIIIIIIIIIIIIIIIIIIIIIIIIIIIIIIIIIIIIIHHIIHIIGIIIIIIIIIIIIIIIIIIIIIIIIIIIIIIIIIIIIIIIIIIIIIIIIIHIIIIIIIIIIIIIIIIIIIIIIIIIIIIIIIIIIIIIIIIDDDDD
@HISEQ:969:HM2KJBCX2:2:1102:15641:12762 2:N:0:ACTATGCA
ACTCGGCCAACTCCCAACTATCCCTATTAATCATTACGTCAATCCTAGAAACCAACAAAATAGGATCAACGTCCTATTTCATTATTCCATGCTAATGTATTCAAGCGCGAGCCTGCTTTAAACACTCTAATTTTTTCAAAGTAACAGTCCTGATTCCCCACCACACCAAATTAATGACATGATGGTTCGTCAGAAGGTAGAAATCAGTAACACCAGTACGTACCGAAGGCACGACCAGCGTACTAATCCCGAAATTCAACTACGAGCTTTTTAACTGCAACAACTTTAATATACGCTATTGGAGCTGGAATTACCGCGGCTGCTGGCACCAGACTTGCCCTCCAA
+
A@D@@C=@CHH@HEHHHEHGHIIIIEHHECHHHHCEHHFHEHIIHIIHHHIIIHHHIHFCCHGFHGHIIIE1@EEHHGCHHHHHIHIIIICHIH@H@GIHHEFHHH@EHIHCHEHFEIHHHFFFEHEHGGIHHHIIHFEHHHFCHFIIIGGHIHIIIHHFHECCHHGEHHHCIHHCD@IIIIHI:GIIIHHIIIIIIIHIHHHIGI;HGIHGHEIIHIIIHHIIGHHIIIIHHGIGIIIIIHGDHIIIIIIIIEIIHGIHHHHIHHGEIIIHHGIIHHHHHGFIIIHIHHHHHIHHHHEIIIIIHHIIIIIIHHDIHIIIIIIHIIIIIIIIHHHHIIH?DBBDD
@HISEQ:969:HM2KJBCX2:2:1102:19175:12765 2:N:0:ACTATGCA
ACTCGGCCAACTCCCAACTATCCCTATTAATCATTACGTCAATCCTAGAAACCAACAAAATAGGTTCGATCGTCCTATTTCATTATTCCATGCTAATGTATTCAAGCGTTTGCTTGCTTTAAACACTCTAATTTTTTCAAAGTAACAGTCCTGTTTCCCTGCAACACCAAATTAATGGCATCACAGTTCCTCAAGAAGGAGGAATCAGTAGGGCCAGTACATACCAGTGGCACGACCGACCCACTGATCCCGAAATTCAACTACGAGCTTTTTAACTGCAACAACTTTAATATACGCTATTGGAGCTGGAATTACCGCGGCTGCTGGCACCAGACTTGCCCTCCAA
+
DDDDDIIIIIIIIIIIIIIIIIIIHHIIIIIIIIIIIIIIHHIIIIIHIIIIIIHIIIHIIHHIIIIIGIIIHIIIIIHHHIIIIHIHIIIIHEHHHIHHIHHIIIIIIIHHIIIIHIIHHIIHHGHIIIHHHIIIIIIIIIHIHHHHHHIHGGHHIHHHHIIIIIIIIIIGHIHHIGIHIIIIHHGEHIIIIIIHHIIIHIIIHIIHHHIIIIIIIIIIIIIIIIIIIHIIHIIIIHFHHIIHFIIIIIIIIIIIHIIIIIIIHIIIIIIIIIIIIIIIIIIIIIIIIIIIIIHIIHIIHIIIIIIIIIIIIIIIIIIIIIIIIIIIIIIIIHIIIIIIIDDDDC
@HISEQ:969:HM2KJBCX2:2:1102:9064:13281 2:N:0:ACTATGCA
ACTCGGCCAACTCCCAACTATCCCTATTAATCATTACATCGATCCTAGAAACCAACAAAATAGAATCGGATGTCCTATTTCATTATTCCATGCTAATGTATTCAAGCGTGAGCCTGCTTTAAACACTCTAATTTTTTCAAGGTAACAGTCCTAATTCCCCGTGACACCAAATTAATGGCATTACGGTTCTTTAGAAGGTGAGAAATCAATAATATCAGTACATACCAACGGCATGACCGAAACATTGATCCCGAAATTCAACTACGAGCTTTTTAACTGCAACAACTTTAATATACGCTATTGGAGCTGGAATTACCGCGGCTGCTGGCACCAGACTTGCCCTCCAA
+
BD@DBHIFHIGFFHEHIHHHHHCHHCHHIEH?GHHIGHHHHEFCHEHIIHIHEHHHEHCCEHIHEHIHHE@HEHHGHHIIEIFIHHG1CGHHHH?F@HHGHGIHIIIHHHIHIHHHHHHHHIHIHIIIHHEHHHHIHHHIHIIIIIIHIIIIIHHIIIHHHIIIHHEHIIIIHIHHHHHHIHHIIHIIIHHHHIIHIIIHIIIHIHIHHGHFIHIIIIIIIIIIIIHI<IIIIIIHIIHIHIIHGFHH@HHIIIIIHIIIIIIIHIIIIIIIHHHHIIIIIIIHIHIHIIIIIIHIIHGIHIHIIIGIIIIHIHIIIIIIIIIIIIIIIIIIIIIHIIIIHHCDDD@
@HISEQ:969:HM2KJBCX2:2:1102:10228:15158 2:N:0:ACTATGCA
ACTCGGCCAACTCCCAACTATCCCTATTAATCATTACGTCGATCCTAGAAACCAACAAAATAGAATCAAACGTCCTATTTCGTTATTCCATGCTAATGTATTCAAGCGTGAGCCTGCTTTAAACACTCTAATTTTTTCAAAGTAACAGTCCTGATTCCCCAAGACACCAAATTAATGACATCATGGTTCGTCAGAAGGTAGGAATCAATAATACCAGTACGTACAATAGCACGACCAATAAATTGATCCCGAAATTCAACTACGAGCTTTTTAACTGCAACAACTTTAATATACGCTATTGGAGCTGGAATTACCGCGGCTGCTGGCACCAGACTTGCCCTCCAA
+
BDDCDHIIIIIIIIHHIIFHIIIIIIIIGIIIIIIIIIIGIIIIIIHIHIHGIEHIIIIHIHCGEEIIHIHIHHHHIHIIHIIIGIHHIGIIIIIIIIIIHIIIIHHHIHIIIIIIIHIHIHHIHIIIIIHHIIIIIIIIIIIIIIIIIIIIGIIHIIIIIIIIIIIIHIIIIIIIIIIIHIIIIIHIIIIIIIIIIIIIIIIIHGIIIIIHHHIIIIIIIIIIIIIIIIIIIIIIIIIIIIIHIIIIIIIIIIIIIIIIIIGIHIIIIIIIIIIIIIIIIIHHIIIIIIIIIIIIIIIIIIIIIIIIIIIIIIIIHIIIIIIIIIIIIIIIIIHHIIIIDDDDD
@HISEQ:969:HM2KJBCX2:2:1102:10193:15304 2:N:0:ACTATGCA
ACTCGGCCAACTCCCAACTATCCCTATTAATCATTACGTCGATCCTAGAAACCAACAACATAGGTTCGATCCACCTATTTTGTTATTCCATGCTAATGTATTCAAGCGCGAGCCTGCTTTAAGCACTCTAATTTTTTCAAAGTAACAGTCCTGTTTCCCCGCAACAACAAATTAATGCCATCACGGTTCTACAAGAGGGAGGGACCAGTGAGGCCAGTGCATACCAGTGGCACGACCAACCTACTGGCCCCGAAATTCAACTACGAGCTTTTTAACTGCAACAACTTTAATATACGCTATTGGAGCTGGAATTACCGCGGCTGCTGGCACCAGACTTGCCCTCCAA
+
<0<<00<0<D111111<011<<<CEH?F@HEE1<11F1DC//<D@<D<11<FH1FG?11<CF1<<11<1D1011<1<<C1111<1<<C1D1<@11<CFHHHGIHDH=C6<EHHHC38B<?GHIIIHGBCC15GEAHAC16DE2B<B<80<HG<9G<GHHHGHA;F.CG?HGDHHHFGC?HHF:FHFHEHHEIFGHFGHHGHFGGGHHFHAFEGCEHHFAGHA1EHHHCHGC<HDA-?HFHFCG<C<HCC:HHGEECEHHHIHHEGC?HCCHHG?HHD1C<DHHIHHEC?HG=HHHHHCHHHEDG1C@HH@HIHIIHIIIHHHC@CHHGCHHDD1HHECHHHBABAD
@HISEQ:969:HM2KJBCX2:2:1102:18228:15749 2:N:0:ACTATGCA
ACTCGGCCAACTCCCAACTATCCCTATTAATCATTACGTCAATCCTAGAAACCAACAAAATAGGATCGAACGTCCTATTTCATTATTCCATGCTAATGTATTCAAGCGTTAGCCTGCTTTAAACACTCTAATTTTTTCAAAGTAACAGTCCTGTTTCCCTGCAACACCAAATTAATGACATTACAGTTCTTCAAGAAGGAGGAATCAGTAAAGCCAGTACATACCATTGGCACGACCAACCTACTGACCCCGAAATTCAACTACGAGCTTTTTAACTGCAACAACTTTAATATACGCTATTGGAGCTGGAATTACCGCGGCTGCTGGCACCAGACTTGCCCTCCAA
+
BDDDDIIIIIIIGHFIIIIIIIIIHHIIIIIIIHIHIIIIIIHGHHHHHHHIIIHIIIIHHHIIHIGIIIFHH@HHGIIIIIIIIHHFEEHIIIIIIGHHIGHHHHIHHIIIIIHIHIIHHIIIIIHHIIHGHHHHHIHIIIHIIHIHHIHGHHHIIHHEHIIIIIG9HHGGHHGHFIHHEHIIHHHCEHHIIIIIHHGGGHIHGHGHGIIIHIHHHHIIIIIIIIIIHHIIIIIIIIHIHGGDEHIIIIIHIIIHHIIIHHIIIIHIIIIIIIIIIIIIIIIIHHHHIHGHGIHIHGHHHIIIIHHHHIHIIIIIIIIIIIIHIIHIIIIIHIIIIIIIIDDDDD
@HISEQ:969:HM2KJBCX2:2:1102:6928:15592 2:N:0:ACTATGCA
ACTCGGCCAACTCCCAACTATCCCTATTAATCATTACATCGATCCTAGAAACCAACAAAATAGAATCGGATGTCCTATTTCATTATTCCATGCTAATGTATTCAAGCGTGAGCCTGCTTTAAACACTCTAATTTTTTCAAGGTAACAGTCCTAATTCCCCGTGACACCAAATTAATGGCATTACGGTTCTTTAGAAGGTGAGAAATCAATAATATCAGTACATACCAACGGCATGACCGATACATTGATCCCGAAATTCAACTACGAGCTTTTTAACTGCAACAACTTTAATATACGCTATTGGAGCTGGAATTACCGCGGCTGCTGGCACCAGACTTGCCCTCCAA
+
DDDDDIHHHIIIIHHHHIIIIIIIIIIIIIIIIIIIIIIIHEHHIHHH?HHHIIHIIIIHHIIIHIIIIIIIHHHIIIHIIIIIIIIIIII?EHHIIIHHIIIIIIHIIFHHIIIIIIIHIHIIIIIIIIHHIIIIIIIIIIIHHIIHGIIIIIIHIHIHIIIIIIIIIIIIIIIIIIIIIHIIIIIIIIIIIIIIIIIIIIIIIIIIIIIIIIIIIIHIHHGIIIIIIGIIIIHHIHIIHHHGCDIIHIIIIIIIIIIIIIIIIIIIIIIIIIHGIHIHIIIIIIHIIIIIIIIHIIIIHHIIIIIIHIIIHIIIIGIIHIHIIIIHIIIIHIIH@IIIIICCDBD
@HISEQ:969:HM2KJBCX2:2:1102:9890:15787 2:N:0:ACTATGCA
ACTCGGCCAACTCCCAACTATCCCTATTAATCATTACGTCGATCCTAGAAACCAACAAAATAGAATCAAACGTCCTATTTCATTATTCCATGCTAATGTATTCAAGCGCGAGCCTGCTTTAAACACTCTAATTTTTTCAAAGTAACAGTCCTGATTCCCCACGACACCAAATTAATGACATCGTGGGTAGGAATCAATTTGACCAGTACGTACCGAGGCACGACCGACCAACAGATCCCGAAATTCAACTACGAGCTTTTTAACTGCAACAACTTTAATATACGCTATTGGAGCTGGAATTACCGCGGCTGCTGGCACCAGACTTGCCCTCCAA
+
DDBADHIIIIIIIIIIIIHIIIIIIIIIHIIIIIIIIIIIIIIIIIIIIIIIIEHIHIIIIIHIIIIIHIIHIIHHHIIIHIIIIIHIIIIHIIIIIIIIIIIIIIHHIHHHHIIIIIIHHIIHIIIIIIIIHIIIIIIIIIIIIHIIIIIIIIIIIIIHIIIIIIIIIIIIIIHIIHIIIIIIIIIIIIIIIIIIIIIIIHIHIIIIIIIIIIIIIIIIIIHIIIIIIIHHGIIIIGIIIIIIIIIIIIHIIHIIHIHIIIHIIIIIIIIHGIIIIIIIIHIIIIIIIIIIIIIIIIIIIIIIIIIIIIIIIIIIIIIIIIIIIIIIIDCCDD
@HISEQ:969:HM2KJBCX2:2:1102:16283:15166 2:N:0:ACTATGCA
ACTCGGCCAACTCCCAACTATCCCTATTAATCATTACGTCAATCCTAGAAACCAACAAAATAGGATCGAACGTCCTATTTCATTATTCCATGCTAATGTATTCAAGCGTTAGCTTGCTTTAAACACTCTAATTTTTTCAAAGTAACAGTCCAAATTCCCCGCAACACCAAATTAATGGCATTACGGCTCATCAGGAAGGAGGAATCAGTGAGACCAGTACATACCAGAGGCATGACCAACCTACTAACCCCGAAATTCAACTACGAGCTTTTTAACTGCAACAACTTTAATATACGCTATTGGAGCTGGAATTACCGCGGCTGCTGGCACCAGACTTGCCCTCCAA
+
CDDDCIIIIIIIEHHHIIIIIICHHIIIFHHHHHIHIIIIIIIIIIGHIIIIIIIIIIHIHIIIIIIIIHIHIGHIHHIHHGFHHIIEDGHHCGH?IIIIHIIHHIIIIIIIIIIIHIHHIHFHGHIIIIIIIHIIIIIIIIHIHIIIHIIHIIGIIIHIHIIIHHEHIIIIIIIIIIIIHIIHHHHIIIIIIHIIIIIIIIIIHIIIIIIHIHIIIIIIIIIIIIIIIIIIIIIIIIIIIIHHHHIIIHHIIIIHCIIIHHHHIIHIIIIIIIIIIIIIIIIIIIHHIIIIIIIIIHIIHHIIIIIIIIIIIIIIIIIIIIIIIIIIIIIIIIIIIIIIIDDDDD
@HISEQ:969:HM2KJBCX2:2:1102:11160:16684 2:N:0:ACTATGCA
ACTCGGCCAACTCCCAACTATCCCTATTAATCATTACGTCGATCCTAGAAACCAACAAAATAGAATCAAACGTCCTATTTCATTATTCCATGCTAATGTATTCAAGCGTGCGCCTGCTTTAAACACTCTAATTTTTTCAAAGTAACAGTCCTGATTCCCCACGACACCAAATTAATGACATCGCGGTTCTTCAGAAGGTAGGAACCAATAATGCCAGAGCGTACCGAGGCACGACCGACAATCTGATCCCGAAATTCAACTACGAGCTTTTTAACTGCAACAACTTTAATATACGCTATTGGAGCTGGAATTACCGCGGCTGCTGGCACCAGACTTGCCCTCCAA
+
DDDDDHGIIIIIHIIIIIHIIIIIIIIIIIIIIIIIIHIIIIIIIIIHIIIIIIIIIIIHIIHHIIIIGIHHIIIIIIIIIIIIHIIHIIIIHIIIIIIIIIIIIIIIIIHHIIIIIIIIIIIIIIIIIIHIIIHHIIIHHIIIIIIIIIIIIIIIIIIIIIIIIIIIIIIIIIIIIHIIIIIIIIIIIIIIIIIIIIIIIIIIIIIIIIHIIIIIIIIIIIIIIIIIIIIIIIIIIIIIIIHHIIIIIIIIIIIIIIIIIIIIIIIIIIIIIIIIIIIIIIIIIIIIIIIIIIIIIIIIIIIIIIIIIIIIIIIIIIIIIIIIIIIIIIIIIIIIIIIIDDDDD
@HISEQ:969:HM2KJBCX2:2:1102:15241:16862 2:N:0:ACTATGCA
ACTCGGCCAACTCCCAACTATCCCTATTAATCATTACGTCGATCCTAGAAACCAACAAAATAGAATCAAACGTCCTATTTCGTTATTCCATGCTAATGTATTCAAGCGTGAGCCTGCTTTAAACACTCTAATTTTTTCAAAGTAACAGTCCTGATTCCCCATGATACCAAATTAATGACATCATGGTTCGTCAGAAGGTAGGAATCAATAATACCAGTTCGTACAATAGCACGACCAATAAATTGATCCCGAAATTCAACTACGAGCTTTTTAACTGCAACAACTTTAATATACGCTATTGGAGCTGGAATTACCGCGGCTGCTGGCACCAGACTTGCCCTCCAA
+
DDDDDHIIIIIIIIIIIIIIIIGHIIIHIIIIIHIIIIIIIIIIIIIIIIIIIIIIIIGIIIIIIIIIIIIHHHHHHIIIIIIIIIGHIIIHGHHIHIIIIHIIIIIIIIIIIIIIHIIIIIIHIIIIIIIIIIIIIIIIIIIIIIIIIIIIIIIIIIIIIHIIIIIIIIIIIIIIIIIIIIIIIHIIIIIIIIIIIIIIIIIIIIIIIIIIHIIIIIHIHIIIIHIIIIIIIHIIIIIIIHHHIHIIIIIIIIIIIIIIIIIIIIIIIIIIIIIIIIIIIIIIIIIIIIIIIIIIHIIIIIIIIIIIIIIIIIIIIIIIIIIIIIIIIIIIIIIIIIIIDDDDD
@HISEQ:969:HM2KJBCX2:2:1102:20238:16856 2:N:0:ACTATGCA
ACTCGGCCAACTCCCAACTATCCCTATTAATCATTACGGTGATCCTAGAAACCAACAAAATAGAACCATGCCGTCCTATTCTATTATTCCATGCTAATGTATTCGAGCAAAAATGCCTGCTTTAAACACTCTAATTTTTTCAAGGTAAAGGTCCTGGATCCGCAAGACACCCAATTAAGGACATCAAGTTTCTCCAGAAGGTGAGAAATCAACAGCGACAGTTCATACCCCTTAAGGCATGACCATCACGTCAATCCCGAAATTCAACTACGAGCTTTTTAACTGCAACAACTTTAATATACGCTATTGGAGCTGGAATTACCGCGGCTGCTGGCACCAGACTTGCCCTCCAA
+
DDDDDIIIIIIIIIIIIIIIIIIIIIIIIIHIIIIIIIHIIIIIIIIIIIIIIIIIIIIIHIHIIIIIIEHHIIHHIIIIIIIIIIIIIIIIGHHIIIHHIGHIIIHIIIIIIHIIIIHIIIIIIIIIIIIIIIIIIIIIIIIIIIIIIIIIIIIIIIIIIIIIIIIIIIIIIIIIIIIIIIIIIIIIIIIIIIIIIIIIIGIIIIIIIIIIIIIIIIIHIIIIIIIIIIIIIIIIIIIIIIIIHIHHIIIHIIIIIIIIIIIIIIIIIHIHHIIIIIIIIIIIIIIIIIIIIIIIIIIIHIIIIIIIIIIIIIIIIIIIIIIIIIIIIIIIIIIIIIIIIIIIIIIIDDDDD
@HISEQ:969:HM2KJBCX2:2:1102:7589:17055 2:N:0:ACTATGCA
ACTCGGCCAACTCCCAACTATCCCTATTAATCATTACGTCGATCCTAGAAACCAACAAAATAGAATCAAACGTCCTATTTCATTATTCCATGCTAATGTATTCAAGCGCGAGCCTGCTTTAAACACTCTAATTTTTTCAAAGTAACAGTCCTGATTTCCCGCGACACCAAGTTAATGACATCGTGGTTCGTCAGAAGGTAGGAATCAATTTGACCAGTACGTACCGAGGCACGACCGATCAACTGATCCCGAAATTCAACTACGAGCTTTTTAACTGCAACAACTTTAATATACGCTATTGGAGCTGGAATTACCGCGGCTGCTGGCACCAGACTTGCCCTCCAA
+
DDDDDIGIHIIIIIIIIIIIHHHIHHHIIIHHHIIIIHHHHIIEEHHH@GHHHHIIHHIGIIIIIIEHIIGIHHIHHHEHHHICHHHIHIIIGEHIIIHHHHFHIIIIIIIIHHIIIHHIIIHIIIIIIHHHIFHIHHIIIIIHIIIIIIIHHIIIIIHIIIIIIIIIIIIIIIIIIIIIIIIHIIIIIIIHIIIIIIIIIIIIIIIIIIIHGIIIIIIIIIIIIIIIIIIIIIIIIIIIIIIHIIIIIIIIIIIIIIIIIIIIIIIIIIIIIHIIIIIIIIHIIIIIIIIIIIIIIIIIIIIIIIIIIIIIIIIIIIIIIIIIIIIIIIIIIIIIIIIIDDDDD
@HISEQ:969:HM2KJBCX2:2:1102:18443:17428 2:N:0:ACTATGCA
ACTCGGCCAACTCCCAACTATCCCTATTAATCATTACAACAGTCCTAGAAACCAACAAATAGAACCATTGTCCTATTCCATTATTCCATGCTAATGTATTCAAGCGTATGCCTGCTTTGAACACTCTAATTTTTTCACAGTAAAAGTCCTGGTTCCCCGTCACGACCCGTAAAGGCCATGCCGCTTCGCCAGAAGGTAAAGCCCGACCACAGACAGTGCTCACCCAGAAGGCGGACCGTCCAGCCAGGCCTGAAGTTCAACTACGAGCTTTTTAACTGCAACAACTTTAATATACGCTATTGGAGCTGGAATTACCGCGGCTGCTGGCACCAGACTTGCCCTCCAA
+
DDDD?HIIIGIIHIHHHFHHIHHIIGHIHCHIIHIIIEHHHHIHHIHIGIHHIIIIHEFHHFHHIIHIGIHIHHGIICHHHHEHHHIGHHCHHGHIIIIIHIIHIIIIIIIIIIIHIIHHIIIIIIIIIIIIIIIGHHHHHHHHHHHHIIHHGEHHIIHHIIIIIIIIHGIHGIIIIIIIIIIIHHHIHIIIIIIIIIHIIGIIIIIIIIIIHHIIIIII<IHIIIIHIHIIIIHIIIHIIIGIHHIIIIIIIIIIIIIIIIIIIIIIIIGIIIIIIIIIIHIHIIIIIIIIHHIIIIIIIIGIIIIIIIIIIIIIIIIIIIIIIIIHIIIIIIIIIIIIIDDDDA
@HISEQ:969:HM2KJBCX2:2:1102:14718:17261 2:N:0:ACTATGCA
ACTCGGCCAACTCCCAACTATCCCTATTAATCATTACGTCAATCCTAGAAACCAACAAAATAGGATCAAACGTCCTATTTCATTATTCCATGCTAATGTATTCAAGCGCGAGCCTGCTTTAAACACTCTAATTTTTTCAAAGTAACAGTCCTGATTCCCCGCCACACCAAATTAATGACATGATGGTTCGTCAGAAGGTAGGAATCAGTAACACCAGTACGTACTGAAGGCACGACCAACGTACTAATCCCGAAATTCAACTACGAGCTTTTTAACTGCAACAACTTTAATATACGCTATTGGAGCTGGAATTACCGCGGCTGCTGGCACCAGACTTGCCCTCCAA
+
DDBDDHIIIIIIIIHGHHIIIIIIIIIIIIIIIIIIIHIHIIIIIIIIHIIIIIIIFHIHIIHIIIIIGHHHHHIIIIIIIIIIHHIIGIIIHIIFIIIIIHHHIIIIHHIIHIIHIHIIHHHIHIIIIIIIIIIIIIIIIHIHHHHFHIHHIIIIIIIHIIIIIIIIHIIIHIII;IIHEIIIIIIIIIIIIIHIHIIIIIIIIIIIIIIIIIIIIIIIIIIIIIIIIIIIIIIIIIIIIIIIHIIIIIIIIGIIIIIHIIIIIIIIHIIIIIIIIIIIIIIIIIIIIIIIIIIIIIIHHIIIIIIIIIIIIIIIIIIIIIIHIIIIIIIIIIIIIIIIIDDDDD
@HISEQ:969:HM2KJBCX2:2:1102:8893:17658 2:N:0:ACTATGCA
ACTCGGCCAACTCCCAACTATCCCTATTAATCATTACGTCAATCCTAGAAACCAACAAAATAGGATCGAACGTCCTATTTCATTATTCCATGCTAATGTATTCAAGCGTTAGCCTGCTTTAAACACTCTAATTTTTTCAAAGTAACAGTCCTGTTTCCCTGCAACACCAAATTAATGACATTACAGTTCTTCAAGAAGGAGGAATCAGTAAAGCCAGTACACACCATTGGCACGACCAACCTACTGACCCCGAAATTCAACTACGAGCTTTTTAACTGCAACAACTTTAATATACGCTATTGGAGCTGGAATTACCGCGGCTGCTGGCACCAGACTTGCCCTCCAA
+
DDDDDIIIIIIIIIHHIIIIIIIIIIIIIIIIIIIIIIIIIIIIIIIIIIIIIIHIHIIIHIIHIIIIIIFHHIIIIIIIIIIIIIIFCHIIHIIHIIIIIHIHIIIIIIIIIIIIIIIIIIIIIIIIIIIIIIIIIIIHIIHIIIIIIIIIIIIIIIHIIIIIIIIIIIIHIIIIIIIIIIIIIIIHIHIIIIIIIIIIIIIIIIIIIIIIIIIIIIIIIIHIIIIIIIIIHIIIIIIIIIIHHIIIHIIIIIIIIIIIIIIIIIIIIIIIIIIIIIIIIIIIIIIIIIIIHIIIIIIIIIIIIIIIIIIIIIIIIIIIIIIIIIIIIIIIIIIIIIIIIDDDDD
@HISEQ:969:HM2KJBCX2:2:1102:17203:18155 2:N:0:ACTATGCA
ACTCGGCCAACTCCCAACTATCCCTATTAATCATTACGTCAATCCTAGAAACCAACAAAATAGGATCGAACGTCCTATTTCATTATTCCATGCTAATGTATTCAAGCGTTAGCCTGCTTTAAACACTCTAATTTTTTCAAAGTAACAGTCCTGTTTCCCTGCAACACCAAATTAATGACATTACAGTTCTTCAAGAAGGAGGAATCAGTAAAGCCAGTACACACCATTGGCACGACCAACCTACTGACCCCGAAATTCAACTACGAGCTTTTTAACTGCAACAACTTTAATATACGCTATTGGAGCTGGAATTACCGCGGCTGCTGGCACCAGACTTGCCCTCCAA
+
DDDDDIIIIIIIIIIHIIHIHIIIIIIIGIIIIIIIIIIIIIIIIIIIIIHHIIIIIHHHHEHHHIIIGHIIHHHIIHIIIIIIHIIIHIHHIIIIIIIIIHIIIIHIIIIHHIEHIHHIIHIIIHIGHIIIIHHIIIIIIIIIIIIIIHIIIIIHIIHIIIHIHIHHIIHHIIIHIHIIIIIIIIIIIIIIIIIHIIIIIIIIIIIIIIIHIGIIIIIHIIIIHIHHHIIIIIIIIIIIIHHIIIIIIIIIIIIGIHIIIIIIIIIIIIIIIIIIIIIIIIIIIIIIIIIIIIIIIIIIIIIIIIGIIIIIIIIIIIIIIIIIIIIIIIIIIIIIIHIIIDDDDD
@HISEQ:969:HM2KJBCX2:2:1102:7339:18388 2:N:0:ACTATGCA
ACTCGGCCAACTCCCAACTATCCCTATTAATCATTACTCCAGTTGCTAAAAAACCAACAAAATAGAACCGAAGTCCTACGGTGTTATCCCATGCTAATAGTATTCACGGCGTAAGCCTGCTTTGAACACTCTAATTTTTTCAAAGTAAAGGTGATCAAGAGTCGGATGATCTCCAACCAACCCAGAGTAAACCAGGTGAGCTGAAGGTCCGCAAATGACCACAGAAGCTGACACGCTCTTCAACACTATCATCCCATAAGAGACGTAGGCCAAGGAGCGTAATGTCAGGAAATCCAACTACGAGCTTTTTAACTGCAACAACTTTAATATACGCTATTGGAGCTGGAATTACCGCGGCTGCTGGCACCAGACTTGCCCTCCAA
+
DDDDDIIIIIIIIIIIIIIIIIIIIGIIIIIIGIIIIIIIIIIIIIIIHIIIIIIHIHIIGHIGHIIIIIIHHHIIIIIIHEHHIIIIIIIHCHHHHHHIIDHHHHIIHIIIIIHIIIIGHIIIGHGIIHIHIHIEIIIIHIIIIIIIIIIIIIIIIIIIIIIIIIIIIIIIIHHGHIIIGIIIHIIHIIIIIIIIIIIIIIIIIIIIIIIIIIIIIIIIIIIIIIHIIIIIIIIIIIHIIIIIIIHHHIIIIIIIIIIIIHIIIIIIIIIIIIIIIIIIHHIIIIIIIIIIIIIIIIIIIIIIIIIIIIIIIIIIIIIIIIIIIIIIIIIIIIIIIIIIIIIIIIIIIIIIIIIIIIIIIIIIIIIIIIIIIIIIIIDDDDD
@HISEQ:969:HM2KJBCX2:2:1102:3226:18217 2:N:0:ACTATGCA
ACTCGGCCAACTCCCAACTATCCCTATTAATCATTACATCGATCCTAGAAACCAACAAAATAGAATCGGATGTCCTATTTCATTATTCCATGCTAATGTATTCAAGCGTGAGCCTGCTTTAAACACTCTAATTTTTTCAGGGTAACAGTCCTAATTCCCCGTGACACCAAATTAATGGCATTACGGTTCTTTAGAAGGTGAGAAATCAATAATATCAGTACATACCAACGGCATGACCGAAACATTGATCCCGAAATTCAACTACGAGCTTTTTAACTGCAACAACTTTAATATACGCTATTGGAGCTGGAATTACCGCGGCTGCTGGCACCAGACTTGCCCTCCAA
+
DDDCDIIIIIIIIHIHIIIIIIIIIIIIIIIIIIIIIIIIIIIIIIIIIIIIIIIIIIHHIIHEGHIIHIIIIIHIIIIIHHIIIIIGIIIHIIIIIHHHHFHHIHIIIHIIGIIIIIIIIIHIIHIHIHGHIIIIIHHIIHIHHHIIIIIHIIIIHIHHHHH?HHIHIIGIIIIIHFGHIIIIGIHHHHHHFHCHEFHEHHIIIHEHIIHHHIE?C@AF@GCEGGEHH@HD1EGHEHEIIGIHHFGIIIIIIIIIIIIIIIIIIIHIIIIIIIIHIIIIIIIIIIIIIIIIIIIIIIIIIIIIIIIIIIIIIIIIIIIIIIIIIIIIIIIIIIHIIIIIIIDDDDD
@HISEQ:969:HM2KJBCX2:2:1102:18709:18890 2:N:0:ACTATGCA
ACTCGGCCAACTCCCAACTATCCCTATTAATCATTACGTCAATCCTAGAAACCAACAAAATAGGATCAACGTCCTATTTCATTATTCCATGCTAATGTATTCAAGCGCGAGCCTGCTTTAAACACTCTAATTTTTTCAAAGTAACAGTCCTGATTCCCCGCCACACCAAATGAATGACATGATGGTTCGTCAGAAGGTAGAAACCAGTAACACCAGTACGTACCTAAGGCACGACCAACGTACTGATCCCGAAATTCAACTACGAGCTTTTTAACTGCAACAACTTTAATATACGCTATTGGAGCTGGAATTACCGCGGCTGCTGGCACCAGACTTGCCCTCCAA
+
DDDDDIHIIIIIIIIIIIIIIIIIIIIIIIIIIIIIIIIIIIIIIIIIIIIIIIIIIIHEHHIIIIIIGIIIIIIIIIIIIIIIIGHIIIIIHHIIIIIIIHHIIIIIIIIIIIIIHIIIIIIIIHIIIIIIIIIIIIIIIIIIIIIHGHIHIIHIIIIIIIHIHIIIIIIIIIIIIIIIIIIIIIIIIHIIIIIIIIIIIIIIIIIIIIIIIIIIHIIIIIIIIIIIIIIIIHHIIIIIIIHHIIIIIIIIIIIIIIIIGIIHIIIIIIIIIIIIIIIIIIIIIIIIIIIIIIIIGIHIIIIIIIIIIIIIIHIIIIIIIIIIIIIIIIIIIIIIHIIIDDDDD
@HISEQ:969:HM2KJBCX2:2:1102:6808:19767 2:N:0:ACTATGCA
ACTCGGCCAACTCCCAACTATCCCTATTAATCATTACGTCGATCCTAGAAACCAACAAAATAGGTTCGATCGTCCTATTTCGTTATTCCATGCTAATGTATTCAAGCGCGAGCCTGCTTTAAGCACTCTAATTTTTTCAAAGTAACAGTCCTGTTTCCCCGCAACAACAAATTAATGCCATCACGGTTCTACAAGAAGGAGGGACCAGTGAGGCCAGTGCATACCAGTGGCACGACCAACCTACTGGCCCCGAAATTCAACTACGAGCTTTTTAACTGCAACAACTTTAATATACGCTATTGGAGCTGGAATTACCGCGGCTGCTGGCACCAGACTTGCCCTCCAA
+
DDDDDIIIIIIIIIIIIIIIIIIIIIIIIIIIIIIIIHIIIIIIIIIHIIIIIHIIGGIGHHHHHHIHIIIIIIIIHIIIIIIIHIIHIIIGIIIIIIIHIHIIIIIHIIIIIIIIIIIIHIIIIIIIIIIIIIIIIIIIIIIIIIIIIIIIIIIIIHIIIIIIIIIIIIHHIIIIIIIIIIIIIIIIIIIIIIIIIIIIIIIIIIIIIIIIIHIIIIIIIIIIII=IIIIIIIIII?IIIIIHHIIIIIIIIIIIIIIIIIIIIIIIIIIIIIIIIIIIIIIIIIIIIIIIIIIIIIIIIIIIIIIIIIIIIIIIIIIIIIIIIIIIIIIIIIIIIIIIIDDDDD
@HISEQ:969:HM2KJBCX2:2:1102:17483:19866 2:N:0:ACTATGCA
ACTCGGCCAACTCCCAACTATCCCTATTAATCATTACGGTGGTCCTTGAACCAACAAAATAGAACCACAACGTCCTATTCTATTATTCCATGCTAATCTATTCAAGCAAAAGCCTGCTTTAAACACTCTAATTTTTTCAAGGTAATGGTCCTGGCTCCCCGGCACACGCAATTAAGCACATACCAATTCACCAGAAAGATAGACCCAACGACAGAACAGTACTCGCCAGAGACGGACCGTCCGGCCAGGCCTAAAATTCAACTACGAGCTTTTTAACTGCAACAACTTTAATATACGCTATTGGAGCTGGAATTACCGCGGCTGCTGGCACCAGACTTGCCCTCCAA
+
DDDDDIIIIIIIIIIHIIIIIIIHIIIIGIIHHGHIIIGGHHHIIIIIIIIHIIIIHEHHEHEHHIIHHIIIIIHIIIIIHHHIHHIIIIIHHHGIIIIHIHIIIIHHIIIIHIIIIIIHIIHHIIIIIIIIIIIIIIIIHHHIIIIIIIIIHIIHGIIIIIIHIIHHFIIHIIHIIIIHGHFHHGEEHIHIIHIIIIIIHIHHIHIIIIIIHHIIIIIIIHFIIIIIIIIIIIIIIHIIIIIIIHIIIHHIHIIIIIHIIIHEIIIIIIIIIHIIIIIIIIIIIIHIIIIIIHIIIIIIIIIIIIIIIIIIIIIIIIIIIIIIIIIIHIIIIIIIIIIIIIDDDDD
@HISEQ:969:HM2KJBCX2:2:1102:8770:20380 2:N:0:ACTATGCA
ACTCGGCCAACTCCCAACTATCCCTATTAATCATTACGTCGATCCTAGAAACCAACAAAATAGGTTCGATCGTCCTATTTCGTTATTCCATGCTAATGTATTCAAGCGCGAGCCTGCTTTAAGCACTCTAATTTTTTCAAAGTAACAGTCCTGTTTCCCCGCAACAACAAATTAATGCCATCACGGTTCTACAAGAAGGAGGGACCAGTGAGGCCAGTGCATACCAGTGGCACCACCAACCTACTGGCCCCGAAATTCAACTACGAGCTTTTTAACTGCAACAACTTTAATATACGCTATTGGAGCTGGAATTACCGCGGCTGCTGGCACCAGACTTGCCCTCCAA
+
DBDDDIIIIIHIIIIIIIIIIIIIIIIIIIIIIIIIIIIIIIIIIIIIHHIIIIHIHHIIIIIIHHIIIIIIIIIIIIIIIIIIIHIEHHIIIIIIIIHIIHHHIIHIIIIIIIIIIIIIIIIHHIIIIIHHIHIIIIIIIIIIIIIIIIIIIIIIIIIIIIIIIIIIIIIIIIHIIHIIIIIIIIIIIIIIIHHHIIIIIIIIIIIIIIHIIIIIIIIHIIIIIHIIIIIIIIIIIIIIIHHHHIIIIIIIIIIIIHIIIIIIIHIIIIIIIHHIIIIIIIIIHIIIIIIIIHIIIIIIIIIIIIIIIIIIIIIIIIIIIIIIIIIIIIIIIIIIIIIIIDDDDD
@HISEQ:969:HM2KJBCX2:2:1102:4837:20845 2:N:0:ACTATGCA
ACTCGGCCAACTCCCAACTATCCCTATTAATCATTACGTCAATCCTAGAAACCAACAAAATAGGATCGAACGTCCTATTTCATTATTCCATGCTAATGTATTCAAGCGTTAGCTTGCTTTAAACACTCTAATTTTTTCAAAGTAACAGTCCAAATTCCCCGCAACACCAAATTAATGGCATTACGGCTCATCAGGAAGGAGGAATCAGTGAGACCAGTACATACCAGAGGCATGACCAACCTACTAACCCCGAAATTCAACTACGAGCTTTTTAACTGCAACAACTTTAATATACGCTATTGGAGCTGGAATTACCGCGGCTGCTGGCACCAGACTTGCCCTCCAA
+
DDDDDIIIIIIHIIIIHIIIIIIIIIIIHIIHIIIIIIIIIIHGHHFHHEHIIIIIIHHFHHHIHIIIIGHHIGHIIIIIHIIIIIIHHIIHHIIIIIIIIHHIIHIIIIIIIIIIIIIIIIHHIIIHIIHIIIIIIHIHIIIIHHHHHIHIIHHIIIIIIIIIIHHHIIHGHIIIHIIIIIIIIIHHIIIIIIIIIIIIHIIHIIIHIIHIHHIIIGHIIIIIIIIIIIIIIIIIIIIIIHHHHHHIIIIIIIIIIIIIIIIIIIIIIHIIIIIIIIIIIIIIIIIHIIIIIIIIIIIHIIIIIIIHHIIIIIIIIIIIIIIIIIIIIIIIIIIIIIIIIDDDDD
@HISEQ:969:HM2KJBCX2:2:1102:4913:21145 2:N:0:ACTATGCA
ACTCGGCCAACTCCCAACTATCCCTATTAATCATTACGTCAATCCTAGAAACCAACAAAATAGGATCAAACGTCCTATTTCATTATTCCATGCTAATGTATTCAAGCGTTAGCCTGCTTTAAACACTCTAATTTTTTCAAAGTAACAGTCCTGTTTCCCTGCAACACCAAATTAATGACATTACAGTTCTTCAAGAAGGAGGAACCAGTAAAGCCAGTACATACCAGAGGCACGACCAACTCTCTAATCCCGAAATTCAACTACGAGCTTTTTAACTGCAACAACTTTAATATACGCTATTGGAGCTGGAATTACCGCGGCTGCTGGCACCAGACTTGCCCTCCAA
+
DDDDDHIIIIHIIIIIIIIIIIIIIIIIIIIHIIHIIIIIIIIIIIIIIIHIHIIIHIGIIIIIIIIIIHIIIIIIIIHIIIIIIIIHHHIIIIHGIIIHIIIIIIIIIIIIIIIIIIIHIIIIIIIIIIIIIIHIIIIIIIIIIIHIIIIIIIIIIIHIHIIIIHIIIIIHHIIIIIIIIIIIIIIHIIIIIIIIIIIHIIIIIIIIIIIIIIIIIIIIIIIIIIHGHIIIIIIIIHHIHHGHHIHHHIHIIIIHHIIIIIIIIIIIIIIIIIHIIIIIIIIIIHGIIIIIIIIIIHHIIHIIIIIHHIIIIIIIIIIIIIIIIIIIIIIIIIIIIIIIIDDDDD
@HISEQ:969:HM2KJBCX2:2:1102:17859:20819 2:N:0:ACTATGCA
ACTCGGCCAACTCCCAACTATCCCTATTAATCATTACGTCGATCCTAGAAACCAACAAAATAGAATCAAACGTCCTATTTCATTATTCCATGCTAATGTATTCAAGCGCGAGCTTGCTTTAAACACTCTAATTTTTTCAAAGTAACAGTCCTGATTTCCCGCGACACCAAATTAATGACATCGTGGTTCGTCAGAAGGGAGAAACCAATAATGCTAGTACGTACAAAGTACGACCGACATATTAGTCCCGAAATTCAACTACGAGCTTTTTAACTGCAACAACTTTAATATACGCTATTGGAGCTGGAATTACCGCGGCTGCTGGCACCAGACTTGCCCTCCAA
+
DDDCDIIIIIIIHHIHIIIIIIIIIIIIIIIIIIH@FEG@C/CHEGH?HHFHFHHHHHIGHI@F?C@HHHC0FH=G@HIH?CFFCGHH1CFG?@IIIIIIIIIIIIIHHGIIIHIIHHIIHHHFHHHHIIIHHHIHHIHIIIIIIIHIIHIIIHGHIIGIIHIIHHIHIIIHIIIIIIIIIIIIIIIHIIIIIIIIIIIIIIIIIIIIIIIHIIIIIIIIHHIIIIIIIIIIIIIIIIIHHIHHIIIIGHIIIIIIIIIHIIIIIIIIIIIIIIIIIIIIIIIIIIIIIIIIIIIIIIIIIIIIIIHIIIIIIIIIIIIIIIIIIIIIIIIIIIIIIIIDDDDD
@HISEQ:969:HM2KJBCX2:2:1102:1968:21906 2:N:0:ACTATGCA
ACTCGGCCAACTCCCAACTATCCCTATTAATCATTACGTCGATCCTAGAAACCAACATAATAGAATCAAACGTCCTATTTCGTTATTCCATGCTAATGTATTCAAGCGTGAGCCTGCTTTAAACACTCTAATTTTTTCAAAGTAACAGTCCTGATTCCCCAAGACACCAAATTAATGACATCATGGTTCGTCAGAAGGTAGGAATCAATAATACCAGTACGTACAATAGCACGACCAATAAATTGATCCCGAAATTCAACTACGAGCTTTTTAACTGCAACAACTTTAATATACGCTATTGGAGCTGGAATTACCGCGGCTGCTGGCACCAGACTTGCCCTCCAA
+
DDDDDIIIIIIIIIIIIIIIIIIIIIIIIIIIIIIIIIIIIHIIHIIIIIIIIIIII1DHIIIHIIIIIIIHHIIIIIIIIIIIIIGEHIIIIIIIIIIIIIHHIHIIIIIIIIIIIIIIHHHIIIIIIIIIIIIIIIIIHIIIIIIIIIIIHIIHIIIIIIIIIIIIIIIIIIHIIHIIIIIIIIIIIIIIIIIIIIIIIIIIIIIIIIIIHIIIIIIIIIIIIIIIHIIIHIIIIIIIIIIHIIIIIIIIIIIIHIIIIIIIIIIIIIIIIIIIIIIIIIIIIIIIIIIIIIIIIIIIIIIIIIIIIIIIIIIIIIIIIIIIIIIIIIIIIIIIIIIIDDDDD
@HISEQ:969:HM2KJBCX2:2:1102:20474:22087 2:N:0:ACTATGCA
ACTCGGCCAACTCCCAACTATCCCTATTAATCATTACGGTGATCCTAGAAACCAACGAAATAGAATCAGTCCGTCCTATTTCATTATTCCATGCTAATGTATTCAGACGATAGTCTGCTTTAAACACTCTAATTTTTTCAAAGTAACAGTCCTGATTTCCCATCACACCAAATAAATGGCATGAAAGTTCCTCAGAAGGTAGAGATCCATCTCACCAGTGCAGACAATTAAGCCTGACCAATGGGTAGACCCCGAGGTTCAACTACGAGCTTTTTAACTGCAACAACTTTAATATACGCTATTGGAGCTGGAATTACCGCGGCTGCTGGCACCAGACTTGCCCTCCAA
+
DDDDDIIIIIHIHHIIIIIIIIIIIIIIIIIIIIIIIIIIIIIIIIIIIIIIIIIIGHIIIHHHHIIIIIHHIIIGIIIHIIIGHIHIIHHIHIIIIHIIIIHHIHHIIIIIHHIIIIHIIIIIHIIIIIIIIIIHHHIIIIIIIIIIIIIIHIHIIIIIIHIIIIHGHHIIIIIIIIIIIIIIHIIIIIIIIIHIIIIIIIIIIIIIIIIHIIIIIIIIIIHIIIIIIIIIIIIIIIIIIIIHHD<IIIIIIIIIIIIIIIIIIIIIIIIIIIIIIIIIIIIIIIIIHIIIIIIIIIIIIIIIIIIIIIIIIIIIIIHIIIIIIIIIIIIIIIIIIIIIIIIDDDDD
@HISEQ:969:HM2KJBCX2:2:1102:2388:22499 2:N:0:ACTATGCA
ACTCGGCCAACTCCCAACTATCCCTATTAATCATTACGGTGATCCTAGAAACCAACGAAATAGAATCAGTCCGTCCTATTTCATTATTCCATGCTAATGTATTCAGACGATAGTCTGCTTTAAACACTCTAATTTTTTCAAAGTAACAGTCCTGATTTCCCATCACACCAAATAAATGGCATGAAAGTTCCTCAGAAGGTAGAGATCCATCTCACCAGTGCAGACAATTAAGCCTGACCAATGGGTAGACCCCGAAGTTCAACTACGAGCTTTTTAACTGCAACAACTTTAATATACGCTATTGGAGCTGGAATTACCGCGGCTGCTGGCACCAGACTTGCCCTCCAA
+
DDDDDIIIIIIIIIIIIIIIIIIIIIIIHIIIIIIIIIIIIIIIIIIIIIIIHIIIIIIIIIIIGHIIIIGIIIIIIIHIIHHIIIIIIHIIHHIIIIIIHHHHIIIIIIIIIIIIIIIIIIIIIIHIIIIHHIIIHIIIIIIIIIIIIIIIIIIIHIIIIIIIIIIIIIIIIIIIIIIIIIIIIIIIIIIIIHIIIIIIIIIIIIIIIIIIIIIIIIIIIIIIIIIIHIIIIIIIIIIIIIIIHGDIIIIIIIIIIIIIIIIIIIIIIIIIIIIIIIIIIIIHIIIIHIIIIIIIIIIIHIIIIIIIIIIIIIIIIIIIIIIIIIIIIIIIIIIIIIIIIIIDDDDD
@HISEQ:969:HM2KJBCX2:2:1102:9105:22579 2:N:0:ACTATGCA
ACTCGGCCAACTCCCAACTATCCCTATTATCATTACGGTGATCCTAGAAACCAACAAAATAGAATCATGCCGTCCTATTTTATTATTCCATGCTAATGTATTCAAGCAAAATGCCTGCTTTAAACACTCTAATTTTTTCAAAGTAAAGGTCCTGGTTCCCCGCGACACCCAATTAAGGGCATCGTGGTTCTCCAGAAGGTGAGAAATTGACTACACCAGTTCATACCCCTTAAGGCACGACCGATGTGTCAATCCCGAAATTCAACTACGAGCTTTTTAACTGCAACAACTTTAATATACGCTATTGGAGCTGGAATTACCGCGGCTGCTGGCACCAGACTTGCCCTCCAA
+
DDADDIIIIIIIIIIIIIIIIIIIIIIIIIIIIIIIIIIIIIIGIIIIIIGIEHIIIIGIHIIHIIIIIEHIHHIIIIHIIIIIIIIHIIIIHIHHHHIIIGIIIIHHIHIIHIHIGIIIIIIIIHIIIIHHIHHHHIIIHHHHHIHIHIIIHHIIIHIIIIHIIIIIHIIHIHIIIHIIIIIIIHIIIIIIIIIIIIIIIIHIIIIIIIHIIIIIIHIIIIIIIIIIIIHIIIIIIIIIIIIIIIIIHHIIIIIIIIIIIHIIIIIIIIIGIIIIIIIIIIIIIIIHHIIHHHIIIIIIIIIIIIIIIIIIIIIIIIIIIIIIIIIIIIIIIIIIIIIIIIIIIIDDCDD
@HISEQ:969:HM2KJBCX2:2:1102:3414:22769 2:N:0:ACTATGCA
ACTCGGCCAACTCCCAACTATCCCTATTAATCATTACGTCAATCCTAGAAACCAACAAAATAGGATCGAACGTCCTATTTCATTATTCCATGCTAATGTATTCAAGCGTTAGCCTGCTTTAAACACTCTAATTTTTTCAAAGTAACAGTCCTGTTTCCCTGCAACACCAAATTAATGACATTACAGTTCTTCAGAAAGGAGGAATCAGCGAAGCCAGTGCATACCAGTGGCACGACCAACCTGCTGACCCCGAAATTCAACTACGAGCTTTTTAACTGCAACAACTTTAATATACGCTATTGGAGCTGGAATTACCGCGGCTGCTGGCACCAGACTTGCCCTCCAA
+
DADDDHIHIHHIIIIGIIIHIIIIIHIIIGIIIIFHHIIIIIIIIIIIIIIIIIIIIIGIIIIIIIGIIIHIHIHIIIIIIHHIIIIIEHGFHHHHIIIHIIIIIIIIIIIIIIIIIIHFHHIIIGIHHIIIIIEIIIIIHIIIIIIIIIIHIIIIIHGGHIGHHHIHHIIHIIIICHIHIIIIIIIIIIIIIIIIIIIIIIIIIIIIIIIHIIIIIIIIIIIIIIIHIIIIIIIIIIIIIHHGDHIIIIIIIHIIIIIIIIIIIIIIIIIIIHHIIGIIIIGIIIIIIIIIIIIIIIIIIIIIIIIIIIIIIIIIIIIIIIIIIIIIIIIIIIIIIIIIIDDDDD
@HISEQ:969:HM2KJBCX2:2:1102:11530:22260 2:N:0:ACTATGCA
ACTCGGCCAACTCCCAACTATCCCTATTAATCATTACGGTGATCCTAGAAACCAACGAAATAGAATCAGTCCGTCCTATTTCATTATTCCATGCTAATGTATTCAGACGATAGTCTGCTTTAAACACTCTAATTTTTTCAAAGTAACAGTCCTGATTTCCAACCACACCAAATAAATGGCATGAAAGTTCCTCAGAAGGTAGAGATCCATCTCACCAGTGCAGACAATTAAGCCTGACCAATGGGTAGACCCCGAAGTTCAACTACGAGCTTTTTAACTGCAACAACTTTAATATACGCTATTGGAGCTGGAATTACCGCGGCTGCTGGCACCAGACTTGCCCTCCAA
+
CDDDCIIIIIIIIIIIIIIIIIIIIHHIIIIIIHHIIIIIIIIIIIIIIIIIIIIIIHHIIIHIIIIIIIIGIIIIIIIIGIIIGHIHIIIHHHHHIHIIIIIHIIIIIIIHIHHIIIIIIIIIIIIIIIIIIIIIIIIIHIIIIIIIIIIIIIIIIIIIIIIIIIIIIIHIIIIIHIIIIIIIIIIIIIIHIIIIIIIIIIIIIIIIIIIIIIIIIIIIIIIIIIIIIIIIIIIIIIIIIIIIIHDIIIIIIIIIIIIIIIIIIIIIIIIIIIIIIIIIIIIIIIIIIIIIIIIIIIIIIIIIIIIIIIIIIIIIIIIIIIIIIIIIIIIIIIIIIIIIIIIDDDDD
@HISEQ:969:HM2KJBCX2:2:1102:17434:22993 2:N:0:ACTATGCA
ACTCGGCCAACTCCCAACTATCCCTATTAATCATTACGTCAATCCTAGAAACCAACAAAATAGGATCGAACGTCCTATTTCATTATTCCATGCTAGTGTATTCAAGCGTTAGCTTGCTTTAAACACTCTAATTTTTTCAAAGTAACAGTCCAAATTCCCCAAAACACCAAATTAATGGCATTAAGGTTCATCAGGAAGGAGGAATCAGTGAGACCAGTACATACCAGAGGCATGACCAACCTACTAACTCCGAAATTCAACTACGAGCTTTTTAACTGCAACAACTTTAATATACGCTATTGGAGCTGGAATTACCGCGGCTGCTGGCACCAGACTTGCCCTCCAA
+
DDDDDIIIIIIIIIIIIIIIIIHIIIIIIIIIIIIIIIIIIIIIIIEHGIIIIIIIGHGIHEHEHIIHIHHIIIIIIIIIIIIIIIIIIIIIIIIIIIIIIIHIIIIIHHIIIHIIIIIIHIIIIIIIIIIIIIIIIIIIIIIIIIIIHIIIIHHIIIIIIIIIIIIIIIIIIIIIHIIIIIIIIIIIIIIIIIIIIIIIIIIIIIIIIIIIIIHIIIIIIIIIIIIIIIIIIIIIIIIIIIIHHIHIIIIIIIIIHHHHIIIIIIIIIIIIIIIIIIIIIIIIIIIIIIIIIIIIIIIIIIIIIIIIIIIIIIIIIIIIIIIIIIIIIIIIIIIIIIIIIDDDDD
@HISEQ:969:HM2KJBCX2:2:1102:12651:23017 2:N:0:ACTATGCA
ACTCGGCCAACTCCCAACTATCCCTATTAATCATTACGTCAATCCTAGAAACCAACAAAATAGGATCGAACGTCCTATTTCATTATTCCATGCTAATGTATTCAAGCGTTAGCCTGCTTTAAACACTCTAATTTTTTCAAAGTAACAGTCCTGTTTCCCTGCAACACCAAATTAATGACATTACAGTTCTTCAAGAAGGAGGAATCAGTAAAGCCAGTACATACCATAGGCACGACCAACCTACTGACCCCGAAATTCAACTACGAGCTTTTTAACTGCAACAACTTTAATATACGCTATTGGAGCTGGAATTACCGCGGCTGCTGGCACCAGACTTGCCCTCCA
+
DDDDCIGIIIIIIIIIIIIIIIIHIIIIIIIIIIIIIIIIIIIIIIIIIIIIIIIIIIIIIIHIIIIIHIHGHIIIIIIIIIIIIIIHIIIIHHHHHHIHIIIIIGIHHIIIHIIIIIIIIIIIIIIIIIIHIIIIIIIHIIIIIHIIIIHHIIIIIHIHHIIIIIIIIIIIIIIIHIHIIIIIIHG<IIIIIIIHHHIIIIIIHIHIIIIIIIIIIIIIIIIIIIIIIIIIIIIHIIIIHHGFIIIIIIIIIIIIIIIIIIIIIIIIIIIIIIIIIIIIIIIIIIIIIIIIIIIIIIIIIIIIIIIIIIIIIIIIIHIIIIIIIIIIIIIIIIIIIIIIDDDDD
@HISEQ:969:HM2KJBCX2:2:1102:4863:23197 2:N:0:ACTATGCA
ACTCGGCCAACTCCCAACTATCCCTATTAATCATTACGTCAATCCTAGAAACCAACAAAATAGGATCAAACGTCCTATTTCATTATTCCATGCTAATGTATTCAAGCGTTAGCTTGCTTTAAACACTCTAATTTTTTCAAAGTAACAGTCCTGTTTCCCTGCAACACCAAATTAATGGCATTACAGTTCTTCAGAAAGGAGGAATCAGCGAAGCCAGTACATACCAGTGGCATGACCAACCTGCTGACCCCGAAATTCAACTACGAGCTTTTTAACTGCAACAACTTTAATATACGCTATTGGAGCTGGAATTACCGCGGCTGCTGGCACCAGACTTGCCCTCCAA
+
DDDDDIIIIIHHIHIIIIIIIIIIIIHHHIIHIIIIGHHIIIIIIIGIIIIIIIGIIIIIIHHHHHHIHIIGIIIEH@HIH?FHHIHIIIIIIIIIIIHIIIIIIHIHIIIIIIIIIIIIHIIIIIHHIHHHHHHHHIIIIIIIIIIHHHHIIIIIIIIHIIIIIIIHIIHHIIHIIIIIIIIGIIHIIIIIIIIIIIIHIHHHFIIIIIIIIIIIHIIIIIIIIIIIIIIIIIIIHIHIHIHEGHIIHIIIHIIIIIIHIIIIIHIIIIIIIIHIIIIIIIIIIIHIIIIIIIIIIIIIIIIIIIHIIIIIIIIIIIIIIIIIIIIHHIIIIHIIIIIIIDDDDD
@HISEQ:969:HM2KJBCX2:2:1102:18270:23244 2:N:0:ACTATGCA
ACTCGGCCAACTCCCAACTATCCCTATTAATCATTACGTCGATCCTAGAAACCAACAAAATAGAATCAAACGTCCTATTTCATTATTCCATGCTAATGTATTCAAGCGCGAGCTTGCTTTAAACACTCTAATTTTTTCAAAGTAACAGTCCTGATTTCCCGCGACACCAAATTAATGACATCGTGGTTCGTCAGAAGGGAGAAACCAATAATGCTAGTACGTACAAAGTACGACCGACATATTAGTCCCGAAATTCAACTACGAGCTTTTTAACTGCAACAACTTTAATATACGCTATTGGAGCTGGAATTACCGCGGCTGCTGGCACCAGACTTGCCCTCCAA
+
DDDDDIHIIHHIIIIIIIIHIIHIIHIIIIIHIHIGHIIIIDHIIHGHHIIIIGHI1DHHHHHIIIGHCCCHHGDHIHIIIIIIIFHHHIIIGHIIIIHIIFHIIEIHIHIHHIIIIIIIIHHHIHGGHI?GHHHIHIIIIIHIIIIHHIIIIHIIHIHHHIIHHHEHHHHIGHIHHIIIHIIIIHIIIIHEIHHIIIHHGHHIIHHIHIIHGGIIIIIIGHHHIIIIHHIIII/HIIHEHHHIIIIHIIIIIIIIIIIHIIIIIIHIIIIIIIIIHEHHIIIHHHIIIIIIIIIIIIIIHIIIIIIIIIHIIIIIIIIIIIIIIIHIIIIIIIIIIIIDDDDD
@HISEQ:969:HM2KJBCX2:2:1102:17663:23044 2:N:0:ACTATGCA
ACTCGGCCAACTCCCAACTATCCCTATTAATCATTACGTCAATCCTAGAAACCAACAAAATAGGATCGAACGTCCTATTTCATTATTCCATGCTAATGTATTCAAGCGTTAGCCTGCTTTAAACACTCTAATTTTTTCAAAGTAACAGTCCTGTTTCCCTGCAACACCAAATTAATGACATTACAGTTCTTCAAGAAGGAGGAATCAGTAAAGCCAGTACATACCATAGGCACGACCAACCTACTGACCCCGAAATTCAACTACGAGCTTTTTAACTGCAACAACTTTAATATACGCTATTGGAGCTGGAATTACCGCGGCTGCTGGCACCAGACTTGCCCTCCAA
+
BBDDB<EGHIHEHGHHHGIEHIHGHHHHHIIFHGCHHHIHHHHHIIIHHHIIIE@GE@GHHHHHHC@EHHHDCF<CHEEHHGHHHFHHIHIGICHHHIHHFIHHH?F@HIHDEHHHFHHEHE@HHFHHHHHEHH@EHEHHHHGGHFHGHCHIHHEHIHHIIIIIHIIFHICH<FHGEFC@HHHIIHCCDFHHCHGFEC8GF?HEFFHIHHHCHHGH;GIHEEIHHHECEEHHCEHDGHGDFCGFFGC<HHIHEG@C@G@GHGIHHEHEIHHFHHEHEHHHG@HHEIHIIIIIIHIIHHGC?HIHHEHGIIHHDIIIIIIIIIIHIIHEHHHHFDHG<DHHH@DDDB
@HISEQ:969:HM2KJBCX2:2:1102:15049:22993 2:N:0:ACTATGCA
ACTCGGCCAACTCCCAACTATCCCTATTAATCATTACGTCAATCCTAGAAACCAACAAAATAGGATCAACGTCCTATCTCATTATTCCATGCTAATGTATTCAAGCGCGAGCCTGCTTTAAACACTCTAATTTTTTCAAAGTAACAGTCCTGATTCCCCGCCACACCAAATTAATGACATGATGGTTCGTCAGAAGGTAGGAATCAGTAACACCAGTACGTACCGAAGGCACGACCAGCGTACTAATCCCGAAATTCAACTACGAGCTTTTTAACTGCAACAACTTTAATATACGCTATTGGAGCTGGAATTACCGCGGCTGCTGGCACCAGACTTGCCCTCCAA
+
@@@DAC@0<<CEH11<EEHEHIH1DCFEFCHCHHFHEH<FHGHIHHH@CEHIHIEHHHFFFHIF1CF1FHHCFHHIIFCHC1@CH<E@1<1FFGGHHHI?GFHCG>DCFE?DEHCCHHHHH?GHIHFHHHIIHHAEFHIHGGBGEFEHFHIEHIIHHHIHIGIHHHHHHHHHHIIIHHHGHGGHIHEHGHIIIHIIHEIIIIIHFHIIIHHHIFIIHIIIIIHIII?IGHIIEGDHHIIHIIH<IIHHFGEHEIIIIIHIHHIIHIIIIIIIIIIIIIIIIHHIIHIHHHHHHHHIIIIIIIIIIIIIIIIIIIIIIIIIHHHIIIGIHHIHGHIIIIHIDDDDD
@HISEQ:969:HM2KJBCX2:2:1102:13241:23191 2:N:0:ACTATGCA
ACTCGGCCAACTCCCAACTATCCCTATTAATCATTACGTCAATCCTAGAAACCAACAAAATAGGATCAACGTCCTATTTCATTATTCCATGCTAATGTATTCAAGCGCGAGCCTGCTTTAAACACTCTAATTTTTTCAAAGTAACAGTCCTGATTCCCCGCCACACCAAATTAATGACATGATGGTTCGTCAGAAGGTAGGAACCAGTAACACCAGTACGTACCTAAGGCACGACCAACGTACTGATCCCGAAATTCAACTACGAGCTTTTTAACTGCAACAACTTTAATATACGCTATTGGAGCTGGAATTACCGCGGCTGCTGGCACCAGACTTGCCCTCCAA
+
DDDDDIIIIIIIHIIIHHIHIIIHIIIIIIIIIIIIHIIIHIIHHIIIIIIIHIIIGHHGHIEHIHHIIIHHHIIIIIIIIIIIGIIHIIIHHHFHHIHIIGHHIHHIIIIIIHIIIIIIIIIIIIIHIHIIIHIIIHHHIHHHHIEHHHHIHHHHIIIIIIIIIIHIIHHHHHIIIIIIIIIIIHIIIIHIHIIIIFIIIIIIIIIHIIIIIIIIIIIIIIIIIIIIHIIIIIIIIIIIHHHHIIIIGHIIIIHIIIIHHHECIIIHIIIIIHIIIIIIIIIHIIIIIIIIIIIIHIHHHHIIIIIIIIIIIIIIIIIIIIIIIIIIIIIIIIIIIIIIDDDDD
@HISEQ:969:HM2KJBCX2:2:1102:13513:23892 2:N:0:ACTATGCA
ACTCGGCCAACTCCCAACTATCCCTATTAATCATTACGGTGATCCTAGAAACCAACAAAATAGAATCATGCCGTCCTATTTTATTATTCCATGCTAATGTATTCAAGCAAAATGCCTGCTTTAAACACTCTAATTTTTTCAAAGTAAAGGTCCTGGTTCCCCGTGACACCCAATTAAGGGCATCGCGGTTCTCCAGAAGGTGAGAAATTGACTACACCAGTTCATACCCCTTAAGGCACGACCGATGTGTCAATCCCGAAATTCAACTACGAGCTTTTTAACTGCAACAACTTTAATATACGCTATTGGAGCTGGAATTACCGCGGCTGCTGGCACCAGACTTGCCCTCCAA
+
DDDCDIIIIIIIIIIHIIIIIGHHIIIIIIIIHIIIIIIIIHIIIIIIIIIIIIIIHIIIIIIIIIIIIIIHIIIIHIIIIIIIIIIIIIIIIIIGIIIIIHHHHIHHHIIIIHHHIIIIIHIHIHHIIIIIIIIIIHIIHHIIIIIIHIIIIIIIIIIIIIIHIIIIHIHIIIHIHHEIIIIIIIIIHIIIIIIIIIIIIIIIIIIHHIIIIIHHIIIIIHIHIIIIHIHHIIHIIIIIIIIIIIIIIHFIHIHIIIIIIIIHIIIIIIIIHIIIIIIIIIGIIIHHIHIIIIIIIIHHHEIHIIIIIIIIIIIIIIIIIIIIIIIIIIIIIIIIIIIIIIIIIIIDDDDD
@HISEQ:969:HM2KJBCX2:2:1102:4343:23497 2:N:0:ACTATGCA
ACTCGGCCAACTCCCAACTATCCCTATTAATCATTACGGTGATCCTAGAAACCAACAAAATAGAACCATGCCATCCTATTTTATTATTCCATGCTAATGTATTCAGGCATAGGCCTGCTTTGAGCACTCTAATTTTTTCAAGGTAATGGTTCTGCTTCCCCGGCACATCAAATTAATGGCATACCGGTTATTCAGAAGGTAGGAATCCATCACACCAGTGCGGACCGTGAGGCCCGACCGACGGATAGATCCCGAAATTCAACTACGAGCTTTTTAACTGCAACAACTTTAATATACGCTATTGGAGCTGGAATTACCGCGGCTGCTGGCACCAGACTTGCCCTCCAA
+
0B@0<EC<<FEEFFFFHEEHIG1CGEHIH@HCFHCFHEHCEEHIHHGHHECHCG@0<GCCHE1C1C1<C1C11<<1<<<FHEG@@GCHF1<D1<<1<DHCE<HFFH@1HHGF??CEEGCH@@CHH@HHG@B<GCFHHIH?HHHGIHGF<EAEEH:AFH?HE?.HGFDGCHHEFEGHFEHEHIHC:EIIHG8:.HAG@HEHCCHHE?HIIIHH?HEHHHHIHHIFEHHEHFCC//EG?A?HHHHHFCDHFCF/EHHCEF<<1GGGCG@C?IHIHIHHHEIHFHFCCCFGCIIIHGCCIHEHGCFCCGF1HHG@EH?CCHIIHHFHCHHHHCCIIHHGGEEEDCIDDDD@
@HISEQ:969:HM2KJBCX2:2:1102:5972:23776 2:N:0:ACTATGCA
ACTCGGCCAACTCCCAACTATCCCTATTAATCATTACGGTGATCCTAGAAACCAACGAAATAGAATCAGTCCGTCCTATTTCATTATTCCATGCTAATGTATTCAGACGATAGTCTGCTTTAAACACTCTAATTTTTTCAAAGTAACAGTCCTGATTTCCCATCACACCAAATAAATGGCATGAAAGTTCCTCAGAAGGTAGAGATCCATCTCACCAGTGCAGACAATTAAGCCTGACCAATGGGTAGACCCCGAGGTTCAACTACGAGCTTTTTAACTGCAACAACTTTAATATACGCTATTGGAGCTGGAATTACCGCGGCTGCTGGCACCAGACTTGCCCTCCAA
+
DD@@DHHHHIHIIHIIIIIHIIHGIGHIHIIIIIIIHHHGHIIHIIGHIEHIIIGIIIIHHIIIIIIIGHHIFFHIIIIFHIIIIIGIIIIIHIIIIIIIIIHHIIIIIIIIIHIIIIIIIIHIIHIIIIIIIIIHIHIIHHIIIIIIIIIIIIHHIIIIIIIIIIIIIIIIIIIIHIIIIIIIIIIIIIIIHIIIIIIIIIHIIIIIIHIIIIHIIIIIIIIIIIIIIIHHIIIIIIIIIIIIIHFIHIIIIIIIIIIIIIIIIIIIHIIIIIIIIIIIIIIIIIIIIIIIIIIIIIIIIIIIIIIIIIIIIIIIIIIIIIIIIIIIHIIIIIIIIIIIIIIDDDDD
@HISEQ:969:HM2KJBCX2:2:1102:13323:25207 2:N:0:ACTATGCA
ACTCGGCCAACTCCCAACTATCCCTATTAATCATTACGTCGATCCTAGAAACCAACAAAATAGGATCAACGTCCTATTTCATTATCCCATGCTAATGTATTCAAGCGCGAGCCTGCTTTAAACACTCTAATTTTTTCAAAGTAACAGTCCTGATTCCCCACCACACCAAATTAATGACATGATGGTTCGTCAGAAGGTAGAAATCAGTAACACCAGTACGTACCGAAGGCACGACCAGCGTACTAATCCCGAAATTCAACTACGAGCTTTTTAACTGCAACAACTTTAATATACGCTATTGGAGCTGGAATTACCGCGGCTGCTGGCACCAGACTTGCCCTCCAA
+
DDDDDIIIIIIIIIIIIIIIIIIIIIIIIHIIIIII1GHHIIIIIIIIHHIHIIIIHHHHHIIIIIHHIGIHHIHIIIIIIIIIIGIHHIIIHHIIIIGIHFHHHHHIIIIHIIIIIIIIIHIIIIIIIIHIIIHIIIHIIIIIIIIIIIIIIIIIIIIIIIIIHIIIIIIHIHIIIIIHIHIIIHIIIIIIIIIIIIIHIIIHIIIIIIHIIHIIIIIIIIIIIIIIIIIIIIIIIIIHIIIIIIIIIIIIIIIHIIIIIHIIIIIIIIIIIIIIIIIIIIIIIIIIIIIIHHIIIIIIIIIIIIIIIIIIIIIIIIIIIIIIIIIIIIIIIIIIIHIIDDDDD
@HISEQ:969:HM2KJBCX2:2:1102:15430:24835 2:N:0:ACTATGCA
ACTCGGCCAACTCCCAACTATCCCTATTAATCATTACGTCAATCCTAGAAACCAACAAAATAGGGTCGAACGTCCTATTTCATTATTCCATGCTAATGTATTCAAGCGTTAGCCTGCTTTAAACACTCTAATTTTTTCAAAGTAACAGTCCTGTTTCCCTGCAACACCAAATTAATGGCATTACAGTTCTTCAGAAAGGAGGAATCAGCGAAGCCAGTTCATACCAGTGGCACGACCAACCTGCTGACCCCGAAATTCAACTACGAGCTTTTTAACTGCAACAACTTTAATATACGCTATTGGAGCTGGAATTACCGCGGCTGCTGGCACCAGACTTGCCCTCCAA
+
DDDDDIIIIIIIIIIIGIIIIIIIIIIIHIHIIHIIIIHIIIHIIIIIEHIIIIIIIIIIHHIIHGHHHIIIGHIIHHIHIHIIIHHIHIHHHHHEHHHHIFGHIHIHIHIHGIIGIIIHIIIIHIIIIIHHIIIGCGHBHHIIIIHIHIIIIIHHI@HHHFHHIIIGHHCIHGHHECHHHHHIHICHHEHHICFHH<GDCEHEHFHGF<0<>4HFFBGHF@HHHHHEG?HHCHHGDHHHCG<EEGHHIC1<D<1CCHG<<<F<CD1C1ECHHGDFCEFFCHFDG?HEFCG<0<CF1FCH@EHGCCCCEEHIHHHC??C1@G?EF1D1<C<1HDG@G<<@HDDBD@
@HISEQ:969:HM2KJBCX2:2:1102:17517:25967 2:N:0:ACTATGCA
ACTCGGCCAACTCCCAACTATCCCTATTAATCATTACATCGATCCTAGAAACCAACAAAATAGAATGCGATGTCCTATTTCATTATTCCATGCTAATGTATTCAAGCGTGAGCCTGCTTTAAACACTCTAATTTTTTCAAGGTAACAGTCCTAATTCCCTATAACATCAAATAAATGACATTATAGTTCTTTAGAAGGTGAGAACCAATAAAATCAGTACATACCAAGGCATGACCAACTAATTGATCCCGAAGTTCAACTACGAGCTTTTTAACTGCAACAACTTTAATATACGCTATTGGAGCTGGAATTACCGCGGCTGCTGGCACCAGACTTGCCCTCCAA
+
DDDDDIIIIIIIIIHIIIIIIIIIIIIIIIIIIIIIIIIIGGIIIIIIIFIHIHHIIIIIIIIHHIIIIHHHIIHIIIIIHIHIIIIHIIIIIIIIIIIIIIIIIIIIIIHIIIIIIIIIIIIIIIHIIIIIIIIIIIIIHIIIIIIIIIIIIHHHIHIIIIIIHIHIIIHIIIIIIIIIHIIIIIIIIIIIIIIIHIHIIIIIIIIIIIIIHHIIIIIIIIHHIIIIIIIIIHIIIIIIIIIHIIIIIIIIIIIIIIIIIIIIIIIIIIIIIIIIIIIIIIIIIIIIIIIIHIIIIIIIIIIIIIIIIIIIIIIIIIIIIIIIIIIIIIIIIIIIIIIIDDDDD
@HISEQ:969:HM2KJBCX2:2:1102:8348:26869 2:N:0:ACTATGCA
ACTCGGCCAACTCCCAACTATCCCTATTAATCATTACGGTGATCCTAGAAACCAACAAAATAGAATCATGCCGTCCTATTTTATTATTCCATGCTAATGTATTCAAGCAAAATGCCTGCTTTAAACACTCTAATTTTTTCAAAGTAAAGGTCCTGGTTCCCCGCGACACCCAATTAAGGGCATCGCGGTTCTCCAGAAGGTGAGAAATTGACTACACCAGTTCATGCCCCTTAAGGCACGACCGATGTGTCAATCCCGAAATTCAACTACGAGCTTTTTAACTGCAACAACTTTAATATACGCTATTGGAGCTGGAATTACCGCGGCTGCTGGCACCAGACTTGCCCTCCAA
+
DDDDDIIIIIIIHIIIIIIIIIIIIIIIIIIIIIIIIIIIIIIIIIIIHHIIIEGIEHIHHIIIIIIIIIIIIIIIHIHHIIHIIIIIIIIIIIIIIIIIHGHHIIIGHHFEFHHIIIHIHHHHIHIIIEHHIHIHIGHIHEHHIHHGHFGHHH8HIHFHHHIHIIIIIEHHFCGEDGCHHIIIGEHHHHHGHHIHIEHHHIHHHHCHGHHGHIHFHHHHAEFHHEHHIHHEHHHCECCD<<0@CIIHFFCHECCIIIHHEG@@IHHCHIHIIHIHHHHHHE@?<11<HGE?HEEFIIHHH?IHHEHEF1?HHHHHHHIIIIIIHHGDGIIFGHHEHIFHHGIHHE<<0<D<
@HISEQ:969:HM2KJBCX2:2:1102:11709:25420 2:N:0:ACTATGCA
ACTCGGCCAACTCCCAACTATCCCTATTAATCATTACGGTGATCCTAGAAACCAACGAAATAGAATCAGTCCGTCCTATTTCATTATTCCATGCTAATGTATTCAGACGATAGTCTGCTTTAAACACTCTAATTTTTTCAAAGTAACAGTCCTGATTTCCAACCACACCAAATAAATGGCATGAAAGTTCCTCAGAAGGTAGAGATCCATCTCACCAGTACAGACAATTAAGCCTGACCAATGGGTAGACCCCGAAGTTCAACTACGAGCTTTTTAACTGCAACAACTTTAATATACGCTATTGGAGCTGGAATTACCGCGGCTGCTGGCACCAGACTTGCCCTCCAA
+
DDDDDIIIIIIIHIIIIIIIIIIIIIIIIIIIIIIIIIIIIIIIIIIHIIIIIIIHIIIIIIIIIIIIIIIIIHGDHHIIIIIIIHHIIIIHIGIIIIEIIIIIIIHIIIHHHHIIIIIIIIIIIIIIHIIIIIIIIIIIHHIIIIIIIIIIIIIIIHIIIHIIIIIHIHIIIIIIIIIIIIIIIIIIIIHIIHIIIIIIIIIIIIIHIIIIIIIIIIIIIIIIIIIIIIIIIIIIIIIIHIIGIHDIIHGIIIIIIIIIIHHHIIIIIIIIIIIIIHIIIIIIIHIIIIIIIIIIIIIIIIIIIIIIIIIIIHIIIHIIHIIIIIIIIIIIIIIIIIIIIIIDDDDD
@HISEQ:969:HM2KJBCX2:2:1102:12718:26484 2:N:0:ACTATGCA
ACTCGGCCAACTCCCAACTATCCCTATTAATCATTACAACAGTCCTAGAAACCAACAAATAGAACCATTGTCCTATTCCATTATTCCATGCTAATGTATTCAAGCGTATGCCTGCTTTGAACACTCTAATTTTTTCACAGTAAAAGTCCTGGTTCCCCGTCACGACCCGTAAAGGCCATGCCGCTTCGCCAGAAGGTAAAGCCCGACCACAGACAGTGCTCACCCAGAAGGCGGACCGTCCAGCCAGGCCTGAAGTTCAACTACGAGCTTTTTAACTGCAACAACTTTAATATACGCTATTGGAGCTGGAATTACCGCGGCTGCTGGCACCAGACTTGCCCTCCAA
+
DDDDDIHIIIHIHIIIIIIIIIIIIIIIIIIIIIIGIIIIIIIIIIIHHIHIIHHIIHIIIIHIIIEHHIIIIIIIIIIIIIIGHHIGIIHIIIIIIIIHIIIIIIIIIIIIIIIIIIIIIIIIIIIIHIIIIIIIIIIIIIIIIIIIIIIIIIIIIIIIIIIIIIIIIHIIIIIIIIIIIIIIIIIIIIIIIIIIIIIIIIIIIIIIIIIIIIIIIIIIIIIIIIIIIIIIIIIIIIIIIIIIHIIIIIIIIIIIIIIIIIIIIIIIHIIIIIIIIIIIIIHGIIIIIIIIIIIIIIIIIIIIIIIIIIIIIIIIIIIIIIIIIIIIIIIIIIIIIIIIIDDDDD
@HISEQ:969:HM2KJBCX2:2:1102:14934:27726 2:N:0:ACTATGCA
ACTCGGCCAACTCCCAACTATCCCTATTAATCATTACGGTGGTCCTAGAAACCAACAAAATAGAATCATCCGTCCTATTTTATTATTCCATGCTAATGTATTCAAGCAAAATGCCTGCTTTAAACACTCTAATTTTTTCAAAGTAAAGGTCCTGGTTCCCCGCGGCACCCAATTAAGGACATCGCGGTTCTCCAGAAGGTGAGAAATTGACTACACCAGTTCATACCCCTTAAGGCACGACCGATGTGTCAATCCCGAAATTCAACTACGAGCTTTTTAACTGCAACAACTTTAATATACGCTATTGGAGCTGGAATTACCGCGGCTGCTGGCACCAGACTTGCCCTCCAA
+
DDDDDGIIIIIIIIIIIIIIIIHIIIIIHIIIIHHIIIIIIIIHIIIIIIIHHIIIHIIIIIHIIHIIIIHIHHIIIIIIIHIIIHIHIIIIHIIIHIIIIHIIIIIIIIIIIGIIIIIIIIHIIIIIIIIHIIIIIIIHHIIIIIIIIIIIIIIHHIIIHIIIIIIIIIIIIIIIIIIIIIIIIHIIIIIIIIIIIIIIIIIIIIIIIIIIIIIIIIIIIIIIIIIIIIIIIIIIIIIIIIIIIIIIIHIHIIIIIIIIIIIIIIIIIIIIIIIIIIIIIIIIIIIIIIIIIIIIIIHIIIIIIIIIIIIIIIIIIIIIIIIIIIIIIIIIIIIIIIIIIIIIIIDDDDD
@HISEQ:969:HM2KJBCX2:2:1102:14496:27635 2:N:0:ACTATGCA
ACTCGGCCAACTCCCAACTATCCCTATTAATCATTACGTCGATCCTAGAAACCAACAAAATAGAATCAAACGTCCTATTTCATTATTCCATGCTAATGTATTCAAGCGTAAGCCTGCTTTAAACACTCTAATTTTTTCAAAGTAACAGTCCTGATTCCCCACGACACCAAATTAATGACATCGCGGTTCTTCAGAAGGTAGGAACCGATAATGCCAGTGCGTACCGAAGCACGACCAACAATTCGATCCCGAAATTCAACTACGAGCTTTTTAACTGCAACAACTTTAATATACGCTATTGGAGCTGGAATTACCGCGGCTGCTGGCACCAGACTTGCCCTCCAA
+
DDDDDIIIIIIIIIIIIIIIIIIIIIIIIIIIIIIIIIIIHIIIIIHIIIIHHIHIIIIIIIHIGHIGIIHHIIHIIIIIIIIIIGIIIIIIHIIIIHIIIIIHIIHHHHHHFIIIIIIIIIIIIIIIIIHIIIIIIIIIIIIIIIIIIIIIIIHHHIIIIIHHHHIIIIIIIIIIIIIHHIIIIIIIIIIIIIIIIIIIIIHIHIIIIIIIIIIIIIIIIIIIIIIIIIIIIIIIIIIIHHGCHIIIIIIIIIIIIIIIIHIIIIIIIIIIIIIIIIIIIIIIIIIIIIIIIIIIIIIHIIIIIIIIIIIIIIIIIIIIIIIIIIIIIIIIIIIIIIIIDDDDD
@HISEQ:969:HM2KJBCX2:2:1102:21188:27276 2:N:0:ACTATGCA
ACTCGGCCAACTCCCAACTATCCCTATTAATCATTACGTCAATCCTAGAAACCAACAAAATAGGATCAAACGTCCTATTTCATTATTCCATGCTAATGTATTCAAGCGTTAGCCTGCTTTAAACACTCTAATTTTTTCAAAGTAACAGTCCTGTTTCCCTGCAACACCAAATTAATGGCATTACAGTTCTTCAGAAAGGAGGAATCAGCGAGACCAGTACGTACCACTGGCACGACCAACCTGCTGACCCCGAAATCCAACTACGAGCTTTTTAACTGCAACAACTTTAATATACGCTATTGGAGCTGGAATTACCGCGGCTGCTGGCACCAGACTTGCCCTCCAA
+
BB0D@GGHCHEHG?G@EHCHEHIIIHFHHI@EHHCEEHFHEHIHHIFEEHHEFHHHHFEHHGCEHCCEEEEH1C00D?C1CFH1CCFE1GFFE1DHCEFG<<FH@DGH0<GECG1CGCCFHDG<C@HIGHHHICH@HHHIHHEB@@<FG<HGEEEGECEHGFGHHII7<F;HHHHHGCC<GCC@@E7EIHFGG@FDGF@?CD00D00<000<0<<1C11GCFCD1</=@C</?D</1EGEHA@C:0/C<DEEF11HF<@EEDCG<110FHHF1EDHC1<CC@1@H@?F<GCCE<??HG<GHG@C?GG?C@HGHHHCHHF1HHHHGHHCCEF@1D@@EHHHIDBB?D
@HISEQ:969:HM2KJBCX2:2:1102:18223:27343 2:N:0:ACTATGCA
ACTCGGCCAACTCCCAACTATCCCTATTAATCATTACGGTGATCCTAGAAACCAACGAAATAGAATCAGTCCGTCCTATTTCATTATTCCATGCTAATGTATTCAGACGATAGTCTGCTTTAAACACTCTAATTTTTTCAAAGTAACAGTCCTGATTTCCCATCACACCAAATAAATGGCATGAAAGTTCCTCAGAAGGTAGAGATCCATCCTACCAGTGCAGACAATTAAGCCTGACCAATGGGTAGACCCCGAAGTTCAACTACGAGCTTTTTAACTGCAACAACTTTAATATACGCTATTGGAGCTGGAATTACCGCGGCTGCTGGCACCAGACTTGCCCTCCAA
+
DDDD@GEHHIIIGHIIHIFIIIIIIHIII@?CCECHIECHHGIHIIHHHHIHHHIIIIC0DF1<<CGCGHHHHCHHIEEHIIIIIIIIIIHIIFH@EEIIHEHGHHHHIHHHHHHIHFHHHHIIHIIHIIIGHHEHIIHHEHHGIHHHECHIHGIIIIIHHHHIIHHGIIHHEHGGGHHIIIHIIIIIHIIHHHHIHF7IIHIIIIGIIIHIIHIHIHIIHIIIIIHGGIIIIGIIIIIIIHHEHHCIIDDHHFIIIIIIHIIIIIIIIIIHIIHIIIGIIIIIHHIIHIIIHHIIIHIIIIIIIIGIIHIIIIIIHDCIHHIHIIIIIIHIIHHIIIIGIIIDDDCD
@HISEQ:969:HM2KJBCX2:2:1102:10117:28483 2:N:0:ACTATGCA
ACTCGGCCAACTCCCAACTATCCCTATTAATCATTACAACAGTCCTAGAAACCAACAAATAGAACCATTGTCCTATTCCATTATTCCATGCTAATGTATTCAAGCGTATGCCTGCTTTGAACACTCTAATTTTTTCACAGTAAAAGTCCTGGTTCCCCGTCACGACCCGTAAAGGCCATGCCGCTTCGCCAGAAGGTAAAGCCCGACCACAGACAGTGCTCACCCAGAAGGCGGACCGTCCAGCCAGGCCTGAAGTTCAACTACGAGCTTTTTAACTGCAACAACTTTAATATACGCTATTGGAGCTGGAATTACCGCGGCTGCTGGCACCAGACTTGCCCTCCAA
+
DDDCDIIIHIIIIIIIIIIIIIIIIHIIIIIIIIIIIIIIIHIIIIGIIIIIIIIIIIHIIHIIIIIHHIHIHIIIIHIHIIHIHIIIIIIHIIIHHIIIIIIIIIIIIIIIIIIIIIIIIIIIIIIIIHIIIIIIIIIIIIIIIIIIIIIIHIIIIIIHIIIIIIIIIIIIIIIIIHIIIIIIIIIIIIIIIIIIIIHIIIIIIIIIIIIIIIIIIIIIIIIIIIIIIIIIIIIIIIIIIIIHHIIIIHIIIIIIIIIIIIIIIIIIIIIIIIIIIIIIIIIIIIIIIIIIIIIIIIIIIIIIIIIIIIIIIIIIIIIIIIIIIIIIIIIIIIIIIIIIIDDDDD
@HISEQ:969:HM2KJBCX2:2:1102:6524:28858 2:N:0:ACTATGCA
ACTCGGCCAACTCCCAACTATCCCTATTAATCATTACGGTGATCCTAGAAACCAACGAAATAGAACCAATCCGTCCTATTTCATTATTCCATGCTAATGTATTCAGACGTTAGCCTGCTTTAAACACTCTAATTTTTTCAAAGTAACAGTCCTGATTTCCTATCACACCAACTAAATGGCATGAAAGTTCCTCAGAAGGTAGAGATTTATCTCACCAGTACAGACAATTAAGCCTGACCAATGGGTAAACCCCGAAGTTCAACTACGAGCTTTTTAACTGCAACAACTTTAATATACGCTATTGGAGCTGGAATTACCGCGGCTGCTGGCACCAGACTTGCCCTCCAA
+
@@@<BEHI/C<GHHHHHGEHGH?HEHHHHHHHHHIICHCGCEEFHHHHEHICFGHH<CHH@C<<FHHHFGHEHHIIGI@HEGHCC?ECH1DC?1@<D1C?@<DAA<D@CEHHHHDIHHGGACHCFGEGF?GCDBGEH@EEBCEHCGHIHHHCD$FFEHHFEHHDHHECFFHHEHHDF<9HHHHHGFHHHIHEIHHHGIHHHHGEGD<1HFEECHFIIIIIHIIIHECHIHHG:HFGCCGGF=FCED<DHCHIHIIIHHGHHH@HHIIHGIIHHF@EHHHHHHHHHDEE@EGGHHHHCHGHIIHHIHG<EIHHHHDH<HDF1GFHEEEHIIHHHEEHHEHHCHF@??D@
@HISEQ:969:HM2KJBCX2:2:1102:5504:28318 2:N:0:ACTATGCA
ACTCGGCCAACTGCCCAACTATCCCTATTAATCATTACGTCAATCCTAGAAACCAACAAAATAGGATCGAACGTCCTATTTCATTATTCCATGCTAATGTATTCAAGCGTTAGCTTGCTTTAAACACTCTAATTTTTTCAAAGTAACAGTCCAAATTCCCCGCAACACCAAATTAATGGCATTACGGATCATCAGGAAGGAGGAATCAGTGAGACCAGTACATACCAGAGGCATGACCAATCTACTAACCCCGAAATTCAACTACGAGCTTTTTAACTGCAACAACTTTAATATACGCTATTGGAGCTGGAATTACCGCGGCTGCTGGCACCAGACTTGCCCTCCAA
+
DDDDDIIIIIIIIIIIIIIICHHHHIIIIIIIIFHHIIIIIGHGIIIIIIIIIIIIIIHFHHHIHFHHHHGHIHIIIIIHHIIHIIIIHHIIIIIIIIIHHEHHIHIIIGIIHFHIHIIIHIEHHIIIIIIIIIIIIIIIHHIIIIHHIIIIIIHIIIIHIIIIIIIIGIIHIHIIIHIIIIIIHIIIHHHIIIIIIIIIIIIIIIIIIIIIIHFIIIIIIIIIIIIIIIIIIIIHIIIIIIIIHHHHIIIIIIIIIIIIIIIHGIIIIIIIIIIIIIIIIIIIIIIIIIIIIIIIIIIIIIIIIIIIIIIIIIIIIHIIIIIIIIIIIIIIIIIIIIIIIIDDDDD
@HISEQ:969:HM2KJBCX2:2:1102:15531:29692 2:N:0:ACTATGCA
ACTCGGCCAACTCCCAACTATCCCTATTAATCATTACGGTGATCCTAGAAACCAACGAAATAGAATCAGTCCGTCCTATTTCATTATTCCATGCTAATGTATTCAGACGATAGTCTGCTTTAAACACTCTAATTTTTTCAAAGTAACAGTCCTGATTTCCAACCACACCAAATAAATGGCATGAAAGTTCCTCAGAAGGTAGAGATCCATCTCACCAGTACAGACAATTAAGCCTGACCAATGGGTAGACCCCGAAGTTCAACTACGAGCTTTTTAACTGCAACAACTTTAATATACGCTATTGGAGCTGGAATTACCGCGGCTGCTGGCACCAGACTTGCCCTCCAA
+
DDDDAIIHIIIIHIIIIIIIIIIIIIIIIIIIIIIIHIIIIGIHHHHIIHIIIIIIIEIIIIEHFGHIIIGHIHIIHIIIIHIIHHIIHFHHHIIIIIGIIHHIIHHHIIIIIIHIIIHIIHIIIIIIIIIGHHIHIIHHHIIIIIIIIIIIIIIHIIHHHHIHGHHIIIIIIHIIIHGGIIHHHHIIHHIIIIIHHHHHIIIIHIIIIHHIIIIHIIIIIHIHIIIIIHIIHIIIHIIIIIHHHHDIIGIIIIIHIIIIIIGIIIIIIIIIIIIIIIIIGIIIIHIIHGIIIIIIIIIIIIIIIHIIHIIIIIIIIIIHIIIIIIIIIIIIIIIHHIHIIIHBCDDD
@HISEQ:969:HM2KJBCX2:2:1102:2095:29894 2:N:0:ACTATGCA
ACTCGGCCAACTCCCAACTATCCCTATTAATCATTACGTCGATCCTAGAAACCAACAAAATAGAATCAAACGTCCTATTTCGTTATTCCATGCTAATGTATTCAAGCGTGAGCCTGCTTTAAACACTCTAATTTTTTCAAAGTAACAGTCCTGATTCCCCATGACACCAAATTAATGACATCATGGTTCGTCAGAAGGTAGGAATCAATAATACCAGTACGTACAATAGCACGACCAATAAATTGATCCCGAAATTCAACTACGAGCTTTTTAACTGCAACAACTTTAATATACGCTATTGGAGCTGGAATTACCGCGGCTGCTGGCACCAGACTTGCCCTCCAA
+
D?D@D=GDHH1<FHH?10FEFHHFHIIIII?HCHHFEECGHHEHHHH1?C@HIHIG?EH?CEC??C<GHHC<<<@@GGH?1DCEEC?1<CG?1FFHHIHH?HEDFCHIH@DHCCHHGF1EEF@HFADHEHHHC?EHEHGEHHEHAHG?G?E@DHGHHHIHHHHFHHGD0<CCDDIHIHHFHEEEFEHHEHHHHIHGF@HGFDGF<@HGHEIHIFHHGF?IGHHGEHHHFHH8D5AFHCHFHHGEIFDHHEEEHHHE?F<1EHCHHC0EIHHHEGF@FGGHHHGD1CHFHIIHIIHHEHHHIIIIHHHIHHFHHIIIIIGIHFIHH@IIIHGGHIHHHHHHBDBDD
@HISEQ:969:HM2KJBCX2:2:1102:9707:28993 2:N:0:ACTATGCA
ACTCGGCCAACTCCCAACTATCCCTATTAATCATTACATCGATCCTAGAAACCAACAAAATAGAATCGGATGTCCTATTTCATTATTCCATGCTAATGTATTCAAGCGTGAGCCTGCTTTAAACACTCTAATTTTTTCAAGGTAACAGTCCTAATTCCCCGTAACACCAAATTAATGGCATTACGGTTCTTTAGAAGGTGAGAAATCAATGATAACAGTGCATACCAACGGCATGACCGAAATATTGATCCCGAAATTCAACTACGAGCTTTTTAACTGCAACAACTTTAATATACGCTATTGGAGCTGGAATTACCGCGGCTGCTGGCACCAGACTTGCCCTCCAA
+
DDDCDHIHHHIIHIIIIIIIHIIIIIIIIIIIIIIIIIIHIIIIIIIIHIIIIHHIIIIIIIHIIII@GHI?GHIIIIIFHIHIIGIFGHIIIHIIIHIIIIIIIIGHIIIIIIIIIIIIFHEHHIIIIIIIHIIIIIIIIIIIIIIIIHHIIIIIIHHHIIIIIIGIIIIIIIIIIIIIIIIIIIIIHIIIIIIIIIIIIIIIIIIIIIIIIIIIIIIIIIIIHIIIIIIIIIIIIIIIIIIIHFGIIIHHIIIIIIIIIIIIIIIIIIIIIIIIHIIIIIIIIIIIIIIIIIIIIIIIIIIIIIIIIIIIIIIIIIIIIIIIIIIIIIIIIIIIIIIIIIDDDDD
@HISEQ:969:HM2KJBCX2:2:1102:7022:30145 2:N:0:ACTATGCA
ACTCGGCCAACTCCCAACTATCCCTATTAATCATTACGTCGATCCTAGAAACCAACAAAATAGAATCAAACGTCCTATTTCATTATTCCATGCTAATGTATTCAAGCGTAAGCCTGCTTTAAACACTCTAATTTTTTCAAAGTAACAGTCCTGATTCCCCACGACACCAAATTAATGACATCGCGGTTCTTCAGAAGGTAGAAACCGATAATGCCAGTACGTACCGAAGCACGACCAACAATTCGATCCCGAAATTCAACTACGAGCTTTTTAACTGCAACAACTTTAATATACGCTATTGGAGCTGGAATTACCGCGGCTGCTGGCACCAGACTTGCCCTCCAA
+
DCDDDHIIIIHIIIIIIIIIHIIIIIIIIIIIIIIIIHIIIIIIIIIIIIIIIHIIIHIIIIHHIIIIIIHIIHIIIIIHHHIIIHIIIIIIIIIIHHIIIIIIIIHIIIIIIHIIIHHHIIIIIIIIIIIIIIIIHIIIIIIHIIHIIIHIIIIIIIIIIIIIHFIIIIHIIIIIIHHHIIIIIIHHHIIIIIIIIIIIHIHIIIIIIIIIIIIHIIIIIIIIIIIIIIIIIIIIIIIIIHHGIHHIIHIIIIIIIHIIIIIIIIHIIIIIIHIIIIIIIIIIIIIIIIIIIIIIIIIIIIIIIIIIIIIIIIIIIIIIIIIIIIIIIIIIIIIIIIIIDDDDD
@HISEQ:969:HM2KJBCX2:2:1102:11972:30743 2:N:0:ACTATGCA
ACTCGGCCAACTCCCAACTATCCCTATTAATCATTACGTCGATCCTAGAAACCAACAAAATAGAATCAAACGTCCTATTTCGTTATTCCATGCTAATGTATTCAAGCGTGAGCCTGCTTTAAACACTCTAATTTTTTCAAAGTAACAGTCCTGATTCCCCATGACACCAAATTAATGACATCATGGTTCGTCAGAAGGTAGGAATCAATAATACCAGTACGTACAATAGCACGACCAATAAATTGATCCCGAAATTCAACTACGAGCTTTTTAACTGCAACAACTTTAATATACGCTATTGGAGCTGGAATTACCGCGGCTGCTGGCACCAGACTTGCCCTCCAA
+
D?DBBDH=/FH11D@GHHCCCGHEGHHHCHCCEHFHIHEHCDEHHIFHIEH1<CGEEC<1CFDHHGHEHCH0<1<0<<F?GFF1CE111D?G??CFHH?GFFEEHHFGGBGHC@CHHECGHHHHEHHHIHGCB6<CCIIHHB@<<;6GHHHGHHFEE@CFHHIHGHH@<FD<<DHHGF?FCF1GHC?EEIHIIIHIIHHIIIIIH0FHHDG<<F@EH<HHGCGHCCFH@CHHGCHEIHEC@D<<EC/<CIIHGHFD1CGEGHEG<HHIIHHEHHHIHGHEHFCHGDDFHGEE<HIIHHEIHIIIGIIIIIHHHDHHDIIIIIHHHHFIIIHHFHIHIIHC@@D@@
@HISEQ:969:HM2KJBCX2:2:1102:2409:30763 2:N:0:ACTATGCA
ACTCGGCCAACTCCCAACTATCCCTATTAATCATTACTCATTTCCCCAAAAACCAACAAAATTCGAGATACGAGTCCTAAATTATTATTCCATGCTAATGTATTCATAACTTTCAGCCTGCTTTAAACACTCTAATTTTTTCAAAGTAAAGGTCCTGGATTGCGAACCCAACCCAGTAAAGGGCAGGAACGTTCTCCAGGAAGATGGTAAGCGCGCATCGGCACTCACACACGATACCGTGGCGGGCCAAGCGCACTATACCAGAAATCCAACTACGAGCTTTTTAACTGCAACAACTTTAATATACGCTATTGGAGCTGGAATTACCGCGGCTGCTGGCACCAGACTTGCCCTCCAA
+
DDDDDIIIIHIIHGHFHIIIIHIGHIIIIIGIIIIIIIIHHHIIIIIIHHEHIIIIIIIIIHIIIHIHIIIHIHHIIHIHIIIHHIIHIHFHIIIIHIIHFDGHHHHIIIGIIIIHIEHIHHIIHIHHIFHHIIHGHHIHHHEHEEEHHHHHEHGGGGHHIIIHIHH?HHIIIGHHGHIHIHGHIIIIIHFHHHHHIHHIIIIIIHHHHIIIIIIIIIIIIIIIIII<IIIHHHHHIIIIIII=IGGIIIIIIIIHHIIIIIIIIIIIIHIIIIIIIIIIIIIIHHIIIIIIIIIIIHIIIIIIIIIHIIIIIIIIIIIIIIIIIIIHIIIGIIHIIHIIIIIIIIIIIIIHHDDDDD
@HISEQ:969:HM2KJBCX2:2:1102:2121:31094 2:N:0:ACTATGCA
ACTCGGCCAACTCCCAACTATCCCTATTAATCATTACGTCGATCCTAAAAACCAACAAAATAGAATCAAACGTCCTATTTCATTATTCCATGCTAATGTATTCAAGCGCGAGCCTGCTTTAAACACTCTAATTTTTTCAAAGTAACAGTCCTGTTTCCCCGCAACAACAAATTAATGCCATCACGGTTCTACAAGAAGGAGGGACCAGTGAGGCCAGTGCATACCAGTGGCACGACCAACCTACTGGCCCCGAAATTCAACTACGAGCTTTTTAACTGCAACAACTTTAATATACGCTATTGGAGCTGGAATTACCGCGGCTGCTGGCACCAGACTTGCCCTCCAA
+
DDDADIIIIIHHIIIIIIIIIIIHIIIIIIIIGIIIIHIIIIIIIIHIIHIIIHHIIGIIIIHHIHIIHHHDFFEHFHIIIIIIIIIGIIHIHHIIIHIFHHHHHIIIIIIHIHHEIHIIIHIIHIHHHHHIIHHHHIHHHIIIIIIIIHIIIHHHIIHIIIHIIHIIIIIHHHIIIIIHHHIHIIIHIGIIIIIIIIIIIIIIIIIIGIHIIHIHHHIIIHIIIIIIGIIIIIIIIIIIIIHHHIIIIIIIIIIIIIIIIIHIIIIIIIIIHIIIIIIGIIIIIIIIIIIIHIIIIIIHIIHIIIIIIIIIIIIIIIIIIIIIIIIIIIIIIIIIIIIIIDDDDD
@HISEQ:969:HM2KJBCX2:2:1102:3506:30586 2:N:0:ACTATGCA
ACTCGGCCAACTCCCAACTATCCCTATTAATCATTACGTCAATCCTAGAAACCAACAAAATAGGATCAAACGTCCTATTTCATTATTCCATGCTAATGTATTCAAGCGTTAGCCTGCTTTAAACACTCTAATTTTTTCAAAGTAACAGTCCTGTTTCCCTGCAACACCAAATTAATGACATTACAGTTCTTCAAGAAGGAGGAACCAGTAAAGCCAGTACATACCAGAGGCACGACCAACCTACTAATCCCGAAATTCAACTACGAGCTTTTTAACTGCAACAACTTTAATATACGCTATTGGAGCTGGAATTACCGCGGCTGCTGGCACCAGACTTGCCCTCCAA
+
DDDDDIIIIHIIIIIIIIIIIIIIIIIIIIIIIIIHIIIIIIIIIIIHGHHIIIIIHHIGIIIIGIIIIIIIIFHHGHIIIIIIGIIIIIIIHIIIIIIHIGIIIHIIIIIIIIIIIHIIHHIIHIIHHHHIHIIIIIIIIIIIIIIIIIIIIIIIIIIIIIIIIIIIIIIIIIIIIIIIIIIIIIIIIIHIIIIHIIIIIIHHIIIIIIIIIIIIIIIIIIIIIIIIIIIIIIIIIHHIIIHIHIIHIIIIIIIIHIIIIIHIIIIIIIIIIIIIIIIIIIIIIIIIIIIIIIIIIIIIIIIIIIIIIIIIIIIIIIIIIIIIIIIIIIIIIIIIIIIIIDDDDD
@HISEQ:969:HM2KJBCX2:2:1102:16479:30384 2:N:0:ACTATGCA
ACTCGGCCAACTCCCAACTATCCCTATTAATCATTACGGTGATCCTAGAAACCAACGAAATAGAACCAATCCGTCCTATTTCATTATTCCATGCTAATGTATTCAGACGTTAGCCTGCTTTAAACACTCTAATTTTTTCAAAGTAACAGTCCTGATTTCCTATCACACCAACTAAATGGCATGAAAGTTCCTCAGAAGGTAGAGATTTATCTCACCAGTACAGACAATTAAGCCTGACCAATGGGTAAACCCCGAAGTTCAACTACGAGCTTTTTAACTGCAACAACTTTAATATACGCTATTGGAGCTGGAATTACCGCGGCTGCTGGCACCAGACTTGCCCTCCAA
+
DDBADIGIHHHHHHHEHHHHII?HHIIIHIIIIIIIHHIHHHIHIIGHIIIIGHIHHEFHHHHFFHFGCHGCCHHDGCHIIEHIIHIIGEEHCEHICHIIIGIHIGHICHHHCFEHHHIIIHIIHIHIHHIGHEHHEHIIIHIHIIIIIIGIHIHIHIIHGIIIIIIIIIIIHHIFFHIIHIIIIIIIIIIIIIIIHFHIIIIIIIHIIIIIIIIIIIIIIIIIIIGIIIIIIIIIIIIIIHHEHHHIIIIIIIIIIIIHIIIGIIIIIHIIHIIIIIIHIIIIIIIHIHIIIIIIIHIHIIIIIIIIIIIIIIIIIIIIIIIIIIIIIIIIIIHGHIIIIIIDDDDD
@HISEQ:969:HM2KJBCX2:2:1102:3430:31305 2:N:0:ACTGTGCA
ACTCGGCCAACTCCCAACTATCCCTATTAATCATTACGGTGATCCTAGAAACCAACAAAATAGAACCATTCTGTCCTATTTTATTATTCAATGCTAATCTATTCAAGCACTAGCCTGCTTTAAGCACTCTAATTTTTTCAAGGTAATAGCTCTGCTTCCCCGGCGCACCAACTGAATGGCATGCCGGTTATTCAGAAGGTAGGAACCCATCACCCCAGTACGGACCGTAAAGCCCGACCGACGGACAGACCCCGAAATTCAACTACGAGCTTTTTAACTGCAACAACTTTAATATACGCTATTGGAGCTGGAATTACCGCGGCTGCTGGCACCAGACTTGCCCTCCAA
+
@<0<D0EHHH?GEHE1<0<D1CF1<CHEHI<1<CC@HCEC11FGHG?H11DFF?@E<111<@G1F1<D11<1<1<1<DF<C1E<111111<C1D11<<<@@1@@D@81D@1DFCF@<CB@EDF81HF@<@F@=8<B6<816AB<1<1C1<1;<<:<%8<EE..E<AE<GC<C.8.88.@.?:-?CDHHIHHCEGCCC=:/D0.EHH@.EFDHFFGHCG0HAC:HCAHFIIIIICEBCHC1<</1GD<C<C?/D1HCHHHHHCEHIHHF1C1@HGFHHIHFC1CGG<@1F<D1@E<<DEHGCCFEIHH@C<1<@C/HDCF/HGCEEEEIHGFF@GC<?HCC<<<0D?D0
@HISEQ:969:HM2KJBCX2:2:1102:17798:31714 2:N:0:ACTATGCA
ACTCGGCCAACTCCCAACTATCCCTATTAATCATTACATCGATCCTAGAAACCAACAAAATAGAATCGGATGTCCTATTTCATTATTCCATGCTAATGTATTCAAGCGTGAGCCTGCTTTAAACACTCTAATTTTTTCAAGGTAACAGTCCTAATTCCCCGTGACACCAAATTAATGGCATTACGGTTCTTTAGAAGGTGAGAAATCAATAATATCAGTACATACCAACGGCATGACCGAAACATTGATCCCGAAATTCAACTACGAGCTTTTTAACTGCAACAACTTTAATATACGCTATTGGAGCTGGAATTACCGCGGCTGCTGGCACCAGACTTGCCCTCCAA
+
@DDDDIIIIIIIIIIIIIIIIIIIIIIIIEHIIIIIIIIIHIIIIIIIHIIIIIIIHIIIIHIIIIIIHIIIIIIIIIIIIIIIHIIHHIIIIIIIIIIIIIIIIHIIIIIIIIIIIIIIIHIIIHIIIIIIIIIIHIIIIHIIIHIIIIIHIIIIHHHHIHIIIIHHIIIIHIIIIIIIIIIIIIIIIIIIIIIIIIIIIIIIIHIIIIIIHHIIIIIIIIIIIIIIIIIIIIIIIGIIIIIHHHIIHIIIIIIIIIIIIIIIIIIIIIIIIIIIIIIIIIIIIIIIHIIIIIIIIIIIIIIIIIIIIHIIIIIIIIIIIIIIIIIIIIIIIIIIIIIIIIDDDDD
@HISEQ:969:HM2KJBCX2:2:1102:4579:31998 2:N:0:ACTATGCA
ACTCGGCCAACTCCCAACTATCCCTATTAATCATTACAACAGTCCTAGAAACCAACAAATAGAACCATTGTCCTATTCCATTATTCCATGCTAATGTATTCAAGCGTATGCCTGCTTTGAACACTCTAATTTTTTCACAGTAAAAGTCCTGGTTCCCCGTCACGACCCGTAAAGGCCATGCCGCTTCGCCAGAAGGTAAAGCCCGACCACAGACAGTGCTCACCCAGAAGGCGGACCGTCCAGCCAGGCCTGAAGTTCAACTACGAGCTTTTTAACTGCAACAACTTTAATATACGCTATTGGAGCTGGAATTACCGCGGCTGCTGGCACCAGACTTGCCCTCCAA
+
DDDCDIH=FEHHCCHHHHIIIIIIIIIIIECHIIIIHIGHIIIHHIHIIIIIIHHIEHEHHGHHGHH?<@GHHHHHHEFHIHHHHEHEH?GEHIIHEGIHFGGHHGEHFIIHHIHHIHHGFFGIIHGHHHHIHHHEEHHHGHHIHIHIIIHIIHIHIHIIIIIIIIIIHIIIHIIIHDHIIHHHCIIHFIIIIIHIHGHIHIIIIIIIIIIIIHEHEF1FIIGGIHIIIIHHDHHIIHHIIIIHHIHHHHHEIIIIHHIIIIHIIHIIIHEHIIIIIIIIHHHHIIIIHHHDHHIHIIIIHIHIIIIHIIIIIIIIIIHIHIHIHGHIHHIIIIIIIIIIIDDDD@
@HISEQ:969:HM2KJBCX2:2:1102:4293:32997 2:N:0:ACTATGCA
ACTCGGCCAACTCCCAACTATCCCTATTAATCATTACGTCGATCCTAGAAACCAACAAAATAGAATCAAACGTCCTATTTCATTATTCCATGCTAATGTATTCAAGCGCGAGCTTGCTTTAAACACTCTAATTTTTTCAAAGTAACAGTCCTGATTTCCCGCGACACCAAATTAATGACATCGTGGTTCGTCAGAAGGGAGAAACCAATAATGCTAGTACGTACAAAGTACGACCGACATATTAGTCCCGAAATTCAACTACGAGCTTTTTAACTGCAACAACTTTAATATACGCTATTGGAGCTGGAATTACCGCGGCTGCTGGCACCAGACTTGCCCTCCAA
+
?D@B@CHCCHC1CFFHFEHHEHEHHHIIC@GFEHHFCEGEEDHHHIIHHHIFHHIFE?<FHH?EGEHEEHEGH?@ECFCG<FHHHEE@GHHGHHIIE@FHHEHGHHHEHHHHHGFHHIIIIIHEHIIIIIIIGHHHHHHHIHIIIHCIIIIHIIIHHIGHIHHIHHHHIIIIHIIHIIIIIIIIGIIIIIHHHIIIHHHHGHGIIIIIHIIIGIIIGIIIIHIIIIHHIIIIIIIIIIIHHHHHIDIIHHIIIIIIIHEIIHIIIIIIIHIIIIIIIHHIHHIIHEHIIIIIIIIHIIHIIIIIIIHIIIIIIIHIIIIHIIIIIIIIIIIHIIIIIIIADDDD
@HISEQ:969:HM2KJBCX2:2:1102:21293:32915 2:N:0:ACTATGCA
ACTCGGCCAACTCCCAACTATCCCTATTAATCATTACGTCAATCCTAGAAACCAACAAAATAGGATCAACGTCCTATTTAATTATTCCATGCTAATGTATTCAAGCGCGAGCCTGCTTTAAACACTCTAATTTTTTCAAAGTAACAGTCCTGATTCCCCGCCACACCAAATGAATGACATGATGGTTCGTCAGAAGGTAGGAACCAGTAACACCAGTACGTACCTAAGGCACGACCAACGTACTGATCCCGAAATTCAACTACGAGCTTTTTAACTGCAACAACTTTAATATACGCTATTGGAGCTGGAATTACCGCGGCTGCTGGCACCAGACTTGCCCTCCAA
+
D0<DBEE=CH@11<CEF=1<1<C11<1FCE1D?11<C111<C11<DCC@CC?1<F@EEFCCEC@C11<C@@11<<<1111<1DE1<11<1<C1<C1<1D111<F@1</<C<C/1<1<11<:GE?111<DHDH8AB<81@@D8<GH?1F?17DH:1HHGHG6<CC/FG</<E@<CF@CGFC?FHDDHHAE@HHGD0IHGECG@HHFHHEEEGCF/1DAHHIFHFHG@EHHECE10FCEEIIFHF<AHFGHHF1CEHF?@CEEEGC1HHHHHHFC@IHGIGIH@CFFHEC@F0E<E?FEEIHHG?HGGEG?HIHIIIHHHIHECHGIHEGHHEGCEIIIIIID@D0<
@HISEQ:969:HM2KJBCX2:2:1102:12430:32893 2:N:0:ACTATGCA
ACTCGGCCAACTCCCAACTATCCCTATTAATCATTACGTCAATCCTAGAAACCAACAAAATAGAATCAAACGTCCTATTTCATTATTCCATGCTAATGTATTCAAGCGTGAGCCTGCTTTAAACACTCTAATTTTTTCAAAGTAACAGTCCTGATTCCCCACAACACCAAATAAATGACATCGTGGTTCGTCAGAAGGGAGAAACCAACAATACCAGTACGTACCGAGGCACGACCGACATGATGGTCCCGAAATTCAACTACGAGCTTTTTAACTGCAGCAACTTTAATATACGCTATTGGAGCTGGAATTACCGCGGCTGCTGGCACCAGACTTGCCCTCCAA
+
DDDDDIIIIIIIIIIIIIIIHIIIIIIIIIIIIIIIIIIIIIIIIIIHIGIIIIIIHHGIIIHHIIIIIIIIIIIIGHHIIIIHIIIIIIHIHIHIIIHHHHHIIIIIIIIIIHIHIHHHHHHIIIIIIIIIIIIIIIIIIIIIIIIIIIIIIIIIIIIIIIIHIHIIIIIIIIIIIHIIIIIIIIIIHIIIIIIIIIIIIIIIHIIIIIHHIIIIIIIIIIIIIIIIIIIIIIIIIIIIIIHGIIIIIIIIIHIIIIIHHHIIIIIIIIIIIIIIGIIIIIIIIIIIIIIIIIIIHIIIIIIIIIIIIIIIIIIIIHIIIIIIIIIIIIIIIIIIIIIIDDDDD
@HISEQ:969:HM2KJBCX2:2:1102:8307:33924 2:N:0:ACTATGCA
ACTCGGCCAACTCCCAACTATCCCTATTAATCATTACTTTGGTCCTTAAAACCAACAAAATAGAACCAAAGTCCTATTTGTTCATTCCATGCTAATGTATTCAAGGCGACTGCCTGCTTTAAACACTCTAATTTGTTCAAAGTGAAGGTCTGGAAGCGTCCGCCGCACAGTGAAGCACGGCTTCCGCCACCAAACGGAAGAGCCCAGCGCACAGTGCGCGATTTACACCGGACCGTACGCCAAGCCCCAAAATCCAACTACGAGCTTTTTAACCGCAACAACTTTAATATACGCTATTAGAGCTGGAATTACCGCGGCTGCTGGCACCAGACTTGCCCTCCAA
+
DDDDDIIIIIIIIIIIIIIIIIIIIIIIIIIIIIIIIIIIIIIIIIIIIIHIIGIIIFHIIIHIIIIIHIHHIIGHIIIGHIIIHHIHIIHIIIIIIIIIIIIIIIIIIIIIIIIIIIIHHHIIIIIIIIIIIIIIIIIIIIIIIIIIHIIIIIIIIIIIHIIIIIIIIIIIIIIIIIIIIIIIIIIIIIIIIIIIIIIIIIIIIIIIIIIIIIIHIIIIIIIIIIIIIIIIIIIIIIIIHHIIIIIIIIIIIIIHHIIHIIIIIIIIIIIIIIIIIIIIIIIIIIIIIIIIIIIIIIIIIIIIIIIIIIIIIIIIIIIIIIIIIIIIIIIIHIIIIIDDDDD
@HISEQ:969:HM2KJBCX2:2:1102:5870:33832 2:N:0:ACTATGCA
ACTCGGCCAACTCCCAACTATCCCTATTAATCATTACGTCAATCCTAGAAACCAACAAAATAGGATCGAACGTCCTATTTCATTATTCCATGCTAATGTATTCAAGCGTTAGCCTGCTTTAAACACTCTAATTTTTTCAAAGTAACAGTCCTGTTTCCCTGCAACACCAAATTAATGACATTACAGTTCTTCAAGAAGGAGGAATCAGTAAAGCCAGTACACACCATTGGCACGACCAACCTACTGACCCCGAAATTCAACTACGAGCTTTTTAACTGCAACAACTTTAATATACGCTATTGGAGCTGGAATTACCGCGGCTGCTGGCACCAGACTTGCCCTCCAA
+
DDDDDHIIIIIIIIIIIIIIIIIIIIIIIIIIIIIIIIIIIIIIIIIIIIIIIIHIGHFHIIIHIIIIIIIHHIIIIIIHIIIIIIIIIIIIIIIIIIIIIIHIIIIIIIIIIIIIIIIIIIIIIIIIIIIIIIIHIIIIIIIIIIIIIIIHIIIIIIIIIIIIIIIIIIIHIIIIIIIIGIIIIIIHIIIIIIIIIIIIIIIIIIIIIIIIIIIIIIIIIIIIIIIIHIIIIIIIIIHIIIHHHIIIIIIIIIIIHIIIIHIIIIIIIIIIIIHIIIIIIIIIIIIIIIIIIIIIIIIIIIIIIIIIIIIIIIIIIIIIIIIIIIIIIIIIIIIIIIIIIDDDDD
@HISEQ:969:HM2KJBCX2:2:1102:19642:33243 2:N:0:ACTATGCA
ACTCGGCCAACTCCCAACTATCCCTATTAATCATTACGGTGATCCTAGAAACCAACGAAATAGAACCAAGCCGTCCTATTTCATTATTCCATGCTAATATATTCAGACGTTAGCCTGCTTTAAACACTCTAATTTTTTCAAAGTAATAGTCCTGATTTCCAATCACACCAAATAAATGGCATGAAAGTTCCTCAGAAGGTAGAGATTTATCTCACCAGTACAGACAATTAAGCCTGACCAATGGGTAAACCCCGAAGTTCAACTACGAGCTTTTTAACTGCAACAACTTTAATATACGCTATTGGAGCTGGAATTACCGCGGCTGCTGGCACCAGACTTGCCCTCCAA
+
BDDDDIIIIIIIIIIIIIIIIIIIIIIIIIIIIIIIIIGIIIIIIIIIIIIIIIIIIHHHIIIIHIGHHHHIIIIGIIIIIIIHHHIIIHHIIIIGHIHIIHHIIIIIIIHIHIIHIHIIIIIIIIIIIIIIHIIIIIIHIIIHIIIIIIHIIHIIIIIIIIHIIIIIIIIIIIIIIIIIIIIIIIIIIHIIIIIIIIIIIIIIIIIIHIIIIIIIIIIIIIIIIIIHIIIIIIIIIIIIIIIHHHEHIHIIIIIIIIIIIIIIIIIIIIIIIIIIIIHIIIHIIIIIHHIIIIIIIIIIIIIIIIIIIIIIIIIIIIIIIIIIIIIIIIIIIIIIIIIIIIIDDDDD
@HISEQ:969:HM2KJBCX2:2:1102:1246:34291 2:N:0:ACTATGCA
ACTCGGCCAACTCCCAACTATNCCTATGAATCATTACGTTGATCCTAGAAACCAACAAAATAGAATCAAACGTCCTATTTCGTTATTCCATACTAATGTATTCAAGCATGAGCCTGCTTTAAACACTCTAATTTTTTCAAAGTAAAGGTCCTGGATTGCGAACCCAACCCAGCAAAGGGCAGGAACGTTCTCCAGGAAGATGGTAAGCGCGCATCGGCACTCACACACGAAACCGTGGCGGGCCAAGCGCACTATACCAGAAATCCAACTACGAGCTTTTTAACTGCAACAACTTTAATATACGCTATTGGAGCTGGAATTACCGCGGCTGCTGGCACCAGACTTGCCCTCCAA
+
DB@BD@G=C11<CGH?10D?<#<1<1D1<C<1C1CCF1<11CF1CG1@?CH111<<1D11@GD111<<GCC0<1<0<C11111<11<<1<C<1D1<C<<111<1GHG%GHF8HGE?HEHEG@81@HHFGHCHGF@D/@GF<AA1H?E%?EHF?IHHH5H8E8GHE=HE?IH6EHE?IIFIHIIHCHIFHG?D:@HEHHFIIGHGHFHCIIHCFIHF0EFGHEHIIHGIIHD<DIIGHGIFFHGHIIIHGFGFGIIHHHIHIIIIIIHIHCIHHFHGIIIIIHGHIIIHFH?GG?GCEHHHHHIIHIIHEHHIIGIIIIIHHHDCHIIIIIHHHHIHHHIHHFIIHHHIIDBD@@
@HISEQ:969:HM2KJBCX2:2:1102:1607:34374 2:N:0:ACTATGCA
ACTCGGCCAACTCCCAACTATCCCTATTAATCATTACGTCAATCCTAGAAACCAACAAAATAGGATCGAACGTCCTATTTCATTATTCCATGCTAATGTATTCAAGCGTTAGCCTGCTTTAAACACTCTAATTTTTTCAAAGTAACAGTCCTGTTTCCCTGCAACACCAAATTAATGGCATTACAGTTCTTCAGAAAGGAGGAACCAGCAAAGCCAGTGCATACCAGTGGCACGACCAACCTGCTGATCCCGAAATTCAACTACGAGCTTTTTAACTGCAACAACTTTAATATACGCTATTGGAGCTGGAATTACCGCGGCTGCTGGCACCAGACTTGCCCTCCAA
+
DDDDAHIIIHFCHIHIIGHHHHIIIIIIIIHIFIHIIIEHGIIIIIIIIHIIIIHIIIHHHGHHIEHHIIIIFHHHHIIFHHHIHIIIIHHEHIIIHIIIIIIIHIIHIHIHHIIGHHHHIIIIHIHIIIIIHHIIIHGIIIIIIIIIIIHIHIIEIIHIIIIIIHIIIIHHHIIIIIIHHIIIIIIEHHIHIIIIIIIIHIIHIIIIIIIGIIIIIIIIIIIIIIIIIIIHIIIIIIHIHHHHGIIHIIIIGIIIIIIIIIIIIIIIHIIIIIIIIIIIIIIHHGIIIIIIIIIIIIIIIIIIIIIIIIIIIIIIHIIIIIIIIIIIIIIIIIIIIIIIIDDDDD
@HISEQ:969:HM2KJBCX2:2:1102:9919:34277 2:N:0:ACTATGCA
ACTCGGCCAACTCCCAACTATCCCTATTAATCATTACGTCAATCCTAGAAACCAACAAAATAGGATCGAACGTCCTATTTCATTATTCCATGCTAATGTATTCAAGCGTTAGCCTGCTTTAAACACTCTAATTTTTTCAAAGTAACAGTCCTGTTTCCCTGCAACACCAAATTAATGACATTACAGTTCTTCAAGAAGGAGGAATCAGTAAAGCCAGTACATACCATAGGCACGACCAACCTACTGACCCCGAAATTCAACTACGAGCTTTTTAACTGCAACAACTTTAATATACGCTATTGGAGCTGGAATTACCGCGGCTGCTGGCACCAGACTTGCCCTCCAA
+
DDDCDIIIHIIHIIIIIIIHGHFIIHGHHIIIIIIIIIIIHIHHIIIIGHHIHHIIGIIIIIFHHIIHHE1?HHEHIHIIIIIIHIIIIGIEHGHHIIHIHHHHHHIIHHIIHIIIIIIIHHHHGGGIIHFHHHIIHIHFIIHIHIIIHHIIHHHHIIIIIHHIIIIIHHHHIIIIIIIIIIIIIIIIIIHHGHH?IIIIIIIIIIIIIIHIIIHIIIIIIIII<IIIIIIIIIII>HHGIIHHHIIHCIHHIIIIIIIIIIIIHIIIHHHIIHHIIIIIHIIIIHHIIIIIIIIIIIIIIIHIIIIIIIIIIIIIIIIIIIIIIIIIIIIIIIIIIIIIIDDDDD
@HISEQ:969:HM2KJBCX2:2:1102:1875:34219 2:N:0:ACTATGCA
ACTCGGCCAACTCCCAACTATCCCTATTAATCATTACGGTGATCCTAGAAACCAACAAAATAGAACCATGCCGTCCTATTCTATTATTCCATGCTAATGTATTCGAGCAAAAATGCCTGCTTTAAACACTCTAATTTTTTCAAGGTAAAGGTCCTGGATCCGCAAGACACCCAATAAAGGACATCAAGTTTCTCCAGAAGGTGAGAAATCAACAGTAACAGTTCATACCCCTTAAGGCATGACCATCACGTCAATCCCGAAATTCAACTACGAGCTTTTTAACTGCAACAACTTTAATATACGCTATTGGAGCTGGAATTACCGCGGCTGCTGGCACCAGACTTGCCCTC
+
DDDDDIIIIIIIIIIIIIIIIIIIIIIIIIIIIIIIIIHIIHIIIIIIIIIIIIGHIIIIHIHGIIIIIIHHDHGIHHIIIHIIHIIIIIIIIIIIIIIIIHIHIIIIIIIIIIIIIIIIIIIIIIIIIIIIIHIIIIIIIIIIIIIIIIIIIIIHIHHIIIIIIIIIIIIHIIIIIIIIIIIIIIIIIIIIIIIIIIIIIIIIIIIIIIIIIIIIIIIIIIIIIIIIIIIIHIIIIIIIIIIIIIHGDIIIIIIIIIIIIIIIIIIIIIIIIIIIIIIIIIIIIIIIIIIIIIIIIIIIHIIIIIIIIIIIIIIIIIIIIIIIIIIIIIIIIIIIIIIIIIIIIDDDDD
@HISEQ:969:HM2KJBCX2:2:1102:10797:34159 2:N:0:ACTATGCA
ACTCGGCCAACTCCCAACTATCCCTATTAATCATTACGTCAATCCTAGAAACCAACAAAATAGGATCAACGTCCTATTTCATTATTCCATGCTAATGTATTCAAGCGCGAGCCTGCTTTAAACACTCTAATTTTTTCAAAGTAACAGTCCTGATTCCCCGCCACACCAAATTAATGACATGATGGTTCGTCAGAAGGTAGGAATCAGTAACACCAGTACGTACCGAAGGCACGACCAACGTACTAATCCCGAAATTCAACTACGAGCTTTTTAACTGCAACAACTTTAATATACGCTATTGGAGCTGGAATTACCGCGGCTGCTGGCACCAGACTTGCCCTC
+
ADDDCIIIIIIIIIGHIIHIHIIIIHIIIIIIIIIHIHIIGIIHIIIHIIIIIIIII?FHIIHGHIIIIIIIIIIIIIIIIIIIIIIIIIIIIIIIHIIHIIIHHHHIIIHIIIIIIIIIIIIIHHIHHIIIHIIIIIIIIIHIIIIIIIIIHIHIHIHIIIIIIIIIIIIIIIIIIIIIIIIIIIIIIIIIIIIIIIIIIIIIIIIIIIIIIIIIIIIIIIIIIHIIIIIIIIIIIIIIIIHIHIIIIIIIIHHFIIIHIHIIIIHIIIIIIIIIIIIIIIIIIIIIIHIIIIIHGIHHIIIIIIIHIIIIIHIIIIIIIHFIIIIIIIIIIIIIIDDDDD
@HISEQ:969:HM2KJBCX2:2:1102:18510:36402 2:N:0:ACTATGCA
ACTCGGCCAACTCCCAACTATCCCTATTAATCATTACGGTGATCCTAGAAACCAACGAAATAGAATCAGTCCGTCCTATTTCATTATTCCATGCTAATGTATTCAGACGATAGTCTGCTTTAAACACTCTAATTTTTTCAAAGTAACAGTCCTGATTTCCCATCACACCAAATAAATGGCATGAAAGTTCCTCAGAAGGTAGAGATCCATCTCACCAGTACAGACAATTAAGCCTGACCAATGGGTAGACCCCGAGGTTCAACTACGAGCTTTTTAACTGCAACAACTTTAATATACGCTATTGGAGCTGGAATTACCGCGGCTGCTGGCACCAGACTTGCCCTCCAA
+
DDDDDIIIIIIIIIIIIIIIIIIIIIIIIIIIIIIIIIGIIIIIIIIIIIIIIHIIIHIHIIHIIHIIIIIIIIIIIIIIIIIIIIIIIIIIIIIHHIIIIIIIHIIIIHIIGGHHHIIIIIIHHIIIIHIHIIIIIIIIIIIIIIIIIHHIGIIIIIHIHHIIIIIIIIIIIIIIIIIIIIIIIIIIIIIIIIIIIIIHIIIIIIIIIIIIIIIIIIIIIIIIIIIIIIIIIIIIIIIIIIIIIHFIIIIHIIIIIIIIIIIIIIIIIIIIIIIIIIIIIIIIIIIIIIIIIIIIIIIIIIIIIIIIIIIIIIIIIIIIIIIIIIIIIIIIIIIIIIIIIIIDDDDD
@HISEQ:969:HM2KJBCX2:2:1102:4548:36903 2:N:0:ACTATGCA
ACTCGGCCAACTCCCAACTATCCCTATTAATCATTACGTCAATCCTAGAAACCAACAAAATAGGATCGAACGTCCTATTTCATTATTCCATGCTAATGTATTCAAGCGTTAGCCTGCTTTAAACACTCTAATTTTTTCAAAGTAACAGTCCTGTTTCCCTGCAACACCAAATTAATGACATTACAGTTCTTCAAGAAGGAGGAATCAGTAAAGCCAGTACACACCATTGGCACGACCAACCTACTGACCCCGAAATTCAACTACGAGCTTTTTAACTGCAACAACTTTAATATACGCTATTGGAGCTGGAATTACCGCGGCTGCTGGCACCAGACTTGCCCTCCAA
+
DDDDDHGIHIHIGHIIGIHIIIIHIIIIIIIIIHIIIIIIHIIIGHIIGHIIIIHIHIIIIIIHHIIIII?HHHHHIIGHHHIIIIIHCHHHGCHHHIIIIIIIHHDEFHHHCGHHHIHIHHHHHIIHIIIIIHEHHHHHIGGHHHIIIGIIIIHHHIIIHHHHHGHDEFEHHHIIIIHFIIIIHIIHIIIHFIHIIIIIIIHEGFHHHEHHHIIIIIHIIIHIHIIHIIIIIHIIHFGIIGIHFHEGIIIIIIGIIIIIIIIIIHIIHIIHIHCIIIHGIIIIIIHHIHIIIIIHIIIHIIIHIIIIIIIIIHHIHIIIIIGIIIIIIIHHHEHIIIIIIDDDDA
@HISEQ:969:HM2KJBCX2:2:1102:18467:37161 2:N:0:ACTATGCA
ACTCGGCCAACTCCCAACTATCCCTATTAATCATTACGTCGATCCTAGAAACCAACAAAATAGAATCGAACGTCCTATTTCATTATTCCATGCTAATGTATTCAAGCGCGTGCCTGCTTTAAACACTCTAATTTTTTCAAAGTAACAGTCCTGATTCCCCACGACACCAAATTAATGACATCATGGCTCCTCAGAAAGGAGAAACCAATAACACCAGTACATACCAGAGGCATGACCGACGTATTGATCCCGAAATTCAACTACGAGCTTTTTAACTGCAACAACTTTAATATACGCTATTGGAGCTGGAATTACCGCGGCTGCTGGCACCAGACTTGCCCTCCAA
+
DCDDDHHIIIIIIIIIIIIGHIIIHIIIFHIIIIIIIIIIIIIIIIIHIIIHGIIIIIIIIIHIGIIHHHIHIHIIHIIIIIIIHIIIIIIIGIIIIIIIIIHIIIIHDHHHGHIIIHHIIHHIIHIIIIIIIIIIIIIIIIHIIIHHHGIIIIIIIIIIIIIIIIIIIIIHIIIIIIHHIIHIIIIIIIIIIIIIIIIIIIIHHIIHHIHHHIHHHHIIIIIIIIIIIIIIIIIIIIIIIHHHFIIIIIIIIIIIIIIIIIIIIIIIIIIIGIIIIIIIIIIIIIIIIIIIIIIIIIIIIIIIIIIIIIIIIIIIIIIIIIIIIIIIIIIIIIIIIIIIIDDDDD
@HISEQ:969:HM2KJBCX2:2:1102:20958:38240 2:N:0:ACTATGCA
ACTCGGCCAACTCCCAACTATCCCTATTAATCATTGCCCACAAACCCAAAAACCAACAAAATACGATAAACGAGCCCCAACTTATCATTCCAGGCTAACATAGTCATAACTAACCGCCAGCATTAAACACTCTAATCATTACAAAGTAAAGGTCCTGGATTGCGAACCCAGCCCGGCAAAGGGCCGGACCGTTCTCCAGGAAGATGGTGCGCGCGCATCGGCCCTCCCACACGAGCCCGTGGCGGGCCAAGCGCACTATACCAGAAATCCAACTACGAGCTTTTTAACTGCAACAACTTTAATATACGCTATTGGAGCTGGAATTACCGCGGCTGCTGGCACCAGACTTGCCCTCCAA
+
<D0<0000<<11<CGGHHHHHHHFFH@HHHFHIIEHH111101111<DHH1F0<C<0CDHE1<G1<100<F0<//<10<<<1<<11<<1<<1111<<1<11<11<<1<AE<D@EH/<C-/<:1<:<<<<1<DDHG1//<</D1EH1100<000<<00-<00<C############################################################HED.G<0/E:<--C/GC-C/<<:0:0///1<<D<1D<G<11D1<HHD1IIIIIIIIIIIIIHHGIIIIIIIHGIIIIIIIHHHIIIIHIIIIHIIIIIIIIHIIIIIIIIIIIIIHIIIIIHHIIIIIIIDDDDD
@HISEQ:969:HM2KJBCX2:2:1102:8903:38599 2:N:0:ACTATGCA
ACTCGGCCAACTCCCAACTATCCCTATTAATCATTACGTCGATCCTAGAAACCAACAAAATAGAATCAAACGTCCTATTTCATTATTCCATGCTAATGTATTCAAGCGTGCGCCTGCTTTAAACACTCTAATTTTTTCAAAGTAACAGTCCTGATTCCCCACGACACCAAATTAATGACATCGCGATTCTTCAGAAGGTAGGAACCAATAATGCCAGTGCGTACCGAGGCACGACCAACAATCTGATCCCGAAATTCAACTACGAGCTTTTTAACTGCAACAACTTTAATATACGCTATTGGAGCTGGAATTACCGCGGCTGCTGGCACCAGACTTGCCCTCCAA
+
DDDDDIIIIIIIIIIIIIIIIIIIIIIIIIIIIIIIIIIIIHIIIIIIIIIIIIIIIIIIIIIIIIIIIIIIIIIIIIIIIIIIIIIIIIIIIIIIIIIIIHIIIIIHIIIIIIIHIIIIIIIIIIIIIHIIIIIIIIIIIIIIIIIIIIIHIHIIIIIIIIIIIIIIIIIIIIIIIIIIIHIIIIIIIIIIIIIIIIIIIIIIIIIIIIIIIIIIIIIIIIIIIIIIIIIIIIHHEIIIHIIHIIIIIIIIIIIIIIIIIIIIIIIIIIIIIIIIIIIIIIIIIIIIIIIIIIIIIIIIIIIIIIIIIIIIIIIIIIIIIIIIIIIIIIIIIIIIIIIIDDDDD
@HISEQ:969:HM2KJBCX2:2:1102:10794:39390 2:N:0:ACTATGCA
ACTCGGCCAACTCCCAACTATCCCTATTAATCATTACGGTGATCCTAGAAACCAACGAAATAGAACCAAGCCGTCCTATTTCATTATTCCATGCTAATATATTCAGACGTTAGCCTGCTTTAAACACTCTAATTTTTTCAAAGTAATAGTCCTGATTTCCAATCACACCAAATAAATGGCATGAAAGTTCCTCAGAAGGTAGAGATTTATCTCACCAGTACAGACAATTAAGCCTGACCAATGGGTAAACCCCGAAGTTCAACTACGAGCTTTTTAACTGCAACAACTTTAATATACGCTATTGGAGCTGGAATTACCGCGGCTGCTGGCACCAGACTTGCCCTCCAA
+
DDDDDIIIIIIIIIIIHIIIIIIIIIIIIHIIIIIIIIIIIIIIIIIIHIIIIIIIHIIHHIHHIIIHHHIHIIIIIIIIIHIIIIIIGIIIHEHHHIIIIHHIIIHIIIIIIIIIIIHIIIIIHHHIIIIIIIIIIIIIIIIIIIIIIIIIIIIIIIIIHIHIIIHIGIIIHIIIHIIIIIIIIIIIIIIIIIIIIIIIIIIIIIHHIIIHIIIIIIIIIIIIIIIIIIIIIIIIIIIIIHHHHHEIIIIIIIIIIIIIIIIIIIIIIIIIIIIIIIHIIIIIHHHHIIIIIIIIIIIIIIIIIIIIIIIIIIIIIIIIIIIIIIIIIIIIIIIIIIIIIIIDDDDD
@HISEQ:969:HM2KJBCX2:2:1102:3136:39742 2:N:0:ACTATGCA
ACTCGGCCAACTCCCAACTATCCCTATTAATCATTACAACAGTCCTAGAAACCAACAAATAGAACCATTGTCCTATTCCATTATTCCATGCTAATGTATTCAAGCGTATGCCTGCTTTGAACACTCTAATTTTTTCACAGTAAAAGTCCTGGTTCCCCGTCACGACCCGTAAAGGCCATGCCGCTTCGCCAGAAGGTAAAGCCCGACCACAGACAGTGCTCACCCAGAAGGCGGACCGTCCAGCCAGGCCTGAAGTTCAACTACGAGCTTTTTAACTGCAACAACTTTAATATACGCTATTGGAGCTGGAATTACCGCGGCTGCTGGCACCAGACTTGCCCTCCAA
+
DDDDDIIIIIIIIHIHIIIIIIIIIIIIIIIIIIIIIIGIIHIIIGIIIIIIGIHIIIHIIHIIIIHIIGHHGIGIIGIHIGIIIHIGIIGHHIIIHIIIHFHHFHHIIHIIIIIIIIIHIHHIIIIHHIIIIIIHIIIIIIIIIHIIIIIIHHIIIIIIIIIIIIIIIHIIIIIIIIIIIIIIIIIIIIIIIHIIIIHIIIIII>I>=IIIIIIIIIIIIIIIIIIIIIIIIIIIIIIIIIIIHIIIIIIIIIIIIIIIIIIIIIIIIIIIIIIIIIIIIIIHIIIIIIIIIIIIIIIIIIIIIIIIIIIIIIIIIIIIIIIIIIIIIIIIIIIIIIIIIDDDDD
@HISEQ:969:HM2KJBCX2:2:1102:3190:40527 2:N:0:ACTATGCA
ACTCGGCCAACTCCCAACTATCCCTATTAATCATTACGGTGATCCTAGAAACCAACAAAATAGAACCATGCCGTCCTATTCTATTATTCCATGCTAATGTATTCGAGCAAAAATGCCTGCTTTAAACACTCTAATTTTTTCAAGGTAAAGGTCCTGGATCCGCAAGACACCCAATAAAGGACATCAAGTTTCTCCAGAAGGTGAGAAATCAACAGTAACAGTTCATACCCCTTAAGGCATGACCGTCACGTCAATCCCGAAATTCAACTACGAGCTTTTTAACTGCAACAACTTTAATATACGCTATTGGAGCTGGAATTACCGCGGCTGCTGGCACCAGACTTGCCCTTCAA
+
DDDDDIGIIIIIIHIIIIIGIIIIIIIIIIIIIIIIIIIIHCFHIIIHIIIIIIIHIHIIIIIHHIIIIFHIDHIGHHGHIGFIIEGHG?EHHIIIEHHHGCFIHIHIIIIIIIIHIIIIHIGHHHHHIIHGIIIIIHHHIHIIIHHIIIIIIIIIIIHIIIHIIGIIIIIIIIIIGIHHIIIHIIHHHIIIIIIIIIIIIIIIIIIIIHIIIIIIHHIIIIHIIIIIIIIIIIIIIIIIIIIIIIIIIIHFIHHIIIIIIIIHIIIIIHIIHIIIIIIIIIIIIIIIIIIIIHHIIIIIIIIIIIIIIIIIIIIIIIIIIIIIIIIIIIIIIIIIIIIIIIIIIIIIDDDDD
@HISEQ:969:HM2KJBCX2:2:1102:12284:40392 2:N:0:ACTATGCA
ACTCGGCCAACTCCCAACTATCCCTATTAATCATTACGTCGATCCTAGAAACCAACAAAATAGAATCAAACGTCCTATTTCATTATTCCATGCTAATGTATTCAAGCGCGAGCTTGCTTTAAACACTCTAATTTTTTCAAAGTAACAGTCCTGATTTCCCACGACACCAAATTAATGACATCGTGGTTCGTCAGAAGGGAGAAACCAATAATACTAGTACGTACAAAGTACGACCGACATATTAGTCCCGAAATTCAACTACGAGCTTTTTAACTGCAACAACTTTAATATACGCTATTGGAGCTGGAATTACCGCGGCTGCTGGCACCAGACTTGCCCTCCAA
+
DABDDCIIIHHHHHEHGIIIIIHIIHIHHGHIIIIIIEFFHHFEHHIIHHIIIHHIHEHFHIIIIIIHHHIHHHIIIIHIGIHHHEHFHHGFHHIFHFGCFHIHHIHHFHHDHHHHHHGHGHHHHHHHIIIHHIHHHIIHHHHIIIIIIIHIHHHHHHHGHGHFIHGIIIHIGHIIHIIHHIHHHDHHIIGIIIIIIIIIIIHHHHIIIIHIIIIIHIIIHIIIHIIHHHHHHHIHIIIIIIHHIIIHHEIIIIIIIIIIIIGIHGIIHIGHEIIIIIIIIHHHHHIIIIHIIIIHHGHHIIHIHHIHIIIIDDHHIIIIHIHHHHIIIIGIIIIIIIIDDDDD
@HISEQ:969:HM2KJBCX2:2:1102:5400:40659 2:N:0:ACTATGCA
ACTCGGCCAACTCCCAACTATCCCTATTAATCATTGCTCACAAATCCAAAAACCAACAAAATACGATAAACGAGCCCTAACTTATTATTCCATGCTAATGTATTCATAACTAACCGCCTGCTTTAAACACTCTAATTTTTTCAAAGTAAAGGTCCTGGATTGCGAACCCAACCCAGCAAAGGGCAGGAACGTTCTCCAGGAAGATGGTAAGCGCGCATCGGCACTCACACACGAAACCGTGGCGGGCCAAGCGCACTATACCAGAAATCCAACTACGAGCTTTTTAACTGCAACAACTTTAATATACGCTATTGGAGCTGGAATTACCGCGGCTGCTGGCACCAGACTTGCCCTCCAA
+
DDDBBIIGDHIHECCFHIHHHEHEHHHIEHHIIEFHIIHHFHCCHHFHHHIIHIHIIIGIHE@GHHHHDHHEIHDHHHGIHHIHHCHHFIHIHCHHIIFFC<D?FEHHIHCIIHIHFCEEHGEFGEHHIHFHIHIHCHGHHIHGHHHGHHHBCBGHHCGHEHHIHHCHHIIHIGIIHHHHHA?G@HHHHHEHEHHGIGIIIIIIIIHHIHHIGIIIIHIII=IIHHHHIHEHIHGGIIIIHDIIIHDIIHIIIIHHEIIHF?HGEHFC@E@HIHIIIIHHEIHHIHEHHIHHIIIIIIHIHIHHGCHFHIHIHHCGHHIIIHHFHHCHHIIIHIIIHIIIIHGIHHHIIIIHIDDDDD
@HISEQ:969:HM2KJBCX2:2:1102:9847:40692 2:N:0:ACTATGCA
ACTCGGCCAACTCCCAACTATCCCTATTAATCATTACGTTGTACCTAGAAACCAACAAAATAGGTTCGAACGTCCTATTTCATTATTCCATGCTAATGTATTCAAGCGTTTGCCTGCTTTAAACACTCTAATTTTTTCAAAGTAACAGTCCTGACTCCCCACGACACCAAATTAATGACATCATGGTTCATCAGAAGGGAGGAATCAACGACCCCAGTGCGTACCGAAGGCACGACCGACGTATTGATCCCGAAATTCAACTACGAGCTTTTTAACTGCAACAACTTTAATATACGCTATTGGAGCTGGAATTACCGCGGCTGCTGGCACCAGACTTGCCCTCCAA
+
DDDDDIIIIIIIIIIIIIIIIIIIIIIIIIIIIIIIIIIIIIIIHIGIIIIIIIIIIIIIIIIHIIIHHIIHIIIIIIIIIIIIIIIIIHIIIIIIIIIIIIHHIIIIIIIIIIIIIIIIIIIIIIIIIIIIIIHIIIIHIIIIIHIIHIIHIHIIIIHHBGIIHIIIIIIIIIIIIIIIIIHIIIIIIIIIIIIIIIIIIIIIIIIIIIIIIIIIIIIIIIHIIIIIIIIIIIIIIIIIIIIHHIIIIIIIIIIIIIIHIIIIIIIIIIIIIIIIIIIIIIIIIIIIIIIIIIIIIIIIHIIIIIIIIIIIIIIIIIIIIIIIIIIIIIIIIIIIIIIIIDDDDD
@HISEQ:969:HM2KJBCX2:2:1102:6467:41178 2:N:0:ACTATGCA
ACTCGGCCAACTCCCAACTATCCCTATTAATCATTACGTCAATCCTAGAAACCAACAAAATAGGATCGTCGTCCTATTTCATTATTCCATGCTAATGTATTCAAGCGTTAGCCTGCTTTAAACACTCTAATTTTTTCAAAGTAACAGTCCTGTTTCCCTGCAACACCAAATTAATGACATTACAATTCTTCAAGAAGGAGGAATCAGTAAAGCCAGTACATACCATAGGCACGACCAACCTACTGACCCCGAAATTCAACTACGAGCTTTTTAACTGCAACAACTTTAATATACGCTATTGGAGCTGGAATTACCGTGGCTGCTGGCACCAGACTTGCCCTCCAA
+
DDDDAIIIIIIIIIIIIIIIGIIIIIIIIIIIHIIIIIIIIIIIIIGHIIIIIIIIIIIIIIHHHIIIHIHIIIIIIIIIIIIIIGIHIIHEHHIIIIIHHIIHHIIHIIIHHIIIIIIIIIIIIIIIIIIIIIIIIIIIIIIIIIIIIIIIIIIIIIIHHIIIIHIIIHHIIIIIIIIIIIHHDIIIIIIIIIHIIIIIIIHIIIIIIIIIIIIIIIIIIIIIIIIIIIIIIHIHIIIIIIHHIIIHIIIIIIIIIIIIIIIIIIIIIIIIIIIIIIIIIIIIIIHIIIIIIIIIIIIHIIIIIIIIIIIIIIIIIIIIIIIIIIIIIIIIIIIIIIIIDDDDD
@HISEQ:969:HM2KJBCX2:2:1102:19879:40973 2:N:0:ACTATGCA
ACTCGGCCAACTCCCAACTATCCCTATTAATCATTGCTCACAAATCCAAAAACCAACAAAATACGATAAACGAGCCCTAACTTATTATTCCATGCTAATGTATTCATAACTAACCGCCTGCTTTAAACACTCTAATTTTTTCAAAGTAAAGGTCCTGGATTGCGAACCCAACCCAGCAAAGGGCAGGAACGTTCTCCAGGAAGATGGTAAGCGCGCATCGGCACTCACACACGAAACCGTGGCGGGCCAAGCGCACTATACCAGAAATCCAACTACGAGCTTTTTAACTGCAACAACTTTAATATACGCTATTGGAGCTGGAATTACCGCGGCTGCTGGCACCAGACTTGCCCTCCAA
+
DDDDCIIIHIIIIIIIIHIIIIIIIIIIIIIIIIIIIIIIIIIIIIIIIIIHIIIIIHIIHIIIHIHIIIIIIIIIIIIIIIHGIIIIIIEEH?HHIIHHGFGIIIIIIIIIIIIIIIIIIHHIIIIIIHIIIIHIIIIIIIIIIIHHIIIHHIIIIIHHIIIIIIIIIIHIIIIIIIIHIIIIIHIIIHIIHIHIIIIIIIIIIIIIIIIIIIIIIIIIIIIIIIIIIIIIIII>IIIIIIIIIIHIIIIIIIIIIIIIIIIIIIHIIIIIIIIIIIIIIIIIIIIIIIIIIIIIIIIIIIIIIIIIIIIIIIIIIIIIIIIIIIIIIIIIIIIIIIIIIIIIIIIIIIIIIDDDDD
@HISEQ:969:HM2KJBCX2:2:1102:4967:41594 2:N:0:ACTATGCA
ACTCGGCCAACTCCCAACTATCCCTATTAATCATTACGGTGATCCTAGAAACCAACGAAATAGAATCAGTCCGTCCTATTTCATTATTCCATGCTAATGTATTCAGACGTTAGCCTGCTTTAAACACTCTAATTTTTTCAAAGTAACAGTCCTGATTTCCCATCACACCAAATAAATGACATGAAAGTTCCTCAGAAGGTAGAGATTTATCTCACCAGTGCAGACAATTAAGCCTGACCAATGGGTAAATCCCGAAGTTCAACTACGAGCTTTTTAACTGCAACAACTTTAATATACGCTATTGGAGCTGGAATTACCGCGGCTGCTGGCACCAGACTTGCCCTCCAA
+
DCDDDHIIIIIIIIIIIIIIIIIIIIIIIIIIIIIIIIIIIIIIIIIIIIIIIIIIIIIIIIIHHIIIIIIIHHHIIIIIIIIHHIHIIIHIHIHIIIIHHHHHIIIIIIIIIIIIIIIIHIIIHHIIIIIIIIIIIIIIIIIHIHHHIIIIIIIIIIIIIHIIIIHIHIIIIIIIIIIIIIIIIIIIHIHIIIIIIIIIIIIIIIHIHIIHIIIIIIIIIIIIIIIIIII=IIIIIIIIIHIIIHGIIIIIIIIIIIIIIIIIIIIIIIIIIIIIIIIIIIIIIIIIIIIIIIIIIIIIIIIIIIIIIIIIIIIIIIIIIIIIIIIIIIIIIIIIIIIIIIIDDDDD
@HISEQ:969:HM2KJBCX2:2:1102:17697:41615 2:N:0:ACTATGCA
ACTCGGCCAACTCCCAACTATCCCTATTAATCATTACATCGATCCTAGAAACCAACAAAATAGAATCGGATGTCCTATTTCATTATTCCATGCTAATGTATTCAAGCGTGAGCCTGCTTTAAACACTCTAATTTTTTCAAGGTAACAGTCCTAATTCCCCGTGACACCAAATTAATGGCATTACGGTTCTTTAGAAGGTGAGAAATCAATAATATCAGTACATACCAACGGCATGACCGAAACATTGATCCCGAAATTCAACTACGAGCTTTTTAACTGCAACAACTTTAATATACGCTATTGGAGCTGGAATTACCGCGGCTGCTGGCACCAGACTTGCCCTCCAA
+
DDDDDIIIIIIIIIIIIHIIIIIIIIIIHIIIIIIIIIIIIIHIIIIIIIIIIIIIHIIHIIIIIIIGEHHIIIIIIIIIIIIIIIIIIIIIIIIIHHIIIEHHIIIIIIIIIIGIIIHIHIIIIHHIIIHHIIIHIIIF:DHHHIIHIIIIIEHIIIIHHHIHHHIHHHHHIIIIHHIHGHIIIIFHEEIIIIHHIHGHCEGHIHIIIIIIHIIIIIIHEHHHIFHIIIHIIIHHHHIIIIHHHFIHHGHIHHHGD1IIIIHIIIIIDIHHEHGD?IIIIIIGHHEHHHHHCIIIIIHIIHHGHIHIGHIIIHIHHIIIIIHEIIHIHIIGIIIIIIGIHGDDDDD
@HISEQ:969:HM2KJBCX2:2:1102:18514:41506 2:N:0:ACTATGCA
ACTCGGCCAACTCCCAACTATCCCTATTAATCATTACGTCGATCCTAGAAACCAACAAAATAGAATCAAACGTCCTATTTCATTATTCCATGCTAATGTATTCAAGCGCGAGCTTGCTTTAAACACTCTAATTTTTTCAAAGTAACAGTCCTGATTTCCCGCGACACCAAATTAATGACATCGCGGTTCGTCAGAAGGGAGAAACCAATAATGCTAGTACGTACAAAGTACGACCGACATATTAGTCCCGAAATTCAACTACGAGCTTTTTAACTGCAACAACTTTAATATACGCTATTGGAGCTGGAATTACCGCGGCTGCTGGCACCAGACTTGCCCTCCAA
+
<?@D0<0<<CE1DHIIIIIIIIIIIIIIIIIIIIIIIIIIIIIIIIIIIHIIIIIIHIEHIIIIIIIIHIIHHIIIIIIIIIIIIIIIIIIIIIIIIIIIIHHIIHHHHHHHHHHHHHIIIIHIIGHIIIHIIHHIIIHHGIHHIIIHIHHIHIHI@HHIC?FHHHIEHIIHHHHIHHHIII7DHGHHHFHIIIIIGI;IIIHFHFGHIGHI9IHG<6HHEHHHHEIIGIIIIIHHH@HCIHGIIIIIIIIIHIIIIIIIIIIIIIIIIIIIIIIIIIIIIIIIIIIIIIIIIIIIIIIIIIHIIIIIIIIIIIIIIIIIIIIIIIIIIIIIIIIIIIIDDDDD
@HISEQ:969:HM2KJBCX2:2:1102:3068:41550 2:N:0:ACTATGCA
ACTCGGCCAACTCCCAACTATCCCTATTAATCATTACGTCGATCCTAGAAACCAACAAAATAGAATCAAACGTCCTATTTCGTTATTCCATGCTAATGTATTCAAGCGTGAGCCTGCTTTAAACACTCTAATTTTTTCAAAGTAACAGTCCTGATTCCCCATGACACCAAATTAATGACATCATGGTTCGTCAGAAGGTAGGAATCAATAATACCAGTACGTACAATAGCACGACCAATAAATTGATCCCGAAATTCAACTACGAGCTTTTTAACTGCAACAACTTTAATATACGCTATTGGAGCTGGAATTACCGCGGCTGCTGGCACCAGACTTGCCCTCCAA
+
DDDDDIIIIIIIHIIIIIIIIIIIIIIIGHIIIIHHHIIIIIIIIIIIIIIIIIIIHIIIIHIHIIIIIIHIHIHIIIIIIHIIIIIHHIIIIIIIIIIIIIIIIIHIIIIIIIIIHIIIIHHIIIIIIIIIIIIIIIIIHIIIIIIIIIHIIIIIIIIIIIHIIIIIIIIHIIHIHIIIHHHIIIIIHIIIIIIIIIHIHIIIHHIIIIIIHIIHHIIIIIIIIIIIIIIIIIIIIIIIIIIIIIHIIIIIIIIIIIIIIIIIIIIIIIIIIIIIIIIIIIIIIHIIIIIIIIIIIIIIIIIIIIIIIIIIIIIIIIIIIIIIIIIIIIIIIIIIIIIIDDDDD
@HISEQ:969:HM2KJBCX2:2:1102:21034:41782 2:N:0:ACTATGCA
ACTCGGCCAACTCCCAACTATCCCTATTAATCATTACGTCGATCCTAGAAACCAACAAAATAGAATCAAACGTCCTATTTCGTTATTCCATGCTAATGTATTCAAGCGTGAGCCTGCTTTAAACACTCTAATTTTTTCAAAGTAACAGTCCTGATTCCCCATGACACCAAATTAATGACATCATGGTTCGTCAGAAGGTAGGAATCAATAATACCAGTACGTACAATAGCACGACCAATAAATTGATCCCGAAATTCAACTACGAGCTTTTTAACTGCAACAACTTTAATATACGCTATTGGAGCTGGAATTACCGCGGCTGCTGGCACCAGACTTGCCCTCCAA
+
D@DBBHGHHHH?@EHHFIFEHHHIGHFHHIHHHHHHHIHIIDHGIIHIIIIGIIIIIIIIIIEHHC@FHHCH11CCD1D@CHHIIHHIIGFGEHFHHFEFCFHHIEGGECH0FIHGHHCHEGHHIIHHEHHHIHHIIIHHHHHIIIHHIGHHHHHHIIHHHHHGHHIHHIIIHIIHHHHGIIHIIIIIIIIIIIIIIIIIIIHIIIIIHHGHHIIIIIIII<IHHH=IIIIIIIIHIHHE@FEDIIIIIIIIHHIIIIHIHIHHFHGHIIIIHHIIIHHIHEHIIIHIIHIHHIHHHHIHIIGIIIIIIIIIIIIIIIIIIIIIIIIIIIIIHIIIIIIIDDDDD
@HISEQ:969:HM2KJBCX2:2:1102:9566:42291 2:N:0:ACTATGCA
ACTCGGCCAACTCCCAACTATCCCTATTAATCATTACGGTGATCCTAGAAACCAACAAAATAGAACCATGCCGTCCTATTTTATTATTCCATGCTAATCTATTCAAGCACTAGCTTGCTTTAAGCACTCTAATTTTTTCAAGGTAATAGCTCTGCTTCCCCAACGCACCAAATTAATGGCATGAAGGTTATTCAGAAGGTAAGAATCCATCAAATCAGTACGAACAGTGAAGCCCGACCGATAGACAGATTCCGAAATTCAACTACGAGCTTTTTAACTGCAACAACTTTAATATACGCTATTGGAGCTGGAATTACCGCGGCTGCTGGCACCAGACTTGCCCTCCAA
+
DDDDDHIIIIIIIIIHIIIIIHIIIIIIIIHIIIIIIIIIIIIIIIIIIIIIIIIIIIIHIIIHHIIIIHIIIIIIIIIIIIIIIIIIIIIIIIIIIIIIIHHHHIHIIIIIIIIIIIIIHIIIIIIIIIIIIIIIIIIIHHIIIIIIIIIIIIIIIIHIIIIIIIIIIIIIHIIIIIIIIIIIIIIIIIIIIIIIIIIIIIIIIIIIIIIIIIIIIIIIHIIIIIIIIIIGIIIIIIIIIIIIIHH=IIIIIIIIIIIIIIIIIIIIIIIIIIIIIIIIIIIIIIIIIIIIIIIIIIIIIIIIIIIIIIIIIIIIIIIIIIIIIIIIIIIIIIIIIIIIIIIDDDDD
@HISEQ:969:HM2KJBCX2:2:1102:9469:42548 2:N:0:ACTATGCA
ACTCGGCCAACTGCCCAACTATCCCTATTAATCATTACGTCAATCCTAGAAACCAACAAAATAGGATCGAACGTCCTATTTCATTATTCCATGCTAATGTATTCAAGCGTTAGCTTGCTTTAAACACTCTAATTTTTTCAAAGTAACAGTCCAAATTCCCCGCAACACCAAATTAATGGCATTACGGATCATCAGGAAGGAGGAATCAGTGAGACCAGTACATACCAGAGGCATGACCAACCTACTAACCCCGAAATTCAACTACGAGCTTTTTAACTGCAACAACTTTAATATACGCTATTGGAGCTGGAATTACCGCGGCTGCTGGCACCAGACTTGCCCTCCAA
+
DDDD?HHIIHHHIIIHGHHHGHFHHHHHIHCCCFHHIHIIFHHHHCHHIIIIIIIIHIIIIIHH@11FGHHIHFHEHHHEH1FHEHIHEHHEHGEHHIHHFFCGGHGIIIIIIHHHHIHIIHIHHHIHHEHHHIHFIIIIHIIIIIIHIHIGIHHHHIIIIHHHHIIHIHIHFIIIIIIIIIIIIIIIIHGHIIIIIIIIIIIHIIHI<IIHIIIIHHIIHIIIIIIIIIIIIIIIIHIIIHHHHHIHIIIIIIIIIIIIIIIHIIIIIIIIIIHGIIIIIIIIIIIIIIIIIIIIIIIIIIIIIIIIIIIIIIIIIIIIIIIIIIIIHIHIIIIHIIIIIIDDDDD
@HISEQ:969:HM2KJBCX2:2:1102:8915:42480 2:N:0:ACTATGCA
ACTCGGCCAACTCCCAACTATCCCTATTAATCATTACGATGCTCCTAGAAACCAACAAAATAGAATCATCGTCCTATTCTATTATTCCATGCTAATGTATTCCGGCATAAGCCTGCTTTAAACACTCTAATTTTTTCAAGGTAAAGGTCCTGACTACTCGCAACACCCAATAAAGGGCATTACGCATCACCAGGCGGTGAGGCCCGACCGACCAGTACTCGTTACAAGAACGGACCAACCGGCCAAACCCAAAATTCAACTACGAGCTTTTTAACTGCAACAACTTTAATATACGCTATTGGAGCTGGAATTACCGCGGCTGCTGGCACCAGACTTGCCCTCCAA
+
DDDDDIIIIIIIHIIIIIIIIIIIIIIIIIIIIIIIIIIIHIIIIIIIIIIGIIIIIIIIIIIIGHHIHHHHIIIIIHHHIIIGIHHIHHHGIHHHIIIHIHIHEHHIIIIIIIIIIIHIIIIIIIGIIIIIIIIIIIIIIIIIIIIHHIIIIIIIIHIIIIIHHHGHIIHGIHIIIIIHIII;IIHHHIIIIIIIHIIIIIIIHIHHIIIIIIIIIIIIIIIIIIIIIIIIIIHIIIIIIHGHIIHIIIIHIIIHHIIIIHIIIIIIIIIIIIIIIIIIIIIIIIIIIIHHIIIIIIIHIIIIIIIIIIIIIIIIIIIIIIIIIIIIIIIIIIIIIIIIDDDDD
@HISEQ:969:HM2KJBCX2:2:1102:2354:42989 2:N:0:ACTATGCA
ACTCGGCCAACTCCCAACTATCCCTATTAATCATTACGTTGATCCTAGAAACCAACAAAATAGAATCGAACGTCCTATTTCATTATTCCATGCTAATGTATTCAAGCGCGTGCCTGCTTTAAACACTCTGATTTTTTCAAAGTAACAGTCCTGACTCCCCACAACATCAAATTAATGACATCATGATTCATCAGAAGGGAGAAATCAATGACATTAGTACGTACCGAAGGCACGACCGACGTATTGATCCCGAAATTCAACTACGAGCTTTTTAACTGCAACAACTTTAATATACGCTATTGGAGCTGGAATTACCGCGGCTGCTGGCACCAGACTTGCCCTCCAA
+
BDBDD=HHIFEHIGIIIFHIIGIIIIIHGIIHHHIIFHIHHEH@HIHEEHHHHIIIIIIIIIFHIEHGFHHHH?HIIHHIIHHGHHFHFHHHHHIHIHHIHIHHIHIHHIHHIIIIIIHHHHFHHIHHH1IHHHIHIIHHHIIIHIIHHIHIHIIIIIIIIIHHHEGHEHHHHIIIIIHGIHHIIIIIHHIIIIIIHHHIHHIIIIIHHHHIIHHIIIIIIIIIIHHECIIHIIIIIIIIHIHIIGIIIIIHIIIIIIIIIIIIIIHHIIIIIIIIIIIIIIIIIIIIIHIHHEHIIIIIIIIIIIIIIIIIIIIIIIIIIIIIIIIIIIIIIIIIIIIIIDDDDD
@HISEQ:969:HM2KJBCX2:2:1102:3230:42274 2:N:0:ACTATGCA
ACTCGGCCAACTCCCAACTATCCCTATTAATCATTACGTCAATCCTAGAAACCAACAAAATAGGATCAAACGTCCTATTTCATTATTCCATGCTAATGTATTCAAGCGTTAGCCTGCTTTAAACACTCTAATTTTTTCAAAGTAACAGTCCTATTTCCCTGCAACACCAAATTAATGACATTACAGTTCTTCAAGAAGGAGGAACCAGTAAAGCCAGTACATACCAGAGGCACGACCAACCTACTAATCCCGAAATTCAACTACGAGCTTTTTAACTGCAACAACTTTAATATACGCTATTGGAGCTGGAATTACCGCGGCTGCTGGCACCAGACTTGCCCTCCAA
+
DDDDDHIIIHHIIIIIIIIIIIIIIIIIIIIIHIIIIIIHHIIIIIIIIIIIIIIIHIHIIIHIIHIIIIIIHIIIIIIIIIHHHIHHHIIFHHIIHHHIIIIIIIIIIIIIIIIIIIIIIHIIIIIHIHHIIIIIIIIIIIIIIIHIIIHIIHIHHHHIHIIHHIIIIIIHHIIIIIIIIIIIIIIIIIIGIIIIIIIIIIIIIIIIIIIIIIIIIIIIIIIIIIIIIIHIHGIIIIHIIIIHHIHHIIIIIIHIIIIIIIIIIIIIIIIIIIIIIIIIIIIIIIIIIIIIIIIIIIIIIIIIIIIIIIIIIIIIIIIIIIIIIIIIIIIIIIIIIIIIIDDDDD
@HISEQ:969:HM2KJBCX2:2:1102:5721:43893 2:N:0:ACTATGCA
ACTCGGCCAACTCCCAACTATCCCTATTAATCATTACGTCAATCCTAGAAACCAACAAAATAGGATCAACGTCCTATTTCATTATTCCATGCTAATGTATTCAAGCGCGAGCCTGCTTTAAACACTCTAATTTTTTCAAAGTAACAGTCCTGATTCCCCACCACACCAAATTAATGACATGATGGTTCGTCAGAAGGTAGAAATCAGTAACACCAGTACGTACCGAAGGCACGACCAGCGTACTAATCCCGAAATTCAACTACGAGCTTTTTAACTGCAACAACTTTAATATACGCTATTGGAGCTGGAATTACCGCGGCTGCTGGCACCAGACTTGCCCTCCAA
+
DDDDDIHIIIIIIHIIIIIIIIIIIIIIIIIIHIIIIIHIHIIIIIIHIIIIIIIIIIHIIIHHIHIIIIGHIIIIIGIIIIHIHIIIIIHIIIEIIIIIIIHHIIIIIIIIIIIIHHIIIIIIIIIHIGHIIIHHIIIIIIIIIIIIIIIIIIIIIIIHHHFGHIIIIIHHHI?IIIIHHIIIIIIIIIIIIIIIIIIIIIIIIIIIIIHIIIIIIIIHHIIIIIIIIIHIIIIIIIIIIIIHHIIHHFIHIIIIIIHHIIIIHIIIIIHHIHIIIIGIHIHIIIIIIHIIIIIIIIIIIIIIIIIIIIIIIIIIIHHIIIIIIIIIIIIHIIIIIIIIDDDDD
@HISEQ:969:HM2KJBCX2:2:1102:3743:43560 2:N:0:ACTATGCA
ACTCGGCCAACTCCCAACTATCCCTATTAATCATTACGTCGATCCTAGAAACCAACAAAATAGAATCAAACGTCCTATTTCGTTATTCCATGCTAATGTATTCAAGCGTGAGCCTGCTTTAAACACTCTAATTTTTTCAAAGTAACAGTCCTGATTCCCCATGACACCAAATTAATGACATCATGGTTCGTCAGAAGGTAGGAATCAATAATACCAGTACGTACAATAGCACGACCAATAAATTGATCCCGAAATTCAACTACGAGCTTTT
+
DDDDDIIIIHIIHHH?FHIIIIIIIIIHIIIIIIIIHIHHIIIIIIIIIIIIIIIIHIIIIIHIIIHEHHIIIHIIIIIHIIIIIIIIIIIIIIHIHIIGIIIIIIIIIIIIIIIIIIIIIIIIIIIIIIIIHIIIIIHHIIIIIIIIIIIHHIHIIHIIIIIIIIHHHHIIIIIIIIIIIIIIIIHIHIIIIIIIIIIIIIIIIIIIIIIHIIIIIHIIIIIIIIIIIIIIIIIIIIIIIIIIIIIIIIIIIIIIIIIIIHIIHHCDDDD
@HISEQ:969:HM2KJBCX2:2:1102:9718:43862 2:N:0:ACTATGCA
ACTCGGCCAACTCCCAACTATCCCTATTAATCATTACATCGATCCTAGAAACCAACAAAATAGAATCGGATGTCCTATTTCATTATTCCATGCTAATGTATTCAAGCGTGAGCCTGCTTTAAACACTCTAATTTTTTCAAGGTAACAGTCCTAATTCCCCGTGACACCAAATTAATGGCATTACGGTTCTTTAGAAGGTGAGAAATCAATAATATCAGTACATACCAACGGCATGACCGAAACATTGATCCCGAAATTCAACTACGAGCTTTTTAACTGCAACAACTTTAATATACGCTATTGGAGCTGGAATTACCGCGGCTGCTGGCACCAGACTTGCCCTCCAA
+
DCDDDHHIIIIIIIIIIIIHIIIIIIIIGIIIIIIIIIIIIIIIIIIIIHIIIIIIIIIIIIIHIIIHGHHHHHIIIHIIIIIIIIIIHEHEHHIIIIIHHHHHIHIHIIIIIIIHHIIIIIIHIIIIIHIIIIHIHHIIIIIIIHHIIIIIIIIIIIIIIIIIIIIIIIIIIIIIIIIIIIIIIIIIIIIIIIIIIIIIIIIIIIIIIIIIIIIIIIIIIIIIIIIIIIIIIIIIIIIIIIIIHCIIIIIIIIIIIIIIIIIIIIIIIIIIIIIHIIIIIIIIIIIIIIIIIIIIIIIIIIIIIIIIIIIIIIIIIIIIIIIIIIIIIIIIIIIIIIIIIIDDDDD
@HISEQ:969:HM2KJBCX2:2:1102:10157:43978 2:N:0:ACTATGCA
ACTCGGCCAACTCCCAACTATCCCTATTAATCATTACATCGATCCTAGAAACCAACAAAATAGAATCGGATGTCCTATTTCATTATTCCATGCTAATGTATTCAAGCGTGAGCCTGCTTTAAACACTCTAATTTTTTCAAGGTAACAGTCCTAATTCCCCGTGACACCAAATTAATGGCATTACGGTTCTTTAGAAGGTGAGAAATCAATAATATCAGTACATACCAACGGCATGACCGAAACATTGATCCCGAAATTCAACTACGAGCTTTTTAACTGCAACAACTTTAATATACGCTATTGGAGCTGGAATTACCGCGGCTGCTGGCACCAGACTTGCCCTCCAA
+
DDDDDHIIIIIIHIGHIIIIIIIIIIIIHIIIHIIIIIIIIGIIIIIIEHHHIHIIIIIIIIGHIIIHGIIIIIHIIIIHIIIIIIHHHIFHFFHHGFHIIIIIIHHHHHGEIIIIIIHHIIHIIIIIHIIIIHIIIIIIHHIIIIIIIIIIIIIIIHIIIHIIIIGIIIIIIIIIIHIIIIIIIIIIIHIIIIIIIIIIIIIIIIIIIIIIIIIIIIIIIIIIIIIIIIIIHIIIIHII>IIIHHIIIIIIIIIIIIIIIIIIIIIIIIIIIIIHIIIIIIIIIIIIIIIIIIIIIIIIIIIIIIIIIIIIIIIIIIIIIIIIIIIIIIIIIIIIIIIIIIDDDDD
@HISEQ:969:HM2KJBCX2:2:1102:1609:44713 2:N:0:ACTATGCA
ACTCGGCCAACTCCCAACTATCCCTATTAATCATTACGTCAATCCTAGAAACCAACAAAATAGGATCAAACGTCCTATTTCATTATTCCATGCTAATGTATTCAAGCGTTAGCCTGCTTTAAACACTCTAATTTTTTCAAAGTAACAGTCCTGTTTCCCTGCAACACCAAATTAATGACATTACAGTTCTTCAAGAAGGAGGAACCAGTAAAGCCAGTACATACTAGAGGCACGACCAACTTACTAATCCCGAAATTCAACTACGAGCTTTTTAACTGCAACAACTTTAATATACGCTATTGGAGCTGGAATTACCGCGGCTGCTGGCACCAGACTTGCCCTCCAA
+
DDDDDGIIIIIIIIIIIIIIIIIIIIIIIIIIIIIIIIIIIIIIIIIIIIIIIIFHEHIIIIHIIIIIIIGHHHIIHHIIIIIIIHHHHIIHFIIHHHIIIIIIIGIIIIIIIIIIIIIIIIIIIHIIIIIIIIIIIIIIHIIHHIIHHIHIIHIHIHIIIIIIIIIIIIIIIIIIIIIIIIIIIIIIIIIIIIIHIIIIIIIHIIIIIIIIIIIIIIIIIIIIIIIHI=IIIIIIIIHIIIIHHHHDIIIIIIIHIIIIIIIIIIIIIIIIIIIIIIIIIIIIIIIIIIIIGIIHIIIIIIIIIIIIIIIIIIIIIIIIIIIIIIHIIIIIIIIIIIIIIDDDDD
@HISEQ:969:HM2KJBCX2:2:1102:14636:43791 2:N:0:ACTATGCA
ACTCGGCCAACTCCCAACTATCCCTATTAATCATTACGTCGATCCTAGAAACCAACAAAATAGAATCAAACGTCCTATTTCATTATTCCATGCTAATGTATTCAAGCGTGCGCCTGCTTTAAACACTCTAATTTTTTCAAAGTAACAGTCCTGATTCCCCACGACACCAAATTAATGACATCGCGGTTCTTCAGAAGGTAGGAACCAATAATGCCAGTGCGTACCGAGGCACGACCGACAATCTGATCCCGAAATTCAACTACGAGCTTTTTAACTGCAACAACTTTAATATACGCTATTGGAGCTGGAATTACCGCGGCTGCTGGCACCAGACTTGCCCTCCAA
+
DDDDCIIIIIIIIIIIIIIIIHIHIIIIIIIHIIIFIIIIIIIHIIIIGHIIIIIIIIIIIIGIIIIIIIIIIIIIIIIIGGIIIIIIIIIIHIIHIIIIIIIIFEHIIHIHHIIHIIIIIIGHHIIIIIHIIIIIIIIIIIIIIIHHHHIIIIIIIIIIIIIIIIIIIIIIIIIIIIIIIIIIIIIIIIIHIIIIIIIIIHIIIIIIIIIIIIIIIIIIIIIIIIIIIIIIIIHIIIIIIHHGIIIIIIIIIIIIIIIIIIIIHIIIIIIIIHIIIIIIIIIIIIIIIIIIIIIIIIHHIIIIIIIIIIIIIIIIIIIIIIIIIIIIIIIIIIIIIIIIDDDDD
@HISEQ:969:HM2KJBCX2:2:1102:6046:45018 2:N:0:ACTATGCA
ACTCGGCCAACTCCCAACTATCCCTATTAATCATTACGTCGATCCTAGAAACCAACAAAATAGGTTCGATCGTCCTATTTCGTTATTCCATGCTAATGTATTCAAGCGCGAGCCTGCTTTAAGCACTCTAATTTTTTCAAAGTAACAGTCCTGTTTCCCCGCAACAACAAATTAATGCCATCACGGTTCTACAAGAAGGAGGGACCAGTGAGGCCAGTGCATACCAGTGGCACGACCAACCTACTGGCCCCGAAATTCAACTACGAGCTTTTTAACTGCAACAACTTTAATATACGCTATTGGAGCTGGAATTACCGCGGCTGCTGGCACCAGACTTGCCCTCCAA
+
DDBDDIHIIIIHIIIIIIIIIIIIHIIIIIIIIIIHIIIIIIIIIIIIIIIIIIIIIIIGIHIIIIIIIIIHIHIIIIHIIIIIIHIHIHIIIIHIIIIIIIIIIIIIIIIIIIIIIHHHIIIIIIIIIIIIIIIIIIIIIIIIIHIIIHIIHIIHHIHIIIIIIHIIIIHIIIIIHIIIIIIIIIIIIIIIIIIHIIIIIIIIIIIIHIIIIIIIIIIIIIIIIHIIIIIIIIIIIIIIIHGHHIIIIIIIIIHIIIIIIIIIIHIIIIIIIIIIIIIIIIIHIIIIIHIHIHIIIIHIIIIIIIIIIIIIIIIIIIIIIIIIIIIIIIIIIIIIIIIIIDDDDD
@HISEQ:969:HM2KJBCX2:2:1102:16798:44927 2:N:0:ACTATGCA
ACTCGGCCAACTCCCAACTATCCCTATTAATCATTACATCGATCCTAGAAACCAACAAAATAGAATCGGATGTCCTATTTCATTATTCCATGCTAATGTATTCAAGCGTGAGCCTGCTTTAAACACTCTAATTTTTTCAAGGTAACAGTCCTAATTCCCCGTGACACCAAATTAATGGCATTACGGTTCTTTAGAAGGTGAGAAATCAATAATATCAGTACATACCAACGGCATGACCGAAACATTGATCCCGAAATTCAACTACGAGCTTTTTAACTGCAACAACTTTAATATACGCTATTGGAGCTGGAATTACCGCGGCTGCTGGCACCAGACTTGCCCTCCAA
+
DDDBDHIIIIIIGIIIIIIIIIIIIIIIIIIIIIIIIIIIIIHIIIIIIIIIIIHIIHIIIHHIIIIGHHHHHHIIIIIIIIICHHHIHIIIHIIIHIIHIIIIIIIIIIIIHHIHIIIIIIIIIIIHIIIIIIIIIHHHIIHHIIIIHHIIIIIHIGIIIIIIIIIIIIIIIIIIIIIIIIHHIIIIIIHIHIIIIIHIIIIIIHIIIIIHIIIIIIIHHHIIIIIIIHIIIIIIIIIIIIIIHHIIIIIIIIIIIIIIIIIHIIIIIIIIIHHFIIIIIIIIIIIIIIIIHIHIIIIIIIIIIIIIIIIIIIIIIIIIIIIIIIIIIIIIIIIIIIIIIIDDDDD
@HISEQ:969:HM2KJBCX2:2:1102:7769:45113 2:N:0:ACTATGCA
ACTCGGCCAACTCCCAACTATCCCTATTAATCATTACGTCGATCCTAGAAACCAACAAAATAGAATCAAACGTCCTATTTCATTATTCCATGCTAATGTATTCAAGTGTGCGCCTGCTTTAAACACTCTAATTTTTTCAAAGTAACAGTCCTGATTCCCCACGACACCAAATTAATGACATCGCGGTTCTTCAGAAGGTAGGAACCAATAATGCCAGTGCGTACCGAGGCACGACCGACAATCTGATCCCGAAATTCAACTACGAGCTTTTTAACTGCAACAACTTTAATATACGCTATTGGAGCTGGAATTACCGCGGCTGCTGGCACCAGACTTGCCCTCCAA
+
DDDDDIIIHIIIIIIIIIIIIIIIIIIIIIIIIIIIIIIIIIIIIIIIIIIIIIHIFHIIIIHIIHHIIIIIIIIIHIIIIIIIIIIIHHIIHIIIIIIIIHIIIIIIIIIIIIIIIIIIIHHIIIIIIIIIHIIIIIIIIIIIIHIIIHIIIIIIIHIIIIIIHIIIIIIIIIIIIIIIIIIIIIIIIIIIIIIIIIIIIIIIIIIIIIIIIIIIIIIIIIIIIIIIIIIIIIIIIIIIIIHHIIIIIIIIIIIIIIIIIIIIIIIIIIIIIIIIIIIIIIIIIIIIIIIIIIIIIHHHIIIIIHIIIIIIIIIIIIIIIIIIIIIIHIIIIIIIIIIIDDDDD
@HISEQ:969:HM2KJBCX2:2:1102:15664:45319 2:N:0:ACTATGCA
ACTCGGCCAACTCCCAACTATCCCTATTAATCATTACGGTGATCCTAGAAACCAACGAAATAGAATCAGTCCGTCCTATTTCATTATTCCATGCTAATGTATTCAGACGTTAGCCTGCTTTAAACACTCTAATTTTTTCAAAGTAACAGTCCTGATTTCCCAACACACCAAATAAATGGCATAAAAGTTCCTCAGAAGGTAGAGATTTATCTCACCAGTGCAGACAATTAAGCCTGACCAATGGGTAAACCCCGAAGTTCAACTACGAGCTTTTTAACTGCAACAACTTTAATATACGCTATTGGAGCTGGAATTACCGCGGCTGCTGGCACCAGACTTGCCCTCCAA
+
DD@@@00<FH<D<DCCGC1D1FGEEH@<DG@HHH@1FHEG1EH1<GCEHII?1DH@D1DGHI11<<C<1DEC0DC<EEH1CFGHHFHH@HEC1C<EHIE?EHF@DHHIIHHE<HGG<HIHHHECHHHEFF1@C?FIIHACGBA?GCFF@CHHDHHEHHEHDF?DHECGCHGEEEFFC<HEFHHHHHIGEIHCIIHGIIHIIFHIHIIIIIIIIHCHIIIIIIIHHCIIGIIIIHIGGIHIIIHHFHECHDHIIIIIHHFDHIHIIIIHIIIIIIIHEIIIIIHHHGHHEIIIHIIIHHHHIIIHIIIIIIIIIHDIIIIHHHCHHIHHC?IIIIHHHIIHDGIBDDD@
@HISEQ:969:HM2KJBCX2:2:1102:4857:45697 2:N:0:ACTATGCA
ACTCGGCCAACTCCCAACTATCCCTATTAATCATTACGTCGATCCTAGAAACCAACAAAATAGAATCAAACGTCCTATTTCGTTATTCCATGCTAATGTATTCAAGCGTGAGCCTGCTTTAAACACTCTAATTTTTTCAAAGTAACAGTCCTGATTCCCCATGACACCAAATTAATGACATCATGGTTCGTCAGAAGGTAGGAATCAATAATACCAGTACGTACAATAGCACGACCAATAAATTAATCCCGAAATTCAACTACGAGCTTTTTAACTGCAACAACTTTAATATACGCTATTGGAGCTGGAATTACCGCGGCTGCTGGCACCAGACTTGCCTCCAA
+
DDDDDHIIIIIIIIIIIIIIIIIIIIIIIIIIIIIIIIIIIIIIIIIEHHIIIHIIIIIHIIHIIIIIIIIHHIHHHHIIIIIHHIIIHIIIIIIHHIIIIHEHIHHIIIIIHHIIHHIIIIIIIIIIIIIIIIIIHIIIIIIIIHGIHIIIIIIIIIIIIIIIIHIIIIIIIIIIIIIIIIIIIIIIIIIIIIIIIIIIIIIIIIIIHIIIIIIIIIIIIIIIIIIIIIIIIIIIIIGIIIHIIIIIIIIIIIIIIIIIIIIIIIHIIIIIIIIIHIIIIIIIIIIIIIIIIIIIIIIIIIIIIIIIIIIIIIIIIIIIIIIIIIIIIIIIIIIIIIIDDDDD
@HISEQ:969:HM2KJBCX2:2:1102:12007:45838 2:N:0:ACTATGCA
ACTCGGCCAACTCCCAACTATCCCTATTAATCATTACGGTGATCCTAGAAACCAACAAAATAGAACCATGCCGTCCTATTCTATTATTCCATGCTAATGTATTCGAGCAAAAATGCCTGCTTTAAACACTCTAATTTTTTCAAGGTAAAGGTCCTGGATCCGCAAGACACCCAATTAAGGACATCAAGTTTCTCCAGAAGGTGAGAAATCAACAGCGACAGTTCATACCCCTTAAGGCATGACCATCACGTCAATCCCGAAATTCAACTACGAGCTTTTTAACTGCAACAACTTTAATATACGCTATTGGAGCTGGAATTACCGCGGCTGCTGGCACCAGACTTGCCCTCCAA
+
DADDDHCHHHIIHIIHIIIIIHHHIIEHIIFHHIIIIIIIHIHHIIHIGHGHIIIIIIIGIHFFHIIIIIHIHGDHIIGIHHIIIIIIIHIEHEHIIHHHHEHHIHHIIIHIIHIIIHIIIIIIHIIIIIHIIIHHHHHHIIIIIIHIIIIHHIIHIIIIIIIIHHIIIH@HIIIIIIHHIHIIIHIIIIHIIIHIIIIIIIHIIIHHHIIIIHIIHIIIIIIIHIIIIIIIIIIIIII<IIIIIHHFGHGHIIIIHIIIIIHIIHIHIIIIIIIIIIIIIIIIIIIIIIIIIIIIIIHHHIIIIIIIHIHIIGIIIIIIIHIIIIIIIIIGIIIHIIIIHHIIIIIIDDDDD
@HISEQ:969:HM2KJBCX2:2:1102:17956:45971 2:N:0:ACTATGCA
ACTCGGCCAACTCCCAACTATCCCTATTAATCATTACGTCGATCCTAGAAACCAACAAAATAGAATCAAACGTCCTATTCCGTTATTCCATGCTAATGTATTCAAGCGTGAGCCTGCTTTAAACACTCTAATTTTTTCAAAGTAACAGTCCTGATTCCCTAAAACACCAAATTAATGGCATTATAGTTCGTCAGAAAGGAGAAACCGATTATACCAGTACGTACAATAGCACGACCAGTAAGCCGGTCTCGAAATTCAACTACGAGCTTTTTAACTGCAACAACTTTAATATACGCTATTGGAGCTGGAATTACCGCGGCTGCTGGCACCAGACTTGCCCTCCAA
+
DDDDDHIIIIIIIIIIIIIIIIIIIIIIIIIIIIIIIIIIIIIIIIIIIIIIIIIIIIIHIGHHIIIIIIIIHIIIHGHHIIIIIIIIG?GHHHHIIIHHIIHHIIIIIIIHHIIIIIIIIIIIIIIIIIIIIIIIHIIIIIIIIIIHHIIIIIIIIIIIIHIIIIIIIIIIIIIIIGIIIIIIIIIIHIIIIIIIIIIIIIIIIIIIIIIIIIIIIIIIIIIIIIIIHIIIIIIIIIIIIIIHIIIIIIIIIIIIIIIIIIIIIIIIIIIIIIIIIIIIIIIIIHIIIIIIIIIIIIIIIIIIIIIIIIIIIIIIIIIIIIIIIIIIIIIIIIIIIIIIDDDDD
@HISEQ:969:HM2KJBCX2:2:1102:14848:46206 2:N:0:ACTATGCA
ACTCGGCCAACTCCCAACTATCCCTATTAATCATTACGTCGATCCTAGAAACCAACAAAATAGGGTCAAACGTCCTATTTCATTATTCCATGCTAATGTATTCAAGCGTGAGCCTGCTTTAAACACTCTAATTTTTTCAAAGTAACAGTCCTGATTCCCCGCGACACCAAATTAATGACATCACGGATCTTCAGAAGGGAGAAACCAGTGACACCAGTGCATACCAAAGGCATGACCAGCGTACTGATCCCGAAATTCAACTACGAGCTTTTTAACTGCAACAACTTTAATATACGCTATTGGAGCTGGAATTACCGCGGCTGCTGGCACCAGACTTGCCCTCCAA
+
BDDDBIGIIIIIIIIFIIIIIIIIIIIIIIIIIIIFHIIIIIIIHIIIHIIIHIIIIIHIIIHIGHHIHEHIHEHIGIIIIIIIIIIIGHIHGHDFIIIIIHHHHHIHIHIIIIIIIIIIGHHIIIIIIIIIIIIHHIIIIIIIIIHHHIIIIHHIHIIIIIIIIIGIIIIHIIIIIIIIIIIIIHIIIIIIIHIIIIIIHIIIIIIIHGIIIHIIIIIIIIIIIIIIIHHIIHIIIIIIIIIHGIIIHHIIIIIIHIIIHIIIIIIIIHIIIIIIIIIIIIIIIIIIIIIIIIIIIIIIIIIIIIIIIIIIHIIIIIIIIIIIIIIIIIIIIIIIIIIIIDDDDD
@HISEQ:969:HM2KJBCX2:2:1102:5889:46524 2:N:0:ACTATGCA
ACTCGGCCAACTCCCAACTATCCCTATTAATCATTACGTCAATCCTAGAAACCAACAAAATAGGATCAACGTCCTATTTCATTATTCCATGCTAATGTATTCAAGCGCGAGCCTGCTTTAAACACTCTAATTTTTTCAAAGTAACAGTCCTGATTCCCCGCCACACCAAATTAATGACATGATGGTTCGTCAGAAGGTAGGAATCAGTAACACCAGTACGTACCGAAGGCACGACCAACGTACTAATCCCGAAATTCAACTACGAGCTTTTTAACTGCAACAACTTTAATATACGCTATTGGAGCTGGAATTACCGCGGCTGCTGGCACCAGACTTGCCCTCCAA
+
DDDDDGIIIIIIIIIIIIIIIIIIIIIIIIHHIIHIIIIIIIIFHIIIIIHGHHIIEGCHIIHIIGIIHIIIIIGIIIHIIIIIIIIIIIIIIIIIIIIIIHHIHIIHHHHHIHHHHGHHHIHHHIHIIIIIIIIIIIIIIIIIIIIIIIIHIHHIIIIIGIIIIIIIIIIIIIIHHIIHIIIIIIIIIIIIIIIIIIIIIIIIIIIIIHIHIIIIIIIIIIIIIIIIIIIIIIIIIIIIIIHHHIIIIIIHIIIIIIHIIHIIIIIIIIIHHFIIIIIIIIIHIIIIIIIIHIIIIIGIIIIIIIIIIIIIIIIIIIIIIIIIIIIIIIIIIIIIIIIIDDDDD
@HISEQ:969:HM2KJBCX2:2:1102:3971:46926 2:N:0:ACTATGCA
ACTCGGCCAACTCCCAACTATCCCTATTAATCATTACGTCGATCCTAGAAACCAACAAAATAGAATCAAACGTCCTATTTCATTATTCCATGCTAATGTATTCAAGCGTGCGCCTGCTTTAAACACTCTAATTTTTTCAAAGTAACAGTCCTGATTCCCCACGACACCAAATTAATGACATCGCGGTTCTTCAGAAGGTAGGAACCAATAATGCCAGTGCGTACCGAGGCACGACCGACAATCTGATCCCGAAATTCAACTACGAGCTTTTTAACTGCAACAACTTTAATATACGCTATTGGAGCTGGAATTACCGCGGCTGCTGGCACCAGACTTGCCCTCCAA
+
DBBDDHF@HFFHIHHIIIIHHHFEFHDHHHHHIHHHHEFH<C<GGHC@E@GHHHCCE<FCEE1<DDFGC?F@1<EHFCGEHEGHHEEEHIE1C<<HHEFHH<FGCD<HG<EDHHHFEEHEHHEG@GCHHHFDF@EB/F<HHHEHHH@CCHHFCG@@??D0GHCFC8<EHHHGHFGEFDGFHGGECCEC?CGGFCF?HGFF<<BGCHFFEF?<1<</C6EH@HHHEC<EHG?FGCH=FC<7DEHHECC<@G@@FIHCHGIHHHGFCEHDHFFEGCHEHGCGHCCHD1F<<CCCIHGIH@HCGCFECHFIHEHHHE?DHHHHCHHHGC@CGCEGDIHG<<0E@?@@@
@HISEQ:969:HM2KJBCX2:2:1102:19700:46553 2:N:0:ACTATGCA
ACTCGGCCAACTCCCAACTATCCCTATTAATCATTACGTCGATCCTAGAAACCAACGAAATAGGATCAAACGTCCTATTTCATTATTCCATGCTAATGTATTCAAGCTAATGCTTGCTTTAAACACTCTAATTTTTTCAAAGTAACAGTCCTGATTCCCCACGACACCAAATTAATGACATCATGCTTCGTCAGAAGGGAGAAACCAATTGTACCAGTTCATACCGTAGGCACGACCGATAAATTGATCCCGAAATTCAACTACGAGCTTTTTAACTGCAACAACTTTAATATACGCTATTGGAGCTGGAATTACCGCGGCTGCTGGCACCAGACTTGCCCTCCAA
+
DDDDDIIIIIIHHIIIIIIIIIIIIIIIIHIIIIIIHHIHHIIHIIHIIIIIIIIIIIIIIIIIIIIIIHIIHCHIIIHHHIIIIIIEFCHHGIIIIIIIIDHHIIIIIIIIHHIGIIIIIIIIIIIHHIIIIIIIIIIIIIIIIIIIIIIIHHHIIIIIHIIIIIIIIIIIIIIIIIIHHIIIIIIHHIIIIIIHIHIHDIIIHIIIIIIHHHGIIIIIIIHIIIIIIIIIIIIIIIIIIIIHFIIHIIIIIIIIIIIIIIIIIIIIIIIIIIIIIIIIIIIIHIIIIIIIIIIIIIHGHIIIHIIIIIIIIIIIIIIIIIIIIIIIIIIIIIIIIIIIIDDDDD
@HISEQ:969:HM2KJBCX2:2:1102:13378:46296 2:N:0:ACTATGCA
ACTCGGCCAACTCCCAACTATCCCTATTAATCATTACATCGATCCTCGAAACCAACAAAATAGAATCTGATGTCCTATTTCATTATTCCATGCTAATGTATTCAAGCGTAAGCTTGCTTTAAATACTCTAATTTTTTCAAGGTAACAGTCCTAATTCCCCATAACATCAAATAAATGACATTATGGTTCCTTAGAAGGTGAGAACCAATAAAACCAGTACATACCAAGGCATGACCGATTCCTTGATCCCGAAATTCAACTACGAGCTTTTTAACTGCAACAACTTTAATATACGCTATTGGAGCTGGAATTACCGCGGCTGCTGGCACCAGACTTGCCCTCCA
+
0<<D@E0<E1<CDHH?<C?C<<1<CC1C1<111<F?GHFF0<D10D1<01CC1CF0@11111<DHCC<<1DCFC@111<1DCGE1<1D@11<<<HHHC1DHDAFBHEHE@AHHG?EFCFEGHF$8B<A1FFC@?FGIHHB1HHHFG@F<G1@GEHGHFEGC<CCECEHIHEHIH@IHHHHF<@HEG<D09HHIHHHHEIGIIIHEFHGH:EFDE<HIIHCEGHHHIHFEGHHEG@=IHGD<<DC<//?E<?EHHEE@GD<E?IHIHHIHGGHIIHHHEHHFF<1<11@?EGCEHHECGEEHEHHHHIIHGCDHCECDHHEG@G@FEHIIGHG<<@HEHC0@@D0
@HISEQ:969:HM2KJBCX2:2:1102:12202:46952 2:N:0:ACTATGCA
ACTCGGCCAACTCCCAACTATCCCTATTAATCATTACGTCGATTTCCGAAAACCAACAAAATAGAAACGACGTCCTATTCCATTATTCCATGCACGAATATCCAAGCGTGTAAAGCCTGCTTTGAGCACTCTAATTTTTTCAAAGTAAACCTGGCGGCGCCCCAGGACACTCGGTTAAGAGCACCCTGACGCCTCCGCCACACCATTCACGGGCCAATGGGACAGTCGCGCCAAACAGCGGACCGTCCCCTACCCGCCGAGATCCAACTACGAGCTTTTTAACCGCAACAACTTTAATATACGCTATTGGAGCTGGAATTACCGCGGCTGCTGGCACCAGACTTGCCCTCCAA
+
DDDDCIIIIIIIHIIIGFHIIIIIIIIIIIIIIIIIIIIIIIIIIIIIIIIHIIIIIIIIHHIIIIIIIIIHIIIIHIIIIIIIIIHIHIIIGHHHIHIIHHDHIHIIIIIIIIHIIIIIIIIIIIIIIIIIIHIIIIIIIIIIIHHHIIIIIIIHHIIIIIIIIIHHHIGIIHIHIIIIIIIIIIHHHIIIIIIIIIIIIIIIIIHIIIIIIIIIIIIIHHIIIHIIIIIIIIIIIIIIIHIIIHIIIHDEIIIIIIIIIIIIIIIIIIIIIIIIIIIIIHIIIIIIIIHIIIIIIIIHHIIIIIIIIIIIIIIIIIIIIIIIIIIIIIIIIIIHIIIIIIIIIIIIDDDDD
@HISEQ:969:HM2KJBCX2:2:1102:17703:47683 2:N:0:ACTATGCA
ACTCGGCCAACTCACAACTATCCCTATTAATCATTACGTCAATCCTAGAAACCAACAAAATAGGATCGAACGTCCTATTTCATTATTCCATGCTAATGTATTCAAGCGTTAGCCTGCTTTAAACACTCTAATTTGATCAAAGTAACAGTCCTGTTTCCCTGCAACACCAAATTAATGGCATTACAGTTCTTCAGAAAGGAGGAATCAGCGAAGCCAGTGCATACCAGTGGCACGACCAACCTGCTGACCCCGAAATTCAACTACGAGCTTTTTAGCTGCAACAACTTTAATATACGCTATTGGAGCTGGAATTACCGCGGCTGCTGGCACCAGACTTGCCCTCCAA
+
D<<@B0EEEC1@C1<<1@GH@CC1<F?@F@G1111<C@@GHH1D<1F@1<@GHHCEE<D1<C<F11C=<@@/<<EHG@111<1DHE1DEH?C1CEHEE11<@@@@7<<@BCCHDC71$1DC61@GG@F?AAD<C&$81<D@EGB<D1E1<DG1B<CIHIHHHHCFFGHH@;</GC<<CDEEE<<#D</HEHCC</@HHGEFEIHHIIHECHEF@8HHHHFE1FEA<C@10><CC</1EFCFA11<0//C/D1C<?@GH@@E0HGHHHE?EEC1<1GD1<1<C@FC1<1EGC@<E?@<1<E@EHF<1@C<1HIHHHHGIHFCD1<G@ED1CF1D<<11HHG<000D0
@HISEQ:969:HM2KJBCX2:2:1102:9191:47502 2:N:0:ACTATGCA
ACTCGGCCAACTCCCAACTATCCCTATTAATCATTACGTCAATCCTAGAAACCAACAAAATAGGATCGAACGTCCTATTTCATTATTCCATGCTAATGTATTCAAGCGTTAGCCTGCTTTAAACACTCTAATTTTTTCAAAGTAACAGTCCTGTTTCCCTGCAACACCAAATTAATGACATTACAGTTCTTCAGAAAGGAGGAATCAGCGAAGCCAGTGCATACCAGTGGCACGACCAACCTGCTGACCCCGAAATTCAACTACGAGCTTTTTAACTGCAACAACTTTAATATACGCTATTGGAGCTGGAATTACCGCGGCTGCTGGCACCAGACTTGCCCTCCAA
+
DDDDDHHIIIIIIIIIIIIIIIIIIIIIIGIHIIIHHIIIIIIIIIIIIIIIGIHICHHIIIHHHHIGHIIIHHHIIIIIHIIIHIIHIIIIGHHHHHIIIIIIHIIHHHHHHHHIIHIIIHIIHIHHIIIIIIIIIIGIHIIIIIIIIIIIIIIIIIIIIIIIIIIIIIIHIIII:IIIIIIIHHIHGIIIIIIIIIIII;IIHIIIIIIHIIIHIIHIIIIIIIIIIIIIIIIIIIHIIIIHHIIHIIHIIIIIIIIIIIIIIIIIIIIIIIIIIIIIIIIIIIIIIIIIIIIIIHIIIIIIHIIIIIIIIIIIIIIIIIIIIIIHIIIIIIIIHIIIIDDDDD
@HISEQ:969:HM2KJBCX2:2:1102:12102:47843 2:N:0:ACTATGCA
ACTCGGCCAACTCCCAACTATCCCTATTAATCATTACGGTGATCCTAGAAACCAACGAAATAGAATCAGTCCGTCCTATTTCATTATTCCATGCTAATGTATTCAGACGATAGTCTGCTTTAAACACACTAATTTTTTCAAAGTAACAGTCCTGATTTCCAACCACACCAAATAAATGGCATGAAAGTTCCTCAGAAGGTAGAGATCCATCTCACCAGTACAGACAATTAAGCCTGACCAATGGGTAGACCCCGAAGTTCAACTACGAGCTTTTTAACTGCAACAACTTTAATATACGCTATTGGAGCTGGAATTACCGCGGCTGCTGGCACCAGACTTGCCCTCCAA
+
BBDDAGHGHHHHGHHIEHFFHEEHIFFHHEGEHHHHIEHIGIGHGIIHEHHHHFHIEHHEHI@GE@GHHHHHHIFDHHHHH?HIIHHC?CHHIGCHIEIHGDGHGGHHHHHHIHHHFCEEGGECHEHGHIIHGHCGGC1EHIIIIHIHICHHHF@HCCIHHHHHIHHHEGHFHHIIHHEGEHEHHGHDCEFEFCIIHHEEIIHHHCHEEHIIHIIHGHIHIHHGH@HHEHH@CHIFECEHGGHCHHHGCHDHHGCC@EH@EHEHIHHGHHHHHHHGDF?HHHGFHHHFGGHHHGEHIIHHHGFHIHIHHIHFHEIIHHHHIHHHGHFEGEHIH@HCGGEIIHG<?BD@
@HISEQ:969:HM2KJBCX2:2:1102:6279:48068 2:N:0:ACTATGCA
ACTCGGCCAACTCCCAACTATCCCTATTAATCATTACATCAATCCTAGAAACCAACAAAATAGGATCAAACGTCCTATTTCATTATTCCATGCTAATGTATTCAAGCGTTAGCCTGCTTTAAACACTCTAATTTTTTCAAAGTAACAGTCCTGTTTCCCTGCAACACCAAATTAATGGCATTACAGTTCTTCAGAAAGGAGGAATCAGCGAAGCCAGTGCATACCAGTGGCACGACCAACCTGCTGACCCCGAAATTCAACTACGAGCTTTTTAACTGCAACAACTTTAATATACGCTATTGGAGCTGGAATTACCGCGGCTGCTGGCACCAGACTTGCCCTCCAA
+
DDDDDIIIIIIIIIIIIIIIIIHHHHHHHHIHIIIIIIIIIGHIIIEF?CHIHEHIHHEHHII?@GHIIIIIIIHHEHEGHIHIIIIHIIHIHHH1HIHHFIGHIIIHEHHEHHHEEHHHHEHGHHIIIIIHIIIIHHHCGHHHEEGHHHIHHGFHIIHIHHHHHIIHFCEIHIHHFIHHF@HHHHHDFC<HHFHHHIIIIHHHHFHHFF?EIIIIIHG@HHGEIIIHHHGIIIHIIIIIIIHHF<IIHCIHHIHIHHHHHIHHIIIHIIIIHFGHIIIIHGHEIIIHGIHIGIIIIHHEGHHHIIIHFEIHIIHHIHIHIIHHHIHHFHEHHFG1HHHIHDDD@@
@HISEQ:969:HM2KJBCX2:2:1102:3797:47971 2:N:0:ACTATGCA
ACTCGGCCAACTCCCAACTATCCCTATTAATCATTACAGCGGTCCTAGAAACCAACAAAATAGAACCGATGTCCTATTCTATTATTCCATGCTAATGTATTCGAGCAAAGGCCTGCTTTGAACACTCTAATTTTTTCAAGGTAAAAGTCCTGGTTCCCCCGTACACCCAGTGAAGGGCATAGGATTCCCCAGAAGGAAAGGCTCAACCGAATCCGTGCGCTCGATTAGGAGGACAGATCGGCCAAACCCAAAGTTCAACTACGAGCTTTTTAACTGCAACAACTTTAATATACGCTATTGGAGCTGGAATTACCGCGGCTGCTGGCACCAGACTTGCCCTCCAA
+
DDDDDIHIIIIIHHIHIIIIIHIIIIIIIIIIIIIIIIIIIIHIIIIIIIIIIIIIGIIIIIEIIIIIIIGHIIHEHIIHHIIIIIIHIHIIIIIIIIIHIIIIIIIIIIIIIIIIHHHIIIIIIHIHIIIIIIIIIIIIIIIIIIIHHIIHIHHIGIIIIIIIIIIHIIIIIIIIIIIIIIIIHHHGIIIIIIIIIIIIIIIIIIIIIHIGIIIIIIIIIIIIIIIIIIIIIIIIIIIIIIHIIIIIIIIIIIIIIIIIIIIIIIIIIIIIIIIIIIIIIIIIIIIIIIIIIIIIIIIIIIIIIIIIIIIIIIIIIIIIIIIIIIIIIIIIIIIIIIIDDDDD
@HISEQ:969:HM2KJBCX2:2:1102:19367:47520 2:N:0:ACTATGCA
ACTCGGCCAACTCCCAACTATCCCTATTAATCATTACGTCGATCCTAGAAACCAACAAAATAGAATCAAACGTCCTATTTCATTATTCCATGCTAATGTATTCAAGCGCGAGCCTGCTTTAAACACTCTAATTTTTTCAAAGTAACAGTCCTGATTTCCCACGACACCAAATTAATGACATCGTGGTTCGTCAGAAGGTAGGAATCAATTTGACCAGTACGTACCGAGGCACGACCGATCAACTGATCCCGAAATTCAACTACGAGCTTTTTAACTGCAACAACTTTAATATACGCTATTGGAGCTGGAATTACCGCGGCTGCTGGCACCAGACTTGCCCTCCAA
+
DDDDDIIHIIIIIIIIIIIIIIIIIIIIIIIIIIIIIIIIIIIIIIIIHIIIIIIIFIIIIIIIIIIIHHHHHIIIIIIIIIIIIIICHIIIIIIHIIIIIIIIIIIIIIIIHIIHIIIIIIIIIIIIIIIIIIIIIIIIIIIIIHHHIIIIIIIIIIIIIIIIIIIIIIIIIIIIIIIIIIIHIIIHIIIIIIIIIIIIIIIIIIIIIIIIIIIIIIIIIIIIIIIIIIIIIIIIIIIIIHHHIIIIIIIIIIIIIIIIIIIIIIIIIIIIIIIIIIIIIIIIIIIIIIIIHIIIIIIIIIIIIIIIIIIIIIIIIIIIIIIIIIIIIIIIIIIIIIIIDDDDD
@HISEQ:969:HM2KJBCX2:2:1102:18965:48967 2:N:0:ACTATGCA
ACTCGGCCAACTCCCAACTATACCTATTCATCATTACGGTGATCCTAGAAACCAACAACATAGAACCATGCCGTGCTATTCTATTATTCCATGCTAATGTCTTCGAGCAAAAATGCCTGCTTTAAACACTCTAATTTTTTCAAGGTAAAGGTCCTGGATCCGCAAGACACCCAATAAAGGACATCGAGTTTCTCCAGAAGGTGAGAAATCAACAGTAACAGTTCATACCCCTTAAGGCATGACCATCACGTCAATCCCGAAATTCAACTACGAGCTTTTTAACTGCAACAACTTTAATATACGCTATTGGAGCTGGAATTACCGCGGCTGCTGGCACCAGACTTGCCCTCCAA
+
0<<@DEH0/<CDE@G1FHH1<1<1FC1@1<1<FHHCHE0CDEC<DG1G1DHICH1<1<1<D111<DHH?F1C<D/<C111C1<CF11<DHH111<FCFH@11<F1GHH@CH@F@CHCF<BCHFHEHHIHG@HGC@F1IIHHHHEGHCC@1GC71DCDHCC?DHCHIHHHGHHG@@HHHIHC@HHHCDC<HHHGHHEFHIHHGH;HCFC7GGCGD<HEGFHHI?HGHGHHGHGEHHHGHHIHFHGFGEGHGECHIIGHIIFIHEGHHHGIHIHIHHEHIHFIIIIHIHHHHIHHHEHIIIIIIIHHHHIHIHHHHHHGIIIIIHIIIIGHHIHHHHEHIIIIHIIIIHG?BDD@
@HISEQ:969:HM2KJBCX2:2:1102:11647:49701 2:N:0:ACTATGCA
ACTCGGCCAACTCCCAACTATCCCTATTAATCATTACGGTGATCCTAGAAACCAACGAAATAGAATCAAGCCGTCCTATTTCATTATTCCATGCTAATGTATTCAGACGTTAGCCTGCTTTAAACACTCTAATTTTTTCAAAGTAACAGTCCTGATTTCCAATCACACCAAATTAATGACATGAAAGTTCCTCAGAAGGTAGAGATTTATCTCACCAGTACAGACAATTAAGCCTGACCAATGGGTAAACCCCGAAGTTCAACTACGAGCTTTTTAACTGCAACAACTTTAATATACGCTATTGGAGCTGGAATTACCGCGGCTGCTGGCACCAGACTTGCCCTCCAA
+
DDDDDIGIIIIIIIIIGIIIHIIIIIIIIIIIIIIIIIIIIIIIIIIIHIIIIIIIIIIGIIIIIHHHIEHIHIHIHHHHIHGIIIIHIIIIIGIIIIIIIIIIIIIIIIIIHHIIHIHIIHIIIIIIIIIHIIHHIIIIIIIIIIIIIIIIIHIIIIIIIIIIIIIHHHIHIIIIIIIIIIIIIIIHIHIIIIHHIIIIIIIIIIIIIIIIIIIIIIIIIIIIIIIIIIIIIIIIIIIIIHIIIHFIIIIIIIIIIIIIHHIIIIIIIIIIIIIIIIHIIIIIIIIIIIIIIIIIIIIIIIIIIIIIIIIIIIIIIIIIIIIIIIIIIIIIIIIIIIIIIIIDDDDD
@HISEQ:969:HM2KJBCX2:2:1102:12699:49978 2:N:0:ACTATGCA
ACTCGGCCAACTCCCAACTATCCTTATTAATAATTATGTCGATCCTAGAAACCAACAAAATAGAATCAAAAGTCCTATTTCGTTATTCCATGATAATGTATTCAAGCGTGAGCCTGCTTTAAACACTCTAATTTTTTCAAAGTAACAGTCCTGATTCCCCATGACACCAAATTAATGACATCATAGTTCGTCAGTAGGTAGGAATCAATAATACCAGTACGTACAATAGCACGACCAATAAATTGATCCCGAAATTCAACTACGAGCTTTTTAACTGCAACAACTTTAATATACGCTATTGGAGCTGGAATTACTGCGGCTGCTGGCACCAGACTTGCCCTCCAA
+
0000D0<0/<1<11<@10111<111<C<F@111<F111<1DCG<0D1FH1DD1DG01<FCG11<1DGHHH11<<1111<<CG<<1<G1<1<F11<@HA<ACF0GFC6/<<D0161FC81<GHHHG8DG1)<51<61AHHHGCFGG5DC<1CC<DGHEC<11<?IHHIHGF<C/CFC<<//-ED<.E?EA01@@?HHC<@F<1HHG/GFHE?CEG<11HF?@?HAFEHEHHCC:<1/D1G<<11:HE?BAHC@HC@HEFHCEE@EHFHHEHGHHCHH?HHH@EHC@FCHIIIIIHHHEEHFC1GHFG@GHFCHHC/CC@HHIHEHFF1G?EH?IEGHIIHGDBD0@
@HISEQ:969:HM2KJBCX2:2:1102:15853:50257 2:N:0:ACTATGCA
ACTCGGCCAACTCCCAACTATCCCTATTAATCATTACGTCGATCCTAGAAACCAACAAAATAGAATCAAACGTCCTATTTCATTATTCCATGCTAATGTATTCAAGCGTAAGCCTGCTTTAAACACTCTAATTTTTTCAAAGTAACAGTCCTGATTCCCCACGACACCAAATTAATGACATCGCGGTTCTTCAGAAGGTAGGAACCGATAATGCCAGTGCGTACCGAAGCACGACCAACAATTCGATCCCGAAATTCAACTACGAGCTTTTTAACTGCAACAACTTTAATATACGCTATTGGAGCTGGAATTACCGCGGCTGCTGGCACCAGACTTGCCCTC
+
DDDDDIIIIIHCHIIIIIGIIIIIIIIHIIIHHIHIIIHIIGIIIIIIIIHIHIGHIIHIIHHIHHIIHIIDFHGHHHHIHIIIIHIFHHIFIHHIIIIIIHIHIIIHIHIIHHGIIIIIHIHHHIHGHIHIIIIIIIIIHIIIIIIIIHIIIIIIHFIIIIIIIIIHIIIHIIHIIIIIIHIIIHGHIIHIIIIIIIHIIIIIIIIIIIIIIIIIIIIGHHHIIIIIIIIIIIIHHIIIHHHIIIHGIIHIIIIHIIIIIIIIIIIIIIIIIHIGIIIIGIIIIIIIIIIHGIIIIIIIIIIIIIIIIIIGIIIIIIIIIIIIIIIIIIIIIIIIIDDDDD
@HISEQ:969:HM2KJBCX2:2:1102:3861:51538 2:N:0:ACTATGCA
ACTCGGCCAACTCCCAACTATCCCTATTAATCATTACGTCGATCCTAGAAACCAACAAAATAGGGTCAAACGTCCTATTTCATTATTCCATGCTAATGTATTCAAGCGTGAGCCTGCTTTAAACACTCTAATTTTTTCAAAGTAACAGTCCTGATTCCCCGCGACACCAAATTAATGACATCACGGATCTTCAGAAGGGAGAAACCAGTGACACCAGTGCATACCAAAGGCATGACCAGCGTACTGATCCCGAAATTCAACTACGAGCTTTTTAACTGCAACAACTTTAATATACGCTATCGGAGCTGGAATTACCGCGGCTGCTGGCACCAGACTTGCCCTCCAA
+
DDDDDIIIIIIIHHIHIIIIIIIIIIIIIIIIIIIIIIIIIIIIIIIIHIIGHHIIIIIIIIIHIHIIIIIHIIHIIIIIIIIIHII?HIIIIIIIIIIIIGFGIHIIIEIDHIIIIIIHII=IIGHHI<FHIIIHIIIIIHHIIIHIIIIII<IHHHIIHIGIHIIIIIIIIIIIHIIIIHHHHGHHHHGHHHIIFGHHIIHIIHGHHHHIIGIIGHIGHHIEHHEHGIHHGIHHFF<@DHHCHHHHIICEGG@F@<1C<0C=C<101D1HGD<1<1F?C???@E<11<1=GGE@C?ECECEHEFDEECHHDHHDDCHHEHEHHHHHEHHIHHC1EEC0<<<<D<
@HISEQ:969:HM2KJBCX2:2:1102:8296:52085 2:N:0:ACTATGCA
ACTCGGCCAACTCCCAACTATCCCTATTAATCATTACGTCGATCCTAGAAACCAACAAAATAGAATCAAACGTCCTATTTCATTATTCCATGCTAATGTATTCAAGCGTAAGCCTGCTTTAAACACTCTAATTTTTTCAAAGTAACAGTCCTGATTCCCCGTGACACCAAATTAATGGCATTACGGTTCTTTAAAAGATGAGAAATTAATAATATCAGTACATACCAACGGCATGACCAAAACATTGATTTCGAAATTCAACTACGAGCTTTTTAACTGCAACAACTTTAATATACGCTATTGGAGCTAGAATTACTGTGGCTGCTAGCACCAGACTTGCCCTCCAA
+
DDDDDIIIIIIIIIIIIIIIIIIIIIIIIIIIIIIIHIIIIIIIIIIIIIIIIIIIHIIHIIIHIIHIIIIIHHIIIIIIIIIIIIIIIIIIIIHHHIIIIIIIIHIIIIIHIIIHIIIIIIIIIIIIIHIIIIIIIIIIIIIIIIIIIIIIIIIIIIIIIIIIIIIIIIIIHIIIIHIIHIIIIIIIIIIHIIIIIIIIIIIIIIIIIIIIIIIIIIIIIIIIIIIIIIIIIIIIIIIIIIIIIHIIIIIIIIIIIIIIIIIIIIIIIIIIIIIIIIIIIIIIIIIIIIIIIIIIIIIIIIIIIIIIIIIIIIIIIIIIIIIIIIIIIIIIIIIIHIIIIIDDDDD
@HISEQ:969:HM2KJBCX2:2:1102:16615:52247 2:N:0:ACTATGCA
ACTCGGCCAACTCCCAACTATCCCTATTAATCATTACGGTGATCCTAGAAACCAACAAAATAGAACCATGCCGTCCTATTCTATTATTCCATGCTAATGTATTCGAGCAAAATGCCTGCTTTAAACACTCTAATTTTTTCAAGGTAAAGGTCCTGGTTCCACATGACACCCAATTAAGGACATCATGCTTCTCCAGAAGGTGAGAAATCAACTGCGACAGTTCATACCCCTTAAGGCACGACCATCACGTCAATCCCGAAATTCAACTACGAGCTTTTTAACTGCAACAACTTTAATATACGCTATTGGAGCTGGAATTACCGCGGCTGCTGGCACCAGACTTGCCCTCCAA
+
DDDDDIGIIIHIHHIIHIIIIIGIHIHIIIIHIIIIIHIIICHIIIIGIIIHIHIIIIGIIIIFHIIIIHICHIIHHIIIIHIIIIHHIIHIIIIIHIIIHHIIIIIIIIIIHIIIIIIIIHHIHIIIIHHIEHIHIIHIHIIIHIIIIIIIIIIIIIIIIIIIIIIIIIIIIHIIIIIIIIIIIIIIIHIIIIIIIIIIHHIIHIIIIIIIIIIIHIIIIIIIIIIIIIIIIHIIHHIHHIIIIIHIIHFIIIGIIIIIIIIIHIIIHIIHHHIIIIIIIIIIIHIIHIIIHIIIHEHIIIIIHIHIIIIIIIIIIIIIIIIIIIIIIIIIIHIIIHIIIGIHGIIDDDDD
@HISEQ:969:HM2KJBCX2:2:1102:13008:52581 2:N:0:ACTATGCA
ACTCGGCCAACTCCCAACTATCCCTATTAATCATTACCTCAATGCTCTACAAAACCAACAAAATAGAACCGAGGTCCTATTCTATTATTCCATGCAACATTATTCAGGCGTAAGGCCTGCTTTAAGCACTCTAATTTTCTCAAAGTAAACGCATCGGCCACTGAAAACACCCAATGAAGGGCATCAACAGCCAACCGATTGATTAGGACCAGACACGTAGTAACAGCAATCAAGCGTACCACGTGCTAGTACCCGAGATCCAACTACGAGCTTTTTAACTGCAACAACTTTAATATACGCTATTGGAGCTGGAATTACCGCGGCTGCTGGCACCAGACTTGCCCTCCAA
+
BDDDDIIIHHIIIHIIIIIIIIIIIIIIIIIHIHHIIIIIHIIIIHIHGIIHHIIIGHIHHIIHIIGHHIHHDHIIGIIIIIIIIIEHIIIGHHEHIHHIIHHHHHHHIIIIIHIIHGHIIIIHHHEIHHIHIHHHHIIIHIIIIIHHHIHIHHIIHIHHIIIIHIIHHIHHHGHIIIIHHIIIIIIIHIIIIIIIHIIIIIIIIIIIIHIIIIIIIIIIIIIIIIIIIIIIIIIIIIIIHH<IIHGDIIIIIIIHIIIIIIIIIHIIIIIIIIIIIHIIIIIIHHHEHHHHIIHHEHIIHIHIIHIHHIIIIIIIIIIIIIIIIIIIIIIIIIHIIIIIIIIIDDDDD
@HISEQ:969:HM2KJBCX2:2:1102:19447:52826 2:N:0:ACTATGCA
ACTCGGCCAACTCCCAACTACCCTATTAATCATTACGGTGGTCCTAGACCAACAAAATAGAACCAACGTCCTATTCTATTATTCCATGCTAATCTATTCAAGCAAAAGCCCGCTTTAAACACTCTAATTTTTTCAAGGTAATGGTCCTGGTTCCCCGACACACCCAATAAAGGGCATACCGGCTCACCAGAAGGATAGACCCGACAACAGACAGTACTCGCCAGAGACGGACCGCCCGGTCAGGTCTAAAATTCAACTACGAGCTTTTTAACTGCAACAACTTTAATATACGCTATTGGAGCTGGAATTACCGCGGCTGCTGGCACCAGACTTGCCCTCCAA
+
0D0<DEH=HECHHC@D10<FHE1<G<<F?@1GCHEE@EFEHC<1D1<1FCC1E@@CGEHEH@1<DEGE<10<11<CGEHC<<CG?H?E@HCECE@<D@EGFEEFHIH<CHHGHIIEHFHFBCG?HFFDH?A</HBDFHIHHHEE71GEHHE8D;HHHG@HEHH/8DHFGEGCHHFB<HHEHG?HFIHHHEHGHHIHHHIHHHHHHHGCGEHHFIIHHCHEIIIIHHGCHHCCHHD<DCACHIFHFHIHHGIHHEHHE@HD<1G=IHHHIIHHCCHGHGHHIIGHHH@HGEECHIIIHHHGECHEHIHEHE<<?HHCCHEHHHHHIHHHCIHHEHDCHBCCDD
@HISEQ:969:HM2KJBCX2:2:1102:16425:51168 2:N:0:ACTATGCA
ACTCGGCCAACTCCCAACTATCCCTATTAATCATTACGTCGATCCTAGAAACCAACAAAATAGAATCAAACGTCCTATTTCATTATTCCATGCTAATGTATTCAAGCGCGAGCCTGCTTTAAACACTCTAATTTTTTCAAAGTAACAGTCCTGATTTCCCACGACACCAAATTAATGACATCGTGGTTCGTCAGAAGGTAGGAATCAATTTGACCAGTACGTACCGAGGCACGACCGATCAACTGATCCCGAAATTCAACTACGAGCTTTTTAACTGCAACAACTTTAATATACGCTATTGGAGCTGGAATTACCGCGGCTGCTGGCACCAGACTTGCCCTCCAA
+
DDDDDHHHHIHHGHGIIIIIIHHHIIIIIIIHIIIHIIIIDDGHHHHHHIIHHIIIIIIHHHIHIIIHIIIIIHHHHIIIIHIIHHI@FHIIHIIHIIIIIHIHIIHIIIIHIIIIIIIHIIIIIIIIHHIIIIGHHIIIIIIIIIIIHIIIIIIIIIIIIHIIHHIIIIIHHIHIIIIIIHIIIIIIIIHIIIIIHHHHHEIHHIIIIIIIIIIIIIIIIIIIIIHIIIIIIHIIIIIIIIHGHIIIIHHIIIIIIIIIIIIIIIIIIIIIIIIIIIIIIIIIIIIIIIIIIIIIIIIHIIIIIIHGIHIIIIIIIIIIIIIIIIIIIIIIIIIIIIIIDDDDD
@HISEQ:969:HM2KJBCX2:2:1102:1486:54037 2:N:0:ACTATGCA
ACTCGGCCAACTGCCCAACTATCCCTATTAATCATTACGTCAATCCTAGAAACCAACAAAATAGGATCGAACGTCCTATTTCATTATTCCATGCTAATGTATTCAAGCGTTAGCTTGCTTTAAACACTCTAATTTTTTCAAAGTAACAGTCCAAATTCCCCGCAACACCAAATTAATGGCATTACGGATCATCAGGAAGGAGGAATCAGTGAGACCAGTACATACCAGAGGCATGACCAACCTACTAACCCCGAAATTCAACTACGAGCTTTTTAACTGCAACAACTTTAATATACGCTATTGGAGCTGGAATTACCGCGGCTGCTGGCACCAGACTTGCCCTCCAA
+
DDCDDIGIIIIIIIIIHIIIIIIIIIIIIIHIIIIIIIIIIIIIIIIIHGIIIIIIIEHIIIIIIHHHIIIIIIIIIIIHIIIIIIIHIIHIHFIIIIHHIIIIHIHIIIIIIIIIIIIHHIIIIIIIIIIIIIIIIIIIIIIIIIIIIIIIHHEHHIIIIIHIIIIIIIHIIIIIIIIIHIIIHIIIIGIIIIIIIIIIIIIIIIIIIIIIIIIIIIIIIIIIIIIIIIIIIIIIIIIIIIIHHFIHIIIIIHIHHHHIIIHHIIHIIIIIIHIHIIIIIIIIIIIIIIIIIIHIIIIIIIIIIIIIIIIIIIIIIIIIIIIIIIIIIIIIIIIIIIIIIIDDDDD
@HISEQ:969:HM2KJBCX2:2:1102:3035:54509 2:N:0:ACTATGCA
ACTCGGCCAACTCCCAACTATCCCTATTAATCATTACGTCAATCCTAGAAACCAACAAAATAGAATCAAACGTCCTATTTCGTTATTCCATGCTAATGTATTCAAGCGTGAGCCTGCTTTAAACACTCTAATTTTTTCAAAGTAACAGTCCTGATTCCCCATGACACCAAATTAATGACATCATGGTTCGTCAGAAGGTAGGAATCAATAATACCAGTACGTACAATAGCACGACCAATAAATTGATCCCGAAATTCAACTACGAGCTTTTTAACTGCAACAACTTTAATATACGCTATTGGAGCTGGAATTACCGCGGCTGCTGGCACCAGACTTGCCCTCCAA
+
DDDDDIIIHIHIIIIHIHIIIIIIIIIIIIIIIIIIIIIIIIIIIIIIHIIIIIIIIIIHIIIIIIIIIIHIHHIIIIIIIIHIIIIHIIIIIIIIIIIIIIHHIIIHHIIIIIIIIIIIIIIIIIIIIIGIHIIIIIIIIIIIIIIIIIIIIIIIIIIIIIIIIIIIIIIIIIIIIIIIIIIIIIIIIIIIIIIIIIIIIIIIIIIIIIIIHIIIIIIIIIIIIIIIIIIIIIIIIIIIIHIIIIIIIIIIIIIIIIIIIIIIIIIIIIIIIIIIIIIIIIIIIHHIIIIIIIIIIIIIIIIIIIIIIIIIIIIIIIIIIIIIIIIIIIIIIIIIIIIIDDDDD
@HISEQ:969:HM2KJBCX2:2:1102:18098:53446 2:N:0:ACTATGCA
ACTCGGCCAACTCCCAACTATCCCTATTAATCATTACGTCAATCCTAGAAACCAACAAAATAGGATCGAACGTCCTATTTCATTATTCCATGCTAATGTATTCAAGCGTTAGCCTGCTTTAAACACTCTAATTTTTTCAAAGTAACAGTCCTGTTTCCCTGCAACACCAAATTAATGGCATTACAGTTCTTCAGAAAGGAGGAATCAGCGAAACCAGTACATACCAGTGGCACGACCAACCTGCTGACCCCGAAATTCAACTACGAGCTTTTTAACTGCAACAACTTTAATATACGCTATTGGAGCTGGAATTACCGCGGCTGCTGGCACCAGACTTGCCCTCCAA
+
D@DBBFHHCHGGF1D<DHHEHHHHIHII?CC?EGHH?ECEGHECEH?GHGEHCFHHHHIEH1<F<<<<EHHDEH@HHIHHHHFF?CH1C1DCEHHGIIIIIHHHIHHEFHHHFHHEEIHIIIIIIIIIIHIHIHIIIHHIIIHIIIIIIHIIIIHIH9FEIGIIHGH6IIHEHIHIHHIIIIIIIHHFHIHGIIIIIIHIIHIIH8IIHIIHGG9FHIIIIIHHHHHGHIIHHIIIIHIIHIIHGIHBGHIIIIIIHEIIIIIIIIIIIIIIHHHEGHGIHIIIIHIIIIIIIIIIIIIHIIIIIIIHIIIIHIIIIIIHIIIIIIIIIIIIIIIIIIIHHDDDDD
@HISEQ:969:HM2KJBCX2:2:1102:9451:54305 2:N:0:ACTATGCA
ACTCGGCCAACTCCCAACTATCCCTATTAATCATTACGGTGGTCCTAGAAACCAACAAAATAGAACCACAACGTCCTATTCTATTATTCCATGCTAATCTATTCAAGCAATAGCCCGCTTTAAACACTCTAATTTTTTCAAGGTAATGGTCCTGGCTCCCCAACACACCCAACAAAGGACATGCTGATTCACCAGAAGGAAGACCCGACAGCAGACAGTACTCGCCAAAGACGGACCGCCCGGCCAGGCCTAAAATTCAACTACGAGCTTTTTAACTGCAACAACTTTAATATACGCTATTGGAGCTGGAATTACCGCGGCTGCTGGCACCAGACTTGCCCTCCAA
+
DDDDDIIIIIIIIIIIIIIIIIIIIIIIIIIIIIIIIIIIIIIIHHIHHIIIIIHHHEHIIIIIIIIIIGIIIDFHHIHHEHHGIIIIIIIHHEEGHIIIIIIIIIIIIIIIIIIIIIIIIIIIIIIIIIHIIIIIHIHHHHHIIIIHIIIIIIIIIIIIIIIIIIIIIIIIIIIIIIIIHIIIIIIIIIIIIIIIIIIGIIIIIIIIIIIIIIIIIIIIIIIIIIIIIIIIIIIIHIIIIIIIHIIIIHIIIIIIIIIIIIIIIIIIIIIIIIIIIIIIIIIHIIIIIIIIIIIIIIIIIIIIIIIIIIIIIIIIIIIIIIIHIIIIIIIIIHIIIIIHIDDDDD
@HISEQ:969:HM2KJBCX2:2:1102:11463:54733 2:N:0:ACTATGCA
ACTCGGCCAACTCCCAACTATCCCTATTAATCATTACGTCAATCCTAGAAACCAACAAAATAGGATCAACGTCCTATTTCATTATTCCATGCTAATGTATTCAAGCGCGAGCCTGCTTTAAACACTCTAATTTTTTCAAAGTAACAGTCCTGATTCCCCGCCACACCAAATTAATGACATGATGGTTCGTCAGAAGGTAGGAACCAGTAACACCAGTACGTACCTAAGGCACGACCAACGTACTGATCCCGAAATTCAACTACGAGCTTTTTAACTGCAACAACTTTAATATACGCTATTGGAGCTGGAATTACCGCGGCTGCTGGCACCAGACTTGCCCTCCAA
+
DDDDDIIIIIHIIIIIIIIHHHHHIIIIHEHIIIIHHEFHHIIIIIIIIIIHIIIIIHIIIHEHIIIIIIHGHHIGHIIIGHIHHHIIIIHHHIIIIHIHIIIIEHHIIIHHGIIIIIIHFHIIHGHIIIIIIIIIHIIIGHIIIHHIIIIHHHHIIIHIIHIIIIIIIIIIIIIHHHHIIIIIIIIIIIIIIIIIIIIIIHHIHIIIIIIHGIIIHHGIIIGIIIIIIIII=IIIIIIIIHGDIIIIIHHGIIIIIIHIHHIIIIHIIIIIIIIIIIIIIIIHIIHIIIHIHIIIIIIIIIIIIIIIIIIIIIIIIIIIIIIIIIIIHIIIIIIIIIIIDDDDD
@HISEQ:969:HM2KJBCX2:2:1102:6574:55222 2:N:0:ACTATGCA
ACTCGGCCAACTCCCAACTATCCCTATTAATCATTACGTCAATCCTAGAAACCAACAAAATAGGATCGAACGTCCTATTTCATTATTCCATGCTAATGTATTCAAGCGTTAGCCTGCTTTAAACACTCTAATTTTTTCAAAGTAACAGTCCTGTTTCCCTGCAACACCAAATTAATGGCATTACAGTTCTTCAGAAAGGAGGAATCAGCGAAGCCAGTGCATACCAGTGGCACGACCAACCTGCTGACCCCGAAATTCAACTACGAGCTTTTTAACTGCAACAACTTTAATATACGCTATTGGAGCTGGAATTACCGCGGCTGCTGGCACCAGACTTGCCCTCCAA
+
DCADBIHIIIHIIIIIIIIIIIIIIIIIIIIIIIIIIIHHHHHEHHIHIIIHHIIIIIIIIHIIGHHIIGIIIIHIIIHIIIIIIHIGIEHHIHIIIIIHIIIIHIIIHIIIIIIHIIIIHHIHIIHHHIIIIIIIIIIHHIIIIIIIIIIIIHHIIIIHHHHIHIIIHIIIHIIIIIIIIIIIIIIIIIIHIIHIIIIIIHIIHIHIIIIIIIIIIIIGIIIHIIIIIIIIIIIIIIIIIIHHGIIHIIIIIIIIIIIIIHIIIHIIIIIIIHHIIIIIIHHIIHHIIIIIIIIIIIIIHIIIIIIIIIIIIIIIIIIIIIIIHIIIIIIIIIIIIIIIIDDDDD
@HISEQ:969:HM2KJBCX2:2:1102:16359:55441 2:N:0:ACTATGCA
ACTCGGCCAACTCCCAACTATCCCTATTAATCATTACAACAGTCCTAGAAACCAACAAATAGAACCATTGTCCTATTCCATTATTCCATGCTAATGTATTCAAGCGTATGCCTGCTTTGAACACTCTAATTTTTTCACAGTAAAAGTCCTGGTTCCCCGTCACGACCCGTAAAGGCCATGCCGCTTCGCCAGAAGGTAAAGCCCGACCACAGACAGTGCTCACCCAGAAGGCGGACCGTCCAGCCAGGCCTGAAGTTCAACTACGAGCTTTTTAACTGCAACAACTTTAATATACGCTATTGGAGCTGGAATTACCGCGGCTGCTGGCACCAGACTTGCCCTCCAA
+
BBDDDHIGHHHIGEHHIHHIIHFHHEHHHIIIIIHHHIIHIHHGHIIIFHHIEHIHGIEHHIIIIGIIIIIHFHGHIE?FGHDHHHHHHHFHIIHHIFHHHHHIHIIIIGGIIIGHIIIIIIIIIHHIHHHIIIIIIIHIIIIHGHHHCHHCHGIIHHHFGIHHIHHBEEHIIHHIHHCHIIIIHGHGH@HCHFFIHHHHDHECEIIIIIIHIIIHHHEGHIIIIHHHHHFHHEIIHH?GIIIHEHHHHHFDHHHHEIIHHGHHGHHHIHEGHIIIIHIIIIIHHIHHIIHIHIIIHHIIIHHHHHF<CIHIIIIHHIHHHHIIIIIIIHIHHIIIIIHIIDDDDD
@HISEQ:969:HM2KJBCX2:2:1102:9941:55703 2:N:0:ACTATGCA
ACTCGGCCAACTCCCAACTATCCCTATTAATCATTACGGTGATCCTAGAAACCAACGAAATAGAATCAGTCCGTCCTATTTCATTATTCCATGCTAATGTATTCAGACGTTAGCCTGCTTTAAACACTCTAATTTTTTCAAAGTAACAGTCCTGATTTCCAATCACACCAAATTAATGACATGAAAGTTCCTCAGAAGGTAGAGATTTATCTCACCAGTACAGACAATTAAGCCTGACCAATGGGTAAACCCCGAAGTTCAACTACGAGCTTTTTAACTGCAACAACTTTAATATACGCTATTGGAGCTGGAATTACCGCGGCTGCTGGCACCAGACTTGCCCTCCAA
+
CDDDDIIIIIIIIIIIIIIIIIIIIIIIIHFHIIIIIIIIIHIIIIIIIIIIIIHIIIGIIIIHIIHIHIHIHIIHIIIIIHIIIIIIIIIIHIIIGHIIIIIIIIHIIIGHIIHIIIIIIIIIIIIIIIIIIIHIIHHIIIIIIIIIIIIIIIIIIIIIIIIIIIIHIIIIIIIIIIIIIIIIIIIIIIIIIIIHIIIIIHIIIIIIIIIIIIIIIIIIIIIIIIIIIIIIIIIIIIIIIIIHIHGIIIIIIIIIIIIIIIIIIIIIIIIIIIIIIIIIIIIIIIIIIIIIIIIIIIIIIIIIIIIIIIIIIIIIIIIIIIIIIIIIIIIIIIIHIIIIIIIDDDDD
@HISEQ:969:HM2KJBCX2:2:1102:9779:55106 2:N:0:ACTATGCA
ACTCGGCCAACTCCCAACTATCCCTATTAATCATTACGGTGATCCTAGAAACCAACAAAATAGAACCATGCCGTCCTATTTTATTATTCCATGCTAATCTATTCAAGCACAAGCCTGCTTTAAGCACTCTAATTTTTTCAAGGTAATAGCTCTGCTTCCCCAACGCACTAACTTAATAGCATGCTGGTTATTCAGAAGGTAGGAATTCATCAGGCCAGTGCGGACAGTGAAGCCCGACCAACCGACAAACTCCGAAATTCAACTACGAGCTTTTTAACTGCAACAACTTTAATATACGCTATTGGAGCTGGAATTACCGCGGCTGCTGGCACCAGACTTGCCCTCCAA
+
ADDBBIDHHHIFIIIIIIIIIIIIIIHIIIHHHGHIIIIHEHHIIIIIHHIIIHGHHHFEHIGHHHHHGCCHHGHHHIHGEHHGHIHHHIHEEEEHIIIIIIIIIIIIHIIHHHHHGIHHIIHIIHIIHHHHIIIIIIIIIHIIIIIIIIHIHIGIHIIHIIHHHEIIIHIIIIHIIIIIIIIIIIIIHHHHGIIIIIIIIIIIIIIIIIIHIIIHIIIIHIIIHIIIHIIIIHIIIIIIIIIIIHGIIIIIIIIIIIIIIIIHHHIIIIIIIIIIIIIIIIIIHIIIIIHIIIIHIIIIIIIIIIIIIIIIIIIIIIIIIIIIIIIIIIIIIIIHIIIIIIHDDDDB
@HISEQ:969:HM2KJBCX2:2:1102:8486:56619 2:N:0:ACTATGCA
ACTCGGCCAACTCCCAACTATCCCTATTAATCATTACGGTGGTCCTAGACCAACAAAATAGAACCAACGTCCTATTCTATTATTACATGCTAATCTATTCAAGCAAAAGCCCGCTTTAAACACTCTAATTTTTTCAAGGTAATGGTCCTGGTTCCCCGACACACCCAATAAAGGACATACCGGCTCACCAGAAGGATAGACCCGACAGCAGAACAGTCCTCGCCAGAGACGGACCGTCCGGTCAGGCCTAAAATTCAACTACGAGCTTTTTAACTGCAACAACTTTAATATACGCTATTGGAGCTGGAATTACCGCGGCTGCTGGCACCAGACTTGCCCTCCAA
+
D@BD0D=0<DEGHFHHIIIIIIHIHIIIIIHEGHHHIIEEC0DCHIIHH1<<GEHFHHCH1F@<CC1C01D0D11<1<DF?FEG11D1<1<11<11:DE?@G@@C@8<CHHHEFBHF6FF<D@@B<D8<IIIHGFEF@01<ACC@GEGGAHHE<GHHFAHHHGCIHGA/FHFC?FEHECE</@CGEH?FE?@D</6@GCA<FEEHEHGHHEEHID:<-<IHEFEA:1GFE?GHHCC/HC/EC<GHHIHHGIIIIIIIHIHHHHHHIIIIIHIIIIIIIIIIIIIIHIIHHHIIIIHHGGIIIIIIIHHIIIIHIIIIIIIIIIIIIIIIIHHIIIIIIIDDDDD
@HISEQ:969:HM2KJBCX2:2:1102:10523:56595 2:N:0:ACTATGCA
ACTCGGCCAACTCCCAACTATCCCTATTAATCATTACGTCGATCCTAGAAACCAACAAAATAGGTTCGATCGTCCTATTTCGTTATTCCATGCTAATGTATTCAAGCGCGAGCCTGCTTTAAGCACTCTAATTTTTTCAAAGTAACAGTCCTGTTTCCCCGCAACAACAAATTAATGCCATCACGGTTCTACAAGAAGGAGGGACCAGTGAGGCCAGTGCATACCAGTGGCACGACCAACCTACTGGCCCCGAAATTCAACTACGAGCTTTTTAACTGCAACAACTTTAATATACGCTATTGGAGCTGGAATTACCGCGGCTGCTGGCACCAGACTTGCCCTCCAA
+
DDDDDIIIIIIIIIIIGIIIIIIIIIIIIIIIIIIIIIIIIIIIIIIIIIIIIIIIHHIIIIIIIIIIIIIIIIHHHHIIIIIIIIIIGHGIGIIIIIHIIHHIIII0IIHHIHIIHIIIIIIIIIIIIIIIIIIIIIIIIIHIIIIIIIIIIIIIIIIIIHIIIHIIIIIHHIIIIIIIIIIIIIIHIIIIIIIIIIIIIIIIIIIIIIIIIIHIIIIIIIIIIIIIIIIIIIIIIIIIIIIHHIIIIIIIIIIIIIIIIIIIIIIIIIIIIIIIIIIIIIIIIIIIIIIIIIIIIIIIIIIIIIIIIIIIIIIIIIIIIIIIIIIIIIIIIIIIIIIIIDDDDD
@HISEQ:969:HM2KJBCX2:2:1102:18568:56908 2:N:0:ACTATGCA
ACTCGGCCAACTCCCAACTATCCCTATTAATCATTACGTCAATCCTAGAAACCAACAAAATAGGATCGAACGTCCTATTTCATTATTCCATGCTAATGTATTCAAGCGTTAGCCTGCTTTAAACACTCTAATTTTTTCAAAGTAACAGTCCTGTTTCCCTGCAACACCAAATTAATGGCATTACAGTTCTTCAGAAAGGAGGAATCAGCGAAGCCAGTGCATACCAGTGGCACGACCAACCTGCTGACCCCGAAATTCAACTACGAGCTTTTTAACTGCAACAACTTTAATATACGCTATTGGAGCTGGAATTACCGCGGCTGCTGGCACCAGACTTGCCCTCCAA
+
DDDDDIIIIIIIIIIIIIIIIIIIIIIIIIIIIIIIHIIIIIIIIIIIIIIIHIIIIIIIHEFHHHIIDHIIIIIIIIIIIHIEHIIHHIIGFIIIHEHIIIIIIIHIIIIIIIIIIIIIIIIIIIIIIIIIIIIIIIIIHIIIIIIIIIIIIIIHCIIIIIIIIIIIHHHHIIIIIIHIIIIIHIIHIIIIIIIHIIIIIIIIHIIIIIIIIIIIIIIIIIIIIIIIIIIIIIIIIIIIIIGHHIIIHIIIHIIIIIIIIIIIIIIIIIIIIIIIIIIIIIIIIIIIIIIIIIIIIIIIIIIIIIIIIIIIIIIIIIIIIIIIIIIIIIIIIIIIIIIIICDDDD
@HISEQ:969:HM2KJBCX2:2:1102:18193:57868 2:N:0:ACTATGCA
ACTCGGCCAACTCCCAACTATCCCTATTAATCATTACGGTGATCCTAGAAACCAACAAAATAGAACCATGCCGTCCTATTCTATTATTCCATGCTAATGTATTCGAGCAAAAATGCCTGCTTTAAACACTCTAATTTTTTCAAGGTAAAGGTCCTGGATCCGCAAGACACCCAATAAAGGACATCAAGTTTCTCCAGAAGGTGAGAAATCAACTGCAACAGTTCATACCCCTTAAGGCATGACCATCACGTCAATCCCGAAATTCAACTACGAGCTTTTTAACTGCAACAACTTTAATATACGCTATTGGAGCTGGAATTACCGCGGCTGCTGGCACCAGACTTGCCCTCCAA
+
ADDC@HHHIIHHIIIIIIIIIIIIIHIIIIIIIIIIIIIHHIIIIIIIHIIIIHIIHIIHIGHIIHIEHGGGHEHHHHIIEHIGHH@HHECHECH?HHGHIHHHHHHIIIIHIHIIGIIHHIHHIIIHFEHHGHHIHHHHHEHHCHIIIIHIIIHHHHEHIHIIIHHIHHHHHIIIHHHFIHHHIIIIHGEHGIIIIIIIIHGIIIIIHHHHIIIIHHGIHHGHHHHH@EHHHIIIIIIIIIIHHIHHHHF?FHHIIIIIIIIIHIIIIHIIIIIIIIIIIIIIIIIIIIIIIIIIIIIIHIIIIIIIIIIIHFIIIIIIIIIIIIIIIIIIIIIIIIIIIIIIIIIIDDDDD
@HISEQ:969:HM2KJBCX2:2:1102:4613:58009 2:N:0:ACTATGCA
ACTCGGCCAACTCCCAACTATCCCTATTAATCATTACAACAGTCCTAGAAACCAACAAATAGAACCATTGTCCTATTCCATTATTCCATGCTAATGTATTCAAGCGTATGCCTGCTTTGAACACTCTAATTTTTTCACAGTAAAAGTCCTGGTTCCCCGTCACGACCCGTAAAGGCCATGCCGCTTCGCCAGAAGGTAAAGCCCGACCACAGACAGTGCTCACCCAGAAGGCGGACCGTCCAGCCAGGCCTGAAGTTCAACTACGAGCTTTTTAACTGCAACAACTTTAATATACGCTATTGGAGCTGGAATTACCGCGGCTGCTGGCACCAGACTTGCCCTCCAA
+
DDADAHHIHHHIHIHHIIIIIIGHIIIHIIIIIIIGHIIHIIIHHIIIIIHHIIIIHHIIIIHIIIIIHHIIIIIIIIIIHHIIH?GHIICHHHIIIIIIIHFIHIIHHHHIIIIIIIHIIHIIIIIIHHG@HIHIHIIIHIHIIIIIIIIHHIIIIIHIIIHIIIIIIIIIIIIHIIIGIHIIIIIIIIIIIIIIIIIHIIHIIIIIIIIIIIIIIIIIIIIIHIIIIIIIIIHIIIIIIIIHHIIIIHIIIIIIIIHIHIIIIIIIIIIIIIIIIIIIIIIIIIIIIIIIIHIIIIIIIIIIIIIIIIIIIIIIIIIIIIIIIIIIIIIIIIIIIIIIIBDDDD
@HISEQ:969:HM2KJBCX2:2:1102:8232:58192 2:N:0:ACTATGCA
ACTCGGCCAACTCCCAACTATCCCTATTAATCATTACGGCGGTCCTAGAAACCAACAAAATAGAACCGCACGTCCTATTCTATTATTCCATGCTAATGTATCCGAGCAAAGGCCTGCTTTGAACACTCTAATTTTTTCAAAGTAAAAGTCCTGGTTCCCCGACACGGCCAGTGAAGGCCATGCGGCTCCCCAGAAGGAAAGGCCCGGCCGGACCAGTGCACGCGGTGAGGCGGACCGGCCAGCCAGGCCCAAGGTTCAACTACGAGCTTTTTAACTGCAACAACTTTAATATACGCTATTGGAGCTGGAATTACCGCGGCTGCTGGCACCAGACTTGCCCTCCAA
+
DDDDDGIIIIHIHIIHIIIIHIIIIHHIIHIIIIIIIIIHIIIIIIIIIIIIIIIIIIIHIIIIHIIIIIIHHIIIIIIIIIIIIIIGHIIIHIIIIIHIHHHIIHHHHIHHHIIHIIIIIHHIHIIIIIIIIIIHHIHIIIIIIIIIIIIIIHIHIIIIHEHIIIIIIHHHHEIHHIIIHIHIIIIIIHIIHIIIIIIIHIIIIIIIIIIIIHIHIIIIIIIIIIIIIIIIIIIIIIIIIIIHIIIIHHIIIHIIIIIIIIIIIIIIIIIIIIIHIIIIIIIIIHIHIIIHIIIIIIIIIIIIHIIIIIIIIIIHIIIIIIIIIIIIIIIIIIIIIIIIDDDDD
@HISEQ:969:HM2KJBCX2:2:1102:13346:60420 2:N:0:ACTATGCA
ACTCGGCCAACTCCCAACTATCCCTATTAATCATTACGTCGATCCTAGAAACCAACAAAATAGAATCAAACGTCCTATTTCATTATTCCATGCTAATGTATTCAGACGTTAGCCTGCTTTAAACACTCTAATTTTTTCAAAGTAACAGTCCTGATTTCCCATCACACCAAATAAATGGCATGAAAGTTCCTCAGAAGGTAGAGATTCATCTCACCAGTGCAGACAATTAAGCCTGACCAATGGGTAAACCCCGAAGTTCAACTACGAGCTTTTTAACTGCAACAACTTTAATATACGCTATTGGAGCTGGAATTACCGCGGCTGCTGGCACCAGACTTGCCCTCCAA
+
DDDDDIIIIIIIIIIIIIIIIIIIIIIIIIIIIIIHIIIIIIHIIIIIIIIIIIIIIIIIIIHIIIIHIIIIHHIIIIIIIHIIIIIIIIIIHIHIIIIIIFHIHHIIIIIIIIIIHIIIIIIIIIIIIIIIIIIIIIIIIIIIIIIIIIIIIIIIIIIIIIIIIIIIIIIIIIIIIIIIIIIIIIIIIIIIIIIIIIIIIIIIIIIIIHIIIIIIIIIIIIIIIIIIIIIIIIIIIIIIIIHHHDIIIIIIIIIIIIIIIIIIIIIIIIIIIIIIIIIIIIIIIIHHIIIIIIIIIIIHIIIIIIIIIIIIIIIIIIIIIIIIIIIIIIIIIIIIIIIIIIDDDDD
@HISEQ:969:HM2KJBCX2:2:1102:11117:60634 2:N:0:ACTATGCA
ACTCGGCCAACTCCCAACTATCCCTATTAATCATTACGTCAATCCTAGAAACCAACAAAATAGGATCAAACGTCCTATTTCATTATTCCATGCTAATGTATTCAAGCGTTAGCCTGCTTTAAACACTCTAATTTTTTCAAAGTAACAGTCCTGTTTCCCTGCAACACCAAATTAATGACATTACAGTTCTTCAAGAAGGAGGAACCAGTAAAGCCAGTGCATACCAGAGGCACGACCAACCTACTAATCCCGAAATTCAACTACGAGCTTTTTAACTGCAACAACTTTAATATACGCTATTGGAGCTGGAATTACCGCGGCTGCTGGCTCCAGACTTGCCCTCCAA
+
DDDDDIHIIIIIIIIIIIIIIIIIIIIIIIIIIIIIIIIIIIHIIIIIIIIIIIIIIIIHIH1GHIIIHIIHHHIIIIIIIIIIIIIHIIIIHIHIIIIIIIIIIIIIIIIIIIIIHHIIIHIIIIIIIIIIIIIIHIIIIIIIIIHIIIIIIIIIIHIIIIIIIIIIIIIIIIIIIIIIIIIIIIIIIIIIIIIIIIIIIIIIIIIIIIIIIIIIIIIIIIIIIIIIIIIIIIIIIIIIIIHHGIIHIIIIIIIIIIIIIIIIIIIIIIIIIIIIIIIIIIIIIIIIIIIIIIIIIIIIIIIIIIIIIIIIIIIIIIIIIIIIIIIIIIIIIIIIIIIIIDDDDD
@HISEQ:969:HM2KJBCX2:2:1102:7640:60431 2:N:0:ACTATGCA
ACTCGGCCAACTCCCAACTATCCCTATTAATCATTACGTCAACCCTAGAAACCAACAAAATAGGATCAAACGTCCTATTTTATTATTCCATGCTAATGTATTCAAGCGTTAGCCTGCTTTAAACACTCTAATTTTTTCAAAGTAACAGTCCTGTTTCCCCGCAACACCAAATTAATGGCATCACGGTTCTTCAAGAAGGAGGAATCAGCAAGGCCAGTTCATACCAGTGGCACGACCAACCTGCTGACCCCGAAATTCAACTACGAGCTTTTTAACTGCAACAACTTTAATATACGCTATTGGAGCTGGAATTACCGCGGCTGCTGGCACCAGACTTGC
+
DDCCDIHIIIIIHHIHIIIIIIIIIIIIIHIIIIIIIIIIIIIIIIIIIIIIIIIIIIIIIIHHHIGIGIHIIHIIIIHEHIIIIIIIIIIHIIIHIIHIIIIIIIIIIIIIIIIIIIIHIHHIIIHHIIHIIIIIIHIHIIHIIIIIIIIIIIIIIGIIIIIIIIIIIHHHIIIIIFHIIIHIIIIIIIIIIIIIIIIIIIIIIIIIIIIIIIIIIIIIIIIIIIIIIIIIIIIIHDGIIIIIIIIIIHIIIIIIIIIIIIIIIIHIIIIIIIHIIIHIIHIIIIIIIIIIIIIIIIIIIIIIIIIIIIIIIIIIIHIIIIIIIIIIIIIIIIDDDDD
@HISEQ:969:HM2KJBCX2:2:1102:20191:60520 2:N:0:ACTATGCA
ACTCGGCCAACTCCCAACTATCCCTATTAATCATTACGTCAATCCTAGAAACCAACAAAATAGGATCAAACGTCCTATTTCATTATTCCATGCTAATGTATTCAAGCGTTAGCCTGCTTTAAACACTCTAATTTTTTCAAAGTAACAGTCCTGTTTCCCTGCAACACCAAATTAATGACATTACAGTTCTTCAAGAAGGAGGAACCAGTAAAGCCAGTACATACCAGAGGCACGACCAACCTACTAATCCCGAAATTCAACTACGAGCTTTTTAACTGCAACAACTTTAATATACGCTATTGGAGCTGGAATTACCGCGGCTGCTGGCACCAGACTTGCCCTCCAA
+
BBDDDIIIIIIHHCF?HHIGIIHHFEHIIII?HIHIIIIEDHHHHIGHHIIHHHIIHI@EHGHFFHHHHIIGHF0GHIIICCHIIHIEHHHIEHIEIIHIHFGHHHIHIHIHFHIIIIIIHIIHIIIIHIIIIIIIIIIHHHHGIHHIIHIIHHIIIIHHIHIIIIIGIIIIIIIIHHHHGGIIIHIIHIIIIIIIIHGHHHIEIHIIIIIIIIIIIHHHHIHIIIIIIIIIIIHIIIHIIIHGFIHHIHHIIHHIIIIIIHHIGIIIIIIIIIIIIIIIIIIIIIIIHIIIIIIIIHIIIIIIIIIIIIIIIIIIIIIIIIIIIIIIIIIIIHIIIIIIIDA@DA
@HISEQ:969:HM2KJBCX2:2:1102:15939:59512 2:N:0:ACTATGCA
ACTCGGCCAACTCCCAACTATCCCTATTAATCATTACGTCGATCCTAGAAACCAACAAAATAGAATCAAACGTCCTATTTCGTTATTCCATGCTAATGTATTCAAGCGTGAGCCTGCTTTAAACACTCTAATTTTTTCAAAGTAACAGTCCTGATTCCCCATGACACCAAATTAATGACATCATGGTTCGTCAGAAGGTAGGAATCAATAATACCAGTACGTACAATAGCACGACCAATAAATTGATCCCGAAATTCAACTACGAGCTTTTTAACTGCAACAACTTTAATATACGCTATTGGAGCTGGAATTACCGCGGCTGCTGGCACCAGACTTGCCCTCCAA
+
DDDDDIIIIIIIIIIIIIIIIIIIIIIIIIIIIIIIIIIIIIIIIIIIIIIIIIIIIIIIIIIHIIIIHIIIIIIIHIIIIIIIIIIIHIIIIIIIIIIIIIIIIIIIIHIHIIIIIIIIIIIIIIIIIIIIIIIIIIIIIIIIIIIIIIIIIIIIIIIIIIIIIIHIIIIIIIIIIIIIIIIIIIIIIIHIIIIIIIIIIIIIIIIIIIIIIIIIIIIIIIIIIIIIIIIIIIIIIIIIIIIHIIIIIIIIIIIIIIIIIIIIIIIIIIIIIIIIIIIIIIIIIIIIIIIIIIIIIIIIIIIIIIIIIIIIIIIIIIIIIIIIIIIIIIIIIIIIIIIIDDDDD
@HISEQ:969:HM2KJBCX2:2:1102:10520:60577 2:N:0:ACTATGCA
ACTCGGCCAACTCCCAACTATCCCTATTAATCATTACGGCTCTCCTAGAAACCAACAAAATAGGAGCGCCGTCCTATTCCATTATTCCATGCTAATGTATTCGAGCAAAGGCCTGCTTTGAACACTCTAATTTTTTCAAAGTAAAAGTCCTGCTTCCCAAAACACGCCCAGCGAAGGGCATGCCGTTCCGCAGAAGGAAAGGCCCGGCCGAGCCAGTGCACGCGGTGAGGCGGACCGGTCAGCCAGGCCCAAGGTTCAACTACGAGCTTTTTAACTGCAACAACTTTAATATACGCTATTGGAGCTGGAATTACCGCGGCTGCTGGCACCAGACTTGCCCTCCAA
+
[truncated: 38,021,141 more chars]
