# Supplementary material for: Response of arbuscular mycorrhizal fungal community in soil and roots to grazing differs in a wetland on the Qinghai-Tibet plateau
Source: PeerJ. 2020 Jun 19;8:e9375. doi: 10.7717/peerj.9375 (PMC7307571; doi:10.7717/peerj.9375)
Supplement: Supplemental Information 14 [file peerj-08-9375-s014.zip › Soil non-grazing 6-10/7.fastq]

@HISEQ:969:HM2KJBCX2:2:1101:7318:3028 2:N:0:ACTATGCA
GTTGGTTGGCATCCCAACTATCCCTATTAATCATTACGTCGATCCTAGAAACCAACAAAATAGAATCAAACGTCCTATTTCATTATTCCATGCTAATGTATTCAAGCGCGAGCTTGCTTTAAACACTCTAATTTTTTCAAAGTAACAGTCCTGATTCCCCATGACACCAAATTAATGACATCGTGGTTCGTCAGAAGGGAGAAACCAATAATGCTAGTACGTACAAAGTACGACCGACATATTAGTCCCGAAATTCAACTACGAGCTTTTTAACTGCAACAACTTTAATATACGCTATTGGAGCTGGAATTACCGCGGCTGCTGGCACCAGACTTGCCCTCCAA
+
DDDDDIIIIIIIIIIIIIIIIIIIIIIIIIIIIIIIIIIIIIIIIIIIIHIIIIIIIIHGIIIHHHIIIIIIHIIIIIIIIIIIIIIIIIIHIIIIIIIIIIIIIIIIIHIIIIIIIIIIIIIIIIIIHIIIIIIIIIIIIIIIIIIIIIHHIIIIHIIIIIIHIIIIIIIIIIIHHIIIIIIIIIIIIIIIIIIIIIIIIIIIIIIIIIIIIIIIIIIIIIIIIIIIIIIIIIIIIIIIIIIHIIIIIIIIIIIIIIIIIIIIIHIIIIIIIIIIIIIIIHIIIIIIIIIIIIIIIIIIIIIIIHIIIIIIIIIIIIIIIIIIIIIIIIIIIIIIIIIDDDDD
@HISEQ:969:HM2KJBCX2:2:1101:13621:3726 2:N:0:ACTATGCA
GTTGGTTGGCATCCCAACTATCCCTATTAATCATTACGTCGATCCTAGAAACCAACAAAATAGAATCAAACGTCCTATTTCGTTATTCCATGCTAATGTATTCAAGCGTGAGCCTGCTTTAAACACTCTAATTTTTTCAAAGTAACAGTCCTGATTCCCCAAGACACCAAATTAATGACATCATGGTTCGTCAGAAGGTAGGAATCAATAATACCAGTACGTACAATAGCACGACCAATAAATTGATCCCGAAATTCAACTACGAGCTTTTTAACTGCAACAACTTTAATATACGCTATTGGAGCTGGAATTACCGCGGCTGCTGGCACCAGACTTGCCCTCCAA
+
ADDDCIIIIIIIHHIIIIIIIIIIHIIIHHIIIIIIIIIIIIIHIIIIHIIIIIHIIIGIIIIFHIIIIIGGIEHIIIIIHIIIIIIHHIIHHHHIHIIIIIHHIIIIIIIIIIIIIIIIIIIIIIIHIIIIHIIIHIIIIIIIIIIIIIIIIIIIIIHIIHHIIIIIIIIIIIIIIIIIIIIIIIIIIIIIIIIIIIIIIIIIHHIIIIIIIIIIIIIIIIIIIIIIIIIIIIIIIIIIIHHHIIIIIIIIIIIIIIIIIIIIIIIIIIIIIIIIIIIIIIIIIHIIIIIIHIIIIIIIIIIIIIIIIIIIIIIIIIIIIIIIIIIIIIIIIIIIIIIIDDDDD
@HISEQ:969:HM2KJBCX2:2:1101:20837:3857 2:N:0:ACTATGCA
GTTGGTTGGCATCCCAACTATCCCTATTAATCATTACGTCGATCCTAGAAACCAACAAAATAAGATCAAACGTCCTATTTCATTATTCCATGCTAATGTATTCAAGCGCGAGCCTGCTTTAAACACTCTAATTTTTTCAAAGTAACAGTCCTGATTCCCCGCCACACCAAATAAATGGCATAACGGTTCTTCAGAAGGGAGGAATCAGTGACACCAGTACATACCAAAGGCACGACCAGCGTACTGATCCCGAAATTCAACTACGAGCTTTTTAACTGCAACAACTTTAATATACGCTATTGGAGCTGGAATTACCGCGGCTGCTGGCACCAGACTTGCCCTCCAA
+
ABDBAHIIHHIIHICEHHCGFHHIIIIIIFHIHHIIIG@GHHEECHHHHFECFGHHGCHEHHH?HHHGHHHHFEC@HIIHHHHGHHF1F@HHHIEHHGEHHGHEHE@GHCHHHGHCHEH@CGHIHIC@BHEFHGHHHEFHHGGAFHGFEIHHHCHDHHHGHDHGHFIIIHHHHHHHIHHIH:GCCCHEHGHDHHHIIHFIIIIHHGFIHGEGIGHIHFHIIHHIIHGHIHHDHHHDH@CECHFCCHIIHBHHEHHIHHFCCGCHHHHCHIIIIHFEHIIIIIIHIHHGIIHHIIHHIIHIIIIHIHIHFIIIIHIDIHHIIIIIIHIIIIIIIHIIIIHIHADDDD
@HISEQ:969:HM2KJBCX2:2:1101:19268:4031 2:N:0:ACTATGCA
GTTGGTTGGCATCCAACTATCCCTATTAATCATTACGTCAATCCTAGAAACCAACAAAATAGGATCGAACGTCCTATTTCATTATTCCATGCTAATGTATTCAAGCGTTAGCTTGCTTTAAACACTCTAATTTTTTCAAAGTAACAGTCCAAATTCCCCGCAACACCAAATTAATGGCATTACGGATCATCAGGAAGGAGGAATCAGTGAGACCAGTACATACCAGAGGCATGACCAATCTACTAACCCCGAAATTCAACTACGAGCTTTTTAACTGCAACAACTTTAATATACGCTATTGGAGCTGGAATTACCGCGGCTGCTGGCACCAGACTTGCCCTCCAA
+
DDDDDIIIIIIIIIIIIIIIIIIIIIHIIIIIIIIIIHIIIIIIIIIIHIIIIIHIIIIIIHHIGHIIIIIHIIIIICHIIIHIHHHIIIIIIIHIIIIIIIIIHHIIIHHIHGHHHIIIIHHIIIIIHIIIIIIIIIIHHIIIIIIHIIIIHHIIHHHHHIIIIIIIIHHHIIIIIHHHIIIHIIIIIIIIIIIIIIIIIIIIIIIIIHHIIIGIIIHIIIIIIIIIIIIIIIIIIIIIIIHIIIIIIIIIIIIIIHIIIIIIIIIIIIIIIIIIIIIIIIIHIIIIIIHIIIIIIIIIIIIHIIIIIIIIIIIIIIIIIIIIIIIIIIIIIIIIIIIIDDDDD
@HISEQ:969:HM2KJBCX2:2:1101:20335:4109 2:N:0:ACTATGCA
GTTGGTTGGCATCCCAACTATCCCTATTAATCATTACGGTGATCCTAGAAACCAACGAAATAGAATCAAGCCGTCCTATTTCATTATTCCATGCTAATGTATTCAGACGTTAGCCTGCTTTAAACACTCTAATTTTTTCAAAGTAACAGTCCTGATTTCCAATCACACCAAATTAATGACATGAAAGTTCCTCAGAAGGTAGAGATTTATCTCACCAGTACAGACAATTAAGCCTGACCAATGGGTAAACCCCGAAGTTCAACTACGAGCTTTTTAACTGCAACAACTTTAATATACGCTATTGGAGCTGGAATTACCGCGGCTGCTGGCACCAGACTTGCCCTCCAA
+
DDDDDIIGHIIHIHIIIIIIIIIIIIIIIIIIHIIIIIIIHIIIIIIIIIIIIIHIIIHIIIIIIIIIHIIIIICHHHIIHIIIIIIIHIIIIFIIHIIIIGHIIHIIIIIIIGIIIIIIIIIHHIGHIHIIIIHHHHHIIIHHGHHCIIHIIIGHIHHHIHHIIHIHHHHHHHIHIHGIHHHIIHHIIIHHIIIIIIIIIIHHGFDHGHHHIIIIIIHHHHIIIIIIHIIIIIIIIIIIHHFEF<<HIHDHHIIIIIIIIIHHHGIHIIHIIIIIIIIIIIIIIIIIIHIHIIIIIIIIIIHIIIIHIIIIIIIIIGHIIIIIIIIIIIHIIIIHGIIIIIIDDDDD
@HISEQ:969:HM2KJBCX2:2:1101:12675:5439 2:N:0:ACTATGCA
GTTGGTTGGCATCCCAACTATCCCTATTAATCATTACATCGATCCTAGAAACCAACAAAATAGAATCGGATGTCCTATTTCATTATTCCATGCTAATGTATTCAAGCGTGAGCCTGCTTTACACACTCTAATTTTTTCAAGGTAACAGTCCTAATTCCCCGTGACACCAAATTAATGGCATTACGGTTCTTTAGAAGGTGAGAAATCAATAATATCAGTACATACCAACGGCATGACCGAAACATTGATCCCGAAATTCAACTACGAGCTTTTTAACTGCAACAACTTTAATATACGCTATTGGAGCTGGAATTACCGCGGCTGCTGGCACCAGACTTGCCCTCCAA
+
@<DD@H@EHI?FDEEHHHI@?<11<DD?GHCCFHIHIIIECFHHHIIEECHHEHHHICHEHFHHIIHHI@C/<GC@ECHHIE@F?C<111<@@FGHH<@GGF<C8DF@GHC=@CHHHHHII$<AHFDHHHGF1HDDFHHGG@HFGB@AC@HFHEB@CIIHEHHGHIG0F1CHFFHH<<9//DHHH@G<<C0HFCFCG<0@FGGC?@HFFFGC1CDHEHF<EHCEC<<EC<CCCCAEHHEHHDC<11EF:D?HFF@EHG1EHGCHEH@CCFIHHCHHEEEIIHHHFC@EGC@GC<CC@GD<@FEIHG<@IIEIIHHDHIIIHFHCHFFFHFIHCF<<<D0IHH@@D@D
@HISEQ:969:HM2KJBCX2:2:1101:13051:5718 2:N:0:ACTATGCA
GTTGGTTGGCATCCCAACTATCCCTATTAATCATTACGGTGATCCTAGAAACCAACAAAATAGAATCATGCCGTCCTATTTTATTATTCCATGCTAATGTATTCAAGCAAAAATGCCTGCTTTAAACACTCTAATTTTTTCAAAGTAAAGGTCCTGGTTCCTCGTGGCACCCAATTAAGGACATCACGGTTCTCCAGAAGGTGAGAAATTCACTACACCAGTTCATACCCCTTAAGGCACGACCGATGTGCAAATCCCGAAATTCAACTACGAGCTTTTTAACTGCAACAACTTTAATATACGCTATTGGAGCTGGAATTACCGCGGCTGCTGGCACCAGACTTGCCCTCCAA
+
0DD?BH?EHHHEHIIIIIIIIIIIIIIIIIIHIIIIIIIIIIIHIIIIIIIIIIIIHIHHHIHIIIIIE@EEHIIIIIIIIHIIIIIIHHHICHIIIIIIIGHIIG1DIHHG@HE1HHHHGEEHHHIGFH@ABCHHIIHHGHFAFABAD1HHCHG<'BDHDHE7@E=EGFG@CCCECCCFIIIIIIIHGCCEHHIHIGIHEEIH8HGHHDEGCCIHCH;EFEEHH@IHHHHFIIIHIHHGIGHH?IIHGHDDHH<IIIIIIHIIIIIIIIIIIIIIIIIIIIIIIIIIIIIIIIIIIIIIIIIIIIIIIIIIIIIIIIIIIIIIIIIIIIIIIIIIIIIIIIIIIIIIDDDDD
@HISEQ:969:HM2KJBCX2:2:1101:17759:5940 2:N:0:ACTATGCA
GTTGGTTGGCATCCCAACTATCCCTATTAATCATTACGTCAATCCTAGAAACCAACAAAATAGGATCGAACGTCCTATTTCATTATTCCATGCTAATGTATTCAAGCGTTAGCCTGCTTTAAACACTCTAATTTTTTCAAAGTAACAGTCCTGTTTCCCTGCAACACCAAATTAATGACATTACAGTTCTTCAAGAAGGAGGAATCAGTAAAGCCAGTACACACCATTGGCACGACCAACCTACTGACCCCGAAATTCAACTACGAGCTTTTTAACTGCAACAACTTTAATATACGCTATTGGAGCTGGAATTACCGCGGCTGCTGGCACCAGACTTGCCCTCCAA
+
DDDDDIIIIIHIIIIIIGIIIIIIIIIIIIIIHIIHIIIIIIIIIIIIIIHIHIIIIHIIHHHIIIHIIIIHHIIIIIHIIIIIIIIIGHIHIIIIIIIIIHIIIIIIIHIIIIIIIIIIIHHIIIIIIHIIIIHHIIIIHHIIIIIIIIIIIIIIIIIIHIIIIIGIIIIIIIIIHHGHHHIIIHIHIIIIIIIIIIIIIIIIIHHIHIIIIIIIHIIIIIHIIIIIIIIIIIIIIIIHIIIHHIIIIIIIIIIHIIIIIIIIIIIIHIIIIIIHIIIIIIIIIIIHIIIIIIIIIIIIIIIIIIIIIIIIHIIIIIIHHHIIIIIIIIIIIIIIIIIIIDDDDD
@HISEQ:969:HM2KJBCX2:2:1101:18008:6205 2:N:0:ACTATGCA
GTTGGTTGGCATCCCAACTATCCCTATTAATCATTACGTCAATCCTAGAAACCAACAAAATAGGATCAAACGTCCTATTTCATTATTCCATGCTAATGTATTCAAGCGTTAGCCTGCTTTAAACACTCTAATTTTTTCAAAGTAACAGTCCTGTTTCCCTGCAACACCAAATTAATGACATTACAGTTCTTCAAGAAGGAGGAACCAGTAAAGCCAGTACATACCAGAGGCACGACCAACCTACTAATCCCGAAATTCAACTACGAGCTTTTTAACTGCAACAACTTTAATATACGCTATTGGAGCTGGAATTACCGCGGCTGCTGGCACCAGACTTGCCCTCCAA
+
DDDDDIIHIIIIIIIIIIIIIIIIIIIIIIIIIIIIIIIIIIIIIIHIIIIIIIIIIIIIIIHHHHIIIIIIHGIIHIIIIIIIIIHIIGIIIHIIIIIIIIHIIHIIIIIIIIIIIIIIIHGHIIIHHIIIIHIIIIIHIIIIIIIIIIIHIIIIIIIIIIIIIIIIIIHHIIIIIIIIIIIIIIIIIIIIIIIIIIIIIIHHIHIIIIIIIIIIIIIIIIIIIIIIIIIIIIIIIIIIIIIIHIIHIIIIIIIIHIIIIIIIIIIIIIIIIIIIIIIIIIIIIIEHIIIIHIIIIIIIIIIIIIIIIIIIIIIIIIIIIIIIIIIIIIIIIIIIIIIIIDDDDD
@HISEQ:969:HM2KJBCX2:2:1101:3452:7308 2:N:0:ACTATGCA
GTTGGTTGGCATCCCAACTATCCCTATTAATCATTACTTCAGCTCTAGAAACCAACAAAATAGAACCGAAGTCCTAAATTATTATTCCATGATAATGTATTCAAGGCAAACGCCTGCTTTAAACACTCTAATTTTTTCAAAGTAATAGATCCAGATCGCGAGCCCGGCCCAGTGAAGAGTCGGACCCGTTCCCTGGAAGGATGGCAGACGCGCGCCGGCACTCACACTCGTAACCGAGGCGGGTCAGGTGCGTCAAACCAGAAATCCAACTACGAGCTTTTTAACTGCAGCAACTTTAATATACGCTATTGGAGCTGGAATTACCGCGGCTGCTGGCACCAGACTTGCCCTCCAA
+
DBDBDIIEHHHI1FHHHGHG@GHEHFHH?HHHHIIFGHHCHIFEHIGIHIIHDGHIIIIHIHCFGH@EHIH11FHHH1DH@GHIG@1DGHE1<CH??<GCEC1FCHHIIIIIIIHHIIIHHHGHHHHEHHIHIIIHHIIFGIHHHIIIIIHIHGIHHHIIIHIHIHHHHIIIHIIIHHHGIIHHHHHII<HHEIIIFIHIHHHCEHHDIIIIIIIIHHGIHEI=IIIIIIIIIIHIIIIIIHIIIIIIIIHHHEIHHHIIHHHHHHHHHHHEIIIIIIIHHHHHIIIIIIIIIIIIIIIIIHHHIIIIIIIIIIIHIHHHHIIIIIGHIIIIIIIIIIIIIIIIIIIIIHDDDDD
@HISEQ:969:HM2KJBCX2:2:1101:6950:8342 2:N:0:ACTATGCA
GTTGGTTGGCATCCCAACTATCCCTACTAGTTATTACTCATTTCCCCAAAAACCAACAAAATTCGCGATACGAGTCCTCAATCTTTATTCTATGCTAATTTATGCATAACTTTCAGCCTGCTTTCAACACTCTAATTTTTTCAAGGTAAAGGTCCTGGATTGCGAACCCAACCCAGTAAAGGGCAGGAACGTTCTCCAGGAAGATGGTAAGCGCGCATCGGCACTCACACACGATACCGTGGCGGGCCAAGCGCACTATACCAGAAATCCAACTACGAGCTTTTTAACTGCAACAACTTTAATATACGCTATTGGAGCTGGAATTACCGCGGCTGCTGGCACCAGACTTGCCCTCCAA
+
0<D0<<CH/G<<G1D11<C<FH1<1111<1<11<<<F@H@111<1<11011<D0<D0111111110///0C11<0D1<11<<11<1<1<@11<F11111<<<11<FHH@GH11<1<11<11111/<<CHB681D60FHB1.B18%<<B0E@B81?IHG@CFDDAHHCDCBHEEHB7..:.8.@:.A>HGAHA.HHHHCD8:/FGC:-CEE<C0C<0C/BHFHH?H@EHG?FGHC?C?C@C=?DFCAD1@E?<H?D11GHCGFCCHFF@@F1<HEDHGCFHGCEF1@CF1<D1<@<GCEC@FGD<0IHCD1<@1HEHHHHHCHHIIHF<<HHCCGC1@CHHFFHHGCC@<C/C<0<0<<
@HISEQ:969:HM2KJBCX2:2:1101:10438:8264 2:N:0:ACTATGCA
GTTGGTTGGCATCCCAACTATCCCTATTAATCATTACGGTGATTCAGAAACCAACAAAACAGGACCACCGTCCTATTTTATTATTCAATGCTAATGTATTCAGACGTAAGCCTGCTTTGAACACTCTAATTTTTTCAAGGTAAAGGTCCTGGTTTCCCACCACGCTAAATTAATAACATGATGGTTCCCCAGAAGGTAGAAATTCCACACGCCAGTACAGACAATTGCCCGACCAACGGTAGAACCCCGAAATTCAACTACGAGCTTTTTAACTGCAACAACTTTAATATACGCTATTGGAGCTGGAATTACCGCGGCTGCTGGCACCAGACTTGCCCTCCAA
+
?DDDAHHIGH@GHHIHIHIHFHHHIIHHIHHHHIIGHIFHIIIIHC?<GFEGHHHFHHIIHE@C@GGHCHDEEHIIH1DFHGIHIH111<C<CHFFFIHFHCEHHHHHHGHHFHHHHFG?HHH@?EFGEIHHACHGHHHEHG@HEG<CIHGHHIHHECHHHEIHEEHHHGCHG?HHCHHFCF?EC<<HIIHFCFHHGHIIHFIHCHHHGHHIHF0GIHHCGHIHHHDHCHIHIIIIIIHFGCHHGIIIIIIIIHHHHIHHGHHHGFEEIGHHIHEIHHIIIHHIHIHEHGHIIIIIIIIIHIIHHHCGHHIIIIHIIHIHIIHHHIIIIIHH?HHDHGDB@<B
@HISEQ:969:HM2KJBCX2:2:1101:12960:8013 2:N:0:ACTATGCA
GTTGGTTGGCATCCCAACTATCCCTATTAATCATTACATCAATCCTAGAAACCAACAAAATAGGATCAAACGTCCTATTTCATTATTCCATGCTAATGTATTCAAGCGTTAGCCTGCTTTAAACACTCTAATTTTTTCAAAGTAACAGTCCTGTTTCCCTGCAACACCAAATTAATGACATTACAGTTCTTCAAGAAGGAGGAACCAGTAAAGCCAGTACATACCGGAGGCACGACCAACCTACTAATCCCGAAATTCAACTACGAGCTTTTTAACTGCAACAACTTTAATATACGCTATTGGAGCTGGAATTACCGCGGCTGCTGGCACCAGACTTGCCCTCCAA
+
DDD0@EHHIHEHHEHECHHIIIEHHIFHIGHEC@HHEEHIIIIIFGHIIEHIIEHHIHH1DHHIHIHCHIHHGHHHHICHE?GHHHHHCHHHFHHIIIHHH<FGHHEECHGEF?FGEBFBHHIIHHIHHFHEHFF@EHFFHHHGHHH@DEGDHH@EDFHIHHGHHHHHIHEEHHIIIHHIIIHFIIIIIIIHIHFGHHFGFFHHHHHHIHIIHHGEFFFEHGDIIGIIHIHEHHHHGFFHHEHGCEECEC1EIHHC?IIHGFIHHHHIHGHEFCFEFGHEIHIHHEGIGHHGHIGIHHHGGIHGE?HEIHHE<FCCCHG@F1EIHHGHHGHHDGIFHHDHG@@AD@
@HISEQ:969:HM2KJBCX2:2:1101:3739:10017 2:N:0:ACTATGCA
GTTGGTTGGCATCCCAACTATCCCTATTAATCATTACGTCAATCCTAGAAACCAACAAAATAGGATCGAACGTCCTATTTCATTATTCCATGCTAATGTATTCAAGCGTTAGCTTGCTTTAAACACTCTAATTTTTTCAAAGTAACAGTCCAGATTCCTCGCAACACCAAATTAATGGCATTACGGCTCATCAGGAAGGAGGAATCAGTGAGACCAGTACATACCAGTGGCATGACCAACCTACTGACCCCGAAATTCAACTACGAGCTTTTTAACTGCAACAACTTTAATATACGCTATTGGAGCCGGAATTACCGCGGCTGCTGGCACCAGACTTGCCCTCCAA
+
DDDDDIIIIIIIIIIIIIIIIIIIIIIIIIHIIIIIIIIIIIIIIIIIIIIIIIIIIGIHIIIIHIIIIIIIIIIIIIIIIIIHIIIIIIIHHHIHIIIIIIIIIIIIIIIIIIIIIIIIIIHGIIIIIIIIIIIIIHIIIIIIIIIIIIIIIIIIIIIIIIIIIIIIIIIIIIIIIIIIIIIIIIIIIIIIIIIIIIIIIIIIIIIIIIIIIIIIIIIIIIIIIIIIIIIIIIIIIIHIIIHHHIIIIIIIIIIIIIIIIIHIIIIIIIIIIIHIIIIIIIIIIIIIIIIIIIIIIIIIIIIIIIIIIIIIIIIIIIIIIIIIIIIIIIIIIIIIIIIIIDDDDD
@HISEQ:969:HM2KJBCX2:2:1101:6437:10672 2:N:0:ACTATGCA
GTTGGTTGGCATCCCAACTATCCCTATTAATCATTACGTCAATCCTAGAAACCAACAAAATAGGATCAAACGTCCTATTTCATTATTCCATGCTAATGTATTCAAGCGTTAGCCTGCTTTAAACACTCTAATTTTTTCAAAGTAACAGTCCTGTTTCCCTGCAACACCAAATTAATGACATTACAGTTCTTCAAGAAGGAGGAACCAGTAAAGCCAGTACATACCAGAGGCACGACCAACCTACTAATCCCGAAATTCAACTACGAGCTTTTTAACTGCAACAACTTTAATATACGCTATTGGAGCTGGAATTACCGCGGCTGCTGGCACCAGACTTGCCCTCCAA
+
DDDB0CGHGIIIIIH@GHHICFFECHIIHHHEHIIIIIHIE@GF@GHCCHFIHE<C@@HEEHHHHIEHIIIGHGIGHHHHHCFHFH@HF@GGEFEECGHHHFGEGFCCHCC1ADGEEHACF/EHHIHGEEIHEHHHHHEEAEFCHHGAGHCGHHGFEHHDFH?DCHCGECHFHGGHHHCH@HHHHHHG<FHCHIHHHG@CGFH:EHHCHEHF6:@D7DFHHHHFD<//HEECC@E/FHF1E?F<<1<</?F1HCF1GCHHEEHHGCECCCEGEEHHHF@GCHHFHGEFFHCE0HFE1ECHFCEHHC@?HEIIIHHCGHHIIHHIIIIIHHIHFCHCECDHHDDDDA
@HISEQ:969:HM2KJBCX2:2:1101:2876:10347 2:N:0:ACTATGCA
GTTGGTTGGCATCCCAACTATCCCTATTAATCATTACGTCGATCCTAGAAACCAACAAAATAGGGTCAAACGTCCTATTTCATTATTCCATGCTAATGTATTCAAGCGTGTGCCTGCTTTAAACACTCTAATTTTTTCAAAGTAACAGTCCTGATTCCCCATGACACCAAATTAATGACATCACAGTTCGTCAGAAGGTAGAAATCAATAATACCAGTGCATACCGGAGGCACGACCAATATATTGATCCCGAAATTCAACTACGAGCTTTTTAACTGCAACAACTTTAATATACGCTATTGGAGCTGGAATTACCGCGGCTGCTGGCACCAGACTTGCCCTCCAA
+
DDDDDHIIIIIIIIIIHIIIIIIIIIIIIIIIIIIFHIIIIHIIIIGIIIIIGHIIIIHIIIHIGEHHHHIGHIIIHHHIIGIIIIHCGHIIIIHIHIIIIIHIIIIIHIIIHIIHHHHHIHHIIGIHHIHHHHIIHHHIIIIIIIIHIHHHIIHHIIHIIHIIIIIIIIIHHIIIIIIIHIIIIIIHIIHIHHIHIIIIHIIIHIIIHIHHIIIIIIHIIIIIII6IIIIIIIIIIIIIIIIIHIIIIIIIIIHEHIHIIHHIIIIIIIIIIIHIIIIIIHIHIIHIIIIIIIIIIIIIIIIIIIIIIIIIIIIIIIIIIIIIIIIIIIIIIIIIIIIIIDDDDD
@HISEQ:969:HM2KJBCX2:2:1101:11882:10595 2:N:0:ACTATGCA
GTTGGTTGGCATCCCAACTATCCCTATTAATCATTACGTCAATCCTAGAAACCAACAAAATAGGATCGAACGTCCTATTTCATTATTCCATGCTAATGTATTCAAGCGTTAGCTTGCTTTAAACACTCTAATTTTTTCAAAGTAACAGTCCAAATTCCCCGCAACACCAAATTAATGGCATTACGGATCATCAGGAAGGAGGAATCAGTAAGACCGGTACATACCAGAGGCATGACCAATCTACTAACCCCGAAATTCAACTACGAGCTTTTTAACTGCAACAACTTTAATATACGCTATTGGAGCTGGAATTACCGCGGCTGCTGGCACCAGACTTGCCCTCCAA
+
AD@DDGHH<1GHIIGHHECFEHIIHCH?EHIEHHHHECGHHHHFHHHIII?EFHIIEHIHIICHEEE0<D1<<@EC?HHHHHC?1DFHHIEHGH@HHGHHHHFHHHIIHHEIHHIIHEIIHEGGHHIIIHHFGC@HGEHIHHEIHIHIHHHGGHEHGHEHHHEHGIIHHHIIHHHIHIHIIIIGIHHHHFIHHGIHHEHIHHIHEHGIHHEDHGIHIIHEHFGCHHHHHEGHGFHGCHFHHIHHGHHHH?IIIHHHFHEHHCCHIHDDIIIIHHHFIHHEHEHIIHGHHIIIIHHC?HIHHIIIHEHHHEHHHEDHIHIIHIHHHHHGCHEIHEIIHHIH@@D@@D
@HISEQ:969:HM2KJBCX2:2:1101:20092:10941 2:N:0:ACTATGCA
GTTGGTTGGCATCCCAACTATCCCTATTAATCATTACGGTGGTCCTTGAACCAACAAAATAGAACCACAACGTCCTATTCTATTATTCCATGCTAATCTATTCAAGCAAAAGCCTGCTTTAAACACTCTAATTTTTTCAAGGTAATGGTCCTGGCTCCCCGGCACGCCCAATTAAGAACATACCGATTCACCAGAAAGATAGACCCGACGACAGAACAGTACTCGCCAGAGACGGACCGTCCGGCCAGGCCTAAAATTCAACTACGAGCTTTTTAACTGCAACAACTTTAATATACGCTATTGGAGCTGGAATTACCGCGGCTGCTGGCACCAGACTTGCCCTCCAA
+
DDDDDIIHHHHHHHHHHIIIIIEHHIIIHHHGHIIIIIIIIHIHIIIIGHIEHIHIHIIIIHHIIIIIIIIIIHIIHGIIHGIIIIIGHHHIIIIIIIIIIFIIIIIIIIIHHHIHHHEHHHHIHHIIIIIIIHIIIIIIIIIIIIIHHIIHHHHHIIHIHHIIIHHHHIHIIIHIIIIIIIIIIIIIIHHIIIIIIIIIIIIIIIIHIIIIIIIIIIIIIIIIIIIIIIHIIIIIIIIIIIIIIIIIIHHHIIIIIHIIIIIIIIIIIIIIGIIIIIIIIIIIIIIIIIIIIHHIIIHIIIIIIIIIIIIIIIIIIIIIIIIIIIIIIIIIIIIIIIIIIIDDDDD
@HISEQ:969:HM2KJBCX2:2:1101:1283:11941 2:N:0:ACTATGCA
GTTGGTTGGCATCCCAACTAGCCCTATTAATCATTACGTCAATCCTAGAAACCAACAAAATAGGATCGAACGTCCTATTTCATTATTCCATGCTAATGTATTCAAGCGTTAGCCTGCTTTAAACACTCTAATTTTTTCAAAGTAACAGTCCTGTTTCCCTGCAACACCAAATTAATGACATTACAGTTCTTCAGAAAGGAGGAATCAGCGAAGCCAGTGCATACCAGTGGCACGACCAACCTGCTGACCCCGAAATTCAACTACGAGCTTTTTAACTGCAACAACTTTAATATACGCTATTGGAGCTGGAATTACCGCGGCTGCTGGCACCAGACTTGCCCTCCAA
+
D@00<ECEDHHIHE?GH@1<<C<F@ECFHH1DF<D@<D1<CEHHICH@GH@FC1G=<<<<@GHHH?1<EH1/<<0<C1CC1E@ECGF11<G11<1CEEG<F@<FHCEHCGEC1HHHCG8HIIIHGHHACBF<HEHIHHEA8HHGDGCG@HHIIH9HHGIHEIII8FGFHCHIHF?HHI:HHHH:IHFHGHHHHHHHIFFCHFIIIHIGIHIHEIHFHHCCIIIGGIGFHCHHGHH<EHHHIFEFCIIIEHC?IIHHFHIHHHHEFHECIGHH?HGFFC@HHHF<HHIHG@HIHIHIHIHC@EHGHECHGIIHHDHCDHEHEHCHG@HHCIIIIIHCHCIHHD?BDD
@HISEQ:969:HM2KJBCX2:2:1101:7482:12432 2:N:0:ACTATGCA
GTTGGTTGGCATCCCAACTATCCCTATTAATCATTACGTCAATCCTAGAAACCAACAAAATAGGATCGAACGTCCTATTTCATTATTCCATGCTAATGTATTCAAGGCGTTAGCCTGCTTTAAACACTCTAATTTTTTCAAAGTAACAGTCCTGTTTCCCTGCAACACCAAATTAATGACATTACAGTTCTTCAGAAAGGAGGAATCAGCGAAGCCAGTGCATACCAGTGGCACGACCAACCTGCTGACCCCGAAATTCAACTACGAGCTTTTTAACTGCAACAACTTTAATATACGCTATTGGAGCTGGAATTACCGCGGCTGCTGGCACCAGACTTGCCC
+
DDDDDIGIIIIHIIHIIIGIHIIIIIIIIIIIIIIIIIHIIHEHHIIIIIIIIHIIIIIIIIIHHHIGHIGHIHHCHHHGHIHIIIIIIIIIIIIIIIIHIHHIIIIHIIIIHIIHIIIIIIIHIHHIHHHIIIHHHHHHGIIIHIIHIIHHHIIIIHHIIIIIIIIIIIIIIIIIIIIIHHIIIIIIIIIIIIIIIIIIIIIIIIII<IIIIIHII<IIIIGIIIIIHIIIIIIIHIHIHIHIIIIIIIIHIIIIIIHIIIIIIIIIIIIIIIHGIIIIIIIHHIIIIIIIIIIIIIIIIIIIIIIIHHIIIIIIIIIIIIIIIIIIIIIIIIHIIDDDDD
@HISEQ:969:HM2KJBCX2:2:1101:16321:12594 2:N:0:ACTATGCA
GTTGGTTGGCATCCCAACTATCCCTATTAATCATTACGTCGATCCTAGAAACCAACAAAATAGAATCAAACGTCCTATTTCATTATTCCATGCTAATGTATTCAAGCGTAAGCCTGCTTTAAACACTCTAATTTTTTCAAAGTAACAGTCCTGATTCCCCACGACACCAAATTAATGACATCGCGGTTCTTCAGAAGGTAGGAACCAATAATGCCAGTGCGTACCGAAGCACGACCAACAATTTGATCCCGAAATTCAACTACGAGCTTTTTAACTGCAACAACTTTAATATACGCTATTGGAGCTGGAATTACCGCGGCTGCTGGCACCAGACTTGCCCTCCAA
+
DDDDDIIIIIHIHHIIHIHHIIIIHGHHHHIHIIIHHIIIIIIHHHFHGHIHIHIIIGIHHIIHIIIIIIIHIIIIIIIIHHHIIIIIHHHHHIIIIIIHIGIIIIIIIGHHIIIIIIIIIIIIIIIHIIHIIIHIIIIIIIIIIIIIIIIIHIHHIIIIIIIIIIIIIIIHHIHIIIIIHIIIIIIHIHHIIIIIIIIIIIIIIIIHIIIIHIIIIIIIHIIIIIIIIIIHIIIIIIIIHIHHHIIIIIIIIHHHIIIHIHHIIIHIIIIIIIIIIIIIIIIIIIIIIIIIIIIIIIIIIIIIIHHHIIIHIIIIIIIIIIIIIIIIIIIIIIIIIIIIDDDDD
@HISEQ:969:HM2KJBCX2:2:1101:5923:13315 2:N:0:ACTATGCA
GTTGGTTGGCATCCCAACTATCCCTATTAATCATTACGGTGATCCTAGAAACCAACAAAATAGAACCAAACCGTCCTATTTTATTATTCCATGCTAATGTATTCAGACGGACGCCTGCTTTAAACACTCTAATTTTTTCAAAGTAACAGTCCTGATTTCCCCCCACACCAACTGAATGACATGGAGATTCCTCAGAAGGTAGGAACTCGTCACACCAGTGCAGACAGTTAAGCCTGACCAATGGGCAAATTCCGAAGTTCAACTACGAGCTTTTTAACTGCAACAACTTTAATATACGCTATTGGAGCTGGAATTACCGCGGCTGCTGGCACCAGACTTGCCCTCCAA
+
DDDDDIIIIIIIIIIFHHIFHHHIIIIIIIIIIIIIIIIIIIIHHHIHHIIHHHIIIIIIIHIGIHIIGHHIIHHIIIIIIIHIIHFHHHHIIIHHIIIIIHIIIIIHIIIIIIIIIIFHHIIIIIIIIIIHIIIIIIIIIIIIIIHHHIIHIIIHIHIIIIIIIIHIIIIIIIHIIIIIIIIIIHIIIIHIIIIIIIIIIIIIIIIIIIIIIIIIIIIIIIIIIIIIHIIIIIIIHIIIIHIIIHGIIIIIIIIIIIIIHIIIIIIIIIIIIIIIIIIIIIIIHHHIIIIHHHHGIIIIIIIIIIIHIIIIIIIIIIIIIIIIIIIIIIIIIIIIIIIIIIIDDDDD
@HISEQ:969:HM2KJBCX2:2:1101:16693:12806 2:N:0:ACTATGCA
GTTGGTTGGCATCCCAACTATCCCTATTAATCATTACGGTGATTCAGAAACCAACAAAATAGAATCAAACGTCCTATTTCATTATTCCATGCTAATGTATTCAAGCGTGAGCCTGCTTTAAACACTCTAATTTTTTCAAAGTAACAGTCCTGATTCCCCACAACACCAAATAAATGACATCATGGTTCGTCAGAAGGGAGAAACCAACAATGCCAGTACGTACCTAGGCACGACCGACATGATGGTCCCGAAATTCAACTACGAGCTTTTTAACTGCAGCAACTTTAATATACGCTATTGGAGCTGGAATTACCGCGGCTGCTGGCACCAGACTTGCCCTCCAA
+
DDDDDIIHIHHIIIIIIIHIHIIIIIIIIIIIIHHIIEHHHIIIIIIIIHIGHHHHIIIIHHGHFGHIHIIGHIHEHHHIIHIGHIIGHCFEHHIGIIIHECDHGIIHHIIHHIHIIHFDFFEIHIIHHHHIIIIHHHHHIIIIHHFHIIIIIHHHHIIIGHHHIIHHGIIHFHFGCHHIIHIIIIHGIHHIIIIIIIHHIIIIIIIHHIHHHIHIIIIIHHGIHIIHHIIIIIIIIIIHGHCIFHDIHIIIHIIIHHHIHHHGIHIIIHIIHFIHHGIIIIIHHIIIIIIIIIHIIHIIIHIIIIIIIHIIIIIIIIIIIIIIIIIIIIIIIIIIIIIDDDDD
@HISEQ:969:HM2KJBCX2:2:1101:18916:13387 2:N:0:ACTATGCA
GTTGGTTGGCATCCCACTATCCCTATTAATCATTACAACAGTCCTAGAAACCAACAAATAGAACCATTGTCCTATTCCATTATTCCATGCTAATGTATTCAAGCGTATGCCTGCTTTGAACACTCTAATTTTTTCACAGTAAAAGTCCTGGTTCCCCGTCACGACCCGTAAAGGCCATGCCGCTTCGCCAGAAGGTAAAGCCCGACCACAGACAGTGCTCACCCAGAAGGCGGACCGTCCAGCCAGGCCTGAAGTTCAACTACGAGCTTTTTAACTGCAACAACTTTAATATACGCTATTGGAGCTGGAATTACCGCGGCTGCTGGCACCAGACTTGCCCTCCAA
+
DDDDDIIIHIIIIGGHIIIIIIIHHHIIIIHIIIIIIIIIIHHHHIIGIIIIIIEHCHHIFHIIIHIIHIIIIHHIIIHII?HHHGHHIGHIIIHIHHIIIIIIIIIIIIIIIIIIIHEHHIHIIHHIHHIIHIHHHEIIIIIIHHIHIIHHHIIIIIHIIIHIIIIHHIGIIHIIIHHIIIIIHIIHIIIIIIIIIIIIIIIIIIIIIIIIIIIHIIIIIIHIIGIIIIIIIIIIIIIIIIIHIHHHIFHIIIIHIHIIIIIIIIIIHIIIIIIIIIIIIIIIIIIIHHHECHIIIIIGIIIIIIIIIIIIIIIIIHIIIIIIIIIIIIIIIIIHIIIIDDDDD
@HISEQ:969:HM2KJBCX2:2:1101:19409:13318 2:N:0:ACTATGCA
GTTGGTTGGCATCCCAACTATCCCTATTAATCATTACGTCGATCCTAAAAACCAACAAAATAGGGTCAAACGTCCTATTTCATTATTCCATGCTAATGTATTCAAGCGTGTGCCTGCTTTAAACACTCTAATTTTTTCAAAGTAACAGTCCTGATTCCCCATGACACCAAATTAATGACATCACAGTTCGTCAGAAGGTAGAAATCAATAATACCAGTGCATACCGGAGGCACGACCAATATATTGATCCCGAAATTCAACTACGAGCTTTTTAACTGCAACAACTTTAATATACGCTATTGGAGCTGGAATTACCGCGGCTGCTGGCACCAGACTTGCCCTCCAA
+
<DB@0<D0/<DC1<1DEEH<E<1<DFE?C1<<GHC11<DE/<E1<1<1DGHHHIHIIHHE1C@<1D1DFHCC110<C@11<CCFF@1<1CC1<1<<@6DGHEFHHEH<CDHCFHCGFHEGHH@@G<C1CGFDGEEE9ACCGHEHHGF1HCAB1DFH1HCCHGCHHGHFH@@HHF@HEDGHEGFEF?HECCD#@HGHHHF@CG@DHIHCC1GCFFCG@CHHHFHCBCCFIHHH?GAHF@D<11C?EEFAHCCD<11<G@EG@0C<11@C<GEIHCCIHFC1F@EDHEHCEHEG@D<11<<<<11IH@CEGHCGF<?F?CHHECCG?@HD<CCHHG<<G</<1@@@DD
@HISEQ:969:HM2KJBCX2:2:1101:11267:13715 2:N:0:ACTATGCA
GTTGGTTGGCATCCCAACTATCCCTATTAATCATTACGTCAATCCTAGAAACCAACAAAATAGGATCAAACGTCCTATTTCATTATTCCATGCTAATGTATTCAAGCGTTAGCCTGCTTTAAACACTCTAATTTTTTCAAAGTAACAGTCCTGTTTCCCTGCAACACCAAATTAATGACATTACAGTTCTTCAAGAAGGAGGAACCAGTAAAGCCAGTGCATACCAGAGGCACGACCAACCTACTAATTCCGAAATTCAACTACGAGCTTTTTAACTGCAACAACTTTAATATACGCTATTGGAGCTGGAATTACCGCGGCTGCTGGCACCAGACTTGCCCTCCAA
+
DDDDDHIIGHIIHIIIIIIIIIIIIIIIIIIIFHHIIIIIIIIIIIIIIIHHHIIIIIIIIIICHHGHIHIIHHCHIIHIIIIIIIIIHHIIIIHHHIIIIIHIIIIIIIIIIIIIIIIIHIIIIHIIIIHIHIIIIIIIIIHHIIIIIIIIIHGHHHIIIHHHHHHIIHHHHHIHHIIIIIIIIIIHHGHIIIIIIIIIIHGHHHIIIIIGIIIIIIIIIIIIIIIIIIIIIIIIIIIIIIHHHIHHEIIHIIIIIIIIIIIIIIIIIIIIIIIIIIIIIIIIIIIIIIIIIIIIIIIIIIIIIIIIIIIIIIIIIIIIIIIIIIIIIIIIIIIIIIIIIDDDDD
@HISEQ:969:HM2KJBCX2:2:1101:14203:14226 2:N:0:ACTATGCA
GTTGGTTGGCATCCCAACTATCCCTATTAATCATTACATCGATCCTAGAAACCAACAAAATAGAATCGGATGTCCTATTTCATTATTCCATGCTAATGTATTCAAGCGTGAGCCTGCTTTAAACACTCTAATTTTTTCAAGGTAACAGTCCTAATTCCCCGTGACACCAAATTAATGGCATTACGGTTCTTTAGAAGGTGAGAAATCAATAATATCAGTACATACCAACGGCATGACCGAAACATTGATCCCGAAATTCAACTACGAGCTTTTTAACTGCAACAACTTTAATATACGCTATTGGAGCTGGAATTACCGCGGCTGCTGGCACCAGACTTGCCCTCCAA
+
DDDDDIHHIHGCHHIIIIIIIIIIIHHIHIHGHIIHIIHHEHEHHIIIIIIIHHFHHIIIIHHIHGHIIIIIIIGICHIIIIGIEHIGHHHCHIEHHHHHFGHHHHIIGHGHHIHIIIIIHHIIIIIIHHGHIIIHHFIHIIHIIIIIIGIHHIIIIIGIIIHEIHHGIHGIIIIIIHIIIHHIIGIIIIIIIIIIIIHIIIIIHIIHIIIIHHIHIIIIHIIIIIHHIIIIIIIIIIIIIHIHHGIHIIIIIIIIIIIIIIIHIIGIHIIIIIIHHIIIHIIIIIIIIGIIHIIIIHIHIHIIIIIIIIIIIIIIIIIIIIIIIIIIIIIIIIIIIIIIIIDDDDB
@HISEQ:969:HM2KJBCX2:2:1101:13736:15316 2:N:0:ACTATGCA
GTTGGTTGGCATCCCAACTATCCCTATTAATCATTACGGTGATCCTAGAAACCAACAAAATAGAACCATGCCGTCCTATTCTATTATTCCATGCTAATGTATTCGAGCAAAAATGCCTGCTTTAAACACTCTAATTTTTTCAAGGTAAAGGTCCTGGATCCGCAAGACACCCAATAAAGGACATCAAGTTTCTCCAGAAGGTGAGAAATCAACAGTAACAGTTCATACCCCTTAAGGCATGACCATCACGTCAATCCCGAAATTCAACTACGAGCTTTTTAACTGCAACAACTTTAATATACGCTATTGGAGCTGGAATTACCGCGGCTGCTGGCACCAGACTTGCCCTCCAA
+
BDDDCIIIIIIIIIIIIIIIIIIIIIIIHHHIIIIIIIIIGIHIIIIGIIHIIIIIIIHHIIHIIIIIIIIIIGDHIIIIIHIIIHIF?E?CHFHIGHHHGCEHHHIHIHHHIIIHIIIIIIIIHIIHHHHAHCFHIFEIHIHHHIHHIIIIHHIHHHHHIIIIIHHIIIIIHIHIIIHIHIHHIIGHEHHIIGIIHHIIHIIIIIIIIIHHIIIIIIHHHIHHIIIIIIIIIIHIIHIIIIIIIHHGIIHDIIIIIIIIIIIIIIHHIHIIIIIHIIIHIIIIIIGIIIIIIIIIIIIIIIIIIIIIIHIIIIIIIIIIIIIIIIIIIIIIIIIIIIIIIHIIIIIICDDDD
@HISEQ:969:HM2KJBCX2:2:1101:14153:15386 2:N:0:ACTATGCA
GTTGGTTGGCATCCCAACTATCCCTATTAATCATTACCTCATGCTCCGAAAACCAACAAAATAGAACTGAGGTCCTATTCCATTATTCCATGCACCACTATTCAGGCTGAAACGCCTGCTTTGAGCACTCTAATTTTTTCAAAGTAAAAGTTCCAGTCACCACTAGACACTCAATGAAGAGCACCTAGGGCAAGCTAGACATTGTTAAAAAAGGACAGGAGAACAGTACAACCCATCGGGAGACCGTTCACTCCACGTCCGCTGATCCAACTACGGGCGTTTTAACCGCAACAACTTTAATATATGCTATTGGAGCTGGAATTACCGCGGCTGCTGGCACCAGACTTGCCCTCCAA
+
DDDDDIIHHHHIHHIHIIHIIIIIIIIIHIIIIIGHIHIIIIIIIIIIIIIIIIIIIIIIIIIIIIIIHIIIHIIIIIIIGHIIHHIIIIIIIIGHIHIIIHHHHIIIIIIIIIIIIIIIIIIIIHIIIIIIHIIHIIFIIIIIIIIIIHIIIHIIIIIIGIIIIIHIIIIIIIIIHIIIIIIIIIIIIIIIIIIIIIIIIIIIIIIIIIIIIIIIIIHIIIHIIIIIIIIIIIII<IIIIIIIIIIIIIIIIIHIIIIIIIIIIIIHIHIIHIIIIIIIIIIIIIIIIIIIIIIHHHIIIIIIIIIIIIIIIIIIIIIIIIIIIIIIIIIIIIIIIIIIIHIIIIIIIIIDDDDD
@HISEQ:969:HM2KJBCX2:2:1101:14875:15694 2:N:0:ACTATGCA
GTTGGTTGGCATCCCAACTATCCCTATTAATCATTACGTCAATCCTAGAAACCAACAAAATAGGATCGAACGTCCTATTTCATTATTCCATGCTAATGTATTCAAGCGTTAGCCTGCTTTAAACACTCTAATTTTTTCAAAGTAACAGTCCTGTTTCCCTGCAACACCAAATTAATGACATTACAGTTCTTCAGAAAGGAGGAATCAGCGAAGCCAGTGCATACCAGTGGCACGACCAACCTGCTGACCCCGAAATTCAACTACGAGCTTTTTAACTGCAACAACTTTAATATACGCTATTGGAGCTGGAATTACCGCGGCTGCTGGCACCAGACTTGCCCTCCAA
+
DDDDDIIIIIIIHIIIIIIIHIIIIIIIIIIIIIIIIHIIIIIIIIIIIHIIIIIIIIIIIIHIIIIIIHIIIIIIIIIIHHIIIIIIIIIIFIIIIIIIIIIIIIIIIIIIIIIHIIIIIIIIIIIIIIIIIIIIIIIIIIIIIHIIHIIIIIIIIIIIIHIIIIIIIIIIIIIIIIIIIIIIIIIIIIIIIIIIIIIIIIIIIIIIIIIIIIIIIIIIIIIIIIIIIIIIIIIIIIHIIIIIHIIIIIIIIIIIIIIIIIIIIIIIIIIIIIHIIIIIIIIIIIIIIIIIIIIIIIIIIIIIIIIIIIIIIIIIIIIIIIIIIIIIIIIIIIIIIIIIIDDDDD
@HISEQ:969:HM2KJBCX2:2:1101:5248:16070 2:N:0:ACTATGCA
GTTGGTTGGCATCCCAACTATCCCTATTAATCATTACGTCAATCCTAGAAACCAACAAAATAGGATCAAACGTCCTATTTCATTATTCCATGCTAATGTATTCAAGCGTTAGCCTGCTTTAAACACTCTAATTTTTTCAAAGTAACAGTCCTGTTTCCCTGCAACACCAAATTAATGACATTACAGTTCTTCAAGAAGGAGGAACCAGTAAAGCCAGTACATACCAGAGGCACGACCAACTTACTAATCCCGAAATTCAACTACGAGCTTTTTAACTGCAACAACTTTAATATACGCTATTGGAGCTGGAATTACCGCGGCTGCTGGCACCAGACTTGCCCTCCAA
+
DBDBDIHGHIIHHIIIIIHIIIIIHIIIIHIIGIIIIGIIIIIIIHIIIIIIIIIIIIFIIIGIHIIIIIIIHIIIIIIHEHIIIIIIIIIIIIHGHGIIIGHHHIGHIHHHHIHHIIIIIHHIIIHFI@HHHIHIIIIIIHFHFGFHIHIIHHHIHHIHIHHIIHHHIIIHIIIIHGHEHIHHIIIIHHHIIIIIHHHGFEEHCHFHHHHH@HHHGHGIIHHHHIHCIHIHGIHHHIHIIHHHHHHFHHEFIIIHHHIHHHIIIHIIIIIIIIHIIGHGIIHEGIIIIIIIIIIIIIIHIIIHIIHHHIIIHIIIIIIIHHGIIHGIIIIIIIIIIIIIIDADDD
@HISEQ:969:HM2KJBCX2:2:1101:1274:16060 2:N:0:ACTATGCA
GTTGGTTGGCATCCCAACTATCCCTTTAATCATTACGGTGATCCTAGAAACCAACAAAATAGAACCATGCCGTCCTATTCTATTATTCCATGCTAATGTATTCGAGCAAAAATGCCTGCTTTAAACACTCTAATTTTTTCAAGGTAAAGGTCCTGGATCCGCAAGACACCCAATAAAGGACATCAAGTTTCTCCAGAAGGTGAGAAATCAACAGTAACAGTTCATACCCCTTAAGGCATGACCATCACGTCAATCCCGAAATTCAACTACGAGCTTTTTAACTGCAACAACTTTAATATACGCTATTGGAGCTGGAATTACCGCGGCTGCTGGCACCAGACTTGCCCTCCAA
+
DDDBDIIHIIIIIIIIIIHIHIIEGFCGHIIIIIIIIEHIIIIIIIIIIHIHHHHHHIIIIHHIIIIIIIIIHIIIGHHHHHCHIHHHHIIHIHIIIHHHEEHHHHHIHHEHHEHHIIIIHHHIIIHIIIIIIIIIIIIIIGIHIIIIIIHIIHHHIHIIHIIIIIIIIIHHIHHIIIIIIIIIIIIIIIIIIIIIHIIIIIIIIIIIIIIIIIIHHIIIIIIIHHIHIIHIHIIIIIIIHHHIIIHIIHDIIHIIIIIIIIIIIHIIIIIIIIIIIHHGIIIIIIIIIHHIIIIIIHHGIIIIIIIIIIIIIIIIIIIIIIIIIIIIIIIIIIIIIIIIIIIIIHIDDDDD
@HISEQ:969:HM2KJBCX2:2:1101:15087:15934 2:N:0:ACTATGCA
GTTGGTTGGCATCCCAACTATCCCTATTAATCATTACGTCAACCCTAGAAACCAACAAAATAGGATCAAACGTCCTATTTTATTATTCCATGCTAATGTATTCAAGCGTTAGCCTGCTTTAAACACTCTAATTTTTTCAAAGTAACAGTCCTGTTTCCCCGCAACATCAAATTAATGGCATCACGGTTCTTCAAGAAGGAGGAATCAGCAAGGCCAGTTCATACCAGTGGCACGACCAACCTGCTGACCCCGAAATTCAACTACGAGCTTTTTAACTGCAACAACTTTAATATACGCTATTGGAGCTGGAATTACCGCGGCTGCTGGCACCAGACTTGCCCTCCA
+
DDDDAHHH<HGHIIIIIHGHEHHHIIHIHIIIFIHIIHHIIIIIIIIIHHEHHIIIIEEHIIHIIIIIHHIIIIIIIGCHHHHHHHIIGIIGH?GHHHHHHGIIHDHIIIIGIHIIIIHHHIIIHHHIIIHIHHIHEHIIIHIIIIIIIIIIIHHIIIIIIHGCIHIIIIHIIIIIIIIIIHEIIIIHIIIIIIIIIIIIIIHIIIIIIHIIIIIIIIIIIIIHHHIIIIIIIIIIIIIIIHHDIIIIIIIIIIIIIIIIIIIIIIIIIIIIIIIIIIIIIIIHGHIHIIIIIIIIIIIIIIIIIIIIIIIIIIIIIIIIIIIIIIIIIIIIIIIIIIIIDDDDD
@HISEQ:969:HM2KJBCX2:2:1101:5473:16130 2:N:0:GCTATGCA
GTTGGTTGGCATCCCAACTATCCCTATTAATCATTACGTCAATCCTAGAAACCAACAAAATAGGATCGAACGTCCTATTTCATTATTCCATGCTAATGTATTCAGGCGTTAGCCTGCTTTAAACACTCTAATTTTTTCAAAGTAACAGTCCAGATTCCCTGCAACACCAAATTAATGGCATTACAGCTCATCAGGAAGGAGGAATCAGTGAGACCAGTACATACCAGTGGCATGACCAACCTACTGACCCCGAAATTCAACTACGAGCTTTTTAACTGCAACAACTTTAATATACGCTATTGGAGCTGGAATTACCGCGGCTGCTGGCACCAGACTTGCCCTCCAA
+
DDDDDIIIIIIIIIIIIIIIIIIIIHIIIIIIIHIIIIIIIIHIIIIIHIIIIIIIIIIIIHIIHIIIIIIIIHHHHIIIIIIHHHHIGHHFHHHIHHIIIIHHIIIIIIIIIHIIIIIIHIIIIHHIHHHHHIIHHIIIIHIIIIIIIHIIIIHEIIIIIIIIIIIIIIIIIIIIIIIIIIIIIIIIIIIIIIIIIIIIIIIIIIIIIIIIIIII=IIIIIIIIIIIIIIIIIIIIIHIHHHHHIIIIIIIIIIIIIIIIIIIIIIIIIIIIIHIIIIIIIIIIIIIIIIIIIIIIIIIIIIHIIIIIIIIIIIIIIIIIIIIIIIIIIIIIIIIIIIIIDDDDD
@HISEQ:969:HM2KJBCX2:2:1101:12233:16988 2:N:0:ACTATGCA
GTTGGTTGGCATCCCAACTATCCCAATTAATCATTACGTCAACCCTAGAAACCAACAAAATAGGATCAAACGTCCTATTTTATTATTCCATGCTAATGTATTCAAGCGTTAGCCTGCTTTAAACACTCTAATTTTTTCAAAGTAACAGTCCTGTTTCCCCGCAACACCAAATTAATGGCATCACGGTTCTTCAAGAAGGAGGAATCAGCGAGGCCAGTTCATACCATTGGCACGACCAACCTGCTGACCCCGAAATTCAACTACGAGCTTTTTAACTGCAACAACTTTAATATACGCTATTGGAGCTGGAATTACCGCGGCTGCTGGCACCAGACTTGCCCTCCAA
+
DDDDDIIIGGIIIIIIIIIIIIIIHHIIIIHIIIIIHIIIIHHIIHHHHHIIIIIIIIIIHIHGHIIIIIIIIHFHIIIHIIIIIIHHHHIHHIIHIIIIIHIIIIIIIHIIIIIIIHHIIIIIIIIIIIHIIHIIHIHIIIIIIIIIIIIIIIIIIIIIIIHIIIHIIHIIIIHIIIIIIIHIIIIIIIIIIIIIIIIIIIIIIIIIIIIIIIIIIIIIIIIIIIIIIIIHIIIIIIHIIIIHGIIIHIIIIIIIIIIIIIIIIIIIIIIIIIIIIIIIIIIIIIIIIIIIIIIIIIIIIIIIIIIIIIIIIIIIIIIIIIIIIIIIIIIIIIIIIIIIIDDDDD
@HISEQ:969:HM2KJBCX2:2:1101:17731:16759 2:N:0:ACTATGCA
GTTGGTTGGCATCCCAACTATCCCTATTAATCATTACGTCGATCCTAGAAACCAACAAAATAAGATCAAACGTCCTATTTCATTATTCCATGCTAAAGTATTCAAGCGTGTGCCTGCTTTAAACACTCTAATTTTTTCAAAGTAACAGTCCTGATTCCCCATAACACCAAATTAATGACATCATAGTTCGTCAGAAGGGAGAAATCAATAATACCAGTACATACCGAAGCACGACCGATATATTGATCCCGAAATTCAACTACGAGCTTTTTAACTGCAACAACTTTAATATACGCTATTGGAGCTGGAATTACCGCGGCTGCTGGCACCAGACTTGCCCTCCAA
+
DDDDDIIIIIIIIIIIIIIIIIIIIIIIFHIIHIHIIIIIIIIIHHIIGIIIIIHIIIIIIHHCHHIIGHHIFHHIEHHHHIHIHIHIIIIHHHIIIIIIHHHHIIHHIIIIHHIIIHIIHIHHIHIIIIIIIIIIHIHHIIHHIIIIIIIIIHIIIHIIIIIIIIIIIIIIHIHIHHGIHIIIIIIIIHHIIIIIIIGIIIIIIIIIIIIIIIIIIIIHIIIIIIIHIIIIIIIIIIIIIIHHIIIIIHIIIHHIHIIIIIIIIIIIIIIIIIIIIIIIIHIIIIHIIIIIHIIIIIIIIIIIIIIIIIIIIIIIIIIIIIIIIIIIIIIIIIIIIIIIDDDDD
@HISEQ:969:HM2KJBCX2:2:1101:9655:17952 2:N:0:ACTATGCA
GTTGGTTGGCATCCCAACTATCCCTATTAATCATTACGGTGATCCTAGAAACCAACAAAATAGAACCATGCCGTCCTATTTTATTATTCCATGCTAATCTATTCAAGCACAAGCCTGCTTTAAGCACTCTAATTTTTTCAAGGTAATAGCTCTGCTTCCCCAACGCACTAACTTAATAGCATGCTGGTTATTCAGAAGGTAGGAATTCATCAAGCCAGTGCGGACAGTGAAGCCCGACCAACCGACAAACTCCGAAATTCAACTACGAGCTTTTTAACTGCAACAACTTTAATATACGCTATTGGAGCTGGAATTACCGCGGCTGCTGGCACCAGACTTGCCCTCCAA
+
DDDDDHIIIIIHIIIIIIIIIIIIIIIIIIGIIIIIIIIIIIIIIIIIHIIIIIIIIIIIIIHIIIIIIFHHHFHHIHIIHIIHIIIIIIIHHHEHHHHHIIIIIIIHIIIIHIIIIIIIIIIIIIIIIIIIIIIIIIHHIIIHIIIIIIIIIIIIHIIIIIIIIIIIIIHIIIIIIIIHIIIHHIIIIIIHIIIIIIIIIIIIIIIIIIIII;IIIIIIIIIIIIIIIIIIIIIIIIIIIIIIHHHIHIIIIIIIIIIIIIIIHIIIIIIIIIIIIIIIIIIIIIIIIIIIIIIIIIIIIIIIIIIIIIIIIIIIIIIIIIIIIIIIIIIIIIIIIIIIIIIDDDDD
@HISEQ:969:HM2KJBCX2:2:1101:9231:18587 2:N:0:ACTATGCA
GTTGGTTGGCATCCCAACTATCCCTATTAATCATTACGTCGATCCTAGAAACCAACAAAATAGAATCAAACGTCCTATTTCATTATTCCATGCTAATGTATTCAAGCGCGAGCTTGCTTTAAACACTCTAATTTTTTCAAAGTAACAGTCCTGATTTCCCGCGACACCAAATTAATGACATCGTGGTTCGTCAGAAGGGAGAAACCAATAATGCTAGTACGTACAAAGTACGACCGACATATTAGTCCCGAAATTCAACTACGAGCTTTTTAACTGCAACAACTTTAATATACGCTATTGGAGCTGGAATTACCGCGGCTGCTGGCACCAGACTTGCCCTCCAA
+
DDDDDIIIIIIGIIIIIIIIIIIIIIIIIIIIIIIIIIIIIIHIIIIHHHIGIGHIIIIIIIIIIIIIIIIIIIIIIIIIIIIIIIIIIIIIIIIIIIIIHHIIIIIIIIIIHHIIIIIHHHIIIIHIIIIIIIIIHIIIIIIIIIHIIIIIIIIIHHIIIIIIIIIIIHIIIIIIIIIIIIIIIGIIIIIIIIIIIIIIIIIIIIIIIIIIIIIIIIHIIIIIIIIIIIIHIIIIIIIIIIHIHHIIIIIIIIIIIIIIIIIIIIIIIIIIIIIIIIIIIIIIIIIIIIIHIIIIIIIIIIIIIIIIIIIIIIIHIIIIIIIIHHHHIIIIIIIIIIIDDDDD
@HISEQ:969:HM2KJBCX2:2:1101:1312:19356 2:N:0:ACTATGCA
GTTGGTTGGCATCCCAACTATCCCTATTAATCATTACGTCGATCCTAGAAACCAACAAAATAAGATCAAACGGCCTATTTCATTATTCCATGCTAATGTATTTAAGCGCGAGCCTACTTTAAACACTAATTTTTTCAAAGTAACAGTCCTGATTCCACGTCACACTAAATTAATGGCATGACGATTCGTCAGAAGGAAGGAATCAGTGACACTAGTACATACCGAAGCATGACCAGTGTACTGATTCCGAAATTCAACTACAAGCTTTTTAACTGCAACAACTTTAATATACGCTATTGGAGCTGGAATTACCGCGGCTGCTGGCACCAGACTTGCCCTCCAA
+
DD@@?CC0<C@@1CFEHH@@11<CHHFHEHF@CHIHICC1</EHGCG?C1<F1DGH11C@<1D<<<111<CH0/C0<G<1GE111<D@11F1<CFF@@1CIIIIIHEIHIIFGCC$GA1GCCBCFHEH@EH6HB<F?IHEEDC*<DFCIHEHHGHEHEE?CGCHICH<C/GCF/@IHIHGEF:GCFHIGHHGCFH:@FHGC<FCE9CF<HHE?HCF<C<1<@CIHF11<@<1@DHECEHHD<GHC>CHCDCHFG<CFCEF<1CG<EEG1D1HF<?@HHFD<11CEH?G<<</@<C<CCCG?HE?IIHIHCHCC??IHCD<1@EEHIHG<F<CEE@IH?DBAD@
@HISEQ:969:HM2KJBCX2:2:1101:11369:18658 2:N:0:ACTATGCA
GTTGGTTGGCATCCCAACTATCCCTATTAATCATTACATCGATCCTAGAAACCAACAAAATAGAATCGGATGTCCTATTTCATTATTCCATGCTAATGTATTCAAGCGTGAGCCTGCTTTAAACACTCTAATTTTTTCAAGGTAACAGTCCTAATTCCCCGTGACACCAAATTAATGGCATTACGGTTCTTTAGAAGGTGAGAAATCAATAATATCAGTACATACCAACGGCATGACCGAAACATTGATCCCGAAATTCAACTACGAGCTTTTTAACTGCAACAACTTTAATATACGCTATTGGAGCTGGAATTACCGCGGCTGCTGGCACCAGACTTGCCCTCCAA
+
DBDDCHCEHGHHHHHHCEHHHIICF1DEHIHHIIIIHEHIIIHIDHHHEEGHIGHEHGIIHIIHIHIHI0<E<FFHHIIFH?GGHHIIEHHFHHEHHHHHHHIIIIHFE0HHFIIHHHIHFHHHHHIHIHHFHGHHEHHHHHHHGGHHHIIHHHFHHHHHHIIIIHHGIHIIIHHHHH?HHHHHEIIHIIHHIHIIIIIIHIHIIIIIIIHHHIIIIIIIIIIHGIIIIIHHHIHIIIGIHIHHEFHHFHGIIIIIIIIIHHEHIIHHHHHHHIHHIIGIHIIGIIIIIHHHHGIIIIIIIIIIIIIIIIHIIDIIIIHIIIIIIIIIIHIIIIIIIIIIIIDABCD
@HISEQ:969:HM2KJBCX2:2:1101:4822:19539 2:N:0:ACTATGCA
GTTGGTTGGCATCCCAACTATCCCTATTAATCATTACATCGATCCTAGAAACCAACAAAATAGAATCGGATGTCCTATTTCATTATTCCATGCTAATGTATTCAAGCGTGAGCCTGCTTTAAACACTCTAATTTTTTCAAGGTAACAGTCCTAATTCCCCGTGACACCAAATTAATGGCATTACGGTTCTTTAGAAGGTGAGAAATCAATAATATCAGTACATACCAACGGCATGACCGAAACATTGATCCCGAAATTCAACTACGAGCTTTTTAACTGCAACAACTTTAATATACGCTATTGGAGCTGGAATTACCGCGGCTGCTGGCACCAGACTTGCCCTCCAA
+
DDDDDIIIIIIIHIIIIIIIIIIIIIIIIIIIIIIIIIIGIIHIIIIIIIIIIIIIIIIIIIHIHIHIHHHHHIHIIHIIIIIIIIIIIIIIIIGIHIIIIHHIIIIIIIIIIIIIIIIIIIIIIIIIIIIIIIIIIIIIIIIIIIIIIIIIIIHIIHIIIIIIIIGIIIIIIIIIIIIIIIIIIIIIIIIIIIIIIIIIIIIIIIIIIIIIIIIIIIIIIIIIIIIIIIIIIIIIHIIIIIIIHGIIIIIIIIIIIIIIIIIIIIIIIIIIIIIHIIIIIIIIIIIIIIIIIIIIIIIIHIIIIIIIIIIIIIIIIIIIIIIIIIIIIIIIIIIIIIIIIIDDDDD
@HISEQ:969:HM2KJBCX2:2:1101:13498:19973 2:N:0:ACTATGCA
GTTGGTTGGCATCCCAACTATCCCTATTAATCATTACGTCGATCCTAGAAACCAACAAAATAGAATCAAACGTCCTATTTCATTATTCCATGCTAATGTATTCAAGCGTGAGCCTGCTTTAAACACTCTAATTTTTTCAAAGTAACAGTCCTGATTCCCCACAACACCAAATAAATGACATCATGGTTCGTCAGAAGGGAGAAACCAACAATGCCAGTACGTACCTAGGCACGACCGACATGATGGTCCCGAAATTCAACTACGAGCTTTTTAACTGCAGCAACTTTAATATACGCTATTGGAGCTGGAATTACCGCGGCTGCTGGCACCAGACTTGCCCTCCAA
+
DDDDDHIHIGIIIIIIIIIIHIIIIIIIIIIIIIHHIHIIIIIIIIIIHIIIIIIIIIIHIIIHIHHIHGHHHHHHHIIIIIIIHHHHIHIGGHIIIIIIIHHIHIIIIIIIHIHHFHHIHHIIHIHHIIIIIIIIIIIIIIIIIIIIHIIHHIHIHHIHIHIHIHIIIIIHHFHIIHIIIIIIHIIIIIIIIIIHIIIIIIIIIHIIIIIIIGIIIIIIIIIIIIIIIIIIIIIIIIIIIHHHIHHIHIHHHIHHIIIIIHIIIIIIIIIIIIIIIIIIIIIIIIIHIIIIIHIIIIIIIIIIIIIIIIIIIGIIIIIIIIIIIIIIIIIIHIHIIIIIDDDDD
@HISEQ:969:HM2KJBCX2:2:1101:12441:20759 2:N:0:ACTATGCA
GTTGGTTGGCATCCCAACTATCCCTATTAATCATTGCCTCGGTCCTCAAACCAACGAATAAGACCGCGGCCCTATTGCATTATTCCATGCTGGCGTATCCAGGCGCGAGCCTGCCTTGAACACTCTAATTTCTTCACAGTAAGCGCGGTTCCCTGTCCACTGCTGGACAGCTCCCCGCGGCGGGGCGCAGCCGCCCAGTCCAGCCTGACGGCCGACCGCGCGGCCTTGCCCAAGGTCCGACTACGAGCTTTTTAACTGCAACAACTTTAATATACGCTATTGGAGCTGGAATTACCGCGGCTGCTGGCACCAGACTTGCCCTCCAA
+
DDDADIIHIICHIIIIIIIIIICHIIHIIIIIIIIHHIIIIIHIIIIIHHIGHHIHHIIIIHHIIIIHDHDHHIIHIHIIIHIIIIIIHIIIIIIIIIIIIIIIIIIIIIIIIGIIIIHHIIIIIIHHHIIIIHHHHHIIHIIIIIIHHIIIIIIIHIHIIIIIIIIIHFIHIHIIIIIIIHIIGIIHIIIIIIHIIIIHIIIIIHHHIIIIIGIIIIIIIIIHDIHHIIIIIIIIIIIIIIIIIIIIIIIIIIIIIIIIIIIIHHIIIIIIIIIIIIIIIHIIIIHIIIIIIIIHIIIIIIIIIIIIIIIIIIIIIIHIIDADDB
@HISEQ:969:HM2KJBCX2:2:1101:3673:21050 2:N:0:ACTATGCA
GTTGGTTGGCATCCCAACTATCCCTATTAATCATTACGGTGGTCCTAGAAACCAACAAAATAGAACCACAACGTCCTATTCTATTATTCCATGCTAATCTATTCAAGCAATAGCCCGCTTTAAACACTCTAATTTTTTCAAGGTAATGGTCCTGGCTCCCCAACACACCCAATTAAGGACATACTGGTTCACCAGAAGGAAGACCCGACAACAGGACAGTACTCGCCAAAGACGGACCGCCCGGCCAAGTCTAAAATTCAACTACGAGCTTTTTAACTGCAACAACTTTAATATACGCTATTGGAGCTGGAATTACCGCGGCTGCTGGCACCAGACTTGCCCTCCAA
+
DDDDDIIIIIIIHIIHIIIIIIIIIIIIIIIIIIIIIIIIIIIGIHIIIIIIIIIIGHIIIIHIIIIIIIIIIIIHIIHIIIIIIIIIIHIIIIHIIHIIIHHIIIIIIIIIIIIIIIHIHHIIIHIHIIIIIIIIIHIIIIIIIIIIIIIIIIIIIIIIIIHIIIIIIIIIIIIIHIIIIIIIHHIIIIHIIIHIIIIIHIIIIIHIHHIHIIIHGHIIIIHIIIHIIIIHIIIIIHHGIIIIHHIIIIIIIIIIIIIHHHHCHIHIIIIIIIIIIIIHHHHHIIHIIHHHDIGIIIIGIIHIIHGHHIIIHHIIIIHIIHHIIHIHIIIIIIIIIIIIIIDDDDD
@HISEQ:969:HM2KJBCX2:2:1101:20910:21195 2:N:0:ACTCTGCA
GTTGGTTGGCATCCCAACTATCCCTATTAATCATTACGTCAATCCTAGAAACCAACAAAATAGGATCGAACGTCCTATTTCATTATTCCATGCTAATGTATTCAAGCGTTAGCCTGCTTTAAACACTCTAATTTTTTCAAAGTAACAGTCCTGTTTCCCTGCAACACCAAATTAATGACATTACAGTTCTTCAAGAAGGAGGAATCAGTAAAGCCAGTACACACCATTGGCACGACCAACCTACTGACCCCGAAATTCAACTACGAGCTTTTTAACTGCAACAACTTTAATATACGCTATTGGAGCTGGAATTACCGCGGCTGCTGGCACCAGACTTGCCCTCCAA
+
ADDDDIGIIIIIIHIHIIIHIIIIIIIIHIHIIIIIIIEHIIIEHHIIGIIHHHIIIIIHIIIIIIHIIIIIHHGHIIIIIHHIIIIIHIIIGIIHHHHHIIHIIIIIHHIHHHIIIIIHIHHHIHIIIIIIIIIIIIIIIIIIIIIIIIHHHHIIGIIIIIIIIIIIIIIIIIIIIIIIIIGIIIIIIIIIHIIHIIIIIIIIIIIIIIIHIHIIIII<HIIIIIIIIIIIIHIHIIHIHHIIHIIIIIIIIIIIIIHIIIIIIIIIIIIIIIHIIIIIIIIIIIHIIIIIIIIIIIIIIIIIIIIIIIIIIIIIIIIIIIIIIIIIIIIIIHIIIIIIIDDDDD
@HISEQ:969:HM2KJBCX2:2:1101:15112:21882 2:N:0:ACTATGCA
GTTGGTTGGCATCCCAACTATCCCTATTAATCATTACGGTGATCCTAGAAACCAACAAAATAGAACCATGCCGTCCTATTCTATTATTCCATGCTAATGTATTCGAGCAAAAATGCCTGCTTTAAACACTCTAATTTTTTCAAGGTAAAGGTCCTGGATCCGCAAGACACCCAATTAAGGACATCAAGTTTCTCCAGAAGGTGAGAAATCAACAGCGACAGTTCATACCCCTTAAGGCATGACCATCACGTCAATCCCGAAATTCAACTACGAGCTTTTTAACTGCAACAACTTTAATATACGCTATTGGAGCTGGAATTACCGCGGCTGCTGGCACCAGACTTGCCC
+
DDDDDIIIHIIIIIIIIIIIIIIIIIIIIIIIIIIIIIIIIIIIIGIHIIIIIIIIIIIIIHHIIIIGIIHHHIIIIIIIIIIIIIIIIIIIGHIIIHIHHIIHHFHHHIIIIIIIIIIIIIIIIIIIIIIIIIIHIIIIIIIIHIIIIIIIIIHHIIIIIIIIIIIIIIIIIIIHIIIIIIIIIIIIIIIIIIIIHIIIIIIIIIHIHIIIIIIIIIIIIIIHIIHIIIIIIIIIIIIIIIIIIHEIIIIHIIIIIIHIIIIIIIIIIHIIIIIIIIIIIHIIIIIIIIIIIIIIIIIIHIIIIIHIIIIIIIIIIIIIIIIIIIIIIIIIIIIIIIIIIIIDDDDD
@HISEQ:969:HM2KJBCX2:2:1101:13993:22006 2:N:0:ACTATGCA
GTTGGTTGGCATCCCAACTATCCCTATTAATCATTACGTCGATCCTAGAAACCAACAAAATAGAATCAAACGTCCTATTTCATTATTCCATGCTAATGTATTCAAGCGTGAGCCTGCTTTAAACACTCTAATTTTTTCAAAGTAACAGTCCTGATTCCCCACAACACCAAATAAATGACATCATGGTTCGTCAGAAGGGAGAAACCAACAATACCAGTACGTACCGAGGCACGACCGACATGATGGTCCCGAAATTCAACTACGAGCTTTTTAACTGCAGCAACTTTAATATACGCTATTGGAGCTGGAATTACCGCGGCTGCTGGCACCAGACTTGCCCTCCA
+
DDDCDHHIIIIIGHIIIIHIIIIIIIIIIIIIIIIIIHIIIIIIIIIIIIIIIIIIIIIGIIHIIIIIIIIHHIIIIIHIIIIIGIIIIIIIIIIIIIIIHHIIIIIIIIIHIHIIIGIIIIIIIIIIIIIIHIIHHIIIIIIIIIIIHIIIIIIIIIIIIIIIIIHIIIIIIIIHHIIIIIIIIIIIIIIIIIIIIIIIIIIIIIIIIIIIIIIIHIIHIIIIIIIIIIIIIIIIIIIIHHFIIIIIIIIIIIIIIIHIIHHIIGIIIIIIIIIIIIIIIIIIIIIIIIIIIIIIIIIIIIIIIIIIIIIIIIIIIIIIIIIIIHIIIIHIIGIIIIHDDDDD
@HISEQ:969:HM2KJBCX2:2:1101:18170:22075 2:N:0:ACTATGCA
GTTGGTTGGCATCCCAACTATCCCTATTAATCATTACGTCAATCCTAGAAACCAACAAAATAGGATCAACGTCCTATTTCATTATTCCATGCTAATGTATTCAAGCGCGAGCCTGCTTTAAACACTCTAATTTTTTCAAAGTAACAGTCCTGATTCCCCACCACACCAAATTAATGACATGATGGTTCGTCAGAAGGTAGGAATCAGTAACACCAGTACGTACCGAAGGCACGACCAGCGTACTAATCCCGAAATTCAACTACGAGCTTTTTAACTGCAACAACTTTAATATACGCTATTGGAGCTGGAATTACCGCGGCTGCTGGCACCAGACTTGCCCTCCAA
+
BDB@@EGH<GGHHHHEFHHHIFHHIHHIIIIEHHIII@<@<GHFHEHE<CHCGHIIHHIIHIHIEG??C1<GHE=EHEHH@GHC@FEHEC@FFHHIIIHIHHHIIHDHHIGHHHIHHEIHHHFF1IIIIHIHGIIHHIIIHIIHGHHIIIIHFHDFECHIHHHHHHHGEIIHHHH:IIIIHIHIIIHIIIIIIIIIIIHIIIIGIIIIIIIIEHIIIIIIIIIIIHIIHIHIIHHHHIIIIIHHHIIIIIIHHHHEIIIHHCHHIIHIIIIIIIIIIIIIIIHHCHIHIHIIIHIIIIIIIIIIIHHIIHIIIIIIIIIIIIHIIIIIIIIIHIIIIIIIDDDDD
@HISEQ:969:HM2KJBCX2:2:1101:11118:21757 2:N:0:ACTATGCA
GTTGGTTGGCATCCCAACTATCCCTATTAATCATTACGGTGATCCTAGAAACCAACAAAATAGAACCATGCCGTCCTATTCTATTATTCCATGCTAATGTATTCGAGCAAAAATGCCTGCTTTAAACACTCTAATTTTTTCAAGGTAAAGGTCCTGGATCCGCAAGACACCCAATTAAGGACATCAAGTTTCTCCAGAAGGTGAGAAATCAACAGCGACAGTTCATACCCCTTAAGGCATGACCATCACGTCAATCCCGAAATTCAACTACGAGCTTTTTAACTGCAACAACTTTAATATACGCTATTGGAGCTGGAATTACCGCGGCTGCTGGCACCAGACTTGCCCTCCAA
+
DDDDDIHGGIHHIIIIIIHHHHHIIIHHIIIIIIHIIHIIIICHIHHHIIGIHFHIGIIFHHEGHIHFHCHHIIHHHHIHHFHIHHIIIHHHHHHGHHHFHFGE@HHIIHIHHIIIHHFCHIIIHHHHIIHHIHHHIHHHHIIIHIIIIHIIIHHHE?IIHIIHHIIIIIHHHIHHGHIHIIIIIIIIIIHHHIHIIIIIIIIIIHIIIHIIIHIHHHIIIIIIII=HGIHIIIIIHIIIIIIIIIHGHHHHIHHIIIIIIHHIIHHIGIHHEHIIIHHHHIIHIIIIHHGIIHIIIHHHGHIIHIIIIIIIIIIIIIIHIIIIIIHIIIIIIIIIIIIIIIIIIIIH@DDDB
@HISEQ:969:HM2KJBCX2:2:1101:5756:22180 2:N:0:ACTATGCA
GTTGGTTGGCATCCCAACTGTCCCTATTAATCATTACGTCGATCCTAGAAACCAACAAAATAGAATCAAACGTCCTATTTCATTATTCCATGCTAATGTATTCAAGCGTACGCCTGCTTTAAACACTCTAATTTTTTCAAAGTAACAGTCCTGATTCCCCACGACACCAAATTAATGACATCGCGGTTCTTCAGAAGGTAGGAACCAATAATGCCAGTACGTACCGAAGCACGACCAACAATTCGATCCCGAAATTCAACTACGAGCTTTTTAACTGCAACAACTTTAATATACGCTATTGGAGCTGGAATTACCGCGGCTGCTGGCACCAGACTTGCCCTCCAA
+
DDDDDIIIIIIIIIIIIIIIIIIIIIIIIIIIIIIIIIIIIIIIIIIIHIHIHIIIIIIIIIIIIHHHHIIIIIIIIIIHIIIIIIIIHIIIIIIGIIIIIHIIGHHIIIIIHIHIIIIIIIHIIHIIIIIIIIHIIIIGIIIIHHIIHIIHHIIGIIHHHIIHIIIIIIHHHIIIHIIIIIIHIIIIIIIIHIIIIIIIIIHIIIHHIHHIIHIIIIIIIIIIIIIHIIIIHIIHHIIIHHGDIIHIIIIIIIIIIIIIHHIIIHIHIHHHIHIIIIHIIIIIIIIIIIIIIIIIIIIIIIIIIIIIHIIIIIIIIIIIIIIIIIIIIIIIIIHIIIIIDDDDD
@HISEQ:969:HM2KJBCX2:2:1101:3125:23300 2:N:0:ACTATGCA
GTTGGTTGGCATCCCAACTATCCCTATTAATCATTACATCGATCCTAGAAACCAACAAAATAGAATCGGATGTCCTATTTCATTATTCCATGCTAATGTATTCAAGCGTGAGCCTGCTTTAAACACTCTAATTTTTTCAAGGTAACAGTCCTAATTCCCCGTGACACCAAATTAATGGCATTACGGTTCTTTAGAAGGTGAGAAATCAATAATATCAGTACATACCAACGGCATGACCGAAACATTGATCCCGAAATTCAACTACGAGCTTTTTAACTGCAACAACTTTAATATACGCTATTGGAGCTGGAATTACCGCGGCTGCTGGCACCAGACTTGCCCTCCAA
+
DDDDDIIIHIIIIIIIIIIIIIHIIGHIIIIHIIIIIIIIIIHHHHIHIHHIIHIIHIIIIIIGIHIIIIHHIIEHIIIIGIIIIIHHHIIIIICGHHHHHIIIIIGIIIHEIHIHHIIIIHIIIIHHIIIIIIIIIIIHIIIIIIIIHHIIIHHIHIIIIHIIIIIIIIIIIIIHHIIIIHHHHIIIIIIIIIHIIIHIIHIIIHIIHHIIIIIIIIIIIIIIIIHHHIIIIIIIIIIGIIHIHGIIIIIIIIIIIIIIIIIIIIIIIIIIIIIHIIIIIIIIIIIIIIIIIIIIIIIIHIIIIIIIIIIIIIIIIIIIIIIIIIIIIIIIIIIIIIIIIIDDDDD
@HISEQ:969:HM2KJBCX2:2:1101:10285:23128 2:N:0:ACTATGCA
GTTGGTTGGCATCCCAACTATCCCTATTAATCATTACAACAGTCCTAGAAACCAACAAATAGAACCATTGTCCTATTCCATTATTCCATGCTAATGTATTCAAGCGTATGCCTGCTTTGAACACTCTAATTTTTTCACAGTAAAAGTCCTGGTTCCCCGTCACGACCCGTAAAGGCCATGCCGCTTCGCCAGAAGGTAAAGCCCGACCACAGACAGTGCTCACCCAGAAGGCGGACCGTCCAGCCAGGCCTGAAGTTCAACTACGAGCTTTTTAACTGCAACAACTTTAATATACGCTATTGGAGCTGGAATTACCGCGGCTGCTGGCACCAGACTTGCCCTCCAA
+
DDDDAIIIIHIIIIIIIIIIIIGHIIIIIIIIIIIIIIIIIIIIIHHIIIIIIIIIIIIIIIIIIIGHIIIIIIIIIIIIIIIIIIIIIIGIGHHEHHIGIHIHIIIIIIHIIIHIIIIHIIIIIIIIHHIIIIIHHIIIIIIHHIIIIIIHHGIIHIIIIIIIIIHIIIIIIHIIHIIIIIIIIIIIIIIIIIIIIIIIIIIIHIIIIIIIHIIIIIIIIIIIIIIIIIIIIIIIIIIIIIIIHIGIIIIIIIIIIIIIIIIIIIIIIIIIIIIIIIIIHHHHIIIIIIHHHGIIIIIIIIIIIIIIIIIIIIIIIIIIIIIIIIIIIIIIIIIIIIIIIDDDDD
@HISEQ:969:HM2KJBCX2:2:1101:7619:23335 2:N:0:ACTATGCA
GTTGGTTGGCATCCCAACTATCCCTATTAATCATTACGTCAATCCTAGAAACCAACAAAATAGGATCAACGTCCCATTTCATTATTCCATGCTAATGTATTCAAGCGCGAGCCTGCTTTAAACACTCTAATTTTTTCAAAGTAACAGTCCTGATTCCCCACCACACCAAATTAATGACATGATGGTTCGTCAGAAGGTAGAAATCAGTAACACCAGTACGTACCGAAGGCACGACCAGCGTACTAATCCCGAAATTCAACTACGAGCTTTTTAACTGCAACAACTTTAATATACGCTATTGGAGCTGGAATTACCGCGGCTGCTGGCACCAGACTTGCCCTCCAA
+
DDDDCHIIIIIIIIIIIIIIIIIIIIIIIIIIIIIIIIIIIIIIIIIIIIIIIIIIIIIIIIHIIIIIIIIIIIIIIIIIIIIIIIIIIIIHIIIIIIIIIHIIIIIIIIIIIIIIIIIIIIIIIIHIIIIIIIIHIIHHIIIIIIIHIIIIIHGIIIHIIIIIIIIIIIIIIIIIIIIIIIIIIIIIIIIIIIIIIIIIIIIHIIIIIIIIIIIIHIIIIIIHIIIIIIIIIIIIIIIHIIHHIIIIIIIIIIIIIIIIIIIIIIIIIIIIIIIIIIIIIIIIIIIIIIIIHIIIIIIIIIIIIIIIIIIIIIIIIIIIIIIIIIIIIIIIIIIIIIIIDDDDD
@HISEQ:969:HM2KJBCX2:2:1101:20303:23600 2:N:0:ACTATGCA
GTTGGTTGGCATCCCAACTATCCCTATTAATCATTACGTCAATCCTAGAAACCAACAAAATAGGATCAACGTCCTATTTCATTATTCCATGCTAATGTATTCAAGCGCGAGCCTGCTTTAAACACTCTAATTTTTTCAAAGTAACAGTCCTGATTCCCCGCCACACCAAATTAATGACATGATGGTTCGTCAGAAGGTAGGAACCAGTAACACCAGTACGTACCTAAGGCACGACCAACGTACTGATCCCGAAATTCAACTACGAGCTTTTTAACTGCAACAACTTTAATATACGCTATTGGAGCTGGAATTACCGCGGCTGCTGGCACCAGACTTGCCCTCCAA
+
BDDD@HH0CEGHHIEEEH?G?GHHHIHIHI<GHHHIC1D1EHH<D1FHGHEH?HIIFHHFHEFHEHHIHI0DHHEHIIIIIIIIGHEDH?HHHIHFFEFGHCHGFEEHIHCEFGHC@FGGGHHHHFIIHHII?GHHHEHEHGHHHHHIGGCHIIHHHIHHHHHHGHEIIIIIIHHHGIIHHIII:IIIIIIIIIIIHHIHFHIIIIIIIIIHIHIHHEIHIIIIIIIHHIIIIIIIIIIIIIHF=IIIIIIHEIIIIHHIHHIHEIIIIHHFHHIHIIIIIHIIHIHHHHCHDHIFIIIIHIIIIIIIIIIIIIIHHIHIIIIHFIHIIIHIIIIIIIIHDDDDD
@HISEQ:969:HM2KJBCX2:2:1101:18184:22986 2:N:0:ACTATGCA
GTTGGTTGGCATCCCAACTATCCCTATTAATCATTACGGTGATCCTAGAAACCAACGAAATAGAATCAGTCCGTCCTATTTCATTATTCCATGCTAATGTATTCAGACGATAGTCTGCTTTAAACACTCTAATTTTTTCAAAGTAACAGTCCTGATTTCCCATCACACCAAATAAATGGCATGAAAGTTCCTCAGAAGGTAGAGATCCATCTCACCAGTGCAGACAATTAAGCCTGACCAATGGGTAGACCCCGAGGTTCAACTACGAGCTTTTTAACTGCAACAACTTTAATATACGCTATTGGAGCTGGAATTACCGCGGCTGCTGGCACCAGACTTGCCCTCCAA
+
DDDDCIIIIIIIIIIIIIHIIIIIIIIIIIIIHIIHIIIIIIIIIIIIIIHIIIIIIIIIIIGIHIIIIIIIIIIIIIIIIIIGIIIIGIIIIIIGIIIIIIIHIIIIIIIIIIIIIIIIIIHIIIIIIIIIHIIIHIIIIIIIIIIIIIIIIIIIIIIHIIIIIIIIIIIIIIIHIIIIIIIHIIIIIIIIIIIIIIIIIIIIIIIIHIIIIIIIIIIIIIIIIIIIIIIHIIIIIIIIIIIIIHIIIIIIGIIIIIIIIIIIIIIIIIIIIIIHIIIIIIIIIIIIIIIIIIIIIHIIIIIIIIIIIIIIIIIIIIIIIIIIIIIIIIIIIIIIIIIIIIIDDDDD
@HISEQ:969:HM2KJBCX2:2:1101:10798:24326 2:N:0:ACTATGCA
GTTGGTTGGCATTAGTTGACCCAACTATCCCTATTAATCATTACGTCGATCCTAGAAACCAACAAAATAGAATCAAACGTCCTATTTCATTATTCCATGCTAATGTATTCAAGCGTGAGCCTGCTTTAAACACTCTAATTTTTTCAAAGTAACAGTCCTGATTCCCCACAACACCAAATAAATGACATCATGGTTCGTCAGAAGGGAGAAACCAACAATGCCAGTACGTACCGAGGCACGACCGACATGATGGTCCCGAAATTCAACTACGAGCTTTTTAACTGCAGCAACTTTAATATACGCTATTGGAGCTGGAATTACCGCGGCTGCTGGCACCAGACTTGCCCTCCAA
+
DDDDCHIIHHIIIIHHIIIIIIH?HHHIHHIIIHIIIIHHIH1DGHGDHGCGGFHHHHHHIIHIIGHGHF1GFHEHIIIICHHIHHIHHHIIHIHIHHHHH@IIHHHHHHIIHIHIHIHHHHIIHHHHHFHHGHIIHHHHIHHIHIIIHHHIIHHHHIGIHHHIIIIHHHIIIIHIIIIIIIIIIHIHIIIIIHGIIHGIIIIII2IIIGIHGHIIIIIHGHIIIIIIHHHGH?HIIIIIIHIIIIFIIHDIIIIIIIHHIHIIIIIIIIIIIIIIIIIIIIIIIIIHIIIIGIIHIIIIIIIIIGIIIIIIIIIIIIIIIIIIIIIHIIIIIIIIIIIIIIIIIIHDDDDD
@HISEQ:969:HM2KJBCX2:2:1101:11996:24085 2:N:0:ACTATGCA
GTTGGTTGGCATCCCAACTATCCCTATTAATCATTACGGTGATCCTAGAAACCAACGAAATAGAATCAGTCCGTCCTATTTCATTATTCCATGCTAATGTATTCAGACGATAGTCTGCTTTAAACACTCTAATTTTTTCAAAGTAACAGTCCTGATTTCCAACCACACCAAATAAATGGCATGAAAGTTCCTCAGAAGGTAGAGATCCATCTCACCAGTACAGACAATTAAGCCTGACCAATGGGTAGACCCCGAAGTTCAACTACGAGCTTTTTAACTGCAACAACTTTAATATACGCTATTGGAGCTGGAATTACCGCGGCTGCTGGCACCAGACTTGCCCTCCAA
+
DDDDDIIEHIEEHHIIIIGIIGFGIIIHHHIGHIEHIIGIIHIFC@HHIHHIICHIH?EEHIIIIIIIGHHHFHEHHHHHIIIIIEHEHHFEHGHHHI@HIHHHIHGEFHGH@HHHGHHHHEBCHGHFCHGHIHGHIIIIICHHHIIIIIHHHIIHIIIHGHIHHIIHIIIIIHEHIIIIIIIIHIIIIIGHIIIIHIIIIIIHIHHIHIIIIIIIIIIIHGIHHIHIHIIHIIHIIIIIHHHHHHFIIIHEHHFHE?IIIIIIHGIHHIIIIHHGFHHIIHIHHFIHHIHHIHGIIIHHHIHHHHHGIIIIIIIIIHIIHHIIIIIIIHIIIHHHHHIIIIIABBD@
@HISEQ:969:HM2KJBCX2:2:1101:9844:24386 2:N:0:ACTATGCA
GTTGGTTGGCATCCCAACTATCCCTATTAATCATTACGTCAATCCTAGAAACCAACAAAATAGGATCAAACGTCCTATTTCATTATTCCATGCTAATGTATTCAAGCGTTAGCCTGCTTTAAACACTCTAATTTTTTCAAAGTAACAGTCCTGTTTCCCTGCAACACCAAATTAATGACATTACAGTTCTTCAAGAAGGAGGAACCAGTAAAGCCAGTACATACCAGAGGCACGACCAACTTACTAATCCCGAAATTCAACTACGAGCTTTTTAACTGCAACAACTTTAATATACGCTATTGGAGCTGGAATTACCGCGGCTGCTGGCACCAGACTTGCCCTCCAA
+
@@D@DCGHD?DGFCEEHHIIIE1<DG?GEHH1F@@GH?CEEHH?GHGIHIIIG@<EHHEH@<F?F1<DFH@0<<<CFHHHHEHHHH1F@GG@1CFHHHGIIHIIIHHHIIIHHGGFHIHIHHGDG@IIIIIHHF8FGHA@HHHHHGGGHHECHIHHHIGIIIHHGF<CEFHEIIIIHGHEHHHIIIIIIHHFGGIHHG:HEIHGDEHDEIH@GEHHHIHIHHEHHIHEI=IHDGD?HF<HIHEGDH?HHHD1<<EHHHFCEHEGGFHGIIIIIHHIHHHIIIIHIIHHHEIGEGHHGH@HFHFFFEIIIIIIIHIIIIHGIIIIIHHHIHIIFEHIIIIIIDDDDD
@HISEQ:969:HM2KJBCX2:2:1101:16959:24396 2:N:0:ACTATGCA
GTTGGTTGGCATCCCAACTATCCCTATTAATCATTACGTCAATCCTAGAAACCAACAAAATAGGATCAAACGTCCTATTTCATTATTCCATGCTAATGTATTCAAGCGTTAGCCTGCTTTAAACACTCTAATTTTTTCAAAGTAACAGTCCTGTTTCCCTGCAACACCAAATTAATGACATTACAGTTCTTCAAGAAGGAGGAACCAGTAAAGCCAGTACATACCAGAGGCACGACCAACCTACTAATCCCGAAATTCAACTACGAGCTTTTTAACTGCAACAACTTTAATATACGCTATTGGAGCTGGAATTACCGCGGCTGCTGGCACCAGACTTGCCCTCCAA
+
DDDDDHIIHIIIIIIIIIIIIIIIIIIIIHHHIHIHIIIIIIIIIIGHIIIIIIIIHEHHHIIIFHIIIIIHHHFIIIIGEHHHIIIIFIIHIHIIIIIIHIIIIIIHHHIIIIIIIHGHHIHIIIIIHHAGHIIIHIIHGHIHIIIIIIIHIHIIIIIHHIIIIHIIHEHHIIIIIIHHIIIIHIIIIIIIIIIIIIIIHIHHIIIIIIIGIIIIIIIIHIIIHHHHIIIIIHHHHHGIIHGHEHGIIIIIIIIIHHIIIHHIHFIIIIIIHIHIIIIIIIHIIIIIIIIIHHIIIIHIIIIIIIIIIIIIIIIIIIIIIIIIIIIIIIIIIIIIIIIIIDDDDD
@HISEQ:969:HM2KJBCX2:2:1101:7280:24819 2:N:0:ACTATGCA
GTTGGTTGGCATCCCAACTATCCCTATTAATCATTACATCGATCCTAGAAACCAACAAAATAGAATCGGATGTCCTATTTCATTATTCCATGCTAATGTATTCAAGCGTAAGCTTGCTTTAAACACTCTAATTTTTTCAAGGTAACAGTCCTAATTCCCCATAACATCAAATAAATGACATTATGGTTCTTTAGAAGGTGAGAACCAATAAAACCAGTACATACCAAGGCATGACCGATTCCTTGATCCCGAAATTCAACTACGAGCTTTTTAACTGCAACAACTTTAATATACGCTATTGGAGCTGGAATTACCGCGGCTGCTGGCACCAGACTTGCCCTCCAA
+
D<DB?EEHGHHHCH?DFHHHHHEHE?GFECHHHHHEHCGHH@FHCHHF?FGH??<<GHHHIEHE@<F1D@</FEE@EE??@EGH?C<CEGHHGE?GD1@EHGAEC<EEHHEHIIIHHHEBC1@EHHGHEE<EHEFHHHHHFDFHGHGCHHGGIIGHHGH8HGHCEH@HHHEGC#HHGFF@GCHII;GIIGDFHC?:H@CHEGG<CHFHHGGHHHHHHIIHFGCCCD<GEHHHEEIHHGHHEEFDGHHCDEHCHGHEHEHCECEC1EIHHCCCEGECIHHHGFHH?EHEHHECIGIHIIHGCHHCHHHHFHEDHCHEC1HHH?IIHHHHHEHDCHEHHIIGADDAD
@HISEQ:969:HM2KJBCX2:2:1101:4272:25201 2:N:0:ACTATGCA
GTTGGTTGGCATCCCAACTATCCCTATTAATCATTACATCGATCCTAGAAACCAACAAAATAGAATCGGATGTCCTATTTCATTATTCCATGCTAATGTATTCAAGCGTGAGCCTGCTTTAAACACTCTAATTTTTTCAAGGTAACAGTCCTAATTCCCCGTGACACCAAATTAATGGCATTACGGTTCTTTAGAAGGTGAGAAATCAATAATATCAGTACATACCAACGGCATGACCGAAACATTGATCCCGAAATTCAACTACGAGCTTTTTAACTGCAACAACTTTAATATACGCTATTGGAGCTGGAATTACCGCGGCTGCTGGCACCAGACTTGCCCTCCAA
+
DDDCAHICHEGHIEH?CHGHH@GHEHHHIGEFGHHIIIFHHCH@GHIIIEHHHHHI?GHCHHHGHHHIHC<<<<D@GHGFCHC@GHHHHIIIIIIIIIIIIIIIIIHHIIIHHHIIIIHIIIIHIHIIIIIIHIIHHHIIIHIIIIIIIHIIIIIIIIIIIIIIIIIHHIIIHIIIIIIIIIIIHIIIIIIIIIIIIIIIIIIIIIIIIIIIIIIIIIIIIIIIIIIIIIIIIIIIIIIIIIIIIIIIIIIIIIIIIIIIIIIIIIIIIIIIIIIHIIIIIIIIIIIIIIIIIIIIIIIIIIIIIIIIIIIIIIIIIIIIIIIIIIIIIIIIIIIIIIIIIIDDDDD
@HISEQ:969:HM2KJBCX2:2:1101:7641:25603 2:N:0:ACTATGCA
GTTGGTTGGCATCCCAACTATCCCTATTAATCATTACGGTGATCCTAGAAACCAACAAAATAGAACCATGCCGTCCTATTCTATTATTCCATGCTAATGTATTCGAGCAAAATGCCTGCTTTAAACACTCTAATTTTTTCAAGGTAAAGGTCCTGGTTCCACATGACACCCAATTAAGGACATCATGCTTCTCCAGAAGGTGAGAAATCAACTGCGACAGTTCATACCCCTTAAGGCACGACCATCACGTCAATCCCGAAATTCAACTACGAGCTTTTTAACTGCAACAACTTTAATATACGCTATTGGAGCTGGAATTACCGCGGCTGCTGGCACCAGACTTGCCCTCCAA
+
DDDDCHIHIIIIIIHIIIIHIIIIIIIIIIIIIIIIIIIIIHHIIHIIIIIIHHIIIIIHIIIHIIIGIHIIIHDHIHIIIIIIIIIIIIIGHIGIIHHHHHHIIIIHIIIIHHHIHIHIIIIIIIIGHHHHIIIIIIIIHIIHHIIIIIHIIIIHIIIIIIIHHHIIIIIIIIIIIIIIIIIIIIIIIIIIIIIIIIIIIIIIIIIIIIIIIIIIIIIIIIIIIIIIIIIIIIIIIIIIIIIIIIIIIIHIHHIIIIIIIIIIIIIHFIIIIIIIIIIIIIIIIIIIIIIIIIIIIHIHIIIIIIIIIIIIIIIIIIIIIIIIIIIIIIIIIIIIIIIIIIIIIIIDDDDD
@HISEQ:969:HM2KJBCX2:2:1101:11956:26257 2:N:0:ACTATGCA
GTTGGTTGGCATCCCAACTATCCCTATTAATCATTACGTCAATCCTAGAAACCAACAAAATAGGATCGAACGTCCTATTTCATTATTCCATGCTAATGTATTCAAGCGTTAGCTTGCTTTAAACACTCTAATTTTTTCAAAGTAACAGTCCAAATTCCCCAAAACACCAAATTAATGGCATTAAGGTTCATCAGGAAGGAGGAATCAGTGAGACCAGTACATACCAGAGGCATGACCAACCTACTAACCCCGAAATTCAACTACGAGCTTTTTAACTGCAACAACTTTAATATACGCTATTGGAGCTGGAATTACCGCGGCTGCTGGCACCAGACTTGCCCTCCAA
+
@DDD@HHIIIGIHHHEHHHHHIHHEHHIHIIHHHIHHHHFIEHEHGHIH@FHCEGGHF?GHH<1FH?=0C?<C@GEHHIIGIHHEHHGFGHGIIIGHHHHIHHCHIHIIIIHHIHHIIIHF@FE@IIHHIIHHHIHEIIIHEHHIIIIHHIIHHHIHHIHIIIIGHHIIIHIHHIHIIIIIIIIIHIHHIIIIHHIIIIIIIGIIFIIIIIIIIIIIIIIIIIIIIHIHIIIIIIHHHEGIIHHFIIIIIHGIIIIIIHIHIIIIIIIIIIIIIHIIIIIHFHHIIIIIHHIIIIIIIHIIIIHIIIIIIIIIHIHIIIIIIIIIIIHHIHIIHIHIIHIIDDDDD
@HISEQ:969:HM2KJBCX2:2:1101:6645:26146 2:N:0:ACTATGCA
GTTGGTTGGCATCCCAACTATCCCTATTAATCATTACTTCAGTCCTAGAAACCAACAAAATAGAACCAAAGTCCTATTCCATTATTCCAGCTCCAATAGCGTATATTAAAGTTGTTGCAGTTAAAAAGCTCGTAGTTGAATTTCGGGGTTAGTAGGTTGGTCATGCCTCTGGTATGTACTGGTCTCACTGATTCCTCCTTCCTGATGATCCGTAATGCCATTAATTTGGTGTTGCGGGGAATTTGGACTGTTACTTTGAAAAAATTAGAGTGTTTAAAGCAAGCTAACGCTTGAATACATTAGCATGGAATAATGAAATAGGACGTTCGATCCTATTTTGTTGGTTTCTAGGATTGACGTAATGATTAATAGGGTAGTTGGGAAGATTCGGCGC
+
DDBDDHIHHHHIIIIIHHIHIIIGHIIIIIIIIHIIIIIIIHIIIIIIHIIIIGIHHIIHIIHIIHIIGHGHIIIIIIIIIIHHIHHHIIIIIIH?HHG?CCEHHHIIGH?EHHHHEHFHHHHC1CG<CEHHHIHHHE@@CGHHIIIHHHHDHHIIHHFIHHHHGIIIIHHHGHHHHHIIIIIIIHIIIIHIHHIIIIHHHHGIIIIIIIIIIIIIHHHIIIHHG3IIIIIIIHIIIHIIIIIHHIHFHIIIHIHHIIIIIHHGHIIIHIIIIIIIIIIHIIIIIIIIIHHEDHIIIIIIIIIIIIIIIIIIIIIIIIIIIIIIIIIIIIIIIIIIIIIIIIIIIIIIIIIIIIIHGIIIIIIIIIIIIIIIIIIIIIIIIIIIIIIIIDDDDD
@HISEQ:969:HM2KJBCX2:2:1101:2554:26041 2:N:0:ACTATGCA
GTTGGTTGGCATCCCAACTATCCCTATTAATCATTACGGCGGTCCTAGAAACCAACAAAATAGAACCGCACGTCCTATTCTATTATTCCATGCTGTAATATTCGAGCAAAGGCCTGCTTTGAACACTCTAATTTTTTCAAAGTAAAAGTCCTGGTCCCCAACACACCCAGTGAAGGGCATGCGGTTCTCCAGAAGAAAAGGCCCGGCCGGACAAGTGCACGCGGTGAGGCGGACCTGCCAGCCAGGCCAAAGGTTCAACTACGAGCTTTTTAACTGCAACAACTTTAATATACGCTATTGGAGCTGGAATTACCGCGGCTGCTAATACCAGACTTGCCCTCCAA
+
DDDDDHIIGIIHFIHIIIIGHIHIIIIIIHIIIIGIIGHIIIHIIIIIIEHHHHIIFHIIIIHIIIGHHIIHHHIHHIIIIHIIGHHFHHFHIIIIHIIIIIIIIIIIIIHHIIIIIGHIHHIIIIIIIGIIHIIHIIIHIIIIIHGHHIIIHHHIIIIIIIHIHHHIIIIIIIIIHIIIIIIIIHHEHHHHIIIIIII<IIIIIIIIIHIIIIIIIIIIIIIIIIIIIIIIIIIIIHHHIHHIIHHEIIIIIIIIIIIIIIIIIIIIIIIIIIIIIIIIIIIIIIIIIIIIIIIIIIIIIIIIIIIIIIIIIIIIIIIIIIIIIIIIIIIIIIIIIIIDDDDD
@HISEQ:969:HM2KJBCX2:2:1101:10261:27067 2:N:0:ACTATGCA
GTTGGTTGGCATCCCAACTATCCCTATTAATCATTACGTCGATCCTAGAAACCAACAAAATAGGTTCGATCGTCCTATTTCGTTATTCCATGCTAATGTATTCAAGCGCGAGCCTGCTTTAAGCACTCTAATTTTTTCAAAGTAACAGTCCTGTTTCCCCGCAACAACAAATTAATGCCATCACGGATCTACAAGAAGGAGGGACCAGTGAGGCCAGTGCATACCAGTGGCACGACCAACCTACTGGCCCCGAAATTCAACTACGAGCTTTTTAACTGCAACAACTTTAATATACGCTATTGGAGCTGGAATTACCGCGGCTGCTGGCACCAGACTTGCCCTCCAA
+
ADADDHHIIIIIIHIHIIIIIIIIIIIIHHHIEHHGHIIIIIHIIIHIIHHIIIIGHCHHIFHIHHIIIIIIHIHIIHIIIIIIHHHIIIIIIGHHHIHHIGIIHHHHIIIIHIHHFHHHIIIIHHHIHIHEHHHEEHHEHIIHHIIGIIIIIIHHIIHIIIIIIIIIIIHHHIIIIHHIIIIIIIHIIHIIIHIHIIIGIIIHIIIIIIIIIIIIIIIIIIIIHIIIIHHIIIIIIIIHHHGHDIIIIIIIIIIIIHIHIIHIIIIIIIIIIIIIIIIIIHIIIIHIIIIHIIIIIIIIIIIIIIIIIIIIIIIIIIIIIIIIIIIIIIIGIIIIIIIIIDDDDD
@HISEQ:969:HM2KJBCX2:2:1101:2160:28055 2:N:0:ACTATGCA
GTTGGTTGGCATCCCAACTATCCCTATTAATCATTACGTCGATCCTAGAAACCAACAAAATAGGTTCGATCGTCCTATTTCGTTATTCCATGCTAATGTATTCAAGCGCGAGCCTGCTTTAAGCACTCTAATTTTTTCAAAGTAACAGTCCTGTTTCCCCGCAACAACAAATTAATGCCATCACGGTTCTACAAGAGGGAGGGACCAGTGAGGCCAGTGCATACCAGTGGCACGACCGACCTACTGGCCCCGAAATCCAACTACGAGCTTTTTAACTGCAACAACTTTAATATACGCTATTGGAGCTGGAATTACCGCGGCTGCTGGCACCAGACTTGCCCTCCAA
+
<<<D0E?0C<CC<<D<<D<FEEFDGCHHFFHDHHC<1<<GCCGHIIEH?@HHCGHE1GEHHI?1D1<CGHE/<<DGC1<D<@<CE1F1FG1<CGHHFFFFHFGHICHHHHCDCECHGHHG@@DHHHHCIHIHHHHIHIHHHHGIIHCHFIHHHFCGHIIHEEIIHGHHEHHIGHHH:?;EHG@IIIIFFC/HEHHFHFIIIIHHHIHHH,IHIIHHHHEFFHFHEHHHEHE?HHCHIIHHHIHG:?HH?CEHHHIHHHHHHIIHHHIIIIIHHGIIIIHCEHH@HHIIIHC=EHIIHHHHHIIIIIHIHIIIIHIIIHHIHHIHIIIIIIIIIIIIIIIIHDBDAD
@HISEQ:969:HM2KJBCX2:2:1101:18262:28441 2:N:0:ACTATGCA
GTTGGTTGGCATCCCAACTATCCCTATTAATCATTACATCGATCCTAGAAACCAACAAAATAGAATCGGATGTCCTATTTCATTATTCCATGCTAATGTATTCAAGCGTGAGCCTGCTTTAAACACTCTAATTTTTTCAAGGTAACAGTCCTAATTCCCCGTGACACCAAATTAATGGCATTACGGTTCTTTAGAAGGTGAGAAATCAATAATATCAGTACATACCAACGGCATGACCGAAACATTGATCCCGAAATTCAACTACGAGCTTTTTAACTGCAACAACTTTAATATACGCTATTGGAGCTGGAATTACCGCGGCTGCTGGCACCAGACTTGCCCTCCAA
+
?BBD@EEEHIHH<CCF10FE1FCF@1DHFCEHHIGIIHEEEHGHFHCH?1CFHHDCGHH1D<FHHHHECHHCH?CHH?EHGECH1@<<@FEDEHHHHFHHHHHEHH?HIIHIHGHHFHCFEHH@EHGCGCHGHFGHFIIHFHFEHHIHHIHCHGGHHHHHHHHIIHF?IIHDFHHEHHIHHGIIIIHFHIHEHFGCGHHHHGHHGEIIIIHHFFF<IHHIIHIIIIHHHGCIIHIHHIIIIIHHHGHHCCIIIHHIIHIHHGEHHEHEHHCEHHIHHHHIIIIIIIHHCHIIHHHIIHFHIIHHHHHEGHIIIHIIHCIIIIIIIIIIIIIIIIIHIIIIIIDDDDD
@HISEQ:969:HM2KJBCX2:2:1101:16976:28208 2:N:0:ACTATGCA
GTTGGTTGGCATCCCAACTATCCCTATTAATCATTACGTCGATCCTAGAAACCAACAAAATAGAATCAAACGTCCTATTTCGTTATTCCATGCTAATGTATTCAAGCGTGAGCCTGCTTTAAACACTCTAATTTTTTCAAAGTAACAGTCCTGATTCCCCAAGACACCAAATTAATGACATCATGGTTCGTCAGAAGGTAGGAATCAATAATACCAGTACGTACAATAGCACGACCAATAAATTGATCCCGAAATTCAACTACGAGCTTTTTAACTGCAACAACTTTAATATACGCTATTGGAGCTGGAATTACCGCGGCTGCTGGCACCAGACTTGCCCTCCAA
+
DDDDCIIIIIIIHIIIHHHIHIIIIIIIIHIIIHIIHHHIIIIIIIIIIIIIIIIIIIGIIIIIHIIIIIGHIIFHIIHIIIEGHIIIIIIIHHIIIHIIHFIIIHIIHHIIIIIIIHIIIIHIIIIHHHIIIIIIGIHIHIIIIHEIIIIIIIIIIIIIHIHIHIHIIHHHIIHIHIIIIHHHHIIIIIIIHIIIIIIIIIIIIIIHHHIIHHIIIIHIIHIIGIIIIIIIIGIIIIIIHHHGII;HIIIIIIIIIIIIIIIIHIIIIIIIIIIIIIIIIHHIIIIIIHIIIIIIIIIIIIIIIIIIIIIIIIIIIIIIIIIIIIIHIIIIIIIHIIIIDDDDD
@HISEQ:969:HM2KJBCX2:2:1101:3900:28404 2:N:0:ACTATGCA
GTTGGTTGGCATCCCAACTATCCCTATTAATCATTACATCGATCCTAGAAACCAACAAAATAGAATCGGATGTCCTATTTCATTATTCCATGCTAATGTATTCAAGCGTAAGCTTGCTTTAAACACTCTAATTTTTTCAAGGTAACAGTCCTAATTCCCCATAACATCAAATAAATGACATTATGGTTCTTTAGAAGGTGAGAACCAATAAAACCAGTACATACCGAGGCATGACCGATTCCTTGATCCCGAAATTCAACTACGAGCTTTTTAACTGCAACAACTTTAATATACGCTATTGGAGCTGGAATTACCGCGGCTGCTGGCACCAGACTTGCCCTCCAA
+
DDDDDIIIIIIIIIIIIIIIIIIIIIIIIIIIIIIIIIIIHIIIIIIIIIIIIIIIIIIFHHHHHIHIIIIIIIIIIIIIEHIIIIIIIIIIIIIIIIIIIIHIIHHIIIIIIIIIIIIIIIIIIIIIIIIIIIIIHHIIIIIIIIIIIIIIIIIIHGIIIIIIIIIIIIIIIIIIIIIIIIIIIIIIHIIHIIIIIIIIIIIIIHIIIIIIIIIIIIIIIIIIHIIIIIIIIIIIIIIIIIHHIIIIIIIIIIIIIIIIIHIIIIIIIIIIIIIIIIIIIIIIIIIIIIIIIIIIIIIIIIIIIIIIIIIIIIIIIIIIIIIIIIIIIIIIIIIIIIIIDDDDD
@HISEQ:969:HM2KJBCX2:2:1101:4764:28978 2:N:0:ACTATGCA
GTTGGTTGGCATCCCAACTATCCCTATTAATCATTACGGTGGTCCTAGAAACCAACAAAATAGAATCATCCGTCCTATTTTATTATTCCATGCTAATGTATTCAAGCAAATTGCCTGCTTTAAACACTCTAATTTTTTCAAAGTAAAGGTCCTGGTTCCCCGCGGCACCCAATTAAGGACATCGCGGTTCTCCAGAAGGTGAGAAATTGACTACACCAGTTCATACCCCTTAAGGCACGACCGATGTGTCAATCCCGAAATTCAACTACGAGCTTTTTAACTGCAACAACTTTAATATACGCTATTGGAGCTGGAATTACCGCGGCTGCTGGCACCAGACTTGCCCTCC
+
CDDDDIIHIIIIIIIIIIIIIIIIIIIIIIIIIIIIIIIIIIIIHIIIIIIIIIIIGIIIIIGIHFHHHHIIIIIIIIIIIIIIIIIIIIIIIIIIHHHIIIIIIIIIIIHIIIIIIIIIIHHHIHIIIIHIIIIIIIIIHIIIHIIIIIIIIIIIIIHIIIIIIIIIIIIIIHHIIIIIIIIIIIIIIIIIIIIIIIIIHIIIIIIIIIIIIIIIIIIIIIIIIIIIIIIIIIIIIIIIIIIIIIIHIIIHIIIIIIIIIIIIIIIIIIIIIIIIIIIIIIIIIIIIIIIIIIIIIIIIIIIIIIIIIIIIIIIIIIIIIIIIIIIIIIIIIIIIIIIIIIIHDDDDD
@HISEQ:969:HM2KJBCX2:2:1101:10429:28526 2:N:0:ACTATGCA
GTTGGTTGGCATCCCAACTATCCCTATTAATCATTACGGTGGTCCTAGAAACCAACAAAATAGAACCACAACGTCCTATTCTATTATTCCATGCTAATCTATTCAAGCAAATGCCTGCTTTAAACACTCTAATTTTTTCAAGGTAATGGTCCTGGCTCCCCGGCACACCCAATAAAGGACATACTGGTTCACCAGAAGGTGGACCCGACACAGGACAGTACTCGCCAAAGACGGACCGCCCGGCCAGGCCTAAAATTCAACTACGAGCTTTTTAACTGCAACAACTTTAATATACGCTATTGGAGCTGGAATTACCGCGGCTGCTGGCACCAGACTTGCCCTCCAA
+
ADDDCIIGHGIIIIIHIIIIIIGIHIIIIIIGIIIIIHHIIIIIIHIIIIIIIHIIIGIIIIHIIHIHIIIGIFHHHGHIII?GHGHHHIHEHIIIHHFHIHFGHIIGHHHIHIIIIIIG@HHIHHIHHHIHIIIHHIIHHHIIIIHIHIIIIIHHEIIHIIHIIIIIIHIIIIIIIIIIIIIIHIIIIHIIIIIIIIIHHIIIIIIIIIIIIHIIIIIIIIIIIIIIIIIIIIIIIIIIIIIIIIIIIIIIIIIIIIIIIIIIIIIIIIIIIIIIIIIIIIIIIIHIIIIIIIIIIIIIIIIIHIIIIIIIIIIIIIIIIIIIIIIIIIIIIIIIIIIIIDDDDD
@HISEQ:969:HM2KJBCX2:2:1101:1299:30031 2:N:0:ACTATGCA
GTTGGTTGGCATCCCACTATCCCTATTAATCATTACGGTGGTCCTAGAAACCAACAAAATAGAACCCTTAGCCGTCCTATTTTATTATTCCATGCTAATGTATTCAGACGATAAAGCCTGCTTTAAACACTCTAATTTTTTCAAGGTAATGGTCCTGGTTCCGCCAGACACCAAATAAATGACATCTGACCTCGCCAGAAGGTAAGAGACCCGCGGAGCCAGTGATGGACAGTTAAGCCCAACCGACCCGCGGCTCCCGAAATTCAACTACGAGCTTTTTAACTGCAACAACTTTAATATACGCTATTGGAGCTGGAATTACCGCGGCTGCTGGCACCAGACTTGCCCTCCAA
+
DDDDDIIIIIIIIIIIIIHIIIIIIIIIIIIIIIIIIIIIHIIIIIIIIIIIIIIIIIIIIIHIIIIIIIHGHHHIHIHIIHHIIIHIIIIIIHIIHHIHGFHHIIIIHIHHHHHIIIIIIIIIIIIHHIIIIIIIIIIIIIIIIIIIIIIIIIIIIIIIIIIIIIIIIIHIIIIIIIIIIIIIIIIHIIIHIIIIIIIIIIIIIIIIIIIIIIIIIIIIIIIIIIIIIIIIIIIIIIIIIIIIHEHIHIIHIIIIIIIIIIIIIHHIHFIIHIIIIIIIIIIIIIIIIIIIIIIIIIIIHIIIIIIIIIIIIIIIIIIIIIIIIIIIIIIIIIIIIIIIIIIIIIIIDDDDD
@HISEQ:969:HM2KJBCX2:2:1101:19368:29723 2:N:0:ACTATGCA
GTTGGTTGGCATCCCAACTATCACTATTAATCATTACGTCAATCCTAGAAACCAACAAAATAGGATCGAACGTCCTATTTCATTATTCCATGCTAATGTATTCAAGCGTTAGCCTGCTTTAAACACTCTAATTTTTTCAAAGTAACAGTCCTGTTTCCCTGCAACACCAAATTAATGACATTACAGTTCTTCAAGAAGGAGGAATCAGTAAAGCCAGTACACACCATTGGCACGACCAACCTACTGACCCCGAAATTCAACTACGAGCTTTTTAACTGCAACAACTTTAATATACGCTATTGGAGCTGGAATTACCGCGGCTGCTGGCACCAGACTTGCCCTCCAA
+
DDDDDIIIIIIIIIIIIIIIIIHIIIIIIIIIIIIIIIHIIIIGHHIIHHIHHHIGHIIIIIIIIIIIIIIIIHGIIIIIHIIIIIIHHIIIEHIIIIIIIHIHIIIHIHIIIHHHHHIHIIHIIIIIIHIHIIIIIIHIHIIIIHIIHHIIIIIIIIIIHIHHIIIIIIHHIIHHIIIIIIIIIIIIIIIIIHIIIIHHIIIIHIGIIIHIHHIIIIIIIIIIIIHIIIIIHIHIHHGIIIIHHIIIIIIIIGIIIIHHIIIIIIIIIIIIIIHHHEIIIIIHIIIIIIHIIIIIIIIIIIIHEHIIIIIIIIIIIIIIIIIIIIIIIIIIIIIIIIIIIDDDDD
@HISEQ:969:HM2KJBCX2:2:1101:18306:30159 2:N:0:ACTATGCA
GTTGGTTGGCATCCCAACTATCCCTATTAATCATTACGTCAATCCTAGAAACCAACAAAATAGGATCAAACGTCCTATTTCATTATTCCATGCTAATGTATTCAAGCGTTAGCCTGCTTTAAACACTCTAATTTTTTCAAAGTAACAGTCCTGTTTCCCTGCAACACCAAATTAATGACATTACAGTTCTTCAAGAAGGAGGAACCAGTAAAGCCAGTACATACCAGAGGCACGACCAACTTACTAATCCCGAAATTCAACTACGAGCTTTTTAACTGCAACAACTTTAATATACGCTATTGGAGCTGGAATTACCGCGGCTGCTGGCACCAGACTTGCCCTCCAA
+
DDDDDIIIIIIIHIIIIIIIIIIIIIIIIHIIIIIIIIIIIIIIIIIIIIIHIIIIIHIIHHHHHIIIIIIIIIIHIIIIIIIIIIIIHIIIIIIIIIIHIHHIIIIIIIIIIIIIIHIIIIIIIIIIIIIIIIIIIIIIIIIIIIIIIIIIIIIIIIIIIIIIIIIIIIIIIIIIIIIIIIIIIIIHIIIHIIIIIIIIIIIIIIIIIIIIIIIIIIIIIIIIIIIIIIIIIIIIIIIIIIIIIIIIIIIIIIIIHIIIIIIIIIIIIIIIIIIIIIIIIIIIIIIIIIIIIIIIIIIIIIIIIIIIIIIIIIIIIIIIIIIIIIIIIIIIIIIIIIIIIDDDDD
@HISEQ:969:HM2KJBCX2:2:1101:12073:30320 2:N:0:ACTATGCA
GTTGGTTGGCATCCCAACTATCCCTATTAATCATTACGTCAATCCTAGAAACCAACAAAATAGGATCAAACGTCCTATTTCATTATTCCATGCTAATGTATTCAAGCGTTAGCCTGCTTTAAACACTCTAATTTTTTCAAAGTAACAGTCCTGTTTCCCTGCAACACCAAATTAATGACATTACAGTTCTTCAAGAAGGAGGAACCAGTAAAGCCAGTACATACCAGAGGCACGACCAACTTACTAATCCCGAAATTCAACTACGAGCTTTTTAACTGCAACAACTTTAATATACGCTATTGGAGCTGGAATTACCGCGGCTGCTGGCACCAGACTTGCCCTCCAA
+
<<D0@HHH<FGHIIEEHHHIIIHEECCCFEHFECCEH?<FH0CGGHIHHEHGHHGECHHHEHFFGEHHCCH=<CECH?<<EEHHH@HHIHHCHHHIHEEHHHIHHDHEHGGCIHHHFGEEF8DF@HHHEH1FDE?EHGFEHGCF@G1AEHFC@<C1GGHHECGCCCEGH?FCGHE?EHDFEIIHDEFFHHFEHGGEHGFHHE9<F?IHH@G@ECDFHHHG@DHHFC<<CC<<C<<<1EFCA?GA@HHHDFGG<<1C1D1<<0/EHCEHHHEHF@HHHH?ED<1DC1@HHHFC=E/1D1<<FHHHEGCG@CCCCHDCHIHEEHEGEFHEFFF1D1E<C@CD<<0@D0
@HISEQ:969:HM2KJBCX2:2:1101:15289:29916 2:N:0:ACTATGCA
GTTGGTTGGCATCCCAACTATCCCTATTAATCATTACGTTGATCCTAGAAACCAACAAAATAGAATCGAACGTCCTATTTCATTATTCCATGCTAATGTATTCAAGCGCGTGCCTGCTTTAAACACTCTAATTTTTTCAAAGTAACAGTCCTGACTCCCCACAACATCAAATTAATGACATCATGATTCATCAGAAGGGAGAAATCAATGACATTAGTACGTACCGAAGGCACGACCGACGTATTGATCCCGAAATTCAACTACGAGCTTTTTAACTGCAACAACTTTAATATACGCTATTGGAGCTGGAATTACCGCGGCTGCTGGCACCAGACTTGCCCTCCAA
+
D@D?DHCCHEHHHIIHHIIIC<FEHIHIIH@EHECHHEGEGFFEDHHHGEH<<GHIGHII?G@GCG1CFHG<FEH=GHHFHHH@HHH?EE?<<<FHF@@FF<DEGEIHE?CHGH@HHHECGEIHFF@GFCHHHHHHGHEHGECGIHHEHHFGHIHIIIHE<?IGHEFGHDGGEF?/GDFE?FHHGHCCGD@@EHDHHC:IHIHH@FCGHHHHGGHHHHFE=EGCH@EIIHIHHDHDFCGHHHHFCHEC?HEDGC1@GIIHGEHHH@@=CCG<?ED1HEHED<1<1111C1C0CHCG?EHCC1G@G@?HF<FD<C?<//HHFHECHHEEHHGE@HHEHEHCHBD?BD
@HISEQ:969:HM2KJBCX2:2:1101:14515:30399 2:N:0:ACTATGCA
GTTGGTTGGCATCCCAACTATCCCTATTAATCATTACGTCGATCCTAGAAACCAACAAAATAGGTTCGATCGTCCTATTTCGTTATTCCATGCTAATGTATTCAAGCGCGAGCCTGCTTTAAGCACTCTAATTTTTTCAAAGTAACAGTCCTGTTTCCCCGCAACAACAAATTAATGCCATCACGGTTCTACAAGAAGGAGGGACCAGTGAGGCCAGTGCATACCAGTGGCACGACCAACCTACTGGCCCCGAAATTCAACTACGAGCTTTTTAACTGCAACAACTTTAATATACGCTATTGGAGCTGGAATTACCGCGGCTGCTGGCACCAGACTTGCCCTCCAA
+
DDDDDIIIIIIGIIIIIIHIHIIIIIIIIIIIHIIIIIHIIIHHIIIIIIIIIIIIIIIIIIHHHHIIIIIIIIIIIIGIIIIIHIHHIIIHIIIHIIHIIIIIIIIIIIIIIIIIIIIIHHIIIIIIHIIIHIIIHHHHIHIIIIHIHIIIIIIIIIIHIIIIIIIIIIIIIHIIIHIHHHIIIIIIIIIIIIIHIIHHHHHIIHIIIIIIIIIIIIIIIIIIIIIIIIIIIIIIIIIIIHHIHIIIIIIIIIIIIIIIIIIIIIIIIIIIIHHIIIIIIIIIIIIIIIIIIIIIIIIIIIIIIIIIIIIIIIIIIIIIIHIIIIIIIIIIIIIIIIIIIDCDDD
@HISEQ:969:HM2KJBCX2:2:1101:9459:30546 2:N:0:ACTATGCA
GTTGGTTGGCATCCCAACTATCCCTATTAATCATTACATCGATCCTAGAAACCAACAAAATAGAATCGGATGTCCTATTTCATTATTCCATGCTAATGTATTCAAGCGTGAGCCTGCTTTAAACACTCTAATTTTTTCAAGGTAACAGTCCTAATTCCCCGTGACACCAAATTAATGGCATTACGGTTCTTTAGAAGGTGAGAAATCAATAATATCAGTACATACCAACGGCATGACCGAAACATTGATCCCGAAATTCAACTACGAGCTTTTTAACTGCAACAACTTTAATATACGCTATTGGAGCTGGAATTACCGCGGCTGCTGGCACCAGACTTGCCCTCCAA
+
DDDDDIIIGIIIIHIHHIIIIHFHHIIIHIIIIIIGEHIIIIIHHHHHHHHHIIIIHHHCGHIHEFHIIIIHHHIIIHIIIHIHEHHHHHIHHHIHHIIHFEGHHHIHHHIIIIIIHHIIHIHHHIHIHIIIIIIIIIHHIHHHHIIIIIIIHHIHEGIHHIIIIIIIIIIIIIIIIIHHIIIIIIHIIIIIIIIIIIIIIII;IIIIIIIIHIIIIIIIHIIIIIIIIIIIIIIIIHIIGIIHHFIIIHIIIIIIGIGIIIIIIIIIIIIIIIHHIIIIIIIIIIIIIIIIIIIIIIHIIHIIIIIIIIIIIIIIHIIIIIIGIHIIIIIIIIIIIIIIIIDDDDD
@HISEQ:969:HM2KJBCX2:2:1101:11341:31420 2:N:0:ACTATGCA
GTTGGTTGGCATCCCAACTATCCCTATTAATCATTACAACAGTCCTAGAAACCAACAAATAGAACCATTGTCCTATTCCATTATTCCATGCTAATGTATTCAAGCGTATGCCTGCTTTGAACACTCTAATTTTTTCACAGTAAAAGTCCTGGTTCCCCGTCACGACCCGTAAAGGCCATGCCGCTTCGCCAGAAGGTAAAGCCCGACCACAGACAGTGCTCACCCAGAAGGCGGACCGTCCAGCCAGGCCTGAAGTTCAACTACGAGCTTTTTAACTGCAACAACTTTAATATACGCTATTGGAGCTGGAATTACCGCGGCTGCTGGCACCAGACTTGCCCTCCAA
+
DD@<00<DH?GFH1<<D0<FC<1<FEEHHC1CFC@HHIGH?@GE11<FH@HE1F?GHGI?F@@DEHHIC1DCGHH@CCHHEHHH?1DH?CF1<F@<<<<1C<FF1CHH@><D?1C<GE%FB6<CB1FFHGB8HHE?C1<@?HHEFB1A<1@'<1<11GHGE?08E0DHHGGEG8.EHD<DE-A=C:C/-EHEFC<<CCHE?<C/.D@=FD<CG0@CCDC@<<<1<ECCC>CDCHCC/@@D1<@EEGB/1D@IHHEHE@CE<<HHCCCCHCHEHHHHHF@GIHCCE?IHGFF<00C1@1HIHHH@EHG@EHFHDC<?HHGIHG?F@G?HD<@GCCGCGECGC<<<@D
@HISEQ:969:HM2KJBCX2:2:1101:10573:32413 2:N:0:ACTATGCA
GTTGGTTGGCATCCCAACTATCCCTATTAATCATTACGGTGATCCTAGAAACCAACAAAATAGAACCATGCCGTCCTATTTTATTATTCCATGCTAATCTATTCAAGCACAAGCCTGCTTTAAGCACTCTAATTTTTTCAAGGTAATAGCTCTGCTTCCCCAACGCACTAACTTAATAGCATGCTGGTTGTTCAGAAGGTAGGAATTCATCAGGCCAGTGCGGACAGTGAAGCCCGACCAACCGACAAACTCCGAAATTCAACTACGAGCTTTTTAACTGCAACAACTTTAATATACGCTATTGGAGCTGGAATTACCGCGGCTGCTGGCACCAGACTTGCCCTCCAA
+
DDDDDIIIIIIIIIIIIIIIIIIIIIIIIIIIIIIIIIIIIIIIIIIIIIIIIIIIIIHIIIIIIIHIHIIHGIHIIIIIIIIIIHIIIHIHHIHIHHIHHHHHIIHHHHHIIIIIIIIIIIHHIIIIIIIHHGHHIIHHHIIIIIIIIIIIIIIIIIIIIIHIHIHHIHHIHHIIIIHCGHGHIIIHHIIIHIIIIIIIIIIIIIIIIIIIIIIIIIHIIIIIIIIIIIIIII=HIIIIIIIIIHIIIIIIIIIIIIIIIHIIIIIIIIIIIIIIIIIIIIHHIHIIIIIIIIHHIIIIIIIIIIIIIIIIIIIIIIIIIHIIIIIIIIIIIIIIIIIIIIIDDDDD
@HISEQ:969:HM2KJBCX2:2:1101:13026:32960 2:N:0:ACTATGCA
GTTGGTTGGCATCCCAACTATCCCTATTAATCATTACGTCAATCCTAGAAACCAACAAAATAGGATCAACGTCCTATTTCATTATTCCATGCTAATGTATTCAAGCGCGAGCCTGCTTTAAACACTCTAATTTTTTCAAAGTAACAGTCCTGATTCCCCACCACACCAAATTAATGACATGATGGTTCGTCAGAAGGTAGAAATCAGTAACACCAGTACGTACCGAAGGCACGACCAGCGTACTAATCCCGAAATTCAACTACGAGCTTTTTAACTGCAACAACTTTAATATACGCTATTGGAGCTGGAATTACCGCGGCTGCTGGCACCAGACTTGCCCTCCAA
+
DDDDDIIIGIIIIHHIIIIGIHIIIIIIIIIIGHIIHIIIIIHIIHIIHIHIHIIIIGEHHHIGIIIIIIIHIHHIIHIIIIIIHHIHIIIHICHHHHHIHIHIHIHDIIIHIIIIHHHIIHIIIIIIIHHIIIHHHHHIIIIIIIIIGIIIIIIIIIIIHHHIHIIIIIHIIIHHEHHIIIIIHIHIIIIIIIIIIIIIIIIHIIIIIIIIIHIIIIIIIIIIIIIIIIIIIIIIIIIIIIIHIIHIIIIIIIIIIIIHHHIIIIIIIIIIIIIIIIIIIIIHIHIIIIGIHIIIIIIIIIIIIIIIIIIIIIIIIIIIIIIIIIIIIIIIIIIIIIIIDDDDD
@HISEQ:969:HM2KJBCX2:2:1101:8144:31831 2:N:0:ACTATGCA
GTTGGTTGGCATCCCAACTATCCCTATTATCATTACGTCAATCCTAGAAACCAACAAAATAGGATCGAACGTCCTATTTCATTATTCCATGCTAATGTATTCAAGCGTTAGCCTGCTTTAAACACTCTAATTTTTTCAAAGTAACAGTCCTGTTTCCCTGCAACACCAAATTAATGACATTACAGTTCTTCAAGAAGGAGGAATCAGTAAAGCCAGTACATACCATAGGCACGACCAACCTACTGACCCCGAAATTCAACTACGAGCTTTTTAACTGCAACAACTTTAATATACGCTATTGGAGCTGGAATTACCGCGGCTGCTGGCACCAGACTTGCCCTCCAA
+
ADADDIIHHIHHHIIIIHHHHIF?FFHHIIIIIIIGHIFDHHHHIHHHEEFCHHIIGHHHHGEIIIIIHEHHIHIHIIHCHIIHHIHHHEE1DFHIHHHIGHG@CCHHGHEHCGHGHHIIIIIIHIEECCGHIHHHHHHEGGHFEHCGHHHHHHIGIHIEHIIHGEHHHI?IHHIIHHIHIGHIEHHGEHHHIIHHHGDCHFFHHHHIHHHEHHHHEHHHHHEIIHFE=HHCDCIIIHGECC<CHF//?1HC@C<<CHGEG<<F@HHEG@@HHIHHCGG<CGFHHF1HFCG<CHEHIHGFHEHFCEEIHFHHHHECC<CGEHHEGGEHFFEIIGCHHIHH@DDDD
@HISEQ:969:HM2KJBCX2:2:1101:18079:32725 2:N:0:ACTATGCA
GTTGGTTGGCATCCCAACTATCCCTATTAATCATTACGTCAATCCTAGAAACCAACAAAATAGGATCGAACGTCCTATTTCATTGTTCCATGCTAATGTATTCAAGCGTTAGCCTGCTTTAAACACTCTAATTTTTTCAAAGTAACAGTCCTGTTTCCCTGCAACACCAAATTAATGGCATTACAGTTCTTCAGAAAGGAGGAATCAGCGAAGCCAGTGCATACCAGTGGCACGACCAACCTGCTGACCCCGAAATTCAACTACGAGCTTTTTAACTGCAACAACTTTAATATACGCTATTGGAGCTGGAATTACCGCGGCTGCTGGCACCAGACTTGCCCTCCAA
+
DDDDDIIIHIIIIHIIIIIIIIIIIIIIIIIIIIIIIIIIIIIFHHIIIIHHHHIIIHIIIIIIHHIIIIIIIIIHIIIIIIIIIHIIIIIIIIIGIIIIIIIIIIIIIIIIIIHIIIIHIIIIIHHIIIIIIIIIIHIIIIIIIIIIIIIIIIIIHIIIHIIIIIIIIIHIIIIIIIIIIIIIIIIHIIIIIIIIIIIIIIIIIIIIIIIIIIIIIIIIIIIHIIIIIIIIIIIIIIIIIIIHHIIIIIIIIIIIIIIIIIIIIIIIIIIIIIIIIIIIIIIIIIHIIIIIIIIIIIIIIIIIIIIIIIIIIIIIIIIIIIIIIIIIIIIIIIIIIIIIIDDDDD
@HISEQ:969:HM2KJBCX2:2:1101:9383:33066 2:N:0:ACTATGCA
GTTGGTTGGCATCCCAACTATCCCTATTAATCATTACGTCAATCCTAGAAACCAACAAAATAGGATCAAACGTCCTATTTCATTATTCCATGCTAATGTATTCAAGCGTTAGCCTGCTTTAAACACTCTAATTTTTTCAAAGTAACAGTCCTGTTTCCCTGCAACACCAAATTAATGACATTACAGTTCTTCAAGAAGGAGGAACCAGTAAAGCCAGTGCATACCAGAGGCACGACCAACCTACTAATCCCGAAATTCAACTACGAGCTTTTTAACTGCAACAACTTTAATATACGCTATTGGAGCTGGAATTACCGCGGCTGCTGGCACCAGACTTGCCCTCCAA
+
DDDDDIIIIIIIIIIIIIIIIIIIIIIIIIIIIIIIIIIIIIIIIIIHIIIIIIIIIIIIIIIHHIIIIIIIIIIIGIIIIIIIIIIIHIIIGIIHIIIIIGIHIIIIIIIIIIIIIIIIIIIIIIIIIIIIHIIIIIIIIIIIIHIIIIIIHIIHIIIIIIIIIIIIIIIIIIIIIHHIHHIIHHHHIHHGIIIHIIIIGIIIIIIIIIIIIIIHIIIIIIIIIIIIIIIIIIIIIIIIHGHHHIHIIIIIIIIIHIIIIIHIIIIIIIIIIIIIIIIIIIIIIIIIIIIIIIIIIIIIIIIIIIIIIIIIIIIIIIIIIIIIIIIIIIIIIIIIIIIIIDDDDD
@HISEQ:969:HM2KJBCX2:2:1101:16197:33340 2:N:0:ACTATGCA
GTTGGTTGGCATCCCAACTATCCCTATTAATCATTACGTCGATCCTAGAAACCAACAAAATAGAATCAAACGTCCTATTTCATTATTCCATGCTAATGTATTCAAGCGTAAGCCTGCTTTAAACACTCTAATTTTTTCAAAGTAACAGTCCTGATTCCCCACGACACCAAATTAATGACATCGCGGTTCTTCAGAAGGTAGGAACCGATAATGCCAGTGCGTACCGAGGCACGACCAACAATTCGATCCCGAAATTCAACTACGAGCTTTTTAACTGCAACAACTTTAATATACGCTATTGGAGCTGGAATTACCGCGGCTGCTGGCACCAGACTTGCCCTCCAA
+
DDDDDHIIGHIIGHIGIIIIHIHIIHHIIFIIFHHIHHIIIHIIHIHIGIIHIIFHHGGIIIICHHIGIE1EGCHHHIHIIHHIIIIIIIIHHIIHIHHIIIIIHIIIIHIHIHIIIIHHHHHHHHIIIIIIIHHHGHIIIHGHHHIIIIIIIIIHIIIIIIIIIIIIIHIIHIIIHIHHHHIIIIIIIIIIIIIIIIIIHHIIIIIIIIGIIIIIIIIIHIIIHIIHHIIIIIIIIIIIIGGEHHHIIIHIIIIHIIIIHHHIIIIIIIIIIIIIIIHIHIIHHHHIIHHHHHGIHIIIIIIIIIHHIIIIIIIIIIIIIIIIIIIIIIIIIIHIIIIIDDDDD
@HISEQ:969:HM2KJBCX2:2:1101:2791:33950 2:N:0:ACTATGCA
GTTGGTTGGCATCCCAACTATCCCTATTAATCATTACGTCGATCCTAGAAACCAACAAAATAGAATCAAACGTCCTATTTCGTTATTCCATGCTAATGTATTCAAGCGTGAGCCTGCTTTAAACACTCTAATTTTTTCAAAGTAACAGTCCTGATTCCCCAAGACACCAAATTAATGACATCATGGTTCGTCAGAAGGTAGGAATCAATAATACCAGTACGTACAATAGCACGACCAATAAATTGATCCCGAAATTCAACTACGAGCTTTTTAACTGCAACAACTTTAATATACGCTATTGGAGCTGGAATTACCGCGGCTGCTGGCACCAGACTTGCCCTCCAA
+
DDDBDIIIIIIHIHIIIIIIIIIIIIIIIIIIIIIIIIIHIHIHHIIIIIIIHIIIIIIIIIHIIIIIIIIIIIIIIIIIEHFHEHHHHIIIIIIIIIIIIHIIIIIIIHIIHIIIIIIIIIIIIIIIIIIIIIIHIHIHIIIIIIIIIIIIIIIIGIIIIIIIIIIIIIHIIIIIHIIIIIIIIIHIIIIIIIIIIIIIIHGHHIIIIIIIHIIIIHIIIIIIIIIIIIIIIIIIIIIIIIIHIIIIIIIIIIIIIIIIIHIIIIIIIIIIIIIIIIHIIIIIIIIIIIIIIIIIIIIIIIIIIIIIIIIIIIIIIIIIIIIIIIIHIIIIIIIIIIIIDDDDD
@HISEQ:969:HM2KJBCX2:2:1101:19791:34361 2:N:0:ACTATGCA
GTTGGTTGGCATCCCAACTATCCCTATTAATCATTACGTCGATCCTAGAAACCAACAAAATAGGTTCGATCGTCCTATTTCGTTATTCCATGCTAATGTATTCAAGCGCGAGCCTGCTTTAAGCACTCTAATTTTTTCAAAGTAACAGTCCTGTTTCCCCGCAACAACAAATTAATGCCATCACGGTTCTACAAGAGGGAGGGACCAGTGAGGCCAGTGCATACCAGTGGCACGACCGACCTACTGGCCCCGAAATTCAACTACGAGCTTTTTAACTGCAACAACTTTAATATACGCTATTGGAGCTGGAATTACCGCGGCTGCTGGCACCAGACTTGCCCTCCAA
+
DDDDDHIIIIIHIIIIIIIIIIIIIHIIHIHIIIIIIIIIIIIIIIIIIIIIIIIIIIIIIIHIIIIIIIIIIIIIIIIIIIIIIIIIIIIHIGIHIIIHHIIIHIIIIIIHIIIIIIIIIIIIIIIIIIHIIIIIHIHIIIHIIIHHIIIIIIIIIIIIIIIIIIIIIIIIIIHIIIIIIIIIIIIIIIIIIIIIIIIIIIIIIIIIIIIIIIIIIIIIIIIIIIIIIIIIIIIIIIIIIIIHGIIIHIIIIIIIIIIIIIHIIHIIIIIIIIIIIIIIIIIIIIIIIIIIIIIIIIIIIIIIIIIIIIIIIIIIIIIIIIIIIIIIIIIIIIIIIIIIIDDDDD
@HISEQ:969:HM2KJBCX2:2:1101:13092:34544 2:N:0:ACTATGCA
GTTGGTTGGCATCCCAACTATCCCTATTAATCATTACGTCAATCCTAGAAACCAACAAAATAGGATCAACGTCCTATTTCATTATTCCATGCTAATGTATTCAAGCGCGAGCCTGCTTTAAACACTCTAATTTTTTCAAAGTAACAGTCCTGATTCCCCGCCACACCAAATTAATGACATGATGGTTCGTCAGAAGGTAGGAACCAGTAACACCAGTACGTACCTAAGGCACGACCAACGTACTGATCCCGAAATTCAACTACGAGCTTTTTAACTGCAACAACTTTAATATACGCTATTGGAGCTGGAATTACCGCGGCTGCTGGCACCAGACTTGCCCTCCAA
+
BDDDDIIIIIHI?CCHHIIGEHEHHEHHDHHHHIHGHHHEGHHH1FFF@FEHHIIGHHGHHEHHHEHGCEGHHGHHHHHHDHHEHHHCFHHHHEHIIIHIHHHIIHIHHHIIIHIIHIIIIIHFIHHHGHIHIHHIII8G@HHGH6HHHEHHHIIHDDHIHHHEHCCEFHHIIIIHHFHEHGHIIIIHHEIHHHHHIIHIHHIIHHIIIEIHIIHHHIIIHHEHHHHHIIIIHIIIIHIHFHHHEHIEHHGIIHHHHHGHFHHGCCEHEHHGD<EHHIHHHHHHHHIHIHHHGHHIHIHGHCHHEGCCGHEHIIIIIIIIIHGIIHHIIHIIIHHHHHIID@DD@
@HISEQ:969:HM2KJBCX2:2:1101:10674:35016 2:N:0:ACTATGCA
GTTGGTTGGCATCCCAACTATCCCTATTAATCATTACGTCAATCCTAGAAACCAACAAAATAGGATCAACGTCCTATTTCATTATTCCATGCTAATGTATTCAAGCGCGAGCCTGCTTTAAACACTCTAATTTTTTCAAAGTAACAGTCCTGATTCCCCGCCACACCAAATTAATGACATGATGGTTCGTCAGAAGGTAGGAACCAGTAACACCAGTACGTACCTAAGGCACGACCAACGTACTGATCCCGAAATTCAACTACGAGCTTTTTAACTGCAACAACTTTAATATACGCTATTGGAGCTGGAATTACCGCGGCTGCTGGCACCAGACTTGCCCTCCAA
+
DDDDDIIIIIIIIHIIHIIIIIIIIIIIIIIIIIIIIIIIIIIIIIIIIIIIIIIIIHIIIIIIIIIIIIIIIIIIIIIIIIIIIHIIIIIIIIIIIIIIIHHHHHIHIIIHFIIIIIIIHHIHIIIIIIIIIIIHIIIIIHIIIIIIIIIGIHHIIHIIIIIIIIIIIIIIIIIIIIIIIIIIHIIIHIIIIIIIIIIIIIIIIIIIIIIIIIIIIIIIIIIIIIIIIIIIIIIHIIIIIIHGIIIIIIIIIIIIIIIIIIIIHIIIIIIIIIIIIIIIIIIIIIIHIIHIHIIIIIIIIIIIIIIIIIIIIIIIIIIIIIIIIIIIIIIIIIIIIIIIDDDDD
@HISEQ:969:HM2KJBCX2:2:1101:15485:35211 2:N:0:ACTATGCA
GTTGGTTGGCATCCCAACTATCCCTATTAATCATTACGTCGATCCTAGAAACCAACAAAATAGAATCAAACGTCCTATTTCATTATTCCATGCTAATGTATTCAAGCGTAAGCCTGCTTTAAACACTCTAATTTTTTCAAAGTAACAGTCCTGATTCCCCACGACACCAAATTAATGACATCGCGGTTCTTCAGAAGGTAGGAACCAATAATGCCAGTGCGTACCGAAGCACGACCAACAATTTGATCCCGAAATTCAACTACGAGCTTTTTAACTGCAACAACTTTAATATACGCTATTGGAGCTGGAATTACCGCGGCTGCTGGCACCAGACTTGCCCTCCAA
+
DDDCDIIIDHIIIIIIIIIIIIIIIIIIIIIIIIIIIGIIIIIIIHIIFHIHHHIIIIIIIIIIIIIIIIGHHHIIIIIIIHIIGHIHHIIGIIIIHHIHHIIHIIIHIIIIHEHIHIHHIHHHIIIIIIIHHIIIIIIIIIIIIIIIIIIIIIHHIIIIIIIIIHIHIIIIIIIIIIIIIIIIIIIIIIIIIIIIIIIIIHIIIHIHHHHIIIIIIIHHIIIHIIIHIIIGIHHIIIIIIIIHIIIIIIIIIIGIIIIHIIIIIIIIIIIIIIHIIIIIIIIIIIIIIIHIHIIIIIIIIIIIIIIIIIIIIIIIIIIIIIIIIIIIHIIIIIHHIIIIDDDDD
@HISEQ:969:HM2KJBCX2:2:1101:14497:35032 2:N:0:ACTATGCA
GTTGGTTGGCATCCCAACTATCCCTATTAATCATTACGTCAATCCTAGAAACCAACAAAATAGGATCAAACGTCCTATTTCATTATTCCATGCTAATGTATTCAAGCGTTAGCCTGCTTTAAACACTCTAATTTTTTCAAAGTAACAGTCCTGTTTCCCTGCAACACCAAATTAATGGCATTACAGTTCTTCAGAAAGGAGGAATCAGCGAGACCAGTACGTACCAATGGCACGACCAACCTGCTGACCCCGAAATTCAACTACGAGCTTTTTAACTGCAACAACTTTAATATACGCTATTGGAGCTGGAATTACCGCGGCTGCTGGCACCAGACTTGCCTTCCAA
+
DDADCIHIIIIIIIIIIIIIIIIIIIHHHHHHIIIHIHIIIIIIIIGHIIHHIICCGHIIIIIHHHHHIIIIHHIEHGHEHEHIIHIHHHEHEHEFHIIHIHHHHEIIIHHIIIHIIIIHIIHHIHHGGHHIIIIHIIIIHIIIIHIIIIIIIIIIIHIIIIIIIIHHHIIHIHIIIIIHHIIHFIHIIIHIIIHHIIIIIIIHHIIHIIIIHCHIIIHHHHI=IHIIIIGIHHHIHHHIHIHHGHHHIGIIIIIIIIHIIIIIIIIIHIIIIIIIIIIIIHHHIGIIIIHIIIIHIIIIIIIIIIIIIIIIIIIIIIIIIIIIIIIIIIHHIHIIIIIHHDADBC
@HISEQ:969:HM2KJBCX2:2:1101:9279:35498 2:N:0:ACTATGCA
GTTGGTTGGCATCCCAACTATCCCTATTAATCATTACGGTGGTCCTAGAAACCAACAAAATAGAACCACAACGTCCTATTCTATTATTCCATGCTAATCTATTCAAGCAATAGCCCGCTTTAAACACTCTAATTTTTTCAAGGTAATGGTCCTGGCTCCCCAACACACCCAATTAAGGACATACTGGTTCACCAGAAGGAAGACCCGACAACAGGACAGTACTCGCCAAAGACGGACCGCCCGGCCAAGTCTAAAATTCAACTACGAGCTTTTTAACTGCAACAACTTTAATATACGCTATTGGAGCTGGAATTACCGCGGCTGCTGGCACCAGACTTGCCCTCCAA
+
DDDD@HHHCFHFH1GG@EGEHCC<FHII?1C@1D<FEH0D1EC1<DHGEH?@<<1E@1DE<@GF@@F1EH?HHHCC<GCHHHH?<@1C@F1DGHFHHFHIICGCHF@?HHHHHHHIHHCHGEHHFFCEHIHGHIHG2<?CHHF@FFFEIHHB9ACEHHHGECHE?<H?HEGHCEHGFCIHHHIHIEH9A/DD2HEFFGIIIIIHDHHHEHGCEC0C<HHHE=<IGIHHIHEHHHDCCIIHDHGCIIHGH@<DDE@HIHFGDG=IHG1IHHHGIHHHIHHHHHEF<HHEFCCHE<<CHGCGFE@HEIHHIIIIHCHDCDHIIHHCC<C?HGIHEHFHEIIIHID@DD@
@HISEQ:969:HM2KJBCX2:2:1101:10450:36234 2:N:0:ACTATGCA
GTTGGTTGGCATCCCAACTATCCCTATTAATCATTACGTCAATCCTAGAAACCAACAAAATAGGGTCGAACGTCCTATTTCATTATTCCATGCTAATGTATTCAAGCGTTAGCCTGCTTTAAACACTCTAATTTTTTCAAAGTAACAGTCCTGTTTCCCTGCAACACCAAATTAATGGCATTACAGTTCTTCAGAAAGGAGGAATCAGCGAAGCCAGTTCATACCAGTGGCACGACCAACCTGCTGACCCCGAAATTCAACTACGAGCTTTTTAACTGCAACAACTTTAATATACGCTATTGGAGCTGGAATTACCGCGGCTGCTGGCACCAGACTTGCCCTCCAA
+
BDDDDIIIIIIHIIIIIIIIHIIIIIIIIIIIIIIIIHIIIHIIIIIIIHIHIIIIIIIHIHHIIHIIIIIII?HHIIHIHIHHHHGI?HHIGGIIIIIIIIIIIIIIIIIIIIIHIHIIIHHHIHIIIIIIIIIIIIIHIIIIIIIIIIIIIIIIIIIIIIIIIIIIHIHHIIIHEIIIIIIIIIIIIIIIIIIIIIIIIIIIIIIIIIIIIIIIIIIIIIIIIIIIIIIIIIIIIIIIIIHHGIIIIIIIIIIIIIIIIIIIIIIIIIIIIIIIIIIIIIIIIIIIIIIIHIIIIIIIIIIIIIIIIIIIIIIIIIIIIIIIIIIIIIIIIIIHIIIIIDDDDD
@HISEQ:969:HM2KJBCX2:2:1101:14164:36014 2:N:0:ACTATGCA
GTTGGTTGGCATCCCAACTATCCCTATTAATCATTACGTCGATCCTAGAAACCAACAAAATAGGGTCAAACGTCCTATTTCATTATTCCATACTAATGTATTCAAGCTAATGCCTGCTTTAAACACTCTAATTTTTTCAAAGTAACAGTTCTAACTCCCCATAACACCAAATTAATGACATCATGGTTCGTCAGAAGGGAGAAATCAATGATACCAGTACGTACCAGAGGCACGACCGATATATTGATCCCGAAATTCAACTACGAGCTTTTTAACTGCAACAACTTTAATATACGCTATTGGAGCTGGAATTACCGCGACTGCTGGCACCAGACTTGCCCTCCAA
+
DDDCDIIIIIIIIIIIIIIIIIIIIIIIIIIIIIIIIIIIIIIIIIIIIIIIIIIIIIIIIIIIHHHHHIIIIGHIIIHIIHIIGHIIIIIIIIIIIIIIIIGIIIIIHIIHHIIIIIIIIHIIIIIIHIHIIHIHIIIIHIHHIIIIIIIHIHIIIHIIIIIIIIIIIIIHIIIIIIIIIIIIIIIIIIIIIIIIIIIIIIIIIIIHIIHIIIIIIIIHIHIIIIIIIIIIIIHIIIIIIIIHHIHHIIHIIIIIIIIIIIIIIIIIIIIHIIIIIIIIIIIIIIIIIIIIIIIIIIIHIIIIHIIIIIIIIIHIIIIIIIIHIIIIIIIHIIHIIIIIIDCDDD
@HISEQ:969:HM2KJBCX2:2:1101:4401:36594 2:N:0:ACTATGCA
GTTGGTTGGCATCCCAACTATCCCTATTAATCATTACGTCGATCCTAGAAACCAACAAAATAGAATCAAACGTCCTATTTCATTATTCCATGCTAATGTATTCAAGCGTGAGCCTGCTTTAAACACTCTAATTTTTTCAAAGTAACAGTCCTGATTCCCCAAGACACCAAATTAATGACATAATGGTTCGTCAGAAGGAAGAAACCAATAAATTAGTACGTACCAAAGCACGACCAACATATTGATCCCGAAATTCAACTACGAGCTTTTTAACTGCAACAACTTTAATATACGCTATTGGAGCTGGAATTACCGCGGCTGCTGGCACCAGACTTGCCCTCCAA
+
BBB@?EHIHHEH?GHHGIC@FHHHF@HCHHHEHHHFIHFGHHHHIHIEHEHHHGHEHGG1DDC?G<EEFHE@GHHFEE@GEHHH?GH1C?GHIHIEHECEF<CFHHGHCCC<HHIHHHHIIF@E@HF?GG?EE6GHHHGHIHIHIHHIHGHHEGGHC<HCECGEHHHHEHHHHHIEHHGFHEFHGIIIIIHHEEHHHGFFEHIIIIIHIIHIIIIIHHHHFHFGFHHGIHHGHIHHHGHEFHGFHHE<F1GHGED11E@IHHIG@IHFHHHEG1?HHEHH@GGCFIIIIIHIHFIIIIGIHIIIIIHEHHHEHDIIIIIIIHIIHHFIIHFC@EHHIHF<0@D<
@HISEQ:969:HM2KJBCX2:2:1101:17102:37136 2:N:0:ACTATGCA
GTTGGTTGGCATCCCAACTATCCCTATTAATCATTACGTCGATCCTAGAAACCAACAAAATAGGGTCAAACGTCCTATTTCATTATTCCATGCTAATGTATTCAAGCGTGTGCCTGCTTTAAACACTCTAATTTTTTCAAAGTAACAGTCCTGATTCCCTATGACACCAAATTAATGACATCACAGTTCGTCAGAAGGTAGAAATCAATGATACCAGTTCATACCGGAGGCACGACCAATATATTGATCCCGAAATTCAACTACGAGCTTTTTAACTGCAACAACTTTAATATACGCTATTGGAGCTGGAATTACCGCGGCTGCTGGCACCAGACTTGCCCTCCAA
+
DDDDDIIIIIIIGIIIIIIIIIIIIIIIHIIIGHIIIIIIIHIIIIIIIIIIIIIIGHIIIHIGHHGHIHIIFIHIIIHIHIIIIIHGIIIIIGHIIIIIHHHIIIIIIIIHIHIIICHHHIIIIIHIIIIIHHHHEIIIIIIIIIIIIHIIIHIIIIIIHIIIHIIIIHHHHIHIIIIHIIIIIIIHIHIIIIIIHIIIIHIIIIIIIIIIIIIIIIIIIIIIIIIIIIIIIIIIIIIIIIIIHGIIIIIIIIHIIIIIIIHIIIIIIIIIIIHIIIIIIIIIIIIIIIIIIIIIIIHHHIIIIIIIIIIIIIIIIIIIIIIIIIIIIIIIIIIIIIIIIDDDDD
@HISEQ:969:HM2KJBCX2:2:1101:10400:37384 2:N:0:ACTATGCA
GTTGGTTGGCATCCCAACTATCCCTATTAATCATTACGTCGATCCTAGAAACCAACAAAATAGGTTCGATCGTCCTATTTCGTTATTCCATGCTAATGTATTCAAGCGCGAGCCTGCTTTAAGCACTCTAATTTTTTCAAAGTAACAGTCATGTTTCCCCGCAACAACAAATTAATGCCATCACGGTTCTACAAGAAGGAGGGACCAGTGAGGCCAGTGCATACCAGTGGCACGACCAACCTACTGGCCCCGAAATTCAACTACGAGCTTTTTAACTGCAACAACTTTAATATACGCTATTGGAGCTGGAATTACCGCGGCTGCTGGCACCAGACTTGCCCTCCAA
+
D@DDD01E<CGFF@F@<0DFHCH@GHIIHHEHHEHHGHHE?HHC0DH11G?C?1FGEHH?CCEHIH1FE@FE@<EHFHHGIFGHHHH@@HFF1<FH@?HHEGEG?GHEGH8CCC?F@DCFG@FCFB<<EHECEHGGFF@FHHFCFHCEFEHHHEHIIHIHHFHEEHHHH?GHIHGDGCDHFH@CIHHHEC//IIIHIHE@H@<EFHHHHHHIGI<IIHHCHHGIHF=IIHGIIIHHIHHEE@CECCHE<?1IIIIGIIIHGEHGIIHHFEEHEC<1HHHCHGEIHIIHEHIIHHD?HIIIHHIHHGHIGIIHIIIHEDIIIHHHEIIIIHHFHHFHIIIHHADADA
@HISEQ:969:HM2KJBCX2:2:1101:13663:37451 2:N:0:ACTATGCA
GTTGGTTGGCATCCCAACTATCCCTATTAATCATTACGTCGATCCTAGAAACCAACAAAATAGAATCAAACGTCCTATTTCGTTATTCCATGCTAATGTATTCAAGCGTGAGCCTGCTTTAAACACTCTAATTTTTTCAAAGTAACAGTCCTGATTCCCCATGACACCAAATTAATGACATCATGGTTCGTCAGAAGGTAGGAATCAATAATACCAGTACGTACAATAGCACGACCAACCTACTGACCCCGAAATTCAACTACGAGCTTTTTAACTGCAACAACTTTAATATACGCTATTGGAGCTGGAATTACCGCGGCTGCTGGCACCAGACTGCCCTCCAA
+
DDDDDHHHIHIHHFHIIIIIIIIIIIIIIIIIIIIIIHIIIIIHIIIIIHIHIIHHHIHIIHHIIIIIIIIIHHIIIIIIIFHIIIIIIIIIHIHIIIIIIHIIIIIIIIIIIIIHIIIIIIIHIIIIIIIIIIIIIIIIIIIIIIIIIIIIIIIIIIIIIIIIIIIIIIHHHIIIIIIIIIIIIIIIIIIIIIIIIIIIIIIIIIIIIIIIIIIIIIIIIIIIIIIIIIIIIIIIIIIIHGHIIIIIIIIIIHIIIHIIIIIIIIIIIIIIIHIIIIIIIIIIIIIIIIIIIIIIIIIIIIIIIIIIIIIIIIIIIIIIIIIIIHIIIIIIIIIIIIIDDDDD
@HISEQ:969:HM2KJBCX2:2:1101:12326:37868 2:N:0:ACTATGCA
GTTGGTTGGCATCCCAACTATCCCTATTAATCATTACGTCAATCCTAGAAACCAACAAAATAGGATCGAACGTCCTATTTCATTATTCCATGCTAATGTATTCAAGCGTTAGCCTGCTTTAAACACTCTAATTTTTTCAAAGTAACAGTCCTGTTCCCCTGCAACACCAAATTAATGACATTACAGTTCTTCAGAAAGGAGGAATCAGCGAAGCCAGTGCATACCAGTGGCACGACCAACCTGCTGACCCCGAAATTCAACTACGAGCTTTTTAACTGCAACAACTTTAATATACGCTATTGGAGCTGGAATTACCGCGGCTGCTGGCACCAGACTTGCCCTCCAA
+
@DB@D<EHIIIHHIHHHHIEHHGHCHH@@1<<FHE@H@DG0<GFCCCH?<CC1DHHGF?F<FGHHG?GHHFDFHH@CHHHFHHHEHI11<DGFC?1IHHHGIHGHHHHE@HEHGHFHHEHHH@HFGHIH?IIIHHFEFEGCIIIHHHHIIIIHGGIIIIIHHEFEG@HF<HHHHHHFEH?GIHHHIIIHIIIHIIIIIHIIHHGHIHIHHGHIHIIIIIIIHGHHIIIHHGHEHEHCHFIHEHEFIHHHDHIIHHHHEHIHHIHIGIFGHHHFFFIHEG@HIIHEHEHIIIIHHIIHEHIIIIHHFIIHCIIGIIHIIIIIIGIIIIIHIHFHHHEIIIIH@BADD
@HISEQ:969:HM2KJBCX2:2:1101:8794:38433 2:N:0:ACTATGCA
GTTGGTTGGCATCCCAACTATCCCTATTAATCATTACAGCGGTCCTAGAAACCAACAAAATAGAACCGATGTCCTATTCTATTATTCCATGCTAATGTATTCGAGCAAAGGCCTGCTTTGAACACTCTAATTTTTTCAAGGTAAAAGTCCTGGTTCCCCACGACACCCAGTAAAGGGCATCGGGTTTCCCAGAAGGAAAGACCCGACCGAATCCGTACGCTCGATTAGGAGGACAGATCAGCCAGGTCCAAGGTTCAACTACGAGCTTTTTAACGGCAACAACTTTAATATACGCTATTGGAGCTGGAATTACCGCGGCTGCTGGCACCAGACTTGCCCTCCAA
+
DDDDDIIIIIIIIIIIIHIIIIIHIIGIIIIIGIIIIIIHHHHHIHHIHHIIIIIIIIIIIIIIHHHIDHHIHIIIIIIIIIIHIIIHIIIIIIIHIIIIIIIHIHIIHHHIIHIHIIIHHIHHIHIHIIHHIHHHIIHIGHHGIIIHHHIIIHIIIIIIHHCIHIIHIIIHIIIHGIIIIIIIIIIIIIHHIHIIIIIIIIIIIIIIHHHIIIIIIIIIHIIIIIIIIIIIIIIIIIIIHHHIIIGHIIIIHHHIIIIIIIIIIIIHIIIIIIHIIHIIIIIIIIIIIIIIIIIIIIIIIIIIIIIIIIIHHIIIIIIIIIIIIIIIIIIIIIIIIIIDDDDD
@HISEQ:969:HM2KJBCX2:2:1101:9110:38456 2:N:0:ACTATGCA
GTTGGTTGGCATCCCAACTATCCCTTTAATCATTACGTCGATCCTAGAAACCAACAAAATAGAATCAAACGTCCTATTTCATTATTCCATGCTAATGTATTCAAGCGCGAGCTTGCTTTAAACACTCTAATTTTTTCAAAGTAACAGTCCTGATTTCCCGCGACACCAAATTAATGACATCGTGGTTCGTCAGAAGGGAGAAACCAATAATGCTAGTACGTACAAAGTACGACCGACATATTAGTCCCGAAATTCAACTACGAGCTTTTTAACTGCAACAACTTTAATATACGCTATTGGAGCTGGAATTACCGCGGCTGCTGGCACCAGACTTGCCCTCCAA
+
DDDDDIIIIHIIHIIFIIIIIIHIHHHHIIIHIIHIIIHIIHIHHEHHHIIHHHHHIIIIIIHIIIIHIHHHIGIHIHIIIIIIIIIIHHIIIHIHHHIIIFHHFHHIIIIIIHHIHIIIIIHGGHIHHHIIIHHIHHIHHIHIHIIIIHGHHIIIIHHHHIIIIIIIHEHHHHIIHIHIIIIIIHHHHHHIIIIHIIIHIIHHIIIIIHHHHIIIIIHGHHIIIIHIIIIIHIHHIHIHIHHHEGIIIIIIIHGIHHHIIIIHHHIIHGIIIIIIIIHGHHHEHHIIIIHIIIIIIIIIIIHHIIIHHIIIIHGIIIIIHHIIIIIIIIIIIIIHIIDDDDD
@HISEQ:969:HM2KJBCX2:2:1101:12237:38908 2:N:0:ACTATGCA
GTTGGTTGGCATCCCAACTATCCCTATTAATCATTACGTCGATCCTAGAAACCAACAAAATAGGGTCAAACGTCCTATTTCATTATTCCATGCTAATGTATTCAAGCGTGTGCCTGCTTTAAACACTCTAATTTTTTCAAAGTAACGGTCCTGATTCCCCATGACACCAAATTAATGACATCACAGTTCGTCAGAAGGTAGAAATCAATAATACCAGTGCATACCGGAGGCACGACCAATATATTGATCCCGAAATTCAACTACGAGCTTTTTAACTGCAACAACTTTAATATACGCTATTGGAGCTGGAATTACCGCGGCTGCTGGCACCAAACTTGCCCTCCAA
+
DDDBDIIIIIIIIIIIIIIIIIIIIIIIIIIHIIIIIIIIIIIIIIIIIIHIIIIIIIIIIIIIIIIIIIIIIIIIIIIIIIIIIIIIIIIIHIHIIIIIIIIIIIIIIIIIIIIIHHIIIIIIIIIIIIIIIIIIIIHIIIIIIIHIIIIIIIIIIIIIIIIIIIIIIIIHIIIIIIIHIIIIIIIIIIIIIIIIIIIIIIIIIIIIIIIIIIIIIIIIIIIIIIIIIIIIIIIIIIIIIIIIHIIIIIIIIIIIIIIIIIIIIIIIIIIIIIIIIIIIIIIIIIIIIIIIIIIIIIIIIIIIIIIIIIIIIIIIIIIIIIIIIIIIIIIIIIIIIIIIIDDDDD
@HISEQ:969:HM2KJBCX2:2:1101:6231:39469 2:N:0:ACTATGCA
GTTGGTTGGCATCCCAACTATCCCTATTAATCATTACGTCGATCCTAGAAACCAACAAAATAGAATCAAACGTCCTATTTCGTTATTCCATGCTAATGTATTCAAGCGTGAGCCTGCTTTAAACACTCTAATTTTTTCAAAGTAACAGTCCTGATTTCCCACGACACCAAATTAATGACATCGTGGTTCGTCAGAAGGTAGGAATCAATTTGACCAGTACGTACCGAGGCACGACCGATCAACTGATCCCGAAATTCAACTACGAGCTTTTTAACTGCAACAACTTTAATATACGCTATTGGAGCTGGAATTACCGCGGCTGCTGGCACCAGACTTGCCCTCCAA
+
DDDDDIIIIIIHIIIIIIIIIIIIIIIIIIIIIIIIIIIIIIIIIIIIIIIIIIIIIIIIIIGIIIIIIIIIHIIHIIIIIHIIIHIIIIIIHIIIIIIIIIHIIIIHIIIIHIIFIIIIIIIIIIIIHIIIIIIIIIIIIIIIIIIHHIIIIIIIIHHIHHIIIIIIIIIIIIIIIHIGIIIHIIIIIIIIIIIIIIIIIIIIIIIHIIIIIIIIIIIIIHIIIIIIIHIIIIIIIIIIIHGGIIIIIIIIIIIIIIIIIIIIIIIIIIIIIIIIIIIIIIIIIIIIIIIIIIIIIIIIIIIIIIIIIIIIIIIIIIIIIIIHIIIIIIIIIIIIIIIIDDDDD
@HISEQ:969:HM2KJBCX2:2:1101:5670:39191 2:N:0:ACTATGCA
GTTGGTTGGCATCCCAACTATCCCTATTAATCATTACGTCGATCCTAGAAACCAACAAAATAGAATCAAACGTCCTATTTCGTTATTCCATGCTAATGTATTCAAGCGTGAGCCTGCTTTAAACACTCTAATTTTTTCAAAGTAACAGTCCTGATTCCCCATGACACCAAATTAATGACATCATGGTTCGTCAGAAGGTAGGAATCAATAATACCAGTACGTACAATAGCACGACCAATAAATTGATCCCGAAATTCAACTACGAGCTTTTTAACTGCAACAACTTTAATATACGCTATTGGAGCTGGAATTACCGCGGCTGCTGGCACCAGACTTGCCCTCCAA
+
DDDDDIIIIHIIIIIIHIIIIIIIIIIIIHIIIIIEHIIIIIIIIIIIIIIIIIIIIIIIIIIIGIIIIIIIIIIIIIIIIIIIIIIIIIIIIIGIIIIIIIIIIIIIIIIIIIIIIIIIIIIIIIIIIIIIIIIIIIIIIIIIIIIIIIIIIIIIHHIIIIIIIIIIIIIIHIIIIIIIIIIIIIIIIIIIIIIIIIIIIIIIIIIIIIIIHIIIIIIIIIIIIIIIIIIIIIIIIIIIIIIIIIIIIIIIIIIIIIIIIIIIIIIIIIIIIIIIIIIIIIIIIIIIIIIIIIIIIIIIIIIIIIIIIIIIIIIIIIIIIIIIIIIIIIIIIIIIIIIIDDDDD
@HISEQ:969:HM2KJBCX2:2:1101:14076:39218 2:N:0:ACTATGCA
GTTGGTTGGCATCCCAACTATCCCTATTAATCATTACAACGGTCCTAGAAACCAACAAAATAGAATCGTTGTCCTATTCTATTATTCCATGCTAATGTATTCCGGCATATGCCTGCTTTAAACACTCTAATTTTTTCAAGGTAAAGGTCTTGGCTACTCGCAACACCCAATAAGGGACATTACGCATCACCAAGCGGTGAGGCCCAACCGACCAGTACTCGTTACAAGAACGGACCAATCGGCCAAACCCAAAATTCAACTACGAGCTTTTTAACTGCAACAACTTTAATATACGCTATTGGAGCTGGAATTACCGCGGCTGCTGGCACCAGACTTGCCCTCCAA
+
DDDDDHHIIIHHIHIIIIIIIIIHIIIIIIIIIIIIIIIIIGIIIIIIHIIHIIIHIIIIIIHHHHHIIHIIIEEHIIHIIIHHIIIIIIHIIIIIHHIHIGIIIIIIIIIHHIIIIHIIIIIHHHIHIIIIIIIHIIHIIIHIIHIIHIIIIHIIIIIIIIHHHIHHIHGIIHEHIIIIHIIIIIHHIHIHHIIIIIIIHHHEHIIIHIIIIIIIIHIIHIIIIIHIHGIIIIIHIIIIIHEHHIHIIIIIIIIIIIIHHHIHHIIIIIIIIHIIIIIIIIIHIIIIHIIIHIIIIIIIIIIIIIIIIIIIIGIIIIIIIIIIIIIIIIIHIHIIIIIIDDDDD
@HISEQ:969:HM2KJBCX2:2:1101:5840:40035 2:N:0:ACTATGCA
GTTGGTTGGCATCCCAACTATCCCTATTAATCATTACGTCGATCCTAGAAACCAACAAAATAGAATCAAACGTCCTATTTCATTATTCCACGCTAATGTATTCAAGCGTGCGCCTACTTTAAACACTCTAATTTTTTCAAAGTAACAGTCCTGATTCCCCACGACACCAAATTAATGACATCGTGGTTCTTCAGAAGGTAGGAACCAATAATGCCAGTGCGTACCGAAGCATGACCGACAATTTGATCCCGAAATTCAACTACGAACTTTTTAACTGCAACAACTTTAATATACGCTATTAGAGCTGGAATTACCGCAGCTGCTGGCACCAGACTTGCCCTCCAA
+
DBDB@DGHDH?EGHHHHIIEFCGHGHHHIIIHHIEHIIHHHCE@HHHIIFHHGGHHHHIGHHHHEHHH1@DHF1CGHHIIIGEHIHHHCEHHGIIIIHHHEHHEHHGIHHDIHHIIHGEGHFHHCGHHFCFHHHIIHIIIHIIIHHE@HGIHHIIHFG@EHHCHHGHHHIHCHHGGFDHHHHHEGHHFEG@IIHFIIHHHFHHFHHHIIIHGIHHHDIIHHEH<HIIHIGFECGDHEFCGCFGHHHFEFHC@EEHHEHHHEHGF1HEEG@GF?CEHHGCEEG<CFGFHCGCCDCCEGEEEIIHIHHIIHHHHH?D@ECIHHEF@HHEHHHCD<CC@HIHD0@@D<
@HISEQ:969:HM2KJBCX2:2:1101:4994:40177 2:N:0:ACTATGCA
GTTGGTTGGCATCCCAACTATCCCTATTAATCATTACATCGATCCTAGAAACCAACAAAATAGAATCGGATGTCCTATTTCATTATTCCATGCTAATGTATTCAAGCGTGAGCCTGCTTTAAACACTCTAATTTTTTCAAGGTAACAGTCCTAATTCCCCGTGACACCAAATTAATGGCATTACGGTTCTTTAGAAGGTGAGAAATCAATAATATCAGTACATACCAACGGCATGACCGAAACATTGATCCCGAAATTCAACTACGAGCTTTTTAACTGCAACAACTTTAATATACGCTATTGGAGCTGGAATTACCGCGGCTGCTGGCACCAGACTTGCCCTCCAA
+
DDDDDIIIIIIIIIIIIIIIIIIIIIIIIIIIIIIIIIIIIIIIIIIIIIIIIIIIIIIIIIHIIIIIII0CGHIIHIIIIIIIIIIIHIIIIIIIIIIIIIHIIIIIIIIIIIIIIIIIHIIIIIIIIIIIIIIIIIIIIIIIIIIIIIIIIIIIIIIIIIIIIIIIIIIIIIIIIIIIIIIIIHIIHIIIIIIIIIIIIIIIIIHIIIIIIHIIIIIIIIIIIIHEIIIIIIIIIIIIIIHHHHIIIIIIIIIIIIIIIIIIIIIIIIIIIIIIIIIIIIIIIIIIIIIIIIIIIIIIIIIIIIIIIIIIIIIIHIIIIIIIIIIIIIIIIIIIIIIIIIDDDDD
@HISEQ:969:HM2KJBCX2:2:1101:19074:40345 2:N:0:ACTATGCA
GTTGGTTGGCATCCCAACATCCCTATTAATCATTACGTCGATCCTAGAAACCAACAAAATAGAATCAAACGTCCTATTTCGTTATTCCATGCTAATGTATTCAAGCGTGAGCCTGCTTTAAACACTCTAATTTTTTCAAAGTAACAGTCCTGATTCCCCATGACACCAAATTAATGACATCATGGTTCGTCAGAAGGTAGGAATCAATAATACCAGTTCGTACAATAGCACGACCAATAAATTGATCCCGAAATTCAACTACGAGCTTTTTAACTGCAACAACTTTAATATACGCTATTGGAGCTGGAATTACCGCGGCTGCTGGCACCAGACTTGCCCTCCAA
+
@DDDDIIIGHHHHHIIIIIIICEHGHHIIICHHHFGEHIGCHIEGHIIIIIIFGEHIEHIHIH1FH<G@FHHIHHIIEHHGHH@HHFH@GEHHHGHHHHHHHHHHHHIIIIIHFHIEHFHIHHIHHHHGHHHHHHIHHIHGHHIHHHEGIIHHHIIHCHHHEFGFHHH@EHCHHIGHHCHHHHHIICEDHGIIHIHEFHHHIHHHIHIHEDHIHIHGIHIHHIHEHIIHHIH@HHHHHFEHEEHHHHIIHGEHEHGHHHGIIIHGGHIHHHFHHIIHIHHIIIHHEHHIHEHHIIIIHEEIHHEHIIIHHHHGIIIIIIIIHHHHHHIHHIHIHHHIHHBBD@@
@HISEQ:969:HM2KJBCX2:2:1101:5923:41934 2:N:0:ACTATGCA
GTTGGTTGGCATCCCAACTATCCCTATTAATCATTACGTCAATCCTAGAAACCAACAAAATAGGATCGAACGTCCTATTTCATTATTCCATGCTAATGTATTCAAGCGTTAGCCTGCTTTAAACACTCTAATTTTTTCAAAGTAACAGTCCTGTTTCCCTGCAACACCAAATTAATGACATTACAGTTCTTCAAGAAGGAGGAATCAGTAAAGCCAGTACATACCATAGGCACGACCAACCTACTGACCCCGAAATTCAACTACGAGCTTTTTAACTGCAACAACTTTAATATACGCTATTGGAGCTGGAATTACCGCGGCTGCTGGCACCAGACTTGCCCTCCAA
+
DBDBDEHHGGHI@CGHGHIHIHCHHIIIIIEGHCHHIIHIGIIIIII@HHHCE@HHIIH?GHEHIHIIII@CGHF=@GHGEHHHHGCEHHHH?@HHHI?HHIHHIHHIHIIGHHHHHEHHGHIHEHHHIHIGHEHIHIHIIHHIIIHIHHIHIIHIIIIIHHHHHHGHGHHGIIHIIIIHIIIIIIIHHHIHIHIHIHGIHIIIIIIIIHIHHHHHHEHHIIII<IIIIIIIIIIIIIHHIIIHHGIIDIHEHHGHHHHIIIIIIIIIIIIGIIIIIIIIIIIIIIIIIIIIIIIIIIIIIIIIIIIIIIIIIIIHIIIIIIIIIIIIHIIIIIIIIIIIIDDDDD
@HISEQ:969:HM2KJBCX2:2:1101:20163:42224 2:N:0:ACTATGCA
GTTGGTTGGCATCCCAACTATCCCTATTAATCATTACGTCAATCCTAGAAACCAACAAAATAGGATCAAACGTCCTATTTCATTATTCCATGCTAATGTATTCAAGCGTTAGCCTGCTTTAAACACTCTAATTTTTTCAAAGTAACAGTCCTGTTTCCCTGCAACACCAAATTAATGACATTACAGTTCTTCAAGAAGGAGGAACCAGTAAAGCCAGTACATACCAGAGGCACGACCAACTTACTAATCCCGAAATTCAACTACGAGCTTTTTAACTGCAACAACTTTAATATACGCTATTGGAGCTGGAATTACCGCGGCTGCTGGCACCAGACTTGCCCTCCAA
+
DDDDDIIIIIIIIIIIIIIIIIIIIIIIIIIIIIIIIIIIIIIIIGIIIIIHIIIIHIFIIIIIIIIIIIIGIIIIIIIIIIIIIIIIIIIIIHHIIIIIIHIIIIIIIIIIIIIIHHIIIIIIIIIHIIIIIIIIIIIIIIIIIIIIIIIIIIIIIIHIIIIIIIIIIHHHHIHIIIIIIIIIIHIIIIHHIHIIIIIIIIIIHIHIIIIIIIIIIIIIIIIIIIIIIIIIIIIIIIIIIIIIIIIIIIIIIIIIIIIIIIIIIIIIIIIIIIIIIIIIIIIIIIIIIIIIIIIIIIIHIIIIIIIIIIIIIIIIIIIIIIIIIIIIIIIIIIIIIIIIIDDDDD
@HISEQ:969:HM2KJBCX2:2:1101:8250:42739 2:N:0:ACTATGCA
GTTGGTTGGCATCCCAACTATCCCTATTAATCATTACGTCGATCCTAGAAACCAACAAAATAGAATCAAACGTCCTATTTCGTTATTCCATGCTAATGTATTCAAGCGTGAGCCTGCTTTAAACACTCTAATTTTTTCAAAGTAACAGTCCTGATTCCCCATGACACCAAATTAATGACATCATGGTTCGTCAGAAGGTAGGAATCAATAATACCAGTTCGTACAATAGCACGACCAATAAATTGATCCCGAAATTCAACTACGAGCTTTTTAACTGCAACAACTTTAATATACGCTATTGGAGCTGGAATTACCGCGGCTGCTGGCACCAGACTTGCCCTCCAA
+
DBD@DIIFIIHHHCHHIIIIHHIIHIIIIIHCFFHIHHIHHGHHHIH?DGHIHIHHHHEHIEGHHEHGH?@HCFHHHIEHHIIHIIIIIIIIGICIIIIGIIIIIHGHEHHHGIIIIIIHEGHIHIIHHIHHHHHGHHIIHIIIIHGHHHIIIHHDHFHFIHHIEIHIHHHHHHIIIHHHIIIIIIIIIIHHHHIHGIIHHIGIIIIIIIIIHIHHIHFIHHHH=IHHGIIHHHIIIIIIIIIHIHIHIHFGHHHHIIIHHHIIIIIIIIHIIIIIIIIIHEIHHHHIIIIHIIIIHIIIIIHIIIIIHIIIHHIIHIHHECHHIIIIIIHHIIHIHIIIDDD@@
@HISEQ:969:HM2KJBCX2:2:1101:10703:43210 2:N:0:ACTATGCA
GTTGGTTGGCATCCCAACTATCCCTATTAATCATTACGTCAATCCTAGAAACCAACAAAATAGGATCGAACGTCCTATTTCATTATTCCATGCTAATGTATTCAAGCGTTAGCCTGCTTTAAACACTCTAATTTTTTCAAAGTAACAGTCCTGTTCCCCTGCAACACCAAATTAATGACATTACAGTTCTTCAGAAAGGAGGAATCAGCGAAGCCAGTGCATACCAGTGGCACGACCAACCTGCTGACCCCGAAATTCAACTACGAGCTTTTTAACTGCAACAACTTTAATATACGCTATTGGAGCTGGAATTACCGCGGCTGCTGGCACCAGACTTGCCCTCCAA
+
DBDDBIIIIIIIIIIIIIIIIIIIIGIIIIIIHIIIHHEHHHIIHIIIIIIIGIIIHIIGIIFHHGHHHIHCEHHHIIIIIIIIHIH?FGHIHHIEHHIHHIHHHHHHIHHHIIGGIHHIIFGHHIHIIIFHHHHHHIIHEHIIHHHHHHHHHIHIHHEHHHHFIHGHIIGIHIIIIIIIHIIIIIIIHHGHHEIGIIHHCIHHIIIIIIHHHHIHHHFHHIIHIIIIHIHIIHHIHGFFIIHHGIHHHHIIIIIIIHHIHGIIIGIIIIIIIIIIIIIIIIIIHHIIIIHIIIIIIIIHHFHIIIIHIHIIIIIIIIHIIIHIHFGFIIIIHHIIIIHHGDCDDD
@HISEQ:969:HM2KJBCX2:2:1101:4048:43473 2:N:0:ACTATGCA
GTTGGTTGGCATCCCAACTATCCCTATTAATCATTACGGTGGACCTAGACCAACAAAATAGAACCAACGTCCTATTTTATTATTCCATGCTAATCTATTCAAGCAAAAGCCCGCTTTAAACACTCTAATTTTTTCAAGGTAATGGTCCTGGTTCCCACGGCACACGCGATAAAAGAACGTGCCGGTTCACCAGAAGGTAAGACCCGACACAGAACAGTACTCGCCAAAGACGGACCGCCCGGCCAGGCCTAAAATTCAACTACGAGCTTTTTAACTGCAACAACTTTAATATACGCTATTGGAGCTGGAATTACCGCGGCTGCTGGCACCAGACTTGCCCTCCAA
+
DD@<0<<GDHGIHEE?CGHEEHECEEHHCHHHHHH1GEEHIEHIHHII@GCECGE@CHH1<CFEC1CE@HHHG1FC<FGCG?1C@F@?CE1DCCFFCE3DGHHDHG5GHEGHC?GDHEHC8FHGCHI6DHHF?6FEG@EEFGDE7IGHHE@@DF1HEHE;GHHHIHGAHEHIH:9EHHHI;HDHG=IHHFIHFHHIIHHF:0HIIHHEHCHIHHFHEHHHHHHHIIHIHHIGEIDHHHHDHFE1HGGIIIIHHHHHHHGEHCHEHEHGEHIIIIHHHHHFHHIIIHHHHIGIIIIHEHIHHHFIHIHHHIHDIGIIIIHEIIHIIIIHIIHHHHGHIIHE@AD@D
@HISEQ:969:HM2KJBCX2:2:1101:5642:43936 2:N:0:ACTATGCA
GTTGGTTGGCATCCCAACTATCCCTATTAATCATTACGGTGATCCTAGAAACCAACGAAATAGAATCAGTCCGTCCTATTTCATTATTCCATGCTAATGTATTCAGACGATAGTCTGCTTTAAACACTCTAATTTTTTCAAAGTAACAGTCCTGATTTCCCATCACACCAAATAAATGGCATGAAAGTTCCTCAGAAGGTAGAGATCCATCCTACCAGTGCAGACAATTAAGCCTGACCAATGGGTAGACCCCGAAGTTCAACTACGAGCTTTTTAACTGCAACAACTTTAATATACGCTATTGGAGCTGGAATTACCGCGGCTGCTGGCACCAGACTTGCCCTCCAA
+
DDDDDIIIIIIIHHIIIIIGIIIIIIHIFIIIIIIIIIIIIIHIIIIIIIEHHIIIIIIIIHHHIHIIIIIIIIIIHIIIIIIIIIIIHHHHEEHIHHIIHFIIIHIIIIIIIHHHIHIIIIIIIIIHHHIIHIIIIIHB?IIIHIIIHHHHIHHEIHIIIIIIIIIHIIIIIIIIHIHFHHIIIHIHIIIIIIIIIHIIIIIIIIIHHHIIHIIIIHHIHHHHFIIHIHIIHHHHIIIIHIIIHGDIIHIIIIIIIIIIIIIIIIIIIIIIIIIIIHHIIIIIIIHHIIHIHIHIIHIIIHIIIIIIHIIIIIIIIIIIIIIIIIIIIIIIIIIIIIIIIIIDDDDD
@HISEQ:969:HM2KJBCX2:2:1101:6596:43838 2:N:0:ACTATGCA
GTTGGTTGGCATCCCAACTATCCCTATTAATCATTACGTCAATCCTAGAAACCAACAAAATAGGATCAACGTCCTATTTCATTATTCCATGCTAATGTATTCAAGCGCGAGCCTGCTTTAAACACTCTAATTTTTTCAAAGTAACAGTCCTGATTCCCCACCACACCAAATTAATGACATGATGGTTCGTCAGAAGGTAGAAATCAGTAACACCAGTACGTACCGAAGGCACGACCAGCGTACTAATCCCGAAATTCAACTACGAGCTTTTTAACTGCAACAACTTTAATATACGCTATTGGAGCTGGAATTACCGCGCCTGCTGGCACCAGACTTGCCCTCCAA
+
DDDDDIIIIIIIIIIIIIIIIIIIHIHIIIIIIIIIIHIIIIIHIIIHIHHIIIIIIIHHHIFGHHIIHIHIIIIIIIIHIIIGIIIIHIHGIHEHIHHIIHIIIHHIIIIIHIIIIHHHIHHHHIHIHHHHHHIIIIGIIIIIIIIIIFIHHHHIIHHIFHHIHIIIIHEIIIIIIIIIIIIIHHIIIHIIIIHHIIIIIIIHIIIIIIIIIIIIIIIIIIIIHGIIIIIIIIIIIIIIIIIHIHHHIIIHIIIIIHIIIHIIIIIIIHIIIHIIIIIIIIIIIHHIIHIHHIIIIIIIIIIIIIHHIIIIIIIIIIIIIIIIIIIIHIIIHGIIIIIICDDDD
@HISEQ:969:HM2KJBCX2:2:1101:4945:44221 2:N:0:ACTATGCA
GTTGGTTGGCATCCCAACTATCCCTATTAATCATTACATCGATCCTAGAAACCAACAAAATAGAATCGGATGTCCTATTTCATTATTCCATGCTAATGTATTCAAGCGTGAGCCTGCTTTAAACACTCTAATTTTTTCAAGGTAACAGTCCTAATTCCCCGTGACACCAAATTAATGGCATTACGGTTCTTTAGAAGGTGAGAAATCAATAATATCAGTACATACCAACGGCATGACCGAAACATTGATCCCGAAATTCAACTACGAGCTTTTTAACTGCAACAACTTTAATATACGCTATTGGAGCTGGAATTACCGCGGCTGCTGGCACCAGACTTGCCC
+
DDDDAHIIIIIIIIIHIIIIIHIIIIIHIHIIIIIIIIHIIIIIIHIIHHIIIIIIHHIHIIHHIIGIIIIIIHIIIIIIIIIIIIIHEHIIIIHIHIIIIHIIHHHIHIIHIIIGIHHGHIHHHHIIIIIIIIIHIHIIIIIIIIIIIIHHIHHIIIIHHHGIIHHHIIIIIHIIIIIIIIIIIIHIHHIHIIIIIIHIHHIIIIIIIIIIIIIIIIIIIIIIIIIIIIIIIIIIIIIHHIIIIIIIIIIIIIIIIIIIIIIIIIIIIIIIIIIIIIIIIIIIIIIIIIIIIIIIIIIIIIIIIIIIIIIIIIIIIIIIIIIIIIIIIIIIIIIIIDDDDD
@HISEQ:969:HM2KJBCX2:2:1101:14365:44498 2:N:0:ACTATGCA
GTTGGTTGGCATCCCAACTATCCCTATTAATCATTACATCGATCCTAGAAACCAACAAAATAGAATCGGATGTCCTATTTCATTATTCCATGCTAATGTATTCAAGCGTGAGCCTGCTTTAAACACTCTAATTTTTTCAAGGTAACAGTCCTAATTCCCCGTGACACCAAATTAATGGCATTACGGTTCTTTAGAAGGTGAGAAATCAATAATATCAGTACATACCAACGGCATGACCGAAACATTGATCCCGAAATTCAACTACGAGCTTTTTAACTGCAACAACTTTAATATACGCTATTGGAGCTGGAATTACCGCGGCTGCTGGCACCAGACTTGCCCTCCAA
+
DDDDDIIIIIIIIIIIIIIIHIIIIIIIIIIIIIIIIIIIHIIIIIIHIIIIIIIIIIIIIIIIIHIHIFHIIIIIIIIIIHIIIIIIHIIIHGIIHIIIIHHIIIIIIIIHIIIIHIHIIHIHIIIIIIIIIIIIIIIIIHIIIIIIIIIIIIIIIIIIIIIIIIIIIIIIIIIIIHIHIIIIIIIIIIIIIIIIIIIIIIIIIIIIIIIIIIIIIIIIIIIIIIIIIIIIIIIIIIIIIIIIHGIIIGIIIIIIIIIIIIIIIIIIIIIIIIIIIIIIIIIIIIIIIIIIIIIIIIIIIIIIIIIIIIIIIIIIIIIIIIIIIIIIIIIIIIIIIIIIIIDDDDD
@HISEQ:969:HM2KJBCX2:2:1101:20431:43386 2:N:0:ACTATGCA
GTTGGTTGGCATCCCAACTATCCCTATTAATCATTACGGCGACTCTAGAAACCAACAAAATAGAATCACACGTCCTATTTTATTATGCCATGCTAATGTATTCGGGCGTAGGCCTGCTTTGAACACTCTAATTTTCTCAAGGTAAACGTCCTGGTTCCCCAACACACCCAGTAAAGGGCATGCGGCTCACCAAGAAAGAGAACACAGCCAGACAGTACACACCGTGAGGCGGACCGCCCAGCCACGTTCGAAGTTCAACTACGAGCTTTTTAACTGCAACAACTTTAATATACGCTATTGGAGCTGGAATTACCGCGGCTGCTGGCACCAGACTTGCCCTCCAA
+
BDD@DHHHIIIIIGIIIIIIHIIIGIIIIIIIIIIIIHIIIIIIIIICEHHIHIIIIHHIIIHHIIIIIIHIIIIIIIIIIIHIIIHHIIIIIIIHIIIIHGHGHIHIIIIHIIIIHIIIGHIIIIIIIIIIHIIIIIHIHHIHIIIIIGIIIHGHHIIIIIIIIIFHHEIHHHIIGGCIIIIIHHIIIHIHIIIHHIIIIHIIIIIIHIHHHHHHIIHIIIIIIIIIIIIIHIIHIIHHHHCIIIIIIHIIIIIIIIHIIHHEFEIIIIIIHIIHHIIIIIIIHIIIHHHEIIHIHHHIIFIIHHHIIIIIGDIHIIIIHIIIIIIIHHFHIIIIIIIBDDDD
@HISEQ:969:HM2KJBCX2:2:1101:17545:45165 2:N:0:ACTATGCA
GTTGGTTGGCATCCCAACTATCCCTATTAATCATTACGTCAATCCTAGAAACCAACAAAATAGGTTTGAACGTCCTATTTCATTATTCCATGCTAATGTATTCAAGCGTTAGCCTGCTTTAAACACTCTAATTTTTTCAAAGTAACAGTCCTGTTTCCCTGCAACACCAAATTAATGGCATTACAGTTCTTCAGAAAGGAGGAATCAGCGAAACCAGTTCATACCAGTGGCACGACCAACCTGCTGACCCCGAAATTCAACTACGAGCTTTTTAACTGCAACAACTTTAATATACGCTATTGGAGCTGGAATTACCGCGGCTGCTGGCACCAGACTTGCCCTCCAA
+
?DDDAHIHGCHHIIIIHHCFHCCDHHIIIIIIEHIHHIIIIIFFHEHFEFHHHIIHIHIIIIHIHEHC@HFGGGEHHIHEEHIIHHHHIGIIIFECHHHHIIIHIIHIIIIHHIIIHIIHHHIHCHFHHFIHHHGHIIIHHIIHIIHIIHHGHHGIHHGHIIIIIIHIIHHGIIHHGHGHIIHHIIIHFHIIHIIIIIIHIIIHIIIIHIIIIHFIHII=IIIIIIIIGIIIIIIIHHIIIHGCFIHHIIHHHHHFHGIHIHIHHGEGIIIIIHGGIGIIIHHIHEIHIIHIIHIIIIIIIHIIIGIIIIHHHHIIIIHIIIIIIIIIHHHHHHHHIHGHIDDDDD
@HISEQ:969:HM2KJBCX2:2:1101:17717:46263 2:N:0:ACTATGCA
GTTGGTTGGCATCCCAACTATCCCTATTAATCATTACGTCGATCCTAGAAACCAACAAAATAGAATCAAACGTCCTATTTCGTTATTCCATGCTAATGTATTCAAGCGTGAGCCTGCTTTAAACACTCTAATTTTTTCAAAGTAACAGTCCTGATTCCCCATGACACCAAATTAATGACATCATGGTTCGTCAGAAGGTAGGAATCAATAATACCAGTACGTACAATAGCACGACCAATAAATTGATCCCGAAATTCAACTACGAGCTTTTTAACTGCAACAACTTTAATATACGCTATTGGAGCTGGAATTACCGCGGCTGCTGGCACCAGACTTGCCCTCCAA
+
DDDDDIIIIIIIIIIIHIIIIIIIIIIIIIIIIIHIIIIIIIIIIIIIIIIIIIIIIIIIIIIIIIHIIIIIIIHIIIIIIIIIIIIIIIIIIIIIHHIIHIIIIIIIIIIIHHIIIIIIIIIIHIIIIIIIIIIIHHIHIIIIIIIIIIIIIIIIIIIIIIIIIIIIIIIHIIIIIIIHHIIIIIIIIIHIIIIIIIIIIIHIHIIIIIIHHIHIIIHIIIIIIIIIIIIIIIIIIIIIIIIHIIIIIIIIIIIIIIIIIHIIIIIIIIIIIIIIIIIIIIHIHFIIIIIIIIIIIIIIIIIIIIIIIIIIIIIIIIIIIIIIIIIIIIIIIIHIIIIIDDDDD
@HISEQ:969:HM2KJBCX2:2:1101:17393:48599 2:N:0:ACTATGCA
GTTGGTTGGCATCCCAACTATCCCTATTAATCATTACGTCGATCCTAGAAACCAACAAAATAGAAGCAAACGTCCTATTTCATTATTCCATGCTAATGTATTCAAGCGCGAGCTTGCTTTAAACACTCTAATTTTTTCAAAGTAACAGTCCTGATTTCCCGCGACACCAAATTAATGACATCGTGGTTCGTCAGAAGGGAGAAACCAATAATGCTAGTACGTACAAAGTACGACCGACATATTAGTCCCGAAATTCAACTACGAGCTTTTTAACTGCAACAACTTTAATATACGCTATTGGAGCTGGAATTACCGCGGCTGCTGGCACCAGACTTGCCCTCCAA
+
DDDD?GHIDHHGCFHHHHEF@?GHIHIHIIFHHHHIFHHHDHI@GHHEFEHHFF?HHGCCHIIII1<CEHIHIHHHHHH1@GC1<<CH1C1FH@GHECHHEHGEHHDGEIIHHEG<EFFH?GHHCEG@FEHIHHHIHEHHHHGGEHHEIHHHHHEHGCDHDFHHEG?HFCCHHHFEHHECGHHCHDCH@HHEIIIIHIIIHHFHEEHEEHEHHHIHHHHHHEFAHGFHHHHIIIIIIHHFFCGHHF/DHECCIIHEFE@CHGHCFGHHFHHCEGHIIIIIHHHFHHHEHHIIHIHHH@HGHHHFHHHHHIGHCDIHHHHHIHIIHHEIHHHGFHEHHEHD@D<0
@HISEQ:969:HM2KJBCX2:2:1101:19643:48724 2:N:0:ACTATGCA
GTTGGTTGGCATCCCAACTATCCCTATTAATCATTACGTCGATCCTAGAAACCAACAAAATAGAATCAAACGTCCTATTTCATTATTCCATGCTAATGTATTCAAGCGCGAGCTTGCTTTAAACACTCTAATTTTTTCAAAGTAACAGTCCTGATTTCCCATGACACCAAATTAATGACATCGTGGTTCGTCAGAAGGGAGAAACCAATAATGCTAGTACGTACAAAGTACGACCGACATATTAGTCCCGAAATTCAACTACGAGCTTTTTAACTGCAACAACTTTAATATACGCTATTGGAGCTGGAATTACCGCGGCTGCTGGCACCAGACTTGCCCTCCAA
+
DBDBDHFHHHIIGHHHHIIIIHHIHIIIIHIIIIIIIIIGHHHHIHIIIIHHIIIIIIGIIGHHHIIIIIGIIEHIIIIIIIIIHIIHIIIGIIIIIIIIIHIIIIIIHHHIIHHHIIIHIHIIIHHHIIIIHIIIHHIIIHHIHIIIFIHIHIHIIHIHHIHIIHEIIHHHGHHIIIIIHIIIIIIIHIHIIIIIIIHHIIIIIIIIIIIHHIIIIIIIIIIIIIIIHIIIIIIIIHHGHIIIIIHGIIIIIIIGIIIIHHIHIIIIIIIIIIIIIIIIIIIIHHHIIIIHIIIIIIIIIIIIIIIIIGIIIIIIIIIIIIIIIIIIIIIIIHIIIIIDDDDD
@HISEQ:969:HM2KJBCX2:2:1101:3369:49088 2:N:0:ACTATGCA
GTTGGTTGGCATCCCAACTATCCCTATTAATCATTACGTCAATCCTAGAAACCAACAAAATAGGATCAACGTCTTATTTCATTATTCCATGCTAATGTATTCAAGCGCGAGCCTGCTTTAAACACTCTAATTTTTTCAAAGTAACAGTCCTGATTCCCCACCACACCAAATTAATGACATGATGGTTCGTCAGAAGGTAGGAATCAGTAACACCAGTACGTACCGAAGGCACGACCAGCGTACTAATCCCGAAATTCAACTACGAGCTTTTTAACTGCAACAACTTTAATATACGCTATTGGAGCTGGAATTATCGCGGCTGCTGGCACCAGACTTGCCCTCCAA
+
DDDDDIIHIIIIIIIIGHIIIIGHIIIIIIIIIIIIHHIIHIIEHHIHHGHIHFIHHHHEHCEHIIIHFIHHHHIIIIIGIIIEHIIIHIIEHFGIIIIIHGCEHHDIHFFGHIIIHIIIIHIHHHHIIIIIIHIIGHHIIIHHIIIHHHIFHGIHHHHFHCIIIHHIIIIIHHEIIIIIIIIIIIIIHHIIIIIIIIIIHIIHGIIHIIIIIIIIIIIIIHIIIHHIIIHIIIIIIIIIHHHGIIIIIIIHHEIIIHIIHEIIIIIIIIIHIIIIIIIIHIIIIIIIIIIIIIIIIIIIIIIIIIIIIIIIIHIIIIIIIIIIIIIIIIIIIIIIIIIIDDDDD
@HISEQ:969:HM2KJBCX2:2:1101:8203:49039 2:N:0:ACTATGCA
GTTGGTTGGCATCCCAACTATCCCTATTAATCATTACGTCGATCCTAGAAACCAACAAAATAGAATCAAACGTCCTATTTCATTATTCCATGCTAATGTATTCAAGCGCGAGCTTGCTTTAAACACTCTAATTTTTTCAAAGTAACAGTCCTGATTTCCCATGACACCAAATTAATGACATCGTGGTTCGTCAGAAGGGAGAAACCAATAATGCTAGTACGTACAAAGTACGACCGACATATTAGTCCCGAAATTCAACTACGAGCTTTTTAACTGCAACAACTTTAATATACGCTATTGGAGCTGGAATTACCGCGGCTGCTGGCACCAGACTTGCCCTCCAA
+
DDD@DHIGIIGI?GIGHIIIIIIIECGHIIIIGHIHHIIIIIEEEHHIIHEHIIGIIHHIIIHII?HH<CGEGHHHEHIHIGHFHHIIIIHIIHIIIIIIIIHHHGIIIHIHHHHHIIIIHHFHHIHIIHHHGHIFFHHCHEIIHIIIIIIIIIIHHIHHGHIIIIIIIHHHHIHIIHHHHIIHHIIIGHIHHIGIHHGIIHHHIIIIHHHHIHIIIIIIIHHIIIIIIIIIIIHIIHIIIIHHIIIIIIIIIIIIIIHFIIIIIIIIIIIHIIHIIIIIIHHHHHHIIIIIIIIHIHIIIIHIIHIIHGIIIIHIIIIIIIIIIIIIIIHHIGIIHIIDDBBB
@HISEQ:969:HM2KJBCX2:2:1101:3130:48954 2:N:0:ACTATGCA
GTTGGTTGGCATCCCAACTATCCCTATTAATCATTACGGTGGTCCTAGAAACCAACAAAATAGAACCCTTAGCCGTCCTATTTTATTATTCCATGCTAATGTATTCAGACGATAAAGCCTGCTTTAAACACTCTAATTTTTTCAAGGTAATGGTCCTGGTTCCGCCAGACACCAAATAAATGACATCTGACCTCGCCAGAAGGTAAGAGACCCGCGGAGCCAGTGATGGACAGTTAAGCCCAACCGACCCGCGGCTCCCGAAATTCAACTACGAGCTTTTTAACTGCAACAACTTTAATATACGCTATTGGAGCTGGAATTACCGCGGCTGCTGGCACCAGACTTGCCCTCCAA
+
DDDDCIIIIIIIHHIIIIIIIHHHIIIIIIIFHIIIIIIIIIIIIHIHHIIIIHIIIIIHHIIEHHIIIIIHHIIIIIIIIIIHIIIHIIEHHHHGHCHHICGHIIIHIIIIIIIIIHIIHHFHIIIIIIIIIIIHIIIIIIIHIIHIHHIIIIHIIIIIIIIHHIIIIIIIIIIHIIIIIIIIHHHIIIIHHIIGIIHIIIIIIIIIIIIIIIIIIIIIIIIIIHHIIIIIIIIIIII=IIIIIGHIIIIIHIIIIIIIIIIIIIIIIHEIIIIHIIIIIIIIIIIIIIIIIIIIIIIIIIIIIIIIIIIIIIIIIIIIIIIIIIIIIIIIIIIIIIIIIIIIIIIIIDDDDD
@HISEQ:969:HM2KJBCX2:2:1101:9049:49354 2:N:0:ACTATGCA
GTTGGTTGGCATCCCAACTATCCCTATTAATCATTACGTCAATCCTAGAAACCAACAAAATAGGATCGAACGTCCTATTTCATTATTCCATGCTAATGTATTCAAGCGTTAGCTTGCTTTAAACACTCTAATTTTTTCAAAGTAACAGTCCAAATTCCCCGCAACACCAAATTAATGGCATTACGGATCATCAGGAAGGAGGAATCAGTGAGACCAGTACATACCAGAGGCATGACCAACCTACTAACCCCGAAATTCAACTACGAGCTTTTTAACTGCAACAACTTTAATATACGCTATTGGAGCTGGAATTACCGCGGCTGCTGGCACCAGACTTGCCCTCCAA
+
DDD@DH@HDHFFHH<<<0DCGH1<<<CFEEHEHFEFHHCHI=<F<FC@?@EHIGHI?<<1<GH?1CEEEHIHIHIHFH1GHHHHIH1DFHE@@G1FGH?FGHHHGDCHHHHHHHHHHGHHHH9HG1<FCHHHFDBCEH?HIIHGB1C?HIHHHHGCIHHHFHHHHHHHFCCD?FFC@@HHEDGCH,<0C?IHFGCF<H:HGHG:@GGFCHEFHGHEGHHCGFHGHIHFEHHHI;<HGG@<H;EHIIIHIHEF1@HEHHGCD@EGCFCCEHHEEHHIHEIIIHHIIIHIHHGE@EGHHEHFGEEIHEHHHHHHIHIHHIHHIHIHHEIGIHFCEHEEIIIHH@DADB
@HISEQ:969:HM2KJBCX2:2:1101:9742:49137 2:N:0:ACTATGCA
GTTGGTTGGCATCCCAACTATCCCTATTAATCATTACATCAATCCTAGAAACCAACAAAATAGGATCAACGTCCTATTTCATTATTCCATGCTAATGTATTCAAGCGCGAGCCTGCTTTAAACACTCTAATTTTTTCAAAGTAACAGTCCTGATTCCCCACCACACCAAATTAATGACATGATGGTTCGTCAGAAGGTAGGAACCAGTAACACCAGTACGTACCTAAGGCACGACCAACGTACTGATCCTGAAATTCAACTACGAGCTTTTTAACTGCAACAACTTTAATATACGCTATTGGAGCTGGAATTACCGCGGCTGCTGGCACCAGACTTGCCCTCCAA
+
DDDDDIIIIIIIIIIIIIIHIIIIIIIIIIIIIIHIIIIHIIIIIIEEHIIIIIIIIIIIIIHIIIIIIHHIIIIIIIIHIIIIIIIIIIIHIHHIHIIHIHHIIIHIHIHHHIIIIIGHIIIHIIIIHIIIHHICHHHIIHIIHIEHHIHHEHGIHIIIHIIHICHHIHHIHHIIHHIHIIIIIIIHIIHHIIIIIIIHIIIIIHHHGHHEIIIIIIIIIIHHHIIIIIIIIIIIIIIIIIIHIIIHIIIIHHHHIIIIIHIIIIIHIIIIIIIIIIIIIHHIIIIIIIIHGHIHIIHHIIHIIIIIIIIIIIIIIIIIIIIIIIIIIIIIIIIIIIIIDDDDD
@HISEQ:969:HM2KJBCX2:2:1101:5165:50978 2:N:0:ACTATGCA
GTTGGTTGGCATCCCAACATCCCTAAATCATTACGGTGATCCTAGAAACCAACAAAATAGAACCATGCCGTCCTATTCTATTATTCCATGCTAATGTATTCGAGCAAAATGCCTGCTTTAAACACTCTAATTTTTTCAAGGTAAAGGTCCTGGTTCCACATGACACCCAATTAAGGACATCATGCTTCTCCAGAAGGTGAGAAATCAACTGCGACAGTTCATACCCCTTAAGGCACGACCATCACGTCAATCCCGAAATTCAACTACGAGCTTTTTAACTGCAACAACTTTAATATACGCTATTGGAGCTGGAATTACCGCGGCTGCTGGCACCAGACTTGCCCTCCAA
+
DDDDDHIIIIIIIIIIIIIIIIIIIIIIIIIIIIIIIIIIIIIIIIIIIIIIIIGIIIIIGIIIIIHIIIHHHIIIIHIIIIGIIGIIIIIIIIIIHHHIIIIHIIIIIIIIIIIIIIIIIHIIIIIIIIIIIIIHIHHIIIIIIIIIHIIIIIIGIIIIIIIIIIIIIIIIIIIIIIIIIIIIIIHIIHIIIIIIIIIIIIIIIIIIIIIIIIIIIIIIIIIIIIIIIIIIIIIIIIIIIIIIIIIHIIIIIIIIIIIIIIIIIIIIIIIHIIIIIIIIIIIIIIIIIIIIIIIIIIIIIIIIIIIIIIIIIIIIIIIIIIIIIIIIIIIIIIIIIIIIIIIIDDDDD
@HISEQ:969:HM2KJBCX2:2:1101:15593:50691 2:N:0:ACTATGCA
GTTGGTTGGCATCCCAACTATCCCTATTAATCATTACGGTGATCCTAGAAACCAACAAAATAGAATCATGCCGTCCTATTTTATTATTCCATGCTAATGTATTCAAGCAAAATGCCTGCTTTAAACACTCTAATTTTTTCAAAGTAAAGGTCCTGGTTCCCCGTGACACCCAATTAAGGGCATCGCGGTTCTCCAGAAGGTGAGAAATTGACTACACCAGTTCATACCCCTTAAGGCACGACCGATGTGTCAATCCCGAAATTCAACTACGAGCTTTTTAACTGCAACAACTTTAATATACGCTATTGGAGCTGGAATTACCGCGGCTGCTGGCACCAGACTTGCCCTCCAA
+
@DDADIIIGHHHIIIIIIIIIIIHIIIIIIIIIIHHIIHIIGIIIGIHIIIIIIIIIIIIIIIIIIIIIHHIIIIIHHHHHIIIIHIIIIGIGHIHIIHHIHIIIIHIIIIIIIIIIIIIIHHIIIIIGIIIIIIIIHIIIIIIIIIIIIIIIHIIIIIIIIIIIIIIHIIIIIIIIIIIIIHIIHIIIIIIHIIIIIIIIIIIIIIIIIIIIIIIIIIIIIIGHIIIHIIIIIIIIIIIIIIIIIIIIHEIIIIIIIIIIIIIIIIIIIIIIIIIIIIIIIIIIIIIIHIIIIIIIHIHIIIIIIIIIIIIIIIIIIIIHIIIIIIIIIIIIIHIIIIIIIIIIIIDDDDD
@HISEQ:969:HM2KJBCX2:2:1101:10829:51337 2:N:0:ACTATGCA
GTTGGTTGGCATCCCAACTATCCCTATTAATCATTACATCGATCCTAGAAACCAACAAAATAGAATCGGATGTCCTATTTCATTATTCAATGCTCATGTATTCAAGCGTGAGCCTGCTTTAAACACTCTAATTTTTTCAAGGTAACAGTCCTAATTCCCCGTGACACCAAATTAATGGCATTACGGTTCTTTAGAAGGTGAGAAATCAATAATATCAGTACATACCAACGGCATGACCGAAACATTGATCCCGAAATTCAACTACGAGCTTTTTAACTGCAACAACTTTAATATACGCTATTGGAGCTGGAATTACCGCGGCTGCTGGCACCAGACTTGCCCTCCAA
+
D0BD@HI@/C<FHIIIIIIIIIIIIIIIIIIIIIIEH<F?CEE1<CH?GHIHI?GH1DHHE@11<F@<<ECH@@HEEH<<F<G@CH@@@E1CFH1<1H@<F<<=HCF0@B50<DHGHE@HFHHCGGHAGCHEHC<DHE7H2F@EEHFEHF9@BCDFCE<GCEEHCFHHGDED<FDGE8HGIHGHFD<<<<CHHEH80G?IHIHH6@CGEHHHEGDCFEHIHH@HFG@HIIIHHGHEF<@G@HHH><<CCGH@IIIHHEIIIIIIIIIIIIIIIIIIIIIIIIIIIIIIIIIIIIIIIIIIIIIIIIIIIIIIIIIIIIIIIIIIIIIIIIIIIIIIIIIIIIDDDDD
@HISEQ:969:HM2KJBCX2:2:1101:18906:51923 2:N:0:ACTATGCA
GTTGGTTGGCATCCCAACTATCCCTATTAATCATTACGGTGATCCTAGAAACCAACAAAATAGAACCATGCCGTCCTATTCTATTATTCCATGCTAATGTATTCGAGCAAAAATGCCTGCTTTAAACACTCTAATTTTTTCAAGGTAAAGGTCCTGGATCCGCAAGACACCCAATAAAGGACATCAAGTTTCTCCAGAAGGTGAGAAATCAACAGTAACAGTTCATACCCCTTAAGGCATGACCGTCACGTCAATCCCGAAATTCAACTACGAGCTTTTTAACTGCAACAACTTTAATATACGCTATTGGAGCTGGAATTACCGCGGCTGCTGGCACCAGACTTGCCCTCCAA
+
DDDDDIIIIIIIHIIHIIIIIIIIIIIIIIIIIIIIHIIIHIIIIIIIIIIHIHIIIHHIIHHHIIIIIIIIGIIIIIIIIIIIIHIIHHIIHIHHIIIIIDFHIIHHIIIIIIIIHIIIHIIIHIIIIHIIIIIIHIIIIIHIIIIHIIHIIIIHIHIIIHHIIIIIHIIIIIIIIIIIIIIIIIIIIHIIIIIIIIIIIIIIHIIIIIIIIIIHIIIIIIHIHIHHIHIIIIIIIIIIIIIIIIIIIIHGIIIIIIIHIIHIIIIIIIHH@IIIIIIHIIIIIIIIIIIIHFIIIIIIHIIIIIIIIIIIIIIIIIIIIIIIIIIIIIIIIIIIIIIIIIHIIIIIDDDDD
@HISEQ:969:HM2KJBCX2:2:1101:4082:52062 2:N:0:ACTATGCA
GTTGGTTGGCATCCCAACTATCCCTATTAATCATTACGGTGATCCTAGAAACCAACGAAATAGAACCAAGCCGTCCTATTTCATTATTCCATGCTAATATATTCAGACGTTAGCCTGCTTTAAACACTCTAATTTTTTCAAAGTAATAGTCCTGATTTCCAATCACACCAAATAAATGGCATGAAAGTTCCTCAGAAGGTAGAGATTTATCTCACCAGTACAGACAATTAAGCCTGACCAATGGGTAAACCCCGAAGTTCAACTACGAGCTTTTTAACTGCAACAACTTTAATATACGCTATTGGAGCTGGAATTACCGCGGCTGCTGGCACCAGACTGCCCTCCAA
+
DDDDDHIHHIIIHIIIIIIIIHHHHHIIIIIIIHIGHIHIIGIIIIIIIIIIIIIIHHIIIIHHIHIGIGIIIIIIIIHHIH?GHIIIIFHHHIIGIIHIIIHEHFHHHEHIHIHHHIHHIHIIIIIHIIIIIHHHIHHHIIHIIIIIHHHFHHHIIIIHIIIIIHHEHIIIHIIIHHHHIHIIIIIIIHHHHHHHH:IIHIGIIHHHHHIHIIIIIIIIIIIIGIIIIIIIIII<IHIIIIIHHEHHHDHIHIHHHIIIIIIHIHIIIHIIIIIIIIIIIIIIIHHEHHIIIIIIIIIHIIIIIIIIIIIIIIIIIIHIIIIIIIIIIIIIIIIIIIIIIIDDDDD
@HISEQ:969:HM2KJBCX2:2:1101:20099:52718 2:N:0:ACTATGCA
GTTGGTTGGCATCCCAACTATCCCTATTAATCATTACGGTGATCCTAGAAACCAACGAAATAGAACCAATCCGTCCTATTTCATTATTCCATGCTAATGTATTCAGACGTTAGCCTGCTTTAAACACTCTAATTTTTTCAAAGTAACAGTCCTGATTTCCTATCACACCAACTAAATGGCATGAAAGTTCCTCAGAAGGTAGAGATTTATCTCACCAGTACAGACAATTAAGCCTGACCAATGGGTAAACCCCGAAGTTCAACTACGAGCTTTTTAACTGCAACAACTTTAATATACGCTATTGGAGCTGGAATTACCGCGGCTGCTGGCACCAGACTTGCCCTCCAA
+
DCDDDHIIIIIIIHIHIIIIIIIHIIIIIIIIIIIIIIIIIIIHIIIHHIIIIHHIHHIHCHHHIIIIIIIIHIIHIIHHIFIIIIIGHHIIIIIIHIIHIFHHHHIIIIIIIHIHHHIHHHHHIIIIIIHIIHIIIIIIIGGHIIIIIHIIIIIIIIIIIIHIIIIIIIIHIIIHHIHHHGIIIIIIHIHIIIIIIIIIIIIIIGIIIIIIIIIIIIIIIIIIIIIIIIIIIIIIIIIIIIIIHHHIIGIIIIIIIIIIIIIIIIIIIIIIIIIIIIIIIIIIIHIIHIIIIIIIIIIIIIIIIIIIIIIIIIIIIIIIIIIIIIIIIIIIIIIIIIIIIIIDDDDD
@HISEQ:969:HM2KJBCX2:2:1101:11566:53322 2:N:0:ACTATGCA
GTTGGTTGGCATCCCAACTATCCCTATTAATCATTACGGCGGTCCTAGAAACCAACAAAATAGAACCGCACGTCCTATTCTATTATTCCATGCTGTAATATTCGAGCAAAGGCCTGCTTTGAACACTCTAATTTTTTCAAAGTAAAAGTCCTGGTCCCCAACACACCCAGTGAAGGGCATGCGGTTCTCCAGAAGAAAAGGCCCGGCCGGACAAGTGCACGCGGTGAGGCGGACCTGCCAGCCAGGCCAAAGGTTCAACTACGAGCTTTTTAACTGCAACAACTTTAATATACGCTATTGGAGCTGGAATTACCGCGGCTGCTGGCACCAGACTGCCCTCCAA
+
DDBDDIIIIIIIIIIIIIHHFHIIIHIIIIIIIIIIIHIHIGHIIIHIIIIIIIIIIIIIIIIIHIIHHIIHHIIIIIIIIIIIIIIIIFHHIIIIIIIIIIIHIHIIIIHIIIIIIIIIIIIIIIIIIIIIIIIIIIIIIIIIIIIIIHIIIHIIHIFIIHIHIIIIIIIIHIIIIIIIIIIIIIIIIIIIIIIIIIIIIIIIIIIHIIIIIIIIIIIIIIIIIIIIIIIIIIIIIIIIHHIIIIHIIIIIIIIIIIIIIIIIIIIIIIIIIIIIIIIHIIGIIIIIIIIIIIIIIIIIIIIHIIIIIIIIHIIIIIIIIIIIIIIIIIIIIIIIIIDDDDD
@HISEQ:969:HM2KJBCX2:2:1101:14554:53219 2:N:0:ACTATGCA
GTTGGTTGGCATCCCAACTATCCCTATTAATCATTACGTCAATCCTAGAAACCAACAAAATAGGATCGAACGTCCTATTTCATTATTCCATGCTAATGTATTCAAGCGTTAGCCTGCTTTAAACACTCTAATTTTTTCAAAGTAACAGTCCTGTTTCCCTGCAACACCAAATTAATGGCATTACAGTTCTTCAGAAAGGAGGAACCAGCAAAGCCAGTGCATACCAGTGGCACGACCAACCTGCTGATCCCGAAATTCAACTACGAGCTTTTTAACTGCAACAACTTTAATATACGCTATTGGAGCTGGAATTACCGCGGCTGCTGGCACCAGACTTGCCCTCCAA
+
DDDDDIHIIIIGIHIIIIIIIIIIIIIIIIIIIHIIIIIIHIIIHIIIIIIHIIIIIIGIIIHHHIHHIIIIIIIIIIIIIIHIIIHIIIIHHIIIHIIIIIIIIHIIIIIHGHIIIIIIIIIIIIIIIIIIIIIIIIIIIHIIIHIIIIIIIIIIIIIIIIIIIIGIIHIHIIIIIIIIIIIIIIIIIIIIIIIIIIIIIHIIIIIIIIIIIIIIIIIIIIIIIIIIIIIIIIIIIIIIIIIHGIHIIIIIIIIIIIIIIIIIIIIIIIIIIIHIIIIIIIIIIIIIIIIIIIIIIIIIIIIIIIIIIIIIIIIIIIIIIIIIIIIIIIIIIIIIIIIIIDDDDD
@HISEQ:969:HM2KJBCX2:2:1101:4788:53721 2:N:0:ACTATGCA
GTTGGTTGGCATCCCAACTATCCCTATTAATCATTACGTCGATCCTAGAAACCAACAAAATAGAATCAAACGTCCTATTTCATTATTCCATGCTAATGTATTCAAGCGTAAGCCTGCTTTAAACACTCTAATTTTTTCAAAGTAACAGTCCTGATTCCCCACGACACCAAATTAATGACATCGCGGTTCTTCAGAAGGTAGGAACCGATAATGCCAGTGCGTACCGAAGCACGACCAACAATTCGATCCCGAAATTCAACTACGAGCTTTTTAACTGCAACAACTTTAATATACGCTATTGGAGCTGGAATTACCGCGGCTGCTGGCACCAGACTTGCCCTCCAA
+
DDDDDHIIIIIIFIIFHIIIIIIIIIIIIIIIIIIIIIIIIIIIIIIIIIIIHIIIIIIIHIHHIIHGHHFGEHHHGIHHIHIIIHHHHHIIEHFIIHHIIIIIIIIIHIHDIHIIIHHHIIHIHIIIIIIHHHHIHIIIIIIHIIIIIIIIIIHHHHHHHHIIIIIIIIIIIIIIHEIHIIIIHIIIIIHIIIIIIIIIIIIIIIIIIIIIIIIIIIIIIIIIIIIIIIIIIIHIIIIIIHGDIIIIIIHIIIIIIIIIHIIIIGIIIIIIIIIIIIIIIIIIIIIIIIIIIIIIIIIIIIIIIIIIIIIIIIIIIIIIIIIIIIIIIIIIIIIIIIIIDDDDD
@HISEQ:969:HM2KJBCX2:2:1101:20223:54816 2:N:0:ACTATGCA
GTTGGTTGGCATCCCAACTATCCCTATTAATCATTACGTCGATCCTAGAAACCAACAAAATAGAATCAAACGTCCTATTTCGTTATTCCATGCTAATGTATTCAAGCGTGAGCCTGCTTTAAACACTCTAATTTTTTCAAAGTAACAGTCCTGATTCCCCATGACACCAAATTAATGACATCATGGTTCGTCAGAAGGTAGGAATCAATAATACCAGTACGTACAATAGCACGACCAATAAATTAATCCCGAAATTCAACTACGAGCTTTTTAACTGCAACAACTTTAATATACGCTATTGGAGCTGGAATTACCGCGGCTGCTGGCACCAGACTTGCCCTCCAA
+
DDD@BEHIIIIIHIIIIIIGIIHIIIIIIIIIIIIIIH@GHIIIIIHIHHHHGHIIIIIIIIEHIHIIIIHIIIHIIIHIHHHHIHHIHIFHHCGHHIHIIHHIIHIHHHHHIEHHIGHIHIHIHIHIIIHIIIHIIIHHHIIHHHHIIIIIIIIIIEIHIIIIIIHHHHHHHHGIIIIIIHIIIIIIIGHHHIIIIIGIHIIGIHIIIIIIHIIIIIHIIIIHGIIIIIIIIIIIIIIIIIHHIIIIIIIIIIHIHIIIIHIIIIIIIIIIIIIIIIIIIIIIIIIIIIIIHIIIIIIIIIIIIIIIIIIIIIIIIIIIIIIIIIIIIIIIIIIIIIIIDDDDD
@HISEQ:969:HM2KJBCX2:2:1101:7125:54631 2:N:0:ACTATGCA
GTTGGTTGGCATTCCCAACTATCCCTATTAATCATTACGGTGGTCCTAAAACCAACAAAATAGAACCAACGTCCTATTCTATTATTCCATGCTAATCTATTCAAGCAAATGCCCGCTTTAAACACTCTAATTTTTTCAAGGTAATGGTCCTGGTTCCCCGACACACCCAATAAAGGGCATCCCGGCTCACCAGAAGGATAGACCCGACGACAGAACAGTACTCGCCAAAGACGGACCATCCGGCCAGGCCTAAAATTCAACTACGAGCTTTTTAACTGCAACAACTTTAATATACGCTATTGGAGCTGGAATTACCGCGGCTGCTGGCCCAGACTTGCCCTCCAA
+
BDDDDIHIIIIIIIIIIIIIIIIIIIIIIIIIIIIHIHIIIIIIIIGIIIIIIIIIIIIIIIIIIIIIIIIIGHHHHIIIIIIIIIIIHIIGIIIIIIIIIHHIHIIIIIIIIIIIHHHIIHIIIIIIIIHIIIHIIIIIIHIIIIHIIIIHIHGIIIIIHIIIIIIIIIIIIIIIIIHIHIIIIIIIIHIIIIIIIIHIHIGIIIIIIIIIIIIIIIIIIIIIIIIIIIIIIIIIIIHIIIHHIHIIGIIIIIIIIHIIHHHIIIIIIIIIIIIIIIIIIIIIIIIIIIIIIIIIIIIIIIIIIHFIIIIIHIIIIIIIIIIIIIIIIIIIIIHIIIIIDDDDD
@HISEQ:969:HM2KJBCX2:2:1101:19661:54564 2:N:0:ACTATGCA
GTTGGTTGGCATCCCAACTATCCCTATTAATCATTACGTCGATCCTAGAAACCAACAAAATAGAATCAAACGTCCTATTTCATTATTCCATGCTAATGTATTCAAGCGTGAGCCTGCTTTAAACACTCTAATTTTTTCAAAGTAACAGTCCTGATTCCCCACAACACCAAATAAATGACATCATGGTTCGTCAGAAGGGAGAAACCAACAATGCCAGTACGTACCTAGGCACGACCGACATGATGGTCCCGAAATTCAACTACGAGCTTTTTAACTGCAGCAACTTTAATATACGCTATTGGAGCTGGAATTACCGCGGCTGCTGGCACCAGACTTGCCCTCCAA
+
DDDDCHHIGEHEHHHHHHHHIHIIHIIIHHIHIIIHHGIHHIIIHIEGEHHHHGHHHIIIHIIHIIIH@CCHHEHHIHHIFEHHFFE@1@GFE@HHHIIHIHHIIHHHIIHCGHHGHGHHFI@FCHFGIIHHHHHIHGIIHIGHHGCFHHHHAHCGHIIHHIIHIIHGEHHEIIHHGIHHGIHFIHHHIHFIIIIIIIIIIIIIIIIIIIIIHIIIIIIIIHIIHHIIIIIIIIIHIIIIIIHCFDIIIHIGIIIHHIIIIHIIHIIIIIHIIIIIIIIIIIIIIHIHIIIHIIIIIIIIIIIIHIHIIIIIIIIIIIIIIIIIIIIIIIIIIIIIIIIIDDDDD
@HISEQ:969:HM2KJBCX2:2:1101:15836:55499 2:N:0:ACTATGCA
GTTGGTTGGCATGCCCAACTATCCCTATTAATCATTACGTCGATCCTAGAAACCAACAAAATAGGGTCAAACGTCCTATTTCATTATTCCATGCTAATGTATTCAAGCGCGAGCCTGCTTTAAACACTCTAATTTTTTCAAAGTAACAGTCCTGATTCCCCGCCACACCAACTTAATGACATGACGGTTCTTCAGAAGGGAGAAACCAGTGACACCAGTGCATACCGAAGGCACGACCAGCGTACTGATCTCGAAATTCAACTACGAGCTTTTTAACTGCAACAACTTTAATATACGCTATTGGAGCTGGAATTACCGCGGCTGCTGGCACCAGACTTGCCCTCCAA
+
DDDDDHIHIIIIHHGIIHIHIIIIGIIIIIIIIIIIIIHHIIIIIIIIEHHHIIIIHHHIIIIHHHIIHHIIIHHGHIIIIIIHHIIGHHIIGHHHIHIIIHHHIIHHHIIIDHIHHHIHIIIIIIIHHIIHIIIHGCHHIIIIIIHHHIIIIIIHHHHIIHHEHHHFIIIIIIIIIIIIIIIIIIIIIIIHHIIIIIIIIIHHIIIIIIIIIIIHIIIIIIIIIIIIIIIIIIIIHIHIIIIHHDIIIIIIIIIIIIIIIIIIIIHIIIIIIIIIIIIIIIIIIIIIIIIIIIIIIIIIIIIIIIIIIIIIIIIIIIIIIIIIIIIIIIIIIIIIIIIIIIDDDDD
@HISEQ:969:HM2KJBCX2:2:1101:11714:56310 2:N:0:ACTATGCA
GTTGGTTGGCATCCCAACTATCCCTATTAATCATTACGGTGGTCCTAGACCAACAAAATAGAACCAACGTCCTATTCTATTATTCCATGCTAATCTATTCAAGCAAAAGCCCGCTTTAAACACTCTAATTTTTTCAAGGTAATGGTCCTGGTTCCCCGGCACACCCAGTTAAGGACATACCGGCTCACCAGAAGGATAGACCCGACAACAGACAGTACTCGCCAGAGACGGACCGCCCGGTCAGGCCTAAAATTCAACTACGAGCTTTTTAACTGCAACAACTTTAATATACGCTATTGGAGCTGGAATTACCGCGGCTGCTGGCACCAGACTTGCCCTCCAA
+
DDDDDIIIIIIIIIIIIIIIHIIIIIIIIIIIIIIIIIIIIIIIIIIIIIIIIIIIHIIIIIIIIIIHIHIIIIIIIHHIIIGIIIIIIIIIIIIIIIIHIFHIIIIIHHHIIIIIIIIIIIIIIIIIIIIIIHIHIIIIIIIIIHIIIHHHIIIIIIHIIIIIIIIIIHGHIIIIIIIIIIIIIIIIIIIIIIIIHIIIIIHIIIHIHEIIIIIIIIIIIIIIIIIIIIIIIIIHIIIIIIIIIIIIIIIIIIIIIHHHIIIHHIIIIIIIIIIIIIIIIIIHIIIIIHHIIIIHHHIIIIIIIIIIIIIIIIIIIIIIIIIIIIIIIIIIIIIIIIDDDDD
@HISEQ:969:HM2KJBCX2:2:1101:16884:56430 2:N:0:ACTATGCA
GTTGGTTGGCATCCCAACTATCCCTATTAATCATTACGGTGATCCTAGAAACCAACAAAATAGAACCATGCCGTCCTATTCTATTATTCCATGCTAATGTATTCGAGCAAAATGCCTGCTTTAAACACTCTAATTTTTTCAAGGTAAAGGTCCTGGTTCCACATGACACCCAATTAAGGACATCATGCTTCTCCAGAAGGTGAGAAATCAACTGCGACAGTTCATACCCCTTAAGGCACGACCATCACGTCAATCCCGAAATTCAACTACGAGCTTTTTAACTGCAACAACTTTAATATACGCTATTGGAGCTGGAATTACCGCGGCTGCTGGCACCAGACTTGCCCTCCAA
+
BDDDDHEHHIIIIIIIIIIIIIIIIIIIIHHIIHIIIIIHHIHHHHHHIIIHFHIIHIGIIIIIIIIHHHIIHHIHFIIEFHHIFIIIIIIHIHHHIIEFHGHHIIIIIIIIIHHIIIIIIHHIIIIIIIIIIIIHIIIIIIIIIIIIIIIIIIIIIIIIIIIIIIIIIIIIIIIIIIIIIIIIIIIIIIIIIIIIIIIIIIIIIIIIIIIIIIIIIIIIIIIIIIIIHHHCII=IIIIIIIIIIIHIIHGIIIIIIIIIIIIIIIIIHIIHIHIIIIIIHIIIIIIIIIIIIIIIIIHGIIIIIIHIIIIIIIIIIIIIIIIIIIIIHIIIIIIIIIIIIIIHIIIDDDDD
@HISEQ:969:HM2KJBCX2:2:1101:19345:56296 2:N:0:ACTATGCA
GTTGGTTGGCATCCCAACTATCCCTATTAATCATTACGTCGATCCTAGAAACCAACAAAATAGAATCAAACGTCCTATTTCATTATTCCATGCTAATGTATTCAAGCGCGAGCTTGCTTTAAACACTCTAATTTTTTCAAAGTAACAGTCCTGATTTCCCGCGACACCAAATTAATGACATCGTGGTTCGTCAGAAGGGAGAAACCAATAATGCTAGTACGTACAAAGTACGACCGACATATTAGTCCCGAAATTCAACTACGAGCTTTTTAACTGCAACAACTTTAATATACGCTATTGGAGCTGGAATTACCGCGGCTGCTGGCACCAGACTTGCCCTCCAA
+
DDDDDIIIIHIIIIHIIIIIIIIIIIIIIIIIIIIIHHHIIHIIIIIIIIIHHIIIIHIHHIGHIFHIIIIIIGHIIHHIIIIHHIIGHIHHIIIIIIHIIIIHIHIGHIIHHIGIHIHIIHIEHIEHHHIIIHHIHHHHIHIIIHIIIIIIIIIIHDIHIHHIIIIIIIIHIIHIIIIHHIIHHIIIIIIIIIIIIIIIIIIIIIIIIIIIHIHIIGIHIHIIIIIIIIHIIIIIIIIIIHHGIHIIIIIIIHIIIIHHIIIIIIIIIIIIIIIIIIIIIIHHIHIIIIIIIIIIIIIIIIIIIIIIIHIIIIIIIIIIIIIIIIIIIIIIIIIIIIIDDDDD
@HISEQ:969:HM2KJBCX2:2:1101:15518:56963 2:N:0:ACTATGCA
GTTGGTTGGCATCCCAACTATCCCTATTAATCATTACGGTGATCCTAGAAACCAACGAAATAGAATCAGTCCGTCCTATTTCATTATTCCATGCTAATGTATTCAGACGATAGTCTGCTTTAAACACTCTAATTTTTTCAAAGTAACAGTCCTGATTTCCCATCACACCAAATAAATGGCATGAAAGTTCCTCAGAAGGTAGAGATCCATCTCACCAGTGCAGACAATTAAGCCTGACCAATGGGTAGACCCCGAAGTTCAACTACGAGCTTTTTAACTGCAACAACTTTAATATACGCTATTGGAGCTGGAATTACCGCGGCTGCTGGCACCAGACTTGCCCTCCAA
+
DDDDDIIHIIIIIIIIIIIIIIIIIIIIIIIIIIIIIIHIIIIIIIIIIIIHIIIIIIIIIIIHIIIIIHHHIIIIIIIIIIIIIIIIIIIIGIIIIIIIIIHHIICHIIIIIIIIIIIIIIIHIIIHIIIIIIIIIIIIIIIIIIIIIIIIIIIIIIIIIIIIIIIIIIIIIIIIIIIIIIIIIIIIIIIIIIIIIIIIIIIIIIIIIIIIIIIIIIIIIHIIIIIIIIIIHIIIIIIIIIIIIHGIIHIHIIIIIIIIIIIIIIIIIIIIIIIIIIIIIIIIIIIIIIIIIIIIIIIIIIIIIIIIIIIIIIIIIIIIIIIIIIIIIIIIIIIIIIIIIIIDDDDD
@HISEQ:969:HM2KJBCX2:2:1101:13285:57375 2:N:0:ACTATGCA
GTTGGTTGGCATCCCAACTATCCCTATTAATCATTACGTCAATCCTAGAAACCAACAAAATAGGATCAACGTCCTATTTCATTATTCCATGCTAATGTATTCAAGCGCGAGCCTGCTTTAAACACTCTAATTTTTTCAAAGTAACAGTCCTGATTCCCCGCCACACCAAATTAATGACATGATGGTTCGTCAGAAGGTAGGAACCAGTAACACCAGTACGTACCTAAGGCACGACCAACGTACTGATCCCGAAATTCAACTACGAGCTTTTTAACTGCAACAACTTTAATATACGCTATTGGAGCTGGAATTACCGCGGCTGCTGGCACCAGACTTGCCCTCCAA
+
BDDDDIIIIIIIIHIIIIHIIIIIIIIIIIIIIIIIIIIIIGIIHIIIIIHHHIIIIIIFHIIIIIIIIHHHIIIIIIIIIIIIIHHEHHHEHIIIHHIIIGIHGHHIIIHIHHHIIIIHIHIIIHGHIHIHIIIHIIIIHHIIIIHHIIIIHIHIIIIIIIIIIIIIIIIIIIIIIIHIIIIIIIIIIIIIIIIIIIIIIIIIIIIIIIIIIIIIIIIIIIHIIIIIIIIIIIIII*IIIHIHIIIIIIIIIIIIIIIIIIIIIIIIIIIIIIIIIIIIIIIHIHIIIIIIHIIIIIIIIIIIIIIIIIIIIIIIIIIIIIIIIIIIIIIIIIIIIIIIDDDDD
@HISEQ:969:HM2KJBCX2:2:1101:8354:57499 2:N:0:ACTATGCA
GTTGGTTGGCATCCCAACTATCCCTATTAATCATTACATCGATCCTAGAAACCAACAAAATAGAATCGGATGTCCTATTTCATTATTCCATGCTAATGTATTCAAGCGTGAGCCTGCTTTAAACACTCTAATTTTTTCAAGGTAACAGTCCTAATTCCCCGTGACACCAAATTAATGGCATTACGGTTCTTTAGAAGGTGAGAAATCAATAATATCAGTACATACCAACGGCATGACCGAAACATTGATTCCGAAATTCAACTACGAGCTTTTTAACTGCAACAACTTTAATATACGCTATTGGAGCTGGAATTACCGCGGCTGCTGGCACCAGACTTGCCCTCCAA
+
DDDDAHHIIIGIIH@FHIHIIIHIIIIIIGIIIIIHHIHIIIEHIIIIIIHIFH@EEFHICHIIIIIFHCEHHHHHIIIIIIIIIHIIIIIIIGIIIIHHHEHIHHHHHHIIEHIIFFHHHGDIHHHIHIHHGHHIIHHEHHCEHIHHFHIIIHHHGIIHHIIIHGHEHCIHHIIIHHHGHIIIHFIIIIIHHFGIIIIHHGHHHEHIIGGCIHGHFHHHHHHD8IIIGHIHHHIHHHHIIIIHGIIGIHDHGIIHHHEFHGDDHHHHHIHHFEHGIHHHEHFFC<1DD1HHECIIIIHCCIIHHHIIHIIHEIIHHIHFHEIHIIHGFCGCG?CHCGCDC1D0@@@
@HISEQ:969:HM2KJBCX2:2:1101:18833:57519 2:N:0:ACTATGCA
GTTGGTTGGCATCCCAACTATCCCTATTAATCATTACGTCAATCCTAGAAACCAACAAAATAGGTTTGAACGTCCTATTTCATTATTCCATGCTAATGTATTCAAGCGTTAGCCTGCTTTAAACACTCTAATTTTTTCAAAGTAACAGTCCTGTTTCCCTGCAACACCAAATTAATGGCATTACAGTTCTTCAGAAAGGAGGAATCAGCGAAACCAGTTCATACCAGTGGCACGACCAACCTGCTGACCCCGAAATTCAACTACGAGCTTTTTAACTGCAACAACTTTAATATACGCTATTGGAGCTGGAATTACCGCGGCTGCTGGCACCAGACTTGCCCTCCAA
+
BDCDBHHHIIHIIGEHIIGH?@GFGHHHCHIE?GHHIGHHHIIGHHIHHIFHHFH=@HHEHEECECGCEHDHHH=EHHIH?ECGGDHH1CHE1<G1FHGIHCEFHIIIGGHHEFHFFDHHI8FHGHCHHHIIFH?EHIIIIHHHHHHGHHHIHIHHIIHHHEDIGIIHHHIIIIHIIIIHCHIIIHHHHHHHHHIIIIIIIIHHGIIIHGIIIHHHHHHHHHIIIIIIFIIIIIIIHIIIHEIHHIIIHIIHIHHGIIIIHHIHEH?EEEHHHIIHIIIIIHHIHIIIHIIHIHHHIIHHHHEIIHEIHGGHIIIIIHIIIIIHHIHHHIIIIHHHHEDHHABDDB
@HISEQ:969:HM2KJBCX2:2:1101:3855:58345 2:N:0:ACTATGCA
GTTGGTTGGCATCCCAACTATCCCTATTAATCATTACGTCAATCCTAGAAACCAACAAAATAGGATCGAACGTCCTATTTCATTATTCCATGCTAATGTATTCAAGCGTTAGCCTGCTTTAAACACTCTAATTTTTTCAAAGTAACAGTCCTGTTTCCCTGCAACACCAAATTAATGACATTACAGTTCTTCAAGAAGGAGGAATCAGTAAAGCCAGTACATACCATTGGCACGACCAACCTACTGACCCCGAAATTCAACTACGAGCTTTTTAACTGCAACAACTTTAATATACGCTATTGGAGCTGGAATTACCGCGGCTGCTGGCACCAGACTTGCCCTCCAA
+
BDDDDIIIHIIIIIIIIGHHHIHIHIIIIIIIHIIIIIIIGIIIIHHHHHIIIIIIIIHIIHHHIIIIECFHGHHHICHHHGHHIHI@FEHIEHHHHIIIHIHHIIIHHHHGHIIIIGGHIIIIIIIIHIIIHHHHHIHIIIIHIIIIHIIHHIIHHIIIHIIIIHIHHGHIIIHGHIIIIIIHIGIIIIIIIIIIIIIIHIIHHIIIIIIIIIIIHIIIIIIIIIIIIIIIIHHEGIIIIIIHHIIIIGIIIIIIHHHHIIIIIIIIIIIIIIIIIIIIIIIIIIIIIIIIIIIIIIIIHIIIIIIIHIIIIIIIIIIIIIIIIIIIIIIIIIIIIIIIIDDDDD
@HISEQ:969:HM2KJBCX2:2:1101:10585:58749 2:N:0:ACTATGCA
GTTGGTTGGCATCCCAACTATCCCTATTAATCATTACGTGATCCTAAAACCAACAAAATAGAACCATCGTCCTATTTTATTATTCCATGCTAATGTATTCAAGCAAAAATGCCCGCTTTAAACACTCTAATTTTTTCAAAGTAAAGGTCCTGATTCATCGAAACACCCAAGAGCATCCCGAATCACCAGAAGGTGAGAAATTGGCTACACACCGTTTCATGCCCCTAAAGGCACAATCGATATATCCCAATCCCGAAATTCAACTACGAGCTTTTTAACCGCAACAACACTAATATACGCTATTGGAGCTGGAATTACCGCGGCTGCTAATACCAGACTTGCCCTCCAA
+
DDDDAHIIIIIIIIIIIIIIIIIIIIIIIHIIIIIIIIHIIIIIIIIIIIIIIIIIIIIIIIIIIIHIIIHIIIIIHIIIIIIIHHIIIGIIIIIIIIIIIIIIIIIIIIIIIIIIIIIIIHIIIIIIIIIIHIIIIIIIIIIIIIIIHIIIHIGIIIIGIHIIIIIIIIHIIIIIGIIHIIIIIIIIIIIIIIIIHIHIIIIIIIIIIIIIIIIIIIIIIIIIIIIIIIIIIIIIIIIIIIIIHIFGIIHIIIIIIIIIIIIIIIIIIIIIIIIIIIIIIIIIIHHHHIIIIIHIIIIIIIIIIIIIIIIIHIIIIIIIIIIIHIIIIIIIIIIIIIIIIIIIDDDDD
@HISEQ:969:HM2KJBCX2:2:1101:10495:58304 2:N:0:ACTATGCA
GTTGGTTGGCATCCCAACTATCCCTATTAATCATTACGGTGATCCTAGAAACCAACGAAATAGAATCAGTCCGTCCTATTTCATTATTCCATGCTAATGTATTCAGACGTTAGCCTGCTTTAAACACTCTAATTTTTTCAAAGTAACAGTCCTGATTTCCCATCACACCAAATAAATGGCATGAAAGTTCCTCAGAAGGTAGAGATTCATCTCACCAGTGCAGACAATTAAGCCTGACCAATGGGTAAACCCCGAAGTTCAACTACGAGCTTTTTAACTGCAACAACTTTAATATACGCTATTGGAGCTGGAATTACCGCGGCTGCTGGCACCAGACTTGCCCTCCAA
+
DDDDCHHIIIHIIIIHHIIHIIHIIIIIIH?HIIIIIIIIIIIHHHHGHHIHHIIIIHHIIIHIIHIIIIIHIIFHICHHIIIHIIIIGIHII?GH?FIIIHIIHIIHIHHIHHHHIIHIIHHHHIIIIIIIIIIIIIIIIIIIIIIIIIIIIIIIHIHIHIGIIHIHHIIIIIIIHIIIIIIIIIIIHHGIIIIIHIHIIIIIIIIIIIIIIIIIIIIIIIIIHGIIIHIIIIIIIIIIIIIIIHDIIIIIIIIIIIIIIIIIIIIIIIIIIIIIIIIIIIIIIIIIIIIIIIHIIIIIIIIIIIIIIIIIIIIIIIIIIIIIIIIIIIIIIIIIIIIIIIIDDDDD
@HISEQ:969:HM2KJBCX2:2:1101:12457:59286 2:N:0:ACTATGCA
GTTGGTTGGCATCCCAACTATCCCTATTAATCATTACGTCGATCCTAGAAACCAACAAAATAGGGTCAAACGTCCTATTTCATTATTCCATGCTAATGTATTCAAGCGTGTGCCTGCTTTAAACACTCTAATTTTTTCAAAGTAACAGTCCTGATTCCCCATGACACCAAATTAATGACATCATGGTTTGTCAGAAGGTAGAAATCAACGATGCCAGTACGTACCGGAGGCACGACCGACATGTTGATCCCGAAATTCAACTACGAGCTTTTTAACTGCAACAACTTTAATATACGCTATTGGAGCTGGAATTACCGCGGCTGCTGGCACCAGACTTGCCCTCCAA
+
DDDDCIIIIIIIIIIIHIIHHIIIIIIIIIHIIIIIIGIIIIIIIIIIIIIIIIIIIIIIHEHHHHIGHIIIIHIIIIIHHIIIIIIIIIIIIIIIIIIIIIHIIIIIIIIIHIIIIIIIIIIHIIIHIIIIIIIIIIHIIIIIIIIIIIIIIIIIHIIIIIIIIIIIIIIIIIIIIIIIIIIIIHHIIIIIIIIIIIIIIIIIHIIIIIIIIIIIIIIIIIIIIIIIIIIIIIIIIIIIIIIHGIIIIIIIIIIIIIIIIIIIIIIIIIHIIIIIIIIIIIIIIHHHIIIIIIIIIIIIIIIIIIIIHIIIHIIIIIIIIIIIIIIIIIIIIIIIIHIIIDDDDD
@HISEQ:969:HM2KJBCX2:2:1101:13393:59645 2:N:0:ACTATGCA
GTTGGTTGGCATCCCAACTATCCCTATTAATCATTACGGTGGTCCTAGAAACCAACAAAATAGAACCATGCCGTCCTATTTTATTATTCCATGCTAATGTATTCAAGCAAAAATGCCTGCTTTAAACACTCTAATTTTTTCAAAGTAAAGGTCCTGGTTCCCCGCGGCATCCAATTAAGGACATCGCGGTTCTCCAGAAGGTGAGAAATTGACTGCACCAGTTCATACCCCGTGAGGCACGACCGATGCGCCAATCCCGAAATTCAACTACGAGCTTTTTAACTGCAACAACTTTAATATACGCTATTGGAGCTGGAATTACCGCGGCTGCTGGCACCAGACTTGCCCTCCAA
+
DDDDDIIHIIFHHHHHHHIHIHHIHIIIIIIIIIIEHHIIIGIIHHHIIHHHHHFHHIGIIIHHIIIIIIIIGHDHHIIGHIGHH1FHHEHIIGHHIIIIHCGHHIHHIHIIHHHHHHIHHHHHHFHIHHIIHHCGHIIHIHHIIIHHIHEHHIIGIIEHCHHGIHGFHHIIIIHHHHHIIHHIIIIHIHHHIIIIIIHHHIIIIIHGHHIIIHIHI;IIIIIIIHHIHHIHHHIHGIIIIIIIHIIGIHHGGIIIIIGHIHEHIIIHHIIIHHHHHEHHIHHHIIIIHIIHHGHIHHIIIHIIIIGIIIIIHHHFHHGHIIIIIIIIIIIIIIIIIIIIIIIIIHIIDDDDB
@HISEQ:969:HM2KJBCX2:2:1101:3479:60152 2:N:0:ACTATGCA
GTTGGTTGGCATCCCAACTATCCCTATTAATCATTACTTCAGCTCTAGAAACCAACAAAATAGAACCGAAGTCCTAAATTATTATTCCATGCTAATGTATTCAAGGCAAACGCCTGCTTTAAACACTCTAATTTTTTCAAAGTAATAGATCCAGATCGCGAGCCCGGCCCAGTGAAGAGTCGGACCCGTTCCCTGGAAGGATGGCAGACGCGCGCCGGCACTCACACTCGTAACCGAGGCGGGTCAGGTGCGTCAAACCAGAAATCCAACTACGAGCTTTTTAACTGCAGCAACTTTAATATACGCTATTGGAGCTGGAATTACCGCGGCTGCTGGCACCAGACTTGCCCTCCAA
+
DDDDDIIIIIIIIIHIIIIIIIIIIIIIIHIIIIIIIIIIIIIIIIIIHIHIIIIIIIIGHHHHIIIHHHIHIGIIHIIIIIIIIIIGIIIIIIGHIIIIIHHHIIIIIIIIIIIHIIHIIIIIIIIIIIHHIIIIHHIIHIIIIIHIHIIHHIIIHIIIIHIHIIIIIIIIIIIIIIIIIIIIIIIIIIIIIIIIIIIIIIIIIIIIIIIIIIIIIIIIIIIIIIIIIIIIIIIIIIIIIIIGIIIIIIIIHGIIIIIIIIIIIIIIIIIIIIIIIIIIIIIIIIIIIIIIIIIIIIIIIIIIIIIIIIIIIIIIIIIIIIIIIIIIIIIIIIIIIIIIIIIIIIIIIIDDDDD
@HISEQ:969:HM2KJBCX2:2:1101:15194:59671 2:N:0:ACTATGCA
GTTGGTTGGCATCCCAACTATCCCTATTAATCATTACGTCGATCCTAGAAACCAACAAAATAGAATCAAACGTCCTATTTCGTTATTCCATGCTAATGTATTCAAGCGTGAGCCTGCTTTAAACACTCTAATTTTTTCAAAGTAACAGTCCTGATTCCCCATGACACCAAATTAATGACATCATGGTTCGTCAGAAGGTAGGAATCAATAATACCAGTACGTACAATAGCACGACCAATAAATTAATCCCGAAATTCAACTACGAGCTTTTTAACTGCAACAACTTTAATATACGCTATTGGAGCTGGAATTACCGCGGCTGCTGGCACCAGACTTGCCCTCCAA
+
DDDBDIIIGIIIIIIIIIIIIIIIIIIIIIIIIIIIIIIIIIIIIIIIIHIIIIIIIIIIIIHHIIIIGHHIIIIIIIIIGIIIIIIIIIIIHHIHIIIIIIIIIIIIIIIIIIIIIIIIIIIIIIIIIIHIIIIIIIIIIIIIIIIIIIIIIIIIIIHIIIIIIIIIIIIIIIIIIIIIIIIIHIIIIIIIIIIIIIIIIIIIIHIHIIIIHIIIIIIIIIIIIIIIIIIIIIIIIIIIIIIIIIIIIIIIIIIIIIIIIIIIIIIIIIIIIIIIIIIIIIIIIIIIIIIIIIIIIIIIIIIIIIIIIIIIIIIIIIIIIIIIIIIIIIIIIIIIIIIIDDDDD
@HISEQ:969:HM2KJBCX2:2:1101:11942:61682 2:N:0:ACTATGCA
GTTGGTTGGCATCCCAACTATCCCTATTAATCATTACATCGATCCTAGAAACCAACAAAATAGAATCGGATGTCCTATTTCATTATTCCATGCTAATGTATTCAAGCGTGAGCCTGCTTTAAACACTCTAATTTTTTCAAGGTAACAGTCCTAATTCCCCGTGACACCAAATTAATGGCATTACGGTTCTTTAGAAGGTGAGAAATCAATAATATCAGTACATACCAACGGCATGACCGAAACATTGATCCCGAAATTCAACTACGAGCTTTTTAACTGCAACAACTTTAATATACGCTATTGGAGCTGGAATTACCGCGGCTGCTGGCACCAGACTTGCCCTCCAA
+
DDDDDIIIGIIIIIIIIIIIIIIIIIIIIIIIIIIIIIIIIIIIHIGIIIIIIIIIIIIIIIIIIIIHIIIHIIIIIIIIIIIIICHHIIIIIIIIIIIIIIIIIIGIIIIIGHIIIIIHHIIIIIIIIIIIIIIIIIIIHIIIIIIIIIIIIIIIIIIIIIIIIIIIIIIIIIHIIGIIIIIIIIIIIIIIIIIIIHIIIIIIIIIIIIIIIIIIIIIIIIIIHIIIIIIIIIIIIIIIIIIIHHIIIIHIIIIIIIIIIIIIIIIIIIIIIIIIIIIIIIIIIIIIIIIIIIIIIIIIIIIIIIIIIIIIIIIIIIIIIIIIIIIIIIIIIIIIIIIIIIDDDDD
@HISEQ:969:HM2KJBCX2:2:1101:21096:61077 2:N:0:ACTATGCA
GTTGGTTGGCATCCCAACTATCCCTATTAATCATTACAACAGTCCTAGAAACCAACAAATAGAACCATTGTCCTATTCCATTATTCCATGCTAATGTATTCAAGCGTATGCCTGCTTTGAACACTCTAATTTTTTCACAGTAAAAGTCCTGGTTCCCCGTCACGACCCGTAAAGGCCATGCCGCTTCGCCAGAAGGTAAAGCCCGACCACAGACAGTGCTCACCCAGAAGGCGGACCGTCCAGCCAGGCCTGAAGTTCAACTACGAGCTTTTTAACTGCAACAACTTTAATATACGCTATTGGAGCTGGAATTACCGCGGCTGCTGGCACCAGACTTGCCC
+
D00B@<<EHHH1C@HGHIHH?1DCHGEHHHH?G?@FHHHCHHF<1CFHEC?1DFH0CEG1FGH@11C1DECGE1C1F@H@1DF@CGEHCF?@CCEF@DG@@<<EHGIHHIHHEFGFCBDGHE3?EF1DGFHHHHHBCFCHHFHHHHFHHIHHFHIHHHCGGDGFEDIIHHHHFHHHHFCECIIIGIHFGIHHCIHHCD0E?CHHCHGIIFHIHHHIEHHHHEIIHIIHIGIIIHIGIIHHGIGIIGIHHHD1HHEHHHIIHHHIHGEIIHIHHIIIHHHEHG@HIIHHHHGC<<HIHEEGIIIIIIIHIIIIIIHIIIIIIIIIIIHIHIIIIHIIDDDDD
@HISEQ:969:HM2KJBCX2:2:1101:4482:62456 2:N:0:ACTATGCA
GTTGGTTGGCATCCCAACTATCCCTATTAATCATTACGGTGATCCTAGAAACCAACGAAATAGAACCAAGCCGTCCTATTTCATTATTCCATGCTAATATATTCAGACGTTAGCCTGCTTTAAACACTCTAATTTTTTCAAAGTAATAGTCCTGATTTCCAATCACACCAAATAAATGGCATGAAAGTTCCTCAGAAGGTAGAGATTTATCTCACCAGTACAGACAATTAAGCCTGACCAATGGGTAAACCCCGAAGTTCAACTACGAGCTTTTTAACTGCAACAACTTTAATATACGCTATTGGAGCTGGAATTACCGCGGCTGCTGGCACCAGACTTGCCCTCCAA
+
DDDDDIIIIIIIHHIIIIIIIIIIIIIIIIIIIIIIIIIIIHIIIIIIIIIICHHIIIIIIIHHIIIIIIIIIIIIIIIIIIIIIGIIIHIHIIIIIIIIIHIIIHIIIIHIIEHHHHHHHHIHIHIIEIIIIIIIIIIHIIIIIIIIIIIIIIIIHHIIIHIIIIIGIIIIIIHIIIIIIIIIIHIIIIIIIIIIIIIIIIIIIIIIIIHIIIIIIIIIIIIIIIIIIIIIIIIIIIIIIIIHHHEIIIIIIIIIIIIHIIIIIIIIIHIIIIIIIIIIIIIIIIIIIIIIIIIIIIIIIIIIIIIIIIIIIIIIIIIIIIIIIIIIIIIIIIIIIIIIIIIDDDDD
@HISEQ:969:HM2KJBCX2:2:1101:16881:61359 2:N:0:ACTATGCA
GTTGGTTGGCATCCCAACTATCCCTATTAATCATTACGTCGATCCTAGAAACCAACAAAATAGAATCAAACGTCCTATTTCGTTATTCCATGCTAATGTATTCAAGCGTGAGCCTGCTTTAAACACTCTAATTTTTTCAAAGTAACAGTCCTGATTCCCCATGACACCAAATTAATGACATCATGGTTCGTCAGAAGGTAGGAATCAATAATACCAGTACGTACAATAGCACGACCAATAAATTGATCCCGAAATTCAACTACGAGCTTTTTAACTGCAACAACTTTAATATACGCTATTGGAGCTGGAATTACCGCGGCTGCTGGCACCAGACTTGCCCTCCAA
+
D@D@DHHIIIIIIIIIIIIHHIHIIHHIIIHIIGIIIIIIHIIHHHIIIIIHHHEHIIIIIGIIHIIHHHHIHIIIIIIIIHIIIIIIIHHIHIIIIIIIIHHHHGIIHHIIHIHHIGFHHEHHIHIHHHIIHFHHHHFCHHIIIIIIIIHHHHFIIIIHHHGCGHIIIIIIIIHHHHIHEHHHIIHIIIIIIIIHHIIIIIIIHHIHHHHHDIIIIIHIIIIHFHFHIHIIIHHIHHHHIIHGIHIIIIIIIIHIIHHIIHHHHIIIIIIIIHHIIIIIIIHIIHIIIIHIHIIIIIIIIIIIIIIIIIIIIIHIHHIIIIIIIIIIIIIIIIIIIIIIDDDDD
@HISEQ:969:HM2KJBCX2:2:1101:9360:63209 2:N:0:ACTATGCA
GTTGGTTGGCATCCCAACTATCCCTATTAATCATTACGGTGGTCCTAGAAACCAACAAAATAGAACCACAACGTCCTATTCTATTATTCCATGCTAATCTATTCAAGCAATAGCCCGCTTTAAACACTCTAATTTTTTCAAGGTAATGGTCCTGGCTCCCCAACACACCCAATTAAGGACATGCTGGTTCACCAGAAGGAAGACCCGACAACAAGACAGTACTCGCCAAAGACGGACCGTCCGGCCAGGCCTAAAATTCAACTACGAGCTTTTTAACTGCAACAACTTTAATATACGCTATTGGAGCTGGAATTACCGCGGCTGCTGGCACCAGACTTGCCCTCCAA
+
DDDDDIIIIIIIIIIIIIIIIHIHIIIIIIIIIIIIIIHIIIIIIHIIIIIIHIIIIEIIIIIIHIIIIIHIIIIIHIIHHHIIIHIIIHIHHIIHIIIIIHHIIIHIIIIIIHIHHIIIIIHIIIIIIIIIIHIHHIIIIIEIIIIIIIHIIIHIIIHIIIIHIHIIHIIIHHIHIIIHIIIIIIIIIIIIIIIIIIIIIIIIIHIIIIIIIIIIIIIIIIIIIIIIIIIIIIIIIII>IIIIIHGIIIIIIIIIIIIIIIIIIIIIIIIIIIIIIIIIHIIIIIIIIIIIHIHIIIIIIIIIIIIIIIIIIIIIIIIIGIIGIIIIIIIIIIIIIIIIIIDDDDD
@HISEQ:969:HM2KJBCX2:2:1101:2194:60861 2:N:0:ACTATGCA
GTTGGTTGGCATCCCAACTATCCCTATTAATCATTACATCGATCCTAGAAACCAACAAAATAGAATCGGATGTCCTATTTCATTATTCCATGCTAATGTATTCAAGCGTGAGCCTGCTTTAAACACTCTAATTTTTTCAAGGTAACAGTCCTAATTCCCCGTGACACCAAATTAATGGCATTACGGTTCTTTAGAAGGTGAGAAATCAATAATATCAGTACATACCAACGGCATGACCGAAACATTGATTCCGAAATTCAACTACGAGCTTTTTAACTGCAACAACTTTAATATACGCTATTGGAGCTGGAATTACCGCGGCTGCTGGCACCAGACTTGCCCTCCAA
+
DDADDIIIIIIIHIIHIHIIIEHHIHHIIHIIIIIIIIIIIIIIHIHHHIIIHHIIHIIIIIHIIIII=GHEHCHHIIIIHIIIGHH?GHHHGIIHEHIIIHEHIHIIIHIHHHHFHHGIHEIIHIHHHIIIIIIHHIIGIHEIHIIHHIIIHHDHIIHGIIIHHICGIIIIIIIIIIIIIIIHIIIIIIIIIIIIGII;IIIIIIIIIIHIIIIIH;GIIHIIIHIIII=IIIIIHHIIHIIIHGIIIIIIIIIIIIIIIGIIIIIIIHIIIHIHIIIIHIIIIIIIIIIIIIIIIIIIIIIIIIIIIIIIIIIIHIHIIIIIHGIIIIIIIIIIIIIIIIDDDCD
@HISEQ:969:HM2KJBCX2:2:1101:7321:62880 2:N:0:ACTATGCA
GTTGGTTGGCATCCCAACTATCCCTATTAATCATTACGTCAATCCTAGAAACCAACAAAATAGGATCAACGTCCTATTTCATTATTCCATGCTAATGTATTCAAGCGCGAGCCTGCTTTAAACACTCTAATTTTTTCAAAGTAACAGTCCTGATTCCCCGCCACACCAAATTAATGACATGATGGTTCGTCAGAAGGTAGGAACCAGTAACACCAGTACGTACCTAAGGCACGACCAACGTACTGATCCCGAAATTCAACTACGAGCTTTTTAACTGCAACAACTTTAATATACGCTATTGGAGCTGGAATTACCGCGGCTGCTGGCACCAGACTTGCCCTCCAA
+
DDDDDIIIIIIIIIIIIIFHIIIIIIIIIIIIIIIIIIIIIIIIIIIIIIIIIIIIIIIIII@HIIIIIIIIIIIIIIIIIIHIIIIIIIIIIIIIIIGIIHHIHIIIIIIIIIIIIIIIIIIIIIIIIIIIIIIIIIIIIHIIIIHHIHIIIIIIGIIIIIIIIIIIIIIIIIIIIIIIIIIIIIIIIIIIIIIIIIIIIIIIIIIIIIIIIIIIIIIIIIIIIIIIIIIIIIIIIIIIIIIHIIIIIIIIIIIIIIHIIIIIIIIIIIIIIIIIIIIIIIIIIIIIIIIIIIIIIIIIIIIIIIIIIIIIIIIIIIIIIIIIIIIIIIIIIIIIIIIIDDDDD
@HISEQ:969:HM2KJBCX2:2:1101:2919:63115 2:N:0:ACTATGCA
GTTGGTTGGCATCCCAACTATCCCTATTAATCATTACGGCGGTCCTAGAAACCAACAAAATAGAACCGCACGTCCTATTCTATTATTCCATGCTGTAATATTCGAGCAAAGGCCTGCTTTGAACACTCTAATTTTTTCAAAGTAAAAGTCCTGGTCCCCAACACACCCAGTGAAGGGCATGCGGTTCTCCAGAAGAAAAGGCCCGGCCGGACAAGTGCACGCGGTGAGGCGGACCTGCCAGCCAGGCCAAAGGTTCAACTACGAGCTTTTTAACTGCAACAACTTTAATATACGCTATTGGAGCTGGAATTACCGCGGCTGCTGGCACCAGACTTGCCCTCCAA
+
DBADBHHHIIIIIIIIGHIIIIIHIIIIIIGHIIIIIHIIIGHIIIIIHHHHIIIIIIIIIHIIIIHHHHHHHHHDHHEHCEHHHIIIIHIGIIIIIIIIHHHGGIIHHIIHIIIIHEHIGIIIIHIIIHIIIHIIIIIIIHHHIIIIIIIHFHHHIHHIIIIIIIIGIIIIIHIIIIIIHIIIIIIIIIIIIIIIIIIIIIII>IIIIIIIIIIIIIIIIIII>IIIIIIIIIIIIIIIIHEIIIIHIIIIIIIIIIHIIIIIIIIIIIHIIIIIIIIIIIIIIIIIIIIIIIIIIIIIIIIIIIIIIIIIIIIIIIIIIIIIIIIIIIIIIIIIIIIDDDDD
@HISEQ:969:HM2KJBCX2:2:1101:17685:63295 2:N:0:ACTATGCA
GTTGGTTGGCATCCCAACTATCCCTATTAATCATTACGTCGATCCTAGAAACCAACAAAATAGAATCAAACGTCCTATTTCATTATTCCATGCTAATGTATTCAAGCGCGAGCCTGCTTTAAACACTCTAATTTTTTCAAAGTAACAGTCCTGATTTCCCACGACACCAAATTAATGACATCGTGGTTCGTCAGAAGGTAGGAATCAATTTGACCAGTACGTACCGAGGCACGACCGATCAACTGATCCCGAAATTCAACTACGAGCTTTTTAACTGCAACAACTTTAATATACGCTATTGGAGCTGGAATTACCGCGGCTGCTGGCACCAGACTTGCCCTCCAA
+
A@BBDEEHE1GH@GH@EHFH1GHIIIHHHHH?GHH11CD@HDC@0@HHEHED1<DGGGEHHHFHHIIHIEE=<1<<@FFHHFEHHHHE@EEGEE<GGHHFEHHDH<HDCCHDFIHIHFFFF8<HHHHIHGEHHHGHIHC?F1GHIIHGHEHCHGCHH?<0DHGHGGE?HEHF@HGGHHHEHIGHHIHHEEEFEHFHC6EHHGEIIIIIHG?H:?EIIIIIIIHDHHHIIIHHHGEHCHGEHHF@IIIIGIHIIIHHHFIIHIIIIIHHHHHHEHHFE@HHC@IIHG?EF@DHGHHHEFHCIHHIIIIHEHHIHHIHEHGHGIIHEHEHHEGHFHCCHDHC0@D@D
@HISEQ:969:HM2KJBCX2:2:1101:20185:63109 2:N:0:ACTATGCA
GTTGGTTGGCATCCCAACTATCCCTATTAATCATTACGGTGATCCTAGAAACCAACGAAATAGAATCAGTCCGTCCTATTTCATTATTCCATGCTAATGTATTCAGACGTTAGCCTGCTTTAAACACTCTAATTTTTTCAAAGTAACAGTCCTGATTTCCCATCACACCAAATAAATGGCATGAAAGTTCCTCAGAAGGTAGAGATTCATCTCACCAGTACAGACAATTAAGCCTGACCAATGAGTAAACCCCGAAGTTCAACTACGAGCTTTTTAACTGCAACAACTTTAATATACGCTATTGGAGCTGGAATTACCGCGGCTGCTGGCACCAGACTTGCCCTCCAA
+
DDDD0<GCDHIH1C1<FCFFHI@GH@EHFHHCCGHIH10DG1C<1<D@<C?CG1CE=H=@1DG1CHF?EH11CH1CHGH@F11DE1FEH1FF1F@<<D<IIIHHHEFHBHHH1A?HHF<GHGHAGHIHIHHIHGGIHEHGFFIIHHIHG/8GHEFHHEGHHEHHHHHH9HIHGIHIHHCHIHDHFGHIIHGIEHHFIIHHIHFGGIIIFHEEIIIIIGIIGIIIHIGGIIIGIHGIIIGIIHFHFHDHIHIHHHIIIIIIIIIIHHCGIIIHGHEIHIIIIHHIHHHIIHEIIHGHIIIIHIIIIIIIIIIIIIIIHIIIIIIIIIIIIIIIIIHIHHIIIIIDDDD@
@HISEQ:969:HM2KJBCX2:2:1101:9326:64289 2:N:0:ACTATGCA
GTTGGTTGGCATCCCAACTATCCCTATTAATCATTACGGTGATCCTAGAAACCAACGAAATAGAATCAGTCCGTCCTATTTCATTATTCCATGCTAATGTATTCAGACGATAGTCTGCTTTAAACACTCTAATTTTTTCAAAGTAACAGTCCTGATTTCCCATCACACCAAATAAATGGCATGAAAGTTCCTCAGAAGGTAGAGATCCATCCTACCAGTGCAGACAATTAAGCCTGACCAATGGGTAGACCCCGAAGTTCAACTACGAGCTTTTTAACTGCAACAACTTTAATATACGCTATTGGAGCTGGAATTACCGCGGCTGCTGGCACCAGACTTGCCCTCCAA
+
DDDDDIIIIIIIIIIIIIIIIIIIIIIIIIIIIIIIIIIIIIIHIIIIIIIIIHIIIIIIIIIIHHHIIIIIHIIIHIIIIIIIIHIIHHIIHIIIIIIIIHHIIIIIIIIIIIIIIIIIIIIIIHIIIIIIIIIIIIIIIIIHIIIIIIIIIIIIIHIIIIIIIIIHIHIIIIIIIIIIIHIIIIIIIIIHIIIIIIIIIIIIIHIIHIIIHIIIIIGIIIIIIIIIIIIIIIIIIIIIIIIHHGDIIIIIIIIIIIHIIIIIIIIIIIIIIIIIIIIHIIIIIIIHFHIIIIIIIIIHIIIIIIIIIIIIIIIIIIIIIIIIIIIIIIIIIIIIIIIIIIIDDDDD
@HISEQ:969:HM2KJBCX2:2:1101:5795:65183 2:N:0:ACTATGCA
GTTGGTTGGCATCCCAACTATCCCTATTAAGCATTACGTCGATCCTAGAAACCAACAAAATAGAATCAAACGTCCTATTTCATTATTCCATGCTAATGTATTCAAGCGTGCGCCTGCTTTAAACACTCTAATTTTTTCAAAGTAACAGTCCTGATTCCCCACGACACCAAATTAATGACATCGCGGTTCTTCAGAAGGTAGGAACCAATAATGCCAGTGCATACCGAAGCACGACCGACAATCTGATCCCGAAATTCAACTACGAGCTTTTTAACTGCAACAACTTTAATATACGCTATTGGAGCTGGAATTACCGCGGCTGCTGGCACCAGACTTGCCCTCCAA
+
<0D0@CEGHEEHFHH1C@HHGHEHIIIIIF1<DF?EFHEHH<CDG@@C<DGH?HH@1G<1DGC<@F@CCF1<FHCGHEHIFHH@EEHI@<1<CCC1HGHHIHE@EHHEDHIHGCCCEFEIHGHHIGHGBG@FCHHIHCGHIIIIHHIHGHHDEB8CCCFHBHHHFHFHIIHEGHII;HHHFHECH@CCGHHHEGIHIIHHHH@HECIHIHGCFIIIIHHGGCHIHHHHHIIIHDIIHHHCF@F<</<HHGIIIIIHEIIHEIIHIHHHEHHH@HIHIFHHHH@HFHIIGHHHEHHHHIIFIHIIIH@EHIIHHCCIIIIIIIHHHHHHHIHHFEGHHDEH@@ADB
@HISEQ:969:HM2KJBCX2:2:1101:18321:64812 2:N:0:ACTATGCA
GTTGGTTGGCATCCCAACTATCCCTATTAATCATTACGTCGATCTTAGAAACCAACAAAATAAGATCAAACGTCCTATTTCATTATTCCATGCTAATGTATTCAAGCGAATGCCTGCTTTAAACACTCTAATTTTTTCAAAGTAACAGTCCTGATTTCCCACGACACCAAATTAATGACATCGTGGTTCGTCAGAAGGGAGAAACCGACAGGGCCAGTACACACCAGAGGCGCGACCGACCCGTCGATCCCGAATTTCAACTACGAGCTTTTTAACTGCAACAACTTTAATATACGCTATTGGAGCTGGAATTACCGCGGCTGCTGGCACCAGACTTGCCCTCCAA
+
DDDDDIIIIIHIHHIIIIIIIHIIIIIIIIIIIIIIHGIIIIHHIIHIIHIIIHIIIIIIIHIIGHHIIICHHICHHHIIGHHIIHIHGHGIGIIIIHIHIIHIIIIIIIIIIHHHGIIIIIHIIIIIIIIHHIHIIIIIIIIIIHHIIIIIHIIIHIIIIIIIIIIIIIIIHIHHHCIIIIIIIIIIIIIHIIIIIIIHIIIIIIIIIIIIIIIIHIIIIIIIIHIIIIIIIIHIIIHIIIIHHIIIIIIIIIIIIIIIIIIIIIGIIIIIIIIIIIIIIIIIIIIIIIIHIIIIIIIIGIIIIIIIIIIIIIIIGIIIIIIIIIIIIIIIIIIIIHIIIDDDDD
@HISEQ:969:HM2KJBCX2:2:1101:18721:65431 2:N:0:ACTATGCA
GTTGGTTGGCATCCCAACTATCCCTATTAATCATTACATCGATCCTAGAAACCAACAAAATAGAATCGGATGTCCTATTTCATTATTCCATGCTAATGTATTCAAGCGTGAGCCTGCTTTAAACACTCTAATTTTTTCAAGGTAACAGTCCTAATTCCCCGTGACACCAAATTAATGGCATTACGGTTCTTTAGAAGGTGAGAAATCAATAATATCAGTACATACCAACGGCATGACCGAAACATTGATCCCGAAATTCAACTACGAGCTTTTTAACTGCAACAACTTTAATATACGCTATTGGAGCTGGAATTACCGCGGCTGCTGGCACCAGACTTGCCCTCCAA
+
DDDDDIIIIIIIHHIIIIIIIIIIIIIIIIIIIIIIIIIIIHIHIIIHIIIIIIIIIIHEHHIIIIIIIIIIIIIIIIIIIGIIIIIHIHIIIIIIIIIIIHIIIHIIIIIIIIIIHIIHIHIIHIIIHIIIIIHIIIIHIIIIIIIIHIIIIIIIIIIIIIIIIIIIIIIIIIIHIIIIIIIHIIIIIHIIIIIIIIIIIIIIIIIIIIIIIIIIIIIIIIIIIIIIIIIIIIIIIIIIIIIIHFIIHIIIIIIIIIIIIIIIIIIIIIIIIIIIIIIIIIIIIIIIIIIIIIIGIIIIIIIIIIIIIIIIIIIIHIIIIIIIIIIIIIIIIIIIIIIIIIDDDDD
@HISEQ:969:HM2KJBCX2:2:1101:4373:65376 2:N:0:ACTATGCA
GTTGGTTGGCATCCCAACTATCCCTATTAATCATTACGGTGGTCCTAGACCAACAAAATAGAACCAACGTCCTATTTTATTATTCCATGCTAATCTATTCAAGCAAAAGCTCGCTTTAAACACTCTAATTTTTTCAAGGTAATGGTTCTGGTTCCCCGACACACCCAATAAAGGACATATCGGCTCACCAGAAGGATAGACCCGACAACAGGACAGTACTCGCCAGAGACGGACCGCCCGGTCAGGCCTAAAATTCAACTACGAGCTTTTTAACTGCAACAACTTTAATATACGCTATTGGAGCTGGAATTACCGCGGCTGCTGGCACCAGACTTGCCCTCCAA
+
@DDDDHHHHHHIHIIIIIIIIHIHIHIIIIIIIIIIII=FHEGHHHIHHHIIIIIGIIHH@GHHCFH=HCHII1EFHHHHHIIHCFECDHHHGHHHHHHHHIGIIHHEIIIIHHIHHHHHHHHIIHHIHIIHHIHHIIHFHHHEIIIIIHIHHDIHHHGIIHIIIIHIIIIIHHGA<HIIHHHHIIHHHHIIIHIIIIHIIIIIIIIIIIHEHHIHHEEIHHIIIIHIIIIIIIIIIIGGIIHGIIIIIIIIIIIIIIIIIIIIIIIIIIIIIIIIIIIIIIIIIIIIIIIIIIIIIHHIIIIIIIIIIIIIIIIIIIIIIIIIIIIIIIIIIIIIIIIDDDDD
@HISEQ:969:HM2KJBCX2:2:1101:4999:65474 2:N:0:ACTATGCA
GTTGGTTGGCATCCCAACTATCCCTATTAATCATTACGGTGGTCCTTGAACCAACAAAATAGAACCACAACGTCCTATTCTATTATTCCATGCTAATCTATTCAAGCAAAAGCCTGCTTTAAACACTCTAATTTTTTCAAGGTAATGGTCCTGGCTCCCCGATACGCCCAATTAAGAACATACCGATTCACCAGAAAGATAGACCCGACGACAGAACAGTACTCGCCAGAGACGGACCGTCCGGCCAGGCCTAAAATTCAACTACGAGCTTTTTAACTGCAACAACTTTAATATACGCTATTGGAGCTGGAATTACCGCGGCTGCTGGCACCAGACTTGCCCTCCAA
+
DDDDDIIHIIIIHHIIEHIIIHIIIIIIIFIIIIIIIIIIIHIEEGHIHHGHIIIIGIIHHHHGIIIIIGIIIIIIIIIIIGIHHHIIIIIIGIHIIIIIGHHIIFIIIIIIHHHHHIHIHIGIIIIIHHIIIIHHIIHIIIHIHIHHHHHIHIIHIIIIIIIIHHGIIIIHHIIIIIIIIIIIIIIHHHHIIHHIIIIIIIHIIIIIIIIIIIHIIIIIIIIIIHIIIIIIIIIIIIIGIIIIIIIGIIIIIIIIIIIIIIIIIIIIIIIIIIIIIIIIIIIIIIIIIIIIIIHIIIIIIIIIIIIIIIIIIIIIIIIIIIIIIIIIIIIIIIIIIIIIIIDDDDD
@HISEQ:969:HM2KJBCX2:2:1101:16889:66384 2:N:0:ACTATGCA
GTTGGTTGGCATCCCAACTATCCCTATTAATCATTACAACAGTCCTAGAAACCAACAAATAGAACCATTGTCCTATTCCATTATTCCATGCTAATGTATTCAAGCGTATGCCTGCTTTGAACACTCTAATTTTTTCACAGTAAAAGTCCTGGTTCCCCGTCACGACCCGTAAAGGCCATGCCGCTTCGCCAGAAGGTAAAGCCCGACCACAGACAGTGCTCACCCAGAAGGCGGACCGTCCAGCCAGGCCTGAAGTTCAACTACGAGCTTTTTAACTGCAACAACTTTAATATACGCTATTGGAGCTGGAATTACCGCGGCTGCTGGCACCAGACTTGCCCTCCAA
+
ADDCDIIIGHHIHHIIIIIHIIHIIIIIIIIIIIIIIIIIIHHHGHIIFHCHEHHIIIIHIHHIIHHHHHHIIFIHIIIIIIIHGHHGHIH1FHCGHHHFH<HGGHHHIIIIIIIHHIHIHHHIHHGHGHHHHHFHGHIHHGHHIIIIHHHHHGIHIHHGHIHDHGHHIIHHHIHFIHHHHHHIDDIIHIIIHIHIIIFIHHHH<IIIIIIHHIII<HIHHI=IIIHHIIIIIIHIHHIIIHIHHHIIHIIIIIIIIIIIHHIIIIIHIIIIIIHHIHHGHHHIIIIHEIIHIHIIIIHIIIIIIIIIIIIIIIHIIIIIHIIIIIIIIIIIIIIHHGIIIDDDDD
@HISEQ:969:HM2KJBCX2:2:1101:2714:66467 2:N:0:ACTATGCA
GTTGGTTGGCATCCCAACTATCCCTATTAATCATTACATCGATCCTAGAAACCAACAAAATAGAATGCGATGTCCTATTTCATTATTCCATGCTAATGTATTCAAGCGTGAGCCTGCTTTAAACACTCTAATTTTTTCAAGGTAACAGTCCTAATTCCCTATAACATCAAATAAATGACATTATAGTTCTTTAGAAGGTGAGAACCAATAAAATCAGTACATACCAAGGCATGACCAACTAATTGATCCCGAAGTTCAACTACGAGCTTTTTAACTGCAACAACTTTAATATACGCTATTGGAGCTGGAATTACCGCGGCTGCTGGCACCAGACTTGCCC
+
DDDDDIIIIIHHHIIIIIIIIIIIIIIIIIIIIIIIIIIIIHIIIIIIIHIIIIIIIIIIIIIIGIIIIIIIIIIIIIIIIIIIIIIIIIIIIIIIIIIIHIIIIIIHIHIIIIIIIIHIIIIIIIIIIIIIHIIIIIIIIIIIIIIIIIIIIIIIHIIIIIIIIIIIIIIIIIHIIIIIIIIIIIIIHIHHIIIIIHIIIIIIHIIIIIIIIIIIIIIIHIIIIIIIIIIIIIIIHHDIIIHIIIIIIIIIIIIIIIIIIIIIIIIIIIIIIIIIIIIIIIIIIIIIIIIIIIIIIIIIIIIIIIIIIIIIIIIIIIIIIIIIIIIIIIIIIIIDDDDD
@HISEQ:969:HM2KJBCX2:2:1101:4382:66853 2:N:0:ACTATGCA
GTTGGTTGGCATCCCAACTATCCCTATTAATCATTACGTCAATCCTAGAAACCAACAAAATAGGATCGAACGTCCTATTTCATTATTCCATGCTAATGTATTCAAGCGTTAGCCTGCTTTAAACACTCTAATTTTTTCAAAGTAACAGTCCTGTTTCCCTGCAACACCAAATTAATGACATTACAGTTCTTCAAGAAGGAGGAATCAGTAAAGCCAGTACATACCAGAGGCACGACCAACCTACTGACCCCGAAATTCAACTACGAGCTTTTTAACTGCAACAACTTTAATATACGCTATTGGAGCTGGAATTACCGCGGCTGCTGGCACCAGACTTGCCCTCCAA
+
DDDDDIIIIIIIIHIIIIIIIIIIIIIIIIIIIIIIIIIIHIIIHIIIIIIIIIIIHIIIIIIIIIIIHIIHHIIIHIIHIHHIIIIIGHHIHIHIIHIIIIIIIIIIIIIIHIIIIIHIIIIIIIIIIIHIIIIIIIIIIIIIIIIIIIIIIIIHIIIIIIIIHIIIHFHHIIIIIIIIIIIIIHIIIIIHIIIIIIIIHIIIIIIIIIHIIIIIIIIIIIIIIIIIIIIIIIIIGIIIIIIHH4IIIIIIIIIIIIHHIIIIIIIIIIIIIIIIIIIIIIIIIIIIIIIIIIIIIIIIIIIIIIIIIIIIIIIIIIIIIIIIIIIIIIIIIIIIIIIIIDDDDD
@HISEQ:969:HM2KJBCX2:2:1101:2015:67108 2:N:0:ACTATGCA
GTTGGTTGGCATCTCAACTATCCCTATTAATCATTACGTCAATCCTAGAAACCAACAAAATAGGATCGAACGTCCTATTTCATTATTCCATGCTAATGTATTCAAGCGTTAGCTTGCTTTAAACACTCTAATTTTTTCAAAGTAACAGTCCAAATTCCCCGCAACACCAAATTAATGGCATTACGGATCATCAGGAAGGAGGAATCAGTGAGACCAGTACATACCAGAGGCATGACCAACCTACTAACCCCGAAATTCAACTACGAGCTTTTTAACTGCAACAACTTTAATATACGCTATTGGAGCTGGAATTACCGCGGCTGCTGGCACCAGACTTGCCCTCCAA
+
@<DDAIHIHI1<D1D@<DCCCFH1<<C<CGCHHIHEHEHHHIHH@EHHHIIHEHCGFHHEEF1CGHII0CHHGHEE1D?FCGGHFCHG1FFHIEHHIF@FEFIHHHEH<HHGFH?@EHHCC?8DGEHHIHIHEHIGHHHHHIHHHGHHHH9FGEGCHHHDEHCGEHHHHHIHCHGHHHHGDHHHEIHG@EFCCEHHHGIIIIHGHHHHFCHHHIIHHHHFHHHHHFHEEE<HHHE/@EGHHHHHHHIHFCHHHEECHCCHIGIHH@F@EHIIHD<@GFH?GEFFIHHCHEGCCHECC@HCCEHHHIGIHEHHDHCEGIIH?HEFHHEHIIHIHC?IHIHIID@@AD
@HISEQ:969:HM2KJBCX2:2:1101:3546:67247 2:N:0:ACTATGCA
GTTGGTTGGCATCCCAACTATCCCTATTAATCATTGCTCACAAATCCAAAAACCAACAAAATACGATAAACGAGCCCTAACTTATTATTCCATGCTAATGTATTCAGGCAATAGCCTGCTTTAAGCACTCTAATTTTTTCAAGGTAACAGTCCTGCTTCCCCAACGCACCAAATTAATGACATGCTGGTTATTCAGAAGGTAGGAATCCATCACGCCAGTACAGACCCAAAAGCCCGACCAACGGATAAACCCCGAAATTCAACTACGAGCTTTTTAACTGCAACAACTTTAATATACGCTATTGGAGCTGGAATTACCGCGGCTGCTGGCACCAGACTTGCCCTCCAA
+
@DDBDIIIDHIEHHIIIHIHHIEHHHF?CGHEFHEHHHIIHEHIIIHIHIGEEHGHIIEHHH?HHGHHH?CEHHIDHHEHH@FEIHIIGHEHHHHHIH?HGEHHHIHHHIHEHHIIIHIHIIIIHHIIIIIIIHHHHHEIIFHHIHHHFHEIHHHEFHIHHIGIIIIIGHII:D@IHHIHEFHIHIHHHHHHHIIIIIIHHHIHIIIIIHHIHIHGHIIIIIIIIIIII=HIIIIIIIIIIIIIIHFEIIIIHIIIIGHHIIIIHFHHIIIIIHHHIIIIIIIIHIIIIIIIIIIIIIIIIIIIIIIIIIIIIIIIIIIIIIIIIIIIIIIIIIIIIIIHIIIIDDDDD
@HISEQ:969:HM2KJBCX2:2:1101:7868:67552 2:N:0:ACTATGCA
GTTGGTTGGCATCCCAACTATCCCTATTAATCATTACGTCAATCCTAGAAACCAACAAAATAGGATCAACGTCCTATTTCATTATTCCATGCTAATGTATTCAAGCGCGAGCCTGCTTTAAACACTCTAATTTTTTCAAAGTAACAGTCCTGATTCCCCGCCACACCAAATGAATGACATGATGGTTCGTCAGAAGGTAGAAACCAGTAACACCAGTACGTACCTAAGGCACGACCAACGTACTGATCCCGAAATTCAACTACGAGCTTTTTAACTGCAACAACTTTAATATACGCTATTGGAGCTGGAATTACCGCGGCTGCTGGCACCAGACTTGCCCTCCAA
+
DDDDCIIGIIIIIIIIGIIIIIIIIHIIIIIIIIIIIIIIIIIIIIIIIIIHIIIIIIIIIIIIIHHHIIIHIIIHIIIIIIIIIIIIIIIHIIIIIIIIIHHIHIHIIHIGHIIIHHIIIIIIHHIIIIIIIIHIIIIIIIIIIIIIIIIIIHIHIIIIIIIIIIIIIHIIIIIIIIIIIIIIHIIIIIIIIIIIIIIIIIIIIIIIIIHHIIGIIIIIIIIIIIIIIGIHIIIIIIIIIIHHIIIIIIIIIIIIIHIIHIIIIIIIIIHIHHIIIIIIIIIIIIIIIIHHHIIIIIIIIIIIIIIIHIIIIIIIIIIIIIIIIIIIIIIIIIIIIIIIDDDDD
@HISEQ:969:HM2KJBCX2:2:1101:18256:68478 2:N:0:ACTATGCA
GTTGGTTGGCATCCCAACTATCCCTATTAATCATTACGTCGATCCTAGAAACCAACAAAATAGAATCAAACGTCCTATTTCATTATTCCATGCTAATGTATTCAAGCGTAAGCCTGCTTTAAACACTCTAATTTTTTCAAAGTAACAGTCCTGATTCCCCACGACACCAAATTAATGACATCGCGGTTCTTCAGAAGGTAGGAACCGATAATGCCAGTGCGTACCGAAGCACGACCAACAATTCGATCCCGAAATTCAACTACGAGCTTTTTAACTGCAACAACTTTAATATACGCTATTGGAGCTGGAATTACCGCGGCTGCTGGCACCAGACTTGCCCTCCAA
+
DDD0DEEHHI1<FHHECEHFHHECGHECFEG<<CGFHHFHHHIIHHHEHHHHHCEH@111CGHCDEHGHGHH1<<CGH1C<1<DC1@G?EEHIEE?GHFEG<F?HEH0FE?<C@@1HECCHHB<1FEB<EFCHHHGHHAF<G@HHGBDGHHHHE1EIHGGEEHHHCHHIIHGHHFHEFEFCCCE?H;@EEIIHIIIIIHFFHHG<IHHCG1EHIFHHCCE0CHGHHIIFHHGFHHGHIGGHD<:FHIHDHGHHGFEIHHE@HHEHFG?EHIIIIHHHHHHHHHGHFHGIIHHHDGIHIIIIIIHHHHHHG@CHHHDIGIHHGHGHIHCHHGFHIIIIIIID@@D@
@HISEQ:969:HM2KJBCX2:2:1101:15362:68666 2:N:0:ACTATGCA
GTTGGTTGGCATCCCAACTATCCCTATTAATCATTACGGTGGTCCTAGAAACCAACAAAATAGAACCCTTAGCCGTCCTATTTTATTATTCCATGCTAATGTATTCAGACGATAAAGCCTGCTTTAAACACTCTAATTTTTTCAAGGTAATGGTCCTGGTTCCGCCAGACACCAAATAAATGACATCTGACCTCGCCAGAAGGTAAGAGACCCGCGGAGCCAGTGATGGACAGTTAAGCCCAACCGACCCGCGGCTCCCGAAATTCAACTACGAGCTTTTTAACTGCAACAACTTTAATATACGCTATTGGAGCTGGAATTACCGCGGCTGCTGGCACCAGACTTGCCCTCCAA
+
DDDDDIIIIIIIHIIHHIIIIIIIIIIIIIIIIIIIIIIIIIIIIIIIIIIIIIIIIIIIIIIIIIIIIHIHHHIIIIIIHIIIIIIIIIIHIIIIIIIIIDHIIIIIIIIIIIIIIIIIIIIIIIIHIHIIIIIIHHIIIIIIIIIIIHIIIIIIIIIIIIIHIIIIIIIIIIIIIIIIIIIIIIIIIHIIIIIGIIIIIIIIIIIHIIIIIIIIIIIIIIIIIIIIIIIIIIIIIIIIIIIIIIIIIIIHHIIIGIIIIIIIIIIIIIIIIIIIIIIIIIIIIIIIIIIIIIIIIIIIIIIIIIIIIIIIIIIIIIIIIIIIIIIIIIIIIIIIIIIIIIIIIIIIIDDDDD
@HISEQ:969:HM2KJBCX2:2:1101:11099:68053 2:N:0:ACTATGCA
GTTGGTTGGCATCCCAACTATCCCTATTAATCATTACGTCGATCCTAGAAACCAACAAAATAGAATCAAACGTCCTATTTCATTATTCCATGCTAATGTATTCAAGCGCGAGCTTGCTTTAAACACTCTAATTTTTTCAAAGTAACAGTCCTGATTTCCCACGACACCAAATTAATGACATCGTGGTTCGTCAGAAGGGAGAAACCAATAATACTAGTACGTACAAAGTACGACCGACATATTAGTCCCGAAATTCAACTACGAGCTTTTTAACTGCAACAACTTTAATATACGCTATTGGAGCTGGAATTACCGCGGCTGCTGGCACCAGACTTGCCCTCCAA
+
DDDDBHHGIGIIIIIIIIIIHIIIIIIIIIIIIIIIIIIIHIIIIIIIIIIIIIIIIIIIIIIIIIIIIIHHHHHHIIHHIIIIIIIEHIIHIHIIHIIIIIIIIIIIIHIHIIIIIIHIIHIIIIIIIIIIIHHHIIIIIIHIIIHIHIIIIIIIIIIHIIIIIIIIIIIIIIIIIIIIIIIIIIIIIIIIIIIIIIHIIIIIIIIIIIIIIIIIIIIIIIIIIIIIIIIIIIIIIIIIIIHIIIIIIIIIIIIIIIIIIIIIIIIIIIIIIIIIIIIIIIIIHHHIIIIIIIIIIIIIIIIIIIIIIIIIIIIIIIIIIIIIIIIIIIIIIIIIIIIDDDDD
@HISEQ:969:HM2KJBCX2:2:1101:7911:66576 2:N:0:ACTATGCA
GTTGGTTGGCATCCCAACTATCCCTATTAATCATTACGGCGGTCCTAGAAACCAACAAAATAGGACCGCACGTCCTATTCTATTATTCCATGCTAACGTATTCGAGCAAAGGCCTGCTTTGAACACTCTAATTTTTTCAAAGTAAAAGTCCTGGTCCCCAACACACCCAGTGAAGGGCATGCGGTTCTCCAGAAGAGAAGGCCCGGCCGGACAAGTGCACGCGGTGAGGCGGACCTGCCAGCCAGGCCAAAGGTTCAACTACGAGCTTTTTAACTGCAACAACTTTAATATACGCTATTGGAGCTGGAATTACCGCGGCTGCTGGCACCAGACTTGCCCTCCAA
+
DDDDDIIIIIIIIIIIIIHIIIIIGIIIIIIIIIIIIIHIHIIIIIIIIIHHHIIGIIIIIIIGIIIIIIIIHHIIHIIHIIIIIIIIIIIIIHIHIIHHHDHHIHIIIIIIHIIIIHIIIIIIIIIIIIIIIIIHIIIIIIIIIIIIIIIIHIIIIIIIIIIIIIIIIIIIIIIIIHIIIIIIIIHIIHIIIIIIIIHIIIIHIIIIIIIIIIIIIIIIIIII4IIIIIIIIIIIIIIIIHHIIIIIIIIIIIIIIIIIIIIIIIIIIIIIIIIIIIIIIIIIIIIIIIIIIIIIIIIIIIIIIIIIIIIIIIIIIIIIIIIIIIIIIIIIIIIIIIIDDDDD
@HISEQ:969:HM2KJBCX2:2:1101:12291:69383 2:N:0:ACTATGCA
GTTGGTTGGCATCCCAACTATCCCTATTAATCATTACGGTGATTCCGAAACCAACAAAACAGGACCACTGTCCTATTTTATTATTCCATGCTAATGTATTCAGACGTAAACCTGCTTTGAACACTCTAATTTTTTCAAGGTAAAGGTCCTGGTTTCCCACCATGCTAAATTAATAACATGATGGTTCCCCAGAAGGTAGAAATTCCACACGCCAGTACAGACTATTGCCCGACCAACGGTAGAACCCCGAAATTCAACTACGAGCTTTTTAACTGCAACAACTTTAATATACGCTATTGGAGCTGGAATTACCACGGCTGCTGGCACCAGACTTGCCCTCC
+
DDDDBGHHHHHIIIIIIIIIIIIHIIIIIIIIIIHIIIGFGHHII1<DHHIIIIIIHIIIHHIIIIIIHCEHEHECHGIGHFHIIHHGHI?IIIIIIIIGIHHHHEHIIIIIIHIHIIHHHIIIIIIHIIIIIIHIIIIIHIHIIHIIHIIIIIIIHIHIIIIIIIIIIIIIIIIIIIIIIIHHHHIIHHIIIIIHHHIIHIIIIIHHHIIIIIIIIIIIIGIIIIIIIIIHIIIIIHHHIIIH<IIIIIIIIIIIIIIHIHHIIIIIIIIIIIIIIIIIIIIHIIIIIHHIIIIIIIIIIIIHHIIIHHFIIIIIIIIIIIIIIIIIIIIHIIHIBDDBD
@HISEQ:969:HM2KJBCX2:2:1101:12062:70257 2:N:0:ACTATGCA
GTTGGTTGGCATCCCAACTATCCCTATTAATCATTACGGCGACTCTAGAAACCAACAAAATAGAACCGCACGTCCTATTTTATTATTCCATGCTAATGTATTCCGGCGTAAGCCTGCTTTGAACACTCTAATTTTCTCAAGGTAAAGGTCCTGGTTCCCCGACACACCCAGTGAAGGGCATGCCAGCTCACCAAGAGGTAAGGCCCGGCCAGACAGTACACACCGTTAGGCGGACCGCCCGGTCAGGTCTGAAGTTCAACTACGAGCTTTTTAACTGCAACAACTTTAATATACGCTATTGGAGCTGGAATTACCGCGGCTGCTGGCACCAGACCTGCCCTCCAA
+
DDDDDIIIIIIIIIIIHIHIIIIIIIIIIIIIIIIIIIIIIIIIIIIIIIHHHIIGIIIIIIIIIIGIIGHIEEHHHIIGIIIIGIIIIIIGIHIHIIIIIIIIIIIIIIIIIIIIIHIIIHIIHIIIIIIIIIIIIIIIIIIHIIIIIIIIIIIHIIIIIHIHHHIIIIHIIIHIIIIIIIIIHIIIIIIIIIIIIIIIIIHIIIIIIIIIIIIIIIIIIIIIIIIIIIIIIIIIIIIIIIIHIIIIHIIIIIIIIIIIIIIIIIIIIIIIHIIIIIIIIIIIIIIIIIIIIIIIIIIIIIIIIIIIIIIIIIIIIIIIIIIIIIIIIIIIIIIIIIIIDDDDD
@HISEQ:969:HM2KJBCX2:2:1101:11084:70644 2:N:0:ACTATGCA
GTTGGTTGGCATCCCAACTATCCCTATTAATCATTACGTCGATCCTAGAAACCAACAAAATAGAATCAAACGTCCTATTTCGTTATTCCATGCTAATGTATTCAAGCGTGAGCCTGCTTTAAACACTCTAATTTTTTCAAAGTAACAGTCCTGATTCCCCATGACACCAAATTAATGACATCATGGTTCGTCAGAAGGTAGGAATCAATAATACCAGTACGTACAATAGCACGACCAATAAATTGATCCCGAAATTCAACTACGAGCTTTTTAACTGCAACAACTTTAATATACGCTATTGGAGCTGGAATTACCGCGGCTGCTGGCACCAGACTTGCCCTCCAA
+
DDDDAHHHIIGHEHIGIIIHIHIIIIIIIIIIHHIIHIHHHCGHIHHIIHIIIGIIIEHHIHHIIIIIIIHHHHGIIIHHGHIIIGIHHIG@EEFIIIHHHHFIHGHIIIIHIHHEHHHHHIIHIHIIIIHIIIHHHHHHIIHGIIIHGHHIIHIHHIHFHIIIHIIIIHHHFIIIIHIHHIIIHHHGIIIIHHIIIHHHHGIHHHIHIHHHIGIIIIHIIIIIHIII<HGHEHEHIIIIHIIHHIIIIIHIIHGIIIIIIIIIIIIIIIHIHHIIHHEHHHHHHFGHHIIIIHHHIHHHHIIIIIIIHHHCHGIIHIIIIIHIIHHIIIIHIHHIIIIHB@DDA
@HISEQ:969:HM2KJBCX2:2:1101:2420:70945 2:N:0:ACTATGCA
GTTGGTTGGCATCCCAACTATCCCTATTAATCATTACGTCGATCCTAGAAACCAACAAAATAGAATCAAACGTCCTATTTCATTATTCCATGCTAATGTATTCAAGCGTAAGCCTGCTTTAAACACTCTAATTTTTTCAAAGTAACAGTCCTGATTCCCCACGACACCAAATTAATGACATCGCGGTTCTTCAGAAGGTAGGAACCGATAATGCCAGTGCGTACCGAGGCACGACCAACAATTCGATCCCGAAATTCAACTACGAGCTTTTTAACTGCAACAACTTTAATATACGCTATTGGAGCTGGAATTACCGCGGCTGCTGGCACCAGACTTGCCCTCCAA
+
DDDBDIIIIIIIHHIIIIIHIIIIIIIIIIIIIIIIIIIIIIIIIIIIIIIIIIIIIGIHHHHEHHIIIHHHHGHHIIIIIGIIIIIIIHIIIIIIIIIIHIIIIHHHIIIIIHIIIIIIIIIIIIIHIIIIIIIIIIIHIHIIIIIIIIIIIIIIIIIIIIIIIIIHHIIHIIIIIIIIHIIIIIIIHIIIIIIIIIIIIIIIIIIIIIIIIIIIIIHIIIIGIIIIIIIIIIIIIIIIIIHEIIIIIIIIIIIIIIIIIIIIIIIIIIIIIIIIIIIIIIIIIIIIIIIIIIIIIIIIIIIIIIIIIIIIIIIIIIIIIIIIIIIIIIIIIIIIIIIIDDDDD
@HISEQ:969:HM2KJBCX2:2:1101:12906:70838 2:N:0:ACTATGCA
GTTGGTTGGCATCCCAACTATCCCTATTAATCATTACGTCAATCCTAGAAACCAACAAAATAGGATCAAACGTCCTATTTCATTATTCCATGCTAATGTATTCAAGCGTTAGCCTGCTTTAAACACTCTAATTTTTTCAAAGTAACAGTCCTGTTTCCCTGCAACACCAAATTAATGACATTACAGTTCTTCAAGAAGGAGGAACCAGTAAAGCCAGTACATACCAGAGGCTCGACCAACCTACTAATCCCGAAATTCAACTACGAGCTTTTTAACTGCAACAACTTTAATATACGCTATTGGAGCTGGAATTACCGCGGCTGCTGGCACCAGACTTGCCCTCCAA
+
DDDDDIIIIIIIIIIIIIIIIIIIIIIIIIIIIIIIIIIIIIIIIIIIIIIIHIIIGIIHGDHHHIIIIIHIIIIIIIIIIIIIIIIIHEHIHHIGIIIIIIHIIIIIIIIIIHIIIIIIIIIIIIIIIIIIIIIIIIIIIIIIIIIIIIIIIIIIIIIIIIIIIIHIIIIHHIHIIIIIIIIIIIIIIIIHIIIIIIIIIIIHHIIIIIIIIIIIIIIIIIIIIIIIIIIIIIIIIIIIIIIIHIIHIIIIIIIIIIIIIIHIIIIIIIIIIIIIIIIIIIIIIIIIIIIIIIIIIIIIIIIIIIIIIIIIIIIIIIIIIIIIIIIIIIIIIIIIIIIIIDDDDD
@HISEQ:969:HM2KJBCX2:2:1101:3624:71219 2:N:0:ACTATGCA
GTTGGTTGGCATCCCAACTATCCCTATTAATCATTACGTCGATCCTAGAAACCAACAAAATAGAATCAAACGTCCTATTTCGTTATTCCATGCTAATGTATTCAAGCGTGAGCCTGCTTTAAACACTCTAATTTTTATAAAGTAACAGTCCTGATTCCCCATGACACCAAATTAATGACATCATGGTTCGTCAGAAGGTAGGAATCAATAATACCAGTACGTACAATAGCACGACCAATAAATTGATCCCGAAATTCAACTACGAGCTTTTTAACTGCAACAACTTTAATATACGCTATTGGAGCTGGAATTACCGCGGCTGCTGGCACCAGACTTGCCCTCCAA
+
DDDDDHEHHIIIFEHHEHHIHCHEHIIIIIHIIEGGEHHGHIHIIHHHHIIHEHCHHGIIGIIGI1EHHIHIH1=CGHFFH?GCHIICHE1EHGHIHIIIIHHHIHIIHIHIHHHHGHHGIHIHHHIHIIHIIHGIIIIIIHHIIHHIHIHIIHIHFHHIIIHIHIIIIIHHIIIIIHHEIHIIIIHIGIIIIIIIIIIIHIIIHIIHIIHEFIIIIIHHHHIIIFHIIIIIII?IHIHHHHHHIIIHIGIIIIIIIHIGIIIIIIIIIIIIIIIIHHFIIIIIIHIIIIIIIIIIIIIIIIIIIIIIGIIIIIIIIIIIIHIIIIIIIIIIIIIIIIHIDDDDD
@HISEQ:969:HM2KJBCX2:2:1101:15477:71129 2:N:0:ACTATGCA
GTTGGTTGGCATCCCAACTATCCCTATTAATCATTACGGTGGTCCTAGACCAACAAAATAGAACCAACGTCCTATTCTATTATTCCATGCTAATCTATTCAAGCAAAAGCCCGCTTTAAACACTCTAATTTTTTCAAGGTAATGGTCCTGGTTCCCCGACACACCCAATAAAGGGCATACCGGCTCACCAGAAGGATAGACCCGACAACAGACAGTACTCGCCAGAGACGGACCGCCCGGTCAGGTCTAAAATTCAACTACGAGCTTTTTAACTGCAACAACTTTAATATACGCTATTGGAGCTGGAATTACCGCGGCTGCTGGCACCAGACTTGCCCTCCAA
+
DDBDDHHDHIIIEHHIIHIIIIFHIIIIIIIIIIIIIIHIHIIHIFHIHHHIIIIHIHHIEHIIIIIHIIHHHIIIIIIIIIIIHHHHHIHEHIIIIIHIHHHIIIFHHHHIIHGHIHIGHHHGHIIIIIIIHHIIIIIIIIGHHIIIIHFHIIIIIIHHHFHHIHHHIIIIIIIIHIIIIHHIIIIIIIIIHIIIIIIHIIHIIIHHHIIIIIIIIIGIIIIIIIIHIIIIIIIIHIIIIHIIIHHIIIIIIIIIIIIIIHHIIIIIIIIIIIIIIIHIHIHHIIIIHIIIIHIIIHIIIIIHHHGIIIIIIIIIIIIIIIIIIIIIIIIHIIIIIIDDDDD
@HISEQ:969:HM2KJBCX2:2:1101:1375:71367 2:N:0:ACTATGCA
GTTGGTTGGCATCCCAACTATCCCTATTAATCATTACATCGATCCTAGAAACCAACAAAATAGAATCGGATGTCCTATTTCATTATTCCATGCTAATGTATTCAAGCGTGAGCCTGCTTTAAACACTCTAATTTTTTCAAGGTAACAGTCCTAATTCCCCGTGACACCAAATTAATGGCATTACGGTTCTTTAGAAGGTGAGAAATCAATAATATCAGTACATACCAACGGCATGACCGAAACATTGATCCCGAAATTCAACTACGAGCTTTTTAACTGCAACAACTTTAATATACGCTATTGGAGCTGGAATTACCGCGGCTGCTGGCACCAGACTTGCCCTCCAA
+
CDDDCDHHHHIIIIIIIIIIHHIIIIIIIIIIIIIIIIIIIHIIIGIIIHHIIIIHIIIIGIIIIIIHIIIIIIGHIIHIICHHIIHIIIHHIHHIIIHIIIHIIIIIIIIIIIIHIHIHIIFHIHIHIHHIIIIIHHHHIIIIIIIIIIIIIHIIIIIIIIIIIIIIIIIIIIIIIIHIIIIIIIIIIIIIIIIIIIIIIIIIIIIIIIIIHIHIIIIIIIIIIHIIIIIHIIIIIIIIIIIIIHIIIIIIIIIIIIIIIIIIIIIIIIIIIIIIIIIIHIIIIIIIIIIIIIIIIIIIIIIIHIIIIIIIIHIIIIIIIIIIIIIIIIIIIIHHIIIIIIDDDDD
@HISEQ:969:HM2KJBCX2:2:1101:18797:70313 2:N:0:ACTATGCA
GTTGGTTGGCATCCCAACTATCCCTATTAATCATTACGGTGATCCTAGAAACCAACAAAATAGAACCATGCCGCCTAATTCTATTATTCCATGCTAATCTATTCAAGCACAAGCTTGCTTTAAGCACTCTAATTTTTTCAAGTTAATAGCTCTGCTTCCCCAACGCACCAAATTAATGGCATGAAGGTTATTCAGAAGGTAAGAATCCATCAAATCAGTACGAACAGTGAAGCCCGACCGATCGACAGATTCCGAAATTCAACTACGAGCTTTTTAACTGCAACAACTTTAATATACGCTATTGGAGCTGGAATTACCGCGGCTGCTGGCACCAGACTTGCCCTCCAA
+
DB0<<<<D/1<1DHIIIIIIIIIIIIIII1DHHHIIII=<DHIIIIIIIIIIIIIIIIIHIIIHH1D111D1//<001<G11<<1<F1D111111<1111<:<1<<1/<1/11<C111<C1D1/11//11<B<HHHH<EFHI/6<<1<1DGB111HEDHHHCH70.<E?GGD6?GD/</6<//@D/G<F</C/<DH:H://HDC<0HG<0<CF1@F<00</0D<@8EBHHHFF/IIIHC<D1/CE<1D//0IIIIIIIIIIIIIIIIIIIIIIIIIIIIIIIIIIIIIIIIIIIIIIIIIIIIIIIIIIIIIIIIIIIIIIIIIIIIIIIIIIIIIIIIIIIIDDDDD
@HISEQ:969:HM2KJBCX2:2:1101:19420:71539 2:N:0:ACTATGCA
GTTGGTTGGCATCCCAACTATCCCTATTAATCATTACGTCAATCCTAGAAACCAACAAAATAGGATCGTCGTCCTATTTCATTATTCCATGCTAATGTATTCAAGCGTTAGCCTGCTTTAAACACTCTAATTTTTTCAAAGTAACAGTCCTGTTTCCCCGCAACACCAACTTAATGGCATTACGGTTCTACAAGAAGGAGGAATCAGCAAAGCCAGTGCATACCAGTGGCACGACCAACTTGCTGACCCCGAAATTCAACTACGAGCTTTTTAACTGCAACAACTTTAATATACGCTATTGGAGCTGGAATTACCGCGGCTGCTGGCACCAGACTTGCCCTCCAA
+
DDDDDIIIIIIIHIIIIIIIIGHIIIIIIIIIIIIIIIIHIIIIIIIHHHIHI?HHIHHCHEFHHHIHIHIIIIIGIIIIIIIIIIHHIIIIIIHHIIIIHHHIIIIIIIHIIIIIIIIIHHIHIIHIIIIIIIIIIIHHIIIIHIIIHIIIIIIIIIIIIIIIIIIIHIIIIIIIHIIIIIIIIIIIIIIIIIIIIIIIIIIIIIIIIIIIIIIIIIIIIIIIIIIIHIIIIIIIIIIIIHHDIHIIIIHIIIIIIIIIIIIIIIIIIIIIIIIIIIIIIIIIIIIIIIIIIIIIIIIIIIIIIIIIIIIIIIIIIIIIIIIIIIIIIIIIIIIIIIIIDDDDD
@HISEQ:969:HM2KJBCX2:2:1101:2990:72053 2:N:0:ACCATGCA
GTTGGTTGGCATCCCAACTATCCCTATTAATCATCACATCGATCCTAGAAACCAACAAAATAGAATCTGATGTCCTATTTCATTATTCCATGCTAATGTATTCAAGCGTAAGCTTGCTTTAAACACTCTAATTTTTTCAAGGTAACAGTCCTAATTCCCCATAACATCAAATAAATGACATTATGGTTCTTTAGAAGGTGAGAACCAATAAAACCAGTACATACCAAGGCATGACCGATTCCTTGATCCCGAAATTCAACTACGAGCTTTTTAACTGCAACAACTTTAATATACGCTATTGGAGCTGGAATTACTGCGGCTGCTGGCACCAGACTTGCCCTCCAA
+
BDADAHEHIIFGHHGHHIIGIHIEEFHIGHIGHE1<DHHHIHEHHIGHFH1FGHHIFHHEH?HHHEHHHEECFCFHIIHIFGHI?GHIGI1FHHHFHHEIIHHHHDHHIHGCHEFEBFG@HGHHHHEHGHFE??ECECD1?HGHHHIHHGHHIIIHHHHGFHECHGHHIHHFHEHHIHHHIHIIHHEIHHHGHIIFHHIIIIIHGIHHHIIHHHIIIHIIHIIGHIIHEIHIHIIHHHHIHHEGHDIIHIIIHHHGHHHE<EIHC@GHHHHGCFHHHHCHIHIHHGIIIHIHIIIIIIIHHEIIIHHIHHFEEC/HIHGHIHHCHHHHHGHHGEIHHDHEBD<@@
@HISEQ:969:HM2KJBCX2:2:1101:8266:72162 2:N:0:ACTATGCA
GTTGGTTGGCATCCCAACTATCCCTATTAATCATTACGTCGATCCTAGAAACCAACAAAATAGAATCAAACGTCCTATTTCATTATTCCATGCTAATGTATTCAAGCGTAAGCCTGCTTTAAACACTCTAATTTTTTCAAAGTAACAGTCCTGATTCCCCACGACACCAAATTAATGACATCGCGGTTCTTCAGAAGGTAGGAACCAATAATGCCAGTGCGTACCGAAGCACGACCAACAATTTGATCCCGAAATTCAACTACGAGCTTTTTAACTGCAACAACTTTAATATACGCTATTGGAGCTGGAATTACCGCGGCTGCTGGCACCAGACTTGCCCTCCAA
+
DDDDDIIIHHIIIIIIIIIIIIIIIIIIIIIIIIIIIIIIIIIIIIIIIIIIIIIIIIIIIIIIIIIIIIIIIIIIIIIIIIIIIIIIHIIIIIIIIIIIIIIIIIIIIIIIIHIIIIIHIIIIIIIIIIIIIIHHHIIIIIIIIIIIIIIIIIIIIIHIIIIIIIHIIIIHIIIIIIIIIIIIIIIIHIIIIIIIIIIHIIIIIIIIIIIHIIIIIIIHHIIIIIIIIIIIIIIIIIIIIHHHIIIIIIIIIIIIIIIIIHIIIIIIIIIIIHIIIIIIIIIIIIIIIIIIHHIIIIIIIIIIIIIIIIIIIIIIIIIIIIIIIIIIIIIIIIIIIIIIDDDDD
@HISEQ:969:HM2KJBCX2:2:1101:19991:72068 2:N:0:ACTATGCA
GTTGGTTGGCATCCCAACTATCCCTATTAATCATTACGTCGATCCTAGAAACCAACAAAATAGAATCAAACGTCCTATTTCGTTATTCCATGCTAATGTATTCAAGCGTGAGCCTGCTTTAAACACTCTAATTTTTTCAAAGTAACAGTCCTGATTCCCCATGACACCAAATTAATGACATCATGGTTCGTCAGAAGGTAGGAATCAATAATACCAGTACGTACAATAGCACGACCAATAAATTGATCCCGAAATTCAACTACGAGCTTTTTAACTGCAACAACTTTAATATACGCTATTGGAGCTGGAATTACCGCGGCTGCTGGCACCAGACTTGCCCTCCAA
+
DDDDDIIIIIIIIIIIIIIIIIIIIIIIIIIIIIIIIIIIIIIIIIIIHIIIIIIIIIIIIIIIIIIIIIIIIIGIIIIIIIIIIIGHIIIIIIIIIIIIIGIIHIIIIIIIIIIIIIIHIIIIIIIIIIIIIIHIIIIIIIIIIIIIHIIIIIIIIIIIIIIIIIIIIIIIIIIIIIIIIIIIIIIIGIIIIIIIIIIIIHIIIIIIIIIIIIIIIIIIIIIIIIIIIIIIIIIIIIIIIIIIIIIIIIIIIIIIIIIIIIIIIIIIIIIIIIIIIIIIIIIIIIIIIIIIIIIIIIIIIIIIIIIIIIIIIIIIIIIIIIIIIIIIIIIIIIIIIIIIDDDDD
@HISEQ:969:HM2KJBCX2:2:1101:8258:73113 2:N:0:ACTATGCA
GTTGGTTGGCATCCCAACTATCCCTATTAATCATTACGGTGGTCCTAGAAACCAACAAAATAGAACCACAACGTCCTATTCTATTATTCCATGCTAATCTATTCAAGCAATAGCCCGCTTTAAACACTCTAATTTTTTCAAGGTAATGGTCCTGGCTCCCCAACACACCCAATAAAGGACATGCTGGCTCACCAGAAGGAAGACCCGACAGCAGACAGTACTCGCCAAAGACGGACCGCCCGGCCAGGCCTAAAGTTCAACTACGAGCTTTTTAACTGCAACAACTTTAATATACGCTATTGGAGCTGGAATTACCGCGGCTGCTGGCACCAGACTTGCCCTCCAA
+
DDD@DH@EDHHHIHIIIIIGHIIIIIHHIHGCGHHIHFHIEHIHGIHIHGHHHIHIIIIEECCEHH?1EHEH/C1EH?<@FHECFD1DGHH?@C<FG@@1D@H@DGDHCHFHIHFHDHHEIHHHIHIIHFHCEHHHGHF@HHG?HGHIIIHHHHGHGIHHHIIIIIIIIIIIIIHHHHGIHIHIIIHCEHHHIGIIIHH?IIIIHIHHHIIIIIIIIIHHHDI=HIHIHGFIIIHDHGIIIHHC<IIIHHHIIIIIIHHIIGIIIIIIIIIIIIIH?HIIIIHGHHHIIIIIIHIHIIIIHHIIIIIIIIIIHIIIDIIIIIIIIIIIIIIHHIHIIIIIHDCCDB
@HISEQ:969:HM2KJBCX2:2:1101:3195:73437 2:N:0:ACTATGCA
GTTGGTTGGCATCCCAACTATCCCTATTAATCATTACGTCGATCCTAGAAACCAACAAAATAGAATCAAACGTCCTATTTCGTTATTCCATGCTAATGTATTCAAGCGTGAGCCTGCTTTAAACACTCTAATTTTTTCAAAGTAACAGTCCTGATTCCCCATGACACCAAATTAATGACATCATGGTTCGTCAGAAGGTAGGAATCAATAATACCAGTACGTACAATAGCACGACCAATAAATTAATCCCGAAATTCAACTACGAGCTTTTTAACTGCAACAACTTTAATATACGCTATTGGAGCTGGAATTACCGCGGCTGCTGGCACCAGACTTGCCCTCCAA
+
DDDDDIIIIIHHIIIIIIIIIIIIIHIIIHIIHIIIIIIIIIIIIIIIIIHIHHIIIIIIIIIIIIIIHEHHIHIIIIHIGHIIIIHHIIIIIIIIIIIIIGIIIHIHIHIIIIIIIIGHIHIHIHIIIHIIIIIIIIIIIIIHIIIIHIIIIIIHHIIIIGHIIIGIIHIHIIIIIIIIHIIHHIHIHIIIIIIIIIIIIIIIGIIIIIHHEIIIIIIIIIIGIIIIIIIIIIIIIIIIHIIHIIIIIIIIIIHIIIIIIIIIIIIIIIIIIIIIIIIIIIIIIIIIIIIIIIIIIIIIIIIIIIIIIIIIIIIIIIIHIIIIIIIIIIIIHFIIIIIIDDDDD
@HISEQ:969:HM2KJBCX2:2:1101:6381:73864 2:N:0:ACTATGCA
GTTGGTTGGCATCCCAACTATCCCTATTAATCATTACGTCGATCCTAGAAACCAACAAAATAGAATCAAACGTCCTATTTCATTATTCCATGCTAATGTATTCAAGCGCGAGCCTGCTTTAAACACTCTAATTTTTTCAAAGTAACAGTCCTGATTTCCCACGACACCAAATTAATGACATCGTGGTTCGTCAGAAGGTAGGAATCAATTTGACCAGTACGTACCGAGGCACGACCGATCAACTGATCCCGAAATTCAACTACGAGCTTTTTAACTGCAACAACTTTAATATACGCTATTGGAGCTGGAATTACCGCGGCTGCTGGCACCAGACTTGCCCTCCAA
+
DDDDDIIIIIIIIIIIGIIIIIIIIIIIIIIHIIIIIIIIIHIIIIHIIHIIIIHIIIIIIIHHIIIIEHHHIIIIEHHHHHIHHIIEHHIIIIEHHHIIIIHIIIIHIIIIIIIIIIIIIIHHIHIIIIIIHHIHIIIIIIIIIIIIHIIIIIHIIHIIIIIIIIIIIIIIHIIIIIIIIIIIIIIIHIIIIIIIIIIIIIIIIIIIIIIIHIHIIIIIIIIIIIIIIIIIIIIHIIIIIIHGIIIIIIIIIIIIIIIIIIIIIIIIIIIIIIIIIIIIIIIIIHIIIIIIIIIIIIIIIIIIIIIIIIIIIHIIIIIIIIIIIIIIIIIIIIIIIIIIDDDDD
@HISEQ:969:HM2KJBCX2:2:1101:13558:73962 2:N:0:ACTATGCA
GTTGGTTGGCATCCCAACTATCCCTATTAATCATTACGTCGATCCTAGAAACCAACAAAATAGAATCAAACGTCCTATTTCATTATTCCATGCTAATGTATTCAAGCGTAAGCCTGCTTTAAACACTCTAATTTTTTCAAAGTAACAGTCCTGATTCCCCACGACACCAAATTAATGACATCGCGGTTCTTCAGAAGGTAGGAACCGATAATGCCAGTGCGTACCGAAGCACGACCAACAATTCGATCCCGAAATTCAACTACGAGCTTTTTAACTGCAACAACTTTAATATACGCTATTGGAGCTGGAATTACCGCGGCTGCTGGCACCAGACTTGCCCTCCAA
+
@BDDDGHHDHEHIFFHHGFHGHCHEEHHHIIIFHIIIIHIIDEHIIIIIHGEHIIGHFHIHHHCHHHIIHIIIIIIEHHIIIGIHGGF?GHG?GHIHHIEHFIHIIIIIHIHHIHCFIIIIHGIIHIIIIIHIHHHHIIHHEFHHHHGHIHIHFECIIHHHHIIGIIIIIHGFIHEHHHHHHCDHHIIHCIIIIIIHHHHIIIIIIIIIIHHIIHIIHIHGGHHHGHEIIIHHIIIIIIIHHD<IIHIHIHIIHIHIHHEHHIIIHIIIIIIIIHHHIIIHHHGHGHHHHHHIIIIHIIHHIHHIIHIIHHHIIHIIIHIIIIIIIIIIIIIHHGIIIIIDDDD@
@HISEQ:969:HM2KJBCX2:2:1101:11857:73874 2:N:0:ACTATGCA
GTTGGTTGGCATCCCAACTATCCCTATTAATCATTACTTCAGCTCTAGAAACCAACAAAATAGAACCGAAGTCCTAAATTATTATTCCATGCTAATGTATTCAAGGCAAACGCCTGCTTTAAACACTCTAATTTTTTCAAAGTAATAGATCCAGATCGCGAGCCCGGCCCAGTGAAGAGTCGGACCCGTTCCCTGGAAGGATGGCAGACGCGCGCCGGCACTCACACTCGTAACCGAGGCGGGTCAGGTGCGTCAAACCAGAAATCCAACTACGAGCTTTTTAACTGCAGCAACTTTAATATACGCTATTGGAGCTGGAATTACCGCGGCTGCTGGCACCAGACTTGCCCTCCAA
+
DDDDCIIIIIIIIIIIIIIIIIIIIIIIIIIIIIIIIIIIIIIIIIIIIIIIIIIIIHIGIIHHFHIHIIIIHFIIIIIIIIIFIIIIIIIIIIIIHIIHHDGHHIIIHHIHHIIHIIHIHIIIIIIIIIIIIIIIHIIHCHIIIHHHHHHIIIHHIIIHIHIIHIIIIHIIIHHHIHIHIHHEIIIHIHIIIHIIIIIIIHIIIHHHIIIIIIIHIIHIIIIIIIIIIIIIIIIIIIIIIIIIIIIIGHHF<GIIHGIHIIHHGIIIIIHIIIIIIIIHIIIIIIIIIIIIIIIHIIIIIIIHIIIIHIIIIGIIIIIIIIIIIIIIIIIIIIIGIIIIIIIIIIHIIIDDDDD
@HISEQ:969:HM2KJBCX2:2:1101:5529:73961 2:N:0:ACTATGCA
GTTGGTTGGCATCCCAACTATCCCTATTAATCATTACGGTGGTCCTAGAAACCAACAAAATAGAATCATCCGTCCTATTTTATTATTCCATGCTAATGTATTCAAGCAAAATGCCTGCTTTAAACACTCTAATTTTTTCAAAGTAAAGGTCCTGGTTCCCCGCGGCACCCAATTAAGGACATCGCGGTTCTCCAGAAGGTGAGAAATTGACTACACCAGTTCATACCCCTTAAGGCACGACCGATGTGTCAATCCCGAAATTCAACTACGAGCTTTTTAACTGCAACAACTTTAATATACGCTATTGGAGCTGGAATTACCGCGGCTGCTGGCACCAGACTTGCCCTCCAA
+
@DDA@D@GCEC@DGE1CEHHC?GHGCEEEHIGHEHHHEEHIDHHCCHHHGHI?FHHHHHEGHECCFEE<FCGEHIGEF<CEHHIICHC@D@FHHHICEFEHG@FHHEHCFCCFFHGGG?CGHHGHGHEIIHHHHHHFEHHIIIIHHHIHFIHHHHHEDCHIDHIHEGDEHHIHGIHHHIHIHIIIIHEGHHEHHHHHIGIIIIIIIIIHHHHIIHIIIIIGIIHHHHCFHGHHIIHEIHGEHIIIHHHGEHHHHHHIIIHHHIHIIIIIIHIIIIIHIIIIIIIIIHEEHHHHHHHIIHHHGIIIHIIIHIHIIHIIIIHIIIIIIIHIFIIHIFIHHIIHIIHHHAADCD
@HISEQ:969:HM2KJBCX2:2:1101:4968:74789 2:N:0:ACTATGCA
GTTGGTTGGCATCCCAACTATCCCTATTAATCATTACGTCGATCCTAGAAACCAACAAAATAGAATCAAACGTCCTATTTCGTTATTCCATGCTAATGTATTCAAGCGTGAGCCTACTTTAAACACTCTAATTTTTTCAAAGTAACAGTCCTGATTCCCCATGACACCAAATTAATGACATCATGGTTCGTCAGAAGGTAGGAATCAATAATACCAGTACGTACAATAGCACGACCAATAAATTGATCCCGAAATTCAACTACGAGCTTTTTAACTGCAACAACTTTAATATACGCTATTGGAGCTGGAATTACCGCGGCTGCTGGCACCAGACTTGCCCTCCAA
+
ADDDDIIIIIIIIIIIIIIIIIIIHIIIIHIIIIIIIIIIIIIHIIIIIIIIIIIIIIIIIIIHHIIIIIIIIGIIIIIIIIIIIIIIHHHIIIIIIIIIIHHHIHIHHIIHIIIIIIIIHHIHIIHIIIIIIIIIIHIIIIHIIIIHHIIIHHFHHIIIIHIIHIHIIIIIIIIIIIIIHIIIIIIIHIHHIIIIIIIIIIIIIIIIIIIIIIIIIIIIIIIIIIIIIIIIIIIIIIIIIIHHIIIIIHIIHIIIIIIIIIIIIIIIIIIIIIIIIIIIIIIIIIIIIIIIIIIIIIIIIIIIIIIIIIIIIIIIIIIIIIIIIIIIIIIIIIIIIIIIDDDDD
@HISEQ:969:HM2KJBCX2:2:1101:8078:74822 2:N:0:ACTATGCA
GTTGGTTGGCATCCCAACTATCCCTATTAATCATTACGTCAATCCTAGAAACCAACAAAATAGGATCGAACGTCCTATTTCATTATTCCATGCTAATGTATTCAAGCGTTAGCCTGCTTTAAACACTCTAATTTTTTCAAAGTAACAGTCCTGTTTCCCTGCAACACCAAATTAATGGCATTACAGTTCTTCAGAAAGGAGGAATCAGCGAAGCCAGTACATACCAGTGGCACGACCAACCTGCTGACCCCGAAATTCAACTACGAGCTTTTTAACTGCAACAACTTTAATATACGCTATTGGAGCTGGAATTACCGCGGCTGCTGGCACCAGACTTGCCCT
+
DDDBDIIHHIIIIIIIIIIIIIIIIIIIIIIIIIIIIIIIIIIIIIIIIIIIIIIIIIIIIIHHHIIIIIIIIIIGIIIIIIIIICHIIIIIIIIIIIIIIIIIIIIIIIIIIIIIIIIIIIIIIIIIIIIIIIIIIHIIIIIIIIIIIHIIIIIIIIIIIIIIIIIIIIIIIIHIIIIIIIIIIIIIIIIIIIIIIIIIIIIIIIIIIIIIIIIIIIIIIIIIIIIIIIIIIIIIIIIHHIIIIIIIIIIIIIIIIIIIIIIIIIIIIIIIIIIIIIIIIIIIIIIIIIIIIIIIIIIIIIIIIIIIIIIIIIIIIIIIIIIIIIIIIIIIIIIIIDDDDD
@HISEQ:969:HM2KJBCX2:2:1101:8554:75392 2:N:0:ACTATGCA
GTTGGTTGGCATCCCAACTATCCCTATTAATCATTACGTCGATCCTAGAAACCAACAAAATAGAATCAAACGTCCTATTTCATTATTCCATGCTAATGTATTCAAGCGTGAGCCTGCTTTAAACACTCTAATTTTTTCAAAGTAACAGTCCTGATTCCCCACAACACCAAATAAATGACATCATGGTTCGTCAGAAGGGAGAAACCAACAATGCCAGTACGTACCTAGGCACGACCGACATGATGGTCCCGAAATTCAACTACGAGCTTTTTAACTGCAGCAACTTTAATATACGCTATTGGAGCTGGAATTACCGCGGCTGCTGGCACCAGACTTGCCCTCCAA
+
DDDDDHIIGIIIHHHIIIIIIIIIIIIHIIIIIIIIIHHHHHHIIIIIIHHIIIIIIIHIHIHGHIIIIIIIHIIIIIHIIIIIIIIIIHHIIIIIIIIIIHHIHIHIIIIIIIHIIIIHHIHIHIIIIHIIIHGHHHIHHFFCGHHIIIIHHIIIHHIIIHHIIIHHHHHHIIIHHHHIIHIHHIIIIIIIIHIIHHHHIIIIIFHIIIHHIIIHHHIHHHHIGHHIHHH=HHHGFHHHHHGEIHHCIIHHFHEIHHGEGFIIIIHIIIIIHHHHFHEGHIHFEC1EIIHFIIHH?HHIIIHEFFGIIHGHIIIGIIIHIHHIHHHGHG@CHHEHHHHCB?DD@
@HISEQ:969:HM2KJBCX2:2:1101:13700:76197 2:N:0:ACTATGCA
GTTGGTTGGCATCCCAACTATCCCTATTAATCATTACGTCGATCCTAGAAACCAACAAAATAGAATCAAACGTCCTATTTCATTATTCCATGCTAATGTATTCAAGCGTACGCCTGCTTTAAACACTCTAATTTTTTCAAAGTAACAGTCCTGATTTCCAATCACACCAAATTAATGACATGAAAGTTCCTCAGAAGGTAGAGATTTATCTCACCAGTACAGACAATTAAGCCTGACCAATGGGTAAACCCCGAAGTTCAACTACGAGCTTTTTAACTGCAACAACTTTAATATACGCTATTGGAGCTGGAATTACCGCGGCTGCTGGCACCAGACTTGCCCTCCAA
+
DDD@0<<<EEHFH@GH?HECEHCEHHFHHFEHHEG?FH<<CHEHHECH?FGCHEC01C@HHH1G1CHE@H@GCG0EGEH1@GEHHEH@FH1<11<C?IHFHHIHHHHDHHHCHH@FHHGGHIHHGFHHEIHDCGHHHCHGIIIIIHHHHIIIIIIIIHHHGHHHFHHH?HIHIIIIIHHIHIHEIIIIIIIIIIIIHIIIHGHHGHIHIHHIIIIHHHHGHIIIIIHIHII<IIIHHIIIIIIHHGHEDCIIHIIHIIIIIIIIHIIIIIHIIIIIIIHHEIIIIIHIIIIHIIIIIIHHEIHHIHIHHHIIIIIIHIIIIHIIIIIIHIHIIIEEEIIHFHADDDB
@HISEQ:969:HM2KJBCX2:2:1101:20737:77233 2:N:0:ACTATGCA
GTTGGTTGGCATCCCAACTATCCCTATTAATCATTGCTCCGACTTGACCAAAACCAACAAAAATAAGTCTGAGCCCTTTATTATTATTCCATGCTAATGTATTCACAGCGTAAGCCTGCTTTAAACACTCTAATTTTTTCAAAGTAAATGATCTGGAACACATGCTCCCAACCCAGTGAAGGGCAGAAGCAGTATCCCAGAAGGAGCCGAGAACCCTCCAGCACTCACGTCCTTGTGGGGCGCGGGCTAGATTGCTCTCAGAGAAATCCAACTACGAGCTTTTTAACTGCAACAACTTTAATATACGCTACTGGAGCTGGAATTACCGCGGCTGCTGGCACCAGACTTGCCCTCCAA
+
DDDDDIIIGGHEFHHIHIIIIHIHHICHIIIFHFHHHEHHIIIIHIHIIIIHIIIIIHHHHHHCCGCDEFHEHHIHIHHIIIIIIHHHGHHIIIIGIIIIHHHIIIIIGIIHHCEHHGHHHG@FGHIIHIHHEHHHIIHCHHHHIIIIHIHHIHIGIIHHHHIIIIHHHHFHHFHGHIIHHHHHHHIHH?HHHHHGC8CCFIFHEIIIHHFEHDHECF@HHIHHEGGIHFIHDIHGHIIHIHHHG?HIGGHIIHHGEGHG?IHIHIHHIHHIFIHHIHGHHHHH?FHIIIIIIIIIHCFGEHHEHHIIIIHIIIHIHHIIIIHHIIIHIIHHIHIHHHFIIHFHGIHHIIIIADDAD
@HISEQ:969:HM2KJBCX2:2:1101:9342:77782 2:N:0:ACTATGCA
GTTGGTTGGCATCCCAACTATCCCTATTAATCATTACATCGATCCTAGAAACCAACAAAATAGAATGCGATGTCCTATTTCATTATTCCATGCTAATGTATTCAAGCGTGAGCCTGCTTTAAACACTCTAATTTTTTCAAGGTAACAGTCCTAATTCCCTATAACATCAAATAAATGACATTATAGTTCTTTAGAAGGTGAGAACCAATAAAATCAGTACATACCAAGGCATGACCAACTAATTGATCCCGAAGTTCAACTACGAGCTTTTTAACTGCAACAACTTTAATATACGCTATTGGAGCTGGAATTACCGCGGCTGCTGGCACCAGACTTGCCCTCCAA
+
DDDDDIIIGIIIIIIIIIIIIIIIIIIIIIIIIIIIIIIIIHIIGHIIIHIHIIIIHHIIIIIIIIIIIIIIIIIIIIIIHIHIIIIICHIIIIIIIIIIIIIIIIIIIIIIHIHIIIIIHIIHHIIIIIHHHIHIIIIIIIIIIIIIIIIHIHHIIIHIIIIIIIIIIIIIIIIIIIIIIIIIIIIIIIIIIIIIIIIIIIIIIIIIIIIIIIIIIIIIIIIIIIIHIIIIIIIIIIIIIIIHIIIIIIIIIIIIIIIIIIIIIIIIIIIIIIIIIIIIIIIIIIIIIIIIIIIIIIIIIIIIIIIIIIIIIIIIIIIIIIIIIIIIIIIIIIIIIIIIDDDDD
@HISEQ:969:HM2KJBCX2:2:1101:16585:77997 2:N:0:ACTATGCA
GTTGGTTGGCATCCCAACTATCCCTATTAATCATTACGTCGATCCTAGAAACCAACAAAATAGGGTCAAACGTCCTATTTCATTATTCCATGCTAATGTATTCAAGCGTGTGCCTGCTTTAAACACTCTAATTTTTTCAAAGTAACGGTCCTGATTCCCCATGACACCAAATTAATGACATCACAGTTCGTCAGAAGGTAGAAATCAATAATACCAGTGCATACCAGAGGCACGACCAATATATTGATCCCGAAATTCAACTACGAGCTTTTTAACTGCAACAACTTTAATATACGCTATTGGAGCTGGAATTACCGCGGCTGCTGGCACCAGACTTGCCCTCCAA
+
DDDDDIIIHIHHIIIIIIIIIIHIIIIIHHHHHHGGHHIIICHHHHHIIHHHIIIIHHHFHIIIEHHIIGIHHHIIIEHII?GHHCFHHIIGIIIIIHHEHIIIHIIIIIIHIHIIHFIIGFHHHHIHIIIIIIIHIIIHHIIHHHIHIIIIIIHHIIIIIIIIIIIHIIIIIIIIIIHHIIIIIIIIIIIIIIIIHIIIIIIII3IIIIIIIIIIIIIIIIIIHIIIIHIIIIIIGIIIIIIHHIFIHHHIIIIHIIHIIIIIIIHIIIIIHHHIIIIIIIIIIGIIIIIIIIIHIIIIIIIIIIHIIIIIIIIGIIIIIIIIIIIIHHHIIIIIIIIIIDDDDB
@HISEQ:969:HM2KJBCX2:2:1101:15160:78437 2:N:0:ACTATGCA
GTTGGTTGGCATCCCAACTATCCCTATTAATCATTACGTCAATCCTAGAAACCAACAAAATAGGATCGAACGTCCTATTTCATTATTCCATGCTAATGTATTCAAGCGTTAGCTTGCTTTAAACACTCTAATTTTTTCAAAGTAACAGTCCAAATTCCCCGCAACACCAAATTAATGGCATTACGGATCATCAGGAAGGAGGAATCAGTAAGACCGGTACATACCAGAGGCATGACCAATCTACTAACCCCGAAATTCAACTACGAGCTTTTTAACTGCAACAACTTTAATATACGCTATTGGAGCTGGAATTACCGCGGCTGCTGGCACCAGACTTGCCCTCCAA
+
BDDDDIIIIIIIIIIIIIIIIIIIIIIIIIIIIIIIIIIIIIIIIIIHIHIIIIIIIIIIIIIGIIIIIIHIIIIIIIIIIHIIIIIIIIIGIIIHIIIIIIHIIIIIIIIIIIIIIIIIIIIIIIIIIIIIIIIIIIIIIIIIIIIIIIIIIIIIIIIIIIIIIIIIIIIIIHIIHIIIIIIIIIIIIIIIIIIIIIIIIIIIIIIIIIIIIIIIIIIIIIIIIIIIIIIIIIIIIIIIIIIIHIIIIIIIIIIIIIIIIIIIIIIIIIIIIIIIIIIIIIIIIIIIIIIIIIIIIIIIIIIIIIIIIIIIIIIIIIIIIIIIIIIIIIIIIIIIIIIIIDDDDD
@HISEQ:969:HM2KJBCX2:2:1101:8455:78311 2:N:0:ACTATGCA
GTTGGTTGGCATCCCAACTATCCCTATTAATCATTACGGTGGTCCTAGACCAACAAAATAGAACCAACGTCCTATTCTATTATTCCATGCTAATCTATTCAAGCAAAAGCCCGCTTTAAACACTCTAATTTTTTCAAGGTAATGGTCCTGGTTCCCCGACACACCCAATAAAGGGCATACCGGCTCACCAGAAGGATAGACCCGACAACAGAACAGTACTCGCCAGAGACGGACCGTCCGGTCAGGCCTAAAATTCAACTACGAGCTTTTTAACTGCAACAACTTTAATATACGCTATTGGAGCTGGAATTACCGCGGCTGCTGGCACCAGACTTGCCCTCCAA
+
D@BDBHHHHIIIIIIHHIIFEHHHHIHCEFFHHHIIIHIHHIIIHHHHHHHHHIIIHEHHHIIEHHHFIHFHIHEHGEHHIHIHHEHFHI?HHEIHHHHHIFGHIHHIIGDHFF?FHHGHIIIIFHIIGHHIIHHFEIIIIIHIHIHIIIIIHHIHIIHHIIIHHHIHHGIIIIIIIIIIIIIIIIIIIIIIIIIIIIIIHIIIIIIIHEHEIIIIIIIHIIIIIIIIHHIHIIIIIIIHIIHIGIHHHHHHIIIIIIIIIIIIIIIIIIIIIIIHIHHIIIIIIHIIIIIIIIHGFFHIIIIIIIIIIIIIIIIIIIIIIIIIIIHIIIIHIIIHIIIDCADD
@HISEQ:969:HM2KJBCX2:2:1101:1978:79529 2:N:0:ACTATGCA
GTTGGTTGGCATCCCAACTATCCCTATTAATCATTACGGTGATCCTAGAAACCAACGAAATAGAATCAGTCCGTCCTATTTCATTATTCCATGCTAATGTATTCAGACGATAGTCTGCTTTAAACACTCTAATTTTTTCAAAGTAACAGTCCTGATTTCCAACCACACCAAATAAATGGCATGAAAGTTCCTCAGAAGGTAGAGATCCATCTCACCAGTGCAGACAATTAAGCCTGACCAATGGGTAGACCCCGAAGTTCAACTACGAGCTTTTTAACTGCAACAACTTTAATATACGCTATTGGAGCTGGAATTACCGCGGCTGCTGGCACCAGACTTGCCCTCCAA
+
DDDDBIIHIIHIHIIIIIIIIHIIIHIIIIIIIIIIIIIIIIIHIIIIIIIHIIIIIIIIIIHIIIIHIIIIIHIIIHIIHHHHIIIIIEHIHIIIFIIIIIHIIHIIIIIIIIIIIIIHIHIIGIHIIIIGEHHHIHIGIIIIIIIIIIIIHHHHIIIHHIHHHGEHIIIIIIHIIIIIIHHHHIGIIGIIIIIHHHIIIIIIIIIIGIHFHIHIIIIHHHIIIIIIIIIIIIGIIIIIIIHHEGDIIIIIIIIIIIIIIIIHIIIIGHIIIIIIIIIIIIIIIIIHIIIIIIHIIIIIIIHIIIIIIIIIIIIIIIIIIIIIIIIIIIIIIIIIIIIIIIIDDDDD
@HISEQ:969:HM2KJBCX2:2:1101:15651:79593 2:N:0:ACTATGCA
GTTGGTTGGCATCCCAACTATCCCTATTAATCATTACGGTGGTCCTAGAAACCAACAAAATAGAACCATGCCGTCCTATTTTATTATTCCATGCTAATGTATTCAAGCAAAAATGCCTGCTTTAAACACTCTAATTTTTTCAAAGTAAAGGTCCTGGTTCCCCGCGGCATCCAATTAAGGACATCGCGGTTCTCCAGAAGGTGAGAAATTGACTGCACCAGTTCATACCCCGTGAGGCACGACCGATGCGCCAATCCCGAAATTCAACTACGAGCTTTTTAACTGCAACAACTTTAATATACGCTATTGGAGCTGGAATTACCGCGGCTGCTGGCACCAGACTTGCCCTCCAA
+
CDDDDIIIIHGHIIIIIIIIIGIHHIIIIIIIIIGHIHHHIHEHHCHHIIHHHEHHIIIIIIECHFHIIHIIHGHCGFH@FHHIHGEHIHHHIHHCHHHHCGFGHHIIIHIIIIIHIIIIIIHHIIIIIHHIIIIIHIIIIHHHIIIIIIHHHIHHHIIIIIIIIIIIIIIIIIIIIIIIIIIIIIIIIIIIIIIIIIIIIIIHIIIHHIIHHIIIIHIIIIIIIIHIIIIIIIIIIIIIHHIIIIIIIHHFIIEIIIIGHIIIIHHIIHIIHIIIGHIIIIIHIHIIHHHIIIIIGIHIIIIIIIIIIIIIIIIIIIIIIIIIIIIIIIIIIIHIGIIIHIIIIIIHDDDDD
@HISEQ:969:HM2KJBCX2:2:1101:10385:79142 2:N:0:ACTATGCA
GTTGGTTGGCATCCCAACTATCCCTATTAATCATTACGTCAATCCTAGAAACCAACAAAATAGGATCAAACGTCCTATTTCATTATTCCATGCTAATGTATTCAAGCGTTAGCCTGCTTTAAACACTCTAATTTTTTCAAAGTAACAGTCCTGTTTCCCTGCAACACCAAATTAATGACATTACAGTTCTTCAAGAAGGAGGAACCAGTAAAGCCAGTACATACCAGAGGCACGACCAACCTACTAATCCCGAAATTCAACTACGAGCTTTTTAACTGCAACAACTTTAATATACGCTATTGGAGCTGGAATTACCGCGGCTGCTGGCACCAGACTTGCCCTCCAAA
+
DDDCDIIIHIIIIIIIIIIIIIIIIIIIIHIIIIIIIIIIIIIIIHIIHHHIIIIIIHHIIIIHIIIIIIIIIIIIIIIIIIIIIIIIHIIIIIIIIIHHIHHIIIGIIIIHIIIIHIHIIIHIIHIGIIIIIIIIIIIIIHIIIHIGIIIIIIIHIHIHHHIIIIIIIIIIIIIIIHIHIIIIEHHHHHIIHHHGGHFFFHFHHHHIIIIGGHHGGFHHHHIHHE<8CHCEECGHGCHHFGHHHHI/IHF?GHCEEHHHE</@11CEHIHHH@HHF?FFC1HHG@HHGD1CEHF@E@EHHFG<E?@CHEHEHF<E</EHCC@1CHFC@HFC1EHHHGHIHEDDDDD
@HISEQ:969:HM2KJBCX2:2:1101:9289:80783 2:N:0:ACTATGCA
GTTGGTTGGCATCCCAACTATCCCTATTAATCATTGCTCACAAATCCAAAAACCAACAAAATACGATAAACGAGCCCTAACTTATTATTCCATGCTAATGTATTCATAACTAACCGCCTGCTTTAAACACTCTAATTTTTTCAAAGTAAAGGTCCTGGATTGCGAACCCAACCCAGCAAAGGGCAGGAACGTTCTCCAGGAAGATGGTAAGCGCGCATCGGCACTCACACACGAAACCGTGGCGGGCCAAGCGCACTATACCAGAAATCCAACTACGAGCTTTTTAACTGCAACAACTTTAATATACGCTATTGGAGCTGGAATTACCGCGGCTGCTGGCACCAGACTTGCCCTCCAA
+
DDDDDIIHIIIIHIHGHIIIIIIHIHIIIIHIIIIGICHCHHHHHIIIFHIHIIIHIIIHHHHIIIHGIIGHIIIIHIIIIIHIGFIIIIIIHHHIFHHHE<DGEHHEHIHIIIIHIHEHHHEEEHHHIHIHHH@FHHIHHIHHGIIIIIHHHHHIHHHGCHHIFHHIHHHHGEHIHHHHHIHIIHIIIIIHIIIIIIIIIIIIIIIIII<IIIIHHHHIHHHEGIIIIIIHGEHHCHHGIIIIIIIIIIIIIHIIIHGHHHHHIIHHIGIIIIIHIIIIHIIIIIIHIIIHHHHHEIIIGIIIIHIHHIIIIIIIIIIIIIIIIIIIIIIIIIIIIIIIIIIIHIIHHIIIICDDDA
@HISEQ:969:HM2KJBCX2:2:1101:15229:81239 2:N:0:ACTATGCA
GTTGGTTGGCATCCCAACTATCCCTATTAATCATTACGTCAATCCTAGAAACCAACAAAATAGGATCAAACGTCCTATTTCATTATTCCATGCTAATGTATTCAAGCGTTAGCCTGCTTTAAACACTCTAATTTTTTCAAAGTAACAGTCCTGTTTCCCTGCAACACCAAATTAATGACATTACAGTTCTTCAGAAAGGAGGAATCAGCGAGACCAGTACGTACCAATGGCACGACCAACCTGCTGACCCCGAAACTCAACTACGAGCTTTTTAACTGCAACAACTTTAATATACGCTATTGGAGCTGGAATTACCGCGGCTGCTGGCACCAGACTTGCCCTCCAA
+
DDDDDHHHGHHIHHHGHHHHGHIIHCHHHIGIIHIIHHHHHHIHHHGIIFHIHHEHIIGFHHHHIIEFFEEHICEHHIIGIFIHIHHHIIHEHHHHHGIIHCHIIIHIHIHHHHHHIHHEGHFHHHIHHGHHIHI1HIHIIHHEEGIFGFIIGIHHHEIIHIIHGHHHIHIIHIIHHHHHIHIIIIIHIIIIIIIIHIIIIIIIIIIIHHHEHHIIIIIIHHIIHGIIIIIIIHHIGIIIIIHIHIIHGGHFHHHHIIHHGCIIHFIIIIIHIIHIIHIIIHIIHEIIIHIIIHCIIIIHHIIIIIIHIIHIIIIIIIIIIIIIIIIIIIIIIHHHHGHGICDDDD
@HISEQ:969:HM2KJBCX2:2:1101:9351:82067 2:N:0:ACTATGCA
GTTGGTTGGCATCCCAACTATCCCTATTAATCATTACGTCGATCCTAGAAACCAACAAAATAGAATCAAACGTCCTATTTCATTATTCCATGCTAATGTATTCAAGCGTGAGCCTGCTTTAAACACTCTAATTTTTTCAAAGTAACAGTCCTGATTCCCCACAACACCAAATAAATGACATCATGGTTCGTCAGAAGGGAGAAACCAACAATGCCAGTACGTACCTAGGCACGACCGACATGATGGTCCCGAAATTCAACTACGAGCTTTTTAACTGCAGCAACTTTAATATACGCTATTGGAGCTGGAATTACCGCGGCTGCTGGCACCAGACTTGCCCTCCAA
+
DDDBDHHHEHEHHIECCGHHHIGIIIGIHIIHEHHEFHHH?HCGDHIIHHEFDCHFCH@G1GHHFHFE?C<ECFHHHEFGHFHHHECHHFHIE@CHGECHHEEEGEGIIIHIHHHGHEE@HHHFCFGHHHCHEHHEFHH@HHGIHHHG?GIIHHHHEC@FHGEFDFG@EHHCDFHHHHHHIHHHHHHGEHH?HGHHFGCIIIIIHHIIHHHHHHHHHHHHIIHGIIIHIIHEHDIIIIHHHFG@HIIGHGCHFHHFIHHECHIIIHIIIIIIIIIIIGIHHIHHHHIHIIHIHHIIHIGHHEIIGIHEHHHHHIHIHIIHIIIIIHHHIHHIHIIHIIIHDA@AD
@HISEQ:969:HM2KJBCX2:2:1101:21140:81848 2:N:0:ACTATGCA
GTTGGTTGGCATCCCAACTATCCCTATTAATCATTACATCGATCCTAGAAACCAACAAAATAGAATCTGATGTCCTATTTCATTATTCCATGCTAATGTATTCAAGCGTAAGCTTGCTTTAAACACTCTAATTTTTTCAAGGTAACAGTCCTAATTCCCCATAACATCAAATAAATGACATTATGGTTCTTTAGAAGGTGAGAACCAATAAAACCAGTACATACCAAGGCATGACCGATTCCTTGATCCCGAAATTCAACTACGAGCTTTTTAACTGCAACAACTTTAATATACGCTATTGGAGCTGGAATTACCGCGGCTGCTGGCACCAGACTTGCCCTCCAA
+
DDDBAHEHHHGHECEFHFHHFEHIHHHHHIIHHFHIHIFEHHHIHHIIIHIHHHHGHHHIIIHIIHIEHHHH1EE?CCCEHHIHHHG1EFGEHEHGHFFHEHHHHEGEHHGGIHHHHHHHGEHHIIEHHIIIHHIIIIIIIHIHGHIHGIHHHHHHIIHHHHHHHHCFHIIIIIHGIHGEHHHGFHIIHHIIIIIIIIIIIIIHIIFHIHHHHIHHIIIHHIIIHIHHIIHIFEIIIHIIIIHDGHIIHHIHHHIIIIIIIHIIIIIIIIIHEFIIHIIIIIHIIHFHIIHHHIIIIHIHIIIIIIIIIIIHIIIHIIIIIIIIIIIHIIHIIIIIIIIIDDDCD
@HISEQ:969:HM2KJBCX2:2:1101:18891:81770 2:N:0:ACTATGCA
GTTGGTTGGCATCCCAACTATCCCTATTAATCATTACGGTGGTCCTGAAACCAACAAAATAGAACCACAACGTCCTATTCTATTATTCCATGCTAATCTATTCAAGCAATAGCCCGCTTTAAACACTCTAATTTTTTCAAGGTAATGGTCCTGGCTCCCCAACACACCCAACAAAGGACATGCTGATTCACCAGAAGGAAGACCCGACAGCAGACAGTACTCGCCAAAGACGGACCGCCCGGCCAGGCCTAAAATTCAACTACGAGCTTTTTAACTGCAACAACTTTAATATACGCTATTGGAGCTGGAATTACCGCGGCTGCTGGCACCAGACTTGCCCTCCAA
+
DDDDDIIIIIIIHHIIIIIIIIIIIHIIIIIIIIIIIIIIIIIIIIIIIIIIHHIIIIIIIIIIHIIIIIIIHIIIIIIIIIIIIIIIIHIIIIIIIIIIHGFIIIIIIIIIIIIIIIIIIIIIHIIIIIIIIIIIIIIIIIIIIIHHHIHHHHIHIIIIIIIIHHHIIIIHHIGIIIIIIIIIIIIHHIIIIIIIIIIIHHIIIIIIIIIIIIIIIHHHIIHHIIIIIIIIIIIIIIIIIGIHIIIIIIIIIIIIIIIIIHHIIIIIIIIIIIIIIIIIIIIIIIIIIIHGHIIIIIIIIIIIIIIIHIIIIIIIIHIIIIIIHIIIIIIIIIIIIIIIDDDDD
@HISEQ:969:HM2KJBCX2:2:1101:19718:81915 2:N:0:ACTATGCA
GTTGGTTGGCATCCCAACTATCCCTATTAATCATTACGTCAATCCTAGAAACCAACAAAATAGGATCGAACGTCCTATTTCATTATTCCATGCTAATGTATTCAAGCGTTAGCCTGCTTTAAACACTCTAATTTTTTCAAAGTAACAGTCCTGTTTCCCTGCAACACCAAATTAATGACATTACAGTTCTTCAGAAAGGAGGAATCAGCGAAGCCAGTACATACCAGTGGCACGACCAACCTGCTGACCCCGAAATTCAACTACGAGCTTTTTAACTGCAACAACTTTAATATACGCTATTGGAGCTGGAATTACCGCGGCTGCTGGCACCAGACTTGCCCTCCAA
+
DDDDDIIIIIHIIGIIIIIIIIIIHIIIIIIIIIIIIIIIIIIHIIIIHIIIIIIIIHIIHHICGHHIIHIIIIIIIIIIIIIIGIIHIHIIIIIIIIIIIHIIIIIIIIIIIHIHIIIIIIIIHIIIIIIIIHHIIIIIIIIIIIIIIIIIIHIIIIIHIIIIIIIIIIIIHIIIIIIIIIIIIIIHHHHIIIIIIIIIHHIIIIIIIIIHIIIIIIIIIHIIIIIIIIIIIIIIIIIIIIIHGIIHIIIIIIIIIHIIIIIIIIIIIIIIIIIHHIIIIIIIIIHIIIHIIIIIIHIIIIIIIIIHIIIIIIIIHIIHIIIIIIIIIIHIHIIIIIIIIDDDDD
@HISEQ:969:HM2KJBCX2:2:1101:2687:83689 2:N:0:ACTATGCA
GTTGGTTGGCATCCCAACTATCCCTATTAATCATTACTTCAGTCCTAGAAACCAACAAAATAGAACCAAAGTCCTATTCCATTATTCCATGCTAATATATTCAAGCAAACATGCCTGCTTTAAACACTCTAATTTTTTCAAAGTAAAAGTCTTGGATCCCTAGCGCACTCAATTAAGAGCACACTAGTTCCCCAAAAGGAAAAGCCCAAAGTTGCAGTACAAACCTTTCGGTTGACGGCAACTATAAGCCCAAAATTCAACTACGAGCTTTTTAACTGCAACAACTTTAATATACGCTATTGGAGCTGGAATTACCGCGGCTGCTGGCACCAGACTTGCCCTCCAA
+
@BBDDHHE<HGHG@HHHHHH@CEHFEHIIEHHIIIHH@EHHECEGCGFCHEEHEHHHI?HHH1F@@HFHHFHEHHF1CGHEH?CECHHHIHGE@CFCG@GC@H?FGGFHIIHHGHEFHHFHHHHHIGHIIGIHHGHFHHHHIIHEFHHFG@DGGE?CFEFDFHHGHHFEHGHGHHEHHCHHHHHHIIHGFHGHIHHC<HF?EHEDHGIHHHHHHHHH:DGHEHG?<IGIIHIHEHDHECHHG@FAGCHEHIHFIIIGIIHG=D@HEHEHHHEGIHIHHEHIIHHCHGHHHHHC</F<1EFCHIIGIHGGHHHHIHIIIHHFHHIHIIIHHIHHHEHGIIIIDADBD
@HISEQ:969:HM2KJBCX2:2:1101:12438:83896 2:N:0:ACTATGCA
GTTGGTTGGCATCCCAACTATCCCTATTAATCATTACATCGATCCTAGAAACCAACAAAATAGAATCGGATGTCCTATTTCATTATTCCATGCTAATGTATTCAAGCGTGAGCCTGCTTTAAACACTCTAATTTTTTCAAGGTAACAGTCCTAATTCCCCGTGACACCAAATTAATGGCATTACGGTTCTTTAGAAGGTGAGAAATCAATAATATCAGTACATACCAACGGCATGACCGAAACATTGATCCCGAAATTCAACTACGAGCGTTTTAACTGCAACAACTTTAATATACGCTATTGGAGCTGGAATTACCGCGGCTGCTGGCACCAGACTTGCCCTCCAA
+
ADDDBIIIIIIIIGIIIIIIIIIIHIIIIIIIIIIIIIHHHIIHIIGIIIIIIIIIIIIEIHGHHIIIGIIIIIIIIIIIIIIIGHHEHHGIHIIIHIIIHFIHIHIHHHIIIIIIIIIIIIIIIIIIIIIIIHIIHIIIIIIHIIIIIIIIIIIIHHHIIIIIIIHIIIIHIIIIIHHIIIIIIIIHHHHIIIIIIIIIIIIIIICIIIIIIIHIIIIIIIIIIIIIIIIIIIIIIIIIIIIIHHIIIIIIIIIIIIIIIIIIIIIIIIIIIHIIIIIIIIIIIIIIIIIIIIIIIHIIIHIIIIIIIIIIIIIIIIIIIIIIIIIIIIIIIIIIIIIIIIDCDDD
@HISEQ:969:HM2KJBCX2:2:1101:14234:83278 2:N:0:ACTATGCA
GTTGGTTGGCATCCCAACTATCCCTATTAATCATTACGTCGATCCTAGAAACCAACAAAATAGAATCAAACGTCCTATTTCATTATTCCATGCTAATGTATTCAAGCGTAAGCCTGCTTTAAACACTCTAATTTTTTCAAAGTAACAGTCCTGATTCCCCACGACACCAAATTAATGACATCGCGGTTCTTCAGAAGGTAGGAACCGATAATGCCAGTGCGTACCGAAGCACGACCAACAATTCGATCCCGAAATTCAACTACGAGCTTTTTAACTGCAACAACTTTAATATACGCTATTGGAGCTGGAATTACCGCGGCTGCTGGCACCAGACTTGCCCTCCAA
+
DDDDDHIIIIIIIIIIIIIIIIIIIIIIIHIIIIIIIIIIIIIIIIIIIIHIIIIHIIIIIIIIIIIIIIIIHIHIIIIIIIIIIHIIIIHIIIGIIIIIIIHIIIIIIIIIIIIIIIIIIIIIIIIIIIHIIIIIIIIHIIIIIIIIIHIIIIIIIIIIHIIIIIIIIIIIIHIIIHIIIIIIIIIIGIIIIIIIIIIIIIIIIIIIIIIIIIIIIIIIIIIIIIIIIIIIIIIIIIIIIHGEIIIIIIIIIIIIIIIIIIIIIIIIIIIIIHIIIIIIIIIIIIIIIIIIIIIIIIIIIIIIIIIIIIIIIIIIIIIIIIIIIIIIIIIIIIIIIIIIDDDDD
@HISEQ:969:HM2KJBCX2:2:1101:17707:84020 2:N:0:ACTATGCA
GTTGGTTGGCATCCCAACTATCCCTATTAATCATTACGGTGATCCTAGAAACCAACGAAATAGAATCAGTCCGTCCTATTTCATTATTCCATGCTAATGTATTCAGACGATAGTCTGCTTTAAACACTCTAATTTTTTCAAAGTAACAGTCCTGATTTCCCATCACACCAAATAAATGGCATGAAAGTTCCTCAGAAGGTAGAGATCCATCTCACCAGTGCAGACAATTAAGCCTGACCAATGGGTAGACCCCGAGGTTCAACTACGAGCTTTTTAACTGCAACAACTTTAATATACGCTATTGGAGCTGGAATTACCGCGGCTGTTAACACCAGACTTGCCCTCCAA
+
<DD@0DGH<H@FGHHFHEFEHIHFHHEHFFHIH1<<<EEHHH?GEHIHC<DG@<CEE1DGE@HEE@GHGHE@C<1<<<DC<@FEGH?HH@E1FC<11<EDHFHHHG@GHHHHHHEFHFGBGHBFHHHHFHFECIHHFC@FFCIIIIHHFGHCHHHDFDG1EGHHIHHF@EH@IHHHHEHFHHCHHIHHEHIHHGCIHHHHIIHHHHHEHHHHHHEHHIHHIIIIHHIIIIIHHHHHHEE?IHHHFGEHHF<H@HCEHCHEIHHCHHH@HHHGIIIHIHHIIHGCFF?HHIIIIIIIHCH@FHHHHHIIIIIHEHHIHHIIHHEHHIHGHIHGIHEHIHHHHEHDDADA
@HISEQ:969:HM2KJBCX2:2:1101:15150:84595 2:N:0:ACTATGCA
GTTGGTTGGCATCCCAACTATCCCTATTAATCATTACGTCAATCCTAGAAACCAACAAAATAGGATCAAACGTCCTATTTCATTATTCCATGCTAATGTATTCAAGCGTTAGCCTGCTTTAAACACTCTAATTTTTTCAAAGTAACAGTCCTGTTTCCCTGCAACACCAAATTAATGACATTACAGTTCTTCAAGAAGGAGGAACCAGTAAAGCCAGTACATACCAGAGGCACGACCAACTTACTAATCCCGAAATTCAACTACGAGCTTTTTAACTGCAACAACTTTAATATACGCTATTGGAGCTGGAATTACCGCGGCTGCTGGCACCAGACTTGCCCTCCAA
+
DDDDDHIHIIIIHIIIIIIIHIIIIIIIIIIIIIIIIIIIIIIIIHIIIIIIIIIIIIIIIIIHIIIHIIIIHHIIIHHIIIIIIIIIHIIIGIHHIIHIIIIIIIIIIIIIIIIIIIIHIIIIIIIIIIIIIIHIIIIIIIIIIIIIIGIIIIIIIIIIIIIIIIIIIIIIIIIIIIIIIIIIIIIIHIIIIIIIIIIIIIIIIIIIIIIIIIIIIIIIIIIIIIIIIIIIIIIIIIIIIIIIHIIIIIIIIIIIIIIIIIHIIIIIIIIIIIHIIIIIIIIIIIIIIIIIIIIIIIIIIIIIIIIIIIIIIIIIIIIIIIIIIIIIIIIIIIIIIIIIIDDDDD
@HISEQ:969:HM2KJBCX2:2:1101:4952:85561 2:N:0:ACTATGCA
GTTGGTTGGCATCCCAACTATCCCTATTAATCATTACTTCAGCTCTAGAAACCAACAAAATAGAACCGAAGTCCTAAATTATTATTCCATGCTAATGTATTCAAGGCAAACGCCTGCTTTAAACACTCTAATTTTTTCAAAGTAATAGATCCAGATCGCGAGCCCGGCCCAGTGAAGAGTCGGACCCGTTCCCTGGAAGGATGGCAGACGCGCGCCGGCACTCACACTCGTAACCGAGGCGGGTCAGGTGCGTCAAACCAGAAATCCAACTACGAGCTTTTTAACTGCAGCAACTTTAATATACGCTATTGGAGCTGGAATTACCGCGGCTGCTGGCACCAGACTTGCCCTCCAA
+
BDDDDIIIIIIIIHIIIIIIIIIIIHIIIIIIIGIIIIIIIIIIIIIIIIHGHHIIIIIIIIHFHIHHIGHHHGIIIHIIIIIIIIIIEHHHIEHIIIIHIHGHHIIIIHIIIIIIIHHHHHIHIIIHIHIIIIIIIIIIHIIIIIIIIHIIIIIIIIIIIIIIIIIIIIIIIIIIIIHIIIIIIIIIIIIIHIIIIIIIIIIIIIIIIIIIIIIIIIIIIIIIIIIIIIIIIIIIIIIIIIIIIIGIIIHIIHIIIIIIIIIIIIIIIIIIIIIIIIIIIIIIIIIIIIIIIIIIIIIIIIIIIIIIIIIIIIIIIIIIIIIIIIIIIIIIIIIIIIIIIIIIIIIIIIDDDDD
@HISEQ:969:HM2KJBCX2:2:1101:10900:86226 2:N:0:ACTATGCA
GTTGGTTGGCATCCCAACTATCCCTATTAATCATTACATCGATCCTAGAAACCAACAAAATAGAATCGGATGTCCTATTTCATTATTCCATGCTAATGTATTCAAGCGTGAGCCTGCTTTAAACACTCTAATTTTTTCAAGGTAACAGTCCTAATTCCCCGTGACACCAAATTAATGGCATTACGGTTCTTTAGAAGGTGAGAAATCAATAATATCAGTACATACCAACGGCATGACCGAAACATTGATCCCGAAATTCAACTACGAGCTTTTTAACTGCAACAACTTTAATATACGCTATTGGAGCTGGAATTACCGCGGCTGCTGGCACCAGACTTGCCCTCCAA
+
DDDDDIIIIIIIIIIHHIIIIIIIIIIIIIIIIIIIIIIIIIIIIIIIIIHIIIHIIIIIIIIIIIIIIIIIIIIIIIIIIIIIIIIIIIIGIIIIIIIIIIIIIIIIHIIIIIIHIIIIIIIIIIIIIIHIIIIIIIIIIIIIIIIIIIIIIIIIIIHIIIHIIIIIIIIIIHIIIIIIIIIIIIIIIIIIIIIIIIIIIIIIIIIIIIIIIIIIIIIIIIIIIIIIIIIIIIIIIIIIIIIIIHIIHIIIIIIIIIIIIIIIIIIIIIIIIIIIIIIIIIIIIIIIIIIIIIIIHIIIIIIIIIIIIIIIIIIIIIIIIIIIIIIIIIIIIIIIIIIIIIDDDDD
@HISEQ:969:HM2KJBCX2:2:1101:1516:86081 2:N:0:ACTATGCA
GTTGGTTGGCATCCCAACTATCCCTATTAATCATTACATCGATCCTAGAAACCAACAAAATAGAATCTGATGTCCTATTTCATTATTCCATGCTAATGTATTCAAGCGTAAGCTTGCTTTAAACACTCTAATTTTTTCAAGGTAACAGTCCTAATTCCCCATAACATCAAATAAATGACATTATGGTTCTTTAGAAGGTGAGAACCAATAAAACCAGTACATACCAAGGCATGACCGATTCCTTGATCCCGAAATTCAACTACGAGCTTTTTAACTGCAACAACTTTAATATACGCTATTGGAGCTGGAATTACCGCGGCTGCTGGCACCAGACTTGCCCTCCAA
+
DDDDDIIIIIIIIIIIIIIIIIIIIIIIIIIIIIIIIIIIIIIIIIIHIIIIIIIHHIIIIIIFHHIIIIIIIGHHHIHIIIIIHIIHHHIIIIIIIIIIIIIIIHHIIHIIIIIIIIIIIHHIIIIIIIIIIIIHHIIIIIIIIIIIIHIIIIIIIIIIHIIHHIHIIIIIIIIIIIIIIIIIHIIIIIIIIIIIIIIIIIIIIIIIIIIIIIIIIIIIIIIIIIIIIIIIIIIIIIIIIIHGIIHIIIIIIIIIIIIIIHIIIIIIIIIIIIIIIIIIIIIIIIIIIIIIIIIIIIIIIIIIIIIIIIIIIIIIIIIIIIIIIIIIIIIIIIIIIIIIDDDDD
@HISEQ:969:HM2KJBCX2:2:1101:14413:86144 2:N:0:ACTATGCA
GTTGGTTGGCATCCCAACTATCCCTATTAATCATTACGTCGATCCTAGAAACCAACAAAATAGAATCAAACGTCCTATTTCGTTATTCCATGCTAATGTATTCAAGCGTGAGCCTGCTTTAAACACTCTAATTTTTTCAAAGTAACAGTCCTGATTCCCCAAGACACCAAATTAATGACATCATGGTTCGTCAGAAGGTAGGAATCAATAATACCAGTACGTACAATAGCACGACCAATAAATTGATCCCGAAATTCAACTACGAGCTTTTTAACTGCAACAACTTTAATATACGCTATTGGAGCTGGAATTACCGCGGCTGCTGGCACCAGACTTGCCCTCCAA
+
DDDDCIIIIIIIIIIHHIGHIIIIIIIIIIIIIIIIIIHIIIIIIHIIIIIIIIIIIIIIIIHHHIIIIIIHIIIHIIIIIIIIIEHIIIIIGIIIIHIIIIIIIIIIIIIHIIIIIIIIIIIIIHIIIIIIIIIIIHIIIIHHIIIIIIIIIIIIIIIIIIIIIIIIIIIHIIIIIIIHIIIIHIIIIHGIIIIIIIIIIIIIGIIIIIIHHIIIIIIIIIIIIIIIIIIIIHIIIIIIIIIHIIIIHIIIIIIIIIIIIIIIIIIIIIIIIIIIIIIIIIIHH@IIIIIIIIIIIIIIIIIIIIIIIIIIIIIIIIIIIIIIIIIIIIIIIIIIIIIIDDDDD
@HISEQ:969:HM2KJBCX2:2:1101:14736:86901 2:N:0:ACTATGCA
GTTGGTTGGCATCCCAACTATCCCTATTAATCATTACGGTGGTCCTAGACCAACAAAATAGAACCAACGTCCTATTCTATTATTCCATGCTAATCTATTCAAGCAAAAGCCCGCTTTAAACACTCTAATTTTTTCAAGGTAATGGTCCTGGTTCCCCGACACACCCAATAAAGGGCATACCGGCTCACCAGAAGGATAGACCCGACAACAGACAGTACTCGCCAGAGACGGACCGCCCGGTCAGGTCTAAAATTCAACTACGAGCTTTTTAACTGCAACAACTTTAATATACGCTATTGGAGCTGGAATTACCGCGGCTGCTGGCACCAGACTTGCCCTCCAA
+
DDDCDIIIHIIIIIIIIIIIIIIIIIIIIHGIIGIHHHHIIIIIHIHHIIIIIIIIIIIHIIIIIHIIIHHHIIIIGIIIIIHHHHIIIHIIIIIIHIHHHHHIIIIIIIHHHIHHIIHIIHIIHHHHIIIHHHIHEHHCHIIIHIIHHGGIHHHIIIIIIHIIHHIHIHIIIIHIIIIHIIIIIHHHHIIIIHHHIIIIIIHIIHIIIIIIIIIIIIHIIIIIIIGHHIHIIIIIHIIIIHIIIIIIIIIIIIHHHHIIIIIIIIIIIIIIIIIIIIIIIIIIIIIIIIIIIIIIIHIIIIIIIIHIIIIIIIIIIIIGIIIIIIIIIHHHIIIIIIDDDDD
@HISEQ:969:HM2KJBCX2:2:1101:11496:86899 2:N:0:ACTATGCA
GTTGGTTGGCATCCCAACTATCCCTATTAATCATTACAACAGTCCTAGAAACCAACAAATAGAACCATTGTCCTATTCCATTATTCCATGCTAATGTATTCAAGCGTATGCCTGCTTTGAACACTCTAATTTTTTCACAGTAAAAGTCCTGGTTCCCCGTCACGACCCGTAAAGGCCATGCCGCTTCGCCAGAAGGTAAAGCCCGACCACAGACAGTGCTCACCCAGAAGGCGGACCGTCCAGCCAGGCCTGAAGTTCAACTACGAGCTTTTTAACTGCAACAACTTTAATATACGCTATTGGAGCTGGAATTACCGCGGCTGCTGGCACCAGACTTGCCCTCCAA
+
DDDDCIIIIIIIIIIIIHIIIIIIIIIIIIIIIIIIIIIIIHHIIIIIIIIIIIIIIHIIIFHIIIIHIIIIHIIIIIIIIIIHHHIIIIIIIIIIIIIHIIHIIIIHIHIIIIIIIIHIHHHIIIHHIIIIIIIIHIIIIIIIIIHIIIIIHHIIIIIHIIHIHIIIIIIHIIIIIIIIIIIIHHIIIIIIHIIIIIIIIIIIIIII>IHIIIIIIIIIIIIIIIIIIIIIIIIIIIIIIIIIHIIIHIIIIIIIIIIIIIIIIIIIIIIIIIIIIIIIIIIHIIIIIIIIIIIIIIIIIIIIIIIIIIIIIIIIIIIIIIIIIIIIIIIIIIIIIIIIIDDDDD
@HISEQ:969:HM2KJBCX2:2:1101:9817:87142 2:N:0:ACTATGCA
GTTGGTTGGCATCCCAACTATCCCTATTAATCATTACGTCAATCCTAGAAACCAACAAAATAGGATCAAACGTCCTATTTCATTATTCCATGCTAATGTATTCAAGCGTTAGCCTGCTTTAAACACTCTAATTTTTTCAAAGTAACAGTCCTGTTTCCCTGCAACACCAAATTAATGACATTACAGTTCTTCAAGAAGGAGGAACCAGTAAAGCCAGTACATACCAGAGGCACGACCAACCTACTAATCCCGAAATTCAACTACGAGCTTTTTAACTGCAACAACTTTAATATACGCTATTGGAGCTGGAATTACCGCGGCTGCTGGCACCAGACTTGCCCTCCAA
+
DDDDDIIIIIIIIIIIIIIIIIIIIIIIIIIIIHIIIIIIIIIIIIIIIIHHIIIIIIIIIIIIIIIHIIIIIIIIIIIIIIIIIIIIHIIGHIIIIIIIIIIIIIIIIIIIIIIIIIIIIIIIIIIIHHHIIIIIIIIIIIIIIIIIIIIIIIIIIIIIIIIIIIIIIIIIIIIIIIIIIIIIIIIIIIIIIIIHIIIIIIIHIIIIIIIHIIIIIIIIIIIIIHIIIIIIIIIIIIIIIIHHGIHHIIIIIIIIIHHHIIIIIIIIIIIIIIIIIIIIIIIHIIIIIIIIIIIIIIIIIIIIIIIIIIIIIIIIIIIIIIIIIIIIIIIIIIIIIIIIIDDDDD
@HISEQ:969:HM2KJBCX2:2:1101:3497:87611 2:N:0:ACTATGCA
GTTGGTTGGCATCCCAACTATCCCTATTAATCATTACGGCGGTCCTAGAAACCAACAAAATAGGACCGCACGTCCTATTCTATTATTCCATGCTAACGTATTCGAGCAAAGGCCTGCTTTGAACACTCTAATTTTTTCAAAGTAAAAGTCCTGGTCCCCAACACACCCAGTGAAGGGCATGCGGTTCTCCAGAAGAGAAGGCCCGGCCGGACAAGTGCACGCGGTGAGGCGGACCTGCCAGCCAGGCCAAAGGTTCAACTACGAGCTTTTTAACTGCAACAACTTTAATATACGCTATTGGAGCTGGAATTACCGCGGCTGCTGGCACCAGACTTGCCCTCCAA
+
DDDDDIIIIIIIHIIIIIIIIIIIIIIIIIIIIIIIIHIIIIHHIFIHHHIIGIIIHIIIIIIIIIIIIIIIHHGHIIIIIIIIIIIIHIIHIHIHIIHHGDHIHIHHEIIIIIIIIIIIHEHHIIIHIIIIIIIIIIHIIIIHIIIIHIIIIIIIIIIGIHIIIIIHHIHIIIIHIIIIIHIIIIHHIIIIIIIIIHIIHGIIIIIIIIIHIIIHIIIIHIIIIIIIIIIIIIIIIIIIIIIIIIIIIIIIIIIHIIIIIIIIIIIIIIIIIIIIIIIHHGIIIIIIIIIIIIIIIIIIIIIIIIIIIIIIIIIIIIIIIIIIIIIIIIIIIIIIIIHDDDDD
@HISEQ:969:HM2KJBCX2:2:1101:8328:87110 2:N:0:ACTATGCA
GTTGGTTGGCATCCCAACTATCCCTATTAATCATTACGGTGATTCAGAAACCAACAAAACAGGACCACCGTCCTATTCTATTATTCCATGCTAATGTATTCAGACGTAAGCCTGCTTTGAACACTCTAATTTTTTCAAGGTAAAGGTCCTGGTTTCCCACCACGCTAAATTAATAACATGATGGTTCTCCAGAAGGTAGGAATTCTACACGCTAGTACAGACTGGGTAGCCCGACCAACGGTAAAACCCCGAAATTCAACTACGAGCTTTTTAACTGCAACAACTTTAATATACGCTATTGGAGCTGGAATTACCGCGGCTGCTGGCACCAGACTTGCCCTCCAA
+
DDDDDIIIIIIIIIIIIIIIIIIIIIIIHIIIIIIIIIIIIIIIIIIIIHIIIIIIIIIIIIEHHHIIIIIIIIIIIIIHIGIIIIIIIIHIIIIIIIIHIHHHIIIIIHHHIIIIHIIIIIIIIHIIIIIIHIIIIIIIIIIIIIIIIHIIHIIIIIIIIIIIIIIIIIIIIIHIIIIIIIIIIIIHIIIIIIIIIIIIIIIIIIIIIIIIIIIIIIIIIIIIIIIIIIIIIIIIIIIIIHIGIIIIIIIIIIIIIIIIIHIIIIIIIIIIIIIIIIIIIIIIIIIIIIIIHIIIIIIIIIIIIIIIIIIIIIIIIIIIIIIIIIIIIIIIIIIIIIIIDDDDD
@HISEQ:969:HM2KJBCX2:2:1101:2090:88089 2:N:0:ACTATGCA
GTTGGTTGGCATCCCAACTATCCCTATTAATCATTACGTCGATCCTAGAAACCAACAAAATAGGATTAACGTCCTATTTCATTATTCCATGCTAATGTATTCAAGCGTTAGCCTGCTTTAAACACTCTAATTTTTTCAAAGTAACAGTCCTGATTTCCCGCAACACCAAATTAATGACATCACGGTTCGTCAAGAAGGAGGAATCAGTAAAGCCAGTACATACCGAAGGCATGACCAACTTACTAACCCCGAAATTCAACTACGAGCTTTTTAACTGCAACAACTTTAATATACGCTATTGGAGCTGGAATTACCGCGGCTGCTGGCACCAGACTTGCCCTCCAA
+
DDDDDHIIGIIIIHHIIIIIIIIIIIIIIIIIIIIHIHIIIIIIIIIIIIIHHIIIIHIIIIIIGGHIIIEHIIIHIIIIIIIIIIIIIIHIGIHIIIIIIHIHGHIIIIHIIIIIIIIHHHIHIIIIHIIIIIIIHIHHHHHIIIIIIIIHHIIIIIIIIIIHHIIIIIHHHIIIHHIIIIIIIIIIIIIIIIIIIIIIIIIIIIIHHIIIIHIIIIIIIIIIIIIIHIIIIIIIIIIIIIHHIIII=IIIIIIIIIIIIIIIIIIIHIIIIIIIIIIIIIIIHHIIIIIIIIIIIIIIIIIIIIIIIIIIIIIIIIIIIIIIIIIIIIIIIIIIIIIIDDDDD
@HISEQ:969:HM2KJBCX2:2:1101:16823:88184 2:N:0:ACTATGCA
GTTGGTTGGCATCCCAACTATCCCTATTAATCATTACGGTGATCCTAGAAACCAACGAAATAGAATCAGTCCGTCCTATTTCATTATTCCATGCTAATGTATTCAGACGTTAGCCTGCTTTAAACACTCTAATTTTTTCAAAGTAACAGTCCTGATTTCCAATCACACCAAATTAATGACATGAAAGTTCCTCAGAAGGTAGAGATTTATCTCACCAGTACAGACAATTAAGCCTGACCAATGGGTAAACCCCGAAGTTCAACTACGAGCTTTTTAACTGCAACAACTTTAATATACGCTATTGGAGCTGGAATTACCGCGGCTGCTGGCACCAGACTTGCCCTCCAA
+
DDDDDIHDHIIIIIIIIIIIIIIIIIIIIIHIIEHIIIIHIIIIIIGHHIIIIIIIIIHIGHHIIIIH<DHHHHEDGHEHIIIEHHIIIIIIFHCEHGIHHGHHHIIIIHHIHIIIIIHHIIIIIIIHHIIIIIIIHHHHIIIHHHIIIGIIIIIIIHIIIHHIIIIIIIIIIIHIIIIIIIIIIHIIHIHIIGIHHIIIIIIIIIIIIIIIIIIIIIIIHIIHIIIIIIIIIIIIHIIIIIIIIHGIIIIIIIIIIIIIIIIIIIIIIIIIIIIIIIIIIIIIIIIIIIIIIIIIIIIIIIIIIIIIIIIIIIIIIIIIIIIIIIIIIIIIIIIIIIIIIIIDDDDD
@HISEQ:969:HM2KJBCX2:2:1101:18933:88184 2:N:0:ACTATGCA
GTTGGTTGGCATCCCAACTATCCCTATTAATCATTACGTCAATCCTAGAAACCAACAAAATAGGATCAAACGTCCTATTTCATTATTCCATGCTAATGTATTCAAGCGTTAGCCTGCTTTAAACACTCTAATTTTTTCAAAGTAACAGTCCTGTTTCCCTGCAACACCAAATTAATGACATTACAGTTCTTCAAGAAGGAGGAACCAGTAAAGCCAGTACATACCAGAGGCACGACCAACCTACTAATCCCGAAATTCAACTACGAGCTTTTTAACTGCAACAACTTTAATATACGCTATTGGAGCTGGAATTACCGCGGCTGCTGGCACCAGACTTGCCCTCCAA
+
DDCDDIIIIIIIIIIIIHIIIIIIIIIIIIIIIIIIIIHIIIHIIIIIIIIIHHIIIIIIIIIHIIIIIIIIIIGIIIIIIIIIIHIIHIIIIHIIIIHIHIHIIIIIIIIIIIIIIIIIIIHHIIIHIIIIIIIIIIIIIIIIIHIHHHIIIHIIIIIIIIIIIIIIIIIIIIHIIIIIIIIIIIHIIIHHHIIIIIIHIHHIIIIIIIIIIIIIIIIIIIIIIIIIIIIIIIIIIIIIIIIHHIHHIIIIIIIIIIIIIIIIIIIIIIHIIIIIIIIIIIIIIIIIIIIIIIIIIIIIIIIIIIIIIIIIHIIIIIIIIIIIIIIIIIIIIIIIIIIIIDDDDD
@HISEQ:969:HM2KJBCX2:2:1101:12825:87733 2:N:0:ACTATGCA
GTTGGTTGGCATCCCAACTATCCCTATTAATCATTACGTCAATCCTAGAAACCAACAAAATAGGATCAACGTCCTATTTCATTATTCCATGCTAATGTATTCAAGCGCGAGCCTGCTTTAAACACTCTAATTTTTTCAAAGTAACAGTCCTGATTCCCCACCACACCAAATTAATGACATGATGGTTCGTCAGAAGGTAGAAATCAGTAACACCAGTACGTACCGAAGGCACGACCAGCGTACTAATCCCGAAATTCAACTACGAGCTTTTTAACTGCAACAACTTTAATATACGCTATTGGAGCTGGAATTACCGCGGCTGCTGGCACCAGACTTGCCCTCCAA
+
ADDABIIHHIIIGDHHIIGIHEHIIIIIIIIHHIIIIIIIHIIGHIIIHIIIIHIIIHEEGHHIHHIIIHCHHHIIIIIIHIIIIIIIIII?HHHIHIIIIHHHHIIIIIIHIIIIIIIIIIIIHHIIIIIGIIIIIIIIIIIIIIIIIIIIIIHIIIIIIIIIIIHIIIIIIIIIIIIIIIHIIIIIIIIIIIIIIIIIIIIIIIIIHIIIIIIIIIIIIIIIIIIIIIHIIIIIIIIIIHHHIIIIHG?IIIHIIIIIIHIIIIIIIIIIIIIIGIIIIIIIIIIIIIHHHIIIIIIIIIIIIIIIIIIIIIIIIIIIIIIIIIIIIIIIIIIIIHEICDDCD
@HISEQ:969:HM2KJBCX2:2:1101:9502:90223 2:N:0:ACTATGCA
GTTGGTTGGCATCCCAACTATCCCTATTAATCATTACGGCGGTCCTAGAAACCAACAAAATAGAACCGCACGTCCTATTCTATTATTCCATGCTGTAATATTCGAGCAAAGGCCTGCTTTGAACACTCTAATTTTTTCAAAGTAAAAGTCCTGGTCCCCAACACACCCAGTGAAGGGCATGCGGTTCTCCAGAAGAAAAGGCCCGGCCGGACAAGTGCACGCGGTGAGGCGGACCTGCCAGCCAGGCCAAAGGTTCAACTACGAGCTTTTTAACTGCAACAACTTTAATATACGCTATTGGAGCTGGAATTACCGCGGCTGCTGGCACCAGACTTGCCCTCCAA
+
DDDDDIIHGIIIIIIIIIIIIIIIIIIIIIIIIIIIIIIIIIHIIIIIFHGHHIIIIIIIIIFHIIICHHHHHHIIIHHHHHHIHIIHIIHIIGIIIHIIIHHHIIHHIIHHHIIIIIIIHHIIHIIIIIIIIIIHIIIIIIIHIIIHIIGHHHGIIIIIIIIIHIHIIIIIIHIIHIHIIIHIIIIIIIIIIIIIIIIHHGIIIHIIIHIHGIIIIIIIIIIIIIIIIIIIIIIIIHHIIIHIIHHHIIIIIIHIIIIIIIIIIIIIIIIIIIIIIIIIIIIIIIIIIIIIIIIIIIIIIIIIIIIIIIIIIIIIIIIIIIIIIIIIIIIHIIIIGIIDDDDD
@HISEQ:969:HM2KJBCX2:2:1101:10552:90578 2:N:0:ACTATGCA
GTTGGTTGGCATCCCAACTATCCCTATTAATCATTACGTCGATCCTAGAAACCAACAAAATAGAATCAAACGTCCTATTTCATTATTCCATGCTAATGTATTCAAGCGCGAGCCTGCTTTAAACACTCTAATTTTTTCAAAGTAACAGTCCTGATTCCCCACGACACCAAATTAATGACATCGTGGGTAGGAATCAATTTGACCAGTACGTACCGAGGCACGACCGACCAACAGATCCCGAAATTCAACTACGAGCTTTTTAACTGCAACAACTTTAATATACGCTATTGGAGCTGGAATTACCGCGGCTGCTGGCACCAGACTTGCCCT
+
DDDDBHHIIIIIIIIIIIIIIIIIIIIIIIIIIIIIIIIIIIIIIIIIIIIIIIIIIIGIIIIIIIIIHIHIIIIIIIIIIIIIIIIIIIIIIIIIIIIHIIIIIIHIHIIIIIIIHIIHIIIIIIIIIIIIIIIIIIIIHIIIIIIIIIIIIIIIIIIIIIIIIIIIIIIIIIIIIIIIIIIIIIIIIIIIIIIIIIIIIIIIIIIIIIIIIIIIIIIIIIIIIIIHHIIIIIIIIIIIIIIIIIIIIIIIIIIIIIIIIIIIIIIIIIIIIIIIIIIIIHIIIIIIIIIIIIIIIIIIIHIIIIIIIIIIIIIIIIIIIIIIIDDDDD
@HISEQ:969:HM2KJBCX2:2:1101:14648:90398 2:N:0:ACTATGCA
GTTGGTTGGCATCCCAACTATCCCTATTAATCATTACGTCGATCCTAGAAACCAACAAAATAGAATCAAACGTCCTATTTCATTATTCCATGCTAATGTATTCAAGCGTGAGCCTGCTTTAAACACTCTAATTTTTTCAAAGTAACAGTCCTGATTCCCCACAACACCAAATAAATGACATCATGGTTCGTCAGAAGGGAGAAACCAACAATACCAGTACGTACCGAGGCACGACCGACATGATGGTCCCGAAATTCAACTACGAGCTTTTTAACTGCAGCAACTTTAATATACGCTATTGGAGCTGGAATTACCGCGGCTGCTGGCACCAGACTTGCCCTCCAA
+
@D@D@EHGHEHCGE?GCHG@CEHHHIIIIG?CHIIIIHFHHHHHHHECEE1DHIGEHIIHGIHHIHCCF@CGH?GGE?G1CG@CFCEE?CFF?EGHHEHIHFCGH@@BDEIIHHHGHFHHHGHHHFC@EHECHIHG@GHHIHHIIA@CCCGFHHHIIBDFHHHEHFHEFHHGHHEHHEHIHHFH<ECCFCHGIIIIIGIIIIHE?EEHHHHGDG:B?IHIFHHHEHGIIHHHIIHIIIIIHHF<IIIHHHHHIHEHGGEHIHDIHEIIHHG<EFEGIIIGIIHG@ECIHIHIIIHIHFGGECHHCHG?IIGIIIHHHIHHHCGHIIIIHIHGFCEIHHHE?@00B
@HISEQ:969:HM2KJBCX2:2:1101:14150:91998 2:N:0:ACTATGCA
GTTGGTTGGCATCCCAACTATCCCTATTAATCATTACGTCAATCCTAGAAACCAACAAAATAGGATCGAACGTCCTATTTCATTATTCCATGCTAATGTATTCAAGCGTTAGCTTGCTATAAACACTCTAATTTTTTCAAAGTAACAGTCCAAATTCCCCGCAACACCAAATTAATGGCATTACGGCTCATCAGGAAGGAGGAATCAGTGAGACCAGTACATACCAGAGGCATGACCAACCTACTAACCCCGAAATTCAACTACGAGCTTTTTAACTGCAACAACTTTAATATACGCTATTGGAGCTGGAATTACCGCGGCTGCTGGCACCAGACTTGCCCTCCAA
+
0<@0<EH<EEHHCFHHHIII@H1<GC1<CFCEHHIIIGFHHEF?ECF1FCHFFCHHIIF@GH1<D1F=C@HHD1<E?FF<@G1FEECG@E1<1<<CGFHH@HHIHHDHHGHIHHHF1F%EGHHGC@IIIHHEHB1EHHHHHHHEHHEHAEGC1EF(H<DHIFH@EFEEHG?HIFHEH*EIIIIHHGIIIIHIIIIIIHHHHIIIIIIHHHHH@IHHCIHHIIHIHHEHCHHFEIIGIIIHHHIHGHIHHIHCIHIIIHHIHIIHHIIHHIIHHHCHHH@GHIHIIHIIIIHHHIIHGIIIIHGIHHIHIIIIIIIIHDIIHHFEEF?FGHHEG<EEIHIHHD@@@@
@HISEQ:969:HM2KJBCX2:2:1101:12789:92263 2:N:0:ACTATGCA
GTTGGTTGGCATCCCAACTATCCCTATTAATCATTACGTCAATCCTAGAAACCAACAAAATAGGATCAACGTCCTATTTCATTATTCCATGCTAATGTATTCAAGCGCGAGCCTGCTTTAAACACTCTAATTTTTTCAAAGTAACAGTCCTGATTCCCCACCACACCAAATTAATGACATGATGGTTCGTCAGAAGGTAGAAATCAGTAACACCAGTACGTACCGAAGGCACGACCAGCGTACTAATCCCGAAATTCAACTACGAGCTTTTTAACTGCAACAACTTTAATATACGCTATTGGAGCTGGAATTACCGCGGCTGCTGGCACCAGACTTGCCCTCCAA
+
DDDDCIIIIIIIIIIIIIIIIIIIIIIIIIIIIIIIIIIIIIIIIGIIIIIIIIIIIIIHIIHIIIIIHIIHHFFHIIIIIIIIIHIHIIIIIIIIIIIIIIIIIIIIIIIIIIIIIIIIIIIIIIIIIIIIIIIIIIIIIIIIHIHHHIIIIIIIIIIHIHHIIIIIIIIIIIIIHIIIIII<IIIIIIIIIIIIIIIIIIIIIIIIIIIIIIIIIIIIIIIIIIIIIIIIIIIIIIIIIIIIIIIIIIHIIIIIIIIIIHIHHIIIIIIIIIIIIIIIIIIIIIIIIIIIIIIIIIIHIIIIIIIIIIIIIIIIIIIIIIIIIIIIIIIIIIIIIIIIDDDDD
@HISEQ:969:HM2KJBCX2:2:1101:15383:93165 2:N:0:ACTATGCA
GTTGGTTGGCATCCCAACTATCCCTATTAATCATTACGTCAATCCTAGAAACCAACAAAATAGGATCAAACGTCCTATTTCATTATTCCATGCTAATGTATTCAAGCGTTAGCCTGCTTTAAACACTCTAATTTTTTCAAAGTAACAGTCCTGTTTCCCTGCAACACCAAATTAATGACATTACAATTCTTCAAGAAGGAGGAACCAGTAAAGCCAGTACATACCAGAGGCACGACCAACCTACTAATCCCGAAATTCAACTACGAGCTTTTTAACTGCAACAACTTTAATATACGCTATTGGAGCTGGAATTACCGCGGCTGCTGGCACCAGACTTGCCCTCCAA
+
DDDDDIIIIIIIIIIIIIIIIIIIIIIIIIIIIIIIIIIIIIIIIIIIIIIIIIIIIHIIIIIIIIIIIIIIIIHIIIIIIIIIIIIIIIIIIIIIIIIIIHIIIIIIIIIIIIIIIIIIIHIIIIIIIIIIIIIIIIIHHIIIIIIIIIIIIIIIIHIIIIIIIIIIIIIIIIIIIIIIIIIIIIIIHIIIIIIIIIIIIIIIIIIIIIIIIIIIIIIIIIIIIIIIIIIIIIIIIIIIIIIHIIIIIIIIIIIIIIIIIIIIIIIIIIIIIIIIIIIIIIIIIIIIIIIIIIIIIIIIIIIIIIIIIIIIIIIIIIIIIIIIIIIIIIIIIIIIIIIIIDDDDD
@HISEQ:969:HM2KJBCX2:2:1101:17062:92800 2:N:0:ACTATGCA
GTTGGTTGGCATCCCAACTATCCCTATTAATCATTACGTCAATCCTAGAAACCAACAAAATAGGATCAAACGTCCTATTTCATTATTCCATGCTAATGTATTCAAGCGTTAGCCTGCTTTAAACACTCTAATTTTTTCAAAGTAACAGTCCTGTTTCCCTGCAACACCAAATTAATGGCATTACAGTTCTTCAGAAAGGAGGAATCAGCGAAGCCAGTGCATACCAGTGGCACGACCAACCTGCTGACCCCGAAATTCAACTACGAGCTTTTTAACTGCAACAACTTTAATATACGCTATTGGAGCTGGAATTACCGCGGCTGCTGGCACCAGACTTGCCCTCCAA
+
DDDDDIIIIIIHIIIIIH1DDDHG@CHCGF1CCH11<<1<CC1DC1<1DHHH@HEEHHIFCCHC11<DH1<0<D<0<FH11<G11F1FE@<111<<IIHIIIIHIIIIIHHIHHIIIIIIHHHHIHIH8EHDHIHI8HGHHIIIIIIIIIIIIIIIIGIIIIIIIIIIIIIIIIIIIIIIHIIIIIIIIII;I;IIIIIIIHIIIIIGIIHIGIIIIIIIIIIIGIIIIIIIIGIIIIHIIIIHGGIIHIIIIIIIIIIIIIIIIIIIIIIIIHHIIIIIIIIHGIIIIIIIHIIIIIIIIIIIIIIIIIIIIIIIIIIIIIIIIIIIIIIIIIIIIIIIIDDDDD
@HISEQ:969:HM2KJBCX2:2:1101:15801:93527 2:N:0:ACTATGCA
GTTGGTTGGCATCCCAACTATCCCTATTAATCATTACGGTGATCCTAGAAACCAACAAAATAGAATCATGCCGTCCTATTTTATTATTCCATGCTAATGTATTCAAGCAAAATGCCTGCTTTAAACACTCTAATTTTTTCAAAGTAAAGGTCCTGGTTCCCCGCGACACCCAATTAAGGGCATCGTGGTTCTCCAGAAGGTGAGAAATTGACTACACCAGTTCATACCCCTTAAGGCACGACCGATGTGTCAATCCCGAAATTCAACTACGAGCTTTTTAACTGCAACAACTTTAATATACGCTATTGGAGCTGGAATTACCGCGGCTGCTGGCACCAGACTTGCCCTCCAA
+
DDDDBHIIIIIIFHIIIIIIIIIIIIIIIIIIIIIIIHGIHIIIGHGFHIIIHIIIIIIGHIGHHCHHIHHHIIHIIIIIIIIGIIIGHCHHHIIIIHIHIGIIIIIIGHHHHHHIIIIIIIIIHIIIIIIHIIIHIHHHIIHIHIIIIHIIIIIIHFHDIIGIIIIIHGIIIIIGIIHHHIIIIHCIIHIHIIHHIIIIIIIIIIIIIIIIHHHGCIIIIIIIIHIIIIIIIIIIIIIIIHIIIIIIHIHIIIIHHIIIIIIIIIIIIIIIIIIIIIIIIIIIIIIIIIIIIIIIIIIIHIIGIIIIIIIHIIIIIIIIIIIIIIIIIIIIIIIIIIIIIIIIIIIDDDDD
@HISEQ:969:HM2KJBCX2:2:1101:1527:94180 2:N:0:ACTATGCA
GTTGGTTGGCATCCCAACTATCCCTATTAATCATTACGGTGGTCCTAGACCAACAAAATAGAACCAACGTCCTATTCTATTATTCCATGCTAATCTATTCAAGCAAAAGCCCGCTTTAAACACTCTAATTTTTTCAAGGTAATGGTCCTGGCTCCCCAACACACCCAATAAAGGACATGCTGGCTCACCAGAAGGAAGACCCGACAGCAGACAGTACTCGCCAAAGACGGACCGCCCGGCCAGGCCTAAAATTCAACTACGAGCTTTTTAACTGCAACAACTTTAATATACGCTATTGGAGCTGG
+
ADDADIIIHFHIIIIIIIIIIIIIIIHIIIIIIIIHIIIIIIIIIIIIIIIIIIIHHIIIIIIHIIHIIIIIIIIIIIIIIIIIHIIIIIIHIIIIIIIIIIHIIIIIIIHHIIIHIHIIIIIIIIIIIIIHIHIIHIIIGIHIIIIIIIIIIIIIIIIIIIIIIIIHIIIIIIIIIIHIIIIIIIIIIIIIHIIIIIGIHIIHIIIIIIIIIIIIIIIIIIIIIIIIIIIIIHIHIIIIIIIIIHIIIIIIIIIIIIHIIIIIIIIIIIIIIIIIIIIHIIIIIIIIIHIIIHHHGIIIDDDDD
@HISEQ:969:HM2KJBCX2:2:1101:4094:94435 2:N:0:ACTATGCA
GTTGGTTGGCATCCCAACTATCCCTATTAATCATTACGTCGATCCTAGAAACCAACAAAATAGAATCAAACGTCCTATTTCATTATTCCATGCTAATGTATTCAAGCGTGAGCCTGCTTTAAACACTCTAATTTTTTCAAAGTAACAGTCCTGATTCCCCACAACACCAAATAAATGACATCATGGTTCGTCAGAAGGAAGAAACCAACAATACCAGTACGTATCGAGGCACGACCGACATGATGGTCCCGAAATTCAACTACGAGCTTTTTAACTGCAGCAACTTTAATATACACTATTGGAGCTGGAATTACCGCGGCTGCTGGCACCAGACTTGCCCTCCAA
+
DDD@@EGHHHIHECCFHGHIHEE?FHIHHGGH@GHEHECFECH1DGHGIHECFCHHI1DEFEDHHIIE1<FE<CEE@GGHHHHH1CC1C1@GHHHIIFFHHHE=HEIHHEGIHHHFCHCHHHHHHHGEGGHGHGHEEHHIIHGHH8HHHGIHHGDHHIF1FEHCHHECCFIIIHIHHC?GIHHHEHDIIHEHIIIHHGIIIIIIHHGE?HIHHEHFIIIIIIIIIIIHIIIIIIIGIHIIIHFGIIIIIHIIIIGIHIIHHHIIHIHIIIIIIIHGIHIHHIIIIIIHIIHIIIIIIHIIHIIIIIIIIIIIIHHIIIHEIIGIIIIIIIHIIIIGIIIHADDDD
@HISEQ:969:HM2KJBCX2:2:1101:3050:94371 2:N:0:ACTATGCA
GTTGGTTGGCATCCCAACTATCCCTATTAATCATTACGTCGATCCTAGAAACCAACAAAATAGAATCAAATGTCCTATTTCGTTATTCCATGCTAATGTATTCAAGCGTGAGCCTGCTTTAAACACTCTAATTTTTTCAAAGTAACAGTCCTGATTCCCCATGACACCAAATTAATGACATCATGGTTCGTCAGAAGGTAGGAATCAATAATACCAGTACGTACAATAGCACGACCAATAAATTGATCCCGAAATTCAACTACGAGCTTTTTAACTGCAACAACTTTAATATACGCTATTGGAGCTGGAATTACCGCGGCTGCTGGCACCAGACTTGCCCTCCAA
+
0DDDD0D=/CCC111<FE?G?1<1<<FEHCHECEHHH1F1<C1FE?GHHH?G1<G=CHH@CGHGH@CFH<1<C<1DGCEHHEHHHFH1<1D1@@CGGHEHHGHHEHHHHHHFEGC<HF@F@GF@EHH7F<DCBHFEH11C1<FF@8EGBGFD<9CGED7<1<EIHHHHFECHHHHHH<D</CGHHHEEHF<G@CDEF1FF?EHHEFHHHEF?CA@D11<EGHHIIHHC=ECC<<1ECHGHEFGEGE:<FACHCIHHEH@C<HHHHE=HHGHFEECGHHHHEEHG@1EHHHCHGC?HEF1GCFEHGHHHHHEDIHHHIHEEHEFD<1HGHF@<C@<<0DHC@0@B?
@HISEQ:969:HM2KJBCX2:2:1101:11518:93368 2:N:0:ACTATGCA
GTTGGTTGGCATCCCAACTATCCCTATTAATCATTACGTCAATCCTAGAAACCAACAAAATAGGATCGAACGTCCTATTTCATTATTCCATGCTAATGTATTCAAGCGTTAGCTTGCTTTAAACACTCTAATTTTTTCAAAGTAACAGTCCAAATTCCCCGCAACACCAAATTAATGGCATTACGGATCATCAGGAAGGAGGAATCAGTGAGACCAGTGCATACCAGAGGCATGACCAACCTACTAACCCCGAAATTCAACTACGAGCTTTTTAACTGCAACAACTTTAATATACGCTATTGGAGCTGGAATTACCGCGGCTGCTGGCACCAGACTTGCCCTCCAA
+
DDADBHIIGFHGIHGHIHIIIGIIIIIIIIGIHHHIIGHHHIIIIIIIIIIIIIIEIFFHIICEGEF@EHIHGHIHIHEEHGHHHHIIIIH?EGGHIIIIIHHIIHHHHHHIHHHIIIHHHIIIIIHIHIIHHHHIHHHHHIIIIIIIIIIHHHIIIIIHHFIIHIIIIIHIHHHIHIHHHGHHIIGIFGIIIIIHHIIHIIIIIIIIIIIIIIIIIIIIIIIIIIHHHCHIHIIIIHFGIIHF<DGIIIHIIIIIIIGHHIHIIIIIIIIIHHFIIIIIIHIIIIHIIHHEIIIIIIIIIHIIIIIIIHIIIIIIIIIIIIIIIIIIIIIIIHIIIIIIIDBDBB
@HISEQ:969:HM2KJBCX2:2:1101:12640:95518 2:N:0:ACTATGCA
GTTGGTTGGCATCCCAACTATCCCTATTAATCATTACAACAGTCCTAGAAACCAACAAATAGAACCATTGTCCTATTCCATTATTCCATGCTAATGTATTCAAGCGTATGCCTGCTTTGAACACTCTAATTTTTTCACAGTAAAAGTCCTGGTTCCCCGTCACGACCCGTAAAGGCCATGCCGCTTCGCCAGAAGGTAAAGCCCGACCACAGACAGTGCTCACCCAGAAGGCGGACCGTCCAGCCAGGCCTGAAGTTCAACTACGAGCTTTTTAACTGCAACAACTTTAATATACGCTATTGGAGCTGGAATTACCGCGGCTGCTGGCACCAGACTTGCCCTCCAA
+
DDDDDIIIHIIIIIIIIIIIIIIIIIIIGIIHIIIGIIIIIIIIHGIGIIIIIIIIIIHIIHIHIIGIHIIIIIIIIIHIIIIIIIIIIHIIIIIEHHHHHIIHHIIIIIIIIIIIIIHHIIIIIIIIIHHIHHHIIIIIIIIHIIHHIIIIIIIIIIIIIIIIIIHIIIIIIHHIIIHIIIIIIIIIIIIIIIIIIIIIHIIIIIIIIIIIIIIIIIIIIIIIIIIIIIIHIIIIIIIIIIIIHIIIIIIIIIIIIIIIIIIIIIIIIIIIIIIIIIIIIIIIIIIIIIIIIIIIIIIHIIIIIIIIIIIIIIIIIIIIIIIIIIHIIIIIIIIIIIIIIDDDDD
@HISEQ:969:HM2KJBCX2:2:1101:4722:95715 2:N:0:ACTATGCA
GTTGGTTGGCATCCCAACTATCCCTATTAATCATTACGTTGATCCTAGAAACCAACAAAATAGGTTCGAACGTCCTATTTCATTATTCCATGCTAATGTATTCAAGCTAAAGCCTGCTTTAAACACTCTAATTTTTTCAAAGTAACAGTCCTAACTCCCCATAACACCAAATTAATGACATCATGGTTCGTCAGAAAGGAGAAACCAATGATACCAGTACGTACCGAAAGCACGACCGACATATTGATCCCGAAATTCAACTACGAGCTTTTTAACTGCAACAACTTTAATATACGCTATTGGAGCTGGAATTACCGCGGCTGCTGGCACCAGACTTGCCCTCCAA
+
DDDDDIIIIIIIIIIIIIIGIIIIIIIIIIIIIIIIIIIIIIIIIIIIIFHIIIIHGEHFHHHGHHIIHIIIIIIIIIIHIHIIHIIIIIHIIIHIIGHHHGIIIIGIIIIHIIIHIHHIHIIIIIIIIIIIIIIIIIIIIIIIIHIIHGIIIGHIIIIIIIIIIIIHIIIIIIIIIHIIIIIIIIIIIIIHIHIIIIIIIIHIIIIHIIIIHIIIIIIIIIIIIIIIIIIIIIIIIIIIIIIHHHIGIIIIIIIIIIIIIIIIIIIIHIIIIIIIIIIIIIIHHIIIIIIIIIIIIIIIIIIIIIIIIIIIIIIIIIIIIIIIIIIIIIIIIIIIIIIIIDDDDD
@HISEQ:969:HM2KJBCX2:2:1101:9670:96072 2:N:0:ACTATGCA
GTTGGTTGGCATCCCAACTATCCCTATTAATCATTACGTCAATCCTAGAAACCAACAAAATAGGATCGAACGTCCTATTTCATTATTCCATGCTAATGTATTCAAGCGTTAGCTTGCTTTAAACACTCTAATTTTTTCAAAGTAACAGTCCAAATTCCCCGCAACACCAAATTAATGGCATTACGGATCATCAGGAAGGAGGAATCAGTGAGACCAGTACATACCAGAGGCATGACCAATCTACTAACCCCGAAATTCAACTACGAGCTTTTTAACTGCAACAACTTTAATATACGCTATTGGAGCTGGAATTACCGCGGCTGCTGGCACCAGACTTGCCCTCCAA
+
DDDDDIIIGIIHHIIIIIIIIIIIHIHIIIIIIIIIIIIIIHIIIFIIHGHIIIIIFHIIIEFHHHIHIIIIIIIIIIHIIIIICHIIIIIHIHIIIHHHIIIIIIHIIIIIHHHHIIHIIIIHIHIIIIIIIIIIIIIIHFIIIHIIHHHIIHIIIIIIIIIIIIIIIIHIIIHGGIIIIIIIIIIIIIHIIIIIIIIIIIIIIIGIIHHIIIGIIIIFIIIGHFIIHIIGHIHIIIGIIIIHHHHDIIHHIIIIHIIIHIIIIIIIIIIIHCIIIIIIIIIIIIIIIIIIIIIIIIIIIIIIIIIIIIIIIIGIIIIIIIIIIHIIIIIIIIIIIIIIIDDDDD
@HISEQ:969:HM2KJBCX2:2:1101:16699:96172 2:N:0:ACTATGCA
GTTGGTTGGCATCCCAACTATCCCTATTAATCATTACGTCAATCCTAGAAACCAACAAAATAGGATCAACGTCCTATTTCATTATTCCATGCTAATGTATTCAAGCGCGAGCCTGCTTTAAACACTAATTTTTTCAAAGTAACAGTCCTGATTCCCCGCCACACCAAATGAATGACATGATGGTTCGTCAGAAGGTAGGAACCAGTAACACCAGTACGTACCTAAGGCACGACCAACGTACTGATCCCGAAATTCAACTACGAGCTTTTTAACTGCAACAACTTTAATATACGCTATTGGAGCTGGAATTACCGCGGCTGCTGGCACCAGACTTGCCCTCCAA
+
B0@00GHIHEG@GHIIIIHHGHEHHHCHHIHIHCEFHHDC0C1<EGHC@@@HEGHIIIIIE1CCE1DCGG=HHIIIIIHEHHHHHHECCG@?EEHC<DH@D@GGDE>FHIHHHHIHB<C@GHEHHHIHHFG@GHB<<:A8<FGHBFC@H:1D<<?ECF<HIDCG?EHHIHHHFH?<CEHHIHHDHH;HEHHHIHHGF@8FFFBHHHHIHF@CHAEFCH<F15HHFHHEHH=@ECFGEHHHHEGH?E8@EEFG?HGFD<CHD<<C0HHHHEGC@FD<<<<?C@EHHCGC0HHGIHHHIHIIIIIHCIHECHEHCHC1GCHCC<FD<DDCGD<<1<ECC@@0<00
@HISEQ:969:HM2KJBCX2:2:1101:3657:97087 2:N:0:ACTATGCA
GTTGGTTGGCATCCCAACTATCCCTATTAATCATTGCTCACAAATCCAAAAACCAACAAAATACGATAAACGAGCCCTAACTTATTATTCCATGCTAATGTATTCATAACTAACCGCCTGCTTTAAACACTCTAATTTTTTCAAAGTAAAGGTCCTGGATTGCGAACCCAACCCAGCAAAGGGCAGGAACGTTCTCCAGGAAGATGGTAAGCGCGCATCGGCACTCACACACGAAACCGTGGGGGCCAAGCGCACTATACCAGAAATCCAACTACGAGCTTTTTAACTGCAACAACTTTAATATACGCTATTGGAGCTGGAATTACCGCGGCTGCTGGCACCAGACTTGCCCTCCAA
+
BD@DAEEE<G@EH?GE@@HHIIHIIHICEEHHHHIIECHHCHHIIHHHE?<FEEHIEHCFHFHIIHCHHEHIIIEDEEFHHIIHHIHIGECGHIEHIIIIHD<CCGHIHFHHIHHCHHHHHCHGGGGHIIIIHIHHHIHFGHEHIIHHHHHHIIIHHEHIGIIIIIHDEGHIIIHHHIEHHHIIIIIIIHHHGCEHIIHHHEIHHIIIHGIIIIIIGHHEEEIIIIIIHEHGCEE?HHHGIIIIIIIIHIHHEIIHIIIIHIIIGIIIIHHEDIIIIIIHIIIIIIIHIIIIIIHHGIIIHFIIIHHHEIIIHFIHHHIIHIHIIIIIIIIIIIIIIIIHIIIIIIIHDIIHDDDB@
@HISEQ:969:HM2KJBCX2:2:1101:6939:97065 2:N:0:ACTATGCA
GTTGGTTGGCATCCCAACTATCCCTATTAATCATTACGGTGATTCAGAAACCAACAAAACAGGACCACCGTCCTATTTTATTATTCCATGCTAATGTATTCAGACGTAAGCCTGCTTTGAACACTCTAATTTTTTCAAGGTAAAGGTCCTGGTTTCCCACCACGCTAAATTAATAACATGATGGTTCCCCAGAAGGTAGAAATTCCACACGCCAGTACAGACTATTGCCCGACCAACGGTAGAACCCCGAAATTCAACTACGAGCTTTTTAACTGCAACAACTTTAATATACGCTATTGGAGCTGGAATTACCGCGGCTGCTGGCACCAGACTTGCCCTCCAA
+
DDBDDHIIHIIIIIIIIIIIIIIIIIIIIIIIIIIIIIIIHIIIIIHIHIIHIIIIIIIIHHHHIIIIIHIIIIHIIIHIHHIIIHIIIIIIIIIHHIIIIHIIIIIIIIIIIIIIIIIIHHHIIIIGIIIIIIIIIIIIIIIIIIIIIIHHIIIHIIIIIIIIIIIIHHIIIIIIIIIIIIIIIIIIHIIIIIHHHHIIIHHHIIHHHIIIIIIIIHIIIIIIHIIIIIIIIIIIIIIIHGIIIIIIIIIIIIIIIIIHHIIIIIIIIIIIIHIIIIIIIIIIIIIIIIHIIHIIIIIIIIIIIIIIIIIIIIHIIIIIIIIIIIIIIIIIIIIIIIDDDDD
@HISEQ:969:HM2KJBCX2:2:1101:10320:97389 2:N:0:ACTATGCA
GTTGGTTGGCATCCCAACTATCCCTATTAATCATTACGTCGATCCTAGAAACCAACAAAATAGAATCAAACGTCCTATTTCATTATTCCATGCTAATGTATTCAAGCGTAAGCCTGCTTTAAACACTCTAATTTTTTCAAAGTAACAGTCCTGATTCCCCACGACACCAAATTAATGACATCGCGGTTCTTCAGAAGGTAGGAACCGATAATGCCAGTGCGTACCGAAGCACGACCAACAATTCGATCCCGAAATTCAACTACGAGCTTTTTAACTGCAACAACTTTAATATACGCTATTGGAGCTGGAATTACCGCGGCTGCTGGCACCAGACTTGCCCTCCAA
+
DDDDDIIIIIIIIIIIIIIIHIIIIIIIIIIIIIIIIIIIIIIIGHHHHIIIIIIIIIIIIIIIIIHIIIIIHHIIIHHHIIIIIIIIIIIIIHHIIHIIIHIIIHIIIIIIIIIIIIIIIIIIIIIHHIIIHIIIHIIIIIIIIIHHHIIIIIIIIIIIIIIIIIIIIIIIIIIIIHHIIIIIIIHGIIIIIIIIIHIIIIIIIIIIIIIIIIIIIIIIIIIIIIIIIIIIIIIIIIIIIIHHIIIIIIIIIIIIIIIIIIIIIIIIIIIIIIIIIIIIIIIIIIIIIIIIIIIIHIIIIIIIIIIIIIIIIIIIIIIIIIIIIIIIIIIIIIIIIIIIDDDDD
@HISEQ:969:HM2KJBCX2:2:1101:3967:97591 2:N:0:ACTATGCA
GTTGGTTGGCATCCCAACTATCCCTATTAATCATTACGTCAATCCTAGAAACCAACAAAATAGGATCAAACGTCCTATTTCATTATTCCATGCTAATGTATTCAAGCGTTAGCCTGCTTTAAACACTCTAATTTTTTCAAAGTAACAGTCCTGTTTCCCTGCAACACCAAATTAATGACATTACAGTTCTTCAAGAAGGAGGAACCAGTAAAGCCAGTACATACCAGAGGCACGACCAACTTACTAATCCCGAAATTCAACTACGAGCTTTTTAACTGCAACAACTTTAATATACGCTATTGGAGCTGGAATTACCGCGGCTGCTGGCACCAGACTTGCCCTCCAA
+
DDDDDIIIHIIIIIIIIIIIIIIIIHIIIIIIIIIIIIHIIIIGIIHIIIIIIIIIIGIIIIIIIHIHIIIIIHHIIIHIIIIHEHIIIHIIIIHIIIIIIIIIIIIIIIIIHIIIIIIIIIIIIIIHIIIIIIIIIIIIIHHIIIIIIIHIIIIIIIIIHIIIIIIIIIIHIIIIIIIIIIIIIIIIIIHIIIIIIIIIIIIIIHIIIIIIIIIIIIIIIIIIIIIIIIIIIIIIIIIIIIIHHIIIIHIIIIIIIIIIHGHIIIIIIIIIIIIIIIIIIIIIIIIIIIIIIIIIIIIHHIIIIIIIIIIIIIIIIIIIIIIIIIIIIIIIIIIIIIIIIDDDDD
@HISEQ:969:HM2KJBCX2:2:1101:6460:97696 2:N:0:ACTATGCA
GTTGGTTGGCATCCCAACTATCCCTATTAATCATTACGTTGTACCTAGAAACCAACAAAATAGGTTCGAACGTCCTATTTCATTATTCCATGCTAATGTATTCAAGCGTTTGCCTGCTTTAAACACTCTAATTTTTTCAAAGTAACAGTCCTGACTCCCCACAACACCAAATTAATGACATCATGGTTCATCAGAAGGGAGAAATCAACGACGCCAGTGCGTACCGAAGGCACGACCGACGTATTGATCCCGAAATTCAACTACGAGCTTTTTAACTGCAACAACTTTAATATACGCTATTGGAGCTGGAATTACCGCGGCTGCTGGCACCAGACTTGCCCTCCAA
+
ADDDDHHFDHHHIIGHIHIIHEHHHGGHIIHIHIIIHEHHHIH@FHIHHHHIIEHHHGHGHEG@EEHHIHHHH@@HFHEHHIIHHHHHGHIH?GHHHHGHGHFHHHHHGGHHHEH@DEHHHHFHIIHEHIHHHHEGHIIIII@GHHIHGHEHHHIIGHHCCHEHGHIIIHEGHFEHCHHH@EHHEHHFE?CEEG@<FIIIIIIIIIHHHFCHFIHHIHIIGHHHHHIHHHIIIIIIHHIHFHGHFFC<-<IHHHHGHIHEHGHEIIIIIIIHHEHFIHGIIIIIIIHIIHIIHGHIIIIIHHIIIIIIIHIIIHHDIIIIHIIIIHHGGIHHFHIIIFIHHCDDDB
@HISEQ:969:HM2KJBCX2:2:1101:1854:97846 2:N:0:ACTATGCA
GTTGGTTGGCATCCCAACTATCCCTATTAATCATTACGGTGATCCTAGAAACCAACGAAATAGAATCAGTCCGTCCTATTTCATTATTCCAGCTCCAATAGCGTATATTAAAGTTGTTGCAGTTAAAAAGCTCGTAGTTGAATTTCGGGATTGACGTGATGGTCATGCCTTAAGGGGTATGAACTGTCGCTGTTGATTTCTCACCTTCTGGAGAAACTTGATGTCCTTAATTGGGTGTCTTGCGGATCCAGGACCTTTACCTTGAAAAAATTAGAGTGTTTAAAGCAGGCATTTTTGCTCGAATACATTAGCATGGAATAATAGAATAGGACGGCATGGTTCTATTTTGTTGGTTTCTAGGATCACCGTAATGATTAATAGGGATAGTTGGGGATCCACGGACA
+
DDDDDIIIIHIIIIIIIIIIIIIIIIIIIHIIHIIIIHHHIIIIIIIIIIIIIIIIIIIIIIIIIIIIHIGIHHIIIIIIIIIIIIIIIIIHHIIHIGIHI@CEHHHIIIHHHHIIIIIIIHIIIIHHEGHGHGII?GEGEHIIIHI<HHDHHHIHHIIIIHIHHIIIHIIIIHHEIIIHIIIIIIIHIHIIIIIHHIIHIHHIHIIIIHGEHHHHIIIHIHHIIIIIIIIIIHEIIIIIIIIHIIIIIIIIIHHIIIIIIIIIIIIIIIIIIIIIIIIIIIIIIIIIHIIIIIIIIIIIIIIIIIIIIIIIIIIIIIIIIIHIIIIIIIIIIHIIIHIIIIIIIIIIIIIIIIIIIIIIIIIIHIIIIIIIIIIIIIIIIIIIIIIIIIIIIIIIIIIDDDDD
@HISEQ:969:HM2KJBCX2:2:1101:9816:97967 2:N:0:ACTATGCA
GTTGGTTGGCATCCCAACTATCCCTATTAATCATTACGTCGATCCTAGAAACCAACAAAATAAGATCAAACGTCCTATTTCATTATTCCATGCTAATGTATTCAAGCGCGAGCCTGCTTTAAACACTCTAATTTTTTCAAAGTAACAGTCCTGATTCCCCGCCACACCAAATAAATGGCATAACGGTTCTTCAGAAGGGAGGAATCAGTGACACCAGTACATACCAAAGGCACGACCAGCGTACTGATCCCGAAATTCAACTACGAGCTTTTTAACTGCAACAACTTTAATATACGCTATTGGAGCTGGAATTACCGCGGCTGCTGGCACCAGACTTGCCCTCCAA
+
DDDDDIIIIIIIIIIIIHHIIIIIIIIIIIIIIIIIIHHCHIIIIIIIIIIIHIIIIIIGHHIIIHIIIIIIIIIIGHHIHIIHHEHHHIIHIIIEIHHHHFHHIIIIIIIIIHIIIIIHHIHIHIIGIIHHIIHHHIIIIIIIIIIIIIIIHIHHIIIIIIIIIHIIIHIIIHIIIIIIIIIIIIHIGIIIIIIIIIIIHIIIIIIIIIIIIIIIIIIIIIIIIIIHIIIIIIIIIIIIIIIHGIIIIIIIIIIIIIIIIIHIIIIIIIIIIIIIIIIIIIIIIIIIIIIIHGIIIIIIIIIIIIIIIIIIIIIIIHIIIIIHIIIIIIIHIIIIIIIIIDDDDD
@HISEQ:969:HM2KJBCX2:2:1101:15047:98352 2:N:0:ACTATGCA
GTTGGTTGGCATCCCAACTATCCCTATTAATCATTACGTCGATCCTAGAAACCAACAAAATAGAATCAAACGTCCTATTTCGTTATTCCATGCTAATGTATTCAAGCGTGAGCCTGCTTTAAACACTCTAATTTTTTCAAAGTAACAGTCCTGATTCCCCATGACACCAAATTAATGACATCATGGTTCGTCAGAAGGTAGGAATCAATAATACCAGTACGTACAATAGCACGACCAATAAATTGATCCCGAAATTCAACTACGAGCTTTTTAACTGCAACAACTTTAATATACGCTATTGGAGCTGGAATTACCGCGGCTGCTGGCACCAGACTTGCCCTCCAA
+
CDDDDIIIIIIIIIIIIIIIIIIIIIIIIIIIIIIIIIIIHHIIIIIIIIIIIIIIIIIIIIIIIIIIHHIIHHHIIIIIIIIIIIIIIIIIIIIIIIIIIGHIIHHIIIIIHIIIIIIIHIIHIIIIIIIIIIIIIIIIIIIIIIIIHIIIIIIIIIIIIIIIIIIIIIIHIIIIIIIIIIIIIIIIIIHIIIIIIIIIIIIIIIIIIIIIIIIIIIIHIIIIIIIIIIIIIIIIIIIIIIIHIIIIIIIIIIIIIEIIIIIIIIIIIIIIIIIIIIIIIIIIIIIIIIIIIIIIIIIIIIIIIIIIIIIIIIIIIIIIIIIIIIIIIIIIIIIIIIIIDDDDD
@HISEQ:969:HM2KJBCX2:2:1101:3108:97365 2:N:0:ACTATGCA
GTTGGTTGGCATCCCAACTATCCCTATTAATCATTACGTCAATCCTAGAAACCAACAAAATAGGATCAAACGTCCTATTTTATTATTCCATGCTAATGTATTCAAGCGTTAGCCTGCTTTAAACACTCTAATTTTTTCAAAGTAACAGTCCTGTTTCCCCGCAACACCAAATTAATGGCATCACGGTTCTTCAAGAAGGAGGAATCAGCAAGGCCAGTTCATACCAGTGGCACGACCAACCTGCTGACCCCGAAATTCAACTACGAGCTTTTTAACTGCAACAACTTTAATATACGCTATTGGAGCTGGAATTACCGCGGCTGCTGGCACCAGACTTGCCCTCCAA
+
DDDDDIIIIIIIIIIIIIIIIIIIIIIIIIIIIIIIIIHIIIIIIIHIIIIIIIIIIIIIIHHIHHIIHIGIIIIHHIIIIIIIIIIIIHIIHIGHIIIIIIIIIIIIIIIIIIIIIIIIIIHIIHIIIIIIIIIIIIIIIHIHHHIHIIHIIIIIIGIIIIIIIHIIIIIHHIIIIIIIIIIHIIIIIIIIIHIIIIIIIIIIIIIIIIIIIIIIIIIIIIIIIIIIIIIIIIIIIIHIIIIHHIIIIIIIIIIIIIIIIIIIIIIIIIIIIIIIIIIIIIIIIIIIIIIIIIIIIIIIIIIIIIIIIIIIIIIIIIIIIIIIIIIIIIIIIIIIIIIIIDDDDD
@HISEQ:969:HM2KJBCX2:2:1101:7780:98725 2:N:0:ACTATGCA
GTTGGTTGGCATCCCAACTATCCCTATTAATCATTACGTCGATCCTAGAAACCAACAAAATAGAATCAAACGTCCTATTTCGTTATTCCATGCTAATGTATTCAAGCGTGAGCCTGCTTTAAACACTCTAATTTTTTCAAAGTAACAGTCCTGATTCCCCATGACACCAAATTAATGACATCATGGTTCGTCAGAAGGTAGGAATCAATAATACCAGTACGTACAATAGCACGACCAATAAATTGATCCCGAAATTCAACTACGAGCTTTTTAACTGCAACAACTTTAATATACGCTATTGGAGCTGGAATTACCGCGGCTGCTGGCACCAGACTTGCCCTCCAA
+
DDDDDIIIIIIIIIIHIIIIIIIIIIIIIIIIIIIIIIIIIIIIIIIIIIIIGIIIIIIIIIIIIIIIIIIIIIIIIIIIIIIIIIIHIIIHIIIIIIIIHIIIIIIIIIIIIIIIIIIIIIIIIIIIIIIIIIIIIIIIIIIIIIIIIIHIIIIIIIIIIIIIIIIIIIIIIIIIIIIIIIIIIIIIIIIIIIIIIIIIIIIIIIIIIIIIIIIIIIHIIIIIIIIIIIHIIIIIIIIIIIIHIIIIIIIIIIIIIIIIIIIIHIIIIIIIIIIIIIIIIIIIIIIIIIIIIIIIIIIIIIIIIIIIIIIIIIIIIIIIIIIIIIIIIIIIIIIIIIIIDDDDD
@HISEQ:969:HM2KJBCX2:2:1101:6767:98260 2:N:0:ACTATGCA
GTTGGTTGGCATCCCAACTATCCCTATTAATCATTACGGTGATTCAGAAACCAACAAAACAGGACCACCGTCCTATTTTATTATTCCATGCTAATGTATTCAGACATAAGCCTGCTTTGAACACTCTAATTTTTTCAAGGTAAAGGTCCTGGTTTCCTACCACGCTAAATTAATAACATGATAGTTCCCCAGAAGGTAGAAATTCTACACGCCAGTACAGACAATAGCCCGACCAACGATAGAACCCCGAAATTCAACTACGAGCTTTTTAACTGCAACAACTTTAATATACGCTATTGGAGCTGGAATTACCGCGGCTGCTGGCACCAGACTTGCCCTCCAA
+
DDDDDIIIHIIIIIIIIIIIIIIIIIIIIIIIIIIIIIIIIIIIIIIIIIIHIIIIIIIIIIIIIIIIIIIIIIIIIHIIIIIIIIIIIIIIHIIHIIHIHHHIIIIIIIIIIHIIIIIHHIIIIIIIIIIIIIIIIIIIIIIIIIIIIIHEHIIIIIIIHIIIIIIIIIIIIHIIIIIIIIIIIIIIIIHIIIIIIIIIIIIHIIIIIIIIIIIIIIIIIIIIIIIIIIIIIIIIIIIHHDIIIIIIIIIIIIIIIIIIIIIIIIIIIIIIIIIIIIIIIIIIIIIIIIIIIIIIIIIIIIIIIIIIIIIIIIIIIIIIIIIIIIIIIIIIIIIIIIDDDDD
@HISEQ:969:HM2KJBCX2:2:1101:17034:97963 2:N:0:ACTATGCA
GTTGGTTGGCATCCCAACTATCCCTATTAATCATTACGTCGATCCTAGAAACCAACAAAATAGAATCAAACGTCCTATTTCATTATTCCATGCTAATGTATTCAAGCGCGAGCTTGCTTTAAACACTCTAATTTTTTCAAAGTAACAGTCCTGATTTCCCGCGACACCAAATTAATGACATCGTGGTTCGTCAGAAGGGAGAAACCAATAATGCTAGTACGTACAAAGTACGACCGACATATTAGTCCCGAAATTCAACTACGAGCTTTTTAACTGCAACAACTTTAATATACGCTATTGGAGCTGGAATTACCGCGGCTGCTGGCACCAGACTTGCCCTCCAA
+
DDDDDHIIIIIIIIIIIIIIHIHHIHIIIIIIIIIIIIIIIIIIIIIIIIIIIIIIIIIIIIIIIIIIIIHHHHHIIIIIIIIIIIIIIIIIHHIIIHIIIIHIIIIHIIIIIIIIIIIIHGIIIIIIIIIIIIIIIIIIHIIIIIIHIHIIIIIIIIIIIIIIIIIIIIIIIIIIIIIIIIIIIIIIIIIIIIIIIIIIIHIIIIIIIIIIIIIIIIIIHIIIIIHIIIIHHIIIIHIIIIHIHIIIIIIIIIIIIIIIIIIIIIIIIIIIIIHIIIIIIIIIIIIIIIIIIIIIIIIIIIIIIIIIIIIIIIIIIIIIIIIIIIIIIIIIIIIIIIIDDDDD
@HISEQ:969:HM2KJBCX2:2:1101:4017:99384 2:N:0:ACTATGCA
GTTGGTTGGCATCCCAACTATCCCTATTAATCATTACGGTGATCCTAGAAACCAACAAAATAGAACCATGCCGTCCTATTCTATTATTCCATGCTAATGTATTCGAGCAAAAATGCCTGCTTTAAACACTCTAATTTTTTCAAGGTAAAGGTCCTGGATCCGCAAGACACCCAATAAAGGACATCAAGTTTCTCCAGAAGGTGAGAAATCAACAGTAACAGTTCATACCCCTTAAGGCATGACCATCACGTCAATCCCGAAATTCAACTACGAGCTTTTTAACTGCAACAACTTTAATATACGCTATTGGAGCTGGAATTACCGCGGCTGCTGGCACCAGACTTGCCCTCCAA
+
DDDDBHIIIIIIIIIIGHIIIIIIIIIIIIIIIIIIIHIIHHHIIIIIIIHIIIIIIIIEHHHIIIIIIHHIHIIIIIHIIIHIIIIHHIIIIHIIIHIGHIIIHIHIIIIIHHHHIIIIIIIIIIIIIIIIIIIIIIIIIIIIIIGIIIIIIGIIIIIIIIIIIIIIIIHIIIIIIIIIIIIIIIHIIIHIIIIIIIIIIIIIIIIIIIIIIIIHIIIIIIIIIIHIIIHIIIIIIIIIIIIIIIIHIHHGIIIIIIIIIIIIIHIIIHIIIIIIIIIIIIIIIIIIIIIIIIHIIIIIHIIIIIIIIIIIIIIIIIIIIIIIIIIGIIIIIIIIIIIIIIIIIIIIDDDDD
@HISEQ:969:HM2KJBCX2:2:1101:13213:99384 2:N:0:ACTATGCA
GTTGGTTGGCATCCCAACTATCCCTATTAATCATTACGTCAATCCTAGAAACCAACAAAATAGGATCAAACGTCCTATTTCATTATTCCATGCTAATGTATTCAAGCGTTAGCCTGCTTTAAACACTCTAATTTTTTCAAAGTAACAGTCCTGTTTCCCTGCAACACCAAATTAATGACATTACAGTTCTTCAAGAAGGAGGAACCAGTGAAGCCAGTACATACCAGAGGCACGACCAACCTACTAATCCCGAAATTCAACTACGAGCTTTTTAACTGCAACAACTTTAATATACGCTATTGGAGCTGGAATTACCGCGGCTGCTGGCACCAGACTT
+
DDCDDIIEIIIIHIIIIIIIIIIIIIIIIIIIIIIIIIHHIIIHIHIIIIIHHIHIIIHGIHHIIIIIIIIIHIIHHIIHIIIIHIIIIHIIIIIIIIIHHIIIIIGIIIIIIIIIIIIIIIIIIIIIIIIIIHIIHIIIIIIIIIIIIIIIIIIIIIHIIIIIIIIIIIIHHIIIIIIIIIIIIIIIIIIIIIIIIIIIIIIHIHIIIIIIIIIIHIIIIIIIIIIIIIIIIIIHIIIIIIHFIIHEIIIIIIIIIIIHIIIIIIHIIIIIIIIIIIIIHIIIIIIIIIIIIIIIIIIIHIIIIIIIIIIIIIIIIIHIIIIHF<<CIIIIDDDDD
@HISEQ:969:HM2KJBCX2:2:1101:17938:98748 2:N:0:ACTATGCA
GTTGGTTGGCATCCCAACTATCCCTATTAATCATTACGTCGATCCTAGAAACCAACAAAATAGAATCAAACGTCCTATTTCATTATTCCATGCTAATGTATTCAAGCGCGAGCTTGCTTTAAACACTCTAATTTTTTCAAAGTAACAGTCCTGATTTCTCGCGACACCAAATTAATGACATCGTGGTTTGTCAGAAGGGAGAAACCAATAATGCTAGTACGTACAAAGTACGACTGACATATTAGTCCCGAAATTCAACTACGAGCTTTTTAACTGCAACAACTTTAATATACGCTATTGGAGCTGGAATTACCGCGGCTGCTGGCACCAGACTTGCCCTCCAA
+
DDDDDIIIIIIIIIIIIIIIIIIIIIGHHIIIIIIIIIIIHIIIIIHIIIIIIIIIHIIIIIHIIIIIIIHIIIIIIIIIIIIIHIIIIIIIGHIIIHIIIHHIIIIIIIIIIHIIIIIIIHIHIIIIIIIIIIIIHIHIIIIIIIIIIIIIIIIIIIIHIHHIIIIHIIIIIIIIIIHIIIIIHIIIIIIIIIIIEIIIIIIIIHIIIIIIIIIIIIIHIIIIIIIIIIIIIIIIIIIIIHGIIIIIIIIIIIIIIIIIIIIIIIIIIIIIHIIHIIIIIHHIIIIIIIIIIIIIIIIIIIIIIIIIIIIIIIIIIIIIIIIIIIIIIIIIIIIIIIIDDDDD
@HISEQ:969:HM2KJBCX2:2:1101:14566:99651 2:N:0:ACTATGCA
GTTGGTTGGCATCCCAACTATCCCTATTAATCATTACGTTGATCCTAGAAACCAACAAAATAGAATCGAACGTCCTATTTCATTATTCCATGCTAATGTATTCAAGCGCGTGCCTGCTTTAAACACTCTAATTTTTTCAAAGTAACAGTCCTGATTCCCCACGACACCAAATTAATGACATCATGGCTCCTCAGAAAGGAGAAACCAATAACACCAGTACATACCAGAGGCATGACCGACGTATTGATCCCGAAATTCAACTACGAGCTTTTTAACTGCAACAACTTTAATATACGCTATTGGAGCTGGAATTACCGCGGCTGCTGGCACCAGACTTGCCCTCCAA
+
BDDDBGHIIIHIIHIIIIIIIIIIIIIHIIIIIIIIIIIIHIIIIIHIIIIIIIIIIIIHIHHIIGICEHIIHIIIIHIIIIIIIIIIIHHHIIIIIIIIIHIHIIIIIIIIIIIIIIIIIIIIIHIIIIIHIHHHIIIIIIIIIHIHIIIIIHIHIIIIIIIIIIIIIHHHHIIIHIIIIIIIIIIIIIIIIIIHIIIIIIIIIIIIIIHHGIIIIIIIIIIIIIHIIHIIIIIIHIIIIIIHFIIIIIIIIIIIIIGIIIHIIHIIIIIIHIHIIIIIIIIIIIIIIIIHIIIIIIIIIIIIIIIIIIIIIIIIIIIIIIHIIIIIIIIIIIIIIIIIIDDDDD
@HISEQ:969:HM2KJBCX2:2:1101:10140:99597 2:N:0:ACTATGCA
GTTGGTTGGCATCCCAACTATCCCTATTAATCATTACGTCGATCCTAGAAACCAACAAAATAGAATCAAACGTCCTATTTCGTTATTCCATGCTAATGTATTCAAGCGTGAGCCTGCTTTAAACACTCTAATTTTTTCAAAGTAACAGTCCTGATTCCCCATGACACCAAATTAATGACATCATGGTTCGTCAGAAGGTAGGAATCAATAATACCAGTACGTACAATAGCACGACCAATAAATTGATCCCGAAATTCAACTACGAGCTTTTTAACTGCAACAACTTTAATATACGCTATTGGAGCTGGAATTACCGCGGCTGCTGGCACCAGACATGCCCTCCAA
+
DDDDBHIIIIIIIIIIIIIIIIIIIIIGIIIIIIIIGIIIHDHIIIIIIIHIHIIGIIIIIIHIIIIIIHIIIIIIIIGHIHIHGIHHIIIIIIIIIIIHHHGIIHHHIFHHIHIHHHHHIHHHGHHIHIIHHHIIIIIIIHHHIIIGHHIIIIIIIIHHIHHHIIHHHGIIIIHIHGHEIIIHIIHHHIIIIIIHIIIIHIHIIHIHIHHFIIIIIIIIIIIIIIII<IHIIIIIIIIIIIIHIIIIHIIIIHIIIIIIIIIIHIIHIIIIIHIIHIIIHIHHGIIIIIIIIIIIIIIIIIIIIIIIIIHHIIHIIIIIIIIIIHIIIIIHIIIIIIHIDDDBB
@HISEQ:969:HM2KJBCX2:2:1101:4844:100320 2:N:0:ACTATGCA
GTTGGTTGGCATCCCAACTATCCCTATTAATCATTACGTCAATCCTAGAAACCAACAAAATAGGTTTGAACGTCCTATTTCATTATTCCATGCTAATGTATTCAAGCGTTAGCCTGCTTTAAACACTCTAATTTTTTCAAAGTAACAGTCCTGTTTCCCTGCAACACCAAATTAATGGCATTACAGTTCTTCAGAAAGGAGGAATCAGCGAAACCAGTTCATACCAGTGGCACGACCAACCTGGTGACCCCGAAATTCAACTACGAGCTTTTTAACTGCAACAACTTTAATATACGCTATTGGAGCTGGAATTACCGCGGCTGCTGGCACCAGACTTGCCCTCCAA
+
BBDDDIIIIIIGIIIIIHIIIIIIIIIIHHIIIHHIIHHIIIHHHIIIIIGIIIHIIHHHHIIHHHIIIIIIIGHIIGHHHIIIIIIIGIIIIIIIIIHIHHHIIIHGHIIGIHIIIIIIIHIHHIIIIHIHHHIHIIIIIIIGHIGIIIIIIIHIIIIIIIIIHIIIIIHHHIIIHIIIIIIIIIIIIIIIHIIIIIIIIHIIIIIIIHIHHGHIIIIIIIIIIIIIIIIIIIIIIHIIIIHHGIHCIIHIIIIIIIIIIIIIIIIIIIIIIIIIIIIIIIIIIIHIIIIIHIIIIIIIIIIIIIIIIIIIIIIIIIIIIIIIIIIIIIIIHIIIIIIIIDDDDD
@HISEQ:969:HM2KJBCX2:2:1101:6093:100474 2:N:0:ACTATGCA
GTTGGTTGGCATCCCAACTATCCCTATTAATCATTACGTCGATCCTAGAAACCAACAAAATAGAATCAAACGTCCTATTTCGTTATTCCATGCTAATGTATTCAAGCGTGAGCCTGCTTTAAACACTCTAATTTTTTCAAAGTAACAGTCCTGATTCCCCATGACACCAAATTAATGACATCATGGTTCGTCAGAAGGTAGGAATCAATAATACCAGTTCGTACAATAGCACGACCAATAAATTGATCCCGAAATTCAACTACGAGCTTTTTAACTGCAACAACTTTAATATACGCTATTGGAGCTGGAATTACCGCGGCTGCTGGCACCAGACTTGCCCTCCAA
+
BDBDDIIIIIIIIHIHIIIIIIIIIIIIIIIIIIIIIIHIIIIIIIHIIIFHIIIIHIGHIIIHHEHHHHHIHIIIICHGHIIHEHIIIIIGHIHFHIIIIIIIIIIIIHIIHIIIHIIIIIHHIIIIIHHIIIIHIIIIIIIHIHHIIIIIIHIHHHIIIHEHIIIIIIIIIIIIIIIIHHEIIIHIIIIIIIIIIIIIIIHHHIIIIIIHHIIIIIIIIIIIIIIFIIIIIIIIIIIIIIIHIIIIIIIIIIIHHIIIIIIIIIIIIIIIIHHHIIHIIIIIHIIIIHGGIIIIIIGIIHIHIIHHHIIIIIIIIIIIHGIIIIIHIIIIIIIIIIHIDDDDD
@HISEQ:969:HM2KJBCX2:2:1102:5469:2093 2:N:0:ACTATGCA
GTTGGTTGGCATCCCAACTATCCCTATTAATCATTACATCGATCCTAGAAACCAACAAAATAGAATCAAAACGTCCTATTTCATTATTCCATGCTAATGTATTCAAGCGTAAGCCTGCTTTAAACACTCTAATTTTTTCAAAGTAAAGGTCCTGGTTCCCCGCGGCACCCAATTAAGGACATCGCGGTTCTCCAGAAGGTGAGAAATTGACTGCACCAGTTCATACCCCGTAAGGCACGACCGATGCGCCAATCCCGAAATTCAACTACGAGCTTTTTAACTGCAACAACTTTAATATACGCTATTGGAGCTGGAATTACCGCGGCTGCTGGCACCAGACTTGCCCTCCAA
+
DDDDDHIIHIIIIHGHIIIGIIIIHIIIIIIIHIIIIIIIHIIIHIIIIHIIHIIIHIIHHFCEHHIHHHHHHHHHIIIIHFHFEHHH1FHG?CHHEEEHHFHHIIIGHE>+:E<??<EHHHGHHIHHEHIIIHGIHICHFHIHHFHGFIHHHHEGHHHHHIHHEHGHGHHHHHHEFHHHHHEHECDHHHIHHGIIIIIHHIIIIIIHGEHHGIIIHHGDHGCCGHHHIIIIIHGIHIIHHHHDIIIHGFHHHHIHIIIHEHEGGHHCIHFGIIHEIHHGIHHCFEGD<?HIHHCHHHGHHEHEC@?IHHIH@IIIIIIIHGIIHIHHHIIIHHHIIIIIIIIIHG?BDDD
@HISEQ:969:HM2KJBCX2:2:1101:16057:100041 2:N:0:ACTATGCA
GTTGGTTGGCATCCCAACTATCCCTATTAATCATTACGGTGATTCAGAAACCAACAAAACAGGACCACCGTCCTATTCTATTATTCAATGCTAATGTATTCAGACGTAAGCCTGCTTTGAACACTCTAATTTTTTCAAGGTAAAGGTCCTGGTTTCCCACCACGCTAAATTAATAACATGATAGTTCCCCAGAAGGTAGAAATTCTACACACCAGTACAGACTTGTTAGCCCGACCAACGGTAGAATCCCGAAATTCAACTACGAGCTTTTTAACTGCAACAACTTTAATATACGCTATTGGAGCTGGAATTACCGCGGCTGCTGGCACCAGACTTGCCCTCCAA
+
?DDD@GHHIEEE?1D1<EEF1<<@<1DHCFC1<DHE1DC<C1DF1111<C@C1@<1<<D1DGFHH1<10<<D<0<C1F<<1DGH@<1<11<111<HHHFCH1HHDDHHHDEF<GIH@DGHIHG?HHHHHDC@1HE?EGHHFGGH?/H0?HBHFIIHIIIH:H8IHIIIHIEHIHHHHEHG1GHEIHDFC?HIHEEHHHE1HIHHIGC:HGCGEC$CD<BA<;F?C<4CA?BCECHHGEFFHHGCHHH?CC1HFIHHHHHEHFCGCCHFHEF1C<@<CHIHHGD<<1HD1<<0</EG?HHIHHHHHFHGHGEEHHC<HHIIHHC@C?HHHGF1FEEHHEC10<00@
@HISEQ:969:HM2KJBCX2:2:1102:13903:3117 2:N:0:ACTATGCA
GTTGGTTGGCATCCCAACTATCCCTATTAATCATTACGTCGATCCTAGAAACCAACAAAATAGAATCAAACGTCCTATTTCGTTATTCCATGCTAATGTATTCAAGCGTGAGCCTGCTTTAAACACTCTAATTTTTTCAAAGTAACAGTCCTGATTCCCCAAGACACCAAATTAATGACATCATGGTTCGTCAGAAGGTAGGAATCAATAATACCAGTACGTACAATAGCACGACCAATAAATTGATCCCGAAATTCAACTACGAGCTTTTTAACTGCAACAACTTTAATATACGCTATTGGAGCTGGAATTACCGCGGCTGCTGGCACCAGACTTGCCCTCCAA
+
DDDDDIIHHIIIIIIHIIIIHIGIIIIIIIHIHIIIIIIHIIIIHIIIIIHHIIIIIIIIIHEHIIIEHHIGGCEHIHHHHHHHIHIIIIE?HHIHIIIIIIIIIIIIIHHIIIIIHHIIIIIIIHIIIIIIHHHHIIIIHIIIIIIIHIIIIIIIIIIHIIIIIIHIHIIIIHHIIIIIIIIIIIIIIHIIIIIIIIIHIIIIIIIIIIHHHIIIIIIIIIIIIIIIIIIIIIIIIIIIHIHHIIIHIIIIIIIGIIIIIIIIIIIIIIIIIIIIIIIIIIIIIIIIIIIIIIIIIIIIIIIIIIIIIIHIIIIIIIIIIIIIIIIIIIIIIIIIIIIIDDDDD
@HISEQ:969:HM2KJBCX2:2:1102:15843:4487 2:N:0:ACTATGCA
GTTGGTTGGCATCCCAACTATCCCTATTAACCATTACTTCAATCTTAGAAACCAACAAAATAGGCCCAAACGTCCTATTTAATGATTCAATGCTAATGTATTCAAGCGTTAGCCTGCTTTAAACACTCTAATTTTTTCAAAGTAACAGTCCTGTTTCCCTGCAACACCAAATTAATGACATTACAGTTCTTCAAGAAGGAGGAACCAGTAAAGCCAGTACATACCAGAGGCACGACCAACTTACTAATCCCGAAATTCAACTACGAGCTTTTTAACTGCAACAACTTTAATATACGCTATTGGAGCTGGAATTACCGCGGCTGCTGGCACCAGACTTGCCCTCCAA
+
D<<<<G<</DEH?C@E?DFE@1DFHH1C1<111<1<D1<CF1<111<1CFC??G<0111<11<<11<DD1<<1<001<111<<1<11111<111<1?I8G@1HF8<G5C6H<F&@FEHF8CFBGB?8CEA1>1CHAAA?@H9IHHHC@?EHFHE@G<GC@FF@GC:ECCG@DHGHHFECF-FFCHFEHEHFG@E@?FHHIHIHGIIIHGEEHHIFHIGIFIGHHIHFEE@E?DEEEGFDFCHFFFIIFDHHGCFEF?HHHHE<GHHHHHHHHE@HHHHHEIHHHHECIGIHHGHHH@HGIHHIIIIIIIHHHHIIIIIIIIHGHIHHHIHIIHHIHHHHHHD@@@B
@HISEQ:969:HM2KJBCX2:2:1102:15745:5291 2:N:0:ACTATGCA
GTTGGTTGGCATCCCAACTATCCCTATTAATCATTACGTCGATCCTAGAAACCAACAAAATAGGTTCGATCGTCCTATTTCGTTATTCCATGCTAATGTATTCAAGCGCGAGCCTGCTTTAAGCACTCTAATTTTTTCAAAGTAACAGTCCTGTTTCCCCGCAACAACAAATTAATGCCATCACGGTTCTACAAGAGGGAGGGACCAGTGAGGCCAGTGCATACCAGTGGCACGACCGACCTACTGGCCCCAAAATTCAACTACGAGCTTTTTAACTGCAACAACTTTAATATACGCTATTGGAGCTGGAATTACCGCGGCTGCTGGCACCAGACTTGCCCTCCAA
+
DDDCDIIIHIIIIIIIIIIIIIIGIIIIIHIIIIIIIIIIIHIIHIIHHIHIIIIIIHIHHHHHIIIIIHIIEHHIIIHHIHIIIIIIIIIIIHIHIIIIIHIHIIIIIIIIIIIIIIIIIIIIIHHIHIHIHHHIIHIIIIIIIIHIIHIIIIHIIIIIIHEIIIIIIIIIHIHIHIIHIIIIIHIIHIIIIIIIIIIIIIIIIIHIIIIHHIIIIIIIIIIIIIIIIIIIHIIIIIIIIIHHFIIHHIIIIIIIIIIIIIIIIIIIIIIIIIIIIIIIIIIIHIIIIIIIIHIHIIIIIIIIIIIIIIIIIIIIIIIIIIIHIIIIIIIIIIIIIIIIIDDDDD
@HISEQ:969:HM2KJBCX2:2:1102:11549:5269 2:N:0:ACTATGCA
GTTGGTTGGCATCCCAACTATCCCTATTAATCATTACATCGATCCTAGAAACCAACAAAATAGAATCGGATGTCCTATTTCATTATTCCATGCTAATGTATTCAAGCGTGAGCCTGCTTTAAACACTCTAATTTTTTCAAGGTAACAGTCCTAATTCCCCGTGACACCAAATTAATGGCATTACGGTTCTTTAGAAGGTGAGAAATCAATAATATCAGTACATACCAACGGCATGACCGAAACATTGATCCCGAAATTCAACTACGAGCTTTTTAACTGCAACAACTTTAATATACGCTATTGGAGCTGGAATTACCGCGGCTGCTGGCACCAGACTTGCCCTCCAA
+
DDDDDIHI?GGFIIIGHFHHHIHHHHCC?EGHH?GHHFCHEGHIIIIIHIHIHIFHIIHII?GHHHHE=EHDCHHH1<@CEGCFHHGHHHEGEGFECIGIHGIIIGIHGEBGIIHEGIHHHEHIHHHIHIIIHHHGIHIHHHIHIIHHIIIIIIIIIHIIIIHIIIIIIIIIHIIIIHHHIIIIIIIIIHIIIIIIIIIIHHIIHGIIIIIHHIIIIIIIIHHHIIIIIGIIGHIIIHIIIHIIHGIHIIIIIIIIIIHHHHHEFIIHHHIIIHIHIIIIHIIIIIIIIHIIGIIIHHIHHIIIIIIIIHIIGIIIIIIIIIIHEHIIHHHIHIHIHIIIIIBDDDB
@HISEQ:969:HM2KJBCX2:2:1102:17321:5007 2:N:0:ACTATGCA
GTTGGTTGGCATCCCAACTATCCCTATTAATCATTACATCGATCCTAGAAACCAACAAAATAGAATCGGATGTCCTATTTCATTATTCCATGCTAATGTATTCAAGCGTGAGCCTGCTTTAAACACTCTAATTTTTTCAAGGTAACAGTCCTAATTCCCCGTGACACCAAATTAATGGCATTACGGTTCTTTAGAAGGTGAGAAATCAATAATATCAGTACATACCAACGGCATGACCGAAACATTGATCCCGAAATTCAACTACGAGCTTTTTAACTGCAACAACTTTAATATACGCTATTGGAGCTGGAATTACCGCGGCTGCTGGCACCAGACTTGCCCTCCAA
+
DDDDDIIIIIIIIIIIIIIIIIIIIIIIIIIIIIIIIIIIIIIIIIIIIIIIIIIIIIIIIIGIIIIHIIIIIIIIIIIGIHIIIIIIIIIIIIIIGIIIIIHHIHIIHIIIIIIIIIIIIIHIIIIIIIIIIIIIIIIIIIIIIIIIIIIIIIIIIIIIIIIIIIIIIIIIIIIIIIIIIIIIIIIIIIIIIIIIIIIIIIIIIIIIIIIIIIIIIIIIIIIIIIIIIIIIIIIIIIIIIIIIHGIIIIIIIIIIIIIIIIIIIIIIIIIIIIIIIIIIIIIIIIIIIIIIIIHIIIIIIIIIIIIIIIIIIIIIIIIIIIIIIIIIIIIIIIIIIIIIIIDDDDD
@HISEQ:969:HM2KJBCX2:2:1102:19913:5679 2:N:0:ACTATGCA
GTTGGTTGGCATCCCAACTATCCCTATTAATCATTACAACAGTCCTAGAAACCAACAAATAGAACCATTGTCCTATTCCATTATTCCATGCTAATGTATTCAAGCGTATGCCTGCTTTGAACACTCTAATTTTTTCACAGTAAAAGTCCTGGTTCCCCGTCACGACCCGTAAAGGCCATGCCGCTTCGCCAGAAGGTAAAGCCCGACCACAGACAGTGCTCACCCAGAAGGCGGACCGTCCAGCCAGGCCTGAAGTTCAACTACGAGCTTTTTAACTGCAACAACTTTAATATACGCTATTGGAGCTGGAATTACCGCGGCTGCTGGCACCAGACTTGCCCTCCAA
+
DDDDDIIIIIHIIIHHIIIIIIIIIIIIIIIHIIIHIHIIIHHHHGHHHHFHIHHIIIIHIHIHHHHIIIGH?HHIIHIFHE@HHHHHIIIIHIHIHHHIHHHHEHIHHHIIIIIHIIGHHIHIIIHHHIIFHHIHGHHIIFIIIHHEFGHHIIIIIHHHEHHIIIIIHEGHHIIIIHHHHIHIHHIIHIIHIIHGIHIHGHIIIIIIIIHHIIIIGIIIIIGIIGHIIIIIIHHIHHIIHHEHEIIHEHHEHIIHGIIIHHIHIIIHHHEIIIIIHIIIHIIIHIHHFHIHHFHHHIHIIIIHHIIIGIIIHHIHHIIIIIIIIIIIIIIIIHIIIIIHHDDDDD
@HISEQ:969:HM2KJBCX2:2:1102:13665:6020 2:N:0:ACTATGCA
GTTGGTTGGCATCCCAACTATCCCTATTAATCATTACGGTGATCCTAGAAACCAACGAAATAGAATCAGTCCGTCCTATTTCATTATTCCATGCTAATGTATTCAGACGATAGTCTGCTTTAAACACTCTAATTTTTTCAAAGTAACAGTCCTGATTTCCAACCACACCAAATAAATGGCATGAAAGTTCCTCAGAAGGTAGAGATCCATCTCACCAGTACAGACAATTAAGCCTGACCAATGGGTAGACCCCGAAGTTCAACTACGAGCTTTTTAACTGCAACAACTTTAATATACGCTATTGGAGCTGGAATTACCGCGGCTGCTGGCACCAGACTTGCCCTCCAA
+
DDDDAIIIIHHHH@HIIHHIIIIIHHIIIIIHIIIIHIIIIGGHIHIIHHHHIGHIIIIEFHEDGHIIIIIIFHHIHHHIIHHIIIIIGGII?HIIHHIIIHHIIIIHIIIIIIIIIIIHHIIIHIIIIIIIIIIIIIIIGIIIIIIIIHIIIIIIHHIHHGIIIIIIIIIIIIIHHIIIIIHIHIIIIIIIIIIIIIIIIIIIIIIIIIHHIIIIIIIIIIIIIIIIGIIIIIIHIIIIIIHGEFGIIIIIIHHIIIIIIIIIIHIIHIHEIIIIIIIIIIIIIIIIHIIIIIIIIGIIIHIIIIIIIIIIIIIIIIIIIIIIIIIIIIIIIIIIIIIIIIIDDDDD
@HISEQ:969:HM2KJBCX2:2:1102:17481:5983 2:N:0:ACTATGCA
GTTGGTTGGCATCCCAACTATCCCTATTAATCATTACGTCAATCCTAGAAACCAACAAAATAGGATCAACGTCCTATTTCATTATTCCATGCTAATGTATTCAAGCGCGAGCCTGCTTTAAACACTCTAATTTTTTCAAAGTAACAGTCCTGATTCCCCACCACACCAAATTAATGACATGATGGTTCGTCAGAAGGTAGGAATCAGTAACACCAGTACGTACCGAAGGCACGACCAGCGTACTAATCCCGAAATTCAACTACGAGCTTTTTAACTGCAACAACTTTAATATACGCTATTGGAGCTGGAATTACCGCGACTGCTGGCACCAGACTTGCCCTCCAA
+
DDDDDIIIIIIIHIIIIIIIIIIIIIIIIIIIIIIIIIIIIIIIIIIIIIIIIHIIIIIIHIIIIHIIIIGHIIIIIHIGHIIIIIIIIIIIIIIIIIIIIIIIIIHIIIIIIIIIIIIIHHHHHIIIIIIIHIIIIIIIIIIIHHHHIIIHIIHIIHIIIHHIIIIIIIIIIIHHHIIIIIIIIIIIIIIIIIIIIIIIIIIIIIIIIIIII<IIIIIIIIIIIIIIIIIIIIIIIIIIHIIHIIIIHIIIIIIIIIIIIIIIIIIIIIIIIIIIIIIIIIIIIIIIIIGIIIIIIIIIIHIGIIIIIIIIIIIIIIIIIIIIIIIIIIIHIIIIIIIIDDDDD
@HISEQ:969:HM2KJBCX2:2:1102:1679:7334 2:N:0:ACTATGCA
GTTGGTTGGCATCCCAACTATCCCTATTAATCATTACGTCAATCCTAGAAACCAACAAAATAGGATCGAACGTCCTATTTCATTATTCCATGCTAATGTATTCAAGCGTTAGCCTGCTTTAAACACTCTAATTTTTTCAAAGTAACAGTCCTGTTTCCCTGCAACACCAAATTAATGACATTACAGTTCTTCAGAAAGGAGGAATCAGCGAAGCCAGTACATACCAGTGGCACGACCAACCTGCTGACCCCGAAATTCAACTACGAGCTTTTTAACTGCAACAACTTTAATATACGCTATTGGAGCTGGAATTACCGCGGCTGCTGGCACCAGACTTGCCCTCCAA
+
BDDDDIIIIIIIHHIHIIIIIIIIIIIIIIIIIIIGIIHIHIIIIHIIIIIIIIIIIIIIIIIHHIIIIHIGHHIIIIIIIIIIIIGIIHIHIHIIIHHIIIIIIIIIHIIHHEIIIIIIIIIIIIIIIIIIIIIIIHHHHIIIIHHIIIIHIHIIGIIHHIIIIIIHIHGIIHIIIGIHHHIIHHIHIIIIIHIHIIIIIIIIIIIIIIIHIIIIIIIIIIIIIIHHGHIIIIIHIIHIIHHGEIIIIIIIIIIIIIIIIIIHGIIIIIIIIHGIHIIIIIIIIIIIIIIIIIIHIIIHIIIIIIIIIIIIIIIIIIIIIIIIIIIIIIIIIHIIIIIIIDDDDD
@HISEQ:969:HM2KJBCX2:2:1102:4401:6638 2:N:0:ACTATGCA
GTTGGTTGGCATCCCAACTATCCCTATTAATCATTACGTCAATCCTAGAAACCAACAAAATAGGATCGTCGTCCTATTTCATTATTCCATGCTAATGTATTCAAGCGTTAGCCTGCTTTAAACACTCTAATTTTTTCAAAGTAACAGTCCTGTTTCCCCGCAACACCAACTTAATGGCATTACGGTTCTACAAGAAGGAGGAATCAGTAAAGCCAGTGCATACCAGTGGCACGACCAACTTGCTGACCCCGAAATTCAACTACGAGCTTTTTAACTGCAACAACTTTAATATACGCTATTGGAGCTGGAATTACCGCGGCTGCTGGCACCAGACTTGCCCTCCAA
+
DDDDDIIHIIIIIIIIIIIIIIIIIIIIIIIIIIIIIIIIIIIIIIIIIIIIIIIIIIIGHIIHHHHHIIIIIIIIIIIIIIIIIHIHIIIHIIIIIIIIIIIIIIIIIIIHHIIIHIHIIHIIIIIIIIIIIIIIHIHIIIIIIIIIIIIIIIHIIIIIIIIIIIIIIIIIIIIIIIIIIIIIIIIIIIIIIIIIIIIIIIIIIIIIIIIIIIIIIIIIIIIIIIIII=IIIIIIIIIIIIHHIIIIIIIIIIIIIIIIIIIIIIIIIIIIIIIIIIIIIIIIIIIIIIIIIIIIIIIIIIIIIIIIIIIIIIIIIIIIIIIIIIIIIIIIIIIIIIIIDDDDD
@HISEQ:969:HM2KJBCX2:2:1102:3212:8072 2:N:0:ACTATGCA
GTTGGTTGGCATCCCAACTATCCCTATTAATCATTACGTCAATCCTAGAAACCAACAAAATAGGATCGAACGTCCTATTTCATTATTCCATGCTAATGTATTCAAGCGTTAGCCTGCTTTAAACACTCTAATTTTTTCAAAGTAACAGTCCTGTTTCCCTGCAACACCAAATTAATGGCATTACAGTTCTTCAGAAAGGAGGAATCAGCGAAGCCAGTGCATACCAGTGGCACGACCAACCTGCTGACCCCGAAATTCAACTACGAGCTTTTTAACTGCAACAACTTTAATATACGCTATTGGAGCTGGAATTACCGCGGCTGCTGGCACCAGACTTGCCCTCCAA
+
DDDDDIIIIIIIIIIGIIHIIIIIIIIIIGIIIIIIIIIIIIIIIIIIIIIIIIIIHIHIHIGHIIIIIIIIIIIIIIIIIHHIIIIHIIIIIIIGHIIHIIIIIIIIIIIIIIIIIIHIIIIIIIIIIIIIIIHHIIIIIIIIIIIIIIIIHIIIIIIIIIIIIIHIIIIIHIHHIIIIHIIIIIIHIIIIIIIIIIIIIIIHIIIIIIIIIIIIIIIIIIIIIIIIIIIIIIIIIIIIIIIHGIIIIIIIIIIIIIIIHIIIIIIIIIIIIIIIIIIIIIIIIIIIIIIIIIIIIIIIIIIIIIIIIIIIIIIIIIIIIIIIIIIIIIIIIIIIIIIIIDDDDD
@HISEQ:969:HM2KJBCX2:2:1102:15214:7027 2:N:0:ACTATGCA
GTTGGTTGGCATCCCAACTATCCCTATTAATCATTACTTCAGTCCTAGAAACCAACAAAATAGAACCAAAGTCCTAAATTATTATTCCATGCTAATGTATGCACGGCAAATGCCTGCTTTAAACACTCTAATTTTTTCAAAGTAATAGATCCAGATCGCGACTCCACCCAGTTAAAAAGCTCGTAGTTGAATTTCGGGGTCAGCAGGTTGGTCGTGCCACTGGTATGCACTGGCTTCGCTGATTCCTCCTTTCTGAAGAACTGTAATGCCATTAATTTGGTGTTGCAGGGAAACAGGACTGTTACTTTGAAAAAATTAGAGTGTTTAAAGCAGGCTAACGCTTGAATACATTAGCATGGAATAATGAAATAGGACGTTCGATCCTATTTTGTTGGTTTCTAGGATTGACGTAATGATTAATAGGGATAGTTGGGAACAATGGTAGG
+
DDDDDIIIIIIIIIIIIIIIIIIIIIIIIIIIIIIIIIIIIIIIIIIIIIHIIIIIIIIHIIIHHIHHHIFHHHHGHIIIIIIIIIIIIHIGIIHIGHIIIGHIH<HHHHHEEHHHHHHIIIHIIIIIIIHIIIHHDHEFCCCHHHHHEHIGHHHHHIHHHHHIHHHIIII<FGH?FHEEC?GHH/CECHHHHHFGIIIGHIHIIIIIIHHHFIIIIIIIIIIGIIIIIIIIIIIIIIHHIIIIIIHIIHHFIIGIIIIHGIIIHIIHHIIIIIIIIIIHIIIIIIIHGIIIIIIIIIIIIHIIHHHHGIIIIIIIIIIIIIIIIHIHIIIIIIIIIIIIIIIIHIIIIIIHIIIIHIIIIIIIIIIIIIIIIIIIIIIIIIIIIIIIIIIIIIIIIIIIIIIIIIIHIIIIIIIIIIIIIIIIIIIIIIIIIIIIIIIIIDDDDD
@HISEQ:969:HM2KJBCX2:2:1102:10605:7693 2:N:0:ACTATGCA
GTTGGTTGGCATCACAACTATCCCTATTAATCATTACCCCAGTCCTAGAAACCAACAAAATAAGACTGAAGTCTTATGTCATTATTCCATGCTAACATATTCAAACAATCGTTTGCTTTGAACACTCTAATTTTTTCAAAGTAAAATTCCTACAGTCAGAAAACACCAATAAAGGCACCTCCCACATGTAGAATAATTGGCTTAAAAAATGTAATCAACAATGTTGAAACAAGTTTTACACCAAAAGGTTCAACTACGAGCTTTTTAACTGCAACAACTTTAATATACGCTATTGGAGCTGGAATTACCGCGGCTGCTGGCACCAGACTTGCCCTCCA
+
D<00<<E0/1<<111<<<1<D<CC1<1<<<FE<CD11<D1DH1D11D1FH111<CCCC<F@GHI?<@1DGH@11<111<1<1<DH11<IHEHEHDFHEGA<AEHBEG<D7D6E61G@IHH8HEHHHHDHHCHF7GDHEFH8HHIIIIHCIII9HGDHGCIHGIHHH<HIIIIHHHHGFECEHEH:HEHIH:IIHIIIHIHEHHIIHFIHHIIIII;HHHHIIIIHHHHHIIIIHFIHIHHIHHHHHFHGCHHHHHIHHIHEEHHFHIIHEEIIHHHHHHHHIHHHHCIIHHIHIHHIIHEHHIIIIIIIHHHIIHIHHIHIIIHHHHHGIIIGDBBB@
@HISEQ:969:HM2KJBCX2:2:1102:18451:9008 2:N:0:ACTATGCA
GTTGGTTGGCATCCCAACTATCCCTATTAATCATTACGTCAATCCTAGAAACCAACAAAATAGGATCAAACGTCCTATTTCATTATTCCATGCTAATGTATTCAAGCGTTAGCCTGCTTTAAACACTCTAATTTTTTCAAAGTAACAGTCCTGTTTCCCTGCAACACCAAATTAATGACATTACAGTTCTTCAAGAAGGAGGAACCAGTAAAGCCAGTACATACCAGAGGCACGACCAACCTACTAATCCCGAAATTCAACTACGAGCTTTTTAACTGCAACAACTTTAATATACGCTATTGGAGCTGGAATTACCGCGGCTGCTGGCACCAGACTTGCCCTCCAA
+
DDDDDIHHHHIIIIIIIIIIIIIIIIIIIIIIIIIIIIIIIIIIIIIIIIIIIIIIIHIIIIIIIIIIGHIIIGIIIIIIIEHIIGIHHIHIIIIIIIIIIHHIIIIIIIIIIHIIIHIIIIIIIIIIIIIIHHHIIIIIIIIIIIHIHIHIIIIIIIIIIHIIIIIIIIHEIIIIIIIIIIIIIIIIHIIIIIIGIIIIHIIIIIIIIIIIIHIIIIIIIIIHIIIIIIIIIIIIIIIIIIHGHIHHIIIIIIIIIIIIIHHIIIIIIIIIIIIIIIIIIIIIIIIIIIIIIIIIIIIIIIIIIIIIIIIIIIIIIIIIIIIIIIIIIIIIIIIIIIIIIDDDDD
@HISEQ:969:HM2KJBCX2:2:1102:18502:9629 2:N:0:ACTATGCA
GTTGGTTGGCATCCCAACTATCCCTATTAATCATTACGTCAATCCTAGAAACCAACAAAATAGGATCGAACGTCCTATTTCATTATTCCATGCTAATGTATTCAAGCGTTAGCCTGCTTTAAACACTCTAATTTTTTCAAAGTAACAGTCCTGTTTCCCTGCAACACCAAATTAATGACATTACAGTTCTTCAAGAAGGGGGAATCAGTAAAGCCAGTACATACCATAGGCACGACCAACCTACTGACCCCGAAATTCAACTACGAGCTTTTTAACTGCAACAACTTTAATATACGCTATTGGAGCTGGAATTACCGCGGCTGCTGGCACCAGACTTGCCCTCCAA
+
DDDDDIIIIIIIIIIIIIIIIIIIIIIIIIIIIIIIIIIIIHIHIIIIIIIIIIIIIIHHHIHHIIIHGHIHHIIIIIIIIIHIIIIIIIIIHIGIIIIIIHHIIIIIIIIIIIIHIIIIHHIIIIIIIIIIIIIIIIIIIIIIIIIIHHHHIIIIHIIIIIIIIIIIIIIHIIIIIIIIIIIIIIIIGIIIIIIIIIIIIIIIIIIIIIIIIIIIIIIIIIIIIIIIIIIIIIIIIIIIIIIIIIIIIIIIIIIIHHIIIIIIIIIIHIIIIIIIIIIIIIIIIIIIIIIIIIIIIIIIIIIIIIIIIIIIIIIIIIIIIIIIIIIIIIIIIIIIIIIIIDDDDD
@HISEQ:969:HM2KJBCX2:2:1102:2725:11249 2:N:0:ACTATGCA
GTTGGTTGGCATCCCAACTATCCCTATTAATCATTACGTCGATCCTAGAAACCAACAAAATAGAATCAAACGTCCTATTTCATTATTCCATGCTAATGTATTCAAGCGTAAGCCTGCTTTAAACACTCTAATTTTTTCAAAGTAACAGTCCTGATTCCCCACGACACCAAATTAATGACATCGCGGTTCTTCAGAAGGTAGGAACCGATAATGCCAGTGCGTACCGAAGCACGACCAACAATTCGATCCCGAAATTCAACTACGAGCTTTTTAACTGCAACAACTTTAATATACGCTATTGGAGCTGGAATTACCGCGGCCGCTGGCACCAGACTTGCCCTCCAA
+
DDDDDIIIIIIIIIIIIIIIIIIIIIIIIIIIIIIIIIHHHIIHHIIIIIHIIIIIIIHIIIIIGIIIHIIGFHIIIIHHHIIIIGIIIIIIHHHIIHIHIIHHIIHHIGIIHIIIIHHHIIIIIIIIIHEHHHHHIIHHHIIHHICHHHFHHHHHHIHHHHGHHIHIIIHIHIIIHHHHIHHIIIIIHIIIIIIIIIHHIIIIHIHHIIIHHHIHIIIIHHIHIIIIHHHHEIIIIIIHHHE@CHDIIIHIIIHIIHHHIHHCIIIIIIIIIHIIIIIIIIIHHIIIIIIIIIIIIIIHIIIIIIIIIIIIIIIIIIIIIIIIIIIIIIIIIIIIIIIIDDDDD
@HISEQ:969:HM2KJBCX2:2:1102:6762:10935 2:N:0:ACTATGCA
GTTGGTTGGCATCCCAACTATCCCTATTAATCATTACGGTGATCCTAGAAACCAACAAAATAGAACCATGCCGTCCTATTTTATTATTCCATGCTAATCTATTCAAGCACAAGCCTGCTTTAAGCACTCTAATTTTTTCAAGGTAATAGCTCTGCTTCCCCAACGCACTAACTTAATAGCATGCTGGTTATTCAGAAGGTAGGAATTCATCAGGCCAGTGCGGACAGTGAAGCCCGACCAACCGACAAACTCCGAAATTCAACTACGAGCTTTTTAACTGCAACAACTTTAATATACGCTATTGGAGCTGGAATTACCGCGGCTGCTGGCACAGACTTGCCCTCCAA
+
DDDDDIIIIIIIIIIIIIIIIIIIIIIIIIIIIIIIIIGIIIIIIIIIIIIIIIIIHHHHIIIIIIIIIHHIHHIIIHHIIIIHIHIIGHIIIGIIIIIIIHHHIIIHIIIIIIIIHIIIIIHHIIIIIIIIIIIIIIIIIIIIIIIIIIIIIIIIIIIIIIIIIIIIIHHIIIIIHIIIIHIIIIIIIIHHIHIIIIIHIIHIIIIIIIIIIHIIIIIHIIIIIIIIIIIIIIIIIIIIIIIHHCIIIIIIIIIIIIIIIIIIIIIIIIIIIIIIIIIIIIIIIIIIIIIIIIIIIIIIIIIIIIIIIIIIIIIIIIIIIIIIIIIIIIIIIIIIIIIIIIDDDDD
@HISEQ:969:HM2KJBCX2:2:1102:7650:11063 2:N:0:ACTATGCA
GTTGGTTGGCATCCCAACTATCCCTATTAATCATTACGGTGATCCTAGAAACCAACAAAATAGAATCATGCCGTCCTATTTTATTATTCCATGCTAATGTATTCAAGCAAAATGCCTGCTTTAAACACTCTAATTTTTTCAAAGTAAAGGTCCTGGTTCCCCGCGACACCCAATTAAGGGCATCGCGGTTCTCCAGAAGGTGAGAAATTGACTACACCAGTTCATGCCCCTTAAGGCACGACCGATGTGTCAATCCCGAAATTCAACTACGAGCTTTTTAACTGCAACAACTTTAATATACGCTATTGGAGCTGGAATTACCGCGGCTGCTGGCACCAGACTTGCCCTCCAA
+
DDDDDHHHHIIIIIIIIIIIIIIHIIIIHHHHIIHFHIIHIIIIHIIIHIHIIIIIFHHHHHHIIIIIIHIGHHIIIIIIHHIIHFEEFHHIIIIIHHHHHFIIIHIIIIIIIIHIIHIIIIIIIIIIIIIIIHIHHHIHHGIIIIHHIIIIIIHHIIIHIIIIIIIIIIIIIIIHIIIIIIIIIIIHIGIIIIIIIIIIIIIIIIIIIIIIIIIHIIIIIIIIIIIIIHIIIIIIIIII>IIIIIIIIIHIIIIIIIHIIIIIIHIIIIIIIIIIIIIIHIIIIIIIIIIIIIIIIIIHIIIIIIIIIIIIIIIIIIIHHIIIIIIIIIIIIIIIIIIIHIIIIIIDDDDD
@HISEQ:969:HM2KJBCX2:2:1102:18973:10698 2:N:0:ACTATGCA
GTTGGTTGGCATCCCAACTATCCCTATTAATCATTACGTCGATCCTAGAAACCAACAAAATAGAATCAAACGTCCTATTCCGTTATTCCATGCTAATGTATTCAAGCGTGAGCCTGCTTTAAACACTCTAATTTTTTCAAAGTAACAGTCCTGATTCCCTAAAACACCAAATTAATGGCATTATAGTTCGTCAGAAAGGAGAAACCGATTATACCAGTACGTACAATAGCACGACCAGTAAGCCGATCTCGAAATTCAACTACGAGCTTTTTAACTGCAACAACTTTAATATACGCTATTGGAGCTGGAATTACCGCGGCTGCTGGCACCAGACTTGCCCTCCAA
+
DDDDDIIIIIIIIIIIIIGIIIIIIIIIIIIIIIIIIIIIIIIIIIIIIIIHIIIIIIHFHHIIIIIIIIIIIHIIIIIHHIIIIIIIHIIIIIHIIIIIIIIIIIIIIIIIIIIIIIIIIIIIIIIIIIIIIIIIIIIIHIHIIIIIIIIIIIIIIIHIHHIHIIIIIIIIIIIHIIIHHIIIIIIIIIIIIIIIIIIIIIIIIIIIIIIIIIIIIIIIIIIIIIIIIIIIIIIIIIIIIIIIIIIIIIIIIIIIIIIIIHIIIIIIIIIIIIIIIIIIIIIIIHIIIIIIIIIIIIIIIIIIIIIIIIIIIIIIIIIIIIIIIIIIIIIIIIIIIIIIDDDDD
@HISEQ:969:HM2KJBCX2:2:1102:12765:12009 2:N:0:ACTATGCA
GTTGGTTGGCATCCCAACTATCCCTATTAATCATTACATCGATCCTAGAAACCAACAAAATAGAATGCGATGTCCTATTTCATTATTCCATGCTAATGTATTCAAGCGTGAGCCTGCTTTAAACACTCTAATTTTTTCAAGGTAACAGTCCTAATTCCCTATAACATCAAATAAATGACATTATAGTTCTTTAGAAGGTGAGAACCAATAAAATCAGTACATACCAAAGGCACGACCAACCTGCTGATCCCGAAATTCAACTACGAGCTTTTTAACTGCAACAACTTTAATATACGCTATTGGAGCTGGAATTACCGCGGCTGCTGGCACCAGACTTGCCCTCCAA
+
DDDDAHIIIIIIIIIIIIIIIIIIIIIIIIIIIIIIIIIIIIIHIIIIIIIIIIIIIIIHIIIIIIHIIIIIIIIIIIIIIIIIIIIHIIIIIHIIIIIIHIIIIIIIIIIIHIIIIIIIIIIIIIIIIIIIIIIIIIIIHIIIIIIIIIHIHIIIIIHIIHHIIIIIIIIIIIIIIIIIIIIIIIIIHIIIIIIIIIIIIIIIHIIIIIIIIIIIIIIIIIIIIIIIIIIIIIIIIIHHIIIHHIIIIIIIIIIIIIIIIIIIIIIIIIIIIIIIIIIIIIIIIIIIIIIIIIIIIIIIIIIIIIIIIIIIIIIIIIIIIIIIIIIIIIIIIIIIIIIIIDDDDD
@HISEQ:969:HM2KJBCX2:2:1102:7338:12464 2:N:0:ACTATGCA
GTTGGTTGGCATCCCAACTATCCCTATTAATCATTACAACAGTCCTAGAAACCAACAAATAGAACCATTGTCCTATTCCATTATTCCATGCTAATGTATTCAAGCGTATGCCTGCTTTGAACACTCTAATTTTTTCACAGTAAAAGTCCTGGTTCCCCGTCACGACCCGTAAAGGCCATGCCGCTTCGCCAGAAGGTAAAGCCCGACCACAGACAGTGCTCACCCAGAAGGCGGACCGTCCAGCCAGGCCTGAAGTTCAACTACGAGCTTTTTAACTGCAACAACTTTAATATACGCTATTGGAGCTGGAATTACCGCGGCTGCTGGCACCAGACTTG
+
DDDDDHIHIIIIIIIIIIIIIIIIIIIIIIHIIIIIIIHIIIIIIIIIIIIIIIIIHIHHIIIGIIIHHCHIFHHIIHHIIIEHHIIHIHIIIIIIHIIIHHIIIIIIIIIIIHIIIIIHHIIIIIIIIIIHIIIIIIIIIIIIIHIIIIIIIIIHIIIIIIIIIHIIIIIIIIIIIIIIIIIIIIIIIIIIIIIIIIIIIIIIIIIIIIIIIIIIIIIIIIIIIIIIIIIIIIIIHIIIIIIIIIIIIIIIIIIIIIHIIIIIIHIIIIIIIIIIIIIIIIIIIHIIIIIIIHIIIIIIIIIIIIIIHIIIIIIIIIIIIIIIIIIIIIIIIDDDDD
@HISEQ:969:HM2KJBCX2:2:1102:8211:12782 2:N:0:ACTATGCA
GTTGGTTGGCATCCCAACTATCCCTATTAATCATTACGTCGATCCTAGAAACCAACAAAATAGAATCAAACGTCCTATTTCATTATTCCATGCTAATGTATTCAAGCGTAAGCCTGCTTTAAACACTCTAATTTTTTCAAAGTAACAGTCCTGATTCCCCACGACACCAAATTAATGACATCGCGGTTCTTCAGAAGGTAGGAACCAATAATGCCAGTGCGTACCGAAGCACGACCAACAATTTGATCCCGAAATTCAACTACGAGCTTTTTAACTGCAACAACTTTAATATACGCTATTGGAGCTGGAATTACCGCGGCTGCTGGCACCAGACTTGCCCTCCAA
+
DDDDDIIIIIIIIIIIIIIIIIIIIHIIIIHGIIIIIIIIIIIIHIIIIIIIHIIIIEHHIIHHHIIIIIHHGHHIIIHIIIIIIIIIHIIIIHIIIIIIIIIIIIHIIIIIIIIHHHIIIHIIIIIIIIHIIIIIGHHIIIIIIHIIIIIIIIIIIIIIIIIIIIIIIIIIIIIIIIIIIIIIIIIIIHIIIIIIIIIIIIIIIIIIIIIIIIIIIIIIIIIIIIIIIIIIIIIIIIIIIIIIIIIIIIIIIIIIIIIIIIIIIIIIIIIIIIIIIIIIIIIIIHIIIIIIIIIIIIIIIIIIIIIIIIIIIIIIIIIIIIIIIIIIIIIIIIIIIIIIDDDDD
@HISEQ:969:HM2KJBCX2:2:1102:15133:13371 2:N:0:ACTATGCA
GTTGGTTGGCATCCCAACTATCCCTATTAATCATTACGTCGATCCTAGAAACCAACAAAATAGGTTCGAACGTCCTATTTCATTATTCCATGCTAATGTATTCGAGCGATTGCCTGCTTTAAACACTCTAATTTTTTCAAAGTAACAGTCCTGACTCCCCGTAACACCAAATGAATGACATCACGGCTCGTCAGAAGGGAGAAATCAATAACGTTAGTACGTACCGAGGCACGACCGACGTATTGATCCCGAAATTCAACTACGAGCTTTTTAACTGCAACAACTTTAATATACGCTATTGGAGCTGGAATTACTGCGGCTGCTGGCACCAGACTTGCCCTCCAA
+
DDDABHHHIIIHGIHIHHIHIIHHHHHHIHHFHIHHIIEHD?GHIIIF?@EGHCEHHHIIIIHHHHCDFHHIGHHDFHH@GECHHHHHGH@F<FHHHEHHHHHCHGG@HHHDHHHHIIHHIH8FE?CHGCHIIHHHHHHHHCIIIHHIIIIHHHH?@IIIHHIIHHEHHIHCIHHEIHHIIHHGHHHHIHEHIHHIHHHIIIIHHIIHIIHHHFIIGIHIHIIHHHHEIHHHHDIIHGG1HHHDIIIHIHIIIHIIIIIIIHHGEHIIIIIHGHIIHHFHHHIHEIHGHH=HIHHIHHIIHIIIIIIIIIIIIIIIHIHIIGIIIIIEIIIHIIIIIIIIAADDD
@HISEQ:969:HM2KJBCX2:2:1102:20834:13083 2:N:0:ACTATGCA
GTTGGTTGGCATCCCAACTATCCCTATTAATCATTACGGTGATCCTAGAAACCAACAAAATAGAATCATGCCGTCCTATTTTATTATTCCATGCTAATGTATTCAAGCAAAATGCCTGCTTTAAACACTCTAATTTTTTCAAAGTAAAGGTCCTGGTTCCCCGCGACACCCAATTAAGGGCATCGCGGTTCTCCAGAAGGTGAGAAATTGACTACACCAGTTCATACCCCTTAAGGCACGACCGATGTGTCAATCCCGAAATTCAACTACGAGCTTTTTAACTGCAACAACTTTAATATACGCTATTGGAGCTGGAATTACCGCGGCTGCTGGCACCAGACTTGCCCTCCAA
+
0B?0<CC@?F<1<<GCH0@C<C?CHHH1CHFHHH1<DEHHHIGF1@@GCGC@@@GHGH?HHF1<GHHIII1@CEC<EE11<DF11F<<1<CD1?1CE<<<D<EHFGFCHF<CIHHCE<IHHFG@FG@IHGFGHHEFEEH8HHGHIHFH?EEIIHHGCDIIHHHH;HIIIIIIIIHHHIHIIIIIIIHIHGIIIIIIIIHHHIIHHHIHDIIHGIIHIGHHHHIIIHIGIIGIIIIHIHGIIGIIIGHGFFGIHIHIIHIHIIIIIIIHIIIIHIIIIIIIHIIIIIIHHHIIHIIIIIIIIIIIIIHIIIIIIIIIIIIIIIIIIIIIIIIIHIIIIIIIIIIIIIIDDDAD
@HISEQ:969:HM2KJBCX2:2:1102:13092:13278 2:N:0:ACTATGCA
GTTGGTTGGCATCCCAACTATCCCTATTAATCATTACGGTGATCCTAGAAACCAACAAAATAGAACCATGCCGTCCTATTTTATTATTCCATGCTAATCTATTCAAGCACTAGCTTGCTTTAAGCACTCTAATTTTTTCAAGGTAATAGCTCTGCTTCCCCGCAACACCAAATTAATGGCATTACGGATCATCAGGAAGGAGGAATCAGTAAGACCGGTACATACCAGAGGCATGACCAATCTACTAACCCCGAAATTCAACTACGAGCTTTTTAACTGCAACAACTTTAATATACGCTATTGGAGCTGGAA
+
ADDDDIIIHIIIHHIIIIIIIIIIIIIIHIIGHIIIIIIIIIIHIHIGHHIHHIHIGIIHHEIIIIIIIHIIIHDIIIIIIIIIIHIIIIIIIIIIIIIIIIHHIIIHIHIIIIIIIIIIIIIIIIHIIIIIIIIIIIHIHIGIIIIIIIHIIIIIIIIIGIIIIIIIIIHHIIIIIIIIIIIIIIIIGIIIIIIIIIIIHIIIIIIIIHGIIIIIIIIIIIIIIIIIIIIIIIIIIIIIIIIIIIIHIIIIIIIIIIIIHIIIIIHIIIIHIIIIIIIIIIIIIIIIIIIIIIHIIIIIIIIIIIIDDDDD
@HISEQ:969:HM2KJBCX2:2:1102:19364:13700 2:N:0:ACTATGCA
GTTGGTTGGCATCCCAACTATCCCTATTAATCATTACGGTGATCCTAGAAACCAACGAAATAGAATCAGTCCGTCCTATTTCATTATTCCATGCTAATGTATTCAGACGATAGTCTGCTTTAAACACTCTAATTTTTTCAAAGTAACAGTCCTGATTTCCCATCACACCAAATAAATGGCATGAAAGTTCCTCAGAAGGTAGAGATCCATCTCACCAGTGCAGACAATTAAGCCTGACCAATGGGTAGACCCCGAAGTTCAACTACGAGCTTTTTAACTGCAACAACTTTAATATACGCTATTGGAGCTGGAATTACCGCGGCTGCTGGCACCAGACTTGCCCTCCAA
+
DDDDDIIIIIIIHIIHIIIIIIIIIIIIIIIIIIIIIIGIIIIHHHIIHIIHIIIIIIHIIHIHHIIIIIIIIIIIHHHH?C?HHIIIGHGHHEHHHHHIIHHIIIIHHIIIIIIHIIHIIIIIIIIIIIIIIIIIIIIIHIIIIIHIIIIHHIIIIIIIIIHIIHIIIIIIIHHIIIIHHGHIIIIIIIIIIIIIIIIIIHIIIIIIIIIIIHIIIIIIIIHIIIIIIHIHHIIIII=IHIGHHG<IIIIIIIIIIIHIIIIIIIIIIIIIIIIIIIIHIIIIIIIIGHIIIIIIIIIIIIIIIIIIIHIIIIIIIIIIIIIIIIIIIIIIIIIHIIIIIIIDDDDD
@HISEQ:969:HM2KJBCX2:2:1102:13559:13644 2:N:0:ACTATGCA
GTTGGTTGGCATCCCAACTATCCCTATAATCATTACGTCAATCCTAGAAACCAACAAAATAGGATCGAACGTCCTATTTCATTATTCCATGCTAATGTATTCAGGCGTTAGCCTGCTTTAAACACTCTAATTTTTTCAAAGTAACAGTCCAGATTCCCTGCAACACCAAATTAATGGCATTACAGTTCATCAGGAAGGAGGAATCAGTGAAACCAGTACATACCAGTGGCATGACCAACCTACTGACCCCGAAATTCAACTACGAGCTTTTTAACTGCAACAACTTTAATATACGCTATTGGAGCTGGAATTACCGCGGCTGCTGGCACCAGACTTGCCCTCCAA
+
DDDDDIIIIIIIHIIIIIIIIIIIIIIHIIIIIIIIIIIIIIIIHIIIIIIIHHIIIIIIIIIIIIIHIIIIIIIIIIIIIHIIIIIHIIHGHIIIIIIHIHIIIIIIIIIIIIIIIIIIIIIIHIIIIIHIIIIIIIIIIIIIIHGHHIHIHIIIIIIHIIHIIHIIIHIIIIIIIIIHIIIIIIIIHHIIIIIIIHHIIIIIIIIIIIIIIIIIIIIIIIIIIIIIIIIIIIIIIIIIIIHHIIIIIIIIIIIIIIIIHIIIIIIIIIIIIIIIIIIIIIHIIIIIIIIIIIIIIIIIIIIIIIIIIIIIIIIIIIIIIIIIIIIIIIIIIIIIIIIIDDDDD
@HISEQ:969:HM2KJBCX2:2:1102:10085:14331 2:N:0:ACTATGCA
GTTGGTTGGCATCCCAACTATCCCTATTAATCATTACGTCGATCCTAGAAACCAACAAAATAGAATCAAACGTCCTATTTCATTATTCCATGCTAATGTATTCAAGCGTGAGCCTGCTTTAAACACTCTAATTTTTTCAAAGTAACAGTCCTGATTCCCCACAACACCAAATAAATGACATCATGGTTCGTCAGAAGGGAGAAACCAACAATGCCAGTACGTACCTAGGCACGACCGACATGATGGTCCCGAAATTCAACTACGAGCTTTTTAACTGCAGCAACTTTAATATACGCTATTGGAGCTGGAATTACCGCGGCTGCTGGCACCAGACTTGCCCTCCAA
+
DDDDDIIIIIIIIIIIIIIIIIIIIIIIIIIIIIIIIIIIIIIIIHIIIIIIIIIIIIIIHHHFHIIIHIIIIIIIIIIIIIIIIIIGIIIIIIIIIIIIIIIIIIIIIIIIIIIIIIHIIIIIIIIIHIIIIIIIIIIIIIIHIIIIIIIIIIIIIIIIHIIIIHIIIIIIIIIIIIIIIIIIIIIIIIHIIIIIIIIIIIHIIIIIIIIIIIIIIIIIIIIIIIIIIIIIIIIIIIIIIIHGIIIIIIIIIIIIIIIIIHIIIIIIIIIIIIIIIIIIIIIIIIIIIIIIIIIIIIIIIIIIIIIIIIIIIIIIIIIIIIIIIIIIIIIIIIIIIIIIDDDDD
@HISEQ:969:HM2KJBCX2:2:1102:21290:14662 2:N:0:ACTATGCA
GTTGGTTGGCATCCCAACTATCCCTATTAATCATTACGGTGGTCCTAGAAACCAACAAAATAGAACCCTTAGCCGTCCTATTTTATTATTCCATGCTAATGTATTCAGACGATAAAGCCTGCTTTAAACACTCTAATTTTTTCAAGGTAATGGTCCTGGTTCCGCCAGACACCAAATAAATGACATCTGACCTCGCCAGAAGGTAAGAGGCCCGCGGAGCCAGTGATGGACAGTTAAGCCCAACCGACCCGCGGCTCCCGAAATTCAACTACGAGCTTTTTAACTGCAACAACTTTAATATACGCTATTGGAGCTGGAATTACCGCGGCTGCTGGCACCAGACTTGCCCTCCAA
+
DBDBDE?CHHHHFGHHIHHGHHHIIIEHHC1@G1DEHEHE@E@@D?@@<FEHHHHFHH?GEH1FFHEH?FGF11<<C/<CG1DEFGEFE1C@F1D1CEC<<<<1FEEFGH@?<EEHDGCEGEEHGFDHC@FEEBFHHFHEHFFGCHHGGGHHHEHE?GHHCGIIIIHHHHCGHFGCFFC?GFGHHIHEB8IIHHGIIEHHGIIHHHFCGIIHGHEGEFHHHHIGIHDIHHHIIIIIIIIIGHHIHFCHDEHEDHHHIGIIHFHHHHEHHHCIHGIIIIIHFCFHIIHIIIHGHIIIHHHIHHIIIIIIIIIIIIIIIIIIIIIIIHIHGIIIIIIIIIIHIHIIIIIIIDDDBB
@HISEQ:969:HM2KJBCX2:2:1102:15500:15674 2:N:0:ACTATGCA
GTTGGTTGGCATCCCAACTATCCCTATTAATCATTACGTCGATCCTAGAAACCAACAAAATAGAATCAAACGTCCTATTTCATTATTCCATGCTAATGTATTCAAGCGCGAGCTTGCTTTAAACACTCTAATTTTTTCAAAGTAACAGTCCTGATTTCCCGCGACACCAAATTAATGACATCGTGGTTCGTCAGAAGGGAGAAACCAATAATGCTAGTACGTACAAAGTACGACCGACATATTAGTCCCGAAATTCAACTACGAGCTTTTTAACTGCAACAACTTTAATATACGCTATTGGAGCTGGAATTACCGCGGCTGCTGGCACCAGACTTGCCCTCCAA
+
BDDDDHHHHHIIHIIIIIIIIHHIIIIIHIIHIIIIIEHHIHHHIIHIIIIIIIHIIIIIGIIIIIIIIIIIHIIHIIFHHGHHHIIIIIIIIIIIIIIIIGHHIIIIIIIDFHIIHHIHIEHHHIHIIIGHIHHHIEIHHHHGIIIHIIIIIIIHIGIHIIHIHHHIIIHHHHIIIIIIIIIHIIIIFIHHHIIIHIIIIIHIIIIIIIIIIIHIHHFIIIHHIIHHHHIIHIIIIIHHIIHIHHGIIIHIHIIHEHEIIIIIIIIIIIIIIHIIIIIHHHIHHHHHIHIIIIHIIIIIGIGIIIIIIIIIHIHIIIIIIIIIIIIIHIHHIIIIIIHD@BDD
@HISEQ:969:HM2KJBCX2:2:1102:5737:15937 2:N:0:ACTATGCA
GTTGGTTGGCATCCCAACTATCCCTATTAATCATTACGGTGATCCTAGAAACCAACGAAATAGAACCAATCCGTCCTATTTCATTATTCCATGCTAATGTATTCAGACGTTAGCCTGCTTTAAACACTCTAATTTTTTCAAAGTAACAGTCCTGATTTCCTATCACACCAACTAAATGGCATGAAAGTTCCTCAGAAGGTAGAGATTTATCTCACCAGTACAGACAATTAAGCCTGACCAATGGGTAAACCCCGAAGTTCAACTACGAGCTTTTTAACTGCAACAACTTTAATATACGCTATTGGAGCTGGAATTACCGCGGCTGCTGGCACCAGACTTGCCCTCCAA
+
@@DBDIHIIIFCHCHEHHHIIIIGHIHHIHIHHIHHECGCEEHIHIHHGHEHIHGIIIHH@HIEHEHIHFIIFE@EHHHHEHHIIIHEHGHIIIIHHHHIIFFH@HHHHHHHCGHHFGHHCCHHHHHF?FHHIIGIIIHHIHAHFGHFDFHHHHCEHHIHIIEIIIIHIHIHGIHHFHHEEHIIHHHHIIGIHIIHHHECHIHHGE?GGGGEGHHHEGGHHIIIHHH;GHGC?IIHCEAHEGCHGC<E@HHHHFC1@HHHEH@HCEHG?HFF?HFHHIIGIIIIHHFCC@HHHHEIHGG@HHGCHFCCHHHH@CHEIHHIIHEIIIHHHHCHHEHFGCH=HHG@@B@D
@HISEQ:969:HM2KJBCX2:2:1102:18533:15510 2:N:0:ACTATGCA
GTTGGTTGGCATCCCAACTATCCCTATTAATCATTACGTCGATCTTAGAAACCAACAAAATAAGATCAAACGTCCTATTTCATTATTCCATGCTAATGTATTCAAGCGAATGCCTGCTTTAAACACTCTAATTTTTTCAAAGTAACAGTCCTGATTTCCCACGACACCAAATTAATGACATCGTGGTTCGTCAGAAGGGAGAAACCGACAGGGCCAGTACACACCAGAGGCGCGACCGACCCGTCGATCCCGAAATTCAACTACGAGCTTTTTAACTGCAACAACTTTAATATACGCTATTGGAGCTGGAATTACCGCGGCTGCTGGCACCAGACTTGCCCTCCAA
+
B<DDAHHEDHIHGHIHHIGIHCC1CFHFECEEHHIHIIHHG/EGEEGHHHGH1CFHHGGHC@1FH1<FCCCGHDHI@ECCDCHHHHC1FHH1FHHGIGGHEHECEHHHG@EGHHEFHHIHGG@GGE?HIHHHE?EBE6DDHG<<DHHHHHEEH9CF@EC<DHEHHFHHHEGFEHCHAHEHE@EF@6?B=HFEEGGCEHGHIIIHHEFEHHFGEHGIIIHGIIHGHHIIIHFGIHCDDHCFHHCE<EHFHIHIIHHHGIHHGHIIIHECCGCHG@HGG?IIIHHF@G<EIIIHEIHEHEGHEIIIGIIIIIIIHIIIIIIIHHEIIIHIHIIIIIHHEEIHH@@BD@
@HISEQ:969:HM2KJBCX2:2:1102:11015:15940 2:N:0:ACTATGCA
GTTGGTTGGCATCCCAACTATCCCTATTAATCATTACGTCAATCCTAGAAACCAACAAAATAGGATCGAACGTCCTATTTCATTATTCCATGCTAATGTATTCAAGCGTTAGCTTGCTTTAAACACTCTAATTTTTTCAAAGTAACAGTCCAAATTCCCCGCAACACCAAATTAATGGCATTACGGCTCATCAGGAAGGAGGAATCAGTGAGACCAGTACATACCAGAGGCATGACCAACCTACTAACCCCGAAATTCAACTACGAGCTTTTTAACTGCAACAACTTTAATATACGCTATTGGAGCTGGAATTACCGCGGCTGCTGGCACCAGACTTGCCCTCCAA
+
@@D?@<EHIHEH@GHGEHHEHHEEHGHHIC?GHEHHHHHCHEHHHIEHIEHGCHHHHHH?FHEHFHHHGH@EFGGHHH?EFHHHIIE1CFHFHEEHHHGHHIFIIHEHIIIHH?EFHHIHHHHGEHIIIHIHHEHHHIIHIIHIIIHHAGGHHHHEIIHEHHHHEHFIIHGIIHGHHIHHHGHIHIIIHHEIIIHHHHEIHHIHHCFHC?HHIIIHIHIHIHIHHIHHHHHIHHIIIHHIHIIIHIIHIIHHHIIIIIIIHHHIIHHIIIIIIHIHIHHIHHIIIHIHHIIIIHHHHIHHHHHIHHIIIIIIIIIIIHIGIIIIIIGIIIIHIIIIHGIIIBDABB
@HISEQ:969:HM2KJBCX2:2:1102:3355:16009 2:N:0:ACTATGCA
GTTGGTTGGCATCCCAACTATCCCTATTAATCATTACGTCAATCCTAGAAACCAACAAAATAGGATCGAACGTCCTATTTCATTATTCCATGCTAATGTATTCAAGCGTTAGCTTGCTTTAAACACTCTAATTTTTTCAAAGTAACAGTCCAAATTCCCCGCAACACCAAATTAATGGCATTACGGATCATCAGGAAGGAGGAATCAGTGAGACCAGTACATACCAGAGGCATGACCAATCTACTAACCCCGAAATTCAACTACGAGCTTTTTAACTGCAACAACTTTAATATACGCTATTGGAGCTGGAATTACCGCGGCTGCTGGCACCAGACTTGCCCTCCAA
+
DDDDDIIIIIIIIIIIIIIIIIIIIIIIIIIIIIIIIIIIIIIIIIIIIIIIIIIIIIIIIIIIGIIIIIIIIIIIIIIIIIHIIIIIIIIIIIIIIIIIIIIHIIIIIIIIIIIIIIIIIIIIIIIIIHIHIIIIIHHIHIIIIHHIIIIHIHIIIIIIIIHIIIIIIIIIIIHIIIIIIIIIIIIIIIIIIHIIIIIIIIIIIIIIIIIIIIIIIIIIIIIIIIIIIIIIIIIIIIHIIIIHIIIIIIIIIIIIIIIIIIIIIIIIIIIIIIIIIIIIIIIIIIIIIIIIIIIIIIIIIIIIIIIIIIIIIIIIIIIIIIIIIIIIIIIIIIIIIIIIIDDDDD
@HISEQ:969:HM2KJBCX2:2:1102:14157:16009 2:N:0:ACTATGCA
GTTGGTTGGCATCCCAACTATCCCTATTAATCATTACGGTGGTCCTAGAAACCAACAAAATAGAACCCTTAGCCGTCCTATTTTATTATTCCATGCTAATGTATTCAGACGATAAAGCCTGCTTTAAACACTCTAATTTTTTCAAGGTAATGGTCCTGGTTCCGCCAGACACCAAATAAATGACATCTGACCTCGCCAGAAGGTAAGAGACCCGCGGAGCCAGTGATGGACAGTTAAGCCCAACCGACCCGCGGCTCCCGAAATTCAACTACGAGCTTTTTAACTGCAACAACTTTAATATACGCTATTGGAGCTGGAATTACCGCGGCTGCTGGCACCAGACTTGCCCTCCAA
+
ADDDDIIIIIIIIIIIIIIHHIIIIIIIIIIIHHHHIIIIHIIIIIIIIIIHIIIIIIIIHIHIIIIIIIIIIGHIIIIIIHFHIIIIIIIIHHIHHHIIHHHIIHIIIIIIHIIIIIIIIIIIHIIIIIIHHIIHIHIIIIIIHIIIHIIIIIIIIIIIIHHHHIIHIIIIIIIIIIIIIIIIIIIIIHIHIIIIIIIHIIIIIIIIIIIIIIIIIIIIIIIIIIIIIIIIIIIHIIIIIIIIIIIIIIIHHIIIIIIIIIIIIHIHIIIIIIIIIIIIIIHIIIIIIIIIIIIIIIIHIIIIIIIIIIIIIIIIIIIIIIIIIHIIHIIIIIIIIIIIIIIIIIIIHDDDDD
@HISEQ:969:HM2KJBCX2:2:1102:4698:16023 2:N:0:ACTATGCA
GTTGGTTGGCATCCCAACTATCCCTATTAATCATTACGTCGATCCTAAAAACCAACAAAATAGGGTCAAACGTCCTATTTCATTATTCCATGCTAATGTATTCAAGCGTGTGCCTGCTTTAAACACTCTAATTTTTTCAAAGTAACAGTCCTGATTCCCCATGACACCAAATTAATGACATCACAGTTCGTCAGAAGGTAGAAATCAATAATACCAGTGCATACCGGAGGCACGACCAATATATTGATCCCGAAATTCAACTACGAGCTTTTTAACTGCAACAACTTTAATATACGCTATTGGAGCTGGAATTACCGCGGCTGCTGGCACCAGACTTGCCCTCCAA
+
@DD@DC@<?GG11<GGHHHIIHHIIHHIHIHIIIHHHIGHD<EHHGFEECHHHIHH1GHCFH?EHD@FHH@D11<EGHH@HHHICHHGECEC1<DEHFFHIHHIHHHIHIIHHHHEGHHIIIHHIGIHFHIHGFCIHHIIIIIIIHHCEIFHHEHIHHHIHGIHIHFHHHFHHIIIIIIHHIIIIHHEHHHII;IHHHHHFEIIIIIHIIIIIIIIHHEIIIIIIIIIIIIIGIIGHIHIIGHHFGIIHHIIIIGIHHIIIIHIIIIIIIIIIIIIHIIIIIIHHIIIIIIIIIIIIIIIIIIIIIIIIIIIIIIIIIIIIIIIIHGIIIIIIIHGIIIIIADADD
@HISEQ:969:HM2KJBCX2:2:1102:11521:16604 2:N:0:ACTATGCA
GTTGGTTGGCATCCCAACTATCCCTATTAATCATTACGGTGGTCCTAGAAACCAACAAAATAGAACCACAACGTCCTATTCTATTATTCCATGCTAATCTATTCAAGCAATAGCCCGCTTTAAACACTCTAATTTTTTCAAGGTAATGGTCCTGGCTCCCCAACACACCCAATTAAGGACATACTGGTTCACCAGAAGGAAGACCCGACAACAGGACAGTACTCGCCAAAGACGGACCGCCCGGCCAAGTCTAAAATTCAACTACGAGCTTTTTAACTGCAACAACTTTAATATACGCTATTGGAGCTGGAATTACCGCGGCTGCTGGCACCAGACTTGCCCTCCAA
+
DDDCDIIIIIIIIIGIIIHIIIIIIHIIIIIIIIIIIIHHIIIIIIIIIIIIIIIIIIIIIIHIIIIIIIHIHHHHIIGHIIIHIHIIIIIHIIIIIIIIIHHIIIGIIIIIHIIIIIIIHIIHIIIIIHHHIIHIIHHHIIIIIIIIIIIHHHIIIIIIIIIIIIIHIIIIHIIIIIIIIIIIIGIIHIHHIIIIIIIIHHHGHIIIIIIIIIIHFIIIIIIIIIIIIIHHIIIIIIIIIIIIIIIIHHFIIIIIIIIIIIIHHHGIIIIIIIIIIIIIIHIIIIIIIIIIIIIIIIIIIIIIIIIIIIIIIIIIHIIIIIIIIIIIIIIIIIIIIIIIIIDDDDD
@HISEQ:969:HM2KJBCX2:2:1102:13539:16056 2:N:0:ACTATGCA
GTTGGTTGGCATCCCAACTATCCCTATTAATCATTACGTCGATCCTAGAAACCAACAAAATAAAATCAAACGTCCTATTTCGTTATTCCATGCTAATGTATTCAAGCGTGAGCCTGCTTTAAACACTCTAATTTTTTCAAAGTAACAGTCCTGATTCCCCAAAACACCAAATTAATGGCATTATGATTCGTCAGAAAGGAGAAACCAATAATACCAGTACGTACAAAAGCACGACCAGTAAACCGGTCTCGAAATTCAACTACGAGCTTTTTAACTGCAACAACTTTAATATACGCTATTGGAGCTGGAATTACCGCGGCTGCTGGCACCAGACTTGCCCTCCAA
+
DDDDDHHHHIIIHHHIIIIHHIHHIIHIIIIHHIIEHIIHHHHHHHGHIIIIIIIIHIHHIIIHHFII1GHIIHIIIIIHIHII?HHIHIIIIHIIIIIHIIIIIHEIIHIIIIHHHIHIIIHHHHIIIHHHHHHHHHHIIIIIIIIIHIHHGEHGHIHIHIIIIIIIIIIHHIHGHHHIIIHIHHIIIIGHIIIIIIIIIIIIIIIHHHIHIIIIIIIHHFEHIIIIHIIIIIHIIIIIHHIIIIIIIHHIHHFIHHHHGIIIIIIIIIIIIIIIIIIIIIIHIHGIIIIGIHIIHIIIIIIHIIIHHIGIIIIHIIIHIIIGIHIIIIIIIIIHGIIIADDDD
@HISEQ:969:HM2KJBCX2:2:1102:15227:16526 2:N:0:ACTATGCA
GTTGGTTGGCATCCCAACTATCCCTATTAATCATTACGTCAATCCTAGAAACCAACAAAATAGGATCAAACGTCCTATTTCATTATTCCATGCTAATGTATTCAAGCGTTAGCCTGCTTTAAACACTCTAATTTTTTCAAAGTAACAGTCCTGTTTCCCTGCAACACCAAATTAATGACATTACAGTTCTTCAAGAAGGAGGAACCAGTAAAGCCAGTACATACCAGAGGCACGACCAACCTACTAATCCCGAAATTCAACTACGAGCTTTTTAACTGCAACAACTTTAATATACGCTATTGGAGCTGGAATTACCGCGGCTGCTGGCACCAGACTTGCCCTCCAA
+
DDDDDIIIIIIIIIIIIIIIIIIIIIIIIIIIIIIIIIIIIIIIIIIIIIIIIIIIIIHIIIHIHIHIIIIGEHIIIIIIHIIHIIIIFHIHHHIIIIHHIIHHIIHIIHIIIIIIIIIIIIIIIIIIIIIIIIIIIIIIIIIIIIIIIIIIIIIIIIIIIIIIIIIIIIIHIIIIIIIIIHIIIIIIIIIIIIIIIIIIIIIIIIIIIIIIIIIIIIIIIIIIIIIIIIIIIIIIIIHIIIHHHIIIIIIIIIIIIIIIIIIIIIIIIHIIIIIIIIIIIIIIIIIIIIIIIIIIIIIIIIIIIIIIIIIIIIIIIIIIIIIIIIIIIIIIIIIIIIIIIDDDDD
@HISEQ:969:HM2KJBCX2:2:1102:18636:17913 2:N:0:ACTATGCA
GTTGGTTGGCATCCCAACTATCCCTATTAATCATTACGTCGATCCTAGAAACCAACAAAATAGGTTCGATCGTCCTATTTCGTTATTCCATGCTAATGTATTCAAGCGCGAGCCTGCTTTAAGCACTCTAATTTTTTCAAAGTAACAGTCCTGTTTCCCCGCAACAACAAATTAATGCCATCACGGTTCTACAAGAAGGAGGGACCAGTGAGGCCAGTGCATACCAGTGGCACGACCAACCTACTGGCCCCGAAATTCAACTACGAGCTTTTTAACTGCAACAACTTTAATATACGCTATTGGAGCTGGAATTACCGCGGCTGCTGGCACCAGACTTGCCCTCCA
+
DDDDDHIIIIIIFHIIIIHIIIIIIIIIHHHIIIIIIIIIIIIIIIIIIIIIIIHIIHIHIHHHIIIIGIIHHHHIIHIIIHIIIHIHHIIIHIIIIIIIIHHHIIIIIIIIIIIIIIIIIHIIIIIIIIIIIIIIIIIIIIIIIIIIIIIIIIIIIIIIIIIIIIIIIHHHHHHIIIIHHIHIIIIIIIIIIIIIIIIIIIIIIIIIIIIIIIIIIIIIIIIIIIIIIIHIIIIIIIIIIIIHIIIIIHHGIIIIIIIIIIIHIIIIIIIIIIIIIIIIIIIHHIIIIIIIIIIIIIIHIIIIIIIIHIIIIIIIIIIIIIIIIIIIIIIIIIIIIIIIDDDDD
@HISEQ:969:HM2KJBCX2:2:1102:17468:17816 2:N:0:ACTATGCA
GTTGGTTGGCATCCCAACTATCCCTATTAATCATTACTTTGGTCCTAGAAACCAACAAAATAGAGCCAAAGTCCTATTCTATTATTCCATGCTAATGTATTCAAGCAAAAAATGCCCGCTTTAAACACTCTAATTTTTTCAAAGTAAATGTTCCGGCTTGCCACGCACACAATAAAGCGCACGCGGTTCCCCGGAAAAAAGAGGCGTCCGTCGCAGTCGCAGCCATCGGCCACACCGCAAATCCGCACGCCCAAAATTCAACTACGAGCTATTTAACTGCAACAACTTTAATATACGCTATTGGAGCTGGAATTACCGCGGCTGCTGGCACCAGACTTGCCCTCCAA
+
DDDB@ECCHIIIHIGEEHIHIIIIIGHHIIIIIIIIIIHIHFHHGHHH@HHIIHIIIIIGHCH?FHHIHHIHFHFEHHHGHHIIIIIIH?GHHIIIEHHHHHIHHHDHIGIHIIHHIIIIHIHGHHIIHGIHIIGHHHIIHIIIHHGIIIHHEIIIIIHIIIIIIHIIHHHGHHHFIIIIIHIHHHHHIDHIIIIIIIIIIHDIIIIIIIIIIHIIIIIIIIHIIHIIHIIIIIIIIHHIHDGHHEIIHHDHIIIIHGIIIHEHHIIIHHIIIHIIIIIIIIIIIHFIIIIIIIIIGIIIIIIIIIIIIIIIHIIIIIIHIIIIIIIIIIIIIIIIHIIHHIDDDDD
@HISEQ:969:HM2KJBCX2:2:1102:10651:18868 2:N:0:ACTATGCA
GTTGGTTGGCATCCCAACTATCCCTATTAATCATTACATCGATCCTAGAAACCAACAAAATAGAATCTGATGTCCTATTTCATTATTCCATGCTAATGTATTCAAGCGTAAGCTTGCTTTAAACACTCTAATTTTTTCAAGGTAACAGTCCTAATTCCCCATAACATCAAATAAATGACATTATGGTTCTTTAGAAGGTGAGAACCAATAAAACCAGTACATACCAAGGCATGACCGATTCCTTGATCCCGAAATTCAACTACGAGCTTTTTAACTGCAACAACTTTAATATACGCTATTGGAGCTGGAATTACCGCGGCTGCTGGCACCAGACTTGCCCTCCAA
+
DDDDCIIIIIIIIIIIIIIIIIIIIIIIIIIIHIIIIIIIIIIIIIIIIIIIIIIIIIIIIIIIIIIIIHIIIIHHIIIIIIIIIIIIIIIIHIIIHIIIIIIIIIIIIIIIHHIIIIIIIIIIIHIIIIIIIIIIIIIIIIIIIIIIIIIIIIIIIIIIIIIIIIIIIIIIIIIIIIIIIIIIIIIIHIHIIIIIIIIIIIIIIIIIIIIIIIIIIIIIIIIIIIIIIIIIIIIIIIIIIIIIIIIHHIIIIIIIIIIIIHIIIIIIIIIIIHIIIIIIIIIIIIIIIIHGHIIIIIIIIIIIIIIIIIIIIIIIIIIIIIIIIIIIIIIIIIIIIIIIDDDDD
@HISEQ:969:HM2KJBCX2:2:1102:12726:19414 2:N:0:ACTATGCA
GTTGGTTGGCATCCCAACTATCCCTATTAATCATTACGGCGACTCTAGAAACCAACAAAATAGAACCGCACGTCCTATTTTATTATTCCATGCTAATGTATTCGAGCATAAGCCTGCTTTGAACACTCTAATTTTCTCAAGGTAAAAGTCCTGGTTCCCCGACACACCCAGTTAAGGGCATGCCGGCTCACCAAGAGGTAAGGCCCAGCCGGACAGTACATACCTTTCGGCAGACCATCCAGCCAGGTCTGAAGTTCAACTACGAGCTTTTTAACTGCAACAACTTTAATATACGCTATTGGAGCTGGAATTACCGCGGCTGCTGGCACCAGACTTGCCCTCCAA
+
DDDDDIIIIIIIHIIIIIIIIIHIIIIIHIIHIIIIIIIIIHHHHIIIIIIIFHIIIHIHIGHIHIIHIIICHEHHHIIIHIIIIHHIIIHIHHIIHHIIIHIIIGIIIIIHGHHIIIIHGHIHIHIGIIIIIHHIIHHIIIIIIHHIIHHIIIHHIIIGIIICCHIIH@EHHHHHIIIIHHHHFHGHHHHIIIIIGIIIIIIIIIHIHHHGHGHHEGEHHHIHHIHHFIIHHHIHFCHHGEHFHHIIHHFHIIIIHGIHEDHHHHHHIIHIIIIIIIIIIIIHHHIIIIIIIIIIIIIIIIIIIIIIIIIIIIIIIIIIIIIIIIIIIIIIIIIIIIIIDDDDD
@HISEQ:969:HM2KJBCX2:2:1102:18914:19240 2:N:0:ACTATGCA
GTTGGTTGGCATCCCAACTATCCCTATTAATCATTACGTTGTACCTAGAAACCAACAAAATAGGTTCGAACGTCCTATTTCATTATTCCATGCTAATGTATTCAAGCGTTTGCCTGCTTTAAACACTCTAATTTTTTCAAAGTAACAGTCCTAACTCCCCACGACACCAAATTAATGACATCATGGTTCATCAGAAGGGAGGAATCAACGACCCCAGTGCGTACCGAAGGCACGACCGACGTATTGATCCCGAAATTCAACTACGAGCTTTTTAACTGCAACAACTTTAATATACGCTATTGGAGCTGGAATTACCGCGGCTGCTGGCACCAGACTTGCCCTCCAA
+
DDDDDIIIIHIIIIIIIIIIIIIIIIIIIIIIIIIIIIIIIIIIIIEHIIIIIIIIHHIIIIHIIIIIIIIIIIIIIIIIIIIIIIIIHIIIIIIIIIIIIHHIIIIIIIIIIIIIIIIIIIIHIIIHHIIIIIHIIIIHHHIIIHHHHHIIIHIHIIIIIIIIIIIHIIIIHHHHIIIIIIIIIIIIHIIIIIIIIIIIHHIIIIIIIIHIIIIIIIIIIIIIIIIIIIIIIIIIHIIIIIHHGIIIIIIIIIIIIIIIIIIIIIHIHIIIIIIIIIIIIIIIIIHIIIIIIIIIIHIHHIIIIIIIIIIIIIIIIIIIIIIIIIIIIIIIIIIIIIIIIDDDDD
@HISEQ:969:HM2KJBCX2:2:1102:4142:18638 2:N:0:ACTATGCA
GTTGGTTGGCATCCCAACTATCCCTATTAATCATTACGGTGATCCTAGAAACCAACGAAATAGAATCAGTCCGTCCTATTTCATTATTCCATGCTAATGTATTCAAGCGTTAGCTTGCTTTAAACACTCTAATTTTTTCAAAGTAACAGTCCAAATTCCCCAAAACACCAAATTAATGGCATTAAGATTCATCAGGAAGGAGGAATCAGTGAGACCAGTACATACCAGAGGCATGACCAACCTACTAACCCCGAAATTCAACTACGAGCTTTTTAACTGCAACAACTTTAATATACGCTATTGGAGCTGGAATTACCGCGGCTGCTGGCACCAGACTTGCCCTCCAA
+
ADDDDIIIIIIIIIIIIIIIIIIIIIIIIIIIIIHIHIIIIIIIIIHIHIIIIIIIHGIIIIHHIIIIIIIIGHGIIIIHIIIIIIIIIIIIIIIIIIIIIHGIIIIIIIIIIIIIIIIIIIIIIIIIIIIIIIIIIIIIIIIIIIIIIIIIIIHHHIIHHIIHIIIIIIIIIHIIIIIIIIIIIIIIIIIIIIIIIIIIIHHIHGIIIIIIIIIIIIIIIIIIIIIIIIIIIIIIIIIIIIIIIIIIIIIIIIIIIIIIIIIIIIIIIIIIIIIIIIIIIIIIIIIIIIIIIIIIIIIIIIIIIIIIIIIIIIIIIIIIIIIIIIIIIIIIIIIIIIIIIIDDDDD
@HISEQ:969:HM2KJBCX2:2:1102:20037:19228 2:N:0:ACTATGCA
GTTGGTTGGCATCCCAACTATCCCTATTAATCATTACGTCAATCCTAGAAACCAACAAAATAGGATCAAACGTCCTATTTCATTATTCCATGCTAATGTATTCAAGCGTTAGCCTGCTTTAAACACTCTAATTTTTTCAAAGTAACAGTCCTGTTTCCCTGCAACACCAAATTAATGACATTACAGTTCTTCAAGAAGGAGGAATCAGTAAAGCCAGTGCATACCATAGGCACGACCAACCTACTAACCCCGAAATTCAACTACGAGCTTTTTAACTGCAACAACTTTAATATACGCTATTGGAGCTGGAATTACCGCGGCTGCTGGCACCAGACTTGCCCTCCAA
+
<<DD@GHHHEEHEHIHEHHHEC1FHGFHHF?CGEHEHEH?@EG@@G1<1CEDEFHHHHCGHIECHC?GEH1D@GHICHHE1<<1DCHCCCEHIE?GGHHG@FH@GFCDHEB>D?<1FHIIHGEIHHHHIHFGHHFIIFBCHEHHHHHFIHFHHIHIIHHGHIIIHHEHF@EFFHHFEHHHHIHIIHHFGEHGIIIH8C<F<DGFHHIHHIII<IIHHECHHIHF?HEHECHIHIHH?IHHDDCD1HEBHDHFIIHG1HHGC@HEGHHCEIHHEHHCF?GIIIIHF@DCGGFHCIHGHHHC@?FHIGIHHHHIIIIHDHEHHFHFEFCIHHIIHHGIIIHHGB@DAA
@HISEQ:969:HM2KJBCX2:2:1102:15989:20573 2:N:0:ACTATGCA
GTTGGTTGGCATCCCAACTATCCCTATTAATCATTACGTCGATCCTAGAAACCAACAAAATAGAATCAAACGTCCTATTTCATTATTCCATGCTAATGTATTCAAGCGTAAGCCTGCTTTAAACACTCTAATTTTTTCAAAGTAACAGTCCTGATTCCCCACGACACCAAATTAATGACATCGCGGTTCTTCAGAAGGTAGGAACCGATAATGCCAGTGCGTACCGAGGCACGACCAACAATTCGATCCCGAAATTCAACTACGAGCTTTTTAACTGCAACAACTTTAATATACGCTATTGGAGCTGGAATTACCGCGGCTGCTGGCACCAGACTTGCCCTCCAA
+
DDDDDIIIIIIIIIIHIIIIIIIIIIIIIHIIIIIIIIIIIIIIIIIIIIIIIIIIIIIIIIIIHIIIIIIIHIIIGIIIIIIIIIGHHIIIGIIIIIIIIIHIIIIHIIIIIIIIIIIHIIIIIIIIIIIIIIIIIIIIIIIIIIIIIIIIHIIHIIIIIIIIIIIIIIIIIIHIHIIIIIIIIIIIIIIHIIIIIIIHIIIIIIIIIIIIIIHIIIIIIIIIIIIIIIIIIIIIIIIIIHEEIIIIIIIIIIIIIIIIIIIIIIIIIIIIIIIIIIIIIIIIIIIIIIIIHIIIIIIIIIIIIIIIIIIIIIIIIIIIIIIIIIIIIIIIIIIIIIIIDDDDD
@HISEQ:969:HM2KJBCX2:2:1102:5472:20982 2:N:0:ACTATGCA
GTTGGTTGGCATCCCAACTATCCCTATTAATCATTACGGTGATCCTAGAAACCAACAAAATAGAACCATGCCGTCCTATTTTATTATTCCATGCTAATCTATTCAAGCACTAGCTTGCTTTAAGCACTCTAATTTTTTCAAGGTAATAGCTCTGCTTCCCCAACGCACCAAATTAATGGCATGAAGGTTATTCAGAAGGTAAGAATCCACCAAATCAGTACGAACAGTGAAGCCCGACCGATAGACAGATTCCGAAATTCAACTACGAGCTTTTTAACTGCAACAACTTTAATATACGCTATTGGAGCTGGAATTACCGCGGCTGCTGGCACCAGACTTGCC
+
DDDDDGHHIIIHIIIIIIIHHHHHIIHIIHHHFHIHHIHGHHHHIHIIHH@GGFEHEH?HHIHHHIIIGHGECHDHHIICCGHHGHIIIHHIIIIIIIHIHHHGIHHHIIIIIIIIHIIIIHEIIIIIHIHHHHHIHHIIIHIIIIIHIIIIHIHHHIIHIHCIIIIHIIIIHHIHIIHIIIIIIIIIIIHHHIIIIIIIIIIIIIIIIIIIIIIIIIHIIIIIIIIIIIIIIHIIHHHGDIIHH<IHHHIIIIIIIIIIIIIIIIIIIIIIIIIIIIIIHIIHHIIIIIIIIIIIIIIHIHIIIIIIIIIIIHIIIIIIIHIIIIIIIIIIIIIIIDDDDD
@HISEQ:969:HM2KJBCX2:2:1102:20060:20628 2:N:0:ACTATGCA
GTTGGTTGGCATCCCAACTATCCCTATTAATCATTACGTCAATCCTAGAAACCAACAAAATAGGATCGAACGTCCTATTTCATTATTCCATGCTAATGTATTCAAGCGTTAGCCTGCTTTAAACACTCTAATTTTTTCAAAGTAACAGTCCTGTTTCCCTGCAACACCAAATTAATGGCATTACAGTTCTTCAGAAAGGAGGAATCAGCGAAACCAGTACATACCAGTGGCACGACCAACCTGCTGACCCCGAAATTCAACTACGAGCTTTTTAACTGCAACAACTTTAATATACGCTATTGGAGCTGGAATTACCGCGGCTGCTGGCACCAGACTTGCCCTCCAA
+
DDDDDIIIIIIIIIIIIIIIIIIIIIIIIIIIIIIHIIIIIIIHIIIHIGHHIIIIIIIIIIHIIIIHIIHIIHIIFIIIHHIHIIIIHIIIIIIIIIIHIHIHIIIIIIIHIIIIHIHIIIHIIIIIIHIIIIIIHIIIIIHIIIIIIHIIIIIIHHHHIIIIIIIIHIIIIIIIIIIIIIIIIIIIHIIIIIIHIIIIIIIIIIIIIIIIIIIIIIIIIIIIHIIIHIIIIIIIIIIIIIIHHIIIIIIIIIIIIIIIIIIIIIIIIIIIIIIIIIIIIIIIIIHIIIIIIIIIIIIIIIIIIIIIIIIIIIIIIIIIIIIIIIIIIIIIIIIIIIIIIDDDDD
@HISEQ:969:HM2KJBCX2:2:1102:5060:20568 2:N:0:ACTATGCA
GTTGGTTGGCATCCCAACTATCCCTATTAATCATTACGTCAATCCTAGAAACCAACAAAATAGGATCAAACGTCCTATTTCATTATTCCATGCTAATGTATTCAAGCGTTAGCCTGCTTTAAACACTCTAATTTTTTCAAAGTAACAGTCCTGTTTCCCTGCAACACCAAATTAATGACATTACAGTTCTTCAAGAAGGAGGAACCAGTAAAGCCAGTACATACCAGAGGCACGACCAACTCTCTAATCCCGAAATTCAACTACGAGCTTTTTAACTGCAACAACTTTAATATACGCTATTGGAGCTGGAATTACCGCGGCTGCTGGCACCAGACTTGCCCTCCAA
+
DDBDDIIIIIHHIIIGHIIIIIIHIIIIIIIIGHIHIIIIIIIHHIIHIIHIHHCGHC@GHHIHGHHIIIIHHIIIIIIIIIHIHHIIIII?FHHIIIIIIHHHIHIIIIIHIIIIIIIIHHHGHHIIIIHIIIIIHHFCFGHHHHIEGGHHIHGHHGEH??HHIHIEHHHHIIHHHHHEIIIIHIIIIIIIIIHFIIIIIIHIIIHIIIIIIH=IIIIIIIHGIIIIIIIIIIIIIHGFHGHGHIIHIHEIIIIIIIIIIIIHEFGHIIIIIHHIIIHHHHHGHIIIIHHGHIIIIIIIIHIIIHIIIIIHIIGIIIIIHIIIIIIIIIIIIIIIIIGHIDDDDD
@HISEQ:969:HM2KJBCX2:2:1102:19232:21645 2:N:0:ACTATGCA
GTTGGTTGGCATCCCAACTATCCCTATTAATCATTACGTCAATCCTAGAAACCAACAAAATAGGATCAAACGTCCTATTTCATTATTCCATGCTAATGTATTCAAGCGTTAGCCTGCTTTAAACACTCTAATTTTTTCAAAGTAACAGTCCTGTTTCCCTGCAACACCAAATTAATGACATTACAGTTCTTCAAGAAGGAGGAACCAGTAAAGCCAGTACATACCAGAGGCACGACCAACCTACTAATCCCGAAATTCAACTACGAGCTTTTTAACTGCAACAACTTTAATATACGCTATTGGAGCTGGAATTACCGCGGCTGCTGGCACCAGACTTGCCCTCCAA
+
DDDDDIIHIIIIIIIIIIIIIIIIIIIIIIIHIIIIHHHIIIIIIIIIIIIIHIIIIIIIIIHHIHIIHIIIFHIIIIHHIIHHHHHFHIIIEHHHHIHHIIIIHHHEHHHCIHIIIIIIIIHHIHIIIIIIIIHHHIIHHIHIIIIHIIHIIIHHIIHIHHHHIIIHGIHHHHIIIIIHHIIIIHIIHHIIIIIIII;IIIHHHHHHIIHIIIIIIIIIIIIHIIIHIIIIIIIIIIHIIIHHHIIHIIIIIIIIIIIIIIIIHHIIIIIIIIIIIIIIIIHHIHHHHIIIIHIIIIIIIIIIHIIIIIIIIIIIIIIIIIIIIIIIIIIIIIIIIIIHIDDDDD
@HISEQ:969:HM2KJBCX2:2:1102:8065:22147 2:N:0:ACTATGCA
GTTGGTTGGCATCCCAACTATCCCTATTAATCATTACGGTGATCCTAGAAACCAACGAAATAGAATCAGTCCGTCCTATTTCATTATTCCATGCTAATGTATTCAGACGATAGTCTGCTTTAAACACTCTAATTTTTTCAAAGTAACAGTCCTGATTTCCAACCACACCAAATAAATGGCATGAAAGTTCCTCAGAAGGTAGAGATCCATCTCACCAGTACAGACAATTAAGCCTGACCAATGGGTAGACCCCGAAGTTCAACTACGAGCTTTTTAACTGCAACAACTTTAATATACGCTATTGGAGCTGGAATTACCGCGGCTGCTGGCACCAGACTTGCCCTCCAA
+
DDDDDIIIIIIIIIIHIIIIIIIIIIIIHIIIIIIIIIIIHIIIIIIIIIIIIIIIIIIHIIIGHIIIIIIIIHIHIIHIIIIIIIIIIHIIIIIIIIHIIIHIIHIIIIIIIIIIIIIIHIIIIIIHIIIHIIIHIIIIHIIIIIIIIIIIIIIIIIHIIHHIIIIIIIIIIIIIIIIIIIIIIIIIIIIHIIIHIIIIIIIIIIIIIIHIIIIIIIIIIIIIIIIIIIIIIIIIIIIIIHIHIHDIIIIIIIIIIIIIIIIIIIIIIIIIIIIIIIIHIIHIHIIIHIIIIIIIIIIIIIIIIIIIIIIIIIIIIIIHHHIIIIIIIIIIIIIIIIIIIIIDDDDD
@HISEQ:969:HM2KJBCX2:2:1102:13096:22445 2:N:0:ACTATGCA
GTTGGTTGGCATCCCAACTATCCCTATTAATCATTACGTCAATCCTAGAAACCAACAAAATAGGATCGAACGTCCTATTTCATTATTCCATGCTAATGTATTCAAGCGTTAGCTTGCTTTAAACACTCTAATTTTTTCAAAGTAACAGTCCAAATTCCCCGCAACACCAAATTAATGGCATTACGGCTCATCAGGAAGGAGGAATCAGTGAGACCAGTACATACCAGAGGCATGACCAACCTACTAACCCCGAAATTCAACTACGAGCTTTTTAACTGCAACAACTTTAATATACGCTATTGGAGCTGGAATTACCGCGGCTGCTGGCACCAGACTTGCCCTCCAA
+
BDDDDIIICHHIIIIIIIHIIIIIIIIIIII?HIIIIHHIIIIIIIIHHIIIIIIIIGEHHGHHGIIGHFHIH?HHGFHII?GHHGHIIIIGIIGHHHHGIIHIIIIHIIHEHHHIHGHHHIIIIHHIIIIHIIIHIHIIIHIIIIHHIIIIIHHHIGIIIIIIIIHIIIIIHIIIIIIIIIIIIIGIIGGIIHIIIIIHIIIHIIIIIIIIIIIIIIIIIIIIIIIIHIIIIIIIIIIIII=IIIIIIIIIIIIIIIIIIIIIIIIIIIIIIIIIIIIIIIIHIIHIIIIIIIIIIIIIIIIIIIIIIIIIIIIIIIIIIIIIIIIIIIIIIIIIIIIIIDDDDD
@HISEQ:969:HM2KJBCX2:2:1102:19633:22404 2:N:0:ACTATGCA
GTTGGTTGGCATCCCAACTATCCCTATTAATCATTACATCGATCCTAGAAACCAACAAAATAGAATCGGATGTCCTATTTCATTATTCCATGCTAATGTATTCAAGCGTGAGCCTGCTTTAAACACTCTAATTTTTTCAAGGTAACAGTCCTAATTCCCCGTGACACCAAATTAATGGCATTACGGTTCTTTAGAAGGTGAGAAATCAATAATATCAGTACATACCAACGGCATGACCGAAACATTGATCCCGAAATTCAACTACGAGCTTTTTAACTGCAACAACTTTAATATACGCTATTGGAGCTGGAATTACCGCGGCTGCTGGCACCAGACTTGCCCTCCAA
+
DDDDDIIIIIIIGHIIIIIIHHIIIHHIIHIIIIIIIIGHIHIHIIIIIIIIIIHIIIIIIIGHIIHIIDEHIIIHIIIIHIHIIIIHHHHHGHHIIHIHIHIIHHIIGGHHIHIIIIIHHIIIIIIIIIIIIHIHIHIHIHIIIIIIIIIIIIHHHIHHHHIIIIHHIIHHHHGHHIIIIIIIIIIHIIIHHHIHIIIHHHIIIIIIIHIIHHHHHGFIIIIIIIIIHHCIIIHIIIIIIIIHHHHIHIIIIIIIIIIIIIIIIIIIIIIIIIIIIHIIIIIIIIIIIIIIIHIIIIIIIIIIIIIIIHIIIIIIIIIIIIIIIIIIIIIIIIIIIIIIIIDDDDD
@HISEQ:969:HM2KJBCX2:2:1102:19055:23860 2:N:0:ACTATGCA
GTTGGTTGGCATCCCAACTATCCCTATTAATCATTACAACAGTCCTAGAAACCAACAAATAGAACCATTGTCCTATTCCATTATTCCATGCTAATGTATTCAAGCGTATGCCTGCTTTGAACACTCTAATTTTTTCACAGTAAAAGTCCTGGTTCCCCGTCACGACCCGTAAAGGCCATGCCGCTTCGCCAGAAGGTAAAGCCCGACCACAGACAGTGCTCACCCAGAAGGCGGACCGTCCAGCCAGGCCTGAAGTTCAACTACGAGCTTTTTAACTGCAACAACTTTAATATACGCTATTGGAGCTGGAATTACCGCGGCTGCTGGCACCAGACTTGCCCTCCAA
+
DDDDDIIHIIIIIIIIIIIIIIIIIIIIIIIIIIIIIIIIIIIIIIHIIIIHIIIIHIIIIIHHIIIIIHIIIIIIIIIIIIHIIIIIIIIIIFIIIIIIIIHIIIIIIIIIIIIIIIIIIIIIIIIIIIIHIIHHHIIHIIIIHIIIIIIIIIIIHHIIIIIIIIIIIIIHIHIIIIIIIIIIIIIIIIIIIIIIIIIIIIIIIIIIIIIIIIIIIIIIIIIIIIIIIIIIIIIIIIIIIIIHHIIIIIIIIIIIIIIIIIIIIIIIIIIIIIIIIIIIIIIIIIIIIIIIIIIIIIIIIIIIIIIIIIIIIIIIIIIIIIIIIIIIIIIIIIIIIIIIIDDDDD
@HISEQ:969:HM2KJBCX2:2:1102:3565:23904 2:N:0:ACTATGCA
GTTGGTTGGCATCCCAACTATCCCTATTAATCATTACGTCGATCCTAGAAACCAACAAAATAGAATCAAACGTCCTATTTCATTATTCCATGCTAATGTATTCAAGCGCGAGCCTGCTTTAAACACTCTAATTTTTTCAAAGTAACAGTCCTGATTTCCCACGACACCAAATTAATGACATCGTGGTTCGTCAGAAGGTAGGAATCAATTTGACCAGTACGTACCGAGGCACGACCGATCAACTGATCCCGAAATTCAACTACGAGCTTTTTAACTGCAACAACTTTAATATACGCTATTGGAGCTGGAATTACCGCGGCTGCGGGCACCAGACTTGCCCTCCAA
+
0DB?0DDE/DC<F1F<CCFCHH1CF@<<DDH1<E<<D<<F</<F=G1<1D<GHF1<@11<<<F1<1DC<DG=C@0<GEE<1<<C@1<CGF11111CH1<1D<<CC11</<//CF@F1DBCH1FC<CFFCFEHHHHF??CC6@<EGB1<HEDCDCCEG?@EHE.FHBEEGEHDIIHEHED/ECC8?<:H:GDHFFGD##?E@GGFBB0HFAC@<EEC#EFHGEE@D1CFECDHDGGEFFHF:<1<1?<HF?HHGEGCEHHEHHEG@@HCIHGEHGD11HFHIHF<<11HIIHHHDGIHHHGCCGCHHCHHH@?DDH<IHHCIHHCHFHFE@HHIIIIHHEHADDD@
@HISEQ:969:HM2KJBCX2:2:1102:13193:23689 2:N:0:ACTATGCA
GTTGGTTGGCATATCCCAACTATCCCTATTAATCATTACGTCAATCCTAGAAACCAACAAAATAGGTTTGAACGTCCTATTTCATTATTCCATGCTAATGTATTCAAGCGTTAGCCTGCTTTAAACACTCTAATTTTTTCAAAGTAACAGTCCTGTTTCCCTGCAACACCAAATTAATGACATTACAGTTCTTCAGAAAGGAGGAATCAGCGAAACCAGTTCATACCAGTGGCACGACCAACCTGCTGACCCCGAAATTCAACTACGAGCTTTTTAACTGCAACAACTTTAATATACGCTATTGGAGCTGGAATTACCGCGGCTGCTGGCACCAGACTTGCCCTCCAA
+
DDDDBEGHIIHICHHIIIIIIIIIIGHIIIIGIIIIIIIIIIGIIIHHHIHIHHFHFHIHIIIHHHHHHIFHGHHH=HHIIIHIHIIHIGEEGHCHH?IHHHHIIIIGIIIIIIGIIIIIHHHGHIIIIIHIHHHIIIIIIGIIIIIIIIHHHIIHIIIIIIIIIIIIIIIIHFFHIHIIIIIIIIIIIIIIHIIIIIIIIIIIIIIGHIIIHHGHGHHHIIIHIIIIIIIHHIIIIIIIIIIIIHHIIIIIIIIIIIIIIIIIIIIIHIHHGGHIIIHIIIIHIHIIHHIIHIHIIIIIIIIIIIIIIIIIIIIIIIIIIIIIIIIIIHGIIIIIIIIIIIIDDDDD
@HISEQ:969:HM2KJBCX2:2:1102:8825:24286 2:N:0:ACTATGCA
GTTGGTTGGCATCCCAACTATCCCTATTAATCATTACCTCAATTCCGAAAACCAACAAAATAGAACCGAGGTCCTATTCCATTATTCCATGCAACACTATTCAGGCGAAACCGCCTGCTTTGAGCACTCTAATTTTTTCAAAGTAAACATGCCAGGCTCCCGTGGCACTCAGTTAAGAGCACCACGAGACGCACCGGCTAGTAAGAGTCGAGCACGGCAGTAGCCATGGGAATGGCAAACCACCGACCCGAACCCCAGATCCAACTACGAGCTTTTTAACTGCAACAACTTTAATATACGCTATTGGAGCTGGAATTACCGCGGCTGCTGGCACCAGACTTGCCCTCCAA
+
DDDDDIIIIIIIHIIIIIIIIIIIIIIIIIIIIIIIIGIHIFHIIIIIIIIIIIIIIHIIIIHHIIIIIIIIIIIIIIGEIIIIIIIHIIIIIIGGIIIIGIIIIIIIIHIIIIIIIHIIIIIIIIIIIIIIIIIIIIIHIIIIIIIIIIIIIIIIHIIIIIIIIIIIIIIIHIIIIHHIIIIIIIIIIIIIIIIIIIIIIIIIIIHFIIIIIIIIIHIIIIIIIIIIIHIIIIIIIIIIHEIIIHHHCIIIIIIIIIIIIIIIIIIIIIIIIIIIIIIIGIIIIIHIIIIIIIIIIHIIIIIIIIIIIIIIIIIIIHIIIIIIIIIIIIIIIIIIIIIIIIIIIDDDDD
@HISEQ:969:HM2KJBCX2:2:1102:2238:24405 2:N:0:ACTATGCA
GTTGGTTGGCATCCCAACTATCCCTATTAATCATTACGTCGATCCTAGAAACCAACAAAATAGAATCAAACGTCCTATTTCGTTATTCCATGCTAATGTATTCAAGCGTGAGCCTGCTTTAAACACTCTAATTTTTTCAAAGTAACAGTCCTGATTCCCCATGACACCAAATTAATGACATCATGGTTCGTCAGAAGGTAGGAATCAATAATACCAGTTCGTACAATAGCACGACCAATAAATTGATCCCGAAATTCAACTACGAGCTTTTTAACTGCAACAACTTTAATATACGCTATTGGAGCTGGAATTACCGCGGCTGCTGGCACCAGACTTGCCCTCCAA
+
DDD@DHIHHIHHGHIIIIIIIIIIIIIIHIIIIIIIIIIIICHGHHHHHIHHGEHHIIHHHHFGHIIIIHHHIIHH?@HHHHIIIIIHIGHIIIIHHEHHGHIIIIIIIHHGHFGIIIHIIHHHIHIHHHIIIHIHIHIFHHHIIHHIHHHHHIHIHHEHHHD?FHEHHFHIIIHDCHIIIHIIHHDHGHEHHIHFIHIHHHHHHEHHIIHHHEDADHFHHFBHGHHHGIHHHFEHHIHIIIHGFHHHE@IHHHIHIHIHHHIIHHHIIIIIIHHIHHHHIIIH?GHHCHEHHIIIIIIHIIIIIIHIIIIHHGHHFHHHG?IIIIGIHIHHEHHHHDHGDCDDC
@HISEQ:969:HM2KJBCX2:2:1102:13453:24292 2:N:0:ACTATGCA
GTTGGTTGGCATCCCAACTATCCCTATTAATCATTACGTCAACCCTAGAAACCAACAAAATAGGATCAAACGTCCTATTTTATTATTCCATGCTAATGTATTCAAGCGTTAGCCTGCTTTAAACACTCTAATTTTTTCAAAGTAACAGTCCTGTTTCCCCGCAACACCAAATTAATGGCATCACGGTTCTTCAAGAAGGAGGAATCAGCGAGGCCAGTTCATACCATTGGCACGACCAACCTGCTGACCCCGAAATTCAACTACGAGCTTTTTAACTGCAACAACTTTAATATACGCTATTGGAGCTGGAATTACCGCGGCTGCTGGCACCAGACTTGCCCTCCAA
+
@DDDDIIIGIFHGHHFIIIIIIIIIIHIIHHHEHIGIIIIIIIGHIHHEHFHIHIIH?HCHHHF<FFHHHHIHHIHCFEHEHHHIIHGHCHHHHIHIHHHH@EHHHEHIHHEFHIIGHHHHHHIIHHHHIIGHHHHHIIIIIIIHGIHIHGGHHHIIIHHEHCIIIIIIIIHHHHGIIIHHIIIIH=HIHIIIHIIIIIIIHHIHHHCIIIHIIIIHIHHIHIGHHFHC<HC=HHIIIHIHHGFD@CHHHC?HGIHHEIHECHHIHFIIHFIHHEGIHIIIIIIIIHHHIHHIIIIIIIIIIIIGIIIIIIIIHHHHCHIIIIHIGIIIIIIHIIIIIIIHBDDDA
@HISEQ:969:HM2KJBCX2:2:1102:2767:25313 2:N:0:ACTATGCA
GTTGGTTGGCATCCCAACTATCCCTATTAATCATTACGGTGATCCTAGAAACCAACAAAATAGAACCATGCCGTCCTATTCTATTATTCCATGCTAATGTATTCGAGCAAAAATGCCTGCTTTAAACACTCTAATTTTTTCAAGGTAAAGGTCCTGGATCCGCAAGACACCCAATTAAGGACATCAAGTTTCTCCAGAAGGTGAGAAATCAACAGCGACAGTTCATACCCCTTAAGGCATGACCATCACGTCAATCCCGAAATTCAACTACGAGCTTTTTAACTGCAACAACTTTAATATACGCTATTGGAGCTGGAATTACCGCGGCTGCTGGCACCAGACTTGCCCTCCAA
+
DDDADIIEIIIIIIHIIIIHHIIIIHIIHIIIIIIIIIIIIHIHHIIHHIIIIIIIIHIHHHHHIIHIIIIIHHIIIHIIIIFHIIIIIHHIIIIIIIIIHFEFHHGHHHHHHIIIIIIIIIIIHIIHIHIIIIIIIHHHIIHHIIIIHHHHIIIHIIIIHHHHIHIIHHGIIIHIIIHIIIIIHIIIIIIIHGHIHIIIIIHIIIHHGHIII<GIIIHIIIIHIIIIIIIIIIIIIIIIIIHIIIHIGIIHIIIIIIIIIIIIIIIIIHIIIIIIIIIIIIIIIIIIIIIIIIIIIIIIIIIIIIIIIIIIIIIIIIIIIIIIIIIIIIIIIIIIIIIIIIIIIIIIDDDDD
@HISEQ:969:HM2KJBCX2:2:1102:11133:25491 2:N:0:ACTATGCA
GTTGGTTGGCATCCCAACTATCCCTATTAATCATTACTCCAGTTGCTAAAAAACCAACAAAATAGAACCGAAGTCCTACGGTGTTATCCCATGCTAATAGTATTCACGGCGTAAGCCTGCTTTGAACACTCTAATTTTTTCAAAGTAAAGGTGATCAAGAGTCGGATGATCTCCAACCAACCCAGAGTAAACCAGGTGAGCTGAAGGTCCGCAAATGACCACAGAAGCTGACACGCTCTTCAACACTATCATCCCAGAAGAGACGTAGGCCAGAGAGCGTAATGTCAGGAAATCCAACTACGAGCTTTTTAACTGCAACAACTTTAATATACGCTACTGGAGCTGGAATTACCGCGGCTGCTGGCACCAGACTTGCCCTCCAA
+
@DDDAHHHDHIIHGHHHIIIIHFHIIGHIHIHHHIIIIIGIIIIHGHFIIIHIGIIIIGIIIIIIGEHCCDH/DGICHHHGCGHIGEHHIIEHGIIECHIIGHGHIIHHHHHIIIIH?H?FHHICHIIFHCEHHHGIHIHHIHIIIIIIIHIIIIIIIIHHHHHHIIHIIIIHHHIIIIIIHIIIIIIHHIIIHIIIIIGIIIIIHHEDIIIIIH<IIHHIIIIIIIII=I=IIII>IIIIIIIHIIIIIIIIIIIIIHG1IIIIHIIIIIIIIIHIIHIHGIIIIIIIHIIIIIIIIIIIIIIIIIIIIIIIIIIIIIIIIIIIIIIIIHIIIIIIIIIIIIIIIIIIHIIIIIIIIIIIIIIIIIIIIHIIIIIIIDCDDD
@HISEQ:969:HM2KJBCX2:2:1102:11539:25201 2:N:0:ACTATGCA
GTTGGTTGGCATCCCAACTATCCCTATTAATCATTACGGTGATCCTAGAAACCAACAAAATAGAACCATGCCGTCCTATTTTATTATTCCATGCTAATCTATTCAAGCACTAGCCTGCTTTAAGCACTCTAATTTTTTCAAGGTAATAGCTCTGCTTCCCCGGCGCACCAACTGAATGGCATACCGGTTATTCAGAAGGTAGGAACCCATCACCCCAGTACGGACCGTAAAGCCCGACCGACGGACAGACCCCGAAATTCAACTACGAGCTTTTTAACTGCAACAACTTTAATATACGCTATTGGAGCTGGAATTACCGCGGCTGCTGGCACCAGACTTGCCCTCCAA
+
@DD@D<@GDHF@HEGHIIIIGIEC@GHEHHIIIEGHHE@DH?GGHGIEGG?G1<F01@CGCE@HEEHHHEHEH<F/CEEHGHHIH?EEG?1@EHEHHHHFHGGCHHFHHGHHHCG@<EHEFHIHHGCFGGHGECGBCGGHHHHHGHFHEEIHHIHE?HDIIIIHHHDHEHHFHHEIHHHIIHHDII=HIHHHGIHHHHHFHIIIIHGIFEDEIHEHIIIIHHIHIGGHCEHH<CEEHIIHIHHFHHFGIIIHGEIIIHIHHHEHIHIIIIHIHIHHHFHHEHHIHHG@EHHIHHHIHHFEHHIIIHHHHHIHIIHHDHCHHCCHFHFHIIHHHHHCECEIHHFAD@DA
@HISEQ:969:HM2KJBCX2:2:1102:15481:25317 2:N:0:ACTATGCA
GTTGGTTGGCATCCCAACTATCCCTATTAATCATTACGTCGATCCTAGAAACCAACAAAATAGAATCAAACGTCCTATTTCGTTATTCCATGCTAATGTATTCAAGCGTGAGCCTGCTTTAAACACTCTAATTTTTTCAAAGTAACAGTCCTGATTCCCCATGACACCAAATTAATGACATCATGGTTCGTCAGAAGGTAGGAATCAATAATACCAGTTCGTACAATAGCACGACCAATAAATTGATCCCGAAATTCAACTACGAGCTTTTTAACTGCAACAACTTTAATATACGCTATTGGAGCTGGAATTACCGCGGCTGCTGGCACCAGACTTGCCCTCCAA
+
@DDDDIIIIIIIIHIHHIIIIIIIIIIIHGIIIIHHHIIIIIHHHIIIGHHHHGHHHGCGHIICGGHHHHIIHIIIHHIHEHFIGIHI?HHHEHHIHHHIIHIIHHHHIIIIIIIIIIIIIIHIIIIIIIIIIIIHHIHHHHIHHEHIIIIIHIHIHIIIIIIIHIFHHHHIIIHHHEHIIIIIIIIIIHHIIIIIIIIHHIIIHIIIIIIIHHIIIIHIIIIIIIIIHIIIIHIIIHHIIIHIIIIIIIHHIIIIIHHIIIIIHHIHIIIIHIIHGHIIIIIIIHHIIIIIIIIIIIIHGIIIIIIHIIIHIIIIIIIIIHIIIIIIIIIIIIIIHIIICDDDD
@HISEQ:969:HM2KJBCX2:2:1102:6954:25662 2:N:0:ACTATGCA
GTTGGTTGGCATCCCAACTATCCCTATTAATCATTACGTCGATCCTAGAAACCAACAAAATAGGTTCGATCGTCCTATTTCGTTATTCCATGCTAATGTATTCAAGCGCGAGCCTGCTTTAAGCACTCTAATTTTTTCAAAGTAACAGTCCTGTTTCCCCGCAACAACAAATTAATGCCATCACGGTTCTACAAGAAGGAGGGACCAGTGAGGCCAGTGCATACCAGTGGCACGACCAACCTACTGGCCCCGAAATTCAACTACGAGCTTTTTAACTGCAACAACTTTAATATACGCTATTGGAGCTGGAATTACCGCGGCTGCTGGCACCAGACTTGCCCTCCAA
+
DDDABHIIIIHHIIIIIIIIHIIIIIIIIIIIIIIIHIIHHIIHIIIIIHIHIIIIIIIHHHHIHHEHHHHGIHIIIHHHHHIIGIIHIHHHIIHIIIIHIIIIIIIIIIIIIIIIIIIIIIIIIIIIIIIIGIIIIIIIIIIIIIIIHIIIIIIIGIIIIIHIIIIIIIIIIIIIIHIIIIIIIIIIHIIIIIIIIIIIIIIIIIIIIIIIIIIIIIIIIIIIIIIIHIIIIIIIIIIIIIHGDIIIHIIIIIIIIIIIIIIIIIIIIIIIIIHIIIIIIIIIIIIIIIIIIHIIIIIIIIIIIIIIIIIIIIIIIIIIIIIIIIIIIIIIIIIIIIHIIDDDDD
@HISEQ:969:HM2KJBCX2:2:1102:6157:26879 2:N:0:ACTATGCA
GTTGGTTGGCATCCCAACTATCCCTATTAATCATTACGTCGATCCTAGAAACCAACAAAATAGAATCAAACGTCCTATTTCATTATTCCATGCTAATGTATTCAAGCGCGAGCTTGCTTTAAACACTCTAATTTTTTCAAAGTAACAGTCCTGATTTCCCATGACACCAAATTAATGACATCGTGGTTCGTCAGAAGGGAGAAACCAATAATGCTAGTACGTACAAAGTACGACCGACATATTAGTCCCGAAATTCAACTACGAGCTTTTTAACTGCAACAACTTTAATATACGCTATTGGAGCTGGAATTACCGCGGCTGCTGGCACCAGACTTGCCCTCCAA
+
DDDDAHHGHIHICHHEHHEH?FHHIIHIIIGIIIIIGHIIIIIIDHHHGHHIHEHHHHGCGGHFFGHEGHHHIGFHHIHHIIHIHIHIHEHGHIIIIIHIHFHHEHIIIIHIHIIIIIHHHHIHIIIIIIHIHHIIFHIIIIHIIIIHIHHIIHIIIGHHHHHEIIHEHHHHHIHIIIHHHHHIIIIIHIHIIIIIIHHIIHHHIIIIIIIIIHIIIIIIIIIHIIIIIIIIHIHIIIHHHGIHIIHGIHIIIIIHIIIIIIIIHIIIIIIIIIIIIIIIIIIHHHHIIIIIIIIIIIIIIIIIIIIIIIIIIIIIIIIIIIIIIIIIIIIIIIIIIIIDDDDD
@HISEQ:969:HM2KJBCX2:2:1102:7823:27072 2:N:0:ACTATGCA
GTTGGTTGGCATCCCAACTATCCCTATTAATCATTACGTCAATCCTAGAAACCAACAAAATAGGAACAAACGTCCTATTTCATTATTCCATGCTAATGTATTCAAGCGTTAGCCTGCTTTAAACACTCTAATTTTTTCAAAGTAACAGTCCTGTTTCCCTGCAACACCAAATTAATGACATTACAGTTCTTCAAGAAGGAGGAACCAGTAAAGCCAGTACATACCAGAGGCACGACCAACCTACTAATCCCGAAATTCAACTACGAGCTTTTTAACTGCAACAACTTTAATATACGCTATTGGAGCTGGAATTACCGCGGCTGCTGGCACCAGACTTG
+
DD<000<0<<C111DC1<1DHF1CE@1<D<<D<1<DHC<GE=C11<<<1DG<CCC01F11<<F1<1<<<@1<<<0<11<1<@<C??FGC1GFCHHHAEEFBHHHCIHFHGC<HHIHHF6FGHGHHHGIHHHEFGC1FHDHCFEGFHCEHGHEHGD1HHCFGHEFHCHGHEC@EG?HEHHGDCHIIHFDHHIIIGHHHEHFFEG?G1FFAEGEFHHHCAG@B:HHHHHHIIFHHHE?FHIIHFFGCF<<HHEHFHF1?HHEHHHHIHHEHIHEHFGHCEEHGF<C@FFHH?HGIIHFFIHIIHHEHHHHEHHEIIHHDDEIHIIHHIHFHFHHHDD?BB
@HISEQ:969:HM2KJBCX2:2:1102:11431:26967 2:N:0:ACTATGCA
GTTGGTTGGCATCCCAACTATCCCTATTAATTCATTACGTCAATCCTAGAAACCAACAAAATAGGATCGAACGTCCTATTTCATTATTCCATGCTAATGTATTCAAGCGTTAGCCTGCTTTAAACACTCTAATTTTTTCAAAGTAACAGTCCTGTTTCCCTGCAACACCAAATTAATGACATTACAGTTCTTCAGAAAGGAGGAATCAGCGAAGCCAGTACATACCAGTGGCACGACCAACCTGCTGACCCCGAAATTCAACTACGAGCTTTTTAACTGCAACAACTTTAATATACGCTATTGGAGCTGGAATTACCGCGGCTGCTGGCACCAGACTTGCCCTCCAA
+
DDDDDIIIIIIHIIIIIIHIIIIIIIIIIIIIIIIIIIIIIHIIIIGIFHHIIIIIIIIHIIIIHIIIIIIIIIIIIHIHHIIIHEHEHHIHIIIHIHHHIIIIIIIIGIHIIIIIIIHHIIIIIIIIHIIIIHHHIIHIHIIIIIIIIIIIIIIHHIGIIIIIIIIIIIHHIIIIIIIIIIIIIIIIIIIIIIIIIIIIIIHIIHIIIIIIIIIIIIIIIIIIIIIIIIIIIIIIIIIIIIIIHHIHIIIIIIIIIIIIIIIIIIIIIIIIIIHGIIIIIIIIIHHIIIIIIIIIIIIIIIIIIIIIIIIIIIIIIIIIIIIIIIIIIIIIIIIIIIIIIIDDDDD
@HISEQ:969:HM2KJBCX2:2:1102:17526:27219 2:N:0:ACTATGCA
GTTGGTTGGCATCCCAACTATCCCTATTAATCATTACGGTGATTCAGAAACCAACAAAACAGGACCACCGTCCTATTCTATTATTCCATGCTAATGTATTCAGACGTAAGCCTGCTTTGAACACTCTAATTTTTTCAAGGTAAAGGTCCTGGTTTCCCACCACGCTAAATTAATAACATGATAGTTCCCCAGAAGGTAGAAATTCTACACACCAGTACAGACATGTTAGCCCGACCAACGGTAGAATCCCGAAATTCAACTACGAGCTTTTTAACTGCAACAACTTTAATATACGCTATTGGAGCTGGAATTACCGCGGCTGCTGGCACCAGACTTGCCCTCCAA
+
DDBDBIIIIFHIIIHIIIIIIIIIIHIIIIIIHIIIIIFHEHHGIHHGHEHHIIIIHIIIIHGHIIHHIDEEHHHIIHIHIHGIHF?HH?EHHHHHIIHIHHIIIIIHIIIIHIIIIIGIHHIHIIIHHHIIIIIHIIHIIIIIIHHIIIIIIHIIHEIIHHCIIIHIIIIHHHHGHHHHHHHIIIHHHHHHHIHEIIHIIIHIIHIIIIHEIHIIIIHHHH2IIIIIIIIIIIIIIIIHIHGFHIHIIIIIIIIIIIIIIIIIIIIIIIIIIIIIIIIIIHIIIIIIIIIIIIIIIIIIIIHIIIIIIIIIIIIIIIIIIIIIIIIIIIHIIIIIIIIIDDDDD
@HISEQ:969:HM2KJBCX2:2:1102:2020:27485 2:N:0:ACTATGCA
GTTGGTTGGCATCCCAACTATCCCTATTAATCATTACGGTGGTCCTAGACCAACAAAATAGAACCAACGTCCTATTCTATTATTCCATGCTAATCTATTCAAGCAAATGCCTGCTTTAAACACTCTAATTTTTTCAAGGTAATGGTCCTGGCTCCCCGGTACACTCAATAAAGAACAAGCCGGTTCACCAGAAGGTAAGACCCGACACAGAACAGTACTCGCCAAAGACGGACCGCCCGGCCAGGCCTAAAATTCAACTACGAGCTTTTTAACTGCAACAACTTTAATATACGCTATTGGAGCTGGAATTACCGCGGCTGCTGGCACCAGACTTGCCCTCCAA
+
@DD00DGHGHI?1C@FHHIHHHHIHHHHHECEHHIGHEHIEEGH?C@C?GHHHHIHHIGCHIHECGECHHIHEHHECHF?HH?GFHIEEECGGHHIHHIIH?EEHHFHH?GCEEIHHHH@FHHIHHHBFE@HHHHGBEHFBCEIHG7EB<@CFIIIHHHEIHIHHEHHHHHHG@HHEHHHHDIHGAGECHEIIIIGIHCHHIIIIIHFE<1HIIIIHHIIIHHIIIHHHHHHDHC?CEHHEHIHHCCFHG?IIIIIIIIHIIHIIHIIHCIIIIHIIHIHEIIGIIHHHHHIHIHHHHHIHHHIIIIIHHHHC<GIIIIHHIIIHHIIIHHEIHHIIGDDBDA
@HISEQ:969:HM2KJBCX2:2:1102:15269:28191 2:N:0:ACTATGCA
GTTGGTTGGCATCCCAACTATCCCTATTAATCATTACGTCGATCCTAGAAACCAACAAAATAGAATCAAACGTCCTATTTCATTATTCCATGCTAATGTATTCAAGCGCGAGCTTGCTTTAAACACTCTAATTTTTTCAAAGTAACAGTCCTGATTTCCCGCGACACCAAATTAATGACATCGTGGTTCGTCAGAAGGGAGAAACCAATAATGCTAGTACGTACAAAGTACGACCGACATATTAGTCCCGAAATTCAACTACGAGCTTTTTAACTGCAACAACTTTAATATACGCTATTGGAGCTGGAATTACCGCGGCTGCTGGCACCAGACTTGCCCTCCAA
+
DDDCDIIIIIIIIIIIIIIIIIIIIIIIIIIIIIIIIIIIIIIIIIIIIIIIIIIIIIIIIHHHIIIIIHHIHIIIIIIIIIIIIIIIIIIIIIIIIIHIIIIIIIIIIIIHIIIIIIIHIHIIIIIIIIIIIIIHIHIIIIIIIIIIIIIIIIIIIIIIIIIIHIIIIIIIIIIIIIIIIIIIIIIIIIIIIIIIIIIIIIIIIIIIIIIIIIIIIIIIIIIIIIIIIIIIIIIIIIIIIIIIIIIIIHIIIIIIIIIIIIIIIIIIIIIIIIIIIIIIIIIIIIIIIIIIIIIIIIIIIIIIIIIIIIIIIIIIIIIIIIIIIIIIIIIIIIIIIIIDDDDD
@HISEQ:969:HM2KJBCX2:2:1102:8565:27790 2:N:0:ACTATGCA
GTTGGTTGGCATCCCAACTATCCCTATTAATCATTACATCGATCCTAGAAACCAACAAAATAGAATCGGATGTCCTATTTCATTATTCCATGCTAATGTATTCAAGCGTAAGCTTGCTTTAAACACTCTAATTTTTTCAAGGTAACAGTCCTAATTCCCCGTGACACCAAATTAATGGCATTACGGTTCTTTAGAAGGTGAGAAATCAATAATATCAGTACATACCAACGGCATGACCGAAACATTGATCCCGAAATTCAACTACGAGCTTTTTAACTGCAACAACTTTAATATACGCTATTGGAGCTGGAATTACCGCGGCTGCTGGCACCAGACTT
+
ADDDDIIIIIHIIIIIIIIIIIIIIIIIIIIIIIIIIIHIIIIGIIIIIHIIHIIIIIIIHHHHHHIIHIIHIIHIIIIHIHIIIIIIIHIIGHIIIIIIHIHHIHHIIIIIIIIIHIIIIHIIIIIIIIIIIIIHHIIHGIIIIIIIIIIIIIIIIIHIIIIIIIIHIIIHIIIIIHIIIIIIIIHIIIIIIIIIIIIIIIIIIHIIHIIIHHIIIHIIIIIIIIIIIIIIIIIHHIIHIIIIIIIIIIIIIIIIIIIIIIIIIIIIIIIIIIIHIHIIIIIIIIIIIIIIIIHHIHGHIIIIIIIIIIIIIIIIIIIIIIIIIIIHEIIIIDDDDD
@HISEQ:969:HM2KJBCX2:2:1102:17858:28312 2:N:0:ACTATGCA
GTTGGTTGGCATCCCAACTATCCCTATTAATCATTACCTCGACTCCGAAAGCCAACGAAATAGAACCGAGATCCTATTCCATTATTCCATGCACTAATGTTCAGGCTGTAGCGCCTGCTTTGAGCACTCCAATTTTTTCAAAGTAAACGTGCTGGCCACGCATAGCAATCGGTTAAGACCACTAAACACGAACCAACAAAAATCGTCCGGTCAGACAGTAAACACCGCAAGGTGCACCACCCGACCGAAACCGAGATCCAACTACGAGCCTTTTAACCGCAACAACTTTAATATACGCTATTGGAGCTGGAATTACCGCGGCTGCTGGCACCAGACTTGCCCTCCAA
+
DDDDDIIIIIIHHHIIIIIIIGIIIIIIIIIGHIIIHIIHHGHHHGHIHIIIHHHFIGHIIIIIIEHHHIIIHIHHHCGHHHEHHHHIHIIHGHHIGIHHIIHIIIHHIIIIIHHHHHHIIHFEIHHHHIHEGHHHHHHHIHHHIHFHIIIHIHHHHHIIIIIHHIIHIIHHIHIIHIHIIHIHHHHIHIHHHHGIHHHIIIHIIIGIIIIIIHIIIIIIIIHIIHIIIIHIIIIIHGHIIIIIHCHIIIIIIHHHHIIHHIHIIHHHIIIHIIHGIHGHIIIIIHHIIIIIIIIIIIIIIIIIIIIIIHIIHIHHIHHHGIIIIIIIIHIIIIHHEIIIIIDDDDD
@HISEQ:969:HM2KJBCX2:2:1102:19528:28391 2:N:0:ACTATGCA
GTTGGTTGGCATCCCAACTATCCCTATTAATCATTACTTCAGTCCTAGAAACCAACAAAATAGAACTAAAGTCCTATTCCATTATTCCATGCTAATATATTCAAGCAAACATGCCTGCTTTAAACACTCTAATTTTTTCAAAGTAAAAGTCTTGGATCCCTAGCGCACTCAATTAAGAGCACACTAGTTCCCCAAAAGGAAAAGCCCAAAGTTGCAGTACAAACCTTTCGGTTGACGGCAACTATAAGCCCAAAATTCAACTACGAGCTTTTTAACTGCAACAACTTTAATATACGCTATTGGAGCTGGAATTACCGCGGCTGCTGGCACCAGACTTGCCCTCCAA
+
BDDDDHCHCHE@F?@?<@GCGHHI?FGGHEHCCHEEHH@HHHHH?GHH1CCHIGC@11@C@HH1D@FHFF@F1DC1<GHH?@CFHGFHH@FCEECHHHHGHGGIHHCIHHH?DHH?HHGHHH@FHHHHB<FEHHIHFECEHHCHHGHIHIIHGHEHHIHIIHCE.HHHEEEHEIHHGG<HFHHHEIGHEHEIHFDEHG@IIIIHHHHCCGFCHFEEDGIIIHHHEIHDHFIIGHIHIFIHGEGEAHHGIGIHGFF11HEECHHHGF?IHHHG<GCHHHHHHHHHGFEEHF@FHHC<G1HHHEGHCC@FFFF<DCF?<IHHEIHGEEIIHHHHF<<CE@CD<0@DD@
@HISEQ:969:HM2KJBCX2:2:1102:12246:28340 2:N:0:ACTATGCA
GTTGGTTGGCATCCCAACTATCCCTATTAATCATTACGTCAATCCTAGAAACCAACAAAATAGGTTCGATCGTCCTATTTCGTTATTCCATGCTAATGTATTCAAGCGCGAGCCTGCTTTAAGCACTCTAATTTTTTCAAAGTAACAGTCCTGTTTCCCCGCAACAACAAATTAATGCCATCACGGTTCTGCAAGAGGGAGGGACCAGTGAGGCCAGTGCATACCAGTGGCACGACCAACCTACTGGCCCCGAAATTCAACTACGAGCTTTTTAACTGCAACAACTTTAATATACGCTATTGGAGCTGGAATTACCGCGGC
+
DDDD@<DHDGHEFHIIIIIIE@CGHIIHHHIIGFHHIIIFHHIEHIIGHHHFGHHIIHGFF?CH?GHIHHHHIIEHFHHHHHIHHHIIIIEIHFHHHIIIHHHIIIIHIIIIHGHHHIIHIIGHHHHHIIGHHIIHEFHGHIIHIHHIIHIHIIHIGIIIHIHHFIIIIIHHIHIIIIIHGIHIHGIIIIHHEHIIIIIIIIIIIHIIIIHHGIHIIIHHHIIIIIIIHIHEDIIIIIHGIIIIIHHHHGHIIIHIIGHHEEDHHIIIIHHHIHFGIIGIIIHFHIHGIIHHHGCHHHHGIHHCGIIIIIIIIIIHAADDD
@HISEQ:969:HM2KJBCX2:2:1102:8341:29071 2:N:0:ACTATGCA
GTTGGTTGGCATCCCAACTATCCCTATTAATCATTACGTCAATCCTAGAAACCAACAAAATAGGATCGAACGTCCTATTTCATTATTCCATGCTAATGTATTCAAGCGTTAGCCTGCTTTAAACACTCTAATTTTTTCAAAGTAACAGTCCTGTTTCCCTGCAACACCAAATTAATGACATTACAGTTCTTCAGAAAGGAGGAATCAGCGAAGCCAGTGCATACCAGTGGCACGACCAACCTGCTGACCCCGAAATTCAACTACGAGCTTTTTAACTGCAACAACTTTAATATACGCTATTGGAGCTGGAATTACCGCGGCTGCTGGCACCAGACTTGCCCTCCAA
+
BDDDDIIIIIIIIIIIIIIIIIIIIIIIIIIIIIIIIIIIIIIIIIIIIIHIIIIIIIIIIIHIIIIIIIIIIIIIHHIIIIIIIIIFHIIIIIIIIIIIIIIIIIIIIIIIIIIIIIIIIIIIIIIIIIIIIIIHIIIIHIIIIIIIIIIIIIIIIIIIIIIIIIIHIIIIHIIIIIIIIIIIIIIIIIIIIIIIIIIIIIIIHIIIIIIIIIIIIIIIIIIIIIIIIIIIIIIIIIIIIIIHFIIIIIIIIIIHIIIIIIIIIIIIIIIIIIHIIIIIIIIIIIHIIIIIIIIIIIIIIIIIIIIIIIIIIIIIIIIIIIIIIIIIIIIIIIIIIIIIIDDDDD
@HISEQ:969:HM2KJBCX2:2:1102:13213:28010 2:N:0:ACTATGCA
GTTGGTTGGCATCCCAACTATCCCTATTAATCATTACGTCGATCCTAGAAACCAACAAAATAGAATCAAACGTCCTATTTCATTATTCCATGCTAATGTATTCAAGCGTAAGCCTGCTTTAAACACTCTAATTTTTTCAAAGTAACAGTCCTGATTCCCCACGACACCAAATTAATGACATCGCGGTTCTTCAGAAGGTAGGAACCGATAATGCCAGTGCGTACCGAGGCACGACCAACAATTCGATCCCGAAATTCAACTACGAGCTTTTTAACTGCAACAACTTTAATATACGCTATTGGAGCTGGAATTACCGCGGCTGCTGGCACCAGACTTGCCCTCCAA
+
DDDDDIIIIHIIIIIIIIIIHIIIIIIIIIIIHIIIIIIHHIIIIIHIIHIHHHIIIIIHHHHHIIIIIIIIIIIIHIIIIHIIHIIIIHHIGHIIIIIIIIIIIHHIIIIHHIIIIHIIIIHHIIIIHIIIIIIHHIIIIIIIIHIIIIIIIHIIIIHGHIIIIIIIIIIHHIIIIIHIIIIIIIIIIIIIIIIIIIIIIIIIGIIIHIIHIIIIIIIHIIIIIHIIHIIIIIIIIIIIIHHEIIHIIIHIIIIIIIIIIIIIIIIIIIIIIIIIIIIIIHIIHIIIIIIIIIIIHIIIIIIIIIIIIIIIIIIIIIIIIIIIIIIIIIIHHIIIHIIIDDDDD
@HISEQ:969:HM2KJBCX2:2:1102:21178:29028 2:N:0:ACTATGCA
GTTGGTTGGCATCCCAACTATCCCTATTAATCATTACATCGATCCTAGAAACCAACAAAATAGAATCGGATGTCCTATTTCATTATTCCATGCTAATGTATTCAAGCGTGAGCCTGCTTTAAACACTCTAATTTTTTCAAGGTAACAGTCCTAATTCCCCGTGACACCAAATTAATGGCATTACGGTTCTTTAGAAGGTGAGAAATCAATAATATCAGTACATACCAACGGCATGACCGAAACATTGATCCCGAAATTCAACTACGAGCTTTTTAACTGCAACAACTTTAATATACGCTATTGGAGCTGGAATTACCGCGGCTGCTGGCACCAGACTTGCCCTCCAA
+
DBA@DHEHCHHIG1CHHGHHFEHH?HEHHIEHHCCHGH?CC1@CGCFEHGHGHHIGHGHHEGHHHCCCHEGH1DCCHH@1CGHCHCC1CFFG?C1F1DHGFFEHHHHHHHHDHCDHFGHEGHIFHIGIHHIGIAHHHHHHIHEHFFGHCGHHFHHEIGHH@FHHIHGIHHHHHHEIIHIGIHHHHEIIIIHHIIIGIIIHGIIIHHIIHFFHHFIIFIHHHHHHIGIHIHHCHIIIGIIIIIIIHFHHHGHIIFIHIIIIIIIHIIHIIHHHHHHFIIIIIHHGIIIIIIIIIIHIIIIIIIIIHIHIHIIIIIIIIHIIIIIIIIIIIHIIIIHIIIIIIIDDDDD
@HISEQ:969:HM2KJBCX2:2:1102:17384:29364 2:N:0:ACTATGCA
GTTGGTTGGCATCCCAACTATCCCTATTAATCATTACGTCGATCCTAGAAACCAACAAAATAGGGTCAAACGTCCTATTTCATTATTCCATGCTAATGTATTCAAGCGTGTGCCTGCTTTAAACACTCTAATTTTTTCAAAGTAACGGTCCTGATTCCCCATGACACCAAATTAATGACATCACAGTTCGTCAGAAGGTAGAAATCAATAATACCAGTGCATACCAGAGGCACGACCAATATATTGATCCCGAAATTCAACTACGAGCTTTTTAACTGCAACAACTTTAATATACGCTATTGGAGCTGGAATTACCGCGGCTGCTGGCACCAGACTTGCCCTCCAA
+
<BDD0DH@HH@G1F1<1CDCCCGHFHHEHC1F?HHHIICFHHHEHIGFHHHGHIIIH1<111F@C1DGHECE1DGECGH?C1DGH?CEHE<C@G11GHGG?1DH?FCEHHE>FF?HG6CCEDGHHHHGHIHHICGFCHFEHFHHHHICHEHHGCFEHGIHHHD<<DGEHFC0<GHEHGFD/HEHHHHIIHGEEHHHCHHEIIHG?IHHHIHHIIIIIHH?HFG@FEHHC=HEIIHH?HHEEGGF@@ECCAHFEEG?HHEE@EHHH?HHHHIHEEECEHHHHGFDE?HEHEHEGGDCFHHHHHHEIGIIHGHE?CCC<?IIHC<<CC?CGHGC<<C<EHHHH@DD@?
@HISEQ:969:HM2KJBCX2:2:1102:21292:29280 2:N:0:ACTATGCA
GTTGGTTGGCATCCCAACTATCCCTATTAATCATTACATCGATCCTAGAAACCAACAAAATAGAATCGGATGTCCTATTTCATTATTCCATGCTAATGTATTCAAGCGTGAGCCTGCTTTAAACACTCTAATTTTTTCAAGGTAACAGTCCTAATTCCCCGTGACACCAAATTAATGGCATTACGGTTCTTTAGAAGGTGAGAAATCAATAATATCAGTACATACCAACGGCATGACCGAAACATTGATCCCGAAATTCAACTACGAGCTTTTTAACTGCAACAACTTTAATATACGCTATTGGAGCTGGAATTACCGCGGCTGCTGGCACCAGACTTGCCCTCCAA
+
D@D@BHEEHHIHHFHHHI?GCEHHCGFDGH?CG@@CHHCCGCC?HFFCCGHHIIIHGHHH@GEGFC?FHHED@H?1FECE1FH?HFCEEF@F11<F@FFGHGEHIEHHF@EHEFGGGGGHCGCGCHHGFGHIIHCGEFGHIHGHHEHHGHHHGEEHIIIHGIHEHHGHHFHIIHIIIHEGIHEHHHIIIIIHIIHIIIIIIIHIHIIIIIHFHHHGHIFHHHHHIIIIIIIIHIHHIIIIIIHHFDGHIGHIHGGIIIIIIIIIIIHIHIHIIHHHIIIIIIIIHIHIHHHIIHHIIIIIIIIIIIIIIIIIIIIIIIIIIIIIIIIIIIIIHHHIIIIIIIDDDDD
@HISEQ:969:HM2KJBCX2:2:1102:1569:29776 2:N:0:ACTATGCA
GTTGGTTGGCATCCCAACTATCCCTATTAATCATTACGGTGATCCTAGAAACCAACAAAATAGAACCATGCCGTCCTATTTTATTATTCCATACTAATCTATTCAAGCACAAGCCTGCTTTAAGCACTCTAATTTTTTCAAGGTAATAGCTCTGCTTCCCCAACGCACTAACTTAATAGCATGATGGTTATTCAGAAGGTAGGAATTCATCAGGCCAGTACGGACAGTGAAGCCCGACCAACCGACAAACTCCGAAATTCAACTACGAGCTTTTTAACTGCAACAACTTTAATATACGCTATTGGAGCTGGAATTACCGCGGCTGCTGGCACCAGACTTGCCCTCCAA
+
DDB?BCHIGEHHIIIIIIIHIIIIIIIIHIIIHIHIIIIHHIIIIIIIIIIIIIIIIEHHIHHHIIIIEHIIHIIIIIHHHIIHIGFHHHIHIHHIIIIHGHIIIIIIIIIIIIIIIGHHHIIHHIHHIIIHHIIIIHHIHHIHHHIIHIIHIIHHHIIHIIHHIIIHHFIIIIIIIHIIIIHIIIIIGIHIIHHEIIIHIIIIIIHGIHIIIIIIIIIIHIIIIHIIHHHIIIIIIIIIIIIIHGDIHIIIIIIIGIIIIHIHEHHHIHIIIIIIHIIIIIIIHIIIIIIIIIIHIHIIIIHIIIIIIIIIIIIIHIIIIIIIIIIIIIIIIHIIIIIIIIHDDDDD
@HISEQ:969:HM2KJBCX2:2:1102:20695:30397 2:N:0:ACTATGCA
GTTGGTTGGCATCCCAACTATCCCTATTAATCATTACGTCAATCTTAGAAACCAACAAAATAGGATCAACGTCCTATCTCATTATTCCATGCTAATGTATTCAAGCGCGAGCCTGCTTTAAACACTCTAATTTTTTCAAAGTAACAGTCCTGATTCCCCGCCACACCAAATTAATGACATGATGGTTCGTCAGAAGGTAGGAATCAGTAACACCAGTACGTACCGAAGGCACGATCAGCGTACTAATCCCGAAATTCAACTACGAGCTTTTTAACTGCAACAACTTTAATATACGCTATTGGAGCTGGAATTACCGCGGCTGCTGGCACCAGACTTGCCCTCCAA
+
DDBABEEHDHHHIHIHHHIIIIG1FFHIIGIGH?EEH@<GHEHHIIICHHEHCCGHH1CCEHHIHHHHHECGE@GHHICCG?FEHFGHII?F?GEIHHHHHHHHGEIHHCHHHHHBGHIHFEHFEHH@F@=HC1DEHHHGFHHFHHHHGIIIIGHHIHHGHHHHEHFEHHHHHEHIHDIGIHIHHEHEHGIHHIHH?IHEHHGHHHC?HGCAIHHHHIIIGHCGHHGG0G@HHCIGIHF<HHEGIHHHHGF1IHGEHCEG=HIHGHHHHGIHG<IHIIHGCEHHF1?HHGE=HIIHEEHIIIIGEHGHHCHGHHCCIHCIIIIIIHHFGHHF<EH@HHIIDDDAD
@HISEQ:969:HM2KJBCX2:2:1102:11119:31372 2:N:0:ACTATGCA
GTTGGTTGGCATCCCAACTATCCCTATTAATCATTACGGTGGTCCTAGAAACCAACAAAATAGAACCACAACGTCCTATTCTATTATTCCATGCTAATCTATTCAAGCAATAGCCCGCTTTAAACACTCTAATTTTTTCAAGGTAATGGTCCTGGCTCCCCAACACACCCAATAAAGGACATACTGGTTCACCAGAAGGAAGACCCGACAACAGACAGTACTCGCCAGAGACGGACCGCCCGGTCAGGCCTAAAATTCAACTACGAGCTTTTTAACTGCAACAACTTTAATATACGCTATTGGAGCTGGAATTACCGCGGCTGCTGGCACCAGACTTGCCCTCCAA
+
D@D@BEH@<<@F@HHHHH@GE1DEHHHHHF@HHGIHI1CEE0DFFG1DEGFEH1CGHHH?GH11<F@E?FHE<1<00@@H@CC?@E?HH?GH?@EHIGHHHFHHIIIEFHHIHHDHEHIIHHHHHGIHHHEHHEIHF8?G@FHGIIIIIHGGIHHEEEGHGGIHH@HHG@HHIGIGIFHIHIIGIIHIIIIIIIIIIIHIHHHIIHHHGIHIIFHIHHIHDHIHEIHIIHHIFAIHIGIHIIHH@HIGHGIIIHGEHIIIHHEHHGHIHIIHHEEHIIIIHHHHIHIIIIIIIHHIIIIIHHIIIIIIIIIIIIIIIHIIIIIIIIIIIIIIHHIIIHIIIDCDDD
@HISEQ:969:HM2KJBCX2:2:1102:8480:32070 2:N:0:ACTATGCA
GTTGGTTGGCATCCCAACTATCCCTATTAATCATTACGTCAATCCTAGAAACCAACAAAATAGGATCAACGTCCTATTTCATTATTCCATGCTAATGTATTCAAGCGCGAGCCTGCTTTAAACACTCTAATTTTTTCAAAGTAACAGTCCTGATTCCCCACCACACCAAATTAATGACATGATGGTTCGTCAGAAGGTAGAAATCAGTAACACCAGTACGTACCGAAGGCACGACCAGCGTACTAATCCCGAAATTCAACTACGAGCTTTTTAACTGCAACAACTTTAATATACGCTATTGGAGCTGGAATTACCGCGGCTGCTGGCACCAGACTTGCCCTCCAA
+
DBDD@HFHHHIIHIIEHFHHIIIIHHIHIIIIIHEHHIFHIIIIIIIHEHHIIGHIIHGIIIFHHGIIFH@<FHCHIHIIIIGHHHHHIIHEHHHIHIIIIIGIIHHHIIHHHIIIIEIHHHHHHFIHHHHHIIG6FGHHIIIIIIHIHHIHHFHIIIIIHHHHIIHIIHHIHHHG<IHHIIHHIHEGHEHIHHHHIHHIIIIIIIHHHHHHHHIIIIIIHIIIHHHIIHIIIHHHIIIIIIHHHIIHGHHFHEFIIHIHHDHHHHHGIHIHGGHHHHIHCHHHHHIIIHHIHIHHHHGIHIIIIHIHIHHIIIHIHHIIHGEIHIIIIIHHIHFIHHEG@@BB@
@HISEQ:969:HM2KJBCX2:2:1102:20532:32727 2:N:0:ACTATGCA
GTTGGTTGGCATCCCAACTATCCCTATTAATCATTACGTCAATCCTAGAAACCAACAAAATAGGATCAACGTCCTATTTCATTATTCCATGCTAATGTATTCAAGCGCGAGCCTGCTTTAAACACTCTAATTTTTTCAAAGTAACAGTCCTGATTCCCCACCACACCAAATTAATGACATGATGGTTCGTCAGAAGGTAGGAATCAGTAACACCAGTACGTACCGAAGGCACGACCAGCGTACTAATCCCGAAATTCAACTACGAGCTTTTTAACTGCAACAACTTTAATATACGCTATTGGAGCTGGAATTACCGCGGCTGCTGGCACCAGACTTGCCCTCCAA
+
ADDDDIIGHIIIIIIIIHIIIIIIIIIHIIHIHIHIIIIIIIIIHIIIIIIIIIIHHIIHHIH?HHHEHIIIIIIIIIIIHHIFHHIIHIHHGI?EHHIIHHHIIIIIIHIIIHIHCIHHIIHIIHGEHHHHIIHHHHHIIHHGFHHHHHHHHHGIIHIIHHIIIIIHIHHGHHEHHIHIHHIHIIHIIIIIIIIIIHIHHIIIIHHHIIIHIIIIIHHIIIIIIIIIIIIIIIIHIHIHIHIIIIIIIIIIIIGHIIIIHHIIIHIHIIIIIIIHIIIIIIIIHIHIHIIHHIIIIIIIIIIIIIIIIIIIIIIIIHEHIHIIIIIIIIIIIIHIIIIIDDDBD
@HISEQ:969:HM2KJBCX2:2:1102:11064:32701 2:N:0:ACTATGCA
GTTGGTTGGCATCCCAACTATCCCTATTAATCATTACGGTGATCCTAGAAACCAACAAAATAGAACCATGCGTCCTATTTCATTATTCCATGCTAATGTATTCAGGCAATAGCCTGCTTTAAGCACTCTAATTTTTTCAAGGTAACAGTCCTGCTTCCCCAACGCACCAAATTAATGGCATGCTGGTTATTCAGAAGGTAGGAATCCATCACGCCAGTACAGACCCAAAAGCCCGACCAACGGATAAATCCCGAAATTCAACTACGAGCTTTTTAACTGCAACAACTTTAATATACGCTATTGGAGCTGGAATTACCGCGGCTGCTGGCACCAGACTTGCCCTCCAA
+
DDC@BHHH<GFHIEHHEEHIIIHIH?CFGEHFEHIGHHGDHECFHIF?D@HHIHHHHHIIHIIIIIIHI1C?CCHDH@CEFHHHGEHH1FDEEGCECECHIHHHIIHIHGHIIHFHHEFFHHFHFEEGFGEHHGEHIIIIHHHIIIIFHHGGEHEEGHIIIHHFHHIIHEHGIHEGIIIIIIHHEFFHHIIIHIGIIHHFCHHIHIIIHIIHHEHHHHIIH8HFHHHHIHHHGHIIIIHHHGEHGDIHHIIIHHGIHHHEHEHDHHCIHHHEIHHIIIHIIHEIIHIHIIIHFIIH?IIHHHHHIIHGHHIHHHIGIIIHHHIIIIIIIHIIIIHHEIHIIIDDBD@
@HISEQ:969:HM2KJBCX2:2:1102:16829:34174 2:N:0:ACTATGCA
GTTGGTTGGCATCCCAACTATCCCTATTAATCATTACGGTGATCCTAGAAACCAACAAAATAGAATCATGCCGTCCTATTTTATTATTCCATGCTAATGTATTCAAGCAAAATGCCTGCTTTAAACACTCTAATTTTTTCAAAGTAAAGGTCCTGGTTCCCCGCGACACCCAATTAAGGGCATCGTGGTTCTCCAGAAGGTGAGAAATTGACTACACCAGTTCATACCCCTTAAGGCACGACCGATGTGTCAATCCCGAAATTCAACTACGAGCTTTTTAACTGCAACAACTTTAATATACGCTATTGGAGCTGGAATTACCGCGGCTGCTGGCACCAGACTTGCCCTCCAA
+
B<<D0DHHC1<1<<C1<CCG<G?<@F@1DGHHEH@CCC=CH??1<<FGHH@GHHHHEGGH@H<<FHHC11<D<<?H@FC1CHEHIII@G1FG?G1<<FH<@CHIHFEHHGEEHHCHHHHHHGEHBF@FHHGHHHF@HEHFFCEIIHHHEIHFHIHHHDHIHHHHEEEHHIHIHHHDDHFHHGHIIIII>IIIIIIIIIHIIHEHIIIII<IIHIHGHIIIIIIIIHIIIFHHHIIIIIIFGHIIIHIIHEGHIIGIGIHIIIIHHHHHEIIIHIIIHIHIIHIIIIHHHHFHIIHIIIHHIIIIIIIIIHIIIGIIHIIIHIIIIIIIIIIIHIIIIIIHIHHHIIIDDDAD
@HISEQ:969:HM2KJBCX2:2:1102:15405:34939 2:N:0:ACTATGCA
GTTGGTTGGCATCCCAACTATCCCTATTAATCATTACGTCAATCCTAGAAACCAACAAAATAGAATCAAACGTCCTATTTCATTATTCCATGCTAATGTATTCAAGCGTGAGCCTGCTTTAAACACTCTAATTTTTTCAAAGTAACAGTCCTGATTCCCCACAACACCAAATAAATGACATCATGGTTCGTCAGAAGGGAGAAACCAACAATACCAGTACGTACCGAGGCACGACCGACATGATGGTCCCGAAATTCAACTACGAGCTTTTTAACTGCAGCAACTTTAATATACGCTATTGGAGCTGGAATTACCGCGGCTGCTGGCACCAGACTTGCCCTCCAA
+
DDDDDIIHIIIIHIIIIIIIIIIIIIHIIIIIIIIIIIIIIIIIHIIIIIIIIHIIIIIGIIHHIIIIIIIIHIIIIFFHIIIIGIIIIIIIIIIIIIIHIHHIIIIIIHIIIIIIIHHGIIIIIIIIIIIIIIIHIIIIIIIIIIHIHIIIIIHHIIIIIIIIIIIIIIIIIIIIIHIIIIIIIIIIHHIIIIIIIIIIIIIIIIIIIIIIHHIIIIIIIIIIIIIIIIIIIIIIIIIIIIHGIIIIIHIIIIHIIIIIIHIIIIIIIIIIIIIIIIIIIIIIIIIIIIIIIIIIIIIIIIIIIIIIIIIIIIIIIIIIIIIIIIIIIIIIIIIIIIIIDDDDD
@HISEQ:969:HM2KJBCX2:2:1102:16506:34965 2:N:0:ACTATGCA
GTTGGTTGGCATCCCAACTATCCCTATTAATCATTACGGTGATCCTAGAAACCAACAAAATAGAACCATGCCGTCCTATTCTATTATTCCATGCTAATGTATTCGAGCAAAATGCCTGCTTTAAACACTCTAATTTTTTCAAGGTAAAGGTCCTGGTTCCACATGACACCCAATTAAGGACATCATGCTTCTCCAGAAGGTGAGAAATCAACTGCGACAGTTCATACCCCTTAAGGCACGACCATCACGTCAATCCCGAAATTCAACTACGAGCTTTTTAACTGCAACAACTTTAATATACGCTATTGGAGCTGGAATTACCGCGGCTGCTGGCACCAGACTTGCCCTCCAA
+
DDDDDGHIIIIIGIIHIIIIIGIIHIIHIGHIIIIIIIIHIIIIHHIEHHIIIHIIIIIIIGHFHIIIIFHIDEHIIIGHIIIIIIIIHIIGHHIIHHIGHCHIIIHIIIIIIHIIIIIIIHIGIHHHIIIIHIIIHIIIIIIHIHIIIIIIIIHIIIIIIIIIIIIIIIHIIIHIIIIIIIIIIIIGIIIHIIIIIIIIIIIHIIIIIIIIIIIIIIIIIIIIIIIIIIIIIIIIIIIIIIIIIIIIIHGIHIIIIIIIIIIIIIIIIIIIHIIIIIIIIIIIIIIIIIIIIIIIIIIIIIIIIIIIIIIIIIIIIIIIIIIIIIIIIIIIIIIIIIIIIIIIIIIDDDDD
@HISEQ:969:HM2KJBCX2:2:1102:6765:34919 2:N:0:ACTATGCA
GTTGGTTGGCATCCCAACTATCCCTATTAATCATTACATCGATCCTAGAAACCAACAAAATAGAATCGGATGTCCTATTTCATTATTCCATGCTAATGTATTCAAGCGTGAGCCTGCTTTAAACACTCTAATTTTTTCAAGGTAACAGTCCTAATTCCCCGTGACACCAAATTAATGGCATTACGGTTCTTTAGAAGGTGAGAAATCAATAATATCAGTACATACCAACGGCATGACCGAAACATTGATCCCGAAATTCAACTACGAGCTTTTTAACTGCAACAACTTTAATATACGCTATTGGAGCTGGAATTACCGCGGCTGCTGGCACCAGACTTGCCCTCCAA
+
DDDDDIIIHIIIIIIIIIIIIIIIIIIIIHIIIIIIIIIIIIIIIIIIIIIIIIIIIIIIIIIIIIIIGIIIIIIIIIIIIHIIIHIIIIIIGHIIIIIIIHIIIIIIIIIIIIIIIHIHIIIIIIIIHIIIIIIHIHHIIIIIIIIIIIIIIIIIIIIIHIIIIIHIIIIIIIIIIIIIIIIIIIIHIIIIIIIIIIIIIIIIIHIIIIIIIIIIIIIIIIIIIIIIIIIIIIIIIIIIIIIIHHIIIIIIIIIIIIIIIIIIIIIIIIIIIIIHIIIIIIIIIIIIIIIIIIIIIIIIIHIIIIIIIIIIIIIIIIIIIIIIIIIIIIIIIIIIIIIIIIDDDDD
@HISEQ:969:HM2KJBCX2:2:1102:2919:35532 2:N:0:ACTATGCA
GTTGGTTGGCATCCCAACTATCCCTATTAATCATTACGTCAATCCTAGAAACCAACAAAATAGGATCGAACGTCCTATTTCATTATTCCATGCTAATGTATTCAAGCGTTAGCCTGCTTTAAACACTCTAATTTTTTCAAAGTAACAGTCCTGTTTCCCTGCAACACCAAATTAATGACATTACAGTTCTTCAAGAAGGAGGAATCAGTAAAGCCAGTACATACCATTGGCACGACCAACCTACTGACCCCGAAATTCAACTACGAGCTTTTTAACTGCAACAACTTTAATATACGCTATTGGAGCTGGAATTACCGCGGCTGCTGGCACCAGACTTGCCCTCC
+
0<D@DIFEHGHECCC<GEFHH@HCEHHICGH1@CH@EEGFHHHH?GEFG@E?CGHH1CGHHCHIIHC@DGHICHED<FEHEHHIHEHCFHHCHHIHIHHGECHHGGHGEEHCHHGCE@?HHB8@BFCHHH@FGHIIHEH@EEDFGHHIHEHIFH@EHHHHGHIIIHHHHE<CGG@GH@HIHHIFHFHIHCHGCGGHFIC@FCHEHEFEFFCC<I<EEHHHEHGHCCB@HHHDFHHHEC<1GIHEHHIIIHHEIIIHGEGGCGFCC?EHHHHHHHHIHHIGIHHGFCH@HG?EE<HFF1IHHEHIHHHFCHEHHIHCHECECHHHGGHHIIHHCIIHEEE?D0@@
@HISEQ:969:HM2KJBCX2:2:1102:13100:36140 2:N:0:ACTATGCA
GTTGGTTGGCATCCCAACTATCCCTATTAATCATTACGTCAATCCTAGAAACCAACAAAATAGGATCGAACGTCCTATTTCATTATTCCATGCTAATGTATTCAAGCGTTAGCCTGCTTTAAACACTCTAATTTTTTCAAAGTAACAGTCCTGTTTCCCTGCAACACCAAATTAATGACATTACAGTTCTTCAAGAAGGAGGAATCAGTAAAGCTAGTACACACCATTGGCACGACCAACCTACTGACCCCGAAATTCAACTACGAGCTTTTTAACTGCAACAACTTTAATATACGCTATTGGAGCTGGAATTACCGCGGCTGCTGGCACCAGACTTGCCCTCCAA
+
BDDDDIIIIIIIIGIIIIIIIIIIIIIIIHIIIIIIIIHIIHIIIIIGIIIIIIIIIIIIIIIHEEHGHIIIIIIIHIIIIHIIIIIIGIIIIIGHIIIIIIHIIIIIHIIIIIIIIIIIIHHIIIIIIIIIIIIIIHHIIIIIIIIIIIGIIIIIIIIIHIIIIIIIIIHIIIHIHIIIIIIIIIIIIIHGIIIIIIIHIIIIIIIIIIIIIIIIIHHIIIIIIHIHIHIIIIIIIIHIIHHHHIIIHIIIIIIGHIIHIGIIIIIHIIIIHGHIIIIIIIHHHHGIIIHIHIHIIIIGGGHIHIHHHIIIIIHIIHIHHHIIIIIIIIIIIIIIIIIIIDDDDD
@HISEQ:969:HM2KJBCX2:2:1102:13623:36209 2:N:0:ACTATGCA
GTTGGTTGGCATCCCAACTATCCCTATTAATCATTACTTCAGTCCTAGAAACCAACAAAATAGAACCAAAGTCCTATTCCATTATTCCATGCTAATATATTCAAGCAAACATGCCTGCTTTAAACACTCTAATTTTTTCAAAGTAAAAGTCTTGGATCCCTAGCGCACTCAATTAAGAGCACACTAGTTCCCCAAAAGGAAAAGCCCAAAGTTGCAGTACAAACCTTTCGGTTGACGGCAACTATAAGCCCAAAATTCAACTACGAGCTTTTTAACTGCAACAACTTTAATATACGCTATTGGAGCTGGAATTACCGCGGCTGCTGGCACCAGACTTGCCCTCCAA
+
DDDDCIIIIIIIIIIIIIIIIIIIIIIIIIIIIIIIIIIHIIIHIIIIIIGIIIIIIIIIIIIIIIIIIIIIIIGHIIHIHIIIIIHHIIIGHIIHIIIIIIIIIIIIIIIIIIIIIIIIIIIIHIIIIIIIHIIHHIIIIIIIHIIIIIIIIIIHIIIIHIHIIIIIIIIIIIIIIIIIIIIIIIIIIIIHIIIIIIIIIIIIIIIIIIIIIIIIIIIIIIIIIIIIIIIIIIIIIIIIIHHHHIIIIIIIIIIIIIIIIIIIIIIIIIIIIIIIIIIIIIIIIIIIIIIIIHIIIIIIIIIIIIIIIIIIIIIIIIIIIHIIIIIIIIIIIIIIIIIIIDDDDD
@HISEQ:969:HM2KJBCX2:2:1102:4576:36346 2:N:0:ACTATGCA
GTTGGTTGGCATCCCAACTATCCCTATTAATCATTACGGTGGTCCTAGAAACCAACAAAATAGAACCACAACGTCCTATTCTATTATTCCATGCTAATCTATTCAAGCAATAGCCCGCTTTAAACACTCTAATTTTTTCAAGGTAATGGTCCTGGCTCCCCAACACACCCAATAAAGGACATGCTGGCTCACCAGAAGGAAGACCCGACAGCAGACAGTACTCGCCAAAGACGGACCGCCCGGCCAGGCCTAAAATTCAACTACGAGCTTTTTAACTGCAACAACTTTAATATACGCTATTGGAGCTGGAATTACCGCGGCTGCTGGCACCAGACTTGCCCTCCAA
+
BDD@DIIIIIIIHHIIIIIIHHHIHHIIIHHIIIIIIHHIIIIHHIIIIIIHIIIIIIIFHIHIHIHHHIIIIIIIHIHHIIIIIFF?GHIIIIHHIHIIIIIIHIIHIIIIIHHHIIIHHHIHIIIIIIIHIIIHIIIHIIIIIIIIGIIIIIIIIIIIIGIHIIHIHIIIIIIIIIIIIIIIIIHHIIIIIIIIIHIIHIHIIIIHIHIIIHHIIIIIHHIIIIIIIIIIIIHHIIIIIIIIHIIHHGIIIIIIIIIIIIIIIHIIIIIIIIHIIIIIIIIIIIIIIGIIIIIIIIIIIIIIIIIIIIIIIIIIIIIIIIHIIIIIIIIIIHIIIIIIIDDDDD
@HISEQ:969:HM2KJBCX2:2:1102:6060:37240 2:N:0:ACTATGCA
GTTGGTTGGCATCCCAACTATCCCTATTAATCATTACGGCGGTCCTAGAAACCAACAAAATAGGACCGCACGTCCTATTCTATTATTCCATGCTAACGTATTCGAGCAAAGGCCTGCTTTGAACACTCTAATTTTTTCAAAGTAAAAGTCCTGGTCCCCAACACACCCAGTGAAGGGCATGCGGTTCTCCAGAAGAGAAGGCCCGGCCGGACAAGTGCACGCGGTGAGGCGGACCTGCCAGCCAGGCCAAAGGTTCAACTACGAGCTTTTTAACTGCAACAACTTTAATATACGCTATTGGAGCTGGAATTACCGCGGCTGCTGGCACCAGACTTGCCCTCCAA
+
DDDDDIIIIIIIIIIIIIIIIIIIIIIIIIIIIIIHIIIIIIIHIIGIIIIHHIIHIIGIIIIIIIIHIGHIIHHHH?HHIIIIIIIIIHEHFHHIHIIHIIIIIIIIHIIGIIIHHHIIIHIIIIIIIIHIIIIIIIIIIHHHIIIIIIHHIIHIIIIIGHHI@IIIIIIIGIIIIIIIIIIIIIIIIGIIHIIIHHIIHHIIIIIIIIIIIIIIIIIIIIIIIIIIIIIIHIIIIIIIIHHIIIIHIIIIIIIIHIIIIIHIIIIIIIIHHIIIIIIIIIIIIIIIIIIIIIIIIIIIIIIIIIIIIIIIIIIIIIIIIIIIIIIIIGIIIIIIIIIDDDDD
@HISEQ:969:HM2KJBCX2:2:1102:6840:37613 2:N:0:ACTATGCA
GTTGGTTGGCATCCCAACTATCCCTATTAATCATTACATCGATCCTAGAAACCAACAAAATAGAATCGGATGTCCTATTTCATTATTCCATGCTAATGTATTCAAGCGTGAGCCTGCTTTAAACACTCTAATTTTTTCAAGGTAACAGTCCTAATTCCCCGTGACACCAAATTAATGGCATTACGGTTCTTTAGAAGGTGAGAAATCAATAATATCAGTACATACCAACGGCATGACCGAAACATTGATCCCGAAATTCAACTACGAGCTTTTTAACTGCAACAACTTTAATATACGCTATTGGAGCTGGAATTACCGCGGCTGCTGGCACCAGACTTGCCCTCCAA
+
DBDDDIIIIIIIIIIHIIIIHHIIIIIIIIIIHIIIIIIIIHEHIIIIIHIIHIIIHIIIIIHIIIIIHEHCHIHHGHFHIIIIHHHHHIGHHIIIIIHIIIIIIIIIIIIIIHIIIIIIHIIIIIIIIIIHIIIIHIHIIIIIIIIIHIIIIIIIIIIIHIIIIIHIIIIHIHIIIIIIIIIIIIIIIIIIHHHIIIIIIIIIIIIIIIIIIIIIIIIIIIIIHIIIIIIIIIIIIIIIIIIIHFGIIIIIIIIIIIIIIIIIIIIIIIIIIIIHIIIIIIIIIIIIIIIIIIIIIIIIIIIIIIIIIIIIIIIIIHIIIIIIIIIIIIHIIIIIIIIIHIDDDDD
@HISEQ:969:HM2KJBCX2:2:1102:17453:37669 2:N:0:ACTATGCA
GTTGGTTGGCATCCCAACTATCCCTATTAATCATTACGTCGATCCTAGAAACCAACAAAATAGAATCAAACGTCCTATTTCATTATTCCATGCTAATGTATTCAAGCGCGAGCTTGCTTTAAACACTCTAATTTTTTCAAAGTAACAGTCCTGATTTCCCGCGACACCAAATTAATGACATCGTGGTTCGTCAGAAGGGAGAAACCAATAATGCTAGTACGTACAAAGTACGACCGACATATTAGTCCCGAAATTCAACTACGAGCTTTTTAACTGCAACAACTTTAATATACGCTATTGGAGCTGGAATTACCGCGGCTGCTGGCACCAGACTTGCCCTCCAA
+
DDDDDIIIIIIIIIIIHIIIIIHIIIIIHIIIIIIIIIIIIIHHIIIIIIIIIHIIIIIGFIIIIGGFFHIGHHHHIIIIIIHHIIIHHIIIGGIIHIIIIHHIIHGHIIIIIIIIIHIIIIIIIIIIIIIIIIHFHIIIIIHHIHIIIIIHHIIHIIIHHIIIHIIIIIHHHIIIIHIIIIIIHIHHIIHIIIIIIIIIIIHHIIIIHGIIIIIIIIIGHGHIIIIHIIIIIIIII?IIIIHIHIIHIHHIIIIIIIIIIIIIIIIIIIIIIGIIIIIIIIIHHIIIIIIIIIIIIIIIIIIIIIIIIIIIIIIIIIHIIIIHIIIIIIIIIHHIIIIDDDDD
@HISEQ:969:HM2KJBCX2:2:1102:17613:37864 2:N:0:ACTATGCA
GTTGGTTGGCATCCCAACTATCCCTATTAATCATTACATCGATCCTAGAAACCAACAAAATAGAATCGGATGTCCTATTTCATTATTCCATGCTAATGTATTCAAGCGTGAGCCTGCTTTAAACACTCTAATTTTTTCAAGGTAACAGTCCTAATTCCCCGTAACACCAAATTAATGGCATTACGGTTCTTTAGAAGGTGAGAAATCAATGATAACAGTGCATACCAACGGCATGACCGAAATATTGATCCCGAAATTCAACTACGAGCTTTTTAACTGCAACAACTTTAATATACGCTATTGGAGCTGGAATTACCGCGGCTGCTGGCACCAGACTTGCCCTCCAA
+
?DBADHHIIIIIIIIIE@GHIIFHHHHHIGHGEHIHIEHIGIGIIIIHIIGIIIIICEHEHIEHHIIEHIIIIHFFHGEHHEHIIICHEHEGHHHGIIIII?GHHEHIIIHIIIIIIHGIHHIIIIIIIHIHIHHGHHGIIHIIIIIIHHIIHIHII@IHIIIHHIHIIIIIIIIHHIIIIIIHIIHHGIHIIHIIGIIIIIIIHIIIIIIIIIHHHHFIIIIIIIIIIIIIIIIIIHIIIIIHHDHHIHHIIIIIIGIIIIIIIIIIIIIIIIIIIIIIIIIIIIIIGHIIIGHIIIIIIIIIIIIIHIIIIIDIIIIIHIIIIIIIIIIIIIIIIIIIIIDDDDB
@HISEQ:969:HM2KJBCX2:2:1102:18977:40491 2:N:0:ACTATGCA
GTTGGTTGGCATCCCAACTATCCCTATTAATCATTACGGTGATCCTAGAAACCAACAAAATAGAACCATGCCGTCCTATTTTATTATTCCATGCTAATCTATTCAAGCACTAGCTTGCTTTAAGCACTCTAATTTTTTCAAGGTAATAGCTCTGCTTCCCCAACGCACCAAATTAATGGTATGAAGGTTATTCAGAAGGTAAGAATCCATCAAATCAGTACGAACAGTGAAGCCCGACCGATAGACAGATTCCGAAATTCAACTACGAGCTTTTTAACTGCAACAACTTTAATATACGCTATTGGAGCTGGAATTACCGCGGCTGCTGGCACCAGACTTGCCCTCCAA
+
DDDBDIIHDHHGHIIIIIIIHGHIIHIIGHHEHHIIGHHIIHIHHHIIFHIIIIIIGCHFGHGCEHIGIIHIIIIIIIIHEHH@HHHIEHIHE@CGHHHHH@HIHIHHIIIIIIHIIIHHHHF@HHHIIHFHIHHHHHIIIHHIIIHIIIIIHGHIIIHGIIIIHHIHIHHH@GIIIHEFHHIIHHGHHGEHHIIIHHIHIIIHIHIIIIIIHHFHHIIIIIIHIIHHIIIIIGIIIIIIIIIIHGHIIIIHIHHIIIIIIIIIIIIIIIIHIIIIIIIHIIIIIHIIIIIIIIIIIIIIIIIIIIIIIIIIIIIIIIIHHIIHIHIIIHIIIHIHIHIIIIHDDDDD
@HISEQ:969:HM2KJBCX2:2:1102:5639:41755 2:N:0:ACTATGCA
GTTGGTTGGCATCCCAACTATCCCTATTAATCATTACTTTATTTCTAAAACCAACAAAATAGAAACAAAGTCCTATTCCGTTATTCCATGCTAATCTATTCAGGCATAAGCCTGTTTTAAACACTCTAATTTTTTCAAAGTAACAGTTATGGTTCCCTAGCGCACTCAATAAAGAGCACACTAGTTTGCCATAAGGTAAAAGAACCAACCAAAAAGCAGTATCAACCTTGCGGCTGAACCACTTGGTCAGTTCAAAAATTCAACTACGAGCTTTTTAACTGCAACAACTTGAATATACGCTATTGGAGCTGGAATTACCGCGGCTGCTGGCACCAGACTTGCCCTCCAA
+
DDDDDHHHDHHHEIIIIIIHHIIHHIHHHHHIIIIGHIIIIIFHHHHHIHIHIFHIFIIIIHGIIIIIHIIHHHHIIH@GHHGICEEGHIEGEHHGHHFHHGHHIIIIIIHIIHEHIIIHHHIHIIHHHIHHHHHGHIIIIIIIIIHHIHHIHIIHGHIIIFGHHHIHHIIIIHIIIIIIIIIIHIIIIIIHIHHHIIIIIIIHIIII:IIHHIIIHIIHIIIIIIIIIIIIIIIIHHIIHIHIIIIHIIIIIIIHGHIIIIIIIIIHHIIIIIIIIIIIIIIIIIIIIIIIIIIIIIIIIIIIIIIIIIIIIIIIIGIIIIIIIIIIIIIIIIIIIIIIIIIIDDDCD
@HISEQ:969:HM2KJBCX2:2:1102:18131:41960 2:N:0:ACTATGCA
GTTGGTTGGCATCCCAACTATCCCTATTAATCATTACGGTGATCCTAGAAACCAACGAAATAGAATCAGTCCGTCCTATTTCATTATTCCATGCTAATGTATTCAGACGTTAGCCTGCTTTAAACACTCTAATTTTTTCGAAGTAACAGTCCTGATTTCCAATCACACCAAATTAATGACATGAAAGTTCCTCAGAAGGTAGAGATTTATCTCACCAGTACAGACAATTAAGCCTGACCAATGGGTAAACCCCGAAGTTCAACTACGAGCTTTTTAACTGCAACAACTTTAATATACGCTATTGGAGCTGGAATTACCGCGGCTGCTGGCACCAGACTTGCCCTCCAA
+
DDDDDIIHIIIIIIIIIIIIIIIIIIIIGIIIIIIIIIIIGIIHIIIIIIIIIIIIIIIIIIIIIIIIIIIIIIIIIIIIIIIIIIIIIIIIIIIIIIIIIIIIIIIIIIIIIIIIIIIIIIIIIIIIIIIIIIIIIIIIIIIIIIIIIIIIIIIIIIIIIIIIIIIHIIIIIIIIIIIIIIIIIIIIIHIHIIIIIIIIIIIIIIIIIIIIIIIIIIIIIIIIIIIIIIIIIIIIIIIIIIIIIHGIIIIIIIIIIIIIIIIIIIIIIIIIIIIIIIIIIIIIIIIIIIIIIIIIIIIIIIIIIIIIIIIIIIIIIIIIIIIIIIIIIIIIIIIIIIIIIIIDDDDD
@HISEQ:969:HM2KJBCX2:2:1102:7252:42265 2:N:0:ACTATGCA
GTTGGTTGGCATCCCAACTATCCCTATTAATCATTACATCGATCCTAGAAACCAACAAAATAGAATCTGATGTCCTATTTCATTATTCCATGCTAATGTATTCAAGCGTAAGCTTGCTTTAAACACTCTAATTTTTTCAAGGTAACAGTCCTAATTCCCCATAACATCAAATAAATGACATTATGGTTCTTTAGAAGGTGAGAACCAATAAAACCAGTACATACCAAGGCATGACCGATTCCTTGATCCCGAAATTCAACTACGAGCTTTTTAACTGCAACAACTTTAATATACGCTATTGGAGCTGGAATTACCGCGGCTGCTGGCACCAGACTTGCCCTCCAA
+
DCDDCIIIHIGIIIIIIIIIEHHIIIIIIIIHIIIIIIIIIIIHIIIHIFIHHIIIIIIIIIHIIHIIIHIHIIIIIIHHIHIIIIHIIIIIHHFGHHHIIHHIHGIIIIHIGEHHIIHIIIHIIIIGHIIHHIIIGHGHCGGEHIIIFHDH1FHH?HHHIIHGFGHIIIIIHIHGHHH?GHHIIHHIIHIGHGCFDD@?CHHHEGGGHHHHHCGHHE<@GEEGHHGCF?FCGEHGCCCHHHGFBAFHID<1IHFG@CE<0CIIIIIIIIIIIIIIIIIIIIIIIIIGIIIIHIIIIIIIIIIIIHIIIIIIIIIIIIIIIIIIIIIIIIIIIIIIIIIHDDDDD
@HISEQ:969:HM2KJBCX2:2:1102:7479:42433 2:N:0:ACTATGCA
GTTGGTTGGCATCCCAACTATCCCTATTAATCATTACGTCAATCCTAGAAACCAACAAAATAGGATCAAACGTCCTATTTCATTATTCCATGCTAATGTATTCAAGCGTTAGCCTGCTTTAAACACTCTAATTTTTTCAAAGTAACAGTCCTGTTTCCCTGCAACACCAAATTAATGACATTACAGTTCTTCAAGAAGGAGGAACCAGTAAAGCCAGTACATACCAGAGGCACGACCAACTTACTAATCCCGAAATTCAACTACGAGCTTTTTAACTGCAACAACTTTAATATACGCTATTGGAGCTGGAATTACCGCGGCTGCTGGCACCAGACTTGCCCTCCAA
+
DDDDDIIIIIIIIIIIIIIIIIIIIIIIIIIIIHIIIIIIIIIIIIIIIIIIIIIIIIIIIIHHHHHIHIIIIIGHIIIIIIIIIIIIGIHHIIIIIIIIIHIHIIIHHIIIIIIIIIIIIIIIIIIIIIIIIIIIIIIIIIIIIIIIIIIIIIIIIIIIIIIIIIIHHIIIIIIIIIIIIIIIIIIIHIIIIIIIIIIIIIIIIIIIIIIIIIIIIIIIIIIIIIIIIIIIIIIIIIIIIIIHFIIIIIIIIIIIIIIIIIIIIIIIIIIIIIIIIIIIIIIIIIIIIIIIIIIIIIIIIIIIIIIIIIIIIIIIIIIIIIIIIIIIIIIIIIIIIIIIIDDDDD
@HISEQ:969:HM2KJBCX2:2:1102:9030:42296 2:N:0:ACTATGCA
GTTGGTTGGCATCCCAACTATCCCTATTAATCATTACGTCAATCCTAGAAACCAACAAAATAGGATCGAACGTCCTATTTCATTATTCCATGCTAATGTATTCAAGCGTTAGCTTGCTTTAAACACTCTAATTTTTTCAAAGTAACAGTCCAAATTCCCCGCAACACCAAATTAATGGCATTACGGATCATCAGGAAGGAGGAATCAGTGAGACCAGTACATACCAGAGGCATGACCAACCTACTAACCCCGAAATTCAACTACGAGCTTTTTAACTGCAACAACTTTAATATACGCTATTGGAGCTGGAATTACCGCGGCTGCTGGCACCAGACTTGCCCTCCAA
+
DDDDDHIIIIIIIIIIIIIIIIIIGHIIIHHHIIIFIIIHIIIIIGIIEHIHIIIIIIHIIIHHHIIHHIIIIIHHHHHHHIHIIIHH?HHIHGIHIIIHHHHHIHHHIHGIIIIHHGIHHIHIHHIIIIIIIIIIIIHHIHGHHHGGHFIIHHHHIIIHHHIHIIIIIIIHIIIIIIIIHIIIIIIIIIIIIIIIIIIIIIIIIIIIHHHIHIHIHHIIIIIGIIIIIIGHIIIHIIIIIIHHGIIIIIIIIIHIIIIIIHHIIIIIIIIIIIIIIIIHIHHHHIIIIHIIIIIIHIIHIIIIIIIIIIIIIIIIIIIIIIIIIIIIHIIIIIHIIIIIIDDDDD
@HISEQ:969:HM2KJBCX2:2:1102:6069:43074 2:N:0:ACTATGCA
GTTGGTTGGCATCCCAACTATCCCTATTAATCATTACGGTGATCCTAGAAACCAACAAAATAGAACCATGCCGTCCTATTTTATTATTCCATGCTAATGTATTCAGGCATAGGCCTGCTTTGAGCACTCTAATTTTTTCAAGGTAATGGTTCTGCTTCCCCGGCACATCAAATTAATGGCATACCGGTTATTCAGAAGGTAGGAATCCATCACACCAGTGCGGACCGTGAGGCCCGACCGACGGATAGATCCCGAAATTCAACTACGAGCTTTTTAACTGCAACAACTTTAATATACGCTATTGGAGCTGGAATTACCGCGGCTGCTGGCACCAGACTTGCCCTCCAA
+
DBDDDIIIHIIIIIIIIIIHIGIIIIIIIIIIIIIIIIIIIIIHHHFIIIIEHHIHFHHHIIIIHIHIIIIEHHCHHIIHFIHEHFHHIIIIIGIIEHHIHGHIIHIIIIHIIHHFHIHHIIIIIIIIIIHIIIIIIIIIIIIIIIIHIGIHIIIHGIIHIIIHIIIIIIIIIIIIHHIIIIIIIIIIIIHIIIIIIIIIIHIIIIIIIIIIIIIIIIIIIIIIIIIIIIIIIIIIIIIIIIIIIHFHIIIIIIIIIIIIIIIIIIIHIIIIIIIIIIIIIIIHIIIIIIIIIHIHIIIIIIIIIIIIIIIIIIIIIHIIIIIIIIIIIIIIIIIIIIIIIIIDDDDD
@HISEQ:969:HM2KJBCX2:2:1102:15387:43722 2:N:0:ACTATGCA
GTTGGTTGGCATCCCAACTATCCCTATTAATCATTACGGCGGTCCTAGAAACCAACAAAATAGAACCGCACGTCCTATTCTATTATTCCATGCTGTAATATTCGAGCAAAGGCCTGCTTTGAACACTCTAATTTTTTCAAAGTAAAAGTCCTGGTCCCCAACACACCCAGTGAAGGGCATGCGGTTCTCCAGAAGAAAAGGCCCGGCCGGACAAGTGCACGCGGTGAGGCGGACCTGCCAGCCAGGCCAAAGGTTCAACTACGAGCTTTTTAACTGCAACAACTTTAATATACGCTATTGGAGCTGGAATTACCGCGGCTGCTGGCACCAGACTTGCCCTCCAA
+
BDDDDIIIIIIIIIIIIIIIIIGHIIIIIIIIIIIHIIIIHIIIIIIIHIIIIIHIIIGGHHFHHIIHIIHIIIIIIHIHHIIIIIIHIIIIGHIIIIIIIIIIIIIIHIIHIIIIIIIHGHIIIIIIIHIIIHIHHIIIIIIIHIIIIIIIIIIIIHIIIIIIIIIIHIIIIIIIIIIIIIIIIIIIIIIIIIIIIIIIIIIIIIHIIIIIIIIIIIIIIIIIIIIIIIIIIIIIIIIIIHHIIIIIIIIIIIIIIIIIIIIIIIIIIIIIIIIIIIIIIIIIIIIIIIIHIIIIIIIIIIIIIIIIIIIIIIIIIIIIIIIIIIIIIIIIIIIIIIIDDDDD
@HISEQ:969:HM2KJBCX2:2:1102:7540:44150 2:N:0:ACTATGCA
GTTGGTTGGCATCCCAACTATCCCTATTAATCATTACGTCAACCCTAGAAACCAACAAAATAGGATCAAACGTCCTATTTTATTATTCCATGCTAATGTATTCAAGCGTTAGCCTGCTTTAAACACTCTAATTTTTTCAAAGTAACAGTCCTGTTTCCCCGCAACACCAAATCAATGGCATCACGGTTCTTCAAGAAGGAGGAATCAGCGAGGCCAGTTCATACCATTGGCACGACCAACCTGCTGACCCCGAAATTCAACTACGAGCTTTTTAACTGCAACAACTTTAATATACGCTATTGGAGCTGGAATTACCGCGGCTGCTGGCACCAGACTTGCCCTCCAA
+
DDDDCHIIIIGIIIIIIIHIIIIIIIIIIIIIIIIIIIIIIIIIIIIIIHIIIIHIIIHIIIIIIIIIIIIIIIIIIIHIIIIIIIIIIIIIIIIIIIIIIIIIIIIIIHIIIIIHIIIIIIIIIIIIIIIIIIIIIIIHIIIIIIIIIIIIIIIIIIIIIIIIIIIIIIIIIIIHIIIHIIIIIIIIIIIIIIIIIIIIIIIIIIIIIIIIIIIIIIIIIIIIIIIIIIIIIIIIIHHIIIIHGIIIIIIIIIIIIIIIIIIIIHIIIIIIIIIIIIIIIIIIIIIIIIIIHIIIIIIIIIIIIIIIIIIIIIIIIIIIIIIIIIIIIIIIIIIIIIIIIDDDDD
@HISEQ:969:HM2KJBCX2:2:1102:13951:43798 2:N:0:ACTATGCA
GTTGGTTGGCATCCCAACTATCCCTATTAATCATTACGGTGAACCTAGAAACCAACGAAATAGAATCAGTCCGTCCTATTTCATTAATCCATGCTAATGTATTCAGACGATAGTCTGCTTTAAACACTCTAATTTTTTCAAAGTAACAGTCCTGATTTCCCATCACACCAAATAAATGGCATGAAAGTTCCTCAGAAGGTAGAGATCCATCTCACCAGTGCAGACAATTAAGCCTGACCAATGGGTAGACCCCGAAGTTCAACTACGAGCTTTTTAACTGCAACAACTTTAATATACGCTATTGGAGCTGGAATTACCGCGGCTGCTGGCACCAGACTTGCCCTC
+
<<<0<010/1<11<1<CGFH@1<D<D1<@GC<C1<1<1<1C11111C1C1111<FH0DE01F??HHGE111<01<<<@11<1<1<<1111D1F?@HFHHEIHG<<HAEEHHEEG@B1AFHHFHI8IIIHFGG<13<G?FEFIH8HHEEGCHHD1:<<@C1EECHEHCC@HIHHFDECCCEHHEHD0<F@0?HHHGC?GEFHHFFHEEHHHGCEGB@FHCFEHHD/C?IFE@FG@?CHCHHHEC1AIHEE-C@HHEIIHHIIHEHHHGCIIIHHGHCHGIHEGHCE@HE@IIHEFIHEC@HHIHIHIHEHF<1@HHECCHCGEGHIHFFHCHHHGFHHEHHAADBD
@HISEQ:969:HM2KJBCX2:2:1102:2140:45093 2:N:0:ACTATGCA
GTTGGTTGGCATCCCAACTATCCCTATTAATCATTACGTCGATCCTAGAAACCAACAAAATAGAATCAAACGTCCTATTTCTTTATTCCATGCTAATGTATTCAAGCGTGAGCCTGCTTTAAACACTCTAATTTTTTCAAAGTAACAGTCCTGATTCCCCATGACACCAAATTAATGACATCATGGTTCGTCAGAAGGTAGGAATCAATAATACCAGTACGTACAATAGCACGACCAATAAATTGATCCCGAAATTCAACTACGAGCTTTTTAACTGCAACAACTTTAATATACGCTATTGGAGCTGGAATTACCGCGGCTGCTGGCACCAGACTTGCCCTCCAA
+
<<D<0DHH?1CG1<11<01<DH?FHHHII1C1<DHGF<F@C/11<<<D11DG1DHC1C11D1D1<D1<<DG01<0<1DGHI1111<DG11<<C11HFH?H0@11IIHHF<GCAGFHFHCIHHGGEEHHHHHHHHFIHEAIIIHIIIIIHIIIIIHGHH/HIIIHEIIGIHIIGIHIIIIIIIIII.HHHIIIIIII:III;IIIIHIHHHIHHHIIIIHHHIIIIIIHIIIIGIIGIIIIIGHHIIIHHIIIIHIIIIIIHDIIIIIHIHIIIIIIIIIIHEIIIIHIIIIIIIIIIIHIIIIIIIIIIIIIIIIIIIIIIIIIIIIIIIIIIIIIIIIIDDDDD
@HISEQ:969:HM2KJBCX2:2:1102:5437:45479 2:N:0:ACTATGCA
GTTGGTTGGCATCCCAACTATCCCTATTAATCATTACATCGATCCTAGAAACCAACAAAATAGAATGCGATGTCCTATTTCATTATTCCATGCTAATGTATTCAAGCGTGAGCCTGCTTTAAACACTCTAATTTTTTCAAGGTAACAGTCCTAATTCCCTATAACATCAAATAAATGACATTATAGTTCTTTAGAAGGTGAGAACCAATAAAATCAGTACATACCAAGGCATGACCAACTAATTGATCCCGAAGTTCAACTACGAGCTTTTTAACTGCAACAACTTTAATATACGCTATTGGAGCTGGAATTACCGCGGCTGCTGGCACCAGACTTGCCCTCCAA
+
CDDDDIIIIIIIGIIIIIIIIIIIIIIIIIIIIIIIIIIIIIIIIIHIHIHIIIIIIIIHIIIIHHIIHIIIIIHIIIHHIIIHHFHHHHIIIIIIHIIIIIIIIIIHIHIIIIIIIIIIIHIIIIIIIIIIIIIIIIIIIIIIIIIIIIIIIIIIHIIIIIIIIIIIIHIIIIIIIIIIIIHIIIIIHIIIIIIIIIIHIIIIHIIIIIIIIIIIIIIIIIIIIIIIIIIIIIIIIIIIIIHHIIIIIIIIIIIIHIIIIIIIIIIIIIIIIIIIIIIIIIIIIIIIIIIIIIIIIIIIIIIIIIIIIIIIIIIIIIIIIIIIIIIIIIIIIIIIIIIIDDDDD
@HISEQ:969:HM2KJBCX2:2:1102:15606:45240 2:N:0:ACTATGCA
GTTGGTTGGCATCCCAACTATCCCTATTAATCATTACGGTGATCCTAGAAACCAACAAAATAGAATCATGCCGTCCTATTTTATTATTCCATGCTAATGTATTCAAGCAAAATGCCTGCTTTAAACACTCTAATTTTTTCAAAGTAAAGGTCCTGGTTCCTCGCGGCACCCAATTAAGGACATCGCGGTTCTCCAGAAGGTGAGAAATTGACTACACCAGTTCATACCCCTTAAGGCACGACCGATGTGTCAATCCCGAAATTCAACTACGAGCTTTTTAACTGCAACAACTTTAATATACGCTATTGGAGCTGGAATTACCGCGGCTGCTGGCACCAGACTTGCCCTCCAA
+
0<<0DG?@E@@GEH111CGE1DHFC1DGHI1FHHI?F?<CEHHCHHFG1D?HI1<<EHICE1CEF11CF@<C/<<ECFHEH<1DCF1<C1GH11<<<D<1<<HHHFHFH?EH?HHCIIIIIHEGBF@EHHHGHF5G1HHIIIIIHHGIIHHAHIHHHHHHHHDDCCBEG7@EGHEEGGC@GDDC:HHHHCHIHHGIHGIIHHHHHHH;HEGHHHHHEFG@GIHEHHGIIIGIFHHECHGHEHGEFHHHHD1HC/CIIHHHIHH@GEHHHHHEIHHHH@HHGHHHHHHCFCHGFEHEHDHHHHGIHIIIHHHG?IIIHHHHIGIIIHHHHHEGF1HIIHGGHHIIIHH@D@D<
@HISEQ:969:HM2KJBCX2:2:1102:4278:45813 2:N:0:ACTATGCA
GTTGGTTGGCATCCCAACTATCCCTATTAATCATTACGGTGATTCAGAAACCAACAAAACAGGACCACCGTCCTATTTTATTATTCCATGCTAATGTATTCAGACGTAAGCCTGCTTTGAACACTCTAATTTTTTCAAGGTAAAGGTCCTGGTTTCCCACCACGCTAAATTAATAACATGATGGTTCCCCAGAAGGTAGGAATTCTACACGCTAGTACAGACTGGTTAGCCCGACCAACGGTAGAACCCCGAAATTCAACTACGAGCTTTTTAACTGCAACAACTTTAATATACGCTATTGGAGCTGGAATTACCGCGGCTGCTGGCACCAGACTTGCCCTCCAA
+
DDDDDIIIIIIIIIIIIIIIIIIIIIIIIIIIIIIIIEHIIIIIIIIIIIIIIIIIIIIIIIHIIIHIIIIIIHFIIIIIIIIIIIIEHIIIIIIIHHIIHIIIIIIIIIIIIIIIIIIIIIIIIIIIIIIIIIIIIIIIIIIIHHIIIIIIIIIIIIIIIIIIHIIIIIIIIIIIIIIIIIIIIHIIIIIIIIHIIIIIIIIIIIIIIIIIIIIIIIIIIIIIIIIIIIIIIIIIIIIIIIHHIIIIIIHIIIIIIIIIIIIIIIIIIIIIIIIIIIIIIIIIIIIIIIIIHIIIIIIIIIIIIIIIIIIIIIIIIIIIIHIIIIIIIIIIIIIIIIIIDDDDD
@HISEQ:969:HM2KJBCX2:2:1102:19917:45994 2:N:0:ACTATGCA
GTTGGTTGGCATCCCAACTATCCCTATTAATCATTACTTCGGTCCTAGAAACCAACAAAATAGAACCAAAGTCCTATTTTATTATTCCATGCTAATGTATTCAAGCGAATGCCTGCTTTAAACACTCTAATTTTTTCAAAGTAAAAGTCCTGGTTCCCTGCCGCACTGAGTAAACAACACGACAGCTCACCAGAAGGGAAGACCCAGTCAGGACAGTACATGCCCGAGGGCAGACCGTCCAACCGGGCCTAAAATTCAACTACGAGCTTTTTAACTGCAACAACTTTAATATACGCTATTGGAGCTGGAATTACCGCGGCTGCTGGCACCAGACTTGCCCTCCAA
+
DDDDDIIIIIIIGHIHIIIHIHIIIIIIIGHIIIIIIGHIEHHIIIIIHIIIIIIIIIIIIIHIHHHHHHHIIHHIIHIIIHIGHIEHHIIHHIIIIIHIHIIIHIHIIIIIIHHGHIIIIIIIIIIIIIIHHHHHIIHIIHHHIIIIIIIHHHIHIIIHIIIIIIIIIIIIIIGIIHIIIIIIIIIHHIIIIIIIIIHIIIHIIIIIIIIIIIIIIIHIIHIIIIIIIIIIIIIIIIIIIIHHIIIIIIIIHIIIIIIIIIIIIIIIIIIIIHIIIIIIIIHHIHHIIIIHHHIIIIIIIIIIIIIHIIIIIIIIIIIIIIIIIIIIIIIIIIIIIIIIDDDDD
@HISEQ:969:HM2KJBCX2:2:1102:11735:45277 2:N:0:ACTATGCA
GTTGGTTGGCATCCCAACTATCCCTATTAATCATTACGTCAATCCTAGAAACCAACAAAATAGGATCAACGTCCTATTTCATTATTCCATGCTAATGTATTCAAGCGCGAGCCTGCTTTAAACACTCTAATTTTTTCAAAGTAACAGTCCTGATTCCCCACCACACCAAATTAATGACATGATGGTTCGTCAGAAGGTAGAAATCAGTAACACCAGTACGTACCGAAGGCACGACCAGCGTACTAATCCCGAAATTCAACTACGAGCTTTTTAACTGCAACAACTTTAATATACGCTATTGGAGCTGGAATTACCGCGGCTGCTGGCACCAGACTTGCCCTCCAA
+
DDDDAIHHIIIIHHHEHICEHHHHHIIGIIIIHIIIHEFGHIEFHHIHIHGIIHIIHFHFFH@F?CHHGCGECEHHHGGHHHIIHEHHHGHHHIIGGHFGHGFHDGEHGHECHEEHFCHGFHHEHHHEGCHHHFHCHEGHHEGEHIH<FFGGHGHIHHHEHGHHHIHIC@<CIHI@<CEHGG@HIHHDHGEHHHIHIHHHHIHEIHIIHHC@IIIIIHEHHFHEHHHHHHGIHHI@HDIHHGGFGE<DIIIHHEHHFGDEHHEG@H@HHHEFC<HHHHHH@HDCFHEEHHHHEDGCEFHEFHHHHEIIHHCGIIHEDIIHIHHHGHEHIHHHFEEEHIIHDD@DB
@HISEQ:969:HM2KJBCX2:2:1102:3074:46593 2:N:0:ACTATGCA
GTTGGTTGGCATCCCAACTATCCCTATTAATCATTACGTCGATCCTAGAAACCAACAAAATAGAATCAAACGTCCTATTTCGTTATTCCATGCTAATGTATTCAAGCGTGAGCCTGCTTTAAACACTCTAATTTTTTCAAAGTAACAGTCCTGATTCCCCATGACACCAAATTAATGACATCATGGTTCGTCAGAAGGTAGGAATCAATAATACCAGTACGTACAATAGCACGACCAATAAATTGATCCCGAAATTCAACTACGAGCTTTTTAACTGCAACAACTTTAATATACGCTATTGGAGCTGGAATTACCGCGGCTGCTGGCACCAGACTTGCCCTCCAA
+
DDDDDIIIIIIIIIIIIIIIIIIIIIIIIIIIIIIIIIIIIIIIIIIIIIIIIIIIIIGHIIIHIIIIIIIIHHHHIIIIIIIIIIIIIIIIIIGIIIIHIIHIIHIIIIIIIIIIIIIIIHIIIIIIIIIIICHHIIIIIIIIIIIHIIIIIIIIIHIIIHHHIHIHIIHIIIIIIHIIHIIIHIIIIIIIIIIIHHIHIIIIHHIIIIIHHHIIHHHIIIIIIHHIIIIIHIIIIIIIHIHGIHHIIIIIIIIIIIIIIIIIIIIIIIIIIIIIIIHIIIIIIHHIHIIIIIIIIIIIIIIIIIIIIIIIIIIIIIIIIIIIIIIIIIIHHIIIIIIIDDDDD
@HISEQ:969:HM2KJBCX2:2:1102:12665:46302 2:N:0:ACTATGCA
GTTGGTTGGCATCCCAACTATCCCTATTAATCATTACGGTGATCCTAGAAACCAACAAAATAGAATCATGCCGTCCTATTTTATTATTCCATGCTAATGTATTCAAGCAAAAATGCCTGCTTTAAACACTCTAATTTTTTCAAAGTAAAGGTCCTGGTTCCTCGTGGCACCCAATTAAGGACATCACGGTTCTCCAGAAGGTGAGAAATTCACTACACCAGTTCATACCCCTTAAGGCACGACCGATGTGCAAATCCCGAAATTCAACTACGAGCTTTTTAACTGCAACAACTTTAATATACGCTATTGGAGCTGGAATTACCGCGGCTGCTGGCACCAGACTTGCCCTCCAA
+
DDD@BIIIIIHHHIIHIIIIIIIIIIIIIIIIIIIIIIIHHIIIIIIIIIIIIIIIIIIHIHHHIHIIIIIHIIHIIHHIIIHIIIIIIEHHHHIIIIIHIDGIIIIIIIIIIIIIIHHIIIIHIIIHIIIIIIIIHIIIIIIIIIHIIIGIIIIIIIIIIIIIIHIIIIIIIIIIIIIHIIHHIIIIIIIIIIIIIIIIIIIIIIIIIIIIIIIIHIIHIIIIIIIIIIIIIIII<IHHIIIIIIIIIIIHIIIIIIIIIIIHIIIIIIIIIIIIIIIIIIIIIIIIIIIIIIIIIIIIIIIIIIIIIIIIIIIIIIIIIIIIIIIIIIIIIIIIIIIIIIIIIIIIDDDDD
@HISEQ:969:HM2KJBCX2:2:1102:10947:47050 2:N:0:ACTATGCA
GTTGGTTGGCATCCCAACTATCCCTATTAATCATTACGGTGATCCTAGAAACCAACGAAATAGAATCAGTCCGTCCTATTTCATTATTCCATGCTAATGTATTCAGACGATAGTCTGCTTTAAACACTCTAATTTTTTCAAAGTAACAGTCCTGATTTCCCATCACACCAAATAAATGGCATGAAAGTTCCTCAGAAGGTAGAGATCCATCTCACCAGTACAGACAATTAAGCCTGACCAATGGGTAGACCCCGAAGTTCAACTACGAGCTTTTTAACTGCAACAACTTTAATATACGCTATTGGAGCTGGAATTACCGCGGCTGCTGGCACCAGACTTGCCCTCCAA
+
BBADDG1</@HHE?HEFHHEFHEEE1<FHHCGFEG<FH0DEHHH?1CCE@GGDHE=EGECCH?GHHHHHHHHHE<CEGEHC@H1DEH?<1F111<FHHHHGHHHHHHGIIIHHHFFHHHH?HHEGFHIHHIB1ADB/EHGHEHHHHHHEFHHGGEHHHHIEHDHHHGC@HFFHEHHHHIIHIIHHFFHHHCHHHHHHGHHGHIIHEH;HHGD:HIIHEGHHHIHFHHEHHH7HHHHHEHHIHHCF/FGEGCHD?IHGIIIIHIGIHIHHHHFHECD<EHEHCIIHHHEGHGHGCHHDHHEG?HHHIHEHEIFHHHHGGHHIIHHIHHHF1CEHHCCC1CCDDHDBD?B
@HISEQ:969:HM2KJBCX2:2:1102:13473:47403 2:N:0:ACTATGCA
GTTGGTTGGCATCCCAACTATCCCTATTAATCATTACGGTGATCCTAGAAACCAACGAAATAGAATCAGTCCGTCCTATTTCATTATTCCATGCTAATGTATTCAGACGATAGTCTGCTTTAAACACTCTAATTTTTTCAAAGTAACAGTCCTGATTTCCCATCACACCAAATAAATGGCATGAAAGTTCCTCAGAAGGTAGAGATCCATCTCACCAGTGCAGACAATTAAGCCTGACCAATGGGTAGACCCCGAAGTTCAACTACGAGCTTTTTAACTGCAACAACTTTAATATACGCTATTGGAGCTGGAATTACCGCGGCTGCTGGCACCAGACTTGCCCTCCAA
+
BDDDCIIHHIIIIHI?FDHIIIGIIIIIHHIIIIIIHHIHHHIHIHIHHHIHEHHIIHHDGHIEHHHIHHHIIIHIHHIHIHIIIGHIIEHIHHEEHHHHIHGFH?FHCCHIHIIGHHFHGHC;FHCHIIH=IIHIHDHHHHGHHIHHI@HCGEECFGFFCGGCFGFF:EHHHIIHHGD?GGDCFCC<<<CHHHHFGHHHE0:CDHEEHGEFHHI?1C?GCCDDCF18GF<CE/<<11@EC<:<D1<CC/<01<<<1D11HD10<<1110F<1<<<<1HF<C<1<<1@IHGCCCHD<1CHCF1HHGDG@C@G@C<CCC//EF@CHCG<11<1?FF<HHEIHHHD?B?D
@HISEQ:969:HM2KJBCX2:2:1102:17597:48731 2:N:0:ACTATGCA
GTTGGTTGGCATCCCAACTATCCCTATTAATCATTACGTCGATCCTAGAAACCAACAAAATAGGTTCGATCGTCCTATTTCGTTATTCCATGCTAATGTATTCAAGCGCGAGCCTGCTTTAAGCACTCTAATTTTTTCAAAGTAACAGTCCTGTTTCCCCGCAACAACAAATTAATGCCATCACGGTTCTACAAGAGGGAGGGACCAGTGAGGCCAGTGCATACCAGTGGCACGACCGACCTACTGGCCCCGAAATTCAACTACGAGCTTTTTAACTGCAACAACTTTAATATACGCTATTGGAGCTGGAATTACCGCGGCTGCTGGCACCAGACTTGCCCTCCAA
+
BDDDDGIIIIIHIIIIHIIIEHHIIIGIHIHIIIIHIFGEIIHIIIIICEHIIIGIGHHHHHHHHFHIIHHICHHIIIIHIEHHIIHIIHIIIHHHHHEIHIIIIHHIIIIIHIHIIIIIIIIIHHHHEGIIIHIIIIIHHIHHHHFIIIIIIHHGHIIIHIIIIIIIHHHGHIIIIIHHIIIIIIIHIIIIHIIIIIIIIIIIIHIIIIHIIIIIIIIIIIIIIIIIIIIIIIHHIIIIIIIIHIIIGHIIIIIIIIIIIIIIIIIIIIIIIIIIIIIIIIIIIIHIIIIIHIIIIHIIIIIIIIIIIIIIIIIIIIIIIHIIIIIIIIIIIIIHIIIHIDDDDD
@HISEQ:969:HM2KJBCX2:2:1102:11929:48803 2:N:0:ACTATGCA
GTTGGTTGGCATCCCAACTATCCCTATTAATCATTACGTCAATCCTAGAAACCAACAAAATAGGATCAAACGTCCTATTTCATTATTCCATGCTAATGTATTCAAGCGTTAGCCTGCTTTAAACACTCTAATTTTTTCAAAGTAACAGTCCTGTTTCCCTGCAACACCAAATTAATGACATTACAGTTCTTCAAGAAGGAGGAACCAGTAAAGCCAGTACATACCAGAGGCACGACCAACCTACTAATCCCGAAATTCAACTACGAGCTTTTTAACTGCAACAACTTTAATATACGCTATTGGAGCTGGAATTACCGCGGCTGCTGGCACCAGACTTGCCCTCCAA
+
D@DBDHHIIHHIIIIGHIIHIIIIGIIIIHHIIHHIIHIIIHH<CHHHFHHIIIHGHHHIHIIHHHIIHIIICGGHIIIIHFHIIHGHIIIIIII?HHIIIGIIIIIHIIIIGHIIIHHIIHIIIIHHIHIIIHHHHHHIIIIIIIIIIIIIHHIHIIIIIIIIIIIHIIHHHHHHIIIHIIIIIIIIIIHIIIIIII;IIIIIIGIIIIHIIHIIIIIIIIIIIIIIHIIIIIHIIIHIHG<GDGIIIIIIIIIIIIIIIHHIIHIIIIIIIIHIIIIIHHIIIIIIIIIIIIIIIHIIIIIIIIIIIIIIIIIIIIIIIIIIIIIIIIIIIIIIIGIIIDDDDD
@HISEQ:969:HM2KJBCX2:2:1102:6790:49235 2:N:0:ACTATGCA
GTTGGTTGGCATCCCAACTATCCCTATTAATCATTACGTCGATCCTAGAAACCAACAAAATAGAATCAAACGTCCTATTTCGTTATTCCATGCTAATGTATTCAAGCGTGAGCCTGCTTTAAACACTCTAATTTTTTCAAAGTAACAGTCCTGATTCCCCATGACACCAAATTAATGACATCATGGTTCGTCAGAAGGTAGGAATCAATAATACCAGTACGTACAATAGCACGACCAATAAATTGATCCCGAAATTCAACTACGAGCTTTTTAACTGCAACAACTTTAATATACGCTATTGGAGCTGGAATTACCGCGGCTGCTGGCACCAGACTTGCCCTCCAA
+
BDDADHIHDHHIIIIIHIHIIIIIIIIIIIIHHIIIIIIIGIIIIHIIGHHIHIIIFHIHIIHHIHIIGHIGHHIHHHHHIIIIIIIIIIHIHGIIHIIIIIIHIIGHHHIIIIIIIIIIIIIIIIIIIIHIIIIIIIIIIIIIIIIIHIIIHIIIHIIHIIIIIIIIIIHHIIIIIIIHIHIIIIIIHHIIIIIIIIIIIIIHHIIIHIIIIIIIIHIIIIIIIIIIIIIIIIIIIIIIHIHHIIIHGIIIIIIIIIIIIIIIIIHIIIIIIIIIIIIIIIHIIIIIIIIIIIIIIIIIIIIIIIIIIIIIIIIIIIIIIIIIIIIIIIIIIIIIIIIIDDDDD
@HISEQ:969:HM2KJBCX2:2:1102:12711:48887 2:N:0:ACTATGCA
GTTGGTTGGCATATCCCAACTATCCCTATTAATCATTACGTCAATCCTAGAAACCAACAAAATAGGATCAAACGTCCTATTTCATTATTCCATGCTAATGTATTCAAGCGTTAGCCTGCTTTAAACACTCTAATTTTTTCAAAGTAACAGTCCTGTTTCCCTGCAACACCAAATTAATGACATTACAGTTCTTCAAGAAGGAGGAACCAGTAAAGACAGTACATACCAGAGGCACGACCAACCTACTAATCCCGAAATTCAACGACGAGCTTTTTAACTGCAACAACTTTAATATACGCTATTGGAGCTGGAATTACCGCGGCTGCTGGCACCAGACTTGCCCTCCAA
+
D@D@@HIFHIFCCEHEEHHHIEHHCEGCHHHHI?DHC@HHFHIGEC<CFHHHIHIIIIGFCFH1D1@GHCCECHH?CHHGECHFC1<D<@GH1GGHHFF<C11<CGHHFIHH@HHCHA<DG@E8$DH;?FH;FHHEHFDCF1FFFF917@@EB?CC@<D1GCD;CFHFEC<<<GFGCDGEGCGD<GGFCGHCCC:HHGCFAEHFFHFHG?IHG<</1C1HG@C1C11HG>D:CC</.CD:<<EFB11<</C/1<1F<11HCF<0CC1@?IHGHGEHFHHIHCGFD1HEEHFF<<=HDHCFC1<<CC?EF<HFD1CC/</<C@G?HHHHC?EIHGHEH@H@CCFDABDD
@HISEQ:969:HM2KJBCX2:2:1102:20289:48039 2:N:0:ACTATGCA
GTTGGTTGGCATCCCAACTATCCCTATTAATCATTACGTCGATCCTAGAAACCAACAAAATAGAATCAAACGTCCTATTTCGTTATTCCATGCTAATGTATTCAAGCGTGAGCCTGCTTTAAACACTCTAATTTTTTCAAAGTAACAGTCCTGATTCCCCATGACACCAAATTAATGACATCATGGTTCGTCAGAAGGTAGGAATCAATAATACCAGTACGTACAATAGCACGACCAATAAATTGATCCCGAAATTCAACTACGAGCTTTTTAACTGCAACAACTTTAATATACGCTATTGGAGCTGGAATTACCGCGGCTGCTGGCACCAGACTTGCCCTCCAA
+
DDDDDIIIIIIIIIIIIIHIIIIIIIIIIIIHIIIIIIIHIIIIIIIHIIIIIIIIIIIIIIHIIIIIIIHHHHIIHHHHHIIIIIHCHIHIHHHHGHIIHIHHIHEHHIIIHHHHIIHIHIIIIIIGIIIIIIEIHHIIIIHIIIIIIIIIIIIIIIIIIIIIIHGHHIIHIIIIIIIIIIIIIIIIIHIIIIIHIIHHIHIIHIIIIIIHGHIIIIIIIIIHIIIIIIIIIIIIIIIIIIHGIIIIIIIIIIIIIIIIIIIIIIHIIIIIIIIIIIIIIIIIHIIIIIIIIIIIIIIIIIIIIIIIIIIIIIIIIIIIIIIIIIIIIIIIIIIIIIIIDDDDD
@HISEQ:969:HM2KJBCX2:2:1102:1817:50072 2:N:0:ACTATGCA
GTTGGTTGGCATCCCAACTATCCCTATTAATCATTACGTGATCCTAAAACCAACAAAATAGAACCATCGTCCTATTTTATTATTCCATGCTAATGTATTCAAGCAAAAATGCACGCTTTAAACACTCTAATTTTTTCAAAGTAAAGGTCCTGATTCATCGAAACACCCAAGAGCATCCCGAATCACCAGAAGGTGAGAAATTGGCTACACACCGTTTCATGCCCCTAAAGGCACAATCGATATATCCCAATCCCGAAATTCAACTACGAGCTTTTTAACCGCAACAACACTAATATACGCTATTGGAGCTGGAATTACCGCGGCTGCTAATACCAGACTTGCCCTCCAA
+
DDDDB<CD/<E1<<<FHE@H1@C1CCGHHHIFHHF?1<11<D@1<@G1DEEEHFHCCHHG1FHH111<C<10CF@HC1D1<<EF11@@1111<CF<FHHHICFDHHFHHFH1%<@00GHGDCF<<1<B6E?1DGBCHHFGHHCHG?B<1?HGF1GHHHGB@CHHFHC<<<DGF8E?FHGDECHHHF<@HIHFHHHHEHGGFHH6<<<DCCCEGH<11FEHC-F@<1C<1B<HGEG@FD?HFC@C<1@DDC?CHHHHHHCHGD0D0HC<1@=HH@@HCGCE@<HGD1HG<<@<1G<0HCHHEEHIIHHHC<HIHF?HHE<HCHG?F@<1HHHECHHFHHIHHEC<@@BD<
@HISEQ:969:HM2KJBCX2:2:1102:9352:50212 2:N:0:ACTATGCA
GTTGGTTGGCATCCCAACTATCCCTATTAATCATTACGTCGATCCTAGAAACCAACAAAATAGAATCAAACGTCCTATTTCATTATTCCATGCTAATGTATTCAAGCGTAAGCCTGCTTTAAACACTCTAATTTTTTCAAAGTAACAGTCCTGATTCCCCACGACACCAAATTAATGACATCGCGGTTCTTCAGAAGGTAGGAACCAATAATGCCAGTGCGTACCGAAGCACGACCAACAATTTGATCCCGAAATTCAACTACGAGCTTTTTAACTGCAACAACTTTAATATACGCTATTGGAGCTGGAATTACCGCGGCTGCTGGCACCAGACTTGCCCTCCAA
+
BDDDDHHICHHHHHIIHGIIIEHIIIIIIHIHFHHIIIIIHIGHIHIIIIIHIGHIGFIIIIIHHIHIHIIIHHIIIIHHIIIIHHIIIIIHIIIIIIIIHIIIHHIHHIIIHIIIIIIIIIHIIIIIIIIIIIIIHIIIHIIIIIHIIIIIIIIIIIIIIIIHHIIIIIIIIIIIIEHIIIIIIIIIIIIIIIIIIIIIIIIIIIIIIIGIIIIIIIIIIIIIHIIIIIIIIHHIIIIIIIHHIIIIIIIIIIIIIIIIIIIIIIIIIIIIIIIIIIIIIIIIIIIIIIIIIIIIIIIIIIIIIIIIIIIIIIIIIIIIIIIIIIIIIIIIIIIIIIIGDDDDD
@HISEQ:969:HM2KJBCX2:2:1102:10519:51120 2:N:0:ACTATGCA
GTTGGTTGGCATCCCAACTATCCCTATTAATCATTACGTCAATCCTAGAAACCAACAAAATAGGATCGAACGTCCTATTTCATTATTCCATGCTAATGTATTCAAGCGTTAGCTTGCTTTAAACACTCTAATTTTTTCAAAGTAACAGTCCAAATTCCCCAAAACACCAAATTAATGGCATTAAGATTCATCAGGAAGGAGGAATCAGTGAGACCAGTACATACCAGAGGCATGACCAACCTACTAACCCCGAAATTCAACTACGAGCTTTTTAACTGCAACAACTTTAATATACGCTATTGGAGCTGGAATTACCGCGGCTGCTGGCACCAGACTTGCCCTCCAA
+
ADDCAHIHIIHHHIIIIIIIIIIGHHIIIIIIIIIIIIIIIIIIIHGGHHIGHHIIHIIIHHHHHIHEHHHIIIIIIIIIIIIIIIIEHHHIGIHHIIIIIHHIIHIIIIIHIIIIIIIIIIIIIIIIIIIIIIIIIIIIIIIIIIIIIIIIIHIIIIIIIGIIIIIIIIIIIHIIIIIIIIIIIIIIIIHIIIIIIIIIIIIIIIIIIIIIIIIIIIIIIIIIIIIIIIIIIIIIIIIIIIIIHIIIIIIIIIIIIIIIIIHIIIIIIIIIIHHIIIIIIIIIIIIIIIIIIHIIIIIIIIIIIIIIIIIIIIIIIIIIIIIIIIIIIIIIIIIIIIIIIDDDDD
@HISEQ:969:HM2KJBCX2:2:1102:11069:51044 2:N:0:ACTATGCA
GTTGGTTGGCATCCCAACTATCCCTATTAATCATTACGGTGATCCTAGAAACCAACGAAATAGAACCAATCCGTCCTATTTCATTATTCCATGCTAATGTATTCAGACGTTAGCCTGCTTTAAACACTCTAATTTTTTCAAAGTAACAGTCCTGATTTCCTATCACACCAACTAAATGGCATGAAAGTTCCTCAGAAGGTAGAGATTTATCTCACCAGTACAGACAATTAAGCCTGACCAATGGGTAAACCCCGAAGTTCAACTACGAGCTTTTTAACTGCAACAACTTTAATATACGCTATTGGAGCTGGAATTACCGCGGCTGCTGGCACCAGACTTGCCCTCCAA
+
DDDDDHIIIIIIIIIIIIIIIIIIIIIIIIIIIIIIIIIIHIIIIIHIIIIIIIIIIHIIIIIIIIIIIIIGIIIIIIIIIIIIIHIIIIIIIIIIIIIIIHIIIIIIIIIIIIIIIIIIIIIIIIIIIIIHHIIIIIIIIIIIIIIIIIIHIIIIIIIIIIIIIIIIIIIIIIIIIIIIIHIIIIIIIIIIIIIIIIIIIIIIIIHIIIIIIIIIIIIIIIIIIIIIIIIIIIIIIIIIIIIIIHGIIIIIIIIIIIIIIIIIIIIIIIIIIIIIIIIIIIIIIIHIIIIIIIIIIIIIIIIIIIIIIIIIIIIIIIIIIIIIIIIIIIIIIIIIIIIIIIIDDDDD
@HISEQ:969:HM2KJBCX2:2:1102:16265:51819 2:N:0:ACTATGCA
GTTGGTTGGCATCCCAACTATCCCTATTAATCATTACATCGATCCTAGAAACCAACAAAATAGAATCGGATGTCCTATTTCATTATTCCATGCTAATGTATTCAAGCGTGAGCCTGCTTTAAACACTCTAATTTTTTCAAGGTAACAGTCCTAATTCCCCGTGACACCAAATTAATGGCATTACGGTTCTTTAGAAGGTGAGAAATCAATAATATCAGTACATACCAACGGCATGACCGAAACATTGATCCCGAAATTCAACTACGAGCTTTTTAACTGCAACAACTTTAATATACGCTATTGGAGCTGGAATTACCGCGGCTGCTGGCACCAGACTTGCCCTCCAA
+
DDDCDIIIIIIIIHIIIIIIIIIIIIIIIIIIIIIIIIIIIIHHIIEHIIIHIIIIIIIIIHIHHHHIIIIIIIIIIIIIIIHIHHIHHHIIIIIHIIIIIHIIIHIIIIIIHIIIIIIIIHHIIIIIIIIIIIIGIHIIIIIIIIIIIIIIIHHIIIIHIIHIIIIIIIIIIIHIIIIIIIIIIIIIIIIIIIIIIIIHIIIIHIIIIIIIIIHIIIIIIIIIIIIIIIIIIIIIIIIIIIIHHHHIHIIIHIIIIIIIIIIIIIIIIIIIIIIIIIIIIIIIIHIHIIIIIIIIIIIIIIIIIIIIIIIIIIIIIIIIIIIHIIIHIIIIIIIIIIIIIIDDDDD
@HISEQ:969:HM2KJBCX2:2:1102:13840:52445 2:N:0:ACTATGCA
GTTGGTTGGCATCCCAACTATCCCTATTAATCATTACGTCAATCCTAGAAACCAACAAAATAGGATCAAACGTCCTATTTCATTATTCCATGCTAATGTATTCAAGCGTTAGCCTGCTTTAAACACTCTAATTTTTTCAAAGTAACAGTCCTGTTTCCCTGCAACACCAAATTAATGACATTACAGTTCTTCAAGAAGGAGGAACCAGTAAAGCCAGTACATACCAGAGGCACGACCAACTTACTAATCCCGAAATTCAACTACGAGCTTTTTAACTGCAACAACTTTAATATACGCTATTGGAGCTGGAATTACCGCGGCTGCTGGCACCAGACTTGCCCTCCAA
+
DDDDDIIIHIIIIIIIIIGIHHIIIIIIIIIIIIIIIIIIIIIIIHIHIIIHIIIIIIHHHFHHIEHIIIIIIIEDHIIIGIIIIIIIHIIHHIIHIIIIIIIIIIIIIIIIIIIIIIIIIIIIIIIIIIIIIIIIIIIHIIIIIHIIIIIIIIIIIIIHIIIIIIIIIHIHIIIIIIHIIIIIIIIIIIIIIIIIIIIIIHIIIIIIIIIIIIIIIIIIIIIIIIIIIIIIIIIIIIIIIIIHHIIIIIIIIIIIIIIIIIIIIIIIIIIIIIIIIIIIIIIIIHIIIIIIIHIIIIIIIIIIIIIIIIIIIIIIIIIIIIIIIIIIIIIIIIIIIIIIIDDDDD
@HISEQ:969:HM2KJBCX2:2:1102:12935:52835 2:N:0:ACTATGCA
GTTGGTTGGCATCCCAACTATCCCTATTAATCATTACGTCGATCCTAGAAACCAACAAAATAGAATCAAACGTCCTATTTCGTTATTCCATGCTAATGTATTCAAGCGTGAGCCTGCTTTAAACACTCTAATTTTTTCAAAGTAACAGTCCTGATTCCCCATGACACCAAATTAATGACATCATGGTTCGTCAGAAGGTAGGAATCAATAATACCAGTACGTACAATAGCACGACCAATAAATTAATCCCGAAATTCAACTACGAGCTTTTTAACTGCAACAACTTTAATATACGCTATTGGAGCTGGAATTACCGCGGCTGCTGGCACCAGACTTGCCCTCCAA
+
@@D?DH1<C@?C<FCCCCHEEHH1CCHGHIIIHIIHGH@GHHC@C@GE@CCHIE@GHGHEHHFFEHFH?C@E1GC<<FG@<<DCCGHGC1FGHHIIIIIIHHHDIIHHHHE<HE@HHFIFGHHI?EFECHHHIIGHIGGHGFEIHHGHHIIIHHHHFHHGEHGHHHHIHHGHIHHIIHHIEHHHHE?F@F?IIIIIHFIIHIHIIIHHHHHCGIIIIIIGIIH:IIHIIIHDEHHE@HHGEH@EHIHHHIHGFCCCIIIGHHEHHGEFHIIIIIIIHIHHHGCIIHFHFIIIIIIIHHHEHHHIHHHIHHIIIIIIHIHIHIIIIIIHHHIIHHHIHIIIDDDB@
@HISEQ:969:HM2KJBCX2:2:1102:3202:52882 2:N:0:ACTATGCA
GTTGGTTGGCATCCCAACTATCCCTATTAATCATTACATCGATCCTAGAAACCAACAAAATAGAATCGGATGTCCTATTTCATTATTCCATGCTAATGTATTCAAGCGTGAGCCTGCTTTAAACACTCTAATTTTTTCAAGGTAACAGTCCTAATTCCCCGTGACACCAAATTAATGGCATTACGGTTCTTTAGAAGGTGAGAAATCAATAATATCAGTACATACCAACGGCATGACCGAAACATTGATTCCGAAATTCAACTACGAGCTTTTTAACTGCAACAACTTTAATATACGCTATTGGAGCTGGAATTACCGCGGCTGCTGGCACCAGACTTGCCCTCCAA
+
DDBB@GHHHIGFH1D@EHHIIIHIIHIII?HHHHIHEFHIII<GHHHF@GDGEHHHFHFH@HHGHCFHCH=HFEHIIHIEEEFH?GHEGHEGHH?GCFEGCFHHHFHHHHCCGHIEHHHHIIHHHHHIHHHHEHHCHFH@I9IHFHIFIIIIHIHEIHGHHHEGHIFHGHIHHHHHHIHIHHHHIIIHIHIIIIIIHHHHIIII:EHIIHIIHGEHHEHHHHGHIHDIIIHEHHHIIHHHIHIHGBIIIIHGIIHHEHHHHHIIHIHFHEHHH@H@HEIHHHHIIHHHHFHIHHIIIIGIIIHHHIIH@IIIIHIIIIHIIIIHIIIHHEIIHHIHHIIHIHDCDDB
@HISEQ:969:HM2KJBCX2:2:1102:13560:53336 2:N:0:ATTATGCA
GTTGGTTGGCATCCCAACTATCCCTATTAATCATTACGGTGATCCTAGAAACCAACAAAATAGAACCATGCCGTCCTATTCTATTATTCCATGCTAATGTATTCGAGCAAAAATGCCTGCTTTAAACACTCTAATTTTTTCAAGGTAAAGGTCCTGGATCCGCAAGACACCCAATTAAGGACATCAAGTTTCTCCAGAAGGTGAGAAATCAACAGCGACAGTTCATACCCCTTAAGGCACGACCATCACGTCAATCCCGAAATTCAACTACGAGCTTTTTAACTGCAACAACTTTAATATACGCTATTGGAGCTGGAATTACCGCGGCTGCTGGCACCAGACTTGCCCTCCAA
+
DDDDDHHIIHIIIIIIIIIIIIIIIIIIIIIIIIIIIIIIIIIIIIIIIIIIIIIIHGIIHHIHIIIIIIIIIIIHIIIIIIIIIIIIHIIIIGHIFIIHHDGHHIIIIIIIIIIIIIHIIIIIHHIIIIHIHIHHHIIIHIIIIIIIHIIHHHHIIHIIHIIIIIIIIIHHIIHHIIIIIHIIIIHHHHHIIHIIIIIIHHHHIIIHHIIIIIIIIIIIIIIIIIIIIIIIIIIII=IIIIIIIHHHHHGGHHHIHIIIIIIIIIIIIIIIIHIIIIIIIIIIIIIIIIIIIIIIIIIIIIIIIIIIIIIIIIIIIIIIIIIIIIIIIIIIIIIIIIIIIIIIIIIIDDDDD
@HISEQ:969:HM2KJBCX2:2:1102:18313:53772 2:N:0:ACTATGCA
GTTGGTTGGCATCCCAACTATCCCTATTAATCATTACGTCAATCCTAGAAACCAACAAAATAGGATTAACGTCCTATTTCATTATTCCATGCTAATGTATTCAAGCGTGAGCCTGCTTTAAACACTCTAATTTTTTCAAAGTAACAGTCCTGACTCCCCACCACAACAAATTAATAACATGATGGTTTGTCAGAAGGTAAGAATCAGTAACACCAGTACGTACCAAAGGTACAACTAACGTACTAATCCTGAAATTCAACTACGAGCTTTTTAACTGCAACAACTTTAATATACGCTATTGGAGCTGGAATTACCGCGGCTGCTGGCACCAGACTTGC
+
DDDDDIIIIIIIIIIIIIIIIIIIIIIHHHHHIIIIIIIIIIIIIHIHIIIIHIHIIIIIIIHIHIHHIIIIHHHHHIIIIIIIIIIGIIIIIIHIIIHHIHHIIIIIHIHHHIIIIIIIIIHIHHFHHIHIIIIHFHIIHIIIIIIIHHHGEHIIHHHIHIHIHIIHIIHIIIIIIHHIIIIHIIHHIIHHHHHHHHIIIIIIIIIIIIIIIIIIIIIIIIIIIIIIIIIIIHIHFIIIIIIIIIIIIIIIIIIIIIIIIIIIIIIIIIHIIIIIIIIIIIHIIIIIIIIIIIIIIIIIIIIIIIHIIIIIIIIIIIIIIIIIIIIIGIIIIDDDDD
@HISEQ:969:HM2KJBCX2:2:1102:15860:54169 2:N:0:ACTATGCA
GTTGGTTGGCATCCCAACTATCCCTATTAATCATTACGGTGGTCCTAGACCAACAAAATAGAACCAACGTCCTATTCTATTATTCCATGCTAATCTATTCAAGCAAAAGCCCGCTTTAAACACTCTAATTTTTTCAAGGTAATGGTCCTGGTTCCCCGACACACCCAATAAAGGGCATACCGGCTCACCAGAAGGATAGACCCGACAACAGAACAATACTCGCCAGAGACGGACCGTCCGGTCAGGCCTAAAATTCAACTACGAGCTTTTTAACTGCAACAACTTTAATATACGCTATTGGAGCTGGAATTACCGCGGCTGCTGGCACCAGACTTGCCCTCCAA
+
BDDDDIIIIIIIIIIIIIIIIIIIIIIIIIIIIIIIIHHIHHIIIIGIIIIIIIHIEHIIHIHIIIIIIHHFHHHHIIIIIIIIIHIHIIIHIIIIIIGIIIIHIIIIIIIHIIIIIIIIIIIIIIIIHHIHIIHIIIIIHIIIIIIIIHIHHHFIHHGDIIIIHHIIIIIIIHHHHIIIIIIIIIIIIIIIIIHIIIIHIIIIIIIIHIIIIIIIIHIIIIIIGIIIIIIIIIIHIIIIIIHIIIIIIIIIIIIIIIIIHIIIIIIIIIIIIIIIIIIIIIIIIIIIIIIIIIIIHHHIIIIIIIIIIIIIIIIIIIIIIIIIIIIIIIIIIIIIIIIDDDDD
@HISEQ:969:HM2KJBCX2:2:1102:18392:54069 2:N:0:ACTATGCA
GTTGGTTGGCATCCCAACTATCCCTATTAATCATTACGTCAATCCTAGAAACCAACAAAATAGGATCGAACGTCCTATTTCATTATTCCATGCTAATGTATTCAAGCGTTAGCTTGCTTTAAACACTCTAATTTTTTCAAAGTAACAGTCCAAATTCCCCGCAACACCAAATTAATGGCATTACGGCTCATCAGGAAGGAGGAATCAGTGAGACCAGTACATACCAGAGGCATGACCAACCTACTAACCCCGAAATTCAACTACGAGCTTTTTAACTGCAACAACTTTAATATACGCTATTGGAGCTGGAATTACCGCGGCTGCTGGCACCAGACTTGCCCTCCAA
+
DDDDDIIIIIIIIHIIIIIIHIIIIIIIHIIIIIIIIIIIIIIIIIIIIIHHHHIIIIIIIIIHIHIIIIIIIIHIIIIIIIIIIII?HIHGHIIIIIHIIIIIIIIIIIIIHIIHIIIIIIIIIIIIIIIIIIIIIHIGHIIIIHHIHIIIHIIHIIIIIHIHHHIIIIIIIIIHIHIHHIIHHIIIHIIIHIIIIIIIIIIHIIIHIIIIIIIIIIIIIIIIIIIIIIIIIIIIIIIIIHHHHIIIIIIIIIIIHIIIIIHIIIIIIIIIIIHIIIIHIIIIIIIIIIIIIIIIIIIIIIIIIIIIHIIIIIIIIIIIIIIIIIIIIIIIIIIIIIIIIDDDDD
@HISEQ:969:HM2KJBCX2:2:1102:6162:54427 2:N:0:ACTATGCA
GTTGGTTGGCATCCCAACTATCCCTATTAATCATTACGGTGATCCTAGAAACCAACAAAATAGAACCATGCCGTCCTATTCTATTATTCCATGCTAATGTATTCGAGCAAAAATGCCTGCTTTAAACACTCTAATTTTTTCAAGGTAAAGGTCCTGGATCCGCAAGACACCCAATAAAGGACATCAAGTTTCTCCAGAAGGTGAGAAATCAACAGTAACAGTTCATACCCCTTAAGGCATGACCGTCACGTCAATCCCGAAATTCAACTACGAGCTTTTTAACTGCAACAACTTTAATATACGCTATTGGAGCTGGAATTACCGCGGCTGCTGGCACCAGACTAGCCCTCCAA
+
DDDDDIIHIIIIHHIIIIIIGHHHIIIIGHHHEHHHHIIIIHGEHHHIHHCE@GHHHHI?FEHGIHIEHHIIIIDIIHHEHHFHHIHHHHIIGIIIGIHHIHHHHHHHHIIIIIIHIIIIFHHHHHHIIIIIIIHIIIIIHHIHHHGHHIFHHIIHHHHHGIHHHIIIIHHCIIGIIIIIIIIIIIIIIIIHIHIIIIIIHGHIIIIIHIIIIIIIIIII<<IIIIIIII=I6IIIIIIIIIIIIGIIIHHGIIGIIIIIIHIIIIIIIHIIIIIIIIIIIIIIIIIIIIIIIIIIIIIIIIIIIIIIIIIIIIIIIIIIIIIIIIIIIIIIIIIIIIIIIIIIIIIIDDDDD
@HISEQ:969:HM2KJBCX2:2:1102:15794:55049 2:N:0:ACTATGCA
GTTGGTTGGCATCCCAACTATCCCTATTAATCATTACGTCAATCCTAGAAACCAACAAAATAGGATCAAACGTCCTATTTCATTATTCCATGCTAATGTATTCAAGCGTTAGCCTGCTTTAAACACTCTAATTTTTTCAAAGTAACAGTCCTGTTTCCCTGCAACACCAAATTAATGACATTACAGTTCTTCAAGAAGGAGGAACCAGTAAAGCCAGTACATACCAGAGGCACGACCAACCTACTAATCCCGAAATTCAACTACGAGCTTTTTAACTGCAACAACTTTAATATACGCTATTGGAGCTGGAATTACCGCGGCTGCTGGCACCAGACTTGCCCTCCAA
+
BBDDDIIIIIIIIIIIIIIIIIIHIIIIIIIHIIIIIHHHHIIIIIIIIFIHIIIIIIIIHIIF@HIHHHIIHHHIIIIIIIIIIHHIHIHIHIIIIIIIHHGIHIHIIHIHIIHHIGHHHHHHIIIIIIIIIHIIHIHHIHHIIIIIIHIIHHEIIIIIIIHIIHIIIGFHIIIIHIHHIHIIIIIIIIIIIIIIIIIIIIIIIIIIIIHHIHIIIIIIIIIIIIIIIIIIIIIIHHHHFHGG<IIIIIIGIHHIHIIHIIIIHIIIIIIIIIIIIIIIIIIIIIHIIIIIIHIIIIIHIIIIIIHIIIIIIIIIIIIIIIIIIIIIIHHIIIIHIIIIIDDDDD
@HISEQ:969:HM2KJBCX2:2:1102:12031:56244 2:N:0:ACTATGCA
GTTGGTTGGCATCCCAACTATCCCTATTAATCATTACGGCGGTCCTAGAAACCAACAAAATAGGACCGCACGTCCTATTCTATTATTCCATGCTAACGTATTCGAGCAAAGGCCTGCTTTGAACACTCTAATTTTTTCAAAGTAAAAGTCCTGGTCCCCAACACACCCAGTGAAGGGCATGCGGTTCTCCAGAAGAGAAGGCCCGGCCGGACAAGTGCACGCGGTGAGGCGGACCTGCCAGCCAGGCCAAAGGTTCAACTACGAGCTTTTTAACTGCAACAACTTTAATATACGCTATTGGAGCTGGAATTACCGCGGCTGCTGGCACCAGACTTGCCCTCCAA
+
DDDDCIIIHIIIIIIIIIHIIIIIIHIIIHIIIIIIIIIIIIIIIIIIIIIGIHIIHHIIIIIIIIIIIIICGHIHIIIIIIIIIIIIIIIIGIHGHIIIIIHIIIIIIIHIHHIIIIIIIIIIIIIIIIIIIIIIIIIHHIIIIIIIIIIIIIIHIIIIIIIIIIIIIIIIIIIIIIIIIIIIIIIIIIIIIIIIIIIIIIIIIIIIIIIHHIIHIIIIIIIIIIIIIIIIIHIIIIIIIHHIIIHGIIIIHIIIIIIIIIIIIIIIIIIIIIIIIIIIHHIIIIIIIIIHIIIIIIIIIIIIIIIIIIIIIIIIIIIIIIIIIIIIIIIIIIIIIIIDDDDD
@HISEQ:969:HM2KJBCX2:2:1102:19700:56618 2:N:0:ACTATGCA
GTTGGTTGGCATCCAAACTATCCCTATTAATCAGTACGTCAAGCCTAGAAACCAACAAAATAGGATCGAACGTCCTATTTCATTATTCCATGCTAATGTATTCAAGCGTTAGCTTGCTTTAAACACTCTACTTTTTTCAAAGTAACAGTCCAAATTCCCCGCAACACCAAATTAATGGCATTACGGATCATCAGGAAGGAGGAATCAGTAAGACCGGTACATACCAGAGGCATGACCAATCTACTAACCCCGAAATTCAACTACGAGCTTTTTAACTGCAACAACTTTAATATACGCTATTGGAGCTGGAATTACCGCGGCTGCTGGCACCAGACTTGCCCTCCAA
+
<0<D0D1E/F?1D11<1DGHGH<1<<<C11<C11<110<DC<1<CFHE?@1GE?101111<<F1E1DHGEHCC1<<<C1<111<<<1FHF1F1<<1DHFEG?E@C1<EHHHGHECHHEFBF@7B6HGB8<$$CG@@G@@EHEHHHHEHHEF?@B<CHDD<7IH6GCHFHH4D</0<@F21CCHHFIHEC/D<GGE?:EHFECF0EEHGFHBHHHADHEHG?HHFHHIIIHEAF<DC@DDCHCC<@ACDGIHFHHH?GG<<HEHGHC@D1GCHGD<HHF<GF@EHGC1?IIHHDIIHH@EHHIIIHHGECEHE<IIHCIHHEH@HHHIHGHHCHD<@EEDGG@?@@<
@HISEQ:969:HM2KJBCX2:2:1102:12183:56659 2:N:0:ACTATGCA
GTTGGTTGGCATCCCAACTATCCCTATTAATCATTACGTCAATCCTAGAAACCAACAAAATAGGTTTGAACGTCCTATTTCATTATTCCATGCTAATGTATTCAAGCGTTAGCCTGCTTTAAACACTCTAATTTTTTCAAAGTAACAGTCCTGTTTCCCTGCAACACCAAATTAATGACATTACAGTTCTTCAGAAAGGAGGAATCAGCGAAACCAGTTCATACCAGTGGCACGACCAACCTGCTGACCCCGAAATTCAACTACGAGCTTTTTAACTGCAACAACTTTAATATACGCTATTGGAGCTGGAATTACCGCGGCTGCTGGCACCAGACTTGCCCTCCAA
+
DDDB@HHIIIIIIIIHHGHHHIHIHIIIIIIIIIIIIIIIHIIIIIIIIHIIIIIHIIGGHIIHIHHIHIIIHGHHIIIIHHIIIHIIIGHHFFEEHIHIIIIIIIIIHIIIIIIIIHIIHGHGHHIIIIIGHHIHIHIHIIIIHIHIIIIHIIIIIIIIIIHHHIIIGIIIIIIHIIIHHHIIIIIIIHIIIIIHHIIIIIIIIHIIIIIIHIHFGHIHIHHIIIIIIIHHIIIHIHHIIIIHFIHHIIIIIIIIIIIIIHIIIIIIIIIIIIHIIIIHIIIHIIIHIHIIHIIHIIIHHIIIIIIIIIIIIIIIIIIIIIIIIIIIIIIIIIIIIIIIIDDDDD
@HISEQ:969:HM2KJBCX2:2:1102:15999:56953 2:N:0:ACTATGCA
GTTGGTTGGCATCCCAACTATCCCTATTAATCATTACTTCAGTCCTAGAAACCAACAAAATAGAACCAAAGTCCTAAATTATTATTCCATGCTAATGTATGCACGGCAAATGCCTGCTTTAAACACTCTAATTTTTTCAAAGTAATAGATCCAGATCGCGACTCCACCCAGTGAAGGGCAAAGCCGTTTTCTGGAAGGATGGCAGATGCAACCCGGCACTCACACTCGTAACCGAGGCGGGCCAGGAACATCAAGCCAGAAATCCAACTACGAGCTTTTTAACTGCAGCAACTTTAATATACGCTATTGGAGCTGGAATTACCGCGGCTGCTGGCACCAGACTTGCCCTCCAA
+
DDDDDIIIIIIIIIIIIIIIIIIIIIIIIIIIIIIIIIIIIIIHIIIIIIIIIIIIHHHHIIIHIIIIIIHIIIIIHIIHIIIIGIIIIIHHIIHGIIHIGHHHGHIIHIHHIIHIIIHHHIIHIIIIIIIIIHIHIHIIIIIHIIIIIGIIIIIIIIIIIIIHIIIIHIIHIHIIHHHIHIIIIIIIIIIIIHIIIHIIIIHIIHHGIIIIIIIIIIIHIIIIIIIIIHIIIIIIIIIIHIIIIIIIIIHHIIIIIIHIIIIIIHHIIIIIIIIIIIIIIIIIIIIIIIIHIIIIIIIIIIIIIIIIIIIIIIIIIIIIIIIIIIIIIIIIIIIIIIIIIIIIIIIIDDDDD
@HISEQ:969:HM2KJBCX2:2:1102:18244:57337 2:N:0:ACTATGCA
GTTGGTTGGCATCCCAACTATCCCTATTAATCATTACGTCAATCCTAGAAACCAACAAAATAGGATCGAACGTCCTATTTCATTATTCCATGCTAATGTATTCAAGCGTTAGCCTGCTTTAAACACTCTAATTTTTTCAAAGTAACAGTCCTGTTTCCCTGCAACACCAAATTAATGACATTACAGTTCTTCAGAAAGGAGGAATCAGCGAAGCCAGTACATACCAGTGGCACGACCAACCTGCTGACCCCGAAATTCAACTACGAGCTTTTTAACTGCAACAACTTTAATATACGCTATTGGAGCTGGAATTACCGCGGCTGCTGGCACCAGACTTGCCCTCCAA
+
DDDDDIIIIIIIIIIIIIIIIIIIIIIIHIIIIIIHIIIIIHIIIIIIHIIIIIIIGHIIHHIIIIIGHIIHIIIIIIIHIGIIIIIIIIHIHIIIIIIIHEIIHIHHIIIIGIIIHHIIIIIIIIIHIIIIIIHIIIIIIIIIIIIIHIIIIIIHIIIIIHIIIIIIIIHHHIIIIIIIIIIIIIIIIIIIIIIIIIIIHHIIHIIIIIIIIIIIIIIIIIIIIIIIIIIIIIIIIIIIIIIHHIIIIIIIIIIIIIIIIIIIIIIIIIIIIIIIIIIIIIIIIIIIIIIIIIIIIIIIIIIIIIIIIIIIIIIIIIIIIIIIIIIIIIIIIIIIIIIIIDDDDD
@HISEQ:969:HM2KJBCX2:2:1102:13008:57982 2:N:0:ACTATGCA
GTTGGTTGGCATCCCAACTATCCCTATTAATCATTACGTCGATCCTAGAAACCAACAAAATAGGGTCAAACGTCCTATTTCATTATTCCATGCTAATGTATTCAAGCGTGTGCCTGCTTTAAACACTCTAATTTTTTCAAAGTAACAGTCCTGATTCCCCATGACACCAAATTAATGACATCACAGTTCGTCAGAAGGTAGAAATCAATAATACCAGTGCATACCGGAGGCACGACCAATATATTGATCCCGAAATTCAACTACGAGCTTTTTAACTGCAACAACTTTAATATACGCTATTGGAGCTGGAATTACCGCGGCTGCTGGCACCAGACTTGCCCTCCAA
+
DDDDAIIIIIIIIIIIIIHIIIIIIIIIIIIIHIIHIGIIIIIIIIIIGHIIIIIIIIIIIIIIHIHHHHIIHIHIHIIIIIIIIIIGEHHIIIIIIHIIIIIIIIIIIIHIHIIIIHHIIIIIIIIIIIIHIIHIIIIIIIIIIIIIHHHIIIIIIIIIIHIIIIIGHIIHIIIIIIIIIIIIIIHIIIHIIIIHHIIHIIIIIIIIIIIIIIIIIIIIIIIIIIIIIIIIIIIGIIGIIIIHHIIIIIIIIIIIIIIIIIIIIIIIIIIIIIIIIIIIIIIIIIIHIIIIIIIIIIIHIIIIIIIIIIIIIIHIIIIIIIIIIIIIIIIIIHHIIIIIIDDDDD
@HISEQ:969:HM2KJBCX2:2:1102:20914:58526 2:N:0:ACTATGCA
GTTGGTTGGCATCCCAACTATCCCTATTAATCATTACGTCGATCCTAGAAACCAACAAAATAAAATCAAACGTCCTATTTCGTTATTCCATGCTAATGTATTCAAGCGTGAGCCTGCTTTAAACACTCTAATTTTTTCAAAGTAACAGTCCTGATTCCCCAAAACACCAAATTAATGGCATTATGATTCGTCAGAAAGGAGAAACCAATAATACCAGTACGTACAAAAGCACGACCAGTAAACCGGTCTCGAAATTCAACTACGAGCTTTTTAACTGCAACAACTTTAATATACGCTATTGGAGCTGGAATTACCGCGGCTGCTGGCACCAGACTTGCCC
+
DDDADHIIIIIHHIIHIHHIHFHHIIIHIIHIIIIHIIIIIHIIIIHHHHIHIIIIIFEHIIIIIIHEHHII@HH@GGHHHHHHIIIIHIHHCIHHIIHHHHHHIHHGGHHHHEGHHHHHIIIHIHHHIIIIHHIIHIHHIIIIIIIHHIHHIIIHHIIIIGHIHHHHHHGHIIIIIHHHIIIIHHIHGIHIIIGIIIIIIIIHIHHIIHIIIIIHIIIIIHIIHHHHIIHIHHIHHGDIIHIIIIIHIIIHHIIHIIHIHFHIHIIIIIIIHHHHIIIHHFHIIIIIIIHHHIIIHEIIIIHIIIIIIIIIIIIIIIIIIIIIIIIIIH@HCIIDDDDD
@HISEQ:969:HM2KJBCX2:2:1102:7031:59014 2:N:0:ACTATGCA
GTTGGTTGGCATCCCAACTATCCCTATTAATCATTACGGTGATTCAGAAACCAACAAAACAGGACCACCGTCCTATTTTATTATTCCATGCTAATGTATTCAGACGTAAGCCTGCTTTGAACACTCTAATTTTTTCAAGGTAAAGGTCCTGGTTTCCCACCACGCTAAATTAATAACATGATGGTTCCCCAGAAGGTAGGAATTCTACACGCTAGTACAGACTGGTTAGCCCGACCAACGGTAGAACCCCGAAATTCAACTACGAGCTTTTTAACTGCAACAACTTTAATATACGCTATTGGAGCTGGAATTACCGCGGCTGCTGGCACCAGACTTGCCCTCCAA
+
DDDDDIIHHIIIIIIIIIIIIIIIIHHIIIIGIIIIIGHHIIIIIIIIIIIIIIIIIIIIIGGHIIIIIIIIIHIIIGIIIIIIIIIIIIIIIIIIIHHHIIHHHHHIIIIIIHHIIIIIIIHIIIIIHIIIIIIIIIHIIIIIIIIIIIIIIIIIIIIIIIHHIIIIIHIIIIIIIIIIHIIIIIIIGIIIHIIIIIIIIIIIIIIIIIIIIIIIIIIIIIIIIIHIIIIIIIIIIIIIIIIIIIIIIIIIIIIIIIIIIIIIIIIIIIIIIIIIIIIIIIIIIIIIIIHHEIIIIIIIIIIIIIIIIIIIIIIIIIIIIIIIIIIIIIIIIIIIIIIIDDDDD
@HISEQ:969:HM2KJBCX2:2:1102:3008:59622 2:N:0:ACTATGCA
GTTGGTTGGCATCCCAACTATCCCTATTAATCATTACGTCGATCCTAGAAACCAACAAAATAGGGTCAAACGTCCTATTTCATTATTCCATGCTAATGTATTCAAGCGTGTGCCTGCTTTAAACACTCTAATTTTTTCAAAGTAACGGTCCTGATTCCCCATGACACCAAATTAATGACATCACAGTTCGTCAGAAGGTAGAAATCAATAATACCAGTGCATACCGGAGGCACGACCAATATATTGATCCCGAAATTCAACTACGAGCTTTTTAACTGCAACAACTTTAATATACGCTATTGGAGCTGGAATTACCGCGGCTGCTGGCACCAGACTTGCC
+
DDDDDIIIIIIIHIIIIIIIIIIIIIIIIIIIIIIIIIIIIIIIIHIIIIIIIIIHHIIIIIIIIIIIIIHIIIIIIIIIIIIIIIIHIIIIIIIIIIIIIIIIIIIIHHIIIIIIIIIIHHHHHIIIIIIIIIIIIIIIIIIIIIIIIIIIIIIIHIIIIIIIIIIIIIIIIIIIHIHIIIIIIIIIIIIHIIIIIIIIIIIIIIIIIIIIIGIIIIIIIIIIIIIIIIIIIIIHHGFIIIIIIIIIIIIHHIIIIIIIIIIIIIIIIIIIIIIIIIIIIIIIIIIIIIIIHHIIIIIIIIIIIIIIIIIIIIIIIIIIIIIIHIIIIIIIIIIDDDDD
@HISEQ:969:HM2KJBCX2:2:1102:14444:59573 2:N:0:ACTATGCA
GTTGGTTGGCATCCCAACTATCCCTATTAATCATTACGTCAATCCTAGAAACCAACAAAATAGAACCGCGCGTCCTATTCTATTATTCCATGCTAATGTATCCGAGCAAAGGCCTGCTTTGAACACTCTAATTTTCTCAAAGTAAAAGTCCTGGTTCCCCGACACGGCCAGTGAAGGCCATGCGGCTCCCCAGAAGGAAAGGCCCGGCCGGACCAGTGCACGCGGTGAGGCGGACCGGCCAGCCAGGCCCAAGGTTCAACTACGAGCTTTTTAACTGCAACAACTTTAATATACGCTATTGGAGCTGGAATTACCGCGGCTGCTGGCACCAGACTTGCCCTCCAA
+
@DDDAIIIGIIIIIIIIIIIIIHIIIIIIIIIIIIHIHIIIIIIIIIIIIIIIIIIIHHHHIHIHIIIIHIDHHHHFHHEHHIIHHIIIIIIGHHIIIIIHHIHHHHIIIIIIIIIIIIIIHIIHIIIIIIIIIIIIIIIIIIIIIIIIIIIIHIIIIIIIHIIIIIHIIIHIHIIIIIIIIIIHIIIIIIIIIIIIIIIIIIIIIIIIIHIIIIIIIIIIIIIIIIIIIIIIIIIIIIIIIIHIIIIIIIIIIIIIIIIIIIIIIIIIIIIIIIIIIIIIIIIIIIIIIIIHIIIIIIIIIIIIIIIIIIIIIIIIIIIIIIIIIIIHIIIIIIIIIIIDDDDD
@HISEQ:969:HM2KJBCX2:2:1102:10027:60465 2:N:0:ACTATGCA
GTTGGTTGGCATCCCAACTATCCCTATTAATCATTACATCGATCCTAGAAACCAACAAAATAGAATCGGATGTCCTATTTCATTATTCCATGCTAATGTATTCAAGCGTGAGCCTGCTTTAAACACTCTAATTTTTTCAAGGTAACAGTCCTAATTCCCCGTGACACCAAATTAATGGCATTACGGTTCTTTAGAAGGTGAGAAATCAATAATATCAGTACATACCAACGGCATGACCGAAACATTGATCCCGAAATTCAACTACGAGCTTTTTAACTGCAACAACTTTAATATACGCTATTGGAGCTGGAATTACCGCGGCTGCTGGCACCAGACTTGCCCTCCAA
+
DDDDAHIHIIIIHIIIIIIIIIIIIIIIIIHIIIIIIIIIIIIIIIIIIIIHIIIIIIIIIIIIIIIHIIIIIIIIIIHIIHHIIIIIIIIIIIIIIIIIIIIIIIIIIIIIIIIIIIIIIIIIIIIIIIIIIIIIIIIIIIIIIIIIIIIIIIIIIIIIIIIIIIIIIIIIIIIIIIIIIIIIIIIIIIIIIIIIIIIIIIIIIIIIIIIIIIIIIIIIIIIIIIIIIIIIIIIIIIIIIIIIHHIIIIIIIIIIIIHIIIIIIIIHIIIIIHHGIIIIIIIIIIIIIIIIIIIIIIIIHHIIIIIIIIIIIIIIIIIIIIIIIIIIIIIIIIIIIIIIIIDDDDD
@HISEQ:969:HM2KJBCX2:2:1102:3993:60436 2:N:0:ACTATGCA
GTTGGTTGGCATCCCAACTATCCCTATTAATCATTACGGTGATCCTAGAAACCAACGAAATAGAATCAGTCCGTCCTATTTCATTATTCCATGCTAATGTATTCAGACGTTAGCCTGCTTTAAACACTCTAATTTTTTCAAAGTAACAGTCCTGATTTCCCATCACACCAAATAAATGGCATGAAAGTTCCTCAGAAGGTAGAGATTCATCTCACCAGTGCAGACAATTAAGCCTGACCAATGGGTAAACCCCGAAGTTCAACTACGAGCTTTTTAACTGCAACAACTTTAATATACGCTATTGGAGCTGGAATTACCGCGGCTGCTGGCACCAGACTTGCCCTCCAA
+
DDCDBIIIHIHIIIIIIIIIIIIIIIIIIIIIIIIIIIIIIIHIIIIIIIIIIIIIIIIIIHIIIHIIIIIGIHIIIIIIIIIHIIIIIIIIHHIIIIIIIHHIIIIIHHIIHIIIIIIIHHIIIIIIIIIIIIHIHIIIIHIIIIIIIIIIIIIIIIIIIIIIIIIIIIIIIIIIIIIIIHIIIIIIIIIIIIIIIIIIIIIHIIIIIIIIIIIIIIIIIIIIIIIIIIIIHIIIII=IIIIIIHFHHIIIIIIIIIIIIIIIIIIIHIIIIIIIIIIIIIIIIIIHIIIIIIIIIIIIIIIIIIIIIIIIIIIIIIIIIIIIIIIIIIIIIIIIIIIIIIIDDDDD
@HISEQ:969:HM2KJBCX2:2:1102:3062:61362 2:N:0:ACTATGCA
GTTGGTTGGCATCCCAACTATCCCTATTAATCATTACGTCGATCCTAGAAACCAACAAAATAGGGTCAAACGTCCTATTTCATTATTCCATGCTAATGTATTCAAGCGTGTGCCTGCTTTAAACACTCTAATTTTTTCAAAGTAACGGTCCTGATTCCCCATGACACCAAATTAATGACATCACAGTTCGTCAGAAGGTAGAAATCAATAATACCAGTGCATACCAGAGGCACGACCAATATATTGATCCCGAAATTCAACTACGAGCTTTTTAACTGCAACAACTTTAATATACGCTATTGGAGCTGGAATTACCGCGGCTGCTGGCACCAGACTTGCCCTCCAA
+
DDDDDIIIIIIIHGHIIIIIIIIIIIIIIIIIIIIIIIIIIIIIIIIHHIHHIIIIIHCHIHIIIIIIIIIIIIIIHIIIIIIIIIIHIIIHIIICIIIIIHIIIIHIIIHHIIIIIIIIIIHIIIIIIIIIIIIHIIIIIIHIIHIHHIIHHHHHIHHHHHIIIIIHIIHHHIIHHIIIIIIIIIHHIHHHIHIHIHHHIIIIHIIIIIIIIIIIIIIIIIIIIIIIIIIIIIIIIIIIIIIHHIIIIIIIIIHFIIIIIIIIIIIIIIIIIIHIIIIIIIIIIIIIIIIIIIIIIHIIIIIIIHIIIIIIIIIIIIIIIIIIIIIIIIIIIIIIIIIIIDDDDD
@HISEQ:969:HM2KJBCX2:2:1102:21249:62087 2:N:0:ACTATGCA
GTTGGTTGGCATCCCAACTATCCCTATTAATCATGACTTCAGTCCACAAACACCAACAAAAAGAGGACCGGAGCCCACTATTATTATTCCATGCTAATGTATTCATAGCAAACATAGCCTGCTTTAAACACTCTAATTTTTTCAAAGTAAAAGATCTAGACTTACACTACCCCGACCAATGAAGGACAGAGCAGTGAGCTAGAAGGATGGCCTGGCCAAGCCGGCACTCACACACGAATCCGTATGCGGGCCTGCTGCACCACACCAGAAATCCAACTACGAGCTTTTTAACTGCAGCAACTTTAATATACGCTATTGGAGCTGGAATTACCGCGGCTGCTGGCACCAGACTTGCCCTCCAA
+
D@@DDFCHHIH?EHHHHCHGCCHGHHIIIIGHIGHHGEHHHI<CGHFHHH?GCEEH=GEEHHHHHGCHHHHDD<=EF?EECGGF?HCHFCHFHC?FHEEEHGHHIGIHIIHHEECFHHHHEHCCHGHIHGHHIFHHEHHHE<FHIHHHHHFF@GFHFHFCFFFFHHIH<GIHECDGB.<<CHHECCE@F:HHGIHHF@EF7HDGH@?2FGIIHGHHIIHCIIIHE?HHHEHHHIIHHEHIIHBHGIIGFHEIIIIHIHGD<1F1HG@F11CEED<<EHCHG?EIHHHHG@DHHHHCIHFHIHHFHHHEHEHHHHHIIIIHIIIHIIIIIIIIIIIGIIIHHIIIIIIHG@IIHIIIIDDDB@
@HISEQ:969:HM2KJBCX2:2:1102:9320:62649 2:N:0:ACTATGCA
GTTGGTTGGCATCCCAACTATCCCTATTAATCATTACATCGATCCTAGAAACCAACAAAATAGAATCTGATGTCCTATTTCATTATTCCATGCTAATGTATTCAAGCGTAAGCTTGCTTTAAACACTCTAATTTTTTCAAGGTAACAGTCCTAATTCCCCATAACATCAAATAAATGACATTATGGTTCTTTAGAAGGTGAGAACCAATAAAACCAGTACATACCAAGGCATGACCGATTCCTTGATCCCGAAATTCAACTACGAGCTTTTTAACTGCAACAACTTTAATATACGCTATTGGAGCTGGAATTACCGCGGCTGCTGGCACCAGACTTGCCCTCCAA
+
ABDDDIIIIIGIIHIHIIIGHIIIIIGIHGHHHIIIHEHHIIGHIIIIIGIIIIIIHHIGIHEHHHIHIHHHGHHEHHIII?FHHIIIIIGHIIHGHHHHIIIIHIHIIIIHHHHGHIGHHHHHIIIHHIIIIHHIHHIIIIIIIGHIIIIIHEHHIHHIHIIIHIHIIHIIIHHHIHIIIIII?IHFIHHIHIIIIIGIIHHIIIIIHIIIIIIIIIIIGHIIIIHHHIIIIIHIIIIIIHHHIIHIIIIIIIHIIHIIIIIIHHHIIIIIHHIIIIIIGIIIIHIIIIIHGIHHGHGIIIIIIIIHIHIIIIIIIIIIIHIHIHIIIIIIIIHIHHIIDADDD
@HISEQ:969:HM2KJBCX2:2:1102:7734:62835 2:N:0:ACTATGCA
GTTGGTTGGCATCCCAACTATCCCTATTAATCATTACATCGATCCTAGAAACCAACAAAATAGAATCGGATGTCCTATTTTATTATTCAATGCTAATGTATTCAGGCACTGGCCTGCTTTGAGCACTCTAATTTTTTCAAGGTAATAGTCCTGCTTCCCCAGCGCACCAAGTAAATGGCATGCTGGTTATTCAGAAGGTAAGAACCCACCACGCCAGTACGGACAATGAAGCCCGACCAACCTACTAATCCCGAAATTCAACTACGAGCTTTTTAACTGCAACAACTTTAATATACGCTATTGGAGCTGGAATTACCGCGGCTGCTGGCACCAAACTTGCCCT
+
DDDDDIIIIIIIIIIIIIIIIIIIIIIIIIIHIIIIIIIIIIIHHIIIIIIIIIIIIIIEHHIGIIIHIHIIHIIHHIIIIIIIIIIIIIIIGIIIIIIIIFHIHEHIIIIIIIIIIHHHIIIHHIIIIIIIIIIIIIIIIIIIGIIIHHIIHIIHIIIIIHHHIIIIIIHIIIHIIHHIIHHHIIIIIIIIIHHHHHHHHHHIIIIIIIHHEHHIIHIIIIHHIHHIIIHIHHIHGHHIHIIHHIIHHIIIHGIHIIIHGFIHIIIIIIHIHHHEHHGIIHGIHIHHEIHFHEHIGHEGIIHIIHGIIIIIIIIGIIIHIIGIIIIIHIHFHE1IGHCBDBD
@HISEQ:969:HM2KJBCX2:2:1102:5844:63948 2:N:0:ACTATGCA
GTTGGTTGGCATCCCAACTATCCCTATTAATCATTACGTCGATCCTAGAAACCAACAAAATAGAATCAAACGTCCTATTTCATTATTCCATGCTAATGTATTCAAGCGTAAGCCTGCTTTAAACACTCTAATTTTTTCAAAGTAACAGTCCTGATTCCCCACGACACCAAATTAATGACATCGCGGTTCTTCAGAAGGTAGGAACCGATAATGCCAGTGCGTACCGAAGCACGACCAACAATTCGATCCCGAAATTCAACTACGAGCTTTTTAACTGCAACAACTTTAATATACGCTATTGGAGCTGGAATTACCGCGGCTGCTGGCACCAGACTTGCCCTCCAA
+
DDDDDHIHDHHIIHHHHHGHHIIIFFHIIIIIIIIIIIIIIIIGGIIIIIIHIHHHHHIHIGHHHHIHHIIHECHGHIEHEHHIIIIHGEHHGIIIHIIHHGFHHHHHIIIIHIIIIIIIHIIIIIIIIIIHHHIIIHHIHIHIIIIIIIIIIHGGIIGIIIIIIIIIIIIIIIIIHHIIHIIIIIIIIIIIIIIIIIIIHIIIIIIIGHIIIIHIHHHHHHIIIIIIIIIIIIIIIIIIIHGDIIHHIIHEIIIHIIIIHEIIIHIIIIIIIIIGIIIIIHHIIIIIIIIIIIIIIIIIIIIIIIIIIIIIIIIIIIIIIIHIIIIIIIIIIIIIIIIIDDDDD
@HISEQ:969:HM2KJBCX2:2:1102:6822:63798 2:N:0:ACTATGCA
GTTGGTTGGCATCTAGCCCCAACTATCCCTATTAATCATTACGTCAATCCTAGAAACCAACAAAATAGGATCGAACGTCCTATTTCATTATTCCATGCTAATGTATTCAAGCGTTAGCCTGCTTTAAACACTCTAATTTTTTCAAAGTAACAGTCCTGTTTCCCTGCAACACCAAATTAATGACATTACAGTTCTTCAAGAAGGAGGAATCAGTAAAGCCAGTACACACCATTGGCACGACCAACCTACTGACCCCGAAATTCAACTACGAGCTTTTTAACTGCAACAACTTTAATATACGCTATTGGAGCTGGAATTACCGCGGCTGCTGGCACCAGACTTGCCCTCCAA
+
D0000010CGC1<111<<F@00D1<<DCC11<C@FE@HGC?H1<<C@C1CFE1FG111<CCGHHHIFH111<0CECEF1DG@1DC1D@GFCEF11<<11<CHF@6<?GHGDG@<E@>1?HHF3F00A<GFEHFIIHHHEEBE16DEHHHB<CF71HG@HFEHHEE?CHHGD<EG?EGCHHHHFGG@FFDHFG<1HHHEEECHHGFHFFD:IHHEEHHHEGHIHHGHHHHGHCEC@EHECCDEC<EGCFGDHHCIIHECEHEHHEEEGIIHEHHHIIIHHIIHHHHHIHDC<<CC1IHEG<HEHHHHEHEIGIIIHIHDE??HHIHEHHHIHGIHIIHF<GEEEHH@@B@@D
@HISEQ:969:HM2KJBCX2:2:1102:20100:65006 2:N:0:ACTATGCA
GTTGGTTGGCATCCCAACTATCCCTATTAATCATTACATCGATCCTAGAAACCAACAAAATAGAATCAAAACGTCCTATTTCATTATTCCATGCTAATGTATTCAAGCGTAAGCCTGCTTTAAACACTCTAATTTTTTCAAAGTAACAGTCCTGATTCCCCATGACACCAAATTAATGACATCATGGTTCGTCAGAAGGGAGAAATCAATAAGCTAGTACGTACCAAAGGCACGACCAACATATTGATCCCGAAATTCAACTACGAGCTTTTTAACTGCAACAACTTTAATATACGCTATTGGAGCTGGAATTACCGCGGCTGCTGGCACCAGACTTGCCCTCCAA
+
DDDDDHIIIIIIIIIIIIIIIIIIIIIIIIIIIIIIIIIIIIIIIIIIIIIIIIIIIIIIIIIIIIIIIIIIGIIIIIIIIHHIIIIIIIIIIGIHIIIIIHHIIIIIIIIIHIIIIIIIIIIIIIIIIIIIIHIIIIIIIIIIIIIIIIIIIIIIIIIIIIIIIHIIIIIHHHIIIIIIIIIIIIIIIIIIIIIIIIIIIIIIIHHIIIIIIIIIIIIIIIIIIIIIIIIIIIIIIIIIIIIHHIIIIIIIIIIIIIIIIIIIIIIIIIIIIIIIIIIIIIIIIHHHIIIIIIIIIIIIIIIIIIIIIIIIIIIIIIIIIIIIIIIIIIIIIIIIIIIIIDDDDD
@HISEQ:969:HM2KJBCX2:2:1102:11686:65694 2:N:0:ACTATGCA
GTTGGTTGGCATCCCAACTATCCCTATTAATCATTACGTCAATCCTAGAAACCAACAAAATAGGATCAAACGTCCTATTTCATTATTCCATGCTAATGTATTCAAGCGTTAGCCTGCTTTAAACACTCTAATTTTTTCAAAGTAACAGTCCTGTTTCCCTGCAACACCAAGTAAATGGCATCACAGTTCTTCAAGAAGGAGGAACCAGTAAGGCCAGTACATACCAGTGGCACGACCAACCTACTGACCCCGAAATTCAACTACGAGCTTTTTAACTGCAACAACTTTAATATACGCTATTGGAGCTGGAATTACCGCGGCTGCTGGCACCAGACTTGCCCTCCAA
+
DDDDDIIIIIIIIIIIIIIIIIIIIIIIIIIIIIIIIIIIIIIIIIIIHIIIIIIIIIIIIIIIGIIIIIIIIIHIIHIIIIIIIIIIIIHHIIIIIIIIIIIIIIIIIHIIHHIHHIIIIIIIIIIIIIIIIIIIIIIIIIIIIIIIIIIIIIIIIIIIIIIIIIIIIIIIIIIIIIIHIIIIHHIIIIHGIIIIIIIIIIIIIHIIIIIIIIIIIIIIIIIIIIIIIIIIIIIIHIHIIIIHHIIIIIIIIIIIIIIIGIIIIIIIIIIIIIIIIIIIIIIIIIIIIIIIIIIIIIHHHIIIIHIIIIIIIIIIIIIIIIIIIIIIIIIIIIHIIIIIIDDDDD
@HISEQ:969:HM2KJBCX2:2:1102:17914:65332 2:N:0:ACTATGCA
GTTGGTTGGCATCCCAACTATCCCTATTAATCATTACGGTGATCCTAGAAACCAACAAAATAGAACCAATCCGTCCTATTTCATTATTCCATGCTAATGTATTCAGACTTAAGCCTGCTTTAAACACTCTAATTTTTTCAAAGTAACAGTCCTGATTTCCCAACACACCAAATTAATGACATGAAGGTTCTTCAGAAGGTAGAAATTCGCCACTACTGTACGGACCGTAAAGCCCGACCATAGGACAAATTTCGAATTTCAACTACGAGCTTTTTAACTGCAACAACTTTAATATACGCTATTGGAGCTGGAATTACCGCGGCTGCTGGCACCAGACTTGCCCTCCAA
+
DDDDDIIIIIIIHIIIIHIIIIIIIIIIIIIIIIIIIIHIIIIIIIIIIIIIIIIIIIIIIIIIIIIIIIIICGHIIIIIIIIIIIIIIIIIHGIHIGIIIIIIIIHIIIIIHIIIIIIIIIHIIIIIIIIIIIIIIIIIIIIIHIIIIIIIIIIIIHIIIIIIIIIIIIIIIIIIIIIIIIIIIIIHIIIIIIIIIIIIIIIIIIIIIHIIIIIIIIIIIIIIIIIIIIIIIIIIIIIIIIIIIIIIIIIIHIIIIIIIIIIIIIIIIIIIIIIIIIIIIIIIIIIIIIIIIIIIIIIIIIIIIIIIIIIIIIIIIIIIIIIIIIIIIIIIIIIIIIIIIIIDDDDD
@HISEQ:969:HM2KJBCX2:2:1102:16515:65683 2:N:0:ACTATGCA
GTTGGTTGGCATCCCAACTATCCCTATTAATCATTACGTCGATCCTAGAAACCAACAAAATAGAATCAAACGTCCTATTTCATTATTCCATGCTAATGTATTCAAGCGTACGCCTGCTTTAAACACTCTAATTTTTTCAAAGTAACAGTCCTGATTCCCCACTACACCAAATTAATGACATCGCGGTTCTTCAGAAGGTAGGAACCAATAATGCCAGTACGTACCGAAGCACGACCAACAATTCGATCCCGAAATTCAACTACGAGCTTTTTAACTGCAACAACTTTAATATACGCTATTGGAGCTGGAATTACCGCGGCTGCTGGCACCAGACTAGCCCTCCAA
+
<DD?<DGHCHH1<<1<D@FHIH1CF1CCG<GE@11<C<DCCEEHIIGFG?HHH1?@EC<1<D<111<FEHC=EF0<CCGHEF1C11<C?E11DGE?HGDHHG?DHHDCDHD<@EB1GCEHCGBBFCHG?ADHGFGGCFHF@EEFEHHF@C@<<1E=C7BDHHGHHHHHHHHG@FHCFGGECFCC/<CCD:FFHCF//CECC?GHC:HEGHEC@EHHCHEHEC<GC8EHEHIGFH=IHGHHG><0ECHA?D1FEFIHG@D<0C@@HCEHHGE@HF?@EC1CGEEECEEGCEEEC?GHCF<F<1GD<C1EHFGHCC?/EG?HHHHHHGHHFHHHEGCC</GC00@AD
@HISEQ:969:HM2KJBCX2:2:1102:7123:65540 2:N:0:ACTATGCA
GTTGGTTGGCATCCCAACTATCCCTATTAATCATTGCCCCGGTCCTCAAACCAACGAAATAAGACCGCGGCCCTATTCCATTATTCCATGCTGGCGTATCCAGGCGCGAGCCTGCCTTGAACACTCTAATTTCTTCACAGTAAACGCGGTTCCCGCCCGGCAGTGCCGGACGATCCCCGCGGCGAGGCGCAGCCGCCCAGTCCAGCCTGACGGCCGACCGCGCGGCCTTGCCCAAAGTCCGACTACGAGCTTTTTAACTGCAACAACTTTAATATACGCTATTGGAGCTGGAATTACCGCGGCTGCTGGCACCAGACTTGCCCTCCAA
+
DBDDDIIFDHHIIIGIHIIIIHIIIIIIIGIIIIHHCHHICHH?HHHHHFHHHIFDIIHHIIHHHIHIDHHIHHHIGHHIIHHGHHGHIIIHIEHHIIIIIHHHHIHIGIIIIHIIIHHIIGIHHIIIHIIHHHHHIIIIHHIHIHHHIEHIIIIHIIIHHIIIHIIIIHHHHHIHIIIIIII>IIIIIIIIIIIIIHIIHHHHGIIIIHIHHHDIIIIIIIIIIHIIIIIIIIIIIIIIIIIIIIIIIIIIIIIIHIIIIIIIIHIIIIHIIIHGIIIIIIIIIIIIIIIIIIIIIIIIIIIIIIIIIIIIIHIIIIIIIIIDDDDD
@HISEQ:969:HM2KJBCX2:2:1102:15939:65949 2:N:0:ACTATGCA
GTTGGTTGGCATCCCAACTATCCCTATTAATCATTACTCCAGTTGCTAAAAAACCAACAAAATAGAACCGAAGTCCTACGGTGTTATCCCATGCTAATAGTATTCACGGCGTAAGCCTGCTTTGAACACTCTAATTTTTTCAAAGTAAAGGTGATCAAGAGTCGGATGATCTCCAACCAACCCAGAGTAAACCAGGTGAGCTGAAGGTCCGCAAATGACCACAGAAGCTGACACGCTCTTCAACACTATCATCCCAGAAGAGACGTAGGCCAGAGAGCGTAATGTCAGGAAATCCAACTACGAGCTTTTTAACTGCAACAACTTTAATATACGCTACTGGAGCTGGAATTACCGCGGCTGCTGGCACCAGACTTGCCCTCCAA
+
DDDDBHIIIIIIIIIIIIIIIIIIIIHIIIIIIIIIIIIGIIIIIIIIIIHIIIIIIIIIIIIIIIIIGIIIHHEHHHIIGHHHHHHIHIIHC@HHIIHGFDGHHIIE=EDHHIHEECGHHIIIIHIIIIHIIH?GCHHIHIIIIIIIIIIHHHIHHIHIHHIEHIIIIIHIHIIIIHHHGEGIIIIHIHHHHHHIHHIIIIIHHDGEHGIIIIHHHHHHIIIHIIIIIIIIIIIHIHIIHIIHIHHHIHHIIIIIIIIIGIIIHEHIIHIIHIIIIGIHHDIIIIIIIIIIIIIIIIIIIGIIIIIIIIIIIIIIIIIIHIIIIIIIIIIHIIIIIIIIIGIIIIIIIIIIIIIIIIIIIIIIIIIIIIHIIIIIIIDCDDD
@HISEQ:969:HM2KJBCX2:2:1102:17803:66019 2:N:0:ACTATGCA
GTTGGTTGGCATCCCAACTATCCCTATTAATCATTACGTCAATCCTAGAAACCAACAAAATAGGATCAACGTCCTATTTCATTATTCCATGCTAATGTATTCAAGCGCGAGCCTGCTTTAAACACTCTAATTTTTTCAAAGTAACAGTCCTGATTCCCCGCCACACCAAATGAATGACATGATGGTTCGTCAGAAGGTAGGAACCAGTAACACCAGTACGTACCTAAGGCACGACCAACGTACTGATCCCGAAATTCAACTACGAGCTTTTTAACTGCAACAACTTTAATATACGCTATTGGAGCTGGAATTACCGCGGCTGCTGGCACCAGACTTGCCCTCCAA
+
DDDDDIIHHHIIIIIIHIIIIIIIIIIIIIIIIIIHHIIIIIIIHIIIIIGIIIIIIGIIHIIIIIIIIIIIIIIIII@F1CFDH1D<<C<1<DCIHHHHCEHHEHHHEHHGD@?HGHEHIFHIHEHEHEHIHIHEIIHGECHHIHGEHHEGHGEHIIHHGIIIIHIHHIIIIHHIIIIIIIIIIIHIIIIIIIIIGIHHFIIIHIIIIGIGHIIIIIIIIIIIIIHIGIIIGIIGIGIIIIHGIGIIIIIIIIIHIIIIHIHGIIIIIHIIHHIIIIIIIIIHHHIIIIIIIIIIIIIIIIIIIIIIIIIHIHHHIIIIIIIIIIIIIIIHHIIIIIIIDDDDD
@HISEQ:969:HM2KJBCX2:2:1102:6112:66775 2:N:0:ACTATGCA
GTTGGTTGGCATCCCAACTATCCCTATTAATCATTACGTCAATCCTAGAAACCAACAAAATAGGATCAAACGTCCTATTTCATTATTCCATGCTAATGTATTCAAGCGTTAGCCTGCTTTAAACACTCTAATTTTTTCAAAGTAACAGTCCTGATTCCCCACCACACCAAATTAATGACATGATGGTTCGTCAGAAGGTAGAAATCAGTAACACCAGTACGTACCGAAGGCACGACCAGCGTACTAATCCCGAAATTCAACTACGAGCTTTTTAACTGCAACAACTTTAATATACGCTATTGGAGCTGGAATTACCGCGGCTGCTGGCACCAGACTTGCCCTCCAA
+
DDDDCHIIIIIHHIIIIGIIIIIIGHIIIIIIHIHHIIIIIIIHIIIIHIHIGIIIIHIIIIHIHHIIIIIHHIIIIHIIGHHHHECEHHICHHIHIIIIGIIIIIHIHIIHHIHHHHHHHHIIIIIIIIIHIIHHIIIIIIHHGHHIHHHHEFGHHHIHHHHEEFIIIIIHHIIHHIIIHHFHHIIIIHGIIIIIIHIIIIIIHIIIHHHHFHIIHIIIIIIIHIIIIIIHIIIIIIIIIIHHFIIGIIIIHH@HGIHHIIHIIGGIIHIIIIHIIIIHIIHHHEG?IHHHHHIIIIIIIIIIIIIIIIIIIIIIIIIIIHHHIHHIHHIIHGIIIGIIIDDDDD
@HISEQ:969:HM2KJBCX2:2:1102:19982:66995 2:N:0:ACTATGCA
GTTGGTTGGCATCCCAACTATCCCTATTAATCATTACTTCAATTCTAGAAACCAACAAAATAGAACCGAAGTCCTAAATTATTATTCCATGCTAATGTATTCAAGGCATAAGCCTGCTTTAAACACTCTAATTTTTTCAAAGTAATAGAGCTAGATGGCGACGACAAGCCCAGTAAAGGGTTGTCGCCGTTCTCAAGCAGGATGGTAGACGCGCGCCAGCACACACACTCGTAACCGAGGCGGGCCAGGTGCGTCAAACCAGAAATCCAACTACGAGCTTTTTAACTGCAGCAACTTTAATATACGCTATTGGAGCTGGAATTACCGCGGCTGCTGGCACCAGACTTGCCCTCCAA
+
ADDAAIIHHIIIIIIIIIIHIHIIHIIIIIIIIIIIIHIIIGHHHIIHIHIIHIHIIFHHIIHHHIHIHIIHHHHGIIIIIIHIGIIHIIIIIIGHIHHHHGHIHGHIHHHIIHIIIIIIHIIIIIIIIIHIIIIHIHIIIIIIIIIIHHHIIIIIIHHIIIIIIIIIIIIIGIIHIIIIIFIIIIIIIIIIIHHIIIIIIIIIIIIIHIIHHIIIIIIIIIIIIIIIIIIIIIIHIIIIHIIIIIIIIIIIHHHIIIIIIIIIIIIIIIIIIIIIIIIIIIHIIIHIIIIIIIIIIIIIIIIIIIIIIHHIIIIIIIIIIIIIIIIIIIIIIHIIIIIIIIIHIIIIIIIDDDDD
@HISEQ:969:HM2KJBCX2:2:1102:11403:67638 2:N:0:ACTATGCA
GTTGGTTGGCATCCCAACTATCCCTATTAATCATTACGGTGGTCCTAGAAACCAACAAAATAGAATCATCCGTCCTATTTTATTATTCCATGCTAATGTATTCAAGCAAAATGCCTGCTTTAAACACTCTAATTTTTTCAAAGTAAAGGTCCTGGTTCCCCGCGGCACCCAATTAAGGACATCGCGGTTCTCCAGAAGGTGAGAAATTGACTACACCAGTTCATACCCCTTAAGGCACGACCGATGTGTCAATCCCGAAATTCAACTACGAGCTTTTTAACTGCAACAACTTTAATATACGCTATTGGAGCTGGAATTACCGCGGCTGCTGGCACCAGACTTGCCCTCCAA
+
ADDDDIIIIHIIIIIIHIIIIIIIHHIIIIHIIIHIIIHHIHHIIIIIIIIHHHIIIFHIIHHHHIGEHEHIIHHIIIIIHIIIIIIIIIEEHHHHCHHHIHHHIIIHIIIIGIIHIHHHHHHHIIIIIIIIIHHIIIIH@IIIHHHIIHIIIIHHHIIIIIIIIIIHHIIIIIIIIIHHIIIIIIIGGIHIHG@HHGHGIIIIIHIIHEEHHGHIIHIIIIIIHHGHHIHHGEFEIIIIHHIIIIIIHHIIIIIHFIIIIIIIIIIIIIIIIIIIGIIIIHHHHIHHHIIIIIIHGIIIIIIGIIIHIHIIIIIIIHIHIIIIIIIIIIHIIIIIIIIIIIIIIIDDDDB
@HISEQ:969:HM2KJBCX2:2:1102:3053:68487 2:N:0:ACTATGCA
GTTGGTTGGCATCCCAACTATCCCTATTAATCATTACATCGGTCCGTAAACCATCAAAATAGAACCAATGTCCTGTTCCCAACTATCCCTATTAATCATTGCTCACAAATCCAAAAACCAACAAAATACGATAAACGAGCCCTAACTTATTATTCCATGCTAATGTATTCATAACTAACCGCCTGCTTTAAACACTCTAATTTTTTCAAAGTAAAGGTCCTGGATTGCAAACCCAACCCAGCAAAGGGCAGGAACGTTCTCCAGGAAGATGGTAAGCGCGCATCGGCACTCACACACGAAACCGTGGCGGGCCAAGCGCACTATACCAGAAATCCAACTACGAGCTTTTTAACTGCAACAACTTTAATATACGCTATTGGAGCTGGAATTACCGCGGCTGCTGGCACCAGACTTGCCCTCCAA
+
DDADDIIIGHHIIIIIIIHIIHIIIGHIIIHIHIIIIIIIIIHIIIEHHHGHIHHHCHIIIICHIHHHHHHIIHHHGHIIHGHHEHGIIIIII?HHECGCC?CHHFHEHHIIECHIICHFCHHIEHIIIIHH=CFEHH??EEHIFHHGCH@HIGIECG?F0DCEHHHEHHIHHEHIDHDCCHGHEEHFHGF6CHIGHIIFGEGC?HHGIIIHHHHEEEHIGIHHGHHB.CHIHEG@HHHHHHHGIIIHHIIHHHIHEHIHIGIIHIIIIHHHGIIHIIIHHHHIIHGHIHIIIIIIIHGHHIIIIIIIHHIHIIIIIHHHHGIHIHHIHIIHIGHIIIHIIIIIIIIIIHHIIIIIIIIIIIIHHHHHHHIIIIIIIIIHIIIIIIIIHIHIIIIIHIIIIIIIIIIIIIHIIIIIIIDDDDD
@HISEQ:969:HM2KJBCX2:2:1102:15146:68330 2:N:0:ACTATGCA
GTTGGTTGGCATCCCAACTATCCCTATTAATCATTACGGTGGTCCTAGAAACCAACAAAATAGAACCCTTAGCCGTCCTATTTTATTATTCCATGCTAATGTATTCAGACGATAAAGCCTGCTTTAAACACTCTAATTTTTTCAAGGTAATGGTCCTGGTTCCGCCAGACACCAAATAAATGACATCTGACCTCGCCAGAAGGTAAGAGACCCGCGGAGCCAGTGATGGACAGTTAAGCCCAACCGACCCGCGGCTCCCGAAATTCAACTACGAGCTTTTTAACTGCAACAACTTTAATATACGCTATTGGAGCTGGAATTACCGCGGCTGCTGGCACCAGACTTGCCCTCCAA
+
DDDDDIIIIIIIIIIHIIIIIIIIIIIIIIIIIIIIIIHHIGHHIIIHIHIIHIIIIIIIIIHIIIIEHCFCC1C0C/CCHHH1<FHEHHIFHE@?CGEEH<<FHIIIIIIIIGIIIIHIIIHHHHHFFEHGIIIIHIHIIHHHGIIIIIIIHHHIGIIIHEHIIIIIIHHFIIIIIHIGHIIIIIHIIHIIHIIGH=IHIHGIGIIGHIIIHIIIIIIHHIIIIIIIIIIIIHEIIIIIIIIIIIIIIIIHGIIIIIIHIIIHHIIIIIIIIIIIIIHIIIIIIIIIIIIIIIIHIIIIIIIIIIIIIIIIIIIIIIIIIIIIIIIIIIIIIIIIIIIIIIIHIIIHIDDDDD
@HISEQ:969:HM2KJBCX2:2:1102:18799:69123 2:N:0:ACTATGCA
GTTGGTTGGCATCCCAACTATCCCTATTAATCATTACGGTGATCCTAGAAACCAACGAAATAGAATCAGTCCGTCCTATTTCATTATTCCATGCTAATGTATTCAGACGATAGTCTGCTTTAAACACTCTAATTTTTTCAAAGTAACAGTCCTGATTTCCCATCACACCAAATAAATGGCATGAAAGTTCCTCAGAAGGTAGAGATCCATCTCACCAGTGCAGACAATTAAGCCTGACCAATGGGTAGACCCCGAAGTTCAACTACGAGCTTTTTAACTGCAACAACTTTAATATACGCTATTGGAGCTGGAATTACCGCGGCTGCTGGCACCAGACTTGCCCTCCGA
+
DDD@DHIHIIIIIIIIIIIIIIIIIIIIIIHIIIIHIIFHHHIIIIIIIIIIIIIIIHGIIIIIIIIHIHHIHHFHIIIIIIHIIIIIIIIIHHIHIIIHIIIIIIIIIIIIIIIIIIIIIIIIHIIIIIIIHIIIIIIHHIIIIIIIIIIIIIIIIIIIIIHIIIIHHIIIIIIIIIIIIIIIIIIIIIIIIIIIIIIIIIIIIIIIIIIIIIIIIIIIIIIIIIIIIIIIIIIIIIIIIIIIIHHIIIIIIIIIIIIIIIIIIIIIIIIIIIIIIIIIIIIIIIIIHHIIIIIIIIIIIIIIIIIIIIIIIIIIIIIIIIIHIIIIIIIIIIIIIIIIIIIDDD0D
@HISEQ:969:HM2KJBCX2:2:1102:17486:69750 2:N:0:ACTATGCA
GTTGGTTGGCATCCCAACTATCCCTATTAATCATTACGTCAATCCTAGAAACCAACAAAATAGGATCAAACGTCCTATTTCATTATTCCATGCTAATGTATTCAAGCGTTAGCCTGCTTTAAACACTCTAATTTTTTCAAAGTAACAGTCCTGTTTCCCTGCAACACCAAATTAATGACATTACAGTTCTTCAAGAAGGAGGAACCAGTAAAGCCAGTACATACCAGAGGCACGACCAACTTACTAATCCCGAAATTCAACTACGAGCTTTTTAACTGCAACAACTTTAATATACGCTATTGGAGCTGGAATTACCGCGGCTGCTGGCACCAGACTTGCCCTCCAA
+
DDDDBIIIIIIIHIIIIIIIIIIIIIIIIIIIIIIIIIIIIIIIIIHIHIIIIIIIIIIIIHIIHIIIIIIHIIHIIIIIIIIIIIIGIIIIIIIIIIIIIHHIIIIIIIIIIIIIIIIIIIIIIIIIIIIIIHIIIIIHIIIIIIIIIHIIIHIIIIHHHIIIIIIIIIIIIIIIIIIIIIIIIIHHIIIIIIIIIIIIIHIIIIIIIIIIIHIIIIIIIIIIIIIIIIIIIIIIIIIIIIIHHIIIIHIIIIIIIIIIIIIIIIIIIIIIIIIIIIIIIIIIIIIIIIIIIIIIIIIHHIIIIIIIIIIIIIIIIIIIIIIIIIIIIIIIIIIIIIIIIDDDDD
@HISEQ:969:HM2KJBCX2:2:1102:3251:69675 2:N:0:ACTATGCA
GTTGGTTGGCATCCCAACTATCCCTATTAATCATTACGGTGATCCTAGAAACCAACAAAATAGAACCATGCCGTCCTATTCTATTATTCCATGCTAATGTATTCGAGCAAAAATGCCTGCTTTAAACACTCTAATTTTTTCAAGGTAAAGGTCCTGGATCCGCAAGACACCCAATTAAGGACATCAAGTTTCTCCAGAAGGTGAGAAATCAACAGCGACAGTTCATACCCCTTAAGGCATGACCATCACGTCAATCCCGAAATTCAACTACGAGCTTTTTAACTGCAACAACTTTAATATACGCTATTGGAGCTGGAATTACCGCGGCTGCTGGCACCAGACTTGCCCTCCAA
+
DDABB0DHDEHHHHHEHFHIIFGHHFHHIEHH@G?HEHHIHHEHIHFFHGHHHEHHGHIIIIIGEHEHI?HEDHHGHCEFHGHIIIGEHHHIIIIFIGGIIHEEHEHHGFHIIHGIIHFI?GHHHBHHHGHHGHCHIIHHFEF1EHHHB1E?GHFHIHFEHHCEFHCEFHHFHH?IIIHHIIGIIIIIIIGHHFIHHIHIIIHIHHGIIFIHHEEFHIIHHHIHHHCHHGIIIG?GIIHHC<IHEEFHDHFHGCDHF@CEHIHHIIHEHEHEEIIIIHHGF<FCIHEIIIIIIHHHEHECIIIIIHHHGHEHCIIIIHHDHHCHDHHHHIIIIHIIIHIHIIIHFIIIDADDD
@HISEQ:969:HM2KJBCX2:2:1102:4494:69653 2:N:0:ACTATGCA
GTTGGTTGGCATCCCAACTATCCCTATTAATCATTACGTCAATCCTAGAAACCAACAAAATAGGATCAACGTCCTATTTCATTATTCCATGCTAATGTATTCAAGCGCGAGCCTGCTTTAAACACTCTAATTTTTTCAAAGTAACAGTCCTGATTCCCCACCACACCAAATAAATGACATGATGGTTCGTCAGAAGGTAGAAATCAGTAACACCAGTACGTACCGAAGGCACGACCAGCGTACTAATCCCGAAATTCAACTACGAGCTTTTTAACTGCAACAACTTTAATATACGCTATTGGAGCTGGAATTACCGCGGCTGCTGGCACCAGACTTGCCCTCCAA
+
0<DDDHIIIICCGHHHHHIIIIIIHIHIIHIHHGFHEHIGIIFIHIIHHIIHIHEHHHEHHIHGHHHIIG@@@0EEFFGH?<GHHCHHHHEHIIHIHHEHIHFGD<HHGHHHIIIIIIIGHHHH@HCCGEHHIIHHF8DFIHHFGEHHHIHHFCBDGHHFHHHGHHIIFFHGGEIIHHGGHHE7DHHHIIGIIIIHHGIHIHHHHHHFHHHHIIIIHHHIHIHHF@HH7HHHHIIHHGHHHHECIIHHE@?FHIHEHEGCFHHHHFIIHHIIHHHIHHFHHEGHEHIIIIGIIIHIIIGHIIHHIIHIHFECHHHGHIGIIIIHHHHFIIHHEIIHHCHG?BBD@
@HISEQ:969:HM2KJBCX2:2:1102:9654:70070 2:N:0:ACTATGCA
GTTGGTTGGCATCCCAACTATCCCTATTAATCATTGCAAATACTCCCCACACCAACACAAAGAGCAAATGCCCTATTTTGTTATCCCATGCTAATATATTCTGGCTATAAAGCCTGCTTGAAACACTCTAATTTATTCAAGGTAATGGGCTCCGTCTTTCAACCAGCCAGTTAAGACCGGAAGATCAACAGAGCTGGGACCCCCACATGTCAGAAGGTAGGAATCAATAATACCAGTACGTACAATAGCACGACCAATAAATTGATCCCGAAATTCAACTACGAGCTTTTTAACTGCAACAACTTTAATATACGCTATTGGAGCTGGAATTACCGCGGCTGCTGGCACCAGACTTGCCCTCCAA
+
DDDDDIIIIIIIHIIIIIIIIIHIIIIIIIIIIIHGIIIIIIIIIIIIIIIIIHHIHIIGIIIIGIHEFFFHIIIIIIIHIHHIIIIIIHIIIEHIIHHHHEEGHHHIIIIHIHHHHIIIIIIIIIIIIIIIIIIIHIHHHIIIIIIIIIIIHIIHHIIIIIIIIIHIIIIIIIIIIIIIIIIIHIIIIIIIIIIIIIIIIIIIIIIIIIIIIIIIIIIIIIIHHHHIIIIIIIIIIIIIIIIIIIIIIIIIIIIIIIIIIHGIIIIIIIIIIIIIIIIIIIIIIIIIIIIHHIIIIIIIIHIIIIIIIIIIIIIIIIIIIIIIIIIIIIIIIIIIIIIIIIIIIIIIIIIIIIIIIIIDDDDD
@HISEQ:969:HM2KJBCX2:2:1102:17787:69873 2:N:0:ACTATGCA
GTTGGTTGGCATCCCAACTATCCCTATTAATCATTACGTCAATCCTAGAAACCAACAAAATAGGATCGAACGTCCTATTTCATTATTCCATGCTAATGTATTCAAGCGTTAGCCTGCTTTAAACACTCTAATTTTTTCAAAGTAACAGTCCCGTTTCCCTGCAACACCAAATTAATGACATTACAGTTCTTCAGAAAGGAGGAATCAGCGAAGCCAGTACATACCAGTGGCACGACCAACCTGCTGACCCCGAAATTCAACTACGAGCTTTTTAACTGCAACAACTTTAATATACGCTATTGGAGCTGGAATTACCGCGGCTGCTGGCACCAGACTTGCCCTCCAA
+
DDDDDIIIIIIIIIIIIIIIIIIIIIIIIIIIIHIIIHIIIIIIIGIIIIIIIIIIIHIIIIIIHIIIHIHDEHIHIIIHIHIGIIIIHHEHHGHIIHHHIIIHIIIIIIIIIIHIIIIIIIIIIIHIIIIIIHIIHIIIIIHIIIIIIIIHHIIIIIIIHIIIIIHIHIIIIIIIIIHHIIIIIIIIIIIIIIIIIIIIIIIIIIIIIIIIIIIIIIIIIIIIIIIIIIIIIIIIIIIIIIIHGIIIIIIIIIIIIIIIIIIIIIIIHIIIIIHIIIIIIIIIIIIIIIHIIIIIIIIIIIIIIIIIIIIIIIIIIIIIIIIIIIIIIIIIIIIIIIIIIDDDDD
@HISEQ:969:HM2KJBCX2:2:1102:1775:70558 2:N:0:ACTATGCA
GTTGGTTGGCATCCCAACTATCCCTATTAATCATTACGTCAATCCTAGAAACCAACAAAATAGGATCGAACGTCCTATTTCATTATTCCATGCTAATGTATTCAAGCGTTAGCCTGCTTTAAACACTCTAATTTTTTCAAAGTAACAGTCCTGTTTCCCTGCAACACCAAATTAATGACATTACAGTTCTTCAGAAAGGAGGAATCAGCGAAGCCAGTGCATACCAGTGGCACGACCAACCTGCTGACCCCGAAATTCAACTACGAGCTTTTTAACTGCAACAACTTTAATATACGCTATTGGAGCTGGAATTACCGCGGCTGCTGGCACCAGACTTGCCCTCCAA
+
DDDDDIIIIIIIIIIIIIIIIIIIIIIIIIIIIIIIIIIIIIIIIIIIIIIIIIIIIIIIIIIHCHIIGIIIIIIIIIIIIIIIIIIGHEHHIIIIIIIIIGIHIHHIIIIIIIIIIIIIIIIIIIIIIIIIIIIIIIHIIIIIIIIIIIIIIIIIIIHIIIIIIHHIIIHHIIIIIIIIIIIIIIIIIIIIIIIIIIIIIIIIIIIIIIHIIIGIIIIHIIIIIIIIIIIIIIIIHIIIIIIHGIIIIIIIIIIIIHIIIIIIIIIIIHIIIIIIIIIIIIIIIHIIIIIIIIIIIIIIIIIIIIIIIIIIIIIIIIIIIIIIIIIIIIIIIIIIIIIIIDDDDD
@HISEQ:969:HM2KJBCX2:2:1102:15283:71344 2:N:0:ACTATGCA
GTTGGTTGGCATCCCAACTATCCCTATTAATCATTACGGTGATCCTAGAAACCAACGAAATAGAATCAGTCCGTCCTATTTCATTATTCCATGCTAATGTATTCAGACGATAGTCTGCTTTAAACACTCTAATTTTTTCAAAGTAACAGTCCTGATTTCCAACCACACCAAATAAATGGCATGAAAGTTCCTCAGAAGGTAGAGATCCATCTCACCAGTACAGACAATTAAGCCTGACCAATGGGTAGACCCCGAAGTTCAACTACGAGCTTTTTAACTGCAACAACTTTAATATACGCTATTGGAGCTGGAATTACCGCGGCTGCTGGCACCAGACTTGCCA
+
@DDDAHIIIIIIHHIIIIIIIIIIIIIIIIIIIIIIHIIIIHIIIIIIIIIIIIIIIIIIHIIHHIIIIIHIIIIIIIIIIIHIIIHIIIIIIHIIIHHIIHHIIIIIIIIIIIHIIIIHIIIIIIIIIIIIIIIIIIIIIIIIIIIIIIIIIIIIIHHIIIIIIIIIHIIIIIIIIIIIIIIIIIIIIIIIIIIIIHIIIIIIIIIIIHIIIIIIIIIIIIIIIIIIIIIIIIIIIIIIHHIIIIIIIIIIIIIIIIIIIIIIIIIIIHIIIIIIIIIIIIIIIIIIHIIIIIIIIIIIIIIIIIIIIIIIIIIIIIIIIIIIIIIIIIIIIIIIIIDDDDD
@HISEQ:969:HM2KJBCX2:2:1102:17159:71593 2:N:0:ACTATGCA
GTTGGTTGGCATCCCAACTATCCTATTAATCATTACGGTGATCCTAGAAACCAACAAAATAGAACCATGCCGTCCTATTCTATTATTCCATGCTAATGTATTCGAGCAAAATGCCTGCTTTAAACACTCTAATTTTTTCAAGGTAAAGGTCCTGGTTCCACATGACACCCAATTAAGGACATCATGCTTCTCCAGAAGGTGAGAAATCAACTGCGACAGTTCATACCCCTTAAGGCACGACCATCACGTCAATCCCGAAATTCAACTACGAGCTTTTTAACTGCAACAACTTTAATATACGCTATTGGAGCTGGAATTACCGCGGCTGCTGGCACCAGACTTGCCCTCCAA
+
0DDDDG@GHHHCHFHEHE?H@HHHHEHCHHIHIIGHHCE?GHIF1<<E@DFC?GHHH?HFH?GDHCGHC1</0C<0D1F1F1C@EEH1C<1<CCC1DFHEF<FFCHGHHHFFE1GFA<A@HG?GG@BGG?FHD@AGHIIIHGFHHIHHHEIHHHFEHFEHFGF?IHH?EIHIIHHG@F@HIIH@EGG<?GC<GFEGIGFHHEGFFHEEGHFHHEFHIHHG?FFCHHFC?HIHHEHGFHHHFE@CG<HHFAEEECHHCHCHCCFEHHHFEGCHHHHCHHFHIHIIHEG<@HIHHIHGEC0HHFEHHHHIIIHIHIHIIHDIHDIHHFHHHG?FHF@HH@HHG<<<=E?DB<0
@HISEQ:969:HM2KJBCX2:2:1102:10816:71481 2:N:0:ACTATGCA
GTTGGTTGGCATCCCAACTATCCCTATTAATCATTACGTCAATCCTAGAAACCAACAAAATAGGATCAAACGTCCTATTTCATTATTCCATGCTAATGTATTCAAGCGTTAGCCTGCTTTAAACACTCTAATTTTTTCAAAGTAACAGTCCTGTTTCCCTGCAACACCAAATTAATGGCATTACAGTTCTTCAGAAAGGAGGAATCAGCGAGACCAGTACGTACCAATGGCACGACCAACCTGCTGACCCCGAAATTCAACTACGAGCTTTTTAACTGCAACAACTTTAATATACGCTATTGGAGCTGGAATTACCGCGGCTGCTGGCACCAGACTTGCCCTC
+
@@@@@HHIHIIIIIGHIIIIH1FHHHIHCHHHIIIIIHIGHIIIEFHHIGHIHIHIHHIIIH@C?HHIIIIHFHHHHIFHHHHEHIIHFHIIIIIHIIIHIIIHHHIHHHIHGIIIIIHHHFHHHIIIIIIIIIIHIIIIIIHHIIHHHGIIHHHHEEEHGIIIIHIIIIIIHHIIHIHHIHIIIIIIIIIIHHIIHHHIIHIIIIIIIHIHIIHIIIIIIIIIIIIIIIHIIIIIIIIFHHHIIIHIIIIIIIIIIIIIIGIIIGIHHGIIIIIIHIHIHHIHIIHIHIHHIIIIIHHHIIIIIHHHIIIIIIIIIIIIIHIGIIIIIIIIIIIIIIDCDBD
@HISEQ:969:HM2KJBCX2:2:1102:5069:72020 2:N:0:ACTATGCA
GTTGGTTGGCATCCCAACTATCCCTATTAATCATTACGGCGGTCCTAGAAACCAACAAAATAGAACCGCACGTCCTATTCTATTATTCCATGCTGTAATATTCGAGCAAAGGCCTGCTTTGAACACTCTAATTTTTTCAAAGTAAAAGTCCTGGTCCCCAACACACCCAGTGAAGGGCATGCGGTTCTCCAGAAGAAAAGGCCCGGCCGGACAAGTGCACGCGGTGAGGTGGACCTGCCAGCCAGGCCAAAGGTTCAACTACGAGCTTTTTAACTGCAACAACTTTAATATACGCTATTGGAGCTGGAATTACCGCGGCTGCTGGCACCAGACTTGCCCTCCAA
+
DBDDBGHICHIGICHEHHIIIIEHEHHHIIIHHIIHIIGHHDEHIIHHGIHHIHIHHIIHIIHGEEEHIDHHHIGHGH@CFHHH?HIGHFHGGEHIHHHIIIIIHEHHIIGIIHBCFHFHHHHHHEEGHHFHIHIHHGIHFHHHIHHIIIIHGHHIHGIIHIHHHIFIIIIIIIHGIHHIIIIIHHHIHHHHHGIIIGHGIIIIIHHIIIIIIIIIIHHIHHEHIIIIIIHIIHHHIIHIIHEIIIIHGHIIHHIIIIHHIIIIIHHIIIHIIIHIIIIIIIIIIIIIIIIHDIHHIIIIIIIHIIIIIIIIIIIIIIIIIIIIIHFHHFIIIHHIIHH@DDDD
@HISEQ:969:HM2KJBCX2:2:1102:1444:72338 2:N:0:ACTATGCA
GTTGGTTGGCATCCCAACTATCCCTATAATCATTACGTCGATCCTAGAAACCAACAAAATAGGGTCAAACGTCCTATTTCATTATTCCATGCTAATGTATTCAAGCGTGTGCCTGCTTTAAACACTCTAATTTTTTCAAAGTAACAGTCCTGATTCCCCATGACACCAAATTAATGACATCATAGTTCGTCAGAAGGTAGAAATCAATAATACCAGTGCATACCGGAGGCACGACCAATATATTGATCCCGAAATTCAACTACGAGCTTTTTAACTGCAACAACTTTAATATACGCTATTGGAGCTGGAATTACCGCGGCTGCTGGCACCAGACTTGCCCTCCAA
+
ADDDDIIIIIIGIIIIIIHIIIIHIIIIIIIIIIIIIIICHIIIIIIIIIIGIIIIIIIHIIG@FFHGIIHIIIHHIHIIIIIIIHIIGIIGHIIIIIIIIIIIIIIIHIIIIIIIIIIIHHIIIHIIIIIIIHIIIIHHIIIIIIIIIIIIIIIIIIIIIIIIIIIIIIIIIIIIIIIIIIIIIIIIIIIIIIIIIIIIIIIIIIIIIIIIIIIIHIIIIIIIIIGIIIII=IIIIIIIIIHIIIIIIIIIIIIIIIIIIIIIIIIIIIIIIIIIIIIIIHHIHIIIIHIIIIIIIIIIIIIIIIIIIIIIIIIIIIIIIIIIIIIIIIIIIIIIIIIIDDDDD
@HISEQ:969:HM2KJBCX2:2:1102:18469:72019 2:N:0:ACTATGCA
GTTGGTTGGCATCCCAACTATCCCTATTAATCATTACGTCGATCCTAGAAACCAACAAAATAGAATCAAACGTCCTATTTCGTTATTCCATGCTAATGTATTCAAGCGTGAGCCTGCTTTAAACACTCTAATTTTTTCAAAGTAACAGTCCTGATTCCCCATGACACCAAATTAATGACATCATGGTTCGTCAGAAGGTAGGAATCAATAATACCAGTACGTACAATAGCACGACCAATAAATTGATCCCGAAATTCAACTACGAGCTTTTTAACTGCAACAACTTTAATATACGCTATTGGAGCTGGAATTACCGCGGCTGCTGGCACCAGACTTGCCCTCCAA
+
DDDDDIIIIIIIIIIIIIIIIIIIIIIIIIIIIIIIIIIIIIIIHIIIIIIIIIIIIIIIIIIIIIIIIIIIHIIHIIIIIIIIIIIIIIIHIIIIIIIIIIIIIIIIIIIIIIIIIIIIIIIIIIIIIIIIIIIIIIIIIIIIIIIIIIIIIIIIIIHIIIIIIIIIIIIIIIIIIIIIIIIIIIIIIIIIIIIIIIIIIIIIIIIIIIIIIIIIIIIIIIIIIIIHHIIIIIIIIIIIIHIHIIIIIIIIIIIIIIIIIIIIIIIIIIIIIIIIIIIIIIIIIIIIIIIIIIIIIIIIIIIIIIIIIIIIIIIIIIIIIIIIIIIIIIIIIIIIIIIIDDDDD
@HISEQ:969:HM2KJBCX2:2:1102:18332:72204 2:N:0:ACTATGCA
GTTGGTTGGCATCTAGCCCCAACTATCCCTATTAATCATTACTCATTTCCCCAAAAACCAACAAAATTCGAGATACGAGTCCTAAATTATTATTCCATGCTAATGTATTCATAACTTTCAGCCTGCTTTAAACACTCTAATTTTTTCAAAGTAAAGGTCCTGGATTGCGAACCCAACCCAGTAAAGGGCAGGAACGTTCTCCAGGAAGATGGTAAGCGCGCATCGGCACTCACACACGATACCGTGGCGGGCCAAGCGCACTATACCAGAAATCCAACTACGAGCTTTTTAACTGCAACAACTTTAATATACGCTATTGGAGCTGGAATTACCGCGGCTGCTGGCACCAGACTTGCCCTCCAA
+
DDDDDIIIIIIIIIIIIIHHHIIIIIIIIIIIIIIIIIIIIIIIIIIIIIIIIIIIIIIIHIIIHHHHIIIIIIIIIIIIHIHHHHIIIIIIIIHHHHHIHHHIIIIHHHIIHIIHHIIIIIIIHIHHIIIIIIIIIIIHHIIHIIHIHHGEHHIIIHHHIHIIIIIHHHIIGIIHHIIIIHIIIIIIIIIIIIIIIIHIIIIIIIIIIIIIIIHIHIIIIIIIIIIIHIIIIIHIIIIIIIIIIIIIIHIIIIIIIIIIHHIIIHIIIIIIIIIIIIIIIIIIIIIIIIIIIIIIIIIIIIIIIIIIIIIIIIIIIIIIIIIIIIIIIIIIIIIIIIIIIIIIIIIIIIIIIIIIIIDDDDD
@HISEQ:969:HM2KJBCX2:2:1102:5176:72423 2:N:0:ACTATGCA
GTTGGTTGGCATCCCAACTATCCCTATTAATCATTACGTCGATCCTAGAAACCAACAAAATAGAATCAAACGTCCTATTTCGTTATTCCATGCTAATGTATTCAAGCGTGAGCCTGCTTTAAACACTCTAATTTTTTCAAAGTAACAGTCCTGATTCCCCATGACACCAAATTAATGACATCATGGTTCGTCAGAAGGTAGGAATCAATAATACCAGTACGTACAATAGCACGACCAATAAATTAATCCCGAAATTCAACTATGAGCTTTTTAACTGCAACAACTTTAATATACGCTATTGGAGCTGGAATTACCGCGGCTGCTGGCACCAGACTTGCCCTCCAA
+
DDDADHHIIIIHIIHIIHIIIIIIIIIIIIIIIIIIIIIIIIIIHIHIIIIIIIIIIIIIIIIIIHIIIIIIIIGHHIIIHIIIIIIIIIHIIIHIHHIIIHIIHHHIIIIIIHIIIHIIIEIIIIIIIIIIHIIIIIHIIIIIIIIIIIIIHIIHHGIIHIIIIIIHIIIIIIHIHHIIIIIIIIIIIIIHIIIIIIIIIIIIHHIHIIIHIIIIIIIIIIIIIIIIIIIIIIIIIIIIIIIIHIIIIIIIIIIIIIIIIHHIIIIIIIIIIIIHIIIIIIIHHIIIIIIIIIIIIIIIIIIIIIIIIIIIIIIIIIIIHIIIIIIIIIIIIIIIIIIIDDDDD
@HISEQ:969:HM2KJBCX2:2:1102:7652:71871 2:N:0:ACTATGCA
GTTGGTTGGCATCCCAACTATCCCTATTAATCATTACCTCGAGTTCCGAAAACCAACAAAATAGAACCGAGGTCCTATTCCATTATTCCATGCGCGGTTATTCAGGCACGACGGGCCTGCTTTGAGCACTCTAATTTTTTCAAAGTAAACGTTCCGGCCACCGGGGGCACTCAGCGAAGAGCACCGACGGAAGCAACCGGGAGGTAGCGGCGACGAGAAACGCGCAGTACCGTCGCGAAACGGACCGCGCGCCGTCGCCCGAGATCCAACTACGAGCTTTTTAACTGCAACAACTTTAATATACGCTATTGGAGCTGGAATTACCGCGGCTGCTGGCACCAGACTTGCCCTCCAA
+
@DD@@HG=CDFEHHHGGIEHCHCEHHHHIHHFFHHIEHCDHHIIEHIH@HHHG@EHGH1DHH@FHHFHCHIIIHHIIHEHHCHIIHE1GHHHH<GCCC<DGE@GEDFH>DGHHCDHHE@HHIIIIIIFHHHHHCHHIHIIECIIIIIHIIHHHI:EIHEGHHHGA@HEHHFHGIGIH@HHC=HIHHGIIIHEGCHIHDHCIIIHDHGHHHHIIHHHHH?IIIIHEHGIIHDHHCIIIIIHHHHHIIHHDC<HF<GHHDEHCHGHHH?EHHECHHCEHIHEIHIIIIIIIHEFFIIHHHEHEHEIIIIIIIIIIIIIIIHHIHEHHHDHIHIHHHCCHHHGIIHHEGIHHG@CDAD
@HISEQ:969:HM2KJBCX2:2:1102:8509:72700 2:N:0:ACTATGCA
GTTGGTTGGCATCCCAACTATCCCTATTAATCATTACGGTGATCCTAGAAACCAACAAAATAGAATCATGCCGTCCTATTTTATTATTCCATGCTAATGTATTCAAGCAAAATGCCTGCTTTAAACACTCTAATTTTTTCAAAGTAAAGGTCCTGGTTCCCCGAGACACCCAATTAAGGGCATCGCGGTTCTCCAGAAGGTGAGAAATTGACTACACCAGTTCATACCCCTTAAGGCACGACCGATGTGTCAATCCCGAAATTCAACTACGAGCTTTTTAACTGCAACAACTTTAATATACGCTATTGGAGCTGGAATTACCGCGGCTGCTGGCACCAGACTTGCCCTCCAA
+
DDCDCIIIHIIGIIIIIIIIIIIIIIIHIIIIIIIIIIHIIIHIIIIIHHIIIHHIHHHIHHIIIEHGEHHHGHIGHIIHDHIHIIIHIHHIIGIIIIEFHDHHIIIIIIHIIIIIHGHGHHGHIHIIHHIIHIIHIIIIHIHIIIIHIIHHIIIIIHIIHIH?IIIIHHIHHHHIIIIGIIIIIHIGIIIIIIIGIIIIIIIIIIIHIIIIIIHIIIIIIIIIIHHIHIIIIIIIIIHIIHIIIIIIIIHIIIIIIIIIIIIIIIIIHHHIIIIIIIIIIIIIIIIIHGHIFIIIIIIIIIIIIIHIIIIIIIIIIIIIIIIIIIIIIIHIIIIIIIIIIIIIIIIDDDDD
@HISEQ:969:HM2KJBCX2:2:1102:10699:72759 2:N:0:ACTATGCA
GTTGGTTGGCATCCCAACTATCCCTATTAATCATTACGGTGATCCTAGAAACCAACAAAATAGAACCATGCCGTCCTATTTTATTATTCCATGCTAATGTATTCAGGCATAGGCCTGCTTTGAGCACTCTAATTTTTTCAAGGTAATGGTTCTGCTTCCCCGGCACATCAAATTAATGGCATACCGGTTATTCAGAAGGTAGGAATCCATCACACCAGTGCGGACCGTGAGGCCCGACCGACGGATAGATCCCGAAATTCAACTACGAGCTTTTTAACTGCAACAACTTTAATATACGCTATTGGAGCTGGAATTACCGCGGCTGCTGGCACCAGACTTGCCCTCCAA
+
DDDDDIIIIIIIIIHHIIIIIIIIIIIHIIIIIIIIIIIIIIIGHIIIIIIIIIIIIHHGHIHHIIIIIIHEHHIIIIIIIIIHIIIIHIIIHIIIIHIIHGHHIHIIIIIIIIIIIIHIIIIIIIIIIIIHHHIIIHIICIIIIIIIIHIIHIHHIIIIIIIHIIIIIIIIIHIHHHEHIHIIIGIHHHIIIIIIIHHEHIIIHIIIIIIIIIIIIIIIIIIIIIIIIHHIIIIIIIIIIHEHHHHIIHIIIHGIHGIIHIIIIIIIIIHIGIIIHIIIIIIIIIIIHGIIHHCIIIIIIHEIIIIIHIHIIIHIIIIIIIIIIIIIIIIIIHIIIIHGHIIDDDDD
@HISEQ:969:HM2KJBCX2:2:1102:7499:72884 2:N:0:ACTATGCA
GTTGGTTGGCATCCCAACTATCCCTATTAATCATTACGGTGGTCCTAGACCAACAAAATAGAACCAACGTCCTATTCTATTATTCCATGCTAATCTATTCAAGCAAAAGCCCGCTTTAAACACTCTAATTTTTTCAAGGTAATGGTCCTGGTTCCCCGACACACCCAATAAAGGACATACCGGCTCACCAGAAGGATAGACCCGACAGCAGAACAGTACTCGCCAGAGACGGACCGTCCGGTCAGGCCTAAAATTCAACTACGAGCTTTTTAACTGCAACAACTTTAATATACGCTATTGGAGCTGGAATTACCGCGGCTGCTGGCACCAGACTTGCCCTCCAA
+
CDDDDIIHIIIIIIIIIIIIIIIIIIIHIIIIIIIIIHIIIIIIIIIIIIIIIIIIIGHIIIIIHIIIIIIIIIIHIIHIIHHHIHIIIGIIIIIIIIHIHGHHIIHIGIIIIIIIIHIIIIIIHIIIIIIIIIIIGIIIIIIIHHIIIIHIIIIIIIIIIIIIIIGIIIIIIIIIIIIIIIIIIIIIHIIIIIIIIIIHIIIIIIIIIHIIIIIIIHHIIIIIIIIIIIIIIIIIIHIIIIIIIIHIIIIIIGIIIHIHEIIIIIIIIIIIIIHIIIIIIHIIHIIIIHHEIHHHIHHIIIIIIIIIIIIIIIIIIIIIIIHIIHIIIIIHIIIIIHIDDDDD
@HISEQ:969:HM2KJBCX2:2:1102:17461:73362 2:N:0:ACTATGCA
GTTGGTTGGCATCCCAACTATCCCTATTAATCATTACGTCAATCCTAGAAACCAACAAAATAGGATCAAACGTCCTATTTCATTATTCCATGCTAATGTATTCAAGCGTTAGCCTGCTTTAAACACTCTAATTTTTTCAAAGTAACAGTCCTGTTTCCCTGCAACACCAAATTAATGACATTACAGTTCTTCAAGAAGGAGGAACCAGTAAAGCCAGTGCATACCAGAGGCACGACCAACCTACTAATTCCGAAATTCAACTACGAGCTTTTTAACTGCAACAACTTTAATATACGCTATTGGAGCTGGAATTACCGCGGCTGCTGGCACCAGACTTGCCCTCCAA
+
DDDD@HHIHIHIICHHIHHHIIIIHIIIIHHHHHIHIIIIIIIIHIIEHHIIHFHIIG?CFHHHFEH?GFFEGCEHHIIIHEHHHIIIHE@@EHHHIIHIIFGHHHEHHIIIIIIHHHHHIEHGHHHHIGIIIHHHHIFFHHHIHHCGHHHHGHIIIIIHIIIIHHGHHGF?GHFGFHEFHHIGGHIHGEIGIHIIHHH:EIHEIIHHHHHIIIHIIHIHHHHFIHIHGG<<HEHIHIFHHEHHGIHGGHHFGGFHIIIIIHHCIIIIIHHHIHEEHIIIHHHHHHHIHHHG=IIHHIIIFFIHHIIIIIIIIIIIHHIIHFHIIHEIIIIIIHHGIHHHHDDADC
@HISEQ:969:HM2KJBCX2:2:1102:6936:73445 2:N:0:ACTATGCA
GTTGGTTGGCATCCCAACTATCCCTATTAATCATTACGTCAATCCTAGAAACCAACAAAATAGGATCGAACGTCCTATTTCATTATTCCATGCTAATGTATTCAAGCGTTAGCCTGCTTTAAACACTCTAATTTTTTCAAAGTAACAGTCCTGTTTCCCTGCAACACCAAATTAATGACATTACAGTTCTTCAGAAAGGAGGAATCAGCGAAGCCAGTACATACCAGTGGCACGACCAACCTGCTGACCCCGAAATTCAACTACGAGCTTTTTAACTGCAACAACTTTAATATACGCTATTGGAGCTGGAATTACCGCGGCTGCTGGCACCAGACTTGCCCTCCAA
+
DDDDAGHIHHIIHIIIIIIIIIIIHIIIIIIIHIIIIIHIIIIIHGFHFEHHIIIIIIIIIEFHHIIIGHHIIFIIIIIIIIIHIII?EHHC@HFEHIIIHIIIIIIIIHIHHHHHHIIIIHHIHIIIIIIIIIHIIIIIIIIHHIHIIIIIHHEIIIIIGHHHIIIIIIIIIIIIIIIIHIIIIIIIHHGHIIIIIIIIIIIIIIIIHIIIIIIIIIIIIIIIIIIHIHIII=IIIIIIIIIHGIIIHIIIIIIIIIIIIIIIIIIIIIIIIIIIIIIIIIIIIIIIIIIIIIIIIHIIIIIIIIIIIIIIIIIIIIIIIIIIIIIIIIIIIIIIIIIIIDDADD
@HISEQ:969:HM2KJBCX2:2:1102:19268:73738 2:N:0:ACTATGCA
GTTGGTTGGCATCCCAACTATCCCTATTAATCATTACGTTGTACCTAGAAACCAACAAAATAGGTTCGAACGTCCTATTTCATTATTCCATGCTAATGTATTCAAGCGTTTGCCTGCTTTAAACACTCTAATTTTTTCAAAGTAACAGTCCTGACTCCCCACGACACCAAATTAATGACATCATGATTCATCAGAAGGGAGAAATCAACGACGCCAGTGCGTACCGAAGGCACGACCGACGTATTGATCCCGAAATTCAACTACGAGCTTTTTAACTGCAACAACTTTAATATACGCTATTGGAGCTGGAATTACCGCGGCTGCTGGCACCAGACTCGCCCTCCAA
+
@D@@BGHHHIHIIFFHIHIIHIGHIHCEHIIEHIGIFGHIHHE@FHHIHIICGGHHIIIH<FEE<CFCFHCEEHCGHG?C1CCHEH1<D@CF?GHHIE@GHH@GHFHG@GDHH@DFEHHGGHGHHGH8CFHHIIHCHHHHIA@GHHEH1HEFEC11HHCHG<GEHCHHHFHG?HHHFGCHH9HHGD<<FD/EIIHHGIIHGGGFF6<<CDIIHHHH8CHC8IHCH8IIIH<HIHIHDEGECCFCFHHDHBHGHHFCC1IHD0<HEH?HEHGHEHGIIIHHG@FCHCIIHIHGDIIIIHHIHEHGFGCEGHHEHECCHHFG@?ECHEHECE@HF<CDHG?CH@D@D@
@HISEQ:969:HM2KJBCX2:2:1102:19823:73522 2:N:0:ACTATGCA
GTTGGTTGGCATCCCAACTATCCCTATTAATCATTACGTCGATCCTAGAAACCAACAAAATAGAATCAAACGTCCTATTTCATTATTCCATGCTAATGTATTCAAGCGCGAGCTTGCTTTAAACACTCTAATTTTTTCAAAGTAACAGTCCTGATTTCCCGCGACACCAAATTAATGACATCGTGGTTCGTCAGAAGGGAGAAACCAATAATGCTAGTACGTACAAAGTACGACCGACATATTAGTCCCGAAATTCAACTACGAGCTTTTTAACTGCAACAACTTTAATATACGCTATTGGAGCTGGAATTACCGCGGCTGCTGGCACCAGACTTGCCATCCAA
+
DDDBDHIIIIIIIIIIIIIIIIIIIIIIIIIHIIIIHIIIIIIHIIIIIIIIIIHIIIIIIIIIIIIIIIIIIGIIIIGIIHIIIIIIIIHHIHIIIIIHIIIIIHIIHHIIIIIIIIIIIIHHIIIIIIIIIIIIHIIIIIIIIIIIIIIIIIIIIIIHHIIIIHIIIIIIHIIIIIIIIIIIHIIIIIIIIIIIIIIIIIIIIIIIIIIIIIIIIIIIIIIIIIIIIIIIIIIIIIIIIHHIIIIIIHIIIIIIIIIIIIIIIIIIIIIHIIIIIIIIIIIIIIIIIIIIIIIIIIIIIIIIIIIIIIIIIIIIIIIIIIIIIIIIIIIIIIIIIIIDDDDD
@HISEQ:969:HM2KJBCX2:2:1102:18882:74355 2:N:0:ACTATGCA
GTTGGTTGGCATCCCAACTATCCCTATTAATCATTACGGTGGTCCTAGAAACCAACAAAATAGAACCACAACGTCCTATTCTATTATTCCATGCTAATCTATTCAAGCAATAGCCCGCTTTAAACACTCTAATTTTTTCAAGGTAATGGTCCTGGCTCCCCAACACACCCAATAAAGGACATGCTGGCTCACCAGAAGGAAGACCCGACAGCAGACAGTACTCGCCAAAGACGGACCGCCCGGCCAGGCCTAAAATTCAACTACGAGCTTTTTAACTGCAACAACTTTAATATACGCTATTGGAGCTGGAATTACCGCGGCTGCTGGCACCAGACTTGCCCTCCAA
+
ADBDDIEE/GEGCC1C1GHHEFHGEHGCHHHHHIIHHE=<CCCE?HEECHEFHCHH@@C??G?EEHEHHHCHHH?EG1C@CEHIH@C1<F@GCEH?G@EHCED@HHGEHHHIHHHHEFFHHF5GFHGHHGBFHHGCHIHHIHHGEE@GE1AHE<@DGIIIHEHHCHIHHHEIIHIIIIHHHHIIIHE?FDFC<IHEIHHEFHHGIHHHHH:GIHEG?HGC//EHEHHG@GHIHDFHHHDCHEHGGFGIIHHHHHHEHHEIIIIHHEIIIIHHHGGHIIIIHHHHIHH?HEHHHHDIIIHHHHFCCHIIHFIIHIIHIHHIHH?IIIHIIIIIHIIIHIHHHD?D@@
@HISEQ:969:HM2KJBCX2:2:1102:14709:73913 2:N:0:ACTAAGCA
GTTGGTTGGCATCCCAACTATCCCTATTAATCATTACAACAGTCCTAGAAACCAACAAATAGAACCATTGTCCTATTCCATTATTCCATGCTAATGTATTCAAGCGTATGCCTGCTTTGAACACTCTAATTTTTTCACAGTAAAAGTCCTGGTTCCCCGTCACGACCCGTAAAGGCCATGCCGCTTCGCCAGAAGGTAAAGCCCGACCACAGACAGTGCTCACCCAGAAGGCGGACCGTCCAGCCAGGCCTGAAGTTCAACTACGAGCTTTTTAACTGCAACAACTTTAATATACGCTATTGGAGCTGGAATTACCGCGGCTGCTGGCACCAGACTTGCCCTCCAA
+
DBDDDIHIIIIHHIIIIIIIIIIIIIIIIIHIIIIIHIIIIIIHIIIIIIHIIIIIIHIIIIIIIIIIICHHIHHIIIIIIIIIIHHIIHEHHIIIIHIIIIGIIIIIIHIHIHIIIIIIHIIIIIIIHHIIIIIHIIIHGGHIIIIIIIIIIIIIIIIIIIIIIIGIIIIHIIIIHGIIIIIIIIIIIHIIIIIIIIHHHIIIIIIIIIIIHIHIIIIIIIIIIIIIII=IIIIIIIIIIIIGIIIIIIGIIIIIIIIIIIIIIIIIIIIIIIHIIIIIIIHHIIIIIIIHHEIIIIIIIIIIIIIIIIIIIIIIIIIIIIIIIIIIIIIIIIIIIIIIIDDDDD
@HISEQ:969:HM2KJBCX2:2:1102:20638:74280 2:N:0:ACTATGCA
GTTGGTTGGCATCCCAACTATCCCTATTAATCATTACGTCGATCCTAGAAACCAACAAAATAGAATCAAACGTCCTATTTCGTTATTCCATGCTAATGTATTCAAGCGTGAGCCTGCTTTAAACACTCTAATTTTTTCAAAGTAACAGTCCTGATTCCCCATGACACCAAATTAATGACATCATGGTTCGTCAGAAGGTAGGAATCAATAATACCAGTACGTACAATAGCACGACCAATAAATTGATCCCGAAATTCAACTACGAGCTTTTTAACTGCAACAACTTTAATATACGCTATTGGAGCTGGAATTACCGCGGCTGCTGGCACCAGACTTGCCCTCCAA
+
DDDDDIIIIIIIIIIIIIIIIHIIIIIIIIIIHIIIIIIIIHIIIIIHIIIHIIIIIIIIIIHIHIIIIIIIIIIIIIIIHIIIIIIIIIIIIIGHHHIIIHHHIIHIIHIHIIIIIHIIIIIIIIIIHIHIIIIIIIIIIIIIIIIIIIIIIHIIHHIHIHIHIIHGIIIIIIIIIIIIIIIHIIHIIIIIIIIIIIIHIIIIHIIHIHIIIIIIIIIIIIIHIIIIIIIIIIIIIIIIIIHHGIIIIHIIIIIIIIIIIIIIIIIIIIIIIIIIIGIIIIIIHGIIIIIIIIIIIIIIIIIIIIIIIIIIIIIIIIIIIIIIIIIIIIIIIIIIIIIIDDDDD
@HISEQ:969:HM2KJBCX2:2:1102:9577:74186 2:N:0:ACTATGCA
GTTGGTTGGCATCCCAACTATCCCTATTAATCATTACATCGATCCTAGAAACCAACAAAATAGAATCGGATGTCCTATTTCATTATTCCATGCTAATGTATTCAAGCGTGAGCCTGCTTTAAACACTCTAATTTTTTCAAGGTAACAGTCCTAATTCCCCGTGACACCAAATTAATGGCATTACGGTTCTTTAGAAGGTGAGAAATCAATAATATCAGTACATACCAACGGCATGACCGAAACATTGATCCCGAAATTCAACTACGAGCTTTTTAACTGCAACAACTTTAATATACGCTATTGGAGCTGGAATTACCGCGGCTGCTGGCACCAGACTTGCCCTCCAA
+
DDDDAIIICHHHIIIIIIIIIHIHIIIIIIIIIIIIIIIIIHHHHIIGHIHIHHHHHIHHHIIIGHIIGIIIIIIIIIHIIIIHGHIHIIIIHIIIIIIIIHIIIIIIIIIHIIIIHHIIIIIIIIHHIHIIIIIIIIIIIIIIIIIIIIHHIIIIIIIIIIIIHIIIIIIHHIIIIIIIIIHIIIIIHIIIIIIIIIIIIIIIIIIIIIIIIIIIIIIIIIHIHIIIIIIIII=IIIIIIIIIIHIIIIIIIIIIIIIIIIIIIIIIIIIIIIIHIIIIIIIHIHIIIIIIIIIIIIIIIIIIIIIIIIIIIIIIIIIIIIIIIIIIIIIHIIIIIIIIIIDDDDD
@HISEQ:969:HM2KJBCX2:2:1102:11058:74747 2:N:0:ACTATGCA
GTTGGTTGGCATCCCAACTATCCCTATTAATCATTACATCGATCCTAGAAACCAACAAAATAGAATCGGATGTCCTATTTCATTATTCCATGCTAATGTATTCAAGCGTGAGCCTGCTTTAAACACTCTAATTTTTTCAAGGTAACAGTCCTAATTCCCCGTGACACCAAATTAATGGCATTACGGTTCTTTAGAAGGTGAGAAATCAATAATATCAGTACATACCAACGGCATGACCGAAACATTGATCCCGAAATTCAACTACGAGCTTTTTAACTGCAACAACTTTAATATACGCTATTGGAGCTGGAATTACCGCGGCTGCTGGCACCAGACTTGCCCTCCAA
+
DDDDDIIIHIIIIIIIIIIIIIIIIIIIIIIIIIIIIIIIIIHIIIIIIIIIIIIIIIIIIHHIIIIIIHIIIIIIIIIHHIIIIIIEHIHHHGHIHIIIIIIIIIIIIIIIHIIHIIIHHHHHHIIIIIIIIIIIIIIIIIIIIIIIHIIIIIIIIHIIIIHIIIIIIIIIIIIIIIIIIIIIIIIIIHIIIIIIIIIIIIIIIIIIIHIIIIIIIIIIIIIIGIIIIIIIIIIIIIIIIIIIIHIIIIIHIIIIIIIIIIIIIIIIIIIIIIIIIIIIIIHIIHIHIIIIIIIIIIIIIIIGIIIIIIIIIIIHF<IIIIIIIIIIIIIIIIIIIIIIIIDDDDD
@HISEQ:969:HM2KJBCX2:2:1102:13131:74674 2:N:0:ACTATGCA
GTTGGTTGGCATCCCAACTATCCCTATTAATCATTACGTCAATCCTAGAAACCAACAAAATAGGATCGAACGTCCTATTTCATTATTCCATGCTAATGTATTCAAGCGTTAGCCTGCTTTAAACACTCTAATTTTTTCAAAGTAACAGTCCTGTTTCCCTGCAACACCAAATTAATGGCATTACAGTTCTTCAGAAAGGAGGAACCAGCAAAGCCAGTGCATACCAGTGGCACGACCAACCTGCTGATCCCGAAATTCAACTACGAGCTTTTTAACTGCAACAACTTTAATATACGCTATTGGAGCTGGAATTACCGCGGCTGCTGGCACCAGACTTGCCCTCCAA
+
@DD@DIIICHIIIGHHIIIIIIIIIIIIIIIIIHHHIIIIIIIIIHCHHHHIIIGHHHIIHIGIEHGHEGEHIIIIIIIHIFIIIHIHIIHFEHHEHHIEHHHHHHHHHHHGHIIIHGIIHHIHHHHHHHGIIHHIIIIHHIIIHHIIHEIHHFEHIIIIHIHIIIIGIIIGIIIIHIIHGGIIHIH?HIIIIHIIIIIHHHGCHHIIIIIIIIIIHHEHII<IIIIHHHIIHIIIIIIIIHHHF;IIIIIIIIIIIIHHIHIHIGHIIIIIIIIIIIIIIIIIIFGIIIIHEHHIIIIIHIIIIIIIIIIHIIGIIIIIIIIIIIIIHIHHFHIIIIHIIADABD
@HISEQ:969:HM2KJBCX2:2:1102:6957:74696 2:N:0:ACTATGCA
GTTGGTTGGCATCCCAACTATCCCTATTAATCATTACGTCGATCCTAGAAACCAACAAAATAGAATCAAACGTCCTATTTCGTTATTCCATGCTAATGTATTCAAGCGTGAGCCTGCTTTAAACACTCTAATTTTTTCAAAGTAACAGTCCTGATTCCCCATGACACCAAATTAATGACATCATGGTTCGTCAGAAGGTAGGAATCAATAATACCAGTACGTACAATAGCACGACCAATAAATTGATCCCGAAATTCAACTACGAGCTTTTTAACTGCAACAACTTTAATATACGCTATTGGAGCTGGAATTACCGCGGCTGCTGGCACCAGACTTGCCCTCCAA
+
DDDBDIIIIIIIIIHIIIIIIIIIIIIIIIHIIHIIIIIIIGIIIIIHIHIIIHIIIIIIIIIHIHIIGHIIIGIIIIHIIIIIIIIIIIIHIHHIIIHIIIIIIIIIIIIHHIIIIHIIIIIHIIHIIIIIIIIIIIIHHIIIIIIIIHIIIIIIIIHIIIIIIIIIIIIIIIIIIIIIIIIIIIIIIIIIIIIIIIIIIIIIIIIIIIIHGGIIIIIIIIIIIIIIIIIIIIIIIHIIIIIIIIIIIIIIIIIIIIIIIIIIIIIIIIIIIIIIIIIIIIIIIIIIIIIHIIIIIIIIIIIIIIIIIIIIIIIIHIIIIIIIIIIIIIIIIIIIIIIIDDDDD
@HISEQ:969:HM2KJBCX2:2:1102:2249:74919 2:N:0:ACTATGCA
GTTGGTTGGCATCCCAACTATCCCTATTAATCATTACGTCAATCCTAGAAACCAACAAAATAGGATCGAACGTCCTATTTCATTATTCCATGCTAATGTATTCAAGCGTTAGCCTGCTTTAAACACTCTAATTTTTTCAAAGTAACAGTCCTGTTTCCCTGCAACACCAAATTAATGACATTACAGTTCTTCAGAAAGGAGGAATCAGCGAAGCCAGTGCATACCAGTGGCACGACCAACCTGCTGACCCCGAAATTCAACTACGAGCTTTTTAACTGCAACAACTTTAATATACGCTATTGGAGCTGGAATTACCGCGGCTGCTGGCACCAGACTTGCCCTCCAA
+
DDDDDIIIIIIIIIIIIIIIIIIIIIIIIIIIIIIIIIIIIIIIIIIIIIIIIIIIIIIIIIIIIIIIIIIIIIIIIIIIIIIIIIIHHIIIIIIIIIIIIIIIIIIIIIIIIIIIIIIIIIIIIIIIIIIIIIHIHIIIIIIIIIIIIIIIIIIIIIIIIIIIIIIIIIIIIIIIIIIIIIIIIIIIIIIIIIIIIIIIIIIIIIIIIIIIIIIIIIIIIIIIIIIIIIIIIIIIIIIIIIIHHIIIIIIIIIIIIIIIIIIIIIIIHIIIIIIIIIIIIIIIIIIIIIIIIIIIIIIIIIIIIIIIIIIIIIIIIIIIIIIIIIIIIIIIIIIIIIIIIDDDDD
@HISEQ:969:HM2KJBCX2:2:1102:20289:76385 2:N:0:ACTATGCA
GTTGGTTGGCATCCCAACTATCCCTATTAATCATTACGTCAATCCTAGAAACCAACAAAATAGGATCAAACGTCCTATTTCATTATTCCATGCTAATGTATTCAAGCGTTAGCCTGCTTTAAACACTCTAATTTTTTCAAAGTAACAGTCCTGTTTCCCTGCAACACCAAATTAATGACATTACAGTTCTTCAAGAAGGAGGAACCAGTAAAGCCAGTACATACCAGAGGCACGACCAACCTACTAATCCCGAAATTCAACTACGAGCTTTTTAACTGCAACAACTTTAATATACGCTATTGGAGCTGGAATTACCGCGGCTGCTGGCACCAGACTTGCCCTCCAA
+
BDD@DHHCHHHIIIIIIIHHHIHIIIHHHHHHIHIIIIIIIGHIIIIIIIIIIIIIHIIIIIEGHCHIHICCFEHHIFHHHHIIIGH?GEG1FHEIIHGIHHHIHHIIHHEHGEHHIHHIIHHHGIIIHHHIIHIHIHIIIIIIIHIIIHIHHHHIIIIHIIIIIHHIHHHGHIIHIIIHHGIGHEHEEHHIIHHHIIIIHHHHHIIIIIIIHIHIIIIIIIIIIIHHIIHIIIIIIIHIIIIHDIIIIIIIHHHIIIHHIIIIHIIIIIIHHHHIIIHHGIIHIHIIIIHIIIIIIIIIIIIIIIIIIIIIIIIIIIIIIIIIIIIIIIIIIIIIIIIIIDCDDD
@HISEQ:969:HM2KJBCX2:2:1102:9727:77363 2:N:0:ACTATGCA
GTTGGTTGGCATCCCAACTATCCCTATTAATCATTACATCGATCCTAGAAACCAACAAAATAGAATCGGATGTCCTATTTCATTATTCCATGCTAATGTATTCAAGCGTGAGCCTGCTTTAAACACTCTAATTTTTTAAAGGTAACAGTCCTAATTCCCCGTGACACCAAATTAATGGCATTACGGTTCTTTAGAAGGTGAGAAATCAATAATATCAGTACATACCAACGGCATGACCGAAACATTGATCCCGAAATTCAACTACGAGCTTTTTAACTGCAACAACTTTAATATACGCTATTGGAGCTGGAATTACCGCGGCTGCTGGCACCAGACTTGCCCTCCAA
+
DDDDDIIIIIHIIIIIIIIIIIIIIIIIIIIIIIIIIIIIIIIIIIIIIIIIIIIIHIIHIIIIIHIHIIIIIIIIIIIIHIIIHIIIIIIIIIIIIIIIIIIIIIIIIIHIIIIIIIIIHIIHIIIIIIIIIIIHIIIHIIIIIIIIIIIIIIIIIIIIIIIIIIIIIIIIIIIIIIIIIIIIIIIIIIIIIIIIIIIIIIIIIIIIIIIIIIIIIIIIIIIIIIIIIIIIIIIIIIIIIIIHHIIIIIIIIIIIIIIIIIIIIIIIIIIIIIIIIIIIIIIIIIIIIIIIIIIIIIIIIIIIIIIIIIIIIIIIIIIIIIIIIIIIIIIIIIIIIIIIIIDDDDD
@HISEQ:969:HM2KJBCX2:2:1102:5024:78190 2:N:0:ACTATGCA
GTTGGTTGGCATCCCAACTATCCCTATTAATCATTACGGTGATCCTAGAAACCAACAAAATAGAATCAAACGTCCTATTTCGTTATTCCATGCTAATGTATTCAAGCGTGAGCCTGCTTTAAACACTCTAATTTTTTCAAAGTAACAGTCCTGATTCCCCATGACACCAAATTAATGACATCATGGTTCGTCAGAAGGTAGGAATCAATAATACCAGTACGTACAATAGCACGACCAATAAATTGATCCCGAAATTCAACTACGAGCTTTTTAACTGCAACAACTTTAATATACGCTATTGGAGCTGGAATTACCGCGGCTGCTGGCACCAGACTTGCCCTCCAA
+
DDCDDIIHIIIIIIIHIIIIIHHIIIIIHIIIIIIIIIIIIIHHIGIIHIIIIIIIIGFHIIIHIIHIIIIIHIIIIIIIIIIIHHIHHHIIIIGHIIIIIGIIIHHIIIIIIHIHIIIIIIIIIIHHIIIIIIIIHHIHIIIHIIIIHIHHIHIIHIIIIIHHHHHHIIHGHHIIHHFIHIIIIHHIIIHIIIIIIIIIIIIHHHIHIIIIIIIIIIIIIIIIIIIIIIIIIHIIIIIIIHIHHIIIIIIIIIIIIIIIIIIIIIIIIIIIIIIIIIIIIIIIIIIIHIIIIIHIIIIIIIIIIIIIIIIIIHIIIIIIIIIIIIIIIIIIIIIIIIIIDDDDD
@HISEQ:969:HM2KJBCX2:2:1102:12119:79514 2:N:0:ACTATGCA
GTTGGTTGGCATCCCAACTATCCCTATTAATCATTACGGTGATCCTAGAAACCAACAAAATAGAACCATGCCGTCCTATTCTATTATTCCATGCTAATGTATTCGAGCAAAAATGCCTGCTTTAAACACTCTAATTTTTTCAAGGTAAAGGTCCTGGATCCGCAAGACACCCAATAAAGGACATCAAGTTTCTCCAGAAGGTGAGAAATCAACAGTAACAGTTCATACCCCTTAAGGCATGACCGTCACGTCAATCCCGAAATTCAACTACGAGCTTTTTAACTGCAACAACTTTAATATACGCTATTGGAGCTGGAATTACCGCGGCTGCTGGCACCAGACTTGCCCTCCAA
+
DDDDDIHHHHHIHIIGIIIIIHIIIIIIIIGIIIIIIIHIIIIIHHIIIIGIIIIHIIIIIIHHIIHIIHICHHIIIIHHIIHIIIIIIIHIFHIIIIIHHHHIHHHIHIIHIIIHHHIIIIIIIIIIIIIIIIIHIHIIHIIHHHHIIIIIIIIIIIIHIHEHIIIIIHIHIIIIIHIIIHHIIIIIIIIIIIIIIIIIIIIIIIIIIIIIIIIIHIIIIIIIIHHIIIIIIIIIIIIIIHIIIIIIIIHHIIIIIIIIIIIIIIIIHHIIIIIIIIIIIHHIIIIIIIIIIIIHIIIIHIIIIIIIIIIIIIIIIIIIIIIIIIIIIIIIIIIIIIIIIIIIIIIIDDDDD
@HISEQ:969:HM2KJBCX2:2:1102:9824:80836 2:N:0:ACTATGCA
GTTGGTTGGCATCCCAACTATCCCTATTAATCATTACGGTGGTCCTAGACCAACAAAATAGAACCAACGTCCTATTTTATTATTCCATGCTAATCTATTCAAGCAAAAGCCCGCTTTAAACACTCTAATTTTTTCAAGGTAATGGTTCTGGTTCCCCGACACACCCAACAAAGGACATATCGGCTCACCAGAAGGATAGACCCGACAACAGGACAGTACTCGCCAGAGACGGACCGCCCGGTCAGGCCTAAAATTCAACTACGAGCTTTTTAACTGCAACAACTTTAATATACGCTATTGGAGCTGGAATTACCGCGGCTGCTGGCACCAGACTTGCCCTCCAA
+
DDDBBIIIIIIIIIIIIIIIIIIIIIIIIIHIIIIIIIHHIIIIIIIHHIIIIIIHIIIIFHIIIIHHIHIIHIIIIIIIIIIIIIGHIIIHIHHIIIHIIHGHIIHHHGHHIIEHIIIIHIIIIIIHIIIIIIIHIIIHHIIIIIIIIHIHIHIIIHIIIIHIIIIIIIIIIIHHHIIIIIIIIIIIIIIIIIIIIIHHIIIIHHIIIIIIIIIIIIIIIIHIIIIIIIIIIIIIIIHIIIIIIIIIIIIIIIIIIIIIIIIIIIIIIIIIIIIIIIIIIIIIIIIIIIIIIIHHGDDIIIIIIIIIIIIIIIIIIIIIIIIIIIIIIIIIIIIIIIIDDDDD
@HISEQ:969:HM2KJBCX2:2:1102:4056:81878 2:N:0:ACTATGCA
GTTGGTTGGCATCCCAACTATCCCTATTAATCATTACGTCAATCCTAGAAACCAACAAAATAGGATCGAACGTCCTATTTCATTATTCCATGCTAATGTATTCAAGCGTTAGCCTGCTTTAAACACTCTAATTTTTTCAAAGTAACAGTCCTGTTTCCCTGCAACACCAAATTAATGACATTACAGTTCTTCAGAAAGGAGGAATCAGCGAAGCCAGTGCATACCAGTGGCACGACCAACCTGCTGACCCCGAAATTCAACTACGAGCTTTTTAACTGCAACAACTTTAATATACGCTATTGGAGCTGGAATTACCGCGGCTGCTGGCACCAGACTTGCCCTCC
+
DDDDAIIIIIIHIIIIIIIIIHIIIIIIGIHIIHIIIIIIIIIIIIIIIIIIIIIIGHIIIIIHEHHIIIIIIIIIGIIIIHIIHIIIIGIICHIIIIIIIHIIIIGHIHIHIIHIIIIHIIIIIIIHIIHHIIIIIEHHHIIIIHIIHIIHHHHIHIIIIIIIHIHHIIIIHIIIHIIIIIIIIIIIIIIIIIIIIIIIHIIIHIIIIIIIIIIIIHI;IIIGII=IIIIIIIIIIIHHIHEIIIIIIIIIHIIIIIIIIIIIIIIIIIIIIIIIIIIIIIIIIIHIIIIIIIIHIGIIIIIIHIIIIIIIIIIIIIIHFGIIIIIIIIIIIIHIIIIDDDDD
@HISEQ:969:HM2KJBCX2:2:1102:20757:81607 2:N:0:ACTATGCA
GTTGGTTGGCATCCCAACTATCCCTATTAATCATTACGTCAATCCTAGAAACCAACAAAATAGGATCAAACGTCCTATTTCATTATTCCATGCTAATGTATTCAAGCGTTAGCCTGCTTTAAACACTCTAATTTTTTCAAAGTAACAGTCCTGTTTCCCTGCAACACCAAATTAATGACATTACAGTTCTTCAAGAAGGAGGAACCAGTAAAGCCAGTACATACCAGAGGCACGACCAACTTACTAATCCCGAAATTCAACTACGAGCTTTTTAACTGCAACAACTTTAATATACGCTATTGGAGCTGGAATTACCGCGGCTGCTGGCACCAGACTTGCCCTCCAA
+
DDADDIIIIIIIHGIIIIIIIIIIIIIIIIIIIIIIIIIIIIIIIIIIIIIIIIIIIIIIIIHIIIIIIIIIHIIIIIIIIIIIIIIIIIHHHIHIIIIIHHIHHHIIHIIHHHIIIIIIIIIIIIIHIIIIIIIIIIIIIIIIIHHHHHIIIIIIIHHIIIIHHIHHIIIIIIIHIIIIIIIIIIIIIIIGIIIIIIIIIIIIIHIIIIIIIIIIIIIIIIIIIIIIIIIIII6IIIIIIIIFGIIIIIIIIIIIIIIIHIHIIIIIIIIIIIIIIIIIIIIIIIIIIIIIIHIIIIHIHIIIIIIIIIIIIIIIIIIIIIIIIIIIIIIIIIIIIIIIIDDDDD
@HISEQ:969:HM2KJBCX2:2:1102:16858:82972 2:N:0:ACTATGCA
GTTGGTTGGCATCCCAACTATCCCTATTAATCATTACGGTGATCCTAGAAACCAACGAAATAGAATCAGTCCGTCCTATTTCATTATTCCATGCTAATGTATTCAGACGATAGTCTGCTTTAAACACTCTAATTTTTTCAAAGTAACAGTCCTGATTTCCAACCACACCAAATAAATGGCATGAAAGTTCCTCAGAAGGTAGAGATCCATCTCACCAGTACAGACAATTAAGCCTGACCAATGGGTAGACCCCGAAGTTCAACTACGAGCTTTTTAACTGCAACAACTTTAATATACGCTATTGGAGCTGGAATTACCGCGGCTGCTGGCACCAGACTTGCCCTCCAA
+
@DD@DHIIIIIIIIIHIIIIIIIIIIHIIIIIIHIIIHFGHIIIHHFFIIIIIIFHHHCHHHFHIIIIIHHGIEECHIIHHIIIGHIIIIGHHIHHIHEHHHHHHHIIIHHHIEHEFHHHIIHHHHHCHHHGIIIIHIHHHFIGIIIIIHIIIIHHIIH9IHHHH:IIIIIHIHIHIIIIIH:GIIIIGIIIIIHIIIIIHIIGHHIGIIIIGHIGIIIIGHIIGIIIIIIHIIGIIIIIHIIIIHFHIHIIIIIIIIIIIIIIIIIIIIIIIHIIHIIIIIHIIHIIIIIIIIIIIIIIIIIIIIIIIIIIIIIIIIHIIGIIIIIHIIIIIIIIIIIIIIIDDDDD
@HISEQ:969:HM2KJBCX2:2:1102:11662:83551 2:N:0:ACTATGCA
GTTGGTTGGCATCCCAACTATCCCTATTAATCATTACGTCGATCCTAGAAACCAACAAAATAGGTTCGATCGTCCTATTTCGTTATTCCATGCTAATGTATTCAAGCGCGAGCCTGCTTTAAGCACTCTAATTTTTTCAAAGTAACAGTCCTGTTTCCCCGCAACAACAAATTAATGCCATCACGGTTCTACAAGAAGGAGGGACCAGTGAGGCCAGTGCATACCAGTGGCACGACCAACCTACTGGCCCCGAAATTCAACTACGAGCTTTTTAACTGCAACAACTTTAATATACGCTATTGGAGCTGGAATTACCGCGGCTGCTGGCACCAGACTTGCCCTCCAA
+
DDDDDHIIIIIIIIIIIIIHHIIIIIIIIFFHHIIIHIIIIIIIIIIIIHGIHHIIIIIFHIIIIIIIIIIHHIIIHHHIIIIIIIIIIGHIIIIGHIIIIHIIIIIHIIIIIIIIIIIIIHIIIIIHIIIIIIIHHHIHHHHHIIIIIIHIIFHHIIHIHIIIIIIIIIIIIIIIIIIIIIIIIIHIHIIIIIIIIIIIIIIIIIIIIIIIIIIIIIIIIIIIIIIIIIIIIIHIIIHHIIIHHIIIIHIIIIIIIIIIIIIIIIIIIIIIIIHIIIIIIIHIIIHIIIIIIHIIIIIIIIIIIIIIIIIIIIIIIIIIIIIIIIIIIIIIIHIIIIIHIDDDDD
@HISEQ:969:HM2KJBCX2:2:1102:1601:83464 2:N:0:ACTATGCA
GTTGGTTGGCATCCCAACTATCCCTATTAATCATTACGTCAATCCTAGAAACCAACAAAATAGGATCGAACGTCCTATTTCATTATTCCATGCTAATGTATTCAAGCGTTAGCTTGCTTTAAACACTCTAATTTTTTCAAAGTAACAGTCCAAATTCCCCGCAACACCAAATTAATGGCATTACGGATCATCAGGAAGGAGGAATCAGTGAGACCAGTACATACCAGAGGCATGACCAATCTACTAACCCCGAAATTCAACTACGAGCTTTTTAACTGCAACAACTTTAATATACGCTATTGGAGCTGGAATTACCGCGGCTGCTGGCACCAGACTTGCCCTCCAA
+
DDDDDIIIHIIIIIIIIIIIIIIIIIIIIIHIIIIIIEHIHIIHIIIIIIIIIIIIIIIGIIHGIIIHHIIHHHHIIIIIIIIIIIIIIHIGIIHCHHHHIIIIIIIHHHIIHHIIIHHHHHIIHIIIIIIIIIIIIIIIIIIIIIIIIHIIIIIFIIIIIHIIIIIIIIIIGHIIIIGIIIIIIIIIIIIIIIIIIIIIIIIIIGIIIIIIIHIIIIIIIIIIIIIIIIIIIIIIIIIIIIIHGIIIIHHIIIIIIIIIIIIIIIIIIIIIIIIIIIIIIIIIIIIIIIIIIHIIIIIIIIIIIIIIIIIIIIIIIIIIIIIIIIIIIIIIIIIIIIIIIDDDDD
@HISEQ:969:HM2KJBCX2:2:1102:2576:84213 2:N:0:ACTATGCA
GTTGGTTGGCATCCCAACTATCCCTATTAATCATTACGTCAATCCTAGAAACCAACAAAATAGGATCGAACGTCCTATTTCATTATTCCATGCTAATGTATTCAAGCGTTAGCCTGCTTTAAACACTCTAATTTTTTCAAAGTAACAGTCCTGTTTCCCTGCAACACCAAATTAATGGCATTACAGTTCTTCAGAAAGGAGGAATCAGCGAAACCAGTACATACCAGTGGCACGACCAACCTGCTGACCCCGAAATTCAACTACGAGCTTTTTAACTGCAACAACTTTAATATACGCTATTGGAGCTGGAATTACCGCGGCTGCTGGCACCAGACTTGCCCTCC
+
DDCBDHHIIIIIHFHIIIIIIIIIIIIIIIHIIIIIIIIHIIIHIIIIIHIHIHIIGHIIIIIHHIIIDHIIHIIIIIIIIIIIIIIEHHIIIIHHIHCHHHEHHIHIIHIHHHHIIHHIIHFIIIHHHIIIIHIIIIIIHHHIIIHHHHHHHHHIHIIIIIHIHHIHHHCHIHHGIHIIIIIIIIIIHHHHFHIIIIIIIIIIIIIIIIIIHIIHGHHHIHHIIIIIIIIIHIIIIHGFHIHIIIIIIIIIIIIIHIIIIHEGIIIIIIIIIIIIIIIIIIIIIIIIIIHHIIIIIIIIIIIIIIIIIIIIIIIIIIIIIIIIIIIIIIHHHGIIIIHDDDDD
@HISEQ:969:HM2KJBCX2:2:1102:15088:83278 2:N:0:ACTATGCA
GTTGGTTGGCATCCCAACTATCCCTATTAATCATTACGGTGATCCTAGAAACCAACGAAATAGAACCAAGCCGTCCTATTTCATTATTCCATGCTAATATATTCAGACGTTAGCCTGCTTTAAACACTCTAATTTTTTCAAAGTAATAGTCCTGATTTCCAATCACACCAAATAAATGGCATGAAAGTTCCTCAGAAGGTAGAGATTTATCTCACCAGTACAGACAATTAAGCCTGACCAATGGGTAAACCCCGAAGTTCAACTACGAGCTTTTTAACTGCAACAACTTTAATATACGCTATTGGAGCTGGAATTACCGCGGCTGCTGGCACCAGACTTGCCCTCCAA
+
DDDDCIHIIIIIIIHIIIIIIIIHHHIIHIIIIIIIIIIIHIIIIIIIGIHGIIHIIIHIHIIIIIIIIHEHHIIIIIIHIIIIIGIIIGIIHGHHIGIIIIIIIHHHHHHIEHIIIIIIHHIHIHIIIIIHIIHHIHIHIHHIIIIIIIHHIHIIIIIIIHIIIIIIIIIIIIIIIIIHIIIIIIHHIHIIHHHHIIIIIIIHIIIIIIIIIIIIIHIIIIII<IIIIIIIGIIIHIIIIIHIHGFIIIIIIIIIHIIIIIIIIIIIIHIIGIIIIIIIIIIIIIIIHHIIIIIIIIIIHIIIIIIIIHIIIIIIIIIIIIIIIIIIIIIIIIIIIHIIIIIDDDDD
@HISEQ:969:HM2KJBCX2:2:1102:1369:85252 2:N:0:ACTATGCA
GTTGGTTGGCATCCCAACTATCCCTATTAATCATTACTTCGGTCCTAGAAACCAACAAAATAAAACCAAAGTCCTATTTTATTATTCCATGCTAATGTATTCAGGCGTAGGCCTGCTTTAAACACTCTAATTTTTTCAAAGTAAAAGTCCTGGTTCCCTGCCGCACCGAATAAACGACACGACAGTTTACCAGAAGGGAAGACCCAGCCAGGACAGTACAAACCCTAAGGCAGACCGTCCAACCAGGCCTAAAATTCAACTACGAGCTTTTTAACTGCAACAACTTTAATATACGCTATTGGAGCTGGAATTACCGCGGCTGCTGGCACCAGACTTGCCCTCCAA
+
DDDDCIIIIIIIIIIIIIIIIHIIIIIIIIIIIIIIIIIIIHIIIIIHIIIGHIIIIHHIIIIIIIIIHFHIHIIIIIIIIIIIIIIIIIIIIIIIIIIIIIHIHIIIHHHHIIIIIIIIIGIIIIIHIIIIHIEHHHIIIIIIHIIIIIIIIIIIIIIIIIIIIIIIIIIIIIIIIIIIIIIIIIIIIIIIIIIIIIIIIIIIIIIIIIIIIIIIIIIIIIIIIIIIIIIIIIIIIIIIIIHIIIIIIIIIIIIIIIIIIIIIIIIIIIIIIIIIIIIIIIIIIIIIIIIIIIIIIIIIIIIIIIIIIIIIIIIIIIIIIIIIIIIIIIIIIIIIIIIIDDDDD
@HISEQ:969:HM2KJBCX2:2:1102:6695:85179 2:N:0:ACTATGCA
GTTGGTTGGCATCCCAACTATCCCTATTAATCATTACGTCGATCCTAGAAACCAACAAAATAGGGTCAAACGTCCTATTTCATTATTCCATGCTAATGTATTCAAGCGTGTGCCTGCTTTAAACACTCTAATTTTTTCAAAGTAACGGTCCTGATTCCCCATGACACCAAATTAATGACATCACAGTTCGTCAGAAGGTAGAAATCAATAATACCAGTGCATACCAGAGGCACGACCAATATATTGATCCCGAAATTCAACTACGAGCTTTTTAACTGCAACAACTTTAATATACGCTATTGGAGCTGGAATTACCGCGGCTGCTGGCACCAGACTTGCCCTCCAA
+
@DDD@HHHIH@HHHHHHHIHIIIIIHIIGHHIIIHHHIIIIIIIHIFHHIIHHIIHIIIIIIFHEHHICEHHFH@HHIHIHIHIIIIHIIICHHIIHIIIIIIIHIHHHHIIIIIHHHHHHHIHFIHEHHIIIHIIHIHIHHHCHHHIHIIIHIIIHHGHHH?FGHGHIIHFHHIIIHHHHIIIIIIHIIIIIHIIIIIIIGIHIIIIIHFIIIIIIHIIIHIIIHHFIHIIIIIIGIHI<IHIHIIHIIIIIIHIHGIIIIHIIIIIIIIIIIHIIIIIIIIIIIIIFIIIIIIIIIHIHIHHIIIIHIIIIIGIHIIIIIIIIIIIIIIIIHGIHIIIIDCDDD
@HISEQ:969:HM2KJBCX2:2:1102:4069:85411 2:N:0:ACTATGCA
GTTGGTTGGCATCCCAACTATCCCTATTAATCATTACGTCAATCCTAGAAACCAACAAAATAGGATCAACGTCCTATTTCATTATTCCATGCTAATGTATTCAAGCGCGAGCCTGCTTTAAACACTCTAATTTTTTCAAAGTAACAGTCCTGATTCCCCACCACACCAAATAAATGACATGATGGTTCGTCAGAAGGTAGAAATCAGTAACACCAGTACGTACCGAAGGCACGACCAGCGTACTAATCCCGAAATTCAACTACGAGCTTTTTAACTGCAACAACTTTAATATACGCTATTGGAGCTGGAATTACCGCGGCTGCTGGCACCAGACTTGCCCTCCAA
+
DDDDBIIIIIIIIIIIHIIIIIIIIIIIIIIIIIIIIIHHIIHIIIHIIIIIIIIIIIHHIIHIIIIIIIIIIIIIIHIIIIIIIIHHIIIIIHIIIIIIIHIIIIIIIIIIIIIIHHIIIIIIIIIIIIIIIIIIIIIIIIIIIIIIIIIIIIIIIIIIIIIIIIIHIIHIIIIIIIIIIIIIIIIIIIIIIIIIIIIIIIIIIIIIIIIIIIIIIIIIIIIIIIIIIIIIIIIIIIIIIIIHIIIIIIIIIIIIIIIIIIIIIIIIIIHIIIIIIIIIIIIIIIIIIIIIIIIIIIIIIIIIIIIIIIIIIIIIIIIIIIIIIIIIIIIIIIIIIIIIDDDDD
@HISEQ:969:HM2KJBCX2:2:1102:18451:84844 2:N:0:ACTATGCA
GTTGGTTGGCATCCCAACTATCCCTATTAATCATTACGTCAATCCTAGAAACCAACAAAATAGGATCAAACGTCCTATTTCATTATTCCATGCTAATGTATTCAAGCGTTAGCCTGCTTTAAACACTCTAATTTTTTCAAAGTAACAGTCCTGTTTCCCTGCAACACCAAATTAATGACATTACAGTTCTTCAGAAAGGAGGAATCAGCGAAGCCAGTACATACCAAAGGCACGACCAACCTGCTAACCCCGAAATTCAACTACGAGCTTTTTAACTGCAACAACTTTAATATACGCTATTGGAGCTGGAATTACCGCGGCTGCTGGCACCAGACTTGCCCTCCAA
+
@DDBAIIHIIIIIIGIIIHIHHIIIIIIIIIIIIIHHIHIIIIIIIIIIHIHIIIIIIIIIIHGHIIIIIHIIIIIIHIIIIIIIIIHHHHHIIIIIIIIIIIHHHIFIHIIIIIIIIIIHIHIHIIHIIIIIHIIIIIIHIHIIIIIHHHIIHIHIIIIIGIIIIIHIIIIIIIIIIIIHFHIIIIGFIIIIIIIIIIIHIIHGIIIIIIIIIIIIIIIIIIIIIII<IIIIIIIIIIIIIIIHIIIIIIIIIIIHIIIHIHIIIIIIIIHIIIIIIIIIIIIHHHFIIIIIIIIIIIIIIIIIIIIIIIIIIIIIIIIIIIIIHIHIHIIIHIIIIIIIDDDDD
@HISEQ:969:HM2KJBCX2:2:1102:13086:85523 2:N:0:ACTATGCA
GTTGGTTGGCATCCCAACTATCCCTATTAATCATTACAACAGTCCTAGAAACCAACAAATAGAACCATTGTCCTATTCCATTATTCCATGCTAATGTATTCAAGCGTATGCCTGCTTTGAACACTCTAATTTTTTCACAGTAAAAGTCCTGGTTCCCCGTCACGACCCGTAAAGGCCATGCCGCTTCGCCAGAAGGTAAAGCCCGACCACAGACAGTGCTCACCCAGAAGGCGGACCGTCCAGCCAGGCCTGAAGTTCAACTACGAGCTTTTTAACTGCAACAACTTTAATATACGCTATTGGAGCTGGAATTACCGCGGCTGCTGGCACCAGACTTGCCCTCCAA
+
DDDDBIIIIIHIHDHHIIIIIIHIHHIIEHIHIIIIIIHIIIFHIIHGECHIIEEHHHIIIHHIIEHIIIIIHHHIIEHIIIHIHGHHIHGHHIIHHIIIIIIIIIIIIIIIIIIIIIIIHIHIIIIIIIIIHHHHIIHIHIHHIIIIIIHIIIHHHIHIHIIIIGIIIIIIIIIIIIIIIHHIHHIIIIIIIIHHIIHHIIIIHHIIIIIIHIIIHIIIIIIIIIIIIIIIIIHIIIIIIIHFEIIIIIIHIIIIIIIIIIIIIIIIIIIIIIIIIIHIIIIHHHIIIIIHHDHIIIIIIIIIIHHIIIIIIIIIIIIIIIIIHIIIIIIIIIIHIIIIIDDDDD
@HISEQ:969:HM2KJBCX2:2:1102:12141:84405 2:N:0:ACTATGCA
GTTGGTTGGCATCCCAACTATCCCTATTAATCATTACGTCGATCCTAGAAACCAACAAAATAGGGTCAAACGTCCTATTTCATTATTCCATGCTAATGTATTCAAGCGTGTGCCTGCTTTAAACACTCTAATTTTTTCAAAGTAACAGTCCTGATTCCCCATGACACCAAATTAATGACATCACAGTTCGTCAGAAGGTAGAAATCAATAATACCAGTGCATACCAGAGGCACGACCAATATATTGATCCCGAAATTCAACTACGAGCTTTTTAACTGCAACAACTTTAATATACGCTATTGGAGCTGGAATTACCGCGGCTGCTGGCACCAGACTTGCCCTCCAA
+
DDDDDIIIIIIGHIIIIIIIIIIIIIIIIIHHIIIHIHHIIIIIIIIIIIIIIIIIIIIHIIHHGHIIIIIIIIIIIIIIIIIIIIIIGIIIIIGHIIIIIIHHIIIIIIIIIIIIIIHIIIIIIIIIIIIIIIIIIIIIIIIIIIIIHIIIIIIIIHIIGIIHIIIIIIIIIIIIIIIIIIIIIIIIIIIIIIIIIIIIIIIIIIIIIIIIIIIIIIIIIIIIIIIIIIIIIIIIIIIIIIIIHIIIIIIIIIIIIIIIIIIIIIIIIIIIIIIIIIHIIHHHIIIIIIIIIIIIIIIIIIIIIIIIIIIIIIIIIIIIIIIIIIIIIIIIIIIIIIIIHDDDDD
@HISEQ:969:HM2KJBCX2:2:1102:16401:86024 2:N:0:ACTATGCA
GTTGGTTGGCATCCCAACTATCCCTATTAATCATTACGTCAATCCTAGAAACCAACAAAATAGGATCGAACGTCCTATTTCATTATTCCATGCTAATGTATTCAAGCGTTAGCCTGCTTTAAACACTCTAATTTTTTCAAAGTAACAGTCCTGTTTCCCTGCAACACCAAATTAATGACATTACAGTTCTTCAAGAAGGAGGAATCAGTAAAGCCAGTACATACCATAGGCACGACCAACCTACTGACCCCGAAATTCAACTACGAGCTTTTTAACTGCAACAACTTTAATATACGCTATTGGAGCTGGAATTACCGCGGCTGCTGGCACCAGACTTGCCCTCCAA
+
DDDDDIIIIHHHDDGHHIHGHHHHGHHIHFHHHHIIHIIHHEHGHHHH@FHHHHIIIIIGFDGHIHIIIHHHIHGEFHIIHCFHEHIFFGHHIHHHIIIIIIIIIIIHIIIIIIIHIHIIIIIIIHHHHIIHIIIIIIIIHHHIIIIHHIIIIIIIIHHHGIIHHHFIIIHHHIHHIIHIHIIIIIIIIIIIIIIIIIHHEHIHHIIIIIIIIIIIHIIIIIII<IIIIIIIIIIIIIIIIIHHEIIIIIIHIIIIHIIIIIIIIIIIIIIIIIIIIIIIIIIIHHGGHIHIIIIIIIIIIIIIIIIIHIIIIIIIIIIIIIIIIIIIIIIIIIIIIIIIIDDDDD
@HISEQ:969:HM2KJBCX2:2:1102:17990:86112 2:N:0:ACTATGCA
GTTGGTTGGCATCCCAACTATCCCTATTAATCATTACGGCGGTCCTAGAAACCAACAAAATAGGACCGCACGTCCTATTCTATTATTCCATGCTAACGTATTCGAGCAAAGGCCTGCTTTGAACACTCTAATTTTTTCAAAGTAAAAGTCCTGGTCCCCAACACACCCAGTGAAGGGCATGCGGTTCTCCAGAAGAGAAGGCCCGGCCAGACAAGTGCACGCGGTGAGGCGGACCTGCCAGCCAGGCCAAAGGTTCAACTACGAGCTTTTTAACTGCAACAACTTTAATATACGCTATTGGAGCTGGAATTACCGCGGCTGCTGGCACCAGACTTGCCCTCCAA
+
DDDADHIIHIIIIHIIIIIIIIIIIIIIIHIIIIIIIIGIDDHIIIIIIIIIIIIIIIHHIIIIIIIHHHIIHHHHHFIIIHIIIHIIHHIIFHGHIHHIIHHHIIIIIIIHIHIIIIIHIIIIIIIIHIHIIHHHHIIIIIIIIIIIIIIIIIHIHIHIHIIIIIIIIIIIIIIIIIIHIIIIIIIHHIIIIIIIIIIIIIHIIIHDIIIIIIIIIIIIIHIIIIIIHIIHIIHHIHIIIIHIIHHHIIIIIIIIIIIIIHIIIIHHIIIIIIIIIIHHIIIIIIIIIIIIIIIIGIIIIIIIIIIIIIIIIIIIIIIIHIIIIIIIIIIIIIIIIIIDDDDD
@HISEQ:969:HM2KJBCX2:2:1102:18113:86058 2:N:0:ACTATGCA
GTTGGTTGGCATCCCAACTATCCCTATTAATCATTACGTTGATCCTAGAAACCAACAAAATAGAATCGAACGTCCTATTTCATTATTCCATGCTAATGTATTCAAGCGCGTGCCTGCTTTAAACACTCTAATTTTTTCAAAGTAACAGTCCTGATTCCCCACGACACCAAATTAATGACATCATGGCTCCTCAGAAAGGAGAAACCAATAACACCAGTACATACCAGAGGCATGACCGACGTATTGATCCCGAAATTCAACTACGAGCTTTTTAACTGCAACAACTTTAATATACGCTATTGGAGCTGGAATTACCGCGGCTGCTGGCACCAGACTTGCCCTCCAA
+
@DB0DHHHCHHFC@F<FECEEHCGHHIIHHH@<<FHHHHGHHE1<DFCE?GFEFCHE11DCEH1<FH?FC1CECGGGEC<@HHHH?CC?FHHCEHHIIHHHHHHIHHEHHEHGHHEAHHHIHHHIIIHHEIHHEFHHHGCIIIHHF@E<FHHIHIHHIHHEDHC?G@CC@EHHHHHHIHHHHEII;HEHIIIIHHHHH8IHHGIHEEHGHHIHHHH<GIIIIIIHHHF?FIHIIIIHHGCIIHHGIIIHIHEHEHGHIIIIHEIIHIHIHHIHHGHHHIHIHEHGD?CGEIIHHIHIIIHIIIIHHHFHHHIHEDHHIIIIIIIHIIIIHIIIIIFIIIHHBBD@B
@HISEQ:969:HM2KJBCX2:2:1102:18881:87161 2:N:0:ACTATGCA
GTTGGTTGGCATCCCAACTATCCCTATTAATCATTACGGTGGTCCTAGAAACCAACAAAATAGAACCACAACGTCCTATTCTATTATTCCATGCTAATCTATTCAAGCAAATGCCTGCTTTAAACACTCTAATTTTTTCAAGGTAATGGTCCTGGCTCCCCGGCACACCCAATAAAGGACATACTGGTTCACCAGAAGGTGGACCCGACACAGGACAGTACTCGCCAAAGACGGACCGCCCGGTCAGGCCTAAAATTCAACTACGAGCTTTTTAACTGCAACAACTTTAATATACGCTATTGGAGCTGGAATTACCGCGGCTGCTGGCACCAGACTTGCCCTCCAA
+
0<D0BHHHHHIGIG1FHHGEHHHEHHIIIFHFEHHHEHIIHIE@G?FHIHGHHGEHHHHGCHE@HIGHEHHEHIHIDHHHGHHIIHICFCEHE?1DE1IIHHEHHHIIIHIHHGHHHIIIIGHHHIHIIHIHIHFGFCFFIHHEGHHHHHEHIIIHCIIHGIIHHHIHHGHHEEHHIIIIIHHIIIHHIHHGIIIIIIIIHIIHGIHHGIHHHGEHIIIIHHHHHHIIIHIIIHCIIIIHDIHHHIIIHIIIIIIHIIIIIIHIIIIHHIIIHHFIIIIIIIHGHIHIIIHHHHIHIIIIIHIHIIIIIIIIHHIHHHIIIIGIIIIIIIIIIIHIIIIIH@DDD@
@HISEQ:969:HM2KJBCX2:2:1102:3697:88378 2:N:0:ACTATGCA
GTTGGTTGGCATCCCAACTATCCCTATTAATCATTACGTCGATCCTAGAAACCAACAAAATAGAATCAAACGTCCTATTTCATTATTCCATGCTAATGTATTCAAGCGTGCGCCTGCTTTAAACACTCTAATTTTTTCAAAGTAACAGTCCTGATTCCCCACGACACCAAATTAATGACATCGCGATTCTTCAGAAGGTAGGAACCAATAATGCCAGTGCGTACCGAGGCACGACCGACAATCTGATCCCGAAATTCAACTACGAGCTTTTTAACTGCAACAACTTTAATATACGCTATTGGAGCTGGAATTACCGCGGCTGCTGGCACCAGACTTGCCCTCCAA
+
DDDDDIIIIHIIIIIIIIIIIIIIIIIIHIIIIIIIIIIHIIIHIIHIIIIIHIIIIHIIIGHIIHIIIIHHHHHIIIIIIIIGIIIHIIHHIIIIIIIIIIHHIHIIHIIHIIIIIIIIHHHIIIIIIHIIIIIIIHIIHHIIIIIHIIIIIIIIHIHIHIIIIIIIIIIHIIIIIIIIIIIIIIIIIIIIIIIIIIIIIIIIIIIIIIIIIIIIIIIIIIIIIIIIIIIIIIIIIIIIIIHHIIIIIIIIIIIIIIIIIIIIIIIIIIIIIIIIIIIIIIIIIIIIIIIIIIIIIIIIIIIIIIIIIIIIIIIIIIIIIIIIIIIIIIIIIIHIIIIIDDDDD
@HISEQ:969:HM2KJBCX2:2:1102:5425:88310 2:N:0:ACTATGCA
GTTGGTTGGCATCCCAACTATCCCTATTAATCATTACGGTGATCCTAGAAACCAACAAAATAGAATCATGCCGTCCTATTTCATTATTCCATGCTAATCTATTCAAGCATAAAGCCTGCTTTAAACACTCTAATTTTTTCAAAGTAACAGTCCTAGCTTCCTATTACACCTAATGAAAGGCATAATAGTTCACTAGAAGGTGGAGATTGACAACTACCAGTACATGTCCGAAAACACGACCGATATGCCAATCCCGAAATTCAACTACGAGCTTTTTAACTGCAACAACTTTAATATACGCTATTGGAGCTGGAATTACCGCGGCTGCTGGCACCAGACTTGCCCTCCAA
+
DDCDDIIIIIIHIIIIIIIIIHIIIHHIIIIIIIHIIIIIIIIIIIHIGIIIIIIIIIIGIIIHHIIIIIHIIIHIIIIIIIIIIIIIHIIIHHEHHHIIIHHGHIIIHIIIIHHIIIIIIIIIIIIIIIHIIIIIIIIIIHIIIIIGIIHHIIIIIIIIIIIHIHIIIIIIIIIIIIIIIIIIIIIIIIHIIIIIIIIIIIIIIIHIIIIIIIIIIIIIIIHIIIIIIIIIIIIIIIIIIIIIIIIHGIHIIIIIIIIIIIIIIIIIIIIIIIIIHIIIIIIIIIIIIIIIIIIIIIHIIIIIIIIIIIIIIIIHIIIIIIIIIIIIIIIIIIIIIIIIIIIIIDDDDD
@HISEQ:969:HM2KJBCX2:2:1102:10868:89317 2:N:0:ACTATGCA
GTTGGTTGGCATCCCAACTATCCCTATTAATCATTACGTCGATCCTAGAAACCAACAAAATAGAATCAAACGTCCTATTTCATTATTCCATGCTAATGTATTCAAGCGTGAGCCTGCTTTAAACACTCTAATTTTTTCAAAGTAACAGTCCTGATTCCCCACAACACCAAATAAATGACATCATGGTTCGTCAGAAGGGAGAAACCAACAATGCCAGTACGTACCTAGGCACGACCGACATGATGGTCCCGAAATTCAACTACGAGCTTTTTAACTGCAGCAACTTTAATATACGCTATTGGAGCTGGAATTACCGCGGCTGCTGGCACCAGACTTGCCCTCCAA
+
@BDDDIIIIGIII?HHHHHHIGHIHIIIHHIGHIHIIIIHD<HIGIHIHHHHIIIIIIGHHIGEECHHIIHIIFHH1<FEEHICCHHGHIC1FGEIIIIIHHHIIGIIHIHIIHHHGIIIIHHHEIIIIIIHHHHHEHHHHHIHHFFHHFIHHHGHIIGIHHHGGHHIIHIHHIHHHHHEHFGHDIIHIIIIIHIIHHGHHHEIHHIII=IHFHIHI=IHIIHGIIIIIHIHIHHHHIIIIHHHIHIIIIIIIHHHGIIIIHIIHHCIIHIHIHIHIIIHHIHHHFCIIIIIHIIIHIIHGGIIIIHHIIIIIIIIIIIIIHIIIIIIIIHHHGHHIIIHBBDDD
@HISEQ:969:HM2KJBCX2:2:1102:21297:88343 2:N:0:ACTATGCA
GTTGGTTGGCATCCCAACTATCCCTATTAATCATTACGGTGATCCTAGAAACCAACAAAATAGAACCATGCCGACCTATTTTATTATTCCATGCTAATCTATTCAAGCACAAGCCTGCTTTAAGCACTCTAATTTTTTCAAGGTAATAGCTCTGCTTCCCCAACGCACTAACTTAATAGCATGCTGGTTATTCAGAAGGTAGGAATTCATCAGGCCAGTGCGGACAGTGAAGCCCGACCAACCGACAAACTCCGAAATTCAACTACGAGCTTTTTAACTGCAACAACTTTAATATACGCTATTGGAGCTGGAATTACCGCGGCTGCTGGCACCAGACTTGCCCTCCAN
+
BDD?@DC</D@<CC1<C=DCD1<CCEFDCFHCF<1<1<<DC111<1<FEEF11CF=CHHC<CEEF111<<C1<///<<<1<1<<<<1<1?G1<1<<C1HHCCF<DGF@B7DC18D8<EGHEEHIHF@6B8CFDACGAF<GHHGHHHBFEHHFHHEAHHEA<CEHHFEHFFCHFFFCHFHCCHEEHEH:HHGDHFHHFIHHHHEHF;HF?IHH<HHHDH<HHIHHG?HHHFIH<D$HHHHHHGHHFFDF<DEHHEHGCIIIIIIHHIHHIIIHHHDCDHHHGEHF<DHCCDD<C<DHGIIHHIHIHGIIHHHFHHHIIIIIIIIIIIIIHHFHFFGDHIHGIIHDD<<#
@HISEQ:969:HM2KJBCX2:2:1102:1697:88548 2:N:0:ACTATGCA
GTTGGTTGGCATCCCAACTATCCCTATTAATCATTACGTCAATCCTAGAAACCAACAAAATAGGATCGAACGTCCTATTTCATTATTCCATGCTAATGTATTCAAGCGTTAGCTTGCTTTAAACACTCTAATTTTTTCAAAGTAACAGTCCAAATTCCCCGCAACACCAAATTAATGGCATTACGGCTCATCAGGAAGGAGGAATCAGTGAGACCAGTACATACCAGAGGCATGACCAACCTACTAACCCCGAAATTCAACTACGAGCTTTTTAACTGCAACAACTTTAATATACGCTATTGGAGCTGGAATTACCGCGGCTGCTGGCACCAGACTTGCCCTCCAA
+
@DDDAHICHCHIIHHEEEHIIEHHHEGH?FHHIGHHHHHHICHHGIHIIHHHGHHHIHGHHIE@<FGECHHDE@GHIHEHIGEGHHIHEEC@GHHHHIIIIIIIHHHHIIEGIIHIIIIHHHHIGIHHHFEIIIHFIHIHIIHIIIHHHIHHHGGHHHEHHHHDIHIHHGEHIIIIIIIIIIIIIIIHIIIIIIIIIIIHHIIIIIIIIII<IIIIIII<IIIIIGIIIHHHIIIIIIIIIIHHHIIIGIIIHIIIIIIIIIIIIHIIIIIIIIHIIIIIIIIIIIHIIIIIIIIIIIIIIIIIIIIIIIIIIIIIIIIIIIIIIIIIIIIIIIIIIIIIIDDDDD
@HISEQ:969:HM2KJBCX2:2:1102:14745:89946 2:N:0:ACTATGCA
GTTGGTTGGCATCCCAACTATCCCTATTAATCATTACGGTGGTCCTAGAAACCAACAAAATAGAACCCTTAGCCGTCCTATTTTATTATTCCATGCTAATGTATTCAGACGATAAAGCCTGCTTTAAACACTCTAATTTTTTCAAGGTAATGGTCCTGGTTCCGCCAGACACCAAATAAATGACATCTGACCTCGCCAGAAGGTAAGAGACCCGCGGAGCCAGTGATGGACAGTTAAGCCCAACCGACCCGCGGCTCCCGAAATTCAACTACGAGCTTTTTAACTGCAACAACTTTAATATACGCTATTGGAGCTGGAATTACCGCGGCTGCTGGCACCAGACTTGCCCTC
+
DDDDDIIIGIIIIIIHIIIIIIIIIHIIHIIIIIIIIIHIIDHIIIIIIIIIIIIIIIIIIIIIHIIIIIIIIIIIIIIIIIIIIIIIIHGHIIHHFHIHHFHHHIIHIIIIIIIHIIIIIIIIIIIHIIIIIIIIIIIIIIIIIIIIIIIIIIIIIIHHHIHIIIIIIHIIIIIIIIIHIIIIIIIIIIHIIIIIIIIIIIIIIIIIIIIIIIIIIIIIIIIIIIIIIIIIIIIIIIIIIIIIIIIIIHIIIIIIIIIIIIIIIIIIIIHIIIIIIIIIIIIIIIIIIIIHIIIIIIHIIIIIIIIIIIIIIIIIIIIIIIIIIIIIIIIIIIIIIIIIIIIIIIDDDDD
@HISEQ:969:HM2KJBCX2:2:1102:3101:90051 2:N:0:ACTATGCA
GTTGGTTGGCATCCCAACTATCCCTATTAATCATTACGTCGATCCTAGAAACCAACAAAATAGAATCAAACGTCCTATTTCATTATTCCATGCTAATGTATTCAAGCGTAAGCCTGCTTTAAACACTCTAATTTTTTCAAAGTAACAGTCCTGATTCCCCACGACACCAAATTAATGACATCGCGGTTCTTCAGAAGGTAGGAACCAATAATGCCAGTGCGTACCGAAGCACGACCAACAATTTGATCCCGAAATTCAACTACGAGCTTTTTAACTGCAACAACTTTAATATACGCTATTGGAGCTGGAATTACCGCGGCTGCTGGCACCAGACTTGCCCTCCAA
+
D@DDDIIH<GEH?HHEHHIHEHHCHE?CHHFHCHHHG1CHHHHFGHEEHEFHII?CHHHEFCGHHIEH?CCGGHHHEHIFHGHEHIHHHHEHGHIIIGIIHHIHHGHGIIIHHIIIHIHHHHIHHGIIIIIIHHIHHIHHIIIIIHHIIHHGCIHHGIIIIIHIIIIIIIIIIIIIIHHIIHHIIIIIIIIIIIIIIHEHHIHHHIIIIIHFHIIIIIIIIIIIIIIIGIIHGIIIIIIIIHHGGIIIIIIIIHHHIIHHIHIIIHIIIIIIIIIIIIIIIIIHHIIIIIIIIIIIIIIIIIIIIIIIIIIIIIIIIIIIIIIIIHIIIIIIIIIIIIIHDDDDD
@HISEQ:969:HM2KJBCX2:2:1102:10371:90301 2:N:0:ACTATGCA
GTTGGTTGGCATCCCAACTATCCCTATTAATCATTACGTCAATCCTAGAAACCAACAAAATAGGATCGAACGTCCTATTTCATTATTCCATGCTAATGTATTCAAGCGTTAGCCTGCTTTAAACACTCTAATTTTTTCAAAGTAACAGTCCTGTTTCCCTGCAACACCAAATTAATGGCATTACAGTTCTTCAGAAAGGAGGAATCAGCGAAGCCAGTGCATACCAGTGGCACGACCAACCTGCTGACCCCGAAATTCAACTACGAGCTTTTTAACTGCAACAACTTTAATATACGCTATTGGAGCTGGAATTACCGCGGCTGCTGGCACCAGACTTGCCCTCCAA
+
DDDDCIIIGIHIIIHIIIIIIIIHIIIIIIIIHIIIIIIIIIIIIIIFHHIIIIIIIIIIIIIIIIIIIIIGHHIIIIIIHIIIIIIHIGIGIFEHIIHIHIIIIIIIHIIIIIIIHHIIIIIIIIIIHHIIIIIIIIIIGIIIIIIIIHIIHIIIIHIIIIIIIIIIIIHIIIIIIIIIIIIIIIIHIIIIIIIIIIIHIIIIIIIIIIIIIIIIIIIIIIIIIIIIIIIIIIIHIIIIIIIHFIIIIIIIIIIIIIIIIIIIIIIIIIIIIIHIIIIIIIIIIIHIIIIIIIIIIIIIIIIIIIIIIIIIIIIIIIIIIIIIIIIIIIIIIIIIIIHIIDDDDD
@HISEQ:969:HM2KJBCX2:2:1102:11305:90211 2:N:0:ACTATGCA
GTTGGTTGGCATCCCAACTATCCCTATTAATCATTACGGCAATCCTAGAAACCAACAAAATAGGATCGAACGTCCTAGTTCATTATTCCATGCTAATGTATTCAAGCGTTAGCCTGCTTTAAACACTCTAATTTTTTCAAAGTAACAGTCCTGTTTCCCTGCAACACCAAATTAATGACATTACAGTTCTTCAAGAAGGAGGAATCAGTAAAGCCAGTACACACCATTGGCACGACCAACCTACTGACCCCGAAATTCAACTACGAGCTTTTTAACTGCAACAACTTTAATATACGCTATTGGAGCTGGAATTACCGCGGCTGCTGGCACCAGACTTGCCCTCCAA
+
0<BD0<<D?GE11<<11<<<1CEHE@CCHCCHH1<GCE0<<EEC<1CEHH1D@GHII?D@<C1<<<DC0GH<GHGII1<D<DC11D@HHHI?GHECGDCH@HFHFHEG@EHHFG@HIHHHHEHGHGHHHEIHGHHHICCGFIHHFFHFIGIHHHHHHHIIIIHGEEGIHFHHHHIIIHGHIIIIIHEHIIIHHHHGIIIIHIIIHHIIHHHHHGII;IIHHGIIIIHHEHIHG=IGHHFHHF<>DHHHGGHHG@HHCHIIHIIIIIIHIIIIHHHHHIIIHHIIHHIHIIHIIIIIIIIIHIIIHIHHEIHEHIIHIIIIIIIGIIIHIIIHIHIIHIIHHABDDD
@HISEQ:969:HM2KJBCX2:2:1102:6116:89330 2:N:0:ACTATGCA
GTTGGTTGGCATCCCAACTATCCCTATTAATCATTACGGTGGTCCTAGACCAACAAAATAGAACCAACGTCCTATTCTATTATTCCATGCTAATCTATTCAAGCAAAAGCCCGCTTTAAACACTCTAATTTTTTCAAGGTAATGGTCCTGGTTCCCCGACACACCCAATAAAGGGCATACCGGCTCACCAGAAGGATAGACCCGACAGCAGAACAGTACTCGCCAGAGACGGACCGTCCGGTCAGGCCTAAAATTCAACTACGAGCTTTTTAACTGCAACAACTTTAATATACGCTATTGGAGCTGGAATTACCGCGGCTGCTGGCACCAGACTTGCCCTCCAA
+
DDDDDIIIIIIIIIIIIIIIIIIIIGIIGHFHIIIIIIIIIIIIGHIIIIIIHIIHHIIIIHIIIHIIIHHIIIIIIIIIIGIHI?FHHIIIIIIIHIIGHFEHIIIIIHIHIIHHIHIIIIIIHIIIHIIIIIIIIIIIIIHHHHIIIIIHHIIIIHIIIHIIIHIIIHFHIIIIHIIIIHIIIHIIIIIIIIIIIIIIIIIIIIIIIIIIIIIIIIHHIIIIIIIIIIIIIIIIIIIIIIIIIIIIIIGIIIIIIIIIIIIIIIIIIHIIIIIIIIIIIHHHHIIIIIIHIIIIHGHIIIIIIIIIIIIIIIHIIIIHIIHIIIIIIIIIIIIIIIIDDDDD
@HISEQ:969:HM2KJBCX2:2:1102:3622:90986 2:N:0:ACTATGCA
GTTGGTTGGCATCCCAACTATCCCTATTAATCATTACGGCGGTCCTAGAAACCAACAAAATAGGACCGCACGTCCTATTCTATTATTCCGTGCTAACGTATTCGAGCAAAGGCCTGCTTTGAACACTCTAATTTTTTCAAAGTAAAAGTCCTGGTCCCCAACACACCCAGTGAAGGGCATGCGGTTCTCCAGAAGAGAAGGCCCGGCCGGACAAGTGCACGCGGTGAGGCGGACCTGCCAGCCAGGCCAAAGGTTCAACTACGAGCTTTTTAACTGCAACAACTTTAATATACGCTATTGGAGCTGGAATTACCGCGGCTGCTGGCACCAGACTTGCCCTCCAA
+
DDDDDIIIIIIIIIIIIIIIIIIIIIIIIIIIIIIIIIIIHIIIIIHIIHIIIIIIIIHIIHHIIIIIIIIIIHHIHHHIIIIIIIIIHIHHDHIHHHHIHHIIIIIIIHHHIIIIIIIIHIHHIIIHHGIIIIIIIIIIIIIIHIIIIIIIIIIIHHIIIIIIIIIIIIIIHHIIIIIIIIIIIHIIIIIIIIIIIIIIGIIIIIIIIIIIIIIIHIIIIIIIIIIIIIIIIIIIIIIIIHEIIIIHIIIIIIIIIIIIIIIIIIIIIIIIIIIIIIIIIIIIIIIIIIIHIIIIIIIIIIIIIIIIIIIIIIIIIIIHIIIIIIIHIIIIIIIIIIIDDDDD
@HISEQ:969:HM2KJBCX2:2:1102:13455:90309 2:N:0:ACTATGCA
GTTGGTTGGCATCCCAACTATCCCTATTAATCATTACGGTGATCCTAGAAACCAACGAAATAGAATCAGTCCGTCCTATTTCATTATTCCATGCTAATGTATTCAGACGATAGTCTGCTTTAAACACTCTAATTTTTTCAAAGTAACAGTCCTGATTTCCAACCACACCAAATAAATGGCATGAAAGTTCCTCAGAAGGTAGAGATCCATCTCACCAGTACAGACAATTAAGCCTGACCAATGGGTAGACCCCGAAGTTCAACTACGAGCTTTTTAACTGCAACAACTTTAATATACGCTATTGGAGCTGGAATTACCGCGGCTGCTGGCACCAGACTTGCCCTCCAA
+
DDDDCHIIIIIHHIIIIIIIIIIIIIIIIIIIIIIIIIIIIIIIHIIIIIIIIIIIIIIIIHHHHIIIGIIIIIIHIIIIIIIIIIIIIIHIGGIIIIIIIIIHHHIIIIIIIIHHHIIIIIIHHIIHIIIGIIIHIHHIHIIIIIIIHIIFIIIIIIHIIIIIIIIIIIIIIIIIIIHIIIIIIIIIIHIIIIIIIIIIIIIIGIIIIIIIIIIIIIIIIIIIIIHIIIIIIIIIIIIIIIIHGGDIIIIIIIIIIHIIIIIIIIIIIIIIIIIIIIIIIIIIIIIIIIIIHIIIIIIIIIHIIIIIIIIIIIIIIIIIIIIIIIIIIIIIIIIIIHIIIIIDDDDD
@HISEQ:969:HM2KJBCX2:2:1102:11267:90826 2:N:0:ACTATGCA
GTTGGTTGGCATCCCAACTATCCCTATTAATCATTACAACAGTCCTAGAAACCAACAAATAGAACCATTGTCCTATTCCATTATTCCATGCTAATGTATTCAAGCGTATGCCTGCTTTGAACACTCTAATTTTTTCACAGTAAAAGTCCTGGTTCCCCGTCACGACCCGTAAAGGCCATGCCGCTTCGCCAGAAGGTAAAGCCCGACCACAGACAGTGCTCACCCAGAAGGCGGACCGTCCAGCCAGGCCTGAAGTTCAACTACGAGCTTTTTAACTGCAACAACTTTAATATACGCTATTGGAGCTGGAATTACCGCGGCTGCTGGCACCAGACTTGCCCTCCAA
+
D@DDBIIIIIIIIIIIHIIIIIIIGIIIHHHIIIIIIIIIIIIHIFHHIIIIIIHH@EEHHIHIIIIIHFHIGHIIGHIIIIIEHIIHIIIFECHGIIIIIIHHGIIHHIIIIIIHIIHIIIIIHHIIIHHGHGGHIIGHHGFHHIGIIHHFHFHGIIIIIIIIIIIIIHHIGIIIIGIIIIIIIIIIHIIIIIIIIIIIIIIIIHHIIIIIHHIHIIIIIIIIIIIIIIIHIIIIIIIIIIIHHHIGHIHIIIIIIIIIIIIIIIIIIIIIIIIIIIIIIIIIIIHHIIIIIHIIHCHIIIIIIIIIIIIIHIIHGIIIIIIIHIIIIIIIIIIIIHIIIDDDDD
@HISEQ:969:HM2KJBCX2:2:1102:4514:91285 2:N:0:ACTATGCA
GTTGGTTGGCATCCCAACTATCCCTATTAATCATTACGTCAAACCTAGAAACCAACAAAATAGGATCGAACGTCCTATTTCATTATTCCATGCTAATGTATTCAAGCGTTAGCCTGCTTTAAACACTCTAATTTTTTCAAAGTAACAGTCCTGTTTCCCTGCAACACCAAATTAATGACATTACAGTTCTTCAGAAAGGAGGAATCAGCGAAGCCAGTGCATACCAGTGGCACGACCAACCTGCTGACCCCGAAATTCAACTACGAGCTTTTTAACTGCAACAACTTTAATATACGCTATTGGAGCTGGAATTACCGCGGCTGCTGGCACCAGACTTGCCCTCCAA
+
DDDDDIIIHGHHHIIGIIIIIIIIIIIIIIIIIIIIIIIIHIIIIIIIIIIHIIIIHIIFHIHIIIII=HHDHGIIGIHIIIIIIIGIFH@GFHIFIHHIIHHIIIIHHHIHIIHHIHHHHHIIIHIIIHHIHIIIHHIIIIIIHHHHHHHIHHHIHIHHIHIIIIIIIIIIIIIIIIIHIIIIIIIHIHIIIIIIII#IIIIIIIIIIIIIIIHHHHGIIIIIIIIIIIIIIIIIIIIIIHHHCIIIIIIIIIIIIIHIIIIIIIIIIIIIIIIIIIIIIIIHIGIIIIIIIIHIIIHIIIIIIIIIIIIIIIIIIIIIIIIIIIIIIIIIIIIIIIIIIDDDDD
@HISEQ:969:HM2KJBCX2:2:1102:4632:91856 2:N:0:ACTATGCA
GTTGGTTGGCATCCCAACTATCCCTATTAATCATTACGTCAATCCTAGAAACCAACAAAATAGGATCGAACGTCCTATTTCATTATTCCATGCTAATGTATTCAAGCGTTAGCCTGCTTTAAACACTCTAATTTTTTCAAAGTAACAGTCCTGTTTCCCTGCAACACCAAATTAATGACATTACAGTTCTTCAAGAAGGAGGAATCAGTAAAGCCAGTACACACCATTGGCACGACCAACCTACTGACCCCGAAATTCAACTACGAGCTTTTTAACTGCAACAACTTTAATATACGCTATTGGAGCTGGAATTACCGCGGCTGCTGGCACCAGACTTGCCCTCCAA
+
DDDDDIIIIIIIIIIIIIIIIIIIIIIIIIIIIIIIIIIIIIIHIIHHHIIIIIIIIIHIIIIIIIIIHIHIIIIIIIIIIIIIIIIIEHHIIIIHIIIIIIIIIIIIIIIHIIIIIIIIIIHIIIIIIIIIIIIIIIHHIIIIIIIIIIIIIIIIIHIIIIIIIIIIIIIIIIIIIIIIIIIIIIIIIIIIIIIIIIIIIIIIIIIIIIIIIIIIIIIIIIIIIIIIIIIIIIIIIIHIIIHHHIIIIIIIIIIIIIIIIIIIIIIIIIIIIIIIIIIIIIIIIIIIIIIIIIIIIIIIIIIIIIIIIIIIIIIIIIIIIIIIIIIIIIIIIIIIIIIIIDDDDD
@HISEQ:969:HM2KJBCX2:2:1102:9436:91283 2:N:0:ACTATGCA
GTTGGTTGGCATCCCAACTATCCCTATTAATCATTACGTCGATCCTAGAAACCAACAAAATAGGTTCGATCGTCCTATTTCGTTATTCCATGCTAATGTATTCAAGCGCGAGCCTGCTTTAAGCACTCTAATTTTTTCAAAGTAACAGTCCTGTTTCCCCGCAACAACAAATTAATGCCATCACGGTTCTACAAGAAGGAGGGACCAGTGAGGCCAGTGCATACCAGTGGCACGACCAACCTACTGGCCCCGAAATTCAACTACGAGCTTTTCAACTGCAACAACTTTAATATACGCTATTGGAGCTGGAATTACCGCGGCTGCTGGCACCAGACTTGCCCTCCAA
+
DDDDDIIIHIIHHIIIIIIIIIIHIIIIIIIIIIIIIIIIIIIIHIHIIIIIIIIIHIIIIIHIHIIIIIIIIHIIGIIIHHIIIIIIIIIIGIGIIIIIIHIIIIIIIIIIIIIIIIIIIIIIIIIIIIIIIIIIIIIIIIIIIIIIIGIIIIIIIIIIIIIIIHIIIIHIIIIIIIIIIIHIIIIIIIIIHIIIIIIIIIIIIIIIIIIIIIIIIIIIIIIIIIIIIIIIIIIIIIIIIIHHIIIIIIHIIIIIIIIIIIIIIIIHIIHH?IIIIIIIIIIHIIIIIIIIIHIIIIIIIIIIIIIIIIIIIIIIIIIIIIIIIIIIIIIIIIIIIIIIIDDDDD
@HISEQ:969:HM2KJBCX2:2:1102:15458:93306 2:N:0:ACTATGCA
GTTGGTTGGCATCCCAACTATCCCTATTAATCATTACGTTGTACCTAGAAACCAACAAAATAGGTTCGAACGTCCTATTTCATTATTCCATGCTAATGTATTCAAGCGTTTGCCTGCTTTAAACACTCTAATTTTTTCAAAGTAACAGTCCTGACTCCCCACAACACCAAATTAATGACATCATGGTTCATCAGAAGGGAGAAATCAACGACGCCAGTACGTACCGAAGGCACGACCGACGTATTGATCCCGAAATTCAACTACGAGCTTTTTAACTGCAACAACTTTAATATACGCTATTGGAGCTGGAATTACCGCGGCTGCTGGCACCAGACTTGCCCTCCAA
+
@D@@@CCEHG1GCGHHGIHHEHE?HECHHHHHIHHIF1FEGHHI?@GHI@<GHHGEHHEH@GHI?E?/1<1CF1CC<G1DEECG@EE1GHE11CH1HCHHH@EDHIIIFHHHH@HHHHHIHH@EEHHHIHHHHHHHHGIHH6HHFHEG9HEFEGDGII8GBHEHIIHHHGIII;IHHGHIIIIIIIHGIHHHHIGIIHIHFHHEGIIHDHDHHHHEGHIIIHIIHIHHIGHHIGIIHIIGHFHFDIIIIIIIIIIIIIIIIIIIIIHFIIIIIIIIIGIIIIHGIIIHHIIHIIIIIIIIIIIIIIIHIIIIIIIIIIIIIHIIIIHHHHIIIIIIIIIIIDDDDD
@HISEQ:969:HM2KJBCX2:2:1102:5671:93445 2:N:0:ACTATGCA
GTTGGTTGGCATCCCAACTATCCCTATAATCATTACGTCAATCCTAGAAACCAACAAAATAGGATCGAACGTCCTATTTCATTATTCCATGCTAATGTATTCAAGCGTTAGCCTGCTTTAAACACTCTAATTTTTTCAAAGTAACAGTCCTGTTTCCCTGCAACACCAAATTAATGACATTACAGTTCTTCAAGAAGGAGGAATCAGTAAAGCCAGTACACACCATTGGCACGACCAACCTACTGACCCCGAAATTCAACTACGAGCTTTTTAACTGCAACAACTTTAATATACGCTATTGGAGCTGGAATTACCGCGGCTGCTGGCACCAGACTTGCCCTCCAA
+
DDDDDIIIIIIIHIHIIIIIIIIIIIIIIIIIIIIIIGHIHIIHHHHIIIIIIIHIIIIIIIHIIIIIIIDHIHIIIHHEHIIGIIIIIIIIIHHIHHHIIIHHIHHHIIHIIIIIIIIIIIIIIIIIIHIIIIHHHIIIIIIHHIIHIIIIHIHIIIHIIIIIIGHIIHHIIIIIIHHIIIIIIIIHHIIIIIIIIIIIIIIGIIIIIHIIIIIIIIIIIHIIIIIIHIIIIIGIGHIIHHHFHDHIIIIIIIIIIIIIIIIIIIIIIIIIIIIIHIIIIIIIIIIIIIIIIIIIIIIIIIIIIIIIIIIIIIIIIIIIIIIIIIIIIIIIIIIIIIIIDDDDD
@HISEQ:969:HM2KJBCX2:2:1102:5634:93922 2:N:0:ACTATGCA
GTTGGTTGGCATCCCAACTATCCCTATTAATCATTACGGTGGTCCTAGAAACCAACAAAATAGAACCACAACGTCCTATTCTATTATTCCATGCTAATCTATTCAAGCAATAGCCCGCTTTAAACACTCTAATTTTTTCAAGGTAATGGTCCTGGCTCCCCAACACACCCAATTAAGGACATACTGGTTCACCAGAAGGAAGACCCGACAACAGGACAGTACTCGCCAAAGACGGACCGCCCGGCCAAGTCTAAAATTCAACTACGAGCTTTTTAACTGCAACAACTTTAATATACGCTATTGGAGCTGGAATTACCGCGGCTGCTGGCACCAGACTTGCCCTCCA
+
DDDDDIIIIIHIHHIHIHIIIIIIIIIIIIIIIIIIHIIIIIIIIIIIHIIHHIIIIIIHHGIHHIIIIIGHIIIIIIIIHIIHIIIHIIIIIIIIIIIIIHHIIIIIIIIIHIIIIIIHHIIIHIIHIIIIIIIIIHHIIIIIIIIIIIIIIIIIIIIIIIIIIIIIIIIHHIIHIIIIIIIIIIIHHIIIIIIIIIIIIIIIIHIIIIIIIHIIIIIIIIIIIHIIIIIIIIIIIIIIIIHIGIIIIIIIIIIIHHIIIIIHIIIIIIIHIIIIIIIIIIIIIIIIIIIIIIHIIIIIIIIIIIIIIIIIIIIIIHIIIIIIIIIIIIIIIIIIIIIIIDDCDD
@HISEQ:969:HM2KJBCX2:2:1102:16382:93348 2:N:0:ACTATGCA
GTTGGTTGGCATCCCAACTATCCCTATTAATCATTACAACAGTCCTAGAAACCAACAAATAGAACCATTGTCCTATTCCATTATTCCATGCTAATGTATTCAAGCGTATGCCTGCTTTGAACACTCTAATTTTTTCACAGTAAAAGTCCTGGTTCCCCGTCACGACCCGTAAAGGCCATGCCGCTTCGCCAGAAGGTAAAGCCCGACCACAGACAGTGCTCACCCAGAAGGCGGACCGTCCAGCCAGGCCTGAAGTTCAACTACGAGCTTTTTAACTGCAACAACTTTAATATACGCTATTGGAGCTGGAATTACCGCGGCTGCTGGCACCAGACTTGCCCTCCAA
+
DDDDDIIIIIIIHIGIIIGHIIICGHHIHHIHEDHCHEHHIIHIHGGHHIHGFGHEHEHHHHEFHIGGEGHHHFCGHHFEFH1FHGHCGHCFH1DDHHHHHEEDHHHHIHGHFCGHHGHIHIHHHGHHFFHHHIGHHHHHHHHHCHHHHHEFFHHGIHHHHIHHIIHHDGHHGBBHIIHIIGIIHHHHCGEEIHIHHIIIHHIHHIIHIIIHIIIIIIIH;IIIIIIIH<IIIIIIIHHHHFHHFHIIGHIHIHIIIIIIIIIIIIIIIIHHGIIIGIIIIHIHGHHIIIIIIIIHIIIIHHIIIIIHGIHIHIHHHIIIIIIIIIIIIIIIHIIIIIIIIDDDDD
@HISEQ:969:HM2KJBCX2:2:1102:5092:93965 2:N:0:ACTATGCA
GTTGGTTGGCATCCCAACTATCCCTATTAATCATTACGTCAATCCTAGAAACCAACAAAATAGGATCAAACGTCCTATTTCATTATTCCATGCTAATGTATTCAAGCGTTAGCCTGCTTTAAACACTCTAATTTTTTCAAAGTAACAGTCCTGTTTCCCTGCAACACCAAATTAATGACATTACAGTTCTTCAAGAAGGAGGAACCAGTAAAGCCAGTACATACCAGAGGCACGACCAACTTACTAATCCCGAAATTCAACTACGAGCTTTTTAACTGCAACAACTTTAATATACGCTATTGGAGCTGGAATTACCGCGGCTGCTGGCACCAGACTTGCCCTCCAA
+
BDDDDIII<1CGEFEHCGEHIHFH@FCCFE11CE1FHIHHI@GHEHH1CHFH@HGGHFECHI?1CHHEHHI0DF0D@GG@CFGHIHHHIHEE<1C@@GGHEGDGHHHCHHHHEFCHH@FBEHHH@GHHHGGE@GFFBCBEEHHE1HHG@CHGH<@D<CHGFHFGEFEH<CFH@HHFGCDD</H@FEHHIHEGFHFH@<?HHFIHF?HEEEHGEEHCHFHEG@G1C<1<C=HHIHCED<@GECHG<D<C?CHHIIH@?F<<HIIHFCHHHCCHECEHHHEHHFFD?@?GCHIIIHHFEHIFHEIHHGECCEHEDDDHHDIIHHIIHHFHHFIIIHHHHG?ED@D@@@
@HISEQ:969:HM2KJBCX2:2:1102:16644:93961 2:N:0:ACTATGCA
GTTGGTTGGCATCCCAACTATCCCTATTAATCATTACGTCGATCCTAGAAACCAACAAAATAGAATCAAACGTCCTATTTCATTATTCCATGCTAATGTATTCAAGCGTAAGCCTGCTTTAAACACTCTAATTTTTTCAAAGTAACAGTCCTGATTCCCCACGACACCAAATTAATGACATCGCGGGTCTTCAGAAGGTAGGAACCAATAATGCCAGTGCGTACCGAAGCACGACCAACAATTTGATCCCGAAATTCAACTACGGACTTTTTAACTGCAACCACTTTAATTTACGCTATTGGAGCTGGAATTACCGCGGCTGCTGGCACCAGACTTGCCCTCCAA
+
DDDDDIIIIHIIIIIIIIIIIIIIIIIIIIIIIIIIIIIIIIIIIIIIIIIIIIIIIIIIIIIIHIIIHHIIIIIIHHIHIIIIIIIIIIIIIIIIIGHGHHFFIIIFIIHHGIIHIIIIIIGIIIIIIGIIIIIIIIGIIIIIIGIIIHHIIIIGIFHIIIFIGCDHHHHIIIIIHHIIHICHGH$FFHHHHHHIHC<CEHIHHHIIIFHCAHEHEGHHHHH9G=@D,CHHHHHHHEHIHFHIGEFHH111FC?HD1<0110111<1?FF<<<11<D1<11111D1<1<000<<11C1D1EHHEIIHHGHCHDDE<CIHHCEFCE1IHHEH?HHHGC<<<<<D<
@HISEQ:969:HM2KJBCX2:2:1102:9676:93814 2:N:0:ACTATGCA
GTTGGTTGGCATCCCAACTATCCCTATTAATCATTACGTCGATCCTAGAAACCAACAAAATAGAATCAAACGTCCTATTTCATTATTCCATGCTAATGTATTCAAGCGCGAGCTTGCTTTAAACACTCTAATTTTTTCAAAGTAACAGTCCTGATTCCCCATGACACCAAATTAATGACATCGTGGTTCGTCAGAAGGGAGAAACCAATAATGCTAGTACGTACAAAGTACGACCGACATATTAGTCCCGAAATTCAACTACGAGCTTTTTAACTGCAACAACTTTAATATACGCTATTGGAGCTGGAATTACCGCGGCTGCTGGCACCAGACTTGCCCTCCAA
+
DDDDBIIIIIIIIIIIIIIIIIIIIIIHIIIIHIIIIIHIIIIIEHHHHIIIIIIIIEEHIIHHIIIHHHIIHIIIGHEHIGIIHHIIIIHHHHIHIIIIIGHIIIIHHHIEHIIIGIIIIIHIHHHIHHEHHIIIHIIIIIIIIHIIHIIIIIIHIGHIIIIIIIIIIIIIHIIHHHHFHIIHHDDIIIIIIIIIIHHIHIIIIIHIIIHGIIIIHHHGIHHIHEHHIIHHHIIIIIIIIHHIIIIHEGHIIIIIHIIHHIIIHHIIIIHFEGIIIIIHHHHIIIIIIIIIIIIIIIIIIIIHIHIIIIIIIIIIIIIIIIIIIIIIIIIIIIIIIIIDDDDD
@HISEQ:969:HM2KJBCX2:2:1102:17161:94712 2:N:0:ACTATGCA
GTTGGTTGGCATCCCAACTATCCCTATTAATCATTACGTTGATCCTAGAAACCAACAAAATAGAATCGAACGTCCTATTTCATTATTCCATGCTAATGTATTCAAGCGCGTGCCTGCTTTAAACACTCTAATTTTTTCAAAGTAACAGTCCTGATTCCCCACGACACCAAATTAATGACATCATGGCTCCTCAGAAAGGAGAAACCAATAACACCAGTACATACCAGAGGCATGACCGACGTATTGATCCCGAAATTCAACTACGAGCTTTTTAACTGCAACAACTTTAATATACGCTATTGGAGCTGGAATTACCGCGGCTGCTGGCACCAGACTTGCCCTCCAA
+
B@B<@EGHGHIE@@HHHH<1CGHCF@HEH11C<FFHH1<C111FCHHICH?HFCCCEH?EGH1GHHFCCCG<<DGEEGCG1DGHHGDH1C1C@?FHIHHHCFCFHDHIIHHGHHGFG@HHGHIIHHFAFEFHGFHGAD6@CHHHIHHEHGFGE@A<HCCEEHIHGCFGCHGIIHHHEGE@ECHF@:CF7HII:EGIHIHIHFHHHGCIHHHG@HFHGGFHGG<HHHHHHHEGFECBDGCIEHHHDHHIIHEHHIHHHHHHHIIHIHHHGHIIIIHIIIIHHIIIIHHHIIHHHGHG@CHGIHIHHFIIIIIIIIIIIIIIIIIIIHGHIIIIHF@EIIHIIDDDDB
@HISEQ:969:HM2KJBCX2:2:1102:4264:94934 2:N:0:ACTATGCA
GTTGGTTGGCATCCCAACTATCCCTATTAATCATTACTTCAGTCCGCAAACACCAACAAACTAGAACCAAAGTCCTAACTTATTATTCCATGCTAATGTATTCATAGCCGCAAACGCCTGCTTTAAACACTCTAATTTTTTCAAAGTAAACGATCTAGTCGATCCCGCTGCGCTCAATCAAGAGTGAGCGGGGTCGGCCTAGAAGGATGGCTGCAGCAGTATGGCACTCACACACATCACTGTGGCGGGCCACACTGCACCCAACCAGAAATCCAACTACGAGCTTTTTAACTGCAGCAACTTTAATATACGCTATTGGAGCTGGAATTACCGCGGCTGCTGGCACCAGACTTGCCCTCCAA
+
DDDDCIIIGIHHHIIIHIIIGIIIIIIIIIIIIIHHIIIIIIIIIHIIHIHHIHIIIIIHIIIIIHIIIIIHHIIIHIIIIIIIHIIHIIIIIHIIHHHIIHHHIIFHIHHHIIIIIIIIHIIIIHHIIIIIIIIIIIIIIIHHIIHHIIIIIIGIIIIIIIHIHIIIIIHIIIIIHIIIIHGIIIIIIIIIIIHIIIIIIIIIHIIIIIIHIIIHHIIIIIHIGHIIIIIIIIIIIIIIIIIIIIIIIHIIIIIIIIIHCIIIIIIIIIIIIIIIIIIIIIIIIIIIIIIIIIHIIIIIIHIIIIIGIIIIHIIIIIIIIIIIIIIIIIIIIIIIIIIIIIIIIIIIIIIIIIIIIDDDDD
@HISEQ:969:HM2KJBCX2:2:1102:9891:95126 2:N:0:ACTATGCA
GTTGGTTGGCATCCCAACTATCCCTATTAATCATTACGTTGATTCTAGAAACCAACAAAAATAGAATCTAACGTCCTATTTCATTATTCCATGCTAATGTATTCAAGCGCGTGCCTGCTTTAAACACTCTAATTTTTTCAAAGTAACATCCTGACTCCCCACAACATCAAATTAATGACATCATGATTCATCAGAAGGGAGAAATCAATGACATTAGTACGTACCAAAGGCACGACCGACGTATTGATCCCGAAATTCAACTACGAGCTTTTTAACTGCAACAACTTTAATATACGCTATTGGAGCTGGAATTACCGCGGCTGCTGGCACCAGACTTGCCCTCCAA
+
DDDDDIIIIHIIIIIHIIIIIIIIIIHIIIIIIIIIIHIIHIIIIIIIIIIHIIIIIGIIIIIHIIIHIHIIIIIIIIIHHIIIIIGHIHIHHIHHIIIIIIIIIIIIHHHHHIIIIIIIIHIIIIIGIHHHIHHIIHIIHIIIIIIIIIIIIIIIIHIIIIIIIIIIIIIIIIIIIIIHHHIHIHIIIIIIIIIIIIIIIIIIIIIIIIIIIIIIIHIIIIIGIIIHIIHIIIIHIIIIIIHGDIIIIIIIIIIIIIIIIHFIIIIIIIHIIIIIIIIIIIIHIIIIIIIHHEIIIIIIIIIIIIIIIIIIIIIIIIIIIIIIIIIIIIIIIIIIIIIIIDDDDD
@HISEQ:969:HM2KJBCX2:2:1102:17746:95653 2:N:0:ACTATGCA
GTTGGTTGGCATCCCAACTATCCCTATTAATCATTACGTCGATCCTAGAAACCAACAAAATAGAATCAAACGTCCTATTTCATTATTCCATGCTAATGTATTCAAGCGTGCGCCTGCTTTAAACACTCTAATTTTTTCAAAGTAACAGTCCTGATTCCCCACGACACCAAATTAATGACATCGCGGTTCTTCAGAAGGTAGGAACCAATAATGCCAGTGCGTACCGAGGCACGACCGACAATCTGATCCCGAAATTCAACTACGAGCTTTTTAACTGCAACAACTTTAATATACGCTATTGGAGCTGGAATTACCGCGGCTGCTGGCACCAGACTTGCCCTCCAA
+
DDDDDIIGHHIFIIHHIIIIIIIIIIIIIIHIIIIIIIIHIIIHIIIIIIIIGHIICHHIIIIIIIIIIIIIEEHIIIIIIIIIIIHGHIHIGHIIIIIIIIIIIIIIIHIIIHIIIIHIIHHIIIIIIIIHHHIIIIIIIIIIIIIIHIIIIIIIIHHHHIIIIIIIIIIIIIIIIIIIIIIIGIHHIIIHIIIIIIIIIIIIIIHHIIIIIHIIIIIIIIIIIIIIIIIIIIIIIIIIIIHHIIIIHIIIIIIIIIIIIIIIIIIIIIIIIIIIIIIIIIHHIIIIIIIIHIIIIIIHIIIIIIIIIIIIIIIIIIIIIIIIIIIIIIIIIIIIIIIIDDDDD
@HISEQ:969:HM2KJBCX2:2:1102:7469:95644 2:N:0:ACTATGCA
GTTGGTTGGCATCCCAACTATCCCTATTAATCATTACGTCAATCCTAGAAACCAACAAAATAGGATCGAACGTCCTATTTCATTATTCCATGCTAATGTATTCAAGCGTTAGCCTGCTTTAAACACTCTAATTTTTTCAAAGTAACAGTCCTGTTTCCCTGCAACACCAAATTAATGACATTACAGTTCTTCAAGAAGGAGGAATCAGTAAAGCCAGTACATACCATTGGCACGACCAACCTACTGACCCCGAAATTCAACTACGAGCTTTTTAACTGCAACAACTTTAATATACGCTATTGGAGCTGGAATTACCGCGGCTGCTGGCACCAGACTTGCCCTCCAA
+
DDDDDHHHIIIGHIGIIIIGHIIIIIIIIIIIIHHHIIIIIIIGIIIIIIIGHGIHFHFHHIHFHFEEHIIIHHHHGHIIIIIHIIGHIIGHIGIGIGHHIHIIIIIIIIIIIIHHHHHIIIHIIIIIIIIIIIIIFHHHHIIIIIIIHHIIHIHHIHHIIIIHHHHIIIIIIIIIIHHIIHIIIIIIIIIIIIIIIIIIIIIIIIIIIIIIIIHIIIIIIIIIHHHHGIIIIIIIIIHIGIHGGIIIIIIIIIIIIIIIIIIIHIHIHIIHHFGHIGIIIHIIIIIIIIIIIIIIIHIGIIIIIIIIIIIIIIIIIIIIIIIIIGIIIIIIIIIIIIIIIDDDDD
@HISEQ:969:HM2KJBCX2:2:1102:2052:96087 2:N:0:ACTATGCA
GTTGGTTGGCATCCCAACTATCCCTATTAATCATTACGTCGATCCTAGAAACCAACAAAATAGAATCAAACGTCCTATTTCGTTATTCCATGCTAATGTATTCAAGCGTGAGCCTGCTTTAAACACTCTAATTTTTTCAAAGTAACAGTCCTGATTCCCCATGACACCAAATTAATGACATCATGGTTCGTCAGAAGGTAGGAATCAATAATACCAGTACGTACAATAGCACGACCAATAAATTGATCCCGAAATTCAACTACGAGCTTTTTAACTGCAACAACTTTAATATACGCTATTGGAGCTGGAATTACCGCGGCTGCTGGCACCAGACTTGCCCTCCAA
+
DDDDDIIIIIIIIIIHIIIIIIIIIIIIIIIIIIIIIHIIIIIIIIIIGIHHHIIIIIIIIIIHIIIIIIIIIIIIIIIIIIIIIIIIHIIIIIIIIIIIIIIIIIIIIIIIHIIIIIIIIIIHIIIIIIIIIIIIIIIIIIIIIIIIIIIIIHHHIIIIIHHHIIHIHIIHIIIIIIIIIIIIIIIIIIHIIIIIIIIIHHIIHHIIIHIIIIHIIIIIIIIIIIHIIHIIIHHIIIIIIIIHIIIIIIHIIIIIIIIIIIIIIIHIIIIIHIIIIHIIIIIIIHHHIIIIIGIIIIIIIIIIIIIIIIIIIIIIIIIIIIIIIIIIIIIIIIIIIIIIDDDDD
@HISEQ:969:HM2KJBCX2:2:1102:13655:96001 2:N:0:ACTATGCA
GTTGGTTGGCATCCCAACTATCCCTATTAATCATTACGTCGATCCTAGAAACCAACAAAATAGGTTCGATCGTCCTATTTCGTTATTCCATGCTAATGTATTCAAGCGCGAGCCTGCTTTAAGCACTCTAATTTTTTCAAAGTAACAGTCCTGTTTCCCCGCAACAACAAATTAATGCCATCACGGTTCTACAAGAAGGAGGGACCAGTGAGGCCAGTGCATACCAGTGGCACGACCAACCTACTGGCCCCGAAATTCAACTACGAGCTTTTTAACTGCAACAACTTTAATATACGCTATTGGAGCTGGAATTACCGCGGCTGCTGGCACCAGACTTGCCCTCCAA
+
DDBD@GHIHIHIIHHHIHIIIIIIIIIIIIIHIIIIHIIIIIIIIHHIIIIHIIHHFHIIIIIIHIIIIIHIIIIIHHHHHHHHIIIFHIIGHIGHIIIIIIIHHHGHIIIIIIIHGHIHIIIIFEGIIIIHFHHGHHIIIHHIHHIIIHIIIHIHHHIIIIIIIIHIIHIIHIIHIIHIHGHIIHHIGIIHHHIHIIIHHHIHIIIIIIIIHEE=HIIIIIIIIHIIIGIIIIIIIHHHIIIHHIIHFDHHIIIIIIIIHFIIIIIIIIIIIIHIGIHHIIIHHIIIIHHHHHGIIIIHIIIIHIIIIIIIIIIIIIHIIIIIIIIIIIIIIIIIIHDIIDDDDD
@HISEQ:969:HM2KJBCX2:2:1102:4640:96823 2:N:0:ACTATGCA
GTTGGTTGGCATCCCAACTATCCCTATTAATCATTACTCATTTCCCCAAAAACCAACAAAATTCGAGAATACGAGTCCTAAATTATTATTCCATGCTAATGTATTCATAACTTTCAGCCTGCTTTAAACACTCTAATTTTTTCAAAGTAAAGGTCCTGGATTGCGAACCCAACCCAGTAAAGGGCAGGAACGTTCTCCAGGAAGATGGTAAGCGCGCATCGGCACTCACACACGATACCGTGGCGGGCCAAGCGCACTATACCAGAAATCCAACTACGAGCTTTTTAACTGCAACAACTTTAATATACGCTATTGGAGCTGGAATTACCGCGGCTGCTGGCACCAGACTTGCCCTCCAA
+
DDDDDIIHDHHIGHIIIIIIIIIIHIIHIFHIIIIIIIIIIIIIIIIIIIIIIIIHHIHHIIIIIHIHHHIIGH=GHIHHHHHIHIIHGHH?GEEGHHIGFCFHHIIIIIIIIIIIIIHIHHIIIIIHHHIIIIIHIIIIIIIIHIIIHIIIIHIIIIIHIIIIHHHIIIIHIIIIIIHGIIIIIIIIIIIIIIHIIIIIHIIIIGIIIIIIIIIIIIIIIIIIIIIIIIIIIIIIIIIIIIIIHIIIHIIIIIIIIHIIIIIIIIIIIIIIIIIIIIIIIIIIIIIIIIIIIIIIIIIIHIIIIIIIIIIIIIIIIIIIIIIIIIIIIIIIIIIIIIIIIIIIIIIIIIIIIIDDDDD
@HISEQ:969:HM2KJBCX2:2:1102:4401:97340 2:N:0:ACTATGCA
GTTGGTTGGCATCCCAACTATCCCTTTAATCATTACATCGATCCTAGAAACCAACAAAATAGAATCGGATGTCCTATTTCATTATTCCATGCTAATGTATTCAAGCGTGAGCCTGCTTTAAACACTCTAATTTTTTCAAGGTAACAGTCCTAATTCCCCGTGACACCAAATTAATGGCATTACGGTTCTTTAGAAGGTGAGAAATCAATAATATCAGTACATACCAACGGCATGACCGAAACATTGATCCCGAAATTCAACTACGAGCTTTTTAACTGCAACAACTTTAATATACGCTATTGGAGCTGGAATTACCGCGGCTGCTGGCACCAGACTTGCCCTCCAA
+
DDDDDIIIIIIIHIIIIIIIIIHIIIHIIIIIIIIIHIHIIIIDHHIGIIIIIIIIIIEGHGHIIIIGIIIIIGIHHHIEFHHFIFHHHHHIIIHHIIHHHHHIHHIIIIDHIIIIIHHHHHIHIIIHIHGHHHIHIIIIGHGHIIIIHHIIIIIHIHHIIIIIIIIIHIHGIIIIGIIIIIIIHIIIIIIIIIIIIIIIIIIIIIIIIIIIIHIIIIIIIIHIHIIIIIIIIIIIIIIIIIIHGIIIICIHIHIHEIIIIIIIIIIIIIHCHHIIIIIIIIIIIIHIIIIIHIHIHHIIHIIIIIIIIIIIIIIIIIIIIIIIIIIIIIIIIHIHGHIIIDCDCC
@HISEQ:969:HM2KJBCX2:2:1102:15499:96950 2:N:0:ACTATGCA
GTTGGTTGGCATCCCAACTATCCCTATTAATCATTACGTCAATCCTAGAAACCAACAAAATAGGATCGAACGTCCTATTTCATTATTCCATGCTAATGTATTCAAGCGTTAGCCTGCTTTAAACACTCTAATTTTTTCAAAGTAACAGTCCTGTTTCCCTGCAACACCAAATTAATGACATTACAGTTCTTCAGAAAGGAGGAATCAGCGAAGCCAGTGCATACCAGTGGCACGACCAACCTGCTGACCCCGAAATTCAACTACGAGCTTTTTAACTGCAACAACTTTAATATACGCTATTGGAGCTGGAATTACCGCGGCTGCTGGCACCAGACTTGCCCTCCAA
+
DDDCCIIIIHIIIIIIHHHIHIIHIHIIIIIEHHHHHIIIIIIHIIIIIIIIIIHIIIHIIIGHHIIIHHIHHEEHIIIG?HIIIIIIHHHIGHHEHIIIHFHIIIIIHIIHHHHHIHHIIIIIHIIIIFIHIHIHIIIHIIHHFIIHIHIIHIHHCIIIIIHHGIIIIIIHIIIIIIIIHHIIIIIIIIIIIIIIIIIIIIIIIIIIIHHHIIIIIIIIIIIHHIIIIHIIIIIIIIHII=IGFHHGHIIHIIIIGIIIIIIIIIIIIIIIIIIIIIIIIIIIIIIIIIIIIIHGIIHGIIHIIIIIIIIIHIIIIGHIIIIIIIIIIIIIIIIIIIIIIDDDDD
@HISEQ:969:HM2KJBCX2:2:1102:14485:96249 2:N:0:ACTATGCA
GTTGGTTGGCATCCCAACTATCCCTATTAATCATTACGGTGATCCTAGAAACCAACAAAATAGAACCATGCCGTCCTATTCTATTATTCCATGCTAATGTATTCGAGCAAAAATGCCTGCTTTAAACACTCTAATTTTTTCAAGGTAAAGGTCCTGGATCCGCAAGACACCCAATAAAGGACATCAAGTTTCTCCAGAAGGTGAGAAATCAACAGTAACAGTTCATACCCCTTAAGGCATGACCATCACGTCAATCCCGAAATTCAACTACGAGCTTTTTAACTGCAACAACTTTAATATACGCTATTGGAGCTGGAATTACCGCGGCTGCTGGCACCAGACTTGCCCTCCAA
+
@DD@?HHIIIGHHFHHHHGHHIIIIIIGHIGIIIHIIIGHIIIIIHIHGIIIIHIHIIIGHIHHIHIIIHEHDGDDHHHCHFHIIIIHIIIHHHIGIGFHF@@GHHIGIGFHHCD@GHIIHHHIHHHEEFCHHHHHIIEHHHHHGCEHHHHEIHIIHGHHEHHHHHHHGHEHIIHHHHHIIHHEHH?CIIIIIIIHIIIHHHIIHHHIFHGIIIIHGIIHIIIIIIIIHIIIIIIIIIHIIHIHHIIHHHFDIIIGIIIIIIHIIIHIGIIIIIIIIIIIIIIIIIIIIIHIIIIIIIHIIIIIIIIIIIIIIIIIIIIIIIIIIIIIIIIIIIIIIIIHGIIIIIIIDDBDA
@HISEQ:969:HM2KJBCX2:2:1102:3581:97394 2:N:0:ACTATGCA
GTTGGTTGGCATCCCAACTATCCCTATTAATCATTACGGTGATCCTAGAAACCAACAAAATAGAACCATGCCGTCCTATTCTATTATTCCATGCTAATGTATTCGAGCAAAAATGCCTGCTTTAAACACTCTAATTTTTTCAAGGTAAAGGTCCTGGATCCGCAAGACACCCAATTAAGGACATCAAGTTTCTCCAGAAGGTGAGAAATCAACAGCGACAGTTCATACCCCTTAAGGCATGACCATCACGTCAATCCCGAAATTCAACTACGAGCTTTTTAACTGCAACAACTTTAATATACGCTATTGGAGCTGGAATTACCGCGGCTGCTGGCACCAGACTTGCCCTCCAA
+
DDDDBIIGHHHIHIIIIIIIIHHIIIIIIIIIIIIIIIIIIFHHHHHHHHHH1DGHIHHFHHGHHHHIHIIIIGDHCHHIIHIIIIIIHIIIEEGHGIIIIFHIIHIIHHIHHIIIHIIIIHIIHHHHFIIIIGIIIHIIHIIIIIHIHHHIIHIIIHHIIIHHHGEHHHIIIHHHHIIIIIIIIIIIIHCHHHIIIIHIIIIIIIIIHHIIIGIIHIHIIIIIIII<IIIIIHIIIIHIIIIGIIIIIIIIIIIHIIIIIIIIIIIIIIIIIIIIIIIIIIIIHIIIIIIIIIHIIIIIIIIIIIIIIIIIIIIIIIIIIIIIIIIIIHIIIIIHIIIIIHIIIIIIDDDDD
@HISEQ:969:HM2KJBCX2:2:1102:8280:97666 2:N:0:ACTATGCA
GTTGGTTGGCATCCCAACTATCCCTATTAATCATTACGGCGGTCCTAGAAACCAACAAAATAGAACCGCACGTCCTATTCTATTATTCCATGCTGTAATATTCGAGCAAAGGCCTGCTTTGAACACTCTAATTTTTTCAAAGTAAAAGTCCTGGTCCCCAACACACCCAGTGAAGGGTATGCGGTTCTCCAGAAGAAAAGGCCCGGCCGGACAAGTGCACGCGGTGAGGCGGACCTGCCAGCCAGGCCAAAGGTTCAACTACGAGCTTTTTAACTGCAACAACTTTAATATACGCTATTGGAGCTGGAATTACCGCGGCTGCTGGCACCAGACTTGCCCTCCA
+
DDDDDHIHIIIIIIIIIIIIIIIIIIIIIIIIIIIIIIIIIIIIIIIIHIGHIIIIIHIIIIHIIIHHIIHIHIGIIIIIIIIHIIIHHIIIIIIIIIIIHHHIHHIIIIIIIIIIIIIIIIIIIIIIIIIIIIIIIIIIIIIIIIIIIIIIIHIIIIIIIIHIIIIHIIIIIIIIIHIIIIHIIIIIIIIIIIIIIIIIIIHIIIIIHIIIIHIIIIIIIIIIIIIIIIIIIIIIIGIIIHIIIIIHIIIIIIIIIIIHIIIIIIIIIIIIIIIIIIIIIIIIIIIIIIIHIIIIIIIIIIIIIIIIIIIIIIIIIIIIIIIIIIIIIIIIIIIIIIDDDDD
@HISEQ:969:HM2KJBCX2:2:1102:9606:98398 2:N:0:ACTATGCA
GTTGGTTGGCATCCCAACTATCCCTATTAATCATTACGTCGATCCTAGAAACCAACAAAATAGAATCAAACGTCCTATTTCATTATTCCATGCTAATGTATTCAAGCGTAAGCCTGCTTTAAACACTCTAATTTTTTCAAAGTAACAGTCCTGATTCCCCACGACACCAAATTAATGACATCGCGGTTCTTCAGAAGGTAGGAACCAATAATGCCAGTGCGTACCGAAGCACGACCAACAATTTGATCCCGAAATTCAACTACGAGCTTTTTAACTGCAACAACTTTAATATACGCTATTGGAGCTGGAATTACCGCGGCTGCTGGCACCAGACTTGCCCTCCAA
+
DDDDDIIHIIIIIHIIHIIIIIIIIIIICHIHHHIGHIGHH<CGHHIIIIIIIIGIGHHIIIIHHIIIIIIIGHGHIIHHIIHIIIIIIIHIIIIIHHHHIIIIIHHIIIHEHIIHHIFEHHGIHIIIIHHHHHIIHHIIIIIIIIIHHHHHGIIIIIIHIIIIIIIIIIIIIIIIIHIHIIIIIIIGIGIIIHIIIIIHIIHIHHIHHEHHHHGIIIIIHHIIHIIIIIIIIIGIIIIIIHHHIIHHIIIIIIIIIIIIIIIIIIIIIIIIIHIIIIIIIHHIIIIIIIIIIGIHIIIIIIIIIIIIIIIIIIIIIIIIIIIIIIHIIIIHHIHIIIIIDDDDD
@HISEQ:969:HM2KJBCX2:2:1102:8098:98693 2:N:0:ACTATGCA
GTTGGTTGGCATCCCAACTATCCCTATTAATCATTACGTTGTACCTAGAAACCAACAAAATAGGTTCGAACGTCCTATTTCATTATTCCATGCTAATGTATTCAAGCGTTTGCCTGCTTTAAACACTCTAATTTTTTCAAAGTAACAGTCCTGACTCCCCACGACACCAAATTAATGACATCATGGTTCATCAGAAGGGAGGAATCAACGACCCCAGTGCGTACCGAAGGCACGACCGACGTATTGATCCCGAAATTCAACTACGAGCTTTTTAACTGCAACAACTTTAATATACGCTATTGGAGCTGGAATTACCGCGGCTGCTGGCACCAGACTTGCCCTCCAA
+
DBDDDIIIIIIIIIIIIIIIIHIIIIIIIIIIHIIIIIHIIIIIIIIIIIIIIIIIHIIIIIGHHEHIGHIIHIIIIHHIIIHIIIIIFIHIIIIIIHHIIIIHHIHHIIIIIIIIIIIIHIHIIIIIIIIIIIIHIIIIIIIIIIIIIIIIIIIIIIIIIIIIIIIIIIIIIIIIIIIIIIIIIIIIIIIIIIIIIIIIHIIIIIHHHIIIIIIIIIHIIIIIIIIIIIIIIIIIIIIIIIIHCIIIIIIIIIIIIIIIIIIIIIIIIIIIIIIIIIIIIIIIIIHIIIIIIIIIIIIIIIIIIIIIIIIIIIIIIIIIIIIIIIIIIIIIIIIHIIIIIDDDDD
@HISEQ:969:HM2KJBCX2:2:1102:16053:98640 2:N:0:ACTATGCA
GTTGGTTGGCATCCCAACTATCCCTATTAATCATTACGGTGATCCTAGAAACCAACGAAATAGAATCAGTCCGTCCTATTTCATTATTCCATGCTAATGTATTCAGACGATAGTCTGCTTTAAACACTCTAATTTTTTCAAAGTAACAGTCCTGATTTCCCATCACACCAAATAAATGGCATGAAAGTTCCTCAGAAGGTAGAGATCCATCTCACCAGTGCAGACAATTAAGCCTGACCAATGGGTAGACCCCGAAGTTCAACTACGAGCTTTTTAACTGCAACAACTTTAATATACGCTATTGGAGCTGGAATTACCGCGGCTGCTGGCACCAGACTTGCCCTCCAA
+
[truncated: 30,099,613 more chars]
