# Supplementary material for: Response of arbuscular mycorrhizal fungal community in soil and roots to grazing differs in a wetland on the Qinghai-Tibet plateau
Source: PeerJ. 2020 Jun 19;8:e9375. doi: 10.7717/peerj.9375 (PMC7307571; doi:10.7717/peerj.9375)
Supplement: Supplemental Information 14 [file peerj-08-9375-s014.zip › Soil non-grazing 6-10/8.fastq]

@HISEQ:969:HM2KJBCX2:2:1101:3040:2082 2:N:0:ACTATGCA
TTCCACACGTGGCCCAACTATCCCTATTAATCATTACGGTGGTCCTAGAAACCAACAAAATAGANCCACAACGTCCTNNTNTATTATTCCATGCTAATCTATTCAAGCAATAGCCCGCTTTAAACACTCTAATTTTTTCAAGGTAATGGTCCTGGCTCCCCAACACACCCAATTAAGGACATACTGGTTCACCAGAAGGAAGACCCGACAACAGGACAGTACTCGCCAAAGACGGACCGCCCGGCCAAGTCTAAAATTCAACTACGAGCTTTTTAACTGCAACAACTTTAATATACGCTATTGGAGCTGGAATTACCGCGGCTGCTGGCACCAGACTTGCCCTCCAA
+
DDCDDGIIIIIIIIIHIIHIIIFHIGEGHEHIIGIIIIIHEIHHIIIHIHIHIHIGIIIIIIIH#<1<EHIHH<GHG##<#<<<CEFHEHIIGCH@GIIHHEFHHGHGGGEFFGEGFHGEFHIIIIIHHHFHHGCHHIHHGGHHIIIIIIIHIHHHHHHIIIHIIIIIHIHHFGIHFFHIIHHHHIIIIIIIIIIIHH<IIHHIIIIIIIHHHHGIIIIIIHIIIIHIIHHIHI*IIIIIIIIIIHIIIIIIIIIIHHIIHIIHHHHIIIIIIIIIIIHIIIIIHIIIIIIIIHHIHHIIIIIHHIIIIIIIHHIIIIIIIIIIIIIIIIIIIIIIHIIIIICDDDD
@HISEQ:969:HM2KJBCX2:2:1101:16088:2933 2:N:0:ACTATGCA
TTCCACACGTGGCCCAACTATCCCTATTAATCATTACATCGATCCTAGAAACCAACAAAATAGAATCGGATGTCCTATTTCATTATTCCATGCTAATGTATTCAAGCGTAAGCTTGCTTTAAACACTCTAATTTTTTCAAGGTAACAGTCCTAATTCCCCATAACATCAAATAAATGACATTATGGTTCTTTAGAAGGTGAGAACCAATAAAACCAGTACATACCAAGGCATGACCGATTCCTTGATCCCGAAATTCAACTACGAGCTTTTTAACTGCAACAACTTTAATATACGCTATTGGAGCTGGAATTACCGCGGCTGCTGGCACCAGACTTGCCCTCCAA
+
BD@@@@EGHHHHEHH01GE@GEEHIIIHHHHEHEHHIIG<EEH1<<CHEEHEHEHHHIGCFCGHHIGFHHHDE11D1DCHHIHHHIHCHHHH@1<FFHHGIGHHADHGHHHHHHIHHGHIIHFHFHHG<DECIHFHHFHHFEHHGCGHIEHGEGHHCHHEIIHGC?D@HEHEIIIHHHHIHHDGHHEGEIIHHEHD@H@HG?IHHGHIIIIHHHHIHFH<HHEHEEIHIHFEGHFHHGIIIHIHIHHHHF?HHFCCHHHECHHHE@HHGC1EFIHGIIGIIHHD@CEGHHGHIHHHHHHHHEIIGHIIIHHGHHHHIHHIHGIHH@HIIHHHIHCIHIIHB@BDD
@HISEQ:969:HM2KJBCX2:2:1101:16728:3332 2:N:0:ACTATGCA
TTCCACACGTGGCCCAACTATCCCTATTAATCATTACGTCGATCCTAGAAACCAACAAAATAGGGTCAAACGTCCTATTTCATTATTCCATGCTAATGTATTCAAGCGTGTGCCTGCTTTAAACACTCTAATTTTTTCAAAGTAACAGTCCTGATTCCCCATGACACCAAATTAATGACATCACAGTTCGTCAGAAGGTAGAAATCAATAATACCAGTGCATACCAGAGGCACGACCAATATATTGATCCCGAAATTCAACTACGAGCTTTTTAACTGCAACAACTTTAATATACGCTATTGGAGCTGGAATTACCGCGGCTGCTGGCACCAGACTTGCCCTCCAA
+
DBD@DHHIHIHHCHHHIIIIHIHIIIHIIFEEEHIIIEGHHHIIIIGE?FHEHEHFHHHH?FDEHGFHIIIIGHIIIH@FHHHCHCFHHIIFHE?1GIIIHGEGHHIIIIIIFGIIHFHHHIEHHHHIHGIIIHIHGHFIIIHCEHHIHIIIHHIGIHIHIHIIIIHIHIIHIIIIIIIHIIIHH;HIIIIIIIIIIIIIIIIIIHHIHFIIIIIIIIIIIIIIIHIHII<CIIIGHIIIIIIIHIIIIIIIHIIIIIIHIIHIIIIIIIHGHHGG?IIHHGCHIIHIHIHIHHIIIIIIIIIIIIIIIGIIIIIIIIIIIHIIIIIIIIIIIHIIIIIIIDDDDA
@HISEQ:969:HM2KJBCX2:2:1101:12587:4121 2:N:0:ACTATGCA
TTCCACACGTGGCCCAACTATCCCTATTAATCATTACGTCAATCCTAGAAACCAACAAAATAGGATCAAACGTCCTATTTCATTATTCCATGCTAATGTATTCAAGCGTTAGCCTGCTTTAAACACTCTAATTTTTTCAAAGTAACAGTCCTGTTTCCCTGCAACACCAAATTAATGACATTACAGTTCTTCAAGAAGGAGGAACCAGTAAAGCCAGTACATACCAGAGGCACGACCAACCTACTAATCCCGAAATTCAACTACGAGCTTTTTAACTGCAACAACTTTAATATACGCTATTGGAGCTGGAATTACCGCGGCTGCTGGCACCAGACTTGCCCTCCAA
+
DCDDDIIIHHFFHIIIIIIIHIHHIIHIHHEHIIIHIIIIIIIIIIHIIGIIHIIIIIHIIIFEHCHIIIIICGHHIHHHHIIIIIIIIIHHGHHHIIIIIIIHIIIIIIIHEHHFHHHIHHHIHIIIHHIIHHHHCIIHIIIIIHIIGIIIIHHHHIIIIGIIIHIIIIIHIIIIIIIIIIIIIIHHHHHIIIIIIIIHIIIIIIIIIHIIHHIIIIIIHIIHGIIIIIIIIIIIIIHHHIHHHIHHIIIIIIHHEIIHHIHIIIIIHHHIIIHIIIIHHHCIIIIIIIIIIIIIIIIIIIIIIIIIIIIIIIIIIIIIIIIIIIIIIIIIIHIIIIIIH@DBDD
@HISEQ:969:HM2KJBCX2:2:1101:11198:4162 2:N:0:ACTATGCA
TTCCACACGTGGCCCAACTATCCCTATTAATCATTACGTTGTACCTAGAAACCAACAAAATAGGTTCGAACGTCCTATTTCATTATTCCATGCTAATGTATTCAAGCGTTTGCCTGCTTTAAACACTCTAATTTTTTCAAAGTAACAGTCCTGACTCCCCACAACACCAAATTAATGACATCATGGTTCATCAGAAGGGAGAAATCAACGACGCCAGTGCGTACCGAAGGCACGACCGACGTATTGATCCCGAAATTCAACTACGAGCTTTTTAACTGCAACAACTTTAATATACGCTATTGGAGCTGGAATTACCGCGGCTGCTGGCACCAGACTTGCCCTCCAA
+
DDDDCIIIIIHIGIIIIIIFHIHIHHHHHIHHIIIIIHIHIIHIHHHHHIICHHIHIHIHIIEHHG@?FHHIHHCHHHCHIIGHHIIIIIIIIIIIIIIIIFDCHFHEEHEHF@FEHFEHHIHIIIHFEHHIHHIIIHHGF8HIHEHHHHHEHHHEHHIIIIHIHHGGIIFIHHHEHGEHIFIHIIIIFHHIIFIIHHFHGIIIIIIGHFHIHHIHIGGIGIGGGIIIIIIIGHIHIFHHEIHGCIHIHHEHHHIIIHIIIIIIHIIIIIIIIIHIIIIIIHGHHFIIIHIIHHDIIIIIIIIIIIIIIIIGIIIIIIIIIIHIHIHHIIIIIIIHIIIIIDDDDD
@HISEQ:969:HM2KJBCX2:2:1101:4813:4800 2:N:0:ACTATGCA
TTCCACACGTGGCCCAACTATCCCTATTAATCATTACTTCAGCTCTAGAAACCAACAAAATAGAACCGAAGTCCTAAATTATTATTCCATGCTAATGTATTCAAGGCAAACGCCTGCTTTAAACACTCTAATTTTTTCAAAGTAATAGATCCAGATCGCGAGCCCGGCCCAGTGAAGAGTCGGACCCGTTCCCTGGAAGGATGGCAGACGCGCGCCGGCACTCACACTCGTAACCGAGGCGGGTCAGGTGCGTCAAACCAGAAATCCAACTACGAGCTTTTTAACTGAAGCAACTTTAATATACGCTATTGGAGCTGGAATTACCGCGGCTGCTGGCACCAGACTTGCCCTCCAA
+
DDDDCIIIIIIGIIHIIIIIIIIIIIIIIIIIIIIIIIIHIHIIIIIIFHIIIIIIIIIEHHHEHHIIIIIIHIHHIIIIIIIIIIHIGHIGIHIIIIIIIDFHHHIIHHHHIIHIIIIIIIIHIIIHIIHIIHIHHHHIIIIIIIIIHIHIHHEEGHIIHHHIIIHHIEIIIIHIIIIIIIHHIIIIIIIIIIIHIIIIIIIIIIIIIIIIIIII?IIIHIHIIIHG?IIIIIIIIIIHHIIIIIIIGIIIHHIHIIIIIIIIIGIGIIIIIIIIIIIIIIIIIIIHHIIIIIIIIIHHGHIIIIIIIIIIIIHIIIIIIIIIIIIIIIIIIIIIIIIIIIIHIIHIIIDDDDD
@HISEQ:969:HM2KJBCX2:2:1101:12824:5112 2:N:0:ACTATGCA
TTCCACACGTGGCCCAACTATCCCTATTAATCATTACGTCAATCCTAGAAACCAACAAAATAGGATCAAACGTCCTATTTCATTATTCCATGCTAATGTATTCAAGCGTTAGCCTGCTTTAAACACTCTAATTTTTTCAAAGTAACAGTCCTGTTTCCCTGCAACACCAAGTAAATGGCATCACAGTTCTTCAAGAAGGAGGAACCAGTAAGGCCAGTACATACCAGTGGCACGACCAACCTACTGACCCCGAAATTCAACTACGAGCTTTTTAACTGCAACAACTTTAATATACGCTATTGGAGCTGGAATTACCGCGGCTGCTGGCACCAGACTTGCCCTCCAA
+
DDDDDIIIHIHIIIIIIIIIIIIIIIIIIIIIIIIIII<FHIIIIIIHIHIIIIHIIIIIIIHIIIIIHIIGHIIIHIIIIIIIIIIIIIIIIIIIIIIIHHHHIIIIIIIIIIIIIIIIIIIIIHIIIIIIIIIIIIIIIIIIIIIIIIIIIIIIIIIIIIIIIIIIIIIIIIGIIIIIIIIIIIIIIIIIIIIIIIIIIIIIIIIIIIIIIGIIIIIIIIIIIIIIIIIIIIIIIIIIIIIHHIIIIIIIIIIIIIIIIIHIIHIIIIIIIIIIIIIIIIIIIIIIIIIIIIIIIIHHHIIIIIIIIIIIIIIIIIIIIIIIIIIIIIIIIIIHHIIIIDDDDD
@HISEQ:969:HM2KJBCX2:2:1101:17803:4745 2:N:0:ACTATGCA
TTCCACACGTGGCCCAACTATCCCTATTAATCATTACCTCAAGTTCCGAAAACCAACAAAATAGAACCGAGGTCCTATTCCATTATTCCATGCAACACTATTCAGGCGCAAGCGCCTGCTTTGAGCACTCTAATTTTTTCAAAGTAAACATGCCAGGCTCTCGTGGCACTCAGTGAAGAGAACCGCGAGACGCACCGGCTAGTAAGAGTCGAGCACGGCAGTAGCCACAGAGTGGCAAACCACCGACCCGAACCCCAGATCCAACTACGAGCTTTTTAACTGCAACAACTTTAATATACGCTATTGGAGCTGGAATTACCGCGGCTGCTGGCACCAGACTTGCCCTCCAA
+
DDDCDIIIIIIIIIIIIIIIIIIIIIIIIIIIIIIIIIIIIIIIIIIIIHIIIIIIIIIIHIIIIIIIIDIIIIIIIIIGHIIIIHIHIEHIIIIIIIIIHHHIHHIIIIIIIIIIIIIIIIIIIIHIIIHIIIIIIIIIIIIIIIIIIIIIHIHIHHHHIIIIIIIIIHIHHHIHIGIIHHHIHIIIIHIIHIIIIIHGIIIIIIIHHIHHGIIIIIIIIHIIIIIIIIIIIHIIIIIIIIIIIIIHHIIIIIIIIIIHIIIIIGIIIIIIIIIIIIIIIIIIIIIIHHIIIIIIIIIIIIIIIIIIHIIIIIIIIIIIIIIIIHIIIIIIIIIIIIIIIIIIIDDDDD
@HISEQ:969:HM2KJBCX2:2:1101:1522:5020 2:N:0:ACTATGCA
TTCCACACGTGGCCCAACTATCCCTATTAATCATTACGGCGGTTCTAGAAACCAACAAAATAGCCCCACGCGTCCTATTTCATTATTCCATGCTAATGTATCCGAGCATGCGCCTGCTTTGAACACTCTAATTTTTTCAAGGTAATGGTCCTGGTTCCCCGACACACCCAACAAAGGACATGCCGACTCACCAGAAGGATAGGCCCGGCGTCGGAACAGTGCTCACCCGGAGGGCGGACCGCCCGGCCAGACCCAAAATTCAACTACGAGCTTTTTAACTGCAACAACTTTAATATACGCTATTGGAGCTGGAATTACCGCGGCTGCTGGCACCAGACTTGCCCTCCAA
+
DDDDDIIIIIIIIIIIIIIIIIIIIIIIHIIIIIIIIIIIIICHHHHIIIH?GGHIHIIIIHEHHII=CHHHHIHFEHHHHIHHIHGGEHHHIHHGHGHIHHHHIHIHHHHDIIIIIIHHHHHHIIHHIIIIIIIIIIIIIIIGIIIIIIIIIHIIIIGIIHIIIIHIHIHHGIIIIIIIIIIIIHIIIIIHIIHIIIIIHIIIIIIIIHIIHIIIHIIIIIHIIIIGIIIIIIIIIIIHIIIIIIIIIIIIIIIIIIIIIIIIIIIIHIIIIIIIIIIIIIIIIIIIIIIIIIIIHIIIIIIIIIIIIIIIIIIIIIIIIIIIIIIIIIIIIIIIIIIIIIIIDDDDD
@HISEQ:969:HM2KJBCX2:2:1101:7228:5937 2:N:0:ACTATGCA
TTCCACACGTGGCCCCAACTATCCCTATTAATCATTACGTCAATCCTAGAAACCAACAAAATAGGATCGAACGTCCTATTTCATTATTCCATGCTAATGTATTCAAGCGTTAGCTTGCTTTAAACACTCTAATTTTTTCAAAGTAACAGTCCAGATTCCTCGCAACACCAAATTAATGGCATTACGGCTCATCAGGAAGGAGGAATCAGTGAGACCAGTACATACCAGTGGCATGACCAACCTACTGACCCCGAAATTCAACTACGAGCTTTTTAACTGCAACAACTTTAATATACGCTATTGGAGCTGGAATTACCGCGGCTGCTGGCACCAGACTTGCCCTCCAA
+
DDDDDIIIIIIIIIIIIIIIHGHHIIIIIIIIIIIHIIIIIIHIIIIIIHIHIIIIIIHIIIIIIIHIIHIIIHIHHIHIIIIIIIIIIIIIIIIIIIIIIIHIHIIIIIIIIIIIIIIIIIIIHHIIIIIIIIIIIIIIIIIIIIIIHIIIIIIIIIHIIIIHIIIIIHHIIIIIIIHIIIIIIIIGIHHHIIIIIIIIHIIIIIIIIIIIIIIHHIIIIIHIIIIIIIIIIIIIIIHHHIHHHGIIIIIIIIIIHIHIIIIIIIIIIIIIIHHIIIIIIIIIIIIHIIIIHIHHIIIIIIIIIIIIIIIIIIIHIIIIIIIIIIIIIIIIIIIIIIIIIIDDDDD
@HISEQ:969:HM2KJBCX2:2:1101:12740:5897 2:N:0:ACTATGCA
TTCCACACGTGGCCCAACTATCCCTATTAATCATTACATCGATCCTAGAAACCAACAAAATAGAATCGGATGTCCTATTTCATTATTCCATGCTAATGTATTCAAGCGTAAGCCTGCTTTAAACACTCTAATTTTTTCAAGGTAACAGTCCTAATTCCCCGTGACACCAAATTAATGGCATTACGGTTCTTTAGAAGGTGAGAAATCAATAATATCAGTACATACCAACGGCATGACCGAAACATTGATCCCGAAATTCAACTACGAGCTTTTTAACTGCAACAACTTTAATATACGCTATTGGAGCTGGAATTACCGCGGCTGCTGGCACCAGACTTGCCCTCCAA
+
@B@DD@GCDCEHCHEGEEEHEHHHG1G<C1C1F@GHIEH@<1G@CGFFHHG<1DCG@EHHH?FHHC@GDHHDEHHIE<1F?1CH1CEF@FHEG?GEHIIIIHHEGCGHHIIHIHHHGHFHGIHEBFHHHHHHHHHGFG@CGEGIHHGHGHFHHFHIHEDHHIHEGIHHHHHFHIHHHEFIHHEIIIIIF=FHHGHGFIIIIIGHH?@FHHHHHHEHHHIIFHHHH>HIHEHGHFCEHHEHGDFGD<EIDIIIHIHCHHHHGEIIIIHECHHIHHIIIIIIHIIIHHHHFHIIIIHDIHEIIIIIIIIHIIIIHHHIIIIIIIIIIIIIIIIIIHEFIHHHIH@DDDD
@HISEQ:969:HM2KJBCX2:2:1101:9162:6673 2:N:0:ACTATGCA
TTCCACACGTGGCCCAACTATCCCTATTAATCATTACGTCGATCCTAGAAACCAACAAAATAGAATCAAACGTCCTATTTCATTATTCCATGCTAATGTATTCAAGCGTGAGCCTGCTTTAAACACTCTAATTTTTTCAAAGTAACAGTCCTGATTCCCCACGACACCAAATAAATGACATCATGGTTCGTCAGAAGGGAGAAACCGACGATGCCAGTACGTACCGAGGCACGACCGACATGATGGTCCCGAAATTCAACTACGAGCTTTTTAACTGCAACAACTTTAATATACGCTATTGGAGCTGGAATTACCGCGGCTGCTGGCACCAGACTTGCCCTCCAA
+
DDDBDHHHDHHIDCHHIHHIIIHHHHIIIIIGIIHIIIIIIIIGIIFECHFEHHHHHHF?HHHHHECCGHFHIEHHHGHIE@FHHIIIHIGHGHIHHIIIHHIHHHGHHIHIIIHHIEIFHIIIIIIHIHHHIHHHHHIHIHHHIIHHGEIHFHIHC?CFDCHHIHIIIHHHIHHE@GCGEHHHHHHIHHHHFCHFIIIIHDHH<DHHGIHIHHIIIIIHHHHHIIIHHGHHHH<?IIIHIHHHIHGHGHGIHHHHIHEHGCHHCIHHHGFHEHHEFHHHHIHHHEHFH@IHEIIIIIHIIIIHHHFHIHIIIIIHIIIIHIIHIIHIGHG@IHGHEDHHDDDAA
@HISEQ:969:HM2KJBCX2:2:1101:20498:6789 2:N:0:ACTATGCA
TTCCACACGTGGCCCAACTATCCCTATTAATCATTACGTCAATCCTAGAAACCAACAAAATAAGATCGAACGTCCTATTTCATTATTCCATGCTAATGTATTCAAGCGTTAGCTTGCTTTAAACACTCTAATTTTTTCAAAGTAACAGTCCAGATTCCTCGCAACACCAAATTAATGACATCGTGGTTCGTCAGAAGGGAGAAACCAATAATGCTAGTACGTACAAAGTACGACCGACATATTAGTCCCGAAATTCAACTACGAGCTTTTTAACTGCAACAACTTTAATATACGCTATTGGAGCTGGAATTACCGCGGCTGCTGGCACCAGACTTGCCCTCCAA
+
DCDDCEGE<FECEHHIIIIIHHIIIHFHE@HHEHHEG?GEHHHHIHHGHIEEGHGHIH@EHHHFEHG@<1@EFHEHH@GHHHHIIII11<GHCEHHIIHHIHHCCHHHECGGCGHHEIHGHHGFCHGC?HHHIHIHHGIIHHIHIIIHHGEEFGE?HC<CG<G?FIHHIHHHEHHGFHFHHICHHDIIHHGCHIIIHCHFEGECGIHIIHGHHH@@AIIIGIHHHHIIHEDEHCEFHGCHHCCHFIGIIIIIIIHIIHECCIHEIHIIIHIIHIIHHGIHHIHEFIHIIHIIHIHH?IHHDEHGCIIHHFHIIDHHHHEIIIHG?HHIHCEIIIIIIIIDCDDD
@HISEQ:969:HM2KJBCX2:2:1101:2787:7045 2:N:0:ACTATGCA
TTCCACACGTGGCCCAACTATCCCTATTAATCATTACGTCGATCCTAGAAACCAACAAAATAGAATCAAACGTCCTATTTCGTTATTCCATGCTAATGTATTCAAGCGTGAGCCTGCTTTAAACACTCTAATTTTTTCAAAGTAACAGTCCTGATTCCCCATGACACCAAATTAATGACATCATGGTTCGTCAGAAGGTAGGAATCAATAATACCAGTACGTACAATAGCACGACCAATAAATTGATCCCGAAATTCAACTACGAGCTTTTTAACTGCAACAACTTTAATATACGCTATTGGAGCTGGAATTACCGCGGCTGCTGGCACCAGACTTGCCCT
+
DDDDDIIIHIIHDFHHIIHIHIIIIIIHHHIHIIIHIIIIIGIIIICHFHGFHEHHIHIIHFHHIHIIIIIIIIIIHIIIIGIIIIIHHEHIGIIIIIHIIFGIIIIIHIIHIIIIIIHHHHIIHIIIIIHHIIHHHIIHIIIIIIIIHGIIIHHHGHHIIIHHHIHIIHIIIIIIIIHIIIIIGIIIIIHIIIIIIIIIIIIIIIIHIIIIIIIIIIIHIIIIIIIHIIIIIHGIHHHHHIIIIIIIIIIIIIIIIIIIIHIIIIIIIIIIHHHIIIIIIIIIHIIIIIIIHIIHHIIIIIIIIIIHHHIIIHIIIIIIIIHIIIIIIIIIIIIIDDDDD
@HISEQ:969:HM2KJBCX2:2:1101:7314:7029 2:N:0:ACTATGCA
TTCCACACGTGGCCCAACTATCCCTATTAATCATTACGTCAATCCTAGAAACCAACAAAATAGGATCGAACGTCCTATTTCATTATTCCATGCTAATGTATTCAAGCGTTAGCTTGCTTTAAACACTCTAATTTTTTCAAAGTAACAGTCCAAATTCCCCGCAACACCAAATTAATGGCATTACGGATCATCAGGAAGGAGGAATCAGTGAGACCAGTACATACCAGAGGCATGACCAATCTACTAACCCCGAAATTCAACTACGAGCTTTTTAACTGCAACAACTTTAATATACGCTATTGGAGCTGGAATTACCGCGGCTGCTGGCACCAGACTTGCCCTCCAA
+
DDDDDIIIIIIIIIIIHIIIIIIIIIIIIIIIIIIIIIIIIIIIIIIIIIIIIIIIIIIIIIIIHIIIHIIIIIIIIIIIIIIIIIIIIIIIIIIIIIIIIIIIIIIIIIIIHIIIIIIIIIIIIIIIIIIIIIIIIHIIIIIIIIIIIIIIIIHHIHIIIHIIIIIIIIIIIIIIIIIIIIIIIIIIIHIIIHIIIIIIIIIIIIIIIHIIIIIIIIIIIIIIIIIIIIIIIIIIIIIIIIIHHIIIIIIIIIIIIIIIIIIIIIIIIIIIIIIIIIIIIIIIIIIIIIIHIIIIIIIIIIIIIIIIIIIIIIIIIIIIIIIIIIIIIIIIIIIHIIIIIDDDDD
@HISEQ:969:HM2KJBCX2:2:1101:3098:8297 2:N:0:ACTATGCA
TTCCACACGTGGCCCAACTATCCCTATTAATCATTACGGTGGTCCTAGAAACCAACAAAATAGAACCACAACGTCCTATTCTATTATTCCATGCTAATCTATTCAAGCAATAGCCCGCTTTAAACACTCTAATTTTTTCAAGGTAATGGTCCTGGCTCCCCAACACACCCAATAAAGGACATGCTGGCTCACCAGAAGGAAGACCCGACAGCAGACAGTACTCGCCAAAGACGGACCGCCCGGCCAGGCCTAAAATTCAACTACGAGCTTTTTAACTGCAACAACTTTAATATACGCTATTGGAGCTGGAATTACCGCGGCTGCTGGCACCAGACTTGCCCTCC
+
DDDDDIIIIIIIIIIIIIIIIIIIIIIIHHIIIIIIIIIIIHIHHIIIIIIIIEHIHHHHIIEFHIIIIIIGDHHHIIIIIHIHIHIIIHIIIIIIIIIIIHHIIIIHIIIHIIIIIIHHIIIIIIIIHHIIIIIIHIIIIHIIIIIIIIIIIHIIIIIIIIIIIIIIIIIIIIIIIIIIIIIIIHHIHIIIIIIIIIIHIIHIIIIIIIIIIIIIIIIIIIII<IIIIIHIIIIIIIIIHHDIIIIIIIIIIIIIIIIIIIIIIIIIIIIIIIIIIIIIIIIIIIIIIIIIHHIIIIIIIIIIIIIIIIIIIIIIIIIIIIIIIIIIIIIIIHHIIIIDDDDD
@HISEQ:969:HM2KJBCX2:2:1101:5714:8625 2:N:0:ACTATGCA
TTCCACACGTGGCCCAACTATACCTATTAATCCGTACCTCAATGCTCTACAAAACCAACAAAATAGAACCCAGGTCCTATTCTATTATTCCATACAACATTATTGAAGCGTAGGCCTGCTTTAATCACTCTAATTTTCTCAAAGTAAACGCAACGGCCACTGCAAACACCCAGTAAAGGGCATAATCAGCCAACCGATAGATTAGGACCGGACGTGTAGTGACAGCAGTTAAGCGCACCACACGCCAGTACCCGAGATCCAACTACGAGCTTTTTAACTGCAACAACTTTAATATACGCTATTGGAGCTGGAATTACCGCGGCTGCTGGCACCAGACTTGCCCTCCAA
+
<D0001<D<DF0<11<10DG11111<1<1111101<DGHEH1111<1<1<GCH1D01101F1C1<<1<110<<1<1C111<1<1<11<1111@1<FC11@E@DF%11DDGG8/0G@CFHH7@8<%11<GHG?G0<<1E618<<GH?11E<CH#C@GF.B7.5,@FDEF>F;.F88..E@F.CCD,,D/<-<CHD@@CHDC/BGGHA/D?=HHDGCCHHHFFF11H@EHH@GD=AFD:;@EE</C<DDAC<C@F?HIHGCFC<?0EFHFEE<1FHHHHEHHHF<E@IHHGC@HHEHEC1HCH@@@HGCIEHHCE@DHECC<1CEEHEEEG<GHE?FCHCHHC0<00@<D
@HISEQ:969:HM2KJBCX2:2:1101:17269:7861 2:N:0:ACTATGCA
TTCCACACGTGGCCCAACTATCCCTATTAATCATTACGTCAATCCTAGAAACCAACAAAATAGGATCGAACGTCCTATTTCATTATTCCATGCTAATGTATTCAAGCGTTAGCTTGCTTTAAACACTCTAATTTTTTCAAAGTAACAGTCCAAATTCCCCGCAACACCAAATTAATGGCATTACGGATCATCAGGAAGGAGGAATCAGTGAGACCAGTACATACCAGAGGCATGACCAACCTACTAACCCCGAAATTCAACTACGAGCTTTTTAACTGCAACAACTTTAATATACGCTATTGGAGCTGGAATTACCGCGGCTGCTGGCACCAGACTTGCCCTCCAA
+
DDDDDIIIIIIIIIIIIIIIIIHIIIIIIIIIIIIIIHIIIIIHIIIIHGIIIIIIIIIIIIHHIHIHIIIIIIIIIIIIIIIIIIIIIIIIIIIIIIIIIIIIIIIIIIIIIIIIIIHIIIIIIIIIHHIIIIIIIIIIIIIIIIIIIIIHHHHIIIIIIIIIIIIIIIIIIHHHIIIIIIIIIHIHIIIIIIIIIIIIIIIIIIIIIIIIIHIIIIIIIIIIHIIIIIIIIIIIIIIIIIHHHIIIIIIIIIIIIIIIIIIIIIIIIIIIIIIIIHIIIIIIIIIIIIIIHIIIIIIIIIIIIIIIIIIIIIIIIIIIIIIIIIIIIIIIIIIIIIIIIDDDDD
@HISEQ:969:HM2KJBCX2:2:1101:9606:8582 2:N:0:ACTATGCA
TTCCACACGTGGCCCAACTATCCCTATTAATCATTACGTCAATCCTAGAAACCAACAAAATAGGGTCAAACGTCCTATTTCATTATTCCATGCTAATGTATTCAAGCTAATGCCTGCTTTAAACACTCTAATTTTTTCAAAGTAACAGTCCTAACTCCCCATGACACCAAATAAATGAAATCATGGTTCGTCAGAAGGGAGAAATCAATGATACCAGTACGTACCAGAGGCACGACCGATATATTGATCCCGAAATTCAACTACGAGCTTTTTAACTGCAACAACTTTAATATACGCTATTGGAGCTGGAATTACCGCGGCTGCTGGCACCAGACTTGCCCTCCAA
+
DCDDDHIIHHIIIHHIIIIHHGHHHHHIIIIHIIIIGHGHHIIIHIIIGHIIIIIIIIIIHIIHGIIIIIIIIIIIIIIFGHIIHIIHHIHIIHHIIHHFHH?GHIIIIIIIIIIIHHFHHFHIHHIHHIHHHIHIHIIIIHGIIIIIIIIIHHHHHFIIIIIIIHGHIIIIIIIHIHHHIIIHHIHHIHHIIHHIIIIIIHIIIIIIHIIGIIIIIIIIHGHHIIIIIIIIIHHHHIHIIHHHGIIHIHIIIIHHHHHDHCHHHFIHIIIIIIHIGIIHIIHHIIIIIIIIIIIIIHIIIIHIIIIIIIIIIIIIIIHIIIIHIHIIIIHHIIIIIIIHIDDDDB
@HISEQ:969:HM2KJBCX2:2:1101:8412:9596 2:N:0:ACTATGCA
TTCCACACGTGGCCCAACTATCCCTATTAATCATTACATCGATCCTAGAAACCAACAAAATAGAATCGGATGTCCTATTTCATTATTCCATGCTAATGTATTCAAGCGTGAGCCTGCTTTAAACACTCTAATTTTTTCAAGGTAACAGTCCTAATTCCCCGTAACACCAAATTAATGGCATTACGGTTCTTTAGAAGGTGAGAAATCAATGATAACAGTGCATACCAACGGCATGACCGAAATATTGATCCCGAAATTCAACTACGAGCTTTTTAACTGCAACAACTTTAATATACGCTATTGGAGCTGGAATTACCGCGGCTGCTGGCACCAGACTTGCCCTCCAA
+
DDDDCIIIIIIIIIIIHIIIIIHIIIIIIIIIHIIIIIIIHIIIIIIIIIIIIIIIHIIIIIHIIIIICGHHIIIHFHIIIIIIIIIIIIIIGIIIIIIHIIIIIIHIIIIIIIIIIHIIIHIIHIIIIIIIIIIIIHHHIIHIIIIIIIHHIIIIIIIIIIIIIIIIIIIIIIIIIIHHHIIIIIIIIIIIIIIIIIIIIIIHIIIIHIIHIIIIIIIIIIIIHIIIIIIIIIIIIIIIIIIIIFIHIIIIIIIIIIIIIIIIIIIIIIIIIIIIIIIIIIIIIIIIIIIIIIIIIIIIIIIIIIIIIIIIIIIIIIIIIIIIIIIIIIIIIIIIIIIIIIDDDDD
@HISEQ:969:HM2KJBCX2:2:1101:5824:9850 2:N:0:ACTATGCA
TTCCACACGTGGCCCAACTATCCCTATTAATCATTACATCGATCCTAGAAACCAACAAAATAGAATCTGATGTCCTATTTCATTATTCCATGCTAATGTATTCAAGCGTAAGCTTGCTTTAAACACTCTAATTTTTTCAAGGTAACAGTCCTAATTCCCCATAACATCAAATAAATGACATTATGGTTCTTTAGAAGGTGAGAACCAATAAAACCAGTACATACCAAGGCATGACCGATCCCTTGATCCCGAAATTCAACTACGAGCTTTTTAACTGCAACAACTTTAATATACGCTATTGGAGCTGGAATTACCGCGGCTGCTGGCACCAGACTTGCCCTCCAA
+
DDDDDIIIIIIIIIIIIIIIIIIIIIIIIIIIIIIIIIIIIIIIHIIIIIIIIIIIIIHIIIIIHIIIIIIIIIIIIIIIIIIIGIIIIIIIIIIIIIIIIIIIIIIIIIIIIIIIIIIIIHIIIIIIIIIIIIIIIIIIIIIIIIIIIIIIIIIIIIIIIIIIIIIIIIIIIIIIIIIIIIIIIIIIIIIIIIIIIIIIIIIIIIIIIIIIIIIIIIIIIIIIIIIIIIIIIIIIIIIIIIIIIIIIIIIIIIIIIIIIIIIIIIIIIIIIIIIIIIIIIIIIIIIIIIIIIIIIIIIIIIIIIIIIIIIIIIIIIIIIIIIIIIIIIIIIIIIIIIHIDDDDD
@HISEQ:969:HM2KJBCX2:2:1101:6852:9848 2:N:0:ACTATGCA
TTCCACACGTGGCCCAACTATCCCTATTAATCATTACGTCAACCCTAGAAACCAACAAAATAGGATCAAACGTCCTATTTTATTATTCCATGCTAATGTATTCAAGCGTTAGCCTGCTTTAAACACTCTAATTTTTTCAAAGTAACAGTCCTGTTTCCCCGCAACACCAAATTAATGGCATCACGGTTCTTCAAGAAGGAGGAATCAGCGAGGCCAGTGCATACCATTGGCACGACCAACCTGCTGACCCCGAAATTCAACTACGAGCTTTTTAACTGCAACAACTTTAATATACGCTATTGGAGCTGGAATTACCGCGGCTGCTGGCACCAGACTTGCCCTCCAA
+
DDDCDIIIIIHIIIIIIIIIIIIIIIIHIIIIHHHIIIIIIIHHHIIIIIIIIIHIIIIIIIEFHHIIIIIIIIHHHHHIIIIIIIIHIHHIIIIIHIHHIIIIIIIHIIIIHHIIIHHIIIIIIIIIIIIIIIIIIIHIIIIIIIIIIHIHIIIHIHIIIIIIIIIHHIHHFIIIIIIIIIHIIIIIIIIIIIIIIIIIIIIIIIIIIIIIIIIIIIIIIIIIIIIIIIIIIIIIIIHIIIIHHIIIIIIIIIIIIIIIIIIIIIIIIIIIHIHHEIIIIIIIIIIIIIIIIIIIIIIIIIIIIIIIIIIIIIIIIIIIIIIIIIIIHIIIIHIIIIIIIDDDDD
@HISEQ:969:HM2KJBCX2:2:1101:11356:11173 2:N:0:ACTATGCA
TTCCACACGTGGCCCAACTATCCCTATTAATCATTACGTCGATCCTAGAAACCAACAAAATAGAATCAAACGTCCTATTTCATTATTCCATGCTAATGTATTCAAGCGCGAGCTTGCTTTAAACACTCTAATTTTTTCAAAGTAACAGTCCTGATTTCCCGCGACACCAAATTAATGACATCGTGGTTCGTCAGAAGGGAGAAACCAATAATGCTAGTACGTACAAAGTACGACCGACATATTAGTCCCGAAATTCAACTACGAGCTTTTTAACTGCAACAACTTTAATATACGCTATTGGAGCTGGAATTACCGCGGCTGCTGGCACCAGACTTGCCCTCCAA
+
DDDDDIIIIIIIIIIIIIIIIIIIIIIIIIIIIIIHIIIIIIIIIIIIHIIIIIIIIIHIIIIIGIIIIGIIIIIIIIIIIIHHIIIIHIIIIIIIIIIIIIIIIIIIIIIIIIIIIIIIIIIIHIIIIHHIIIIIHIIIIIIIIIIHIIIIIIIIIIIIIHIIIIIIIIIIIIIIIIIIIIIIIIIIIIIIIIIIIIIIIIIIIIIIIIIIIIIIIIIIIIIIIIIIIIIIIIIIIIIHHIIIIIIIHIIIIIIIIIIIIIIIIIIIIIIIIIIIIIIIIIIHHHIIIIIIIIIIIIIIIIIIIIIIIIIIIIIIIIIIIIIIIIIIIIIIIIIIIIIDDDDD
@HISEQ:969:HM2KJBCX2:2:1101:7604:10838 2:N:0:ACTATGCA
TTCCACACGTGGCCCAACTATCCCTATTAATCATTACTTCAGTCCTAGAAACCAACAAAATAGAACCGAAGTCCTAAATTATTATTCCATGCTAATGTATTCAAGGCATAAGCCTGCTTTAAACACTCTAATTTTTTCAAAGTAATAGAGCTAGATCGCGACGACAGCCCAGTGAAGGGTGCCGCCGTTTTCTAGCAGGATGGCAGACGCGCGCCAGCACTCACACTCGTAACCGAGGCGGGCCAGGTGCGTCAAACCAGAAATCCAACTACGAGCTTTTTAACTGCAGCAACTTTAATATACGCTATTGGAGCTGGAATTACCGCGGCTGCTGGCACCAGACTTGCCCTCCAA
+
DDDDDIIIIIIIIIIIIIIIIIIIIIIIGIIIIIIIIIIIIIIIIIIIGIIIIIIIIIIIIIHIIIIIIIIIIIIIIIIIIIIIIIIHHIIIHIIIIIIIIGHGIIIIIIHIIIHIHHHIHIIHHIIIIIIIIIIIIIIIHIIIIIIIIIIIIIIIIIIIIIIIHIIIIIIIIIIIIIIIIIIIIIIIIHHIIIIIIIIHIIIIIIIIIIIIIIIIIIIIIIIIIIIIIIIIIIIIIIIIIIHIIIIHIIIIHHHIIIIIIIIIIIIIIIIIIIIIIIIIIIIIIIIIIIIIIIIIIIIIIIIIHIHHHIIIIIIIIIIIIIIIIIIIIIIIIIIIIIIIIHIHHIIIIDDDDD
@HISEQ:969:HM2KJBCX2:2:1101:10748:10423 2:N:0:ACTATGCA
TTCCACACGTGGCCCAACTATCCCTATTAATCATTACGTCGATCCTAGAAACCAACAAAATAGAATCAAACGTCCTATTTCATTATTCCATGCTAATGTATTCAAGCGCGAGCTTGCTTTAAACACTCTAATTTTTTCAAAGTAACAGTCCTGATTTCCCGCGACACCAAATTAATGACATCGTGGTTCGTCAGAAGGGAGAAACCAATAATGCTAGTACGTACAAAGTACGACCGACATATTAGTCCCGAAATTCAACTACGAGCTTTTTAACTGCAACAACTTTAATATACGCTATTGGAGCTGGAATTACCGCGGCTGCTGGCACCAGACTTGCCCTCCAA
+
DDDDDIIIIIIIHHIIIIIIIIIIIIIIIIIIIIIIIIIIIIIHHHHIGHIFIIIIIIIIIIIIIIIIIIIIIIIIHIIIIIIIHHIHHHHIIHIIIIIIIHIHIHHIIIIIIIIIIGIIIIIHIIIIIIIHIIIIHIIIIIHHIIIIIIIIHIIIIHHHIIIIIIIIIIIIIIHIIIIIIIIIIIIIIIIIIIIIIIIIIIHIHHIIIIIIIIIIIIIIHIHIIIIIIIIIIIIIIIHHHIIIIIIIIIIIIIIIIIIHIIIIIIIIIIIIIIIIIIIIIIIIHHIIIIGIIIIIIIIIIIIIIIIIIIIIIIIIIIIIIIIIIIIIIIIIIIIIIIIDDDDD
@HISEQ:969:HM2KJBCX2:2:1101:4953:11392 2:N:0:ACTATGCA
TTCCACACGTGGCCCAACTATCCCTATTAATCATTACATCGATCCTAGAAACCAACAAAATAGAATCGGATGTCCTATTTCATTATTCCAGCTCCAATAGCGTATATTAAAGTTGTTGCAGTTAAAAAGCTCGTAGTTGAATTTCGGGATTAGTAGGTTGGTCGTGCCTCTGGTATGCACTGGCTTTACTGGTTCCTCCTTCTTGAAGAACTGTAATGTCATTAATTTGGTGTTGCAGGGAAACAGGACTGTGACTTTGAAAAAATTAGAGTGTTTAAAGCAGGCTAACGCTTGAATACATTAGCATGGAATAATGAAATAGGACGTTTGATCCTATTTTGTTGGTTTCTAGGATTGACGTAATGATTAATAGGGATAGTTGGGATTTCACGGGAC
+
DDDDDIIGIIIIIIHHGHHHIHHIHIIIIIIIIIIIIIIGIGIIIIIIHHFHIIIIIIIIIIIHHIIHIHIHIHHHIIHIIIHIHIIHCHGHII?GHIHIECHHIIIIHHHGHHHIIGIEGGGGHIIHI1D?HDEFHHIHHHIHGHHHIIHIIHHHHFHIIIIHHHGHHGIHHIIIIHHIIHHIIIIIIIIIHEGHIIIIIHGHHHHIIHIIIIIIIIHHIHFHHIHHIIIIIHIHHHHHIIIIIGIIIHHD1IIIIIIIIIIIIIIIIHHCIHHIIIIIIIIHIIIIIHIIIHFIIIIIIIIIIIIIIIIIIIIIIIIIIIIIIIIIIIIIIIIIIIIIIIIIIIIIIIIIIIIIIIIIIIIIIIIIIIIIHIIIIIIIIIIIIIIIIIIDDDDD
@HISEQ:969:HM2KJBCX2:2:1101:9173:11570 2:N:0:ACTATGCA
TTCCACACGTGGCTCAACTATCCCTATTAATCATTACGTCAATCCTAGAAACCAACAAAATAGGTTTGAACGTCCTATTTCATTATTCCATGCTAATGTATTCAAGCGTTAGCCTGCTTTAAACACTCTAATTTTTTCAAAGTAACAGTCCTGTTTCCCTGCAACACCAAATTAATGACATTACAGTTCTTCAGAAAGGAGGAATCAGCGAAACCAGTTCATACCAGTGGCACGACCAACCTGCTGACCCCGAAATTCAACTACGAGCTTTTTAACTGCAACAACTTTAATATACGCTATTGGAGCTGGAATTACCGCGGCTGCTGGCACCAGACTTGCCCTCCAA
+
DDDDDIIIIIIHGHIIHIIIIIIIIIIIIIIIIIIII@HHHIIIGHHHIIIIHIIIIIIIIIIHIIIIIIIIHHIIIIIIHGIHHIHHEC@HFFIIIIIIIIIIHHHHIIHHHIIIIIIIIIIIHIIHIIIHHIHIIIHHIIHIIIHHIIIIHIIIIIIIIIIIIIIIHIIHIIIIIIIIIIIIIIHHHHIIIIIIII;IIIIIIIIIIIIIHIHIHHIIIIIHIIIIIII=IIIIIIIIIIIHHIIIIIIIIIIIIIIIIIIIIIHIIIIIIIIIIIIIIIIIIGHIIIIIIIIIIIIIIIIIIIIHIIIIIIIIIIIIIIIIIIHHHHIIIIIIIIIIIDDDDD
@HISEQ:969:HM2KJBCX2:2:1101:16678:11615 2:N:0:ACTATGCA
TTCCACACGTGGCCCAACTATCCCTATTAATCATTACGTCAATCCTAGAAACCAACAAAATAGGATCGAACGTCCTATTTCATTATTCCATGCTAATGTATTCAAGCGTTAGCTTGCTTTAAACACTCTAATTTTTTCAAAGTAACAGTCCAGATTCCTCGCAACACCAAATTAATGGCATTACGGCTCATCAGGAAGGAGGAATCAGTGAGACCAGTACATACCAGTGGCATGACCAACCTACTGACCCCGAAATTCAACTACGAGCTTTTTAACTGCAACAACTTTAATATACGCTATTGGAGCTGGAATTACCGCGGCTGCTGGCACCAGACTTGCCCTCCAA
+
DDDDDIIIHIIIIIIIIIIIIIIIIIIIIIIIIIIIIIIIIIIIIIIIGIIHIHIIHIIIIGHIIIICHIIDHHIIIHIFIIIIIIIHIHIIIIIIIIIIIIIIIIIIIIIIIIIIIHIHHHEFEIIIIIIIIIIIIHHHIIIIIIIIIIIIHHIIHIIIIIIIHIIIIIIIIIHHIIIIIIIIIIIIIIIIIIIIIIIIIIIIIIIIIIIIIIIIIIIIIIIIIIIIIIIIIIIIHHFIHHGHGIHIIHIIIIIIIIIIIIIIIIIIIIIIIIIIIIIIIIIIIIIIIIIIIIIIIIIIIIIIIIIIIIIIIIIIIIIIIIIIIIIIIIIIIIIIIIIIIDDDDD
@HISEQ:969:HM2KJBCX2:2:1101:12840:11131 2:N:0:ACTATGCA
TTCCACACGTGGCCCAACTATCCCTATTAATCATTACGGTGGTCCTAGAAACCAACAAAATAGAACCACAACGTCCTATTCTATTATTCCATGCTAATCTATTCAAGCAATAGCCCGCTTTAAACACTCTAATTTTTTCAAGGTAATGGTCCTGGCTCCCCAACACACCCAATAAAGGACATGCTGGCTCACCAGAAGGAAGACCCGACAGCAGACAGTACTCGCCAAAGACGGACCGCCCGGCCAGGCCTAAAATTCAACTACGAGCTTTTTAACTGCAACAACTTTAATATACGCTATTGGAGCTGGAATTACCGCGGCTGCTGGCACCAGACTTGCCCTCCAA
+
?DD?D@C0/<<0<11010D<1GECEHGHHEHH?HHFI@C<E<01<11<<CCDE1DCG1F1D11DG11@G@?EH<1<@G<FEH1<<F1DG<C@C<@FF@GEFFHIIHCGCHGFF@HG@CEHGHH<B<GHIEF@EEHH6BFH@EGH?GHGCHEGB1E?<H<CFEHB8=H9DEEHA<DGGH?EGHHHIHGHHEEHEHGIHIHHEFCH?HHHIIIHHCC@GC?HDIIHH?HHHECIIHDIHHIIIHH@<HCF@@GIIIHG?HGDC<EE1@@CCHFD<FF1C?@HHHFGFHCE?HHGD<<HEGGHFFGC1<EHHIIHDIHHEIHFHF?IHGEEIHHCGCHCIIIHH@@@D@
@HISEQ:969:HM2KJBCX2:2:1101:6226:12178 2:N:0:ACTATGCA
TTCCACACGTGGCCCAACTATCCCTATTAATCATTACATCGATCCTAGAAACCAACAAAATAGAATCGGATGTCCTATTTCATTATTCCATGCTAATGTATTCAAGCGTGAGCCTGCTTTAAACACTCTAATTTTTTCAAGGTAACAGTCCTAATTCCCCGTGACACCAAATTAATGGCATTACGGTTCTTTAGAAGGTGAGAAATCAATAATATCAGTACATACCAACGGCATGACCGAAACATTGATCCCGAAATTCAACTAAGAGCTTTTTAACTGCAACAACTTTAATATACGCTATTGGAGCTGGAATTACCGCGGCTGCTGGCACCAGACTTGCCCTCCAA
+
DABDDIGHIIIIIIIIIHHIHIIHIIIIIIIHHHIGHEHIIGIIIIIHIIIIEEHHGHHHHIIIIIIIGHIIHFHHGHIIIGHIGHIFHHHIEEHHHIHIIHHHIIIIIIIIHIIIHHIIGHHIIIIIIHHHHIHHCIIHIIIIHHFCHHHGHFHDHIIHHHHHGIIHIHIFIHHHIIHIIHHGHIHHGGHHIIHIIHIIIIIIHHIIHEHIIHHHIIII<IIHIIIIIIIHGIIIIIIIIIIHHGGFHHGIIIIIIIIHIIHIIIIIIGIGHHEHIIIIIIIIIIIGIIIHHHIIIIIHHIIIIIIIIIHIIIIIIIIIIIIIHHIIHIIIHIIHIIIIIIDCDBD
@HISEQ:969:HM2KJBCX2:2:1101:16783:11497 2:N:0:ACTATGCA
TTCCACACGTGGCCCAACTATCCCTATTAATCATTACATCGATCCTAAAAACCAACAAAATAGAATCGGATGTCCTATTTCATTATTCCATGCTAATGTATTCAAGCGTGAGCCTGCTTTAAACACTCTAATTTTTTCAAGGTAACAGTCCTAATTCCCCGTGACACCAAATTAATGGCATTACGGTTCTTTAGAAGGTGAGAAATCAATAATATCAGTACATACCAACGGCATGACCGAAACATTGATCCCGAAATTCAACTACGAGCTTTTTAACTGCAACAACTTTAATATACGCTATTGGAGCTGGAATTACCGCGGCTGCTGGCACCAGACTTGCCCTCCAA
+
<0D@DHHHHFHHIEFHHHHIIIHHGEHEFHIFHCEHIIEHHFEHEHHHHGHDHE@EEEHFHHGGC@D1<0<<1<CHI1@CCECHH1CGHC1?FGHIC@<EGDG=F@EHG@DHGF<EGHEFFHCGG<EGFE?EHHHGHGCHHHFCCFHEHHHFCF?3EDGHEHHCGD@@G@FIHGFHHD@CGF<HGHHHHIH7FHHFHIHHHD<FEEEGHEHIIHHGCFHHHHEEHHD<<1/F<HCCIIHIHHHC<<E/C<CFCC1HHEHEIIHIHFC?IIHEGC<CCCHF<<<1C<1CFC1C<CH?IHG1HEGCCG@HCHEGEHHDDCCCFIFHIHGC<<HHDEEIHHGC@EDDBDD
@HISEQ:969:HM2KJBCX2:2:1101:16600:12001 2:N:0:ACTATGCA
TTCCACACGTGGCCCAACTATCCCTATTAATCATTACTTCAGCTCTAGAAACCAACAAAATAGAACCGAAGTCCTAAATTATTATTCCATGCTAATGTATTCAAGGCAAACGCCTGCTTTAAACACTCTAATTTTTTCAAAGTAATAGATCCAGATCGCGAGCCCGGCCCAGTGAAGAGTCGGACCCGTTCCCTGGAAGGATGGCAGACGCGCGCCGGCACTCACACTCGTAACCGAGGCGGGTCAGGTGCGTCAAACCAGAAATCCAACTACGAGCTTTTTAACTGCAGCAACTTTAATATACGCTATTGGAGCTGGAATTACCGCGGCTGCTGGCACCAGACTTGCCCTCCAA
+
DDDDDIIIIIIGHHIIIHIIIHIIIIIIIIHIIIIIIIIIIIIIIIIIGIIHIIIIIIIIIHHIHIEHIIHHIIIIIFHGHHIIIIGIIFCHIHGHHHIIIHHIHIIIIIIIHIIIIIHHHHHHIIIIIIIIIHIHHIIHFHIIIIIIIHIHIIIIIIIIIHIHIIIIHIIIIIIIIIIHIHIIIIIIIIIIIIIIIIIIIIIIIIIIIIIIIIIIIIIIIIIIIIGIIIIIIIIIIIIIIIIIIIIIGIIIHGIIIIIIIIIIHIIIIIIIIIIIIIIIIIIIIIIIIIIIIIIIIIIIIIIIIIIIIIIIIIIIIIIIIIIIIGIIIIIIIIIIIIIIIIIIIIIIIIDDDDD
@HISEQ:969:HM2KJBCX2:2:1101:20770:12114 2:N:0:ACTATGCA
TTCCACACGTGGCCCAACTATCCCTATTAATCATTACGGTGGTCCTAGAAACCAACAAAATAGAACCACAACGTCCTATTCTATTATTCCATGCTAATCTATTCAAGCAATAGCCCGCTTTAAACACTCTAATTTTTTCAAGGTAATGGTCCTGGCTCCCCAACACACCCAATTAAGGACATACTGGTTCACCAGAAGGAAGACCCGACAACAGGACAGTACTCGCCAAAGACGGACCGCCCGGCCAAGTCTAAAATTCAACTACGAGCTTTTTAACTGCAACAACTTTAATATACGCTATTGGAGCTGGAATTACCGCGGCTGCTGGCACCAGACTTGCCCTCCAA
+
DDDDDIIIIIIHIIIIIIIIIIIIIIIIIIIIIIIIIIIIIIIIIIIIIHGIIIIIIIIIIHHHHIIIIGIIIHIIIFIIIIIHIIIIIIIIGHHIIGIIIHHHIIIIIIIIHIIIIHHIIIIIIIIIIIIIIIIIIIIIIIIIIIIHHIIHHIIEIHHHHEIHHIIEIHIIHHIIHIIIIHIIHIIIIIHHIHIIIIIIIIIIIIIHHIIIIIIHIIIIIIDIIIIHIIIIIIIIIIHHIIIIIIIIIGIIIIIIIIHHIIHHIIIIIIHIIIIIIIIIIIIIIHHIIIIIHHGIIIIIIIIIIIIIIIIIIHIIIIIIIIIIIIIIIIIIIIIIIIIIIIDDDDD
@HISEQ:969:HM2KJBCX2:2:1101:7895:12284 2:N:0:ACTATGCA
TTCCACACGTGGCCCAACTATCCCTATTAATCATTACATCGATCCTAGAAACCAACAAAATAGAATCTGATGTCCTATTTCATTATTCCATGCTAATGTATTCAAGCGTAAGCTTGCTTTAAACACTCTAATTTTTTCAAGGTAACAGTCCTAATTCCCCATAACATCAAATAAATGACATTATGGTTCTTTAGAAGGTGAGAACCAATAAAACCAGTACATACCAAGGCATGACCGATCCCTTGATCCCGAAATTCAACTACGAGCTTTTTAACTGCAACAACTTTAATATACGCTAATGGAGCTGGAATTACCGCGGCTGCTGGCACCAGACTTGCCCTCCAA
+
DDBDDIIIIIGHHHIIIIG?D<FGGHHIHIHIIIHIIHIIIIIIGIHHIIIIH?EHHIIGIHFHHHHHI@@GEEGHHGIHHCHIIIICGEGHHHHFHIHHEHEHHIGHIIIHAGHHIHHIEFHHHFGHHHHIHHFHIHHHHHIIIHHFGGEGHIIHIHEF@HHEHIHHHEHIHHHHHIGHHFHIHHFGHHHIIHHHHHEHGFIIIHFH7<D@CF<DEHEHHFIFHHC16EIHIHHIHGHHHF@<EIIIHHHHHF1IHHHIHIHGCHHEIIHEGC@IIIHHHHIIHHHH@HGHHDFHHIHHIIHHHIHHFGCCHGHHHHIIHECHHHCCHGECCC@CEHH@?@@<@
@HISEQ:969:HM2KJBCX2:2:1101:17096:12786 2:N:0:ACTATGCA
TTCCACACGTGGCCCAACTATCCCTATTAATCATTACCTCGACTCCGAAAGCCAACGAAATAGAACCGAGATCCTATTCCATTATTCCATGCACTAATGTTCAGGCTGTAGCGCCTGCTTTGAGCACTCCAATTTTTTCAAAGTAAACGTACTGGCCACGCATAGCACTCGGTTAAGAGAACTATACACGAACCAATAAAATCGTCCGGTCAGACAGTAAACACCGCAAGGTGCACCGCCCGACTGAAACCGAGATCCAACTACGAGCTTTTTAACCGCAACAACTTTAATATACGCTATTGGAGCTGGAATTACCGCGGCTGCTGGCACCAGACTTGCCCTCCAA
+
DDDDDHHHHHHHIIIIGIHHIIIIHIIIHIHIIIHIIIIIIIIHGHFHIHCHHHHIIIIIIIHIIIIHIHIEHIEHIHHHIEHHHIIIIIGEEHHHHIHHGIIIIIIIIIIIIHIIIIHHIIIIIIIIIIIIIIIIGCHHIHIIIIIIIHIIGHIIIIIIHHIHIIHHIIIIIIIIIIIIIIIIIIIIIIIIIIIIIIIHIIII<IIIIIIIIIIIIIIIIIIIIIIIIIIIIIIIIIIIIIIIHIIIIIIIIIIHIIIIIHHIIIHIIIIIIIIIIIHIHHIHIHIIIIIIHIIIIIIHIIIIIIIIIIIIGIIIIIIIIIIIIIIIIIIIIHIIIIIIIDDDDD
@HISEQ:969:HM2KJBCX2:2:1101:3183:13372 2:N:0:ACTATGCA
TTCCACACGTGGCCCAACTATCCCTATTAATCATTACGGTGATCCTAGAAACCAACAAAATAGAACCATGCCGTCCTATTCTATTATTCCATGCTAATGTATTCGAGCAAAAATGCCTGCTTTAAACACTCTAATTTTTTCAAGGTAAAGGTCCTGGATCCGCAAGACACCCAATAAAGGACATCAAGTTTCTCCAGAAGGTGAGAAATCAACAGTAACAGTTCATGCCCCTTAAGGCATGACCATCACGTCAATCCCGAAATTCAACTACGAGCTTTTTAACTGCAACAACTTTAATATACGCTATTGGAGCTGGAATTACCGCGGCTGCTGGCACCAGACTTGCCCTCCAA
+
DDDDDIIIIIIIIIIIIIIIIIIIIIIIIIIIIIIIIIIIIIIIEHGHIGIIIIIIIIIIIIIIIIIIIIIGIIIIIHIHIIIIIIIIIIIIIHIIHIHHIGHIHIIIIIIIIIIIIIIIIIIIIIIIIIIIIHIHIHHIIHIIIIIIIHIHIIIIIIHIHIIIIIIIIHIIIIIIIIIIIIIIIIIIIIHIIIIIIIIIIIIIIIIIIIIIIIIIIIIIIIIIIIIIIIIIIIIIIIIIIHIIIIIIIIHGIIIIIIIIIIIIIIIIIHIIIIIIIIIIIIIIIIIIIIIIIIIIIIIHHIIIIIIIIIIIIIIIIIIIIIIIIIIIIIIIIIIIIIIIIIIIIIIIDDDDD
@HISEQ:969:HM2KJBCX2:2:1101:11874:13188 2:N:0:ACTATGCA
TTCCACACGTGGCCCAACTATCCCTATTAATCATTACGGTGATCCTAGAAACCAACGAAATAGAATCAATCCGTCCTATTTCATTATTCCATGCTAATGTATTCAGACGTTAGCCTGCTTTAAACACTCTAATTTTTTCAAAGTAACAGTCCTGATTTCCCATTACACCAAATAAATGGCATGAAAGTTCCTCAGAAGGTAGAGATTTATCTCACCAGTGCAGACAATTAAGCCTGACCAATGGGTAAACCCCGAAGTTCAACTACGAGCTTTTTAACTGCAACAACTTTAATATACGCTATTGGAGCTGGAATTACCGCGGCTGCTGGCACCAGACTTGCCCTCCAA
+
<DD@DEGHIIHH/F@ECHE1CC@F??C<1DGEF?G@GHHC<<FF?GE1C1CCCFHHCEG0DE<FHFGEF@GEH<1<01<1<DCEHHGCFGEHICFGC??FDDEGFHHHHHFHDCEHGH@1EFGCFEHGHIF@@81<1EG<HF?CHGH@GE@FG?11C0HFFH@1<0FF<C<C@GCD@@G<FHGCGHGHF<<DCECG0CFGIHFFGC:@C<:FHEHHGDDCC<1FHHGIHHG6FFG?FCGF@H?FFCAC//<HED@D@CH@CEHHH@G<10EHH@H@D<1D1CG<C<<1GCHFHHGE/?CHHEIIH@EF1HG@HHEC?<<DHG<HCC?EFGHIIHGCHHEHHEEAD@D0
@HISEQ:969:HM2KJBCX2:2:1101:14532:14097 2:N:0:ACTATGCA
TTCCACACGTGGACCAACTCTCCCTATTAAACATTACATCGATCATATAAACCAACAAAATAGAATCGGATGTCCTATTTCATTATTCCATGCTAATGTATTCAAGCGCGAGCCTGCTTTAAACACTCTAATTTTTTCAAGGTAACAGTCCTAATTACCCGTGACACCAAATTAATGGCATTACGGTTCTTTAGAAGGTGAGAAATCAATAATATCAGTACATACCAACGGCATGACCGAAACATTGATCCCGAAATTCAACTACGAGCTTTTTAACTGCAACAACTTTAATATACGCTATTGGAGCTGGAATTACCGCGGCTGCTGGCACCAGACTTGCCCTCCAA
+
<0<0<<D0<<CG01CGHC11<<1<1<<F1<11<C11<C1CCF@10<<1<D?<1<G@CGH@DG1<FHH10<0<<11<<DE11<1<<FFH11<1D1<@10@FHGEGE@/F%@?8@/A$<F@8GF<<6?@/ADF7A1HGHHH?8EF?BDCB179<DHB10C=7C)1<<00<CDE<0<<0<#/E<HEG/>D/C:CAIHHIHHHEC0HFHGEHHEG@<<1C<?HHFHFECACCC1EEHD:0E=IIHCEGD<1<=<DCCCHGFE@@HEEHD<1HHHGGFGF<F@@G@D<<1@?HCEHECHGC1<H?IHIHHHCHGD1IIIIIHHEHG?CEHCCECGHCEHHGEFHH=@@?0D0
@HISEQ:969:HM2KJBCX2:2:1101:11582:13807 2:N:0:ACTATGCA
TTCCACACGTGGCCCAACTATCCCTATTAATCATTACATCGATCCTAGAAACCAACAAAATAGAATCGGATGTCCTATTTCATTATTCCATGCTAATGTATTCAAGCGTGAGCCTGCTTTAAACACTCTAATTTTTTCAAGGTAACAGTCCTAATTCCCCGTGACACCAAATTAATGGCATTACGGTTCTTTAGAAGGTGAGAAATCAATAATATCAGTACATACCAACGGCATGACCGAAACATTGATCCCGAAATTCAACTACGAGCTTTTTAACTGCAACAACTTTAATATACGCTATTGGAGCTGGAATTACCGCGGCTGCTGGCACCAGACTTGCCCTCCAA
+
DDCDAHHGHFHFHIIIIIIIIIIIHGHIIHIIHIIIIIHHHHHHEH?<GHHIIIIHHHHEFGHECHHHIIEHIHIEHIEHHHFHE@FCHIG1@1FGHIIHHEGGHHCEHGHDHHHFHGFHHHHHHHIHFCHHHHEEHHHHIEHHHIEHGHFHHIIGIHIIIIHIHIIHIIIIHIIHFGGFGGEFIHIHIIIHGGIIIIGIIIHHIEGIHHHCCIIHEHHHGFGHHHHEHEIIIHCIGIIIIIHHHHHE<A/HHIIIHHIHHHIHHHIIIIGHFD1HHEIHDCHCFGFHHHHC0IIDIIHEIHHEHEIIHIHHCHIDGIIHIIHIIIHEHFIIFHHIHGC<EHAD@<@
@HISEQ:969:HM2KJBCX2:2:1101:8227:14512 2:N:0:ACTATGCA
TTCCACACGTGGCCCAACTATCCCTATTAATCATTTCATCGATCCTAGAAACCAACAAAATAGAATCTGATGTCCTATTTCATTATTCCATGCTAATGTATTCAAGCGTAAGCTTGCTTTAAACACTCTAATTTTTTCAAGGTAACAGTCCTAATTCCCCATAACATCAAATAAATGACATTATGGTTCTTTAGAAGGTGAGAACCAATAAAACCAGTACATACCAAGGCATGACCGATTCCTTGATCCCGAAATTCAACTACGAGCTTTTTAACTGCAACAACTTTAATATACGCTATTGGAGCTGGAATTACCGCGGCTGCTGGCACCAGACTTGCCCTCCAA
+
DDDDDIIIIHIGIIHIIIIIIIIIIHHHHFHIHHIHIIHIIIHIIIIHIIIIIHIIIHHHHIIIIIIIIIHIIGIIIIIHIIIIIIIFHIIIIIFHHHIIIIHIHIIIIIIIIIIIIIIIIIIIHIIIIIIIIIHHIIHHHIIIIIHIIHHIIIIIIIGHIIIIIIIIIIIIIIIHIIIIIIIIIIHIIIHIIIIIIIIIIHIIHIIIHIIIHIIIIIIIHIIIIIIIIIIIIII<IIIIIHHHIIIHIIIIIIIIIIIIIIIIIIIIHHIHIHIIHHEIIIIHIIIIIIHHIIIHIIIIIIIIIIIIIIIIIIIIIIIIIIIIIIIIIIIIIIIIIIIIDDDDD
@HISEQ:969:HM2KJBCX2:2:1101:9055:15391 2:N:0:ACTATGCA
TTCCACACGTGGCCCAACTATCCCTATTAATCATTACGTCGATCCTAGAAACCAACAAAATAGAATCAAACGTCCTATTTCGTTATTCCATGCTAATGTATTCAAGCGTGAGCCTGCTTTAAACACTCTAATTTTTTCAAAGTAACAGTCCTGATTCCCCAAGACACCAAATTAATGACATCATGGTTCGTCAGAAGGTAGGAATCAATAATACCAGTACGTACAATAGCACGACCAATAAATTGATCCCGAAATTCAACTACGAGCTTTTTAACTGCAACAACTTTAATATACGCTATTGGAGCTGGAATTACCGCGGCTGCTGGCACCAGACTTGCCCTCCAA
+
DDDDDIIIIIIIIIIIIIIIIIIIIIIIIIIIIIIIIIIIIIIHGHHIHIIIIIHIIIIIIIHIIIIIIIIIIHHIIIIIIIIIIII?@HIIIHIIIIIIIGIHIIIIIIIIIIIIIIIIIIHIIIIIIIIIIIIIIIIIIIIIIIIIIHIIIIIIIIHHIIIIIIHIIIIIIIIIIIIIIIIIIIIIIIIIIIIIIIHHIIIIHHIIIIIIIIIIIIIIIIIIIIIIIIIIIIIIIIIIIIIIIIIIIIIIIIIIIIIIIIIIIIIIIIIIIIIIIIIIIIIIIIIIIIIIIIIIIIIIIIIIIIIIIIIIIIIIIIIIIIIIIIIIIIIIIIHIIIIIDDDDD
@HISEQ:969:HM2KJBCX2:2:1101:16918:14833 2:N:0:ACTATGCA
TTCCACACGTGGCCCAACTATCCCTATTAATCATTACGGTGATCCTAGAAACCAACAAAATAGAATCATGCCGTCCTATTTTATTATTCCATGCTAATGTATTCAAGCAAAATGCCTGCTTTAAACACTCTAATTTTTTCAAAGTAAAGGTCCTGGTTCCCCGCGTCACCCAATTAAGGACAGCGCGGTTCTCCAGAAGGTGAGAAATTGACTACACCAGTTCATACCCCTTAAGGCACGACCGATGTGTCAATCCCGAAATTCAACTACGAGCTTTTTAACTGCAACAACTTTAATATACGCTATTGGAGCTGGAATTACCGCGGCTGCTGGCACCAGACTTGCCCTCCAA
+
DDADDIIID<FHCGCHHH@1<1FH?FH?GHHGHHC1C?@FC?C@<1DCEFHIG?GCHGE?CF?1<1<FHF?@<0CCG1<1<<1<<CEGG@HFF1FFH<D1<<<1F@1CHIEC111<11<CCHHEFB<<8GH?GCEH1HAFHBGF<1A<FGBDF1HGHFHEGHIHEEECG@FG/GHHGIIHHIHDHHGFCC?D/6HF<4F<9IHG<B0HH@AGF<6DAEH?HEHFHEGFFHHHCHHE./HGCHHHHHHFHECFHDHCIIHGHGHEHECEIDHHH=IIIHHFFHHGC1@F<<@HCHGCGCD<HHCG1HEIIHIHIIIIIHHHHDDEHGCHCD1EHHEHIHF@HHCHHHF<DDDB
@HISEQ:969:HM2KJBCX2:2:1101:15003:15406 2:N:0:ACTATGCA
TTCCACACGTGGCCCAACTATCCCTATTAATCATTACATCGATCCTAGAAACCAACAAAATAGAATCTGATGTCCTATTTCATTATTCCATGCTAATGTATTCAAGCGTAAGCTTGCTTTAAACACTCTAATTTTTTCAAGGTAACAGTCCTAATTCCCCATAACATCAAATAAATGACATTATGGTTCTTTAGAAGGTGAGAACCAATAAAACCAGTACATACCAAGGCATGACCGATTCCTTGATCCCGAAATTCAACTACGAGCTTTTTAACTGCAACAACTTTAATATACGCTATTGGAGCTGGAATTACCGCGGCTGCTGGCACCAGACTTGCCCTCCAA
+
DADDDIECFGHH<<@GHIHCCHGHHHEHHHHHIHICCHIHIHICEEHGGHHEGHHIIIGIGHHEHEHHH1C1FE@HHHGHHHHIHHIEHFIHHIIGIIIIIIHGIHHEHHIEHHIHFIIHHGHHHFHCDHHHIHIHHHFIHHIHHGHIHHHHIHHIIHHIIHGGHIIIFIHHHHIIIIIIIIIHHIIIHIIIIIIIGIIIIIIIIIIIIIIIIIIIIIIHIIIHIIHFEHIIHHIHIHIHEHFHIIIHGIHHHIIHHIIHHEHHEFIIIIIHHGIIIIIIIIIHHHIIIIIIIHIHIIIIIHHHIHHHIIHE<IIIIIIHIIIIIIIIIIIIHIIIIIIHDADBD
@HISEQ:969:HM2KJBCX2:2:1101:16364:15857 2:N:0:ACTATGCA
TTCCACACGTGGCCCAACTATCCCTATTAATCATTACGTCGATCCTAGAAACCAACAAAATAGGTTCGATCGTCCTATTTCGTTATTCCATGCTAATGTATTCAAGCGCGAGCCTGCTTTAAGCACTCTAATTTTTTCAAAGTAACAGTCCTGTTTCCCCGCAACAACAAATTAATGCCATCACGGTTCTACAAGAGGGAGGGACCAGTGAGGCCAGTGCATACCAGTGGCACGACCGACCTACTGGCCCCGAAATTCAACTACGAGCTTTTTAACTGCAACAACTTTAATATACGCTATTGGAGCTGGAATTACCGCGGCTGCTGGCACCAGACTTGCCCTCCAA
+
DDDD@HIHHIIIIHIHIIIIIIIIIIIIHIIHIIICHIIIIHHHHHFHHHIIC?GHHFHHIEHHIIIGIIHIIIIIHIHIIHIIEHHIG@GGHHHIIIIHFFEHIIGHIIEEFHIHHEHHHHEHIIGHHHHHHIIIIHIIHHIIIIHHHIIIHIHIHHFH?HHHIIIHIH@DHFHHGHFEEIHIIHHHGEHHHHHEHHDHHHHHEIIIIIIHGHHFHGFIHHIIHHHGHEIHHHIIIIIHHHGDGFHHHE@<IIHGIIIHHGIHHHHIIIIIIIIIHHIIIIHHHHIHIHHIHHDEIHHHHFCHHHHGFHF?IIIIIHHIHIIIIIIIIIIIIIIIIIIHIDDDDD
@HISEQ:969:HM2KJBCX2:2:1101:9160:16461 2:N:0:ACTATGCA
TTCCACACGTGGCCCAACTATCCCTATTAATCATTACGTCAATCCTAGAAACCAACAAAATAGGATCGAACGTCCTATTTCATTATTCCATGCTAATGTATTCAAGCGTTAGCCTGCTTTAAACACTCTAATTTTTTCAAAGTAACAGTCCTGTTTCCCTGCAACACCAAATTAATGGCATTACAGTTCTTCAGAAAGGAGGAACCAGTAAAGCCAGTACATACCAGAGGCACGACCAACTTACTAATCCCGAAATTCAACTACGAGCTTTTTAACTGCAACAACTTTAATATACGCTATTGGAGCTGGAATTACCGCGGCTGCTGGCACCAGACTTGCCCTCCAA
+
DDDCDHIIIIIIIIIIIIIIIIIIIIIIIIIIIIIIIIIIIIIIIIIIIIIIIIIIIIIIIIIHHIIIIIHIHIHIIIIIIIIIIIH@HCGHGIIIIIIIIHHIIIIIIIIIIIIIHIIIIHIIIIIIIIIIIIIIIIHHIIIIIIIIIIIIIIIIHIIIIIIIIIIIIIIHIIIIIIIHIIIIIIIHIIIIIIIIIIIII;IIIIIIIIIIIIIIIIIIIIIIIIIIIIIIIIIIIIIIIIIIHIHHIIIIIHIIIIIIIIHIIIIIIIIIIIHIIIIIIIIHIIIIIIIIIIIIIIIIIIIIIIIIIIIIIIIIIIIIIIIIIIIIIIIIIIIIIIIIIDDDDD
@HISEQ:969:HM2KJBCX2:2:1101:3798:17067 2:N:0:ACTATGCA
TTCCACACGTGGCCCAACTATCCCTATTAATCATTACGGTGATTCAGAAACCAACAAAACAGGACCACCGTCCTATTTTATTATTCCATGCTAATGTATTCAGACATAAGCCTGCTTTGAACACTCTAATTTTTTCAAGGTAAAGGTCCTGGTTTCCTACCACGCTAAATTAATAACATGATAGTTCCCCAGAAGGTAGAAATTCTACACGCCAGTACAGACAATAGCCCGACCAACGATAGAACCCCCAAATTCAACTACGAGCTTTTTAACTGCCACAACTTTAATATACGCTATTGGAGCTGGAATTACCGCGGCTGCTGGCACCAGACTTGCCCTCCAA
+
DDAADHHHDHE0EHHHEGHIIHEHEHHHIIIGGHIFHHCH?GHHEGEC<F?GGFIIHCEHEE1DEHHCEEHHIIIHICHIICFHIIIHC<EDCFFGHIIIGGHHHIIIG1<<BHHHHI1GHIE1G@?@HIEGCHFHH99FGHHHHGGEHH@GHHHHHGEHCCF7?EHHHHHHIIIG:/;8CCFCD<CDC</CDF/GC<7DCG?4@?:D:CDDHG<HHCF?@F0GC@CF<<1D<11CC1DED1HDDHE</F@DD1<<010/IIHGD1<1CEHHGC<<0<11<<<1<1G@=HHD@HF1HEHF<1D1HFC1@ECHC?HHCIHFECHH@<EHCIHHHEE/C<<0<D<
@HISEQ:969:HM2KJBCX2:2:1101:4673:17229 2:N:0:ACTATGCA
TTCCACACGTGGCCCAACTATCCCTATTAATCATTACGTCGATCCTAGAAACCAACAAAATAGAATCAAACGTCCTATTTCATTATTCCATGCTAATGTATTCAAGCGCGAGCTTGCTTTAAACACTCTAATTTTTTCAAAGTAACAGTCCTGATTTCCCGCGACACCAAATTAATGACATCGTGGTTCGTCAGAAGGGAGAAACCAATAATGCTAGTACGTACAAAGTACGACCGACATATTAGTCCCGAAATTCAACTACGAGCTTTTTAACTGCAACAACTTTAATATACGCTATTGGAGCTGGAATTACCGCGGCTGCTGGCACCAGACTTGCCCTCCAA
+
DDDDDIIHIIIIIIIIIIIIIIIIIIIIIIIIIIIIIIHIIIIHIIGIHIIIIIIIIIIIIIIIIIIIIIIHIIIIIIIIIIIIIIIIIIIIIIIIIIIIIIIIIIIIIHGIIIIIIIIIHIIIIIIIIIIIIIIIIIIIIIIIIIIIIIIIIIIIIIIIIIIIIIIIIIIIHIIIIIIIIIIIIIIIIIIIIIIIIIIIIIHIIIIIIIIIIIIIIIIIHHIIIIIIIIIIIIIIIIIIIIHIIIIIIIIIIIIIIIIIIIIIIIIIIIIIIIIIIIIIIIIIIIIIIIIIIIIIIIIIIGIIIIIIIIIIIIIIIIIIIIIIIIIIIIIIIIIIIIIDDDDD
@HISEQ:969:HM2KJBCX2:2:1101:7284:17514 2:N:0:ACTATGCA
TTCCACACGTGGCCCAACTATCCCTATTAATCATTACATCGATCCTAGAAACCAACAAAATAGAATCGGATGTCCTATTTCATTATTCCATGCTAATGTATTCAAGCGTGAGCCTGCTTTAAACACTCTAATTTTTTCAAGGTAACAGTCCTAATTCCCCGTAACACCAAATTAATGGCATTACGGTTCTTTAGAAGGTGAGAAATCAATGATAACAGTGCGTACCAACGGCATGACCGAAATATTGATCCCGAAATTCAACTACGAGCTTTTTAACTGCAACAACTTTAATATACGCTATTGGAGCTGGAATTACCGCGGCTGCTGGCACCAGACTTGCCCTCCAA
+
DDDDDIIIIIIIHIIIIIIIIIFHHIIIIIHIIIIIIIIHIIIIIIGIIHIIIIIIIIIIIIIIHIIHIIIIIIIIIIIIIIIHIIIIHIIHIIIIIIIIIHGIIIIIIIIIIIIIIIIIIIIIIIIIIIIIIIHIIHIIIIIIIIIIIIIIIIIHIIIIIIIIIIIIIIIIIIIIIIIIIIIIIIIIIIIIIIIIIIIIIIIIIIIIIIIIIIIIIIIIIIIIIIIIIIIIIIIIIIIIIIIHHHIIIIIIIIIIIIIIIIIIIIIIIIIIIIIIIIIIIIIIIIIIIIIIIIIIIIIIIIIIIIIIIIIIIIIIIIIIIIIIIIIIIIIIIIIIIIIIIIDDDDD
@HISEQ:969:HM2KJBCX2:2:1101:14653:17423 2:N:0:ACTATGCA
TTCCACACGTGGCCCAACTATCCCTATTAATCATTACGTCGATCCTAGAAACCAACAAAATAGAATCAAACGTCCTATTTCGTTATTCCATGCTAATGTATTCAAGCGTGAGCCTGCTTTAAACACTCTAATTTTTTCAAAGTAACAGTCCTGATTCCCCAAGACACCAAATTAATGACATCATGGTTCGTCAGAAGGTAGGAATCAATAATACCAGTACGTACAATAGCACGACCAATAAATTGATCCCGAAATTCAACTACGAGCTTTTTAACTGCAACAACTTTAATATACGCTATTGGAGCTGGAATTACCGCGGCTGCTGGCACCAGACTTGCCCTCCAA
+
DDDDDIIIIIIIIIIIIIIIIIIIIIIIIIIIIIIIIIIIIIIIIIIIIIIIIIIIIIIIIIIGIIIIGIIIIIIIIIIIHIIIIIIIIIIIIIIIIIIIIIIIIIIIIIIIIIIIIIIIIIIIIIIIHIHHIIIIIIIIIIIIIIIIIIIIIIIIIIIIIIIIIIIIIIIIIIIIIIIIIIIIIIIIIIIIIIIIIIIIIIIIIIIIIIIIIIIIIIIIIIIIIIIIIIIIIIIIIIIIIIIIIIIIIIIIIIIIIIIIIIIIIIIIIIIIIIIIIIIIIIIIIIIIIIIIIIIIIIIIIIIIIIIIIIIIIHIIIIIIIIIIIIIIIIIIIIIIIIIIDDDDD
@HISEQ:969:HM2KJBCX2:2:1101:16363:17873 2:N:0:ACTTTGCA
TTCCACACGTGGCCCAACTATCCCTATTAATCATTACGTCAACCCTAGAAACCAACAAAATAGGATCAAACGTCCTATTTTATTATTCTATGCTATTGTATTCAAGCGTTAGCCTGCTTTAAACACTCTAATTTTTTCAAAGTAACAGTCCTGTTTCCCCTCAACACCAAATTAATGCCATCACGGTTCTTCAAGAAAGAGGAATCAGCGAGGCCAATACATACCATTGGCACGACCAACCTGCTAACCCAGAAATTCAACTACGAGCTTTTTAACTGCAACAACTTTAATATACGCTATTGGAGCTGGAATTACCGCGGCTGCTGGCACCAGACTTGCCCTCCAA
+
<D0001<0C<D<FHIIIIIIIIIIIHHIIHIIIIIII1<1001<EC11DHI1@1<<CHHHEC111<1D1DEH@<<01D1<<1D<1<1111<<111166F6<<@E<<E@<<C%%<CFH1F<@HHB<C@FG68<9<CG;18<111FGC:<B1;<<74F<0<*$CD9<FCH?EH20<D<<#HHHF.<<.D<///0<C:<D:F<<0C<0C@E<<<1<D<</1:F:1<1<11IHH=HDHGH@HDF<<1D:.<1HD1FIHF<1IHHHHHGCHHIIIHHHIIHHHIIIIIHGGDFHGHIIIHHHHHHHHHIIHHGHIIHIIIIHIIIIIIIIIIIIIIIIIIIIIIIIDDDDD
@HISEQ:969:HM2KJBCX2:2:1101:1501:18259 2:N:0:ACTATGCA
TTCCACACGTGGCCCAACTATCCCTATTAATCATTACGGTGATCCTAGAAACCAACGAAATAGAATCAGTCCGTCCTATTTCATTATTCCATGCTAATGTATTCAGACGATAGTCTGCTTTAAACACTCTAATTTTTTCAAAGTAACAGTCCTGATTTCCCATCACACCAAATAAATGGCATGAAAGTTCCTCAGAAGGTAGAGATCCATCTCACCAGTGCAGACAATTAAGCCTGACCAATGGGTAGACCCCGAAGTTCAACTACGAGCTTTTTAACTGCAACAACTTTAATATACGCTATTGGAGCTGGAATTACCGCGGCTGCTGGCACCAGACTTGCCCTCCAA
+
DDDCDIIIIIIIIIIIIIIIIIIIIIIIIGGIIIIIIIIIIIIIIIIIIIIIIIIIIIHIIHHHIIIIIIHIIHHIIGIIIIIIIIIIIIIIHIIIIIIIIIHIIIIIIIIIIIIIHHIIIIIIIIIIIIIIIIIIHIHIIIIIIIIIIIIIIHIIIIIIIIHIIIIIIIIIIIIIIIIIIIIIIIIIIIIHIIIIIIIIIIIIIIIIIIIHIIIIIIIIIIIIIIIIIIIIIIHIIIIIIIIHHHDIIIIIIIIIIIIIIIIIIIIIIIIIIIIIIIIIIIIIIIIIHIIIIIIIIIIIIIIIIIIIIIIIIIIIIIIIIIIIIIIIIIIIIIIIIIIIIIIDDDDD
@HISEQ:969:HM2KJBCX2:2:1101:10692:18251 2:N:0:ACTATGCA
TTCCACACGTGGCCCAACTATCCCTATTAATCATTACGGTGATCCTAGAAACCAACAAAATAGAACCATGCCGTCCTATTCTATTATTCCATGCTAATGTATTCGAGCAAAAATGCCTGCTTTAAACACCCTAATTTTTTCAAGGTAAAGGTCCTGGATCCGCAAGACACCCAATAAAGGACATCAAGTTTCTCCAGAAGGTGAGAAATCAACAGTAACAGTTCATACCCCTTAAGGCATGACCATCACGTCAATCCCGAAATTCAACTACGAGCTTTTTAACTGCAACAACTTTAATATACGCTATTGGAGCTGGAATTACCGCGGCTGCTGGCACCAGACTTGCCCTCCAA
+
DDDDDIIIHIIIIIIIIIIIIIIIIIIIIIIIIIIIIIIIIIIIIIIIIIIIIIIIIIIIIHHHIIIFIGHIIIIIHIHIIIIIIIIIIIIIIIIIIIHHGGHHIIIIIIIIIIIIIIIIIIIHIIIIIFHIIIIIIIIHIHHHIIHIIIIIIIIIIGHHIIIIIIIIIIIIIIIIHIIIIIIIIIIIIHHIHIIIIIIIIIIIIIIIIIIIIIIIIIIIIIIIHHHIIIIIIIIIIIIIIIIIIIGIIIIHIIHIIIIIIIIIIIIIIIIIIIIIIIIIIIIIIIIIIIIIIIIIIIIIIIIIIIIIIIIIIIIIIIIIIIIIIIIIIIIIIIIIIIIIIIIIIIIIDDDDD
@HISEQ:969:HM2KJBCX2:2:1101:18629:18915 2:N:0:ACTATGCA
TTCCACACGTGGCCCAACTATCCCTATTAATCATTACATCGATCCTAGAAACCAACAAAATAGAATCGGATGTCCTATTTCATTATTCCATGCTAATGTATTCAAGCGTGAGCCTGCTTTAAACACTCTAATTTTTTCAAGGTAACAGTCCTAATTCCCCGTGACACCAAATTAATGGCATTACGGTTCTTTAGAAGGTGAGAAATCAATAATATCAGTACATACCAACGGCATGACCGAAACATTGATCCCGAAATTCAACTACGAGCTTTTTAACTGCAACAACTTTAATATACGCTATTGGAGCTGGAATTACCGCGGCTGCTGGCACCAGACTTGCCCTCCAA
+
DDDDDIIIIIIGIIIIIIIIIIIIIIIIIIIIIIIIIIIIIIIHIIGIHIIIHIIIIIIIIFEHIIHIGHIIIIIIIHIIEHHHIIIIIHIEEHHHHIIHIHIIIHIIIIIIIIHFHIHIIIIIHIIHHIIIIIIIIIIIIIIIIIIIIHIHIIIHHIHHIIIIIIIIIIIHIIIIIIIIIIIIIIIIIIIIIIIIGIIHIIIIIIIIIIIIIHIIIIIIIIIIHIIIIIIIIIIIIIIIIIIIHGIIIIIHIIIIIIHIIIIIIIIIIIIIIIIIIIIIIIIIIIIIIIIIIIIIIIIIHIIIIIIIIIIIIIIIIIIIIIIIIIIIIIIIIIIIIIIIIIDDDDD
@HISEQ:969:HM2KJBCX2:2:1101:16385:18290 2:N:0:ACTATGCA
TTCCACACGTGGCCCAACTATCCCTATTAATCATTACGTCGATCCTAGAAACCAACAAAATAGAACCATGCCGTCCTATTCTATTATTCCATGCTAATGTATTCGAGCAAAATGCCTGCTTTAAACACTCTAATTTTTTCAAGGTAAAGGTCCTGGTTCCACATGACACCCAATTAAGGACATCATGCTTCTCCAGAAGGTGAGAAATCAACTGCGACAGTTCATACCCCTTAAGGCACGACCATCACGTCAATCCCGAAATTCAACTACGAGCTTTTTAACTGCAACAACTTTAATATACGCTATTGGAGCTGGAATTACCGCGGCTGCTGGCACCAGACTTGCCCTCCAA
+
DDDDDIIHIIIIDGFEHHHHIIIIIIIHHFHFHHIHHIIEHCHGHHIIHEHHFHHHEGC1<<D<FHIHHIHHIIHII@GHIIGHIEHHIFGG@HH?EGHIHGHHHHHGIHIIHHFHHGHIIHHIHIHHHHIHHHHHIGIIIIHIHHHHIIIIIIHIHIHHIHGDHIIHHIIIHIHIHGFIIHIIHHHHHIHHIIIHIHGHHGHHIIHHIIHHHHIIIIIHHHHGIIIIIHHFIIIIIIIHIIIHHIIHIHHIHHIIIHIIIHHIIIIHIHIIHIIIIIIIIIIHIIIIIIHHHGHIIIIIHHHGHIIHHHIHHHHIHIIIIIIIIIIIIIIIIIIIIIIIIIIGIIIDDDDD
@HISEQ:969:HM2KJBCX2:2:1101:10112:18242 2:N:0:ACTATGCA
TTCCACACGTGGCCCAACTATCCCTATTAATCATTACGTCAATCCTAGAAACCAACAAAATAGGATCAAACGTCCTATTTCATTATTCCATGCTAATGTATTCAAGCGTTAGCCTGCTTTAAACACTCTAATTTTTTCAAAGTAACAGTCCTGTTTCCCTGCAACACCAAATTAATGACATTACAGTTCTTCAAGAAGGAGGAACCAGTAAAGCCAGTACATACCAGAGGCACGACCAACTTACTAATCCCGAAATTCAACTACGAGCTTTTTAACTGCAACAACTTTAATATACGCTATTGGAGCTGGAATTACCGCGGCTGCTGGCACCAGACTTGCCCTCCAA
+
DDDDCIIIIIIIIIIIIIIIIIIIIIIIIIIIIIHIIIIIIIIIIIIIIIIIIIIIIIIIIHHHIIIIIH?EEGHHIIIHIIIHIIIIIIHIGIIIIIHIIIIIIIIIIIHIHCHHHIIIIHIIIGIIIHHHHIHHHIIHHHHIIIIIIIIIIIIIIIHIIIIIIIHIIIHHHIHHHIIIIIIIIIHHHGIIIIIIIIIII;IIIIIIIIIHIIIIIIIIIHIIHIIIIIIIIIIIIIIIIIIHHHIHIHIHIIIHHIHHHIHIIIIIIIIIIIIIIIIIIIIIIIIIIIIIIIIIIIIIIIIIIHIIIIIIIIIIIIIIIIIIIIIIIIIIIIIIIGIIIDDDDD
@HISEQ:969:HM2KJBCX2:2:1101:13398:19225 2:N:0:ACTATGCA
TTCCACACGTGGCCCAACTATCCCTATTAATCATTACGGTGATTCAGAAACCAACAAAACAGGACCACCGTCCTATTTTATTATTCCATGCTAATGTATTCAGACATAAGCCTGCTTTGAACACTCTAATTTTTTCAAGGTAAAGGTCCTGGTTTCCTACCACGCTAAATTAATAACATGATAGTTCCCCAGAAGGTAGAAATTCTACACGCCAGTACAGACAATAGCCCGACCAACGATAGAACCCCGAAATTCAACTACGAGCTTTTTAACTGCAACAACTTTAATATACGCTATTGGAGCTGGAATTACCGCGGCTGCTGGCACCAGACTTGCCCTCCAA
+
DDDDDIIIIIIHHHHHIGHIHFHHHIIIIGHHIIIIIGHIIIIIHFHHHIIEHIHGFGHIIDFHIIIIGIIICHCHCHIIIIIHIHCGGHCHHHIHHEHHEIHHIIIIIIGIHHGIIHHHIHHIHIIIHIIIIIIHIIFHHIIIIIHIHHIIIHHIIIIHIIIIHEIIIHHHHHIIIIIHIHHHHIHHGIIHIIIIHIIIIIIIIIHHIIIIIIHHIIIIIIIIHIIIIIIIIIIIIIIHHIIIIIHHGIIHGGIIIHIIIIIIIIIIIIIIIIIIIIIIIIIHIIIIIIIIIIIIIGIIIIIIIHIIIIIIIIIIIIIIIIIIIIIIIIIIIIIIIIDDDDD
@HISEQ:969:HM2KJBCX2:2:1101:8785:20170 2:N:0:ACTATGCA
TTCCACACGTGGCCCAACTATCCCTATTAATCATTACATCGATCCTAGAAACCAACAAAATAGAATCGGATGTCCTATTTCATTATTCCATGCTAATGTATTCAAGCGTGAGCCTGCTTTAAACACTCTAATTTTTTCAAGGTAACAGTCCTAATTCCCCGTGACACCAAATTAATGGCATTACGGTTCTTTAGAAGGTGAGAAATCAATAATATCAGTACATACCAACGGCATGACCGAAACATTGATCCCGAAATTCAACTACGAGCTTTTTAACTGCAACAACTTTAATATACGCTATTGGAGCTGGAATTACCGCGGCTGCTGGCACCAGACTTGCCCTCCAA
+
DDDDDIIIIHIIIIIIIIIIIIIIIIIIIIIIIIIIIIIIIIIIIIIIIIIIIIIIIIIIIIIIIIIHICHIIIIIIIIIIIHIIIIGHIIIGIIHIIIIIIIIIIIIHHHIIIIIIIIIIIIIIIIIIIIIHHHIIIIIHIIIIIIIIIIIIIIHIIIIIIIIIIIHIIIIHIIIIIIIIIIHHIIIHIIIIIIIIIIIIIIIIIIIIIIIIIIIIIIIIIII<IIIIIIIIIIIIIIIIIIIIHIIIIIIIIIIIIIIIIIIIIIIIIIIIIIHIIIIIIIIIIIIIIIIIIHIIIIIIIIIIIIIIIIIIIIIIIIIIIIIIIIIIIIIIIIIHIIIIIDDDDD
@HISEQ:969:HM2KJBCX2:2:1101:19168:20010 2:N:0:ACTATGCA
TTCCACACGTGGCCCAACTATCCCTATTAATCATTACGGTGATCCTAGAAACCAACAAAATAGAACCATGCCGTCCTATTCTATTATTCCATGCTAATGTATTCGAGCAAAAATGCCTGCTTTAAACACTCTAATTTTTTCAAGGTAAAGGTCCTGGATCCGCAAGACACCCAATAAAGGACATCAAGTTTCTCCAGAAGGTGAGAAATCAACAGTAACAGTTCATACCCCTTAAGGCATGACCGTCACGTCAATCCCGAAATTCAACTACGAGCTTTTTAACTGCAACAACTTTAATATACGCTATTGGAGCTGGAATTACCGCGGCTGCTGGCACCAGACTTGCCCTCCAA
+
DDDDDIIIIIIIIIIIIIIIIHIIIIIIIIHIIIIIIIIIIIIHHIIIIIIIIIHIHIIIIEGHHIEEHEHIIIIIIIIIIIIIIIIIIIIIIIIIIIIHHHGHHHIIIIIIIIIIIIIHHHHIIIIIIIHIIIIIIIGIIHIIIIIHIIIHIHHIHHIHIHHIIHHIIIIHIIIIIIIIIIIIIIIIIHGHIIHIEHIIIIIIIIIIIHIIIH;IHHHHIIIHIHGIIIIHHHHIIIHIIHIIIIIIIIHGIIHIIIIIHIIGIIIIIIIIHIIIIIHHIHIIIIIIIIIIIHHIIIIIHIIIIIHIIGIHIIIIIIIIIIIIIIIIIHIIIIIIHIIIIIIIIIIIDDDDD
@HISEQ:969:HM2KJBCX2:2:1101:20878:20213 2:N:0:ACTATGCA
TTCCACACGTGGCCCAACTATCCCTATTAATCATTACGTCAATCCTAGAAACCAACAAAATAGGATCGAACGTCCTATTTCATTATTCCATGCTAATGTATTCAAGCGTTAGCTTGCTTTAAACACTCTAATTTTTTCAAAGTAACAGTCCAAATTCCCCGCAACACCAAATTAATGGCATTACGGCTCATCAGGAAGGAGGAATCAGTGAGACCAGTACATACCAGAGGCATGACCAACCTACTAACCCCGAAATTCAACTACGAGCTTTTTAACTGCAACAACTTTAATATACGCTATTGGAGCTGGAATTACCGCGGCTGCTGGCACCAGACTTGCCCTCCAA
+
ADADDIICHIIHHIIICEHGEHHIIIIHHIFHHIIHHHIIIIGHHIHIFHIHEHHHIIIHIIHHHIIIGIEHECHIHHHHIIHIIIH1?EECGHIIHIIHHGGHHIIHHHHHHHIIEGHFHIIBHHIIHHHHHIHHIIEHHHHHHHHGHHEHGDHEIHIHIHHFHEHIFGHHGGHIIIHHGCGDHHHHHCHIHIIIIHHIIGIIHGHHHFGFCHHHEHIIHHHIHIIHIHHGCHEFIIHIHFE<DIHIIHHGIIHCHHCIIHEGHHIIIHIIIHGIIIIHHFHHGIIIIHHFIHIIHIGIIIIIGIIIIIIIIIIIGGIIIIHIIIHIHIHHHCIIIIIIIDCD@D
@HISEQ:969:HM2KJBCX2:2:1101:7185:20292 2:N:0:ACTATGCA
TTCCACACGTGGCCCAACTATCCCTATTAATCATTACGTCAATCCTAGAAACCAACAAAATAGGATCAACGTCCTATTTCATTATTCTATGCTAATGTATTCAAGCGCGAGCCTGCTTTAAACACTCTAATTTTTTCAAAGTAACAGTCCTGATTCCCCGCCACACCAAATGAATGACATGATGGTTCGTCAGAAGGTAGGAACCAGTAACACCAGTACGTACCTAAGGCACGACCAACGTACTGATCCCGAAATTCAACTACGAGCTTTTTAACTGCAACAACTTTAATATACGCTATTGGAGCTGGAATTACCGCGGCTGCTGGCACCAGACTTGCCCTCCAA
+
@DBB?@FHH110<C<CHHEH1@@CHEHHIFH?1<11DC1<0<FHGHHHFHHHHEH=D?@C11<1<1DGEH=CFCEH?HH111CE?<<11<<@GF1C11<F/CHEH@GDHB<C@@F@@CE1D40&1BFEEFEF??@/61<H8HEB<:1?A7<8<<0HGIHHG.IHF<7DC:?G<-/CHHD//H@C?E<<//EED0FGG@G@@EGHIHHECD<<1>D<1<<<<G@<C1A1AFECHE1D1@=ED<:1BFC/HHHC1<1EHGEHEHHCEFD<1<1C<1?@CHEHHGGHED1C1HHEEGIIHHHEG1@ED<1@IHEDHEC?HF?HEFHHEHGHGG@GCEDHHED<0<0D<
@HISEQ:969:HM2KJBCX2:2:1101:13710:20268 2:N:0:ACTATGCA
TTCCACACGTGGCCCAACTATCCCTATTAATCATTACGGTGATCCTAGAAACCAACGAAATAGAATCAGTCCGTCCTATTTCATTATTCCATGCTAATGTATTCAGACGTTAGCCTGCTTTAAACACTCTAATTTTTTCAAAGTAACAGTCCTGGTTTCCCATCACACCAAATAAATGGCATGAAAGTTCCTCAGAAGGTAGAGATTCATCTCACCAGTGCAGACAATTAAGCCTGACCAATGGGTAAACCCCGAAGTTCAACTACGAGCTTTTTAACTGCAACAACTTTAATATACGCTATTGGAGCTGGAATTACCGCGGCTGCTGGCACCAGACTTGCCCTCCAA
+
DDDDDIIIIIIIIIIHIHHIHGEHIIIIIIHIIHHHEHIIIIGHIIIIIIIIIIHHHIIIIIIIIIIIIIIIIIIIIIIHHFHHHHIIIHIHFHHEHIIHIIIIIIIIIIIIIIHIHIIIIIHHIIIIHIIIIIIIHIIHFIIIIIIIIIIIII@IIIIHHIHIIIIHIIHIHIIIIIIIIIIHIIIIIIIIIIIIHIIIIIGIIIIIIIIIIIIIIIHIIIIIIIIII=IIIGHIHIGIIIIHHHIHHHHIIIIIIIIIIIIIIIIIIIIIIIIIIIIIIIIIIIIIHHIIIIIIIIIIHIIIIIIIIIIIIIIIIIIIIIIIIIIIIIIIIIIHHIIIGIIDDDDD
@HISEQ:969:HM2KJBCX2:2:1101:19608:20340 2:N:0:ACTATGCA
TTCCACACGTGGCCCAACTATCCCTATTAATCATTACGTCAATCCTAGAAACCAACAAAATAGGATCAACGTCCTATTTCATTATTCCATGCTAATGTATTCAAGCGCGAGCCTGCTTTAAACACTCTAATTTTTTCAAAGTAACAGTCCTGATTCCCCACCACACCAAATTAATGACATGATGGTTCGTCAGAAGGTAGAAATCAGTAACACCAGTACGTACCGAAGGCACGACCAGCGTACTAATCCCGAAATTCAACTACGAGCTTTTTAACTGCAACAACTTTAATATACGCTATTGGAGCTGGAATTACCGCGGCTGCTGGCACCAGACTTGCCCTCCAA
+
DDDDDIIIIIIIIIIIIIIIIIIIHIIIIIGIIIIIIIIIIIHGHHIIIIIIHIIIIIIIIIIIIIHIIHHIIIIIIIIFHIIHIIIIIIIHIIHIIIIIIIIIIIIIIIIIIIIIIIHIIIIIIIIIIIIIIIIHHHIIIIIIIIIIIIIHHIIIIIIIIIIIIIIIIIHIIIIIIIIIIIIIIIIIIIIIIIIIHHHIIIHIIIIIIIIIIIIIIIIIIIIIIIIIIIIIIIIIIIIIIIHHIIIIIIIIIIIHIIIIIIIIIIIIIIIIIIIIIIIIIIIIIIIIIIIIIIIIIIIIIIIIIIIIIIIIIIIIIIIIIHIIIIIIIIIIIIIIIIIIDDDDD
@HISEQ:969:HM2KJBCX2:2:1101:4335:19803 2:N:0:ACTATGCA
TTCCACACGTGGCCCAACTATCCCTATTAATCATTACGTCGATCCTAGAAACCAACAAAATAGAATCAAACGTCCTATTTCATTATTCCATGCTAATGTATTCAAGCGCGAGCTTGCTTTAAACACTCTAATTTTTTCAAAGTAACAGTCCTGATTTCCCACGACACCAAATTAATGACATCGTGGTTCGTCAGAAGGGAGAAACCAATAATACTAGTACGTACAAAGTACGACCGACATATTAGTCCCAAAATTCAACTACGAGCTTTTTAACTGCAACAACTTTAATATACGCTATTGGAGCTGGAATTACCGCGGCTGCTGGCACCAGACTTGCCCTCCAA
+
DDDDDIIIIIIIIIIIIIIIIIIIIIIIIIIIIIIIIIIIHIIIIIHIIIIIIIIIIIIHIHIHIIIIIIIIIIIHIIIIIIIIIIHHIIIHIIIHHIIIIIHIIIIIIIIIIIIIHIIIIIIHIIIIIIIIIIIIIIIIIIIIIIIHIHIIIIIIIIIIIIIIIIIIIIIIIIHIIIIIIIIIIIIIIIIIIIIIIIHIIIIIIIIIIIIIIIIIIIIIIIIIIIIIIIIIIIIIIIIIIIHIIIIIIIIIIIIIIIIIIIIIIIIIIIIIIIIIIIIIIIIIIIIIIIIIIIIIIIIIIIIIIIIIIIIIIIIIIIIIIIIIIIIIIIIIIIIIIIIDDDDD
@HISEQ:969:HM2KJBCX2:2:1101:12320:20505 2:N:0:ACTATGCA
TTCCACACGTGGCCCAACTATCCCTATTAATCATTACGTCAATCCTAGAAACCAACAAAATAGGATCAAACGTCCTATTTCATTATTCCATGCTAATGTATTCAAGCGTTAGCCTGCTTTAAACACTCTAATTTTTTCAAAGTAACAGTCCTGTTTCCCTGCAACACCAAATTAATGACATTACAGTTCTTCAAGAAGGAGGAACCAGTAAAGCCAGTGCATACCAGAGGCACGACCAACCTACTAATCCCGAAATTCAACTACGAGCTTTTTAACTGCAACAACTTTAATATACGCTATTGGAGCTGGAATTACCGCGGCTGCTGGCACCAGACTTGCCCTCCAA
+
DDDDDIIIIIIIIIIIIIIIIIIIIIIIIIIIIIIIIIIIHHIHHIIIIIIIIIIIIIIIIIIIIIIIIIHHEHIIIIIIIGIIIIIIIIIIGIHIIIIIIIIIIIIIIIIIIIIIIIIIIHIIIIIIIIHIIHHIIIHIIIIIIIIHIIIIIIIIIHGIIIIIIIIIIIIHIIIIIIIIIIIIIIIIHIIIIIHIIIIIIIIIIIIIIIIIIIIIIIIIIIIIIIIIIIIIIIIIIIHIIIHHHIHHIIIIIIIIIIIIIIIIIIIIIIIIIIIIIIIIIIIIIIIIIIIIIIIHIIIIIIIIIIIIIIIIIIIIIIIIIIIIIIIIIIIIIIIIIIIIIDDDDD
@HISEQ:969:HM2KJBCX2:2:1101:1993:19993 2:N:0:ACTATGCA
TTCCACACGTGGCCCAACTATCCCTATTAATCATTACGTCGATCCTAGAAACCAACAAAATAGAATCAAACGTCCTATTTCATTATTCCATGCTAATGTATTCAAGCGTACGCCTGCTTTAAACACTCTAATTTTTTCAAAGTAACAGTCCTGATTCCCCACGACACCAAATTAATGACATCGCGGTTCTTCAGAAGGTAGGAACCAATAATGCCAGTACGTACCGAAGCACGACCAACAATTCGATCCCGAAATTCAACTACGAGCTTTTTAACTGCAACAACTTTAATATACGCTATTGGAGCTGGAATTACCGCGGCTGCTGGCACCAGACTTGCCCTCCAA
+
DDDDDIIIIIHHIHIIIIIIIIIIIIIIIIIIIIIIIIIIIGIHHIIIIGIIIIIIIIIIIIIHIIIIHIIIHIIIIIIIIHIIIIIIIIIIIIIIIIIIIIHIIGIIIIIIIIIIIIIHIIIIIIHIIIIIIIIIIIIIIIIIIIHIIIIIIIIIIIIIIIIIIIIIIIIIIIIIIIHIIIIIIIIIIIIIIIIIIIIIIIIIIIIIIHIIIIIIIIIIIIIIIIIIIIIIIIIIIIIIHHEGIIIIIIIIIIIIIIIHIIIIIIIIIIIIIIIIIIIIIIIIIIIIIIIIIIIIIIIIIIIIIIIIIIIIIIIIIIIIIIIIIIIIIIIIIIIIIIIIDDDDD
@HISEQ:969:HM2KJBCX2:2:1101:19013:20621 2:N:0:ACTATGCA
TTCCACACGTGGCCCAACTATCCCTATTAATCATTACGTCGATCCTAGAAACCAACAAAATAGGATTAACGTCCTATTTCATTATTCCATGCTAATGTATTCAAGCGTTAGCCTGCTTTAAACACTCTAATTTTTTCAAAGTAACAGTCCTGATTTCCCGCAACACCAAATTAATGACATCACGGTTCGTCAAGAAGGAGGAATCAGTAAAGCCAACAGTACATACCGAAGGCATGACCAACTTACTAACCCCGAAATTCAACTACGAGCTTTTTAGTTGCAACAACTTTAATATACCCTATTGGAGCTGGAATTACCGCGGCTGCTGGCACCAGACTTGCCCTCCAA
+
DDDDDIIHIIIIIIIIIIIIIIIIIIIIIIIHIIIIIIIIIIIHIIIIIHIIIIHIHIIGHHIHIIIGIHIHIGHHIHHIGIIGIIIIIHIIIIIIIIIIIHHHHHIIIIIIIIIIIIIIIIHIIIIIIHIIIIIIIIIIIIIIIIIIIIHHIIIHHIIIIHIHIHHIIHHHHHHGHIIHIIIIIIHIIHIIIIIIIIIHIIIIIIIIIGIIIHHGIIIIIIIHIHHIIIIIIIIIIIIIIIIIIIIIIIIHIIIIIIIIIIHHHIIHIIIIIIIIIIIIIIIIIHIIIIIIIIIHHIHIIIIIIIIIIIIIIIIIIIIIIIIIIIIIIIIIIIIIIIIIIIIDDDDD
@HISEQ:969:HM2KJBCX2:2:1101:18169:21180 2:N:0:ACTATGCA
TTCCACACGTGGCCCAACTATCCCTATTAATCATTACGTCGATCCTAGAAACCAACAAAATAGAATCAAACGTCCTATTTCGTTATTCCATGCTAATGTATTCAAGCGTGAGCCTGCTTTAAACACTCTAATTTTTTCAAAGTAACAGTCCTGATTCCCCATGACACCAAATTAATGACATCATGGTTCGTCAGAAGGTAGGAATCAATAATACCAGTTCGTACAATAGCACGACCAATAAATTGATCCCGAAATTCAACTACGAGCTTTTTAACTGCAACAACTTTAATATACGCTATTGGAGCTGGAATTACCGCGGCTGCTGGCACCAGACTTGCCCTCCAA
+
DDDDDIIIIIIIIIIIIIIIIIIIIIIIHHHIIIIIHHIHIIIHIIIIHIHIIIIIIIGHHFHIIHIIIEHHHIIIIIIIIIIHIIHHGHHIIIIIIIIIIHIHIIIIIIIIIIIHHHHIIIIIIIIIIIHHHHIIHIIIIIIIIHIIIIIIIHIHIIFIIHIIHIHIIIIHEIIIIIIIIIIIIIHIIIIIIIIIIIIIIHIIIGIIIIIIHIIIIIIIIIIIIIIIIIIIIIIIIIIIIIIHIHHIIIIIIIIIHIIIIIIIIIIIIIIIIIIIIIIIIIIIIHHIIIIIIIIIIIIIIIIIIIIIIIIIIIIIIIIIIHIIIIIIIIIIIIIIHIIIDCDDD
@HISEQ:969:HM2KJBCX2:2:1101:6054:21719 2:N:0:ACTATGCA
TTCCACACGTGGCCCAACTATCCCTATTAATCATTACATCGATCCTAGAAACCAACAAAATAGAATCGGATGTCCTATTTCATTATTCCATGCTAATGTATTCAAGCGTGAGCCTGCTTTAAACACTCTAATTTTTTCAAGGTAACAGTCCTAATTCCCCGTGACACCAAATTAATGGCATTACGGTTCTTTAGAAGGTGAGAAATCAATAATATCAGTACATACCAACGGCATGACCGAAACATTGATCCCGAAATTCAACTACGACCTTTTTAACTGCAACAACTTTAATATACGCTATTGGAGCTGGAATTACCGCGGCTGCTGGCACCAGACTTGCCCTCCAA
+
DDDDDIHIIIIIHIIIIIIIHIIIIIIIIIIIIIIIIIIIIIIIIIIIIIIIIHIIHIIIIIIIIIIIIIIHIIIIIIIIIIIIGIIIIIIIIIIIIIIIIIIIHIIIIIIIIIHIIHIIIHIIIIIIIIHIHIHHIIIIIIIIIIIIIIIIIIIIIIIIIIIIIIIIIIIIIIIIIIIIIIIIIIIIIIIIIIIIIIIIIIIIIIIIIIIIIIIIIIIIIIIIIIIIIIIIIIIIIIIIIIIIHFIIIIIIIIIIIIIIIIIIIIIIIIIIIIIIIIIIIIIIIIIIIIIIIIIIIIIIIIIIIIIIIIIIIIIIIIIIIIIIIIIIIIIIIIIIIIIIIIDDDDD
@HISEQ:969:HM2KJBCX2:2:1101:7448:22172 2:N:0:ACTATGCA
TTCCACACGTGGGCCCAACTATCCCTATTAATCATTACGGTGATCCTAGAAACCAACGAAATAGAATCAGTCCGTCCTATTTCATTATTCCATGCTAATGTATTCAGACGATAGTCTGCTTTAAACACTCTAATTTTTTCAAAGTAACAGTCCTGATTTCCCATCACACCAAATAAATGGCATGAAAGTTCCTCAGAAGGTAGAGATCCATCTCACCAGTGCAGACAATTAAGCCTGACCAATGGGTAGACCCCGAAGTTCAACTACGAGCTTTTTAACTGCAACAACTTTAATATACGCTATTGGAGCTGGAATTACCGCGGCTGCTGGCACCAGACTTGCCCTCCAA
+
DDCDDIIIIIIIDHIIIIIIIIIIIIIIIHIIIIGHIIIIIIIHIIIIEHIIHHIIIIIIHIIHHIIHHIIIHHGHHIIHHHGHGHIHHIIEHHHIIHHIIIEGHHFGHHHHHHHHHIHGIHIIHEHHEIHIHHHHHHIIIIHHHIIHHHIHGIHIHIIIIIIIIHHIIFGHIIIFHEHIIIIIIIIIIIIIIIIIIIIIIIIIIIHGHHHIIIIIIIIIIIIIIIIIIIIIIIIHIIIIIIIIIIHDIIIIIIIIIIIHIIIIIIIIIIIIIIIIIHIIIIIIIIIIIIHHIIHIHIIIIIIIIIIIIIIIIIIHHGIIIIIIIIIIIGIIIIIIIIIIIIIIDDDDD
@HISEQ:969:HM2KJBCX2:2:1101:11169:22475 2:N:0:ACTATGCA
TTCCACACGTGGCCCAACTATCCCTATTAATCATTACGGTGATCCTAGAAACCAACAAAATAGAACCATGCCGTCCTATTTTATTATTCCATGCTAATATATTCAGGCACTAGCCTGCTTTGAGCACTCTAATTTTTTCAAGGTAATAGTCCTGCTTCCCCAACGCACCAAGTGAATGGCATGCTGGTTATTCAGAAGGTAAGAACCCACCACACCAGTACGGACAATGAAGCCCGACCGATGGACAGATTCCGAAATTCAACTACGAGCTTTTTAACTGCAACAACTTTAATATACGCTATTGGAGCTGGAATTACCGCGGCTGCTGGCACCAGACTTGCCCTCCAA
+
DDDDDHIIIIHHHHIIIIIIIIIIIIIIIIHIIIIIIIGHIIIIIIIIHIIIIIIIHHIIIIIIIIIIIHHEHFHHIHHIIIIIIIIIIIIIIGHIHHIIIHHIIIHIIIIIHIIHIIIIIIIIIIIHIIIIIIIIIIIIHIIIIIIIIIIIIIIHIIIIIIHIIIIIIIIIIIIIIIIIIIIIIIIIIIIIIIIIIIIHHIIIIIIIIIIHIIIIIIIIIIIIIIIIIIIIIIIIIIIIIIIIIHGIIIIIIIIIIIIIIIIIIIIIIIIIIIIIIIIIIIIIIIIIIIIIIIIIIIIIIIIIIIIIIIIIIIIIIIIIIIIIIIIIIIIIIIIIIIIIIIIDDDDD
@HISEQ:969:HM2KJBCX2:2:1101:13457:21527 2:N:0:ACTATGCA
TTCCACACGTGGCCCAACTATCCCTATTAATCATTACGTCAATCCTAGAAACCAACAAAATAGGATCAACGTCCTATTTCATTATTCCATGCTAATGTATTCAAGCGCGAGCCTGCTTTAAACACTCTAATTTTTTCAAAGTAACAGTCCTGATTCCCCACCACACCAAATTAATGACATGATGGTTCGTCAGAAGGTAGAAATCAGTAACACCAGTACGTACCGAAGGCACGACCAGCGTACTAATCCCGAAATTCAACTACGAGCTTTTTAACTGCAACAACTTTAATATACGCTATTGGAGCTGGAATTACCGCGGCTGCTGGCACCAGACTTGCCCTCCAA
+
DDDDCIIIIIIIIIIIIIIIHIIIIIIIIIIIIHIIIIIIIIIIIIIIHIIIIIIIIIIIIIIIHHIIIIIIIIHIIIIIIIIIIIIIIIIIIIHIIHIHIIHIIIIIIIIHIIIIIIIHIIIIIIIIIIIIIHIIIIIIIIIIIIIIIIIIIIIIIHIIIIIIIIIIIIIIHIIIIIIIIIIIIIIIIHIIIIIIIIIIIIIIIIIIIIIIIIIIIIIIIIIIIIIIIIIIIIIIIIIIIIIHIIIIIIIIIIIIIHHHIIIIIIIIIIIIIIIIIIIIIIIIIIIIIIIIIIIIIIIIIIIIIIIIIIIIIIIIIIIIIIIIIIIIIIIIIIIIIIIIDDDDD
@HISEQ:969:HM2KJBCX2:2:1101:17520:23258 2:N:0:ACTATGCA
TTCCACACGTGGCCCAACTATCCCTATTAATCATTACGTCGATCCTAGAAACCAACAAAATAGAATCAAACGTCCTATTTCATTATTCCATGCTAATGTATTCAAGCGCGAGCCTGCTTTAAACACTCTAATTTTTTCAAAGTAACGGTCCTGATTCCCCATGACACCAAATTAATGACATCATGGTTCTTCAGAAGGGAGAAATCAAAATTGCCAGTACGTACCGAGGCACGACCAACAAATTGATCTCGAAATTCAACTACGAGCTTTTTAACTGCAACAACTTTAATATACGCTATTGGAGCTGGAATTACCGCGGCTGCTGGCACCAGACTTGCCCTCCAA
+
DDDDDIIIIIIIIIIIIIIIIIIIIIIIIIIIIIIIIIIIIIIIIIHIIHIIIHIIIIIIIIIHIIIIIIIIIHIIIIIIIIHHGHIIIIIIIIIIIIIIIHHIIIIIIIIIIIIIIIIIIIIIIIIIIIIIIIIIIIIIHIIIIIIIIIIIIIIIIIIIIIIIIIHIIIIIIIIIIIIIIIIIIIIIIIIIIIIIIHHIIIIIIIIIIIIIIHIIIIIIIIIIIIIIIIIIIIIIIIIIIIHGIIIIIIIIIIIIIIIIIIIIIIIIIIIIIIIIIIIIIIIIIIIIIIIIIIIIIIIIIIIIIIIIIIIIIIIIIIIIIIIIIIIIIIIIIIIIIIIIDDDDD
@HISEQ:969:HM2KJBCX2:2:1101:5510:23308 2:N:0:ACTATGCA
TTCCACACGTGGCCCAACTATCCCTATTAATCATTACGTCAATCCTAGAAACCAACAAAATAGGATCAACGTCCTATTTCATTATTCCATGCTAATGTATTCAAGCGCGAGCCTGCTTTAAACACTCTAATTTTTTCAAAGTAACAGTCCTGATTCCCCACCACACCAAATTAATGACATGATGGTTCGTCAGAAGGTAGAAACCAGTAACGCCAGTACGTACCTAAGGCACGACCAACGAACTGATCCCGAAATTCAACTACGAGCTTTTTAACTGCAACAACTTTAATATACGCTATTGGAGCTGGAATTACCGCGGCTGCTGGCACCAGACTTGCCCTCCAA
+
DCDDDIII/FHIIHIIIIIIIIIIIIIIIIIIIIHIIIIIIIIIIIGIIIIIIIIIIHIIIIIIHIHIIHHHHIIIIIIIIIIIIIHIIIHHHHIIIIHHHGHIIIIHIFEHHIIIHIIIIGHIIIIIIHIHI;HIIHGIIIIIIIHIIIIIICHHHIHHIIIIGHIIIIIIIIIIIIGHHIIIIHHHHIIIIIHHHIIHHEHIIIIIIHIIHHGIHIHIIIIIIIHIHHIIHIIIIHIGHHHFHHCHGGIIHHHHIIIIIIIIHIIIIHHIHFHIIIIIHGIHHHIIIIIIHIIGIIIIIIIIIHIIIIHHHGIIHIIIHGHHHGCHHHIHHIIIGIGIDDDDD
@HISEQ:969:HM2KJBCX2:2:1101:2256:23717 2:N:0:ACTATGCA
TTCCACACGTGGCCCAACTATCCCTATTAATCATTACGGTGATCCTAGAAACCAACAAAATAGAACCAATCCGTCCTATTTCATTATTCCATGCTAATGTATTCAGACTATAGCCTGCTTAAAACACTCTAATTTTTTCAAAGTAACAGTCCTGATTTCCCAACACACCAAATTAATGACATGAAGGTTCTTCAGAAGGTAGAAATTCGCCACTACTGTACGGACCGTAAAGCCCGACCATAGGACAAATTTCGAATTTCAACTACGAGCTTTTTAACTGCAACAACTTTAATATACGCTATTGGAGCTGGAATTACCGCGGCTGCTGGCACCAGACTTGCCCTCCAA
+
DDDDDIIIIIIIIIIIIIIIIIIIIIIIIIIIIIIIIIIIIIIIIIHIIIIHHIIIIIIIIIIIIIHIIIIIIHIIIIIIIIIIIIIIIIIIIIIIHIIIIHHIIIIIIIIIIIHHIIIIIIIIIIIIIIIIIIIIIIIIIIIIIIIIHIHIIIIHHIIIIIIIIIIIIIIIIIIIIIIIIIIIIIIIIIIIIIIIIIIIIIIIIIIIIIIIIIIIIIIIIIIIIIIIIIIIIIHIIIIIIIIIIIHIIIIIIIIIIHIIIIIIIIIIIIIIIIIIIIIIIIIIIIIIIIIIIIIIIIIIIIIIIIIIIIIIIIIIIIIIIIIIIIHIIIIIIIIIIIIIIIIDDDDD
@HISEQ:969:HM2KJBCX2:2:1101:3747:24079 2:N:0:ACTATGCA
TTCCACACGTGGCCCAACTATCCCTATTAATCATTACATCGATCCTAGAAACCAACAAAATAGAATCGGATGTCCTATTTCATTATTCCATGCTAATGTATTCAAGCGTGAGCCTGCTTTAAACACTCTAATTTTTTCAAGGTAACAGTCCTAATTCCCCGTGACACCAAATTAATGGCATTACGGTTCTTTAGAAGGTGAGAAATCAATAATATCAGTACATACCAACGGCATGACCGAAACATTGATCCCGAAATTCAACTACGAGCTTTTTAACTGCAACAACTTTAATATACGCTATTGGAGCTGGAATTACCGCGGCTGCTGGCACCAGACTTGCCCTCCAA
+
DBDBDIIIGIIIIIHIIIIII?GHIIFHHIHIIIIIIIIIIHIFIIHHIIIIIHIIIGIHIIIIFHHIGEHIHIIHIIIIIIIIIIIIIIIIHIIIHIIIIHHHIHHIHHIGHIHIHHIIHHHHIIIIIIHIHHHHIIIIIIIIIIIIIIIIIIIIIIIIIIIIIIIIIIIIHIIIIIIIIIIIHIIIIIIIIIHIIIIIIIIIIIIIIIIIIIHHIHIIIIIIIIIIIIIIIIIIIIIIIIHGFDIIIHIIIIIIIIIIIIIIIIIIIIIIIIIIIIIIIIIHHEIIIIIIIIIIIIIIIIIIIIIIIIIIIIIIIIIIHIIIIIIIIIIIIIIIIIIIIIDDDDD
@HISEQ:969:HM2KJBCX2:2:1101:3252:24565 2:N:0:ACTATGCA
TTCCACACGTGGCCCAACTATCCCTATTAATCATTACGTCAATCCTAGAAACCAACAAAATAGGATCAAACGTCCTATTTCATTATTCCATGCTAATGTATTCAAGCGTTAGCCTGCTTTAAACACTCTAATTTTTTCAAAGTAACAGTCCTGTTTCCCTGCAACACCAAATTAATGACATTACAGTTCTTCAAGAAGGAGGAACCAGTAAAGCCAGTACATACCAGAGGCACGACCAACTTACTAATCCCGAAATTCAACTACGAGCTTTTTAACTGCAACAACTTTAATATACGCTATTGGAGCTGGAATTACCGCGGCTGCTGGCACCAGACTTGCCCTCCAA
+
DDDDDIIIIIIIIIIHIIIIIIIIIIIIIIIIIIIIIHIIIIIHIIEHHIIHIIIIIIIHGHHHHGHIGIGIIIIHIIIHHHIIIIIIHIIIHIIIIIIIIIIIIHIIIHHHIHIIHIIIIIIIIIIIIIIHHIIIIIIIIIIIIIIIIIIIIIIIIIIHIIIIHIIIIIIIIIIIIIIIIIIIIIIIIIIIIIIIIIIIHIIHIIIIIIIIIIIIIIIIIIIIIIIIIIIIIIIIIIHIIIIHHIHEIIIIIIIIIIIIIIIIIIIIIIIIIIIIIIIIIIIIIIIIIIIIIIIIIIIHHIIIIIIIIIIIIIIIIIIIIIIIIIIIIIIIIIIIIIIIIDDDDD
@HISEQ:969:HM2KJBCX2:2:1101:15041:24002 2:N:0:ACTATGCA
TTCCACACGTGGCCCAACTATCCCTATTAATCATTACGGTGGTCCTAGAAACCAACAAAATAGAACCACAACGTCCTATTCTATTATTCCATGCTAATCTATTCAAGCAATAGCCCGCTTTAAACACTCTAATTTTTTCAAGGTAATGGTCCTGGCTCCCCAACACACCCAATTAAGGACATGCTGGTTCACCAGAAGGAAGACCCGACAACAAGACAGTACTCGCCAAAGACGGACCGCCCGGCCAGGCCTAAAATTCAACTACGAGCTTTTTAACTGCAACAACTTTAATATACGCTATTGGAGCTGGAATTACCGCGGCTGCTGGCACCAGACTTGCCCTCCAA
+
DDDDDIIIIIIIIIIIIIIIIIIIIGHIIIIIIIIIIIGIIIIHIIHIIIGGIIIIHIIHHIIIIIIIIIIIGHHHIIIHIIIGIHIIIIIIIIIHIIIIIIHIIIIIIIIIIIIIIIIIIIIIIIIHIIIIIIIIIIIIIIIIIIIIIIHIIIIHIIIIIIIIIIIIIIIIIIIIIIIIIIIIIIIIIIIIIIIIIIIIIIIIIIIIIIIIIIIIIIIIIIIIIIIIIIIIIIIIIIIIIIIIIHIIIIHIIIIIIIIIIIIIIIIIIIIIIIIIIIIIIIIIIIIIIIIIIIIIIIIIIIIIIIIIIIIIIIIIIIIIIIIIIIIIIIIIIIHIIIIIIIDDDDD
@HISEQ:969:HM2KJBCX2:2:1101:7361:24311 2:N:0:ACTATGCA
TTCCACACGTGGCCCAACTATCCCTATTAATCATTACATCGATCCTAGAAACCAACAAAATAGAATCGGATGTCCTATTTCATTATTCCATGCTAATGTATTCAAGCGTGAGCCTGCTTTAAACACTCTAATTTTTTCAAGGTAACAGTCCTAATTCCCCGTGACACCAAATTAATGGCATTACGGTTCTTTAGAAGGTGAGAAATCAATAATATCAGTACATACCAACGGCATGACCGAAACATTGATCCCGAAATTCAACTACGAGCTTTTTAACTGCAACAACTTTAATATACGCTATTGGAGCTGGAATTACCGCGGCTACTGGCACCAGACTTGCCCTCCAA
+
BDDDDHIIHHHIIIIIIIHIIIIFIIIIIIHHIIIIHIIIIGHIHIGIIGI<FGHHHEHGHH?HF@FHHFEHHIHIIHHIIIHIGIIE1DHHHIIIIIHHHHIHHHHHIIIHFFHIIGHIIIIIIIIHIIIIIIHHIHGIIIIIIIIIHHHHEGHHIIIIIHFHHHHHIIIIIIIIIIIIIIIIIIIIIHGIIIIIIIIIIIIHHHIIIIIIIIGIIHIHHEHHIIIIIIIIIIIIHHIIIIIHHFIIIHHHIIIIHIIIIHIIHIIIHIIIHIIIIIIIIIIIIIIIIIIHCIHIIIIIIIIIIIIIIIIIIIIIIHIIIIIIIIIIIIIIIIIIIIIIHIBDADB
@HISEQ:969:HM2KJBCX2:2:1101:2578:24925 2:N:0:ACTATGCA
TTCCACACGTGGCCCAACTATCCCTATTAATCATTACGGTGATCCTAGAAACCAACAAAATAGAACCATGCCGTCCTATTTTATTATTCCATGCTAATCTATTCAAGCACTAGCTTGCTTTAAGCACTCTAATTTTTTCAAGGTAATAGCTCTGCTTCCCCAACGCACCAAATTAATGGCATGAAGGTTATTCAGAAGGTAAGAATCCACCAAATCAGTACGAACAGTGAAGCCCGACCGATAGACAGATTCCGAAATTCAACTACGAGCTTTTTAACTGCAACAACTTTAATATACGCTATTGGAGCTGGAATTACCGCGGCTGCTGGCACCAGACTTGCCCTCCAA
+
DDDDDIIIIIIIIIIIIIIIIIIIIIIIIIIIIIIIIIIIHHHIIIIIIIIIIIIIIIHIIIIIIIIIHIHFHHHHHHHIIIIIIIIIHIIIIHIHIIIIIHHIHIIIHIIIIIIIIIIIIIHIIIIIIIIHIIIIIHIIIIIIIIIIIIIIIIHIIIIIIHHHGIIIIIIHHIIIHHGHIHIIHIHIIIIIIIIIIIHIIHIIIHIIIIIIIIIIIIIHHIIIIIIIHIIHIIIIIIIIIIIIHHDHIIHIIHIIIIIIIIIIIIIIIIIIIIIIIIIIIIIIIIIIIIIIIIIHIIIIIIIIIIIIIIIIIIIIIIIIIIIIIIIIIIIIIIIIIIIIIIIDDDDD
@HISEQ:969:HM2KJBCX2:2:1101:16622:24432 2:N:0:ACTATGCA
TTCCACACGTGGCCCAACTATCCCTATTAATCATTACGTCAATCCTAGAAACCAACAAAATAGAATCAAACGTCCTATTTCATTATTCCATGCTAATGTATTCAAGCGTAAGCCTGCTTTAAACACTCTAATTTTTTCAAAGTAACAGTCCTGATTCCCCACGACACCAAATTAATGACATCGCGGTTCTTCAGAAGGTAGGAACCAATAATACCAGTGCGTACCGAGGCACGACCGACAATCTGATCCCGAAATTCAACTACGAGCTTTTTAACTGCAACAACTTTAATATACGCTATTGGAGCTGGAATTACCGCGGCTGCTGGCACCAGACTTGCCCTCCAA
+
DDDDDIIHIIIGHIGIIIIIIIIGIIIIIIIIIIIIIIIIIIIGHIIIIIIIIIIHGIIIIIIHIIIIIHIIHIIIIIHIGHIIIIIIHIIIIIIIIIIIIIIHIIIIIIIIHIIIHIHIIHIIIIIIIIIIIIIIIGHHIHIIHIIIHIIIIIIHIHHIIHIIIIIIIIIIHIIIHHHHHHIIIIIIIIIIIIIIIIIHHHIIIIIIHHHIIIHIIIIIIIIGIHHEIHHIIHIIIIIIIHHEIIIHIHIIHIIIIIIIIHHHHIIIIIIHHCHIIIIHIHEHHGIIIIIIIIHIIIHIIIIIIIIIIIIIIIIIIIIIIIIIIIIIIIIIIIIIIIHHAD?DA
@HISEQ:969:HM2KJBCX2:2:1101:2933:25217 2:N:0:ACTATGCA
TTCCACACGTGGCCCAACTATCCCTATTAATCATTACGGTGATCCTAGAAACCAACGAAATAGAATCATTCCGTCCTATTTCATTATTCCATGCTAATGTATTCAGACGTTAGCCTGCTTTAAACACTCTAATTTTTTCAAAGTAACATTCCTGATTTCCCATCACACCAAATAAATGGCATGAAAGTTCCTCAGAAGGTAGAGATTCATCTCACCAGTGCAGACAATTAAGCCTGACCAATGGGTAACCCCCGAAGTTCAACTACGAGCTTTTTAACTGCAACAACTTTAATATACGCTATTGGAGCTGGAATTACCGCGGCTGCTGGCACCAGACTTGCCCTCCAA
+
D@DD01<<EH<0F1C<1<<1D@<CG@EG<@<1D1<1<<<D11<F@11<11D11<1<0<E0C<G1111111<<1DCHHHC11<FHH1<<@1DF1DCGH@1<1<<<<1DC?EE1D1<D/111<<111DGH<C1FC1<F:C1/<F111<11/<1<G<1HF<FGD1DEI9G4<FD,8D,;.:.D.D...C/GHHF-G</</</C/@GCGF0<0G<0CF0G<<0GA:0AIIHFFCH>EHD/<1</1F:1<</<-CC0<1<1H@HHC<D0<E<?HGC<<1<1FFHCHGFD1G@HCC@F<0HGC<<C1D<FCD<<1<<<F1CC/<<CC<CEHC1HIHCCD1FCGHEDHHHBDDBD
@HISEQ:969:HM2KJBCX2:2:1101:8714:25451 2:N:0:ACTATGCA
TTCCACACGTGGCCCAACTATCCCTATTAATCATTACGGTGATCCTAGAAACCAACAAAATAGAACCATGCCGTCCTATTTTATTATTCCATGCTAATCTATTCAAGCACAAGCCTGCTTTAAGCACTCTAATTTTTTCAAGGTAATAGCTCTGCTTCCCCAACGCACTAACTTAATAGCATGCTGGTTATTCAGAAGGTAGGAATTCATCAGGCCAGTGCGGACAGTGAAGCCCGACCAACCGACAAACTCCGAAATTCAACTACGAGCTTTTTAACTGCAACAACTTTAATATACGCTATTGGAGCTGGAATTACCGCGGCTGCTGGCACCAGACTTGCCCTCCAA
+
DDDDDIIIHIIHIHHGHHIIHIIHIIIIIIIGIIGHIIHIIHIIHHFHIIIIHIIIHIIIIIIIIGHIIIIIIIIIHGE?HIHCHIIHG1DEHGHHHHIIIHHIHHIIIHIHIHIIIIIIIHIHIIIIIHHIIIIIIIHIHHIIHHHIIHHIHIHHHIIGIIIIIIIIHGGHHIHHHIIIIIIIIHIHHHEIIIIIHIIHHHHIIIIIIIIII0IIIIIIIH=IIIHHIHIIIGIIIIHIIIIIIHHGDHHIHIIIGHIIIIIHIIIIIIHIIIIIIIIIIIIHIHIIIIIIIIIHIHIIIIIIIIIIIIIIIIHIIIIIIHIIIIIIIIIIIIHHHHHIHIIDDDDD
@HISEQ:969:HM2KJBCX2:2:1101:3428:25481 2:N:0:ACTATGCA
TTCCACACGTGGCCCAACTATCCCTATTAATCATTACGTCAATTCTAGAAACCAACAAAATAGGATCGACGTCCTATTTCATTATTCCATGCTAATGTATTCAAGCGCGAGCCTGCTTTAAACACTCTAATTTTTTCAAAGTAACAGTCCTGATTCCCCACCACACCAAATTAATGACATGATGGTTCGTCAGAAGGTAGGAATCAGTAACACCAGTACGTACCGAAGGCACGACCAGCGTACTAATCCCGAAATTCAACTACGAGCTTTTTAACTGCAACAACTTTAATATACGCTATTGGAGCTGGAATTACCGCGGCTGCTGGCACCAGACTTGCCCTCCAA
+
DDDDDIHIIIHIIIIIIIIIIIIGIIIIIIIIIIIIIHHHIIIIIIIIIIIIIIIIGI@HGHHGIHIHIIIIIIHIIHIHHIIIHHIGIIIIIHHIHIIEHIIIIHIHEHEHIIIIHIHIHIIIIHGHIEHIIHFHHHIIIHHHHIIIIHHHGIIIIIHHIHHECHIIIHHHHHHHHGIIIIIIGIIIIIIIHIIHIHIIHIHIIIIIIIIIIIIHIGHIHHAHHHHIIIHIIIIIIIIIIHHGHIIHHCCIIIIHIIHIHHIIIIIIIHIIHIIIIIHIIIIHHHIIIIFIIIIIIIIIIIIIIIIIIIIIIIIIIIIIIIIIIIIHHIIIIHIIIIIIDCDDD
@HISEQ:969:HM2KJBCX2:2:1101:11888:25611 2:N:0:ACTATGCA
TTCCACACGTGGCCCAACTATCCCTATTATCATTACGTCAATCCTAGAAACCAACAAAATAGGATCGAACGTCCTATTTCATTATTCCATGCTAATGTATTCAAGCGTTAGCCTGCTTTAAACACTCTAATTTTTTCAAAGTAACAGTCCTGTTTCCCTGCAACACCAAATTAATGACATTACAGTTCTTCAGAAAGGAGGAATCAGCGAAGCCAGTGCATACCAGTGGCACGACCAACCTGCTGACCCCGAAATTCAACTACGAGCTTTTTAACTGCAACAACTTTAATATACGCTATTGGAGCTGGAATTACCGCGGCTGCTGGCACCAGACTTGCCCTCCAA
+
DDDDCIHIIHHGIIGHEHHHHIIHIIIHHIHFIIHE@1DHHIIEGHH1FHHFCGHIH?EHIIHHIHHIIIHFHHHHEFHIIHHHEHHIHIH@FH@FIHHHGEGHGHHHIIIIIGHIIHHHIIIIIIHHIIIIIHHIHGIIHHEHHHHHHHIIHHIIIHIGHIIIHHHHHHHHIH@GIIIIIIIHHHEHHIHHIHHIIIIIIIIIIIIIIIIHHIIIIIIIHHIIIIHIGIIIIHHHHFGIHFHFIIHHDIHHHIIIIIHHIIIHCIIGIIIIIIIHHHIIHIIIIIIIIIIHIIIIIIIIGIIIIIIIIIIIIIHIIIIIIIIIIIIIIIIIHIIIIIIHBADDD
@HISEQ:969:HM2KJBCX2:2:1101:9405:24620 2:N:0:ACTATGCA
TTCCACACGTGGCCCAACTATCCCTATTAATCATTACATCGATCCTAGAAACCAACAAAATAGAATCGGATGTCCTATTTCATTATTCCATGCTAATGTATTCAAGCGTAAGCTTGCTTTAAACACTCTAATTTTTTCAAGGTAACAGTCCTAATTCCCCATAACATCAAATAAATGACATTATGGTTCTTTAGAAGGTGAGAACCAATAAAACCAGTACATACCAAGGCATGACCGATTCCTTGATCCCGAAATTCAACTACGAGCTTTTTAACTGCAACGACTTTAATATACGCTATTGGAGCTGGAATTACCGCGGCTGCTGGCACCAGACTTGCCCTCCAA
+
DDDADIHIIIIIIIIIIIIIIHIIIIIIIIIIIIIIIIIIIIIIIIIIIIIIIIIIIIIIIHIIHIIHIGIIIIIIHIIIIHIIIIIIHHIIIIIIIIIIIIIIIIHIIIIIIIIIHIIIIIIHIIIIIIIIIIIIIIIIIIIIIIIIIIIIIIIIIIIHIIHIIIIIIIIIIIHIIIIIIIIIIIHIHIIIIIIIIIIIIIIIIIIIIIIIIIIIIIIIIIIIIIIIIIIIIHIIIIIIIHHFIIIIIIIHIIIIIIIIIIIIIIIIIIIIIIIIIIIIH@IIIIIIIIIIIIIIIIIIIIIIIIIIIIIIIIGIIIIIIIIIIIIIIIIIHIIIIIIIDDDDD
@HISEQ:969:HM2KJBCX2:2:1101:3247:26347 2:N:0:ACTATGCA
TTCCACACGTGGCCCAACTATCCCTATTAATCATTACGTCAATCCTAGAAACCAACAAAATAGGATCGTCGTCCTATTTCATTATTCCATGCTAATGTATTCAAGCGTTAGCCTGCTTTAAACACTCTAATTTTTTCAAAGTAACAGTCCTGTTTCCCCGCAACACCAACTTAATGGCATTACGGTTCTACAAGAAGGAGGAATCAGCAAAGCCAGTGCATACCAGTGGCACGACCAACTTGCTGACCCCGAAATTCAACTACGAGCTTTTTAACTGCAACAACTTTAATATACGCTATTGGAGCTGGAATTACCGCGGCTGCTGGCACCAGACTTGCCCTCCAA
+
DDD@DIIIIIHIIIIIIIIIIIIIIIHIIIIIIIIFHIIIIIIGHIIIIIIIIIIIIHIIII@@FHIIIIHIIIIIIIIIIIIIIIIIIIIIIIIIIIIIIHIIIIIIIIIHIIIIHHHIIIIIHIIHIIHHIIHHHIHIHHHEHIIIIIIIHHIIIHIIIIIIHIIIIIIIIIIIIIIIIIIIIIIIIIIIIIIIIIIIIIIIIIIIIIIIIIIIIIIIIIIIIIIIIIIIIIIIIIIIIIHHIIIIIIIIIIIIIIIIIIIIIIIIIIIIIHIIIIIIIIIIIIIIIIIIIIIIIIIIIIIIIIIIIIIIIIIIIIIIIIIIIIIIIIIIIIIIIIIIDDDDD
@HISEQ:969:HM2KJBCX2:2:1101:15736:26313 2:N:0:ACTATGCA
TTCCACACGTGGCCCAACTATCCCTATTAATCATTACTTCAGCTCTAGAAACCAACAAAATAGAACCGAAGTCCTAAATTATTATTCCATGCTAATGTATTCAAGGCAAACGCCTGCTTTAAACACTCTAATTTTTTCAAAGTAATAGATCCAGATCGCGAGCCCGGCCCAGTGAAGAGTCGGACCCGTTCCCTGGAAGGATGGCAGACGCGCGCCGGCACTCACACTCGTAACCGAGGCGGGTCAGGTGCGTCAAACCAGAAATCCAACTACGAGCTTTTTAACTGCAGCAACTTTAATATACGCTATTGGAGCTGGAATTACCGCGGCTGC
+
DDDDDIIIHIIIIHHHIIIIIIIIIIIIIIIIIIIIIIIIIEHIIIIIIIIIIHIIIEHIIIHIIIIGHDEGGHIGEHHHIIIIIIIIIIIIIIIIIIHIHHHHH?HHIIIGIIIIIIIIHHIIHIIIIHIIIIIIIIIHIIIIIHHIHHIHHHHHIIIIIIIIIIIIHHIIIIIIIIIIIGIIIHIIHHHIIIIIHIIIIIIIIIIHIIIIIIIIIIIIIIIIIIIIIIHEIIIIIIIIIIIIIIIIIIIIIIIIIIIIIIHGHIIIHHIHIIIIIIIIIIIIIIIIIIIIIIIIIIIIIIIIIIIIIIIIIIIIIIIIIHF?IIIIDDDDD
@HISEQ:969:HM2KJBCX2:2:1101:13194:26672 2:N:0:ACTATGCA
TTCCACACGTGGCCCAACTATCCCTATTAATCATTACATCGATCCTAGAAACCAACAAAATAGAATCGGATGTCCTATTTCATTATTCCATGCTAATGTATTCAAGCGTGAGCCTGCTTTAAACACTCTAATTTTTTCAAGGTAACAGTCCTAATTCCCCGTGACACCAAATTAATGGCATTACGGTTCTTTAGAAGGTGAGAAATCAATAATATCAGTACATACCAACGGCATGACCGAAACATTGATCCCGAAATTCAACTACGAGCTTTTTAACTGCAACAACTTTAATATACGCTATTGGAGCTGGAATTACCGCGGCTGCTGGCACCAGACTTGCCCTCCAA
+
DDDDDIIIIIIIHHHIIIIIIIIIIIIIIIIIIIIIIIIIIIIIIIIIHIIIIIIIIIIIIIHHIIIGIHHHHIIIIIIIIIHHIIIIHHHIGIIIIIIIIIHIIIIIIIIIIIIIIIIIIHHIHHIIHIIIHIIIHIIHIIIIHHIIIIIIIIIIIHIIIIIIIIHIIIIIIIIIIIIHIIIIIIIHIIIIIIIIIIIIIGIIIIIIIIIIIIIIIIIIIIIIIIIIIIIIIIHIIIIIIIIIIHIIIIIIIIIIIIIIIIHIIIIIIIIIIIIIIIIIIIIIIIHIIIIIIIIHIIIIIIIIIIIIIIIIIIIIIIIIIIIIIIIIIIIIIIIIIIIIIIDDDDD
@HISEQ:969:HM2KJBCX2:2:1101:13978:28083 2:N:0:ACTATGCA
TTCCACACGTGGCCCAACTATCCCTATTAATCATTACGTCGATCCTAGAAACCAACAAAATAGAATCAAACGTCCTATTTCATTATTCCATGCTAATGTATTCAAGCGCGAGCCTGCTTTAAACACTCTAATTTTTTCAAAGTAACGGTCCTGATTCCCCATGACACCAAATTAATGACATCATGGTTCTTCAGAAGGGAGAAATCAAAATTGCCAGTACGTACCGAGGCACGACCAACAAATTGATCTCGAAATTCAACTACGAGCTTTTTAACTGCAACAACTTTAATATACGCTATTGGAGCTGGAATTACCGCGGCTGCTGGCACCAGACTTGCA
+
DDDADIIIIIIIGIIGIIIIHIIIIIIIIIHIGHHIIIHIIIIHHHIIIIIGIIIIHGIHIIIIIIIHIIGHHHHHIIHIIIHIHIIIIIHIIIHIHIIIIIIIIIIIIIHIIIHHHHHIHHHIIIIIIIIIHHIIHHIIIIIIIIIHIHIIIIIIIIIIIIIIIIIIIIIHIIIIIIIIIIIIIIIIHIIIIIIIIIIIIIIIIIIIIIIIIIHIIIIIIIIGIIIIIIIIIIGIIHIIHIIHIIHIIIIIIIIIIIIIIHHIIIIIIIIIIIIIIIIIIHIIIIIIIIIIHIIHHIHHIIIIIIHIIIIIIIIIIIIIIIIHIIIIIHIIIIDDDDD
@HISEQ:969:HM2KJBCX2:2:1101:6927:28321 2:N:0:ACTATGCA
TTCCACACGTGGCCCAACTATCCCTATTAATCATTACATCGATCCTAGAAACCAACAAAATAGAATCTGATGTCCTATTTCATTATTCCATGCTAATGTATTCAAGCGTAAGCTTGCTTTAAACACTCTAATTTTTTCAAGGTAACAGTCCTAATTCCCCATAACATCAAATAAATGACATTATGGTTCTTTAGAAGGTGAGAACCAATAAAACCAGTACATACCAAGGCATGACCGATTCCTTGATCCCGAAATTCAACTACGAGCTTTTTAACTGCAACAACTTTAATATACGCTATTGGAGCTGGAATTACCGCGGCTGCTGGCACCAGACTTGCCCTCCAA
+
DDDBAIHHIIEDHHEHIHFHHE?G1CFHHEHHHHHCDH1<ECHHHIFHIGHGEHCE@EHHECECCHEFE1EHH?DGCF1<?GEF<GCGHH<DEHEGE?HIIHIEEGHCIGIIHHIIHHIIHHHHHHHHHHHIHHIIEHHCHHHIIHIHIHHHHHHHIIIHHIIHHHHIIIHHHGHHEHHDEIIIHIHHCHHHIIIIIIHIIIIIHIH;IIIIIIIIIIIIHGIHIIIIIHIIIIIIIIIIIIHHGHIGHHIHCHHGHGIIIIIIHIIIIIIIHIIIIIHIIIIHIIIIIIIHIIHIIIIIIIIHHIIIIIIGIIIIIIIIIHIIIIIIIIIIIIHHIIIHDDDCD
@HISEQ:969:HM2KJBCX2:2:1101:11625:29666 2:N:0:ACTATGCA
TTCCACACGTGGCCCAACTATCCCTATTAATCATTACGGTGGTCCTAGAAACCAACAAAATAGAACCACAACGTCCTATTCTATTATTCCATGCTAATCTATTCAAGCAATAGCCCGCTTTAAACACTCTAATTTTTTCAAGGTAATGGTCCTGGCTCTCCAACACACCCAACAAAGGACATGCGGATTCACCAGAAGGAAGACCCGACAGCAGACAGTACTCGCCAAAGACGGACCGCCCGGCCAGGCCTAAAATTCAACTACGAGCTTTTGACCTGCAACAACGTTAATATACGCTATTGGAGCTGGAATTACCGCGGCTGCTGGCACCAGACTTGCCC
+
DDDDDHHEEC<C?<CHHIIH1<FHE@HHIIEHCC@?G@@GEHHIIIEG@HHHFHHHIIHI1FGHICCCHEHDH@@ECH1CGEHHHGC@@CH1DCGHH1/<D<A<FHF?DF<FEHECCE-0<CFH@E?=GHHFCFFIHI=GH@1<DD<<CCH@<<<DAFEEH0GFCEH0GCGH/GEH?@FEFEA?#@D;DEHHFHEEHHFHGDE?CC<5@<=CG$HHEG<AA/A17>HHHHFHFDE<//</<1<1DC1CE@1F<1D1HFHHGD<<1C1FEE<<1<1111HFD<1C<<1D<1100</EC11C1<11?C1@GF<1C<//</C1CEC1ECD1D1<1<C@D0@BDB
@HISEQ:969:HM2KJBCX2:2:1101:16010:28786 2:N:0:ACTATGCA
TTCCACACGTGGCCCAACTATCCCTATTAATCATTACGTCAATCCTAGAAACCAACAAAATAGGATCAACGTCCTATTTCATTATTCCATGCTAATGTATTCAAGCGCGAGCCTGCTTTAAACACTCTAATTTTTTCAAAGTAACAGTCCTGATTCCCCGCCACACCAAATTAATGACATGATGGTTCGTCAGAAGGTAGGAATCAGTAACACCAGTACGTACCGAAGGCACGACCAACGTACTAATCCCGAAATTCAACTACGAGCTTTTTAACTGCAACAACTTTAATATACGCTATTGGAGCTGGAATTACCGCGGCTGCTGGCACCAGACTTGCCCTCCAA
+
DDD@DHIIIIIIIIIIIIIIIIIIIIIIIIIIIIIIIIIIIIIIIIIIIHIIIIIIIIIGIIHHHIIIHIIGHIIIHIIIIIIIHIIHGIIIIIHIIIIIHHHIIIHHHIIIGIIIIIIHCHIIIIIIGHHHHIIIIIIIIIIIIIHIIHHIIIIIIIIIIIHIIIGHIIIIIIHIIIIIHEHHIIIIHIIHIIIHIIIIIIHHIHIHIIIIIHHIHIIIIIIHHHHIIIIHHHHIIHIIIHHHHHGHHIHHGHHHIHHHHEHH@IIIIIIHHFIIIIIIIIHHHFIIIHGHIIIIHHFHEHHHIIIIIIIIIIIIIIIIIIIHIHIIHIIIIIIIIIHIDDDDD
@HISEQ:969:HM2KJBCX2:2:1101:14502:30004 2:N:0:ACTATGCA
TTCCACACGTGGCCCAACTATCCCTATTAATCATTACATCGATCCTAGAAACCAACAAAATAGAATCTGATGTCCTATTTCATTATTCCATGCTAATGTATTCAAGCGTAAGCTTGCTTTAAACACTCTAATTTTTTCAAGGTAACAGTCCTAATTCCCCATAACATCAAATAAATGACATTATGGTTCTTTAGAAGGTGAGAACCAATAAAACCAGTACATACCAAGGCATGACCGATTCCTTGATCCCGAAATTCAACTACGAGCTTTTTAACTGCAACAACTTTAATATACGCTATTGGAGCTGGAATTACCGCGGCTGCTGGCACCAGACTTGCCCTCCAA
+
DDDDBHIIEEHHIIGGHHHIIEHIFHHIIIHHHIIHIIIEHHIEHHIIIFHHHIIIGHIHIIHIHHIIIEHIFFEHEHHIIIIGHIIIIGHHGCHHIIHIHIIIIIHIIIIHIIIIIIIIHHIHHIHIIIIHHIIHHHIIHIIIIIIIIIIIIIIIIIIIIIHHIIIIIIIIIHHHHHHIIIIIIIIIIIHIIHIIIIIIIIIIIIIIIIHIIIIIIII)IIIIIIIIIIHIHIIIIIIIIIHHIIIIIIIIIIIIIIIIIIIIIIIIIIIIHHIIIIIIIIIIIGIIIIIIIIIIIIIHIIIIGIIIIIIIIIIIIIIIIIIIIIIIIIIIIIIIIIIIDDDDD
@HISEQ:969:HM2KJBCX2:2:1101:5670:30877 2:N:0:ACTATGCA
TTCCACACGTGGCCCAACTATCCCTATTAATCATTACTTCAGTCCTAGAAACCAACAAAATAGAACTAAAGTCCTATTCCATTATTCCATGCTAATATATTCAAGCAAACATGCCTGCTTTAAACACTCTAATTTTTTCAAAGTAAAAGTCTTGGATCCCTAGCGCACTCAATTAAGAGCACACTAGTTCCCCAAAAGGAAAAGCCCAAAGTTGCAGTACAAACCTTTCGGTTGACGGCAACTATAAGCCCAAAATTCAACTACGAGCTTTTTAACTGCAACAACTTTAATATACGCTATTGGAGCTGGAATTACCGCGGCTGCTGGCACCAGACTTGCCCTCCAA
+
BDBDAEHHIHHIHIIIHIHIIIHIIIIIIIIEHHIIIIIHIIIGHIEHHIIIHHIIIGIHHGHHHHHIHHEHHHHHHH@GHHIEHHHHGIIEHHHHIHIHHHHHEIIIIIIHEHGHHHHEFHFFGEIIHIIIIIIGIHHIIIHHIIHIIHHHHHHHHGIHGIIHHHHHHIIIHHHHCHHHHIGHHHHHIHHHHHIIIIIHGIHHHHHHHIIHGEHIIIHHHHHHHIHHIIIIIIIIGIHHHHFHHIGHCHIIHEEHIHHHHGIHIHHIIIIHHIIIIIIIIIIHGEEHIIIIIIIHHHHIIIIIIIIIIIIIHHHIHHIIHIIIIIIIIIIHIIIIIIIIIDDDDD
@HISEQ:969:HM2KJBCX2:2:1101:10257:30531 2:N:0:ACTATGCA
TTCCACACGTGGCCCAACTATCCCTATTAATCATTACGTCGATCCTAGAAACCAACAAAATAGAATCAAACGTCCTATTTCATTATTCCATGCTAATGTATTCAAGCGCGAGCCTGCTTTAAACACTCTAATTTTTTCAAAGTAACAGTCCTGATTTCCCGCGACACCAAATTAATGACATCGTGGTTCGTCAGAAGGTAGGAATCAATTTGACCAGTACGTACCGAGGCACGACCGATCAACTGATCCCGAAATTCAACTACGAGCTTTTTAACTGCAACAACTTTAATATACGCTATTGGAGCTGGAATTACCGCGGCTGCTGGCACCAGACTTGCCCTCCAA
+
DDDDDIIIIIIIIIIIIIIIIIIIIIIIIIIIIIHIHHHIIIIIIIIIIIIIIIIIIIIIIIGHIIIIIHHIIIIIIIIIIIHHIIIFIHIIIIIHIIIIIIIHIIIIIIHHHIHHGHHIIIHIIIIIHIGHIIHIIIIIIIHIIIIIIIIIHGHHHHHIIIIIIIIIIIIIIIIIIHHIIIIIIIIIIIIIIHHIIIHIIIIIIIIIIIIHIIIIHIIIIIIIIIIIIIIIIHIIIIIIIHHHIHIIIIIIIIIIIIIIIIIIIIIIIHHHHFIIIIIIIIIIIGIIIIGIIIIIIIIIIIIIGIIIIIIIIIIIIIIIIIIIIIIIHIIIHHIIIIIIDDDDD
@HISEQ:969:HM2KJBCX2:2:1101:14265:29767 2:N:0:ACTATGCA
TTCCACACGTGGCCCAACTATCCCTATTAATCATTACGGTGATCCTAGAAACCAACAAAATAGAACCATGCCGTCCTATTCTATTATTCCATGCTAATGTATTCGAGCAAAAATGCCTGCTTTAAACACTCTAATTTTTTCAAGGTAAAGGTCCTGGATCCGCAAGACACCCAATAAAGGACATCAAGTTTCTCCAGAAGGTGAGAAATCAACAGTAACAGTTCATACCCCTTAAGGCATGACCATCACGTCAATCCCGAAATTCAACTACGAGCTTTTTAACTGCAACAACTTTAATATACGCTATTGGAGCTGGAATTACCGCGGCTGCTGGCACCAGACTTGCCCTCCAA
+
DDDDDIIIIIIIIIIHIIIIHIIIIIIIIIHHIIIIIIIIIIIIIIIHGIIIIIIIIIHIIIEHIIIIIHGIIHHIFFHFHHIIIIIIEHIIIIIIHHIHHHHIHIHHIIIIIIHIIIHHIIIIIIIIIIIIHIHHHHIIIIIIIIIHIHIIIIIIIIIIIHIIIIHIIHIIIIIIIIIIIIIIIIHIHHEIHHIIIIIIIIIIIIIIIIIIIHIIIIIIIIIIIIIIIIIGHIIIIIIIIIIHIIIHIIHFIIIIIIIIIIIIIIIIIIIIIIIIIIIIIIIIIIIIIIIGIIIIIIIIIIIIIIIIIIIIIIIIIIIIIIIIIIIIIIIIIIIIIIIIIIIIIIIIDDDDD
@HISEQ:969:HM2KJBCX2:2:1101:2734:30816 2:N:0:ACTATGCA
TTCCACACGTGGCCCAACTATCCCTATTAATCATTACGTCGATCCTAGAAACCAACAAAATAGAATCAAACGTCCTATTTCGTTATTCCATGCTAATGTATTCAAGCGTGAGCCTGCTTTAAACACTCTAATTTTTTCAAAGTAACAGTCCTGATTCCCCATGACACCAAATTAATGACATCATGGTTCGTCAGAAGGTAGGAATCAATAATACCGGTACGTACAATAGCACGACCAATAAATTGATCCCGAAATTCAACTACGAGCTTTTTAACTGCAACAACTTTAATATACGCTATTGGAGCTGGAATTACCGCGGCTGCTGGCACCAGACTTGCCCTCCAA
+
DDDDDIIIIIIIIIIIIIIIIIIIIIIIHHIIIIIIIIIIIIIIIIIIHIIIHHIIIIIIIHIHIIIIIIIIHIIIIIIIIIIIIIIHGHIHIIIIIIIIIIIHIIIIIIHIIHHIIIIIIHHIIIIIIIIHIIIIIIIIIIIIIIIIIIIIIIIHIIIHIHHHIIIIIIIIIIIIIIIIIIIIIIIHIIIIIIIIIHEIIIIIIIIIIIIIHHF$IIIIHIIIIIIIIIIIIIIIIIIIIIIIIIIIIIIIIIIIIIIIIIIIIIIIIIIIIIIIIIIIIIIIIIIIIIIIIIIIIIIIIIIIIIIIIIIIIIIIIIIIIIIIIIIIIIIIIIIIIIIIDDDDD
@HISEQ:969:HM2KJBCX2:2:1101:20069:32060 2:N:0:ACTATGCA
TTCCACACGTGGCCCAACTATCCCTATTAATCATTACGGTGGTCCTAGAAACCAACAAAATAGAACCACAACGTCCTATTCTATTATTCCCTGCTAATCTATTCAAGCAATAGCCCGCTTTAAACACTCTAATTTTTTCAAGGTAATGGTCCTGGCTCCCCAACACACCCAATTAAGGACATACTGGTTCACCAGAAGGAAGACCCGACAACAGGACAGTACTCGCCAAAGACGGACCGCCCGGCCAAGTCTAAAATTCAACTACGAGCTTTTTAACTGCAACAACTTTAATATACGCTATTGGAGCTGGAATTACCGCGGCTGCTGGCACCAGACTTGCCCTCCAA
+
D@@DAHGHDF@0CHHHIGIIIIE1CG@<D<F1<D<CGC<<1<CGEHH?CG<GHHEHG1<C<DGGC?DGEE@EEHHG=C@1<@1DF1DCD<1D@FHC1DG@F?FGHHHH@EHH1CGHIEDEGHG@HHHHEFE@CHHHHIIFCHHHH7GCHHCHIEED@IGIHHHE0HECEFIHGFHGEEHIHI:EHIHIIIIIHIHHFI;HHHGIHI=IHHIIHH8<HIHHHHII<HIHHHHHHHHIIHHIHHHGCCEIHIHEIIHHGD@HH@<CED@HIHHHIIIIIIIIIIIIIIIIIIHHHHIIHIIHIIIIIIIIHIIIIHHHIIHHGHHEIIHHHGHEIIIHGIHGHIDADD@
@HISEQ:969:HM2KJBCX2:2:1101:17460:32134 2:N:0:ACTATGCA
TTCCACACGTGGCCCAACTATTCCTATTAATCATTACGTCGATCCTAGAAACCAACAAAATAGAATCAAACGTCCTATTTCATTATTCCATGCTAATGTATTCAAGCGTAAGCCTGCTTTAAACACTCTAATTTTTTCAAAGTAACAGTCCTGATTCCCCACGACACCAAATTAATGACATCGCGGTTCTTCAGAAGGTAGGAACCGATAATGCCAGTGCGTACCGAGGCACGACCAACAATTCGATCCCGAAATTCAACTACGAGCTTTTTAACTGCAACAACTTTAATATACGCTATTGGAGCTGGAATTACCGCGGCTGCTGGCACCAGACTTGCCCTCCAA
+
DDDDDIIIIIIIIIIIIIIIIIIIIIIIIIIIIIIIIIIIHHIHIIIIIIIIIIIIIEHHHEHHIIIIHIIIHIIHHHIIIIIIIIIIIEHHIIIGIIIHIIIIIIIIIIIIIIIIIIHIHIHIIIIIIIHIIIIIHHIIIIHHIIIIIIIIIIIIIIIIIIIIIIIIIIIIIIIIIIIIIIIIIIIIIIIIIIHIIIIIIIIIIIIIIIIIIIIIIIIIIIIIIIIIIIIIIIIIIIIIIIHGIIIIIIIIIIIIIIIIIIIIIIIIIIIIIIIIIIIIIIHHIIIIIIIIIIIIIIIIIIIIIIIIIIIIIIIIIIIIIIIIIIIIIIIIIIIIIIIIDDDDD
@HISEQ:969:HM2KJBCX2:2:1101:8046:31679 2:N:0:ACTATGCA
TTCCACACGTGGCCCAACTATCCCTATTAATCATTACATCGATCCTAGAAACCAACAAAATAGAATCGGATGTCCTATTTCATTATTCCATGCTAATGTATTCAAGCGTGAGCCTGCTTTAAACACTCTAATTTTAGGCCTGACCGGACGGTCCGTCTCTGGCGAGTACTGTTCTGCTGTCGGGTCTATCCTTCTGGTGAGCCGGTATGCCCTTTATTGGGTGTGTCGGGGAACCAGGACCATTACCTTGAAAAAATTAGAGTGTTTAAAGCGGGCTTTTGCTTGAATAGATTAGCATGGAATAATAGAATAGGACGTTGGTTCTATTTTGTTGGTCTAGGACCACCGTAATGATTATAGGGATAGTTGGGATCTCCTCTCCA
+
DDDDDIIIIIIIIIIIIIIIIIIIIIIIHHIIIIIIIIIIIIIIIGHIIHHIHGEHIIIIIIGIFIIGGGHIIIIHIIHHIHIIIIIHFHIIHIIIHIGHHHHEHHHGIGIIIIIIIIHIGHIHHIIIEHCHGIIIIIHIIIHIIIHIIIIIHIHHIIIIIIHIIIHHHHIIIIIHIIIIIIIHHHIHHHIHIIIIHIIHIIIIIIIIFHHIIIIIIIIIIIIIIGIIIIIHEIIIIIIIIIIIIIIIIGIIIIIIIIIIIIIIIIIIIIIIIIIIIIIIIHIIIHIIIIIIIIHIIIIIIIIIIHIIIHIIIIIIIIIIIIIIIIIIIIIIIIIIIIIIIIIIIIIIIIIIIIIIIIIIIIIIIIIIIIIIIIIIIIDDDDD
@HISEQ:969:HM2KJBCX2:2:1101:19665:32456 2:N:0:ACTATGCA
TTCCACACGTGGCCCAACTATCCCTATTAATCATTACGTCAATCCTAGAAACCAACAAAATAGGATCGAACGTCCTATTTCATTATTCCATGCTAATGTATTCAAGCGTTAGCCTGCTTTAAACACTCTAATTTTTTCAAAGTAACAGTCCTGTTTCCCTGCAACACCAAATTAATGACATTACAGTTCTTCAGAAAGGAGGAATCAGCGAAGCCAGTACATACCAGTGGCACGACCAACCTGCTGACCCCGAAATTCAACTACGAGCTTTTTAACTGCAACAACTTTAATATACGCTATTGGAGCTGGAATTACCGCGGCTGCTGGCACCAGACTTGCCCTCCAA
+
DDDDAIIIIIHIIIIIIIIHIHIHIIIEHIIFHHIGIIHICHHHHHIIIHHH@HHIIEHHHHGHHGHIIIIGHHHIICCEHHHIIIIIHHC@GHHIHIHFHGEHHHGHIHHEHIHHIGHHHIHGBGEEDF@FCEEHHHIGHIHIHHHHHIHHIIHGHFFCCHGGHIIIHGHHIHGHHHHIHHHEHGHCGFGDIEHGHHHHIIIHEHHHDHGEFHHHIHHHHFHHGH<HGFHHHEGDCHIHEGD11D<HHHF1G<G?HCEHGDHEF@F@HHHEEFCHHIIIIHHGGHH@CEIHIIHIIHCGC@HHHEFIHEIHHECCHIIIIHGEIHGIIIHEIHGHHHDHH@D@D<
@HISEQ:969:HM2KJBCX2:2:1101:7357:33397 2:N:0:ACTATGCA
TTCCACACGTGGCCCAACTATCCCTATTAATCATTACGTCAATCCTAGAAACCAACAAAATAGGATCAACGTCCTATTTCATTATTCCATGCTAATGTATTCAAGCGCGAGCCTGCTTTAAACACTCTAATTTTTTCAAAGTAACAGTCCTGATTCCCCGCCACACCAAATTAATGACATGATGGTTCGTCAGAAGGTAGGAATCAGTAACACCAGTACGTACCGAAGGCACGACCAACGTACTAATCCCGAAATTCAACTACGAGCTTTTTAACTGCAACAACTTTAATATACGCTATTGGAGCTGGAATTACCGCGGCTGCTGGCACCAGACTTGCCCTCCAA
+
DDDDDIIIIIIIIIIIIIIIIIIIIIIIIIIIIIIIIIIIIHIHGHIIIIHHHHIIIIIIIIHHIHIIIHIIHIIIIIIIIIIIIIHHIIIIIIIIIIIIIIIHHHIIIIIIIIIIIIHHIIIIIIIIIHIIIIIIIIIIIIIHIIIIIIHHIHIIIIIIIIIIIIHIIIIIIIIIIIIIIIIIIIIHIIIIIIIIIIIIIIIIIIIIIIIIIIIIIIIIIIHIIIIIIIIIIIIIIIIIIIIIIIHIIIIIIIIIIIIIIIIIIIIIIIIIIIIIIIIIIIIIIIIIIIIIIIIIIIIIIIIIIIIIIIIIIIIIIIIIIIIIIIIIIIIIIIIIIIIIDDDDD
@HISEQ:969:HM2KJBCX2:2:1101:4986:32057 2:N:0:ACTATGCA
TTCCACACGTGGCCCAACTATCCCTATTAATCATTACGTCGATCCTAGAAACCAACAAAATAGGATTAACGTCCTATTTCATTATTCCATGCTAATGTATTCAAGCGTTAGCCTGCTTTAAACACTCTAATTTTTTCAAAGTAACAGTCCTGATTTCCCGCAACACCAAATTAATGACATCACGGTTCGTCAAGAAGGAGGAATCAGTAAAGCCAGTGCATACCAATGGCATGACCAACTTACTAACCCCGAAATTCAACTACGAGCTTTTTAACTGCAACAACTTTAATATACGCTATTGGAGCTGGAATTACCGCGGCTGCTGGCACCAGACTTGCCCTCCAA
+
DDDDDIIIIIIHHHIIIIIIIIHIIIIIHIIIIIIIIIIIIIIIHIIIIIIIIGGHIHIIIIIIHIIIIGHHIHIIIIIIIIIIHIIHIIIIIIIIIIIIIIIIIIIIIIIIIIIIIIIIHGHHIHIIIIIIIIIHIIIIIIIIIIHIIIIIIIHIGHCIIIIIIGIIIHIIIIIIIIIIIIIIIIIIIIIIIIIIHIHIIIIIIIIIIIIHIIIIIIIIIIIIIIIIIIIIIIIIIIIIIIHHIIIIIIIIIIIIIIIIIIIIIIIIIIIIIIIIIHIIIIIIIIIIIIIIIIIIIIHHIIIIIIIIIIIIIIIIIIIIIIIIIIIIIIIIIIIIIIIIDDDDD
@HISEQ:969:HM2KJBCX2:2:1101:15070:33902 2:N:0:ACTATGCA
TTCCACACGTGGCCCAACTATCCCTATTAATCATTACGTCAATCCTAGAAACCAACAAAATAGGATCGAACGTCCTATTTCATTCTTCCATGCTAATGTATTCAAGCGTTAGCCTGCTTTAAACACTCTAATTTTTTCAAAGTAACGGTCCTGTTTCCCTGCAACACCAAATTAATGACATTACAGTTCTTCAGAAAGGAGGAATCAGCGAAGCCAGTGCATACCAGTGGCACGACCAACCTGCTGACCCCGAAATTCAACTACGAGCTTTTTAACTGCAACAACTTTAATATACGCTATTGGAGCTGGAATTACCGCGGCTGCTGGCACCAGACTTGCCCTCCAA
+
ADDDDICH<@CC?1<01<CDGHHEHHEHIIIIEHCHEEFHCCGHIHHHGH@H@GFH?@C1C1<1<FEG0<CEG1<CHHFFC1DC1<<<<<DF?GGEEHHF<@DCC<EDE@HHF@@F??HHEEBCHHHHGE?@H?HGB16<HHEGB?AEGIHH?HCFHGGGGFIHHEGHHEHIGGEGCCHCFIHGHHHHEHHGHGEGHHCDIIHGEHGHECC<CC?HHHGAGGF@GEHHEHHCH9CCGHCEHEEHFHFC//H@E@CEHEEE@EHGG@@EHHHFHHHFCFEHHHHGEFDEHHIHHHHHFFFCD1HCHEEIH@IH<HCCDHHG@G<1?GECEHHFCC1E@DHG1DD@D@
@HISEQ:969:HM2KJBCX2:2:1101:12228:34471 2:N:0:ACTATGCA
TTCCACACGTGGCCCAACTATCCCTATTAATCATTACGGTGATCCTAGAAACCAACGAAATAGAACCAATCCGTCCTATTTCATTATTCCATGCTAATGTATTCAGACGTTAGCCTGCTTTAAACACTCTAATTTTTTCAAAGTAACAGTCCTGATTTCCTATCACACCAACTAAATGGCATGAAAGTTCCTCAGAAGGTAGAGATTTATCTCACCAGTACAGACAATTAAGCCTGACCAATGGGTAAACCCCGAAGTTCAACTACGAGCTTTTTAACTGCAACAACTTTAATATACGCTATTGGAGCTGGAATTACCGCGGCTGCTGGCACCAGACTTGCCCTCCAA
+
DDDDAIHIIIHGIIHHICHIIIIIIIIIIHIIIHHIIGHIIIGGHHHFHHIIIIIIIIFIHIIGHHHHIHHIHIIGHIIHHHHIIHHIIIHHIIIIHIIHICHHIHHHIIIHIIIIHIIIHIIIIHIIIIHIHHIIHIIIHIHGIHIHHHHFHHHHIIHIIIIIIHHIHHHHIIHIHIIHIIIIIGIIIIGIHHIHEIIIIIIHHIIIIIIHGHHFEIHIHIIIIIHIIIHIHIIGHHHHIHHHHGDHHHIIIIIIIIIIHIIIIHIIIIIIHIIIIIIHIIIHIIIIIIIIIIIIIIIIIIIIIIIIIIIIIHIIIIIIIHHIHIIIIIIIIIHGHHIIIIHB@B@@
@HISEQ:969:HM2KJBCX2:2:1101:14845:34345 2:N:0:ACTATGCA
TTCCACACGTGGCCCAATATCCCTATTAATCATTACGGTGGTCCTAGAAACCAACAAAATAGAACCATGCCGTCCTATTTTATTATTCCATGCTAATGTATTCAAGCAAAAATGCCTGCTTTAAACACTCTAATTTTTTCAAAGTAAAGGTCCTGGTTCCCCGCGGCATCCAATTAAGGACATCGCGGTTCTCCAGAAGGTGAGAAATTGACTGCACCAGTTCATACCCCGTGAGGCACGACCGATGCGCCAATCCCGAAATTCAACTACGAGCTTTTTAACTGCAACAACTTTAATATACGCTATTGGAGCTGGAATTACCGCGGCTGCTGGCACCAGACTTGCCCTCCAA
+
DDBBDIIIHHHHIHIIHIIIIHIIIIIIIIIIIIIIIDHHHIIIHFHGIIIHHHGHHIIIIEHIIHIICEHHIIIH@HHIHFHHIIIIHEHGIHHHHHHHHHIIHIIHHIIIHIIGIIIIIIIHHHHIHIIHIIIIIHHFHHGIIIIIIIIIIIIIIHEIIIIIIHIIIIIIIIIHHFHEIHHGIIHHIIIIIIIHIIIHHIIIIIIIIIHHHHIIIIHIIIIIIIIHHIIIII2IIIIIIGIIIHIIGHHHIIHHEFIIIHIHIIHHHIIHHHHHIHIIIIIIIIIIIIHGIIIIIIIIIIIIIIIIIIIIIIIIIIIIHIIIIIIIIIIIIIIIIIIIIIIIIIIDDDDD
@HISEQ:969:HM2KJBCX2:2:1101:4547:34096 2:N:0:ACTATGCA
TTCCACACGTGGCCCAACTATCCCTATTAATCATTACGTCAATCCTAGAAACCAACAAAATAGGTTTGAACGTCCTATTTCATTATTCCATGCTAACGTATTCAAGCAAATATGCCTGCTTTAAACACTCTAATTTTTTCAAAGTAACAGTCCTGTTTCCCTGCAACACCAAATTAATGACATTACAGTTCTTCAGAAAGGAGGAATCAGCGAGACCAGTTCATACCAGTGGCACGACCAGCCTGCTGACCCCGAAATTCAACTACGAGCTTTTTAACTGCAACAACTTTAATATACGCTATTGGAGCTGGAATTACCGCGGCTGCTGGCACCAGACTTGCCCTCCAA
+
DACBDIIIHFGCHHHHIIHIHIIHIIIGHHIIIIHHHHHIGHIIHGHEFHHHH@GHIIIHIHFHHICDHHIEFHGFHIEHGHIIEHH?CC1DE1DGHHHIIEEHIIHHHHHGIIHIIHGHHHIIIIHHIHIIHGIIIHHHHHHIIIIHGIIHHIHIIIHGIIIIIIIHEHIHIIIIIIHEIIHIIIIIIIIHIIIIIIIIIIHIIIIHI;IIIHIIIIIIIIIIIHIHIIIIGIIIIIIIIGIIHHCIIIIIIIIIIIIIIIIIIIIIIIIIIIIIIIIIIIIIIIIIIIIIIIIIIIIIIIIIIIIIIIIHIIIIIIIIIIIIIIIIIIIIIIIIIIIIIIIDDDDD
@HISEQ:969:HM2KJBCX2:2:1101:10187:33529 2:N:0:ACTATGCA
TTCCACACGTGGCCCAACTATCCCTATTAATCATTACGTCAATCCTAGAAACCAACAAAATAGGATCGAACGTCCTATTTCATTATTCCATGCTAATGTATTCAAGCGTTAGCCTGCTTTAAACACTCTAATTTTTTCAAAGTAACAGTCCTGTTTCCCTGCAACACCAAATTAATGACATTACAGTTCTTCAGAAAGGAGGAATCAGCGAAGCCAGTGCATACCAGTGGCACGACCAACCTGCTGACCCCGAAATTCAACTACGAGCTTTTTAACTGCAACAACTTTAATATACGCTATTGGAGCTGGAATTACCGCGGCTGCTGGCACCAGACTTGCCCTCCAA
+
DDDDDIIIIIIHIHIIIIIIIIIIIIIIIIIIIIIIIIIIIIIHIIIHIHHIIIIIIIIIHHIGHIIHIIGDHIIIIIIIHEHFHIH??HIIIIHGIIIIIIIIIHIIIIIIIIIIIIIIIIHHHIIIIIIIIIIIIIIIIIIIIIHIHIIIIIIIIIHHIIIIHIIIIIIIIIIIIIIIIIIIHIIIIIIIIIIIIIIIIIIIHIIIIIIIIHIIIIIIIIIIIIIIIIIIIIIIIHHIIIIIHIIIIIIIIIIIIIIIIIIIIIIIIIIIIIIIIIIIIIIIIIIIIIIIIIIIIIIIIIIIIIIIIIIIIIIIIIIIIIIIIIIIIIIIIIIIIIIIIDDDDD
@HISEQ:969:HM2KJBCX2:2:1101:19103:35148 2:N:0:ACTATGCA
TTCCACACGTGGCCCAACTATCCCTATTAATCATTACATCGATCCTAGAAACCAACAAAATAGAATCTGATGTCCTATTTCATTATTCCATGCTAATGTATTCAAGCGTAAGCTTGCTTTAAACACTCTAATTTTTTCAAGGTAACAGTCCTAATTCCCCATAACATCAAATAAATGACATTATGGTTCTTTAGAAGGTGAGAACCAATAAAACCAGTACATACCAAGGCATGACCGATTCCTTGATCCCGAAATTCAACTACGAGCTTTTTAACTGCAACAACTTTAATATACGCTATTGGAGCTGGAATTACCGCGGCTGCTGGCACCAGACTTGCCCTCCAA
+
DDDDBIIIHIIIIIIIIIIIIIIIIIIIIIIIIIIIIIIIIIIIIGIIIIIIIHIIIIHIIIIIIIIIIIIIIIIIIIIIIIIIIIIIIHHIIIIIIIHIIIIIHIIIIIIIIIIIHIIIIIIHHIIIIIIIIIIIIIIIIIIIIIIIIIIIIIIIIIIIIIIIIIIIIIIIIIIIIIIHIIIIIIIIIIIIIIIIIIIIIIIIIIIIIIIIIIIIIIIIIIIIIIIIIIIIIIIIIIIIIIHHIHIIIIIIIIIIIIIIIHIIIIIIIIIIIIIIIIIIIIIIIIIIIIIIIIIIIIIIIIIIIIIIIIIIIIIIIIIIIIIIIIIIIIIIIIIIIIIIDDDDD
@HISEQ:969:HM2KJBCX2:2:1101:16304:34764 2:N:0:ACTATGCA
TTCCACACGTGGCCCAACTATCCCTATTAATCATTACGTTGTACCTAGAAACCAACAAAATAGGTTCGAACGTCCTATTTCATTATTCCATGCTAATGTATTCAAGCGTTTGCCTGCTTTAAACACTCTAATTTTTTCAAAGTAACAGTCCTGACTCCCCACAACACCAAATTAATGACATCATGGTTCATCAGAAGGGAGAAATCAACGACACCAGTACGTACCGAAGGCACGACCAGCGTACTAATCCCGAAATTCAACTACGAGCTTTTTAACTGCAACAACTTTAATATACGCTATTGGAGCTGGAATTACCGCGGCTGCTGGCACCAGACTTGCCCTCCAA
+
DDDBDIIIGIIIIIIIIIIIIIIIIIIIHIIGIHIIIIIIIIIIIIIIIFHIIIGIGIIIIEHHGHIIHIIHIIIIHIIIIIHIEHIHHHHHHIIHIIIIIHGIHHIIIHIIHGHIHHHHIGHHIIIIIIIIIHIIIHIIIIHIIIHIIIIIHIIIIIHIHHHIIIIIIIIHHHIIIIIIHIIIIHIIIHHIHHIHHHHIHIIIIIIIIIHIIIHIIIIHIIIIIIIIIIIIIIIIIIIIIIIHHIIIIIHHIIIIHIIIIIIIIIIIIIIIIIIIHIIIIIIIHIHHIIIIIIIIIIIIHIIIIIIHHIIIIIIIIIIIHIIIIIIIIIIIHIHIIIIIIDDDDD
@HISEQ:969:HM2KJBCX2:2:1101:7667:36622 2:N:0:ACTATGCA
TTCCACACGTGGCCCAACTATCCCTATTAATCATTACGTCAATCCTAGAAACCAACAAAATAGGATCAAACGTCCTATTTCATTATTCCATGCTAATGTATTCAAGCGTTAGCCTGCTTTAAACACTCTAATTTTTTCAAAGTAACAGTCCTGTTTCCCTGCAACACCAAATTAATGACATTACAGTTCTTCAAGAAGGAGGAACCAGTAAAGCCAGTACATACCAGAGGCACGACCAACCTACTAATCCCGAAATTCAACTACGAGCTTTTTAACTGCAACAACTTTAATATACGCTATTGGAGCTGGAATTACCGCGGCTGCTGGCACCAGACTTGCCCTCCAA
+
DDDDAHGIIIIIIIHCHIHIHEFHHFFHH@CHHIEHHHEHHIIHIIIE@HHHIIIIIIEHHIIHGGHHIIIII?EGHIHEGH1FHHGHGEEHHEEHIIIHIHIIIHHHGHIHHIIIIIHHHGHHHIHIIIIHHIHHGGHHIHHIHHIIHIIIIHHHHIIIIIIHHHHIIIIIHIIHHHHIIIIIIIIIIIIIIIIIIIIIIIIHIIIIIIIIIIIIIIIIIIIHHHEEHIHIIIH>IIIIIIIHGIIHIIHHHEIIHGIHHHHGIIIIIIIIHHFHIIIIIIIIIIIHEIIIHHIIIIIIIIIHHIIIIIIIIIIIIIIIIIIIIIIIIIIIIIIIIIIIIDDDDD
@HISEQ:969:HM2KJBCX2:2:1101:4262:36859 2:N:0:ACTATGCA
TTCCACACGTGGCCCAACTATCCCTATTAATCATTACGTCGATCCTAGAAACCAACAAAATAGAATCAAACGTCCTATTTCATTATTCCATGCTAATGTATTCAAGCGCGAGCTTGCTTTAAACACTCTAATTTTTTCAAAGTAACAGTCCTGATTCCCCATGACACCAAATTAATGACATCATGGTTCGTCAGAAGGTAGGAATCAATAATACCAGTACGTACAATAGCACGACCAATAAATTGATCCCGAAATTCAACTACGAGCTTTTTAACTGCAACAACTTTAATATACGCTATTGGAGCTGGAATTACCGCGGCTGCTGGCACCAGACTTGCCCTCCAA
+
DDDCDIIIIIIIIIIIIIIIFIIIIIIIIIIIIIIIIHHIHIIIHIIEHHIIHIIIHIHIIIIIIIIFHEHHHHHIHHHIIHIIIHHIIIGHGHIIIIIIIHIIIIHIIIIIIIIIIIIIIIIHIIHIHHIIHHIIIIIIIIIIIIIIHIHIHIIIIIIIIIIIIIIHIIIHHIHHIIHIIIIHIHIHGIHHIIIIIIIIIIIIIHIIIIIIIIIIIIHIIIIGIIIIIIIIIIHIIIIIIIHGIIIHIIIIIIIIIIIIIIIIIIIIIIIIIIIHIIIIIIIIIIIIHIIIIIIIIIIIIIIIIIIIIIIIIIIIIIIIIIIIIIIIIIIIIIIIIIIIDDDDD
@HISEQ:969:HM2KJBCX2:2:1101:10686:36289 2:N:0:ACTATGCA
TTCCACACGTGGCCCAACTATCCCTATTAATCATTACGTCAATCCTAGAAACCAACAAAATAGGATCGAACGTCCTATTTCATTATTCCATGCTAATGTATTCAAGCGTTAGCCTGCTTTAAACACTCTAATTTTTTCAAAGTAACAGTCCTGTTTCCCTGCAACACCAAATTAATGACATTACAGTTCTTCAAGAAGGAGGAATCAGTAAAGCCAGTACATACCATTGGCACGACCAACCTACTGACCCCGAAATTCAACTACGAGCTTTTTAACTGCAACAACTTTAATATACGCTATTGGAGCTGGAATTACCGCGGCTGCTGGCACCAGACTTGCCCTCCAA
+
DDD@DHIIHIIIIIIIIIIIIIIHIIIIIIIIIIIIIIIIIIIIIIIIIIIIIIIIGIIIIIGHHHIIIIIIIIIIGHIIIIIIIIIIHIIIIHIIIIHIIHHIIHHIIIIHIIIHIIIHHHIIIIIHIIIIIHIIIIIHIHIIIIHIIIIIIIHIIIHIIIIIIIIIIIGIIIIIIIIIHHIIIIIIIIIIIIIIHHIIGHIHHIHHIIIIIIIIIIIIIHIIIIIIHHIIIIIIIHIIIIHHHIIIIIIIIIIIIIIIIIIHIIIHIIIIIHIIIIIIIIIHIIHIIIIIIIIIIIIHHIIIGIIIIIIIIIIIIIIIIIIIIIIIIHIIIHIIIIIIHDDDDD
@HISEQ:969:HM2KJBCX2:2:1101:6092:37126 2:N:0:ACTATGCA
TTCCACACGTGGCCCAACTATCCCTATTAATCATTACGTCGATCCTAGAAACCAACAAAATAGAATCAAACGTCCTATTTCATTATTCCATGCTAATGTATTCAAGCGCGAGCTTGCTTTAAACACTCTAATTTTTTCAAAGTAACAGTCCTGATTTCCCATGACACCAAATTAATGACATCGTGGTTCGTCAGAAGGGAGAAACCAATAATGCTAGTACGTACAAAGTACGACCGACATATTAGTCCCGAAATTCAACTACGAGCTTTTTAACTGCAACAACTTTAATATACGCTATTGGAGCTGGAATTACCGCGGCTGCTGGCACCAGACTTGCCCTCCAA
+
DDDDDIHIIIIIIIIIIIIHIIIIIIIIIIHIIHIIIHHHHHIIIIIIIIIIIIIIIHIIIIIIIIIIHIHIHIIIIIIIIIGIIIHHIHHHHIIIIIIIIIIIIIIIIIIIIIIHIIIIIIIIIIIIIIIIIIIIIIIIIIIIIIIHHIIIIHIIIIIIIIIIIIIIIIHGHIIIIIIIIIIHIIIIIIIIIIIGHHIIIGHIIIIIIIIIIIIIIIIIIIIIIIIIIIIIIIIIIIIIIIHIIIIIIIIIIHIIHIIIIIIIIIIIIIIHIIIIIIIHHHIIHIIIIIIIIHIIIIIIIHIIIIIIIIIIIIIIIIIIIIIIIIIIIIIHIHGIIIIDDDDD
@HISEQ:969:HM2KJBCX2:2:1101:11772:37005 2:N:0:ACTATGCA
TTCCACACGTGGCCCAACTATCCCTATTAATCATTACGGTGATCCTAGAAACCAACAAAATAGAACCATGCCGTCCTATTCTATTATTCCATGCTAATGTATTCGAGCAAAAATGCCTGCTTTAAACACTCTAATTTTTTCAAGGTAAAGGTCCTGGATCCGCAAGACACCCAATAAAGGACATCAAGTTTCTCCAGAAGGTGAGAAATCAACTGTAACAGTTCATACCCCTTAAGACATGACCATCTCGTCAATCCCGAAATTCAACTACGAGCTTTTTAACTGCAACAACTTTAATATACGCTATTGGAGCTGGAATTACCGCGGCTGCTGGCACCAGACTTGCCCTCCAA
+
<DDBBFE<E<1<CGCC?HC1<@GF@F@<@G<CGHECHG0<<1FECG1<DHH@<@FH?GHIHHCHH@HC@11DD</<0111CH?GHC1<DC1FG1CCGH1<F?<F1<10C@CFH@CFGAACFAF@H?'6DHEB<GCC13B<<GHGHHHHHFCBFFHDEDC@G*1@@FF0-<DEHGFG<CIHHCD</@FC</@HGC?HF@FHHHFH;GFHEHD<<>HFGCC?HHHCGEBFCGFFGC1FG<CEFD?HHE</DFEGIH?<IHHEFHEHC1HECHCG<F0FHEGC<<@HGF<DCD<<<<<<<D0<<<1<<<FFEG@GD@HF1HCDEHFC?HGCGCC1FCCCIHEC<<@<=HG<D0<<0
@HISEQ:969:HM2KJBCX2:2:1101:20454:37028 2:N:0:ACTATGCA
TTCCACACGTGGCCGCCCAACTCTCCCTATTAATCATTACGTCAATCCTAGTAACCAACAAAATAGATTTGAAGGTCTTATTTCATTATTCCATGCTAATGTATTCAAGCGTTAGCCTGCTTTAAACACTCTAATTTTTTCAAAGTAACAGTCCTGTTTCCCTGCAACACCAAATTAATGGCATTACAGTTCTTCAGAAAGGAGGAATCAGCGAAGCCAGTGCATACCAGTGGCACGACCAACCTGCTGACCCCGAAATTCAACTACGAGCTTTTTAACTGCAACAACTTTAATATACGCTATTGGAGCTGGAATTACCGCGGCTGCTGGCACCAGACTTGCCCTCCAA
+
@@0<@HGH/DEC/<C/EHHHHC<DE?1G1@CDC1D<1<11<<@GDH?C1DC1<CG1F@0D11DD@@1<111<@1<1<1<1<D1FC1<11D1<1<<<@1<D1FHHFCHHCEEEGG>@D@@@1CFCF@CGHHIIHHCAA1HCHHIIIIIHHF@CHEHEH0FHHCHHIIHHHIHCDHHFIIHHEGIHGHHEIHCFHFHHEHHCHFHIIFIGHIIHG<@@EHIHIIHIHEHCGGHHEGIIIHDE<<HGFCF<GCHIHHFHIHIIIHHEHHIIIIHIIHHGD<CHHEFFEHHHIHEC?FEEHIHHFHHHHHIIIHEIIHHHF?CIHEHHIHFIIIIHIHCC@IHHGIFG@ABDD
@HISEQ:969:HM2KJBCX2:2:1101:15744:36673 2:N:0:ACTATGCA
TTCCACACGTGGCCCAACTATCCCTATTAATCATTACGTCAATCCTAGAAACCAACAAAATAGGATCGAACGTCCTATTTCATTATTCCATGCTAATGTATTCAAGCGTTAGCCTGCTTTAAACACTCTAATTTTTTCAAAGTAACAGTCCTGTTCCCCTGCAACACCAAATTAATGACATTACAGTTCTTCAGAAAGGAGGAATCAGCGAAGCCAGTGCATACCAGTGGCACGACCAACCTGCTGACCCCGAAATTCAACTACGAGCTTTTTAACTGCAACAACTTTAATATACGCTATTGGAGCTGGAATTACCGCGGCTGCTGGCACCAGACTTGCCCTCCAA
+
DDDCDIIIGIIIIHIIIIIIIIIIIIIIIIIIIHIIIIIIIIIIIIHIIHIHIIIIIIEHIHGGHIIGIIIIIGHHHHIIIIIIIIIIIIIIIIHIHIIIIIIIIIIIHIIIIIIIIIIIIIIIIIIIIIIIIIIIIIIIIIHIIIIIIHIHIIIIHIIHHIIIIIIIIIIIIIIIIIIIIIIIIIIIIIIIIIIIIIIIIIIIHIIIIIIIIHIIIIIIIIIHHIIIIIIIIIIIIIIIIIIHGIIIIIHIIIIIIIHIIIIIIIIIIIIIIIIIIIIIIIIHIIIIIIIIIIHIIIIIIIIIIIIIIIIIIIIIIIIIIIIIIIIIIIIIIIIIIIIIIDDDDD
@HISEQ:969:HM2KJBCX2:2:1101:18461:37936 2:N:0:ACTATGCA
TTCCACACGTGGCCCAACTATCCCTATTAATCATTACGGTGGTCCTAGAAACCAACAAAATAGAACCACAACGTCCTATTCTATTATTCCATGCTAATCTATTCAAGCAATAGCCCGCTTTAAACACTCTAATTTTTTCAAGGTAATGGTCCTGGCTCCCCAACACACCCAACAAAGGACATGCTGATTCACCAGAAGGAAGACCCGACAGCAGACAGTACTCGCCAAAGACGGACCGCCCGGCCAGGCCTAAAATTCAACTACGAGCTTTTTAACTGCAACAACTTTAATATACGCTATTGGAGCTGGAATTACCGCGGCTGCTGGCACCAGACTTGCCCTCCAA
+
DDDDDGIIIIIIIHGHIIIIIIIIIIIIIIIIIIIIIIGIIIIIIIIHGHHIHIHIHIEHIIHEHIIIIIIIIHIIFIIIHIIIIIHIGIIEHHIHIIGIIIIIHIIIIIIIIIIHHIHHGHIIIHIIIIIIIIIIIIIIIIIIIHIIIIHIIIIIIIIIIIIIIIHIIIIIIIIIIIIIIIIIIIIIIIIIIIIIIIIIIIHIIIIIHHIHHIIIIIIIIIIHIIIIIHHIIIIIIIIIIIIIHIIIIIIIIIIIIIIIIGIIIIIIIIIIIIHIIIIIIIIIIIIIIIIIIIIIIIIIIIIIIIIIIIIIIIIIIIIIIIIIIIIIIHIIIIIIIIIIIDDDDD
@HISEQ:969:HM2KJBCX2:2:1101:4498:37939 2:N:0:ACTATGCA
TTCCACACGTGGCCCAACTATCCCTATTAATCATTACGGTGGTCCTAGACCAACAAAATAGAACCAACGTCCTATTCTATTATTCCATGCTAATCTATTCAAGCAAAAGCCCGCTTTAAACACTCTAATTTTTTCAAGGTAATGGTCCTGGTTCCCCGACACACCCAATTAAGGACATACCGGCTCACCAGAAGGATAGACCCGACAACAGGACAGTACTCGCCAGAGACGGACCGCCCGGTCAAGCCTAAAATTCAACTACGAGCTTTTTAACTGCAACAACTTTAATATACGCTATTGGAGCTGGAATTACCGCGGCTGCTGGCACCAGACTTGCCCTCCAA
+
DDADDIIIIIIIIIIIIIIIIIIIIIIIIIIIIIIIIIIIIIIIIIIIIIIIIIIIIIIIHIIIIIHIIIIIIIIIIIHIIIIHHHIIIGIIIIIIIIIIIHHIIHIHIIIIIIIIIIIIIIIIIIIHIIIHHIIIIIIIIIIIIIIIIIIIIIIIIIIIIIIIHIIIIIIIIIIIIIIIIIIIIHIIIIIIIIIIIIIIIIIIIIIIIIIIIIIIIIIIIIIIIIIIGIIIIIHIIIIIIIHIIHHHIIIIIIIIIIIIIIIIIIIIIIIIIIIIIIIIIIIIIIIIIIIIIIIIHHHIIIIIIIIIIIIIIIIIIIIIIIIIIIIIIIIIIIIIIIIDDDDD
@HISEQ:969:HM2KJBCX2:2:1101:3323:39137 2:N:0:ACTATGCA
TTCCACACGTGGCCCAACTATCCCTATTAATCATTACATCGATCCTAGAAACCAACAAAATAGAATCTGATGTCCTATTTCATTATTCCATGCTAATGTATTCAAGCGTAAGCTTGCTTTAAACACTCTAATTTTTTCAAGGTAACAGTCCTAATTCCCCATAACATCAAATAAATGACATTATGGTTCTTTAGAAGGTGAGAACCAATAAAACCAGTACATACCAAGGCATGACCGATTCCTTGATCCCGAAATTCAACTACGAGCTTTTTAACTGCAACAACTTTAATATACGCTATTGGAGCTGGAATTACCGCGGCTGCTGGCACCAGACTTGCCCTCCAA
+
DDDDCIIIIIIIIIIIIIIIIIIIIIIIIIHIIIIIIHIGHIIHIIIIHIIHHHIIHIIIIHIHIIHIIIHIIHIIIIIIIIIIHHHHGHIHGIIHIIIIIIHHHIIIIIHGIHHHIIHHHHIIIIIIIHIIIIGIHIHHHHHIIIIIIIHIIIIIIIIHHHHHHHIIHIIIIIIIIIIIIIIIHIIIIHIIIIIIIIHHFIIII;;IIIIIIIIIIIIIIHIIIIIHHHIIIIIIIIIIIIIHIIIIHIIIIIIIIIIIIHIIIIIIIIIIIIIIIIIIIIIIIIIIIIIIIIIIIIIIIIIIIIIIIIIIIIIIIIIIIIIIIIIIIIIIIIIIIIIIDDDDD
@HISEQ:969:HM2KJBCX2:2:1101:14260:38957 2:N:0:ACTATGCA
TTCCACACGTGGCCCAACTATCCCTATTAATCATTACGGTGATCCTAGAAACCAACAAAATAGAACCATGCCGTCCTATTCTATTATTCCATGCTAATGTATTCGAGCAAAAATGCCTGCTTTAAACACTCTAATTTTTTCAAGGTAAAGGTCCTGGATCCGCAAGACACCCAATTAAGGACATCAAGTTTCTCCAGAAGGTGAGAAATCAATAGCGACAGTTCATACCCCTTAAGGCACGACCATCACGTCAATCCCGAAATTCAACTACGAGCTTTTTAACTGCAACAACTTTAATATACGCTATTGGAGCTGGAATTACCGCGGCTGCTGGCACCAGACTTGCCCTCCAA
+
DDCDDIIIIIIIIIIIIIIIIIIIIIIIIIIIIIIIIIIIIIIIIIIHIIIIIIIIIIIIIIHIIIIIIHIIIIIIIIIIIHIIIIIIIHIIHHHIIIIIIHIIHIIIIIIIIIIIIIIIIIIIIIIIIIIIIIIIIIIIIIIIIIIIIIIIIIIIIIIIIIIIIIIIIIIIIIIIIIIIIIIIIIIIIIIIIHIIIIIIIIIIIIIIIIIIIIIIIIIIIIIIIIHIIIIIIIIIIIIIIIIIIIHIIIIHIIIIIIIIIIIIIIIIIIIIIIIIIIIIIIIIIIIIIIIIIIIIIIIIIIIIIIIIIIIIIIIIIIIIIIIIIIIIIIIIIIIIIIIIIIIIIIIIDDDDD
@HISEQ:969:HM2KJBCX2:2:1101:3997:39108 2:N:0:ACTATGCA
TTCCACACGTGGCCCAACTATCCCTATTAATCATTACGTTGTACCTAGAAACCAACAAAATAGGTTCGAACGTCCTATTTCATTATTCCATGCTAATGTATTCAAGCGTTTGCCTGCTTTAAACACTCTAATTTTTTCAAAGTAACAGTCCTGACTCCCCACGACACCAAATTAATGACATCATGGTTCATCAGAAGGGAGGAATCAACGACCCCAGTGCGTACCGAAGGCACGACCGACGTATTGATCCCGAAATTCAACTACGAGCTTTTTAACTGCAACAACTTTAATATACGCTATTGGAGCTGGAATTACCGCGGCTGCTGGCACCAGACTTGCCCTCCAA
+
BDDDDIIIIIIGHIIHIIIIIIIIIIGIHFHIIIIHIIIIIIHHIIIIIIIIIIIIIIIIIIEHIIIIIIGDHIIIIIIIIIIIIIIGHIIIIIIIIIIIIIIIIIIIHHIIIIHIIIIIIIIIIIIIIIIIIIHIIIIIIIIHIIIIIIIIIIIIIIHHIIIIIIIIIIIIIIIIIIIIIIIIIIIIIIIIIIIIIIIIIIIIIIIIIIIIIIIIIIIIIIIIIIGIIIIIIIIIGIIIIIHIIIIIHHHHHIIIIIIIIIIIIIIIIIIIIIIIIIIIIIIIIIIIIIIIIIIIIIHHHIIIIIIIIIIIIIIIIIIIIIIIIIIIIIIIIIIIIIIIIDDDDD
@HISEQ:969:HM2KJBCX2:2:1101:14461:39135 2:N:0:ACTATGCA
TTCCACACGTGGCCCAACTATCCCTATTAATCATTACGTCGATCCTAGAAACCAACAAAATAGGTTCGATCGTCCTATTTCGTTATTCCATGCTAATGTATTCAAGCGCGAGCCTGCTTTAAGCACTCTAATTTTTTCAAAGTAACAGTCCTGTTTCCCCGCAACAACAAATTAATGCCATCACGGTTCTACAAGAAGGAGGGACCAGTGAGGCCAGTGCATACCAGTGGCACGACCAACCTACTGGCCCCGAAATTCAACTACGAGCTTTTTAACTGCAACAACTTTAATATACGCTATTGGAGCTGGAATTACCGCGGCTGCTGGCACCAGACTTGCCCTCCAA
+
DDDDDIIIDHIIIIIIIIIIIIIIIIIIIIIIIIIIIIHHHIIIIIIEHEHIIIIIIIIHIIGHHIIIHIGHEHIIIIIIIIIIHHIIGIEHHHIIIHHIHGIIHIIGHHHIIIHIIEHHIHIIIGIIIIHIIIHIHHIIHIIHHIIIIIIIIHIIIIHIIHHIIHEHHIHHIIHIIIHHIIHIIHIHIHHIIIIIIIIIIIIIIIIIIIHIIIIIIIIIIIIIIIIIIIIIIIIIII=IIIHHHIIIIHHIIIIIHIIIIIIHIIIIIIHIIIIIIIIIIHHIIIIIIIIIIIIIIIIIHIIIIIIIIIIIIIIIIIIIIIIIIIIIIIHIIIIIIIIIIDDDDD
@HISEQ:969:HM2KJBCX2:2:1101:6270:40254 2:N:0:ACTATGCA
TTCCACACGTGGCCCAACTATCCCTATTAATCATTACAGCGGTCCTAGAAACCAACAAAATAGAACCGATGTCCTATTCTATTATTCCATGCTAATGTATTCGAGCAAAGGCCTGCTTTGAACACTCTAATTTTTTCAAGGTAAAAGTCCTGGTTCCCCACGACACCCAGTAAAGGGCATCGGGTTTCCCAGAAGGAAAGACCCGACCGAATCCGTACGCTCGATTAGGAGGACAGATCAGCCAGGTCCAAGGTTCAACTACGAGCTTTTTAACGGCAACAACTTTAATATACGCTATTGGAGCTGGAATTACCGCGGCTGCTGGCACCAGACTTGCCCTCCAA
+
DDDDDIIIIIHCHIIIFIHHHHHIHHHHGHHIIIIIIIIIICGHHHGGHEEEHHIHIIIIIF@HHHIHHIHI?HHEHIIIIIHIHGHIIIHIIHHHHHHHHCIIIHIIIGHHIHHEIIIHIHIHHIIIIIIIIHIIIHFIIHHHHIIHIHIIIHFHHIGIIIIHIIIIHGIIIHIIHHIIHIIHGIIIFFIIIIIIHHIHIIHHIHHHHGIHHIIIHHH?:FIHHGHIIIHHIIIHFHIIIHHIIIIHIIIIHIIIHHHHIIIHHIIGIIIHGHHIHIHHHHGIIIIIIIHHIIHIIIIIIIIIIIIIIIIIIIIIHHHIHIIIIIHCEHIIIIIIIIHBDBAD
@HISEQ:969:HM2KJBCX2:2:1101:20897:39830 2:N:0:ACTATGCA
TTCCACACGTGGCCCAACTATCCCTATTAATCATTACGTCAATCCTAGAAACCAACAAAATAGAATCAAACGTCCTATTTCATTATTCCATGCTAATGTATTCAAGCGTAAGCCTGCTTTAAACACTCTAATTTTTTCAAAGTAACAGTCCTGATTCCCCACGACACCAAATTAATGACATCACGGTTCTTCAGAAGGTAGGAACCGATAAAGCCAGTGCTTACCGAGGCACGACCAACAATTCGATCCCGAAATTCAACTACGAGCTTTTTAACTGCAACAACTTTAATATACGCTATTGGAGCTGGAATTACCGCGGCTGCTGGCACCAGACTTGCCCTCCAA
+
0<<0<D<0/110<DHIIIHIHIIIIIHIIIIIIIHIIIII0DHIIHIIIIIIIIIIIIIIIIH<CGH@GHHHIIIIIIIIIIIIIIIIIIIIHHHIFHGHHFGHGHHAHEHEHIIGEIGHIIHEIIIIEF=IIHHHIHHI<EHHIIIHGHHHHEHHIHH1<C3B0DHFHDHHHHHH0DHHC<#DD<D<CGCHI+IH:D<:<@GHC8.7EGE11DFCFH<<$6CGE//GIIIIGIGHFF:1/<:0EC:IIIIIIIIIIIIIIHIHHIIIIIIHIHIIIIIIIIIIIIIIIIIHHIIIIIIIIIIIIIIIIIIIIIIIIIIIIIIIIIIIIIIIHIIIIIIIDDDDD
@HISEQ:969:HM2KJBCX2:2:1101:14965:40185 2:N:0:ACTATGCA
TTCCACACGTGGCCCAACTATCCCTATTAATCATTACGTCAATCCTAGAAACCAACAAAATAGGATCAAACGTCCTATTTCATTATTCCATGCTAATGTATTCAAGCGTTAGCCTGCTTTAAACACTCTAATTTTTTCAAAGTAACAGTCCTGTTTCCCTGCAACACCAAATTAATGACATTACAGTTCTTCAGAAAGGAGGAATCAGCGAAGCCAGTACATACCAAAGGCACGACCAACCTGCTAACCCCGAAATTCAACTACGAGCTTTTTAACTGCAACAACTTTAATATACGCTATTGGAGCTGGAATTACCGCGGCTGCTGGCACCAGACTTGCCCTCCAA
+
DDDDDIIIHIHIIIIIIHHIIIIIIIIIIIIIIIIIIIIIHIIIIIIIIIIIIIIIIIIIIIIIIIIIIIIIIIIIIIHEHIIIIIIHGIIIHIIIIIIIIIIHIIIIIIIIIIIIIIIIIIIIIIHIIIIIIIIIHIIIIIIIIIIHHIIIHHIHIIIIIIIIIIHIIIIIIIIIIIIIIIIIIIIIIIIIIIIIIIIIIIHIHIIIHIHHIIIIIIIIIIIHIIIGIIIIIIIIIHHIIIIIHHIGIIGIIIIIIIIIIIHIIIIIIIIIIIHIIIIHIIHHIIIIIIIIIIIIIIIIIIIIIIIIIIIIIIIIIIIIIIIIIIIIIIIIIIIIIIIIIDDDDD
@HISEQ:969:HM2KJBCX2:2:1101:20858:40593 2:N:0:ACTATGCA
TTCCACACGTGGCCCAACTATCCCTATTAATCATTACCGCGGCTCCAGAAACCAACAAAACAGAACCACAGGTCCTATTCCATTATTCCATGCTAATCTATGCAAGCATGCGCCTGCTTTGAACACTCTAATTTTTTCAAGGTAAACGTCCTGGCTCCCCGACCGCCGGCCGCCCGAAGGCAGCCAGCCGCCGGCTCCCCAGGAGGAAAGGCCCGGCCTGTGCAAGGCAGTACTCACCACCGAAGCAGCGGACCGCCCGGCCGGGCCCAAAGTTCGACTACGAGCTTTTTAACTGCAACAACTTTAATATACGCTATTGGAGCTGGAATTACCGCGGCTGCTGGCACCAGACTTGCCCTCCAA
+
DDDDDE?HHIGEHIIIIIHIHHH1DC<GHIGHEHHFG@GHHDIIHEHEEHHHIGHIIIIHH?FHCHEHHIIIIIEHHHHHH@@EHGHHIGGIH?FHCGGCCDFE11@@HECCEGHCFCC@EF?F@GFHI8FHECCHC@D<CCFEE1>CHHHEBGHIH<HHHD?DDHCCDDE78CGAA7HFHEEGHCHHHHHHIHHCGIHHHHHFHGHHIHIHHGHHHCIIGIIIIHIIHEHIIHIHIFEIHHIIIHHHDHGHHIIIIIHHDCIHIIHIIIIHEHIIIIIIIHHHEIIIIIIIIIHIIHHHIIIHHHIIIIHIIIIIIIHIHIHIHIIIIIHIIIHIIIIIIIIIHIIIIIHIIIHIIIDDDDD
@HISEQ:969:HM2KJBCX2:2:1101:9921:40580 2:N:0:ACTATGCA
TTCCACACGTGGCCCAACTATCCCTATTAATCATTACGGTGGTCCTAGAAACCAACAAAATAGAACCACAACGTCCTATTCTATTATTCCATGCTAATCTATTCAAGCAATAGCCCGCTTTAAACACTCTAATTTTTTCAAGGTAATGGTCCTGGCTCCCCAACACACCCAATAAAGGACATGCTGGCTCACCAGAAGGAAGACCCGACAGCAGACAGTACTCGCCAAAGACGGACCGCCCGGCCAGGCCTAAAATTCAACTACGAGCTTTTTAACTGCAACAACTTTAATATACGCTATTGGAGCTGGAATTACCGCGGCTGCTGGCACCAGACTTGCCCTCCAA
+
DDD@DHHHHHCHIHIHEHHHHHHIIHIHHHHHHHIEHHHC<EHGEH1DEFHIIIIGIHIIHIEEHHFEHHHHH<FHH1<CFF1D@F<CG?@1CG<DHIIHHDHHHIIIHHIHIGIIIIIIIIIIIHIIHHIHIIHIHGHEIIIIIIIHHHHIHHHIHHIHIIIIIIIHIIIIIHHIIIIIIIHIIIIIIGIIIHHGIIIIIIIIIIHIIIIIIIIIIIIIHIIIHIIIGIIIIGIHIHIIIIIIHIIIHIIIIIIIIIIIIHHIIIIHIIIIIIIIIIIIHIHIIIIIIIIIIIIIIIHHHIIIIIIIIIIIHIIIIIIIIIIIIIIIIIIIIHIIIIIIIDDDDD
@HISEQ:969:HM2KJBCX2:2:1101:3577:40721 2:N:0:ACTATGCA
TTCCACACGTGGCCCAACTATCCCTATTAATCATTACATCGATCCTAGAAACCAACAAAATAGAATCGGATGTCCTATTTCATTATTCCATGCTAATGTATTCAAGCGTGAGTCTGCTTTAAACACTCTAATTTTTTCAAGGTAACAGTCCTAATTCCCCGTGACACCAAATTAATGGCATTACGGTTCTTTAGAAGGTGAGAAATCAATAATATCAGTACATACCAACGGCATGACCGAAACATTGATCCCGAAATTCAACTACGAGCTTTTTAACTGCAACAACTTTAATATACGCTATTGGAGCTGGAATTACCGCGGCTGCTGGCACCAGACTTGCCCTCCAA
+
DDDDDIIIIIIIHIIIIIIIIIIIIIIIIHIIIIIIIIIIIIHHIIIIIIIIIIIIIIIIGIIIGHHIIGIGIIIIIIHIHHHIIIIHIIIIHHEHHHIHIHIHIIHIIHFHHIIIIIIIIHIIIIIIIGHHHIIIHHIHHIHIHIIIHIIIIIIHHHHEHHIHHIHIHIHHHHGHHEIIIIIIICIHIHEIIIIHHIIIIIIIIHIIIIIIIIIIIHIIIIIIIGIIIIIIIIIIIHIIIIIHDFIIGIIHIIIIIIIIIIIHIIHIIIIIIIIHIIIIIIIIIIIIIIIIIGIIGIIIIIIIIIIIIIIIIIIIIIIHIIIHIIIHIIIIIIIIIIGHIIDDDDD
@HISEQ:969:HM2KJBCX2:2:1101:20804:40964 2:N:0:ACTATGCA
TTCCACACGTGGCCCAACTATCCCTATTAATCATTACGTCAATCCTAGAAACCAACAAAATAGGATCGAACGTCCTATTTCATTATTCCATGCTAATGTATTCAAGCGTTAGCCTGCTTTAAACACTCTAATTTTTTCAAAGTAACAGTCCTGTTTCCCTGCAACACCAAATTAATGGCATTACAGTTCTTCAGAAAGGAGGAATCAGCGAAGCCAGTGCATACCAGTGGCACGACCAACCTGCTGACCCCGAAATTCAACTACGAGCTTTTTAACTGCAACAACTTTAATATACGCTATTGGAGCTGGAATTACCGCGGCTGCTGGCACCAGACTTGCCCTCCAA
+
DDDDDIIIHIHHHIIIIIIIIIIIIIIIIIHIIIHIIIHHIIIIIHIHIHHIIIIIIIHIIIIHHHIHIIIIHIIFHHIIIIIHIIIIHIIIIIHHHHHIIIHH@HIHHHHHIIHIIHIIHHHIHIHIIHHIIHHHHIIIIIIIIIIIIIIIHIIIIIIIIHHEIIIIHHHIHIIHIIIIIIIIIIIIIIHHHEHCIIIIIIIIIIIIIIHHIHGIIIIIIIIIHIIIIIIIIIIIIIIIIIFHGIIIIIIIIHIHHHFHIIIIIIIIHIIIIIIIIIIIIIIIIIIIIIIIIIIIIIIIIIIIIIIIIIIIIIIIIIIIIIIHIIIHIIIIIIIIIIIIIDDDDD
@HISEQ:969:HM2KJBCX2:2:1101:18604:41728 2:N:0:ACTATGCA
TTCCACACGTGGCCCAACTATCCCTATTAATCATTACGTCGATCCTAGAAACCAACAAAATAGGTTCGATCGTCCTATTTCGTTATTCCATGCTAATGTATTCAAGCGCGAGCCTGCTTTAAGCACTCTAATTTTTTCAAAGTAACAGTCCTGTTTCCCCGCAACAACAAATTAATGCCATCACGGTTCTGCAAGAGGGAGGGACCAGTGAGGCCAGTGCATACCAGTGGCACGACCAACCTACTGGCCCCGAAATTCAACTACGAGCTTTTTAACTGCAACAACTTTAATATACGCTATTGGAGCTGGAATTACCGCGGCTGCTGGCACCAGACTTGCCCTCCAA
+
DDDDDIIIIIIIIIIHIHIIIFHHHHIIIIIIGHIHIIIIIIIGHHIIIGIFHEHEHHHIIIHHHIIIHIHGIHGHHHIIIFHHHHIH<@HEHIIIHIEHHFHHIIHDHHEHHGIHIIIHIHFHHIHIIHIIHG<FHIIEIIIIIHHEHHEFCEHHIIIIHEIIHHIIIGIIIHHHHFIIIIIIHHHIIIHHHIIIIIHHII=HGIIIHIIIIIGIIIIHHIHGIIIIIIIIGIIIIIIHIHHHHIIIHEIHIIIIIHIIHHHIIIIIIIIIIIIIHGIIIIIIIGIIHIIHGIIIIIIIIIHIIIIIIIIIIIIIIIIIIHIIIIIIIIIIIIIIIIIIIDDDDD
@HISEQ:969:HM2KJBCX2:2:1101:5091:41109 2:N:0:ACTATGCA
TTCCACACGTGGCCCAACTATCCCTATTAATCATTACGGCGACTCTAGAAACCAACAAAATAGAACCGCACGTCCTATTTTATTATTCCATGCTAATGTATTCGAGCATGAGCCTGCTTTGAACACTCTAATTTTCTCAAGGTAAAAGTCCTGGTTCCCCAACACACCCAGTGAAGGGCATGCCGGCTCACCAAGAGGTAAGGCCCAGCCGGACAGTACATACCGTGAGGCAGACCATCCAGCCAGGTCTGAAGTTCAACTACGAGCTTTTAAACTGCAACAACTTTAATATACGCTATTGGAGCTGGAATTACCGCGGCTGCTGGCACCAGACTTGCCCTCCAA
+
DDDDDIIHIIIGHIIIIIIIIIIIIGIIIIIIIIIIIIHIIIIIIIIIIIIIIIIIIIIGIIIIIIHIIIIGHIIIIHIIIIIIHIIHIHIIIIGIIIIIIHHIHIIIIIIIIIIIIIIIHHIIIIIIIIIIGIHIIIIIIIIIIIIIHHIIIHIIIIIIIIIIIIIIIIIIIIIIIIIIIIIIIIIIIIHIIIIHIIHIIIHIIIIIHIIIIIIIIIIIIIIIIIIIIIIIIIIIIIIIIIIHIIIIIIIIIIIIIIIIIIHIIIIIIIIIIIIIIIIIIIIIIIIIIIIIHIIIIIIIIIIIIIIIIIIIIIIIIIIIIIIIIIIIIIIIIIIIIIIIDDDDD
@HISEQ:969:HM2KJBCX2:2:1101:8471:41964 2:N:0:ACTATGCA
TTCCACACGTGGCCCAACTATCCCTATTAATCATTACGTCAATCCTAGAAACCAACAAAATAGGATCAAACGTCCTATTTCATTATTCCATGCTAATGTATTCAAGCGTTAGCTTGCTTTAAACACTCTAATTTTTTCAAAGTAACAGTCCTGTTTCCCTGCAACACCAAATTAATGGCATTACAGTTCTTCAGAAAGGAGGAATCAGCGAAGCCAGTACATACCAGTGGCATGACCAACCTGCTGACCCCGAAATTCAACTACGAGCTTTTTAACTGCAACAACTTTAATATACGCTATTGGAGCTGGAATTACCGCGGCTGCTGGCACCAGACTTGCCCTCC
+
DDDDDIIIIIIIIIIIIIIIIIIIIIIIIIIIIIIIIIIIIIIIIIIIIIIIIIIIGIIIIIHHIIIIIIIIIIIIHIIIIIIIIIIHIIIIIIIIIIIIIHIIIIIIIIIIIIIIIIHHIHIIIIIIIIIIIIIIIIIIIIIIIHIIIIIIIIIIIIIIIIIIIIIIIIIIHIIIIIIIIIIIIIIIIIIIIIIIIIIIIIIIIIIIIIIIIIIIIIIIIIIIIIIHIIIIIIIIIIHIIIIIIIIIIIIIIIIIIIIIIIHIIIIIIIIIIIIIIIIIIIIIIIIIIIIIIIIIIIIIIIIIIIIIIIIIIIIIIIIIIIIIIIIIIIIIIHHIIIIDDDDD
@HISEQ:969:HM2KJBCX2:2:1101:14499:42252 2:N:0:ACTATGCA
TTCCACACGTGGCCCAACTATCCCTATTAATCATTACGTCGATCCTAGAAACCAACAAAATAGAATCAAACGTCCTATTTCGTTATTCCATGCTAATGTATTCAAGCGTGAGCCTGCTTTAAACACTCTAATTTTTTCAAAGTAACAGTCCTGATTCCCCATGACACCAAATTAATGACATCATGGTTCGTCAGAAGGTAGGAATCAATAATACCAGTACGTACAATAGCACGACCAATAAATTAATCCCGAAATTCAACTACGAGCTTTTTAACTGCAACAACTTTAATATACGCTATTGGAGCTGGAATTACCGCGGCTGCTGGCACCAGACTTGCCCTCCAA
+
DDDDDGHHHC1DEHHIHHCGHIHIIIIIIIIIIIIIIGGHHIIIIHIIIIIIHEEHIIHHIIFCHIHHHIIGHEEEHHEEHEHHIIHHGHHHIGIHIII?IIIHIHHIIHIIHHIEHIIIIIHHIIIHIIHIHIHIIIIIIHIHIIIIIHHIIIIIIHIIHIIIIIGIIHHHHIIIIIIIIIHFHHEIIIIIIIIIIIIIIHIHHIIIIIIIIIFHHHHHHIIIIIHHIIIIIIIIIIIIHIIIIIIGIIIIIIIHIIHHIIHIIIIIIIIIIIIIGIIIIHHHIIHIIIIIHIIIIIIIIIIIIIIIIIIIIIIIIIIIIHIIIIIIIIIIHIIHIIIIDDDDD
@HISEQ:969:HM2KJBCX2:2:1101:16833:42454 2:N:0:ACTATGCA
TTCCACACGTGGCCCAACTATCCCTATTAATCATTACGGTGATTCAGAAACCAACAAAACAGGACCACTGTCCTATTTTATTATTCCATGCTAATGTATTCAGACGTAAACCTGCTTTGAACACTCTAATTTTTTCAAGGTAAAGGTCCTGGTTTCCCACCATGCTAAATTAATAACATGATGGTTCCCCAGAAGGTAGAAATTCCACACGCCAGTACAGACTATTGCCCGACCAACGGTAGAACCCCGAAATTCAACTACGAGCTTTTTAACTGCAACAACTTTAATATACGCTATTGGAGCTGGAATTACCGCGGCTGCTGGCACCAGACTTGCCCTCCAA
+
DDDDDIIIIIIIIIIIIIIIIIIIHIIIIIIIIIHIIHIHIIIIIIHIIIIIIHIIIIIIIHEHHIIIDGGGHIHIIIGHHIIHHIHHIHIHIIIHHGHHIIIHIHIIIHIIIIIHHHIIIIIIIIIIHHIIIIIIIIIIIIIHIIIIIIIHIIIIIIIIIIIIIIIIIIIIIIIHIIIIIIIIIIIIIIIIHIIIIIIIIIIHIIHHIIIIIIIIIIIHIIIIIIIIIIIIIIIIIIIHGDIIIIIIIIIIIIIIIIIHIIIIIIIIIGIIIIIIIIHIIIIIIIIIHHHIIIIIIIIIIIIIIIIIIIIIIIIIIIIIIIIIIIIIIIHIIIIIIIDDDDD
@HISEQ:969:HM2KJBCX2:2:1101:10661:43118 2:N:0:ACTATGCA
TTCCACACGTGGCCCAACTATCCCTATTAATCATTACGTCGATCCTAGAAACCAACAAAATAGGATCGTCGTCCTATTTCATTATTCCATGCTAATGTATTCAAGCGTTAGCCTGCTTTAAACACTCTAATTTTTTCAAAGTAACAGTCCTGTTTCCCCGCAACACCAACTTAATGGCATTACGGTTCTACAAGAAGGAGGAATCAGCAAAGCCAGTGCATACCAGTGGCACGACCAACTTGCTGACCCCGAAATTCAACTACGAGCTTTTTAACTGCAACAACTTTAATATACGCTATTGGAGCTGGAATTACCGCGGCTGCTGGCACCAGACTTGCCCTCC
+
DDDDDIIIIIIIIIIIIIIIIHIIIIIIIIIIIIIIIIIHHIIHHIIIIIIIIHIIIIIHIHHIIIIIIIIIIIIIHIIIIIIIIIIHIHIIIIIIIIIIIIIIIIHHHIIIIIIIHHHIIIIIHIIIIIIIHIIIIIIIIIIIIIIHIIIIIIIIIIIHIIIIIIIIHIIIHIHIIIIIIIIIIIIIIIIIIIIIIIIIIIIIIIIIIIIHIIIHIIIIIIIIIIIIIIIIIIIIHIIIIHIIIIIIIIIIIIIIIIIIIHIIIIIIIIIIIHIIIIIIIIIIIIHIIIHIIIIIIHIIHIIHIIIIIHIIIIIIIIIIIIIIIIIIIIIIHEIIIIDDDDD
@HISEQ:969:HM2KJBCX2:2:1101:9844:43404 2:N:0:ACTATGCA
TTCCACACGTGGCCCAACTATCCCTATTAATCATTACGGTGATCCTAGAAACCAACAAAATAGAACCATGCCGTCCTATTCTATTATTCCATGCTAATGTATTCGAGCAAAAATGCCTGCTTTAAACACTCTAATTTTTTCAAGGTAAAGGTCCTGGATCCGCAAGACACCCAATTAAGGACATCAAGTTTCTCCAGAAGGTGAGAAATCAACAGCAACAGTTCATACCCCTTAAGGCACGACCATTACGTCAATCCCGAAATTCAACTACGAGCTTTTTAACTGCAACAACTTTAATATACGCTATTGGAGCTGGAATTACCGCGGCTGCTGGCACCAGACTTGCCCTCCAA
+
DDCDDIIIIHIIIIIIIIIIIIIIIIHIIIIIIIIIHIIIIIIHIIIIIIIIIIIIGIIHIHHHHIIIIHIIIFHHHHIHHIIIIIIIIIIIHEHHGHIHCCGHIIHIHIIIIIIIIIIIHIIIIHIIIIHIIHHIHHIIIIIIIIIIHIIIIIIHHHIIIIIIIHIHIIIIIIIIIIIIIHIHIIIIIIIIIIIIIIIIIIIIIIIIHIIIIIIIHIHIIIIIIIHIIIIIIIIIIIIIIIIIIIIIIIIHGIIIIIIIIIIIIIIIHIIIIIIIIIIIIIIIIIIIIIIIIIIIIIIIHIIIIIIIIIIIIIIIIIIIIIIIIIIIIIIIIIIIIIIIIIIIIIIIDDDDD
@HISEQ:969:HM2KJBCX2:2:1101:20439:42546 2:N:0:ACTATGCA
TTCCACACGTGGCCCAACTATCCCTATTAATCATTACATCGATCCTAGAAACCAACAAAATAGAATCGGATGTCCTATTTCATTATTCCATGCTAATGTATTCAAGCGTGAGCCTGCTTTAAACACTCTAATTTTTTCAAGGTAACAGTCCTAATTCCCCGTGACACCAAATTAATGGCATTACGGTTCTTTAGAAGGTGAGAAATCAATAATATCAGTACATACCAACGGCATGACCGAAACATTGATCCCGAAATTCAACTACGAGCTTTTTAACTGCAACAACTTTAATATACGCTATTGGAGCTGGAATTACCGCGGCTGCTGGCACCAGACTTGCCCTCCAA
+
DDDCDIIIIIHIGIIHGIIIIIIHHGIIEHHIIIIIIIIIIHIHIIIGHHIIIIIIIHIIIIIIIIIIGIHGHHIHIIHIIIIIIIIIGIIHHHHGIHIHHHHIIHHHEEHHHHICEHHHIHHHHIHIIIHDHHHHHHHIHIIHIIHHHHIGIIIHHGIHHHHIIHEIIIHHIIIIHIHGIIIHGIHIIIHIIIIIIIIII;IIIHIIHIIIHHIIIIHIIIHIIIIIIIHIIHIIIIIII>IHHHIIHFIIHIIIIIIIIIIIIIIIIIIIIIIHIIIIIIIGIIIHIIIIIIIIIIIIIIIIIIIIIIIIIIIIIIIIIIIIIIIIIIHIIIIIIIIIIIDDDDC
@HISEQ:969:HM2KJBCX2:2:1101:1675:43161 2:N:0:ACTATGCA
TTCCACACGTGGCCCAACTATCCCTATTAATCATTACGTCAACCCTAGAAACCAACAAAATAGGATCAAACGTCCTATTTTATTATTCCATGCTAATGTATTCAAGCGTTAGCCTGCTTTAAACACTCTAATTTTTTCAAAGTAACAGTCCTGTTTCCCCGCAACACCAAATTAATGGCATCACGGTTCTTCAAGAAGGAGGAATCAGCAAGGCCAGTTCATACCAGTGGCACGACCAACCTGCTGACCCCGAAATTCAACTACGAGCTTTTTAACTGCAACAACTTTAATATACGCTATTGGAGCTGGAATTACCGCGGCTGCTGGCACCAGACTTGCCCTCCAA
+
DDDDDIIHIIIIII?ECHHHHIIIIIHHIEHHIHEHHHIIIIHHHIEHIHIIIHIHIIHIHIHIIIIIIIIIHHHIHHEHIFHIIGHFHHHHIGHHHIHIIHHHIIIHIHIIHIHHHIIHHEHHHHFGHHGHIHHHIIIIIHHIHHGHHHIIHHHHIHIIGIIIIIIIIHHIIIIHIGIIHHHHIHIIIHIIIIIIIIIIIIIHIIIIIIHHIHHIHHHHHHIIIIII;IIIIIHIIIHIIIIHHHHHDDIHHHHIIHIHHIIIIIIIIIIIIIIIIIHIIIHGGIIHIIIIGEIIHIIIIIHHIIIIIHIIIIIIIHIIIIIIIIIIHIIIIHGIIIIIIDDDDB
@HISEQ:969:HM2KJBCX2:2:1101:5318:44214 2:N:0:ACTATGCA
TTCCACACGTGGCCCAACTATCCCTATTAATCATTACCTCGACTCCGAAAGCCAACGAAATAGAACCGAGATCCTATTCCATTATTCCATGCACTAATGTTCAGGCTGTAGCGCCTGCTTTGAGCACTCCAATTTTTTCAAAGTAAACGTGCTAGCCACCCGTGGCACTCGGTTAAGAGAACCACGAACGAACTAACAAAATCGTCCGGGCAGACAGTACCAGACGAATCTGAACCATCCGCCCGAAACCGAGATCCAACTACGAGCTTTTTAACCGCAACAACTCTAATATACGCTATTGGAGCTGGAATTACCGCGGCTGCTGGCACCAGACTTGCCCTCCAA
+
@D@DDICC/1<<C@@C@EH@C?@CGH1<<<GH@CEHHHHICHDEHHF<E?HHHHIHFCG0<GD1<1CEDHC1<CGGHIHHH?EEHH1D?H?HCGH11D<FC<@1111<<11<</IHHEB1CFF?BCC@GGEHF51@BEEHHFCGFGHCGHH@?EGHHEGC<FHA.<EH/GE;.BHFHHGBB:8::GA>DF;8//BFHHG?E/CA<CCD<01EG<00D<C?HFHGH@CC11F=?G?CHHC<-/<0C0C<D<C11?D1C<0HGCEHHF0111@CC0CFCD1HCC<<111ED100CHHC1CEEFIHHEIHF@HD/CE/IHFC11<11EF11IHF@CG?HECC?DADD@
@HISEQ:969:HM2KJBCX2:2:1101:6782:45780 2:N:0:ACTATGCA
TTCCACACGTGGCCCAACTATCCCTATTAATCATTACGTCAATCCTAGAAACCAACAAAATAGGATCAACGTCCTATCTCATTATTCCATGCTAATGTATTCAAGCGCGAGCCTGCTTTAAACACTCTAATTTTTTCAAAGTAACAGTCCTGATTCCCCGCCACACCAAATTAATGACATGATGGTTCGTCAGAAGGTAGGAATCAGTAACACCAGTACGTACCGAAGGCACGACCAGCGTACTAATCCCGAAATTCAACTACGAGCTTTTTAACTGCAACAACTTTAATATACGCTATTGGAGCTGGAATTACCGCGGCTGCTGGCACAGACTTGCCCTCCAA
+
0<<<DCCCC<<0FGHIIIIIIIIIIIIIHHIIIIIIIICH@@CHHIIIIIIIIIIIIIHHIIIIIFCF1DHHIIIIIC?@GHIIIIIGHIIHIHIIHHHHIGHHHHC/@@FHIIIHIIHEFHHIHIIIIIIIIIIIIIHHHHHH1HIHIHHI?IHIIIIH<IIIIHHGH/G:HD<H@IIHF/<?CE/HCCCIIHEF<0HG@F<<<<<0ECCCHG@HHFC@1D0<C?IIHE<:<<F<:?G1GFDCEECHC1CC1CG<CD<1<<CC<EEIIHF<F<<<?FGCCD1EHG1F@C<<<C<<1@HGF<<CD<D<GCE?EF<<CF<<1CC@G<CHIIIIIIIIIIIDDDDD
@HISEQ:969:HM2KJBCX2:2:1101:16590:46457 2:N:0:ACTATGCA
TTCCACACGTGGCCCAACTATCCCTATTAATCATTACTTCAGCTCTAGAAACTAACAAAATAGAACCGAAGTCCTAAATTATTATTCCATGCTAATGTATTCAAGGCAAACGCCTGCTTTAAACACTCTAATTTTTTCAAAGTAATAGATCCAGATCGCGAGCCCAGCCCAGTGAAGAGTCGGACCCGTTCCCTGGAAGGATGGCAGACGCGCGCCGGCACTCACACTCGTAACCGAGGCGGGTCAGGTGCGTCAAACCAGAAATCCAACTACGAGCTTTTTAACTGCAGCAACTTTAATATACGCTATTGGAGCTGGAATTACCGCGGCTGCTGGCACCAGACTTGCCCTCCAA
+
DDBDAHHHIIIIIIIHHHHIIHIIIHGEHHEHHIHHIIIHHEHHHHHHE@GFFHGHIIIIGIIHHHIHIDHHHHHFHIIHGHHHFHHHIIHHHHHHHIIIIGFHFEHHIIIIIHHHGHHGHIHHHHHFHHHFHHHHHHHHIGHIHHIHHHHHDGFEHDDIGHHGA@EEHDHHFIHIIHHHIHHHIIHHHEHEIIIIHGIIH@EGIIIIGHIIIGIIIHHIIIIIIIHHHI=IIHIIIIIIIIIIGIGIIIHEHEIIIIHIIIIHIIIIIIIIIIIIHIIIIFIIIIIHIIIIIIIIIIIIIIIIGIIIIIIIIIIIIIIIHIIIIIGIIIIIIIIIIIIIIIIIIIIIIIDDDDD
@HISEQ:969:HM2KJBCX2:2:1101:10470:45328 2:N:0:ACTATGCA
TTCCACACGTGGCCCAACTATCCCTATTAATCATTACGTCGATCCTAGAAACCAACAAAATAGAATCAAACGTTCTATTTCATTATTCCATGCTAATGTATTCAAGCGCGAGCCTGCTTTAAACACTCTAATTTTTTCAAAGTAACAGTCCTGATTTCCCACGACACCAAATTAATGGCATTAAGGTTCATCAGGAAGGAGGAATCAGTGAGACCAGTACATACCAGAGGCATGACCAACCTACTAACCCCGAAATTCAACTACGAGCTTTTTAACTGCAACAACTTTAATATACGCTATTGGAGCTGGAATTACCGCGGCTGCTGGCACCAGA
+
0<0D0EH0/<1DHI1@10D1<1<GF1<CFH@11F<FH1<D/<<GHIE1<<D<<DE<<@1<CF11D1<GHH1<11<<FCHC1DFHHHEIHFD@HHGIHEHHIIHHDHHH=0GHHIHHHHGHEB@GFFIHHHICAEFEIHHGFIIHIHHIHHHHIIHHECD1D@@FECDHHHHHGGGEF?HHH?FF?CCHEIIHHIHHHFCCEHF?CEHHHHE8@HHEEHHHHEHCGGC8DAHDFF@HEEEHE8HF<<FGHEGHC1IHHHCEHHEHHHCHGCIIHFCIHHGHHHHDFHFIHFHIHCIHHDHGGEHIHHECCIIIIHHDDHIHEH@HHHH?HD@DD@
@HISEQ:969:HM2KJBCX2:2:1101:5859:46857 2:N:0:ACTATGCA
TTCCACACGTGGCCCAACTATCCCTATTAATCATTACGTCAATCCTAGAAACCAACAAAATAGGATCGAACGTCCTATTTCATTATTCCATGCTAATGTATTCAAGCGTTAGCCTGCTTTAAACACTCTAATTTTTTCAAAGTAACAGTCCTGTTTCCCTGCAACACCAAATTAATGACATTACAGTTCTTCAAGAAGGAGGAATCAGTAAAGCCAGTACACACCATTGGCACGACCAACCTACTGACCCCGAAATTCAACTACGAGCTTTTTAACTGCAACAACTTTAATATACGCTATTGGAGCTGGAATTACCGCGGCTGCTGGCACCAGACTTGCCCTCCAA
+
DDDDDIIIIIIIIIIIIIIIIIIIIIIIIIIIIIIIIIIIHIIIIIHIIIIIIIIIIIIHHHIIEHHHIIIIIIIIIIIIIIIIIIIIGHIIIIIIIIIIIIIIIIIIIIIIIIIIIIIIHIIIIIIIIIIIIIIIIIIIIIIIIIIIIIIIIIIIIIIIIIIIIHIIIIHIIIIIIIIIIIIIIIIIIIIIIIIIIIIIIIIIIIHIIIIIIIIIIIIIIIIIIIIIIIIIIIIIIIHIIHHHEIIIIIIIIIIHIIIIIIIIIIIIIIIIIIIIIIIIIIIIIIIIIIIIIIIIIIIIIIIIIIIIIIIIIIIIIIIIIIIIIIIIIIIIIIIIIIIIIDDDDD
@HISEQ:969:HM2KJBCX2:2:1101:18806:46937 2:N:0:ACTATGCA
TTCCACACGTGGCCCAACTATCCCTATTAATCATTACGGTGGTCCTAGAAACCAACAAAATAGAACCATGCCGTCCTATTTTATTATTCCATGCTAATGTATTCAAGCAAAAATGCCTGCTTTAAACACTCTAATTTTTTCAAAGTAAAGGTCCTGGTTCCCCGCGGCATCCAATTAAGGACATCGCGGTTCTCCAGAAGGTGAGAAATTGACTGCACCAGTTCATACCCCGTGAGGCACGACCGATGCGCCAATCCCGAAATTCAACTACGAGCTTTTTAACTGCAACAACTTTAATATACGCTATTGGAGCTGGAATTACCGCGGCTGCTGGCACCAGACTTG
+
DDDDDIIIIIHIHIIIHIIIIIIIIIIIIIIIIIIIIIIIIIIHIIIIIIIIIIIIIIIIIIHIIIHIIHHIIIIIIIIGIIIIIIIHIHIGGIIIHHIIIHHIIIIIIIIHIHIIIIIHHIIIIIIIIIIIIHIIHHIGIIIIIIIIIIIIIIIIIIHIIIIIIIHIIIIIIIIIIHIIIIIIIIIIIIIIIIIIIIIIIIIIIIIIIIIIIIIIIIIIIIIIIIIIIIIIIIIIIIIIIIIHIIIIIIIIIIHIIIIIIIIIIIHHIHHHIIIIIIIIIIIIIIIIIIIIIIIIIIIIHIIIIIIIIIIIIIIHIIIIIHIIIIIIIIIIIIIIIIIIDDDDD
@HISEQ:969:HM2KJBCX2:2:1101:16496:46836 2:N:0:ACTATGCA
TTCCACACGTGGCCCAACTATCCCTATTAATCATTACGTCAATCCTAGAAACCAACAAAATAGGATCAAACGTCCTATTTCATTATTCCATGCTAATGTATTCAAGCGTGAGCCTGCTTTAAACACTCTAATTTTTTCAAAGTAACAGTCCTGATTCCCCACAACACCAAATAAATGACATCATGGTTCGTCAGAAGGGAGAAACCAACAATGCCAGTACGTACCGAGGCACGACCGACATGATGGTCCCGAAATTCAACTACGAGCTTTTTAACTGCAGCAACTTTAATATACGCTATTGGAGCTGGAATTACCGCGGCTGCTGGCACCAGACTTGCCCTCCAA
+
DDDDDIIIIIIIIIIIIIIHHHIHHIIIIHIHHIHGHIIIIIIHHHHHIIIHHIIIHI@HHIIHHIIIIIIGHIIIIIIIHIHHHIICFHHIGIIIIIIIIIIHGIIIIIIIGIHIHHIIHHHIIIIIIIIHHIIIIIIIIIHIIIIIIIIIIIIIIHHIIIIIIIIHIIHIIIIIIHHIIIIIIIIIIIIIIHIIIIIIIIIIIIIIHIIIIIIIIIIIIIIIIIIIIIIIIIIIIIIIIIHIIIIIIIIIIIIIIIIIIIIIIIIIIIIIHHIIIIIIIIIIIIIIIIIIIIIHIIIIIIIIIIIIIIIGIIIIIIIIIIIIIIIIIIIGIIIIIIIIDDDDD
@HISEQ:969:HM2KJBCX2:2:1101:17819:47021 2:N:0:ACTATGCA
TTCCACACGTGGCCCAACTATCCCTATTAATCATTACGGTGATCCTAGAAACCAACAAAATAGAACCATGCCGTCCTATTCTATTATTCCATGCTAATGTATTCGAGCAAAATGCCTGCTTTAAACACTCTAATTTTTTCAAGGTAAAGGTCCTGGTTCCACATGACACCCAATTAAGGACATCATGCTTCTCCAGAAGGTGAGAAATCAACTGCGACAGTTCATACCCCTTAAGGCACGACCATCACGTCAATCCCGAAATTCAACTACGAGCTTTTTAACTGCAACAACTTTAATATACGCTATTGGAGCTGGAATTACCGCGGCTGCTGGCACCAGACTTGCCCTCCAA
+
<000B1<CFG?EHH?C1DFEC@CCGEEFHG?GH@C@GE0<11<11<DC<CE11<CHEF@1C1<DG@@1111FFD?/01D1<<FH1<CE?1<CHHH?1<D11<<HGEHHIHGG?<GCEAA<6?G@<DF?G26<<@CGHDE@GIHHG1HB61CH6EHGGCFAG1E@H4@GCHCHG@EGD/IHF;EFCG@:CEHIHHIHEHHEC?G?HGEHHIHG?HC<:11FD@HF@HDGGHCIHGC;HHIIHHIIIHCHFGEGCC<IHHHH@CECFGEEIIIHHEHEIHEGCGHHHHHHHHE@CGGHHC<<<FCGG@GGIIHHHIIHGCEHHHHIIIHH@EFHHHIHHHHGE?EDHHGD0@@D
@HISEQ:969:HM2KJBCX2:2:1101:21016:47261 2:N:0:ACTATGCA
TTCCACACGTGGCCCAACTATCCCTATTAATCATTACTCCAGTTGCTAAAAAACCAACAAAATAGAACCGAAGTCCTACGGTGTTATCCCATGTTAATAGTATTCACGGCGTAAGCCTGCTTTGAACACTCTAATTTTTTCAAAGTAAAGGTGACCAAGAGTCGGATGATCTCCAACCAACCCAGAGTAAACCAGGTGAGCTGAAGGTCCGCAAATGACCACAGAAGCTGACACGCTCGTCAACACTATCATCCCAGAAGAGACGTAGGCCAAAGAGCGTAATGTCAGGAAATCCAACTACGAGCTTTTTAACTGCAACAACTTTAATATACGCTACTGGAGCTGGAATTACCGCGGCTGCTGGCACCAGACTTGCCCTCCAA
+
DA??D1C0EHHIHF?GGHHH1DDHCC1<FHG1FD?C?1<1CFDEHEGHEEHHH=0DGEEGFH1FFHE??CEEC<C1<<<D0<<00D?EE?FCCC?GHHHE<<<1<CG1<</<CHHHH1F?DGH@FFEHHE1CGGHH@<F?HHHHHGDCHFHHEHHFHEECGEEGCHE<HFHEHHHDHHEIIFEHHHG3@CHHFHHH=HGHAGHHCC<BHFGG@?HGCCIFHEHHG/HCIIIIIIIIGIGGIIIIIGHEHHIIIHHIHIIHHHEIIIIIIHHIIHHEIHHHGCGGHIHGDHEF1GIHHHHIHHCEEHFIIHHHEHHEHHIHFIHEHEHEHHHHHHG@HHHEHIIIIIHIHIIIIIIIGHIIIIHHHHIHHHIIIIIIIIDDDDD
@HISEQ:969:HM2KJBCX2:2:1101:4590:47671 2:N:0:ACTATGCA
TTCCACACGTGGACCAACTATCCCTATTAATCATTACGTCGATCCTAGAAACCAACAAAATAGAATCAAACGTCCTATTTCATTATTCCATGCTAATGTATTCAAGCGTAAGCCTGCTTTAAACACTCTAATTTTTTCAAAGTAACAGTCCTGATTCCCCACGACACCAAATTAATGACATCGCGGTTCTTCAGAAGGTAGGAACCAATAATGCCAGTGCGTACCGAAGCACGACCAACAATTTGATCCCGAAATTCAACTACGAGCTTTTTAACTGCAACAACTTTAATATACGCTATTGGAGCTGGAATTACCGCGGCTGCTGGCACCAGACTTGCCCTCCAA
+
DDDDDIIIGIIIIIIIIIIIIIIIIIIIIIIIIIIIIGIIIIHHIIIHIIIIIIIIIIIIIIEHIIIGIIIIIIIIIIIIIHIIHIIHHIIIHIIIIIIIHGHHIHIIIIIIIIIIIIIIHHEHHIIIIIIIHIIIIIIIIIIIIHHIIIIIIHIIIIIIIIIIIIIIHIIHIIIIIIIHHIIIIIIHHIIIIIIIIIIIIIIIIIIIIIIIIIIIIIIIIIIHIIIIIIIIIIIIHIIIIIHGIIHIIIIIIIIHIIIIIHIIIIIIIIIIIIIIIIIIIIIIIIIIIIIIIIHIIIIIIIIIIIIIIIIIIIIIIIIIIIIIIIIIIIIIIIIIIIIIDDDDD
@HISEQ:969:HM2KJBCX2:2:1101:10092:47553 2:N:0:ACTATGCA
TTCCACACGTGGCCCAACTATCCCTATTAATCATTACTTCAGTACGCAAAACCAACAAAATAGAACCGAAGTCCTAAATTATTATTCCATGCTAATGTATTCATAGCAAAAGCCTGCTTTAAACACTCTAATTTTTTCAAAGTAAACGATCTAGACTATTCTTCCACTCAATGAAGAGAGAAGAATGGATCTAGAAGGATGGCATGCATACCGCGGCACTCACACACGTAACCGTGGCGGGCCGCATACACAGCGCCAGAAATCCAACTACGAGCTTTTTAACTGCAACAACTTTAATATACGCTATTGGAGCTGGAATTACCGCGGCTGCTGGCACCAGACTTGCCCTCCAA
+
DADCDHIIIFHHIIHIIIIIHIHIIH1CGHHIIII?GHHIIHIIIIIHIGHGIIIIIIECHEFFHH?EDHGH?FEHIFIHHIIHHH?FEHHHHHIIHHGHGFHHIHIIIIHIHHEHHHHGIIIHHIIHHHIIEHHFHIIIIHIIIIIIIIHIIHIIIIIIIIIGIHHHIIIIIIIIIIIIIIIIIHIIIIIHIIIIHIIIIIIIIIIHIIIIIIIIIIIIIIIIIIIIIIIIIIIIIIIHIIIHIIIIHHHIIHIIHIIIIIIIIIIIIHHIIIHIIIIIIIIIIIIIIIHIIHIIIIIIIGIIIHIIIIIIIIIIIIIIIIIIHIIIIIIIIIIIIIIIIIIIIIIIDDDDD
@HISEQ:969:HM2KJBCX2:2:1101:13321:47072 2:N:0:ACTATGCA
TTCCACACGTGGCCCAACTATCCCTATTAATCATTACGTCGATCCTAGAAACCAACAAAATAGGGTCAAACGTCCTATTTCATTATTCCATGCTAATGTATTCAAGCGTGTGCCTGCTTTAAACACTCTAATTTTTTCAAAGTAACAGTCCTGATTCCCTATGACACCAAATTAATGACATCACAGTTCGTCAGAAGGTAGAAATCAATGATACCAGTTCATACCGGAGGCACGACCAATATATTGATCCCGAAATTCAACTACGAGCTTTTTAACTGCAACAACTTTAATATACGCTATTGGAGCTGGAATTACCGCGGCTGCTGGCACCAGACTTGCCCTCCAA
+
DDDDDIIIIIIIHIIIIIIHIIIIIIIIIIIIIIIIIIIIIGIIIIIIIIIHIIIIHIIIIIIIIIIIIIIIIIIIIIIIGHHIIIIHHHIIIIIHIIIIIGIIIIIIIIIIIIIIIIIIIIIIIIIIHIIIIIHIIIIHIIHIIIIIHIIIIIIIIIIIIIIIIIIIIIHHIIIHIIIIIIIIIIIIIIIIIIIIIIIIIIIIIIIIIIIIIIIIIIIIIIIIIIIIIIIIIIHIIHIIIHIIHIIIIIIIIIIIIIIIIIIIIIIIIIIIIIIIIIIIIIIHIHHIIIIIIIIIIHHFGIIIIIIIIIIIIIIIIIIIIIIIIIIIIIIIIIIIIIIIIDDDDD
@HISEQ:969:HM2KJBCX2:2:1101:14970:48643 2:N:0:ACTATGCA
TTCCACACGTGGCCCAACTATCCCTATTAATCATTACGTCAATCCTAGAAACCAACAAAATAGGATCGAACGTCCTATTTCATTATTCCATGCTAATGTATTCAAGCGTTAGCCTGCTTTAAACACTCTAATTTTTTCAAAGTAACAGTCCTGTTTCCCTGCAACACCAAATTAATGACATTACAGTTCTTCAAGAAGGAGGAATCAGTAAAGCCAGTACACACCATTGGCACGACCAACCTACTGACCCCGAAATTCAACTACGAGCTTTTTAACTGCAACAACTTTAATATACGCTATTGGAGCTGGAATTACCGCGGCTGCTGGCACCAGACTTGCCCTCCAA
+
DD@D@HHHHFEEH@HHHHIHIIGGIHIHIHHEHIIIHECGC=G1GGEHIIIIHH?GEHIIHHHE1FHHHC1/DGHEHHHEHGEHIFHHIIIIE@GGHIIGIIIHIIIHHHHHHGGEHIHIHFFHHEIHHHHHIIIHHHGEIHIIIIG@HIIHHIHGHIIIHIIHHIHHHEGHIHIIIII:H?HHFEIIIHIHHHHHGIHHHIIHGHGGGIHGIHII=HIIIHHIHHHHEIIIHHEIHHDIIHFFFIHIGIHFH@EIHIHIIIIIIIIIIHEHHHGHHGIIHHHHHIHIIIIIHIIIHIIIIIIHIIIIIIIIIIIIIIGGIIIIIIIHIIHHHIHFIHIIHDDDDB
@HISEQ:969:HM2KJBCX2:2:1101:8520:48105 2:N:0:ACTATGCA
TTCCACACGTGGCCCAACTATCCCTATTAATCATTACGTTGATCCTAGAAACCAACAAAATAGGTTCGAACGTCCTATTTCATTATTCCATGCTAATGTATTCAAGCTAAAGCCTGCTTTAAACACTCTAATTTTTTCAAAGTAACAGTCCTAACTCCCCATAACACCAAATTAATGACATCATGGTTCGTCAGAAAGGAGAAACCAATGATACCAGTACGTACCGAAGCACGACCGACATATTGATCCCGAAATTCAACTACGAGCTTTTTAACTGCAACAACTTTAATATACGCTATTGGAGCTGGAATTACCGCGGCTGCTGGCACCAGACTTGCCCTCCAA
+
DDDDDIIIIIIIIIIIIIIIIIGIIIIHIIIIIIIIIIIIHIIHIIIIIIHIHIIIIHIIIHIIIIIIIHIIIIIIIIIIHIIIIIIHIIIIHIHHIIIGHHHHIHIIIIIIHHIHHIIIIHIHIHIIIIIIIIIGIIIIIIIIIIIIIIIIIIIIHIIIIEHIHHIHHI0HHIIIIHIIIIIIIIIIIIIHIIIIIIIHIIIIIIIIIIIIIIIIIIIIIIIIIIIIIIIGIIIIIIIIIHHHIIIHIIIIIIIIIIIIIIIIIIIIIIIIIIIIIIIIIHHIIIIIIIIHHIIIIIIIIIIIIIIIIIIIIIIIIIIIIIIIIIIIIIIIIIIIIIIIDDDDD
@HISEQ:969:HM2KJBCX2:2:1101:13609:48778 2:N:0:ACTATGCA
TTCCACACGTGGCCCAACTATCCCTATTAATCATTACGGTGATCCTAGAAACCAACAAAATAGAACCATGCCGTCCTATTCTATTATTCCATGCTAATGTATTCGAGCAAAAATGCCTGCTTTAAACACTCTAATTTTTTCAAGGTAAAGGTCCTGGATCCGCAAGACACCCAATTAAGGACATCAAGTTTCTCCAGAAGGTGAGAAATCAACAGCGACAGTTCATACCCCTTAAGGCACGACCATCACGTCAATCCCGAAATTCAACTACGAGCTTTTTAACTGCAACAACTTTAATATACGCTATTGGAGCTGGAATTACCGCGGCTGCTGGCACCAGACTTGCCCTCCAA
+
ADDDDIHHDHHHHHHCHIHIIHH1DCFHIFEHEHHIIIHHHEHH@HHIIEGGHIIHIHGHHCFC1<11CEEHHII<CHHHFEEGHFHHE<FFC1<F<FH1DD<<EGCIHHIIHHHC6FCHHHHFHHEGFIHHHHFHHHIIIGHHFHIIHHIHHHHIHIIGIHGII9HHHEFCIIHCHGIHEEIHIIIIIHIHHIIHGIIHHGCGHIIIIIIIII;IIIIIIHEHF@GHHHIHIHHIIIIHGIIIHIHEHIIHHHH<HIIHHIHIIIIHIHHHFIHIIHFHFCIIIHGHHHIIGIIHIHHHGHIHIHHIIIHIHIHHHIIIIHIIIIIIHIIIIIIIIHIIHIIIHHGIDDDDD
@HISEQ:969:HM2KJBCX2:2:1101:13787:49461 2:N:0:ACTATGCA
TTCCACACGTGGCCCAACTATCCCTATTAATCATTACATCGATCCTAGAAACCAACAAAATAGAATCGGATGTCCTATTTCATTATTCCATGCTAATGTATTCAAGCGTGAGCCTGCTTTAAACACTCTAATTTTTTCAAGGTAACAGTCCTAATTCCCCGTGACACCAAATTAATGGCATTACGGTTCTTTAGAAGGTGAGAAATCAATAATATCAGTACATACCAACGGCATGACCGAAACATTGATCCCGAAATTCAACTACGAGCTTTTTAACTGCAACAACTTTAATATACGCTATTGGAGCTGGAATTACCGCGGCTGCTGGCACCAGACTTGCCCTCCAA
+
0<B0<<CCCC@ECHC@CCCHIF1<GE1C@<C1CCE@E11<01<FCHE1C@CGEHFHH1<<CGHHF<FEHD0<1DF1<11C@1<C1<1<D1<1<111DH@<D@?@E8HHHFB0B<CGGH8HF?EHHHHGIIHHG8<DEHH/HHG6BB668G@C@1HDHIGHHF;FCC<0IGHIHG1G#HH7E@@EEGHEF?HHHIHFDFGCGEHFGEH?CGFGG@HEHHEGE<6HHIGIHEIHGIHHHHHHHHHD/DGC<A/@HHEG1CCCCCCFE1G<EIHIHHHHIHIIHDCEFC1HHC?HE=HHHIHCEHCHGEHIIHFCC<C</DHHIHHHHIIIGHIHF@GE@HEHCHDA@?B
@HISEQ:969:HM2KJBCX2:2:1101:14246:49530 2:N:0:ACTATGCA
TTCCACACGTGGCCCAACTATCCCTATTAATCATTACGTCAATCCTAGAAACCAACAAAATAGGATCGAACGTCCTATTTCATTATTCCATGCTAATGTATTCAAGCGTTAGCCTGCTTTAAACACTCTAATTTTTTCAAAGTAACAGTCCTGTTTCCCTGCAACACCAAATTAATGACATTACAGTTCTTCAGAAAGGAGGAATCAGCGAAGCCAGTGCATACCAGTGGCACGACCAACCTGCTGACCCCGAAATTCAACTACGAGCTTTTTAACTGCAACAACTTTAATATACGCTATTGGAGCTGGAATTACCGCGGCTGCTGGCACCAGACTTGCCCTCCAA
+
DDDDDIIIIIIIIIIIIIFHHIIIIIIIIIIIIIIIIHIIIIIHIIIIIHIIIIIIIIHIIHHHIHIIIIIIIIIIIIIHIIIIIIIIEHIHIIIFIIIIIFHIHIIIIIIIHHIIIIIIIHIIIIIHIIIIIIIIIIHHIIIIHHIIIIIIIIIIIIIIIIIIIIIIIIIIIIIIIIIIIIIIIIIIIIGIIIIIIIIIIIIIHIIIIIIIIIIIIIIIIIIIIIHIIIIIIIIIIIIIIIIHHIIIIIIIIIIIIIIIIIIIIIIIIIIIIIIIIIIIIIIIIIIIIIIIIIIIIIIIIIIIIIIIIIIIIIIIIIIHIGHIIIIIIIHIIIIIIIIIIDDDDD
@HISEQ:969:HM2KJBCX2:2:1101:19806:50678 2:N:0:ACTATGCA
TTCCACACGTGGCCCAACTATCCCTATTAATCATTACGTCAATCCTAGAAACCAACAAAATAGGTTTGAACGTCCTATTTCATTATTCCATGCTAATGTATTCAAGCGTTAGCCTGCTTTAAACACTCTAATTTTTTCAAAGTAACAGTCCTGTTTCCCTGCAACACCAAATTAATGGCATTACAGTTCTTCAGAAAGGAGGAATCAGCGAAACCAGTTCATACCAGTGGCACGACCAACCTGCTGACCCCGAAATTCAACTACGAGCTTTTTAACTGCAACAACTTTAATATACGCTATTGGAGCTGGAATTACCGCGGCTGCTGGCACCAGACTTGCCCTCAA
+
DDDDDIIIIIGIIIIIIIIIIIIIIIIIHIIIIIIIIIIIIIIIIIIIHIIIIHHIIIIIIIIIHIIHHIIIIHIIIIIIIIIIIIIIIEHHIIIIIIIIIIIIIHHIIHIIIHIIHIIIIHIIIIIIIIIHHIIIHIIIIIIIIIIIIIIIIIIIIIIIIIIIIIIIIIIIIIIIIIIIIIIIIIIIIIIIIIIIIHIIIIIIIIIGIIIIIIIIHIIIIIIIIHIIIIIIIIIIIIIIIIHFIIIIIIIIIIIIIIIIIIIHIIIIIIIIIIHIIIIIIIIIIIIIIHIIIIIIIIIIIIIIIIIIIIIIIIIIIIIHIIIIIIHIIIIIIIIIIIIIDDDDD
@HISEQ:969:HM2KJBCX2:2:1101:17721:50380 2:N:0:ACTATGCA
TTCCACACGTGGCCCAACTATCCCTATTAATCATTACATCGATCCTAGAAACCAACAAAATAGAATCGGATGTCCTATTTCATTATTCCATGCTAATGTATTCAAGCAAAAATGCCTGCTTTAAACACTCTAATTTTTTCAAAGTAAAGGTCCTGGTTCCCCGCGGCATCCAATTAAGGACATCGCGGTTCTCCAGAAGGTGAGAAATTGACTGCACCAGTTCATACCCCGTGAGGCACGACCGATGCGCCAATCCCGAAATTCAACTACGAGCTTTTTAACTGCAACAACTTTAATATACGCTATTGGAGCTGGAATTACCGCGGCTGCTGGCACCAGACTTGCCCTCCAA
+
DDDCDIIIIIIIIIIIIIIIHIIIIHIIIIIIIIIIIIIIIIIIIIIIIIIIIIIIHIIHIIIIIIIIHIIIIIIIIIIIGIIIIIIIIHHHIHIGHHHIGFIIIIIIIIIIIIIIIIIHIHHIIIIIIIIIIHHIIHHHHIIIIIIIHIIIIIIIIHIIIIIIIIIIEIIIIIIIIIIIIIHIIIIIIIIIHIIIIIIIIIIIIIIIIIIIIIIIIIIIIIIIIIIIIIIIIIIIIIIIIIIIIIIIIIHIIIIIIIIIIIIIIIIIHIIIIIIIIIIIIIIIIIIIIIIIIIIIIIIHIIIIIIIIIIIIIIIIIIIIIIIIIIIIIIIIIIIIIIIIIIIIIIIDDDDD
@HISEQ:969:HM2KJBCX2:2:1101:12290:51276 2:N:0:ACTATGCA
TTCCACACGTGGCCCAACTATCCCTATTAATCATTACGGTGGTCCTAGAAACCAACAAAATAGAACCACAACGTCCTATTCTATTATTCCATGCTAATCTATTCAAGCAATAGCCCGCTTTAAACACTCTAATTTTTTCAAGGTAATGGTCCTGGCTCCCCAACACACCCAACAAAGGACATGCTGGTTCACCAGAAGGAAGACCCGACAGCAGACAGTACTCGCCAAAGACGGACCGCCCGGCCAGGCCTAAAATTCAACTACGAGCTTTTTAACTGCAACAACTTTAATATACGCTATTGGAGCTGGAATTACCGCGGCTGCTGGCACCAGACTTGCCCTCCAA
+
CDDDDIIIIIIHIIIIIIIIIIIIIIIIIIIIIIIIIHHHIGHHIIIHIIHIHIIIIIHIIHHIHIHHIIIIIEHIIIIIIHHHIIIHIIIIIEHHIIIIHHIIIIIIIIIIIIIHIIHIIIIIHHIIIIIIIIIIIIHIIIIIIHIIIIGIIHIIHHIIIIIHHHIIHIIIHIHIIHHIIIIIIHHHIHHIHIHIIIIIIIIIIIIIIIIIIIIIIIIIIIIIIIIIIIHIIIIIIIIHIIIIHIIIIIIIIIIIIIIIIIIIIIIIIIIIIIIIIIIIIIIIIIIIIIIIIIIIIIIIIIIIIIIIIIIIIIIIIIIIIIIIIIIIIIIIIIIIIIIIIDDDDD
@HISEQ:969:HM2KJBCX2:2:1101:6443:51156 2:N:0:ACTATGCA
TTCCACACGTGGCCCAACTATCCCTATTAATCATTACATCGATCCTAGAAACCAACAAAATAGAATCTGATGTCCTATTTCATTATTCCATGCTAATGTATTCAAGCGTAAGCTTGCTTTAAACACTCTAATTTTTTCAAGGTAACAGTCCTAATTCCCCATAACATCAAATAAATGACATTATGGTTCTTAGAAGGTGAGAACCAATAAAACCAGTACATACCAAGGCATGACCGATTCCTTGATCCCGAAATTCAACTACGAGCTTTTTAACTGCAACAACTTTAATATACGCTATTGGAGCTGGAATTACCGCGGCTGCTGGCACCAGACTTGCCCTCCAA
+
DBDDDIHHHIFHHHIHIIIHHIHHIIIIHHHGHIHIIIIIHIGHIIEHIIIIIGHIHGHHIHEHHHHHIIGHGHHIHHIHHIIIHIIHHIIIIIIHIHIIIGHHIHHCHHHEHGFHHHIHIIIIHIIGIIHIIHHIIHHHGIIHHIIEHHIHGIHIIHHHHIIIHIIIIHHHHIIIGHHHIIIID@FHGIIIIIHHIHFHIIIGIIIGGIIIGIIIIHIIIIGIIIIIIHIIIFHEIGIIIGHGIIIIIIHIIIIIIIIIHIIHIIIIIIHHHGIIIIIIIHHIHIIHIIIIIIIIIIIIIIIIIIIIIHIIHIIIIIIIIIIIIIIIIIIHIIIIHCHDDDDD
@HISEQ:969:HM2KJBCX2:2:1101:7574:51556 2:N:0:ACTATGCA
TTCCACACGTGGCCCAACTATCCCTATTAATCATTACGGTGATCCTAGAAACCAACAAAATAGAACCATGCCGTCCTATTTTATTATTCCATGCTAATGTATTCAGGCACTGGCCTGCTTTGAGCACTCTAATTTTTTCAAGGTAATAGTCCTGCTTCCCCAGCGCACCAAGTAAATGGCATGCTGGTTATTCAGAAGGTAAGAACCCACCACGCCAGTACGGACAATGAAGCCCGACCAACGGACAGATTCCGAAATTCAACTACGAGCTTTTTAACTGCAACAACTTTAATATACGCTATTGGAGCTGGAATTACCGCGGCTGCTGGCACCAGACTTGCCCTCCAA
+
DADBDEHGHIIIIIIIIIIEHHIIIIIGIIIIIIIIGHDHHIIHIIIIIIIIHEGHIEHHHHGHIIIIIHHHIHIIHIIIIHIGGHHHIHGHIIIIIIIIIGIIIIHIIIIHHHHIIIHHIHHHHHIIIIIIIIHIHIHGIIIIIIIHHHGIHIHHHIIHHHGHFHHCHFHHHHHIHIHHHIIIIIIIIIIHFHIHHHHIIHHII<IIIIIIIIIIHGCGEEHHIHHGIIIHIIIHHHIIIHGIHEGIHHHIIIIIHGIHHIIHHHHHIHFIIIIIHHIIHIIGIIIIIIIHIIIHIIIIIIIIIIIIIIHFIIIHDHIIIIIIIIIIIIIIIIIIIHIIIHIDDDDD
@HISEQ:969:HM2KJBCX2:2:1101:16208:52376 2:N:0:ACTATGCA
TTCCACACGTGGCCCAACTATCCCTATTAATCATTACGGTGATCCTAGAAACCAACAAAATAGAACCATGCCGTCCTATTCTATTATTCCATGCTAATGTATTCGAGCAAAAATGCCTGCTTTAAACACTCTAATTTTTTCAAGGTAAAGGTCCTGGATCCGCAAGACACCCAATAAAGGACATCAAGTTTCTCCAGAAGGTGAGAAATCAACAGTAACAGTTCATACCCCTTAAGGCATGACCATCACGTCAATCCCGAAATTCAACTACGAGCTTTTTAACTGCAACAACTTTAATATACGCTATTGGAGCTGGAATTGCCGCGGCTGCTGGCACCAGACTTGCCCTCCAA
+
DD@DDIIIIIIIIHIHHIIII?HHIIIIIIHHHHIIHIIIIIIEHIIIHII@HHHHIHHEHIHIIIHHHHIIHHIIIIIIIIIIIFHHIEGHGHHHCHGHHHHHIHIIHFHIHIIIFHIIIHHHHHHIGHFHIHHHGHIIIHHIIIIIHHHGEHIHHHIIGEHIIHHIHFHHIIIIIIIIIHHHIIIIHGFHGIIIIIIGIIIIIIIIIIIIHFIHFIIIIHIIIIHIIIHHIHFIIHGIHHIHIIHHHHGDHGHGIHIIHHHIIGIIHHHIIHHHIFIIIIHHEIIIIIHFF?IIIIIIHIIIIIIIIIIIIIIHIIIIHIIIIIIIIIIIIIIIIIIIIIIIIIIIADDDD
@HISEQ:969:HM2KJBCX2:2:1101:12813:52439 2:N:0:ACTATGCA
TTCCACACGTGGCCCAACTATCCCTATTAATCATTACGTCGATCCTAGAAACCAACAAAATAGAATCAAACGTCCTATTTCATTATTCCATGCTAATGTATTCAAGCGTAAGCCTGCTTTAAACACTCTAATTTTTTCAAAGTAACAGTCCTGATTCCCCACGACACCAAATTAATGACATCGCGGTTCTTCAGAAGGTAGGAACCGATAATGCCAGTGCGTACCGAAGCACGACCGACAATTCGATCCCGAAATTCAACTACGAGCTTTTTAACTGCAACAACTTTAATATACGCTATTGGAGCTGGAATTACCGCGGCTGCTGGCACCAGACTTGCCCTCCAA
+
DDBDBHIIHIHI<GHHHHIIIIIIIIIIGHHIIEHHHIIIIGIIIIIIIGHICHHH?G?HHIIHIIIIIHEFGHHIGHHHHHHFHIIIIIGIIIHIIIIHHFHFHHHHHIHEHFHGHHHHHHFHHGHHIIIIHHHGHGHHIIHIHHIHFHIIIIIHIIHHHH@HIHEHIIIHHHFHIHIIIIIIIIIIIIIIIIGIIIIHIIHHIIHIIIHHHHHIIIIIIIIIIIIIIHIIIIHFHHIHHFEFIIIGIIIIHIIIIIIHHHIIIHHIIIIIHIIIHIIIHIIHIIIGIIIIHIHIIIIIIIIIIHIIHIHHIIIIIIIIIIIIIIIIIHIIIIIIIIIIDDDDD
@HISEQ:969:HM2KJBCX2:2:1101:16267:51788 2:N:0:ACTATGCA
TTCCACACGTGGCCCAACTATCCCTATTAATCATTACGGTGGTCCTAGAAACCAACAAAATAGAACCGCACGTCCTATTCTATTATTCCATGCTAATGTATTCGAGCATAGGCCTGCTTTGAACACTCTAATTTTTTCAAAGTAAAAGTCCTGGTTCCCCGCACGCCCAGCGAAGGGCATGCGTACCCCCAGAGTGAAAGCCCCGGCCGGGCCAGTGCACGCGGTGAGGCGGACCAGCCGGCGCGGGGCCCAGGTTCAACTACGAGCTTTTTAACCACAACAACTTTAATATACGCTATTGGAGCTGGAATTACCGCGGCTGCTGGCACCAGACTTGCCCTCCAA
+
DDB?BCGHHIIII?HHHIIIIGHHHIIIICHHIIIHEGEHEHHHIHIFHHHHHHIIHHEHHHGHHHDDHHHIIGHHHHHIHHHHFHHH@<FEGHFIHHIGHHHIHHIIHHHHIIHFHHHHIHHHHCHGGHHHHIIIHIGIIIIHIIIHGIIIHHHHIIHIIHIIHGIHIIIHIIIGHIHHIIHHIIIIIHIIIIIIIIIIGIIIIIIIHIIHIIIIIIIIIIIIIIIIHIIIIGIIIIIIGFFCIIIIIHIHHGGIIIIIIIIIIIIIIIIIIIIIIIIIIIIIHHIIIIIIIIIIHIIIHIIIIIIIIIIIIIIIIIIHIIIIIIIIIIIIIIIIIIIHDDDDD
@HISEQ:969:HM2KJBCX2:2:1101:5646:52799 2:N:0:ACTATGCA
TTCCACACGTGGCGCAACTATCCCTATTAATCATTACGGTGGTCCTAGAAACCAGCAAAATAGAACCACAACGTCCTATTCTAGTATTGCATGCAAATCTATTCAAGCAACAGCACGATAAAAACACTCTAATTTTTTCAAGGTAATGGTCCTGGCTCCCCAACACACCCAATAAAGGACATGCTGGCTCACCAGAAGGAAGCCCCGACAACAGACAGTACTCGCCAAAGACGGACCGCCCGGCCAGGCCTAAAATTCAACTACGAGCTTTTTAACTGCAACAACTTTAATATACGCTATTGGAGCTGGAATTACCGCGGCTGCTGGCACCAGACTTGCCCTCCAA
+
D00<<1<0/<<C?/<<<CC1111<<1D1<1<1<1F1DGH<<E@G11<FG@11DH111<11<111<1<1<11<<<100<<GHCH1<1D111<1111<<11<<C/11<1<11/11</1/.<..<DH=FCFE1<<1/<11<@?HF8<18111$?FB0ADG<HG;0EHHE@H;GGC/EHB<C@?D.:CBB..B/@F.GDD.@BD<:-CE<.F:<.ED0D:0<1C:/C11D1<11<C/C/HHHHC-D11::1><1HCHHF<D11HHGCE1EHCC<<<1CHCEFHGFHECD11EGC10<<<?F<@CHEHHIHHIHIHG?EHHIHGCIIHFC@1EHHF@F<<1CEE@?D@D@0
@HISEQ:969:HM2KJBCX2:2:1101:16705:53731 2:N:0:ACTATGCA
TTCCACACGTGGCCCAACTATCCCTATTAATCATTACGTCGATCCTAGAAACCAACAAAATAGGATTAACGTCCTATTTCATTATTCCATGCTAATGTATTCAAGCGTTAGCCTGCTTTAAACACTCTAATTTTTTCAAAGTAACAGTCCTGATTTCCCGCAACACCAAATTAATGACATCACGGTTCGTCAAGAAGGAGGAATCAGTAAAGCCAGTACATACCGAAGGCATGACCAACTTACTAACCCCGAAATTCAACTACGAGCTTTTTAACTGCAACAACTTTAATATACGCTATTGGAGCTGGAATTACCGCGGCTGGTGGCACCAGACTTGCCCTCCAA
+
DDDDDIIIIIIIIIIIIIIIGHIIIIIIIIIIIIIIIIIIIIIIIHIIIIIIIIIIIIIIIIHIIIIFHIIHIIIIIIIIHIIHIHIHIIIIIIIIIIIIIIHHHHHHIIIIIIIIIIIHIIIIIIIIIIHIIIIIIIIIIIIIIIIIIIIIIIIIIIGIIIIIIIIIIIIIIIIIHIIIIIIIIIIIIIIIIIIIIIIIIIIIIIIIHHIIIIIIIIIIIIIIIIIIIIIIIIIIIIIIIIHHHIIIIIIIIIIIIHIIIHIIHIIIIIIHIHIIIIIIIIIIIIHHIIIIHIIIIIIIIIIIIIIIIIIHIIIIIIIIIIIIIIIIIIIIIIIIIIIIDDDDD
@HISEQ:969:HM2KJBCX2:2:1101:5891:54159 2:N:0:ACTATGCA
TTCCACACGTGGCCCAACTATCCCTATTAATCATTACGGTGATCCTAGAAACCAACGAAATAGAATCAGTCCGTCCTATTTCATTATTCCATGCTAATGTATTCAGACGATAGTCTGCTTTAAACACTCTAATTTTTTCAAAGTAACAGTCCTGATTTCCCATCACACCAAATAAATGGCATGAAAGTTCCTCAGAAGGTAGAGATCCATCTCACCAGTGCAGACAATTAAGCCTGACCAATGGGTAGACCCCGAGGTTCAACTACGAGCTTTTTAACTGCAACAACTTTAATATACGCTATTGGAGCTGGAATTACCGCGGCTGCTGGCACCAGACTTGCCCTCCAA
+
DDDDDIIIIIIIIIIIIIIIIIIIIGIIIIIIIIIHIIIIIIIIIIIHHIIIIHIIIIIIIIIIIIIIIIIIIFHHIHIIIIIIIHIHIIIIIIIIIIIIIHHIIIIIIIIIHHIIIIIIHIIIHIIHIIGHIIIIHIIIIIIIIIHHHIIIIHGHHHIIIIIIHIIIIIIIIHHIIHHIHIIIHHHIIIIIIIIIHIIIIHIIIHHHIHIIIIIIIIIIIGIIHHIIIIIGIIIIIHIIIHIIIHFHIIIGIHIIIIIIIHIIIIIHIHIHIIIIIIIHIIIIGIIIHIIIHHFHIIIIHEHIIHIIIIIIIGIIIIIIIIIIIIIIIIIIIIIIIIIHIIIDDDDD
@HISEQ:969:HM2KJBCX2:2:1101:8353:54464 2:N:0:ACTATGCA
TTCCACACGTGGCCCAACTATCCCTATTAATCATTACATCGATCCTAGAAACCAACAAAATAGAATCGGATGTCCTATTTCATTATTCCATGCTAATGTATTCAAGCGTGAGCCTGCTTTAAACACTCTAATTTTTTCAAGGTAACAGTCCTAATTCCCCGTGACACCAAATTAATGGCATTACGGTTCTTTAGAAGGTGAGAAATCAATAATATCAGTACATACCAACGGCATGACCGAAACATTGATCCCGAAATTCAACTACGAGCTTTTTAACTGCAACAACTTTAATATACGCTATTGGAGCTGGAATTACCGCGGCTGCTGGCACCAGACTTGCCCTCCAA
+
DDCDDIIHHIIIIIIIIIIIIIIGHIIHIIIIIIIIIIHIIIIIIIIIIIIIIIHIIIIIIIIIIIIHHIHIHIIIHIIIIIIGIIIIHHHIIIHFCIIHHIIIIIIIHHIIHIIIIIIHIIIIIIIIIIHHHIIIIIIHIHIIIHHIHIIIIIHIHIIIIIIIIIIIIIIHHIHIHIHIIIIIIIHGIIIIIIIIIIIIIIIIIIIIIIHIIIHGIIIIGIIIIIIIIIIIIIIIIIIIIIIIIHIIIIIIIIIIIIIIIIIIIIIHIIIIIIIIIIIIIIIIIIIIIIIIIIIIIIIIHIIIIIIIIIIIIIIIIIIIIIIIIIIIIIIIIIIIIIIIIIDDDDD
@HISEQ:969:HM2KJBCX2:2:1101:20283:54416 2:N:0:ACTATGCA
TTCCACACGTGGCCCCAACTATCCCTATTAATCATTACGGTGATTCAGAAACCAACAAAACAGGACCACCGTCCTATTCTATTATTCCATGCTAATGTATTCAGACGTAAGCCTGCTTTGAACACTCTAATTTTTTCAAGGTAAAGGTCCTGGTTTCCCACCACGCTAAATTAATAACATGATAGTTCCCCAGAAGGTAGAAATTCTACACACCAGTACAGACTTGTTAGCCCGACCAACGGTAGAATCCCGAAATTCAACTACGAGCTTTTTAACTGCAACAACTTTAATATACGCTATTGGAGCTGGAATTACCGCGGCTGCTGGCACCAGACTTGCCCTCCAA
+
@DD@DHFIC<10FFHEC0DCGCHEHE@ECHHHHHFHHHHDHFHE@FHEH@GHEHEE@FHHEC11D<DHHIG<C/EHH?CHCGHHHHHH@H1?FEGH1@<DGEF5GH8E@FCHH?GE?FB8D@?GHHH@HHEHGGGHHHIAADCHE1IHFGEH?D@CFCE@GHCF0EC@@DGGCIHDD@?HGE@ECHH<C<EFHHHF<CHCF?EHHHCHHFGCC$CE@C<A1<B?A9C6HCFDHFCD0D<C1<1C<G?FGFG@EFHEG@CCD=F@G?G@HHFHD<<?ECHCF1HC<1EHEFF<<0<D11<1F@HEHC<IH@D1CC/<CDIH@HG@C@F@FIHHF<D1CCIHC?BDDD
@HISEQ:969:HM2KJBCX2:2:1101:20914:54519 2:N:0:ACTATGCA
TTCCACACGTGGCCCAACTATCCCTATTAATCATTACGTCAATCCTAGAAACCAACAAAATAGGATCAAACGTCCTATTTCATTATTCCATGCTAATGTATTCAAGCGTTAGCCTGCTTTAAACACTCCAATTTTTTCAAAGTAACAGTCCTGTTTCCCTGCAACACCAAATTAATGACATTACAGTTCTTCAAGAAGGAGGAACCAGTAAAGCCAGTACATACCAGAGGCACGACCAACCTACTAATCCCGAAATTCAACTACGAGCTTTTTAACTGCAACAACTTTAATATACGCTATTGGAGCTGGAATTACCGCGGCTGCTGGCACCAGACTTGCCCTCCAA
+
DAB@DHHHIHIIIGHIIIIIHIIHIHHIIIIHIHIIIHHIIHHIIIIIHIIIIGIIIIHHIHHCHHHHIIHH<FHCHHEHFHIHIIIEHEDHH1DHEHFGHHHHHHHIIHGIHHHIEIHHHHHHIIHHHGGHHIIIHHHHHHHHEHHIIIIHGHHHIIIIIGIHIIIHHHFIHHIIHHHHHHIHIIIIIIHHHHIIIIIIIIIIIIIIIIHIIIIIIIIIIIIIIHHIIHIHHHFIIIHI==HGDHFIIFHIFHIIHIHHHHEHH?HHIIIIHIIIIIIIIHHEIIHIIIIIIIIIIIIIIIIIIIIIIIIIIIIIIIIIIIIIIIIIIIIIIIIIIIIIIDDDDD
@HISEQ:969:HM2KJBCX2:2:1101:12978:55359 2:N:0:ACTATGCA
TTCCACACGTGGCCCAACTATCCCTATTAATCATTACGTCAATCCTAGAAACCAACAAAATAGGATCGAACGTCCTATTTCATTATTCCATGCTAATGTATTCAAGCGTTAGCCTGCTTTAAACACTCTAATTTTTTCAAAGTAACAGTCCTGTTTCCCTGCAACACCAAATTAATGACATTACAGTTCTTCAAGAAGGAGGAATCAGTAAAGCCAGTACATACCATTGGCACGACCAACCTACTGACCCCGAAATTCAACTACGAGCTTTTTAACTGCAACAACTTTAATATACGCTATTGGAGCTGGAATTACCGCGGCTGCTGGCACCAGACTTGCCCTCCAA
+
DDDDDIIHIIIHIIIIIIHHHIFIIIIIIIIGIIIIIIIIIIIIIIHHGHIEHIIIICHEGFHHGIHIHIHIHHIHIHIHHHHG@HHIGEGHEHIIIHHIIHIIIIHIHIIIIIHIIHIHIHHHHHHHHIIIIIHHGIIIIIHIIHHHHHCHIIIIIIIIHHIIIIHHHIFCGIHHIIIHHHIIIHHEIHHIHHHIHIHHFHIIIHHIIIIIIIIIIIIIIIIIIHHIHGIIHHHIHIFEIHGGGIGIIIIIIIHIIIIIIIIIIHEHHIIIIIHIIIIIIIIIIIIIIIIIIIIIIIIIIIIIIIIIIIIIIIIIIIIIIIIIIIIIIIIIIIIIIIIIIDDDDD
@HISEQ:969:HM2KJBCX2:2:1101:6721:54626 2:N:0:ACTATGCA
TTCCACACGTGGCCCAACTATCCCTATTAATCATTACGTCAATCCTAGAAACCAACAAAATAGGATCAAACGTCCTATTTCATTATTCCATGCTAATGTATTCAAGCGTTAGCCTGCTTTAAACACTCTAATTTTTTCAAAGTAACAGTCCTGTTTCCCTGCAACACCAAATTAATGACATTACAGTTCTTCAAGAAGGAGGAACCAGTAAAGCCAGTACATACCAGAGGCACGACCAACCTACTAATCCCGAAATTCAACTACGAGCTTTTTAACTGCAACAACTTTAATATACGCTATTGGAGCTGGAATTACCGCGGCTGCTGGCACCAGACTTGCCCTCCAA
+
DDADDHEHGIIGHIIIIIIIHGIIIIIIIIIIGIHHIIHIIHIICHHHIIIIIHIIIIIIIIHIIIGIHHHHH?GHHIHHGHHHHHFEEHHGIIIHEHGHGHHHHHIGIHIHHHGHHHFHIHIIIIHHHHHHIHIHIHHHHIHIHHHEGHFHHHFHIHHHHHHHIIIIIGEHHHHIHIHGF@H?F@HHHHHIHEEHFIHGEHFHGHFFHHFIHEHFCIIHFEIHGCHHHIIIIGIIGHGFHEH@CCHEDDFEHHE@EFHIIIHE?EHIIHGEHHHHGIIIIIIHHCEIIIIHHIIIIIGIHHHHHIIIIHGCHHHHIHIIIIIIIIIIIIIHHHIIIHHIHCCDDD
@HISEQ:969:HM2KJBCX2:2:1101:20607:55963 2:N:0:ACTATGCA
TTCCACACGTGGCCCAACTATCCCTATTAATCATTACGTCAATCCTAGAAACCAACAAAATAGGTTTGAACGTCCTATTTCATTATTCCATGCTAATGTATTCAAGCGTTAGCCTGCTTTAAACACTCTAATTTTTTCAAAGTAACAGTCCTGTTTCCCTGCAACACCAAATTAATGACATTACAGTTCTTCAGAAAGGAGGAATCAGCGAAACCAGTTCATACCAGTGGCACGACCAACCTGCTGACCCCGAAATTCAACTACGAGCTTTTTAACTGCAACAACTTTAATATACGCTATTGGAGCTGGAATTACCGCGGCTGCTGGCACCAGACTTGCCCTCCAA
+
AADDDEH@EEEF<HHIICHH@DCHHH?HGHIHIIIIIIF1<GHH1GHHIEEF<1@<1CGHHIEECGEDHHH1<1<DEH?DGEGGHGCFD@GH?1<<FHHEHDDGHGCFCHHHEHGCIHHHCBCDHHFDHHHIGHHHEHHHHIIHHHH@IIHHGIHIIIIHGIHHGIHHHH@FDHFF<<IIHEHIHIIHIIHHIHIHGG@II;IIIHHGIIHEGIHHFCFHHHEIIIHII4IIIHHHHEDIHHEGDGIIHIHIIIHIIIHHHG<EG<1HHHECIIHHIIIIHHHIIIIHHCIIHHIIHGEIIIIIIIIIIIIIDHHIHIIIHIIIIIIIHHGGIIIHIIIIIDDD@D
@HISEQ:969:HM2KJBCX2:2:1101:7238:56879 2:N:0:ACTATTCA
TTCCACACGTGGCCCAACTATCCCTATTAATCATTACGTCAATCCTAGAAACCAACAAAATAGGATCGAACGTCCTATTTCATTATTCCATGCTAATGTATTCAAGCGTTAGCCTGCTTTAAACACTCTAATTTTTTCAAAGTAACAGTCCTGTTTCCCTGCAACACCAAATTAATGACATTACAGTTCTTCAAGAAGGAGGAATCAGTAAAGCCAGTACACACCATTGGCACGACCAACCTACTGACCCCGAAATTCAACTACGAGCTTTTTAACTGCAACAACTTTAATATACGCTATTGGAGCTGGAATTACCGCGGCTGCTGGCACCAGACTTGCCCTCCAA
+
DDDCDIIIIIIIIIIIIIIIIHIIIIHIIIIIIIIIIIIIIIIHHIIIIIIIIHIIIIIHIIIIIIIIIIHIIIIIIIIIIIHIIIIIIIHIGIIGIIIIIIHIIHIIIIIHIIIIIHHHIHIIIIIIHHHIIIIIIIIIIIIIIIIIIIIIIIIIIHHHIIIIIIIIIIIIIIIHIIIIIIIIIHIIIIIIIIIIIIIIIIIIIIIIIIIIIIIIIIIIIIIIIIIIIIIIIIIIIIIIIIHHFIIHIIIIIIIIIIIIIIIIIIIIIIIIIIIIIIIIIIIIIIIIIIIIIIIIIIIIIIIIIIIIIIIIIIIIIIIIIIIIIIIIIIIIIIIIIIIIHDDDDD
@HISEQ:969:HM2KJBCX2:2:1101:2930:57205 2:N:0:ACTATGCA
TTCCACACGTGGCCCAACTATCCCTATTAATCATTACGTCGATTTCCGAAAACCAACAAAATAGAAACGACGTCCTATTCCATTATTCCATGCACGAATATCCAAGCGTGTAAAGCCTGCTTTGAGCACTCTAATTTTTTCAAAGTAAACCTGGCGGCGCCCCAGGACACTCGGTTAAGAGCACCCTGACGCCTCCGCCACACCATTCACGGGCCAATGGGACAGTCGCGCCAAACAGCGGACCGTCCCCTACCCGCCGAGATCCAACTACGAGCTTTTTAACCGCAACAACTTTAATATACGCTATTGGAGCTGGAATTACCGCGGCTGCTGGCACCAGACTTGCCCTC
+
DDDDDIIIIIIIIIIIIIIIIIIIIIIIIIIIIIIIIIIIIIIIIIIHIIIIIIIIIIIIIIIIIEHIIIIIIIIIHIIIIIIIIIIHIIIIIIIIIIIIIGHIIIIIHHHIFHIIIIIIIIIHIIIIIIIIIIIIIIIIIIIIIHHIHIEGHHIIHIIIIIIIHIIIHHIHHIHIIIHIIIIIIIIIGIIIIHIIIIIHIHIIIIHIFHIIIIIIIIIIIIIIIIIIIIIIIIIIIIIIIHIIHEIHHIIHIIIIIIIIIIIIIIIIIIIIIIIIIIIIIHIIIIIIIIIIIIIIIIIIHIIIIIIIIIIIIIIIIIIIIIIIIIIIIIIIIIIIIIIIIIIIIDDDDD
@HISEQ:969:HM2KJBCX2:2:1101:13606:57358 2:N:0:ACTATGCA
TTCCACACGTGGCCCAACTATCCCTATTAATCATTACGTCGATCCTAGAAACCAACAAAATAGAATCAAACGTCCTATTTCATTATTCCATGCTGATGTATTCAAGCGCGAGCCTGCTTTAAACACTCTAATTTTTTCAAAGTAACGGTCCTGATTCCCCATGACACCAAATTAATGACATCATGGTTCTTCAGAAGGGAGAAATCAAAATTGCCAGTACGTACCGAGGCACGACCAACAAATTGATCTCGAAATTCAACTACGAGCTTTTTAACTGCAACAACTTTAATATACGCTATTGGAGCTGGAATTACCGCGGCTGCTGGCACCAGACTTGCCCTCCAA
+
DD@DBHIIIHHIIIIHHIHIIIHHHIIIHFHGHIIHIHIHIIIGHIEHGIIIIHIFHHHIHGGHHIIGHIIHHHHHIIHIHHIHHIIGHHHEFFFGHHIHIDGEEHHIHHHIIIIIHHHHFGHIHIIHIHGHHGIIIHHHHHEHHHIHHHIIIHIHHIIIHHCHHHCEEHHHHIHGHIIIHIIHIEHHHHEIIIIIIHHIFHIHHFHHIHHHHIIIHHHHIGHHGIIHIIIIHEIHHFCHHIHHFGFHIIHHHIIIHIHHIIIHGHHHIIHEHIHIHIIIIIHIHHHEIIIHHIIIIIIIIIHIIIIIHIIHIIIHGIIIIHHIIIHIIIIIIIGIIIIIDCDDD
@HISEQ:969:HM2KJBCX2:2:1101:13967:57527 2:N:0:ACTATGCA
TTCCACACGTGGCCCAACTATCCCTATTATCATTACGTCGATCCTAGAAACCAACAAAATAGGATCAAACGTCCTATTTCATTATTCCATGCTAATGTATTCAAGCGTTAGCCTGCTTTAAACACTCTAATTTTTTCAAAGTAACAGTCCTGTTTCCCTGCAACACCAAATTAATGGCATTACAGTTCTTCAGAAAGGAGGAATCAGCGAAGCCAGTACATACCAGTGGCACGACCAACCTGCTGACCCCGAAATTCAACTACGAGCTTTTTAACTGCAACAACTTTAATATACGCTATTGGAGCTGGAATTACCGCGGCTGCTGGCACCAGACTTGCCCTCCAA
+
DDDDDIIIIIIHHIIIIIIIIIHIIIIIIIIIIIIIIIIIIIIIIHHHHIIIIIIIIIIIIHIIHHHIIIIHIIIIIHIIHIIIIHIIIIHGIIIHHIHIIHHIIIIIIIIIIIIIHIIIHHIIIIIIIHHIIIIHHIIIIIIIIIIIIIIIIIIIIIIIIIIIIIIIIIIIIIIIIIHHHIIIIIIIIIIIIIIIIIIIIIIIIIIIIIIIIIIHIIIIIIIIIIIIIIIIIIIIIIIIIIHFIIIIIIIIIIIIIIIIIIIIIIIIIIIIIIIIIIIIIIIIIIIIIIIIIIIIIIIIIIIIIIIIIIIIIIIIIIIIIIIIIIIIIIIIIHIIIIIIDDDDD
@HISEQ:969:HM2KJBCX2:2:1101:7946:58439 2:N:0:ACTATGCA
TTCCACACGTGGCCCAACTATCCCTATTAATCATTACGTCGATCCTAGAAACCAACAAAATAGGATTAACGTCCTATTTCATTATTCCATGCTAATGTATTCAAGCGTTAGCCTGCTTTAAACACTCTAATTTTTTCAAAGTAACAGTCCTGATTTCCCGCAACACCAAATTAATGACATCACGGTTCGTCAAGAAGGAGGAATCAGTAAAGCCAACAGTACATACCGAAGGCATGACCAACTTACTAACCCCGAAATTCAACTACGAGCTTTTTAGTTGCAACAACTTTAATATACGCTATTGGAGCTGGAATTACCGCGGCTGCTGGCACCAGACTTGCCCTCCAA
+
DCDDDIIIHIIIIIIIIIIIIIIIIIIIHIIIIIIIIIIIIIIIIIIHIIIIIIIIIHIIIIIIHHIIGIHHHIIIIIIIIIIIIIHHHIIIIIIIIIHIIIIIIIIIIIIIIIIIIIIIIIIIIIIIHIIIIIIIIIIIIIIIIIIHIIIIIIIHIIIIIIIIIIIIIIIIIIIIIIIIIIIIIIIHIIIIIIIIIIIIIIIIIIHIIIIIIIIIIIIIIIIIIIIIIIIIIIIIIIIIIIIIIHGIHIIIIIIIIIIIIHHHEIIIIIIIIIIIIIIIIIIIIIIIIIIIIIIHIIIIIIIIIIIIIIIIIIGIIIIIIIIIIIIIIIIIIIIIIIIIIIIDDDDD
@HISEQ:969:HM2KJBCX2:2:1101:8987:57476 2:N:0:ACTATGCA
TTCCACACGTGGCCCAACTATCCCTATTAATCATTACGTCAATCCTAGAAACCAACAAAATAGAATCAAACGTCCTATTTCATTATTCCATGCTAATGTATTCAAGCGTAAGCCTGCTTTAAACACTCTAATTTTTTCAAAGTAACAGTCCTGATTCCCCACGACACCAAATTAATGACATCGTGGTTCTTCAGAAGGTAGGAACCAATAATGCCAGTGCGTACCGAGGCACGACCGACAATCTGATCCCGAAATTCAACTACGAGCTTTTTAACTGCAACAACTTTAATATACGCTATTGGAGCTGGAATTACCGCGGCTGCTGGCACCAGACTTGCCCTCCAA
+
DDDDDIIIIIIIIIIIIIIIHIIHIIIIIIIHHIIIIIIEHHIGCHIHIEHGHIHHHHIIIHGHIIIIHHHHHHHHIIIIEHIIIIHHCHIH?HHIIIHHHHHHIHHIIIHHHFHIIGHIHHHGIHIIHHIHHGHHEHIHEGHHHHIHHHIIHHIIHHIHHHHHHHHHHIHIHIIHIHHIIIIHHIIHHIHIIIIIIHIIIHIHEIIHHHGIIHIIIHHHIIIHHHHIHIIIIHIIHFEGGHHFIIHHIIIIIIIIIIIIIIIIIIIIIIIIGIIIHGIIIIIIIIIHHIIIIIIHGHIIIIIIIIIIIIIIIIIIHIIIIIIIIIGIIIIIIHHIIIIIDDADB
@HISEQ:969:HM2KJBCX2:2:1101:2390:58327 2:N:0:ACTATGCA
TTCCACACGTGGCCCAACTATCCCTATTAATCATTACGGTGATCCTAGAAACCAACAAAATAGAACCATGCCGTCCTATTCTATTATTCCATGCTAATGTATTCGAGCAAAAATGCCTGCTTTAAACACTCTAATTTTTTCAAGGTAAAGGTCCTGGATCCGCAAGACACCCAATTAAGGACATCAAGTTTCTCCAGAAGGTGAGAAATCAACAGCGACAGTTCATACCCCTTAAGGCATGACCATCACGTCAATCCCGAAATTCAACTACGAGCTTTTTAACTGCAACAACTTTAATATACGCTATTGGAGCTGGAATTACCGCGGCTGCTGGCACCAGACTTGCCCTCCAA
+
DDDDDIIIIIIIIHIIIIIIIIIIIHIIIIIIIIIIIIIIIHIIIIIHIIIIIIIIIIIIIIHFHIHIIIIIIIHHIIIIIIGIIFHHIIIIHIIIHGIIIFHHIIIIIIIIIIIHIIIIIIIIIHIIIIIIIIHIIIHHHIIIIIIIIIIIIIHIHIIIIIHIIIHIIIIHIIIIIIIHIIIIIIIIIIHIHGIIIIIIIIIIIIIHIIIIIIIIIIIIIIIIIIIHIIIIIIIIIIIIIIIIHIIIIIHHIIIIIIIIIIIIIIIIIHIHIIIIIIIIIIIIIIIIIIIIHHHIHIIIIIIIIIHHIIIIIIIIIIIIIIIIIIIIIIHIIIIIIIIIIIIIIIIIDDDDD
@HISEQ:969:HM2KJBCX2:2:1101:2318:60418 2:N:0:ACTATGCA
TTCCACACGTGGCCCAACTATCCCTATTAATCATTACGTCGATCCTAGAAACCAACAAAATAGAACCATGCCGTCCTATTCTATTATTCCATGCTAATGTATTCGAGCAAAAATGCCTGCTTTAAACACTCTAATTTTTTCAAGGTAAAGGTCCTGGATCCGCAAGACACCCAATAAAGGACATCAAGTTTCTCCAGAAGGTGAGAAATCAACAGTAACAGTTCATACCCCTTAAGGCATGACCATCACGTCAATCCCGAAATTCAACTACGAGCTTTTTAACTGCAACAACTTTAATATACGCTATTGGAGCTGGAATTACCGCGGCTGCTGGCACCAGACTTGCCCTCCAA
+
DDDDDHIIHIIIIIIIIIIIIIIIIHIIIIIIIIIIIIIIIHIHIIIHIIIIIIIIIIIIIIIIIIGIIIIIHHIHIIIIHIIIIIIIIIIIHGIIHIEHHHGIIHIIIIIIIIIIIHHIIIIIIIHIIIIIHIIIIIHHIIIIIIIIIIIHIIIIIHHHHIIIIIHIIGIHIIIIIIIIIGIIIIIHHIIIHHIIIIIIIIHIIIIIIIIIIIIHIIIIIIHIIIHIIIIIIIIIIIIIIIIIIIIIIIHGHHIIIIIIIIIIIIIIIIIIIIIIIIIIIIIIIIIIIIIIIIIIIIIIIIIIIIIIIIIIIIIIIIIIIIIIIIIIIIIIIIIIIIIIIIIIIIIIDDDDD
@HISEQ:969:HM2KJBCX2:2:1101:16689:59936 2:N:0:ACTATGCA
TTCCACACGTGGCCCAACTATCCCTATTAATCATTACGGCGGTTCTAGAAACCAACAAAATAGCCCCACGCGTCCTATTTCATTATTCCATGCTAATGTATCCGAGCATGCGCCTGCTTTGAACACTCTAATTTTTTCAAGGTAATGGTCCTGGTTCCCCGACACACCCAACAAAGGACATGCCGACTCACCAGAAGGATAGGCCCGGCGTCGGAACAGTGCTCACCCGGAGGGCGGACCGCCCGGCCAGACCCAAAATTCAACTACGAGCTTTTTAACTGCAACAACTTTAATATACGCTATTGGAGCTGGAATTACCGCGGCTGCTGGCACCAGACTTGCCCTCCAA
+
BDDDDIIHCHHIIGHIIIIIHIHIIIIIHHIIIIIIIEHHIHCHHIGHEHHEEHHEHFHHIIHIHIHHH??CEHIH1DHHEHEHCEC?GHE<FFCHE@FHIHHGHGCCIHDC@EHHH?HHHGHHICH?FHHHHHHHEHFHHHIHHHIHEHHHHHEHDFIHH=IHEGHIHFIIHIFG@EIHEHHIHGHHHGHHIHHEHIIGIIHGIIHHDH:I>HIHIIIIIIIIIIHIIIIIIIIIIIIIIHDIIIIIIHHIIHIIHHIHIIIHHHIIHIHIIIIHIIIHHIHHHIIIIHIIIHHHEIIIIIIIIIIIIIHHHIIIIIIIHIIIIHIIIIIIIHIIIIHIIIIIDDDDD
@HISEQ:969:HM2KJBCX2:2:1101:5154:60618 2:N:0:ACTATGCA
TTCCACACGTGGCCCAACTATCCCTATTAATCATTACGGTGATCCTAGAAACCAACGAAATAGAATCAGTCCGACCTATTTCATTATTCCATTCTAATGTATTCAGACGATAGTCTGCTTTAAACACTCTAATTTTTTCAAAGTAACAGTCCTGATTTCCCATCACACCAAATAAATGGCATGAAAGTTCCTCAGAAGGTAGAGATCCATCTCACCAGTGCAGACAATTAAGCCTGACCAATGGGTAGACCCCGAAGTTCAACTACGAGCTTTTTAACTGCAACAACTTTAATATACGCTATTGGAGCTGGAATTACCGCGGCTGCTGGCACCAGACATGCCCTCCAA
+
@<DD@H?GC110C1<EGHI1<@DEH@HCH11<F?1D<GHI?EF@CCF1DG@E1@CE0GGHEEEEHFHH?C<10//<<F111<D<11C<<C<11<<1D1CFIIIHHHHHHIIIIIIIHEFFIIIHFHHHHHHHDFHHGEGE@IIIIIHHHHHEEF98EDFH@HGGFIH@FHFECHHHHHHEIHHHHFHHHHEHIIIIHFIHCGHFHGGHIHHIHIHHHHHG@HEIIIIGHFIFIGHEEFIFHIFEEHDGIFIIHHHFEHGIIIHHHHIIHIIIHHHGEIGHHHHEIIIHFHIIIHHGCGHIIIIIIIHEIHHIIIHHHDHDHHHIIIIHHHHHFGFHHHHEHGG@DDDD
@HISEQ:969:HM2KJBCX2:2:1101:14452:60832 2:N:0:ACTATGCA
TTCCACACGTGGCCCAACTATCCCTATTAATCATTACATCGATCCTAGAAACCAACAAAATAGAATCGGATGTCCTATTTCATTATTCCATGCTAATGTATTCAAGCGTGAGCCTGCTTTAAACACTCTAATTTTTTCAAGGTAACAGTCCTAATTCCCCGTAACACCAAATTAATGGCATTACGGTTCTTTAGAAGGTGAGAAATCAATGATAACAGTGCATACCAACGGCATGACCGAAATATTGATCCCGAAATTCAACTACGAGCTTTTTAACTGCAACAACTTTAATATACGCTATTGGAGCTGGAATTACCGCGGCTGCTGGCACCAGACTTGCCCTCCAA
+
DDDCDIIIIIIIIIIIIIIIIHHIFIIIIIIIIIHIHGHIHIIFIIIHIHIGIIIIIIIIIIIIHIIFH=EHIHHIIEHHHIHGIHHGHHEEHHIIHIHIIIIHIIHHFHHIIIIIIIIIIIIIIIIIHHIHIIIHHIIIHIIIHHIHIIIHIIHHIIIIIIIIIHIIIIIIHIIIIIIIIIIIIIIHIIIIIIIIIIIHIIIIIIIIIIII;IIIIIIIIIIIIIIIIIIIIIIIHIGIIIIIHFGGIGIIIIIIIIIIIIHIIIIIIIIIIIIHIIIIIIIIIIIIIIIIIIIIIIIIIIIIIIIIIIIIIIIIIIIIIIIIIIIGIIHIIIIIIIIIIIDDDDD
@HISEQ:969:HM2KJBCX2:2:1101:12358:61115 2:N:0:ACTATGCA
TTCCACACGTGGCCCAACTATCCCTATTAATCATTACCGCAAGCTCTAACCAACGAAACGGGCTTGCGGTCCTGTTCCATTATACTATGCTGGAATATTCACGGCAAAATGCCTGCTTTAAACACCCTAATTTCTTCAAAGTAAACGGCCTGGTACCAACCGCCCACTCATTTAAGAGCAGGCGGCGGCCTCCAGGCGTAGGCAGCTGTCTGGCCAGTACATACCCGTTTCCACGAAGCAGACCATGCCAGACGAGCGCCGGTTTCAACTACGAGCTTTTTAACTGCAACAACTTTAATATACGCTATTGGAGCTGGAATTACCGCGGCTGCTGGCACCAGACTTGCCCTCCAA
+
DBDADIIHIIHHHIIIIIIHIHIIIIHIIIIGHHIIIIIIHIIGIIIIIHIHIIGIIIIHGHHHHHEGGHHIHIIIHIIIIGHIIHIIHHHHIHIGIHHIIGHHIIHHIIIIHIIIIHIIHIIIHHIIHIIGHIIIIIIIIIIIIIIIIIIIIIIHIHDHHGHHIIIIIIIIIIIIIGHIIIIIIIIIIIHHIIHIIIIIIIIIIHIIHHIHIIIIIIIIIIIIIIIIIGIIIIIIIIIIIIIHHGIIIIIHFIIIIIHHHGIIIIIIIIIIIIIIIIIIIIIIHIIHIIIIIIHHIIIIHIHIIIIIIIIIIIIIIIIIIIIIIIIIIIGIIIIHIIIIIIIIIIIIIDDDDD
@HISEQ:969:HM2KJBCX2:2:1101:8219:61939 2:N:0:ACTATGCA
TTCCACACGTGGCCCAACTATCCCTATTAATCATTACGTCAATCCTAGAAACCAACAAAATAGGATCAACGTCCTATTTCATTATTCCATGCTAATGTATTCAAGCGCGAGCCTGCTTTAAACACTCTAATTTTTTCAAAGTAACAGTCCTGATTCCCCACTACACCAAATTAATGACATGATGGTTCGTCAGAAGGTAGAAATCAGTAACACCAGTACGTACCGAAGGCACGACCAGCGTACTAATCCCGAAATTCAACTACGAGCTTTTTAACTGCAACAACTTTAATATACGCTATTGGAGCTGGAATTACCGCGGCTGCTGGCACCAGACTTGCCCTCCAA
+
DDDDDIIIIIIIIIIIIIIIIIIIIHIIIIIIIIIIIIIIIIIIIIIIIIIIIIIIIIIIIIHHIHIIIIIHHIIIIIIIIIIIHIIGIIIIIIIIIIIIIIIIIIIIIIIIIIIIHIHIHIIIIIIIIIIIIIIIIIIIIIIIIIIIIIIIHIIIIIIIIIIIHIIIHIIIIIIIIIIIIHGIIIIIIIIIIIIIIIIIIIIIIIIIIIIIIIIIIIIIIIIIIIIIIIIIIIIIIIIIIIHGIIIIIIIIIIIIIIIIIIIIIIIIIIIIIIIIIIIIIIIIIIIIIIIIIIIIIIIIIIIIIIIIIIIIIIIIIIIIIIIIIIIIIIIIIIIIIIIIDDDDD
@HISEQ:969:HM2KJBCX2:2:1101:20267:62027 2:N:0:ACTATGCA
TTCCACACGTGGCCCAACTATCCCTATTAATCATTACATCGATCCTAGAAACCAACAAAATAGAATCTGATGTCCTATTTCATTATTCCATGCTAATGTATTCAAGCGTAAGCTTGCTTTAAACACTCTAATTTTTTCAAGGTAACAGTCCTAATTCCCCATAACATCAAATAAATGACATTATGGTTCTTTAGAAGGTGAGAACCAATAAAACCAGTACATACCAAGGCATGACCGATTCCTTGATCCCGAAATTCAACTACGAGCTTTTTAACTGCAACAACTTTAATATACGCTATTGGAGCTGGAATTACCGCGGCTGCTGGCACCAGACTTGCCCTCCAA
+
DDDDDIIIIHHIIIIIIIIIHIIIIIIIIIIIIIIIIIIIIIIIIIIIHIHHHIIIIIIHHHGHIIIIIHHHHIGHIIIHIIIIIIHIHHIGHIIIIIIIIHIIIHIHIIHHHIIIHIHHIHHHGHEHHHGIHIIHCHHIGIIIIIIHIIIIIIHIHIHIIIHIIIHHIIIIIIIIIIIIIIHIIIIGIIIIIIIIIIIIIIHIHIIIIIIIIIIIIIIIIIIHHIIIIIIIIIIIIIIIHHHGIIIIIIIIIIIIIIIIIHIIIIIIIIIIIIIIIIIIIIIIIIIIIIIIIIIIIIIIIIIIIIIIIIIIIIIIIIIIIIIIIIIIIIIIIIIIIIIIDDDDD
@HISEQ:969:HM2KJBCX2:2:1101:17431:62833 2:N:0:ACTATGCA
TTCCACACGTGGCCCAACTATCCCTATTAATCATTACGGTGATCCTAGAAACCAACGAAATAGAACCAATCCGTCCTATTTCATTATTCCATGCTAATGTATTCAGACGTTAGCCTGCTTTAAACACTCTAATTTTTTCAAAGTAACAGTCCTGATTTCCTATCACACCAACTAAATGGCATGAAAGTTCCTCAGAAGGTAGAGATTTATCTCACCAGTACAGACAATTAAGCCTGACCAATGGGTAAACCCCGAAGTTCAACTACGAGCTTTTTAACTGCAACAACTTTAATATACGCTATTGGAGCTGGAATTACCGCGGCTGCTGGCACCAGACTTGCCCTCCAA
+
DDDDDIIIHHIIGHHIIIIIIIIHIIIIHIIIIIHIIHHHHEIIIIIIGEHIIIHIIGHIHHHHGHHIIIIHGIIHIFHHIIIIIIIIIIIICHIIGIHIIHGHHHIIGHHIHHIGIGHIIIIIHIIIHGEFGHHHHIIIIHIHHIHIHHHHGIIHHHIIIIIIIIIHFIIIIHIIHIIHHIIHIIIIIIIIHIIIIIIIIIGIIIHHGHHIIIIIIIIIIIGIIIHIGIIHIIIIIIIIIIHHHHEHIIIIIIIIIIHIIIIIHIIIIIIIIIIIIIIIIIIIIIIHIIIIIIIIIIIIIIIIIIIIIIIIIIIIIIIIIIIIIIIIIIIIIIIIIIIIIIIDDDDD
@HISEQ:969:HM2KJBCX2:2:1101:17365:62845 2:N:0:ACTATGCA
TTCCACACGTGGCCCAACTATCCCTATTAATCATTACAGCGGTCCTAGAAACCAACAAAATAGAACCGATGTCCTATTCTATTATTCCATGCTAATGTATTCGAGCAAAGGCCTGCTTTGAACACTCTAATTTTTTCAAGGTAAAAGTCCTGGTTCCCCACGACGCCCAATAAAGAACATCGGGTTCCCCAGAAGGAAAGACCCGACCGAATCCGTACGCTCGATTAGGAGGACAGATCAGCCCGGTCCAAGGTTCAACTACGAGCTTTTTAACGGCAACAACTTTAATATACGCTATTGGAGCTGGAATTACCGCGGCTGCTGGCACCAGACTTGCCCTCCAA
+
DDDDDIIIIHHIIIIIIIHIHIIIIIIIIIIIIIIIIIIIIIIIIIIIHHIIIIIIIIHIIIHIHIIIIHHGHHHIFFHHIIH1GHIIIIHHIIIGHHHIIIHHHHIIIIIIIIIIIIIHIIIIIIHIIIIIIHHIIHIHHHIHHHHHIHHHHHHIHIIIHIIIIIIIIIIHHIIHHHIHIIHIIIHGIIHIIIIIIIHIIIIIIHHIIHIHIIIIIIIHHGIHHIIIIIIIIIIIIIIIIIIIIIIIIIIIIIIIIIIIIIIIIHHIIIIIIIIIIIIIIIIIHIIIHDHEIIIIIHIIIIIIIIIGIIIIIIIIIIIIIIIIIIIIIIIIIHIIIIIDDDDD
@HISEQ:969:HM2KJBCX2:2:1101:17999:63665 2:N:0:ACTATGCA
TTCCACACGTGGCCCAACTATCCCTATTAATCATTACGGTGATTCAGAAACCAACAAAACAGGACCACCGTCCTATTTTATTATTCCATGCTAATGTATTCAGACATAAGCCTGCTTTGAACACTCTAATTTTTTCAAGGTAAAGGTCCTGGTTTCCTACCACGCTAAATTAATAACATGATAGTTCCCCAGAAGGTAGAAATTCTACACGCCAGTACAGACAATAGCCCGACCAACGATAGAACCCCGAAATTCAACTACGAGCTTTTTAACTGCAACAACTTTAATATACGCTATTGGAGCTGGAATTACCGCGGCTGCTGGCACCAGACTTGCCCTCCAA
+
DDDDDIIIIIIHHIIIIIIIIIIGHIIIHIIIIIIIHHIIHEHIIIIIIHIIIIIIIIIIIHHHGHIHIHHDHHHEHHHGIIGIIHHIIIIIIIIHHHIIIIIIHHIGIHIHIIHIIIIIIIHIHHIHHHIIIIIHIHGIHHIIIFHHIIHIIHHIIIIIHIHHHHHIIIHIHIGIIIIHIHIIHHHHIIIHIIIHIIIIIIIIIIIIIIIIIIIHIIIIIIIIIIIIHIIIIIIIIIIHGGIHHIIIIIIIIIIHHGIHIIIIIIIIIIIIIHIIIIIIIIIIIIIIHHGIIIHIIIIIIIIIIIIIIIIIIGIIIIIIIIIIIIIIIHIIIIIIIIDDDDD
@HISEQ:969:HM2KJBCX2:2:1101:9458:64004 2:N:0:ACTATGCA
TTCCACACGTGGCCCAACTATCCCTATTAATCATTACGGTGGTCCTAGACCAACAAAATAGAACCAACGTCCTATTCTATTATTCCATGCTAATCTATTCAAGCAAAAGCCCGCTTTAAACACTCTAATTTTTTCAAGGTAATGGTCCTGGTTCCCCGACACACCCAATAAAGGGCATACCGGCTCACCAGAAGGATAGACCCGACAACAGACAGTACTCGCCAGAGACGGACCGCCCGGTCAGGCCTAAAATTCAACTACGAGCTTTTTAACTGCAACAACTTTAATATACGCTATTGGAGCTGGAATTACCGCGGCTGCTGGCACCAGACTTGCCCTCCAA
+
DBA@@FGHHIHHDHH=HHHHIIHGDHGHHIIIHHHEEE@HHDHC@FGCHGHHHEHHHHHEFEHGHCE@GE10C?ECHG@DFFEHEEFHH1CCGHHIF@FIHHCIIHHHHHGIECHHHIHIHHIHEFEDHHIHFHGHHFIIIHHGEHGGFEEHDGHDIIIIHHHHCB#HGIIIHGIIIIIHIHIIIIHIIIIHIIIIIIHHHHHHHHIIIIIHIIIIIIIHIIIIIIIIIIIIIHIIGIIHHHHHHEHIIIIIIHIIIIIIIIIIIIIHIIIIIIIIHIIHIIIHHIHHIIIIIIIIHGIIIIIIIHIIIIIIIIIIIIIHGIIIIIIHIGIEEHHDCHDADD@
@HISEQ:969:HM2KJBCX2:2:1101:8642:64980 2:N:0:ACTATGCA
TTCCACACGTGGATCCCCAACTATCCCTATTAATCATTACGGTGATCCTAGAAACCAACAAAATAGAACCATGCCGTCCTATTCTATTATTCCATGCTAATGTATTCGAGCAAAAATGCCTGCTTTAAACACTCTAATTTTTTCAAGGTAAAGGTCCTGGATCCGCAAGACACCCAATTAAGGACATCAAGTTTCTCCAGAAGGTGAGAAATCAACAGCGACAGTTCATACCCCTTAAGGCATGACCATCACGTCAATCCCGAAATTCAACTACGAGCTTTTTAACTGCAACAACTTTAATATACGCTATTGGAGCTGGAATTACCGCGGCTGCTGGCACCAGACTTGCCCTCCAA
+
DDDDDIIIIIIIIIIIIIIIIIIIIIIIIIIIIIIIIIIIIIIICHFHIHHHIIIIHIIHFHGHHHHIIHIIIGHIHIGIGHHIHIIIIIIHHIHHHHFHHFHHHFHHIHIIIIHHHIIIIIIHIIIIHHHHHHIHHHHIIIIIIIHHIIIHHIIIIIIIIHIHHEHIIIIIHGIIIHHIIHIHHHIIIIIIIHIIIHIIIHIIIIIHIHIIIIIIIIIIHIIIIIIIIIIIIIIIIIIIIIIHHIIIIIIIIHHIIIIIHIIIIIIIIHHIIIIIIIIIIIIIIIIIIIIIIIIIIIIIIIIHIIIIIIIIIIIIIIHIIIIIIIIIIIIIIIIIIIIIIIIIIIIIIIIDDDDD
@HISEQ:969:HM2KJBCX2:2:1101:14816:64821 2:N:0:ACTATGCA
TTCCACACGTGGCCCAACTATCCCTATTAATCATTACGTCAATCCTAGAAACCAACAAAATAGGATCAAACGTCCTATTTCATTATTCCATGCTAATGTATTCAAGCGTTAGCCTGCTTTAAACACTCTAATTTTTTCAAAGTAACAGTCCTGTTTCCCTGCAACACCAAGTAAATGACATCACAGTTCTTCAAGAAGGAGGAATCAGTGAGGCCAGTGCATACCAGTGGCACGACCAACCTACTGACCCCGAAATTCAACTACGAGCTTTTTAACTGCAACAACTTTAATATACGCTATTGGAGCTGGAATTACCGCGGCTGCTGGCACCAGACTTGCCCTCCA
+
DDDDDIIIIIHIIIIIIIIIIIIIIIIIIIHIIIIIIIIIIIIIIIIIIIIIIIIIGHIIHIHIGIIIIIHIGHIIIIIIIIIIIIHIIIIIGIIIIIIHIIHIIHIGIIIIIIIIIIEGGHHHIIIHHHEHHIIHIIIIHIIIIIIHHHHHIIIIICEHHHEHHHHFIGHIIIHHHEHFFHHFHHHFHHHIIHHHHHHIEHIFHGHHEIHHHHIIIHGIIIHIIIIHHHFHCH<IHGDHHHFDHHDIIHHHGIIHHIHHHIHHFHHIIHGGHEIHHHEHIHIHHHECIHIIHEE1IIIHHEHHHHHHFHHEHHHHHHGEHHCHCGIIHHIIHIHFHCDHDDBDD
@HISEQ:969:HM2KJBCX2:2:1101:10413:65409 2:N:0:ACTATGCA
TTCCACACGTGGCCCAACTATCCCTATTAATCATTACGTTGATCCTAGAAACCAACAAAATAGAATCGAACGTCCTATTTCATTATTCCATGCTAATGTATTCAAGCGCGTGCCTGCTTTAAACACTCTAATTTTTTCAAAGTAACAGTCCTGATTCCCCACGACACCAAATTAATGACATCATGGCTCCTCAGAAAGGAGAAACCAATAACACCAGTACATACCAGAGGCATGACCGACGTATTGATCCCGAAATTCAACTACGAGCTTTTTAACTGCAACAACTTTAATATACGCTATTGGAGCTGGAATTACCGCGGCTGCTGGCACCAGACTTGCCCTCCAA
+
DDDBDIIIIIIIIIFHIIIIIIIIIIIIIIIIIHIIIIHIIIIHIIIIHIHIIIHIIGHIIIIGIIIIIIIDGHHIIIIIIIIIIIIIHIHIHGIHIIIIIGHIIIHIIIIIIIIIIIGHHHHIIIIIGIHIIIIHIHHIIIHIIIIHHHGHHIIHHHHHHIIHIHGHIIIIIHHHHHIIHIHHHHHFGIIIIIHIIIIIIIHIIHHIIIIIIIHGIIIIIIIIIIIIIIIIIIIIIIIIIIHHGI=IIIIIIIIIIIIIGIIIIIIIIIIIIIIIHIIIIIIIIIIIIIIIIIIIIIIIIIIIIIIIIIIIIIIIIIIIIIIIIIIIIIIIIIIIIIIIIDDDDD
@HISEQ:969:HM2KJBCX2:2:1101:21273:65745 2:N:0:ACTATGCA
TTCCACACGTGGCCCAACTATCCCTATTAATCATTACGGTGATCCTAGAAACCAACAAAATAGAACCATGCCGTCCTATTCTATTATTCCATGCTAATGTATTCGAGCAAAAATGCCTGCTTTAAACACTCTAATTTTTTCAAGGTAAAGGTCCTGGATCCGCAAGACACCCAATAAAGGACATCAAGTTTCTCCAGAAGGTGAGAAATCAACAGTAACAGTTCATACCCCTTAAGGCATGACCGTCACGTCAATCCCGAAATTCAACTACGAGCTTTTTAACTGCAACAACTTTAATATACGCTATTGGAGCTGGAATTACCGCGGCTGCTGGCACCAGACTTGCCCTCCAA
+
B@B@@FH@ECHIHEGCGHHH??CE?GHHHH1<G1<CECE<C<1CG?FECCGGCEHHHHFE?FEHECEE1@@1C0//0<1<11<<1C1<11CFH11<C<11<CFC@GG>EHHHH?C@@FEHEHA@?HBDEFHHGFDHEGB<8CHHIFCFHHHECG@BFHDHHFFC@CHDDEGEEEC<DG@CDD?GD/?EHEHIGIHCGCHHHFGIHFCFHHE@ECECCCC<<@HF@CDHHHIHFG@GHA<GC@GHHEFEHHFCEHDECEG?F@HHHGCHHCGG@FHHHHHG?EHHHHCFFFEGIIHHHEGEEIHFFCIIIIHIIIIHIHHHIIIIIHHHHGIHHHHFIIHHEIIIIIIIDDD@?
@HISEQ:969:HM2KJBCX2:2:1101:14977:67210 2:N:0:ACTATGCA
TTCCACACGTGGCCCAACTATCCCTATTAATCATTACGGCGGTCCTAGAAACCAACAAAATAGAACCGCACGTCCTATTCTATTATTCCATGCTAATGTATCCGAGCAAAGGCCTGCTTTGAACACTCTAATTTTTTCAAAGTAAAAGTCCTGGTTCCCCGACACGGCCAGTGAAGGCCATGCGGCTCCCCAGAAGGAAAGGCCCGGCCGGACCAGTGCACGCGGTGAGGCGGACCGGCCAGCCAGGCCCAAGGTTCAACTACGAGCTTTTTAACTGCAACAACTTTAATATACGCTATTGGAGCTGGAATTACCGCGGCTGCTGGCACCAGACTTGCCCTCCAA
+
DDDADEHIGIHH<G@E@HCH@EHHGGHGHHCE@HIIIECD?EHCHH?<ECHHIHIIHIIGI@?FFHD?CHHIEHEHC1DHHHIIFHCCHF1<@@HHHHHG<DGHEDHHEGHHIIHFHHHHHIGIGHIIHGHHHGHHIGIHFHGHHHIHIIHHEB<DHHDIIHHIIHEHHHHHIHHIHEIGIIIIHDD<HHFHHIIIHHE=HDGEIIIIIIIHIIGIGIIIIIGIIIIIIGIIHIIIHIHHIIHGIIIIIIIIHIHIIIIHIIIIIHEGIIIIIIIIIIHIIIIIIIIIIIIHHHHIIIIIIIIIHIIIIIIHIIHCIIIIIIIIIIIIIIIIIIIIIIHHABDD?
@HISEQ:969:HM2KJBCX2:2:1101:5770:67671 2:N:0:ACTATGCA
TTCCACACGTGGCCCAACTATCCCTATTAATCATTACGTCGATCCTAGAAACCAACAAAATAGAATCAAACGTCCTATTTCGTTATTCCATGCTAATGTATTCAAGCGTGAGCCTGCTTTAAACACTCTAATTTTTTCAAAGTAACAGTCCTGATTCCCCATGACACCAAATTAATGACATCATGGTTCGTCAGAAGGTAGGAATCAATAATACCAGTACGTACAATAGCACGACCAATAAATTGATCCCGAAATTCAACTACGAGCTTTTTAACTGCAACAACTTTAATATACGCTATTGGAGCTGGAATTACCGCGGCTGCTGGCACCAGACTTGCCCTCCAA
+
BDDDDIIIIIIIDHIIIIIIIIIIIGIIHHIIIIIIIIIIIHHHIIIIHHIIIIIIHIIIHHIHHIIHHGIIHFHIIIEHIHHHIIIIHIIIIIIIIIIIIIHIIHIIHHIHHHIIIIIIIIIIIIIIIIIIIIIIIIIHIIIIIIIIIHHIIIIIHFIIIIIIIIIIIIIIIIIIIHHHIIIIIIIIIIIIIIIIIIIIIIIIIIIIIIIIIIIIIIIIIIIIIIIIIIIHIIIIIIIIIIIHIIIIHIIIIIIIIIIIIIIIIIIIIIIIIIIIIIIIIIIIIIIIIIIIIIIIIIIIIIIIIIIIIIIIIIIIIIIIIIIIIIIIIIIIIIIIIIIICDDDD
@HISEQ:969:HM2KJBCX2:2:1101:9735:67718 2:N:0:ACTATGCA
TTCCACACGTGGCCCAACTATCCCTATTAATCATTACGGCGGTTCTAGAAACCAACAAAATAGCCCCACGCGTCCTATTTCATTATTCCATGCTAATGTATCCGAGCATGCGCCTGCTTTGAACACTCTAATTTTTTCAAGGTAATGGTCCTGGTTCCCCGACACACCCAACAAAGGACATGCCGACTCACCAGAAGGATAGGCCCGGCGTCGGAACGGTGCTCACCCGGAGGGCGGACCGCCCGGCCAGACCCAAAATTCAACTACGAGCTTTTTAACTGCAACAACTTTAATATACGCTATTGGAGCTGGAATTACCGCGGCTGCTGGCACCAGACTTGCCCTCCAA
+
DDDDDIIIIIIHIIIIIIIIHIIIHIIIIIIIIHHIIIHIIHFHIIIGIIHEEHIIIGEHHECEHIIHDEHHHHHHGFIIHHHHHFHHIIHIHI?HCHIIHHHHHHHIIHHHIIIIIIIIGHHHIIIIIIIHIIIIHHGIIIIIIHIIIIIIIIIIIIIIIHHHIIIIIHIIIIIIIIIHHHHIIIIIHHIHHIHIIIIIIIIIIHIIIIIIIIHIIIIIIIIIIIIIIIIIIIIIIIIIGIIIIHHIIIIIIIIIIIIIIIIIIHIIIIIIIIIIIIIIHIIIIIIIIIIIHIGHGIIIIIIIIIIHIIIIIIIIIIIIIIIIIIIIIIIIIIIIIIHHIIIIDDDDD
@HISEQ:969:HM2KJBCX2:2:1101:20046:68686 2:N:0:ACTATGCA
TTCCACACGTGGCCCAACTATCCCTATTAATCATTACGGTGATCCTAGAAACCAACGAAATAGAATCAGTCCGTCCTATTTCATTATTCCATGCTAATGTATTCAGACGATAGTCTGCTTTAAACACTCTAATTTTTTCAAAGTAACAGTCCTGATTTCCCATCACACCAAATAAATGGCATGAAAGTTCCTCAGAAGGTAGAGATCCATCTCACCAGTGCAGACAATTAAGCCTGACCAATGGGTAGACCCCGAAGTTCAACTACGAGCTTTTTAACTGCAACAACTTTAATATACGCTATTGGAGCTGGAATTACCGCGGCTGCTGGCACCAGACTTGCCCTCCAA
+
@DD0@GHHHC?GC1<EHIIEH@GCHHEHHHHEHGHIIH=<EHHHHIEHHHEEFEGHIEDGHHHEFGHHHHCCCH@CEEHIIIIIHIIIIGHHHHIIGHHFIHF@F8F@HFGIIIHIIIIGIHHHGIHHHHHHGHF8HEHBAEIIHIIHHIHIIIHIIHHHGEEHIIIIHHGCGIIHEHHHHEFIIIIIHIHHEFHHIIIIHII;IHHHHHHHHHIHIHHHIHHFIIHIHIHGIIIIIIIIIHHHHG<IGGIHHHIHHHGHIHHIIIIIHHIHHIIHIHHGHIIIIIIIHIIIIIIHIIHHIIHHIHHIIIGIIIIIIIIIIIIIIIIIIFHHHIIHIIIIIIHDDD@B
@HISEQ:969:HM2KJBCX2:2:1101:17493:68255 2:N:0:ACTATGCA
TTCCACACGTGGCCCAACTATCCCTATTATCATTACGTCGATCCTAGAAACCAACAAAATAGGGTCAAACGTCCTATTTCATTATTCCATGCTAATGTATTCAAGCGTGTGCCTGCTTTAAACACTCTAATTTTTTCAAAGTAACGGTCCTGATTCCCCATGACACCAAATTAATGACATCACAGTTCGTCAGAAGGTAGAAATCAATAATACCAGTGCATACCAGAGGCACGACCAATATATTGATCCCGAAATTCAACTACGAGCTTTTTAACTGCAACAACTTTAATATACGCTATTGGAGCTGGAATTACCGCGGCTGCTGGCACCAGACTTGCCCT
+
DDDDDIIHIIIIIIIIIIIIIIIIIIIIIIIIIIIIIIIIIIHIHHIEHIIHIIIIIIIHHHHIHHIGIIIIIIIIIIIHHHHHIIIIIIIHIIIIHIIIIIIIIIIIIIHIIHIIIIIIIIIIIHHHHIIIIIIIIIHIHIIIHIIHIIHIIIIHHIIIIHHHHHIIIHHGHIIIIIIHIIIIIIIIIHHIIIIIIIIIIIIIIIIIIIIIIHIIGIIIIIIIIIIIIIIIHIIIIIHGHIIIIIIIIIIIIHIIIIIIIIIIIIIIIIIIIIIIIIIIIIIIIIIIIIIIIIIIHHGHIIIIIIIIIIIIIIIHIIIIIIIIIIIIIIIIIIIIDDDDD
@HISEQ:969:HM2KJBCX2:2:1101:9771:69380 2:N:0:ACTATGCA
TTCCACACGTGGCCCAACTATCCCTATTAATCATTACGTCAATCCTAGAAACCAACAAAATAGGATCAAACGTCCTATTTCATTATTCCATGCTAATGTATTCAAGCGTAAGCCTGCTTTAAACACTCTAATTTTTTCAAAGTAACAGTCCTGATTCCCCACGACACCAAATTAATGACATCGCGGTTCTTCAGAAGGTAGGAACCGATAATGCCAGTGCGTACCGAGGCACGACCAACAATTCGATCCCGAAATTCAACTACGAGCTTTTTAACTGCAACAACTTTAATATACGCTATTGGAGCTGGAATTACCGCGGCTGCTGGCACCAGACTTGCCCTCCAA
+
DDDDDIIIHIIIIIIIIIIIIIIIIIIIIIHIIIIIIIIIHHIIIIIIGIIIIIIIHIIIIIHHIHIIIIIHIIHIIIHIIIIIHIIIHIIIIIIIIIIIIHIHIHHHHIIIIIIIIIIIIIIIIIIIIIIIIIIIIIHHHIIIIIIIIIIIIIIIIIIIIIIIIIHIIIIIIIIIIIIIIIIIIIIIIIIIIIIIIIIIIIIIIIIIIIIIIIIIIIIIIIIIIIIIIIIIIIIIIIIIIIHEIIIIIIIIIIIIIIIIIIIIIIIIIIIIIIIIIIIIIIIIIIIIIIIIIIIIIIIIIIIIIIIIIIIIIIIIIIIIIIIIIIIIIIIIIIIIIIIIDDDDD
@HISEQ:969:HM2KJBCX2:2:1101:19050:70062 2:N:0:ACTATGCA
TTCCACACGTGGCCCAACTATCCCTATTAATCATTACGGTGATCCTAGAAACCAACAAAATAGAATCATGCCGTCCTATTTTATTATTCCATGCTAATGTATTCAAGCAAAATGCCTGCTTTAAACACTCTAATTTTTTCAAAGTAAAGGTCCTGGTTCCCCGCGACACCCAATTAAGGGCATCGTGGTTCTCCAGAAGGTGAGAAATTGACTACACCAGTTCATACCCCTTAAGGCACGACCGATGTGTCAATCCCGAAATTCAACTACGAGCTTTTTAACTGCAACAACTTTAATATACGCTATTGGAGCTGGAATTACCGCGGCTGCTGGCACCAGACTTGCCCTCCAA
+
DDDDDIIGHEHHC?GHHIHIICHIIIIHIHIGIFIHHIGHEEHCEHHIIHHIIIHIIIHHIHHHHIIIGHHIHHIIIHHHHIHIIEEHIFHHIIGIHFHIICHIGHHIIHIIIIIHIHHHHHFHHHIIHFGGHHIHGGEHIHHIHIIIIHHIIIHEHEHHIIIHHHIIIIIIIHIHGIIHIIIHGIHHHGIIGIIGIIIIHHHHIGIIIHIIIIIHIIIIIIIIIIIIIHHHIIIIIIIHIIIIIHIIHHEIIGIIHHIIIIIIIIHDIIIIIIIIIIIIIIIIHIIIIIHIHHHHHHDHHIHHIIIIIIIIIIIIIIIIIIIIIIIIIIIHIIIIIIIIIIIIIIIDDDDD
@HISEQ:969:HM2KJBCX2:2:1101:3071:70672 2:N:0:ACTATGCA
TTCCACACGTGGCCCAACTATCCCTATTAATCATTACGGCGACTCTAGAAACCAACAAAATAGAACCGCGCGTCCTATTTTATTATGCCATGCTAATGTATTCGGGCGTAGGCCTGCTTTGAACACTCTAATTTTCTCAAGGTAAAGGTCCTGGTTCCCCAACACACCCAGTAAAGGGCATACTGGCTCACCAAGAAAGAGAACACAGCCAGACAGTACACACCCGGAGGCGGACCGCCCAGCCACATTCGAAGTTCAACTACGAGCTTTTTAACTGCAACAACTTTAATATACGCTATTGGAGCTGGAATTACCGCGGCTGCTGGCACCAGACTTGCCCTCCAA
+
DDDDDIIIIIIIIIIIIIIIIIIIIIIIIIIIIIIIIIIIIGIIIIIIIIIIIIIIGIIIIIIIIIIIIIHIHDHIIIIIGIIIHHHIIIIIIIIIIIIHIHHIIIIIIIIIIIIIIIIIIHGHIHIIIIIIIIIIIIIIIIIIHIIIIIIIIIHHIIIIHHIIIIIIIIIIIHHIHHIIIIIIIIIIIHIIIIIIIIIIIIIIIIIIIIIIIIIIHHHIHIIIIIIIIIIIIIHIIIIHCIIHIIIIHIIIIIIIIIIIIIIIIIIIIIIIIHIIIIIIHIHIIIIIIIIIIIIIIIIIIIIIIIIIIIIIIIIIIIIIIIIIIIIIIIIIIIIIIIIIDDDDD
@HISEQ:969:HM2KJBCX2:2:1101:11626:71187 2:N:0:ACTATGCA
TTCCACACGTGGCCCAACTATCCCTATTAATCATTACCTCGACTCCGAAAGCCAACGAAATAGAACCGAGATCCTATTCCATTATTCCATGCACAAGTGTTCAGGCTGTAGCGCCTGCTTTGAGCACTCCAATTTTTTCAAAGTAAACGTGCTGGCCACACATGGCACTCGATTAAGAGAACCATGCACGAACCAACAAAATCGTCCGGGCAAACAGTAGACACCGCAAGGTGCACCGCTCGCCCGAAACCGAGATCCAACTACGAGCTTTTTAACCGCAACAACGTTAATATACGCTATTGGAGCTGGAATTACCGCGGCTGCTGGCACCAGACTTGCCCTCCAA
+
DDDBDIIHGIHHHGHIIIGHHHHHHIIHIGHHHFHHIHHIFHIIIIIIIIFHIIIIIIIIEHEHIIGHIHIHIFHHHHEHIIHEHHIIIICEHIIHIHIIHFHHEHHHHHHIIHIIIHIIHHHIHEGHHGHIHHHHGHHHIHHGEHHIIGIIHHEIIHIIIIIHIIIIGIIHIHIHHGGHIIIIIHIHIIIIIIIHIIIIHIH<HDHHIHHIIHIIIIHIIIIIHFIIIIIHFHIIGIIGHIIHEIIIHHIIHHHIGHIHIHHHHEIIIIIIIHHIIIHIHGHHHIIIIIIHIHIIHIIIIIIIIIIIIIIIIIIIIIIIIIHHIIIIIIIHHHFIIIIIIDDDDD
@HISEQ:969:HM2KJBCX2:2:1101:16297:71360 2:N:0:ACTATGCA
TTCCACACGTGGCCCGACTATCCCTATTAATTAGTACGGTGAGCCTAGAAACCAACAAAATAGAATCATGCCGTCCTATTTTATTATTCCATGCTAATGTATTCAAGCAAAATGCCTGCTTTAAACACTCTAATTTTTTCAAAGTAAAGGTCCTGGTTCCCCGTGACACCCAATTAAGGGCATCGCGGTTCTCCAGAAGGTGAGAAATTGACTACACCAGTTCATACCCCTTAAGGCACGACCGATGTGTCAATCCCGAAATTCAACTACGAGCTTTTTAACTGCAACAACTTTAATATACGCTATTGGAGCTGGAATTACCGCGGCTGCTGGCACCAGACTTGCCCTCCAA
+
<B0<01<C<<C0/<F///<C@<11<DFEE@11<111<C<1ED1<1<<<<CCG?HHE?CH?CHHE?@<?<CCFC0C/D@CGC1<FHCG@C@1@F?GE1DC<C@GCFHCHHGHHHIEHII@CCHGGEEIHFFHH1GFCEHHHHCIHCHHGHHGHHECEEDDE?GDCHHDIIIIIIHEIHC@EHIIHDHHHHIIHGHIHHHHEIHHHIHIIIIIIIIIHFHHG<6HHHEIIHHGHFD1=IHHEIHGGGIIIIHHGD?IHGIIIHGHIIHHEHHFF?IIHHFIHHG1FFGHHHHGD<HHHCD0H?GHGF@EEHFEIIHIHHEDIHHCIHGIHHHHE@CHHHHHGHCG@HHH@D?@@
@HISEQ:969:HM2KJBCX2:2:1101:16296:71673 2:N:0:ACTATGCA
TTCCACACGTGGCCCAACTATCCCTATTAATCATTACGTCAATCCTAGAAACCAACAAAATAGGTTCGAACGTCCTATTTCATTATTCCATGCTAATGTATTCAAGCGTTTGCCTGCTTTAAACACTCTAATTTTTTCAAAGTAACAGTCCTGACTCCCCACAACACCAAATTAATGACATCATGGTTCATCAGAAGGGAGAAATCAACGACGCCAGTACGTACCGAAGGCACGACCGACGTATTGATCCCGAAATTCAACTACGAGCTTTTTAACTGCAACAACTTTAATATACGCTATTGGAGCTGGAATTACCGCGGCTGCTGGCACCAGACTTGCCCTCCAA
+
DDDDDIIIIIIIIFHGIIIIIHIIIIIIIIIIIIIHIIIIIIIIHIIIIIHICHHIIHEHHEHHIIIIEHHIHHIHIGIIIIHIIIIHHCHHHHHHIIIIIHHIIIIIIIHIIIIIHHHIIIIIIIIIHIIIIIHHIIIIIHHIIIIIIIHHHHIHHHHIIHIIIIIHIIHHIIIIIIIIIIIIIIIIIHIIIIIIIHGHHIIIHIIIIIIIIHHIHIIIIIIIIIIIIIIIIIIIIIIIIIHHFIIIIHIHHIIIIIIIIHIHIIIIIIIIIIIIIIIIIIIIIHHHIIIIIIIIIHIIHIIIHIIIIIIIIIIIIIIIIIIIHIIIIIIIHIIIIIIIIDDDDD
@HISEQ:969:HM2KJBCX2:2:1101:5380:71364 2:N:0:ACTATGCA
TTCCACACGTGGCCCAACTATCCCTATTAATCATTACGGTGATTCAGAAACCAACAAAACAGGACCACCGTCCTATTTTATTATTCCATGCTAATGTATTCAGACGTAAGCCTGCTTTGAACACTCTAATTTTTTCAAGGTAAAGGTCCTGGTTTCCCACCACGCTAAATTAATAACATGATGGTTCCCCAGAAGGTAGAAATTCCACACGCCAGTACAGACTATTGCCCGACCAACGGTAGAACCCCGAAATTCAACTACGAGCTTTTTAACTGCAACAACTTTAATATACGCTATTGGAGCTGGAATTACCGCGGCTGCTGGCACCAGACTTGCCCTCCAA
+
DDDDDIIIIIIIIIIIIIIIIIIIIIIIIIIIIIIIIIIIIGIIIIIIIIIIIHIGHIIIIIHIIIIGHIIHIIIGIIIIIIIIIIIIIIIIIIIIIIIIIIIIIIIIIIHIIIIIIIIIIIIIIIIIIIIIIIIIIIIIIIIIIIIIIIHIIHIIIIIIIIIIHIIIIIIIIIIIIIIIIIIHHHIIHIIIIIIIIIIIIIIHIIIIIIIIIIIIIIIIIIIIIIIIIIIIIIIIIIIHGGIIIIIIIIIIIIIIIIIIIIIIIIIIIIIIIIIIIIIIIIIIIIIIIIIIIIIIIIIIIIIIIIIIIIIIIIIIIIIIIIIIIIIIIIIIIIIIIIDDDDD
@HISEQ:969:HM2KJBCX2:2:1101:12851:71868 2:N:0:ACTATGCA
TTCCACACGTGGCCCAACTATCCCTATTAATCATTACGTCGATCCTAGAAACCAACAAAATAGAATCAAACGTCCTATTTCATTATTCCATGCTAATGTATTCAAGCGTGAGCCTGCTTTAAACACTCTAATTTTTTCAAAGTAACAGTCCTGATTCCCCACAACACCAAATAAATGACATCATGGTTCGTCAGAAGGGAGAAACCAACAATGCCAGTACGTACCGAGGCACGACCGACATGATGGTCCCGAAATTCAACTACGAGCTTTTTAACTGCAGCAACTTTAATATACGCTATTGGAGCTGGAATTACCGCGGCTGCTGGCACCAGACTTGCCCTCCAA
+
DBDDDIHHHEHHIIHIIIIHHIIIIIIIHIIIIIIIIIIIIIIHIIIHIHIHHIIIHHIHHHHHHIIHIIGHHHIIHHHHIIIIIIIIHIIIIIIIIIIIIHIIIIIIIIIIIIIIIIHIIIIIIIIIIHHHIIHHIIIIIIIIIIIIIIIHHIHIIIHIIIIIIIIIHHHIHHHIG?CFIIIIHIIIIIIGIIIIGIIIIIIIIHHHGHIIIIIIIIHIIIHIIIIIHIIIGIIIIIIIIIHHIHIFIIIIIIIIIHHIIHIIHIIIIIIIIHIIIIIIIIIHHIIIIIIIHIIHIIIIIIIIHIIIIIIIIIIIIIIIIIIIIIIIIIIIIIIIIIIIDDDDD
@HISEQ:969:HM2KJBCX2:2:1101:5639:72026 2:N:0:ACTATGCA
TTCCACACGTGGCCCAACTATCCCTATTAATCATTACGTCAATCCTAGAAACCAACAAAATAGGATCAAACGTCCTATTTCATTATTCCATGCTAATGTATTCAAGCGTTAGCCTGCTTTAAACACTCTAATTTTTTCAAAGTAACAGTCCTGTTTCCCTGCAACACCAAATTAATGGCATTACAGTTCTTCAGAAAGGAGGAATCAGCGAGACCAGTACGTACCAATGGCACGACCAGCGTACTGATCCCGAAATTCAACTACGAGCTTTTTAACTGCAACAACTTTAATATACGCTATTGGAGCTGGAATTACCGCGGCTGCTGGCACCAGACTTGCCCTCCAA
+
D?DA?DCEHH1C/<C@<DGC1<<E@HIIIEH1FEHC1DHHHCFHCGFHHHIG1<D0D1CDCEG1C1<D1CGHHIHHHI1FCE?F?F1<D111<D1<@CGHHHHGFHH=HEHHEGHEEHEHHHFHGGGFFG@C@?<FHCHHEHGGD9<BAFG@EFCFHHEHHHGCG8EHHC@FHHHG@?HHFCEEG?HF-FCCCCCFCIHHHFEHHHIGHHCHHHFHHEHHC1C?FHHHG=HHHIHHGGIIHHHFF@?<CCCHG1HFCCHEECHHHFGHGHHHHF@GHHEGHFHCGC@CGHHHHHHIIHIIHHHHHHHIHHFIDHIHHHHHHIIIGIIIIIHCHFHGIHHIHDBD<0
@HISEQ:969:HM2KJBCX2:2:1101:5981:71722 2:N:0:ACTATGCA
TTCCACACGTGGCCCAACTATCCCTATTAATCATTACGTCAATCCTAGAAACCAACAAAATAGGATCGAACGTCCTATTTCATTATTCCATGCTAATGTATTCAAGCGTTAGCTTGCTTTAAACACTCTAATTTTTTCAAAGTAACAGTCCAAATTCCCCGCAACACCAAATTAATGGCATTACGGCTCATCAGGAAGGAGGAATCAGTGAGACCAGTACATACCAGAGGCATGACCAACCTACTAACCCCGAAATTCAACTACGAGCTTTTTAACTGCAACAACTTTAATATACGCTATTGGAGCTGGAATTACCGCGGCTGCTGGCACCAGACTTGCCCTCCAA
+
DDDDBIIIGHIIGGIIIIHICGHHIIHIIIIHIHIGHHIIIIIIHHHIGIIIHHHIHHFHIGHIIHIIIIGIIIIIIGHGEHHHIIIIIHIIIIIHHHIIIIIIIIIIIIHIIIIIHIIHIHHIIIIIIIIHIIHIIHHIIIHIIHIIIIIHIHHIIIIHIIIHHHIHHIIIIIIIIIIIIIIIIIIIIIIIIIIIIIIIIIIIIIIIIIIHIIIIIIIIIIIIIIIIIIIIIIIIIHHIHIHGHHEIIIIIIIIHIIHHIIHIIIIIIIIIIIHIIIIIIIIIIHIIIIIIIIIIIIIIIIIIIIIIIIIIIIIIIIIIIIHIIIIIIIIIIIIIIIIIIDDDDD
@HISEQ:969:HM2KJBCX2:2:1101:6638:71635 2:N:0:ACTATGCA
TTCCACACGTGGCCCAACTATCCCTGTTAATCATTACGGTGGTCCTAGAAACCAACAAAATAGAACCACAACGTCCTATTCTATTATTCCATGCTAATCTATTCAAGCAATAGCCCGCTTTAAACACTCTAATTTTTTCAAGGTAATGGTCCTGGCTCCCCAACACACCCAATTAAGGACATACTGGTTCACCAGAAGGAAGACCCGACAACAGGACAGTACTCGCCAAAGACGGACCGCCCGGCCAAGTCTAAAATTCAACTACGAGCTTTTTAACTGCAACAACTTTAATATACGCTATTGGAGCTGGAATTACCGCGGCTGCTGGCACCAGACTTGCCCTCCAA
+
DDDDDIIIIIIIIIIIIIIIIIIII@GHHIIIIIIIIIIIIIIIIIIIIIIIIIIIGIIIIIHHHIIIIIIIIIIIIEFFHIIHIIIIIIIIIIIIIIIIHIHHIIIIHIIIHHIIIIIIIIIIIIHIIIIIIIHIIIIHIIIIIIIIIIIIIIHIIIIIIIIIIIIIIIIIIIIIIIIIIIIIIIIIHHIIIIIIIIIIIIIIIIIIIIII=IIIIIIIIIIIIIIIIIIHIIIIIIIIIIIIIIIIIIIIIIIIIIIIIIIHIIIIIIIIIIIIIIIIIIIIIIIIIIIIIIHIIIIIIIIIIIIIIIIIIIIIIIIIIIIIIIIIIIIIIIIIIIIIIIDDDDD
@HISEQ:969:HM2KJBCX2:2:1101:18174:71318 2:N:0:ACTATGCA
TTCCACACGTGGCCCAACTATCCCTATTAATCATTACGGTGGTCCTAGAAACCAACAAAATAGAACCACAACGTCCTATTCTATTATTCCATGCTAATCTATTCAAGCAATAGCCCGCTTTAAACACTCTAATTTTTTCAAGGTAATGGTCCTGGCTCCCCAACACACCCAATAAAGGACATACTGGTTCACCAGAAGGAAGACCCGACAGCAGACAGTACTCGCCAAAGACGGACCGCCCGGCCAGGCCTAAAATTCAACTACGAGCTTTTTAACTGCAACAACTTTAATATACGCTATTGGAGCTGGAATTACCGCGGCTGCTGGCACCAGACTTGCCCTCCAA
+
DDBBDHIIHIIIHIIIIHIIIIGHIIIIIHHIIIIIIHHIIIIIHHIHHIIIIHHIGEHIIIHHIIIIGGHHHHH<EGCFHHIIIIIGH?HIEEHIIHHGIGIIHHIIHHHH<GHHHHHHIIHHIIIIIIIIHIIIHIGIIIIIIIIIHIHHHHHIHIIIIIHIIIIHIIIHIIIIIIIIIGIIHHHIIIIHIGIIIIIIIIHIIIIIIIIIIIIIIIIIIIIIHIHIIIIIIIIIIIIIIIIHGHHIIFIIIIIHIIIIIIHHIIIIIIIIIIIIIIIIIIIIIIIIIIIIIIIIIIIIIIIIIIIIIIIIIIIIIIIIIIIIIIIIIIIIIIIIIIIIIDDDDD
@HISEQ:969:HM2KJBCX2:2:1101:11850:72518 2:N:0:ACTATGCA
TTCCACACGTGGCCCAACTATCCCTATTAATCATTACGGTGATCCTAGAAACCAACAAAATAGAACCATGCCGTCCTATTTTATTATTCCATGCTAATGTATTCAGGCACTGGCCTGCTTTGAGCACTCTAATTTTTTCAAGGTAATAGTCCTGCTTCCCCAGCGCACCAAGTAAATGGCATGCTGGTTATTCAGAAGGTAAGAACCCACCACGCCAGTACGGACAATGAAGCCCGACCAACGGACAGATTCCGAAATTCAACTACGAGCTTTTTAACTGCAACAACTTTAATATACGCTATTGGAGCTGGAATTACCGCGGCTGCTGGCACCAGACTTGCCCTCCAA
+
DDDDDHHHDHFCHHHIIIIGIIIIIHIIFHIIIHHHIHIIHHIIIIHIIFHIHIHIGHHHIIIGIIIIIGHIIHDHHEHIHIHIIHIHIH?GHIIIIIHIIIIIIHGCEHIHCHHIIHHHFHFHHICGEHIHIIHIIIIHIIIIIIIIIIHIHHHGHHHHIHHHGEHHHHIHHIIIIIIHHHGIHIIHHIHIIIHHFGIIHHHGHIHIIHIHIHHHIIIIHIIIIIIIHIIHDHHIHHIHIIIIHHGHHGHIHIIIIIIIIIIHHIIIIIIIIIIIIIIIGIHIIIIHHHIIHHIIIIIIHHHIHIIIHGHHHIIIIHIIIHIIIIIIIIIIIIIIIIIIIIGDDDDD
@HISEQ:969:HM2KJBCX2:2:1101:2367:73590 2:N:0:ACTATGCA
TTCCACACGTGGCCCAACTATCCCTATTAATCATTACGTCGATCCTAGAAACCAACAAAATAGAATCAAACGTCCTATTTCATTATTCCATGCTAATGTATTCAAGCGTGCGCCTGCTTTAAACACTCTAATTTTTTCAAAGTAACAGTCCTGATTCCCCACGACACCAAATTAATGACATCGCGGTTCTTCAGAAGGTAGGAACCAATAATGCCAGTACGTACCGAAGCACGACCAACAATTCGATCCCGAAATTCAACTACGAGCTTTTTAACTGCAACAACTTTAATATACGCTATTGGAGCTGGAATTACCGCGGCTGCTGGCACCAGACTTGCCCTCCAA
+
DDDDDIIIHIIIIIIIIIIIIIIIIIIIIIIIIIIIIIIIIIIHHIIIIIIIIIIIIIIIIIIIHIIIIIIIIIGIIIIHIIIIIIHHIIIHIIIIIIIIIHHHHIHIIIIIIIIIIHIIHIIIIIIIIHIIIIIIIIIIIIIIIIIIIIIIIIIIIIIIHIIIIIIIIIIIIIIIIIIIIIIIIIIIIIIIIIIIIIIIIIIIIIIIIIIIIIIIIIIIIIIIIIIIIIIIIIIIHIIIIHGDIIIIIIIIIIIIIIIIIIIIIIIIIIIIIIIIIIIIIIIIIIIIIIIIIIIIIIIIIIIIIIIIIIIIIIIIIIIIIIIIIIIIIIIIIIIIIIIIDDDDD
@HISEQ:969:HM2KJBCX2:2:1101:13780:73822 2:N:0:ACTATGCA
TTCCACACGTGGCCCAACTATCCCTATTAATCATTACGTCAATCCTAGAAACCAACAAAATAGGATCAAACGTCCTATTTCATTATTCCATGCTAATGTATTCAAGCGTTAGCCTGCTTTAAACACTCTAATTTTTTCAAAGTAACAGTCCTGTTTCCCTGCAACACCAAATTAATGACATTACAGTTCTTCAAGAAGGAGGAACCAGTAAAGCCAGTGCATACCAGAGGCACGACCAACCTACTAATCCCGAAATTCAACTACGAGCTTTTTAACTGCAACAACTTTAATATACGCTATTGGAGCTGGAATTACCGCGGCTGCTGGCACCAGACTTGCCCTCCAA
+
@DD@DHHIIHHHIIIIEHHEEHHHIIIIGCGFHIFHIIHIDHICHIIEHIIIEHHIGEHHH?11CFEHIHHHGHHIIHHIIGIIHHEC@HHHGGIIIHGHHHHHHHDHIIIHEHIHHHHEHHHIIIIIIIIHHHHIHIIIIIHIIIIIIIIHIHIIIIIIIHIIIIIIHHHHGIIIIIIIIIHIHIHHHGIHIIIIIIHIHHHHIIIIHIIHHIIIIIIIIIHIHIIIHIIIIIIHIIHIHIIHHIHEIIHHIIIIIIIIIHIIIIHIIIIIIIIIHIIIHIIIIIIHIIIIIIIIIIIGIIIIIIHIIIIIHIIIIIIIIIHIIIIIIIIIIIIIIIIIIDDDDD
@HISEQ:969:HM2KJBCX2:2:1101:6106:74008 2:N:0:ACTATGCA
TTCCACACGTGGCCCAACTTCCCTATTAATCATTACGTCAATCCTAGAAACCAACAAAATAGGATCAAACGTCCTATTTCATTATTCCATGCTAATGTATTCAAGCGTTAGCCTGCTTTAAACACTCTAATTTTTTCAAAGTAACAGTCCTGTTTCCCTGCAACACCAAATTAATGACATTACAGTTCTTCAAGAAGGAGGAACCAGTAAAGCCAGTACATACCAGAGGCACGACCAACTTACTAATCCCGAAATTCAACTACGAGCTTTTTAACTGCAACAACTTTAATATACGCTATTGGAGCTGGAATTACCGCGGCTGCTGGCACCAGACTTGCCCT
+
DDDDDIIIIIIIIIIIHIIIIHIIIIIIIIGIIIIIIIIIIIIIHIIIIIHHIIIHIIIIIHHHIIIIIIIIIIIGGHIIIIIHIIIIIHIIIIIIIIIIIIIIIIIIHIIIIIIIIHHHHHHIIIIIIIIIIIIIIIIIIIIIIIIIIIIIIIIIHIIIIIIIIIIIIIIIIIIIIIIIIIIIIHHIIIIIIIIIIIIIIIIIIIIIIIIGHIIIIIIIIIIIIIIHIIHIIIIIIHHHHIIIIHFIIIIIIIIIHIHHIHIIIIIIIIIIIHIIIIIIIIIIIIIIIIIIHIIHHIIIIIIIIIIIIIIIIIIIIIIIIIIIIIIIIIIIHIIIDDDDD
@HISEQ:969:HM2KJBCX2:2:1101:2587:74739 2:N:0:ACTATGCA
TTCCACACGTGGATCCCCAACTATCCCTATTAATCATTACGGTGATCCTAGAAACCAACGAAATAGAATCAGTCCGTCCTATTTCATTATTCCATGCTAATGTATTCAGACGATAGTCTGCTTTAAACACTCTAATTTTTTCAAAGTAACAGTCCTGATTTCCCATCACACCAAATAAATGGCATGAAAGTTCCTCAGAAGGTAGAGATCCATCTCACCAGTGCAGACAATTAAGCCTGACCAATGGGTAGACCCCGAAGTTCAACTACGAGCTTTTTAACTGCAACAACTTTAATATACGCTATTGGAGCTGGAATTACCGCGGCTGCTGGCACCAGACTTGCCCTCCAA
+
DDDADIIIGHHH0GHHHHIIIHIIIIHHIHHHHHIHHIHHHEHHHHHIGEHHIIGHHIHEHHHHIIGEHHHIIIEHH1FHIIGHIIGHIH?GEHEGHHHHIHHEHIHIIIIIGHIIIIIHHHIIIIGHIIHIHHHIIIIIHHHHHHIIEHCHHIHIIHHIIHHGHEHIHHIIHIGHHHIIIIIIIIHIIIGIHCHGEHIIIIHHEIHEIGIIHIIHHIIHIIIHIIIIIIIIHHCFIIIIIIHFH@?HG<IHHHIIIIHIIIHHEEIIHIHIIIIIIIIIHIIIIIIIIHHCIIIIIIIIIIIIIIIIIIIIIIIIIIIIIIIIIIIIIIIIIIIIIIIIIIIIIIDDDDD
@HISEQ:969:HM2KJBCX2:2:1101:6049:74484 2:N:0:ACTATGCA
TTCCACACGTGGCCCCAACTATCCCTATTAATCATTACGTCAATCCTAGAAACCAACAAAATAGGATCAACGTCCTATTTCATTATTCCATGCTAATGTATTCAAGCGCGAGCCTGCTTTAAACACTCTAATTTTTTCAAAGTAACAGTCCTGATTCCCCGCCACACCAAATGAATGACATGATGGTTCGTCAGAAGGTAGGAACCAGTAACACCAGTACGTACCTAAGGCACGACCAACGTACTGATCCCGAAATTCAACTACGAGCTTTTTAACTGCAACAACTTTAATATACGCTATTGGAGCTGGAATTACCGCGGCTGCTGGCACCAGACTTGCCC
+
DDADDHHHHHHIGEHIGHHHGHHIEHEHIIIIFFHHHIHHIFHHHHFHH?FHH<GHHIIEEHHEH1DCHHEHHHHHHIHI?GHGI?G?HHHIIHGGGIIIHFHEHCHI>FGHHHHHIHHHIIIIIHHHFHFGHHHHBFHHFHICECCHHIIEFHCCHIHHDEDCGHIIGHIIHHHIIHIIIHIIHHHHIHHHIIHHHGHHHIIIHHHHHGDHFHHIIHIHFEHHHHIIHHHHHHIHHIHEHHHHECHIIHFEGCEFEHEEHECIHEIIEHHH?HGHIIIHHHHIIHEHG@HHHHHHHCEGHIIIHFHEIIIFHHHDCGHIIHHH@@FFGFCHEDGC@B?DD
@HISEQ:969:HM2KJBCX2:2:1101:8213:74251 2:N:0:ACTATGCA
TTCCACACGTGGCCCAACTATCCCTATTAATCATTACGGTGGTCCTAGAAACCAACAAAATAGAACCACAACGTCCTATTCTATTATTCCATGCTAATCTATTCAAGCAATAGCCCGCTTTAAACACTCTAATTTTTTCAAGGTAATGGTCCTGGCTCCCCAACACACCCAATAAAGGACATGCTGGCTCACCAGAAGGAAGACCCGACAGCAGACAGTACTCGCCAAAGACGGACCGCCCGGCCAGGCCTAAAATTCAACTACGAGCTTTTTAACTGCAACAACTTTAATATACGCTATTGGAGCTGGAATTACCGCGGCTGCTGGCACCAGACTTGCCCTCCAA
+
DDDDCIIHHIHIIIGGHIIHIIIIIIIIIIIIIIIIIIIIIIIIIIIIIIIIIIIIIIEHIIIIHIIIIHIIIHIIHIIIHIIIIHFHIHHIGHIIIIIIIHHIIIIHIIIIHHIIIIIIIIIIIIIIHHHIIIIIIIIIIIIHIIIIIIIHIHHHGHIIIIIIIHIIHIIIHIIIIIIIIIIIIIIIIIIIIIIIIIIIIIIIIIIIIIIIIIIIIIIIIIIIIIHIIIIIIIIIIIIIIIIHGIIIIIIIIIIIIIIIIIHIIIIIIIIIIIIIIIIIIIIIIIIIIIIIIIIIIIIHIIIIIIIIIIIIIIIIIIIIIIIIIIIIIIIIIIIIIIIIIDDDDD
@HISEQ:969:HM2KJBCX2:2:1101:5471:76605 2:N:0:ACTATGCA
TTCCACACGTGGCCCAACTATCCCTATTAATCATTACGGTGATCCTAGAAACCAACAAAATAGAATCATGCCGTCCTATTTTATTATTCCATGCTAATGTATTCAAGCAAAATGCCTGCTTTAAACACTCTAATTTTTTCAAAGTAAAGGTCCTGGTTCCCCGCGACACCCAATTAAGGGCATCGTGGTTCTCCAGAAGGTGAGAAATTGACTACACCAGTTCATACCCCTTAAGGCACGACCGATGTGTCAATCCCGAAATTCAACTACGAGCTTTTTAACTGCAACAACTTTAATATACGCTATTGGAGCTGGAATTACCGCGGCTGCTGGCACCAGACTTGCCCTCCAA
+
DDDDDIIIHHHHIIIHIIIIIIIIIIIIHIIIIIIIIIIIHIIIHIIIHHIIIIIIGIHHIHHEGFHIHHHIHHHHIIHIIIIIIIIIGIIHEGHHIHHIHDHHHIIIIIIIIHHIIIIHHGIIIIHHIIHIIIIIIIIGIIIHHIIIHIIIIIHIHHIIHIIHIIIIIGIIIIIIIIIIIIIIIIIIIIIIIIIIIIIIIIIIIIIIIIIIIHHHHIIIIIIHIIIIIIHHIIIIIIIIIIIIIIIIIHGIIIIIIIIIIIIIIIIHIIIIIIIIIIIIIIIIIIIIIIIIIIIIIIIIIIIIIHIIIIIIIIIIIIIIIIIIIIIIIIIIIIIIIIIIIIIIIIIDDDDD
@HISEQ:969:HM2KJBCX2:2:1101:2340:76595 2:N:0:ACTATGCA
TTCCACACGTGGCCCAACTATCCCTATTAATCATTACATCGATCCTAGAAACCAACAAAATAGAATCTGATGTCCTATTTCATTATTCCATGCTAATGTATTCAAGCGTAAGCTTGCTTTAAACACTCTAATTTTTTCAAGGTAACAGTCCTAATTCCCCATAACATCAAATAAATGACATTATGGTTCTTTAGAAGGTGAGAACCAATAAAACCAGTACATACCAAGGCATGACCGATTCCTTGATCCCGAAATTCAACTACGAGCTTTTTAACTGCAACAACTTTAATATACGCTATTGGAGCTGGAATTACCGCGGCTGCTGGCACCAGACTTGCCCTCCAA
+
@@@DDIIIIIIHHHHEHDHIHHHHIIIIIHCCHHIIGIIHHII1<FHHIHIGHEHHIHIIHHEHIIECHHHHICHEHHEH1DHHCHHHHEHHHHIHHHHIEACFHHEEHIHHHIIIGHHGHHGBGCHHHHHHHFIIIIHHIIHHE@GHH?GFHFHGHG@FEHHIIHEHGHHIGHHHEIHGHHIIIIHHCHHHHIIHGIHFGG@EFFIHEHFIHGCFHHGCHG@9EIGHIIHHCH<HIIHE?HG@HCHIGIHH@1GIHIIFHIHF@EHFIIIIHGEIIHIHHFCEHHHECGEGEDIHHGIHIIHHIIIIIIHIHHDH?HGHHGHIHHIIHHHHHHIGIHIIDD@AD
@HISEQ:969:HM2KJBCX2:2:1101:10988:75713 2:N:0:ACTATGCA
TTCCACACGTGGCCCAACTATCCCTATTAATCATTACGGTGGTCCTAGAAACCAACAAAATAGAACCACAACGTCCTATTCTATTATTCCATGCTAATCTATTCAAGCAATAGCCCGCTTTAAACACTCTAATTTTTTCAAGGTAATGGTCCTGGCTCCCCAACACACCCAATAAAGGACATACTGGTTCACCAGAAGGAAGACCCGACAGCAGACAGTACTCGCCAAAGACGGACCGCCCGGCCAGGCCTAAAATTCAACTACGAGCTTTTTAACTGCAACAACTTTAATATACGCTATTGGAGCTGGAATTACCGCGGCTGCTGGCACCAGACTTGCCCTCCAA
+
DDDDAIIIHIHIGIGIIHIIIEEEHIHHIIIGHHIIIICGHFHIHIIIGIHCHHIHE@FCHE?CHHGHHHIHIIHHGHEHIIIIIFFEEHH@FEHHHHHHIHGHEHGHIIHICHIIIIHEGIIIIHHIHHIIHHHHHGIIHIIIHHHHEHIHHHIIHHIHGHHEH:0ECHHHHFEIHHHHHIIIIIIHHHGCIHHIIIHHIIIIIIIIHHEHG@GIIHHHF?CIHIIHIHHFHHHIHIHHDHHHEHHG?GEHHFHHHHHHEHDIGIHIGHHIIIHHHHIHHIHGHFHEGIHHHEIIHHHEHHIIIIHIIIIIIHIHDHIIHHHIHHIIIIIIHIHIHIIHIDDBDD
@HISEQ:969:HM2KJBCX2:2:1101:6598:77256 2:N:0:ACTATGCA
TTCCACACGTGGCCCAACTATCCCTATTAATCATTACGTCGATCCTAGAAACCAACAAAATAGAATCAAACGTCCTATTTCATTATTCCATGCTAATGTATTCAAGCGCGAGCTTGCTTTAAACACTCTAATTTTTTCAAAGTAACAGTCCTGATTTCCCGCGACACCAAATTAATGACATCGTGGTTCGTCAGAAGGGAGAAACCAATAATGCTAGTACGTACAAAGTACGACCGACATATTAGTCCCGAAATTCAACTACGAGCTTTTTAACTGCAACAACTTTAATATACGCTATTGGAGCTGGAATTACCGCGGCTGCTGGCACCAGACTTGCCCTCCAA
+
DDDDDIIIHIIIGIIIIIIIIIIIIIIIIIIIIIIIIIIIGIIFIIIIIIIHIIIIIIIIIIHGIIIIIIIIIIIIIIIIIIIIIIIIHIIIIIIIIIIIIIIIIIIIHIIIIIIIIIIIIIIIIIIIIIIIIIHIIIIIIIIIIIIIIIIIIIIIIIIIIIIIIIIIIIIHIIIIIIIIIIIIIIIIIIIIIIIIIIIIIIIIHIIIIIIIIIIIIIIIIIIIIIIIIIIIIIIIIIIIIIIIIIIIIIIIIIIIIIIIIIIIIIIIIIIIIIIIIIIIIIIHHIIIIIIIIIIIIIIIIIIIIIIIIIIIIIIIIIIIIIIIIIIIIIIIIIIIIIIDDDDD
@HISEQ:969:HM2KJBCX2:2:1101:17854:78027 2:N:0:ACTATGCA
TTCCACACGTGGCCCAACTATCCCTATTAATCATTGCTCACAAATCCAAAAACCAACAAAATACGATAAACGAGCCCTAACTTATTATTCCATGCTAATGTATTCATAACTAACCGCCTGCTTTAAACACTCTAATTTTTTCAAAGTAAAGGTCCTGGATTGCGAACCCAACCCAGCAAAGGGCAGGAACGTTCTCCAGGAAGATGGTAAGCGCGCATCGGCACTCACACACGAAACCGTGGCGGGCCAAGCGCACTATACCAGAAATCCAACTACGAGCTTTTTAACTGCAACAACTTTAATATACGCTATTGGAGCTGGAATTACCGCGGCTGCTGGCACCAGACTTGCCCTCCAA
+
DDDCDHFFHIIIIIIIIIIIIIFHHIIIIGIHIIIIIIIIIIIIIIIIIHIHIHHIIIIIHHGHHIIIHHFHIIGDFHHHIHHIIIIHHHIIHHFHIFHIHFEHIIHIHHIIIHIGHHHHHHIIGIHIIHIIIGHIHIIGCHIHHHIIIIHHFHIIHIGHEIHIIIIIIIIIHHHIIHHIIGIIHIIIIIHHHIHIIIIIIIHIHHIFIIIIIIIIIGIIIIIIIIIIIHIHHGHIIIIII=HHIIHIHHHIIIHHIIHHHFHGIIIIIIHIIIHIIIIIHIIGIIIIIIHFIIIIIHGIIIIIIIIIIIIIIIIIIIIIIIIIIIIIIIIIIIIIIIIIIIIIIIIIIIIIIDDDDD
@HISEQ:969:HM2KJBCX2:2:1101:8840:78267 2:N:0:ACTATGCA
TTCCACACGTGGCCCAACTATCCCTATTAATCATTACGTCAATCCTAGAAACCAACAAAATAGGATCGAACGTCCTATTTCATTATTCCATGCTAATGTATTCAAGCGCGAGCCTGCTTTAAACACTCTAATTTTTTCAAAGTAACAGTCCTGATTCCCCGCCACACCAAATTAATGACATGACGGTTCGTCAGAAGGGAGGAATCAGAAACACCAGTACATACCAGAGGCACGACCAGCGTACTGATCCCGAAATTCAACTACGAGCTTTTTAACTGCAACAACTTTAATATACGCTATTGGAGCTGGAATTACCGCGGCTGCTGGCACCAGACTTGCCCTCCAA
+
DDDDDIIIIIIIIIGIHIIIIIIIIHIIIIIIIIIIIIIIIIIHIIIIIHIIHIHHIIIGHHIIIHHIIIIIIHIIIGHEHIIIHHIIIGHIHHHHHIIIIIIIIHIHIIIIIIIHIIHHIIIIIIHIIIHHGHIHGHIIIIIHHHIIHIIHIIIIIIIHGHHIIIIIIIHIHIHIIIIIIIIIIIIIIIIIIIIIIHIIIIIIIIHHIIIIIIIIIIIIIIIIIIIIIHIIIIIIIIIIIIIIHIIIIIIIIIIIIIIIIHHHIIIIIIIIIIHIIIIIIIIIIIIIIIIHHHIIIIIIHIIIIIIIIIIIIIIIIIIIIIIIIIIIIIIIIIIIIIIIHDDDDD
@HISEQ:969:HM2KJBCX2:2:1101:9595:78682 2:N:0:ACTATGCA
TTCCACACGTGGCCCAACTATCCCTATTAATCATTACGGTGGTCCTAGACCAACAAAATAGAACCAACGTCCTATTCTATTATTCCATGCTAATCTATTCAAGCAAAAGCCCGCTTTAAACACTCTAATTTTTTCAAGGTAATGGTCCTGGTTCCCCGACACACCCAATTAAGGACATACCGGCTCACCAGAAGGATAGACCCGACAACAGGACAGTACTCGCCAGAGACGGACCGCCCGGTCAAGCCTAAAATTCAACTACGAGCTTTTTAACTGCAACAACTTTAATATACGCTATTGGAGCTGGAATTACCGCGGCTGCTGGCACCAGACTTGCCCTCCAA
+
DDDDDIIIHIEHIIIIIIIIIIIIIIIIIIIIIIIIIIIIIIIIIIIIIIIIIIIIIIIIIIIIIIIIIIIIIIIIIIIIIIIIIIIIIGIIIIIIIIIIIHIIIIIIIIIIIIIHIIIIIIIIIIIIIIIIIIIIIIIIIIIIIIIIIIIIIIIIIHIIIIIIIIIIIIIIIIIIIIIIIIIIIIIIIIIIIIIIIIIIIIIIIIIIIIIIIIIIIIIIIIIIIIIIIIIIIIIIIIIIIIIIIIIIIIIIIIIIIIIIIIIHIIIIIIIIIIIIIIIIIIIIIIIIIIIIIIIHHHGIIIIIIIIIIIIIIIIIIIIIIIIIIIIIIIIIIIIIIIIDDDDD
@HISEQ:969:HM2KJBCX2:2:1101:7444:79700 2:N:0:ACTATGCA
TTCCACACGTGGCCCAACTATCCCTATTAATCATTACGTCAATCCTAGAAACCAACAAAATAGGTTTGAACGTCCTATTTCATTATTCCATGCTAATGTATTCAAGCGTTAGCTTGCTTTAAACACTCTAATTTTTTCAAAGTAACAGTCCAAATTCCCCGCAACACCAAATTAATGGCATTACGGATCATCAGGAAGGAGGAATCAGTGAGACCAGTACATACCAGAGGCATGACCAATCTACTAACCCCGAAATTCAACTACGAGCTTTTTAACTGCAACAACTTTAATATACGCTATTGGAGCTGGAATTACCGCGGCTGCTGGCACCAGACTTGCCCTCCAA
+
DDDDBIHIDFH0FHIHHIIIIHIIIIIIIIIIIIIIIIIICHHIIIIIIIIIIIIGHIHIIII@<C<0DEHIIHIIIIIIIIIIIIIIHIIIIIIHIIHIHEGHIIHIHHIGIEIIIHIIIIIGIIHHHIIIIIIIIIHIIGHGHHHIEHHFHHIHGIHEEGEHHIIIIIIHIIIII;IHHIHFEHIIHFHFEFIIIIHHHIIIHHFGCEHEIHIHEGHIIHHIHCEHIIIIIIIIIIHEHHGFCHHHIIIIIIIIIIIIIIIIIHIIIIIIIIIIIIIIHIIIIIIIIIIIIIIIIIIIIIIIIIIIIIIIIIIIIIIIIIIIIIIIIIIIIIIIIIIIIDDDDD
@HISEQ:969:HM2KJBCX2:2:1101:11900:79558 2:N:0:ACTATGCA
TTCCACACGTGGCCCAACTATCCCTATTAATCATTACGGTGGTCCTTGAACCAACAAAATAGAACCACGACGTCCTATTCTATTATTCCATGCTAATCTATTCAAGCAAAAGCCTGCTTTAAACACTCTAATTTTTTCAAGGTAATGGTCCTGGCTCCCCGGCACGCCCAATTAAGAACATACCGATTCACCAGAAAGATAGACCCGACGACAGAACAGTACTCGCCAGAGACGGACCGTCCGGCCAGGCCTAAAATTCAACTACGAGCTTTTTAACTGCAACAACTTTAATATACGCTATTGGAGCTGGAATTACCGCGGCTGCTGGCACCAGACTTGCCCTCCAA
+
DDDDDIIIIIIGIIIIIIIIIIIIIIIIIIIIIIIIIIIIIIIIIIIHIHIIIIIIIIIIIHIIIIIIIIGIDHIIIEHHIIHIIIIIIIIIIHIIIIIIHCFHIHIIHHIHGIIHIHHHIHHIIIIIIIIIIIIHIIIIIHIHHIIIHIIIIHIIIIIIIIIIIHIIIIIIIIIIIIIIIIIIHIIIIIIIIIIIHIIIIIIIIIIHIIIIIIIIIIIIIIIIIIIIIIIIIIIIIIIIIIIIGIIIIIIIIIIIIIIIIIIHGIIIIIIIIIIIHIIGIIIIIIHIIIIIIIIIIIIIHHIIIIIIIIIIIIIIIIIIHIHIIIIIIIIIIIIIIIIIIIDDDDD
@HISEQ:969:HM2KJBCX2:2:1101:11434:79924 2:N:0:ACTATGCA
TTCCACACGTGGCCCAACTATCCCTATTAATCATTACGTCGATCCTAGAAACCAACAAAATAGAATCAAACGACCTATTTCATTATTCCATGCTAATGTATTCAAGCGCGAGCTTGCTTTAAACACTCTAATTTTTTCAAAGTAACAGTCCTGATTTCCCGCGACACCAAATTAATGACATCGTGGTTCGTCAGAAGGGAGAAACCAATAATGCTAGTACGTACAAAGTACGACCGACATATTAGTCCCGAAATTCAACTACGAGCTTTTTAACTGCAACAACTTTAATATACGCTATTGGAGCTGGAATTACCGCGGCTGCTGGCACCAGACTTGCCCTCCAA
+
<D@@BHHE?<CEDH@CGE<CHEFG1C?F@C1<DHHIC@<<CCHCHH@1CFGHH11C1<1<<C1D<1DF@GHH0C<0C<@<1<11<1CC@HHHH?HIHHIIIHHHIHIHHHIIHHHIHI8@@DHHHGFFHHEHHA?HFHHIIHHGAB<HIHHFGFFE?H4<IHFHHEEEFGGHFHIIHHEIIHHIIIHIIHGHIIIIIIIIIIIIIIH;HFGI;IIIIIHIHHIIHIIHHHIIHIHFHHIIHHHHIHGHEFHIHGHIIIHIHIHHCHIIIHHHIIIIIHGEHHIIIIIGHIHGHEHIIIHIIIIHHIHIHHDIHDIIIHIHGIIHHHHHFHHIIIHHDHIDDDD@
@HISEQ:969:HM2KJBCX2:2:1101:5572:80249 2:N:0:ACTATGCA
TTCCACACGTGGCCCAACTATCCCTATTAATCATTACGGCGGTCCTAGAAACCAACAAAATAGAACCGCACGTCCTATTCTATTATTCCATGCTGTAATATTCGAGCAAAGGCCTGCTTTGAACACTCTAATTTTTTCAAAGTAAAAGTCCTGGTCCCCAACACACCCAGTGAAGGGCATGCGGTTCTCCAGAAGAAAAGGCCCGGCCGGACAAGTGCACGCGGTGAGGCGGACCTGCCAGCCAGGCCAAAGGTTCAACTACGAGCTTTTTAACTGCAACAACTTTAATATACGCTATTGGAGCTGGAATTACCGCGGCTGCTGGCACCAGACTTGCCCTCCAA
+
DDDDBHHCEHHIHIIGII@<CHHIIGGHHHHHHHHFHHIIHIHCHIIGHCHGC?GHHIHFHHHHIIHHHHEHHICCGFECCGHHHGHCH?FHE1CHFHIHIHHHIHGHIHHHIHHHHHHGEHFEHHIHHIEFE@CGFHHEHEHGEFHHHHG@DFFHHHEHHHEEHEHFGIHGIIHHGHHIIIIIHCHHFHHIHFGEFHEHHDHIHDHHGHHHFHAHGCEIHHHHHIIHIIHHHIIGIIIFEHEIIHEHIIGIIHHEHEHHHHHHIIIIHIIHIHIIIGIHFHHIHHIHIIHEIIHFIHIIHHIHHIIIHFIIIHHDIHIIIIIHHFHHHHHGHGIHIHGABDDD
@HISEQ:969:HM2KJBCX2:2:1101:7747:79493 2:N:0:ACTATGCA
TTCCACACGTGGCCCAACTATCCCTATTAATCATTACGGTGGTCCTAGAAACCAACAAAATAGAACCACAACGTCCTATTCTATTATTCCATGCTAATCTATTCAAGCAATAGCCCGCTTTAAACACTCTAATTTTTTCAAGGTAATGGTCCTGGCTCCCCAACACACCCAATTAAGGACATACTGGTTCACCAGAAGGAAGACCCGACAACAGGACAGTACTCGCCAAAGACGGACCGCCCGGCCAAGTCTAAAATTCAACTACGAGCTTTTTAACTGCAACAACTTTAATATACGCTATTGGAGCTGGAATTACCGCGGCTGCTGGCACCAGACTTGCCCTCCAA
+
DDDDDIIIEIIHIIIIIIIIIIIIIIIIIHIIIIIIIIHIIIIIIIIIIIIIIIIIIIIIIIHIIIIIIHIHGEEHIIHHIIIIIIIHIIIHHGGHHIIIIIHIIIIIIIIIIIIHIIHIIIIIGHIIIIIIHIIIIIIIIIIHIIIIIIIIIHIIIIIIIIIIIIHIIIIIHGIIIIHIIIHIIIIIIIIGIIIIIIIIIIIIIIIIIIIIIIIIIIIIIIIIIIIIIIIIII4IIIIIIIIIIIIIIIIIIIIIIIIIIIIIHIIIIIIIIIIIIIIIIIIIIIIIIIIIIIIIIIIIIIIIIIIIIIIIIIIIIIIIIIIHIIIIIIIIIIIIIIIIIIDDDDD
@HISEQ:969:HM2KJBCX2:2:1101:7851:79359 2:N:0:ACTATGCA
TTCCACACGTGGCCCAACTATCCCTATTAATCATTACGGTGATCCTAGAAACCAACGAAATAGAATCAGTCCGTCCTATTTCATTATTCCATGCTAATGTATTCAGACGATAGTCTGCTTTAAACACTCTAATTTTTTCAAAGTAACAGTCCTGATTTCCCATCACACCAAATAAATGGCATGAAAGTTCCTCAGAAGGTAGAGATCCATCTCACCAGTGCAGACAATTAAGCCTGACCAATGGGTAGACCCCGAAGTTCAACTACGAGCTTTTTAACTGCAACAACTTTAATATACGCTATTGGAGCTGGAATTACCGCGGCTGCTGGCACCAGACTTGCCCTCCAA
+
DDCDDIIIHIIIIIIIHIIIIIIIIGIIIIIIIIIIHIHIIHIIIIHHHGHEHGIIIIIIIIGHIIIIIIHIIIIIIIIIIIIIIIIIIGIIHGIHIHIIIIIIIGHIHIIIIIIIIIIIIIIIHHHHIIHEIIIHIHIHIIIIIIIIIHIIIIIIHHIIIIIIIIIIIIIIIIHIHIIIIIIIIIIIIHHIGIIIIIIIIIHIHIIIIIIIIHIIIIIIIIIIIIIIIIIIHIIIHIIIIIIIIHHIIIIIIIIIIIIIIIIIIIIIIIIIIIIIIHIIIIIIIIIIIIIIIIIIIIIIIIIIIIIIIIIIIIIIIIIIIIIIIIIIIIIIIIIHIIIIIIIDDDDD
@HISEQ:969:HM2KJBCX2:2:1101:12739:80885 2:N:0:ACTATGCA
TTCCACACGTGGCCCAACTATCCCTATTAATCATTACGGTGGTCCTAGAAACCAACAAAATAGAACCACAACGTCCTATTCTATTATTCCATGCTAATCTATTCAAGCAATAGCCCGCTTTAAACACTCTAATTTTTTCAAGGTAATGGTCCTGGCTCCCCAACACACCCAATAAAGGACATACTGGTTCACCAGAAGGAAGACCCGACAACAAGACAGTACTCGCCAAAGACGGACCGCCCGGCCAGGTCTAAAATTCAACTACGAGCTTTTTAACTGCAACAACTTTAATATACGCTATTGGAGCTGGAATTACCGCGGCTGCTGGCACCAGACTTGCCCTCCAA
+
DDDDDIIIIIIIIIIIIIIIIIIIIIIIIFHIIIIIIIIIIIIIIIIIIIIIIIIIIIIIIHHIIIIIIHIIIIIIIIHIIIIHIIIIIIIIIIIIIIIIIFIIIIHIIIIIIIIIIIHHHIIIIIIIHHIIIIHHHHIIIIIIIIIIIHIIIGHIHIIIHIIIIIIHIIIIIIIIHIIIIIIHIIIIIIIIIIIIIIIIIIIIIIIIIIIIIIIIIIIIIIIIIIIIIIIIIIIIIIIIIIIIIHIIIIIIIIIIIIIIIIIIIIIIIIIIIIIIIIIIIIIIIIIIIIIIIIIIIIIIIIIIIIIIIIIIIIIIIIIIIIIIIIIIIIIIIIIIIIIIIIDDDDD
@HISEQ:969:HM2KJBCX2:2:1101:15703:81279 2:N:0:ACTATGCA
TTCCACACGTGGCCCAACTATCCCTATTAATCATTACGTCGATCCTAGAAACCAACAAAATAGGGTCAAACGTCCTATTTCATTATTCCATGCTAATGTATTCAAGCGTGTGCCTGCTTTAAACACTCTAATTTTTTCAAAGTAACAGTCCTGATTCCCCATGACACCAAATTAATGACATCACAGTTCGTCAGAAGGTAGAAATCAATAATACCAGTGCATACCAGAGGCACGACCAATATATTGATCCCGAAATTCAACTACGAGCTTTTTAACTGCAACAACTTTAATATACGCTATTGGAGCTGGAATTACCGCGGCTGCTGGCACCAGACTTGCCCTCCAA
+
DDDDDIIIIIIGIIIIHHHIIIIIIIIIIIIHHIIIGIIIIIIIIIIIIHIIIIHIIEGIIHHHHEEHHHHHHIIIIIIHIIIIIIIIGIIIGHFEHHHIIFIIIIIIIIIIIIIIIIIIIIIIIIIIIIIIIIIIIIIHIIIIIIIIIIIIIIHIIIIIIIIHIIIIIIIIIIIHHEHIHIIIHIIIIHIIIIIIIIIHIIIIIIIIIIIIIIIIIIHHIIIHIIIIIHIIIIIIIIIIIHIHHIIIIIIIIIIIHIIIIIIHIIIIIIIHHHIIIIIIIIIIIIIHIIIIGIGIIIIIIIIIIIIIIIIIIIIIIIIIIIIIIIIIIIIIIIIIIIIIIDDDDD
@HISEQ:969:HM2KJBCX2:2:1101:6538:80391 2:N:0:ACTATGCA
TTCCACACGTGGCCCAACTATCCCTATTAATCATTACGTTGTACCTAGAAACCAACAAAATAGGTTCGAACGTCCTATTTCATTATTCCATGCTAATGTATTCAAGCGTTTGCCTGCTTTAAACACTCTAATTTTTTCAAAGTAACAGTCCTAACTCCCCACGACACCAAATTAATGACATCATGGTTCATCAGAAGGGAGGAATCAACGACCCCAGTGCGTACCGAAGGCACGACCGACGTATTGATCCCGAAATTCAACTACGAGCTTTTTAACTGCAACAACTTTAATATACGCTATTGGAGCTGGAATTACCGCGGCTGCTGGCACCAGACTTGCCCTCCAA
+
DDDDDIIIIIIIIIIIIIIIIIIIIIIIIIIIIIIIIIIIIIIIIGIIIIIIIIIIIIIIIIHHHHHHIHIIHHIIIIHIIIIIIIIIHIIIGIHI@IHIHIIHIHIGHHIIIIIIIIIIIIIIIIIIIIIIIIIIIIHIIIIIIIIIIIHHHGHIIIIFHIIIIIIIIIHIIIIIIIIIIIIIIIIIIIIIIIHIHIIIIHIIIIIIIIIHIIIIIIIIIHIIIIIIIIIII<IIIIIIIHHHFIIHIIHIIIIIIIIIIIIIIIIIIIIIIIHIIIIIIIIIIHHHIHIIIIIIIIIIIIIIIIIIIIIIIIIIIIIIIIIIIIIIIIIIIIIIIIIIIDDDDD
@HISEQ:969:HM2KJBCX2:2:1101:12623:82012 2:N:0:ACTATGCA
TTCCACACGTGGCCCAACTATCCCTATTAATCATTACATCGATCCTAGAAACCAACAAAATAGAATCGGATGTCCTATTTCATTATTCCATGCTAATGTATTCAAGCGTGAGCCTGCTTTAAACACTCTAATTTTTTCAAGGTAACAGTCCTAATTCCCCGTGACACCAAATTAATGGCATTACGGTTCTTTAGAAGGTGAGAAATCAATAATATCAGTACATACCAACGGCATGACCGAAACATTGATCCCGAAATTCAACTACGAGCTTTTTAACCGCAACAACTTTAATATACGCTATTGGAGCTGGAATTACCGCGGCTGCTGGCACCAGACTTGCCCTC
+
DDDDDIIIIIIIIIIIIIIHIIIIIIIIIHIIIIIHIHHHIIIIHIIIIIIIIIIIIIIIIIIIIIIHHCGDHIIIIIIIIIIIIIIIIIGIHIIIIIIIIIHIIHIIIIIIIHIIIIIHHIIIIHIIIIIIIIIIIIIIIIIIIIIIHIIIIHIIIEIIIIIIIIGIIIIHGIIIIIIIHIIIIIIIHIIIIIIIHHIIIIIHIIIIIIIIIIIIIIIHIIIIIIIIHI<IIIIIIIIIIHGIIIIIHHIIIIIIIHIIIHIIHIIIIIIIIIIIIIIIIIIIIHIIIIIHIIIIIIIIIIIIIIIIIIIIIIIIIIIIIIIIIIIIIIIIIIIIIHIDCDDD
@HISEQ:969:HM2KJBCX2:2:1101:16852:82575 2:N:0:ACTATGCA
TTCCACACGTGGCCCAACTATCCCTATTAATCATTACATCGATCCTAGAAACCAACAAAATAGAATCGGATGTCCTATTTCATTATTCCATGCTAATGTATTCAAGCGTGAGCCTGCTTTAAACACTCTAATTTTTTCAAGGTAACAGTCCTAATTCCCCGTGACACCAAATTAATGGCATTACGGTTCTTTAGAAGGTGAGAAATCAATAATATCAGTACATACCAACGGCATGACCGAAACATTGATCCCGAAATTCAACTACGAGCTTTTTAACTGCAACAACTTTAATATACGCTATTGGAGCTGGAATTACCGCGGCTGCTGGCACCAGACTTGCCCTCCAA
+
DDDCDIIIIHIIIIIIIIIIHGHIHIIIIIIIIIIIIIIIIIIIIHHHIIIIIIIIGI?HHIIIIIIIHIIIIHIIIIIIIIIIIIIGIIHHGIHFEIIHGIIIIIIIIIIIIIIIIHHIIIHIIIIIIIIIHIIIHHIIIIIIIIIHHGIIIIHIIIIIIIIIIIIIIIHIIIIIIIIIIIIIIIIGIIIIIIIIHIIIIIIIIGIIIIIHIIIIIIIIIIIIIIIIIIIIIIIHIIIIIIHHHGIIIIHIIIIIIIIIIIIHIIIIIIIIIIIIIIIIIIIIIIIIIIIIIIHIIIIIIIIIIIIIIIIIIIIIIIIIIIIIIIIIIIIIIIIIIIIIIIDDDDD
@HISEQ:969:HM2KJBCX2:2:1101:14112:82666 2:N:0:ACTATGCA
TTCCACACGTGGCCCAACTATCCCTATTAATCATTACATCGATCCTAGAAACCAACAAAATAGAATCGGATGTCCTATTTCATTATTCCATGCTAATGTATTCAAGCGTGAGCCTGCTTTAAACACTCTAATTTTTTCAAGGTAACAGTCCTAATTCCCCGTAACACCAAATTAATGGCATTACGGTTCTTTAGAAGGTGAGAAATCAATGATAACAGTGCATACCAACGGCATGACCGAAATATTGATCCCGAAATTCAACTACGAGCTTTTTAACTGCAACAACTTTAATATACGCTATTGGAGCTGGAATTACCGCGGCTGCTGGCACCAGACATGCCCTCCAA
+
DCDDDIIIIIIIIIIIIIIIHIIIIIIIIIIIIIIIIIIIIIIIIIHIIIIIIIIIIIIIIIHIIIIIIIIIIIIIIIIIIIIHHFHHIIIIIIIIIIHHHIHIIIGIIIIIIGIIIHIIIIIIIIIIIIHHIIIHIIIIIIHHIEFHHIIIIIIIHIIIIIIIHIIIIIIIHIIIHIGIIHIIIIIIHHIIIIIIIIIHIIIIHIHIIIIIIIHIIIIIIIIIHIHGIIIIIIIIIIIIIIIIHFHGIIIIIHIIIIIIIIIIIIIIIIIIIIIIIIIIIIHIIIIIIGIIIIHHIIIIIIIIIIIIIIIIIIIIHIIIIIIIIIIIIIIIIIHIIIIIIIDDDDD
@HISEQ:969:HM2KJBCX2:2:1101:18591:82868 2:N:0:ACTATGCA
TTCCACACGTGGCCCAACTATCCCTATTAATCATTACGTCAATCCTAGAAACCAACAAAATAGGATCAAACGTCCTATTTCATTATTCCATGCTAATGTATTCAAGCGTTAGCCTGCTTTAAACACTCTAATTTTTTCAAAGTAACAGTCCTGTTTCCCTGCAACACCAAATTAATGACATTACAGTTCTTCAAGAAGGAGGAACCAGTAAAGCCAGTACATACCAGAGGCACGACCAACTTACTAATCCCGAAATTCAACTACGAGCTTTTTAACTGCAACAACTTTAATATACGCTATTGGAGCTGGAATTACCGCGGCTGCTGGCACCAGACTTGCCCTCCAA
+
DDDDDIIIIIIIIIIIIIIIHIIHIIIIIIIIIHIIIIIIIIIHHIIGIIHIHIIIIIIIIHEHFHIIIIIIIHHIIIHIIHHGHIHHIIIHIIHGIIIIIIIIIIHIIIIIIIIIIIIIHIIIIIIIIIIIIIIIIIIIIIIIHIIIIIIIHHHIHIIIIFIIIIIIIIIIIHIIIIIIIIIIIIIIIIIIIIIIHIIIIIIHIIIIIIIIIIIIIIIIIIIHIIIIIIIIIIIIIIIIHHIHHIIIIIIIIIIHGIIIHIHIIIIIIIIIIIIIIIIIIIIIIIIIIIIIIHIIIIIHHIIIIIIIIIIIIIIIIIIIIIIIIIIIIIIIIIIIIIIIIDDDDD
@HISEQ:969:HM2KJBCX2:2:1101:10213:82553 2:N:0:ACTATGCA
TTCCACACGTGGCCCAACTATCCCTATTAATCATTACGTCGATCCTAGAAACCAACAAAATAGAATCAAACGTCCTATTTCATTATTCCATGCTAATGTATTCAAGCGTAAGCCTGCTTTAAACACTCTAATTTTTTCAAAGTAACAGTCCTGATTCCCCACGACACCAAATTAATGACATCGCGGTTCTTCAGAAGGTAGGAACCGATAATGCCAGTGCGTACCGAAGCACGACCAACAATTCGATCCCGAAATTCAACTACGAGCTTTTTAACTGCAACAACTTTAATATACGCTATTGGAGCTGGAATTACCGCGGCTGCTGGCACCAGACTTGCCCTCCAA
+
DDDDDIIIHIIIIIIIIIIIIIIIIIIIIIIIIIIIIIIIIIIIIIIIIIIIIIHIIHFIIIIIFHIIIHIHIIIIIIIIGIIIIIIHIIIIIIIHIIIIIIIIIIHIIIIIIIHIIIIIIIIIIIIIIIIIIIIIHIIIIIIIIIIIIIIIIIIIIIIIIIIIIIIIIIIIIIIIIIIIIIIIIIIIIIIIIIIIIIIIIIIIIIIIIIIIIIIIIIIIIIIIIIIHIIIIIHHHHIIIIIHE=IIIIIIIIIIIIIIIIIIIIIIIIIIIIIIIIIIIIIIIIIIIIIIIIIIIIIIIIIIIIIIIIIIIIIIIIIIIIIIIIIIIIIIIIIIIIIIIDDDDD
@HISEQ:969:HM2KJBCX2:2:1101:11203:82810 2:N:0:ACTGTGCA
TTCCACACGTGGCCCAACTATCCCTATTAATCATTACGTCAATCCTAGAAACCAACAAAATAGGATCAACGTCCTATTTCATTATTCCATGCTAATGTATTCAAGCGCGAGCCTGCTTTAAACACTCTAATTTTTTCAAAGTAACAGTCCTGATTCCCCGCCACACCAAATTAATGACATGATGGTTCGTCAGAAGGTAGGAACCAGTAACACCAGTACGTACCTAAGGCACGACCAACGTACTGATCCCGAAATTCAACTACGAGCTTTTTAACTGCAACAACTTTAATATACGCTATTGGAGCTGGAATTACCGCGGCTGCTGGCACCAGACTTGCCCTCCAA
+
DDDDDIIIIIHGCFHHIFHHIIIIHIIIIHHIIIIIIIIIIIIIIIIIEHHIHHHIGHHIIIEGHHHIIIHIGGIHIIIHHIIIHIHHIIIGHHIIHHIIIHHHHGHIIHHIIIIGHIIHHHIIHHHHEEHIIHHHIIIIHHIIII?HHIHHGHIIHIHHHHHHHHEIIIIHIHHHEIIIIIIIIIIHHHIIHIIIHIIIIIHFHIIIIIIIIIIIIIIIHHEIIIIIIHIIIIIIIIHIIHFGIIIIHHIIIIIIIIHEEHIIIIIIIIIIHIIIIIIIIIIHHHIIIIHIHIHIHHHIIIIIIIIIHIHGIGIIIHIIIIIIIIHIHIIHHIIIIIIIDDCDD
@HISEQ:969:HM2KJBCX2:2:1101:13078:83896 2:N:0:ACTATGCA
TTCCACACGTGGCCCAACTATCCCTATTAATCATTACGGTGATCCTAGAAACCAACGAAATAGAATCAGTCCGTCCTATTTCATTATTCCATGCTAATGTATTCAGACGTTAGCCTGCTTTAAACACTCTAATTTTTTCAAAGTAACAGTCCTGATTTCCCATCACACCAAATAAATGGCATGAAAGTTCCTCAGAAGGTAGAGATTCATCTCACCAGTGCAGACAATTAAGCCTGACCAATGGGTAAACCCCGAAGTTCAACTACGAGCTTTTTAACTGCAACAACTTTAATATACGCTATTGGAGCTGGAATTACCGCGGCTGCTGGCACCAGACTTGCCCTCCAA
+
DADDDIIIIIHHIIIIIIIIIIHIIIHIHFHIIIIIIHIHIHHIIIIIIIIIFFHHHEHHHHIHIIIIIIIIIIIIHGHGGEHHIEHHDHHHHHHEHHIIIHIIHIIHHHIIIIIHHIIIIHHIIHHIHIHIIHHIIIIHHIIIHIIHGIIGIIIHIHHGHHHIIIIIHIIHIIIIIHIHIIIIIIIIIIIIHIIIIIIHIIIIIIIIIIIIIIIIIIIIIHHIIIIIHIIIIIIIIIIIIIIIIHGHIHGIIIIHIFHIIIIIIIIIIIIIIIIIIIIIIIIIIIIHGIIIIIIIIIIIIIIIIIIIIIIIIHIIIIIHIIIIIIIIIIIIIIIIHIHIIIIDDDDD
@HISEQ:969:HM2KJBCX2:2:1101:18455:83844 2:N:0:ACTATGCA
TTCCACACGTGGCCCAACTATCCCTATTAATCATTACGGTGATCCTAGAAACCAACAAAATAGAACCATGCCGTCCTATTCTATTATTCCATGCTAATGTATTCGAGCAAAAATGCCTGCTTTAAACACTCTAATTTTTTCAAGGTAAAGGTCCTGGATCCGCAAGACACCCAATAAAGGACATCAAGTTTCTCCAGAAGGTGAGAAATCAACAGTAACAGTTCATACCCCTTAAGGCATGACCATCACGTCAATCCCGAAATTCAACTACGAGCTTTTTAACTGCAACAACTTTAATATACGCTATTGGAGCTGGAATTACCGCGGCTGCTGGCACCAGACTTGCCCTCCAA
+
DDDDDIIIIIIIIIIIIIIIIIIIIIIIIIIIIIIIIIIIIIIIIIIIIIIIIIIIIIIIIIHIIIIIIHIIIHHHIIIHIIIIIIIIIIIIIIIIIHHHIFGHIIIIIIIIIIIIEIIHIIIIIIIIIIIHIIIIIIIIIIIIIIIIIIHIIGIIIIIIIIIIIIIHIIIHIIIIIIIIIIIIIIIIIIHHIIIIIIIIIIIIIIIIIIIIIIIIIIIIIIHIIIHIIIIIIIIIIIIIIIIIIIIIIIIHIIIIIIIIIIIIIIIIIIIIIIIIIIIIIIIIIIIIIIIIIIIIIIIIIIIIIIIIIIIIIIIIIIIIIIIIIIIIIIIIIIIIIIIIIIIIIIIIDDDDD
@HISEQ:969:HM2KJBCX2:2:1101:3187:84899 2:N:0:ACTATGCA
TTCCACACGTGGCCCAACTATCCCTATTAATCATTACGGTGATCCTAGAAACCAACGAAATAGAATCAGTCCGTACTATTTCATTATTCCATGCTAATGTATTCAAGCGTTAGCCTGCTTTAAACACTCTAATTTTTTCAAAGTAACAGTCCTGTTTCCCTGCAACACCAAATTAATGACATTACAGTTCTTCAAGAAGGAGGAACCAGTAAAGCCAGTACATACCAGAGGCACGACCAACCTACTAATCCCGAAATTCAACTACGAGCTTTTTAACTGCAACAACTTTAATATACGCTATTGGAGCTGGAATTACCGCGGCTGCTGGCACCAGACTTGCCCTCCAA
+
DDDBBHFCHIGC/<CEHDG@C1DF@HC@1C?HHIIHFH=<DEH1DH@ECC<<DCHHIEE=EE?11DDFG1<C0D1<<EHE@C@EHH1F@GHE1@@CCHHIHIIHHGGHHEHE<FHHHHFFEHHEIIIIEHI8GIHGEGGEIIHHHGFFHIIHHHEHHHIHFGIHHHEEG@HHEGIHHEIHHHHHEHCIIIHIIIIHHHHIIIHHHHIIIHHHGHIIIIIIHHEIHIIIIH:IIHFEHHHEI<EHDFGDEHHGHHIHFGIIIHIIHIIHHIIIIIIIIIIHIIIIHHHHIIIIIIIIHHIIIIHIIIIIIIIIIIIIIIIIIIIIIIIHHIIIHHIHFIIIIH@BDD@
@HISEQ:969:HM2KJBCX2:2:1101:14858:83616 2:N:0:ACTATGCA
TTCCACACGTGGCCCAACTATCCCTATTAATCATTACGTCGATCCTAGAAACCAACAAAATAGAATCAAACGTCCTATTTCATTATTCCATGCTAATGTATTCAAGCGTGCGCCTGCTTTAAACACTCTAATTTTTTCAAAGTAACAGTCCTGATTCCCCACGACACCAAATTAATGACATCGCGGTTCTTCAGAAGGTAGGAACCAATAATGCCAGTGCGTACCGAGGCACGACCGACAATCTGATCCCGAAATTCAACTACGAGCTTTTTAACTGCAACAACTTTAATATACGCTATTGGAGCTGGAATTACCGCGGCTGCTGGCACCAGACTTGCCCTCCAA
+
DDDDDIIIIIIIIIIIIIHIIIIIIIIIIIIIIIIIIIIIIIIHIIIIIIIIHIIIIIIIIIIIIIIIHIIIIIIIIIIIIIIIIIIIIIIIGIHIIIIIIIIIHIIIIIIIIIIIIIIIIIIIIIIIIIIIIIIIIIIIIIIIIIIIHIIIIIIIGGIIIIIIIIIIIIIIIIIIIHIIIIIIIIIIIIIIIIIIIIIIIIIIIIIIIIIIIIIIIIIIIIIIIIIIHIIIIIIIIIIIIHIHIIIIIIIIIIIIIIIIIIIIIIIIIIIIIIIIIIIIIIIIIIIIIIIIIIIIIIHHIIIIIIIIIIHIIIIIIIIIIIIIIIIIIIIIIIIIIIIIDDDDD
@HISEQ:969:HM2KJBCX2:2:1101:9177:84936 2:N:0:ACTATGCA
TTCCACACGTGGCCCCAACTATCCCTATTAATCATTACGTCAATCCTAGAAACCAACAAAATAGGATCAAACGTCCTATTTCATTATTCCATGCTAATGTATTCAAGCGTTAGCCTGCTTTAAACACTCTAATTTTTTCAAAGTAACAGTCCTGTTTCCCTGCAACACCAAATTAATGACATTACAGTTCTTCAAGAAGGAGGAACCAGTAAAGCCAGTACATACCAGAGGCACGACCAACCTACTAATCCCGAAATTCAACTACGAGCTTTTTAACTGCAACAACTTTAATATACGCTATTGGAGCTGGAATTACCGCGGCTGCTGGCACCAGACTTGCCCTCCAA
+
D@@<01<C/DC@/<1<DECEHHI1FFGHHHHHIEHIEF@1GCHHEHG?C@CFHFHEG?F1DG111<FCHHHHHC<EH?H?GHGHHG@<1CEEHIC@FHIIIHHHIIIHIIHHDAGHGIIIHHHHHHIIGHGHHGCBCEHHIIIIHHHIHHHEHIIHIIIHIIHIHHHEHIHEHHHGIGIIIHHHIIHHHF@HIIHIIIIIHIHIIHHHIHHFIIIIIIIIIIHIHHI;IIHIIIIHHHHEHHGHEFGHHIHHIHHIIIIHGHIHHIIIIIIIIGIHIHIHIHHGHGIHHHIHIHHHIIIIIIIIIIIIIIIIIIIIIIIIIIIIIIIIGIIIHIIIIIIHIHADDDD
@HISEQ:969:HM2KJBCX2:2:1101:18058:85217 2:N:0:ACTATGCA
TTCCACACGTGGCCCAACTATCCCTATTAATCATTACGGTGATCCTAGAAACCAACGAAATAGAATCAAACGTCCTATTTCATTATTCCATGCTAATGTATACAAGCGTGAGCCTGCTTTAAACACTCTAATTTTTTCAAAGTAACAGTCCTGATTCCTCACAACACCAAATAAATGACATCATGGTTCGTCAGAAGGGAGAAACCGACGATGCCAGTACGTACCGAGGCACGACCAACATGAAGGTCCCGAAATTCAACTACGAGCTTTTTAACTGCAGCAACTTTAATATACGCTATTGGAGCTGGAATTACCGCGGCTGCTGGCACCAGACTTGCCCTCCAA
+
DDDDDIIIIIIIIIHHIIIIIIIIIIIIIIIIIHIIIIHIIHIIIIHIIIIIIHIIIIIIIHHHIIIIIHIHHIIIIIHIIIIIIIHHGIIIGHHHIIIIIIIHIIIIIIIIIIIIIIIIIIIIIIIIIIIIHIIIIIIIIIIIIHIIHIIIIHIIIHIIIIIIIIIIIIIIIIHIIIIIIIIIIIIIIIIIIIIIIIIIIIIIIIIIIIIIIIIIIIIIIIIIIIIIIIIIIIIIIIIIIHHFIIIIIIIIIIIIIIIIIIIIIIIIIIIIIIIHIIIIIIIIIIIIIIIIIIIIIIIIIIIIIIIIIIIIIIIIIIIIIIIIIIIIIIIIIIIIIIIIDDDDD
@HISEQ:969:HM2KJBCX2:2:1101:11116:85896 2:N:0:ACTATGCA
TTCCACACGTGGCCCAACTATCCCTATTAATCATTACGTCGATCCTAGAAACCAACAAAATAGAATCAAACGTCCTATTTCATTATTCCATGCTAATGTATTCAAGCGCGAGCTTGCTTTAAACACTCTAATTTTTTCAAAGTAACAGTCCTGATTTCCCATGACACCAAATTAATGACATCGTGGTTCGTCAGAAGGGAGAAACCAATAATGCTAGTACGTACAAAGTACGACCGACATATTAGTCCCGAAATTCAACTACGAGCTTTTTAACTGCAACAACTTTAATATACGCTATTGGAGCTGGAATTACCGCGGCTGCTGGCACCAGACTTGCCCTCCAA
+
DDDDDIIIHIIIIIIIIIIIIIHIIIIHIIIIIIIIIIIIGIIIIIIIIIIIIIIIIIIHHIIIIIIIIIIIIIHIIIHIIIIIIHIIIIIIIIIIIIIIIIHIIIIIIIHIIIIIIIHIIIHHIIIIIHHHIIIIIIIIIIIIIIIIIIIIIHHGHIIIIIIIIIIIIIIIHIIIIIIIIIIIIIIIIIIIIIIIIIIIIIIIIIIIIIIIIIIIIIIIIIIIIIIIIIIIIIIIIIIIIIHIIIIIIIIIIIIIIIIIIIHIIIIIIIIIIIIIIIHHIIIIHIIIIIIIIIIIIIIIIIIIIIIIIIIIIIIIIIIIIIIIIIIIIIIIIIIIIIIDDDDD
@HISEQ:969:HM2KJBCX2:2:1101:9906:85967 2:N:0:ACTATGCA
TTCCACACGTGGCCCAACTATCCCTATTAATCATTACGGTGATCCTAGAAACCAACAAAATAGAACCATGCCGTCCTATTCTATTATTCCATGCTAATGTATTCGAGCAAAAATGCCTGCTTTAAACACTCTAATTTTTTCAAGGTAAAGGTCCTGGATCCGCAAGACACCCAATAAAGGACATCAAGTTTCTCCAGAAGGTGAGAAATCAACAGTAACAGTTCATACCCCTTAAGGCATGACCGTCACGTCAATCCCGAAATTCAACTACGAGCTTTTTAACTGCAACAACTTTAATATACGCTATTGGAGCTGGAATTACCGCGGCTGCTGGCACCAGACTTGCCCTCCAA
+
DDDB@HHGHHECDEHHIGCHIHGHHIHHHHFEHIIIIHIH@HIIGEHHIII1FEHHGFHHIIFGEF?G?GHCHHGHIHGHCHHIGCHHHHHEEGEHHIIHHC<@HIHHHHIIIIIHHHEGG@HHHIHGIHHHHHGHIIHHGHCHHHIHIIIIHGIIIGHGGHIIIIHGHCHGHFEEHIIIIIIHHHHEEIIIIHHIHEGIIGIIIIIIIHIIHIHEFEHHIHHHHHHIGIIGIIHHIHHHIIIHGIIHIHGCGIIHIIIHIIIHGIIIIIIIHIIIIIIIIHIIIHHIHIIIIIIIIHHHGIIIIIIIHIIIIIIIHIIIIIIGIIIIIIIIIIIIHHHIHHIIIIIIDDCDD
@HISEQ:969:HM2KJBCX2:2:1101:15923:86609 2:N:0:ACTATGCA
TTCCACACGTGGCCCAACTATCCCTATTAATCATTACGGTGGTCCTAGAAACCAACAAAATAGAACCACAACGTCCTATTCTATTATTCCATGCTAATCTATTCAAGCAATAGCCCGCTTTAAACACTCTAATTTTTTCAAGGTAATGGTCCTGGCTCCCCAACACACCCAATAAAGGACATACTGGTTCACCAGAAGGAAGACCCGACAGCAGACAGTACTCGCCAAAGACGGACCGCCCGGCCAGGCCTAAAATTCAACTACGAGCTTTTTAACTGCAACAACTTTAATATACGCTATTGGAGCTGGAATTACCGCGGCTGCTGGCACCAGACTTGCCCTCCAA
+
DDDDDIIIIIIIIIIGHIIIIIIIIIIIIIIIIHIIIIIIIIIIIIGHHHHIIIIIGHIIIIHIIIIIIIIIIIIIIHIIIIIIIHHIIIIIIHIIGHHHIIHIIIIIIIIIIIIIIIHHIIIIIIHIIIIHIIIIIIIIIHIIIIHIIIIIIIIIIHIIIIIIIIIIIIIHGIIIIIIIIIIIIIIIIHIIIIIIIHIIIIHIIIIIIIIIIIIIIIIIIIIIIIIIIIIIIIII>IIIIIIIHIIIIFIIIIIIIIIIIIIIIIIIIIIIIIIIIIIIIIIIIIIIIIIIIHIIIIIIIIIIIIIIIIIIIIIIIIIIIIIIIIIIIHIIIHIIIIIIIDDDDD
@HISEQ:969:HM2KJBCX2:2:1101:5789:87491 2:N:0:ACTATGCA
TTCCACACGTGGCCCAACTATCCCTATTAATCATGACTTCAGTCCACAAACACCAACAAAAAGAGGACCGGAGCCCACTATTATTATTCCATGCTAATGTATTCATAGCAAACACTGCCTGCTTTAAACACTCTAATTTTTTCAAAGTAAAAGATCTAGACTAACACTGCACCCATCCAATGAAGGAGAGAGCAGTGAGCTAGAAGGATGGCCTGGCCAAGCCGGCACTCACACACGAATCCGCATGCGGGCCTGCTGCACCACACCAGAAATCCAACTACGAGCTTTTTAACTGCAGCAACTTTAATATACGCTATTGGAGCTGGAATTACCGCGGCTGCTGGCACCAGACTTGCCCTCCAA
+
DDA0BFEGHH1D?EGHECEGHFE?EHHH?<1D<CGEFHECHEGC1FGH1FHCFHHIGHEG<G@EEHGIHH/<CECCHHECC<DCHE@@@@1DFH@G?1D<GDFHHHHEFHHHIHIIIIIHHFHHHGHHHEIHHII?H@FEHHIHHHHHIHHCHEHHIHHGEHFEHHEFHHCHHGHHHGHHHIHIIHGHHEIHGHHHGFHHIHHCHIHHIHIEGEEHIGHCHCIHIHHFHIIIGIIIIIHCIGIIIIIGIFHIIIIHIIHHGEGCCIHHIIHHHHHIIIIHHHHECHIIIIIIHIIIIIHIHIHHHIGIIIHHIHIGIIIIHIIIIIIIHDIIHHIIIIIHIIIHIIIIHIIIIIIIHHADDDB
@HISEQ:969:HM2KJBCX2:2:1101:12576:86734 2:N:0:ACTATGCA
TTCCACACGTGGCCCAACTATCCCTATTAATCATTACTCTGGTCCTAGAAACCAACAAAATAGAACCAAAGTCCTATTCTATTATTCCATGCTAATGTATTCAAGCGTAAGCCTGCCTTAAACACTCTAATTTTTTCAAAGTAAAGGTTCTGGTTCCCCAAAGCACTCAGTGAAGAGCACCTTGGTTCCCCAGAAGGTAAGGTCCAACACCACCAGTACCGCCATTAGACGGACCGATATGCTGAACCCGAAATTCAACTACGAGCTTTTTAACTGCAACAACTTTAATATACGCTATTGGAGCTGGAATTACCGCGGCTGCTGGCACCAGACTTGCCCTCCAA
+
DDDDDIIIIIHHIIIIIIIIIIIIIIIIIIHIGIIIIIIIIIIIIIIIIIIIIIIIIIIIIIHGHIHHIH@GHHHIHHHGIIIHIIIIIHHEHHIIIIIIIIIHFIIIIIHHIIHIIHHIIHIIIIIIIIIIIHHIHHHIIIIIIIHHIHHIHGHIIHHHIIHHHIHIHIHIIIIIIIIHIIIIIHHIHIIIIIIIIIIIIIII;IIHIIIIIIIIIIIIII?IIIIIIIIIIIIIIIIIIHHIIIIIIIIIIIIIIIIIIIIIIIIIIIHIIIIIIIIIIIIIHIIIIIIIIIIIIIHIIIIIIIIIIIIIIIIIIIIIIIIIIIIIIIHIIIIIIIIDDDDD
@HISEQ:969:HM2KJBCX2:2:1101:3166:87887 2:N:0:ACTATGCA
TTCCACACGTGGCCCAACTATCCCTATTAATCATTACGTCGATCCTAGAAACCAACAAAATAGAATCAAACGTCCTATTTCATTATTCCATGCTAATGTATTCAAGCGCGAGCCTGCTTTAAACACTCTAATTTTTTCAAAGTAACAGTCCTGATTTCCCACGACACCAAATTAATGACATCGTGGTTCGTCAGAAGGTAGGAATCAATTTGACCAGTACGTACCGAGGCACGACCGATCAACTGATCCCGAAATTCAACTACGAGCTTTTTAACTGCAACAACTTTAATATACGCTATTGGAGCTGGAATTACCGCGGCTGCTGGCACCAGACTTGCCCTCCAA
+
D@D@BHHGCFHIIIIIHIIIHIHHIIIEHHEGH@HHHIIHIIIHHIIIIIIIHHGHICHHHI?EHCGIIEHIHHHHHHHHI?GHHHFHHIII?DGHHHGEFIIHDHIHIIHDGCCHEGHFHEFFCCCGFHIIIHHIIIIHEEGIHF@GGHHHGHHIIIEHGHIIIHFEHHHHEHGHIIIHIHIHHHHHI;HHHIIIIIHHHHHHIIIIIHHHHHIHHIHHHIIIHIIIIGHIHEHFIIIHHHGEIIIIHGGIIIIGIIIGIIIIIIHIHH@IIIGHIHHIIIIHFCEIHIIIHHIIIIIIIIIIIIIIIIIIIIIIIIIIIIIIIIHIIIIIHIIIIIIHDDAD@
@HISEQ:969:HM2KJBCX2:2:1101:4473:89380 2:N:0:ACTATGCA
TTCCACACGTGGCCCAACTATCCCTATTAATCATTACGTCAATCCTAGAAACCAACAAAATAGGATCAAACGTCCTATTTCATTATTCCATGCTAATGTATTCAAGCGTTAGCCTGCTTTAAACACTCTAATTTTTTCAAAGTAACAGTCCTGTTTCCCTGCAACACCAAATTAATGACATTACAGTTCTTCAAGAAGGAGGAACCAGTAAAGCCAGTACATACCAGAGGCACGACCAACCTACTAATCCCGAAATTCAACTACGAGCTTTTTAACTGCAACAACTTTAATATACGCTATTGGAGCTGGAATTACCGCGGCTGCTGGCACCAGACTTGCCCTCCAA
+
BDDDDIIIIIHIIGIIGIIIIIIIIIIIIIIIHIIIICHHIIIIGIIHIIIHHIGIHIIIHIHIHIIIIIICHIHIIIIIIIIIIHIHGIIHIHIIIIIIIIIIIIIIIIIIIIHHHIIIIIHHHIIIHIIIHHIIIIIIHIIIIIIIIIIIIIIIIHHIIIIIIIHIIIIIIIIIIIIIIIIIIIIIIIIHIIIIIIIIIIIIIIIIIIIIIIIIIIIIIIII<IIIIIIIIIIIIIIIIIIHFHHIIFIIIIIHIIIIIIIIIIIIIIIIIIIIIIIIIIIIIIIIIIIIIIIIIIIIIIIIIIIIIIIIIIIIIIIIIIIIIIIIIIIIHIIIIIIIICDDDD
@HISEQ:969:HM2KJBCX2:2:1101:16261:89300 2:N:0:ACTATGCA
TTCCACACGTGGCCCAACTATCCCTATTAATCATGACTTCAGTCCACAAACACCAACAAAAAGAGGACCGGAGCCCACTATTATTATTCCATGCTAATGTATTCATAGCAAACACTGCCTGCTTTAAACACTCTAATTTTTTCAAAGTAAAAGATCTAGACTAACACTGCACCCATCCAATGAAGGAGAGAGCAGTGAGCTAGAAGGATGGCCTGGCCAAGCCGGCACTCACACACGAATCCGCATGCGGGCCTGCTGCACCACACCAGAAATCCAACTACGAGCTTTTTAACTGCAGCAACTTTAATATACGCTATTGGAGCTGGAATTACCGCGGCTGCTGGCACCAGACTTGCCCTCCAA
+
BDDDDIIIHIIIHHHHIIIIIGIIIIIIIIIIIIIGFHHGHHIFHHIIIIIIHEHIGHIGIGIHHIHIIIIHIGIIIIIHHIIGIIIIIHHHHFHHIIGHHHIIHHIIEHHIIIIIIIHIHHIHIIIIHIIIHIIIIIIIIIHIHIHHIIIIHIIIIHIFHHIIHIFHIIIIIIHHIHHHHIIGIIIIIIIIIHIIIIIIIIHIIIIHEIIIIIIIIIIGHIIIIIIIIIIIIHHHIHHHIIIIHIHHIHIIIIIIHIIHHEIIIIIIIIIIIIHHEHHHIIIIIIIIIIIIIIIIIIIIIIIIIIIIIIIIIHHHHIIIIIIIIIIIHIIIIIIIIIIIIIHIIIIIHIIIIIHIIIDDDDD
@HISEQ:969:HM2KJBCX2:2:1101:7281:89290 2:N:0:ACTATGCA
TTCCACACGTGGCCCAACTATCCCTATTAATCATTACATCGATCCTAGAAACCAACAAAATAGAATCTGATGTCCTATTTCATTATTCCATGCTAATGTATTCAAGCGTAAGCTTGCTTTAAACACTCTAATTTTTTCAAGGTAACAGTCCTAATTCCCCATAACATCAAATAAATGACATTATGGTTCTTTAGAAGGTGAGAACCAATAAAACCAGTACATACCAAGGCATGACCGATTCCTTGATCCCGAAATTCAACTACGAGCTTTTTAACTGCAACAACTTTAATATACGCTATTGGAGCTGGAATTACCGCGGCTGCTGGCACCAGACTTGCCCTCCAA
+
DDDDDIIIGIIIIIIIIIIIIIIIIIIIIIIIIIIGIIIIIIIIIIIIIIIIIIIIIIIIIIHIFHHIIIIIHIGIGIIIHHIIIHIIIIIIIIHIIIIIIIIIIIIIIHIIIIIIIIIIIIIIIHIIHIHHHHIIIHIIIIIIIIIIIIIIIIIHIHIIIIIIIIHGIIIIIIIIIIIIIIIIIIIHIIIIIIIIIIIIIIIHIIIIHIIIIIIIIIIIIIIIIIIIIIIIIIIIIIIIIIIIIIIIIIIIIIHIIHIIIIIIIIIIIIHHHIIIIIIIIIIIIIIIIIIIIIIIIIIIIIIIIIIIIIIIIIIIIIIIIIIIIIIIIIIIIIIIIIIIDDDDD
@HISEQ:969:HM2KJBCX2:2:1101:16271:89812 2:N:0:ACTATGCA
TTCCACACGTGGCCCAACTATCCCTATTAATCATTACAGCGGTCCTAGAAACCAACAAAATAGAACCGATGTCCTATTCTATTATTCCATGCTAATGTATTCGAGCAAAGGCCTGCTTTGAACACTCTAATTTTTTCAAGGTAAAAGTCCTGGTTCCCCACGACGCCCAATAAAGAACATCGGGTTCCCCAGAAGGAAAGACCCGACCGAATCCGTACGCTCGATTAGGAGGACAGATCAGCCCGGTCCAAGGTTCAACTACGAGCTTTTTAACGGCAACAACTTTAATATACGCTATTGGAGCTGGAATTACCGCGGCTGCTGGCACCAGACTTGCCCTCCAA
+
DDDDDIIIHIIIDHHHIIIIIIIIIIIIIHIIIIIIIIIIIIIIIHIIIIIIIIIIIIIIIIIIIIIIIIHIIIIIIIIIIIIIIIHIHIIHIIIIIIIIIHIIIIIIIIIIIIIHIIIIIIIIIIIIIIIIIIIIIIIIIIIIIIIIIIHIIHIIIIIIIIHIHHIIIIIIIIIIIIIIHIIIIIIIIIIIIIIIIIIIIIIIIIIIIIIIIIIIIIIIIIIIIHIIIIIIIIIIIIIIIIHHIIIIIIHIIIIIIIIIIIIIIIIIIIIIIHIIHIIIIIHIIIIIIIIIIIIIIIIIIIIIIIIIIIIIIIIIIIIIIIIIIIIIIIIIIIIIIIHDDDDD
@HISEQ:969:HM2KJBCX2:2:1101:5958:90426 2:N:0:ACTATGCA
TTCCACACGTGGCCCAACTATCCCTATTAATCATTACGTCGATCCTAGAAACCAACAAAATAGAATCAAACGTCCTATTTCATTATTCCATGCTAATGTATTCAAGCGTAAGCCTGCTTTAAACACTCTAATTTTTTCAAAGTAACAGTCCTGATTCCCCACGACACCAAATTAATGACATCGCGGTTCTTCAGAAGGTAGAAACCGATAATGCCAGTACGTACCGAAGCACGACCAACAATTCGATCCCGAAATTCAACTACGAGCTTTTTAACTGCAACAACTTTAATATACGCTATTGGAGCTGGAATTACCGCGGCTGCTGGCACCAGACTTGCCCTCCAA
+
DDCDDIIIIIIIIIIIIIIIIIIIIIIIIIIIIIIIIIIIIIIIIIHIIIHIGIIIIIIIIGIHIIIGIIHIHIIIIIIIIIIIIIIIEHHFIHIIIIIIIIIIIIIIIIIIIIHIIIIIIIIIHIIIHIHIIIIIHIIIIIIIIHHIHIIIIIIIIIIIHIIIIIIIIIIIIIIIHHHHHIIIIIIIIIIIIIIIIIIIIIIIIIIIIIIIIIIIIIIIIIIIIIIIIIIIIIIIIIIIIHEHIIIIIIIIIIIIIIIIIHIIIIIIIIIIIHIIHIIIIIIIIIIIIIIIIIIIIIIIIIIIIIIIIIIIIIIIIIIIIIIIIIIIIIIIIIIIIIIIDDDDD
@HISEQ:969:HM2KJBCX2:2:1101:20312:90034 2:N:0:ACTATGCA
TTCCACACGTGGCCCAACTATCCCTATTAATCATTACGGTGATCCTAGAAACCAACAAAATAGAATCATGCCGTCCTATTTCGTTATTCCATGCTAATCTATTCAAGCATAAAGCCTGCTTTAAACACTCTAATTTTTTCAAAGTAACAGTCCTGTTTCCCTGCAACACCAAATTAATGACATTACAGTTCTTCAAGAAGGAGGAATCAGTAAAGCCAGTACATACCATAGGCACGACCAACCTACTGACCCCGAAATTCAACTACGAGCTTTTTAACTGCAACAACTTTAATATACGCTATTGGAGCTGGAATTACCGCGGCTGCTGGCACCAGACTTGCCCTCCAA
+
DDDDDIIIIIIIIIIIIIIIIIIIIIIIIIIIIIIHIIIFHIIGHIIIIIIIIHIIIIIIIIEHHIIIHGHHIHHHIIHIIIIIIIIHIIHHIIIIIIIIIHIIIIHIIIIIIIIIIIIIIIHIIIIIIIIIHIIHIIFIIIIIIIIHIIIIIIIIIIIIIIIIIIIIIIIIIHHHIIIIIIIIIIIIIIIIHHIIIIIIIIIIIIIIIIIIIIIIIIIIIIIIIIIIIIIIIIIIIIIIIIIIIHHIIIIIHIIIIIIIIIIIIIIIIIIIIIIIIIIIIIIIIIIIIIIIIIIIIIIIIIIIIIIIIIIIIIIIIIIIIIIIIIIIIIIIIIIIIIIIIIIDDDDD
@HISEQ:969:HM2KJBCX2:2:1101:8481:90833 2:N:0:ACTATGCA
TTCCACACGTGGCCCAACTATCCCTATTAATCATTACCTCAATGCTCTACAAAACCAACAAAATAGAACCGAGGTCCTATTCTATTATTCCATGCAACATTATTCAGGCGTAAGGCCTGCTTTAAGCACTCTAATTTTCTCAAAGTAAACGCATCGGCCACTGAAAACACCCAATAAAGGGCATCAACAGCCAACCGATTGATTAGGACCAGACACGTAGTAACAGCAATCAAGCGTACCACGTGCTAGTGCCCGAGATCCAACTACGAGCTTTTTAACTGCAACAACTTTAATATACGCTATTGGAGCTGGAATTACCGCGGCTGCTGGCACCAGACTTGCCCTCCAA
+
DDDDDIIIIIIIIIIIIIIIIIIIIIIIGIHIHHIIIGIIIIHIHHHIIIIIGIIIIIIIIHHIIHIIIIIIIHHIIIIHHIHIIIIIIIIIIIHIIIIIIHHIHIHHIIIHIIIIIIIIHHHIIIIIIIIIIIIHHGIIIIIIIIIHIIIIHHIHHIIIIHIIGIIIIIIIIIIIIIIIIIIIIIIIHIIIIIIIIIIIIIIIIIII<IIIIIHIIIIIIIIIIIIIIHHGHIIIHIIIIIIIIIHGIIIIHIIIIIHIIIHIHHHIHIIIIIIIIIIIIIIIIIIIIIIIIIIIIIIIIIIIIIIIIIIIIIIIIIIIIIIIIIIIIIIIIIIIIIIIHIIIDDDDD
@HISEQ:969:HM2KJBCX2:2:1101:12271:90013 2:N:0:ACTATGCA
TTCCACACGTGGCCCAACTATCCCTATTAATCATTACATCGATCCTAGAAACCAACAAAATAGAATCGGATGTCCTATTTCATTATTCCATGCTAATGTATTCAAGCGTGAGCCTGCTTTAAACACTCTAATTTTTTCAAGGTAACAGTCCTAATTCCCCGTGACACCAAATTAATGGCATTACGGTTCTTTAGAAGGTGAGAAATCAATAATATCAGTACATACCAACGGCATGACCGATACATTGATCCCGAAATTCAACTACGAGCTTTTTAACTGCAACAACTTTAATATACGCTATTGGAGCTGGAATTACCGCGGCTGCTGGCACCAGACTTGCCCTCCAA
+
DDDDDIIIIIIIIIIIIIIIIIIIHIIIIIIIIIIIIIIIIIIIIIHIGIIIIIIIGHIIIIIIIIIHIIIIIIIIIHGHIIIIIIIHIHIIHIIIHIIIIIIIIHIIIIIHIIIIIIIIIIIIHIIIIIIIIIIIIIIIIIIIIIHIHIIIIIIIIIIIIIIHHIIIIIIIIIIIIIIIIIIIIIIIIIIIIIIIIIIHIIIIIIIIIIIIIHIIIIIIIIIIIIIIIIIIIIIIIIIIIIIHHIIIIIIIIIIIIIIIIIIIIIIIIIIIIIIIIIIIIIIIIIIIIIIIIIIIIIIIIIIIIIIIIIIIIIIIHIIIIIIIIIIIIIIIIIIIIIIIIIDDDDD
@HISEQ:969:HM2KJBCX2:2:1101:5224:91629 2:N:0:ACTATGCA
TTCCACACGTGGCCCAACTATCCCTATTAATCATTACGGTGATCCTAGAAACCAACGAAATAGAATCAGTCCGTCCTATTTCATTATTCCATGCTAATGTATTCAGACGATAGTCTGCTTTAAACACTCTAATTTTTTCAAAGTAACAGTCCTGATTTCCCATCACACCAAATAAATGGCATGAAAGTTCCTCAGAAGGTAGAGATCCATCTCACCAGTGCAGACAATTAAGCCTGACCAATGGGTAGACCCCGAAGTTCAACTACGAGCTTTTTAACTGCAACAACTTTAATATACGCTATTGGAGCTGGAATTACCGCGGCTGCTGGCACCAGACTTGCCCTCCAA
+
DDDDDIIIHIHGIIHIIIIIIIIIIIHIIIIIIIIIIIIIIIIIIIIHIIIIHHIIIIHIHIIIIIHIGHHIHHIHIIIIIIHIIIIIIIHHGHIIIIIIIHHHIIIIIHIIHHIHHHIHIIIGHIIIIHHIIIIIIIIIIIIHIIIIIIIIIIHHIIIIIIIIIIIIFIIIIIIIIIHIIIIIIIIIIIHIHIIIHIIHIIIIIIIIIIHIIIIIIIIIIIIIIIIIIIIIIIIIIIIIIIIIIHEHIIIHIIIIIHIIIIIIIIIIIIIIIIIIIIIIIIIIIIIIHHIIIIIIIIIIIHIIIIIIIIIIIIHIIIIIIIIIIIIIIIIIIIIIIIIIIIIDDDDD
@HISEQ:969:HM2KJBCX2:2:1101:11630:92138 2:N:0:ACTATGCA
TTCCACACGTGGCCCAACTATCCCTATAATCATTACGTCAATCCTAGAAACCAACAAAATAGGATCGTCGTCCTATTTCATTATTCCATGCTAATGTATTCAAGCGTTAGCCTGCTTTAAACACTCTAATTTTTTCAAAGTAACAGTCCTGTTTCCCCGCAACACCAACTTAATGGCATTACGGTTCTACAAGAAGGAGGAATCAGCAAAGCCAGTGCATACCAGTGGCACGACCAACTTGCTGACCCCGAAATTCAACTACGAGCTTTTTAACTGCAACAACTTTAATATACGCTATTGGAGCTGGAATTACCGCGGCTGCTGGCACCAGACTTGCCCTCCAA
+
DDDDDHHIIHIGHHIHIHGHIIIIIIIIIIIIIHHIHHHIIIIIHHIIIIIIIIIGEHIHHGHIIIHHIHIIIHHIGFFHIHIIHIIIIIIIHIIIIHHIHHHHGIIHIHHHIHIIIIHHIIHIHHIIHHCGHHIHIIHIHHIIHGGIIIHHHIIIIIHIIIIIHHIIIHHHHIHIHHIIIIIHIIGIHCFIHGIIIIIIIIHHIIHHIIHIIIIIIIIIIIIHIIIIIIIIIGIIIIIIHHGIIIIIIIIIIIIIIHIIHHIGIIIIIIIIIIIHFIIIIIIIIHIIIHHEIIIIIIIIIIIHIIGIIIIIIIHGIIIIHIIIIIIIIGHIIIIIHIIDDDDD
@HISEQ:969:HM2KJBCX2:2:1101:9226:92010 2:N:0:ACTATGCA
TTCCACACGTGGCCCAACTATCCCTATTAATCATTACGGCGGTTCTAGAAACCAACAAAATAGCCCCACGCGTCCTATTTCATTATTCCATGCTAATGTATCCGAGCATGCGCCTGCTTTGAACACTCTAATTTTTTCAAGGTAATGGTCCTGGTTCCCCGACACACCCAACAAAGGACATGCCGACTCACCAGAAGGATAGGCCCGGCGTCGGAACAGTGCTCACCCGGAGGGCGGACCGCCCGGCCAGACCCAAAATTCAACTACGAGCTTTTTAACTGCAACAACTTTAATATACGCTATTGGAGCTGGAATTACCGCGGCTGCTGGCACCAGACTTGCCCTCCAA
+
DDDDCIIHIIHIIIIIIIIIIIGIHIIIGHHIHIIIIIIIIIHIIHHIHIIHIGHIGIGHHHCFHIIHHFHGHDHHHFHIEHHIIHHHIHGHCEHHEHFIIHIIIIHIHHIIIIIIHIIIIIIIIIIIIHHIIIIGIIIIHIIIIHIIHIIIIIIIIHIIIIIIIIIIIIIIIIIIIIHIIIHIIIIIHGIHHIHHIIIIIIIIIIIIIIIIIIIIIIIIIIIIIIIIIIIIIIIIIIIIIIIIIIIIGIHIIIIIIIIIIIIIIIIIIIIIIIIIIIIIIIIIIIIIIIIIIIIIHIIIIIIIIIIIIIIIIIIIIIIIIIIIIIIIIIIIIIIIIIIIIIIIDDDDD
@HISEQ:969:HM2KJBCX2:2:1101:20096:91302 2:N:0:ACTATGCA
TTCCACACGTGGCCCAACTATCCCTATTAATCATTACGTCAATCCTAGAAACCAACAAAATAGGTTTGAACGTCCTATTTCATTATTCCATGCTAATGTATTCAAGCGTTAGCCTGCTTTAAACACTCTAATTTTTTCAAAGTAACAGTCCTGTTTCCCTGCAACACCAAATTAATGGCATTACAGTTCTTCAGAAAGGAGGAATCAGCGAAACCAGTTCATACCAGTGGCACGACCAACCTGCTGACCCCGAAATTCAACTACGAGCTTTTTAACTGCAACAACTTTAATATACGCTATTGGAGCTGGAATTACCGCGGCTGCTGGCACCAGACTTGCCCTCCAA
+
DDDDCIIIIIIIIIIIIIIIIIIIIIIIIIIIIIIHIIIIIIIHIIIIIIIIIIIIIIIIIIIIIIHHHHIIIIIIIIIIIIIIIIIHIIIIIIIIIHIHIIIHIIHHIIIIIIIIIIIIIIHIHIIIIIHHHIIHIIIIIIHIIIIIIHIHIIIIIIIIIIIIIIIHIIIHIIIIIIIHIIIIIIIIIIIIIIIIIIIIIHIIIIIIIIIIHIHHFHIIIIIIIIIIIIIIIIIIIIIIIIIHHIHIIIIIIIIIIIIIIIIIIHHIIIIIIIIIIIIIIIIIIIIIIIIIIIIIIIIIIIIIIIIIIIIIIIIIIIIIIIIIIIIIIIIIIIIIIIIIIDDDDD
@HISEQ:969:HM2KJBCX2:2:1101:10963:92269 2:N:0:ACTATGCA
TTCCACACGTGGCCCAACTATCCCTATTAATCATTACGGTGGTCCTAGAAACCAACAAAATAGAACCACAACGTCCTATTCTATTATTCCATGCTAATCTATTCAAGCAATAGCCCGCTTTAAACACTCTAATTTTTTCAAGGTAATGGTCCTGGCTCCCCAACACACCCAATAAAGGACATGCTGGCTCACCAGAAGGAAGACCCGACAGCAGACAGTACTCGCCAAAGACGGACCGCCCGGCCAGGCCTAAAGTTCAACTACGAGCTTTTTAACTGCAACAACTTTAATATACGCTATTGGAGCTGGAATTACCGCGGCTGCTGGCACCAGACTTGCCCTCCAA
+
DDD@BIHHIIHIHIIIGHHIHHIFIIIIICFHHIIHHHHHIIEHHGHIIIIIGIIIHEHHIIFFHHHIIHHEHHIGIIEHEHHHIHEHIIIICE?EIHHHIHHIIIHIIIIIIIEDEHHGHIHHHIIIIIIIHHHIFEFHIIHIIHIIIIIIIIHHGIIIIIIIIIIIHHIHIIIIIHIIIIIIIHIIHIIHIIIIIIIIIHHGIIIIIHIIIIIIIIIIHGIIGIHIIIHHHIIIIIIIIGIHHIIFIIIIIIIIIIHIIIIIIIIIIIIIIIIHIIIIIIIIIIHIIIIIIIIIIIIIIIIIIIIIIIIIGIIIIIIIIIIHIIIIIIIIHHIIIIIIIDDDDD
@HISEQ:969:HM2KJBCX2:2:1101:9778:93027 2:N:0:ACTATGCA
TTCCACACGTGGCCCAACTATCCCTATTAATCATTACGGTTGTCCTAGAAACCAACAAAATAAAACAACTTCGTCCTATTCTATTATTCCATGCTAATGTATTCCGGCATAAGCCTGCTTTAAACACTCTAATTTTTTCAAGGTAAAGGTCCTGACTACCCGCAACATCCAATAAAGGACATTACGTATCACCAGGCGGATAGACCCCACACAACCAGTACTCATCAAAAGATGGACCGATTGGTAGAATCCAAAATTCAACTACGAGCTTTTTAACTGCAACAACTTTAATATACGCTATTGGAGCTGGAATTACCGCGGCTGCTGGCACCAGACTTGCCCTCCAA
+
DDDDDIIIHIIIIIIIIIIIIIIIIIIIIIHIIHHIIHHIIIIIIIIHHHIIIIIIIIIIIIIGIIIIIEHFHGHHIIHHIIHIIIIIIIIIHHIIIIIIIHHHHIIIIIIIIIIIIIIIIIIHIIIIIIIIIIIHHIIGHHIIHIIIIIIIIIIIIIIIIIIIIIIIIIIIIIIIIIIIIIIIIIIIIIIIIIIIHIIIIHIIHIIIIIIIIHIIIIIIHEIHIIIIIIIIIIIIIHIIIIIHHDIIIIIIIIIIIIIHIIIIIIIIIIIIIIIIIIIIIIIIIIIIIIIIIIIIIIIIIIIIIIIIIIIIIIIIIIIIIIIIIIIIIIIIIIIIIIIIHIDDDDD
@HISEQ:969:HM2KJBCX2:2:1101:13291:93023 2:N:0:ACTATGCA
TTCCACACGTGGCCCAACTATCCCTATTAATCATTACGGTGGTCCTAGAAACCAACAAAATAGAACCACAACGTCCTATTCTATTATTCCATGCTAATCTATTCAAGCAATAGCCCGCTTTAAACACTCTAATTTTTTCAAGGTAATGGTCCTGGCTCCCCAACACACCCAATTAAGGACATACTGGTTCACCAGAAGGAAGACCCGACAACAGGACAGTACTCGCCAAAGACGGACCGCCCGGCCAAGTCTAAAATTCAACTACGAGCTTTTTAACTGCAACAACTTTAATATACGCTATTGGAGCTGGAATTACCGCGGCTGCTGGCACCAGACTTGCCCTCCAA
+
DDDBDIIIIIIHHIIIIIIIIIIIIIIIIIIIIIIIIIIIIIIIIGHIIIIEHIIIHIIIIIHHIIIIIIIIIHHHIIIIIIIIIIIIIIIIIIIIGIIIICHHIIIIIIIIIIIIIHHIIIIIHIIHIIIHHIIHHIIIIIIIIIIIIIIIIHIIIIHHIIIIIIIIIIIIIIIIIIIIIIIIIIIHIEHIIIIIIIIIIIIIIIIIHIIIIIIIIIIIIIHIIIIIIIIIIIIIIIIIIIIIIHIIIHIIIIIIIIIIIIIIIIIIIIIIIIIIIIIIIIIIIIIIIIIIIIIIIIIIIIIIIIIIIIIIIIIIIIIIIIIIIIIIIIIIIIIIIIIIIIDDDDD
@HISEQ:969:HM2KJBCX2:2:1101:11935:94672 2:N:0:ACTATGCA
TTCCACACGTGGCCCAACTATCCCTATTAATCATTACGTCAATCCTAGAAACCAACAAAATAGGATCAAACGTCCTATTTCATTATTCCATGCTAATGTATTCAAGCGTTAGCCTGCTTTAAACACTCTAATTTTTTCAAAGTAACAGTCCTGTTTCCCTGCAACACCAAATTAATGACATTACAGTTCTTCAAGAAGGAGGAACCAGTAAAGCCAGTACATACCAGAGGCACGACCAACCTACTAATCCCGAAATTCAACTACGAGCTTTTTAACTGCAACAACTTTAATATACGCTATTGGAGCTGGAATTACCGCGGCTGCTGGCACCAGACTTGCCCTCCAA
+
DDDDDIIIIIIIIIIIIIIIIIIIIIIIIIIHIIGIIIIIIIIHIIGIIIIIIHIIIIIGHHIIHHIHHIIIHHIIIHIIIGIIIIIHIIIIFHHIIIIIIIHIIIIIIIIIHIIIIIIIIHIIIIIIIHIIIIIIIIIIIIIIIIIIHHIIIIIIIGIIIIIIHIHHIIIHHIIIIIIIIIIIIHIIIIHIIIIIIIIIIIIIIIIIIIIIIIIIIIIIIIIIIIIIIIIIIIHIIHIIIIIHHIIIIIIIIIIIIIIHIIHIIHIIIIIIIIIIIIIIIIIIIIIIIIIIIIIIIIIIIIIIIIIIIIIIIIIIIIIIIIIIIIIIIIIIIIIIIIIIIDDDDD
@HISEQ:969:HM2KJBCX2:2:1101:7637:95192 2:N:0:ACTATGCA
TTCCACACGTGGCCCAACTATCCCTATTAATCATTACGGTGGTCCTAGAAACCAACAAAATAGAACCACAACGTCCTATTCTATTATTCCATGCTAATCTATTCAAGCAATAGCCCGCTTTAAACACTCTAATTTTTTCAAGGTAATGGTCCTGGCTCCCCAACACACCCAATTAAGGACATACTGGTTCACCAGAAGGAAGACCCGACAACAGGACAGTACTCGCCAAAGACGGACCGCCCGGCCAAGTCTAAAATTCAACTACGAGCTTTTTAACTGCAACAACTTTAATATACGCTATTGGAGCTGGAATTACCGCGGCTGCTGGCACCAGACTTGCCCTCCAA
+
DCDDDIIIIIIIIIIIIIIIIHIIIIIIIHIIIIIIIIHIIIIIIIIIIIIHIHIIIIIHIICHHHIHHIIIHHIHIIHHIIHIGIIIIIIIIIIIIIHIIHDIIIIIIHIIIIIHIIHHIHHHHHIIIIIIIIIIIIIIIIIIIIHHHHIIIHIIIIHHIIIIIIHHHHIHHHIHIIIIIIIIIIIIIIIIIIIIIIIIIIIIIIIIIIIIIIIIIIIIIIHIIIIIIIIIIIIIIIIIIIIIIIIIIIIIIIIIIIIIIIIHIIIIIIIIIIIIIIIIIIIIIIIIIIIIIIIIIIIHHHIIIIIIIIIIIIIIIIIIIIIIIIIIIIIIIIIIIIIIIIDDDDD
@HISEQ:969:HM2KJBCX2:2:1101:11604:96964 2:N:0:ACTATGCA
TTCCACACGTGGCCCAACTATCCCTATTAATCATTACGGTGATCCTAGAAACCAACGAAATAGAATCAGTCCGTCCTATTTCATTATTCCATGCTAATGTATTCAGACGTTAGCCTGCTTTAAACACTCTAATTTTTTCAAAGTAACAGTCCTGATTTCCCATCACACCAAATAAATGGCATGAAAGTTCCTCAGAAGGTAGAGATTCATCTCACCAGTGCAGACAATTAAGCCTGACCAATGGGTAAACCCCGAAGTTCAACTACGAGCTTTTTAACTGCAACAACTTTAATATACGCTATTGGAGCTGGAATTACCGCGGCTGCTGGCACCAGACTTGCCCTCCAA
+
BBADDIIHCHHHIHIIIIIHIIIIHHHIIGIIHFEHFHHIIIGIIIH?HHHIII@HG1EHIIIHEHHECHFHCCCECGH@@C@EGEHIHI@HFHHHHHIEHHIIHCGHHHGHHHIHHIIHHFHIHIHHHGHGIIIIHFHHIEHHIIIIHHHHIGIHFGFIHHGHIHHIIHHHHIIHGEHEGIIIIHHG<DHHIIHIIIHIHIHIHHEIIIIHEHGIIGIHHIHIHHHEIIIHHIHIIIHHIIIHHFEGCIHHGIIIHHIIHIIIIIIIIIIIIIIIHHHIIHHHHIIIIIHIIIIIHHHIIIIIHIHHIHIIIIHIIHHHIIIHIIIIIIIHHIIIIIIHGHHDADBB
@HISEQ:969:HM2KJBCX2:2:1101:6814:95426 2:N:0:ACTATGCA
TTCCACACGTGGCCCAACTATCCCTATTAATCATTACGTGATCCTAGAAACCAACAAAACGGAACCACTGTCCTATTTCATTATTCCATGCTAATGTATTCAAGCAAATTAATGCCTGCTTTAAACACTCTAATTTTTTCAAAGTAAAAATTCTAGTTCATTGAGACACCCATTAAGAACATCAACAATTCACCAGAAGGTGAGAAATTGGCTACACCAGTTCATGCCCCTTAAGGCACGACCGATGCGCCAATCCCGAAATTCAACTACGAGCTTTTTAACTGCAACAACTTTAATATACGCTATTGGAGCTGGAATTACCGCGGCTGCTGGCACCAGACTTGCCCTCCAA
+
ABDDDIIIIHIFIIIHIHHHHICHIHIHIIIGIIIIIGIIIIHIIFH@HHHHIIIIIFHIHGHHDIIIHHHHHIGHHEGHGIIIIIHHHGIHGHIHICHHF<HIHIIIIIIHIHHGEHHIHHHIHIHEHHHHHHIIIHHIIIHIIIIIIIHHHGHHHHGHGIHHHHIIIIIHIHHHGIIIIIHGHHIHHGHHHIIIIIIIIIHHIIHHFIHHHHHEHHIHHHHIIIIIIIIHHHIIIIIIIIIIIIHHHHFHHHIIIIIIHHEIFIIIIIIIHIIIHEIIIIIIIIIIHHIIHHHHIIIHIIIIIIIIIIIIIIIGIIIIHHIIIIIIIIIIIHHIIIHHIIIIIIIDDDDA
@HISEQ:969:HM2KJBCX2:2:1101:14203:98521 2:N:0:ACTATGCA
TTCCACACGTGGCCCAACTATCCCTATTAATCATTACTTCAGCTCTAGAAACCAACAAAATAGAACCGAAGTCCTAAATTATTATTCCATGCTAATGTATTCAAGGCAAACGCCTGCTTTAAACACTCTAATTTTTTCAAAGTAATAGATCCAGATCGCGAGCCCGGCCCAGTGAAGAGTCGGACCCGTTCCCTGGAAGGATGGCAGACGCGCGCCGGCACTCACACTCGTAACCGAGGCGGGTCAGGTGCGTCAAACCAGAAATCCAACTACGAGCTTTTTAACTGCAGCAACTTAATATACGCTATTGGAGCTGGAATTACCGCGGCTGCTGGCACCAGACTTGCCCTCCAA
+
DDDDDIIIIIIIIIIIIIIIIIIIIIIIIIIIIIIIIIIIIIIIIIIIIIIIIIIIIIGIIIIIIIIHHIHHIIIIIIIIIHIIIIIIIIIEHIGIIHGEHDHHIIHIGIIIIIIIIHHIHHIIIIIIIIHIIIIIIIIHIIIIIIHIIIHIHGHHIIIHHIIHIIIIIIIIIIIIHIIIIHEHIIIHHHIHIIIIIIIIIIIIIIHHIIIIIIIIIIIIIIIIIIIIIIIIIIIIIIIIIIIIIGIIIIIIHIIIIIIIIIIIIIIIIIIHIIIIIIIIIIIIIIIIIIIIIIIIIIIIIHIHIIIIIIIIIIIIIIIIIIIIIIIIIIIIIIIIIIIIIIIIIIIIIDDDDD
@HISEQ:969:HM2KJBCX2:2:1101:3973:99386 2:N:0:ACTATGCA
TTCCACACGTGGCCCAACTATCCCTATTAATCATTACGTCAATCCTAGAAACCAACAAAATAGGTTTGAACGTCCTATTTCATTATTCCATGCTAATGTATTCAAGCGTTAGCCTGCTTTAAACACTCTAATTTTTTCAAAGTAACAGTCCTGTTTCCCTGCAACACCAAATTAATGGCATTACAGTTCTTCAGAAAGGAGGAATCAGCGAAACCAGTTCATACCAGTGGCACGACCAACCTGCTGACCCCGAAATTCAACTACGAGCTTTTTAACTGCAACAACTTTAATATACGCTATTGGAGCTGGAATTACCGCGGCTGCTGGCACCAGACTTGCCCTCCAA
+
ADDBDIIIIIIIIIHIIIIIIIIIIIIIIIIIIIIIIHHIIIIIIIIHIIIIIIIIIIIIIIIIIIIHIIIHIIIIIIHIIIIIIIIIGIIIIHIIIIIIIIHIIIIIIIIIIIIIIIIIHHIIIIIIIIIHIIGIIIHIIIIHIIIIIHIIIIIIIIHIIIIIIIIIIIIIIIIIIIIIIIIIHHHIIIIIIIIIIIIIIIIIIIIIIIIIHIIIIIIIIIIIIIIIIIIIIIIIIIIIIIIIHIIIIIIIIIIIIIIIIIIIIIIIIIIIIIIIIIIIIIIIIIIIIIIIIIIIIIIIIIIIIIIIIIIIIIIIIIIIIIIIIIIIHHIIIIIIIIIIIDDDDD
@HISEQ:969:HM2KJBCX2:2:1101:16411:99653 2:N:0:ACTATGCA
TTCCACACGTGGCCCAACTATCCCTATTAATCATTACATCGATCCTAGAAACCAACAAAATAGAATCGGATGTCCTATTTCATTATTCCATGCTAATGTATTCAAGCGTGAGCCTGCTTTAAACACTCTAATTTTTTCAAGGTAACAGTCCTAATTCCCCGTGACACCAAATTAATGGCATTACGGTTCTTTAGAAGGTGAGAAATCAATAATATCAGTACATACCAACGGCATGACCGAAACATTGATCCCGAAATTCAACTACGAGCTTTTTAACTGCAACAACTTTAATATACGCTATTGGAGCTGGAATTACCGCGGCTGCTGGCACCAGACTTGCCCTCCAA
+
DDDDDHGHHIIIIIHGHHHHHCCCGHHHGGHHHHHGFHHHHHHF@FGHHHIIHHHFHHIIIIIHHFFHHEHDHEHF1GHIH?GHHHI1D?HHCHHHIFHHICEIIIGHHGHHHHHHEHHIFEHFHFHEHGGHIIIIIHHGHHHHHHGGHEFHHIHHIIHHHHEIHHHHHHEFHHHHIIIIHIIIHHHGIHIHIHHIIHEHIHIIIHEIHHIIIIHIHHII;IIIH<IIHHIIII<I<IIIIIIHGFIHHHHHFHIIIIIIIIHHIIHIIIIIIHHHHIIIIIIIHGHHHIIHIHIHIIIIIIHGHHHIHHHHIIIIIHIIIIIIIIGIIIIIIIIIIIHHIIDADDD
@HISEQ:969:HM2KJBCX2:2:1101:19876:99749 2:N:0:ACTATGCA
TTCCACACGTGGCCCAACTATCCCTATTAATCATTACGTCAATCCTAGAAACCAACAAAATAGGATCGAACGTCCTATTTCATTATTCCATGCTAATGTATTCAAGCGTTAGCCTGCTTTAAACACTCTAATTTTTTCAAAGTAACAGTCCTGTTTCCCTGCAACACCAAATTAATGACATTACAGTTCTTCAAGAAGGAGGAATCAGTAAAGCCAGTACACACCATTGGCACGACCAACCTACTGACCCCGAAATTCAACTACGAGCTTTTTAACTGCAACAACTTTAATATACGCTATTGGAGCTGGAATTACCGCGGCTGCTGGCACCAGACTTGCCCTCCAA
+
DDDDDIIIIIIIIIHIIIIIIIIIIIIIIIIIIIIIIIIIIIIHHIIIHIIIIIIIIIIIIIIIIIIHIIIIIIIIIIIIIHIIHHIIGHHIHIIIIIIGIHIHHIIIIIIIIIIIIIIIIIIIIIIHHIIIIIIIIIIIIIIIIIIIIIIIIIIIIIIIIIIIIIIIIIIHHIIHIIIIIIIIIIIIIIIIIIIIIIIIIIIIIIIIIIIIIIHIIIIIIHIIIIIIIIIIIIIIIIHIII<GDHCIIIIIIIIIIIIIIIIIIIIIIIIIIIIIIIIIIIIIIIIIIIIIIIIIIIIIHIIIIIIIIHIIIIIIIIIIIIIIIIIIIIIIIIIIHIIIIDDDDD
@HISEQ:969:HM2KJBCX2:2:1101:1693:100189 2:N:0:ACTATGCA
TTCCACACGTGGCCCAACTATCCCTATTAATCATTACGTCAATCCTAGAAACCAACAAAATAGGATCGAACGTCCTATTTCATTATTCCATGCTAATGTATTCAAGCGTTAGCTTGCTTTAAACACTCTAATTTTTTCAAAGTAACAGTCCAAATTCCCCGCAACACCAAATTAATGGCATTACGGCTCATCAGGAAGGAGGAATCAGTGAGACCAGTGCATACCGATGGCATGACCAATCTACTAACCCCGAAATTCAACTACGAGCTTTTTAACTGCAACAACTTTAATATACGCTATTGGAGCTGGAATTACCGCGGCTGCTGGCACCAGACTTGCCCTCCAA
+
DDDCDIIIHHIHIIIHIIIIIIIIIIIHIIIIIIIIIIIIIHIIIIIIHIIIIIIIIHIIIIHGIHIHIIIGEHIIIIGIIIIIIEHHIIIIIIIIHIIIIIIHIIIIIIIHHIIIIIIIIIIIIHHHIIIIIIIIIIIIIIIIIIIIIIIIIHHIIIHIHIIHHHHHIIIIHIIIHHHIIIIIIIIIIIIIIIIIIIIIHIIIIIIIIIIIIIIIIIIIIIIIHIIIIIIHIIIIIIIIIIIHGHEIHIIHHIIIIIIIIIIIIIIIIIIIIIIIIIIHIIIIIIHHIIIIIIIIIIHGHIIIIIIIIIIIIIIIIIIIIIIIIIIIIIIIIIIIIIIIIDDDDD
@HISEQ:969:HM2KJBCX2:2:1101:11462:100318 2:N:0:ACTATGCA
TTCCACACGTGGCCCAACTATCCCTATTAATCATTACCGCAAGCTCTAACCAACGAAACGGGCTTGCGGTCCTGTTCCATTATACTATGCTGGAATATTCACGGCAAAATGCCTGCTTTAAACACCCTAATTTCTTCAAAGTAAACGGCCTGGTACCAACCGCCCACTCATTTAAGAGCAGGCGGCGGCCTCCAGGCGTAGGCAGCTGTCTGGCCAGTACATACCCGTTTCCACGAAGCAGACCATGCCAGACGAGCGCCGGTTTCAACTACGAGCTTTTTAACTGCAACAACTTTAATATACGCTATTGGAGCTGGAATTACCGCGGCTGCTGGCACCAGACTTGCCCTCCAA
+
DDDDCIIIIIIIIIGIIIIHHHIIIIIIIIFIIIIHIIHIHIIIFHHIIIIIIIIIHIICHHHHHIHCHHHIIHHIGFHEGGHIIHHHIH<DEHHHHHIGFGHHIIIHHIIIIIIGIIIHIHHGHGIIIIHIHHHHHHIIIIIIIHIIIIIHGIIIIIHHIIIIIIHFIIIHIHHIIHIIIHIIIIIIH>IGIHIIIIIIGIIIGIIIIIIIIIIIIIIIIIIIIIIIIIIIIIIIIIIIIIIIIIIHIIIIIIIIIIIIIIHIIIIIIIIIIIIHIIIIIIIIIIIIIIIHGIIIIIHHIHIIIIIIHIIIIIIIIIIIIIIIIIIIIIIIIIIIIIIIIIIIIIIIIDDDDD
@HISEQ:969:HM2KJBCX2:2:1101:15611:100520 2:N:0:ACTATGCA
TTCCACACGTGGCCCAACTATCCCTATTAATCATTACGTCAATCCTAGAAACCAACAAAATAGGATCAACGTCCTATTTCATTATTCCATGCTAATGTATTCAAGCGCGAGCCTGCTTTAAACACTCTAATTTTTTCAAAGTAACAGTCCTGTTTCCCTGCAACACCAAATTAATGACATTACAGTTCTTCAAGAAGGAGGAACCAGTAAAGCCAGTACATACCAGAGGCACGACCAACTTACTAATCCCGAAATTCAACTACGAGCTTTTTAACTGCAACAACTTTAATATACGCTATTGGAGCTGGAATTACCGCGGCTGCTGGCACCAGACTTGCCCTCCAA
+
DDDCDIIHIIHIIIIIIHIIIIGIIIIIIIIIIIIIIIIIIIIGIIIHIIIIIIIGIIIIIIEHGIIGECHGHCEIIIIIHIIIHIHHHIIIIIIIIIIIHCFIIIIIHIIHIIIIIIIIIIIIIIIIIIHHIIIIIIIIIIIIIIHHHIIIIIIIIIIIIIIHIIIIIHHIIIIIIHIIIIIIIIHIIIHIIIIIIIIIIIIIIIIIIIIIIIIIIIIIIIIIIIIIIIIIIIIHIIIIIIHFIHIIIIIIIIIIIIIIIHIHHIIIIIIIIHIIIIIIIIIIIIIIIIIIIIIIIIIIIIIIIIIHHHIIIIIIIIIIIIIIIIIIIIIIIIIIIIIIDDDDD
@HISEQ:969:HM2KJBCX2:2:1102:2507:2224 2:N:0:ACTATGCA
TTCCACACGTGGCCCAACTATCCCTATTAATCATTACGTCAATCCTAGAAACCAACAAAATAGGATCAAACGTCCTATTTCATTATTCCATGCTAATGTATTCAAGCGTTAGCCTGCTTTAAACACTCTAATTTTTTCAAAGTAACAGTCCTGTTTCCCTGCAACACCAAATTAATGACATTACAGTTCTTCAAGAAGGAGGAACCAGTAAAGCCAGTACATACCAGAGGCACGACCAACCTACTAATCCCGAAATTCAACTACGAGCTTTTTAACTGCAACAACTTTAATATACGCTATTGGAGCTGGAATTACCGCGGCTGCTGGCACCAGACTTGCCCTCCAA
+
DDDDCIIIIIIHIIIIIIIIIHIIIIIIIIIIIIIIIIIIIIIIIIIIIIIIIIIIIIIGIIIIIIGHIIIGEHIIIIIIIIIIIIIGIIIIFHIIIIIIIHHIIHHHIIIIIIIIIHHIIHHIIIIIIIIIIIIIIIIIIIIIIIIIIIIIIIIIIGIIIIIIIIIIIHIHHIIIHIHIIIIIIIIIIIHIIIIIIIIIIIHHHIIIIIIIIIIIHHHIIIIHIIIIIIIIIIIIIIIIIIHHGIIHIIIIIIHIHIIHHIHIIIIIIIIIIIIIIIIIIIIIIIIIIIHIHIIIIIIIHIIIIIIIIIIIIIIIIIIIIIIIIIIIIIIIIIIIIIIIIDDDDD
@HISEQ:969:HM2KJBCX2:2:1101:12270:100851 2:N:0:ACTATGCA
TTCCACACGTGGCCCAACTATCCCTATTAATCATTACGTCAATCCTAGAAACCAACAAAATAGGATCAACGTCCTATCTCATTATTCCATGCTAATGTATTCAAGCGCGAGCCTGCTTTAAACACTCTAATTTTTTCAAAGTAACAGTCCTGATTCCCCGCCACACCAAATTAATGACATGATGGTTCGTCAGAAGGTAGGAATCAGTAACACCAGTACGTACCGAAGGCACGACCAGCGTACTAATCCCGAAATTCAACTACGAGCTTTTTAACTGCAACAACTTTAATATACGCTATTGGAGCTGGAATTACCGCGGCTGCTGGCACCAGACTTGCCCTCCAA
+
DCADDHI=/CGDDHIHHDFHHGHHHIIIIIIIIIIHEHHHHIHGHG?DEHHFHHGI@GHHHHEHEHIIGHEHEHHHHEHIIIHIHHF<GHHEFHIHH?HIHEHGHGGHHH<CEHHIHIHIHHFGHHGHHIIIIHHHIHICHFIIHHHHHHIIHECIIIGIHIIHIIIIIHGIIIHIHIIHGIIIIIIHIIGIIHIIHHHIIIIIIIIHIIHHIIIHIIIIIHIIHIIHIIIIHHIIHIIIIIHHIIIIIIIIHHHHIHHHEHIIIIIIIIIIIIIIHIIIIIIIHIIIIIIIIIIIIIIIIIIIHHIIIHHIIIIIIIIIIIIIIIHIHHIIIIIHIIIIBBCDD
@HISEQ:969:HM2KJBCX2:2:1101:13886:101218 2:N:0:ACTATGCA
TTCCACACGTGGCCCAACTATCCCTATTAATCATTACATCGATCCTAGAAACCAACAAAATAGAATCGGATGTCCTATTTCATTATTCCATGCTAATGTATTCAAGCGTGAGCCTGCTTTAAACACTCTAATTTTTTCAAGGTAACAGTCCTAATTCCCCGTGACACCAAATTAATGGCATTACGGTTCTTTAGAAGGTGAGAAATCAATAATATCAGTACATACTAACGGCATGACCGAAACATTGATCCCGAAATTCAACTACGAGCTTTTTAACTGCAACAACTTTAATATACGCTATTGGAGCTGGAATTACCGCGGCTGCTGGCACCAGACTTGCCCTCCAA
+
DDDDDIIIIIIHIHIIIIIIIIIIIIIIIIIIIIIIIIGHGIIFIIIIHIIIIIIIHIIHIIHIIHIIGHIIIHIIIIIIHIEHIIIIIIIIIIGIIIIHFHHIHIIIIIIIIIIIIHIIIIHIIIIIIIHIIIIIHHHIHIIIIIIIIIIHHIIHHHHGHIIIIIIIIIIHHHIIHIHHFIIIIIHIIHIIIIIIIIIIIIIIIIIIIIIIHHFHIIIIIIIIIIIIIIIIIIIIIHIIIIIIHHIGIIIIIIIIIIIIIIIIIIIIIIIIIIIIIIIIIIIIIIIHIIIIIIHIIIIIIHIIIIIIIIIIIIIIIIIIIIIIIIIIIIIIIIIHIIIIIIDDDDD
@HISEQ:969:HM2KJBCX2:2:1102:7915:2475 2:N:0:ACTATGCA
TTCCACACGTGGCCCAACTATCCCTATTAATCATTACGTCGATCCTAGAAACCAACAAAATAGGGTCAAACGTCCTATTTCATTATTCCATGCTAATGTATTCAAGCGTGTGCCTGCTTTAAACACTCTAATTTTTTCAAAGTAACAGTCCTGATTCCCCATGACACCAAATTAATGACATCACAGTTCGTCAGAAGGTAGAAATCAATAATACCAGTGCATACCGGAGGCACGACCAATATATTGATCCCGAAATTCAACTGCGAGCTTTTTAACTGCAACAACTTTAATATACGCTATTGGAGCTGGAATTACCGCGGCTGCTGGCACCAGACTTGCCCTCCAA
+
BDDBDIHICFCEHHHHIHIIIIIIIIIIIIIGIIHHHHIIIHHIGHHHIIIIIIIIIHGGHHHIIHIIIIII@GHIIIIIIIIIIHIIHIIIIIIIHHIIIFHHIHHHIIIIHHIGIHIIHIIHIIGHHHHIHHHHIHIHEFHHHHIHHIGIHHHIIIIHHIHEHIIIIIIIIHIIHHIIIHIIHIHEHHHHHEHIIIIGIHHHEIIIIHHHHEIHHFIIIIIIIIHIGHDDHIIHHHHHHHFGCHHCEIHHIFHGCHHGGC?HHIIIIIIHHHIIIIHFHHCGHFHHHHHIIHIIHHD@FFGIIHFHHIIIIHHHHHIHHEHHIHEEHIIIHGHD<HHIFCDDAD
@HISEQ:969:HM2KJBCX2:2:1102:10785:2124 2:N:0:ACTATGCA
TTCCACACGTGGCCCAACTATCCCTATTAATCATTACATCGATCCTAGAAACCAACAAAATAGAATCAAACGTCCTATTTCATTATTCCATGCTAATGTATTCAAGCGCGAGCTTGCTTTAAACACTCTAATTTTTTCAAAGTAACAGTCCTGATTTCCCGCGACACCAAATTAATGACATCGTGGTTCGTCAGAAGGGAGAAACCAATAATGCTAGTACGTACAAAGTACGACCGACATATTAGTCCCGAAATTCAACTACGAGCTTTTTAACTGCAACAACTTTAATATACGCTATTGGAGCTGGAATTACCGCGGCTGCTGGCACCAGACTTGCCC
+
@@@BDHHHGHCH?FCE?@DE1DHEFHCHHEH?GHHIHHHGGHH1CGHHHII1<CFHEHHHHIHHH@GHEHF@F1CGHHH?GFHHHIH11@CH1EHIHC?GDGHECCFEDHHHGHHGIEH@CC6D@FEHGHEHGHHHHFGDCEEHHGH?F@IIHHFHGHCDED?C?GEFHHHHGGGEEHHGHHHCFHIGDCB=GEHH@F@IHFECEBHHIIHEFHHHCFIHFFHHGGHCHFHCFDG@G<C@GF?GHC?C<1EHHHG1IHHHDEFHGCIHGCHHGHHFIFHHHHG@HEIGIIHGC1CHG?HIGHHHHFEIIIHHHC/CFG@IHHHEEHEC1FCFIIDB0AD
@HISEQ:969:HM2KJBCX2:2:1102:6541:3035 2:N:0:ACTATGCA
TTCCACACGTGGCCCAACTATCCCTATTAATCATTACGGTGATTCAGAAACCAACAAAACAGGACCACCGTCCTATTTTATTATTCCATGCTAATGTATTCAGACGTAAGCCTGCTTTGAACACTCTAATTTTTTCAAGGTAAAGGTCCTGGTTTCCCACCACGCTAAATTAATAACATGATGGTTCCCCAGAAGGTAGAAATTCCACACGCCAGTACAGACTATTGCCCGACCAACGGTAGAACCCCGAAATTCAACTACGAGCTTTTTAACTGCAACAACTTTAATATACGCTATTGGAGCTGGAATTACCGCGGCTGCTGGCACCAGACTTGCCCTCCA
+
DDDDDIIHIHEEHHIGIIIIIIFECHHHHHIIII@HHHIIHHGIHIHIIIIIIHIIEEHIIFHIIGHIID<CEHFHHGHEEHHIIIICEGHIHHIHHIIHHHFHHGIHHHFIIIHHHIIIIHHIIIHHEHIHHHIHEHIIHHHHFIIIHHEEIHGGIHIHIIHHIHIIIHHIIHIIHHIHHHGHHHIIHIHHHHIHHHEHHHHIHHHHHIHIHIHIHIIIIIIHIIIIHHHHHIIIIHGCDHIHHGIIIGIIHGGIIHHIIIGIIGIIIIHIHHHIIIHIHHHHIIHIHIIHHIHHHEHHIIIHHHIHGHHIIIIIIIIIIHIHHGHHIIHIIHHIHAADDD
@HISEQ:969:HM2KJBCX2:2:1102:9945:2257 2:N:0:ACTATGCA
TTCCACACGTGGCCCAACTAGCCCTATTAATCATTACTTCAATCCTAGAAACCAACAAAATAGGATCGAACGTCCTATTTCATTATTCCATGCTAATGTATTCAAGCGTTAGCCTGCTTTAAACACTCTAATTTTTTCAAAGTAACAGTCCTGTTTCCCTGCAACACCAAATTAATGGCATTACAGTTCTTCAGAAAGGAGGAATCAGCGAAGCCAGTACATACCAGTGGCACGACCAACCTGCTGACCCCGAAATTCAACTACGAGCTTTTTAACTGCAACAACTTTAATATACGCTATTGGAGCTGGAATTACCGCGGCTGCTGGCACCAGACTTGCCCTCCAA
+
00<<01D0<<10C1<01DH1<FGE111<<1<11DH111<111<<CEHHEFHHHHIFE1<F11<FEHHHI?CH<<CCC1C1<C<1DCC11<111<1<HIHHFHHHGHIIIIIIHIIHGHHEHHFGHIHFHHGGHEFFHGEHHIHHIIHIIHIHHEHIHEGIIIHGHHHE?ED@HHIIIIIHIHHIIIIIIIHIIIHIIIHHIIIHCIIIIIHHIIIHIHHGHIHGIHHHGIIHHHHC?HFFHCIHHHHIIHIGIIHHHHGCHHHHHIHG@IHGC@CCEHHGIHHGHIHGIIHIHHIIGIIIIIHCGIIHIIIIIIIHHGHIHHHHIHHHHHHHGFHGIGHHIADDD@
@HISEQ:969:HM2KJBCX2:2:1102:14670:2727 2:N:0:ACTATGCA
TTCCACACGTGGCCCAACTATCCCTATTAATCATTACGTCAATCCTAGAAACCAACAAAATAGGATCAACGTCCTATTTCATTATTCCATGCTAATGTATTCAAGCGCGAGCCTGCTTTAAACACTCTAATTTTTTCAAAGTAACAGTCCTGATTCCCCACCACACCAAATTAATGACATGATGGTTCGTCAGAAGGTAGGAATCAGTAACACCAGTACGTACCGAAGGCACGACCAGCGTACTAATCCCGAAATTCAACTACGAGCTTTTTAACTGCAACAACTTTAATATACGCTATTGGAGCTGGAATTACCGCGGCTGCTGGCACCAGACTTGCCCTCCAA
+
DDDDDIIIIIIIIIIIIIIGHIIIIIIIIIIIHIHHIIIIIIIIIIIIIIIIIIIIGIIIIGIHIGIIIIIHIIIIIIIIIHIIIHIIFHHHIIIIIIIIIIHIIIIIIIIIHHHIHHIIIIIIIIIIIIIIIIIIIIIIIIIIIHIIIIIIIIIIIHIIIIIIHIHIIIIIIIIIIIHIIIHIIIIIIHHIIIIIIIIIIIIIIIIIIIIHIIIIHIIIIIIIIIIIIIIIIIIIIIIIIIIHIIIIHHIIHIIIIIIIHEIIIIIIIIIGIHIIIIIIIIHIIIIIIIIIIIIIIIIIIIIIIIIIIIIIIIIIIIIIIIIIIIIIIIIIIIIIIIIIDDDDD
@HISEQ:969:HM2KJBCX2:2:1102:10339:3671 2:N:0:ACTATGCA
TTCCACACGTGGCCCAACTATCCCTATTAATCATTACGTTGTACCTAGAAACCAACAAAATAGGTTCGAACGTCCTATTTCATTATTCCATGCTAATGTATTCAAGCGTTTGCCTGCTTTAAACACTCTAATTTTTTCAAAGTAACAGTCCTGACTCCCCACAACACCAAATTAATGACATCATGGTTCATCAGAAGGGAGAAATCAACGACGCCAGTACGTACCGAAGGCACGACCGACGTATTGATCCCGAAATTCAACTACGAGCTTTTTAACTGCAACAACTTTAATATACGCTATTGGAGCTGGAATTACCGCGGCTGCTGGCACCAGACTTGCCCTCCAA
+
DDADDCH=HGHHDHIHIHHCE@HHIIIIIGHHHHIIHEHHIHHHEGFHHEHFCGGHCHIHHIHFIHHHEHHCCHHHHHHHHIHIGHIGGHHHGIIEHHHHHHGHHCGHHIIHHHIIIICHIIIIHIHHHIHHHHHHDHHGIHHHHIHECGBGHGHIIHHHHHHEHHHHHCHHHHHIHGHHHHIHHGHFIIHIIIHHHHGFDIHIHIIIIHHIIIIHIIHIIFIIHIIHHCHHHCHIHHIHHHG@<HHDGHEHHHIIIIGIIHHG@CIIHIIIIHHIIIHIHHFCIIIIHGIIIHHGIHHIIHEIHHGHGHIIIHGIIIIIIHHFGIHIIIHHHGIHIIIIIAADCD
@HISEQ:969:HM2KJBCX2:2:1102:20233:4739 2:N:0:ACTATGCA
TTCCACACGTGGCCCAACTATCCCTATTAATCATTACGTCGATCCTAGAAACCAACAAAATAGAATCAAACGTCCTATTTCGTTATTCCATGCTAATGTATTCAAGCGTGAGCCTGCTTTAAACACTCTAATTTTTTCAAAGTAACAGTCCTGATTCCCCATGACACCAAATTAATGACATCATGGTTCGTCAGAAGGTAGGAATCAATAATACCAGTACGTACAATAGCACGACCAATAAATTAATCCCGAAATTCAACTACGAGCTTTTTAACTGCAACAACTTTAATATACGCTATTGGAGCTGGAATTACCGCGGCTGCTGGCACCAGACTTGCCCTCCAA
+
DB@DDGHHDHECHHIIIIIIIIIIIIIIIIIIIIIIIIIHHHIIIIIIIIIIIIIIIIIIIIIIIIIIIIIIIIIIIIIIIEHIIIIIIIIIEHIIIIIHIGHHIHHH@GHIIIIGIIIHIIIIIHGIIIHIIIIIIIIHIHIIIIIIIHIHHIHHIHIIHEHIIIIIIIIIHHHIHIIIIGGCHIIIIIHHHIIIIHIHHHIIHHHIIIHEHGHFHHHHHHHI?IHGIIIIIIHHHHGCFIHHHIIIIIIIIIIIIIIIIHIIIIIIIIIIIIIIIIIIIIIIIIIIIIHIIIIIIIIIIIIIIIIIIIIIIIIIIIIIIIIIIIIIIIIIIIIIIIIIDDDDD
@HISEQ:969:HM2KJBCX2:2:1102:3534:4930 2:N:0:ACTATGCA
TTCCACACGTGGCCCAACTATCCCTATTAATCATTACGGTGGTCCTAGAAACCAACAAAATAGAACCACAACGTCCTATTCTATTATTCCATGCTAATCTATTCAAGCAATAGCCCGCTTTAAACACTCTAATTTTTTCAAGGTAATGGTCCTGGCTCCCCAACACACCCAATAAAGGACATACTGGTTCACCAGAAGGAAGACCCGACAGCAGACAGTACTCGCCAAAGACGGACCGCCCGGCCAGGCCTAAAATTCAACTACGAGCTTTTTAACTGCAACAACTTTAATATACGCTATTGGAGCTGGAATTACCGCGGCTGCTGGCACCAGACTTGCCCTCCAA
+
DDDABHGHHGHFIIFIHIIIIIEHIIIHIHHIIIIIIIGHIIHEHHIHGHIIIIIIIIHIGHIHIIIHIHIHIHHIIEH@HHIIIGFHH@HIIIIIHHHHHGIGIIHHHHIIIHIIIIIHHIEFFHHIHHIHIHHIHIHHIIIIGHHIIIIIIEHHHIGHIIIIHHIGHHIHHIIIHHIIIHHIIHIIIHIIIIIIIIHIIIIIIIIIIIIHHIIIIIIIIHIIIHH=IHGHDIHIIIIIIHIIIIIHGHHIIHIFIIIIIIHIIIIIIIIHGHIIIIIIHIIIIIHIIIIIHHIIIHGIIIIIIIIIIIIIIIIIHIIIIIHIIIIIIIIHHIIIIIIIIDDDDD
@HISEQ:969:HM2KJBCX2:2:1102:7612:4291 2:N:0:ACTATGCA
TTCCACACGTGGCCCAACTATCCCTATTAATCATTACATCGATCCTAGAAACCAACAAAATAGAATCGGATGTCCTATTTCATTATTCCATGCTAATGTATTCAAGCGTGAGCCTGCTTTAAACACTCTAATTTTTTCAAGGTAACAGTCCTAATTCCCCGTGACACCAAATTAATGGCATTACGGTTCTTTAGAAGGTGAGAAATCAATAATATCAGTACATACTAACGGCATGACCGAAACATTGATCCCGAAATTCAACTACGAGCTTTTTAACTGCAACAACTTTAATATACGCTATTGGAGCTGGAATTACCGCGGCTGCTGGCACCAGACTTGCCCTCCAA
+
DDDDDIIIIIHIIIIIIIIIIIIIIIIIIIIIIIIIIIIIIIIIIIIIIIIIIIIIIIIIIHHHIIIHIIIIIIIIIIIIIHIIIHIIIIIIIIIHIIIIIIHIIIHIIIIIIIIIHIIIIIIIIIIIIIIIIIIIIIIIIIIIIIIIIIIIIIIIIIIHIIHIHIIIIIIIIIIIIIIIIIIIIIIIIIIIIIIIIIIIIIIIIIIIIIIIIIGIIIIIIIIIIIIIIIIIIIIIIIIIIIIIIHIIIIIIIIIIIIIIIIIIIIIIIIIIIIIIIIIIIIIIIIIIIIIIIIIIIIIIIIIIIIIIIIIIIIIIIIIIIIIIIIIIIIIIIIIIIIIIIIDDDDD
@HISEQ:969:HM2KJBCX2:2:1102:20577:5066 2:N:0:ACTATGCA
TTCCACACGTGGCCCAACTATCCCTATTAATCATTACGTCGATCCTAGAAACCAACAAAATAGAATCAAACGTCCTATTTCGTTATTCCATGCTAATGTATTCAAGCGTGAGCCTGCTTTAAACACTCTAATTTTTTCAAAGTAACAGTCCTGATTCCCCATGACACCAAATTAATGACATCATGGTTCGTCAGAAGGTAGGAATCAATAATACCAGTTCGTACAATAGCACGACCAATAAATTGATCCCGAAATTCAACTACGAGCTTTTTAACTGCAACAACTTTAATATACGCTATTGGAGCTGGAATTACCGCGGCTGCTGGCACCAGACTTGCCCTCCAA
+
DDDDDIIIIIIIIIIIIIIIIIIIIIIIHIIIIIIIIIIIIIIIIIIIIIIIIIEGHHIIIGIHIIIIIIIIIIHIHHHIIIIIIIIGHIIHIIIIHHIIIIIIIHIIIIHHIIIHHIIIIHIIIIIIIIHIIIHHHIIIHIHHHHIIHHHIHHHHIECHIHHIIIHHHIIIIIHIIIIHHHIIIIIHHIIIIIIIIIIIIIIIHHIHIGIIIIIIIIHHIIIHIIIIHIIIIIHIIIIIIIHHHIIIIIIIIIIIIIIIIIIIHIIIIIIIIIIIIIIIIIIIHHHHIIIIHIIIIIIIIIIIIIIIIIIIIIIIIIIIIIIIIIIIIIIIIIIIIIHIDDDDD
@HISEQ:969:HM2KJBCX2:2:1102:13416:5192 2:N:0:ACTATGCA
TTCCACACGTGGCCCAACTATCCCTATTAATCATTACGTCAATCCTAGAAACCAACAAAATAGGATCGAACGTCCTATTTCATTATTCCATGCTAATGTATTCAAGCGTTAGCCTGCTTTAAACACTCTAATTTTTTCAAAGTAACGGTCCTGTTTCCCTGCAACACCAAATTAATGACATTACAGTTCTTCAGAAAGGAGGAATCAGCGAAGCCAGTGCATACCAGTGGCACGACCAACCTGCTGACCCCGAAATTCAACTACGAGCTTTTTAACTGCAACAACTTTAATATACGCTATTGGAGCTGGAATTACCGCGGCTGCTGGCACCAGACTTGCCCTCCAA
+
DDDDDIIIIIIIHHHIIIIIIHIHIIIIIIIIIIIIIIIIIICEHIGIGIIIIIIIIIIIHIHIHIIIIIIIIIHIIIIIIIHIIIIIIIGHIHHIGIIGIIIIIIIIIIIIIIIIIIIIIIIIIIIIHIIIIIIIIIIIIIHIIHIIHIIIIHHIIIIHHIIIIIIIIHHHHIIIIIIHEHIIIIIIIIIIIIIIIIIIIIIHHIIIIIIIIIIIIIHIIHIIIIIIIIIIIIIIIIIIIIIHGIIIIIIIIIIIIHIIIIIIIIIIIIIIIIHIIHIIIIIIIIIIIIIIIIIIIIIIIIIIHIIIIIIIIIIIIIIIIIIIIIIIIIIIIIIIIIIIIDDDDD
@HISEQ:969:HM2KJBCX2:2:1102:13978:4981 2:N:0:ACTATGCA
TTCCACACGTGGCCCAACTATCCCTATTAATCATTACATCGATCCTAGAAACCAACAAAATAGAATCGGATGTCCTATTTCATTATTCCATGCTAATGTATTCAAGCGTGAGCCTGCTTTAAACACTCTAATTTTTTCAAGGTAACAGTCCTAATTCCCCGTGACACCAAATTAATGGCATTACGGTTCTTTAGAAGGTGAGAAATCAATAATATCAGTACATACCAACGGCATGACCGAAACATTGATCCCGAAATTCAACTACGAGCTTTTTAACTGCAACAACTTTAATATACGCTATTGGAGCTGGAATTACCGCGGCTGCTGGCACCAGACTTGCCCTCCAA
+
DDDADIIIIIIIHIIIIIIIIHIIIIIIIIIIIIIIIHHIIIIIIHGHHHIIHIIHGIIHIIIIIIIIIIHHHHIIIIIHIIIIIIIGIIFEGHHIHIIIIHIIIHIIHHHHIIIIIIHIIIIIIIIIHIIIIIIIIIIIIIIIIGHIHHIIIHIIIIIIIIIIIIIIIIIIIIIIHHHIIIIIIIIIIIIIIIHIIIIIIIIIIIIIIIIIIIHIIIIIIIIIIIIIIIIIIHIIIIIIIIIIHFIIIIIIIIIIIIIIIIIIIIIIIIIIIIIHHIIHIIIIIIIIIIIIIIIIIHIIIHIIIIIIIIIIIIIIIIIIIIIIIIIIIIIIIIIIIIIIIIDDDDD
@HISEQ:969:HM2KJBCX2:2:1102:8744:5957 2:N:0:ACTATGCA
TTCCACACGTGGCCCAACTATCCCTATTAATCATTACATCGATCCTAGAAACCAACAAAATAGAATCGGATGTCCTATTTCATTATTCCATGCTAATGTATTCAAGCGTGAGCCTGCTTTAAACACTCTAATTTTTTCAAGGTAACAGTCCTAATTCCCCGTGACACCAAATTAATGGCATTACGGTTCTTTAGAAGGTGAGAAATCAATAATATCAGTACATACCAACGGCATGACCGAAACATTGATCCCGAAATTCAACTACGAGCTTTTTAACTGCAACAACTTTAATATACGCTATTGGAGCTGGAATTACCGCGGCTGCTGGCACCAGACTTGCCCTCCAA
+
DDDDDIIIIIIIIIIIIFHIIIIIIIIHHHIHIIIIIIIIIHIHIIIHIIIIIIIIIIIIIIGHGHIIIGIIIIIIHIHIGIIIIIHHHHIIIIGIIIIIIHHHIIIIIIIIIHIIHIIIIHIIIIIHIIIIIIHIIIIIIIIIIIIIIIIIIIIIIIIIIIIIIIHIIIIIIIIIIIIIIIHHIIIIIHIIIIIIIIIIIIIIIIIIIIIIIIIIIIIIIIIIIIIIIIIIIIIII<IIIIIIIHIIIHIIIIIIIIIIIIIIIIIIIIIIIIIIIIIIIIIIIIIIIIIHIIIIIIIIIIIIIIIIIIIIIIIIIIIIIIIIIIIIIIIIIIIIIIIIIIDDDDD
@HISEQ:969:HM2KJBCX2:2:1102:20772:5836 2:N:0:ACTATGCA
TTCCACACGTGGCCCAACTATCCCTATTAATCATTACGGCTCCCCTAGAAACCAACAAAATAGGAAAGCAGTCCTATTCTATTATTCCATGCTAATGTATTCGAGCAAAGGCCTGCTTTGAACACTCTAATTTTTTCAAAGTAAAAGTCCTGGTTCCCCGACACACCCAGTAAAGGGCATGCGAATCCCCAAGAGGAAAGATCCGGCCGGACCAGTGCACGCGGTGAGGCGGACCGGCCAGCCAGACCCAAGGTTCAACTACGAGCTTTTTAACTGCAACAACTTTAATATACGCTATTGGAGCTGGAATTACCGCGGCTGCTGGCACCAGACTTGCCCTCCAA
+
DCDDDIIIIIIFHIIIIIHHIHIIIIIIIIIIHIIIIGHIIDHHIIIHHGHHHIHIHHGFHIHHHIEHHHHGHIIHHHHIIIIIHHHHIIIIGHHI?FHHHFIHFHIIIHIHHIHHHHIIIIIHIHHIIHIIIIHHHIIIIIIIIHGHIIHCEGHIIIIIHGEE@HHHIIIIHFHIIIHHIHHIIGIIIIIHHHIIIIHHHHHHIIHHIIIIIIIIIHIIIIIIIIIIIIIHHHHIHIHHHIHIHIIIIHEIIIIIIIIIIIHHIIIIIIHIIIIIIIIIIIHIIHIHIIIHIIIIIIIIIIIIIIIIIIIIIIIHIIIIIHIIIIIIIIIIIIIIIIIDDDDB
@HISEQ:969:HM2KJBCX2:2:1102:8538:7871 2:N:0:ACTATGCA
TTCCACACGTGGCCCAACTATCCCTATTAATCATTACGTCAATCCTAGAAACCAACAAAATAGGATCGAACGTCCTATTTCATTATTCCATGCTAATGTATTCAAGCGTTAGCTTGCTTTAAACACTCTAATTTTTTCAAAGTAACAGTCCAAATTCCCCAAAACACCAAATTAATGGCATTAAGATTCATCAGGAAGGAGGAATCAGTGAGACCAGTACATACCAGAGGCATGACCAACCTACTAACCCCGAAATTCAACTACGAGCTTTTTAACTGCAACAACTTTAATATACGCTATTGGAGCTGGAATTACCGCGGCTGCTGGCACCAGACTTGCCCTCCAA
+
D@@DBHGHCHHHICCEFHHI@1FCEHHHIIIIHHHHIIIGHIIHGHCHHCH@FFHHCHIIIIG@HHHIIHI/1CGHIEEHE?FCGEHEF?@FH1D@HHHIIHIIIIHGFEEHEIIIGHHHHIIIIHEGHIIIIHGHHHFIIHIIEHECDEHHECEHHIHFIIHGHHHHEGHIHEIHIHHIHHHHIIIFHHCIHIIIIIFG@GIHCIIHEHFIIHHIIIHIHCIHIIHIIGIHIIIHGGHHHHGEHHDIHHG@HGIHHHEHHHHIIIIIIIIHIIHHHHIIIIIIHHGGIIHHHIHHIHIHHHHHHHHHIIIIIIIIIHHHHIIIIIIIIIIHHHHHHIIIIDDBBD
@HISEQ:969:HM2KJBCX2:2:1102:11397:8986 2:N:0:ACTATGCA
TTCCACACGTGGCCCAACTATCCCTATTAATCATTACGTCGATCCTAGAAACCAACAAAATAGAATCAAACGTCCTATTTCATTATTCCATGCTAATGTATTCAAGCGTAAGCCTGCTTTAAACACTCTAATTTTTTCAAAGTAACAGTCCTGATTCCCCACGACACCAAATTAATGACATCGCGGTTCTTCAGAAGGTAGGAACCGATAATGCCAGTGCGTACCGAGGCACGACCAACAATTCGATCCCGAAATTCAACTACGAGCTTTTTAACTGCAACAACTTTAATATACGCTATTGGAGCTGGAATTACCGCGGCTGCTGGCACCAGACTTGCCCTCCAA
+
DDDDDIIIIHHHIIIIIIIIIIIIIIIIIIIIIIIIIHHICHIIIIHIIIIIIIIIIGHHIIIIIIHIIIHHHIIIIIIIIIIIGIIIIIHHIIIHIIHIIIIIIIHIIHIHIIHIIIHIHHHHIIIIIIIIIIIIIIIIIIIIIIIHHIIIIIIIIIIIIIIIIIIIIIIIIIIIIIIIIIIIIIIIIIIIIIIIIIIIIIIIIIIIIIIIIIIIIIIIIIIIIIIIIIIIIIIIIIIIIIHGIIIIIIIIIIIIIIIIIIIIIIIIIIIIIHIIIIIIIIIIIIIIIIIIHHIIIIIIIIIIIIIIIIIIIIIIIIIIIIIIIIIIIIIIIIIIIIIIDDDDD
@HISEQ:969:HM2KJBCX2:2:1102:10094:8501 2:N:0:ACTATGCA
TTCCACACGTGGCCCAACTATCCCTATTAATCATTACATCGATCCTAGAAACCAACAAAATAGAATCGGATGTCCTATTTCATTATTCCATGCTAATGTATTCAAGCGTGAGCCTGCTTTAAACACTCTAATTTTTTCAAGGTAACAGTCCTAATTCCCCGTGACACCAAATTAATGGCATTACGGTTCTTTAGAAGGTGAGAAATCAATAATATCAGTACATACCAACGGCATGACCGAAACATTGATCCCGAAATTCAACTACGAGCTTTTTAACTGCAACAACTTTAATATACGCTATTGGAGCTGGAATTACCGCGGCTGCTGGCACCAGACTTGCCCTCCAA
+
DDDCAIHIHIIHHEHHIHIHIHEHHHIIIHHIIFGHHIIHEEHHIIIHHIHIHIIIIIIEHHIHHIIHGGHICFEHHHFEHHHHHHHGHH?HHHHEHHIIIGHHHHGHHHHIHHHHHHEGHIIIHHHHHHHIIIIIIIIIGIIIIIIIIIHHHIIIIHIIIIIIIIIIHIHHHIHHFFIIHIHIIIIIIIHIIIIIIIIHHHHIGGHIIIHIIIIHHHHHIHHIIIIIIIIGHIIIIIIIHHGCC<IIHHHHIIIHIIIIIIIHIIIIIIIIIHHFIIIIIIIIIIIIIIIHHIIIIHIHIHIIIIHIIIIIIIIIIIIIIIIIIHIIIIIIIHHGIIIHIIDDDDA
@HISEQ:969:HM2KJBCX2:2:1102:13165:8944 2:N:0:ACTATGCA
TTCCACACGTGGCCCAACTATCCCTATTAATCATTACATCGATCCTAGAAACCAACAAAATAGAATCGGATGTCCTATTTCATTATTCCATGCTAATGTATTCAAGCGTGAGCCTGCTTTAAACACTCTAATTTTTTCAAGGTAACAGTCCTAATTCCCCGTGACACCAAATTAATGGCATTACGGTTCTTTAGAAGGTGAGAAATCAATAATATCAGTACATACCAACGGCATGACCGAAACATTGATCCCGAAATTCAACTACGAGCTTTTTAACTGCAACAACTTTAATATACGCTATTGGAGCTGGAATTACCGCGGCTGCTGGCACCAGACTTGCCCTCCAA
+
DDDBDHIIIIIIHHHHHIIHIIIGIHIIIIIIIIIHFHGHHHIIIIIIIIIHHEHIHIIHIFCHCHHHHHIIHHHHHHHHIIIHIIIHHHII1FHEEIHIIHIIIHHHHHHIIHIHHHHHHHGHHHHIHIHHHHHHHHHGHIHIHIHHHGIIIIHHHHHHHGHIIHGIIIHHHHHGIIIIIIIIIIIHHGHIHHHHHHHHHHHHHHGIHIIIIIIIIIIIHIIIHIHIHEHIIHGHIIIIII>HHFHHHIGIGIHIIIIIHIHHIHHIHHIIHIIIHCGIIIIIIIIIHHIHIIIIHIIIIHHIIIIIHIIIIIIIIIIIIIIIIIIIIIHIIIIIIIIIIIDCDDD
@HISEQ:969:HM2KJBCX2:2:1102:1373:11042 2:N:0:ACTATGCA
TTCCACACGTGGCCCAACTATCCCTATTAATCATTACTCCAGTTGCTAAAAAACCAACAAAATAGAACCGAAGTCCTACGGTGTTATCCCATGCTAATAGTATTCACGGCGTAAGCCTGCTTTGAACACTCTAATTTTTTCAAAGTAAAGGTGATCAAGAGTCGGATGATCTCCAACCAACCCAGAGTAAACCAGGTGAGCTGAAGGTCCGCAAATGACCACAGAAGCTGACACGCTCTTCAACACTATCATCCCAGAAGAGACGTAGGCCAGAGAGCGTAATGTCAGGAAATCCAACTACGAGCTTTTTAACTGCAACAACTTTAATATACGCTACTGGAGCTGGAATTACCGCGGCTGCTGGCACCAGACTTGCCCTCCAA
+
DDDDDIIIIIIIIIIIIIIIIIIIIIIGHHIIIIIIHIIIIIIHIIHHIIIIIIIIIIHIEEHHHHHIIIGHCCFHIIHHDHHIHIIFIIHIHIHHIIIHHFHHHIIHHHHHDHFHHHHIIHIHIHIIIIHHHIIHGHHIHHIIHIIHIHHHIHHHHIIIIIIIHIHHHHHHHIIIIHHHGHIHHHGFHHGHHHIIIIIHHIHHHIIIIIIHHHHGIIIHIIIIIIIGIIHEIHHIIHIIIIIHIIIIIHFIGIIIIIIIIIHIIIIIIIHIIIIHIIIHGDIIHHIIIIIHIIIIIIIIIIIIIIIIIIIIIIIIHIIIIIIIIIIIIIIIIIIIIIIIIIIIIIGIIIIIIIIIIIIHHIIHGIIIIIIIIIIIIIDDDDD
@HISEQ:969:HM2KJBCX2:2:1102:16208:11190 2:N:0:ACTATGCA
TTCCACACGTGGCCCAACTATCCCTATTAATCATTACGGTGATTCAGAAACCAACAAAACAGGACCACCGTCCTATTCTATTATTCCATGCTAATGTATTCAGACGTAAGCCTGCTTTGAACACTCTAATTTTTTCAAGGTAAAGGTCCTGGTTTCCCACCACGCTAAATTAATAACATGATAGTTCCCCAGAAGGTAGAAATTCTACACACCAGTACAGACTTGTTAGCCCGACCGACGGTAGAACCCCGAAATTCAACTACGAGCTTTTTAACTGCAACAACTTTAATATACGCTATTGGAGCTGGAATTACCGCGGCTGCTGGCACCAGACTTGCCCTCCAA
+
@DBD@?FEFHIHGIHFHHIHIGIIIIIIHIIIHHIIHIIIIIIHHHHHGHIIHII@HHHIFFHHHHIIIH@ED@EGHHHHHHHHIIIIIIHIHEHIIGHHIHIHHFHHFHHIHEHHHHHHHHHHHHHHFHIHIIHIIIHIIHHHHGEHHHHEAFHHFCGHHHDGIIIIHHHHHHIHGIHHHIIHHIHIHHIIHEHHIIIHEHEIHHIHIGIIIHHIIIIIIIIIHHHHEIIIHIIIIIHFHGCFHHGIHFFHHHGHG@GGHHGEHHHIIIIHIHIIIIIHIHIIIHHHIIIIIIIIIIIIIIIIHEHHIHHHHIIIHHIIHFHHHIIIIHIIIIIIHHGIDDDDD
@HISEQ:969:HM2KJBCX2:2:1102:11113:10896 2:N:0:ACTATGCA
TTCCACACGTGGCCCAACTATCCCTATTAATCATTACGGTGATCCTAGAAACCAACGAAATAGAACCAAGCCGTCCTATTTCATTATTCCATGCTAATATATTCAGACGTTAGCCTGCTTTAAACACTCTAATTTTTTCAAAGTAATAGTCCTGATTTCCAATCACACCAAATAAATGGCATGAAAGTTCCTCAGAAGGTAGAGATTTATCTCACCAGTACAGACAATTAAGCCTGACCAATGGGTAAACCCCGAAGTTCAACTACGAGCTTTTTAACTGCAACAACTTTAATATACGCTATTGGAGCTGGAATTACCGCGGCTGCTGGCACCAGACTTGCCCTCCA
+
DDDDCIIIIIIIIIIIIIIIIIIIIHIIIIIIIIIIIIIIIIIHIIIIIHHFHIHIIIIHIIIIHIIGIHIHHFHIIGHEHHIIEHEHHIHHHHGIHIIIIHIHIHIHIHHIHFIIIIHIIIHHHIIHHIHIHHHIIIIIIHIIIIIIHIIIIIIIHIIIIIHIIIIIIIIIIIIIIIIIIIIIIIIIHIHIIIIIIIIIIIIIIIIIIIIHIIIIIIIIIHIIIIIIIIIIIIIIIIHIIIIIIHIHIIIIIIIIIIIGIIIIIHIIIIIIIIIHIIIIIIIIIHHHHHIIIIIIIIIIIIIIIIIIIIIIIIIIGIIIIIIIHIIIIIIIIIIIIIIIIIDDDDD
@HISEQ:969:HM2KJBCX2:2:1102:12412:11020 2:N:0:ACTATGCA
TTCCACACGTGGCCCAACTATCCCTATTAATCATTACGTCGATCCTAGAAACCAACAAAATAGAATCAAACGTCCTATTTCATTATTCCATGCTAATGTATTCAAGCGTACGCCTGCTTTAAACACTCTAATTTTTTCAAAGTAACAGTCCTGATTCCCCACGACACCAAATTAATGACATCGCGGTTCTTCAGAAGGTAGGAACCAATAATGCCAGTACGTACCGAAGCACGACCAACAATTCGATCCCGAAATTCAACTACGAGCTTTTTAACTGCAACAACTTTAATATACGCTATTGGAGCTGGAATTACCGCGGCTGCTGGCACCAGACTTGCCCTCCAA
+
DDDDDIGIIHIIIIIIIIIIHIIIIHIIIIIIIIIIIHHIIIIHHIIIIIIHHHIIIIGIHHHIIIIIGIIIIIIIIIIIIIIIIIIIIIIIIIHIIIIIIIIHHIIIIHIIIIIIIIIHIIIIIIIIIIIIIIIIIIIIIIIHIIHHHHIIIIHHIIIIIHIIIIIIIIIIIIIIIIIIIIIIIIIIIIIIIIIIIIIIIIIIIHIHIIIIIIIIIIIIIIIIIIIIIIIIIIHHHIIIHHGHIIHIIIIIIIIIIIIIIIIIIIIIIIIIIIIIIIIIIIIIIIIIIIIIIIIIGIIIIIIIIIIIIIIIIIIIIIIIIIIIIIIIIIIIIIIIIIIIDDDDD
@HISEQ:969:HM2KJBCX2:2:1102:20000:11344 2:N:0:ACTATGCA
TTCCACACGTGGCCCAACTATCCCTATTAATCATTACGTCAATCCTAGAAACCAACAAAATAGGATCAAACGTCCTATTTCATTATTCCATGCTAATGTATTCAAGCGTTAGCCTGCTTTAAACACTCTAATTTTTTCAAAGTAACAGTCCTGTTTCCCTGCAACACCAAATTAATGACATTACAGTTCTTCAAGAAGGAGGAACCAGTAAAGCCAGTACATACCAGAGGCACGACCAACCTACTAATCCCGAAATTCAACTACGAGCTTTTTAACTGCAACAACTTTAATATACGCTATTGGAGCTGGAATTACCGCGGCTGCTGGCACCAGACTTGCCCTCCAA
+
DDD?@HHHHF@HIHG@1@CHHHEHHHHIIIIHGHIEEHIIIGIHI@@GHHHH?GGEE?HHIHGHIHHHHHIIC<EGGHIEEHHH?HHIE1CG@HHFIICIIIHHHGIIIIIGHIIIIIIIIHIIIIHHIIIIIHIIIHHIHHHIHHHIIIIIIIIGIIHHIIIIHHHHEHHFIIHIIIIIIIIIIIIIGIIIHIIHIHIIIIIIHHHIIIIIIIIIIII<IHHIGHI<IIIIIIIIIIIIIHHGFHHCIIIIIIIIHIIIIIIIIIIIIIIIIIHIIIIIIIIIIIIIIIIIIIIIIIIHHIIIIIIIIIIIIIIIIIIIIIIIIIIIIIIIIIIIIIIIIBDDDD
@HISEQ:969:HM2KJBCX2:2:1102:14969:12267 2:N:0:ACTATGCA
TTCCACACGTGGCCCAACTATCCCTATTAATCATTACTTCAGTCCTAGAAACCAACAAAATAGAACTAAAGTCCTATTCCATTATTCCATGCTAATATATTCAAGCAAACATGCCTGCTTTAAACACTCTAATTTTTTCAAAGTAAAAGTCTTGGATCCCTAGCGCACTCAATTAAGAGCACACTAGTTCCCCAAAAGGAAAAGCCCAAAGTTGCAGTACAAACCTTTCGGTTGACGGCAACTATAAGCCCAAAATTCAACTACGAGCTTTTTAACTGCAACAACTTTAATATACGCTATTGGAGCTGGAATTACCGCGGCTGCTGGCACCAGACTTGCCCTCCAA
+
BDDCDIIIIGHIIGIHIHHHHIIIGIIIIIIIIHIIIIIIIIIIIHIHIIIIHIIIHHIIIIIIIHIIIH@HHIIHIIIGHIIIIHHEHHHHIIIIIIIIIIIIIIIIIIIIHIIIIHHHIHHIIIIIIIIIIIIIHIHHIIIIIIIIIIIHHHHGIIIIIHHHIIHHHIIIHHIIIIIIIIIIIIIIIIGGIIIIIIIIIIIIHIIIIIIIIHIIIIIIIIIIIIIIIHIIIIIIIIIIIIIIHHIIIHIIIIIIIIIHHGEIIIIIIIIIIIIIIIIIIIIIIIIIIIIIIHIIIIIIIIIIIIIIIIIIIIIIIIIIIIIIIIIIIHIIIHIIIIIIIDDDDD
@HISEQ:969:HM2KJBCX2:2:1102:12060:12994 2:N:0:ACTATGCA
TTCCACACGTGGCCCCAACTATCCCTATTAATCATTACGGCGGTCCTAGAAACCAACAAAATAGAACCGCACGTCCTATTCTATTATTCCATGCTAATGTATCCGAGCAAAGGCCTGCTTTGAACCCTCTAATTTTTTCAAAGTAAAAGTCCTGGTTCCCCGACACGGCCAGTGAAGGCCATGCGGCTCCCCAGAAGGAAAGACCCGGCCGGACCAGTGCACGCGGTGAGGCGGACCGGCCAGCCAGGCCCAAGGTTCAACTACGAGCTTTTTAACTGCAACAACTTTAATATACGCTATTGGAGCTGGAATTACCGCGGCTGCTGGCACCAGACTTGCCCTCCAA
+
ADADDHIICH@0<FCDE0DFEHGHHHHFHHHFCGHHHH<CCC/CC/CG1FHGCCHHCHEH11<<DHH@/EECC1<C=1<1C?EH11DC1DC1<1<CIHHE@1<IHHE@?HE@<@<EEGIHHHG68%IHHGDEIIHHGEG?GHB<GDF?HHGHHBHHHHHFFHHE=-ACEIIGHHBHHHECHHFHFGIHDGHHEFE@@EHIGFCD?CHGGGIFIIHIIGIGHCHGHHFE=IIHHFHHFGIHCHFHCFHEC1HIIHIIHIHIHHIHHEHIHIIIIIIIHIIIIIHHHGIIHIHHEECIIHGIIIHGHHG@IHIHHDHDGFEG?HIGHEIHHHHEIHHIHHIIIDCDDA
@HISEQ:969:HM2KJBCX2:2:1102:17546:11981 2:N:0:ACTATGCA
TTCCACACGTGGCCCAACTATCCCTATTAATCATTACGTCGATCCTAGAAACCAACAAAATAGAATCAAACGTCCTATTTCATTATTCCATGCTAATGTATTCAAGCGCGAGCCTGCTTTAAACACTCTAATTTTTTCAAAGTAACAGTCCTGATTTCCCACGACACCAAATTAATGACATCGTGGTTCGTCAGAAGGTAGGAATCAATTTGACCAGTACGTACCGAGGCACGACCGATCAACTGATCCCGAAATTCAACTACGAGCTTTTTAACTGCAACAACTTTAATATACGCTATTGGAGCTGAAATTACCGCGGCTGCTGGCACCAGACTTGCCCTCCAA
+
DDDDDIIHIIIIIHHHIIIIIIIIIIIIIIIIHIIHIHIIIIIIFHEHHIHIIGIIIIIIIHIEHHIHIIIHIIIHHIIHGHIIIIIIIIGHHIIIIIIIIFGHHIIIIIHIIIIIIIIIIIHIIIIIIIIIIIIHIIIHIIIHHIIIIIHIIIIIIIIIIIIIIIIHIIIIIIIIIIHHIIIIIIIIIIIIIIIIIIIIIIIIIIIIIIIIHIIIIIIIIIIIIIIIIIIIIIIIIIIIIIHHHGIIIIIIIIIGIIIIIIIIIIIIIIIIIIIIIIIIIIIIHIHIIHIIIIIIIIIIIIIIIIIIIIIIIIIIIIIIIIIIIIIIIIIIIIHIIIIIDDDDD
@HISEQ:969:HM2KJBCX2:2:1102:8181:13317 2:N:0:ACTATGCA
TTCCACACGTGGCCCAACTTTCCCTATTAATCATCACTTCAGCTCTTGAAGCCACCGCTATAGAACCGAAGTCCTAAATTATTATTCCATCCTAATGTATTCAAGGCAAACGCCTGCTTTAAACACTCTAATTTTTTCAAAGTAATAGCTCCAGATCGCGAGCCCGGCCCAGTGAAGAGTCGGACCCGTTCCCTGGAAGGATGGCAGACGCGCGCCGGCACTCACACTCGTAACCGAGGCGGGTCAGGTGCGTCAAACCAGAAATCCAACTACGAGCTTTTTAACTGCAGCAACTTTAATATACGCTATTGGAGCTGGAATTACCGCGGCTGCTGGCACCAGACTTGCCCTCCAA
+
0<D?DH1</<C@/CH010<1<C111<D111@11<11<1<<F@C<1<11111<D11<///<01D11D1<///1<1DDCEH@111<<11<111111<<1<C1FF1@<11<11<0<HGBDFG1@1188</?@G81B1G@?F@1BB<1<1GB%<HHGC<CHHCGCCDHE@@A.F;9.,.FE+HHHC??=A..DACEIHHFHFHF@:/8?=E:/</CCD<HFHCF0GCCEE=HIHHHFH@FFAC?HHFH@EFHFHHG@DHC<C@D<1<<1D<EE?DHHGCHECGGCGD1@C1HD<CCCEIGGHHCEHHHEGD@FIHFHGHCHHHIHIHHHCGIIFIIHGIIG@GIIHHCEHHDE@??@BD
@HISEQ:969:HM2KJBCX2:2:1102:18227:13669 2:N:0:ACTATGCA
TTCCACACGTGGCCCAACTATCCCTATTAATCATTACGGTGGTCCTAGAAACCAACAAAATAGAACCACAACGTCCTATTCTATTATTCCATGCTAATCTATTCAAGCAATAGCCCGCTTTAAACACTCTAATTTTTTCAAGGTAATGGTCCTGGCTCCCCAACACACCCAATTAAGGACATACCGGCTCACCAGAAGGATAGACCCGACAACAGACAGTACTCGCCAGAGACGGACCGCCCGGTCAGGTCTAAAATTCAACTACGAGCTTTTTAACTGCAACAACTTTAATATACGCTATTGGAGCTGGAATTACCGCGGCTGCTGGCACCAGACTTGCCCTCCAA
+
DDDDDIIIIIIIIIIIIIIIIGIIIIIIIIIIIIIIIIHIIIIIIIIIHIIIIIIIIIIIHHHHIIIIGHGHCGHGHIIIHIIIIIIEHIIIGGHHHIIIIHIIIIIIIIIIIIIIGHHHHIHIGIIHHIIIIIIHHHHGIIHGIIIIHIHHHFHIHIIIIHIIIIIIGHHHHGIHHIIIIIIIIIIIHHHGHIIIIIIIIIGIIIIIIIIIIIIIIIHHIIHIIHIIIIIIIIIIIIHIIIIIIIHIIIHIIIIIIIIIHIIIIIIIIIIIIIIIIIIIIIIHGHIIIIIIIIIIIIIIIIIIIIIIIIIIIIIIIIIIIIIIIIIIIIIIIIIIIIIIIIDDDDD
@HISEQ:969:HM2KJBCX2:2:1102:17996:13472 2:N:0:ACTATGCA
TTCCACACGTGGCCCAACTATCCCTATTAATCATTACGGTGATCCTAGAAACCAACAAAATAGAACCATGCCGTCCTATTTTATTATTCCATGCTAATGTATTCAGGCATAGGCCTGCTTTGAGCACTCTAATTTTTTCAAGGTAATGGTTCTGCTTCCCCGGCACATCAAATTAATGGCATACCGGTTATTCAGAAGGTAGGAATCCATCACACCAGTGCGGACCGTGAGGCCCGACCGACGGATAGATCCCGAAATTCAACTACGAGCTTTTTAACTGCAACAACTTTAATATACGCTATTGGAGCTGGAATTACCGCGGCTGCTGGCACCAGACTTGCCCTCCAA
+
DDDDDIIIIIIIIIIIIIIIIIIIIIIIIHIIIIIHIIIHIHHIIIIIHIIIIIIIIIIGHIIIIIIGIHGHIHIIIHHIIIIIIIIIIIIHHIIIIIIIIHHIIIHIIGHGGHIIIIIIIIIHIIIIIIIIIIIIIIIIIIIHIHHIIIIIIIIIIIIHHHHIHIHIIIIIIIIIHIIIIIIIHIIIIIHIIIIIIIIIIIHIIIIIIIIIIIIIIIIIIIIIIIIIIIIIIIIIIIIIIIIIHHGIIIIIIIIIIIIIIIIIIIIIIIIIIIIHGHIIIIIIIIIIIIIIIIIIIIIIIIIIIIIIIIIIIIIIIIIIIIIIIIIIIIIIIIIIIIIIIIIDDDDD
@HISEQ:969:HM2KJBCX2:2:1102:8278:13988 2:N:0:ACTATGCA
TTCCACACGTGGCCCAACTATCCCTATTAATCATTACGTCAATCCTAGAAACCAACAAAATAGGATCGTCGTCCTATTTCATTATTCCATGCTAATGTATTCAAGCGTTAGCCTGCTTTAAACACTCTAATTTTTTCAAAGTAACAGTCCTGTTTCCCCGCAACACCAACTTAATGGCATTACGGTTCTACAAGAAGGAGGAATCAGTAAAGCCAGTGCATACCAGTGGCACGACCAACTTGCTGACCCCGAAATTCAACTACGAGCTTTTTAACTGCAACAACTTTAATATACGCTATTGGAGCTGGAATTACCGCGGCTGCTGGCACCAGACTTGCCCTCCAA
+
@@DDBHHIHC<DC@C@FH<1111<<C@CGHHGFHH?F@CCEGHEH@11<D<F1<FGG<C1<F<1<1DH<<<<<<CC@@ECF1FHHIEH1C11G@CF@D<FEIIIHGHIHIIHHEHF1@CECEHIHIGFFC1@61DBIHHHFHIIHIHFEHA@<ACIIHIHIHHIHIHHHG@FHHHHIGHHHEIHI@HHCHGHHEHHHHEEHHEIHHHFHEIHIHHHG?FHHIFH@GEHIIIIIIIIIIHHHHHHIIHIFIHHHHHHIIIIIIHHGHGGCHCGGGEFHEHHHGCE?HFEHIHHHEEEIHGFGECHGEEGHG@CHHHIHHHEHEHIIIHHFIIIHIIHHDCIADABD
@HISEQ:969:HM2KJBCX2:2:1102:11369:13784 2:N:0:ACTATGCA
TTCCACACGTGGCCCAACTATCCCTATTAATCATTACGGCGTCTTTAGAAACCAACGAAATAAAGACACACGTCCTATTCCATTATTCCATGCTAATGTATTCGAGCAAAGGCCTGCTTTGAACACTCTAATTTTTTCACAGTAAAAGTCTTGGTTCCCCAACACACCCAGTGAAGGGCATGAGGATCCCCAAGAGGAAAGAACAGGTCGAACCAGTGCACGCGGTGAGGCGGACCGATCAACCCACTCCAAGGTTCAACTACGAGCTTTTTAACTGCAACAACTTTAATATACGCTATTGGAGCTGGAATTACCGCGGCTGCTGGCACCAGACTTGCCCTCCAA
+
DDDDDIIIIIIIIIIIIIIIIIIIIIIIIIIIIIIIIIHIIIIIIIIIIIIIIIIIIIIIIHIHHIIIIIIIIIIIIIIIIIIIIIIIIIIIGGGIIIIIIHIIIIIIIIIIIIIIIHIIIIIIIIIIIIHIIIIIIIIIIIIIIIIIIIIIIIIIIIHIHIIIIIIIIIHIIHIIIIIHIIIIIIIHIIIIIIIIIIIIIIIIIIIIIIIHGIIHIIIIIIIIIIIIIIIIIIIIIIIIIIHHIIIIIIGIIIIIIIIHIIIIIIIIIIIIIIIIIIIIIIIIIIIHIIIHGIIIIIIIIIIIIIIIIIIIIIIIIIIIIIIIIIIIIIIIIIIIIIIIDDDDD
@HISEQ:969:HM2KJBCX2:2:1102:15472:14078 2:N:0:ACTATGCA
TTCCACACGTGGCCCAACTATCCCTATTAATCATTACGTCAATCCTAGAAACCAACAAAATAGGATCAAACGTCCTATTTCATTATTCCATGCTAATGTATTCAAGCGTTAGCCTGCTTTAAACACTCTAATTTTTTCAAAGTAACAGTCCTGTTTCCCTGCAACACCAAATTAATAACATTACAGTTCTTCAGAAAGGAGGAATCAGCGAAGCCAGTACATACCAAAGGCACGACCAACCTGCTAACCCCGAAATTCAACTACGAGCTTTTTAACTGCAACAACTTTAATATACGCTATTGGAGCTGGAATTACCGCGGCTGCTGGCACCAGACTTGCCCTCCAA
+
DDCDDIIIIIIIIIIIIIIIIIIIIIIIIIIIIIIIIIIIIIHHIHHHIIIIIIIIIGIIIIIIGHIIIIIIHHIIHHIIIIIIIGIIEHIIHGHIIHIIIIHHIHIIIIIIHIIIIIIIIHHIIHIIIIIIIIIIIIHFIIIHIIIIIIIIIIIIIIHHIIIIIIIIIIIHIIIIIIIHIIIIIIIIIIIIIIIIIIIIHIIIHIIIIIIHIIIIIIIIIIIIIIIIIIIIIIIIIIIIIIIIHIIHIIIIIIIIIIIIIIIIIIIIIIIIIIIIIIIIIIIIIIIIIIIIIIIIIIIIIIIIIIIIIIIIIIIIIIIIIIIIIIIIIIIIIIIIIIIIIDDDDD
@HISEQ:969:HM2KJBCX2:2:1102:7208:14389 2:N:0:ACTATGCA
TTCCACACGTGGCCCAACTATCCCTATTAATCATTACGGTGATCCTAGAAACCAACAAAATAGAACCATGCCGTCCTATTCTATTATTCCATGCTAATGTATTCGAGCAAAAATGCCTGCTTTAAACACTCTAATTTTTTCAAGGTAAAGGTCCTGGATCCGCAAGACACCCAATTAAGGACATCAAGTTTCTCCAGAAGGTGAGAAATCAACAGCGACAGTTCATACCCCTTAAGGCATGACCATCACGTCAATCCCGAAATTCAACTACGAGCTTTTTAACTGCAACAACTTTAATATACGCTATTGGAGCTGGAATTACCGCGGCTGCTGGCACCAGACTTGCCCTCCAA
+
DD@0BF1D<<F=H1C=@EHHH1@GC1D@E?H?CGHFH1CGH11CCCECC?G@FEEE?G@CHHCEHFHHHHHHG0</D@G1DH1DG11<CE1<FEEH@CGHGD1HFCC0CCGHHH71C??FG8CHFFFEHHHEHFCFHHHC@HCCGEEHHHED2<GC7?DC3CFCFFEHHHE@F</C<F</FEFEGHHEEHHIHC7<EEIHFFEHIHHHGCDF<0/E?HF?HEGHFHEHCEGAEFEIHGHHHFECH@E<0@1CCHEC?C<H@@@IHGDC<<CFEFHEHHEIHHEEGHGCEH@F11GCEF=HGCIIHHIHG@HGFIGHHHGCF?E?<FFIHCIHG1FCHEHF@HCD0C0C0D<<0
@HISEQ:969:HM2KJBCX2:2:1102:17930:14814 2:N:0:ACTATGCA
TTCCACACGTGGCCCAACTATCCCTATTAATCATTACGTCAATCCTAGAAACCAACAAAATAGGATCAACGTCCTATTTCATTATTCCATGCTAATGTATTCAAGCGCGAGCCTGCTTTAAACACTCTAATTTTTTCAAAGTAACAGTCCTGATTCCCCGCCACACCAAATTAATGACATGATGGTTCGTCAGAAGGTAGGAACCAGTAACACCAGTACGTACCTAAGGCACGACCAACGTACTGATCCCGAAATTCAACTACGAGCTTTTTAACTGCAACAACTTTAATATACGCTATTGGAGCTGGAATTACCGCGGCTGCTGGCACCAGACTTGCCCTCCAA
+
DDDDDIIIIIIIHIHIIIIIIIIIIIIIIIIIIIIIIIIIIIIIIIIIIIIIIIIIIIIIIHFGHIIIIIGGHHHIIIIIIIIIIIIIIIIIIIIIIIIIIHHIHIHIIIIIIIIIIHIIIHHHIIIIIIIIIIIHIIIIIIIIIIHIIIIIHIHIIIIIIIIIIIIIIIHHHIIHHHIIIIIIIIHIIHGIIIIIIIIIIIIHIIIIIIIIIIIIIIIIIIIIIIIIIIIIIIIIIIIIIIIHIIIIIIIIIIIIIIIIIIIHIIIIIIIIIIIIIIIIIIIIIIIIIIIIIIIIIIIIIIIIIIIIIIIIIIIIIIIIIIIIIIIIIIIIIIIIIIIIDDDDD
@HISEQ:969:HM2KJBCX2:2:1102:7018:15329 2:N:0:ACTATGCA
TTCCACACGTGGCCCAACTATCCCTATTAATCATTACGTCAATCCTAGAAACCAACAAAATAGGATCAAACGTCCTATTTCATTATTCCATGCTAATGTATTCAAGCGTTAGCCTGCTTTAAACACTCTAATTTTTTCAAAGTAACAGTCCTGTTTCCCTGCAACACCAAATTAATGACATTACAGTTCTTCAAGAAGGAGGAACCAGTAAAGCCAGTACATACCAGAGGCACGACCAACTTACTAATCCCGAAATTCAACTACGAGCTTTTTAACTGCAACAACTTTAATATACGCTATTGGAGCTGGAATTACCGCGGCTGCTGGCACCAGACTTGCCCTCCAA
+
DDDDDIIIIIHHIIHHHHIIIIIIIIIIHIIIIIIIIIIIIHIIHHHHIGHHIHHIIIIHIHGHFHIIIIIIHHHIIHHIIHHHEHHCHHIIIIHIIIIIHGHIIHHIIIHDIIIIIHHIHHIIIIIHIIIHHHHIIIIHHIHHIHIIIIIHHHIHIIIIIIIIIIIHHGHGHHIIIHHIIIIHFIIIIIIIGIIIHHIHHIHHHIIIIIHIHHIIIHIIIIIIIIHEIIIIHIIIIHHIIIIHGIIIIIIIIIHIIIIIIHEIIIHIIIIIIIHIIIIIIIIIIIIIIIIHIIIIIHGFDIIIIHIIIIIIIIIIIIIIIIGIIIIIIIIIIHIHIIIIIDDDDD
@HISEQ:969:HM2KJBCX2:2:1102:11948:16218 2:N:0:ACTATGCA
TTCCACACGTGGCCCAACTATCCCTATTAATCATTACGGTGGTCCTAGCCCAACAAAATAGAACCAACGTCCTATTCTATTATTCCATGCTAATCTATTCAAGCAAAAGCCCGCTTTAAACACTCTAATTTTTTCAAGGTAATGGTCCTGGTTCCCCGACACACCCAATAAAGGGCATACCGGCTCACCAGAAGGATAGACCCGACAGCAGAACAGTACTCGCCAGAGACGGACCGTCCGGTCAGGCCTAAAATTCAACTACGAGCTTTTTAACTGCAACAACTTTAATATACGCTATTGGAGCTGGAATTACCGCGGCTGCTGGCACCAGACTTGCCCTCCAA
+
DDDADHIIIHIGIHIHIIIIIIIIIIIIIIIIIIIIIIIIIIIIIIIGFHEHIIHHIIIGHHIIIIHIIIHIIIIIIIHIIIIFHCHHHIHGHEHIHIIIIIIIIIHIIHIIIIIIHIHHHIHHIIIIIIIIIIIIIIIHHIIIIIGIIHHHFHHHIIIHIIIIIIIIIIIHIIIIIIIIIIIIIIHHIIIIIIIIHIIIIIIIIIIHHIIIIIIIIIHIIIGIIIIIIIIIIIIIIIIIHHHIIIHHIIIIIIIIIIIIHHIGIIIIIIIIIIIIIIIIIIIIIIIHIIIIIIHIHHGIIIIIIIIIIIIIIIIHIIIIIIHIHIIIIIIIIIIIIIIDDDDD
@HISEQ:969:HM2KJBCX2:2:1102:20570:16454 2:N:0:ACTATGCA
TTCCACACGTGGCCCAACTATCCCTATTAATCATTACGGTGGTCCTAGAAACCAACAAAATAGAACCATGCCGTCCTATTTTATTATTCCATGCTAATGTATTCAAGCAAAAATGCCTGCTTTAAACACTCTAATTTTTTCAAAGTAAAGGTCCTGGTTCCCCGCGGCATCCAATTAAGGACATCGCGGTTCTCCAGAAGGTGAGAAATTGACTGCACCAGTTCATACCCCGTGAGGCACGACCGATGCGCCAATCCCGAAATTCAACTACGAGCTTTTTAACTGCAACAACTTTAATATACGCTATTGGAGCTGGAATTACCGCGGCTGCTGGCACCAGACTTGCCCTCCAA
+
DDDDDIIIIIIIIIIIIIIIIIIIIIIIIIHIIIIIHIHIHIHHIIIIIIIIIIIIIIIIIIHIIIIIIFHIIHHIIIIIGIIHIIIIIIIIIIIIIIIIIGHIIIHIIIIIIIIIIIIIIHIIHIGIIIIIIIIIIIIIIIIIIHIIIIHHHHIIIIIIIIIIIIIIIIIIIIIIIIIIIIIIIIIHIIHIIIIIIIIIIIIIIIHIIIIIIIHIIIIIIHIIIIGIIIIHIIIIIIIIIIIIIIIIIIHFIIIIIIIIIIIIIIIIIIIIIIIIIIIIIIIHIIIIIIIIIIGIIIIGIIIIIIIHIIIIIIIIIIIIIIIIIIIIIIIIIIIIIIIIIIIIIIIHDDDDD
@HISEQ:969:HM2KJBCX2:2:1102:2302:17177 2:N:0:ACTATGCA
TTCCACACGTGGCCCAACTATCCCTATTAATCATTACGTCAATCCTAGAAACCAACAAAATAGGATCAAACGTCCTATTTCATTATTCCATGCTAATGTATTCAAGCGTTAGCCTGCTTTAAACACTCTAATTTTTTCAAAGTAACAGTCCTGTTTCCCTGCAACACCAAATTAATGACATTACAGTTCTTCAAGAAGGAGGAACCAGTAAAGCCAAGTACATACCAGAGGCACGACCAACTTACTAATCCCGAAATTCAACTACGAGCTTTTTAACTGCAACAACTTTAATATACGCTATTGGAGCTGGAATTACCGCGGCTGCTGGCACCAGACTTGCCCTCAA
+
@DD00GHC<CFEC@FHFHHEHIC@GHHFCH@FHGHHFC1<DEH1DHEHIHHC@GHEH?FHIHIHHHHHHIHHE1D=1F<<C1CG?GEC1CDCGHIHIIIGHHHEHDFEHHIHFF1FHIIHHHFHGGFHHHGHHGHIIIHHIHIHHHIGHIGGCDGEIHHD1HIHEHEGH?EDFEHIIGEGEHHHHHHHGEHIHHF0IHIHHHIIHHIIHHIIIIIHEEHHEHHHHHHAG@7HIHIIHEHHGE@CDHGCCIIH?IIHIHEHHEECHHHHIIIIIIHEHGEHHIGIHHHIIIHGHECIIIHH?IIHIHIIIIIGIIIIIIIIGIIHEH@HIIIHIH@EHIIIHDDDDB
@HISEQ:969:HM2KJBCX2:2:1102:2799:17042 2:N:0:ACTATGCA
TTCCACACGTGGCCCAACTATCCCTATTAATCATTACATCGATCCTAGAAACCAACAAAATAGAATCGGATGTCCTATTTCATTATTCCATGCTAATGTATTCAAGCGTGAGCCTGCTTTAAACACTCTAATTTTTTCAAGGTAACAGTCCTAATTCCCCGTGACACCAAATTAATGGCATTACGGTTCTTTAGAAGGTGAGAAATCAATAATATCAGTACATACCAACGGCATGACCGAAACATTGATCCCGAAATTCAACTACGAGCTTTTTAACTGCAACAACTTTAATATACGCTATTGGAGCTGGAATTACCGCGGCTGCTGGCACCAGACTTGCCCTCCAA
+
DDDDDIIIIIIIIIIHIIIIIIIIIIIIIIIIIIIIIIHIIIIIIIIIIHIIIIIIIHHHIIIIFHIHIIHIIIIIIIIIIIIIIIHHHIIIIIIHIIIIIIIIIIIIIIIIIIIIIIIIIIGIIIHHIIIIIIIIHIIIIIIIIIIIIIIIIIIIIIIIIIIIIIIIIIIIIIIIIHIIIIIIIIIIIIIIIIIIIIIIIIIIIIIIIIIIIIIIIIIIIIIIIIIIIIIIIIIIIIIIIIIHHHIIIIIIIIIIIIIIIIIIIIIIIIIIIIIHIIIIIIIIIIIIIIIIIIIIIIIIHHIIIIIIIIIIIIIIIIIIIIIIIIIIIIIIIIIIIIIIIIDDDDD
@HISEQ:969:HM2KJBCX2:2:1102:3764:17065 2:N:0:ACTATGCA
TTCCACACGTGGCCCAACTATCCCTATTAATCATTACGGTGGTCCTAAAACCAACAAAATAGAACCAACGTCCTATTCTATTATTCCATGCTAATCTATTCAAGCAAATGCCCGCTTTAAACACTCTAATTTTTTCAAGGTAATGGTCCTGGTTCCCCGACACACCCAATAAAGGGCATCCCGGCTCACCAGAAGGATAGACCCGACGACAGAACAGTACTCGCCAAAGACGGACCATCCGGCCAGGCCTAAAATTCAACTACGAGCTTTTTAACTGCAACAACTTTAATATACGCTATTGGAGCTGGAATTACCGCGGCTGCTGGCACCAGACTTGCCCTCCAA
+
DDDDDIIIIIIIHIHIIIIIIIIIIIIIIIIIIIIIIIIIIIIIIIIHIIIIIIIIIIIIIHHHIIIIIIHIHIIIIIIGIIIIIIHIIHHGHIIHHIIHIIIHIIIIHGHIHHIIIIIIIIIIIIIIIIIIIIHIIIIIIIIHHHHIIIIIIHIIIIIIIIIIIIIIIIIIIIIIIIIIIHIIIIIIIIIIIIIIIIIIIIIIIIIIIIIIIIIIIIIIIIIIIIIIIIIIIIIIIIIIIIIHIIIIHIIIIIIIIIIIIHIIIIIIIIIIIIIIIIIIIIIIIIIIIIIIIIIIIIIIIIIIIIIIIIIIIIIIIIIIIIIIIIIIIIIIIIIIIIIIDDDDD
@HISEQ:969:HM2KJBCX2:2:1102:10344:17333 2:N:0:ACTATGCA
TTCCACACGTGGCCCAACTATCCCTATTAATCATTACGTCAATCCTAGAAACCAACAAAATAGGATCAACGTCCTATTTCATTATTCCATGCTAATGTATTCAAGCGCGAGCCTGCTTTAAACACTCTAATTTTTTCAAAGTAACAGTCCTGATTCCCTACCACACCAAATTAATGACATGATGGTTCGTCAGAAGGTAGGAATCAGTAACACCAGTACGTACCGAAGGCACGACCAGCGTACTAATCCCGAAATTCAACTACGAGCTTTTTAACTGCAACAACTTTAATATACGCTATTGGAGCTGGAATTACCGCGGCTGCTGGCACCAGACTTGCCCTCCAA
+
DDDDDIIIGHIHIIHIIIHIIIIIIIIIIIIIIIIIHHIIIIIIIIIIIIIIIIIIIIIIIIIIIHIHIIIHIGHHIIIIHHHIGIIIIIEHHIIIIIGIFGHHHIIIHIIIIIIIIIIIIIIIHIHHIIHIIIIHIIIIIIIIIIHEHIIIIIIIIIIIIHHIHIIIIIHGHIIHHIIIIIIIIIIIIIIIIIIIIIIIIHIIIIIIHIIIIIIIIIIIIIIIIIIIIIIIIIIIIIIIIIIHIIIHIIIIIIIHIIIIIIIIIIIIIIIIIIIIIIIIIIHHIIIIIIIIIIIIIIIIIIIIIIIIIIIIIIIIIIIIIIIIIIIIIIIIIIIIIIIIDDDDD
@HISEQ:969:HM2KJBCX2:2:1102:6320:17609 2:N:0:ACTATGCA
TTCCACACGTGGCCCAACTATCCTATAATCATTACATCGATCCTAGAAACCAACAAAATAGAATCGGATGTCCTATTTCATTATTCCATGCTAATGTATTCAAGCGTGAGCCTGCTTTAAACACTCTAATTTTTTCAAGGTAACAGTCCTAATTCCCCGTGACACCAAATTAATGGCATTACGGTTCTTTAGAAGGTGAGAAATCAATAATATCAGTACATACCAACGGCATGACCGAAACATTGATCCCGAAATTCAACTACGAGCTTTTTAACTGCAACAACTTTAATATACGCTATTGGAGCTGGAATTACCGCGGCTGCTGGCACCAGACTTGCCCTCCAA
+
DDDDDIIIIIIIIIIIIIIIIIIIIIIIIIIIIIIIIIIIIIIIIHHIIIIIIIIIIIIGHIIIIIIIIIIIIIIIIIHIIIIIIIHGIIIIIIIIIIIIIIIIIIHIIIIIIIIIIIIIHIHIHIIIIHIIIIIIHHHIHIIIIIIIIIIIIIIIIIIIIIIIIIIIIIIIIIIIIIIIIIIIIIIHIIIIIIIIIIIIIIIIIIIIIIIIIIIIIIIIIIIIIIIIIIIIIIIIIIIIIHGFIIIIIIIIIIIIIIIIIIIIIIIIIIIIIHIIIIIIIIIIIIIIIIIIIIIIIIIIIIIIIIIIIIIIIIIIIIIIIIIIIIIIIIIIIIIIIIIIDDDDD
@HISEQ:969:HM2KJBCX2:2:1102:9974:19197 2:N:0:ACTATGCA
TTCCACACGTGGCCCAACTATCCCTATTAATCATTACGTCGATCCTAAAAACCAACAAAATAGAATCAAACGTCCTATTTCATTATTCCATGCTAATGTATTCAAGCGCGAGCCTGCTTTAAACACTCTAATTTTTTCAAAGTAACAGTCCTGATTTCCCGCGACATCAAATTAATGACATCGTGGTTCGTCAGAAGGTAGGAATCAATTTGACCAGTACGTACCGAGGCACGACCGATCAACTGATCCCGAAATTCAACTACGAGCTTTTTAACTGCAACAACTTTAATATACGCTATTGGAGCTGGAATTACCGCGGCTACTGGCACCAGACTTGCCCTCCAA
+
DDDCDIIIHIHCHHHEHIIIIIIIIIIIIIIIIIIHIHHIIIIIIIIIIIIIIIIIIIIIIIIHIHIHIIIIIIIIHIIHIHIIHIIIIIIIIIFHIHHHHCHFHIIHHIIHIIIIGHIIIIHIIIIHIIIIIIIHIIIIIIIIIIIHIIIIIIIIIIHHHHIIIIIIIIIIIIIIIIIIIIIIIIIIIIIIIIIIIIIIIIIIHHIIIIIIHIIIIIIIIIIIIIIIIIIIIIIIIIIIIIHEIIIIIIIIIIIIIIIIIIIIIIIIIIIIIHIIIIHIIIIIIIIIIIHIIIIIIIIIIIIIIIIIIIIIIIIIIIIIIIIIIIIIIIIIIIIIIIIIDDDDD
@HISEQ:969:HM2KJBCX2:2:1102:13055:19368 2:N:0:ACTATGCA
TTCCACACGTGGCCCAACTATCCCTATTAATCATTACGTCAATCCTAGAAACCAACAAAATAGGATCGAACGTCCTATTTCATTATTCCATGCTAATGTATTCAAGCGTTAGCCTGCTTTAAACACTCTAATTTTTTCAAAGTAACAGTCCTGTTTCCCTGCAACACCAAATTAATGACATTACAGTTCTTCAAGAAGGAGGAATCAGTAAAGCCAGTACATACCATTGGCACGACCAACCTACTGACCCCGAAATTCAACTACGAGCTTTTTAACTGCAACAACTTTAATATACGCTATTGGAGCTGGAATTACCGCGGCTGCTGGCACCAGACTTGCCCTCCAA
+
DDDDDIIIIIIIIIIIIHIIIIIIIIIIIIIHIIIIHIIIIHIGFHHIIIIIHIIIIIHIIIIIHIIIIIIIHIIIIIIIGIIIHIIIHHIIHIIIIIIIIIIIIIIIIIIIIIIIIIIIIIIIIIIHHIHIIIIIIIIIIIIIIIIIHIIIIIIIIIIHIIIIIIIIIIHHIIIIIIIIIHIIIIIIIIIIIIIIIIIIIIIIIIIIIIIHIIHIIIIIIIIIIIEHIIIIIIIIIIHIIIHHHIIIIIIIIIIHHIIIIIIIIIIIIIIIIIIIIIIIIIIHIIIIIIHIIIIIIIIIHIIIIIIIIIIIIIIIIIIIIIIIIIIIIIIIIIIIIIIIIDDDDD
@HISEQ:969:HM2KJBCX2:2:1102:19256:20058 2:N:0:ACTATGCA
TTCCACACGTGGCCCAACTATCCCTATTAATCATTACCGCAAGCTCTAACCAACGAAACGCGCTTGCGCTCCTGTTCCATTCTACCATGCTGGAATATTCACGGCAAAATGCCTGCTTTAAACACCACAATATCTTCAAAATAAACGGCCTGGTACCAACCGCCCACTCATTTAAGAGCAGGCGGCGGCCTCCAGGCGTAGGCAGCTGTCTGGACAGTACATACCCGTTTCCACGAAGCAGACCATGCCAGACGAGCGCCGGTTTCAACTACGAGCTTTTTAACTGCAACAACTTTAATATACGCTATTGGAGCTGGAATTACCGCGGCTGCTGGCACCAGACTTGCCCTCCAA
+
@DD0D@10/110<11<1CH1GH11<<11<1D1111<<<0C///<D<FE1<11<<0D@0/1///<0EH///<F1<11<11<11<1111111<1<<FDCF11<<D0IHFGG5:@1611<<FEF@HFH6%%<11%@@E@8<'0$0<D<F8.<EEH-HECDH?DHHHA.F.,?AF@.;.,.HEE=CDCFFHECC@IHGC8EEGC///=G@-@?GD<<0<<=EHF<C/C@0C<0CCEHHFEFECIGHFD1?FHEEGC<0FCCC<<1<HEHCHGGHE=FGF<1F<<C?HHEFHEGGHC<1<<<1EE<<DEHHEEHH@HHF@HCEGCCHCHCHHHEHCEF1EGCHF1FCEEHHHE<@@@B@
@HISEQ:969:HM2KJBCX2:2:1102:5435:20150 2:N:0:ACTATGCA
TTCCACACGTGGCCCAACTATCCCTATTAATCATTACTTCAGTCCTAGAAACCAACAAAATAGAACTAAAGTCCTATTCCATTATTCCATGCTAATATATTCAAGCAAACATGCCTGCTTTAAACACTCTAATTTTTTCAAAGTAAAAGTCTTGGATCCCTAGCGCACTCAATTAAGAGCACACTAGTTCCCCAAAAGGAAAAGCCCAAAGTTGCAGTACAAACCTTTCGGTTGACGGCAACTATAAGCCCAAAATTCAACTACGAGCTTTTTAACTGCAACAACTTTAATATACGCTATTGGAGCTGGAATTACCGCGGCTGCTGGCACCAGACTTGCCCTCCAA
+
DDDDDIIIIIIIIIIIIIIIIIHIIIIIIIIGIIIHIHHIIIIIIIIIIIIIHIIIIIIIIIHH?GHHHIGHIHIIIHIIIIIHI?CHHHHHIIIIIIIIIIHIIIIHIHIGIIIIIHIGHIIHHIIHHHHGHEGHIIIHIIIHGHIIIHEHIHHGHIIIIIIIIIGIHIIIGIIIIIHIIHIHIIIIIIIIIIIIIIIIIIIIIHIHHHHHHHIIIIIIIIIIIIIIIIIIIGIIIIIHIHHHGIIIIIIIHIHIIIIIIIHIIIIIIHFHHIIIIIIIIIGIIHHIIIIIIHIIIIIIIIIIIIIIIIIIIIIIIIIIIIIIIIIIIIIIIIIIIIHIIDCDDD
@HISEQ:969:HM2KJBCX2:2:1102:20241:20530 2:N:0:ACTATGCA
TTCCACACGTGGCCCAACTATCCCTATTAATCATTACGGTGATCCTAGAAACCAACAAAATAGAACCATGCCGTCCTATTCTATTATTCCATGCTAATGTATTCGAGCAAAAATGCCTGCTTTAAACACTCTAATTTTTTCAAGGTAAAGGTCCTGGATCCGCAAGACACCCAATAAAGGACATCAAGTTTCTCCAGAAGGTGAGAAATCAACAGTAACAGTTCATACCCCTTAAGGCATGACCATCACGTCAATCCCGAAATTCAACTACGAGCTTTTTAACTGCAACAACTTTAATATACGCTATTGGAGCTGGAATTACCGCGGCTGCTGGCACCAGACTTGCCCTCCAA
+
DDDDDIIIIIIIIIIIIIIIIIIIIIHIIIIIIIIIIIIIIIIHIIHHIIIIIIIIIIHIIIIIIIIIIHIIIHHIIHGHIIIIIIIIHIIIHIIHIHGGHHHHHHHHIIIIIIIIIIIIIIIIIIIIIIIIIIIIIIIIIIIIIIIIGHHHHIIIIIHHIIIIIIIIIIIIIIIIIIIIIIIIIIIIIIHIIIIIIHIHIHIIIIIIIIIIII=IIIIHIIIIIIHIIIIIIIIIIIIIIIIIIIIHIIHFIIIIHIIIIIIIIHIIIIIIIIIIIIIIIIIIIIIIIIIIIIIIIIIHHIIIIIIIIIIIIIIIIIIIIIIIIIIIIIIIIIIIIIIIIIIIIIIIDDDDD
@HISEQ:969:HM2KJBCX2:2:1102:16115:20966 2:N:0:ACTATGCA
TTCCACACGTGGCCCAACTTCCCTATTAATCATTACGTCGATCCTAGAAACCAACAAAATAGAATCAAACGTCCTATTTCGTTATTCCATGCTAATGTATTCAAGCGTGAGCCTGCTTTAAACACTCTAATTTTTTCAAAGTAACAGTCCTGATTCCCCATGACACCAAATTAATGACATCATGGTTCGTCAGAAGGTAGGAATCAATAATACCAGTACGTACAATAGCACGACCAATAAATTGATCCCGAAATTCAACTACGAGCTTTTTAACTGCAACAACTTTAATATACGCTATTGGAGCTGGAATTACCGCGGCTGCTGGCACCAGACTTGCCCTCCAA
+
DDDDDIIIIIIIIHIIIIIIIIIIGHHHHIIIIIIIIIHIIIIIIIIHHHIHIHIIIIIIIIHHIIIIIIIIIIIIIIIIEHHHIIIHIHHIIHHIIIIIIIIIIIIIIIIIIIIIIHIIIIIIIIIIIIIHHIIIIIHHIIIIIIIIIIIIIIHHIEIIIIIIIIIIIIGIIHIIIIIIIIIIHIIIIIIIIIIHIIIIIIIIIIIGIIGIIIIIIIIIIIIHIIIHIIIIIIIIIHHHIHHHHHIIIIIIIHHIIIIHIIIIIIIIIIIIIIIIIIIIIHHHHHHIIIIIIIIIIIIIIIIIIIIIIIHIIIIIIIIIIIIIIIIIIIIIIHIIIIIDDDDD
@HISEQ:969:HM2KJBCX2:2:1102:17208:21226 2:N:0:ACTATGCA
TTCCACACGTGGCCCAACTATCCCTATTAATCATTACATCGATCCTAGAAACCAACAAAATAGAATCGGATGTCCTATTTCATTATTCCATGCTAATGTATTCAAGCGTGAGCCTGCTTTAAACACTCTAATTTTTTCAAGGTAACAGTCCTAATTCCCCGTGACACCAAATTAATGGCATTACGGTTCTTTAGAAGGTGAGAAATCAATAATATCAGTACATACCAACGGCATGACCGATACATTGATCCCGAAATTCAACTACGAGCTTTTTAACTGCAACAACTTTAATATACGCTATTGGAGCTGGAATTACCGCGGCTGCTGGCACCAGACTTGCCCTCCAA
+
DDDDDIIIIIIIIIIIIIIIIIIIIIIIIIIIIIIIIIIIIIGIIIHIIIIIIIIIIIIIIIIIIIIIIIIIIIIIIIIIIIIIIIIGIIIIGIIIIIIIIIIIIIIIIIIIIIIIIIIIIHIIIIIIIIHIIIIIIIIIIIIIIIIIIIIIIIIIIIHIIIIIIIIIIIIIIIIHIIIIIIIIIIIIIIIIIIIIIIIIIHIIIIIIIIIIHIHIIIIIIIIIIIIIIIIIIIIIIIIIIIGHHFIIIIIIIIIIIIIIIIIIIIIIIIIIIIIIIIIIIIIIIIIIHIIIIIIIIIIIIIIIIIIIIIIIIIIIIIIIIIIIIIIIIIIIIIIIIIIIIIDDDDD
@HISEQ:969:HM2KJBCX2:2:1102:4637:21889 2:N:0:ACTATGCA
TTCCACACGTGGCCCAACTATCCCTATTAATCATTACGTCGATCCTAGAAACCAACAAAATAGAACCATGCCGTCCTATTCTATTATTCCATGCTAATGTATTCGAGCAAAAATGCCTGCTTTAAACACTCTAATTTTTTCAAGGTAAAGGTCCTGGATCCGCAAGACACCCAATAAAGGACATCAAGTTTCTCCAGAAGGTGAGAAATCAACAGTAACAGTTCATACCCCTTAAGGCATGACCATCACGTCAATCCCGAAATTCAACTACGAGCTTTTTAACTGCAACAACTTTAATATACGCTATTGGAGCTGGAATTACCGCGGCTGCTGGCACCAGACTTGCCCTCCAA
+
DDDDDIIIHIIIIGIIIIIIIIIIIIIIIIIHIIIIIIIIIIIIIIIIIIIIIIIIIIIIIIGHHIGIIHIHHIIIIIIIIIIIIIGIIHHHHHHHIIIIHHHHIIIIIIIIIIIIIIIIIHHIIIIIIHIHHFHIIIIIIIIIGIIIHIIHHHHIHHGHIIGIIIIIIIIIIIIIGIIIIIHHIHIIIIHIHHIIIIIIIIIIIIIIHHIIIIIIIIIHIIIIIIIIIHIIIIIIIIIIIIIIHIIHIHHFIHIIIIIIIIIIIIHIIHIIIIIIIIIIIIIIIIHIIIIIIIIIIIIIIIIIIIIIIIIIIIIIIIIIIIIIIIIIIIIIIIIIIIIIIIIIIIIIDDDDD
@HISEQ:969:HM2KJBCX2:2:1102:7833:22957 2:N:0:ACTATGCA
TTCCACACGTGGCCCAACTATCCCTATTAATCATTACGGCGGTTCTAGAAACCAACAAAATAGCCCCACGCGTCCTATTTCATTATTCCATGCTAATGTATCCGAGCATGCGCCTGCTTTGAACACTCTAATTTTTTCAAGGTAATGGTCCTGGTTCCCCGACACACCCAACAAAGGACATGCCGACTCACCAGAAGGATAGGCCCGGCGTCGGAACAGTGCTCACCCGGAGGGCGGACCGCCCGGCCAGACCCAAAATTCAACTACGAGCTTTTTAACTGCAACAACTTTAATATACGCTATTGGAGCTGGAATTACCGCGGCTGCTGGCACCAGACTTGCCCTCCAA
+
DDDDDIIIIIIIIIIIIIIIIIIIIIIIIIIIIIIIIHIIHIIIGHIHHHIEHIIGIIIHHHEHIIIHHCDCECHHHGHIIHIHIFHHIIIIIIEHEHHIIIIIIHIIIIIIIIIIHIIIHIIIIIIHIHHIIIIIIIIHIIIHIIHHIIIHIIIIIIIIIIIIIIIIIHIIIIHIHIIIIIIIIIIIIHHHHIIIIIIIIIIHGIIIIIIIIIIIIIIIIIIIIIIIIIIIIIIIIIIIIIIIIIIIIIHGIIIIHIIIIIIIIIIIHIIIIHIIIHIIHIIIIIIIIIIIIIIHHIIIIIIIIIIIIIIIIIIIIIHIIIIIIIIIIIIIIIIIIIIIIIIIDDDDD
@HISEQ:969:HM2KJBCX2:2:1102:12150:22894 2:N:0:ACTATGCA
TTCCACACGTGGCCCAACTATCCCTATTAATCATTACATCGATCCTAGAAACCAACAAAATAGAATCTGATGTCCTATTTCATTATTCCATGCTAATGTATTCAAGCGTAAGCTTGCTTTAAACACTCTAATTTTTTCAAGGTAACAGTCCTAATTCCCCATAACATCAAATAAATGACATTATGGTTCTTTAGAAGGTGAGAACCAATAAAACCAGTACATACCAAGGCATGACCGATTCCTTGATCCCGAAATTCAACTACGAGCTTTTTAACTGCAACAACTTTAATATACGCTATTGGAGCTGGAATTACCGCGGCTGCTGGCACCAGACTTGCCCTCCAA
+
DCDCDIIIIIIGIIIIIIIIIIIIIIIIIIIIIIIIIIIIIIIIIGHGFHIIHIGHIIIHIIIIIIIIIIIHHIIIHHHIIGIIIIHEHIIIIIIHIIIIIIIIHIIHIIGIHHHIIIIIIHHIIIIIIIIHHIIIIII?IHHIIIGIIIIHIIIIIIIIIIHHIIIIIGIHIIIIIIIIIIIIIIIHIIHHHIIIIIHIIIIIHIIIIIIIIIGIIIIIIIIHIIIIIIIIIIIIIIIIIIHHIIIIIIIIIHIIIIIHIHIIIIIIIIIIIIIIIIIIIIIIIIHIIIIIIIIIIIIIIIHIIIIIIIIIIHGHIIIIIIIIIIIIIIIHIIIIIIIIDDDDD
@HISEQ:969:HM2KJBCX2:2:1102:19565:22656 2:N:0:ACTATGCA
TTCCACACGTGGCCCAACTATCCCTTTAATCATTACGTCAATCCTAGAAACCAACAAAATAGAATCAAACGTCCTATTTCATTATTCCATGCTAATGTATTCAAGCGTGAGCCTGCTTTAAACACTCTAATTTTTTCAAAGTAACAGTCCTGATTCCCCACGACACCAAATTAATGACATCATGGCTCCTCAGAAAGGAGAAACCAATAACACCAGTACATACCAGAGGCATGACCGACGTATTGATCCCGAAATTCAACTACGAGCTTTTTAACTGCAACAACTTTAATATACGCTATTGGAGCTGGAATTACCGCGGCTGCTGGCACCAGACTTGCCCTCCAA
+
DDDDDIIIIIIIDEHHHGHIIIIIHHHHIIIIIHHIIIHHHHHCHHIIIIIHHIIIIGGHHHHIIIIGHHHFHDHHIHHHIIIGFHF<DEGHFHHHFHHIIHHIHIGIHIIIIIHIIHFHGCIHHHIIIIIIIHIIIIIEGHHIHHHHIHHHHIIIIIIHHIHIIHIIHFGHHHIIHHHHIHIIHHHHHIIIHIIIHIHHIIIIIIIIIIIHIIHIHIIIIHIIHIIHHIHIHHIIIIHGHHHFFHDIIHIIIIIIIIIIIIIIIIIIIIIIIIHHIIIIHIIIIIIIIIIHHHIIIIIIIIIIIIHHIIIIIIIIIHHHIIIIIHHIIIHHIIIIIIIHBDDDB
@HISEQ:969:HM2KJBCX2:2:1102:1915:23593 2:N:0:ACTATGCA
TTCCACACGTGGCCCAACTATCCCTATTAATCATTACGTCGATCCTAGAAACCAACAAAATAGAATCAAACGTCCTATTTCATTATTCCATGCTAATGTATTCAAGCGTGAGCCTGCTTTAAACACTCTAATTTTTTCAAAGTAACAGTCCTGATTCCCCAAGACACCAAATTAATGACATCATAGTTCGTCAGAAGGAAGAAACCAATAAATTAGTACGTACCAAGGCACGACCAACATATTGATCCCGAAATTCAACTACGAGCTTTTTAACTGCAACAACTTTAATATACGCTATTGGAGCTGGAATTACCGCGGCTGCTGGCACCAGACTTGCCCTCCAA
+
DDDDDIIIIIIIIIIIIIIIIIIIIIIIIIIIIIIIIGIIIIIIIIIIIIIIIIIIIIIIHHEHGIIIIIIIIIIIIIHIIIIIIIIIHIIIIIIIIIIIIHIIIIIIIIIIIIIIIIHIHIHIIIIIIIIIIIIIIIIIIIIIIIIIIIIIIIIIHIIIIIHIIIGIIIIIIHIIHIIIIIIIIIIIIIIIIIIHIIIIHIIIIIIIIIIIHIHIIIIIIIIIIIIIIIIIIIIIIIIIHGGHIHIIIIIIIIIIIIIIIIIIIIIIIIIIIIIIIIIIIIIIIIIIIIIIIIIIIIIIIIIIIIIIIIIIIIIIIIIIIIIIIIIIIIIIIIIIIIIDDDDD
@HISEQ:969:HM2KJBCX2:2:1102:11588:24111 2:N:0:ACTATGCA
TTCCACACGTGGCCCAACTATCCCTATTAATCATTACGTCAATCCTAGAAACCAACAAAATAGGATCAACGTCCTATTTCATTATTCCATGCTAATGTATTCAAGCGCGAGCCTGCTTTAAACACTCTAATTTTTTCAAAGTAACAGTCCTGATTCCCCACCACACCAAATTAATGACATGATGGTTCGTCAGAAGGTAGAAATCAGTAACACCAGTACGTACCGAAGGCACGACCAGCGTACTAATCCCGAAATTCAACTACGAGCTTTTTAACTGCAACAACTTTAATATACGCTATTGGAGCTGGAATTACCGCGGCTGCTGGCACCAGACTTGCCCTCCAA
+
DBDDDIIGHFCC<CHHHIIEHHHIEIIEHHEHHIHGH?HHHHHIIHHHEHHICGHHIHFGFHFH?CHIHHHHHIII??FEGHIIHHHII@FEHGEIIIIIHIIIIIIHHIIGIIIHHIIIIHHIIHIHCHHHIIIIIIHHIIHHHHIIHIIIIHFIHHEFIHHHIHHIIIIHHIIIHIHIIIIIIIIIIIIIHHIIIIIIIIIIIIIIIIHGIIIIIHIIIIIIIIIIIIIIIIIIIIIIIIHGIIIG=IIIIIIIIHHIHHIIIIIIIIIIIHIIIIIIIIHIHIIIIIIIIIIIIIHHIIIIIIIIIIIIIIIIIIIIIIIIIIIIIIIIIIIIIIIIDCDDD
@HISEQ:969:HM2KJBCX2:2:1102:7879:24650 2:N:0:ACTATGCA
TTCCACACGTGGCCCAACTATCCCTATTAATCATTACGGTGATCCTAGAAACCAACGAAATAGAATCAGTCCGTCCTATTTCATTATTCCATGCTAATGTATTCAGACGTTAGCCTGCTTTAAACACTCTAATTTTTTCAAAGTAACAGTCCTGATTTCCAATCACACCAAATTAATGACATGAAAGTTCCTCAGAAGGTAGAGATTTATCTCACCAGTACAGACAATTAAGCCTGACCAATGGGTAAACCCCGAAGTTCAACTACGAGCTTTTTAACTGCAACAACTTTAATATACGCTATTGGAGCTGGAATTACCGCGGCTGCTGGCACCAGACTTGCCCTCCAA
+
DD00DC1<EC<0CHHIIIIIIIIIIIIIIIIIIIIIII0<GFHHIIIIIIIIIIIICHHIIHIIIIII11D<<<FCC1FH@C1<<<FEHIFG<?CGFC?G?G<AFHAFHA@BGG<CGEFHGHIHHHHGEGG1FHIIIHFFHHGCGGEDC@FFCCFG?FFEHEEFEHHGHGHGFCE<<<GFHCCD/G@</C0CC<0D0<<0HGIHFC?GC1<HCG<<1>GF?F<<?H@>EHIIH>EIIIIIHHCA<GCDHDIIIIIIHIIIIIIIIIIIIIIIIIIIIIIIIIIIIIIIHIIIIIIIIIIIIIIIIIIIIIIIIIIIIIIIIIIIIIIIIIIIIIIIIIIIIIIDDDDD
@HISEQ:969:HM2KJBCX2:2:1102:1648:24463 2:N:0:ACTATGCA
TTCCACACGTGGCCCAACTATCCCTATTAATCATTACGGCGGTTCTAGAAACCAACAAAATAGCCCCACGCGTCCTATTTCATTATTCCATGCTAATGTATCCGAGCATGCGCCTGCTTTGAACACTCTAATTTTTTCAAGGTAATGGTCCTGGTTCCCCGACACACCCAACAAAGGACATGCCGACTCACCAGAAGGATAGGCCCGGCGTCGGAACAGTGCTCACCCGGAGGGCGGACCGCCCGGCCAGACCCAAAATTCAACTACGAGCTTTTTAACTGCAACAACTTTAATATACGCTATTGGAGCTGGAATTACCGCGGCTGCTGGCACCAGACTTGCCCTCCAA
+
DDDCDIIIHHIHHIHHIIIIFHHIIHIIIIIIIIGHHCEHHH?HFH1F@?G@EHIHEHHFHH1CHIIHHEDEECH=@FDECHHIIHI?FGFCGCEGC1CHHIIHHHECD<DHFGEFHHCHHHEHHIIHG@FFHHIIHHEGGHHHHGEGEHHHCEHGIHIIIHHIHHHHHEBGF?HHIH@IIHHIHHHHEHHIHHHI;IIIIIIIHGIIHIIIIIHGIHHIIIGIIGHHHIIIIIIIIIIIHIGIHHHEIGHIIIIGIIIIIHIIIIIHHHIIIHHIIHIIIHGIIIHIHIIIHIIIIIIHIIIIHHIIIIIIIIIIHIIIIIIIIIIIIIIIIIIIIHHIIIIIDDDDD
@HISEQ:969:HM2KJBCX2:2:1102:19307:25082 2:N:0:ACTATGCA
TTCCACACGTGGCCCAACTATTCCTATTAATCATTACGTCAATCCTAGAAACCAACAAAATAGGATCGAACGTCCTATTTCATTATTCCATGCTAATGTATTCAAGCGTTAGCCTGCTTTAAACACTCTAATTTTTTCAAAGTAACGGTCCTGTTTCCCTGCAACACCAAATTAATGACATTACAGTTCTTCAGAAAGGAGGAATCAGCGAAGCCAGTGCATACCAGTGGCACGACCAACCTGCTGACCCCGAAATTCAACTACGAGCTTTTTAACTGCAACAACTTTAATATACGCTATTGGAGCTGGAATTACCGCGGCTGCTGGCACCAGACTTGCCCTCCAA
+
DDD@@CGEH1GHGHIHIIIIECGHIIIIIHIIIHHHHIFHHHHHHHIEHHHFIIIIHHH1GFFEHHHHHHE?1DGH?HHHIHHH1CG@H11<@FHGHIHHHHIIHIIIIHHHIIHIIHIIHIHHFII9HGHGIHHIIIHGGIHHHHIIHIHHHGHHHII1IIHIIIIGHHIIFHGHHIIHHEHGHIIIHHIHIIIIIIIHIIIIIIIHCHHHFHIIIHIIHHIIIGGGHIIIIIIIIIIGIHGECIIGIIIIIIIHIIIIHIIIIIIIIIIIIIIIIIIIIIIIIIIIIIIIIIIIIIIHIIIIIIIIIIIIIIIIIIIIIIIIIIIIIIIIHHIIIIIIIDDDDD
@HISEQ:969:HM2KJBCX2:2:1102:16450:25109 2:N:0:ACTATGCA
TTCCACACGTGGCCCAACTATCCCTATTAATCATTACGTCAATCCTAGAAACCAACAAAATAGGATCGAACGTCCTATTTCATTATTCCATGCTAATGTATTCAAGCGTTAGCCTGCTTTAAACACTCTAATTTTTTCAAAGTAACAGTCCTGTTTCCCTGCAACACCAAATTAATGGCATTACAGTTCTTCAGAAAGGAGGAATCAGCGAAGCCAGTGCATACCAGTGGCACGACCAACCTGCTGACCCCGAAATTCAACTACGAGCTTTTTAACTGCAACAACTTTAATATACGCTATTGGAGCTGGAATTACCGCGGCTGCTGGCACCAGACTTGCCCTCCAA
+
DDDDDIIIIIIIIIIIHIIIIHHIIIIIIHIHIIIHHIIIIHHHHIIIGIIIIIIIHIIIIHIIHIHHIIHIIIIHEHIIIIIIIIIHHIIIHHIIIIIIIIIIIIIIIIIHHIHHIIIIIIIIIIIFIIIIIIIIIIIIIIIIIIIIIIIIIIIIIIIIIIIIIIGHIIIIIIIIIIIIHIIIIHHIGIIIIIIIIIIIIHIIIIIIIIIIIIIIIHIIHHIIIIIIIIIIIIIIIIIIIIIHGIIIIIIHIIIIIIIIIIIIIIIIIIIIIIIIIIIIIIIIIHHHIIHIHIIIIIIIIIIIIIIHGIIIIIIIIIIIIIIIIIIIIIIIIIIIIIIIIDDDDD
@HISEQ:969:HM2KJBCX2:2:1102:18151:25040 2:N:0:ACTATGCA
TTCCACACGTGGCCCAACTATCCCTATTAATAATTACGGTGATCCTAGAAACCAACAAAATAGAATCATGCCGTCCTATTTTATTATTCCATGCTAATGTATTCAAGCAAAATGCCTGCTTTAAACCCTCTAATTTTTTAAAAGTAAAGGTCCTGGTTCCCCGCGACACCCAATTAAGGGCATCGTGGTTCTCCAGAAGGTGAGAAATTGACTACACCAGTTCGTACCCCTTAAGGCACGACCGATGTGTCAATCCCGAAATTCAACTACGAGCTTTTTAACTGCAACAACTTTAATATACGCTATTGGAGCTGGAATTACCGCGGCTGCTGGCACCAGACTTGCCCTCCAA
+
D@D@@?1</<<0<1<G10F1111DHGEH<DE1<FG1110<C1F@FCHC<1C?FCH0<D11<DE1<DEE1D1</D?H0111<<1<D1<C111DC1C1C11D1111<<<<1<<1C11<<1<<111<11/0<11<F?@11<</1BHHFHGB1@D11B<;1<DIHHE9.<CBF9CE89D..GCC?HE<E//D/CAD/<</GFCAHCEC:GGC0?HHG<<<0<0/00</C0-??DF1D11;G=ECD<=EHGACDA<<//HEC?FC@G@HGD<0<=HD1D1HG<HHGFC?CD1G1HC1<1C<@D0<<?G?GC1<<F@GC1<CGG?F</C<111CEF@HHHHEHIIHHIIH<HD0@@@@
@HISEQ:969:HM2KJBCX2:2:1102:7255:25256 2:N:0:ACTATGCA
TTCCACACGTGGCCCAACTATCCCTATTAATCATTACGGTGATTCAGAAACCAACAAAACAGGACCACCGTCCTATTCTATTATTCCATGCTAATGTATTCAGACGTAAGCCTGCTTTGAACACTCTAATTTTTTCAAGGTAAAGGTCCTGGTTTCCCACCACGCTAAATTAATAACATGATAGTTCCCCAGAAGGTAGAAATTCTACACACCAGTACAGACTTGTTAGCCCGACCAACGGTAGAATCCCGAAATTCAACTACGAGCTTTTTAACTGCAACAACTTTAATATACGCTATTGGAGCTGGAATTACCGCGGCTGCTGGCACCAGACTTGCCCTCCAA
+
DDDDDHIIIIIIIIIIIIIIIIIIIIIIIIIIIIIIIIIIIIIIIIIHIIIIIIIIIIIIIIHHHIIIIHHIIHIIHIIIIIIIIIIIIIIIIIIIIIIHIHIIIIIIIIIIIIIIIIIIHHIIIIIIIIIIIIIIIIIIIIIIIIIGIHHHIHIIHIIIIIHIIIIIIHHHIHIIIIIIIIIIIHIIIIIIIIIIIIIIIIIIIIIIIIIIIIIIIIIIIIIIIIII<GIIIIHIIIIIIIHGIIIHIIIIIIIIIIIIIIIIIIIIIIIIIHIIIIIIIIIIIIIIIIIIIIIIIIIIIIIIIIIIIIIIIIIIIIIIIIIIIIIIIIIIIIIIIIIIDDDDD
@HISEQ:969:HM2KJBCX2:2:1102:16595:26364 2:N:0:ACTATGCA
TTCCACACGTGGCCCAACTATCCCTATTAATCATTACGGTGGTCCTAGAAACCAACAAAATAGAACCATGCCGTCCTATTTTATTATTCCATGCTAATGTATTCAAGCAAAAATGCCTGCTTTAAACACTCTAATTTTTTCAAAGTAAAGGTCCTGGTTCCCCGCGGCATCCAATTAAGGACATCGCGGTTCTCCAGAAGGTGAGAAATTGACTGCACCAGTTCATACCCCGTGAGGCACGACCGATGCGCCAATCCCGAAATTCAACTACGAGCTTTTTAACTGCAACAACTTTAATATACGCTATTGGAGCTGGAATTACCGCGGCTGCTGGCACCAGACTTGCCCTCCAA
+
DDDDDIHHIHEHIIIIIIIIIHEHHHIIGIIGIIHIIGHIHHIIHI?GHHIIHHHIICHIIGHHEHGCHIIHHIIGIIIIEHHIHIIIIGHFHIIIHIEGHCGIHIGIIIIIHIIHHHFHIHHIIHIIIIHIIIHHHIHHIIIIIIGIIIFHIIHGHHHIIIHHHIIIIHIIIIIIIIHHEIIIIIHHIIIIIHIIIIIIIIHIIIIIIIIIHIIIIIIIIHI<IIHIIIIIIIHIIIIHIHIIIIIIIIHFIHIIIHD1IIIIIHIIIIIIIIIIIHIIIIIIIIIIIIIIIIIIIIGIIIIIIIIIIIIIIIIIIIIIIIIIIIIIIIIIIIIIIIIIIIIIIIIIDDDDD
@HISEQ:969:HM2KJBCX2:2:1102:20510:26318 2:N:0:ACTATGCA
TTCCACACGTGGCCCAACTATCCCTATTAATCATTACGTCAATCCTAGAAACCAACAAAATAGGATCGAACGTCCTATTTCATTATTCCATGCTAATGTATTCAAGCGTTAGCTTGCTTTAAACACTCTAATTTTTTCAAAGTAACAGTCCAAATTCCCCGCAACACCAAATTAATGGCATTACGGATCATCAGGAAGGAGGAATCAGTGAGACCAGTACATACCAGAGGCATGACCAATCTACTAACCCCGAAATTCAACTACGAGCTTTTTAACTGCAACAACTTTAATATACGCTATTGGAGCTGGAATTACCGCGGCTGCTGGCACCAGACTTGCCCTCCAA
+
DDDDDIIIIIIIIIIIIIIIIIIIIIIIIIIIIIIIIIIIIIIIIIIHIIIIIHIIIIIIIHHIIIIIIIIIIIIHIIHHIIIIIIIIIIIIIIIHIIIIIIIIIHIHIHIIIIIIIIIIIIIIIIIIIIHHIHHHIIIIIIIIIIIIHIIIIIIIIIIIIIHIIIIHIIIIIIIIHIIIIIIIHIIIIIIIIIIIIIIIIIIIIIIIIIIIIIIIIIIIIIIIIIIIIIIII=IIIIIHIIIHIIIIIIIIIIIIIIIIIIIIIIIIIIIIIIIIIIIIIIIIIIIIIIIIIIIIIIIIIIIIIIIIIIIIIIIIIIIIIIIIIIIIIIIIIIIIIIIIIDDDDD
@HISEQ:969:HM2KJBCX2:2:1102:16252:26911 2:N:0:ACTATGCA
TTCCACACGTGGCCCAACTATCCCTATTAATCATTACCGCGGTCCCAAAAACCAACAAAACAAGACCACAGGTCCTATTCCATTATTCCCAGCGCAATTATTCCGGCACATGCCTGCTTTGAACACTCTAATTTTTTCAAGGTAAACGTCCCGGCTCCCGGCAGTAGGCCATCCGAGGACAGCCCGCCACCGTTCCCCGGGAGGAAAGGCCCGACACAAAGGCAGTACTCGTCGCCGAAGCGGCGGACCACCCGGTCGGGCCCGAAATTCGACTACGAGCTTTTTAACTGCAACAACTTTAATATACGCTATTGGAGCTGGAATTACCGCGGCTGCTGGCACCAGACTTGCCCTCCAA
+
DDBDDIIHHIIIIIIIIIIIIIGHHIHIHHIIIIIIIIIIIIIHIIE@HHIIIIIIIIIIIIHIIIIIIIGIIGIHHHIIHIIIHIIIEHIHHIGHIIIIIGHIIHHIIIIHHIIIIIIIIIIIIIIIIIIIIIIIHIIIIHIIIIIIIIIHIIIIIHHIIIIHHIIIIIIHHIIHIHIIGIIIIIIIIIHIIIIIIIHHEHHIIIIIIIHIIIIIIIIIIIIIIHHHHHHHIIIIIIIHIIIIIIIIIIIIIIHHCIIIIIIIIIIIIIIIIIIIIIHIIIIIIIHHIIIIIIIIIIIIIIIIHIIIIIIIIIIIIIIIIIIIIIIIIIIIIIIIIIIIIIIIIIIIIIIIIDDDDD
@HISEQ:969:HM2KJBCX2:2:1102:15040:27662 2:N:0:ACTATGCA
TTCCACACGTGGCCCAACTATCCTATTAATCATTACGGTGGTCCTAGAAACCAACAAAATAGAACCACAACGTCCTATTCTATTATTCCATGCTAATCTATTCAAGCAATAGCCCGCTTTAAACACTCTAATTTTTTCAAGGTAATGGTCCTGGCTCCCCAACACACCCAATTAAGGACATACTGGTTCACCAGAAGGAAGACCCGACAACAGGACAGTACTCGCCAAAGACGGACCGCCCGGCCAAGTCTAAAATTCAACTACGAGCTTTTTAACTGCAACAACTTTAATATACGCTATTGGAGCTGGAATTACCGCGGCTGCTGGCACCAGACTTGCCCTCCAA
+
DDDDDIIIIIIIIIIIIIIIIIIIIIIIHIIIIIIIIHGHGIIIIIHHIIIIIIIIIIHIIIIIIIIHIIIIHIIIIIHGIIIIHIIIIIIIGEHIHIIIIGHIIHIIIIIIIIHHIIIIIIIIIIIIIIHHIIIHHIIIIIIIIIIIHHHIIIHIIIIIHIIIIIIIIIIHGIIIIIHIIIIIIIIHHHI;IIIHIIIIIIIIIIIIIIHIIIIIIIIIIIIIIIIIIHIIIIIIIIIIIIIIHIIIIIIIIIIIIHIIIIIIIIIIIIIIIIIIIHIIIIIIIIIIIIIIIIIIIIIIIIIIHIIIIIIIIIIIIIIIIIIIIIIIIIHIIIIIIIIIIDDDDD
@HISEQ:969:HM2KJBCX2:2:1102:12273:28811 2:N:0:ACTATGCA
TTCCACACGTGGCCCAACTATCCCTATTAATCATTACGGTGATCCTAGAAACCAACAAAATAGAACCATGCCGTCCTATTTTATTATTCCATGCTAATGTATTCAGGCATAGGCCTGCTTTGAGCACTCTAATTTTTTCAAGGTAATGGTTCTGCTTCCCCGGCACATCAAATTAATGGCATACCGGTTATTCAGAAGGTAGGAATCCATCACACCAGTGCGGACCGTGAGGCCCGACCGACGGATAGATCCCGAAATTCAACTACGAGCTTTTTAACTGCAACAACTTTAATATACGCTATTGGAGCTGGAATTACCGCGGCTGCTGGCACCAGACTTGCCCTCCAA
+
DDDDDIIIIIHIIIIIIIIIIHIIIIIIIIIIIIIIIIIIIHIIIIIIIIIIIIIIIIGIHIHHHIIHIHIIIHIIIIIHIIIIIHHIIIIIIIIIGIIIIIIIIHIIIIIIHIIIIIIIIIIIIIIIGHIIIIIIIIIIHIIHHEIIIIIIIIIIIHIIIIIIIIIIIIHIIIIIIIIIIIIIIIIIIIIIIIIIIHIIIIIIIIIIIIIIIIIIIIIIIIIIIIIHIIIIIIIIIIIIIIIHHFEIIIHIIIIIIIIIIIIIIIIIIIIIIIIIIIIIIIIIIIIIIIIIIIIIIIIIIIIIIIIIIIIIIIIIIIIIIIIIIIIIIIIIIIIIIIIIIIIDDDDD
@HISEQ:969:HM2KJBCX2:2:1102:13047:28197 2:N:0:ACTATGCA
TTCCACACGTGGCCCAACTATCCCTATTAATCATTACGTCGATCCTAGAAACCAACAAAATAGAATCAAACGTCCTATTTCGTTATTCCATGCTAATGTATTCAAGCGTGAGCCTGCTTTAAACACTCTAATTTTTTCAAAGTAACAGTCCTGATTCCCCAAGACACCAAATTAATGACATCATGGTTCGTCAGAAGGTAGGAATCAATAATACCAGTACGTACAATAGCACGACCAATAAATTGATCCCGAAATTCAACTACGAGCTTTTTAACTGCAACAACTTTAATATACGCTATTGGAGCTGGAATTACCGCGGCTGCTGGCACCAGACTTGCCCTCCAA
+
DDDDDIIIIIIHHHIIIIIIIIIIIIIIHIIHIIIIIIIIIIIIIIHIIIIHIIIIIIIIIHIIIIIIIIIIIIIIIIHIGIIIHIIHIIIIHIIIIIIIIIIIIIIIIIIIIIIIIIIIIIIIIIIIIIHHHIIIIIIIIIIIHHIIIIIIIIIIHHIIIIIIIIIIIIIIHIIIIIIIIIIIIIIIIIIIIIIIIIHIIHIIHIIHIIIIHIIIIIIIIIIIIIIIIIIIIIIIIIHIIIIHIIIHHHHIIIIIIIIIGIIIIIIIIIIIIIIIIIIIIIIIIHIIIIIIIIIIIIIIIIIIIIIIIIIIIIIIIIIIIIIIIIIIIIIIIIIIIIIIDDDDD
@HISEQ:969:HM2KJBCX2:2:1102:5797:28378 2:N:0:ACTATGCA
TTCCACACGTGGCCCAACTATCCCTATTAATCATTACGTCAATCCTAGAAACCAACAAAATAGGATCGAACGTCCTATTTCATTATTCCATGCTAATGTATTCAAGCGTTAGCTTGCTTTAAACACTCTAATTTTTTCAAAGTAACAGTCCAAATTCCCCGCAACACCAAATTAATGGCATTACGGATCATCAGGAAGGAGGAATCAGTGAGACCAGTACATACCAGAGGCATGACCAACCTACTAACCCCGAAATTCAACTACGAGCTTTTTAACTGCAACAACTTTAATATACGCTATTGGAGCTGGAATTACCGCGGCTGCTGGCACCAGACTTGCCCTCCAA
+
DDADBHHIHIHIHHHHHHIHIIIIIIHFHIIIIHGFHE<@H=GHHHEHEHIGFEHIHIHIHIIHFFHHIIIHHIHGFHGECGHHHIIFHHHHIHHHIIIIIHIHHHIHIIIIIHIHIIHIIHIIIIIHHHFHHHIIIFHHHHHGFEEIHHHEHHCHHHIIIHDEHHHGEHCHIHHHIIIIIIHH?IGIIIIIIIIIIIIIIIHHHIIIIIHFIGIIIIIIHHIIIHIHHIIHIHEHHHHIHHGHFEEIHHHHF1HEHIIIHECHHHIIIIIIIIHHIHIIIIIIIIHHGHFHHEIHIIIHIIHIIIIIIIIHGHHIIIIIHIIHIIHHHIIIHEIGGGIIIDAAAD
@HISEQ:969:HM2KJBCX2:2:1102:10921:30129 2:N:0:ACTATGCA
TTCCACACGTGGCCCAACTATCCCTATTAATCATTACGGTGATCCTAGAAACCAACGAAATAGAATCAGTCCGTCCTATTTCATTATTCCATGCTAATGTATTCAGACGATAGTCTGCTTTAAACACTCTAATTTTTTCAAAGTAACAGTCCTGATTTCCCATCACACCAAATAAATGGCATGAAAGTTCCTCAGAAGGTAGAGATCCATCCTACCAGTGCAGACAATTAAGCCTGACCAATGGGTAGACCCCGAAGTTCAACTACGAGCTTTTTAACTGCAACAACTTTAATATACGCTATTGGAGCTGGAATTACCGCGGCTGCTGGCACCAGACTTGCCCTCCAA
+
D@D0<<DCEHC0C<1<D0C<<<1<GH?CG1<<CFHIC1<<<GE1<FH?CG1<1<D0<E0C<<F@<@C@CH?@<<DHEE?C<<@G1111<1<<<@DGCDGHCEEGE@G<CAEHHI6EEBFBF8<B1DGB<<<B<FDFFEH@EGB<FBFHHG1<F<FD1DF1DC<D<@F1CGCD<EC<C@6CD/EGHGFFHDHG<IHHEC@FGCGEHEFIIHCEHC1FFF<1:<:F@GF<C?HC1<<<CECC<<</</<CCDCG@GFC<11FEE<0HG<H@CFEHEHEHCCEEHHCHFC@@HEHFHEEHHFEFHG<C<@<<<<@@HCE</<E@EHHGEHHCFIHG1D<C@E<<CHD<BD@
@HISEQ:969:HM2KJBCX2:2:1102:17735:30023 2:N:0:ACTATGCA
TTCCACACGTGGCCCAACTATCCCTATTAATCATTACCGCAAGCTCTAACCAACGAAACGGGCTTGCGGTCCTGTTCCATTATACTATGCTGGAATATTCACGGCAAAATGCCTGCTTTAAACACCCTAATTTCTTCAAAGTAAACGGCCTGGTACCAACCGCCCACTCATTTAAGAGCAGGCGGCGGCCTCCAGGCGTAGGCAGCTGTCTGGCCAGTACATACCCGTTTCCACGAAGCAGACCATGCCAGACGAGCGCCGGTTTCAACTACGAGCTTTTTAACTGCAACAACTTTAATATACGCTATTGGAGCTGGAATTACCGCGGCTGCTGGCACCAGACTTGCCCTCCAA
+
DDDDDIGIIIIIIFIHHIIIIIIIIIIHHIHIIIIIIIIIIIIGHIIIIIIIIIIIIIHIGEHHHHIIHHIIFHIHGHGHHIHIIHIIIIHIIHIIIIIIIHHIIIHHHIHHIIIIIHHGHIIIIHEIIHHHHIIHHIHIIHHIHIIIIIHIIIIHIIHHIIIIIIIIIIIIHIHHHIIIIIIIIIHIIIIHIIIIIHIIHIIIIIIIIIIIIIHIIIIHIIIIIII>GIIIIIIIIIIIIIIIIIIIIIIIHIIIIIIIHIIIIIIIIIIIIIIIIIIIIIIIIIIIIIIIIIIIIIIHHHIIIIIIIIIIIIIIIIIIIIIIIIIIIIGIIIIIIIIIIIIIIIIIIDDDDD
@HISEQ:969:HM2KJBCX2:2:1102:4927:31973 2:N:0:ACTATGCA
TTCCACACGTGGCCCAACTATCCCTATTAATCATTACATCGATCCTAGAAACCAACAAAATAGAATCGGATGTCCTATTTCATTATTCCATGCTAATGTATTCAAGCGTGAGCCTGCTTTAAACACTCTAATTTTTTCAAGGTAACAGTCCTAATTCCCCGTGACACCAAATTAATGGCATTACGGTTCTTTAGAAGGTGAGAAATCAATAATATCAGTACATACCAACGGCATGACCGAAACATTGATCCCGAAATTCAACTACGAGCTTTTTAACTGCAACAACTTTAATATACGCTATTGGAGCTGGAATTACCGCGGCTGCTGGCACCAGACTTGCCCTCCAA
+
DDDDDIIIIIIIIIHIHIIIHIIIIIIIIIIIIIIIIIIIIIIIIIGIIHIIIIIIIIIIIIIIHIIIIIIIIIIIHIIIIIIIIIIHIIIIIIIIIIIHIIIIIIIIIIIIIIIIIIIIHIIIIIIIIIIIIIIIIIIIIIIIIIIIHHIIIIIIIIIHIIHIIIIIIIIHHIIIIIIIIIHHIIIIIIIIIIIHHHIIIHIIHIIIIIIIIIHIHHIIIIIIHIIIIIIIIIGIIIIIIIIHHCIIHIIIIIIIIIIIIIHIIIIIIIIIIIIIHIIIIIIIIHHIIIIIIIIIIIIIHHIIIIIIIIIIIIIIIIIIIIIIIIIIIIIIIIIIIIIIIIDDDDD
@HISEQ:969:HM2KJBCX2:2:1102:6422:31986 2:N:0:ACTATGCA
TTCCACACGTGGCCCAACTATCCCTATTAATCATTACGTCGATCCTAGAAACCAACAAAATAGAATCAAACGTCCTATTTTATTATTCCATGCTAATGTATTCAAGCGTGAGCCTGCTTTAAACACTCTAATTTTTTCAAAGTAACAGTCCTGATTCCCCACAACACCAAATAAATGACATCATGGTTCGTCAGAAGGGAGAAACCAACAATGCCAGTACGTACCTAGGCACGACCGACATGATGGTCCCGAAATTCAACTACGAGCTTTTTAACTGCAGCAACTTTAATATACGCTATTGGAGCTGGAATTACCGCGGCTGCTGGCACCAGACTTGCCCTCCAA
+
@@@D@HH0/<10/1<GEH1DG1C1CC@GHIE11D<<F1D<//<<0<F?HEG1<1<CCG?CG1<1<<F<1<D0<<0<1DG?1<<DFCH1<FH<11DFIHIHFEHIGIIIHEE<G?HHHEHHHIIHGHHEIHHIIHHHHFCHHHHGGC?HHCHHEHE1HB1HG@HHH90C?@@HFGDCAHHHEHEDCIIHHFD/EFGHFGEHFHEHG@GF@GEHIIIHFIIIIIIIHCHE=HEHHHHHIHEHHHEEIIHIIHHEHF<?HHHECHHFC?EFHHIIHIHHHHHHIIHHIIHHIIIIIHHEHHHHHGEHHHHIIIHIHHHGIHFHIHHHHHEHHHHHCHEHHHIID@@BA
@HISEQ:969:HM2KJBCX2:2:1102:9966:32640 2:N:0:ACTATGCA
TTCCACACGTGGCCCAACTATCCCTATTAATCATTACGTCGATCCTAGAAACCAACAAAATAGAATCAAACGTCCTATTTCGTTATTCCATGCTAATGTATTCAAGCGTGAGCCTGCTTTAAACACTCTAATTTTTTCAAAGTAACAGTCCTGATTCCCCAAGACACCAAATTAATGACATCATGGTTCGTCAGAAGGTAGGAATCAATAATACCAGTACGTACAATAGCACGACCAATAAATTGATCCCGAAATTCAACTACGAGCTTTTTAACTGCAACAACTTTAATATACGCTATTGGAGCTGGAATTACCGCGGCTGCTGGCACCAGACTTGCCCTCCAA
+
DDDDDIIIIIIIIIIIIIIIIIIIIIIIIIIIIIIIIIIIIIIIIIHIHHIIIIIIIIIGIHIHIIIIIIIGHHIIIIIIIIIIIIIIIIIIIIIIIIIIIHHHIHIIIIIIIHHIIIHIIIIIIIIIHIIIIIIIIHHHIIIIIIIIIIIIHIIIIIIIIIIIIIIIIIIHIIIIIIIIIIIIIIIIHIIIIIIIIIIIIIHIIIIIIIIIHIIIIIIIIIIIIIIIIIIIIIIIIIIIIIIHIIIIIIIIIIIIIIIIIIIIIIIIIIIIIIIIIIIHIHIIIHIIIIIIIIIIIIIIIIIIIIIIIIIIIIIGIIIIIIIIIIIIIIIIIIIIIIIIDDDDD
@HISEQ:969:HM2KJBCX2:2:1102:10573:32250 2:N:0:ACTATGCA
TTCCACACGTGGCCCAACTATCCCTATTAATCATTACGTCAATCCTAGAAACCAACAAAATAGGATCGAACGTCCTATTTCATTATTCCATGCTAATGTATTCAAGCGCGAGCCTGCTTTAAACACTCTAATTTTTTCAAAGTAACAGTCCTGATTTCCCGCCACACCAAATTAATGACATGACGGTTCGTCAGAAGGGAGGAATCAGAAACACCAGTACATACCAGAGGCACGACCAGCGCACTGATCCCGAAATTCAACTACGAGCTTTTTAACTGCAACAACTTTAATATACGCTATTGGAGCTGGAATTACCGCGGCTGCTGGCACCAGACTTGCCCTCCAA
+
DDDDDIIIIIIGIIIIIIIIHHGIIIIIIHHIIIIHIIIIIIIIIIIHGIIHIIIIIIHGHIHHIHIIIIIHHHIIIIIIIIIHHIICHHEEHHHIIHHIHDHHIIGGHGIIIIHHHIIHIHIIIIHFHIHIHHHHHIIIHIHIIIIIIIIIHIIHHIIHHHIIIIIHIIIHHIIIHHHIIIIIIIIIIGIIIHIIIIIIIIIIIHGIIIHHEHIIIIIIIIHIIIIIHIIIHIIHIIIIIIIFGIIIIIIIIIIIHHEHIHEIIIIIIIIIIIHIIIIIHIGIIIIIIIIIHHIIIIIIIIIHIIIIIIIIIIIIIIIIIIIIIHIIIHIIIHIIIIIIIDDDDD
@HISEQ:969:HM2KJBCX2:2:1102:17723:32442 2:N:0:ACTATGCA
TTCCACACGTGGCCCAACTATCCCTATTAATCATTACGGTGGTCCTAGAAACCAACAAAATAGAACCACAACGTCCTATTCTATTATTCCATGCTAATCTATTCAAGCAATAGCCCGCTTTAAACACTCTAATTTTTTCAAGGTAATGGTCCTGGCTCCCCAACACACCCAATTAAGGACATACTGGTTCACCAGAAGGAAGACCCGACAACAGGACAGTACTCGCCAAAGACGGACCGCCCGGCCAAGTCTAAAATTCAACTACGAGCTTTTTAACTGCAACAACTTTAATATACGCTATTGGAGCTGGAATTACCGCGGCTGCTGGCACCAGACTTGCCCTCCAA
+
DDDDDIIIIIIIIIIIHIIIIIIIIIIIHHIHIIIIIIIIHIIIIIGHEHIIIIIIIIFIHIHIHIIHIIIHIIIIIIHHHIIIIIIHIIIIIIIIHIIIIGHHIHIIIIIIIHHHIGGHIIIHIIIHIIIIIIIHHIIIHIIHHIIIIIIHIIIHHIIIIIIHHHHHIIIIHEGHHGIIGIIIIHIIHGIIIIIIIIIIIDFIIIIHIIIIHIIIIIIIIIIIIIIIIIIIIIHIIIIIIIIIHHIHIIHHIIIIIIIIIHIIIIIIIIIIIIIIIIIIIIIIIIIIIIIIIIIIIIIIIIIIIIIIIIIIIIIIIIIIIIIIIIIIIHIIIIIIIHIIIIDDDDD
@HISEQ:969:HM2KJBCX2:2:1102:13980:33936 2:N:0:ACTATGCA
TTCCACACGTGGCCCAACTATCCCTATTAATCATTACGTCAATCCTAGAAACCAACAAAATAGGATCAAACGTCCTATTTCATTATTCCATGCTAATGTATTCAAGCGTTAGCCTGCTTTAAACACTCTAATTTTTTCAAAGTAACAGTCCTGTTTCCCTGCAACACCAAATTAATGACATTACAGTTCTTCAAGAAGGAGGAACCAGTAAAGCCAGTACATACCAGAGGCACGACCAACTTACTAATCCCGAAATTCAACTACGAGCTTTTTAACTGCAACAACTTTAATATACGCTATTGGAGCTGGAATTACCGCGGCTGCTGGCACCAGACTTGCCCTCCAA
+
DDDDDIIHHIIIIIIIIIHIIIIIHIIHHIIIIIHGIHHIHIIIIIIIHEHIIIIIGHIHIHGHHHHHHHIHFHHIIIIIIIHHIHIIGHHIHHICHGHIIIHIIIHHHIIHIIHGHHHHIHHIIIIIIIIIIHHIHHIHHIIIIHHHHHIIIIIIIHIIHIIIIIIIIIIFHIIIIIIIIIIIIIIIIIIIIIIIIIIIHIIIIIIIHHIIGIIIIIIIIIIHIIIIHIIIIIIIIIIIIIHHHIIHIIIIIIIIIIIIIIIIIIIIHIIIIIIIIIIIIIIHHIIIIIIIIIIIIIIHIIIIIIIIIIIIIIIIIIIIIIIIIIIIIIIIIIIIIIIIIDDDDD
@HISEQ:969:HM2KJBCX2:2:1102:13497:34072 2:N:0:ACTATGCA
TTCCACACGTGGCCCAACTATCCCTATTAATCATTACGTCGATCCTAGAAACCAACAAAATAGAATCAAACGTCCTATTTCGTTATTCCATGCTAATGTATTCAAGCGTGAGCCTGCTTTAAACACTCTAATTTTTTCAAAGTAACAGTCCTGATTCCCCATGACACCAAATTAATGACATCATGGTTCGTCAGAAGGTAGGAATCAATAATACCAGTACGTACAATAGCACGACCAATAAATTGATCCCGAAATTCAACTACGAGCTTTTTAACTGCAACAACTTTAATATACGCTATTGGAGCTGGAATTACCGCGGCTGCTGGCACCAGACTTGCCCTCCAA
+
<DD001CDEH@GHCE@@HHCHHFEF<CGDEHHGHHHIHEHGHIH=H1@C1@CHHIHI?HCCGHGHCCG1<D@CFG<<@G@E?FHEEE?GHF1DFEHHHHHHEH@EFEHIIGHGHF?CGFGHHGEHHEGGHHEGHHEHHHHFGF1GIHHGGHFEHHEHGDCFHHHHHHCHF<DHGDDEHEFHFF9CEDGHHHIIHHHCEHFHEIHIHHGHHHEHIHG?GCIIHHHHHIHH<HDHCCHHHCGAHHFHHCHCD1CHECFEGE@@HH@CGC1CHHHIIHEEHIHEEFCD@@IHGECGHHHHFHHHGGEHFIHEHEIIHHCIIHEHC1?EHIHHG1HHE?HHHG<0@B<0
@HISEQ:969:HM2KJBCX2:2:1102:11938:33235 2:N:0:ACTATGCA
TTCCACACGTGGCCCAACTATCCCTATTAATCATTACGTCGATCCTAGAAACCAACAAAATAGAATCAAACGTCCTATTTCATTATTCCATGCTAATGTATTCAAGCGTGAGCCTGCTTTAAACACTCTAATTTTTTCAAAGTAACAGTCCTGATTCCCCATGACACCAAATTAATGACATCATGGTTCGTCAGAAGGTAGGAATCAATAATACCAGTACGTACAATAGCACGACCAATAAATTGATCCCGAAATTCAACTACGAGCTTTTTAACTGCAACAACTTTAATATACGCTATTGGAGCTGGAATTACCGCGGCTGCTGGCACCAGACTTGCCCTCCAA
+
DDDCDIIIIIIIIIIIIIIIIIIIIIIIIIIIIIIIIIIIIIHIIIIGHHIIIIHIIIIHIIIIIIIIHIHHIIGHIIIHFIHHIIIIIIIIIHHIHIIIIIIIIIIIIIIIIIIHIIIIIIIIIIIHHHIIIIIIHIIIIIIIIIIHIIIIIIIIIIHIIIIIIIIIIHIIIIIIIIIIIIIIIIIIIIIIIIIIIIIIIIIIIIIIIHIIIIIIIIIIIIIIIIIIIIIIIIIIIHHIIIIHIIIIIIIIIIIIIIIIIIIIIIIHIIIIGIIIIIIIIIIIIIIIIIIIIIIIIIIIIIIIIIIIIIIIIIIIIIIIIIIIIIIIIIIIIIIIIIIIDDDDD
@HISEQ:969:HM2KJBCX2:2:1102:4016:34042 2:N:0:ACTATGCA
TTCCACACGTGGCCCAACTATCCCTATTAATCATTACGGTGGTCCTAGAAACCAACAAAATAGAACCATGCCGTCCTATTTTATTATTCCATGCTAATGTATTCAAGCAAAAATGCCTGCTTTAAACACTCTAATTTTTTCAAAGTAAAGGTCCTGGTTCCCCGCGGCATCCAATTAAGGACATCGCGGTTCTCCAGAAGGTGAGAAATTGACTGCACCAGTTCATACCCCGTGAGGCACGACCGATGCGCCAATCCCGAAATTCCACTACGAGCTTTTTAACTGCAACAACTCTAATATACGCTATTGGAGCTGGAATTACCGCGGCTGCTGGCACCAGACTTGCCCTCCAA
+
DCDDDIIIIIIIIIIIIIIIIIIHIIIIIIIIIIIHIIIIHIIIIIIIHIIIIIIIIIIIIIHIHIIIIIIIDGFHIIHHIIIIIIIIIIHIIIIIHIHIIGHHFIHGGHHIIIIGIGIIIIGIIEIIIHEHHDHHHFHIIIHHHHHHGHHHIHHHIHGHIIIIIIIGHHIIIHIFEHHEFHHIFCGCDCHHIHEF?HEEHHHHEHHHHICHHIEFEEGGHFAFHFGHFHCHHEEGC0<@HHIIHHI@G?CDD//<CCD<1EC<<1EC<<011H@1G@1G<1<<D11GD<1D<111<<00EDF<<1<111@<C@FD?@EC?ECC/1?CCECED<11F1DGC1?EHC<10B<B<
@HISEQ:969:HM2KJBCX2:2:1102:2449:35399 2:N:0:ACTATGCA
TTCCACACGTGGCCCAACTATCCCTATTAATCATTGCGGTGATCCTAGAAACCAACAAAATAGAACCATGCCGTCCTATTCTATTATTCCATGCTAATGTATTCGAGCAAAAATGCCTGCTTTAAACACTCTAATTTTTTCAAGGTAAAGGTCCTGGATCCGCAAGACACCCAATAAAGGACATCAAGTTTCTCCAGAAGGTGAGAAATCAACAGTAACAGTTCATACCCCTTAAGGCATGACCATCACGTCAATCCCGAAATTCAACTACGAGCTTTTTAACTGCAACAACTTTAATATACGCTATTGGAGCTGGAATTACCGCGGCTGCTGGCACCAGACTTGCCCTC
+
DDDCDIIIIIIIIIIIIIIIIIIIIIIIGIIIIIIIIIIIIIIHIIIIIIIIIIIIIIIIIIGHHHIIIHGHIIIDHFHIIHIIIIIIHIIIIIIIIIIIIGEGHHHHHIIIIIIIHIHHGIIIIIIIIHIIFHHIIIHIHIIIIHIIIHHIHHHHH@HHEGHIIHIEHHHGEHHIIIHIHHHHHHHHHIIHHIHHHHIHIHHHHFHHFCHHGHHHIIHIIHHHFGEHIIIIIIIGIHHHHGHHGEGDGHHIHHCHIIHGIIFIHHHGCCHHGHHHIIIIHIHHHEGGCEIHFIIHHC@CCHHHFHHIIIIIIIIIIIIIIIIIIIIIIIIIIIIIIIIIIIIIIDDDDD
@HISEQ:969:HM2KJBCX2:2:1102:14966:36054 2:N:0:ACTATGCA
TTCCACACGTGGCCCAACTATCCCTATTAATCATTACGTCAATCCTAGAAACCAACAAAATAGGATCAACGTCCTATTTCATTATTCCATGCTAATGTATTCAAGCGCGAGCCTGCTTTAAACACTCTAATTTTTTCAAAGTAACAGTCCTGATTCCCCGCCACACCAAATTAATGACATGATGGTTCGTCAGAAGGTAGGAACCAGTAACACCAGTACGTACCTAAGGCACGACCAACGTACTGATCCCGAAATTCAACTACGAGCTTTTTAACTGCAACAACTTTAATATACGCTATTGGAGCTGGAATTACCGCGGCTGCTGGCACCAGACTTGCCCTCCAA
+
DDDDDIIIHIIIIIIIIIIIIIIGHIIIIIIIIIIIIIIIIIIIIIIIIIIIIIIIIIIHIIIIIIIIIIIIIIIIIIIIIIHIIIIIIIHIIHIHHHHHIGHHIIIIIIIIIIIIIIIIIFHIIHGIIIIIIHHIIIIIHHHIIIIIIIHHIGIIIIIHHHHIIIHIIIIIIIIIIIIIIIIIIIIIIIIIIIIIIIIIIIIIIIIIIIIIIIIIIIIIIIIIIIHIIIIIIIIIIIIIIIHGIIIIIIIIIIIIHIHIHHIIIIIIIIIIIIIIIIIIIIIIIIIIIIIIHIIIIIIIIIIIIIIIIIIIIIIIIIIIIIIIIIIIIIIIHIIIIIIIDDDDD
@HISEQ:969:HM2KJBCX2:2:1102:19671:36429 2:N:0:ACTATGCA
TTCCACACGTGGCCCAACTATCCCTATTAATCATTACGTCAATCCTAGAAACCAACAAAATAGGATCGAACGTCCTATTTCATTATTCCATGCTAATGTATTCAAGCGTTAGCTTGCTTTAAACACTCTAATTTTTTCAAAGTAACAGTCCAGATTCCTCGCAACACCAAATTAATGGCATTACGGCTCATCAGGAAGGAGGAATCAGTGAGACCAGTACATACCAGTGGCATGACCAACCTACTGACCCCGAAATTCAACTACGAGCTTTTTAACTGCAACAACTTTAATATACGCTATTGGAGCTGGAATTACCGCGGCTGCTGGCACCAGACTTGCCCTCCAA
+
DDDDCIIHIIHIIIIHIIHIIICHHIIIHIIHIIHIIIHHHHIGHIIEHHIIGIIIHIIIH@C?GHHHIIIIIIIIGHIIIIIIIIIEFCHHEHHEHIHHHIIIIIIIIIIHIIIIHHHIHHHGHHHIHIIIIIIHGHIHIIIIHIHHHHIIIHHHIHHHHHHIHHIHHIIHIIIIIIIIHIIIHIHIIFHIIIIIIIIIIIIIHIHIIHIIIIIIIIIIIIIIIHIIIIIIIIIIHHHIHHHHHHHHHDHIIHIHGIHIIIIIIHIIIIIIIIIIIIIIIIIIIHIIIIIIIHHIIIIIIIHIIIIIHHHIHIIIIHIIIIIIIIIIIIIIIIIIIIIIHDDDDD
@HISEQ:969:HM2KJBCX2:2:1102:18694:35432 2:N:0:ACTATGCA
TTCCACACGTGGCCCAACTATCCCTATTAATCATTACGTCAATCCTAGAAACCAACAAAATAGGATCGAACGTCCTATTTCATTATTCCATGCTAATGTATTCAAGCGTTAGCCTGCTTTAAACACTCTAATTTTTTCAAAGTAACAGTCCTGTTTCCCTGCAACACCAAATTAATGGCATTACAGTTCTTCAGAAAGGAGGAATCAGCGAAGCCAGTGCATACCAGTGGCACGACCAACCTGCTGACCCCGAAATTCAACTACGAGCTTTTTAACTGCAACAACTTTAATATACGCTATTGGAGCTGGAATTACCGCGGCTGCTGGCACCAGACTTGCCC
+
DDDDDIIIIIIIIIIIIIIIIIIIIIIIIIIIIIIIIIIIIIIIIIHIIIIIIIIIIIIHHHHIIIIIHIIIIIHIIHIIIIIIGHIIIIIIIIIIIIIIIIIIIIIIIIIIIIIIIIIIIIIIIIIIIIIIIIIIIIIHIIIIIIIIIIIIIIIIIHIHIIIIIIIIIIHIIIIIIIIIIIIIIIIIIIIIIIIIIIIIIIIIIIIIIIIIIIIIIIIIIIIIIIIIIIIIIIIIIHHGIIIIIIIIIIIIIIIIIIIIIIIIIIIIIIIIIIIIIIIIIIIIIIIIIIIIIIIIIIIIIIIIIIIHIIIIIIIIIIIIIIIIIIIIIIIIIIIIDDDDD
@HISEQ:969:HM2KJBCX2:2:1102:3049:35796 2:N:0:ACTATGCA
TTCCACACGTGGCCCAACTATCCCTATTAATCATTACGGTGATCCTAGAAACCAACGAAATAGAATCAGTCCGTCCTATTTCATTATTCCATGCTAATGTATTCAGACGATAGTCTGCTTTAAACACTCTAATTTTTTCAAAGTAACAGTCCTGATTTCCCATCACACCAAATAAATGGCATGAAAGTTCCTCAGAAGGTAGAGATCCATCCTACCAGTGCAGACAATTAAGCCTGACCAATGGGTAGACCCCGAAGTTCAACTACGAGCTTTTTAACTGCAACAACTTTAATATACGCTATTGGAGCTGGAATTACCGCGGCTGCTGGCACCAGACTTGCCCTCCAA
+
DDDDDHHHIIIHIEHIIIIEHHIIIIHIFHIIIHHIIIHHHCEHEHCEHGIIIIHHIHIIHHHHIIIIHHE?EGHIEEEHIIIIIHIHG?FHE<GFFHHIHHIHHHIIHHHIHHGGHIIIIIIGHHIIIIIHHIIHIIIIHHHHFGHHHHFIIIHIIHHGHHHIIIHHGHHGHIIIIIIIIIHEIIHHIIHIGHIIHIHHHIIIIIHHHGIIHIIIIIIIIIIIIIIIIIIIIIIIIIHHGIIIHFFIIIIIIIIIIHHHIIHHIIIIIIEGIIIIIIIIIIIHIIHGEEHIIIIIIIIIIIIIIIHEIIIIIIIHIIIIIIIIIIIIIIIIIIIIIIIIIIHDCDDB
@HISEQ:969:HM2KJBCX2:2:1102:18646:36069 2:N:0:ACTATGCA
TTCCACACGTGGCCCAACTATCCCTATTAATCATTACGTCGATCCTAGAAACCAACAAAATAGGATCGAACGTCCTATTTCATTATTCCATGCTAATGTATTCAAGCGTTAGCTTGCTTTAAACACTCTAATTTTTTCAAAGTAACAGTCCAGATTCCTCGCAACACCAAATTAATGGCATTACGGCTCATCAGGAAGGAGGAATCAGTGAGACCAGTACATACCAGTGGCATGACCAACCTACTGACCCCGAAATTCAACTACGAGCTTTTTAACTGCAACAACTTTAATATACGCTATTGGAGCTGGAATTACCGCGGCTGCTGGCACCAGACTTGCCCTC
+
DDDDDIIIIIIHIIIIIIIIIIIIIIIIIIIHIIIIIIIHIIIIIIIIIIIIIIIIIIIIIIIIIIIIIHIGHIIIIIIIHIIIIIIIIIIIGIIIIIIHIIIIIIIHIIIIIIIIIIIIIIIHHIIIIIIHIIIHIHIIIIIIIHIIHIIIIIIIIIIIIIIIIIIIIIIIIIIIIIIIHIIIHIIIIIIIIIIIIIIIIIIIIIIIIIIIIIIIIIIIIHIIIIIIIIIIIIIIIIIIHHIIHIIIIIIGIIIIIIIIIIIIIIIIIIIIIIIIIIIIIIIIIIIIIIIIIIIIIIIIIIIIIIIIIIIIIIIIIIIIIIIIIIIIIIIIIIIIIIDDDDD
@HISEQ:969:HM2KJBCX2:2:1102:9213:36534 2:N:0:ACTATGCA
TTCCACACGTGGCCCAACTATCCCTATTAATCATTACATCGATCCTAGAAACCAACAAAATAGAATCTGATGTCCTATTTCATTATTCCATGCTAATGTATTCAAGCGTAAGCTTGCTTTAAACACTCTAATTTTTTCAAGGTAACAGTCCTAATTCCCCATAACATCAAATAAATGACATTATGGTTCTTTAGAAGGTGAGAACCAATAAAACCAGTACATACCAAGGCATGACCGATTCCTTGATCCCGAAATTCAACTACGAGCTTTTTAACTGCAACAACTTTAATATACGCTATTGGAGCTGGAATTACCGCGGCTGCTGGCACCAGACTTGCCCTCCAA
+
DDDDDIIIIIIIIIIIIIIIIHIIIIIHIIHIIIIIIIIFIIIHIIIIHIIIIIIIIIHIIIIHIIIIIIIHHHHHIIHHIGHIIIIIIIIHIIIIIIIIIIIIIIIIIIIIIHHHIIIIIIIIHIIHIIIIIIIHIIHIIIIIIIIIIIIIIIIIIIHIHIIHIIHIIGIIIIIIIIIHIIIIIIIHHIIIIIIIIIIIIIIIIIIIIHGIIIIIIIIIIIIIIIIIIIIIIIIIIIIIIIHHIIIHIIIIHIIIIIIIIIIIIIIIIIIIIIIIGIIIIIIIIIIIIIIIIIIIHIIIIIIIIIIIIIIIIIIIIIIIIIIIIIIIIIIHEIHIIIIIDDDDD
@HISEQ:969:HM2KJBCX2:2:1102:8493:37920 2:N:0:ACTATGCA
TTCCACACGTGGCCCAACTATCCCTATTAATCATTACGGTGATTCAGAAACCAACAAAACAGGACCACTGTCCTATTTTATTATTCCATGCTAATGTATTCAGACGTAAACCTGCTTTGAACACTCTAATTTTTTCAAGGTAAAGGTCCTGGTTTCCCACCATGCTAAATTAATAACATGATGGTTCCCCAGAAGGTAGAAATTCCACACGCCAGTACAGACTATTGCCCGACCAACGGTAGAACCCCGAAATTCAACTACGAGCTTTTTAACTGCAACAACTTTAATATACGCTATTGGAGCTGGAATTACCGCGGCTGCTGGCACCAGACTTGCCCTCCAA
+
DDDDDIIIIIIHIIIIIIIIIIIIIIIIIIIIIIIIIIIGHIIIIIHHIHIIIIIIIIIIIHHHIIIIHIHHIIIIHHIIIIIIIIIIIGIIIIIIIIIIIHHHIIIIIIIIIIIIIIIIIHHHIHIIIHIIIIIIEHIIIIIIIIIIIIIIIIIIIIIIIIIIIIIIIIIIIIIIIIIIIIIIIIIHIIIIIHHIIIIHHIHHIIIIIIIIIIIIIIIIIIIIIIIIIIIIIIIIIIIIHDIIIIIIHIIIIIIIIIIIIIIIIIIIIIIIIIIIIIIIIIIIIIIIIIIIIIIIIIIIIIIIIIIIIIIIIHIIIIIIIIIIIIIIIIIIIIIIIIDDDDD
@HISEQ:969:HM2KJBCX2:2:1102:5616:38735 2:N:0:ACTATGCA
TTCCACACGTGGCCCAACTATCCCTATTAATCATTACTCATTTCCCCAAAAACCAACAAAATTCGAGATACGAGTCCTAAATTATTATTCCATGCTAATGTATTCATAACTTTCAGCCTGCTTTAAACACTCTAATTTTTTCAAAGTAAAGGTCCTGGATTGCGAACCCAACCCAGTAAAGGGCAGGAACGTTCTCCAGGAAGATGGTAAGCGCGCATCGGCACTCACACACGATACCGTGGCGGGCCAAGCGCACTATACCAGAAATCCAACTACGAGCTTTTTAACTGCAACAACTTTAATATACGCTATTGGAGCTGGAATTACCGCGGCTGCTGGCACAAGACTTGCCCTCCAA
+
ADCABIIIHIIIIIIGIHIIIHIIIIHIIIGHIIIIEHHHHIIIHGFHIIEHIIIIIIIIIIIIIGIHIIIGHIIIHIIIIIIIIIGIIIIHIIIIHGHIIHIIIIIGIIHIIIIIIIIIIIIIHHIHHIIIIIIHIIIIIIIIIIIIIIIIHIIHIIIIIIIHIIIIIIIIIIIIIHIIIIHIIIIIIHIIHHIIIIIIIIIIIIIIIIHIGIIIIIIIIIIIIIIIIIIIHIIIIIIIIIIIIIIIIIIIHIIIHIIIIIIIIIIIIIIIIIIIIIIIIIIIIIIIIIIIIIIIIIIIIIIIIIIIIIIIIIIIIIIIIIIIIIIIIIIIIIIIIIIIIIIIIIIIIIIIIDDDDC
@HISEQ:969:HM2KJBCX2:2:1102:6031:38937 2:N:0:ACTATGCA
TTCCACACGTGGCCCAACTATCCCTATTAATCATTACGGTGATCCTAGAAACCAACAAAATAGAACCATGCCGTCCTATTCTATTATTCCATGCTAATGTATTCGAGCAAAAATGCCTGCTTTAAACACTCTAATTTTTTCAAGGTAAAGGTCCTGGATCCGCAAGACACCCAATAAAGGACATCAAGTTTCTCCAGAAGGTGAGAAATCAACAGTAACAGTTCATACCCCTTAAGGCATGACCATCACGTCAATCCCGAAATTCAACTACGAGCTTTTTAACTGCAACAACTTTAATATACGCTATTGGAGCTGGAATTACCGCGGCTGCTGGCACCAGACTTGCCCTC
+
CDDDDIIIIIIIIIHHIIIIIIIIIIHIIGHHIIIIIIHGHIIIHHIIIIIIIIIHIEHIIIIIIHIIIIFHHCCHGIIIHIIIIHIIHHIIHFHIIIHFHHHICEEIHIIHIIIHIHIIIHIIIIHHHHHHIIIIIIIIIHIIHIHIHIIHIIIIHIIIIIIIIIIIHIHIIIIIHGIIIIIIIIIIIIHIIIIIIHIIIIIIHIIIH<IHIHIHHFHIIIHIHHHIIIIIIIIIIIIIIIIIIIGHGGIHIIHIIIIHIIIIIIIIIHIIIIIIIIIIIHIIHIIIIHIIIIIIIIIHEIIIGIIIIIIIIIIIIIIIIIIIIIIIIIIIIIIIIIIIHIIIIDDDDD
@HISEQ:969:HM2KJBCX2:2:1102:7599:39904 2:N:0:ACTATGCA
TTCCACACGTGGCCCACCTATCCCTATTAATCATTACCGCAAGCTCTAACCAACGAAACGAGCTTGCGATCCTGTTCCATTATACTATGCTGGAATATTCACGGCAAAATGCCTGCTTTAAACACCCTAATTTCTTCAAATTAAACGGCCTGGTACCAACCGCCCACTCATTTAAGAGCAGGCGGCGGCCTCCAGGCGTAGGCAGCTGTCTGGCCAGTACATACCCGTTTCCACGAAGCAGACCATGCCAGACGAGCGCCGGTTTCAACTACGAGCTTTTTAACTGCAACAACTTTAATATACGCTATTGGAGCTGGAATTACCGCGGCTGCTGGCACCAGACTTGCCCTCCAA
+
D00<<<10/D1D/<1010<11<<1<<GF@GH11D11<10//</1<<111<C@C<EC0G/10//<G1F</11<1<C<1111<CC11D1D11<<<1<FEE@1111<C//1<<111D1<GFH@E78<180<FCH?<H@HEF<F%GG=DCCEE-F8-B7,7777BCB..,EHB.BAHB.?.?A.?8-E??8B8.:/=/88CFD<<A<<--/@C@F@GC0<CHFIIIHE=ACF<0D1E=>FC@CF<<1C<<<<<D<<<EF?C</<@EHF@FEE<0CCEEIHG@CEHHH@HC1F<<<<C<@@F1F<<<F<1HGCHEHHD?G<FF@HDHDC<CHEGG?@EG1<HEFF1H@GC@EC<0<@D<
@HISEQ:969:HM2KJBCX2:2:1102:19546:39798 2:N:0:ACTATGCA
TTCCACACGTGGCCCAACTATCCCTATTAATCATTACGTCGATCCTAGAAACCAACAAAATAGAATCAAACGTCCTATTTCATTATTCCATGCTAATGTATTCAAGCGTGAGCCTGCTTTAAACACTCTAATTTTTTCAAAGTAACAGTCCTGATTCCCCACAACACCAAATAAATGACATCATGGTTCGTCAGAAGGGAGAAACCAACAATGCCAGTACGTACCTAGGCACGACCGACATGATGGTCCCGAAATTCAACTACGAGCTTTTTAACTGCAGCAACTTTAATATACGCTATTGGAGCTGGAATTACCGCGGCTGCTGGCACCAGACTTGCCCTCCAA
+
DDBDDHIIIIHIDIE@GHHHHIGGEHIHIIIIHIIIIIIII?HIEHIIE@GHHHIIIHHHHIFCGHHHIHHEHHCGHHHICGH@FHEGHIIGGHIHIHHHHHGGHHHHHBHEFIIIIHHIIHIHHHHFHIHHIIIIHHGCHIIIIHHEGIIHHHHHHIHHIIHHHHIIIHHEHGIIHHHHHHIII7HHIIHIIHIHIIIIIIIIIIIIIIIHIIIIHFHH@HHIHIIHHIIHHIIIIIIHHHHGIIHIGIIIIHFHIIIHHHHIIHIIIIIIIHHHHHHIIIIHGIIHIHHGIIIIIIHGHIIIIIIIIIIIIIIHHHIIIHIIIIHIIIHHHIIIIIIIDDDDD
@HISEQ:969:HM2KJBCX2:2:1102:13351:40184 2:N:0:ACTATGCA
TTCCACACGTGGCCCAACTATCCCTATTAATCATTACGGTGATCCTAGAAACCAACGAAATAGAATCAGTCCGTCCTATTTCATTATTCCATGCTAATGTATTCAGACGATAGTCTGCTTTAAACACTCTAATTTTTTCAAAGTAACAGTCCCGATTTCCCATCACACCAAATAAATGGCATGAAAGTTCCTCAGAAGGTAGAGATCCATCTCACCAGTGCAGACAATTAAGCCTGACCAATGGGTAGACCCCGAAGTTCAACTACGAGCTTTTTAACTGCAACAACTTTAATATACGCTATTGGAGCTGGAATTACCGCGGCTGCTGGCACCAGACTTGCCCTCCAA
+
DDDDDIIIIIIHIIIHIIHHIIHIIHIIIIIIIIIHIIIIIIIIIIIIIIIIIIIIIIHHIIIIIIHHHHHIHIIIIIIIIIIIIIIIIIIIIGIIIIIIIHHIIHHIIIIIIIIIIHHIIIIIIHIIHIHHHIIIIIHHHIIIIIHIIHHH1IIIIIIIIIIIIIHHIIIIIIIHHIIIIIIIIIIHIIIIIIIIIIIIIIIIIIIIIIIIIIIIIIIIIIIIIIIIIIIIIIIIIIIIIIHHHGDHHIIIIIIIGIIIIIIIIIHIIIIIIIIIIIIIIIIIIIIIHHIIIIIIIIIIIIIIIIIHIIIIIIIIIIIIIIIIIIIIHIIIIIIIIIIIIIIDDDDD
@HISEQ:969:HM2KJBCX2:2:1102:6651:40132 2:N:0:ACTATGCA
TTCCACACGTGGGCCCAACTATCCCTATTAATCATTACGGTGGTCCTAGAAACCAACAAAATAGAACCACAACGTCCTATTCTATTATTCCATGCTAATCTATTCAAGCAATAGCCCGCTTTAAACACTCTAATTTTTTCAAGGTAATGGTCCTGGCTCCCCAACACACCCAATTAAGGACATACTGGTTCACCAGAAGGAAGACCCGACAACAGGACAGTACTCGCCAAAGACGGACCGCCCGGCCAAGTCTAAAATTCAACTACGAGCTTTTTAACTGCAACAACTTTAATATACGCTATTGGAGCTGGAATTACCGCGGCTGCTGGCACCAGACTTGCCCTCCAA
+
DDDDDHIIIIIHHIIIIHGIIIGIIIHIIIIFHIIGIIIGIIHHIIGIIIIIIHHHHIHIHHEHHIFHIIGGHHHGIIHHHHHHHHIIIHGHHHIHHIIIIGHHHIHHIHHHIDHHHHIFGIIIIHIHIIIHIIIIIIIHHEHHIIIHHHHIHIIHHIHIHIIHHHGHGIHIIIFIIIIIHIHIIIIIIHIHIIIIIIIIIIIHIIIIIIIIIIGI=IIIIIIIIHIIHIIIIIIIIGIIIIIIIIIIIHEHGHIIIIIIIIIIIIIIIIIIIIIIIIIIIIIIIHIIIIIIIIIIIIIGIIIIIIIGIIIIIIIIIIIIIIIIIIIIIIHIIIIIIIIIIIIDDDDD
@HISEQ:969:HM2KJBCX2:2:1102:7337:40286 2:N:0:ACTATGCA
TTCCACACGTGGCCCAACTATCCCTATTAATCATTACGGCGGTTCTAGAAACCAACAAAATAGCCCCACGCGTCCTATTTCATTATTCCATGCTAATGTATCCGAGCATGCGCCTGCTTTGAACACTCTAATTTTTTCAAGGTAATGGTCCTGGTTCCCCGACACACCCAACAAAGGACATGCCGACTCACCAGAAGGATAGGCCCGGCGTCGGAACAGTGCTCACCCGGAGGGCGGACCGCCCGGCCAGACCCAAAATTCAACTACGAGCTTTTTAACTGCAACAACTTTAATATACGCTATTGGAGCTGGAATTACCGCGGCTGCTGGCACCAGACTTGCCCTCCAA
+
DCDDDIIIIIIIIIIHIIGGHIIIIIIIIIIIIIIIIIIIHIEHIIGIIIIIIIIIIHHIIGEHHIHHIHIIHHHIIIIIIIIHIIIHIHHEHHIIGIIHFHGHIIIIIIHGIIIIIIIIHHIIIIIIIIHIIIIIIIHHIIIHIHIIHIIIIIHHIGHIHIIIHIIIIIIIHIIIIIIIIIIIIHIIIIIIIIHIIGIIIIIIIIIIIIIIIIIIIIIIIIIIIIIIIIGIIIIIIIIIIIIIIIHIIHHIIHIIIIIIIIIIIIIIIIIIIIIIIIIIIIIIIIHIIIIIIIHHGIIIIIIIIIIIIIIIIIIIIIIIIIIIIIIIIIIIIIIIIIIIIIIIDDDDD
@HISEQ:969:HM2KJBCX2:2:1102:6274:40578 2:N:0:ACTATGCA
TTCCACACGTGGCCCAACTATCCCTATTAATCATTACATCGATCCTAGAAACCAACAAAATAGAATCGGATGTCCTATTTCATTATTCCATGCTAATGTATTCAAGCGTGAGCCTGCTTTAAACACTCTAATTTTTTCAAGGTAACAGTCCTAATTCCCCGTGACACCAAATTAATGGCATTACGGTTCTTTAGAAGGTGAGAAATCAATAATATCAGTACATACCAACGGCATGACCGAAACATTGATCCCGAAATTCAACTACGAGCTTTTTAACTGCAACAACTTTAATATACGCTATTGGAGCTGGAATTACCGCGGCTGCTGGCACCAGACTTGCCCTCCAA
+
DD@DBHHIDHCGHG?HHIHHIIHHIIHIIIIIHIIIIIHIHHIEGHHHHIHIHGHDHIGGCE@?HFHFHEHHIHIIHGHHHHHIGHIIEFHHGDGHGHHIHHGE=IEHHIIHEHHHHEHHHECHFGCHGIIIHFEFEHHGECHGEHIIIHHHIHHHHCCDIHGIHGHEHFIGIIIIIHIIIIHE@EHHHIEIHHHHHEEHIHHIHIIIIIIHIIH<IHHIIIHGHHHEHHHHHIIIHHIIHHHDC<HHECIIIIIIIHIHEGFEEHIIHIHHHIHGIIIIIIIIIHIHHHHFIIIIIHIIIIIIIIHIIIIIIHHHIIIIIHIIIIIIIHIIIIIIHIIIIIDDDDD
@HISEQ:969:HM2KJBCX2:2:1102:17186:40540 2:N:0:ACTATGCA
TTCCACACGTGGCCCAACTATCCCTATTAATCATTACATCGATCCTAGAAACCAACAAAATAGAATGCGATGTCCTATTTCATTATTCCATGCTAATGTATTCAAGCGTGAGCCTGCTTTAAACACTCTAATTTTTTCAAGGTAACAGTCCTAATTCCCTATAACATCAAATAAATGACATTATAGTTCTTTAGAAGGTGAGAACCAATAAAATCAGTACATACCAAGGCATGACCAACTAATTGATCCCGAAGTTCAACTACGAGCTTTTTAACTACAACAACTTTAATATACGCTATTGGAGCTGGAATTACCGCGGCTGCTGGCACCAGACTTGCCCTCCAA
+
DDDDCIIHIHHHIHIIHIIIHIIIIHIHIHHIIHHHHHHIEHIIHICCHIHGHHIHIIHIE?GHIHIHHIIHIIHIIHIHHIHCHHHHIGFHHHHHIHHIIIIHIHIIHGIIIIIIIHGHHHHIIIHHHHIIIIIIIIHIHIIIIIHIHHIIIIHHIHIHHHIIIIIHHIIIIIIIIIIHHIIHIIIIIIIIIIIIIIIIIIIIIIIIIIIIIIIIIIIIIIIIIIIIIIIIIIIIIIIIIIHFGIIIIIIIIIIIIIIIHIIIIIIIIIIIIIHHDIIIHHHHHIIIHIIIHIIIIIIIIIIIIIIHIIIIIIIIIIIIIIIIIIIIIIIIIIIIIIIIDDDDD
@HISEQ:969:HM2KJBCX2:2:1102:10909:40756 2:N:0:ACTATGCA
TTCCACACGTGGCCCAACTATCCCTATTAATCATTACGGTGATCCTAGAAACCAACAAAATAGAACCATGCCGTCCTATTCTATTATTCCATGCTAATGTATTCGAGCAAAATGCCTGCTTTAAACACTCTAATTTTTTCAAGGTAAAGGTCCTGGTTCCACATGACACCCAATTAAGGACATCATGCTTCTCCAGAAGGTGAGAAATCAACTGCGACAGTTCATACCCCTTAAGGCACGACCATCACGTCAATCCCGAAATTCAACTACGAGCTTTTTAACTGCAACAACTTTAATATACGCTATTGGAGCTGGAATTACCGCGGCTGCTGGCACCAGACTTGCCCTCCAA
+
DDDADIHHIIIIIIIIIIIIIIIIIIIIIIIIIIIIIIIIHHIHIIIGIIHIIGIIHHIIIIIIIIIIIHIHIIGIIHHGHIIIIHIIHIIIIGI?GHIHHHHIIIIGHHGHIIIIIIIIIHIIIIIIIIIHHIIIIHIIIIIIIIIIIIIIIIIIIIIIIIIIIIIIHIIIIIIIIIIIIIIIIIIIIIIHIIHIIIIIIIIIIIIIIIIIIIHHHIHIIIIIIHIIIIIIIIHIIIIIHHIIIIIIIIHHIIIIIIIIIIIIIIIIHIIIIIIIIIHHHIIIIIIIHIIIIIIIIIIIIIIIIIIIIIIIIIIIIIIIGIIIIIIIIIIIIIIHIIIIIIIIIIIDDDDD
@HISEQ:969:HM2KJBCX2:2:1102:4303:40025 2:N:0:ACTATGCA
TTCCACACGTGGCCCAACTATCCCTATTAATCATTACATCGATCCTAGAAACCAACAAAATAGAATCGGATGTCCTATTTCATTATTCCATGCTAATGTATTCAAGCGTGAGCCTGCTTTAAACACTCTAATTTTTTCAAGGTAACAGTCCTAATTCCCCGTGACACCAAATTAATGGCATTACGGCTCTTTAGAAGGTGAGAAATCAATAATATCAGTACATACCAACGGCATGACCGAAACATTGATCCCGAAATTCAACTACGAGCTTTTTAACTGCAACAACTTTAATATACGCTATTGGAGCTGGAATTACCGCGGCTGCTGGCACCAGACTTGCCCTCCAA
+
DDDDDIIIIIHIIIIIIIIIIIIIIIIIIIIIIIIIIIIHIIIIIIIIIIIIIIIIIIIGIIHIIIIIIHIIIHIIHIIIIIIIIIIHHHHIIIIHIIIIHHHIIIIIIIIIIIIIIIIHIIIIIGIHIIIIIIIIIIIIIHIIIIIIIIIIIIIIHIIIIIIIHIIIIIIIIIIIIIIIIIIIIHIIIIIIIIIIIIIIIIIIHHIIIIIIIIIIIIIIIIIIIIIIIIIIIIIHIIIIIIIIHHIIHIIIIIIIIIIIIIIIIIIIIIHIIIIIIIHIIIIIIIIIIIIIIIIIIIIIIIIIIIIIHIIIIIIIIIIIIIIIIIIIIIIIIIIIIIIIIIDDDDD
@HISEQ:969:HM2KJBCX2:2:1102:15475:40528 2:N:0:ACTATGCA
TTCCACACGTGGCCCAACTATCCCTATTAATCATTACGGCGGTCCTATTTTGTTGGTTTCTAGGACCGCACGTCCTATTCTATTATTCCATGCTAACGTATTCGAGCAAAGGCCTGCTTTGAACACTCTAATTTTTTCAAAGTAAAAGTCCTGGTCCCCAACACACCCAGTGAAGGGCATGCGGTTCTCCAGAAGAGAAGGCCCGGCCGGACAAGTGCACGCGGTGAGGCGGACCTGCCAGCCAGGCCAAAGGTTCAACTACGAGCTTTTTAACTGCAACAACTTTAATATACGCTATTGGAGCTGGAATTACCGCGGCTGCTGGCACCAGACTTGCCCTCCAA
+
DDDDDIIIIIIIIIIIIIIIIIIIIIIIIIIHIIIIIIHIIIIIHIHIIHIIHIIIIIIIIIIIIHIHHIIIIGIIHIIIIIIIIIIIIIIIIIIIIIIIIFHIIIIIHIIIIIIIIIHIIIIIIHHIIIIIIIIHHIIIIIIIIIIIIIIIIIIIIIIIIIIIIIIIIIIIIIIIIIIIIIIIIIIIIIIIIIIIIIIIIIIIIIIIIIIIIIIIHIIIIIIIIIIIIIIIIIIIIIIIIHHIIIIHIIIIIIIIIIIIIIIIIIIIIIIIHIIIIIIIIIIIIIIIIIIIIIIIIIIIIIIIIIIIIIIIIIIIIIIIIIIIIIIIIIIIIIIIIIIDDDDD
@HISEQ:969:HM2KJBCX2:2:1102:5097:42445 2:N:0:ACTATGCA
TTCCACACGTGGCCCAACTATCCCTATTAATCATTACGTCGATCCTAGAAACCAACAAAATAGAATCAAACGTCCTATTTCATTATTCCATGCTAATGTATTCAAGCGTAAGCCTGCTTTAAACACTCTAATTTTTTCAAAGTAACAGTCCTGATTCCCCACGACACCAAATTAATGACATCGCGGTTCTTCAGAAGGTAGGAACCAATAATGCCAGTGCGTACCGAAGCACGACCAACAATTTGATCCCGAAATTCAACTACGAGCTTTTTAACTGCAACAACTTTAATATACGCTATTGGAGCTGGAATTACCGCGGCTGCTGGCACCAGACTTGCCCTCCAA
+
DDDDDIIIIIHIIIIIIIHIIIIIIIIIIIIIIIIIIIIIIHIIIIIIGIIIIIIIIIIEHHHGHIIIIIHHHHHIIHHIIIIIIIIIIIIIIIIIIIIIIIIIIIIIIIIIIIIIIGHIHIIIIIIIIIIIHIIIHIIIIIIIIIIIIIIIIIIIIIIIIIIIIIIIIIIIIIIIIIIIIIIIIIIIIIIIIIIIIIIIIIHIIIIIIHIIIIIIIIHIIII=IIIIIIIIIIIIIIIIIIIFIIIIIIIIIIIIIIIIIHIIIIIIIIIIIIIIIIIIIIIIIIIIIIIIIIIIIIIIIIIIIIIIIIIIIIIIIIIIIIIIIIIIIIIIIIIIIIIIDDDDD
@HISEQ:969:HM2KJBCX2:2:1102:18237:41031 2:N:0:ACTATGCA
TTCCACACGTGGCCCAACTATCCCTATTAATCATTACGGTGATTCAGAAACCAACAAAACAGGACCACCGTCCTATTTTATTATTCCATGCTAATGTATTCAGACATAAGCCTGCTTTGAACACTCTAATTTTTTCAAGGTAAAGGTCCTGGTTTCCTACCACGCTAAATTAATAACATGATAGTTCCCCAGAAGGTAGAAATTCTACACGCCAGTACAGACAATAGCCCGACCAACGATAGAACCCCGAAATTCAACTACGAGCTTTTTAACTGCAACAACTTTAATATACGCTATTGGAGCTGGAATTACCGCGGCTGCTGGCACCAGACTTGCCCTCCAA
+
DDDDDIIIIHIIIIIIIIIIIIGIIGHIIIIIIIIIIIHICHIIIIIIIHIHHIIHHHHIHIGFHHIIIIHHHIIIIIIIIIIIIIGIIHHIHIIIIIIIIFIIIIIIIHHIIIHHHHIIIIHIHHHGIIIIIICHHHIIIIIIIIIIHIIHHHHIIIIIIIHHHHIIIHFIHHIIIIIIHIIIIIIGIIIIIIIIHHIIIHHIHIHHIIIIIIIIIIIHIIIIHIGIIIIIIIIIIIHHHGIIHIIGIIIHGHIIIIHIIIIIIIIIIIIHIIIIHHIIIHIIIIIIIIIIIIIIHIIIIIIIHHIHHIIIIIIIIIIIIIIIIIIIIIIIIIIIIIDDDDD
@HISEQ:969:HM2KJBCX2:2:1102:2413:42281 2:N:0:ACTATGCA
TTCCACACGTGGCCCAACTATCCCTATTAATCATTACATCGATCCTAGAAACCAACAAAATAGAATCGGATGTCCTATTTCATTATTCCATGCTAATGTATTCAAGCGTAAGCTTGCTTTAAACACTCTAATTTTTTCAAGGTAACAGTCCTAATTCCCCATAACATCAAATAAATGACATTATGGTTCTTTAGAAGGTGAGAACCAATAAAACCAGTACATACCAAGGCATGACCTATTCCTTGATCCCGAAATTCAACTACGAGCTTTTTAACTGCAACAACTTTAATATACGCTATTGGAGCTGGAATTACCGCGGCTGCTGGCACCAGACTTGCCCTCCAA
+
@<B@DFCGHHI=/1D@G=HEEE?CFHIEFHHHIIHHICH1<CH@GG?G?G1<C1FH1FHEHHCF11@?E0EHHHHH?@EC1DGH?@HCGCCHEHHHIHHH?GCFF@FG@CGHIH@8B1HHHHIIHFHGGHHF@HHGCFEF17F@FGFCCFCFHHHG?F?CCHFG7<C8C?C?GHHHGCHHHGFC@ED<CFFEEHIIHF@EG@EC?CE@HCCHHHGHHHGHEFHHFDF1?EFH/1@11F<1:<FD1CC</<<HG<11HHHHHED<<1HCF<1D<1<1HH@CD<<@CCD11F<0HCHIHCG@GC1<CHCIHFCCE<<<<<@C<?HHD<<DHFC1GHEE</@GD<000
@HISEQ:969:HM2KJBCX2:2:1102:11999:41690 2:N:0:ACTATGCA
TTCCACACGTGGCCCAACTATCCCTATTAATCATTACGGTGATCCTAGAAACCAACAAAATAGAACCATGCCGTCCTATTCTATTATTCCATGCTAATGTATTCGAGCAAAAATGCCTGCTTTAAACACTCTAATTTTTTCAAGGTAAAGGTCCTGGATCCGCAAGACACCCAATAAAGGACATCGAGTTTCTCCAGAAGGTGAGAAATCAACAGTAACAGTTCATACCCCTTAAGGCATGACCATCACGTCAATCCCGAAATTCAACTACGAGCTTTTTAACTGCAACAACTTTAATATACGCTATTGGAGCTGGAATTACCGCGGCTGCTGGCACCAGACTTGCCCTCCAA
+
B<DDDHHIHC<ECHHHGICEHHHIIIFH?E@FGHHGEHGH?CEFHHHC@CFHHEHGHEF@EHHGHIIEHE1D/<EC@GCEHHGIH1<<CEFFHIHEEHHFH<CGFHH@EF@<FHHFHHHCEHGC6FIIFIIHHGIIIIIEHCEIIIEHIGHFHFHGCFHIHHHE@GGHIHHHHHHD<HIHHHHHHFDHF:<HHHGHH@HIHF?IIHHGCEIIIHIIIHHCIHHHIIIIHIIHIHFEECHHFCHHGHHEEFCDEH?GGHHFEHHGECEECC=ECFIHHHIIIHGIIIIHCC<ECHGHFHIHGIIIHIHIIIHIHHHHCIIIIHGIIIIIIHG?IHEHHIHGCC<EHHGH@B@D<
@HISEQ:969:HM2KJBCX2:2:1102:17715:43300 2:N:0:ACTATGCA
TTCCACACGTGGCCCAACTATCCCTATTAATCATTACGGTGGTCCTAGAAACCAACAAAATAGAACCATGCCGTCCTATTTTATTATTCCATGCTAATGTATTCAAGCAAAAATGCCTGCTTTAAACACTCTAATTTTTTCAAAGTAAAGGTCCTGGTTCCCCGCGGCATCCAATTAAGGACATCGCGGTTCTCCAGAAGGTGAGAAATTGACTGCACCAGTTCATACCCCGTGAGGCACGACCGATGCGCCAATCCCGAAATTCAACTACGAGCTTTTTAACTGCAACAACTTTAATATACGCTATTGGAGCTGGAATTACCGCGGCTGCTGGCACCAGACTTGCCCTCCAA
+
DDDDDIIIIIIIIIIIIIIIIIIIIIIHIIIIIIIIIGIIIIIIHIHIIHIIIIIIIIIIIIIIIIIIIIIIHIIIIIIIIIIIIIIIIHIIIEFHIIIIIGHIIIIIIIIIIIIIIHHIHIHIIIHIIIIIHIIIHHIIIIIIHIIIIIHEHHHHHIHIFGIIHIIIIIIIIIIIIIIIHIHIHHIIIHIHIIHHIIIIIIIHIIIIIIIIIIIIIIIIIIIIIIIIIIIIIIIIIIIIIIIIIIIIIIHGIIIIIIIIIIIIIIIIHHIIHIIIIIIIIHIIIIIIIIIIIIIIIIIIHIIIIIIIIIIIIIIIIIIIIIIIIIIIIIIIIIIIIIIIIIIIIIIIDDDDD
@HISEQ:969:HM2KJBCX2:2:1102:7208:43989 2:N:0:ACTATGCA
TTCCACACGTGGCCCAACTATCCCTATTAATCATTACGTCAATCCTAGAAACCAACAAAATAGGTTTGAACGTCCTATTTCATTATTCCATGCTAATGTATTCAAGCGTTAGCCTGCTTTAAACACTCTAATTTTTTCAAAGTAACAGTCCTGTTTCCCTGCAACACCAAATTAATGACATTACAGTTCTTCAGAAAGGAGGAATCAGCGAAACCAGTTCATACCAGTGGCACGACCAACCTGCTGACCCCGAAATTCAACTACGAGCTTTTTAACTGCAACAACTTTAATATACGCTATTGGAGCTGGAATTACCGCGGCTGCTGGCACCAGACTTGCCCTCCAA
+
DDDDDIIIIIIIHIIHHIIIIIIIIIIIIIIIIIIIIIIIIIIIIIGIIIIIIHIIIIIIIIIHIIIIIIHIHIIHIIIIIIIIFHIHIIIIIIIGIIIIIHHIIIIIIIIIIIIIIIIIIIIHHIIIIIIIIIIIIIIIIIIIIIIIIIIIIHIIIIIIIIIIIIIIIHIIIIIIIIIIIIIIIIIIIIIIIIIIIIIIIIIIIIIIIIIIHIIIIIIIIIIIIIIIIIIHIIIIIIIIIIIHGIIIIIIIIIIIIIIIIIHIIIIIIIIIIIIIIIIIIIIIIIIIIIIIIIIIIIIIIIIIIIIIIIIIIIIIIIIIIIIIIIIIIIIIIIIIIIIIIDDDDD
@HISEQ:969:HM2KJBCX2:2:1102:17614:43669 2:N:0:ACTATGCA
TTCCACACGTGGCCAAACTATCCCTATTAATCATTACATCGATCCTAGAAACCAACAAAATAGAATCGGATGTCCTATTTCATTATTCCATGCTAATGTATTCAAGCGTGAGCCTGCTTTAAACACTCTAATTTTTTCAAGGTAACAGTCCTAATTCCCCGTAACACCAAATTAATGGCATTACGGTTCTTTAGAAGGTGAGAAATCAATGATAACAGTGCATACCAACGGCATGACCGAAATATTGATCCCGAAATTCAACTACGAGCTTTTTAACTGCAACAACTTTAATATACGCTATTGGAGCTGGAATTACCGCGGCTGCTGGCACCAGACTTGCCCTCCAA
+
DDDCDIIIIIIIIIIIIIIIIIIIIIIIIIIIIIIHIIIIHIIHIIHHIIIHIIIIIIIIIIHIIIIIHIIIIHHHIIIIHIHIIIIHIGHHGHIGIHIHGFHIHHIIHIIIIIIIIHHIIIHHIIIIIIIIIIIIIIIIIIIIIIIIHIIIIIIIIIIIIIIIIIHHIIIIIIIIIIGGIIIIIIIIIIIHIIIIIIIIIIIIIIIIIIIIIIIIIIIIIIIIHIIIIIIIIIIIIIIIIIIHHFIIIIHIIHIIIIIIIIIIIIIIIIIIIIIIIIIIIIIIIIIIIIIIIIIIIIIIHHIIIIIIIIIIIIIIIIIIIIIIIIIIIIIIIIIIIIIIGIDDDDD
@HISEQ:969:HM2KJBCX2:2:1102:18840:43981 2:N:0:ACTATGCA
TTCCACACGTGGCCCAACTATCCCTATTAATCATTACGGTGGTCCTAGAAACCAACAAAATAGAACCACAACGTCCTATTCTATTATTCCATGCTAATCTATTCAAGCAATAGCCCGCTTTAAACACTCTAATTTTTTCAAGGTAATGGTCCTGGCTCCCCAACACACCCAATTAAGGACATACTGGTTCACCAGAAGGAAGACCCGACAACAGGACAGTACTCGCCAAAGACGGACCGCCCGGCCAAGTCTAAAATTCAACTACGAGCTTTTTAACTGCAACAACTTTAATATACGCTATTGGAGCTGGAATTACCGCGGCTGCTGGCACCAGACTTGCCCTCCAA
+
DD@0D1CC<G?E/1<EH0GGH?<DGHEHHHI1DHHIHF=<EE<DGHGHEHCFCCHDHEFHHHHEHHCEHHIICG@EHI?@1DCHIHHHE1CGHIEC@GHHHHEGIIHHHEHHHGFFEEGFIIHIHHG@FHHHIGIHIIHIIIHHIHECIHHHHHDDEIIIIIIIIHHHIIIIHHHHHHIIHIIHHHHHHCFHHHECI<IHHDEHIHGIIIIIIHIIHIIIIIHIIIIGIIIIIIIIIIIIIIIIHHIIIIHHIIIIHHHHIIIIIIIIIIIIIIIIIIIIIIIIIIIIIIIIIIIIIIHIHHIHIHIIIIIIIIIIIIIIIIIIIIIIIIIIIIHIIIIIIIDDDDD
@HISEQ:969:HM2KJBCX2:2:1102:10592:43801 2:N:0:ACTATGCA
TTCCACACGTGGCCCAACTATCCCTATTAATCATTACAACGGTCCTAGAAACCAGCAAAATAGAATCATTGTCCTATTCTATTATTCCATGCTAATGTATTCCGGCATATGCCTGCTTTAAACACTCTAATTTTTTCAAGGTAAAGGTCTTGGATATTCGCAACATCCAATAAAGGACATTACGCTTCCCCAAGCGGTGAGGCCCAACCGACCAGTACTCGTTACAAGAACGGACCAATCGGCCAAACCCAAAATTCAACTACGAGCTTTTTAACTGCAACAACTTTAATATACGCTATTGGAGCTGGAATTACCGCGGCTGCTGGCACCAGACTTGCCCTCCAA
+
DDDDDIIIGIHIIIIIIIIIIIIIIIIIIIIIIIIIIIHIIIIGIIIIIIIIIIIIIIIIIIIHIIIIIIIHHIIIIIIIIIIHIHHHHICHHIIIIIIHIIIIIIIIIIIIIHHIIIIIIIHHFIIIIIIIHHIHEIIHIIIIIIIIHHHHIIIIIIIIIIIIIIIIIIIIIIIIIIIIIIIHIIHHEHHIIIIIIIIIIIIHIIIIIIIIIIIIHIIIIIIIIIIIIIIIIIIIIIIIIIIIIIIIIHIIIIIIIIIIIHIIIIIIIHIIIIIIIIIIIIIIIIIHIIHIHIIIIIIIIIIIIIIIIIIIIIIIHIIIIIIIIIIIIIIHIIIIIIIIDDDDD
@HISEQ:969:HM2KJBCX2:2:1102:20785:44089 2:N:0:ACTATGCA
TTCCACACGTGGCCCAACTATCCCTATTAATCATTACGTCAATCCTAGAAACCAACAAAATAGGATCAACGTCCTATTTCATTATTCCATGCTAATGTATTCAAGCGCGAGCCTGCTTTAAACACTCTAATTTTTTCAAAGTAACAGTCCTGATTCCCCACCACACCAAATTAATGACATGATGGTTCGTCAGAAGGTAGGAATCAGTAACACCAGTACGTACCGAAGGCACGACCAGCGTACTAATCCCGAAATTCAACTACGAGCTTTTTAACTGCAACAACTTTAATATACGCTATTGGAGCTGGAATTACCGCGGCTGCTGGCACCAGACTTGCCCTCCAA
+
B@AD@HCHDCGH<D<<FHEE1DEF1CGHHHHC<DGHHIHIGCFHHI?C<FH@FFHHE1<DGH<CHEHIEHCCGEEHIHGGIIIIHII<CEHIHIIIIEHHHHHIIHHIHHIHGHIIHHEHFGHGHHHHIIIIIIIIIHHIHEGHHHIIHHHHIGIIGHIIIHHIHHHHHHIIIIIHHHIIIIIIIIIIIIIIIIIIIIIIIHIIIIIHGHHGHIHIHHIIIIIIIHIIIIIIIIIIIIIIIIHGIIIIIIIIIHIIIHHIHHIIIIIIIIIIHGIIIIIIIIIIIIIIIIIHHIIIIIIHIIIIIIIIIIIIIIIIIIIIIIIIIIIIIIIIIIIIIIIIDDDDB
@HISEQ:969:HM2KJBCX2:2:1102:1443:44651 2:N:0:ACTATGCA
TTCCACACGTGGCCCAACTATCCCTATTAATCATTACGGTGGTCCTAGAAACCAACAAAATAGAATCATCCGTCCTATTTTATTATTCCATGCTAATGTATTCAAGCAAAATGCCTGCTTTAAACACTCTAATTTTTTCAAAGTAAAGGTCCTGGTTCCCCGCGGCACCCAATTAAGGACATCGCGGTTCTCCAGAAGGTGAGAAATTGACTACACCAGTTCATACCCCTTAAGGCACGACCGATGTGTCAATCCCGAAATTCAACTACGAGCTTTTTAACTGCAACAACTTTAATATACGCTATTGGAGCTGGAATTACCGCGGCTGCTGGCACCAGACTTGCCCTCCAA
+
DADADIIIHIIIGIICHHIIIIGHIIIIIIGGHHHEHH=HHHHHHHHIHIIIHHIHHHHHFEECHHI?GHH=@GHGHHFHEHHFGHHHHHEFCHHGGEHEF?FHHEHHGHIGIHIHEEHHIHHG@HHIIHGGHDGHHHHHGIHHFCHHGHHFHH5CDHDHHCHFHCHHHDHIHHHIIFHHIHHIIIIHHHHHIHGEGIIIIHIIHIHE<IHIIIIHHHHIIIIIIIIIIIIHE4HHCIIHHHIIIIHHF@EFCDHHIIGIIGIIIHDHHIIIIIIIHIIIIIHIIHF1HIIHIIIIIHGHIHEIHIIIIIIIIIIIGIIIIGIIIIIHHHHFEHIIHHIIIIIIHIDDDDA
@HISEQ:969:HM2KJBCX2:2:1102:20847:44863 2:N:0:ACTATGCA
TTCCACACGTGGCCCAACTATCCCTATTAATCATTACGGTGGTCCTAGAAACCAACAAAATAGAACCACAACGTCCTATTCTATTATTCCATGCTAATCTATTCAAGCAATAGCCCGCTTTAAACACTCTAATTTTTTCAAGGTAATGGTCCTGGCTCCCCAACACACCCAATTAAGGACATACTGGTTCACCAGAAGGAAGACCCGACAACAGGACAGTACTCGCCAAAGACGGACCGCCCGGCCAAGTCTAAAATTCAACTGCGAGCTTTTTAACTGCAACAACTTTAATATACGCTATTGGAGCTGGAATTACCGCGGCTGCTGGCACCAGACTTGCCCTCCAA
+
DDDDDHIIIIIIIIIHIIIIIIIIIIIIIIHIIHIHIHEGHIHHIGIIHIIIGIHIGHIIIHHIHIHHIIIIHDHGHGDHHIIEHHHHIHIIIIHIFHHHHDEHFHHHHIIGIHHGHHFGEFHCHHHHHHHIIHIHHIGEHHIGHHHHHHIHHHHEHIGIIHIIIIHIHHHHGIIIGIIIHHIIIHIIIIIIIIIIIIGIHHHHIHHHHIIIIIIIIIIIIIIIIIIIIIIHIIIIIGIIIIGIIIIIGIIIIIIIIIIIHGC/IIIIIIIIIIIHIIIIIIIIIIIIIHIIIIIIHIIIIIIIIIIIIIIIIIIIIIIIIIIIIIIIIIIIIIIIIIIIIIDDDDD
@HISEQ:969:HM2KJBCX2:2:1102:5392:44759 2:N:0:ACTATGCA
TTCCACACGTGGCCCAACTATCCCTATTAATCATTACGTCGATCCTAGAAACCAACAAAATAGAATCAAACGTCCTATTTCATTATTCCATGCTAATGTATTCAAGCGTAAGCCTGCTTTAAACACTCTAATTTTTTCAAAGTAACAGTCCTGATTCCCCACGACACCAACTTAATGACATCGCGGTTCTTCAGAAGGTAGAAACCGATAATGCCAGTGCGTACCGAGGCACGACCAACAATTCGATCCCGAAATTCAACTACGAGCTTTTTAACTGCAACAACTTTAATATACGCTATTGGAGCTGGAATTACCGCGGCTGCTGGCACCAGACTTGCCCTCCAA
+
DCDDAHHHEGHHHHIIGHHIHIHIIIFHIHHIIIEHHHHHHDEC0FHEHEHGHHIHHFHHHICCHHG@D?HG1<<EH?@1<DDHIC@E1<CG?1<FFIC1C<<<@FF=GHHHEHHHEHIHHC?@E<DFC?E@GHGEC1CHE?G?GEHEHEF@D?@C10<<DECH.D?@CF-<CFGF@@EHEC@DD<,5,DFFIIIHGD8CD$D@D3D7'C<)8FHH<F?A66HHHIIIIIIIIIIHGDH5@660%IIIIIIIIIIIIIIIIHIIIIIIIIIIIIIIIIIIIIIIIIIIIIIIIIIIIIIIIIIIIIIIIIIIIIIIIIIIIIIIIIIIIIIIIIIIIIIIDDDDD
@HISEQ:969:HM2KJBCX2:2:1102:2530:46099 2:N:0:ACTATGCA
TTCCACACGTGGCCCAACTATCCCTATTAATCATTACGGTGATCCTAGAAACCAACAAAATAGAATCATGCCGTCCTATTTCGTTATTCCATGCTAATCTATTCAAGCGCGAGCTTGCTTTAAACACTCTAATTTTTTCAAAGTAACAGTCCTGATTTCCCGCGACACCAAATTAATGACATCGTGGTTCGTCAGAAGGGAGAAACCAATAATGCTAGTACGTACAAAGTACGACCGACATATTAGTCCCGAAATTCAACTACGAGCTTTTTAACTGCAACAACTTTAATATACGCTATTGGAGCTGGAATTACCGCGGCTGCTGGCACCAGACTTGCCCTCCA
+
DDDCDIIIIIIIIIIIIIIIIIIIIIIIIIIIIIIIIIIIIIIIIIIIHIIIIIIIIIIIIIHIHHIIIIIIIIHCHHHIIIIIIIIIIIIIHIIIIIHIIHHIIIIIIHIIIIIIHIIIIIHIHIIHIIHIIIIIHHIIIIIIIIIIIIIIIIIIIIIIIIIIIIIIIIHIGHIIIIIIIIIIIIIIIIHIIIIIIIHIIIIIIIIIIIIHIIIIIIIIIIIIIIIIIIIIIIIIIIIIIHHHIIIIIIIIIIIIIIIIIIIIIIIIIIIIIIIIIIIIIIHIIIIIIIIIIIIIIGIIIIIIIIIIIIIIIIIIIIIIIIIIIIIIIIIIIIIIIIIDDDDD
@HISEQ:969:HM2KJBCX2:2:1102:2731:45962 2:N:0:ACTATGCA
TTCCACACGTGGCCCAACTATCCCTATTAATCATTACCCCAGTCCTAGAAACCAACAAAATAAGACTGAAGTCTTATGTCATTATTCCATGCTAACATATTCAAACAATCGTTTGCTTTGAACACTCTAATTTTTTCAAAGTAAAATTCCTACAGTCAGAAAACACCAATAAAGGCACCTCCCACATGTAGAATAATTGGCTTAAAAAATGTAATCAACAATGTTGAAACAAGTTTTACACCAAAAGGTTCAACTACGAGCTTTTTAACTGCAACAACTTTAATATACGCTATTGGAGCTGGAATTACCGCGGCTGCTGGCACCAGACTTGCCCTCCAA
+
DDDDCIIIHHIIIIIIIIIIIIIIIIIIHIHIIIIIIHIIIIIIIIHIIIIIIIIIGIIIIIIIIIIIHIHHHHHHHFGHIIIHIIHIHIIIIIIIIIIHIHHIIIIIIIIIIIHIIIIIIIIHIHHIIIIIIIIIHIIIIIIHHIHIIHHIIIGHHIHIIIIHHHHHIGIIIIIIIIIHHIIIIIIIIIIIIHIIIIIHIHHIIIIIIIIIIIIIIIIIIIIIIHIIIIIIIIHGHFIIIIIIIIIIIIIIIIIIIIIIIIIIIHIIIIIIIIIIIIIHHIIIIIIIIIIIHIIIIIIIIIIIIIIIIIIIIIIIIIIIIIIIIIIIIIIIIIDDDDD
@HISEQ:969:HM2KJBCX2:2:1102:17752:46090 2:N:0:ACTATGCA
TTCCACACGTGGCCCAACTATCCCTATTAATCATTACGGTGATCCTAGAAACCAACGAAATAGAATCAGTCCGTCCTATTTCATTATTCCATGCTAATGTATTCAGACGTTAGCCTGCTTTAAACACTCTAATTTTTTCAAAGTAACAGTCCTGATTTCCAATCACACCAAATTAATGACATGAAAGTTCCTCAGAAGGTAGAGATTTATCTCACCAGTACAGACAATTAAGCCTGACCAATGGGTAAACCCCGAAGTTCAACTACGAGCTTTTTAACTGCAACAACTTTAATATACGCTATTGGAGCTGGAATTACCGCGGCTGCTGGCACCAGACTTGCCCTCCAA
+
DDDDDIIIIIIIIIIHHHIIIIIIIIIIIGHGIIIIIIIIHIIHHIICHHIIHIIIIHGHIGIIIHIIIIIGHIIHIIHHHIIHHHHHIIIIIIIIHIIIHIHIIIIIIIIIIGIIIHIIIIHIHIIHIIIHHIIIIIIIIIIIIIIIIHHHHIHHHHIIIIHIIIIHIIIIIIHHHIIIIIIIIIIIIHIIIIIIIIIIIIIIIIIIIIIHHHIIIIIIIIIIIIIIIIIIIIIIIIIIIIIIIHEIIIIIIIIIIIIIIIIIIIIIIIIIIIIIIIIIIIIIIIIIHIIIIIIIIIIIGIIIIIIIIIIIIIIIIIIIIIIIIIIIIIIIIIIIIIIIIIIDDDDD
@HISEQ:969:HM2KJBCX2:2:1102:4414:46485 2:N:0:ACTATGCA
TTCCACACGTGGCCCAACTATCCCTATTAATCATTACGGTGATCCTAGAAACCAACAAAATAGAACCATGCCGTCCTATTTTATTATTCCATGCTAATCTATTCAAGCACTAGCTTGCTTTAAGCACTCTAATTTTTTCAAGGTAATAGCTCTGCTTCCCCAACGCACCAAATTAATGGCATGAAGGTTATTCAGAAGGTAAGAATCCATCAAATCAGTACGAACAGTGAAGCCCGACCGATAGACAGATTCCGAAATTCAACTACGAGCTTTTTAACTGCAACAACTTTAATATACGCTATTGGAGCTGGAATTACCGCGGCTGCTAGCACCAGACTTGCCCTCCAA
+
DDCDDIIIIIHIIIIIGIIIIIHIIIIHIIIIIIIIIIIIIHIHHIIHIIIIHIIIIGIGIIIIIIHEHEHIHHIIIIHIHIIGHHHHHHIIIIIIIIIIHHHIIIHHHIHIIIIIIIIIHIIIIIIIIIIIHIIIIHIIIIIHIIIIIIIIIIIIIIIIIHHIHIIIIIIIIIIIIIIIIIIHIIHIIIIHIIIIIIIHHIIIIIIIIIIIIIIIIIIIIIIIIIIIHIIIIIIIHIIIIIIIIHIIIIIHIIIIIIIIIIIIIIIIIIIIIIIIIIIIIIIIIIIIIIIIIIIIIIIIIIIIIIIIIIIIIIIIIIIIIIIIIIIIIIIIIIIIIIIIIIIDDDDD
@HISEQ:969:HM2KJBCX2:2:1102:10995:46637 2:N:0:ACTATGCA
TTCCACACGTGGCCCAACTATCCCTATTAATCATTACGTCGATCCTAGAAACCAACAAAATAGAATCAAACGTCCTATTTCATTATTCCATGCTAATGTATTCAAGCGTAAGCCTGCTTTAAACACTCTAATTTTTTCAAAGTAACAGTCCTGATTCCCCACGACACCAAATTAATGACATCGCGGTTCTTCAGAAGGTAGGAACCAATAATGCCAGTGCGTACCGAAGCACGACCAACAATTTGATCCCGAAATTCAACTACGAGCTTTTTAACTGCAACAACTTTAATATACGCTATTGGAGCTGGAATTACCGCGGCTGCTGGCACCAGACTTGCCCTCCAA
+
DDDDDIIIIIIIIHHIIIIIIIIIIIIIHIIIIIIIIIIIIIIIIHIIIIIIIIIIIIIIIHHHIIIIIIIIHIIIIIIIIIIIIIIHIIHIHHIHHIIIIHIIIIIIIIIIIIIIIHHIHHIIIIIIIIIIIIIIIIIIIIIIIIIIIIIIIIIIIIIIIIIIIIIIIIIIIIIIIIIIHIIIIHIIIIIIIIIIIIIIIIIIIHIIIIHIIIIIIIIIIHIIIIIIIIIIIIIIIIIIIIHHIIIIIIIIIIIIIHIIIIIIIIIIIIIIIHIIIIIIIIIIIIIIIIIIHIIHHIIIIIIIIIIIIIIIIIIIIIIIIIIIIIIIIIIIIIIIIIHIDDDDD
@HISEQ:969:HM2KJBCX2:2:1102:8406:45732 2:N:0:ACTATGCA
TTCCACACGTGGCCCAACTATCCCTATTAATCATTACGGTGGTCCTAGACCAACAAAATAGAACCAACGTCCTATTCTATTATTCCATGCTAATCTATTCAAGCAAAAGCCCGCTTTAAACACTCTAATTTTTTCAAGGTAATGGTCCTGGTTCCCCGACACACCCAATAAAGGGCATACCGGCTCACCAGAAGGATAGACCCGACAACAGAACAGTACTCGCCAGAGACGGACCGTCCGGTCAGGCCTAAAATTCAACTACGAGCTTTTTAACTGCAACAACTTTAATATACGCTATTGGAGCTGGAATTACCGCGGCTGCTGGCACCAGACTTGCCCTCCAA
+
DDDDDIIIHIIIIIIIIIIIIIIIIIIIIIIIIIIIGIHIIIIHIIIIHIIIIIIIIIIIIIIIIIIIIIIIIGIIIIIIGIIIIIIIIHFHHIIIIIIIIIIHIIHHIHIIIIFHIIIIIIIIIIIIIIIIIIICIHIIIIIIIIIIIHIHHHIHHGHIIIIIIIIHIIIHHIIIIIIIHHIIIHIIIIIIIIIGIIIIIHIIIIIIIIGIIIIIIIIHIIIIIIIIIIIHHIIIIIIIIIHIIIHIIIIIIIIIIIIIHIIIIIIIIIHIIIIIIIIIIIIIIIIIIIIIIIHGFDDIIIIIIIIIIIIIIIIIIIIIIIIIIIIIIIIIIHIIIIIDDDDD
@HISEQ:969:HM2KJBCX2:2:1102:2215:47882 2:N:0:ACTATGCA
TTCCACACGTGGCCCAACTATCCCTATTATCATTACGTCAATCCTAGAAACCAACAAAATAGGATCGAACGTCCTATTTCATTATTCCATGCTAATGTATTCAAGCGTTAGCCTGCTTTAAACACTCTAATTTTTTCAAAGTAACAGTCCTGTTTCCCTGCAACACCAAATTAATGACATTACAGTTCTTCAAGAAGGAGGAATCAGTAAAGCCAGTACATACCATAGGCACGACCAACCTACTGACCCCGAAATTCAACTACGAGCTTTTTAACTGCAACAACTTTAATATACGCTATTGGAGCTGGAATTACCGCGGCTGCTGGCACCAGACTTGCCCTCCAA
+
DCDDDIIIIIHIIIIIIIIIIIIIIIIIIIIIIIIIIIIIIIIHIIIIIIIIIIIGIIGIIIHIIIICHHHIGIIHIIIIIIIIIIIIIIIIIIIIIHIIIHHHHHIIHIIIIIIIIIHIIHHIHHIHIIIHIIIIHHHHIIIIIIIIIHIIHHIIHGIIIIIIIIIIIHIIIIIIIHIHFIIHIIIIIIHIIIIHIIIIIIIIIIIIIIIIIIIIIIIIIIIIIIIIIIHIIIIIIHIIIHHHIIIIIIIIIIIIIIIIIIIIIIIIIIIIIIIIIIIIIIIIHHIIIIIIIIIIIIHHIIIIIIIIIIIIIIIIIIIIIIIIIIIIIIIIIIIIIIIIDDDDD
@HISEQ:969:HM2KJBCX2:2:1102:14510:49329 2:N:0:ACTATGCA
TTCCACACGTGGCCCAACTATCCCTATTAATCATTACGTCAATCCTAGAAACCAACAAAATAGGATCGAACGTCCTATTTCATTATTCCATGCTAATGTATTCAAGCGTTAGCCTGCTTTAAACACTCTAATTTTTTCAAAGTAACAGTCCTGTTTCCCTGCAACACCAAATTAATGACATTACAGTTCTTCAGAAAGGAGGAATCAGCGAAGCCAGTGCATACCAGTGGCACGACCAACCTGCTGACCCCGAAATTCAACTACGAGCTTTTTAACTGCAACAACTTTAATATACGCTATTGGAGCTGGAATTACCGCGGCTGCTGGCACCAGACTTGCCCTCCAA
+
@DDDDHHIIIIIICF@GCC@HEEE@@CHH1CHEEHCCCGEHEHH?G?CCEH@G?CH?C1@@F<CGFHEE@1?G10CFE1<F1ECGEH@G1G1E?1CHGIIIFEF1DHEFHFE5HHIIIGHHH6EACIHGFHGHHHC/<D1GGFHHFBECHFGHHHHHHFHHHHHH8FHEHEHHHHHIIIFHEDHHIHEH;IIHIHIHIHHIIIIHHEHHEHHHHHHEIHEIHHFGHIHG@@C<GCGHGCFHHHG<EIIIHEIHFFFHCHIGIHIIIHIIHHHGGCHHCFE@HEEHHHFIIIIHHHIGIIFHHHIHFHIIHHEIIHHDDHIHIHEIIIIIHHHHCEIIIIIIDCDDC
@HISEQ:969:HM2KJBCX2:2:1102:19676:49663 2:N:0:ACTATGCA
TTCCACACGTGGCCCAACTATCCCTATTAATCATTACGGTGATCCTAGAAACCAACGAAATAGAACCAATCCGTCCTATTTCATTATTCCATGCTAATGCATTCAGACGTTAGCCTGCTTTAAACACTCTAATTTTTTCAAAGTAACAGTCCTGATTTCCTATCACACCAACTAAATGGCATGAAAGTTCCTCAGAAGGTAGAGATTTATCTCACCAGTACAGACAATTAAGCCTGACCAATGGGTAAACCCCGAAGTTCAACTACGAGCTTTTTAACTGCAACAACTTTAATATACGCTATTGGAGCTGGAATTACCGCGGCTGCTGGCACCAGACTTGCCCTCCAA
+
DDCDDIIHIIIHEHHIIIIIIIIIIIIIIIIIIIIIIIHIIIHFHHIIGIIIIIIIHIIIIIIIIIIIIIIIIIIIIIIIIHIIIIIIIIIIIHHIIIIIIHHIHIIIIIIIIHIIIIIIIIIIIIIIIIIHHIIIIIIIHIIIIIIIIIIIIIIIIIHIIHHIIIIIHHEHIIIIIHIIIIIIIIIIIIIIIIIIIIIIIIIIIIIIIIHIIIHIIIIIIIIIIIIIIIIIIIIHIIIIIIIIHHHIIIIIIIIIIHHIIIIIIIIIIIIIIIIIIIIIIIIIIIIHHIIIIIIIIIIHIIIIIIIIIIHIIIIIIIIIIIIIIIIIIIIIIIIIHIIIIIIDDDDD
@HISEQ:969:HM2KJBCX2:2:1102:13374:49693 2:N:0:ACTATGCA
TTCCACACGTGGCCCAACTATCCCTATTAATCATTACGTCGATCCTAGAAACCAACAAAATAGAATCAAACGTCCTATTTCATTATTCCATGCTAATGTATTCAAGCGCGAGCTTGCTTTAAACACTCTAATTTTTTCAAAGTAACAGTCCTGATTTCCCACGACACCAAATTAATGACATCGTGGTTCGTCAGAAGGGAGAAACCAATAATACTAGTACGTACAAAGTACGACCGACATATTAGTCCCGAAATTCAACTACGAGCTTTTTAACTGCAACAACTTTAATATACGCTATTGGAGCTGGAATTACCGCGGCTGCTGGCACCAGACTTGCCCTCCAA
+
DDDDDIIIIIIIIIIIIIIIIIIIIIIIIIIIIIIHIIIIIIIIIIIIIIIIIIIIIIIIIIIIIIIIIIIIIIIIIIIIIIIIIIIIGIIIIIIIIIIHIHIIIIIIIHIHIHIIIIIIIIIIIIIIIIIIIIIIIIIIIIIIIIIIIIIIIIIIIIIIIIIIHIIIIIIHIIIIIIIIIIIIIIIIIIIIIIIIIIIIIIIIIIIIIIIIIIIIIIIIIIIIIIIIIIIIIIIIIIIIIIHIIIIIIIIIIIIIIIIIIIIIIIIIIIIIIIIIIIIIIIIHHGIIIIIIIIIIIIIIIIIIIIIIIIIIIIIIIIIIIIIIIIIIIIIIHIIIIIIDDDDD
@HISEQ:969:HM2KJBCX2:2:1102:9256:49684 2:N:0:ACTATGCA
TTCCACACGTGGCCCAACTATCCCTATTAATCATTACGGTGATTCAGAAACCAACAAAACAGGACCACCGTCCTATTTTATTATTCCATGCTAATGTATTCAGACGTAAGCCTGCTTTGAACACTCTAATTTTTTCAAGGTAAAGGTCCTGGTTTCCCACCACGCTAAATTAATAACATGATGGTTCCCCAGAAGGTAGAAATTCCACACGCCAGTACAGACAATTGCCCGACCAACGGTAGAACCCCGAAATTCAACTACGAGCTTTTTAACTGCAACAACTTTAATATACGCTATTGGAGCTGGAATTACCGCGGCTGCTGGCACCAGACTTGCCCTCCAA
+
DBDDCIIHGHHFDFHIIIEHEHHHIIIIIIIIIHHIIIIIGHHHIHHEHHIIIEHHIIIIHH?@HHHHECHIIIGGH?GCHHCCHHGHIEHEHIIIIIHHHHEHHIHIHIHHHFHHHIHHHHHIIHIIHHHGHFHHHHHIHIIIHIIHIIHIIIIIIIIIHHHHHEHHFEIIIIHHIHIIHGIIHHF<HGIIIIIIIIIIIHIHFGIIHHHHHIIIIIIIIHIIIIIIIIHHIIHEHH>HGDHHIIHEHIIIIIIIIIIIIIIIIIIIIIIHHHIHGHHIIIIIIIIIIIHIIIIIIIIIIIHIHIIIIHHIIIHIHIIIIIIIIIIHIIIHIIIIIIDDDDD
@HISEQ:969:HM2KJBCX2:2:1102:9192:49989 2:N:0:ACTATGCA
TTCCACACGTGGCCCAACTATCCCTATTAATCATTACGTCAATCCTAGAAACCAACAAAATAGGATCGAACGTCCTATTTCATTATTCCATGCTAATGTATTCAAGCGTTAGCCTGCTTTAAACACTCTAATTTTTTCAAAGTAACAGTCCTGTTTCCCTGCAACACCAAATTAATGGCATTACAGTTCTTCAGAAAGGAGGAATCAGCGAAGCCAGTTCATACCAGTGGCACGACCAACCTGCTGACCCCGAAATTCAACTACGAGCTTTTTAACTGCAACAACTTTAATATACGCTATTGGAGCTGGAATTACCGCGGCTGCTGGCACCAGACTTGCCCTCCAA
+
DADDDIIIIIIHHIHIIIIIEHHHHIIIIIHHHIIGHHIIHIIHHHHEEFHHGIGIIIIIIHFEHIIHHHHHHFHH1GHIIHHHFHF@CFHHIHHCHHHHFFHIIIIIIIHHHIHHIHIHGHEIIIIIHGIHIFHHGHHIIIIIIHHFHIIIIIIHIIIIIIIIIIIHHHEGFIIIIHEHIIIIIHHIHIIHIH:IIIIIHIIIIIIIIHFHHHGIIIIIIHIIIIIIHHIIIIIIIHHIIIHHHIIIIIIIHHIIIIIIIGIIIGIIIGIIIIIIIIIIHHIHIIIIHHHIIIIIIIIIIIIIIIIIIIIIIIIIIHIEIIHHIHIIIIIIIHIIIIHIHDDDDD
@HISEQ:969:HM2KJBCX2:2:1102:6916:50084 2:N:0:ACTATGCA
TTCCACACGTGGCCCAACTATCCCTATTAATCATTACGTCAATCCTAGAAACCAACAAAATAGAATCGGATGTCCTATTTCATTATTCCATGCTAATGTATTCAAGCGTGAGCCTGCTTTAAACACTCTAATTTTTTCAAGGTAACAGTCCTAATTCCCCGTGACACCAAATTAATGGCATTACGGTTCTTTAGAAGGTGAGAAATCAATAATATCAGTACATACCAACGGCATGACCGAAACATTGATCCCGAAATTCAACTACGAGCTTTTTAACTGCAACAACTTTAATATACGCTATTGGAGCTGGAATTACCGCGGCTGCTGGCACCAGACTTGCCCTCCAA
+
DDDCDHIIHHIGHHIIIIGIIIIIHIIIIIIIIIIIIIIIIIIIIIGHIIIICGHHHIIHIIIHHIIIIIIIIIIIIIHHIHIIIIIHIIIIIIHHIIIIIIIIIIIIIIIIIHIIIHIIIIIIHEIIIHHIIIIIIHIIIIIIIHHHIHIIIHIIIHHHHIIIHIHHIIIIIIIIIHHHIIIIIIIIIIIIHIIIIIIIIIIIIIIIIIIIHIIIIIIIIIIIIIIIIIHIIIIIIIIGIIIHHGIIIIHIIIIIIIIHIIIIIIIIIIIIIIHIIIIIIIIIIIIIIIGIIIIIIIIHGHIIIIIIIIIIIIIIIHIIIIIIIIIIIIIIIIIIIIIIHIDDDDD
@HISEQ:969:HM2KJBCX2:2:1102:18797:50576 2:N:0:ACTATGCA
TTCCACACGTGGCCCAACTATCCCTATTAATCATTACATCGATCCTAGAAACCAACAAAATAGAATCTGATGTCCTATTTCATTATTCCATGCTAATGTATTCAAGCGTAAGCTTGCTTTAAACACTCTAATTTTTTCAAGGTAACAGTCCTAATTCCCCATAACATCAAATAAATGACATTATGGTTCTTTAGAAGGTGAGAACCAATAAAACCAGTACATACCAAGGCATGACCGATCCCTTGATCCCGAAATTCAACTACGAGCTTTTTAACTGCAACAACTTTAATATACGCTATTGGAGCTGGAATTACCGCGGCTGCTGGCACCAGACTTGCCCTCCAA
+
DDDDDIIIIIIHIIIIIIIIIIIIIIIIIIIIIIIIIIIIIIIIIIIIIIIHIIIIGIIIIHHIIIIIIIIIHHHIIIIIIIIHIIIGHIIIIIHIIIIIIHHIIHHIIIIIIIIIIIIIIIIIIIIIIIHIIHIIDIIIIIIIIIIIIHIIIHIIIIIHIHIIHIIIIIHIIIIIIIHIIIIIIIIIIIIIIIIIIIIHIIIIIIIIIIIIIGIIIIIIIIIIIIIIIIIIIIIIIIIIIHIHIIHGIIIIIIIHIIIIIIIIIHIIIIIIIIIIIIIIIIIIIIIIIIIIIIIIIIIIIIIIIIIIIIIIIIIHIIIHCIIIIIIIIIIIHIIIIIIIDDDDD
@HISEQ:969:HM2KJBCX2:2:1102:19008:51167 2:N:0:ACTATGCA
TTCCACACGTGGCCCAACTATCCCTATTAATCATTACGGTGATCCTAGAAACCAACGAAATAGAATCAGTCCGTCCTATTTCATTATTCCATGCTAATGTATTCAGACGATAGTCTGCTTTAAACACTCTAATTTTTTCAAAGTAACAGTCCTGATTTCCCATCACACCAAATAAATGGCATGAAAGTTCCTCAGAAGGTAGAGATCCATCCTACCAGTGCAGACAATTAAGCCTGACCAATGGGTAGACCCCGAAGTTCAACTACGAGCTTTTTAACTGCAACAACTTTAATATACGCTATTGGAGCTGGAATTACCGCGGCTGCTGGCACCAGACTTGCCCTCCAA
+
DDDDDIIIIIIIIIIIIIIIIIIIIIIIHIIIGIIIIIHIIEHHIHIIHIIIIIIIICCHHHIIGHIIIIIIHHIIIIIIIIIIIIIIIIIIIIIGIGIIGIIIIIIIIIIIHHIIIIHIIIIIIIIHIIIIHHHIIIIIIIIIIIIIIIIIIIHIHIIIHHIIIIHHIIIHIIIIIIHIIIIIIIIIIIIIIIIIIIIIIIIHIIIIIIIIIIIIIIIIIIIIIIIIIIIIIIIIIIIIIIIHHEFIIIIIIIIIIIIIIIIIIIIIIIIIGIIIIIIIIIIIIIIIIIIIIIIIIIIIIIIIIIIIIIIIIIHIIIIIIIIIIIIIIIIIIIIHIIIIIIIDDDDD
@HISEQ:969:HM2KJBCX2:2:1102:8316:51159 2:N:0:ACTATGCA
TTCCACACGTGGCCCAACTATCCCTATTAATCATTACGGTGATCCTAGAAACCAACAAAATAGGATCGAACGTCCTATTTCATTATTCCATGCTAATGTATTCAAGCGTTAGCCTGCTTTAAACACTCTAATTTTTTTCAAAGTAACAGTCCTGTTTCCCTGCAACACCAAATTAATGACATTACAGTTCTTCAAGAAGGAGGAATCAGTAAAGCCAGTACACACCATTGGCACGACCAACCTACTGACCCCGAAATTCAACTACGAGCTTTTTAACTGCAACAACTTTAATATACGCTATTGGAGCTGGAATTACCGCGGCTGCTGGCACCAGACTTGCCCTCCAA
+
DDDDDIIIIIHGHIIIIGIIIIIIIIIIIIIIHIIIIIGIHIIHIIHHHHIIIIIIIIIIIHIIIHIIHHHIHHHIHIIIIIIIIHIHHIIIIGIIHIIIIIIHIHIIIIIHIIIIIIHIIHIHHIHIIIIIHIHHHIIIIIIIHHIIIIIIIIIIIIGIIHIHIHHHIIHHHHIHIIIIIIIIIIIIHHIIIHHIIHIIIIIIIHIIIIIHGIIIIIIIIIIIIIIIIIIIIIIIIIHHIIIHHGIIIIIIIIIIIIIIIIIIIIIIIIHIIIIIIIIIIIIIIIIIIIIIIIIIIIIIHHIIIIIIIIIIIIIIIIIIIIIIIIIIIIIIIIIIIIIIIIDDDDD
@HISEQ:969:HM2KJBCX2:2:1102:13038:51471 2:N:0:ACTATGCA
TTCCACACGTGGCCCAACTATCCCTATTAATCATTACGGTGGTCCTAGAAACCAACAAAATAGAACCACAACGTCCTATTCTATTATTCCATGCTAATCTATTCAAGCAATAGCCCGCTTTAAACACTCTAATTTTTTCAAGGTAATGGTCCTGGCTCCCCAACACACCCAATTAAGGACATACTGGTTCACCAGAAGGAAGACCCGACAACAGGACAGTACTCGCCAAAGACGGACCGCCCGGCCAAGTCTAAAATTCAACTACGAGCTTTTTAACTGCAACAACTTTAATATACGCTATTGGAGCTGGAATTACCGCGGCTGCTGGCACCAGACTTGCC
+
ADDDDIIIIIHIIIIFHGIIIHGIIIIIIIIIIIIIIIIIIIIHHIHIHIIHHIIIIHHHIIFHIHIIIHIHIIIGHHHIGIIIIHIIIHIIIIIIIIIIIHHHIIIIHIIHIHIIIIIHHHIIIIIIIIIIIHIHIIIIHIIIGIIHIIHIIIHIHHGHIIIIIIIIHIIHIEIIIIIIIIIIIHHHHIHIHIIIIIIIIIIIIIIIIIIIIIHIIIIIIIIIIIIIIIIIIIIIIIHCIIIIIIIIIIIIIIIIHIIIIIIIIIIIIIIIIIIIIIIIIHIIIIIIIIIIIHHIIIHIIIIIIIIIHHIIIIIIIIIIIIIIIGIIIIIIIIIIDDDDD
@HISEQ:969:HM2KJBCX2:2:1102:14186:51556 2:N:0:ACTATGCA
TTCCACACGTGGCCCAACTATCCCTATTAATCATTACGGTGATTCAGAAACCAACAAAACAGGACCACCGTCCTATTTTATTATTCCATGCTAATGTATTCAGACGTAAGCCTGCTTTGAACACTCTAATTTTTTCAAGGTAAAGGTCCTGGTTTCCCACCACGCTAAATTAATAACATGATGGTTCCCCAGAAGGTAGAAATTCCACACGCCAGTACAGACAATTGCCCGACCAACGGTAGAACCCCGAAATTCAACTACGAGCTTTTTAACTGCAACAACTTTAATATACGCTATTGGAGCTGGAATTACCGCGGCTGCTGGCACCAGACTTGCCCTCCAA
+
DDDDDIIIHHIIIIHHIIIIHHHHHHHIHICHHHIIIHGHHHHHIIIIIHIIIFIIIIIIIIEFHIIHIHHHIHHIIIIIIIIIGEIHFHHHHIIIIIIIIIIHIIIIIIIIIHIIHHHIHGIIIIIIIHIFIIIIIIIIIIIIIIHHEIIIIIIIHIIIIIIIIIIIIIIIIIIIIIIHHHIIIHIHIIIIGIIIIIIIIIIIIHHFHIIIIHIIIIIIIIIIIIIIIIIHHHIIIIIHG@IHHIIIIIIIIIIIIIHHIIHIGIIIIIIIIIIIIIIHIIIIIIIIIHHIIIIIIIIIIIIIIIIIIIIIIIIIIIIIIIIIIIIIIIIIIIIIIIDDDDD
@HISEQ:969:HM2KJBCX2:2:1102:4813:52082 2:N:0:ACTATGCA
TTCCACACGTGGCCCAACTATCCCTATTAATCATTACGGTGGTCCTAGAAACCAACAAAATAGAACCACAACGTCCTATTCTATTATTCCATGCTAATCTATTCAAGCAATAGCCCGCTTTAAACACTCTAATTTTTTCAAGGTAATGGTCCTGGCTCCCCAACACACCCAATTAAGGACATACTGGTTCACCAGAAGGAAGACCCGACAACAGGACAGTACTCGCCAAAGACGGACCGCCCGGCCAAGTCTAAAATTCAACTACGAGCTTTTTAACTGCAACAACTTTAATATACGCTATTGGAGCTGGAATTACCGCGGCTGCTGGCACCAGACTTGCCCTCCAA
+
DDDCBHHFIHHHDHHIIIHHEHEHIHIIIGGCHHIIIHIIIHIHHIIGHHHIEHFHIEHIIIIIII@EHHI=E<CEEHHEHHHHIIIEHHIE1DEH?HGEHCG@EHHIIIHDD>DHGHCHIHHFGFGHHIHCGHHHHHHHHGIIIHHHIHEHHIIHEHIIHIHFIIIIHHHHHHHHHFIIHHIIHHIHHHIIIIHGIIIIHHIIIHIIIIHIHHGIIIIGIHHHHHHFEHHIHE?HIIIHIIIIHHIIIIIHIIIHIIIIIIHIHH@HIIIIHHHIIIIIIIIIIIIIIIIHHHHIGIIIIIIIIIIIIIIIIIIIHDGIHHIIHIIGHIHHEHHIIIIHIIDDDDD
@HISEQ:969:HM2KJBCX2:2:1102:19356:52561 2:N:0:ACTATGCA
TTCCACACGTGGCCCAACTATCCCTATTAATCATTACATCGATCCTAGAAACCAACAAAATAGAATCGGATGTCCTATTTCATTATTCCATGCTAATGTATTCAAGCGTGAGCCTGCTTTAAACACTCTAATTTTTTCAAGGTAACAGTCCTAATTCCCCGTGACACCAAATTAATGGCATTACGGTTCTTTAGAAGGTGAGAAATCAATAATATCAGTACATACCAACGGCATGACCGAAACATTGATCCCGAAATTCAACTACGAGCTTTTTAACTGCAACAACTTTAATATACGCTATTGGAGCTGGAATTACCGCGGCTGCTGGCACCAGACTTGCCCTCCAA
+
DBD@DHIIHEF@?<CE1CC<<GHIHEFH1<FHIFHHIIIF0<C@E?HHEGHHCF?CH<E<F1<1D?C@HHD/D<FHCF@GGHHE11C1@CHFGEEHHHIHIIIHIHGGHHHGIHHE?@FHGHIIIIHHHIHHIHEEHGEG?@HGIIHHGHEFHFG?FDFHHHCIIIH4IHGCHHGHHIHEFIHHHEHEEIIHIGHHHIIIHHHIIIIHIHHGGFDHH<GIHHHHIIHHHEFHGIHHII=IIHGIIIIHBFEHEIIHHHFIIIIIHCC1HIIIIHHHFHECHHHHIHEIHFIIHHHEC@GGHGEEHH@HHFFCHHEDDHHEHGC?HEEECHHHGFGIIHHDHH@@@@B
@HISEQ:969:HM2KJBCX2:2:1102:3199:53174 2:N:0:ACTATGCA
TTCCACACGTGGCCCAACTATCCCTATTAATCATTACGGTGATCCTAGAAACCAACAAAATAGAACCATGCCGTCCTATTCTATTATTCCATGCTAATGTATTCGAGCAAAAATGCCTGCTTTAAACACTCTAATTTTTTCAAGGTAAAGGTCCTGGATCCGCAAGACACCCAATAAAGGACATCGAGTTTCTCCAGAAGGTGAGAAATCAACAGTAACAGTTCATACCCCTTAAGGCATGACCATCACGTCAATCCCGAAATTCAACTACGAGCTTTTTAACTGCAACAACTTTAATATACGCTATTGGAGCTGGAATTACCGCGGCTGCTGGCACCAGACTTGCCCTCCAA
+
<<@<<<D0CC@C?HCE1GFH?<FCC@CCCCC@1FHHH@0<CCH@?G1<D?GC<<CH?11GHHEHIGHHF1<<FH//<<CG1<FFFCCECE1FHGHE1C@CFFCHEGF=DFHEHF?EH11FHEGFC6B8<116CE?GH1CHIE@CIHDHEEDFH?IHCC7CE1HHFFHCCC<FGCEHGD<<HCHFHIHHIEFIHEHIIIIHEHIIHGHHCCHHHHG@GDFHCG1AFEDDEHC<H@GC@CC>GDFDHH@CEFECHCEDHHHHHIFIHECIHEEHFHE@HHGEGCGEGEIHGHCF1CCGFH=ECHEGGHIHHIHHCEIIEHHHHDHDHIIHHFHFHEHHIHHGFHEHIIHE@?D<<
@HISEQ:969:HM2KJBCX2:2:1102:13810:52765 2:N:0:ACTATGCA
TTCCACACGTGGCCCAACTATCCCTATTAATCATTACGGTGATCCTAGAAACCAACGAAATAGAATCAGTCCGTCCTATTTCATTATTCCATGCTAATGTATTCAGACGATAGTCTGCTTTAAACACTCTAATTTTTTCAAAGTAACAGTCCTGATTTCCCATCACACCAAATAAATGGCATGAAAGTTCCTCAGAAGGTAGAGATCCATCTCACCAGTGCAGACAATTAAGCCTGACCAATGGGTAGACCCCGAAGTTCAACTACGAGCTTTTTAACTGCAACAACTTTAATATACGCTATTGGAGCTGGAATTACCGCGGCTGCTGGCACCAGACTTGCCCT
+
DDDDDIIIHHIIIIIIIHIIIIIIIIIIIIIIIIIIIGIIIIIIHIIIIIIIIIIIIHIHIHHIIIIIIIGHHHIHIIIIIHIIIIIIIIIIIEHHIIIIIIHIIHHIIIIIHHHIIIIIIHIIHHIIIIHIIIHIIIIHHIHIIIIIIIIIIIHHIIHIHHHIIIIIIIIIIIIIIIIGHHIIIIHIIHIIHHIIIIIIIIIHIHIIIIIIIIIIIIIIIIIIIIIIIIIIIIIIIIIIIHFIHIIIIIIIIIIIIIIIIIIIIIIIIIIIIIIIIIIIIIIIIIIIIIIIIIIHIIIHIIIIIIIIIIIHHIIIIIIIIIIIIIIIIIIIIIIIIIIDDDDD
@HISEQ:969:HM2KJBCX2:2:1102:14386:52674 2:N:0:ACTATGCA
TTCCACACGTGGCCCAACTATCCCTATTAATCATTACATCGATCCTAGAAACCAACAAAATAGAATCTGATGTCCTATTTCATTATTCCATGCTAATGTATTCAAGCGTAAGCTTGCTTTAAACACTCTAATTTTTTCAAGGTAACAGTCCTAATTCCCCATAACATCAAATAAATGACATTATGGTTCTTTAGAAGGTGAGAACCAATAAAACCAGTACATACCAAGGCATGACCGATTCCTTGATCCCGAAATTCAACTACGAGCTTTTTAACTGCAACAACTTTAATATACGCTATTGGAGCTGGAATTACCGCGGCTGCTGGCACCAGACTTGCCCTCCAA
+
DDDDDIIIIIIIHIIIIIIIIIIIIIIIIIIIIIIHIIIIIIIIIIIIIGHIIIGIIIIIIIIGHIIIHIHIIIIIIIIIIIIIHIIIIIIHIHHIIIIIIIIIIIIIIIIIIIIIIIIIIIIIIIIIIHHIIHHI<IIIIIIIIIIIIIIIIIIIIIIIIIIIIIIIIIIIIHHIIIIIIIIIIIIIIIIIIIIIIIIIIIIIIIIIIIIIIIIIIIIIIIIIIIIIIIIIIIIIIIIIIIHHIIIIIIHIIIIIIIIIIIIIIIIIIIIIIIIIIIIIIIIIIIIIIIIIIIIIIIIIIIIIIIIIIIIIIIIIIIIIIIIIIIIIIIIIIIIIIIIIDDDDD
@HISEQ:969:HM2KJBCX2:2:1102:15092:53364 2:N:0:ACTATGCA
TTCCACACGTGGCCCAACTATCCCTATTAATCATTACGTCAATCCTAGAAACCAACAAAATAGGATCGAACGTCCTATTTCATTATTCCATGCTAATGTATTCAAGCGTTAGCTTGCTTTAAACACTCTAATTTTTTCAAAGTAACAGTCCAGATTCCTCGCAACACCAAATTAATGGCATTACGGCTCATCAGGAAGGAGGAATCAGTGAGACCAGTACATACCAGTGGCATGACCAACCTACTGACCCCGAAATTCAACTACGAGCTTTTTAACTGCAACAACTTTAATATACGCTATTGGAGCTGGAATTACCGCGGCTGCTGGCACCAGACTTGCCCTCCAA
+
DDDDDIIHGIHHIIIIIGIIIIIIIHIIIIIIIIIIIIIIIIIIIIIIIIIIHHIIIIIHIHHIIIIGIIIGHIIIIIIIIIIIIIIIIIIHIEHGIIIIIHHIIHHHHIHFHIIHIIIIIIIIIHIIIIIIIIHHIHHIHHIIHHIHHIIIHHHIIHHIIIIIIIIHIIIIIIIIIIIIIIIIIIIHIIIIIIIIIHIIIIIIHIIIIIIIHIIIIIIIIIIIIIIIIIIIIIIIHIIIIHHHDGIIIIIIHFHIGIIIIIHIIIHIIIIIIIIIIIIIIIIIIIGIIIIIIIIIIIIIIIIIGIIIIIIIGIIIGIIIIIIIIIIIIIIIIIIIIIIIIDDDDD
@HISEQ:969:HM2KJBCX2:2:1102:1490:53955 2:N:0:ACTATGCA
TTCCACACGTGGCCCAACTATCCCTATTAATCATTACGTCGATCCTAGAAACCAACAAAATAAGATCAAACGTCCTATTTCATTATTCCATGCTAATGTATTCAAGCGTGTGCCTGCTTTAAACACTCTAATTTTTTCAAAGTAACAGTCCTGATTCCCCATAACACCAAATTAATGACATCATAGTTCGTCAGAAGGGAGAAATCAATAATACCAGTACATACCGAAGTACGACCGATATATTGATCCCGAAATTCAACTACGAGCTTTTTAACTGCAACAACTTTAATATACGCTATTGGAGCTGGAATTACCGCGGCTGCTGGCACCAGACTTGCCCTCCAA
+
DDDDDIIIIIIHGHHIIIIIIGIIIIIIIIIIIIIIIIIIIIGIHIIIIHHIIIIGIHIIIIIIIHII1GHIHHIIGHIIHGHIIIIIHIEHEHHIIIHIHGFHIGIIHHHIIIIHIIHIHHHIIIIHIIHHIIIIIIIIIIHIIIIIIIIIHHHHIIIIHIHIHHIIHIIHGIIIIIIIIIIIIIIHIIHIIIHIIIIIIIIIIIIIIIIHIIIIIIIHHHGIIIIIIIIIIIIHGIIHIHHHHIHHDHHIIIIIIIIIIIIIHIIIIIIHIIIIIIIIIIIIIIHIIIIIIIIIHIIIIIIIIIIIIIIIIIIHIIIIIHIIIIIIIIIIHIIIIIIHDDDDB
@HISEQ:969:HM2KJBCX2:2:1102:4464:54443 2:N:0:ACTATGCA
TTCCACACGTGGCCCAACTATCCCTATTAATCATTACGGTGATCCTAGAAACCAACAAAATAGAACCATGCCGTCCTATTTTATTATTCCATGCTAATCTATTCAAGCACAAGCCTGCTTTAAGCACTCTAATTTTTTCAAGGTAATAGCTCTGCTTCCCCAACGCACTAACTTAATAGCATGCTGGTTATTCAGAAGGTAGGAATTCATCAGGCCAGTGCGGACAGTGAAGCCCGACCAACCGACAAACTCCGAAATTCAACTACGAGCTTTTTAACTGCAACAACTTTAATATACGCTATTGGAGCTGGAATTACCGCGGCTGCTGGCACCAGACTTGCCCTCCAA
+
DDDADIHHIIGHIIHIIIIIIIIIIIIIIHIHIIIIHHIIIIIIHIHHFHIIIIIIIIHHHIFHEHHCHHIHIIIHIIIIIIHIIIII<EHIIIIIIIIHHHIIIIHIIIIHFGHIIIIIIIHFHHHIIIIEHIIIIIIIHIIIIIIIIIIIIIIIIIIHIHIIIIIIHGHIIIHHIIIHGIIIIIIIIIHHGIIIHIIHHIIIIIIIIIIIIIHIIIIIIIIIIII<IIIIGIIIIIIIIIIHHEHIHHIIIIIIIIIIIIIIIIIIHIIIIIIIIIIIIIIIIHIIIIIIIIIHHIIIIIIIIIHIIIIIIIIIIIIIIIIIIIIIIIIIIIIIIIIIIIIDDDDD
@HISEQ:969:HM2KJBCX2:2:1102:13495:54202 2:N:0:ACTATGCA
TTCCACACGTGGCCCAACTATCCCTATTAATCATTACGTCAATCCTAGAAACCAACAAAATAGGATCAACGTCCTATTTCATTATTCCATGCTAATGTATTCAAGCGCGAGCCTGCTTTAAACACTCTAATTTTTTCAAAGTAACAGTCCTGATTCCCCACCACACCAAATGAATGACATGATGGTTCGTCAGAAGGTAGGAACCAGTAACACCAGTACGTACCTAAGGCACGACCAACGTACTGATCCCGAAATTCAACTACGAGCTTTTTAACTGCAACAACTTTAATATACGCTATTGGAGCTGGAATTACCGCGGCTGCTGGCACCAGACTTGCCCTCCAA
+
DDDDDIIIIIIIIIIIIIIIIIIIIIIIIIIIIIIIIIIIIIIIIIHIIIIIIIIIIIIIIFHIIIIIIIIIIHHFHIIIIIIHIIIIIIIIIIIIIIIIIIIIIIIIIIHHIIIIIIIIIHIIIIIIIIIIIIIIIIIIHIIIIIIHIIIIHIIIIIIIHHHIIIIIIIIIIIIIIIIIIIIIIIIIIIIIIIIIIIIIIIIIIIIIIIIIIIIIIIIIIIIIIIIIIIIIIIIIIIIIIIIIIIIIIIIIIIIIIIIIHFHIIIIIIIIIIHIIIIIIIIIIIIIIIIIIHIIIIIIIIIIIIIIIIIIIIIIIIIIIIIIIIIIIIIIIIIIIIIIIDDDDD
@HISEQ:969:HM2KJBCX2:2:1102:1488:54284 2:N:0:ACTATGCA
TTCCACACGTGGCCCAACTATCCCTATTAATCATTACATCGATCCTAGAAACCAACAAAATAGAATCGGATGTCCTATTTCATTATTCCATGCTAATGTATTCAAGCGTGAGCCTGCTTTAAACACTCTAATTTTTTCAAGGTAACAGTCCTAATTCCCCGTGACACCAAATTAATGGCATTACGGTTCTTTAGAAGGTGAGAAATCAATAATATCAGTACATACCAACGGCATGACCGAAACATTGATCCCGAAATTCAACTACGAGCTTTTTAACTGCAACAACTTTAATATACGCTATTGGAGCTGGAATTACCGCGGCTGCTGGCACCAGACTTGCCCTCCAA
+
DDDDDIIIIIIHIIIIIHIIIIIIIIIIIIIIHIIIIIIIIIIIIIIIHFGHIIIIHIIHIIGHHIHHIHIIHIIIGHIHGHHIHIIHHIIFHIIIIIIHHIIIIIHIIIIIIIIIHHHIIIIHIIIIIIIIIIIHIIHIIIHHHHIIIIIIIIIIIIIHIIIIIIIIIIIHIIIIIIIHG?IIIIIIIHIIIIIIIIIIIIIIIIIIIIIIIIIIIIIIIIIHIIIIH=HHIIIHIIIIIIIIHGIIIIIIIIIIIIIIIIIIIIIIIIIIIIIHIIIIIIIIIIIIIIIIIIIIIIIIIIIIIIIIIIIIIIIIIIIIIIIIIIIIIIIIIIHIIIIIIIDDDDD
@HISEQ:969:HM2KJBCX2:2:1102:1822:54264 2:N:0:ACTATGCA
TTCCACACGTGGCCCAACTATCCCTATTAATCATTACGTCAATCCTAGAAACCAACAAAATAGGATCAACGTCCTATTTCATTATTCCATGCTAATGTATTCAAGCGCGAGCCTGCTTTAAACACTCTAATTTTTTCAAAGTAACAGTCCTGTTTCCCTGCAACACCAAATTAATGACATTACAGTTCTTCAAGAAGGAGGAACCAGTAAAGCCAGTGCATACCAGAGGCACGACCAACCTACTAATCCCGAAATTCAACTACGAGCTTTTTAACTGCAACAACTTTAATATACGCTATTGGAGCTGGAATTACCGCGGCTGCTGGCACCAGACTTGCCCTCCAA
+
BDDDDIIIIIHCHE?EH=HIHIEHIHHIHHICCEHEHHIIII?H@HEC1GEHIIIIHFCFHIIHHHIHE?DC1DG@H?HHCFHHIGHHIFF?EHHIHIHHIHHHHHH?EGHGHHFHEHIGHIHHHGHHIHIIHHIHIIHHIHIIHFHIHEHCHHHHIHIHHHIIHIHHHHHIIIIIHHHHIIHHIHIHIIIHHIIIHIHH;IIHHHIIIHIHHIIFHHGHHFHIHEHHGIIIIHDHCHIIGFFDHHHIHHHGHIHHHIHEEHHHHHHHEHIHEFHEHHGFFHHHGC1GIHHHIHIIGIIIIHHHHHIIHHHHHHHHIIIIIIHHEIIHIIHIHIIIHDIHCDDDD
@HISEQ:969:HM2KJBCX2:2:1102:20564:54233 2:N:0:ACTATGCA
TTCCACACGTGGCCCAACTATCCCTATTAATCATTACGTCGATCCTAGAAACCAACAAAATAGAATCAAACGTCCTATTTCGTTATTCCATGCTAATGTATTCAAGCGTGAGCCTGCTTTAAACACTCTAATTTTTTCAAAGTAACAGTCCTGATTCCCCATGACACCAAATTAATGACATCATGGTTCGTCAGAAGGTAGGAATCAATAATACCAGTACGTACAATAGCACGACCAATAAATTGATCCCGAAATTCAACTACGAGCTTTTTAACTGCAACAACTTTAATATACGCTATTGGAGCTGGAATTACCGCGGCTGCTGGCACCAGACTTGCCCTCCAA
+
CDDDDIIIIIIIIIIIIIIIIHHIIHIIIIIIIIIIIHIIIIIHHIIHIIIHIIIIHIIGIIIIIIIIIGIEHEHIIHIIGIHIIHHHHHIEFHHIIIIIIIGIIIIIIIIIGIIFIGHIIIIIIIHIHIIIIIIIIHHIHIIIIIIIHGIIIHIIHHHHIHEIIIIHIIIHHIHIIIIIIIIIIIIIIIHIIIIIIIIIIIIIHIIIIIIIIIIIHHIIIHIIIIIIIIIIIIIIIIIIIIHFGIIIIIIIIIIIIIIIIIIIIIIIIIIIIIIHIIIIIIIIIIIIIIIIIIIIIIIIIIIIIIIHIIIIIIIIIIIIIIIIIIIIIIIIIIIIIIIIDDDDD
@HISEQ:969:HM2KJBCX2:2:1102:7200:55169 2:N:0:ACTATGCA
TTCCACACGTGGCCCAACTATCCCTATTAATCATTACGGTGATTCAGAAACCAACAAAACAGGACCACCGTCCTATTTTATTATTCCATGCTAATGTATTCAGACATAAGCCTGCTTTGAACACTCTAATTTTTTCAAGGTAAAGGTCCTGGTTTCCTACCACGTTAAATTAATAACATGATAGTTCCCCAGAAGGTAGAAATTCTACACGCCAGTACAGACAATAGCCCGACCAACGATAGAACCCCGAAATTCAACTACGAGCTTTTTAACTGCAACAACTTTAATATACGCTATTGGAGCTGGAATTACCGCGGCTGCTGGCACCAGACTTGCCCTCCAA
+
DADDDIIIIIHHIIIIIIHIIIIHHIHHHHIIHIIIIIGEHHIIIIIIHIIIIHHHIHHHHIGGHGHHIHHHHIIHIEHFCHHHIIEHHCEHEIHHIIIHHGGHHHHGHHHHHFHHHHIHHHHIHGIIHIIIHFHHHIIIIHIIIIIGIIIIIIHIIIHCIIIHIHIIIHHIIHHIIIIIIIHHGEIGHHIIHHIIIIIIIIHIIIIIIIIIIIIIIIIIIHIHIIIIIIIIIIIIIIIHHGIIIHIIIIIIIIGIIIIIIIHIIIIIIIIIIIIIHHGIIIIIIIHIHIHIIIIIIIIIIIIIIIIIIIIIIIIIIIIIIIIIIIIIIIHIIIIIIIDDDDB
@HISEQ:969:HM2KJBCX2:2:1102:16495:55498 2:N:0:ACTATGCA
TTCCACACGTGGCCCAACTATCCCTATTAATCATTACGTCAATCCTAGAAACCAACAAAATAGGATCAACGTCCTATTTCATTATTCCATGCTAATGTATTCAAGCGCGAGCCTGCTTTAAACACTCTAATTTTTTCAAAGTAACAGTCCTGATTCCCCACCACACCAAATTAATGACATGATGGTTCGTCAGAAGGTAGAAATCAGTAACACCAGTACGTACCGAAGGCACGACCAGCGTACTAATCCCGAAATTCAACTACGAGCTTTTTAACTGCAACAACTTTAATATACGCTATTGGAGCTGGAATTACCGCGGCTGCTGGCACCAGACTTGCCCTCCAA
+
DCDDDIIIDIIIIHIGHHHHIIIIIIIIIIIHHIIIIIIIHHHH1FHHIIIIIIIIIHIIIIGIEEHIIGIICHHIIIICEHHHIIEHIGHIIIIIIIIIIIIIHHHHIHIIHIIIIIIIIHIIHIGHHIIIIIHIIIHIIIIIIIIIIIIIIIIIIIIIIHHHHIHIIIHIIIIIIIIIIIIIIIIIIIIIIIIIIIIIIIIIIIIIIIIIIIIIIIIIIIIIIIII=IHIIIHIIIIIIIHHIIHHIIIIIIIIIIIIIIIIHIHIIIIIIIIIIIIIIIIIIIIIIIIIHHIIIIIIIIIIIIIIIIIIIIIIIIIIIIIIIIIIIIIIIIIIIIIIDDDDD
@HISEQ:969:HM2KJBCX2:2:1102:15393:56207 2:N:0:ACTATGCA
TTCCACACGTGGCCCAACTATCCCTATTAATCATTACGGTGATCCTAGAAACCAACAAAATAGAACCATGCCGTCCTATTCTATTATTCCATGCTAATGTATTCGAGCAAAATGCCTGCTTTAAACACTCTAATTTTTTCAAGGTAAAGGTCCTGGTTCCACATGACACCCAATTAAGGACATCATGCTTCTCCAGAAGGTGAGAAATCAACTGCGACAGTTCATACCCCTTAAGGCACGACCATCACGTCAATCCCGAAATTCAACTACGAGCTTTTTAACTGCAACAACTTTAATATACGCTATTGGAGCTGGAATTACCGCGGCTGCTGGCACCAGACTTGCCCTCCAA
+
DDDDCIIIHIIIIIIIIIIIIIIIIIIIIIIIHIIIIHHIIIIHHHIIIIIIIHIIIIIHIHFH?GFHHHEHCEHCHIIIIIEFGHHIGFHIEHIGIIHHCGHHDHHHIIIIIHIHIHHHGHHIHHHIHIIHIGHHIHHGIIHIIIIIIIHIIIIIHEHIIIIIIH9GIIIIIGIIIIIIIIIHHIIIIIIIIIIIIIIIIIIIIHIIIIIIIIHIIIIIIIIIIIIIIIIIIIIIIIIIIIIIIIIIIIHIHIIIIIIIIIIIIIIIIIIIIIIIIIIIIIIIIIIIIIIIIIIIIIIIIIIIIIIIIIIIIIIIIIIIIIIIIIIIIIIIIIIIIIIIIIIIIIIDDDDD
@HISEQ:969:HM2KJBCX2:2:1102:13769:56216 2:N:0:ACTATGCA
TTCCACACGTGGCCCAACTATCCCTATTAATCATTACATCGATCCTAGAAACCAACAAAATAGAATCGGATGTCCTATTTCATTATTCCATGCTAATGTATTCAAGCGTGAGCCTGCTTTAAACACTCTAATTTTTTCAAGGTAACAGTCCTAATTCCCCGTGACACCAAATTAATGGCATTACGGTTCTTTAGAAGGTGAGAAATCAATAATATTAGTACATACCAACGGCATGACCGAAACATTGATCCCGAAATTCAACTACGAGCTTTTTAACTGCAACAACTTTAATATACGCTATTGGAGCTGGAATTACCGCGGCTGCTGGCACCAGACTTGCCCTCCAA
+
DDDADIIIIHIIIIIIIIIIIIIIIIHIIIIIIIIIIIIIIIIIIIIIIIIIIIIIIIIIIIIIIIIHIIIHIIIIIIIIIIHHIIIIIIIIIIIIHHIIIIIIIIIIIIIIIIIIIHIIIIIIIIIIIIIIIIIIIIIIIIIIHIIHHIIIIIIIIHIIHIHIIHHIIIIHHIIIIIIIIIIIIIIIIIIIIIIIIIIIIIIIIHIIIIIIHIIHIIIIIIHIGIIIIIIIIIIIIIIIIIIIIGIIIIIIHIIIIIIIIIIIIIIIIIIIIIIIIIIIIIIIIIIIIIIIIIIHIIIIIIIIIIIIIIIIIIIIIIIIIIIIIIIIIIIIIIIIIIIIIIDDDDD
@HISEQ:969:HM2KJBCX2:2:1102:16615:57042 2:N:0:ACTATGCA
TTCCACACGTGGCCCAACTATCCCTATTAATCATTACGTGGTCCTAAAACCAACAAAATAGAACCATCGTCCTATTTTATTATTCCATGCTAATGTATTCAAGCAAAAATGCCCACTTTAAACACTATATTTTTTTCAAAGTAAAAGTCCTAGTTCATTGAAACACCCAAGAGCATCCCAATTCACCAGAAGGTGAGAAATTGGCTACACACCAATTCATGCCCCTAAAGGCATGACCGATATATCCCAATCCCGAAATTCAACTACGAGCTTTTTAACCGCAACAACACTAATATACGCTATTGGAGCTGGAATTACCGCAGCTGCTAACACCAGACTTGCCCTCCAA
+
DDDDDIIIIIIIIHIIIIIIIIIIIIIIIIIGIIHIIHIIIIIHIIIIIIHIIIIIIIIIHHIIIIIIIHIIGIFHIHIIIIIIIIHIIIIIIIIIIHIHHIIHIIIIIIHIHIIIHIHHIHHIIIHHHIIIIIIIHIIIIIIIIIHIIIIIIIIIIIIIIHGHIIIIIHHIIIIHIIIIHHHGEIIIIIIIIIIIIHIIIIIIIIIHHHIHHIIIIIIIIIIIIIIIIIIIIHIIIIIIIIHHGIHGIIIIIIIIIIIIIIIIIHIIHIIIIIIIIIIIIIIIHIHIHIIIIIIIIIIIIIIIIIIIIIIIIIIHIIIIIIIIIIIIIIIIIIIIIIIIIIIIDDDDD
@HISEQ:969:HM2KJBCX2:2:1102:10667:56912 2:N:0:ACTATGCA
TTCCACACGTGGCCCAACTATCCCTATTAATCATTACGTCAATCCTAGAAACCAACAAAATAGGATCAACGTCCTATTTCATTATTCCATGCTAATGTATTCAAGCGCGAGCCTGCTTTAAACACTCTAATTTTTTCAAAGTAACAGTCCTGATTCCCCACCACACCAAATTAATGACATGATGGTTCGTCAGAAGGTAGAAATCAGTAACACCAGTACGTACCGAAGGCACGACCAGCGTACTAATCCCGAAATTCAACTACGAGCTTTTTAACTGCAACAACTTTAATATACGCTATTGGAGCTGGAATTACCGCGGCTGCTGGCACCAGACTTGCCCTCCAA
+
DDDDDIIIHIIIIIIIIIIIIIIIIIIIIIIIIIIHIIIIHIIHIIIIIIGIIFFIIIIIIIIIIIIIIIHHIIIIIIIIIIIIIICHHHIIIIIHIIIHIIIIIIIIIHIIIIIIHIIIHIIIIIIIIIIIIHHIIIIIIIIIIIIHIIIIIHHIIIIIIIIIIFIIIIIIIIIIIIIIIIIIIIIIIIIIIIIIIIIIIIIIIIIIIIIIIIIIIIIIIIIIIIIIIIIIIIIIIIIIIIHHIIIIIIIIIIIIIIIIIIIIIIIHIIIIIIIIIIIIIHIIIIIIIIIIIIIIIIIIIIIIIIIIIIIIIIIIIIIIIIIIIIIIIIIIIIIIIIIIDDDDD
@HISEQ:969:HM2KJBCX2:2:1102:3318:57026 2:N:0:ACTATGCA
TTCCACACGTGGCCCAACTATCCCTATTAATCATTACGTCGATCCTAGAAACCAACAAAATAGAATCAAACGTCCTATTTCATTATTCCATGCTAATGTATTCAAGCGTAAGCCTGCTTTAAACACTCTAATTTTTTCAAAGTAACAGTCCTGATTCCCCACGACACCAAATTAATGACATCGCGGTTCTTCAGAAGGTAGGAACCGATAATGCCAGTGCGTACCGAGGCACGACCAACAATTCGATCCCGAAATTCAACTACGAGCTTTTTAACTGCAACAACTTTAATATACGCTATTGGAGCTGGAATTACCGCGGCTGCTGGCACCAGACTTGCCCTCCAA
+
DDDDDIIIIIIHIIIIIIIIHHIIIIIIHIIIIIIIIIIIIGIIIIIIHHIIIIIIHHIHIIIHIIIIGIIIIGHIGIIIIIIIHHIIIEHHHHHHIIIIIIIHIIIHIIHHIIIIIIIIIIIIIIIIIHHHHIHHIIHHIIIHIIIIIIIIIIIHIIIIIIIIHIHIIIIIIIIIIIIIIIIIHIIIIIIIIIHIIIIIIIIIIIIIIHIIIIIIIIIIIIIIIIIIIIIIIHIIIIIIIHGHIIHHIIIIIIIHIIIIIIIIIIIIIIIIIIIIIIIIIIIIIIHHIIIIIIIIIIIIIIIIIIIIIIIIIIIIIIIIIIIIIIIIIIIIIIIIIIIIDDDDD
@HISEQ:969:HM2KJBCX2:2:1102:5946:57576 2:N:0:ACTATGCA
TTCCACACGTGGCCCAACTATCCCTATTAATCATTACGTCAATCCTAGAAACCAACAAAATAGGATCAAACGTCCTATTTCATTATTCCATGCTAATGTATTCAAGCGTTAGCCTGCTTTAAACACTCTAATTTTTTCAAAGTAACAGTCCTGTTTCCCTGCAACACCAAATTAATGACATTACAGTTCTTCAAGAAGGAGGAACCAGTAAAGCCAGTACATACCAGAGGCACGACCAACTTACTAATCCCGAAATTCAACTACGAGCTTTTTAACTGCAACAACTTTAATATACGCTATTGGAGCTGGAATTACCGCGGCTGCTGGCACCAGACTTGCCCTCCAA
+
DDDDDIIIIIIIIIIIIIIIIIIIIIIIIIIIIIIIIIIIIIIIIIHIIIHIIHIIIIHIIIIIIIIIHIIIIIIIIIGIGHIHIIIIIIIIIIIIIIIIIHIIIIIIIIIIIIIIIIIIIIIIHIIIIIIIIIIIIIIIIIIIIIIIIIIIIIIIIHIHIIIIIIIIIIIIIIIIIIIIIIIIIIIIIIIIIIIIIIIIIIIIIIIIIIIIIIIIIIIIIIIIIIIIHIIIIIHIIIIIIHHHHIIHIIHIIIIIIIIIIIIIIIIIIIIIIIIIIIIIIIIIIGIIIIIIIIIIIIIHHIIIIIIIIIIIIIIIIIIIIIIIIIIIIIIIIIIIIIIIIDDDDD
@HISEQ:969:HM2KJBCX2:2:1102:7433:57400 2:N:0:ACTATGCA
TTCCACACGTGGCCCAACTATCCCTATTAATCATTACGTTGATCCTAGAAACCAACAAAATAGAATCGAACGTCCTATTTCATTATTCCATGCTAATGTATTCAAGCGCGTGCCTGCTTTAAACACTCTAATTTTTTCAAAGTAACAGTCCTGACTCCCCACAACATCAAATTAATGACATCATGATTCATCAGAAGGGAGAAATCAATGACATTAGTACGTACCGAAGGCACGACCGACGTATTGATCCCGAAATTCAACTACGAGCTTTTTAACTGCAACAACTTTAATATACGCTATTGGAGCTGGAATTACCGCGGCTGCTGGCACCAGACTTGCCCTCCAA
+
BDDAAHIIGIIHIHIIHIIIIIIIIIIIIHIHHHIIIIHHIIIIIIIGHHIIIIIIIIIHHIIFHHHGHHIIGHFHHIIIIHIIIIIII1DHHIIHIIIGIIIHHIIIHHHGIHIIHGHHIIIIIIHIHHIIIIIIHIIHIIIIIIIIIIIIHIIIIHIIIIIHHHGIIIIIIIIIIIIIIIIIIIIIIIIIIIII;IIIIIIIIIHIIIIIIIIIIIIHIIIIIIIIIGIIIIIIIIIIGGIHDIIIGIIIIIIIIIIIIIHIIIIIIIHIIIHIIIIIHIHHIIIIIIIIIIIIIIIIIIIIIIIIIIIIIIIIIIIIIIIIIIIIIIIIIIIIIIIIGDDDDD
@HISEQ:969:HM2KJBCX2:2:1102:19447:57526 2:N:0:ACTATGCA
TTCCACACGTGGCCCAACTATCCCTATTAATCATTACGTCAATCCTAGAAACCAACAAAATAGGATCAAACGTCCTATTTCATTATTCCATGCTAATGTATTCAAGCGTTAGCCTGCTTTAAACACTCTAATTTTTTCAAAGTAACAGTCCTGTTTCCCTGCAACACCAAATTAATGACATTACAGTTCTTCAAGAAGGAGGAACCAGTAAAGCCAGTGCATACCAGAGGCACGACCAACCTACTAATCCCGAAATTCAACTACGAGCTTTTTAACTGCAACAACTTTAATATACGCTATTGGAGCTGGAATTACCGCGGCTGCTGGCACCAGACTTGCCCTCCAA
+
DBDACHH=HFE@<1<DH@C1D@FHHHIIIIIIIFECF?HIHCCEHHHE?HHC@HEGHIEHHIH@HEHHIHHIHHIGHIIIIFHH@E@ECCC?F@CHHIHHHGIIIHHEHIHHHIHIIIHIHFHHIHIIHHHHIHHIHIHIHHHIIHHIHIIHHHIIIFHIIIIIIIHIIHIHHIIHIIHIHIIIIIIHIIIIIHHHHHIIHIIIIIIIIIGIGGIIIIIIIIIIIIIIIIIIIIIIIIHIHHIHHIHDHIIIIIIIIIIIHHHIIHFIIIIIIIIIIIIIIIIIIHIIIIHIIIIIIIIIIIIIHHHHHHIIHIIHHDHHHIIIIIIIIIIIHIIIIHIIIDDDDB
@HISEQ:969:HM2KJBCX2:2:1102:5328:57054 2:N:0:ACTATGCA
TTCCACACGTGGCCCAACTATCCCTATTAATCATTACGTCAATCCTAGAAACCAACAAAATAGAATCAAACGTCCTATTTCATTATTCCATGCTAATGTATTCAAGCGTGCGCCTGCTTTAAACACTCTAATTTTTTCAAAGTAACAGTCCTGATTCCCCACGACACCAAATTAATGACATCGCGGTTCTTCAGAAGGTAGGAACCAATAATGCCAGTACGTACCGAGGCACGACCGACAGTCTGATCCCGAAATTCAACTACGAGCTTTTTAACTGCAACAACTTTAATATACGCTATTGGAGCTGGAATTACCGCGGCTGCTGGCACCAGACTTGCCCTCCAA
+
ADDDDIHHHECGHHHHFIEHHE?HHHGHIIIIIIIIIHIIDGHHHIII?1EHHIIHHHICHICHHHIIHIIIHIIIIIIIGEGHIHHIHIEHHEGHHHFHHGGHIIIHHHHHGIHHHHHHHHIGEGHCGCHHIFEFHHHHHFGHHHEHFHIHHEGFHHHGHHFBEIIIIIH@CHHHHHHHIHIHHHFEG?FEIIHIHIHIIIHHHAIHHHGEIIIIIIIIHHIIHGHIGHDHEHDGIGIIFHCDIHDDIIIIIHHHFIIIIIIIIIHEHHIHHHHHHIIIHHGF1HHIIHIIIIHHHHGHHIIIIGIIIIHGHHDHIIIIIHIIIIIIIHEHGG?HHIIIDADD@
@HISEQ:969:HM2KJBCX2:2:1102:4955:58514 2:N:0:ACTATGCA
TTCCACACGTGGCCCAACTATCCCTATTAATCATTACGGTGATCCTAGAAACCAACGAAATAGAATCAGTCCGTCCTATTTCATTATTCCATGCTAATGTATTCAGACGTTAGCCTGCTTTAAACACTCTAATTTTTTCAAAGTAACAGTCCTGATTTCCCATCACACCAAATAAATGGCATGAAAGTTCCTCAGAAGGTAGAGATTCATCTCACCAGTACAGACAATTAAGCCTGACCAATGAGTAAACCCCGAAGTTCAACTACGAGCTTTTTAACTGCAACAACTTTAATATACGCTATTGGAGCTGGAATTACCGCGGCTGCTGGCACCAGACTTGCCCTCCAA
+
DDDDDIIIGIIHCEHHIIIIIHIIIIIIIIIIIIIIHIGFIIIIHIIIGHIIIIIIIIIIIHIIIHIHEHIIHHHHIIIIIIGIIIHIHHIIHHGICGHIIIIIIHIIHIIIIIHIIIIIIHIIIHIIIIIHHHIIIIHIIIIHIIIIIIIIIIIIIIIHHGGHIGIIIIIHHHIHIIIIIIHIIIIIIIIIIIHIIIIIIIIIIIIIIIIIIIIIIIIIIIIIIIIIIIIIIIIIIIIIIIIIIHHHIIIIIIIIIIIIIIIIIIIIIIIIIIIIIIIIIIIIIIIIIIIIIIIIIIIIIIIIIIIIIIIIIIIIIIIIIIIIIHIIIIIIIIIIIIIIIIIDCDDD
@HISEQ:969:HM2KJBCX2:2:1102:5220:58829 2:N:0:ACTATGCA
TTCCACACGTGGCCCAACTATCCCTATTAATCATTACGGCGGTTCTAGAAACCAACAAAATAGCCCCACGCGTCCTATTTCATTATTCCATGCTAATGTATCCGAGCATGCGCCTGCTTTGAACACTCTAATTTTTTCAAGGTAATGGTCCTGGTTCCCCGACACACCCAACAAAGGACATGCCGACTCACCAGAAGGATAGGCCCGGCGTCGGAACAGTGCTCACCCGGAGGGCGGACCGCCCGGCCAGACCCAAAATTCAACTACGAGCTTTTTAACTGCAACAACTTTAATATACGCTATTGGAGCTGGAATTACCGCGGCTGCTGGCACCAGACTTGCCCT
+
DDDDDIIIIIIHHIIHIIIIIIIIIIIIIIIIIIIHIHIIIIIIGHHHIHIHIHIIIIIIHICHHIIIDD?E<CFHIFIIHHHIIGH1F?C@ECHHEHHHFIIIIHHGCCHHIIHHHHHIHHIIIIIGIHHHIHHIIHGIIIIIIIHHHIIIIIIGIIGHIIIIIHIHIIIIIIIIIIIIIIIIIIIIHEIIIIHIIIIII<IIIIIII>IIGIIIIIIIIIIIIIHIIIIIHHHIIIIIIHHHHIIHIHHGHIIIIHHHIIIIIHIIIIIIIIIIIIIHHIIIIIIIIIIIIIIIHIIIIIIIIIIIIIIIIIIIIIIIIIIIIIIIIIIIIIIIIIIIDDDDD
@HISEQ:969:HM2KJBCX2:2:1102:11021:58788 2:N:0:ACTATGCA
TTCCACACGTGGCCCAACTATCCCTATTAATCATTACGGTGGTCCTTGAACCAACAAAATAGAACCACGACGTCCTATTCTATTATTCCATGCTAATCTATTCAAGCAAAAGCCTGCTTTAAACACTCTAATTTTTTCAAGGTAATGGTCCTGGCTCCCCGGCACGCCCAATTAAGAACATACCGATTCACCAGAAAGATAGACCCGACGACAGAACAGTACTCGCCAGAGACGGACCGTCCGGCCAGGCCTAAAATTCAACTACGAGCTTTTTAACTGCAACAACTTTAATATACGCTATTGGAGCTGGAATTACCGCGGCTGCTGGCACCAGACTTGCCCTCCAA
+
DDDDDIIIIIIIIIIIIIIIIIIIIIIIIIIIHIIIHIIIIHIHHIHHIIHIIIHIIIIIIHIHHIIIIIIICHHHEHHIIIIIIIHIFHHIIIHIIIIIHGIIIIIIHIIIIIHIHFIIIIIIIIIIIIIIIHIHHHIIHHHIIIHIIIHHGGIIIHHHHHIIIIHGIIIIHIIIIHHIIIIHIGIIIIIIIIIIIIIHIHIIIIIHIHIHHHIIIIIIIIIIIGIIIIIIIIIIIIIGIIIIIIIIIIHHIIIIHIIIIIIIIIIIIIHIIIIIIIIIIIIIIIIIIIIIIHIIIHIIIIIIIIIIIIIIIIIIIIIIIIIIIIIIIIIIIIIIIIIIGIDDDDD
@HISEQ:969:HM2KJBCX2:2:1102:8256:59009 2:N:0:ACTATGCA
TTCCACACGTGGCCCAACTATCCCTATTAATCATTACGTCGATCCTAGAAACCAACAAAATAGAATCAAACGTCCTATTTCATTATTCCATGCTAATGTATTCAAGCGCGAGCTTGCTTTAAACACTCTAATTTTTTCAAAGTAACAGTCCTGATTTCCCATGACACCAAATTAATGACATCGTGGTTCGTCAGAAGGGAGAAACCAATAATGCTAGTACGTACAAAGTACGACCGACATATTAGTCCCGAAATTCAACTACGAGCTTTTTAACTGCAACAACTTTAATATACGCTATTGGAGCTGGAATTACCGCGGCTGCTGGCACCAGACTTGCCCTCCAA
+
DDDDDHHEHIIIIHIEHIHIIIIIHIIIHIIHHIIIIHHIIGIHIIIIIIIIIFHIIHIIIC<GEHHIIIIHHIIIIIGIIIIIIIIIIIGHIIIIHIHIIHIIHIIIIIHIHHHHIIIIIIIFHHHIHHHIIIHHIIIIIIHIIIIIHIIIIIIIIHIHHIIHEHHIIHHGIIIIIIHIIIIIIIIIHIIIIIIIHHIIIIIIIIIIIIIIIIIIIIIIIIIIIIIHIIIIIIIIIIIIIHHIIIIIIIIIIIIIIIIGIIIIIIIIIIIIIIIIIIIIIIIIIHHIIIHIIIIIIIIIIIIIIIIIIIIIIIIIIIIIIIIIIIIIIIIHIIHIIIIDDDDD
@HISEQ:969:HM2KJBCX2:2:1102:2720:59553 2:N:0:ACTATGCA
TTCCACACGTGGCCCAACTATCCCTATTAATCATTACGTTGATTCTAGAAACCAACAAAAATAGAATCTAACGTCCTATTTCATTATTCCATGCTAATGTATTCAAGCGCGTGCCTGCTTTAAACACTCTAATTTTTTCAAAGTAACATCCTGACTCCCCACAACATCAAATTAATGACATCATGATTCATCAGAAGGGAGAAATCAATGACATTAGTACGTACCAAAGGCACGACCGACGTATTGATCCCGAAATTCAACTACGAGCTTTTTAACTGCATCAACTTTAATATACGCTATTGGAGCTGGAATTACCGCGGCTGCTGGCACCAGACTTGCCCTCCAA
+
BDD@@HGHIHHHHHHHHIIII1FEEHHHGHHHHIIGHGFHCHHIIIGIIIFCEGHEEHGHHHHHCEHEH?CGCC1E@GHIICFEFCEH@EHGHHGIIHHFHIIIIHHFGHHFHIIHHIHHHIGHHHEHEEIIHHHEGE??HIHHHIHHEEHHGHHEHFGHF?HIHCHIHHIHIHHHIHHHGIIIIHHFCHIIIHHHII:HHIIIIFHEGHGEHHHHIIHGIIIHHHCGIHHHDHIHHIIIHHHHHH?C<IIIIIHIHCEHEECIIIIHHIHIIHHIIHHF@IIHEGIIIIHCIIIIIIIIIIIIIIIIHGGIIHHHHIIHIIIIHIIIIIIIHHHIIIHIIDADCD
@HISEQ:969:HM2KJBCX2:2:1102:11923:59290 2:N:0:ACTATGCA
TTCCACACGTGGCCCAACTATCCCTATTAATCATTACGTCAATCCTAGAAACCAACAAAATAGAATCAAACGTCCTATTTCATTATTCCATGCTAATGTATTCAAGCGTGAGCCTGCTTTAAACACTCTAATTTTTTCAAAGTAACAGTCCTGATTCCCCACAACACCAAATAAATGACATCATGGTTCGTCAGAAGGGAGAAACCAACAATGCCAGTACGTACCGAGGCACGACCGACATGATGGTCCCGAAATTCAACTACGAGCTTTTTAACTGCAGCAACTTTAATATACGCTATTGGAGCTGGAATTACCGCGGCTGCTGGCACCAGACTTGCCCTCCAA
+
@BD@DIIIIFCHIIIIHIIIIHGEHHHHHIIHHHHFHHFHHEHHIIIEEEHHHHIIIIIIFGHHHIIHGHHHHECGH@HHIGIIHEHCGC1D1GHHIHFHIIIHHEEHHHIIIHHHGHFGIIFHHHHGH@FHHIHHHGEHHHHHEHIIIFHHHFHHHIIHHIIAHHIHHF@HHHHHHCHHFGGHGIHHHIHHIHFHIIIIIIHHGCGHHHHIHHHFIHGEGFHFEHG@DGHHH@IFHHHHEHFDGIHHDIHIHHHHHHGEGHHIHHEHHIHG<CEHEEEHHHF?HEHIIHEE<?HHGFHHIIHHEHIHEIHHIHIHIIHHHEGHHGHHIHEHCEHHDIHG<@@DD
@HISEQ:969:HM2KJBCX2:2:1102:17173:59585 2:N:0:ACTATGCA
TTCCACACGTGGCCCAACTATCCCTATTAATCATTGCTCACAAATCCAAAAACCAACAAAATACGATAAACGAGCCCTAACTTATTATTCCATGCTAATGTATTCATAACTAACCGCCTGCTTTAAACACTCTAATTTTTTCAAAGTAAAGGTCCTGGATTGCGAACCCAACCCAGCAAAGGGCAGGAACGTTCTCCAGGAAGATGGTAAGCGCGCATCGGCACTCACACACGAAACCGTGGCGGGCCAAGCGCACTATACCAGAAATCCAACTACGAGCTTTTTAACTGCAACAACTTTAATATACGCTATTGGAGCTGGAATTACCGCGGCTGCTGGCACCAGACTTGCCCTCCAA
+
DDDDDIIIIIIIIIIIIIIIIIIIIIIIIIIIIIIIIIIIIIIIIIIIIIGIIIIIIIIIIIIIHIIFIIIIIIIIIIIIIIIICHHIIIIIIEHIIIIIIEHHIIIIIIIIHIIHIIHIHHIIIIHIIHIIIIIIIIIIGIIHIIIIIIIIIIIIIIIIIIIIHIIIIIHIIIIIIIIIIIIGIIIIIIIIIIIIIIIIIIIIIIIIIIIIIIIIIIIIIIIIIIIIIIIIIHIIIIIIIIIIIIIIIIIIIIIHGIIIHIIIIIIIIIIIIIIIIIIIIIIIIIIIIIIIIIIIIIIIIIIIIIIIIIIIIIIIIIIIIIIIIIIIIIIIIIIIIIIIIIIIIIIIIIIIIDDDDD
@HISEQ:969:HM2KJBCX2:2:1102:12333:59410 2:N:0:ACTATGCA
TTCCACACGTGGCCCAACTATCCCTATTAATCATTACATCGATCCTAGAAACCAACAAAATAGAATCGGATGTCCTATTTCATTATTCCATGCTAATGTATTCAAGCGTGAGCCTGCTTTAAACACTCTAATTTTTTCAAGGTAACAGTCCTAATTCCCCGTGACACCAAATTAATGGCATTACGGTTCTTTAGAAGGTGAGAAATCAATAATATCAGTACATACCAACGGCATGACCGAAACATTGATCCCGAAATTCAACTACGAGCTTTTTAACTGCAACAACTTTAATATACGCTATTGGAGCTGGAATTACCGCGGCTGCTGGCACCAGACTTGCCCTCCAA
+
@D@BDEHHHHIHIIIIIIIIGIEHHIIIIIEHIIIIIHIIIIIIHIHIIIIIIIHHIIIHIC@EEHFEGEGCGEHE@C?GHHIICEHHEFFEHHHIHIIIHFIIIHIHHIIHIHIHFHIIIIGIHIIIHHHIIIIHIIIIIIIIIIIIHEGIHGIIIIIIIIIIIIIHIIIIIIIIIIIIIHHIIIIIIIIHIIIIIIIIIIIIIIIIIIIIIIIIIIIHIIIIIIIIIIIIIIIIIHIIIIIIHDIIIIIIIIIIIIIGIIIIIIIIIIIIIIIIIIIIIIIIIIIIIIIIIIIIIIHIHHIIIIIIIIIIIIIIIIIIIIIIIIIIIIIIIIIIIIIIIIDDCDD
@HISEQ:969:HM2KJBCX2:2:1102:5995:60004 2:N:0:ACTATGCA
TTCCACACGTGGCCCAACTATCCCTATTAATCATTACGTCAATCCTAGAAACCAACAAAATAGGATCGAACGTCCTATTTCATTATTCCATGCTAATGTATTCAAGCGTTAGCCTGCTTTAAACACTCTAATTTTTTCAAAGTAACAGTCCTGTTTCCCTGCAACACCAAATTAATGACATTACAGTTCTTCAAGAAGGAGGAATCAGTAAAGCCAGTACACACCATTGGCACGACCAACCTACTGACCCCGAAATTCAACTACGAGCTTTTTAACTGCAACAACTTTAATATACGCTATTGGAGCTGGAATTACCGCGGCTGCTGGCACCAGACTTGCCCTCCAA
+
DD?DDEGHHIIGHHHHIIIIIIHIIIIIIIIIIIIIIIIIFIIIIIIIIHIIIGIIGHIGIHHHHIHDHIHIGFHIHHIIIFHHIIIIIIIIGIHIIHHIIIIHIIIIIHIIIIIIIHHIIIIIIIIIIIHIIIIIHIIIIHHIHGHIIIIIIHHIHHHIHIIIIIIIIIIHIIIHIIHHHIIIIGIHHHHEGHIIHHIIHIIIGIHHIIHI;HHHIIIHHHGGIHHGHHHIIIIIHHF<HHFF<;HHHIIIIIIHIHIIIHIIIIIIIIIIIIHIIIIIIIIIIIIIIIIIIIIIIIIHHHIIHIIIIIIIIIIIIIIIIIIIIIIIIIIIIHIGIIIIIDCDDD
@HISEQ:969:HM2KJBCX2:2:1102:17706:61016 2:N:0:ACTATGCA
TTCCACACGTGGCCCAACTATCCCTATTAATCATTACGTCGATCCTAGAAACCAACAAAATAGAATCAAACGTCCTATTTCATTATTCCATGCTAATGTATTCAAGCGCGAGCTTGCTTTAAACACTCTAATTTTTTCAAAGTAACAGTCCTGATTTCCCACGACACCAAATTAATGACATCGTGGTTCGTCAGAAGGGAGAAACCAATAATACTAGTACGTACAAAGTACGACCGACATATTAGTCCCGAAATTCAACTACGAGCTTTTTAACTGCAACAACTTTAATATACGCTATTGGAGCTGGAATTACCGCGGCTGCTGGCACCAGACTTGCC
+
DDDDDIIIIIIIIIIIIIIIIIIIIIIIIIIIIIIIIIIIIIIIIIIIIIIIIIIIIIIIIIIIIIIIIIIIHHIIIIIIIIIIIIIIIIIIIIIIIHHHIGHIIHIIIIIIIHHIIIIIIIIIGGHIIIIIIIIHHIIIIIHHHIHHHIIIIIIIIIIHHHHIIIIIIIIHHIIIIIIIIIIIHIIIIIHIIIIIIIIIIIIIIIIIIIIIIIIIIIIIIIIIIIHIIIIIIIIHGIIIIIHIIIIIIIIIIIIIIIIIIIIIIIIIIIIIIIIIIIIIIIIIIIIIIIIIIIIIIIIIIIIIIIIIIIIIIIIIIIIIIIIIIHD<EIIIIDDDDD
@HISEQ:969:HM2KJBCX2:2:1102:7310:60758 2:N:0:ACTATGCA
TTCCACACGTGGCCCAACTATCCCTATTAATCATTACGTCAATCCTAGAAACCAACAAAATAGGTTTGAACGTCCTATTTCATTATTCCATGCTAATGTATTCAAGCGTTAGCCTGCTTTAAACACTCTAATTTTTTCAAAGTAACAGTCCTGTTTCCCTGCAACACCAAATTAATGGCATTACAGTTCTTCAGAAAGGAGGAATCAGCGAAACCAGTTCATACCAGTGGCACGACCAACCTGCTGACCCCGAAATTCAACTACGAGCTTTTTAACTGCAACAACTTTAATATACGCTATTGGAGCTGGAATTACCGCGGCTGCTGGCACCAGACTTGCCCTCCAA
+
D?DBDIIHHIHD/DHHHIHHHCGHIIEHHHHCEHIFIEF?GHH1GHIIIIIIHIIIG@EGHFCC<CFEEHGIIHH=GHFFHCHHIIGHEGHHIHFHHGGHHEEHHHIIIIIHGHI@IHIIHGHHGHHGHHHHGGHIFHFHHFIHHFFIIIIHHHIHIIHCIHHHHIGHHHHFGH6IIIIHIIIIHHHHIIHHHGIIIIFHHFHHHHHHEHIIHIIHGHHHIIHIHHHGCHIHDIHIIHHHIIHHHGIIHDGEHHHIIIHHHEDHECHGFHG@HHHIIHIHHHFCCHIIHGIHHGIIHIIHIIIIIHIHHHHHHHCDIIIIIIIHEHHEHIIIHFHGIHIIIDAB@@
@HISEQ:969:HM2KJBCX2:2:1102:19221:60510 2:N:0:ACTATGCA
TTCCACACGTGGCCCAACTATCCCTATTAATCATTACATCGATCCTAGAAACCAACAAAATAGAATCGGATGTCCTATTTCATTATTCCATGCTAATGTATTCAAGCGTGAGCCTGCTTTAAACACTCTAATTTTTTCAAGGTAACAGTCCTAATTCCCCGTGACACCAAATTAATGGCATTACGGTTCTTTAGAAGGTGAGAAATCAATAATATCAGTACATACCAACGGCATGACCGAAACATTGATCCCGAAATTCAACTACGAGCTTTTTAACTGCAACAACTTTAATATACGCTATTGGAGCTGGAATTACCGCGGCTGCTGGCACCAGACTTGCCCTCCAA
+
DDDDDIIIIIIIIIHIIIIIHIHIIIIIHIIIIIHIIIHIIIIHIIIHIIIHIIIIGIIIIIIIIIIIIIIIIIIIIIIIIIIIIIIHIHHIGIIIIIIIIIIIIIIIIIIIIIIHIIIIIHIIIIIIHIHHIIIIIIIIIHHIIIIIIIIIIHIIHIIHIIIIIIIIIIHIIIIIIIIIIIIIIIIIIIIIIIHIIIIIIIIIIIIIIIIIIIIIIIIIIIIIIIIIIIIIIIIIIIIIIIHIHG<IIIIIIIIIIIIIIIIIIIIIIIIIIIIIIIIIIIIIIIIIIIIIIIIIIIIIIIIIIIIIIIIIIIIIIIIIIIIIIIIIIIIIIIIIIIIIIIDDDDD
@HISEQ:969:HM2KJBCX2:2:1102:3332:61564 2:N:0:ACTATGCA
TTCCACACGTGGCCCAACTATCCCTATTAATCATTACGGTGGTCCTAGAAACCAACAAAATAGAACCGCACGTCCTATTCTATTATTCCATGCTAATGTATTCGAGCATAGGCCTGCTTTGAACACTCTAATTTTTTCAAAGTAAAAGTCCTGGTTCCCCGCACGCCCAGCGAAGGGCATGCGTACCCCCAGAGTGAAAGCCCCGGCCGGGCCAGTGCACGCGGTGAGGCGGACCAGCCGGCGCGGGGCCCAGGTTCAACTACGAGCTTTTTAACCACAACAACTTTAATATACGCTATTGGAGCTGGAATTACCGCGGCTGCTGGCACCAGACTTGCCCTCCAA
+
DDDDDIIIIIIIIIIIGIIIIIIIIIIIIIIHIIIIIIIIIIIHHIIIIHIIIIIIIIHEHHIIIIHIIIIHIIIIHIIIIIIIGIHH@GHIIIGHHIIIIHIHHHIIIIIIHIIHIIIIIHIIIIIIIIIIIIIIIIGIIIFIIHIHEIIHIGIIIIIIHHIIIIIIIHIIIIIIIIHIIHHHIHHHIIIIIIHIHHHHIHHIIIIIIIIIIIIIIIIIIIII>IIIIIIIIIHIIIIIIHIHIIIIIIIIIIIIIIIIIIIIIIIIIIIIIIIIIIIIHIHIIIIIIIIHHIIIIIIIIIIIIIIIIIIHIIIIIIIIIIIIIIIIIIIIIIIIIIIIDDDDD
@HISEQ:969:HM2KJBCX2:2:1102:7572:61568 2:N:0:ACTATGCA
TTCCACACGTGGCCCAACTATCCCTATTAATCATTACGGTGGTCCTAGAAACCAACAAAATAGAACCACAACGTCCTATTCTATTATTCCATGCTAATCTATTCAAGCAATAGCCCGCTTTAAACACTCTAATTTTTTCAAGGTAATGGTTCTGGCTCCCCAACACACCCAATAAAGGGCATACTGGTTCACCAGAAGGAAGACCCGACAGCAGACAGTACTCGCCAAAGACGGACCGCCCGGCCAGGCCTAAAATTCAACTACGAGCTTTTTAACTGCAACAACTTTAATATACGCTATTGGAGCTGGAATTACCGCGGCTGCTGGCACCAGACTTGCCCTCCAA
+
DDDDDIIIIIIIIIIHIIIIIIIIIIIIIIIHIIIIIIIIIIIIIIIIIIIIIIIIIIIIIIIIIIIIIIIIIIIIIIIIIIIIIIIIIIIIIIIHHIIIIIHIIIIIIIIIIIIIIIIIIIHIIIIIIIIIIIIIIIIIIIIIIIIIIIIIIHIIIHIIIIIIIIIIIIIIIIIIIIIIIIIIIIIIIIIIIIIIIIIIIIIIIIIIIIIIIIIIIIIIIIIIIIIIIIIIIIIIIIIIIIIIIIIHHIIIIIIIIIIIIIIIIIIIIIIIIIHIIIIIIIIIIIIIIIIIIIIIIIIIIIIIIIIIIIIIIIIIIIIIIIIIIIIIIIIIIIIIIIIIIDDDDD
@HISEQ:969:HM2KJBCX2:2:1102:14744:61853 2:N:0:ACTATGCA
TTCCACACGTGGCCCAACTATCCCTATTAATCATTACATCGATCCTAGAAACCAACAAAATAGAATCTGATGTCCTATTTCATTATTCCATGCTAATGTATTCAAGCGTAAGCTTGCTTTAAACACTCTAATTTTTTCAAGGTAACAGTCCTAATTCCCCATAACATCAAATAAATGACATTATGGTTCTTTAGAAGGTGAGAACCAATAAAACCAGTACATACCAAGGCATGACCGATTCCTTGATCCCGAAATTCAACTACGAGCTTTTTAACTGCAACAACTTTAATATACGCTATTGGAGCTGGAATTACCGCGGCTGCTGGCACCAGACTTGCCCTCCAA
+
DDDDDIIIHIIIIIIIIIIIIIIIIIIIIIIIIIIIIIIIIHIIIIIIIIIIIIIIIIIHIIIGHIIIHIIIIHIHIHHIIIIIIIIIIIIIHHIIIIHIIHIIHIIIIIIIIIIIIIIIIHHHHHIHIIHIIIIIIIHIIIIIIIIIIIIIIIIIHIIIIIIIIIHIIIIIIIIIIIIIIIIIIIIIHHIIIIIIIIIIIIIIIIIIIIIIIIIIIIIIIIIIIIIIHIIIIIIHIIIIIIHGIIIIIIIIIHIIIIIIHHIIIIIIIIIIIIIIIHIIIIIIIIIIIIIIHIIIIIIIIIIIIIIIIIIIIIIIIIIIIIIIIIIIIIIIIIIIIIIIDDDDD
@HISEQ:969:HM2KJBCX2:2:1102:8711:61819 2:N:0:ACTATGCA
TTCCACACGTGGCCCAACTATCCCTATTAATCATTACGTCGATCCTAGAAACCAACAAAATAGAATCAAACGTCCTATTTCGTTATTCCATGCTAATGTATTCAAGCGTGAGCCTGCTTTAAACACTCTAATTTTTTCAAAGTAACAGTCCTGATTCCCCATGACACCAAATTAATGACATCATGGTTCGTCAGAAGGTAGGAATCAATAATACCAGTACGTACAATAGCACGACCAATAAATTAATCCCGAAATTCAACTACGAGCTTTTTAACTGCAACAACTTTAATATACGCTATTGGAGCTGGAATTACCGCGGCTGCTGGCACCAGACTTGCCCTCCAA
+
DABDBHIIHIIGIIHHHCFHHH?FH@HHHEHHHIIHGIHCCHGHIIIHHIFIH@DG<FCGHEHEHHIIGHHHHIIHEHIF@FFHIHHC1DHHIICFGHHIICD@H@EHH8@CFHHEH?GFHHHIIC@CFH@FHHHGEHHECHIHGHHEGHHGHDCEEHHHE?F<F<0GEHIIFEHHGHHHG@F?IIHFHHFEIIIIHFCIHHHGEFEEFG<CCEHGEHH?@AHEHHEHIIHEEHIHGFD8C8FCEHE@E@HIHC@?HHGC@HEFGEEFHHFIHHFEGIIIHGCGCC?HHHHGDHEEFEFHFEIIIIHIHHECHDDHDHIHHEHHFHHCIHF@FHGIIIHHADDDD
@HISEQ:969:HM2KJBCX2:2:1102:19126:61586 2:N:0:ACTATGCA
TTCCACACGTGGCCCAACTATCCCTATTAATCATTACGGCTCCCCTAGAAACCAACAAAATAGGAAAGCCGTCCTATTCTATTATTCCATGCTAATGTATTCGAGCAAAGGCCTGCTTTGAACACTCTAATTTTTTCAAAGTAAAAGTCCTGGTTCCCCGACACACCCAGTAAAGGGCATGCGAATCCCCAAGAGGAAAGATCCGGCCGGACCAGTGCACGCGGTGAGGCGGACCGGCCAGCCAGACCCAAGGTTCAACTACGAGCTTTTTAACTGCAACAACTTTAATATACGCTATTGGAGCTGGAATTACCGCGGCTGCTGGCACCAGACTTGCCCTCCAA
+
B@@B@HHCCHIECHCHHHHHIFH@FGHIHHCHHHHIHHHDC@GHHIIIIEHCCGHHHICGFHHH?GHGHIDHHHHHIHGFC1FHH?GHFEEHIIHFFIIIHIHGIHIIIHDDHGHHHHHEHHHFEIIHHFDHFEHHGHFHGIHHFHIIHHHHHHHHIHIIHHIHHIFGIHGIHEHEEHIIHIIIHDHFGHIHHIIIHGHHIHHHIIIIHHIIIIIIIIIIIHGIIIIIIIIHIIIIHFIHEHDHHGEEFHCHHEHFEHHDIIIIHIIIIHIIIHHHGIHHIHIIIIIHHIHHIIIGHIIIIIIIIIIIHHHHGIIHIIHHIIIIIIIIIIIHIIIIIIIBDCDD
@HISEQ:969:HM2KJBCX2:2:1102:7607:62366 2:N:0:ACTATGCA
TTCCACACGTGGCCCAACTATCCCTATTAATCATTACGGTGGTCCTAGAAACCAACAAAATAGAACCACAACGTCCTATTCTATTATTCCATGCTAATCTATTCAAGCAATAGCCCGCTTTAAACACTCTAATTTTTTCAAGGTAATGGTCCTGGCTCCCCAACACACCCAATAAAGGACATGCTGGCTCACCAGAAGGAAGACCCGACAGCAGACAGTACTCGCCAAAGACGGACCGCCCGGCCAGGCCTAAAATTCAACTACGAGCTTTTTAACTGCAACAACTTTAATATACGCTATTGGAGCTGGAATTACCGCGGCTGCTGGCACCAGACTTGCCCTCCAA
+
DDDDDIHIHIHIIIIHHIIIIIIIIIIIIIHIIIIIIIIHIIIIIIIIIIIIIIIIHIHHIIHGEIIIIIHIDHIHIIIEHIEHHIIIHIIIGGHIIIIIIHHHHIIIIIIIIIIIIIHHIHIIIIIIIIIIHIIIIIIIIIIIIIIHIHIIHIIIHIIIHIIIIIIIIIIIIIHIHHIIIIIIHHIIHIIIIIIIGIIHIIIIIIIIHIHIIIIIIIIIIIIIIIIIIIIIIIIHIIIHIIIHGIIIHGIIIIIIIIHIIHHIIIIIIIIIIIIIIIIIIHIHIIIIIIIIIIIIIIIIIIIIIIIIIIIIIIIIIIIIIIIIIIIIIIIIIHIIIIIIIDDDDD
@HISEQ:969:HM2KJBCX2:2:1102:3342:62914 2:N:0:ACTATGCA
TTCCACACGTGGCCCAACTATCCCTATTAATCATTACGGTGGTCCTAGACCAACAAAATAGAACCAACGTCCTATTCTATTATTCCATGCTAATCTATTCAAGCAAAAGCCCGCTTTAAACACTCTAATTTTTTCAAGGTAATGGTCCTGGTTCCTCGACACACCCAATAAAGGGCATACCGGCTCACCAGAAGGATAGACCCGACAACAGAACAGTACTCGCCAGAGACGGACCGTCCGGTCAGGCCTAAAATTCAACTACGAGCTTTTTAACTGCAACAACTTTAATATACGCTATTGGAGCTGGAATTACCGCGGCTGCTGGCACCAGACTTGCCCTCCAA
+
DDDDDIIIIIIIIIIIIIIIIIIIIIIIIIIIIIHIIIIIIIIHIIIIIIIIGIIIHHHEHHIHIIIIIHIHHIIIHIIIIIIHIIIHIFHHIIIHHHIIIHIIHIHIIHIIIHHHIGIIIIIIIIIIIIIIIHHHHIIIHIIHGIIIIIGIIIIIIIIIHHIIHIIIIIIIIIIIIIIIIIIIIIIIIIIIIIIIIIHFIIIIIIIIIIIIIIIIIIIIIIIIIIIIIIIIIIIIIIIII?HIIIHHIIIIIIIIIIIIIIIIIIIIIIIIIIIIIIIIIIIIIIIIIIGIIIIHHHHIIIIIIIIIIIIIIIIIIIIIIIIIIIIIIIIHGIIIIIIDDDDD
@HISEQ:969:HM2KJBCX2:2:1102:8015:62772 2:N:0:ACTATGCA
TTCCACACGTGGCCCAACTATCCCTATTAATCATTACATCGATCCTAGAAACCAACAAAATAGAATCAAACGTCCTATTTCATTATTCCATGCTAATGTATTCAAGCGCGAGCTTGCTTTAAACACTCTAATTTTTTCAAAGTAACAGTCCTGATTTCCCGCGACACCAAATTAATGACATCGTGGTTCGTCAGAAGGGAGAAACCAATAATGCTAGTACGTACAAAGTACGACCGACATATTAGTCCCGAAATTCAACTACGAGCTTTTTAACTGCAACAACTTTAATATACGCTATTGGAGCTGGAATTACCGCGGCTGCTGGCACCAGACTTGCCCTCCAA
+
DDBDDHHIIIIHHHIIGIIIIIIIIIIIIIIIIHIHIIIIHHHEGHHIHHFHIIIIIIIHIIHHEHIIIIIIIHHIEHHIIHHIHIIIGGHHIHIIHHIIICGHICEHIIIHHIHHHIIHHGIIHIGHGHIIHHIHHHEFHHHIIIHHIHEFDGHHIHHIHGDHIHHHIECHIHHHHHGIIIIIHHGHE@HIIHHHHIHIHEIIGIHHG@HIIHHHHHIHIIIIHG<EHC<EC<ECHEFHG<DHCC?CDEIIIHHCCHFHCHHF@0HHHHHEIIIHHHGF@FHHHEEHHHEEHH?HEIIIHHIHIIHHHHCHHHDHIIIIIIHHHHGFEIIHHECHHGCD?@DD
@HISEQ:969:HM2KJBCX2:2:1102:17536:62788 2:N:0:ACTATGCA
TTCCACACGTGGCCCAACTATCCCTATTAATCATTACGGTGATCCTAGAAACCAACGAAATAGAATCAGTCCGTCCTATTTCATTATTCCATGCTAATGTATTCAGACGTTAGCCTGCTTTAAACACTCTAATTTTTTCAAAGTAACAGTCCTGATTTCCCATCACACCAAATAAATGACATGAAAGTTCCTCAGAAGGTAGAGATTTATCTCACCAGTGCAGACAATTAAGCCTGACCAATGGGTAAATCCCGAAGTTCAACTACGAGCTTTTTAACTGCAACAACTTTAATATACGCTATTGGAGCTGGAATTACCGCGGCTGCTGGCACCAGACTTGCCCTCCAA
+
ADADDHIIIIIIGECDEHHEHIIGGGHI?GHHHIIIHIHIGEHHFIIIHGHFHHHIHIIIIGHECHHIEEHHIIIIHHFEGFGHIIII?@HHH?GHEHHHFFG?FCHHHHHIHHEGEHHIHIEHHIEHHHHHFHHIIHHHG@EFHHIHHHIIHEEFHHIGHIIIIGHFHHIIIIHIIHIHIHFEHIIIGIIIHHHHGGFIHHHFHEIHIHIIIHH@GIIIIHGHHHHCHHEHEIIGHHIHHEHHEEFIIHGHIHIHIHHEIIIHHIIHHHIIHIIIIIIGCHGIIIIIIHIIHIIIIIIIIIHHFIGIHHGHHHIIIIIIIIIHIIIIIIIIIIIIIIIIIHHDADD@
@HISEQ:969:HM2KJBCX2:2:1102:10690:62103 2:N:0:ACTATGCA
TTCCACACGTGGCCCAACTATCCCTATTAATCATTACGTCGATCCTAGAAACCAACAAAATAGAATCAAACGTCCTATTTCATTATTCCATGCTAATGTATTCAAGCGCGAGCTTGCTTTAAACACTCTAATTTTTTCAAAGTAACAGTCCTGATTTCCCGCGACACCAAATTAATGACATCGTGGTTCGTCAGAAGGGAGAAACCAATAATGCTAGTACGTACAAAGTACGACCGACATATTAGTCCCGAAATTCAACTACGAGCTTTTTAACTGCAACAACTTTAATATACGCTATTGGAGCTGGAATTACCGCGGCTGCTGGCACCAGACTTGCCCTCCAA
+
DDDDDIIIIIIIHIIIHIIIIIIHIIIIIIIIIIIIIIIIIIHHHIIIIHIIIIIIIEHHIIIHHEIIIIIIIIIIIEGHIIIIIIIHHIIIIIIHHHIIIHIIIHIIIIIGIIIIHIIIIIIIIHIIIIIIIHHIIHIIIIIIIEIHIIIIIHICGHHHHHGHIIIIIHHHHIIHIIIIIIIEHHIIHIIHHIIIHIHIHIIHIIHHHHCHIIIIIIIIIHHEFIIIIIIIIIIIIIIIHHHHIIIIIIIIIIIHIIIIIIIIIIHIIIIIIIIIIHIIHHIIHHHIIIIIIIIHIIIIHGIGIHIIIIIIIIIIIIIIIIIHHFIIIIIIIIIIIIIDDDDD
@HISEQ:969:HM2KJBCX2:2:1102:20293:62449 2:N:0:ACTATGCA
TTCCACACGTGGCCCAACTATCCCTATTAATCATTACGGTGATCCTAGAAACCAACGAAATAGAATCAGTCCGTCCTATTTCATTATTCCATGCTAATGTATTCAGACGTTAGCCTGCTTTAAACACTCTAATTTTTTCAAAGTAACAGTCCTGATTTCCCAACACACCAAATAAATGGCATAAAAGTTCCTCAGAAGGTAGAGATTTATCTCACCAGTGCAGACAATTAAGCCTGACCAGTGGGTAAACCCCGAAGTTCAACTACGAGCTTTTTAACTGCAACAACTTTAATATACGCTATTGGAGCTGGAATTACCGCGGCTGCTGGCACCAGACTTGCCCTCCAA
+
DDDDDIIIIIIIIIIIIIIIIIIIIIIIIIHIIIIIIIHIIIIIIIIEEHGHIIIIHIIHIIHIIIHIIIIIHHHHIHHHIIIIIIIHIIIIGHIHHGIIHHIIIIIIIIIIHHIIIIIIIHHIIIIIIIIIIIIIIIIIIIIIIIIIIIIIIIIIIIIIIIIIIIIHIIIIIIIIIIIIIIIIIIIIIHIIIIIIIIIIIIIIIIIIIIIIIIIIIIIIIIIIIIIIIIIIIIIIIHIIIIII<HGIIIIIIIIIIIIIIIIIIIIIIIIIIIIIIIIIIIIIIIIIHHIIIIIIIIIIIIIIIIIIIIIIIIIIIIIIIIIHIIIIIIIIIIIIIIIIIIIDDDDD
@HISEQ:969:HM2KJBCX2:2:1102:20038:63352 2:N:0:ACTATGCA
TTCCACACGTGGCCCAACTATCCCTATTAATCATTACGTCGATCCTAGAAACCAACAAAATAGAATCAAACGTCCTATTTCGTTATTCCATGCTAATGTATTCAAGCGTGAGCCTGCTTTAAACACTCTAATTTTTTCAAAGTAACAGTCCTGATTCCCCATGACACCAAATTAATGACATCATGGTTCGTCAGAAGGTAGGAATCAATAATACCAGTACGTACAATAGCACGACCAATAAATTGATCCCGAAATTCAACTACGAGCTTTTTAACTGCAACAACTTTAATATACGCTATTGGAGCTGGAATTACCGCGGCTGCTGGCACCAGACTTGCCCTCCAA
+
DDDDDIHIIIIIHHIIIIIIIIIIIIIIIIIIIIIIIIIIIIIIIIIFHIIIIIIIIIIIIIIHIIIIIIIIIIIIIIIIIIIIIIIIIIIIIIIIIIHIIHIIIHHIIIIIIIIIIIIIIHIIIIIIIIIIIIIIIIHIIIIIIIIHIHIIIIIIHIIIIIIIIIIIIIIHIIIIIIIIIIIIIIIHIIIIHH#IIIIHIIIIIIIHIIIIIIIIIIIIIIIIIIHIIIIII?IIIIIIIIIHIIIIIIIIIIIIIIIIIIIIIIIIIIIIIIIIIIIIIIIHHIIIIIIIIIIIIIIIIIIIIIIHIHIIIIIIIIIIIIIIIIIIIIIIIIIIIIIIDDDDD
@HISEQ:969:HM2KJBCX2:2:1102:15562:63919 2:N:0:ACTATGCA
TTCCACACGTGGCCCAACTATCCCTATTAATCATTACGGTGATCCTAGAAACCAACGAAATAGAATCAGTCCGTCCTATTTCATTATTCCATGCTAATGTATTCAGACGATAGTCTGCTTTAAACACTCTAATTTTTTCAAAGTAACAGTCCTGATTTCCCATCACACCAAATAAATGGCATGAAAGTTCCTCAGAAGGTAGAGATCCATCTCACCAGTGCAGACAATTAAGCCTGACCAATGGGTAGACCCCGAAGTTCAACTACGAGCTTTTTAACTGCAACAACTTTAATATACGCTATTGGAGCTGGAATTACCGCGGCTGCTGGCACCAGACTTGCCCTCCAA
+
DDDDDIIIIIIIIIIIIIIIIIIIIIIIHIIIIHIIIIHIIIIIIIIIIIIHIIIGHIIIIIHIIFHIIIIIIHHHHIIIGIIIGIIIIHIHHGIHIIIIIIIIIIIIIIIIIHIIIHGIIIIIIIIIIIIIIHIFIHIIIIHIIIIIIGIIIIIIIIIIHIIIIIIHIIIIIIIIIIIHIIIIIIIIIIIIIIIIIIIIIIIIIIIGIIIHHHIIIIIIIIHIIIIIIIIIIIHIIIIIIIIIIHFIIIIIIIIIIIIIIIIIIIIIIIIIIIIIIIIIIIIIIIIIHIIIIIIIIIIIIIIIIIIIIIIIIIIIIIIIIIIIIIIIIIIIIIIIIIIIIIIDDDDD
@HISEQ:969:HM2KJBCX2:2:1102:3661:63847 2:N:0:ACTATGCA
TTCCACACGTGGCCCAACTATCCCTATTAATCATTACGTCAACCCTAGAAACCAACAAAATAGGATCAAACGTCCTATTTTATTATTCCATGCTAATGTATTCAAGCGTTAGCCTGCTTTAAACACTCTAATTTTTTCAAAGTAACAGTCCTGTTTCCCCGCAACACCAAATTAATGGCATCACGGTTCTTCAAGAAGGAGGAATCAGCGAGGCCAGTGCATACCATTGGCACGACCAACCTGCTGACCCCGAAATTCAACTACGAGCTTTTTAACTGCAACAACTTTAATATACGCTATTGGAGCTGGAATTACCGCGGCTGCTGGCACCAGACTTGCCCTCCAA
+
DDDDDGIHIEHIEHIHHHHIIIGHIIIIHEHHHHIIIIIHHIHGHIIIIIIIEHIIIHIHIIIHIIIIIHHDHIIGIIHIIGIIIIIIIIIIIIIIIIIIIHHHIIIIIHIHHIHIHIIIIIHIIIIIIIHIIIHHIIIHHIHIIHIIIIIIIIHHIIIIIIHHIIIIIIIIIHHHHIIIIIIIIIIIIIIIIIIIIIIIIIIIHIIIIIIIIIIIIIIIIIIIIIIIIIIIIHIIIIIIIIIHHIHIIIIIIIIIIIIIIIHIIIIIIIIIIIIIIIIIIIHHIIHIIIIIIIIIIIHIIIIIIIIIIIIIIIIIIIIIIIIIIIIIIIIIHEIIIIIIIDDDDD
@HISEQ:969:HM2KJBCX2:2:1102:12400:63568 2:N:0:ACTATGCA
TTCCACACGTGGCCCAACTATCCCTATTAATCATTACGTCGATCCTAGAAACCAACAAAATAGGTTCGATCGTCCTATTTCGTTATTCCATGCTAATGTATTCAAGCGCGAGCCTGCTTTAAGCACTCTAATTTTTTCAAAGTAACAGTCCTGTTTCCCCGCAACAACAAATTAATGCCATCACGGTTCTACAAGAAGGAGGGACCAGTGAGGCCAGTGCATACCAGTGGCACGACCAACCTACTGGCCCCGAAATTCAACTACGAGCTTTTTAACTGCAACAACTTTAATATACGCTATTGGAGCTGGAATTACCGCGGCTGCTGGCACCAGACTTGCCCTCCAA
+
DDDDDIIIHIIIGHIIIIIIIIIIIIIIIIIIIIHGIIIIHIIHIIIIIIIIIIGIIHHIIIIIHIIIIGIHHIHIIIHGIIIIHIIHHIIGIIHIIIIIIHHIIHHIIIIIIIIIIIIIIIIIIIIIIIIIIIIIIIIHIIIIIIIIIIIIIIIIIIHHIIIIHHIIIIIIIIIIIIIIIIIIIIIIIIHIIIIGHIIHIIIIIIIIIIIIHIIIIIIIIIIHIIIIIIIIIIIHIIHIIHIIHIIIIIHIIIIIIIIIIHIIIIIIIIIIIHHIIIIIIIHIIIIIIIIIIIIIIIIIIIIIIIIIHIIIIIIIIIIIIIIIIIIIIIIIIIIIIIIIIDDDDD
@HISEQ:969:HM2KJBCX2:2:1102:18861:64351 2:N:0:ACTATGCA
TTCCACACGTGGCCCAACTATCCCTATTAATCATTACGGTGATCCTAGAAACCAACAAAATAGAACCATGCCGTCCTATTTTATTATTCCATGCTAATCTATTCAAGCACAAGCCTGCTTTAAGCACTCTAATTTTTTCAAGGTAATAGCTCTGCTTCCCCAACGCACTAACTTAATAGCATGCTGGTTATTCAGAAGGTAGGAATTCATCAGGCCAGTGCGGACAGTGAAGCCCGACCAACCGACAAACTCCGAAATTCAACTACGAGCTTTTTAACTGCAACAACTTTAATATACGCTATTGGAGCTGGAATTACCGCGGCTGCTGGCACCAGACTTGCCCTCCAA
+
DDDDBIIIIIIIIHIIIIIIIIIIIIIIIIHIIIHHIIGIIIICHIIHIIIIIIHIIHIIIIIIIIGIIHIHIIIHIIIHIICEHIIIIIIHEHHHIHIHIIHHIIIIIIIIHIIIIHHIIIIIIIIIIIIIIIIIIIHHIIIIIIIIIIIIIIIIHHIIIIIIIIIIIIIIIIIIIIIIIIIIIIIIIIIHIIIIIIIIIIIIIIIIIIIIIIIIIIHIIIHIIIIIIIIIIHIIIIIIIIIIIHHIHHGIHIIIIHHIIIHHHIHIIIIIIIIIIIHIIIIIHHHIIIIIIIIIIIIIIIIIIIIIIIIIIIIIIIIIIIIIIIIIIIIIIIIIIIIIIIIDDDDD
@HISEQ:969:HM2KJBCX2:2:1102:15788:64609 2:N:0:ACTATGCA
TTCCACACGTGGCCCAACTATCCCTATTAATCATTACGTCAATCCTAGAAACCAACAAAATAGGATCAAACGTCCTATTTCATTATTCCATGCTAATGTATTCAAGCGTTAGCCTGCTTTAAACACTCTAATTTTTTCAAAGTAACAGTCCTGTTTCCCTGCAACACCAAATTAATGACATTACAGTTCTTCAGAAAGGAGGAATCAGCGAAGCCAGTACATACCAAAGGCACGACCAACCTGCTAACCCCGAAATTCAACTACGAGCTTTTTAACTGCAACAACTTTAATATACGCTATTGGAGCTGGAATTACCGCGGCTGCTGGCACCAGACTTGCCCTCCAA
+
DADDDIIIIIIGIIIIIIIIIIIIIIIIIIIIIIIHIIHHGIIIIIIHIIIIIIIIGIHIIIEHHGHI@G@GHHFIHIGHIHIIIIGIHIIIIGHIIIIIIHHIHIHIIIIIIIIIIIIIHIHIHIIIIIIIIIIIHHIIIIIIIIIIIIIIIHHHIIIIIIIIIIIIHIGHIIIIIIIIIIIIIIIIIIIHEIIIIIIIIIHHHHIIIHIIIIIIIIIHHIIHHGIIIIIHIIIIIIHIIIIIHHHIIIIIIIIIIIHIIHHHIHIIIIIIIIIIIIIIIIHIIIIIIIHIIIIGIIHIIIIIIIIIIIIIHIIIIIIIIIIIIIGIIIIIIIIIIIIIIDDDDD
@HISEQ:969:HM2KJBCX2:2:1102:20685:64435 2:N:0:ACTATGCA
TTCCACACGTGGCCCAACTATCCCTATTAATCATTACGTCGATCCTAGAAACCAACAAAATAGGGTCAAACGTCCTATTTCATTATTCCATGCTAATGTATTCAAGCGTGAGCCTGCTTTAAACACTCTAATTTTTTCAAAGTAACAGTCCTGATTCCCCGCGACACCAAATTAATGACATCACGGATCTTCAGAAGGGAGAAACCAGTGACACCAGTGCATACCAAAGGCATGACCAGCGTACTGATCCCGAAATTCAACTACGAGCTTTTTAACTGCAACAACTTTAATATACGCTATTGGAGCTGGAATTACCGCGGCTGCTGGCACCAGACTTGCCCTCCAA
+
DDDDDIIIIIIIIHIHIIIIIIIIIIIHIIIIIHGEFHHHGHII0DFGHHFHGHFHHHIEGGHHHCFHIHIIFHHIHHHEHEHIHIEHIEEHIIHIGCDGHFIHIHHIIHHHHHIIIHHHIHEHHIHIIIIIIHIIIIIIIHHIIIIHHIHIHIHHHHHHIIIIIIIIIIIHHIIIIIIIIIIIIIIIIIIIIIHIIIIIIIIIIIIIIIHIIIIIIIIIIIIIGIIIIIIIHIIIIIIIIIIHHIIIIIIIIIIIIIIIIIIIIIIIIIIIIIIIIIIIIIIIIIIIIIIIIIIIIIIIIIIIIIIIIIIIIIIIIIIIIIIIIIIIIIIIIIIIIIIIIDDDDD
@HISEQ:969:HM2KJBCX2:2:1102:12759:65025 2:N:0:ACTATGCA
TTCCACACGTGGCCCAACTATCCCTATTAATCATTACGGTGGTCCTAGACCAACAAAATAGAACCAACGTCCTATTCTATTATTCCATGCTAATCTATTCAAGCAAAAGCCCGCTTTAAACACTCTAATTTTTTCAAGGTAATGGTCCTGGTTCCCCGACACACCCAATAAAGGGCATACCGGCTCACCAGAAGGATAGACCCGACAACAGAACAGTACTCGCCAGAGACGGACCGTCCGGTCAGGCCTAAAATTCAACTACGAGCTTTTTAACTGCAACAACTTTAATATACGCTATTGGAGCTGGAATTACCGCGGCTGCTGGCACCAGACTTGCCCTCCAA
+
DDDCBIIIHIHIIIIFHIHIIIIIIIIIIIGIGHIIIHIIGHIIIIIIGIHHHIIIIEHIHGHIIIIIIGHIIG?FHIGHIIGIIIIHIGIHHHIIIIIIIHIIIHIIHDHHIIIIIHHHHHIHIIIIIIHHIHIIIIHIIIIIIHFHHEIHDHIIHIIIIIIIIIIIIHIHGIHIIIIIHHIHIIIHGIIIIIHHEHIIIGIHIIIIIIIIHIII;HHHIHHHII<IIIIIHIIIHHHIIIIIIIIIIIIIIIHIIIHHEHHHIHIIHIIIIIIIIIIIIIIIIIIIIIHGIIIIIHHIIIIIIIIIIIIIIIGIIIIIIIIIIIIIIHIIIIIIIIIDDDDD
@HISEQ:969:HM2KJBCX2:2:1102:8020:66112 2:N:0:ACTATGCA
TTCCACACGTGGCCCAACTATCCCTATTAATCATTACATCGATCCTAGAAACCAACAAAATAGAATCGGATGTCCTATTTCATTATTCCATGCTAATGTATTCAAGCGTGAGCCTGCTTTAAACACTCTAATTTTTTCAAGGTAACAGTCCTAATTCCCCGTGACACCAAATTAATGGCATTACGGTTCTTTAGAAGGTGAGAAATCAATAATATCAGTACATACCAACGGCATGACCGAAACATTGATCCCGAAATTCAACTACGAGCTTTTTAACTGCAACAACTTTAATATACGCTATTGGAGCTGGAATTACCGCGGCTGCTGGCACCAGACTTGCCCTCCAA
+
DDDDDIHIIIIIIIIIIIIIIIIIIIIIIIIIGIIEHHEHIIIIIIHHIIIIIIIHEHHIIIGIIHHHEEHIHIIIIIIIIEHIHIIIIIIIEHECHIIIHIIIGIIIIIIHHIIIIIIHIIGIHIIIIHIIIIIIIHHHIIIIIIIHIIIIIIHHIHIIIIIIIIHIIIIHIIIIIIHIIIIIIIIIIIIIIIIIIIIIIIHIHFIIIIIIIIIIIIIIIIIIIIIIIIIIIIIIIIIIIIIIHGIIIIIHIIIIIIIHIIIIIIIIIIIIIIIIIIIIIHIIIIIIIIHIIIHHIIIIIIIIIIIIIIHIIIIIIIIIIIIIHIIIIIIIIIIIIIIIIIDDDDD
@HISEQ:969:HM2KJBCX2:2:1102:4464:65978 2:N:0:ACTATGCA
TTCCACACGTGGCCCAACTATCCCTATTAATCATTACGTCAATCCTAGAAACCAACAAAATAGGATCGAACGTCCTATTTCATTATTCCATGCTAATGTATTCAAGCGTTAGCTTGCTTTAAACACTCTAATTTTTTCAAAGTAACAGTCCAAATTCCCCGCAACACCAAATTAATGGCATTACGGCTCATCAGGAAGGAGGAATCAGTGAGACCAGTACATACCAGAGGCATGACCAACCTACTAACCCCGAAATTCAACTACGAGCTTTTTAACTGCAACAACTTTAATATACGCTATTGGAGCTGGAATTACCGCGGCTGCTGGCACCAGACTTGCCCTCCAA
+
DDDDDIIIDHIIIIIIIHIIIIGHIIIIIIIIHIIIHEHHHFHHIIHHHIIIIHHHHIIIHIHHEHIHHIIIIIIIIIIIHIIIIIIIIHIHEHIIHHHHHHEHHHHHIIIHHHHHHIIHIIIIIHHHIIIIIHHHHIHFIIIHHIEGHHHHHIHHIHIHHHHHHHHHIIIIIIIIIIIGFIIHHIGIIIIIHHHGHFHIGIHHHHHIIIHHHEIIHHGHGIHEFHIHHIHIIHIIIIIHHGHHCHIIIIIHHIIGIHHIHECHIHHHIIIIIIIIIHIIIIIIIIIIHIHHHEIHHIHHHIIHIHIIIHIHIIGIHHIIGIIIIIIIIIIIIIIIIIIIIDDDDD
@HISEQ:969:HM2KJBCX2:2:1102:20246:66979 2:N:0:ACTATGCA
TTCCACACGTGGCCCAACTATCCCTATTAATCATTACGTCAATCCTAGAAACCAACAAAATAGGATCAAACGTCCTATTTCATTATTCCATGCTAATGTATTCAAGCGTTAGCCTGCTTTAAACACTCTAATTTTTTCAAAGTAACAGTCCTGTTTCCCTGCAACACCAAATTAATGACATTACAGTTCTTCAAGAAGGAGGAACCAGTAAAGCCAGTACATACCAGAGGCACGACCAACCTACTAATCCCGAAATTCAACTACGAGCTTTTTAACTGCAACAACTTTAATATACGCTATTGGAGCTGGAATTACCGCGGCTGCTGGCACCAGACTTGCCCTCCAA
+
DDDDDIIHDHGHIIHIIIIIIIIIIIIIIIIIHIGIIIIIIHIIIIIIHIIIIIEHCHIHIIIIGIIHIIIHCGHHHHIIIIHIGEHHHIHIGIHHIHHIIIIHIHHIIHHGIHHHGIIIIIIHIIHHFHIHIIHHIIIIHIIHHHHGIHIIIHHHIHIIIIIHIIIIHFEFGIIIIIIIIHIHIIIGIIHGIIIIIIIIIIIIIIIIIIIIIIIGIIIIGIIIIIIIIIIIIIIIIHFIIHHFDHHIGIIIIHIIIIIIIIHIIIIIIIIIIIHIIIIIIIIIIIIHIIIIIHIIIIHHHIIIIIIIIIIIIIIIIIIIIIIIIIIIIIIIIHGIIIIIICDCDD
@HISEQ:969:HM2KJBCX2:2:1102:15074:66296 2:N:0:ACTATGCA
TTCCACACGTGGCCCAACTATCCCTATTAATCATTACGTCGATCCTAGAAACCAACAAAATAGAATCAAACGTCCTATTTCATTATTCCATGCTAATGTATTCAAGCGTAAGCCTGCTTTAAACACTCTAATTTTTTCAAAGTAACAGTCCTGATTCCCCACGACACCAAATTAATGACATCGCGGTTCTTCAGAAGGTAGGAACCGATAATGCCAGTGCGTACCGAAGCACGACCAACAATTCGATCCCGAAATTCAACTACGAGCTTTTTAACTGCAACAACTTTAATATACGCTATTGGAGCTGGAATTACCGCGGCTGCTGGCACCAGACTTGCCCTCCAA
+
DDDDDIIHIIIGIIIHI@HHHFHHIHIIIIIIGIIIIIIIIIIHHIIIHIIHIHHHIHHIIIHIIHGIHIHHEFHHFHHIHHIIIGGEGH?GHHGIIIIIIIIHIHHHHIIIIIIHIHGIHIHIIIIIIIIIIIIIIIIHIIIIIIHIIIIIHIIHIIIIIIIHHIIIIIIIIIIIIHIIIIIIIIIIIIIIIIIIIIIIIIIIIIIIHIIIHIIIIIIIIIIIIIIIIIIIIIIIIIIIIHEGIIIIIIIIIIIIIIIIHHIIIIIHIIIIIIIIIIIIIIIIIIIIIIIIIIIIIHIIIIIIIIIIIIIIIIIIIIIIIHIIIIIIIIIIIIIIIIIIDDDDD
@HISEQ:969:HM2KJBCX2:2:1102:7360:67137 2:N:0:ACTATGCA
TTCCACACGTGGCCCAACTATCCCTATTAATCATTACGGTGATCCTAGAAACCAACGAAATAGAATCAGTCCGTCCTATTTCATTATTCCATGCTAATGTATTCAGACGATAGTCTGCTTTAAACACTCTAATTTTTTCAAAGTAACAGTCCTGATTTCCCATCACACCAAATAAATGGCATGAAAGTTCCTCAGAAGGTAGAGATCCATCTCACCAGTGCAGACAATTAAGCCTGACCAATGGGTAGACCCCGAAGTTCAACTACGAGCTTTTTAACTGCAACAACTTTAATATACGCTATTGGAGCTGGAATTACCGCGGCTGCTGGCACCAGACTTGCCC
+
DDDDDIIIIIHIIIIIIHIIIIIIIIIIIIIIIIIIIHIIIIIIIIIIIIIIIIIIIIIIIIHIIIIIIIIIIIIIIIIIIIIIIIIIIHIIIHIHIIIIIHIIIIIIIIIIIHIIIIIIIHHIIIIIIIIHIIIIIIIIIIIIIIIIIHHIIIIIIIIIIIIIIIIIIIIIIIIIIIIIIIIIIIIIIIIIIIIIIIIIIIIIIIIIIIIIIIIIIIIIIIIIIIIIIIIIIIIIIIIIIIIIIIIIIIIIIIIIIIIIIIIIIIIIIIIIIIIIIIIIIIIIIIIIIIIIIIIIIIIIIIIIIIIIIIIIIIIIIIIIIIIIIIIIIIIIIIIHIIDDDDD
@HISEQ:969:HM2KJBCX2:2:1102:15071:67132 2:N:0:ACTATGCA
TTCCACACGTGGCCCAACTATCCCTATTAATCATTACGGCGGTTCTAGAAACCAACAAAATAGCCCCACGCGTCCTATTTCATTATTCCATGCTAATGTATCCGAGCATGCGCCTGCTTTGAACACTCTAATTTTTTCAAGGTAATGGTCCTGGTTCCCCGACACACCCAACAAAGGACATGCCGACTCACCAGAAGGATAGGCCCGGCGTCGGAACAGTGCTCACCCGGAGGGCGGACCGCCCGGCCAGACCCAAAATTCAACTACGAGCTTTTTAACTGCAACAACTTTAATATACGCTATTGGAGCTGGAATTACCGCGGCTGCTGGCACCAGACTTGCCCTCCAA
+
DDDDDIIIIIIIIIIIIIIIIIIIIIIIIIIIIIIIIIIIIIIIIE@GGIIIIIIIHIIHHI@HHIHHIHHDEHIGHIIIIHIICHHIIEEHIIIGHHIIGIIIHIIIIIIIHIIIIIIIIHHIIIIIIHIIIIIHIIIIIIIIIIIIIIIIIHIHIIIIIIIIIIIIIIIIIIIIIIIIIIIIHHIIIIIIIIIIIIIIIIIIIIIIIIIIIIIIIIIIIIIIIIIIIIIIIIIIIIIIIIIIIIIIIHHIIIIIIIIIIIIIIIIIIIIIIIIIIIIIIIHIIIIIIIIIIIIHHIIIIIIIIIIIIIIIIIIIIIIIIIIIIIIIIIIIIIIIIIIIIIIIDDDDD
@HISEQ:969:HM2KJBCX2:2:1102:19391:67091 2:N:0:ACTATGCA
TTCCACACGTGGCCCAACTATCCCTATTAATCATTACGTGGTCCTAAAACCAACAAAATAGAACCATCGTCCTATTTTATTATTCCATGCTAATGTATTCAGGCAAAAATGCCCGCTTTAAACACTCTAATTTTTTCAAAGTAAAGGTCCTGATTCATCGAAACACCCAAGAGCATCCCGACTCACCAGAAGGTGAGAAATTGGCTACACACCGTTTCATGCCCCTAAAGGCACGATCGATATATCCCAATCCCGAAATTCAACTACGAGCTTTTTAACCGCAACAACACTAATATACGCTATTGGAGCTGGAATTACCGCGGCTGCTAATACCAGACTTGCCCTCCAA
+
DDDDDIIIIIIHIIIHIIIIIIIIGHIIIIHHHIIIIGIIGIHIHIIIIIIIIIIIIHHIEHFIHHIIIIIHHIIIIIHIIIIIIHIHIHHIIIIHIIIFHFHHHIIIIIIIIIIIHHHIIHIHHHHIIFGHHIHIHIHIIIIHHHHHIIHIIIHHIIIHIIIIIIIIIIHHCG@HIIIHHHHIIIIHHHHHIIIIIIHHIIIIIIHIGIIIIHIIIGIIIIGIIIHEEIIIIGIHHHGIIIHHFEHGHECHIHIIIHHIHIIGIIHHIIHHIIIHHIHHIIHHIHHHHHGIIHIIIIIHHIIIIIIIHHIIIIIIIIIHHHIIIIIIIIIIIIIIIIIIIIIIDDDDD
@HISEQ:969:HM2KJBCX2:2:1102:11454:67875 2:N:0:ACTATGCA
TTCCACACGTGGCCCAACTATCCCTATTAATCATTACATCGATCCTAGAAACCAACAAAATAGAATCGGATGTCCTATTTCATTATTCCATGCTAATGTATTCAAGCGTGAGCCTGCTTTAAACACTCTAATTTTTTCAAGGTAACAGTCCTAATTCCCCGTGACACCAAATTAATGGCATTACGGTTCTTTAGAAGGTGAGAAATCAATAATATCAGTACATACCAACGGCATGACCGAAACATTGATCCCGAAATTCAACTACGAGCTTTTTAACTGCAACAACTTTAATATACGCTATTGGAGCTGGAATTACCGCGGCTGCTGGCACCAGACTTGCCCTCCAA
+
DDDDDIIIHHIGGIIDF<@CEHEHHCEHHHHFEHHHIIHIIIEHIFFHFHHIIIIHIHHFH?1CEHGGCHHHHCHHHHEG?GH?C@F?HGHE1<D@FCIGHGHHHHGIHHHEHHE@@AFEFHIFHIHIHHIIIHHHHIFEIIIHHHIHIIHHHHHIHHIII;HCCHEHIHGHHIIIHE?EHIIIIIIIHIHIIIHHGIIHIIIIH@IIIIIIIIIGIGIHDF@@HHCHHHIIIIFHHIIIIIIHGDIIFHDHIIIHIHIIIIIIHIHGHHHIIIIHIHIIHHGIHHEIIIIIIHHIIIIHHHIIHIIIIHEIIIIIIHIIHHHHFHHEHIIIIIIIIIIIIIDDDDD
@HISEQ:969:HM2KJBCX2:2:1102:6409:67569 2:N:0:ACTATGCA
TTCCACACGTGGGCCCAACTATCCCTATTAATCATTACGTCGATCCTAGAAACCAACAAAATAGAATCAAACGTCCTATTTCGTTATTCCATGCTAATGTATTCAAGCGTGAGCCTGCTTTAAACACTCTAATTTTTTCAAAGTAACAGTCCTGATTCCCCAAGACACCAAATTAATGACATCATGGTTCGTCAGAAGGTAGGAATCAATAATACCAGTACGTACAATAGCACGACCAATAAATTGATCCCGAAATTCAACTACGAGCTTTTTAACTGCAACAACTTTAATATACGCTATTGGAGCTGGAATTACCGCGGCTGCTGGCACCAGACTTGCCCTCCAA
+
DDDDDHIIIIHGIIIIIIIIIIIIIIIIIHIIIHIIIIIIIIIIIIIIHIIIIIIIIFHIIIIHHIIIIIIIHIIIIIIIIIIIIIIIIIIIHIIIIIIIIIIFIIIHHIIIIHIIIIIIIIIIIIIIIIIIIIIIIIIIIIIIIIIIIIIIHHHIIIHHIIIIIIIIIIIIIIIIIIIIIIIIIIIIIIIIIIIIIIIIHHHIHIIIIIIIIIIIIIIIIIIIIIIIIIIIIIIIIIIIIIIIIIIIIIIIIIIIIIIIIIIIIIIIIIIIIIIIIIIIIIIIIIHHIIIIIIIIIIIIIIIIIIIIIIIIIIIIIIIIIIIIIIIIIIIIIIIIIIIIIDDDDD
@HISEQ:969:HM2KJBCX2:2:1102:13710:68456 2:N:0:ACTATGCA
TTCCACACGTGGCCCAACTATCCCTATTAATCATTACGTCGATCCTAGAAACCAACAAAATAGGGTCAAACGTCCTATTTCATTATTCCATGCTAATGTATTCAAGCGTGTGCCTGCTTTAAACACTCTAATTTTTTCAAAGTAACGGTCCTGATTCCCCATGACACCAAATTAATGACATCACAGTTCGTCAGAAGGTAGAAATCAATAATACCAGTGCATACCGGAGGCACGACCAATATATTGATCCCGAAATTCAACTACGAGCTTTTTAACTGCAACAACTTTAATATACGCTATTGGAGCTGGAATTACCGCGGCTGCTGGCACCAGACTTGCCCTCCAA
+
DDBBBHIHIHHIDHEHHIHIHHF@@HIHHHIIIEEHHHHIIHIHEHIGHGEHHGFIIHHFHHIIGHHI1F1CFFHHHIIHICGHHEHHHFIHHHEEIIIIIIIIIHHHIIIHGFIIGIIIIIIIIIIIIHHIIIHHHIIIHIHHHHEHHIIIHEGCHGHHGHHHHIGIIHHHHHIHIHHFH@HEHHHHIIIIHIIIIIIIIIHHHGIIIIIIIIHIIIIIIIHH;HIIIIIIIIIIHIIIIHIHGHHHHCIIHCHIIIHIIIHHGHHHCHHCHHIIIIIHIIHIIIIIHIIIIIHIHGFFGHGIIIIIIIIIIIIIHHHHIIIIIGIIIIIGIHIIIIIHHBADDD
@HISEQ:969:HM2KJBCX2:2:1102:5585:69223 2:N:0:ACTATGCA
TTCCACACGTGGCCCAACTATCCCTATTAATCATTACATCGATCCTAGAAACCAACAAAATAGAATCTGATGTCCTATTTCATTATTCCATGCTAATGTATTCAAGCGTAAGCTTGCTTTAAACACTCTAATTTTTTCAAGGTAACAGTCCTAATTCCCCATAACATCAAATAAATGACATTATGGTTCTTTAGAAGGTGAGAACCAATAAAACCAGTACATACCAAGGCATGACCGATTCCTTGATCCCGAAATTCAACTACGAGCTTTTTAACTGCAACAACTTTAATATACGCTATTGGAGCTGGAATTACCGCGGCTGCTGGCACCAGACTTGCCCTCCAA
+
BDDDBIIIIIIIIIIIIIIIIIGIIIIIIIIIIIIHIIIGHHHHIIHIIIIHHIHIIIIFIHIHEHHHHIHIIHIHIIIHIIIIHHIGHIIIIIIHIHIIIHIIIIIIIIIHIIIHIIIIIFHHHIHHHHFHIHIIHIIIHHIIIGHHHIIHIHHIIIIHIGIHHHIGIIHHHHHHGHIHIIIIIHIGIHIHIIIIIHIHHIHIIIIIHIHIIIIIHIIHHHIIIIEIIHIIHHIIIIIIIIHHIHHDIHHHGHIIHGIHCEHIHIIHIIIIHHIIIIIIIIHIHIFIHHHHIIIIHIHGIIIIIHHIHIHIHIIIIIIHIIIIIIIHIIIIHIHIIHHEBABBA
@HISEQ:969:HM2KJBCX2:2:1102:8435:68971 2:N:0:ACTATGCA
TTCCACACGTGGCCCAACTATCCCTATTAATCATTACGGTGATCCTAGAAACCAACAAAATAGAACCAAACCGTCCTATTTCATTATTCCATGCTAATGTATTCAAGCGTTAGCCTGCTTTAAACACTCTAATTTTTTCAAAGTAACAGTCCTGTTTCCCTGCAACACCAAATTAATGACATTACAGTTCTTCAAGAAGGAGGAACCAGTAAAGCCAGTACATACCAGAGGCACGACCAACTTACTAATCCCGAAATTCAACTACGAGCTTTTTAACTGCAACAACTTTAATATACGCTATTGGAGCTGGAATTACCGCGGCTGCTGGCACCAGACTTGCCCTCCAA
+
DDCDDIIIIIIIIIIHIIIIIIIIIHIIIIIIIIHHIIHIIIIIIIIIIIIIIIGIHIIGIHHIHIIHGIIHIHHIIHHIHEHIIIIIHHIIIGIIIIIIIIIIIIGIIIIIIIIIIIIIHIIIIIIIIIIHIIIIIIIIIIHIIIIIHIIIIIIHIIIIHIIIIIIIIIIHIIIIIIIHIHIIIIIIHIIIIIIIIIIIIIIIHIIIIIIIIIIIIIIIIIIIIIIIIIIIIIIIIIIIIIIHHEIIHIIIIIIIIIIIIIIIIIIIIIIIIIIIIIIIIIIIIIIIIIIIIIIIIIHIHHIIIIIIIIIIIIIIIIIIIIIIIIIIIIIIIIIIIIIIIIDDDDD
@HISEQ:969:HM2KJBCX2:2:1102:11216:69970 2:N:0:ACTATGCA
TTCCACACGTGGCCCAACTATCCCTATTAATCATTACTTCAGTCCTAGAAACCAACAAAATAGAACTAAAGTCCTATTCCATTATTCCATGCTAATATATTCAAGCAAACATGCCTGCTTTAAACACTCTAATTTTTTCAAAGTAAAAGTCTTGGATCCCTAGCGCACTCAATTAAGAGCACACTAGTTCCCCAAAAGGAAAAGCCCAAAGTTGCAGTACAAACCTTTCGGTTGACGGCAACTATAAGCCCAAAATTCAACTACGAGCTTTTTAACTGCAACAACTTTAATATACGCTATTGGAGCTGGAATTACCGCGGCTGCTGGCACCAGACTTGCCCTCCAA
+
DDDDDIIIIIIIIIIIIIIIIHIIIIIIIIIIIIIIIIIIIIIIIIIHIIIIHIIIIIIIIIEHHIIIHIIIIIIHHIIHIIIIIIIGIHIHIIIIIIIIIHHIHIIIIIIIIIIIIIIIIIIIIIIIIIIIIIIIIIHIIIIIIIIIIHIIIIIHIIIHIIIIIIIIIIIIIIIIIIIIIIIIIIIIIIHGIIHIIIIIIIIIIIIIIIIIIIIIIIIIIIIIIIIIIIIIIIIIIIIIIHHHHHHEFIIIHIIIIIIIIIIIIIIIIIIIIIIIIIIIIIIIIIIIIIIIIIIIIIIIIIIIIIIIHIIIHIIIIIIIIIIIIIIIIIIIIIIIIIIIIDDDDD
@HISEQ:969:HM2KJBCX2:2:1102:20769:69690 2:N:0:ACTATGCA
TTCCACACGTGGCCCAACTATCCCTATTAATCATTACGGTGGTCCTAGAAACCAACAAAATAGAACCACAACGTCCTATTCTATTATTCCATGCTAATCTATTCAAGCAATAGCCCGCTTTAAACACTCTAATTTTTTCAAGGTAATGGTCCTGGCTCCCCAACACACCCAATAAAGGACATACTGGTTCACCAGAAGGAAGACCCGACAGCAGACAGTACTCGCCAAAGACGGACCGCCCGGCCAGGCCTAAAATTCAACTACGAGCTTTTTAACTGCAACAACTTTAATATACGCTATTGGAGCTGGAATTACCGCGGCTGCTGGCACCAGACTTGCCCTCCAA
+
DDD@DHIHHHIIIHIIIHIIIHEHEHHIIIIIHIIIIIEHIHHEHHHIIIIIIIIHHIIIII?GHHIIHHIHDEGGHHHIIHH?GCHIIIIIHGHHIH1GHGHHHIEHHHHIIGEH?HHHEEHHFHEEGHHHHIHIIHHHHEHHIHHIHIIIHEGHGCHHDEHIIIIHHHIHHIIIHHIIGIHHGIIIIIIIHIIIIHIIHHF<IIIIIIIIIIHIIHGI4HGHIIHHIHHIIIIIIIIIIFFFGGIHHFIHIIFHHIIHHGCHHHHGIIIIIGIIIIIHHCHIIIIIHIIIIHHHHIHHHIIIIIIIIIIIIIIIIIIIIIIIIIIIIIIHIIIHIIIHHDDDD@
@HISEQ:969:HM2KJBCX2:2:1102:8335:69892 2:N:0:ACTATGCA
TTCCACACGTGGCCCAACTATCCCTATTAATCATTACGTCAATCCTAGAAACCAACAAAATAGGATCAAACGTCCTATTTCATTATTCCATGCTAATGTATTCAAGCGTTAGCCTGCTTTAAACACTCTAATTTTTTCAAAGTAACAGTCCTGTTTCCCTGCAACACCAAATTAATGACATTACAGTTCTTCAAGAAGGAGGAACCAGTAAAGCCAGTACATACCAGAGGCACGACCAACCTACTAATCCCGAAATTCAACTACGAGCTTTTTAACTGCAACAACTTTAATATACGCTATTGGAGCTGGAATTACCGCGGCTGCTGGCACCAGACTTGCCCTCCAA
+
DCDA@HHIIH?HIHIHHHHHHEHIIIIIIIIIIHHIIIIIIIIIGHIIIHGHHIIIGHIHHHHEEEHFEHHCGHHIIEEHFE@CHHIEEHHHHIIHIHIIIFGH@CGHIHHHHEHHIIHEHHHHHIIBGHHIHHHHHHHHIIIIHEEHHHHHHHEGGGHHEHHECIIHGFGHHHEHHHIIIHIFGHHEGGCHHHIHHGIIHIHGHIHHHHIIHGIIIIHHEHHIIIIHEGIIH7HHIHHIHHHGFHDEHCHCFGHIHHHIHHIHFHIHHIIIIIIIIIIIIIHHHGFEEIIHEHIIIIIHGEIIIIIHIHFIIHIIIHIIIIIIIIIIIIHIIIHGIIIHH@BDDD
@HISEQ:969:HM2KJBCX2:2:1102:4645:69683 2:N:0:ACTATGCA
TTCCACACGTGGCCCAACTATCCCTATTAATCATTACGGTGGTCCTAGAAACCAACAAAATAGAACCACAACGTCCTATTCTATTATTCCATGCTAATCTATTCAAGCAATAGCCCGCTTTAAACACTCTAATTTTTTCAAGGTAATGGTCCTGGCTCCCCAACACACCCAATTAAGGACATACTGGTTCACCAGAAGGAAGACCCGACAACAGGACAGTACTCGCCAAAGACGGACCGCCCGGCCAAGTCTAAAATTCAACTACGAGCTTTTTAACTGCAACAACTTTAATATACGCTATTGGAGCTGGAATTACCGCGGCTGCTGGCACCAGACTTGCCCTCCAA
+
DDDDDIIIIIIIIIIIIIIIIIIIIIIIIIIIIIIIIIHIIIIIIIIHEHIIIIIIIIIIIHGHHIIHHIIIIIIIIIHHHIIIIIIIIIHHIIHIIIIIIHIHIIIIIIIIIIIIIIIIIIIIHIIIIIHHIHIIIIIIIHIIIIIHIIIIIIIHIIIIIGHHHIIIIIIIIHIIIIIHIIIIIIIIIIIIHIIIIIIIIIIIIIIIIIIIIIIIIIIIIIHIIIIIIIIIIIIIHIIIIIIIIIIIIIIIIIIIIIIIIIIIIIIIIIIIIIIHIIIIIIIIIIIIIIIIIIIIIIIIIIIIIIIIIIIIIIIIIIIIIIIIIIIIIIIIIIIIIIIIIIDDDDD
@HISEQ:969:HM2KJBCX2:2:1102:12357:70516 2:N:0:ACTATGCA
TTCCACACGTGGCCCCAACTATCCCTATTAATCATTACGTAAATCCTAGAAACCAACAAAATAGGATCAACGTCCTATTTCATTATTCCATGCTAATGTATTCAAGCGCGAGCCTGCTTTAAACACTCTAATTTTTTCAAAGTAACAGTCCTGATTCCCCGCCACACCAAATTAATGACATGATGGTTCGTCAGAAGGTAGGAATCAGTAACACCAGTACGTACTGAAGGCACGACCAACGTACTAATCCCGAAATTCAACTACGAGCTTTTTAACTGCAACAACTTTAATATACGCTATTGGAGCTGGAATTACCGCGGCTGCTGGCACCAGACTTGCCCTCCAA
+
DDDADIGHEGFHHHHCHDHIIIHGHFHEHFHIFHEGHIHIIIIHHHHHEHHIIIGFHHHIHHIF?HHHFHEHHHHHIGIIHEHEHHHEHFG1CCG@IIIHHEHIICGHIHHIHHHIIIIHHHHEFHHHHIIHHHHIIIIHIHHHF?IIIHHHIIIIHHHHDEEHHIIGIIHIIIHIIIIHHIIIIHHHHIIIIIHIIHIIIIIIIIIIIIFIIIIIIIIHIIIHIIIIIIIIIIIIIIIIIIIIHIIIHIIIIIHHEHHGHHHIIIIIIIIIIIHGIIHIIIIIIHHHIIIIIIIIIIIIIIIIIIIIIIIIIIIIGHIIIIHHIIIIIIIIIHIIIIIIIBCCCD
@HISEQ:969:HM2KJBCX2:2:1102:12822:70640 2:N:0:ACTATGCA
TTCCACACGTGGCCCAACTATCCCTATTAATCATTACGTCAATCCTAGAAACCAACAAAATAGGATCAAACGTCCTATTTCATTATTCCATGCTAATGTATTCAAGCGTTAGCCTGCTTTAAACACTCTAATTTTTTCAAAGTAACAGTCCTGTTTCCCTGCAACACCAAATTAATGACATTACAGTTCTTCAAGAAGGAGGAACCAGTAAAGCCAGTACATACCAGAGGCACGACCAACTTACTAATCCCGAAATTCAACTACGAGCTTTTTAACTGCAACAACTTTAATATACGCTATTGGAGCTGGAATTACCGCGGCTGCTGGCACCAGACTTGCCCTCCAA
+
DDDDCIIIIIIIIIIIIIIIHIHIIGIIIIIIIIIIIIIIIIIHHIIFHHIIIIIIHIIGIIHHHHIHIIIIIIHIIIIIIIIIIIIHIIHIIIIIIIIIIHIIIIIIIIIIIIIIIIIIIIHIIIIIIIIIIIIIIIIIIIIIIIIIHIIIIIIIIHIIIIIIIIIIIIHHHIIIIIIIIIIIIIIIIIIHIIHIIIIIIIIIIIIIIIIIIIIIIIIIIHIIIIIIIIIIIIIIIIHIHIIHHIIHIIIIIIIIIIIIIIIIIIIIIIIIIIIIIIIIIIIIIIIIIIIIIIIIIIIIHIIIIIIIIIIIIIIIIIIIIIIIIIIIIIIIIHIIIIIIIDDDDD
@HISEQ:969:HM2KJBCX2:2:1102:12481:70183 2:N:0:ACTATGCA
TTCCACACGTGGCCCAACTATCCCTATTAATCATTACGGTGGTCCTAGAAACCAACAAAATAGAACCACAACGTCCTATTCTATTATTCCATGCTAATGTATTCAGACGTAAGCCTGCTTTGAACACTCTAATTTTTTCAAGGTAAAGGTCCTGGTTTCCCACCACGCTAAATTAATAACATGATAGTTCCCCAGAAGGTAGAAATTCTACACACCAGTACAGACTTGTTAGCCCGACCAACGGTAGAATCCCGAAATTCAACTACGAGCTTTTTAACTGCAACAACTTTAATATACGCTATTGGAGCTGGAATTACCGCGGCTGCTGGCACCAGACTTGCCCTCCAA
+
DDDDDIIIHIIIIIIIIIIIIIIIIIIIIIIIIIIIICHHHHIHIIIIIIIIIIIIIHIHHIIHIIHHHIIIHHIIIIIIIIIHIHIIIIIIIIIHGIIIIIIIIIIIIIIIIIIIIIIIIIIIGIIIHIIIIIIIIIIIIIIIIIIIIHIHIIIIIIIIIIIIIHHIIIIIIIIIIIIIIIIIIIIIIIIIHIIIIHIIIIIIIIIIIIIIIIIIIIIIIIIIIIIIIIIIIIIIIIIIIIIIHGDIIIIIIIIIIIIIIIIIIIIIIIIIIIIIIIIIIIIIIHIIIHIIIIHIIIIIIIIIIIIIIIIIIIIIIIIIIIIIIIIIIIIIIIIHIIIIIIIDDDDD
@HISEQ:969:HM2KJBCX2:2:1102:18263:70794 2:N:0:ACTATGCA
TTCCACACGTGGCCCAACTATCCCTATTAATCATTACGTCAATCCTAGAAACCAACAAAATAGGATCAAACGTCCTATTTCATTATTCCATGCTAATGTATTCAAGCGTTAGCCTGCTTTAAACACTCTAATTTTTTCAAAGTAACAGTCCTGTTTCCCTGCAACACCAAATTAATGACATTACAGTTCTTCAAGAAGGAGGAACCAGTAAAGCCAGTACATACCAGAGGCACGACCAACCTACTAATCCCGAAATTCAACTACGAGCTTTTTAACTGCAACAACTTTAATATACGCTATTGGAGCTGGAATTACCGCGGCTGCTGGCACCAGACTTGCCCTCCAA
+
DABDDIIIIIIICEHHHIIIHIIIHHEHHHIHIIIIIFHHHIIHHEHHIIII@GHHIEHHHIIHIIHHHHHHIGDHIGIHHHHHHIFCEHIEHHGHIIHIIHHIIIIHIIIIIIIIIHGIIHHIIIIIIIIHHHIIHIIIIIIIHHIHIIHIIIIIHHHHHIIIIHIHIHHGFHHEIIIHIIHIIIIIHIIIIIIIIIIHHHIIIHHIIIHIHHIIIIIIIIIIIIIIIHIIIIIIHIIIIIIHHHHEGIHIHIIIHIIIIIIIIIIIIIHIIIHHIIIIIIIIIIHHHIIIIIIIIIIIIIIIIIIIIIIIIIIIIIIIIIIIIIHIIIIIIIIIIIIIIDDDDD
@HISEQ:969:HM2KJBCX2:2:1102:8028:71252 2:N:0:ACTATGCA
TTCCACACGTGGCCCAACTATCCTATTAATCATTACGGTGGTCCTAGAAACCAACAAAATAGAACCACAACGTCCTATTCTATTATTCCATGCTAATCTATTCAAGCAATAGCCCGCTTTAAACACTCTAATTTTTTCAAGGTAATGGTCCTGGCTCCCCAACACACCCAATTAAGGACATACTGGTTCACCAGAAGGAAGACCCGACAACAGGACAGTACTCGCCAAAGACGGACCGCCCGGCCAAGTCTAAAATTCTACTACGAGCTTTTTAACTGCAACAACTTTAATATACGCTATTGGAGCTGGAATTACCGCGGCTGCTGGCACCAGACTTGCCCTCCAA
+
@DDDAGHHIIIIHIGIIIHIIIHIIIHHHHHHIHHIIIHIIHHHHIC@GEHIIHIIGHHIHFIHIIHI1CEHHIII?HGCHHGFHHHHHFHICGHIIHIIHHHHHIHHEGHEHIIIIIHIHHHIIIIIIIHHIHHHHIHIIHIHIHIHIIHHIHHFHHHIGHHHHIHHHHIHEHIIIIIIIHFHHIHGCHHIIIGIIIHHHHIHIHHIIIHHHHIIIIIIIIIIHH?IIIHIIIHIIIIIIIIIHIIIIIIIIIHHHF1IIIHIIIIIIIIIIIIHIHIHIIIHIIIIIIIIIIIIIIIIIIIIIIHIIIIIIIIHIHIIIIIIIIIIIIHIIHIGIIIIIDDBD@
@HISEQ:969:HM2KJBCX2:2:1102:19127:71323 2:N:0:ACTATGCA
TTCCACACGTGGCCCAACTATCCCTATTAATCATTACGGTGATCCTAGAAACCAACAAAATAGAATCATGCCGTCCTATTTCGTTATTCCATGCTAATCTATTCAAGCATAAAGCCTGCTTTAAACACTCTAATTTTTTCAAAGTAACAGTCCTAGCTCCCTATTACACCTAGTGAAAGGCATAATAGTTCACTAGAAGGTGGAGATTGACATTACCAGTACATGTCCGAAAACACGACCGGTACGCTAATCCCGAAATTCAACTACGAGCTTTTTAACTGCAACAACTTTAATATACGCTATTGGAGCTGGAATTACCGCGGCTGCTGGCACCAGACTTGCCCTCCAA
+
DDDDDIIIIIIIIIIIIIIIIIIIIGIIIIIIIHIIIIHIIIHIIIIIHIIIIIIIIIHGIHHIIIIIIIIIIIIIIIIIIHIIIIIIIIIIIGIIIHEIHHHEHIHIHHIIIHEIIIIIIIIIIIIIIHGHIIIIIIHIIIGIIIIIIIIIIHIHHIHIIIIIIIIIIHIIIIHIIHIIIIIIIIIIIIIIIIIIIIIIIIIIIIIIIIIIIIIIIIIIIIIIHIIHIIIHHIIIIIIIIIIIGHD<IIIIIIIIIIIIIIIHIIIIIIIIIIIIHIIIIIIIIIIIIIIIIHHIIIIIIIIIIIIIIIIIIIIIIIIIIIIIIIIIIIIIIIIIIIIIIIIIDDDDD
@HISEQ:969:HM2KJBCX2:2:1102:19298:71458 2:N:0:ACTATGCA
TTCCACACGTGGCCCAACTATCCCTATTAATCATTACGTCAATCCTAGAAACCAACAAAATAGGATCAACGTCCTATTTCATTATTCCATGCTAATGTATTCAAGCGCGAGCCTGCTTTAAACACTCTAATTTTTTCAAAGTAACAGTCCTGATTCCCCACCACACCAAATTAATGACATGATGGTTCGTCAGAAGGTAGAAATCAGTAACACCAGTACGTACCGAAGGCACGACCAGCGTACTAATCCCGAAATTCAACTACGAGCTTTTTAACTGCAACAACTTTAATATACGCTATTGGAGCTGGAATTACCGCGGCTGCTGGCACCAGACTTGCCCTCCAA
+
DDDDDIIIIIIIIIIIIIIIIIIIIIIIIIIIIIIIIIIIIIIIIIIIIIIIHIIIHGHIHIHHIIIIIIIIIIIIIIIIIIIIHIIIIIIHIIIIHIIIHIIIIIIHIGHIIIHIIIIIIIIIIIIIIIIHIIIIIIHIHIIIHIIIIIIIIIIIIIHIIHHHIHIIIIIIIIIIIIIIIIIIIIIIHIIIIIIIIIIIIIIIIIIIIIIIIIIIIIIIIIIIIIIIIIIIIIIIIIIIIHHHHHHIIHIIIIIIIIIIHHHIIIIIIIIIIIIIIIIIIIIIIIIIIIIIIIIIIIIIIIIIIIIIIIHIIIIIIIIIIIIIIIIIIIIIIIIIIIIIDDDDD
@HISEQ:969:HM2KJBCX2:2:1102:3754:70807 2:N:0:ACTATGCA
TTCCACACGTGGCCCAACTATCCCTATTAATCATTACAGCGGTCCTAGAAACCAACAAAATAGAACCGATGTCCTATTCTATTATTCCATGCTAATGTATTCGAGCAAAGGCCTGCTTTGAACACTCTAATTTTTTCAAGGTAAAAGTCCTGGTTCCCCACGACGCCCAATAAAGAACATCGGGTTCCCCAGAAGGAAAGACCCGACCGAATCCGTACGCTCGATTAGGAGGACAGATCAGCCCGGTCCAAGGTTCAACTACGAGCTTTTTAACGGCAACAACTTTAATATACGCTATTGGAGCTGGAATTACCGCGGCTGCTGGCACCAGACTTGCCCTCCAA
+
DDCDDIIIGIIIIHIHHHHFHHIIIIIIIIIIIIIIHIIIHHIIIIIIIIIHIIIIIIIIHIHHHIIHHHICHHHHIIIIIIIIIIIIIIIIIGIIIIIIGIIIIIIIIIHHHIIIHIHHHIIHIHHHHHHIIHIIIHHIIIIHGHHHIIIHHHIIIIIIIIIIIHIIIIIIIHIIIIIIIIIIIIIGGIIIIIIIIIIIIIIIHIIIIIIIIIIII<IHIGIIIIIIIIIIIIIIIIIGIIIIIIIHHGIIIIIIIIHIIIHGGIIGIIIIIIIIIIIIIHIIIIIIIHIHIIIIIIIIIIIIIIIIIIIIIIIIIIIIIIIIIIIIIIIIIIIIIIIDDDDD
@HISEQ:969:HM2KJBCX2:2:1102:12285:72338 2:N:0:ACTATGCA
TTCCACACGTGGCCCAACTATCCCTATTAATCATTACGGTGATCCTAGAAACCAACGAAATAGAATCAGTCCGTCCTATTTCATTATTCCATGCTAATGTATTCAGACGATAGTCTGCTTTAAACACTCTAATTTTTTCAAAGTAACAGTCCTGATTTCCCATCACACCAAATAAATGTCATGAAAGTTCCTCAGAAGGTAGAGATCCATCTCACCAGTGCAGACAATTAAGCCTGACCAATGGGTAGACCCCGAAGTTCAACTACGAGCTTTTTAACTGCAACAACTTTAATATACGCTATTGGAGCTGGAATTACCGCGGCTGCTGGCACCAGACTTGCCCTCCAA
+
DDDDDIIIHEHIGIHHHIHHIIIGHHHI?CHFHHHCHIGIEEHHGHHIIIHHFFHEHIG=H@HHCGHHEHIHHIICEHHHCGHIIHIIIGGHIIGHCHHIIIIHHHIIIIIIIIIIHHIHGHIIIIIIHIIHIIHGHFHIHHHHIIIIIIIHHEHHHIGGIIIIHHGIHIHEEIHFHHFIIIHIIIIIGIIGIIIHHEIIIIIIIHHHFIIIIIIIIIH<IIIIIIIIIHGEHGIIIHHHIHIIHFDIIIHHHEIIIHHHIIIHIIIIIIIIIIIIIIIIIIIIIIIIHIGHIIIIIIIIHFCIIIHHHIIIIIIIIHDIIIIIIIIIIIIIIHIIIIIIIIIDDDAB
@HISEQ:969:HM2KJBCX2:2:1102:11728:72562 2:N:0:ACTATGCA
TTCCACACGTGGCCCAACTATCCCTATTAATCATTACATCGATCCTAGAAACCAACAAAATAGAATCTGATGTCCTATTTCATTATTCCATGCTAATGTATTCAAGCGTAAGCTTGCTTTAAACACTCTAATTTTTTCAAGGTAACAGTCCTAATTCCCCATAACATCAAATAAATGACATTATGGTTCTTTAGAAGGTGAGAACCAATAAAACCAGTACATACCAAGGCATGACCGATTCCTTGATCCCGAAATTCAACTACGAGCTTTTTAACTGCAACAACTTTAATATACGCTATTGGAGCTGGAATTACCGCGGCTGCTGGCACCAGACTTGCCCTCCAA
+
DDDDDIIHHIIGIIHIIIGIIIIIIIIIIIIIIIIIIIIIIIIIIIIIIIIIIIIICHIIIG?GHHHEHEHEHIFHIHEHHIIHHIIIIIGFHGHIIIIIIIHIIDHIIHEIHHHHHHHHHFH?GHIIIIIIHHHGIIIHHIIIIIHH?HGIIIIIIIIIIHIHIIHHIIIIIIIIHIIIIIIIIIIIIIIIIIIIIIIIIIIIH;IIIIIIIIIIIIIIIHIIIIHIIIIIIIIIIIH>IIHHIIIIIIIIIIIIIIIIIIIIHHHHIIIIHHIIIIIIIIIIIIIIIIIIIIIHIIIIIIIIIIIIIIIHIHIIIIIIIIIIIIIIIIIIHIIIIIIIDCDDD
@HISEQ:969:HM2KJBCX2:2:1102:16937:72199 2:N:0:ACTATGCA
TTCCACACGTGGCCCAACTATCCCTATTAATCATTACATCGATCCTAGAAACCAACAAAATAGAATCGGATGTCCTATTTCATTATTCCATGCTAATGTATTCAAGCGTGAGCCTGCTTTAAACACTCTAATTTTTTCAAGGTAACAGTCCTAATTCCCCGTGACACCATATTAATGGCATTACGGTTCTTTAGAAGGTGAGAAATCAATAATATCAGTACATACCAACGGCATGACCGAAACATTGATCCCGAAATTCAACTACGAGCTTTTTAACTGCAACAACTTTAATATACGCTATTGGAGCTGGAATTACCGCGGCTGCTGGCACCAGACTTGCCCTCCAA
+
DDDDDIIIIIIIIIIIIIIIIIIIIIIIIIIIIHIIIHIIIIIIIIIIIIIIIIIIIIIIIIIIIIIHGEHIHHIIHIGIGHHFHIIHIIIHIHHIHIIIIIIIHIHIIIIIIIIIIIIIIIIHIIIIIIIIIIIIIHIIIIIIIIIIIIIIIIHIHHIIIIIIIIHIIIIIIIIIIIIIIIIIIIIIIIIIIIIIIIIIIIIIIIIIIIIIIIIIIIIIIIIIHIIIIIIIIIIHIIIIIIIIIHIIIIIIIIIIIIIIIIIIIIIIIIIIIIIHIIIIIIIIIIIIIIIIIIIIIIIIHHIIIIIIIIIIIIIIIIIIIIIIIIIIIIIIIIIIIIIIIIDDDDD
@HISEQ:969:HM2KJBCX2:2:1102:19062:72898 2:N:0:ACTATGCA
TTCCACACGTGGCCCAACTATCCCTATTAATCATTACCGCAAGCTCTAACCAACGAAACGGGCTTGCGGTCCTGTTCCATTATACTATGCTGGAATATTCACGGCAAAATGCCTGCTTTAAACACCCTAATTTCTTCAAAGTAAACGGCCTGGTACCAACCGCCCACTCATTTAAGAGCAGGCGGCGGCCTCCAGGCGTAGGCAGCTGTCTGGCCAGTACATACCCGTTTCCACGAAGCAGACCATGCCAGACGAGCGCCGGTTTCAACTACGAGCTTTTTAACTGCAACAACTTTAATATACGCTATTGGAGCTGGAATTACCGCGGCTGCTGGCACCAGACTTGCCCTCCAA
+
DDDDDIIIIIIIIHIHIIIGHHIIIIHHIIIIIIIIIIIGIIIIIIIIHIHIIIIHIHIHIGIIIHIDDCHHIIIIGIHHHCHHIIGHHIIIIIIIG?GIIHHIIIIIIIIIIHIIIIIHHIIIIIIIIGHHHHHIIIIIIHIHHIIIIIIIIHIIIIIIIIIIIIIIIIIIGIHIIIIIIIIIIIHGIIIIIIIIHIIIIIIIIIIIIIIIIIIIIHIIHIHIIIIIIIIIIIIIIIIIIIIIIIIIIIIIHIIIIIHHIIIIIIIIIIIIIIIIIIIIIIHIIIIIIIIIIIIIIIIIIIIIIIIIIIIIIIIIIIIIIIIIIIIIIIIIIIIIIIIIIIIIIIIIIDDDDD
@HISEQ:969:HM2KJBCX2:2:1102:6573:73683 2:N:0:ACTATGCA
TTCCACACGTGGCCCAACTATCCCTATTAATCATTACGGTGGTCCTAGAAACCAACAAAATAGAACCACAACGTCCTATTCTATTATTCCATGCTAATCTATTCAAGCAATAGCCCGCTTTAAACACTCTAATTTTTTCAAGGTAATGGTCCTGGCTCCCCAACACACCCAATAAAGGACATGCTGGCTCACCAGAAGGAAGACCCGACAGCAGACAGTACTCGCCAAAGACGGACCGCCCGGCCAGGCCTAAAATTCAACTACGAGCTTTTTAACTGCAACAACTTTAATATACGCTATTGGAGCTGGAATTACCGCGGCTGCTGGCACCAGACTTGCCCTCCAA
+
DBDCBIHC?C<EHHHEEEHHIIHEFHEHEEHGECE11<<D@@EHCH?G@G1GHFHHH1D?EHH?GGIHHIIIHIEHHH@HECCHIIH1C1G?GHHIHIIHHHGIHIHHHIHHHGIHGEIHEIGHIIHIGHIIHIHHHIIHHHGGIHHHHHHIIIHHHHIHEIHHHIIIIHHHHHFHIIIIIGIIIHHIHFHHIIHHIIIIIIHIIIIIIIIIIIIIIIHDC<IIIIHHIIHIHHIIIIIIIIIHHIIIIGIIIIIIFHFGD0IIIHHHIIIIHIIIHHIIIIIIHIIIIHHGIIIIIHIIHIIIHIIIIIIIIIIIIIHIIIIHIHIIIIIIIIIHEHHIIDD@DD
@HISEQ:969:HM2KJBCX2:2:1102:19764:73636 2:N:0:ACTATGCA
TTCCACACGTGGCCCAACTATCCCTATTAATCATTACGGTGATCCTAGAAACCAACAAAATAGAACCATGCCGTCCTATTTCATTATTCCATGCTAATATATTCAGACATAAGCCTGCTTTAAACACTCTAATTTTTTCAAGGTAACAGTCCTGGTTTCCCAAAACACCAAATAAATGACATTAAGGTTCTCCAGAAGGTAGAAATTCTTAAAATCAGTACGAACCTGTTGATTCAACCGATAAAAAAATTCCGAAATTCAACTACGAGCTTTTTAACTGCAACAACTTTAATATACGCTATTGGAGCTGGAATTACCGCGGCTGCTGGCACCAGACTTGCCCTCCAA
+
DDDAAHHIHIIGHHIIHIIHIIIIIIHIIIIIIIIIIIIIHHIDHHHIHIIHIIIIIHHIIHEHHHIIIIIHHHIIIIIIIHHIIIIIIHIHIIHIIIIGIHG@HHIIIIIIHGHIIHIIIHIHHHIIHIIIIIIIHIIFHIIHIIHIHHIIIIHGIHGIIIIIHIHIIIHHIIIIIIIIIIIIIIHIIIIHIIIIIIHIIIIIIIIHIIIIIIIIIHIIIIIHIIIIIIIIIIIIIIIIIIIIIIHIIIIIIHIIIIIIIIIIIIIHIIIIIIIHGHIHIIIHIHIIIIHIIHHGHIIIIIIIIIIIIIIIIIIIIIIIIIIIIIIIIIIIIIIIIIIIIIHDDDDD
@HISEQ:969:HM2KJBCX2:2:1102:14014:76225 2:N:0:ACTATGCA
TTCCACACGTGGCCCAACTATCCCTATTAATCATTACATCGATCCTAGAAACCAACAAAATAGAATCGGATGTCCTATTTCATTATTCCATGCTAATGCATTCAAGCGTGAGCCTGCTTTAAACACTCTAATTTTTTCAAGGTAACAGTCCTAATTCCCCGTGACACCAAATTAATGGCATTACGGTTCTTTAGAAGGTGAGAAATCAATAATATCAGTACATACCAACGGCATGACCGAAACATTGATCCCGAAATTCAACTACGAGCTTTTTAACTGCAACAACTTTAATATACGCTATTGGAGCTGGAATTACCGCGGCTGCTGGCACCAGACTTGCCCTCCAA
+
DDDDDIIIIIIIIIIIIIIIIIIIGIIIIIIIIIIIHHGHDHHIGIIIHIIHIIIIIIIHIHIIIIIIIIIIIHIIIIIHIHHHHHIEHHHHIIIIIIIIIHIIIHIIIIHHHIIIHHHHIIIIIIIIIIIIHIIIIIHHIIIIIIIIIGIIIIIIHIIIHIHIHHIIIIIIIIIHIIHHIIHGHIIIIGHIHHIIIIIIIIIIIIIIIIIIIHHIIIIIIIIIIIIIIIIIIIIIIHIIIIIHGEIIIIIIIIIIIIIIIIIIIIIIIIIIIIIIIIIIIHGIIIIIIIIIIIIIIIIIIIIIIIIIIIIIIIIIIIIIIIIIIIIIIIIIIIIIIIIIIIDDDDD
@HISEQ:969:HM2KJBCX2:2:1102:6361:75955 2:N:0:ACTATGCA
TTCCACACGTGGCCCAACTATCCCTATTAATCATTACGGTGGTCCTAAAACCAACAAAATAGAACCAACGTCCTATTCTATTATTCCATGCTAATCTATTCAAGCAAATGCCCGCTTTAAACACTCTAATTTTTTCAAGGTAATGGTCCTGGTTCCCCGACACACCCAATAAAGGGCATCCCGGCTCACCAGAAGGATAGACCCGACGACAGAACAGTACTCGCCAAAGACGGACCATCCGGCCAGGCCTAAAATTCAACTACGAGCTTTTTAACTGCAACAACTTTAATATACGCTATTGGAGCTGGAATTACCGCGGCTGCTGGCACCAGACTTGC
+
ADDCDIIIHIFHHIIGIHIIGHIIHHHIIIIIIIIHIIHHHIIIFHHHIIIIIIIIIHIHHEEFHHIIIHIIHCHGIIHI?DCHGHHIIIIIIIHIHEGEH?IHHHIIIHHIGIHIHHHHHIIHIIIHHHHIIHEHHIIIHHGHIIHIIIHEHCCHHHHIIIIIHHHHHHHHHIIHIIIIIIIIIIIIIHIIHHHIIIGIIHIHIIIIIIIIIIIIIIIHHHIHGIHHHCIIIIHHDCIIIIIIHIIHHIIIIIHGIHIIIIIIIIIIIIIIIHIIIIIIIHHHIIIIIIIIIIIIIHIIIIIIIIIIIIIIIHIIIIIIIIIIIIIIIIIIIDDDDC
@HISEQ:969:HM2KJBCX2:2:1102:18495:76355 2:N:0:ACTATGCA
TTCCACACGTGGCCCAACTATCCCTATTAATCATTACATCGATCCTAGAAACCAACAAAATAGAATCTGATGTCCTATTTCATTATTCCATGCTAATGTATTCAAGCGTAAGCTTGCTTTAAACACTCTAATTTTTTCAAGGTAACAGTCCTAATTCCCCATAACATCAAATAAATGACATTATGGTTCTTTAGAAGGTGAGAACCAATAAAACCAGTACATACCAAGGCATGACCGATTCCTTGATCCCGAAATTCAACTACGAGCTTTTTAACTGCAACAACTTTAATATACGCTATTGGAGCTGGAATTACAGCGGCTGCTGGCACCAGACTTGCCCTCCAA
+
DDDDCIIIIIIIIIIIIIIIIIIIIIIIIIIIIIIIIIIIIIIIIIIHIIIIIHHHHHHHIIHIHIIIIIIIIIIIIIIIIIIIIIIIIIIIHIIIIIHIIHHIIHIIIIIIIHIHGIHIIIIIIHIIIIIHHIIIIIIIIIIIIIIIIHIIIIIIIIIIIIIIIIIIIGIIIIIIIIHIIIIIIIIIIIIIIIIIIIIIIIIIIHIIIIIIIIII;IIIIIIIIIIIIIIIIIIIIHIIIIHG<IIIIIIIIIIIIIIIIIIIIIIIIIIIIIIIIIIIIIIIIIIIHIIIIIIIIIIIIIIIIIIIIIIIIIIIIIIIIIIIIIIIIIIIIIIIIIIIDDDDD
@HISEQ:969:HM2KJBCX2:2:1102:16801:76252 2:N:0:ACTATGCA
TTCCACACGTGGCCCAACTATCCCTATTAATCATTACGTCGATCCTAAAAACCAACAAAATAGGGTCAAACGTCCTATTTCATTATTCCATGCTAATGTATTCAAGCGTGTGCCTGCTTTAAACACTCTAATTTTTTCAAAGTAACAGTCCTGATTCCCCATGACACCAAATTAATGACATCACAGTTCGTCAGAAGGTAGAAATCAATAATACCAGTGCATACCGGAGGCACGACCAATATATTGATCCCGAAATTCAACTACGAGCTTTTTAACTGCAACAACTTTAATATACGCTATTGGAGCTGGAATTACCGCGGCTGCTGGCACCAGACTTGCCCTCCAA
+
DDDDDIIIIHIIIIIIHIHIHIIIIIIIIIIIIIIIIIIIIIIIIIIIIIIIIIIIIIIHIIHHGIIHHIIIGEHHIEHFHIIIIIIHIIGHHHHIIHIIIIIHIIIIIIIIIIIIIIIHHHIIIIIIHIIIHIIIIIHIIIIIIIIIIIIIIIIHHIIIIIIHIIIHIIIIIIIHIIHIIIIIHIIIIIIIIIIIIIIIIIIIIIIIIIIIIIIHIIIIIIIIIIIIIIIIIIIIIIIIIIIHGIGIIIIIIIHIIIIIIIHIIIIIIIIIHHHIIIIHIIIIIIIIIIIIIIIIIIHHHIIIIIIIIIIIIIIIIIIIIIIIIIIIIIIIIIIIIIIIIDDDDD
@HISEQ:969:HM2KJBCX2:2:1102:14163:76268 2:N:0:ACTATGCA
TTCCACACGTGGCCCAACTATCCCTATTAATCATTACTTCAGTCCTAGAAACCAACAAAATAGAACTAAAGTCCTATTCCATTATTCCATGCTAATATATTCAAGCAAACATGCCTGCTTTAAACACTCTAATTTTTTCAAAGTAAAAGTCTTGGATCCCTAGCGCACTCAATTAAGAGCACACTAGTTCCCCAAAAGGAAAAGCCCAAAGTTGCAGTACAAACCTTTCGGTTGACGGCAACTATAAGCCCAAAATTCAACTACGAGCTTTTTAACTGCAACAACTTTAATATACGCTATTGGAGCTGGAATTACCGCGGCTGCTGGCACCAGACTTGCCCTCCAA
+
DCDDDIIIIIIIIIHIIIGHGHIIIIIIIHFEHIIHHIIHIIIHHHHHIGFHECHIIIHGHEEEGFI@GHHHHIHHIHI@GHIHFIHI@FHGH?HIHHHHHFHIFIHEHHHHHFIHHHHFIIHHIHHHIHGFHHH@AGIIIIIIHHHHIIHIF@CHGHHGIHIHHIHHHEIIHFHHGHIIIIIII@HG=CDHEFFHIIIIHFIIHIHHEIHHIIIHGGIHHHHIHDFIIIIHIIHHHHHHGHHHHHFHHH@HHHFHIIGCIIIIIIHHGGIHIIHIIIHFHHHIIIIHHIHHHEHIHHHHHHIIIHIIHHHEIIIHHHIHEEIIHHGFF@HFIIIIHFDGE?ADDD
@HISEQ:969:HM2KJBCX2:2:1102:14515:76413 2:N:0:ACTATGCA
TTCCACACGTGGCCCAACTATCCCTATTAATCATTACGGTGATTCAGAAACCAACAAAACAGGACCACCGTCCTATTCTATTATTCCATGCTAATGTATTCAGACATAAGCCTGCTTTGAACACTCTAATTTTTTCAAGGTAAAGGTCCTGGTTTCCCACCACGCCAAATTAATAACATGATGGTTCCCCAGAAGGTAGAAATTCTACACACCAGTACAGACTTGGTAGCCCGACCGACGGTAGAACCCCGAAATTCAACTACGAGCTTTTTAACTGCAACAACTTTAATATACGCTATTGGAGCTGGAATTACCGCGGCTGCTGGCACCAGACTTGCCCTCCAA
+
DDDDDIIIHIIIIIIIIIIIIIIIIIIIIIIIIIIIIIIEHIIIIIIIIIIIIIIIIIIIIHHIHHHIGHIIIIIIIIIIIIIIIIIIIIIIGIIIIIIIIIHIIIIIIHIHHIIIIIIIIIIIIHHIIIIIIIIIIIIIIIIIHIIIIHHG?IHIIIIIIIIIHIIIIIIIIIIIIIIIIIIIIIIIIIIIIIIIIIIIIIIIIIIIIIIIIIIIIIIIIIIIIIIIIHIIIIIIIIIIIHGEIIIIIIIIIIIIIIIIIIIIIIIIIIIIIIIIIIIIIIIIIIIIIIIIIIIIIIIIIIIIIIIIIIIIIIIIIIIIIIIIIIIIIIIIIIIIIIIIDDDDD
@HISEQ:969:HM2KJBCX2:2:1102:4332:76259 2:N:0:ACTATGCA
TTCCACACGTGGCCCAACTATCCCTATTAATCATTACGTCAATCCTAGAAACCAACAAAATAGGATCAAACGTCCTATTTCATTATTCCATGCTAATGTATTCAAGCGTTAGCCTGCTTTAAACACTCTAATTTTTTCAAAGTAACAGTCCTGTTTCCCTGCAACACCAAATTAATGACATTACAGTTCTTCAAGAAGGAGGAACCAGTAAAGCCAGTGCATACCAGAGGCACGACCAACCTACTAATCCCGAAATTCAACTACGAGCTTTTTAACTGCAACAACTTTAATATACGCTATTGGAGCTGGAATTACCGCGGCTGCTGGCACCAGACTTGCCCTCCAA
+
DDDDDIIIGIEHIIIIIIIIIIIIIIIIIIIIIIIIIGIIIIIIIIIIIIIIIIIIIHHIHIHIIIIIIIIIHIIIIIHIHIIIGHHHEHGIHIIIIIIIIIIIIHHFHHHGHIIHIEEHHIIIIIIIIIHHHHIHIIIIIIIIIIIIIIIIIIIHHHGHGIIHIIHHHGHHIIIIIHIIIHIIIHIIIIHIIIIIIIIIIHIIIHIIIIIIIIIIIIIIIIIIIIIIIIIIIIIIIIHIIHHGFGHEIIIIIIIIHIIIIIIIIIIIIIIIIIIIIIIIIIIIIIIIHIIIHG/IIIIHIIIIIIIIIIIIIIIIIIIIIIIIIIIIIIIIIIIIIIIIIDCDDD
@HISEQ:969:HM2KJBCX2:2:1102:19927:76722 2:N:0:ACTATGCA
TTCCACACGTGGCCCAACTATCCCTATTAATCATTACGTCGATCCTAGAAACCAACAAAATAGGTTCGATCGTCCTATTTCGTTATTCCATGCTAATGTATTCAAGCGCGAGCCTGCTTTAAGCACTCTAATTTTTTCAAAGTAACAGTCCTGTTTCCCCGCAACAACAAATTAATGCCATCACGGTTCTACAAGAAGGAGGGACCAGTGAGGCCAGTGCATACCAGTGGCACGACCAACCTACTGGCCCCGAAATTCAACTACGAGCTTTTTAACTGCAACAACTTTAATATACGCTATTGGAGCTGGAATTACCGCGGCTGCTGGCACCAGACTTGCCCTCC
+
DCDDBIIGIIIIIIHHEHHIIIIIIIIIHIIIIIIIIIIIIIIIHIIIIIIIIIIIIIIFHEHIIHHIIIHHIIIIGHIIHGIHIIHFHHIIIIIHHIIIIGHIIHIIIIIIHIIIIHHHIIIIIIHIHIIIHCHHDFHHIIIIIHHIIIIHHIHIIHHHIIIIHIHHHHHHHIIHIIIGHGHHIIIHIIIIIIIIIIIIIHHIHHHHCEHHHH?IIGH@HIIIIHIHHIIIHIIHHIIIIIIHIIIGIIFIIIIIIIIHHIHIIIIIHHGIIIIIIIGIIIIIIHFIHHIHIIIIIHIIHIIIIIHEIIIIIIIIIIIIGIIIIIIIIIIIHH?IIIIDDDDC
@HISEQ:969:HM2KJBCX2:2:1102:20964:76041 2:N:0:ACTATGCA
TTCCACACGTGGCCCAACTATCCCTATTAATCATTACGGTGGTCCTAGAAACCAACAAAATAGAACCACAACGTCCTATTCTATTATTCCATGCTAATCTATTCAAGCAAATGCCTGCTTTAAACACTCTAATTTTTTCAAGGTAATGGTCCTGGCTCCCCGGCACACCCAATAAAGGACATACTGGTTCACCAGAAGGTGGACCCGACACAGGACAGTACTCGCCAAAGACGGACCGCCCGGTCAGGCCTAAAATTCAACTACGAGCTTTTTAACTGCAACAACTTTAATATACGCTATTGGAGCTGGAATTACCGCGGCTGCTGGCACCAGACTTGCCCTCCAA
+
BDDDAFHHHHEHDCGHHIHHCHIHIHHIHIIGHEHHIEHCCGEHHHIIIHIIHHIHHIGICHGHGHHGEHIHGGHFIH1@<FH1?FHEEHHH?@FEHIHFFFEHHHHIIIHHHHHFHHHHGDEFHHHHHHEHIIIHEGFCHHHFHH??EEHHFAEFCHHCDHFEC?HIHHHHIHCFIIHIHIHHHHEGHHHHIHHHHIIIIIIHHHHHFIIHHHHGIIHHIEHIIIIIIIHIHHCIIIIHIIIHHIIHHAHHIHHIIIHHEGCHHHIHIIIIHHFHIIIIIIIIHHHHIIHEEGIIHHFHGIIIIIIHIHIIIIIIIIIHHIIIIIIIIHHHIIIIIIIIIDDDDD
@HISEQ:969:HM2KJBCX2:2:1102:10014:77108 2:N:0:ACTATGCA
TTCCACACGTGGCCCAACTATCCCTATTAATCATTACTCATTTCACCAAAAACCAACAAAATTCGAGACACGAGTCCTAACTTATTATTCCATGCTAATGTATTCATAACTTTCAGCCTGCTTTAAACACTCTAATTTTTTCAAAGTAAAGGTCCTGGATTGCGAACCCAACCCAGTAAAGGGCAGGAACGTTCTCCAGGAAGATGGTAAGCGCGCATCGGCACTCACACACGATACCGTGGCGGGCCAAGCGCACTATACCAGAAATCCAACTACGAGCTTTTTAACTGCAACAACTTTAATATACGCTATTGGAGCTGGAATTACCGCGGCTGCTGGCACCAGACTTGCCCTCCAA
+
DDDCDIIIIIIFIIIIIIIIIIIIIIIIIIIIIIIIIIIIIIIIIIIIIGIIIIIIIIIIIIIIHGIHIIHIHIIIIHIIIIIIIIIIIIIIIHHIIIHIICGFHHIGIIIIIIIIIIIIIIIIIHIIHHIHHIIIIIIHIHIIIIIHIIIIIIIIIIIIIIHIIIIHIIIIIIIIIIIIIIIIIHIIHIIIHIIIIIIIIIIIIIIIIIIIIIHIIIIIIIIIHIIIIIIIIIIIIIIIIIIIIIGIIIIIIIIIHIIIIIIIIIIIIIIIIIIIIIIIIIIIIIIIHIIIIIIIIIIIIIIIIIIIIIIIIIIIIIIIIIIIIIIIIIIIIIIIIIIIIIIIIIIIIIIIIDDDDD
@HISEQ:969:HM2KJBCX2:2:1102:13926:77248 2:N:0:ACTATGCA
TTCCACACGTGGCCCAACTATCCCTATTAATCATTACATCGATCCTAGAAACCAACAAAATAGAATCGGATGTCCTATTTCATTATTCCATGCTAATGTATTCAAGCGTGAGCCTGCTTTAAACACTCTAATTTTTTCAAGGTAACAGTCCTAATTCCCCGTGACACCAAATTAATGGCATTACGGTTCTTTAGAAGGTGAGAAATCAATAATATCAGTACATACCAACGGCATGACCGAAACATTGATCCCGAAATTCAACTACGAGCTTTTTAACTGCAACAACTTTAATATACGCTATTGGAGCTGGAATTACCGCGGCTGCTGGCACCAGACTTGCCCTCCAA
+
DADDDIIIIIIIIIIHIIIGIIIIIIIHIIHIIIIIIIIIGIIIIIHGGIGHHIIIIIIHHHIEHHIIGIHIIIEHHIHIIIIIHIIIIIIEHIIIIIIIIHIIIIHIIIIIIIIIIIIIIIIHIIIIIIIIIIIIIIIIIIIIIHIIIIIIIIIIIIIIIIIIHIIIIIIIIIIIIIIIIIIIIIHIIIIIIIIIIIIIIIIIIIIIIIIIIIIIIIIIIIIIGIHIIIIIIIIIIIIIIIHHHGIIIIIIIIIIIIIIIIIIIIIIIIIIIIIHIIIIIIIIIIHIIIIIIIIIHIIIIHIIIIIIIIIIIIIIIIGIIHIIIIIIIIIIIIIIIIIIIIDDDDD
@HISEQ:969:HM2KJBCX2:2:1102:13801:77314 2:N:0:ACTATGCA
TTCCACACGTGGCCCAGCTATCCCTATTAATCATTACCCCAGTCCTAGAAACCAACAAAATAAGACTGAAGTCTTATGTCATTATTCCATGCTAACATATTCAAACAATCGTTTGCTTTGAACACTCTAATTTTTTCAAAGTAAAATTCCTACAGTCAGAAAACACCAATAAAGGCACCTCCCACATGTAGAATAATTGGCTTAAAAAATGTAATCAACAATGTTGAAACAAGTTTTACACCAAAAGGTTCAACTACGAGCTTTTTAACTGCAACAACTTTAATATACGCTATTGGAGCTGGAATTACCGCGGCTGCTGGCACCAGACTTGCCCTCCAA
+
DDDCDIIIIIIIIIIICHIIIIIIIIIIIIIIIIIIIIIIIIIIIIIIIHIIIIIIIIIIIGHIHIHHEHIHHIIIIIIHHIHIIHIHIIFHHHIIHIIHHHHIIIIIHIIEIHIHHHIHIHIHIIIIIHHIIIIIIHHHIIIIIIIIHIIIGHHHIIIIIIHIIIIIIIIHIHHGHIHHIFGHIHHIHIIIIIIIIIIIIIIIIIIIIIIIHIIIHHIIIIHIHIIIIIIIIIIHHHIHIIIIIIIIIIHIIIIIIIIIIIIIIIIIIIIIIIIIIIHIHGIIIIIIIIIIIHIIIIIIIHHIIIIIIIIIIIIIIIIIIIIIIIHIIIIIIIDDDDD
@HISEQ:969:HM2KJBCX2:2:1102:2973:78560 2:N:0:ACTATGCA
TTCCACACGTGGCCCAACTATCCCTATTAATCATTACGGTGGTCCTAGAAACCAACAAAATAGAACCACAACGTCCTATTCTATTATTCCATGCTAATCTATTCAAGCAATAGCCCGCTTTAAACACTCTAATTTTTTCAAGGTAATGGTCCTGGCTCCCCAACACACCCAATTAAGGACATACTGGTTCACCAGAAGGAAGACCCGACAACAGGACAGTACTCGCCAAAGACGGACCGCCCGGCCAAGTCTAAAATTCAACTACGAGCTTTTTAACTGCAACAACTTTAATATACGCTATTGGAGCTGGAATTACCGCGGCTGCTGGCACCAGACTTGCCCTCCAA
+
DDDDDIIIIIIIIIIIIIIIIIIIIIIIIHIHIIIIIIIIIIIHIIHIIIIIIIIIHIHIIIHHHIIHIIIIHIIIIIIIIIIIIIIIIHIIIIIIIIIIIHIIIIHIIIIHHIIIIIHHHIHIIIIIIIIIIIHHIIIIIIIIIHIHHIIIIIIIIHIIIHIIIIIIIIIHFIHIIIIIIIIHIIIIIIIHIIIIIIIIIIIIIIIIIIIIIIIIIIIIIIIIIIIIIIIIIIIHIIIIIIIIIIIIIIIHHIIIHIIIIIIHIIIIIIIIIIIHIIIIIIIIIIIIIIIIIIHIIIIIHHIIIIIIIIIIIIIIIIIIIIIIIIIIIIIIIIHIIIIIIIDDDDD
@HISEQ:969:HM2KJBCX2:2:1102:5346:78666 2:N:0:ACTATGCA
TTCCACACGTGGCCCAACTATCCCTATTAATCATTACGGTGGTCCTAGAAACCAACAAAATAGAACCACAACGTCCTATTCTATTATTCCATGCTAATCTATTCAAGCAATAGCCCGCTTTAAACACTCTAATTTTTTCAAGGTAATGGTCCTGGCTCCCCAACACACCCAATTAAGGACATACTGGTTCACCAGAAGGAAGACCCGACAACAGGACAGTACTCGCCAAAGACGGACCGCCCGGCCAAGTCTAAAATTCAACTACGAGCTTTTTAACTGCAACAACTTTAATATACGCTATTGGAGCTGGAATTACCGCGGCTGCTGGCACCAGACTTGCCCTCCAA
+
DDDDDIIIIIHHIIIIIIIIIIIIIHIIIIIIIIIIHGIIIIIIIIIHIHIIIIIIIIIIIHFHHIHIIIIGHHHHIIGHHIIIIIIIIIHIIGHHHIIIHEHHHIIIIIIIIIHIIIIIIHHIHIIHIHIGHHHGHDIHHHIIIIIIIIIIHHIIHIIIIIIIIIIHIIIHHHIIIIIIIIIIIIHIHIIIIIIIIIIIIHGIIIIIIIIHIIIIIIHHIIIIIIGIIIIHIIIIIHIIIIIIIHIIIIIIIIIIIHIIIIIIIIIIIIIIIIIIIIIIIIIIHIIIIIIIIIIIIIIIHIIIIIIIIIIIIIIIIIIIIIIIIIIIIIIIIIHHIIIIIIDDDDD
@HISEQ:969:HM2KJBCX2:2:1102:14508:78980 2:N:0:ACTATGCA
TTCCACACGTGGCCCAACTATCCCTATTAATCATTACCGCAAGCTCTAACCAACGAAACGGGCTTGCGGTCCTGTTCCATTATACTATGCTGGAATATTCACGGCAAAATGCCTGCTTTAAACACCCTAATTTCTTCAAAGTAAACGGCCTGGTACCAACCGCCCACTCATTTAAGAGCAGGCGGCGGCCTCCAGGCGTAGGCAGCTGTCTGGCCAGTACATACCCGTTTCCACGAAGCAGACCATGCCAGACGAGCGCCGGTTTCAACTACGAGCTTTTTAACTGCAACAACTTTAATATACGCTATTGGAGCTGGAATTACCGCGGCTGCTGGCACCAGACTTGCCC
+
BDDDDIIIIIIIIIIIIIIIHIIIIIIIIIIIIIIIIIIIIIIIIIIIIIIIIIIIIIIHHHHIGGHIIHIIIIIIIIIIIIIIIGHHIIIIIIIIIHIIIHIIHIIIIHIIIIIIIIHIIIIHIIIIIIIIIIIIIIIIIIIIIIIHHHHHHIIIIIIIIIHIHIIIIIHHIIIIHIIIIIIIIIIIIIIHGIIIIIIIIIIIIIIIIIHIIIHIIIIIIHHIIIIIIIIIIIIIIIIIIIIHIIIIIIIIHIIIIIIIIIIIIIIIIIIIIIIIIIIHIIIIIIIIIIIHIIIIIIIIIHIIIIIIIIIIHIIIIIIIIIHIIIIIIIIIIIIIIIIIIIIIDDDDD
@HISEQ:969:HM2KJBCX2:2:1102:12513:78989 2:N:0:ACTATGCA
TTCCACACGTGGCCCAACTATCCCTATTAATCATTACGTCGATCCTAGAAACCAACAAAATAGGGTCAAACGTCCTATTTCATTATTCCATGCTAATGTATTCAAGCGTGAGCCTGCTTTAAACACTCTAAGTAACAGTCCTGATTCCCCGCGACACCAAATTAATGACATCACGGATCTTCAGAAGGGAGAAACCAGTGACACCAGTGCATACCAAAGGCATGACCAGCGTACTGATCCCGAAATTCAACTACGAGCTTTTTAACTGCAACAACTTTAATATACGCTATTGGAGCTGGAATTACCGCGGCTGCTGGCACCAGACTTGCCCTCCAA
+
DDCDDGHHHECEHIIHIHIIIIHIIIIHIHIHHIIHEHIIIHIIIHIHHHIHHIHHIHIGIIIGIIHIHIIGDHHHI1DGHHIHECHHIIIEIIIIIHGHHHHIHHIHHIIHIIIHHIHIHIEIIHHFHGHGHHIIIIGHHGHHHHIEHHHHHHHHHHHHIHIIHIIHHHHIHHHIIIIHIIGIIIIIIIIIIIIIIHHIHIIIIIIIHHIIHCFHHHEGIIIIIHIIHIHHHF@IHIHGIIIIHIIHHIHIHIIIIIIHIIHIHIIIHHIHHHHEFHGIIHGIIIIIIIIIHHHIIIIIHIIIIIGHIHIIIIIIGHHIIIHHIHIIIHHADDDD
@HISEQ:969:HM2KJBCX2:2:1102:2860:78455 2:N:0:ACTATGCA
TTCCACACGTGGCCCAACTATCCCTATTAATCATTACGGCGGTTCTAGAAACCAACAAAATAGCCCCACGCGTCCTATTTCATTATTCCATGCTAATGTATCCGAGCATGCGCCTGCTTTGAACACTCTAATTTTTTCAAGGTAATGGTCCTGGTTCCCCGACACACCCAACAAAGGACATGCCGACTCACCAGAAGGATAGGCCCGGCGTCGGAACAGTGCTCACCCGGAGGGCGGACCGCCCGGCCAGACCCAAAATTCAACTACGAGCTTTTTAACTGCAACAACTTTAATATACGCTATTGGAGCTGGAATTACCGCGGCTGCTGGCACCAGACTTGCCCTCCAA
+
DBDDDIIIIIIIGHHIHIIIHIIIIIIIIIIIIIIIIIIHIICHHHECH@CFH1GHEGHIHHEGHIIHHDHHDHHH?FHHHHHIHHIGHH?GHIIEEHIHIHIIIHIIIIIIIIIIIIHIIIIIIIIIIIHIIIIIIIHIHIIHIIIIHIIIIHIIIIIHIIIIIIHIHHHHHIHIIIIIIHIIIIIIIHIIIHIIIIIIIIIIHIIIIIHIIIIIIIIIIIIIIIIIIIHIIIIIIHIIIIIIIIIHHIHIIIIIIIIIIIIIHHIIIIIIIIIIIIIIIIIIIIIIIIIIIIHHHIIIIIIHIIIIIIIIIIIHIIIIIIIIIIIIIIIIIIIIIIIIIIIIDDDDD
@HISEQ:969:HM2KJBCX2:2:1102:18564:79740 2:N:0:ACTATGCA
TTCCACACGTGGCCCAACTATCCCTATTAATCATTACGTCAATCCTAGAAACCAACAAAATAGAATCAAACGTCCTATTTCATTATTCCATGCTAATGTATTCAAGCGCGAGCTTGCTTTAAACACTCTAATTTTTTCAAAGTAACAGTCCTGATTTCCCGCGACACCAAATTAATGACATCGTGGTTCGTCAGAAGGGAGAAACCAATAATGCTAGTACGTACAAAGTACGACCGACATATTAGTCCCGAAATTCAACTACGAGCTTTTTAACTGCAACAACTTTAATATACGCTATTGGAGCTGGAATTACCGCGGCTGCTGGCACCAGACTTGCCCTCCAA
+
DDDDDIIIIIIIIIIIIIIIIIIIIIIIIIIIIIIIHHHIIIIIIIHHGIIIIIIIIIIIIIHHIIGIIIIIGHHIIIIIIIIHIIHIIIIHIIIIIIIIIHHIIIIIIIIHHHIIIIIIIIIHIIIIIIIIIHIHIIIIIIIIIIIIIIIIIIIIIHIIIHIIIIIIIIIHIIIIIIIIIIIIIIIIIIIIIIIIIIIIIIIIIIIIIIIIIIIIIIIIIIIIIIIIIIIIIIIIIIIIIIIHIIIIHHIIIIIIIIHIIIIIIHIIIIIIIIIIIIIHIIHHHIIIIIIIIIIIIIIIIIIIIIIIIIIIIIIIIIIIIIIIIIIIIIIIIIIIIIIDDDDD
@HISEQ:969:HM2KJBCX2:2:1102:12747:79653 2:N:0:ACTATGCA
TTCCACACGTGGCCCAACTATCCCTATTAATCATTACATCGATCCTAGAAACCAACAAAATAGAATTGGATGTCCTATTTTATTATTCTATGCTAATGTATTCAAGCGTGAGCCTGCTTTAAACACTCTAATTTTTACAAAGTAACAGTCCTAATTCCCCGTGACACCAAATTAATGGCATTACGGTTCTTTAAAAGATGAGAAATTAATAATATCAGTACATACCAACGGCATGACCAAAACATTGATTTCGAAATTCAACTACGAGCTTTTTAACTGCAACAACTTTAATATACGCTATTGGAGCTAGAATTACTGTGGCTGCTAGCACCAGACTTGCCCTCCAA
+
DDDDDIIIIIIIIIIIIIIIIIIIIIIIIIIIIIIIIIHIIIIIIIIIIIIIIHIIIIEGHIHIHIIHIIIIHIIIIGHIIGIIIHHIIIHIHIIGHIIHHIHIIIIIIIIIIIIIHHHIIIIIHIIHIIIIHHIIIIIHIIIIIIIIIIIIIIIIIIIIIHIIIHFHHHHHIIIIIIIIIIIIIIIIIIIHIIIIIIHIIHIIIIIIIIIIIIHIIIHGIIIIIIIIIIIIIIIIIIIIIIIIHFIHIIIIIIIIIIIIIIIHIIIIHIIIIIIHIIIIIIIIIIIHHHIIIIIIHIHIIIIIIIIIIIIIIHIIIIIIIIIIIIIIIIIIIIIIIIIHIIDDDCD
@HISEQ:969:HM2KJBCX2:2:1102:10708:79695 2:N:0:ACTATGCA
TTCCACACGTGGCCCAACTATCCCTATTAATCATTACGTCAATCCTAGAAACCAACAAAATAGGATCAACGTCCTATTTCATTATTCCATGCTAATGTATTCAAGCGCGAGCCTGCTTTAAACACTCTAATTTTTTCAAAGTAACAGTCCTGATTCCCCGCCACACCAAATTAATGACATGATGGTTCGTCAGAAGGTAGGAACCAGTAACACCAGTACGTACCTAAGGCACGACCAACGTACTGATCCCGAAATTCAACTACGAGCTTTTTAACTGCAACAACTTTAATATACGCTATTGGAGCTGGAATTACCGCGGCTGCTGGCACCAGACTTGCCCTCCAA
+
DDDDDIIIIIIIHIIIIIIIIIIIIIIIHIIIIHIHIIIIGIIIIIIIIIIIHIIIHFEIIIIIGIHHHIHHIIIIIIIIIIIIIIIHHIIHIHFIIIHHIIIHIIIIIIHGHIIIIIIIIIIHIHIIIIIIIIIHHHIHHHHGFHHHIHIIIIIIIIIIHIIIIIIIHIIIIIIIHHIHIIIIHGIIIIIIGIHIIHHHHGIIIIIIIHIIIIHIHIIIIIHIIIIIIIIIIHGIIIIIIIIHIIHIHGIIIIHIIIHHHIIIIHHIIIIIHHIIIIIIHHIIIIIIIIIIHIIIIIIIIHIIIIIIIIIIIIIIIIIIIIIGIIIIIIIIIIIIIIIIDDDDD
@HISEQ:969:HM2KJBCX2:2:1102:3415:80609 2:N:0:ACTATGCA
TTCCACACGTGGCCCAACTATCCCTATTAATCATTACGTCAATCCTAGAAACCAACAAAATAGGATCGAACGTCCTATTTCATTATTCCATGCTAATGTATTCAAGCGTTAGCTTGCTTTAAACACTCTAATTTTTTCAAAGTAACAGTCCAAATTCCCCGCAACACCAAATTAATGGCATTACGGCTCATCAGGAAGGAGGAATCAGTGAGACCAGTACATACCAGAGGCATGACCAACCTACTAACCCCGAAATTCAACTACGAGCTTTTTAACTGCAACAACTTTAATATACGCTATTGGAGCTGGAATTACCGCGGCTGCTGGCACCAGACTTGCCCTCCAA
+
DDDDDIGIIIIIIHHHECHICHHHIEHHHIIEHIIIIIIIIIHIIIIIHIIIIIHIIIGCFHHHHHIIIGIIIIHHHHGHHEEEFCHFCGHHHHIEGHEHHF@FGHEEGHHEHHH@EFHIHHGHHFHHHHHHHIGHEFHHHHHHGGHCH?HCHHHIIIIIIIIIIHIHHG@IHHIIHHEHHHIIIHHH?HHIIIHHIIHHFHIIIIIIHHIIHIIIIIIIHHHHHIIHH(IHGIHGIHHFG@ED:IEFHDHEHGIGIIIIHHIHF1HHHFIHHIIHHEIHHEGDCEGCHCHHEHDHHHHFEIIHHHHIIHIGIIIHCIIIIIIIGHHHHIIIHCIHIIIIICBCDD
@HISEQ:969:HM2KJBCX2:2:1102:19653:79789 2:N:0:ACTATGCA
TTCCACACGTGGCCCAACTATCCCTATTAATCATTACGGTGGTCCTAGAAACCAACAAAATAGAACCACAACGTCCTATTCTATTATTCCATGCTAATCTATTCAAGCAATAGCCCGCTTTAAACACTCTAATTTTTTCAAGGTAATGGTCCTGGCTCCCCAACACACCCAATAAAGGACATACTGGTTCACCAGAAGGAAGACCCGACAGCAGACAGTACTCGCCAAAGACGGACCGCCCGGCCAGGCCTAAAATTCAACTACGAGCTTTTTAACTGCAACAACTTTAATATACGCTATTGGAGCTGGAATTACCGCGGCTGCTGGCACCAGACTTGCCCTCCAA
+
DDDDDIIIHHIIGHIHIIIIIHIIHIIIIIIIIIIIHHIIIIIHIIIIIIHIIIIIIHIIIHIIIIIHEHIIIIIIIIIIIIGIIIIIIIGIIIIIIHHHIFGHHIIIIIIIIIIIIIIHHIIIHIIIIIIIIIHIHHIIIIIIIIIIIIIHHHIIIIIIIIIIHIHIIIIIIIHIIHHGGHIIHIIIIGIIIIHIIIIIIIIIIIHIHIIIIII0IHIIIHHGIIIIIIHIIIIIIIIIIFIHEFIIHHHHIIIIIIIIIIIIIIIIIIIIIIIIIIIIIIIIIIIIIIHIIIIIIHIIIIIIIIIIIIIIIIIIIIIIIIIIIIIIIIIIIHIIIIIIIDDDDD
@HISEQ:969:HM2KJBCX2:2:1102:9069:80894 2:N:0:ACTATGCA
TTCCACACGTGGCCCAACTATCCCTATTAATCATTACGGTGGTCCTAGAAACCAACAAAATAGAACCACAACGTCCTATTCTGTTATTCCATGCTAATCTATTCAAGCAATAGCCCGCTTTAAACACTCTAATTTTTTCAAGGTAATGGTCCTGGCTCCCCAACACACCCAATTAAGGACATGCTGGTTCACCAGAAGGAAGACCCGACAACAAGACAGTACTCGCCAAAGACGGACCGCCCGGCCAGGCCTAAAATTCAACTACGAGCTTTTTAACTGCAACAACTTTAATATACGCTATTGGAGCTGGAATTACCGCGGCTGCTGGCACCAGACTTGCCCTCCAA
+
DDDADIIIIIIIHHHHHIHIGIIIFHHIIIHEFHHHIHIHEHIIIIGFHFHIIIIIHHIIFIHHHHHHIIIIDHIGHHIGHI?HEHHHIIHIIHIIHHIIIHCHHHIIIIIIIIHHHHIIHHIFIHIIHHHHIIIHIIIIIHGHIHIIIIIIHHHFHIHHHIIHHIIIHHHHH@HHIIIIIIIIHIIIHIIIIIIIIIIIIHEHGIHHIIIIIGHGHGHHIIHIIHHEHHIHHHHHIHIHIIHIIIIIIHFGHIHIIIIIIIIIIIIHHHIIIIIIHIHHHHEIHIGIIGIIHIIIIIHHIIIIIIIIIIIIIIIIHIIIIGIHIIIIIIIIHIIIIHIIIIDDDDB
@HISEQ:969:HM2KJBCX2:2:1102:11010:81289 2:N:0:ACTATGCA
TTCCACACGTGGCCCAACTATCCCTATTAATCATTACGGCGGTCCTAGAAACCAACAAAATAGAACCAACGTCCTATTCTATTATTCCATGCTAATGTATTCGAGCATAGGCCTGCTTTGAACACTCTAATTTTTTCAAAGTAAAAGTCCTGGTTCCCCAACACACCCAGTGAAGGGCATGAGGCTCCCCAGAAGGAAAGATCCGGCCGGACCAGTACACGCGGTGAGGCGGACCGGCCAGCCAGACCCAAGGTTCAACTACGAGCTTTTTAACCGCAACAACTTTAATATACGCTATTGGAGCTGGAATTACCGCGGCTGCTGGCACCAGACTTGCCCTCCAA
+
DADDDEHHHHH=?HHHHIIIIHGHEHEFHHHHHIIIICCFHHICEH?CEHHHHIIIHECHHIGHHIH?EEHHEHHHGHHIIIH@HHEE1F@<GGHHHFIGHHHHIIIIIIIHIIIIIIIHHHH@HIIIIHHHHEFGEHHHEHHIIHHIIHHHEEEIHHHHIHHB@GIIHIIIIHFHHHHHG?HFEBFHIE>IIIIIIIIHIIIHIIHIIHIHHIHHIIIGIIIIIIIIHHIIIIIIIGIIIHGIIHHIIIIIHIHIIIIIIIIIIIIIIIIIIIIIIIIIHHIIIIIIIIHIIIIGIIIIIIIIIIHIIIIIIIIIIIIIHIIIIIIIIIIHHIIIGIHBDBDD
@HISEQ:969:HM2KJBCX2:2:1102:10992:80946 2:N:0:ACTATGCA
TTCCACACGTGGCCCAACTATCCCTATTAATCATTACGGTGGTCCTAAAACCAACAAAATAGAACCAACGTCCTATTCTATTATTCCATGCTAATCTATTCAAGCAAATGCCCGCTTTAAACACTCTAATTTTTTCAAGGTAATGGTCCTGGTTCCCCGACACACCCAATAAAGGGCATCCCGGCTCACCAGAAGGATAGACCCGACGACAGAACAGTACTCGCCAAAGACGGACCATCCGGCCAGGCCTAAAATTCAACTACGAGCTTTTTAACTGCAACAACTTTAATATACGCTATTGGAGCTGGAATTACCGCGGCTGCTGGCACCAGACTTGCCCTCCAA
+
DCADDHHICHICCEHH?EHHHHEEHHHHHHHIHIIHHHIIIIIHG@GHIIIIHIIEHHEHHIHHII??EHHCCGHHEFHIHG?@HHHGFHEFE@HHHFECFHGHHHHHHIGIIIDEHHFHEHGHHIHIIIIHHHFHIIIHHHHHGEHHHCGCHEHIHFIHFHHIGGIIIIIIIHHGIIHHHDHFHFIHHIIIIIIIIIIIIIIIIIIIIIIHIHIIIIIHHIGIIIIIIHHIHHIIIIIIIIHCIIIHHIHIIIIHIHIHIHIIIIIIIIHIHGHGIIIIIIIIHIIIIIIIIIIIHIIHIIGIIGHHIIIIIIIIIIIIIIIIIIIIIIIIIIIIHIIIDDDDD
@HISEQ:969:HM2KJBCX2:2:1102:19335:81892 2:N:0:ACTATGCA
TTCCACACGTGGCCCAACTATCCCTATTAATCATTACGTCAATCCTAGAAACCAACAAAATAGGATCAAACGTCCTATTTCATTATTCCATGCTAATGTATTCAAGCGTTAGCCTGCTTTAAACACTCTAATTTTTTCAAAGTAACAGTCCTGTTTCCCTGCAACACCAAATTAATGACATTACAGTTCTTCAAGAAGGAGGAACCAGTAAAGCCAGTACATACCAGAGGCACGACCAACCTACTAATCCCGAAATTCAACTACGAGCTTTTTAACTGCAACAACTTTAATATACGCTATTGGAGCTGGAATTACCGCGGCTGCTGGCACCAGACTTGCCCTCCAA
+
DDDCDIIIIIHIIIIIIIIIIIIIIIIIIIIGIIIIIIIHIIIIIIIIIIIIHIIIIIGIIIHHIIIIIHHHHCHIIIIIIIIIIIIIIIIGIIIIIIIIIIIIIIIIIIIHIIIGIIIIIIIIIIIIIHIIIIHIIIIIIIHIIIIIIIIIIHHHIIIIIIIIIIIIIIHIIIIIIIIIIIIIIIIIIIHHEIIIIIIIIHIHIIIIIIIIIIIIIIIIIIIIIIIIIIIIIIIIIIIIIIIHHIIIIIIIIIIIIIIIHHHIIIIIIIIIIIHIIIIIIIIIIIIIIIIIIIIIIIIIIIIIIIIIIIIIIIIIIIIIIIIIIIIIIIIIIIIIIIIIIDDDDD
@HISEQ:969:HM2KJBCX2:2:1102:6360:82572 2:N:0:ACTATGCA
TTCCACACGTGGCCCAACTATCCCTATTAATCATTACATCGATCCTAGAAACCAACAAAATAGAATCGGATGTCCTATTTCATTATTCCATGCTAATGTATTCAAGCGTGAGCCTGCTTTAAACACTCTAATTTTTTCAAGGTAACAGTCCTAATTCCCCGTGACACCAAATTAATGGCATTACGGTTCTTTAGAAGGTGAGAAATCAATAATATCAGTACATACCAACGGCATGACCGAAACATTGATCCCGAAATTCAACTACGAGCTTTTTAACTGCAACAACTTTAATATACGCTATTGGAGCTGGAATTACCGCGGCTGCTGGCACCAGACTTGCCCTCCAA
+
CDDDDIIIIIHIIIIIIIIIIIIIIIIIIIIIHIIIIIHIIHIIIIIIIIIIIIIIIIHIIIIIIHHIIIIIIIIIIHHIIIIIIIIHIIIIIIIHIHIIIFHIHIIIHHIIHIHHIIIIIIIIIIIIIIIIIIIIIIHHIIIIIIIIIIIIIHIIIIIIIIIIIIIIIIIHHIIIIIIIIIIIIIIIHIIIIIIIIIIIIIIIIIIIIIIIHHHIIIIIIIIIIIIIIIIIIIIIIIIIIIIIHFIIIIIIIIIIIIIIIIIIIIIHIIIIIIIIIIIIIIIIIIIIIIIIIIIIIIIIIIIIIIIIIIIIIIIIIIIIIIIIIIIIIIIIIIIIIIIIIIDDDDD
@HISEQ:969:HM2KJBCX2:2:1102:20125:83065 2:N:0:ACTATGCA
TTCCACACGTGGCCCAACTATCCCTATTAATCATTACATCGATCCTAGAAACCAACAAAATAGAATCGGATGTCCTATTTCATTATTCCATGCTAATGTATTCAAGCGTGAGCCTGCTTTAAACACTCTAATTTTTTCAAGGTAACAGTCCTAATTCCCCGTGACACCAAATTAATGGCATTACGGTTCTTTAGAAGGTGAGAAATCAATAATATCAGTACATACCAACGGCATGACCGAAACATTGATCCCGAAATTCAACTACGAGCTTTTTAACTGCAACAACTTTAATATACGCTATTGGAGCTGGAATTACCGCGGCTGCTGGCACCAGACTTGC
+
DDDDDIHHIIHIIIIIHIIEHHIIIIIIIIIIIIIIIIIIIHIIIIICEHHIIIHIIIHIHHIIHHIEHHHHEHHIIIIIIHIIGHIGIIIIIIIIIIIIIIHIIIIIIIIIHIIIIIIIIIIIIIIIIIIIIIIIHIIIIIIIIIIHIHIIIIIIIHIHHIHIIIHHIIIHHHIIIIIIIIIIIIIIIIHIIIIIIIIIIIIIIIIIIIIIIIHIIIIIIIIIIIIHIIIIIIIIIHGIIIIIIIIHDIIIIIIIIIIIIIIIIIIIIIIIIIIIHIIIIIIIIIIIIIIIIIIIIIHIIIIIIIIIIIIIIIIIIIIIIIIIIIIIIIGIIIIDDDDD
@HISEQ:969:HM2KJBCX2:2:1102:18263:82693 2:N:0:ACTATGCA
TTCCACACGTGGCCCAACTATCCCTATTAATCATTACGTCAATCCTAGAAACCAACAAAATAGGATCAACGTCCTATTTCATTATTCCATGCTAATGTATTCAAGCGCGAGCCTGCTTTAAACACTCTAATTTTTTCAAAGTAACAGTCCTGATTCCCCACCACACCAAATGAATGACATGATGGTTCGTCAGAAGGTAGAAATCAGTAACACCAGTACGTACCGAAGGCACGACCAGCGTACTAATCCCGAAATTCAACTACGAGCTTTTTAACTGCAACAACTTTAATATACGCTATTGGAGCTGGAATTACCGCGGCTGCTGGCACCAGACTTGCCCTCCAA
+
DCDADHHIIIHIIIHHIIIIIIIIIIHIIHHHIIHIIHIHHIHIIIGIIIFHHHIIIGIHHCHG1FHHHFHHCHIFHIIIHEHGHII?HHCHGHHIIIHIIIIHIHIIIIIIIHIGHIIIHHIIIIIIIIIHHHIHIHIHIHIIHIIHHGHHIHHIIIHIIIIHIIIIIHGIIIIIIIIIHHIHIIHIIIHIHIIGIIHHIHHGHHIIIIIIIIIIIIIIIIHHIIIIIIIIIIHHHHIIIHHGHHDCHIIIIIIIIIIIHHIIIIIIIIHIIIIIIIIIIIIHHFHHIHIIHIHIIIIIIIIIIIIIIIIIIHIHIIIIIIIIIIIIIIIIIIIIIHIIDCDDD
@HISEQ:969:HM2KJBCX2:2:1102:2460:84517 2:N:0:ACTATGCA
TTCCACACGTGGCCCAACTATCCCTATTAATCATTACGTCGATCCTAGAAACCAACAAAATAGAATCAAACGTCCTATTCCGTTATTCCATGCTAATGTATTCAAGCGTGAGCCTGCTTTAAACACTCTAATTTTTTCAAAGTAACAGTCCTGATTCCCCAAAACACCAAATTAATGGCATTAAGATTCGTCAGAAAGGAGAAACCAATAATATCAGTACGTACAAAAGCACGACCAATAAACCGGTCTCGAAATTCAACTACGAGCTTTTTAACTGCAACAACTTTAATATACGCTATTGGAGCTGGAATTACCGCGGCTGCTGGCACCAGACTTGCCCTCCAA
+
DDDDDIIIIIIIIIIIIIIIIIIIIGIIIIIIIIIIIIIIIGIHIIIIIHIIIIIIIHIIIIIHIIIIGIIIIIHIIIIIIIIIIIIIIHHIHHIIIIIIIHHIIIGIIIIIIIIIIIIIIIIIIIIIIIIHIIIIIHIIHIIIIIIIIIIIIIIIIIIIIIIHIIIIIIIIIIIIIIIIIIIIHIIIIIHIIIIIIIIIIIIIIIIIIIIHIIIIIIIIIIIIIIIIIIIIIIIIIIIIHHICIIIIIIIIIIIIIIIIIIIIIIIIIIIIIIIIIIIIIIHIIIIIIIIIIIIIIIIIIIIIIIIIIIIIIIIIIIIIIIIIIIIIIIIIIIIIIIIIDDDDD
@HISEQ:969:HM2KJBCX2:2:1102:4173:84815 2:N:0:ACTATGCA
TTCCACACGTGGCCCAACTATCCCTATTAATCATTACGGTGGTCCTAGAAACCAACAAAATAGAACTACAACGTCCTATTCTATTATTCCATGCTAATCTATTCAAGCAATAGCCCGCTTTAAACACTCTAATTTTTTCAAGGTAATGGTCCTGGCTCCCCAACACACCCAATAAAGGGCATACTGGTTCACCAGAAGGAAGACCCGACAGCAGACAGTACTCGCCAAAGACGGACCGCCCGGCCAGGCCTAAAATTCAACTACGAGCTTTTTAACTGCAACAACTTTAATATACGCTATTGGAGCTGGAATTACCGCGGCTGCTGGCACCAGACTTGCCCTCCAA
+
DDCDDIIIIIIIIIIIIIIIIIIIIIIIHIIIHIIHHHHIHIIIIIGIIIIIIHII@GHEHHHHHHIIIIIIIHIHIHEFHHIHIIIIEEHECHHIIIIIIHIIIIIIIIIIIIIIIHIIIIIIIIIIIIIIIIIIIIIHHIIIIHIIIIIIIIHHIHHIIIIIIIIIHIHIIGIIIIIIIIIIIIIIIIHHIIIIIIIIIIIIIIIIIIIIIIIIIIIIHIIIIHIHIIIIIIIIIIIIIIIIHIIIIIIIIIIIIIIIIIIIIIIIIIIIIIIIIIIIIIIIIIIIIIIIIIIIIIIIIIIIIIIIIIIIIIIIIIIIIIIIIIIIIIIIIIIIIIIIIDDDDD
@HISEQ:969:HM2KJBCX2:2:1102:10665:85125 2:N:0:ACTATGCA
TTCCACACGTGGCCCAACTATCCCTATTAATCATTACGTCGATCCTAGAAACCAACAAAATAGGAGATCAAACGTCCTATTTCATTATTCCATGCTAATGTATTCAAGCGCGAGCTTGCTTTAAACACTCTAATTTTTTCAAAGTAACAGTCCTGATTTCCCGCGACACCAAATTAATGACATCGTGGTTCGTCAGAAGGGAGAAACCAATAATGCTAGTACGTACAAAGTACGACCGACATATTAGTCCCGAAATTCAACTACGAGCTTTTTAACTGCAACAACTTTAATATACGCTATTGGAGCTGGAATTACCGCGGCTGCTGGCACCAGACTTGCCCTCCAA
+
DDDDDIIIIIIIIIIIIIIIIIIIIIIIIIIIIIIIIIIIIIIGIIIIIHIIIIIIIIIIIIIHHIHIIIIIIIIIIIIIIIIIIIIIIIIIIIIIIIIIIIIIIIIIIIIIIIIIIIIIIIIIIIIIIIIIIIIHIHIIIIIIIIIIIIIIIIIIIIIIIIIIIIIIIIIIIIIIIIIIIIIIIIIIIIIIIIIIIIIIIIIIIIIIIIIIIIIIIIIIIIIIIIIIIIIIIIIIIIIIIHIIHIGIIIIIIIIIIIIIIIIIIIIIIIIIIIIIIIIIIIIIIIIIIIIIIIIIIIIIIIIIIIIIIIIIIIIIIIIIIIIIIIIIIIIIIIIIIIIIIDDDDD
@HISEQ:969:HM2KJBCX2:2:1102:12308:85273 2:N:0:ACTATGCA
TTCCACACGTGGCCCAACTATCCCTATTAATCATTACATCGATCCTAAAAACCAACAAAATAGAATCGGATGTCCTATTTCATTATTCCATGCTAATGTATTCAAGCGTGAGCCTGCTTTAAACACTCTAATTTTTTCAAGGTAACAGTCCTAATTCCCCGTGACACCAAATTAATGGCATTACGGTTCTTTAGAAGGTGAGAAATCAATAATATCAGTACATACCAACGGCATGACCGAAACATTGATCCCGAAATTCAACTACGAGCTTTTTAACTGCAACAACTTTAATATACGCTATTGGAGCTGGAATTACCGCGGCTGCTGGCACCAGACTTGCCCTCCAA
+
DCDDDIIIIIIIIIIIIIIIIIIIIHHIIIIIIHIIIIIIIIIIIGIIIHIIIIIIHIIIIIIIIIIGHIIGIIIIIIIIIIIIIIIIIIIIGIIHIIIIHHHIIHHHIIIIIIHHIIIIIHHIIHIGIIIIIIIIHHIIIIIIIIIIIIIIIIIIIIIIIIIIIHIIIIIIIIIIIIIGHIIIIIIIIHIIIIIIIIIIIIIIIIIIIIIIIIIIIIIIIHIIIIIIIIIIIIIIIIIIIIIIHHIIIIIIIIIIIIIIIIIIIIIIIIIIIIIIIIIIIIIIIIIIIIIIIIIIIIIIIIIIIIIIIIIIIIIIIIIIIIIIIIIIIIIIIIIIIIIIIIDDDDD
@HISEQ:969:HM2KJBCX2:2:1102:16127:85998 2:N:0:ACTATGCA
TTCCACACGTGGCCCAACTATCCCTATTAATCATTACTTCAGTCCTAGAAACCAACAAAATAGAACTAAAGTCCTATTCCATTATTCCATGCTAATATATTCAAGCAAACATGCCTGCTTTAAACACTCTAATTTTTTCAAAGTAAAAGTCTTGGATCCCTAGCGCACTCAATTAAGAGCACACTAGTTCCCCAAAAGGAAAAGCCCAAAGTTGCAGTACAAACCTTTCGGTTGACGGCAACTATAAGCCCAAAATTCAACTACGAGCTTTTTAACTGCAACAACTTTAATATACGCTATTGGAGCTGGAATTACCGCGGCTGCTGGCACCAGACTTGCCCTCCAA
+
DDCDDIIHHIIIIIIHIHHHHHIIIIHIIGHIHIIIHIIIIIIHEHIIIIIIIIIIGIEHHHIIIGHIIIHIHIHIIIIIHHIHIIIIIIIIIFHHIIIHHIIHIIIIIIIIIIIHIIIIIIIHIIIIIIIIIIIIIIIIIIIIIIIIIHIIIIGIIIIIIIIIIIIIIIIIIIIIIIHIIGIIIIGIIIIHIIIIHIIIIIIIIIIIIIIIIIIIIIIIIIIIIIIIIIIIIIIIIIIIHIHHHIIIIIIIIIIIHIIIIIIIIIHIIIIIIIIIIIIIIIIIIIHHIHIIIIHIIIIIIIIIIIIIIIIIIIIIIIIIIIIIIIIIIIIIIIIIIIIIHDDDDD
@HISEQ:969:HM2KJBCX2:2:1102:1553:85507 2:N:0:ACTATGCA
TTCCACACGTGGCCCAACTATCCCTATTAATCATTACGGTGATCCTAGAAACCAACAAAATAGAACCATGCCGTCCTATTCTATTATTCCATGCTAATGTATTCGAGCAAAAATGCCTGCTTTAAACACTCTAATTTTTTCAAGGTAAAGGTCCTGGATCCGCAAGACACCCAATAAAGGACATCAAGTTTCTCCAGAAGGTGAGAAATCAACAGTAACAGTTCATACCCCTTAAGGCATGACCGTCACGTCAATCCCGAAATTCAACTACGAGCTTTTTAACTGCAACAACTTTAATATACGCTATTGGAGCTGGAATTACCGCGGCTGCTGGCACCAGACTTGCCCTCCAA
+
DDDDDIIIHHEHIIIIIIIHIIIIIIIIHIIIIIIIHHIIHIIIIIIIIIIIGHIIIIIIIHIHIIIIIHFHIHIIIIHIIHIIIHGHGEGHIIIHHHHHHGEIIHHHIGHIHIIGIIIHHFHIIIHIIIIIIIIIIHGHHCGIIHHHIIIIIIIIIHHIIHIIFIHHHFGIHIHIIIIIIIIHIIIIHIIIIIIIIIIIIIIIIIIIIIIIIIIIHHIIIIIIHIIIIIIIIIIIIIIIIIIIIIIIIHHDHHHIIIIIIIHIIIIIIHIIIIIIIIIIIIIIIIIIIIIIIIIIIIIIIIIIIIIIIIIIIIIIIIIIIIIIIIIIIIIIIIIIIIIIIIIIIIIIDDDDC
@HISEQ:969:HM2KJBCX2:2:1102:14699:86213 2:N:0:ACTATGCA
TTCCACACGTGGCCCAACTATCCCTATTAATCATTACGGTGATCCTAGAAACCAACGAAATAGAATCAGTCCGTCCTATTTCATTATTCCATGCTAATGTATTCAGACGATAGTCTGCTTTAAACACTCTAATTTTTTCAAAGTAACAGTCCTGATTTCCCATCACACCAAATAAATGGCATGAAAGTTCCTCAGAAGGTAGAGATCCATCTCACCAGTGCAGACAATTAAGCCTGACCAATGGGTAGACCCCGAGGTTCAACTACGAGCTTTTTAACTGCAACAACTTTAATATACGCTATTGGAGCTGGAATTACCGCGGCTGCTGGCACCAGACTTGC
+
[truncated: 31,374,921 more chars]
