# Supplementary material for: Response of arbuscular mycorrhizal fungal community in soil and roots to grazing differs in a wetland on the Qinghai-Tibet plateau
Source: PeerJ. 2020 Jun 19;8:e9375. doi: 10.7717/peerj.9375 (PMC7307571; doi:10.7717/peerj.9375)
Supplement: Supplemental Information 14 [file peerj-08-9375-s014.zip › Soil non-grazing 6-10/9.fastq]

@HISEQ:969:HM2KJBCX2:2:1101:15298:2124 2:N:0:ACTATGCA
AACCCAGATGATCCCAACTATCCCTATTAATCATTACGTCAATCCTAGAAACCAACAAAATAGGATCAACGTCCTATTTCATTATTCCATGCTAATGTATTCAAGCGCGAGCCTGCTTTAAACACTCTAATTTTTTCAAAGTAACAGTCCTGATTCCCCACCACACCAAATTAATGACATGATGGTTCGTCAGAAGGTAGGAATCAGTAACACCAGTACGTACCGAAGGCACGACCAGCGTACTAATCCCGAAATTCAACTACGAGCTTTTTAACTGCAACAACTTTAATATACGCTATTGGAGCTGGAATTACCGCGGCTGCTGGCACCAGACTTGCCCTCCAA
+
ABDDDHIIIIIIEGHHIIIIIHHHIIIHIIIIIIIIIHIHHEHHGHHIIIIGHIIGIIIIIIEHIIGIGID<FHIIIH@1CGHHHHIHHIEHHHHHGHIIIHIHHIHHHIHHHHHIHHIHHHHHFHHHHHHIIIIIIHGIHHHHIHHHHIIIIIHHHFIIIIIIHIHIIIHHHIHFIIHIHHIIIIIIIIHIIIIIIHIIIIIIIIIIIIHIIIIIIIIIIIIHIIIHIIIIIIIIHHHHHGIIIII=IHIIIHHHIIIIIIHIHIIIIIIIIIIIIIIHHIIIIHIIIIIHIIIIGIIIIIIIIIIIIIHIIIHHIIIHIIIIIIIIIIIIIIIIIIIIDDDDD
@HISEQ:969:HM2KJBCX2:2:1101:20472:2194 2:N:0:ACTATGCA
AACCCAGATGATCCCAACTATCCCTATAATCATTACGGTGGTCCTAGACCAACAAAATAGAACCAACGTCCTATTCTATTATTCCATGCTAATCTATTCAAGCAAAAGCCCGCTTTAAACACTCTAATTTTTTCAAGGTAATGGTCCTGGTTCCCCGACACACCCAATAAAGGGCATACCGGCTCACCAGAAGGATAGACCCGACAACAGACAGTACTCGCCAGAGACGGACCGCCCGGTCAGGCCTAAAATTCAACTACGAGCTTTTTAACTGCAACAACTTTAATATACGCTATTGGAGCTGGAATTACCGCGGCTGCTGGCACCAGACTTGCCCTCCAA
+
DDDDDIHHIIIIIIIIIIIIIIIIIIIIIIIIIIIIIHIIHIHIIIEHIIIIIIIIIIIHHIIIIIIIHHIIHHHHHIIIIIIIIIIIIIIIIHHIHIHIIIFHIIIHHGIHIHIIIIIHIHIIIIIHIIIIHIIIIIIIIIHHEIIIHGFDHIHHHHHIIIIHEIHGIIHIIIHIHIIHIIHIHHIIIIIIIIIIHIHHIIIIIIIIIIHIIIHIIHIIIIIIIIIIIIIIIIIIIIIIII=IIHIIIIIIIIIIIIIIIIIIIIIIHIIIIIIIIIIHIIIIIIIIIIIIIIIHHIIIIIIIHIIIIIIIIIIIIIIIIIIIIIIIIIIIIIIIIDDDDD
@HISEQ:969:HM2KJBCX2:2:1101:10922:2727 2:N:0:ACTATGCA
AACCCAGATGATCCCAACTATCCCTATTAATCATTACGGTGGTCCTAGAAACCAACAAAATAGAACCACAACGTCCTATTCTATTATTCTATGCTAATCTATTCAAGCAATAGCCCGCTTTAAACACTCTAATTTTTTCAAGGTAATGGTTCTGGCTCCCCAACACACCCAATAAAGGGCATACTGGTTCACCAGAAGGAAGACCCGACAGCAGACAGTACTCGCCAAAGACGGACCGCCCGACCAGGCCTAAAATTCAACTACGAGCTTTTTAACTGCAACAACTTTAATATACGCTATTGGAGCTGGAATTACCGCGGCTGCTGGCACCAGACTTGCCCTCCAA
+
DDCDBHCFGEHIEHEH@HFFH?GHHEGEGHHHHEHHHHEH@0<1CHFGHHHEDGHHEEHFHHG?<GCFHHHGHH1DGHEHHI@CCEHEHHEHHHIIHHHIFHHG@HCHIHHIIHCHGIHEEHE<FBEFBB<HFGHIF?FEHC?EF@FEBHGABEFH@HHHEHEGHGIHHHHH?HDFHHFGIHHHHEEG4CHHHHHHEEHIHHHHIIHHHHHFHHGGHEIIHHIIIGHGIIHE<HHIHIHIIIIHGHFFG1CF@?IIIHEHGG?HHHHIIIHIGIHIIIIHHHHFH?HIIIIHHGIHHCHIFHHHFHIIIIIHIIIHIHHCGIIHHIHHHEGGEHHHEHIHG?@@B@
@HISEQ:969:HM2KJBCX2:2:1101:7876:3114 2:N:0:ACTATGCA
AACCCAGATGATCCCAACTATCCCTATTAATCATTACGTCGATCCTAGAAACCAACAAAATAGAATCAAACGTCCTATTTCATTATTCCATGCTAATGTATTCAAGCGCGAGCTTGCTTTAAACACTCTAATTTTTTCAAAGTAACAGTCCTGATTTCCCATGACACCAAATTAATGACATCGTGGTTCGTCAGAAGGGAGAAACCAATAATGCTAGTACGTACAAAGTACGACCGACATATTAGTCCCGAAATTCAACTACGAGCTTTTTAACTGCAACAACTTTAATATACGCTATTGGAGCTGGAATTACCGCGGCTGCTGGCACCAGACTTGCCCTCCA
+
DDD@DIIIIIIIHIIHHHHIHIIIIIIIIIIIIIIIIIIIHIIIIIIIIIIIIIHIIIIIIIHIHIHHHIGHHEDHHIGIIIIIIIIGHCHFHIHIIIIIIIHHIIHHIEHHHDHIIIIIIIIIIIIIIIHHHHIIIIIIIIIIIHIIHIIIIIIHHIGGIIIIIIIIIIIHHIIIIIIIIIIIHIIIIIIIIIIIIIIIIIIIIIIIIIIIIIIIIIIIIIIHIHHIIIIIIHIIIIIHGIIIIGIIIIIIIIIIIIIIIIIIIIIIIIIIIIIIIIHIIIIIIIIIIIHIIIIIHIIIIIIIIIIIIIIIIIIIIIIIHIIIIIIIIIIIIIIHIIDDDDD
@HISEQ:969:HM2KJBCX2:2:1101:14389:3061 2:N:0:ACTATGCA
AACCCAGATGATCCCAACTATCCCTATTAATCATTACGTCAATCCTAGAAACCAACAAAATAGGATCAAACGTCCTATTTCATTATTCCATGCTAATGTATTCAAGCGTTAGCCTGCTTTAAACACTCTAATTTTTTCAAAGTAACAGTCCTGTTTCCCTGCAACACCAAATTAATGACATTACAGTTCTTCAAGAAGGAGGAACCAGTAAAGCCAGTACATACCAGAGGCACGACCAACCTACTAATCCCGAAATTCAACTACGAGCTTTTTAACTGCAACAACTTTAATATACGCTATTGGAGCTGGAATTACCGCGGCTGCTGGCACCAGACTTGCCCTCCAA
+
DDB@DI?HH@FG@EFHIEEHHHHIIIHHHFFHIIIIGIHHIIIIIHHIGHIIIIIHIIHFEH@EHCEHHIIHFHGIIIHIIIE@F1F@1GHIHIGHFIHHHGGHGHIHHIHIIIIHHIHHGIIIIHHHHIIIIHIIHIHHIIIIIIIIHIHIHFIIIIHHHHHIIIIIIIHHIIIIIIIIHIIIIIHIIHHIIIIGIIIIHHIHHIIHIIHIIIIIHIIIIHHHEEIHIIHIIIHIIIHIHIHGHIHCIIHIIIHHCIIIIHHHIHIHIIIIIIIIIIIIIIIIIIIHIIIIIIIIIGIIIIIHGEHIIIIIIIIIIIIIIIIIIIIIIIIIHGIIIIIIIDDBBB
@HISEQ:969:HM2KJBCX2:2:1101:10857:3732 2:N:0:ACTATGCA
AACCCAGATGATCCCAACTATCCCTATTAATCATTACGGTGGTCCTAGACCAACAAAATAGAACCAACGTCCTATTCTATTATTCCATGCTAATCTATTCAAGCAAAAGCCCGCTTTAAACACTCTAATTTTTTCAAGGTAATGGTCCTGGTTCCCCGACACACCCAATAAAGGGCATACCGGCTCACCAGAAGGATAGACCCGACAACAGACAGTACTCGCCAGAGACGGACCGCCCGGTCAGGCCTAAAATTCAACTACGAGCTTTTTAACTGCAACAACTTTAATATACGCTATTGGAGCTGGAATTACCGCGGCTGCTGGCACCAGACTTGCCCTCCAA
+
DDDDDIIIIIIIIIIIIIIIIIIIIIIIIIIIHIIIIIIIIIIIIIIIIIIIIIIIIIIIIIIIIIIIIIHIIIHIIIIIIIHIHIIIIIIHIIIIIIIIIIIIIIIIIHIHGHHIIIHHHHHIHHHIIIIHHIGIIIHHHIIIHHHIIHFHHHHHIIHIIHHIHIIHIIIIIIIH.IIIIIIHIHIIIIIIIIIIIGHHIHIIIIHEIHIIIIIHIIIIIIIIHIIIIIIIIIIIIIIIIHHIIIIIIIIIHIIIIIIHIIIIIIIIIIIIIIIIIIIIHIIIIIIIIHHIIIIHHHIIIIIIIIIIIIIIIIIIIIIIIIIIIIIHIIIIIIIIIHDDDDD
@HISEQ:969:HM2KJBCX2:2:1101:2974:4250 2:N:0:ACTATGCA
AACCCAGATGATCCCAACTATCCCTATTAATCATTACATCGATCCTAGAAACCAACAAAATAGAATCTGATGTCCTATTTCATTATTCCATGCTAATGTATTCAAGCGTAAGCTTGCTTTAAACACTCTAATTTTTTCAAGGTAACAGTCCTAATTCCCCATAACATCAAATAAATGACATTATGGTTCTTTAGAAGGTGAGAACCAATAAAACCAGTACATACCAAGGCATGACCGATTCCTTGATCCCGAAATTCAACTACGAGCTTTTTAACTGCAACAACTTTAATATACGCTATTGGAGCTGGAATTACCGCGGCTGCTGGCACCAGACTTGCCCTCCAA
+
DDDDDIIIIIIIIHIIIIIHIIIIIIIIIIIIIIIIIIIIIIIIHIHIHIIIHIIIIIIIIIHGHHHIIIIIIIIIGHHIIIHIHIIHIIIHIIHIIIHIIIHIIIHIIIIHHHIIIIIHHHGHHIHIIIIHIIHIIIIIIHIIIIIIIIHIHIIIHIIIIHIIIIIIIIIIIIIIIIIIIIIIIIHIIIIHIIIIIIIIIIIIIIIIIIIIIIIIIIIIIIIIIIIIIIII3IIIIIIIIHIHIIIIIIIIIIIIIIIIIIIIIIIIIIIIIHIIIIIIIIIIIIIIIIIIIIIIIIIIIIIIIIIIIIIIIIIIIIIIIIIIIIIIIIIIIIIIIIIIDDDDD
@HISEQ:969:HM2KJBCX2:2:1101:9224:4069 2:N:0:ACTATGCA
AACCCAGATGATCCCAACTATCCCTATTAATCATTACGTCAATCCTAGAAACCAACAAAATAGGATCGAACGTCCTATTTCATTATTCCATGCTAATGTATTCAAGCGTTAGCCTGCTTTAAACACTCTAATTTTTTCAAAGTAACAGTCCTGTTTCCCTGCAACACCAAATTAATGACATTACAGTTCTTCAAGAAGGAGGAATCAGTAAAGCCAGTACATACCATAGGCACGACCAACCTACTGACCCCGAAATTCAACTACGAGCTTTTTAACTGCAACAACTTTAATATACGCTATTGGAGCTGGAATTACCGCGGCTGCTGGCACCAAACTTGCCCTCCAA
+
DDDDDIIIIIIIIIIIIIIIIIIIIIIIIIHIIIIIIIIIIIIIIIIIIIIIIIIIIIIIIIIIIIIIIHIIHIIIHIIIIIIIIIIEHIIIGIIIIIIIIIIIHIGIIHIIIIIIIIIIIIHIIIIIIIGIIIIIIIHIIIIIIIIIHIIIIIIIIIIIHIIIHHIIIIIIIIIIIIIIIIIIIIHIHIIIIIIIIIIIIIIIIIIIIIIHIGIIIIIIIIIIIIIIIIIIIIIIIIIIIIHIHIIIIGIIIIIIIIHHHIIIIIIIIIIIIIHIIIIIIIIIIIIIIIIIIIIIIIIIIIIIIIIIIIIIIIIHIIIIIIIIIIIIIIIIIHIIIIIIIDDDDD
@HISEQ:969:HM2KJBCX2:2:1101:7283:4460 2:N:0:ACTATGCA
AACCCAGATGATCCCAACTATCCCTATTAATCATTACATCGATCCTAGAAACCAACAAAATAGAATCGGATGTCCTATTTCATTATTCCATGCTAATGTATTCAAGCGTGAGCCTGCTTTAAACACTCTAATTTTTTCAAGGTAACAGTCCTAATTCCCCGTAACACCAAATTAATGGCATTACGGTTCTTTAGAAGGTGAGAAATCAATGATAACAGTGCATACCAACGGCATGACCGAAATATTGATCCCGAAATTCAACTACGAGCTTTTTAACTGCAACAACTTTAATATACGCTATTGGAGCTGGAATTACCGCGGCTGCTGGCACCAGACTTGCCCTCCAA
+
DDDDDHHIIIIIIIIHIHIIIIIIIIIIIIIIIIIIIHIIIIIIIIHFHIIIIIIIIIIHIIHIIIIHIIHHHGFHHIIIIIIIGHIEHIHIHHII@IIIIFIIIHIIHIIIHHIIIIHIIIIIIIIIIIIIIHHIIIIIIIIHIHIIIIIIIIIIHIIIIHIIIIIIIIIHCHHIHIIIIIIIGIIIIIIHIHIIIIIIHIIIIIIIIIIIIIIIIIIGIGIIHFIIHIIIIIIIIIIIIHHGHHIIIIHIIIIIIIIIIIIIIIIIIIIIIHHIIIIIIIIIHIIIIIIIIIIIIIIIHHIIIIIIIIIIIIIIIIHIIIIIIIIIIIIIHIIIIIIIIIDDDDD
@HISEQ:969:HM2KJBCX2:2:1101:10984:4044 2:N:0:ACTATGCA
AACCCAGATGATCCCAACTATCCCTATTAATCATTACCTCGACTCCGAAAGCCAACGAAATAGAATCGAGATCCTATTCCATTATTCCATGCACTAATGTTCAGGCTGTAACGCCTGCTTTGAGCACTCCAATTTTTTCAAAGTAAACGTGTCGGCCATCCAATGGCACTCGATTAAGAGAACCATGAACAAACCGACAGAATCGTCCACACGAACAGTAAACACCGCAAGGTGTACCGTCCACGCGAAACCGAGATCCAACTACGAGCTTTTTAACCGCAACAACTTTAATATACGCTATTGGAGCTGGAATTACCGCGGCTGCTGGCACCAGACTTGCCCTCCAA
+
DDDDDIIIIIEHIHIIIIIIHIIIIIIIIIIIIHIIIIIIIIIIIGHHHIIIIIIIIIIIIIIHHHIIIHHIIGIIIIGIIIHIIIIEGHIIIFHGEHHHHEGHHIIIIIIIIHIIIIIIIGIHIIHHIHIIHHIHHIIIIIIIIIIIIIIIIGHIIGIIIHGIHHIIIIIIIIIIHIHIIIIIIIIHIIIHHIIIIIIIHGHIHHIIIIIIIIIIIIIIIIIIIIIIIIIIIIIIIIHIIIIHIHIIIIIHIHIIHIIHCHGIIIIIIIHIIIIIIIIIIIHIHIGIIIIIHIHIIIIIIIIIIIHIIIIIIIIIIIIIIIIIIIIIHHIIIIIIIIIIIIDDDDD
@HISEQ:969:HM2KJBCX2:2:1101:12652:4597 2:N:0:ACTATGCA
AACCCAGATGATCCCAACTATCCCTATTAATCATTACGTCAATCCTAGAAACCAACAAAATAGGATCGAACGTCCTATTTCATTATTCCATGCTAATGTATTCAAGCGTTAGCTTGCTTTAAACACTCTAATTTTTTCAAAGTAACAGTCCAAATTCCCCGCAACACCAAATTAATGGCATTACGGATCATCAGGAAGGAGGAATCAGTGAGACCAGTACATACCAGAGGCATGACCAATCTACTAACCCCGAAATTCAACTACGAGCTTTTTAACTGCAACAACTTTAATATACGCTATTGGAGCTGGAATTACCGCGGCTGCTGGCACCAGACTTGCCCTCCAA
+
@<<0<<GEE@1FHIIIF=HHC?<CHHFHHIIHCGHIHIHEHHIC?GEC11<G@FEH1CF1<D<GHFHEHC<CH1@<CC?1CFHHHHIFH?1FH@EH@FCE?CEFHC80DGEHEDFEEFHF6?DGH@GEEIHHHHCHFEHGHHCHHGBD<F@HHHEGDEDCHFG@@G<DEE?EDFFHFCHFHG<HEHHHHHF0ECIIHF<HCHHGCDGHHHGCIIIHH3C<<1FE?HIHD1IGHHFGIHHE@GHHEHHDFDHCFHIHEFHHCHE@EHFFHHHH@EGCHHHHIIIHEGFIGHHEEEDEHHGHEHIHHHHHIGIHDHCCGIIHHHC?HHCIIIHCG?HGHHHHGD0@@@
@HISEQ:969:HM2KJBCX2:2:1101:6355:5252 2:N:0:ACTATGCA
AACCCAGATGATCCCAACTATCCCTATTAATCATTACGGTGATCCTAGAAACCAACAAAATAGAACCATGCCGTCCTATTTTATTATTCCATGCTAATCTATTCAAGCACAAGCCTGCTTTAAGCACTCTAATTTTTTCAAGGTAATAGCTCTGCTTCCCCAACGCACTAACTTAATAGCATGCTGGTTATTCAGAAGGTAGGAATTCATCAGGCCAGTGCGGACAGTGAAGCCCGACCAACCGACAAACTCCGAAATTCAACTACGAGCTTTTTAACTGCAACAACTTTAATATACGCTATTGGAGCTGGAATTACCGCGGCTGCTGGCACCAGACTTGCCCTCCAA
+
DDDDDIIIIIIHIIIIIIIEGHHHHIHIIIIIIIIIIIIIIIIIHHIHIEHHGHIIHHHIIIHHHHHHHHIFDHHCHHGHIHHHIIIGEH@HHIEFFHHHHGIIHIIIHHHIHHHIGHHIIIHHHIIHIIIIIIIIHIIHIIIIIHIHHFHIGGHEHHHIIHHHIHHIIIHHIHIIHIIHIHIIIIHHHHGHHHIIIIHHHHHIIIIIIIIIIIHEDIHHHHII>IIIIIH;IHIIIIIIIEHHHHDHGHIIHIGIIIIHIIIHHHHGIHHHIHIGHHIIHEIIIHIIIIIIIIHHIIHIIIIIHIIIIIIIHIIIIIHIIIHHGHIIIIGIIIIHEHIIIHFDDDDC
@HISEQ:969:HM2KJBCX2:2:1101:12401:6084 2:N:0:ACTATGCA
AACCCAGATGATCCCAACTATCCCTATTAATCATTACTTGCGTTCACCAAAACCAACAAAATAGAACACAAGTCCTATTCTATTATTCCATGCTAATAAATTCAAGCAAAATCGCCTGCTTTGAGCACTCTTATTTTTTCAAAGTAACAGTCCTGGATTCCCGCAGCACTCAATTAAGGGCACTACGGTTCGCCAGAAGAAAGGATGCAGAAAAAGCAGTTCAATCCGTGAGGAAAGACCACTCCTCCACATCCAAAATTCAACTACGAGCTTTTTAACTGCAACAACTTTAATATACGCTATTGGAGCTGGAATTACCGCGGCTGCTGGCACCAGACTTGCCCTCCAA
+
DDDADHIIHIHGIHIHHIIIIIIIHIIIIIIIHIHHHHGGHGHIGHIIIHHIHIIIIHH?CEHGHHIIIIEHHHHHFHIHIHIIGFHIIIGHIIIIIIEHHFGHIHIIIHHHHEHHHHHIIIIHGHHHIHHIHIHIHIIIHFHBGFIHHHGIHHCEHGHFGIIHIIHHHFHHHIIIIHIIIIHHIIIIHIIIGIIIIIIIIIHHGHIHFIIIIIIGHIIGIIIHHIIIHIIIIIIIIIIIHIIIIIHHIIIIIIIIIHEIIIHIGIHIIGIIHFHHIIIHIIIIIIHIHHHIHIIGIIIIIIHIIIIHIIHIIIIIIIIHIIIIIIIIIIIIIIIIIHEIIIIIDDDDD
@HISEQ:969:HM2KJBCX2:2:1101:9304:6004 2:N:0:ACTATGCA
AACCCAGATGATCCCAACTATCCCTATTAATCATTACGGTGATCCTAGAAACCAACAAAATAGAACCATGCCGTCCTATTTTATTATTCCATGCTAATGTATTCAAGCGTTAGCCTGCTTTAAACACTCTAATTTTTTCAAAGTAACAGTCCTGTTTCCCCGCAACACCAAATTAATGGCATCACGGTTCTTCAAGAAGGAGGAATCAGCGAGGCCAGTTCATACCATTGGCACGACCAACCTGCTGACCCCGAAATTCAACTACGAGCTTTTTAACTGCAACAACTTTAATATACGCTATTGGAGCTGGAATTACCGCGGCTGCTGGCACCAGACTTGCCCTCCAA
+
DDDDDIIIIIIHIIIIIIIIIIIIIIIIIIIIIIIIIIIIIHIIIIGHIIIIIIIIIIIIIIHIIIIHHIIHGIDHIIIHIIIHIHHHHHIIIIHHIIHIHHGFHIIHIIIIIIIIIIIIIIIHIIHIIIIIIHHHHHHIIIIIHIIHGIHIIIHIIIIIIIIIIIIIIIIIHIIHHIIIIHIIIHIIIIHHHIIHIIIIIHIIIIIIIIIIIIIIIIIIIIIIIHHHIIIIIIIIIIHHIIHHHHIHIIIHHIIFHIIIHIIIIIIHIIIIIHIIIIIHHIIIIIGIHIIIIIIIIIIIIIIHIIIIHHIIIIIIIIIIIIIIHIHIIIIIIIIIIIIIIIDCDDD
@HISEQ:969:HM2KJBCX2:2:1101:17219:6236 2:N:0:ACTATGCA
AACCCAGATGATCCCAACTATCCCTATTAATCATTACATCGATCCTAGAAACCAACAAAATAGAATCTGATGTCCTATTTCATTATTCCATGCTAATGTATTCAAGCGTAAGCTTGCTTAAAACACTCTAATTTTTTCAAGGTAACAGTCCTAATTCCCCATAACATCAAATAAATGACATTATGGTTCTTTAGAAGGTGAGAACCAATAAAACCAGTACATACCAAGGCATGACCGATTCCTTGATCCCGAAATTCAACTACGAGCTTTTTAACTGCAACAACTTTAATATACGCTATTGGAGCTGGAATTACCGCGGCTGCTGGCACCAGACTTGCCCTCCAA
+
DADDDHHIIIIIIIIIIIIIIIIIIIIIIIHHHIIIIIIIIIIIHIGIIIIIHIIIIIIGHIHHIHIIGIIIIIIIIIIHIIIIIIIIHIIIGIIIIIIIIHIIIHIHIIIIIIIIHIIIIIIIIIIIIIIIIIIIIIIIIIIHHFHHIIIIIIIIIIIHHIIIIHHIIIIIIIIIIIIIIIHIHIIIIIIIIIIIIIIIIIIIIIIIIIIIIIIIIIIHIIIIIIIIIIHIIIIIIIIIIHHIIHHHIIHIIIHHIIIIIIIIIIIIIIIIHHIIIIIIIIIIIIIIIIIIIIIIIIIIIIIIIIIIIIIIIIIIIIIIIIIIIIIIIIIIIIIIIIIIDDDDD
@HISEQ:969:HM2KJBCX2:2:1101:2916:6466 2:N:0:ACTATGCA
AACCCAGATGATCCCAACTATCCCTATTAATCATTACGGTGGTCCTAGACCAACAAAATAGAACCAACGTCCTATTCTATTATTCCATGCTAATCTATTCAAGCAAAAGCCCGCTTTAAACACTCTAATTTTTTCAAGGTAATGGTCCTGGTTCCCCGACACACCCAATAAAGGGCATACCGGCTCACCAGAAGGATAGACCCGACAGCAGAACAGTACTCGCCAGAGACGGACCGTCCGGTCAGGCCTAAAATTCAACTACGAGCTTTTTAACTGCAACAACTTTAATATACGCTATTGGAGCTGGAATTACCGCGGCTGCTGGCACCAGACTTGCCCTCCAA
+
DDABDIIIHHEHHHIIIIIIIIIIIIIIFIIHGHIIIIIIIGHHHIIIIIIIIIGIHHIHHHIIGIEEHHHEHFHHHEHHHHHIIIGIIIHICEEEHHGHG<FGHIIIHHHHHIHIIIIIGIFHHFHIF1DHCHHEEHFGIHHHHHHIHIIIGHHCHHHEHHHCHHEHHHEFIFIHHDIHHIHGHE@EIIIGIHIIHHHGIIHGIIHHCIHIHHHHGDHDDHFGIFIIIHHIHIIHFDHCHIIHHHFHHGGHHCECHIIIHHHEHHFHIGHIIIIIIHHC@HIHHIHCHIHEIHEIIHHIHFIIHFGG@HIHEGHHIIHHHC?HEEH?CIHGIHIHHHH@D@DD
@HISEQ:969:HM2KJBCX2:2:1101:3039:7107 2:N:0:ACTATGCA
AACCCAGATGATCCCAACTATCCCTATTAATCATTACATCGATCCTAGAAACCAACAAAATAGGATCGAACGTCCTATTTCATTATTCCATGCTAATGTATTCAAGCGTTAGCTTGCTTTAAACACTCTAATTTTTTCAAAGTAACAGTCCAAATTCCCCGCAACACCAAATTAATGGCATTACGGCTCATCAGGAAGGAGGAATCAGTGAGACCAGTACATACCAGAGGCATGACCAACCTACTAACCCCGAAATTCAACTACGAGCTTTTTAACTGCAACAACTTTAATATACGCTATTGGAGCTGGAATTACCGCGGCTGCTGGCACCAGACTTGCCCTCCAA
+
DCDDDIIIIIIIIIIIIIIIIIIIIIIIIIIIIIIIIHIIIIIHIIIIIIIHHIIIIIIIIIIIGIIIIIIIIIIIIIIIIIIIIIIIGIIIHIIIIIIIIIIIHHIIHHIHIIIIIIIIIIIIIIIIHIIIIIIIIHHHIIIIIIIIIIIIIIIIIIIIIIIIIIIIIIIIIIIIIIIIIIIIIIHIIIIIIIIIIIIIIIIIIIIIIIIIIIIIIIIIIIIIIIIIIIIIIIIIIIIIIIIHIHIIIIIIIIIIIIIIIIIIIIIIIIIIIIIIIIIIIIIIIIIIIIIIIIIIIIIIIIIIIIIIIIIIIIIIIIIIIIIIIIIIIIIIIIIIIIIIIDDDDD
@HISEQ:969:HM2KJBCX2:2:1101:10355:7531 2:N:0:ACTATGCA
AACCCAGATGATCCCAACTATCCCTATTAATCATTACGTCGATCCTAGAAACCAACAAAATAGAATCAAACGTCCTATTTCATTATTCCATGCTAATGTATTCAAGCGTGCGCCTGCTTTAAACACTCTAATTTTTTCAAAGTAACAGTCCTGATTCCCCACGACACCAAATTAATGACATCGCGGTTCTTCAGAAGGTAGGAACCAATAATGCCAGTGCGTACCGAAGCACGACCGACAATTTGATCCCGAAATTCAACTACGAGCTTTTTAACTGCAACAACTTTAATATACGCTATTGGAGCTGGAATTACCGCGGCTGCTGGCACCAGACTTGCCCTCCAA
+
CDDDDGIIIIIIIIIIIIIIHIIIIIIIIIIIIIIGIIIIIIIIIIIIIHIIIIIIIIHIIIIIHIIIIIIIIGHIIIIIGIIIIIIIGCHIIIIIIIIIIIGIIIIIIIIGEIHHHIIIIHIIIIHHIIIHHIHIIHIIHIHIIHIIIIIIIIIIIIIIIIIIIIIHIIIIIIIIIIIIIIIIIIIIHIIIIIIIIIIIIHIIIHIIIIIHIHIIIIIIHHIIIIIIIIIIIIIIIIIIHIIIIIIIIIIIIIIIIIIIIIIIIIIIIIIIIIIIIIIIIIIIGIIIHIIIIIIIIIHHIIIIIIIIIIIIIIIIIIIIIIIIIIIIHIIIIIIIIIIIDDDDD
@HISEQ:969:HM2KJBCX2:2:1101:6334:7148 2:N:0:ACTATGCA
AACCCAGATGATCCCAACTATCCCTATTAATCATTACGGTGATCCTAGAAACCAACAAAATAGAACCATGCGTCCTATTTCATTATTCCATGCTAATGTATTCAGGCAATAGCCTGCTTTAAGCACTCTAATTTTTTCAAGGTAACAGTCCTGCTTCCCCAACGCACCAAATTAATGACATGCTGGTTATTCAGAAGGTAGGAATCCATCACGCCAGTACAGACCCAAAAGCCCGACCAACGGATAAACCCCGAAATTCAACTACGAGCTTTTTAACTGCAACAACTTTAATATACGCTATTGGAGCTGGAATTACCGCGGCTGCTGGCACCAGACTTGCCCTCCAA
+
ADDDDIHIIIIIIIIIIIIIIIIIIIIIIIIIIIIGIIIIIIIIIIIIHIIIIIIIIIIHIGGHHIIIIHIIIIIIIIGIIIIIIIIHIIIHFHHIHIHIIIIHHIIIIIIGHHIHHIIIIIIHHHIIIIIIIIIIIHIIIIIIIIIIIIIIIIIIIIHIHIHHEDHIIIIHIIIHIIIIIIIIIHHIIIIIIIIIIHIIIIIIIIIIHIIIIIIIIIIIIIIIIIIIIIIIIIIIGIIIIIIIHEHIIIIIIIIIIIIIIIIIIIIIIIIIIIIIIIIIIIIIIIIIIIIIIIIIIIIIIIIIIIIIIIIIIIIIIIIIIIIIIIIIIIIIIIIIIIIIIIDDDDD
@HISEQ:969:HM2KJBCX2:2:1101:8897:7952 2:N:0:ACTATGCA
AACCCAGATGATCCCAACTATCCCTATTAATCATTACGGTGATCCTAGAAACCAACGAAATAGAATCAGTCCGTCCTATTTCATTATTCCATGCTAATGTATTCAGACGATAGTCTGCTTTAAACACTCTAATTTTTTCAAAGTAACAGTCCTGATTTCCCATCACACCAAATAAATGGCATGAAAGTTCCTCAGAAGGTAGAGATCCATCTCACCAGTGCAGACAATTAAGCCTGACCAATGGGTAGACCCCGAAGTTCAACTACGAGCTTTTTAACTGCAACAACTTTAATATACGCTATTGGAGCTGGAATTACCGCGGCTGCTGGCACCAGACTTGCCCTCCAA
+
DDDDDIIIIIIIIIIIIIIIIIIIIHIIIIIIIIIIIIIIIIIIIIIIIIIIIIIIIIIIIIIFGIIIIIIGIIIHIIIIIIIIIIIIHIHHIIIHHIIIIGIIIIIIIIIIIHIIIIIIIIIIIIIIGIIHHHHHIHHHIIIIIIIIIIIHHIIIIIIIIIIIIIIIHIIIIIIIIIIIIIIIHIIIIHHIIIIHIIIHIIIIHHGIIHHIIIIIIIIIIIIIIIIIIIIIIIIIII=IIIIHHHEIIIHIIIIIIIIIIIIHIIIIIIIIIIIIIIIIIGIIIIIIIIIIIIIIIIIIIIIIIIIIIIIIIIIIIIIIIIIIIIIIIIIIIIHHIIIIIIIDDDDD
@HISEQ:969:HM2KJBCX2:2:1101:6095:8334 2:N:0:ACTATGCA
AACCCAGATGATCCCAACTATCCCTATTAATCATGACTTCAGTCCACAAACACCAACAAAAAGAGGACCGGAGCCCACTATTATTATTCCATGCTAATGTATTCATAGCAAACACTGCCTGCTTTAAACACTCTAATTTTTTCAAAGTAAAAGATCTAGACTAACACTGCACCCATCCAATGAAGGAGAGAGCAGTGAGCTAGAAGGATGGCCTGGCCAAGCCGGCACTCACACACGAATCCGCATGCGGGCCTGCTGCACCACACCAGAAATCCAACTACGAGCTTTTTAACTGCAGCAACTTTAATATACGCTATTGGAGCTGGAATTACCGCGGCTGCCGGCACCAGACTTGCC
+
DDDCDHHIHHIIHHHHIIIHHIHIIIIIHHHIFHHIIIIIIIIIIIIIIGIIGDHIIIHGIFHIHIIIIIGIIGHFHHHEHIIHIIEHHHIGEHIEEHI1DF?GHIIIIIIIIHIIHIIIHIIHHHHHIIIIIIIIIHHIIHIIHHIHIIIIIIIIIIIIHIIHIHIIGIHIIIIHIHHIHIIIIIIIIHIIIIIIIIIIIIIIIHIHIHGIIHIIIIIIIIIIIGIIIIIIIIHIIIHHIIIIIIIIIIIIIIHFIIIIIIHHHIHIIGIHIIHIIIHHHIIIIIIIIIIHIIIIIIIIIIIIIIIIIHHIIIHIIIIIIIIIIIIIIIIIIIIIIIIIHDIIIIIIIIIIDDDDD
@HISEQ:969:HM2KJBCX2:2:1101:10109:8733 2:N:0:ACTATGCA
AACCCAGATGATCCCAACTATCCCTATTAATCATTACGGTGGTCCTAGAAACCAACAAAATAGAACCATGCCGTCCTATTTTATTATTCCATGCTAATGTATTCAAGCAAAAATGCCTGCTTTAAACACTCTAATTTTTTCAAAGTAAAGGTCCTGGTTCCCCGCGGCATCCAATTAAGGACATCGCGGTTCTCCAGAAGGTGAGAAATTGACTGCACCAGTTCATACCCCGTGAGGCACGACCGATGCGCCAATCCCGAAATTCAACTACGAGCTTTTTAACTGCAACAACTTTAATATACGCTATTGGAGCTGGAATTACCGCGGCTGCTGGCACCAGACTTGCCCTCCAA
+
DDDDDIHIIHIIIIIIIIIIIHIIIIIIIIIIIIIIIHHIIIIIIIIIHIIIIHIIIIIIIIIIIIIFIIHIHHIHIHHHIIIIIHIIIHIHIGHHHIIIIHHIIIIIIHIIIIIIHIIIIIHIIIIIIIIIIIIHHGIHHIIHHCHIHIIIIIIIIIIIIIIIIIIIIIIIIIIIIIIIHIIIIIIIIIIIIIIIIIHIIHHIIIIIIIIIIIIHIIHIIIIIIIHIIIIIIIIIIIIIIIIIIIIIIHG?IIIIIIIIIIIIIIIIIIIIIIIIIIIIIIIIIIHHHIHIIIIIIIHHIIIHIIIIIIIIIIIIIIIIIIIIIIIIIIIIIIIIIIIIIIIIIIIIDDDDD
@HISEQ:969:HM2KJBCX2:2:1101:19291:8398 2:N:0:ACTATGCA
AACCCAGATGATCCCAACTATCCCTATTAATCATTACGTCAATCCTAGAAACCAACAAAATAGGATCGAACGTCCTATTTCATTATTCCATGCTAATGTATTCAAGCGTTAGCTTGCTTTAAACACTCTAATTTTTTCAAAGTAACAGTCCAAATTCCCCAAAACACCAAATTAATGGCATTAAGATTCATCAGGAAGGAGGAATCAGTGAGACCAGTACATACCAGAGGCATGACCAACCTACTAACCCCGAAATTCAACTACGAGCTTTTTAACTGCAACAACTTTAATATACGCTATTGGAGCTGGAATTACCGCGGCTGCTGGCACCAGACTTGCCCTCCAA
+
DDDDDHIIIIIIIIIIIIIIHIIIIIIIIIIIIIHIIHIIHIIHIIHIIIIIGIIIIGIEHHHHFHIHGHIHDHHIIIHHIHIIIIIHIIIGHHIIIGHIGFHHIIIIHIIHHHHIIHIHHHIIIIHHIIIIIIHIIHIIIIIIIIIIIIIIHIIFHIIHIHIIHHIIIIIIIIIIIIIIIIIIIIIIIIIIIIIIIHIHHIHIHIIIIHIIIIIIIIIIIIIIIIIIIHIIIIIIIIIIIHHHDHHIIIIIIIHHHHIHHIIIIIIIIIIIIIIIIIIIIIIIIIIIIIIIHIIIIIIIIIIIIIIIIIIIIIIIIIIIIIIIIIIIIIIIIIIIIIIIIDDDDD
@HISEQ:969:HM2KJBCX2:2:1101:3942:8542 2:N:0:ACTATGCA
AACCCAGATGATCCCAACTATCCCTATTAATCATTACTCCGGTCCCGAAGGCCAACACAATAGGACCAGACTCCTATCACGTTATTCCATGCTAATGTATTCAGAGCATAAGCTTGCTTTGAGCACTCTAATTTTTTCAAAGTAACAGCACCGGAACCGCGACCCAGCCAATTAAGGCCAGGAGCACACCGCCGAAAAAAGGGACGGAAGGGCAGGTGCACACCGAGTAGGCAGACTGACCCTTTCAACCCAAGATCCAACTACGAGCTTTTTAACTGCAACAACTTAAATATACGCTATTGGAGCTGGAATTACCACGGCTGCTGGCACCAGACTTGCCCTCCAA
+
DDDDDIIIIIIIIIIIIIIIIIIIIIIIIIIIIIIIIIIHIIIIIIIHHGIIIIIIHIIIIIIHEHHHHIIIIHIIIIIIIHIFIIIIIIIIHHHIIIIIIIIIIIIIIIIIIIIIIIIIIIIIIIIIIIIIIIIIIIIIIIIIIIIHIIIIIHIIIIHIIIIIIIIIIIIIHGIIIIHHIIIIIIIIIIIIIIIIIIIIIIIIIIIIIIIIIIIIIIIIIIIIIIIIIIIIIIIIIIIIIIIIIIIIIIIIIIIIIHHEHIIIIIIIIIIIIIIIIIIIIIHHHIIHIIIIIIIIIIIIIIIIIIIIIIIIIIIIIIIIIIIIIIIIIIIIIIIIIIIIIDDDDD
@HISEQ:969:HM2KJBCX2:2:1101:7443:9051 2:N:0:ACTATGCA
AACCCAGATGATCCCAACTATCCCTATTAATCATTACGTTGATCCTAGAAACCAACAAAATAGAATCGAACGTCCTATTTCATTATTCCATGCTAATGTATTCAAGCGCGTGCCTGCTTTAAACACTCTAATTTTTTCAAAGTAACAGTCCTGACTCCCCACAACATCAAATTAATGACATCATGATTCATCAGAAGGGAGAAATCAATGACATTAGTACGTACCGAAGGCACGACCGACGTATTGATCCCGAAATTCAACTACGAGCTTTTTAACTGCAACAACTTTAATATACGCTATTGGAGCTGGAATTACCGCGGCTGCTGGCACCAGACTTGCCCTCCAA
+
DDDDDIHIIEHIIIIIIIIIIIIIIIIIIIIIIIIIIIIIIIIIIIIIHIIIIIIIIIIIIIIIIIIHHIIIIIIGIIGHHHIIIIIIIIIIIIIIIIIIIIIIIIIIIIIIIIIIIHHIIIIIIIIIIIIIIIIIIIIHIIIIIIIIIIIIIIIIIIIIIIIIIIHIHIIIIIIIIIIIIIIIIIIIIHIIIIIIIIIIIIIIIIIIIIIHIIIIIIIIIIIIIIIIIIIIIIIIHIIIIIIHHHIIIHIIIIIIIIIIIIIIIIIIIIIIIIHIIIIIIIIIIIIIIIIIIHIIIIIIIIIIIIIIIIIIIIIIIIIIIIIIIIIIIIIIIHIIIIIIIDDDDD
@HISEQ:969:HM2KJBCX2:2:1101:15853:10812 2:N:0:ACTATGCA
AACCCAGATGATCCCAACTATCCCTATTAATCATTACGTCAATCCTAGAAACCAACAAAATAGGATCAACGTCCTATTTCATTATTCCATGCTAATGTATTCAAGCGCGAGCCTGCTTTAAACACTCTAATTTTTTCAAAGTAACAGTCCTGATTCCCCACCACACCAAATTAATGACATGATGGTTCGTCAGAAGGTAGAAATCAGTAACACCAGTACGTACCGAAGGCACGACCAGCGTACTAATCCCGAAATTCAACTACGAGCTTTTTAACTGCAACAACTTTAATATACGCTATTGGAGCTGGAATTACCGCGGCTGCTGGCACCAGACTTGCCCTCCAA
+
DDDDDHHHIEHHIIIHIGHIHIIIIIIIIIHGHHIHIIHGHHHHIIIHHHIHIIIIHIIHIIEHEHFHHHHCGHGHIEHHHIHHHHIGHHHHHIIHGCIHHEHHDGHGIIIHHHHIHIHHHGHHIIIIIIIHEHIIIIIIIHIHIIIIIIIHIHHHHGHIIHHHIIIIHHHIIHHHHIIHIIHIHHHCHHIIIIHHIHIIIIIIIIHIIIIHEHH;HHIIIIIGIIIIIHHHG@HIIIIIIHEHHHDIIHHHHIHHIIHCHEIIIIIIIHHIHHIIIIIIHIIIHHIIIIIHHHIIHHHIIIIIGIIIIIIIIIHIIIIIIIIIIIIIIIHHHIIIIIIIDDDDD
@HISEQ:969:HM2KJBCX2:2:1101:7579:11317 2:N:0:ACTATGCA
AACCCAGATGATCCCAACTATCCCTATTAATCATTACGTCAATCCTAGAAACCAACAAAATAGGATCGAACGTCCTATTTCATTATTCCATGCTAATGTATTCAAGCGTTAGCTTGCTTTAAACACTCTAATTTTTTCAAAGTAACAGTCCAAATTCCCCAAAACACCAAATTAATGGCATTAAGGTTCATCAGGAAGGAGGAATCAGTGAGACCAGTACATACCAGAGGCATGACCAACCTACTAACCCCGAAATTCAACTACGAGCTTTTTAACTGCAACAACTTTAATATACGCTATTGGAGCTGGAATTACCGCGGCTGCTGGCACCAGACTTGCCCTCCAA
+
DDDDDIIIIHIIHIIHHHHIIIIIGIHHIIHIIEHIIHHHHIHEHHIHHHEEEHIHFHHHHHHIHIIHIIHIHHHIHHIIIIIIIHE<FEEHHHEHIIHHHHHEIHIIIIIGHHIIIIIIHHHHHIIHIIHHHHHHHHGHHHGHHIIHHIHHHHHHIIHIIIHHHHFHIGIIHIIIIIIIIIHIIIIIHHIHHIIIIIIIIHIHIIHIIIIIHIIIIIIIHIHGGHHHIIHHIIIIIHHHEIHHDIIHIIHIIIHIHHHIIIHIHIIIIIIIIIIIIIIIIHIIIHIIIIIHIHIIHIIIIIIIIIIIIIIIIIIIIIIIIIHIHIIIHIIIIHIIIIIIIDDDDD
@HISEQ:969:HM2KJBCX2:2:1101:13543:11387 2:N:0:ACTATGCA
AACCCAGATGATCCCAACTATCCCTATTAATCATTACGTCGATCCTAGAAACCAACAAAATAGAATCAAACGTCCTATTTCGTTATTCCATGCTAATGTATTCAAGCGTGAGCCTGCTTTAAACACTCTAATTTTTTCAAAGTAACAGTCCTGATTCCCCATGACACCAAATTAATGACATCATGGTTCGTCAGAAGGTAGGAATCAATAATACCAGTACGTACAATAGCACGACCAATAAATTGATCCCGAAATTCAACTACGAGCTTTTTAACTGCAACAACTTTAATATACGCTATTGGAGCTGGAATTACCGCGGCTGCTGGCACCAGACTTGCCCTCCAA
+
CADADIIIIGHIHIIIIIIIIIIIIHIIIHIIIIIIIIIIIIIIIIIGHHIIHHIIIIGHIIIHFHIEHGEHHIHIIIHIEHIIHIIIHIIIIIIIIIIIIIIHIIIIIIIIIIHHIHIIHHIIIIIIIIIIIIHIIHIIIIIIIIIIIIIIHIIIIIHIIIIIIIHIIIIHIIIIIIIIIIIIIIIIIIIIIIIIIIIIIIIIIHIHGIIIIIIIIIIHIIIIIIIIIIIIIIIHIIIIIIHH<IIIIIIIIIIIIIIHCIIIIIIIIIIIIIIIIIIIIIIIIIIIIIIIIIIIIIIIIIIIIIIIIIIIIIIIIIIIIIIIIIIIIIIHIIIIIIIIDDDDD
@HISEQ:969:HM2KJBCX2:2:1101:4236:12017 2:N:0:ACTATGCA
AACCCAGATGATCCCAACTATCCCTATTAATCATTACGGTGATCCTAGAAACCAACAAAATAGAACCATGCCGTCCTATTCTATTATTCCATGCTAATGTATTCGAGCAAAAATGCCTGCTTTAAACACTCTAATTTTTTCAAGGTAAAGGTCCTGGATCCGCAAGACACCCAATTAAGGACATCAAGTTTCTCCAGAAGGTGAGAAATCAACAGCGACAGTTCATACCCCTTAAGGCATGACCATCACGTCAATCCCGAAATTCAACTACGAGCTTTTTAACTGCAACAACTTTAATATACGCTATTGGAGCTGGAATTACCGCGGCTGCTGGCACCAGACTTGCCCTCCAA
+
DDDDDIIIIHHIIIIHIIIIIHIIHIIIHIIIIIIIIIHIIIIIIIIIIIIIHIHIIIIIIIHHIIIIIIGHIHIIIIHIIIIIIIHIGIIIHIIIIGIHHHHIIIHIIIIHIIIIIIHIIHHIIIIIIIIIIHIIHIIIIIIIIIIIIIIIIIHIHIIIHHIIIIGIIIIIIIIIIIIIIIIHHIIIHHGIHGIIIIIIIIIIIHIIIIIHIIIIIIHIIIIIIIIIIIIIIIIIIIIIIIHIIIHIIIIHIIIIIIIIIIIIIIIIIHIIIIIIIIIIIIIIIIIIIIHHIIIIIIIIIIIIIIIIIIIIIIIIIIIIIIIIIIIIIIIIIIIIIIIIIIIIIIIIDDDDD
@HISEQ:969:HM2KJBCX2:2:1101:17133:11450 2:N:0:ACTATGCA
AACCCAGATGATCCCAACTATCCCTATTAATCATTACGGTGGTCCTAGAAACCAACAAAATAGAACCACAACGTCCTATTCTATTATTCCATGCTAATCTATTCAAGCAATAGCCCGCTTTAAACACTCTAATTTTTTCAAGGTAATGGTCCTGGCTCCCCAACACACCCAACAAAGGACATGCTGGTTCACCAGAAGGAAGACCCGACAGCAGACAGTACTCGCCAAAGACGGACCGCCCGGCCAGGCCTAAAATTCAACTACGAGCTTTTTAACTGCAACAACTTTAATATACGCTATTGGAGCTGGAATTACCGCGGCTGCTGGCACCAGACTTGCCCTCCAA
+
DDDDDIHIIIIIIIIIGHHIIIHIIIIIHIIIHIHHIIHHIIIHIIHFHCHHHGHII?HCGHHCHHEHIIICDGHIIIEHHIIHIIIIIIIIIIIIHHIIHIIHHHIIHIIHIIIHHIHHHFHHHIIIIIIIHIGIIGIIIHHIIIHHHIIIHHIHIIIIIIIHHHHHIIIIIIIIIIIIIIIIIIIIHFIIIIIIIIIIIIIHIIIHIIIIIHIIHHEIIHIIIIIIIHHIIIIIIHIIIIIGHIIIHHIIIIIHIHIIIIIIHHIIIIIIIHHIIIIIIIIHG@IIIIIHHDHIIIIIIIIIIIIIIIIIIIIIIIIIIIHHHIIIIIIIIHIIIGIIIDDDDD
@HISEQ:969:HM2KJBCX2:2:1101:16982:12233 2:N:0:ACTATGCA
AACCCAGATGATCCCAACTATCCCTATTAATCATTACGGTGATCCTAGAAACCAACAAAATAGAACCATGCCGTCCTATTTTATTATTCCATGCTAATCTATTCAAGCACAAGCCTGCTTTAAGCACTCTAATTTTTTCAAGGTAATAGCTCTGCTTCCCCAACGCACTAACTTAATAGCATGATGGTTATTCAGAAGGTAGGAATTCATCAGGCCAGTACGGACAGTGAAGCCCGACCAACCGACAAACTCCGAAATTCAACTACGAGCTTTTTAACTGCAACAACTTTAATATACGCTATTGGAGCTGGAATTACCGCGGCTGCTGGCACCAGACTTGCCCTCCAA
+
DBD@BHCFEHHFHHIIHHEHECCHEHHIIH@DGE@CG1<DCEHHHHCG?GII@HEHEHHHHHEHIEHHHGCDCCEHHE1DGFEHHIHGII@1EECE1DG?GHG@DEHIHHEG><GCFFIHDHGGGHHIHHHHEFHFHEHHIEGECHHEEGFIHHHGHH@HFBCHHDHHIIIIHHFFFHG?GHHGHIIHHHGFHFHHGIHHHHHCCIHFFHHIHGHFHFIHHHHIHEIIHHHIHGHHHIIIHE@ECDCEEIIHIIIIIHIHCHHHCEHHHEHGEHHCGC@HF<<D1<1<?G@HHIHHHHEHEIIHHEIHHIHHHFHHDCDIIIIIIHFIHIHIHCHGIIHDDG@D0ABB
@HISEQ:969:HM2KJBCX2:2:1101:11828:12426 2:N:0:ACTATGCA
AACCCAGATGATCCCAACTATCCCTATTAATCATTACGTCAATCCTAGAAACCAACAAAATAGGATCGAACGTCCTATTTCATTATTCCATGCTAATGTATTCAAGCGTTAGCTTGCTTTAAACACTCTAATTTTTTCAAAGTAACAGTCCAAATTCCCCGCAACACCAAATTAATGGCATTACGGATCATCAGGAAGGAGGAATCAGTGAGACCAGTACATACCAGAGGCATGACCAATCTACTAACCCCGAAATTCAACTACGAGCTTTTTAACTGCAACAACTTTAATATACGCTATTGGAGCTGGAATTACCGCGGCTGCTGGCACCAGACTTGCCCTCCAA
+
@@B0DGHHH1C1<DHH1E111<C<<<C@GD<@C?CHIIH?@0FDGHHEFEH?D@HEH?F@FH<1D<@HH?D<CF0<C1<@G1<FHH@CCGE11C11FHG@?HG@GHGDHFCEF3EGCEFB<D1HHGG<GBGHIE@HGFEHHHH@FHHHEHCH?G@1HD<HG@DHD<09G?FHEGFCFCHH:F<CHFECC?IHGIHHEHHHGGCC1HHG@CEIH:HGHHG?H?C1CHHG<1@CEFGCFGFHE@EG<HHGCHG@1HF1HF<EC=HGF<1@HH@@<C<@HIHEHEF<C<<CCCGC<<CHG@CGFEHCIIHIIGHH?F</HHIHHHCCCFHEEHG@GCC1EIIIICDDD@
@HISEQ:969:HM2KJBCX2:2:1101:8958:12997 2:N:0:ACTATGCA
AACCCAGATGATCCCAACTATCCCTATTAATCATTACGTCAATCCTAGAAACCAACAAAATAGGATCGAACGTCCTATTTCATTATTCCATGCTAATGTATTCAAGCGTTAGCCTGCTTTAAACACTCTAATTTTTTCAAAGTAACAGTCCTGTTTCCCTGCAACACCAAATTAATGACATTACAGTTCTTCAGAAAGGAGGAATCAGCGAAGCCAGTACATACCAGTGGCACGACCAACCTGCTGACCCCGAAATTCAACTACGAGCTTTTTAACTGCAACAACTTTAATATACGCTATTGGAGCTGGAATTACCGCGGCTGCTGGCACCAGACTTGCC
+
DDDDDIIIIGIIIIIIIIIIIIIIIIIHIIIIIIIIHIIIIIIIIIIIIIIIIIIIIIIIIIHIIIIHHIIIIIIIIIIIIIIIHIIHIIIIIIIIIIIIIGIIIIIIIIIHIIIIIIIIIIIIIIIHIIHIIHIIIIIIIIIIIIIIIIIIIIIIIHGHIIIIIIIIIIHHIIIIIIIIIIIIIIIIIIIIIIIIIIIIIIIIIIIIIIIIIIIIIIIIIIIIIIIIIIIIIIIIIIHIIIIIIIIIIIIIIIIIIIIIIIIIIIIIIIIIIIIIIIIIIIIIIIIIIIHIIIIIIIIIIIIIIIIHIIIIIIIIIIIIIIIIIIIIIHHIIIIDDDDD
@HISEQ:969:HM2KJBCX2:2:1101:19407:12762 2:N:0:ACTATGCA
AACCCAGATGATCCCAACTATCCCTATTAATCATTACGTCGATCCTAGAAACCAACAAAATAGAATCAAACGTCCTATTTCGTTATTCCATGCTAATGTATTCAAGCGTGAGCCTGCTTTAAACACTCTAATTTTTTCAAAGTAACAGTCCTGATTCCCCATGACACCAAATTAATGACATCATGGTTCGTCAGAAGGTAGGAATCAATAATACCAGTACGTACAATAGCACGACCAATAAATTGATCCCGAAATTCAACTACGAGCTTTTTAACTGCAACAACTTTAATATACGCTATTGGAGCTGGAATTACCGCGGCTGCTGGCACCAGACTTGCCCTCCAA
+
DDDDDIIIIIIIIIIIIIIIIIIIIIIIIIIIIIIIIIIIIGIGIIIIHIIIIIIIIIIIIIGHIIIIIIHIIEHIIIIIIIIIGIIIIIIIIIIIIIIIIIIIIIIIIIIIHIIIIIIIIHIIIIIIIIIIIIIIIIIIIIIIIIIIIIIIIIIIIIIIIIIIIIIIIIIIIIIIIIIIIIIIIIIIIIIIHIIIIIIIIIIIIHIIIIIIIIIIIIIIIIIIIIIIIHIIIIIIIIIIIIIHIIIIIIIIIIIIIIIIIIIIIIIIIIIIIIIIIIIIIIIIIHHIIIIIIIIIIIIIIIIIIIIIIIIIIIIHIIIIIIIIIIIIIIIIIIIIIIIIDDDDD
@HISEQ:969:HM2KJBCX2:2:1101:13242:13285 2:N:0:ACTATGCA
AACCCAGATGATCCCAACTATCCCTATTAATCATTACGTCGATCCTAGAAACCAACAAAATAGAATCAAACGTCCTATTCCGTTATTCCATGCTAATGTATTCAAGCGTGAGCCTGCTTTAAACACTCTAATTTTTTCAAAGTAACAGTCCTGATTCCCTAAAACACCAAATTAATGGCATTAAAGTTCGTCAGAAAGGAGAAACCGATTATACCAGTACGTACAATAGCACGACCAGTAAGCCGGTCTCGAAATTCAACTACGAGCTTTTTAACTGCAACAACTTTAATATACGCTATTGGAGCTGGAATTACCGCGGCTGCTGGCACCAGACTGCCCTCCAA
+
DADDDIIIIHHIIHIIIIIIHIIIIIIIIIIIIIIIIIIIIIIIIHCHIIIIIIIIIIIIIHIHIIIHIIHHIIHIIIIIIIIIIIIIIIIIIIIHIIIHHFIHIHHIIIIIIIHIIHIIIIIIIIIIIIIIHHHIHIIIIIIIIIIHIIIIIIHIIHIHIHIIIHIIIIIHIIIIIIHIIIIIIIIIIIIIIIIIIIIIIIIIIIIIHIIIIIIIIHIIIIIIIIHIIIIIIIHIIIIIIIIIIHGIHIHIIIIIIIIIIIIIIIIIIIIIIIIHIIIIIIIIIIIIIIIIIIIIIIIIIIIIIIIIIIIIIIIIIIIIIIIIIHIIIIIIIIIIIIIDDDDD
@HISEQ:969:HM2KJBCX2:2:1101:18048:13315 2:N:0:ACTATGCA
AACCCAGATGATCCCAACTATCCCTATTAATCCTTACGTCGATCCTAGAAACCAACAAAATAGGATTAACGTCCTATTTCATTATTCCATGCTAATGTATTCAAGCGTTAGCCTGCTTTAAACACTCTAATTTTTACAAAGTAACAGTCCTGATTTCCCGCAACACCAAATTAATGACATCACGGTTCGTCAAGAAGGAGGAATCAGTAAAGCCAGTACATACCGAAGGCATGACCAACTTACTAACCCCGAAATTCAACTACGAGCTTTTTAACTGCAACAACTTTAATATACGCTATTGGAGCTGGAATTACCGCGGCTGCTGGCACCAGACTTGCCCTCCAA
+
<DD<DGH?F?11<<1CFEHH?GE1<<FHHG1<1<CCDGHHHHH@C@G1<1<GC1<<GCH?@HH@HF1<11011<<C11@1D1<FGEC1C11<<<DHF1F?HE@CCGCF@@7<F@G?GEH0<<1C1B8CF61HF?F$GHF?6<<<@B1B97@FGEE<DHHHFD7<1<CEC@@@EGF@EGEC:GCE<<HGCFGGF<@H=HGEEIIGHHHHED:/@BGEHG<C@<0C?HGHGB<1FHECGGGIHHBC:<HEAHHGC<@C<CHCEHG@FHHH@C1FFHCG@H@HGEGGCFDHF@CEIIHHHC<DEFHHFH?HFG?CE<IHDGC<<1EIIHHGEIIHGEG@HC=EB@@@?
@HISEQ:969:HM2KJBCX2:2:1101:21258:13481 2:N:0:ACTATGCA
AACCCAGATGATCCCAACTATCCCTATTAATCATTACGGTGATCCTAGAAACCAACAAAATAGAATCATGCCGTCCTATTTTATTATTCCATGCTAATGTATTCAAGCAAAATGCCTGCTTTAAACACTCTAATTTTTTCAAAGTAAAGGTCCTGGTTCCCCGTGACACCCAATTAAGGGCATCGCGGTTCTCCAGAAGGTGAGAAATTGACTACACCAGTTCATACCCCTTAAGGCACGACCGATGTGTCAATCCCGAAATTCAACTACGAGCTTTTTAACTGCAACAACTTTAATATACGCTATTGGAGCTGGAATTACCGCGGCTGCTGGCACCAGACTTGCCCTCCAA
+
ADDABHEHHIIIIIIIIGHHHHIGIHIIIICHHHHHHHIIIIF1FEGHHEEHHHGHIGHIHIIIHGHE1CGFDC?DEHF1FE?@EHG@EH?1CGGGH?FFHHHFEHHHIIHHHHHHIHIIHFHEHHHHIIIIGDHHHHHHHHHIHGHHHHIIIHEEFHIIIIHHHEEHHHFHHFHHEHGIIIIIGHHHHHHHHHGIIIIIIIHIHGGIHHHHIHFHIIHIIHHHECIIGIIIIIIIHFHHHHIIGGIIIFGIIIIIIIHGIIIIIIIIHIHFIIIIIIHHHIIHGCGHG@IIIIHHHGHHIIIIHIIIIHIIIIIIIIIIIIIIIIIIIIIIIIHIIIHHIIIIIIIDDDDD
@HISEQ:969:HM2KJBCX2:2:1101:2634:14004 2:N:0:ACTATGCA
AACCCAGATGATCCCAACTATCCCTATTAATCATTACTTCAGTCCTAGAAACCAACAAAATAGAACCAAAGTCCTATTCCATTATTCCATGCTAATATATTCAAGCAAACATGCCTGCTTTAAACACTCTAATTTTTTCAAAGTAAAAGTCTTGGATCCCTAGCGCACTCAATTAAGAGCACACTAGTTCCCCAAAAGGAAAAGCCCAAAGTTGCAGTACAAACCTTTCGGTTGACGGCAACTATAAGCCCAAAATTCAACTACGAGCTTTTTAACTGCAACAACTTTAATATACGCTATTGGAGCTGGAATTACCGCGGCTGCTGGCACCAGACTTGCCCTCCAA
+
DDDDDIIIIIIIIIIIIIIIIIIGIIIIHIIIHIIIIIIIIGIIIIFIIIIIIIIIIIIIIHIIIHIIIIIIIIHIIHIIIIIHIIIIIIIHHHIIIIIIIIIHHIIIIIIIIIIIIIIIIIIIIIIIIIIIIIIHHIIIIIIIIIIIIIIIIIIIIIIIIIIIIIIIIIIIIIIIIIIIIIIIIHIIIIIIIIIIIIIIIIIIIIIIIIIIIIIIIIIIIIIIIIIIIIIIIIIIIIIIIIIHIIIIIIIIIIIIIIIIIIIIIIIIIIIIIIIIIIIIIIIIIIIIIIIIIHIIIIIIIIIIIIIIIIIIIIIIIIIIIIIIIIIIIIIIIIIIIIIIIDDDDD
@HISEQ:969:HM2KJBCX2:2:1101:17184:14122 2:N:0:ACTATGCA
AACCCAGATGATCCCAACTATCCCTATTAATCATTACGGTGGTCCTAGAAACCAACAAAATAGAACCACAACGTCCTATTCTATTATTCCATGCTAATCTATTCAAGCAATAGCCCGCTTTAAACACTCTAATTTTTTCAAGGTAATGGTCCTGGCTCCCCAACACACCCAATAAAGGACATGCTGGCTCACCAGAAGGAAGACCCGACAGCAGACAGTACTCGCCAAAGACGGACCGCCCGGCCAAGCCTAAAATTCAACTACGAGCTTTTTAACTGCAACAACTTTAATATACGCTATTGGAGCTGGAATTACCGCGGCTGCTGGCACCAGACTTGCCCTCCAA
+
DDDDDIHIIIIIIIIIIIIIIIIIIIIIIIIIIIIHIIIIIHHHHIHIIIIIHIIIIIGIIIIIIIIIIIIIIHHIIIHHIIIHIIIIIIIIFHHHHHIHHHHIIIIIIHFHIIIHIHHIHHIIHIIIHIIIIIIHHCIIHIIIHIIHIIIIIHIIIIIIIIIII:IIIIIIIHIIIIHIIIIIIIIIIIIIIIIIIIIIIIIIIIIIIIIIIIIIIIIIIIIIIIIIIIHIIIIIIHIIIIIIHIHIIHIIIIIIIIIIIIHIIHIIIIIIIIIIIIIIIIIIIIIIIIIIHEIIIIIIIIIIIIIIIIIIIIIIIIIIIIIIIIIIIIIIIIIIIIIIIDDDDD
@HISEQ:969:HM2KJBCX2:2:1101:16577:14382 2:N:0:ACTATGCA
AACCCAGATGATCCCAACTATCCCTATTAATCATTACGGTGATCCTAGAAACCAACGAAATAGAATCAGTCCGTCCTATTTCATTATTCCATGCTAATGTATTCAGACGTTAGCCTGCTTTAAACACTCTAATTTTTTCAAAGTAACAGTCCTGATTTCCAATCACACCAAATTAATGACATGAAAGTTCCTCAGAAGGTAGAGATTTATCTCACCAGTACAGACAATTAAGCCTGACCAATGGGTAAACCCCGAAGTTCAACTACGAGCTTTTTAACTGCAACAACTTTAATATACGCTATTGGAGCTGGAATTACCGCGGCTGCTGGCACCAGACTTGCCCTCCAA
+
DDDDDIIIIIIIIIIIIIIIIIIIIIIIIIIIIIIIIIIIIIHHIIIIHIIHIHIIIIIIIIIIIIIIHIHHIIIIIHIIIIHIIIIIIIIHEHIIIIIIIHIIIIIIIIIIIIIIIIIIIIHIIHIIHIIHIIIIIIIIIIIIIIIIIIIIIIIIIIIIIIHIIIIHIHIIIIIIIIIIIIIIIIIIHIIIIIIIIIIIIIIHIIIHIIIIIIIIIIIIIIIIIIIIIIIIIIIIIIIIIIIIIHGIIIIIIIIIIIIIIIIIIIIIIIIIIIIIIIIIIIIIIIIIIIIIIIIIIIIIIIIIIIIIIIIIIIIIIIIIIIIIIIIIIIIIIIIIIIIIIIIDDDDD
@HISEQ:969:HM2KJBCX2:2:1101:7430:14985 2:N:0:ACTATGCA
AACCCAGATGATCCCAACTATCCCTATTAATCATTACGGTGATCCTAGAAACCAACGAAATAGAATCAGTCCGTCCTATTTCATTATTCCATGCTAATGTATTCAGACGATAGTCTGCTTTAAACACTCTAATTTTTTCAAAGTAACAGTCCTGATTTCCCATCACACCAAATAAATGGCATGAAAGTTCCTCAGAAGGTAGAGATCCATCTCACCAGTGCAGACAATTAAGCCTGACCAATGGGTAGACCCCGAGGTTCAACTACGAGCTTTTTAACTGCAACAACTTTAATATACGCTATTGGAGCTGGAATTACCGCGGCTGCTGGCACCAGACTTGCCCTCCAA
+
DDDDCIIHIIIIIHHIIIIIIIIIIIIIIIIIIIIIIIIIIIIIHHIIIIIIIIIIIIIIIIGHIIIIIIIIIHIIIHIIIIIHHHIGIIIHIIIHIGIHIIIIIIIIIIIIIIIIIIIIIHHIIIIIIIIIIIHIIIIIIIIIIIHIIGIHIIHHIIHIIIIIIIIHHIIHIIIHHIHHIIIIIIIIIIIIIIHIIIIIIIIIIIIIHIIIIIIHHIIIIIIIIIIIIIIIIIIIIIIIIIIHHHGIIIIIIIIIIIHIHIIIIIIIIIIIIIIIIIIIIIIIIIIIIIIIIIIIIIIIIIIIIIIIIIIIIIIIIIIIIIIIIIIIIIIIIIIHIIIIIIIDDDDD
@HISEQ:969:HM2KJBCX2:2:1101:9335:15090 2:N:0:ACTATGCA
AACCCAGATGATCCCAACTATCCCTATTAATCATTACGGTGGTCCTAGACCAACAAAATAGAACCAACGTCCTATTCTATTATTCCATGCTAATCTATTCAAGCAAAAGCCCGCTTTAAACACTCTAATTTTTTCAAGGTAATGGTCCTGGTTCCCCGACACACCCAATAAAGGGCATACCGGCTCACCAGAAGGATAGACCCGACAACAGACAGTACTCGCCAGAGGCGGACCGCCCGGTCAGGCCTAAAATTCAACTACGAGCTTTTTAACTGCAACAACTTTAATATACGCTATTGGAGCTGGAATTACCGCGGCTGCTGGCACCAGACTTGCCCTCCAA
+
@ABDDIEEGFHHHECHHHGFGCE<C@EHI<CC<DHHHIIIEH@<1DGFEHHHIGHIHIHHIIIG?GFHE<CHHHIIHHGHHHIIHHE?CHHHIG@GHFFHHG@FHIHIHDEHIIIIIHIHGGHCGHCCFHIIHG@EHHHGHIHGEFEGFEEHEHHHIHEHIEGHEFIIHHHHGIIIIIIIIHIHIIIHHHIHHIHIIHGIIIIHHHHHHA<HHIIGIHHIGIHGIIGIHHIIGIIH<IHHFHIIGHGGIHIIIHIIIHECIIIHIHHHIIIIIIGIIIHFIIIIIIIIHHHGIHCHHHHIHHHGIIIHIHHIHGIIIIHGIHIHIIIIIHGE<HIHHIDADDD
@HISEQ:969:HM2KJBCX2:2:1101:10861:15331 2:N:0:ACTATGCA
AACCCAGATGATCCCAACTATCCCTATTAATCATTACGTCAATCCTAGAAACCAACAAAATAGGATCGAACGTCCTATTTCATTATTCCATGCTAATGTATTCAAGCGTTAGCCTGCTTTAAACACTCTAATTTTTTCAAAGTAACAGTCCTGTTTCCCTGCAACACCAAATTAATGACATTACAGTTCTTCAGAAAGGAGGAATCAGCGAAGCCAGTGCATACCAGTGGCACGACCAACCTGCTGACCCCGAAATTCAACTACGAGCTTTTTAACTGCAACAACTTTAATATACGCTATTGGAGCTGGAATTACCGCGGCTGCTGGCACCAGACTTGCCCTCCAA
+
DDDDDHHIIHIIIIIIIIIIIIIIIIIIIIIIIIIIIIIEHHIIIIHIIIHIIIIIIGIIICGHIIIIIIHIFHHIIIIIIIIIHIIFIGHIIHIIIIIIIIIHIIIIIIIIIIIIIHIIIIIIIIIIHIIIIIHIIIIHIIIIIIIIIIIIIIIIIIIIIIHIIIIHIIIHIIIIIIIIIIIIIIIIIIIIIIIIIIIHIIIIIIIIIIHIIIIIIIIIIIIIIIIIIIIIIIIIIIHIIIHHHIIIIIIIIIIIIIIIIIIIIIIIIIIIIIHIIIIIIIIIIHIIHIIHIIIIIIIIIIIIIIIIIIIIIIIIIIIIIIIIIIIIIIIIIIIIIIIIIDDDDD
@HISEQ:969:HM2KJBCX2:2:1101:14670:16121 2:N:0:ACTATGCA
AACCCAGATGATCCCACTATCCCTATTAATCATTACGTCGATCCTAGAAACCAACAAAATAGAATCAAACGTCCTATTTCATTATTCCATGCTAATGTATTCAAGCGTGCGCCTGCTTTAAACACTCTAATTTTTTCAAAGTAACAGTCCTGATTCCCCACGACACCAAATTAATGACATCGCGGTTCTTCAGAAGGTAGGAACCAATAATGCCAGTGCGTACCGAAGCACGACCGACAATTTGATCCCAAAATTCAACTACGAGCTTTTTAACTGCAACAACTTTAATATACGCTATTGGAGCTGGAATTACCGCGGCTGCTGGCACCAGACTTGCCCTCCAA
+
0@D@DGHHHHIHI?G?HHHIHHECHIF1CFHEHHFG@<FEHHHIICC1CGHIHHGEHEEHEGHHH@CCHHC1CHHHCHHHGGHIIGHFHGECEFHGGGIIHHHHGHDCHIIGIIIIHIIHHFHHIHGCFIIIIHHEHIHHHEHHHHEHIIIHHEEHCFGEHHHGHHHIIIIIHIIHGHHIIIIIIIIIIIHHIHIIIIIIIHIHFIIIHIIIIIIIIIIHIHEGIIIIIIIHHDIHHHIIHHEIIIIHIHHFHFIIIIHECHIHIIIHIHIIHIIIIIIIIIIIGIHIHHEHGHIHEFHIIIHHIIIIIGIHHIIIIIGIHIHIIHHIIIIHHHIIIIIDDDDD
@HISEQ:969:HM2KJBCX2:2:1101:2438:14417 2:N:0:ACTATGCA
AACCCAGATGATCCCAACTATCCCTATTAATCATTACGTCGATCCTAGAAACCAACAAAATAGGGTCAAACGTCCTATTTCATTATTCCATGCTAATGTATTCAAGCGTGTGCCTGCTTTAAACACTCTAATTTTTTCAAAGTAACAGTCCTGATTCCCCATGACACCAAATTAATGACATCATAATTCGTCAGAAGGTAGAAATCAATAATACCAGTGCATACCGGAGGCACGACCAATATATTGATCCCGAAATTCAACTACGAGCTTTTTAACTGCAACAACTTTAATATACGCTATTGGAGCTGGAATTACCGCGGCTGCTGGCACCAGACTTGCCCTCCAA
+
DDDDDIIIIHHFHIHHHIIHIIIIIIIIIIIIIIHHIIIIIIIIIIIIIIHHEHIIHEHIIIEHHIIIIHIHHGIIIIIIIIHIIIIGIIGHIGIHIIIIIIIIIIIIIIIIGIIIHHHIIIIIIIIIIIIIIIIIIIIIIIIIIIIIIIIIIIHIIIIHIIIIIIIIIIIHIIHHIIIIIIIIIHIIIIHIIIIIIIIIIIIIIIIIIIIIIIIIIIIIIIIIIIIIIIIIIIIIIIIIIIIHGIIIIIIIIIIIHHIIIIIIIIIIIIIIIIIIIIIIIIIIIHHIIIIIIIIIIHIHHIIIIIIIIIIIIIIIIIIIIIIIIIIIIIIIIIIIIIIIIDDDDD
@HISEQ:969:HM2KJBCX2:2:1101:3931:16382 2:N:0:ACTATGCA
AACCCAGATGATCCCAACTATCCCTATTAATCATTACGTCGATCCTAGAAACCAACAAAATAGAATCAAACGTCCTATTTCATTATTCCATGCTAATGTATTCAAGCGTAAGCCTGCTTTAAACACTCTAATTTTTTCAAAGTAACAGTCCTGATTCCCCACGACACCAAATTAATGACATCGCGGTTCTTCAGAAGGTAGGAACCGATAATGCCAGTGCGTACCGAGGCACGACCAACAATTCGATCCCGAAATTCAACTACGAGCTTTTTAACTGCAACAACTTTAATATACGCTATTGGAGCTGGAATTACCGCGGCTGCTGGCACCAGACTTGCCCTC
+
DDDDDIIIIIHHIIIIIIIIIHIIIIIIIIIIIIHIIIIIIIIIIIHIIIIIIIIIIIIHIIIHIIHIHIGIIIIIIHHIIIIIHIHIFHIIIIIIIIIIIIIIIIIIIIIIIIIIIIIIIHIIIIIHIGIIIIIIIIIIIIIIIIIIIIIIIIIIIIIIIIIIIIIIIIIIIIIIIIIIIIIIIIIIIIIIIIIIIIHIIIIIIIIIIIHIIIIIIIIIIIIIIIIIIIIIIIIIIIHHFIHIIIIIIIIIIIIIIIIIIHIIIIIIIIIIIIIIIIIIIIIIIIIIIIIIIIIIIIIIIIIIIIIIIIIIIIIIIIIIIIIIIIIIIIIIIIIIIDDDDD
@HISEQ:969:HM2KJBCX2:2:1101:7862:16109 2:N:0:ACTATGCA
AACCCAGATGATCCCAACTATCCCTATTAATCATTACGTCGATCCTAGAAACCAACAAAATAAAATCAAACGTCCTATTTCATTATTCCATGCTAATGTATTCAAGCGTGCGCCTGCTTTAAACACTCTAATTTTTTCAAAGTAACAGTCCTGATTCCCCACGACACCAAATTAATGACATCGCGGTTCTTCAGAAGGTAGGAACCAATAATGCCAGTGCGTACCGAGGCACGACCGACAATCTGATCCCGAAATTCAACTACGAGCTTTTTAACTGCAACAACTTTAATATACGCTATTGGAGCTGGAATTACCGCGGCTGCTGGCACCAGACTTGCCCTCCAA
+
D@D@DCH?CC<CC<G?EHEFH1CF1DEEEEHCHHGEG@HFHH1CCCHGGHEHCHFHH?CF<<1<111<DH10<<CEC<1CFHC1GE1FHI1<<CEFHGE?EFCFH4><F<5<EHHHHGFH?HFHHHEFHHGH<CIG?HEHGHFHHH@HFIHHHHEFI:HIIIHHGHHIIHG@HGHIIHIIHIGIIIIIHIHIHIIIHEIGIIFIIHIIIIIHIIIIIIIGIHIIIIIIIIHGFHHHHIIIIHHDEDFHHIHFCIIIHIIHEHIHHIIGIIIIHIIIIIIIIHHIIIIIIIIHEH@EIIIGHIHHHIIHHHHDHHDHDIIIIIIHIIIIIIIIHIIIIIIHBADD@
@HISEQ:969:HM2KJBCX2:2:1101:6978:16510 2:N:0:ACTATGCA
AACCCAGATGATCCCAACTATCCCTATTAATCATTACGTCAATCCTAGAAACCAACAAAATAGAATCAAACGTCCTATTTCATTATTCCATGCTAATGTATTCAAGCGTAAGCCTGCTTTAAACACTCTAATTTTTTCAAAGTAACAGTCCTGATTCCCCACGACACCAAATTAATGACATCGCGGTTCTTCAGAAGGTAGGAACCAATAATGCCAGTGCGTACCGAGGCACGACCGACAATCTGATCCCGAAATTCAACTACGAGCTTTTTAACTGCAACAACTTTAATATACGCTATTGGAGCTGGAATTACCGCGGCTGCTGGCACCAGACTTGCCCTCCAA
+
DDDDDIIIIIIIIIIIIIIIIIIIIIIIIIIIIIIIIGIIIIIIIIIIIIIIIIIIIIIIIIIIIHIIIIIIIIIIHIHIIHIIIIIHHIIIGHIIIIIIIIHHIIIHIIIIIIIIIIIIIIIIIIIIIIHIIIIIHIIIIIIIIIIIIIIIIIIIIIIIIIIIIIHIIIIIIIIIIIIIIIIIIIIIIIIIIIIIIIIIIIIIIIHIIIGIIIIIIIIIIIIHIIIIIIIIIIIIIIIIIIHHIIIIIIIIIIIIIIIIIHIIIIHIIIIIIHIIIIIIIIIIIIIIIIIIIHIIIIIIIIIIIIIIIIIIIIIIIIIIIIIIIIIIIIIIIIIIIIIIDDDDD
@HISEQ:969:HM2KJBCX2:2:1101:20464:16870 2:N:0:ACTATGCA
AACCCAGATGATCCCAACTATCCCTATTAATCATTACGGTGGTCCTAGACCAACAAAATAGAACCAACGTCCTATTCTATTATTCCATGCTAATCTATTCAAGCAAAAGCCCGCTTTAAACACTCTAATTTTTTCAAGGTAATGGTCCTGGTTCCCCGACACACCCAATAAAGGGCATACCGGCTCACCAGAAGGATAGACCCGACAACAGACAGTACTCGCCAGAGACGGACCGCCCGGTCAGGTCTAAAATTCAACTACGAGCTTTTTAACTGCAACAACTTTAATATACGCTATTGGAGCTGGAATTACCGCGGCTGCTGGCACCAGACTTGCCCTCCAA
+
DDDDDIHIIIIIHHIIIIIIIIIIIIIIIIHIIIIIIIIIHIIHIIIHIIIIIIIIHHIIHHHHIEFHHIFHIHHIHHHIIIIIIIGIIHIIGIIHIHHIHHHIHHIIGHHGHIHHHIIHIIIHHHIHIIIIIIHIIIIHIIHGHGHHIHHHHIIHIGIIIHIHIHHIHIIIHHHIIIIIIIIIIIIHHIIIHIHIIHHHIHIIIHIIIIIIIIIIIIHIIIIIIIIIIIIIII=IIIIIGHHIIGIIIIIIIHIIIHIIIIIIIIIIIIIIIIIIIIIIIIIIIIIIIIIIHIIIHIIIIIIIIHIIIIIIIIIIIIIIIIIIIIIIIIIIIIIIIIDDDDD
@HISEQ:969:HM2KJBCX2:2:1101:13664:16883 2:N:0:ACTATGCA
AACCCAGATGATCCCAACTATCCCTATTAATCATTGCTCACAAATCCAAAAACCAACAAAATACGATAAACGAGCCCTAACTTATTATTCCATGCTAATGTATTCATAACTAACCGCCTGCTTTAAACACTCTAATTTTTTCAAAGTAAAGGTCCTGGATTGCGAACCCAACCCAGCAAAGGGCAGGAACGTTCTCCAGGAAGATGGTAAGCGCGCATCGGCACTCACACACGAAACCGTGGCGGGCCAAGCGCACTATACCAGAAATCCAACTACGAGCTTTTTAACTGCAACAACTTTAATATACGCTATTGGAGCTGGAATTACCGCGGCTGCTGGCACCAGACTTGCCCTCCAA
+
ADDDDHIIIIHHHHHIIIIIIIIHIIIIIIIIIIIIHIIIIIIHIIFHIIIIIHIIIIGIIIIIIIHIEHEHHGIIIGIIHIIHIIIIIIGIIIHHHIIIIFHHHIIIHIIIIIIHHIIIHHIIIIIIIHHIIHIHIIHHIIIIIIIIIIIIIIHGHHHIIIIGIIIIHHIIIIIHHHHHIGHGIIIHHHHHIIHIHIIIIIIIIIIIHHGIHHIIHIHIIIIIHIIIIIIIHHHHHIIIHIIIIIIIIHIIIHIIIIHIHHHHIIIIIIIHGIIIIIIIIIIIIIIIIIIIIIIIHIIIIIIHIIHIIIIIIIIIIIIHIIIIIIIIIIIIIIIIIIIIIIIIIHHEHIIIIDDDDD
@HISEQ:969:HM2KJBCX2:2:1101:17321:17754 2:N:0:ACTATGCA
AACCCAGATGATCCCAACTATCCCTATTAATCATTACATCGATCCTAGAAACCAACAAAATAGAATCGGATGTCCTATTTCATTATTCCATGCTAATGTATTCAAGCGTGAGCCTGCTTTAAACACTCTAATTTTTTCAAGGTAACAGTCCTAATTCCCCGTGACACCAAATTAATGGCATTACGGTTCTTTAGAAGGTGAGAAATCAATAATATCAGTACATACCAACGGCATGACCGAAACATTGATCCCGAAATTCAACTACGAGCTTTTTAACTGCAACAACTTTAATATACGCTATTGGAGCTGGAATTACCGCGGCTGCTGGCACCAGACTTGCCCTCCAA
+
DDDDDIHIIIIIIIIIIIIIIIIIIIIIIIIIIIIIIIIIIIIHIIIIIIIIIIIIIIIHIIIIIIIHIIIIIHIIHIIIIIIIIIIIIIHHIIIIIIIIHFIIIIIIIIHIIIIIIHIIIIIIIIIIIIIIIIIIIIIIIIIIIIIIIIIIIIIIIIIIIIIIIIIIIIIIIIIIIIIIIIIIIIIIIIIIIIIIIIIIIIIIIIIIIIIIIIIIIIIIIIIIIIIIIIIIIIIIIIIIIIIIHGHIIIIIIIIIIIIIIIIIIIIIIIIIIIIIIIIIIIIIIIIIIIIIIIIIIIIIIIIIIIIIIIIIIIIIIIIIIIIIIIIIIIIIIIIIIIIIIIDDDDD
@HISEQ:969:HM2KJBCX2:2:1101:17430:17354 2:N:0:ACTATGCA
AACCCAGATGATCCCAACTATCCCTATTAATCATTACGTCAATCCTAGAAACCAACAAAATAGGATCGAACGTCCTATTTCATTATTCCATGCTAATGTATTCAAGCGTTAGCTTGCTTTAAACACTCTAATTTTTTCAAAGTAACAGTCCAAATTCCCCAAAACACCAAATTAATGGCATTAAGGTTCATCAGGAAGGAGGAATCAGTGAGACCAGTACATACCAGAGGCATGACCAACCTACTAACCCCGAAATTCAACTACGAGCTTTTTAACTGCAACAACTTTAATATACGCTATTGGAGCTGGAATTACCGCGGCTGCTGGCACCAGACTTGCCCTCCAA
+
DADD@DGCHIHIC<FHE0FHECCCHHHIIHIIIIIHH@H@EEHFFHIEEFHCHHIIFGHEHIC@HHEC<<<CGGHHIIIIEHHHHIHHGHIF?HHIHEDHHHGHIIHGHEHFCEAECHGH?<C8FHG?FHFFGHFHIHGHA1DCHHGIHHEHHHIIC=?@HEHFHGC0EFD<FGHHEHHHCCGFCEHGFHHHC@HEFECHGCGGHCHHECGHHIGHFDFFGFE3AEHHEHGFFCEDHHHCHGEGDH@IIIIHFCHIHCC@EHCGF@H@HG@HCFC?FHCCHGCCHEHCDGHD0<<F@IHIIHGF1G<CGHC?IHECCHHHEHIHHHIHIHHHGIHIHHHGIDADAD
@HISEQ:969:HM2KJBCX2:2:1101:6339:17204 2:N:0:ACTATGCA
AACCCAGATGATCCCAACTATCCCTATTAATCATTACGTCAATCCTAGAAACCAACAAAATAGGATCGAACGTCCTATTTCATTATTCCATGCTAATGTATTCAAGCGTTAGCCTGCTTTAAACACTCTAATTTTTTCAAAGTAACAGTCCTGTTTCCCTGCAACACCAAATTAATGACATTACAGTTCTTCAAGAAGGAGGAATCAGTAAAGCCAGTACATACCATTGGCACGACCAACCTACTGACCCCGAAATTCAACTACGAGCTTTTTAACTGCAACAACTTTAATATACGCTATTGGAGCTGGAATTACCGCGGCTGCTGGCACCAGACTTGCCCTCCAA
+
DDDDDIHHIGDFHIIIIIIIIIHIIIIIIIIIIIIIIIIIIIIIIIIIIIIIIIIIIIIIIHFHGHIHHIIIIIIIIIIIIHIIIIIIIIIGHHHIIHHIIIIIIIIIIIIIHIIIHIGHIIHIHHIIIIIIIIIGIIIIIIIIIIIIIIIIIIIIIIIIIIIIIIIIIIIHHIIIIIIHIIIIIIIIIIIIIIIGIIIIIGIIHIHIIIIIIIIIIIIIIHIIIIHI<IIHIIIIIIHIIHHHGIIIIIIIIIIIIIIIHIIIGIIIIIIIIIHIIIIIIIIIIIIIIIIIIIIIIIIIIIIIIIIIIIIIIIIIIIIIIIGIIIIIIIIIIIIIIIIGIDDDDD
@HISEQ:969:HM2KJBCX2:2:1101:14632:18818 2:N:0:ACTATGCA
AACCCAGATGATCCCAACTATCCCTATTAATCATGACTTCAGTCCACAAACACCAACAAAAAGAGGACCGGAGCCCACTATTATTATTCCATGCTAATGTATTCATAGCAAACACTGCCTGCTTTAAACACTCTAATTTTTTCAAAGTAAAAGATCTAGACTAACACTGCACCCATCCAATGAAGGAGAGAGCAGTGAGCTAGAAGGATGGCCTGGCCAAGCCGGCACTCACACACGAATCCGCATGCGGGCCTGCTGCACCACACCAGAAATCCAACTACGAGCTTTTTAACTGCAGCAACTTTAATATACGCTATTGGAGCTGGAATTACCGCGGCTGCTGGCACCAGACTTGCCCTCCAA
+
DDDDDHIIIIIGIIIIIIIIIIIIIHIIIIIIIHIIIIIHIIIEHIHIHHIIIIIIIIHIIIHHIIHIHIIIIGHIHHIIHIHIIIIIIICEEHHIIIHIIHIIIIIIIIIIIIIIIIIIIIIHIIIGIIIIIIIIIIIIIIIHIHIIIIIIIIIIIHIIIIHHHIIIHHIIIIIIIHIIIIHIIIIIHHIIIIIIIIHIGHIIIIIIIHEHIIIIIHIIIIIIIIIIIIIHIIIIIHFHIIIIIHIIIIIIIIIIGIIHHDIHHIIIIIIIIIHHGIIHIIIIIIIIIIIIIIIIIIIIIIIIIIIIIIIIIIIIIIIIIIIIIIIIIIIIIIIIIIIIIIIHIIIIIIIIIIIIIIDDDDD
@HISEQ:969:HM2KJBCX2:2:1101:20664:20010 2:N:0:ACTATGCA
AACCCAGATGATCCCAACTATCCCTATTAATCATTACCTCGACTCCGAAAGCCAACGAAATAGAACCGAGATCCTATTCCATTATTCCATGCACTAATGTTCAGGCTGTAGCGCCTGCTTTGAGCACTCCAATTTTTTCAAAGTAAACGTGCTGGCCACTCATGGCACTCGGTTAAGAGAACCATAAACGAACCAGCAAGATCGTCCGGGCAAACAGTAAATGCCGCAAGGCGCACCGCTCGCCCGAAACCGAGATCCAACTACGAGCTTTTTAACCGCAACAACATTAATATACGCTATTGGAGCTGGAATTACCGCGGCTGCTGGCACCAGACTTGCCCTCCAA
+
DDDDDIIIIIIIIIIIIIIIIIIIIIIIIIIIIIIIIIIIIIHHIIIHIIHIIIIIHIIIIIIIIIIIIIHIIIIIIIIIIIIIIIIIIHHHHHIIHIHHIIIIHHIHIIIIIIIIIIIIIIIGFHIIIIIIIIIIIIIIIIIIIIIIIIIIIIIIIIIIIIIIIIIIIIIIHHIHIIHIIIIIIIIIHHFIIIIIIIIIHIIIIIIIIIIIIIIIIHIIIIIIIIIIIIIIIIIII=IIIIIHGIIIIIIIIIIIIIIIIIIIIIIIIIIIIIIIIIIIIIIIIIIIIIIIIIIIIIIIIIIIIIIIIIIIIIIIIIIIIIIIIIIIIIIIIIIIIIIIIDDDDD
@HISEQ:969:HM2KJBCX2:2:1101:12452:19786 2:N:0:ACTATGCA
AACCCAGATGATCCCAAACTATCCCTATTAATCATTACGGTGGTCCTAGAAACCAACAAAATAGAACCACAACGTCCTATTCTATTATTCCATGCTAATCTATTCAAGCAATAGCCCGCTTTAAACACTCTAATTTTTTCAAGGTAATGGTCCTGGCTCCCCAACACACCCAATTAAGGACATACTGGTTCACCAGAAGGAAGACCCGACAACAGGACAGTACTCGCCAAAGACGGACCGCCCGGCCAAGTCTAAAATTCAACTACGAGCTTTTTAACTGCAACAACTTTAATATACGCTATTGGAGCTGGAATTACCGCGGCTGCTGGCACCAGACTTGCCCTCCAA
+
DDDDDIIIIIIIIIIIIIIIIIIIIIIIIIIIIIIIIIIHIIHHIIIIHHIIIIHIIHIIIIIIIIIIIIHIIIHHIIIHIIIHIIHHIIIIIGIFHHHHHIIIIIIIIIIIIHIHHIHHIIHIIIIIIIIIIIIIIIIIIHIIIIIHIIIIIIHHHIIIIIIIIIHHHHIIIIIIGIIIIIIIIIIIIIIIHEIIIIIIIIIHHHIIIIIIIIIIIIIIIIIIIIIIIIIIHIIIIIHIIIIIIIIIIIIIIIIIIIIIIIIIIIIIIIIIIIIIIIIIHIIIIIIIIIIIIIIIIIIIIIIIIIIIIIIIIIIIIIIIIIIIIIIIIIIIIIIIIIIIIIIDDDDD
@HISEQ:969:HM2KJBCX2:2:1101:12426:19810 2:N:0:ACTATGCA
AACCCAGATGATCCCAACTATCCCTATTAATCATTACGGTGATCCTAGAAACCAACAAAATAGAACCATGCCGTCCTATTCTATTATTCCATGCTAATGTATTCGAGCAAAAATGCCTGCTTTAAACACTCTAATTTTTTCAAGGTAAAGGTCCTGGATCCGCAAGACACCCAATAAAGGACATCAAGTTTCTCCAGAAGGTGAGAAATCAACAGTAACAGTTCATACCCCTTAAGGCATGACCATCACGTCAATCCCGAAATTCAACTACGAGCTTTTTAACTGCAACAACTTTAATATACGCTATTGGAGCTGGAATTACCGCGGCTGCTGGCACCAGACTTGCCCTCCAA
+
DDD@DHHIIIIIIIIHIIIIIIIIIIIIIHIIIIIIIIIIIIHIHHHHGIIIFHIIHIHIGIHHHHIIICHHHHHIIIIHHIIHIGIIIGIIIIGIIHHHIHHHIIHIIIHIIIIIIIIHHIIIIIIIIIIIIHHHHIHIIIIIIIHIGIIIIIIIIHHFIHHIIIIIIIIGIGIIIIIIIIIIIIIIHHHHHIIIIIIIIIIIIIIIIIIIIIIIIIIIIHIIIIGIIHIIHIIIIHIIIIIIIIIIIIHGIIIIGIIIIIIHIIIIIIIIIIIIIIIIIIIIIIIIIIIHIIIIIIIHEIIIIIIHIIIIIIIIIIIIIIIIIIIIIIIIIIIIIIIIIIHIIIIIDDDDD
@HISEQ:969:HM2KJBCX2:2:1101:12069:20401 2:N:0:ACTATGCA
AACCCAGATGATCCCAACTATCCCTATTAATCATTACGGTGATTCAGAAACCAACAAAACAGGTTCACCGTCCTATTTTATTATTCCATGCTAATGTATTCAGACATAAGCCTGCTTTGAACACTCTAATTTTTTCAAGGTAAAGGTCCTGGTTTCCTACCACGCTAAATTAATAACATGATAGTTCCCCAGAAGGTAGAAATTCTACACGCCAGTACAGACAATAGCCCGACTAACGATAGAACCCCGAAATTCAACTACGAGCTTTTTAACTGCAACAACTTTAATATACACTATTAGAGCTGGAATTACCGCGGCTGCCGGCACCAGACTTGCCCTCCAA
+
B@D@DHEGHIFHEHCHHHIHE@HHHFEEECCCHHCGHGFHHHIEHEFHHEGHHEHEGHEHIHHEFG1CCEHHIHIIEHFIHHHH?GFEHEHHHHHIHIHFHFIIIHIIIIIHEHHHCHHIHHHHIIHGIIHGHIFHHGHHIIIIHIIHHFCFHHHH?HH?@EEEG@HDCFHIHHHHCHIHHHGHEGHHHHHHHHHEGIIIIIHHCIHHIIIIIHHCFGIIIHHIIIHDHIHHGIIIIIIHEHHHIHHHHDIIIIHGIIIIHHHHHHFEIIHHIIIIIIIIIHIIIIIIIHGHGHFHHGIIHHHHIIIIHHIIIIIIHDHHIIIIIIHEEGFHHEG<HHDDDD0
@HISEQ:969:HM2KJBCX2:2:1101:4874:19976 2:N:0:ACTATGCA
AACCCAGATGATCCCAACTATCCCTATTAATCATTACGTCAATCCTAGAAACCAACAAAATAGGATCGAACGTCCTATTTCATTATTCCATGCTAATGTATTCAAGCGTTAGCCTGCTTTAAACACTCTAATTTTTTCAAAGTAACGGTCCTGTTTCCCTGCAACACCAAATTAATGACATTACAGTTCTTCAGAAAGGAGGAATCAGCGAAGCCAGTGCATACCAGTGGCACGACCAACCTGCTGACCCCGAAATTCAACTACGAGCTTTTTAACTGCAACAACTTTAATATACGCTATTGGAGCTGGAATTACCGCGGCTGCTGGCACCAGACTTGCCCTCCAA
+
DDDDDIIIIIIIIHIIIIIIIIIIIIIIIIIIIIIIIIIIIIIIIIHIIIIIIIIIHIIIIIIEHIIIHIIIIGHIIIIIIIIGHIIHIIIHIIHHIIIIGHHHIIIIHHIHIIIIIIIIIIIHIHIIIIIIIIIIIIIHHIIIIIIIIIIIIIIIIIIIIIIIIIIIIIIHIIIIIIIIIIIIIIIIIIIIIIIIIIIIHIIHIIIIIIIIIIIIIIIIIIIIIIIHIIIIIIIIIIIIIIIHHIHIIIIHIIHIIIIIIIIIIIIIIIIIIIHIIIIIIIIIIIHIIIIIIIIIIIHHHIIIIIIIIIIIIIIIIIIIIIIIIIIIIIIIIIIIIIIIIDDDDD
@HISEQ:969:HM2KJBCX2:2:1101:6951:21213 2:N:0:ACTATGCA
AACCCAGATGATCCCAACTATCCCTATTAATCATTACGTCAACCCTAGAAACCAACAAAATAGGATCAAACGTCCTATTTTATTATTCCATGCTAATGTATTCAAGCGTTAGCCTGCTTTAAACACTCTAATTTTTTCAAAGTAACAGTCCTGTTTCCCCGCAACACCAAATTAATGGCATCACGGTTCTTCAAGAAGGAGGAATCAGCGAGGCCAGTGCATACCATTGGCACGACCAACCTGCTGACCCCGAAATTCAACTACGAGCTTTTTAACTGCAACAACTTTAATATACGCTATTGGAGCTGGAATTACCGCGGCTGCTGGCACCAGACTTGCCCTCCAA
+
DDDDDIIIIGIIIIHIIIIIIIIIIIIIIIIIHIIIIIIIIIIFGHIIIIIIGIIIFIIIIHHHIIIIIHHEHHIHIIIIHIHHIIIIHHIHGHCHIIHHIIIIIIIIIIIIIIIIIHIIIIIIHIIHIIHIHHIIIIHIIHIIIHHHIIIIHIIIIIHHHIIIIIHHIHIIIHIIIIHIIIIIIIIIIIIHIIIIIIIIIIIHHIIIIIIIIIIIIIIIIIIIIIIIIIIIIIIIIIIIIIHHGIIIIIIIIIIIIIIIIIIIIIIIIIIIIIIIIIIIIIIIIHIIIIIIIHIIIHIIIIIIIIIIIIIIIIIIIIIIIIIIIIIIIIIIIIIIIIHIIDDDDD
@HISEQ:969:HM2KJBCX2:2:1101:18035:20396 2:N:0:ACTATGCA
AACCCAGATGATCCCAACTATCCCTATTAATCATTACGTCAATCCTAGAAACCAACAAAATAGGATCGAACGTCCTATTTCATTATTCCATGCTAATGTATTCAAGCGCGAGCCTGCTTTAAACACTCTAATTTTTTCAAAGTAACAGTCCTGATTCCCCGCCACACCAAATTAATGACATGACGGTTCGTCAGAAGGTAGGAACCAGTGACACCAGTACATACCAAGGCACGACCAGCGTACTGATCCCGAAATTCAACTACGAGCTTTTTAACTGCAACAACTTTAATATACGCTATTGGAGCTGGAATTACCGCGGCTGCTGGCACCAGACTTGCCCTCCAA
+
DDDDDHEHIIHIIIHHHHIIIIIIIIIIIIIIIIHIIHIIIIIGHHHHIHHHHHIHIIIIIIIIIIIIIEHHIGIIFIHEHEHIIIIIHIIHHIIIIEHIHEEHHEHHHIIHHIIIHEHIIHIHIHIIIIHHIHIIIIIIIIEHIHHHHIIIIHHCHIHEIHIIIIHIIIIIGHIIIIIIIHIHHIIIIIIIIIIIIHHHIIIIIIIIIIIIIIIIIIIIIIIIIIIIIIIIIIIIIIIIIIHHGIIIIIIIIIIIIIIIIIIIIIIIIIIIIIHIIIIIIIIIIIIIIIIIIIIIIIHIIIIIIIIIIIIIIIIIIIIIIIIIIIIIIIIIIIIIIIIIDDDDD
@HISEQ:969:HM2KJBCX2:2:1101:15758:21825 2:N:0:ACTATGCA
AACCCAGATGATCCCAACTATCCCTATTAATCATTACGTCAATCCTAGAAACCAACAAAATAGGATCGAACGTCCTATTTCATTATTCCATGCTAATGTATTCAAGCGTTAGCTTGCTTTAAACACTCTAATTTTTTCAAAGTAACAGTCCAAATTCCCCGCAACACCAAATTAATGGCATTACGGTTCATCAGGAAGGAGGAATCAGTGAGATCAGTACATACCAGAGGCATGACCAACCTACTAACCCCGAAATTCAACTACGAGCTTTTTAACTGCAACAACTTTAATATACGCTATTGGAGCTGGAATTACCGCGGCTGCTGGCACCAGACTTGCCCTCCAA
+
DDDCDIIIIIHIIHIIIIIIIIIIIIIIIIIIIIIIIIIIIIIFHIIIIIIHHIIIIIIIIIIIIIIIHIIIIIHHIIHIIIIIGIIIHIIIEFHHIIIIHIIIIIIIIHIIIIIHIHIIIIIIHIIIIIIIHIHHIIHHIIIIIIIHHIIIIIIIIIIIHHIIIIIIIIIIIIIIIIIIIIIIIIHHIIIIIIIIIIIIIIIIIIIIIIIIIIIIIIIIIIIHIIIIIIIIIIIIIIIIIIHGHIIIIIIIIIIIIIIIIIHIIIIIGIIIIIHIIIIIIIIIIIIIIIIIIIIIIIIIIIIIIIIIIIIIIIIIHIIIIIIIIIIIIIIIIIIIIIIIIDDDDC
@HISEQ:969:HM2KJBCX2:2:1101:21282:21761 2:N:0:ACTATGCA
AACCCAGATGATCCCAACTATCCCTATTAATCATTACGGTGATCCTAGAAACCAACAAAATAGAACCATACCGTCCTATTCTATTATCCCATGCTAATGTATTCGAGCAAAAATGCCTGCTTTAAACAAACACTCTAATTTTTTCAAGGTAAAGGTCCTGGATCCGCAAGACACCCAATAAAGGACATCAAGTTTCTCCAGAAGGTGAGAAATCAACAGTAACAGTTCATACCCCTTAAGGCATACCATCACGTCAATCCCGAAATTCAACTACGAGCTTTTTAACTGCAACAACTTTAATATACGCTATTGGAGCTGGAATTACCGCGGCTGCTGGCACCAGACTTGCCCTCCAA
+
D@DD@GEHEHHFHHIIIIIIFHHHHIHIII?HHEFHGEHHHHCCEHGHHGHHFGHHGHHIGHHIHHHF?@?GE<@C@EHCGEFCFEHHGFFGHHEEHEE<11@FFHFEHIIIIHIIIHHGFHHHHIHHIIHHHEGFFHIHEHHFHIHIIHHHHEHIIIHFFFGGIIHIIGIHHIGIHHHIHHIHHIIIHGGH:IGIIIIHHHIIHIIIIHHHHGIIIHHGFFG@IIGIHHHIIIIIGIIIIHGFIIIHHHGIHGDIHIIIIHHGGHIHHHIIHIHHHIIIIIHFFIIHHEIIIHIIIHHHHGHHIIIIIIIIIIIIIIIHIIIIIIIIIIIIIIIIIIIIIIHHIIIIIIIDDDDD
@HISEQ:969:HM2KJBCX2:2:1101:11578:22255 2:N:0:ACTATGCA
AACCCAGATGATCCCAACTATCCCTATTAATCATTACGTCGATCCTAGAAACCAACAAAATAGAATCAAACGTTCTATTTCATTATTCCATGCTAATGTATTCAAGCTCGAGCTTGCTTTAAACACTCTAATTTTTTCGAAGTAACAGTCCTGATTTCCCGCGACACCAAATTAATGACATCGTGGTTCGTCAGAAGGGAGAAACCAATAATGCTAGTACGTACAAAGTACGACCGACATATTAGTCCCGAAATTCAACTACGAGCTTTTTAACTGCAACAACTTTAATATACGCTATTGGAGCTGGAATTACCGCGGCTGCTGGCACCAGACTTGCCCTCCAA
+
BDD@@HIHFCF@HHHHCH<@<FHHIIICEH?GHHHIIEGH?CHGHIEHHFHCEHHHIHIGHHCHHCGHCHF@GH@GGCEEHHIIEHEGH?G1F@HHIIHHHFGHHIIHIIIHFHHHIHEFHIGHHIHHIHHIHHIIIHIIIHEHHHHHHIIHHIHHHHEIIEHGHGEHGGHHHHEHFCEFHHHIIHCEEHHCIHIFIIIIIIHIHIIIIG8HHEHHIIHHHHCGHHIIIHHHHDEHGCHHIHGHHDFHIIIIH@IHIHFIIIIHIHHHIIHFDEIHEEHEHHFHHGCGHCIHHIHIIIIIIHIIIIIHIIIIIHGIIIIIIHHIIIIIHHHHEGEIIHF@@@B0
@HISEQ:969:HM2KJBCX2:2:1101:8196:22551 2:N:0:ACTATGCA
AACCCAGATGATCCCAACTATCCCTATTAATCATTACGTCAATCCTAGAAACCAACAAAATAGAACCATGCCGTCCTATTCTATTATTCCATGCTAATGTATTCGAGCAAAAATGCCTGCTTTAAACACTCTAATTTTTTCAAGGTAAAGGTCCTGGATCCGCAAGACACCCAATTAAGGACATCAAGTTTCTCCAGAAGGTGAGAAATCAACAGCGACAGTTCATACCCCTTAAGGCATGACCATCACGTCAATCCCGAAATTCAACTACGAGCTTTTTAACTGCAACAACTTTAATATACGCTATTGGAGCTGGAATTACCGCGGCTGCTGGCACCAGACTTGCCCTCCAA
+
DDDDDIIIIGHIIIIIIIIIIIIIIIIIIIIIIIIIIIIIIIIIIIIIIIIIIIIIHIIIIIHHIHIIIIFHIIIGIIIHHIIIIIIIHIIIIIIHIIIIIIHIIIHGHHIIIIIHIIIGIIIIHHIIIIIIIHHIIIIIIIHIIIIIIIIIIIIIHIIIIIHIIIHIIIHIIIHHHIIIIIIIIIIIHHHFHIHIIHIIIIIIIIIIIIIIIIIIIHIIIIIIIIIIIIHIIIIIIIIIIIIIIIIIIIIHIIIIIIIIIIIIIIIIHFIIIIIGIIIIIIIIIIIIIIIIIIHIIIIHHIIIIIIIIIIIIIIIIIIIIIIIHIIIIIIIIIIIIIIIIIHIIIIIDDDDD
@HISEQ:969:HM2KJBCX2:2:1101:7326:23238 2:N:0:ACTATGCA
AACCCAGATGATCCCAACTATCCCTATTAATCATTACGGTGGTCCTAGACCAACAAAATAGAACCAACGTCCTATTCTATTATTCCATGCTAATCTATTCAAGCAAAAGCCCGCTTTAAACACTCTAATTTTTTCAAGGTAATGGTCCTGGTTCCCCGACACACCCAATAAAGGGCATACCGGCTCACCAGAAGGATAGACCCGACAGCAGAACAGTACTCGCCAGAGACGGACCGTCCGGTCAGGCCTAAAATTCAACTACGAGCTTTTTAACTGCAACAACTTTAATATACGCTATTGGAGCTGGAATTACCGCGGCTGCTGGCACCAGACTTGCCCTCCAA
+
DDCDDIHIIEHIHGHGIIIIIIIIIIIIIIIIIIIIIIIIIIIHIIHIIGHHIIGH@HIIHHIIGHHIIHIGHCFHHGHIIIIHFHHIIIH1@EFHGHIIHHHIHIIIIIIIHIHHHIEHHGIEHIIGIHIIIIH@FIIIIIIHIIIHFGHHHIHIHHEHHHHIIGIIIHFGIIHHHHIHIIIIIHIGIHHHIHHHHHIHHIIHIIIIIHGIIIIIIIIIIIIHGIIIIHIIHHIIIII=IIIIIIHGHHIIIHIIIIHIHIGIIIIHIHIIIIIIIIIIIIIIIIIIIIIIIIIHFGHIIHIIIHIIIIIIIIIIHIIHHIIIIIIIIIHGIHIIIIIDDDDD
@HISEQ:969:HM2KJBCX2:2:1101:4040:22120 2:N:0:ACTATGCA
AACCCAGATGATCCCAACTATCCCTATTAATCATTACGGTGGTCCTAGAAACCAACAAAATAGAACCACAACGTCCTATTCTATTATTCCATACTAATCTATTCAAGCAATAGCCCGCTTTAAACACTCTAATTTTTTCAAGGTAATAGTTCTGGCTCCCCAAAACACCCAATAAAGGGCATACTGGTTCACCAGAAGGAAGACCCGACAGCAGACAGTACTCGCCAAAGACGGACCGCCCGGCCAGGCCTAAAATTCAACTACGAGCTTTTTAACTGCAACAACTTTAATATACGCTATTGGAGCTAGAATTACCGCGGCTGCTGGCACCAGACTTGCCCTCCAA
+
DBD@DIIIIIHIHIHIIIIIIIIIIIHIIIIGIGHII@GHHIHHIIIHFHIHIHHHHIFHHIGHHIEHIGE=H1GDHIIIIIIIHIIIGIIIIHHFHHIHIHHIIIHHEHIIIIHHIIIHFG?FHHIIHHHIIIIIIHIIHIIHIIIIIIIHIIIHHGIHIIIIHIHGIHHIIGHFIIIHHIIIIHGIIIIIIIIIIIIHGIIIIIIIIIIIIIHIIIIIIIIIHIIIIIHIIGHHIIGIIHGIIIIIHIIIIHIHIIHIIIIIIIIIIIIIIHHIIIIIIIIIIIHIIIIIIIIHIIIIIIIIIIIHHHIIIIIIIIIIIIIIIIHIIIIIIIIIIIIIIDDCDD
@HISEQ:969:HM2KJBCX2:2:1101:9065:22764 2:N:0:ACTATGCA
AACCCAGATGATCCCAACTATCCCTATTAATCATTACGTCGATCCTAGAAACCAACAAAATAGAATCAAACGTACTATTTCATTATTCCATGCTAATGTATTCAAGCGCGAGCTTGCTTTAAACACTCTAATTTTTTCAAAGTAACAGTCCTGATTTCCCATGACACCAAATTAATGACATCGTGGTTCGTCAGAAGGGAGAAACCAATAATGCTAGTACGTACAAAGTACGACCGACATATTAGTCCCGAAATTCAACTACGAGCTTTTTAACTGCAACAACTTTAATATACGCTATTGGAGCTGGAATTACCGCGGCTGCTGGCACCAGACTTGCCCTCCAA
+
DDDDDIIIIEHIIIIIIIIIIIIIIIIIIIHIIIIIIIIIIIIIIIIIIIIIIIIIIIHIIIIIIIIHHIIIIIIIIIHIIIIIIIIIIIIIIIIIIIIIIIIIIIHHHIIIIIIIIIIIIIIIIHIIIIIIIIIIIIIIIIIIIIHIIIIHIIIIIIIHIIIIIIIIIIIHIIIIIHIIIIIIIIIIIIHIIIIIIIIIIIIIIIIIIIIIIIIIIIIIIIIIIIIIIIIIIIIIIIIIHIHIIIIIIIIIIIIIIIIIIIIIIIIIIIIIIIIIIIIIIIIIIIIIIIIIIIIIIIIIIIIIIIIIIIIIIIIIIIIIIIIIIIIIIIIIIIIIIIIDDDDD
@HISEQ:969:HM2KJBCX2:2:1101:14351:24215 2:N:0:ACTATGCA
AACCCAGATGATCCCAACTATCCCTATTAATCATTACGGTGGTCCTTGAACCAACAAAATAGAACCACAACGTCCTATTCTATTATTCCATGCTAATCTATTCAAGCAAAAGCCTGCTTTAAACACTCTAATTTTTTCAAGGTAATGGTCCTGGCTCCCCGGCACGCGCAATTAAGCACATACCGATTCACCAGAAAGATAGACCCGACGACAGAACAGTACTCGCCAGAGACGGACCGTCCGGCCAGGCCTAAAATTCAACTACGAGCTTTTTAACTGCAACAACTTTAATATACGCTATTGGAGCTGGAATTACCGCGGCTGCTGGCACCAGACTTGCCCTCCAA
+
DBDDDHIIIHIIIIIIHIIIHIIIIGIHIIIIIIGIIGHIIIIIGIIIGHIHIHIIIIIHIIIIIHIIIIIHHHHHHHHGHHIIHHHIHGC@HIGHHIIIIGHHHIHHIIIHIHHFHHHHIHHIIIIIIHHIIIIHHHCGGHHHIHIIHHIHE=HCIIIIIHIIIIIIIIHIIHHHIIIIIIIHHHIHEIIIIIGIIIIIHHEIIIIHIHIIIIHIIIIIIIHIIIIIGIIIIIIIIIIIIIIIHGGIIIIIIIIIHHIIIIIIIIIIIIIIIIIIIIIIIHIIIHIIIIIIIIIIGIIIHHIIIIIIIHIIIIIIIIIIIIIIIIIIIIIIIIIIIIIIIIDDDDD
@HISEQ:969:HM2KJBCX2:2:1101:3523:25820 2:N:0:ACTATGCA
AACCCAGATGATCCCAACTATCCCTATTAATCATTACGTCAATCCTAGAAACCAACAAAATAGGATCAAACGTCCTATTTCATTATTCCATGCTAATGTATTCAAGCGTTAGCCTGCTTTAAACACTCTAATTTTTTCAAAGTAACAGTCCTGTTTCCCTGCAACACCAAATTAATGACATTACAGTTCTTCAAGAAGGAGGAACCAGTAAAGCCAGTACATACCAGAGGCACGACCAACCTACTAATCCCGAAATTCAACTACGAGCTTTTTAACTGCAACAACTTTAATATACGCTATTGGAGCTGGAATTACCGCGGCTGCTGGCACCAGACTTGCCCTCCAA
+
DDDDDHIHIIHIIHIHIHIIIIIIIIIIHIIHIHIHHEHIIIIIHIGHIIIHIIII@HIIIIIFCFHIIHIIIIHIHIHHHIIIIHIIIIIIGFHGIIIIIHIIIEHDHIIHHIIHHHIIIIIIIIIHHIIHHIIIIHIIIIIIIIHIIIIIIHFHHIHIIIIIIHHHHHHGHIIIIIIHIIIIHIIIIIHHHHIGIIIIIIHHIIHEHIHHHHIIIIIHHGIIHGIHIHIIHGCIHF1IHIIHHIHEIIHIIHHHHIIHIHHHHCGIIIIIIHGHIIIIIIIHHHHIIIIIIIIIIIIHHIHGIIIIIIHEHIIIIIHIIHIIIIIIIIIIIIIIIIIIIDDDDD
@HISEQ:969:HM2KJBCX2:2:1101:2318:26259 2:N:0:ACTATGCA
AACCCAGATGATCCCAACTATCCCTATTAATCATTACGTCGATCCTAGAAACCAACAAAATAGAATCAAACGTCCTATTTCGTTATTCCATGCTAATGTATTCAAGCGTGAGCCTGCTTTAAACACTCTAATTTTTTCAAAGTAACAGTCCTGATTCCCCATGACACCAAATTAATGACATCATGGTTCGTCAGAAGGTAGGAATCAATAATACCAGTACGTACAATAGCACGACCAATAAATTGATCCCGAAATTCAACTACGAGCTTTTTAACTGCAACAACTTTAATATACGCTATTGGAGCTGGAATTACCGCGGCTGCTGGCACCAGACTTGCCCTCCAA
+
DDDDDIIIIIIHIIIIIIIIIIGHHIIIIIIIIIIIIIIHIIIHIIIIIHIIHIIHIIIIIIIIIIHIIIHHF@GHHHHHHHHHHIHIHIHIIIIIHIIIHHIHIHIIIIIIIIIIIIIIIIHIIIIIIIIIHHIIIIIIIIIIIIIIIIIIIHHIIIIIIHHIIIIHIIIHIIIIHIIIIIIIHIIIIIIIIIIIIIIIHIIIHHIIIIGIIIIIIIIIIIIHIIGIIIIIIIGIIIIIIHHFIIIIIIIIHIIIIIIIIIIIIIIIIIIIIIIIIIIIIIIIHHHIIIIIIIIIIIIIIIIIIIIIIIIIIIIIIIIIIIIIIIIIIIIIIIIIIIIIDDDDD
@HISEQ:969:HM2KJBCX2:2:1101:14857:26001 2:N:0:ACTATGCA
AACCCAGATGATCCAACTATCCCTATTAATCATTACGGTGGTCCTAGAAACCAACAAAATAGAACCACAACGACCTATTCTATTATGCCATGCTAATCTATTCAAGCAATAGCCCGCTTTAAACACTCTAATTTTTTCAAGGTAATGGTCCTAGCTCCCCAACACACCCAATAAAGGACATGCTGGCTCACCAGAAGGAAGACCCGACAGCAGACAGTACTCGCCAAAGACGGACCGCCCGGCCAGGCCTAAAGTTCAACTACGAGCTTTTTAACTGCAACAACTTTAATATACGCTATTGGAGCTGGAATTACCGCGGCTGCTGGCACCAGACTTGCCCTCCAA
+
BDD@DDEE?1<11<D<1D1C1C11DG@?CE?1F?EHH01EEEH?CFE1<1<FEHHHEC1CFHHC1<1<1<0/1/<=GGHH111<<<1<GH11<<<C@@@880<DE?HGIHHCDHCEC/@DC8<@GH@C811DBFG<.GDEF?F?BFH1A@@G$<E?HHGHGHH?GHHFEHG@D/HHEHEEHGHHB,FAHHED8?:@F?GIHFCE<.HHG?GEIIHGCGDCCC=GHHHEHG/<FCE/DIIHG@?CGHCEHHHIIIHCFC0?HEECE?HHHIHHHHGCFG1CHEHHIGIHHGD0GE1HHHHG1FHIIIIHC?HHCHHDHE@FIIHHHHEHIIIIHECEGDHF<00@0
@HISEQ:969:HM2KJBCX2:2:1101:11731:26928 2:N:0:ACTATGCA
AACCCAGATGATCCCCAACTATCCCTATTAATCATTACCTTGGTCTTTAAAACCAACAAAATAAAACCAAAGTCCTATTTTATTATTCCATGCTAATGTATTCAAGCGTAAGCCTGCTTTGAACACTCTAATTTATTCACAGTAAAAGTCCTAGAGACGGTCCGCGAGCGGGCGTTCTAGAAAGTAAGACAATGCGCATCAAGTACAACCAGTGAAGGAAGACCTGAGCACAATGCCCGAAATTCAACTACGAGCTTTTTAACTGCAACAACTTTAATATACGCTATTGGAGCTGGAATTACCGCGGCTGCTGGCACCAGACTTGCCCTCCAA
+
DDDDBHHIIHIIIIIIIIIIIIIIIIIIIIIIIIIIIIIIIIIHHHIHHIIIGIIIIIIIIIIIIIIIIIIIGHIIIIIHIHIIHIIIIIHHIIHIHIIIIIIIIIIIIIIIIHIIIHIIIHIIHHIIIIIIIIIIIHIIIIIIIIIIHGIIIIIIIIHHIIHIIIIIIIIIHIIIIIIIIIIIIIIIIIIIHIIIHIIIIHIIIGIIIHIIIIIIIIHHHHIIIIIIIIHHIIIIIIIIIIIIIIIIIIIIIIIIIIIIIIIIIIIHHFHIHIIIIIHHHIIHIIIIIIIIIIIIIIIIIIIIIIIIIIIIIIIIIIIIIHIHHIIIDDDDD
@HISEQ:969:HM2KJBCX2:2:1101:20730:26889 2:N:0:ACTATGCA
AACCCAGATGATCCCAACTATCCCTATTAATCATTACGTCAATCCTAGAAACCAACAAAAAAGGATCAAACGTCCTATTTCATTATTCCATGCTAATGTATTCAAGCGTTAGCCTGCTTTAAACACTCTAATTTTTTCAAAGTAACAGTCCTGTTCCCCTGCAACACCAAATTAATGACATTACAGTTCTTCAAGAAGGAGGAACCAGTAAAGCCAGTGCATACCAGAGGCACGACCAACCTACTAATCCCGAAATTCAACTACGAGCTTTTTAACTGCAACAACTTTAATATACGCTATTGGAGCTGGAATTACCGCGGCTGCTGGCACCAGACTTGCCCTCCAA
+
DDDDDGEHIGIIIHIIIIIIHIIHIIIIIIHIIIIIIIIIIIIIIIHIIIIIIHIIIIIIIIHHIGHIIIFIFHHIHIIIIIIIIIIIHHIIHIIIIHIIIIIIIIIIIIIIIIIIIIHIIIIHIIIIHIIIIHHIIIIIIIIIIIIIIHHIIHI<HIHHGHGIIIHIIIIIIIIIIIIIIIIIIIIIGHIIIIIHIHIIHIIIHIHIIIIIHIIIIIIIIIIIIIIIHIHIIIIIIIHIIIHHDHIHIIIIIIIIHIIIIIIIIIIIIIIIIIIIIIIHIIIIIIIIIIIIIIIIIIIHIIIHIIIIIIIIIIIIIIIIIIIIIIIIIIIIIIIIIIIIIDDDDD
@HISEQ:969:HM2KJBCX2:2:1101:19832:27789 2:N:0:ACTATGCA
AACCCAGATGATCCCAACTATCCCTATTAATCATTACGTCGATCCTAGAAACCAACAAAATAGAATCAAACGTCCTATTTCATTATTCCATGCTAATGTATTCAAGCGCGAGCCTGCTTTAAACACTCTAATTTTTTCAAAGTAACAGTCCTGATTTCCCACGACACCAAATTAATGACATCGTGGTTCGTCAGAAGGTAGGAATCAATTTGACCAGTACGTACCGAGGCACGACCGATCAACTGATCCCGAAATTCAACTACGAGCTTTTTAACTGCAACAACTTTAATATACGCTATTGGAGCTGGAATTACCGCGGCTGCTGGCACCAGACTTGCCCTCCAA
+
DDDDDIIIIIHHIIIIIIIIHIIIIHIIIHIIHIIIIIIIIIIIIHHHHHIIIIIIIHIFHIGCHIIHEIHFHHFHHHHHIIIIIIIGHIIIHHIHHIHIIHHIIHHIHIIHIIIIIGIIHIIIIIIIIIIIIHHHHHIIIHHIIIHIHIIIIIIIIIIHIIIIIIIIIHHHIIGIIIIIHIIHIIIIIIHIIIIIIIIIIIIHIIIIIIIIHIIIIIIIIIIIIIIIIIIIIIIHIFGIIHHHIIIIIIIIIIIIIIIIIIIIHIIIIIIIIIIIIIIHIIHHHIIIIIIIIIIIHIHIIIIIIIHIIIIIIIIIIIHIIIIIIIIIIIIIIIIIIIIIDDDDD
@HISEQ:969:HM2KJBCX2:2:1101:10027:28045 2:N:0:ACTATGCA
AACCCAGATGATCCCAACTATCCCTATTAATCATTACGGTGATCCTAGAAACCAACAAAATAGAACCATGCCGTCCTATTCTATTATTCCATGCTAATGTATTCGAGCAAAAATGCCTGCTTTAAACACTCTAATTTTTTCAAGGTAAAGGTCCTGGATCCGCAAGACACCCAATAAAGGACATCAAGTTTCTCCAGAAGGTGAGAAATCAACAGTAACAGTTCATACCCCTTAAGGCATGACCATCACGTCAATCCCGAAATTCAACTACGAGCTTTTTAACTGCAACAACTTTAATATACGCTATTGGAGCTGGAATTACCGCGGCTGCTGGCACCAGACTTGCCCTCCAA
+
DDDDDIIII@FHIIIIIIIIIIIIIIIIIIIIIIIIIIHIIIIIIIIHIIIIIHIIIHIIIIIIIIIIIIIGIIIIIIEHIIIIIIIIIIIHIIHHHGHHIHHIFIIIIIIIIIIIIIHIIIIIIIIIIIIIIIIIIIIHIIIIIIIIIIIHIIIIIIHIIIHIIIIIIIIIIIIIIHIIIHHIIIIIIIIIIIIIIHIIIIIIIIIIHHIIHIIIIIIIIIIIIIIIIIIIIIIIIIIIIIIIIIIIIIHFIIHIIIIIIIGIIGIIIIIIIIIIIIIIIIIIIIIIIIIIIIIIIIIIIIIIIIIIIIIIIIIIIIIIIIIIIIIIIIIIIIIIIIIIIIIIIIIIDDDDD
@HISEQ:969:HM2KJBCX2:2:1101:6396:28110 2:N:0:ACTATGCA
AACCCAGATGATCCCAACTATCCCTATTAATCATTACGTCGATCCTAGAAACCAACAAAATAGAATCAAACGTCCTATTTCATTATTCCATGCTAATGTATTCAAGCGTAAGCCTGCTTTAAACACTCTAATTTTTTCAAAGTAACAGTCCTGATTCCCCACGACACCAAATTAATGACATCGCGGTTCTTCAGAAGGTAGGAACCGATAATGCCAGTGCGTACCGAGGCACGACCAACAATTCGATCCCGAAATTCAACTACGAGCTTTTTAACTGCAACAACTTTAATATACGCTATTGGAGCTGGAATTACCGCGGCTGCTGGCACCAGACTTGCCCTCCAA
+
DDCDDIIIIHIIIIIIIIIIIIIIIIIIIIIIIIIIIIIIIIIIIIIIIIIIIIIIHIIIIIIIIIIIIIHIIIIIIHIIIIIIIIIHIIHIIIHIIIHIHGIIIIIIIIIIIIIIIIIIIIIIIIIIIIIIIIIIIIHHIIIIHIIIIIIIIIIIIIIIIIIHEIIIIIIIIIIIIIIIIIIIIIIIIIIIIIIIIIIIIIIIIHIIHIIIIIIIIIIIIIIIIIIIIIIIIIIIIIIIIIHEIHHIIIIIIIIIIIIIIHIIIIIIIIIIIIIIIIIIIIIIHIIIIIFFHIIIIIHIIIIIIIIIIIIIIIIIIIIIIIIIIIIIIIIIIIHIIIIIDDDDD
@HISEQ:969:HM2KJBCX2:2:1101:15064:28283 2:N:0:ACTATGCA
AACCCAGATGATCCCAACTATCCCTATTAATCATTACGTCAATCCTAGAAACCAACAAAATAGGATCAAACGTCCTATTTCATTATTCCATGCTAATGTATTCAAGCGTTAGCCTGCTTTAAACACTCTAATTTTTTCAAAGTAACAGTCCTGTTTCCCTGCAACACCAAATTAATGACATTACAGTTCTTCAAGAAGGAGGAACCAGTAAAGCCAGTACATACCAGAGGCACGACCAACCTACTAATCCCGAAATTCAACTACGAGCTTTTTAACTGCAACAACTTTAATATACGCTATTGGAGCTGGAATTACCGCGGCTGCTGGCACCAGACTTGCCCTCCAA
+
B@BDDG?GHCCGEEHH?EGHFEHFH?HHII?HIHHHHICHGIHIIIHIGIHIHHIIIIIIIIIFHHE@1D1<<GGHHHIH1EFCGCGH1CD?GHHHIHHHIEHHIC3CHCIHHGIHIIIHHIIIIIIIHHHHHHHHHFGHHHHHIHIGGEHIICHIIIHHIHIHHHHGFIHHIHII:HIIIIIIIIHIHHIIIIIIIHIIHIIIIHIIHIHHHEIIHIIIIHIHIHIH<IHIIIIIHGFGHCIHGFHHHHHHHHED1HHIHIHIIIIIIIIIHGEHIIIIIIHIHIHIIHFIHEHGIIIIIIIIIIIHIIIIIIHIIIIIIGIHIIIHIIIIHHIHIIIIIBCDDD
@HISEQ:969:HM2KJBCX2:2:1101:8374:27798 2:N:0:ACTATGCA
AACCCAGATGATCCCAACTATCCTTATTAATCATTACGTCAATCCTAGAAACCAACAAAATAGGATCGAACGTCCTATTTCATTATTCCATGCTAATGTATTCAAGCGTTAGCCTGCTTTAAACACTCTAATTTTTTCAAAGTAACAGTCCTGTTTCCCTGCAACACCAAATTAATGACATTACAGTTCTTCAGAAAGGAGGAATCAGCGAAGCCAGTACATACCAGTGGCACGACCAACCTGCTGACCCCGAAATTCAACTACGAGCTTTTTAACTGCAACAACTTTAATATACGCTATTGGAGCTGGAATTACCGCGGCTGCTGGCACCAGACTTGCCCTCCAA
+
DDDDDHIHIIIIIIIIHHHIIIIIIIIIIIIIHHIIIIIIIIHIIIIIIIIIHIHIHIIIIHHHHIIHIIGHHIIIHIIIIIIIIHF?GCHHCEHHIIIIIIIHIHIIHHIIIHHIIIIIIIHHIIIHHIFIIIHHHIHIHIIIIIIIIIHIHIIIIIIIIIIIIIIIHIIHHIIIIIIIIIIIIIIHHHHGHIIHIIIIHHIIIHIIIIHIIIIIIIHIIIIGIIIIIIIIIIIIIHHIIHHHFIIIIIIIIIIIIIGIIIIIIIIIIIIIIIIIIIIIIIIIIIIIIIIIIIIIIIIIIIIIIIIIIIIIIIIIIIIIIIIIIIIIHIHIIIIHIIIIIDDDDD
@HISEQ:969:HM2KJBCX2:2:1101:15413:29236 2:N:0:ACTATGCA
AACCCAGATGATCCCAACCCCTATTAATCATTACGGTGATCCTAGAAACCAACAAAATAGAACCATGCCGTCCTATTCTATTATTCCATGCTAATGTATTCGAGCAAAAATGCCTGCTTTAAACACTCTAATTTTTTCAAGGTAAAGGTCCTGGATCCGCAAGACACCCAATTAAGGACATCAAGTTTCTCCAGAAGGTGAGAAATCAACAGCGACAGTTCATACCCCTTAAGGCATGACCATCACGTCAATCCCGAAATTCAACTACGAGCTTTTTAACTGCAACAACTTTAATATACGCTATTGGAGCTGGAATTACCGCGGCTGCTGGCACCAGACTTGCCCTCCAA
+
DD<<@GE?GCH@HHEHEH=@HHEEC?FHIIIGHHIGHHCG1<<G1D1<1<DE0EE@1<F@GGEE1?1CFHH<EHC1DCEEHIHHD<C?1DEHFGHGHHIEHEEGCHHF6C@DCHF11<EHGEHEHBD@GGG@GHFFCEEGFHHGECHHCHHFHHE<DCC1EGC?C@E?EIHHHHCHIHHG?ECHGEEHFHHGFFHGHCG?FCHHCEHHGA=IHFHIHEHAFHHHHCHG@IIHIGGIIFGEHHEE<=HG@GE</<FFHHHHIIHIIHHHFCEGHHFEHCHHIIHHIHHCHHIHHHEIHHHFHIIGIIHIIHHHHIIIGIHHGIHHEIIIIHEIIIHIHHHEHHIHHD@@@?
@HISEQ:969:HM2KJBCX2:2:1101:5859:28978 2:N:0:ACTATGCA
AACCCAGATGATCCCAACTATCCCTATTAATCATTACGTCAATCCTAGAAACCAACAAAATAGGATCAAACGTCCTATTTCATTATTCCATGCTAATGTATTCAAGCGTTAGCCTGCTTTAAACACTCTAATTTTTTCAAAGTAACAGTCCTGTTTCCCTGCAACACCAAATTAATGACATTACAGTTCTTCAAGAAGGAGGAACCAGTAAAGCCAGTACATACCAGAGGCACGACCAACCTACTAATCCCGAAATTCAACTACGAGCTTTTTAACTGCAACAACTTTAATATACGCTATTGGAGCTGGAATTACCGCGGCTGCTGGCACCAGACTTGCCCTCCAA
+
DDDDBIG?FECGHIIHIEHH1DHHECGEE?G@HHCGHHHIHH11DHIIHHIHIICEE?GCHEHF1DH?<CHH@1<DG?GH1@GHEEHHHF<@F<?DIHHHHHHHHIBGEHHIIHHHI@FHHHGFEIGHHIIHIHHHHIIIHHHI?HHHI@@HFEIIHHHGGE1HFHHHHEF0CIIIIIIIIEIIIHHHHGIIIIHHHIHGHHFD<HHHCCHEHHIHHHIHIHHHHGFCCCHHHIHHG?HHFFCC<CECHHHIIHGHHIHEHC<HHIIIIIIIHHEIGIIIIHHHG@HIHHFHHHIIHIHHHIHIIIIIHIIIHIIHHHIIHIHHHIGIIIIIHHIHHHDHHADAD@
@HISEQ:969:HM2KJBCX2:2:1101:6718:29900 2:N:0:ACTATGCA
AACCCAGATGATCCCAACTATCCCTATTACTCATTACGGTGATCCTAGAAACCAACAAAATAGAACCATGCCGTCCTATTCTATTATTCCATGCTACTGTATTCGAGCAAAATGCCTGCTTTAAACACTCTAATTTTTTCAAGGTAAAGGTCCTGGTTCCACATGACACCCAATTAAGGACATCATGCTTCTCCAGAAGGTGAGAAATCAACTGCGACAGTTCATACCCCTTAAGGCACGACCATCACGTCAATCCCGAAATTCAACTACGAGCTTTTTAACTGCAACAACTTTAATATACGCTATTGGAGCTGGAATTACCGCGGCTGCTGGCACCAGACTTGCCCTCCAA
+
@D?BDHHHF?1<FEE?10DGC1F@@FCFH1<<<D1E?10<<1<1<DC1F1D<C<<0<FCC??<<11<<<1F<CCC/<<11<@11CEHF<F@111<<11DH@CGIHHICIHG@IIHH8EHHHHHHFG@CDIHHHHG6CHCHGDHHHHHHFIIHFCHEHHHHFHHIIHHG?IHEE@FGEEEHIIIHGD?DCEIHHHGGCHHHHHHEH:GEHHHHIHHGIIHIIGIIIIHHI=HIHIIHHHHHECEGEEE</D<HC<DHGGIHGGIHHGIIIIIHIHGIHIHHCHEEHHHHIIHIHIHHHHGEHHF@HHGHHEHHHHIIIHIIHHHECHIH?EHHG?IIHHHGGCECC0H@D@@@
@HISEQ:969:HM2KJBCX2:2:1101:17879:31285 2:N:0:ACTATGCA
AACCCAGATGATCCCAACTATCCCTATTAATCATTACGGTGATCCTAGAAACCAACAAAATAGAACCATGCCGTCCTATTCTATTATTCCATGCTAATGTATTCGAGCAAAAATGCCTGCTTTAAACACTCTAATTTTTTCAAGGTAAAGGTCCTGGATCCGCAAGACACCCAATTAAGGACATCAAGTTTCTCCAGAAGGTGAGAAATCAACAGCGACAGTTCATACCCCTTAAGGCATGACCATCACGTCAATCCCGAAATTCAACTACGAGCTTTTTAACTGCAACAACTTTAATATACGCTATTGGAGCTGGAATTACCGCGGCTGCTGGCACCAGACTTGCCCTCCAA
+
CDDDCIIIIIIIHIIIIIIIIGIIIIIIIIIIIIIIIIIHIHIIIIIIIIIIIIGIHIHIHHHIGHIHIHEHGHIIIIIHIIIIIIIIIIHIFHIIIIIIIGHIIIIIIIIIIIIIIIIIIIIIIIIIIIIIIIIIIIIIIIIIIIIIIIIIIIIIIIHIHIIIIIIIIIIIIIIIIIIIIIIIIIIIIIIIIIIIIIIIIIIIIIIIIIIIIIIIIIIIIIIIIIIIIIIIIIIIIIIIIIIIIIIIIIIIIIIIIIIIIIIIIIIIIIIIIIIIIIIIIIIIIIIIIIIIIIIIIIIIIIIIIIIIIIIIIIIIIIIIIIIIIIIIIIIIIIIIIIIIIIIIIIIIDDDDD
@HISEQ:969:HM2KJBCX2:2:1101:5514:31057 2:N:0:ACTATGCA
AACCCAGATGATCCCAACTATCCCTATTAATCATTACGGTGGTCCTAAAACCAACAAAATAGAACCAACGTCCTATTCTATTATTCCATGCTAATCTATTCAAGCAAATGCCCGCTTTAAACACTCTAATTTTTTCAAGGTAATGGTCCTGGTTCCCCGACACACCCAATAAAGGGCATCCCGGCTCACCAGAAGGATAGACCCGACGACAGAACAGTACTCGCCAAAGACGGACCATCCGGCCAGGCCTAAAATTCAACTACGAGCTTTTTAACTGCAACAACTTTAATATACGCTATTGGAGCTGGAATTACCGCGGCTGCTGGCACCAGACTTGCCCTCCAA
+
DCDDDIIIIIIIHIIIIIIIIIHIIIIIIIIIIIIIIIIIGIIIIIEHIIHIIGIHIIIIIIIIIIIIIIIIHIIIIHIIIIIIIIIIIIIIHHHIIHIIHIHIIIIIHGHIIIIIIIIHIIIIIIIIHHIIIIIIIIIIIIHIIIIIIIIIIIIIIIHIIIIIIIIIIIIHIIIIIHIIIIIIIIHIIIIIIIIIIIIIIIHIIIIIIIIIIHIIIIIIIIIIHIIIIIIIIHIIIIIIIIIHIIIIHIIIIIIIIIIIIIIIIIIIIIIIIHIIIIIIIIIIIIIIIIIIHIIIIIHIIIIIIIIIIIIIIIIIIIIIIIIIIIIIIIIIHIIIIIIIDDDDD
@HISEQ:969:HM2KJBCX2:2:1101:13328:31123 2:N:0:ACTATGCA
AACCCAGATGATCCCAACTATCCCTATTAATCATTACGTCAATCCTAGAAACCAACAAAATAGGATCGAACGTCCTATTTCATTATTCCATGCTAATGTATTCAAGCGTTAGCTTGCTTTAAACACTCTAATTTTTTCAAAGTAACAGTCCAAATTCCCCGCAACACCAAATTAATGGCATTACGGATCATCAGGAAGGAGGAATCAGTGAGACCAGTACATACCAGAGGCATGACCAATCTACTAACCCCGAAATTCAACTACGAGCTTTTTAACTGCAACAACTTTAATATACGCTATTGGAGCTGGAATTACCGCGGCTGCTGGCACCAGACTTGCCCTCCAA
+
DDDDDIHIIIIIIIIIIIIIIIIIIHIIHIIIIIIIIIIHIIIIIIHIIIIIIIIIIIIIHIHHFHHHHHIGIHIHIIHIIIIIIIIHHIIICHIHIIIIIGIHIIIIIIIIIIIIIIIIIIHIHIIIHHHIIHIHIIIIIIIIIIIIHIIIIIIIIHHIIIIIIIIIIIIHIIIHIIIIIIIIIIIIIHIIIIIIIIIIIIIIHIIIIIIIHIIIIIIIIIIIIIII<IIIIIIIIIIIIIIHHIIHIIIIIIIIIIIIIIIIIIIIIIIIIIIHIIIIIIIIIIHIIIIIIIIIIIIIIIIIIIIIIIIIIIIIIIIIIIIIIIIIIIIIIIIIIIIIIDDDDD
@HISEQ:969:HM2KJBCX2:2:1101:3777:31516 2:N:0:ACTATGCA
AACCCAGATGATCCCAACTATCCCTATTAATCATTACGTCGATCCTAGAAACCAACAAAATAGAATCAAACGTCCTATTTCATTATTCCATGCTAATGTATTCAAGCGTACGCCTGCTTTAAACACTCTAATTTTTTCAAAGTAACAGTCCTGATTCCCCACGACACCAAATTAATGACATCGCGGTTCTTCAGAAGGTAGGAACCAATAATGCCAGTACGTACCGAAGCACGACCAACAATTCGATCCCGAAATTCAACTACGAGCTTTTTAACTGCAACAACTTTAATATACGCTATTGGAGCTGGAATTACCGCGGCTGCTGGCACCAGACTTGCCCTCCAA
+
DDDDDIIIIIIIIIIIIIIIIIIIIIIIIIIIIIIIIIIIIIIIIIIIIIIIHIIIIHHIIIIIIIIIIIIIIIIIIIIIIIIIIIIIIIIIGIIIIIIIIIGIIIHIIIIIIIIIIIIIIIIIIIIIIIIIIIIIIIIIIIIIIIIIIIIIIIIIIIIIIIIIIIIIIIIIIIIIIIIIIIIIIIIIIIIHIIIIIIIIIIIIIHIIIIGIIIIIIIIIIIIIIIIIIIIIIIIIIIIIIHG7IIIIIHIIIIIIIIIIIIIIIIIIIIIIIIIIIIIIIIIIIIIIIIIIIIIIIIIIIIIIIIIIIIIIIIIIIIIIIIIIIIIIIIIIIIIIIIIIDDDDD
@HISEQ:969:HM2KJBCX2:2:1101:14133:31598 2:N:0:ACTATGCA
AACCCAGATGATCCCAACTATCCCTATTAATCATTACGTCGATCCTAGAAACCAACAAAATAAAATCAAACGTCCTATTTCGTTATTCCATGCTAATGTATTCAAGCGTGAGCCTGCTTTAAACACTCTAATTTTTTCAAAGTAACAGTCCTGATTCCCTAAAACACCAAATTAATGGCATTATAGTTCGTCAGAAGAGAGAAACCGATTATACCAGTACGTACAAAAGCACGACCAGTAGACCGGTCTCGAAATTCAACTACGAGCTTTTTAACTGCAACAACTTTAATATACGCTATTGGAGCTGGAATTACCGCGGCTGCTGGCACCAGACTTGCCCTCCAA
+
DDDDDIIIIEHHHHIIHHHHHEHIHFHCECHHHIIHIIIGCHHIEHHGHHEEECHIHHC@FEEHHHHH?GIGHHCHHGHHEHHH1FEEHIHEHHHIIIIIHEHHHIHHHIIIIHIHHIHHGEHGEHHHHHHIHCIIIIHIIHIIIIHIHEHHHHCIGIIHHHHEHGHHHHFFIHFGHIIIHEHIHHHHIIHHHIIIIIIIIIIIIHIHEIHIHGHIIIIIIIIIIIHIIGIIHHIIIHIIIIIIHGGIIIIIIIIIIIIIIHIIIHHIIIIIIIIIIHHIGIIIHIGIIIHHHHIIIIIIIIIIIIIIIIHHIHHIIIHIIIIHIHCIIIIIIIIIIIIGDADDC
@HISEQ:969:HM2KJBCX2:2:1101:12731:31287 2:N:0:ACTATGCA
AACCCAGATGATCCCAACTATCCCTATTAATCATTACGTCGATCCTAGAAACCAACAAAATAGAATCAAACGTCCTATTTCGTTATTCCATGCTAATGTATTCAAGCGTGAGCCTGCTTTAAACACTCTAATTTTTTCAAAGTAACAGTCCTGATTCCCCATGACACCAAATTAATGACATCATGGTTCGTCAGAAGGTAGGAATCAATAATACCAGTTCGTACAATAGCACGACCAATAAATTGATCCCGAAATTCAACTACGAGCTTTTTAACTGCAACAACTTTAATATACGCTATTGGAGCTGGAATTACCGCGGCTGCTGGCACCAGACTTGCCCTCCAA
+
DDDDDIIIIGIHIIIIIHIIIIIIHHIHHHIIIIIIIIIIIIIIIIGHFHIIHGHIIGIFHHHHGHHGHFHHHIHHGHIIHIHIEHIIIIC@HIIIIHHGHHGHIHGIIHHHHHHFIIHIIHFHHIHHIIIHHIHIIIIIIIHHHHIIIIIIIHHHIIIIIIHIHIIHIHIGHHIIIIIHGHIIIIIHIIIIIIIIIIIIIIIIIHIIIIIHGIIIIHHHIIIIIIHHHHIIIIIIIIIIIIIHIIHIIIIIIIIIIIIIHIIIIIIIHIIIIIIIIIIIIIIHFGIIIIIIIHIIIIIIIIIHIIIIIIIIIIHGIIIIIIIIIIIIIIIIIIIIIIIIDCDDA
@HISEQ:969:HM2KJBCX2:2:1101:18201:31945 2:N:0:ACTATGCA
AACCCAGATGATCCCAACTATCCCTATTAATCATTACGGTGATCCTAGAAACCAACAAAATAGAACCATGCCGTCCTATTCTATTATTCCATGCTAATGTATTCGAGCAAAAATGCCTGCTTTAAACACTCTAATTTTTTCAAGGTAAAGGTCCTGGATCCGCAAGACACCCAATTAAGGACATCAAGTTTCTCCAGAAGGTGAGAAATCAACAGCGACAGTTCATACCCCTTAAGGCATGACCATCACGTCAATCCCGAAATTCAACTACGAGCTTTTTAACTGCAACAACTTTAATATACGCTATTGGAGCTGGAATTACCGCGGCTGCTGGCACCAGACTTGCCCTCCAA
+
DDDDDIHHIIGHIIIIIIIHIGHIIIIIIIIIIIIIIIIHIHI@HHFHHHHHIIIIGFFHHHHGHIIIIGHIIIIIIIFHHIIIIIIIIIIIHGIIIIHHIHHIEHIIIIIIIIHIIIIIIIIIIIIIIIIIHIIHIHHHHIIHHIIIIIIHIIIIIIIHHHIIIIIIIIHIIIIIIIIIIIIIIIIIIIHHIIIIIIIIIIIIIIIIIIIIIIHHHIIIIIIHIIIIIIIIIIIIIIIIIIIIIIIIIIIIIIIIIIIIIIIIIIIIIHIIIIIIIIIIIIIIIIIIIIIIIIIIIIIIIIIIIIIIIIIIIIHIIIIIIIIIIIIIIIIIIIIIIIIIIIIHIIIIDDDDD
@HISEQ:969:HM2KJBCX2:2:1101:16685:31696 2:N:0:ACTATGCA
AACCCAGATGATCCCAACTATCCCTATTAATCATTACGTCGATCCTAGAAACCAACAAAATAGAATCAAACGTCCTATTTCGTTATTCCATGCTAATGTATTCAAGCGTGAGCCTGCTTTAAACACTCTAATTTTTTCAAAGTAACAGTCCTGATTCCCCATGACACCAAATTAATGACATCATGGTTCGTCAGAAGGTAGGAATCAATAATACCAGTACGTACAATAGCACGACCAATAAATTGATCCCGAAATTCAACTACGAGCTTTTTAACTGCAACAACTTTAATATACGCTATTGGAGCTGGAATTACCGCGGCTGCTGGCACCAGACTTGCCCTCCAA
+
@DDDDHHHEGHEHGFHHIIIHHIEHHIIHIIIIIIHIHHEHDHHIHIHHIICHHIIHIHHIIEHE@GHIE@HEHEHHHHIG?F?HHII?EHEHHIIHIHIGGHHHIIHEEEGHIIIHIIIHIIHHIHIHIHHHIHHHIIIIHIHHHIHHHIIIIIHHHIIHHIIHIHIHHIHEIIIHHHHGHHEHIHHEHGIIIIIIIIIIIIIIIIHHHGIHIIIIIHHIIIHHIIIIIHIIIIHGIHIIHHHIIIHHGFIGHIGIIIIIIHFHIHHHHIIHIIHHHIIIHFIH?IIIIIHEIHIIHGHIIIIIIIIIHIIIIIIDIHEIIIIIIIHHHHIIIIIIIIIDDDD@
@HISEQ:969:HM2KJBCX2:2:1101:6516:31078 2:N:0:ACTATGCA
AACCCAGATGATCCCAACTATCCCTATTAATCATTACGGCGACTCTAAAAACCAACAAAATAGGATCGCACGTCCTATTCTATTATTCCATGCTAATGTATTCGGGCATAGGCCTGCTTTGAACACTCTAATTTTCTCAAGGTAAAAGTCCTGGTTCCCCGACGCACACCAATAAAGGGCACGCCGGCTCACCAAGAGGTAAGACCCAGCGAAGCAGTAAACACGCCGTTAAGCGGACCACCCCACCGGGCCTGAAGTTCAACTACGAGCTTTTTAACTGCAACAACTTTAATATACGCTATTGGAGCTGGAATTACCGCGGCTGCTGGCACCAGACTTGCCCT
+
@@BDAFEHHEHGEH1CCHGIEFHIHHIIIHHHEHHHIHG?HCH?HHII?HIIHIIIEFEHIIHIEHHEEHHIH?@HHHHCHHE?FH@CGHE?1DHHHIIIFHHHFHCBDEHHHHIIIHHECHHHIIHFHGCCIGFHGHIFHEGHHHCHGHHIIFHEIHEIHHIIGIIIIHIHHHHHHGECIGIIIIIIHHGEFGIHEIHIGEHCFHGIIHIIIIIHIIHHEHHEHHIHFIGIHIIIIIIHHHEHHGIHHIIIIIIIIIIIIHHFHIIIGIIIGIIIIHHHIIIIHHG?IIIHFHHGIHIHIIIIIIIIHIIIIIIIIIIIIIIIIIIIHIIIIIIHHIIDDDDD
@HISEQ:969:HM2KJBCX2:2:1101:14129:32240 2:N:0:ACTATGCA
AACCCAGATGATCCCAACTATCCCTATTAATCATTACGTCAATCCTAGAAACCAACAAAATAGGATCGAACGTCCTATTTCATTATTCCATGCTAATGTATTCAAGCGTTAGCCTGCTTTAAACACTCTAATTTTTTCAAAGTAACAGTCCTGTTTCCCTGCAACACCAAATTAATGGCATTACAGTTCTTCAGAAAGGAGGAATCAGCGAAGCCAGTACATACCAGTGGCACGACCAACCTGCTGACCCCGAAATTCAACTACGAGCTTTTTAACTGCAACAACTTTAATATACGCTATTGGAGCTGGAATTACCGCGGCTGCTGGCACCAGACTTGCCCTCCAA
+
DDDDDHGGHGHIHIIIIIIIIIIGHIIIIIEHIIHHHIHHHIIIIIIIIGIHHIHIIGIHIHHHHHHIIIFDEHEHIIGHHHHFHHIHFHEEHH?GIIHIIHHHIHIIHIIIHHHIIHHIHGEHBFIHIIIIHHHHIIIIIHHIIIIHHIIIIIIIIIIIIIIIIHHIIIIHIIIIIIIIIIIHIIIIIHIIIIIIIIIIIIIIHIHIIIIIIHIIHIIIIIIIIIHIHHHHIIHHHIHIIIIHHIIIIIIIIIIIHGIIGIIIIIIIIIIIIIHIIIIIIHIIIIIIIIIIIIIIIIIIIIIIIIIIIIIIIIIIIIIIHIIIIHGIHIIIHHIIIIIIIDDDDD
@HISEQ:969:HM2KJBCX2:2:1101:6878:32256 2:N:0:ACTATGCA
AACCCAGATGATCCCAACTATCCCTATTAATCATTACGTCGATCCTAGAAACCAACAAAATAGAATCAAACGTCCTATTTCATTATTCCACGCTAATGTATTCAAGCGTGCGCCTACTTTAAACACTCTAATTTTTTCAAAGTAACAGTCCTGATTCCCCACGACACCAAATTAATGACATCGTGGTTCTTCAGAAGGTAGGAACCAATAATGCCAGTGCGTACCGAAGCATGACCGACAATTTGATCCCGAAATTCAACTACGAACTTTTTAACTGCAACAACTTTAATATACGCTATTAGAGCTGGAATTACCGCAGCTACTGGCACCAGACTTGCCCTCCAA
+
DDDDDIIIIIIHIIIIIIIIIIIIIIIIIIIIIIIIIIIIIGIFGIHHIIIIHIIIIIIIIGEGIIIIHHIHHGDHIIIIHHIIIIIIIIGHGHIHIIIIHHHIIHIHIHHIIIIIIIIIIIIIIIHHHIHIIIIIIIIHHHHIIIHIHHIHIIHHHGIIIIIHIIIHIIHIIHIIHHHHHIIIIIIIHIIIHIIIIIIHGHGIIIIIIIIIIIIIIIIIHHIIIIIHIIIIIHIIHIIHHHHEHIHHIIIIIIEHIIIIHHIIIHIIGIIIIIIHGIIIIIHIIHIIIIIIIIIIIIIIIIIIIIIHIIIIIIIIIIIIIIIIIIIIIIIIIIIIIIIIDCDDD
@HISEQ:969:HM2KJBCX2:2:1101:7980:33087 2:N:0:ACTATGCA
AACCCAGATGATCCCAACTATCCCTATTAATCATTACATCGATCCTAGAAACCAACAAAATAGAATCGGATGTCCTATTTCATTATTCCATGCTAATGTATTCAAGCGTGAGCCTGCTTTAAACACTCTAATTTTTTCAAGGTAACAGTCCTAATTCCCCGTAACACCAAATTAATGGCATTACGGTTCTTTAGAAGGTGAGAAATCAATGATAACAGTGCATACCAACGGCATGACCGAAATATTGATCCCGAAATTCAACTACGAGCTTTTTAACTGCAACAACTTTAATATACGCTATTGGAGCTGGAATTACCGCGGCTGCTGGCACCAGACTTGCCCTCCAA
+
DCDDDIHIIEHHHHIIHIIIIIGIIIIIIIIIIIIIIIIHHIIHIIIIIIIGIIIIIIHCEHHEHHGHCHHIIHHIIIIHIIIIGHIIIIIIHIIHHHIIIHIIIIHIHIIIHIIIIIIIIIIIIHHHIIIIIIIIIIGIIIIIIHIIIHIIIIIIGIHHIIIIIIIIIIIIHIIIHIIIIIIIIIHIIIIIIIIIIIIIIIIIIIHIHHIIIIIIIIIIHIIIIIIIIIIIIIIIGIIIIIIIHG<IHIIIIIIIIIIIIIIIIIIIIIIIIIHIIIIIIIIIIIIHIIIIIIIIIIIIIHIIIIIIIIIIIIIIIIIIIIIIIIIIIIIIIIHIIHIIIIDDDDD
@HISEQ:969:HM2KJBCX2:2:1101:18145:33058 2:N:0:ACTATGCA
AACCCAGATGATCCCAACTATCCCTATTAATCATTACGGTGGTCCTAGACCAACAAAATAGAACCAACGTCCTATTCTATTATTCCATGCTAATCTATTCAAGCAAAAGCCCGCTTTAAACACTCTAATTTTTTCAAGGTAATGGTCCTGGTTCCCCGACACACCCAATTAAGGACATACCGGCTCACCAGAAGGATAGACCCGACAACAGGACAGTACTCGCCAGAGACGGACCGCCCGGTCAAGCCTAAAATTCAACTACGAGCTTTTTAACTGCAACAACTTTAATATACGCTATTGGAGCTGGAATTACCGCGGCTGCTGGCACCAGACTTGCCCTCCAA
+
DDDDDIHHIIIIIIIIIIIIIIIIIIIIIHIIIIIIIIIIIIIGHHHIIIIIIIIIHHHIGHHIIHIIGIIIIIIIIIIIIIIIIIIIIIIHHIIIIIIIHIIIIHIIIIIIIIHHHHHIIIIIIHIIHHIIIHIIIIIIIIIHIIIIIIIIIIHIIHIIIIIHIIIIIIIIIIIIIIIIIIIIHHIIIIIHIIIIIIIHIIIIIIIIIIIIIIIIIIIIIIIIIIIIIIIIIIIIIIIIIIIIIIIIHIIIIIIIIIIIHIIIIIIIIIIIIIIIHHHIIIIIIIIIIIIIIIIHHGHIIIIIIIIIIIIIIHCIIIIIIIIIIIIIIIIIIIIIIIIDDDDD
@HISEQ:969:HM2KJBCX2:2:1101:17351:34008 2:N:0:ACTATGCA
AACCCAGATGATCCCAACTATCCCTATTAATCATTACGGTGATCCTAGAAACCAACAAAATAGAACCATGCCGTCCTATTCTATTATTCCATGCTAATGTATTCGAGCAAAAATGCCTGCTTTAAACACTCTAATTTTTTCAAGGTAAAGGTCCTGGATCCGCAAGACACCCAATTAAGGACATCAAGTTTCTCCAGAAGGTGAGAAATCAACAGCGACAGTTCATACCCCTTAAGGCATGACCATCACGTCAATCCCGAAATTCAACTACGAGCTTTTTAACTGCAACAACTTTAATATACGCTATTGGAGCTGGAATTACCGCGGCTGCTGGCACCAGACTTGCCCTCCAA
+
DDADDHDGHHFHEHHIIHIIEHIIIIIIHIGIHHIIIIIHIIIH?@GHHGHHHCHHIGIFHHHHIHHIIHHCH@CEHF?CG@EHIIHGHGHH?FEHGHC@<FCHHHIIIIIHIHHIIIIHIIIIHHHHIIHHIIIIIGIIIIHGIIHGEIIGIHIHIIHIIHHIIHEGHFIIIIIIIII;IHGIIIHI;HHIHEEHEIIIIIIHIIGIIIIIHHIIIIIIIIIIIIIIIHIIIIHIIII=IIIIIIIHIIHHIIIHIIIIIIIHIIHHHFHHHHIIIIIIIHIIIGIIHIHIIIIIIIIIHIIHIIIIIIIIIIIIIIIIIIIIIIIIIIIHIIHIIIIIIIIIHIIIDDDDD
@HISEQ:969:HM2KJBCX2:2:1101:19983:34690 2:N:0:ACTATGCA
AACCCAGATGATCACAACTATCCCTATTAATCATTACGTCAATCCTAGAAACCAACAAAATAGGATCAAACGTCCTATTTCATTATTCCATGCTAATGTATTCAAGCGTTAGCCTGCTTTAAACACTCTAATTTTTTCAAAGTAACAGTCCTGTTTCCCTGCAACACCAAATTAATGACATTACAGTTCTTCAAGAAGGAGGAACCAGTAAAGCCAGTACATACCAGAGGCACGACCAACTTACTAATCCCGAAATTCAACTACGAGCTTTTTAACTGCAACAACTTTAATATACGCTATTGGAGCTGGAATTACCGCGGCTGCTGGCACCAGACTTGCCCTCCAA
+
@DD?DCHHGE@CF11<@CHHIEH1CGHHHHIEHHFGGHHIF=GH1GHIIIII1<F01FHHHHFH??@?EEHCCGD@GHCC11<DFFHHGHG1FHHHHHGHGIIHIHHFHHG<HGGHEHIFGGFC?HIHHEHHIGHHHHIHIIIHHHIHHHEHEIHIIHHHFIIIHIIIIIIHIIIH7IHHGIIIIIIIIIIIHIIIHHIHHHIIIIIIGHHHFIGGHHIHHFIIIGHHIIGHCFGHGC1IIFEFFHFIIGIIHHIIHHHHIHEIH@IIIIIIIIHIIIIIIIHHHHHHIIIIIIIHHHHEGHHIGIIHIIIIIIIIIIIHIIHIIIIIHIIIIIIIIIIIICDDDD
@HISEQ:969:HM2KJBCX2:2:1101:3876:34857 2:N:0:ACTATGCA
AACCCAGATGATCCCAACTATCCCTATTAATCATTACGGTGGTCCTAAAACCAACAAAATAGAACCAACGTCCTATTCTATTATTCCATGCTAATCTATTCAAGCAAATGCCCGCTTTAAACACTCTAATTTTTTCAAGGTAATGGTCCTGGTTCCCCGACACACCCAATAAAGGGCATCCCGGCTCACCAGAAGGATAGACCCGACGACAGAACAGTACTCGCCAAAGACGGACCATCCGGCCAGGCCTAAAATTCAACTACGAGCTTTTTAACTGCAACAACTTTAATATACGCTATTGGAGCTGGAATTACCGCGGCTGCTGGCACCAGACTTGCCCTCCAA
+
DDDDDIIIIIIIIIHIIIIIIIIIIIIIIIIIIIIIIHHIHIIIIIIIIIIIIIIIIIIIIGHIIIIIIIIHIIIIHHIIIIIIIIIIIIIIIHIIIIIIIHHHIIIIIIHIIIIIHIIIIIIIIIIIIIIIIIIIIIIIIIIIIHHIIIIIIHIIIIIIHIIIIHIIIHIIIIIIIIHIHIIIIIIIIIIIIIIIIIIIIIHIIIIIIIIIIIIIIIIIIIIIIIIIIIIIIIIIIIIIIIIHIIIIIIIIIIIIIIIIIIIIIIIIIIIIIIIIIIIIIIIIIIIIIIIIIIIIIIIIIIIIIIIIIIIIIIIIIIIIIIIIIIIIIIIIIIIIIIIIDDDDD
@HISEQ:969:HM2KJBCX2:2:1101:15366:35571 2:N:0:ACTATGCA
AACCCAGATGATCCCAACTATCCCTATTAATCATTACGGTGGTCCTAGAAACCAACAAAATAGAACCACAACGTCCTATTCTATTATTCCATGCTAATCTATTCAAGCAAATGCCTGCTTTAAACACTCTAATTTTTTCAAGGTAATGGTCCTGGCTCCCCGGCACACCCAATAAAGGACATACTGGTTCACCAGAAGGTGGACCCGACACAGGACAGTACTCGCCAAAGACGGACCGCCCGGTCAGGCCTAAAATTCAACTACGAGCTTTTTAACTGCAACAACTTTAATATACGCTATTGGAGCTGGAATTACCGCGGCTGCTGGCACCAGACTTGCCCTCCAA
+
BDBDDHHHHGECDEHHHIHFHEGHIEHHHHHHHHHGFHEHHHIE@HHCEIH?HHHHIIIIHIEHGHGHIHI=?H1DH?@HHHFIGIIHE@HHHHIFHEHHFDGFHHFEHHHGGHCHIEHHHHHIIBHGGHIEHHI@FHCHHF1DHGFEBFCHG=GHCHCIIHIHHHEHCGGGFHIIHHIGIFHGFHGDFHHGHGHHHHFCHIHDIIIHHHHFHHIGIIHIHDHHEHHHHHHFHHCIHDHHGIIGHIHIIIGIHH@HHGHHHHIHFCGHIIIIIIHGC?EEIIIIIHHHHEIHEGHHHEHHHEIHIGIIIHIHHIHHHGIHHHCIIHHCHIHEFIIHIIIIIDDDDA
@HISEQ:969:HM2KJBCX2:2:1101:7321:35384 2:N:0:ACTATGCA
AACCCAGATGATCCCAACTATCCCTATTAATCATTACGGTGATCCTAGAAACCAACAAAATAGAACCATGCCGTCCTATTCTATTATTCCATGCTAATGTATTCGAGCAAAATGCCTGCTTTAAACACTCTAATTTTTTCAAGGTAAAGGTCCTGGTTCCACATGACACCCAATTAAGGACATCATGCTTCTCCAGAAGGTGAGAAATCAACTGCGACAGTTCATACCCCTTAAGGCACGACCATCACGTCAATCCCGAAATTCAACTACGAGCTTTTTAACTGCAACAACTTTAATATACGCTATTGGAGCTGGAATTACCGCGGCTGCTGGCACCAGACTTGCCCTCCAA
+
DDDCDIIIIHIIHIIIIIIIIIIIIIIIIIIIIIIIIIHHIIIIIIIIIHIHIIIIIHIHIHGHHIIIIIGIIIIHIIIIIIGHHIIIIIIIIGEHIIIHIEHIIIIIIIIIIIIIIIIHHIIIIIIIIIIIIIIIHIIHIIIIIIHIIIIIIGIIIIIIIIIIIIIIIIIIIIIIIIIIIIIIIIIIIHIIIIIIIIHIIIIIIIIIIIHIIIIIIIIIIIIIIIIIIIIIIIIIIIIIIIIIIIHIIIHIIIIIIIIIIIIIIIIIIIIIIIIIIIIIIIIIIIIIIIIIIIIIIIIIIIIIIIIIIIIIIIIIIIIIIIIIIIIIIIIIIIIIIIIIIIIIIIIDDDDD
@HISEQ:969:HM2KJBCX2:2:1101:5963:35763 2:N:0:ACTATGCA
AACCCAGATGATCCCAACTATCCCTATTAATCATTACTTCAGTCCTAGAAACCAACAAAATAGAACTAAAGTCCTATTCCATTATTCCATGCTAATATATTCAAGCAAACATGCCTGCTTTAAACACTCTAATTTTTTCAAAGTAAAAGTCTTGGATCCCTAGCGCACTCAATTAAGAGCACACTAGTTCCCCAAAAGGAAAAGCCCAAAGTTGCAGTACAAACCTTTCGGTTGACGGCAACTATAAGCCCAAAATTCAACTACGAGCTTTTTAACTGCAACAACTTTAATATACGCTATTGGAGCTGGAATTACCGCGGCTGCTGGCACCAGACTTGCCCTCCAA
+
ADD?DGHHIIIIIIIIIIIIIIIIIIHIIHHHHEHIIHIIIIIIFHIHFH?EHIIIHHIEHHHHHIHI?H?DGHHFHGHIIIGII@@HIIIIIGIHHIIHIHHEHHIICHHIHIHHHHHIHHIIIIIIHIHHHICFEHHICHHHIIEFHIHHIHHHIIIIHCHHEHHHIGIHHGFHIIHIIIIIIHIIHGHHFHFHGHGHEIHHGDIIIIHG?HIIHHIIIIIIHDIIIIIIHHGHIIHIIHDDCGIHDECEIHEEEIHHHCHGFIIIHIHHHGHHHIIIIIHIIHFHHHHHGIIIIIIIIHGCFHIIIIIIHIHDHHHGIIHIIIIHHHHHFHIIIIIIIDDDDD
@HISEQ:969:HM2KJBCX2:2:1101:11702:35938 2:N:0:ACTATGCA
AACCCAGATGATCCCAACAATCCCTATTAATCATTACGGTGATCCTAGAAACCAACAAAATAGAATCATGCCGTCCTATTTCGTTATTCCATGCTAATCTATTCAAGCATAAAGCCTGCTTTAAACACTCTAATTTTTTCAAAGTAACAGTCCTAGCTCCCTATTACACCTAGTGAAAGGCATAATAGTTCACTAGAAGGTGGAGATTGACATTACCAGTACATGTCCGAAAACACGACCGGTACGCTAATCCCGAAATTCAACTACGAGCTTTTTAACTGCAACAACTTTAATATACGCTATTGGAGCTGGAATTACCGCGGCTGCTGGCACCAGACTTGCCCTCCAA
+
DDDDDIHHIIHIIIIIIHIIIIIIIGIIIIIIIIIIIGIIHIIHIIIHIIIIIIIIIIIIIHHIICHHIGHHDHHIIGIHIIIHIIHIIIGIIGIHIIHIIHHIIIIIIIIIIHHIIHHHIIIIIIIIIIIIIIIIHHIIIIIIIIIIIIHIIIHHIHIHIIIIIIIHIHIIIHFIIIIIIIIIIIIIIIIIIIHIIIHIIIIIIIHIIIIIIHIIIIIIIIIIIHIIIIIII<IIHIIIIIIIIHGDIIIIIIIIIIHIIIIIIHIIIIIIIIIIIIIIIIIIIIIIIHIIIIIIIIIIIIIIIIIIIIIIIIIIIIIIIIIIIIIIIIIIIHHIHHE?IIIIDDCDD
@HISEQ:969:HM2KJBCX2:2:1101:18700:38597 2:N:0:ACTATGCA
AACCCAGATGATCCCAACTATCCCTATTAATCATTACGTCAATCCTAGAAACCAACAAAATAGGATCGAACGTCCTATTTCATTATTCCATGCTAATGTATTCAAGCGTTAGCTTGCTTTAAACACTCTAATTTTTTCAAAGTAACAGTCCAAATTCCCCGCAACACCAAATTAATGGCATTACGGCTCATCAGGAAGGAGGAATCAGTGAGACCAGTGCATACCGATGGCATGACCAATCTACTAACCCCGAAATTCAACTACGAGCTTTTTAACTGCAACAACTTTAATATACGCTATTGGAGCTGGAATTACCGCGGCTGCTGGCACCAGACTTGCCCTCCAA
+
@DBDDIGIIIHIHIIIIHIIIIIIIIIIGIHIIIIHI@HHIIHFHICHIIIHHHHHIHIHHIIIHHHHIIIGHHHHIIIIIGHHEHIHCEHHEHEGHHHHHIIIIIIIIIIIHIHIIIIIIIIHHHHIIHHHHHHHHHGIIIIIIIIIIIHIIIHIIIHIIIIIIIHIIIIIHHHHIIIHHIIIHHGHGHGEGIIIIIIIIIIIIIHIIIIIIIIIIIIIIIIIIIIIIIIIIIIIHIIHIHHHIHHHHIIHIIHIIIIIIIHIHIIIIIGIHIIIIIIIIIHIIIHIIHHHHIIIIHHGIIIIIIIIIIIIIIIIIIIIIIIIIIIIIIIIIIIIIIHIIDBDDD
@HISEQ:969:HM2KJBCX2:2:1101:19460:39681 2:N:0:ACTATGCA
AACCCAGATGATCCCAACTATCCCTATTAATCATTACGGTGGTCCTAGAAACCAACAAAATAGAACCATGCCGTCCTATTTTATTATTCCATGCTAATGTATTCAAGCAAAAATGCCTGCTTTAAACACTCTAATTTTTTCAAAGTAAAGGTCCTGGTTCCCCGCGGCATCCAATTAAGGACATCGCGGTTCTCCAGAAGGTGAGAAATTGACTGCACCAGTTCATACCCCGTGAGGCACGACCGATGCGCCAATCCCGAAATTCAACTACGAGCTTTTTAACTGCAACAACTTTAATATACGCTATTGGAGCTGGAATTACCGCGGCTGCTGGCACCAGACTTGCCCTCCAA
+
DDDDDHFHIHIIIIIIIIIIIIIIIHHIIIHIIIHHIIIIIIIIIIIIIIIHHHIIIIIHIIHIIIGIIIIHIIHHIIIIIIIIIIIIIFHHIIHIIIIIIHHIIIHHIIIIIIHIHIIIHIIIIHHHHEFHHHIIIIIHIHHHCFFHHIHEHHHIIHHIIHIIIHCHIHIIIGHHHIHHGGIIGIIIIIHHHCGHIIHIIHGHHIIHHHIIIIHIHIHHHIHIHIHIIIHHGHFIIIFHDHIIHHHHE?GCIIIIIIIIHIIIIIIIIIHFGIIIIIIIIIIIHIIIHIIIIHHIIIIHGHHIIIIIIIIIIIIIIIIIIIIIHIIIIIIIIHIIIIIIIIIIHIIIDCDDD
@HISEQ:969:HM2KJBCX2:2:1101:3749:40007 2:N:0:ACTATGCA
AACCCAGATGATCCCAACTATCCCTATAATCATTACTTCAGTCCTAGAAACCAACAAAATAGAACTAAAGTCCTATTCCATTATTCCATGCTAATATATTCAAGCAAACATGCCTGCTTTAAACACTCTAATTTTTTCAAAGTAAAAGTCTTGGATCCCTAGCGCACTCAATTAAGAGCACACTAGTTCCCCAAAAGGAAAAGCCCAAAGTTGCAGTACAAACCTTTCGGTTGACGGCAACTATAAGCCCAAAATTCAACTACGAGCTTTTTAACTGCAACAACTTTAATATACGCTATTGGAGCTGGAATTACCGCGGCTGCTGGCACCAGACTTGCCCTCCAA
+
DDDDDGHIIIIIIIIIIIIIIIIIIIIIIIIIIIIIIIIIIIIIIIIIIIIHHIIIIIIIIIHIIIIIIIIIIHIIIIHHIIIIHIIGIHIHHHIIIIIIIIIHIIIIIIIIIHHIIIHIIIIHIIIGIHHIIIIIIIIIIIIIIIIIHIIIIIIIIHIIIIIIIIIIIIIIIIIIIIIIHIIIIIIIIIIIIIIIIIIIIIIIIIIIIIIIIIIIIIIIIIIIIIIIIIIIIIIIIIIIIHIIIIIIIIIIIIIIIIIIIHIIIIIIIIIIIIIIIIIIIIIIIIIIIIIIIIIIIIIIIIIIIIIIIIIIIIIIIIIIIIIIIIIIIIIIIIIIIIIIDDDDD
@HISEQ:969:HM2KJBCX2:2:1101:18000:39733 2:N:0:ACTATGCA
AACCCAGATGATCCCAACTATCCCTATTAATCATTACATCGATCCTAGAAACCAACAAAATAGAATCTGATGTCCTATTTCATTATTCCATGCTAATGTATTCAAGCGTAAGCTTGCTTTAAACACTCTAATTTTTTCAAGGTAACAGTCCTAATTCCCCATAACATCAAATAAATGACATTATGGTTCTTTAGAAGGTGAGAACCAATAAAACCAGTACATACCGAGGCATGACCGATTCCTTGATCCCGAAATTCAACTACGAGCTTTTTAACTGCAACAACTTTAATATACGCTATTGGAGCTGGAATTACCGCGGCTGCTGGCACCAGACTTGCCCTCCAA
+
DDCDDGGEHHIIGHHEHIIHIIIHIHIIIHIIIIIIHIIIIIIIHIHIIIIIIIIIIHHIHIHHIIIIIHHIIIIIIIGIIIIIIIIIHIHIIIHIIIIIIHIHIIIHHIIIIIHGIIIIIIHIIIIIIIIHIIHIHIIIIIIIIIIIIIIIIHHIIIHIIHIIIIHHHIIIIIIHHIHHHHHIIIIHIHIGIIIIIIIHIIIIIHIIIIIIIIIIIIIIIIIIIIHGIIIIIIIIIIIIIIHHIIGIIIIIIIIIHIIIIHIIIIIIIIIIIIIIHIIIIIIIIIIIIIIHHIIIIIIIIIIIIIIIIIIIIIIIIIIIIIIIIIIIIIHCHIIIHIIHDDDDD
@HISEQ:969:HM2KJBCX2:2:1101:19945:40183 2:N:0:ACTATGCA
AACCCAGATGATCCCAACTATCCCTATTAATCATTACGGCGGTCCTAGAAACCAACAAAATAGAACCGCACGTCCTATTCTATTATTCCATGCTAATGTATCCGAGCAAAGGCCTGCTTTGAACACTCTAATTTTTTCAAAGTAAAAGTCCTGGTTCCCCGACACGGCCAGTGAAGGCCATGCGGCTCCCCAGAAGGAAAGGCCCGGCCGGACCAGTGCACGCGGTGAGGCGGACCGGCCAGCCAGGCCCAAGGTTCAACTACGAGCTTTTTAACTGCAACAACTTTAATATACGCTATTGGAGCTGGAATTACCGCGGCTGCTGGCACCAGACTTGCCCTCA
+
DDDDDIIIIIGHIIIIIIIIIGIIIIIIIIIIGIIIIHHIIIIIIHIIIGHHGIIIGCHHIIHIIIGDHCHHHHIHHIIIIGIIGHIIIIIIIIIGFHIIHFFHIHIHHHEIHIHHIHFHHHHHHIIIIIIIIIIHIIIIIHHGIIHHHHIGIIGHIIHHIHHIIHIIIIHFIIHGIIHIIIHIIHIIIIHIIIIIIIHHIIHIIIIIIIHEHIIIHIIIIIIIIIIIIIIIIIIIHIIHHFHEIHIIIIIIIIIIIIIIIIIIIIIIIIIIIIHFIIIIIIHIIIIIIIIIIIIHHIIIIIIIIIIIIIIIIIIIIIIIIIIIIIIIIIIIHEIIIIDDDDD
@HISEQ:969:HM2KJBCX2:2:1101:4440:40372 2:N:0:ACTATGCA
AACCCAGATGATCCCAACTATCCCTATTAATCATTACGGTGATCCTAGAAACCAACAAAATAGAACCATGCCGTCCTATTCTATTATTCCATGCTAATGTATTCGAGCAAAAATGCCTGCTTTAAACACTCTAATTTTTTCAAGGTAAAGGTCCTGGATCCGCAAGACACCCAATAAAGGACATCAAGTTTCTCCAGAAGGTGAGAAATCAACAGTAACAGTTCATACCCCTTAAGGCATGACCATCACGTCAATCCCGAAATTCAACTACGAGCTTTTTAACTGCAACAACTTTAATATACGCTATTGGAGCTGGAATTACCGCGGCTGCTGGCACCAGACTTGCCCTCCAA
+
CDDDDHHHICEGHIHIHIIIIIIIIIHIIIIIH?FFIHGHH?CHHHHHHIHGIIIIIIGHGIFHHHHHH?GHDHHDHI1CHEHIIGIHHHHHHFCGHIHEHFGHIIEHHIHIIIHCFIHHIHHIH@HIIHHHHEG@HHGHHHIIHGIIHHHHIIHIHDEEHIHIIHHHFHIHHHHHIHHIIHIHEHGHHHIIHHIHIIIIIHIHHHGIIIIHIHIIIHIIIHIGIIHHGIIIIIIIGIIGIIIIIIHGIFHFIHDIHIIIIIIIIHDIHIIIHHFIIGIIIIIHIIIIHHHIIIIHHIHHHIIIIHIIIIIIIIIIIIIIHHHIIIIIIHFIIIIIIIIIIIIIIIIIDDDDB
@HISEQ:969:HM2KJBCX2:2:1101:13805:41283 2:N:0:ACTATGCA
AACCCAGATGATCCCAACTATCCCTATTAATCATTACGTCGATCCTAGAAACCAACAAAATAGAATCAAACGTCCTATTTCGTTATTCCATGCTAATGTATTCAAGCGTGAGCCTGCTTTAAACACTCTAATTTTTTCAAAGTAACAGTCCTGATTCCCCATGACACCAAATTAATGACATCATGGTTCGTCAGAAGGTAGGAATCAATAATACCAGTACGTACAATAGCACGACCAATAAATTGATCCCGAAATTCAACTACGAGCTTTTTAACTGCAACAACTTTAATATACGCTATTGGAGCTGGAATTACCGCGGCTGCTGGCACCAGACTTGCCCTCCAA
+
DCDDDIHHIIHHIIIIIIIIIHIIIIHIIIHHHIIGIIIGIGIIIHIIIIIIIIHIIIGIIIIGIICHGHIIEHHIEHGIIIIHHIIIIIIHCHIGHHHIIGIIIIIFHIIDHIHIHHIIHGHFIIHHIIIHIHIIHIIIIIIIIIIIHIIIIIIIIHHHHHIHIIHIIIIIHHIIHIIGHHHIGIHHGHIIHHIHHIHIIIIIIIIIIHHIIIIIHHHIIIIIIIIIGIIHGIGIIHHIIHHEHHHGIIIIIHHHIIIHIHIIIIGIIIHIHIHIGIIIIIHHHFGIIIIIIIIIIIIIIIIIHIIIIIIIIGIHIIIHHIIIIIIIIIIIIHIIIIIIDDDDD
@HISEQ:969:HM2KJBCX2:2:1101:10737:41355 2:N:0:ACTATGCA
AACCCAGATGATCCCAACTATCCCTATTAATCATTACGGTGGTCCTAGACCAACAAAATAGAACCAACGTCCTATTCTATTATTCCATGCTAATCTATTCAAGCAAAAGCCCGCTTTAAACACTCTAATTTTTTCAAGGTAATGGTCCTGGTTCCCCGGCACACCCAGTTAAGGACATACCGGCTCACCAGAAGGATAGACCCGACAACAGACAGTACTCGCCAGAGACGGACCGCCCGGTCAGGCCTAAAATTCAACTACGAGCTTTTTAACTGCAACAACTTTAATATACGCTATTGGAGCTGGAATTACCGCGGCTGCTGGCACCAGACTTGCCCTCCAA
+
DDDDDIIIIIIIIIIIIIIIIIIIIIIIIIIIIIIIIIHIIIIHIIIHIIHIIIIIIIIIHIIIIIIIIIHIIIIIIIIIIIIIHHIIIIIIIIIIIIIIIIIIIIIIIIIIHIIIIIIHIIIIIIIIIIIIIIIIIIIIIIIIIIIIIIIIHIIIIIIIIIIIIIIIIIIIIIIIIIIIIIIIIIIIIIIIIIHIHIHHIIIIIIIIIIIIIIIIIIIIIIIIIIIIIIIIIIIIIIIIIIIIIIIIIIIIIIIIIIIIIIIIIIIIIIIIIIIIIIIIIIIIIIIIIIIIIIIIHHIIIIIIIIIIIIIIIIIIIIIIIIIIIIIIIIIIIIIIIIDDDDD
@HISEQ:969:HM2KJBCX2:2:1101:12933:41432 2:N:0:ACTATGCA
AACCCAGATGATCCCAACTATCCCTATTAATCATTACGGTGGTCCTAGAAACCAACAAAATAGAACCACAACGTCCTATTCTATTATTCCATGCTAATCTATTCAAGCAATAGCCCGCTTTAAACACTCTAATTTTTTCAAGGTAATGGTCCTGGCTCCCCAACACACCCAATAAAGGACATGCTGGCTCACCAGAAGGAAGACCCGACAGCAGACAGTACTCGCCAAAGACGGACCGCCCGGCCAGGCCTAAAATTCAACTACGAGCTTTTTAACTGCAACAACTTTAATATACGCTATTGGAGCTGGAATTACCGCGGCTGCTGGCACCAGACTTGCCCTCCAA
+
DDDDDHHIIIIIHHIIIIIIIHIIIIIIHIIIIIIIIIIIHHIIIHIHIIIIIIIIIIIIIIIIIIIHIIHIIIIHIIIIHIIIIIIHIIIIFHHIIHIIIHIIIIIIIIIIIIIIIIHIIHIIHIIIIIIIIIHIHHIIIIIIIIIIIIIIHHHIIIHHIIIIIHHIIIIIIIIIIIIIIIIIIIIHHGIIIIIIIIIIHIIIIIIIIIIIIIIIIIIIIIIIIIIIIIIIIIIIIIIIIIIIHIIIIHIIIIIIIIIIIIIIIIIIIIIIIIIIIIIIIIIIIIIIIIIIIIIIIIHHHIIIIIIIIIIIIIIIIIIIIIIIIIIIIIIIIHIIIIIIIDDDDD
@HISEQ:969:HM2KJBCX2:2:1101:5125:41930 2:N:0:ACTATCCA
AACCCAGATGATCCCCAACTATCCCTATTAATCATTGCTCACAAATCCAAAAACCAACAAAATACGATAAACGAGCCCTAACTTATTATTCCATGCTAATGTATTCATAACTAACCGCCTGCTTTAAACACTCTAATTTTTTCAAAGTAAAGGTCCTGGATTGCGAACCCAACCCAGCAAAGGGCAGGAACGTTCTCCAGGAAGATGGTAAGCGCGCATCGGCACTCACACACGAAACCGTGGCGGGCCAAGCGCACTATACCAGAAATCCAACTACGAGCTTTTAAACTGCAACAACTTTAATATACGCTATTGGAGCTGGAATTACCGCGGCTGCTGGCACCAGACTTGCCCTCCAA
+
ADBDBHHIIIHIIIIIIIHHHHHIIIIIIIHIHIIIIIIIIIIIIIIIIHIGHCHIIHEHHIHIIIHEHHIIHIIHHIIIIIIFFHIHHHEHIGHHHIHGH1DFGHECHHIIIHHHIIHIIGGHHHICHHHIHHHHHHGHHHHHHHIIIHHIHHHHHGHHHIGIIHIHHIHIIHIHHIIHHIHHIIHHHHHFHIIIIHHIIHHIIIIHHHIIHIHHGHHIIHIIIHHED@HIIIIIIIGIIIIIIHHDIIIIIIIIHHIIHIIHIIIIIHHIIIIIIIIIIIIIIIIHIIIIIIIIHIIIIIIIIIIIIIIIGIIIIIIIIIIIIIIIIIIIIIIIIIIIIIIIIIIIIIIIIIDDDDD
@HISEQ:969:HM2KJBCX2:2:1101:5507:41799 2:N:0:ACTATGCA
AACCCAGATGATCCCAACTATCCCTATTAATCATTACGGTGATCCTAGAAACCAACAAAATAGAATCATGCCGTCCTATTTTATTATTCCATGCTAATGTATTCAAGCAAAATGCCTGCTTTAAACACTCTAATTTTTTCAAAGTAAAGGTCCTGGTTCCCCGTGACACCCAATTAAGGGCATCGCGGTTCTCCAGAAGGTGAGAAATTGACTACACCAGTTCATACCCCTTAAGGCACGACCGATGTGTCAATCCCGAAATTCAACTACGAGCTTTTTAACTGCAACAACTTTAATATACGCTATTGGAGCTGGAATTACCGCGGCTGCTGGCACCAGACTTGCCCTCCAA
+
DDDCDIFHIIIHFHIIIIIIIIIIIIHIIHIEHHHIIIIIIIIIHIIIIIIHHHIIIEHIIIEHHIIII?@EHHDDHGIHIEHHIHIIIHIII?HHHHHHHFHHIIIIHHHHHHIIIIIIIIIIIIHIIIIIIIHHEHIIIHIHHIIIIIIGHHIIHHIIIIIHHHHHEHHIIEHIIIIIIIHIIHHIHIIIHIIIIIIIIIHIIIIHIIIIIIHIIIIIHIIIIHIIIHHIIIIGIIIIIIIIIGIGIHGIIIIIIIIIIIIIIIIIHIIIIIIIIHIIIIIIIIIHIHIIIIIIIIIHIIIHIIIIIIIIIIIIIIGIIIIIIIIIIIIIIIIIIIIIIIIIIIHDDDDB
@HISEQ:969:HM2KJBCX2:2:1101:11488:42118 2:N:0:ACTATGCA
AACCCAGATGATCCCAACTATCCCTATTAATCATTACGGTGATCCTAGAAACCAACAAAATAGAATCATGCCGTCCTATTTTATTATTCCATGCTAATGTATTCAAGCAAAATGCCTGCTTTAAACACTCTAATTTTTTCAAAGTAAAGGTCCTGGTTCCCCGTGACACCCAATTAAGGGCATCGCGGTTCTCCAGAAGGTGAGAAATTGACTACACCAGTTCATACCCCTTAAGGCACGACCGATGTGTCAATCCCGAAATTCAACTACGAGCTTTTTAACTGCAACAACTTTAATATACGCTATTGGAGCTGGAATTACCGCGGCTGCTGGCACCAGACTTGCCCTCCAA
+
DD@DBHEHHCHHIGHIIIIIIIIIHIIIIIIIIHHHHEHIIIIIIIHDFHIIHHHIHIHIIHGHIIIIID@HIHDD=GFGHIGIIGIHIIIIEDHHHHHHEHIIIIIHHHHHHIHGHGHIHIIIIHHIIIGHFHFGHIHGHHHIIIIIIHIGIIHHHHIIHHHHHEEEHIIIIIHHHIIIIHHHHHHIHHIIGIIIGIIIHHHHHFIIIIHEHHHHIIIIIIIHHHHHEIIIIIIIHIIHIHHHIHHHHHIIIIIHHHIHIIIHIIHIHIIIIIIIIHHIHHHIHHGHHHHIIIIIHHHGIGHIHIIIIIIIIIIIIHHIIIIIIIIIIIIIIIHIIIIIGIIIIIIDDDDD
@HISEQ:969:HM2KJBCX2:2:1101:21157:42436 2:N:0:ACTATGCA
AACCCAGATGATCCCAACTATCCCTATTAATCATTACGTCAATCCTAGAAACCAACAAAATAGGATCGAACGTCCTATTTCATTATTCCATGCTAATGTATTCAAGCGTTAGCTTGCTTTAAACACTCTAATTTTTTCAAAGTAACAGTCCAAATTCCCCGCAACACCAAATTAATGGCATTACGGATCATCAGGAAGGAGGAATCAGTGAGACCAGTACATACCAGAGGCATGACCAATCTACTAACCCCGAAATTCAACTACGAGCTTTTTAACTGCAACAACTTTAATATACGCTATTGGAGCTGGAATTACCGCGGCTGCTGGCACCAGACTTGCCCTCCAA
+
DDBDAGGHEHI@GFHHHFCH@?GE?1FGHICHF@HHIH11EE?@@CFGFFH@<CG<EHHHEHC1CGEHEHHH@@CHC@DCEHFFHHEHCFC11<FGGCDHHEGGHEBEGHH?F@HHHD@CHEHHHIAHIIEDHGFHHGCGHHHHHHHFFIHHGHECIIIIHHECDFHFFEHHEIHFGGHHHIHHHHHHGC;IIIIHIIIIHHFIIIHIIIHECHIIHEHIHHFIIIGIIIHHHHEHHHEIHHGHBHHHIHHHHHFIHHIIIHDGEEHIHIIHHHGHHHIIHF@CIIGHHEHEG<IIIHHIHIIHIIIHIIHIHIIIHIIIIIHIIIIHHIHHIHIHIIIIIDDDBB
@HISEQ:969:HM2KJBCX2:2:1101:16890:43561 2:N:0:ACTATGCA
AACCCAGATGATCCCAACTATCCCTATTAATCATTACGTCAATCCTAGAAACCAACAAAATAGGATCGAACGTCCTATTTCATTATTCCATGCTAATGTATTCAAGCGTTAGCTTGCTTTAAACACTCTAATTTTTTCAAAGTAACAGTCCAAATTCCCCGCAACACCAAATTAATGGCATTACGGATCATCAGGAAGGAGGAATCAGTGAGACCAGTACATACCAGAGGCATGACCAATCTACTAACCCCGAAATTCAACTACGAGCTTTTTAACTGCAACAACTTTAATATACGCTATTGGAGCTGGAATTACCGCGGCTGCTGGCACCAGACTTGCCCTCCAA
+
CDDDDIIHHIIIHIIIIIIIIIIIIHHIIIHHIIIHIIIIIHIIIIIIIIIIIHIIIIGFHHHIIIIIIHHIIEFHIHIIIHHIHHHHHIHIIFHIHIHHHGEHIIHHHIEHHHIIIIHHHHHHIHHGFDGHIHHHHHHHIIGIIIIIIHHHIIHEIGIHIIIHIIEHGGIIHHIHIGHDGHHHHIIIIIHIIIIIIIHHFEHHHIIIIIIHHIIHHIIHIIIIIIIIIIIIHHIHHIIIIHHHDIIDHHFIIIHGHGIIIIIIHHIHIIIIGIHHHIIHHIGHIIIIIIIHHEIIHIIIIIIIIHHIIIIIIIIIIIIIIIIIIIHIIIHIIIIIIIIIIDDDD@
@HISEQ:969:HM2KJBCX2:2:1101:21024:43437 2:N:0:ACTATGCA
AACCCAGATGATCCCAACTATCCCTATTAATCATTACGGTGGTCCTAGAAACCAACAAAATAGAACCACAACGTCCTATTCTATTATTCCATGCTAATCTATTCAAGCAATAGCCCGCTTTAAACACTCTAATTTTTTCAAGGTAATGGTCCTGGCTCCCCAACACACCCAATTAAGGACATACTGGTTCACCAGAAGGAAGACCCGACAACAGGACAGTACTCGCCAAAGACGGACCGCCCGGCCAAGTCTAAAATTCAACTACGAGCTTTTTAACTGCAACAACTTTAATATACGCTATTGGAGCTGGAATTACCGCGGCTGCTGGCACCAGACTTGCCCTCCAA
+
DDCADHHIIHIHIIIIIIHHCGHIIIHGHIIIIHIIIIHCHHCEHHHHHIGEHIIIIIIGCEGHIIIIIIIIHDFDHHDF?HHHHHIHHHH<1@FFHGHFGHHHHIGFHHFFHCHFHIHGBGHEEHHEHHHHIFHHGCGHHG?GHHHGHHIIIHHDCHIIHHIHHHHHIIIHIIGIIIIIIHIIIHI:IIHHEEIHIIIHHHHIIHIHFGIHHIIHIIIIIIIIIGIIHHHIIIHIIIIIIIIHHHIHIIHIHIIGIIIIIIHCIHEIGIIIIIIHIIIIHHHHHIIIIHIIHHGHIIHHIIIIHIIIIIIIHIIIHIIIIIIIIIIIIIIIHIHIIIIIIIDDDCD
@HISEQ:969:HM2KJBCX2:2:1101:8790:44246 2:N:0:ACTATGCA
AACCCAGATGATCCCAACTATCCCTATTAATCATTACATCGATCCTAGAAACCAACAAAATAGAATCGGATGTCCTATTTCATTATTCCATGCTAATGTATTCAAGCGTAAGCTTGCTTTAAACACTCTAATTTTTTCAAGGTAACAGTCCTAATTCCCCATAACATCAAATAAATGACATTATGGTTCTTTAGAAGGTGAGAACCAATAAAACCAGTACATACCAAGGCATGACCGATTCCTTGATCCCGAAATTCAACTACGAGCTTTTTAACTGCAACAACTTTAATATACGCTATTGGAGCTGGAATTACCGCGGCTGCTGGCACCAGACTTGCCCTCCAA
+
DDDDDIIIIIIIIIIIIGIIIIIIIIIIIIIIIIIIIIIIIIIIIIIIIIIIIIIIIIIIHHHIIIIIIIIIIIIIIIIIIIIIIIIIIIIGIIIIIIIIIIIIIIIIIIIIIIIIIIIIIIIIIIIEIIIIIIIIIIIIIIIIIIIIIIIIIIIIIIIIIIIIIIIIIIIIIIIIIIIIIIIIIIIIIIIIIIIIIHIIIIIIIIIIIIIIIIIIIIIIIIIIIIIIHIIIIIIIIIIIIIIHIIIIIIIIIIIIIIIIIHHIIIIIIIIIIIIIIIIIIIIIIIIIIIIIIIIIIIIIIIIIIIIIIIIIIIIIIIIIIIIIIIIIIHIIHIIIIIIIDDDDD
@HISEQ:969:HM2KJBCX2:2:1101:6178:43907 2:N:0:ACTATGCA
AACCCAGATGATCCCAACTATCCCTATTAATCATTACGGTGGTCCTAGAACCAACAAAATAGAACCAACGTCCTATTCTATTATTCCATGCTAATCTATTCAAGCAAATGCCCGCTTTAAACACTCTAATTTTTTCAAGGTAATGGTCCTGGTTCCCCGACACACCCAATAAAGGGCATCCCGGCTCACCAGAAGGATAGACCCGACGACAGAACAGTACTCACCAAAGACGGACCATCCGGCCAGGCCTAAAATTCAACTACGAGCTTTTTAACTGCAACAACTTTAATATACGCTATTGGAGCTGGAATTACCGCGGCTGCTGGCACCAGACTTGCCCTCCAA
+
DDDDDIIGIIIIIIIIIIIIIIIIIIIIIIIIIGIHHIHHIIIIIIIIHHIIIGFICEHHHIHIIIIGIIHIIIFHIIIHIIGHIIIHIH?CHCHIHHIIIIIIIIHIIGIIIIIHIIIIIIIIHIIHGHGHIHFIIIIIHIIIIIIIIIIIIHGIHIIIIIGIIIIIIGIIIIIHIIHIIIIIIIIIIIIIIIIIIIIIIIIIIIIIIIIIIIIIIIIIIIIIIIIIIHIIIIIIIIIIGIIHIIIIIIIIIIHHIIIIIIIIIIIIIHIIIIIIIIIIIIIHIHIIIIIIHIIIIIIIIIIIIIIIIIIIIIIIIIIIIIIIIIIIIIIIIIIIIIIIDDDDD
@HISEQ:969:HM2KJBCX2:2:1101:9698:43982 2:N:0:ACTATGCA
AACCCAGATGATCCCAACTATCCCTATTAATCATTACGTCGATCCTAGAAACCAACAAAATAGAATCAAACGTCCTATTTCATTATTCCATGCTAATGTATTCAAGCGTAAGCCTGCTTTAAACACTCTAATTTTTTCAAAGTAACAGTCCTGATTCCCCACGACACCAAATTAATGACATCGCGGTTCTTCAGAAGGTAGGAACCAATAATGCCAGTGCGTACCGAAGCACGACCAACAATTTGATCCCGAAATTCAACTACGAGCTTTTTAACTGCAACAACTTTAATATACGCTATTGGAGCTGGAATTACCGCGGCTGCTGGCACCAGACTTGCCCTCCAA
+
DDDCDIIHHIEHIHIIIIIIIHHIIIIIIIIIGHHIHHHHDDHHIIIHIHHGHIIIHE?EHIHHHIIGHIIDCHIIIIIEHHIIIHHIIIHHGHHIIIIIIIIIHIGIHIIIHGHIHHHHIIIIIHHHIIIHHIIIIIIIIIIIIIIHIHIIHIHHIIIGIIIIIHHHIIIIIIIIIIIIIIIIIIHHHIIIIIIIIIIIIIII<IIHHHIIIIIIIIIGIIIIIIIIIIIIIIHHHIIIHHHC=IIIIIIIIIIIIIIIIIIIIIIIIIIIIHIIIIIIIIIIIIIIIIIIIIIIIIIIIIIIIIIIIIIIIIIIIIIIIIIIIIIIIIIIIIIIIIIIDDDDD
@HISEQ:969:HM2KJBCX2:2:1101:13210:44430 2:N:0:ACTATGCA
AACCCAGATGATCCCAACTATCCCTATTAATCATTACGGTGGTCCTAGACCAACAAAATAGAACCAACGTCCTATTTTATTATTCCATGCTAATCTATTCAAGCAAAAGCCCGCTTTAAACACTCTAATTTTTTCAAGGTAATGGTCCTGGTTCCCACGGCACACGCGATAAAAGAACGTGCCGGTTCACCAGAAGGTAAGACCCGACACAGAACAGTACTCGCCAAAGACGGACCGCCCGGCCAGGCCTAAAATTCAACTACGAGCTTTTTAACTGCAACAACTTTAATATACGCTATTGGAGCTGGAATTACCGTGGCTGCTGGCACCAGACTTGCCCTCCAA
+
DDDDDHHHIHIIIIIIIIIIIIIHHIIIHHIIHIIIIIHIHGHHIIFHIIIIIIIIIIIIIIIIIIIIIIIHHHHIIIHIIIIIIHIIEHIIIIIIIIIHIHHIHHIIHIHIIIIIIIHHHIIIHIIIIHIIIIIHGIIIIIIIIIIIIIIHHIIIIIIIIIIIIIIIIIIIIIIIIIIIIIIIIIIIIIIIHIIIIIHIHIIIIIIIIIIIIIIIIIIIIIIIIIIIIHIIIIIIIIIHIIIHIIIIIIIIIIIHIIIIIHIIIIIIIIIIIIIIIIIIHIIIHHIIIIIIIIIIHIHHIIIIIIIIIIIIIIIGIIIIIIIIIIIIIIIIIIIIIIIIDDDDD
@HISEQ:969:HM2KJBCX2:2:1101:15840:44477 2:N:0:ACTATGCA
AACCCAGATGATCCCAACTATCCCTATTAATCATTACTTCAGCTCTAGAAACCAACAAAATAGAACCGAAGTCCTAAATTATTATTCCATGCTAATGTATTCAAGGCAAACGCCTGCTTTAAACACTCTAATTTTTTCAAAGTAATAGATCTAAGTCGCGAGCCCGGCCCAGTAAAGAGTCGAACCGTTCCTTAGAAGGATGGCAGACGCGCGCCGGCACTCACACTCGTAACCGAGGCGGGCCAGGTGCGTCAAACCAGAAATCCAACTACGAGCTTTTTAACTGCAGCAACTTTAATATACGCTATTGGAGCTGGAATTACCGCGGCTGCTGGCACCAGACTTGCCCTCCAA
+
DADDAHHIIIIIIHIIIIHIIIHIIIIIIIIIHHIIIIIIIIIIIIIIIIIHHHHHHIIIIIIIIIIIIIIHHHIIIIHHHIIIIIIHHIIHIIIIIIIEHDHIGHIHHIIHHIIGIIIIHIIIIIIIHIIIIIIIHIEHIIIIIIIIIIIHIIIHHIIIHIIIIIIIIIIIIIHIIIIHIIIIHHIIHIIIHIIIIIIIIIIIIIIIHIIIIIIIIHIIIIIIIIIIIIHHHIIIIIIIIIIIIIIIIIIIIIIIIIIIIIIIIIHIIIIIIIIIIIIIIIHIIIIIIHIIIIIIIIIIIIIIIIIIIIIIIIIIIIIIIIIIIIIIIIIIIIIIIIIIIIIIIIIIIDDDDD
@HISEQ:969:HM2KJBCX2:2:1101:19867:44411 2:N:0:ACTATGCA
AACCCAGATGATCCCAACTATCCCTATTAATCATTACGTCAATCCTAGAAACCAACAAAATAGGATCGAACGTCCTATTTCATTATTCCATGCTAATGTATTCAAGCGTTAGCTTGCTTTAAACACTCTAATTTTTTCAAAGTAACAGTCCAAATTCCCCGCAACACCAAATTAATGGCATTACGGCTCATCAGGAAGGAGGAATCAGTGAGACCAGTACATACCAGAGGCATGACCAACCTACTAACCCCGAAATTCAACTACGAGCTTTTTAACTGCAACAACTTTAATATACGCTATTGGAGCTGGAATTACCGCGGCTGCTGGCACCAGACTTGCCCTCCAA
+
ADBDD<DGHGHIHHIIIHIIHHIIIIIIIHIEHIHHHHIGIHHFHHHGIIIHHIHIIIGIIIHIIIHIIIGDE?EHHEHHEHHHFHIG1DEHE?GHHHHHHIIIHHG?HHHGIIIIIIIHIHIIHHIIIIIIIHHHHIIHIIIIIIHHIIHHHHHHIHIIIIIIIHHIIIIIIIIIIHIIHIIIHIHIIIHIIIIIIIIIIIIIIIIIIIIHIIIIHIIIIIIIII=IIHIIIIIIIIIIHHHHHIHIIIIIIIHIIIIIHIIIIIIIIIIIIIIIIIIIIIIIIIIIIIIIIIIIIIIIIIIIIIIIIIIIIIIIIIIIIIIIIIIIIIIIIIIIIIIIIDDDDD
@HISEQ:969:HM2KJBCX2:2:1101:6790:44730 2:N:0:ACTATGCA
AACCCAGATGATCCCAACTATCCCTATTAATCATTACGGTGGTCCTAGAAACCAACAAAATAGAACCACAACGTCCTATTCTATTATTCCATGCTAATCTATTCAAGCAATAGCCCGCTTTAAACACTCTAATTTTTTCAAGGTAATGGTCCTGGCTCCCCAACACACCCAATTAAGGACATACTGGTTCACCAGAAGGAAGACCCGACAACAGGACAGTACTCGCCAAAGACGGACCGCCCGGCCAAGTCTAAAATTCAACTACGAGCTTTTTAACTGCAACAACTTTAATATACGCTATTGGAGCTGGAATTACCGCGGCTGCTGGCACCAGACTTGCCCTCCAA
+
DDDDDHIIIIIIGHIGIIIIIIIIIIIIIHIIIIIIIIIIHIIIIHHIHIIIIIIIIIIIIHHIIIIIHIGIHEHHIGEFHHIIIIIIIIIIHEHIIIIIHGHHIIIHIIHIIGIIIIHGHHHIHHIIIIIHHGHIHIIIIIIIIHIHHIIIIHIIIIIIIIHIIHIIIIIHEHHHHHIIIIIIIHIIIIIGIIIIIIIIIIIIIIIIIIIIIIIIIIIIIHHIIIIIIIIHIIIIIIIHIIIIIHIIIIIIIIIIIIIIIIHIIIIIIIIIIHHIIIIIHIIIIIIIIIIIIHHIHIIIIIIIIIIIIIIIIIIIIIHIIIIIHIIIIIIHIHGIIIIIIICDDDD
@HISEQ:969:HM2KJBCX2:2:1101:6264:45524 2:N:0:ACTATGCA
AACCCAGATGATCCCAACTATCCCTATTAATCATTACGGTGATCCTAGAAACCAACAAAATAGAACCATGCCGTCCTATTCTATTATTCCATGCTAATGTATTCGAGCAAAATGCCTGCTTTAAACACTCTAATTTTTTCAAGGTAAAGGTCCTGGTTCCACATGACACCCAATTAAGGACATCATGCTTCTCCAGAAGGTGAGAAATCAACTGCGACAGTTCATACCCCTTAAGGCACGACCATCACGTCAATCCCGAAATTCAACTACGAGCTTTTTAACTGCAACAACTTTAATATACGCTATTGGAGCTGGAATTACCGCGGCTGCTGGCACCAGACTTGCCCTCCAA
+
DDDBDHIIIIHHGHIIIIIIIIIIIHIIIHHECHIHIIIIIGHIIIIIIIIIHHIIIIIIIICHHHIHIHHHIIHHIIIIHHHHIEHHHHIHHIHHHIGFECHHHHHHHHHHGHIFHGHIEHIIIHIIHHHHIHIHGHHHEHIIIIIIIIIHHHHHHIIHHIIIHCHEEEHIHHHHEHIIIIIIHIHHHHHFHIHIHEHIIHHHHHEHIHHGIIHHGHHIHHIIIHIGIIIIIIIIHGIIIIIIHHHIHHHIHIHIHIHIHHHCGIIHHHIIHIHIHHHHHEIIHEHHHFIIGIHIHGHEHGIIIIGIIIIIIIIHIIIHGHIIIIIIHFIIIHFIIIIIIHHDIIHDCDDD
@HISEQ:969:HM2KJBCX2:2:1101:5935:45367 2:N:0:ACTATGCA
AACCCAGATGATCCCAACTATCCCTATTAATCATTACGGTGGTCCTAGACCAACAAAATAGAACCAACGTCCTATTCTATTATTCCATGCTAATCTATTCAAGCAAAAGCCCGCTTTAAACACTCTAATTTTTTCAAGGTAATGGTCCTGGTTCCCCGACACACCCAATAAAGGGCATACCGGCTCACCAGAAGGATAGACCCGACAACAGACAGTACTCGCCAGAGACGGACCGCCCGGTCAGGCCTAAAATTCAACTACGAGCTTTTTAACTGCAACAACTTTAATATACGCTATTGGAGCTGGAATTACCGCGGCTGCTGGCACCAGACTTGCCC
+
DADDBIIIIIIIFHIGIIIIIIIIIIIHIHFHIIIHIIGHIIIIIIIIIIHIIIHHIHIIHIIIIIHIIIIIIIGCHHFHIIHFEHHEHFIIHIHIGCHHHHHGIHHHIIIIHIIHIIHHIHIIHHHIIIIIIIIIIIHIIHHHIIIIHIIIHIHHIIIIIIIIIIIIIEHHHGGIIIHIIIIIIIHIIIIIIIIHIIIIIIIIIIHHIHIIIHIHHHIIGGIIIIIIIIIHIIGHHIIIGIIIIIIIIIIIIIIIIHHFHIHIIIHHHHIIIHIIHIIIHIIIIIIIIHEHGIIHHHIIHIIHIIIIHHIIIIIHHIIIIIIIIIIIIIIIIDDCDD
@HISEQ:969:HM2KJBCX2:2:1101:15127:45769 2:N:0:ACTATGCA
AACCCAGATGATCCCAACTATCCCTATTAATCATTACGTCAATCCTAGAAACCAACAAAATAGGATCAACGTCCTATTTCATTATTCCATGCTAATGTATTCAAGCGCGAGCCTACTTTAAACACTCTAATTTTTTCAAAGTAACAGTCCTGATTCCCCGCCACACCAAATTAATGACATGATGGTTCGTCAGAAGGTAGGAATCAGTAACACCAGTACGTACCGAAAGCACGACCAACGTACTAATCCCGAAATTCAACTACGAGCTTTTTAACTGCAACAACTTTAATATACGCTATTGGAGCTGGAATTACCGCGGCTGCGGCACCAGACTTGCCCTCCAA
+
DDDDDIIIIIIIIIIIIIHIIIIIIIIIIIIIIIIIIIIIIHIIIIIIIIIIIIIIIIHHIIHIIIIHIIIHIIIHIIHHHIIIGFHIGIICHHHIIHHIHEHHCHHHIIIIIIIIHHGHHHHCHHFHHHIIIIIIIHHHHHHIIIGHHHHHHIHIIIHIIIIIIIIIIIIIIIIIIIIHIIIIIIIIIIHIIIIIIIIIIIIIIIIIIIIIIIIIIIIII=IIIIIIIHHI=IIIIIIHHHHIIIIIIIIIIIIIIIHIIIIHHIIIIIIIHHIIIIIIIIIIGIIIIIIHHIIIIIIIIIIIIIIIIIIIIIIIIIIIIIIIIIIIIIIIIIIIIIIDDDDB
@HISEQ:969:HM2KJBCX2:2:1101:9905:46022 2:N:0:ACTATGCA
AACCCAGATGATCCCAACTATCCCTATTAATCATTACGGTGATCCTAGAAACCAACAAAATAGAACCATGCCGTCCTATTCTATTATTCCATGCTAATGTATTCGAGCAAAAATGCCTGCTTTAAACACTCTAATTTTTTCAAGGTAAAGGTCCTGGATCCGCAAGACACCCAATTAAGGACATCAAGTTTCTCCAGAAGGTGAGAAATCAACAGCGACAGTTCATACCCCTTAAGGCATGACCATCACGTCAATCCCGAAATTCAACTACGAGCTTTTTAACTGCAACAACTTTAATATACGCTATTGGAGCTGGAATTACCGCGGCTGCTGGCACCAGACTTGCCCTCCAA
+
DCDDDIHIIIIIIIIIIIIIIIIIIIHIIIIIIIIIIGHIIIIFHHHHIIIIHHIIIIIIII@HHHHIHHIIHHIIIIHGHIIIIIHHHIIHHEHHHHHEFGEIHIHHIIIIIHHHIHHHHHIIIIIIHIIIIIHIIHHHIIIIIHIIHIIHHIHIIIIIHIIHHHHHIHHIIIHIIIHIIIIIHIIIIIIIIIIIIIIIIIIIIIIGIIIIIIIIIIIIIIIIIIIIIIIIIIIIIIIIIIIIIIIIIIIHIIIIHHIIIIHIIHHHHFIIIIIIIIIIIHIIIIIIIIIIIIIIIIIHEIIIIIIIIIIIHIIIIIIIIIIIIIIIIIIIIIIIIIIIHIIIIIIICCDDD
@HISEQ:969:HM2KJBCX2:2:1101:10273:45306 2:N:0:ACTATGCA
AACCCAGATGATCCCAACTATCCCTATTATTCATTACGTGGTCCTAAAACCAACAAAATAGAACCATCGTCCTATTTTATTATTCCATGCTAATGTATTCAAGCAAAAATGCCCGCTTTAAACACTCTGATTTTTTCAAAGTAAAGGTCCTGGTTCCCCGCGACACCCAATTAAGGGCATCGCGGTTCTCCAGAAGGTGAGAAATTGACTACACCAGTTCATACCCCTTAAGGCACGACCGATGTGTCAATCCCGAAATTCAACTACGAGCTTTTTAACTGCAACAACTTTAATATACGCTATTGGAGCTGGAATTACCGCGGCTGCTGGCACCAGACTTGCCCTCCAA
+
DDDDDIHIIIIIIIIIIGIIIIIIIIIIIIIIIIIIIIIIIIIHIIIHIIIIIIIIIIIIHHIIIIHHIIIIIGIHIIIIIFIHIIGHHHIHIIIIIIHIIHIIIIIIIIHIIIIIIIIIIIIIIIIIIIIIIIIHIIIHIIIIIIIIIIIIIIIIIIIIIHIIIIIIIIIIHIIIIHIIIIIIIIIIIIIIIIIIIIIIIIIHHIIIHIIIIIIIIIIIIIHIIIIIIIIIIIIIIIIIIIIIIIIHIIIIIIIIIIIIIIIIIIIIIIIIIIIIIIIIIIIIIIIIIIIIIIIHHIIIIIIIIIIIIIIIIIIIIIIIIIIIIIIIIIIIIIIIIIIIIIIIDDDDD
@HISEQ:969:HM2KJBCX2:2:1101:19226:46391 2:N:0:ACTATGCA
AACCCAGATGATCCCAACTATCCCTATTAATCATTACATCGATCCTAGAAACCAACAAAATAGAATCGGATGTCCTATTTCATTATTCCATGCTAATGTATTCAAGCGTGAGCCTGCTTTAAACACTCTAATTTTTTCAAGGTAACAGTCCTAATTCCCCGTGACACCAAATTAATGGCATTACGGTTCTTTAGAAGGTGAGAAATCAATAATATCAGTACATACCAACGGCATGACCGAAACATTGATCCCGAAATTCAACTACGAGCTTTTTAACTGCAACAACTTTAATATACGCTATTGGAGCTGGAATTACCGCGGCTGCTGGCACCAGACTTGCCCTCCAA
+
DDADDHHIIIIIIIIIIIIIIIIIIIIIIIIIIIHIIIIIIIIGHHHHIIIIIHIIIIIIIIEHHIHIIHHIGHIIIIHIIIIIIIGIIIHGHEGHIHHHIIIIIHIIHHHIGIIIIIIIIIIIIIIIIIIIFIHIIIIIIIIHHIIIIIIIIIIIIIIHIHIIIIIHIIIIIIIIIGIIIIIIIIIIIIIIIIIIIIIIIIIIIIIIIIIIIIIIIIIIIIIIIIIIGIIIIIIIIIIIIIIIIHGIIGIIHIIIIIIIIIIIIIIIIIIIIHIIIIIIIIIIIIIIIIIIIIIIIIIIIIIIIIIIIIIIIIIIIIIIIIIIIIIIIIIIIIIIIIIIIIDDDDD
@HISEQ:969:HM2KJBCX2:2:1101:14136:46785 2:N:0:ACTATGCA
AACCCAGATGATCCCAACTATCCCTATTAATCATTACATCGATCCTAGAAACCAACAAAATAGAATCGGATGTCCTATTTCATTATTCCATGCTAATGTATTCAAGCGTGAGCCTGCTTTAAACACTCTAATTTTTTCAAGGTAACAGTCCTAATTCCCCGTGACACCAAATTAATGGCATTACGGTTCTTTAGAAGGTGAGAAATCAATAATATCAGTACATACCAACGGCATGACCGAAACATTGATCCCGAAATTCAACTACGAGCTTTTTAACTGCAACAACTTTAATATACGCTATTGGAGCTGGAATTACCGCGGCTGCTGGCACCAGACTTGCCCTCCAA
+
ADDDDIIIIHCHIIFHHHHIDEECGHCEHHIHHFIEEHHIHEHHGIHIIIIII?GHHGHGIGHGHHIHHGHHIIIIEHCFE@FHHHIIEH@FCCG1DHHHIHFHIHHHHHHDHIIIHIIIIGHHHHHHHHGCHHDGHHHGEFHH@IHIIHFHIHHHHHHHHHHGIHIHIIHIIIHHEIHHIHHIHIHFCEIHGHFIIIIIIIIIIIIHIIHEHHIHHHHHHHGC8HHIHIFHGHHEIIIHHHHECHHIIIGIIIIHEIIHHHIHHEIIIIHIIIHGIHIHGIIIIHHCHHIIIIIIHHIHIIIIHHHIIIIIIIHDCDIIIIIIIIHHIHHHHHEHHHGIHIDDDAD
@HISEQ:969:HM2KJBCX2:2:1101:4778:46655 2:N:0:ACTATGCA
AACCCAGATGATCCCAACTATCCCTATTAATCATTACGTCGATCCTAGAAACCAACAAAATAGGATTAACGTCCTATTTCATTATTCCATGCTAATGTATTCAAGCGTTAGCCTGCTTTAAACACTCTAATTTTTTCAAAGTAACAGTCCTGATTTCCCGCAACACCAAATTAATGACATCACGGTTCGTCAAGAAGGAGGAATCAGTAAAGCCAGTACATACCGAAGGCATGACCAACTTACTAACCCCGAAATTCAACTACGAGCTTTTTAACTGCAACAACTTTAATATACGCTATTGGAGCTGGAATTACCGCGGCTGCTGGCACCAGACTTGCCCTCCAA
+
DDDDDIHHHGHIHIIIIIIIIGHIIIIIIIHIIIIIIIIIIIIIIIIIIIIIIGIIIHIHIIHIIIIIHH@HFHIIHHHIIIIIIIHIIIIIIIIIIIIIIIHIIIIHHIHHIIIHHHIIIIIIIIIIIIIIIIIIIIIIHIIIIIIIIHIIHIIIIIIIIIIIIHIIIIIIIIIIIIIIIIIIIHIIIIIIIIIIIIIIIIIIIIIIHIIIIIIIIIIIIIIIIIIIIIIIIIIIIIIIIHHHIIIIIIIIIIIHIIIIHIIIHIIIIIIIIIIIIIIIIIIIIHIIIIIIIIIIIIIIIIIIIIIIIIIHIIIIIIIIIIIIIIIIIIIIIIIIIIIIDDDDD
@HISEQ:969:HM2KJBCX2:2:1101:8891:47043 2:N:0:ACTATGCA
AACCCAGATGATCCCAACTATCCCTATTAATCATTACGGTGGTCCTAGACCAACAAAATAGAACCAACGTCCTATTCTATTATTCCATGCTAATCTATTCAAGCAAAAGCCCGCTTTAAACACTCTAATTTTTTCAAGGTAATGGTCCTGGTTCCCCGACACACCCAATAAAGGGCATACCGGCTCACCAGAAGGATAGACCCGACAACAGACAGTACTCGCCAGAGACGGACCGCCCGGTCAGGCCTAAAATTCAACTACGAGCTTTTTAACTGCAACAACTTTAATATACGCTATTGGAGCTGGAATTACCGCGGCTGCTGGCACCAGACTTGCCCTCCAA
+
DDD@DHG@EHGHFHECGHHHHHHIGHHIHHIIHIIIIIIIIGHHCG1GEHIIIIHHIIGHHFGHIHECHGHIIIHHIHEDFHH?HIIIIGIIIIHIHHIIIFIIIIHHIHIIGHIHIIHIGIIIIIHHHHHIIIIIIHHEIHIHIHIIIHFFHHHIIIIIIHHHHGGHIHHGHHHHIIHIHIIHIHIIIIIIIIHHIHHHHIIHIHHIHHIIHGIIHHHIIGIHIIIII=IHHGHGIIIIHHIIIIIIIGHHGIIHIHDFHIIIIIIIGHHHHF@HFHHIIIIHIIHIIHHHHEEEGGIIHEGHIIIIIIIIIIIHIHIIIIHGIHIHHHEIHIIIGIBDDDA
@HISEQ:969:HM2KJBCX2:2:1101:13217:46693 2:N:0:ACTATGCA
AACCCAGATGATCCCAACTATCCCTATTAATCATTACGGTGGTCCTAGAAACCAACAAAATAGAACTACAACGTCCTATTCTATTATTCCATGCTAATCTATTCAAGCAATAGCCCGCTTTAAACACTCTAATTTTTTCAAGGTAATGGTCCTGGCTCCCCAACACACCCAATAAAGGGCATACTGGTTCACCAGAAGGAAGACCCGACAGCAGACAGTACTCGCCAAAGACGGACCGCCCGGCCAGGCCTAAAATTCAACTACGAGCTTTTTAACTGCAACAACTTTAATATACGCTATTGGAGCTGGAATTACCGCGGCTGCTGGCACCAGACTTGCCCTCCAA
+
DCDDDHIHIIIIIIIIIIIIIIGIIHIIIHIIIIIIIIHIIIIIIIIIIIIHHHIIIHIIIIIIIIIIIIIIIIIGIIIIEHIHIIIIIGIIIIIIIIIHIHHFHHHIIIIIIIIIIGIIIIIIHHHIIIIIHIIHIIGIIHIIIIIIIIIIIIIHHHHIIGGIIHIIIHIIIIIIIIIIIIIIIIIIIIHHHIIIIIIIIIIIIIIIIIIIIIIIIIHIIIIIIIIIIIHIIIIIIIIIIIIHGIIIIIIIIIIIIIIIIIHIIIIIIIIIIIIIIIIIIIIIIIHIIIIIIIIIIIIIIIIIIIIIIIIIIIIIIIIIIIIIIIIIIIIIIIIIIIIIIDDDDD
@HISEQ:969:HM2KJBCX2:2:1101:9589:46778 2:N:0:ACTATGCA
AACCCAGATGATCCCAACTATCCCTATTAATCATTACGTCAATACTAGAAACCAACAAAATAGGATCAAACGTCCTATTTCATTATTCCATGCTAATGTATTCAAGCGTTAGCCTGCTTTAAACACTCTAATTTTTTCAAAGTAACAGTCCTGTTTCCCTGCAACACCAAATTAATGACATTACAGTTCTTCAAGAAGGAGGAACCAGTAAAGCCAGTACATACCAGAGGCACGACCAACTTACTAATCCCGAAATTCAACTACGAGCTTTTTAACTGCAACAACTTTAATATACGCTATTGGAGCTGGAATTACCGCGGCTGCTGGCACCAGACTTGCCCTCCAA
+
D@DBDCHHIIHH1FFHH0<DE1<F@CFH1GHG@ECF1GC<<0C1<D?EFH?GC<CEGHEC@?CE@1<C1<<<C1D<GHEHHFE@11C111<D1<<<IHHH@FGHGHCEHHHDCIHCHHGIIIHIIHGIIHIIIHHHHIIHIIIIHHIIHEIIHHHIIHCHGIIIIHIIIHHGFIIIIIIIIIIGIIIHGH;IHGIIIHHHHHHGIIIIIHHII;IIIIIIIIIIGIIIIIIIIIIIIIH;HHHFDHII4HIIIIIIIIIIIHHIIIIIIHIIHIIIIIIIIIIIHIIIIIIIIIIIIHHHHIIIIIIIIHIIIIIIIIIIIIIIIHHIIIIIIIIIIIIIIDDDDD
@HISEQ:969:HM2KJBCX2:2:1101:8573:47373 2:N:0:ACTATGCA
AACCCAGATGATCCCAACTATCCCTATTAATCATTACGTCAATCCTAGAAACCAACAAAATAGGATCAAACGTCCTATTTCATTATTCCATGCTAATGTATTCAAGCGTTAGCCTGCTTTAAACACTCTAATTTTTTCAAAGTAACAGTCCTGTTTCCCTGCAACACCAAATTAATGACATCACAGTTCTTCAAGAAGGAGGAACCAGTAAAGCCAGTGCATACCAGAGGCACGACCAACCTACTAATCCCGAAATTCAACTACGAGCTTTTTAACTGCAACAACTTTAATATACGCTATTGGAGCTGGAATTACCGCGGCTGCTGGCACCAGACTTGCCCTCCAA
+
DDDDCIHIIIIIHIIHIIIIIIIIIIIIIIIIIIIIIIIIIIHIIIHIIIIIIIIIGIHGHHHIIIHIIIHHHIIIIIIIGIIIIIIFHHIIIIICIIHIIHIIGIIIHIIIIIIIIIHIIIIIIIIIIIIIIIIIHIIIIIIIIIHIIIIHIIIIIIIIGIIIIIIIIIIIIIHIIIIIHIIIIIIHIIIIIIIIIIIHIIIIIIHHIIIIIIIIIIIIIIIIIIIIIIIIIIIIIIHIIIIHHIIHIIIIIIIIHIIIIIIIIIIIIIIIIIIIIIIIIIIIIIIIIIIIIIIIIIIIIIIIIIIIHIIIIIIIIIIIIIIIIIIIIIIIIIIIIIIIIDDDDD
@HISEQ:969:HM2KJBCX2:2:1101:3779:47399 2:N:0:ACTATGCA
AACCCAGATGATCCCAACTATCCCTATTAATCATTACATCGATCCTAGAAACCAACAAAATAGAATCGGATGTCCTATTTCATTATTCCATGCTAATGTATTCAAGCGTGAGCCTGCTTTAAACACTCTAATTTTTTCAAGGTAACAGTCCTAATTCCCCGTGACACCAAATTAATGGCATTACGGTTCTTTAGAAGGTGAGAAATCAATAATATCAGTACATACCAACGGCATGACCGAAACATTGATCCCGAAATTCAACTACGAGCTTTTTAACTGCAACAACTTTAATATACGCTATTGGAGCTGGAATTACCGCGGCTGCTGGCACCAGACTTGCCCTCCAA
+
DDDDDIHIIIIIIIIIIIIIIIIIIIIIIIIIIIIIIIIIIIIIIIIIIIIIIIIIIIIIIIIIIHIIIIIIIIIIIHIIIIIIHIIIEHHHIIIIIIIIIIIIIIIIHIIGIHIIIIIIIIIHHHHIIIHIIIIIIIIIIIIIIIIIIIIIIIIIIIIIIIIIIHHIIIIIIIIIIIIIIIIIIIIIIIIIIIIIIIIIIIIIIIIIIIIIIIIIIIIIIIIIIIIIIIIIIIIIIHIIIIIHGGIIIIIIIIIIIIIIIIIIIIIIIIIIIIIIIIIIIIIIIIIIIIIIIIIIIIIIIHIIIIIIIIIIIIIIIIIIIIIIIIIIIIIIIIIIIIIIIIDDDDD
@HISEQ:969:HM2KJBCX2:2:1101:15878:47438 2:N:0:ACTATGCA
AACCCAGATGATCCCAACTATCCCTATTAATCATTACGGTGGTCCTAGAAACCAACAAAATAGAACCACAACGTCCTATTCTATTATTCCATGCTAATCTATTCAAGCAATAGCCCGCTTTAAACACTCTAATTTTTTCAAGGTAATGGTCCTGGCTCCCCAACACACCCAATTAAGGACATGCTGATTCACCAGAAGGAAGACCCGACAACAAGACAGTACTCGCCAAAGACGGACCGCCCGGCCAGGCCTAAAATTCAACTACGAGCTTTTTAACTGCAACAACTTTAATATACGCTATTGGAGCTGGAATTACCGCGGCTGCTGGCACCAGACTTGCCCTCCAA
+
DDDDDIIIIHIIIIIIIGIHHIIIIIIHIIIIIIIIIIIHIHIHHIIGHIHIIGHHIGFHHHGHIIIIIIIFHGHIII1DH@CFEHHHHIIHEHHIHHHGFHHIHHHHIHHHEEHIHEGIIHHFHHIHIHHHIHHHHIHGHIIHHHEGHIHHIHIHIGIIIIIIIIIIIIIHIHIIIHIIIIIHHIIIIIIHIIIIIIIIIIIIIIIIIIHIIIIIIIIIIIIIHHIII=HEH%IIHIIIIIIIIIGIIIIIIIIIHHHHIIIIIIIIIIIIIHIHIIHHIIIIHCIIIIIIIIIIIIGIIIIIIIIIIIIIIHIIIIIIIIIIIIIIIIIIIIIIHHCIIIADDDD
@HISEQ:969:HM2KJBCX2:2:1101:3144:47079 2:N:0:ACTATGCA
AACCCAGATGATCCCAACTATCCCTATTAATCATTACGGTGATCCTAGAAACCAACAAAATAGAATCATGCAGTCCTATTTTATTATTCCATGCTAATGTATTCAAGCAAAATGCCTGCTTTAAACACTCTAATTTTTTCAAAGTAAAGGTCCTGGTTCCCCGCGACACCCAATTAAGGGCATCGCGGTTCTCCAGAAGGTGAGAAATTGACTACTCCAGTTCATACCCCTTAAGGCACGACCGATGTGTCAATCCCGAAACTCAAATACGAGCTTTTTAACTGCAACAACTTTAATATACGCTATTGGAGCTGGAATTACCGCGGCTGCTGGCACCAGACTTGCCCTCCAA
+
DDDDDHIIIIIIIIIIIIIIIIGIHIIIGIIHIIIIIIIIIIIHHIIIHIIIHIIIIIIIIIIHIIIHIIIHIIHIHIIIIIIIIHHIIIIIEFHIIIHIIHHIIIIIIIIIHIIIIIHIIIHIHIIIIIIIIIIIIIIIHHIIIIIIHHHHHHHIIHHIIIIIIHIIIIIIIIHIIIHIIIIIIHIIIIIIIIIIIIIIIIIIIIIIIIIIIIHHIIIIIIIIIIIIIIHIIIIIIIIIIIIIIIIIIIHIIIIIIIIIIIIIIIIIIIIIIIIIIIIIIIIIIIIIIIIIIIIIIIIHIIIIIIIIIIIIIIIIIIIIIIIIIIIIIIIIIIIIIIIIIIIIIIIDDDDD
@HISEQ:969:HM2KJBCX2:2:1101:16779:46767 2:N:0:ACTATGCA
AACCCAGATGATCCCCAACTATCCCTATTAATCATTACGGTGGTCCTAGAAACCAACAAAATAGAACCACAACGTCCTATTCTATTATTCCATGCTAATCTATTCAAGCAATAGCCCGCTTTAAACACTCTAATTTTTTCAAGGTAATGGTTCTGGCTCCCCAACACACCCAATAAAGGGCATACTGGTTCACCAGAAGGAAGACCCGACAGCAGACAGTACTCGCCAAAGACGGACCGCCCGGCCAGGCCTAAAATTCAACTACGAGCTTTTTAACTGCAACAACTTTAATATACGCTATTGGAGCTGGAATTACCGCGGCTGCTGGCACCAGACTTGCCCTCCAA
+
DD@DDHGIIIIFHIIHIIIHHIIIIIIIIIIIIIIHIGHHHIFIGIIHHIGHHGIIIIGHIHHIIGIHEHHF=EE?CEH@EHHHGIIHIIGIHEHEHIIIIHIHFEHHGFHFIDHHGHHHGHEGEHHIIGHHEGEHIFECGHIIIIHHIIIHHIIIIHHGIIHHE?HGHIGHHG@IIIIIIIIHHIIIIGHHHHHIIIIIIHIIIHH<IIIHHHHHHHHHDIHHHIIIIHHCIIGIIIIHIHIIHHIIHHFHIIIHGH@IHHHHIHHHEIIIIIHHIIHHHIIIHHHHIIIIIIIHHEGIIIIIHIIIIIHIIIHIIIHIIIIIIHIIIIIIIIIIIIIIIIDCDDD
@HISEQ:969:HM2KJBCX2:2:1101:12663:47684 2:N:0:ACTATGCA
AACCCAGATGATCCCAACTATCCCTATTAATCATTACGGTGATCCTAGAAACCAACAAAATAGAACCATGCCGTCCTATTCTATTATTCCATGCTAATGTATTCGAGCAAAAATGCCTGCTTTAAACACTCTAATTTTTTCAAGGTAAAGGTCCTGGATCCGCAAGACACCCAATTAAGGACATCAAGTTTCTCCAGAAGGTGAGAAATCAACAGCGACAGTTCATACCCCTTAAGGCATGACCATCACGTCAATCCCGAAATTCAACTACGAGCTTTTTAACTGCAACAACTTTAATATACGCTATTGGAGCTGGAATTACCGCGGCTGCTGGCACCAGACTTGCCCTCCAA
+
DDDDDIIIIIIIIIIIIIIIIIIIIIIIIIIIIIIIIHIIIIIIIIIIIIIIHIIIIIIIIIHIIIIIIIIIGHIIIIIIIIIIIIIIIHHHHIIIIHIIHDHIIIHIIIIIIIIIIIIIIIIIIIIIIIIIIIHIIIIHIIIIIIIIIIIIIIIHCIIIHHHIIIIIIHEIIIIIIIIIIIIIIHIIIHHIIIIIIIIIIHIIIIIIIIIIIIIIIIIIIIIIIIIIIIIIIIIIIIIIIIIIIIIIIIHHIIIIIIHIIIIIIIIIIIIIIIIIIIIIIHIIIIIIIIIIIIIIIIIIIIIIIIIIIIIIIIIIIIIIIIIIIIIIIIIIIIIIIIIIIIIIIIIIDDDDD
@HISEQ:969:HM2KJBCX2:2:1101:10322:47976 2:N:0:ACTATGCA
AACCCAGATGATCCCAACTATCCCTATTAATCATTACGTCAATCCTAGAAACCAACAAAATAGGATCGAACGTCCTATTTCATTATTCCATGCTAATGTATTCAAGCGTTAGCTTGCTTTAAACACTCTAATTTTTTCAAAGTAACAGTCCAAATTCCCCGCAACACCAAATTAATGGCATTACGGATCATCAGGAAGGAGGAATCAGTGAGACCAGTACATACCAGAGGCATGACCAATCTACTAACCCCGAAATTCAACTACGAGCTTTTTAACTGCAACAACTTTAATATACGCTATTGGAGCTGGAATTACCGCGGCTGCTGGCACCAGACTTGCCCTCCAA
+
CDDCCIIIIIIIIIIIHIIIHIIIGIIIIIIIIIIIIIIHGHHIIIIHIIIIHHIIHIHIIIHHIHHIIIIHIIIHHHHHIIIHIIIIIIIIIIIIHIIIIIIIIIIIIIIIIIIIIIIIIIIIIIHHIIIHHGHIHIIIIIHIHHIIHHIIIHIHIHIIIIIIIHIIIHIIHIIHIIHIIHIIHIIIIIHGIIIIIIIIIIIIIIIIIIHIIIIIIIIIIIIIIIIIIIIIIIIIIIIIIIIIHIIIHIIIIIIIIIIIIHIIIIHIIIIIIIIIIIIIIIIHHHG?IIIIHGIIIIIIIIIIHIIIIIIIIIIIIIHIIIIIIIIIIIIIIIIIIIIIIDDDDD
@HISEQ:969:HM2KJBCX2:2:1101:7062:48532 2:N:0:ACTATGCA
AACCCAGATGATCCCAACTATCCCTATTAATCATTACATCGATCCTAGAAACCAACAAAATAGAATGCGATGTCCTATTTCATTATTCCATGCTAATGTATTCAAGCGTGAGCCTGCTTTAAACACTCTAATTTTTTCAAGGTAACAGTCCTAATTCCCTATAACATCAAATAAATGACATTATAGTTCTTTAGAAGGTGAGAACCAATAAAATCAGTACATACCAAGGCATGACCAACTAATTGATCCCGAAGTTCAACTACGAGCTTTTTAACTGCAACAACTTTAATATACGCTATTGGAGCTGGAATTACCGCGGCTGCTGGCACCAGACTTGCCCTCCAA
+
DDDDDIIIIIIIIIIIIIIIIIIIIIIIIIIIIHIIIIIIIIIIIIIIIIIIIIIIIIIIIIIIIHHHIIIGHIIIIIIIIIIIIIIIIIIIIIIIIIIIIIIIIHIIIIIIIIIIIIIIIIIIIIIIIIIIHIIIIIIIIIHIIHIIIIIIIIIIIIIIIIIIIIHIIIIIIIIIIIIIIIIIIIIIIIIIIIIIIIIIIIIIIHIIIIIIIIIIIIIIIIIIIIIIIIIIIIIIIIIIIIIHIIIIIIIIIIIIIIIIIIIIIIIIIIIIIIIIIIIIIIIIIIIIIIIIIIIIIIIIIIIIIIIIIIIIIIIIIIIIIIIIIIIIIIIIIIIIIIIIDDDDD
@HISEQ:969:HM2KJBCX2:2:1101:16338:48709 2:N:0:ACTATGCA
AACCCAGATGATCCCAACTATCCCTATTAATCATTACGGTGGTCCTAAAACCAACAAAATAGAACCAACGTCCTATTCTATTATTCCATGCTAATCTATTCAAGCAAATGCCCGCTTTAAACACTCTAATTTTTTCAAGGTAATGGTCCTGGTTCCCCGACACACCCAATAAAGGGCATCCCGGCTCACCAGAAGGATAGACCCGACGACAGAACAGTACTCGCCAAAGACGGACCATCCGGCCAGGCCTAAAATTCAACTACGAGCTTTTTAACTGCAACAACTTTAATATACGCTATTGGAGCTGGAATTACCGCGGCTGCTGGCACCAGACTTGCCCTCCAA
+
B?@0BEHHHHIIHGCCHIIIIHHHFFHIHHHHHIHIHIIIIIIIFHHIGHHIIHHIFHIHHHHIIIHHHGGHFG@HHCHHHHFHH@FHHICFHEHHIHIIIDHHGIHHHHIGIHHHHIIIIIIIIIIIIIIIIIIIIGIIIIIIIIHHHIHFGFIHIIIIIIHHHHHHHIIIIIFHHHGGHIIIIIIIIIIIHHHIHHFHIIIIIHHHIIIHIIHIIIIHHHHIIIIHIIIIHIIHHGIIHHFGHIIHIHIIHHHFIIIHEEHHIIIHHIIIHEIIIIIIHHGHHHFIIIIGIIHHGHEHGIIIIIIIIIIHHHHIHHHHHEHGIHIIIIHEHHIIIIIIDBDBA
@HISEQ:969:HM2KJBCX2:2:1101:14292:48537 2:N:0:ACTATGCA
AACCCAGATGATCCCAACTATCCCTATTAATCATTACATCGATCCTAGAAACCAACAAAATAGAATCTGATGTCCTATTTCATTATTCCATGCTAATGTATTCAAGCGTAAGCTTGCTTTAAACACTCTAATTTTTTCAAGGTAACAGTCCTAATTCCCCATAACATCAAATAAATGACATTATGGTTCTTTAGAAGGTGAGAACCAATAAAACCAGTACATACCAAGGCATGACCGATTCCTTGATCCCGAAATTCAACTACGAGCTTTTTAACTGCAACAACTTTAATATACGCTATTGGAGCTGGAATTACCGCGGCTGCTGGCACCAGACTTGCCCTCCAA
+
DDDDDHIIIIIIIIIIIIIIHHIIIHIIIIIIIIHIIIIIIIIIIIIIIIIIIIIIIIIIIIHIIIIHIHIIIHIIIIIIIHHIHIIGIHIIIIIIIIIIIHHIIIIIHIHHGHHIIIIIHGIHHIHIHIHIIIIHHHHIHIIIIIIIIIIIIIIIHIHHIIIIIIIHIIIIIHIIIIIIIIIIHIIIIIIIIHIIIIIIHIIIIIIIIIHHIIHHIIIIIIIIIIIIHIIIIIIIIIIIIHIHIIIIIIIIIIIIIIIIIIIIIIIIIIIIIIIIIIIIIIIIIIHIIIIIIIIIIIIIIIIIIIIIIIIIIIIIIIHIIIIIIIIIIIIIIIIIIIIIDDCDD
@HISEQ:969:HM2KJBCX2:2:1101:4580:48837 2:N:0:ACTATGCA
AACCCAGATGATCCCAACTATCCCTATTAATCATTACGTCAATCCTAGAAACCAACAAAATAGGATCGAACGTCCTATTTCATTATTCCATGCTAATGTATTCAAGCGTTAGCCTGCTTTAAACACTCTAATTTTTTCAAAGTAACAGTCCTGTTTCCCTGCAACACCAAATTAATGACATTACAGTTCTTCAAGAAGGAGGAATCAGTAAAGCCAGTACACACCATTGGCACGACCAACCTACTGACCCCGAAATTCAACTACGAGCTTTTTAACTGCAACAACTTTAATATACGCTATTGGAGCTGGAATTACCGCGGCTGCTGGCACCAGACTTGCCCTCCAA
+
DDDDDIIIIIIIHIIIIIIIIIIIIIIIIIIIIIHIIHHIIIIIIIIIHHIHIIIIIIIIIIHH@HHHIIIIIHIHIIIIHIIIIIIGHIHIHIHIIIIIIIIIIHIIIHIHHIIIIIIIIIIIIIIHHHIIIIIHHIHIHIIIIIIIIIIHIIIIIIIIIIIIIIIIIIIHIIIIIIIIIIIIIIIIIIIIIIIIIIIIIIIIIIIIIIIIIIIIIIIIIIIIIIIIIIIIIIIIIIHIIIHHHIIIIIIIIIIIIIIIIIIIIIIIIIIIIIIIIIIIIIIIIIIIIIIIIIIIIIIIIIIIIIIIIIIIIIIIIIIIIIIIIIIIIIIIIIIIIIIIIDDDDD
@HISEQ:969:HM2KJBCX2:2:1101:13419:48687 2:N:0:ACTATGCA
AACCCAGATGATCCCAACTATCCCTATTAATCATTACGGTGGTCCTAGACCAACAAAATAGAACCAACGTCCTATTCTATTATTCCATGCTAATCTATTCAAGCAAAAGCCCGCTTTAAACACTCTAATTTTTTCAAGGTAATGGTCCTGGTTCCCCGACACACCCAATAAAGGGCATACCGGCTCACCAGAAGGATAGACCCGACAACAGACAGTACTCGCCAGAGACGGACCGCCCGGTCAGGCCTAAAATTCAACTACGAGCTTTTTAACTGCAACAACTTTAATATACGCTATTGGAGCTGGAATTACCGCGGCTGCTGGCACCAGACTTGCCCTCCAA
+
DDDDDIIIIIIIIIIIIIIIIIIIIIIIIIIIIIIIIIHIGGIIIIIIIIIIHIIHIIIIHHIIIGIIHIIHHGHIHIIHIIIIIIIIIIIIIIIIIIIIIHIIIIIIIIIIIIHHHIIIIIIIIIIIIIIHIIIIIIHHIIHIIIIIIIIHHIIIIIIIIIIIIIIHIIHIHHIIIIIIIHIIIIIIIIIIIIIIIIIIIIIIIIIIIIIIIIIHIIIIIIIIIIIIIIIIIIIIIIIIIIIIIIIIIIIIIIIIIIIIIIIIIIIIIIIIIIIIIIIIIIIIIIIIIIIIIIHIHHIIIIIIIIIIIIIIIIIIIIIIIIIIIIIIIIIIIIIIIIDDDDD
@HISEQ:969:HM2KJBCX2:2:1101:2249:49035 2:N:0:ACTATGCA
AACCCAGATGATCCCAACTATCCCTATTAATCATTACGGTGGTCCTAGACCAACAAAATAGAACCAACGTCCTATTCTATTATTCCATGCTAATCTATTCAAGCAAAAGCCCGCTTTAAACACTCTAATTTTTTCAAGGTAATGGTCCTGGTTCCCCGACACACCCAATAAAGGGCATACCGGCTCACCAGAAGGATAGACCCGACAGCAGAACAGTACTCGCCAGAGACGGACCGTCCGGTCAGGCCTAAAATTCAACTACGAGCTTTTTAACTGCAACAACTTTAATATACGCTATTGGAGCTGGAATTACCGCGGCTGCTGGCACCAGACTTGCCCTCCA
+
DDDDDHIIIIIIIHIIIIIIIIHIIIIIIIIIIIIIIIIIIIIIIIIGIIIIIIIIIIIIHGHIIHIIIIIIIHHIIIIIIIHHIIIIIIIIIIIIIHHIIIIIIIIIIIIIIIIIHIIIIIHIIIHHIIIIIIIIIIIIIIIIIIIIIIHHHIHHIIIIIIIIHIIIHIHIIIIIIIIIIIIIIIIIIIIIIIIIIIIIIIIIIIIIIIHIIIIIIIIIIIIIIIIIIIIIIIIIIIIIHHIIIIIIIIIIIIIIIIIIIIIIIIIIIIIIIIIIIIIIIIIIIIIIIIIHIIIIHHHIIIIIIIIIIIIIIIIIIIIIIIIIIIIIIIIIIIIIIIDDDDD
@HISEQ:969:HM2KJBCX2:2:1101:2511:49252 2:N:0:ACTATGCA
AACCCAGATGATCCCAACTATCCCTATTAATCATTACATCGATCCTAGAAACCAACAAAATAGAATCGGATGTCCTATTTCATTATTCCATGCTAATGTATTCAAGCGTGAGCCTGCTTTAAACACTCTAATTTTTTCAAGGTAACAGTCCTAATTCCCCGTAACACCAAATTAATGGCATTACGGTTCTTTAGAAGGTGAGAAATCAATAATATCAGTACATACCAACGGCATGACCGAAACATTGATCCCGAAATTCAACTACGAGCTTTTTAACTGCAACAACTTTAATATACGCTATTGGAGCTGGAATTACCGCGGCTGCTGGCACCAGACTTGCCCTCCAA
+
DD@DCEHIIIIIIIIIHIIIIIIIIIIIIIIIIIIIIHIGHIIIIIIIIIIIIIIIIIIIIIICHIIEGHHIIIIIIIIIIIHIIIIIIIIIIIIIIIIIIGHHHHHHIHHIIHHIIIIIFIIIIIGIIIIIIHHIIIIG6BGEHHHIIIIIIIIIIIIHHHCHHEEHHIHHIIGHIHGHIIHIIHIIIHHHIIIIIIIIIIIIIHIIHIIIEHEIIIIIIIIIIIIIIIIIIDIIIIHHCFGFGF<IIIIIIIIIIIIIIIIIIIIIIIIIIIIIIIIIIIIIIIIIIIIIIIIIIIIIHHIIIIIIIIIIIIIIIIIIIIIIIIIIIIIIIIIIIIIIIIDDDDD
@HISEQ:969:HM2KJBCX2:2:1101:11113:49579 2:N:0:ACTATGCA
AACCCAGATGATCCCAACTATCCCTATTAATCATTACGTCAATCCTAGAAACCAACAAAATAGGATCAAACGTCCTATTTCATTATTCCATGCTAATGTATTCAAGCGTTAGCCTGCTTTAAACACTCTAATTTTTTCAAAGTAACAGTCCTGTTTCCCTGCAACACCAAATTAATGACATTACAGTTCTTCAAGAAGGAGGAACCAGTAAAGCCAGTACATACCAGAGGCACGACCAACTTACTAATCCCGAAATTCAACTACGAGCTTTTTAACTGCAACAACTTTAATATACGCTATTGGAGCTGGAATTACCGCGGCTGCTGGCACCAGACTTGCCCTCCAA
+
DDDDDIIIIIIIIIIIIIIIIIIIIIIIIIIIIIIIIIIHIIIIIIIIHIIIIIIIHHHHIIIGIIIIIIIIHIIIHIIIIIIIIIIHHIIIHIGHIIIIIGHHIIIIIIIIHHIIIIIIHHHIIIIIIIIHIIIIIIIIIIHIIIIIIIIIIHIIIIIIIIIIIIIIIIHHIIHIIIIIIIIIIIIIIIHIIIIIIIIIIIIIIIIIIIIIIIIIIIIIIIIIIIIIIIIIIIIIIIIIIIIHHIIHIHIIIIIHIIIIIHHIIIIIIIIIIIIIIIIIIIIIIIIIIIIIIIIIIIHHHIIIIIIIIIIIIIIIIIIIIIIIIIIIIIIIIIIIIIIIIDDDDD
@HISEQ:969:HM2KJBCX2:2:1101:12775:49326 2:N:0:ACTATGCA
AACCCAGATGATCCCAACTATCCCTATTAATCATTACGGTGATCCTAGAAACCAACAAAATAGAACCATGCCGTCCTATTCTATTATTCCATGCTAATGTATTCGAGCAAAAATGCCTGCTTTAAACACTCTAATTTTTTCAAGGTAAAGGTCCTGGATCCGCAAGACACCCAATAAAGGACATCAAGTTTCTCCAGAAGGTGAGAAATCAACAGTAACAGTTCATACCCCTTAAGGCATGACCATCACGTCAATCCCGAAATTCAACTACGAGCTTTTTAACTGCAACAACTTTAATATACGCTATTGGAGCTGGAATTACCGCGGCTGCTGGCACCAGACTTGCCCTCCAA
+
DBDDDIHHIHHIIIIIIHIIIFIIHIIHIHII?HHIIIIIHIGHIIIIHHHFEHIIIEHHIIHHIIIHIIHHHHH?HIIIIIIIHEHIFHHIHEHIIIGHH<CHHHHIIIIIIIHHIIIIIHIIIHIIHHHIIHIIIIHHHHHHHIIIHIHIIIHHFHHCIIHIHHHHHHHIHIIIIIHIIGHHHFHFHHHIIIHIIIIHIHHIFHHHGIIIIIHGEHIIHHHHEHCIIHIHHHIIIIIIIIH)IHFGIIHFIIIIIIIIIIIIIIIHDHIHIIIIIIHIIIIGIIIIIIIHIIIIIHHIHHHIHHGIIIIIIIIHIIIIIHHIIHHHIIIIIIIIIIIIIIHIIIHIDDCDD
@HISEQ:969:HM2KJBCX2:2:1101:9288:48859 2:N:0:ACTATGCA
AACCCAGATGATCCCAACTATCCCTATTAATCATTACATCGATCCTAGAAACCAACAAAATAGAATCGGATGTCCTATTTCATTATTCCATGCTAATGTATTCAAGCGTGAGCCTGCTTTAAACACTCTAATTTTTTCAAGGTAACAGTCCTAATTCCCCGTGACACCAAATTAATGGCATTACGGTTCTTTAGAAGGTGAGAAATCAATAATATCAGTACATACCAACGGCATGACCGAAACATTGATCCCGAAATTCAACTACGAGCTTTTTAACTGCAACAACTTTAATATACGCTATTGGAGCTGGAATTACCGCGGCTGCTGGCACCAGACTTGCCCTCCAA
+
DDBDDHIIIIIIIIIIIIIIIIIIIIIIIIIIIIIIIIIIIIIFHIIHIIIIIHIIIIIIIIIIIIGIIIHIHGHIIIIIIHIIIIIHIGIIIIIGIIIIHIIIIHHHIIIIHHIIIIGHHHHIHIIGIIIIIIIIIIIIIIIIIIHIIIIIIIIIIIHIIIIIIIIIIIIIIIIIIIIIIIIIIIIHHHIIIIIIIIIIIIIIIIHIIIIIHIIIIIIIIIIIIIIIIIIIIIIIIIIIIIIIHFIIIIIIIIIIIIIIIIIIIGIIIIIIIIIIIIIIIIIIIIIIIIIIIIIIIIIIIIIIIIIIIIIIIIIIIIIIIIIIIIIIIIIIIIIIIIIIIIDDDDD
@HISEQ:969:HM2KJBCX2:2:1101:20029:49532 2:N:0:ACTATGCA
AACCCAGATGATCCCAACTATCCCTATTAATCATTACGTCAATCCTAGAAACCAACAAAATAGGTTTGAACGTCCTATTTCATTATTCCATGCTAATGTATTCAAGCGTTAGCCTGCTTTAAACACTCTAATTTTTTCAAAGTAACAGTCCTGTTTCCCTGCAACACCAAATTAATGGCATTACAGTTCTTCAGAAAGGAGGAATCAGCGAAACCAGTTCATACCAGTGGCACGACCAACCTGCTGACCCCGAAATTCAACTACGAGCTTTTTAACTGCAACAACTTTAATATACGCTATTGGAGCTGGAATTACCGCGGCTGCTGGCACCAGACTTGCCCTCCAA
+
DDDDDHHHIIIIIIIIIIIIIHHIIIIIIIIIIIIIIIIIIIIIIIIIIIIHIHIIIIIIIIHHIHIIIHIHHIHIIIIIIIIIGIIHIIHHIIIIIIIIIGIIIIIHIIIIIIIHIIIIIIIIIIIIHIIIIIIHIIIIIIHIIIIIIIIIIIIIIIIIIIIIIIIIIIHHHIIIIIIIIIIIIIIIIIIIIIIIIIIIIIIIIIIIIIIIIIIIIHIIIIIIIIIIIIIIIIIIIIIIIIIIHIIIIIIIIIIIIIIIIIIIIIIIIIIIIIIIIIIIIIIIIIHHIIHIIIIIIHIIIIIIIIIIIIIIIIIIIIIIIIIIIIIIIIIIIIIIIIIIIDDDDD
@HISEQ:969:HM2KJBCX2:2:1101:18602:50924 2:N:0:ACTATGCA
AACCCAGATGATCCCAACTATCCCTATTAATCATTACGGTGATCCTAGAAACCAACAAAATAGAATCATGCCGTCCTATTTTATTATTCCATGCTAATGTATTCAAGCAAAATGCCTGCTTTAAACACTCTAATTTTTTCAAAGTAAAGGTCCTGGTTCCCCGTGACACCCAATTAAGGGCATCGCGGTTCTCCAGAAGGTGAGAAATTGACTACACCAGTTCATACCCCTTAAGGCACGACCGATGTGTCAATCCCGAAATTCAACTACGAGCTTTTTAACTGCAACAACTTTAATATACGCTATTGGAGCTGGAATTACCGCGGCTGCTGGCACCAGACTTGCCCTCCAA
+
DDDDDIHIIIHIIHIIIIIIIIIIIIIIIIIIIHIIIIIIHHEHIIGIIIIIHHIIIIIIHIEHHIIIIHIHIHIHIIIIIIIIIIIIHIHHIIIIIIHHHDIHHHIIIIIIIHHIIHIIIHIIHHGHIGHHHHIIIIIIIIIIIIIIIIIHGIIIIHIHIIIIIIIIIHIIIIHIIIIIIHHIIIIIIHIIIHIIIIIIHIIIIIHHIIIIIIIIIIIIIIIIIIIIIIIIIIIIIIIIIIIIIIIIIHFIIIHIIHIIIIIIIIIIIIIIIIIIIIIIIIIIIIHGIIIIHIIIIIIIIIIIIIIIIIIIIIIIIIIIIIIIIIIIIIIIIIIIIIIIIIIIIIIDDDDD
@HISEQ:969:HM2KJBCX2:2:1101:16146:51116 2:N:0:ACTATGCA
AACCCAGATGATCCCAACTATCCCTATTAATCATTACGTCAATCCTAGAAACCAAAAAAATAGGATCAACGTCCTATTTCATTATTCCATTCTAATGTATTCAAGCGCGAGCCTGCTTTAAACACTCTAATTTTTTCAAAGTAACAGTCCTGATTCCCCACCACACCAAACTAATGACATGATGGTTCGTCAGAAGGTAGAAATCAGTAACACCAGTACGTACCGAAGGCACGACCAGCGTACTAATCCCGAAATTCAACTACGAGCTTTTTAACTGCAACAACTTTAATATACGCTATTGGAGCTGGAATTACCGCGGCTGCTGGCACCAGACTTGCCCTCCAA
+
@<D0@<F?1<1<G11<1<DHHHEG@1@C<<F<D@E1GH1<GHEE?F@1@<<F@@11<1<C<HF11D<CFE0DDCGHHHC1<<<<G@1FGC1D@11EEHGCHHED<>0</B/HHHEGBFHB11D1HHBCFF=FDGFACADGHIHF@FEEHHH<GDG?C@AFGHGGCEFHHGECHHCHHFCC/CC<?HFHCHHGEHHHEFCF@HEGG@CCHGEDCFE?HIIIHIHIIIHI=HEF>GDED/E1GFD<HHHC?DC<1<<<D1<<0<C<<<E?FHHHHGHEEHHHGHHGC1@EHGHGHF?HCFFGEDF?GCGC?HEIHHCEHFECGCHEHHIHGHHIHHEIHHHED?@B@
@HISEQ:969:HM2KJBCX2:2:1101:4260:51580 2:N:0:ACTATGCA
AACCCAGATGATCCCAACTATCCCTATTAATCATTACGTCAATCCTAGAAACCAACAAAATAGGATCGAACGTCCTATTTCATTATTCCATGCTAATGTATTCAAGCGTTAGCCTGCTTTAAACACTCTAATTTTTTCAAAGTAACAGTCCTGTTTCCCTGCAACACCAAATTAATGGCATTACAGTTCTTCAGAAAGGAGGAATCAGCGAAGCCAGTGCATACCAGTGGCACGACCAACCTGCTGACCCCGAAATTCAACTACGAGCTTTTTAACTGCAACAACTTTAATATACGCTATTGGAGCTGGAATTACCGCGGCTGCTGGCACCAGACTTGCCCTCCAA
+
DDDDDIIIIIIIIIIHIGIIIIIIIIIIIIIIIIIIIIIIIIIGIIIIIIIIIIIIIIHIIIHHHIHIIIHHHIHIIIIIIHIIHIIGIIHIIGEHIHIIIIHHIIIHHHIGHIIIIIIIIIIIIIIIIIIIIIIIHIIIIIIIIIIIIIIIIIIIIHIIIIIIIIIIIIIIIIIIIIIIIIIIHIIIIIIIIIIIIIIIIIIIIIIIIIIIIIIIIIIIIIIIII=IIIIIIIIIIIHIIIIHFIHIHIIIIIIIIIIIIIIIIIIIIIIIIIHIIIIIIIIIIIIIIIIIIIIIIIIIIIIIIIIIIIIIIIIIIIIIIIIIIIIIIIIIIIIIIIIIIDDDDD
@HISEQ:969:HM2KJBCX2:2:1101:6890:52010 2:N:0:ACTATGCA
AACCCAGATGATCCCAACTATCCCTATTAATCATTACGTCGATCCTAGAAACCAACAAAATAGAATCAAACGTCCTATTTCATTATTCCATGCTAATGTATTCAAGCGCGAGCTTGCTTTAAACACTCTAATTTTTTCAAAGTAACAGTCCTGATTTCCCATGACACCAAATTAATGACATCGTGGTTCGTCAGAAGGGAGAAACCAATAATGCTAGTACGTACAAAGTACGACCGACATATTAGTCCCGAAATTCAACTACGAGCTTTTTAACTGCAACAACTTTAATATACGCTATTGGAGCTGGAATTACCGCGGCTGCTGGCACCAGACTTGCCCTCCAA
+
DDDDDIIIIIIGFHIIIIIIIIIIIIIIIIIIIIIIHHHIIIIHIIIIII@FHHIIHIIIIIIIIIIIIIIIIIIHIIIIIHIIHIIIIIIIIIIIIIIIIIHGIGIIIIIIHIHIIIIIIIHIHIIIIIIIIIIIIIIIIIIIIIIIIIIIIIIHIHIIIIIIIIIIIIIHHIIIIIIIIIIIIIHIIIIIIIIIIIIIIIIHHIIIIIIIIIIIIIIHHGHIIIIIIIIIIIIIIIIIIIHIIIIIIIIIIIIIIIIIIIIIIIIIIIIIIIIIIIIIIIIHIIIIIIIHIIIIIIIIIIIIIIIHHIIIIIIIIIIIIIIIIIIIIIIIIIIIIIIDDDDD
@HISEQ:969:HM2KJBCX2:2:1101:12865:52200 2:N:0:ACTATGCA
AACCCAGATGATCCCAACTATCCCTATTAATCATTACGGCTCTCCTAGAAACCAACAAAATAGGAGCGCCGTCCTATTCCATTATTCCATGCTAATGTATTCGAGCAAAGGCCTGCTTTGAACACTCTAATTTTTTCAAAGTAAAAGTCCTGCTTCCCAAAACACGCCCAGCGAAGGGCATGCCGTTCCGCAGAAGGAAAGGCCCGGCCGAGCCAGTGCACGCGGTGAGGCGGACCGGTCAGCCAGGCCCAAGGTTCAACTACGAGCTTTTTAACTGCAACAACTTTAATATACGCTATTGGAGCTGGAATTACCGCGGCTGCTGGCACCAGACTTGCCCTCCAA
+
BDDBDIIIIEGHEHHIIEHIHIIIHIHIIHHHIIIHEHDHIIIHIIIHHIIIEHIHHHHIHICHHHIHCHH?CHHIHFHEHHI1FEF?FEF?EHIIHHIIHHEIIHHHHIHHHHEHHHHHIHHEHHHIIHIIIIIIIHIHIHIHHEFEHEECECHHHHHH?HHHHIIIIIHHGEFGC@HHIIIIHDEG3IIIHHHHIHIHIIGIHIIIHHGHGIIIIIIHGGIIIIIIIIHHIIHGIIIIIIIHIIIHHIIIHHIIHIIIIIIIIIIIIIIIIIIIIIIIIIIIIIHIIIIHEIIIIIIIIIIIIIIIIIIIIIIIIIIIIIIIIIIIIIIIIIIIIIGIDDDDD
@HISEQ:969:HM2KJBCX2:2:1101:3222:52602 2:N:0:ACTATGCA
AACCCAGATGATCCCAACTATCCCTATTAATCATTACGGTGGTCCTAGACCAACAAAATAGAACCAACGTCCTATTCTATTATTCCATGCTAATCTATTCAAGCAAAAGCCCGCTTTAAACACTCTAATTTTTTCAAGGTAATGGTCCTGGTTCCCCGACACACCCAATAAAGGGCATACCGGCTCACCAGAAGGATAGACCCGACAACAGACAGTACTCGCCAGAGACGGACCGCCCGGTCAGGCCTAAAATTCAACTACGAGCTTTTTAACTGCAACAACTTTAATATACGCTATTGGAGCTGGAATTACCGCGGCTGCTGGCACCAGACTTGCCCTCCAA
+
DDDDDIIIIIICHHIIIIIIIIIIIIIIIIIIIIIIIIHHHIIGIIIIHIIIIIIIIIIIIHIIIIIIIIIIIHHIIIIIIIHIIIIIIHIIIIHIIIIIIHIHIIIIHIIIIIIIIIIIHIIIIIIIIIIIIHHIIIIIIIIIIIIIIHGHHHIIIIIIIIIHHIIIHIIIIIIIIHIIIIIIIIIIIIIIIIIIIIIIIIIIIIIHIIIIIIIIIIHIIIIIIIIIIIIIIIIIIII>IHIIIIIIIIIIIIIIIIIHIIHIIIIIIIIIIIIIIIIIHIIIIIIIIIIIIIHHHHIIIIIIIIIIIIIIIIIIIIIIIIIIIIIIIIIIIIIIIIDDDDD
@HISEQ:969:HM2KJBCX2:2:1101:1623:53223 2:N:0:ACTATGCA
AACCCAGATGATCCCAACTATCCCTATTAATCATTACGTCAACCCTAGAAACCAACAAAATAGGATCAAACGTCCTATTTTATTATTCCATGCTAATGCATTCAAGCGTTAGCCTGCTTTAAACACTCTAATTTTTTCAAAGTAACAGTCCTGTTTCCCCGCAACACCAAATTAATGGCATCACGGTTCTTCAAGAAGGAGGAATCAGCAAGGCCAGTTCATACCGGTGGCACGACCAACCTGCTGACCCCGAAATTCAACTACGAGCTTTTTAACTGCAACAACTTTAATATACGCTATTGGAGCTGGAATTACCGCGGCTGCTGGCACCAGACTTGCCCTCCAA
+
DBDDDIGHIHEHCFHIHIHHHIIGIIHIIHEHIIIGIHIICGGHIIH1GEEHEHIH?HHIIFFGHIIHFFCECGGHH?CGHIHHIIH@GGHHIFEEHE@HHFGIIIIIIHIIIHHHEHHEFHHIHHHHII@GIIHGHHGHHIIIIHHHHHIIIHEGIIIHGIHIGGGHHHEGHHIHHIIIIHHIGIIHGHHHHIIHIIIIIIIIIIHHHHIIIIHIIIIIIIIIIIHHIIIHGIIHIIHHIGIIHIIIIIIIHIIIIIIIIIIIIIIIIHIIIIHEIIIHHHHHHGIIIIIIIIIIIIIHIIIIIIIIIIIHIIIHIHIIIIIIIIIIIIHHHFIIIIIIIDDDDD
@HISEQ:969:HM2KJBCX2:2:1101:15636:52796 2:N:0:ACTATGCA
AACCCAGATGATCCCAACTATCCCTATTAATCATTACGGTGATCCTAGAAACCAACGAAATAGAATCAGTCCGTCCTATTTCATTATTCCATGCTAATGTATTCAGACGATAGTCTGCTTTAAACACTCTAATTTTTTCAAAGTAACAGTCCTGATTTCCCATCACACCAAATAAATGGCATGAAAGTTCCTCAGAAGGTAGAGATCCATCTCACCAGTGCAGACAATTAAGCCTGACCAATGGGTAGACCCCGAAGTTCAACTACGAGCTTTTTAACTGCAACAACTTTAATATACGCTATTGGAGCTGGAATTACCGCGGCTGCTGGCACCAGACTTGCCCTCCA
+
DD@DBIIHHHHCHIIHHIGHEHC<FHH?GFI?GCHIIIEHCHIFEHHEHHHCGCHHHCHHIIHHI@FFIGHGHIHHHIIIEHHIIIHHEH?1FHEHHHEHIHIHGHCGIIHHIHHHHHFIHHHHHIHIHHIHHIHHIHGDHEHHHHHHHHHIIIHHHHEHHIIHIHGIHHIIHIIHHIIHIIHHIIIIHHHIHH;HIHI;IIIIIIHEHHIIHHEGIIHHGIHIIIHHHIIHFIIHHGIIIIIIIHHIIIIIHHHHIIIIIIIIIHIIHHIIIIIIIIIIIIIIIIHHIIIIIIIIIIIIIIIIIIIIIIIIIHIIIIIIIIGIIIGIIIIIIIHFHHIIIIDB@BB
@HISEQ:969:HM2KJBCX2:2:1101:12138:54284 2:N:0:ACTATGCA
AACCCAGATGATCCCAACTATCCCTATTAATCATTACGGTGATCCTAGAAACCAACGAAATAGAACCAATCCGTCCTATTTCATTATTCCATGCTAATGTATTCAGACGTTAGCCTGCTTTAAACACTCTAATTTTTTCAAAGTAACAGTCCTGATTTCCTATCACACCAACTAAATGGCATGAAAGTTCCTCAGAAGGTAGAGATTTATCTCACCAGTACAGACAATTAAGCCTGACCAATGGGTAAACCCCGAAGTTCAACTACGAGCTTTTTAACTGCAACAACTTTAATATACGCTATTGGAGCTGGAATTACCGCGGCTGCTGGCACCAGACTTGCCCTCCAA
+
DDDDDIHHIIIIIGHIIIIIIIIIIIIIIIIIIIIIIHIIGIIHIHIIIIIHIIIIHCHEHHHHHHCGHIIHIIIIHIIHHFHIIIIHHFHHHEHIIHIIIHHHIHHIIIIIIHIIIIIHIIIIIIHFIIIHHHIIIIIHHIIIIIIIIIIIIIIIIIIIIIIIHHIIIIIIIIIIHIIIIIIIIIIIIIIIIIIIIIIIIIIIIIIIIIIIHIIIIIIIIIIIIIIIIIIHIIIIIIIHIIIIIHEHIIIIIIIIIIIIIIIIIIIIIIIIIIIIIIIIIIIIIIIIIIIIIIIIIIHIIIIIIIIIIIIIIIIIIIIIIIIIIIIIIIIIIIIIIIIIIIIDDDDD
@HISEQ:969:HM2KJBCX2:2:1101:12583:54745 2:N:0:ACTATGCA
AACCCAGATGATCCCAACTATCCCTATTAATCATTACGTTGATCCTAGAAACCAACAAAATAGAATCGAACGTCCTATTTCATTATTCCATGCTAATGTATTCAAGCGCGTGCCTGCTTTAAACACTCTAATTTTTTCAAAGTAACAGTCCTGACTCCCCACAACATCAAATTAATGACATCATGATTCATCAGAAGGGAGAAATCAATGACATTAGTACGTACCGAAGGCACGACCGACGTATTGATCCCGAAATTCAACTACGAGCTTTTTAACTGCAACAACTTTAATATACGCTATTGGAGCTGGAATTACCGCGGCTGCTGGCACCAGACTTGCCCTCCAA
+
BBDDAHCE1@GHIGHIIIGHHIIIIIIIEEFHEHHHHIHHHIIIHIEHIGHEEHHHIIHIHHHIIIGEHIGIGEHFHIHEHHIECHHHHEEH@FGHIIIHIHGHHIIIIHIIIIHHFIIIHIIHIIHHGHHHIGHGHHHFIHIGHHCIHIIHEHHEHIGIIHHIFHCHGCHHIHHIIIIIIHIIIIIIHHHHIIHHHG@IHHIIIHHHHHHFIHHIIHIHHHGGII?IIIIIIIGIIHHII?HHGHHIIIHIIIHHDHGEEGDHHHIHIHGIHHGIIHIHHHIHIHHHHHGFIIIIIIIIIHIHIIIIHIHHIIIIHHHIIIHHIIIIIIIHHHIHIIIIIDDDDD
@HISEQ:969:HM2KJBCX2:2:1101:7195:54569 2:N:0:ACTATGCA
AACCCAGATGATCCCAACTATCCCTATTAATCATTGCTCACAAATCCAAAAACCAACAAAATACGATAAACGAGCCCTAACTTATTATTCCATGCTAATGTATTCATAACTAACCGCCTGCTTTAAACACTCTAATTTTTTCAAAGTAAAGGTCCTGGATTGCGAACCCAACCCAGCAAAGGGCAGGAACGTTCTCCAGGAAGATGGTAAGCGCGCATCGGCACTCACACACGAAACCGTGGCGGGCCAAGCGCACTATACCAGAAATCCAACTACGAGCTTTTTAACTGCAACAACTTTAATATACGCTATTGGAGCTGGAATTACCGCGGCTGCTGGCACCAGACTTGCCCTCCAA
+
DDDDDIIIIIHIIIIIIIIIIIIIIIIIIIIIIIIIIIIIIIIIHIHIIIIIIIHHHIIIIHIIIIIIIIIHIIHIIIIIIHIHIIIIIIIIIHHHIIIIEDGHHIGIIIIIIIHHIIHIIFHHHIIIIIIIIHHIHHHIIIHIHIIIIIIHIIHIIIIIIIIIIIIIIHGIIHIIIIIHIHIIIHHIIIIIHHHHIIIIIIIIIIIIIIIIIIIIIIIIIIIIIIIIIIIHHIIIIIIIIIIIIIIIIIIIIIIIHHHIIHIFIHHIIIIIIIIIHIIIIIIHIIIIIIIIIHIIIHHHHIIIIIIIIIIIIIHIIIIIIIIIIIIIIIIIIIIIIIIIIIIIIIIHIIIIIDDDDD
@HISEQ:969:HM2KJBCX2:2:1101:6763:56317 2:N:0:ACTATGCA
AACCCAGATGATCCCAACTATCCCTATTAATCATTACGGTGATCCTAGAAACCAACAAAATAGAACCATGCCGTCCTATTCTATTATTCCATGCTAATGTATTCGAGCAAAATGCCTGCTTTAAACACTCTAATTTTTTCAAGGTAAAGGTCCTGGTTCCACATGACACCCAATTAAGGACATCATGCTTCTCCAGAAGGTGAGAAATCAACTGCGACAGTTCATACCCCTTAAGGCACGACCATCACGTCAATCCCGAAATTCAACTACGAGCTTTTTAACTGCAACAACTTTAATATACGCTATTGGAGCTGGAATTACCGCGGCTGCTGGCACCAGACTTGCCCTCCAA
+
DDDDDIHIIIHIIHIIIIIIIHIIIGIIIIIIIIIIIIIIIIIIIIIIIIIIIHIIIHIIIGHIIHIIIICHDHHIIIIIIIIHIIIHIIIFHGIIIEHHIGIIIIHIIHGHHHIIIIIIIHHHHIIIHHHIHHIHHIHIIHIIIIIIIIHIIIIIIHHHIIIIIIIIHGIIIIIIIHIIIIIIIIIHHIIIIIIIIIIHIGIHIIIIIIHIIIIIHHHHGIIIIIIIIIIIHIIIIIIIIIIIIIIIIIHIIIIIIIIIIIIIIIIIHIIIIIIIIIIIIIIIIHIIIIIIIIIIIIIHIIIIIIIIIIIIIIIIIIIIIIIIIIIIIIIIIIIIIIIIIIIIIIIDDDDD
@HISEQ:969:HM2KJBCX2:2:1101:17693:56003 2:N:0:ACTATGCA
AACCCAGATGATCCCAACTATCCCTATTAATCATTACGGTGGTCCTAGACCAACAAAATAGAACCAACGTCCTATTCTATTATTCCATGCTAATCTATTCAAGCAAAAGCCCGCTTTAAACACTCTAATTTTTTCAAGGTAATGGTCCTGGTTCCCCGACACACCCAATAAAGGGCATACCGGCTCACCAGAAGGATAGACCCGACAACAGAACAGTACTCGCCAGAGACGGACCGTCCGGTCAGGCCTAAAATTCAACTACGAGCTTTTTAACTGCAACAACTTTAATATACGCTATTGGAGCTGGAATTACCGCGGCTGCTGGCACCAGACTTGCCCTCCAA
+
DDDDCHHEHIGIHIIIHHIHIIIIIEHH?CFHIIGHIIIHHHHHIIHGHIEHIDHEHHHECFHEHIEH=GEHHEFCEHHHHEHEHHC@C?1FHHHHIEHH@D@GIHHIDGIHHCCHEHBEFEHGHHHFHCHIIHHHFIIHIHHHEIHHHHHHECIHIHHHHIIIIIHHIHEHIIIIHHHIIIIGHEHHCHHHIIIIGIIIHIIHHIHHHHIHHIIIHHHI;IIIIIIHIIHHGDIIIIIIHGHIIHGHIIIIIIIIIHHHHIIIHHIHIHIIIHHGIIHGIHIHIIIIHHHEIIIIHHHIIIIIIIIIIIIIIIIIHHIIIIIIIIIIIIIIIIIHHIIDABDD
@HISEQ:969:HM2KJBCX2:2:1101:18732:56693 2:N:0:ACTATGCA
AACCCAGATGATCCCAACTATCCCTATTAATCATTACGGTGGTCCTAGAAACCAACAAAATAGAACCACAACGTCCTATTCTATTATTCCATGCTAATCTATTCAAGCAATAGCCCGCTTTAAACACTCTAATTTTTTCAAGGTAATGGTCCTGGCTCCCCAACACACCCAATAAAGGACATGCTGGCTCACCAGAAGGAAGACCCGACAGCAGACAGTACTCGCCAAAGACGGACCGCCCGGCCAGGCCTAAAATTCAACTACGAGCTTTTTAACTGCAACAACTTTAATATACGCTATTGGAGCTGGAATTACCGCGGCTGCTGGCACCAGACTTGCCCTCCAA
+
DDDDDHHIIIIIIHIIIIIIIHIIGIIIIIIIIIIIIIIIHIIIIIHHIIIIGHIIIHGIIIHHIIIIIIIICHEHHIHIGIIHIIIHHHIHIIIHHIHHHCHHHIIHIIIIIIHIHHHIIHHIIGHCHHHEHHHIIIIIHIHIIHIIIIIIHHHHIIIIIHIHHHHHIIIIIIGIIIIIIIIHIIIHHHHHIIIIIIIIIIIIIIIIIIIIIIIIIIIIIIIIIIIIIIHIIIIIHHHIIIIHHIIIIIIIIIIIHIIIIIIIIIIIIIIIIIIIIIIIIIIIIIIIIIIIIHIIIIIIIIIIIIIIIIIIIIIIIIIIIIIIIIIIIIIIIIIIIIIIIDDDDD
@HISEQ:969:HM2KJBCX2:2:1101:3333:56787 2:N:0:ACTATGCA
AACCCAGATGATCCCAACTATCCCTATTAATCATTACGTCAATCCTAGAAACCAACAAAATAGGATCGAACGTCCTATTTCATTATTCCATGCTAATGTATTCAAGCGTTAGCCTGCTTTAAACACTCTAATTTTTTCAAAGTAACAGTCCTGTTTCCCTGCAACACCAAATTAATGACATTACAGTTCTTCAGAAAGGAGGAATCAGCGAAGCCAGTGCATACCAGTGGCACGACCAACCTGCTGACCCCGAAATTCAACTACGAGCTTTTTAACTGCAACAACTTTAATATACGCTATTGGAGCTGGAATTACCGCGGCTGCTGGCACCAGACTTGCCCTCCAA
+
CDDDDIIIIHIIIIIIIIIGIIIIIIIIIIIIIIIGIHIIIIIIIIIIIIIIIHIIIIIIIIGHIIIIGIIIHHIHIIHHIHIIIHIGIHIIGHIIHHIIIHHHIIGHHHHGHIHIIIIIIHGIHHIIIIHHHGIIIIIIHIIIIIIIIIHIIIIHIIIHIIIIIIIIIIIHHIIIIIHIHIIIHIHHIIIIIIIIIIIIIIIIIIIIIIIIIIIIIIIIHIIIIIIIIIIIIIIIIIHIIIIHGIHIIHIIIIIIIIIIIIIIIIIIIIIIIIHIIIIIIIIIIIIIIIIIIIIIIIIIIIIIIIIIIIIIIIIIIIIIIIIIIIIIIIIIIHHIIIIIIDDDDD
@HISEQ:969:HM2KJBCX2:2:1101:4559:56675 2:N:0:ACTATGCA
AACCCAGATGATCCCAACTATCCCTATTAATCATTACGGTGATCCTAGAAACCAACAAAATAGAACCATGCCGTCCTATTTCATTATTCCATGCTAATATATTCAGACATAAGCCTGCTTTAAACACTCTAATTTTTTCAAGGTAACAGTCCTGGTTTCCCAAAACACCAAATAAATGACATTAAGGTTCTCCAGAAGGTAGAAATTCTTAAAATCAGTACGAACCTGTTGATTCAACCGATAAAAAAATTCCGAAATTCAACTACGAGCTTTTTAACTGCAACAACTTTAATATACGCTATTGGAGCTGGAATTACCGCGGCTGCTGGCACCAGACTTGCCCTCCAA
+
BADACHDGCGHCGDGHGHEHI?EGGHHIIHIHIIIGHHCC1CCGEHFEHHHFFHIHHHIGHHCEHHHHH1FEHEHDHIIGFEHII?1GH1CHFHHE@FEHEFECG6@@FH?HDEGHF@CEEFCHGHE@GEGHGCHGCEHECG?IIHHGCCHEHEEFA<C<HGFHHEHHGCHHEEDE@GHHHGCGC<EIFHHCC@H:G?HGGHDIHHH7EHIIIIIHHGCD<FCFEGG@HHHIHEDIHDIGGHHHCHGIIHIHH@HCHFC?F@HHIHEHGIHH?HHEIIHIHGHEHHHHHIIHHEHIIIHEHIIGHHHFIIHHHIHHC<GIIHEHH@EHIHHIIHHFHHGIIHHABDAB
@HISEQ:969:HM2KJBCX2:2:1101:3257:57079 2:N:0:ACTATGCA
AACCCAGATGATCCCAACTATCCCTATTAATCATTACGTCAATCCTAGAAACCAACAAAATAGGATCGAAGGTCCGATTTCATGATTCCATGCTAATGTATTCAAGCGGTAGCCTGCTTTAAACACTCTAATTTTTTCAAAGTAACAGTCCTGTTTCCCTGCAACACCAAATTAATGACATTACAGTTCTTCAGAAAGGAGGAATCAGCGAAGCCAGTGCATACCAGTGGCACGACCAACCTGCTGACCCCGAAATTCAACTACGAGCTTTTTAACTGCAACAACTTTAATATACGCTATTGGAGCTGGAATTACCGCGGCTGCTGGCACCAGACTTGCCCTCCAA
+
DD@00DHHHHE?<CGC@HEC<CC?HGHHEHE@EHE?HCCFGCFC1GH<C<GC@<FHE1C1F1<<CCEGG?0<11</<@C1<<<1<FC@1<1DE1<1DEHHFFCFH@F@#B<.@G@C@1G?IHHHHHCHDH@D6CHHHHB?HAHHG?1HHGHHHFA@HHFCH@;H8<<HHEFHFHGEHFIHIHGD/HHEGEHCGEHHHIIIIEFEEG0HC?HGCHEIIHHCHHGCGHIHHGIHHF<<CECCHH?@<:=HCHHGEIIIIHHHHDIIHCIHHHHHHHIIHEIIHHHHEHFFEEIIGIIGHHEIIIIHIHIIHFHG/H<DHIIIHG@1GHHHCIHHHHHHHHHIIDDBDD
@HISEQ:969:HM2KJBCX2:2:1101:3760:57189 2:N:0:ACTATGCA
AACCCAGATGATCCCAACTATCCCTATTAATCATTACGTCGATCCTAGAAACCAACAAAATAGAATCAAACGTCCTATTTCATTATTCCATGCTAATGTATTCAAGCGTGAGCCTGCTTTAAACACTCTAATTTTTTCAAAGTAACAGTCCTGATTTCCCACAACACCAAATAAATGACATCATGGTTCGTCAGAAGGGAGAAACCAACAATACCAGTACGTACCGAGGCACGACCGACATGATGGTCCCGAAATTCAACTACGAGCTTTTTAACTGCAGCAACTTTAATATACGCTATTGGAGCTGGAATTACCGCGGCTGCTGGCACCAGACTTGCCCTCCAA
+
DDDD@HIHIGIIIIIIIIHHHHHHIIIIIIIHHHIIIIHHCHIEHIIF1FHHEHHIIHHIIIHIECHHIIIIEHHHIIIHHHGHHHHIIIIIHIIIIIHHHEEHIHHHHIHIGIHHHFHHHHHIHHHEHHEHHHHIIGIHIIIHIIHHHHFIHIHHHHIIIHHIIHIIIIIIIIIIIIIIIIIIIIHHFIHHHHHIIIIIIIIHIHIIIIIHHHIHIIIIIIIIHIIIIIIIIIHHIIIIIFHDIIIIIIHHHGHIIIIIIIHIHIHHIIGIHHIIHIIIIIIIGIIIIIHIIIIHIIHHIIHIIIIIIIIIIIIIIIIIIIIIIIIIIIIIIIIIIIIGDDDDD
@HISEQ:969:HM2KJBCX2:2:1101:8484:57257 2:N:0:ACTATGCA
AACCCAGATGATCCCAACTATCCCTATTAATCATTACATCGATCCTAGAAACCAACAAAATAGAATCTGATGTCCTATTTCATTATTCCATGCTAATGTATTCAAGCGTAAGCTTGCTTTAAACACTCTAATTTTTTCAAGGTAACAGTCCTAATTCCCCATAACATCAAATAAATGACATTATGGTTCTTTAGAAGGTGAGAACCAATAAAACCAGTACATACCAAGGCATGACCGATTCCTTGATCCCGAAATTCAACTACGAGCTTTTTAACTGCAACAACTTTAATATACGCTATTGGAGCTGGAATTACCGCGGCTGCTGGCACCAGACTTGCCCTCCAA
+
DDDDDIIIIIIIIIIIIIIIIIIIIIIIIIIIIIIIHIIIIIIHIHIIIIIIIIIIIIIIIIHHIIIIIIGIHIIIIIIIHIIIIIIIIIIIHIIIIHIIHIIIIHIIIIIIIIIIIIIIIIIIIIIHIIIIIIIIIIIIHIIIIIHIIIIIIIIIIIIIIIIIIIIIIIIIIIIIIIIIIIIIIIIHIIIIIIIIIIIIIIIIIIIIIIIIIIIIIIIIIIIIIIIIIIIIIIIIIIIIIIHHIIIIIIIHIIIIIIIIIIIIIIIIIIIIIHIIIIIIIIIIIIIIIIIHGIIIIIIIIIIIIIIIIIIIIIIIIIIIIIIIIIIIIIIIHIIIIIIIDDDDD
@HISEQ:969:HM2KJBCX2:2:1101:16302:57921 2:N:0:ACTATGCA
AACCCAGATGATCCCAACTATCCCTATTAATCATTACGGTGGTCCTAGACCAACAAAATAGAACCAACGTCCTATTCTATTATTCCATGCTAATCTATTCAAGCAAAAGCCCGCTTTAAACACTCTAATTTTTTCAAGGTAATGGTCCTGGTTCCCCGACACACCCAATAAAGGGCATACCGGCTCACCAGAAGGATAGACCCGACAACAGACAGTACTCGCCAGAGACGGACCGCCCGGTCAGGCCTAAAATTCAACTACGAGCTTTTTAACTGCAACAACTTTAATATACGCTATTGGAGCTGGAATTACCGCGGCTGCTGGCACCAGACTTGCCCTCCAA
+
DDDDDHHIIIIIHHHIIIIIIHEHHHIIIIIIIIIIIIIIIIICEHCHHHHFHHIHIIGGFGHHIIHIIEHHHHIIIIIIHHII@GHIIIIIEHHHGHHHHHHIHHIIHHHIIGHHIIIIIHHHIHIHHHGHHHFHIEHEHHIIHHHEGHCHHHIIHHIIIHHIHIIHHHIHFAHHHHIHIHIHIIIHHHHHIIHHHHIIHDGGHIIIHIE;HIIIHHE=IHIIIIIIIHIIIIHHDHIHIHHIIHIIIIIIIHIIHHHIHIIHHFIHIHIIIHHIIIIIIHHHHIIIIIHHHHHHFHIIIIIIIIIIIIIIIHIIIIIGHIIIIIIIHHHHHFHIIIDDDDD
@HISEQ:969:HM2KJBCX2:2:1101:2276:56491 2:N:0:ACTATGCA
AACCCAGATGATCCCAACTATCCCTATTAATCATTACGGTGGTCCTAGAAACCAACAAAATAGGATCAAACGTCCTATTTCATTATTCCATGCTAATGTATTCAAGCGTTAGCCTGCTTTAAACACTCTAATTTTTTCAAAGTAACAGTCCTGTTTCCCTGCAACACCAAATTAATGGCATTACAGTTCTTCAGAAAGGAGGAATCAGCGAAGCCAGTGCATACCAGTGGCACGACCAACCTGCTGACCCCGAAATTCAACTACGAGCTTTTTAACTGCAACAACTTTAATATACGCTATTGGAGCTGGAATTACCGCGGCTGCTGGCACCAGACTTGCCCTCCA
+
DDDDDIIIIHIIIIIHIIIIIIIIIIIIIIIIIIIIIIIIIIIIIIIIIIIIIIIHHIHHIIHIIIHIHHIIIGIHIIIIIIIIIIIHHHEHIIHIIIIIIIIIIIIIIIIIIIIHIHIHHIIIIHGIIIIIIIIIHIIGIIHHIHHIIIIIIIIHIIIIIHIIIIIIIIIIIIHII;IIIIIIHIIIIIIIIIIIIIIIIIIIHIHIIIHIIIIIIIIIIIIIIIIIIIIIIIIIIHGHIIHGIIIIIIIIIIIIIIIIIIIIIIIIIIIIIIIIIIIIIIIIIIIIIIIIIIIIIIIIIIIIIIIIIIIIIIIIIIIIIIIIIIIIIIIIIIIIIIIIDDDDD
@HISEQ:969:HM2KJBCX2:2:1101:7939:57231 2:N:0:ACTATGCA
AACCCAGATGATCCCAACTATCCTTATTAATCATTACGGTGGTCCTAGAAACCAACAAAATATAACCACAACGTCCTATTCTATTATTCCATGCTAATCTATTCAAGCAAATGCCTGCTTTAAACACTCTAATTTTTTCAAGGTAATGGTCCTGGCTCCCCGGCACACCCAATAAAGGACATACTGGTTCACCAGAAGGTGGACCCGACACAGGACAGTACTCGCCAAAGACGGACCGCCCGGTCAGGCCTAAAATTCAACTACGAGCTTTTTAACTGCAACAACTTTAATATACGCTATTGGAGCTGGAATTACCGCGGCTGCTGGCACCAGACTTGCCCTCCAA
+
0<0DDE<1D11F1D1110<11DG1<1<<DH1F<GH@110<<0<11<1<1<1DGEE0DHH1111<<<D111<0/11<C?G1D11D111<C1111<<CG1H@@6<@FCGFEEE?C<@@?FB1F<1CG@HHG@CG11<DIHGEC<@11?HG1HGCFH7DC?GHDC?IHHHG@CHG?GIHHCHIHGFA@HHHFFHIHCEEHHFEGC0CCCEIHGGCHHFHHHHDHEHIHHDCEC8C?<?CHDDIIHIHEHHFHEHIHHGGCIIHDC<E@C?=HHHEEHH?HEIHHECHG?HHHFHHHHDFEHFCGHGEHCHGIHHHHHIIH?HFCCCEHF<CC?EG<CC1EHCEHDD<0<
@HISEQ:969:HM2KJBCX2:2:1101:1453:58193 2:N:0:ACTATGCA
AACCCAGATGATCCCAACTATCCCTATTAATCATTACGTCAATCCTAGAAACCAACAAAATAGAATCAAACGTCCTATTTCATTATTCCATGCTAATGTATTCAAGCGTGAGCCTGCTTTAAACACTCTAATTTTTTCAAAGTAACAGGCCTGATTCCCCAAGACACCAAATTAATGACATCATAGTTCGTCAGAAGGAAGAAACCAATAAATTAGTACGTACCAAGGCACGACCAACATATTGATCCCGAAATTCAACTACGAGCTTTTTAACTGCAACAACTTTAATATACGCTATTGGAGCTGGAATTACCGCGGCTGCTGGCACCAGACTTGCCCTCCAA
+
@DDDDIIGCHHI?HHHHHEC11DGHIHHIGEHH1FGHEC@D01D1<CDHCHHHEHHCFFHHH1GHCEF1DGE<CE0DGH1FEGHHHHHCEF<FEHEHFCGEGIIIIIHFDHHFHHGIIIHHGHFC@GCEGHHHH8HC?IHHHHHHFH;$ECFE?7D1G<CIIHGHCHEHHHEHHHEEGGIHHHIIHHGF<EGIIIIIHEGIIIHFCFHC@CC@HIHHHHIHHGHEIH;HHIIHHHHDFCGIHHEECDIHG<1?EG?F<IHIHH@HGFHHEHHGEHIIIHH@EHHEEIIIIIIIHEHIIHHIIIFIIIHFE?HCHDIIIIIIIIHHHHIIIHFHHIIIIIDDADB
@HISEQ:969:HM2KJBCX2:2:1101:6207:58254 2:N:0:ACTATGCA
AACCCAGATGATCCCAACTATCCCTATTAATCATTACGTCGATCCTAGAAACCAACAAAATAGAATCAAACGTCCTATTTCATTATTCCATGCTAATGTATTCAAGCGCGAGCTTGCTTTAAACACTCTAATTTTTTCAAAGTAACAGTCCTGATTTCCCGCGACACCAAATTAATGACATCGTGGTTCGTCAGAAGGGAGAAACCAATAATGCTAGTACGTACAAAGTACGACCGACATATTAGTCCCGAAATTCAACTACGAGCTTTTTAACTGCAACAACTTTAATATACGCTATTGGAGCTGGAATTACCGCGGCTGCTGGCACCAGACTTGTCCTCCAA
+
@BDDDIIIHIEHH?GHHIIHIIIIIIIIHHIHHFGEEHIIHCEHIHHGHHHIFHHHIHIFHHIIGCHE?GEH@G0CGHHHHHIIIGHH@HHGEHIHHHHHHGHHIIHHIIIGHHFGHIIHIH@HEFHHHIHIHGHHIHHIIIIIHIIIHIIIIIHIHHIEEHHHHIHHHHHEFHHIIHIHIIIIIIHGIIHIIIIIIHIHHIIIHIIHIIHIIIIIHIIHIIIIIHHIHIIIHHHHIIIIIIHIIIIIHEIIIIHIIIIIIIIIIIIIIHHIHIIIIHIIIIHHHIIIIIIIIIIIIIIHIIIHIIIIIIIIIIIIIIIIIIIIIHGHIIIIIIIIHIIDD@@D
@HISEQ:969:HM2KJBCX2:2:1101:19158:58117 2:N:0:ACTATGCA
AACCCAGATGATCCCAACTATCCCTATTAATCATTACGTTGATCCTAGAAACCAACAAAATAGAATCGAACGTCCTATTTCATTATTCCATGCTAATGTATTCAAGCGCGTGCCTGCTTTAAACACTCTAATTTTTTCAAAGTAACAGTCCTGACTCCCCACAACATCAAATTAATGACATCATGATTCATCAGAAGGGAGAAATCAATGACATTAGTACGTACCGAAGGCACGACCGACGTATTGATCCCGAAATTCAACTACGAGCTTTTTAACTGCAACAACTTTAATATACGCTATTGGAGCTGGAATTACCGCGGCTGCTGGCACCAGACTTGCCCTCCAA
+
BD@BDHHIHIIIHHIIHDCHHHHFHIFHHFHIIIIIG@DFHHIGHIHHHFFCDGHHHHIIHIHHHHGIGHFCHF0CCGH?HHEHHIIHFHF@EEHIHHIIHHHHIIG=</CCCEECEC@EH@HHC?HHGHHHIIHHHBFFFA<DB<EFC1HCEGHIHECHGCHHEEHEEHHHFHHHHHGHHEHIHHHIHFHGHEIIHHHHFIHH?DGGIIHIHEEIIHHHGCGEHHEG9HHCHIHIHIIHGDG@1GC/HHEHIHHHCHFHHGIHIGDCECHIHIHCEGIIIHHFHHHIIHHE@E/CHEIHIHHHGHHFFIHHCHGIIIIHIFHHHHIIIHHHIIIHHIHHGB@@D@
@HISEQ:969:HM2KJBCX2:2:1101:7933:58490 2:N:0:ACTATGCA
AACCCAGATGATCCCAACTATCCCTATTAATCATTACGTCAATCCTAGAAACCAACAAAATAGGATCGAACGTCCTATTTCATTATTCCATGCTAATGTATTCAAGCGTTAGCCTGCTTTAAACACTCTAATTTTTTCAAAGTAACAGTCCTGTTTCCCTGCAACACCAAATTAATGACATTACAGTTCTTCAAGAAGGAGGAATCAGTAAAACCAGTACATACCATAGGCACGACCAACCTACTGACCCCGAAATTCAACTACGAGCTTTTTAACTGCAACAACTTTAATATACGCTATTGGAGCTGGAATTACCGCGGCTGCTGGCACCAGACTTGCCCTCCAA
+
DDDDDIIIIIIIIIIIIIIIIIIIIIIIGIIIIIIIIIIIIIIHIIIIIIIIGIIIHIHIIIHIIIGIFHHIHHIIIIIIIHIIIIIHICHHHIIIIIIIIIHIIIIIHIIIHIIIHIIIIIHIHIIIIIHHHGHHHIIIIIIIIIIHHIHHIIHHIIIHHHIIHIIIIIIHGIIHIIIIHIIIIGIIHIIHEHIIIHIIIIIIIIIHHHIIIIIIIIIHIIIIIIIIIHHIIIIIIIHIIHHHHIIIIHIIIIIIIIIIIHIIHIIIIIIIIIIIIIIIIIIIHGIIIIIIIIIIIIIIIIIIIIIIIIIGIIIIIIIIIIIIGIIIIIIIIIIIIIIIIDDDDD
@HISEQ:969:HM2KJBCX2:2:1101:17333:57873 2:N:0:ACTATGCA
AACCCAGATGATCCCAACTATCCCTATTAATCATTACGGTGGTCCTAGACCAACAAAATAGAACCAACGTCCTATTCTATTATTCCATGCTAATCTATTCAAGCAAAAGCCCGCTTTAAACACTCTAATTTTTTCAAGGTAATGGTCCTGGTTCCCCGACACACCCAATAAAGGGCATACCGGCTCACCAGAAGGATAGACCCGACAACAGACAGTACTCGCCAGAGACGGACCGCCCGGTCAGGTCTAAAATTCAACTACGAGCTTTTTAACTGCAACAACTTTAATATACGCTATTGGAGCTGGAATTACCGCGGCTGCTGGCACCAGACTTGCCCTCCAA
+
DDDDAHHIIIIHIIIIHIHIIHIIIIIIIIIIIIIIIHHHHIHIHIIFHIIHIIIIHIHIGHFIIIIIHDGCCCHHHIIIIIIGHIIIIIIGHHHHIIIIHHIHHHIIIIIIIIIIIIIIIIIHHHHIIIHIIIIHHIGHHIIIHIHIIIIIHIIIIHHHIIIHIHIIIGIIII;IIIIHEHHHHHHHGIIIIIIIHIIIIIIIIIIIIHIHIIIIIIIGIIIIIIIIIIHHHHHIIIIIIIIIIIHIHIIIIHHHHIHHHIHIIIIIIIIIIIIIIIIIIIIIIHIIIIHIIIIIIIIIIIIIIIIIIIIIIIIIIIIIHIIIHIIHIIIIIIIIIIDDDDD
@HISEQ:969:HM2KJBCX2:2:1101:4416:58976 2:N:0:ACTATGCA
AACCCAGATGATCCCAACTATCCCTATTAATCATTACGGTGATCCTAGAAACCAACAAAATAGAACCATGCCGTCCTATTCTATTATTCCATGCTAATGTATTCGAGCAAAATGCCTGCTTTAAACACTCTAATTTTTTCAAGGTAAAGGTCCTGGTTCCACATGACACCCAATTAAGGACATCATGCTTCTCCAGAAGGTGAGAAATCAACTGCGACAGTTCATACCCCTTAAGGCACGACCATCACGTCAATCCCGAAATTCAACTACGAGCTTTTTAACTGCAACAACTTTAATATACGCTATTGGAGCTGGAATTACCGCGGCTGCTGGCACCAGACTTGCCCTCCAA
+
DDDDDIIIIIIHIIIIIIIIIIIIIIIIIIIIIIIIIIIIIIIIIIHHHIIHGHIHIIIIIGG?GHIIHHHHDHIIGIHCFHHIIHIIGHIIGHHHHHIIIFIHHIIIIHIIIIIIIHIHIIIHIHGIHIIIIIIIIIIIIHIHHHH%IIHIIIHIIIHHIHIIIHHIIHIIHIIHIHIIIIIIIIIIHIIIIIIIIIIIIIIIIIIIIIIIIIIIIIIIHIIIIIIIIIIIIIIIHHIIIIIIHIIIIFHIHHIIIHIIIIIIIIIIIIIIIIIIIIIIIIIIIIIIHHIIIIIIIIIIIIIIIIIIIIIIIIIIIIIIIIIIIIIIIIIIHIIIIIIIIIHHIIIDDDDD
@HISEQ:969:HM2KJBCX2:2:1101:19687:59394 2:N:0:ACTATGCA
AACCCAGATGATCCCAACTATCCCTATTAATCATTACGTCGATCCTAGAAACCAACAAAATAGAACCATACGTCCTATTTCATTATTCCATGCTAATGTATTCAGGCAATAGCCTGCTTTAAGCACTCTAATTTTTTCAAGGTAACAGTCCTGCTTCCCCAACGCACCAAATTAATGACATGCTGGTTATTCAGAAGGTAGGAATCCATCACGCCAGTACAGACCCAAAAGCCCGACCAACGGATAAACCCCGAAATTCAACTACGAGCTTTTTAACTGCAACAACTTTAATATACGCTATTGGAGCTGGAATTACCGCGGCTGCTGGCACCAGACTTGCCCTCCAA
+
DCDDDIIHIIIIHIIIIIIIIIIIIIIIIHGIIIIIHIIIIIHIFHIGIIIIIIHIIIGIIIHHIIGHHIHGEHIIIHHHIHIIIHIHEHHGHEHHEHIHIIIIHHIHHIH@HHHGIIIIIIIIIIHIIIHHHHHIIHGIIIHIIIHHHIIHHHHIIGHHHIIHIIHIHHHIIHIIIIIIIIHIIIHHHGHIIIIIIHHHIIIIIHHHHHHIIIIIIIIIHIHGIIHGHHIIIIIIIIIIIIIHHDIIIIHIIIIIIIIHIIIIIIIIIIIIIHIIIIIIIIIIIIIHIIIIIIIIIIIIIIIIIIIIIIIIIIIIIHIIIIIHIIIIIIIIIHIIIIIIIIDDDDD
@HISEQ:969:HM2KJBCX2:2:1101:6756:59502 2:N:0:ACTATGCA
AACCCAGATGATCCCAACTATCCCTATTAATCATTACGTCAATCCTAGAAACCAACAAAATAGAATCAAACGTCCTATTTCATTATTCCATGCTAATGTATTCAAGCGTGCGCCTGCTTTAAACACTCTAATTTTTTCAAAGTAACAGTCCTGATTCCCCACGACACCAAATTAATGACATCGTAGTTCTTCAGAAGGTAGGAACCAATAATGCCAGTGTGTACCGAAGCACGACCGACAATTTGATCCCGAAATTCAACTACGAGCTTTTTAACTGCAACAACTTTAATATATGCTATTGGAGCTGGAATTACCGCAGCTGCTGGCACCAGACTTGCCCTCCAA
+
DDDCDHIHIFEEHHIIHEHHIIGIIHHIIIHHHGHHIIIIIHHIEHIHEHGHIHHIHIHGHHIEHFHIHIIIHGHIIHCHHHEHH@CHFHIIIIIIIIIHIIIIHIEHHHHHIFHIHHIHHIIHHHHIHHIIHHEHEHGHGGHIIIHHIHHHHIGHIHIIIIIIIHHIIIHHIIIIIHHHIIIIIIIHHHHHHHIIIGIHHHIHHHHHIIIHIGIIIIIHHIIIIIIIIIIGGIHIIIIIHH@FIHDHIHIHHHGCHHHHIIIIIIIIIIIHIHIIHIHIIHHIIIIIIIHEHHIIIIHFEHHIIIHHIIIIIIIIIIIIIIIIIIGIIHHHIIHIHIIICDDDA
@HISEQ:969:HM2KJBCX2:2:1101:12316:59584 2:N:0:ACTATGCA
AACCCAGATGATCCCAACTATCCCTATTAATCATTACGTCAATCCTAGAAACCAACAAAATAGGATCAAACGTCCTATTTCATTATTCCATGCTAATGTATTCAAGCGTTAGCCTGCTTTAAACACTCTAATTTTTTCAAAGTAACAGTCCTGTTTCCCTGCAACACCAAATTAATGACATTACAGTTCTTCAAGAAGGAGGAACCAGTAAAGCCAGTACATACCGGAGGCACGACCAACCTACTAATCCCGAAATTCAACTACGAGCTTTTTAACTGCAACAACTTTAATATACGCTATTGGAGCTGGAATTACCGCGGCTGCTGGCACCAGACTTGCCCTCAA
+
<0D0D01CC111<1<<@GHH<1<FFHHHE<<1<FC?HEHH@@G1<FFCGHH?FEGCEHHCGC11<D11<<C0<<0<CECH?GG<@CG1<<F111<@G1EGCG@HECHHEGE%1661<6GEE88<<<EHHHGGFHHIFC8HHHAEGAA?GEGHCHGFDE?GC1<DFCHGEF?IIIHH8CC5HEGHHGHHGGFGGCHH:FHG<GFDHGG8FHFCF/CIGHHGIIIHEFFHEGHHHCC?HGF@CC::HFHHCDEFEG@@EHEHHGCEIIGIIHHHFFC@<@@CFEHHCIIHHHHHGGHFC@F<<GCEC?CHIHHEDE/DHEHH@C1C1FGHEEHGFFFIHH@@ABD<@
@HISEQ:969:HM2KJBCX2:2:1101:8653:59154 2:N:0:ACTATGCA
AACCCAGATGATCCCAACTATCCCTATTAATCATTACGTCGATCCTAAAAACCAACAAAATAGGGTCAAACGTCCTATTTCATTATTCCATGCTAATGTATTCAAGCGTGTGCCTGCTTTAAACACTCTAATTTTTTCAAAGTAACAGTCCTGATTCCCCATGACACCAAATTAATGACATCACAGTTCGTCAGAAGGTAGAAATCAATAATACCAGTGCATACCGGAGGCACGACCAATATATTGATCCCGAAATTCAACTACGAGCTTTTTAACTGCAACAACTTTAATATAAGCTATTGGAGCTGGAATTACCGCGGCTGCTGGCACCAGACTTGCCCTCCAA
+
D0@@DHEHF@11<<CGHIHI?GF1@<11<DD@C<DCGH<F//1<0DCGGHHC0<FE1DHIIE?@<F<FDEH0<D0EHCGEHC?1DHEFC1FCHECGHIIHGGG@CHGEHCHCC@@CFB8IHFFFHEFHHHH>H@HDAFHCHFCHGHHHIHEF@HIIIH0GHF<EGGHGFHEFHHGHGD:HHHHHFHHHDH?HHHI:HHHGHE8GHDHHHG<CEGFDGC@EGHHGIIIHEIIFHIHEHHIIIGHHFHDCCFF1HHHGCCFIHIIIIIHHHEFHGIIIIHIHIIIIIIIHIIIIHHGHIHGFGHEIIIIHFFHHHIHHHHHHIIHHIHIHCHHIIIHHEGHIIDDDBD
@HISEQ:969:HM2KJBCX2:2:1101:16666:61063 2:N:0:ACTATGCA
AACCCAGATGATCCCAACTATCCCTATTAATCATTACGGCGATCCTAGAAACCAACAAAATAGAACCGCACGTCCTATTCTATTATTCCATGCAACAGTATTCAGGCATAAAGCCTGCTTTAAGCACTCTAATTTTCTCAAAGTAAACGTGCCGGCTACTGAAGACACCCAGTGAAGGGCATCAACAGCCAACCGACGAATTAGGACCAGACATGTAGTAACAGCAATCAAGCGTACCACATGCTGGTGCCCGAGATCCAACTACGAGCTTTTTAACTGCAACAACTTTAATATACGCTATTGGAGCTGGAATTACCGCGGCTGCTGGCACCAGACTTGCCCTCCAA
+
B@DADHH@1CCFF@FFE=HGH@G1DGF@?FHE111<E<CCC/<EHHH?C@HF1<@E<<CGEHEE@H@CCEH/<<0<1<<?11<D1DGHCHH1<11D18<@DEIHHIIHGHFGGIIIHFGB<CHHHGEBCFHFHBFEAG@HHFHHF*AHHHHDHFCHHIHGGHGEFE:IHHGHEHHF?GDEHEH?GFHHHCGDCHHD@EHEHEEHEC1?HHHHHHEHEHHFHG?FC<1C<<A-@HHH?GG??HHEFHIIHH?IHHHD<1@1=G@CHHEIHHHIHHFCG@HHEHHCIHEHHEHHD<DHHF<1G?CIHHHHHG@@EHHF?CHHHEHECGCHHIHHCHGE@EHDHGBB<@@
@HISEQ:969:HM2KJBCX2:2:1101:20272:61095 2:N:0:ACTATGCA
AACCCAGATGATCCCAACTATCCCTATTAATCATGACTTCAGTCCACAAACACCAACAAAAAGAGGACCGGAGCCCACTATTATTATTCCATGCTAATGTATTCATAGCAAACACTGCCTGCTTTAAACACTCTAATTTTTTCAAAGTAAAAGATCTAGACTAACACTGCACCCATCCAATGAAGGAGAGAGCAGTGAGCTAGAAGGATGGCCTGGCCAAGCCGGCACTCACACACGAATCCGCATGCGGGCCTGCTGCACCACACCAGAAATCCAACTACGAGCTTTTTAACTGCAGCAACTTTAATATACGCTATTGGAGCTGGAATTACCGCGGCTGCTGGCACCAGACTTGCCCTCCAA
+
DDDDDHHIIIIIIIIIIIIIHIIIIIIIIIIIIIIIIIIIIIIIHIIIIIIIIHIIIIIIIIHHHIHIHHHHHHHIIIIIIHIIIIIIIHIHHHHHGHIEHFHHHIIHIIIIIIHHIHHIIIIIIIIIIIIIIIIIIIHIIIIHIIIIHHIIIIIHIIIIIHIHIIIIIHHIIIIIIIIIIIIIIHGIIIIIIIHIIIIIIIIIIIIIIIIIIIIIIIIIIIIHIIIIIIIIIIIIIIII=IIIHIIIIIIIIIIIIIIIHDHHIIIIIIIIIIIIHIIHIIIIIIIIIIIIIIIIIIIIIIIIIIIIIIHIIIIIIIIIIIIIIIIIIIIIIIIIIIIIIIIIIIIIIIIIIIIIIIDDDDD
@HISEQ:969:HM2KJBCX2:2:1101:19742:60920 2:N:0:ACTATGCA
AACCCAGATGATCCCAACTATCCCTATTAATCATTACGGTGATTCAGAAACCAACAAAACAGGACCACCGTCCTATTTTATTATTCCATGCTAATGTATTCAGACGTAAGCCTGCTTTGAACACTCTAATTTTTTCAAGGTAAAGGTCCTGGTTTCCCACCACGCTAAATTAATAACATGATGGTTCCCCAGAAGGTAGAAATTCCACACGCCAGTACAGACTATTGCCCGACCAACGGTAGAACCCCGAAATTCAACTACGAGCTTTTTAACTGCAACAACTTTAATATACGCTATTGGAGCTGGAATTACCGCGGCTGCTGGCACCAGACTTGCCCTC
+
CDCDDIIIIIHIIEHHIIIIIIGIIHIIHIIIHIGHHIIHIIGHHHIIIIIIHIHIIIIGIHHEHIIIIHII<GEHHHIGIGIIIFHHIIIIIIIIHIIIIHHIIHHIIIGHCHHHIIHHHIIHHIHHHIGIIIHIHIH?IIIHIHIIIIHIHHHIIIIIIIIIIGIHIIIIIIIIIHIHHIHIIIIIIIIHHIHIIHIIIIHIIIIIIIHIIIIIIIIIIIIIIHHIIIIIIIIIII=<IIIIIIIIIIIIIIIIIIIIIIIIIIIIIIIHIIIIIIIIIIIIIIIIIIIIIIIIIIIIIIIIIIIIIIIIIIIIIIIIIIIIIIIIIIIIIIIDDDDD
@HISEQ:969:HM2KJBCX2:2:1101:9711:61696 2:N:0:ACTATGCA
AACCCAGATGATCCCAACTATCCCTATTAATCATTACGGTGATCCTAGAAACCAACAAAATAAAACCATGCCGTCCTATTCTATTATTCCATGCTAATGTATTCGAGCAAAAATGCCTGCTTTAAACACTCTAATTTTTTCAAGGTAAAGGTCCTGGATCCGCAAGACACCCAATAAAGGACATCAAGTTTCTCCAGAAGGTGAGAAATCAACAGTAACAGTTCATACCCCTTAAGGCATGACCGTCACGTCAATCCCGAAATTCAACTACGAGCTTTTTAACTGCAACAACTTTAATATACGCTATTGGAGCTGGAATTACCGCGGCTGCTGGCACCAGACTTGCCCTCCAA
+
D@DDDHHC1111DGCE1<1<111D<F?GHH?EGC<GHI@1<<1<CG1<1<DGHHH@D?C1F11<D1<<G11D/C/C0<11<GEHI111<<1111<@GGHEH1CHGIHHFC0<?0HFHHF<FGECE?HGDHFFHB<1E1BC@@H9HFHEGHE7??HEHHDIHHD8?GFGE?H7HG@IHHHHHEHCGEIIHE@HGGHH:HHHCCHIIIIFHEIIHHFECGG?GGHGHIHHEHIFHHHHFEHEED/HEH=GEHEHHIHDHD1@IIIHHHEHHCEHIHHEHIHHHCIHED@G@HEIHHHHHIHEEGHFHHIHHGCHIIHHEHECH<DGIHHGHHHHHEFCCHGEHIIIIHGCD0B0D
@HISEQ:969:HM2KJBCX2:2:1101:14724:61776 2:N:0:ACTATGCA
AACCCAGATGATCCCAACTATCCCTATTAATCATTACGTCGATCCTAGAAACCAACAAAATAGAATCAAACGTCCTATTTCGTTATTCCATGCTAATGTATTCAAGCGTGAGCCTGCTTTAAACACTCTAATTTTTTCAAAGTAACAGTCCTGATTCCCCATGACACCAAATTAATGACATCATGGTTCGTCAGAAGGTAGGAATCAATAATACCAGTACGTACAATAGCACGACCAATAAATTGATCCCGAAATTCAACTACGAGCTTTTTAACTGCAACAACTTTAATATACGCTATTGGAGCTGGAATTACCGCGGCTGCTGGCACCAGACTTGCCCTCCAA
+
DDDDDIHHIIIIHHIIIIHIHIIIIIIIIIIHIIIIIGIIIIIIIIIHIIIIHHIIIIIIIIIIIIIIIIHHHHHHIIIHHIIIIIIHIIIICHHHIIIIIIIIIIHIIHIIIIIIIIIIIIIIIIIIIIIHIIIIHIIHIIIIIIIIIIIIIIIIIHIIIIIIIIIIHIIIHIIIIIIIHIIIHIIIIIHIIIIIIIIIIIIIIHIIIIIIHHIIIIIIIIIIIIIIIIIIIIIIIIIIIHIHIIIIIIHIIIIIHIIIIIIIIIIIIIIIIIIIIIIIIIHIIHHHIIIHIHIIIIIIIIIIIIIIIHIIIIIIIIIIIIIIIIIIIIIIIIIIIIIIDDDDD
@HISEQ:969:HM2KJBCX2:2:1101:9307:62141 2:N:0:ACTATGCA
AACCCAGATGATCCCAACTATCCCTATTAATCATTACGGTGGTCCTAGAAACCAACAAAATAGAACCATGCCGTCCTATTTTATTATTCCATGCTAATGTATTCAAGCAAAAATGCCTGCTTTAAACACTCTAATTTTTTCAAAGTAAAGGTCCTGGTTCCCCGCGGCATCCAATTAAGGACATCGCGGTTCTCCAGAAGGTGAGAAATTGACTGCACCAGTTCATACCCCGTGAGGCACGACCGATGCGCCAATCCCGAAATTCAACTACGAGCTTTTTAACTGCAACAACTTTAATATACGCTATTGGAGCTGGAATTACCGCGGCTGCTGGCACCAGACTTGCCCTCCAA
+
DDDDBHHHIIIIIIIIIIIIIIIIIIIIIHIIIIIIIIIIIIIGIHIIIHIHEHHIIIHIHHGIIIGHIIIIIHHIGIIIFFHHIIIIIEHIIIIIIIIHIHIHIIIIIIIHHIIIIHIIIIIIHHHIIHIIIHHHIIIIIHHIIIIIIHIIIIIIIIIHIIIIIIIHIHIIIIIIIIIIIHHHIIIIIIIIIIIIIIIIIIIIIIIIIIIIIIIIIIIIHIIHIIIIIIIIIHHIHIIIIIIIIIIIIHFFIIIIIIIIIIIIIIIIIIIIIIIIIIIIIIIIIIIIIIIIIIIIIIIIIIIIIIIIIIIIIIIIIIIIHIIIIIIIIIIIIIIIIIIIIIIIIIIIDDDDD
@HISEQ:969:HM2KJBCX2:2:1101:9119:61834 2:N:0:ACTATGCA
AACCCAGATGATCCCAACTATCCCTATTAATCATTACGTCGATCCTAGAAACCAACAAAATAGAATCAAACGTCCTATTTCATTATTCCATGCTAATGTATTCAAGCGTGCGCCTGCTTTAAACACTCTAATTTTTTCAAAGTAACAGTCCTGATTCCCCACGACACCAAATTAATGACATCGTAGTTCTTCAGAAGGTAGGAACCAATAATGCCAGTGTGTACCGAAGCACGACCGACAATTTGATCCCGAAATTCAACTACGAGCTTTTTAACTGCAACAACTTTAATATACGCTATTGGAGCTGGAATTACCGCGGCTGCTGGCACCAGACTTGCCCTCCAA
+
DDADBIHIIIGFHHIIHIGIHHHFHIHHIIIIIIEHIIHFDDHIIIHFCHHEHHIIGGHHHIIIIEHIEHHHHIIIIEHEHIHEHEEHHIHIGIHFHIHHHHHHHH?HHCHCHIHHIHHHHFHHHHFFHHHIIIHHIHEIIHHHHEHIHHGHHFGHHHEHGHHHHHIIIHEHGIHGFE?G/IIHHIHHHIIIIIIIIIIHEIHHEFIHHGIHIIIIIIHHIGIHGI?IHIHIHHGI=GFHGFFHIIHCIHHFHIIIIIIHIIIIIIHHHEHCCHIHIHHIIIIIHHEHIIIIIIIHHIIIIHEIIHIIIIIIIIHIIIIIIIIIIIGIIHHIIIHIIIIHADDD@
@HISEQ:969:HM2KJBCX2:2:1101:8683:62383 2:N:0:ACTATGCA
AACCCAGATGATCCCAACTATCCCTATTAATCATTACGGTGATCCTAGAAACCAACGAAATAGAATCAGTCCGTCCTATTTCATTATTCCATGCTAATGTATTCAGACGTTAGCCTGCTTTAAACACTCTAATTTTTTCAAAGTAACAGTCCTGATTTCCAATCACACCAAATTAATGACATGAAAGTTCCTCAGAAGGTAGAGATTTATCTCACCAGTACAGACAATTAAGCCTGACCAATGGGTAAACCCCGAAGTTCAACTACGAGCTTTTTAACTGCAACAACTTTAATATACGCTATTGGAGCTGGAATTACCGCGGCTGCTGGCACCAGACTTGCCCTCCAA
+
DDDDDIIIIIIIIHIIIIIIIIIIIIIIIIIIIIIIIIIIIIIIIIIIIIIIIIIIIIIIIIIIIIIHIIIIIIIHHIIIIIIIIHHHIHHIIIGIIGHHIHHIIIIIIIIIIIIHIIHII9IIIIIIIHIIIHHHIIIIIIIHIIIHHIIIIIIIIIIIIIHIIIIHIIIIIIIIIIIIIIIIIIIIHHHIIIIIIIIIIIIHIIHIIIIIIIIIIIIIIIIIIIIIIIIIIIIIIIIIIIHHIHEIIIIHIIHIIIHIIIIIIIIIIHIIIIIIIIIIIIIIIIIIHIIIHIIIIIIIIIIIIIIIIIIIIIIIIHIIIIIIIIIIIIIIIIIIIIIIIIIDDDDD
@HISEQ:969:HM2KJBCX2:2:1101:18057:61269 2:N:0:ACTATGCA
AACCCAGATGATCCCAACTATCCCTATTAATCATTACATCGATCCTAGAAACCAACAAAATAGAATCGGATGTCCTATTTCATTATTCCATGCTAATGTATTCAAGCGTGAGCCTGCTTTAAACACTCTAATTTTTTCAAGGTAACAGTCCTAATTCCCCGTGACACCAAATTAATGGCATTACGGTTCTTTAGAAGGTGAGAAATCAATAATATCAGTACATACCAACGGCATGACCGAAACATTGATCCCGAAATTCAACTACGAGCTTTTTAACTGCAACAACTTTAATATACGCTATTGGAGCTGGAATTACCGCGGCTGCTGGCACCAGACTTGCCCTCCAA
+
DDDDDIIIIIIIIIIGIIIHHHIIIIIIIIIHHIHIIIIIIIIIIIIIHIIIIHIIIIIIIHIIIIIHIHIHHEHHIIIIGHIIHIIICHHHHIEHIHIIIFEHIFECHGHIIIIHIIIIIIIIIIHHIHHHIHIHEGCHHIIHHIGIHHIIIHHDDHHDHHIIHHG?IIHGHHHH?HHHGHHHGHHHHECIIIIIIIIIIIIIHGCIIHIHHHHIHHIIGHIIIIHHBHFGGIIIIGIIIIFHD<HDHHDHHIIIIIIIIIIIIIIIIIIIIIIHIIIIIIIIIGIIIIIHIIIIIIIIHIIIIIIIIHEIIIIHIIIIIIIIIIIIIIIIIIIIIIIIIIDDADB
@HISEQ:969:HM2KJBCX2:2:1101:19167:62498 2:N:0:ACTATGCA
AACCCAGATGATCCCAACTATCCCTATTAATCATTACGGTGGTCCTAGACCAACAAAATAGAACCAACGTCCTATTCTATTATTCCATGCTAATCTATTCAAGCAAAAGCCCGCTTTAAACACTCTAATTTTTTCAAGGTAATGGTCCTGGTTCCCCGGCACACCCAGTTAAGGACATACCGGCTCACCAGAAGGATAGACCCGACAACAGACAGTACTCGCCAGAGACGGACCGCCCGGTCAGGCCTAAAATTCAACTACGAGCTTTTTAACTGCAACAACTTTAATATACGCTATTGGAGCTGGAATTACCGCGGCTGCTGGCACCAGACTTGCCCTCCAA
+
DCDDDIIIIGIIIIIIIIIIHIIIIIIIIIHIIIIIIIIIIIIIIIIIIIIIIIIIIIIIFGHIHIHHHIIIIIHIGHIIIIIIIIIIIIHGHHHIIIIIIHHIIIIIIIIIIIIIIIIIIIIIIHHIIIIIHIHHIIIIIHIHHHIIIHIHIIIIIIIIIIIIIIIIHIIIHIIIIIIIIIIIIHHHIIIIIIIIIIIIIIIIIIIIIIIIIIIIIIIIIIIIIIIIIIIIIIIIIIIIIHIIIIIIIIIIIIIIIIHIIIIIIIIIIIIIIIHIIIIIIIIIIIIIIIIIIIHHHHIIIIIIIIIIIIIIIIIIIIIIIIIIIIIIIIIIIIIIIIDDDDD
@HISEQ:969:HM2KJBCX2:2:1101:2096:63094 2:N:0:ACTATGCA
AACCCAGATGATCCCAACTATCCCTATTAATCATTACATCGATCCTAGAAACCAACAAAATAGAATCTGATGTCCTATTTCATTATTCCATGCTAATGTATTCAAGCGTAAGCTTGCTTTAAAAACTCTAATTTTTTCAAGGTAACAGTCCTAATTCCCCATAACATCAAATAAATTACATTATGGTTCTTTAGAAGGTGAGAACCAATAAAACCAGTACATACCAAGGCATGACCGATTCCTTGATCCCGAAATTCAACTACGAGCTTTTTAACTGCAACAACTTTAATATACGCTATTGGAGCTGGAATTACCGCGGCTGCTGGCACCAGACTTGCCCTCCAA
+
<D0<<D<@GEG@F?CFGCH?HFECGEHIIIIIH?GHEHHHHF@1<CCHHHHCCFHEGEHEHII?GHGHE?@1C1DF@H@CC1DHFHII11G?1GC?111<CCCIHG8@F6C11FG$DFBHHHH$80B$HHHHHGGHHH@C@HGFG?GD<<<CDHHH10<1EF1HHHG<CCGG@HD0#<<DFHHC/CH@GHHEC<HHE7@#D5CFC<1EE9HHGECFG8GFFEHF:F@<@>IHECC>C@HF<1F</DCC?@F<1F<CF<<<<<0<CHHIIIIIHHIIIIHEEEIHCIH@GC<00HCEHGEHHHIHGGHHCHIHCHHDHEHHHGHEHEHHIIIHIHHHGC=ED@DD@
@HISEQ:969:HM2KJBCX2:2:1101:3885:62857 2:N:0:ACTATGCA
AACCCAGATGATCCCAACTATCCCTATTAATCATTACGGTGATCCTAGAAACCAACAAAATAGAACCATGCCGTCCTATTCTATTATTCCATGCTAATGTATTCGAGCAAAAATGCCTGCTTTAAACACTCTAATTTTTTCAAGGTAAAGGTCCTGGATCCGCAAGACACCCAATAAAGGACATCAAGTTTCTCCAGAAGGTGAGAAATCAACAGTAACAGTTCATACCCCTTAAGGCATGACCATCACGTCAATCCCGAAATTCAACTACGAGCTTTTTAACTGCAACAACTTTAATATACGCTATTGGAGCTGGAATTACCGCGGCTGCTGGCACCAGACTTGCCCTCCAA
+
DDDDDIIIIIHIHIIIIIIIIIIIIIIIIIIIIIIIIIIIIIIIIIHIIIIIHIIIIHIIIIHHHIIIIHHGHHHHIIIHIIIIIIIHHIIIIFHHHIHIICHIHIIHIIIIIHHHIHHHHIIIIIIIIHIIIIIIIIIIIHIIIIIIIIHIHIIIIIIIIIIIIIIIIHIIIIIIIIIIIIIIIIIIIIHIHIIIIIIIIIIIIIIIIIIIIIIIIIIIIIIIIIIIIIHIIIIIIIIIIIIIIIIIIIHGIIHIIIIIIIIIIIHIIIIIIHIIIIIIIIIIIIIIIIIIIIIIIIIIIIIIIIIIIIIIIIIIIIIIIIIIIIIIIIIIIIIIIIIIIIIIIIIIDDDDD
@HISEQ:969:HM2KJBCX2:2:1101:14368:63116 2:N:0:ACTATGCA
AACCCAGATGATCCCAACTATCCCTATTAATCATTACGTCGATCCTAGAAACCAACAAAATAGAATCAAACGTCCTATTTCGTTATTCCATGCTAATGTATTCAAGCGTGAGCCTGCTTTAAACACTCTAATTTTTTCAAAGTAACAGTCCTGATTCCCCATGACACCAAATTAATGACATCATGGTTCGTCAGAAGGTAGGAATCAATAATACCAGTACGTACAATAGCACGACCAATAAATTAATCCCGAAATTCAACTACGAGCTTTTTAACTGCAACAACTTTAATATACGCTATTGGAGCTGGAATTACCGCGGCTGCTGGCACCAGACTTGCCCTCCAA
+
DDDDDHHHIIIIIIIIIIHIIIIIIIIIIIIIIIIIIHHIHIIIIIHIIIIIIIIIIIIIIHIIIIIIIIIIHIGIIHHIIGIIIIIIIIIGHHHIIIIIIIIIIIIIIIIIIIIIIIIIIIIIIIIIIIIIIIIIIIIIIIIIIIIIIIIIIIHHIIIIIIIIIIIIIIIIIIIIIIIIIIIIIIIIIIIIIIIIIIIIIIIIIIIIIIIIIIIIIIIIIIIIIIIIIIIIIIIIIIIIIIHHIIIIIIIIIIIIIIIIIIIIIIIIIIIIIIIIIIIIIIIIIIIIIIIIIIIIIIIIIIIIIIIIIIIIIIIIIIIIIIIIIIIIIIIIIIIIIIIIDDDDD
@HISEQ:969:HM2KJBCX2:2:1101:14818:63035 2:N:0:ACTATGCA
AACCCAGATGATCCCCAACTATCCCTATTAATCATTACGGTGATCCTAGAAACCAACAAAATAGAACCATGCCGTCCTATTCTATTATTCCATGCTAATGTATTCGAGCAAAAATGCCTGCTTTAAACACTCTAATTTTTTCAAGGTAAAGGTCCTGGATCCGCAAGACACCCAATAAAGGACATCAAGTTTCTCCAGAAGGTGAGAAATCAACAGTAACAGTTCATACCCCTTAAGGCATGACCGTCACGTCAATCCCGAAATTCAACTACGAGCTTTTTAACTGCAACAACTTTAATATACGCTATTGGAGCTGGAATTACCGCGGCTGCTGGCACCAGACTTGCCCTCCAA
+
DDDDDHHIIIIIHHIIIIIIIIIIIHIIIHIIHIIIIIHIIHIIIIHIIHHIIIIIIIGHIIHIGHHHHIEHHHHIHHIIHIIIIIIIIGHHFH@HHHHIIHEHIFIHCHIIIIIIIIIIIIIIIHHHHHGHIHHIIIIHIIHHHHHHIGHIIIIIHIHHIIIIIIIIIIIHIHHHHIIIIHHIIIIIIHHHHGIIIGIIIIIIIIIIIIIIIIIHIIHIIIIIIHIHIIIIIIIIIHIIIIIIIIIIIIIHDIHEIIHIIIIIHIIHIIHIIIIIIIIIIIIIIIIHIIIIIIHHHHIHIIGIIIIHIIIIIIIIIIIIIIIIIIIIIIIIIIIHIIIIIIIIIIIIHDDDCB
@HISEQ:969:HM2KJBCX2:2:1101:3595:63791 2:N:0:ACTATGCA
AACCCAGATGATCCCAACTATCCCTATTAATCATTACGGTGGTCCTTGAACCAACAAAATAGAACCACAACGTCCTATTCTATTATTCCATGCTAATCTATTCAAGCAAAAGCCTGCTTTAAACACTCTAATTTTTTCAAGGTAATGGTCCTGGCTCCCCGGCACGCCCAATTAAGAACATACCGATTCACCAGAAAGATAGACCCGACGACAGAACAGTACTCGCCAGAGACGGACCGTCCGGCCAGGCCTAAAATTCAACTACGAGCTTTTTAACTGCAACAACTTTAATATACGCTATTGGAGCTGGAATTAGCGCGGCTGCTGGCACCAGACTTGCCCTCCAA
+
DDDDDIIIIIIIIIIIIIIIIIIIIIIIIIHIGIIIIIIIIIIIIIIIIIIIIIIIIHHHIIHIIIIIIGHHIIIIHIIIIIIIIGCCHHIIIIHIIIIIHHIIIHIIHIIGIIIIIHHIIHHHHHIHIIIIIIIIIIIIIIIIIIIHIIIIIIHHIIIIIIIIIIGIIIIIIIIIIIIIIIIIIIIIHHIIIIIIIIIIIHHIIIIHIIIIIIIIIIIIIIIIIIIIIIIIIIIIIIIIIIIIIHIIIIIIIIIIIIIIIIIIIIIIIIIIIIIIHIIIIIIIIIIIIIIIIIIIIIIHHGIIIIIIIIIIIHC/IIIIIIIIIIIIIIIIIIIIIIIIIIDDDDD
@HISEQ:969:HM2KJBCX2:2:1101:17062:64763 2:N:0:ACTATGCA
AACCCAGATGATCCCAACTATCCCTATTAATCATTACGGTGGTCCTTGAACCAACAAAATAGAACCACAACGTCCTATTCTATTATTCCATGCTAATCTATTCAAGCAAAAGCCTGCTTTAAACACTCTAATTTTTCCAAGGTAATGGTCCTGGCTCCCCGGCACGCCCAATTAAGAACATACCGATTCACCAGAAAGATAGACCCGACGACAGAACAGTACTCGCCAGAGACGGACCGTCCGGCCAGGCCTAAAATTCAACTACGAGCTTTTTAACTGCAACAACTTTAATATACGCTATTGGAGCTGGAATTACCGCGGCTGCTGGCACCAGACTTGCCCTCCA
+
DDDDCIGIFHHHIIIIIIHHHHGIHIIIIHHIIEHIIFHHHHIIIIIGIHEHHFHHCFHHEHHHIIIIIIIGEHHHE?@HHIHEHCHHHIIEGIIHIIHIIHIIIIIHHIGIHIIIHIHHHGHHHIIIHHHGHIIHGHIIIIHHHHHHIIHIIIIIIIIIIIIIIIHIIIIIIIIIIIHIIHFHGHGI:HIIIIHHGHIHHII<HGH:IIIIIHHIIIIHIIIIIIIIIIIIIIIIIIIIIIIIHIIIIGIIIIIIIIIIIIHFHHGIIIIHHIIIIIIIIIIHIIIIIIIHHHEIIIIHGHIIIIIIIIIIIIIIIIIIIIIIIIIIIIHIIIIIIIIIIDDDDD
@HISEQ:969:HM2KJBCX2:2:1101:14626:64671 2:N:0:ACTATGCA
AACCCAGATGATCCCAACTATCCCTATTAATCATTACGTCGATCCTAGAAACCAACAAAATAGAATCAAACGTCCTATTTCGTTATTCCATGCTAATGTATTCAAGCGTGAGCCTGCTTTAAACACTCTAATTTTTTCAAAGTAACAGTCCTGATTCCCCATGACACCAAATTAATGACATCATGGTTCGTCAGAAGGTAGGAATCAATAATACCAGTACGTACAATAGCACGACCAATAAATTGATCCCGAAATTCAACTACGAGCTTTTTAACTGCAACAACTTTAATATACGCTATTGGAGCTGGAATTACCGCGGCTGCTGGCACCAGACTTGCCCTCCAA
+
DCDDDIIHIIIIIIIIIIIIIGHIIIIIIIIIIIIIIIIIIIIIIIIIIIIIHIIGHEHHHIGHIGIIIIIIHGFHIIHHHIIIIIIIIIGIFHIHIIHGC<HHIHHGHHIIIIIHHHHIIIIIIIIHHHIHIIIHIIHIIIHHIIIIIIIIIIIIIHIIIHHHIIIHIIHIHIIIIIIIIIIIIIHIIHHIIIIHIIIIIIIIIIIHIIIIHIIIIHHIIIIIIIIIIIIIIIIIIIIIIIHEIIIIIIIIIIIIIIIIIIIIIIIHHIIIIIIIIIIIIIIIIHHIIIIIIIIIIIIIIIIIIIIIIIIIIIIHIIIIIGIIIIIIIIIIIIHIIIIIDDCDD
@HISEQ:969:HM2KJBCX2:2:1101:12262:64797 2:N:0:ACTATGCA
AACCCAGATGATCCCAACTATCCCTATTAATCATTACGTCAATCCTAGAAACCAACAAAATAGGATCAACGTCCTATTTCATTATTCCATGCTAATGTATTCAAGCGCGAGCCTGCTTTAAACACTCTAATTTTTTCAAAGTAACAGTCCTGATTCCCCACCACACCAAATTAATGACATGATGGTTCGTCAGAAGGTAGAAACCAGTAACGCCAGTACGTACCTGAGGCACGACCAACGAACTGATCCCGAAATTCAACTACGAGCTTTTTAACTGCAACAACTTTAATATACGCTATTGGAGCTGGAATTACCGCGGCTGCTGGCACCAGACTTGCCCTCCAA
+
DDDDDIIIIGIIIHIIIIIIIIIIIIIIIIIIIIIHIHIIHIIIIIIIIIIIIIHIFIHIIIHHIIIIHHIHHIIIIIIIIIIIIIIHHHHIIHIIIIIIIHHIGHHIIIGIHIIHIHIIIHIIIIIIIIIIIHGHHIIIIHIIIIIIIIIIIGIIIIIIIIIIIIIIHHHIIHIIHIIIHIIIIIIIHHHGIIHIIIIIIIHIIHIHIIIIGIIIIIIIIIIIIII<IIIIHHIIIIIIIIHHIIIIHIHIHIIIIIHIIHIIHIIIIIIIHHIIHIIIHIIIIIIIIHIIIIIIIIIIIIIIIIIIIIHIIIIHIIIHIIHIIIIIIIIIIIIIIIIIDDDDD
@HISEQ:969:HM2KJBCX2:2:1101:8544:65282 2:N:0:ACTATGCA
AACCCAGATGATCCCAACTATCCCTATTAATCATTACGGTGATCCTAGAAACCAACAAAATAGAACCATGCCGTCCTATTCTATTATTCCATGCTAATGTATTCGAGCAAAATGCCTGCTTTAAACACTCTAATTTTTTCAAGGTAAAGGTCCTGGTTCCACATGACACCCAATTAAGGACATCATGCTTCTCCAGAAGGTGAGAAATCAACTGCGACAGTTCATACCCCTTAAGGCACGACCATCACGTCAATCCCGAAATTCAACTACGAGCTTTTTAACTGCAACAACTTTAATATACGCTATTGGAGCTGGAATTACCGCGGCTGCTGGCACCAGACTTGCCCTCCAA
+
ABDDAHHHHIHFCE@C@ECGCHH?GHIECEHHE@@@1CHEC@FEEHH<@HHHECHHCHHHHHIFHIFCHEGH<GHIHHHGHHIIHCH1<<DF1CEGC@H<<1DHEF@8CGHIHDHFHHIHHCHCGHF?EEHH?IHGHHHHGEHIHHIIIIHHIHHHHIHGFDG1ECFHFHIHFGIIH:HIIHIHHIIIHIIIIIIHIIHHIIIIIIIIIHHH?IGHHEEHIIIHHHDFGC?F?HHHHDIIHEHIHFHFG@DF??DCHGH@HFIIIHHIHHHIIIHHHHHHEHHHIIIIHHHGC1EHCE0CIHGHHHHIIIIIIIIHIIDHHH?IIHHGEHIHHHHHHIIGCFHEHHG@D@DD
@HISEQ:969:HM2KJBCX2:2:1101:12213:64110 2:N:0:ACTATGCA
AACCCAGATGATCCCAACTATCCCTATTAATCATTACGGTGATCCTAGAAACCAACGAAATAGAATCAGTCCGTCCTATTTCATTATTCCATGCTAATGTATTCAGACGATAGTCTGCTTTAAACACTCTAATTTTTTCAAAGTAACAGTCCTGATTTCCAACCACACCAAATAAATGGCATGAAAGTTCCTCAGAAGGTAGAGATCCATCTCACCAGTGCAGACAATTAAGCCTGACCAATGGGTAGACCCCGAAGTTCAACTACGAGCTTTTTAACTGCAACAACTTTAATATACGCTATTGGAGCTGGAATTACCGCGGCTGCTGGCACCAGACTTGCCCTCCAA
+
<D00DGF1F1FC1CC@GC@CHCHHIHHHH?H@CCFGH1GCGCHEECFCEGGHIHEGEFCHD1<CGHECCHCH01FCGGHFHH@EGEECFHEHH?CC1DHHHHHHGE<GEHIFHAAFH@HHHE@GIHHFHHHHHHIHHIG<HHHHHIIHEEHEHHHCHHEFGCHCHEC<<FGGHHH@GHCEHHHHHCCEEE<@GFDCE5@IIIHIIHIIHGGHIHHIIIHEHHIHHGFHHHFEAHHC<IHHFGFCEFCEHED@CIHEGEIHCD<<CC@H@@CEE@CC1HECGIIHFCGC@@HFEHHHHHHHHHGEEHH@FE@CCHECGGHHFHCFFHHHHIIHGGEC?HHECCCDDAD@
@HISEQ:969:HM2KJBCX2:2:1101:5963:66211 2:N:0:ACTATGCA
AACCCAGATGATCCCAACTATCCCTATTAATCATTACGGTGGTCCTAGAAACCAACAAAATAGAACCATGCCGTCCTATTTTATTATTCCATGCTAATGTATTCAAGCAAAAATGCCTGCTTTAAACACTCTAATTTTTTCAAAGTAAAGGTCCTGGTTCCCCGCGGCATCCAATTAAGGACATCGCGGTTCTCCAGAAGGTGAGAAATTGACTGCACCAGTTCATACCCCGTGAGGCACGACCGATGCGCCAATCCCGAAATTCAACTACGAGCTTTTTAACTGCAACAACTTTAATATACGCTATTGGAGCTGGAATTACCGCGGCTGCTGGCACCAGACTTGCCCTCCAA
+
@DDDBHHIIHFH<GHHEH<1FG@GHI?CHHHIIIEEHHHEGHHECE@HH@G1<@CGHCCHHGHHFHHHIH<@DEDHHIH1CC?CF1@HC?GHICCGHE@GHECFHHIHEHCHGHHIIHEEHIHEGGGHIIHHIHHIIIHFHIHIGIIHHHGHEGHEEGCIIIHHIIIHHIGHHHIHHHIHHHHIIIHHF8FHFCIIHHHHHHHGGHHEIIIIHIIHHHHHH@IHHHHGIIHHCHFEHHIHGIIHIHIIHFHFHGIHDHHHHFHHHFDHGDEHHIHEGIIHHGHHHHHHHIHHHIIIIHIHIIHHHGIHHIHIHHIIHHHHHHDCIIIIHFHIIIIIIIIIIHHHGHHEDDD@<
@HISEQ:969:HM2KJBCX2:2:1101:14867:65490 2:N:0:ACTATGCA
AACCCAGATGATCCCAACTATCCCTATTAATCATTACGTCGATCCTAGAAACCAACAAAATAGAATCAAACGTCCTATTTCGTTATTCCATGCTAATGTATTCAAGCGTGAGCCTGCTTTAAACACTCTAATTTTTTCAAAGTAACAGTCCTGATTCCCCATGACACCAAATTAATGACATCATGGTTCGTCAGAAGGTAGGAATCAATAATACCAGTACGTACAATAGCACGACCAATAAATTGATCCCGAAATTCAACTACGAGCTTTTTAACTGCAACAACTTTAATATACGCTATTGGAGCTGGAATTACCGCGGCTGCTGGCACCAGACTTGCCCTCCAA
+
DDDDBHFHIIIIHHHIIGIIIHHIIIIIIHHHIIIIHHHHIIIHHHHCHHIICHHIIIHHIIHIIIIFFGHI@GHIIHHHHHHHHIIIHHIHGIIIIHHHEHGHHFHHHHHIIHIIHIHHIIIIIIIHFHHIGHHHHHHFIHHHIHIIIHIHFHHHGHHIHIIIIIIHHHHHHIIIIIIHIIHHHEGGIHEHIIHHHHIIHIIIIHHIHIIHGIIIIIIIHIHHIIHIHHHHHHFIIIIIIHHFHIDIIIIIIIIIIHIIIIIIIHDIIIIIHHHIHHHHIIIIIHHIIIHIHHIIHIHIIIIIIIIHHIIIIIIIIIIIIIIIIIHIIIIIHIIIIIIIDDDDD
@HISEQ:969:HM2KJBCX2:2:1101:9199:66311 2:N:0:ACTATGCA
AACCCAGATGATCCCAACTATCCCTATTAATCATTACGTCGATCATAGAAAACAACAAAATAAAACCAACGAACTATTCTATTATTCCTTGCTAATCAATTCAAGCAAAAGCCAGCTTTATACACTCTAATTTTTTCAAGGTAATGGTCCTGGTTCCCCGACACACCCAATAAAGGGCATACCGGCTCACCAGAAGGATAGACCCGACAACAGACAGTACTCGCCAGAGACGGACCGCCCGGTCAGGTCTAAAATTCAACTACGAGCTTTTTAACTGCAACAACTTTAATATACGCTATTGGAGCTGGAATTACCGCGGCTGCTGGCACCAGACTTGCCCTCCAA
+
000<DGE1D<<11<F1<E1D111<1<<FH1F@GHCH11<DE/<<0<111<C11<1D@H1D1F1<D1<DCH010<1<<111<DHC<G111<1D1<<1</<FB<DC<DHH1<D1</DH1D<</<1E81HEH@CGIHFF@11<<&<D%851<6;<7'<C4?<<CFIIIH?HE4/BFH8,?@G?H?<HF@EADD/8:D:8D:?F:0//<.D0F<?GC<EIIIHF<CCIGIHIG<<<IIIEC/DCFEG<E@HAHFHIIIIIIIIIIIIIIIIIIIIIIIIIIIIIIIIIIIIIIIIIHIIIIIHHIIIIIIIIIIIIIIIIIIIIIIIIIIIIIIIIIIIIIIIIDDDDD
@HISEQ:969:HM2KJBCX2:2:1101:18012:66752 2:N:0:ACTATGCA
AACCCAGATGATCCCAACTATCCCTATTAATCATTACGGTGATCCTAGAAACCAACGAAATAGAATCAATCCGTCCTATTTCATTATTCCATGCTAATGTATTCAGACGTTAGCCTGCTTTAAACACTCTAATTTTTTCAAAGTAACAGTCCTGATTTCCCATTACACCAAATAAATGGCATGAAAGTTCCTCAGAAGGTAGAGATTTATCTCACCAGTGCAGACAATTAAGCCTGACCAATGGGTAAACCCCGAAGTTCAACTACGAGCTTTTTAACTGCAACAACTTTAATATACGCTATTGGAGCTGGAATTACCACGGCTGCTGGCACCAGACTTGCCCTCCAA
+
DDDCCHIIIIIIIIIIIIIIIIIIHGIIIIIIIIIIIIIIIIHGHIIIIHIIIIIIIIIIIIHIHHIIHIIIFHIHIHIIIIIIIIIIEHHIHEHIHGIIHHHIIIHGIHHHIIHHHIHHHIIHHIIIIIHIHHIIIIIIIIIIIIIIIIHIIIIHHHIIIIHIIHIIIIIIHHHIIIIIIIIIIIIIIIHIIIIIHHHGIIIIIIIHHHIHHIIIIIIIIIIIIIIIIIIHHIIIIIIIIIHGGDGIIHIHIIIIIIIIIIIHIIIIIIIIIIIIIIIIHIIIIIHGHHIIIIIHIIIIIIIIIIIIIIIIIIIIIIIIIIIIHIIIHIIIHHIIIIIIIIIDDDDD
@HISEQ:969:HM2KJBCX2:2:1101:5177:67202 2:N:0:ACTATGCA
AACCCAGATGATCCCAACTATCCCTATTAATCATTACGTCGATCCTAGAAACCAACAAAATAGAATCAAACGTCCTATTTCATTATTCCATGCTAATGTATTCAAGCGTAAGCCTGCTTTAAACACTCTAATTTTTTCAAAGTAACAGTCCTGATTCCCCACGACACCAAATTAATGACATCGCGGTTCTTCAGAAGGTAGGAACCGATAATGCCAGTGCGTACCGAGGCACGACCAACAATTCGATCCCGAAATTCAACTACGAGCTTTTTAACTGCAACAACTTTAATATACGCTATTGGAGCTGGAATTACCGCGGCTGCTGGCACCAGACTTGCCCTCCAA
+
DDDA@HIGGHIIHHHIIHIIIIIIHFCHHHHGHIHIHIHECHIHEHHHIIIHHHIIIHHHEHHEHHHHFHII@H=ECHHCGFEEHIICHC?HHHIH@?IHGFHEFHHHHHHIHG@DGGCFHHHHHIGHHECHH@GIHHHHHHHHHGGHFEHHHCGEDHHFEEEGCCHIHHGAFHHH9IIIHHGIHIHHHF/IHHHHHHHHHHHHHHHHHHIIIHHC?.IHHFHHFHIHECFFIIEIIIHIHG0CEC/HBIHIIIHIHHCIHHHFHHGIIHIIHGEHGE?HIHFHHIHF?HIIIHHEGIHEHIHCGHHEFHIHIHGHIHHIHHHHG?@@GIHIHHHIIHHH@DDDD
@HISEQ:969:HM2KJBCX2:2:1101:8412:67387 2:N:0:ACTATGCA
AACCCAGATGATCCCAACTATCCCTATTAATCATTACGGTGGTCCTAGAAACCAACAAAATAGAACCACAACGTCCTATTCTATTATTCCATGCTAATCTATTCAAGCAAATGCCTGCTTTAAACACTCTAATTTTTTCAAGGTAATGGTCCTGGCTCCCCGGCACACCCAATAAAGGACATACTGGTTCACCAGAAGGTGGACCCGACACAGGACAGTACTCGCCAAAGACGGACCGCCCGGCCAGGCCTAAAATTCAACTACGAGCTTTTTAACTGCAACAACTTTAATATACGCTATTGGAGCTGGAATTACCGCGGCTGCTGGCACCAGACTTGCCCTCCAA
+
ADDDAIIIIHGIIIIHIIHEHIIIHIIIIIHIIIIIIIIIIIIIIIIHIHIIGIHIHEHFIHIHIIIIIIHIHIGIIHHHIIIIIIIIHIGIIHIGHHHHIIHHIIIHIIIIIIIIIIHHIIIIHHHFGHIIIIIHFIIHHIIHHGIHIHIIIIIHHIIHHIIIIIIIHIIIIIIIIIIIIIIIIIIIHHHHIIIIIIHHEIIIIIIIIIIIIIIIHIIIIHIIHHIIIHIHHHIIIIIIIIHIHHIHIHIIIIIIIIIIIHHHIIIIIHIIIIHHIIIIIIIIIIIIIIHIIIIIIIIHIIIIIIIIHHIIIIIIIIIIIIIIIIIIIIIIIIIIIIIIIDDDDD
@HISEQ:969:HM2KJBCX2:2:1101:6304:67311 2:N:0:ACTATGCA
AACCCAGATGATCCCAACTATCCCTATTAATCATTACGGTGGTCCTAGACCAACAAAATAGAACCAACGTCCTATTCTATTATTCCATGCTAATCTATTCAAGCAAAAGCCCGCTTTAAACACTCTAATTTTTTCAAGGTAATGGTCCTGGTTCCCCGACACACCCAATAAAGGGCATACCGGCTCACCAGAAGGATAGACCCGACAACAGAACAGTACTCGCCAGAGACGGACCGTCCGGTCAGGCCTAAAATTCAACTACGAGCTTTTTAACTGCAACAACTTTAATATACGCTATTGGAGCTGGAATTACCGCGGCTGCTGGCACCAGACTTGCCCTCCAA
+
DDDDDIIIIIIIIIIIIIIIHIIIIIIICHIHHIIIIIIIIIIIHHIHIIIHIIII?HIIHIHHHIHFIIIIHHIHIIGIIIIFHIIIIIIIIIHIHHIGIHHFHIIIIIIIIIHHIIGHHHIIIIIHHHHHIIIIIIIHIIHHHIHHIIHHHHHIIIIIHIIHIIIHHIIIHHHHHIIHHHHHHEHHIIIIIIIHHIIHIHIIIIHHHHIEHIIHIIFHIHFHIIIIIIIIIIIIIIHIIIHIHHHHIIIIIIIIHIHHHHHHIIIIIIIIIIIIIIIIIIHGIIIIHIIHHIHHFDGIIIIIIIIIIIIIHIIIIIIIIIIIIHIIIIIIIIIIIIIDDDDD
@HISEQ:969:HM2KJBCX2:2:1101:6065:67611 2:N:0:ACTATGCA
AACCCAGATGATCCCAACTATCCCTATTAATCATTACGGTGGTCCTAGACCAACAAAATAGAACCAACGTCCTATTCTATTATTCCATGCTAATCTATTCAAGCAAAAGCCCGCTTTAAACACTCTAATTTTTTCAAGGTAATGGTCCTGGTTCCCCGACACACCCAATTAAGGACATACCGGCTCACCAGAAGGATAGACCCGACAACAGGACAGTACTCGCCAGAGACGGACCGCCCGGTCAGGCCTAAAATTCAACTACGAGCTTTTTAACTGCAACAACTTTAATATACGCTATTGGAGCTGGAATTACCGCGGCTGCTGGCACCAGACTTGCCCTCCAA
+
DDADDCHIIIIIFEHIGHIIIIIIIIHIHCHHIIGHCGEFHFCHEHIIIE@GHHHHCHHIHIIIIEHHH1FHHGIEHG?GHGH1F?FHHFHIHGHHIHFHFHIIHIHGIIIIIIHHHEHHHHHFHHHGDHIHGIIIHIIHIIIHHHIIHHEHCIIIGHIIIHGGIHHHHHIIIHHHIIIIIHIIHHIIHIIHIIIIIHHHIIIHIIIIHFIIIIIHHIIIIIIIIIIIIIIGIIIIIIGHIIIIIHHHHIIIIHHIIIIHEHIIHIIIIIIIIHIIIHIIIIIIIIIIIHDGIIIHGEHGIIIIIHIIIIIIIIIIIIIIIIIIIIIIIIIHIHHIIIIDDDDD
@HISEQ:969:HM2KJBCX2:2:1101:8201:67900 2:N:0:ACTATGCA
AACCCAGATGATCCCAACTATCCCTATTAATCATTACGGTGATCCTAGAAACCAACGAAATAGAATCAGTCCGTCCTATTTCATTATTCCATGCTAATGTATTCAGACGATAATCTGCTTTAAACACTCTAATTTTTTCAAAGTAACAGTCCTGATTTCCCATCACACCAAATAAATGGCATGAAAGTTCCTCAGAAGGTAGAGATCCATCTCACCAGTGCAGACAATTAAGCCTGACCAATGGGTAGACCCCGAAGTTCAACTACGAGCTTTTTAACTGCAACAACTTTAATATACGCTATTGGAGCTGGAATTACCGCGGCTGCTGGCACCAGACTTGCCCTCCAA
+
DDDCDIIHHIHIIIIIIIIIHIIIIIIIIIIIIGHGIIIIIIIHHIIIIIIIIHIIIIIIIHHGHHHIIIIGECHIIIIIIHIIIIHIIIHIHIIGIIHIIIIIIIIIIIHIIIIIIIIIHIIIIIIIIIIIHHIIGHGIIIIIIIIHIIIHHEHIIHIIIHHIIIIHIIIIIIIIIIIIIIIIIIIIIIIIIIIIIIIIIIIIIIIIIIIIIIIIIIIIIIIIIIIIIIIHIIIIIIIIHIIIHHGIIHHIIIIIIIIIIIIIIIIIIIHIIIIIIIIIIIIIIIIIIIIIIIIIIIIIIIIIIIIIIIIIIIIIIIIIIIIIIIIIIIIIIIIIIIIIIIIDCDDD
@HISEQ:969:HM2KJBCX2:2:1101:4776:68370 2:N:0:ACTATGCA
AACCCAGATGATCCCAACTATCCCTATTAATCATTACGTCGATCCTAGAAACCAACAAAATAGAATCAAACGTCCTATTTCATTATTCCATGCTAATGTATTCAAGCGTGAGCCTGCTTTAAACACTCTAATTTTTTCAAAGTAACAGTCCTGATTCCCCACGACACCAAATAAATGACATCATGGTTCGTCAGAAGGGAGAAACCAACAATACCAGTACGTACCGAGGCACGACCGACATGATGGTCCCGAAATTCAACTACGAGCTTTTTAACTGCAGCAACTTTAATATACGCTATTGGAGCTGGAATTACCGCGGCTGCTGGCACCAGACTTGCCCTCCAA
+
DDDDDIIIIIIIIIIIIIIIIIIIIIIIIIIIIIIIIIIIIIIIIIIIIIIIIIIIIIIIIIHHIHHIHIHHIHHIIIIIIIIIIIIIIIIHHIIIIIIIIIIIHIIIIIIIIIIIIIIIIIIIIIIIIIIIIIIIIIIIIIIIIIIIHIIIIIIIIIGIIIIIIIIIIHIIIIIIIIIIHIIIIIIIIIIIIIIIIIIIIIIIIHIIIIHHIIIIIHIIIIIIIIIIIIIIIIIIIIIIIIHHIIIIIIIIIIIIIIIIIIIIIIIIIIHIIIIIIIIIIIIIIIIIIIIIIIIIIIIIIIIIIIIIIIIIIIIIIIIIIIIIIIIIIIIIIIIIIIIIDDDDD
@HISEQ:969:HM2KJBCX2:2:1101:19058:68259 2:N:0:ACTATGCA
AACCCAGATGATCCCAACTATCCCTATTAATCATTACGGTGATCCTAGAAACCAACAAAATAGAACCATGCCGTCCTATTCTATTATTCCATGCTAATGTATTCGAGCAAAAATGCCTGCTTTAAACACTCTAATTTTTTCAAGGTAAAGGTCCTGGATCCGCAAGACACCCAATAAAGGACATCGAGTTTCTCCAGAAGGTGAGAAATCAACAGTAACAGTTCATACCCCTTAAGGCATGACCATCACGTCAATCCCGAAATTCAACTACGAGCTTTTTAACTGCAACAACTTTAATATACGCTATTGGAGCTGGAATTACCGCGGCTGCTGGCACCAGACTTGCCCTCCAA
+
DDDBDIC@CHHIFHIIIGIII@1FHIIIHHHHHHIHE@GHHHHIGIIIIIIEGHHHHHHHIHI?<G@HHICGHECC=FCFEFECHCHHE?H?FHEEGE1<<C1FHEFDHEGGEEEACFHHEEHFHEHHHCAHBF1</D8CFH?G1<CHEHEHHIIIIHECGHGDEHCC=:HIIHG<CGEGFFHHEHHHHHHGFCEHHE@F<D7@HE@HCHEFHHH8HFIIHHHFGDB7CHIHHHHHCHHH6CHHGHHGHHHFHC?IIHGHEG<?GHIHGIIIIIIIHHHEHIHIGHCIIIIIIHHHIIIHIIIIIIHHFHFIHHEEEIHDIHHDGIIHHHHEHHHHGIH@HIIIIGIIDDCDD
@HISEQ:969:HM2KJBCX2:2:1101:17995:69149 2:N:0:ACTATGCA
AACCCAGATGATCCCAACTATCCCTATTAATCATTACGGTGGTCCTAGACCAACAAAATAGAACCAACGTCCTATTCTATTATTCCATGCTAATCTATTCAAGCAAAAGCCCGCTTTAAACACTCTAATTTTTTCAAGGTAATGGTCCTGGTTCCCCGACACACCCAATAAAGGGCATACCGGCTCACCAGAAGGATAGACCCGACAACAGACAGTACTCGCCAGAGACGGACCGCCCGGTCAGGCCTAAAATTCAACTACGAGCTTTTTAACTGCAACAACTTTAATATACGCTATTGGAGCTGGAATTACCGCGGCTGCTGGCACCAGACTTGCCCTCCAA
+
@DDBDHIGIIHIIHHHHIIIIIFHIIIIIGIGIHIHIIHHHEEGHHIHIHHHHHHHHCGECHHGHEFEIIEE=H1DGHHIHHHIIIIFH@HHHIIIIIHIIHIIHHHHDHHHHHEHFHGHIHHHHHGHFHHHHCIHIFIIHHHHEGHHHGHGCHIIIIIIHHHFEIIIIIIHHIFHHIHGHHHIIIIIIIIIHIIIHHHHHIHIHGCIHIIHIHHIHIHIIIIIEHIIIHHHIIGHHIHIHHIHHHHIIIIIHIIHHEEEHGHGIHIIHIHIIHIIHIIIHIIHIIHHHIHGIIIHIHIIIIIIIIIIIIIHIIIHHIGIIIHHEHIHIHHHHHHIIIDDDD@
@HISEQ:969:HM2KJBCX2:2:1101:3780:69293 2:N:0:ACTATGCA
AACCCAGATGATCCCAACTATCCCTATTAATCATTACGGTGGTCCTAGAAACCAACAAAATAGAACCACAACGTCCTATTCTATTATTCCATGCTAATCTATTCAAGCAATAGCCCGCTTTAAACACTCTAATTTTTTCAAGGTAATGGTTCTGGCTCCCCAACACACCCAATAAAGGGCATACTGGTTCACCAGAAGGAAGACCCGACAGCAGACAGTACTCGCCAAAGACGGACCGCCCGGCCAGGCCTAAAATTCAACTACGAGCTTTTTAACTGCAACAACTTTAATATACGCTATTGGAGCTGGAATTACCGCGGCTGCTGGCACCAGACTTGCCCTCCAA
+
DD@DDHHHIGIICDFGEHHIIGIIHIIIHHHIIIIIHHIIHIIHGHHIHIIFCCGC?GEHHIG?GHFHHIIHHD?EHHHHHIIGHHIHHHIE@HHHEHFCEGIHHHHHIIIIGHHHHHHE@EH7@GHEHHIHHHIIHHHHHHHGFHFHGGFGGHHIHHDGIIIHHHHGHHIHEHHHIHHHHCIIIIHIIHIHGHGHIHHHGHHDCHHIHHHIHGHHIIHDHEHHHHGIGIHIHHEDHDCIIIIIIIIHEIIIIIHIHHHIHGHHIIIIIIIGHCHIHE?HHHHEHHIHEFECHHIIHHIHHIIIIIHIHHIIIIIIIHIIIIIGIIIHHIIIIHHIHIHHHAD@@D
@HISEQ:969:HM2KJBCX2:2:1101:5226:69391 2:N:0:ACTATGCA
AACCCAGATGATCCCAACTATCCCTATTAATCATTACGTCGATCCTAGAAACCAACAAAATAGAATCAAACGTCCTATTTCATTATTCCATGCTAATGTATTCAAGCGTAAGCCTGCTTTAAACACTCTAATTTTTTCAAAGTAACAGTCCTGATTCCCCACGACACCAAATTAATGACATCGCGGTTCTTCAGAAGGTAGGAACCGATAATGCCAGTGCGTACCGAGGCACGACCAACAATTCGATCCCGAAATTCAACTACGAGCTTTTTAACTGCAACAACTTTAATATACGCTATTGGAGCTGGAATTACCGCGGCTGCTGGCACCAGACTTGCCCTCCAA
+
DDDDDHIIIIIIIIIIIIIIIIIIIIIIIIIIIIIIIIIIIIHHIIIIIIIIIIIIIIIIIIIIIIIIIHIIIIIIIIIIIHIIIIIHIIIIIHHIIIIIIIIIIHIIIIIIHIIHIIIIIIHIIIIIIIIIIIIIIIIIIIIIHHIIIIIIIIIIIIIIHIIIHIIIIIIIIIIIIIHIIIIIIIIGIIIIIIIIIHIIIIIIIIHIIIIIIIIIIIIIIIIIIIIIIIIIIIIHHIIIHHGHIHIIIIIIIIIIIIIIHIIIIIIIIIIIIHIIIIIIIIIIIIIIIIIIHIIIIIIIHIIIIIIIIIIIIIIIIIIIIIIIIIIIIIIIIIIIIIIIDDDDD
@HISEQ:969:HM2KJBCX2:2:1101:11860:68938 2:N:0:ACTATGCA
AACCCAGATGATCCCAACTATCCCTATTAATCATTACGGTGGTCCTAGACCAACAAAATAGAACCAACGTCCTATTTTATTATTCCATGCTAATCTATTCAAGCAAAAGCTCGCTTTAAACACTCTAATTTTTTCAAGGTAATGGTTCTGGTTCCCCGACACACCCAATAAAGGACATATCGGCTCACCAGAAGGATAGACCCGACAACAGGACAGTACTCGCCAGAGACGGACCGCCCGGTCAGGCCTAAAATTCAACTACGAGCTTTTTAACTGCAACAACTTTAATATACGCTATTGGAGCTGGAATTACCGCGGCTGCTGGCACCAGACTTGCCCTCCAA
+
DCDDDHHIIIIIIIIIIIIIIIIIIHIIIIIIIIIIIHIIHIIIIIHHHHIIIIIIIIIIIIIIIGIHIIHIIGIIIIIIIIIIIIIIHIIIIIIHIIIIIIIIIIIIHHHIIIIIIIIIIIIIIHHIIIHHIIIIIIIHHIIHHIIIIIHHGIIIIIIIIIIIIIIIIIIIIIHHIIIIIIIIIIIIIIIIIIIIIIIIIIIIIIIIIIIIIIIIIIIIIIIIIIIIIIIIIIIIIIIIIIIIIIHIIIIIIIIIIIIIHIIIIIIIIIIIIIIIIIIIIIIIIIIIIIIHIIHHFFFIIIIIIIIIIIIIIIIIIIIIIIIIIIIIIIIIIIIIIIIDDDDD
@HISEQ:969:HM2KJBCX2:2:1101:11449:70212 2:N:0:ACTATGCA
AACCCAGATGATCCCAACTATCCCTATTAATCATTACGGTGGTCCTAGACCAACAAAATAGAACCAACGTCCTATTCTTTTATTCAATCCTAATCTATTCAAGCAAAAGCCCGCTTTAAACACTCTAATTTTTTCAAGGTAATGGTCCTGGTTCCCCGACACACCCAATAAAGGGCATACCGGCTCACCAGAAGGATAGACCCGACAGCAGAACAGTACTCGCCAGAGACGGACCGTCCGGTCAGGCCTAAAATTCAACTACGAGCTTTTTAACTGCAACAACTTTAATATACGCTATTGGAGCTGGAATTACCGCGGCTGCTGGCACCAGACTTGCCCTCCAA
+
DDDDDIIGIHIHHIIIIIIHIIIIIHIIIHIIIIGIIHHIIHIIHIIGHIHHIIIHIIIEGGHHIFHGHIIIC1D11<1<11<<<11111<<<1II9H83CHHFFHC<8HD>@6@CHHHF@6HHHHHFDIIIHHF<CH8IH83H8EE8HFHFIGIHEIIIHCEIHHI;-HIGIIF>?E?HBHGGIIIIHHFIIIGHC?IFGHEGIGHFHHF0<FHHHAHHGHGAEEIIIIHFGHIHIHGIIFEIIFHCHHIIIIHHEIIGHHIHIIIIIIIIIIIHHIHHHIIHIHGIH=GEIHIIGGGIIHHEHHIIIHHIIIIIIIIIIIIIIIHEE@FDIIIIIIH@AB@@
@HISEQ:969:HM2KJBCX2:2:1101:2772:70743 2:N:0:ACTATGCA
AACCCAGATGATCCCAACTATCCCTATTAATCATTACGGTGATCCTAGAAACCAACGAAATAGAATCAGTCCGTCCTATTTCATTATTCCATGCTAATGTATTCAGACGTTAGCCTGCTTTAAACACTCTAATTTTTTCAAAGTAACAGTCCTGATTTCCAATCACACCAAATTAATGACATGAAAGTTCCTCAGAAGGTAGAGATTTATCTCACCAGTACAGACAATTAAGCCTGACCAATGGGTAAACCCCGAAGTTCAACTACGAGCTTTTTAACTGCAACAACTTTAATATACGCTATTGGAGCTGGAATTACCGCGGCTGCTGGCACCAGACTTGCCCTCCAA
+
DDDDDHHHHIHIIIIIIIIIIIIIIIIIHIIIIIIIIIIIHHHIIIIIIHIIIIIIIIIGIIIIIIHIIIIIIHHIIIIIIIIIIHIIIIIIIIIIIIIIHGHHHEIIIIIIHHIIHIIIIIIIIIIIIIIHIIIIIIIIIIIIIHIIHIIGIHHHHIIIHIIIIIIHHIIIIHIHIIIIIIIIHIIIIIIIHGIIHIIIIIGIIIHHHIIIIIIIIIIIIIIIIIIIHIIHIIIIIIIIIIIHHHDIIIIIIIIIIIIIIIIIIIIIIIIIIIIIIIHIIHIIIHIIIIIIHIIIIIIIIIIIIIIIIIIIIIIIIIIIIIIIIIIIIIIIIIIIIIIIIHCDDDDD
@HISEQ:969:HM2KJBCX2:2:1101:2955:71039 2:N:0:ACTATGCA
AACCCAGATGATCCCAACTATCCCTATTAATCATTACGGTAATCCTAGAAACCAACAAAATAGAACCATGCCGTCCTATTCTATTATTCCATGCTAATGTATTCGAGCAAAAATGCCTGCTTTAAACACTCTAATTTTTTCAAGGTAAAGGTCCTGGATCCGCAAGACACCCAATTAAGGACATCAAGTTTCTCCAGAAGGTGAGAAATCAACAGCGACAGTTCATACCCCTTAAGGCATGACCATCACGTCAATCCCGAAATTCAACTACGAGCTTTTTAACTGCAACAACTTTAATATACGCTATTGGAGCTGGAATTACCGCGGCTGCTGGCACCAGACTTGCCCTCCAA
+
DDDDDIHIIIIIIIIIIIIIIIIIIIIIIIIIIIIGIIIIIIIIIIIIIIIHHIIIIIIIIIHIIIIIIFEG<DCHIIIIIIIIIIIIIHHIIGIIIIIHHFHIIIIIIIIIIIIHHIIIIIIIIHIIIIIIIIIIHIHIIIHHIIIIIIIIIIIIHHIIHHIIIIHIIIHIIIIIIIIIIHIIIIIIIIIIIHIIIIIIIIIIIIIIIIIIIHIIIIIIIIIIIIIIIIIIIIIIIIIIIIIIIIIIIIHIIIIIIIIIIIIIIIIIIHIIIIIIIIIIIIIIIIIIIIIIIIIIIIIHGIIIIIIIIIIIIIIIIIIIIIIIIIIIIIIIIIIIIIIIIIIIIIIIDDDDD
@HISEQ:969:HM2KJBCX2:2:1101:14543:71687 2:N:0:ACTATGCA
AACCCAGATGATCCCAACTATCCCTATTAATCATTACATCGATCCTAGAAACCAACAAAATAGAATCTGATGTCCTATTTCATTATTCCATGCTAATGTATTCAAGCGTAAGCTTGCTTTAAACACTCTAATTTTTTCAAGGTAACAGTCCTAATTCCCCATAACATCAAATAAATGACATTATGGTTCTTTAGAAGGTGAGAACCAATAAAACCAGTACATACCAAGGCATGACCGATTCCTTGATCCCGAAATTCAACTACGAGCTTTTTAACTGCAACAACTTTAATATACGCTATTGGAGCTGGAATTACCGCGGCTGCTGGCACCAGACTTGCCCTCCAA
+
DDDDDIIIIGIIIIIIIIIIHHIIIIIIIIIIHIIIIIIIIIIIIIIIIIIIHIIIIHHIIIIIIIIIIIIIHIIIIIIIHIIIIIIIIIIHIIIIIIIIIIIIIIFHIIIIHHHIIIIIIIIHIIIIIIIIIIIIIIIIIIIIIIIIIHIIIIIIIIIIIIIIIIIIIIIHIIIIIIIIIIIIIIIIIIIIIIIHIIIIIIIIIIIIIIIIIIIIIIIIIIIIIIIIIIIIIIIIIIIIIIIGIIIIIIIIIIIIIIIHGCIIHIIIIIIIIHIIIIIIIIIIIIIIIIIIHIIIIIIIIIIIIIIIIIIIIIIIIIIIIIIIIIIIIIIIIIIIIIIIDDDDD
@HISEQ:969:HM2KJBCX2:2:1101:15334:72142 2:N:0:ACTATGCA
AACCCAGATGATCCCAACTATCCCTATTAATCATTACGTCAATCCTAGAAACCAACAAAATAGGATCAAACGTCCTATTTCATTATTCCACGCTAATGTATTCAAGCGTTAGCCTGCTTTAAACACTCTAATTTTTTCAAAGTAACAGTCCTGTTTCCCTGCAACACCAAATTAATGACATTACAGTTCTTCAAGAAGGAGGAACCAGTAAAGCCAGTACATACCAGAGGCACGACCAACCTACTAATCCCGAAATTCAACTACGAGCTTTTTAACTGCAACAACTTTAATATACGCTATTGGAGCTGGAATTACCGCGGCTGCTGGCACCAGACTTGCCCTCCAA
+
DDDDDHFHHIHIGHIIIHIIIIHIIHIHIIIHIIHIIGHIIHIFHIHGIIIHHIHIGHIIIIIHIIIIGIIIIGHHHHIIEHGIIIG@HHHGCEHHIHIIIIIIIIIIHHHIIIIIIIIIIIIIIIIHHIIHIIIIIIIIIIIIIIHIHIIIIIIHIIIIIIIIIIIHIIIHIIHIHIIIIIIIIHIIIIHIIIIHIIHIIIIIIIIIIIIIIIIIIIIIIIIIIIIIIIIIIIIIIIIIIIHHHHIHIIIHIIHIGIIIIIHIIIIIIIIHHIIIIIIIIIIIIIIIIIIIIIIIIIIIIIIIIIIIIIIIIIIIIIIIIIIIIIIIIIIIHIIIIIIIIDDDDD
@HISEQ:969:HM2KJBCX2:2:1101:18987:72440 2:N:0:ACTATGCA
AACCCAGATGATCCCAACTATCCCTATTAATCATTACGGTGGTCCTAGACCAACAAAATAGAACCAACGTCCTATTCTATTATTCCATGCTAATCTATTCAAGCAAAAGCCCGCTTTAAACACTCTAATTTTTTCAAGGTAATGGTCCTGGTTCCCCGACACACCCAATAAAGGGCATACCGGCTCACCAGAAGGATAGACCCGACAACAGACAGTACTCGCCAGAGACGGACCGCCCGGTCAGGCCTAAAATTCAACTACGAGCTTTTTAACTGCAACAACTTTAATATACGCTATTGGAGCTGGAATTACCGCGGCTGCTGGCACCAGACTTGCCCTCCAA
+
DBB<@EFEHIIHHHHIIIHGHHIHIIFHIEE1GEHIHHGI?HH1GHHEFHGHHHIIIIHGHHEHI?FEHEHICECCCHEGHHHHHIIF?FHHHHIIIIHGHHDHHHHEDHHHHHHHHIHHHHBGIHGIHHGHHHEHHHFGHEEEHHFHHHHEHHGHHHHIHHEHIHEHHHIHHEHHHIHEHHDFHHIFIIIIIIIIIIHHIIIIHIIIHGHGIIHIHIIIIIIIHIGIIHHHIIIIIIHIGHIIIIHHIGHHHHIIIHHIIHIIHIIIIIHIHHIIIIIIIHIHIIIGIIHHCHHEHGIIIIFHEHHIIIIIIHIIHIIIIIIIIHHHHIIIIIIIHIBADDB
@HISEQ:969:HM2KJBCX2:2:1101:3658:72674 2:N:0:ACTATGCA
AACCCAGATGATCCCAACTATCCCTATTAATCATTACATCGATCCTAGAAACCAACAAAATAGAATCTGATGTCCTATTTCATTATTCCATGCTAATGTATTCAAGCGTAAGCTTGCTTTAAACACTCTAATTTTTTCAAGGTAACAGTCCTAATTCCCCATAACATCAAATAAATGACATTATGGTTCTTTAGAAGGTGAGAACCAATAAAACCAGTACATACCAAGGCATGACCGATCCCTTGATCCCGAAATTCAACTACGAGCTTTTTAACTGCAACAACTTTAATATACGCTATTGGAGCTGGAATTACCGCGGCTGCTGGCACCAGACTTGCCCTCCAA
+
DDDDDHGGHIHIIHHIHGHHHHHIIIIIIIIIIIIIHIIHHIIHIIIHHIIGHIIHHIIHIIHIIIGHHIIHHHCHHIHIIIIIIIIHHIIIGIIIHIHIIHHHIHHHHIIHIIIHIIIIIIIIIIHHIIIIIIIIIIIIIHIIIIHIHIIIIIHIIIIHIIIIIIHHIIIIIIHIIHIIIIIIIIIIIHHIIHIIIHGIIIIIIHIIIIIIIIIIIIIHIIIIIIIIIIIIIIIIIIIIIIHCIIIIIIIIHHHHIHIIHHIIIIIIHIIIIHIIIIIIIIIIHIIIHIIIIIIIIIIIIIIIIIHIIIIIIIIIIIIIHIIIIIIIIIIIIIIIIIIIDDDDD
@HISEQ:969:HM2KJBCX2:2:1101:3027:72025 2:N:0:ACTATGCA
AACCCAGATGATCCCAACTATCCCTATTAATCATTACGGTGATCCTAGAAACCAACAAAATAGAACCATGCCGTCCTATTTTATTATTCCATGCTAATCTATTCAAGCACTAGCTTGCTTTAAGCACTCTAATTTTTTCAAGGTAATAGCTCTGCTTCCCCAACGCACCAAATTAATGGCATGAAGGTTATTCAGAAGGTAAGAATCCATCAAATCAGTACGAACAGTGAAGCCCGACCGATAGACAGATTCCGAAATTCAACTACGAGCTTTTTAACTGCAACAACTTTAATATACGCTATTGGAGCTGGAATTACCGCGGCTGCTGGCACCAGACTTGCCCTCCA
+
DDDDDHHHIIIIHIIIIIIGIFIHIIHHIHHHGIIHIGIIIIH?GHIHHIIHIIIIICHIIIHHHIHIIICHICDEHHIIHHHGHIIIIEHIGEHHHHIIHHHIIIIIHIHHHIIHIHHIIIHGHHIIIIIHIIHHIHIIIIIIIIIIIIIIHHHHIIIHHIIIIIIIIIIHHIIIIIHIIIIIIIIHHIIIIIIIIHIIIIIIIIIIIIIIIIIIIIHIIIIIIIIIHIIIHGIGIIIIIIIIHGIHIIHHIIIHIHIIIIIIIIIIIIIIIIIIIIIIIIIIIHHEIIIIIIIIIIIIIIIIIIIIIIHHIIIIIIIIIIIIIIIIIIIIIIIIIIIIIIDDDDD
@HISEQ:969:HM2KJBCX2:2:1101:8843:72313 2:N:0:ACTATGCA
AACCCAGATGATCCCAACTTCCCTATTAATCATTACGTCAATCCTAGAAACCAACAAAATAGGATCAAACGTCCTATTTCATTATTCCATGCTAATGTATTCAAGCGTTAGCCTGCTTTAAACACTCTAATTTTTTCAAAGTAACAGTCCTGTTTCCCTGCAACACCAAATTAATGGCATTACAGTTCTTCAGAAAGGAGGAATCAGCGAAACCAGTTCATACCAGTGGCACGACCAACCTGCTGACCCCGAAATTCAACTACGAGCTTTTTAACTGCAACAACTTTAATATACGCTATTGGAGCTGGAATTACCGCGGCTGCTGGCACCAGACTTGCCCTCCAA
+
DDCDDIIHHHHIEHIIIIHIIIIIHFHIIIIGIIIIHIIIIIIIIHHEHIIIHIIIIIIIIHIIIIIIHEFHIIIIIEEHEHHIHHIHIHHHHE?HHIIIIIIIHGIIIIIIIHEIIHHIHHIIIIIHIIHHHHHHIHIHHHHIIIIIIIIIIIIIIIIIIIIIIHIIHHHHIIIIIIIIIHIIHHEIIIHIIIIIIIHIHIIHIIIIIIIIIIIHIIIIIIIIIIIIIIIIIIIIIHIIIHHHIIGII3IIIIIIIIIIIIIIIIIIIIIIGIHHIIIIIIIIIIIIIIIIIIIIIIIIIIIIIIIIGIIIIGIIHIIIHIIIIIIHHIHHIIIIIHIIDDDDD
@HISEQ:969:HM2KJBCX2:2:1101:19664:73351 2:N:0:ACTATGCA
AACCCAGATGATCCCAACTATCCCTATTAATCATTACGTCAATCCTAGAAACCAACAAAATAGGATCAACGTCCTATTTCATTATTCCATGCTAATGTATTCAAGCGCGAGCCTGCTTTAAACACTCTAATTTTTTCAAAGTAACAGTCCTGATTCCCCACCACACCAAATTAATGACATGATGGTTCGTCAGAAGGTAGGAATCAGTAACACCAGTACGTACCGAAGGCACGACCAACGTACTAATCCCGAAATTCAACTACGAGCTTTTTAACTGCAACAACTTTAATATACGCTATTGGAGCTGGAATTACCGCGGCTGCTGGCACCAGACTTGCCCTCCAA
+
DBD?BHHEG@CCCCGHIIHGECG@GEHHH@GCHIG?FGH?GGH?FHHHFHII1GHHEHIHHIE@FHEHHH0C10DGHHEEHHIIHH?E@GF1C@GHHEHIHCDH@5D?FHH@CHH@?FHIIHFCGIHGHGHIIGEHHHGHHHHHFHHIFIHHHHI??@HHHHHIHG?IHIHFIECC@@GFCHG@-DHIIIHGIHEDIHHHIIIIIHIHHHFGIIIHIIIIIHIIIIIIHIIHIIIIHHHEIIIHFCDIIIHIHG@DHIHHHIIIIIIIIIIIIHIHIIIIIIHHHHEIIHIHIIIIIIHIHEIIIIIHIIIIIIIIIIIIIIIIIIIIIIIIIIIIIIIIADDDA
@HISEQ:969:HM2KJBCX2:2:1101:18452:73891 2:N:0:ACTATGCA
AACCCAGATGATCCCAACTATCCCTATTAATCATTACTCATTTCCCCAAAAACCAACAAAATTCGAGATACGAGTCCTAAATTATTATTCCATGCTAATGTATTCATAACTTTCAGCCTGCTTTAAACACTCTAATTTTTTCAAAGTAAAGGTCCTGGATTGCGAACCCAACCCAGTAAAGGGCAGGAACGTTCTCCAGGAAGATGGTAAGCGCGCATCGGCACTCACACACGATACCGTGGCGGGCCAAGCGCACTATACCAGAAATCCAACTACGAGCTTTTTAACTGCAACAACTTTAATATACGCTATTGGAGCTGGAATTACCGCGGCTGCTGGCACCAGACTTGCCCTCCAA
+
BDDDDHIHHHGIFEH@FHHHHHIIHIIIIHGH?GHE@GHHIIIHGIHHHEEEHCGCEGH?HGHEGHIIIIGHCGHIIHGHHIIIIEFHHF?GHH1CGGHFHCFEGHHIIIIHIHIHIIIIIHHGHHHHHHHHHG@GHIIHHGGFHHGHIIHHHIIIFIGEHHHHHHIIIHHIHEIII;IHHHHHIHIIHHGGHH@HHIIIHGHIGIHIHIIII=IIHHHHGIIIIIIIIIIH9<IIIIIIIIIIIIHHIIHIHIIIHIGIHHIIIIHIIIIIIGHHHHHIIIIIIIIIIIIIIIIIIHIGIIIIIIIIHIIGIIIIIIIIIIIIHIIIIIIHIIIIIIHIIIIIIIIIIIIIIDCDDD
@HISEQ:969:HM2KJBCX2:2:1101:10031:73861 2:N:0:ACTATGCA
AACCCAGATGATCCCAACTATCCCTATTAATCATTACGGTGATCCTAGAAACCAACAAAATAGAACCATGCCGTCCTATTCTATTATTCCATGCTAATGTATTCGAGCAAAAATGCCTGCTTTAAACACTCTAATTTTTTCAAGGTAAAGGTCCTGGATCCGCAAGACACCCAATAAAGGACATCAAGTTTCTCCAGAAGGTGAGAAATCAACAGTAACAGTTCATACCCCTTAAGGCATGACCATCACGTCAATCCCGAAATTCAACTACGAGCTTTTTAACTGCAACAACTTTAATATACGCTATTGGAGCTGGAATTACCGCGGCTGCTGGCACCAGACTTGCCCTCCAA
+
DDDDDIIIIHIIIIIIIIIIIIIIIIIIIIIIIIIIIIIIIIIIIIHIIHIIIIIIIIIIIIHGIHIIIIIIIIGIIIIIHHIIIHIIEHIHHHIIIIIHHHHIIIIIIIIIIIIIIIIIIIIIIIIIIIIIIIIIIIIIIIIIIIIIIIIHIIIHHIIIHIIIIIIIIIIIIIIIIIIIIIIIIIIIIIIIIIIIIIIIIIIIIIIIIIIIIIIIIIIIIHHIIIIIIIIIIIIIIIIIIIHIIIIHIIHGIIIIIIIIIIIIIIIIIIIIIIIIIIIIIIIIIIIIIIIIIIIIIIIIIIIIIIIIIIIIIIIIIIIIIIIIIIIIIIIIIIIIIIIIIIIIIIIIDDDDD
@HISEQ:969:HM2KJBCX2:2:1101:12771:74217 2:N:0:ACTATGCA
AACCCAGATGATCCCAACTATCCCTATTAATCATTACATCGATCCTAGAAACCAACAAAATAGAATCGGATGTCCTATTTCATTATTCCATGCTAATGTATTCAAGCGTGAGCCTGCTTTAAACACTCTAATTTTTTCAAGGTAACAGTCCTAATTCCCCGTGACACCAAATTAATGGCATTACGGTTCTTTAGAAGGTGAGAAATCAATAATATCAGTACATACCAACGGCATGACCGAAACATTGATCCCGAAATTCAACTACGAGCTTTTTAACTGCAACAACTTTAATATACGCTATTGGAGCTGGAATTACCGCGGCTGCTGGCACCAGACTTGCCCTCCAA
+
DDDDDIIIIIIIIIIIIIIIIIIIIIIIIIIIIIIIIHIIIIIIIIIIIIIIIIIIIIIIIIHIIIIIIIIIIIHIIIIIGIIIIIIHHIIIHIIGIIIIIIIIIIHIIIIIIIIIIIIIIIIIIIIHIIIIIIIIIIIIIIIIIIIIIIIIIIIIIHIIIIIIIIIIIIIIIIIIIIIIIIHHIIIIIIIIIIIIIIIIIIIIIIIIIIIIIIIIIIIIIIIIIIIIIIIIIIIIIGIIIIIIIHIIIGIIIIIIIIIIIIIIIIIIIIIIIIIHIIIIIIIIIIIIIIIIIIIIIIIIHHIIIIIIIIIIIIIIIIIIIIIIIIIIIIIIIIIIIIIIIIDDDDD
@HISEQ:969:HM2KJBCX2:2:1101:17511:74510 2:N:0:ACTATGCA
AACCCAGATGATCCCAACTATCCCTATTAATCATTACGGTGGTCCTAGACCAACAAAATAGAACCAACGTCCTATTTTATTATTCCATGCTAATCTATTCAAGCAAAAGCCCGCTTTAAACACTCTAATTTTTTCAAGGTAATGGTCCTGGTTCCCACGGCACACGCGATAAAAGAACGTGCCGGTTCACCAGAAGGTAAGACCCGACACAGAACAGTACTCGCCAAAGACGGACCGCCCGGCCAGGCCTAAAATTCAACTACGAGCTTTTTAACTGCAACAACTTTAATATACGCTATTGGAGCTGGAATTACCGCGGCTGCTGGCACCAGACTTGCCCTCCAA
+
DDDDDIIIIHIIIHIIIIIIIIIIIIIIIHIIIIHIIIHIIIIHFIIIIIIIIIIIIHHHCEHIIHFIGIHFHIIIIHIIIFHHHIEHIIIH?HHIHHIIIIHIIIIHIIHGIIIHIIIIHHIIIIIHIIIIHIIIIIIHIIIHIIIIIIIIIIIIIHHHIIIIIIIIIIIIIIIIIIIIIIIIIIIIIIIIIIIIIIIIIHIIIIIIIIIIIIIIIIIIHIIIIIIIIIIIIIIIIIIIIIIIIIIHIIIIIIIIIHIIIIIHHIIIIIIIHIIIIIIIIIIIIIIIIIIIIIIHHGDFIIIIIIIIIIIIIIIIIIIIIIIIIIIIIIIIIIIIIIIIDDDDD
@HISEQ:969:HM2KJBCX2:2:1101:8775:74753 2:N:0:ACTATGCA
AACCCAGATGATCCCAACTATCCCTATTAATCATTACGGTGGTCCTAGACCAACAAAATAGAACCAACGTCCTATTCTATTATTCCATGCTAATCTATTCAAGCAAAAGCCCGCTTTAAACACTCTAATTTTTTCAAGGTAATGGTCCTGGTTCCCCGACACACCCAATAAAGGGCATACCGGCTCACCAGAAGGATAGACCCGACAACAGACAGTACTCGCCAGAGACGGACCGCCCGGTCAGGTCTAAAATTCAACTACGAGCTTTTTAACTGCAACAACTTTAATATACGCTATTGGAGCTGGAATTACCGCGGCTGCTGGCACCAGACTTGCCCTCCAA
+
DCDDDIIIIIIIIIIIIIIIIIIIIIIIIHIIIIIIIIIIIIIIIIIIIHHIEHIIIHIIIIIIIIIIIHHGIIHIIFEHIFHIIIIIIIIIIIIIHIIIIIIIIHIIIIIIIIIIHIIIIIIIIIIIIIIIIIIIHIIIIIIIHHIIIIIIIIIIIIIIIIHHIIIIIIIIIIIIHIIIIIIIIIIHIIIHIIIIIIIIIIIIIIHIIIIHIIIIIIIIIIIIIIIIIGIIIIIIHHIIIHIIIIIIIIIIHHIHIIIHIIIIIIIIIIIIIIIIHIIIHIIIIIIIIHIIIIIIIIIIIIIIIHIIIIIIIIIIIIIIIIIIIIIIIIIIIIIIIIDDDDD
@HISEQ:969:HM2KJBCX2:2:1101:18930:73572 2:N:0:ACTATGCA
AACCCAGATGATCCCAACTATCCCTATTAATCATTACGTCAATCCTAGAAACCAACAAAATAGGATCGAACGTCCTATTTCATTATTCCATGCTAATGTATTCAAGCGTTAGCCTGCTTTAAACACTCTAATTTTTTCAAAGTAACAGTCCTGTTTCCCTGCAACACCAAATTAATGACATTACAGTTCTTCAAGAAGGAGGAATCAGTAAAGCCAGTACATACCATAGGCACGACCAACCTACTGACCCCGAAATTCAACTACGAGCTTTTTAACTGCAACAACTTTAATATACGCTATTGGAGCTGGAATTACCGCGGCTGCTGGCACCAGACTTGCCCTCCAA
+
DDDDDIHIIIIIHIIIIIIIIHIIIIIIIHIIIIIIIIIHIIIIIIHIHIIIHIIIIIIGIIIIIIIIHIIIHHIHIIIIHIIIHHHHHIHIGHHHIIHHHHHHIHHIHIIIHIHIIIIIIIIIIIHGHHGIIHHIHIIIIIHIIHIHHIIHIHIIIIHIIIIIIIHIIHHHHHHFIIHIIIIIIIIHHHHGIIIIIIIIIIIHHIIIIIIIIIIIIIIIIIIIIIIIIIIIIIIIIIIIIIIHIIIIIIIIIIIIIIIIIIIIIIIIIIIIIIIIIIIIIIIIIIIHIIIIIIIIIIIIIIIIIIIIIIIIIIIIIIIIIIIIIIIIIIIIIIIIIIHIIDDDDD
@HISEQ:969:HM2KJBCX2:2:1101:14632:75489 2:N:0:ACTATGCA
AACCCAGATGATCCCAACTATCCCTATTAATCATTACGTCGATCCTAGAAACCAACAAAATAGGTTCGATCGTCCTATTTCGTTATTCCATGCTAATGTATTCAAGCGCGAGCCTGCTTTAAGCACTCTAATTTTTTCAAAGTAACAGTCCTGTTTCCCCGCAACAACAAATTAATGCCATCACGGTTCTACAAGAAGGAGGGACCAGTGAGGCCAGTGCATACCAGTGGCACGACCAACCTACTGGCCCCGAAATTCAACTACGAGCTTTTTAACTGCAACAACTTTAATATACGCTATTGGAGCTGGAATTACCGCGGCTGCTGGCACCAGACTTGCCCTCCAA
+
DDDDDIHHGIIGIGHIIIIIIHIIIIIIIIIGFIIEHHIEDHEHDHIIIIIIHIIIHI1FHH?1DFFDEH?DEHHH?GHIGHIH1EGEGHHIFHIIIGHHIIHHIHIIHFHHIGIIIIIIHIIIIIIHIHHHHIIIHHGHHIIIIIIIIIIIHIIIIHIIIIIIIIIHHIHIIIHIIHGIIHII<IIIIIIHIIIIIIIGIIIIIIIIHIGIHHIIIIII<IIIIHHIIIIHI=IGIIIIIIIHIIGIIHIGIIIIIHIIIIIIHHHD1IIIHGIIIIIIIHIIIIIIIIIHIHIHIIIHIIIIIIIIIIIIIIIIIIIIIIIIIIIIIIIIIIIIIIIIHDDDDD
@HISEQ:969:HM2KJBCX2:2:1101:8701:73974 2:N:0:ACTATGCA
AACCCAGATGATCCCAACTATCCCTATTAATCATTACGGTGATCCTAGAAACCAACGAAATAGAATCAGTCCGTCCTATTTCATTATTCCATGCTAATGTATTCAGAAGATAGTCTGCTTTAAACACTCTAATTTTTTCAAAGTAACAGTCCTGATTTCCAATCACACCAAATAAATGGCATGAAAGTTCCTAAGAAGGTAGAGATCCATCTCACCAGTGCAGACAATTAAGCCTGACCAATGGGTAGACCCCGAAGTTCAACTACGAGCTTTTTAACTGCAACAACTTTAATATACGCTATTGGAGCTGGAATTACCGCGGCTGCTGGCACCAGACTTGCCCTCCAA
+
0D@0<<GCE11<FC11<DFHHGH1<<1D?EHEC@@?FE0<11FHEHC11<@CCHHE01DEEFE@111<GHII=<1/<1111<FGC<11GC1<FCC@1<GC18HHFAA%HHHHAFHCCHHFEEHIIIHEHF<D?HHGAEIHHHHIHHIHHHHFC?GC<DFEEHEIIHHEDFDHIHFHGCHHHEH@EEEH?FHGD@HF0E@GHHFF<DHHCEHEIIHHIGIHCHF<HCHEIHHCHF?HHHEIIHHHCDDHCC/=@D@HHHEIHHHHHHHHHIHH@HCEGHFIHHIIIIHCEHIHEHHIHIIHHHIHGIGHG?G?GCHIHDHIHHIIIIIHHGDHGGHHHEHHGIHDAD@@
@HISEQ:969:HM2KJBCX2:2:1101:6287:75879 2:N:0:ACTATGCA
AACCCAGATGATCCCAACTATCCCTATTAATCATTACGTCGATCCTAGAAACCAACAAAATAGAATCAAACGTCCTATTTCATTATTCCATGCTAATGTATTCAAGCGTAAGCCTGCTTTAAACACTCTAATTTTTTCAAAGTAACAGTCCTGATTCCCCACGACACCAAATTAATGACATCGCGGTTCTTCAGAAGGTAGGAACCGATAATGCCAGTGCGTACCGAAGCACGACCAACAATTCGATCCCGAAATTCAACTACGAGCTTTTTAACTGCAACAACTTTAATATACGCTATTGGAGCTGGAATTACCGCGGCTGCTGGCACCAGACTTGCCCTCCAA
+
DDDDDIHHHIEHIIIIIIIIIIIIIIIIIHIIIIIIIIIIIIIIGIIIIHIIIIIIIHIIIHHHIIIHIEHIHHIIIIIIIIIIIIIIIHIHHHHHIIIIIIHIIHHIIIIIGIHHIIIIIIIIIIIIIIHIIIIIIIIIIIIIIIIIIIIIHHHIIIIIIIIIIIHIIIIIIIIIIHIIIIIIIIIIIIIIIIIIIIIIIIIIIIIIIIIIHGIIIIIIIIIIHIIIIIIIIIIIIIIIIIHHIIIIIIIIIIIIIIIIIIIIIIIIIIIIIIIIIIIIIIIIIIIIIIIIIIIIIIIIIIIIIIIIIIIIIIIIIIIIIIIIIIIIIIIIIIIIIIIIDDDDD
@HISEQ:969:HM2KJBCX2:2:1101:10038:76210 2:N:0:ACTATGCA
AACCCAGATGATCCCAACTATCCCTATTAATCATTACGGTGATCCTAGAAACCAACAAAATAGAACCATGCCGTCCTATTCTATTATTCCATGCTAATGTATTCGAGCAAAAATGCCTGCTTTAAACACTCTAATTTTTTCAAGGTAAAGGTCCTGGATCCGCAAGACACCCAATAAAGGACATCAAGTTTCTCCAGAAGGTGAGAAATCAACAGTAACAGTTCATACCCCTTAAGGCATGACCATCACGTCAATCCCGAAATTCAACTACGAGCTTTTTAACTGCAACAACTTTAATATACGCTATTGGAGCTGGAATTACCGCGGCTGCTGGCACCAGACTTGCCCTCCAA
+
DCDCDIHHIIIIIIIIIGIIIHIIIIIIIHIIIIIIIIIIIIIHIIGIIIIIIIIIIIIIIHEHIIIHHHIIHHIHHHIIIIIIIIIIIIIHIFHIIHIHHGHIIIIIIIIIIIIHIIIGIIHIIIIIIIIIIIIIIHHHIIIIIHIIHHHHHHHHGIIIHHHIIIHIIIHIIIIIIIHHIIIIHIIIIIHIGGIIIIIIIIIIHIIIIIIIIIIIHHIIIIHIIIIIIIIIIIIIIIIIHGIIIHHHIIHFIHHIIIIIIIIIIIIHIIIIIIIIIIIIIIHIIIIIIIIHIGIIIHIIIIIIIIIIIIIIIIIIIIIIIIIIIIIIIIIIIIIIIIIIIIIIIIIIDDDDD
@HISEQ:969:HM2KJBCX2:2:1101:17553:76065 2:N:0:ACTATGCA
AACCCAGATGATCCCAACTATCCCTATTAATCATTACGGTGGTCCTTGAACCAACAAAATAGAACCACAACGTCCTATTCTATTATTCCATGCTAATCTATTCAAGCAAAACCCCGCTTTAAACACTCTAATTTTTTCAAGGTAATGGTCCTGGTTCCCACGGCACACGCGATAAAAGAACGTGCCGGTTCACCAGAAGGTAAGACCCGACACAGAACAGTACTCGCCAAAGACGGACCGTCCGGTCAGGCCTAAAATTCAACTACGAGCTTTTTAACTGCAACAACTTTAATATACGCTATTGGAGCTGGAATTACCGCGGCTGCTGGCACCAGACTTGCCCTCCAA
+
0@@<DG@FHH?GHIHHC0D1<CHECCHHHICHCGG1<1D<E0C<<<<1<<1<<1G?HIIIHCEHC@1<D<<F<D0<DGHHG1C@<1FH1G1<F1CHC@@F1D1CH6@<GE@&5DHFC@GGFHH@@<FH181<?G@H@GFF887HH@1BB?FG9A?EE0?ACB<<9<<C:HHHBA8;GF7FE:CE:+//7GFC/GECHC?BFF@<ADCE<FGD<1EHFADCCCCCC??HGHFHHA-CC:H?CHC<DG<HEEF@@HGH@<?HHHE@CHHC<<?CFC<@GHH@EHGF@FIIHGFCEHIIHECG<CCCCEHCD1H@D@DIIIHDHFCCC@IHEHHEEG@DEECHCEFD<00D
@HISEQ:969:HM2KJBCX2:2:1101:11307:76037 2:N:0:ACTATGCA
AACCCAGATGATCCCAACTATCCCTATTAATCATTACGTCAATCCTAGAAACCAACAAAATAGGATCAAACGTCCTATTTCATTATTCCATGCTAATGTATTCAAGCGTTAGCCTGCTTTAAACACTCTAATTTTTTCAAAGTAACAGTCCTGTTTCCCTGCAACACCAAATTAATGGCATTACAGTTCTTCAGAAAGGAGGAATCAGCGAAGCCAGTGCATACCAGTGGCACGACCAACCTGCTGACCCCGAAATTCAACTACGAGCTTTTTAACTGCAACAACTTTAATATACGCTATTGGAGCTGGAATTACCGCGGCTGCTGGCACCAGACTTGCCCTCCAA
+
DDDDDIIIIHIIIIIIIHIIIIIIIIIIIIIIIIIIIIIIIIIHIIIIIIIIIIHIIHIHHIIHFHIIIIIIIIHIIHIIHIIIIIIIIIIIIIIIIIIIIFIIIIIIIIIIIIIIIIIIIIIIIIIIIIIIIIIIIIHIIIIIIIIIIIIIIIIIIHIIIIIIIIIIIIIIIIIIIIIIIHIIIIIIIIIIIIIIIIIIIIIIIIHIIIIIIIIIIIIIIIIIIIIIIIIHIIIIIIIIIIIHFIIIIHIIIIIIIIIIIIIIIIGIIIIIIIHHIHIIIIIIIHHHIIIIIIIIIIIIIIIIIIIIIIIIIIIIIIIIIIIIIIIHIIIIIIIIIHIIIDDDDD
@HISEQ:969:HM2KJBCX2:2:1101:11897:76530 2:N:0:ACTATGCA
AACCCAGATGATCCCAACTATCCCTATTAATCATTACGTCAATCCTAGAAACCAACAAAATAGGATCGAACGTCCTATTTCATTATTCCATGCTAATGTATTCAAGCGTTAGCTTGCTTTAAACACTCCAATTTTTTCAAAGTAACAGTCCAAATTCCCCGCAACACCAAATTAATGGCATTACGGATCATCAGGAAGGAGGAATCAGTAAGACCAGTACATACCAGAGGCATGACCAATCTACTAACCCCGAAATTCAACTACGAGCTTTTTAACTGCAACAACTTTAATATACGCTATTGGAGCTGGAATTACCGCGGCTGCTGGCACCAGACTTGCCCTCCAA
+
@@D@DHHIFHIEHIHIFH?HHEFEHHHHHIHHGIIHICHEHHIHCEHCEHHHHHHIHHI?FGCGCCHEDGEHG@GHFHIGEHHHIGH?1DFHCE?CHHEFF<FHIHGHHHHFHEEHHIHHFGB8FC@<$<GC@@@FHHEHIGIIIHE@HHEBEGDHC-C1CEDE9HDEHIIIHIHHHEHIHFHGHHHECHHHHHHIIHFHHHEHCCHHHHCFIHIDFFGEHIHDHCFHHIGIHIIHIIHGHDC@CA?EC/ECHEHCF1GIHIIHIHEGIHEIHHHIIIIIIIIIHHIHIHH@HGDCHHIIIIIIIIGIIHIHHHHIHDEGHHIHEHHHCEGHHEIIIIIIHBAADD
@HISEQ:969:HM2KJBCX2:2:1101:6116:75719 2:N:0:ACTATGCA
AACCCAGATGATCCCAACTATCCCTATTAATCATTACGGTGGTCCTAGAAACCAACAAAATAGAACCATGCCGTCCTATTTTATTATTCCATGCTAATGTATTCAAGCAAAAATGCCTGCTTTAAACACTCTAATTTTTTCAAAGTAAAGGTCCTGGTTCCCCGCGGCATCCAATTAAGGACATCGCGATTCTCCAGAAGGTGAGAAATTGACTGCACCAGTTCATACCCCGTGAGGCACGACCGATGCGCCAATCCCGAAATTCAACTACGAGCTTTTTAACTGCAACAACTTTAATATACGCTATTGGAGCTGGAATTACCGCGGCTGCTGGCACCAGACTTGCCCTCCAA
+
DDDDDIHIIIIIIIIIIIIIIHIHIIIIHIIIHIIHIIIIIIIHIIIIIIIIIIIIIHIHIIIIIIIIIIIHIHHIIHIIIIIIHIHIIFHIIIIIHIHIIFHHIIIIIIIIIIHIIIIHIHIHHIHIIIIIIIIIIHHHHIIIIIIIIIIIIIIIHHIIIIIIIIHIIIIIIIIIIIHHIIIIIHHIIIHIIIIIIIIIIIHHIIIIIIIHIIIIIHIHIIIIIIIIIIHIIIIGIIIIIIIIIIIIIIHHIIHIHIIIIIIIIIIIIHIIIIIIIIHIIHIIIIIIIIIIIIIIIIIIIIIIIIIIIIIIIIIIIIIIIIIIIIIIHHHIIIHIIIIIIIHIIIIIDDDDD
@HISEQ:969:HM2KJBCX2:2:1101:6254:75629 2:N:0:ACTATGCA
AACCCAGATGATCCCAACTATCCCTATTAATCATTACATCGATCCTAGAAACCAACAAAATAGAATCGGATGTCCTATTTCATTATTCCATGCTAATGTATTCAAGCGTGAGCCTGCTTTAAACACTCTAATTTTTTCAAGGTAACAGTCCTAATTCCCCGTGACACCAAATTAATGGCATTACGGTTCTTTAGAAGGTGAGAAATCAATAATATCAGTACATACCAACGGCATGACCGAAACATTGATCCCGAAATTCAACTACGAGCTTTTTAACTGCAACAACTTTAATATACGCTATTGGAGCTGGAATTACCGCGGCTGCTGGCACCAGACTTGCCCTCCAA
+
DDCD0EHHHGHHH1CFCEHEHHEHGIIHHEHEGHIIHC<G@GHHHHCCCHHHIEHHHEHHHHIG?CCCCHC?EE@EGCFEHEGFHE<@HHEHEHHIIGFHGGHHHHGHHGHHGG@CEHGHEHGHHIHHI@GDHHIHHHIHEEHHGHHHEFHHFGF?HCEGIHEIIHHHHIEHIIHHIGIIIHIIIHIIIIIHHHHHHHHHIIIHEHHIIIIIIHHEHCHHGIHHHHI;DIHHGIHHIHIIIHHHHHHDIHCIIHEIHGIHHHHIFIIHIIIIIIIHHEIIIHEHIHFGCEHHEGIIIIHIHHIHIHEHIIHHHHHIGIHIHFIHIHHHHHIIIIIHHHEHIIAABDA
@HISEQ:969:HM2KJBCX2:2:1101:6459:75728 2:N:0:ACTATGCA
AACCCAGATGATCCCAACTATCCCTTTAATCATTACGTCAATCCTAGAAACCAACAAAATAGGATCGAACGTCCTATTTCATTATTCCATGCTAATGTATTCAAGCGTTAGCTTGCTTTAAACACTCTAATTTTTTCAAAGTAACAGTCCAAATTCCCCAAAACACCAAATTAATGGCATTAAGGTTCATCAGGAAGGAGGAATCAGTGAGACCAGTACATACCAGAGGCATGACCAACCTACTAACCCCGAAATTCAACTACGAGCTTTTTAACTGCAACAACTTTAATATACGCTATTGGAGCTGGAATTACCGCGGCTGCTGGCACCAGACTTGCCCTCCAA
+
DDDDDIIIIIHIHIIIIIIIIIIIIIIIIIIIIIIIIIIIIIIIIIIIIIIGHIIIIIIIIIHIIIIIIIIIIIIIHIIIIIIIIIHFIIHHHIIIIIIIIIIIIIIIIIIIIIIHIIIIIHHIIIIIIIIIIIIIIHIIIIIIIIIIIIIIIIIIHHFIIIIIIIIIIIIHIIIIIIIIIIIIIIIIIIIHIIIIIIIIIIIIIIIIIIIIIIIIIIIIIIIIIIIIIIIIIIIIIIIIHIHHIIIIIIIIIIIIIIIIIHIIIIIIIIIIIIIIIIIIIIIIIIIIIIIIIIIIIIIIIIIIIIIIIIIIIIIIIIIIIIIIIIIIIIIIIIIIHIIIDDDDD
@HISEQ:969:HM2KJBCX2:2:1101:17208:76538 2:N:0:ACTATGCA
AACCCAGATGATCCCAACTATCCCTATTAATCATTACGGTGGTCCTAGACCAACAAAATAGAACCAACGTCCTATTCTATTATTCCATGCTAATCTATTCAAGCAAAAGCCCGCTTTAAACACTCTAATTTTTTCAAGGTAATGGTCCTGGTTCCCCGACACACCCAATAAAGGGCATACCGGCTCACCAGAAGGATAGACCCGACAACAGACAGTACTCGCCAGAGACGGACCGCCCGGTCAGGCCTAAAATTCAACTACGAGCTTTTTAACTGCAACAACTTTAATATACGCTATTGGAGCTGGAATTACCGCGGCTGCTGGCACCAGACTTGCCCTCCAA
+
DDDDCHHHIIIIIIIIIIIIIIIIIIHIIIIIIHIIIIIIIHIGIIIIIIIIIIIHHIIIHIIIIIIIIHIIHIHGHIIIIIIHHFIIIIIGHIIIIIIIIGFIIIHHIIIIIIIHHHHHHIIIIIIFIIIIIHHIIIIIIIIIHHIIHHHHFIGIIHIIIIIIIIIHIHGHIIIIIIIIIIIIIIIIHIIHIIIGIIHHIIHIIHIIIIIIIIIIIIIIIIIIIIIIIIIIIIIIIIIIIIIIIHHHIIIIIHHHIHHHIIIHIIIIIHIIIIIIIIIIIIIIIIIIIIIIIIHIIIIIIIIIIIIIIIIIIIIIIIIIIIIIIIIIIIIIIIIIIIDDDDD
@HISEQ:969:HM2KJBCX2:2:1101:4877:76522 2:N:0:ACTATGCA
AACCCAGATGATCCCAACTATCCCTATTAATCATTACGGTGATCCTAGAAACCAACAAAATAGAACCATGCCGTCCTATTCTATTATTCCATGCTAATGTATTCGAGCAAAATGCCTGCTTTAAACACTCTAATTTTTTCAAGGTAAAGGTCCTGGTTCCACATGACACCCAATTAAGGACATCATGCTTCTCCAGAAGGTGAGAAATCAACTGCGACAGTTCATACCCCTTAAGGCACGACCATCACGTCAATCCCGAAATTCAACTACGAGCTTTTTAACTGCAACAACTTTAATATACGCTATTGGAGCTGGAATTACCGCGGCTGCTGGCACCAGACTTGCCCTCCAA
+
DDDDDIHHHIIIIIIEFHIIIIHHIIIIIGIIIIIIIIDHHIIIHHHHIIIICGHIIIIIIIEFIIIIHHICHHIHIEHIIIIIIIEHHHFHHIHIHEHFHGIHGIIIIIIIIIIIIIIIIHHIHHHIIHIIIIIIIIIGHHIIIIIHIIIIIIHIHIHIIIIIIIIIIIIIIIIIIIIIIIIIIIIIIIIIIIIIIIIIIIHHIIIIIIIIIHHHHIIIIIIIIIIIIIIIIIIIIIIHIHIIIIIIIIHIIIIIIIIIIIIIIIIIHHGIIIIIIIIIHIIIIIIIIIIIIIIIIIIIIIIIIIIIIIIIIIIIIIIIIIIIIIIIIIIIIIIIIIIIIIIIIIIDDDDD
@HISEQ:969:HM2KJBCX2:2:1101:15906:77095 2:N:0:ACTATGCA
AACCCAGATGATCCCAACTATCCCTATTAATCATTACGGCGGTCCTAGAAACCAACAAAATAGAACCGCGCGTCCTATTTTATTATTCCATGCTAATGTATTCCGGCGTAAGCCTGCTTTGAACACTCTAATTTTCTCAAGGTAAAGGTCCTGGTTCCCCGACACACCCAGTGAAGGGCATGCCGGCTCACCAAGAGGTAAGGCCCGGCCAGACAGTACACACCGTTAGGCGGACCGCCCGGTCAGGTCTGAAGTTCAACTACGAGCTTTTTAACTGCAACAACTTTAATATACGCTATTGGAGCTGGAATTACCGCGGCTGCTGGCACCAGACTTGCCCTCCAA
+
DDDDDHIIIIIIIIIIIIIIIIIIIIIIIIIIIIIIIIHIIIIIIIIIIIIIIHIIIIIGHHHIHIHHIIIIIIIIHHIIIIIIIIGGHIIIIIIIHHHIIFHHIIIIIIIIIIIIIIIIIIIHIIIHHHIIIIIIIIIIIIIIIIIIIIIIIIIIIIIIIIIIIIIIIIHHIIIIIIIIIIHIIIIIHIIIIIIIIIIIIIIIIIIIIIIIIIIIIIIIIHIIIIIIIIIIIIIIIIIIIIIIIIIIIIIIIIIIIIIIIIIIIIIIIIIIIIIIIIIIIIIIIIIIIIIIHIIIIIIIIIIIIIIIIIIIIIIIIIIIIIIIIIIIIIIIIIIIIIIIDDDDD
@HISEQ:969:HM2KJBCX2:2:1101:10305:78132 2:N:0:ACTATGCA
AACCCAGATGATCCCAACTATCCCTATTAATCATTACGTCGATCCTAGAAACCAACAAAATAGGTTCAATCGTCCTATTTCGTTATTCCATGCTAATGTATTCAAGCGCGAGCCTGCTTTAAGCACTCTAATTTTTTCAAAGTAACAGTCCTGTTTCCCCGCAACAACAAATTAATGCCATCACGGTTCTACAAGAAGGAGGGACCAGTGAGGCCAGTGCATACCAGTGGCACGACCAACCTACTGGCCCCGAAATTCAACTACGAGCTTTTTAACTGCAACAACTTTAATATACGCTATTGGAGCTGGAATTACCGCGGCTGCTGGCACCAGACTTGCCCTCCAA
+
DDDDDHIIEEGEGGHHHHIIHIHEGHFHHHIIGHEHH?<FHHFHIIHEHHHIEFHEFC?@EHHGE1F1<FCEFEEEHCCGHECGH@1<<DH?GEGFIHHHHHIHIIHIIIHGIIIHGHHGHHGHGGIIIHIIIIHGGHGHCIHHGHHIIIHIIIHHHCFIHGIHHHIIIIHHEHIIIGIIHIII<IIIIIIHIHHHIIIIHIHGIIIIHGIIGHHIGIIIHHHIIIIGGIIFIIIIGHGHIGHHGIIIHHHIIIIIIIIIIIIIIIIIIIHHHHIIIIIIIIIIIIIIHIIHHHGIIIIHIIIIIIIIIIIIIIIIIIIIIIHIIIIHHIIIIIIHIIIIIDDDDD
@HISEQ:969:HM2KJBCX2:2:1101:11290:77571 2:N:0:ACTATGCA
AACCCAGATGATCCCAACTATCCCTATTAATCATTACGGTGGTCCTAGACCAACAAAATAGAACCAACGTCCTATTCTATTATTCCATGCTAATCTATTCAAGCAAAAGCCCGCTTTAAACACTCTAATTTTTTCAAGGTAATGGTCCTGGTTCCCCGACACACCCAATAAAGGGCATACCGGCTCACCAGAAGGATAGACCCGACAACAGACAGTACTCGCCAGAGACGGACCGCCCGGTCAGGCCCAAAATTCAACTACGAGCTTTTTAACTGCAACAACTTTAATATACGCTATTGGAGCTGGAATTACCGCGGCTGCTGGCACCAGACTTGCCCTCCAA
+
DDCDDIIIIHHIIIIGIIIIIHIIIIIIIIIIGIIIIIIIHIHIIIHHHIIIIIIEGHHHIGHHIHHIIHIHHIEHHHHIICHIIIEEHCHHIIIIIIIIIHIHIIIIIIIIGIHHIIIIIIIIIHIIIIIIIIIIIIHIIIIHIIHHIIHHHIIIHIIIIIIIHHIIIIIIIIIIIIIIHIIIIIIHIIIIIIIIIIIIIIIIIIIIII<IIIIIIIIIIIIIIIIIIIIHIIIIIIIIIIIIIIIIIIIIIIIIIIIIIIIIHIIIIIIIIIIIIIIIIIIIIIIIIIIIIIIHHHIIIIIIIIIIIIIIIIIIIIIIIIIIIIIIIIIIIIIIIIDDDDD
@HISEQ:969:HM2KJBCX2:2:1101:7706:77874 2:N:0:ACTATGCA
AACCCAGATGATCCCAACTATCCCTATTAATCATTACGGTGATCCTAGAAACCAACAAAATAGAACCATGCCGTCCTATTCTATTATTCCATGCTAATGTATTCGAGCAAAAATGCCTGCTTTAAACACTCTAATTTTTTCAAGGTAAAGGTCCTGGATCCGCAAGACACCCAATTAAGGACATCAAGTTTCTCCAGAAGGTGAGAAATCAACAGTAACAGTTCATACCCCTTAAGGCACGACCATTACGTCAATCCCGAAATTCAACTACGAGCTTTTTAACTGCAACAACTTTAATATACGCTATTGGAGCTGGAATTACCGCGGCTGCTGGCACCAGACTTGC
+
DDADDHIHHHIIIIIIIIIIIHIIIIHHHHHHHIIIIIIIHIIIGHIIIIIIIIIFH@EEHIIIIIIIIHEHHEHGIHH@HHHGFHIHHHHHEHIIGIIIIIIIIIIIIIIIHHIHHHHHIIHIIHIIHHGHIHHGHHHFHIIIIGIIIIIIHHIIIHIIIIHIIIHIIIIIIIIIHHHHIIHIIHHIHHHHIIIIIIIHIHIIIIIIIIIIIIIIIHIIIIIIIHIIIIIIHHIIIHIIIIIIHIIIIIIIIIHIIIIHIIIIIIIIIIIIHIIIIIIIIIHIIIIIIIHIIIIIIIHIHIIIIIIIIIIIIIIIIIIIIIIIHIIIIIIHIIHGHIIIIDDDDD
@HISEQ:969:HM2KJBCX2:2:1101:11539:79065 2:N:0:ACTATGCA
AACCCAGATGATCCCAACTATCCCTATTAATCATTACGGTGGTCCTAGAAACCAACAAAATAGAACTACAACGTCCTATTCTATTATTCCATGCTAATCTATTCAAGCAATAGCCCGCTTTAAACACTCTAATTTTTTCAAGGTAATGGTCCTGGCTCCCCAACACACCCAATAAAGGGCATACTGGTTCACCAGAAGGAAGACCCGACAGCAGACAGTACTCGCCAAAGACGGACCGCCCGGCCAGGCCTAAAATTCAACTACGAGCTTTTTAACTGCAACAACTTTAATATACGCTATTGGAGCTGGAATTACCGCGGCTGCTGGCACCAGACTTGCCCTCCAA
+
DDDDDHGHIIIIIIIIIIIIIIIIIIIIIIIIIIIIIIIIIIIIIIIIIIIHIIIIHIIIIIGHHIIIIIIGHHHHII@HHHIIIIIIIHFHIHIHHHHHHHHIIIIHIIIIIIIIIIHHHHHHIIIIHIIIIIIIIIIIIIIIIIIHIHIIIIHIIIIIIHHHIIHIHIIIIIIIIIIIIIIIIIIIIIIHIIIHIIIIIHHGIIIIIIIIIIIIIIIIIIIIIIHIIIIIIIIIIIIIIIIIHIIIHHIIIIIIIIIIIIIIIIIIIIIIIIHIIG@IIIIIIIIIIIIIIIIIIIIIIIIIIIIIIIIIIIIIIIIIIIIIIIIIIIIIIIIIIIIIIDDDDD
@HISEQ:969:HM2KJBCX2:2:1101:19781:79479 2:N:0:ACTATGCA
AACCCAGATGATCCCAACTATCCCTATTAATCATTACGTCAATCCTAGAAACCAACAAAATAGGATCGAACGTCCTATTTCATTATTCCATGCTAATGTATTCAAGCGTTAGCCTGCTTTAAACACTCTAATTTTTTCAAAGTAACAGTCCTGTTTCCCTGCAACACCAAATTAATGACATTACAGTTCTTCAAGAAGGAGGAATCAGTAAAGCCAGTACATACCATAAGCACGACCAACCTACTGACCCCGAAATTCAACTACGAGCTTTTTAACTGCAACAACTTTAATATACGCTATTGGAGCTGGAATTACCGCGGCTGCTGGCACCAGACTTGCCCTCCAA
+
DDDBDHIIIIHIIIIIIIHIIIIIIIIIIIIIIHIIIIIIIIIIIIIIIIIIIIIIIIHIIIHIIIIHHIIHHIIIHIIIIIIIIIIIHIIHIIHEIIHHHHGHIIIIIIIIIIIIIHIIIIIIIIIIHIIIIIIIHHHIIIIIIIIIIIIIIIIIIIIIIIIIIHIIIIIHIIIIIIIIIIIIIIHIIIIIIIIIIIIIIIIIIIIIIIIIIIIIIIIIIHIIIIIIIIIIIIIIIHGHIIHHIGIIIIIIIIIIIGIIIIIIIIIIIIIIIIIIIIIIIIIIIIIIIIIIIIIIIHIHIIIIIIIIIIIIIIIIIIIIIIIIIIIIIIIIIIIIIIIIIDDDDD
@HISEQ:969:HM2KJBCX2:2:1101:6014:79363 2:N:0:ACTATGCA
AACCCAGATGATCCCAACTATCCCTATTAATCATTACAGCGGTCCTAGAAACCAACAAAATAGAACCGATGTCCTATTCTATTATTCCATGCTAATGTATTCGAGCAAAGGCCTGCTTTGAACACTCTAATTTTTTCAAGGTAAAAGTCCTGGTTCCCCACTACGCCCAGTGAAGGGCATAGGGTTCCCCAGGAGGAAAGGCCCGACCGAATCCGTGCGCTCGATTAGGAGGACAGATCAGCCAGGCCCAAGGTTCAACTACGAGCTTTTTAACTGCAACAACTTTAATATACGCTATTGGAGCTGGAATTACCGCGGCTGCTGGCACCAGACTTGCCCTCCAA
+
DDDDDIHHIIIIIIHIIIIIIIIIIIIIIGIIIIIIIIIGIIIIHIIIIHIIHIIIHIEHIIIIIIIIIIIHIIHHIIIHHIIIIIIIHIIIIHIIIIHIHIIIIIIIIGFIIIIIIIIIIIIIIIIIIIIIIHIIIIHIHIIIIIIIIIIIIHIIIIIIIIIIIIIHIIIIIIIIIIIIIIIIIIIIIIIIIIIIIIIIIIIIIIIIIIHIIIIIIIIIIIIIIIIIIIIIIIIIIIIIIIIIIIIIIIIIIIHIIIIIIIIIIIIIIIIIIIIIIIIHIIIIIHIIIIIIIIIIIIIIIIIIIIIIIIIIIIIIIIIIIIIIIIIIIIIIIIIIIIIDDDDD
@HISEQ:969:HM2KJBCX2:2:1101:20235:79470 2:N:0:ACTATGCA
AACCCAGATGATCCCAACTATCCCTATTAATCATTACGGTGGTCCTAGACCAACAAAATAGAACCAACGTCCTATTCTATTATTCCATGCTAATCTATTCAAGCAAAAGCCCGCTTTAAACACTCTAATTTTTTCAAGGTAATGGTCCTGGTTCCCCGGCACACCCAGTTAAGGACATACCGGCTCACCAGAAGGATAGACCCGACAACAGACGGTACTCGCCAGAGACGGACCGCCCGGTCAGGCCTAAAATTCAACTACGAGCTTTTTAACTGCAACAACTTTAATATACGCTATTGGAGCTGGAATTACCGCGGCTGCTGGCACCAGACTTGCCCTCCAA
+
DDDDDIHIIGHIHHIIIIIIIIIIIIIIIIIIIIIIIIHIIIIIHHHHIIIIIIIIHIIHEHIIIIGIIIIHIIIIIIIIIIHHIIIIIHIIHIHIIIIIIHHIIIIIIIIHIIIIIIIIIIIIIIIIIHIIIIIIGIIIIIIIIIIIIIIHIIIIIIIIIIIIIIIIIIIIIIIIIIIIIIIIIIIIIIIHIIIIIIIIIIIIIIIIIIIIIIIIIIIIIIIIIIIIIIIIIHIIIIIIIIIIIHHIIIIIIIIIIIIIIIIIIIIIIIIIIIIIIIIIIIIIIIIIIIIIIIIHHHIIIIIIIIIIIIIIHIIIIIIIIIIIIIIIIIIIIIIIIIDDDDD
@HISEQ:969:HM2KJBCX2:2:1101:6856:80070 2:N:0:ACTATGCA
AACCCAGATGATCCCCAACTATCCCTATTAATCATTACGGTGGTCCTAGACCAACAAAATAGAACCAACGTCCTATTCTATTATTCCATGCTAATCTATTCAAGCAAAAGCCCGCTTTAAACACTCTAATTTTTTCAAGGTAATGGTCCTGGTTCCCCGACACACCCAATTAAGGACATACCGGCTCACCAGAAGGATAGACCCGACAACAGGACAGTACTCGCCAGAGACGGACCGCCCGGTCAAGCCTAAAATTCAACTACGAGCTTTTTAACTGCAACAACTTTAATATACGCTATTGGAGCTGGAATTACCGCGGCTGCTGGCACCAGACTTGCCCTCCAA
+
DDDDDIIIIIIIIIIIIHIIIIIIIHIIIIIIIIIIIIIIHIIIHHIIIIIHIIIIGEHIIHIIHIHHIIIHIIGHIIIIIHIGHHIIIIIIIHIIIHIHIIIIIIIIIIHIIIIIIHIIIIIIHHIIIIIIHIIIIIIIIIIIIIIIIIIIIHIIIIIHIHIHIIIIIHHIIIHIIIIIHIIIIIIIIIIIIIIIIIIHHIIIIIIIIIIIIIIIIIIIIIIIIIIIIIII?IIIIIIIIIIIIIIIHIIIIIIIIIIIIHIIIIIIIIIIIIIIIIIIIIIIIIIIIIIIIIIIHIHHIIIIIIIIIIIIIIIIIIIIIIIIIIIIIIIIIIIIIIIIDDDDD
@HISEQ:969:HM2KJBCX2:2:1101:5665:80631 2:N:0:ACTATGCA
AACCCAGATGATTCCAACTATTCCTATTAATCATTACGGTTATCCTCGAAACGAACAAAATAGAACCATGCCGTCCTATTCTATTATTCCATGCTATTGTATTCGAGCAAAAATGCCTGCTTTAAACACTCTAATTTTTTCAAGGTAAAGGTCCTGGAGCCGCAAGACACCCAATAAAGGACATCAAGTTTCTCCAGAAGGTGAGAAATCAACAGTAACAGTTCATACCCCTTAAGGCATGACCATCACGTCAATCCCGAAATTCAACTACGAGCTTTTTAACTGCAACAACTTTAATATACGCTATTGGAGCTGGAATTACCGCGGCTGCTGGCACCAGACTTGCCCTCCAA
+
0BD?@EGHHH1111<1D<<111<1<<FCH<<C@11<1<0<0<F11<10<<G/1<C/CC111<<CF?<1<1<1C</C01<1<D1<<11111<1<DG1111<D11FIHHC<@<EE@=A@6063<<AE8A1HHF1B<811</EHGCEBDF?C1<0GB<EE<$:<.CE8FHDCC@DE?/C@I:EHEHEHHC/FD/HHEGCCD0?HFHE@G?IHG@CD<1/A<C<:1EFD.<HCF:1<?F<:<C1EEHGECCCCD1<D/E<ED1<1FEEGFCC0HHF@<E?@?G@GD<11FHHC@FCEEF@@<<<0<11<D<C@IHEHG1CC<1/HEE/HEHHGEC<1<1HEF1<D1@HEDE1DD0<0
@HISEQ:969:HM2KJBCX2:2:1101:12511:80719 2:N:0:ACTATGCA
AACCCAGATGATCCCAACTATCCCTATTAATCATTACGGTGGTCCTAGACCAACAAAATAGAACCAACGTCCTATTCTATTATTCCATGCTAATCTATTCAAGCAAAAGCCCGCTTTAAACACTCTAATTTTTTCAAGGTAATGGTCCTGGTTCCCCGACACACCCAATAAAGGGCATACCGGCTCACCAGAAGGATAGACCCGACAACAGACAGTACTCGCCAGAGACGGACCGCCCGGTCAGGTCTAAAATTCAACTACGAGCTTTTTAACTGCAACAACTTTAATATACGCTATTGGAGCTGGAATTACCGCGGCTGCTGGCACCAGACTTGCCCTCCAA
+
DDDDDHIIIIIIIGIIIIIIIHIIIIIIIIIIIIIIHIIIIIIIIIIIIHIHIIIHHHIIHIIIIIHIIHHIIIIIHIIIIIIGHIIEHHIHIIIIIIIHHHIIIIIIIIIIIIIIIIIIIIIIIIIIIIIHHIHIIIIIIIIIIIHIIHHHHIIIIIIIIIIIIIIIIHIIIIHGHIIHHIIHIIHIIIIIIIIIIIIHIIIIIIHHHHIIIIIIIHIIIIIIIIIIGIIIIIIIHIIIIIIIIIHIIIIIIIIIIHIIIIIIIIIIIIIIIIIIIIHHHIIHIHIIIIIIIIHIHIIIIIIIIIIIIIIIIIIIIIIIIIIIIIIIIIIIIIIIIHDDDDC
@HISEQ:969:HM2KJBCX2:2:1101:6343:80940 2:N:0:ACTATGCA
AACCCAGATGATCCCAACTATCCCTATTAATCATTACGGTGATCCTAGAAACCAACAAAATAGAACCATGCCGTCCTATTTTATTATTCCATGCTAATCTATTCAAGCACAAGCCTGCTTTAAGCACTCTAATTTTTTCAAGGTAATAGCTCTGCTTCCCCAACGCACTAACTTAATAGCATGCTGGTTGTTCAGAAGGTAGGAATTCATCAGGCCAGTGCGGACAGTGAAGCCCGACCAACCGACAAACTCCGAAATTCAACTACGAGCTTTTTAACTGCAACAACTTTAATATACGCTATTGGAGCTGGAATTACCGCGGCTGCTGGCACCAGACTTGCCCTCCAA
+
DDDDDIIIIIIIIGIHIIIIHIIIIIIIIIIIIIHHHIIIIIIIIIIIIIIIHIIIIIIIIIIIIIIIIIGIIIDHHGHGHHIIIIIHIIIIHHHIIHHHHEHHHIIHHIHIHHIIHIHHIIHHHIIIIHIIIIIIIIHHIIIIIIIIIIHIIIIHHIIIIIIHIIIIIIIHHIIIIIIIIIIIIIIIIIIIIIIIIIIIIIHIIHIIIIIIIHIIIIHIIIIIIIIIIIIIHII<IIIIIIIIHHEIIIIHIIIIIHIIIIIHEIIHIIIIIIIIIIIIIIIIIIIIIIIIIIIIIIIIIIIIIIIIIIIIIIIIIIIIIIIIIIIIIIIIIIIIIIIIIIIDDDDD
@HISEQ:969:HM2KJBCX2:2:1101:7337:81078 2:N:0:ACTATGCA
AACCCAGATGATCCCAACTATCCCTATTAATCATTACGGTGGTCCTAGACCAACAAAATAGAACCAACGTCCTATTCTATTATTCCATGCTAATCTATTCAAGCAAAAGCCCGCTTTAAACACTCTAATTTTTTCAAGGTAATGGTCCTGGTTCCCCGACACACCCAATAAAGGGCATACCGGCTCACCAGAAGGATAGACCCGACAGCAGAACAGTACTCGCCAGAGACGGACCGTCCGGTCAGGCCTAAAATTCAACTACGAGCTTTTTAACTGCAACAACTTTAATATACGCTATTGGAGCTGGAATTACCGCGGCTGCTGGCACCAGACTTGCCCTCCAA
+
DDADDGH?GHEF@CCHIFHEHIE@HCGE@??<CCHHHII@CHI@FFCG?G1CG=CHE@@F?H1<1<@@E<1E0C<@H@@1<E@E@GHEHF1D1<FEEF@HG@@CHHHCHHCEHH@<HIHIHGHHIHGIIHBF@BC0HBB<IHHH?EGCEEHHGHEH?EEGE=B8?HEFHHFHIH@B@DC/<HHHHEGCGHCCHHIHHHCHHCCCC@D@C@EHEHHHEHG@HF1HIHHGGE?C<DFDHCC1EECGEE?HFHEIHIHIHHG<C@FIHHIHC<EFF@HHHFEH@F@EHHHHEGCDGIHGCHEHIIIIIHFCHHHDDCCDHFEHHHGF?HHHHHGCHHH@HEC@D??D
@HISEQ:969:HM2KJBCX2:2:1101:5040:80299 2:N:0:ACTATGCA
AACCCAGATGATCCCAACTATCCCTATTAATCATTACATCGATCCTAGAAACCAACAAAATAGAATCGGATGTCCTATTTCATTATTCCATGCTAATGTATTCAAGCGTGAGCCTGCTTTAAACACTCTAATTTTTTCAAGGTAACAGTCCTAATTCCCCGTGACACCAAATTAATGGCATTACGGTTCTTTAGAAGGTGAGAAATCAATAATATCAGTACATACCAACGGCATGACCGAAACATTGATCCCGAAATTCAACTACGAGCTTTTTAACTGCAACAACTTTAATATACGCTATTGGAGCTGGAATTACCGCGGCTGCTGGCACCAGACTTGCCCTCCAA
+
DDDDDHHHIIIIHHIIIIIIIIIIIIIIIIIIIIIIIIIHIIIHIIIIIIIIHIIIIIIIIIIIIIIIIIIIIIIIIIIIIIIIHIIEHIIIIIIIIIIIIHIIIIHIIIIIIIIIIIIIIHHIIIIIIIEHIIIIHIIIIIIIIIHIIGIIIIIIIIIIIIIIIIIIIIIIIIIIIIIHIIIIIIIIIIIIIIIIIIIHIHIIIIIIIIIIIIIIIIIIIIIIIIIIIIIIIIIIIIIIIIIIHFIIIIIIIIIIIIIIIIIIIIIIIIIIIIHHIIIIHIIIIIIIIIIIIIIIIIIHHHIIIIIIIIIIIIIIIIIIIIIIIIIIIIIIIIIIIIIIIIDDDDD
@HISEQ:969:HM2KJBCX2:2:1101:18444:82894 2:N:0:ACTATGCA
AACCCAGATGATCCCAACTATCCCTATTAATCATTACGTCAATCCTAGAAACCAACAAAATAGGATCAAACGTCCTATTTCATTATTCCATGCTAATGTATTCAAGCGTTAGCCTGCTTTAAACACTCTAATTTTTTCAAAGTAACAGTCCTGTTTCCCTGCAACACCAAATTAATGGCATTACAGTTCTTCAGAAAGGAGGAACCAGCAAAGCCAGTGCATACCAGTGGCACGACCAACCTGCTGATCCCGAAATTCAACTACGAGCTTTTTAACTGCAACAACTTTAATATACGCTATTGGAGCTGGAATTACCGCGGCTGCTGGCACCAGACTTGCCCTCCAA
+
DDDDDIIIIIIIIHIIIIIIIIIIIIIIIIIHIIIIIIIIIIIIIIIIIIHIGIIIIIGHHIIHHIIIHIIIHHIIIHIIIGHHHIIGIIIHIIIIIIIIIIIIHGIIIIHIIIIIIIIIIIIIIIIIIIIIIIIIIIIIIIIIIIIIHIIIIIIIHIIIIIIIIIIIIIIHIIIIIIIHIIIGIIGIIIIIIGIIIIIIIIIIIHHIIIIIIHIHD*IIIIIHIIIIIIIIIIIHIIIIIIIHHIIIIIIIIIIIIIIIIIIIIIIIIIIIIIIIIIIIIIIIIIIIIIIIIIIIIIIIIIIIIIIIIIIIIIIIIIIIIIIIIIIIIIIIIIIIIIIIIDDDDD
@HISEQ:969:HM2KJBCX2:2:1101:3437:83487 2:N:0:ACTATGCA
AACCCAGATGATCCCAACTATCCCTATTAATCATTACGGTGGTCCTAGAAACCAACAAAATAGAACCACAACGTCCTATTCTATTATTCCATACTAATCTATTCAAGCAATAGCCCGCTTTAAACACTCTAATTTTTTCAAGGTAATAGTTCTGGCTCCCCAAAACACCCAATAAAGAGCATACTGGTTCACCAGAAGGAAGACCCGACAGCAGACAGTACTCGCCAAAGACGGACCGCCCGGCCAGGCCTAAAATTCAACTATGAGCTTTTTAACTGCAACAACTTTAATATACGCTATTGGAGCTAGAATTACCGCGGCTGCTGGCACCAGACTTGCCCTCCAA
+
DDDDDIIIIIIIIIIIIIIIIIIIIHIIIIIIIIIIIIIIIIIIIIHIIIIIIIIIIHHIIIHIIIIIHIGIHIIIIIIIIIIIIIHIIHIIIIIIIHHIICHHHIHHIHHHDHHHIIIHIGIIGIHHIHHHHIIIIIIHIHIHIIIIIIHHHIFHHHHIIIIHHIIIIGIHHIIHIHHIHG;IIIHHHFHHIIIIIIIIIHHIIIIIIIIIIIIIIIIIIIIIIIIIIIHIIIIIIIIHIIIIIIIIIHIIIIIIHIIIIIIIIIIIIIIIHIIIIIIIIIIIIIIIIIIIHHIIIIIIIIIIIIIIIIIIIIIIIIIIIIIIIIIIIIIIIIIIIIIIIDDDDD
@HISEQ:969:HM2KJBCX2:2:1101:7453:83548 2:N:0:ACTATGCA
AACCCAGATGATCCCAACTATCCCTATTAATCATTACGTCAATCCTAGAAACCAACAAAATAGGATCGAACGTCCTATTTCATTATTCCATGCTAATGTATTCAAGCGTTAGCCTGCTTTAAACACTCTAATTTTTTCAAAGTAACAGTCCTGTTTCCCTGCAACACCAAATTAATGACATTACAGTTCTTCAAGAAGGAGGAATCAGTAAAGCCAGTACACACCATTGGCACGACCAACCTACTGACCCCGAAATTCAACTACGAGCTTTTTAACTGCAACAACTTTAATATACGCTATTGGAGCTGGAATTACCGCGGCTGCTGGCACCAGACTTGCCCTCCAA
+
D@D@DIIHIIEHIIIIIIHIIIIIHFHHIHIIIIHIIHCGHHHIIIIHHHIIHIIGI@FHHHHCHHHHHHIHFHIIIIHHEHHE@EHIIHHIGHHHIIIIIGIIIGHHIIIIGIIFIHIIIGEIHIIIHHHHHHIIHIHHHIHIIIIIIIIIIHIIIIIIIIIIIIIIHHFHIIIIIHIIIIIIIHIIIIHFGHIIGIHIIIIGIIIIIIHIIIIIIIIIIHHIIIIIIIIIIIIIIHHIIIHHHIIIHHIIIIIIIIIIIIIIIIIIHIIIIHGHHIIIIIIHIIHIIIIIIIIIIIIIIIIIIIIIIIIIIIIIIIIIIIIIIIIIIIIIIIIIIIIIIDDDDD
@HISEQ:969:HM2KJBCX2:2:1101:11426:83974 2:N:0:ACTATGCA
AACCCAGATGATCCCAACTATCCCTATTAATCATTACGGTGGTCCTAGACCAACAAAATAGAACCAACGTCCTATTCTATTATTCCATGCTAATCTATTCAAGCAAAAGCCCGCTTTAAACACTCTAATTTTTTCAAGGTAATGGTCCTGGTTCCCCGACACACCCAATAAAGGGCATACCGGCTCACCAGAAGGATAGACCCGACAACAGAACAGTACTCGCCAGAGACGGACCGTCCGGTCAGGCCTAAAATTCAACTACGAGCTTTTTAACTGCAACAACTTTAATATACGCTATTGGAGCTGGAATTACCGCGGCTGCTGGCACCAGACTTGCCCTCCAA
+
DDDDDIHHIIIHIIIIIIIIIIIIIIIIIIHHIIIIIIIIHIIHIIIHHIIIIIIIIIIIIIIIIIHIIHHHIIHHHHHIGIIIHHIIIIEHIIIIIHIIIGIIIIIIIIIIIIHHIIIIIIIIIIIIIIIIIHIIIIIIIIIIIIIIIIHIHHIIIIIIIIIIIIIIIHIIIIIIIIIIIHIIIHIIIIIIIIIIIIIIIIIIIIIIIIIIIIIIIIIIIIIIIIIIIIIIIIIIIIHIIIIIIIHHIIIIIIIIIIIHHIIHIIIIIIIIIIIIIIIIIHIIIIIIIIIIIIIIHHHIIIIIIIIIIIIIIIIIIIIIIIIIIIIIIIIIIIIIIIIDDDDD
@HISEQ:969:HM2KJBCX2:2:1101:9025:82755 2:N:0:ACTATGCA
AACCCAGATGATCCCAACTATCCCTATTAATCATTACTTTGGTCCTTCAACCAACAAAATAGAACCAAAGTCCTATTCTATTATCCCATGCTAATATATCCAAGCATAAGCCTGCCTTAAACACTCTAATTTCTTCAAAGTAAAAGTCCTAGTCCTTCTGCACACCCACCAAAGGGCATCCAGCCTTCCTAGAAAGAAGGGTGCGACTGCCGCCGTACAAGCCGCTAAGGCCGACACCGGTGCCGCCCCCAAAATTCAACTACGAGCTTTTTAACTGCAACAACTTTAATATACGCTATTGGAGCTGGAATTACCGCGGCTGCTGGCACCAGACTTGCCCTCCAA
+
DDDDDIIIIIIIIIIIIIIIIIGIIIIHIGHHHHIHIHIIIIIIIIIIIIHHHIHHIEHIIIHIGIIHIIIGIIIII?HIIHIIEHIIIHIIIHHIHIIIHHGHHHIIHHHIHIIIIHIIIHIIIIIIHHHIHHHIIHHHIIIIHHHIIIIHHIHHHIIIHIHHIIIHIHGHHFHHHIGHIIHIIIIIIIIIIIIIIIIIIHIIIIIHIIHIIIIHHIIIGIIIIIIIIIIIIIIIIIIIIHGHEHIIIIHIIIIHIIHIIIIGIIIIIIIIIIIGIIIIIIIIIIIIIIIHHIIIIIIIIIIIIIIIIIIHIIIIIIIIIIIIIIHIIIIIIIIIIHIIDDDDD
@HISEQ:969:HM2KJBCX2:2:1101:16706:85113 2:N:0:ACTATGCA
AACCCAGATGATCCCAACTATCCCTATTAATCATTACGTCGATCCTAGAAACCAACAAAATAGGGTCAAACGTCCTATTTCATTATTCCATGCTAATGTATTCAAGCGTGAGCCTGCTTTAAACACTCTAATTTTTTCAAAGTAACAGTCCTGATTCCCCGCGACACCAAATTAATGACATCACGGATCTTCAGAAGGGAGAAACCAGTGACACCAGTGCATACCAAAGGCATGACCAGCGTACTGATCCCGAAATTCAACTACGAGCTTTTTAACTGCAACAACTTTAATATACGCTATTGGAGCTGGAATTACCGCGGCTGCTGGCACCAGACTTGCCCTCCAA
+
DDDDDIIIIIHHHIIIIIIIIIIIIIIIIIIIIIIIIIIHIIIIIIIHIIIIIIIIIGIIIIHIHGFHIII=GHHHIIIIHIIIIIHIIIHIIIIIIIIIHHHIIIIIIIIIIIIIIIIIIIIIIIIIIIIIIIIIIIHIIIIIIIIIIHHIIIIIIIIIIIIIIIIIIIIIIIIIIIIIIIIIIIIHIIIIIIIIIIIIIIIIIIIIIIIIIIIIIIIIIIIIIIIIIIIIIIIIIIIIIIIHHIIHIIIIIIIIIIIIIIIIIIIIIIIIIIHIIIIIIIIIIIIIIIIIIHIIIIIIIIIIIIIIIIIIIIIIIIIIIIIIIIIIIIIIIIIIIIIIIDDDDD
@HISEQ:969:HM2KJBCX2:2:1101:3544:84515 2:N:0:ACTATGCA
AACCCAGATGATCCCAACTACCCCTATTAATCATTACGTGATCCTAAAACCAACAAAATAGAACCATCGTCCTATTTTATTATTCCATGCTAATGTATTCAAGCAAAAATGCCCGCTTTAAACACTCTAATTTTTTCAAAGTAAAGGTCCTGATTCATCGAAACACCCAAGAGCATCCCGAATCACCAGAAGGTGAGAAATTGGCTACACACCGTTTCATGCCCCTAAAGGCACAATCGATATATCCCAATTCCGAAATTCAACTACGAGCTTTTTAACCGCAACAACACTAATATACGCTATTGGAGCTGGAATTACCGCGGCTGCTAACACCAGACTTGCCCTCCAA
+
DDDDDIIIIIIIIIIIIIIIIHIIIIIIIIIIIIIIIIIIIIIIIIIGIIIHHHIIIIHIHIIIHIIIIHIIIIIIIIIIIIIIIIGIIIHIIIIHIHHIHIIIIIIIIIIIIIIIIIIIIIHIIIIIIHHIIIIIIIIIIIIIIIIIIIIIHHIIIHIIIIIIIIIIIIIIIIIHIIIIIIHIIIIIIIIIIIIIHIIIIHIIIIIIIIIIIIIIIIIIIIIIIIIIIIIIIIIIIIIIIIIIIIHHIIIIIIIIIIIIIIIIIIIIIIIIIIIIIIIIIIIIIIIHHIIIIIIIHIIIIIIIIIIIIIIIIIIIIIIIIIIIIIIIIIIIIIIIIIIIIIIIDDDDD
@HISEQ:969:HM2KJBCX2:2:1101:9562:85861 2:N:0:ACTATGCA
AACCCAGATGATCCCAACTATCCCTATTAATCATTACGTCAATCCTAGAAACCAACAAAATAGGATCGTCGTCCTATTTCATTATTCCATGCTAATGTATTCAAGCGTTAGCCTGCTTTAAACACTCTAATTTTTTCAAAGTAACAGTCCTGTTTCCCCGTAACACCAACTTAATGGCATTACGGTTCTACAAGAAGGAGGAATCAGCAAAGCCAGTGCATACCGGTGGCACGACCAACTTGCTGACCCCGAAATTCAACTACGAGCTTTTTAACTGCAACAACTTTAATATACGCTATTGGAGCTGGAATTACCGCGGCTGCTGGCACCAGACTTGCCCTCCAA
+
DDDDDIIIIIIHIIGIIIIIIIHHIIIIIIIIIIIIHIHIICHHHIIHHHIHHIGHIIIIHIIIIHIHIHHCHHHIHHGIHIIIIHIEIIIGI1GIIHHHIHHGEHHIIIEHHHHHHHHHHHHHIIIHHHHIIHIIHIHGIIIIIIHHGIIIIHHGIIIIIHHIIIIIIIHIIIIIIHEHIIIHIIIIFHHHIIIIIIIHIIIHIIIIIIHIIHIIIIIIHHHC$HIIIHIIIIIHHHIGHHGDGHHIHHIIGIIIIIHHHDIIIIHIIIIIHIIIHIIIIIIIHIHIIIIIIIIIHHHIIIIIIIIIIIIIIIIGIIIIIIIIIIIIIIIIIIIIHGIHDDDDD
@HISEQ:969:HM2KJBCX2:2:1101:8139:85550 2:N:0:ACTATGCA
AACCCAGATGATCCCAACTATCCCTATTAATCATTACGGTGGTCCTAGACCAACAAAATAGAACCAACGTCCTATTCTATTATTCCATGCTAATCTATTCAAGCAAAAGCCCGCTTTAAACACTCTAATTTTTTCAAGGTAATGGTCCTGGTTCCCCGACACACCCAATAAAGGACATACCGGCTCACCAGAAGGATAGACCCGACAGCAGAACAGTACTCGCCAGAGACGGACCGTCCGGTCAGGCCTAAAATTCAACTACGAGCTTTTTAACTGCAACAACTTTAATATACGCTATTGGAGCTGGAATTACCGCGGCTGCTGGCACCAGACTTGCCCTCCAA
+
@D<DDE@1C@1111<11<1<<111DEHCH1CGH?GEHE@H1CH@1D1<1<<<C@G@F<<<<CE1DH?GEHHHIFG1C<<C<FC1<1<<<F?C1<<<D1<1BHGHGF@FHHCEHG*</EECHHGHCGCHH@?EF<<EHFCHG?@?HHFC?HHEDCDCGH5<CEHFHGHGFA<HGFC..GHCIIHHH?D?HHCHFIIFEIHHHDEHGD<C?GD<<C<<1C/-E@HEHEFCFFA@HECCGFCCC1CEF/?GFHIIIIIHHIHIHEGCCGHGHHEHFC@FEHGCCD@HCCF@GC0<<@EHFD<CFGCCGIIIIHEC<CHHCHEHEHHD<1G?@GD<C<G<C<ED0<00
@HISEQ:969:HM2KJBCX2:2:1101:8840:85555 2:N:0:ACTATGCA
AACCCAGATGATCCCAACTATCCCTATTAATCATTACGGTGATCCTAGAAACCAACAAAATAGAATCATGCCGTCCTATTTTATTATTCCATGCTAATGTATTCAAGCAAAATGCCTGCTTTAAACACTCTAATTTTTTCAAAGTAAAGGTCCTGGTTCCCCGCGACACCCAATTAAGGGCATCGCGGTTCTCCAGAAGGTGAGAAATTGACTACACCAGTTCATACCCCTTAAGGCACGACCGATGTGTCAATCCCGAAATTCAACTACGAGCTTTTTAACTGCAACAACTTTAATATACGCTATTGGAGCTGGAATTACCGCGGCTGCTGGCACCAGACTTGCCCTCCAA
+
DDCDDIIIIIIIHIIHIIIIIHIIIIIIIIIIIIIIIIIIIIIIIIIIHIEHHHIIIIHHHHHFIHIIIIIIIIIIIIIIIIIIIIIIIHHIIIIIIIIIIHHIIIHIIIIIIIIIIIIIHHIHIIHIIHHHIIIIIIIHHIIIIIIIIIIIIIIIIIIIIIHIHHIIIIIIIIIIIIIIIIIIIIIIIIIIIIIIIIIIIIIIIHHIIIIIHIIHGIIIIIHIIIIIIGIIIIIIIIIIIIIIIIIIIIHIIIIIIIIIIIIIIIIHIIIIIIIIIIIIIIIIIIIIIIIIIIIIIIIHIIIIIHIIIIIIIIHHHIIIIIIIIIIIIIIIIIIIIIIIHIIIIIIDDDDD
@HISEQ:969:HM2KJBCX2:2:1101:6152:85671 2:N:0:ACTATGCA
AACCCAGATGATCCCAACTATCCCTATTAATCATTACGTCAATCCTAGAAACCAACAAAATAGGATCGAACGTCCTATTTCATTATTCCATGCTAATGTATTCAAGCGTTAGCTTGCTTTAAACACTCTAATTTTTTCAAAGTAACAGTCCAAATTCCCCGCAACACCAAATTAATGGCATTACGGCTCATCAGGAAGGAGGAATCAGTGAGACCAGTGCATACCGATGGCATGACCAATCTACTAACCCCGAAATTCAACTACGAGCTTTTTAACTGCAACAACTTTAATATACGCTATTGGAGCTGGAATTACCGCGGCTGCTGGCACCAGACTTGCCCTCCAA
+
DDDDDIIGHHIG?GHHHI@GHIIGEHEHHIHCH1FCHHHHHEHHHIHHGCGCGHFHH??CGHEHH?@G0G?C@G=0@@G@EHEHHIE1<<DGF1EDFFHIE@4FHHIIIHIGIGHHHFBCHIIFHHHIIIHHHHGHHIIHIHHFEGHHCHFGCEE?IIIHEHHHGHHFCHHHHHIHHIHHEHHHIIHHHEHEGIHIIIIIHIIHHIIHHEHHGIIIIIIHHHGEIHHIHIIIIIIIHHHHIIHHGHCIIGHIIIHEIIIHHDHIIIIHGIHHHIEHEHHEIIHIHHHGIIIIIIIHIIIGIIIIHHHIIIHHIIIIIIIIIIHEHHGHIIHHHGHHHIIIIDABDD
@HISEQ:969:HM2KJBCX2:2:1101:13864:85766 2:N:0:ACTATGCA
AACCCAGATGATCCCAACTATCCCTATTAATCATTACGTCGATCCTAGAAACCAACAAAATAGAATCAAACGTCCTATTTCATTATTCCATGCTAATGTATTCAAGCGTGAGCCTGCTTTAAACACTCTAATTTTTTCAAAGTAACAGTCCTGATTCCTCACAACACCAAATAAATGACATCATGGTTCGTCAGAAGGGAGAAACCGACGATGCCAGTACGTACCGAGGCACGACCAACATGATGGTCCCGAAATTCAACTACGAGCTTTTTAACTGCAGCAACTTTAATATACGCTATTGGAGCTGGAATTACCGCGGCTGCTGGCACCAGACTTGCCCTCCAA
+
DDDCDIIIIIGHGHIIIIGIGHHIIIIIIIIIGIIIIICHHHHEHIIIIIIHIIIIHHIIIIEHIIHHHEFHHG=HHHHHIHGHHHIIHFGHHHIHIIHHHHEHHHIIIIIHHGHHIIHIIHHIIIHIIIIHIHIIIHHHIHHGHHIIHIIHHHHHHHHIIIIHHHIIHHGGIIHFHHHIHIIIIIIIHHIIIHIIIIIIIIIHIIIIIIGIIIIII<IIIIIIGIIIIIIIIIIGIIIIIIHHHHGHIIIIIHGHIIIIIIHIIIIIIIIIIIIIIIHIIIIIIIIIIIIIIIIIIIIIIIIIIIIIIIIIIIIIIIIIIIIIIIIIIIIIIHIIIIIIDDDDD
@HISEQ:969:HM2KJBCX2:2:1101:9700:86411 2:N:0:ACTATGCA
AACCCAGATGATCCCAACTATCCCTATTAATCATTACGGTGGTCCTAGAAACCAACAAAATAGAACCACAACGTCCTATTCTATTATTCCATGCTAATCTATTCAAGCAATAGCCCGCTTTAAACACTCTAATTTTTTCAAGGTAATGGTTCTGGCTCCCCAACACACCCAATAAAGGGCATACTGGTTCACCAGAAGGAAGACCCGACAGCAGACAGTACTCGCCAAAGACGGACCGCCCGGCCAGGCCTAAAATTCAACTACGAGCTTTTTAACTGCAACAACTTTAATATACGCTATTGGAGCTGGAATTACCGCGGCTGCTGGCACCAGACTTGCCCTCCAA
+
DDDDDHHIIIIIIIIIIIIIIIIIIIIIHIIIIIIIIIIIIGIIIIGHGIIIIHIIHIIGIIHIHGIIIIIHHCGHHHHIHIIIIIHIIIIIGHIIIIIIIHHHHIHIHHHIIHHIHIHHHHIIHHIFHIICIIIIIIIIHHIIHIIHIIHHHHHFIHHHHHHHHGHHHIGHHEHGIHIHHIIGHIIHHFIHIIIIIHIHHHHIHHIIIIGIIHHIHIIIIHHIGGIIIIIIIIIIIIIIIIIIHIHIHHIHHHCHHIIIIIIIIHIIIIIIIIHHIIIIHIIHIIIIIHIIHGIIIHCIIIHIIIIIIIIIIIHIIIIIIIIIIIIIFIIIIIIIIIIIIDDDDC
@HISEQ:969:HM2KJBCX2:2:1101:21223:86071 2:N:0:ACTATGCA
AACCCAGATGATCCCAACTATCCCTATTAATCATTACGTCAATCCTAGAAACCAACAAAATAGGTTTGAACGTCCTATTTCATTATTCCATGCTAATGTATTCAAGCGTTAGCCTGCTTTAAACACTCTAATTTTTTCAAAGTAACAGTCCTGTTTCCCTGCAACACCAAATTAATGGCATTACAGTTCTTCAGAAAGGAGGAATCAGCGAAACCAGTTCATACCAGTGGCACGACCAACCTGCTGACCCCGAAATTCAACTACGAGCTTTTTAACTGCAACAACTTTAATATACGCTATTGGAGCTGGAATTACCGCGGCTGCTGGCACCAGACTTGCCCTCCAA
+
DDDBDGCHEHHCH?GEH@EE1FFEEGHIHHI@GHHEEGCEEHE@GHHHIIHHDGHHEHIHFHECD1DHHEC@<1C0FE@HEHHHECCHCEEHH?FFEF?G@GCFHHGCEGHHHHEHHDGHFGFGHIHHGHHHGHEHHH<GHHFGEFFHIHIHEHHHHIHFHIHIHIHFEHHHGIIHHIHDIGIHHIIIHEHHHIHIHIHHGHEHIIHIIIHHHIHHHHIIHGIIIIIIHHHDIGHIIIHGIGIHFHHIIIIIIIHIIIIIIIHHHDIIHHFHHEGIIIHIIIHHIIHHIGIIIIIIIHIIIIIIIIIIIIIIIIIIIIIIIIIIGIHIHIHEIIIIIIIIIDDDDD
@HISEQ:969:HM2KJBCX2:2:1101:7746:87609 2:N:0:ACTATGCA
AACCCAGATGATCCCAACTATCCCTATTAATCATTACGGTGATCCTAGAAACCAACAAAATAGAACCATACCGTCCTATTCTATTATCCCATGCTAATGTATTCGAGCAAAAATGCCTGCTTTAAACAAACACTCTAATTTTTTCAAGGTAAAGGTCCTGGATCCGCAAGACACCCAATAAAGGACATCAAGTTTCTCCAGAAGGTGAGAAATCAACAGTAACAGTTCATACCCCTTAAGGCATACCATCACGTCAATCCCGAAATTCAACTACGAGCTTTTTAACTGCAACAACTTTAATATACGCTATTGGAGCTGGAATTACCGCGGCTGCTGGCACCAGACTTGCCCTCCAA
+
CDBDDIIHHIEHHHHHHIIHHIGFEHHIIGCHIIIIIHEHHHIH1CFHHHIHHHIHIFIIII@FHFEHHIE@0CGDHIIHHCHHGHHCHHIEHICHGEHFE<1<CCEHHHHIIIIHHHIHGHHIIIIIIIHIIIIIIIHIIHIIIIIGHIIIIIHIIIIIIIIIIIIIIIIIIHIHHIIIIIIIIIIIIIIIIHGHHHIIIIIIIIIIIIIIIIIIIIIIHHHIIIIIIIIIIIIIIIHIIIIIIIIIHHIIHHDIIIIIIIIIIIIIIIIIHIHIIIIIIIIIIIIIIIIIIIIIIIHIIIIHIIIIIIIIIIIIIIIIIIHIIIIIIIIIIIIIIIIIIIIIIIIIIIIDDDDD
@HISEQ:969:HM2KJBCX2:2:1101:6517:87597 2:N:0:ACTATGCA
AACCCAGATGATCCCAACTATCCCTATTAATCATTACGGTGATCCTAGAAACCAACAAAATAGAACCATGCCGTCCTATTCTATTATTCCATGCTAATGTATTCGAGCAAAAATGCCTGCTTTAAACACTCTAATTTTTTCAAGGTAAAGGTCCTGGATCCGCAAGACACCCAATTAAGGACATCAAGTTTCTCCAGAAGGTGAGAAATCAACAGCGACAGTTCATACCCCTTAAGGCATGACCATCACGTCAATCCCGAAATTCAACTACGAGCTTTTTAACTGCAACAACTTTAATATACGCTATTGGAGCTGGAATTACCGCGGCTGCTGGCACCAGACTTGCCCTCCAA
+
DDDDDIIIIIIIIIIIIIIIIHIIIIIIIIIIIIIIIHIIIIIIIIHHIHIIHIHIIIIIIHGEHIIIIHHIIIIIIHHIIHGHHIIIHFHIIIIHGIGIHFHIIHIIIIIIIIIIIIIIIIIHIIIIIIHIIIIIIIIIIIHHIIIIHIIIHIIIIIHHIIIIIIIIIIIIIIIIIIIIIIIIIIIIIIHIHIIIIIIIIIIIIIIHIIIIIIIIIIIIIIIIIIIIIIIIIIIIIIIIIIIIIIIIIIIHIIIIIIIIIIIIIIIIIIIIIIIIIIIIIIIIIIIIIIIIIIIIIIIIIIIIIIIIIIIIIIIIIIIIIIIIIIIIIIIIIIHIIIIIIIIIIIIIDDDDD
@HISEQ:969:HM2KJBCX2:2:1101:17639:87823 2:N:0:ACTATGCA
AACCCAGATGATCCCAACTATCCCTATTAATCATTACGGTGATCCTAGAAACCAACGAAATAGAACCAAGCCGTCCTATTTCATTATTCCATGCTAATATATTCAGACGTTAGCCTGCTTTAAACACTCTAATTTTTTCAAAGTAATAGTCCTGATTTCCAATCACACCAAATAAATGGCATGAAAGTTCCTCAGAAGGTAGAGATTTATCTCACCAGTACAGACAATTAAGCCTGACCAATGGGTAAACCCCGAAGTTCAACTACGAGCTTTTTAACTGCAACAACTTTAATATACGCTATTGGAGCTGGAATTACCGCGGCTGCTGGCACCAGACTTGCCCTCCAA
+
DDDDCHHIIIIIIIIIIIIGIIIIIIIIIIHIIIIIIIIIIIIHHIIIIIIIIIIIHEHHIIFHHIIIIF@HHGHIIIHGHHHHIIIIHIIIFHIIIIIIIIIIIHHIIIIIIIIIIIIIIIIIIIIIIIHIIIHIIIIIIIIIIIIIIIIIIIIIIIIIIIIIIIIHHIIIIIIIHIIIIIIIIHIIIIHIIIIIIIIIIIIIIIIIIIIHIIIIIIIIIIIIIIIIIIII=IIIHHIIIIIIIHGIIIIIIIIIIIIIIIIIIIIIIIIIIIIIIIIIIIIIIIIIHIIIIIIIIIIIIIIIIIIIIIIIIIIIIIIIIIIIIIIIIIIIIIIIIIIIIIIDDDDD
@HISEQ:969:HM2KJBCX2:2:1101:16715:87928 2:N:0:ACTATGCA
AACCCAGATGATCCCAACTATCCCTATTAATCATTACGGCTCTCCTAGAAACCAACAAAATAGAACTAAAGTCCTATTCCATTATTCCATGCTAATATATTCAAGCAAACATGCCTGCTTTAAACACTCTAATTTTTTCAAAGTAAAAGTCTTGGATCCCTAGCGCACTCAATTAAGAGCACACTAGTTCCCCAAAAGGAAAAGCCCAAAGTTGCAGTACAAACCTTTCGGTTGACGGCAACTATAAGCCCAAAATTCAACTACGAGCTTTTTAACTGCAACAACTTTAATATACGCTATTGGAGCTGGAATTACCGCGGCTGCTGGCACCAGACTTGCCCTCCAA
+
DDDDDIIIIIIIIIHIIIHHHIIIIHIIIIIIIIIIIIIIIIIHHIHIIIHHIIIIIIIHIIHIIIIHIFHHHHHHIIHIIIIIIGIIHHFEHHHHIHIHHHHHIIIHHHIHIIIHHIIIIIEHHIIIIIIIIIIIFHGHHHIIHIIIIIHHHIIIIIIHIIIIIIIIIHIIIHIIIIHHIIIIIIIIHHCIHIHIHIIHIIHHHHIIIHIIIIIHHIIIIIHIIIIIIIIIIIIGIIIIHGHHHHIIIIIGIHHIIIIHIIHHHHIIIHFHIIIIGHIIIIGIIIHIHIIIIIIIHIIIIIIIIIIIIIIIIIIIIIIIIIIIIIIIIIIIIHGIIIIIIDDDDD
@HISEQ:969:HM2KJBCX2:2:1101:9395:88218 2:N:0:ACTATGCA
AACCCAGATGATCCCAACTATCCCTATTTATCATTACGGTGGTCCTAGAAACCAACAAAATAGAACCACAACGTCCTATTCTATTATTCCATGCTAATCTATTCAAGCAATAGCCCGCTTTAAACACTCTAATTTTTTCAAGGTAATGGTCCTGGCTCCCCAACACACCCAATAAAGGACATGCTGGCTCACCAGAAGGAAGACCCGACAGCAGACAGTACTCGCCAAAGACGGACCGCCCGGCCAGGCCTAAAATTCAACTACGAGCTTTTTAACTGCAACAACTTTAATATACGCTATTGGAGCTGGAATTACCGCGGCTGCTGGCACCAGACTTGCCCTCCAA
+
DDDADIHIIIIIIIIIIIIIIIIIIIII1FHHIIIIIIIIIHHHHIIIIIIIGHIIIIGIIIEHIIIIIFHIIHIGIIIIFIGHHIIEHHIIIIHHIHHHIHIFIHHIHIHIHIIIIIIIIIIIHIIHIIIIIIIGHHHHHIHHHHHIHHHIIIHHGIIIIIIIIIHIIIIIHIIIIIIIIIIIIIIHIIIIIIIIIIIIIIHIIHHIIIIIIIIIIIIIIIIIHIIIIIIIIIIIIIIIIIIIHHIIIIIIIIIIHHGIIHFHIHIHIIIIIIIIIIIIIIHHIIIIIIIIHHIIIIHHIIIIIIIIIIIIIIIIIIIIIIIIIIIIIIIIHHIIIIIIIDCDDD
@HISEQ:969:HM2KJBCX2:2:1101:9076:88640 2:N:0:ACTATGCA
AACCCAGATGATCCCAACTATCCCTATTAATCATTACGGTGGTCCTAGAAACCAACAAAATAGAACCATGCCGTCCTATTTTATTATTCCATGCTAATGTATTCAAGCAAAAATGCCTGCTTTAAACACTCTAATTTTTTCAAAGTAAAGGTCCTGGTTCCCCGCGGCATCCAATTAAGGACATCGCGGTTCTCCAGAAGGTGAGAAATTGACTGCACCAGTTCATACCCCGTGAGGCACGACCGATGCGCCAATCCCGAAATTCAACTACGAGCTTTTTAACTGCAACAACTTTAATATACGCTATTGGAGCTGGAATTACCGCGGCTGCTGGCACCAGACTTGCCCTCCAA
+
DDDDDIHIIIIIIIIIIHIIIIIIIIIIIIIIIIIIIIHIHIIGHHIIIIIIIHIIIIGHIIHIIIIIGHGHIHIIHHIIHHHIIIIIHHHIEHIIIIIIGFHHHHHIIIIHIIHIIIIIIIIHHHHHIHIHHHHHHIIIIIIHHHHIIIIHIIIIIHIIIIIIIIHIIIIIIIIIIIIIIIIIIIIIIIIIIIIIIIIIIIIIIIIIIIIIIIIIIIIIIIIIIIIIIIIIIIIIIIIIIIIIIIIIIIHGIIHHGIIIIIIIIIIIIIIIIIIIIIIIIIIIIIHIIIIIIIIIIIIIHIIIIIIIIIIIIIIIIIIIIIIIIIIIIIIIIIIIIIIIIIIIIIIHDDDDD
@HISEQ:969:HM2KJBCX2:2:1101:9691:88558 2:N:0:ACTATGCA
AACCCAGATGATCCCAACTATCCCTATTAATCATTACGGTGGTCCTAGAAACCAACAAAATAGAATCATCCGTCCTATTTTATTATTCCATGCTAATGTATTCAAGCAAAATGCCTGCTTTAAACACTCTAATTTTTTCAAAGTAAAGGTCCTGGTTCCCCGCGGCACCCAATTAAGGACATCGCGGTTCTCCAGAAGGTGAGAAATTGACTACACCAGTTCATACCCCTTAAGGCACGACCGATGTGTCAATCCCGAAATTCAACTACGAGCTTTTTAACTGCAACAACTTTAATATACGCTATTGGAGCTGGAATTACCGCGGCTGCTGGCACCAGACTTGCCCTCCAA
+
DBBDDHHIIIHHIIIHHIIIIIFHIHIIHIIIIHEHIHIHIGGHIIIGIIIIHIIIEHIIHIHHHIIIIIHIHHHIIIHHIIHIIGEH?HHHGHIIIIFHHHIHIHHIIIIHHGHHHHIIIHIHHIIIIIHHHHHIIIIGIHIIHHHIHGHIHIHHFIHIIIHIIIIHIIHIIIIIIIIIIIIIHIIIIIIIIIIIIIIHIIIIHHGIIIIIHHHHIHIHIIIHHIIHIHIIIIIIIHIHHIIHIIIIHHIIIIIHIIIIIIIIIIIIIHEIIIIIIIIIIIIIIIIIHHIIIIIIHHIIIIIIIIIIIIIIIIIIIIIIIGIIIIIIIIIIIIIIIIIIIIIHIIDDDDD
@HISEQ:969:HM2KJBCX2:2:1101:20005:87636 2:N:0:ACTATGCA
AACCCAGATGATCCCAACTATCCCTATTAATCATTACGTCGATCCTAGAAACCAACAAAATAGAATCAAACGTCCTATTTCATTATTCCATGCTAATGTATTCAAGCGTGCGCTTGCTTTAAACACTCTAATTTTTTCAAAGTAACAGTCCTGATTTCCCACGACACCAAATTAATGACATCGCGGTTCTTCAGAAGGGAGGAACCAATAATACCAGTGCGTACCGAGGCACGACCGACAATTTGATCCCGAAATTCAACTACGAGCTTTTTAACTGCAACAACTTTAATATACGCTATTGGAGCTGGAATTACCGCGGCTGCTGGCACCAGACTTGCCCTCCAA
+
DDDDDIIIIIIIIIIHIIIIIIIIIIIIIIIIIIIIIIIIIIIIIIIIHIIIIIIIGIIHIIHFHHIIHIIIIFHIIIIIIHIIIIIIIIIIGHIIIIIIIDGIIIIIIIIHIIIIIIIIIIIIIIIHIHIIIHIIIIIIIIIIIIIIIIIIIIIIIIIIIIIIIIIHIIHIIIIIIIIIIIIIIIIIIIIIIIIIIIIIIIIIHIIIIIIIIIIIIIIIIIIIIIIIIIIIIIIIIIIIIIIHIIIIIIIIIIHHIIIIIIIIIIIIIIIIIIIIIIIIIIIIIGIIIIIIIIIIIIHHIIIIIIIIIIIIIIIIIIIIIIIIIIIIIIIIIIIIIIIIDDDDD
@HISEQ:969:HM2KJBCX2:2:1101:8680:88699 2:N:0:ACTATGCA
AACCCAGATGATCCCAACTATCCCTATTAATCATTACGGTGGTCCTAGACCAACAAAATAGAACCAACGTCCTATTCTATTATTCCATGCTAATCTATTCAAGCAAAAGCCCGCTTTAAACACTCTAATTTTTTCAAGGTAATGGTCCTGGTTCCCCGACACACCCAATAAAGGGCATACCGGCTCACCAGAAGGATAGACCCGACAACAGAACAGTACTCGCCAGAGACGGACCGTCCGGTCAGGCCTAAAATTCAACTACGAGCTTTTTAACTGCAACAACTTTAATATACGCTATTGGAGCTGGAATTACCGCGGCTGCTGGCACCAGACTTGCCCTCCAA
+
DDDDDIIIHHHHHEHIIIIIIIGIIIIIIIIIIIIIIIHIIIIIIIIIHIIGHIIIIIIIIIIIIHIIIIHIHHFIHHHIIIHGHIIIIIIIGGIHHEHHIIFIHIIIIIIIHIHHIIIHHHIIIIIHIHIIIIIIIHHHIIIHHHHIHHHEDHIIIHIIIIIIIIIIHHHHHHHIIHIIIIIIHIIHIIIIIIHIIIHIIIIIIIHHHIIHGIIFIIHHIIIIIIIHIHIHIIIHIIIIIHHHIIIHIIIHHHIIIIIHHHHGGIIIIHIIIIIIIIIIIHIIFIIIHHIIHIHGFDDIIIIIIIIIIIIIIIIIHIIIIIIIIIIIIIIHIIIIIIIDDCDC
@HISEQ:969:HM2KJBCX2:2:1101:11710:89093 2:N:0:ACTATGCA
AACCCAGATGATCCCAACTATCCCTATTAATCATTACGTCAATCCTAGAAACCAACAAAATAGGATCAAACGTCCTATTTCATTATTCCATGCTAATGTATTCAAGCGTTAGCCTGCTTTAAACACTCTAATTTTTTCAAAGTAACAGTCCTGTTTCCCTGCAACACCAAGTAAATGGCATCACAGTTCTTCAAGAAGGAGGAATCAGTAAGGCCAGTACATACCAGTGGCACGACCAACCTACTGACCCCGAAATTCAACTACGAGCTTTTTAACTGCAACAACTTTAATATACGCTATTGGAGCTGGAATTACCGCGGCTGCTGGCACCAGACTTGCCCTCCAA
+
DDDDDIIIIIIIHHIIIIIHIIIIIIHIIIIIIIIIIIIIIIIIHIIIIIIIIIIIHIIIIIIIIIIIIIHDFHIIIIIGHIIIIIIIIIIIIGIIIIIIIIIIIIHHIIIIIIIIIIIHIIIIIIIIIIIIIIIIIIIIIIIIIIIIIIIIIIIIIIIIIIIIIIIIIIIIHHIIIIIIIIIIIIIIHIIIIIIIIIIIIIIIIIIIIIIIIIIIIIIIIIIIIIIIIIIIIIIIIIIIIHHHHIIIIIIIIIIIIIIIHIIIIIIIIIIIIIIIIIIIIIIHIIIIIIIIHHIIIIIIIIIIIIIIIIIIIIIIIIIIIIIIIIIIIIIIIIIIIIIIIDDDDD
@HISEQ:969:HM2KJBCX2:2:1101:6532:87180 2:N:0:ACTATGCA
AACCCAGATGATCCCAACTATCCCTATTAATCATTACGGTGGTCCTAGAAACCAACAAAATAGAATCATCCGTCCTATTTTATTATTCCATGCTAATGTATTCAAGCAAAATGCCTGCTTTAAACACTCTAATTTTTTCAAAGTAAAGGTCCTGGTTCCCCGCGGCACCCAATTAAGGACATCGCGGTTCTCCAGAAGGTGAGAAATTGACTACACCAGTTCATACCCCTTAAGGCACGACCGATGTGTCAATCCCGAAATTCAACTACGAGCTTTTTAACTGCAACAACTTTAATATACGCTATTGGAGCTG
+
DBDD?CHHEF@GD<F?FHHFHFHIHHCEHIHHIIIIIIIIIIIECHHIHHHHIHEHHIEGHHIIIIIHICHEHHHHIFHFHHEEHHHEHHI@GHEIHHCHHFHHIHHIFF@HFEHIHH?IHFHFGGHFEH7EFHHHCDHHHHFADGEHHGHEIHHGGHCDHHEDEDHEHHIHHHHHGDHHCHCF<HIHHHGHFFHECF@EHHGFEIIIHHHHHCGHAFHFFHHGHCGHDAAHHH:IIEEEIHIHHHFG@CGCCHDECHEHHFHHGC=IIIIIHGIIHHHIHEIIHIHHGEF<@HIIHGH?CEGIIIIHBD@@D
@HISEQ:969:HM2KJBCX2:2:1101:7386:87059 2:N:0:ACTATGCA
AACCCAGATGATCCCAACTATCCCTATTAATCATTACATCGATCCTAGAAACCAACAAAATAGAATCGGATGTCCTATTTCATTATTCCATGCTAATGTATTCAAGCGTGAGCCTGCTTTAAACACTCTAATTTTTTCAAGGTAACAGTCCTAATTCCCCGTGACAACAAATTAATGGCATTACGGTTCTTTAGAAGGTGAGAAATCAATAATATCAGTACATACCAACGGCATGACCGAAACATTGATCCCGAAATTCAACTACGAGCTTTTTAACTGCAACAACTTTAATATACGCTATTGGAGCTGGAATTACCGCGGCTGCTGGCACCAGACTTGCCCTCCAA
+
DDDBDEHGHFHHIEHHGHHHHHHIHHEHIIIIIIHIIIFHCCEHIIHHHHHIHHIIIHHIIIHEHHIHHHHDC@EHH@HHIIHHEHIHIHGFHHIHIHHGG@GHGHHEHHIIHHHIIHHIIGHIIHHHGHIIIIIHGHHH@HHHHGIIIHHFHAGHHCEIHHHG@F#FHIHHIHEFHEFCFGECHFCEFFHH@HHECHHCHFHEGFGEIHHGHHGHG@GHHE<D1GFE?FEIHIIIIHCHFF<8FECCGHC@EHHIIHIIIHHHGFC1IHHFCCC@EEIHGGGCGEC1H@CGC@IHH@HF@C<@CHHIGHGEEEF<C<<EHIIFIIHEFGIHFCGHGHECC<D@@@0
@HISEQ:969:HM2KJBCX2:2:1101:13341:89859 2:N:0:ACTATGCA
AACCCAGATGATCCCAACTATCCCTATTAATCATTACGGTGGTCCTAGACCAACAAAATAGAACCAACGTCCTATTCTATTATTCCATGCTAATCTATTCAAGCAAAAGCCCGCTTTAAACACTCTAATTTTTTCAAGGTAATGGTCCTGGTTCCCCGACACACCCAATAAAGGGCATACCGGCTCACCAGAAGGATAGACCCGACAACAGACAGTACTCGCCAGAGGCGGACCGCCCGGTCAGGCCTAAAATTCAACTACGAGCTTTTTAACTGCAACAACTTTAATATACGCTATTGGAGCTGGAATTACCGCGGCTGCTGGCACCAGACTTGCCCTCCAA
+
DDD@BGGCGE?GCEGHHHIIECFHHCGHEEHIHEHECHHH1EE1<FEH?HHHHHFI1DHIDHEF@CE<DD10<FCE1CFFEHII1FEHHHGHHIHHHEHFFHIIIIIHF?HDHIIHHHHIHIIHIIIHHEEGGDHGIIIIIHHIIIIIHEGHHHHIIIIHIHG?EIIIIGIIIIGIHEIIGIIHHIII:IIIIHIHIIIIHHIIIIIIHIIIIIIIIIHIHIGIIHHIIIIIGHIGHHGIIHHIHHIIIIIIIIHIIIIIHIHHIIIIIIIIIIIIIIIIIGIIIIIIIIHIHHIIHHIIIIIIGCHHIIHIHIIIIHIIIIIHIHIIIHHIIIIGIIDDDDD
@HISEQ:969:HM2KJBCX2:2:1101:21093:90355 2:N:0:ACTATGCA
AACCCAGATGATCCCAACTATCCCTATTAATCATTACGGTGGTCCTAGAAACCAACAAAATAGAACCACAACGTCCTATTCTATTATTCCATGCTAATCTATTCAAGCAATAGCCCGCTTTAAACACTCTAATTTTTTCAAGGTAATGGTCCTGGCTCCCCAACACACCCAATAAAGGACATGCTGGCTCACCAGAAGGAAGACCCGACAGCAGACAGTACTCGCCAAAGACGGACCGCCCGGCCAGGCCTAAAATTCAACTACGAGCTTTTTAACTGCAACAACTTTAATATACGCTATTGGAGCTGGAATTACCGCGGCTGCTGGCACCAGACTTGCCCTCCAA
+
DBDADHHHEGHEHHIIIEHHIIHHHHEHHHIIIEHHIHGGHGCEHHHHHIIIIIIHGIIHHIHHI1FFCHHH<D?C@D<C?DGEHFCGC?GHGHCGHHHHHEHHHIHHHHIHEHHHHGHHHGHHHGIHHEHHGHHHHHHIFHHHHHIHFIIHFIHIIIIIHHHHIIIIIHEHGECHHFHHHHIIHHHIIIHIHHGH?IHHHGEIIIIHHEHHHIIIHIGHHIIIIHHGEHHIIIHIIIIIHHFEGHHHHHIIIIHIIIIIIHHIIHIIIIHIIHEHIIIIIHGEIIHHHHHHHHIIIIHHHIIIHIIIIIIIIIIIIIIIIIIHIIIIIIIIIIIIIIIIIDDCDD
@HISEQ:969:HM2KJBCX2:2:1101:1260:89356 2:N:0:ACTATGCA
AACCCAGATGATCCCAACTATCCCTATTAATCATTACGGTGGTCCTAGACCAACAAAATAGAACCAACGTCCTATTCTATTATTCCATGCTAATCTATTCAAGCAAAAGCCCGCTTTAAACACTCTAATTTTTTCAAGGTAATGGTCCTGGTTCCCCGACACACCCAATAAAGGGCATACCGGCTCACCAGAAGGATAGACCCGACAACAGACAGTACTCGCCAGAGGCGGACCGCCCGGTCAGGCCTAAAATTCAACTACGAGCTTTTTAACTGCAACAACTTTAATATACGCTATTGGAGCTGGAATTACCGCGGCTGCTGGCACCAGACTTGCCCTCCAA
+
DDDDDIHIIIIIHHIIIIIIIIIIIIIIIIIIIIIIIIIIIIIIIIIIHIIIIIHIIIIIHHIIIEHIIHHHIIHIIIHHIIHHHGHHIIHIIIIIIIIIIIGIIIHIHIHIIHIIIIIIIIIHHIHIIIIIIIIIHIIHHFIIIIIIIIIIIHHIIIHHIIIIIIIIIHIIIIIIIIIIIIIIIIIHIIIIIIIIIIIIIIIIIIIIIIIHIIIIIIIIIIIIIIIIIHIHIHIIIIIIIIIIIHHIHIIIIIIIIIIIIIHIIIIIIIIIIIIIIIIIIIIIIIIIIHGIIIIHHHIIIIIIIIIIIIIIIIIIIIIIIIIIIIIIIIIIIIIIIIDDDDD
@HISEQ:969:HM2KJBCX2:2:1101:2804:90369 2:N:0:ACTATGCA
AACCCAGATGATCCCAACTATCCCTATTAATCATTACGGTGGTCCTAGAAACCAACAAGATAGAACCACAACGTCCTATTCTATTATTCCATGCTAATCTATTCAAGCAATAGCCCGCTTTAAACACTCTAATTTTTTCAAGGTAATGGTCCTGGCTCCCCAACACACCCAATAAAGGACATACTGGTTCACCAGAAGGAAGACCCGACAGCAGACAGTACTCGCCAAAGACGGACCGCCCGGCCAGGCCTAAAATTCAACTACGAGCTTTTTAACTGCAACAACTTTAATATACGCTATTGGAGCTGGAATTACCGCGGCTGCTGGCACCAGACTTGCCCTCCAA
+
@DBDDHHFHIHE1FEHHIHF1G?FHEHIHCH@CFEHICHHE=EE?HHC?H@CDGCGHICGGHHIC11FCGFHIHC@ECC<CGHEG@GC11DG@1CGHHGIIIHHHHHIHHFHDDCHGEHIHHIH@HGEIIIHHIHHGHFFIIGHEHIIIHIIIHHE970HCIHIIIHHEFIIGHIFI;HEEHHIIIIHIFH?GIIIIIIIIHGIIHHHII=HIHH<IIIIIIIIIIIIIIIHIIIIIIIGIIIIDHIEHIIIIIIIIIHIEIIIHHHIIHHIIIHIIIIIHHHHIIIIIIIHIHIIIIIGIIIIIIIIIIIIIIIIIIIIIIIHIIIIIIIIIIIIIIIGIDDADD
@HISEQ:969:HM2KJBCX2:2:1101:3449:91174 2:N:0:ACTATGCA
AACCCAGATGATCCCAACTATCCCTATTAATCATTACATCGATCCTAGAAACCAACAAAATAGAATCGGATGTCCTATTTCATTATTCCATGCTAATGTATTCAAGCGTGAGCCTGCTTTAAACACTCTAATTTTTTCAAGGTAACAGTCCTAATTCCCCGTGACACCAAATTAATGGCATTACGGTTCTTTAGAAGGTGAGAAATCAATAATATCAGTACATACCAACGGCATGACCGAAACATTGATCCCGAAATTCAACTACGAGCTTTTTAACTGCAACAACTTTAATATACGCTATTGGAGCTGGAATTACCGCGGCTGCTGGCACCAGACTTGCCCTCCAA
+
D@DBDIHHIH?CHGHH?EHHIIHECEGD@EHCEFHHIIEHI?GIIIF@HHFHHFGHHHHFHHH?GHGHH=CHIHIGHHHHH?FHHHHICHIGHHHHHIIFHHIHHHEHHIIHFIIIIHIHHHHHFHH?IGIHHCHHEIIIIHGGGHHHHGCFCHGGIIHIGIHIIIHEIIIIHHGHFFIIIHIIHIIHHHIIIIIIIIIIIIHIHIIIIHHHHHHIIIHIIIIHGIIIIIIIIIHHIIHHIIHEHHHIHGHIHIIIIIIIIIHIHIIIIIIIIIIHIIIIIIIIIIIIIHIIGIIIIIHIIIIHIIIIIIIIIIIIIIIIIIIIIIIIIIIIIIIIHHIIIHDDBD@
@HISEQ:969:HM2KJBCX2:2:1101:5742:91917 2:N:0:ACTATGCA
AACCCAGATGATCCCAACTATCCCTATAATCATTACTTCAGTCCCTCAAACCAACAAAGGAGACTAAAGTCCTATTCTATTATTCCATGCTAATGTATTCCGGCGCAAGCCTGCCTGAAACACTCTAATTTTCTCAAGGTAAAATATCTGAGCCCGAAACCAGTAAGTGAATACCAAGAAACGTTAACAGAAGGATGGAAGGACGCCGCTGCACACGCTAACGAGCGGACATTGGCATCCTCCCAGAAGTCCAACTACGAGCTTTTTAACTGCAACAACTTTAATATACGCTATTGGAGCTGGAATTACCGCGGCTGCTGGCACCAGACTTGCCCTCCAA
+
DDCDAHGHIIIIIHEHIIIIIHGHHIIIIIIIIIHIGIHIIIIGIHHHHIIHHIIIIIIHIIIIHHHIIHHIIIHHIIIHHIHHIGIIIIIIIHHHHHIIIIIIHIIHIIIIIIIIIIIHHIIIIIIIIIHHIIIIIHGIIIIIIIIIIIIIIIIIIIIIIIIIIIHHHIIHHIIIIIIIIIIIIIIIIIIIIIIIIIIIIIIIIHIIIIIIIIIIIIIIIIIIIGIIIIIIIIIHHGGIIIIIIIIIIHIIIIIIIIIIIIIIIIIIIIIIIIIIHIIIIIIIIIHHIIIIIIIIIIIIIIIIIIIIIIIIIIIIIIIIIIIIIIIIIIIIIIIDDDDD
@HISEQ:969:HM2KJBCX2:2:1101:13806:91965 2:N:0:ACTATGCA
AACCCAGATGATCCCAACTATCCCTATTAATCATTACATCGGTCCGTAAACCATCAAAATAGAACCAATGTCCTATTCCATTATCCCATGCTAATGTATTCAAGGCAAACGCCTGCTTTGAACACTCTATTTTTCTCAAAGTAAACTATCGGAATCCCATGAGCACTTAATGAAAAGCACCCATGTTCCTCCGAAGTACATGGCCGATGTTTCGCATGCACGTGACCAGAAGCCACGGACGCTCAACACCAACCAAGACTCAGACTACGAGCTTTTTAACCGCAACAACATTAATATACGCTATTGGAGCTGGAATTACCGCGGCTGCTGGCACCAGAC
+
DDDCDIHIIIGIIIIIIIIIIGIIIIIIIIIIIIHHHHHHIIIIIIHHIIIIIIHIIIIIIIHIIIIIIHHIIIIIIGIIIGHIIEHEHIHIIHIIHHHHIHGHFHHHIIIHHIIIFHHIEGHIIIIHIIIIIIIIIIIIHIIIIIIIHIHHHIIIHIIHIHIIIIIIIHIIIHIIIIIIIHIIIHHIIIHIIIIIHIIIIIIIIIIIIIIIIIIIIIIIIIIIIGIIIIHIHEIIIIIIIIIIIIIIIGIIIIIIIHHGIIHHIIIIIIIIIIIIIIIIIIIIIHHGHIIIIHHHHHIIIIIIIIIIHIIIIIIIIIHHHHIIIIIIIIIIIIDDDDD
@HISEQ:969:HM2KJBCX2:2:1101:15313:92732 2:N:0:ACTATGCA
AACCCAGATGATCCCAACTATCCCTATTAATCATTACGGTGATCCTAGAAACCAACAAAATAGAACCATGCCGTCCTATTCTATTATTCCATGCTAATGTATTCGAGCAAAAATGCCTGCTTTAAACACTCTAATTTTTTCAAGGTAAAGGTCCTGGATCCGCAAGACACCCAATAAAGGACATCAAGTTTCTCCAGAAGGTGAGAAATCAACAGTAACAGTTCATACCCCTTAAGGCATGACCATCACGTCAATCCCGAAATTCAACTACGAGCTTTTTAACTGCAACAACTTTAATATACGCTATTGGAGCTGGAATTACCGCGGCTGCTGGCACCTGACTTGCCCTCCAA
+
DDDDDIIIIIIIIIIIIIIIIIIIIIIIIIHIIIIIIIIIIIIIIIIIIIIIIIIIIIIIHIHIIIIIIIHIIHIGIIIIIIIIHIIIHHIIIIHHHHIIIHHHIIIIIIIHIIIIIIIIIIIHIIHIHIIIHHIIIHIIIHIIIIIIIIIIIIIIHHIIHIIIIIIIIIIIIIIIIIIIIIIIIIIIIIIIIHIIIIIIIIIIIIIIIIIIIIIIIHIIIIIIIIIIIIIIIIIIIIIIIHIIIIIHIIH@IIIIIIIIIIIIIIIIIIIIIIIIIIIIIIIIIIIIIIIIIIIIIIIIIIIIIIIIIIIIIIIIIIIIIIIIIIIIIIIIIIIIIIIIIIIIIIIIDDDDD
@HISEQ:969:HM2KJBCX2:2:1101:2108:93590 2:N:0:ACTATGCA
AACCCAGATGATCCCAACTATCCCTATTAATCATTACGGTGATTCAGAAACCAACAAAACAGGACCACCGTCCTATTTTATTATTCCATGCTAATGTATTCAGACGTAAGCCTGCTTTGAACACTCTAATTTTTTCAAGGTAAAGGTCCTGGTTTCCCACCACGCTAAATTAATAACATGATGGTTCCCCAGAAGGTAGAAATTCCACACGCCAGTACAGACTATTGCCCGACCAACGGTAGAACCCCGAAATTCAACTACGAGCTTTTTAACTGCAACAACTTTAATATACGCTATTGGAGCTGGAATTACCGCGGCTGCTGGCACCAGACTTGCCCTCCAA
+
DDDDDIHIIIIGHHHIHIIIIIIIIIIIIIIIIIIIIGIIIIIIIHHIGIIIIIHIEHHIIHFHHIIIFHEHIHEHHIIIIIHHI?FHIIIIHIIHHHIHHGIIIHIIIIIHIHHHIIIIIIHHIGHHHHIHHHHHHIGIIHIIIIGIHIIIHHIIIIIIIIIHIIIIHHIIIIHIIIHGHHIIIHIGIGHIIIIHHIIIIHIFHIIHHIIIHIIIIIIIIIIIIIIIIIIIIIIIIIIIHGIIIIIIIIIIIIIIIIIIIIIIIIIIIIIIIIIIIIHIIIIIIIIIIIHIIIIIIIIIIHIIIIIIIIIIIIIIIIIIIIIIIIIIIIIIIIIIIIDDDDD
@HISEQ:969:HM2KJBCX2:2:1101:7348:93425 2:N:0:ACTATGCA
AACCCAGATGATCCCAACTATCCCTATTAATCATTACGGTGATCCTAGAAACCAACGAAATAGAATCAGTCCGTCCTATTTCATTATTCCATGCTAATGTATTCAGACGTTAGCCTGCTTTAAACACTCTAATTTTTTCAAAGTAACAGTCCTGATTTCCCATCACACCAAATAAATGGCATGAAAGTTCCTCAGAAGGTAGAGATTCATCTCACCAGTGCAGACAATTAAGCCTGACCAATGGGTAAACCCCGAAGTTCAACTACGAGCTTTTTAACTGCAACAACTTTAATATACGCTATTGGAGCTGGAATTACCGCGGCTGCTGGCACCAGACTTGCCCTCCAA
+
DDDADIHIIHGHIIIIIIIIIIIIIIIIIIHIIIIIIIIIHIIHIIIIIIHIIIIIIIIIIIIIIIIIHHHHHIFHHHHHHHIHIIIIHHHIFHHIIIIIHHHHIIIIIHIIIIIHHIIIIIIIIIIIHHIHHIIIIHIIIHHEHIIIIIIIIIIIIIIIIIIIIHIHIIIIIIIIHIIIIIIIIIIIIIIIIIIIIIIIIIIIIIIIIHHFIIGIIIIIHIIHHIHHIIIIIHHIIIIIIIHHHHDGIIIIIIIIIIIIIIIIIIIIIIIIIIIIIIIIIIIIIIIIIIIIIIIIIIIIIIIIIIIIIIIIIIIIIIIIIIIIIIIIIIIIIIIIIIIIIIIDDDDD
@HISEQ:969:HM2KJBCX2:2:1101:13951:94156 2:N:0:ACTATGCA
AACCCAGATGATCCCAACTATCCCTATTAATCATTACGTCAATCCTAGAAACCAACAAAATAGGATCGAACGTCCTATTTCATTATTCCATGCTAATGTATTCAAGCGTTAGCCTGCTTTAAACACTCTAATTTTTTCAAAGTAACAGTCCTGTTTCCCTGCAACACCAAATTAATGACATTACAGTTCTTCAAGAAGGAGGAATCAGTAAAGCCAGTACATACCATAGGCACGACCAACCTACTGACCCCGAAATTCAACTACGAGCTTTTTAACTGCAACAACTTTAATATACGCTATTGGAGCTGGAATTACCGCGGCTGCTGGCACCAGACTTGCCCTCCAA
+
DDDDDIIIIIIHIIIIIIHIIIIIIHIIIIIIIIIIIIIIIIIHHIFIIIIIHHIIHIIIIIIGHIGHGIHIIGHIHGHHIHIIIHIIHIIIHHIIIHIIIIIIIIIIIIIIIIIIIIIIIHHHIIIIIIIIIIIIIHIIIIIIIIHIIIIIIIIIHIIIIIIIIIIIIHHHIIIIIIIIIIIIIIIIHIIHIIIIIIIIIIIIIIIIIIIIIIIIIIIIIIIIIIIIIIIIIIIIIIHIIIIHHHIIIIIIIIIHIIIIIIIIIIIIIIIIIIHIIIIIIIIIIIIIIIIIIIIIIIIIIIIIIIIIIIIIIIIIIIIIIIIIIIIIIIIIIIIIIIIIIDDDDD
@HISEQ:969:HM2KJBCX2:2:1101:16875:94307 2:N:0:ACTATGCA
AACCCAGATGATCCCAACTATCCCTATTAATCATTACGTCAATCCTAGAAACCAACAAAATAGGATCAACGTCCTATTTCATTATTCCATGCTAATGTATTCAAGCGCGAGCCTGCTTTAAACACTCTAATTTTTTCAAAGTAACAGTCCTGATTCCCCACCACACCAAATTAATGACATGATGGTTCGTCAGAAGGTAGGAATCAGTAACACCAGTACGTACCGAAGGCACGACCAGCGTACTAATCCCGAAATTCAACTACGAGCTTTTTAACTGCAACAACTTTAATATACGCTATTGGAGCTGGAATTACCGCGGCTGCTGGCACCAGACTTGCCCTCCAA
+
DCDDCIHIIIHIHIIIIIHIHIIIHIIIIIIIIIIIIIIHIIIHIIIIHIIHIIIIIIIIIIHHIHHHIGCEHHHIIGIIGHIGHGIIIIHIIIIIHHHIHDHHIIIIIGIHIIIIIIHHIIIIIIIHHIIIHIIIIIIIIIIIIIIIHIIIIIIIIHIIIIIIIIHHIHIIHIIIIIIIIIIIIIIIIIIIIIIIIIIIIIIIIIHIIIHHIIIIIIIIIIIIIHHIIIIIIIIIIIIIIIIHIIIIIIIIIIIIHHHIIIIIHIIIIIIIHHIIIIIIIIHIIHIIIIIHIIIIHIHHIIIIIIIIIIIIIIIIIIIIIIIIIIIIIIIIIIIIIIIIDDDDD
@HISEQ:969:HM2KJBCX2:2:1101:11539:93466 2:N:0:ACTATGCA
AACCCAGATGATCCCAACTATCCCTATTAATCATTACGTCAATCCTAGAAACCAACAAAATAGGATCAACGTCCTATTTCATTATTCCATGCTAATGTATTCAAGCGCGAGCCTGCTTTAAACACTCTAATTTTTTCAAAGTAACAGTCCTGATTCCCCACCACACCAAATTAATGACATGATGGTTCGTCAGAAGGTAGAAATCAGTAACACCAGTACGTACCGAAGGCACGACCAGCGTACTAATCCCGAAATTCAACTACGAGCTTTTTAACTGCAACAACTTTAATATACGCTATTGGAGCTGGAATTACCGCGGCTGCTGGCACCAGACTTGCCCTCC
+
DDDDDIHIIIIIIIIIIIHIHIIIIIIIIIIIIIIIIIIIIIIIIIHIIIIIIIIIIIIIIIIHHHHIIIHHIIIIIIIIIIIIIHIIIIIIIIIIHIIIIIIHGIIIIIIIIIIIHIIIIIIIIIIIIIIIIIIIIIIIIIIIIIIIIIIIIIIIIIIIIIIIIIIIIIIIIIIIIIIIIIIIIIIIIIIIIIIIIIIIIIIIIIIIIIIIIIIIIIIIIIIIIIIIIIIHIIIIIIIIHHIIIIIIIIIIIIIIIIIIIHIHHIIIIIIIIIIIIIIIIIIIIIIIIIIIIIIIIIIIIIIIIIIIIIIIIIIIIIIIIIIIIIIIIIIIIIIIIIDDDDD
@HISEQ:969:HM2KJBCX2:2:1101:20400:94612 2:N:0:ACTATGCA
AACCCAGATGATCCCAACTATCCCTATTAATCATTACTTCAGCTCTAGAAACCAACAAAATAGAACCGAAGTCCTAAATTATTATTCCATGCTAATGTATTCAAGGCAAACGCCTGCTTTAAACACTCTAATTTTTTCAAAGTAATAGATCTAAGTCGCGAGCCCGGCCCAGTAAAGAGTCGAACCGTTCCTTAGAAGGATGGCAGACGCGCGCCGGCACTCACACTCGTAACCGAGGCGGGCCAGGTGCGTCAAACCAGAAATCCAACTACGAGCTTTTTAACTGCAGCAACTTTAATATACGCTATTGGAGCTGGAATTACCGCGGCTGCTGGCACCAGACTTGCCCTCCAA
+
DDDDDHHIIIHIIIIIIIIIIIIIIIIIIIIIHIIIIIIIIIIIIIIIIIIIIIIIIHHIIIHHIIIHHIHHGHHIIIIIIIIIIIHFHHIGIIIFHH1FHFHFHHHIHIIHIIIGGHIIIIIIHIIIIIIIHGHHHHHIIIIIIHIHHIIHHIIIIHHHHHIIIIHIIIIIIHIHIGIIIIGIIIIIIIIIIIIIIIIIIIIHIIIIIIIIIHHIIIIHHIII=IIIIIIIIIIGIIIIIIIIIIIIIIIHHIIIIIIIIIIIIIIIIHIIIIIIIIIIIIIIIIIIIIIIIIIHIIIIIIIIIIIIIIIIIIIIIIIIIIIIIIIIIIIIIIIIIIIIIIIIIIIIIDDDDD
@HISEQ:969:HM2KJBCX2:2:1101:21247:95098 2:N:0:ACTATGCA
AACCCAGATGATCCCAACTATCCCTATTAATCATTACGTCGATCCTAGAAACCAACAAAATAGAATCAAACGTCCTATTTCATTATTCCATGCTAATGTATTCAAGCGTAAGCCTGCTTTAAACACTCTAATTTTTTCAAAGTAACAGTCCTGATTCCCCACGACACCAAATTAATGACATCGCGGTTCTTCAGAAGGTAGGAACCAATAATGCCAGTGCGTACCGAAGCACGACCAACAATTTGATCCCGAAATTCAACTACGAGCTTTTTAACTGCAACAACTTTAATATACGCTATTGGAGCTGGAATTACCGCGGCTGCTGGCACCAGACTTGCCCTCCAA
+
DA@@DHIIIIIC@GHHHICH@GHGHHGIIIHHHHHIHI@EDH?HDEIIIHGHGHIDHHIIIIFHHGHHHGEHF@E=GEHHIHFHIGHHFEEH<DFFGGHHEHHHIHHIIIIHHIHHHHHCGHIIHHIHIIEHHIIHIIIIHIIHHIEIIIIHEHGEHIIHHIIIIIIHIHHIGIIHHHHHIIIHGIIIIIIIIIIHIIIIHIHIIIIHHHGIIIIIIIIIIIIIIHIIIHHIHHIIHIHHHHGHIHIIIIIHHHIIIIHHECIHHIIIIIIHHGIIIIIIHCHIIIHHHIHIHIIIIHIHIIIIIIIIIIIIIIIIIIIIIIIIIIIIIIHHHIIIIIIIDDDDD
@HISEQ:969:HM2KJBCX2:2:1101:16944:96215 2:N:0:ACTATGCA
AACCCAGATGATCCCAACTATCCCTATTAATCATTACGGTGATCCTAGAAACCAACAAAATAGAACCATGCCGTCCTATTCTATTATTCCATGCTAATGTATTCGAGCAAAAATGCCTGCTTTAAACACTCTAATTTTTTCAAGGTAAAGGTCCTGGATCCGCAAGACACCCAATTAAGGACATCAAGTTTCTCCAGAAGGTGAGAAATCAACAGCGACAGTTCATACCCCTTAAGGCATGACCATCACGTCAATCCCGAAATTCAACTACGAGCTTTTTAACTGCAACAACTTTAATATACGCTATTGGAGCTGGAATTACCGCGGCTGCTGGCACCAGACTTGCCCTCCAA
+
DDCDDIHIIIHIIIIIIIIIIIIIHIIIIIHHIIIIIIIIIHIHHHHIIIIHGHIIIIIHIHDHHIIIIHHIIGIHIIIIIIIHHIIIIHIHHEHIEHIEHDHIIIIIIIIIIIIIHHHHIIHHHIHIIHIIHIIIIIIIHHHIIIHIIIIIIHIIIIIIIIIIIIIIIGHIIHIIHIIIIIIIHIIIIIGIIIIIIIIIIIIIIIIIIIIIHHIIHHIIIIIIIIIIIIIIIHIIIIHIIIIIIIHHIIIHIIIIIIIIIIIIIHIIHEIIIIIIIIIIIIIIIIIIIIIIIIIIIIIIHIIIIIIIIIIIIIIIIIIIIIIIIIIIIIIIIIIIIIIIIIIIHIIIDDDDD
@HISEQ:969:HM2KJBCX2:2:1101:10486:96409 2:N:0:ACTATGCA
AACCCAGATGATCCCAACTATCCCTATTAATCATTACGGTGATCCTAGAAACCAACAAAATAGAACCATGCCGTCCTATTCTATTATTCCATGCTAATGTATTCGAGCAAAAATGCCTGCTTTAAACACTCTAATTTTTTCAAGGTAAAGGTCCTGGATCCGCAAGACACCCAATAAAGGACATCAAGTTTCTCCAGAAGGTGAGAAATCAACAGTAACAGTTCATACCCCTTAAGGCATGACCATCACGTCAATCCCGAAATTCAACTACGAGCTTTTTAACTGCAACAACTTTAATATACGCTATTGGAGCTGGAATTACCGCGGCTGCTGGCACCAGACTTGCCCTCCAA
+
DCDDDIHIIIIIHIIIGIIIIIIIIIIIIIIIIIIIIHIIIIIIIIHIIIIIHIIIIIIIIHGHIIIIIIIHHGIIIIIIIIIIIIHIIIIHGGHIIGFHHCHHHIHIIIIIIIIIIIIIIIGHIIIIIIIIIIHHIIHHIHIIIIIIIIIIHIGIIIIIIHIIIIIIIHIHIIIIIIIIIIIIIIIIIHGIIIIIIIIIIIIIIIIIIIIIIIIIIHHIIIIIIIIIIIIIIIIIIIIIIIIIIIIHIIHGIHEIIIIIIIIIIIIIIIIIIIIIIIIIIIIIIIIIIIIIIIIIIIIIIIIIIIIIIIIIIIIIIIIIIIIIIIIIIIIIIIIIHIIIIIIIIIIIDDDDD
@HISEQ:969:HM2KJBCX2:2:1101:13217:97484 2:N:0:ACTATGCA
AACCCAGATGATCCCAACTATCCCTATTAATCATTACGTCGATCCTAGAAACCAACAAAATAGGTTCGATCGTCCTATTTCGTTATTCCATGCTAATGTATTCAAGCGCGAGCCTGCTTTAAGCACTCTAATTTTTTCAAAGTAACAGTCCTGTTTCCCCGCAACAACAAATTAATGCCATCACGGTTCTGCAAGAGGGAGGGACCAGTGAGGCCAGTGCATACCAGTGGCACGACCAACCTACTGGCCCCGAAATTCAACTACGAGCTTTTTAACTGCAACAACTTTAATATACGCTATTGGAGCTGGAATTACCGCGGCTGCTGGCACCAGACTTGCCCTCCAA
+
DDCDDIIIIHHHIIIIIIIIIIHIIIIIIIIIIIIIIIIIIIHHIIIIIHIIIHIIIIIIIGHIIHIIIHIII1DHHHIIHHIIIIIIGHHIFIIIHIIIIHIIIHIIIIIIIIIHHIIIIIIIIIHHIIIIIIIIHHIHIIIIIHIIIIIGIIIIHIHIIIIIIIIIIIIHIIHHIIIHIHIIIIIIIIIIIIIIIHIIIIIIIIIIIIIIIIIIIIIIIIIIIIIIIIIIIIIIIIIIHIIHHIIIIIIIIIIIHIIIIIHIIIIIIIIIIIIIIIIIIIIIIIIIIIIGIIIIIIIIIIIIIIIIIIIIIIIIIIIIIIIIIIIIIIIIIIIIIIHIIDDDDD
@HISEQ:969:HM2KJBCX2:2:1101:7027:98184 2:N:0:ACTATGCA
AACCCAGATGATCCCAACTATCCCTATTAATCATTACGGTGGTCCTAGACCAACAAAATAGAACCAACGTCCTATTCTATTATTCCATGCTAATCTATTCAAGCAAAAGCCCGCTTTAAACACTCTAATTTTTTCAAGGTAATGGTCCTGGTTCCCCGACACACCCAATAAAGGGCATACCGGCTCACCAGAAGGATAGACCCGACAGCAGAACAGTACTCGCCAGAGACGGACCGTCCGGTCAGGCCTAAAATTCAACTACGAGCTTTTTAACTGCAACAACTTTAATATACGCTATTGGAGCTGGAATTACCGCGGCTGCTGGCACCAGACTTGCCCTCCAA
+
DDDDDHHIIIIIIIIIIIIIIIIIIIIIIIIIIIIIIIIIIIIIIIIIIIIIIIIIIIIIGEHIIHGIHHIIIIIIIIIIIIIIIIIIIIEHHIIIIIIIIHHIIIIIIIIIIIIIIHHHIIHIIHIIIIIIIIIIIIIIIIHIHHIHIHIIIHIIIIIIIIIIIIIIIIIHHHIIIIIIIIIIIIHIIIIHIIIIIIIIIIIIIIIIIIIIIIIIIIIIIII?>IIIIIIIIIIHIIIIIIIIIIHHIIIIIIIIIIIIIIIHIIIIIIIIIIGIIIIIIIIIIIIIIIHHIIIIHHHIIIIIIIIIIIIIIIIIIIIIHIIIIIIIIIIIIHIIIIIDDDDD
@HISEQ:969:HM2KJBCX2:2:1101:5167:99786 2:N:0:ACTATGCA
AACCCAGATGATCCCAACTATCCCTATTAATCATTACGGTGATCCTAGAAACCAACGAAATAGAATCAGTCCGTCCTATTTCATTATTCCATGCTAATGTATTCAGACGTTAGCCTGCTTTAAACACTCTAATTTTTTCAAAGTAACAGTCCTGATTTCCCATCACACCAAATAAATGGCATGAAAGTTCCTCAGAAGGTAGAGATTCATCTCACCAGTGCAGACAATTAAGCCTGACCAATGGGTAAACCCCGAAGTTCAACTACGAGCTTTTTAACTGCAACAACTTTAATATACGCTATTGGAGCTGGAATTACCGCGGCTGCTGGCACCAGACTTGCCCTCCAA
+
DDDCDIIIHIEHHHHIIIIIIIIIHIIIHHHHGIIIIIIIGIHIGHHIHIIIIIIIIHHCHEHC@GHECHHGHC@CHHCFEHIIIIEHEHHHHIHIIEHHIGHHHHHHHHHIICHIHIHIIIHEIHIHHIEHEIIHHHHHIEIHHGFHHHIIIHIHHGHHIHIHIIIHIHIHIIHHIHEHHIHGIIIIIIIFHIHHIIIHIHG?IIIHIIHHGHHDIHGHIHIHIHHGIIHHHIIIHIHHGIIHGGCHDHIIHGHIIHHIIIIHHHHIHIIIGHHHIIIIIHIIIHHIHHHHEIIIIIIIIIIIIIIIHIIIIGIIIIHIHHHIIIHIIHHIIIHHHIIIIIIDDDDA
@HISEQ:969:HM2KJBCX2:2:1101:3083:100896 2:N:0:ACTATGCA
AACCCAGATGATCCCAACTATCCCTATTAATCATTACTTCGGTCCTAGAAACCAACAAAATAAAACCAAAGTCCTATTTTATTATTCCATGCTAATGTATTCAGGCGTAGGCCTGCTTTAAACACTCTAATTTTTTCAAAGTAAAAGTCCTGGTTCCCTGCCGCACCGAATAAACGACACGACAGTTTACCAGAAGGGAAGACCCAGCCAGGACAGTACAAACCCTAAGGCAGACCGTCCAACCAGGCCTAAAATTCAACTACGAGCTTTTTAACTGCAACAACTTTAATATACGCTATTGGAGCTGGAATTACCGCGGCTGCTGGCACCAGACTTGCCCTCCAA
+
DDDDDIIIIH@GGHHIIIIIIIIIIIIIIIIIIIIIIIHIIHHIIIIGIIIIEHHII?EHIIHIIIIIEHHHEHIIHFHIIIIIGHIIIGIGHHEIHHIHGIIIIIIIIIIIIIIHGHHHHHIIIIIIIHIIIIIIHFHIIIIIIHHIHHIHIIIIIIHHHIGIHIIIIIIHHHHIHIHIIIIIIIHIHIIIIIIIHIIIHIIIIIIIHIIHIIIIIIIIIIIHHIIIHIHIHHHIIIIIIHGDIHHIHHHIIHFHIHIIIIIIIIIIIIIIIIIIIIIIIIIIHHHIIIHIHIIIIIIIIIIIIIIIHIIIIIIIIIIIIIIIIIIIIIIIHIIHIIIIDDDDD
@HISEQ:969:HM2KJBCX2:2:1101:8868:100790 2:N:0:ACTATGCA
AACCCAGATGATCCCAACTATCCCTATTAATCATTACGGTGGTCCTAGAACCAACAAAATAGAACCAACGTCCTATTCTATTATTCCATGCTAATCTATTCAAGCAAATGCCCGCTTTAAACACTCTAATTTTTTCAAGGTAATGGTCCTGGTTCCCCGACACACCCAATAAAGGGCATCCCGGCTCACCAGAAGGATAGACCCGACGACAGAACAGTACTCACCAAAGACGGACCATCCGGCCAGGCCTAAAATTCAACTACGAGCTTTTTAACTGCAACAACTTTAATATACGCTATTGGAGCTGGAATTACCGCGGCTGCTGGCACCAGACTTGCCCTCCAA
+
@@DDDHIFIHGHGHIIHIHIHCHIIGIHIIIIHHEHHGIIGIIEEHIHGEHGHHHEIIIIIHHHHIIIGIHHII@FHIIHIEEHHCGFHIIHIIIIHIIHIHHEIIIHIHHHHHIIEGHHHFHHCIIIHHIHHIHIIIIHFHHIIIIHHHIIHGHIGIIHIIGIIGIIIIHHHHHDEEFHIHHIIGIHHHCHHHIHHHIIHIIHIIHHHIIHHIIIIIHHHIIHIIIHHHHIIHIIHHIIIIHHHGIHEIIHIIIIIHIHHHEHEHHHIIIHHHIHIIIHIHIHHHHHFIHHGHHIIIHIIIIIIHIIIIHIIIIIIIIIIIIIIIIIIIIHIIIIHIHIDDDDB
@HISEQ:969:HM2KJBCX2:2:1102:15415:2312 2:N:0:ACTATGCA
AACCCAGATGATCCCAACTATCCCTATTAATCATTACGGTGGTCCTAGAACCAACAAAATAGAACCAACGTCCTATTCTATTATTCCATGCTAATCTATTCAAGCAAATGCCCGCTTTAAACACTCTAATTTTTTCAAGGTAATGGTCCTGGCTCCCCAACACACCCAACAAAGGACATGCTGGTTCACCAGAAGGAAGACCCGACAACAAGACAGTACTCGCCAAAGACGGACCGCCCGGCCAGGCCTAAAATTCAACTACGAGCTTTTTAACTGCAACAACTTTAATATACGCTATTGGAGCTGGAATTACCGCGGCTGCTGGCACCAGACTTGCCCTCCAA
+
DDDDDIIIIIIIIHIIIIIIIIIIIIIIIIIIIIIIIIIIIGIIIIIIIIIIIIIIHHIIIGIIIIIIHIHIIIIIIIHIIIIIGIIIIIIIIIIIIIIIIIHIIIIIIIHIIIIIIIIIIIIIHIIIIIIIIIIIIIIHIIIIIIIIIIHIIIIIIIIIIIHIIIIIIIIIIIIIIIIIIIIIIIIIHIIIIIIIIIIHHIIIIIIIIIIIIIIIIIIIIIIIIIIIHIIIIIIIIIIIIHGIIIIIIIIIIIIIIIIIIIIIIIIIIIIIIIIIIIIIIIIIIIIIIIIIIIIIIIIIIIIIIIIIIIIIIIIIIIIIIIIIIIIIIIIIIIIIIIIDDDDD
@HISEQ:969:HM2KJBCX2:2:1102:5233:2214 2:N:0:ACTATGCA
AACCCAGATGATCCCAACTAACCCTATTAATCATTACGTCAATCCTAGAAACCAACAAAATATGATCGAAAGTCCTATTTCATTATTCCATGCTAATGTATTCAAGCGTTAGCCTGCTTTAAACACTCTAATTTTTTCAAAGTAACAGTCCTGTTTCCCTGCAACACCAAATTAATGACATTACAGTTCTTCAAGAAGGAGGAATCAGTAAAGCCAGTACATACCATAGGCACGACCAACCTACTGACCCCGAAATTCAACTACGAGCTTTTTAACTGCAACAACTTTAATATACGCTATTGGAGCTGGAATTACCGCGGCTGCTGGCACCAGACTTGCCCTCCAA
+
D@00<DH?HHHH11DCG=CE1<1<F?E?H@G?@FFHFCCC0EH?11<<FHH1<1<E1<1<<<11<F11<F0/11<DHHH1DE1FH??111<<11<@?EG@<<F@HHB6D@G?@<</HFHIIAGGIIHCHHHDHHGEEAGHHEHHHIIHHF@G@@EHHHHFHHHH@H8@CHFHCGDCE7HEFCG?F@HC<DECG@HHE:DFC0GDHIGCCHFHF@1IIFIIIHHEFHFD/CGIIHEGHHHCH?G<<C?EC/HGIHHGE@IIHHCFHHCGFC@C<1<EGEGIHFHGGHE@EHFIHHHF@GFG<C<@@GCGFEHHHHDH<E@@EHH@EEIHE@HCC@IIIIHHG?D@D@
@HISEQ:969:HM2KJBCX2:2:1102:17775:2659 2:N:0:ACTATGCA
AACCCAGATGATCCCAACTATCCCTATTAATCATTACGGTGATCCTAGAAACCAACGAAATAGAATCAAGCCGTCCTATTTCATTATTCCATGCTAATGTATTCAGACGTTAGCCTGCTTTAAACACTCTAATTTTTTCAAAGTAACAGTCCTGATTTCCAATCACACCAAATTAATGACATGAAAGTTCCTCAGAAGGTAGAGATTTATCTCACCAGTACAGACAATTAAGCCTGACCAATGGGTAAACCCCGAAGTTCAACTACGAGCTTTTTAACTGCAACAACTTTAATATACGCTATTGGAGCTGGAATTACCGCGGCTGCTGGCACCAGACTTGCCCTCCAA
+
DDDDDIIIIIIIIIIIIIIIIIIIIIIIIIIIIIIIIIIIIIIIIIIIIIIIIIIIIIIIIIIIIIIIIIIIHIIIIIIIIIIIIIIIHIIIIIIIIIIIIHIIIIIIIIIIIIIIIIIIIIIIIIIIIIIIIIIIIIIIIIIIIIIIIHIIIIIIHIIIIIIHIIIHHIIIIIIIIIIIIIIIIIIIIHIIIIIIIIIIIIIIIIHHIIIIIIIIIIIIIIIIIIIIIIIIIIIIIIIIIIIHHHHIIIIIIIIIIIIIIIIIIIIIIIIIIIIIIIIIIIIIIIIIHIIIHIIIIIIIIIIIIIIIIIIIIIIIIIIIIIIIIIIIIIIIIIIIIIIIIIIDDDDD
@HISEQ:969:HM2KJBCX2:2:1102:20520:2785 2:N:0:ACTATGCA
AACCCAGATGATCCCAACTATCCCTATTAATCATTACATCGATCCTAGAAACCAACAAAATAGAACCATGCCGTCCTATTCTATTATTCCATGCTAATGTATTCGAGCAAAAATGCCTGCTTTAAACACTCTAATTTTTTCAAGGTAAAGGTCCTGGATCCGCAAGACACCCAATTAAGGACATCAAGTTTCTCCAGAAGGTGAGAAATCAACAGCGACAGTTCATACCCCTTAAGGCATGACCATCACGTCAATCCCGAAATTCAACTACGAGCTTTTTAACTGCAACAACTTTAATATACGCTATTGGAGCTGGAATTACCGCGGCTGCTGGCACCAGACTTGCCCTCCAA
+
DDDDDIIIIIIIIIIIIIHIIIIIIIIIIHIIIIIIIIIIIIGIIHIIIIIIIIIIIIIHIIEHHIIIIIIIHHDHHHIIIHIIIIIIHIIIIIIIGIHHIEEHHHEHHIIIIIIIIHHIHHIIIIIIIIHIHIHHIIHHHIHHHIIIIIHHHFHIIIHIIHIIIIIIIIIIIIIHIIIHHHHIIIIIIIHIHHIIIIIIIIHHHHIIHIIIIIIIIIIIIIIIIIIIIIIIIIIIIIIIIIIIIIHIIGHHIIIIIIIIIIIIIGIIIIIHIIIIIIIIIIIIIIIIIHIIIIIIIIIIIIIIIIIIIIIIIIIIIIIIIIIIIIIIIIIIIIIIIIIIIIIIIIIIDDDDD
@HISEQ:969:HM2KJBCX2:2:1102:9865:2847 2:N:0:ACTATGCA
AACCCAGATGATCCCAACTATCCCTATTAATCATTACGTCAATCCTAGAAACCAACAAAATAGGATCAAACGTCCTATTTCATTATTCCATGCTAATGTATTCAAGCGTTAGCCTGCTTTAAACACTCTAATTTTTTCAAAGTAACAGTCCTGTTTCCCTGCAACACCAAATTAATGACATTACAGTTCTTCAAGAAGGAGGAACCAGTAAAGCCAGTACATACCGGAGGCACGACCAACTTACTGATCCCGAAATTCAACTACGAGCTTTTTAACTGCAACAACTTTAATATACGCTATTGGAGCTGGAATTACCGCGGCTGCTGGCACCAGACTTGCCCTCCAA
+
DCDDDIHIIIIIIIIIIIIIIIIIIIIIIIIIIIIIIIIIIIICHIHGHIIIHIIIIIIGIIHHIIIIIIIHFGHHIIIHHIHHIIIIHHHHHIIIIIIIIIIIIHIHIHIIIIIIIIIIIIIIHIIIIIIIIIHIIHIHHIIIIIIIIIHIHGIIHIIIHIIIIIHIIIIIIIIIIIIIIIIIIIIIIIIIIIIIIIIIIIIIIIIIIIIIIIIIIIIIIIIIIIIIIIIIIIIIHHGIIIHIFIIIIIIIIIIIIIIIIHIIIHIIIIIIIHFIIIIIIIIIIIIIIIIIIIIIIIIIIIIIIIIIIIIIIIIIIIIIIHIIIIIIIIIIIIHIIIIIIDDDDD
@HISEQ:969:HM2KJBCX2:2:1102:4154:4170 2:N:0:ACTATGCA
AACCCAGATGATCCCAACTATCCCTATTAATCATTACGGTGATCCTAGAAACCAACGAAATAGAATCAGTCCGTCCTATTTCATTATTCCATGCTAATGTATTCAGACGTTAGCCTGCTTTAAACACTCTAATTTTTTCAAAGTAACAGTCCTGATTTCCAATCACACCAAATTAATGACATGAAAGTTCCTCAGAAGGTAGAGATTTATCTCACCAGTACAGACAATTAAGCCTGACCAATGGGTAAACCCCGAAGTTCAACTACGAGCTTTTTAACTGCAACAACTTTAATATACGCTATTGGAGCTGGAATTACCGCGGCTGCTGGCACCAGACTTGCCCTCCAA
+
DDDDDIIIIIIIIIIIIIIIIIIIIIIIIIIIIIIIIIIIIIIHIIIHIIIIIIIIIIIIIIIIIIIIIIIIEHHDIIHIIIIIIIIIHIIIIIIHIIIIIHIIIHIIIHIIIIIIIIIIIIIIIIIIIIIIIIIHIIIHHIIIIIIIIIIIIIIIIIIIIIIIIIIIIIIIIIIIIIIIIIIIIIIIIIIHIIIIIIIIIIIIIIIIHIIIIIIIIIIIIIIIIIIIIII=IIIIIIIIIIIHHHEIIIIIIIIIIIIIIIIIIIIIIIIIIIIIIIIIIIIIIIIIHIIIIIIIIIIIIIIIIIIIIIIIIIIIIIIIIIIIIIIIIIIIIIIIIIIIIIIDDDDD
@HISEQ:969:HM2KJBCX2:2:1102:1267:4337 2:N:0:ACTATGCA
AACCCAGATGATCCCAACTATCCCTATTAATCATTACGGTGGTCCTAGAAACCAACAAAATAGAACCATGCGTCCTATTTCATTATTCCATGCTAATGTATTCAGGCAATAGCCTGCTTTAAGCACTCTAATTTTTTCAAGGTAACAGTCCTGCTTCCCCAACGCACCAAATTAATGGCATGCTGGTTATTCAGAAGGTAGGAATCCATCACGCCAGTACAGACCCAAAAGCCCGACCAACGGATAAATCCCGAAATTCAACTACGAGCTTTTTAACTGCAACAACTTTAATATACGCTATTGGAGCTGGAATTACCGCGGCTGCTGGCACCAGACTTGCCCTCCAA
+
DDDDDHFHIIIIIIIIIIIIIIIIIIIIIIIIIIIIIIIIIIIIIHHHIIIIIIIIIIIIIIIHHIHIIIIIHIIIIIIIIICGHIIIIIIIIIIIHIIIIHIIIIIIIIIIIIIIIIIIIHIIIIIIIIIIIIIIIIIIIIIIIIIIIIIIIIIIIIIIIIIIIIIIIIIIHIIIIIIIIIIIIIIIIIIIIIIIIIIIIIIIIIIIIIIIIIIIIIIIIIIIIIIIIIIIIIIIIIIIIIIIHGIIIIIIIIIIIIIIIIIIIIIIIIIIIIIIIIIIIIIIIIIIIIIIIIIIIIIIIIIIIIIIIIIIIIIIIIIIIIIIIIIIIIIIIIIIIIIIIIDDDDD
@HISEQ:969:HM2KJBCX2:2:1102:15198:5457 2:N:0:ACTATGCA
AACCCAGATGATCCCAACTATCCCTATTAATCATTACGGTGGTCCTAGACCAACAAAATAGAACCAACGTCCTATTCTATTATTCCAGCTCCAATAGCGTATATTAAAGTTGTTGCAGTTAAAAAGCTCGTAGTTGAATTTCGGGATCAATGTTTCGGTCATGCCGTTGGTATGTACTGATATTATTGATTTCTCACCTTCTAAAGAACCGTAATGCCATTAATTTGGTGTCACGGGGAATTAGGACTGTTACCTTGAAAAAATTAGAGTGTTTAAAGCAGGCTCACGCTTGAATACATTAGCATGGAATAATGAAATAGGACATCCGATTCTATTTTGTTGGTTTCTAGGATCGATGTAATGATTAATAGGGATAGTTGGGCGCATTTATACG
+
ADD@DHEGFHGEHHHGHIIHIHHIIIIIHHHIHHIHHEHIGIHIEHHIIHCHHIIIHHHIIHHIHHHHDEG=CCFFEHHHIGIHHHIHIHGCEEHC@?CCGCGFEHHFHEHIHGHH@FHHHHIIH=HHCEHDHIHC@E@HCG@DHEHCEHHHHHEGHHCHIIHIGHIHGHHIHHIHHHHIIHHIIHIIIIIIIIIHCHIHHHIIIIHIIHGGIIIIIHIIHHHAEIIII=IHIHCIHIGIHHGIIIIIIIIHHHHIIIHIIIIHCIHHHEHHGIIIIHHHEIHGHHHHFHEHHIHIGIIHIIHIIHHEHEIHEHIHHIHEGIHIHHHIHHEIIIHHGHHIIIIHIHFHIHHGGIHFHHHHHFHIIHHEHIIIIIIIGIIIIHIHGHGIHDDDDD
@HISEQ:969:HM2KJBCX2:2:1102:7680:5533 2:N:0:ACTATGCA
AACCCAGATGATCCCAACTATCCCTATTAATCATTACGTCAATCCTAGAAACCAACAAAATAGGATCAACGTCCTATTTCATTATTCCATGCTAATGTATTCAAGCGCGAGCCTGCTTTAAACACTCTAATTTTTTCAAAGTAACAGTCCTGATTCCCCACCACACCAAATTAATGACATGATGGTTCGTCAGAAGGTAGGAATTAGTAACACCAGTACGTACCGAAGGCACGATCAACGTACTAATCCCGAAATTCAACTACGAGCTTTTTAACTGCAACAACTTTAATATACGCTATTGGAGCTGGAATTACCGCGGCTGCTGGCACCAGACTTGCCCTCCAA
+
DDDDDIIIIHIIIIIIIIIIIIIIIHIIIIIIIIIHIIIIGIIIIIIIIIIIIIIIGIIIIIHEHHIIHHIIIIIIIHIIEHIHGHHHHIIIIIIHIIIIHHGHHIIIIIHIIIIIIIIIIGIHIIIHHHIIHFHHIHHIIIIIIIIIIIIHHIIIIIIIIIIIHIIIIIHIIIIIIIIIIIIIHIHIIHIIIIIIIHHIIIIIIIIIIIIIIIIHIIIIIIIIIIIIIIIHHH'IIIIIIIIHHIIIIIIIIIIIIIIHHIIIIIIIIIIIIIIIIIIIIIIIIIHIIIIIIIIIIIIIIIIIIHIIIIHIIIIIIIIIIIIIIIIIIIIIIIIIIIIIDDDDD
@HISEQ:969:HM2KJBCX2:2:1102:6742:5808 2:N:0:ACTATGCA
AACCCAGATGATCCCAACTATCCCTATTAATCATTACGGCTCTCCTAGAAACCAACAAAATAGGAGCGCCGTCCTATTCCATTATTCCATGCTAATGTATTCGAGCAAAGGCCTGCTTTGAACACTCTAATTTTTTCAAAGTAAAAGTCCTGCTTCCCAAACCACGCCCAATAAAGGGCATGGCGTTCCGCAGAAGGAAAGGCCCGGCGCAACCAGTGCACGCGGTGAGGCGGACCGGCCCGCCAGGCCCAAGGTTCAACTACGAGCTTTTTAACTGCAACAACTTTAATATACGCTATTGGAGCTGGAATTACCGCGGCTGCTGGCACCAGACTTGCCCTCCAA
+
DCDDDIIIIHIIHIIIIIHIIIIIIIIIIIIIIIIIIIIIIHIIHIIHIIIIIIIIIIIIHIEHIIIHIIHIIIIIIIIIIIIIIIIIIIIIIHIIIIIIIIIIIHIIIIIIIIIIIIIIIIIIIIIIIIIIHHIIIIIHIIIIIIIIIIIHHIIIIIHHHIIIIIIIIIIIHIIIIIIIIIIIIIIIIIIIIIIIIIIIIIIIIIIIIIIIIIIIIIIIIIIIIIIIIIIIIIIIIIIIIIIIIIIIHHIIIIIIIIIIIIIIIIIIIIIIIIIIIIIIIIIIIIIIIIIIHIIIIIIIIIIIIIIIIIIIIIIIIIIIIIIIIIIIIIIIIIIIIIIIDDDDD
@HISEQ:969:HM2KJBCX2:2:1102:20536:5911 2:N:0:ACTATGCA
AACCCAGATGATCCCAACTATCCCTATTAATCATTACGGTGGTCCTAGAAACCAACAAAATAGAACCACAACGTCCTATTCTATTATTCCATGCTAATCTATTCAAGCAATAGCCCGCTTTAAACACTCTAATTTTTTCAAGGTAATGGTCCTGGCTCCCCAACACACCCAATTAAGGACATACTGGTTCACCAGAAGGAAGACCCGACAACAGGACAGTACTCGCCAAAGACGGACCGCCCGGCCAAGTCTAAAATTCAACTACGAGCTTTTTAACTGCAACAACTTTAATATACGCTATTGGAGCTGGAATTACCGCGGCTGCTGGCACCAGACTTGCCCTCCAA
+
DBDDDIIIIIIIHIIIIIHHHIIIIIIIIIIIIIIIIHHIHIIIHIGIIHIEHHHIIIIIIIHHIIIIIIIIGHEEHEHHIIIIIIEHHIHHFHHIIIGHIFHHIIHHIIIIIIIHHHHECGHHHHHIIIIIIGIHHIIHIHHHIHHEEHEEHGFHCIHEHHHHHHHHHHHGAHHECIIHIHIIIHHHHHHGHIIHHIHHHHHIIIHIIIIHIHHIIIIIIIIIIIIIIIIHIIIIIIIIIIIIIHIHIIIIIIIIHIIIIIIIIIIIHIIIIIIIIIIIIIIIIIIIIIIIIIHIIIIIIIIIIIIIIIIIIIIIIIIIIHIIIIIIIIIIIIIIIIIIIIDDDDD
@HISEQ:969:HM2KJBCX2:2:1102:1725:6282 2:N:0:ACTATGCA
AACCCAGATGATCCCAACTATCCCTATTAATCATTACGGTGATCCTAGAAACCAACAAAATAGAACCATGCCGCGGTAATTCCAGCTCCAATAGCGTATATTAAAGTTGTTGCAGTTAAAAAGCTCGTAGTTGAACTTCGGGGTCTACCCATTGGTCAGGCTTAATTGTCTGCACTGGTAGGATGGATCTCTACCTTCTGAGGAACTTTCATGCCATTTATTTGGTGTGATGGGAAATCAGGACTGTTACTTTGAAAAAATTAGAGTGTTTAAAGCAGACTATCGTCTGAATACATTAGCATGGAATAATGAAATAGGACGGACTGATTCTATTTCGTTGGTTTCTAGGATCACCGTAATGATTAATAGGGATAGTTGGGTAGTACCCGAGG
+
DDDDDIIIIIIIHIIIIIIIIIIIIIIIIIIIIIIIIIHDHIIIIIIIIHIIIIIIIIIIIIHGHIIIIHHHIDHHHHIGIHIIIHHIIIIIIHIIHCHGGEHIIIIHHIIIHHIIHFGHIIHIHHGIIIIIIGIIHIIHGGIIIIIIIIIHIHIHHEHIGIIIIIHIIIFHGHHIHHEHHF?FEGEF@GHIHIIHHGHHIEHEFEHHHHEG@CHHGIHEEIHCIIHHEHIHIIHHGHEHHIHIIIIIIGIIIIIIIIIIIIIIIIIIIIHHHHIHIIIIHIIIIIIIIIIIIIIIIIIIIIIIIIIIIIIIIIIIIIHIIIIIIIIIIIIIIIHIIIIIIIIIIIIIIIIHHHIIIIIIIIIIIIIIIIIIIIIIIIHIIIIIIIIDDDDD
@HISEQ:969:HM2KJBCX2:2:1102:12411:6276 2:N:0:ACTATGCA
AACCCAGATGATCCCAACTATCCCTATTAATCATTACGGTGATCCTAGAAACCAACAAAATAGAACCATGCCGTCCTATTCTATTATTCCATGCTAATGTATTCGAGCAAAAATGCCTGCTTTAAACACTCTAATTTTTTCAAGGTAAAGGTCCTGGATCCGCAAGACACCCAATAAAGGACATCAAGTTTCTCCAGAAGGTGAGAAATCAACAGTAACAGTTCATACCCCTTAAGGCATGACCATCACGTCAATCCCGAAATTCAACTACGAGCTTTTTAACTGCAACAACTTTAATATACGCTATTGGAGCTGGAATTACCGCGGCTGCTGGCACCAGACTTGCCCTCCAA
+
DDDDDIIIIIHIIIIIIIIIHIIIIIIHIIIIHIIIIIIIIIIIIIIIIIIHHIIIIIIHHIHIIIIIIIIIHGHHIIIIHIIIIGIIIIIIIHIIIHHHIHHHHIIIIIHEHIIHIIHIIIIIIIIIIIIIIGIIIHHHIIHHIHIHIIIIIIIIIIIIIIIIHIGIIIIIIIIIHHIHHIIIIIIIHGIIHIIIHHIHIIIHHIIIIIIIIIHEHFHIHIIIIIIIGIIHHHHFIIHIIIIIHIIHGIHFIIHHHIIIIHHEHIHHGIIIHIIIIIIIIIIIIIIIIIHEHGIIHHHEEHIIIIIIIIIIIIGIIIIIIIIIIIIIIIIIIIIIIIIIIHIIIIIHDDDDD
@HISEQ:969:HM2KJBCX2:2:1102:7941:6509 2:N:0:ACTATGCA
AACCCAGATGATCCCAACTATCCCTATTAATCATTACGTCAATCCTAGAAACCAACAAAATAGGATCGAACGTCCTATTTCATTATTCCATGCTAATGTATTCAAGCGTTAGCTTGCTTTAAACACTCTAATTTTTTCAAAGTAACAGTCCAAATTCCCCGCAACACCAAATTAATGGCATTACGGATCATCAGGAAGGAGGAATCAGTGAGACCAGTACATACCAGAGGCATGACCAACCTACTAACCCCGAAATTCAACTACGAGCTTTTTAACTGCAACAACTTTAATATACGCTATTGGAGCTGGAATTACCGCGGCTGCTGGCACCAGACTTGCCCTCCAA
+
DDDDDHIIIIIIIIIIIIIIIIIIIIIIIIIIIIIIIIIIIIIHIIIIIIIIIIIIGHHIIHIIIIIIIIIIIIIIIIIIIIIIIIIHIIIIGIIIIIIIIIIIIIIIIIIIIIIIIIIIIIIIIIIIIIIIIIIIHIIIIIIIIIIIIIIIHIIIIIIHIIIIIIIIIIIIIIIIIIIIIIIIIIIIIIIIIIIIIIIIIIIIIIIIIIIIIIIIIIIIIIIIIIIIIIIIIIIIIIIIIIIIIIIIIIIIIIIIIIIIIIIIIIIIIIIIIIIIIIIIIIIIIIIIIIIIIIIIIIIIIIIIHIIIIIIIIIIIIIIIIIIIIIIIIIIIIIIIIIIIIDDDDD
@HISEQ:969:HM2KJBCX2:2:1102:7227:5945 2:N:0:ACTATGCA
AACCCAGATGATCCCAACTATCCCTATTAATCATTACGGTGATCCTAGAAACCAACGAAATAGAATCAGTCCGTCCTATTTCATTATTCCATGCTAATGTATTCAGACGATAGTCTGCTTTAAACACTCTAATTTTTTCAAAGTAACAGTCCTGATTTCCCATCACACCAAATAAATGGCATGAAAGTTCCTCAGAAGGTAGAGATCCATCTCACCAGTGCAGACAATTAAGCCTGACCAATGGGTAGACCCCGAAGTTCAACTACGAGCTTTTTAACTGCAACAACTTTAATATACGCTATTGGAGCTGGAATTACCGCGGCTGCTGGCACCAGACTTGCCCTCCAA
+
DDDDDIIIIIIIIIIIIIIIIIIIIIIIIIIIIIIIIIIIGHHIIIIIIIIIHIIIIIIHHIHHHHIIIIHIIIHHIIIIIIIHHIIIIIIIGIIIIIIIIHHIIIIIIIIIIIIIIIIIIIIIIIIIIIIHIIIHIIIIIIIHIIIIHIIIIIIIIIIIIHIIIIHIHIIIIIIIIHIIIIIIIIIIIIIIIIIIIIIIIIIIHIIIIIIIIIIIIIIIIIIIIIIIIIIIIIIIIIIIIIIHIHFIIIIIIIIIIIIIIIIIIIIIIIIIIIIIIIIIIIIIIIIIIIIIIIIIIIIIIIIHIIIIIIIIIIIIIIIIIIIIIIIIIIIIIIIHIIIIIIICDDDD
@HISEQ:969:HM2KJBCX2:2:1102:3999:6621 2:N:0:ACTATGCA
AACCCAGATGATCCCAACTATCCCTATTAATCATTACATCGATCCTAGAAACCAACAAAATAGAATCGGATGTCCTATTTCATTATTCCATGCTAATGTATTCAAGCGTGAGCCTGCTTTAAACACTCTAATTTTTTCAAGGTAACAGTCCTAATTCCCCGTGACACCAAATTAATGGCATTACGGTTCTTTAGAAGGTGAGAAATCAATAATATCAGTACATACCAACGGCATGACCGAAACATTGATCCCGAAATTCAACTACGAGCTTTTTAACTGCAACAACTTTAATATACGCTATTGGAGCTGGAATTACCGCGGCTGCTGGCACCAGACTTGCCCT
+
DDDDDIIIIIIIIIIIIIIIIIIIIIIIIGIIIIIIIIIIIIIIIIHHIIIIIIIIIIIIIIHIIIIHIIHIIIHIIIIIIIIIIIIIIIIIIIIIIIIIIIIIIIHIIIHIIIIHHIIIIIIIIIIIIHIIIIIIHHIIIIIIIIIIHGIIIIIIIIIIIIHIIIHIIIIIIIIIIHIIIIIIGIIIIIIIIIIIIIIIIIIIIIIHIIIIIIIIIIIIIIIIGIIIIIIIIIIIIIIIHFIIIIGHFIIIIHIIIIIIIIIIIIIIIIIIIIIHIIIIIIIIFIIIIIIIIIIIIIIIIIIIIIIIIIIIIIIIIIHIIIIIIIIIIIIIIIIIIIDDDDD
@HISEQ:969:HM2KJBCX2:2:1102:9773:8653 2:N:0:ACTATGCA
AACCCAGATGATCCCAACTATCCCTATTAATCATTACGGCTCTCCTAGAAACCAACAAAATAGGAGCGCCGTCCTATTCCATTATTCCATGCTAATGTATTCGAGCAAAGGCCTGCTTTGAACACTCTAATTTTTTCAAAGTAAAAGTCCTGCTTCCCAAAACACGCCCAGCGAAGGGCATGCCGTTCCGCAGAAGGAAAGGCCCGGCCGAGCCAGTGCACGCGGTGAGGCGGACCGGTCAGCCAGGCCCAAGGTTCAACTACGAGCTTTTTAACTGCAACAACTTTAATATACGCTATTGGAGCTGGAATTACCGTGGCTGCTGGCACCAGACTTGCCCTC
+
ADCDDHHHHIHIIHIHIIHIIIIIIIHHHHIIIIIIIHHIIIIIHHIHHIIIIIIIHIIIHIGHGFHDHDEHIHHIIIHIIGHIIHFIHIEHIIIIIIIIIHHHHHIIIIIHIIIIIIIHIIHIHIHIIIIIIIIIHIHIHIIIIIHGHHHIIIIIIIIIHIIIIIIIIGHGHEIIHIIIGIIIIIHIIIHIIIHHIHGHHHCEGHHHHIIIGGIIHHDHIIIHIIHIIIIIIIIIIIIHGIHIIIIIIIIIIIIIIIIIIIIIIIIIIIIIIIIIIIIHIIIIIIIIIHIIHIIIIIIIIIIIGIIIIIIIIIIIIIIIIIIIIIIIIIIIIIIIIDDDDD
@HISEQ:969:HM2KJBCX2:2:1102:19892:8070 2:N:0:ACTATGCA
AACCCAGATGATCCCAACTATCCCTATTAATCATTACGTCGATCCTAGAAACCAACAAAATAGAATCAAACGTCCTATTTCATTATTCCATGCTAATGTATTCAAGCGTGCGCCTGCTTTAAACACTCTAATTTTTTCAAAGTAACAGTCCTGATTCCCCACGACACCAAATTAATGACATCGCGGTTCTTCAGAAGGTAGGAACCAATAATGCCAGTGCGTACCGAGGCACGACCGACAATCTGATCCCGAAATTCAACTACGAGCTTTTTAACTGCAACAACTTTAATATACGCTATTGGAGCTGGAATTACCGCGGCTGCTGGCACCAGACTTGCCCTCCAA
+
ADDDDIIIIIHIIIHIIIIIIIIIIIIIIIIIIIIIIIIIIIIHIIIIIIIIHIIIIIIIIIGGHIIIIFHIHHGHIIIIFIHIIIIIHIII?HIIIIIIIIIIHHHHHHIIHIIIIIIHHFHHIIIHIIIIIIHFHIIHHIHIIIIIHIIIIIHHIIIIIIIHHIIIHHHIIIIIIHHIHIIHIIIHIIIIIIIIIHIHIIIIIIIHIIHIHIIIIIHIIIIIIIIIIIIIIIIIIIIIHHHHIIGIGIIIIIIIIIIIIIIIIIIHIIIIIIIIIIIIIIIIIIIIIIIIIIIIHIHHIHIIIIIIIIIIIIIIIIIIIIIIIIIIIIIIIIIIIIIIDDDDD
@HISEQ:969:HM2KJBCX2:2:1102:20189:8245 2:N:0:ACTATGCA
AACCCAGATGATCCCAACTATCCCTATTAATCATTACGGTGATCCTAGAAACCAACAAAATAGAACCATGCCGTCCTATTCTATTATTCCATGCTAATGTATTCGAGCAAAAATGCCTGCTTTAAACACTCTAATTTTTTCAAGGTAAAGGTCCTGGATCCGCAAGACACCCAATAAAGGACATCAAGTTTCTCCAGAAGGTGAGAAATCAACAGTAACAGTTCATACCCCTTAAGGCATGACCATCACGTCAATCCCGAAATTCAACTACGAGCTTTTTAACTGCAACAACTTTAATATACGCTATTGGAGCTGGAATTACCGCGGCTGCTGGCACCAGACTTGCCCTCCAA
+
DDDDDHHIIHHHIIIIIIIIIFHHHIIIIIIIIIIIIIIHIIIHIIIHHIIIIIIIIIIIIIGHHIIIIHIIIHIIHHHHHIIIIHIHHIIHIIIIIIIEHGHHHHIIHEHHIIIIIIIGIHIHHHHHGHIIIIIIHIHIHGIIHHHGIHIHIIIHHIIIHHHIIGIHHGIIIIIHHIIIIIIIIIIIIHGIHHIIIHIIIIIIIIIIHIIIIIIIIIIIIIIIIIHIIIIIIIIIIIIIIIIIIIIHIIHHIIIIIIIIIIIIIIIIIIIIIIIIIIIIIIIIIIIIIIIIIIIIIIIIIIIIIIIIIIIIIIIIIIIIIIIIIIIIIIIIIIIIIIIIIIIIIIIIDDDDD
@HISEQ:969:HM2KJBCX2:2:1102:5007:9462 2:N:0:ACTATGCA
AACCCAGATGATCCCAACTTCCCTATTAATCATTACGGTGATCCTAGAAACCAACAAAATAGAACCATGCCGTCCTATTCTATTATTCCATGCTAATGTATTCGAGCAAAAATGCCTGCTTTAAACACTCTAATTTTTTCAAGGTAAAGGTCCTGGATCCGCAAGACACCCAATAAAGGACATCAAGTTTCTCCAGAAGGTGAGAAATCAACAGTAACAGTTCATACCCCTTAAGGCATGACCATCACGTCAATCCCGAAATTCAACTACGAGCTTTTTAACTGCAACAACTTTAATATACGCTATTGGAGCTGGAATTACCGCGGCTGCTGGCACCAGACTTGCCCTCCAA
+
DDDDDIHIIIIIIIIIIIIIIIIIIIIIIIIIIIIIIIIIIIGHIIIIIIIHHIHIIIHIIIIIIIIHHGHCEHIIIIIIHIIIIIIIIIHHHIIIHIHIIHHIIHHIIIIIIIIIIIIIIIIIIIHIIIIIIIIHHIIIIIIIIIIIHEGGEHIIIIIHIIIIHIIHHHIIIIIIIHIIIHHIIIIIIHIHIIIIIIIHIIIIIIIIIIIIIIIHHIIIIIIIIHIIIIIIIIHIIIIIIIIIIIIIIHCIIHIIIIIIIIIHIIIIIIIIIIIIIIIIHIIIIIIIIIIIIIIIIIIHIIIIIIIIIIIIIIIIIIIIIIIIIIIIIIIIIIIIIIIIIIIIIIIDDDDD
@HISEQ:969:HM2KJBCX2:2:1102:5954:9510 2:N:0:ACTATGCA
AACCCAGATGATCCCAACTATCCCTATTAATCATTACGTCAATCCTAGAAACCAACAAAATAGGATCGAACGTCCTATTTCATTATTCCATGCTAATGTATTCAAGCGTTAGCTTGCTTTAAACACTCTAATTTTTTCAAAGTAACAGTCCAGATTCCTCGCAACACCAAATTAATGGCATTACGGCTCATCAGGAAGGAGGAATCAGTGAGACCAGTACATACCAGTGGCATGACCAACCTACTAACCCCGAAATTCAACTACGAGCTTTTTAACTGCAACAACTTTAATATACGCTATTGGAGCTGGAATTACCGCGGCTGCTGGCACCAGACTTGCCCTCCAA
+
DDDDCIIHIFHHHHIEHIIIIIGHIIIHIIIHHIIIIIHIIIIIIIHIEHIIIHIIIGHHHIIIGIIIIIIGHHHIIIHHIHHIIIIIIHCEHIGFHIHIHIHHHHIIIIIGIIIIHHHIIIIIIIIIIIIIIIHIIIHIIIIIIIIIHIIIIIHHIHHIIIIIIIIIHGIHIIIHIFHHIIIIIIIIIHIHHHIIIIGIIIIHFIIIIIIHIHHHIIIIIIIIHIIIHIIIIIHIHHIIHHHGHHHHIIHIIHIHHIIIIIIIIIIIIIIIHHHHHIIIIHGHHIHIIIGIIIIHIHIHIIHIIIIIIIIIIIIIIIIIIIHIIIIIIIIIIIIIIIIIIDDDDD
@HISEQ:969:HM2KJBCX2:2:1102:2876:9662 2:N:0:ACTATGCA
AACCCAGATGATCCCAACTATCCCTATTAATCATTACGGTGATCCTAGAAACCAACGAAATAGAATCAGTCCGTCCTATTTCATTATTCCATGCTAATGTATTCAGACGATAGTCTGCTTTAAACACTCTAATTTTTTCAACGTAACAGTCCTGATTTCCCATCACACCAAATAAATGGCATGAAAGTTCCTCAGAAGGTAGAGATCCATCTCACCAGTACAGACAATTAAGCCTGACCAATGGGTAGACCCCGAAGTTCAACTACGAGCTTTTTAACTGCAACAACTTTAATATACGCTATTGGAGCTGGAATTACCGCGGCTGCTGGCACCAGACTTGCCCTCCAA
+
DDDDDIIIIIIIIIIIHIIIIIIIIHIIIIIIIIIIIIHIGGIHIIIIIIIIIIIIIIGIIIHGIIIIIIGHHHIIIIIHIHHIIIIIIIIIIIIIIHIIIIHIIIIIIIIIIIIIIIHHIIIIIIIIIIIIIIIIIIHHIIIIIIIIIIIIIIIIHIIIIHIHIIIHIIIIIIIIIIIIIIIIIIIIIIIIIIIIIIIIIHIIIIIIIIIIIIHHIIIIIIIIIIIIIIIIIIIIIIIIIIIIHHDIIIIIIIIIIIIIIIIIIIIIIIIIIIIIIIIIIIIIIIIIIIIIIIIIIIIIIIIIIIIIIIIIIIIIIIIIIIIIIIIIIIIIIIIIIIIIIIIDDDDD
@HISEQ:969:HM2KJBCX2:2:1102:11426:10970 2:N:0:ACTATGCA
AACCCAGATGATCCCAACTATCCCTATTAATCATTACGGAGGTCCTAGAAACCAACAAAATAGAACCATCCGGTCATATTTTATTACTCCTCGCCAATCTATTCAAACAAAAATGCCTGCTTTAAACACTCTAATTTTTTCAAAGTAAAGGTCCTTGTTCCTCGCGGCATCCAATTAAGGACATCGCGGTTCTCCAGAAGGTGAGAAATTGACTGCACCAGTTCATGCCCCGTGAGGCATGACCGAAACATTGATCCCGAAATTCAACTACGAGCTTTTTAACTGCAACAACTTTAATATACGCTATTGGAGCTGGAATTACCGCGGCTGCTGGCACCAGACTTGCCCTCCAA
+
D00<001<G@1DG11<G01D<F1<1<G1<11<1<F1F100//01<D11<<11D110<1DHH11<D<GH111</<<01<111<<C@11<11110</</1111<D<11/<<H@1@?<6<<E1@HFH6118<HHB<FCFC(<DFHAFB?GEH7<E@CB$GCH5<%D00(*0BA70HH@HH@CEE8::-+</<<<</@@CC/A-ECAC>F:00<D<0CC<CG:.EGD1<<--:0CFFECFIGFD<</H=EHE>A<<1//E<1<1<@F11<<10F<111CHD<<<1<<1D<1FC@F1@GD11GG0HC1<<CHD<<1CC1HEEEHCCHF<CCF@D11CCEF<<<<<CEED@<HF@?@D0
@HISEQ:969:HM2KJBCX2:2:1102:8889:11112 2:N:0:ACTATGCA
AACCCAGATGATCCCAACTATCCCTATTAATCATTACATCGATCCTAGAAACCAACAAAATAGAATCGGATGTCCTATTTCATTATTCCATGCTAATGTATTCAAGCGTGAGCCTGCTTTAAACACTCTAATTTTTTCAAGGTAACAGTCCTAATTCCCCGTGACACCAAATTAATGGCATTACGGTTCTTTAGAAGGTGAGAAATCAATAATATCAGTACATACCAACGGCATGACCGAAACATTGATCCCGAAATTCAACTACGAGCTTTTTAACTGCAACAACTTTAATATACGCTATTGGAGCTGGAATTACCGCGGCTGCTGGCACCAGACTTGCCCTCCAA
+
DB@D@HF@GE@EH?@GFHIIHGHIIIIIHHHIIIIIHIIGHFEHEHIIGIHGHEHHEHIHIFH?HGEFHHHGHFHHHIFIGHHIIIICGHICHHIIIIIIIIIIHHHHHHHHHEIHGIFHIHFHHIIIIIIIHIHHIIHHHIIHIHHHIIIIHIHIGIHFIHHIGHIIHIIIHIIIIIIHIIHHFIIIHIIIIIIIIIHGHHIIIIIIIIIIIHHIIIHIIIIIIIHIIIIIIIIHHGIIIIIIHGIIGIIIIIIIIIIIIHIIIIIIHHHIIIHFIIIIIIIIHHGFIHIIIIIIIIIHGGIIIIIIIIIHHHHGHIIIIIHIIHIIHFIIGIIGIIIIIHDDDDD
@HISEQ:969:HM2KJBCX2:2:1102:1767:11624 2:N:0:ACTATGCA
AACCCAGATGATCCCAACTATCCCTATTAATCATTACGTCGATCCTAGAAACCAACAAAATAGAATCAAACGTCCTATTTCATTATTCCATGCTAATGTATTCAAGCGTGCGCCTGCTTTAAACACTCTAATTTTTTCAAAGTAACAGTCCTGATTCCCCACGACACCAAATTAATGACATCGCGGTTCTTCAGAAGGTAGGAACCAATAATGCCAGTGCGTACCGAGGCACGACCGACAATCTGATCCCGAAATTCAACTACGAGCTTTTTAACTGCAACAACTTTAATATACGCTATTGGAGCTGGAATTACCGCGGCTGCTGGCACCAGACTTGCCCTCCAA
+
DDDDDIHIIIIIIIIIIIHIIIIIIIIIIIIIIIIIIIHIIGGHIHIHIGIIIIIIIIIIIGHIIFHHIIIIFHIIIIIGIIIIIHIIIIIIHHIIIIIIHHHHIHHHIGIHHIIHHIIIIHIIIIIIIIIIIHIIIIIHHIIHIIIIIIIIIIIIIIIIIHHIIIIIIIHHIIIHIHHIIIIIIIHHIIIIIIIIIIIIIIIIIHIIIIIIIIIIIIIHIIIIIIIIIIIIIIIIIIIIIHHGIHIIIIIIIIIIIIIIIIIIIIIIIIIIIIIIIIIIIIHHIIIIIIIIIIIIIIIIIIIIIIIIIIIIIIIIIIIIIIIIIIIIIIIIIIHIIIIIDDDDD
@HISEQ:969:HM2KJBCX2:2:1102:10508:11641 2:N:0:ACTATGCA
AACCCAGATGATCCCAACTATCCCTATTAATCATTACGTCAATCCTAGAAACCAACAAAATAGGATCGAACGTCCTATTTCATTATTCCATGCTAATGTATTCAAGCGTTAGCCTGCTTTAAACACTCTAATTTTTTCAAAGTAACAGTCCTGTTTCCCTGCAACACCAAATTAATGGCATTACAGTTCTTCAGAAAGGAGGAATCAGCGAAGCCAGTACATACCAGTGGCACGACCAACCTGCTGACCCCGAAATTCAACTACGAGCTTTTTAACTGCAACAACTTTAATATACGCTATTGGAGCTGGAATTACCGCGGCTGCTGGCACCAGACTTGCCCTCCAA
+
DDDDDIIIIIIGFHIIGGHHHHHHIGIIEHHIIIIIIIIHIIIIHIHIHHHH?FHIHHIHIHFEEHHHFIIHICEHEHIIIHIGHIHHHHHHEHIIIIIIIIHHIIIIIIIIIIIIIIIIIHIIIIHIIIIIIHHIIIIHFIIIIIIIIIIIIIIIIIIIIIIIIIIIIIHHHIIIIHIIIIIIIIIHIIIIIIIIIIIIIIIIIIIIIIHIIIIIIIIIIIIIIIIIIIIIIIHIIHEIIIIHIIIHIIIIIIIIIIIIIIIIIIIIIIIIIIIIIIIIIIIHHHIIIIIIIIIIIHHEFIIIIIIIIIIIIIIIIIIIIIIIIIGIIIIIIIIIIIIIHDDDDD
@HISEQ:969:HM2KJBCX2:2:1102:19147:10514 2:N:0:ACTATGCA
AACCCAGATGATCCCAACTATCCCTATTAATCATTACATCGATCCTAGAAACCAACAAAATAGAATCGGATGTCCTATTTCATTATTCCATGCTAATGTATTCAAGCGTGAGCCTGCTTTAAACACTCTAATTTTTTCAAGGTAACAGTCCTAATTCCCCGTGACACCAAATTAATGGCATTACGGTTCTTTAGAAGGTGAGAAATCAATAATATCAGTACATACCAATGGCATGACCGAAACATTGATCCCGAAATTCAACTACGAGCTTTTTAACTGCAACAACTTTAATATACGCTATTGGAGCTGGAATTACCGCGGCTGCTGGCACCAGACTTGCCCTCCAA
+
DDDDDHHIIIIIIIIHIIIIHIIIIIIIIIIIIIIHIIIHIIHIIIIIIIIIEHIIIIIGHIHIIIIIICHIIHIIIIIIIHIIIHHHHIIIHHHHIIIIIIIHIHHHIHIIIIIHIIHIIIIIIIIIIIIIIIIIIIIHHIIIIIIIIHIIIIIIIIIIIIIIIIIIIIIHGIIIIIIIIIIIIIIIIHIIIIHIIIIIIIIHIIIIIIIIIIIIIIIIIIIIIIIIIIIIHIIIIIIIIIIIHGIIIIIIIIIIIIIIIIIIIIIIIIIIIIIIIIIIHIIIIIIIIIIIIIIIIIIIIHIIIIIIIIIIIIIIIIIIIIIIIIIIIIIIIIIIIIIIIIDDDDD
@HISEQ:969:HM2KJBCX2:2:1102:19035:10577 2:N:0:ACTATGCA
AACCCAGATGATCCCAACTATCCCTATTAATCATTACGTCAATCCTAGAAACCAACAAAATAGGATCAAACGTCCTATTTCATTATTCCATGCTAATGTATTCAAGCGTTAGCCTGCTTTAAACACTCTAATTTTTTCAAAGTAACAGTCCTGTTTCCCTGCAACACCAAATTAATGGCATTACAGTTCTTCAGAAAGGAGGAATCAGCGAGACCAGTACGTACCAATGGCACGACCAACCTGCTGACCCCGAAATTCAACTACGAGCTTTTTAACTGCAACAACTTTAATATACGCTATTGGAGCTGGAATTACCGCGGCTGCTGGCACCAGACTTGCCCTCCAA
+
DDDDDHHIIIIIHHIIIIHIIHHIIIIIIIIIIIIIIIIGHIIHIIIIIGHHHIIIIHHHHFHHHHHIIIHGIHHIIIIIIIHIIIHHHIIIHHHHIIHIIIIIIIIIHIIIHIIIIIHHIIIIIHIIIIIIIHHHIIIIIIIIIIIIIIIIIIIIIIHIIIIIHIIIIIIHHIIIIIIIIIIIIIIIIIIIIIIIIIIIIIIIIIIIIIIIIIIIIIIIIIIIIIIIIHIIHIIHIIIIIIIHHIIIIIIIIIIIIIIIIIIIIIIIIIIIIIIIIIIIIIIIIHIIIIIIIIIIIIIIIIIIIIIIIIIIIIIIIIIIIIIIIIIIIIIIIIIIIIIIIDDDDD
@HISEQ:969:HM2KJBCX2:2:1102:13927:11871 2:N:0:ACTATGCA
AACCCAGATGATCCCAACTATCCCTATTAATCATTACATCGATCCTAGAAACCAACAAAATAGAATCGGATGTCCTATTTCATTATTCCATGCTAATGTATTCAAGCGTGAGCCTGCTTTAAACACTCTAATTTTTTCAAGGTAACAGTCCTAATTCCCCGTGACACCAAATTAATGGCATTACGGTTCTTTAGAAGGTGAGAAATCAATAATATCAGTACATACCAACGGCATGACCGAAACATTGATCCCGAAATTCAACTACGAGCTTTTTAACTGCAACAACTTTAATATACGCTATTGGAGCTGGAATTACCGCGGCTGCTGGCACCAGACTTGCCCTCCAA
+
DDDDDIIHIIIIIIIIIIIIIIIIIIIIIIIIIIIIIIIIIIIIIHHIIIIIHIIIIHIEHIHHFHGIDIIIIIIIIIIIHIIIIIIIIIHIIIIIGHIHHGEIIIIIIHIIHIIHIIIHHHHHIIIIIIIIIIIIIIIIIIIIHHIIIIIIIIIIIIIHIIHHIIIIIIIIIIIIHIIIIIIIIIIIHHIIIIIIHIIIIIHIIIIIIIIIHIIIIIIIHIIIIIIIIIIIIIIHHHIIIIIIHGIIIIIIIIIIIIIIIHIIIIIIIIIIIIIHIIIIIIHIIIIIHIIIIIHIIHIHHHIIHIIIIHIIIIIIIIIIIIIIIIIIIIIIIIIIIIIIIIDDDDD
@HISEQ:969:HM2KJBCX2:2:1102:9451:12672 2:N:0:ACTATGCA
AACCCAGATGATCCCAACTATATTAATCATTACGGTGATCCTAGAAACCAACAAAATAGAATCATGCCGTCCTATTTTATTATTCCATGCTAATGTATTCAAGCAAAATGCCTGCTTTAAACACTCTAATTTTTTCAAAGTAAAGGTCCTGGTTCCCCGCGACACCCAATTAAGGGCATCGCGGTTCTCCAGAAGGTGAGAAATTGACTACACCAGTTCATACCCCTTAAGGCACGACCGATGTGTCAATCCCGAAATTCAACTACGAGCTTTTTAACTGCAACAACTTTAATATACGCTATTGGAGCTGGAATTACCGCGGCTGCTGGCACCAGACTTGC
+
DDDDDIIIIIIIHIIIIIIIIIIIIIIIIIIIIIIIIIIIIIIIIIIIIIIIIIIIIIIIIIIIIIIIHHIHHIIIIIIIIIIIIIIIIIIIIIIIIIIIIIIIIIIIIIIIIIIIIIIIHIIIIIIIIIHIIIIIIIIIIIIIIIIIIIIIIIIHIIIIHIIIIHIIIIHIIIIIIIIIIIIIIIIIIIIIIIIIIIIIIIIIIIIIIIIIIIIIIIIIIIIIIIIIIIIIIIIIIIIHIIIIIIIIIIIIIIIIIIIIIIIIIIIHIIIIIIIIIIIIIIHHIIIIIIIIIIIHIIIIIIIIIIIIIIIIIIIIIIIIIIIIIIIIIHG1IIIIDDDDD
@HISEQ:969:HM2KJBCX2:2:1102:9951:12413 2:N:0:ACTATGCA
AACCCAGATGATCCCAACTATCCCTATTAATCATTACATCGATCCTAGAAACCAACAAAATAGAATCTGATGTCCTATTTCATTATTCCATGCTAATGTATTCAAGCGTAAGCTTGCTTTAAACACTCTAATTTTTTCAAGGTAACAGTCCTAATTCCCCATAACATCAAATAAATGACATTATGGTTCTTTAGAAGGTGAGAACCAATAAAACCAGTACATACCAAGGCATGACCGATTCCTTGATCCCGAAATTCAACTACGAGCTTTTTAACTGCAACAACTTTAATATACGCTATTGGAGCTGGAATTACCGCGGCTGCTGGCACCAGACTTGCCCT
+
BDDDBHIHEH?@HIIIIIIIIIIIIIIIIIIIIIIIIHHHHHIIHGIEHIHHIIIIIHHHIIHGHEH?CH1DEGHHHHHIEHHIIIGIIHIIHIIIHIIGHCGHIHHHHHHHHIIIHHHIIIIIIIHHHHFHEHHHIIIHFEHHHIIIHHIIHEFECIHHHGDHHIEGIHEHHIIIIIIIHHHHGIHHHHHIIIHHIHFGIIIHIHHHHHIHHHIHHHFHHHGGGIIHHHHGIIIIGHFDIHHC1CDCHEC<1H@HFGEHE<GC@EEHEHGF<<ECIHHCCFHEDG<@HCCC<C@<GC?FF<<F@CCHHCCCC/CHDH@EIIIHFC<CEHFCFHHHADD@B
@HISEQ:969:HM2KJBCX2:2:1102:10751:12472 2:N:0:ACTATGCA
AACCCAGATGATCCCAACTATCCCTATTAATCATTACGGTGGTCCTAGAAACCAACAAAATAGAACCACAACGTCCTATTCTATTATTCCATACTAATCTATTCAAGCAATAGCCCGCTTTAAACACTCTAATTTTTTCAAGGTAATAGTTCTGGCTCCCCAAAACACCCAATAAAGAGCATACTGGTTCACCAGAAGGAAGACCCGACAGCAGACAGTACTCGCCAAAGACGGACCGCCCGGCCAGGCCTAAAATTCAACTATGAGCTTTTTAACTGCAACAACTTTAATATACGCTATTGGAGCTAGAATTACCGCGGCTGCTGGCACCAGACTTGCCCT
+
DCDADIIIIIIIIHFHIIIIIIIIIIIIIIIIIIIIIIEHIHHIHIIIIIIIIIIIIICEHIIIHHIHIIIHHEHHHEHHHIIHHEHIIIIIIIIIIHHHIHHIIIIHIIIIIHIIHIHHIIIHHIIIIHIIIIIIIHIIIHIIIIIIIHHIIIHHIHIHHIIIHIIIHHHHIGIHIIIIIIIIIGIIIIIIHIIIIIIIIIIIIIIIIIIIIIIIIIIIIIIIGIIIIIHIIIIIIIIHIIIIIIIIIIIIIIHIIIHHGIIIIHHIHIIIIIIIIIIIHIIIIIIIIIIIHHIIIIIIIIIIIHIIIIIIIIIIIIIIIIIIIHIIIIIIIIIIIDDDDD
@HISEQ:969:HM2KJBCX2:2:1102:20537:12592 2:N:0:ACTATGCA
AACCCAGATGATCCCAACTATCCCTATTAATCATTACGGTGGTCCTAGACCAACAAAATAGAACCAACGTCCTATTCTATTATTCCATGCTAATCTATTCAAGCAAAAGCCCGCTTTAAACACTCTAATTTTTTCAAGGTAATGGTCCTGGTTCCCCGACACACCCAATAAAGGGCATACCGGCTCACCAGAAGGATAGACCCGACAACAGAACAGTACTCGCCAGAGACGGACCGTCCGGTCAGGCCTAAAATTCAACTACGAGCTTTTTAACTGCAACAACTTTAATATACGCTATTGGAGCTGGAATTACCGCGGCTGCTGGCACCAGACTTGCCCTCCAA
+
DDA@@GHCEHE@HHHEC<GEHHEHEEHHH?HFHHHEFDEC1CGFFH?F?G?DF@E@HHHHFHHHHGGIIHGHHEEE@GH?GCF1<@ECEHHCC?CGFFHHEFHIHIHHHG?@C<@@H?HHHHFCEHH%CGEHFC?GHA?GFG?HF1CEH?GHH?HFEHHGHEEGHFEGBF//?CG8/<FCECIHFHIIHGEGDEEHE7/GIHHHHHEHFC<D0HCFHEC/HG?CHIIIHHC0FF?DE?C<AFEFFCHF=FIIHHCIHHEEHC@HFHHHE@@EHHHHE1FEGD<1@EHEHD0IDEG<11<CC1FEG@HHECDHHHHCEGCHHIHGE@FHHEFDE<GECC<<0B<0
@HISEQ:969:HM2KJBCX2:2:1102:8496:13141 2:N:0:ACTATGCA
AACCCAGATGATCCCAACTATCCCTATTAATCATTACATCGATCCTAGAAACCAACAAAATAGAATCGGATGTCCTATTTCATTATTCCATGCTAATGTATTCAAGCGTGAGCCTGCTTTAAACACTCTAATTTTTTCAAGGTAACAGTCCTGATTCCCCGTGACACCAAATTAATGGCATTACGGTTCTTTAGAAGGTGAGAAATCAATAATATCAGTACATACCAACGGCATGACCGATACATTGATCCCGAAATTCAACTACGAGCTTTTTAACTGCAACAACTTTAATATACGCTATTGGAGCTGGAATTACCGCGGCTGCTGGCACCAGACTTGCCCTCCAA
+
DDD@BCGCF@GEFEHEHHCHE?GH11FGE@1<F@FEEHE@=1FFCCH@E@C<1FGHHIIEHHFEGEEHCD=/FCFEEH@H1DGHE@HGHI1<11<C<GHI8DCFEGHHHEHEHHEHHEFCCHC@HBDECFIHGHCEHHHIH1CC:GGEH@GFHHIC<D8HH@CCHH?CF1IIIHHHHH@HHIHC@DCEFCHIHHEDGEH:HEIHIHHIIHEEHEHEC<CF@@<<CHEEC1FCHEC<?HHGIHHHC<E-/-?G<@HFIHECG@HHD<1CIHHG?CFCHG@?EC?G<?@HIIIHG<</E?IH@GFHCC<<@HF1<HCHHHHEFEEHG1HGIIHFIHEHHG0C0IDDD@@
@HISEQ:969:HM2KJBCX2:2:1102:18113:13152 2:N:0:ACTATGCA
AACCCAGATGATCCCAACTATCCCTATTAATCATTACGTCGATCCTAGAAACCAACAAAATAGAATCAAACGTCCTATTTCATTATTCCATGCTAATGTATTCAAGCGCGAGCTTGCTTTAAACACTCTAATTTTTTCAAAGTAACAGTCCTGATTTCCCGCGACACCAAATTAATGACATCGTGGTTCGTCAGAAGGGAGAAACCAATAATGCTAGTACGTACAAAGTACGACCGACATATTAGTCCCGAAATTCAACTACGAGCTTTTTAACTGCAACAACTTTAATATACGCTATTGGAGCTGGAATTACCGCGGCTGCTGGCACCAGACTTGCCCTCC
+
DDDDDIIIIIIIIHIIIIIIIIIIIIIIIIIIIIIIIIIHHHIIIIHIIIIIIIIIIIIGHHIIIIIIIIGIIIIHHIIHHIHIHIIIIGHIIIIIIIIIIIIIIIIIIIIIIIIIIIIIIIIIIIIHIIIIIHIIHIIIIIIIIIIIIIIIIIIIIIIIIIIIIIIIIIIHIIIIIIIIIIIIIIIIIIIIIIIIIHHIIIIIIIIIIIIIIIIIIIIIIIIIIIIIIIIIIIIIIHHCEIIIIIIIHGHIIIIIIIIIIIIIIIIIIIIIIIIIIIIIIIIIHHIIIIIIIIIHIIIIIIIIIIIIIIIIIIIIIIIIIIIIIIIIIIIIHIIIIDDDDD
@HISEQ:969:HM2KJBCX2:2:1102:20518:12791 2:N:0:ACTATGCA
AACCCAGATGATCCCAACTATCCCTATTAATCATTACGGTGGTCCTAGACCAACAAAATAGAACCAACGTCCTATTCTATTATTCCATGCTAATCTATTCAAGCAAAAGCCCGCTTTAAACACTCTAATTTTTTCAAGGTAATGGTCCTGGTTCCCCGACACACCCAATAAAGGGCATACCGGCTCACCAGAAGGATAGACCCGACAGCAGAACAGTACTCGCCAGAGACGGACCGTCCGGTCAGGCCTAAAATTCAACTACGAGCTTTTTAACTGCAACAACTTTAATATACGCTATTGGAGCTGGAATTACCGCGGCTGCTGGCACCAGACTTGCCCTCCAA
+
DDDDDIHIHHIIHEHGIIIIGIIIIIGIIIIIIIIIIHHIEHHGHHIHHIIHIIIHIIIIIHHHIGHHHECHEHHIIIHHHIHHCFH?EH11<1EEDG@6F@1@EHGC@HHHHHEHCHHHG@G6GHF1DGIHHECHCHEHGG?G/HHHHE?CEHHDHF;.<IIIIIIHGDG?EBGIIIIIIIIIHDHIIGIIHHHIIIHFGIIGGIIIIHHIIIIHIIHHIGIIIHHFHIIGIIGGGGGFIHEHIIIGGIIIIIIIHIIHHHEIIIIIIIIIIIIIIIHFFGIIIIIIIIIHIIIIHHGHGIIIIHHIIIIIIIIIHIIIHHFIHIIIIIIIIIIHHIIDDDDD
@HISEQ:969:HM2KJBCX2:2:1102:20479:13306 2:N:0:ACTATGCA
AACCCAGATGATCCCAACTATCCCTATTAATCATTACGGTGATCCTAGAAACCAACAAAATAGAATCATGCCGTCCTATTTTATTATTCCATGCTAATGTATTCAAGCAAAATGCCTGCTTTAAACACTCTAATTTTTTCAAAGTAAAGGTCCTGGTTCCCCGCGACACCCAATTAAGGGCATCGCGGTTCTCCAGAAGGTGAGAAATTGACTACACCAGTTCATACCCCTTAAGGCACGACCGATGTGTCAATCCCGAAATTCAACTACGAGCTTTTTAACTGCAACAACTTTAATATACGCTATTGGAGCTGGAATTACCGCGGCTGCTGGCACCAGACTTGCCCTCCAA
+
BDDDDHHHIHIIEHIIIIIIIIIIIIIIIIIHIIHGIHIIIIIIIIIIIIIIIIIHHIHHIIIIIIIII?HHHHHGHHFHHIHHIIHIGIHEHH?HHGEHHCIIIIHHGIIHIIIIHIIIHIIIIHHHGHHIIHHIHIHIIIIIHIIIGIIIIHIHHHIHHIIIIIIIHHIIIHHHIHHIIHHIIHHIIIIIHIIHIIIIIIIIIIIIIIIIIIHHGIIIIIIIIIIIIIIIIIIIIIIIIIIIIIIIIHHIIIIIIIIIIIIIIIIIIIIIIIIIIIIIIIIIIIHHIIIIIIIIIIIHIIIIIIGIIIIIIIIIIIIIIIIIIIIIIIIIIIIIIHIIIIIIIIIDDDDD
@HISEQ:969:HM2KJBCX2:2:1102:16818:13432 2:N:0:ACTATGCA
AACCCAGATGATCCCAACTATCCCTATTAATCATTACGGTGGTCCTAGAAACCAACAAAATAGAACCACAACGTCCTATTCTATTATTCCATGCTAATCTATTCAAGCAATAGCCCGCTTTAAACACTCTAATTTTTTCAAGGTAATGGTCCTGGCTCCCCAACACACCCAATAAAGGACATACTGGTTCACCAGAAGGAAGACCCGACAGCAGACAGTACTCGCCAAAGACGGACCGCCCGGCCAGGCCTAAAATTCAACTACGAGCTTTTTAACTGCAACAACTTTAATATACGCTATTGGAGCTGGAATTACCGCGGCTGCTGGCACCAGACTTGCCCTCCAA
+
DDDDDIIHIIIIHIIIIIIIHIIIIIFHIIIIIIIIIIGHHFIGGHHEHIIIIHHIIIIGHIHFFGHIIIHHHCEHHFHHIIIHIIEFHFG1GEGHHHIIIGH@HHGHHIHIDFE@IIIHHHHGHGHHHEFHIIHEFHHGIIIIIIIIGIIHGCHHHIHHEHIHHIHHGHEIIGIHIIIIIIIIIIIHHHIIHHIHIIHHIHIIIIIIIIHIIIIIIIIIIIIIIIIIIIHIIIHHIIICIIHCDHIHGHIIIIIIIIIIIIHIIHHIHHHIHFHIIIIIIIIHIIIIIIIIHEIIIIIHIIIIIIIIIIIIHIIIGIIHIIIIIIIIIIIIIHIIIIIIICDDDD
@HISEQ:969:HM2KJBCX2:2:1102:13262:15224 2:N:0:ACTATGCA
AACCCAGATGATCCCAACTATCCCTATTAATCATTACGTCAATCCTAGAAACCAACAAAATAGGATCGAACGTCCTATTTCATTATTCCATGCTAATGTATTCAAGCGTTAGCCTGCTTTAACCACTCTAATTTTTTCAAAGTAACGGTCCTGTTTCCCTGCAACACCAAATTAATGACATTACAGTTCTTCAGAAAGGAGGAATCAGCGAAGCCAGTGCATACCAGTGGCACGACCAACCTGCTGACCCCGAAATTCAACTACGAGCTTTTTAACTGCAACAACTTTAATATACGCTATTGGAGCTGGAATTACCGCGGCTGCTGGCACCAGACTTGCCCTCCAA
+
CDDDDIIIIIIIIIIIIIIIIIIIIIIIIIIGIIIIIIIIIHHHIIIIIIIIHIIIIGEIIIIHIIIEHIHIHHIIIIIIIHHHHIIIHHIIIHHIIHHIHIIHGIIIIIIHHHHGIIHHHHIIHIIIIIIIIIIIIIEIIIHIHFIIIIIIIIIHHIHHHFHIHIIIIIIHHIIIIIHGHIIIIIIIHHIIIIIIIIGIIHIIHIIIIHIIIIIHIIIIIIIIIIIIIIIIIIIIIIIIIIHHHIIIIIIIIIIIHHHHIHIIIHIIHIIIIIIIIHIIIIIIIIHIIIHIIIIIIIIIIIIIIIIIHIIIHIIIIIIIIIIIIIIIIIIIIIIIIIIIIDDDDD
@HISEQ:969:HM2KJBCX2:2:1102:7431:15972 2:N:0:ACTATGCA
AACCCAGATGATCCCAACTATCCCTATTAATCATTACATCGATCCTAGAAACCAACAAAATAGAATGCGATGTCCTATTTCATTATTCCATGCTAATGTATTCAAGCGTGAGCCTGCTTTAAACACTCTAATTTTTTCAAGGTAACAGTCCTAATTCCCTATAACATCAAATAAATGACATTATAGTTCTTTAGAAGGTGAGAACCAATAAAATCAGTACATACCAAGGCATGACCAACTAATTGATCCCGAAGTTCAACTACGAGCTTTTTAACTGCAACAACTTTAATATACGCTATTGGAGCTGGAATTACCGCGGCTGCTGGCACCAGACTTGCCCTCCAA
+
DDDDAHHIIIIIIIIIIIEHHIIIIHIIIHHIIHIIIIIIHIIIIIIIIIIHHIIIIHHIIIIIHGGHIIIHIGHIIIIIGHHIIIIHHIIGHHIIIIIIIHHIHHGIIIGIIHHHHIIIIIHIIIIIIIIIIHIIIIIIHHIIHIIIIIHIIHHIFIHHHIIIIHHIIIIIIHHIIIIIIIIIIHIIGIIIGIIIIIIIIIGHIIIIIIIIIIIIIIIIGIIHIIIIIIIIIIIIIIIIIIIHIHIIIIIIHIIHHHGGIHIIIIIIIIIIIIIIIHEIIIIIIIIIIIHIIIIIIIIIIIIIIIIIIIIIIIIIIIIIIIIIIIIHFGIIIIIIIIIIDDDDD
@HISEQ:969:HM2KJBCX2:2:1102:14915:15590 2:N:0:ACTATGCA
AACCCAGATGATCCCAACTATCCCTATTAATCATTACATCGATCCTAGAAACCAACAAAATAGAATGCGATGTCCTATTTCATTATTCCATGCTAATGTATTCAAGCGTGAGCCTGCTTTAAACACTCTAATTTTTTCAAGGTAACAGTCCTAATTCCCTATAACATCAAATAAATGACATTATAGTTCTTTAGAAGGTGAGAACCAATAAAATCAGTACATACCAAGGCATGACCAACTAATTGATCCCGAAGTTCAACTACGAGCTTTTTAACTGCAACAACTTTAATATACGCTATTGGAGCTGGAATTACCGCGGCTGCTGGCACCAGACTTGCCCTCCAA
+
DDDDDIIIIIIIIIIIIIIIIIIIIIIIIIIIIIIIIIIIIFHHHHHIHIIIIIIIGIIIIIHIIIHHHIIIIFHIIIII?HHIIIIGEHHCEHIIHIIIIIIHIIHHIIIHIHIIIHIHHFHIIIIIIIIIHIIIIIIIIIIIIIHHHIIIIIIIIHIIIIIIIHHIIIIIIIIIIIIIIIIIIIIIIIIIIIIIIIIIIIIIFIIIIIIIHIIIIIIIHIIIIIIIIIIIIIIIIIIIIHEGIHIIIIIHGIIIIIHIIIIIIIIIHIIIIHIIIIIIIIIIIIHIIIIIIIIIIIIIIIIIIIIIHIIIIIIIIIIIIIIIIIIIIIIIIIIIIIIIDABDD
@HISEQ:969:HM2KJBCX2:2:1102:8699:15787 2:N:0:ACTATGCA
AACCCAGATGATCCCAACTATCCCTATTAATCATTACGGTGATTCAGAAACCAACAAAACAGGACCACCGTCCTATTCTATTATTCCATGCTAATGTATTCAGACGTAAGCCTGCTTTGAACACTCTAATTTTTTCAAGGTAAAGGTCCTGGTTTCCCACCACGCTAAATTAATAACATGATAGTTCCCCAGAAGGTAGAAATTCTACACACCAGTACAGACTTGTTAGCCCGACCGACGGTAGAACCCCGAAATTCAACTACGAGCTTTTTAACTGCAACAACTTTAATATACGCTATTGGAGCTGGAATTACCGCGGCTGCTGGCACCAGACTTGCCCTCCAA
+
DDD0@CFF111CCCGEHHHIHHFCHIFHHHEHI?HHF1DCEGC1<@CFFHCFGCEHCGECECDE1<G@0<1<CEC?<EF1CEHG11D@G11DEHEHHF<HHHEF?HIHHDIHEEB8CGCCIHH?EHHG@DFEEFHF8GDCIIIHHHGHHHHGFBDGHGFC9HDEHHF<GCGGHHIHHHHEFCH?IIHHGHHH@GC@EHGEHHHIHHHIIIIGHFCCHHHHHHH>C?HHFDCHG<<DGEC=HFGDHCHHFG?IIHHIHGIHFHHHHHHHIHCIHHHHHHHHIIIHHE?EIHHECEHIHIIIIIHHC@HHHG?HHHHDIIIIIHE@HHC@IHIHCG@HEHHHDDADA
@HISEQ:969:HM2KJBCX2:2:1102:6022:16459 2:N:0:ACTATGCA
AACCCAGATGATCCCAACTATCCCTATTAATCATTACGTCGATCCTAGAAACCAACAAAATAGAATCAAACGTCCTATTTCATTATTCCATGCTAATGTATTCAAGCGCGAGCCTGCTTTAAACACTCTAATTTTTTCAAAGTAACAGTCCTGATTTCCCACGACACCAAATTAATGACATCGTGGTTCGTCAGAAGGTAGGAATCAATTTGACCAGTACGTACCGAGGCACGACCGATCAACTGATCCCGAAATTCAACTACGAGCTTTTTAACTGCAACAACTTTAATATACGCTATTGGAGCTGGAATTACCGCGGCTGCTGGCACCAGACTTGCCCTCCAA
+
DDCCDHIIIIHHIIIIIIIIIIIIIIIIIIIIIIIIIIIIIIIGHIIIIIIIIIIIIGFIIIHHIIIIIIHIIIIIIIIIIIIHIHIHHHHHEHHHIHHHHGHIHIIIIIIIIIIIIHIIIIHIIIIIIIHIIHHHIIIIIHIIIHIHHIIIHHIHHIHHIIHIIHIIIIIHHIIIIIIIIIIIHIHIIHHIIIIIIIIIIIIIIIIIIIIIIIIIIIIIIIIIHIIIIIIIIIIIIIIIIIHHIIIIIIIIIIIIIIIIIIIIIIIHIIIIIHIIIIIIIIIIIIIIIIIIHIIIIHIIIIIIIIIIIIIIIIIIIIIIIIIIIIIIIIIIIIIIIIIIDDDDD
@HISEQ:969:HM2KJBCX2:2:1102:19131:15262 2:N:0:ACTATGCA
AACCCAGATGATCCCAACTATCCCTATTAATCATTACGGTGGTCCTAGAAACCAACAAAATAGAACCACAACGTCCTATTCTATTATTCCATGCTAATCTATTCAAGCAATAGCCCGCTTTAAACACTCTAATTTTTTCAAGGTAATGGTCCTGGCTCCCCAACACACCCAACAAAGGACATGCTGGTTCACCAGAAGGAAGACCCGACAACAAGACAGTACTCGCCAAAGACGGACCGCCCGGCCAGGCCTAAAATTCAACTACGAGCTTTTTAACTGCAACAACTTTAATATACGCTATTGGAGCTGGAATTACCGCGGCTGCTGGCACCAGACTTGCCCTCCAA
+
@0<<0C@@GH1DHHIIIIIIIIIIIIIIIIHIIIIIIICCHHGHIIGHIHIIIIIIIIIIIIH1DCHIH1FEE@CCC@HHIEHIIHHGH?HC?C1DCGHIHHHHGIHGHHHHDHHC@EHHIHHHGIIHGFDHHIIIIIHHIIIIHHIHHHHHEIIIHGHIIHHHEEHEI9IHGHIHHHIIIIIIHHHGIIIIIIHIHHHHHHHHHFEHGIIIHHHHIIIIHIHIHHIIHHHHIIIIIFIHHIFHHHIIIIIHIIIHIIIIIIIHHHGHIIIIIIIIIIIIHHIIIIHIIIIIIHGHGHGIHIIIIIIIIIIIIIIIIHIHHHHIIIIIIIIIIIIIIIIIIIDDDDD
@HISEQ:969:HM2KJBCX2:2:1102:18270:15051 2:N:0:ACTATGCA
AACCCAGATGATCCCAACTATCCCTATTAATCATTACGTCAATCCTAGAAACCAACAAAATAGGTTTGAACGTCCTATTTCACTATTCCATGCTAATGTATTCAAGCGTTAGCCTGCTTTAAACACTCTACTTTTTTCAAAGTAACAGTCCTGTTTCCCTGCAACACCAAATTAATGGCATTACAGTTCTTCAGAAAGGAGGAATCAGCGAAACCAGTTCATACCAGTGGCACGACCAACCTGCTGACCCCGAAATTCAACTACGAGCTTTTTAACTGCAACAACTTTAATATACGCTATTGGAGCTGGAATTACCGCGGCTGCTGGCACCAGACTTGCCCTCCAA
+
<<D<D@@GEC<<DGHHHHIIHIIIIIIIIIIIIIIIII<1<EHHHIIIIIIIIIIIIIIIIIH11<<<1<G?@1DCC1FHF11<<<FCFG11<1<DCHHH6<1H@1=H4@DD@<81DH@@G6<8<A@GB<$=B1<CDHHIHECG@HDHHDFC1DG@F0C1@CHHHG/IIHGCFF<<@7ECGHHF<@C<DCGGHIFHIHCGEFFGCIHC:@HCF<:<1@D/1<CD/C@EIIHHCIIIFH@GC<CD<EIDIIIIIIIIIIIIIIIIIIIIIIIIIIIIIIIIIIIIIIIIIIIIIIIIIIIIIIIIIIIIIIIIIIHIIIIIIIIIIIIIIIIIIIIIIIIHIDDDDD
@HISEQ:969:HM2KJBCX2:2:1102:20211:16690 2:N:0:ACTATGCA
AACCCAGATGATCCCAACTATCCCTATTAATCATTACGGTGATTTAGAAACCAACAAAACAGGACCACCGTCCTATTTTATTATTCCATGTTAATGTATTCAAACGTAAGCCTGCTTTGAACACTCTAATTTTTTCAAGGTAAAGGTCCTGGTTTCCCACTACGCTAAATTAATAACATGATGGTTCCCCAGAAGGTAGAAATTCCACACGCCAGTACAGACAATTGCCCGACCAGCGGTAGAACCCCGAAATTCAACTACGAGCTTTTTAACTGCAACAACTTTAATATACGCTATTGGAGCTGGAATTACCACGGCTGCTGGCACCAGACTTGCCCTCCAA
+
DD@@DHHHEHHHH?GHIIIIIIEHHIIIIIIHIGEHIIIH?GHIIIGIHHHHIIIHIIHHHCCHEHGHHI@HDHIIHIIIGEHEHCGHEHHHHHIHHHIEFEDFHIHHHCHHHHEEHHIHGGIIHGCHGIIHHHHIIIIHFCDHHCHHIHHHHHHHIEFHEHGHHCC=HGHHIIIIEHH?IHEHGCEEEFEHHHHHHHHIGIIHHHGC8EEHHIIHHHHIIIIHHIGIIIHFHIHHE6HHGDFHHCCEIHHIIHIIIIHIHEEEIHHGIIHGIIIIFHHHGIIHG?HHHHGHIIHHIHHFIIIHHIIIGHGHHIIIIIHIHIHHFFHHHHHHHIIIHHBDDDB
@HISEQ:969:HM2KJBCX2:2:1102:13583:16230 2:N:0:ACTATGCA
AACCCAGATGATCCCCAACTATCCCTATTAATCATTACGGTGGTCCTAGACCAACAAAATAGAACCAACGTCCTATTCTATTATTCCATGCTAATCTATTCAAGCAAAAGCCCGCTTTAAACACTCTAATTTTTTCAAGGTAATGGTCCTGGTTCCCCGACACACCCAATAAAGGACATACCGGCTCACCAGAAGGATAGACCCGACAGCAGAACAGTACTCGCCAGAGACGGACCGTCCGGTCAGGCCTAAAATTCAACTACGAGCTTTTTAACTGCAACAACTTTAATATACGCTATTGGAGCTGGAATTACCGCGGCTGCTGGCACCAGACTTGCCCTCCAA
+
DDDDDIIIIIIIIIIIIIIIIIIIIIIIIIIIHIIIIIIIIIIIIIIIIIIIIIIIIHGHIHHIIIIIIIIIIIIIIIIIIIIIIIIIIIIIIHHHIIIIIIIIIIIHIIIIIIIIIIIIIIIIIIIIIIIIIIIIIIHIHIIIIHIIIIIIHIIIIIIIIIIHIIIIIHIIIHIIIIIIIIIIIIIIHIIIIIIIIIIIIIIIIIIIIIIIIIIIIIIIIIIIIIIIIIIIIIIIIIIIIIIHIIIHIHIIIHHHIIIIIIIIIIIIIIHHIIIIIIIIIIIIIIIIIIIIIIIIIIHHIIIIIIIIIIIIIIIIIIIIIIIIIIIIIIIIIIIIIIIIDDDDD
@HISEQ:969:HM2KJBCX2:2:1102:15510:17913 2:N:0:ACTATGCA
AACCCAGATGATCCCAACTATCCCTATTAATCATTACGGTGGTCCTAGACCAACAAAATAGAACCAACGTCCTATTCTATTATTCCATGCTAATCTATTCAAGCAAAAGCCCGCTTTAAACACTCTAATTTTTTCAAGGTAATGGTCCTGGTTCCCCGACACACCCAATAAAGGGCATACCGGCTCACCAGAAGGATAGACCCGACAACAGACAGTACTCGCCAGAGACGGACCGCCCGGTCAGGCCTAAAATTCAACTACGAGCTTTTTAACTGCAACAACTTTAATATACGCTATTGGAGCTGGAATTACCGCGGCTGCTGGCACCAGACTTGCCCTCCAA
+
DDDDDIHIHIFHGEHGHIHIIIIIHHIIIIGIIIIIIGIIHIIIIIIEIIIHIIIHHIHHCHHHHIHHHHHIHIGHHIHIIIGHFHEHHHIIIHEGHIIHHHHGHIIIFGIIHHHHHHIEHBHHIIIHHIIIIHIGHIIIIIIIHHGIIHHHHIHHIIHIIHIHHIHIHIHFGHHCHIIIIIIIIIIIIIIIIIIIIIIIIIIIIIH:;HHHIHIIHIIIIHHIII=IIIIIIHICIIIIIIIII=IIIIIIIIIIIIHEHIHIHGIIIIIIIIIHEHIIIIIIIIIHHHHGIIIHHHIIIIIIHGIIIIIIIIIIIIIIIIIIIIIHIIHIIIIIIIDCDDD
@HISEQ:969:HM2KJBCX2:2:1102:19526:18810 2:N:0:ACTATGCA
AACCCAGATGATCCCAACTATCCCTATTAATCATTACGGTGATCCTAGAAACCAACAAAATAGAACCATGCCGTCCTATTTTATTATTCCATGCTAATCTATTCAAGCACAAGCCTGCTTTAAGCACTCTAATTTTTTCAAGGTAATAGCTCTGCTTCCCCAACGCACTAACTTAATAGCATGCTGGTTATTCAGAAGGTAGGAATTCATCAGGCCAGTGCGGACAGTGAAGCCCGACCAACCGACAAACTCCGAAATTCAACTACGAGCTTTTTAACTGCAACAACTTTAATATACGCTATTGGAGCTGGAATTACCGCGGCTGCTGGCACCAGACTTGCCCTCCAA
+
DDDDDIIIIIIIIIIIIIIIIIIIIIIIIIIIIIIIIHIIIIIIHHHIIIIIIIIIIIIIIIIIIIHIIIGHIIHIIIIIIIHIIIIHIGGHHHHIIIIIIHHIIHHIIIIIIIIIIIIHIIIIIIIIIIIIIIIIIIIIIIIHIIIIIIIGHIIHIIIIIIIIIIIIHHHIIHIIIIIIIIIIIIHHHHEHHHIIIIIIHIHIIIIIIIIIIIIIIIIIIIIIIIIIIIIIIIIIIIIIIIIHHHGIHGIIIIIIIIIIIIHIHIIIIIIIIIIIIIIIIIIIIIIIIIIIIIIHHHIIIIIIIIIIIIIIIIIIIIIIIIIIIIIIIIIIIIIIIIIIIIIDDDDD
@HISEQ:969:HM2KJBCX2:2:1102:15923:19389 2:N:0:ACTATGCA
AACCCAGATGATCCCAACTATCCCTATTAATCATTACGTCGATCCTAGAAACCAACAAAATAGAATCAAACGTCCTATTTCATTATTCCATGCTAATGTATTCAAGCGTGCGCCTGCTTTAAACACTCTAATTTTTTCAAAGTAACAGTCCTGATTCCCCACGACACCAAATTAATGACATCGCGGTTCTTCAGAAGGTAGGAACCAATAATGCCAGTGCGTACCGAGGCACGACCGACAATCTGATCCCGAAATTCAACTACGAGCTTTTTAACTGCAACAACTTTAATATACGCTATTGGAGCTGGAATTACCGCGGCTGCTGGCACCAGACTTGCCCTCCAA
+
DDDDDIIIIIGHIIIIIIIIIIIIIIIIIIIIIIIIIIIIIIIIIIHHIIIIIIIIIIIHIIIIIIIIIIIHHHHIIIIIIIIIIIIFIIIIIIIIIIIIIHIIIIIIIIIIIIIIIIIIIIIIIIIIIIIIIIIIIIIIIIIIIIIHIIIIIIIIIHIIIIIIIIIIIIIIIIIIIIIIIHIIIIIIIIIIIIIIIIIIIIIIIIIIIIIHIIIIIIIIIIIIIIIIII=IIIIIIIIIIHHHIHIIIIIIIIIIIIIIIIIIIIIIIIIIIHIIIIIIHIHIIIIIIIIIIIIIIIHHIIIIIIIIIIIIIIIIIIIIIIIIIIIIIIIIIIIIIIIIDDDDD
@HISEQ:969:HM2KJBCX2:2:1102:2242:18321 2:N:0:ACTATGCA
AACCCAGATGATCCCAACTATCCTATTAATCATTACGGTGATTCAGAAACCAACAAAACAGGACCACCGTCCTATTTTATTATTCCATGCTAATGTATTCAGACGTAAGCCTGCTTTGAACACTCTAATTTTTTCAAGGTAAAGGTCCTGGTTTCCCACCACGCTAAATTAATAACATGATGGTTCCCCAGAAGGTAGAAATTCCACACGCCAGTACAGACTATTGCCCGACCAACGGTAGAACCCCGAAATTCAACTACGAGCTTTTTAACTGCAACAACTTTAATATACGCTATTGGAGCTGGAATTACCGCGGCTGCTGGCACCAGACTTGCCCTCCAA
+
DDDDDIIIIIIIIIIIIIIIIIIIIIIIHIIIIIIIIIHIIIIIIIIIIHIIIIIIIIIIIHIIIIIIIHHIIIIIIIHIIIIIGHIIHIHHGIHIIIIHIFHIIIHIHHIIIIIHIIIHHHIIHHIHHIIIIIGHGHIIIIHIHIHIIIGIIIHHIIHIHHHGHIIHHIHHHHIIIIIGIIHHHHIHGEHHHHIIIHHIIHIHIIIHHDDHHHHA<CEHHCHHHCDIHCCHIIIDEHFGDDIHIHHC@IHCG<HHGEDGFCCCEIIIIIIIIIIIIIIHIIIIIIIIIIIIIIIIIIIIIIIIIIIIIIIIIIIIIIIIIIIIIIIIIIIIIIIIIDDDDD
@HISEQ:969:HM2KJBCX2:2:1102:14393:19065 2:N:0:ACTATGCA
AACCCAGATGATCCCAACTATCCCTATTAATCATTACGTCAACCCTAGAAACCAACAAAATAGGATCAAACGTCCTATTTTATTATTCCATGCTAATGTATTCAAGCGTTAGCCTGCTTTAAACACTCTAATTTTTTCAAAGTAACAGTCCTGTTTCCCCGCAACACCAAATTAATGGCATCACGGTTCTTCAAGAAGGAGGAATCAGCAAGGCCAGTTCATACCAGTGGCACGACCAACCTGCTGACCCCGAAATTCAACTACGAGCTTTTTAACTGCAACAACTTTAATATACGCTATTGGAGCTGGAATTACCGCGGCTGCTGGCACCAGACTTGCCCTCCAA
+
DBDDBIHIIIHIIIIIIIIIIIIIIIHIIIIIIIFFHIHHIHHIIIIHEHHHHIIIIHIHEHHHHHHIFHIH1FEHHHHIF?GHHHHIII?FHIIIIIIIIHHIIIHIIIIIIIIIIIIIIHHHHIIIHIIIIIHHIIFHHIIIIHHHHFHIIIIIIIIHIIIIIIIIIIIIIIIIIIIIHIIIIIIIIHIIIIIIIIIIIIIIIIIIIIIIIHHIIHHIIIIIIIIIIIIIIIIIHHHIIIIHGIIIIIIIIIIIIIIIIIIIIIIIIIIIIHIIIIIIIIIIIIIIIIIIIHIIIIIIIIIIIIIIIIIIIIIIIIIIIIIIIIIIHIHIHHIIIIIIIDDDDD
@HISEQ:969:HM2KJBCX2:2:1102:8431:20996 2:N:0:ACTATGCA
AACCCAGATGATCCCAACTATCCCTATTAATCATTACTCATTTCCCCAAAAACCAACAAAATTCGAGATACGAGTCCTAAATTATTATTCCATGCTAATGTATTCATAACTTTCAGCCTGCTTTAAACACTCTAATTTTTTCAAAGTAAAGGTCCTGGATTGCGAACCCAACCCAGTAAAGGGCAGGAACGTTCTCCAGGAAGATGGTAAGCGCGCATCGGCACTCACACACGATACCGTGGCGGGCCAAGCGCACTATACCAGAAATCCAACTACGAGCTTTTTAACTGCAACAACTTTAATATACGCTATTGGAGCTGGAATTACCGCGGCTGCTGGCACCAGACTTGCCCTCCAA
+
DCDDDIIHIIFIIHHH@HHIIIIIIIHIIIIIIIIIIIIIIHHIIIIHIIHGIHIIIGHIHEHIIGHIGHIIHIIGEHHGHHHHIHIIHHIIIIIIGIHHIFEHHIIIIIIHIIIHIIIHHFHIIHHIIIIIIIIIIIIHHIIIIIIIIHHGIIHHHIHHIIIIIIIIHHHIIHIIHFIIIIIIIIIIIHHHHIIIIIIIIIHIIIHHHDHHCHIIIHHHIIIHIIIIIIIIHIIIIIIIIHIIIIIIIIIIHFIIIIIIIIHHIIHIIIIIIIIIIHIIIIIIIIIIIIIHIIIIIIIIIIIIGIIIIIIIGHIIIIIIIIIIIIHIIHIIIIIIIIHIIIIIIIIIIIIIIDDDDD
@HISEQ:969:HM2KJBCX2:2:1102:20542:20713 2:N:0:ACTATGCA
AACCCAGATGATCCCAACTATCCCTATTAATCATTACGGTGATCCTAGAAACCAACAAAATAGAACCATGCCGTCCTATTTTATTATTCCATGCTAATGTATTCAGGCATAGGCCTGCTTTGAGCACTCTAATTTTTTCAAGGTAATGGTTCTGCTTCCCCGGCACATCAAATTAATGGCATACCGGTTATTCAGAAGGTAGGAATCCATCACACCAGTGCGGACCGTGAGGCCCGACCGACGGATAGATCCCGAAATTCAACTACGAGCTTTTTAACTGCAACAACTTTAATATACGCTATTGGAGCTGGAATTACCGCGGCTGCTGGCACCAGACTTGCCCTCCAA
+
DDDDDIIIIIIIIIIIIIIIIIIIIIHIIIIIIIIIIIIIIHHHHIIIIIIIIIIIIIIIIIHIIIIIIGHFHEFHHHIF1<GGHIIIFHIIHIIIIIHHIHHHIIHIIIIIEHHHHIGHHIIHFIHHIHIIIIIIHIIIIIIIHIIIIIIIIHIIIIIGIHHEHIIIIIHIIHIHIIHIIHHHEHIIIIIIIIIHIIIIHI2IIIIIIHHIIIIIIIHIHIIIIIIIIIIIIIIGIHHIIIIHIHDGIIIIIIIIIIIIIIIIHIIIIIIIIIIIIIIIIIIIHHIIIIIHIIIIIIIIIIIIIIIIIIIIHGIIIIIIIIIIIIIIIIIIIIIIIIIIIIIDDDDD
@HISEQ:969:HM2KJBCX2:2:1102:12171:20985 2:N:0:ACTATGCA
AACCCAGATGATCCCAACTATCCCTATTAATCATTACGTCGATCCTAGAAACCAACAAAATAGAATCAAACGTCCTATTTCATTATTCCATGCTAATGTATTCAAGCGCGAGCTTGCTTTAAACACTCTAATTTTTTCAAAGTAACAGTCCTGATTTCCCATGACACCAAATTAATGACATCGTGGTTCGTCAGAAGGGAGAAACCAATAATGCTAGTACGTACAAAGTACGACCGACATATTAGTCCCGAAATTCAACTACGAGCTTTTTAACTGCAACAACTTTAATATACGCTATTGGAGCTGGAATTACCGCGGCTGCTGGCACCAGACTTGCCCTCCAA
+
DDDDDIIIIIIIIIIIIHIIIIIIIIIIIIIIIIIIIIIIIIIIIIIIIIIIIIIIHIIIIIIIIIIIHIIHIIIIHIIIIIIIIIIIGIIIIIIHIIIIIIIIIIIGHIIIIIIIIIIIIHIIIIIIHIHIHIIIIIIIIIIIIHHIIIIIIIIIIIIHIIHHIIIIIIIIIIIIIIIIIIIIIIIIIIIIIIIIIIIIIIIIHIIIIIIIIIIIIIIIIIIIIIIIIIIIIIIIIIIIIIHHIIIIIHIIIIIHIIIIIIIIIIIIIIIIIIIIIIIIIIIIIIIIIIIIIIIIIIIIIIIIIIIIIIHIIIIIIIIIIIIIIIIIIIIIIIIIIIIDDDDD
@HISEQ:969:HM2KJBCX2:2:1102:4356:21606 2:N:0:ACTATGCA
AACCCAGATGATCCCAACTATCCCTATTAATCATTACGGTGGTCCTTGAACCAACAAAATAGAACCACGACGTCCTATTCTATTATTCCATGCTAATCTATTCAAGCAAAAGCCTGCTTTAAACACTCTAATTTTTTCAAGGTAATGGTCCTGGCTCCCCGGCACGCCCAATTAAGAACATACCGATTCACCAGAAAGATAGACCCGACGACAGAACAGTACTCGCCAGAGACGGACCGTCCGGCCAGGCCTAAAATTCAACTACGAGCTTTTTAACTGCAACAACTTTAATATACGCTATTGGAGCTGGAATTACCGCGGCTGCTGGCACCAGACTTGCCCT
+
DD@DDHCHHGEEEHHIICHEHCHHHFHIEGGCGHHICGHC?HHEHCHEGHEHEH@@EHIHHHHH?HECHICDE=GC1CHHHHHH?CF<F1?1CIIHEFGHFGIIHHIIGIIHIIIIHHGDHGHIHIIIIIIIIIIIIIIIHIIIIIHIGIIIFEIGIIHIIIIIIIIHHIHHIIHIIIIIIHHIIHIHHHIIIIIIIIIIIIIIIIIIIIIIIIIIIIIIIGIIIIIIIIIIIIIIIIIIHFIIIIIIIIIIIIIIIIIIIIIIIIIIIIIIIIIIIHIIIIIIIIIIIIIIIIHIIIIHHHIIIIIIIIIIIIIIIIIIIIIIIIIIIIIIIIIIIIDDDDD
@HISEQ:969:HM2KJBCX2:2:1102:17064:21635 2:N:0:ACTATGCA
AACCCAGATGATCCCAACTATCCCTATTAATCATTACGGTGATCCTAGAAACCAACGAAATAGAACCAATCCGTCCTATTTCATTATTCCATGCTAATGTATTCAGACGTTAGCCTGCTTTAAACACTCTAATTTTTTCAAAGTAACAGTCCTGATTTCCTATCACACCAACTAAATGGCATGAAAGTTCCTCAGAAGGTAGAGATTTATCTCACCAGTACAGACAATTAAGCCTGACCAATGGGTAAACCCCGAAGTTCAACTACGAGCTTTTTAACTGCAACAACTTTAATATACGCTATTGGAGCTGGAATTACCGCGGCTGCTGGCACCAGACTTGC
+
DADDDIHIIHHHHIIIIIIIIHFHIHHIIIIIIIIIIIIHIIIIIIGHHIIIIIIIICHHHHGHHIIIHHIIIGHIIIHHIIIIHHHHIIIIIIIIIIIIHIIIIIIIIIIIIIIHHIHIIIIIIIIIIIIIIIIIIIIIIIIIIIIIHHIIIIIIIIIIIIHIIIIIIIIIIIIIIIIIIIIIIIIIIIIIIIIIIIIIIIIIIIIHIHIIHHFIIIIIIIIIIIIIIIIHIIIIHHHGIIIIIIIIIIHIHIIIIIIIIIIIIHIIIIIIIIIHHIIIIHHIIIIIIIIIIIIHIIIIIIIIIIIIIIIIIIIIIIIIIIHIIIIIIHIIHIIIDDDDD
@HISEQ:969:HM2KJBCX2:2:1102:20958:22160 2:N:0:ACTATGCA
AACCCAGATGATCCCAACTATCCCTATTAATCATTACGTCAATCCTAGAAACCAACAAAATAGGATCAAACGTCCTATTTCATTATTCCATGCTAATGTATTCAAGCGTTAGCCTGCTTTAAACACTCTAATTTTTTCAAAGTAACAGTCCTGTTTCCCTGCAACACCAAATTAATGACATTACAGTTCTTCAAGAAGGAGGAACCAGTAAAGCCAGTACATACCAGAGGCACGACCAACCTACTAATCCCGAAATTCAACTACGAGCTTTTTAACTGCAACAACTTTAATATACGCTATTGGAGCTGGAATTACCGCGGCTGCTGGCACCAGACTTGCCCTCCAA
+
DDDDDHHIHIHIIHIHIEGHEHIIIHGHHIIHHHEHIIGEHHIHHIIFIIIIHHIIIIIIIIHGH@GHGHE@<CEEGHHHIIIHH1DHHHFCH1DG@FCHHHEDECEFHHGIHGHHFHHHHHIIHHIHFHIIHIGIIIHIIIHIHHHHHHGEFHHIHHIGIIIIIIIHHHIHHIHHIIHGHIHHHH;IIIIIGHIIIIIIIIHHIIIIHIIH<IIIIIHII<IIIHIGIIIIIFIIIIHIGFGGBGHGHIIIHEHHIIIHIIHIHHIIIIIIHHGIIIIIIIIIIIHIIIIIIHIIIIHHGIIIIIIHIIIIIIIIHIIIIIIIIIIIIIIIIHIIIIIIIDDDDD
@HISEQ:969:HM2KJBCX2:2:1102:11044:21693 2:N:0:ACTATGCA
AACCCAGATGATCCCAACTATCCCTATTAATCATTACGTCAATCCTAGAAACCAACAAAATAGGATCAAACGTCCTATTTCATTATTCCATGCTAATGTATTCAAGCGTTAGCCTGCTTTAAACACTCTAATTTTTTCAAAGTAACAGTCCTGTTTCCCTGCAACACCAAGTAAATGACATCACAGTTCTTCAAGAAGGAGGAATCAGTGAGGCCAGTGCATACCAGTGGCACGACCAACCTACTGACCCCGAAATTCAACTACGAGCTTTTTAACTGCAACAACTTTAATATACGCTATTGGAGCTGGAATTACCGCGGCTGCTGGCACCAGACTTGCCCTCCAA
+
DDDDDIHEHHIIEHHIIGIIIIHHHHHIIIIIGHHICCHHIDHHHHFHIIHHFHHIIHHIIIHGHHHEHHFHHFHIEHHIFIIHIIHH?EHHFHHIFIIIIHIIHIHEHIHGHIIIHHHIHIBHFFHHHFHIHHIIIHHFHIIIIHHHHFHHIIIIHHHHIGIIIIIIIIIIIIHHGHHHHIIIIIIIIHIIHHIIIIIIIIIIIIIIIIIHIHIIIIIFIIIHIIIIIIIIIHIHIIIHIHHHGHIIIIHIIIIIIIIIIHHIIIHIIIIIIIHIHGIIHHIHHHGHIIIIIHIIIIIIIIHIIIIHIIIHIHIIIIIIIIIHIIIIIIIIHIIIIHHIIADDDD
@HISEQ:969:HM2KJBCX2:2:1102:19444:22919 2:N:0:ACTATGCA
AACCCAGATGATCCCAACTATCCCTATTAATCATTACGGTGATCCTAGAAACCAACGAAATAGAATCAGTCCGTCCTATTTCATTATTCCATGCTAATGTATTCAGACGTTAGCCTGCTTTAAACACTCTAATTTTTTCAAAGTAACAGTCCTGATTTCCCATCACACCAAATAAATGGCATGAAAGTTCCTCAGAAGGTAGAGATTCATCTCACCAGTGCAGACAATTAAGCCTGACCAATGGGTAAACCCCGAAGTTCAACTACGAGCTTTTTAACTGCAACAACTTTAATATACGCTATTGGAGCTGGAATTACCGCGGCTGCTGGCACCAGACTTGCCCTCCAA
+
DDDDDIIIIIIIHIIIIIIIIIIIIIIIIIIIIIIIIIIIIIIIIIIIGIIIIIIIIIIIIIIIIIIIIIHHIIIIIIIIIIIIIHIGHIIIIHIIIIIHHHIIIIIIIIIIIIIIIIIIIIIIIHIIIIIIIIIHHIIHIIIIIIIIIIIIIIIIIIIHIIIIHIHIIIIIIHIIIIIIIIIHIIIIIIIIIIIIIIIIIIIIIIIIIIIIIIHIIIIIIIIIIIIIIIIIIIIIIIIIIIIIHHDHHIIIIIIIIIIIHIIIIIIIGIIIIHIIIIIHIIIIIIIIHIIIIIIIIIIIIIIIIIIIIIIIIHIIIIIIIIIIIIIIIIIIIIIHIIIIIIIDDDDD
@HISEQ:969:HM2KJBCX2:2:1102:2845:23230 2:N:0:ACTATGCA
AACCCAGATGATCCCAACTATCCCTATTAATCATTACTTCAGTCCTAGAAACCAACAAAATAGAACCATGCCGTCCTATTCTATTATTCCATGCTAATGTATTCGAGCAAAAATGCCTGCTTTAAACACTCTAATTTTTTCAAGGTAAAGGTCCTGGATCCGCAAGACACCCAATTAAGGACATCAAGTTTCTCCAGAAGGTGAGAAATCAACAGCAACAGTTCATACCCCTTAAGGCACGACCATTACGTCAATCCCGAAATTCAACTACGAGCTTTTTAACTGCAACAACTTTAATATACGCTATTGGAGCTGGAATTACCGCGGCTGCTGGCACCAGACTTGCCCTCCAA
+
ADDD0E?GHHIHHHHHII@FCGFEG1CHFEHEHIEGGHHGHEHIHIII1FE@HHIHHIGIHHE??GCFHHIEDE/CGF1C@@CC<FGH1CCG@?GG1FHECCCEEDHFH@GCEFDHHF1F?CHHGHIIEHFFFIHHHEGE11GCA?BFFB@FEFHCHDEHHEFFCECHHFHHH:E?IHE;II:HHHHFGEFHEIHHHFHCCGGIGHHGEFEIIIIH@IHHFHEHFHHHGIIHFHEHHGGIGHHGIIIHHFCDIHHDHHHHHHIIIIIHIIIHHHIHGIHHHHIIHIIIHIIHIIIHGGEE<IIIIHHHHIIIHHHIHIHIHHDHIHHHEHEHIIIHHIIHHHEHGIIHADDD@
@HISEQ:969:HM2KJBCX2:2:1102:16035:23066 2:N:0:ACTATGCA
AACCCAGATGATCCCAACTATCCCTATTAATCATTACGGTGATTCAGAAACCAACAAAACAGGACCACCGTCCTATTTTATTATTCCATGCTAATGTATTCAGACATAAGCCTGCTTTGAACACTCTAATTTTTTCAAGGTAAAGGTCCTGGTTTCCTACCACGCTAAATTAATAACATGATAGTTCCCCAGAAGGTAGAAATTCTACACGCCAGTACAGACAATAGCCTGACCAACGGTAGAACCCCGAAATTCAACTACGAGCTTTTTAACTGCAACAACTTTAATATACGCTATTGGAGCTGGAATTACCGCGGCTGCTGGCACCAGACTTGCCCTCCAA
+
0@@@DH@DHH1DE<1D<01<CEHHH@FF1DGHEHH@<1<FECCG?C?1DF@1<CC<CH@GH@11<D1<0<C0C0<<1<1DC<CFF111DCEGI?FEHIH@G@HHHECHGGGGGEHEHGB@1@DBFF?HHCGHH@FACEEGGGFHHGHECGH1FDFHGFCHDDI9G?FIHGCHDCGCEHEG@FHEDFHIIIIIHHHH?HGHEGFEIII;IIIIHEHFIIIHGIGHFC?FGFFHHIHHHHHGDHHIIIIHFHHGEFIHHEEHIIHEIIIIIIHGGEGIIHHCHGEHIHHCEEGECIIHHHGEHHFHFIIHGDHIIIIIHHHIIHHCIIIHHHEIIHIIIHADDDB
@HISEQ:969:HM2KJBCX2:2:1102:20103:24145 2:N:0:ACTATGCA
AACCCAGATGATCCCAACTATCCCTATTAATCATTACGGTGATCCTAGAAACCAACGAAATAGAATCAGTCCGTCCTATTTCATTATTCCATGCTAATGTATTCAGACGTTAGCCTGCTTTAAACACTCTAATTTTTTCAAAGTAACAGTCCTGATTTCCCATCACACCAAATGAATGGCATGAAAGTTCCTCAGAAGGTAGAGATTCATCTCACCAGTGCAGACAATTAAGCCTGACCAATGGGTAAACCCCGAAGTTCAACTACGAGCTTTTTAACTGCAACAACTTTAATATACGCTATTGGAGCTGGAATTACCGCGGCTGCTGGCACCAGACTTGCCCTCCAA
+
DDDDDIIIIIIIIIIIIIIIIIIIIIIIIIIIIIIIIIIIIIIIIIIIIIIIIIIIIIIIIHHIIIIIIIIIIIIIIIIIHIIIIIIIIIIIIGIIIIIIIIHIIIIIIIIIIIIIIIIIHIIHIIIIIIIIIIIIIIIIIIIIIIIIIIIIIIIIIIIIIIHIIIIHGHIIHIIIIIIHIIIIIIIIIIHIIIIIIIIIIIIIIIIIIHIIIIIIIIIIIIIIIIIIIIIIIIIIIIIIIIIHHGEIIIIIIIIIIIIIIIIIIIIIIIIIIIIIIIIIIIIIIIIIHHIIIIIIIIIIIIIIIIIIIIIIIIIIIIIIIIIIIIIIIIIIIIIIIIIIIIIDDDDD
@HISEQ:969:HM2KJBCX2:2:1102:18266:24571 2:N:0:ACTATGCA
AACCCAGATGATCCCAACTATCCCTATTAATCATTACATCGATCCTAGAAACCAACAAAATAGAATCGGATGTCCTATTTCATTATTCCATGCTAATGTATTCAAGCGTGAGCCTGCTTTAAACACTCTAATTTTTTCAAGGTAACAGTCCTAATTCCCCGTGACACCAAATTAATGGCATTACGGTTCTTTAGAAGGTGAGAAATCAATAATATCAGTACATACCAACGGCATGACCGAAACATTGATCCCGAAATTCAACTACGAGCTTTTTAACTGCAACAACTTTAATATACGCTATTGGAGCTGGAATTACCGCGGCTGCTGGCACCAGACTTGCCCTCCAA
+
DDDCDHIIIIIIGHIIGIIIIIIIIIIIIIIIIIIIIIIIIIIIIICFHIIIIIIIIIIIIIHHIIIIHHIIHIIIIIHIGHIIIIIHHIIHHHIIIHIHIIIIIIIHIHIIIIIIHHIIIIIIIIIIIIIIIIIHHIIHIHIIIIIIHIIIIIIIIIIHIIIIIIIIIIIHIIIIIIIIIIIIIIIIGIIIIIIIIIIIIIIIIIIIIIIIIIIIIIIIIIIIIIIIIIIIIIIIIIIIIIIIHFIHIIIIIIIIIIIIIIIIIIIIIIIIIIIIIIIIIIIIIIIIIIIIIIIIIIIIIIIIIIIIIIIIIIIIIHIIIIIIIIIIIIIIIIIIIIIIIIDDDDD
@HISEQ:969:HM2KJBCX2:2:1102:4767:24969 2:N:0:ACTATGCA
AACCCAGATGATCCCAACTATCCCTATTAATCATTACGTCGATCCTAGAAACCAACAAAATAGAATCAAACGTCCTATTTCATTATTCCATGCTAATGTATTCAAGCGCGAGCCTGCTTTAAACACTCTAATTTTTTCAAAGTAACAGTCCTGATTCCCCATGACACCAAATTAATGACATCATGGTTCTTCAGAAGGGAGAAATCAAAATTGCCAGTACGTACCGAGGCACGACCAACAAATTGATCTCGAAATTCAACTACGAGCTTTTTAACTGCAACAACTTTAATATACGCTATTGGAGCTGGAATTACCGCGGCTGCTGGCACCAGACTTGCCCTCCAA
+
DDDDDIIIIIHIIIIIIIIIIIIIIIIIIIIIIIIHIIIIIIIHIIIIIIIIGHHIIGHIIIHIIIIIIIIIIIIIIIIIIIHIIIIIIIIHHIIIIIIIIHHIIHEHHIHHIIIIIIIIIHIIIIIIIIIIIHIIHIIIHIIIIIIIIIIIIIIIIIIIIIIIIIIHIIIIHIIIIIIIIIIIIIIIIIIIIIIIIHHIIIIIIIIIIIIIIHIIIIIIIIIIIIIIIIIIIIIIIIIIIIIHIIIIGIIIIIIIIIIIIIIIIIIIIIIIIIIIIIIIIIIIHHIIIIIHIIIIIIIIIIIIIIIIIIIIIIIIIIIIIIIIIIIIIIIIIIIIIIIIDDDDD
@HISEQ:969:HM2KJBCX2:2:1102:15461:24396 2:N:0:ACTATGCA
AACCCAGATGATCCCAACTATCCCTATTAATCATTACGGTGATTCAGAAACCAACAAAACAGGACCACTGTCCTATTTTATTATTCCATGCTAATGTATTCAGACGTAAACCTGCTTTGAACACTCTAATTTTTTCAAGGTAAAGGTCCTGGTTTCCCACCATGCTAAATTAATAACATGATGGTTCCCCAGAAGGTAGAAATTCCACACGCCAGTACAGACTATTGCCCGACCAACGGTAGAACCCCGAAATTCAACTACGAGCTTTTTAACTGCAACAACTTTAATATACGCTATTGGAGCTGGAATTACCGCGGCTGCTGGCACCAGACTTGCCCTCCAA
+
DDDABEGFHIFFHHIIHHIHHHHHHIIIGIIHHIIGIIHHHIHHIIHHHHHHHIIIHHGIIGHIGHIIIFHFEGHHIHHIGIIIHHHHIIGIIII@IIIHHIIIIGIIHIIIHHIHIIIIIIIIHIIIIHHHHIHGHAG@HCIIHHIIIIIHIHIIIIIHGIHIIHIHIIGHGIIIIIIIIIIIHHIIIIIIIIHFFHIIHIIHIIIHGIIIIIIIHHIHHHIIHHHFIIIIIIHHIHIHHDIIHIIIHIIIHHHIHFHHHIIIHHIIIIIIHIGIHHIIIIIIIHIIIIHIIIIIIIIIIIIHHGHHIHIIIIIIIIIIIIIIHIIIHIHIIIIIIIDDDD@
@HISEQ:969:HM2KJBCX2:2:1102:5844:24818 2:N:0:ACTATGCA
AACCCAGATGATCCCAACTATCCCTATTAATCATTACATCGATCCTAGAAACCAACAAAATAGAATCGGATGTCCTATTTCATTATTCCATGCTAATGTATTCAAGCGTGAGCCTGCTTTAAACACTCTAATTTTTTCAAGGTAACAGTCCTAATTCCCCGTGACACCAAATTAATGGCATTACGGTTCTTTAGAAGGTGAGAAATCAATAATATCAGTACATACCAACGGCATGACCGAAACATTGATCCCGAAATTCAACTACGAGCTTTTTAACTGCAACAACTTTAATATACGCTATTGGAGCTGGAATTACCGCGGCTGCTGGCACCAGACTTGCCCTCCAA
+
DBDDDIHIIIIIIHIIHIIGIIIIIIIIIIIIIIIIIIIIIIIIHHHHIIHHHHIIIGIIIIIIIHHIHIIIIIIIIIIIIIHHIHHIHIIIIIIHIHIFH@HHHHHHHIIIHIIIHIIIIHHHHIIIIIHHHEIIHHHIHIHHHIIIIIIIIIIIIIIIIHIIIIIIIIIIIIIIIIIIIIIIIIIIIIIIIIIIIIIGIIIIIIHIIIIIIIIIIIHIIIIIIIIIHIIIIIIIIIHIHIIIHDIIIIIIHIIHIHIIIIIIIIIIIHHHHIIIIIIIIIIIIIIIIIIIIIIIIIIIIIIIIIIIIIIIHGIIIIIIIIIIIIIIIHIIIIIIIIIIIIDDDDD
@HISEQ:969:HM2KJBCX2:2:1102:2643:25437 2:N:0:ACTATGCA
AACCCAGATGATCCCAACTATCCCTATTAATCATTACGTCGATCCTAGAAACCAACAAAATAGAATCAAACGTCCTATTTCGTTATTCCATGCTAATGTATTCAAGCGTGAGCCTGCTTTAAACACTCTAATTTTTTCAAAGTAACAGTCCTGATTCCCCAAGACACCAAATTAATGACATCATGGTTCGTCAGAAGGTAGAAATCAATAATACCAGTACGTACAATAGCACGACCAATAAATTGATCCCGAAATTCAACTACGAGCTTTTTAACTGCAACAACTTTAATATACGCTATTGGAGCTGGAATTACCG
+
DDDDDHIHIIIIIIIHHIIIIIIHIIIIIIIIIIIIIIIIIHHHIIHIIIIIFHHIIEHIIHIHIIHIIIIIIIHIHIIIFHIHIIIIIIIIIIIIIHIIIIIHHIIIIIIIHIIIIHIIIIIIIIIIHIIIIIIIIIIIIIIIIIIHHHIIIIHHIHHHHIIHIIIHHIIIIIIIIIIIIIIIIIIIIIIHIIIIIIIIIIIIHIIIIIIIIHFIIIIIIIIIIIIIIIIIIIIIIIIIIIHIIIFIIIIIIIIIIIIIIIIIIIIIIIIIIIIIIIIIIIIIIIIIIIIIHHIHHIIIIIIIIIIIIIIDDDDD
@HISEQ:969:HM2KJBCX2:2:1102:10062:25682 2:N:0:ACTATGCA
AACCCAGATGATCCCAACTATCCCTATTAATCATTACCGCATGCTGCTAACCAACGAAACAGACAGCGGTCCTGATCCATTATACCATGCTAATATATTCAAGGCAAGGATGCCTGCTTTAAACGCTCTAATTTCTTCAAAGTAAACGACCTGGAGCCATACCGCCCACTCATTTAAGAGCAGACAGAGACAACCAAGTGTTGATGGAGACGGGCCAGTACACACCCCTTGAAAGGGCAGACCATGCCCGACTCGCACCGATTCCAACTACGAGCTTTTTAACTGCAACAACTTTAATATACGCTATTAGAGCTGGAATTACCGCGGGTGCTGGCACCAGACTTGCCCTCCAA
+
DBD@B0DGC@C1<<11DGHE@1<C@E<FFC@FH@FFCG0<EC<C@EEHHH1<<FEHHHH<11<DE1F/CHCF111<<GHHC?FH?GHC111<D@EH@1@@C<1GG?H@<C@D@CGFF@FCGH?>0EFECCGFHEG6<D<<CGGCFHEGEDEH?<<0AGH0<0EEHI<//BDEGF?IHHFCHHEGCC8:F?//G@7DD<0/69DHHH?EEDCF.GC<<0D0E/C:/DGD<1A1GA<<<<1:1@?GB:EAF:</G/DG<01<C@EH?HHC<<HGCEHHF@CF@<D1CH@HCHCC1IIHGC<@H?E@CCDEGFEEEHHHHHC/CHH<HEHIHED1D<CEGC<CEHG@DDEF<0<D0
@HISEQ:969:HM2KJBCX2:2:1102:14123:26235 2:N:0:ACTATGCA
AACCCAGATGATCCCAACTATCCCTATTAATCATTACAGCGGTCCTAGAAACCAACAAAATAGAACCGATGTCCTATTCTATTATTCCATGCTAATGTATTCGAGCAAAGGCCTGCTTTGAACACTCTAACTTTTTCAAGGTAAAAGTCCTGGTTCCCCACGACACCCAGTAAAGGGCATCGGGTTTCCCAGAAGGAAAGACCCGACCGAATCCGTACGCTCGATTAGGAGGACAGATCAGCCAGGTCCAAGGTTCAACTACGAGCTTTTTAACGGCAACAACTTTAATATACGCTATTGGAGCTGGAATTACCGCGGCTGCTGGCACCAGACTTGCCCTCCAA
+
DDDDDIHIIIHHIIIIIIIIIIIIIIIIIIIIIIIIIIEHHIIIIIIHIIIIIIHIIIIIIIGHHIIDHIIHHIIHIIIIIIIIIHHIIIGHIIIIIIHIIHHHEHIIIGIIIIIIHIIIIIIIIHIHHIIIIHIIIGIIIIIIIIHHIIIHHIIIHIIIIIIIIIIIIIHIIIIIIIIIIIIIIIIHHIIIIIIIIIIIIIIIHHIIIIIHHIIIIIIIIIIIIIIIIIIIIIIIIIIIHIIIIIIIIIIIIIIIIIIIIIIIIIIIIIIIIIIIIIIIIIIIIIIIIIIIIIIIIIIIIIIIIIIIIIIIIIIIIIIIIIIIIIIIIIIIIIIIIGIDDDDD
@HISEQ:969:HM2KJBCX2:2:1102:6528:26289 2:N:0:ACTATGCA
AACCCAGATGATCCCAACTATCCCTATTAATCATTACGTCAATCCTAGAAACCAACAAAATAGGATCAAACGTCCTATTTCATTATTCCATGCTAATGTATTCAAGCGTTAGCCTGCTTTAAACACTCTAATTTTTTCAAAGTAACAGTCCTGTTTCCCTGCAACACCAAATTAATGACATTACAGTTCTTCAGAAAGGAGGAATCAGCGAAGCCAGTACATACCAAAGGCACGACCAACCTGCTAACCCCGAAATTCAACTACGAGCTTTTTAACTGCAACAACTTTAATATACGCTATTGGAGCTGGAATTACCGCGGCTGCTGGCACCAGACTTGCCCTCCAA
+
DDDDDHIIIGIIIIIIIIHIIIIIIIIIHIIIIIIIIIIIIIIIGICFHHIHHIIIHGHHIIHHIIIIIIIHHIIIIIIHIIIIIIIHIIIIHHIIIHHHHFHIIIIIHHIIIIIIIHHHHIIIIIIIIIIIIIIHIIIIIIIIHIHHIIHIIIIIIIIIIIIIIIIIIHIIIIIIIIIIIIIIIIIGIHHIIIIIIHIHHIHHHIIIIIGIHFHIIIIIIIIHIIIIGIIIIIIIIGIIIIHIHHIHIHIGIIIIHHGIIIIHHHHHHHIIIHIIIIIHIIIIIIHGIIHIIIIIIIIHHIIIIIIHIIIIIIIIIGIIIIIIIIIIIIIIIIIIIIIIIDDDDD
@HISEQ:969:HM2KJBCX2:2:1102:16443:25356 2:N:0:ACTATGCA
AACCCAGATGATCCCAACTATCCCTATTAATCATTACGTCAATCCTAGAAACCAACAAAATAGAATCAAACGTCCTATTTCATTATTCCATGCTAATGTATTCAAGCGTAAGCCTGCTTTAAACACTCTAATTTTTTCAAAGTAACAGTCCTGATTCCCCACGACACCAAATTAATGACATCGTGGTTCTTCAGAAGGTAGGAACCAATAATGCCAGTGCGTACCGAGGCACGACCGACAATCTGATCCCGAAATTCAACTACGAGCTTTTTAACTGCAACAACTTTAATATACGCTATTGGAGCTGGAATTACCGCGGCTGCTGGCACCAGACTTGCCCTCCAA
+
BDCDDHIIIIHIHIIIHIIIIHIHHIIIIIIIIIIIIIIHIIIGHHHIIIIFGHHIIIIIIHIIIIIIIIIGIHHGHIIIIIHIHIIHHHIHHHIIIIIIIHIIHIIIIIIIIIIIIIIIIIHIIHIIIHIHIIIIIIIIIIIIIIIIIIIIIIIIGIHIIIIIIIIIIIIHHIIIIHHIIIIIIIIIIIIIIIIIIHHIIIIIIHIIIIIIIIIIGIIIIIIIIIHIIIIIIIIIHIIIIHEFHIIIIIHIIIIIIIIIIIHHIIIIIHIIIIIGIIIIIIIIIIIIIHIIIIIIIIIIIIIIHHGDIIIIIIIIIIGIIIIIIIIIIIIIIIIIIIIIDDDDD
@HISEQ:969:HM2KJBCX2:2:1102:18281:26189 2:N:0:ACTATGCA
AACCCAGATGATCCCAACTATCCCTATTAATCATTACGGTGATCCTAGAAACCAACTAAATATAACCATGCCGTCATATTCTATTATTCCATGCTAATGTATTCGAGCAAAAATGCCTGCTTTAAACTCTCTAATTTTTTCAAGGTAAAGGTCCTGGATCAGCAAGACACCCAATTAAGGACATCAAGTTTCTCCAGAAGGTGAGAAATCAACAGCAACAGTTCATACCCCTTAAGGCACGACCATTACGTCAATCCCGAAATTCAACTACGAGCTTTTTAACTGCAACAACTTTAATATACGCTATTGGAGCTGGAATTACCGCGGCTGCTGGCACCAGACTTGCCCTCCAA
+
<B0<0<DF11<D@H111<CEF11<C<FG<CGD@FG?G<011DCD@D?111<C1<<<11<<<11<1C<1CF11<</0<<1<<<1D<11<<1<D1DD1<1<DFC?G<1<<GHIIHFC1@B1BCG?I8GB%1@<FEBCGHH?;1?C@HH@GF1EE<FAGE711%<EHEC7CCED0@CCCHEHHHGD/HGD4DG??H;:G@EF/G?HGIHFG?EFHHGHDEGCC=CEGHGCE1FCIHHCIGHHHFA@AFHD@HGCCIHIH<FHHGD1@FHE<IHIHHEHIHHCEDGD<1EEHFHEHFG1HEHEFHDHEHCHEHCFC1<@EIHEDEH<H<FHHFIGGIHIIGIGC@HHCC?EHDDD?D
@HISEQ:969:HM2KJBCX2:2:1102:3508:26708 2:N:0:ACTATGCA
AACCCAGATGATCCCCAACTATCCCTATTAATCATTACGGTGGTCCTAGACCAACAAAATAGAACCAACGTCCTATTCTATTATTCCATGCTAATCTATTCAAGCAAAAGCCCGCTTTAAACACTCTAATTTTTTCAAGGTAATGGTCCTGGTTCCCCGACACACCCAATAAAGGGCATACCGGCTCACCAGAAGGATAGACCCGACAGCAGAACAGTACTCGCCAGAGACGGACCGTCCGGTCAGGCCTAAAATTCAACTACGAGCTTTTTAACTGCAACAACTTTAATATACGCTATTGGAGCTGGAATTACCGCGGCTGCTGGCACCAGACTTGCCCTCCAA
+
DD@0@CFGH?FHEHGEEECCCG1<GH?@GC@FEHHE@EE=FE=HHCCGGHIIFEGH?@CFF@@GH?1CHG<<<E1GCEHHII1<C1<GC?@@@CGHHEHHHCCF@@FGC?EFHHHHHHEHG@FEHHHHEHHHHIHE?HGF@@CHEHCEHFGEGHH?GC?.C?<HIHEHGCEHHF8A?HEHD?HHFC.GEGEEC?HFBFHHHHHEGGHH<A?CF<CCAGHCDE@GGFFHCIHHHHDDF<GHGCGEFE?ECCHEE@HIIHHHGCGGH@E?HHHFHHFFFIEHEEHHIIHIIIH@EHHGEHHGHHGIIHEHC@EHHDHIHFIHIHGIIIIIIIHHCH?GEHCEDBD@<
@HISEQ:969:HM2KJBCX2:2:1102:16398:26561 2:N:0:ACTATGCA
AACCCAGATGATCCCAACTATCCCTATTAATCATTACGTCGATCCTAGAAACCAACAAAATAGAATCAAACGTCCTATTTCGTTATTCCATGCTAATGTATTCAAGCGTGAGCCTGCTTTAAACACTCTAATTTTTTCAAAGTAACAGTCCTGATTCCCCATGACACCAAATTAATGACATCATGGTTCGTCAGAAGGTAGGAATCAATAATACCAGTACGTACAATAGCACGACCAATAAATTGATCCCGAAATTCAACTACGAGCTTTTTAACTGCAACAACTTTAATATACGCTATTGGAGCTGGAATTACCGCGGCTGCTGGCACCAGACTTGCCCTCCA
+
DD@?BHHGGH1D<1<DHHGHHHEEGHHIEEHDHFHGFHH@/CE<DDD1DGHHGCHH?FDCFFHHHIIHEEHHI1<E1CFH11FG<FH<<<FHHIIIFGHHHFHGDDGHI@G0DGHHIHIHHHHGF8DHHHHGHHHHHIIIHGGHIHHHHIHHHHHIHCCIHGCHHGCCIIIHFHHHFHEFGIIIHHIHE:G@HFIHHHFGHHHHC6IHGGIHHHGGCHHHFHHHIIHHCGIGHGHHHFHHGFGHCFDD/F<IIIHHHIIIHHGEHHIIIIIIIIHIHIIIHHGHGFDHHHHIIHFHIHEG<HHHIIHGIIHIIIHHHEHIIIHHGHHIIIHGIHIIIIHBADBD
@HISEQ:969:HM2KJBCX2:2:1102:10776:27088 2:N:0:ACTATGCA
AACCCAGATGATCCCAACTATCCCTATTAATCATTACGTCGATCCTAGAAACCAACAAAATAGAATCAAACGTCCTATTTCATTATTCCATGCTAATGTATTCAAGCGTGAGCCTGCTTTAAACACTCTAATTTTTTCAAAGTAACAGTCCTGATTCCCCAAGACACCAAATTAATGACATCATAGTTCGTCAGAAGGAAGAAACCAATAAATTAGTACGTACCAAGGCACGACCAACATATTGATCCCGAAATTCAACTACGAGCTTTTTAACTGCAACAACTTTAATATACGCTATTGGAGCTGGAATTACCGCGGCTGCTGGCACCAGACTTGCCCTCCAA
+
DDDDDIIIIIIIIIIIIIIFHIIIIHIIIIIIIIIIIIIIIIIGIIIIIIIHIIIIIIIIIIHHFIIIIIIHIIIIIIIIIIIIIIIIIIIGHIIHHHHIIIHIIHHIIIIIIIIIIIHIIIIIIIIIIIIIIIIIIIIIHIIIIIHIIIIIIIIIIIHIIIIIIIIIIIIIIIHIHIIIHIIIIIIHHIHIIHIHIIIIIIIIIIIIIIIIIIIIIIIIIIIIIIIIIIIIIIIIIIIIIIHHIIIIIIIIIIIIIIIIIIIIIIIIIIIIIIIIIIIHIIIIIIIIIIIIIIIIIIIIIIIIIIIIIIIIIIIIIIIIIIIIIIIIIIIIIHHIIIIDDDDD
@HISEQ:969:HM2KJBCX2:2:1102:11580:26991 2:N:0:ACTATGCA
AACCCAGATGATCCCAACTATCCCTATTAATCATTACGTTGTACCTAGAAACCAACAAAATAGGTTCGAACGTCCTATTTCATTATTCCATGCTAATGTATTCAAGCGTTTGCCTGCTTTAAACACTCTAATTTTTTCAAAGTAACAGTCCTAACTCCCCACGACACCAAATTAATGACATCATGGTTCATCAGAAGGGAGGAATCAACGACCCCAGTGCGTACCGAAGGCACGACCGACGTATTGATCCCGAAATTCAACTACGAGCTTTTTAACTGCAACAACTTTAATATACGCTATTGGAGCTGGAATTACCGCGGCTGCTGGCACCAGACTTGCCCTCC
+
BDDDDIHIIIIIIIIIHIIIIIIIIIIIIIIIGIIHIHIHIHIIHIHIIIIIHHIFIIIIIIFGHGHCGHHGHHHHHHIIIGHIIIIIGIIIIIIIIHHIIIHHIGIHIIHIIIIIIIHIIIIIIIIIIHHIIEHHIIEIIIIHIIIIIHIHIIIHIHHIHIIIIIIIIIIHHIIHIHIIIIIIIIIIIIIIIIIIIIIIIHHHIIIHIIIIIIIIIIIIIIIIIIHG1IIIIIIIIIHE5IHIIIIIIHIIIIIIIIIIIIIIIIIIIHIIIIHIIIIIIIIIIIHHIIIIIIIIIIIIIIIIIIIIIIHGIIIIIIIIIIIIIIIIIHHIIIIIIIIDDDDD
@HISEQ:969:HM2KJBCX2:2:1102:3284:27278 2:N:0:ACTATGCA
AACCCAGATGATCCCAACTATCCCTATTAATCATTACGGTGGTCCTAGAAACCAACAAAATAGAACCACAACGTCCTATTCTATTATTCCATGCTAATCTATTCAAGCAATAGCCCGCTTTAAACACTCTAATTTTTTCAAGGTAATGGTCCTGGCTCCCCAACACACCCAACAAAGGACATGCTGGTTCACCAGAAGGAAGACCCGACGACAAGACAGTACTCGCCAAAGACGGACCGCCCGGCCAGGCCTAAAATTCAACTACGAGCTTTTTAACTGCAACAACTTTAATATACGCTATTGGAGCTGGAATTACCGCGGCTGCTGGCACCAGACTTGCCCTCCAA
+
DDB?BHHIIIHGIIEGHHHCHHHHHIIHIHIIFIHIEHHHEHHHGHIHIGHHEHIHIHEHHH<FCHIHHH1@CGGHHGCCFHEHHHIIGIIIHHEGCHIHHGHHHHHFHIHHGIGIIIHHHHHHGGFHGHIIIIFHHHHEFHIHEG1IIIIHHBFHHHIHFHIIEHHIIHHHIHGGHFGGHIIIIIIHHIHHIIIIIIIIHIHIIIIIIIHEHHIIIIHIIIII<IIIIIIHIIIIIIIIHIIIHEIIIIHIIIIIIIIIIIIIIIIIIHIIIHIIIIIIIIIIIIIIIIIIIIHIIIIIIIIIIIIIIIIIIIIIIIIIIIIIIIIIIIIIIIIIIIIIIIDDDDD
@HISEQ:969:HM2KJBCX2:2:1102:13830:27697 2:N:0:ACTATGCA
AACCCAGATGATCCCAACTATCCCTATTAATCATTACGTCAATCCTAGAAACCAACAAAATAGGATCGAACGTCCTATTTCATTATTCCATGCTAATGTATTCAAGCGTTAGCCTGCTTTAAACACTCTAATTTTTTCAAAGTAACAGTCCTGTTTCCCTGCAACACCAAATTAATGGCATTACAGCTCTTCAGAAAGGAGGAATCAGCGAAACCAGTACATACCAGTGGCACGACCAACCTGCTGACCCCGAAATTCAACTACGAGCTTTTTAACTGCAACAACTTTAATATACGCTATTGGAGCTGGAATTACCGCGGCTGCTGGCACCAGACTTGCCCTCCAA
+
DDDDDIHIIIIIIIIIIIIHIIIIIIIIIIHIIGHIIIIHIHIIIIIIIIIIIIIIIIIIIIHHHIHEHHHCGHHHHIIGIHHIHIIH?HIIHIIIHHHIIIIIIIHHIHIHHHIIIHIHHHHIIIIIIIIIIIIIHIHIIIIIIIIIIIIIIIIIIIIIIIIIIII9IHHHHHIIIIIHHIIIIIIHIIIIIIIIIIIIHIIIHIIIHIIIHI=IIIII<IIIIIIHIIIIIIIIIIIIIIHHHIIIIIIIIIIIIIIIIIIIIIIIIIIIIIIIIIIIIIIIIIIIIIIIIIIIIIIIIIIIIIIIIIIIIIIIIIIIIIIIIIIIIIIIIIIIIIIIIDDDDD
@HISEQ:969:HM2KJBCX2:2:1102:6409:27990 2:N:0:ACTATGCA
AACCCAGATGATCCCAACTATCCCTATTAATCATTACGGTGATTCAGAAACCAACAAAACAGGTTCACCGTCCTATTTTATTATTCCATGCTAATGTATTCAGACATGAGCCTGCTTTGAACACTCTAATTTTTTCAAGGTAAAGGTCCTGGTTTCCTACCACGCTAAATTAATAACATGATAGTTCCCCAGAAGGTAGAAATTCTACACGCCAGTACAGACAATAGCCCGACTAACGATAGAACCCCGAAATTCAACTACGAGCTTTTTAACTGCAACAACTTTAATATACACTATTAGAGCTGGAATTACCGCGGCTGCCGGCACCAGACTTGCCCTCCAA
+
DDDDCHIIIGIIGHIIIIIIIHIIIHIIIIIHIIHIHHIIIIIHHIIIIIIIIIIIEHGHIHFFGGCHHIHIIHIHEHHIIIIIH?HHIIHHHIIIIIIIHHIHHIHHHIHIHHHIIIIIIHHIIHIIIHIIIIIHIIIIIHIIGIIHHHHIIIIIHIIHIIIHHIIIIHHIIIIIIIIIIIIIIIIIIIIIHIIIHIHIIIIHIIHGIIIIIIIIIIIIIIIIIIIIIIIIHIIIIIIIHHII<IIIGIIGIIIIIIIIIIHIIIIIIIIIIIIIIHIIIIIIIGIIIHHIHIIHHIHIIIIIIIIHIIIHIIIIIIIIIIIIHIIIIIIIIIIHIIDDDDD
@HISEQ:969:HM2KJBCX2:2:1102:11190:27513 2:N:0:ACTATGCA
AACCCAGATGATCCCAACTATCCCTATTAATCATTACGGTGATCCTAGAAACCAACGAAATAGAATCAGTCCGTCCTATTTCATTATTCCATGCTAATGTATTCAGACGATAGTCTGCTTTAAACACTCTAATTTTTTCAAAGTAACAGTCCTGATTTCCCATCACACCAAATAAATGGCATGAAAGTTCCTCAGAAGGTAGAGATCCATCTCACCAGTGCAGACAATTAAGACTGACCAATGGGTAGACCCCGAGGTTCAACTACGAGCTTTTTAACTGCAACAACTTTAATATACGCTATTGGAGCTGGAATTACCGCGGCTGCTGGCACCAGACTTGCCCTCCAA
+
BDD@DIFHHH?GH@HHECCCHGCH?F1DFHCC@GH1<D0<<11D11F1C?GC1D10<EEG?FH?FHHH@H11EHG/<F1<DC1@@GHECGE<11<1D1HF@<HEFFFCHHGGEHHH1DEHHEEHEEHHFGCADCCFCCBCGH5HEIFIIHECH4<GIIIIGIHHGHHIHIHIHG?HHH:HIII:HH:HGIHGGIH7G?;IHIHGIHHIIHHHIHEHHHEF?HHGHEHFDFIH&HHFIHGGG<1<<D<>E/<HHHHEHIIHIIHEHEGC?IHHHIIIIHFFHHGFEHHHCIIIHGCEIHG<F1CEIIHGC1CHHGHCIHDHECHHFHIIIHHHC1<<@@EFDEH@DD<0
@HISEQ:969:HM2KJBCX2:2:1102:9030:28099 2:N:0:ACTATGCA
AACCCAGATGATCCCAACTATCCCTATTAATCATTACGGTGATCCTAGAAACCAACGAAATAGAATCAGTCCGTCCTATTTCATTATTCCATGCTAATGTATTCAGACGATAGTCTGCTTTAAACACTCTAATTTTTTCAAAGTAACAGTCCTGATTTCCCATCACACTAAATAAATGGCATGAAAGTTCCTCAGAAGGTAGAGATCCATCTCACCAGTGCAGACAATTAAGCCTGACCAATGGGTAGACCCCGAAGTTCAACTACGAGCTTTTTAACTGCAACAACTTTAATATACGCTATTGGAGCTGGAATTACCGCGGCTGCTGGCACCAGACTTGCCCTCCAA
+
DDDDBIIIIIIIHIIIGHIIIIIIIIIIIIIIIIIIIIIIIIIIIIIIIIIIHIGGHIIIHIIGHIIIIIGHIIHIHHIIIIIGIIIIIIIIIHIIIIIHIHIIHHIIIIIIIIIIIHIIIIHHHIIHIIHHHHIIIIEGHHIIIIIIIHHHIHIIIHIIIHHGIIIIIIIHEHEIIIIHIIIIIIIIIIIIIIIIIIIIIIIIIIIIIHIHHIIIIIII<IIIHGIIIIIIIIIIIIIIIIIIHHDIHIIIIIIIIIIIIIIIIIIIIIIIIIIIHIIIIIIIIIIHHGIIIIIIIIIIIIIIIIIIIHIIIIIIIHHIIIIIIIIIIIIIIIIHIIIHIIIDDDDD
@HISEQ:969:HM2KJBCX2:2:1102:18714:28355 2:N:0:ACTATGCA
AACCCAGATGATCCCAACTATCCCTATTAATCATTACGTCAATCCTAGAAACCAACAAAATAGGATCAAACGTCCTATTTCATTATTCCATGCTAATGTATTCAAGCGTTAGCCTGCTTTAAACACTCTAATTTTTTCAAAGTAACAGTCCTGTTTCCCTGCAACACCAAATTAATGACATTACAGTTCTTCAAGAAGGAGGAACCAGTAAAGCCAGTACATACCAGAGGCACGACCAACCTACTAATCCCGAAATTCAACTACGAGCTTTTTAACTGCAACAACTTTAATATACGCTATTGGAGCTGGAATTACCGCGGCTGCTGGCACCAGACTTGCCCTCCAA
+
DDDDDIIIIIIIIIIIIIIIIIIIIIIIIIIIIIIIIIIIIIIHIIIIIIIIIIIIIHHIIIIIIIIIIIIIHIIIIIIIIIIIIIIIIIIIHIIIIIIGIGHIIIIIIIIIIIIIIIIIIIIIIIIIIIIIIIIIIIIIIIIIIIIIIIIIIIIIIIHIIIIIIIIIIIIIIIIIIIIIIIIIIIIIIIIIIIIIIIIIIIIHIHIIIIIIIIIIIIIIIIIIIIIIIIIIIIIIIIHIIHHHFIIIIIIIIIIIIIIIIIIIIIIIIIIIIIIIIIIIIIIIIIIIIIIIIIIIIIIIIIIIIIIIIIIIIIIIIIIIIIIIIIIIIIIIIIIIIIIIIDDDDD
@HISEQ:969:HM2KJBCX2:2:1102:11878:28530 2:N:0:ACTATGCA
AACCCAGATGATCCCAACTATCCCTATTAATCATTACTTCAGTCCTAGAAACCAACAAAATAGAACCGAAGTCCTAAATTATTATTCCATGCTAATGTATTCAAGGCATAAGCCTGCTTTAAACACTCTAATTTTTTCAAAGTAATAGAGCTAGATCGCGACGACAGCCCAGTGAAGGGTGCCGCCGTTTTCTAGCAGGATGGCAGACGCGCGCCAGCACTCACACTCGTAACCGAGGCGGGCCAGGTGCGTCAAACCAGAAATCCAACTACGAGCTTTTTAACTGCAGCAACTTTAATATACGCTATTGGAGCTGGAATTACCGCGGCTGCTGGCACCAGACTTGCCCTCCAA
+
DDDCDHHIIGIIHIIIIIIIIIIIIIIIIIIIIIIIIIIIIIIIIIIIIIIIIIIIIHIGIIHHIIIGHIIHHIIIFHIIIIIIIIIIIIIGHHIHGIIIHFHIHHIHHIIIIHIIIHIIIIIIIIIIIIIIIIHIHIHIHIIIIIIHIIIIIHHHIIIIHHIIHIIIIHIIIIIHIIIIIIIIIIIIIIIIIIIIIIIIIIIIIIIIIIIIIIIIIIIIIIIIIIIIIIIIIIIIIIIIIIIIIIIIIIIIIIIIIIIIIIIIIIIIIIIIIIIIIIIIIIHIIIIIIIIIIIIIIIIIIIIIIIIHHIIIIIIIIIIIIIIIIIIIIIIIIIIIIIIIIIIIIIIIIDDDDD
@HISEQ:969:HM2KJBCX2:2:1102:15402:29322 2:N:0:ACTAAGCA
AACCCAGATGATCCCAACTATCCCTATTAATCATTACGGTGGTCCTAGACCAACAAAATAGAACCAACGTCCTATTCTATTATTCCATGCTAATCTATTCAAGCAAAAGCCCGCTTTAAACACTCTAATTTTTTCAAGGTAATGGTCCTGGTTCCCCGACACACCCAATAAAGGGCATACCGGCTCACCAGAAGGATAGACCCGACAACAGACAGTACTCGCCAGAGACGGACCGCCCGGTCAGGCCTAAAATTCAACTACGAGCTTTTTAACTGCAACAACTTTAATATACGCTATTGGAGCTGGAATTACCGCGGCTGCTGGCACCAGACTTGCCCTCCAA
+
DDDCDIIIIHIGHHIIIIIIIIIIEHIIIIIHGHIGIIIIIIIGIHHHHHCFHHIIIGIIHIIIIIIIIGHHIIFHIIIIIIIIFHIIIGEHIIIIIIIIIHEHIIIIHGHHIHHIIIIIIHHIIIIIIIHGHCHHHHHIIIIHHGIIIHHHDIIIIIIIIIHGHIIHHIHIHIIIIHIHGHIIHIIIHIIIIIIHIHIIIIIHIIIIHIHIIIIIIIIHIIIIIIIIIIIIIIIHHHIIIIIIIIHIIIIIIIIIHIGIIIIIIIIIIIIIHIIHIIIIIIHHGIIIIIIIIIHHHHIIIIIIIIIIIIIIIIIIIIIIIGIIIIIIIHIIIIIIIIDDDDD
@HISEQ:969:HM2KJBCX2:2:1102:11373:29997 2:N:0:ACTATGCA
AACCCAGATGATCCCAACTATCCCTATTAATCATTACGGTGGTCCTAGAAACCAACAAAATAGAACCACAACGTCCTATTCTATTATTCCATGCTAATCTATTCAAGCAATAGCCCGCTTTAAACACTCTAATTTTTTCAAGGTAATGGTCCTGGCTCCCCAACACACCCAATAAAGGACATGCTGGCTCACCAGAAGGAAGACCCGACAGCAGACAGTACTCGCCAAAGACGGACCGCCCGGCCAGGCCTAAAATTCAACTACGAGCTTTTTAACTGCAACAACTTTAATATACGCTATTGGAGCTGGAATTACCGCGGCTGCTGGCACCAGACTTGCCCTCCAA
+
DDAADIIIIFHIIIIIIIIIIIIIHGHGHHIHGIHFHHHHHHHHGHCGEHHIIIIHIHIFIHGHIHIHIIHIDGEHIIGIHIIHIGHGHIIHHIIIIIIIIIIHHIHIHHHIIIIIIIIIIIIIIIHIIHFHHHHHHHHGIIHHIHIIHHHHHHCHEHHHIGGHHHIIIHIIIHGHHIIIIIIIIIIHIIIIIIIIHHIIHGHIIIIIIGIIIGIIIIHIHHIHIIIIGGHIGIIIIIIIIIIHGIIIIIIIIIIHHIIIIIIIIIIIIIIIIIIIIIIIIIIHHHIIIIEIIIIIIIIIIIIIIIIIIIIIIIIIIIIIIIIIIIIIIIIIHIIIIIIIIDDDDD
@HISEQ:969:HM2KJBCX2:2:1102:8062:30486 2:N:0:ACTATGCA
AACCCAGATGATCCCAACTATCCCTATTAATCATTACGGTGGTCCTAGACCAACAAAATAGAACCAACGTCCTATTCTATTATTCCATGCTAATCTATTCAAGCAAAAGCCCGCTTTAAACACTCTAATTTTTTCAAGGTAATGGTCCTGGTTCCCCGACACACCCAATAAAGGGCATACCGGCTCACCAGAAGGATAGACCCGACAACAGACAGTACTCGCCAGAGACGGACCGCCCGGTCAGGCCTAAAATTCAACTACGAGCTTTTTAACTGCAACAACTTTAATATACGCTATTGGAGCTGGAATTACCGCGGCTGCTGGCACCAGACTTGCCCTCCAA
+
DBDBBHHHIGHEHHHIIIIIIIIIIIIIIIIIIIIIIIIIIHIIIIIIIIHHGHI1FHEHCHIHHH?@HIIIIEEH?EHIHHIIG@HH@HHHHHIIHHHGIIIIHIIEHHGIIIIIHIIIHIHHIHHHHHIIIIHIIIHIIHIIIIIIIIIIHIIHIIHIHIHIIIIIIIHHIHIIHHIIHIIIIIIIIIIIIIHIIIIIIIIIIIIHHEIIIIIIIIIIIHIHIIIIIIIIIIIIIII>IIIIIIIIIIIIIIIIIIIHHIHIIIIIIIIIIIIIIIIIIIIIIIIIIIHIIIHHGGIIIIIIIIIIIIIIIIIIIIIIIIIIIIIIIIIIIIIIIIDDDDD
@HISEQ:969:HM2KJBCX2:2:1102:6380:31232 2:N:0:ACTATGCA
AACCCAGATGATCCCAACTATCCCTATTAATCATTACGGTGGTCCTAGACCAACAAAATAGAACCAACGTCCTATTCTATTATTCCATGCTAATCTATTCAAGCAAAAGCCCGCTTTAAACACTCTAATTTTTTCAAGGTAATGGTCCTGGTTCCCCGACACACCCAATAAAGGGCATACCGGCTCACCAGAAGGATAGACCCGACAACAGACAGTACTCGCCAGAGGCGGACCGCCCGGTCAGGCCTAAAATTCAACTACGAGCTTTTTAACTGCAACAACTTTAATATACGCTATTGGAGCTGGAATTACCGCGGCTGCTGGCACCAGACTTGCCC
+
DADADHIIHIGHIGEHHIIIIIHIIIHFHHFHIEHIHIHHIGGFFHHHHIIHHHIHHHHI<GHHIE?EHHHHHIHIHIFHH1GHHHH@CGHHIIHIFEHIIHEHFHIHHHHIIICEHGCEEHHHHEHHHFHHEGIHHHGHHHEHHHIIIHHEEHCDHHHIHDHHIHIHHHIHIIHGHIIHHHIIHIHCHIIIIIIHHEHHIIII>>IHHHHHHIHIHHIIIEIIIHEHIIIIGHDH=HHHHEHIIHEHHHHHEHFHHHHHHIIIIHIIIHIIHIIIGIIHGIIIIIIIIHGIIHIIHHHGIIIIIIIIIIIIHHIGIHIIIIIIIIIIIHIHIDD@?D
@HISEQ:969:HM2KJBCX2:2:1102:9148:31230 2:N:0:ACTATGCA
AACCCAGATGATCCCAACTATCCCTATTAATCATTACGGTGGTCCTAGACCAACAAAATAGAACCAACGTCCTATTCTATTATTCCATGCTAATCTATTCAAGCAAAAGCCCGCTTTAAACACTCTAATTTTTTCAAGGTAATGGTCCTGGTTCCCCGACACACCCAATAAAGGGCATACCGGCTCACCAGAAGGATAGACCCGACAACAGACAGTACTCGCCAGAGACGGACCGCCCGGTCAGGTCTAAAATTCAACTACGAGCTTTTTAACTGCAACAACTTTAATATACGCTATTGGAGCTGGAATTACCGCGGCTGCTGGCACCAGACTTGCCCTCCAA
+
DDDDDIHHIGIIIIIIIIIIIIIIIIIIIIIIIHHIIIIIIIIHHIHHIIGHIIIHIIIIHHHHHHHIHHHHIIHHIIIGHIIHIEHHHIIIIGHIGIHIIHHHHIIIIIIIIIIIIIIIIIIIIIIIIIIIIIIIIIIIIIHHIHGIIIIIIHIIHIIIIIIIIIIIIIIHIIIIIIIIIIIIIIIIIIIIIIIIIIIIIIIIIIIIIIIIIIIIIIIIIHIIIIIIIIIIIIIIIIIIIIIIIIIIIIIIIIIIIIIIIIIIIIIIIIIIIIIIIIIIIIIIIIIIIIIIIIHHGGIIIIIIIIIIIIIIIIIIIIIIIIIIIIIIIIHIIIIIIIDDDDD
@HISEQ:969:HM2KJBCX2:2:1102:19301:31594 2:N:0:ACTATGCA
AACCCAGATGATCCCAACTATCCCTATTAATCATTACGGTGGTCCTTGAACCAACAAAATAGAACCACGACGTCCTATTCTATTATTCCATGCTAATCTATTCAAGCAAAAGCCTGCTTTAAACACTCTAATTTTTTCAAGGTAATGGTCCTGGCTCCCCGGCACGCCCAATTAAGAACATACCGATTCACCAGAAAGATAGACCCGACGACAGAACAGTACTCGCCAGAGACGGACCGTCCGGCCAGGCCTAAAATTCAACTACGAGCTTTTTAACTGCAACAACTTTAATATACGCTATTGGAGCTGGAATTACCGCGGCTGCTGGCACCAGACTTGCCCTCCAA
+
DDDDDIIIIIIIIIIHIIIIIIIIIIIIIIIIIIIIIIIIIIIIIIIHIIIIIIIIGIIIIIIIIIIIIIHHCHIHIHIIIIHIHHIEHIIHGIIGHIIIIHHIIHIIIIIIIIIIIIIIIIIIIIIIHIIIIHIIIIHIIIIIHIIIIIIIIIIHHIIIHIIIIIGIIIIHHIIIIIIIIIIIIIIIIIIHIIIIIIIIIIIIIIIIIIIIIIIIIIIIIIIIIIIIIIIIIIIIIIIIIIIII=IIIIIIIIIIIIIIIIIIIIIIIIIIIIIIIIIIHIIIIIIIHIIIIIIIIIHIHHIIIIIIIIIIIIIIIIIIIIIIIIIIIIIIIIIIIIIIIIDDDDD
@HISEQ:969:HM2KJBCX2:2:1102:8609:32096 2:N:0:ACTATGCA
AACCCAGATGATCCCAACTATCCCTATTAATCATTACGTCGATCCTAGAAACCAACAAAATAGAATCAAACGTCCTATTTCATTATTCCATGCTAATGTATTCAAGCGCGAGCTTGCTTTAAACACTCTAATTTTTTCAAAGTAACAGTCCTGATTTCCCGCGACACCAAATTAATGACATCGTGGTTCGTCAGAAGGGAGAAACCAATAATGCTAGTACGTACAAAGTACGACCGACATATTAGTCCCGAAATTCAACTACGAGCTTTTTAACTGCAACAACTTTAATATACGCTATTGGAGCTGGAATTACCGCGGCTGCTGGCACCAGACTTGCCCTCCAA
+
DDDDDIIIIIHIIIIIIIIIIIIIIIIIIIIIIIIIIIGIIIIIIIIIIIIIIIIIIIIIIIIIIIIIHIIIIIGGHIIIIGIIIIIHGIIGIIIIIIIIIIIIHHHIIIIIIIIIIIIIIIIIIIIIIHIHIIIIIIIIIIIIIHIIIIIIIHHIIIIIIHIIIIIIIIIIIIIIIIIIIIIIHIIIIIIIIIHIIIHIIIIIIIIIIIIIIIIIIIIIIIIIIIIIIIIIIIIIIIIHHIHIIIIIIIIIIIIIIIIIIIIIIHIIIIIIHIIIIHIIIIIIIIIIIIGHIIIIIIIIIIIIIIHHHIHIIIIIIIIIIIIIIIIIIIIIIIIIIIIDDDDD
@HISEQ:969:HM2KJBCX2:2:1102:8416:32225 2:N:0:ACTATGCA
AACCCAGATGATCCCAACTATCCCTATTAATCATTACGTCAATCCTAGAAACCAACAAAATAGGATCGAACGTCCTATTTCATTATTCCATGCTAATGTATTCAAGCGTTAGCTTGCTTTAAACACTCTAATTTTTTCAAAGTAACAGTCCAAATTCCCCGCAACACCAAATTAATGGCATTACGGATCATCAGGAAGGAGGAATCAGTGAGACCAGTACATACCAGAGGCATGACCAATCTACTAACCCCGAAATTCAACTACGAGCTTTTTAACTGCAACAACTTTAATATACGCTATTGGAGCTGGAATTACCGCGGCTGCTGGCACCAGACTTGCCCTCCAA
+
DADDDHHHIIIIIIHIIIHHEHHHIHHIHIIIIIIIIIIIHIIGEHCHIHG?HIIIHIIHICFHHHIH@FCHHHIHIHHHHIHHHIIEHHHHHIHHHHHIHHHHIIIIIIHGEFIHHGIHIHHHHIIIIHIIIIIIHHHIIIIIIIIGHHIHHHFHIIIIHIHHHHIIIIIHHIIIHHIIIIIIHIIIIIIIIIIIIIIIIIIIIHIIIIIIIIIIIIIIHIIIIIIIIHIHHIHIHHHHHIIHHFIIHIIIIIIIIIIIIIIIIIIIIHIIIHGIIIHIIHIHIHIHIIIIIHIIIIIIIIIHIIIIIIIIHIIIHIIIIIIIIIIIIIIIIIIIIIIIHDDDDD
@HISEQ:969:HM2KJBCX2:2:1102:6365:32011 2:N:0:ACTATGCA
AACCCAGATGATCCCAACTATCCCTATTAATCATTACATCGATCCTAGAAACCAACAAAATAAAATTGGATGTCCTATTTTATTATTCTATGCTAATGTATTCAAGCGTGAGCCTGCTTTAAACACTCTAATTTTTACAAAGTAACAGTCCTAATTCCCCGTGATACCAAATTAATGGCATTACGGTTCTTTAAAAGATGAGAAATTAATAATATCAGTACATACCAACGGCATGACCAAAACATTGATTTCGAAATTCAACTACGAGCTTTTTAACTGCAACAACTTTAATATACGCTATTGGAGCTAGAATTACTGCGGCTGCTGGCACCAGACTTGCCCTCCAA
+
DDDDDIIIIIIHHIIIIIIIIIHIHIIIIIIIIIIIIIIIIIIHIIIIIIIIIIIIHIIHIIIIIIIHHIIHHHIIIIHHHIIIIIIIIIIIHIIIIIIIIHIIIIHIIIIIIIIIIIHHIIIIIIIIIIIIIIIIIIIIIIIIIIIIIIIIIIIIIIIIIIIIIIIIIIIIIIIIIIIIIIIIIIHIIIIIIHIIIIIIIHIIIIIIIIIIIIHIIIIIIIIIIIIIIIIIIIIIIIHIIIIIHG<IIIIIIIIIIIIIIIIIIIIIIIIIIIIHIIIIIIIIIIIHIIIIIIIIIIIIIIIIIIIIHIIIIIIIIIIIIIIIIIIIIIIIIIIIIIIIIIDDDDD
@HISEQ:969:HM2KJBCX2:2:1102:20225:32528 2:N:0:ACTATGCA
AACCCAGATGATCCCAACTATCCCTATTAATCATTACGTCAATCCTAGAAACCAACAAAATAGGATCGAACGTCCTATTTCATTATTCCATGCTAATGTATTCAAGCGTTAGCTTGCTTTAAACACTCTAATTTTTTCAAAGTAACAGTCCAAATTCCCCGCAACACCAAATTAATGGCATTACGGATCATCAGGAAGGAGGAATCAGTGAGACCAGTACATACCAGAGGCATGACCAATCTACTAACCCCGAAATTCAACTACGAGCTTTTTAACTGCAACAACTTTAATATACGCTATTGGAGCTGGAATTACCGCGGCTGCTGGCACCAGACTTGCCCTCCAA
+
@DDDDIHIIFHHHH?FEHIIIHHEHHHIIIIIIIGFHHHHHIIIIIGHGCGHEHHIIIHEHHHHHHHEHHIIIIGFHHHGHHHIIGEHIIIHHHEHGHHHHIHHECHHGGHIIIHIIHFHHCGHHHHIIHIIIIIIHIEEHEIHIHHFGHIGHEHEHDHHIHHHEFHHHHHHIHHIIIIIHHHIHHGIIGIGHIIIIHHEHIIHIIIIHEHHHEHIIHHGIIHHHIHIIIIII<IHHHEIEHHHHIIHHHHHHHFEHIIIIIHIHHIIIIHHHEFHIIIIHIHIIIHFHHHHGCIIHIIIGHG?HIHHHHIHHIIHIIHHHHHEHIIIHGEHGCHEHEDHF?DD@@
@HISEQ:969:HM2KJBCX2:2:1102:17031:33003 2:N:0:ACTATGCA
AACCCAGATGATCCCAACTATCCCTATTAATCATTACGGTGGTCCTAGAAACCAACAAAATAGAACCACAACGTCCTATTCTATTATTCCATGCTAATCTATTCAAGCAATAGCCCGCTTTAAACACTCTAATTTTTTCAAGGTAATGGTCCTGGCTCCCCAACACACCCAATAAAGGACATGCTGGCTCACCAGAAGGAAGACCCGACAGCAGACAGTACTCGCCAAAGACGGACCGCCCGGCCAGGCCTAAAATTCAACTACGAGCTTTTTAACTGCAACAACTTTAATATACGCTATTGGAGCTGGAATTACCGCGGCTGCTGGCACCAGACTTGCCCTCCAA
+
DDDDDIIIIIIIIIIIIIHIIIIIIIIIIIHIIIIIIIIHIIIIHHHFIIIIIIIIIIIIIIHIIIIHIIHIHHHFHIHFHHIIIIIIIIIIHFHHIIIIHHHHIIIHHIIIIIIIIIIIIHHHIIIIIHHIIIIIHIHHIIIIIHIIIIIIIIIIIIIIIIIIIIIIIIIHIIHIIIIIIIIIIIIHIIIIIIIIIIIIIIIIIIIIIIIIIIHIIIIHIIIIIIIIIIIIIIIIIIIIIIIIHIIIIIIIIIIIIIIIIIIIIHIIIIIIIIHIIIIIIIIIIIIIIIIIIHIIIIIIIIIIIIIIIIIIIIIIIIIIIIIIIIIIIIIIIIIIIIIIIDDDDD
@HISEQ:969:HM2KJBCX2:2:1102:11841:32863 2:N:0:ACTATGCA
AACCCAGATGATCCCAACTATCCCTATTAATCATTACGTCAATCCTAGAAACCAACAAAATAGGATCGAACGTCCTATTTCATTATTCCATGCTAATGTATTCAAGCGTTAGCCTGCTTTAAACACTCTAATTTTTTCAAAGTAACAGTCCTGTTTCCCTGCAACACCAAATTAATGACATTACAGTTCTTCAGAAAGGAGGAATCAGCGAAGCCAGTACATACCAAAGGCACGACCAACCTGCTAACCCCGAAATTCAACTACGAGCTTTTTAACTGCAACAACTTTAATATACGCTATTGGAGCTGGAATTACCGCGGCTGCTGGCACCAGACTTGCCCTCCAA
+
DDDDDIIIIIIIIIIIIIIIIIIIIIIIIIIIIIIIIIIIIIIIIIIIIIIIIIIIIIIIIIHHIIIHIIICFHIIHIHIIIIIIIIGEHIGCHFHHIIIIIIIIIHIIIIIHIIIIHHIIHIIIIIIIIIIIIIIHIIIIIIIIIIIIIIIIIIIIIIIIIIIIIIIIIHIHIIIIIIIIIIIIIIIIIIIIIGIIIIIIIIIIIHIIIIIIIIIIIIIIIIIIIIIIIIIIIIIIIIIIIIIHIIIIIIIIIIIIIIIIIHIIIIIHIIIIIIIIIIIIIIIIIIIIIIIIIIIIIIIIIIIIIIIIIIIIIIIIIIIIIIHIIIIIIIIIIIIIIIIIDDDDD
@HISEQ:969:HM2KJBCX2:2:1102:11601:33124 2:N:0:ACTATGCA
AACCCAGATGATCCCAACTATCCCTATTAATCATTACGTCAATCCTAGAAACCAACAAAATAGGATCAAACCGTCCTATTTCATTATTCCATGCTAATGTATTCAAGCGTTAGCCTGCTTTAAACACTCTAATTTTTTCAAAGTAACAGTCCTGTTTCCCTGCAACACCAAATTAATGACATTACAGTTCTTCAAGAAGGAGGAACCAGTAAAGCCAGTACATACCAGAGGCACGACCAACCTACTAATCCCGAAATTCAACTACGAGCTTTTTAACTGCAACAACTTTAATATACGCTATTGGAGCTGGAATTACCGCGGCTGCTGGCACCAGACTTGCCCTCCAA
+
DDDDDIHIIIIIIIIIIIIIIIIIIIIIIIIIIIIIIIIIIIIIIHIHIIIIIIIIIIHIIIHGHHHIHHH?EHIIIIHHIIHEHEHHHIIIEHIIIGIIIIIIIIIGIIIHHHHIIIIIHIIIHHIIHHHHHHIIIIHHHHIIIIHIHGFIIIIIIHIIHIGIIIIIHHIIIIIIIIHHGHHIHIIIIIIIIIIIIIIIIIIIIIIIIIIIIIIIIHIIHHIIHIIIIIIIIIIIIIIIIIIHHGIGIIIIIIHIIIIIIIHHIIIIIIIIIIIIHIIIIIIIIIIIIIIIIIIIIIIIIIIIIIIIIIIIIIIIIIIIIIIIIIIIIIIIIIIIIIIIIIDDDDD
@HISEQ:969:HM2KJBCX2:2:1102:3760:33650 2:N:0:ACTATGCA
AACCCAGATGATCCCAACTATCCCTATTAATCATTACGGTGATCCTAGAAACCAACAAAATAGAACCATGCCGTCCTATTCTATTATTCCATGCTAATGTATTCGAGCAAAAATGCCTGCTTTAAACACTCTAATTTTTTCAAGGTAAAGGTCCTGGATCCGCAAGACACCCAATTAAGGACATCAAGTTTCTCCAGAAGGTGAGAAATCAACAGTAACAGTTCATACCCCTTAAGGCACGACCATTACGTCAATCCCGAAATTCAACTACGAGCTTTTTAACTGCAACAACTTTAATATACGCTATTGGAGCTGGAATTACCGCGGCTGCTGGCACCAGACTTGCCCTCCAA
+
DDDCDIIIIIIIIIIIIIFIIIIIIIIIIIGIIIIIIIIFHIGHIIIIIIIIHIIIIGHIIIFHHEHIHHHHIGIIIGHHHIIIIIGIIHIIIIIIGIIIIHHHHHIIIIIGIHIIIIIIIIIHIIIHHIIIIHHIIHIIIIIIIIHIHIIIHIIHIIHIIIIIIIIIIIHIIIIIIIIIIIIIHIIIHHGIHIIIIIIIIHIIIIIIIIIIIHIIIIIIIIIIIIIIIIIIIIHIIIIIIIHIIIIIIIHGIIIIIIIIIIIIIIIIIHIIIIIIIIIIIIIIIIIIIIIHIIIIIIIIHIIIIIIIIIIIIIIIIIIIIIIIIIIIIIIIIIIIIIIIIIIIIIIIDDDDD
@HISEQ:969:HM2KJBCX2:2:1102:16190:34097 2:N:0:ACTATGCA
AACCCAGATGATCCCAACTATCCCTATTAATCATTACGTCGATCCTAGAAACCAACAAAATAGAATCAAACGTCCTATTTCGTTATTCCATGCTAATGTATTCAAGCGTGAGCCTGCTTTAAACACTCTAATTTTTTCAAAGTAACAGTCCTGATTCCCCATGACACCAAATTAATGACATCATGGTTCGTCAGAAGGTAGGAATCAATAATACCAGTACGTACAATAGCACGACCAATAAATTGATCCCGAAATTCAACTACGAGCTTTTTAACTGCAACAACTTTAATATACGCTATTGGAGCTGGAATTACCGCGGCTGCTGGCACCAGACTTGCCCTCCAA
+
DDDDDIIIIIHIHHHIIIHIIIIIIIIIIIIIIIIIIIIIIIIIIIIIIIIIIIIIGHHHHIIHIIIIEHICGFHHIIHIGHIIIIIIHIIIIIFIIIIIIGHHHHIIIHIHIIIIIHHIIHIHIIHIIIIHIIIIIIIIIIIHIIIIHIIIIIHHIIIIHIIIIIHIIIIHHIIIHIIIIIIIHIHIIHIHHHIHIIIIHHIIIIIIIIIIIIHIIHIIIIIIIIIIIIIIIIIIIIHHGIHFIHHIIIHIHIHIIIIHHHHIIIIIIHIIIIIGIIIIIIIHHFHIHFIGIIIIHIIIIHIIIIIHHHHDIIIIIIHIIIIIHIIIHIIIHIIIIIIIBDDDD
@HISEQ:969:HM2KJBCX2:2:1102:20105:34711 2:N:0:ACTATGCA
AACCCAGATGATCCCAACTATCCCTATTAATCATTACGGTGATCCTAGAAACCAACAAAATAGAACCATGCCGTCCTATTCTATTATTCCATGCTAATGTATTCGAGCAAAAATGCCTGCTTTAAACACTCTAATTTTTTCAAGGTAAAGGTCCTGGATCCGCAAGACACCCAATAAAGGACATCAAGTTTCTCCAGAAGGTGAGAAATCAACTGCAACAGTTCATACCCCTTAAGGCATGACCATCACGTCAATCCCGAAATTCAACTACGAGCTTTTTAACTGCAACAACTTTAATATACGCTATTGGAGCTGGAATTACCGCGGCTGCTGGCACCAGACTTGCCCTCCAA
+
@@@DDIIIIIEGHIIHHHIIIIIIHHHHIGHCCHHIIIHHHIHIGIHIGIIIHHIIHHHGHIICHHHIIHHID@EHIEHHCHFGHGEEFHHHIIHHCHHHHHHHGHIDHIIHHHIIHEHH@HGFHHIIHHHHHHHHHIHHHIIHGHIIHIHHHHHIIHHHHGHIIHHIIHHIIIIIIIIHIIHIIIGIIHHHHIIIIIIIHGIIIIHHHIIIIIHHIIIIIIHIIIIIIIIHIIIIHIIIIIIIIIIIIIHHIHIIIHGIIIIIIHIHHHIHGIIIIHIIIIIHIIIIIIIHGIIIIIGIIIIIIIIIIIIHIHIIIIIIIIIIIIIIIIIHIHIIIIIIIIIIIIIHBDD@D
@HISEQ:969:HM2KJBCX2:2:1102:20714:34972 2:N:0:ACTATGCA
AACCCAGATGATCCCAACTATCCCTATTAATCATTACGGTGATCCTAGAAACCAACAAAATAGAATCATGCCGTCCTATTTTATTATTCCATGCTAATGTATTCAAGCAAAATGCCTGCTTTAAACACTCTAATTTTTTCAAAGTAAAGGTCCTGGTTCCCCGCGACACCCAATTAAGGGCATCGCGGTTCTCCAGAAGGTGAGAAATTGACTACACCAGTTCATACCCCTTAAGGCACGACCGATGTGTCAATCCCGAAATTCAACTACGAGCTTTTTAACTGCAACAACTTTAATATACGCTATTGGAGCTGGAATTACCGCGGCTGCTGGCACCAGACTTGCCCTCCAA
+
DADDDHIIIIIIIIIIHIIIIIIIIIIIIIIHHGHIHIIIIIIIIIIIHGIIIHHIIIIIIIHHHHIIIGIIIIIIIIIIHHHIHIIHFFHHHHIIIIIIICGIHHHHIIIIIIIHIHHHIIIIIIHIHIHHEHIHHIIIIIIHFIHGIIIIIIHHIIIIHIIIIIIIHHIIIIIIIIIIIIIIIIIHHHIIIIIIIIIIHIIIIIIIIIIIIIIIIIIIIIIIIIIIIIIIIIIIIHHIGIIIIGIHIFGIIIIIHIIIIIIIIIIIIIIIIIIIIIIIIIIIIIIHHIIIIIIIIIIIIIIIIIIIIIIIHIIIIIIIIIIIIIIIIIIIIIIIIIIIIIIIIIIDDDDD
@HISEQ:969:HM2KJBCX2:2:1102:6346:35083 2:N:0:ACTATGCA
AACCCAGATGATCCCAACTATCCCTATTAATCATTACATCGATCCTAGAAACCAACAAAATAGAATCGGATGTCCTATTTCATTATTCCATGCTAATGTATTCAAGCGTGAGCCTGCTTTAAACACTCTAATTTTTTCAAGGTAACAGTCCTAATTCCCCGTGACACCAAATTAATGGCATTACGGTTCTTTAGAAGGTGAGAAATCAATAATATCAGTACATACCAACGGCATGACCGAAACATTGATCCCGAAATTCAACTACGAGCTTTTTAACTGCAACAACTTTAATATACGCTATTGGAGCTGGAATTACCGCGGCTGCTGGCACCAGACTTGCCCTCCAA
+
DDDDDIHIHIIIIIIIIIIIIHIIIIIIIIIIIIIIIIIIHHIIIIIIIIIIIIIIIIIHIIHHHIIIGHGHHFHHHIHIIIIIHIIIIIIGHIIIIIIIIIIIHEIIIIIIIIIIIIIIIIIIIHIHHHGIIIIHHIIIIIIHHIIIIIIIIIIIIIIIIIIHHIIIIIIIHHIIIIIIIIIIIIIIIIIIIIIIIIHIIIIIIIIIIIIIIIIIIIIIIIIIIIIIIIHIIIIIIIIIIIIIHEIIIIIIIIIIIIIIIIIIIIIIIIIIIIIIIIIIIIIIIIIIIIIIIIIIIIIIIIIIIIIIIIIIIIIIIIIIIIIIIIIIIIIIIIIIIIIIIIDDDDD
@HISEQ:969:HM2KJBCX2:2:1102:17833:34878 2:N:0:ACTATGCA
AACCCAGATGATCCCAACTATCCCTATTAATCATTACGGTGGTCCTAGACCAACAAAATAGAACCAACGTCCTATTCTATTATTCCATGCTAATCTATTCAAGCAAAAGCCCGCTTTAAACACTCTAATTTTTTCAAGGTAATGGTCCTGGTTCCCCGACACACCCAATAAAGGGCATACCGGCTCACCAGAAGGATAGACCCGACAACAGACAGTACTCGCCAGAGGCGGACCGCCCGGTCAGGCCTAAAATTCAACTACGAGCTTTTTAACTGCAACAACTTTAATATACGCTATTGGAGCTGGAATTACCGCGGCTGCTGGCACCAGACTTGCCCTCCAA
+
DDDDDIIIIIHHHIIIIIIIIIIIIIIIIHIIHHIIIIIIIIIEHHHHHIHIHHIIIIHIIIIIIIIIIIIIIHIIIIHIHHHHHIIIIIIIIIIHHHIIIHHIIIIIIIHHIIIHHIHHIHIIIIIGHIIHIIIIHIIIHHIHIHHIHHIHHIHIIIHHHIIIHGIHHIHHIHIIGHIIIHIHIHIIIIHIIIIIHHIIIIIIIIIHFIIHIIIEIIIIIIIIIIIIIIIIIIIIIIIIHGIHHHEHHIIIHIIIIIIIIIIIIIIHHGIIIIIIIIIIIHIIIIIIIHIIIIIHHHIIIIIIIIIIIIIHIIIIIIIHHIIIIIIIIIHIHIIIIIDDDDD
@HISEQ:969:HM2KJBCX2:2:1102:10425:34142 2:N:0:ACTATGCA
AACCCAGATGATCCCAACTATCCCTATAATCATTACGTCAATCCTAGAAACCAACAAAATAGGATCGTCGTCCTATTTCATTATTCCATGCTAATGTATTCAAGCGTTAGCCTGCTTTAAACACTCTAATTTTTTCAAAGTAACAGTCCTGTTTCCCTGCAACACCAAATTAATGACATTACAGTTCTTCAAGAAGGAGGAACCAGTAAAGCCAGTACATACCAGAGGCACGACCAACCTACTAATCCCGAAATTCAACTACGAGCTTTTTAACTGCAACAACTTTAATATACGCTATTGGAGCTGGAATTACCGCGGCTGCTGGCACCAGACTTGCCCTCCAA
+
DDDDDIIIIIIIIIIIIIIIHIIIIGIIIIIIIIIIIIIIIIIIIIIIHIHIIIIIIIGIIICEFHHIIGHEHHHIHIHHIIIIIHIIIIHIIFIIIIIHHIIIIIIIIIIIIIIIIIIIIIIIIIIIGIIIIIIIIIIIIIIIIIHHIIIIIIIIIHHHIIIIIHIIIIHIIIIIIIIIIIIIIIIIIIIIIIIIIHGHHHIHIIIIIIIIIIIIIIIIIIIIIIIIIIIIIIIIHHIIHHIIHHHIIIIIIIIIIIIIHIIIIIIIIIIIIIIHIIIIGIIIIIIIIIIIIIIIIHHIIIIIIIIIIIIIIIIIIIIIIIIIIIIIIIIIIIIIIIIDDDDD
@HISEQ:969:HM2KJBCX2:2:1102:4862:35294 2:N:0:ACTATGCA
AACCCAGATGATCCCCAACTATCCCTATTAATCATTACGGTGATCCTAGAAACCAACAAAATAGAACCATGCCGTCCTATTCTATTATTCCATGCTAATGTATTCGAGCAAAAATGCCTGCTTTAAACACTCTAATTTTTTCAAGGTAAAGGTCCTGGATCCGCAAGACACCCAATTAAGGACATCAAGTTTCTCCAGAAGGTGAGAAATCAACAGCGACAGTTCATACCCCTTAAGGCATGACCATCACGTCAATCCCGAAATTCAACTACGAGCTTTTTAACTGCAACAACTTTAATATACGCTATTGGAGCTGGAATTACCGCGGCTGCTGGCACCAGACTTGCCCTCCAA
+
DDDDDIIIIIIIIIIIIIIIIIIIIIIIIHIIIIIIIIIIIIIIIIIHIIIIIIIIIIIIHIIHIIIIIIHIIHHIIIIIIIIIHHIIIHIGIHHHIIIIIFHIIIIIIIIIIIIIIIIIIIIIIHIIIIIIIIHIIIIIIIIIIIIIIIIIIIIIIIIHIIIIIIIHIIIIIIIIIIIIIIIIIIIIIIIIIIIIIIHIIIIIIIIIIIIIIIIIIIIIIIIIIIIII=IIIIIIIIIIIIIIIIIIIIIIIIIIIIIIIIIIIIIIIIIIIIIIIIIIIIIIIIIIIIIIIIIIIIIIIIIIIHIIIIIIIIIIIIIIIIIIIIIIIIIIIIIIIIIIIIIIIIIIIDDDDD
@HISEQ:969:HM2KJBCX2:2:1102:17609:34348 2:N:0:ACTATGCA
AACCCAGATGATCCCAACTATCCCTATTAATCATTACGTCGATCTAAGAAACCAACAAAATAAGATCAACGTCCTATTTCATTATTCCATGCTAATGTATTCAAGCGCGAGCCTGCTTTAAACACTCTAATTTTTTCAAAGTAACAGTCCTGATTCCCCGTCACACTAAATTAATGGCATGACGGTTCGTTAGAAGGAAGGAATCAGTGACACTAGTACATACCGAAGCATGACCGGCGTACTGATTCCGAAATTCAACTACGAGCTTTTTAACTGCAACAACTTTAATATACGCTATTGGAGCTGGAATTACCGCGGCTGCTGGCACCAGACTTGCCCTCCAA
+
DDDDDIIIIIIIIIIIIIIIHIIIIIIIIIIHIIIIIIIIIIIIIIIIHIIIHHIIII?GIIIIIIIIIIIHIIIIIIHIIIIHIGIEHHIIHHIHIHHHHHHHIHHHIIIHIIGHGIHHHIIIIIIIHIIIIIIIIIIIIIHIIIIHIIIIIIHGHIIIIHHIIIIIIIIIIIIIIIHIGIIIIIHIIIIIIIIIIIIIIIIHIIIIIHIHEIIIIIIIIIIIIIIIIHIIHIIIIGHIHIEIGIIIIIIIIHIIIIIIIIHIGIIIIIIHIIIIIIIIIHIIIIHIIHHGIIIIIHIIIIHIIIIIIGGIIIIIIIIIIIIIIIIIHHIIIIIIIIIDDDDD
@HISEQ:969:HM2KJBCX2:2:1102:4582:35909 2:N:0:ACTATGCA
AACCCAGATGATCCCAACTATCCCTATTAATCATTACGTTGATCCTAGAAACCAACAAAATAGAATCGAACGTCCTATTTCATTATTCCATGCTAATGTATTCAAGCGCGTGCCTGCTTTAAACACTCTAATTTTTTCAAAGTAACAGTCCTGACTCCCCACAACATCAAATTAATGACATCATGATTCATCAGAAGGGAGAAATCAATGACATTAGTACGTACCGAAGGCACGACCGACGTATTGATCCCGAAATTCAACTACGAGCTTTTTAACTGCAACAACTTTAATATACGCTATTGGAGCTGGAATTACCGCGGCTGCTGGCACCAGACTTGCCCTCCAA
+
CDDDDIIIIIIIHIIIIIIIIIIIIIIIIIIHIIHIIIIIIIIIIIIIIIIIIIIIIGIIIIIHIIGHIIIIIIDHIGHIIIIIIIIGHIGHEHHIIIIIIIIIIIIIIIIIIIIIIIIIIIIIHIIHHIHHIHIIIIHIIIIIIIIIHIIIIIIIIIHGIIIIIIHIIHIIIIHIIIIIIIIIIIIIIIIIIIIIIIIIIIIIIIIIIIIIIIIIIIIIIIIIIIIIIIIIIIIHIIIIIIIHHIIIIIIIIIIIHIIIIIIIHIIIIIIIIIIIIHIIIHIHIIIIIIIIIIIIIIIIIIIIIIIIIIIIIIIIIIIIIIIIIIIIIIIIIIIIIIIIIDDDDD
@HISEQ:969:HM2KJBCX2:2:1102:12039:36646 2:N:0:ACTATGCA
AACCCAGATGATCCCAACTATCCCTATTAATCATTACGGTGATCCTAGAAACCAACAAAATAGAATCATGCCGTCCTATTTTATTATTCCATGCTAATGTATTCAAGCAAAATGCCTGCTTTAAACACTCTAATTTTTTCAAAGTAAAGGTCCTGGTTCCCCGCGACACCCAATTAAGGGCATCGTGGTTCTCCAGAAGGTGAGAAATTGACTACACCAGTTCATACCCCTTAAGGCACGACCGATGTGTCAATCCCGAAATTCAACTACGAGCTTTTTAACTGCAACAACTTTAATATACGCTATTGGAGCTGGAATTACCGCGGCTGCTGGCACCAGACTTGCCCTCCAA
+
DDDDDHGHHIIHIIIGIIIHIIIIIIIIIIIIIIIIIIGHHIIIIIIHIIIIIIHIIIHIIIIIIHHHHHGEEH?HIHIIIIIIICHHHHHHHHIHHIIHI<HHHIIHIIIIIIIIIIIHHHGGCBHFHHIHIHIHIIIIIIGHHGIHHFGHIHHHHIIFIIHIHHHIHHIIHIIIIIIHIIHIIIIIIIIIIIIIIIIIIIIIIIIIIIIHHIIHIHIIIIHIIIHGHFIIIIIIHHIIIIIIIIIIHHGIHIHDIHHIIHIIIIIIIIIIIHIIIIIIIGIIIIIIIIIIIHIIIIIHIIIIIIHIIIIIIIIIIIIIHIIIIIIIIIIIIIIIIIIIIIIIIHIDDDD@
@HISEQ:969:HM2KJBCX2:2:1102:21069:36531 2:N:0:ACTATGCA
AACCCAGATGATCCCAACTATCCCTATTAATCATTACGTCGATCCTAGAAACCAACAAAATAGAATCAAACGTCCTATTTCATTATTCCATGCTAATGTATTCAAGCGCGAGCCTGCTTTAAACACTCTAATTTTTTCAAAGTAACAGTCCTGATTTCCCACGACACCAAATTAATGACATCGTGGTTCGTCAGAAGGTAGGAATCAATTTGACCAGTACGTACCGAGGCACGACCGATCAACTGATCCCGAAATTCAACTACGAGCTTTTTAACTGCAACAACTTTAATATACGCTATTGGAGCTGGAATTACCGCGGCTGCTGGCACCAGACTTGCCCTCCAA
+
DDDCAIHIIII@HHIHIIHHFHIIHHHIIIIGIHHHIIHHHHHHHIIHIGIGIIIIIIIIHHEHGEHHFHEGEE@=GH1CFEHHIHEHCH<FCHIFEEGGCEHGHHHIIHHHFHGHIIHGHHIIIGHHIIIHHIHHHIHIIHHHIIHEHIHHHCIHGIIIIIIHHFIHHHHHHIIHIIIHIIHHCIIIIIIIIIIIIIIIIIIIIIIIHIHIHIIIIIIIIIIIIIIIIIHIIIIIIIIIIHHGIIGIGGIHHHIIIIIIIIIIHIIIIIIIHGIIIIIIIHHIIIIIIIIIIIIIIHIIIIIIIIIIIIIIIIIIIIIIIIIIIIIIIIHIIIIIIIIIDDDDC
@HISEQ:969:HM2KJBCX2:2:1102:11332:37082 2:N:0:ACTATGCA
AACCCAGATGATCCCAACTATCCCTATTAATCATTACGGTGATCCTAGAAACCAACAAAATAGAACCATGCCGTCCTATTCTATTATTCCATGCTAATGTATTCGAGCAAAAATGCCTGCTTTAAACACTCTAATTTTTTCAAGGTAAAGGTCCTGGATCCGCAAGACACCCAATAAAGGACATCAAGTTTCTCCAGAAGGTGAGAAATCAACAGTAACAGTTCATACCCCTTAAGGCATGACCGTCACGTCAATCCCGAAATTCAACTACGAGCTTTTTAACTGCAACAACTTTAATATACGCTATTGGAGCTGGAATTACCGCGGCTGCTGGCACCAGACTTGCCCTCCAA
+
?DBDAHHHHHCGHIIHHIIHHFHHIGHHIEHHEHHIIIHHHIIHHIFHGEEHHGIIIGIIHIG1FH?FGHHIG@EHGHF@GHHEHIIHHCHHIGGGHE@F?<1CIIIHHIHFHGHHHGEHE@FEHHHFHIIIHHCHEHGIGIIHIIIIIHIHFEHGHHHHEFEHIHIHIHHHHEHIIIIHHHIHHHIIEHEHIHIIHHGGHHIIIIIHGHHHFEIHHEIIHHHHHHIIGIIHFHHHHHIIHEIGIHEHIIHFIHCDDEE@IHGIHGEEGIIIIIIIIIHCFIIHF@GHFHFHFEHHIIHHEHHHCHHIHIIIIHIHIHHCIDHIIIIFEHHIHFHIIHIIHEC?IIIIBDDDB
@HISEQ:969:HM2KJBCX2:2:1102:18841:36027 2:N:0:ACTATGCA
AACCCAGATGATCCCAACTATCCCTATTAATCATTACGGTGATCCTAGAAACCAACGAAATAGAATCAGTCCGTCCTATTTCATTATTCCATGCTAATGTATTCAGACGATAGTCTGCTTTAAACACTCTAATTTTTTCAAAGTAACAGTCCTGATTTCCAACCACACCAAATAAATGGCATGAAAGTTCCTCAGAAGGTAGAGATCCATCTCACCAGTGCAGACAATTAAGCCTGACCAATGGGTAGACCCCGAAGTTCAACTACGAGCTTTTTAACTGCAACAACTTTAATATACGCTATTGGAGCTGGAATTACCGCGGCTGCTGGCACCAGACTTGCCCTCCAA
+
D0<DBEFEHIIHEHFFHEFHECGCECEEHHHE@CFGGHIIIGI1FCGH?1<GCFD<0CHHHGHEEHECCGHGEH@EHHEGE1GHIG?E1<<@GHFFE1EHHGHHHIH1<HHIIHIIHHCHGCGHF?FFFIHFGIHHFHG:HA?HGHIIIHHHGGHHHH8H?IECHCHC@HHHHG?FDCCHHEEG<FCH@@<GFFHIHHIHHHH5IHHHD<@HHIHIIHHHHGHHHHHIGIHHHEGGD/HHIGHFCC<EHH<HGCGHIGH?IIIGHHIHIFHIIGIHHHF@HHHHHHEFCCHIHHEGCG@GHFECIIIHEIIHHEHIHCHIIIHIHEFHHCHHGGCCHCHEIHHD@DDD
@HISEQ:969:HM2KJBCX2:2:1102:13855:37091 2:N:0:ACTATGCA
AACCCAGATGATCCCAACTATCCCTATAATCATTACGGTGGTCCTAGGAAACAACAAAATAGAACCACAACGTCCTATTCTGTTATTCCATGCTAATCTATTCAAGCAATAGCCCGCTTTAAACACTCTAATTTTTTCAAGGTAATGGTCCTGGCTCCCCAACACACCCAATAAAGGACATACTGGTTCACCAGAAGGAAGACCCGACAGCAAACAGTACTCGCCAAAGACCGACCGCCCGGCCAGGCCTAAAATTCAACTACGAGCTTTTTAACTGCAACAACTTTAATATACGCTATTGGAGCTGGAATTACCGCGGCTGCTGGCACCAGACTTGCCCTCCAA
+
0<0<0<11<1DHHIIIIIHIIIIIIII?H1111<<<1GH@G<1C<<11<F1<1D<1DHH111<D<<CEGHIHHHIIIII@<1<FEHIHFHHHIIIII1DFHFHIGII?1CEFHI1<CHHIIIGIGIIIHI.IIIIIHIII8CGHH1BFHHHII188HIGHH9<D0CHC8GGHHHH4C:DCGF:CHFEHFEE/ECGHH@F8IH2E=$D/D0D<&#56AHA?7/%DC;DA<5A#IHHC/-C<<1<1111HG1FIIIIIIIIIIIIIIIIIIIIIIIIIIIIIIIIIIIIIIIIIIIIIIIIIIIIIIIIIIIIIIIIIIIIIIIIIIIIIIIIIIIIIIIIIDDDDD
@HISEQ:969:HM2KJBCX2:2:1102:16275:37645 2:N:0:ACTATGCA
AACCCAGATGATCCCAACTATCCCTATTAATCATTACGTCAATCCTAGAAACCAACAAAATAGGATCGAACGTCCTATTTCATTATTCCATGCTAATGTATTCAAGCGTTAGCCTGCTTTAAACACTCTAATTTTTTCAAAGTAACAGTCCTGTTTCCCTGCAACACCAAATTAATGACATTACAGTTCTTCAGAAAGGAGGAATCAGCGAAGCCAGTGCATACCAGTGGCACGACCAACCTGCTGACCCCGAAATTCAACTACGAGCTTTTTAACTGCAACAACTTTAATATACGCTATTGGAGCTGGAATTACCGCGGCTGCTGGCACCAGACTTGCCCTCCAA
+
DDDDDHIIIIIIHHIHHHHIIHIIIIIIIIIIIIIGHIIIIIHHEHIIIIIHHIIIIIIIIHHHCHHFEHIIIIIIIIIGIHIIIIIGEHIIIIIHIIHHHGHIIIIIIIIHIIIGIIIIIIIIIIIIIIIIIIIIIIIIIHHIIIIIIHIIIIIIIIHHIIIIIIIIIHIIIIHIIIIIIIIIHIIIIIIIIIIIIIIIHIIIHIIIIIIIIIIIIIHIIIIIIIIIIHIIIIIIIIIIIIHGHIIIIIIIIIIHHIIIIIIHIIIIIIIIIIIIIIIIIIIHHIIHIIIIIIIIIIIIHIIIIIIIIIIIIIIIIIHIIIIIIIIIIIIIIIIIIIIIHDDDDD
@HISEQ:969:HM2KJBCX2:2:1102:7316:37773 2:N:0:ACTATGCA
AACCCAGATGATCCCAACTATCCCTATTAATCATTACATCGATCCTAGAAACCAACAAAATAGAATCGGATGTCCTATTTCATTATTCCATGCTAATGTATTCAAGCGTAAGCTTGCTTTAAACACTCTAATTTTTTCAAGGTAACAGTCCTAATTCCCCATAACATCAAATAAATGACATTATGGTTCTTTAGAAGGTGAGAACCAATAAAACCAGTACATACCAAGGCATGACCGATTCCTTGATCCCGAAATTCAACTACGAGCTTTTTAACTGCAACAACTTTAATATACGCTATTGGAGCTGGAATTACCGCGGCTGCTGGCACCAGACTTGCCCTCCAA
+
DDCDDHHHIIIIIIIIIIIIIIIIIIIIIIIIIIIIIIIIIIHGHIIIIIIHIIIIIIIIIIIIIIIIIIHIIIIIIIIIIIIIIIIHIIIIIIIIIIIIIIIIIIIIIIIIIIIIIIIIIIIIIIIIIIIIIIIIIIIIIIIIIIIIIIIIIIIIHIIIIIIIHHHIIIIIIIIIIIIIIIIIIIIIIIIIIIIIIIIIIIIIIIIIIIIIIIIIIIIIIIIIIIIIIIIIIIIIIIIIIIHFIIIIIIIIIIIIIIIIIIIIIIIIIIIIIIIIIIIIIIIIIIIIIIIIHIIIIIIIIIIIIIIIIIIIIIIIIIIIIIIIIIIIIIIIIIIIIIIIDDDDD
@HISEQ:969:HM2KJBCX2:2:1102:8761:38672 2:N:0:ACTATGCA
AACCCAGATGATCCCAACTATCCCTATTAATCAGTACGGTGGTCCTAGAAACCAACAAAATAGAACCACAACGTCCTATTCTATTAGTCCATACTAATCTATTCAAGCAATAGCCCGCTTTAAACACTCTAATTTTTTCAAGGTAATAGTTCTGGCTTCCCAAAACACCCAATAAAGGGCATACTGGTTCACCAGAAGGAAGACCCGACAGCAGACAGTACTCGCCAAAGACGGACCGCCCGGCCAGGCCTAAAATTCAACTACGAGCTTTTTAACTGCAACAACTTTAATATACGCTATTGGAGCTAGAATTACCGCGGCTGCTGGCACCAGACTTGCCCTCCAA
+
0<<D0<FC<<<<F11110<CFH1<1<<<C1D<11<<DC<<1<<DHH?<1<<DH?1<<111<DG11DGHC1<0/<<E<1<F11<GHC111<<111<<@FHHHG61DI8HE@DHCDD>6@C0?GB6F8FGFDHEEEGIHEHG?G@HEE?HECHHHDHB9<FDGAB<?E<IHIHHG/DGAFHHH.FHEFGACECFHHCEEEEGFHFEE@CGHFEEEEHIHC@CC=DIIH@@EEHGHHHGIHHCHG/HCGIFH@@EEGF@HHGHEC?ECD?HHC@HEGGHEFHHHHHHG@CGEHECHIHHGEGEHHEHGFEHGEEHHDIHHIHEHHEFCHIIHEG@G<HEEECG@@AABD
@HISEQ:969:HM2KJBCX2:2:1102:10904:38506 2:N:0:ACTATGCA
AACCCAGATGATCCCAACTATCCCTATTAATCATTACGTCGATCCTAGAAACCAACAAAATAGAATCAAACGTCCTATTTCGTTATTCCATGCTAATGTATTCAAGCGTGAGCCTGCTTTAAACACTCTAATTTTTTCAAAGTAACAGTCCTGATTCCCCATGACACCAAATTAATGACATCATGGTTCGTCAGAAGGTAGGAATCAATAATACCAGTACGTACAATAGCACGACCAATAAATTGATCCCGAAATTCAACTACGAGCTTTTTAACTGCAACAACTTTAATATACGCTATTGGAGCTGGAATTACCGCGGCTGCTGGCACCAGACTTGCCCTCCAA
+
DDDDDIIIIFIIIIIIIIIIIIIIIIIIIIIHIIIIIIIIIIIIIIIIIIIIIIIIIHIIIIIIIIIIIIIIIIIIGIIIIIIIHIIIIIIIIIIIIIIIIIIIIIHIIIHIIIIIIIIIIIIIIIIHIIIIIIIIIIHIIIIIIIIIIIIIIIIIIIIIHHIIIIIIIIIHIIIIIIIIIIIIIIIIIIIIIIIIIIIIIIIIIIIIIIIIIIIIIIIIIIIIIIIIIIIIIIIIIIIIIIHHIIIIIIIIIIIIIIIIIIIIIIIIIIIIIIIIIIIIIIIIIHIIIIIIIIIIIIIIIIIIIIIIIIIIIIIIIIIIIIIIIIIIIIIIIIIIIIIIDDDDD
@HISEQ:969:HM2KJBCX2:2:1102:3873:39026 2:N:0:ACTATGCA
AACCCAGATGATCACAACTATCCCTATTAATCATTACATCGATCCTAGAAAGCAACAAAATAGAATCGGATGTCCTATTTCATTATTCCATGCTAATGTATTCAAGCGTGAGCCTGCTTTAAACACTCTAATTTTTTCAAGGTAACAGTCCTAATTCCCCGTGACACCAAATTAATGGCATTACGGTTCTTTAGAAGGTGAGAAATCAATAATATCAGTACATACCAACGGCATGACCGAAACATTGATCCCGAAATTCAACTACGAGCTTTTTAACTGCAACAACTTTAATATACGCTATTGGAGCTGGAATTACCGCGGCTGCTGGCACCAGACTTGCCCTCCAA
+
<@<D@HFFCF11D1<D1EEC1111<1<D@CC1D<DH1<C1<1<1<<D@H1<11<<11<F111<11CCGEHHDC1D1CH1<GHE1<D<1CGH@GHEHHHHIHGGHHHHHHIIHGIHHFGIHIIIIIGIIIHIHHHEHHHHIIHEHGHIIHHIIHHIH<IHHHHIIIIHEIHHHHIHHHHFHHIHD:GFDE<DHHHHHEIIGIIIIHGIIIIHIIIHHHIIIIIIHIIIIIHIIIIFHDH@HHIHHHFIIHIHIIIIIHIHHHECIIIIIIIIIHEHHIIIIIIGIIHHHHEHIIHIGIIIIIIIHFIIHIIIIGIIIIIIIIGIIHHIIIIIIIHHIIIIIIIDDDD@
@HISEQ:969:HM2KJBCX2:2:1102:15715:39004 2:N:0:ACTATGCA
AACCCAGATGATCCCAACTATCCCTATTAATCATTACGGTGGTCCTAGACCAACAAAATAGAACCAACGTCCTATTCTATTATTCCATGCTAATCTATTCAAGCAAAAGCTCGTAGTTGAATTTCGGGATCAAGGAATCGGTCATGCCTTGGTATGTACTGGTTTTATTGGTTCTCACCTTCTAAAGAACCATAATGTCATTTATTTGATGTTATGGGGAATTAGGACTGTTACCTTGAAAAAATTAGAGTGTTTAAAGCAAGCTTACGCTTGAATACATTAGCATGGAATAATGAAATAGGACATCCGATTCTATTTTGTTGGTTTCTAGGATCGATGTAATGATTAATAGGGATAGTTGGGTGATAGTGAGGA
+
CDDDDHIIIIIIGIIHHIIIIIIIHHIIIIIIIIIIHIIIIIIIIIIHHGIIIGIICHIIIGIIIIHIEGFHIHFIIIIIIHIHH?HHHHHHHG1FHIHIIIIIIIHI1@FHIIHIHICHHIGIHIIIIHIIF1HHHHIHIIIIIHHIIFGFHHHHHHHIIIIHIIIIIIIIIHHHIIIHHHHIIHHHHHHIIIIIIIHIHFIIIIHHIIGIIIIIIHGIHHIHIIHHHGIIIIIHHIIIIII=IHHEIHIIIIIIIIIIIIHIIIIIHIIIHGIIHIIIIIIIIIIIIIIIIIHIIIIIIIIIIIHIIIIIIHIIIEIIIIHHEIIIIIIIIIIIIIIIIIHIIIIIIIIIIIIHIIIIIIIIIIIIIIDDDDD
@HISEQ:969:HM2KJBCX2:2:1102:18064:39937 2:N:0:ACTATGCA
AACCCAGATGATCCCAACTATCCCTATTAATCATTACGTCAATCCTAGAAACCAACAAAATAGGATCAAACGTCCTATTTCATTATTCCATGCTAATGTATTCAAGCGTTAGCCTGCTTTAAACACTCTAATTTTTTCAAAGTAACAGTCCTGTTTCCCTGCAACACCAAATTAATGACATTACAGTTCTTCAAGAAGGAGGAACCAGTAAAGCCAGTACATACCAGAGGCACGACCAACTTACTAATCCCGAAATTCAACTACGAGCTTTTTAACTGCAACAACTTTAATATACGCTATTGGAGCTGGAATTACCGCGGCTGCTGGCACCAGACTTGCCCTCCAA
+
CDDDDIIIIGDFEGHIHIIIIIIIIIIIIIIIIIIIIIIIIIIHHIHHFHHHHIIIIHIIIIIIHHIHIIHIIEHIIIHIIIIIEHIHHIIGGHIIIIIIIIIIIIHIIIIIIIIIIIIIIIHHIIIIHHHHIHHIIIIIIIIIIHIIHHIIIIIIIHHHIIIIIIHIIHHHHIIIIIIIIHIIIIIHHIIIIIIIIHIHHHIIHHHIIIIIIHIIIIIIHHIIIIIIIIIIIIIIIIIIIIIHIIIHIIIIIIIIHIIIIIHHIIIIIIIIHIIIIIIIIIIIIIHHHIHIIIIIIIIIHIIIIIIIIIIIIIIIIIIIIIIIHIIIIIIIIIIIIIIIIDDDDD
@HISEQ:969:HM2KJBCX2:2:1102:12151:40342 2:N:0:ACTATGCA
AACCCAGATGATCCCAACTATCCCTATTAATCATTACGTCGATCCTAGAAACCAACAAAATAGAATCAAACGTCCTATTTCATTATTCCATGCTAATGTATTCAAGCGTGAGCCTGCTTTAAACACTCTAATTTTTTCAAAGTAACAGTCCTGATTCCCCACAACACCAAATAAATGACATCATGGTTCGTCAGAAGGGAGAAACCAACAATACCAGTACGTACCGAGGCACGACCGACATGATGGTCCCGAAATTCAACTACGAGCTTTTTAACTGCAGCAACTTTAATATACGCTATTGGAGCTGGAATTACCGCGGCTGCTGGCACCAGACTTGCCCTCCAA
+
DDDDDIIIIHHFHHIIIIIIIIIIIIIIIIIIIIIIIIIIIIIIHIIIHHHIIIIIIIIIIHHHIIIIIIIIHIIIIHIIIIIIIIIIGIIHHIIIIIIIIIIIIIIIIIIIIIIIIIIHIHIIIIIIIHIIIIIIIIIIIIIIIIIIHIIIIIIIIHIIHIIHIIIIIIIHIIIIIHIIHIIIIIIHIIHIIIIIIIIIIIIIIIIII=IIIIIIIIIIIIIIIIHIIIIIIIIIIIIIIIHGIIIIIIIIIIIIIIIIIHIIIIIIIHIIIIIIIIIIIIIIIIIIIIIIIIIIIIIIIIIIIIIIIIIIIIIIIIIIIIIIIIIIIIIIIIIIIIIIDDDDD
@HISEQ:969:HM2KJBCX2:2:1102:3844:40117 2:N:0:ACTATGCA
AACCCAGATGATCCCAACTATCCCTATTAATCATTACGTCAATCCTAGAAACCAACAAAATAGGATCGAACGTCCTATTTCATTATTCCATGCTAATGTATTCAAGCGTTAGCTTGCTTTAAACACTCTAATTTTTTCAAAGTAACAGTCCAAATTCCCCGCAACACCAAATTAATGGCATTACGGCTCATCAGGAAGGAGGAATCAGTGAGATCAGTACATACCAGAGGCATGACCAACCTACTAACCCCGAAATTCAACTACGAGCTTTTTAACTGCAACAACTTTAATATACGCTATTGGAGCTGGAATTACCGCGGCTGCTGGCACCAGACTTGCCCTCCAA
+
DDDDDHHHIEHIIIIIIIIHGIIHHEHHIIHIIIIHHHHHEHIIEHI?FGHIIHHHIIIHHEGHGHHHCHHGHHEHHIIIIHHHHIIIIIIIGHGHHIIIIIGIGIIHHIGIIIIGIHHIIIHHIIIIIIIHHHIHHIIHIIIIIHIHGIIHEHHEIHFHIIIIIIIHHIHEIIIHHIIIHIIIIIIIIIIIIIIIIIIIHHIIIHHHIIIHIIIIIIIIIIIIIIIIIIIIIIIIIIIIIIIHHIHIIIIIHHIIIHIIHEEIHIIIIIIIIIIIIIIIHIIIIHIIIIIIIIIIIIIIIIIIIIIIIIIIIIIIIIIIIIIIIIIIIIIIIIIIIIIIIDDDDD
@HISEQ:969:HM2KJBCX2:2:1102:6658:41058 2:N:0:ACTATGCA
AACCCAGATGATCCCAACTATCCCTATTAATCATTACGTCGATCCTAGAAACCAACAAAATAGAATCAAACGTCCTATTTCGTTATTCCATGCTAATGTATTCAAGCGTGAGCCTGCTTTAAACACTCTAATTTTTTCAAAGTAACAGTCCTGATTCCCCATGACACCAAATTAATGACATCATGGTTCGTCAGAAGGTAGGAATCAATAATACCAGTACGTACAATAGCACGACCAATAAATTGATCCCGAAATTCAACTACGAGCTTTTTAACTGCAACAACTTTAATATACGCTATTGGAGCTGGAATTACCGCGGCTGCTGGCACCAGACTTGCCCTCCAA
+
DDDDBHHHICHHGHHIIIIIEHIIHIIIIIIIGHIIIGIIIIIHHIHIIHIHHHHIIIIIIHHIIIHIIHHIIIIIHIIIIHIIIHHHIFHIHHIHIIIHHIHHIGHIIIIHHIIIIIHIHHIIIIIIIIIIIIIHHIIHIIIIIIIIIHIIIHHHIHHIIIIIIIIIIIIHIIIIIIIIIIIIHIIHIIIIIIIIHIIIIIHIIHIIIIHHIIIIIIIIIIIIIIIIIIIIIIIIIIIIIIIHIIIIIIIIIIIIIIIIIIIIIIIIIIIIIIIIIIIIIIIIIHHIIIIIIIIIIIIIIIIIIIIIIIIIIIIIIIIIIIIIIIIIIIIIIIIIIIIIDDDDD
@HISEQ:969:HM2KJBCX2:2:1102:19952:40834 2:N:0:ACTATGCA
AACCCAGATGATCCCAACTATCCCTATTAATCATTACGGTGGTCCTAGACCAACAAAATAGAACCAACGTCCTATTCTATTATTCCATGCTAATCTATTCAAGCAAAAGCCCGCTTTAAACACTCTAATTTTTTCAAGGTAATGGTCCTGGTTCCCCGACACACCCAATAAAGGGCATACCGGCTCACCAGAAGGATAGACCCGACAGCAGAACAGTACTCGCCAGAGACGGACCGTCCGGTCAGGCCTAAAATTCAACTACGAGCTTTTTAACTGCAACAACTTTAATATACGCTATTGGAGCTGGAATTACCGCGGCTGCTGGCACCAGACTTGCCCTCCAA
+
DDDCDIHIIHIIHHIICHIHII?HHHIIIIIIIIGHIIHHHHHEEHE?@HFHHHIIIHHHHIIHIEHHIHFGE?<GHHHHEEHHEHHHHIIHI?HHHHHFHGHGHIIHHHCHCHGGGEHHCHIGIIHHHHHII?HF1HHHFFHGCGI9HHIHHH?CIIIIHGHHHIIIIGIIIIIIIIIHIIIIHIHGHI<HHHHIGHHHHHHHIIIIIIHHIGIIIHE<IIIIIIHH>GIGGIIIIIIIIGHFFHG@IIHIIIIIIHIIIIIIIIIIIIIIIHIIIIHGHIIIIHIIHIIIIGIHHEIIIIIHIIIHIIIIIIIIIIIIGIIIIIIIIHHHIIHIIIIDDCDD
@HISEQ:969:HM2KJBCX2:2:1102:10498:41787 2:N:0:ACTATGCA
AACCCAGATGATCCCAACTATCCCTATTAATCATTACGTCAATCCTAGAAACCAACAAAATAGGATCGAACGTCCTATTTCATTATTCCATGCTAATGTATTCAAGCGTTAGCTTGCTTTAAACACTCTAATTTTTTCAAAGTAACAGTCCAAATTCCCCGCAACACCAAATTAATGGCATTACGGCTCATCAGGAAGGAGGAATCAGTGAGACCAGTACATACCAGAGGCATGACCAACCTACTAACCCCGAAATTCAACTACGAGCTTTTTAACTGCAACAACTTTAATATACGCTATTGGAGCTGGAATTACCGCGGCTGCTGGCACCAGACTTGCCCCTCCAA
+
DD@@DHEHI@EEF1CGCEHFHHHEHHIIEHFHIHHEHHHEHHH@HIIIHEGHHEF=CHG1CFFC1GHGHEGC<F@@GHG<1<FHCHIHHHEHGHHHHHHHHHGHIHGGIHHHHFF@HHGHHFEFGGHHIIHHHIIHDHH1HEHFFAF7HIHCGGHHHHDHC@=IIIHHHCHHHHEHH9?IHHG<GEHHIIHEEHGIHGGEEHHH?HHE@HHHHEHHGGIIIFHGCHFHEHHHHIHIIIIHHHGDC<DFE/HEFCGFEIHHIIDHIIHHFHHG@HIHHHHFIIIIHFEHHHHHGCDIHIHHHHIHHHGCEHHHIHDIHGHIIHHIHIIHHIIHCIIIHGHHHHDD@B?
@HISEQ:969:HM2KJBCX2:2:1102:4464:41586 2:N:0:ACTATGCA
AACCCAGATGATCCCAACTATCCCTATTAATCATTACGGTGATCCTAGAAACCAACAAAATAGAATCATGCCGTCCTATTTTATTATTCCATGCTAATGTATTCAAGCAAAATGCCTGCTTTAAACACTCTAATTTTTTCAAAGTAAAGGTCCTGGTTCCCCGTGACACCCAATTAAGGGCATCGCGGTTCTCCAGAAGGTGAGAAATTGACTACACCAGTTCATGCCCCTTAAGGCACGACCGATGTGTCAATCCCGAAATTCAACTACGAGCTTTTTAACTGCAACAACTTTAATATACGCTATTGGAGCTGGAATTACCGCGGCTGCTGGCACCAGACTTGCCCTCCAA
+
DDDDDIHIHIIIIIHIIIIIIGCHHIIIIIIHIIIHHIIHHHIGHIIGIIIIIHIII@GHHHHHHIHIHHIIIIIGDFHHIIIIIHIHH?GHHIIIIHEEHHIIIIIIIIHHHHHIHHHHIHHEHHGHIGIHGGHBHHIIHHGHIHFFHHHIIIIIIHIHGIIIHIIHHHHIHHHHIHIIIIIIIHEIIIIIIIIIIIIIIIIIHIIIIIIIIIHIIIGIIIIIIIIIIIIIIIIIIHHIIIIHIIIIHIHIIIIIIIIIIIIIIIFIIIIIHIIIIIIIIIIIIIIIHHIIIHHIIHCIIIIIIIIIIHIIIIIIIIIIIIIIIHFIIIIIIIIIIIIHIHEIIIHDDDDD
@HISEQ:969:HM2KJBCX2:2:1102:15876:42017 2:N:0:ACTATGCA
AACCCAGATGATCCCAATATCCCTATTAATCATTACGGTGGTCCTAGACCAACAAAATAGAACCAACGTCCTATTCTATTATTCCATGCTAATCTATTCAAGCAAAAGCCCGCTTTAAACACTCTAATTTTTTCAAGGTAATGGTCCTGGTTCCCCGACACACCCAATAAAGGGCATACCGGCTCACCAGAAGGATAGACCCGACAGCAGAACAGTACTCGCCAGAGACGGACCGTCCGGTCAGGCCTAAAATTCAACTACGAGCTTTTTAACTGCAACAACTTTAATATACGCTATTGGAGCTGGAATTACCGCGGCTGCTGGCACCAGACTTGCCCTCCAA
+
DDDDDIHIIIIIHIIHHIIIHHHIIIIIIIIIIIIIIHIIIIIIIIHIIIIIIIIIIIIHIIHIIIIHHGHHIIIIHIHIIIIIIIIIIIHIIIIIHHHHHHIIIIIIIIHIIIIIHHHIHIIIIHIIIIIHHHIHHHIIIIIIIIIHIIIHIHIIIIIIIIIIIIIIIIIIHIIIIIIIIIIIIIIIIIIIIIHIIIHIIIIIIIIIIIIHIIIIIHIIIIIIIIIIIIIIIIIIIHIIIIIIIIIIIIIIIIIIIIIHIIIIIIIIIIIIIIIIIIIIIIIIIIIIIHGIIIIIIIIIIIIIIIIIIIIIIIIIIIIIIIIIIIIIIIIIIIIIIIDDDDD
@HISEQ:969:HM2KJBCX2:2:1102:2000:42037 2:N:0:ACTATGCA
AACCCAGATGATCCCAACTATCCCTATTAATCATTACGTCAATCCTAGAAACCAACAAAATAGGGTCAAACGTCTTATTTCATTATTCCATGCTAATGTATTCAAGCGTGTGCCTGCTTTAAACACTCTAATTTTTTCAAAGTAACAGTCCTGATTTCCCATGACACCAAATTAATGACATCATGGTTTGTCAGAAGGTAGAAATCAACGATGCCAGTACGTACCGGAGGCACGACCGACATGTTGATCCCGAAATTCAACTACGAGCTTTTTAACTGCAACAACTTTAATATACGCTATTGGAGCTGGAATTACCGCGGCTGCTGGCACCAGACTTGCCCTCCAA
+
DDDDDHHHIIIIHIIIIIIIIIIIIIIIIIIIIIIIIIIIIIIIIIHIIIIIIHIIIIGHIIIIIIIIIHIIIIFHHHHIIIIIIIIIGHIGHIIIIIIIIHIHIIIHIHHIIHHIIIIIIHFIIIIHIHIHIIGHHHIIHIHIIHHIHIIIIIIIIIIIIIIIHIIIIIIIHIIIIHIIIIIIHHGIIHHIIIIIIIIIIIIIHIIIIIIIIIIIIHIIIIIIIIIIIIIIIIIHIIIIIIIHEIIIHIIIIIIIIIIIIIIIIIIIHIIIIIHIIIIIIIIIIIHHIIIIIIIIIIIIIIIIIIIIIIIIIIIIHIIIIIIIIIIIIIIIIIIIIIIIIDDDDD
@HISEQ:969:HM2KJBCX2:2:1102:8401:42490 2:N:0:ACTATGCA
AACCCAGATGATCCCAACTATCCCTATTAATCATTACGGTGGTCCTAGACCAACAAAATAGAACCAACGTCCTATTCTATTATTCCATGCTAATCTATTCAAGCAAAAGCCCGCTTTAAACACTCTAATTTTTTCAAGGTAATGGTCCTGGTTCCCCGACACACCCAATAAAGGGCATACCGGCTCACCAGAAGGATAGACCCGACAACAGACAGTACTCGCCAGAGACGGACCGCCCGGTCAGGCCTAAAATTCAACTACGAGCTTTTTAACTGCAACAACTTTAATATACGCTATTGGAGCTGGAATTACCGCGGCTGCTGGCACCAGACTTGCCCTCCAA
+
DDDDDHHIIEHIIIIIIIIIHIIIIIIIIHIICHIIIIIIIIIIHIIIIHIHIIIIIGIIHHFHIIHHHIHIIIIIHHIIIHIHIIIIIIIIFIHHHIHIIIIIIIIIHHHHHGIHHIIIIIIHIIIIIIIIIIIIIIIIIIHIIIIIHHEFHIIIIIIIIIIIIIIIIIIHIIIIIIHIHIIIIIIIIIHIIIIIIIIIIIIHIHIIIIIIIIIIIIIIIHIIIIHIIIIIIIIIIIIIIHIIIIIIIIIHGIIIIIHEIIIIIIIIIIIIIIIIIIIHHHIHIIIIIHHIIIHHEHIIIIIIIIIIIIIIIIIIIIIIIIIIIIIIIIIIIIIIIIDDDDD
@HISEQ:969:HM2KJBCX2:2:1102:15840:42814 2:N:0:ACTATGCA
AACCCAGATGATCCCAACTATCCCTATTAATCATTACGGTGATCCTAGAAACCAACAAAATAGAATCATGCCGTCCTATTTTATTATTCCATGCTAATGTATTCAAGCAAAATGCCTGCTTTAAACACTCTAATTTTTTCAAAGTAAAGGTCCTGGTTCCCCGCGACACCCAATTAAGGGCATCGCGGTTCTCCAGAAGGTGAGAAATTGACTACACCAGTTCATACCCCTTAAGGCACGATCGATGTGTCAATCCCGAAATTCAACTACGAGCTTTTTAACTGCAACAACTTTAATATACGCTATTGGAGCTGGAATTACCGCGGCTGCTGGCACCAGACTTGCCCTCCAA
+
DDDDDIHIIIIIIHHHIIIIIIIIIIIIIIHIIHIIIIIIIIIIIIIIIIIIIIIIHIIIIIHHHHIIHHIHHIHHIIGHHIIIIIIIIIIIGIIHIIHIIHHIIIIGIIIIIHIIIIIIIIIIIIHIIIIIIIIIIHHIIIIIIIIIHIIIIIIIIIIIIIIIIIIIIIIIIIIIHIIIIIIIIIIIIIIIIIIIIIIIIIIIIIIIIIIHIIIIIIIIIIIIIIIIHIIIIIIIIIIIIIIIIIIIIHHIIIIIIIIIIIIIIIIIIIIIHIIIIIIIIIIIIIIIIIIIIIIIIIIHIIIIIIIIIIIIIIIIIIIIIIIIIIIIIIIIIIIIIIIIIIIIIIIDDDDD
@HISEQ:969:HM2KJBCX2:2:1102:2587:43298 2:N:0:ACTATGCA
AACCCAGATGATCCCAACTATCCCTATTAATCATTACGGTGATCCTAGAAACCAACGAAATAGAATCAGTCCGTCCTATTTCATTATTCCATGCTAATGTATTCAGACGATAGTCTGCTTTAAACACTCTAATTTTTTCAAAGTAACAGTCCTGATTTCCCATCACACCAAATAAATGGCATGAAAGTTCCTCAGAAGGTAGAGATCCATCTCACCAGTGCAGACAATTAAGCCTGACCAATGGGTAGACCCCGAGGTTCAACTACGAGCTTTTTAACTGCAACAACTTTAATATACGCTATTGGAGCTGGAATTACCGCGGCTGCTGGCACCAGACTTGCCCTCCAA
+
DDDDDHIIIIHIHIIIIIIHHHIIIIIIGIIIIIIIIIIIIIIHIIFHHHIHHIIIIGHIIIIIGGIHIIIIIIIGIIIIICHIIIIIIIIIIIIIIIHHIHHFHIIIIIIIIIIIIIIIIIIIIIHIHIIHHHHHIHIIHIIIIIIHIHIIHHIHHIIHIIIIIIIEGHIIIIIIIIIIIIIIIIIHIIIIIIIIIIIIIIGIIHIIIHHIIIIIIIIIIHIIHIIIIIIIIIIHHIIIIIIIHFDIIHIIIIIIIIIGIIIIIIIIIIIIIIIIIIIIIIIIIIIIIIIIIIIIIIIIIIIIIIIIIIIIIHIIIIIIIIIIIIIIIIIIIIIHIIHIIIIDDDDD
@HISEQ:969:HM2KJBCX2:2:1102:7800:43442 2:N:0:ACTATGCA
AACCCAGATGATCCCAACTATCCCTATTAATCATTACGGTGATCCTAGAAACCAACAAAATAGAATCATGCCGTCCTATTTTATTATTCCATGCTAATGTATTCAAGCAAAAATGCCTGCTTTAAACACTCTAATTTTTTCAAAGTAAAGGTCCTGGTTCCTCGTGGCACCCAATTAAGGACATCACGGTTCTCCAGAAGGTGAGAAATTCACTACACCAGTTCATACCCCTTAAGGCACGACCGATGTGCAAATCCCGAAATTCAACTACGAGCTTTTTAACTGCAACAACTTTAATATACGCTATTGGAGCTGGAATTACCGCGGCTGCTGGCACCAGACTTGCCCTCCAA
+
DDDADIIIIIIIIIIIIIIIIIIIIIIIIIIIIIIIIIIIIIIHIIIIIIIIIIIIIIIIIIIIIIIIIIIIHIHHIIIIIIIIIIIIIIIIIIIHIHHHHHHIIIIIIHHHIIIIIIIIIIIIIHHIIIIIIEHHIIHIIIHIIIIIIIIIIIIIIIIIIIIIIIIHHHHIHIIIIIIIIIIIIIIIIIIIIIIIIIIIIIIIIIIIIIIIIIIIIIIIIIIIIIIIHHIIIHIIIIIIIIIIIIIIIIIHIIIIHIIIIIIIIIIIIIIIIIIIIIIIIIIIIIGIIIIIIIIIIHGIIIIIIIIIIIIIIIIIIIIIIIIIIIIIIIIIIIHIIIHIIIIIIIIIDDDDD
@HISEQ:969:HM2KJBCX2:2:1102:15300:44297 2:N:0:ACTATGCA
AACCCAGATGATCCCAACTATCCCTATTAATCATTACGGCGGTCCTATAACCAACAAAATAGAACCGCACGTCCTATTCTATTATTCCATGCTAATGTATTCGAGCATAGGCCTGCTTTGAACACTCTAATTTTTTCAAAGTAAAAGTCCTGGTTCCCCGCACGCCCAGCGAAGGGCATGCGTACCCCCAGAGTGAAAGCCCCGGCCGGGCCAGTGCACGCGGTGAGGCGGACCAGCCGGCGCGGGGCCCAGGTTCAACTACGAGCTTTTTAACCACAACAACTTTAATATACGCTATTGGAGCTGGAATTACCGCGGCTGCTGGCACCAGACTTGCCCTCCAA
+
DDDDDHHHIIIIHIIIIIIIIIIIIIIIIIIIIIIHIHIIIHIIIHIIIIIIIIIIIIIHIHGIIIHHHIHHIHIIIIIHIIIIIIIIEHHIIGIIIHIIIHHIIIIIIIIIHIIIIIIHIIIIIIHIIIIIIIIHIIIIIIIIIIHHIIHHIHHIIIIHIIIIIIIIIIIIIIIIIIIIIIIIIIIHHIIIIIIIIIHIIIIIIIIIHIIHIIIIIIIIIIIIIHIIIIIIIIIIIIIGIIHIIIIIHIIIIIIIIIIIIIIIIIIIIIIIIIIIHIHIHHIIIIIIIIIIIIIIIIIIIIIIIIIIIIIIHIIIIIIIIIIIIIIIIIIIIIIIIIIDDDDD
@HISEQ:969:HM2KJBCX2:2:1102:8319:44405 2:N:0:ACTATGCA
AACCCAGATGATCCCAACTATCCCTATTAATCATTACGTCAATCCTAGAAACCAACAAAATAGGGTCAAACGTCCTATTTCATTATTCCATGCTAATGTATTCAAGCTAATGCCTGCTTTAAACACTCTAATTTTTTCAAAGTAACAGTCCTAACTCCCCATGACACCAAATAAATGAAATCATGGTTCGTCAGAAGGGAGAAATCAATGATACCAGTACGTACCAGAGGCACGACCGATATATTGATCCCGAAATTCAACTACGAGCTTTTTAACTGCAACAACTTTAATATACGCTATTGGAGCTGGAATTACCGCGGCTGCTGGCACCAGACTTGCCCTCCAA
+
DDDCDHIIIIIIIHIIIIIHIIIIIIIIIIIIIIIIIIIIHIIHIIIIIIIIIIIIIIIIIIHHIIIIHIIGIIIIHIIIIIIIIIIIGIIIIHHIIIIIIHHIIIIIIIIIIIIIIIIIIIIIIIIIIIIHIIIIIIIIIIIIIIIIIIIIIHIIIIIIIIIIIIHIIIIIIIIIIIHHIIIIIHIIIIEIIIIIIIIIIIIIIIIIIIIIIIIIIIIIIIIGIIIIIIIIIIIIIIIIIIIHGIIIIIIIIIIIIIIIIIIIIIIIIIIIIIIIIIIIIIIIIIIIIIIIIIIIIIIIIIIIIIIIIIIIIIIIIIIIHIIIIIIIIIIIIIIIIIIIIDDDDD
@HISEQ:969:HM2KJBCX2:2:1102:12757:44560 2:N:0:ACTATGCA
AACCCAGATGATCCCAACTATCCCTATTAATCATTACGGTTGTCCTAGAAACCAACAAAATAAAACAACTTCGTCCTATTCTATTATTCCATGCTAATGTATTCCGGCATAAGCCTGCTTTAAACACTCTAATTTTTTCAAGGTAAAGGTCCTGACTACCCGCAACATCCAATAAAGGACATTACGTATCACCAGGCGGATAGACCCCACACAACCAGTACTCATCTAAAAGATGGACCGATTGGCAGAATCCAAAATTCAACTACGAGCTTTTTAACTGCAACAACTTTAATATACGCTATTGGAGCTGGAATTACCGCGGCTGCTGGCACCAGACTTGCCCTCCA
+
DDDADIIIHGIIIIIIIIIIIIIIIIGIIIIIIIIIIIIIIIIIIIHIIIIIHHIIIIIIIIIIIIIIHIHIGEHIIIIIGIIIIIIIHIIIIIIIIIIIHIHIHIIIIIIIHGHIHIIIIIIHIIIIIIIHIIIIHEHIGIIIIHIHIIIHHIIIIIIIIIIIIIIHIIIGIIIIIIIIIIIIIIIIIIIHHHIIIIIIIIHIHIIHIIIIIIIIIIIIIIIIIIIIIIIIIIIIIHIIIIIIIHIIIIIIIIIIIIIIIIIIIIIIIIIIIIIIIIIIIIIIIIIIIIIIIIHGIIIIIIIIIIIIIIIIIIIIIIIIIIIIIIIIIIIIIIIIIIIIIIDDDDD
@HISEQ:969:HM2KJBCX2:2:1102:2901:45179 2:N:0:ACTATGCA
AACCCAGATGATCCCAACTATCCCTATTAATCATTACGGTGATCCTAGAAACCAACGAAATAGAATCAGTCCGTCCTATTTCATTATTCCATGCTAATGTATTCAGACGATAGTCTGCTTTAAACACTCTAATTTTTTCAAAGTAACAGTCCTGATTTCCCATCACACCAAATAAATGGCATGAAAGTTCCTCAGAAGGTAGAGATCCATCTCACCAGTGCAGACAATTAAGCCTGACCAATGGGTAGACCCCGAAGTTCAACTACGAGCTTTTTAACTGCAACAACTTTAATATACGCTATTGGAGCTGGAATTACCGCGGCTGCTGGCACCAGACTTGCCCTCCAA
+
DDDDDIIIIIIIIIIIIIIIIIIIIIIIIIIIIIIIIIIIIIIGHIIHIIIIFHIIHHGIIIHHHHIGIIIIIIIIIIIIHIIIIIIIIIHIIFIIHHIIIIIIIIIIIHIIIHHIIIIIIIGHHHIIGHFHIIIHIIHEHHIIIIIHIIIHHHIHHIIHIHIIIIIHGIHI/IIHIIIIIIIIIIIIHIIIHIHHIIIIIIIIIIIIHIIIIIIIIIIIIIIIIHIHIIIIHIIIHIIIIIIIHFDIIIHGIIIIIIIIIIHCIIIIIIHIIIIIIIIHIIIIIIIHGFIIIIIIIIIHIIIIIIHIHIIIIIGIIIIIIIIIIIIIIIIIIIIIIIIIIIIDDDDD
@HISEQ:969:HM2KJBCX2:2:1102:12214:44441 2:N:0:ACTATGCA
AACCCAGATGATCCCAACTATCCCTATTAATCATTACGGTGATCCTAGAAACCAACAAAATAGAACCATGCCGTCCTATTCTATTATTCCATGCTAATGTATTCGAGCAAAAATGCCTGCTTTAAACACTCTAATTTTTTCAAGGTAAAGGTCCTGGATCCGCAAGACACCCAATTAAGGACATCAAGTTTCTCCAGAAGGTGAGAAATCAACAGCAACAGTTCATACCCCTTAAGGCACGACCATTACGTCAATCCCGAAATTCAACTACGAGCTTTTTAACTGCAACAACTTTAATATACGCTATTGGAGCTGGAATTACCGCGGCTGCTGGCACCAGACTTGCCCTCCAA
+
DDADDIGHIHIIHIIHHIIIIIIIIIIIIHIIIIIIIIII?HHFIHGHGGIIHHIHIIIHIIHHHIIGIHFFCEH?HEHIIEHHIIIIHGHHHEHIHIHFGCHHIIHHIHHHHHIIHFEIIIIHHIIIIIIHHEIIHIHGHIIIIIIHIIIIIIIIHIIIIIIIHHHHGHIHHHEIIIIHHHHHIHHFHECHHGIHHHHHIIIIIIIIIIIIIIIIHIHGIIHIIHHI<IIIIHIIIIHHGH?IIIIHIHHGHIHIIIIIIHIHIIIHHHIIHIIIHIIHEIIIIIIIHIIHIIIIIIIIIIIIIIIIIIIIIIIIIIHHIIGIIIIIIIIIIHIIIIGIIHHIHHIIDCDCD
@HISEQ:969:HM2KJBCX2:2:1102:12017:45472 2:N:0:ACTATGCA
AACCCAGATGATCCCAACTATCCCTATTAATCATTACGGTGGTCCTAGACCAACAAAATAGAACCAACGTCCTATTCTATTATTCCATGCTAATCTATTCAAGCAAATGCCTGCTTTAAACACTCTAATTTTTTCAAGGTAATGGTCCTGGCTCCCCGGTACACTCAATAAAGAACATGCCGGTTCACCAGAAGGTAAGACCCGACACAGAACAGTACTCGCCAAAGACGGACCGCCCGGCCAGGCCTAAAATTCAACTACGAGCTTTTTAACTGCAACAACTTTAATATACGCTATTGGAGCTGGAATTACCGCGGCTGCTGGCACCAGACTTGCCCTCCAA
+
DDDDDIHIIIIIIIIIIIIIIIIIIIIIIIIIIIIIIIIIIIIIIIIIIIIHIIIIIIIIIHIIIGIIIHIIIIHHHIIIGIIIIIIIHIIIIIIIIIIIIIIIIIIHHIIIIIIIIIIIIIIIIIIIIIIIIIIIIIHIIIIIIIIIIIIIIIIIIIIIIIIIIIIIIIIIIIIIIIIIIIIIIIIIIIIIIIIIIIIIIIIIIIIIIHHIIIIIIIIIIIIIIIIIIIIIIIIIIIIIHHIIIIIIIIIIIIIIIIIIIIIIIIIIIIIIIIIIIIIIIIIIIIIIIIIIIIIIIIIIIIIIIIIIIIIIIIIIIIIIIIIIIIIIIIIIIIIIIIDDDDD
@HISEQ:969:HM2KJBCX2:2:1102:15360:45387 2:N:0:ACTATGCA
AACCCAGATGATCCCAACTATCCCTATTAATCATTACGGTGATCCTAGAAACCAACAAAATAGAATCATGCCGTCCTATTTTATTATTCCATGCTAATGTATTCAAGCAAAATGCCTGCTTTAAACACTCTAATTTTTTCAAAGTAAAGGTCCTGGTTCCCCGTGACACCCAATTAAGGGCATCGCGGTTCTCCAGAAGGTGAGAAATTGACTACACCAGTTCATACCCCTTAAGGCACGACCGATGTGTCAATCCCGAAATTCAACTACGAGCTTTTTAACTGCAACAACTTTAATATACGCTATTGGAGCTGGAATTACCGCGGCTGCTGGCACCAGACTTGCCCTCCAA
+
DDDDDHHIIIIIIIIIIIIIIIIIIIIIIIHIHIIFHHIIIIIIIIIIIIIHIIIIIIHIIIHHIIIIIIIIIIIHIIHIIIHGIIIIHIIIIGHFHIIIICHHIIHIIIIIIIIIIIIIHIIIHHHHIIHHIIHHHIIIIIIIHIIIIIHHIIIHIIIHIIIIIIIIIIIIIIIIIIIIIIIIIIIIIIIIIIIIHIIIIIIIIIIIIIIIIIIHIHIIIIIIIIIIIHIIIIIIIIIIHIIIIIIIIHHIHIIIIIIIIIIIIIIIIIIIIIIIIIIIIIIIIIIIIHIIIIIIIIHHIIIIIIHIIIIIIIIIIIIIIIIIIIIIIIIIIIIIIIIIIIIIIIIDDDDD
@HISEQ:969:HM2KJBCX2:2:1102:12359:45172 2:N:0:ACTATGCA
AACCCAGATGATCCCAACTATCCCTATTAATCATTACGGTGATCCTAGAAACCAACAAAATAGAACAATGCCGTCCTATTCTATTATTCCATGCTAATGTATTCGAGCAAAAATGCCTGCTTTAAACACTCTAATTTTTTCAAGGTAAAGGTCCTGGATCCGCAAGACACCCAATTAAGGACATCAAGTTTCTCCAGAAGGTGAGAAATCAACAGCGACAGTTCATACCCCTTAAGGCATGACCATCACGTCAATCCCGAAATTCAACTACGAGCTTTTTAACTGCAACAACTTTAATATACGCTATTGGAGCTGGAATTACCGCGGCTGCTGGCACCAGACTTGCCCTCCAA
+
DB0B@GEHEEHHI?G@CEGHGCFCF?EHFFHHHEHFHH@<1CC1<D?FHH1<1D@CEE@HHHEGHHHEH<F@CHH/G1DHHEH1<<F@GEEHI?GHE<C<FHGHIIC>GDF@H7H?HHGDHIIHFGHFIIHEEIHE?GAHFHIIFIIHEHEHHGHG?0<DIHEEHFFHGGE<HF@CF<HFDGHHEG<ECDECHGIIHHHEFHEHHHIHGHEHGHIHIH@HHEFHHHFHEAHHIHHIHHIHGC?HIIHHIFHFHHHCHHIHIHHHEHHHEHHHEIIIIHHHIIIHIFIHG?IHEHHFECGCGIGHHHFIHHIHIIHHHHGIHDHHHHEHG?IIIHHIIIIHFIHIIIIIDCDDD
@HISEQ:969:HM2KJBCX2:2:1102:11953:45599 2:N:0:ACTATGCA
AACCCAGATGATCCCAACTATCCCTATTAATCATTACGGCTCTCCTAGAAACCAACAAAATAGGAGCGCCGTCCTATTCTATTATTCCATGCTAATGTATTCGAGCAAAGGCCTGCTTTGAACACTCTAATTTTTTCAAAGTAAAAGTCCTGCTTCCCGAAACACGCCCAGTGAAGGGCATGCCGTTCCGCAGAAGGAAAGGCCCGGCCGAACCAGTGCACGCGGTGAGGCGGACCGGTCAGCCAGGCCCAAGGTTCAACTACGAGCTTTTTAACTGCAACAACTTTAATATACGCTATTGGAGCTGGAATTACCGCGGCTGCTGGCACCAGACTTGCCCTCCAA
+
DDDDDIIIIIIIIIIIIIIIIIIIIIIHHHIIIIIIIHIHIIIIIIHIIIIIIHIIIHIIIIHIHIHHIIIIIIIHIIIIIIIHIIIHIIIIIIIIIIIIIHHIIIIIIIIIIIIIIIIIHIIIIIIIIHIIHIIIIIIIIIHIIIIIIIIIIIIIIIIIHIIIIIIIIIIIIIIIIIIIIIIIIIIHGIIIIIIIIIIIIIIIIIIII>IIIIIIIIIIIIIIIIIIIIGIIIIIIIIIIHIHIIIIIIIIIIIIIIIIIIIIIHIIIIIIIIIIIIIIIIIIIIIIIIIIHIIIIIIIIIIIIIIIIIIIIIIIIIIIIIIIIIIIIIIIIIIIIIIIDDDDD
@HISEQ:969:HM2KJBCX2:2:1102:18303:45873 2:N:0:ACTATGCA
AACCCAGATGATCCCAACTATCCCTATTAATCATTACGGTGATCCTAGAAACCAACAAAATAGAACCATGCCGTCCTATTCTATTATTCCATGCTAATGTATTCGAGCAAAAATGCCTGCTTTAAACACTCTAATTTTTTCAAGGTAAAGGTCCTGGATCCGCAAGACACCCAATTAAGGACATCAAGTTTCTCCAGAAGGTGAGAAATCAACAGCGACAGTTCATACCCCTTAAGGCATGACCATCACGTCAATCCCGAAATTCAACTACGAGCTTTTTAACTGCAACAACTTTAATATACGCTATTGGAGCTGGAATTACCGCGGCTGCTGGCACCAGACTTGCCCTCCAA
+
D0D0<EHEGFEECE@@@0FHHF?GHHEGHCHCC?CGHIHFHIEH@HHE?@?<CHIHH@FEHCHGEHF1<CHCHHCHDH?FEHIIHHFHHGIHHHII1<CF@<F?HIIHIIIHHIHHHHEHGEGEHHHHHCFH1AD@HEHHF@EE/CIHFHHEIIHG<C<HHEGCD7CD8DC@GD<?HGD<CGD/CFE/?EEGEHECC?EFC0CFFHFHEEHHG<1HEE:=HGCFEEIGHHHDIHHIHG?C<<<1AD=E@GCCHIHHD?GHHHCHEFEC0DGED1E@EC1CD<C1HEC<GC<D11F<EEC@GCHH@HIHEGG@HHEHC1HCE<HDD?HEE?CHF@HFHIGHIFIIIHHHAD@D?
@HISEQ:969:HM2KJBCX2:2:1102:12225:46052 2:N:0:ACTATGCA
AACCCAGATGATCCCAACTATCCCTATTAATCATTACGTCGATCCTAGAAACCAACAAAATAGAATCAAACGTCCTATTTCATTATTCCATGCTAATGTATTCAAGCGTGCGCCTGCTTTAAACACTCTAATTTTTTCAAAGTAACAGTCCTGATTCCCCACGACACCAAATTAATGACATCGTAGTTCTTCAGAAGGTAGGAACCAATAATGCCAGTGTGTACCGAAGCACGACCGACAATTTGATCCCGAAATTCAACTACGAGCTTTTTAACTGCAACAACTTTAATATACGCTATTGGAGCTGGAATTACCGCGGCTGCTGGCACCAGACTTGCCCTCCAA
+
DDDDDIIIIIIIIIIIIHIIIHIIIIIIIIIIIIIIIIIIIIIGIIIIIIIHHIIIHIHIIIIIIIIIIIIIIIHHHHHHIIIHIHIHHIIHIIHIIIIIIIHHIIHHIGHIIIIIIIIIIIHHIHIIHIIIIHIIHEGHHHIIIIIIIIGIIIIIIIIIIIIHHHCIIHIHIIIIIIIHHIIIIIIIIIIIIIIIIIIIIIIIHHIIIIIIIIIIIIIIIIIIIIIIIIIIIIIIIIIIIHGFHIIIHIIIIIIIIIHIHHIIIIIIIIIIIIIIIGIIIIHIIIIIIIIIIIIHHGFDIIIIIIIIIIIIIIIIIIIIIIIIIIIIIIIIIIIIIIIIDDDDD
@HISEQ:969:HM2KJBCX2:2:1102:4450:46349 2:N:0:ACTATGCA
AACCCAGATGATCCCAACTATCCCTATTAATCATTACATCGATCCTAGAAACCAACAAAATAGAATCGGATGTCCTATTTCATTATTCCATGCTAATGTATTCAAGCGTGAGCCTGCTTTAAACACTCTAATTTTTTCAAGGTAACAGTCCTAATTCCCCGTGACACCAAATTAATGGCATTACGGTTCTTTAGAAGGTGAGAAATCAATAATATCAGTACATACCAACGGCATGACCGAAACATTGATCCCGAAATTCAACTACGAGCTTTTTAACTGCAACAACTTTAATATACGCTATTGGAGCTGGAATTACCGCGGCTGCTGGCACCAGACTTGCCCTCCAA
+
DDDDDIIIIIIIIIIIIIIIIIIIIIIIIIIIIIIIIIIIIIIIIIHIIIIIIIIIIIIIIIGHIIIIHHFHIIIIHIHHIIIIIIIHHIHIGHIIIIIIIIIIIIIIHIIIHIIHIIIIIIIIIIHIIIIIIIIIIIIIIIIIIIIIIIIIIHHIIIIGIIIIIIIIIIIIIIIIIIIIIHIIIIIIIIIIIIHIIIIIIIIIIIIIIIIIIIIIIIIIIIIIIIIIIIIIIIIIIIIIIIIIHHIIIIIIHIIIIIIIIIIIIIIIIIIIIIIIIIIIIIIIIIIIIIIIIIIIIIIIIIIIIIIIIIIIIIIIIIIIIIIIIIIIIIIIIIIIIIIIIIDDDDD
@HISEQ:969:HM2KJBCX2:2:1102:4695:46649 2:N:0:ACTATGCA
AACCCAGATGATCCCAACTATCCCTATTAATCATTACGTCGATCCTAGAAACCAACAAAATAGGGTCAAACGTCCTATTTCATTATTCCATGCTAATGTATTCAAGCGTGTGCCCGCTTTAAACACTCTAATTTTTTCAAAGTAACAGTCCTGATTCCCCATGACACCAAATTAATGACATCACAGTTCGTCAGAAGGTAGAAATCAATAATACCAGTGCATACCGGAGGCACGACCAATATATTGATCCCGAAATTCAACTACGAGCTTTTTAACTGCAACAACTTTAATATACGCTATTGGAGCTGGAATTACCGCGGCTGCTGGCACCAGACTTGCCCTCCAA
+
DDDDDIIIIIIIIIIIIIIIIIIIIIIIIIIIIIIIIIIIIIIHFHIIIIIIIIIIIIGDGHGHHGHGHIIIIIIIIIIIIIIIIIIIIHHHHIIIIIIIIIHHIIIIIIIIIIIIIIIIIIIIIIIIIIIIIIIIIIIIIIIIIIIIIIIIIIHIIIIIIIIIIIIIIIIHIIIIIIIIIIIIIIIIIIIIIIIIIIIIIIIIIIIIIIIIIIHIIIIIIIIIIIIIIIIIIIIIIIIIIIIHGIIIIIIIIIIIIIIIIIIIIIIIIIIIIIIIIIIIIIIIIIIIIIIIIIIIIHHGGIIIIIIIIIIIIIIIIIIIIIIIIIIIIIIIIIIIIIIIIDDDDD
@HISEQ:969:HM2KJBCX2:2:1102:16431:46475 2:N:0:ACTATGCA
AACCCAGATGATCCCAACTATCCCTATTAATCATTACGGTGGTCCTAGACCAACAAAATAGAACCAACGTCCTATTCTATTATTCCATGCTAATCTATTCAAGCAAAAGCCCGCTTTAAACACTCTAATTTTTTCAAGGTAATGGTCCTGGTTCCCCGACACACCCAATAAAGGGCATACCGGCTCACCAGAAGGATAGACCCGACAACAGACAGTACTCGCCAGAGACGGACCGCCCGGTCAGGCCTAAAATTCAACTACGAGCTTTTTAACTGCAACAACTTTAATATACGCTATTGGAGCTGGAATTACCGCGGCTGCTGGCACCAGACTTGCCCTCCAA
+
CDDDDHHIIIHIHHHIIIIIIHIIIIIIIIIIIIIIIIHIIIIHHHIIIIFHIHIIIIIIIGIHIIIIIHHGGHHIHHHHIFHGGHIIGIHIHIIIIIIIIHHIIIIIHHIHIIIIIIIIIIIHIIIIIIIIIIIIIIIIIIIIIIIIIIHHGIIHHIIIIIIIHIIIIIIIIIIIIHIIIIIIIIIHIIIIIIIIIHIIIIHIIIIIIIIIHIIIIIIIIIIIIIIIIIIIIIIIIIIIIHIIIIIIIIIIIHHIHHHEHIIIIIIIIHIIIIHIIIIIIIIIIIIIIIHIHIHIHHIHIIIIIIIIIIIIIIIIIIIIIIIIIIHIIIIIIIIIIIDDDDD
@HISEQ:969:HM2KJBCX2:2:1102:7940:45660 2:N:0:ACTATGCA
AACCCAGATGATCCCAACTATCCCTATTATCATTACGTCGATCCTAGAAACCAACAAAATAGAATCAAACGTCCTATTTCATTATTCCATGCTAATGTATTCAAGCGCGAGCCTGCTTTAAACACTCTAATTTTTTCAAAGTAACAGTCCTGATTTCCCACGACACCAAATTAATGACATCGTGGTTCGTCAGAAGGTAGGAATCAATTTGACCAGTACGTACCGAGGCACGACCGATCAACTGATCCCGAAATTCAACTACGAGCTTTTTAACTGCAACAACTTTAATATACGCTATTGGAGCTGGAATTACCGCGGCTGCTGGCACCAGACTTGCCCTCCAA
+
DDDDDIIIIIIIIIIIIIIIIIIIIIIIIIIIIIIIIIIIIIIIIIIIIIIHIIIIIHIIIIIIIIIIIIIIIIIHIIIIIHIIIIIIIHIIIIIIIHIIIIIIIIIIIIIIIIIIIIIIIIIIIIIIIIIIIIIIIHIIIIIIIIIIIIIIIIIIIIIHIIIIIIIIIIIIIIIIIIIIIIHEIIIIIGIIIIIIIIIIIIIIIIIIIIIHIIIIIIIIIIIIIIIIIIIIIIIIIIIIIHHIIIIIIIIIIIIIIIIIIIIIIIIIIIIIIIIIIIIIIIIIIIIIIIIHIIIIIIIIIIIIIIIIIIIIIIIIIIIIIIIIIIIIIIIIIIIIIIIDDDDD
@HISEQ:969:HM2KJBCX2:2:1102:5974:47168 2:N:0:ACTATGCA
AACCCAGATGATCCCAACTATCCCTATTAATCATTACATCGATCCTAGAAACCAACAAAATAGAATCGGATGTCCTATTTCATTATTCCATGCTAATGTATTCAAGCGTGAGCCTGCTTTAAACACTCTAATTTTTTCAAGGTAACAGTCCTAATTCCCCGTGACACCAAATTAATGGCATTACGGTTCTTTAGAAGGTGAGAAATCAATAATATCAGTACATACCAACGGCATGACCGAAACATTGATCCCGAAATTCAACTACGAGCTTTTTAACTGCAACAACTTTAATATACGCTATTGGAGCTGGAATTACCGCGGCTGCTGGCACCAGACTTGCCCTCCAA
+
DDCADIIIIIIIIIIIIIIHIIHIIHIIIIIIIIIIIIIHHIIHHIGIHIIIIIHIIIIHHGIHIIIIIIIIIIIIIIIIIIIIIIIHHIGHHHIIIHHIIHIHIHHIHHIIHIIIIGHHHHIIHIIIIHHIIIIIIIIIHHGIIIIIIIHIIIIIIIIIIIIIIIIHIHHHIIIIIHHIIIIIIIIIIIHIIIIIIIIIIIIIIIIIIIIIIIIIIIIIIIIIIIIIIIIIIIIIIIIIIIIHGDIIHIIIIIIIIIIIIIIIIIIIIIIIIIIIIIIIIIHIHEIIIIIGIIIIIIIIIIIIIIIIIIIIIIIIIIIIIIIIIIIIIHIIIIIGIIIIIIDDDDD
@HISEQ:969:HM2KJBCX2:2:1102:4841:48267 2:N:0:ACCATGCA
AACCCAGATGATCCCAACTATCCCTATTAATCATTACATCGATCCTAGAAACCAACAAAATAGAATTGGATGTCCTATTTTATTATTCTATGCTAATGTATTCAAGCGTGAGCCTGCTTTAAACACTCTAATTTTTACAAAGTAACAGTCCTAATTCCCTGTGACACCAAATTAATGGCATTACGGTTCTTTAAAAGATGAGAAATCAATAATATCAGTACATACCAACGGTATGACCAAAACATTGATTCCGAAATTTAACTACGAGCTTTTTAACTGCAACAACTTTAATATACGCTATTGGAGCTAGAATTACTGTGGCTGCTAGCACCAGACTTGCCCTCCAA
+
CDBDDHFHIHEHHEHHIIIEEE?FFFFHHIIIIIHIICFGGC@EHHFGHIHGHIIGHE1FEHHHIIFHH?1<FE@FHECHHGIHIIHHHHHEEHI1<GDCHFHHHEHHHIHII??FG;HHIIIIIHHFGFGHIEHIICEHHGD<5GEDHHCGCHIIC2GHHHIHIEHHHHIHHEHH<EIHG?GCCFHC@H@HHIGG5FHEIIHHHCHHHCGIIHHCHH@FFGHHD7DCED1FHHDF?GHHHHFGFF6HHFCHGIIHF?HHHHDCEHH@HIIHHFGCHIIHHGD<EHFIHD1HIHG?CHCHCGIHIIIHHHIHHHHHHIHGHCIHHHGEHHHGCHC@EHHHHH@DBBD
@HISEQ:969:HM2KJBCX2:2:1102:2497:48360 2:N:0:ACTATGCA
AACCCAGATGATCCTAACTATCCCTATTAATCATTACGGTGATCCTAGAAACCAACAAAATAGAACCATACCGTCCTATTCTATTATCCCATGCTAATGTATTCGAGCAAAAATGCCTGCTTTAAACAAACACTCTAATTTTTTCAAGGTAAAGGTCCTGGATCCGCAAGACACCCAATAAAGGACATCAAGTTTCTCCAGAAGGTGAGAAATCAACAGTAACAGTTCATACCCCTTAAGGCATACCATCACGTCAATCCCGAAATTCAACTACGAGCTTTTTAACTGCAACAACTTTAATATACGCTATTGGAGCTGGAATTACCGCGGCTGCTGGCACCAGACTTGCCCTCCAA
+
DDDDDIIHIHIIIIIIIIIIIIHIIEHIIIIIIIIIIIHIIIHIGIGIIIIIIIIIGIIIIIIIIIGIIIGEHHHDHIIGIIIIIII?GHHIIIHIIIGEHCFFHHCEEIHFHIHIIIHHFGHHIIHIIHHHHHHHHIHIIIHHHCHEIIIHIHGIHIIHIIEHIGIIHHIIIIEEHHHHGIIIIIIIIHIHIHHIIGIIIHIIIHIIHIHIGIIIIIIHGHHHFIIGIHGIIHIIIIIHIHHHFIGIIIIHHEFIIIIHHIIIIIIIIIIIIIIIIIIIIIIIIIIIIIHHIIIIIIIHHHHIGIIIIIIIIIIIIIIIIHIIIIIIIIIIIIIIIIIIIIIIIIIIIIIDDDDD
@HISEQ:969:HM2KJBCX2:2:1102:5562:48203 2:N:0:ACTATGCA
AACCCAGATGATCCCAACTATCCCTATTAATCATTACGGTGATCCTAGAAACCAACAAAATAGAACCGCACGTCCTATTCTATTATTCCATGCTAATGTATCCGAGCAAAGGCCTGCTTTGAACACTCTAATTTTTTCAAAGTAAAAGTCCTGGTTCCCCGACACGGCCAGTGAAGGCCATGCGGCTCCCCAGAAGGAAAGGCCCGGCCGGACCAGTGCACGCGGTGAGGCGGACCGGCCAGCCAGGCCCAAGGTTCAACTACGAGCTTTTAACTGCAACAACTTTAATATACGCTATTGGAGCTGGAATTACCGCGGCTGCTGGCACCAGACTTGCCCTCCAA
+
CDDCDIIIICGHEHIIIIIHIIIIIIIFHIIIHIIIIIIIIIHIIIHHIIIHIIHIH@HHIHEHHIIIIHHHHHHIHIIICHHHHHHGHIICHHHGHHIIHIHHIIIIIIHGHHHGHHGHHIIIIIIIIIHHIHIHIHIHHIIIHGHHHHHHHHGHIIIIIIHIHHIHIIIIIIIIHHIHIIIIHIIIIIHIHIIIIIHGIIIIHIIHIIIIIIIIIIIIIIHIIIIIIIIIIHIIIIIHHFHIIIIIIIIHIIIIIIIIIIIIIIIIIIIIIIIIIIIHIHIIIIGIIIIHHIIIIIIIIIIIIIIIIIIIIIHIIIIIIIIIIIIIIIIIIIIIIIIDDDDD
@HISEQ:969:HM2KJBCX2:2:1102:15517:48572 2:N:0:ACTATGCA
AACCCAGATGATCCCAACTATCCCTATTAATCATTACGGTGGTCCTAGACCAACAAAATAGAACCAACGTCCTATTCTATTATTCCATGCTAATCTATTCAAGCAAAAGCCCGCTTTAAACACTCTAATTTTTTCAAGGTAATGGTCCTGGTTCCCCGACACACCCAATAAAGGGCATACCGGCTCACCAGAAGGATAGACCCGACAACAGACAGTACTCGCCAGAGACGGACCGCCCGGTCAGGCCTAAAATTCAACTACGAGCTTTTTAACTGCAACAACTTTAATATACGCTATTGGAGCTGGAATTACCGCGGCTGCTGGCACCAGACTTGCCCTCCAA
+
DDDDDIHIIHIGIHIIIIIIIIIIIIIIIIIIIIIHIIIIIIIIIIIIIIIIIIHHHIIHHHIIIIIHIHEGHHIHIIIIIIIHIIIIIIIGHIHIIIIHIIIIIIIIIIHIIIHIIIIIIIIIIIIHIIIIIIIIIIIIIIIIIIIIIHHHIHIIIHGHIIHIIIIIIHIIIIIIIIIIIIIIIIHIIIIHIIIIIIHIHIIIIIIHHHHGIIIIIIIIIIIIIIIIIIIII?IHIIIIIIIIIIIIIIIIIIIIIIIIIIIIIIIIIIIIIIIIIIIIIIIIIIIIIIHIIIHHGFIIIIIIIIIIIIIIIIIIIIIIIIIIIIIIIIIIIIIIIIDDDDD
@HISEQ:969:HM2KJBCX2:2:1102:12921:47572 2:N:0:ACTATGCA
AACCCAGATGATCCCAACTATCCCTATTAATCATTACGGTGGTCCTAGACCAACAAAATAGAACCAACGTCCTATTCTATTATTCCATGCTAATCTATTCAAGCAAAAGCCCGCTTTAAACACTCTAATTTTTTCAAGGTAATGGTCCTGGTTCCCCGACACACCCAATAAAGGGCATACCGGCTCACCAGAAGGATAGACCCGACAACAGACAGTACTCGCCAGAGACGGACCGCCCGGTCAGGCCTAAAATTCAACTACGAGCTTTTTAACTGCAACAACTTTAATATACGCTATTGGAGCTGGAATTACCGCGGCTGCTGGCACCAGACTTGCCCTCCAA
+
DDDDDIIIIGHIIIIIIIIIHIIIIIIIIIIIIIIIIIIIIIIIIIIIIIIIIIIIIIIIIIIIHHHHIIIIIIIHIHGHIIHIHIIIIIHIIIIHIHHIHHEIHIIGIIIIIIHHHHIIIHIIIHHIHIIIFHIIIIIIHIHHIIIGIFHGHIIHHHGHIIIIIIIIHHHIIIIIIHHIIIHHHHIIIIHIIIIIIIIIIIIIIIGIHIIHIIIHIIHIIIIHGIIHHI>HIIHIIIIIIIIIIIIIIIIIIIIIIIIIHIHIIGIIHHHIIIIIIIIIHHHHIIIIIIIIIIIIIIIIIIIIIHIIIIIIIIIIIGIIGIHIIIIIIIHIHIIIIIDDDDD
@HISEQ:969:HM2KJBCX2:2:1102:18681:48265 2:N:0:ACTATGCA
AACCCAGATGATCCCAACTATCCCTATTAATCATTACGGTGATCCTAGAAACCAACGAAATAGAATCAGTCCGTCCTATTTCATTATTCCATGCTAATGTATTCAGACGATAGTCTGCTTTAAACACTCTAATTTTTTCAAAGTAACAGTCCTGATTTCCCATCACACCAAATAAATGGCATGAAAGTTCCTCAGAAGGTAGAGATCCATCTCACCAGTGCAGACAATTAAGCCTGACCAATGGGTAGACCCCGAGGTTCAACTACGAGCTTTTTAACTGCAACAACTTTAATATACGCTATTGGAGCTGGAATTACCGCGGCTGCTGGCACCAGACTTGCCCTCCAA
+
DDDDDIIIIIIIIIIIIIIHIIIIIIIIIIIIIIIIIIIIIHHIIIIIIIIIIIIIIIIIIIIIIIIIIIIGHHIIIIIIIIIIIIIIIHIIIHIHIIIIIIIIIHIIIIIIHIIIIIIIIIIIIIIIHHIIIHIHHIIIIIIIIIIIHIIIIIIIIIIIHHHIHIHH@IIHIIIIIIIIIIIIHIIIIIIIIIIIIIIHIHIIIIIIIIIIIIIIIIHIIHIIIIIIIIIIIIIIIIIIIIIHHHFIIIIIIIIIIIIIIIIIIIIIIIIIIIHIIIIIIIIIIIIIHIIIIIIIIIIIIIIIIIIIIIIIIIIIIIIIIIIIIIIIIIIIIIIIIIIIIIIDDDDD
@HISEQ:969:HM2KJBCX2:2:1102:4931:49379 2:N:0:ACTATGCA
AACCCAGATGATCCCAACTATCCCTATTAATCATTACGGTGATCCTAGAAACCAACGAAATAGAACCAAGCCGTCCTATTTCATTATTCCATGCTAATATATTCAGACGTTAGCCTGCTTTAAACACTCTAATTTTTTCAAAGTAATAGTCCTGATTTCCAATCACACCAAATAAATGGCATGAAAGTTCCTCAGAAGGTAGAGATTTATCTCACCAGTACAGACAATTAAGCCTGACCAATGGGTAAACCCCGAAGTTCAACTACGAGCTTTTTAACTGCAACAACTTTAATATACGCTATTGGAGCTGGAATTACCGCGGCTGCTGGCACCAGACTTGCCCTCCAA
+
DDDDDHHIIHIHHIIIIIIIIIIHIIIIIHHIIIIIIGIIGEHIIIIIIHIHHIIIIHCHHHFHIIIIHCHHIIIIIIIIIIIIIEHHHFHHICHEFHIIIIHIIIIIIIHHHHIGFIIIHHIHIIIIIIIIIIIIIIGHEHIIIIIIIIIIHHIHFHGHIIHGIIHEGIIIIIIHHHIHHIIIHIIIIHIIIIIHIIHIIIIIIIHHHHHIIHIIIHIHIIIIIHHHIIIIHIIIIIIIIIIHHHHIIIIIIIIIHIIIIIIIIIIIIHIIIIIIIIIIIIIIIHIHFCHIIIIIIIIIIIIIIHIIIIIIIIIIIIHIIIIIIIIIIIIIIHIIIIIIIIIDDDDD
@HISEQ:969:HM2KJBCX2:2:1102:2984:48809 2:N:0:ACTATGCA
AACCCAGATGATCCCAACTATCCCTATTAATCATTACAGCGGTCCTAGAAACCAACAAAATAGAACCGATGTCCTATTCTATTATTCCATGCTAATGTATTCGAGCAAAGGCCTGCTTTGAACACTCTAATTTTTTCAAGGTAAAAGTCCTGGTTCCCCACTACGCCCAGTGAAGGGCATAGGGTTCCCCAGGAGGAAAGGCCCGACCGAATCCGTGCGCTCGATTAGGAGGACAGATCAGCCAGGCCCAAGGTTCAACTACGAGCTTTTTAACTGCAACAACTTTAATATACGCTATTGGAGCTGGAATTACCGCGGCTGCTGCCACCAGACTTGCCCTCCAA
+
DDDDDHHHIHIIIIIHIHIIIIIIIIIIIIIFHIIIIIHIHHHDHHHHHHHIIHIIIHHHHIHIIHIHIHHFHIIGIHHIIIIGHIHIIIIHHHHIIIIGHHHIHHHIIIIHIIIIIIIGIHHIIHHHIEHIIIIIIIIIIIIIIIIIGIIHIIIIIIIIIIIIIIIIIIIIIIIIIIIHIIIIHIGHHII:HIIIIIIHHFIHHFIIIIIIII=IHGIIHGIIIIIIIIIIIIIIIIIIIIIIIIIHIIIIIIIIIIIIIIIIIIIIIIIIIIIIIIIIIIIIIIIIIIIHIIIIIIIIIIIIIIIIIIIIIIIIIIIIIIIIIIIIIIIIIIIIIIIDDDDD
@HISEQ:969:HM2KJBCX2:2:1102:2123:49832 2:N:0:ACTATGCA
AACCCAGATGATCCCAACTATCCCTATTAATCATTACGGTGATCCTAGAAACCAACGAAATAGAATCAGTCCGTCCTATTTCATTATTCCATGCTAATGTATTCAGACGATAGTCTGCTTTAAACACTCTAATTTTTTCAAAGTAACAGTCCTGATTTCCCATCACACCAAATAAATGGCATGAAAGTTCCTCAGAAGGTAGAGATCCATCTCACCAGTGCAGACAATTAAGCCTGACCAATGGGTAGACCCCGAAGTTCAACTACGAGCTTTTTAACTGCAACAACTTTAATATACGCTATTGGAGCTGGAATTACCGCGGCTGCTGGCACCAGACTTGCCCTCCAA
+
DDDDDIIIIIIIIIIIIIIIIIIIIIIIIIIIIIIIIIIIIIIIIIIIHHIIIIHIIIEHIIHIIIIIIIIIIIIIIIIHIFHIIIHIIIIGHGIIIHIHIHIIIIIIIIIIIIIIIIIIIIHGIIIIIIIHIIIIIIIIHIIIHIIIIIIIHIIIIIIIIIHIIIIIIIIIIIIHIIIIIIIIIIIIIHIIIIIIIIIIIIIIIIIIIIIIIIIIIIIIIIIIIIIIIIIIIIIIIIIIIIIHHGDGIIIIIIIIIIIIIIIIIIIIIIIIIIIIIIIIIIIIIIIIHIIIIIIIIIIIIIIIIIIIIIIIIIIIIIIIIIIIIIIIIIIIIIIIIIIIIIIDDDDD
@HISEQ:969:HM2KJBCX2:2:1102:2670:49659 2:N:0:ACTATGCA
AACCCAGATGATCCCAACTATCCCTATTAATCATTGCTCACAAATCCAAAAACCAACAAAATACGATAAACGAGCCCTAACTTATTATTCCATGCTAATGTATTCATAACTAACCGCCTGCTTTAAACACTCTAATTTTTTCAAAGTAAAGGTCCTGGATTGCGAACCCAACCCAGCAAAGGGCAGGAACGTTCTCCAGGAAGATGGTAAGCGCGCATCGGCACTCACACACGAAACCGTGGCGGGCCAAGCGCACTATACCAGAAATCCAACTACGAGCTTTTTAACTGCAACAACTTTAATATACGCTATTGGAGCTGGAATTACCGCGGCTGCTGGCACCAGACTTGCCCTCCAA
+
DDDDDIIIIIIIIIIIIIIIIIIIIHIIIIIIIIIIIIIIIIIIIIIIIIIHIIIIIIIIIIIIIIIIIHIIIIIIGHIIHIIHHEHHIIHHIGCHIIHIIDGHHIHIIIIIIIIIIIIIIIIIIIIIIIIIIIIIIHIIHGIHIIIIIIIIIIIIIIIIIIIIIIIIIIHIIIIIIIIIIIIIIIIIIIIIHIHIIIIIIIIIIIIIIIIIIIIIIIIIIIIIIIIIIIIIHIIIIIIIIIIIIIIIIIIIIIIIHIIIIIIHIIHIIIIIIIIIIIIIIIIIIIIIIIIIIIIIIIIIIIIIIIIIIIIIIIIIIIIIIIIIIIIIIIIIIIIIIIIIIIIIIIIIIIIIIDDDDD
@HISEQ:969:HM2KJBCX2:2:1102:19528:49977 2:N:0:ACTATGCA
AACCCAGATGATCCCAACTATCCCTATTAATCATTACGGTGGTCCTAGACCAACAAAATAGAACCAACGTCCTATTCTATTATTCCATGCTAATCTATTCAAGCAAAAGCCCGCTTTAAACACTCTAATTTTTTCAAGGTAATGGTCCTGGTTCCCCGACACACCCAATAAAGGGCATACCGGCTCACCAGAAGGATAGACCCGACAACAGACAGTACTCGCCAGAGACGGACCGCCCGGTCAGGCCTAAAATTCAACTACGAGCTTTTTAACTGCAACAACTTTAATATACGCTATTGGAGCTGGAATTACCGCGGCTGCTGGCACCAGACTTGCCCTCCAA
+
@DDDAGHIIIIIIIIHHIIIIIIHHIHIGEHHIIIIFIIHIHIHHHIIIIIIIHHIIFHHIHIGHIEHHHIHHH@GHHIIIIICHHEHHIIIIIIHIIHIIHHIIHIIHEHDHIHIEHIHIIIIIIIIHHIHHIIHIIIHHIIHIHHIHIIHHIIIHIHHIIIHIIIHIIIIIIHIHIIHIIIIHIIHIIIIIIIIIIIIIIHHIIHIHEIIIIIIIIIIIIIIIIIIIIIIIIIIIIHIIH4IIIIIIIIIIIIIIHHIIIHHHIIIIHIIIIIIIIIIIHIIHIIIIIIIIIHHGHIIIIIIIHIIIIIIIIIIIIGIIIIIIIIIIIHIIIIIIIDDDDD
@HISEQ:969:HM2KJBCX2:2:1102:6355:50308 2:N:0:ACTATGCA
AACCCAGATGATCCCAACTATCCCTATTAATCATTACGTCAATCCTAGAAACCAACAAAATAGGATCGAACGTCCTATTTCATTATTCCATGCTAATGTATTCAAGCGTTAGCCTGCTTTAAACACTCTAATTTTTTCAAAGTAACAGTCCTGTTTCCCTGCAACACCAAATTAATGACATTACAGTTCTTCAGAAAGGAGGAATCAGCGAAGCCAGTACATACCAGTGGCACGACCAACCTGCTGACCCCGAAATTCAACTACGAGCTTTTTAACTGCAACAACTTTAATATACGCTATTGGAGCTGGAATTACCGCGGCTGCTGGCACCAGACTTGCCCTCCAA
+
BBDDDIFHHHE@H@<<C@<CHEH@1CCGF@C<DFCFCEF?E@FECGC1<D?CHHHH@HHHHGCEEEHCCCHHFHDEHEC@HEEHHHEF@G@@FHHIGFEHCHGFE<F@<CC1CG@GHHHHE?FIHHHHIIIIHGCHHHGHHHHGGFA6<DHFHIHFHHHHE@HIHHGHHEHFHGEEIHHHHFIHHHCEEDGCEIGIIHEF8DGFHGHIHHHHEHFCC@FEFHHH@FEG1.HHIGIGHHFCEHAG<HDHHECHCDIHEEEIHDHIHHHHEFCCCHGFIGIHHHCIHD1EGEGGHHCHHEHHEHEEHHFHHHHHDH?DC<HD1HIHIHIHGHHHGCCECHIIHDADDA
@HISEQ:969:HM2KJBCX2:2:1102:11829:50083 2:N:0:ACTATGCA
AACCCAGATGATCCCAACTATCCCTATTAATCATTACAACGGTCCTAGAAACCAACAAAATAGAATCGTTGTCCTATTCTATTATTCCATGCTAATGTATTCCGGCATATGCCTGCTTTAAACACTCTAATTTTTTCAAGGTAAAGGTCTTGGCTACTCGCAACACCCAATAAAGGACATTACGCATCACCAAGCGGTGAGGCCCAACCGACCAGTACTCGTTACAAGAACGGACCAATCGGCCAAACCCAAAATTCAACTACGAGCTTTTTAACTGCAACAACTTTAATATACGCTATTGGAGCTGGAATTACCGCGGCTGCTGGCACCAGACTTGCCCTCCAA
+
DDDDDHHIIF@HFHIHIIIHHHIHIIIHIIIIIIIIIIIIEHGDH?EHHIIIHIHIHGFHHHEHHIIDCFGHIHHEHHHHIIIIIFHGHHHFHIIFHHGF?DIHHHIIHH<F?IHHHHEHH?GHHHEHGHHHHHHGHHHHEHHIHFCGCFHHHHHIIIHIIHE=@EEDHCHHHHHGFHHHGIIHGHCGHHGHHEDHHHHEHFCCEHHEHHHHFEFIHDE6HHHHIIHFG@HH<HIGHIIIIHHHHHHHHHHEFIIHHHHHE<EGCGIIIIIHHHHFGHIIIIIIHHHHFHDE<EC@CH@HIIHHEHIIIHHHIIHHDEFCHHHGIHIHGIIHFHIIIHEHD@@@B
@HISEQ:969:HM2KJBCX2:2:1102:17693:51092 2:N:0:ACTATGCA
AACCCAGATGATCCCAACTATCCCTATTAATCATTACATCGATCCTAGAAACCAACAAAATAGAATCGGATGTCCTATTTCATTATTCCATGCTAATGTATTCAAGCGTAAGCTTGCTTTAAACACTCTAATTTTTTCAAGGTAACAGTCCTAATTCCCCATAACATCAAATAAATGACATTATGGTTCTTTAGAAGGTGAGAACCAATAAAACCAGTACATACCAAGGCATGACCGATTCCTTGATCCCGAAATTCAACTACGAGCTTTTTAACTGCAACAACTTTAATATACGCTATTGGAGCTGGAATTACCGCGGCTGCTGGCACCAGACTTGCCCTCCAA
+
DDDDDIHIIIIIIIIIIIIIIIIIIIIIIIIIIIIIIIIIIIIIIIIIIIIIIIHHIIIIIIIIIIIHIIIIIIIIIIIIIIIIIIIIIIIIIIIIIIIIIIIIIHIIIIIIIIIIIIIIIIIIIHHIIIIIIIIIIIIHIIIIIIIIIIIIIIIIIIIIIIIIIIHIIIIIIIIIIIIIIIIIIIIIIIIIIIIIIIIIIIIIIIIIIIIIIIIIIIIIIIIIIIIIIIIIIIIIIIIIIIHHIIIIIIIIIIIIIIIIIIIIIIIIIIIIIHIIIIIIIIIIIIIIIIIIIIIIIIIIIIIIIIIIIIIIIIIIIIIIIIIIIIIHIIIIIIIIIIIIDDDDD
@HISEQ:969:HM2KJBCX2:2:1102:17769:51227 2:N:0:ACTATGCA
AACCCAGATGATCCCAACTATCCCTATTAATCATTACGTCAATCCTAGAAACCAACAAAATAGGATCGTCGTCCTATTTCATTATTCCATGCTAATGTATTCAAGCGTTAGCCTGCTTTAAACACTCTAATTTTTTCAAAGTAACAGTCCTGTTTCCCCGCAACACCAACTTAATGGCATTACGGTTCTACAAGAAGGAGGAATCAGTAAAGCCAGTGCATACCAGTGGCACGACCAACTTGCTGACCCCGAAATTCAACTACGAGCTTTTTAACTGCAACAACTTTAATATACGCTATTGGAGCTGGAATTACCGCGGCTGCTGGCACCAGACTTGCCCTCCAA
+
DDDDDIHIIIIIIIIIIIIIIIIIIIIIIIIIIIIIIGIIIIIIIIIIIIIIIIIIIIIIIIHIIIIHIIIIIIIIIIIIIIIHHIIIIIIIHIIIIIIIIIIIIIIIIIIIIIIIIIIIIHIIIIIIIIIIIIIIIIIIIIIIIIIIIIIIIIIIIIIIIIIIIIIIHHIIHIIIIIIIIIIIIIIIIIIIIIIIIIIIIIIIIIIIIIIIIIIIIIIIIIIIIIIIIIIIIIIIIIIIIIHHIIIIIIIIIIIIIIIIIIIIHIIIIIIIIIIIIIIIIIIHIIIIIIIIHIIIIIHHIIIIIIIIIIIIIIIIIIIIIIIIIIIIIIIIIIIIIIIIDDDDD
@HISEQ:969:HM2KJBCX2:2:1102:13924:51494 2:N:0:ACTATGCA
AACCCAGATGATCCCAACTATCCCTATTAATCATTACGTCAATCCTAGAAACCAACAAAATAGGATCGAACGTCCTATTTCATTATTCCATGCTAATGTATTCAAGCGTTAGCCTGCTTTAAACACTCTAATTTTTTCAAAGTAACAGTCCTGTTTCCCTGCAACACCAAATTAATGGCATTACAGTTCTTCAGAAAGGAGGAACCAGCAAAGCCAGTGCATACCAGTGGCACGACCAACCTGCTGATCCCGAAATTCAACTACGAGCTTTTTAACTGCAACAACTTTAATATACGCTATTGGAGCTGGAATTACCGCGGCTGCTGGCACCAGACTTGCCCTCCAA
+
DDDDDIIIIIHIIIIIIIGIIIIIIIIIIIIIIIIIIIIIIGHIIIIIIIIGHIIGIIHHHHHECHIGHIEDDGEHIIIIIIGHIIIGHIIIIIIIIHEHIGHHIIIIIHHHIIIIHHHHHIHHIIIIIIIIIIIHIIHIIIIIHHIIIIIIIIIIIIIIHIIIIHHHIHIIIIIIIIIIIIIIIHIIIIIIIIIIIIIIIIIIIIIIIHIHIIIIIIHIIIIIIIIIIIIIIIIIIIIIIHHGDIIIIIIIIIIIIIIIIIIIIIIGIIIIIIHIGIIIIIIIIIIHIIIIIIIIIIIIIIIIIIIIIIIIIIIIIIIIIIIIIIIIIIIIIIIIIIHIHDDDDD
@HISEQ:969:HM2KJBCX2:2:1102:19787:51045 2:N:0:ACTATGCA
AACCCAGATGATCCCAACTATCCCTATTAATCATTACGTTGATCCTAGAAACCAACAAAATAGAATCGAACGTCCTATTTCATTATTCCATGCTAATGTATTCAAGCGCGTGCCTGCTTTAAACACTCTAATTTTTTCAAAGTAACAGTCCTGACTCCCCACAACATCAAATTAATGACATCATGATTCATCAGAAGGGAGAAATCAATGACATTAGTACGTACCGAAGGCACGACCGACGTATTGATCCCGAAATTCAACTACGAGCTTTTTAACTGCAACAACTTTAATATACGCTATTGGAGCTGGAATTACCGCGGCTGCTGGCACCAGACTTGCCCTCCAA
+
DDDDAHHIIHIIIIIIIIIGIIIIIIIIIIIIHIIIIIIHIIIIIIIIIIIIHIHIIIHDHHHIIIIIHCHHCFHHIHIIIIIIIEH1FGHHIIIIEGGHGDHHHIHIHHEHIHHFHHHHIGHHIHHIIHHIIIIIIIIIIHHFGEEGEHIHHHGGCGIIIHIIHIHHHHHEEGHFHHGHHGIIIHH?FHHHHHHHIIIHIIHFCHHGHHHIIHHFIHHHHEGCGIHIIGIIIIHIIIIHHGF?FHHEIIIIHIIIIHHIHGIHHFIHHEEHGHEHHIIIHHHHHEIIIIHHHIHIHHHHIIIIIIIIIIIIIIIIIIIIIIIIIIIIIIIHHHIHEHIIHACDD@
@HISEQ:969:HM2KJBCX2:2:1102:5659:51830 2:N:0:ACTATGCA
AACCCAGATGATCCCAACTATCCCTATTAATCATTACGGTGGTCCTAGACCAACAAAATAGAACCAACGTCCTATTCTATTATTCCATGCTAATCTATTCAAGCAAAAGCCCGCTTTAAACACTCTAATTTTTTCAAGGTAATGGTCCTGGTTCCCCGGCACACCCAGTTAAGGACATACCGGCTCACCAGAAGGATAGACCCGACAACAGACAGTACTCGCCAGAGGCGGACCGCCCGGTCAGGCCTAAAATTCAACTACGAGCTTTTTAACTGCAACAACTTTAATATACGCTATTGGAGCTGGAATTACCGCGGCTGCTGGCACCAGACTTGCCCTCCAA
+
DDDDDHHIIIIIHGHIIIIIIIIIIIIIIIIIIIIGIIIIIIIGIIIIIIIIHIIIIHIIIIIIIIIIIIIIIFHIIIIIIGHHIIIHIIIIIIIIIIIIIIIHIHIIHIIIIIIIIIIIIIIIIIIIIIHIIIIIIIIHIIIIIIIIIHIHHIIIIIHIIIIIIIIIIIIIIIIIIIIIIIIIIIIIIIIIIIIIIIIIIIIIIIIIIIIIIIIIIIIIIIIIIIIIIIIHIIIIIIIIIHIIIIIIIIIIIIIIIIIIIIIIIIIIIIIIIIIIIIIIIIIIIIIIIIIIIIIHHHIIIIIIIIIIIIIIIIIIIIIIIIIIIIIIIIIIIIIIIIDDDDD
@HISEQ:969:HM2KJBCX2:2:1102:12787:52154 2:N:0:ACTATGCA
AACCCAGATGATCCCAACTATCCCTATTAATCATTACGGTGGTCCTAGAAACCAACAAAATAGAACCACAACGTCCTATTCTATTATTCCATGCTAATCTATTCAAGCAAATGCCTGCTTTAAACACTCTAATTTTTTCAAGGTAATGGTCCTGGCTCCCCGGCACACCCAATAAAGGACATACTGGTTCACCAGAGGGTGGACCCGACACAGGACAGTACTCGCCAAAGACGGACCGCCCGGCCAGGCCTAAAATTCAACTACGAGCTTTTTAACTGCAACAACTTTAATATACGCTATTGGAGCTGGAATTACCGCGGCTGCTGGCACCAGACTTGCCCTCCAA
+
DDDDDHIIIIIIIIIIIIIHIEHHIIIIIIIIIIIIIHHIIIHHHIEHHIIIIIIIIIIGHHGHIHIIHIIIIHHHIIIIIIHHIHHFFHIIHIHIHIHEHEHIIIIIIIIIHIIIIIHIIHGHIIIIIIIIIIIIIIIIIIIIIIIIIHHHIIHIHHIIHGIIIHIIIIIIIIIIHIHIIIIIIIIIIIIIIIIIIIIIIIIIIIIIIIIIIIIIIIIIIHIIIHHIIIHIIIHIIIIIIIIIGIIIIHIIIIIIIIIIIIHIIHIIIIIIIIIIIIIIIIIIIHIIIHIHHGIIIIIIIIIIIIIIIIIIIIIIIHIIIIIIIIIIIIIHIIIIIIIIIDDDDD
@HISEQ:969:HM2KJBCX2:2:1102:13034:51597 2:N:0:ACTATGCA
AACCCAGATGATCCCAACTATCCCTATTAATCATTACGGTGGTCCTAGACCAACAAAATAGAACCAACGTCCTATTCTATTATTCCATGCTAATCTATTCAAGCAAAAGCCCGCTTTAAACACTCTAATTTTTTCAAGGTAATGGTCCTGGTTCCCCGACACACCCAATAAAGGGCATACCGGCTCACCAGAAGGATAGACCCGACAACAGACAGTACTCGCCAGAGACGGACCGCCCGGTCAGGCCTAAAATTCAACTACGAGCTTTTTAACTGCAACAACTTTAATATACGCTATTGGAGCTGGAATTACCGCGGCTGCTGGCACCAGACTTGCCCTCCAA
+
CDDDDIIGHHCFHHIIIIIIIIHIIHIIIIHEFHHIIHIHHIHEHHHHIIHHHFHHIIIGHIHIGEGHDHCHIIHIHHIIIDGHHEHHIHIHEHHIIIIHEFEHII?GHGEFHGHHIHHIHHHIHEHHIIIHHHIHCEHHIHHHHHHHIHHEGHHIEDGGIHHHEFIHHHHHCH=HGHIDHHEIHIHEHHIHGEGIIHHIIIHEIIIHIIIHHIFGHHGFIHIHEHAIHIHCIIIHHGHHGDHECF@IIHFHCIHHIHHECE?IHHHFGCHHHGGHHG?HHIHFGHF@E<GHHGHHEFHEHIIHGFEHIIHHECHHGIHIHHIIIHEHIIHHIGIHIH@DADD
@HISEQ:969:HM2KJBCX2:2:1102:13134:52623 2:N:0:ACTATGCA
AACCCAGATGATCCCAACTATCCCTATTAATCATTACGGTGGTCCTAAAACCAACAAAATAGAACCAACGTCCTATTCTATTATTCCATGCTAATCTATTCAAGCAAATGCCCGCTTTAAATACTCTAATTTTTTCAAGGTAATGGTCCTGGTTCCCCGAAACACCCAATAAAGGGCATCCCGGCTCACCAGAAGGATAGACCCGACGACAGAACAGTACTCGCCAATGACGGACCATCCGGCCAGGCCTAAAATTCAACTACGAGCTTTTTAACTGCAACAACTTTAATATACGCTATTGGAGCTGGAATTACCGCGGCTGCTGGCACCAGACTTGCCCTCCAA
+
DDBADHIEHG@CEHGF?HHHIH?CGHHEHGH@@FHHICEGHCCH@HHHIIGHIHHIHHHIIHECHCFH0C<FHIC1DFG@FFFHIGHEGHIII?FCHEHH?FGHHHHHHHHHHHHGHHH6FGHHH@HGHHHHHHHI@EHFDF?HBDGHIIIHFHHIIIHHHHHGHGHHHEIIIIHFG?HHIIHHEHIIIHHHHHHHHHIHIIHIIHE?IHHEIIIIIIIHGHHHHGIIIHHCGHHHHHIIIHHEFHEH?IHHIIHHHHHEHFCCFIIHFFHFHHHGHIHHHIHGGHIHHG@EDC@HIIHEHIHFHHCIIHHHIHCFHIIIIIIIHHHHIIHHHGHIHHIIBDDD@
@HISEQ:969:HM2KJBCX2:2:1102:18822:51789 2:N:0:ACTATGCA
AACCCAGATGATCCCAACTATCCCTATTAATCATTACGGTGGTCCTAGACCAACAAAATAGAACCAACGTCCTATTCTATTATTCCATGCTAATCTATTCAAGCAAAAGCCCGCTTTAAACACTCTAATTTTTTCAAGGTAATGGTCCTGGTTCCCCGACACACCCAATAAAGGGCATACCGGCTCACCAGAAGGATAGACCCGACAACAGACAGTACTCGCCAGAGACGGACCGCCCGGTCAGGCCTAAAATTCAACTACGAGCTTTTTAACTGCAACAACTTTAATATACGCTATTGGAGCTGGAATTACCGCGGCTGCTGGCACCAGACTTGCCCTCCAA
+
BDDDDIIIIHHIIGGHHIIIIIIIIIIIIHHEHHHIIHHHIHHHHIIIHHIHIIHIGHIHFHH1FCHIIHIDHIIIIIIHIIIIIHIH?HHG?FHHIHHHHFGHHHCHGIHHIIIHIIIIHIIHIIIIIIIHHHHIIHIIIHIIHHHIHEHIHHHHHIIIIIHIIHIHIIIIIIIIIIIHIGIHHB=FIIIIIIIIIIGIIIIIIIIIIHHGIIHHIHIIIIIIIIIIIIIIIIIIIIIIIIHIIIIHIIHHHHIIIIIHIIIHIIIHHIIIIHIIIIIIHHIIIHIHIHIIIIIHGGIIIIIIIIIIIIIIIIIIIIIIIIIIIIIIIHHIIIHIIIACDDD
@HISEQ:969:HM2KJBCX2:2:1102:20240:53092 2:N:0:ACTATGCA
AACCCAGATGATCCCAACTATCCCTATTAATCATTACGGTGGTCCTAAAACCAACAAAATAGAACCAACGTCCTATTCTATTATTCCATGCTAATCTATTCAAGCAAATGCCCGCTTTAAACACTCTAATTTTTTCAAGGTAATGGTCCTGGTTCCCCGACACACCCAATAAAGGGCATCCCGGCTCACCAGAAGGATAGACCCGACGACAGAACAGTACTCGCCAAAGACGGACCATCCGGCCAGGCCTAAAATTCAACTACGAGCTTTTTAACTGCAACAACTTTAATATACGCTATTGGAGCTGGAATTACCGCGGCTGCTGGCACCAGACTTGCCCTCCAA
+
@DDDAGCHEHHHEHHHHIGIEHIFHEHIIIHIIIIIIIHIIFHCFGHIIIHCGHHIGHH@GGHIHIIIGHHIHIHIIGEHHHGIIIHII?CHHIIGFGHHHEFGHIIHHHEHHIIIHIHGHHHIIIHHHIIHIIIIG?FHEHHHHHHHHHHEIHIHHHHGHHE?HHEIHHHEIIGHECCHIHEGIIIIIHIIIIIIHHIIHIIHFHHHHHIIIIIIIIIIHIIIHGHGD1IIIIIIIIII=IHGIIIHIIIIHHEIIIIIIIIIHIIIIIIIIIIIHHIIIIHIIIIIIHDHHIIIIHGIIIIIIIHHIIIIIIIIIIIIIIIIIHEIIIIIIIIIIIIICDDDD
@HISEQ:969:HM2KJBCX2:2:1102:17330:53594 2:N:0:ACTATGCA
AACCCAGATGATCCCAACTATCCCTATTAATCATGACTTCAGTCCACAAACACCAACAAAAAGAGGACCGGAGCCCACTATTATTATTCCATGCTAATGTATTCATAGCAAACACTGCCTGCTTTAAACACTCTAATTTTTTCAAAGTAAAAGATCTAGACTAACACTGCACCCATCCAATGAAGGAGAGAGCAGTGAGCTAGAAGGATGGCCTGGCCAAGCCGGCACTCACACACGAATCCGCATGCGGGCCTGCTGCACCACACCAGAAATCCAACTACGAGCTTTTTAACTGCAGCAACTTTAATATACGCTATTGGAGCTGGAATTACCGCGGCTGCTGGCACCAGACTTGCCCTCCAA
+
DDDDDIHIIHIIIIIIIIIIIIIIIIIIIIIIIIIIIIIIIIHIIIIIIIIIIIIIIIIIIIIIIIHIIIEHIIIHIIIIIIHHHHIIIIIIIHIIIIHHHGHHIIIIIIIIIIIHIIIIIIIIIIIIIIIIIIIIIIIIIHIIHIIIIIIIIIIIIIIIIIIHIHIIIIIIIIIIIIIIHIHHIIIIIIIIIIIIIIIIIIIIIIIGIIIIIIIIIIIIIIIIIIIIIIIIIIIIIHIIIIIIIIIIIIIIIIIIIIIIHDIIHIIIIIIIIIIIIIIIIIIIIIIIIIIHIIIIIIIIIIIIIIIIIIIIIIIIIIIIIIIIIIIIIIIIIIIIIIIIIIIIIIIIIIIIIIIIIIDDDDD
@HISEQ:969:HM2KJBCX2:2:1102:13770:54166 2:N:0:ACTATGCA
AACCCAGATGATCCCAACTATCCCTATTAATCATTACGTCGATCCTAGAAACCAACAAAATAGAATCAAACGTCCTATTTCATTATTCCATGCTAATGTATTCAAGCGTAAGCCTGCTTTAAACACTCTAATTTTTTCAAAGTAACAGTCCTGATTCCCCACGACACCAAATTAATGACATCGCGGTTCTTCAGAAGGTAGGAACCAATAATGCCAGTGCGTACCGAAGCACGACCAACAATTTGATCCCGAAATTCAACTACGAGCTTTTTAACTGCAACAACTTTAATATACGCTATTGGAGCTGGAATTACCGCGGCTGCTGGCACCAGACTTGCCCTCCAA
+
DDDDDIHIIHIIIIIIIIIIIHIIIIIIIIIIIIIIIHHIIIIIIIIIIIIIIIIIIIIIIIHIIIHIIIHHHIDHIIIIIIIIIHHHIIHIGHIIIIIIIHHIIIIIIIIIHIIIIHIIIIIIIIIHHIIIIIIIIIIIIIIIIIIIIIIIIIIIIIIHIIIIIIIIIIIIIIIIIIIIIIIIIIHIIIIIIIIIIIIIIIIIIIIIIIIIIIIIIIIIIIIIIIIIIIIIIIIIIIIIIIIIIIIHHIIIIIIIIIIIIIIIIIIIIIIIIIIIIIIIIIIHIHIIIIIHIGIIIIIIIIIIIIIIIIIIIIIIIIIIIIIIIIIIIIIIIIIIIIIIDDDDD
@HISEQ:969:HM2KJBCX2:2:1102:15819:55351 2:N:0:ACTATGCA
AACCCAGATGATCCCAACTATCCCTATTAATCATTACGGTGGTCCTAGACCAACAAAATAGAACCAACGTCCTATTCTATTATTCCATGCTAATCTATTCAAGCAAAAGCCCGCTTTAAACACTCTAATTTTTTCAAGGTAATGGTCCTGGTTCCCCGACACACCCAATAAAGGGCATACCGGCTCACCAGAAGGATAGACCCGACAACAGACAGTACTCGCCAGAGACGGACCGCCCGGTCAGGTCTAAAATTCAACTACGAGCTTTTTAACTGCAACAACTTTAATATACGCTATTGGAGCTGGAATTACCGCGGCTGCTGGCACCAGACTTGCCCTCCAA
+
DDDADIHHIIIIIIIIIHIIIIIIIIIIIIIHIIHIIFDHIIHCHHIIIIIIIIIIHIIIHIIHHIIIHIIIIGHHHIFHIIGIIIIIHIHHHIIIIIIHIFGFHHIIGHIIIIIHIIGECHIIHHHHIHHHHIGIHHGHHHHIHIHIIHIIIIHHIIIHIIHHEIIHHHFGCHHHHIHHIHIHHHII3GIIIIIIIIHHHHHGC@DHGHEFHEHHAIIIHFIHHHIHIHHIIHHHHIHHHCHIIIIIIIIHIHHHHGIIIIHIHHIIIIIIHIGIHHFHGFHFIIHHHGIGIIIHHHIIIIGIIIIIIHIIIIIIIIIIGIIHHIHHFIHIHIIIIIDDDDD
@HISEQ:969:HM2KJBCX2:2:1102:3824:54942 2:N:0:ACTATGCA
AACCCAGATGATCCCAACTATCCCTATTAATCATTACATCGATCCTAGAAACCAACAAAATAGAATCTGATGTCCTATTTCATTATTCCATGCTAATGTATTCAAGCGTAAGCTTGCTTTAAACACTCTAATTTTTTCAAGGTAACAGTCCTAATTCCCCATAACATCAAATAAATGACATTATGGTTCTTTAGAAGGTGAGAACCAATAAAACCAGTACATACCAAGGCATGACCGATTCCTTGATCCCGAAATTCAACTACGAGCTTTTTAACTGCAACAACTTTAATATACGCTATTGGAGCTGGAATTACCGCGGCTGCTGGCACCAGACTTGCCCTCCAA
+
DDDDDIIIGHHHHIIIIIHIIIHHHIIIGIGIIIIIIIIHHIIIIIEH@HIIIHIIIIHEHHHIIIIHHHHHHIHIIIHHHIIHIIHHEHIHIIIIIIIHHHHHHHIGHIHHHHIGHIIIIIIHHIIIIIIIIHIHIIIIIHIHGIIHHHHIIIIIIHIHHIHHHHFIIIIIHIIIIHHHIIIIIIIHIHHIIIIHIIIIIIHHIIIIIHIIIIHHIIHIIHIIIHGIIGIIIIIIIGIIIIHFHIHIHIIHGIIIIIIHIIIIIHHGIIIIHIIHIIIIIHHIHGHFIGIIHIIIIIIIHIIIIHIIIIHHIIIIIIIIIIHIHIIHIIIIIIIIIIIIDDDDC
@HISEQ:969:HM2KJBCX2:2:1102:17773:54625 2:N:0:ACTATGCA
AACCCAGATGATCCCAACTATCCCTATTAATCATTACGTCAATCCTAGAAACCAACAAAATAGGATCGAACGTCCTATTTCATTATTCCATGCTAATGTATTCAAGCGTTAGCCTGCTTTAAACACTCTAATTTTTTCAAAGTAACAGTCCTGTTTCCCTGCAACACCAAATTAATGACATTACAGTTCTTCAAGAAGGAGGAATCAGTAAAGCCAGTACATACCATAGGCACGACCAACCTACTGACCCCGAAATTCAACTACGAGCTTTCTAACTGCAACGACTTTAATATACGCTATTGGAGCTGGAATTACCGCGGCTGCTGGCACCAGACTTGCCCTCCAA
+
DB@DDIIIIIIIIHGHHIIIIIIIIIIIIHIIIIIHHIHHHIIIGIHIIIIHEIIIGHEHHEHGIIIGGHHHF1EHHHHIIIIIIIGGHHIIFHHIHIIIIHHHHHIIHHIHEHHHHHHIHIHIIIIIHHHIIHIIIIIIHHIIIIHHHHHHIIHIIHHHHIIHHIIHHEHHHHHHHHIHHHHHHHHEHFGGIHIIIIIHCHIIHIIIFIIIIIHIHIHHHHIIIIIIHIIIIIIIIIHHHIIHHIIIIIIIIIHHGIIHHIIIIIHIIHF1IIIIIIHHGD1IIIIIIIHIIIIIIGIIIIIIIIIIIIIIIHHCHIHIIHIIIIHIIIIIHHHHIIIIIDCDBD
@HISEQ:969:HM2KJBCX2:2:1102:18091:55659 2:N:0:ACTATGCA
AACCCAGATGATCCCAACTATCCCTATTAATCATTACGTTGATCCTAGAAACCAACAAAATAGCATCGAACGTCCTATTTCATTATTCGATGCTAATGTATTCAAGCGCGTGCCTGCTTTAAACACTCTAATTTTTTCAAAGTAACAGTCCTGACTCCCCACAACATCAAATTAATGACATCATGATTCATCAGAAGGGAGAAATCAATGACATTAGTACGTACCGAAGGCACGACCGACGTATTGATCCCGAAATTCAACTACGAGCTTTTTAACTGCAACAACTTTAATATACGCTATTGGAGCTGGAATTACCGCGGCTGCTGGCACCAGACTTGCCCTCCAA
+
DD@D<<<1DC<@1D111D1<@1<<<<<<FHHE1<D@1DGCEEF1C<CCHEGH@DG@HEE@1C@11<G=11<E<FE01F?1<<<D1<G11<1D=@E?<G@CHGECC=<</@<<0ECCFA1EHHIIHHHG@HHC6F@HG+:CGFAHFA<DHHGHGB<C5HC7HHHCG;0HH?G@HFCCHHIHHHCIIHFHGIGIIIHGCHEHGIHF0CCHEEEFHDHHIIHFGC0HCF=EEEEEHHCHDHHHHGHF@HHCA/IHHIHHIIHIIIIIHHEHHIIIIIIHHHHHIIIIIHFGEHHHHHIIIHHHHHIHHEHIHEGEDF/?CDIIHIGHEIIIIIIHHHHHIIIIIDCDDA
@HISEQ:969:HM2KJBCX2:2:1102:18028:55504 2:N:0:ACTATGCA
AACCCAGATGATCCCAACTATCCCTATTAATCATTACGGTGGTCCTAGAAACCAACAAAATAGAACCACAACGTCCTATTCTATTATTCCATGCTAATCTATTCAAGCAATAGCCCGCTTTAAACACTCTAATTTTTTCAAGGTAATGGTCCTGGCTCCCCAACACACCCAATTAAGGACATACTGGTTCACCAGAAGGAAGACCCGACAACAGGACAGTACTCGCCAAAGACGGACCGCCCGGCCAAGTCTAAAATTCAACTACGAGCTTTTTAACTGCAACAACTTTAATATACGCTATTGGAGCTGGAATTACCGCGGCTGCTGGCACCAGACTTGCCCTCCAA
+
DDDDDIIIIHIIIIIIIIIIIIIHIHIHIIIIIIIGHIIIIIIIIIHIGHIHIIIIIIIHIHHHIIHIIIIHHFIIIGHHHHIIGEHIIIIIHHIGHIHHHHHIHHHIIIIIIHIIIIGIIIIHIIIHIIIHGHHHHHIIHIIIIIIHHIIIIHHHIHHIHHHHHIHIIIIHCHHGIIHFIHIIIIIIIIIIHIIIIHIHIIIIIIIIIIIIIIIIIIIIIIIIIIIIIIIIIIIIIIIIIIIHEIIIIHIHIIIIIIIIIIIIIIIIIHIIIIIIIIIIIIIIIIIIIIIIIIIIIIIIIIIIIIIIIIIIIIIIIIIIIIIIIIIIIIIIIIIIIIIIIIDDDDD
@HISEQ:969:HM2KJBCX2:2:1102:20729:56176 2:N:0:ACTATGCA
AACCCAGATGATCACAACTATCCCTATTAATCATTACGTCGATCCTAGAAACCAAAAAAATAGAATCAAACGTCCTATTTCATTATTCAATGCTAATGTATTCAAGCGTGAGCCTGCTTTAAACACTCTAATTTTTTCAAAGTAACAGTCCTGATTCCCAACAACACCAAATAAATGACATCATGGTTCGTCAGAAGGGAGAAACCAACAATGCCAGTACGTACCTAGGCACGACCGACATGATGGTCCCGAAATTCAACTACGAGCTTTTTAACTGCAGCAACTTTAATATACGCTATTGGAGCTGGAATTACCGCGGCTGCTGGCACCAGACTTGCCCTCCAA
+
@DD<DHIH@<<1<1<<<0CGII@11<<<CEH?11<CGEDG?ECHHIH1<CCGHH?111<<CFEHI@GH?@GE1<<EH111<11<E1<F1D11<1DH@C@?DCHIHGIIHGE=8F@1FFG6<1<<1HC@@B1EB<HHC0HHF?EEHHA?7GHH@B8<F@D#EHE@D8EEC.FFHHIHHGG>HEHHCCFHDFCIIHCHHHHHIIHHHHHGAAE@DCGHGEHHFF?HFGGCGIIHIIIIHIHHHFEBCBFHCGIHHHHCHHHHGHHHGHG?HHHHHGEHEHEFIGIHHECGIIHHIIHHHHEGHHHCIHHGEIIHHDH??H?GG@HHFHF<EIGHHEHEIIIGDDDD@
@HISEQ:969:HM2KJBCX2:2:1102:2261:56047 2:N:0:ACTATGCA
AACCCAGATGATCCCAACTATCCCTATTAATCATTACGGTGATCCTAGAAACCAACAAAATAGAACCATGCCGTCCTATTCTATTATTCCATGCTAATGTATTCGAGCAAAAATGCCTGCTTTAAACACTCTAATTTTTTCAAGGTAAAGGTCCTGGATCCGCAAGACACCCAATTAAGGACATCAAGTTTCTCCAGAAGGTGAGAAATCAACAGCGACAGTTCATACCCCTTAAGGCATGACCATCACGTCAATCCCGAAATTCAACTACGAGCTTTTTAACTGCAACAACTTTAATATACGCTATTGGAGCTGGAATTACCGCGGCTGCTGGCACCAGACTTGCCCTCCAA
+
DCDADIIIIIIIIIIIHIIIIIHIIIIIIIIIIEHHIIIIHIIFHIEHIHIIIIIIIIIIIIIIIHIIICHHIHGIIIHHIIIIIIIIIHIHHHIIIHIIIIHHIIHIIHHHIIIIIHIIHHIIIIIIHIIIIIIHHIHIIIIIIIIHIIIIIIHIIIIHHHIIIIHIIIIIIIIIIIIIIHIIIIIIHHIIIIIIIHIIIIIIIIIIIIIIIIIIIIIIHIIIIIIIIIIIIIIIIIIIIIIIIIIIIIIHIIIIIIIIIIIIIIIIIHIIIIIIIIIIIIIIIIIIIIIIIIIIIIIIIIIIIIIIIIIIIIIIIIIIIIIIIIIIIIIIIIIIIIIIIIIIIIIIDDDDD
@HISEQ:969:HM2KJBCX2:2:1102:4513:56660 2:N:0:ACTATGCA
AACCCAGATGATCCCAACTATCCCTATTAATCATTACGTCGATCCTAGAAACCAACAAAATAGGATCAAACGTCCTATTTCATTATTCCATGCTAATGTATTCAAGCGTTAGCCTGCTTTAAACACTCTAATTTTTTCAAAGTAACAGTCCTGTTTCCCTGCAACACCAAATTAATGACATTACAGTTCTTCAAGAAGGAGGAACCAGTAAAGCCAGTACATACCAGAGGCACGACCAACTTACTAATCCCGAAATTCAACTACGAGCTTTTTAACTGCAACAACTTTAATATACGCTATTGGAGCTGGAATTACCGCGGCTGCTGGCACCAGACTTGCCCTCCAA
+
DDDDDIIIIGIIIIIIIIIIIIEHHIIIIIIHIIHIIIIHHHHGIIIIIIIHHIHIHIIHIIHIHHIHHIIIHGHIIIHHHHIIIHIIIIIHHHIIIIIIIIIIIIIIIIIHHIIIIIHIIIIIHIIIIIIIIIIIIHIIIIHIHIIIIIIHIIHIIIIIIIIIIIIIIIIIIIIIIIIIIIIIIIIHIIIIIIIIIIIIIIIIIHIIIHIIHIHIIIIIIIIIIIIIIIIIIIIIIIHIIIIHHHIIGIIIIIIIIIIIIIIIIIIIIIIIIIIIIIIIIIIIIIIIIHIIIIIIIIIIIIIIIIIIIIIIIIIIIIIIIIIIIIIIIIIIIIIIIIIIIDDDDD
@HISEQ:969:HM2KJBCX2:2:1102:7415:55681 2:N:0:ACTATGCA
AACCCAGATGATCCCAACTATCCCTATTAATCATTACGGTGATCCTAGAAACCAACGAAATAGAATCAGTCCGTCCTATTTCATTATTCCATGCTAATGTATTCAGACGATAGTCTGCTTTAAACACTCTAATTTTTTCAAAGTAACAGTCCTGATTTCCCATCACACCAAATAAATGGCATGAAAGTTCCTCAGAAGGTAGAGATCCATCCTACCAGTGCAGACAATTAAGCCTGACCAATGGGTAGACCCCGAAGTTCAACTACGAGCTTTTTAACTGCAACAACTTTAATATACGCTATTGGAGCTGGAATTACCGCGGCTGCTGGCACCAGACTTGCCCTCCAA
+
DDDDDIHHIHHIHHHIIIIIIIIIIIIIIIGIIIIIIIIIIIIHHHHEHIIIIIIIIIHIIIIIIIIIEGEHIHHIIIHIIFIIIIIIHIIIIHIIIIIIIHIIIHIIIIIHIIIIIIHHIIIIHIIIIHIIIIIIIIIHIGHIIIIHHHHGIIIIIIIIIIIIIIIIHIIIIHHIHIIHIIIIHIIHHHGIIIIIIIIIIIIIIIIHIIIIIIHIIIIIIIIHIHIIIIHHFIIIIIIIIHIIIHGIIIIIIIIIIIIIHIIIIIIIIHIIIHIIIIIIIIIIIIIHHIIHIIIIIIIIIIIIIIHHIIIHIHIIIIIHIIIIIIIIIIIIIIIHIIIIIIIDDDDD
@HISEQ:969:HM2KJBCX2:2:1102:8406:57129 2:N:0:ACTATGCA
AACCCAGATGATCCCAACTATCCCTATTAATCATTACGTCGATCCTAGAAACCAACAAAATAGGGTCAAACGTCCTATTTCATTATTCCATGCTAATGTATTCAAGCGTGTGCCTGCTTTAAACACTCTAATTTTTTCAAAGTAACAGTCCTGATTCCCCATGACACCAAATTAATGACATCACAGTTCGTCAGAAGGTAGAAATCAATAATACCAGTTCATACCAGAGGCACGACCAATATATTGATCCCGAAATTCAACTACGAGCTTTTTAACTGCAACAACTTTAATATACGCTATTGGAGCTGGAATTACCGCGGCTGCTGGCACCAGACTTGCCCTCCAA
+
@@DDDEFHHFHIH1CHHIHHFHIHIIIIHIIIIIIHIIGHHHIHIHGHIHIGCHHIIHHIHHECCGHHIIHIIGHHHHIIIIIIHIIIHIHIIHHHIHHHHFHHIHHHHHGCGIIIHIHHIHHIIIHCHIHHFEGGHGE@HGHHHHHHHHHHIIIEHIHHIGEFHHIGHHHHHIIHFHHIHEHHIFHHHIHIHHIIHIHHHIHIGEHHHHGHIHHEEFFFHCHHFGHFF=IHHGGIHHHHHHFFGIHHDEGCHEH@EHEIHHHEHFHED1CEFC<FHIIIIIIIIIIHHHEIHHDHHHG<<EHEHECHIHHHDHDDGIHFHHHHCIIHHHIIHIHIIIHHFDBB@B
@HISEQ:969:HM2KJBCX2:2:1102:8316:57185 2:N:0:ACTATGCA
AACCCAGATGATCCCAACTATCCCTATTAATCATTACGTCGATCCTAGAAACCAACAAAATAGAATCAAACGTCCTATTTCGTTATTCCATGCTAATGTATTCAAGCGTGAGCCTGCTTTAAACACTCTAATTTTTTCAAAGTAACAGTCCTGATTCCCCATGACACCAAATTAATGACATCATGGTTCGTCAGAAGGTAGGAATCAATAATACCAGTTCGTACAATAGCACGACCAATAAATTGATCCCGAAATTCAACTACGAGCTTTTTAACTGCAACAACTTTAATATACGCTATTGGAGCTGGAATTACCGCGGCTGCTGGCACCAGACTTGCCCTCCAA
+
DBDDDHIHIFEHFHHHIGIIIEHIHIIIHIIGHIIHIIIIIHHGDHEHHGIIHIIIIIEFHHE1FHHHGIEHGHIIGHHHEHHHIIIHHHFGFHHHIIIIIIIHIIIIIIIHIIIIIIIIIIHIHIIIIIIIIIHIHHHFIHIIIIIIIIIIIIIIIIIIHHIIIIIHIIIHIIIIIIIIIIIIIIIIIIIIIIIIIIIIIIIIHHIIHIIIIIIGHHIIIIIIHHFIIIIIHHIIIIIIIIHHIIHHIIIIIIIIIIIIGIIIHIIIIIIIIHIIIIIIIIIHHIIHIIIIIIIIIIIHIIIIIIIIIIIIIIIHIIIIIIIIIIIIIIIIIHFIIIIIDDDDD
@HISEQ:969:HM2KJBCX2:2:1102:18132:56630 2:N:0:ACTATGCA
AACCCAGATGATCCCAACTATCCCTATTAATCATTACGGTGGTCCTAGAAACCAACAAAATAGAACCACAACGTCCTATTCTATTATTCCATGCTAATCTATTCAAGCAATAGCCCGCTTTAAACACTCTAATTTTTTCAAGGTAATGGTCCTGGCTCCCCAACACACCCAATAAAGGACATACTGGTTCACCAGAAGGAAGACCCGACAGCAGACAGTACTCGCCAAAGACGGACCGCCCGGCCAGGCCTAAAATTCAACTACGAGCTTTTTAACTGCAACAACTTTAATATACGCTATTGGAGCTGGAATTACCGCGGCTGCTGGCACCAGACTTGCCCTCCAA
+
DDDDDIIIIIIIIIIIIIIIIIGIIIIIIIIIIIIIIHIIIIIHHIIIIIIHHIIIIHIIIHHGIIHHHHHIIHIIIIIGFFGHHIHIEEHIHIIIIHGHHHHHHIHIIIIIHHIHHHIHEHIIIIIHIIIIIIIHEDHHGIIHHHIHIIIHIIHHGIHGIIIHGHHIGIIIIIIIHHIIIIIIIIHIHIHHIIIIIIIIIIHIIIHIIIIHIH=IIIIIIIHIIIIIIIHIHIGGIIIIGGIIHIIHHFHIIIGIIIHIHFHIIIIIHIHHIIIIIIIIIIIIIIIIIIIIIIIIIIIIIIIIIIIIIIIIIIIIIIIIIIIIIIIIHIIIIIIIIIIIIDDDDD
@HISEQ:969:HM2KJBCX2:2:1102:14515:56827 2:N:0:ACTATGCA
AACCCAGATGATCCCAACTATCCCTATTAATCATTACGGTGATCCTAGAAACCAACGAAATAGAATCAGTCCGTCCTATTTCATTATTCCATGCTAATGTATTCAGACGTTAGCCTGCTTTAAACACTCTAATTTTTTCAAAGTAACAGTCCTGATTTCCAATCACACCAAATTAATGACATGAAAGTTCCTCAGAAGGTAGAGATTTATCTCACCAGTACAGACAATTAAGCCTGACCAATGGGTAAACCCCGAAGTTCAACTACGAGCTTTTTAACTGCAACAACTTTAATATACGCTATTGGAGCTGGAATTACCGCGGCTGCTGGCACCAGACTTGCCCTCCAA
+
DDDDDIIHIICEHIHGHHIIIIEHHHHIHIIGHHHHIE=G@HHIHIGFHHIIIIIHI?EHGHIE1FHHIIIIHHHIFII@EH@GHHIHIIGHHHIIIIHIIHGGFCFHHHHIHHIIGFIHHIEHHIIHHIIIHHHHIIIHICHHGHIHGIIHHEIHHHIIIHHCHHHI@GHFIHHEHGHHHIHHHEHHGE@HEGHFHGEHHGIHFEHFHHHEGGHHGHGHGH?HHFGC<1EGIIHC?IIHHIHEHGDDIHCDHHHHGEHHHIHHHHCEIIIHHHIHCCHHG1EIHCGHCHFHHEHHDIIHEHHHEHG@HEHCEHHHHC<?CEIHIIIHECCC<1ECHEHFDEHD@BD@
@HISEQ:969:HM2KJBCX2:2:1102:18461:57456 2:N:0:ACTATGCA
AACCCAGATGATCCCAACTATCCCTATTAATCATTACGTCAATCCTAGAAACCAACAAAATAGGATCGAACGTCCTATTTCATTATTCCATGCTAATGTATTCAAGCGTTAGCTTGCTTTAAACACTCTAATTTTTTCAAAGTAACAGTCCAAATTCCCCGCAACACCAAATTAATGGCATTACGGCTCATCAGGAAGGAGGAATCAGTGAGACCAGTACATACCAGAGGCATGACCAACCTACTAACCCCGAAATTCAACTACGAGCTTTTTAACTGCAACAACTTTAATATACGCTATTGGAGCTGGAATTACCGCGGCTGCTGGCACCAGACTTGCCCTCCAA
+
CDDDDIGIIIIIIIIIIIIIIIIIIIIIHIHIIIIIIIIIIIIIIIIIIIIIHIIIHIIHHHHHGHIGHHIIIIIIIIIIIIIIHII?HHHGCHIIIIHIIIIIIIIHHIIIIIIIIIIIIIIIIIIIIIIIIIIIIIIIIIIIIIIIIIIIIIHHIHIIIIIIIIGIIIHIIIIIIIHIIIIHIHHIIIIIIIIIIIIIIIIIIIIIIIHIIHIIIIIIIIIIIIIIIIIIIIIIIIIIIIIHGIIIIIIIIIIIIIIIIIHIIIIIIIIIIIIIIIIIIIIIIIGIIIIIIIIIIIIIIIIIIIIIIIIIIIIIIIIIIIIIIIIIIIIIIIIIIIIIIDDDDD
@HISEQ:969:HM2KJBCX2:2:1102:14609:57676 2:N:0:ACTATGCA
AACCCAGATGATCCCAACTATCCCTATTAATCATTACGGTGGTCCTAGACCAACAAAATAGAACCAACGTCCTATTCTATTATTCCATGCTAATCTATTCAAGCAAAAGCCCGCTTTAAACACTCTAATTTTTTCAAGGTAATGGTCCTGGTTCCCCGACACACCCAATTAAGGACATACCGGCTCACCAGAAGGATAGACCCGACAACAGGACAGTACTCGCCAGAGACGGACCGCCCGGTCAAGCCTAAAATTCAACTACGAGCTTTTTAACTGCAACAACTTTAATATACGCTATTGGAGCTGGAATTACCGCGGCTGCTGGCACCAGACTTGCCCTCCAA
+
DDDDDIIIIIIIIIIIIIIIIIIIIIIIIIIIGIIIIIHIIHIIIIIIIIIIHIIIIIIIIIHHIIIIIHHIIIIIIHIHHHIHIIIIIIIIIIIIIHIIIIHIIIIIIIIIIIIHHIIIHIIIIIHHHIIIIIIIIIIHHIHIIIIIIIIIIIIIHHHIIIHEIIIIHHIIIHIHIIIGHIIHIIIIIIIIIIIIIIIIIIIIIIIIIIIIHIIIIIIIIIIIIIIIIIIIIIIIIIIIIIIIIIIIIIIIIIIIIIIIHIIIIIIIIIIIIIIIIIIIIIIIIIIIIIIIIIIIHHHIIIIIIIIIIIIIIIIIIIIIIIIIIIIIIIIIIIIIIIIDDDDD
@HISEQ:969:HM2KJBCX2:2:1102:6188:58490 2:N:0:ACTATGCA
AACCCAGATGATCCCAACTATCCCTATTAATCATTACATCGATCCTAGAAACCAACAAAATAGAATCGGATGTCCTATTTCATTATTCCATGCTAATGTATTCAAGCGTGAGCCTGCTTTAAACACTCTAATTTTTTCAAGGTAACAGTCCTAATTCCCCGTGACACCAAATTAATGGCATTACGGTTCTTTAGAAGGTGAGAAATCAATAATATCAGTACATACCAACGGCATGACCGAAACATTGATCCCGAAATTCAACTACGAGCTTTTTAACTGCAACAACTTTAATATACGCTATTGGAGCTGGAATTACCGCGGCTGCTGGCACCAGAACTTGCCCTC
+
DDDDDIHIIIIIHEHHHIHGHHHHHHIIHHIHHHIHHHIFHHHCHGHHIIIHHHEHHGHIIIIIHIHHHCHHCHFHHHHHHHIIIGHEHEHHHIFIIIIIIIIIIIHIIIHIIIIIIIIIIHFHHIIIIIIIIIIIIIIIIIIIIIIIIIIIIIIHIIIIIIIIHIIIIIIIIIIIIIIIIIIIIIIIIIIGIIIIIIIIIIIIIIIIIIIIIIIIIIIIIIIIIIIIIIIIIIIIIIIIIIHFIIIIIIIIIIIIIIIIIIIIIIIIIIIIIIIHIIIIIIIIIIIIIIIIIIIIIIIIIIIIIIIIIIIIIIIIIIIIIIIIIIIIIIIIIIHHIIIIDDDDD
@HISEQ:969:HM2KJBCX2:2:1102:5171:58668 2:N:0:ACTATGCA
AACCCAGATGATCCCAACTATCCCTATTAATCATTACGGTGATTCAGAAACCAACAAAACAGGACCACCGTCCTATTTTATTATTCCATGCTAATGTATTCAGACGTAAGCCTGCTTTGAACACTCTAATTTTTTCAAGGTAAAGGTCCTGGTTTCCCACCACGCTAAATTAATAACATGATGGTTCCCCAGAAGGTAGAAATTCCACACGCCAGTACAGACTATTGCCCGACCAACGGTAGAACCCCGAAATTCAACTACGAGCTTTTTAACTGCAACAACTTTAATATACGCTATTGGAGCTGGAATTACCGCGGCTGCTGGCACCAGACTTGCCCTCCAA
+
DDDADHIHHHHHIEEHHHIIIGIIIHEHHHIIFHIIGHCHIHEHIIIEHHHIIIIIIGHIHEHEHHHIIHEHHIIHHCGHIHHIIIHFHE?FHIIIIHHIHDFHFEHHHHIIIHIHIIGECEGHHHHHFHHIHGCFHFHHHHHIHHHIIIIIIIHHIIIIHHHFHIIIHHHIIIHHHHFGHHHHHHGHIIIHHHHIIIIIIIIIIIHHHGHIHIGIIHIIHGHIIIIGIIIIIIIHIHHGDFIHIIIIIIIHHGIIIHHIHIIIIHIIIIIIIIIIIIIIIIGGGIIIIIHIIIIIHIIIIIIIIIHIIIIIIIIIIIIIIIIHIIIIIIIIIHIIIIDDDDD
@HISEQ:969:HM2KJBCX2:2:1102:21043:58231 2:N:0:ACTATGCA
AACCCAGATGATCCCAACTATCCCTATTAATCATTACGGTGATCCTAGAAACCAACAAAATAGAACCATGCCGTCCTATTCTATTATTCCATGCTAATGTATTCGAGCAAAAATGCCTGCTTTAAACACTCTAATTTTTTCAAGGTAAAGGTCCTGGATCCGCAAGACACCCAATTAAGGACATCAAGTTTCTCCAGAAGGTGAGAAATCAACAGCAACAGTTCATACCCCTTAAGGCACGACCATTACGTCAATCCCGAAATTCAACTACGAGCTTTTTAACTGCAACAGCTTTAATATACGCTATTGGAGCTGGAATTACCGCGGCTGCTGGCACCAGACTTGCCCTCCAA
+
DCADAHHHHII@EHHHHIEHEGHHEGEHHIHIHEEGHHHHHICCHECDHHH1@CGHEHGIIHGHGHHHFEHHHEDHHG<1CFHHHH<<C1GFCDCFHFC1DFGEGHHDCGHHICGHHHHEGHCFFGHIIIHIHIHHIHIIIIHIHGEGFEHCIGHGHCDHHHHIIIIHGIGHIIHIGIIIHIHHHHFCHGEHHIHFIHGGIIIHIIIHHIHIIHIIHHIHHHIIIHHIIIIIHHIIIIEHHEIIIIIIIIHGIIIIHIIIHIIIIIIHHCHG@IIIIIIIHHIIIIGHG<1IHHHIIHHHEHIHIHIIIIIIIIIIIIIIIIIHIIIIIIIIIIIIIHHHGIIIIHIIDDDDD
@HISEQ:969:HM2KJBCX2:2:1102:18558:58657 2:N:0:ACTATGCA
AACCCAGATGATCCCAACTATCCCTATTAATCATTACGTCGATCCTAGAAACCAACAAAATAGAATCAAACGTCCTATTTCATTATTCCACGCTAATGTATTCAAGCGTGCGCCTACTTTAAACACTCTAATTTTTTCAAAGTAACAGTCCTGATTCCCCACGACACCAAATTAATGACATCGTGGTTCTTCAGAAGGTAGGAACCAATAATGCCAGTGCGTACCGAAGCATGACCGACAATTTGATCCCGAAATTCAACTACGAACTTTTTAACTGCAACAACTTTAATATACGCTATTAGAGCTGGAATTACCGCAGCTGCTGGCACCAGACTTGCCCTCCAA
+
DDDDDHHIIIIIIIIIIIIIIIGIIIIIHIIIIIIIIIIIIIIIIIIHIIIIHIIIIIIIIHHHHIIIIIIIIGHIIIIIIHIIIIHIIIIIIIIIIIHIHHEHIIIIHIHHHIIIIIIIIIIIIIIIIIIIIHIIIIIIIHIIIIIIIIIIIIIIIIIIIIIIIIIIIIIIIIIIIIIIIIIIIIIIIIHIIIIIIIIIIIIIIIIIIIIIIIIIIIIIIIIIIIIIIIIIIIIIIIIIIHHGIIIIIIIIIIIHHIHIHHIIIIIIIHIIIIIIIHIHIIIIIIIIIIIIHIIIIIIIIIIIIIHHIIIIIIIIIIIIIIIIIIIIIIIIIIIIIIIIDCDDD
@HISEQ:969:HM2KJBCX2:2:1102:15457:58773 2:N:0:ACTATGCA
AACCCAGATGATCCCAACTATCCCTATTAATCATTACGTCAATCCTAGAAACCAACAAAATAGGATCGAACGTCCTATTTCATTATTCCATGCTAATGTATTCAAGCGTTAGCCTGCTTTAAACACTCTAATTTTTTCAAAGTAACAGTCCTGTTTCCCTGCAACACCAAATTAATGACATTACAGTTCTTCAAGAAGGAGGAATCAGTAAAGCCAGTACACACCATTGGCACGACCAACCTACTGACCCCGAAATTCAACTACGAGCTTTTTAACTGCAACAACTTTAATATACGCTATTGGAGCTGGAATTACCGCGGCTGCTGGCACCAGACTTGCCCTCCAA
+
DDDDDHIIIIHIIIIHIIIIIHIIIIIIIIIHIHIIIIIIIIHIIIIIHIIIHIIIHIIIHHHGHHHHIIIIIIIIHIIIIIIIIIIHIIIIGHIIHIHIIIIIIIIIIIIIIIIIIIIIIGHHIIHIIIIIIIIIIIIHIIIIIHIIIIIIIHIIIIIHIIIIIIHIIIIHHIIIIIIIIIIIIIIIIIIIIIIIIIIHHIIIHIIIIIIIIIIIIIIIIIHIIIIIIIIIIIIIIIIIIIIHGHIIHIIIIIIIIIIIIIIIIIIIIIIIIIHIIIIIIIIIIIIIIIIIIIIIIIIIIIIIIIIIIIIIIIIIIIIIIIIIIIIIIIIIIIIIIIIIIDDDDD
@HISEQ:969:HM2KJBCX2:2:1102:18435:58992 2:N:0:ACTATGCA
AACCCAGATGATCCCAACTATCCCTATTAATCATTACGTCGATCCTAGAAACCAACAAAATAGAATCAAACGTCCTATTTCATTATTCCATGCTAATGTATTCAAGCGTGCGCCTGCTTTAAACACTCTAATTTTTTCAAAGTAACAGTCCTGATTCCCCACGACACCAAATTAATGACATCGTAGTTCTTCAGAAGGTAGGAACCAATAATGCCAGTGTGTACCGAAGCACGACCGACAATTTGATCCCGAAATTCAACTACGAGCTTTTTAACTGCAACAACTTTAATATACGCTATTGGAGCTGGAATTACCGCGGCTGCTGGCACCAGACTTGCCCTCCAA
+
DDDCDHIHIHFHIHHHIIIIHIIIIIIHHIHIIGHIIIIIGGHIIIIIIIIIIHIIIIIIHHHEHHHGHHHIHEGHIIIHHHIIIHIHHHHIIHIIIIIHHGIIIIIIIHIGIIIIIIHIIIIIIIIIIIHHIIIHIIIHHHHIIIIIHHHIIIIIHHHEHHHHIIIIIIIIHHHHIIIIIIIHIIIIIIIIIIIIIIHHHCIIIHIIHIIIIHIIIIIIIIIIIIIIIIIIIIIIIIHHHHGFIIHIIIIIIIIIIIIIIIIIHHIIIIIIIIIIIIIIIIHHIIIIIIIIIIIHIIIIIIIHHHIHIIIIIIIIIIIIIIIHIIIIIIIIIIIIIIIIDDDDD
@HISEQ:969:HM2KJBCX2:2:1102:11353:59509 2:N:0:ACTATGCA
AACCCAGATGATCCCAACTATCCCTATTAATCATTACGTCAATCCTAGAAACCAACAAAATAGGATCAAACGTCCTATTTCATTATTCCATGCTAATGTATTCAAGCGTTAGCCTGCTTTAAACACTCTAATTTTTTCAAAGTAACAGTCCTGTTTCCCTGCAACACCAAATTAATGACATTACAGTTCTTCAAGAAGGAGGAACCAGTAAAGCCAGTACATACCAGAGGCACGACCAACCTACTAATCCCGAAATTCAACTACGAGCTTTTTAACTGCAACAACTTTAATATACGCTATTGGAGCTGGAATTACCGCGGCTGCTGGCACCAGACTTGCCCTCCAA
+
DDDDDIIIIIIIIIIIIIIIIIIIIIIIIIIIIIIIIIIIIIIHIIIIIIHIIIIIIIIIHHHHFHIIIHIIHIIIIIIIIIHIIIHIIIIIGIIIIIIIIIIIIIIIIIIIIIIIIIHIHHHIIIIIIIIIIIIIIIIIIIIIIIIIHIIIIHIIIIHHHIIIIIIIIIIIIIIIIIIIIIIIIIIIIIIHIIIIIIIIIIIIIIIIIIIIIIIIIIIIIIIIIIIIIIIIHIIIIIIIIHHIHIIIIIIIIIIIIIIIIIIIIIIIIIIIIIIIIIIIIIIIIIIIIIIIIIIIIIIIIIIIIIIIIIIIIIIIIIIIIIIIIIIIIIIIIIIIIIIIHDDDDD
@HISEQ:969:HM2KJBCX2:2:1102:10996:59582 2:N:0:ACTATGCA
AACCCAGATGATCCCAACTATCCCTATTAATCATTACGGTGGTCCTAGAAACCAACAAAATAGAACCACAACGTCCTATTCTATTATTCCATGCTAATCTATTCAAGCAAATGCCTGCTTTAAACACTCTAATTTTTTCAAGGTAATGGTCCTGGCTCCCCGGCACACCCAATAAAGGACATACTGGTTCACCAGAAGGTGGACCCGACACAGGACAGTACTCGCCAAAGACGGACCGCCCGGTCAGGCCTAAAATTCAACTACGAGCTTTTTAACTGCAACAACTTTAATATACGCTATTGGAGCTGGAATTACCGCGGCTGCTGGCTCCAGACTTGCCCTCCAA
+
DBDDDIIHHIIIHHHIIIIIIIIIHIHIHIIIIIIIIGEHHIHIEHIHHEHIHIIIIIIHHEHEHIIIIIIIGHHIIGFHIIFHIEHHHIHHIGFHHHIHIHHEHIIIIIHIIHIHIHHHHHHHHIIHHIIIHHHHIHGHIIIIIIHIIIIIIIIIIIIHHHIHHIIHIIIIIIIIHHGIIGIIIHHIHIIIIIIIIIHGHHIIIIIIIIIIHIIIHHIHIIIIIIIIIIIIIHHIHIHIIHHHGIIIHHHIIIIGIHIIHHHHIHHIIIHGIIHHIIIIIIIIHEIIIIIIIHHFIIIHGIIIIIIIIIIIIIIIHIIIIIIIIIIIIIIIIIIIIIIIIDCDDB
@HISEQ:969:HM2KJBCX2:2:1102:18137:59276 2:N:0:ACTATGCA
AACCCAGATGATCCCAACTATCCCTATTAATCATTACGGTGGTCCTAGAAACCAACAAAATAGAACCACAACGTCCTATTCTATTATTCCATGCTAATCTATTCAAGCAATAGCCCGCTTTAAACACTCTAATTTTTTCAAGGTAATGGTCCTGGCTCCCCAACACACCCAATAAAGGACATGCTGGCTCACCAGAAGGAAGACCCGACAGCAGACAGTACTCGCCAAAGACGGACCGCCCGGCCAGGCCTAAAGTTCAACTACGAGCTTTTTAACTGCAACAACTTTAATATACGCTATTGGAGCTGGAATTACCGCGGCTGCTGGCACCAGACTTGCCCTCCAA
+
DDDDDHEHIICGDHIHIIIGIIIIIIIIIIIIIIIIIIIIIIIIIIIIIIIIIIIIHHHHIIHIIIIIIIIICGHIIHIIIIIIIHIIIIIIHIIHIIIIIHHIIIIIIIIIIHIIIIHHIIIHIIIHHHIIIIIIIIIHHIHIIHIIIIIIHHIHIIIIHIIIIIIIHHIHIIIIIIIIIIIIIGHHIIHIIIIIIIIIIIIIIIIIIGIIIIIIIIIHIHIIIIIIIIHHGIIIIIHIIIIIHIIIIHIIIIIIIIIIHIIIIIIIIIIIIIIIIIIIIIIIIIIIIIIIIIIIIIIIHIIIIIIIIIIIIIIIHIIIIIIIIIIIIIIIIIIIIIIIIDDDDD
@HISEQ:969:HM2KJBCX2:2:1102:9269:59881 2:N:0:ACTATGCA
AACCCAGATGATCCCAACTATCCCTATTAATCATTACGGTGGTCCTAGAAACCAACAAAATAGGATCGAACGTCCTATTTCATTATTCCATGCTAATGTATTCAAGCGTTAGCCTGCTTTAAACACTCTAATTTTTTCAAAGTAATGGTCCTGGCTCCCCAACACACCATACTGGTTCACCAGAAGGAAGACCCGACAGCAGACAGTACTCGCCAAAGACGGACCGCCCGGCCAGGCCTAAAATTCAACTACGAGCTTTTTAACTGCAACAACTTTAATATACGCTATTGGAGCTGGAATTACCGCGGCTGCTGGCACCAGACTTGCCCTCCAA
+
DDDDDHHIIHHIIIIIIIIIIIIIIIIIIIIIIIIHIIIIIIIIIIIIIIIIIIIIIIIIIICCGHIHGIHIHIIIIIIIIIIHIIIHIIIHIIIIIIIIIIIIIIIIIIIIIIIIIIIIHIIHIIIIIIIIIIIIIIIHIIIIIIIIIIIIIIIIIIIHHIIIIIIIIIIIIIIIIIIHHIIIIIIIIIIIHHIIIIIIIIIIIIIIIIIIIIIIIIIIIIIIIIIIIIIIHIIIIHIIIIIIIIIIIIIIIIIIIIIIIIIIIIIIIIIIIIIIIIIIIIIIIIIHHIIIIIIIIIIIIIIIIIIIIIIIIIIIIIIIIIIIIIIIIDDDDD
@HISEQ:969:HM2KJBCX2:2:1102:9843:59901 2:N:0:ACTATGCA
AACCCAGATGATCCCAACTATCCCTATTAATCATTACGGTGATCCTAGAAACCAACAAAATAGAACCATGCCGTCCTATTCTATTATTCCATGCTAATGTATTCGAGCAAAAATGCCTGCTTTAAACACTCTAATTTTTTCAAGGTAAAGGTCCTGGATCCGCAAGACACCCAATAAAGGACATCAAGTTTCTCCAGAAGGTGAGAAATCAACAGTAACAGTTCATACCCCTTAAGGCATGACCATCACGTCAATCCCGAAATTCAACTACGAGCTTTTTAACTGCAACAACTTTAATATACGCTATTGGAGCTGGAATTACCGCGGCTGCTGGCACCAGACTTGCCCTCCAA
+
DDDDDIIIIHIIIIIIIIIIIIIIIIIIIIIIHIIIIIIIIIIIGIIIIIIIIIIIIIIIIIHHIIIIHHIIIIIHIHHHIIIIIIIIIIIHIIIIIIIEHHHIIIHIIHIIIICIIIIHIIIHIIIIIIIIHIIIHIIHIIIIIIIIIIIIIIIIIHIHIHIIIIIIIIHIIIIIIIIIIIIIIIIIIIIIIGIIIHIHIIIIIIIIIIIIIIIIIHIIIIIHIIIIIIIIIIIIIIIIIHIIIIHGIIHFIIIIIIIIIIIIIIIIIHIIIIIIIIIIIHIIIIIIIHIIIIIIIIIIHIIIIIIIIIIIIIIIIIIIIIIIIIIIIIIIIIIIIIIIIIIIIIIIDDDDD
@HISEQ:969:HM2KJBCX2:2:1102:16731:60247 2:N:0:ACTATGCA
AACCCAGATGATCCCAACTATCCCTATTAATCATTACGTCAATCCTAGAAACCAACAAAATAGGATCAAACGTCCTATTTCATTATTCCATGCTAATGTATTCAAGCGTTAGCCTGCTTTAAACACTCTAATTTTTTCAAAGTAACAGTCCTGTTTCCCTGCAACACCAAATTAATGACATTACAGTTCTTCAAGAAGGAGGAACCAGTAAAGCCAGTACATACCAGAGGCACGACCAACCTACTAATCCCGAAATTCAACTACGAGCTTTTTAACTGCAACAACTTTAATATACGCTATTGGAGCTGGAATTACCGCGGCTGCTGGCACCAGACTTGCCCTCCAA
+
DDDDDIIIIIIIIIIIIGIIIIIIIIIIIIIIIIIIIIIIIIIIIIIIIIIIIIIIGHIIIIHIHHHIIIIIIIHIIIHIIIIGHIIGHIHIHIIGHHIHIHHIIHHIHHIIIIIHIHHIHIIIIGFHIIIIHIIHIIIHCH;HHHIGHHHHHHHIGHHIHIIIIIIIIIIGHHHIIHIIHHIGGHHHHHHGIHHHHHGGEGHHIIIHIGHHHIEHFGHHGHHHHHHHHHDEHEDCDHHHIHEHHEHEH?HE?HEHGC1<D0/HFDEECEIHHE?HHGIIHEEGHH?HHCGEHGHGHHEEHHEIGHEHHHHEHHHEIIHIIIIIIHG@<F1?C1IIHHF=F<<DD<
@HISEQ:969:HM2KJBCX2:2:1102:8473:60403 2:N:0:ACTATGCA
AACCCAGATGATCCCAACTATCCCTATTAATCATTACGGTGATTCAGAAACCAACAAAACAGGACCACCGTCCTATTCTATTATTCCATGCTAATGTATTCAGACGTAAGCCTGCTTTGAACACTCTAATTTTTTCAAGGTAAAGGTCCTGGTTTCCCACCACGCTAAATTAATAACATGATAGTTCCCCAGAAGGTAGAAATTCTACACACCAGTACAGACTTGTTAGCCCGACCAACGGTAGAATCCCGAAATTCAACTACGAGCTTTTTAACTGCAACAACTTTAATATACGCTATTGGAGCTGGAATTACCGCGGCTGCTGGCACCAGACTTGCCCTCCAA
+
DDDDDIIHIIIIHIIIIIIIIIIIIIIIIIIIIIIIIIIHIIIIIIIIIIIIIIIIIIIIICCEGHIIIIIIIIGII?EGHHIHIGIIIIGIHIHIHHIHIHEHIIIIIIIIIIIHHIHIIIHIIIIIHIIIIHHIIGIIIIIIIHIIIHIIIIIIIIIIHIIHIIIIIIIIIIIIIHIIIIIIIIIIIIIIIIIIIIIIIIIIIIIIIIIIIIIIIIIIHIIIIIIHHIHIIHIIIIIIHHHDIIIIIHIIIIIIIIIIIIIIIIIIIIIIIHIIIIIIHHIIIIIIIIIIHIIIIHIIIIIIIIIIIIIIIIIIIIIIIIIIIIIIIIIIIIIIIIIIDDDDD
@HISEQ:969:HM2KJBCX2:2:1102:20803:60183 2:N:0:ACTATGCA
AACCCAGATGATCCCAACTATCCCTATTAATCATTACGGTGGTCCTAGAAACCAACAAAATAGAACCACAACGTCCTATTCTATTATTCCATGCTAATCTATTCAAGCAATAGCCCGCTTTAAACACTCTAATTTTTTCAAGGTAATGGTCCTGGCTCCCCAACACACCCAACAAAGGACATGCTGGTTCACCAGAAGGAAGACCCGACAGCAGACAGTACTCGCCAAAGACGGACCGCCCGGCCAGGCTAAAATTCAACTACGAGCTTTTTAACTGCAACAACTTTAATATACGCTATTGGAGCTGGAATTACCGCGGCTGCGGGCACCAGACTTGCCCTCCAA
+
D@BDDECEHEEHHFHFHFG?11<FECGHHHH?ECGEHIIHCH@1DEFHC@F<D@GCGE11FGEEHHFEEEEHH<1D0D<<<F@FEHHHHCEE?C11G1FCGFEHIHF<?F@GHG1CE?CG@FCFFHIH@EGHGEHI@C@HHEB<C?1GG?GGGE1<CFEEHEGHHHHIHHG?GB<?BAF@CHGHG?@<EF<D/<HG@EGCCCCHHH@FHEIHHFHIIIHDEEIHHHEHAD<ADCCHIGHHHHFHIHGHCHHG1HFHHHHHC<GF@EIHIHHFHHFIIGIIHHHHEGEHH@0IHHHHEGC@HFEFIHHHIHIHHHHCIHE<IHIGIHHFCFHF<HEFHCIIDDBBA
@HISEQ:969:HM2KJBCX2:2:1102:5925:61063 2:N:0:ACTATGCA
AACCCAGATGATCCCAACTATCCCTATTAATCATTACGTCAATCCTAGAAACCAACAAAATAGGATCGAACGTCCTATTTCATTATTCCATGCTAATGTATTCAAGCGTTAGCTTGCTTTAAACACTCTAATTTTTTCAAAGTAACAGTCCAAATTCCCCGCAACACCAAATTAATGGCATTACGGCTCATCAGGAAGGAGGAATCAGTGAGACCAGTACATACCAGAGGCATGACCAACCTACTAACCCCGAAATTCAACTACGAGCTTTTTAACTGCAACAACTTTAATATACGCTATTGGAGCTGGAATTACCGCGGCTGCTGGCACCAGACTTGCCCTCCAA
+
DDDDDIIHIHHHHIIIIIIIIIIIIIIIIIIIIIIIIIIIIIHIIIIHHIIHIHIIIIIIIIIIEHGIHHHHIIHHIIIIHIHHHIIGIIIIHIIIIIIIIEHGIIIIIIIIHHHIIIIIIIIIIHIIIIIIIIIIIIIIIIIIIHIIIIIIIIIHHHIGIIHHHIIIIIIIIHHIIIIIIHIIIIHIHIHIIIIIIIIIIIIIIIIHGHIIIIIHIIIIIIIIIIIIIIIIIIIIIIIIIIHHFHHIIIIIIIIHHIIIIIHIIIIIIIIIIIIIIIIIIIIIIIIIIIIIIIIIIIIIIIIIIHIIIIIIIIIIIIIIIGIIIIIIIIIIIIIIIIIIIDDDDD
@HISEQ:969:HM2KJBCX2:2:1102:12128:61177 2:N:0:ACTATGCA
AACCCAGATGATCCCAACTATCCCTATTAATCATTACGGTGGTCCTAGACCAACAAAATAGAACCAACGTCCTATTCTATTATTCCATGCTAATCTATTCAAGCAAAAGCCCGCTTTAAACACTCTAATTTTTTCAAGGTAATGGTCCTGGTTCCCCGACACACCCAATAAAGGGCATACCGGCTCACCAGAAGGATAGACCCGACAACAGACAGTACTCGCCAGAGACGGACCGCCCGGTCAGGCCTAAAATTCAACTACGAGCTTTTTAACTGCAACAACTTTAATATACGCTATTGGAGCTGGAATTACCGCGGCTGCTGGCACCAGACTTGCCCTCCAA
+
DDDDDHEHIIIIIIIIIIIIIIIIIIIIIIIIIIIHIIIIIIIIIIIIIIIIIIIIIIIIHIIHIHIIIIIIIIHIIIIIIIIIIIGHHIIIIIIIHEHHIIIIHIIIHHIIIIIIIIIIIIIIIIIHIIIIIIIIIIIIIIIHHIIIIHHHEIHIIIIIIHIIIIIIIIIHIIIIIHIIIIIIIIIIIIIIIIIIIIHIIIIIIIIIIIHHIIIIIIIIIIIIIIIIIIIIIHIIIIIIIHIIIHFIIIIIIIIIIIHHIIIIIIIIIIIIIIIIIIIIIIIIIIIIIIIIIIIHGHIIIIIIIIIIIIIIIIIIIIIIIIIIIIIIIIIIIIIIIIDDDDD
@HISEQ:969:HM2KJBCX2:2:1102:11546:61926 2:N:0:ACTATGCA
AACCCAGATGATCCCAACTATCCCTATTAATCATTACGTCGATCCTAGAAACCAACAAAATAGAATCAAACGTCCTATTTCATTATTCCATGCTAATGTATTCAAGCGTAAGCCTGCTTTAAACACTCTAATTTTTTCAAAGTAACAGTCCTGATTCCCCACGACACCAAATTAATGACATCGCGGTTCTTCAGAAGGTAGGAACCGATAATGCCAGTGCGTACCGAGGCACGACCAACAATTCGATCCCGAAATTCAACTACGAGCTTTTTAACTGCAACAACTTTAATATACGCTATTGGAGCTGGAATTACCGCGGCTGCTGGCACCAGACTTGCCCTCCAA
+
DDDDDIGHIIIIIHIIIIIIIIIIIIIIIIIIIIIIIEGHHHIIIIIHIIIIIIIIHIIIIHHHIIIIIIIIHIIHHIIHIIIHIHIIIIHIHHHIIIIIHIHIIIIHIHIIFIGHIHHIIIIIIIIIIIHIIIIIIIIIIIIHHHHIIIIIIIIHGIIIIIHIIIIIIIIIIHHIIHIIIIIIIIIIIHIIIHIIIIIIIIIIIIIIIIIHHEIIIIIIIIHDHHIIIIIIIHIIIIIHIHHFIIHIIIIIIIIIIIHGHIIHGIIIIIIIHGGIIIIIIIIIIIIIHIIHHGIIIIIIIIIIIIIIIIIIIIIIIIIIIIIIIIIIIIIIIHIIIIIIDDDDD
@HISEQ:969:HM2KJBCX2:2:1102:1494:61614 2:N:0:ACTATGCA
AACCCAGATGATCCCAACTATCCCTATTAATCATTACGTCAATCCTAGAAACCAACAAAATAGGATCGAACGTCCTATTTCATTATTCCATGCTAATGTATTCAAGCGTTAGCCTGCTTTAAACACTCTAATTTTTTCAAAGTAACAGTCCTGTTTCCCTGCAACACCAAATTAATGACATTACAGTTCTTCAGAAAGGAGGAATCAGCGAAGCCAGTGCATACCAGTGGCACGACCAACCTGCTGACCCCGAAATTCAACTACGAGCTTTTTAACTGCAACAACTTTAATATACGCTATTGGAGCTGGAATTACCGCGGCTGCTGGCACCAGACTTGCCCTCCAA
+
DDDDDIHHIIIIIIIIIIHIHIIHIIIIIIGHIIIIIIIHIIIHHIEHHIIIIIIIIIHCHHHIIGIHCHHFGHIIIHIHIIIHHHIFEH@GEGHHIIIIIHIHIIIIIIHIIIHIHHIIHIIHHIIIIIIIIIHIIIIIHIIIIHHIHIIIIIHIIHHIIIIHHIIHHHHIIIIIIIIIIIIIHIIIHHHHIIHIIIIIIIIIIIIIIIIIIIGIIIIIIIIIIIIHIIHIIIIIIHEIIIIHGIHIIIIHIHIIIIIIIIIIIIIIIHIIIIIIIIHIIIHHIIIIIIIIIIIIIIIIHIIIIIIIIIIIIIHIIIIIIIIIIIIIIIIIIIIIIIIIIDDDDD
@HISEQ:969:HM2KJBCX2:2:1102:21144:62034 2:N:0:ACTATGCA
AACCCAGATGATCCCAACTATCCCTATTAATCATTACGTCGATCCTAGAAACCAACAAAATAGAATCAAACGTCCTATTTCATTATTCCATGCTAATGTATTCAAGCGTGCGCCTGCTTTAAACACTCTAATTTTTTCAAAGTAACAGTCCTGATTCCCCACGACACCAAATTAATGACATCGCGGTTCTTCAGAAGGTAGGAACCAATAATGCCAGTGCGTACCGAGGCACGACCGACAATCTGATCCCGAAATTCAACTACGAGCTTTTTAACTGCAACAACTTTAATATACGCTATTGGAGCTGGAATTACCGCGGCTGCTGGCACCAGACTTGCCCTCCAA
+
AB@DAHHHHIIHCHF@CEHGDCHHGHHIII?GHIIIIHFEHIHHHEF@EHHHGCHHIIHHEHFHI1FHEHH=FE@=C@HHHHHIHE<1@G@@HG@@EHFFEHHFHCEEDCC?G@HEG8<DGHHH<I?HHHHIGHCHFHHEHEFC:EFGEBF;18<1HHAC17<.ACGFHECA/A@AD<F?DHHHEHH@HEGIIHHGHIHHHHEH;HFAD0@CHHH<HHIIHHHHHIIHHCCCD/HHGGDCGGD<IGIHHHF1DEHCFC@HHHIFFEIHHHGCD<HHHHHHGECEHHFGHFCCHH?HF?HCIHDCC?HHGIIHHHDHHIIHIHIHIIIIHIHG<D<1HHIHDBDAD
@HISEQ:969:HM2KJBCX2:2:1102:4263:62719 2:N:0:ACTATGCA
AACCCAGATGATCCCAACTATCCCTATTAATCATTACATCGATCCTAGAAACCAACAAAATAGAATCTGATGTCCTATTTCATTATTCCATGCTAATGTATTCAAGCGTAAGCTTGCTTTAAACACTCTAATTTTTTCAAGGTAACAGTCCTAATTCCCCATAACATCAAATAAATGACATTATGGTTCTTTAGAAGGTGAGAACCAATAAAACCAGTACATACCAAGGCATGACCGATTCCTTGATCCCGAAATTCAACTACGAGCTTTTTAACTGCAACAACTTTAATATACGCTATTGGAGCTGGAATTACCGCGGCTGCTGGCACCAGACTTGCCCTCCAA
+
DDBDAHGEHGHE1FFEHIFGHEHIHGIHIIGHEHIIIIHHEHIC@HHHHCGHEDHIIIHGIGEHEEHCHHIHIIHHEE@HHHIIGHEHEHCG?@GHIGIHEHIIHIIHIIIGIHIHIIIHHIIHHHHHHIIIGHIGHHHFHHIIHHIIIGIHHHEHHCIIIIIIIHHIHIIIIIIIIIHHHHHIIIIHHHHIIIIIIIIIIHIIIIIIIIIIIIIIIIIIIIIIIIIIIIIIIIIIIIIIIHHFHIIIIGIIHHHIIHIIIIIIIIIIIIIHIIIIIIIIIIIIIIIIIIIIHIIIIIIIIIIIIIIIIIIIIIIIIIIIIIIIIIIIIIIIIIIIIIHGDCDDD
@HISEQ:969:HM2KJBCX2:2:1102:3175:63181 2:N:0:ACTATGCA
AACCCAGATGATCCCAACTATCCCTATTAATCATTACGGTGGTCCTAGAAACCAACAAAATAGAACCACAACGTCCTATTCTATTATTCCATGCTAATCTATTCAAGCAATAGCCCGCTTTAAACACTCTAATTTTTTCAAGGTAATGGTCCTGGCTCCCCAACACACCCAATTAAGGACATACTGGTTCACCAGAAGGAAGACCCGACAACAGGACAGTACTCGCCAAAGACGGACCGCCCGGCCAAGTCTAAAATTCAACTACGAGCTTTTTAACTGCAACAACTTTAATATACGCTATTGGAGCTGGAATTACCGCGGCTGCTGGCACCAGACTTGCCCTCCAA
+
DDDDDIIIIHIIIIIIIHIIIIIIIIIIIIIIIIIIIIIHIIHIHIIGGIIHIIIIIIHHIIIHHIIFHIHHHHHGIIHIIIIIIIIIGHIIIHHIIHIHIHHIIIIIHIIHGIHIIIIIHIIHHIIHIHIHHIIIIHIIIIIIIHIHIIIIIHIIIIIIIHIIHIIIIIIHGIIIHIIIIIIIHIIIIIIIIIIIIIIIHHHHIIIHIIIIHHIHHIIIIIIIHHHIIIIIIIIIIIIIIIIIIHIIIIIHHIIIHGGIIIIHIIHIIIIIIIIIIIIGIIIHHIIHIIIIIIIIIIIHGHIIIIIIIIIIIIIIIIIIIIIIIIIIIIIIIIHIIIIIIIDDDDD
@HISEQ:969:HM2KJBCX2:2:1102:10372:62283 2:N:0:ACTATGCA
AACCCAGATGATCCCAACTATCCCTATTAATCATTACTTCGGTCCTAGAAACCAACAAAATAGAACCAAAGTCCTATTCTATTATTCCATGCTAATGTATTCAAGCGAAAGCCTGCTTTAAACACTCTAATTTTTTCAAAGTAAAAGTCCTGGTTCCCTGCCGCACTGAGTAAACAATACGACAGCTCACCAGAAGGTAAGACCCAGTCAGGACAGTACAAACCCTAGAGCAGACCGTCCAACCAGGCCTAAAATTCAACTACGAGCTTTTTAACTGCAACAACTTTAATATACGCTATTGGAGCTGGAATTACCGCGGCTGCTGGCACCAGACTTGCCCTCCAA
+
DD@D0EHEH<CC1FHCCEHEGGE?GHIHIHIHGGHCHGG?GHHC/D?F??GFHIHHEEEHHE?GHHEEFEGC@DCDF@@@GEH@GHE1<FG?GFCGDGG@EHE5=<EHHEHIHHHG<G?GIIHGHHHCHEEHIFHHE5HEHGFDDCIHCHGHH8EIHHHHHEHEIHHEGHHHHG@GHFHHEHFHEH;HHIHIHHIHHHIHHFHHEHG?F;IEHHHHIIGHGIHGFHIHHCFHGC?CHHHEHHGGIIHH@EHHHIIIIHHHHHHIIIHIHIIIHHIHHHEFEHHGCGIHHHGHHHHG@C@HHIIIHGIIHIIIIHHIHHH?HEHHGIIHHIHIHEHEHIIH@ADDD
@HISEQ:969:HM2KJBCX2:2:1102:11310:63650 2:N:0:ACTATGCA
AACCCAGATGATCCCAACTATCCCTATTAATCATTACGTCAATCCTAGAAACCAACAAAATAGAATCAAACGTCCTATTTCATTATTCCATGCTAATGTATTCAAGCGTGAGCCTGCTTTAAACACTCTAATTTTTTCAAAGTAACAGTCCTGATTCCCCACAACACCAAATAAATGACATCATGGTTCGTCAGAAGGGAGAAACCAACAATGCCAGTACGTACCGAGGCACGACCGACATGATGGTCCCGAAATTCAACTACGAGCTTTTTAACTGCAGCAACTTTAATATACGCTATTGGAGCTGGAATTACCGCGGCTGCTGGCACCAGACTTGCCCTCCAA
+
DDDDDIIIIIHHIIIIIIIIIIIIIHIIIIIIIIIIIIIIHIIIIIIIIIIIIIIIIEHHHHHHIHHFHIIIGHIIIIIIIIIIIIIIIIIFHIHIIIIIHGHIIEHHIIIHIIHIIIHHIHHHIIHIIIHHHHIIIHHHIIIIIIIIIIIIIIHIHIIIIIHIIIIIIIIIIIHHIIHHIIIIHIIIIIIIIIIIIIIIIIHHIIIIIIIIIIIIIIIIIIIIHHIIIIIIIIIIIIIIIIHIIIIIIIIIIIIIIHHIIIIIIIIIGIIIIIIIIIIIIIIIIIIIIIIIIIIIIIHHIIIIIIIIIIIHIIIIIIIIIIIIIIIIHIIIIIIIIIIIDDDDD
@HISEQ:969:HM2KJBCX2:2:1102:15818:63059 2:N:0:ACTATGCA
AACCCAGATGATCCCAACTATCCCTATTAATCATTACGTCGATCCTAGAAACCAACAAAATAGAATCAAACGTCCTATTTCGTTATTCCATGCTAATGTATTCAAGCGTGAGCCTGCTTTAAACACTCTAATTTTTTCAAAGTAACAGTCCTGATTCCCCATGACACCAAATTAATGACATCATGGTTCGTCAGAAGGTAGGAATCAATAATACCAGTACGTACAATAGCACGACCAATAAATTGATCCCGAAATTCAACTACGAGCTTTTTAACTGCAACAACTTTAATATACGCTATTGGAGCTGGAATTACCGCGGCTGCTGGCACCAGACTTGCCCTCCAA
+
DDDDDIIIIIIIIIIIIIIIIIIIIIIIIIIIIIIIIIIIIIIIIIIIFHIIIIIIGIIIIIHIIIIIIIIIHHHHIIIIIIIIIIIIIIIIHIGHHIIIHIHIIIIIIHIHIIIIIIIIHHIIIIIIIIHIHIIHIIIIIIIIIIIIIIIIIIIHHIIIIIIIIIIIIIIIHIIIIIIIIIIIIIIIIIIIIIIIIIIIIIIIIIIIIIHIIIIIIIIIIIIIIIIIIIIIIIIIIIIIIIIIIIIIIIIIIIIIIIIIIIIIIIIIIIIIIIIIIIIIIIIIIIIIIIIIIIIIIIIIIIIIIIIIIIIIIIIIIIIIIIIIIIIIIIIIIHIIIIIIDDDDD
@HISEQ:969:HM2KJBCX2:2:1102:17531:63950 2:N:0:ACTATGCA
AACCCAGATGATCCCAACTATCCCTATTAATCATTACCTCAATGCTCTACAAAACCAACAAAATAGAACCGAGGTCCTATTCTATTATTCCATGCAACATTATTCAGGCGTAAGGCCTGCTTTAAGCACTCTAATTTTCTCAAAGTAAACGCATCGGCCACTGAAAACACCCAGTAAAGGGCATCAACAGCCAACCGATTGATTAGGACCAGACGCGCAGTAACAGCAATCAAGCGTACCGCGCGCTAGTGCCCGAGATCCAACTACGAGCTTTTTAACTGCAACAACTTTAATATACGCTATTGGAGCTGGAATTACCGCGGCTGCTGGCACCAGACTTGCCCTCCAA
+
DDDDDIIIIIIIIIIIIIIIIIIIIIIIIIIIIIIIIIIIIIIIIIIIIIIIIIIIIHIIIIHIIIIIIIGHHGGHIIGHIFIIIIGHHIFHHHIIIIHIIHHHIIIIIIIIIIHHHIIIIIIIIIIIIIIIIIIIIIGIIIIIIIIIIIIIIIIIIIIIIIIIIIIIIIIIIIIIIIIIIIIIIIIIIIIIIIIIIIIIIIIIIIIIIIIIIIIIIIIIIIIIIIIIIIIIIIIIIIIIIIIIIIIHIIIIIIIIIIIIIIIIIIIIIIIIIIIIIIIIIIIIIIIIIIIIIIIIHIIIIIIIIIIIIIIIIIIIIIIIIIIIIIIIIIIIIIIIIIIIIIIIDDDDD
@HISEQ:969:HM2KJBCX2:2:1102:18278:63879 2:N:0:ACTATGCA
AACCCAGATGATCCCAACTATCCCTATTAATCATTACGGTGATCCTAGAAACCAACAAAATAGAACCATGCCGTCCTATTCTATTATTCCATGCTAATGTATTCGAGCAAAAATGCCTGCTTTAAACACTCTAATTTTTTCAAGGTAAAGGTCCTGGATCCGCAAGACACCCAATAAAGGACATCAAGTTTCTCCAGAAGGTGAGAAATCAACAGTAACAGTTCATACCCCTTAAGGCATGACCATCACGTCAATCCCGAAATTCAACTACGAGCTTTTTAACTGCAACAACTTTAATATACGCTATTGGAGCTGGAATTACCGCGGCTGCTGGCACCAGACTTGCCCTCCAA
+
DDDDDHHIIIHIHIIIIIIIIIIIIIIIIIIIIIIIIHIIIIIIIIIHIIIIIIIIIIIIIIGHIIIIIEIIHIIIIIIIHHHIIIIGFHHHGHHHFHIIIHHIHIIGHIHIIIIIIIIHHIIIIIIIIIHIHGHIIIIIIIIHIIIIIIIIIHIHIHHHHHIIIIIIIIIIIIIIIIIIIHHIIIIIIIHIIIIIIIIIIIIIIIIIIIIIIIIIIIIIIIIIIIIIIIIHIIIIIIIIIIIIIIIIIHHFIIIIIIIIIIIIIIIIHIIIIIIIIIIIIIIIIIIIIIIIIIIIIIIIIIIIIIIIIIIIIIIIIIIIIIIIIIIIIIIIIIIIIIIIIIIIIIIIDDDDD
@HISEQ:969:HM2KJBCX2:2:1102:7767:63941 2:N:0:ACTATGCA
AACCCAGATGATCCCAACTATCCCTATTAATCATTACGTCAATCCTAGAAACCAACAAAATAGGATCAACGTACTATTTCATTATTCCATGCTAATGTATTCAAGCGCGAGCCTGCTTTAAACACTCTAATTTTTTCAAAGTAACAGTCCTGATTCCCCACGACACCAAATTAATGACATCGCGGTTCTTCAGAAGGTAGGAACCAATAATGCCAGTACGTACCGAGGCACGACCGACAGTCTGATCCCGAAATTCAACTACGAGCTTTTTAACTGCAACAACTTTAATATACGCTATTGGAGCTGGAATTACCGCGGCTGCTGGCACCAGACTTGCCCTCCAA
+
D@<<BGHHHHHEH?GHEEHIIIEEHHHHECEHC1F1D1<DH=1F@HI1<FFHIECE?C<F@HH1CCGHCH0<1<1CCECFFE@FGHEHCE1C@HEHEHFH@?DHDC<HFC<GHHHGIIHGGEHHHIIIIIHGCEGCHIHIHHFHFHHGHIIHHHHHHHFHGIHGHGFHHIHHHEIHHHIIHDHHHHFEIIIIGGCIHHCHIHHHIIHF<IHHF8HIIIIIIIIIIHEHIHDEFIIIIIIHHFHHIIIGHFEIIIIIIIIIIIIIIIIIIIHHEHIGIHIIHHHCHIHIIIHHHIHIHGIIGIIIIIIIHEHHHHIIIIIIHIIIIIIIIHIHHEIIIIIDDDDD
@HISEQ:969:HM2KJBCX2:2:1102:20788:64558 2:N:0:ACTATGCA
AACCCAGATGATCCCAACTATCCCTATTAATCATTACGGCGACTCTAGAAACCAACAAAATAGAACTGCACGTCCTATTTTATTATGCCATGCTAATGTATTTGGGCATAGGCCTGCTTTGAACACTCTAATTTTCTCAAGGTAAACGTCCTGGTTCCCCAACACACCCAGTAAAGGGCATACTGGCTCACCAAGAAAGAGAACACGCCCAGACAGTACACACTGTGAGGTGGACTGCCCAGCCACATTCGAAGTTCAACTACGAGCTTTTTAACTGCAACAACTTTAATATACGCTATTGGAGCTGGAATTACCGCAGCTGCTGGCACCAGACTTGCCCTCCAA
+
DDDDCH@GHHIIGHHIIIGIIHHHIIIIIIHIHICGHHHHDHHHHHHIIIIIFHIIIIGIIIHIIIIHHHIHHCHHIDHFFHHGIIGHEHHEHHHIIIHGHEECCHCGHIHDHHIIIHIIEHHHHIIIGIIHIHIHIIIIIHHGCGCCHIIIHHGEIIHIIHIIIIIIIIIIIIIIIIIGIIIHIIIIIIIHIIIHIIIIIHHIIIIGIIIIIIIIIIIIIII=IIIIIIIIIIIIIIIIIIHGIIIIIIIIHIGIIIIIIIIIIIIIIIIIIIIIIIIIIIIIIHIIIIIIHIIIIIIIIIIIIIIIIIIHIIIIIIIIIIIIIIIIIIIIIIIIIIIIDDDDD
@HISEQ:969:HM2KJBCX2:2:1102:2828:66715 2:N:0:ACTATGCA
AACCCAGATGATCCCAACTATCCCTATTAATCATTACGTCGATCCTAGAAACCAACAAAATAGAATCAAACGTCCTATTTCATTATTCCATGCTAATGTATTCAAGCGTGAGCCTGCTTTAAACACTCTAATTTTTTCAAAGTAACAGTCCTGATTCCCCACAACACCAAATAAATGACATCATGGTTCGTCAGAAGGGAGAAACCAACAATGCCAGTACGTACCTAGGCACGACCGACATGATGGTCCCGAAATTCAACTACGAGCTTTTTAACTGCAGCAACTTTAATATACGCTATTGGAGCTGGAATTACCGCGGCTGCTGGCACCAGACTTGCCCTCCAA
+
DDDDDIIIIGHIIIHHHIIIIIIIIIIIHIIIIIIIIGIIIIIIIIGIIHEHIIIIIHIIIIIIIIIIII@HHHIIEHIHIIIGIIHIIIHIIIIIIIIHIIHHHIHIIHIHIIIHIIHIIHIHHHIHIIHHHGHHIIHIIIHIIHHHHIHIIIIGHEHHIGHIIIIHIIIIIIIHHEHIIIIHIIIIIIIIIIIHIIIIIIHHIIIIIHGGII=I<IIIIIIIIIIIIIIIIIII>IHIIIIHIIIIIIIIIIIIIIIIHHIIHIIIIIIIIIIIIIIIIIIIIIIIIIIHIIIIIIIHIHIIIIIIIIHIIHIIIIIIIIIIIIIIIIIIHIIIIIIIDDDDD
@HISEQ:969:HM2KJBCX2:2:1102:7020:65891 2:N:0:ACTATGCA
AACCCAGATGATCCCAACTATCCCTATTAATCATTACGGTGATCCTAGAAACCAACAAAATAGAATCATGCCGTCCTATTTTATTATTCCATGCTAATGTATTCAAGCAAAAATGCCTGCTTTAAACACTCTAATTTTTTCAAAGTAAAGGTCCTGGTTCCTCGTGGCACCCAATTAAGGACATCACGGTTCTCCAGAAGGTGAGAAATTCACTACACCAGTTCATACCCCTTAAGGCACGACCGATGTGCAAATCCCGAAATTCAACTACGAGCTTTTTAACTGCAACAACTTTAATATACGCTATTGGAGCTGGAATTACCGCGGCTGCTGGCACCAGACTTGCCCTCCAA
+
DDDDDIIIIIIHIIIIIIIIIIIIIIIIHIIIIIIIIIIIIHIIIIIIIIIGHIIIIIIIIIFHHIIIIHEHIIIIIIIHHIIIIIIIIEHGIIIIIHIHHFHIIIIIIIIIIIIHIIHIIIIIIHHIIIIHIIIIIIIIIIIIIIIIIHIIIIIIIHIIIIIIIHIIIIIIIIIIIIIIIIIIIIIIIIIIIIIIIIIIIIIIIIIIIIIIIIIIIIIIIIIIIIIIIIIIIIIIII=IIIIIIIIIIIIHIIIIIIIIIIIIIIIIIIIIIIHIIIIIIIIIIIIIIIIIIIIIIIIIIIIIIIIIIIIIIIIIIIIIIIHIIIIIIIIIIIIIIIIIIIIIIIIIDDDDD
@HISEQ:969:HM2KJBCX2:2:1102:1430:67122 2:N:0:ACTATGCA
AACCCAGATGATCCCAACTATCCCTATTAATCATTACGGTGGTCCTAGACCAACAAAATAGAACCAACGTCCTATTCTATTATTCCATGCTAATCTATTCAAGCAAAAGCCCGCTTTAAACACTCTAATTTTTTCAAGGTAATGGTCCTGGTTCCCCGACACACCCAATAAAGGGCATACCGGCTCACCAGAAGGATAGACCCGACAACAGAACAGTACTCGCCAGAGACGGACCGTCCGGTCAGGCCTAAAATTCAACTACGAGCTTTTTAACTGCAACAACTTTAATATACGCTATTGGAGCTGGAATTACCGCGGCTGCTGGCACCAGACTTGCCCTCCAA
+
DDDDDIIIIIIIIIIIIIIIIIIIIIIIIIIIIIIIIHIIIIHHIIIIIIIIIIIIHIIIHHIIHIIIIGHHHIIIIIGIIIIIIHIHIIIHIHIIIIIIIIHHIIIIIIIIIIIHIIIIHIIHHIIIIIHIIIIIIIIHIIHHGIIIIIHIIIHIHHHIIIIIIIIIIHIIIIIIHIHHIIIIIIIHIIIIIIIIIIIIIIIIIIIIIIIIIIIIIIIIIIIIIIIIIIIIIIIIIIIIIIIIIIHIIIIIIIIIIIIIHIIIIIIIIIIIIIIIIIIIIIIIIIIIIIIIIIIHGGHIIIIIIIIIIIIIIIIIIIIIIIIIIIIIIIIHIIIIIIIDDDDD
@HISEQ:969:HM2KJBCX2:2:1102:1731:67629 2:N:0:ACTATGCA
AACCCAGATGATCCCAACTATCCCTATTAATCATTACGTTGTACCTAGAAACCAACAAAATAGGTTCGAACGTCCTATTTCATTATTCCATGCTAATGTATTCAAGCGTTTGCCTGCTTTAAACACTCTAATTTTTTCAAAGTAACAGTCCTGACTCCCCACAACACCAAATTAATGACATCATGGTTCATCAGAAGGGAGAAATCAACGACGCCAGTGCGTACCGAAGGCACGACCGACGTATTGATCCCGAAATTCAACTACGAGCTTTTTAACTGCAACAACTTTAATATACGCTATTGGAGCTGGAATTACCGCGGCTGCTGGCACCAGACTTGCCCTCCAA
+
DDABDHHHHIIIIIIIEGGHHGHEHIIIHHHGHGHHIHIHIIH@HHCHIIEHEHHGHHIIHIIHHIIIIHHHIHHIIHFHIIIIIHG@EHHIIIIIIIHHIIIHIIIIEHHHHIIIIHHHHGHHHIHIHIIIIHHIIIHIHHHIHGHEHHIHHIHHIIHHHGHHHIIIHHHIIIIHIHIHHHHHIGEIIHIIHHHIHIIIHHHGHIIHIIHIHHIIIIIIIIIIIIIHIIIIIHIIHHIHHIIHGIHIIIHDHIIIIIHHIIIIIIGIIIIIIIIIIIIIIHHIIHHGIIIIIIIIIIIIIIIIIIIIIIIIIIIIIIIIIIIIIIIIIIIIIIIIIIIIIDDDBD
@HISEQ:969:HM2KJBCX2:2:1102:15068:68412 2:N:0:ACTATGCA
AACCCAGATGATCCCAACTATCCCTATTAATCATTACGGTGATCCTAGAAACCAACAAAATAGAATCATGCCGTCCTATTTTATTATTCCATGCTAATGTATTCAAGCAAAATGCCTGCTTTAAACACTCTAATTTTTTCAAAGTAAAGGTCCTGGTTCCCCGCGACACCCAATTAAGGGCATCGTGGTTCTCCAGAAGGTGAGAAATTGACTACACCAGTTCATACCCCTTAAGGCACGACCGATGTGTCAATCCCGAAATTCAACTACGAGCTTTTTAACTGCAACAACTTTAATATACGCTATTGGAGCTGGAATTACCGCGGCTGCTGGCACCAGACTTGCCCTCCAA
+
DDDDDHIIIIIHIIIIIIIIIIIIIIIIIIIIIIIIIIIIIIIIIIIHIHIIIIGIIIIHIIHHIHIIIIIIIIIIIHHIIIIIIIIIIIIIIIIIIIIIHGIIIIIHGIIIIIIHIHIIIIIIIIIIIIIIHIHIHIIIIIIIIIIIIIIIIIIIIIIIIIIHIIIIIHIIIIIIIIIIIIIIIIIIIIIIIIIIIIIIIIIIHIIIIIIIIIIIIIIIIIIIIIIIIIIIIIIHIIIIIIIIIIIIIIHIIIIIIIIIIIIIIIIIIIIIIIIIIIIIIIIIIIIIIHIIHHIIIIIIIIIIIIIIIIIIIIIIIIIIIIIIIIIIIIIIIIIIIIIIIIIIIIIDDDDD
@HISEQ:969:HM2KJBCX2:2:1102:14082:66984 2:N:0:ACTATGCA
AACCCAGATGATCCCAACTATCCCTATTAATCATTACATCGATCCTAGAAACCAACAAAATAGAATCGGATGTCCTATTTCATTATTCCATGCTAATGTATTCAAGCGTGAGCCTGCTTTAAACACTCTAATTTTTTCAAGGTAACAGTCCTAATTCCCCGTGACACCAAATTAATGGCATTACGGTTCTTTAGAAGGTGAGAAATCAATAATATCAGTACATACCAACGGCATGACCGAAACATTGATCCCGAAATTCAACTACGAGCTTTTTAACTGCAACAACTTTAATATACGCTATTGGAGCTGGAATTACCGCGGCTGCTGGCACCAGACTTGCCCTCCAA
+
ADDDDIHIIIIIIIIIIIIIIIIIIIIIIIIIIIIIIIIHIIIIHIHHIIIHHHHIIIIIIIHIIIIIIIIHHIIIIIHHHHHIIIHHIHFHEHHIHIIHHIIIHHIHHIIIIIIIIIIHHIHHHHGIHIIIIIIHHIIIIIIIIIIIIIIIIHHHIIIIIHIIIHHIIIIIIIIIIIGIIIIIIIIHIIIIIIIIIIIIIIIIHIHIIIIIIIIHIHIIIIIIIIIIII??IIIIHIIIIIHHHFIIHIIIIIIIIIIIIHIHHIIIHIIIIIIHIIIIIIGIIIIIIIIIIIIIIHIIIIIIIIIIIIIIIIIIIIIIIIIIHIIHIIIIIIIIIIIIIIDDDDD
@HISEQ:969:HM2KJBCX2:2:1102:14687:66868 2:N:0:ACTATGCA
AACCCAGATGATCCCAACTATCCCTATTAATCATTACATCGATCCTAGAAACCAACAAAATAGAATCGGATGTCCTATTTCATTATTCCATGCTAATGTATTCAAGCGTGAGCCTGCTTTAAACACTCTAATTTTTTCAAGGTAACAGTCCTAATTCCCCGTGACACCAAATTAATGGCATTACGGTTCTTTAGAAGGTGAGAAATCAATAATATCAGTACATACCAACGGCATGACCGAAACATTGATCCCGAAATTCAACTACAAGCTTTTTAACTGCAACAACTTTAATATACGCTATTGGAGCTGGAATTACCGCGGCTGCTGGCACCAGACTTGCCCTCC
+
[truncated: 34,097,748 more chars]
