# Supplementary material for: Response of arbuscular mycorrhizal fungal community in soil and roots to grazing differs in a wetland on the Qinghai-Tibet plateau
Source: PeerJ. 2020 Jun 19;8:e9375. doi: 10.7717/peerj.9375 (PMC7307571; doi:10.7717/peerj.9375)
Supplement: Supplemental Information 15 [file peerj-08-9375-s015.zip › Soil non-grazing 11-15/11.fastq]

@HISEQ:969:HM2KJBCX2:2:1101:5868:2583 2:N:0:ACTATGTA
TGGAGAGGAGATCCCAACTATCCCTATTAATCATTACGTCAATCCTAGAAACCAACAAAATAGGATCGAACATCCTATTTCATTATTCCATGCTAATGTATTCAAGCGTTAGCCTGCTTTAAACACTCTAATTTTTTCAAAGTAACAGTCCTGTTTCCCTGCAACACCAAATTAATGGCATTACAGTTCTTCAGAAAGGAGGAATCAGCGAAGCCAGTACATACCAGTGGCACGACCAACCTGCTGACCCCGAAATTCAACTACGAGCTTTTTAACTGCAACAACTTTAATATACGCTATTGGAGCTGGAATTACCGCGGCTGCTGGCACCAGACTTGCCCTCCAA
+
DADDDHHIHIHI?EEHIHIIHHIIEHHHIIIHIIIIIHHFEHHH?HFEHEHCCGHHIGIIHIGEF?GHHGCE@GHIIHI1<FDHH?H?<FEHCHHHIIHIHCHHHHIHHHHHIHHHIGIHHHHHHIIIHHHHHIIHIHIIIIIIIHHHCIHHGHIHIHHHHIIHHIIIIIIHHHIHIHIIIIIIIHHIIIHIIIIIIIIIHIIIIIIIIHIIHHHIHIIIIIIHIIIIIIIIIIIIIIHIIHIHFIHIIHHEHIHIHIIIHIIIIIIIIIIIIIHIHIIHHIIHIIIIIIHHIIIIIIIIIIHHGIIIIIIIIIIIIIHIIIGIIIIIHIIIIIIIIIIIHBDDDD
@HISEQ:969:HM2KJBCX2:2:1101:17182:3633 2:N:0:ACTATGCA
TGGAGAGGAGATCCCAACTATCCCTATTAATCATTACGTCGATCCTAGAAACCAACAAAATAGAATCAAACGTCCTATTTCGTTATTCCATGCTAATGTATTCAAGCGTGAGCCTGCTTTAAACACTCTAATTTTTTCAAAGTAACAGTCCTGATTCCCCATGACACCAAATTAATGACATCATGGTTCGTCAGAAGGTAGGAATCAATAATACCAGTACGTACAATAGCACGACCAATAAATTGATCCCGAAATTCAACTACGAGCTTTTTAACTGCAACAACTTTAATATACGCTATTGGAGCTGGAATTACCGCGGCTGCTGGCACCAGACTTGCCCTCCAA
+
DDDDDIIIIIHIHIIIIIIIIIHGHHIIIIIIIIIIIIIIIIIIIIIIHIHIHIIIHIIIIIIIIIIIHIIHHIIIIIHHHIIIIIIIIIIIGGHIIIIIHIIIIIIIIIIIHIIIIIIHIIIIIIIIIIIIIHIHIHHHIIIIIIIIIIIIIIIIIHIIIIIIIIHHIIIIIIIIIIIIIIIIIIIIIIIIIIIIIIIIIIIIIIIIIIIIHIIIIIIIIIIIIIIIIIIIIIIIIIIIIIIIIIIHIIIIIIIIIIIIIIIIIIIIIIIIIIIIIIIIIGIIIIIIIIIIIIIIIIIIIIIIIIIIIIIIIIIIIIIIIIIIIIIIIIIIIIIIIIIIDDDDD
@HISEQ:969:HM2KJBCX2:2:1101:9638:4630 2:N:0:ACTATGCA
TGGAGAGGAGATCCCAACTATCCCTATTAATCATTACGGTGATCCTAGAAACCAACAAAATAGAACCATGCCGTCCTATTCTATTATTCCATGCTAATGTATTCGAGCAAAAATGCCTGCTTTAAACACTCTAATTTTTTCAAGGTAAAGGTCCTGGATCCGCAAGACACCCAATTAAGGACATCAAGTTTCTCCAGAAGGTGAGAAATCAACAGCGACAGTTCATACCCCTTAAGGCATGACCATCACGTCAATCCCGAAATTCAACTACGAGCTTTTTAACTGCAACAACTTTAATATACGCTATTGGAGCTGGAATTACCGCGGCTGCTGGCACCAGACTTGCCCTCCAA
+
DDDCDIIIIIHIIIIIIIIIIIIIIIIIIIIIIIIIIIIIIIIIIIHIIIIIIHIIIHIIIIIIIIIIIFHIGHIIIHIIIIIIIIIIHHIIIHIIIIHIIHHHIHGHIGIIIIIGIHHHIIIIHIIIIIIIHIIIHIIIIIIIIIIIIIIIHIIIIHHIIIHIHIHIIIIIHIIHIIIIHHHIHHIIIIIIIHIIIIIIIIIIIIIIIIIIIIIIIHIIIIIHIIIIGIIIIIIIIIIIIIIIIIIIIIHHIIIHDHIIIIIIHIHHHEHHFIIIIIIHIHIIIIHIHHIIIIIIIIHIHIIIIIIIIIIIIIIIIIIIIIIIIIIHIIIIIIIHIIIIIIIIIIHIDDDDD
@HISEQ:969:HM2KJBCX2:2:1101:15842:4439 2:N:0:ACTATGCA
TGGAGAGGAGATCCCAACTATCCCTATTAATCATTACGTCAATCCTAGAAACCAACAAAATAGGATCGAACGTCCTATTTCATTATTCCATGCTAATGTATTCAAGCGTTAGCCTGCTTTAAACACTCTAATTTTTTCAAAGTAACAGTCCTGTTTCCCTGCAACACCAAATTAATGACATTACAGTTCTTCAGAAAGGAGGAATCAGCGAAGCCAGTACATACCAGTGGCACGACCAACCTGCTGACCCCGAAATTCAACTACGAGCTTTTTAACTGCAACAACTTTAATATACGCTATTGGAGCTGGAATTACCGCGGCTGCTGGCACCAGACTTGCCCTCCAA
+
DCDDDIIIIHIIHIIIIIIIHIIIIIIIIIIIIIIIHIIIIFIIIIIIIIIIIIIIIIIIIIIHIIIIIIHHIIHIIIIIIIIIHIIHIIHHFHIIIIIIIHIIIHIIHHHHHIHIIIIHIIIIIIIIIHHIIIIHIIIIHIIIIIIHIIHIIIIIIIIIIIIIIIIIIIHHIIIIIIIIIIIIIIIIIHIHIIIIIIIIIIIIIIIIIIIIIIIIIIIIIIIIIIIIIIIIIIHIHIIHIIHGHIIIIIIIIIIIIIIIIIIIIIIIIIIIIIIIIIHIIIIIIIIIIIIIIIIIIIIIIIIIIIIIIIIIIIIIIIIIIIIIIIIIIIIIIHIIIIIIIDDDDD
@HISEQ:969:HM2KJBCX2:2:1101:7587:4601 2:N:0:ACTATGCA
TGGAGAGGAGATCCCAACTATCCCTATTAATCATTACGTCAATCCTAGAAACCAACAAAATAGGATCAAACGTCCTATTTCATTATTCCATGCTAATGTATTCAAGCGTTAGCCTGCTTTAAACACTCTAATTTTTTCAAAGTAACAGTCCTGTTTCCCTGCAACACCAAATTAATGACATTACAGTTCTTCAAGAAGGAGGAACCAGTAAAGCCAGTACATACCAGAGGCACGACCAACTTACTAATCCCGAAATTCAACTACGAGCTTTTTAACTGCAACAACTTTAATATACGCTATTGGAGCTGGAATTACCGCGGCTGCTGGCACCAGACTTGCCCTCCAA
+
DDDDDIIIGHIIIIIIIIIIIIIIIIIIIIIIIIIIIIIIIIIIIIIIIIIIIIIIIIIIIIIIIIIIIIIGIHIIIIIIHIIIIIHIHIIGHIIIHIIIIIIIIIIIIIIIIIIHIIIIIHHHHIIIIIGHIIIHIIIHIIIIIIIHHIIIIHIHIIIIIIIIIIHIIIIHIIIIIIIIIIIIHIIIIIIIIIIIIIIIIHIHHIIIIIIIHIIIIIIIIIIIIIIIIIIIHIIIIIIIIIIHHIIIIIIIIIIIIIIIIIIIIHIIIIIIIIHIIIIIIIIIIIIIIIIIIIIIIIIIIIIIIIIIIIIIIIIIIIIIIIIIIIIIIIIIIIIIIIIIIDDDDD
@HISEQ:969:HM2KJBCX2:2:1101:10123:5015 2:N:0:ACTATGCA
TGGAGAGGAGATCCCAACTATCCCTATTAATCATTACGTCAATCCTAGAAACCAACAAAATAGGATCGAACGTCCTATTTCATTATTCCATGCTAATGTATTCAAGCGTTAGCCTGCTTTAAACACTCTAATTTTTTCAAAGTAACAGTCCTGTTTCCCTGCAACACCAAATTAATGACATTACAGTTCTTCAGAAAGGAGGAATCAGCGAAGCCAGTACATACCAGTGGCACGACCAACCTGCTGACCCCGAAATTCAACTACGAGCTTTTTAACTGCAACAACTTTAATATACGCTATTGGAGCTGGAATTACCGCGGCTGCTGGCACCAGACTTGCCCTCCAA
+
DCDDDIIIIHHIIIIIIIIIIIGIIGIIIIIIIIIIIIIIIIIIIIIHIIIHIIIIIIII1FHHHIIIIIIIIIIIIIIIIIIHGFHHHIIHGHIIIIIIIHIIIIIIIIIIIIIHIIIHIIIIIIIIIIIIIIIIIIIIIIIIIIIIIIIIIIIIIIIIIIIIIIIIIIIIIIIIIIIIIIIIIIIIIIHHIIIIIIIIIIIIIIIIIIIIIIIIIIIIIIIIIIIIIIIIIIIIIIIIIIIHHIIIIIIIIIIIIIIIIIIIIIIIIIIIIIHIIIIIIIIIIIIIIIIIIIIIIIIIIIIIIIIIIIIIIIIIIIIIIIIIIIIIIIIIIIIIIIIIIDDDDD
@HISEQ:969:HM2KJBCX2:2:1101:13620:5549 2:N:0:ACTATGCA
TGGAGAGGAGATCCCAACTATCCCTATTAATCATTACGTCAATCCTAGAAACCAACAAAATAGGATCGAACGTCCTATTTCATTATTCCATGCTAATGTATTCAAGCGTTAGCCTGCTTTAAACACTCTAATTTTTTCAAAGTAACAGTCCTGTTTCCCTGCAACACCAAATTAATGGCATTACAGTTCTTCAGAAAGGAGGAATCAGCGAAGCCAGTGCATACCAGTGGCACGACCAACCTGCTGACCCCGAAATTCAACTACGAGCTTTTTAACTGCAACAACTTTAATATACGCTATTGGAGCTGGAATTACCGCGGCTGCTGGCACCAGACTTGCCCTCCAA
+
BDDDCHFIEHHIHIIIHGHGEDGHHHIIIIHHIIHIIIIIIIIHHHIHCHHIHEHHIHHIGGFFHFGHHFGHC@GGHHHIHCHHIIIHIIHG1CHIIHIIIIIIIHHHIIIIIHHFHIIHHIHHHHIHGIIHHHGHIIIHHIIIIGIIHIIIIHHHHHHHGCHHHHIHHGIIHIIHIIGIIIIIIHHEIHHIIIIIIIIIIIIIHIGIIIGIIGIIIIIIIIIIIIIIIHIIIIIIIHHIHHEHHIIIIHHIIIIIIIIIIIIHHHFIIIIIIHHIHHHHHIIIIIIIIIIIHHHEHIIGIIIIIIIIIIIIIIIIHDIHIIIIIIIIHIIIIIIHHHIIIDDDDD
@HISEQ:969:HM2KJBCX2:2:1101:5775:5115 2:N:0:ACTATGCA
TGGAGAGGAGATCCCAACTATCCCTATTAATCATTACATCGATCCTAGAAACCAACAAAATAGAATCGGATGTCCTATTTCATTATTCCATGCTAATGTATTCAAGCGTGAGCCTGCTTTAAACACTCTAATTTTTTCAAGGTAACAGTCCTAATTCCCCGTGACACCAAATTAATGGCATTACGGTTCTTTAGAAGGTGAGAAATCAATAATATCAGTACATACCAACGGCATGACCGAAACATTGATCCCGAAATTCAACTACGAGCTTTTTAACTGCAACAACTTTAATATACGCTATTGGAGCTGGAATTACCGCGGCTGCTGGCACCAGACTTGCCCTCCAA
+
DDDDDIIIIIHIIIIIIIIIIIIIIIIIIIIIIIIIHIIIIIIHIIIIIGHIHGHIIIIHHIIIIIIIIGIIIIIIIIGIIIIIHIIHIGHIGIIIIIIIIIIIIIIIIIIIIIIIIIIIIIIIIIIIIIIIIIIIIIIIIIHIHIIIIIIHIIHHIIIIIIIIIIHIIIIIIIIIIIIIIIIIIIIIIIIIIIIIIIIIIIIIIIIIIIIIIIIIIIIIIIIIIIIIIIIIIIIIIIIIIIIIIHIIIIIIIIIIIIIIIIIIIIIIIIIIIIIIIIIIIIIIIIIIIIIIIIIIIIIIHHIIIIIIIIIIIIIIIIIIIIIIIIIIIIIIIIIIIIIIIIDDDDD
@HISEQ:969:HM2KJBCX2:2:1101:21220:6160 2:N:0:ACTATGCA
TGGAGAGGAGATCCCAACTATCCCTATTAATCATTACATCGATCGTAGAAACCAACAAAATAGAATCGGATGTCCTATTTCATTATTCCATGCTAATGTATTCAAGCGTGAGCCTGCTTTAAACACTCTAATTTTTTCAAGGTAACAGTCCTAATTCCCCGTGACACCAAATTAATGGCATTACGGTTCTTTAGAAGGTGAGAAATCAATAATATCAGTACATACCAACGGCATGACCGAAACATTGATCCCGAAATTCAACTACGAGCTTTTTAACTGCAACAACTTTAATATACGCTATTGGAGCTGGAATTACCGCGGCTGCTGGCACCAGACTTGCCCT
+
0DD@DFH=FHG11CGEE=EFC1@G@FFHGH?GF1EG?G11EE11/<<ECFC11<F0<CCCFHEFE1<1DD0<<111C111<D1CED111<111EFECCFD?@FHHEBF88<<HF<FG?@F@EH69F1CF3FCAGA@GGFEHFHEEGCGFIFHFGCHIIHGHGFCD<?EC@CEHIHFEGHH8HHHFEG5IIIIHIHIIIIIIIGIHHFEIIGHHHHFHHFHFHFCFIHHHHEIGFFEIHGFHHHHHGG<GIIHHHCIIIIHGHHCHHFHIHIIIHGCHHFIGHHHHIHHHIIHEE@IHIHG@FIGHIIIIIIIIIIIIIIIIIIIHHIHHEIIIHHIIIDD@@D
@HISEQ:969:HM2KJBCX2:2:1101:4541:6879 2:N:0:ACTATGCA
TGGAGAGGAGATCCCAACTATCCCTATTAATCATTACGGTGATCCTAGAAACCAACAAAATAGAACCATGCCGTCCTATTCTATTATTCCATGCTAATGTATTCGAGCAAAAATGCCTGCTTTAAACACTCTAATTTTTTCAAGGTAAAGGTCCTGGATCCGCAAGACACCCAATTAAGGACATCAAGTTTCTCCAGAAGGTGAGAAATCAACAGCGACAGTTCATACCCCTTAAGGCATGACCATCACGTCAATCCCGAAATTCAACTACGAGCTTTTTAACTGCAACAACTTTAATATACGCTATTGGAGCTGGAATTACCGCGGCTGCTGGCACCAGACTTGCCCTCCAA
+
DDDDAIIIIIIIIIIIIIIIIIIIHIIIIIIIIIIGIGFHHHIIHHIIIIIHHGHIIIIIIIEHIIIIIHHHGEDHIIIIIIIHIIHHICHIH?HHIIIHHHHHHHHIIIIIIHIIHIHHIIHHHIHHIIIIHHIIIIIIIIIHHIIIIIIIIHHIHIIIIIIIIIIIIIIIIIIHHIIIIIIIIIIIIHHIIIHIIIIIIIHHIIIIIIIIIIHIIIIIIIIIIIIIIIIIIIIIHIIIIIIIIIIIIIIHIIIIIIIIIIIIIIIIIHIIIIIIIIIIIIIIHIIIIIIIIIIIIIIIHIIIIIIIIIIIIIIIIIIIIIIIIIIIIIIIIIIIIIIIIIIIIIIIDDDDD
@HISEQ:969:HM2KJBCX2:2:1101:7920:6753 2:N:0:ACTATGCA
TGGAGAGGAGATCCCAACTATCCCTATTAATCATTACGTCAATCCTAGAAACCAACAAAATAGGATCAACGTCCTATTTCATTATTCCATGCTAATGTATTCAAGCGCGAGCCTGCTTTAAACACTCTAATTTTTTCAAAGTAACAGTCCTGATTCCCCACCACACCAAATAAATGACATGATGGTTCGTCAGAAGGTAGAAATCAGTAACACCAGTACGTACCGAAGGCACGACCAGCGTACTAATCCCGAAATTCAACTACGAGCTTTTTAACTGCAACAACTTTAATATACGCTATTGGAGCTGGAATTACCGCGGCTGCTGGCACCAGACTTGCCCTCCAA
+
CDDDDIIIIIIIIIIGIIIIIIIIIIIIIIIIIIIIIIHIIIIIIHIIIIIIHHIIIHHIIIIIIIGHIIGHIIIIHHIIIIIEHHHIIGIIHHIIHIIIIIIIIIIIHIIIIIHHHHGIGHHIIIIIIHIIHHHHHIHIIIIHIIIIIIIHIIIIIIIIIIIIIIIIIIIIIIIIIIIIIIIIIHIIIIHIIIIIIIIIIIIGHGIHGIIIHIIIIHIIIHIIIIIIIII=IHIIIIIHHHIHIHIIIHIIIIIIIIIIIHIIIIIIIIIIIHIIIIIIIIIIIIIIIIIHIIIIIIIGIIIIIIIIIIIIIIIIIIIIIIIIIIIIIIIIIIIIIIIIDDDDD
@HISEQ:969:HM2KJBCX2:2:1101:5593:7467 2:N:0:ACTATGCA
TGGAGAGGAGATCCCAACTATCCCTATTAATCATTACGTCAATCCTAGAAACCAACAAAATAGGTTTGAACGTCCTATTTCATTATTCCATGCTAATGTATTCAAGCGTTAGCCTGCTTTAAACACTCTAATTTTTTCAAAGTAACAGTCCTGTTTCCCTGCAACACCAAATTAATGGCATTACAGTTCTTCAGAAAGGAGGAATCAGCGAAACCAGTTCATACCAGTGGCACGACCAACCTGCTGACCCCGAAATTCAACTACGAGCTTTTTAACTGCAACAACTTTAATATACGCTATTGGAGCTGGAATTACCGCGGCTGCTGGCACCAGACTTGCCC
+
DDDDDIIIIIIIIHIIIIGIIIGIIIIIGHHIIFHIIIIIIGHHHIIHHHHIIIIHIGHIIIIIHHIIIIIIIIIIIIIHIIIIIGHCGHIIIIIIHIIIIGIHHHHIIIIIHIIHIIIIIHHHHIIIIIIIIIIIHIIIIIIIIIIGIIIIIHHHIIIIIIIIIIIIIIIHIIIHHIIIIIIIIIIHIIIIIIIIIIIIIIIIIIIIIIIHHIIIIHIIIIIIIIIIII(GIIIIGIHGIIIIIIIIIIIIIIIIIIIIIIIIIHIIIIIIIIHIIIIIIIIIIIIIIIIIIIIIIIIIIIIIIIIIIIIIIIIIIIIIIIIIIIIIIIIIIIIIDDDDD
@HISEQ:969:HM2KJBCX2:2:1101:17729:7332 2:N:0:ACTATGCA
TGGAGAGGAGATCCCAACTATCCCTATTAATCATTACATCGATCCTAGAAACCAACAAAATAGAATCGGATGTCCTATTTCATTATTCCATGCTAATGTATTCAAGCGTAAGCCTGCTTTAAACACTCTAATTTTTTCAAGGTAACAGTCCTAATTCCCCGTGACACCAAATTAATGGCATTACGGTTCTTTAGAAGGTGAGAAATCAATAATATCAGTACATACCAACGGCATGACCGAAACATTGATCCCGAAATTCAACTACGAGCTTTTTAACTGCAACAACTTTAATATACGCTATTGGAGCTGGAATTACCGCGGCTGCTGGCACCAGACTTGCCCTCCAA
+
DDDDDIIIIIIIIIHHIIIIIIIIIHIIHHIHIIIIIIHGIIIIIGIIIHIIIIIIIFHIIIIHHHIIIFHIHFGHIHIIEHHIIHIIIIHEGEHHIIHIIGHIIHIIIIIHIIGIHIIIIIIHIIHHEHGHIIHHIIIIHGHIIIHHIIIIIIIIIIHIIHIIIIHIIHIIHIHHIIIIIIHIIIIIHHIIIIIIHHIIIIIIIHIIIIIIIIHIHIHIIIIIHIIIIIIIIIIIIIIIIIIHHGIIIIDHIIIIIIIIIIIIIIIIIIIIIIIIIIIIIIIIIIIGIIIIGIIIIIIIIIIIIIIIIIIIIGIIIIIIIIIHIIIIIIIIIIIIIHGIIIDDDDD
@HISEQ:969:HM2KJBCX2:2:1101:6714:8137 2:N:0:ACTATGCA
TGGAGAGGAGATCCCAACTATCCCTATTAATCATTACGTGGTCCTAAAACCAACAAAATAGAACACCGTCCTATTTTATTATTCCATGCTAATGTATTCAAGCAAAAATGCCCGCTTTAAACACTCTAATTTTTTCAAAGTAAAGGTCCTAGTTCATTGAAACACCCAATTAAGAAGCATCCCAATTCACCAGAAGGTAAGAAATTGGCTACACACCGATTCATGCCCCTAAAAGCACGACCAATATATCCCAATCCCGAAATCCAACTACGAGCTTTTTAACTGCAACAACTTTAATATACGCTATTGGAGCTGGAATTACCGCGGCTGCTGGCACCAGACTTGCCCTCCAA
+
DDDDCIIHIGHHHIIHIIIIIIIIIFIIIIGIIHIIIIIIIIIIIGIFHIIIIIIIHHIIIIIIIIHIHIIHGIHHIIIIIIIIIIIIIIIIIIHIIIHIIDGIIIIIIIIHIIHHIIIIIIIIIIHIHHIHHHIIIIIIIIIHHIIIIIIHIIHIHHHIIHIIIIIIIHHIIIIHIIIHIIIIIIIIIIIIHHIIIIIIIIIIIIIIIIIHHIIIIIHHGIIIIHIIIIIIIIIIIIIIIIIIIIIHHHHDIIHIIIIIIIHHIIIIIHIIIHIIIIIHIIIIIIIIIIIIIIIIIIIIIIIIIIIIIIIIIIIIIIIIIIIIIIIIIIIIIIIIIIIIIIIIIIIIDDDDD
@HISEQ:969:HM2KJBCX2:2:1101:3031:8333 2:N:0:ACTATGCA
TGGAGAGGAGATCCCAACTATCCCTATTAATCATTACGTCAATCCTAGAAACCAACAAAATAGGATCGAACGTCCTATTTCATTATTCCATGCTAATGTATTCAAGCGTTAGCCTGCTTTAAACACTCTAATTTTTTCAAAGTAACAGTCCTGTTTCCCTGCAACACCAAATTAATGACATTACAGTTCTTCAGAAAGGAGGAATCAGCGAAGCCAGTGCATACCAGTGGCACGACCAACCTGCTGACCCCGAAATTCAACTACGAGCTTTTTAACTGCAACAACTTTAATATACGCTATTGGAGCTGGAATTACCGCGGCTGCTGGCACCAGACTTGCCCTCCAA
+
DDDDDIIIIIIIIIIIIIIIIIIIIIIIIIIIIIIIIIIIIGIIIIIHHHIIIIIIIIICGGGHIIIIIIIIIIIIIIIIIIIIIIIIIIIEHIGHHIIIIFIIIIIIIIIIIIIIIIIIHIIIGIIIIIIIIIIIIIIIIIIIIIIIIIIIIIIIIIIIIIIIIIIIIIIIIIIIIIIHIIIIIIIIIIHIIIIIIIIIIIIIHIIIIIIIIIIIIIIIIIIIIIIIIIIIIIIIIIIHIIIHGIHIIIIIIIIIIIIHIIIIIIIIIIIIIIIIIIIIIIIIIIIIIIIIIIIIIIIIIIIIIIIIIIIIIIIIIIIIIIIIIIIIIIIIIIIIIIIIIDDDDD
@HISEQ:969:HM2KJBCX2:2:1101:13116:8342 2:N:0:ACTATGCA
TGGAGAGGAGATCCCAACTATCCCTATTAATCATTACGGTGATCCTAGAAACCAACAAAATAGAACCATGCCGTCCTATTCTATTATTCCATGCTAATGTATTCGAGCAAAATGCCTGCTTTAAACACTCTAATTTTTTCAAGGTAAAGGTCCTGGTTCCACATGACACCCAATTAAGGACATCATGCTTCTCCAGAAGGTGAGAAATCAACTGCGACAGTTCATACCCCTTAAGGCACGACCATCACGTCAATCCCGAAATTCAACTACGAGCTTTTTAACTGCAACAACTTTAATATACGCTATTGGAGCTGGAATTACCGCGGCTGCTGGCACCAGACTTGCCCTCCAA
+
DDCDDIIIHIIIIIIIHIIIIIIHIIIHIIIIIIIIIHIIIIIIIIIIHGHHHHHIIIIIHIHFHHIHIHGIIIHIIIIGHIIIHHIE?EHIIIIIIIIIICHHHIIIIIIIIIIIIIIIIIIIHIIIIIIIIIIHHIHIIIIIIIIIIIIIIIIHIIIIIHIIIIIIHIIIIIHIIHHIIHIIIIIIIIIIIHIIIIIHIIIHFHHHIHGHIIHHGIIIIIIIIIIIIIIIIIII;=IIIIIIIIIIIHHIIIIHIIIIIIIIIIIIIIIHIIIIIIIIIIIIIIIHIHIIIIIIIIIIHHIIIHHIIIIIIHHIIIIIIIIIHIIHIIIIIIIIIIHIHHIIIIIDDCDD
@HISEQ:969:HM2KJBCX2:2:1101:11287:8680 2:N:0:ACTATGCA
TGGAGAGGAGATCCCAACTATCCCTATTAATCATTACGGTGGTCCTAGAAACCAACAAAATAGAACCACAACGTCCTATTCTATTATTCCATGCTAATCTATTCAAGCAATAGCCCGCTTTAAACACTCTAATTTTTTCAAGGTAATGGTCCTGGCTCCCCAACACACCCAACAAAGGACATGCTGATTCACCAGAAGGAAGACCCGACAGCAGACAGTACTCGCCAAAGACGGACCACCCGGCCAGGCCTAAAATTCAACTACGAGCTTTTTAACTGCAACAACTTTAATATACGCTATTGGAGCTGGAATTACCGCGGCTGCTGGCACCAGACTTGCCCTCCAA
+
DDDDDIIIHIHHIIIHHIHHIHIHIGIIIHHIIIIIIGIIIIIIHIGHIIIIIIIIIHHIIHHHGHHIIIIIHEHIHIHHHIIIHHHHIHIHIIHIIIIIIIIIIIIIIIIIIIIIIIIIIIIIIIIIIIHIIIIIIIHIIIIIHIHIIIIIIIHIHIIIIIIIIIIIIIIIIIIIIIIIIIIIIIIIIIIIIIIIHIIIIIIIIIIIIIIIIIIIIIIIIIIIIIIIIIIIIIIIIIIIIIIIIIIIIIIIIIIIIIIIIIIIIIIIIIIIIIIIIIIIIIIIIIIIIIIIIHIIIIIIIIIIIIIIIIIIIIIHIIIIIIIIIIIIIIIIIIIIIIIIIDDDDD
@HISEQ:969:HM2KJBCX2:2:1101:13398:8827 2:N:0:ACTATGCA
TGGAGAGGAGATCCCAACTATCTATTAATCATTACGGTGATCCTAGAAACCAACAAAATAGAACCATGCCGTCCTATTCTATTATTCCATGCTAATGTATTCGAGCAAAAATGCCTGCTTTAAACACTCTAATTTTTTCAAGGTAAAGGTCCTGGATCCGCAAGACACCCAATAAAGGACATCAAGTTTCTCCAGAAGGTGAGAAATCAACAGTAACAGTTCATACCCCTTAAGGCATGACCATCACGTCAATCCCGAAATTCAACTACGAGCTTTTTAACTGCAACAACTTTAATATACGCTATTGGAGCTGGAATTACCGCGGCTGCTGGCACCAGACTTGCCCTCCAA
+
DDA?DHIGFEHIIHGHIDHIHHHIHHIHIIIHHIHHIIHEHHIIIFCCHHHIIIIIHGHIIIIHHIIICH<C?HHHHHIIGCHHHHHHHEE?GHFHHHHE@HHG1HIHHHIHEEHHIIEHHHHHGHHIHIHIHHHFHHHHHHGHIHIIHHEGIHIIIIFIIIHHIHIIIIIIIIIIIIIHHEHHHHHEEHGEIIIIIIIHHIGIIIHIIHIIIHIIIIIIHIIIIIIHHIIIIIIIIHHFIIHHHDHIHHIIHIIGIIIIHIIIIIHIIIIHIIIIIIIIIIIIIIIIIHIGIIIIIHIIIIHIHHIIIIIIIIIIIGIIIIIIIIIIIIIIIIHIIIIIIIIIIIDDDDD
@HISEQ:969:HM2KJBCX2:2:1101:19565:8780 2:N:0:ACTATGCA
TGGAGAGGAGATCCCAACTATCCCTATTAATCATTACGTCGATCCTAGAAACCAACAAAATAGAATCAAACGTCCTATTTCATTATTCCATGCTAATGTATTCAAGCGTACGCCTGCTTTAAACACTCTAATTTTTTCAAAGTAACAGTCCTGATTCCCCACGACACCAAATTAATGACATCGCGGTTCTTCAGAAGGTAGGAACCAATAATGCCAGTACGTACCGAAGCACGACCAACAATTCGATCCCGAAATTCAACTACGAGCTTTTTAACTGCAACAACTTTAATATACGCTATTGGAGCTGGAATTACCGCGGCTGCTGGCACCAGACTTGCCCTCCAA
+
DDDCDIIIIIHIIIIHIIIIIIGIIIIIIIHHHIIIIIIIIIIIIIIIIIIIHHIIIIIIIIHIIIIIHIGIIHHHGGHHHHIIIIHIIIIIIIIIIIHIIIHFHHHIHHHIIHHHIGHIHHIIIIIIHIIIHHHIEHHHIIIIHHIHHIHHHIIHIIHHHIIIIIIIIIIHIIHIIIIIIIIIIIIIIIIIIIIIIIIIIIIIIIIIIIIIIIIIIIIIIIIIIIIIIIIHIIIIIIIIIHHHIIIIGIHHIIIIIIIHIHIIIIIIIIIIIIIIIIIIIIIIIHIIIIHIHHIIIIIIIIIHIIIIIIIIIIIIIIIIIIIIIIIIIIIIIIIIIIIIDDDDD
@HISEQ:969:HM2KJBCX2:2:1101:13324:9805 2:N:0:ACTATGCA
TGGAGAGGAGATCCCAACTATCCCTATTAATCATTACATCGATCCTAGAAACCAACAAAATAGAATCGGATGTCCTATTTCATTATTCCATGCTAATGTATTCAAGCGTGAGCCTGCTTTAAACACTCTAATTTTTTCAAGGTAACAGTCCTAATTCCCCGTGACACCAAATTAATGGCATTACGGTTCTTTAGAAGGTGAGAAATCAATAATATCAGTACATACCAACGGCATGACCGAAACATTGATCCCGAAATTCAACTACGAGCTTTTTAACTGCAACAACTTTAATATACGCTATTGGAGCTGGAATTACCGCGGCTGCTGGCACCAGACTTGCCCTCCAA
+
DDADAIIIIHIIIIIIIIIIIIGIIHIIHIGIIIIIIIIIIIIHGIHHIIIHHIIIIIIIIHHIIIIIIGIIIIIHIIIIIIIIHIIIHIHHHIIIIHHIIIIIIIHIHIIIHIHIHIIIIIIHIIHIIIHIHIHIIIIIIHHIIIHIIEIIIIIIIIIIIHHIIIIHIIIHIIIIIHIIHIIIIIHIIIIIIIIIIHIIIIIIIIIIHIIIIIIIIIIIHIIIIIHIIHIIIHIIGHIHIIIIHFIIIIIIIIIIHIIIIIIIIIIIIIIIIIIHIIIIIIIIIIIIIHIIIIIIIIIIHHIIIIIIIHIIHIIIIIIIIIIIIIIIIIIIIIIIIIIHIIDDDDD
@HISEQ:969:HM2KJBCX2:2:1101:5749:10816 2:N:0:ACTATGCA
TGGAGAGGAGATCCCAACTATCCCTATTAATCATTACGTCGATCCTAGAAACCAACAAAATAGAATCAAACGTCCTATTTCGTTATTCCATGCTAATGTATTCAAGCGTGAGCCTGCTTTAAACACTCTAATTTTTTCAAAGTAACAGTCCTGATTCCCCATGACACCAAATTAATGACATCATGGTTCGTCAGAAGGTAGGAATCAATAATACCAGTACGTACAATAGCACGACCAATAAATTAATCCCGAAATTCAACTACGAGCTTTTTAACTGCAACAACTTTAATATACGCTATTGGAGCTGGAATTACCGCGGCTGCTGGCACCAGACTTGCCCTCCAA
+
DDDDDIIIIIIIIIIIIIIIIIIIIIIIIIIIIIIIIIIIIIIIIGIHIIIHHIIIIGIIHHIGIIIIIIIIIIIIIIIIIIIIHHIIIIIIGIIIIIIIIHIIIIIIIHIHIIIIIIIIIIIHIIIIIIIIIHIHIIIIIIIIIIIIIHIIIIIIIIIIIIIIIIIIIIHHIIIIIIIIIIIIHIIIIIIIIIIIIIHIIIIHIIIIIIHHHIIIIIIIIIIIIIIIIIIIIIIIIIIIIIIIIHGIIHIIIHIHIIIHHHHIIIIIIIIIIIIIIIIIIIIIHHIIIIIIIIIIIIIIIIIIIIIIIIIIIIIIIIIIIIIIIIIIIIIIIIIIIIIIDDDDD
@HISEQ:969:HM2KJBCX2:2:1101:14581:11444 2:N:0:ACTATGCA
TGGAGAGGAGATCCCAACTATCCCTATTAATCATTACGTCGATCCTAGAAACCAACAAAATAGAATCAAACGTCCTATTTCATTATTCCATGCTAATGTATTCAAGCGCGAGCCTGCTTTAAACACTCTAATTTTTTCAAAGTAACAGTCCTGATTCCCCACGACACCAAATTAATGACATCGTGGGTAGGAATCAATTTGACCAGTACGTACCGAGGCACGACCGACCAACAGATCCCGAAATTCAACTACGAGCTTTTTAACTGCAACAACTTTAATATACGCTATTGGAGCTGGAATTACCGCGGCTGCTGGCACCAGACTTGCCCTCCAA
+
DCDDDIHGIIHHHIIIIIIIHIHIIIIIIIGIIIIIIIIIIHIIIIIIIIIIIIIIIIIIIIHIIIIIIIHHHGHIIHHIIIHHIIHHIHIIIIHHIIIIIIIIIIIIIIHIHIIIIIIIIIIIIIIHHIIIIIIIIIIIIIIIIIIIIIIIIIIHIIIIIIIHIIIIIIIIIIIIIIIIIIIIIIIIIIIIIIIIIIIIIIIIIIIIIIIIIIIIIIIIIIHIIIIIIIIHHIIIIIIIIIIIIIIIIIHIIIIIIIIIIIIIIIIIIHIIIIIIIIIIIIIIIIIIIIIIIIIIIIIIIIIIIIIIIIIIIIIIIIIIIIIIIIIIIDDDDD
@HISEQ:969:HM2KJBCX2:2:1101:5301:11386 2:N:0:ACTATGCA
TGGAGAGGAGATCCCAACTATCCCTATTAATCATTACGGTGGTCCTAGAAACCAACAAAATAGAACCACAACGTCCTATTCTATTATTCCATGCTAATCTATTCAAGCAATAGCCCGCTTTAAACACTCTAATTTTTTCAAGGTAATGGTCCTGGCTCCCCAACACACCCAATTAAGGACATACTGGTTCACCAGAAGGAAGACCCGACAACAGGACAGTACTCGCCAAAGACGGACCGCCCGGCCAAGTCTAAAATTCAACTACGAGCTTTTTAACTGCAACAACTTTAATATACGCTATTGGAGCTGGAATTACCGCGGCTGCTGGCACCAGACTTGCCCTCCAA
+
DDDDDIIIHIIIIHIIIIIHIIIIIIIIIIIIIIIIHIHHIIIIIIIIIIIIIHIIIIIIIIHIIHHIIIIIHHIHIIIIIIIIIG@HHHHIIIIIIIIIIHHHIHIIIIIIIIGIIIIHIIIHHIIIIIIIIIIHIHIIIIIIIHIHIIHIIIIIIIIIIIIIIIIIHIIIHIHGIIIIIIIIIIIIIIIIIIIIIIIIHIIIIIIIIIIIHIIIIIIIIIIIIGIIIIIHIIIIIIIIIIIIIHIHIIHIIIIIIIIIIIIHIIIIIIIIIIIIIIIIIHIIIIIIIIIIIIIIIIIIIIIIIIIIIIIIIIIIIIIIIIIIIIIIIIIIIIIIIIIIIIDDDDD
@HISEQ:969:HM2KJBCX2:2:1101:19470:12064 2:N:0:ACTATGCA
TGGAGAGGAGATCCCAACTATCCCTATTAATCATTACGTCAATCCTAGAAACCAACAAAATAGGATCGAACGTCCTATTTCATTATTCCATGCTAATGTATTCAAGCGTTAGCCTGCTTTAAACACTCTAATTTTTTCAAAGTAACAGTCCTGTTTCCCTGCAACACCAAATTAATGACATTACAGTTCTTCAAGAAGGAGGAATCAGTAAAGCCAGTACACACCATTGGCACGACCAACCTACTGACCCCGAAATTCAACTACGAGCTTTTTAACTGCAACAACTTTAATATACGCTATTGGAGCTGGAATTACCGCGGCTGCTGGCACCAGACTTGCCCTCCAA
+
CDCADIIIIHGHHHEHHGIHIHHIHIIIIIIHIIHIIHHIHIIIIIIIIIIIIHIIIIIIIHEGHHIIGFHHHHHIIGIIHIIIHHIIGIIHIIIIIHHIIIIIIIIHHIIIHHIIIIIIIHIIIIIHHHHIIHIHHIHHIIIIIIIIIHIIIHHIIHIIIIIIIIHIIHHCHIHHHHIIHGIIIIIHHHIIIIIHHIHIIIIIIIIIIIIIIIIIIIIIIIIIIIIIIIIIIIIIIIIIIIIHHIIIIHIIIIIIIIHIIIIIIIIIIIIIIIIIIIIIIIIIIIIIIIIIIIIIIIIIIIIIIIIIIIIIHIIIGIIIIIIIIIIIIIIIIIIIIIIIIDDDDD
@HISEQ:969:HM2KJBCX2:2:1101:19639:12162 2:N:0:ACTATGCA
TGGAGAGGAGATCCCAACTATCCCTATTAATCATTACGTTGATCCTAGAAACCAACAAAATAGAATCGAACGTCCTATTTCATTATTCCATGCTAATGTATTCAAGCGCGTGCCTGCTTTAAACACTCTAATTTTTTCAAAGTAACAGTCCTGTTTCCCTGCAACACCAAATTAATGACATTACAGTTCTTCAGAAAGGAGGAACCAGCGAGACCAGTACGAACCAAAGGCACGACCAACCTGCTGATCCCGAAATTCAACTACGAGCTTTTTAACTGCAACAACTTTAATATACGCTATTGGAGCTGGAATTACCGCGGCTGCTGGCACCAGACTTGCCCTCCAA
+
D@D@B1GGHHIE1FCFHHIIE<11<@GHFEC11FHH1<FFH1FFHHIHHHCCC1@0CGHHIEHFEHEEHEHHHEHGHFH1D<DF@HH1FF11C<CGHF<FCCIIHD?GBCG<FCEFGA<DHHHEB8D@DEHHEB?1@HG6HGFCF@FEFHGHHHHA8HFC<D?<EEHEFGGHDHHHHD<FGHHHFCDFF<?HEHHHG@FCE@EGHHEGFG<FDFHFGCHHDEFIHHIH@HEHDFE:EFHIHFAGCFCH<HHEIHF@HHHHHHEGCGCC?IHEIHIIHHCEGFCCCD1<HHHCCGCCFCC<<<DHHFEH@EGC?HHH?CCFD?@GCCEIHFFG<GC1H@DCC@@@D@
@HISEQ:969:HM2KJBCX2:2:1101:12543:13984 2:N:0:ACTATGCA
TGGAGAGGAGATCCAACTATCCCTATTAATCATTACATCGATCCTAGAAACCAACAAAATAGAATCGGATGTCCTATTTCATTATTCCAGCTCCAATAGCGTATATTAAAGTTGTTGCAGTTAAAAAGCTCGTAGTTGAATTTCGGGATCAATATATCGGTCGTACTTCGGTATGTACTGGTATTATTGATTTCTCCCTTCTGACGAACTATGATGTCATTAATTTGGTGTTATGGGGAATCAGGACTGTTACTTTGAAAAAATTAGAGTGTTTAAAGCAGGCACACGCTTGAATACATTAGCATGGAATAATGAAATAGGACGTTTGATCTTATTTTGTTGGTTTCTAGGATCGACGTAATGATTAATAGGGATAGTTGGGACTTGAGTGCGG
+
DDDDDIIIH=HIHHHIIIIIIIIIIIIIIIHHIIIIIIIIIGIIIIIIIIIHHHIIIHIIIIIIIHHHGIGGHHIIIIIIIIHIIHHHEHHFCGFC1GEHIECEHHIIHIIHGEEEH1GHHHIIHHCC?FEHHCHHF1CEGHCHHHHHHGHIHIHHIGIHHHHIHHHGIHGIIIIIHHHIEGIIIIHHHHIIHHHGDHFGHHIHGIIHHIIIHHHHF?HHHHHHFIHIIIIHHIIHGIIIHHIIFIIHIIHEHIIIIHIIIHIIIIIIIIGIHIIIIIIIIIIIFHCHIIHHGIIIHIIIIHIIIIIIIIIIHIIIIIIIIIIIIHIIIIHIIIHIIIIIIIIIIIHIIHHHIIHGIIIIIIIIIIIIIIIIIIIIIIIIIIHGIIIIIDDDDD
@HISEQ:969:HM2KJBCX2:2:1101:9161:14162 2:N:0:ACTATGCA
TGGAGAGGAGATCCCAACTATCCCTATTAATCATTACGTCGATCCTAGAAACCAACAAAATAGAATCAAACGTCCTATTTCATTATTCCATGCTAATGTATTCAAGCGTTAGCCTGCTTTAAACACTCTAATTTTTTCAAAGTAACAGTCCTGTTTCCCTGCAACACCAAATTAATGACATTACAGTTCTTCAAGAAGGAGGAACCAGTAAAGCCAGTACATACCAGAGGCACGACCAACTTACTAATCCCGAAATTCAACTACGAGCTTTTTAACTGCAACAACTTTAATATACGCTATTGGAGCTGGAATTACCGCGGCTGCTGGCACCAGACTTGCCCTCCAA
+
BDCDAFGH?DGCG@CHGIGHHIIIIIIIIIIHHHIIGEFHC/<FGHHEHFIC?GGHEEHHHHHEH1DH@GHG@HH0F1<1CC1FE?GHCCHGHI?HHEHIHHGIHIIHC?6HHHHEG@GHIIIIIHGCHH@=IHIHIIIIHHHHHHHEHFFGE8FIHHEHHHHIHFDHHIHFFIIIIHHEHEHF=IHHHGIIIIHFIIIHGIGIHIIIGIIHIHIHIIHIHHHCH?GHGIFGIFHEIGGIIHIHFIIHIIIIIHHIHGHIIHDIIIHIIIIIIIHIIIIIIIIHIHIIIHIIIHIIIIIIHIIIGIIIIIIIIIIIIIIIIIGIIIIIIIIIIHIIIIIIIDDADB
@HISEQ:969:HM2KJBCX2:2:1101:6972:14661 2:N:0:ACTATGCA
TGGAGAGGAGATCCCAACTATCCCTATTAATCATTACGTCAATCCTAGAAACCAACAAAATAGGATCAAACGTCCTATTTCATTATTCCATGCTAATGTATTCAAGCGTTAGCCTGCTTTAAACACTCTAATTTTTTCAAAGTAACAGTCCTGTTTCCCTGCAACACCAAATTAATGACATTACAGTTCTTCAAGAAGGAGGAACCAGTAAAGCCAGTACATACCAGAGGCACGACCAACCTACTAATCCCGAAATTCAACTACGAGCTTTTTAACTGCAACAACTTTAATATACGCTATTGGAGCTGGAATTACCGCGGCTGCTGGCACCAGACTTGCCCTCCAA
+
DDADDIIIIHGHHIHIIIIIIIIIIIIIIIGIIHIIIIHIIIIIIHIIIIIHIIIIHCHIIIHHHIIIIGHIIIIHHIIIIIIIIIHHIHIIIIIGIIIIIGIIIHIIIIIIIIIHIIIIIIIIIIIIIIIIIIHIIHHHIIIIHIIIIIIIIIIIHIHIHIIIIHIIHIIHHIIIIHGIIIIIIIIIHIIHIIIIIIIIIIIIIIIIIIIHIIIIIIIIIIIHIIIIIIIIHIIIIIIIIIIHGIIIIIIIIIIIIIIIIIIIIIIIIIIIIIHIIIIIIIIIIIIIIIIHIIIIIIIIIIIIIIIIIIIIIIIIIIIIIIIIIIIIIIIIIIIIIIIIIDDDDD
@HISEQ:969:HM2KJBCX2:2:1101:21015:14557 2:N:0:ACTATGCA
TGGAGAGGAGATCCCAACTATCCCTATTAATCATTACGGTGATCCTAGAAACCAACAAAATAGAACCATGCCGTCCTATTTTATTATTCCATGCTAATGTATTCAGGCACTAGCCTGCTTTGAGCACTCTAATTTTTTCAAGGTAATAGTCCTGCTTCCCCAACGCACCAAGTGAATGGCATGCTGGTTATTTAGAAGGTAAGAACCCACCACACCAGTACGAACAGTGAAGCCCGACCGATGGACAGATTCCGAAATTCAACTACGAGCTTTTTAACTGCAACAACTTTAATATACGCTATTGGAGCTGGAATTACCGCGGCTGCTGGCACCAGACTTGCCCTCCAA
+
DDDDCIHEHIIHIGIIIIIIHHIIIHHHIIHHHIIIHIHFHHHHFEHIIIHEEHHIIIIIHIHHIHIIGHHIHDCDEFEEHHGHHFFHGIIGHHHHIHIHHIIHHHECHHHIHHHHHIIHFEHHHGIHIIHIIIHIIIHIHIHHHHHHHHIIIIIHHIIHHIIIHGEIHHHIIHHIIIIIIIIIIHHIIIIIIIHHIIHHHHGHIIIIIIIIIHIIIIIIIIIIIHIIIIIHIIIIHIIIIIIIIHHGHGIIIIIGIIHIIIIIHIIIIIIIIHHHHIIIHHIIHHHIIHIHHHHHIIIIIIIIIIIIIIIIIIIIIIIIIIIIIIIIIIIIIIIHIIIIIIIDDDDD
@HISEQ:969:HM2KJBCX2:2:1101:9591:14718 2:N:0:ACTATGCA
TGGAGAGGAGATCCCAACTATCCCTATTAATCATTACGGTGATCCTAGAAACCAACAAAATAGAACCATGCCGTCCTATTCTATTATTCCATGCTAATGTATTCGAGCAAAATGCCTGCTTTAAACACTCTAATTTTTTCAAGGTAAAGGTCCTGGTTCCACATGACACCCAATTAAGGACATCATGCTTCTCCAGAAGGTGAGAAATCAACTGCGACAGTTCATACCCCTTAAGGCACGACCATCACGTCAATCCCGAAATTCAACTACGAGCTTTTTAACTGCAACAACTTTAATATACGCTATTGGAGCTGGAATTACCGCGGCTGCTGGCACCAGACTTGCCCTCCAA
+
@D0BDH0GE@1DGHIICH1C<<G1FCCCH1F?GHII1@0DEEH1CGE11C<E1G10<C@1<@F1E1111C@1/<//0D1<CE?@EH11<D<C?@GG1DFH@<DHEGHHIHG@HHHHFEE@DGFB6BFHIHHEFDHEHIHG@EIHCHEHHGEEGIHHHH?FBHEHHECGHEHHIIIIHHIIIHHGHIGIFEHGH?HEIHHIHHGIIIHFFHHHHCCCEEHHGFEIIIGIIIIIIHEHACGIHHIIHEEIHFFHDIHCIGHIHIIIHHEE<EHGEFIIIIIIHHHHEHHHG@FEHHFEIHIHHEHEIIIIIIHEHIIIIHIHIGIIHHHHHIIIHHHIHEGHIIIIGIICDDD@
@HISEQ:969:HM2KJBCX2:2:1101:3027:15010 2:N:0:ACTATGCA
TGGAGAGGAGATCCCAACTATCCCTATTAATCATTACGGTGATCCTAGAAACCAACGAAATAGAACCAAGCCGTCCTATTTCATTATTCCATGCTAATATATTCAGACGTTAGCCTGCTTTAAACACTCTAATTTTTTCAAAGTAATAGTCCTGATTTCCAATCACACCAAATAAATGGCATGAAAGTTCCTCAGAAGGTAGAGATTTATCTCACCAGTACAGACAATTAAGCCTGACCAATGGGTAAACCCCGAAGTTCAACTACGAGCTTTTTAACTGCAACAACTTTAATATACGCTATTGGAGCTGGAATTACCGCGGCTGCTGGCACCAGAC
+
DDDDDIIIIIIIGHIIIIIIIHGIIHIIIIIHIIIIIIIIIIIIIIIIIIIIFHIIIIEHIIIIIIIHIIIGHIIIIIIHHHIIIIIIIIIIHHIIIIIIIHIIIIIIHIIHHHIIIIIIIHHIHGIIIIIIIIIHHHHIHIIIIIIIIHIIIHIIIIIIIIIIIIIHIHIIIIIHIIIIIIIIIIIHIIHIIIIIIIIIIIIIIIIIGIIIIIIIIIIIII=IIIIIIIIIIIHGHHIHIIIIIIIIIIIIIIIHIIIIIIIIIIIIIIIIIIIHIIIIIIIIIIIIHIIIIIIIIIIIIIIIIIIIIIIIIIIIIIIIIIIIIIIIIIIIDDDDD
@HISEQ:969:HM2KJBCX2:2:1101:21129:15372 2:N:0:ACTATGCA
TGGAGAGGAGATCCCAACTATCCCTATTAATCATTACGTCAATCCTAGAAACCAACAAAATAGAATCAAACGTCCTATTTCATTATTCCATGCTAATGTATTCAAGCGTAAGCCTGCTTTAAACACTCTAATTTTTTCAAAGTAACAGTCCTGATTCCCCACGACACCAAATTAATGACATCGCGGTTCTTCAGAAGGTAGGAACCAATAATACCAGTGCGTACCGAGGCACGACCGACACTCTGATCCCGAAATTCAACTACGAGCTTTTTAACTGCAACAACTTTAATATACGCTATTGGAGCTGGAATTACCGCGGCTGCTGGCACCAGACTTGCCCTCCAA
+
DDDADHEEHHIGCHHEEEHICGEHEGGHHH@CHFEEEC<1<EE1<EF@GEH?DGHGEHHGGHFHH@1<CGFC1<0<F11<<G1CGFHCHH?F?CDHHHHGHHHFHIIHHHIIIHHEEIHC@CECEIHIHFHIHIHHGHGHHIGHHIHHHE@FHGHHHCGGFECIIIHIIIIIHHIIHHIHIIIIHHIIIIIIIIHIIIIIIIIIIIIH;FHHFIIHFHIIIFIGIHHIIIIIIIGHHFGIHHGCFHFFEGIHIIHHIIHIHHHHEIIIIIIIIHIHIHHHIIIIIIIHIHDIIIHIIIHIIIIIIHIIIIIIIIIIIIIIIIHIIIIIHIIIHHIIIIIIDDDDD
@HISEQ:969:HM2KJBCX2:2:1101:19845:15816 2:N:0:ACTATGCA
TGGAGAGGAGATCCCAACTATCCCTATTAATCATTACGGTGGTCCTAGACCAACAAAATAGAACCAACGTCCTATTCTATTATTCCATGCTAATCTATTCAAGCAAAAGCCCGCTTTAAACACTCTAATTTTTTCAAGGTAATGGTCCTGGTTCCCCGACACACCCAATAAAGGGCATACCGGCTCACCAGAAGGATAGACCCGACAACAGACAGTACTCGCCAGAGACGGACCGCCCGGTCAGGCCTAAAATTCAACTACGAGCTTTTTAACTGCAACAACTTTAATATACGCTATTGGAGCTGGAATTACCGCGGCTGCTGGCACCAGACTTGCCCTCCAA
+
DDADDGHHIIG?GH?GHI?HEHGHEHHHIIICHHIHIHFH1CE1CFHHIIHIIIGH1FEHHIHH1D1CECEHHH1<<D1FHHHE1DG?GHCCCHHHHGHFEHHEHHIHIGHHGH@EGHGHHHHHIHFHFEIHHCA<EHCIHEEEB<G@F?D5CDEEHIHGIIHHHEHHFFEIIHGGHHHG6D@HG@GHGHEHHHFFEHIHHDHHHHIFHE?FFHGHHHDIIHHHEHCFHE?FBHDCC?EFGEFEEHEHHHEHHIIIIHHIHIHGIHIIHEHHHCIHGHFIHGGIIIHHEC=IHHCEFGHIIHHHHEHIIIIIHHIIHIIIIIHHHHIIIIHHHGHIHID@@DD
@HISEQ:969:HM2KJBCX2:2:1101:6367:16339 2:N:0:ACTATGCA
TGGAGAGGAGATCCCAACTATCCCTATTAATCATTACTCCAGTTGCTAAAAAACCAACAAAATAGAACCGAAGTCCTACGGTGTTATCCCATGCTAATAGTATTCACGGCGTAAGCCTGCTTTGAACACTCTAATTTTTTCAAAGTAAAGGTGATCAAGAGTCGGATGATCTCCAACCAACCCAGAGTAAACCAGGTGAGCTGAAGGTCCGCAAATGACCACAGAAGCTGACACGCTCTTCAACACTATCATCCCAGAAGAGACGTAGGCCAGAGAGCGTAATGTCAGGAAATCCAACTACGAGCTTTTTAACTGCAACAACTTTAATATACGCTACTGGAGCTGGAATTACCGCGGCTGCTGGCACCAGACTTGCCCTCCAA
+
@DDDDHIIHHHHIIIIIIIIIIHIIIIIIIIIIIIIIIIIIIIIIHIIIGHHIHIIIIGHIIIIIHIHHIIIGHHIIHIGHFGHHHIHIHIHIHHEHII@HDFHHHHH=HHIHIHIHHIHIHIHHHIIGIIGIIIIIHHHIHIHEEIIIHIIIIGIIIIIIGHHIIIIIIHIHIIIIIIHEEHHFGHIIIIIIIHEHIIIIIHHIIIIIHIHIIIHHIIIIIIIIIIIIIIIIIIIIIIIIIIIIHHIHHHHIIIIIIIIIIIHIIHIIIIIIIIIIHHHGDHIHHIIIIIIHIIIIIIIIIHIIIIIIIIIIIIIIIIIIIIIIIIIIIIIIIIIIIIIIIIIIIIIIIIIIIIIIIIIIIIIIIIIIIIIIIIIIIDDDDD
@HISEQ:969:HM2KJBCX2:2:1101:9627:16917 2:N:0:ACTATGCA
TGGAGAGGAGATCCCAACTATCCCTATTAATCATTACGTCAATCCTAGAAACCAACAAAATAGGATCGAAAGTCCTATTTCATTATTCCATGCTAATGTATTCAAGCGTTAGCCTGCTTTAAACACTCTAATTTTTTCAAAGTAACAGTCCTGTTTCCCTGCAACACCAAATTAATGACATTACAGTTCTTCAAGAAGGAGGAATCAGTAAAGCCAGTACATACCATAGGCACGACCAACCTACTGACCCCGAAATTCAACTACGAGCTTTTTAACTGCAACAACTTTAATATACGCTATTGGAGCTGGAATTACCGCGGCTGCTGGCACCAGACTTGCCCTCCAA
+
@@@D@H00F01<C@<DGEH@CHHF@HHIHCHGF@FG11DGEGE?@1<1FCHCEFH0<GFGHI<1D1100<0/1<<11DEH<1GHHHH1DGF?@11CHF<6@HIIHHCDHHG5@CHE8@HFC2<2<HHCGF@CGDFEHGIIIHHFCH@FIHFHHHHEEC<F@FE<1F<FF1GCFF@CHHGF@CC9DG7EHIHFHIIIIHHGIIHIHHEG?HGF1'C?HIIIH:F@8IHHE0CHH6CH1IHH(GHD<CCCC:EHEHECHHFGEECEIIHGIIHHHF<HHHGG<C<DIHIFIHIHHHDECHHCCHHIIHIHEC?IHF?<HHHHFGIIIHHHCEFHHFEHHGCEEBDADD
@HISEQ:969:HM2KJBCX2:2:1101:12640:16624 2:N:0:ACTATGCA
TGGAGAGGAGATCCCAACTATCCCTATTAATCATTACCTCAATGCTCTACAAAACCAACAAAATAGAACCGAGGTCCTATTCTATTATTCCATGCAACAGTATTCAGGCGTAAGCCTGCTTTAAGCACTCTAATTTTCTCAAAGTAAACGTGCCAGCCACTGAAAACACCCAGTAAAGGACATCAACAGCTAACTGGCGAATTAGGACCGGACACGTAGTAACAGCAATCAAGCGTACCACGTGCCGGTGCCCGAGATCCAACTACGAGCTTTTTAACTGCAACAACTTTAATATACGCTATTGGAGCTGGAATTACCGCGGCTGCTGGCACCAGACTTGCCCTC
+
DDDDDIIIIIIIIIIIIIIIIIIIIIIIIIIIIIIIIIHIIIIIIIIIIIIIIIIIIIIIIIIIHHIIIIHIIHGHIIIIIIIIIIIIIIIIIHIIIIIIIIHIIHIIIIIIIIIIIIIIIIIIIIIIIIIIIIIIIIIIIIIIIIIIIIIIIIIIIIIHIIIHIIIIIIIIIHIIIIIIIIIIIIIIIIIIIIIIIIIIIIIIIIIIIIIIIIIIIIIHIIIIIIIIHHIIIIIIIIIIIIHHIIIIIIIIIIIIIHIIIIIIIIIIIIIIIIIIIIIIIIIIIIIIIIIIHIIHIIIIIIIIIIIIIIIIIIIIIIIIIIIIIIIIIIIIIIIIIIIIDDDDD
@HISEQ:969:HM2KJBCX2:2:1101:5477:16554 2:N:0:ACTATGCA
TGGAGAGGAGATCCCAACTATCCCTATTAATCATTACATCGATCCTAGAAACCAACAAAGTAGAATCGGATGTCCTATTTCATTATTCCATGCTAATGTATTCAAGCGTGAGCCTGCTTTAAACACTCTAATTTTTTCAAGGTAACAGTCCTAATTCCCCGTGACACCAAATTAATGGCATTACGGTTCTTTAGAAGGTGAGAAATCAATAATATCAGTACATACCAACGGCATGACCGAAACATTGATCCCGAAATTCAACTACGAGCTTTTTAACTGCAACAACTTTAATATACGCTATTGGAGCTGGAATTACCGCGGCTGCTGGCACCAGACTTGCCCTCCAA
+
DDDDDIIIIIEHIIIIIIIIIIIIIIIIIIIIIIIIIIIGIHIIIIIIICHHIGIIHIG1<GHIIIIIIIIIIIIIGIIIIIIIIIHHIIIIIHIGHIIHGHHIIIHHIIIIIIHIIIIIIIIIIIIIIIIHIIIHHHHIIIIIHIIIHIIIIIIIIIIIIIIIIIIIIIIIHIIIIIIIIIIIIIIIIIIIIIIIIIIIIIIIIIIIIIIIIIIIIIIIIIIIHIIIIIIIIHIIIIIIII?IHGIIHIHIIIIIIIIIIIIIIIIIIIIIIIIHIIIIIIIIIIIIGIIIIIIIIIIIHIIIIIIIIIHIIIIHIIIIIIIIIIIIIIIIIIIIIIIIIIDDDDD
@HISEQ:969:HM2KJBCX2:2:1101:21264:16930 2:N:0:ACTATGCA
TGGAGAGGAGATCCCAACTATCCCTATTAATCATTACGGTGATCCTAGAAACCAACGAAATAGAATCAGTCCGTCCTATTTCATTATTCCATGCTAATGTATTCAGACGTTAGCCTGCTTTAAACACTCTAATTTTTTCAAAGTAACAGTCCTGATTTCCAATCACACCAAATTAATGACATGAAAGTTCCTCAGAAGGTAGAGATTTATCTCACCAGTACAGACAATTAAGCCTGACCAATGGGTAAACCCCGAAGTTCAACTACGAGCTTTTTAACTGCAACAACTTTAATATACGCTATTGGAGCTGGAATTACCGCGGCTGCTGGCACCAGACTGCCCTCCAA
+
<<BD@HEHHHE??ECF@E?GHFGE?EFHHH?1F1<C?EDFEE?@C1@@CCCC1F?0EG=CCFEHEEF?CFF1C11/0<111D?FHH?C11<FCF1CD@<ACACFCFHE<@CFCFH@EHGDB1DEFHHE@EEFDFDH??FGCHGE@FCFCGHFC@EHCCGDEHG=HHFHHCCHHCECGG@IHFEHHCHHHIHIIHHFIIIHHGDIHII;HHIIIHIHIHHEGAFGHGIIIHEIIIHFHIIIHHHHE<FHDGGHGHGIIIHHGIHHHGCDIIIIHHFGHHHGHEHHHCHGHHHGIHHHIIIHHHHGFHHHIHIIIHIIIIGHIIHIIIIIIHFHF<CCIIHIIIDCDDD
@HISEQ:969:HM2KJBCX2:2:1101:1801:17112 2:N:0:ACTATGCA
TGGAGAGGAGATCCCAACTATCCCTATTAATCATTACATCGATCCTAGAAACCAACAAAATAGAATGCGATGTCCTATTTCATTATTCCATGCTAATGTATTCAAGCGTGAGCCTGCTTTAAACACTCTAATTTTTTCAAGGTAACAGTCCTAATTCCCTATAACATCAAATAAATGACATTATAGTTCTTTAGAAGGTGAGAACCAATAAAATCAGTACATACCAAGGCATGACCAACTAATTGATCCCGAAGTTCAACTACGAGCTTTTTAACTGCAACAACTTTAATATACGCTATTGGAGCTGGAATTACCGCGGCTGCTGGCACCAGACTTGCCCTCCAA
+
DDDDDHIIIIHIIIIIIIIIIIHIIIIIIIHIIIIIIIIIIFHIIHIFIGIGIIGHIIHHIIHHIIIIIIIIHIHHEHIIIHHIIGHIFEHHGGIIIIHIHHIHIHHIIHHIIIIHIHHFHHIIIIGHHHHIIIIHHIIIHHGIHHHHHIIIIIHHHHIIHHIIIIHIIIIIIIIHCIIIIIHHIIIIIHIIIIIHIIHIIHHIIIHHGIIIHHHHHHIGIIIIIIIHIIIHIHIHIIIIIHHFIIHIIIHHHHFHHIHGIIHHHIIIHIIGIHG@?GIIHGHHIIIHHGHHGHIIIIIIIIIIIIIIIIIIIIIHHIHIHIIIIIIIIHEIHIIIIIGIDABBD
@HISEQ:969:HM2KJBCX2:2:1101:7854:17480 2:N:0:ACTATGCA
TGGAGAGGAGATCCCAACTATCCCTATTAATCATTACGGTGGTCCTAGACCAACAAAATAGAACCAACGTCCTATTCTATTATTCCATGCTAATCTATTCAAGCAAAAGCCCGCTTTAAACACTCTAATTTTTTCAAGGTAATGGTCCTGGTTCCCCGACACACCCAATAAAGGGCATACCGGCTCACCAGAAGGATAGACCCGACAGCAGAACAGTACTCGCCAGAGACGGACCGTCCGGTCAGGCCTAAAATTCAACTACGAGCTTTTTAACTGCAACAACTTTAATATACGCTATTGGAGCTGGAATTACCGCGGCTGCTGGCACCAGACTTGCCCTCCAA
+
BDCDBIIIIIIIIIIIIIIIIIIIIIIIGIHIIHHIIHHIIIIIIIIIIHIHHIIHHHHHHIHHIIIIIIIIIIHGIHHIIIIIHIIGHHHHIIIIIIIHHFEIIIIIIHHHHHIHHIFIIIHIHIHHICIIHGHIHIHIHHGIIIIIIHHHFIIHGHHHHIIIIIIIH?GHIIIIHIHHDIIIIHHGIIIIIIIIGIIIIIHIIIIIIHHHHHIIIHGHIHIIIIIIIIIIIIIIIIIIIIIIIIIIIIIIIHIIIIIIIIIHIIIIIIIIIIIIIIIIIIIIIIIIIIIHIIIIIHHIIIIIHIIIIHIIIIIIIIIIIHIIIIIIIIIHIHHIIIHDDDDD
@HISEQ:969:HM2KJBCX2:2:1101:19957:17192 2:N:0:ACTATGCA
TGGAGAGGAGATCCCAACTATCCCTATTAATCATTACGGTGATCCTAGAAACCAACGAAATAGAACCAATCCGTCCTATTTCATTATTCCATGCTAATGTATTCAGACGTTAGCCTGCTTTAAACACTCTAATTTTTTCAAAGTAACAGTCCTGATTTCCTATCACACCAACTAAATGGCATGAAAGTTCCTCAGAAGGTAGAGATTTATCTCACCAGTACAGACAATTAAGCCTGACCAATGGGTAAACCCCGAAATTCAACTACGAGCTTTTTAACTGCAACAACTTTAATATACGCTATTGGAGCTGGAATTACCGCGGCTGCTGGCACCAGACTTGCCCTCCAA
+
DDDADHIHIIIIIHHIIHIIIIIIIIIIIIGIIHIIIHIIIIIIIIIIIIIIIIGIHIGHHIIIIIIIIIHHIIIGIIHIHIFHIHIIIIHIEGIIIIGIIHIFHHHIEEHIHHIIIHHHIHHIIHIHIIHHIHIIIIIFHIHHIIIIHHIIIIIIIIHIIHIIIIHCHIIIIIHHHIIIHIIIIIIIIHIIIIIIIIIIIIIIIHHIHHHIIIIIIIIIIIIIIIHIIIIIIIIIIIIIIIGIHGDIIIIIIIIIIIHIHIIIIIIIIIIIIIIIIIIIIHIIIIIHHHIIIIIIIIIIIIIIIIIIIIIIIIIIIIIIIIHIIIIIIIIIIIIIIIHIIIIDDDDD
@HISEQ:969:HM2KJBCX2:2:1101:10987:18230 2:N:0:ACTATGCA
TGGAGAGGAGATCCCAACTATCCCTATTAATCATTACGTCGATCCTAGAAACCAACAAAATAGAATCAAACGTCCTATTTCGTTATTCCATGCTAATGTATTCAAGCGTGAGCCTGCTTTAAACACTCTAATTTTTTCAAAGTAACAGTCCTGATTCCCCAAGACACCAAATTAATGACATCATGGTTCGTCAGAAGGTAGGAATCAATAATACCAGTACGTACAATAGCACGACCAATAAATTGATCCCGAAATTCAACTACGAGCTTTTTAACTGCAACAACTTTAATATACGCTATTGGAGCTGGAATTACCGCGGCTGCTGGCACCAGACTTGCCCTCCAA
+
DDDDCEHHGI?GHIIIHIIIIIIHIIHIIIIIIIIIHHHIIIIIIIIIIIIGHIHIIIGHHIIGIGHHFHHIHIIIIICFEEHHEHIHGEHIIEHIHIHIIIHHHIHHIHHIIIIIHHHIIHIHIHHIIIIIHIIIIIHIIIIHHHIIHIGHIHIHIIHIIIHHHHIIHIIIHIHHHHHIIHHHGGGIIIIIIIIIIIIIICHHEHIIIIIHHIHIHIIIIIIHIHIIIIHIFIIGIGIIIIIHIHFHHHHIHHHHIIHIHIIGIHIIIIIIHHGHHHCIIHIHIGIIIIIIIIHIIHHEHHHHHIIIHHEHIIIGHHGIIIIIIIIIIIIHHHDHIIIHBDCDD
@HISEQ:969:HM2KJBCX2:2:1101:7566:18231 2:N:0:ACTATGCA
TGGAGAGGAGATCCCAACTATCCCTATTAATCATTACGGTGATCCTAGAAACCAACAAAATAGAATCATGCCGTCCTATTTTATTATTCCATGCTAATGTATTCAAGCAAAATGCCTGCTTTAAACACTCTAATTTTTTCAAAGTAAAGGTCCTGGTTCCCCGCGACACCCAATTAAGGGCATCGCGGTTCTCCAGAAGGTGAGAAATTGACTACACCAGTTCATACCCCTTAAGGCACGACCGATGTGTCAATCCCGAAATTCAACTACGAGCTTTTTAACTGCAACAACTTTAATATACGCTATTGGAGCTGGAATTACCGCGGCTGCTGGCACCAGACTTGCCCTCCAA
+
DDDCAHIIIIIIIIIIIIIIIIIIIIIIIIIIIIIIIIIIIIIIIIIIIIIIIIIIIIIIIIHHIIEHIIIIIIIIIIHHHIIIIIIIIIHHIGIIIIIIIHIIIIIIIIIIHHHHIIIIIIHHHIIIIIIIIIIIIIIIIIIIIIIIIIIIIIIIIIIIIIIGIIIIIIIIIIIIIIIIHIIIIIIIIIIIIIIIIIIIIIHIIIIIIIIIIIIIIIIIIIIIHIIIIIIIIIIIIIIIIIIIIIIIIHHIIIIIIIIIIHIIIIIIIIIIIIIIIIIIIIIIIIIHIIIIIIIIIIIIIIIIIIIIIIIIIIIIIIIIIIIIIIIIIIIIIIIIIIIIIIIIIIIDDDDD
@HISEQ:969:HM2KJBCX2:2:1101:20685:17919 2:N:0:ACTATGCA
TGGAGAGGAGATCCCAACTATCCCTATTAATCATTACATCGATCCTAGAAACCAACAAAATAGAATCGGATGTCCTATTTCATTATTCCATGCTAATGTATTCAAGCGTGAGCCTGCTTTAAACACTCTAATTTTTTCAAGGTAACAGTCCTAATTCCCCGTGACACCAAATTAATGGCATTACGGTTCTTTAGAAGGTGAGAAATCAATAATATCAGTACATACCAACGGCATGACCGAAACATTGATCCCGAAATTCAACTACGAGCTTTTTAACTGCAACAACTTTAATATACGCTATTGGAGCTGGAATTACCGCGGCTGCTGGCACCAGACTTGCCCTCCAA
+
DDDCDIIGHHIIIHIIIIIHHIHHIIIIIIIIIIIIIIIHIGHHHIIIIIGHHHHIIIGHGHCEHHIGGHIIIH?HHIIHEGHIGHIHEHHFHHHHHHHHHHHEDGGHIHEHHHHHHHIICHHHHHEFHHHIIIIIIGHHHEHHFGG<FHGFHHHHHEHIHEEHIIIHGCHHHIIIIHIIHHEHHHIGHHIGIHHHHIH;IHHFIGIIIIIHIHF<I;HIHIHEHIHHHFHIIIIIIIIIIIIHGCIIHGIHHIIHGGIIIIIIHIIHIIIHHF1HIIIIIIIIHIHHHIIIIIIIGIIIHHIIIIIHIHIIHIIIIIIIIIIIIIIIIIIIIIIIHGIIIIDDDDD
@HISEQ:969:HM2KJBCX2:2:1101:21239:17849 2:N:0:ACTATGCA
TGGAGAGGAGATCCCAACTATCCCTATTAATCATTACGTCAATCCTAGAAACCAACAAAATAGGATCGAACGTCCTATTTCATTATTCAATGCTAATGTATTCAAGCGTTAGCTTGCTTTAAACACTCTAATTTTTTCAAAGTAACAGTCCAAATTCCCCGCAACACCAAATTAATGGCATTACGGATCATCAGGAAGGAGGAATCAGTGAGACCAGTACATACCAGAGGCATGACCAATCTACTAACCCCGAAATTCAACTACGAGCTTTTTAACTGCAACAACTTTAATATACGCTATTGGAGCTGGAATTACCGCGGCTGCTGGCACCAGACTTGCCCTCCAA
+
DDDDAIHIIIHHHFHEEEFGF@ECGF@HHI?1F1FD??<1EE??@?<FCCH1<<C@ECEEHHHHHFHEHH<C<@0<C<11D<<1@@@H11<DH?FHHECG@<HHFHIHCEEIHGGHHG@@F1CFCHCHEHHHIHHHEGGHGHFHHGGHGHEGGHHCHIGIIHG<CCHCDHHEHEHHIIIHCHGIIHHHFIHIIHHFIIHGHGH@GIGIIHFHHFIGIHIIIIHHHFHHHIHGIIHHHHEFIHHFFHEFHEIIHGHFEHIHHCHIIIIIIHIIHHHHIIIHIHIIIIIIIIHHHGHIHGIIIIHEIIHHIIIIIIIIIIIIIIIHGIIIIIHHHGHIIIHIIDDDDD
@HISEQ:969:HM2KJBCX2:2:1101:4319:18936 2:N:0:ACTATGCA
TGGAGAGGAGATCCCAACTATCCCTATTAATCATTACGGTGATTCAGAAACCAACAAAACAGGACCACCGTCCTATTTTATTATTCCATGCTAATGTATTCAGACATAAGCCTGCTTTGAACACTCTAATTTTTTCAAGGTAAAGGTCCTGGTTTCCTACCACGCTAAATTAATAACATGATAGTTCCCCAGAAGGTAGAAATTCTACACGCCAGTACAGACAATAGCCCGACCAACGATAGAACCCCGAAATTCAACTACGAGCTTTTTAACTGCAACAACTTTAATATACGCTATTGGAGCTGGAATTACCGCGGCTGCTGGCACAGACTTGCCCTCCAA
+
DDCDDIIIIHIHHHIIIIIIIGIIIIIIIHIIIIIIIGHIIIIIHHIIIIIHHIIIIIIIIIHEHHIIIIIGIHHIHEHHIIIIHIIIHHGIIIIIIHIHHFHHIGHIIIIHHIHHHIIHHHIHHHHHHIIIHIIGIIHHHIHIIIIHHIIHIIIIIHHHIIHIGIHIIIIIIHHHIIIIIIIIHHIIHIIIIIIIIIIIIIIIIIIIIIIIHIIIIIIIIIIIIIIIII=IIIIIIIHHGIIIIIHIIIIIIHIIIIIIIIIIIIIIGIIIIIIIIIIHGHHIIIIIIHHHIIIIIIIIIIIIIIIHGIIIIIIIIIIIIIIIIIIIIIIIIIIIIDDDDD
@HISEQ:969:HM2KJBCX2:2:1101:10436:18231 2:N:0:ACTATGCA
TGGAGAGGAGATCCCAACTATCCCTATTAATCATTACGGTGATTCAGAAACCAACAAAACAGGCCCACCGTCCTATTTTATTATTCCATGCTAATGTATTCAGACGTAAGCCTGCTTTGAACACTCTAATTTTTTCAAGGTAAAGGTCCTGGTTTCCCACCACGCTAAATTAATAACATGATGGTTCCCCAGAAGGTAGAAATTCCACACGCCAGTACAGACAATTGCCCGACCAACGGTAGAACCCCGAAATTCAACTACGAGCTTTTTAACTGCAACAACTTTAATATACGCTATTGGAGCTGGAATTACCGCGGCTGCTGGCACCAGACTTGCCCTCCAA
+
DDDDDIHIHGHIIIGIIIIIIIIIIIIIIIHHGHIIIIIIGIIIHIIIIIIHGHIIIIIIIIH1DEHIIIGHIHIIIIIIIIICHHHHGHHHHIIIIIIHIIIIHHIIIIHIIIHHHIIIIIIIIIIIIIIIIIIIIIHHGHIHIIIHIIIIIHHIIIIIIIIHIIIIIIHIIIIIIIIIIIIIIIHIHIIIIIIIIIIIIHHHHHIIIIIIIIIIIIIIIIIIIIIIIIIIIIIIIHHHGHIIIIIIIIIIIIIIIIIIIIIIIIIIIIIIIIIIIIIIIIIIIIIIIIHIIIIIIIIIIIHIIIIIIIHIIIIIIIIIIIIIIIIIIIIIIIIIHIDDDDD
@HISEQ:969:HM2KJBCX2:2:1101:17326:20112 2:N:0:ACTATGCA
TGGAGAGGAGATCCCAACTATCCCTATTAATCATTACGTCAATCCTAGAAACCAACAAAATAGGATCAAACGTCCTATTTCATTATTCCATGCTAATGTATTCAAGCGTTAGCCTGCTTTAAACACTCTAATTTTTTCAAAGTAACAGTCCTGTTTCCCTGCAACACCAAATTAATGGCATTACGGTTCTTCAGAAAGGAGGAATCAGCGAAGCCAGTGCATACCAGTGGCACGACCAACCTGCTGACCCCGAAATTCAACTACGAGCTTTTTAACTGCAACAACTTTAATATACGCTATTGGAGCTGGAATTACCGCGGCTGCTGGCACCAGACTTGCCCTCCAA
+
DDDDDIHHHIIHIIIIIIIIIIIIIIIIHIIIIIIIIIIIIIIIIIHIIIIIIHIIIIIFHHIIIIHIIIIIHHIIHIIIIIIIIIHHIIGGHHIIIIIHIIIIIIIHIIIHGIIIHIHIIHIIIIIHIIIIIIIIIIIIIIIIIIIIIIIIIIIIIIIIIIIIIIIIHIIIIIIHIIIIIIIIIIIIIIIIIIIHIIIIIIIIHIIIIIHHHIIIIIIIIIIIIIIIIIIIIIIIIIIIIIIIHIIIIIIIIIIIIIIIIIIIIIIIIIIIIIIIIIIIIIIIIIHIIIIIIIIIIIIIIIIIIIIIIIIIIIIIIIIIIIIIIIIIIIIIIIIIIIIIIDDDDD
@HISEQ:969:HM2KJBCX2:2:1101:21129:20436 2:N:0:ACTATGCA
TGGAGAGGAGATCCCAACTATCCCTATTAATCATTACGGTGGTCCTAGAAACCAACAAAATAGAACCATGCCGTCCTATTTTATTATTCCATGCTAATGTATTCAAGCAAAAATGCCTGCTTTAAACACTCTAATTTTTTCAAAGTAAAGGTCCTGGTTCCCCGCGGCATCCAATTAAGGACATCGCGGTTCTCCAGAAGGTGAGAAATTGACTGCACCAGTTCATACCCCGTGAGGCACGACCGATGCACCAATCCCGAAATTCAACTACGAGCTTTTTAACTGCAACAACTTTAATATACGCTATTGGAGCTGGAATTACCGCGGCTGCTGGCACCAGACTTGCCCTCCAA
+
@DD0DEEEHHHHHI@FGD?GHFEHCGGHIH@C@DCEC?G<CED1CCEHHEH11CFEEFHHIIHHHHEHFEECC<C?CF@1D???GC1D11<1<11CFG@<CCGC<CF1FHHHH@EHECCCEG@DF@DGHHGBEEDG@FDFGGBFH@GCFHCC8EGE?EFIIHIHHHHHHGIGIHHHGIHHHHDCIGHEH=IIHIIIIGIHIIIIHEHFI;HHIGI<HIIHHHIIIHEI<III?IIHIIHHIHHGIIFIHHHGIIIIIIIIGIIIIIHIHHHHHIIIIIHHIIIIIIHHHHHIIIIIIIIHGIIIIIIIIIIIIIIIIIIIIIIHIIIIIIIIIIIIIIIIIIIIIIIIDDDBD
@HISEQ:969:HM2KJBCX2:2:1101:6222:21139 2:N:0:ACTATGCA
TGGAGAGGAGATCCCAACTATCCCTATTAATCATTACGGTGATCCTAGAAACCAACAAAATAGAACCATGCCGTCCTATTCTATTATTCCATGCTAATGTATTCGAGCAAAATGCCTGCTTTAAACACTCTAATTTTTTCAAGGTAAAGGTCCTGGTTCCACATGACACCCAATTAAGGACATCATGCTTCTCCAGAAGGTGAGAAATCAACTGCGACAGTTCATACCCCTTAAGGCACGACCATCACGTCAATCCCGAAATTCAACTACGAGCTTTTTAACTGCAACAACTTTAATATACGCTATTGGAGCTGGAATTACCGCGGCTGCTGGCACCAGACTTGCCCTCCAA
+
DDDDBHIIIHIIIIIIIIIIIHIIIIIIIHIHIIIIIIIHHIIIIIIIIHIIHEHIHIHEHHIIIIIIIIIIDCHHIFHGHIHHHIHIIGHIIIIHIIIGIGHDIHHIIHIIIIIIIHIHIHIHHHIIIIIIIIIIIHIIIIIIIIIIIIIIIIHIIIIIIIIIIIIIIIHIIIIIIIIIIIIIIIIIIIIIIIIIIIIIIIIIIIIIIIIIIIIIIIHIIIIHIIIIIIIIIII<IIIIIIIIIIIHIIHIHIIHIIIIIIIIIIIIIIIIIIIIIIIIIIIIIIIIIIIHIIIIIIIIIIIIIIIIIIIIIIIIIIIIIIIIIIIIIIIIIIIIIIIIIIIIIIIDDDDD
@HISEQ:969:HM2KJBCX2:2:1101:5863:21400 2:N:0:ACTATGCA
TGGAGAGGAGATCCCAACTATCCCTATTAATCATTACGGTGATCCTAGAAACCAACAAAATAGAACCATGCCGTCCTATTCTATTATTCCATGCTAATGTATTCGAGCAAAAATGCCTGCTTTAAACACTCTAATTTTTTCAAGGTAAAGGTCCTAATTCCCCGTGACACCAAATTAATGGCATTACGGTTCTTTAGAAGGTGAGAAATCAATAATATCAGTACATACCAACGGCATGACCGAAACATTGATCCCGAAATTCAACTACGAGCTTTTTAACTGCAACAACTTTAATATACGCTATTGGAGCTGGAATTACCGCGGCTGCTGGCACCAGACTTGCCCTCAA
+
DCDDDIIIIIIEHHIIIIGHHIHIIIIIIIIIIIIIIIIHIIIGHHHIIHIHIIHIIIIIIIHIIIHIHHGHHGHIIIIHHHHIHIGIHHEHHHHHIIIIIIIIHHHIIIIIIHIIIHIIIIIIIIIIIIIHHHIIIIIHIIIIIIIIIIIIIIIIIIHIIIHIIHIIIHIIIIIIIIIIIGHIIIIIIIIIIIIIIIIIIIIIIIIHIIIIIIIII<IIIHIIIIIIHHEHIIIIIIIIIIIII=IHIIIIIIIIIIIIIIHIHHHIIIIIIIIIIIIIIIIIIIIIIIIIIIIIHGIIIIIIIIIIIIIIIIIIIIIIIIIIIIIIIIIIIIIIIIIIIIIIDDDDD
@HISEQ:969:HM2KJBCX2:2:1101:15347:22144 2:N:0:ACTATGCA
TGGAGAGGAGATCCCAACTATCCCTATTAATCATTACGTCGATCCTAGAAACCAACAAAATAGGATTAACGTCCTATTTCATTATTCCATGCTAATGTATTCAAGCGTTAGCCTGCTTTAAACACTCTAATTTTTTCAAAGTAACAGTCCTGATTTCCCGCAACACCAAATTAATGACATCACGGTTCGTCAAGAAGGAGGAATCAGTAAAGCCAGTGCATACCAATGGCATGACCAACTTACTAACCCCGAAATTCAACTACGAGCTTTTTAACTGCAACAACTTTAATATACGCTATTGGAGCTGGAATTACCGCGGCTGCTGGCACCAGACTTGCCCTCCAA
+
DDDDDHIIIIIIIIIIIIIIIIIIIIIIIIIIIIIIIIIIIIIIIHIIIIIIIIIIIIIIIIGIHHIHIIHHIIIIIIIIIIIIIIIIIIIIIIIIIIIIIIIIIIIIIIIIIIIHIIIIIIIIIIIIIIHIIIIHIIIIIIIIIIIIIIIIIIIIIIHIIIIIIIIIIIHIIIIIHIIIHIIIIIIIIIIIIIIIIIIIIIIIIIIIIIIIIIIIIIIIIIIIIIIIIIIIIIIIIIIIIIIIIIIIIHIIHIIIIIIIIIIIIIIIIIIIIHIIIIIIIIIIIIIIIIIIIIIIIIHHIIIIIIIIIIIIIIIIIIIIIIIIIIIIIIIIIIIIIIIIDDDDD
@HISEQ:969:HM2KJBCX2:2:1101:17454:22978 2:N:0:ACTATGCA
TGGAGAGGAGATCCCAACTATCCCTATTAATCATTACGTCAATCCTAGAAACCAACAAAATAGGTTTGAACGTCCTATTTCATTATTCCATGCTAATGTATTCAAGCGTTAGCCTGCTTTAAACACTCTAATTTTTTCAAAGTAACAGTCCTGTTTCCCTGCAATACCAAATTAATGGCATTACAGATCTTCAGAAAGGAGGAATCAGCGAAACCAGTTCATACCAGTGGCACGACCAACCTGCTGACCCCGAAATTCAACTACGAGCTTTTTAACTGCAACAACTTTAATATACGCTATTGGAGCTGGAATTACCGCGGCTGCTGGCACCAGACTTGCCCTCCAA
+
DCDBDHEHIGIIIIIHHIHIIHIHIIIIEHIIIHHIIIIIIIIHEEHIHHIHHIIHIIHIHEHHIHIIIGHEHHHIIIIHGHIHHIIIIHICHIIIIIIIHIIIIIHIHIIIIIHHHIIHHGFHIIIIIIHHHHHIIIHIIHEIIHGIIHIIIIHHIIIIIIHGHHIHGIIHHIIIIHIIHHHHGIHIIIIIIIIIIIIIIIIHIIHHIIIIIIIIHIIIIIIIIIIIIIIIIIIIIIIIIIHHGIHIIIIIIIIIIIIIIIHIIHHHHHIIHGCIIHIIIIIHHHIIIIIIIHIIIIIIIHIIIIIIIIIIIIIIIIIIIIIHIIIIIIIIIHIIIIIIIDDDDD
@HISEQ:969:HM2KJBCX2:2:1101:6952:22717 2:N:0:ACTATGCA
TGGAGAGGAGATCCCAACTATCCCTATTAATCATTACGGTGGTCCTAGAAACCAACAAAATAGAACCACAACGTCCTATTCTATTATTCCATGCTAATCTATTCAAGCAATAGCCCGCTTTAAACACTCTAATTTTTTCAAGGTAATGGTCCTGGCTCCCCAACACACCCAACAAAGGACATGCTGATTCACCAGAAGGAAGACCCGACAGCAGACAGTACTCGCCAAAGACGGACCGCCCGGCCAGGCCTAAAATTCAACTACGAGCTTTTTAACTGCAACAACTTTAATATACGCTATTGGAGCTGGAATTACCGCGGCTGCTGGCACCAGACTTGCTCTCCAA
+
DDDDDIIIIIIIHHIIIIIIIIIIIIIIHIIIIIIIIIIIIHIIIIIHHHIIEGHIIIIIIIHIIIIIHHIIIIIIIHHFHIIIIIIIIGIIIIIGHIHHIIIIIIHHIIIIIHIIIHIIIIIIHIIIIIIHIIIIIIIIIIIIIIHIIIIIIIIIIIHIIIIIIIIIIIIHIIIIIIIIIIIIIIIIIIIIIIIIIIIIIHIIIIIIIIIIIIIIIIIIIIIIIIIIIIHIIIIIIIHIIIIIHIIIIHIIIIIIIIIIIIIIIIIIIIIIIIIIIIIIIIIIIIIIIIIIHGIIIIIIIIIIIIIIIIIIIIIIIIIIIIIIIIIIIHIIIHIIIIIIIDDDDD
@HISEQ:969:HM2KJBCX2:2:1101:15586:22929 2:N:0:ACTATGCA
TGGAGAGGAGATCCCAACTATCCCTATTAATCATTACGTCAATCCTAGAAACCAACAAAATAGGATCGAACGTCCTATTTCATTATTCCATGCTAATGTATTCAAGCGTTAGCTTGCTTTAAACACTCTAATTTTTTCAAAGTAACAGTCCAAATTCCCCGCAACACCAAATTAATGGCATTACGGATCATCAGGAAGGAGGAATCAGTGAGACCAGTACATACCAGAGGCATGACCAATCTACTAACCCCGAAATTCAACTACGAGCTTTTTAACTGCAACAACTTTAATATACGCTATTGGAGCTGGAATTACCGCGGCTGCTGGCACCAGACTTGCCCTCCAA
+
DDDDDIIIIEIIIIGIIIHIHIIIIIIIIHHIIIIHIIIIIIIIIIIIIIIIGIIHIGHHIIIIIHIGIIIHFHHEIIIHGHIIHGGHHHHGGHIIIIHIIIIIIIIIIHHHHHHHHHHHHIHHIIIHIIIIIIHHFHIIIIIIIIIHHIHHHIIEIHIIIIIIHHIIIIIIHIIIIIHIIIIIIIIIIIIIIIIIIIIIIIIIIIIIIIIIIIIIIIIIIIIIIIIIIIIIIIIIIII<IIIHHIIIIIIIIIIIIIIIIIIIIIIIHIIIIIIIIIIIIIIIIIIIIIIIIIIIIIIIIIIIIIIIIIIIIIIIIIIIIIIIIIIGIIIIIIIHIIIIIDDDDD
@HISEQ:969:HM2KJBCX2:2:1101:15744:23307 2:N:0:ACTATGCA
TGGAGAGGAGATCCCAACTATCCCTATTAATCATTACGTCGATCCTAGAAACCAACGAAATAGGATCAAACGTCCTATTTCATTATTCCATGCTAATGTATTCAAGCTAATGCTTGCTTTAAACACTCTAATTTTTTCAAAGTAACAGTCCTGATTCCCCACGACACCAAATTAATGACATCATGCTTCGTCAGAAGGGAGAAACCAATTGTACCAGTTCATACCGTAGGCACGACCGATAAATTGATCCCGAAATCCAACTACGAGCTTTTTAACTGCAACAACTTTAATATACGCTATTGGAGCTGGAATTACCGCGGCTGCTGGCACCAGACTTGCCCTCCAA
+
DDDDAFHDHHHHIHHHIHHHHHHHIIIIIIIIIIIFHHGHHHHIIIIIIIIIIHIIIG=HEFHHCEGHIIHI1@GHIHHGHIII?CFHGFEHHH?GHHGFHHHIIIIHIIHIIHIHHEHHHGFHHIIIHHHIIIHHIHHIIIIHHIGIHIIHHHHHHIIIHHHHHIIHHHHHIIHIHHIIHIIIHIIIIHIIIHGHCIIIIIIIIIIIIIIHHIIIIIHGHGHHHIHHHIHHHHHHGIIIIIIHHHIHDIIIIIHHHHHHIGIIIIIHHIHHHF@HIIIHIIHHFFEHHHHEHHHFHIIIIIIHHIHIIIIIIIIHIIIIIIHIIHIGIIIIHEHHIIIIIDDDBD
@HISEQ:969:HM2KJBCX2:2:1101:18869:23079 2:N:0:ACTATGCA
TGGAGAGGAGATCCCAACTATCCCTATTAATCATTACGGTGATCCTAGAAACCAACGAAATAGAATCAGTCCGTCCTATTTCATTATTCCATGCTAATGTATTCAGACGATAGTCTGCTTTAAACACTCTAATTTTTTCAAAGTAACAGTCCTGATTTCCCATCACACCAAATAAATGGCATGAAAGTTCCTCAGAAGGTAGAGATCCATCTCACCAGTACAGACAATTAAGCCTGACCAATGGGTAGACCCCGAGGTTCAACTACGAGCTTTTTAACTGCAACAACTTTAATATACGCTATTGGAGCTGGAATTACCGCGGCTGCTGGCACCAGACTTGCCCTCCAA
+
BDDD@HEGHHHHHCFHIIIIH@GHFCHFHIHFHFFHIHEHHHIHHHHHIIIHHHHEGHIH?HF1FEGHHHEHHHFCHHHIHEEHHIIHHHHHHEEHIFHHGHIHHHIHHIIIIIIHHHIGIHHHFHIIHHHIIIIIIHIHHHHHHHHIHHHHEFHHHHHHIIIIIIIIHIIIIIIHGHEFHHHHIIIIIHHIHHF?HGIIIIIIIFIIIHHHIIIIIIIIIIIHHHIHIIIIH;HGH=IIIIIHHHDHIIIIIIIIIIIIIIIIIIIIIIIIIIIIIIIIIIHIIIIIIIIIIIIIIHGIIIIIIHIIIIHHHIIIIIIHIIIIIIIIGIIIIIIIIIIIIIIDDDDD
@HISEQ:969:HM2KJBCX2:2:1101:14981:23808 2:N:0:ACTATGCA
TGGAGAGGAGATCCCAACTATCCCTATTAATCATTACGGTGATCCTAGAAACCAACAAAATAGAACCATGCCGTCCTATTCTATTATTCCATGCTAATGTATTCGAGCAAAATGCCTGCTTTAAACACTCTAATTTTTTCAAGGTAAAGGTCCTGGTTCCACATGACACCCAATTAAGGACATCATGCTTCTCCAGAAGGTGAGAAATCAACTGCGACAGTTCATACCCCTTAAGGCACGACCATCACGTCAATCCCGAAATTCAACTACGAGCTTTTTAACTGCAACAACTTTAATATACGCTATTGGAGCTGGAATTACCGCGGCTGCTGGCACCAGACTTGCCCTCCAA
+
DDCDDGIIIGHHIH?E?HHIIIIIIIIIIIIIIGIIIIIHHHHIIIIIGHHGGIHHGIGIIIIIIHIIIIIHHEHCHEHGHHFHGIHHIIIIIIIIFHHDFFHHHIHGHHHIIIIIHIHHEGHHHHHIIHHGHHIHHHFHHIIIIIIIIIIIIHHHIGHGIIHIHCIIIIIIIHIIGIHIIIHIIIIIIIIIGIIIIIIIHHIHHHIIHIIIIIIIIIIIIIIHIIHIIIIIIIIHHIIIIIIIIGHIIIHIHHGIIIIIIIIIIIIIHIIHIIIIIIIIIIIHHIIHIHIHIHIIIIIHIIIIIIIIIIIIIIIIHIIIIIIIIIIIIIIIIIIIIIIIIIIIIIIDDDCD
@HISEQ:969:HM2KJBCX2:2:1101:10370:25099 2:N:0:ACTATGCA
TGGAGAGGAGATCCCAACTATCCCTATTAATCATTACGGTGATCCTAGAAACCAACGAAATAGAACCAAGCCGTCCTATTTCATTATTCCATGCTAATATATTCAGACGTTAGCCTGCTTTAAACACTCTAATTTTTTCAAAGTAATAGTCCTGATTTCCAATCACACCAAATAAATGGCATGAAAGTTCCTCAGAAGGTAGAGATTTATCTCACCAGTACAGACAATTAAGCCTGACCAATGGGTAAACCCCGAAGTTCAACTACGAGCTTTTTAACTGCAACAACTTTAATATACGCTATTGGAGCTGGAATTACCGCGGCTGCTGGCACCAGACTTGCCCCCCAA
+
@DB?@HHIIHFHIGHCHIHIHIIIIIIHIHCDC<FFHIGHHIHHI?HEHIIIGCEHHFHIGHEEEFCHGGFHHDEHHIH@<GEHHIHII1CGEHHIHIHEHHHHIHGHHHIIHIIIHHEHHHIHHIIIIIIIIHHIIIIHIIIIIHIHIIHHHHEEIIHHHHIIIIIIHGHHIIHHGHIIIHFEEIIIHHIIIIIIIHIIIIHIHHGGHIHGCIIIIIIIIIIHIIIHIHHHIIHIIIIIIIIHHHEHHIIIIIIHIHIIIIGIIIIIIIIIIHIHIIIIGIIIHHHH?IIIHHIIIIIIIIIIIIIIIHIHIIIIIIIIIIIIIIIIHIIIHHHGIIIIIIHBDD@@
@HISEQ:969:HM2KJBCX2:2:1101:10375:25116 2:N:0:ACTATGCA
TGGAGAGGAGATCCCAACTATCCCTATTAATCATTACGGTGATCCTAGAAACCAACGAAATAGAACCAAGCCGTCCTATTTCATTATTCCATGCTAATATATTCAGACGTTAGCCTGCTTTAAACACTCTAATTTTTTCAAAGTAATAGTCCTGATTTCCAATCACACCAAATAAATGGCATGAAAGTTCCTCAGAAGGTAGAGATTTATCTCACCAGTACAGACAATTAAGCCTGACCAATGGGTAAACCCCGAAGTTCAACTACGAGCTTTTTAACTGCAACAACTTTAATATACGCTATTGGAGCTGGAATTACCGCGGCTGCTGGCACCAGACTTGCCCTCCAA
+
DDDDAIIII=HIIIIIIIIIIIIIHHIIIIHIIIIIIIIIIIIIIGHHHIHHHHIIIIIIIIIHIIIIIIIIIIIHHHHHHIIIIIHEGHHIIIIIIIIIIHHHIHIIIIIIIIIIIIIIIIIIIIIHHIIHHHIIIIIIIIIIIIIIIHGIIIIIHHIIIIIIIIIIHIHIIIIIIIIIIIIGIIIIIIIIIIIIIIIIIIIIIIHIIIIIIIIIIIIIIIIIIIIIIIIIIIIIIHIIIIIIHHHIHIIIIIIIIIIIIIIIIIIIIIHIIIIIIIIIIIIIIIIIHIIIIIIIIHIIIIIGIIIIIIIIIHIIIIIIIIIIIIIIIIIIIIIIIIIIIIIDDDDD
@HISEQ:969:HM2KJBCX2:2:1101:17209:25608 2:N:0:ACTATGCA
TGGAGAGGAGATCCCAACTATCCCTATTAATCATTACGTCGATCCTAGAAACCAACAAAATAGAATCAAACGTCCTATTTCATTATTCCATGCTAATGTATTCAAGCGTACGCCTGCTTTAAACACTCTAATTTTTTCAAAGTAACAGTCCTGATTCCCCACGACACCAAATTAATGACATCGCGGTTCTTCAGAAGGTAGGAACCAATAATGCCAGTACGTACCGAAGCACGACCAACAATTCGATCCCGAAATTCAACTACGAGCTTTTTAACTGCAACAACTTTAATATACGCTATTGGAGCTGGAATTACCGCGGCTGCTGGCACCAGACTTGCCCTCCAA
+
DDDDDIIIIIIIIIIIIIHIIIIIIIIIIIIIIIIIIIIIIIIIIIIHHHIIIHIIIIIIIII@GIIIIIIIIIHIIHIIIHIIIHHIHIIHIIIGIIIIIIIIIIHIIIIIIIIIIIGHHIIIIIIIIIIIIIIIIIIIHIIIIIIIIIHIIIIIIHIIIIIIIIIIIIIIIIIIIIIIIIIIIIIIIIIIIIIIIIIIIIIIIIIIIIIIHIIIIIIIIIIIIIIIIIIIIIIIIIIIIIIHIIIIIIIIIIIIIIIIIIIIIIIIIIIIIIIIIIIIIIIIIIIIIIIIIIIIIIIIIIIIIIIIIIIIIIIIIIIIIIIIIIIIIIIIIIIIIIIIDDDDD
@HISEQ:969:HM2KJBCX2:2:1101:17404:25341 2:N:0:ACTATGCA
TGGAGAGGAGATCCCAACTATCCCTATTAATCATTACATCGATCCTAGAAACCAACAAAATAGAATCGGATGTCCTATTTCATTATTCCATGCTAATGTATTCAAGCGTAAGCCTGCTTTAAACACTCTAATTTTTTCAAGGTAACAGTCCTAATTCCCCGTGACACCAAATTAATGGCATTACGGTTCTTTAGAAGGTGAGAAATCAATAATATCAGTACATACCAACGGCATGACCGAAACATTGATCCCGAAATTCAACTACGAGCTTTTTAACTGCAACAACTTTAATATACGCTATTGGAGCTGGAATTACCGCGGCTGCTGGCACCAGACTTGCCCTCCAA
+
DDDDDIIIIIIIIIIHIIIIIIIIIIIIIIHIIIIIIIIIIIIIIEHIIIIIHHIIIIHIIIHHHIIIEHHGIIIIIIIIIIIEHHHHIIIIIIII@HHHHFEIIIIHIIIIIIIIIIIIHIIIIIHHIIIIHHIIHIIIIIIHHIIIIIIIIIIIIIIIIIIIIIIIIIIIIIIIIIIIIIIIIIIIIIIIIIIIIIGIIHHIIIIIIIIIIIIIIIIIIIIIIIIIIIIIIIII<HIIIIIIHFIIIIIIIIIIIIIIIIIIIIIIIIIIIIIIIIIIIIIIIIIIIIIIIIIIIIIIIIIIIIIIIIIIIIIIIIIIIIIIIIIIIIIIIIIIIIIIIIDDDDD
@HISEQ:969:HM2KJBCX2:2:1101:4108:26486 2:N:0:ACTATGCA
TGGAGAGGAGATCCCAACTATCCCTATTAATCATTACATCGATCCTAGAAACCAACAAAATAGAATCGGATGTCCTATTTCATTATTCCATGCTAATGTATTCAAGCGTGAGCCTGCTTTAAACACTCTAATTTTTTCAAGGTAACAGTCCTAATTCCCCGTGACACCAAATTAATGGCATTACGGTTCTTTAGAAGGTGAGAAATCAATAATATCAGTACATACCAACGGCATGACCGAAACATTGATCCCGAAATTCAACTACGAGCTTTTTAACTGCAACAACTTTAATATACGCTATTGGAGCTGGAATTACCGCGGCTGCTGGCACCAGACTTGCCCTCCAA
+
DDDDDIIIIIIIIIIIIIIIIIHIIIIIIIIIIIIIIIIIIIIIIIHIIIIIIIIIIHIIIGIHIHIIHIIGHIIIIIHIIIIIGIIHIIIHIHGEHIGIHHIIIIHIHIIIHHIGIIIHIHIFIIIHHIIIIHHIIIIIHGHIIIIIIIIIIIIIIIIIIIHIIIIHIIHHHIIIIHHIIIIIIIIIIIIIIIHIIIIIIIIIIIIIIIIHIHHIIIIIIIIIIIIIIIIIIIIIIIIIIIIIIH4IIIIIIIIIIIIIIIIIIIIIIIIIIIIIIIIIIIIIIIIHIIIIIIIIIIIHIIIIIIIIIIIIIIIIIIIIIIIIIIIIIIIIIIIIIIIIIIDDDDD
@HISEQ:969:HM2KJBCX2:2:1101:15448:26538 2:N:0:ACTATGCA
TGGAGAGGAGATCCCAACTATCCCTATTAATCATTACGTCGATCCTAGAAACCAACAAAATAGAATCAAACGTCCTATTTCATTATTCCATGCTAATGTATTCAAGCGTAAGCCTGCTTTAAACACTCTAATTTTTTCAAAGTAACAGTCCTGATTCCCCACGACACCAAATTAATGACATCGCGGTTCTTCAGAAGGTAGGAACCGATAATGCCAGTGCGTACCGAAGCACGACCAACAATTCGATCCCGAAATTCAACTACGAGCTTTTTAACTGCAACAACTTTAATATACGCTATTGGAGCTGGAATTACCGCGGCTGCTGGCACCAGACTTGCCCTCCAA
+
CDCDDGIIIDHHHHIHEHIIIIIIIIIIIIIHHIHIIHIIHIIIIIGIIHIIHGIIIHIGHIIIIIIIIIIGEGHHHIFHIHIIIIIHFHIIHIGIIHIHIIHHIIIIIIHHHHHIHIHIHHHHHIIIIIIIHIICHHIIIIHIHHIIIIIIHFHGIIIHHIHHIIIIIIHHEHIHGHHIIHGIIHIIIIIHIIIIIIIIIIIIHIIHIIIIIIIIIIIIIIIIIIIIIIIIIIIIHIHHIHEEGHDGIIHIIIIGIHIHIIIIIIIIIIIIIHIIIIIIIIHHGGIIIIIIIIIIIIIHIIIIIIIIIIIIIIIGIIIIIIIIIIHIIIIIIIIIIIIIDDDDD
@HISEQ:969:HM2KJBCX2:2:1101:15010:27029 2:N:0:ACTATGCA
TGGAGAGGAGATCCCAACTATCCCTATTAATCATTACGTCAATCCTAGAAACCAACAAAATAGGATCAACGTCCTATTTCATTATTCCATGCTAATGTATTCAAGCGCGAGCCTGCTTTAAACACTCTAATTTTTTCAAAGTAACAGTCCTGATTCCCCACCACACCAAATTAATGACATGATGGTTCGTCAGAAGGTAGAAATCAGTAACACCAGTACGTACCGAAGGCACGACCAGCGTACTAATCCCGAAATTCAACTACGAGCTTTTTAACTGCAACAACTTTAATATACGCTATTGGAGCTGGAATTACCGCGGCTGCTGGCACCAGACTTGCCCTCCAA
+
DDDDDIHIIHIHIIIHHHIIHHIIIIIIIIIIIIIIHIIIIIHHIIIIHIIIIIHIHHHHHIHHIIIIIHFIHHHIIIIIHIIIIIIIIIIGIIIIIIHIIFHHHIIIIIIIIIIIIHGHGHHIIIHIIIIIIHIIIIIIIIIIIIIIIIHHIHHIIIIHHIIIIHIIIIIHHIIIIIHIIIIIIIIIIIHIIIIIIIIIIHGIIIIIIIIHIIIIIIIIIIIIIIIIIIIIIIIIIIHIIIHGIIIIIIIIIIIHIIIHIHIIIIIIIIIIHGIIIIIIHIIIHIIIIIIIIIIIIIIIIIIIIIIIIIIIIIIIIIIIIIIIIIIIIIIIIIIIIIGIDDDDD
@HISEQ:969:HM2KJBCX2:2:1101:13797:27684 2:N:0:ACTATGCA
TGGAGAGGAGATCCCAACTATCCCTATTAATCATTACGTCAATCCTAGAAACCAACAAAATAGGATCAAACGTCCTATTTCATTATTCCATGCTAATGTATTCAAGCGTTAGCCTGCTTTAAACACTCTAATTTTTTCAAAGTAACAGTCCTGTTTCCCTGCAACACCAAGTAAATGGCATCACAGTTCTTCAAGAAGGAGGAACCAGTAAGGCCAGTACATACCAGTGGCACGACCAACCTACTGACCCCGAAATTCAACTACGAGCTTTTTAACTGCAACAACTTTAATATACGCTATTGGAGCTGGAATTACCGCGGCTGCTGGCACCAGACTTGCCCTCCAA
+
DDDDDIIIIHIIIIIIIIIIHHEHHHIIIIHIIIIIIFHHIIIIGHIIIIIIGIIIIGGHIIEHIIGIIIIIEEHCHH?EHHIGIIIGFHIHGEHHHHHHHHFHHHEGHHHHHIIHIHIIHHHHHIIHGHHIHIHIIIIHHIHEHHGIHGHIIHHHGGIIHHIIIIIIHIHIHGHHHGGHHEIHIFHFIHHHIIIHIIHFGCIIIIHHHGH?HHHHHHIIIHH@HCHGHIIHGHEHHHHIHGHFHEHDE?GFHHGIIIIIIHHHEEIIHIIIIIHHHEHCHHHHIHIIHGIIHHHHIIIIIIIIIIIIIIIHDHCHDGIIIHIEGHHHHIHHIHIHIIIIIDDDDD
@HISEQ:969:HM2KJBCX2:2:1101:12294:27384 2:N:0:ACTATGCA
TGGAGAGGAGATCCCAACTATCCCTATTAATCATTACGTCGATCCTAGAAACCAACAAAATAGGGTCAAACGTCCTATTTCATTATTCCATGCTAATGTATTCAAGCGTGAGCCTGCTTTAAACACTCTAATTTTTTCAAAGTAACAGTCCTGATTCCCCGCGACACCAAATTAATGACATCACGGATCTTCAGAAGGGAGAAACCAGTGACACCAGTGCATACCAAAGGCATGACCAGCGTACTGATCCCGAAATTCAACTACGAGCTTTTTAACTGCAACAACTTTAATATACGCTATTGGAGCTGGAATTACCGCGGCTGCTGGCACCAGACTTGCCCTCCAA
+
BDDDDIIIIGHIIIIIIIHHHIIIIIIIIIIIIIIEHIIIIIIIIIIIIIIIIIIIIIIIIIIIGIHHHIHHIHGIIIHHIIIIIIIIIIIIHIIIIIIIIIHIIIIIIIGHHIHIIIIIIIIIIIIIIIHHHIIIIHIIIIIIIIIIIIIIHIIIIIGIIIIIIIIIIIHHIIIIIIIIIIIIIIIIIIIHIIIIIIIIIIIIIIHIIIIIIIHIIIIIIIIIIIIIIIIIIIIIIIIIIIIHIIIIIHIIIIIIIIIHHIIIIIIIIIIIHFHIIIIIIHIHIIIIIIIIIIIIIIIIIIIIIIIHIIIIIIIHIIIIIIIIIIIIIIIIIIIHIIIIIDDDDD
@HISEQ:969:HM2KJBCX2:2:1101:19738:28166 2:N:0:ACTATGCA
TGGAGAGGAGATCCCAACTATCCCTATTAATCATTACGGTGGTCCTAGAAACCAACAAAATAGAACCACAACGTCCTATTCTATTATTCCATGCTAATCTATTCAAGCAATAGCCCGCTTTAAACACTCTAATTTTTTCAAGGTAATGGTCCTGGCTCCCCAACACACCCAACAAAGGACATGCTGGTTCACCAGAAGGAAGACCCGACAGCAGACAGTACTCGCCAAAGACGGACCGCCCGGCCAGGCCTAAAATTCAACTACGAGCTTTTTAACTGCAACAACTTTAATATACGCTATTGGAGCTGGAATTACCGCGGCTGCTGGCACCAGACTTGCCCTCCAA
+
@D<D@?HHIFCEHIHHHHIHII?C@HFHHIIGEGCGC1<1D=CHIHECEHCHGHIHH1DGCHHFHF1FEI1D<<FHEFGHHH1DE1C@1<C1C<GHEHIIIIHHFHIIHEFHDCH>F@E@@HEHHCC@@EHHE@FGFHIH?GFGFHEHHHFHHHFEHIEHIIIHHGEE9IIIIIHHCHHHHHHHGGEBECGHHGHEFGCHHHHHHHEIHGC@EHIHHGCAGEDHCIIIIHEHHDEHDHIIHHHGDFHHFCGHEHHHGIIHGIIHEHFHFEHHGHGIIIIIIHHIHIHHHHHHIHIIIHHGFHHIIHHHHHHIIHIGIIHHIIIHIIIIHIIIIHHHEIIIHDDDDD
@HISEQ:969:HM2KJBCX2:2:1101:17892:27980 2:N:0:ACTATGCA
TGGAGAGGAGATCCCAACTATCCCTATTAATCATTACGGTGGTCCTAGAAACCAACAAAATAGAACCACAACGTCCTATTCTATTATTCCATGCTAATCTATTCAAGCAATAGCCCGCTTTAAACACTCTAATTTTTTCAAGGTTATGGTCCTGGCTCCCCAACACACCCAATAAAGGACATGCTGGCTCACCAGAAGGAAGACCCGACAGCAGACAGTACTCGCCAAAGACGGACCGCCCGGCCAGGCCTAAAATTCAACTACGAGCTTTTTAACTGCAACAACTTTAATATACGCTATTGGAGCTGGAATTACCGCGGCTGCTGGCACCAGACTTGCCCTCCAA
+
DDDDDIIIIIIIIHIIIIIHIHIIHIIIEHHIIIHIIIIIIIIIIGIIIIIIIHIIHIIIIIIHIIGIIIIIIIIIIIIIIIIIHIIIIHHIIIIIIIIIIIIIIIIIIIIIIIHHHIIIIHIIHHIIIIIIIHIIIHIHHIIIIIHIHIIIIIIIHHHIHHIIIIIIIIIHHIIIIIIIIIHGIIIIHIIIIIIIIIIHHHHIIIIIIIIIIIIIIIIIIIIIIIIIIIIIIIIIIIIIIIIIHIIIIIIIIIIIIIIIIIIIIIIIIIIIIIIIIIIIIIIIIIIIIIIIIHIIIIIIIIIIIIIIIIIIIIIIIIIIIIIIIIIIIIIIIIIIIIIIIDDDDD
@HISEQ:969:HM2KJBCX2:2:1101:14775:28024 2:N:0:ACTATGCA
TGGAGAGGAGATCCCAACTATCCCTATTAATCATTACGGCGGTCCTAGAAACCAACAAAATAGAACCGCACGTCCTATTCTATTATTCCATGCTAATGTATCCGAGCAAAGGCCTGCTTTGAACACTCTAATTTTTTCAAAGTAAAAGTCCTGGTTCCCCGACACGGCCAGTGAAGGCCATGCGGCTCCCCAGAAGGAAAGGCCCGGCCGGACCAGTGCACGCGGTGAGGCGGACCGGCCAGCCAGGCCCAAGGTTCAACTACGAGCTTTTTAACTGCAACAACTTTAATATACGCTATTGGAGCTGGAATTACCGCGGCTGCTGGCACCAGACTTGCCCTCCAA
+
DDDDDGIHIIIIIIGHHIHGHIIIIIIIIIIIHHIIIHHHHHHHIIIIIIIIIIIIIIIIIIFIHFFEHD<EDEHHFHHGHFHIIIIGEHHHHEFIHIHIHHIIIIHIIIIHHIHHIIHIIIHHIIHHHIIIIIIIHIIIIIHIHIGIIIIIIIIHIIIIIIGHHIIHHIIIIIIIIIIIHIIIIIIHHHHIIIIIIIIHGHIHIHIIIIIIHHIIIIIIIHIIIIIIIIIIIIIIIIIHIIIHIIIIHIIIIIIIIIIIIIIIIIIIIIIIIHIIIIIIIIIIIIIIIIIIIIIIIIIIIIIIIIIIIIIIIIIIIIIIIIIIIIIIIIIIIIIIIIIIDDDDD
@HISEQ:969:HM2KJBCX2:2:1101:4708:28236 2:N:0:ACTATGCA
TGGAGAGGAGATCCCAACTATCCCTATTAATCATTACGGTGATCCTAGAAACCAACGAAATAGAATCAGTCCGTCCTATTTCATTATTCCATGCTAATGTATTCAGACGATAGTCTGCTTTAAACACTCCAATTTTTTCAAAGTAACAGTCCTGATTTCCCATCACACCAAATAAATGGCATGAAAGTTCCTCAGAAGGTAGAGATCCATCTCACCAGTGCAGACAATTAAGCCTGACCAATGGGTAGACCCCGAAGTTCAACTACGAGCTTTTTAACTGCAACAACTTTAATATACGCTATTGGAGCTGGAATTACCGCGGCTGCTGGCACCAGACTTGCCCTCCAA
+
DDDDDIIIIIIIIIIIIIIICHHHIIIIIIIIHIIIIIIIIIIIIIIIIIIIIIIIIIIIIIIHIIIIIIIIIHIIHIHIIIIIIIIIIIIIIIIIIIIIIIIGIHIIIHIIIHIIIIIIIIIIIIIIIHIHIIIIIIIIIIIIIIIIIIIIIHIIIIIIIIIIIIIIIIIIIIIIHIIIIIIIIIIIIIIIIIIIIIIIIIIIIIIIIIIIIIIIIIIIIIIIIIIIIIIIIIIIIIIIIIIIIHEIIIIIIIIIIIIIIIIIIIIIIIIIIIIIIIIIIIIIIIIIIIIIIIIIIIIIIIIIIIIIIIIIIIIIIIIIIIIIIIIIIIIIIIHGIIIIIIIDDDDD
@HISEQ:969:HM2KJBCX2:2:1101:1476:28810 2:N:0:ACTATGCA
TGGAGAGGAGATCCCAACTATCCCTATTAATCATTACGTCAATCCTAGAAACCAACAAAATAGGATCAACGTCCTATTTCATTATTCCATGCTAATGTATTCAAGCGCGAGCCTGCTTTAAACACTCTAATTTTTTCAAAGTAACAGTCCTGATTCCCCACCACACCAAATTAATGACATGATGGTTCGTCAGAAGGTAGAAATCAGTAACACCAGTACGTACCGAAGGCACGACCAGCGTACTAATCCCGAAATTCAACTACGAGCTTTTTAACTGCAACAACTTTAATATACGCTATTGGAGCTGGAATTACCGCGGCTGCTGGCACCAGACTTGCCCTCCAA
+
@DDDDHIIIIIIHIIIIHIIHGHIIFEHHH<FHHIIEHEHHIHIEE@HHHHHFHHIIIHIHHEHE?FGHHEEEHHHHHE1FEHHIHEHFHIIHIHHIIIIIHGIHHHHIHHIGIHIHIIHHIIIHHEGHHHIIHIHHHHEIIHIIHIHIIIIHIIIHEIIHHIHHIIIIIHIIIIIIIIIIIIIIIIIIIIIIIIIIIIIIIIIIIIIIIIHHIIIIIHHHIII<IIIIIHIIIIIIIIIIHHFIIIIIIIIIIIIIIIIIIIIHIIIIIIHIHIIIHEIIIIIIIIIIIIIIIHIIIIIIIIIIIIIIIIIHIIIIIIIIIIIHIIIIIIIIHIIHIHIDDDDD
@HISEQ:969:HM2KJBCX2:2:1101:20652:30346 2:N:0:ACTATGCA
TGGAGAGGAGATCCCAACTATCCCTATTAATCATTACGTCAATCCTAGAAACCAACAAAATAGGATCAAACGTCCTATTTCATTATTCCATGCTAATGTATTCAAGCGTTAGCCTGCTTTAAACACTCTAATTTTTTCAAAGTAACAGTCCTGTTTCCCTGCAACACCAAATTAATGACATTACAGTTCTTCAAGAAGGAGGAACCAGTAAAGCCAAGTACATACCAGAGGCACGACCAACTTACTAATCCCGAAATTCAACTACGAGCTTTTTAACTGCACCAACTTTAATATACGCTATTGGAGCTGGAATTACCGCGGCTGCTGGCACCAGACTTGCCCTCCAA
+
DDDDDIIIIIIIIIIIIHIHIIIIIIIIIIIIIIIIIIIIIIIIHIIIIIHIIIIIEHHHHIHHIIIIHIIIIIIGCHHHHIIIHHHIEEHHHIIIIIIIIGIIIHIIIIIIHHIIIHHHHHHHHIHIHHEGHHIIIHIHIIIHHHIIIIIHIIIHHHHHHIIHHIIIIIIIIIHIIHIIHHIIIIIIIIIHIIIHIIIHIIIIIIHGIIIIIIIIIIIIIHIII<IIIIIIIIIIIIIIIIIIHHIIHIIIIIIIIIIIIIIIIIIIIIIIIIIIIIIHG1IIIIIIIIIIIIIIIIIIIIIIIIIIIIIIIIIIIIIIIIIIIIIIIIIIHIIIIIIIIIDDDDD
@HISEQ:969:HM2KJBCX2:2:1101:11359:30498 2:N:0:ACTATGCA
TGGAGAGGAGATCCCAACTATCCCTATTAATCATTACGTCGATCCTAGAAACCAACAAAATAGAATCAAACGTCCTATTTCATTATTCCATGCTAATGTATTCAAGCGTAAGCCTGCTTTAAACACTCTAATTTTTTCAAAGTAACAGTCCTGATTCCCCACGACACCAAATTAATGACATCGCGGTTCTTCAGAAGGTAGGAACCAATAATGCCAGTGCGTACCGAAGCACGACCAACAATTTGATCCCGAAATTCAACTACGAGCTTTTTAACTGCAACAACTTTAATATACGCTATTGGAGCTGGAATTACCGCGGCTGCTGGCACCAGACTTGCCCTCCAA
+
DDBDDIIIHDIHIIIIHIIIHIIHIIIIIIIIIIIIIIIIHIIIIHHIIIHHHHIHIHI?HHEHHIIHGHHIHIHIIIIIIIIIIIIIIIHIHIIIHHHIIHIHIIIIIHIIIIIIHHHHHHHIIIHDGHHIIHHIDHHHIIHIIIIHHHHHIIIIHHCIIIIIIIHHIHIIIIIIHHIIIIHIIIHIIIIIIIIIIHIIIIIHGIIIIIHIIIIIIIIIIIIIIIIIIIIIIIIHIIIIIHHHIIIIIIIIHFHHIIIHHEHHEIIIHIIIIIIIIIIIIIIIIIIIHHIGIHIIIIIIIIIIIIIIIIIIIHHIIIIIIIIIIIIIIIIIIIIIIIIIDDDDD
@HISEQ:969:HM2KJBCX2:2:1101:18691:30432 2:N:0:ACTATGCA
TGGAGAGGAGATCCCAACTATCCCTATTAATCATTACGGTGATCCTAGAAACCAACAAAATAGAACCATGCCGTCCTATTCTATTATTCCATGCTAATGTATTCGAGCAAAAATGCCTGCTTTAAACACTCTAATTTTTTCAAGGTAAAGGTCCTGGATCCGCAAGACACCCAATAAAGGACATCAAGTTTCTCCAGAAGGTGAGAAATCAACAGTAACAGTTCATACCCCTTAAGGCATGACCGTCACGTCAATCCCGAAATTCAACTACGAGCTTTTTAACTGCAACAACTTTAATATACGCTATTGGAGCTGGAATTACCGCGGCTGCTGGCACCAGACTTGCCCTCCAA
+
DDDCDIHIIIIIGHHIIIIHHIIHHIHIIHHHIIIIIIIIIHHIGIIGIIHHIIHIHIIIHHHEHIIIIHHIIHHIIIGHHIIIIIHIIIEHIGHEHHIIHEGHHHHIIIHIHHHIIIIHHIIIIIHIIHIIIIHHHHEIIHIHIHIIIIIIIIIIIIIIHIHHIIIIIHIHIIIIIIIIHEHIIIIHIHEHHGIIIIIIIIIIIIIIIIIIIIIIIHIIIIHIIHIIIIIIIIIIIIIIIIIIIIGIIIHCIIHIIIIIIIIIIIIIIIIIIIIIIIIIIIIIIIIIIIIIIIIIIIIIHIIIIIIIIIIIIIIIIIIIIIIIIIIIIIIIIIIIIIIIIIIIIIIIDDDDD
@HISEQ:969:HM2KJBCX2:2:1101:8373:30566 2:N:0:ACTATGCA
TGGAGAGGAGATCCCAACTATCCCTATTAATCATTACGGTGATCCTAGAAACCAACGAAATAGAACCAAGCCGTCCTATTTCATTATTCCATGCTAATATATTCAGACGTTAGCCTGCTTTAAACACTCTAATTTTTTCAAAGTAATAGTCCTGATTTCCAATCACACCAAATAAATGGCATGAAAGTTCCTCAGAAGGTAGAGATTTATCTCACCAGTACAGACAATTAAGCCTGACCAATGGGTAAACCCCGAAGTTCAACTACGAGCTTTTTAACTGCAACAACTTTAATATACGCTATTGGAGCTGGAATTACCGCGGCTGCTGGCACCAGACTTGCCCTCCAA
+
DDDDDIIIIIIIIIIIIIIIIIIIIIIIIIIIIIIIIIIIIIIIIIIIIIIIIIIIIIIIIIGIIIIIIIIIIIIIIIGHIIIIIIIIIIIIGIIIGHIIIIIIIIIIIIIIIIHIIHIIIIIIIHIIIIIIIIIIIIIIIIIIIIIIIIIIIIIIIIIIIIIIIIIIIIIIIIIIIIIIIIIIIIIIHIIIIIIIIIIIIIIIIIIIIIIIIIIIIIIIIIIIIIIIIIIIIIIIIIIIIIIHHHEIIIIIIIIIIIIIIIIIIIIIIIIIIIIIIIIIIIIIIIIIIIIIIIIIIIIIIIIIIIIIIIIIIIIIIIIIIIIIIIIIIIIIIIIIIIIIIIIDDDDD
@HISEQ:969:HM2KJBCX2:2:1101:16518:30709 2:N:0:ACTATGCA
TGGAGAGGAGATCCCAACTATCCCTATTAATCATTACGGTGGTCCTAGAAACCAACAAAATAGAACCACAACGTCCTATTCTATTATTCCAGCTCCAATAGCGTATATTAAAGTTGTTGCAGTTAAAAAGCTCGTAGTTGAATTTCGGGGTTAGTAGATTGGTCATGCCTCTGGTATGTACCGGTCTTACTGATTCCTCCTTCCTGATGATCCGTAATGCCATTAATTTGGTGTTGCGGGGAATTTGGACTGTTACTTTGAAAAAATTAGAGTGTTTAAAGCAAGCTAACGCTTGAATACATTAGCATGGAATAATGAAATAGGACGTTCGATCCTATTTTGTTGGTTTCTAGGATTGACGTAATGATTAATAGGGATAGTTGGGTC
+
<DB0DGHIIDECHHHFCEHEHIHHFH@G@DFGEGHIE@DF1CEHHHCC<1@HEFHEE<@E<GHCEEHC1CF<CHHHF?<F@CFHICFCHH1<DF?DF1<1DDE00D11D1GHCD@1DH1<@1D1CF?<DDHCGHCH1DFCG8HH<HHHHGEHEHGCGEHHEHG?HHGHEGEHHHHHFF/CGC;H8@?FHEHEIIHGHHHIHHG<IFGHECHHCIIHH;HCHHHFHIIGIHIHD<HHC7GHHIHIIHIHCGEHIHHHHHEEIIHIIIIIIHHIGIIHGCFGHH@IGHHHEDIIHCEIHEGHHIHEFIGHHIIIIIIIIIIIIHHGIIIHGIHHHHHEHIHHHIIHHEHHIIIIIHIHIIHIGIHHGIIIIIHHHIHIHGIIHIADDDD
@HISEQ:969:HM2KJBCX2:2:1101:4236:30862 2:N:0:ACTATGCA
TGGAGAGGAGATCCCAACTATCCCTATTAATCATTACATCGATCCTAGAAACCAACAAAATAGAATCGGATGTCCTATTTCATTATTCCATGCTAATGTATTCAAGCGTGAGCCTGCTTTAAACACTCTAATTTTTTCAAGGTAACAGTCCTAATTCCCCGTGACACCAAATTAATGGCATTACGGTTCTTTAGAAGGTGAGAAATCAATAATATCAGTACATACCAACGGCATGACCGAAACATTGATCCCGAAATTCAACTACGAGCTTTTTAACTGCAACAACTTTAATATACGCTATTGGAGCTGGAATTACCGCGGCTGCTGGCACCAGACTTGCCCTCCAA
+
DDDDDIIIIIIIIIIIIIIIIIIIIIIIIIIIIIIIIIIIIIIIIIIIIIIIIIIIIIIIIIIIIIIIIIIIIGIIIHIHIIIIHIIIHIIHIIIHIIIIIHHIIIHIHIIHHIIIHIIIIIIHIIIGHHIIIIIIIHIIIIIIIIIIIIIIIIIIIIIIIIIIIIIIIIIIIIIIIIIIIIIIIHIIIIIIIIIIIIIIIIIIIIHIIIIIIIIIIIIIIIIIIIIIIIIIIIIIIIIIIIIIHGIIIIIIIIIIIIIIIIIIIIIIIIIIIIIIIIIIIIIIIIIIIIIIIIIIIIIIIIIIIIIIIIIIIIIIIIIIIIIIIIIIIIIIIIIIIIIIIIDDDDD
@HISEQ:969:HM2KJBCX2:2:1101:8829:32114 2:N:0:ACTATGCA
TGGAGAGGAGATCCCAACTATCCCTATTAATCATTACGTCAATCCTAGAAACCAACAAAATAGGATCAAACGTCCTATTTCATTATTCCATGCTAATGTATTCAAGCGTTAGCCTGCTTTAAACACTCTAATTTTTTCAAAGTAACAGTCCTGTTTCCCTGCAACACCAAATTAATGACATTACAGTTCTTCAAGAAGGAGGAACCAGTAAAGCCAGTGCATACCAGAGGCACGACCAACCTACTAATCCCGAAATTCAACTACGAGCTTTTTAACTGCAACAACTTTAATATACGCTATTGGAGCTGGAATTACCGCGGCTGCTGGCACCAGACTTGCCCTCCAA
+
DDDDCHHIIIIIIHIIIHIHIIGIIIIIHIIIHHHHIIIGIIIGIGHIHHEEHHHIIIIIHFEHHGHHHIIGHCCHIIHHIIIIIIIHHIGIHGHHIIHIIHHHIIIIIIIIGIIIIHIIIHIIIIHIIIIIHIIIHHIHHIIIIIIIIIIIHIHIIICGIIHHIIHIHIHIIIIIIHIIIHIIIGHHHHIIIIIIIHHHHIIIIHHIIIIIIIIIGIIIIIIIIHHGHHIIIIIIHHHHHHHHHIIHIIIHIIIHEIIIIIIIIIIIIIIIIIIIIIIIIIIIIIHIIIIIIIIIIIIIIIIIIIIIIIIIIIIIIIIIIIIIIIIIIIIIIIIIIIIIIDDDDD
@HISEQ:969:HM2KJBCX2:2:1101:20465:31702 2:N:0:ACTATGCA
TGGAGAGGAGATCCCAACTATCCCTATTAATCATTACGGTGATCCTAGAAACCAACAAAATAGAACCATGCCGTCCTATTCTATTATTCCATGCTAATGTATTCGAGCAAAAATGCCTGCTTTAAACACTCTAATTTTTTCAAGGTAAAGGTCCTGGATCCGCAAGACACCCAATAAAGGACATCAAGTTTCTCCAGAAGGTGAGAAATCAACAGTAACAGTTCATACCCCTTAAGGCATGACCATCACGTCAATCCCGAAATTCAACTACGAGCTTTTTAACTGCAACAACTTTAATATACGCTATTGGAGCTGGAATTACCGCGGCTGCTGGCACCAGACTTGCCCTCCAA
+
@DAB?FEEHIGHI?FHHIIHGEHGEHH1@DCHEHCCGCCFC@G?EHCHEE1D@GHEEHIGEEGEEHHHHIHHCE<E0DHCHHF1CFH@EE1<FHEHG?<GH<FEHHEHIIF?HHHEE@FHHHHHHG@8?HFHHCHHFEFHFIHHHHG?IHIIHHEHHCDHHIIH:HDDHIHEIIHIIIIIIHHIHHHEHEHHH;HIIHIIIGIHIIIHHHIHHHHHHCIIFHFHHIHHHIHIHIHIHIIIGHHEEIIHIHHFIIIHDFIIIIIIIHHHEIHHCIIIHIIIIIIHIIIIIIIHIIHIIHDIGHIHEIIIIIIIIHHIIIIIIHGIIIIIIIHIIIIIIHHIIIGIIIHIDDD@@
@HISEQ:969:HM2KJBCX2:2:1101:17666:32697 2:N:0:ACTATGCA
TGGAGAGGAGATCCCAACTATCCCTATTAATCATTACGGTGATCCTAGAAACCAACGAAATAGAATCAGTCCGTCCTATTTCATTATTCCATGCTAATGTATTCAGACGTTAGCCTGCTTTAAACACTCTAATTTTTTCAAAGTAACAGTCCTGATTTCCAATCACACCAAATTAATGACATGAAAGTTCCTCAGAAGGTAGAGATTTATCTCACCAGTACAGACAATTAAGCCTGACCAATGGGTAAACCCCGAAGTTCAACTACGAGCTTTTTAACTGCAACAACTTTAATATACGCTATTGGAGCTGGAATTACCGCGGCTGCTGGCACCAGACTTGCCCTCCAA
+
DDDDDIIHIIIHHIIIIIIIIIIIIIIIIHIIIIIIIIIIIIIIIIIGHIHIIIHIIICHIIHIIIIIHIIIIHIIIIIIIIIIIIIGIIIIHIIIHIIIIIIIIIIIIIIIIIIIIIHIIIIIIIIIIIIIIIIHHIIIHIIIIIIIIIIIIIIIIIHIIIIIIIIIIIIIIIIIIIIIIIIIIIIIIHIIIIIIIIIIIIIIIIIIIIIIIIIIIIIIIIIIIIIIIIIIIIIIIIIIIIIIIHEIIIIIIIIIIIIIIIIIIIIIIIIIIIIIIIIIIIIIIIIIIIIIIIIIIIIIIIIIIIIIIIIIIIIIIIIIIIIIIIIIIIIIIIIIIIIIIIIDDDDD
@HISEQ:969:HM2KJBCX2:2:1101:10909:33326 2:N:0:ACTATGCA
TGGAGAGGAGATCCCAACTATCCCTATTAATCATTACGGTGATCCTAGAAACCAACAAAATAGAACCATGCCGTCCTATTCTATTATTCCATGCTAATGTATTCGAGCAAAAATGCCTGCTTTAAACACTCTAATTTTTTCAAGGTAAAGGTCCTGGATCCGCAAGACACCCAATTAAGGACATCAAGTTTCTCCAGAAGGTGAGAAATCAACAGCAACAGTTCATACCCCTTAAGGCACGACCATTACGTCAATCCCGAAATTCAACTACGAGCTTTTTAACTGCAACAACTTTAATATACGCTATTGGAGCTGGAATTACCGCGGCTGCTGGCACCAGACTTGCCCTCCAA
+
DDCDDIIIIIIIIIIIIIIIIIIIIIIIIIIGGHHIIIHHIIIIIIIIIHHIHHIHIHIGHHHHIIHHIIIHIIGHIIHIGIIIIIIIHIIHIHHIGIIHGHIIIIGHIIIIHIIIIIHIIHIIIFIIIIIIHHHIIIHHIIIIHIIIIIIHIIIIIIHIIIIIIIIIIIIHHIIIIIIIIIIIIIIIIIHIHHIIIIIIIIIIHIIIIIIIHIIIIIIIIIHIIIIIIIGIIIIIHIIIIIIHIIIIIHHHHIHIIIIIIIIIIIIIIHIIIIIIIIIIIIIIIIIIHIIIIHIIIIIIHIIIIIIIIIIIIIIIIIIIIIIIIIIIIIIIIIIIIIIIIIIIIIIIDDDDD
@HISEQ:969:HM2KJBCX2:2:1101:2800:34333 2:N:0:ACTATGCA
TGGAGAGGAGATCCCAACTATCCCTATTAATCATTACGTTGATCCTAGAAACCAACAAAATAGAATCGAACGTCCTATTTCATTATTCCATGCTAATGTATTCAAGCGCGTGCCTGCTTTAAACACTCTAATTTTTTCAAAGTAACAGTCCTGACTCCCCACAACATCAAATTAATGACATCATGATTCATCAGAAGGGAGAAATCAATGACATTAGTACGTACCGAAGGCACGACCGACGTATTGATCCCGAAATTCAACTACGAGCTTTTTAACTGCAACAACTTTAATATACGCTATTGGAGCTGGAATTACCGCGGCTGCTGGCACCAGACTTGCCCTCCAA
+
DCADDIIGHHHHHIGHEHHHIHHFGHHHHHIIIIIIIIIHIGHEEGHHCCHGF@GHHHHHHEHIIIIIHHHHIIIIIIIIIHIIGIIHGGHH@GE1IHGFFFGHIIIIIIIIGHEFIHIIIIHHEHHGHHHEHEHFIIHGCEHHIHHHGHHHEHHFHHIIIIHHHIEEFHIIHIHEHGGHHHFIIIGIIIIIIIHIIIIIIIIIHHHHHIIGIHIIIIIIIIHGCHIIIIIIIIHIHIIIGIIHDIIIIIIIIIIIIHIIIHIIIIIHIIIIIGIIIIIIIIIHIIIIHEHHIGIIIIIIIIIIIIIIIIIIIIIIIIIIIIIIIIIIHIIIIHHIHIIIIDDDDA
@HISEQ:969:HM2KJBCX2:2:1101:8801:34876 2:N:0:ACTATGCA
TGGAGAGGAGATCCCAACTATCCCTATTAATCATTACTCTGGTCCTGAAAACCAACAAAACAGAACCATAGTCCTATTCTATTATTCCATGCTAATGTATTCAAGCAAATGCCTGCTTTGAACACTCTGATTTTTTCAAGGTAAACAACATTAGCTTTAACACTAATGTAAAAAATGATTCAAATAAATCTTACTCCTAAAAGTAAAATAAATTCAATATCACAAGATTCAACTACGAGCTTTTTAACTGCAACAACTTTAATATACGCTATTGGAGCTGGAATTACCGCGGCTGCTGGCACCAGACTTGCCCTCCAA
+
@B@0<10<<DCCE1<<@E1<GC1<D1<GCCF1<<F1<<<1C1FHE<<1<FH?0@FHEH1D<11C1F11HEHA<HFCFCB6CG1E?H?EFHD1HDHD@C@HHBBB<ECF<HGHHFHEHHHGHHHGIHFGG?F@HGFHEEHECFFCHFEHHEHEDHGIHHHDFD@GFEFEHCDFEHHCEH:H9<1CCCIHHFF?FD:CHEEH?HIHI:IIIHEIHHFDCGC%HCFDD?FDEEEH=HEC1@HCF.6EIHHFEHG@HGD<C<1FIGHHEE?CHHGIIIHCHIHIHHIIHHE<E/ECFCIHEHIHH?C@@GHCHHDHG??DB@
@HISEQ:969:HM2KJBCX2:2:1101:18951:34522 2:N:0:ACTATGCA
TGGAGAGGAGATCCCAACTATCCCTATTAATCATTACATCGATCCTAGAAACCAACAAAATAGAATCTGATGTCCTATTTCATTATTCCATGCTAATGTATTCAAGCGTAAGCTTGCTTTAAACACTCTAATTTTTTCAAGGTAACAGTCCTAATTCCCCATAACATCAAATAAATGACATTATGGTTCTTTAGAAGGTGAGAACCAATAAAACCAGTACATACCAAGGCATGACCGATTCCTTGATCCCGAAATTCAACTACGAGCTTTTTAACTGCAACAACTTTAATATACGCTATTGGAGCTGGAATTACCGCGGCTGCTGGCACCAGACTTGCCCTCCAA
+
DDDDDIIIIIIIIIIHIIIIIIHIIIIIIIIIIIIIIIIIIIIHHHIIIIIIHIIIIIIGIIIIIIIIIIHIIHHIIIIIIIIIGIIGIIGIHIIIIIIIIIHIIIIIIIIIIIIIIIIIHIIIIIHIIIIIIIIIIIIIIIIIIIIIIIIIIIIIIIIHIIIIIIHIIIIIIIIIIIIIIIIIIIIIIIIIIIIIIIIHIIIIIIIIIIIIIIIIIIIIIIIIIIIIIIIIIIIIIIIIIIIHIIIIIIIIIIIIIIIIIHIIIHIIIIIIIIIIIIIIIIIIIIIIIIIIHIIIIIIIIIIIIIIIIIIIIIIIIIIIIIIIIIIIIIIIIIIIIIIIDDDDD
@HISEQ:969:HM2KJBCX2:2:1101:11433:35353 2:N:0:ACTATGCA
TGGAGAGGAGATCCCAACTATCCCTATTAATCATTACGTCGATCCTAGAAACCAACAAAATAGAATCAAACGTCCTATTTCATTATTCCATGCTAATGTATTCAAGCGTAAGCCTGCTTTAAACACTCTAATTTTTTCAAAGTAACAGTCCTGATTCCCCACGACACCAAATTAATGACATCGCGGTTCTTCAGAAGGTAGGAACCGATAATGCCAGTGCGTACCGAAGCACGACCAACAATTCGATCCCGAAATTCAACTACGAGCTTTTTAACTGCAACAACTTTAATATACGCTATTGGAGCTGGAATTACCGCGGCTGCTGGCACCAGACTTGCCCTCCAA
+
DDDDDIIIIIGHIIIIIIIIHHHHIICHIIIGIIIIIIHHHIIIHHIIHHIIHIIIHHGIIIIIIGCH?H?GFGHIIFHHIIIIIIHIHIIGHHGIIHIIIIIIIIGIIIIHGHIIIIIIIIIIIIIIIHHHHHHHHIIHIIIIIHHIIIIIIHHHIIIIHGHIHHIHHGIIIIIIIIIHIIIIIIIIIIIIIIGIIIIIIIIIIIIIIHIHIIIIIHIIIIIIIIIIIIIIIIIIIIIIHHGGHIIIIIIIIIIIIGIIIIIIIIIIIIIIIIIIIIIIHIHIIIIIIIHHGGIIIIIIIIIIIIIIIIIIIIIHIIIIIIIIIIIIIIIIIIIIIIIIDDDDD
@HISEQ:969:HM2KJBCX2:2:1101:16407:35558 2:N:0:ACTATGCA
TGGAGAGGAGATCCCAACTATCCCTATTAATCATTACGTCAATCCTAGAAACCAACAAAATAAGATCGAACGTCCTATTTCATTATTCCATGCTAATGTATTCAAGCGTTAGCTTGCTTTAAACACTCTAATTTTTTCAAAGTAACAGTCCAAATTCCCCGCAACACCAAATTAATGGCATTACGGTTCATAAAGAAGGAGGAATCAGTGAGACCAGTACATACCAGAGGCATGACCAACCTACTAACCCCGAAATTCAACTACGAGCTTTTTAACTGCAACAACTTTAATATACGCTATTGGAGCTGGAATTACCGCGGCTGCTGGCACCAGACTTGCCCTCCAA
+
DBD@@CE=C@1D<<DFEHHGHHIHHHHHF@GGFHIHHHIFGHHDFFGFEHHHIFIIIIIHIGFGFGGHHFHHHFCD<FHIGFDHDHHFDFHHHHGHHIIIIIIHIIHIHIHIHIIIIIIIIIHIHIIHIIGHHIIIIIIHIIIIIIIIIIHHHHHGIII7IIIIIIIIIHHHIIIIIHHHIIHHHIIIIIHHGFEIIIIHHIIIIIHHFGHHHIIHIHGIHIIIIIIIHHIHGIIIIIIIIIHHGHHIIIIIIIIIIIIIIHIIIIIIIHIHIIIIHIIIIIIIHHIIIIIIHIIIIIIIIIIIIIIHHIHIIIIIIIIIIIIIIIIIIIIIIIIIIIIIIDDDDD
@HISEQ:969:HM2KJBCX2:2:1101:19478:35826 2:N:0:ACTATGCA
TGGAGAGGAGATCCCAACTATCCCTATTAATCATTACGGTGATCCTAGAAACCAACAAAATAGAACCATGCCGTCCTATTCTATTATTCCATGCTAATGTATTCGAGCAAAATGCCTGCTTTAAACACTCTAATTTTTTCAAGGTAAAGGTCCTGGTTCCACATGACACCCAATTAAGGACATCATGCTTCTCCAGAAGGTGAGAAATCAACTGCGACAGTTCATACCCCTTAAGGCACGACCATCACGTCAATCCCGAAATTCAACTACGAGCTTTTTAACTGCAACAACTTTAATATACGCTATTGGAGCTGGAATTACCGCGGCTGCTGGCACCAGACTTGCCCTCCAA
+
DDDDDIIIGHIIIIIIIHIHHHIIIIIIIIIIIIIIIHHIIIIHIIHIIIIGIIIIIEHIIIHHIIGHHFEHIHHIIIIIIIIIIIIIIHHHIIIIIHFCGDHIIIIIIIIIIHIHIIIIIIIIIIIIIHHIHIIIIIIIHIIIHIIHIIIIIIHHHGIIHHHIIIIIIHIIIIIIIIIIIIIIHHIIIIIIIIIIIIIIIIIHIIHIIIIIIIIIIIIIIIIIIIIIIIIIIIIIIIIIHIHIHIHIIHHIHDIIIIIIIIIIIIIIHIHIIIIIIIIIIIIIIIIIIIIIIIIIIIIIIIIHIIIIIIIIIIIIIIIIIIIIIIIIIIIIIIIIIIIIIIIIIIIDDDDD
@HISEQ:969:HM2KJBCX2:2:1101:8984:36741 2:N:0:ACTATGCA
TGGAGAGGAGATCCCAACTATCCCTATTAATCATTACATCGATCCTAGAAACCAACAAAATAGAATCGGATGTCCTATTTCATTATTCCATGCTAATGTATTCAAGCGTGAGCCTGCTTTAAACACTCTAATTTTTTCAAGGTAACAGTCCTAATTCCCCGTGACACCAAATTAATGGCATTACGGTTCTTTAGAAGGTGAGAAATCAATAATATCAGTACATACCAACGGCATGACCGAAATATTGATCCCGAAATTCAACTACGAGCTTTTTAACTGCAACAACTTTAATATACGCTATTGGAGCTGGAATTACCGCGGCTGCTGGCACCAGACTTGCCCTCCAA
+
DDDBDEHEIIIHHI@HHHHFHIIIIEHIIIIHIIHIIIIIHIIHIHHHIHIIIIIHIHH@GGHGIIHGIHIHECCHHIHHH1FGHIHCHHIIIIIIHHHHHEHHHIIHHDFHIIHHEHHIIIIIIIHIHFEFIHGHIHHFHFHIIIIHHCFIIHHEIHIIIIHHGIIHIIIHHIIIIIIIIIIIHIIIHIHIHHIIHIIIIIIIIIIIIIIIIIIIIIHIIIIIIII<IHIIIIIIHIIIIIHHHGGIHFIHHIIIIIIIIIHIIIHGIIIIIIIIIHHF1IIIIIHIIIIIIIIIIIHIIHIIIIIIHHIIIIIIHIIIIIIIIIIIIIIIIIIHIIIIHHCCDDD
@HISEQ:969:HM2KJBCX2:2:1101:10309:37121 2:N:0:ACTATGCA
TGGAGAGGAGATCCCAACTATCCCTATTAATCATTACGGTGATCCTAGAAACCAACGAAATAGAATCAGTCCGTCCTATTTCATTATTCCATGCTAATGTATTCAGACGATAGTCTGCTTTAAACACTCTAATTTTTTCAAAGTAACAGTCCTGATTTCCAACCACACCAAATAAATGGCATGAAAGTTCCTCAGAAGGTAGAGATCCATCTCACCAGTACAGACAATTAAGCCTGACCAATGGGTAGACCCCGAAGTTCAACTACGAGCTTTTTAACTGCAACAACTTTAATATACGCTATTGGAGCTGGAATTACCGCGGCTGCTGGCACCAGACTTGCCCTCCAA
+
BBD?<@CEHHEHI@C1@CFHE?GHHHEHIFEFFHFCHG=CGHFF@GHHFCFECGEEHHHIHIEH?HIGIGH@@DGHHHHHGHCHHHHHIIIE1GHIEGHHHHIHGHHIIIIHIIIIHHIHHHGHHHIHHHHHF?EHHEHFHIIIIHHHIIHGHIHHHEHIHHHCHIHIIIIGIHHHIIIIIIIIHHIGGHIHHHIIHHHFIIIIHHHGFHHEHHIHHHIHGIIIIIIIHEHFBIIIIIHHIIIIHHEHGCDIIIIHGHEHHIIHHIIHG=HIIHHGGEGCIIHHFIHHIHHHHIIIIIHIIIHHHIHIIIIIHHHIHHHHHIHIHHIGIIIIIHHFHHIHIIIDDDDD
@HISEQ:969:HM2KJBCX2:2:1101:17388:37423 2:N:0:ACTATGCA
TGGAGAGGAGATCCCAACTATCCCTATTAATCATTACGGTGATCCTAGAAACCAACAAAATAGAACCATGCCGTCCTATTCTATTATTCCATGCTAATGTATTCGAGCAAAAATGCCTGCTTTAAACACTCTAATTTTTTCAAGGTAAAGGTCCTGGATCCGCAAGACACCCAATAAAGGACATCAAGTTTCTCCAGAAGGTGAGAAATCAACAGTAACAGTTCATACCCCTTAAGGCATGACCGTCACGTCAATCCCGAAATTCAACTACGAGCTTTTTAACTGCAACAACTTTAATATACGCTATTGGAGCTGGAATTACCGCGGCTGCTGGCACCAGACTTGCCCTCCAA
+
BDDDBHHFHIHHEHHIGCHHIIIIIHIIIICFHHHHIHIHGCHHIIHHHIHIGHIIIEIHIIHHIIHHH?HHHGHHEHHIGHEGHEHHEHH111<FFGCFCFCHFHFHHFFEGHHHGBEGHHFHFEEHHHHHG1CFEECIHHGFIIIIIHIGHFIHIIHIHIIIIHDHHHHGHHHIIIIIIIHIIHGHIIIHHHHIIFHGIHIIHIIHHIIHHGGIIHIHHFIGHHEGIIIIIHIIIIIIIIIIIIIIIIHHIIIIIIIIIHIIIIIIHEIIIIHIHHIIIIIIIIIIIIIIIHIIIIIHIIIIHIIIIIIHHIIIIIIIIIIIIIHIIIIIIHIHIIHIIIIIIIIIDDDDD
@HISEQ:969:HM2KJBCX2:2:1101:15427:37281 2:N:0:ACTATGCA
TGGAGAGGAGATCCCAACTATCCCTATTAATCATTACATCGATCCTAGAAACCAACAAAATAGAATCGGATGTCCTATTTCATTATTCCATGCTAATGTATTCAAGCGTGAGCCTGCTTTAAACACTCTAATTTTTTCAAGGTAACAGTCCTAATTCCCCGTGACACCAAATTAATGGCATTACGGTTCTTTAGAAGGTGAGAAATCAATAATATCAGTACATACCAACGGCATGACCGAAACATTGATCCCGAAATTCAACTACGAGCTTTTTAACTGCAACAACTTTAATATACGCTATTGGAGCTGGAATTACCGCGGCTGCTGGCACCAGACTTGCCCTCCAA
+
DDDDDIIIIIIIIIIIIIIIIIIIHHIIIHHHIIIIHIIIIIIHHIIIIIIIIIIIIIIIIIIIHIIIIIIIE@GHHHIIIIHHIIIIIIIIHFHIIIIIHIHIIHHIHHIHIHIHIIIIIIIIIIIIIIIIIIIIHIIIIIIIIIIIHIHIIIIIIGIIIIIIIIIIIIIIIIIIIIIIIIIIIHIIIIIIIIIIIIIIIIIIHGIIIIIIIIIIIIIIIIIIIIIIIIIIIIIIIIIIIIIIIHIIIIIIIIIIIIIIIIIIIIIIIIIIIIIIIIIIIIIIIIIIIIIIIIIIIIIIHHIIIIIIIIIIIIIIIIIIIIIIIIIIIIIIIIIIIIIIIIDDDDD
@HISEQ:969:HM2KJBCX2:2:1101:12508:38172 2:N:0:ACTATGCA
TGGAGAGGAGATCCCAACTATCCCTATTAATCATTACGGTGATCCTAGAAACCAACAAAATAGAACCATACCGTCCTATTCTATTATCCCATGCTAATGTATTCGAGCAAAAATGCCTGCTTTAAACAAACACTCTAATTTTTTCAAGGTAAAGGTCCTGGATCCGCAAGACACCCAATAAAGGACATCAAGTTTCTCCAGAAGGTGAGAAATCAACAGTAACAGTTCATACCCCTTAAGGCATACCATCACGTCAATCCCGAAATTCAACTACGAGCTTTTTAACTGCAACAACTTTAATATACGCTATTGGAGCTGGAATTACCGCGGCTGCTGGCACCAGACTTGCCCTCCAA
+
@D@@@FHCHEHH@ECH?HHHHHEEHFHCGEECFHEEH?CHECHHHH@HHHHGGEHHHHHEHHHHHIFHIHEHHIIIIFEEHFECGHHGEHGEH1DEHEE1<CGHHHHIIIHIIHIIHHHIHHEGHCHFCEHIHHHHFGEHHHIIIHHIHHHIIIIHHHFHHIGIIIHHDHIGHHHIIHIIIHHEGEIHGCHGIHHFIIIIIIIIIHGHHHHHHIIHHFHHGFHEHHHIIHDIIHHHHIHFIHHIHIHIHIIIHHDFDHIIIIIIIIIIIIIIHHIIHHIHFIIIIIIIIIIHEHEHIIIIIIIIIIIIIIGIIIIIIHHHIHHHHIIIIIIIHHFHIIIGIIHIIIHHHIIDDDDB
@HISEQ:969:HM2KJBCX2:2:1101:12046:38853 2:N:0:ACTATGCA
TGGAGAGGAGATCCCAACTATCCCTATTAATCATTACGGTGATCCTAGAAACCAACAAAATAGAACCATGCCGTCCTATTCTATTATTCCATGCTAATGTATTCGAGCAAAAATGCCTGCTTTAAACACTCTAATTTTTTCAAGGTAAAGGTCCTGGATCCGCAAGACACCCAAAATTAAGGACATCCAAGTTTCTCCAGAAGGTGAGAAATCAACAGCAACAGTTCATACCCCCTCCTTAAGGCACACGACCATCACACGTCAATCCCGAAATTCAACTACGAGCTTTTTAACTGCAACAACTTTAATATACGCTATTGGAGCTGGAATTACCGCGGCTGCTGGCACCAGACTTGCCCTCCAA
+
DDCDDIIIIIIIIIIIIIIIIIIIIIIIIIIIIIIIIIIIIIIIIIIIHIIHHIIIIHIIIIIIIIIIIIIICHHIIIHHIHHHIHIIICHHHGIIIIIEHHHHGIHHIHHHHIGHIIIIIIIIIIIIIIIHIIIIIIHHIIIIIIIIIIHHHIIIIHIIIIIHHIHIHIEIIIIIIIHHIHIIIHHFIIIIHHIIIIIIIIIIHIHHIIIIIIIIHIIIIIHIIHIIHIIIIIHIIIIIIIIIIIIIIIIHIIIIIIIIIIHHIIIIIIIIIIIIIIIIIIIIIIIIIIHIIIIIIIIHIIIIIIIIIGIHIIIIIIIIIIIIIIIIIIHIIIIIIIIIIIIIIIIIIIIIIIIIIIIDDDDD
@HISEQ:969:HM2KJBCX2:2:1101:12911:39649 2:N:0:ACTATGCA
TGGAGAGGAGATCCCAACTATCCCTATTAATCATTACGGTGGTCCTAGAAACCAACAAAATAGAACCATGCCGTCCTATTTTATTATTCCATGCTAATGTATTCAAGCAAAAATGCCTGCTTTAAACACTCTAATTTTTTCAAAGTAAAGGTCCTGGTTCCCCGCGGCACCCAATTAAGGACATCGCGGTTCTCCAGAAGGTGAGAAATTGACTGCACCAGTTCATACCCCGTAAGGCACGACCGATGCGCCAATCCCGAAATTCAACTACGAGCTTTTTAACTGCAACAACTTTAATATACGCTATTGGAGCTGGAATTACCGCGGCTGCTGGCACCAGACTTGCCCTCCAA
+
DDCDDEEHEHEHC1<CEEHIGHHEHHIIFHHHHIIIIHHII=GHHIHCFCGCFFHIGHIIHC<1CGHFHF?@EEDHGHGGHIEHHHIHHIII@EHIHHIHIHHCIIHHHHHCHHHCHEHFHHHIHIHHIIIIIHHIGGHIHHHEHFHIIIIHHHGHHHGHHHHHHHIHHEHHHHFHEFFCHHHHIIIIIIIIIIIIIIIIIHHIIIIIHIHHHEIIHFIHHHHCHHHIIIIIHHIIIIIIIIIHIIIIIHGDEEHHHHHFIIIIIHIHHHHHFHIHIIIIIIIIIIIHHGIIIIIIIIIHEIIHGEHHHHHHHIIIIIIIIIIIHIIIIIIIIIIIIIGIIIIIIIIIDDDDD
@HISEQ:969:HM2KJBCX2:2:1101:1391:39829 2:N:0:ACTATGCA
TGGAGAGGAGATCCCAACTATCCCTATTAATCATTACGGTGATCCTAGAAACCAACAAAATAGAACCATGCCGTCCTATTCTATTATTCCATGCTAATGTATTCGAGCAAAAATGCCTGCTTTAAACACTCTAATTTTTTCAAGGTAAAGGTCCTGGATCCGCAAGACACCCAATAAAGGACATCAAGTTTCTCCAGAAGGTGAGAAATCAACAGTAACAGTTCATACCCCTTAAGGCATGACCGTCACGTCAATCCCGAAATTCAACTACGAGCTTTTTAACTGCAACAACTTTAATATACGCTATTGGAGCTGGAATTACCGCGGCTGCTGGCACCAGACTTGCCCTCCAA
+
DDDDDIIIIIIIIIIIIIIIHHHIIHIIIHIIIIHHIIIIIIIIIIHIIIIHHHIIIIHIIGEHHIIIIIIGHD?FHIHHIIIIHHIIIHIIIIIIIHHHHHHIIHHIIIIIIIIHHIIIIIIHHIIIIIHIIIIIIHHIIIIIIIIIIIIIHHIIIIIGIIHIIHHIIIIGIIIIIIIIIIIIIIIIIIIIHIIIIHIIIIIIIIIIIIIIIIIHHGIIIIIIIHIHIIIIIIIIIIIIIIIIIIIIIHGDIIIIIIIIIIIIIHIIIHIIIIIIIIIHIHIIIIIIGIIIIIIIIIIIHIIIIIIIIIIIIIIIIIIIIIIIIIIIIIIIIIIIHIIIIIIIIIIIDDDDD
@HISEQ:969:HM2KJBCX2:2:1101:3315:40190 2:N:0:ACTATGCA
TGGAGAGGAGATCCCAACTATCCCTATTAATCATTACGGTGATCCTAGAAACCAACGAAATAGAATCAGTCCGTCCTATTTCATTATTCCATGCTAATGTATTCAGACGATAGTCTGCTTTAAACACTCTAATTTTTTCAAAGTAACAGTCCTGATTTCCCATCACACCAAATAAATGGCATGAAAGTTCCTCAGAAGGTAGAGATCCATCCTACCAGTGCAGACAATTAAGCCTGACCAATGGGTAGACCCCGAAGTTCAACTACGAGCTTTTTAACTGCAACAACTTTAATATACGCTATTGGAGCTGGAATTACCGCGGCTGCTGGCACCAGACTTGCCCTCCAA
+
ADD@DEHHHHIHE<CCFHHIHC@CGHFHHIIIIH@FHHHHCCHH?GHEGGH<CFECGE=CEHCGEHEHHC@FCFC<EHHHHGEGHEGIHIHECGC<1<HHHHGIIIHHHHHEIHHIGHHHHEGHIHHIIHHHHGHIHIHIHIIIIIIIIHEHIIIHIGIHIIHIHHIHIIIIIIIHHIIIIIIIHIIIIIIIIIIHIIIIIIIIIIIHIIIIIIHEIIHIIIIIHIHIIIHIIIIIIIIHIIHHHFGHIIHIIIIIIIIIIHFHEC<GEHIIIIHHHEH?CIHHIIIIIIIIIGIGH?GHFIHHHHFHIHCG@HHHCCHGHHHIIGIIIHHH@HEHGIIIIIIDDDBD
@HISEQ:969:HM2KJBCX2:2:1101:15969:40145 2:N:0:ACTATGCA
TGGAGAGGAGATCCCAACTATCCCTATTAATCATTACTTCAGTCCTAGAAACCAACAAAATAGAACTAAAGTCCTATTCCATTATTCCATGATAATATATTCAAGCAAACATGCCTGCTTTAAACACTCTAATTTTTTCAAAGTAAAAGTCTTGGATCCCTAGCGCACTCAATTAAGAGCACACTAGTTCCCCAAAAGGAAAAGCCCAAAGTTGCAGTACAAACCTTTCGGTTGACGGCAACTATAAGCCCAAAATTCAACTACGAGCTTTTTAACTGCAACAACTTTAATATACGCTATTGGAGCTGGAATTACCGCGGCTGCTGGCACCAGACTTGCCCTCCAA
+
DB?DDH@ECGEC@CF?GH<FHHIIIIF?E1FHHHEHEHHCHHGHEGHHCHHF<?FEHHHHHIGHIH@?GHCCHH@HI@1DHIIIIGFCFHC1C1<GHIHHEHGEFIHHFGFHF@EHHGFHHGIIHHHHHFHCEHHGHHHHIHIHIEHHHG8HF<IHHHGHHIHFECGHCHCEHHGHDHFIHIHHHHHHHC:CIIGHCIFIGIIIHIIIIIIIGHIIIIIIHHIHHFHIIIHIHHIIHHIIHGFEHHGIH?IIIHFIHHG@IHCIIIGIHIIHHCFHFCIIIIIIIHFEHIHIHGIIHCHIHHHHIHHHIHIIHIIIHIIIIIIHHFIHGECEIIHCIIHHH@ABAD
@HISEQ:969:HM2KJBCX2:2:1101:8980:39739 2:N:0:ACTATGCA
TGGAGAGGAGATCCCAACTATCCCTATTAATCATTACGGTGGTCCTAGAAACCAACAAAATAGAACCACAACGTCCTATTCTATTATTCCATGCTAATCTATTCAAGCAATAGCCCGCTTTAAACACTCTAATTTTTTCAAGGTAATGGTCCTGGCTCCCCAACACACCCAATTAAGGACATGCTGATTCACCAGAAGGAAGACCCGACAACAAGACAGTACTCGCCAAAGACGGACCGCCCGGCCAGGCCTAAAATTCAACTACGAGCTTTTTAACTGCAACAACTTTAATATACGCTATTGGAGCTGGAATTACCGCGGCTGCTGGCACCAGACTTGCCCTCCAA
+
@BDBDIIIHIIIIIIIIIIIHIHHHIIIIHIHIIIIIHHHHIIIIGHIHEHHHHIIIIHHHIIIIIIF<FHHIHHIHIIHIFCGHIIHH?HHHHHHIHIIIHEGHHHHHHHIHDCIHHIHIHHHGIIIHHIIIIIIGHIIHGIIIIIIHHIIIHHHHHIIIIIIIHIIHHIHHHIIHHIIHIIIIHHHHHHCIIIIIIIIIIIIIIIIIHIIIIIIIIIIIIEHIIIIIIIIIIIIIIIHIIHHCGIHIHHHHIIIIIHIIIIIIIIIIIIIIIIIIIIIIIIIIIIIIIIIIIHIIIIIIIIIIIIHIIIIIIIIIIIIIIIIIIIIIIIIIHIIIIIIIIDDDDD
@HISEQ:969:HM2KJBCX2:2:1101:11073:39391 2:N:0:ACTATGCA
TGGAGAGGAGATCCCAACTATCCCTATTAATCATTACGGTGGTCCTAGAAACCAACAAAATAGAATCATCCGTCCTATTTTATTATTCCATGCTAATGTATTCAAGCAAAATGCCTGCTTTAAACACTCTAATTTTTTCAAAGTAAAGGTCCTGGTTCCCCGCGGCACCCAATTAAGGACATCGCGGTTCTCCAGAAGGTGAGAAATTGACTACACCAGTTCATACCCCTTAAGGCACGACCGATGTGTCAATCCCGAAATTCAACTACGAGCTTTTTAACTGCAACAACTTTAATATACGCTATTGGAGCTGGAATTACCGCGGCTGCTGGCACCAGACTTGCCCTCCAA
+
DDADDIIIIIHIHIIIIIIIIIIIIIIIIIIIIIIIIHHIIIIIIIGIIIIIHHHIIIIIIIIHIIIIIFIGIHHIIGIHHHIIIHIHIIIIIIIIIHIIIGHIIIIHHHHHHIIIIIIHHHHIIIIIHIIHHIIHIGHHHIIHHIIIIIIIIIIIIIIIIIIIIIIHHIIIIIIHIIIIHIIIIIIIHHIHIIIIHIIIIIIIIIIIIIIIIIIIIIIIIIIIIIIIIIIIIIIIIIIIIIIIIIIIHHIHIGIIIIIIHIIIIIHIIIIIIIIIIIHIIHIHG@IIIIIIIIIIIIHIIIIIHIIIIIIIHIIHHIIIIIIIIIIIIIIIHIIIIIIIIIIIIIDDDDD
@HISEQ:969:HM2KJBCX2:2:1101:6071:40858 2:N:0:ACTATGCA
TGGAGAGGAGATCCCAACTATCCCTATTAATCATTACATCGATCCTAGAAACCAACAAAATAGAATCTGATGTCCTATTTCATTATTCCATGCTAATGTATTCAAGCGTAAGCTTGCTTTAAACACTCTAATTTTTTCAAGGTAACAGTCCTAATTCCCCATAACATCAAATAAATGACATTATGGTTCTTTAGAAGGTGAGAACCAATAAAACCAGTACATACCAAGGCATGACCGATTCCTTGATCCCGAAATTCAACTACGAGCTTTTTAACTGCAACAACTTTAATATACGCTATTGGAGCTGGAATTACCGCGGCTGCTGGCACCAGACTTGCCCTCCAA
+
<D@00<<010C1<1<<<<FHH11<D<DC@1<1D11<1<C1<<1<01DF1D111<<C@11<DG111<<1C1D1<1<FEH1C1CEE<GHFHEHGC11EIHHIIIHHIFHHGH@1HGFHHHFF6<AAC@HHHIFFHCFAB<?HGEHHHHHIIHHHEFHHHGCEFDCCFECFEHHEC?IHIIIIHHIHI:IHFGFIIHIIGII;IHFHIHIHHGEEGGCCHHFHHHHIEHHEHHF;FHIGHEHHCFHFHHFHHIHIHHH@EIIHHC@C1?EHEIIHFDCIHHGHG?@HCFHIHF0FIHHEIIHHGC@EEHECIIIHHC?HD@EFIHEHFEHFGFGC<IIIIHHEDDBBD
@HISEQ:969:HM2KJBCX2:2:1101:10996:40650 2:N:0:ACTATGCA
TGGAGAGGAGATCCCAACTATCCCTATTAATCATTACGTAAATCCTAGAAACCAACAAAATAGGATCAACGTCCTATTTCATTATTCCATGCTAATGTATTCAAGCGCGAGCCTGCTTTAAACACTCTAATTTTTTCAAAGTAACAGTCCTGATTCCCCGCCACACCAAATTAATGACATGATGGTTCGTCAGAAGGTAGGAATCAGTAACACCAGTACGTACTGAAGGCACGACCAACGTACTAATCCCGAAATTCAACTACGAGCTTTTTAACTGCAACAACTTTAATATACGCTATTGGAGCTGGAATTACCGCGGCTGCTGGCACCAGACTTGCCCTCCAA
+
@@DDA1GHEHGHIIIIIIIHIIIIIIIIHIIIIIIIHIHHIIIIIIIIIHIIIIIIHIIIIHIHHFH?H?GG?HHHCHHF<CFC1D1FGG?FEFHIIIIHGIIHIHHEBHIIHIIIIHIHGIIIHHIGIIIIIIIIIIIIIHIIIIIHIIIGEHHIIIHIHIIIIHHIIIIIIIHIHIIHFIIIHIIHHIHIHIHHHGIIIIHHIHHHIIIIIIIIIIHEIHHCHHIIIIIIIIIIIIHE>IIHIIIIIIIIIIIIIIIIIIIIIIIIIIIIIIHIIIIIIIIIIIIIIIIIIIIIIIIIIIIIIIIIIIIIIIIIIIIIIIIIIIIIIIIIIIIIIIIIDDDDD
@HISEQ:969:HM2KJBCX2:2:1101:15287:42393 2:N:0:ACTATGCA
TGGAGAGGAGATCCCAACTATCCCTATTAATCATTACGTCGATCCTAGAAACCAACAAAATAGAATCAAACGTCCTATTTCATTATTCCATGCTAATGTATTCAAGCGTACGCCTGCTTTAAACACTCTAATTTTTTCAAAGTAACAGTCCTGATTCCCCACGACACCAAATTAATGACATCGCGGTTCTTCAGAAGGTAGGAACCAATAATGCCAGTACGTACCGAAGCACGACCAACAATTCGATCCCGAAATTCAACTACGAGCTTTTTAACTGCAACAACTTTAATATACGCTATTGGAGCTGGAATTACCGCGGCTGCTGGCACCAGACTTGCCCTCCAA
+
DDDDDIIIIGDHHGHHIIIIIIIGHIIIIHIHIIIHIIIIICHHHHIHIIIHEHHIIIHIIIIIHHHHHHHIIIGHIIIIGIIIIIHFHEHIIIIIIIHIIGIIIHHIIHHHIIIIIHHHHHIIHIIHIHHIIIIIGHHIIHIIIIIIIHHEHIIIIIIHIIIIHHIHIIIIHIIIIIIIHIIIIGIIIIIIIIIIIIHIIIIIIIIIIIIIIIIIIIIIIHIIIIIIIIIIIIIIIIIIHHGDIIHIIIIIIIIIIIIIIIHIIIIIIIIIIIIIIIIIIIIIIIIIIIIIIIIIGIIIIIIIIIIIIIIHIIIIIIIIIIIIIIIIIIIIIIGIIIIIDDDDD
@HISEQ:969:HM2KJBCX2:2:1101:8215:42682 2:N:0:ACTATGCA
TGGAGAGGAGATCCCAACTATCCCTATTAATCATTACCTCGACTCCGAAAGCCAACGAAATAGAATCGAGATCCTATTCCATTATTCCATGCACTAATGTTCAGGCTGTAGCGCCTGCTTTGAGCACTCCAATTTTTTCAAAGTAAACGTGCTGGCCACCCGTGGCACTCGGTTAAGAGAACCACGAACGAACCAACAAAATCGTCCGGGCAGACAGTAAACGCCGCAAGGCGCACCGCCCACCCGAAACCGAGATCCAACTACGAGCTTTTTAACCGCAACAACTTTAATATACGCTATTGGAGCTGGAATTACCGCGGCTGCTGGCACCAGACTTGCCCTCCAA
+
B@BD?1GGHC11FEG?@=HHIIGHHHFHFHIIIH@HHI1CEFHIGE=<0EHHIH@GHE=CFHI?<<CCCC1<@GGHFHCHHFEF?1FFEC<D1@C11FG1DDHHH@EHHHCHHG@EECE@@%HHFHFHHHIHHHB<FEF?HHEFC?HCHHHIHGGHHHECC7<7.AEC@DFEHFHHEGHHFHEEG?HGEE?GHHHIIHH=GHHHCHHE;HCGIIHHHFHECHCHHHHGGIIHCCDHIIHIHFC/<ED@GHFEHEEHEHGEHEHHHFHD1CCIDIHHHEG<CHCHHECEHHFHEHHEHIHEHHHIGIHHCGHIIIIIHIHHIHHHHGIHGHHGIHHHHGHHED@0D@
@HISEQ:969:HM2KJBCX2:2:1101:10816:41987 2:N:0:ACTATGCA
TGGAGAGGAGATCCCAACTATCCCTATTAATCATTACGGTGATCCTAGAAACCAACAAAATAGAATCATGCCGTCCTATTTTATTATTCCATGCTAATGTATTCAAGCAAAATGCCTGCTTTAAACACTCTAATTTTTTCAAAGTAAAGGTCCTGGTTCCCCGCGACACCCAATTAAGGGCATCGTGGTTCTCCAGAAGGTGAGAAATTGACTACACCAGTTCATACCCCTTAAGGCACGACCGATGTGTCAATCCCGAAATTCAACTACGAGCTTTTTAACTGCAACAACTTTAATATACGCTATTGGAGCTGGAATTACCGCGGCTGCTGGCACCAGACTTGCCCTCCAA
+
DDDDDIIIIIIGHIIIIIIIIIHIIIIIIIIIIIIIIHHHIIIHHIHHHHHGHHIIIGHGIIFHHIIHIIHIIIIHGHI1FHHIIHIIIFHHIIHIHHHIIHIHHIIIIHHIIIHIHHIGIIHIIHHEIIIIHIIHIHHIIIIIIHHIGIIIIIIHHHIIIIIIIIIIHIIIIIIIIHGIHIIIIHIIIIIIGIIIHIIIIIIIIGDDIHIHIIIHIIHIHIIIIIIIIIHIHGIIIHDIIIHHIIIIIHHHHHHGGIIIIIIIIHIIIIIIIIIIGHHIIIIIIIIIIIHHHIIIIIIIIIIGIHFHIIIIIIHIIIIIIIIIIIIIIIIIIIHGIHIIIIIIIIIDDDDD
@HISEQ:969:HM2KJBCX2:2:1101:2000:43290 2:N:0:ACTATGCA
TGGAGAGGAGATCCCAACTATCCCTATTAATCATTACGGTGATCCTAGAAACCAACAAAATAGAACCATGCCGTCCTATTTTATTATTCCATGCTAATGTATTCAGGCACTAGCCTGCTTTGAGCACTCTAATTTTTTCAAGGTAATAGTCCTGCTTCCCCAACGCACCAAATGAATGGCATGCTGGTTATTCAGAAGGTAAGAACCCATCACGCCAGTATGGACAGTGAAGCCCGACCAACGAACAGATTCCGAAATTCAACTACGAGCTTTTTAACTGCAACAACTTTAATATACGCTATTGGAGCTGGAATTACCGCGGCTGCTGGCACCAGACTTGCCCTCCAA
+
DDDDDIIHHIIIHIIIIIIIIIIIIIIIIIIIIIIIIIIIIIIIIIIIIIIHHHIIIIIIIIHHIIIIIHIIIIIIIIIIIIHIIHHIIIIIHIHIIIIIIIIIIIIIHIIIHIIIIIIIIIHIIIIIIIIIIIIIIIIIIIIIIIIIIIIIIHIIIIIEIIIIIIIIIIIIIIIIIIIIIIIIIIIIHHIIIIHHHHIIIIIIIIIIIIHIIIIIIIIIIIIIIIIIIIIIIIIIIIIIIIIIIHHIIIIIIIIIIIIIIIIIIIIIIIIIIIIIIIIIIIIIIIIIIIIIIIHGIIIIIIIIIIIIIIIIIIIIIIIIIIIIIIIIIIIIIIIIIIIIIIIDDDDD
@HISEQ:969:HM2KJBCX2:2:1101:10209:42099 2:N:0:ACTATGCA
TGGAGAGGAGATCCCAACTATCCCTATTAATCATTACGGTGATCCTAGAAACCAACAAAATAGAACCATGCCGTCCTATTCTATTATTCCATGCTAATGTATTCGAGCAAAAATGCCTGCTTTAAACACTCTAATTTTTTCAAGGTAAAGGTCCTGGATCCGCAAGACACCCAATTAAGGACATCAAGTTTCTCCAGAAGGTGAGAAATCAACAGCGACAGTTCATACCCCTTAAGGCATGACCATCACGTCAATCCCGAAATTCAACTACGAGCTTTTTAACTGCAACAACTTTAATATACGCTATTGGAGCTGGAATTACCGCGGCTGCTGGCACCAGACTTGCCCTCCAA
+
AADBDIIHIIIIIIIIIHIIIIIIIIIIIIIIIIIIHEHGHIIIIIIICHHIIHIIIHHHIH@HIIHHIHIIIHHDHIIHHIIIHHGIIHEHFHHGEFHGGGCHHHHIIHIIIIHHIIHHGIIHIIHHHHIIHIIIIHHHHHHIHHHGIIIIHIIIHHIHHHIIIIIIIHIIHIIHIIIHIIIIIIIIIIIIHIGIIIHIIIIGIIIIIHIIHIIIIIIIIIIIHIIIIHIIIHHIGIIGIIHIIIIIIIHFFHHGIIHIIHIIIIIIIHIIIIHIIHHIIIIIIIIHIGIHIIIIIHIIIIIIIIIIIIIIIIIIIIIHIIIIIIIIIIIIIIIIIIIHHIIIIIIIDDCDD
@HISEQ:969:HM2KJBCX2:2:1101:17547:44030 2:N:0:ACTATGCA
TGGAGAGGAGATCCCAACTATCCCTATTAATCATTACGGTGATCCTAGAAACCAACGAAATAGAATCAGTCCGTCCTATTTCATTATTCCATGCTAATGTATTCAGACGATAGTCTGCTTTAAACACTCTAATTTTTTCAAAGTAACAGTCCTGATTTCCCATCACACCAAATAAATGGCATGAAAGTTCCTCAGAAGGTAGAGATCCATCTCACCAGTGCAGACAATTAAGCCTGACCAATGGGTAGACCCCGAAGTTCAACTACGAGCTTTTTAACTGCAACAACTTTAATATACGCTATTGGAGCTGGAATTACCGCGGCTGCTGGCACCAGACTTGCCCTCCAA
+
DDDDDIIIIIIIIIIIIIIIIIIIIIIIIGIIIIIIIIIIIIIIIIIIIIIIIIIIIHIIIIHHHIGIIIIIIIIIIIIIHIIIIIIIIIIIGHIIHIIIIIIHIIIIIIIIIIIIIIIIIIIIIHIHIIIIIHIHIIIIIIIIIIIIIHIIIIHIIIHIIIIIIIIIIIIIIIIIIIIIIIIIIIIIIIHIIIIIIIIIIIIIIIIIIIIIIIIIIIIIIIIIIIIIIIIIIIIII=IIIIIIIHHIIIHIIIIIIIIIIIIIIIIIIIIIIIIIIIIIIIIIIIIIIHIIIIIIIIIIIIGIIIIIIIIIIIIIIIIIIIIIIIIIIIIIIIIIIIIIIIIDDDDD
@HISEQ:969:HM2KJBCX2:2:1101:4883:44629 2:N:0:ACTATGCA
TGGAGAGGAGATCCCAACTATCCCTATTAATCATTACGTCGATCCTAGAAACCAACAAAATAGAATCAAACGTCCTATTTCGTTATTCCATGCTAATGTATTCAAGCGTGAGCCTGCTTTAAACACTCTAATTTTTTCAAAGTAACAGTCCTGATTCCCCATGACACCAAATTAATGACATCATGGTTCGTCAGAAGGTAGGAATCAATAATACCAGTACGTACAATAGCACGACCAATAAATTAATCCCGAAATTCAACTACGAGCTTTTTAACTGCAACAACTTTAATATACGCTATTGGAGCTGGAATTACCGCGGCTGCTGGCACCAGACTTGCCCTCCAA
+
DDDDDHIIIIIIHIIIIIIIIIIIIGHIIIIIIIIIIHIIIIIIIIIIIIIIIHIIIIHIIIIIEHIIIIIIIIIHHHHIIIIIIII?HHIIIIIIIIIIIIHIIIIIHIIIHIIIIIIIIIHIIIIIIIIHHHIIIHIHIGIIIIIIIIIHIIIIIIIHHIIIIIIIHHHHIIIIIIIIIIIIIIIIHIIIIIIIIIIIIIIIIIIIIHHHHIIIIIIIIIIIIIIIIIIIIIIIIIIIIIIIIIIIIGIIIIIIIIHHIIIIIIIIIIIIIIIIIIIIIIIIIIIIIIIIHIIIIIIIIIIIIIIIIIIIIIIIIIIIIIIIIIIIIIIIIIIIIIIIDDDDD
@HISEQ:969:HM2KJBCX2:2:1101:21248:44894 2:N:0:ACTATGCA
TGGAGAGGAGATCCCAACTATCCCTATTAATCATTACGGTGATCCTAGAAACCAACAAAATAGAACCATGCCGTCCTATTCTATTATTCCATGCTAATGTATTCGAGCAAAAATGCCTGCTTTAAACACTCTAATTTTTTCAAGGTAAAGGTCCTGGATCCGCAAGACACCCAATTAAGGACATCGAGTTTCTCCAGAAGGTGAGAAATCAACAGCAACAGTTCATACCCCTTAAGGCACGACCATTACGTCAATCCCGAAATTCAACTACGAGCTTTTTAACTGCAACAACTTTAATATACGCTATTGGAGCTGGAATTACCGCGGCTGCTGGCACCAGACTTGCCCTCCAA
+
0<DD0DGEHHH??C?CF=1C<1CCCD@1CHCHF?1<FCG1<@1C11<@CCC1<FCEHCEGH?<FFCECGEHHH<C/0C1111<C1@1<@@C1<@1<C11<<C1@CG@HE@G@DBC?H?G@1HE@BF@CHHEB<<<EHEHGEGFGDHDFHHCEHHHCE<CC?C@E7<<D<CHFHF/HF@CFGHHEC<D/CDCEHHIHHHEHHGIHHEFEEHHG@?IHEC<1HFCHHC@GHFHHHHIIHHHHC<AHHFEEFHF@G<CHCGD<@FHHHFHHCCCD<IHEFHHCGHIHGHFHHF1HHHEH@EEGDHGHHGIHHHHHFIHHHIHIHGHGIIIHHHHIIHEHIIHHHHIIHIGIDDDDD
@HISEQ:969:HM2KJBCX2:2:1101:10302:46088 2:N:0:ACTATGCA
TGGAGAGGAGATCCCAACTATCCCTATTAATCATTACGTCAATCCTAGAAACCAACAAAATAGGATCAACGTCCTATTTCATTATTCCATGCTAATGTATTCAAGCGCGAGCCTGCTTTAAACACTCTAATTTTTTCAAAGTAACAGTCCTGATTCCCCGCCACACCAAATGAATGACATGATGGTTCGTCAGAAGGTAGGAACCAGTAACACCAGTACGTACCTAAGGCACGACCAACGTACTGATCCCGAAATTCAACTACGAGCTTTTTAACTGCAACAACTTTAATATACGCTATTGGAGCTGGAATTACCGCGGCTGCTGGCACCAGACTTGCCCTCCAA
+
DDDDCIIIIHGHHHIHIIIIFHIIIIIIIIIIIIIIIIIIIIIIIIIIIHIIIIIIIIIIIIHHIHIIGHHHHIHIIIIHIHIIIIIIIIHIHIFHHHHIIHIHIIIIHIHIIHHIIIIHIHHHGHHIIIIIIHHGHHHIHHHHHHHIIIIIIHIIIIIIIIIIIIIIIIGIIIIIIIIIIIIIHIIIIIIIIIIIIIIIIIIIIIIIIIIIIIIIIIIIIIIIIIIIIIIIIIIIIIIIIIHHIIIIIIIIIIIIIIIHIHIIIIIIIIIIIIIIIIIIIIIIIIIIIIIHIIIIIIIIIIIIIIIIIIIIIIIIIIIIIIIIIIIIIIIIIIIIIIIIDDDDD
@HISEQ:969:HM2KJBCX2:2:1101:7989:46166 2:N:0:ACTATGCA
TGGAGAGGAGATCCCAACTATCCCTATTAATCATTACGGTGATCCTAGAAACCAACAAAATAGAACCATGCCGTCCTATTCTATTATTCCATGCTAATGTATTCGAGCAAAAATGCCTGCTTTAAACACTCTAATTTTTTCAAGGTAAAGGTCCTGGATCCGCAAGACACCCAATTAAGGACATCAAGTTTCTCCAGAAGGTGAGAAATCAACAGCGACAGTTCATACCCCTTAAGGCATGACCATCACGTCAATCCCGAAATTCAACTACGAGCTTTTTAACTGCAACAACTTTAATATACGCTATTGGAGCTGGAATTACCGCGGCTGCTGGCACCAGACTTGCCCTCCAA
+
DDDDDIIIIIIIIIIHHIIIIIIIIHIIIIIIIIIIIIGGHFIHIIGHIIIHHIIIIIIIIHHEHIIIIIIIIIIGHIIIHIIGIICHHHHHHHIHIHIIIFEHHIIIIIIIIIIIIIIIIHIIIHHIIIIHIIHIHHIHIIIIIIIHIIIIIIIIIIIIIIIIIIHIIHIIIIIIIIHIIIIIIIIIIIHIIIIIIIIIIIIIIIIIIIIIIIIIIIIIIIIIIIIIIIIIIIIIIIIIIIIIIIIHIIHGIIIIIIIIIIIIIIIIIIIIIIIIIIIIIIIIIIIIIIIIIIIIIIIIIIIIIIIIIIIIIIIIIIIIIIIIIIIIIIIIIIIIIIIIIIIIIIIIDDDDD
@HISEQ:969:HM2KJBCX2:2:1101:8031:46460 2:N:0:ACTATGCA
TGGAGAGGAGATCCCAACTATCCCTATTAATCATTACGGTGGTCCTAGACCAACAAAATAGAACCAACGTCCTATTTTATTATTCCATGCTAATCTATTCAAGCAAAAGCTCGCTTTAAACACTCTAATTTTTTCAAGGTAATGGTTCTGGTTCCCCGACACACCCAATAAAGGACATATCGGCTCACCAGAAGGATAGACCCGACAACAGGACAGTACTCGCCAGAGACGGACCGCCCGGTCAGGCCTAAAATTCAACTACGAGCTTTTTAACTGCAACAACTTTAATATACGCTATTGGAGCTGGAATTACCGCGGCTGCTGGCACCAGACTTGCCCTCCAA
+
<DDD?CGHHHHE?CCC1CH?@FCGH1FE?@1C1CGEED0<C0D?FHHH?@HGHEHC1CFGE?GFHHHHIIEHHGHHCHHHEFHCH11GC?F?@GEHHEHHHCEGF@G>GHIHGDEIHFCEHHEHCHHEDGIHCFHCEFDCEEIHHIHGFHHGEGIHHG;GDHIIHIIHIHHF?GHHC?7HEIIIHGH@@HHFHHIHHH;HCD8CGDFCBHIHEHIIIIIHDCHIHHIHGHHFHIHIHDCC1EGIHHEGHGHCDHGHIIIHHHHHHIIIIIIHHHIIHHHIHHHFGCCHIFHEHGECD<DHHIHIIHHEGIIIIIIHIIIIIIHG?FHIHHHEFHIGHHIDAAAB
@HISEQ:969:HM2KJBCX2:2:1101:8465:46637 2:N:0:ACTATGCA
TGGAGAGGAGATCCCAACTATCCCTATTAATCATTACATCGATCCTAGAAACCAACAAAATAGAATCGGATGTCCTATTTCATTATTCCATGCTAATGTATTCAAGCGTGAGCCTGCTTTAAACACTCTAATTTTTTCAAGGTAACAGTCCTAATTCCCCGTGACACCAAATTAATGGCATTACGGTTCTTTAGAAGGTGAGAAATCAATAATATCAGTACATACCAACGGCATGACCGAAACATTGATCCCGAAATTCAACTACGAGCTTTTTAACTGCAACAACTTTAATATACGCTATTGGAGCTGGAATTACCGCGGCTGCTGGCACCAGACTTGCCCTCCAA
+
DDDDDIHHIIIIIIIIIIIIGIIIIIIIIIIIIIIIIIIIIHIIIIIIIIIHIIIIIIIIIIIHIIIIIIIIIIGHIIIIIIIIIIIHIIIHIIIIIHIIIIIIIIHIIIIIIIIIIIIIIIIIIIIHHHIIIIIIIIIIIIIIIIIIHIIIIIIIHIIIIIIIIIIIIIIHIIIIIIIIIHIIIIIIIIIIIIIIIIIIIIIIIHIIIIIIIIIIIIIIIIIIIIIIIIIIIIIIIIIIIIIIHHIIIIIIIIIIIIIIIIIIIIIIIIIIIIIIIIIIIIIIIIIIIIIIIIIIIIIIIIIIIIIIIIIIIIIIIIIIIIIIIIIIIIIIIIHIIIIIIIDDDDD
@HISEQ:969:HM2KJBCX2:2:1101:8794:46447 2:N:0:ACTATGCA
TGGAGAGGAGATCCCAACTATCCCTATTAATCATTACGTCGATCCTAGAAACCAACAAAATAGAATCAAACGTCCTATTTCGTTATTCCATGCTAATGTATTCAAGCGTGAGCCTGCTTTAAACACTCTAATTTTTTCAAAGTAACAGTCCTGATTCCCCATGACACCAAATTAATGACATCATGGTTCGTCAGAAGGTAGGAATCAATAATACCAGTACGTACAATAGCACGACCAATAAATTGATCCCGAAATTCAACTACGAGCTTTTTAACTGCAACAACTTTAATATACGCTATTGGAGCTGGAATTACCGCGGCTGCTGGCACCAGACTTGCCCTCCAA
+
DBDD?HIHHIC@EHHHHIHHIHIGIICHHGIHFEHFHHHHGGIIGIIHHIIGHFHHIHIIIEHHE1CHEHEHIGHHHEIIIGIIEHIEHEHHCHIHHHHHHHHHHHIEHIHHHAHHGIHHHCHHHHHHIIFII<IIHIIIIIHHHHGHHIIHHHHHIIIIHHGGHIIIIIHGHIGIIIHHEIIIHIHGIHIIIIHHIIHIIIIHH;8HHHGHEHHIIIHIIIHIIIIIIIHHHHFHHIHFHHHIIIIIHHIIIIHH?EIIHHHIIIHIIIHIIIHIIIIIIIHHDEIIIIIIIIIIIIIIIHIIIIIIHIIHIIHGIIIIIHIIIIIHIIIIHIIIIIIHDDDDD
@HISEQ:969:HM2KJBCX2:2:1101:16314:46610 2:N:0:ACTATGCA
TGGAGAGGAGATCCCAACTATCCCTATTAATCATTACGTCAATCCTAGAAACCAACAAAATAGGATCGAACGTCCTATTTCATTATTCCATGCTAATGTATTCAGGCGTTAGCCTGCTTTAAACACTCTAATTTTTTCAAAGTAACAGTCCAGATTCCCTGCAACACCAAATTAATGGCATTACAGCTCATCAGGAAGGAGGAATCAGTGAGACCAGTACATACCAGTGGCATGACCAACCTACTGACCCCGAAATTCAACTACGAGCTTTTTAACTGCAACAACTTTAATATACGCTATTGGAGCTGGAATTACCGCGGCTGCTGGCACCAGACTTGCCCTCCAA
+
DDCDDHIIIIHIHHHHIIIIIIIIIIIIIHHEHHIIIIIHHII1DGHHHIHIHIIIIIIIGHHIIIEHHIHIIGIHEHIIIIHIHIIHHHIIGIHHIIIIIIHHHIIIIIHIIIIIIIIIIIIHIHIIIIIIIIIIIIIIIHHIIIIIIIIHHHHHIIIHHIIIIIIIIIIIIIIIIIHHIIIIIIIIIIHIHHIIIIIHHIIIIIIIIIIHIIHHIIIIIIIIIIIIGIIIIIIIIIHIHIIHHIIIIIIHIIIIHIIIIIHIIIIIIIIIIIIHHHIIHIIIIHHHIIHIHIIIIIIIIIIIIIIIIIIIIIHIIIIIHHIIIIIIIIIIIIIIIIIIIDDDDD
@HISEQ:969:HM2KJBCX2:2:1101:6773:48679 2:N:0:ACTATGCA
TGGAGAGGAGATCCCAACTATCCCTATTAATCATTACGTCGATCCTAGAAACCAACAAAATAGAATCAAACGTCCTATTTCGTTATTCCATGCTAATGTATTCAAGCGTGAGCCTGCTTTAAACACTCTAATTTTTTCAAAGTAACAGTCCTGATTCCCCATGACACCAAATTAATGACATCATGGTTCGTCAGAAGGTAGGAATCAATAATACCAGTACGTACAATAGCACGACCAATAAATTGATCCCGAAATTCAACTACGAGCTTTTTAACTGCAACAACTTTAATATACGCTATTGGAGCTGGAATTACCGCGGCTGCTGGCACCAGACTTGCCCTCCAA
+
DDDDDFHFEGCC@GHCHGHHIHIHHCEHHHIIIGHIIIHGCCCECHHIIIIHEHIH1CHHHICGHEHHHI?CFHIIIHHI?GHHHHIHIHHECFHIIIIIIIGIIIHHHHHCHHGIIHIIIIIIIIHIIHHIIHIIIIHIHIHIIIIIIIGIIIIIHIHIIIIIIIIIIIIHHHHI:IIIIIIHIIHIIHHIIIIIIIIIIIIIHI<IIIIIHIIIIIIIIIIIIIIIIIIIIIIIIIIIIIHHIIIIIIIIIIIIIIIIIIIIIIIIIIIIIIIIIIIIIIHGIHHIIIIIIIIIIIIIIIIIIIIIIIIIIIIIIIIIIIIIIIIIIIIIHGIIIIIIDDDDD
@HISEQ:969:HM2KJBCX2:2:1101:3773:49046 2:N:0:ACTATGCA
TGGAGAGGAGATTGCCCAACTATCCCTATTAATCATTACATCGATCCTAGAAACCAACAAAATAGAATCGGATGTCCTATTTCATTATTCCATGCTAATGTATTCAAGCGTGAGCCTGCTTTAAACACTCTAATTTTTTCAAGGTAACAGTCCTAATTCCCCGTGACACCAAATTAATGGCATTACGGTTCTTTAGAAGGTGAGAAATCAATAATATCAGTACATACCAACGGCATGACCGAAACATTGATCCCGAAATTCAACTACGAGCTTTTTAACTGCAACAACTTTAATATACGCTATTGGAGCTGGAATTACCGCGGCTGCTGGCACCAGACTTGCCCTCCAA
+
DDDDDIIIIIIHIIIIIIIIIIIIIIIIIIIIIIII?HHIIHIIIIIIIIIIIIIIIIIIIIIIIIIIIHIIIHHHIIIIIIIIIHIIIFHHGHHIIIIIIIHIIIIHHIIIIIIIIIIIIIIHHHIIIIIIIIIIIIIIIHIIIIIHIHIIIIIIIIIIIIIIIIIIIIIIIIIIIIIHIIIIIIIIIIIHIIIIIIIIIIIIIIIIIIIIIIIIIIIIIIIIIIIIIIIIIIIIIIIIIIIIIIHHIIIHIIIIIIIIIIIIIIIIIIIIIIIIIIIIIIIIIIIIIIIIIIIIIIIIIIIIIIIIIIIIIIIIIIIIIIIIIIIIIIIIIIIIIIIIIIIIDDDDD
@HISEQ:969:HM2KJBCX2:2:1101:15701:49219 2:N:0:ACTATGCA
TGGAGAGGAGATCCCAACTATCCCTATTAATCATTACGGTGATCCTAGAAACCAACAAAATAGAACCATGCCGTCCTATTTTATTATTCCATGCTAATCTATTCAAGCACAAGCCTGCTTTAAGCACTCTAATTTTTTCAAGGTAATAGCTCTGCTTCCCCAACGCACTAACTTAATAGCATGCTGGTTATTCAGAAGGTAGGAATTCATCAGGCCAGTGCGGACAGTGAAGCCCGACCAACCGACAAACTCCGAAATTCAACTACGAGCTTTTTAACTGCAACAACTTTAATATACGCTATTGGAGCTGGAATTACCGCGGCTGCTGGCACCAGACTTGCCCTCCAA
+
DDDDCIIIIGIHIIIHIIIIIIIIIHFHIIIIHHIHIIIIIIIHIIIIIGIHHHIIFHIIIIHIIIHIIGHIHIHIIHIIIIHIIIGHHGHHEHHHIHIIIIIIIIHIHHHIHHIHIIHHIIIIHHIGIIHGHHIHHIHIHIIIIHIIIIIIHIIHHIIIIIHIHIHIIHIIIIIIIIHIIIIHHHIIIIIIIIIIIIIIIIHIIIIIIIIIIIIIIHIIIIIIIIIIIII=HGIHHHDIIIIIHHGHHHGIIIIIIIIIIIIIIIHIIIIIIIIIIIIIIIHIHHIHHIIIIIIHIIIIIIIIIHIIIIIIIIIIIIIIIIHIIIHIIIIIIIHHIIIIIIIDDDDD
@HISEQ:969:HM2KJBCX2:2:1101:13698:49025 2:N:0:ACTATGCA
TGGAGAGGAGATCCCAACTATCCCTATTAATCATTACGGTGATCCTAGAAACCAACAAAATAGAACCATGCCGTCCTATTCTATTATTCCATGCTAATGTATTCGAGCAAAAAATGCCTGCTTTAAACACTCTAATTTTTTCAAGGTAAAGGTCCTGGATCCGCAAGACACCCAATAAAGGACATCAAGTTTCTCCAGAAGGTGAGAAATCAACTGTAACAGTTCATACCCCTTAAGGCATGACCATCACGTCAATCCCGAAATTCAACTACGAGCTTTTTAACTGCAACAACTTTAATATACGCTATTGGAGCTGGAATTACCGCGGCTGCTGGCACCAGACTTGCCCTCCAA
+
DDDDDIIIIIIIIIIIIIIIIIIIIIIIIIIIIIIIIIIIIIIIIIIIIIIHHHIIIIIIIIIIIIIIIIIIHHIIIIIIIIIIIIIIIIIIIHIIIIIIIHHHIIHIIIIIIHIHIIIIIIIIIIIIIIIHIIHHIIIIIIIIIIIIIIIIIHIIIIIIHIHIIIIIIIIIIIIIIIIIIIIIIIIIIIHHIIIIIIIIIIIIIIIIIIIIIIIIIIIIIIIIIIIIIIIIIIIIIIIIIIIIIIIIIHIHHIIIIIIIIIIIIIIIIIIIIIIIIIIIIIIIIIIIIIIIIIIIIIIIIHIIIIIIIIIIIIIIIIIIIIIIIIIIIIIIIIIIIIIIIIIIIIIIIDDDDD
@HISEQ:969:HM2KJBCX2:2:1101:13688:49354 2:N:0:ACTATGCA
TGGAGAGGAGATCCCAACTATCCCTATTAATCATTACGGTGATCCTAGAAACCAACAAAATAGAACCATGCCGTCCTATTCTATTATTCCATGCTAATGTATTCGAGCAAAAATGCCTGCTTTAAACACTCTAATTTTTTCAAGGTAAAGGTCCTGGATCCGCAAGACACCCAAAATTAAGGACATCCAAGTTTCTCCAGAAGGTGAGAAATCAACAGCAACAGTTCATACCCCCTCCTTAAGGCACACGACCATCACACGTCAATCCCGAAATTCAACTACGAGCTTTTTAACTGCAACAACTTTAATATACGCTATTGGAGCTGGAATTACCGCGGCTGCTGGCACCAGACTTGC
+
DDADAIIIIIEEHIIGHHHIIIIHIIIIIIIHIHHHIHHHIIIIHHHHHIEHHGIIICHHHI@EHHHIIEHIDIIGHGHE?C<DHCFFHHGIHHIHEHGHHEFHGHHIIHHFIHEIHHHHHGHEHHEHHHIIIIIGHHHHIIHIIIIIHGGIHIIIHIHDIGHHIIIIIIHIIIIIHIIHIHIHHFIHIHIIHIIIIIIIIIIIHIIIIHHIIIIIIIIIIIIIIIIHHIIIIIHHIIIIIIIIIIIIIHHIHHHEIIHIIIHIIHGIIIIIHIIIIIIIHHIIIIIIIIIIIIIIIIIIIIIIIIIIIIIIIHIHIIIIIIIIIIIIIIIIIIIIIIIHIIIIIHFEIIIIDDDDD
@HISEQ:969:HM2KJBCX2:2:1101:8781:49269 2:N:0:ACTATGCA
TGGAGAGGAGATCCCAACTATCCCTATTAATCATTACGTCGATCCTAGAAACCAACAAAACAGGTTCGATCGTCCTATTTCGTTATTCCATGCTAATGTATTCAAGCGCGAGCCTGCTTTAAGCACTCTAATTTTTTCAAAGTAACAGTCCTGTTTCCCCGCAACAACAAATTAATGCCATCACGGTTCTACAAGAAGGAGGGACCAGTGAGGCCAGTGCATACCAGTGGCACGACCAACCTACTGGCCCCGAAATTCAACTACGAGCTTTTTAACTGCAACAACTTTAATATACGCTATTGGAGCTGGAATTACCGCGGCTGCTGGCACCAGACTTGCCCTCCAA
+
DDDBDIIIIIIIHIIHIIIIIGIIIIIIHIIIIIIIIIHHIIIIIIIIIHIIGHHIHHIIEHGIHHIIIIIIIIIIHIIIIIIIIIIIHGHHCHIIIIIIIHIHIHHHIIIIIIIHIHIHIIIHIIHIIIHHIIIIHIIIIIHHIHHHHIIIIIHHHIIIIIIIIIIIHHHHHIIIIHHHHIIIIIHIIIIIIIIIIIHHHIIIIIIIIIIIIHIIIIIIIIIIIIIIHHIHIIIIIHHHIIHHGIIIHIIIIIIIIIIIIIIIIIIIIIIIIIHIHHHIIHIIIIIIIIIIHGIHIIIIIIIIIIIIIIIIIIIIIIIIIIIIIIIIHIHIIHIIIIIIIDDDDD
@HISEQ:969:HM2KJBCX2:2:1101:4260:48624 2:N:0:ACTATGCA
TGGAGAGGAGATCCCAACTATCCCTATTAATCATTACGGTGATCCTAGAAACCAACAAAATAGAATCATGCCGTCCTATTTTATTATTCCATGCTAATGTATTCAAGCAAAATGCCTGCTTTAAACACTCTAATTTTTTCAAAGTAAAGGTCCTGGTTCCCCGCGACACCCAATTAAGGGCATCGCGGTTCTCCAGAAGGTGAGAAATTGACTACACCAGTTCATACCCCTTAAGGCACGACCGATGTGTCAATCCCGAAATTCAACTACGAGCTTTTTAACTGCAACAACTTTAATATACGCTATTGGAGCTGGAATTACCGCGGCTGCTGGCACCAGACTTGCCCTCCAA
+
B@DDDIIHGEHHHHHIIIGHHHHIHCHHHIIIIHIIIHIIHICGHHIHIIIFHHIIIIHHHHHHHGHIHHC@HHIHIIIGHEHIII?HHEHEHHG?HCGHEFHIIIIIHIIIIHHHHFHHHHHHIIIHHHHHFHIHHHHIGHHHHHIIIIIHHHFIIIIIIIIIIIIIIHHIHHHHHIHHGIIGIHEIIIIIHHIIIIIIIII<IIHIIIIHIIHHIIHIIIIIHGIGIHIHHIIGIIIIIGIIIIIGGHGIIHHCIIIIIHHGIIHGIIIHGIIIIIIIIHHIIHIHHHIIIIIIIHHIIHHIHIIIIIHGIHIIHHIHHHIIIIIIIIIIIHHIIIIHIIIIHIIDDDD@
@HISEQ:969:HM2KJBCX2:2:1101:6296:48975 2:N:0:ACTATGCA
TGGAGAGGAGATCCCAACTATCCCTATTAATCATTACATCGATCCTAGAAACCAACAAAATAGAATCGGATGTCCTATTTCATTATTCCATGCTAATGTATTCAAGCGTGAGCCTGCTTTAAACACTCTAATTTTTTCAAGGTAACAGTCCTAATTCCCCGTGACACCAAATTAATGGCATTACGGTTCTTTAGAAGGTGAGAAATCAATAATATCAGTACATACCAACGGCATGACCGAAACATTGATCCCGAAATTCAACTACGAGCTTTTTAACTGCAACAACTTTAATATACGCTATTGGAGCTGGAATTACCGCGGCTGCTGGCACCAGACTTGCCCTCCAA
+
ADDDCIGIHIIIIIIIGIIHHIIIIIIHIIIIIGHHHHIIFHIIIIIIHIIIHIIIIIIHIIGIEHHHIIIHHGHHIIIHGGGHIIIIIIEEHHIIIHGHHDHHEIIIHIHHHGHHGHIIIIIIIHHIIIIIIHIHIIIIIIHIIGIIIIIIHCHFFIHHHGHIHHHGIIHHHHHHIIIIHHIIIIHHIHIIIIIIIIIIIIIIIIIIIIIIHIIIIIIHHIIHHHIIGIIIIIIII==IIIIHHEIIIIGHIIIIIIIHIIIIIIIIIIIIIIIIIIIIIIIIIIIIIIIIIIIIIIIIIIIIIIIIIIIIIIIIIIIIIIIIIIIIIIIIIIIIIIIIIIDDDDD
@HISEQ:969:HM2KJBCX2:2:1101:15370:49825 2:N:0:ACTATGCA
TGGAGAGGAGATCCCAACTATCCCTATTAATCATTACGGTGATCCTAGAAACCAACAAAATAGAATCATGCCGTCCTATTTTATTATTCCATGCTAATGTATTCAAGCAAAAATGCCTGCTTTAAACACTCTAATTTTTTCAAAGTAAAGGTCCTGGTTCCTCGTGGCACCCAATTAAGGACATCACGGTTCTCCAGAAGGTGAGAAATTCACTACACCAGTTCATACCCCTTAAGGCACGACCGATGTGCAAATCCCGAAATTCAACTACGAGCTTTTTAACTGCAACAACTTTAATATACGCTATTGGAGCTGGAATTACCGCGGCTGCTGGCACCAGACTTGCCCTCCAA
+
ABAADIIIIIIIIIIHIIIIIHIIIEHIIIIIIIIIIIGIHIIIIIIIIIHHHHIIHHIIIIIIGHHIIHIIIIIIIIHIIIIHIGIIIHHHIIIHHIHIHCGHHHHIIIIIIIHHIIIIIIIIIIIIIIIIIIHIIIHHEHIIHHIHIIIIIIIIIIIIIIIIIIIIIIHHIIIIIIIIHIHIIIIIIIGIIIIIIIIIIIIIIIIIIIIIIIIIHHIIIIIIIHHIIIIIIIIIIIIIIIGIIIIIIGIHIIIIIIIIIIIHIIIIIIIIIIIIIIIIIIIIIIIIIIIIGHIIIIIIIIIIIIIIIIIIIGIIIIIIIIIIIIIIIIIIIIIIIIIIIIIIIIIIDDDDD
@HISEQ:969:HM2KJBCX2:2:1101:3866:50543 2:N:0:ACTATGCA
TGGAGAGGAGATCCCAACTATCCCTATTAATCATTACTTCAGTCCTAGAAACCAACAAAATAGAACTAAAGTCCTATTCCATTATTCCATGCTAATATATTCAAGCAAACATGCCTGCTTTAAACACTCTAATTTTTTCAAAGTAAAAGTCTTGGATCCCTAGCGCACTCAATTAAGAGCACACTAGTTCCCCAAAAGGAAAAGCCCAAAGTTGCAGTACAAACCTTTCGGTTGACGGCAACTATAAGCCCAAAATTCAACTACGAGCTTTTTAACTGCAACAACTTTAATATACGCTATTGGAGCTGGAATTACCGCGGCTGCTGGCACCAGACTTGCCCTCCAA
+
@@@0@FHHC=111FHE?DEHH1DFEH1FEF@CC@@CEH?HGCFEFFH?@11G@@CEH1CHF@CH?<<1<FCHGIHHCH?1GHC<G@?C1<GF1<<CHHHIHDGEHEHFHFF@GCHHC@CADHHGHHHFFICHHHBGE.ADDHIHFHHHHIHBCHF1GHEEHCHDHHHCEHHGFHHFHH?D/FD?HHHGC</C<C<D/C0HHIIHHFCHCFCFFFIHCHG@HEIHHCCHDHFHHHECCC>DC@@FCHHIHDE@EFEHHHCIHHEHG<F@H?IIHHHEHHECHEHFCHHFHHHEIIIIIHIIGHHHHHFHEFEHHHHHHHEHEIIFHHFC<HHHECIHIHHE?@@@B@
@HISEQ:969:HM2KJBCX2:2:1101:14195:50780 2:N:0:ACTATGCA
TGGAGAGGAGATCCCAACTATCCCTATTAATCATTACGGTGATCCTAGAAACCAACAAAATAGAACCATGCGTCCTATTTCATTATTCCATGCTAATGTATTCAGGCAATAGCCTGCTTTAAGCACTCTAATTTTTTCAAGGTAACAGTCCTGCTTCCCCAACGCACCAAATTAATGGCATGCTGGTTATTCAGAAGGTAGGAATCCATCACGCCAGTACAGACCCAAAAGCCCGACCAACGGATAAATCCCGAAATTCAACTACGAGCTTTTTAACTGCAACAACTTTAATATACGCTATTGGAGCTGGAATTACCGCGGCTGCTGGCACCAGACTTGCCCTCCAA
+
DDDDDIIIIIIIIIIIIIIIIIIIIIIHIHHHIIIIIIIIIIIIIHIIIIIIHIIIHHHIIIGHIGHIIIIIHIIIIIIIIIHIIIIIIIIIIIIIIIIIHHHIIIIIIIIHIIIIIHHIIHIHIIIIIIIIIIIIIIHIIIIIIHIIHIIIHHIIIIHIIHIIHIIIIIIIHHHHIIIIIIHGHIIIIIIIIIIIIIIIIIIIIIIIIIIIIIIIIIIIIIIIIIIIHHIIIIIIIIIIIIIIHDIIIIIIIIIIIIIIIIIHHIHIIIIIIIIIIIIIIIHIIIIIIIIIIIIIIIIIIIIIIIIIIIIIIIIIIIIIIIIIIIIIIIIIIIIIIIIIIIDDDDD
@HISEQ:969:HM2KJBCX2:2:1101:17758:49896 2:N:0:ACTATGCA
TGGAGAGGAGATCCCAACTATCCCTATTATCATTACGTCGATCCTAGAAACCAACAAAATAGAATCAAACGTCCTATTTCATTATTCCATGCTAATGTATTCAAGCGTACGCCTGCTTTAAACACTCTAATTTTTTCAAAGTAACAGTCCTGATTCCCCACGACACCAAATTAATGACATCGCGGTTCTTCAGAAGGTAGGAACCAATAATGCCAGTACGTACCGAAGCACGACCAACAATTCGATCCCGAAATTCAACTACGAGCTTTTTAACTGCAACAACTTTAATATACGCTATTGGAGCTGGAATTACCGCGGCTGCTGGCACCAGACTTGCCCTCCAA
+
DDDDDIIGIHIIIIIIIIIIHIIIIIHIIIIIIIIIIIIIIIIIIIIIIIIHIIHIIIHIFHIFHHIIIHIIHHIIIIIIHHIIIIHHHICEC1IIHIIIIIIIIIIIIIHHIIHIIHHHIIIIIIIIHIIHIHIHHHIIHIHIIIIIIIIHIIHIIIIIHIIIIIIIIIIIIIIHHHIIIIIIIIIIIIIIIIIIIIIIIIIIIIHHIIIIIIIIIIIIIIIIIIIIIIIIIIIIIIIIHEDIIIIIIIIIIIIIIIIIIIIIIIIIIIIIIIIIIIIIIIIIIIIIIIIIIIIIIIIIIIIIIIIIIIIIIIIIIIIIIIIIIIIIIIIIIIIIIIIDDDDD
@HISEQ:969:HM2KJBCX2:2:1101:6243:50976 2:N:0:ACTATGCA
TGGAGAGGAGATCCCAACTATCCCTATTAATCATTACGTCAATCCTAGAAACCAACAAAATAGGATCAACGTCCTATTTCATTATTCCATGCTAATGTATTCAAGCGCGAGCCTGCTTTAAACACTCTAATTTTTTCAAAGTAACAGTCCTGATTCCCCGCCACACCAAATTAATGACATGATGGTTCGTCAGAAGGTAGGAACCAGTAACACCAGTACGTACCTAAGGCACGACCAACGTACTGATCCCGAAATTCAACTACGAGCTTTTTAACTGCAACAACTTTAATATACGCTATTGGAGCTGGAATTACCGCGGCTGCTGGCACCAGACTTGCCCTCCAA
+
DDBDDHIIIIIIIIIHHIIIIIIIIIIIIIIIIIIIIIIIIIIIIIIIHIIIIIIIIIIIIIIIHIIIIIIIIIIIIIIIIIIIIIIIIHIIIIIIIIIHHGHIHHIIIIIIIIIIIIIIIGIIIIGIIIIIIIIIIIIIIHIIIIIIIIIIHHHIIIIIIIIIIIIIIIHIIIIIIIIIIIIIIIIIIIIIIIIIIIIIIIIIIIIIIIIIIIIIIIIIIIIIIIIIIIIIIIIIIIIIIIIHIIIIIIIIIIIIIIIIIHIIIIIIIIIIIIIIIIIIIIIIIIIIIIIIIIIIIIIIIIIIIIIIIIIIIIIIIIIIIIIIIIIIIIIIIIIIIIIIDDDDD
@HISEQ:969:HM2KJBCX2:2:1101:11129:50750 2:N:0:ACTATGCA
TGGAGAGGAGATCCCAACTATCCCTATTAATCATTACGGTGGTCCTAGAAACCAACAAAATAGAACACAACGTCCTATTCTATTATTCCATGCTAATCTATTCAAGCAATAGCCCGCTTTAAACACTCTAATTTTTTCAAAGTAATGGTCCTGGCTCCCCAACACACCATACTGGTTCACCAGAAGGAAGACCCGACAGCAGACAGTACTCGCCAAAGACGGACCGCCCGGCCAGGCCTAAAATTCAACTACAAGCTTTTTAACTGCAACAACTTTAATATACGCTATTTGAGCTGGAATTACCGCGGCTGCTGGCACCAGACTTGCCCTCCAA
+
DDCDDIIIIIIIIIIIHIIIIEHIIIIIIIHIGHIIIIIIIIIIIIIIIIIIIHIIIIIGHHHIIIIIIIIHHHIIIIIHIIIIHIIIIHIIIIIIIIIIHHHIIIHIIIIIGIIIIIIIIIIHHIIIIIIIHIHIIIIIIIIIIIIIIHIIIIIHIIIIIIIIIIIIIIIHIIIIIIIHIIIIIIIIIIIIIIIIIIIIIIHHIIIIIIIIIIIIIHHIIIIIIIIIIIIHHIHIHHIIIIIIIIIIIGIIIIIIIIIIIIIIIIIIIIIIIIIIIIIIIHIIIIIIIIIHIIIIIIIIIIIIHIIIIIIIIIIIIIIHIHIIIIIIIDDDDD
@HISEQ:969:HM2KJBCX2:2:1101:21089:51463 2:N:0:ACTATGCA
TGGAGAGGAGATCCCAACTATCCCTATTAATCATTACATCGATCCTAGAAACCAACAAAATAGAATCGGATGTCCTATTTCATTATTCCATGCTAATGTATTCAAGCGTGAGCCTGCTTTAAGCACTCTAATTTTTTCAAGGTAACAGTCCTAATTCCCCGTGACACCAAATTAATGGCATTACGGTTCTTTAGAAGGTGAGAAATCAATAATATCAGTACATACCAACGGCATGACCGAAACATTGATCCCGAAATTCAACTACGAGCTTTTTAACTGCAACAACTTTAATATACGCTATTGGAGCTGGAATTACCGCGGCTGCTGGCACCAGACTTGCCCTCCAA
+
DDDDBHFEHHIECECFHCFHH1DCFHHHIIHHIIIEHHF@GCHEHFHHHEG1<<F=EGHHHG?GHCH@EHDC<11FF1<1FFFHHHHH?FFH11<C@HEIHIHHHEECHGEHHEHEHHHGHHEBHH@1EDHHHHGHIHHGHHHHEHHFIHHHHEFGIIGHIIIIHHI:HIIHIHIHHIHIIIIHIHI;IIIIIIHIHIIIIIIHIHFGIHHGIHIGIHECHHHDIGHHIIIIIIIIHIIHHHFCF<IIIEIHIIIIIIIIIIIIIIIIIIIIIHIIIIGIHIHFHHIIHIHIIHHIHIIIIIIIIHIHHIIIIIIIIHIIIIIGIIIIIIIIIHIIIIIIIIDDDDD
@HISEQ:969:HM2KJBCX2:2:1101:6458:51621 2:N:0:ACTATGCA
TGGAGAGGAGATCCCAACTATCCCTATTAATCATTACGTCAATCCTAGAAACCAACAAAATAGGGTCGAACGTCCTATTTCATTATTCCATGCTAATGTATTCAAGCGTTAGCCTGCTTTAAACACTCTAATTTTTTCAAAGTAACAGTCCTGTTTCCCTGCAACACCAAATTAATGGCATTACAGTTCTTCAGAAAGGAGGAATCAGCGAAGCCAGTTCATACCAGTGGCACGACCAACCTGCTGACCCCGAAATTCAACTACGAGCTTTTTAACTGCAACAACTTTAATATACGCTATTGGAGCTGGAATTACCGCGGCTGCTGGCACCAGACTTGCCCTCCAA
+
DADDDIGIHIHIIIIIIIIIIIHIIIIIIIIIIIIIHHIIIIIHIIIIIIIIHHIIIHIHIIHIGHHHHIIHEFHIIIIIIIIHGHIIIIHIFHIIIIIIIIHHIIIIIIIHIIIIIIIHIIIIIIIIIHIIIIIIHIIIIIIIIIIIHIHIIIIIHIIIIIIHH@IIIIIHHIIIIIHHIHIIIIIIIIIIIIIIIIIHIIIIIIIIIIIIIIIHIIIIIIIIIIIIIIIIIIIIIIIIIIIHIIIIIIIIIIIIIIIIIIIIIIIIIIIIIIHIIIIIIIIIIIIIIIHIIIIIIIIIIIIIIIIIIIIIIIIIIIIIIIIIIIIIIIIIIIHIIIIIIDDDDD
@HISEQ:969:HM2KJBCX2:2:1101:13971:51875 2:N:0:ACTATGCA
TGGAGAGGAGATCCCAACTATCCCTATTAATCATTACGGCGGTCCTAGAAACCAACAAAATAGGACCGCACGTCCTATTCTATTATTCCATGCTAACGTATTCGAGCAAAGGCCTGCTTTGAACACTCTAATTTTTTCAAAGTAAAAGTCCTGGTCCCCAACACACCCAGTGAAGGGCATGCGGTTCTCCAGAAGAGAAGGCCCGGCCGGACAAGTGCACGCGGTGAGGCGGACCTGCCAGCCAGGCCAAAGGTTCAACTACGAGCTTTTTAACTGCAACAACTTTAATATACGCTATTGGAGCTGGAATTACCGCGGCTGCTGGCACCAGACTTGCCCTCCAA
+
DDDDDIHHHIIIIIIIIIHIIIIIHIIIIIIIIIIIIIIIIIIIIIIIIIIHHIIIIIIIIIHIIIHIIIIIIGIHIIIIIIIIIIIHGHIIHIHIIIIIHIIIIIIIIIIIIIIIIIIIIIIIIIIIIIIIIIIIHIHIIIIIIIIIIIIHHIHGIIHIIIIIIIIIIIIIIIIIIIIIIIIIIIIIIIIIIIIIIIIIIIIIIIIIIIIIIIIIIIIIIIIIIIIIIIIIIIIIIIHIIIIIIIIIIIIIIIIIIIIIIIIIIIIIIIIIIIIIIIIIIIIIIIIIIIIIIIIIIIIIIIIIIIIIIIIIIIIIIIIIIIIIIIIIIIIIIIIIIIIDDDDD
@HISEQ:969:HM2KJBCX2:2:1101:16952:52075 2:N:0:ACTATGCA
TGGAGAGGAGATCCCAACTATCCCTATTAATCATTACTTCGGTCCTAGAAACCAACAAAATACAACCAAATTCCTATTTTATTATTCCATGCTAATGTATTCAAGCGAATGCCTGCTTTAAACACTCTAATTTTTTCAAAGTAAAAGTCCTGGTTCCCTGCCACCCTGAGTAAACAACATGACAGCTCACCAGAAAGGAAGACCCAGTCAGGACAGTACAAACCCTAGAGCAGACCATCCAACCGGACCTAAAATTCATCTACGAGCTTTTTAACTGCAACAACTTTAATATACGCTATTGGAGCTGGAATTACCGCGGCTGCTGGCACCAGACTTGCCCTCCAA
+
@D@D@<<E?G1<<1D?1<1<1CC11<D?FG1CG11<ED1DC=0EDHHH1DCG1FHGHH?DG<111<CE1<1<1FCE11111DGGF@11<1<DG1C8?@<F1<1IHEHDC@<@6<1FD<1<@8D9FHFB<@CCC8<68<DHA@F?CEAA1BC$B<D?HGD<1@DEF?4?FF@DFHG@GHH?:HCHGC@DFEHEDDIHECFC0C8HHHE?F?HCHG1CF<B6@FGC1CC1>EF<<11@?=HC?C<<11<11HFC<<1<1101D<@C1CEG@F1G@HHFGCHG@@<@F?HG?HHEEHG1H@GEHEEHED1HE@</E<///FG@EC<1HHHCHHEEG<<1<<=@@@0@0
@HISEQ:969:HM2KJBCX2:2:1101:2746:52627 2:N:0:ACTATGCA
TGGAGAGGAGATCCCAACTATTCCTATTAATCATTACGGTGGTCCTAGAAACCAACAAAATAGAACCACAACGTCCTATTCTATTATTCCATGCTAATCTATTCAAGCAATAGCCCGCTTTAAACACTCTAATTTTTTCAAGGTAATGGTCCTGGCTCCCCAACACACCCAATTAAGGACATACTGGTTCACCAGAAGGAAGACCCGACAACAGGACAGTACTCGCCAAAGACGGACCGCCCGGCCAAGTCTAAAATTCAACTACGAGCTTTTTAACTGCAACAACTTTAATATACGCTATTGGAGCTGGAATTACCGCGGCTGCTGGCACCAGACTTGCCCTC
+
@BDDD1EEHH1GC<@<CHIFHI@CGHCCF11DC1<<C@GG@CGIIFH?C<C1FCHHE?1DEH@<@CGHHH?EHH?@EDGCGFF11DCEE11<F@HH@<FHEDHEHEGHFHHHEC>DHHCG<HIHHHC@1@HHD@DGHHIIHHHHG@HGFHHFHCIHIHHIIIIHEB<@CCHHGBHHH;IIHHHIIGHHGGHGEHEHHH<HHDIDHFEHHHHHF@G=GIIHIHHIIHIIIHFIIHHIIIHDHC<HHGHHIHHHHHHIH@IIIHIHIIHIIIIHH@HHIIIIIHHEIHEIIIIIIHHIIIIIIIIIIHGHHIIIIIIHIIIIIIIIHIIIIIIIIIIIIIIDDDDD
@HISEQ:969:HM2KJBCX2:2:1101:8343:51523 2:N:0:ACTATGCA
TGGAGAGGAGATCCCAACTATCCCTATTAATCATTACATCGATCCTAGAAACCAACAAAATAGAATCGGATGTCCTATTTCATTATTCCATGCTAATGTATTCAAGCGTGAGCCTGCTTTAAACACTCTAATTTTTTCAAGGTAACAGTCCTAATTCCCCGTGACACCAAATTAATGGCATTACGGTTCTTTAGAAGGTGAGAAATCAATAATATCAGTACATACCAACGGCATGACCGAAACATTGATCCCGAAATTCAACTACGAGCTTTTTAACTGCAACAACTTTAATATACGCTATTGGAGCTGGAATTACCGCGGCTGCTGGCACCAGACTTGCCCTCCAA
+
DDDDDIIIIIIIIIIIIIIIGHIIHIIIIIIIIIIIIIIIIIHHEHIIIIIIIIIIIIIIIIIIIIIIHHIHIHHIHIIIIIHHIIIFHIIIIIHG?HIIIIIHIIIIIIIIIIIIIIIIIHIHHIIIIHIIIHGHHHIGIIIHHHEHIIIIIIIIIIIIIHIIIIIIIIHHHIHIIIIIIIIIIIHHHHIIIIIIIIIIIIIIIIIIHGIIIIIIIIIIIIIIIIIIIIIIIIIIIHIIIHEIIHHHHHIIIIIIIIIIIIHIIHIIIIIIIIIHIIIIIIIIIIIIIIIIIIHIIIIIIIIIIIIIIIIIIIIIIIIIIIIIIIIIIIIIIIIIIIIIIIDDDDD
@HISEQ:969:HM2KJBCX2:2:1101:11373:52990 2:N:0:ACTATGCA
TGGAGAGGAGATCCCAACTATCCCTATTAATCATTACCCCAGTCCTAGAAACCAACAAAATAAGACTGAAGTCTTATGTCATTATTCCATGCTAACATATTCAAACAATCGTTTGCTTTGAACACTCTAATTTTTTCAAAGTAAAATTCCTACAGTCAGAAAACACCAATAAAGGCACCTCCCACATGTAGAATAATTGGCTTAAAAAATGTAATCAACAATGTTGAAACAAGTTTTACACCAAAAGGTTCAACTACGAGCTTTTTAACTGCAACAACTTTAATATACGCTATTGGAGCTGGAATTACCGCGGCTGCTGGCACCAGACTTGCCCTCCAA
+
DDDCDIIIIIIIIIIIIIIIIIIIIIIIIIIIIIHIIHIIIHHIHIHIIIIGIIIIIIIIHEEHHIIFHIIIIIIIIIIIIIIIIHIIIIIIHIIIIIIHIGIIIIIIIHIIIIIIIIHIIIIIIIIIIIHIIIIHHIIIIIIIIIIIHIIIIIIHIIIIIIIIIGIIIIIIIIIIIHIIIIIIIIIIIIIIIIIIIIIIIIIIIIIIIIIIIIIIIIIIIIIIIIIIIIIIIIHHGGIIIIIIIIIIIIIIIIIIIIIIIIIIIIIIIIIIIIIIHIIIIIIIIIIIIIIIIIIIIIIIIIIIIIIIHIIIIIIIIIIIIIIIIIIIIIIIIIDDDDD
@HISEQ:969:HM2KJBCX2:2:1101:18827:52087 2:N:0:ACTATGCA
TGGAGAGGAGATCCCAACTATCCCTATTAATCATTACGTCAATCCTAGAAACCAACAAAATAGGATCAAACGTCCTATTTCATTATTCCATGCTAATGTATTCAAGCGTTAGCCTGCTTTAAACACTCTAATTTTTTCAAAGTAACAGTCCTGTTTCCCTGCAACACCAAATTAATGACATTACAGTTCTTCAAGAAGGAGGAACCAGTAAAGCCAGTACATACCAGAGGCACGACCAACCTACTAATCCCGAAATTCAACTACGAGCTTTTTAACTGCAACAACTTTAATATACGCTATTGGAGCTGGAATTACCGCGGCTGCTGGCACCAGACTTGCCCTCCAA
+
DDDDDIIIIIIIIIIIGIIIHIIIIIGIIIIIIIIIIIIIIIIIIIIIIIHHHHIIIIIEHIIIHIGIIIIDHHIIIIIIIHHHIIHIGHHHIIIIIIIIIEHHIIIHHIIGIHHIHHHIIIIHHHIIHHIIHIIIHHIIIIIIIHIIIIIIIIIIIIHIIIIIIIIHHIIIIIIIIIIIIIHIIIIHHIIIIIIIIIIIIIIIIIHIIIIIIHIIIIIIIHIIIIIIIHIIIIIIIIHIIIIHHHEFIIIIIIIIIIIIIIIIHIIIIIIIIIIIGIIIIIHHIHHIIIIIIIIIIIIIIIIIIIIIIIIHEHIIIIIIIIIIIIIIIIIIIIIIIIIIIDDDDD
@HISEQ:969:HM2KJBCX2:2:1101:3068:53703 2:N:0:ACTATGCA
TGGAGAGGAGATCCCAACTATCCCTATTAATCATTACGTCGATCCTAGAAACCAACAAAATAGGGTCAAACGTCCTATTTCATTATTCCATGCTAATGTATTCAGGCGTGAGCCTGCTTTAAACACTCTAATTTTTTCAAAGTAACAGTCCTGATTCCCCGCGACACCAAATTAATGACATCACGGATCTTCAGAAGGGAGAAACCAGTGACACCAGTGCATACCAAAGGCATGACCAGCGTACTGATCCCGAAATTCAACTACGAGCTTTTTAACTGCAACAACTTTAATATACGCTATTGGAGCTGGAATTACCGCGGCTGCTGGCACCAGACTTGCCCTCCAA
+
DDDDDIIIIIGHHIIIIIIIIIIIIIIIIIIIIIIIIIIIIIIIIIIIIIGIGHHIIHIHIIIIIIIIIIIIHIIIIIIIIIIIIIIIIIIIIIIIHIHIIIIIIIIIIIIIIIIIIIIIFHIIIIIIIIIIIIHIIIIIIIIIIIIIHIIIHHHGIIIIIIIIIIIIIIIHHIIIHIIHIIIIHIHHIHIIIIIIIIIIIIIIIIIIIIIIIIIIIHIIIIIIIIIIIIIIIIIIIIIIIIIHHIHHIIIIIIIIIIIIIIHHIIIIIIIIIIIIIIIIIIIIIIIIIIIHHHIIIIIIIIIIIIIIIIIIIIIIIIIIIIIIIIIIIIIIIIIIIIIIIDDDDD
@HISEQ:969:HM2KJBCX2:2:1101:7746:53096 2:N:0:ACTATGCA
TGGAGAGGAGATCCCAACTATCCCTATTAATCATTACGTCGATCCTAGAAACCAACAAAATAGAATCAAACGTCCTATTTCATTATTCCATGCTAATGTATTCAAGCGTAAGCCTGCTTTAAACACTCTAATTTTTTCAAAGTAACAGTCCTGATTCCCCACGACACCAAATTAATGACATCGCGGTTCTTCAGAAGGTAGGAACCAATAATGCCAGTGCGTACCGAAGCACGACCAACAATTTGATCCCGAAATTCAACTACGAGCTTTTTAACTGCAACAACTTTAATATACGCTATTGGAGCTGGAATTACCGCGGCTGCTGGCACCAGACTTGCCCTCCAA
+
DDDDDIIIHIHIIIIIIIIIIIIIIIIIIIIHIIIIIIIIIIIIIIIIIIIHHIIIIIIIIIHIIIIIIIIGHIIIIIIIIIIIIIHIEHHHHHIIHHHIICGFIIIIIIIIHIIIIHIIIIIIHHIIIIIIHIHIIIIIIIIIIIIIIIIIIIHHIIHHHIHIIIIIIIIHHIIIIIIHIIIIIIIIIIIIIIIIIIIIIIIIIIIIIIIIIIIIIIIIIIIIIIIIIIIIIIIIIIIIIIIHIIIIIIIIIIIHIIIIIHIIIIIIIIIIIIIIIIIIIIIIIIIIIIIHHIIIIIIIIIIIIIIIIIIIIIIIIIIIIIIIIIIIIIIIIHIIIIIIDDDDD
@HISEQ:969:HM2KJBCX2:2:1101:2400:55185 2:N:0:ACTATGCA
TGGAGAGGAGATCCCAACTATCCCTATTAATCATTACGGTGATCCTAGAAACCAACAAAATAGAACCATGCCGTCCTATTCTATTATTCCATGCTAATGTATTCGAGCAAAAATGCCTGCTTTAAACACTCTAATTTTTTCAAGGTAAAGGTCCTGGATCCGCAAGACACCCAATAAAGGACATCAAGTTTCTCCAGAAGGTGAGAAATCAACAGTAACAGTTCATACCCCTTAAGGCATGACCATCACGTCAATCCCGAAATTCAACTACGAGCTTTTTAACTGCAACAACTTTAATATACGCTATTGGAGCTGGAATTACCGCGGCTGCTGGCACCAGACTTGCCCTCCAA
+
DDDDDIIIIIIIIIIIIIIIIIIIIIIIIIIIIIIIIIIIIIIIIIIIIHIFHIIIIIIIIIHIIIIIIHIIHIIIIIIIIIIIIFHIIIIIHHHIIHHHIHIHHIIIIIIIIIIIIHIIIIIIIHHIIIIIIIIIIHHIIIHIIIIIIIIIIIIIIIIIIIIIIIIIIIIIIHIIIIIIIIIIIIIIIHHIHIIIIIIIIIIIIIIIIIIIIIIIIIIIIIIIIIIIIIIIIIIIIIIIIIIIIIIHIHGDIIIIIIIIIIIIIIIIIIIIIIIIIIIIIIIIIIIIIIIIIIIIIIIIHIIIIIIIIIIIIIIIIIIIIIIIIIIIIIIIIIIIIIIIIIIIIHEIDDDDD
@HISEQ:969:HM2KJBCX2:2:1101:19416:55242 2:N:0:ACTATGCA
TGGAGAGGAGATCCCAACTATCCCTATTAATCATTACGTCAATCCTAGAAACCAACAAAATAGGATCAAATGTCCTATTTCATTATTCCATGCTAATGTATTCAAGCGTTAGCCTGCTTTAAACACTCTAATTTTTTCAAAGTAACAGTCCTGTTTCCCTGCAACACCAAATTAATGACATTACAGTTCTTCAAGAAGGAGGAACCAGTAAAGCCAGTACATACCAGAGGCACGACCAACTTACTAATCCCGAAATTCAACTACGAGCTTTTTAACTGCAACAACTTTAATATACGCTATTGGAGCTGGAATTACCGCGGCTGCTGGCACCAGACTTGCCTCAA
+
<D@001<01C111<GH1C1C<1<1DC<<E111CEHC1<CC0DC1FHF@1@FC<CEHH11<FH?<G111<11<<1<<C1DEE?C@G1FGEHE11C<FG@GHHDGHE7C0ECGD?H@HGFGHG1DGFBCAEHHC<F?<E?EHIGCGHEEHCC5HF<FHDFHEHHHG@HH?EE@F/HG?HCF/C?GHC??EHEIHHC<AHHEHFH@D<CGHEEC@EIIIGIHHHIIHHHF<1D0AC@G?<A1GGAGC1?HCHDECEIHCG@HHHGC<1CHEHIIHHIHHEHEEHHEHHHEIHG@EFGHEHEIIHHHHHHG@@HFIIIHHHHEHIIHHGIHIHIHHFDDIIIIDDDBD
@HISEQ:969:HM2KJBCX2:2:1101:14057:55297 2:N:0:ACTATGCA
TGGAGAGGAGATCCCAACTATCCCTATTAATCATTACATCGATCCTAGAAACCAACAAAATAGAATCTGATGTCCTATTTCATTATTCCTTGCTAATGTATTCAAGCGTAAGCTTGCTTTAAACACTCTAATTTTTTCAAGGTAACAGTCCTAATTCCCCATAACATCAAATAAATGACATTATGGTTCTTTAGAAGGTGAGAACCAATAAAACCAGTACATACCAAGGCATGACCGATTCCTTGATCCCGAAATTCAACTACGAGCTTTTTAACTGCAACAACTTTAATATACGCTATTGGAGCTGGAATTACCGCGGCTGCTGGCACCAGACTTGCCCTCCAA
+
DDDDCIIIIIIIIHIIIIIIIHIIIIIIIIIIIIIIHIIGHIIIIIIIIIIIIIIIIIIIIIIIIIHIIIIIIHIIIIIIIIIIIIIHIHHEHHIIIIIIIIIIIIIIIIIIIIIIIIIHIIIIIHIIIIIIIIIIIIIIIIIIIIIIIIIIIIIIIHIIIIIIIIIIIIIIIIIIIIIIIIIIIIIIIIIIIIIIIIIIIIIIIIIIIIIIIIIIIIIIIIIIIIIIIIIIIIIHIIIIIIHHIIIIIIIIIIIIIIIIHHIIHIIIIIIHIHIIIIIIIIIIIIIIIIIIIIIIIIIIIIIIIIIIIIIIIIIIIIIIIIIIIIIIIIIIIIIIIIIIDDDDD
@HISEQ:969:HM2KJBCX2:2:1101:19960:56798 2:N:0:ACTATGCA
TGGAGAGGAGATCCCAACTATCCCTATTAATCATTACATCGATCCTAGAAACCAACAAAATAGAATCTGATGTCCTATTTCATTATTCCATGCTAATGTATTCAAGCGTAAGCTTGCTTTAAACACTCTAATTTTTTCAAGGTAACAGTCCTAATTCCCCATAACATCAAATAAATGACATTATGGTTCTTTAGAAGGTGAGAACCAATAAAACCAGTACATACCAAGGCATGACCGATTCCTTGATCCCGAAATTCAACTACGAGCTTTTTAACTGCAACAACTTTAATATACGCTATTGGAGCTGGAATTACCGCGGCTGCTGGCACCAGACTTGCCCTCCAA
+
DDDDDIIIIHIIIIIIIIIIIIIIIGIIHHIIIIIIIIIIIHIIHIIIIIIIIIIIIIIIIIIHIIIIIIIIIIIIIIIIIIIIGIIHIIIHHIIIIIIIIIIHHHIIIIIIIIIIIHIIHHIHIIHIIIIIIIIIIIIIIIIIIIIIIIIIIIIIIHHIIIIIIIIIIIIIIIIIIIIIIIIIIIIIIIHIIIIIIIIIIIIIIHIIIIIIIIIIIIIIIIIIIIIIIIIIIIIHIIIIHHHHIIIIIIIIIIIIIIIGIIIIIIIIIIIIIIIIIIIIIIIIIIIIIIIIIIIIIIIIIIIIIIIIIIIIIIIIIIIIIIIIIIIIIIIIIIIIIIIIDDDDD
@HISEQ:969:HM2KJBCX2:2:1101:12312:57163 2:N:0:ACTATGCA
TGGAGAGGAGATCCCAACTATCCCTATTAATCATTACGTCAATCCTAGAAACCAACAAAATAGGATCGAACGTCCTATTTCATTATTCCATGCTAATGTATTCAAGCGTTAGCTTGCTTTAAACACTCTAATTTTTTCAAAGTAACAGTCCAAATTCCCCGCAACACCAAATTAATGGCATTACGGATCATCAGGAAGGAGGAATCAGTGAGACCAGTACATACCAGAGGCATGACCAATCTACTAACCCCGAAATTCAACTACGAGCTTTTTAACTGCAACAACTTTAATATACGCTATTGGAGCTGGAATTACCGCGGCTGCTGGCACCAGACTTGCCCTCCAA
+
DDDDDIHHIIIIIIIIIIIIIIIIIIIIHIIIIIIIIIIIIIIIIIIIIIIGIIIIGIIIIIIIIIIIIIIIEHIIIHIIIIIIIIIIGIIGHIIIIIIIIIHIIHGIIIIIHHIHIIIHIIIHIIIIIIHIIIIIIIIIIIIIIIIIHIIIIIIIIIHIIIIIHIIIIIIIIIIIIIIIIIIIIIIIIIHIIIIIIIIIIIIIHIIIIIIIIIIIIIIIIIIIIIIIIIIIIIIIIIIIIIHHHIIIIHIIIIIIIIIIIIIIIIIIIIIIIIIIIIIIIIIIIIIIIIIIIIHIIIIIIIIIIIIIIIIIIIIHIIIIHIIIIIIIIIIIIIIIIIIIIDDDDD
@HISEQ:969:HM2KJBCX2:2:1101:16710:56080 2:N:0:ACTATGCA
TGGAGAGGAGATCCCAACTATCCCTATTAATCATTACGTCAATCCTAGAAACCAACAAAATAGGATCAAACGTCCTATTTCATTATTCCATGCTAATGTATTCAAGCGTTAGCCTGCTTTAAACACTCTAATTTTTTCAAAGTAACAGTCCTGTTTCCCTGCAACACCAAATTAATGACATTACAGTTCTTCAAGAAGGAGGAACCAGTAAAGCCAGTGCATACCAGAGGCACGACCAACCTACTAATCCCGAAATTCAACTACGAGCTTTTTAACTGCAACAACTTTAATATACGCTATTGGAGCTGGAATTACCGCGGCTGCTGGCACCAGACTTGCCCTCCAA
+
DD@@0DG0D0F?EHEHHHFHCGHHHHFGCC@FHEGEHHHHDGH?FEEHHFHHHHHHHHHEEHHHE1CHHIFC<CCE?HHGEHC@FH@CGF@CC1<@GEEHCFHF8<EHDFGEFFCEHC?GFCEEHGHCHFHEB<9BE@AGHFGHG@<@GHDGC1D<IHGC1GDHHIHGD<DFCHHCDDEGE@HFCHGCCCFDHHHEIHHDGD@HC@HHHECDHHHHHHE@<7<@EEGD?CCHHH@DCF<@EHGG:HBCHHG1D1HGF<EECHHED1G=HHEHHG<@H@?HHHGCC<E@HHHGHECGCHHHGIHEG@CHG<HGIIIHHCHIHFEHFHEHHHH?GC1HCGHIGDADB@
@HISEQ:969:HM2KJBCX2:2:1101:12229:57545 2:N:0:ACTATGCA
TGGAGAGGAGATCCCAACTATCCCTATTAATCATTACGTCGATCCTAGAGACCAACAAAATAGAATCAAACGTCCTATTTCATTATTCCATGCTAATGTATTCAAGCGTGAGCCTGCTTTAAACACTCTAATTTTTTCAAAGTAACAGTCCTGATTCCCCACAACACCAAATAAATGACATCATGGTTCGTCAGAAGGGAGAAACCAACAATACCAGTACGTACCGAGGCACGACCGACATGATGGTCCCGAAATTCAACTACGAGCTTTTTAACTGCAGCAACTTTAATATACGCTATTGGAGCTGGAATTACCGCGGCTGCTGGCACCAGACTTGCCCTCCAA
+
DBDDBIIIIIGHHIIIIIFGGHIIIIIIIIGIIIIHHIFHHIIIIHHIHHHHHIICHIHIIIHIIHHIIIIIIIHIIIIIIIIHIIIHHHIHFIIHIIHHIHHIIHHHHIIIIIIIIHHHIHIFIHHHHIIEEHHHHIHIHIIIIHHHHHIHHHHEGIHEHHHEIHIHIHHHHHIIIIIHHHIHHHIIIIIHIIIIIIIIHFHIIHGIIHIHHIGHHHEGIIIHEHFIIIHGIIIIIIII>IIHIIIIIIIIIIIHIIIIIIIIIIIIIHIHHEGIIIIIGIIIIIIIIIIIHIIIIIIIIIIIFIIIIIIHIHIIIIIIIIIIIIIIIIIIIIIIIIIIDDDDD
@HISEQ:969:HM2KJBCX2:2:1101:6152:58636 2:N:0:ACTATGCA
TGGAGAGGAGATCCCAACTATCCCTATTAATCATTACATCGATCCTAGAAACCAACAAAATAGAATCGGATGTCCTATTTCATTATTCCATGCTAATGTATTCAAGCGTGAGCTTGCTTTAAACACTCTAATTTTTTCAAAGTAACAGTCCTGATTTCCCGCGACACCAAATTAATGACATCGTGGTTCGTCAGAAGGGAGAAACCAATAATGCTAGTACGTACAAAGTACGACCGACATATTAGTCCCGAAATTCAACTACGAGCTTTTTAACTGCAACAACTTTAATATACGCTATTGGAGCTGGAATTACCGCGGCTGCTGGCACCAGACTT
+
DDDCDIIIIIIIEHHHIIHIIIIHHHHIIIGIIIHIHHIIIIIFHHHIIIHFDFFHHHHIIIIIIIIIIIIIIGHHIIIIIHIHHHEGGHHHHIIIGHHIIHIIIIIIIHIIIGIIIGHHIGHIHHIIHHHHIIHIIIHHHIIIHHHHHIIIIIHHHIHGIHHEIIIIIHHHHIIIIIIIIIIIHIIIIHHIIIIIIIGIHIHIIIIIIIIIIIIIIIIIIIIIIHIIIIIIHFIIHIIGIIHIIIIIHHHEHFHHHHIIIIIIIHEIHHEHIIIIIIIHHHIIIHIIHIIIIIHGIIIIIHGIIHIIIIIIIIIIIIIIIIIIHIIIHIDDDDD
@HISEQ:969:HM2KJBCX2:2:1101:7034:58134 2:N:0:ACTATGCA
TGGAGAGGAGATCCCAACTATCCCTATTAATCATTACGGTGATCCTAGAAACCAACAAAATAGAACCATGCCGTCCTATTTTATTATTCCATGCTAATGTATTCAGGCACTAGCCTGCTTTGAGCACTCTAATTTTTTCTAGGTAATAGTCCTGCTTCCCCAACGCACCAAATGAATGGCATGCTGGTTATTCAGAAGGTAAGAACCCACCACACCAGTACGGACAGTGAAGCCCGACCGATGGACAGATTCCGAAATTCAACTACGAGCTTTTTAACTGCAACAACTTTAATATACGCTATTGGAGCTGGAATTACCGCGGCTGCTGGCACCAGACTTGCCCTCCAA
+
DDDDDIIIIIIIIIIIIIIIIIIIIIIIIIIIIIIIIIIIHHIIIIIIIIHIIIIIIIHIIIHIHHIIIIHHIIHIIHIIIIIIIHIIIIIIHHIHIHIIIGHIIIIIHIIIIIHIIIIIIIIIIIIIIIIIIIIIIIIHIIIIIIIIIIIIIIHIIIIIIHIIIIHHIIIIIIIIIIIHIIIIIIIIIHIIIIIIIIHIIIIIIIIIIIIHHHIIIIIIIIIIIIIIIIIIIIIIIIIIIIIIIIHIIIIIIIIIIIIIIIIIIIIIIIIIIIIIIIIIIIIIIIIIIIIIIIIIIIIIIIIIIIIIIIIIIIIIIIIIIIIIIIIIIIIIIIIIIIIIIIIDDDDD
@HISEQ:969:HM2KJBCX2:2:1101:8095:60110 2:N:0:ACTATGCA
TGGAGAGGAGATCCCAACTATCCCTATTAATCATTACGTCGATCCTAGAAACCAACAAAATAGAATCAAACGTCCTATTTCGTTATTCCATGCTAATGTATTCAAGCGTGAGCCTGCTTTAAACACTCTAATTTTTTCAAAGTAACAGTCCTGATTCCCCAAGACACCAAATTAATGACATCATGGTTCGTCAGAAGGTAGGAATCAATAATACCAGTACGTACAATAGCACGACCAATAAATTGATCCCGAAATTCAACTACGAGCTTTTTAACTGCAACAACTTTAATATACGCTATTGGAGCTGGAATTACCGCGGCTGCTGGCACCAGACTTGCCCTCCAA
+
DDDDDIIIIIIGIIIIIIIIHIIIIIIIIIIIIIIIIIIIIIIIIIIIIIIIIIIIIIGIIIIIIIIIIIIIIIIIIIIIIGIIIIIIIIIIIIIIIIIIIHIIIIIIIIIIIIIIIIIIIIIIIIIIIIIIIIIIIIIIIIIIIIIIIIIIIIIIIIIIIIIIIIIIIIIIIIIIIIIIIIIIIIIIIIIIIIIIIHHIIIIIIIIIIIIIIIIIIIIIIIIHIIIIIIIIIII>IIIIIIHHIIIIIIIIIIIIIIIIIIIIIIIIIIIIIIIIIIIIIIIIIIIIIIIIIIIIIIIIIIIIIIIIIIIIIIIIIIIIIIIIIIIIIIIIIIIIIIIIDDDDD
@HISEQ:969:HM2KJBCX2:2:1101:5560:60477 2:N:0:ACTATGCA
TGGAGAGGAGATCCCAACTATCCCTATTAATCATTACGTCAATCCTAGAAACCAACAAAATAGGATCAAACGTCCTATTTCATTATTCCATGCTAATGTATTCAAGCGTTAGCCTGCTTTAAACACTCTAATTTTTTCAAAGTAACAGTCCTGTTTCCCTGCAACACCAAATTAATGACATTACAGTTCTTCAAGAAGGAGGAACCAGTAAAGCCAGTACATACCAGAGGCACGACCAACCTACTAATCCCGAAATTCAACTACGAGCTTTTTAACTGCAACAACTTTAATATACGCTATTGGAGCTGGAATTACCGCGGCTGCTGGCACCAGACTTGCCCTCCAA
+
DDDDDIIIIIIIIIIIIIIIHIIIIIIIIIIIIIIIIIIIIIIIIIIIIIIIIIIIIIIIIIHIGHIIIIIIHIIIIIGIIIIIHIHIIIIIIHIIIIIIIIIIIIIIIIIIIIIIIIHIIHIIIIIIIIHIIIIIIIIIGIIIIIIIIIIIIIIIIIIIHIHHIIIIIIIIIIIIIIHIIIIIIIIIIIHIIIIIIIIIIIIIIIIIIIIIIIIIIIIIIIIIIIIIIIIIIIIIHIIIIHHHHIIHIIIIIHIIIIIIIHHIIIIIIIIIIIHIIIIIIIIHIHIIIIHIIIIIIIIIIIIIIIIIIIIIIIIIIIIIIIIIIIIIIIIHIHIIIIIIIDDDDD
@HISEQ:969:HM2KJBCX2:2:1101:15401:60910 2:N:0:ACTATGCA
TGGAGAGGAGATCCCAACTATCCCTATTAATCATTACGGTGGTCCTAGAAACCAACAAAATAGAACCACAACGTCCTATTCTATTATTCCATGCTAATCTATTCAAGCAATAGCCCGCTTTAAACACTCTAATTTTTTCAAGGTAATGGTCCTGGCTCCCCAACACACCCAATTAAGGACATGCTGGTTCACCAGAAGGAAGACCCGACAACAAGACAGTACTTGCCAAAGACGGACCGCCCGGCCAGGCCTAAAATTCAACTACGAGCTTTTTAACTGCAACAACTTTAATATACGCTATTGGAGCTGGAATTACCGCGGCTGCTGGCACCAGACTTGCCCTCCAA
+
DDDDDIIIIIIIHIIIIIIIIIIIIIIIIIIIIIIIIIIIIIIIIIIIIIIIIIIIIIIHIIFIIIIIIIIHIHIIIIIIIIIIIIIIIIIIIIIIIIIIIHIIIIIIIIIIIIIIIIHIIIIIIIIIIIIIIIIIIIIIIIIIIIIIIIIIIIIIIIIIHIIIIIIIIIIIHHIHIIIIIIIIIIIIIIIIIIIIIIIIIIIIIIIIIIIIIIIIIIIIIIIIIIIIIIIIIIIIIIIIIIIIHHIIIIIIIIIIIIIIIIIIIIIIIIIIIIIHIIIIIIIIIIIIIIIIIIHIIIIIIIIIIIIIIIIIIIIIIIIIIIIIIIIIIIIIIIIIIIIIIIDDDDD
@HISEQ:969:HM2KJBCX2:2:1101:10627:61191 2:N:0:ACTATGCA
TGGAGAGGAGATCCCAACTATCCCTATTAATCATTACGTCGATCCTAGAAACCAACAAAATAGAATCAAACGTCCTATTTCATTATTCCATGCTAATGTATTCAAGCGTGAGCCTGCTTTAAACACTCTAATTTTTTCAAAGTAACAGTCCTGATTCCCCACGACACCAAATAAATGACATCATGGTTCGTCAGAAGGGAGAAACCGACGATGCCAGTACGTACCGAGGCACGACCGACATGATGGTCCCGAAATTCAACTACGAGCTTTTTAACTGCAGCAACTTTAATATACGCTATTGGAGCTGGAATTACCGCGGCTGCTGGCACCAGACTTGCCCTCCAA
+
DDDCDIIIIIIIIIIIHIIIIIIIIIIIIIIIIIIIIIIIIIIIIHIHIIIHIHIIIIIIIIHIIHIIIIIGEHIIIIIHIIIIIGIIIIIHIHIIIIIIIHHIIIIIIHIHHHHIIGIIIHIIIIIIIIIIIIIHHHHIIIHIIIIHHIIIIHHIIIIGHHGHHIIIIIHHHGHIIHHIIIHHGIIIHHIIIIIIIIIIIHIIHGIIHIHIGIIIIIIIIIIIIIIIIIIIIIIIIIIIIHHHIIIIIIIIIIHHHIHIIHIIIIIIIIIIIIIIIIIIIIIIIIIIIIIGIIIIIIIIIIIIIIIIIIIIIIIIIIIIIIIIIIIIIIIIIIIIIIIIDDDDD
@HISEQ:969:HM2KJBCX2:2:1101:3282:62686 2:N:0:ACTATGCA
TGGAGAGGAGATCCCAACTATCCCTATTAATCATTACATCGATCCTAGAAACCAACAAAATAGAATCGGATGTCCTATTTCATTATTCCATGCTAATGTATTCAAGCGTGAGCCTGCTTTAAACACTCTAATTTTTTCAAGGTAACAGTCCTAATTCCCCGTGACACCAAATTAATGGCATTACGGTTCTTTAGAAGGTGAGAAATCAATAATATCAGTACATACCAACGGCATGACCGAAACATTGATCCCGAAATTCAACTACGAGCTTTTTAACTGCAACAACTTTAATATACGCTATTGGAGCTGGAATTACCGCGGCTGCTGGCACCAGACTTGCCCTCCAA
+
DDBADCHIIEEGHIEGHHHCHIHIIIHIFHICFHE?@HIIIEFHIIIIIIGICG1<1DFCGGHFHCHHC0DDGGGHEHGHHEHHEHHI1FHEHHHHI@<<G<D1C<C<GEE<FF@/DHIHHAHH66C;@C8CCHCGHHE?HHHABHH88G?IIHEGHHED-HIHE<<IHF?CII:EIGIHIH;HHIIHIHHE;;IHIHEHFHII*IHHIHIHHHFHHGIHGFEHHC=GIIIIGIGIHGIIHGFEF@ECIHGIIHH@HHIHIIGHIIIHIHIIIIIIIIIIIIIIIIHHHHIIIIIIIIIIHHIIIHIIIIIHIIHIIIIIIIIIIIIIIIIIIIIIIHHIIHDDDDD
@HISEQ:969:HM2KJBCX2:2:1101:18406:62632 2:N:0:ACTATGCA
TGGAGAGGAGATCCCAACTATCCCTATTAATCATTACGTCGATCCTAGAAACCAACAAAATAGGATCAAACGTCCTATTTCATTATTCCATGCTAATGTATTCAAGCGTTAGCCTGCTTTAAACACTCTAATTTTTTCAAAGTAACAGTCCTGTTTCCCTGCAACACCAAATTAATGGCATTACAGTTCTTCAGAAAGGAGGAATCAGCGAAGCCAGTGCATACCAGTGGCACGACCAACCTGCTGACCCCGAAATTCAACTACGAGCTTTTTAACTGCAACAACTTTAATATACGCTATTGGAGCTGGAATTACCGCGGCTGCTGGCACCAGACTTGCCCTCCAA
+
DDCDDIHIGHHIIIIIIIIIIIIIIIIIIIIIGIIIIHIIIIIHIHIIGIIGHHIIIIIIIIHIIHIHIIHIHHIIIIIHIHIIIIIIFFHHEHIHIIIIHIIIIHIHIHIIHIIHHIHIIIIIIIIHHIIIIIIHIIIHHIIIIIIIIIIIIIIIIIIIIHIIIHIIIHHGIIHIIHIIIIIIIHIIIIIIIIIIIIIIHIIIIIIIIIIIIIIIIIIIIIIIIIIIIIIIIIIIHIIIIIIIHIIIIIIIIIIIHIIIIIIIIIIIIIIIIIIIIIIIIIIIIIIHIIIIIIIHIGIIIIIIIIIIIHIIIIIIIIIIIIIIIIIIIIIIIIIIIIIIIDDDDD
@HISEQ:969:HM2KJBCX2:2:1101:6301:63096 2:N:0:ACTATGCA
TGGAGAGGAGATCCCAACTATCCCTATTAATCATTACATCGATCCTAGAAACCAACAAAATAGAATCGGATGTCCTATTTCATTATTCCATGCTAATGTATTCAAGCGTGAGCCTGCTTTAAACACTCTAATTTTTTCAAGGTAACAGTCCTAATTCCCCGTGACACCAAATTAATGGCATTACGGTTCTTTAGAAGGTGAGAAATCAATAATATCAGTACATACCAACGGCATGACCGAAACATTGATCCCGAAATTCAACTACGAGCTTTTTAACTGCAACAACTTTAATATACGCTATTGGAGCTGGAATTACCGCGGCTGCTGGCACCAGACTTGCCCTCCAA
+
DDDCDIIIIIHIHHHGIIHHIHIIHIIIIIIIHGIIIIHIIIIIIIIHIIIIGIIIIIIGIGHHHIIIIIGIHHHIIIGHIHIIHIIEHIIIHIHIIIIHHHHEHIIHHHIIIHIIIHCHGHHIHHHHIHHHHHIHHHFHHHIHHIIIIIIHIHGHIIIIHHHHHHDGHHHIIHHHIHEGHIHHIIIIHHIHEHHEIIHHHHIIIGIHIHIHHHHHFHHHIHGHHIIHIIHIIIHHIGIIHHHHHEIHIHIIIIIIIIGIHIIHGHHHEEGIIHEHIIIHIHHF<IHIHIIIIHHIIIIIHGIIIIIIIIIIIIIIIIHIIIIIIIIIHHIHCIHIHEIHHFDADDD
@HISEQ:969:HM2KJBCX2:2:1101:19791:62275 2:N:0:ACTATGCA
TGGAGAGGAGATCCCAACTATCCCTATTAATCATTACGGTGATCCTAGAAACCAACAAAATAGAACCATGCCGTCCTATTCTATTATTCCATGCTAATGTATTCGAGCAAAAATGCCTGCTTTAAACACTCTAATTTTTTCAAGGTAAAGGTCCTGGATCCGCAAGACACCCAATTAAGGACATCAAGTTTCTCCAGAAGGTGAGAAATCAACAGCGACAGTTCATACCCCTTAAGGCATGACCATCACGTCAATCCCGAAATTCAACTACGAGCTTTTTAACTGCAACAACTTTAATATACGCTATTGGAGCTGGAATTACCGCGGCTGCTGGCACCAGACTTGCCCTCCAA
+
DDDDDIIHIIIIIIHIIIIIIIIIHIIIHHGHIIIHIIHHHHIIHIHHIIIIIIIIIIIIIHHHHHHIIIHHIGHDHIHIIIIIIIFHHHHIHHCHHHIHHCGHHHHHIIHIIIIIIIIIHHHHIIHHIHIIIIIIHHIIHIHIIIIIIIIIIIGIIIHHIHHIIIIIIHIIHIIIIIIIIIHHIIHIIIHIHIIIIIIIIIIIIIIIIIIIIIIIIIII=IIIIIIIIGIHIIIIIIIIGIIIIIIIIIHHHIIIIIIIIIIIIIIIIHIIIIIIIIIIIIIIIIIIIIIIIIIIIIIIIIIIIIIIIIIIIIIIIIIIIIIIIIIIIIIIIIIIIIIIIIIIIIIIDDDDD
@HISEQ:969:HM2KJBCX2:2:1101:11246:62963 2:N:0:ACTATGCA
TGGAGAGGAGATCCCAACTATCCCTATTAATCATTACATCGATCCTAGAAACCAACAAAATAGAATCTGATGTCCTATTTCATTATTCCATGCTAATGTATTCAAGCGTAAGCTTGCTTTAAACACTCTAATTTTTTCAAGGTAACAGTCCTAATTCCCCATAACATCAAATAAATGACATTATGGTTCTTTAGAAGGTGAGAACCAATAAAACCAGTACATACCAAGGCATGACCGATTCCTTGATCCCGAAATTCAACTACGAGCTTTTTAACTGCAACAACTTTAATATACGCTATTGGAGCTGGAATTACCGCGGCTGCTGGCACCAGACTTGCCTCCAA
+
DB0D@@HIIIIHHH?GHCEHIGGHIIIHICH@@FGHCHHEHGH@CCGHHHHCEHHIFH1FGHHHHEHIIIIIIIIII?FHHHG1<FHC?HHHHIHHHGCHH@HHGHEHFGDHDEHHFEGHHBFEGHIIIIHIHHGEGHHHHHHIIHIIHHGGHHHHHHEHEHIIIIHIHIIHHIIIHHEIIHIHFHHGHHFIHHIIIIIIHHGFIIHIIIHIIHHHIIIIIII;HIIHHGIHIHIIIHIIFGHIIIHGHEHHHGGIHIIIHIIHHIIIHEIHHHEFIHHHEIIHEHHHEHHFIIIHIIHIIIIHIIIIHIHIIHHIIHIHIIIIIIIIHIIHHHIIIHIDDDDD
@HISEQ:969:HM2KJBCX2:2:1101:10178:63147 2:N:0:ACTATGCA
TGGAGAGGAGATCCCAACTATCCCTATTAATCATTACATCGATCCTAGAAACCAACAAAATAGAATCGGATGTCCTATTTCATTATTCCATGCTAATGTATTCAAGCGTGAGCCTGCTTTAAACACTCTAATTTTTTCAAGGTAACAGTCCTAATTCCCCGTGACACCAAATTAATGGCATTACGGTTCTTTAGAAGGTGAGAAATCAATAATATCAGTACATACCAACGGCATGACCGAAACATTGATCCCGAAATTCAACTACGAGCTTTTTAACTGCAACAACTTTAATATACGCTATTGGAGCTGGAATTACCGCGGCTGCTGGCACCAGACTTGCCCTCCAA
+
CCDDDIIIIIIIIIIIIIIHHHHIIIIIIHIIIIIHIHHIIIIIIIIIIIIIHIIIIIIIIIIIICGHHIIIIIIGIIHIHIIIIIHHIIIIFIIIIIIIIHIIIHIIIHIIIIIIIIIIIIIIIHIIIIIIIIHIIIIIIIIIIIIIIIIIIIIIIIIIIIIIIIIIIIIIIIIIIIIIIIIIIIIIIIIIIIIIIIIHIIIIIIIIIIIIIIIIIIIIIIIIIIIIIIIIIIIIIIIIIIIHHDIIIIIIIIIIIIIIIIIIIIIIIIIIIIIIIIIIIIIIIIIIIIIIIIIIIIIIIIIIIIIIIIIIIIIIIIIIIIIIIIIIIIIIIIIIIIIIIIDDDDD
@HISEQ:969:HM2KJBCX2:2:1101:13026:64305 2:N:0:ACTATGCA
TGGAGAGGAGATCCCAACTATCCCTATTAATCATTACGTCAATCCTAGAAACCAACAAAATAGGATCGAACGTCCTATTTCATTATTCCATGCTAATGTATTCAAGCGTTAGCCTGCTTTAAACACTCTAATTTTTTCAAAGTAACAGTCCTGTTTCCCTGCAACACCAAATTAATGACATTACAGTTCTTCAGAAAGGAGGAATCAGCGAAGCCAGTACATACCAGTGGCACGACCAACCTGCTGACCCCGAAATTCAACTACGAGCTTTTTAACTGCAACAACTTTAATATACGCTATTGGAGCTGGAATTACCGCGGCTGCTGGCACCAGACTTGCCCTCCAA
+
DDDDDIIIIIIIIIIIIIIIIIIIIIIIIIIIIIIIIHIIIIIHIHIIIIHHHIIHIIIIIIIIIIIIIIIHIGHIIIIIIIIIIIIHEHIIIIHIIIIIIHIIIIIIIIIHIIIHIIIIIIHIIIIIIIIIIIIIIIIIIIIIIIIIIIIIIIIIHHIIIIIIIIIIIIHIIIIIIIIIIIIIIIIHIIIIIIIIIIIIIIIIIIIIIIIIIIIIIIIIIIIIIIIIIIIIIIIIIIIIIIIIHIIIIIIIIIIIIIIIIIIIIIIIIIIIIIIIIIIIIIIIIIHIIIHIIIIIIIIIIIIIIIIIIIIIIIIIIIIIIIIIIIIIIIIIIIIIIIIIIDDDDD
@HISEQ:969:HM2KJBCX2:2:1101:3597:64297 2:N:0:ACTATGCA
TGGAGAGGAGATCCCAACTATCCCTATTAATCATTACATCGATCCTAGAAACCAACAAAATAGAATCGGATGTCCTATTTCATTATTCCATGCTAATGTATTCAAGCGTGAGTCTGCTTTAAACACTCTAATTTTTTCAAGGTAACAGTCCTAATTCCCCGTGACACCAAATTAATGGCATTACGGTTCTTTAGAAGGTGAGAAATCAATAATATCAGTACATACCAACGGCATGACCGAAACATTGATCCCGAAATTCAACTACGAGCTTTTTAACTGCAACAACTTTAATATACGCTATTGGAGCTGGAATTACCGCGGCTGCTGGCACCAGACTTGCCCTCCAA
+
DDDDDHHFEHIHIIHIIIIHHHCEHHHIHHIHHIIIIIIIIHII@EGHHIIIIIICEHHIIIGEHIHHC00CHHHIIIIIICHHHHGEHFFG<F@HHIIIIIHIHHFGHEEFHHHGGHGIHF@HHHGAGHEHIIIHHHIIHIIHIIIHIHIHIIIHHGIHHHHHHHHHHHHHIIIIIGHIIIHIHIHIIHIIIIIIIIIIIIIIIH9IIHIIIIIIIIIIIIIIIIHIIIGHHIIIIGIIIIFEGDIIIIIIIIIIIIHHIHHHIIIIIIIIIIIHIIIIIHIIIIIIIIIIIIIIIIIIIIIIIIIIIIIIIIIIIIIIIIIIIIIIIIIIIIIIIIIIIIDDDDD
@HISEQ:969:HM2KJBCX2:2:1101:9410:65781 2:N:0:ACTATGCA
TGGAGAGGAGATCCCAACTATCCCTATTAATCATTACGGTGATCCTAGAAACCAACAAAATAGAACCATGCCGTCCTATTTTATTATTCCATGCTAATGTATTCAGGCACTGGCCTGCTTTGAGCACTCTAATTTTTTCAAGGTAATAGTCCTGCTTCCCCAGCGCACCAAGTAAATGGCATGCTGGTTATTCAGAAGGTAAGAACCCACCACGCCAGTACGGACAATGAAGCCCGACCAACGGACAGATTCCGAAATTCAACTACGAGCTTTTTAACTGCAACAACTTTAATATACGCTATTGGAGCTGGAATTACCGCGGCTGCTGGCACCAGACTTGCCCTCCAA
+
DDDDDIHHIHHEHHGHIIIIHIHHEHHHHGHIIHHHIEHCHHIIIIHHIIGFCHHHIIGIHHHIIEHIEEHHHGEIIGEGCHHIIEHHEHEHFCH1<FHHIHEIIHECIIHIIHHIIHHHHHHIHFIHIIIIIHHIHIHHHGHEIHGHHHHIIIIHHIIIIIIIHHHEIHIIIIIIHIHIHIIIIIIIIGHIIIIIIIIIIIIIIIIHIGIIIIIII=IIIIIIIIIIIIIIGHIIIIIIGIGIIIHGIIIIGIIIIIIIIIGHIIIHHIIIIIIIIIIIIIIIIIIIIHIIIIIHIIIHIIGIIIIHIIIIIIIIIIIIIIIIIIIHIIIIIIIIIIIIIIIDDDDB
@HISEQ:969:HM2KJBCX2:2:1101:5624:66155 2:N:0:ACTATGCA
TGGAGAGGAGATCCCAACTATCCCTATTAATCATTACGTCAACCCTAGAAACCAACAAAATAGGATCAAACGTCCTATTTTATTATTCCATGCTAATGTATTCAAGCGTTAGCCTGCTTTAAACACTCTAATTTTTTCAAAGTAACAGTCCTGTTTCCCCGCAACACCAAATTAATGGCATCACGGTTCTTCAAGAAGGAGGAATCAGCGAGGCCAGTGCATACCATTGGCACGACCAACCTGCTGACCCCGAAATTCAACTACGAGCTTTTTAACTGCAACAACTTTAATATACGCTATTGGAGCTGGAATTACCGCGGCTGCTGGCACCAGACTTGCCCTCCAA
+
BDADCGEHIHG1C@HHIGCHHHIIIIIIIIHI?FHHHIIF0<1@<FHIHIGEHIIHHIEHHIFGHIGH1CH=HC@E@1<GHEHHHHHIEHHIE?CHHH?HHEEEDHHEHCH@G@FFHHHIHHIBCCIIHHHIGHHHIIGHEEDHGGC@GHHGF@DDHDIHHHHHEHHHHHIIGHFEHCHG@@9CCC@HCIIHHF?IHFHHHHIIIHIHH6GIHEIIHHEHG@HEAH=HEHGIHFC<GCFHEF?GCEDGHCHEFIIHGFFHHHHGHFFECIHIIHHIIHIFHGIHHECIHGHHCIIIIIIIIIIIIHHHIHHEDHIHHIGIHIIIIIHGEIHEHGHEIHGIIDCCDC
@HISEQ:969:HM2KJBCX2:2:1101:14793:66456 2:N:0:ACTATGCA
TGGAGAGGAGATCCCAACTATCCCTATTAATCATTACGTCGATCCTAGAAACCAACAAAATAGGTTCGATCGTCCTATTTCGTTATTCCATGCTAATGTATTCAAGCGCGAGCCTGCTTTAAGCACTCTAATTTTTTCAAAGTAACAGTCCTGTTTCCCCGCAACAACAAATTAATGCCATCACGGTTCTGCAAGAGGGAGGGACCAGTGAGGCCAGTGCATACCAGTGGCACGACCAACCTACTGGCCCCGAAATTCAACTACGAGCTTTTTAACTGCAACAACTTTAATATACGCTATTGGAGCTGGAATTACCGCGGCTGCTGGCACCAGACTTGCCCTCCAA
+
DCDDCIIHHHIIIHIIHIHIHIIIIIIIIIIIIIIIIIIIIIIIIIIIIIIGHHIIGHIHHHHHHIFCHIHDHIIIIIIIIIHIIHHIIIIIIIIHIIIIHIHIIIIIHIHHIHIHIIIIIIIHHHIHHHHIIIHHHIHIIHIIIIIIIIIIHHHHHHHHIHHIIIIHIIIIIHHHHFHHIIIIIHIIIIHHHIIIIIIIIIIIIIIIIIIIIIIIIIIIIIIIIIIIIIIIIIIIIIIIHHHIHHIIHHIIIHIIFIIIIIIIIIIIIIIIIIHIIIIIIIIIIIIIIIIIIHIIIIIIIIIIIIIIIIIIIIIIIIIIIIIIIIIIIIIIIIIIIIIIIDDDDD
@HISEQ:969:HM2KJBCX2:2:1101:3002:65610 2:N:0:ACTATGCA
TGGAGAGGAGATCCCAACTATCCCTATTAATCATTACGGTGATCCTAGAAACCAACAAAATAGAACCATGCCGTCCTATTCTATTATTCCATGCTAATGTATTCGAGCAAAAATGCCTGCTTTAAACACTCTAATTTTTTCAAGGTAAAGGTCCTGGATCCGCAAGACACCCAAAATTAAGGACATCCAAGTTTCTCCAGAAGGTGAGAAATCAACAGCAACAGTTCATACCCCCTCCTTAAGGCACACGACCATCACACGTCAATCCCGAAATTCAACTACGAGCTTTTTAACTGCAACAACTTTAATATACGCTATTGGAGCTGGAATTACCGCGGCTGCTGGCACCAGACTTGCCCTCCAA
+
DDCADCHIIHEHHHIHHIIIIIIIIGHIHIIIII?GHIIIIIIHIHIIHGIIIIHHEHHIIIGIIHHIIIHFHHHDHIIIIIHIEGEHIH1FHEH?HGEHHHHI?@1@EHHHFH1FEHDHHFFEHIHHHHEIIHHHIHHHGHIGEIHH?GFFEFHGIIIHGIIIIIHHIHHHC/A</DIHHGIHHGIHIHH@HHHHHEHHIIHHFEHGHHHHHGIHFHIHEGHEHHHHHCIIHG?@IHHFHCFCIHHHIHHHGCEHCHGIIIHHHHHHHHHIIHFHHIHHIIHIIIHIIIIIIIIHIIHIIHIIIIIIIHIIIIIIIIHHIIIIIIHHHGIIHIGIIIIIIIIIIIIIHHHIIIIIIHIDDDDD
@HISEQ:969:HM2KJBCX2:2:1101:2001:66907 2:N:0:ACTATGCA
TGGAGAGGAGATCCCAACTATCCCTATTAATCATTACGTTGTACCTAGAAACCAACAAAATAGGTTCGAACGTCCTATTTCATTATTCCATGCTAATGTATTCAAGCGTTTGCCTGCTTTAAACACTCTAATTTTTTCAAAGTAACAGTCCTGACTCCCCACAACACCAAATTAATGACATCATGGTTCATCAGAAGGGAGAAATCAACGACGCCAGTGCGTACCGAAGGCACGACCGACGTATTGATCCCGAAATTCAACTACGAGCTTTTTAACTGCAACAACTTTAATATACGCTATTGGAGCTGGAATTACCGCGGCTGCTGGCACCAGACTTGCCCTCCAA
+
@BD@01E0FGHGCC1<<EFCHHFHFHCHHII@HCHEGHHHCCGEEEHIHHEGHHIHE?FHIHICGHIIG?GHHCDGECGEHEHCFHFHHGHIIGHEHIHIIFEEHIHHEHHHHHCHCCIIIIIGHG@?@F8<GHHIIIIICHEFFHHCEHHHFE7D1GHEAFHHIHEFHGHHHHIGGHEFHFFCEFCEHHHFFHHHHEEHFHEFHHIHDFCCFEIIHHHIIIIHGC@HG@ECIIIIHH@HHFGHHIHEC?<<HHFIIIHEHHIHHFIGFHGCHIIIIHIIHHHHHECEHEFHHHDIIHHIHIIHEIHHHIIHIHHIHHIIIIGHIHHECEIIIIHHHHIGH?DDD@
@HISEQ:969:HM2KJBCX2:2:1101:3817:66700 2:N:0:ACTATGCA
TGGAGAGGAGATCCCAACTATCCCTATTAATCATTACGGTGATCCTAGAAACCAACGAAATAGAATCAGTCCGTCCTATTTCATTATTCCATGCTAATGTATTCAGACGATAGTCTGCTTTAAACACTCTAATTTTTTCAAAGTAACAGTCCTGATTTCCCATCACACCAAATAAATGGCATGAAAGTTCCTCAGAAGGTAGAGATCCATCCTACCAGTGCAGACAATTAAGCCTGACCAATGGGTAGACCCCGAAGTTCAACTACGAGCTTTTTAACTGCAACAACTTTAATATACGCTATTGGAGCTGGAATTACCGCGGCTGCTGGCACCAGACTTGCCCTCCAA
+
DDDDDHGIIIHIIIIIIIHHHIIIHHIIIIHIIIIIGHHIIIIIIIIIIIHIIGIIIIIHIIH?GHHHGIIICGH<EHIIIIIIIIIIIIIIHIIIIEIHIHHIIIHEHIIIIIIHIIHIIIIIIHIHHIIIIIHFHIHIIIHIIIIIIHIIIIHIHIIIHIIIIIIHHIIIIIIIGIIHHHIIIIIIIIIIIIIIIIIIIIIIIIIIIIIIIIIHIIIIIIIIIIIHIIHIIIIIIHIIIIHHHHFIIIIHIIIIIIIIIIIIIIIIIIIIIIIIIIIIIIIIIIIIIIIIIIIIIIHIIIIIIIIIIIIIIIIIIIIIIIIIIIIIIIIIIIIIIIIIIIIDDDDC
@HISEQ:969:HM2KJBCX2:2:1101:13261:67633 2:N:0:ACTATGCA
TGGAGAGGAGATCCCAACTATCCCTATTAATCATTACGTCAATCCTAGAAACCAACAAAATAGGATCGAACGTCCTATTTCATTATTCCATGCTAATGTATTCAAGCGTTAGCCTGCTTTAAACACTCTAATTTTTTCAAAGTAACAGTCCTGTTTCCCTGCAACACCAAATTAATGACATTACAGTTCTTCAAGAAGGAGGAATCAGTAAAGCCAGTACATACCATTGGCACGACCAACCTACTGACCCCGAAATTCAACTACGAGCTTTTTAACTGCAACAACTTTAATATACGCTATTGGAGCTGGAATTACCGCGGCTGCTGGCACCAGACTTGCCCTCCAA
+
BBD@0FEHECEHHIIIEHHIIGHHHHIIHHFHIIGIIEHHIIIHHHHHEHHH?HH0ECHHHGH?D@HCEEEHHEHFEHH?1<@HHHH<@11FH@CFGHIHHGHHCHEHHGHHHHHIHHHIHHHEGHIIHIHIIIHIIIIIHHHCEIHHGEGEGGEHHIHHHHIIIIHHIHG@GHIHEHGFHGIIIHHHCHHIIIIIIHIHHHHIHIIHHHHH<HIIIHHHFIIIHHCHGHCIIIIIHFGIIHHHHIIHGIHEHIIIIIHHIIIIHHFIIIIIHHGHGGGIIIHDEIIIHHEHGIIIIHIIHIIIIIIIIIIIHIIGHIIIIIHHHIHIHHIIHGE?EIHIIDDDDA
@HISEQ:969:HM2KJBCX2:2:1101:11513:67633 2:N:0:ACTATGCA
TGGAGAGGAGATCCCAACTATCCCTATTAATCATTACGGTGATCCTAGAAACCAACAAAATAGAACCATGCCGTCCTATTCTATTATTCCATGCTAATGTATTCGAGCAAAAATGCCTGCTTTAAACACTCTAATTTTTTCAAGGTAAAGGTCCTGGATCCGCAAGACACCCAATAAAGGACATCAAGTTTCTCCAGAAGGTGAGAAATCAACAGTAACAGTTCATACCCCTTAAGGCATGACCATCACGTCAATCCCGAAATTCAACTACGAGCTTTTTAACTGCAACAACTTTAATATACGCTATTGGAGCTGGAATTACCGCGGCTGCTGGCACCAGACTTGCCCTCCAA
+
DDDDDIIIIIIIIIIIIIIIHIIIIIIIIIIIIHIIIIIIIIHIIIIIIHIHHHIIIIIIIIGHIIIIIGGIHGHDHIIHHIGHIIIIIGIHFHHHIIIIIHHIHIHIIIIIIIIIIHIIHHIIIIIIHIIIIIIIIIHIIIIIIIIIIIIIIIIIIIIIIIIIIIHIIIHIIIIIIIIIIIIIIIIIIIIHIIIIIIIIIIIIIIIIIIIIIIIIIHIHIIIIIIHIIIIIIIIIIIHIIIIIIIIHIIHHIIIIHIIIIIIIIIIIIHIIHIIIIIIIIIIIIIIIIHIIIIIIIIIIIIIIIIIIIIIIIIIIIIIIIIIIIIIIIIIIIIIIIIIIIIIIIIIIDDDDD
@HISEQ:969:HM2KJBCX2:2:1101:13516:66090 2:N:0:ACTATGCA
TGGAGAGGAGATCCCAACTATCCCTATTAATCATTACGTCGATCCTAGAAACCAACAAAATAGGGTCAAACGTCCTATTTCATTATTCCATGCTAATGTATTCAAGCGTGTGCCTGCTTTAAACACTCTAATTTTTTCAAAGTAACAGTCCTGATTCCCCATGACACCAAATTAATGACATCATAGTTCGTCAGAAGGTAGAAATCAATAATACCAGTGCATACCGGAGGCACGACCAATATATTGATCCCGAAATTCAACTACGAGCTTTTTAACTGCAACAACTTTAATATACGCTATTGGAGCTGGAATTACCGCGGCTGCTGGCACCAGACTTGCCCTCCAA
+
@BDDDGIHIIFHHHIIIIIHIHFHIIIIIHIIIIIGIHIHIIIHIIHIIIIIIIHIIIIGHHIHIHIIIIIIIIIIIIIIIIHIIIIIIIFEEHHHHIIHHHIHIIIIIIIIHIIIIIIIIIIIIHHIHIIIIIIIGHIHIIIIIHGHHHHIIGIIIIIHIIHIIIHIIHIHHIIIIIIIIIIIIIIHIIIIIIIIIIIIIGIIIIIIIIIIIIIIIIIIIIIIIIIIIIIIII?IIIIGIIIIHIIHIIIIIIIIIIIIIIIIIIIIIIIIIIIIIGIIIIIIIIIIIIIIIIIIHIIIIIIIIIIIIIIIIIIHIIIIIIIIIIIIIIIIIHIIIIIIIDDDDD
@HISEQ:969:HM2KJBCX2:2:1101:12620:67817 2:N:0:ACTATGCA
TGGAGAGGAGATCCCAACTATCCCTATTAATCATTACGGTGATCCTAGAAACCAACAAAATAGAACCATGCCGTCCTATTCTATTATTCCATGCTAATGTATTCGAGCAAAAATGCCTGCTTTAAACACTCTAATTTTTTCAAGGTAAAGGTCCTGGATCCGCAAGACACCCAATAAAGGACATCAAGTTTCTCCAGAAGGTGAGAAATCAACTGCAACAGTTCATACCCCTTAAGGCATGACCATCACGTCAATCCCGAAATTCAACTACGAGCTTTTTAACTGCAACAACTTTAATATACGCTATTGGAGCTGGAATTACCGCGGCTGCTGGCACCAGACTTGCCCTCCAA
+
DDB@DHHCH=@DG@GHGHIEHCEEHHEHHHHHI@CHHHHIIEHIHEHHHFHIHIHIIIIIIHIGIIHHHCHHH@CDH@1<FF@HHEHHHHFHE?EHEHFHCCGHHIEHHHEGHHHGIIHHAFEEEHHIIHEHHHHHHHFHHGHGGHHEHHIIIHHEGFGIHHHGD@FHIHHHHFIHEHEHHHECGFHHH?HHIEIHHGH@F<EHFHGHGIHIHH@IHIIIHHFHIIIIIHHHHHHIHHFHEHHIHHEHE<1DH?CDECCEEH@CEIHED<GHEIIHHHFHFCIIGHHHG@HEIHHHHHIIIHHHHEHHHHEIIHEHHHHHHHHDHGGC@IGGIIIHIIHHHIIIHHIGB@ADD
@HISEQ:969:HM2KJBCX2:2:1101:14282:68442 2:N:0:ACTATGCA
TGGAGAGGAGATCCCAACTATCCCTATTAATCATTACCTCAATGCTCTACAAAACCAACAAAATAGAACCGAGGTCCTATTCTATTATTCCATGCAACATTATTCAGGCGTAAAGCCTGCTTTAAGCACTCTAATTTTCTCAAAGTAAACGTACCGGCTACCGAAAACACCCAGTAAAGGGCATAAACGGCCAACCGATTGATTAGGACTAGACATGCAGTAACAGCAATTAAGCGTACCACATGCTAGTACCCGAGATCCAACTACGAGCTTTTTAACTGCAACAACTTTAATATACGCTATTGGAGCTGGAATTACCGCGGCTGCTGGCACCAGACTTGCCCTCCAA
+
DDCDDIIIIIIIIIIIIIHIIIIIIIIIIIIIIIIIIIIIIHIIIHHIIIIIIIIIIIIIGIHIIHIIIIHHHIHHHIHIIIIIIHIIIIHIIHIIIIIIIHGIHIIIIIIIIIIIHIIIIIIIIIHIIIIIIIIIHIHIIIIIIIIIIIIIIIIIIIIIIIIIIIIIIIIIIIIIIIIIIIIIIIIIIIIIIIIIIIIIIIIIHIIIIIIIIIIIIIII<IIIIIIIIIIIIIIIIIIIIIIIIIHGIIIIIIIIIIIIIIIIIIIIIIIIIIIIIIIIIIIIIIIIIIIIIIIIIIIIIIIIIIIIIIIIIIIIIIIIIIIIIIIIIIIIIIIIIIIIIIIIDDDDD
@HISEQ:969:HM2KJBCX2:2:1101:13781:68407 2:N:0:ACTATGCA
TGGAGAGGAGATCCCAACTATCCCTATTAATCATTACGGTGGTCCTAGACCAACAAAATAGAACCAACGTCCTATTCTATTATTCCATGCTAATCTATTCAAGCAAAAGCCCGCTTTAAACACTCTAATTTTTTCAAGGTAATGGTCCTGGTTCCCCGACACACCCAATAAAGGGCATACCGGCTCACCAGAAGGATAGACCCGACAGCAGAACAGTACTCGCCAGAGACGGACCGTCCGGTCAGGCCTAAAATTCAACTACGAGCTTTTTAACTGCAACAACTTTAATATACGCTATTGGAGCTGGAATTACCGCGGCTGCTGGCACCAGACTTGCCCTCCAA
+
CDDCAIIHIGIIHGHIIIIIIIIIIGIIIIIIIIIIIIHIHFHIHHHHHHHHHHHIIIHHHIIIEFHHHHHCHIHHIIIHIFHIHIHHHEHHIHIIHIIIIGHHHIHHIEIHHHHIIIIFHHIIIHIGHIIHHHIIIIIIIIIIIIHIIHHIHIIIIIHIIIHIIHIIIIIIIIIIIHIIIHIHHEHHIIIIIIIHIIIIIIIIHHGIGIIHIIHIIIIIIIHHIIIIIIIIHIIIIIIIGIHIIHGIIIIIIIIIIIIIIIIIIIIIIIIIIIIIHGHIHIIIIIIIIIIIIIGIIIIIIIIIIIIIIIIIIIIIIIIIIIIHGIIIIHFFHIIIIIIDDDDD
@HISEQ:969:HM2KJBCX2:2:1101:2135:69012 2:N:0:ACTATGCA
TGGAGAGGAGATCCCAACTATCCCTATTAATCATTACGGTGGTCCTAGAAACCAACAAAATAGAACTACAACGTCCTATTCTATTATTCCATGCTAATCTATTCAAGCAATAGCCCGCTTTAAACACTCTAATTTTTTCAAGGTAATGGTCCTGGCTCCCCAACACACCCAATAAAGGGCATACTGGTTCACCAGAAGGAAGACCCGACAGCAGACAGTACTCGCCAAAGACGGACCGCCCGGCCAGGCCTAAAATTCAACTACGAGCTTTTTAACTGCAACAACTTTAATATACGCTATTGGAGCTGGAATTACCGCGGCTGCTGGCACCAGACTTGCCCTCCAA
+
DDADDIIIIIIIIIIGHIIIIIFHIHIIIHIIHIIHIIIIHIIIIIIIIIHIIGIHHIIHIIHIIIHHHIIGHHHHIIIIIIIIIHHHIHEHHEHHHHHHHEHHIIFHHIIIIIIIIIHIHIHHHHHHHHIHHHIIGEHHEHHHHIHHHIHHHIHHHIIIIHIHHIHIHHIIIIIIIIIIIHHHHGFEIHIIIIIIIIIIFIIIIIIHIIIHIIIHHFCIIIIIIIIIIHIHHIIIIIIIHHIHHIIIIIIHIHIIHHIIIIIIIHIIIIIIIIIIIIIIHIHHIIIIIIIIIHIIIIIIHHIIHIIIIIIIIIIIIIIIIHHIIIIIIIHIHIIHIIIIIDDDDD
@HISEQ:969:HM2KJBCX2:2:1101:7540:69445 2:N:0:ACTATGCA
TGGAGAGGAGATCCCAACTATCCCTATTAATCATTACGGTGGTCCTAGAAACCAACAAAATAGAATCATCCGTCCTATTTTATTATTCCATGCTAATGTATTCAAGCAAAATGCCTGCTTTAAACACTCTAATTTTTTCAAAGTAAAGGTCCTGGTTCCCCGCGGCACCCAATTAAGGACATCGCGGTTCTCCAGAAGGTGAGAAATTGACTACACCAGTTCATACCCCTTAAGGCACGACCGATGTGTCAATCCCGAAATTCAACTACGAGCTTTTTAACTGCAACAACTTTAATATACGCTATTGGAGCTGGAATTACCGCGGCTGCTGGCACCAGACTTGCCCTCCAA
+
DDDDAIHIIIIIIIIIIIIIHIIIIHIIIIIIIIIIIIHIHIHIIIIIHIIIIIIIIIIIIIIHIIIIIIIGHIHHHIIIIIIIIIIIIHHIIIIIIIIIIHHIIIIIIIIIIIIIHIIIHHHHIHIIHIIIIIIIIIHIIHIHHHIIIIHIIIIHHIIHIIIIIIIIIIIIIIIIHIIIIIIIIIIIIIIIIIIIIIIIIIHIIIIIIIIIIIIIIHIIIIIHHIIIIIIIIIIIHI=IIIIIIIIIIHIIIIHIIIIIIIIIIIIIIIIIIIIIIIIIIIIIIIIIIIIIIIIIIIIIIIIIIIIIIIIIIIIIIIIIIIIIIIIIIIIIIIIIIIIIIIIIIIDDDDD
@HISEQ:969:HM2KJBCX2:2:1101:9876:69401 2:N:0:ACTATGCA
TGGAGAGGAGATCCCAACTATCCCTATTAATCATTACATCGATCCTAGAAACCAACAAAATAGAATCGGATGTCCTATTTCATTATTCCATGCTAATGTATTCAAGCGTGAGCCTGCTTTAAACACTCTAATTTTTTCAAGGTAACAGTCCTAATTCCCCGTGACACCAAATTAATGGCATTACGGTTCTTTAGAAGGTGAGAAATCAATAATATCAGTACATACCAACGGCATGACCGAAACATTGATCCCGAAATTCAACTACGAGCTTTTTAACTGCAACAACTTTAATATACGCTATTGGAGCTGGAATTACCGCGGCTGCTGGCACCAGACTTGCCCTCCAA
+
DDDCDIIIIIIIIIIIIIIIIIIIIIIHIIIIIIIIIIIIIHIIIIIIIIIIHIIIIIIIIIIIIIHHIHIIIIIHIIIIIIIIIIIIIIIHIIIHHIIIIHIIIIIIIIIGIIIIIIIHHHIIIIIIIHIIIIIIIIIIIIIIHIIIIIIIIIIIIIIIIIIIIIIIIIIIIIIIIIIIIIIIIIIHIIIIIIIIIIIIIIIIIIIIIIIIIIIIIIIIIIIIIIIIIIIIIIIIIIIIIIIHHEIIIIIIIIIIIIIIIIIIIIIIIIIIIIIIIIIIIIIIIIIIIIIIIIIIIIIIIHIIIIIIIIIIIIIIIIIIIIIIIIIIIIIIIIIIIIIIIIDDDDD
@HISEQ:969:HM2KJBCX2:2:1101:6330:69501 2:N:0:ACTATGCA
TGGAGAGGAGATCCCAACTATCCCTATTAATCATTACGGTGATCCTAGAAACCAACAAAATAGAATCATGCCGTCCTATTTCGTTATTCCATGCTAATCTATTCAAGCATAAAGCCTGCTTTAAACACTCTAATTTTTTCAAAGTAACAGTCCTAGCTCCCTATTACACCTAGTGAAAGGCATAGTAGTTCACTAGAAGGTGGAGATTGACATTACCAGTACATATCCGAAGACACGACCGGTACGCCAATCCCGAAATTCAACTACGAGCTTTTTAACTGCAACAACTTTAATATACGCTATTGGAGCTGGAATTACCGCGGCTGCTGGCACCAGACTTGCCCTCCAA
+
DDDD@HHIIIIHIHIIIGIIIIIIIIIIIIIIIIIIIIIIIIIIIIIHIIIIIIIIIHIHHIHIIIIIIIIHIIHIIGHIHIIIIIHHHIHHHHIIGIIIIHHIIIHHHIIIIIIHHHGHGIIIIIIIIHIIHHIIIIIIIIIIIIIIIIIIIIIIIIIIIIIIIIIHHHIIIIIIIIIIIIIIIIIIIIHIHIIIIIIIIIIIIIIIIIHIIIIIIIIIIIIIIIIIIIIIIIIIIIIIHIIIGIHGIIIIIIIIIIIIIIHHHIIHIIIIIIIIIIIIIIHHIIIIHHIIIIIHHIIIIIIIIIIIIIIIIIIIIIIHGIIIIIIIIIIIIIIIIIIIIIIIDDCDD
@HISEQ:969:HM2KJBCX2:2:1101:7360:69181 2:N:0:ACTATGCA
TGGAGAGGAGATCCCAACTATCCCTATCAATCATTACGTCAATCCTAGAAACCAACAAAATAGGATCAAACGTCCTATTTCATTATTCCATGCTAATGTATTCAAGCGTTAGCCTGCTTTAAACACTCTAATTTTTTCAAAGTAACAGTCCTGTTTCCCTGCAACACCAAATTAATGGCATTACAGTTCTTCAGAAAGGAGGAATCAGCGAGACCAGTACGTACCAATGGCACGACCAACCTACTGACCCCGAAATTCAACTACGAGCTTTTTAACTGCAACAACTTTAATATACGCTATTGGAGCTGGAATTACCGCGGCTGCTGGCACCAGACTTGCCCTCCAA
+
BB@B0<EHIE@HIIIEECHEHIECFHE1DFHHFH@GIHEHHEEHHHHHGHEHIFHICE@@CGH?FF1C@EHECFHE?FE@FHEHGE1GHIHHHHH?IHFHGIHHHDHHIHGHIIIIHHIGH@FGEHIHH?F<CHHIIHHHHFHHGIHFIHHFHDHGG?HHGIHHGHIHHEHGIHHHGIHGCGHHHIIHIIIIHHHHGEGF?IIGHIHHHHHIHHHIIHEIHFIHEEHHGHGEDCGGIHHIGHHEDHHCGHIHHFHIGIHHHCHHHHHIIIHIHHHIIHHHHHHHHFGEEHEIHHHEHEHHHHIHEGHHIIHIIHIHHIIHIIIHEGIIIGIIIIHHHHIIHDDDCD
@HISEQ:969:HM2KJBCX2:2:1101:12774:69952 2:N:0:ACTATGCA
TGGAGAGGAGATCCCAACTATCCCTATTAATCATTACGGTGGTCCTAGAAACCAACAAAATAGAACCACAACGTCCTATTCTATTATTCCATGCTAATCTATTCAAGCAATAGCCCGCTTTAAACACTCTAATTTTTTCAAGGTAATGGTCCTGGCTCCCCAACACACCCAACAAAGGACATGCTGGTTCACCAGAAGGAAGACCCGACAGCAGACAGTACTCGCCAAAGACGGACCGCCCGGCCAGGCCTAAAATTCAACTACGAGCTTTTTAACTGCAACAACTTTAATATACGCTATTGGAGCTGGAATTACCGCGGCTGCTGGCACCAGACTTGCCCTCCAA
+
DDDDDIIHEHIIIHIHIIIIIIIIIIIIIHIIIIIIIIIIIIIIIIIHHIIIIIIIII?HHIHIIIIIHIIIIIIIIIIFHIIEHEHIIIIIIHIHIIIIIHHIIIIIIIIIIHHHIIIIIIIIIIIIHIIIIIIIHHIIIIIIIHIIIIIIIIHHIHGHIHIIIIIIHIHIIIIIIIIIIIIHIHIIHIIIIIIHIIIIIIIIIIIIIIIIIIIIIIIIIIHIGIIIIIIIIIIIIIIIIIIIHIIIIHIIIIIIIIIIIIIIIIIIIIIIIIIIIIIIIIIIIIIIIIIIHHHIIIIIIIIIIIIIIIIIIIIIIIIIIIIIIIIIIIHIHHIIHIIIIDDDDD
@HISEQ:969:HM2KJBCX2:2:1101:16442:70330 2:N:0:ACTATGCA
TGGAGAGGAGATCCCAACTATCCCTATTAATCATTACGGCGACTCTAGAAACCAACAAAATAGAACCACACGTCCTATTTTATTATTCCATGCTAATGTATTCGGGCATAAGCCTGCTTTGAACACTCTAATTTTCTCAAGGTAAAAGTCCTGGTTCCCCAATGCACACCAATAAAGGGCACACCGGCTCACCAAGAGGTAAGACCCAGACAGACAGTACATGCCGTTAAGCAGACCACCCAGCCAGGCCTGAAGTTCAACTACGAGCTTTTTAACTGCAACAACTTTAATATACGCTATTGGAGCTGGAATTACCGCGGCTGCTGGCACCAGACTTGCCCTCCAA
+
DCDDDIIIHI1C<11<CEHCEGEGHHIHCEHCHHHGCGCHCHHHEHHEHHHHE<F=HFFGHIHIIIIIIHH?<<CGHIIIIIFHFHH1@F@@@@GHHEHGHDGH6CCHFHHGCEHHHIIIHHHHHEEGHHHHFGE@FEEEHG@GIHIIIHIHHECGIGHHGF?DIHHGFEHHDHIHCHIIIHFHCCH@FEE?IHG?FCFIHHHHEEEFDGCGHIFHCIIIHHDHHHEEHHEHGCHDHHECD1>1DGEDCECCHFCCHGIHH@DHEHCIHIIHF@FIIHIIHIHHH?HGHIIIHHHHEEIIIFHHEHED1CC1HEHHDDGFHEFHG@E?HF?HGIHEIIHHG@@ABB
@HISEQ:969:HM2KJBCX2:2:1101:20272:69437 2:N:0:ACTAAGCA
TGGAGAGGAGATCCCAACTATCCCTATTAATCATTACTTCAGTCCTAGAAACCAACAAAATAGAACTAAAGTCCTATTCCATTATTCCATGCTAATATATTCAAGCAAACATGCCTGCTTTAAACACTCTAATTTTTTCAAAGTAAAAGTCTTGGATCCCTAGCGCACTCAATTAAGAGCACACTAGTTCCCCAAAAGGAAAAGCCCAAAGTTGCAGTACAAACCTTTCGGTTGACGGCAACTATAAGCCCAAAATTCAACTACGAGCTTTTTAACTGCAACAACTTTAATATACGCTATTGGAGCTGGAATTACCGCGGCTGCTGGCACCAGACTTGCCCTCCAA
+
D?@DDEHCHIFHIEHHHIIIEHIEHIHHHIHHIGEHHIIHFHHHHHICHIHHHCECHIHIIH@EHGHIIIGC@CGHIHHCHIIIHHFCC@HC?HH1HHHHH@<H@FDHHIHIGIHHGHHHHEGHGIIIIIHEHHHHHCCGIHIHHGHIHFGEHFAGIIHHIHHHIIHGIGIIIHHFHD?IIIHHGGHHHIHHCHHECHEIIII;HFHIIIHIHHH@HIHHHHHIIIGIIIHIIHGIIGGIHIGHHIIIHIHHEIIIHHGHIIIIIIIHIIIIIIIHIIIIIIIIIIIIIIIIHHIIIIIIIIIIIIHIHIIIIIIIIIIIIIIIIIIIIIIIHHIIIIHIHDDDDD
@HISEQ:969:HM2KJBCX2:2:1101:4077:70977 2:N:0:ACTATGCA
TGGAGAGGAGATCCCAACTATCCCTATTAATCATTACGGTGGTCCTAGAAACCAACAAAATAGAACCATGCCGTCCTATTTTATTATTCCATGCTAATGTATTCAAGCAAAAATGCCTGCTTTAAACACTCTAATTTTTTCAAAGTAAAGGTCCTGGTTCCCCGCGGCATCCAATTAAGGACATCGCGGTTCTCCAGAAGGTGAGAAATTGACTGCACCAGTTCATACCCCGTGAGGCACGACCGATGCGCCAATCCCGAAATTCAACTACGAGCTTTTTAACTGCAACAACTTTAATATACGCTATTGGAGCTGGAATTACCGCGGCTGCTGGCACCAGACTTGCCCTCCAA
+
DDDDDIIIIIIHIIIIIIIIIHGHIIIIIIGIIHIIIIIIIIIIIIGIIHIIHHIIIIIIIHHIIIIIIIIIIHHIHIIIIIIIIIIIIHIIIHIIGHIHHFHIIIIIIIIIIIHIIIIIIIIHHIIIIIIIIHIIIIIIIIIIIIIIIIIIIIIIHHIIIIIIIIIIIHHIIIIIIIIIIIIHIIIIIIHIIIIIIIIIIIIIIIIIIIIIIIIIIIIIIIIIIIIIIIIIIIIIIIIIIIIIIIIIIIHFIIHIIIIIIIIHIIIIIIIIHIIIIIIIIIIIIIIIIIHIIIIIIIIIIIIIIIIIIIIIIIIIIIIIIIIIIIIIIIIIIIIIIIIIIIIIIIIIDDDDD
@HISEQ:969:HM2KJBCX2:2:1101:20855:70837 2:N:0:ACTATGCA
TGGAGAGGAGATCCCAACTATCCCTATTAATCATTACGGTGGTCCTAGAAACCAACAAAATAGAACACAACGTCCTATTCTATTATTCCATGCTAATCTATTCAAGCAATAGCCCGCTTTAAACACTCTAATTTTTTCAAGGTAATGGTCCTGGCTCCACAACACACCCAATAAAGAGTATACTGGTTCACCAGAAGGAAGACCCGACAGCAGACAGTACTCGCCAAAGACGGACCGCCCGGCCAGGCCTAAAATTCAACTACGAGCTTTTTAACTGCAACAACTTTAATATACGCTATTGGAGCTGGAATTACCGCGGCTGCTGGCACCAGACTTGCCCTCCAA
+
DDDDDIIIIIIIIIIIIIHIIIIIIIHIIIIIIIIIIIIIHIIIIIIIHIHFEHIIIIIIIIHIIIIIIIIIEHIHIIIIHHIGHIFHIHHHIIHIHIHHG@DHHIIIIHIIGIHHIHHHIIIHHIHIHIIIIIIIIIIIIHHIGIIIIHIHHIIHIIIIIIIIHHIHIIHIHIIIIIIIIIIHIHIHHIIIIIIIIHHFHHIHIIIIIIIIIIIIIIIIHIIIIIIIIHIIIIIIIIIIIIIHIIIIIIIIIIIIIIIIIIIIIIIIIIIIIIIIIIIIIIIIIIIIIIIIHIIIIIIIIIIIIIIIIIIIIIIIIIIIIIIIIIIIIIIIIIIIIIIIDDDDD
@HISEQ:969:HM2KJBCX2:2:1101:15132:71421 2:N:0:ACTATGCA
TGGAGAGGAGATCCCAACTATCCCTATTAATCATTACGGTGGTCCTAGACCAACAAAATAGAACCAACGTCCTATTCTATTATTCCATGCTAATCTATTCAAGCAAAAGCCCGCTTTAAACACTCTAATTTTTTCAAGGTAATGGTCCTGGTTCCCCGACACACCCAATAAAGGGCATACCGGCTCACCAGAAGGATAGACCCGACAACAGACAGTACTCGCCAGAGACGGACCGCCCGGTCAGGTCTAAAATTCGACTACGAGCTTTTTAACTGCAACAACTTTAATATACGCTATTGGAGCTGGAATTACCGCGGCTGCTGGCACCAGACTTGCCCTCCAA
+
DDCCCIIGHHHHI?@HHIIHHIIIIIIIE@GHHICGHHHGEHEHHIIHHIHHEEHHIIII1CCDF<CHHEHFHH?@CHEHFH?1CFE?FEHIHHGEHH5@GHHHHHCE<1@GHHHGDHHHB1FGCFH?GGHI@EHIIHE@FHEHHECHFHBBDHIHEEFHHHI?HIIIIIHHIHHHIIIIIHHHIIIIIIHHHEEIIIIHGIIIHHHCF<H=HGG@CGIIIIHHGIIIIIIIIIIIIHHIIIIIHFEEHHIIIHHHHECCHHHIHEIIIHHHIIIIIIHIIHEIIHHGEG@IIIHIGHHHHHEEHIIIHEEHIIIIIIIIIIIIIIIIIIIIIIIIHIDDDD@
@HISEQ:969:HM2KJBCX2:2:1101:11690:72240 2:N:0:ACTATGCA
TGGAGAGGAGATCCCAACTATCCCTATTAATCATTACGTCGATCCTAGAAACCAACAAAATAGGGTCAAACGTCCTATTTCATTATTCCATGCTAATGTATTCAAGCGTGTGCCTGCTTTAAACACTCTAATTTTTTCAAAGTAACAGTCCTGATTCCCCATGACACCAAATTAATGACATCACAGTTCGTCAGAAGGTAGAAATCAATAATACCAGTGCATACCGGAGGCACGACCAATATATTGATCCCGAAATTCAACTACGAGCTTTTTAACTGCAACAACTTTAATATACGCTATTGGAGCTGGAATTACCGCGGCTGCTGGCACCAGACTTGCCCTCCAA
+
DDDDDIIIIIIIIIIIIIIIIIIIIIIIIIIIIIIIIIIIIHIIIHIIIIIIHIIIIIIIIIHIHHHIIIIHIIIIIIIIIIIIIIIHHIIIFHHGIHIIIIIIIIIHIIIIIIIIIIIIIIIIIIIIIIIIIIIIHIIIIIIIIIIIIIIIIIIHIIIIIIIIIIIIIIIIIIIIIIIIIIIIIIHIIIHIIIIIIIIIIIIIGIIIIIIIIIIIIIIIIIIIIIIIIIIIIIIIIIIHIIIIIIIIIIIIIIIIIIIIIIIIIIIIIIIIIIIIIIIIIIIIIIIIIIIIIIIIIIIIIIIIIIIIIIIIIIIIIIIIIIIIIIIIIIIIIIIIIIIIIDDDDD
@HISEQ:969:HM2KJBCX2:2:1101:14245:71290 2:N:0:ACTATGCA
TGGAGAGGAGATCCCAACTATCCCTATTAATCATTACGGTGGTCCTAGAAACCAACAAAATAGAACCACAACGTCCTATTCTATTATTCCATGCTAATCTATTCAAGCAATAGCCCGCTTTAAACACTCTAATTTTTTCAAGGTAATGGTCCTGGCTCCCCAACACACCCAATAAAGGACATGCTGGCTCACCAGAAGGAAGACCCGACAGCAGACAGTACTCGCCAAAGACGGACCGCCCGGCCAGGCCTAAAGTTCAACTACGAGCTTTTTAACTGCAACAACTTTAATATACGCTATTGGAGCTGGAATTACCGCGGCTGCTGGCACCAGACTTGCCCTCCAA
+
DDCDDIIIHHIIIIIIIIIIIHGHIHIIIIEHIIIIIIGHIHIHHIHHIIHHHHIIIIIIIIHIHHHHIIIIDCHHGHHEHFHHHII?EHEHGFHGHHHHH@FGCHEEHIIIHHHGIHHHHHIHCHHIIHHHHEHIIIIHHIHGIGIHHGEHFHFHEEGHIIHIIIHHHHIHHIIHIIIIHHGHHHIIIHHIIHIHHIIHEHHIIHIIIIHIIIIHIH<HGIDHCHHHFGEHHHEIHHHHIHHHEIHH?FIIHIIHHGD0GHHHHEIHHIIIHIIIIIIHIHHHIHEIHHHHHHIIHHHFIIHIIIIIHHHIIIIIIHIIIIGIIIIIIIIIIIIIIIIIIDDDDD
@HISEQ:969:HM2KJBCX2:2:1101:5921:72447 2:N:0:ACTATGCA
TGGAGAGGAGATCCCAACTATCCCTATTAATCATTACGGTGGTCCTAGAAACCAACAAAATAGAACCACAACGTCCTATTCTATTATTCCATGCTAATCTATTCAAGCAATAGCCCGCTTTAAACACTCTAATTTTTTCAAGGTAATGGTCCTGGCTCCCCAACACACCCAATAAAGGACATGCTGGCTCACCAGAAGGAAGACCCGACAGCAGACAGTACTCGCCAAAGACGGACCGCCCGGCCAGGCCTAAAATTCAACTACGAGCTTTTTAACTGCAACAACTTTAATATACGCTATTGGAGCTGGAATTACCGCGGCTGCTGGCACCAGACTTGCCCTCCAA
+
DDDDDIIIIIGHIIHIIIIIIIIIIGIIIIIHIIIIIIIIIIIHHIGIIIIHHHIIHIIHHHGHIHHHIIHIIIIIHGFFIHIHHIHGIEHIIIIIIHIIIIIIIIIIIIIIIIIIHHIIIHHHHHIIIIIIIIIIIHIIIIIIHIIIIIIIIGHIHIIIIIIIHHIIIIIIIGIIIIIIIIIIIIIIIIIIIIHIIIHIIIIIIIIIIIIIIIIIIIIIIIIIIIIHHIIIIIIIIIIIIIIHHIIIIIIIIIIIIIIIIHHIIIIIGIIIIIIIIIIIIIIIIIIIIIIHHEIIIIIIIIIIIIIIIIIIIIIIIIIIIIIIIIIIIIIIIIIIIIIIIDDDDD
@HISEQ:969:HM2KJBCX2:2:1101:5851:72559 2:N:0:ACTATGCA
TGGAGAGGAGATCCCAACTATCCCTATTAATCATTACGTCAATCCTAGAAACCAACAAAATAGGATCGAACGTCCTATTTCATTATTCCATGCTAATGTATTCAAGCGTTAGCCTGCTTTAAACACTCTAATTTTTTCAAAGTAACAGTCCCGTTTCCCTGCAACACCAAATTAATGACATTACAGTTCTTCAGAAAGGAGGAATCAGCGAAGCCAGTACATACCAGTGGCACGACCAACCTGCTGACCCCGAAATTCAACTACGAGCTTTTTAACTGCAACAACTTTAATATACGCTATTGGAGCTGGAATTACCGCGGCTGCTGGCACCAGACTTGCC
+
DDDDDIIIIIHHIIIIIIIIHIIIIIIIIIIIIHIIIIIIIIHIIIIIIIIGHIHIFHHIIIIIIIIIIIIIIIIIIIIIIGHIIIIHEEIHIIIIIHIIHGHIIIHIIIIIIIIIIHHIHHFHHIIHIIHIIIIGHIIIIIHIHGHIHIIIIIIHIIIIIIIIIIIIIHIHHIIIIIIIHIIIIIIIIIIIIHHIIIIIHIIIIIIIIIIGIHIIIIIHHIIIIIIIIIGIIIIIIHIIIIIIIIIIIIIIIIIGIIIIIIIIIIIIIIIIHHGIGIIIIIHIIIIIIIIIHIIIIIIIIIIIIIIIHIIIIIIIIIIIIIIIIIIIIIIIIIHDDDDD
@HISEQ:969:HM2KJBCX2:2:1101:10760:73120 2:N:0:ACTATGCA
TGGAGAGGAGATCCCAACTATCCCTATTAATCATTACGGTGATCCTAGAAACCAACAAAATAGAACCATGCCGTCCTATTCTATTATTCCATGCTAATGTATTCGAGCAAAATGCCTGCTTTAAACACTCTAATTTTTTCAAGGTAAAGGTCCTGGTTCCACATGACACCCAATTAAGGACATCATGCTTCTCCAGAAGGTGAGAAATCAACTGCGACAGTTCATACCCCTTAAGGCACGACCATCACGTCAATCCCGAAATTCAACTACGAGCTTTTTAACTGCAACAACTTTAATATACGCTATTGGAGCTGGAATTACCGCGGCTGCTGGCACCAGACTTGCCCTCCAA
+
DDDDDIIIIIHIIIIIIIIIIFIIIIIIIIIIIIIIIIIIIIIIIIIIIIIHIIIIIIIHIIHHIIGHHIIIIHIIIIGHIIIHIGIIGEHIIIIHIIIIIEIIHHHIIIIIIIIIIIIIIHIHIHHIIIIIIIIIIIHIIIIIIIIIHGIIIHIIIIIIIIIIIIIIIIIIIIIIIIIIIIIIIIIIIHIIIIIIIIIIIIIIIIIIIIHIIIIIIIIIIIIIIIIIIIIIIIIIIIIIIIIIIIIIIHHIHIIIIIIIIIIIIIIIIIIIIIIIIIIIIIIIIIIIIHHGIIIIIIIIIIIIIIIIIIIIHIIIIIIIIIIIIIIIH@IIIIIIIIIIIIIIIIIDDDDD
@HISEQ:969:HM2KJBCX2:2:1101:20297:73208 2:N:0:ACTATGCA
TGGAGAGGAGATCCCAACTATCCCTATTAATCATTACATCGATCCTAGAAACCAACAAAATAGAATCGGATGTCCTATTTCATTATTCCATGCTAATGTATTCAAGCGTGAGCCTGCTTTAAACACTCTAATTTTTTCAAGGTAACAGTCCTAATTCCCCGTGACACCAAATTAATGGCATTACGGTTCTTTAGAAGGTGAGAAATCAATAATATCAGTACATACCAACGGCATGACCGAAACATTGATCCCGAAATTCAACTACGAGCTTTTTAACTGCAACAACTTTAATATACGCTATTGGAGCTGGAATTACCGCGGCTGCTGGCACCAGACTTGCCCTCCAA
+
DDDDAIHIIIIIGIIHIIIIIIIIHIIIGHHIIIIIIIIIIIIIIIIIIIIIIIIIIIIIIIIIIIIIFHIGIHGHHIIEHIIIIHHHIIIHIIIHIHIIH<FHIHIHHHHGHIIHIHHHHIIIHIHHIHHHHIIIIIHHIIIIIIIIHHHIIIIIHHHIIHHHGIIIHIIHIIIIIIIIIIIIIIIIIIIHIIIIIIIIIIIIIHIIIIIIIIIIIIHHIHIHHIHIIIIIIIIIIIIIIHIHHDIIIIIHIIIIIIIIIIIIIIIIIIIIIIIIIIIIIIIIIIIIIIIIIIIIIIIIHHIIIIIIIIIIIIIIHIIIIIIIHIIIIIIIIIIGIIIIIIDDDDD
@HISEQ:969:HM2KJBCX2:2:1101:11118:73903 2:N:0:ACTATGCA
TGGAGAGGAGATCCCAACTATCCCTATTAATCATTACGGTGATCCTAGAAACCAACAAAATAGAACCATGCCGTCCTATTCTATTATTCCATGCTAATGTATTCGAGCAAAAATGCCTGCTTTAAACACTCTAATTTTTTCAAGGTAAAGGTCCTGGATCCGCAAGACACCCAATAAAGGACATCAAGTTTCTCCAGAAGGTGAGAAATCAACAGTAACAGTTCATACCCCTTAAGGCATGACCGTCACGTCAATCCCGAAATTCAACTACGAGCTTTTTAACTGCAACAACTTTAATATACGCTATTGGAGCTGGAATTACCGCGGCTGCTGGCACCAGACTTGCCCTCCAA
+
ADDDDIGIIIIIIIIIIIHIIIIIHHIIIIGHHIIIIIGHIIIIIHHHIHIEHIIIIIIIIIHHIIHIIHIIIEHIIIHIIIIIIIIIGFIIIIIIIIIIIHHEHHEHIHIIIIIHIIIHIIHIIIIIIHIIIIIIIIIIIIIIIIIIIIIIIIIIIHHHIIHIIHIIIICHIIIIHIIIIIIIIHHIIIHIIIIIIIIIIIIIIIIIIHIIIIIIIIIIIII=IIIIIIIIIIIIIIIIIHIIIIIIIIHDIHHIHIIIIIIIIIHIIIIIIHIIIIIIIIIIIIIIIIIIHIIIIIGHHIIIIIIIIIIIIIIIIIIIIIIIIIIIIIIIIIIIIIIIIIIIIIIIDDDDD
@HISEQ:969:HM2KJBCX2:2:1101:2324:74604 2:N:0:ACTATGCA
TGGAGAGGAGATCCCAACTATCCCTATTAATCATTACGGTGATCCTAGAAACCAACAAAATAGAATCATGCCGTCCTATTTTATTATTCCATGCTAATGTATTCAAGCAAAATGCCTGCTTTAAACACTCTAATTTTTTCAAAGTAAAGGTCCTGGTTCCCCGTGACACCCAATTAAGGGCATCGCGGTTCTCCAGAAGGTGAGAAATTGACTACACCAGTTCATACCCCTTAAGGCACGACCGATGTGTCAATCCCGAAATTCAACTACGAGCTTTTTAACTGCAACAACTTTAATATACGCTATTGGAGCTGGAATTACCGCGGCTGCTGGCACCAGACTTGCCCTCCAA
+
DDDDDIIIIHIIIIIIIIIIIIIIIIIIIIIIIIIIIIIIIIIHIIIIIIIIIIIIIIIIIIIHIIIIIIGHDHIIIIIIIIIIIIIIIIIIIIIIIHIIIFHHHIIHIIIIIIIIIIIIHIIIHIIIIIIIIIIIIIIIIHIIIIIIIIIIIIIIIIIIIIIIIIIIIIIIHIIIIIIIIIIIIIIIIIIIIIIIIIIHIIIIIIIIIIIIIIIIIIIIIIIIHHIIIIIIIIIIIIIIIIIIIIIIIIHIIIIIIIIIIIHIIIIIIIIIIIIIIIIIIIIIIIIIIHIIIIIIIIIHIIIIIIIIIIIIIIIIIIIIIIIIIIIIIIIIIIIIIIIIIIIIIIIDDDDD
@HISEQ:969:HM2KJBCX2:2:1101:15279:75325 2:N:0:ACTATGCA
TGGAGAGGAGATCCCAACTATCCCTATTAATCATTACATCGATCCTAGAAACCAACAAAATAGAATCGGATGTCCTATTTCATTATTCCATGCTAATGTATTCAAGCGTGAGCCTGCTTTAAACACTCTAATTTTTTCAAGGTAACAGTCCTAATTCCCCGTGACACCAAATTAATGGCATTACGGTTCTTTAGAAGGTGAGAAATCAATAATATCAGTACATACCAACGGCATGACCGAAACATTGATCCCGAAATTCAACTACGAGCTTTTTAACTGCAACAACTTTAATATACGCTATTGGAGCTGGAATTACCGCGGCTGCTGGCACCAGACTTGCCCTCCAA
+
DBDADIIIIIIIFHIIIIIIIFIIHGIIIIIIIIIIIIIIHHIIIHFHHIIIHIIIGIIHIHHIIIIHIHIIIHIIIIHIHHIHIIIGHIIIIHHIHIIIIGIIIHIIHIIIIIIIIIIIHHHIIIIIIIIIIIIHHIHHIFHIIIHEHIIIIIIIHIIIIIIHFHHHHHIIIIHIGHHHEHHCHIHHIHIIIIIIIIIIIIIIIIIIIIIIHHIIIIIIIIHIGIIIIIIIIIIIIHIIIIIIHGIIIHIIHIIIIIIIIIIIIIIIIIIHIIIIIIIIIIIIIIHIIIIIIIIIIIIIIHIIIIHIIIIHIIIIIIIIIIIHIIIIIIIIIIIIIIIIIIDDDDD
@HISEQ:969:HM2KJBCX2:2:1101:18567:75048 2:N:0:ACTATGCA
TGGAGAGGAGATCCCAACTATCCCTATTAATCATTACGGTGATCCTAGAAACCAACAAAATAGAACCATGCCGTCCTATTCTATTATTCCATGCTAATGTATTCGAGCAAAAATGCCTGCTTTAAACACTCTAATTTTTTCAAGGTAAAGGTCCTGGATCCGCAAGACACCCAATTAAGGACATCAAGTTTCTCCAGAAGGTGAGAAATCAACAGCGACAGTTCATACCCCTTAAGGCACGACCATCACGTCAATCCCGAAATTCAACTACGAGCTTTTTAACTGCAACAACTTTAATATACGCTATTGGAGCTGGAATTACCGCGGCTGCTGGCACCAGACTTGCCCTCCAA
+
@@0BDHIIIEFHIHHEGHHHIHHHIIIHIFHECHHEH1ECHEHHHIHHHHHHCGEHCF??F@DEEHIHFHEHHIIHHCCCGCCGH@FEHIIHIEHHHE@GI<GIHHIFHHHIHIHEHHHHEEEFEHIIIIIHF?GGIIHHFGIIIIIIHIIIIHIIIIHHHHHGHIIIIIHIIHCHIIIHIIHHHIHHHIEHFHHIIIHHHHGIIIIIIIIHII<0IHIIIIIIIHFIHHEFIIIGIHHHIIIGIIHIIHHHHHDIIIHIIIIIIHHGIIIHHGIIIIIIHHIIIIIIIIIHHHIIIIIIIIHIHIIIIIIIIIIIIIIIIIIHHIIIIIIIIIIIIIIIIIIIIIIICDDDD
@HISEQ:969:HM2KJBCX2:2:1101:12661:74571 2:N:0:ACTATGCA
TGGAGAGGAGATCCCAACTATCCCTATTAATCATTACGGTGGTCCTAGAAACCAACAAAATAGAACCACAACGTCCTATTCTATTATTCCATGCTAATCTATTCAAGCAATAGCCCGCTTTAAACACTCTAATTTTTTCAAGGTAATGGTTCTGGCTCCCCAACACACCCAATAAAGGGCATACTGGTTCACCAGAAGGAAGACCCGACAGCAGACAGTACTCGCCAAAGACGGACCGCCCGGCCAGGCCTAAAATTCAACTACGAGCTTTTTAACTGCAACAACTTTAATATACGCTATTGGAGCTGGAATTACCGCGGCTGCGGGCACCAGACTTGCCCTCCAA
+
DDDCDIIIIHHIIHIIIIIHIIIIIIIIGIIIIHIIIIIIIIIIIIIIIIHIHIIIIIGIIIIIIIIIIIHHHHIIIIIIGHHIIIIHIIIHGIEHHIIIIHGIIIIIIIIIGIHIIIIIIIIIHHIIIIIIIIIIIIIIIIIIIIIIGIHHIHHHHHIIIIIIIHIIHHHHHIIIIIIIIIIIIIIIIIIIIIIIIIIIIIIIIIIIIIIIIIIIIIIIIIIIIIIIIIIIIIIIIIIIIIIIGIIIIIIIIIIIIIIIIIIIIIIIIIIIIIIIIIIIIIIIIIIIIIIIIIIIIIIIIIIIIIIIIIIIIIIIIIIIIIIIIIIIIIIIIIIIIIIIIDDDDD
@HISEQ:969:HM2KJBCX2:2:1101:3435:75979 2:N:0:ACTATGCA
TGGAGAGGAGATCCCAACTATCCCTATTAATCATTACGGTGGTCCTAGAAACCAACAAAATAGAACCACAACGTCCTATTCTATTATTCCATGCTAATCTATTCAAGCAATAGCCCGCTTTAAACACTCTAATTTTTTCAAGGTAATGGTCCTGGCTCCCCAACACACCCAATAAAGGACATACTGGTTCACCAGAAGGAAGACCCGACAGCAGACAGTACTCGCCAAAGACGGACCGCCCGGCCAGGCCTAAAATTCAACTACGAGCTTTTAAACTGCAACAACTTTAATATACGCTATTGGAGCTGGAATTACCGCGGCTGCTGGCACCAGACTTGCCCTCCAA
+
ADBDBHHH?HHHHIIIIIIIEEHIIHIIIHIIIIIHIFDHIIIHFEHHHIFH@FHEHIHIHIHHIH1CEHIHDCG=HIIHHHIIIIIIIIHII1DGHHIIIHGHHIHIIIIHCC1HHIIIIIHICHFHIHIIHHEHIIIHHHGHIHHIIIHIHICHHIIHHHHIHHHHIGHHIHGIIIIIIIIIIIIHFHHGGIIIIIIIHHEDHHHIIIIHHIIIIIIIIHIIHIIIIIIIIIIIIIIIIIHH?IIIHGIIIIIIIHIIIIHIIIHHIHIIIIHIIIIIIIIIIGIIIIIIIGIIIIHHIIHIIIIIIHIIIIIIIIIIIIIIIIIIIIIIIIIIIIIIIDDDDD
@HISEQ:969:HM2KJBCX2:2:1101:9585:75777 2:N:0:ACTATGCA
TGGAGAGGAGATCCCAACTATCCCTATTAATCATTACGGTGGTCCTAGAAACCAACAAAATAGAACCACAACGTCCTATTCTATTATTCCATGCTAATCTATTCAAGCAATAGCCCGCTTTAAACACTCTAATTTTTTCAAGGTAATGGTCCTGGCTCCCCAACACACCCAATTAAGGACATACTGGTTCACCAGAAGGAAGACCCGACAACAGGACAGTACTCGCCAAAGACGGACCGCCCGGCCAAGTCTAAAATTCAACTACGAGCTTTTTAACTGCAACAACTTTAATATACGCTATTGGAGCTGGAATTACCGCGGCTGCTGGCACCAGACTTGCCCTCCAA
+
DDDDDIIIIIIIIIIIIIIIIHIIIIIIIIIIIIIIIIIIHFHHIIIIIIHHIIIIIIIIIIIIIIHIIIIIIHHIIIIIIIIIIIIIIIIIIHIIIIIIIIIHIIIIIIIIIIHHIIIIIIIIIHIIIIIIIIIIIIIIIIIIIIIIIIIIIHIIIIIIIIIIIIIIIIIIIIIIIIIIIIIHIHIIIIIIIIIIIIIIIIIIIIIIIIIIIIIIIIIIIIIIIIIIIIIIIIIIIIIIIIIIIIIIIIIIIIIIIIIIIIIIIIIIIIIIIIIIIIIIIIIIIIIIIIIIIIIIIIIIIIIIIIIIIIIIIIIIIIIIIIIIIIIIIIIIIIIIIIIIIIDDDDD
@HISEQ:969:HM2KJBCX2:2:1101:7647:74435 2:N:0:ACTATGCA
TGGAGAGGAGATCCCAACTATCCCTATTAATCATTACGGTGATTCAGAAACCAACAAAACAGGACCACCGTCCTATTTTATTATTCCATGCTAATGTATTCAGACATAAGCCTGCTTTGAACACTCTAATTTTTTCAAGGTAAAGGTCCTGGTTTCCTACCACGCTAAATTAATAACATGATAGTTCCCCAGAAGGTAGAAATTCTACACGCCAGTACAGACAATAGCCCGACCAACGATAGAACCCCGAAATTCAACTACGAGCTTTTTAACTGCAACAACTTTAATATACGCTATTGGAGCTGGAATTACCGCGGCTGCTGGCACCAGACTTGCCCTCCAA
+
DDDDDIIIIIIIIIIIHIIIIHIIIIIIIIIIIIIIIIIIIIIIIIIIIIIGHIIIIIIIIIIIIIIIIIHIIIIIIIIIIIIIIIIIIIIIIIIHIIIIIHHIIIIIIIHIIIIIIIIHHHIIIIIIHIIIIIIIIHIIIIIIIIIIIIIIIIIIIIIIIIIIIIIIIIIIIIIIIIIIIIIIIIIIIIIIIIIIIIIIIIIIIIIIIIIIIIIIIIIIIIIIIIIIIIIIIIIIIIIIHIIHIIIIIIIIIIIIIIIIIIIIIIIIIIIIIIIIIIIIIIIIIIIIHIIIIIIIIIIIIIIIIIIIIIIIIIIIIIIIIIIIIIIIIIIIIIIIIIDDDDD
@HISEQ:969:HM2KJBCX2:2:1101:19209:76070 2:N:0:ACTATGCA
TGGAGAGGAGATCCCAACTATCCCTATTAATCATTACATCGATCCTAGAAACCAACAAAATAGAATGCGATGTCCTATTTCATTATTCCATGCTAATGTATTCAAGCGTGAGCCTGCTTTAAACACTCTAATTTTTTCAAGGTAACAGTCCTAATTCCCTATAACATCAAATAAATGACATTATAGTTCTTTAGAAGGTGAGAACCAATAAAATCAGTACATACCAAGGCATGACCAACTAATTGATCCCGAAGTTCAACTACGAGCTTTTTAACTGCAACAACTTTAATATACGCTATTGGAGCTGGAATTACCGCGGCTGCTGGCACCAGACTTGCCCTCCAA
+
DDDDDEHIIIIIIIIIIIIIHIIIIIIIIIIIIIIIIIIIIIIIIIIIIIIIIIIIIHIHIHHIIIIIICHHHGGHHIIHHIIIIIIFHGHHIIIIIIIIIHHHHGHIHHIHHHIIIIIHHIHFIIHHHIIIHHHIHHFHIHIIIIIIIIIIIIHHIIIIIIIIIIHHHIHIIGHHHCIIIHHIIHFFEIIIIIHIIIIIIIIIHGHHIIIHIIHIHHHIHHGFIIIIIIIIIIIIIIIIIHHHHHHHHIHIIIIIHHIIHIIIIHDIIIIIIHIIIIIIIIIIIIIIIIHHEIIHIIIIIIIIIHIIIIIIIIHIIIIIIIIIIIIIIIIIIIIIIIIIDDDDD
@HISEQ:969:HM2KJBCX2:2:1101:19136:75803 2:N:0:ACTATGCA
TGGAGAGGAGATCCCAACTATCCCTATTAATCATTACGGTGGTCCTAGAAACCAACAAAATAGAATCATCCGTCCTATTTTATTATTCCATGCTAATGTATTCAAGCAAAATGCCTGCTTTAAACACTCTAATTTTTTCAAAGTAAAGGTCCTGGTTCCCCGCGGCACCCAATTAAGGACATCGCGGTTCTCCAGAAGGTGAGAAATTGACTACACCAGTTCATACCCCTTAAGGCACGACCGATGTGTCAATCCCGAAATTCAACTACGAGCTTTTTAACTGCAACAACTTTAATATACGCTATTGGAGCTGGAATTACCGCGGCTGCTGGCACCAGACTTGCCCTCCAA
+
DDDDDHIIIIIIIIIIIIIIIIIIIIIIIIIIIIHIEHIIIIIGHIIIIIIHIIIIIIIGHHHHHIEHIIIHIIIIHIIIHHHIIIIIIIIIIIIIIIHIIHIIIIIIIIIIHHIHIIIHIIIIIIIIIHIIIIIIIIIIHIFHHIIIIIIIIIHHIIIIHHIIIHIHIIIIIIIHIIHIIIHIIHHGHIIIIIIIIIIIHHHIIIIIIIIIIIIIIIIIIIHHHIIIIIIIIIIIIIIIIIIIIHHIIFHHHIHIIIIIHIIIIIIIIIIIIIIIHHIIIIIIIIIHIIIHIIIIIIIIIIIIIIIIIIIIIIIIIIIIIIIIIIIIIIIIIIIIIIIIIIIIIIDDDDD
@HISEQ:969:HM2KJBCX2:2:1101:14693:76083 2:N:0:ACTATGCA
TGGAGAGGAGATCCCAACTATCCCTATTAATCATTACGTCAATCCTAGAAACCAACAAAATAGGATCGAACGTCCTATTTCATTATTCCATGCTAATGTATTCAAGCGTTAGCTTGCTTTAAACACTCTAATTTTTTCAAAGTAACAGTCCAAATTCCCCGCAACACCAAATTAATGGCATTACGGATCATCAGGAAGGAGGAATCAGTGAGACCAGTACATACCAGAGGCATGACCAATCTACTAACCCCGAAATTCAACTACGAGCTTTTTAACTGCAACAACTTTAATATACGCTATTGGAGCTGGAATTACCGCGGCTGCTGGCACCAGACTTGCCCTCCAA
+
DDDDDIIIIIIIIIIIIIIIIIIIIHIIIIIIIIIIIIIIIIIIIIIGHHIIIIIIIIIIIHHHIIIHIHIGHIIIIIIIHIIIIIIIGIIIHIIIIIIIIIIIIIIIIIIIIIIIIIIIIHHIIIIIIIHHIIIIIIIIIIIIIIIIIHIIIHIHIIIIIIIIIIIIIIIIIIIIIIIIIIIIIIIIIHIIIIIIIIIIIIIIIIIIIIIIIHIIIIIIIIIIIIIIIIIIIIIIIIIIIIIHIIIIIIIIIIIIIIIIIIIIIIIIIIIIIIIIIIIIIIIIIIIIIIIIIIIIIIIIIIIIIIIIIIIIIIIIIIIIIIIIIIIIIIIIIIIIIIIIIDDDDD
@HISEQ:969:HM2KJBCX2:2:1101:11428:76918 2:N:0:ACTATGCA
TGGAGAGGAGATCCCAACTATCCCTATTAATCATTACGGTGATCCTAGAAACCAACAAAATAGAACCATGCCGTCCTATTCTATTATTCCATGCTAATGTATTCGAGCAAAAATGCCTGCTTTAAACACTCTAATTTTTTCAAGGTAAAGGTCCTGGATCCGCAAGACACCCAATTAAGGACATCAAGTTTCTCCAGAAGGTGAGAAATCAACAGCGACAGTTCATACCCCTTAAGGCATGACCATCACGTCAATCCCGAAATTCAACTACGAGCTTTTTAACTGCAACAACTTTAATATACGCTATTGGAGCTGGAATTACCGCGGCTGCTGGCACCAGACTTGCCCTCCAA
+
CDADDIIIIIIIIIIIIIIHIIIIIIIIIIIIIIIIIIIIIIIIIIIIIIIIIHIIIIIIIIHHIIIIIIIIHIIIIHGHIHHHIHIIIIIHHIHHEEHEHGHHHHHIIIIIHHHIIIIHHHIIIIIIIIIHHIIHHHIIIIIIIHHHIHHHIIIIHIHHEIIIHGIIHHHHHHHHHHHHIIIIHHHFFHGIIIIIIIIHIHIHIHHHHFIIIGIIIIIGIIH;HHEHGHIIIIIIIIHHIHHGIIIIIIHGIIIGIIIIIIIIHGHHDHIIHIIIIIIIIHIIGIFHHIIIIIIIHG=HEIIHIIIHIIIIIIHHGIIIIIHDIIIIIIIGIHIIIIIIHGIIIIIIDDDDD
@HISEQ:969:HM2KJBCX2:2:1101:9632:77150 2:N:0:ACTATGCA
TGGAGAGGAGATCCCCAACTATCCCTATTAATCATTACGGTGATCCTAGAAACCAACAAAATAGAACCATGCCGTCCTATTCTATTATTCCATGCTAATGTATTCGAGCAAAAATGCCTGCTTTAAACACTCTAATTTTTTCAAGGTAAAGGTCCTGGATCCGCAAGACACCCAATAAAGGACATCAAGTTTCTCCAGAAGGTGAGAAATCAACTGTAACAGTTCATACCCCTAAGGCATGACCATCACGTCAATCCCGAAATTCAACTACGAGCTTTTTAACTGCAACAACTTTAATATACGCTATTGGAGCTGGAATTACCGCGGCTGCTGGCACCAGACTTGCCCTCCAA
+
DDDDDIIIIIIIIIIIIIIIIIIIIIHIIIIIIIIIIIIIIIIIHIHIIIIIHIIIIIIIGHIEHIIIIIIIIHHHIIIIHIIIIIIIIIIIIIIIIHIIIFGIHIIIHIIIIIIHIIIIIIIIIIIIIIIIIIHHIIIIIIIIIIIIIIIIIIIIIHIIHIIIIIIIIIIIIIIIIIIIIHIIIIIIIIIGIIIIIIIIIIIIIIIIIIIIIIIIIIHIIIIIIIIIIIIIIIIIIIIIIIIIIIIIIIHHIIIIIIIIIIIIIIIIGIIIIIIIIIIIIIIIIIIIIIHIIIIHIIIIIIIIIIIIIIIIIIIIIIIIIIIIIIIIIIIIIIIIIIIIIIIIIIIIDDDDD
@HISEQ:969:HM2KJBCX2:2:1101:8184:76073 2:N:0:ACTATGCA
TGGAGAGGAGATCCCAACTATCCCTATTAATCATTACGGTGATCCTAGAAACCAACAAAATAGAACCATGCCGTCCTATTCTATTATTCCATGCTAATGTATTCGAGCAAAATGCCTGCTTTAAACACTCTAATTTTTTCAAGGTAAAGGTCCTGGTTCCACATGACACCCAATTAAGGACATCATGCTTCTCCAGAAGGTGAGAAATCAACTGCGACAGTTCATACCCCTTAAGGCACGACCATCACGTCAATCCCGAAATTCAACTACGAGCTTTTTAACTGCAACAACTTTAATATACGCTATTGGAGCTGGAATTACCGCGGCTGCTGGCACCAGACTTGCCCTCCAA
+
@DDB@CHHHHEHIIGHIGFGHIIHHIIHHHHHEHHCFHGGHICE<DHHHIIIEHIGHIHCHHHHIIEHI@HHH@EDHIHEHHIIHFHHIC@CHFEFHHICEGIIIHHGIIIIHHIIIHHIIIHIIHIHIIIHHIIIIIIIIIIIIIIIIIIIIIIIHHHIIHIHIIIHIHHIIHIIIIIIIIIHIIIIIIIIIIIIIIIIIIIIIIIIIIIIIIIIIIIIIIIHHHIIIIIIIIIIIIIIIIIIIIIIIIIIIIIIIIIIIIIIIIIIIIIHIIIIIIIIIIIIIIIIIIIIIIIIIHIHIIIIIIIIIIIIIIIIIIIIIIIIIIIIIIIIIIIIIIIIIIIIIIIDDDDD
@HISEQ:969:HM2KJBCX2:2:1101:13008:76633 2:N:0:ACTATGCA
TGGAGAGGAGATCCCAACTATCCCTATTAATCATTACGTCAATCCTAGAAACCAACAAAATAGGATCAACGTCCTATTTCATTATTCCATGCTAATGTATTCAAGCGCGAGCCTGCTTTAAACACTCTAATTTTTTCAAAGTAACAGTCCTGATTCCCCACCACACCAAATTAATGACATGATGGTTCGTCAGAAGGTAGAAATCAGTAACACCAGTACGTACCGAAGGCACGACCAGCGTACTAATCCCGAAATACAACTACGAGCTTTTTAACTGCAACAACTTTAATATACGCTATTGGAGCTGGAATTACCGCGGCTGCTGGCACCAGACTTGCCCTCCAA
+
DDBDDIIHIGGHGHIIIIIIIIIIIIIIIIIIIIIIIIIFIIIFHIIIHIIHIEHIHIIIIIGHGHHHGGHHIIHHHHIIIIIHIIHIIIIGHIGHIIIIIIIIHIHHIIIHIIIIIHIIHIIIHHHHIIIIIIIIHIIIIHIIIIIHHIHIIIHIHIHIHHDHHIIIIIIIIIIHHIIIIIIIIIIHIIIIIIIIIIIIIIIIIIIHIIIIIIIIIIHIIIIIIIIIIIIIIIIIIIIIIIHHIIIIHIIIIIIIIIIIIHIIIHIIIIIIIIHEIIIIIIIGIIIIIIIIIIIIIIIIIIIIIIIIIIIIIIIIIIIIIIIHIIIIIIIHIIHHIIIIDDDDD
@HISEQ:969:HM2KJBCX2:2:1101:13617:77440 2:N:0:ACTATGCA
TGGAGAGGAGATCCCAACTATCCCTATTAATCATTACATCGATCCTAGAAACCAACAAAATAGAATCGGATGTCCTATTTCATTATTCCATGCTAATGTATTCAAGCGTGAGCCTGCTTTAAACACTCTAATTTTTTCAAGGTAACAGTCCTAATTCCCCGTGACACCAAATTAATGGCATTACGGTTCTTTAGAAGGTGAGAAATCAATAATATCAGTACATACCAACGGCATGACCGAAACATTGATCCCGAAATTCAACTACGAGCTTTTTAACTGCAACAACTTTAATATACGCTATTGGAGCTGGAATTACCGCGGCTGCTGGCACCAGACTTGCCCTCCAA
+
DDDDDIIHHHHIHHIGIIIIIHIIIHIIIEHIIIIIHIIHHIIHIIHIIIIHHHIIIIIHGFFHIHIIGHIHIGIHIIIIHIIIGIIHHIIIHIGHHIIIIIIIIIIIIHIIIIIIIHIIIIIIIIIHIIIIIIIHHHIIIHFIHIIIHIIIIIIIIIIIIIIIIIHIIIIIIIIIIIIIIHIIIIIIIHHIIIIIIIIIIIIIHIIIIIIIIIIIIIIIIIIIIIIIIIIIIIIIIIIIIIIHHFIIIIHIIIIIIIIIIIIIIIIIIIIIIIIIIIIIIIIIIIIIIIIIIIIIIIHIIIIIIIIIIIIIIIIIIIIIIIIIIIIIIIIIIIIHIIIIIIDDDDD
@HISEQ:969:HM2KJBCX2:2:1101:12657:76845 2:N:0:ACTATGCA
TGGAGAGGAGATCCCAACTATCCCTATTAATCATTACGTCAATCCTAGAAACCAACAAAATAGGATCAAACGTCCTATTTCATTATTCCATGCTAATGTATTCAAGCGTTAGCCTGCTTTAAACACTCTAATTTTTTCAAAGTAACAGTCCTATTTCCCTGCAACACCAAATTAATGACATTACAGTTCTTCAGAAAGGAGGAATCAGCGAAGCCAGTACATACCAAAGGCACGACCAACCTGCTAACCCCGAAATTCAACTACGAGCTTTTTAACTGCAACAACTTTAATATACGCTATTGGAGCTGGAATTACCGCGGCTGCTGGCACCAGACTTGCCCTCCAA
+
DDDC@HIGIHHIIIIHHGIFHEHIHHIIHEHEHIIGIIIIIHI?HHEEHIE1GEHIIHHHHHHHGHHFHHHHIIIIIIGHHIIIIFHHFHHIIEH@GIIHHDIIHIHHHHIHHHIHGHHHIHHHIIIIIHHHHEEAHIIIHIHHHHHEIIHGFHEHHHIIGIIIIIHIIHHEGHHIHHHHEEHHHEIEHEIHHFIIIIIHIHHHHHHGIHHHIHHHAHIHHGB?IHHH6H<HHHHIHIHFEHHHHHIGHHFIIIIIIHHHHHDHEIIIIHEG@HHHHIIGIIHHHHGIIIIIIIIIHHHIHGHIIIIIHIIHIHIDHHHIHIIIIIIIHHEIHHHIIHIHHD?@DD
@HISEQ:969:HM2KJBCX2:2:1101:1615:77925 2:N:0:ACTATGCA
TGGAGAGGAGATCCCAACTATCCCATTAATCATTACATCGGTCCGTAAACCATCAAAATAGAACCAATGTCCTATTTCATTATCCCATGCTAATGTATTCAAGGCAAACGCCTGCTTTGAACACTCTATTTTTCTCCCCAACTATCCCTATTAATCATTACCTCAATGCTCTACAAAACCAACAAAATAGAACCGAGGACCTATTCTCTTATTCCATGCAACATTATTCAGGCGTAAGGCCTGCTTTAAGCACTCTAATTTTCTCAAAGTAAACGTACCGGCTACCGAAAACACCCAATAAAGGGCATCAACGGCCAACCGGTTGATTAGGACCAGACATGTAGTAAACGCAGTGAAGCGTACCACATGCTAGTACCCGAGATCCAACTACGAGCTTTTTAACTGCAACAACTTTAATATACGCTATTGGAGCTGGAATTACCGCGGCTGCTGGCACCAGACTTGCCCTCCAA
+
B@DA@H0E?0FCG<FGFHIHHG?<<CCHHHHIHH<FHICHCGHHH<F0FECH?EFC?GCGHHE?@EHHH<D@1DGE@FHDF?@11C111<C??FFFHEHFC111<F@1F=<?FEFCCD1CCDH1DD1GE@C1D<<F@D<D<0<D@E?H11<D1<FCF?C?EF?F1001CGE?GCE?CGCEHHHF/C/</F/CF/7,:,,:-8D@C...::.F.7.98.6FAGHFEHHFIIGHHGE@G=BHFFIHHHHHCHIIHFHHF.G?BEHGHIHHF-@EHEGHCHHFIIIHHDHCHHDIIHHHIHHHF@HIIIIHIGIHHIIHHIIHEHHCHIHHHIIHHHHHHIIIIIHGHHHHIHIIIIIHIIIIIIIHEIIHHCEFIIHEDEIIHHEHHHIIIIHHGHHEHEIIIIIHHIHIHEIIHHIIIIHHHHIHHIIIIIIIHIIIIIIHIIGIGIIIIIIIIIIHIIHHHIIIHCIHDDDAD
@HISEQ:969:HM2KJBCX2:2:1101:1490:78385 2:N:0:ACTATGCA
TGGAGAGGAGATCCCAACTATCCCTATTAATCATTACGGTGGTCCTAGAAACCAACAAAATAGAACCACAACGTCCTATTCTATTATTCCATGCTAATCTATTCAAGCAATAGCCCGCTTTAAACACTCTAATTTTTTCAAGGTAATGGTCCTGGCTCCCCAACACACCCAATTAAGGACATACTGGTTTACCAGAAGGAAGACCCGACAACAGGACAGTACTCGCCAAAGACGGACCGCCCGGCCAAGTCTAAAATTCAACTACGAGCTTTTTAACTGCAACAACTTTAATATACGCTATTGGAGCTGGAATTACCGCGGCTGCTGGCACCAGACTTGCCCTCCAA
+
DDCDDIIIIHHIIIIIIIIIIIIIIIIIIIIIIIIIIIIIIHIIIIIIIIII1DGHIIIIIIIIIIIIIIIICGHIIIIEHIIIHIIIIIIIHHIIIHIIIIHIIIIIIHHIIIIIHIIIIHIIIIIIHIIHIIIIIIIIIIIIIIIHIIIIIHHHHIIHIHIIIHIGIIIHHIIIIIIIIIIIHHIIIIIIIIIIIIIIIIHIIIIIIIIIIIIIIIIIIIIIIIIIIIIIII?IIIIIIIIIIHIIIHIIIIIIIIIIIIIIIIIIIIIIIIIIIIIIIIIIIIIIIIIIIIIIIIIIIIIIIIIIIIIIIIIIIIIIIIIIIIIIIIIIIIIIIIHIIIDDDDD
@HISEQ:969:HM2KJBCX2:2:1101:14110:77645 2:N:0:ACTATGCA
TGGAGAGGAGATCCCAACTATCCCTATTAATCATTACGTCAATCCTAGAAACCAACAAAATAGGATCAACGTCCTATTTCATTATTCCATGCTAATGTATTCAAGCGCGAGCCTGCTTTAAACACTCTAATTTTTTCAAAGTAACAGTCCTGATTCCCCACCACACCAAATTAATGACATGATGGTTCGTCAGAAGGTAGAAATCAGTAACACCAGTACGTACCGAAGGCACGACCAGCGTACTAATCCCGAAATTCAACTACGAGCTTTTTAACTGCAACAACTTTAATATACGCTATTGGAGCTGGAATTACCGCGGCTGCTGGCACCAGACTTGCCCTCCAA
+
DDADBHHHIHIIIHIIIIIIIIIIIIIIIIIIIIIIIIIIIIIIIIIIIIIIIIIIIHHHHIEGEEHHIIHCHHIHIHHHIHIIFHIGGHGHGIIIIIHIHIIIHHIIIIIIIIIIIHHHHHHHHIHHIIIIHIIHIIIIIIIIIIIHCIHHIHIIGIHHIIIIIIIIIIIIHIIIIIIIHIIIIIIIIIIIIIIIIIIIIIIIIIIIIIIIIIIIIIIIIIIIIIIIIIIIIIIIIIIIIIHHIIIIIIIIIIIIIIIIIHIIIIIIIIIIIIIIIHIIIIIIIIIIIIIIHIIIIIIIIIIIGIIIIIIIHIIIIIIIIIIIIIIIIIIIIIIIIIIIDCDDB
@HISEQ:969:HM2KJBCX2:2:1101:19092:78573 2:N:0:ACTATGCA
TGGAGAGGAGATCCCAACTATCCCTATAATCATTACGGTGATCCTAGAAACCAGCGAAATAGAATCAGTCCGTCCTATTTCATTATTCCATGCTAATGTATTCAGACGATAGTCTGCTTTAAACACTCTAATTTTTTCAAAGTAACAGTCCTGATTTCCCATCACACCAAATAAATGGCATGAAAGTTCCTCAGAAGGTAGAGATCCATCTCACCAGTACAGACAATTAAGCCTGACCAATGGGTAGACCCCGAAGTTCAACTACGAGCTTTTTAACTGCAACAACTTTAATATACGCTATTGGAGCTGGAATTACCGCGGCTGCTGGCACCAGACTTGCCCTCCAA
+
DDDDDIIIHIIIHIIHIIIIIIIIIIIHIIIIIIIIIIIIIIIIHHHHHHHFI1FDHHIIIIIIIIFHIHIHHHIGIGHGHFEEHHHIIHIIGHIIIHHIIIHIHIIIIIIIIIIHHIIIHIHHHIHIIHIIIIHIIIIIIIIHIIIHHIIIIIIIIIIHIHIIIIHHIIIIIIIIIIIIIIIHIIIIIIIIIIIIHIIIIIHIIIIIIIHIIIIIII=IIIIIIIIIIIIIIIIIIIIIIIHHHDIIIIHIHIIIIHIIIIIIIIIIIIIIIIIIIIIIIIHIIIHIIIIIIIIIIIIIIIIIIIIIIIIIIIIIIIIIIIIIIIIIIIIIIIIIIIIIIIDDDDD
@HISEQ:969:HM2KJBCX2:2:1101:10222:78740 2:N:0:ACTATGCA
TGGAGAGGAGATCCCAACTATCCCTATTAATCATTACATCGATCCTAGAAACCAACAAAATAGAATCGGATGTCCTATTTCATTATTCCATGCTAATGTATTCAAGCGTGAGCCTGCTTTAAACACTCTAATTTTTTCAAGGTAACAGTCCTAATTCCCCGTAACACCAAATTAATGGCATTACGGTTCTTTAGAAGGTGAGAAATCAATGATAACAGTGCATACCAACGGCATGACCGAAATATTGATCCCGAAATTCAACTACGAGCTTTTTAACTGCAACAACTTTAATATACGCTATTGGAGCTGGAATTACCGCGGCTGCTGGCACCAGACTTGCCCTCCAA
+
DDDDDIIIIIIIIIIIIIIIIIIIIIIIIIHIIIIIIIIIIIIIIIHIIIHHHIIIIIIIIIEHIIIIIHIIIIIIIHHHIIIIIHHIIEHHCHHIIIIIIIIIHHGIIIIIIIIIIIHIIIHHHIIIIIIIIIIIIIIIIIIIIIIIIIIIIIIHHIIIIIIIIIIIIIIIIIIIIIIIIIIIIIIIIIIIHIIIIIIIIIIIIIIIIIIIIIIIIIIIIIIIIIIIIIIIIIIIIIIIIIIIHHIIIIIIIIIIIIIIIIIIIIIIIIIIIIIIIIIIIIIIIIIIIIIIIIIIIIIIHHIIIIIIIIIIIIIIIIIIIIIIIIIIIIIIIIIIHEIIHIDDDDD
@HISEQ:969:HM2KJBCX2:2:1101:11691:78692 2:N:0:ACTATGCA
TGGAGAGGAGATCCCAACTATCCCTATTAATCATTACGGCGGTCCTAGAAACCAACAAAATAGGACCGCACGTCCTATTCTATTATTCCATGCTAACGTATTCGAGCAAAGGCCTGCTTTGAACACTCTAATTTTTTCAAAGTAAAAGTCCTGGTCCCCAACACACCCAGTGAAGGGCATGCGGTTCTCCAGAAGAGAAGGCCCGGCCGGACAAGTGCACGCGGTGAGGCGGACCTGCCAGCCAGGCCAAAGGTTCAACTACGAGCTTTTTAACTGCAACAACTTTAATATACGCTATTGGAGCTGGAATTACCGCGGCTGCTGGCACCAGACTTGCCCTCCAA
+
DDDDDIHIIIGIIHIIIIIIIIIIIIIIIIIIIIIIIIIIIIIIIIIIHIIIHIIIIIIIIIIIIIIIIIIIIIHHHHIEHIHIIIIIIIIIIGIIHHIIIIHIIIIHHIHIIIIIIIIIIIIHIIIIHHHHIIIIHIIIIIHIIIIIIHIIIHIGIHIIHIHHHHHIIIIHGIIIIIIIIIIIIIIIGIIIIIIIIIIIIIIIIIIIHIIIIIIIIIIIIIIIIIIIIIIIIIIIIIIIIHHIIIHHIIIIIIIIIIIIIIIIIHIIIIIIIIIIIIIIIIIIIIIIIIIIIIIIIIIIIIIIIIIIIIIIIHIIIIIIIIIIIIIIIIIIIIIIIIIDDDDD
@HISEQ:969:HM2KJBCX2:2:1101:12039:78596 2:N:0:ACTATGCA
TGGAGAGGAGATCCCAACTATCCCTATTAATCATTACATCGATCCTAGAAACCAACAAAATAGAATCGGATGTCCTATTTCATTATTCCATGCTAATGTATTCAAGCGTGAGCCTGCTTTAAACACTCTAATTTTTTCAAGGTAACAGTCCTAATTCCCCGTGACACCAAATTAATGGCATTACGGTTCTTTAGAAGGTGAGAAATCAATAATATCAGTACATACCAACGGCATGACCGAAACATTGATCCCGAAATTCAACTACGAGCTTTTTAACTGCAACAACTTTAATATACGCTATTGGAGCTGGAATTACCGCGGCTGCTGGCACCAGACTTGCCCTCCAA
+
DDDDDIIIIIIIIIIIIIIIIIIIIIIIIIIIIIIIIIIIIHIHIIIIIIIIHIIIIIIIIIHIIIIIHIIIIIIIIIIIHIIIIIHHIIIIIHIIIIIIIHIIIIIIIHIHIIIIIIIIHIIIIIIIIIHIHIIIIIIIIIIIIIIIIIIIIIIIIIIIIHIIIHHIIIIIIIIIIIIIIIIIIIIIIIIIIIIIIIIIIIIIIIIIIIIIIIHIIIIIIIIIHIIIIIIIIIIIIIIIIIIIIHIIIIIHIIIIIIIIIIIIIIIIIIIIIIIIIIIIIIIIIIIIIIIIIIIIIIIIIIIIIIIIIIIIIIIIIIIIIIIIIIIIIIIIIIIIIIIIIIDDDDD
@HISEQ:969:HM2KJBCX2:2:1101:18099:81063 2:N:0:ACTATGCA
TGGAGAGGAGATCGCAACTATCCCTATTAATAATTACGGTGATCCTAGAAACCAACGAATTAGGTTCAGTTCATCCTATTTCATTATTCAATAGAAATGTATTCAGACGTTAGCCTGCTTGAAACACTCTAATTATCTCAAAGTAACAGTCCTGATTTCCAATCACACCAAATTAATGACATGAAAGTTCCTCAGAAGGTAGAGATTTATCTCACCAGTACAGACAATTAAGCCTGACCAATGGGTAAACCCCGAAGTTCAACTACGAGCTTTTTAACTGCAACAACTTTAATATACGCTATTGGAGCTGGAATTACCGCGGCTGCTGGCACCAGACTTGCCCTCCAA
+
<<0<0100<C111100</<<?G?11<1<<<<11D<1C@0<<<D@1<<11<D<111<<D01<11<111<1C1111<11<1<C<1<1<1CC1<1111<1<1<<<1/1<11/DEEH/<1A1$A$HFBF8<?GHFBCF$<$1<<FHGCEC?HFFG7DH..7..<:/</GCC=>EED//IHHHHA<C/HGEA-E>C?0C0D<.C?HHFF:1<1D1:1<<</IIHG=G/FAG=HG?E>?HFC:<IIHF</D<0HC/?0?FHHEHFHFD1HEGF1?CIIIIHED111HHHF1CF?DCDFGHHGDEHFC@1EG1G@ECHHF@CHCHHDHECCHHF1FCFFCD<CEH@EDGC@00<0
@HISEQ:969:HM2KJBCX2:2:1101:3686:80306 2:N:0:ACTATGCA
TGGAGAGGAGATCCCAACTATCCCTATTAATCATTACGTCGATCCTAGAAACCAACAAAATAGGGTCAAACGTCCTATTTCATTATTCCATGCTAATGTATTCAAGCGTGTGCCTGCTTTAAACACTCTAATTTTTTCAAAGTAACAGTCCTGATTCCCCATGACACCAAATTAATGACATCACAGTTCGTCAGAAGGTAGAAATCAATAATACCAGTGCATACCGGAGGCACGACCAATATATTGATCCCGAAATTCAACTACGAGCTTTTTAACTGCAACAACTTTAATATACGCTATTGGAGCTGGAATTACCGCGGCTGCTGGCACCAGACTTGCCCTCCAA
+
DDDDDIIIIIIIHIIIHHIIIHIIIIIIIIIIIIIIIIIIIIIEHIIIIIIGIIIIIIHIIIHIIHIIIIIGIIHIIIHIIIIIHIIHIIIIHIIIIIHIIIIIIIIIIIIIIIIIIIIHIHIIIIIIIIIIIIIIIHIIHHIIIIIIIIIIIIIHIIIIIIIIIIIIIIIHHIIIIIIIIIIIIIIIIIIIIIIIIIIIIIIIIIIIIIIIIIIIIHIIIIIIIIIIIIIIIIIIIIIIIIIHHIIIIIIIIIIIIIIIIIIIIIIIIIIIIIIIIIIIIIIIIIIIIIIIIIIIIIIIIIIIIIIIIIIIIIIIIIIIIIIIIIIIIIIIIIIIIIIIIDDDDD
@HISEQ:969:HM2KJBCX2:2:1101:18976:81063 2:N:0:ACTATGCA
TGGAGAGGAGATCCCAACTATCCCTATTAATCATTACGGTGATCCTAGAAACCAACAAAATAGAACCATGCCGTCCTATTCTATTATTCCATGCTAATGTATTCGAGCAAAAATGCCTGCTTTAAACACTCTAATTTTTTCAAGGTAAAGGTCCTGGATCCGCAAGACACCCAATAAAGGACATCAAGTTTCTCCAGAAGGTGAGAAATCAACAGTAACAGTTCATACCCCTTAAGGCATGACCGTCACGTCAATCCCGAAATTCAACTACGAGCTTTTTAACTGCAACAACTTTAATATACGCTATTGGAGCTGGAATTACCGCGGCTGCTGGCACCAGACTTGCCCTCCAA
+
@D@?01DHHHCEHI@DGEHHIIEFHEHEHEHCF1CFHHHHE<1FCDF@GHEHHEFH?1FC<DG1FEHHHCHGCGHDHH??<<CGE<CE1GHHH1F1<FCFG1D@<C@EC@D<<GHE@GCHC@@D<@GFHE@CCHEEHIHDHCBBCCEF881<<DF@?FHHHFC.CCCGFHCDED@@CFHF</@<<<CF/FDHF@GFFC@G07C<@6@FCFFDDH<9D<D<<C1ABHGHD<<<1C1<CG<D<</CD1<<<@GCD<//<<<1F<<<GEHGC<C1@CHHD<1<<<<@HF1DD1<<11F<1C@=IHHCHGF<<<<11F<F1CC<C?C/CCCG@EIHF<1CF<C<CHED0<0CD@<<0
@HISEQ:969:HM2KJBCX2:2:1101:15344:81822 2:N:0:ACTATGCA
TGGAGAGGAGATCCCAACTATCCCTATTAATCATTACGTCAATCCTAGAAACCAACAAAATAGGATCGAACGTCCTATTTCATTATTCCATGCTAATGTATTCAAGCGTTAGCTTGCTTTAAACACTCTAATTTTTTCAAAGTAACAGTCCAAATTCCCCGCAACACCAAATTAATGGCATTACGGATCATCAGGAAGGAGGAATCAGTGAAACCAGTACATACCAGAGGCATGACCAATCTACTAACCCCGAAATTCAACTACGAGCTTTTTAACTGCAACAACTTTAATATACGCTATTGGAGCTGGAATTACCGCGGCTGCTGGCACCAGACTTGCCCTCCAA
+
ADBDAIHHIIFH?EHEEHHHICGCHHIIFHIEHIIIIIIGHHIGHGHIGHEHIIIGHFIIHHEHIHIFHEHHHIHII?FHGHIIHIGHECHIIHHCIIHIIIIIGIIIHGHGHHHHHIHHHFIHHIHHHHIHIIHGDIIIIIIIIIIIIIHHFHGHIIHIGHIIIIIHGHHHIIIIIIIIIIIHIIIIIIIIIIIIHIHHHIIIIIIIIIIHG<IIIIIIIIIIIHIIIIIIHIIHHHGIIIIHHIIIIIIHIIIHIHGHHHHHIIIHIIIIIGIIIHIHIIIIIIHIIIGIHIIIIIIIHIIIHIIIIIIIIIIIIHIIIIIIIIIIIHIIHHHHIIIIIDDADD
@HISEQ:969:HM2KJBCX2:2:1101:9097:81938 2:N:0:ACTATGCA
TGGAGAGGAGATCCCAACTATCCCTATTAATCATTACGGTGATCCTAGAAACCAACAAAATAGAATCATGCCGTCCTATTTTATTATTCCATGCTAATGTATTCAAGCAAAATGCCTGCTTTAAACACTCTAATTTTTTCAAAGTAAAGGTCCTGGTTCCCCGCGACACCCAATTAAGGGCATCGCGGTTCTCCAGAAGGTGAGAAATTGACTACACCAGTTCATACCCCTTAAGGCACGACCGATGTGTCAATCCCGAAATTCAACTACGAGCTTTTTAACTGCAACAACTTTAATATACGCTATTGGAGCTGGAATTACCGCGGCTGCTGGCACCAGACTTGCCCTCCAA
+
@BDDBIHIEEFHECHHIHHIHEGHHEHIHHHHHIII?CEHHIIIGHHHHHHFHHC@HCEEFHE@CH?CGH1F?HHDHHHCCHFFEC@HCHIIEHHHII@FHEIHGHHHHIIIIIGHIIHFGHGCHHHHEIHHHIHIIHHHHGIIHHHHCIIIIHIIHHCIIIHIHIHHEIIIHE:GHECHIIIIIIIIIIIIIIHHHHHHHEEHIIHHHIIIIHHHHIHHFFHIHHIHGIIIIIIGIHHIHHDHHHIIIHGHE<HGHHIIIIHGIIIHHHIIIIIIIHIIIIIIHHEHHEH@GHHHHEHGIIHHHHIIIIIIIIHIIIIIIHGIIIIIIIHIHHHIIIIIIIIHHHH@@BBD
@HISEQ:969:HM2KJBCX2:2:1101:4175:81878 2:N:0:ACTATGCA
TGGAGAGGAGATCCCAACTATCCCTATTAATCATTACGGTGATCCTAGAAACCAACGAAATAGAATCAGTCCGTCCTATTTCATTATTCCATGCTAATGTATTCAGACGATAGTCTGCTTTAAACACTCTAATTTTTTCAAAGTAACAGTCCTGATTTCCAACCACACCAAATAAATGGCATGAAAGTTCCTCAGAAGGTAGAGATCCATCTCACCAGTACAGACAATTAAGCCTGACCAATGGGTAGACCCCGAAGTTCAACTACGAGCTTTTTAACTGCAACAACTTTAATATACGCTATTGGAGCTGGAATTACCGCGGCTGCTGGCACCAGACTTGCCCTCCAA
+
DDDDDIIHIHHHIIIIIIIIIIIIIIIIIIIIIIIIIIIIIIIIIIIIIIHIHIIIIHIIIIIIGIIIIIIHIIIIIIIIIIIIIIIIGIIIIIIIHHIIHIIIIIIIIIIIIIIIIIIIIIIIIIIIIIIHIIIHHIIIIIIIIIIIIIIIIIIIIIHIIIIHIIIHGIIIIIGIIIIHIIIIIIIIIIIHIIIIIIIHIIIIIIIIIIIIIIIIIIIIIIIIHIIIIIIIIIIIHHIIIIIIHHHIIIIIIIIIIIHIIIIIIIIIIIIIIIIIIIIIIIIIIIHHHHIIIIIIIIIIIIIIIIIIIIIIIIIIIIIIIIIIIIIIIIIIIIIIIIIIIIIDDDDD
@HISEQ:969:HM2KJBCX2:2:1101:13384:80354 2:N:0:ACTATGCA
TGGAGAGGAGATCCCAACTATCCCTATTAATCATTACGTTGATTCTAGAAACCAACAAAAATAGAATCTAACGTCCTATTTCATTATTCCATGCTAATGTATTCAAGCGCGTGCCTGCTTTAAACACTCTAATTTTTTCAAAGTAACATCCTGACTCCCCACAACATCAAATTAATGACATCATGATTCATCAGAAGGGAGAAATCAATGACATTAGTACGTACCAAAGGCACGACCGACGTATTGATCCCGAAATTCAACTACGAGCTTTTTAACTGCAACAACTTTAATATACGCTATTGGAGCTGGAATTACCGCGGCTGCTGGCACCAGACTTGCCCTCCAA
+
DDDDDIIIIHIIIIIIIIIIIIIIIIIIIHIIIIIIIIIIIIIIIIIIIIIIIIIIIGIIIIIIGIIIIIIHIHIIIIIIIHIIIIIIHFHHHHIIIIIHIEGIIIIIHIIIIIIIIIIIIIIIIIIHHIHHHHIIIHIIIIIHIHIIIIIIIHHHHIHHHFHIHHHIIIIHIIIIIIIIIIIIHHIIIIIIIIIIIIIIIIIIIIIIIIIIHGHHIIIIIIIIIIIIIIIIIIIIIIIIIHHHHIIIIIHHHIIIIIIIIIHIIIIIIIIIIIIIIIIIIIIIIIIIIIIIIIIIIIIIIIIIIIIIIIIIIIIIIIIIIIIIIIIIIIIIIIIIIIIIIDDDDD
@HISEQ:969:HM2KJBCX2:2:1101:14744:81073 2:N:0:ACTATGCA
TGGAGAGGAGATCCCAACTATCCCTATTAATCATTACGGTGATCCTAGAAACCAACAAAATAGAACCATGCCGTCCTATTCTATTATTCCATGCTAATGTATTCGAGCAAAAATGCCTGCTTTAAACACTCTAATTTTTTCAAGGTAAAGGTCCTGGATCCGCAAGACACCCAATTAAGGACATCGAGTTTCTCCAGAAGGTGAGAAATCAACAGCAACAGTTCATACCCCTTAAGGCACGACCATTACGTCAATCCCGAAATTCAACTACGAGCTTTTTAACTGCAACAACTTTAATATACGCTATTGGAGCTGGAATTACCGCGGCTGCTGGCACCAGACTTGCCCTCCAA
+
DC?@DIIIII?FHHHHIIIHIGHEGHHHHHGFHIIIIIHICCHDGHHHGFHIIEHII?EHIIIIIHIEHCGEHHHHHC<CHHCEHIHIIGCGGFHIFHHCECHHIIHHHHHIHIGHHHEGHHHHE@GHGHFHHHHHIIHHHHIIIIHIIIIIIIIHFHHHHIHHIIIIHGIIIGIIHHIIIHIIGGIIIIHHIIIHIIIIIIIHHHHCHHGIIIIIIHIIIIIHIIIIHIIIIGIIIIHIIHIIIIIIIIIHIIIIGHEGHHIIIIIGIHIIIHIIIIIIHIIIIIIIIIIIIIHEHG=@CIIIHIIIIIIIIIIIIIIIIIIIIIIIIIIIIHIIIHIHHHGGHIIIBDD@D
@HISEQ:969:HM2KJBCX2:2:1101:6288:82336 2:N:0:ACTATGCA
TGGAGAGGAGATCCCAACTATCCCTATTAATCATTACGTCGATCCTAGAAACCAACAAAATAGAATCAAACGTCCTATTTCATTATTCCATGCTAATGTATTCAAGCGTGAGCCTGCTTTAAACACTCTAATTTTTTCAAAGTAACAGTCCTGATTCCCCACAACACCAAATAAATGACATCATGGTTCGTCAGGAGGGAGAAACCAACAATGCCAGTACGTACCTAGGCACGACCGACATGATGGTCCCGAAATTCAACTACGAGCTTTTTAACTGCAGCAACTTTAATATACGCTATTGGAGCTGGAATTACCGCGGCTGCTGGCACCAGACTTGCCCTCCAA
+
DDDDDIIIIIHIIIIHIIIIIIIIHIIIIHIIHIIIIIIIIHIIIIHIIIGHFHIIIIIIIIHHIIIIHHIIIHIIIIIHIHIIIIIGIIIIHIIIIIIIIIHIIIIIHIIHHHIIIIIIIHIIIIIIIIIIIIIIIIIGIIIHIIIIIIIIIIIIHIHIIIIIIIIIIIIIIIIIIIIIIIIIIIIIHIIIIIIIIIIIIIIIIIHIIHIIIIIIIIIIIIIIIIIIIIIIIIIIIIIIIII<IIIIIIIIIIIIHIIIIIIIIIIIIIIIIIIIIIIIIIIIIIIIIIIIIIIIIIIIIIIIIIIIIIIIIIIIIIIIIIIIIIIIIIIIIIIIIIIIDDDDD
@HISEQ:969:HM2KJBCX2:2:1101:3369:82694 2:N:0:ACTATGCA
TGGAGAGGAGATCCCAACTATCCCTATTAATCATTACGTTGTACCTAGAAACCAACAAAATAGGTTCGAACGTCCTATTTCATTATTCCATGCTAATGTATTCAAGCGTTTGCCTGCTTTAAACACTCTAATTTTTTCAAAGTAACAGTCCTGACTCCCCACAACACCAAATTAATGACATCATGGTTCATCAGAAGGGAGAAATCAACGACGCCAGTGCGTACCGAAGGCACGACCGACGTATTGATCCCGAAATTCAACTACGAGCTTTTTAACTGCAACAACTTTAATATACGCTATTGGAGCTGGAATTACCGCGGCTGCTGGCACCAGACTTGCCCTCCAA
+
DDDCDIGIIIIIHIIHHIIIIIIIIIHIIIIHIIIIIIIIIIIHHIHIIIIHHHIIHIIHIIHIHIIIIIIIIIIIIIIIIIIIIIIGEHHIHIIIHIIIIGIIIIIIIHIIIIIIIIIIIHIIIHHIIIIHIHIIHIIIHIIIIIIHHIIHHEHHIIIHHHIIIHIIIIIIIIIHIHIIIIIIIIIIIIIIIIHIIIIIIIIIIIIIIIHIIIIIIIII<IIIIIIIIIIIIIIIIIIIIHHHHIIIIIIIIIIIIIIIIIIIIIIIIIIIIIIIIIIIIIIIIIIIIIIIIIIIIIIIIIIIIIIIIIIIIIIIIIIIIIIIIIIIIIIIIIIIIIIIIDDDDD
@HISEQ:969:HM2KJBCX2:2:1101:12466:82972 2:N:0:ACTATGCA
TGGAGAGGAGATCCCAACTATCCCTATTAATCATTACGGTGGTCCTAGACCAACAAAATAGAACCAACGTCCTATTCTATTATTCCATGCTAATCTATTCAAGCAAAAGCCCGCTTTAAACACTCTAATTTTTTCAAGGTAATGGTCCTGGTTCCCCGACACACCCAATAAAGGGCATACCGGCTCACCAGAAGGATAGACCCGACAACAGAACAGTACTCGCCAGAGACGGACCGTCCGGTCAGGCCTAAAATTCAACTACGAGCTTTTTAACTGCAACAACTTTAATATACGCTATTGGAGCTGGAATTACCGCGGCTGCTGGCACCAGACTTGCCCTCCAA
+
@D@DDH=HHHGHHHHEHHHIIHIHHHIIHIHH1CHEHHHFGCEHEGH1CE1FHHHHIGICHIIEHEEEEHFH0?<CFECEF11<@G@FCHHIEEHHHICGE?IHIHHHHHHIIHHHIIIIHGHHGHIIHIHHIGHGHHHIIIIHHHIIIHHHHECHHEHIIIIIHHIHIHHIIIIIGGIIIIIIHEHIHHIIIIIHGIIIHDCHIHIHHHHGHIHHEHHHIHHHHHIHEDH9HHHH=HHHIHHIHIIIIHHIIHHIIIIIHHHHHIHIHIIHIHFHHEHHHHHHHEIIIHHIIHIHGHHIIIIIIIIHIIDIIIIIIHEHHIIIHIIIHHHFHHIIIIHB@ADD
@HISEQ:969:HM2KJBCX2:2:1101:12852:83139 2:N:0:ACTATGCA
TGGAGAGGAGATCCCCAACTCCCTATTAATCATTACGGTGATCCTAGAAACCAACAAAATAGAACCATGTCGTCCTATTCTATTATTCCATGCTAATGTATTCGAGCAAAAATGCCTGCTTTAAACACTCTAATTTTTTCAAGGTAAAGGTCCTGGATCCGCAAGACACCCAATTAAGGACATCAAGTTTCTCCAGAAGGTGAGAAATCAACAGCGACAGTTCATACCCCTTAAGGCATGACCATCACGTCAATCCCGAAATTCAACTACGAGCTTTTTAACTGCAACAACTTTAATATACGCTATTGGAGCTGGAATTACCGCGGCTGCTGGCACCAGACTTGCCCTCCAA
+
DDDDDIIIIHHHHEHCHHIIIHIIIIIEGHIIIHIECGHIEHIHHHHHHHHGHHII?GHHII?HHIIIIHHIHIIIIIIIIIG@HIHHHHHIIIGIHIHIE<DCGGHIIIIHHHHIHHIIIIIIHHIIHIIIIHHIIIIHGIIIIIIHIIIIIIIHHHFIIHHHGHHGHIHHHIIIIIIIHHHIIIIIIHIHGIIIIIIIIHIIIIIHIIIIIIIIIIIIIIIIIIHIIIIIIIIIIIIIHHIIIIHHIHHIIHHC1HIIHHIIIIIHHIIIIIIIIIIIIIIIIIIIIIIIIIIIIHHGHGIIIIIIIIIIIIIIIIIIIIIIIIIIIIIIHIIIIIIIIIIIIIIDDDDD
@HISEQ:969:HM2KJBCX2:2:1101:5374:84126 2:N:0:ACTATGCA
TGGAGAGGAGATCCCAACTATCCCTATTAATCATTACGGTGGTCCTTGAACCAACAAAATAGAACCACAACGTCCTATTCTATTATTCCATGCTAATCTATTCAAGCAAAAGCCTGCTTTAAACACTCTAATTTTTTCAAGGTAATGGTCCTGGCTCCCCGGCACACGCAATTAAGCACATACCAATTCACCAGAAAGATAGACCCAACGACAGAACAGTACTCGCCAGAGACGGACCGTCCGGCCAGGCCTAAAATTCAACTACGAGCTTTTTAACTGCAACAACTTTAATATACGCTATTGGAGCTGGAATTACCGCGGCTGCTGGCACCAGACTTGCCCTCCAA
+
DDDDDIGCHIIIIIIIHIIIIIIIIIIGHHIIIIIIIIIIIIIIIIIIIIIIIIIIIGHIIIIIIIIIIIIIIIIHIHHHIHIIIIIIIHFHEHIIIIIHIIIIIHIIIIIIIIIIHHHIHHIIIIIGIIHIIIIIHIIIIIIIIIIIHHIIHHHIIHIIIIIIIIIHHIIIHHHHG/IHIIIIIIHIIIIIIIIIIIHIIIHIIIIHHIIIIIIIIIIIIIIIIIIIIIIIIIIIIIIIII=IHIIIIIIIIIIIIIIIIIIHIIIIIHIHIIIIIIIIIIHIIIIHHIIIIIHIIIIIIIIIIIIIIHHHHIIIIIIIIIIIIIIIIIIIIIIIIIIIIHDDDCD
@HISEQ:969:HM2KJBCX2:2:1101:3739:83793 2:N:0:ACTATGCA
TGGAGAGGAGATCCCAACTATCCCTATTAATCATTACGTCAATCCTAGAAACCAACAAAATAGGATCAACGTCCTATTTCATTATTCCATGCTAATGTATTCAAGCGCGAGCCTGCTTTAAACACTCTAATTTTTTCAAAGTAACAGTCCTGATTCCCCGCCACACCAAATTAATGACATGATGGTTCGTCAGAAGGTAGGAATCAGTAACACCAGTACGTACCGAAGGCACGACCAACGTACTAATCCCGAAATTCAACTACGAGCTTTTTAACTGCAACAACTTTAATATACGCTATTGGAGCTGGAATTACCGCGGCTGCTGGCACCAGACTTGCCCTCCAA
+
DDDDDIIIIIIIIIIIIIIIIIIIIIIIIIIHHIIIIIHIIIIIIHIIIIIGGIIIGIIIIIHIIIIIIIHIIHIIIHIIIIGHHHIIIIIGIHIIIHIHIHFGHIIHIIIHIIIIIIHIIGHIIIIIIHIIIIIIIIIIIIIHIHIHIIIHIIIIIIIIIIIIIIIIIIIIIIIHHIIIIIIIIIIIIIIIIIIIIIIIIIIIIIIIIIIHIIIIII<IIIIIIIIIIIIIIIIIIIIIIIIHIIIIIIIIIIIIIGIIIIIIIIIIIIIIIIIIIIIIIIIIIIIIIIIIIIIIIIIIIIIIIIIIIIIIIIIIIIIIIIIIIIIIIIIIIIIIIIIIDDDDD
@HISEQ:969:HM2KJBCX2:2:1101:10956:84199 2:N:0:ACTATGCA
TGGAGAGGAGATCCCAACTATCCCTATTAATCATTACGGTGATCCTAGAAACCAACAAAATAGAACCATACCGTCCTATTCTATTATCCCATGCTAATGTATTCGAGCAAAAATGCCTGCTTTAAACAAACACTCTAATTTTTTCAAGGTAAAGGTCCTGGATCCGCAAGACACCCAATAAAGGACATCAAGTTTCTCCAGAAGGTGAGAAATCAACAGTAACAGTTCATACCCCTTAAGGCATACCATCACGTCAATCCCGAAATTCAACTACGAGCTTTTTAACTGCAACAACTTTCATATCCGCTATTGGAGCTAGAAGTACCGCGGCTGCTGGCACCAGACTTGCCCTCCAA
+
DDDDDIIIIIIFHIIIIIIIIHIIIIHIIIIHIIIIIIIIIHIIIHIIHIHHHHIIIIIEHIHHIIIIIIIIIIGHIHHIIIIFIIHIIIIHHIIIGHHIIHIIGIEIDFIIHIIGFHHCHEHHGIIIFHFIIFFFHGGGFEHDFHIIGHHGIIHIHEGHGFGIHFHGCHHIHI?EEHHGGCIIGIGIG@HC7<FHEHHHIEEHHEHIFFIGHHE@6FFB@EHHHHH?GGHCH@EE@G(1<6AAHH?HHH<<1?CD<///<1<1F<@<<0<CC0<11<11<111<<1C<<<<11<<11110<//C1<1D11@D<D1<1CD<0/E<</CED<1E?F@<1EFCF<<<1<0/<1000D<
@HISEQ:969:HM2KJBCX2:2:1101:13788:83412 2:N:0:ACTATGCA
TGGAGAGGAGATCCCAACTATCCCTATTAATCATTACGTCGATCCTAGAAACCAACAAAATAGAATCAAACGTCCTATTTCATTATTCCACGCTAATGTATTCAAGCGTGCGCCTACTTTAAACACTCTAATTTTTTCAAAGTAACAGTCCTGATTCCCCACGACACCAAATTAATGACATCGTGGTTCTTCAGAAGGTAGGAACCAATAATGCCAGTGCGTACCGAAGCATGACCGACAATTTGATCCCGAAATTCAACTACGAACTTTTTAACTGCAACAACTTTAATATACGCTATTAGAGCTGGAATTACCGCAGCTGCTGGCACCAGACTTGCCCTCCAA
+
DBCDDIIIIIIIIIIIIIIIHIIIIIIIIIHIIIIIIIIHHIIIIIHIIGICGHHIIIIIIIHIFIIIIIHIHHIIIIIIIHHIIIHHIIIDHHIIIIIIIIIIIIIHIIIIIIIIIIHIIIHIHIIGIIIIIIIIHIIIIIHIIIIIIIIIIIIHIHHIIIIIIIIHIHIIIIIIIIIIIIIIIIIIIIHIIIIIIIIIIIIIIIIIIIGIIIIIIIIIIIIIIIIIIIIIHHIIIIIIIIHGIIIHIIIIIIIIIIIIIIIHHIIIIIIIIHIIIIIHGHHIIIIIIIIIHIIIIGIHHIIHIIIIIIIIIIIIIIIIIIIIIIIIIIIIIIIIIIIIDDDDD
@HISEQ:969:HM2KJBCX2:2:1101:2780:84331 2:N:0:ACTATGCA
TGGAGAGGAGATCCCAACTATCCCTATTAATCATTACGTCGATCCTAGAAACCAACAAAATAGAATCAAACGTCCTATTTCATTATTCCATGCTAATGTATTCAAGCGTGAGCCTGCTTTAAACACTCTAATTTTTTCAAAGTAACAGTCCTGATTCCCCACAACACCAAATAAATGACATCATGGTTCGTCAGAAGGGAGAAACCAACAATGCCAGTACGTACCGAGGCACGACCGACATGATGGTCCCGAAATTCAACTACGAGCTTTTTAACTGCAGCAACTTTAATATACGCTATTGGAGCTGGAATTACCGCGGCTGCTGGCACCAGACTTGCCCTCCAA
+
DDA?@GHHHHGHIHEEHHIIIIHIIIIIHHIIFHCHIIIIHIGIIIIIIIEHHHIDEHGHHIHEHHIIIGIGHFEHFHHHIGIIICEHHIIIIHGIHHHHHGHGHHIIIHIHIIIIHFHEHHFGFCHHHHIIIIHHIHHHHIIHIHEHHHHHHEGHIIIHIIIHEHIIIIIHIIIIHCHHHIIIIHCFIIIIIIIIHHHIHIIIIIIIGHHHHIIIIIIHIHIIIIIIIIIIIIIHIIIHIHHGHHIHIIIIIIIIIHIIHHIIIIIHHGIIHHHIHIIIIIIIIIIIIIIIHHIIIIIHHHHIHIIIIIHHIHIIIIIIIIIIIIIIIIIIIIIIIIIIDDDDA
@HISEQ:969:HM2KJBCX2:2:1101:9803:84289 2:N:0:ACTATGCA
TGGAGAGGAGATCCCAACTATCCCTATTAATCATTACGGTGGTCCTAGAAACCAACAAAATAGAACCACAACGTCCTATTCTATTATTCCATGCTAATCTATTCAAGCAATAGCCCGCTTTAAACACTCTAATTTTTTCAAGGTAATGGTCCTGGCTCCCCAACACACCCAATAAAGGACATGCTGGCTCACCAGAAGGAAGACCCGACAGCAGACAGTACTCGCCAAAGACGGACCGCCCGGCCAGGCCTAAAATTCAACTACGAGCTTTTTAACTGCAACAACTTTAATATACGCTATTGGAGCTGGAATTACCGCGGCTGCTGGCACCAGACTTGCCCTCCAA
+
DDDDDIIIIIIIIIIIIIIIIIIIIIIIIIIIIIIIIIIIIIIIIIIIIIIIHIIIIHIIIIHIIIIIIIIHIEHIHIIIIIIIIIHIHIIHIIIIIIIIIHIIIIIIIIIIIIHIIIIIIIIIIIIIIIIHIIIIIHHIIIIHIIIIIIIIIIHIIIIHIIIIIHIIHIIIIHIIIIIIIIIIIIIIIIIIIIIIIIIIIIHIIHIIIIIIIIIIIIIIIIIIIIIIIIHIIIIIIIIIIIIIHIIIIHIIIIIIIIIIIIHIIIIHHIIIIIIIIIIIIIIIIIIIIIIIHHIIIIIIIIIIIIIIIIIIIIIIIIIIIIIIIIIIIIIIIIIIIIIIIDDDDD
@HISEQ:969:HM2KJBCX2:2:1101:1936:84941 2:N:0:ACTATGCA
TGGAGAGGAGATCCCAACTATCCCTATTAATCATTACTCCGGTCCCGAAGGCCAACACAATAGGACCAGACTCCTATCACGTTATTCCATGCTAATGTATTCAGAGCATAAGCTTGCTTTGAGCACTCTAATTTTTTCAAAGTAACAGCGCCGGAACCGCGACCCAGCCAATTAAGGCCAGGAGCACGCCGCCGACAAAAGGGACGGAAGGGCAGGTGCACACCGAGTAGGCGGACCGACCCTTACGACCCAAGATCCAACTACGAGCTTTTTAACTGCAACAACTTAAATATACGCTATTGGAGCTGGAATTACCGCGGCTGCTGGCACCAGACTTGCCCTCCAA
+
DDCDDIIIIGIIIIIIIGIIIHEHHIIIIHHIIIIIIIIIIIIIIHIIIIIIHIHIIIIHIIIIHIIGIIIIIIIHIICFGHHHIHIIIIIHIIFHIIIIIIIIIIIIIIIIIIIHHIIIIIIIIIIIIIIHIHIIHHHIIHIIIIIIIIIIIHIHIHHHHFHHHHIIIIHIIIIIIIIIIIIIIIIIHIHIIIIIIHIIIIIIIIIIIIIIIIIIIIIIIIIIIIIIIIIIIIIIIIHIHHCGCIIIIIIIIIIIIIIIIIIIIGIIIIIIIIIIIIIIIIIIIIIIIIIIIIIIIIIIIIIIIIIIIIIIIIIIIIIIIIIIIIIIIIIIIIIIIIIIIDDDDD
@HISEQ:969:HM2KJBCX2:2:1101:18243:85005 2:N:0:ACTATGCA
TGGAGAGGAGATCCCAACTATCCCTATTAATCATTACGGTGATTCAGAAACCAACAAAACAGGACCACCGTCCTATTTTATTATTCCATGCTAATGTATTCAGACGTAAGCCTGCTTTGAACACTCTAATTTTTTCAAGGTAAAGGTCCTGGTTTCCCACCACGCTAAATTAATAACATGATGGTTCCCCAGAAGGTAGAAATTCCACACGCCAGTACAGACTATTGCCCGACCAACGGTAGAACCCCGAAATTCAACTACGAGCTTTTTAACTGCAACAACTTTAATATACGCTATTGGAGCTGGAATTACCGCGGCTGCTGGCACCAGACTTGCCCTCCAA
+
DBDDDIIHIIIIIIIIIHIGHEHIIIIIIIIHHIIIIIIHIIIIIIGIHHHHHHIIIIIIHEGHH1EHEHGEHIHIGIHIIIIIIEHHIGGHHHIHHHHHIHHHHGHHIIIIIGHIIHHHGHHHHEHHHIIHIGIIIHFGHHFIIIHIHHFHHHIGHIHHIHHHHIHIIGEHHHIHHHIHGGIHHHIIHHHHIHHHGHHHIHHIIIIHHHIGIHHFIIIIIIIHHGIIIIIIIIIIIIHGGDHIHIHHHIHHHGIIIHIIIIIIIHIIIIIIIHHIIIIIIIIGIIIIIIHIHHHIIHIIIIIIHIIHHIIIIIIIIIIIIIIIIIIIIIHIHIIIHIDDDDD
@HISEQ:969:HM2KJBCX2:2:1101:13703:85671 2:N:0:ACTATGCA
TGGAGAGGAGATCCCAACTATCCCTATTAATCATTACGGTGGTCCTAGAAACCAACAAAATAGAACCACAACGTCCTATTCTATTATTCCATGCTAATCTATTCAAGCAATAGCCCGCTTTAAACACTCTAATTTTTTCAAGGTAATGGTCCTGGCTCCCCAACACACCCAATTAAGGACATACTGGTTCACCAGAAGGAAGACCCGACAACAGGACAGTACTCGCCAAAGACGGACCGCCCGGCCAAGTCTAAAATTCAACTACGAGCTTTTTAACTGCAACAACTTTAATATACGCTATTGGAGCTGGAATTACCGCGGCTGCTGGCACCAGACTTGCCCTCCAA
+
DDDDDIIIHHH@GIHIIIIIIIIIIIIIIHHIFIIIIHIIIIIIHIIIIHIIHIIIIHFHHIGHHIHIIIIHHDFHIIHIIHIIIIIIIHHHIHIIIIIIIIHHHHIHIIHHEHHHIHHIHIIIIIIHHIIHHHHIHIIIIIIIIIIIIIIIIIIHHIIIIIIHIIIHIIIIIHIIIHHHIIIIIHHIIIIIHIIIIIIIIIIIIIHIIIIIIIIIIIIIIIIHIIIIIIIHIIIIIIIIIIIIIIIIIIIIIIIIIIIIIIHHIIIIIIIIIIIIIIIIIIIIIIIIIIIIHIIIIIIIHIIIIIIIIIIIIIIIIIIIIIIIIIIIIIIIIIIIIIIIIIDDDDD
@HISEQ:969:HM2KJBCX2:2:1101:8185:85294 2:N:0:ACTATGCA
TGGAGAGGAGATCCCAACTATCCCTATTAATCATTACATCGATCCTAGAAACCAACAAAATAGAATCGGATGTCCTATTTCATTATTCCATGCTAATGTATTCAAGCGTGAGCCTGCTTTAAACACTCTAATTTTTTCAAGGTAACAGTCCTAATTCCCCGTGACACCAAATTAATGGCATTACGGTTCTTTAGAAGGTGAGAAATCAATAATATCAGTACATACCAACGGCATGACCGAAACATTGATCCCGAAATTCAACTACGAGCTTTTTAACTGCAACAACTTTAATATACGCTATTGGAGCTGGAATTACCGCGGCTGCTGGCACCAGACTTGCCCTCCAA
+
DDDDDIIIIIIIIIIIIIIIIIIIIHIIIIIIIIIIIIIIIIHHHIIIIHIHIIIIIIGHIIIHIIIGGHHHHFHIIIIIHIHIHHIIEHIIIHIHIIIGIIIIIIIHIIHHHIIIIIIIIIIHHIIIHIIIIIIIIIIIIIIIIIIHHIIIIIIHIIIIHIHIHHGHIIIHHIIIIIIIIIIIIIIIIIHIIIIIIIIIIIIIIIIIIIIIIIIIIIIIIIIIIIIIIIIIII=IIIIIIHIHIHIIGIIIIIHEIIIIIIIIIIIIIIIIIIHHIIIIIIIIIIIIIIIIIIIIIIIIIIIIIIIIIIIIIIIIIIIIIIIHIIIIIIIIIIIIIIIIIIDDDDD
@HISEQ:969:HM2KJBCX2:2:1101:2131:87406 2:N:0:ACTATGCA
TGGAGAGGAGATCCCAACTATCCCTATTAATCATTACATCGATCCTAGAAACCAACAAAATAGAATCTGATGTCCTATTTCATTATTCCATGCTAATGTATTCAAGCGTAAGCTTGCTTTAAACACTCTAATTTTTTCAAGGTAACAGTCCTAATTCCCCATAACATCAAATAAATGACATTATGGTTCTTTAGAAGGTGAGAACCAATAAAACCAGTACATACCAAGGCATGACCGATCCCTTGATCCCGAAATTCAACTACGAGCTTTTTAACTGCAACAACTTTAATATACGCTATTGGAGCTGGAATTACCGCGGCTGCTGGCACCAGACTTGCCCTCCAAA
+
BDDA@F@0FGHHIIHIIIIIHIIIIIIIIIIIIIIIIGIIHHIIIIIIIIIIIIIIHIHHIIC@GHHIEHHHIIIIIIIIIIIIHIIIHIIHHFHIHHIIIHHHIIIHIIIIHFHIIIIIHGHIIHIHIIHIIHIIIF<HGHHGHHHHHHHHIHHIIGF@C@EHIICEHGFHIHHIHHHFHGCHHEEHHHIHF<HHEGDF?HHGHHHIGHIEEHFCGHGEHCEHHFIHHCAEFFHHGH@DH@EHHHCIIIGHIHEHHEEC<CEC@CHHIIIIIIHHEFEF1HHHEHGEGCD0</@C@E?HHF1HG?HHHHHECDE?<CHGEC<?HF?CCG?EHFEIHDIHEDDADD
@HISEQ:969:HM2KJBCX2:2:1101:3132:88163 2:N:0:ACTATGCA
TGGAGAGGAGATCCCAACTATCCCTATTAATCATTACATCGATCCTAGAAACTAACAAAATAGAATTGGATGTCCTATTTTATTATTCTATGCTAATGTATTCAAGCGTGAGCCTGCTTTAAACACTCTAATTTTTACAAAGTAACAGTCCTAATTCCCCGTGACACCAAATTAATGGCATTACGGTTCTTTAAAAGATGAGAAATTAATAATATCAGTACATACCAACGGCATGACCAAAACATTGATTTCGAAATTCAACTACGAGCTTTTTAACTGCAACAACTTTAATATACGCTATTGGAGCTAGAATTACTGTGGCTGCTAGCACCAGACTTGCCCTCCAA
+
DDDDDIIIHIHIIIIIIIHIIHIIIIIIIIIIGIIIHIIIIIIIIIHIIIIIIHIIIIIIIIIIHIIHIIIIIHFHIHIHHHIHHHIEHHHHGIIGHHIIIIIIIIIIHHHHGIIIHIHIHGIIIIIIIIIIIIHIIIHHHHHIIHIIHHIHIFHIHHIHHHIIIIHIIIIIIIIIIIIIIHHHHHIHIIHIIIIIIIIIIIIIIHIIIIIIIIIHIIIIIIIIIIIIHHIIIIIIHIIIIHHIIHIIHIIIHIIIIIIIIIIIIIHIIIIIIIHHIIIIIIIIIIHHHHIIIIIIIIIIIIIIIIIHIIIIIIIIIIIIIIIIIIIIIIIHHHIIHIIIIIDDDDD
@HISEQ:969:HM2KJBCX2:2:1101:6177:87772 2:N:0:ACTATGCA
TGGAGAGGAGATCCCAACTATCCCTATTAATCATTACGTCAATCCTAGAAACCAACAAAATAGGATCGAACGTCCTATTTCATTATTCCATGCTAATGTATTCAAGCGTTAGCCTGCTTTAAACACTCTAATTTTTTCAAAGTAACAGTCCCGTTTCCCTGCAACACCAAATTAATGACATTACAGTTCTTCAGAAAGGAGGAATCAGCGAAGCCAGTACATACCAGTGGCACGACCAACCTGCTGACCCCGAAATTCAACTACGAGCTTTTTAACTGCAACAACTTTAATATACGCTATTGGAGCTGGAATTACCGCGGCTGCTGGCACCAGACTTGCCCTCCAA
+
BD?DDHEHIIH?<<FHIG@FHIIEGHHHHEHHF@GHHHHEECFH1@C@FHHHE?<E?DEHHHIIIIGHHEHHII=HHIIIHIGHHIIE@ECCDCHEHIIIIGIHHIIIIIHHIIIIIHIIIHHHHIIHHHIHIFEEIHHGHIIHHHIIIIHHEHIIHGGIIIIHGHGIHHHEIIIHHIGIHHIIGIIIHFIHI;IIIIIIHHIIHIIHI<IIIIIIHIGGHIIGIIIIGIIIIIHIIIHIIIHHFGHDHIIIIHHHIIIIIIIHHIHIIIIIIIIHHFFIHGIIIHGHHFFEHIIIIHIIIIIIIIIIIIIIIIIIIIIIIIIHIIHGIIIIIIHIIIHHHDDBDD
@HISEQ:969:HM2KJBCX2:2:1101:18007:87563 2:N:0:ACTATGCA
TGGAGAGGAGATCCCAACTATCCCTATTAATCATTACGGTGGTCCTTGAACCAACAAAATAGAACCACGACGTCCTATTCTATTATTCCATGCTAATCTATTCAAGCAAAAGCCTGCTTTAAACACTCTAATTTTTTCAAGGTAATGGTCCTGGCTCCCCGGCACGCCCAATTAAGAACATACCGATTCACCAGAAAGATAGACCCGACGACAGAACAGTACTCGCCAGAGACGGACCGTCCGGCCAGGCCTAAAATTCAACTACGAGCTTTTTAACTGCAACAACTTTAATATACGCTATTGGAGCTGGAATTACCGCGGCTGCTGGCACCAGACTTGCCCTCCAA
+
DDDDDIIIIIIIIIIIIIIIIIIIIIIIIHIIIIIIIIIIIIIIIIIIIIIHHHHIIIIIIIIIIIIIIIIIIGIIIIIGIIIIIIIIIIIIIHIHIIIIHFHIIHIIIIIIIIIIIIHIIIIHIHIHHIIIIIIIIIIIIIIIIIIIIIIHHIIIIIIIIIIIIIHHIIIIHIIIIIIIIIIIIIIIIHIIIIIIIIIIIIIIIIIIIIIHIIIIIIIIIIIIIIIIIIIIIIIIIIIIIIIIIIIIIHIHIIIIIHIIIHGFHIIIIIIIIIIIIIIIIIIIIIIIIIIIIIIIIIIIIIIIIIIIIIIIIIIIIIIIIIIIIIIIIIIIIIIIIIIIIIDDDDD
@HISEQ:969:HM2KJBCX2:2:1101:9711:88669 2:N:0:ACTATGCA
TGGAGAGGAGATCCCAACTATCCCTATTAATCATTACGGTGATCCTAGAAACCAACGAAATAGAATCAGTCCGTCCTATTTCATTATTCCATGCTAATGTATTCAGACGATAGTCTGCTTTAAACACTCTAATTTTTTCAAAGTAACAGTCCTGATTTCCCATCACACCAAATAAATGGCATGAAAGTTCCTCAGAAGGTAGAGATCCATCTCACCAGTGCAGACAATTAAGCCTGACCAATGGGTAGACCCCGAGGTTCAACTACGAGCTTTTTAACTGCAACAACTTTAATATACGCTATTGGAGCTGGAATTACCGCGGCTGCTGGCACCAGACTTGCCCTCCAA
+
DDADDIIEFHHIGIIHHIIIHIHIGIIIIIIIIIIIIHHIGIGIIEHEHEHIIHIIIHHHHHHHHHIIIHIIGCHHHHIIIHIIIIHEHHIIEHHEFGHIHHHHHIIHIHIIIHHIHIHHIGIHHHGHHHIIHHIIIHIGIIHHIIIIIIIIIIIHIIIIHHIIIHHIIIIIIHEHHIIIIHIIGIIIIIIIIIIIHIIIIIHIIIIIIIHIHIIIIIIIIIIIIIIIIIIIHIIIIGIIIIIIIHGIIIIHIIIIIIIIIIIGHIIIIIIIIIIIIIIIIIIIIIIIHIIHIIIIIIIIIIIIIHIIIIIIIIIIIIIIIIIIIIIIIIIIIIIIIIIIIIIDDDDD
@HISEQ:969:HM2KJBCX2:2:1101:6777:89109 2:N:0:ACTATGCA
TGGAGAGGAGATCCCAACTATCCCTATTAATCATTACGTCGATCCTAGAAACCAACAAAATAGGTTCGATCGTCCTATTTCGTTATTCCATGCTAATGTATTCAAGCGCGAGCCTGCTTTAAGCACTCTAATTTTTTCAAAGTAACAGTCCTGTTTCCCCGCAACAACAAATTAATGCCATCACGGTTCTACAAGAAGGAGGGACCAGTGAGGCCAGTGCATACCAGTGGCACGACCAACCTACTGGCCCCGAAATTCAACTACGAGCTTTTTAACTGCAACAACTTTAATATACGCTATTGGAGCTGGAATTACCGCGGCTGCTGGCACCAGACTTGCCCTCCAA
+
DDDDDIHHIHFFHHHEHIIIIIIIIIIIIHIIIIIIIIHHHHHHEHHGHHIGIHHHIHHHIFHE<DHH?GHIIIIIHIIIIIIHHIIHIIHGIIIIIIHHEIHIIIIHIHIIIIIIHIHIHIGIIIIIIIIIIHHIHHIIIIIIIIIIIIIIIHHHHEHHIIIIIIIIIHIIHIHIIIIHIIIIIHHIGHHIHIIIIHHHHIIIIIIIIIIIIIIIIIIHIIIHIIIIIIIIIIIIIIIIHHDDCIIHIHIIIIIIIIIIIIIIIIIIIIIIIIIIIHIIIIIIIIIIIHIIIHIIIIIIHIIIIIIIIIIIGIIIIIIIIIIIIIIIIIIIIIIIIIIIIDDDDD
@HISEQ:969:HM2KJBCX2:2:1101:8791:89129 2:N:0:ACTATGCA
TGGAGAGGAGATCCCAACTATCCCTATTAATCATTACGTCAATCCTAGAAACCAACAAAATAGGATCGAACGTCCTATTTCATTATTCCATGCTAATGTATTCAAGCGTTAGCCTGCTTTAAACACTCTAATTTTTTCAAAGTAACAGTCCTGTTTCCCTGCAACACCAAATTAATGACATTACAGTTCTTCAAGAAGGAGGAATCAGTAAAGCCAGTACATACCATAGGCACGACCAACCTACTGACCCCGAAATTCAACTACGAGCTTTTTAACTGCAACAACTTTAATATACGCTATTGGAGCTGGAATTACCGCGGCTGCTGGCACCAGACTTGCCCTCCAA
+
DDDDDIIIIIHIIIIIIIIIGIIIIIIIIIIIIIIIIIIIIIIIHIIIIIIHIHIIIIIIIIIIIIIIIIIIIIIIIIIIIIIIIHHHHIIHIIIIHHFGHIIHHIIIIIIIIIIHIIIIHHHIIIIIIHHIIIIIIIIIIIIIIHIIIHIIIIHIIHIIIIIIIHHIIIHIIHIIIIIIIIIIIIIIIIHIIIHIIIIIIIIIIIIIIIIIIIHIIIIIIIIIIIIIIIIIIIIIIHHIIIHHHIIIGIIIIIIIIIIIIIIIIIIIIIIIIIIIIIIIIIIIIIIIIIIIIIIIIIIIIIIIIIIIIIIIIIIIIIIIIIIIIIIIIIIIIIIIIIIIIDDDDD
@HISEQ:969:HM2KJBCX2:2:1101:16491:88288 2:N:0:ACTATGCA
TGGAGAGGAGATCCCAACTATCCCTATTAATCATTACGTCAATCCTAGAAACCAACAAAATAGGATCGAACGTCCTATTTCATTATTCCATGCTAATGTATTCAAGCGTTAGCCTGCTTTAAACACTCTAATTTTTTCAAAGTAACAGTCCTGTTTCCCTGCAACACCAAATTAATGACATTACAGTTCTTCAGAAAGGAGGAATCAGCGAAGCCAGTGCATACCAGTGGCACGACCAACCTGCTGACCCCGAAATTCAACTACGAGCTTTTTAACTGCAACAACTTTAATATACGCTATTGGAGCTGGAATTACCGCGGCTGCTGGCACCAGACTTGCCCTCCAA
+
DDDDDIIIIHGHHHIIIIIIIHIIIIIIHIIGIHIHHIIHHIH@EHHIIHGGHHIIIGIIIIIHIHHCGHHHHGGGHHIIHHHHHHHE?GHHGHIIIIIIHHIHHHGHIIIHIIIHHIIIIIHIIIHHHHIIHIIIIHIIIHGIIIHIHGIHHHHIFEIHHHIIIHIIIIIIIIIIIIIIHIIIIIIIIIIGIIIIIIIIHIIIIIIIIIIHIIGIIIIIHIIGIGIIHIIIIIIHIIIIIHHHFHIIIIHHIIHIGIIIIIIIIIIIIIIIIHHIHIIIIIIIIHIIIIIIIIIIIIIIIIIIIIIIIIIIIIIIIIIIIIIIIIIIIIIIIIIHIIIHIDDDDD
@HISEQ:969:HM2KJBCX2:2:1101:5016:88858 2:N:0:ACTATGCA
TGGAGAGGAGATCCCAACTATCCCTATTAATCATTACGTCAATCCTAGAAACCAACAAAATAGGTTCGAACGTCCTATTTCATTATTCCATGCTAATGTATTCAGGCGCTGGCCTGCTTTAAACACTCTAATTTTTTCAAAGTAACAGTCCTGTTTCCCCGCAACACCAAATTAATGGCATTACGGTTCTACAAGAAGGAGGAATCAGCAAGCTAGTACATACCAGTGGCAAGACCAACCTGCTGATCCCGAAATTCAACTACGAGCTTTTTAACTGCAACAACTTTAATATACGCTATTGGAGCTGGAATTACCGCGGCTGCTGGCACCAGACTTGCCCTCCAA
+
DDDDDIIIHIIHHHHHIIIIIIIIIIIIIIIIIIIIIIIIIIIHIIIIIIIIIIIIIIHIIIGIHHIIIIIIIIIIIIIIIIIIIIIIHIIIHIIIIIIIIHHHIHHHIHIHIIIIIIIIHHHIHIIHIIIHIIIIIIIIIIIIIIIIIIIIIIIIIHHHHHHIIIIHHIHHHHIIHIIIIIIIIIIIGIIIIIIIIIIIIIIIHIIIIIIIIIIIIIIIIIIIIIIIIHIIIIIIIIIIHHGFIIIIIIIIIIIIIIIIIIIIGIIIIIIIIHIIIIIIIIIIIIIIIIIIIIIIIIIIIIIIIIIIIIIIIIIIIIIIIIIIIIIIIIIIIIIIIIIIDDDA@
@HISEQ:969:HM2KJBCX2:2:1101:16006:89968 2:N:0:ACTATGCA
TGGAGAGGAGATCCCAACTATCCCTATTAATCATTACGGTGGTCCTAGAAACCAACAAAATAGAACCACAACGTCCTATTCTATTATTCCATGCTAATCTATTCAAGCAATAGCCCGCTTTAAACACTCTAATTTTTTCAAGGTAATGGTCCTGGCTCCCCAACACACCCAATAAAGGACATGCTGGCTCACCAGAAGGAAGACCCGACAGCAGACAGTACTCGCCAAAGACGGACCGCCCGGCCAGGCCTAAAATTCAACTACGAGCTTTTTAACTGCAACAACTTTAATATACGCTATTGGAGCTGGAATTACCGCGGCTGCTGGCACCAGACTTGCCCTCCAA
+
DCCDDIIIIIIIIGHHHIIIIIIIIIHIIHIHIIIIIIIIIIHIHIIIIIHEFHIHIIHGIIIHIHHHGHHIIIIHIIIIIIGHHIGHIHIIIIIIIIIIIHHIIIIIIIIIIIIGHIHIIIIIIHIIIIIFIIHIIHHHHIHIGHIHIIIIIIIIIIHIIIIHHIIIIHIHHHIHIIIIIIIIIIIIIIIIIIIHHIIIIHHIIIHIIIIHIIIIIIIIIIIIIIIIIIIIIIIIHIIIHHIHGIIIIIIIIHF1HIIIIIHHIIIIIIIIIIIIIHIIIIIIIIIIIIIHIIIIIIIIIIIIIIIIIIIIIIIIDIIIIIIIIIIIIIIIIIIIIIIIIDDDDD
@HISEQ:969:HM2KJBCX2:2:1101:6749:90294 2:N:0:ACTATGCA
TGGAGAGGAGATCCCACCCAACCTATTAATCATTACGGTGGTCCTAGAAACCAACAAAATAGAACCACAACGTCCTATTCTATTATTCCATGCTAATCTATTCAAGCAATAGCCCGCTTTAAACACTCTAATTTTTTCAAGGTAATGGTCCTGGCTCCCCAACACACCCAATAAAGGACATACTGGTTCACCAGAAGGAAGACCCAACAACAGACAGTACTCGCCAAAGACGGACCGCCCGGCCAGGCCTAAAATTCAACTACGAGCTTTTTAACTGCAACAACTTTAATATACGCTATTGGAGCTGGAATTACCGCGGCTGCTGGCACCAGACTTGCCCTCCAA
+
@D@@<G@0CG?C11<DG=EEHHEHHEHHHHHGFH?E@EH?C@G@GHHFHEHCGHH?@FCCHHHHH@GHHIEHHEHII11DFHF1@GGEGHIIGHEHHGHGCHHIIIIIIIHHHHC@E@HEEHIIHEHHHHHHIHH?GHHECHFHIIHEIIIH@FHHHHFEHG7EGEH1HHHEHGIIHHHHGHIHHHHGEIIHIHIIHIHIIIHIIHHEHIHHIIHHHGHHGHF3EHHHHHHIHHHHIIHIIHGGIIIHIFIIIIIIHHIHGCHFHIIIGIIIHHIIIHIIIHIHGIIHHHEHIIIIIHHHEHIIIIIIHIIIHHHHCHHHEHHFEHIIHIIHFHHIHIIIDDDDD
@HISEQ:969:HM2KJBCX2:2:1101:8983:91670 2:N:0:ACTATGCA
TGGAGAGGAGATCCCAACTATCCCTATTAATCATTACGGCGACTCTAGAAACCAACAAAATAGAACCACACGTCCTATTTTATTATTCCATGCTAATGTATTCGGGCATAAGCCTGCTTTGAACACTCTAATTTTCTCAAGGTAAAAGTCCTGGTTCCCCAATGCACACCAATAAAGGGCACACCGGCTCACCAAGAGGTAAGACCCAGCCGGACAGTACATGCCGTTAAGCAGACCACCCAGCCAGGCCTGAAGTTCAACTACGAGCTTTTTAACTGCAACAACTTTAATATACGCTATTGGAGCTGGAATTACCGCGGCTGCTGGCACCAGACTTGCCCTCCAA
+
DDDDDIIIIIIIIIIIIIIIIIIIIIIIIIIIIIIIIIIIIIIIIIHIIIIIHIIGHIIIIGIIIIHIIIIIIIIIHIIIIIIIIIIIIIIIGIIIIIIIICHIIIIIIIIIIIIIIIIHIHIIIIIIIIIIIIIHGIIIIIIIIIIIIIIIIIHHIIIIIIIHIIIIIIIHIHIIHHIIIIIIIHIIHIIHIIIIIIIIIIHIIHIIIIIHIIIIIIIIIIIIIIIHIIIIIIIIIIIIIIIHHIIIIIIIIIIIIIIIIIIIIIIIIIIIIIIIIIIIIIIIIIIIIIIIIIIIIIIIIIIIIIIIIIIIIIIIIIIIIIIHIIIIIHIIIIIIIIHIIDDDDD
@HISEQ:969:HM2KJBCX2:2:1101:4385:91419 2:N:0:ACTATGCA
TGGAGAGGAGATCCCAACTATCCCTATTAATCATTACATCGATCCTAGAAACCAACAAAATAGAATCGGATGTCCTATTTCATTATTCCATGCTAATGTATTCAAGCGTGAGCCTGCTTTAAACACTCTAATTTTTTCAAGGTAACAGTCCTAATTCCCCGTAACACTAAATTAATGGCATTACGGTTCTTTAGAAGGTGAGAAATCAATGATAACAGTGCATACCAACGGCATGACCGAAATATTGATCCCGAAATTCAACTACGAGCTTTTTAACTGCAACAACTTTAATATACGCTATTGGAGCTGGAATTACCGCGGCTGCTGGCACCAGACTTGCCCTCCAA
+
DBDA@HIEHHHIHHIIIIIIIIGHIIIHIHIHIIHHIIHIHHIHIIIHIIIIHHIIIIIIIIGHIIHG=EHIHHCHHIIIHHIIIGIHEIIIGICHHHHIIGIIIIIHIHHHHIIIIIIIHHHIIIIIIIIIIIIIIHIIIIIIHIIIHHFIIIIHDHDHHIIIIIIIIIIIIIIIIIIIIIIIIIIIHIHIIIIIIIIIIIIIIIHHIIIIIIIIIIIIIIIIIIIIIIIIIIIIIIIIIIIIHHIIIGIIIIIIIIIIIIIIIIIIIIIIIIHIIHIIIIIIIIIIIIHIIIIIIIIIIIIIIIIIIIIIIIIIIIIIIIIIIIIIIIIIIIIIIIIIIIDDDDD
@HISEQ:969:HM2KJBCX2:2:1101:3945:93242 2:N:0:ACTATGCA
TGGAGAGGAGATCCCAACTATCCCTATTAATCATTACGGTGGTCCTAGAAACCAACAAAATAGAACCACAACGTCCTATTCTATTATTCCATGCTAATCTATTCAAGCAATAGCCCGCTTTAAACACTCTAATTTTTTCAAGGTAATGGTCCTGGCTCCCCAACACACCCAATAAAGGACATGCTGGCTCACCAGAAGGAAGACCCGACAGCAGACAGTACTCGCCAAAGACGGACCGCCCGGCCAGGCCTAAAATTCAACTACGAGCTTTTTAACTGCAACAACTTTAATATACGCTATTGGAGCTGGAATTACCGCGGCTGCTGGCACCAGACTTGCCCTCCAA
+
DDDDDIGIIIIIIIHIIIIIIHIIIIIIIIIIIIIIIIIIIIIIIIIIIIIIIIIIIIIIIIHHHHHIHIIHIIIGIIHIHIIIIIIIIIIIIIHIIIIIIHHIIIIIIIIIHHHIIIIIIIIIIIIIIIIIIIIIIIIHHIIIIIIIIIIIIIIHHIIIIIIIIIIIIIIIIIIIIIIIHIIIIIIIIIIIIIIIIIIHIIHIIIIIIIIIIIIIIIIIIIIIIIIIIIIIIIIIIIGIIHHHIIIIIIIIIIIIIIIIIIHIIIIIIIIIIIIIIIIIIIIIIIIIIIIGIIIIIIIIIIIIIIIIIIIIIIIIIIIIIIIIIIIIIIIIIIIIIIIIIDDDDD
@HISEQ:969:HM2KJBCX2:2:1101:1518:93418 2:N:0:ACTATGCA
TGGAGAGGAGATCCCAACTATCCCTATTAATCATTACATCGATCCTAGAAACCAACAAAATAGAATCGGATGTCCTATTTCATTATTCCATGCTAATGTATTCAAGCGTGAGCCTGCTTTAAACACTCTAATTTTTTCAAGGTAACAGTCCTAATTCCCCGTGACACCAAATTAATGGCATTACGGTTCTTTAGAAGGTGAGAAATCAATAATATCAGTACATACCAACGGCATGACCGAAACATTGATCCCGAAATTCAACTACGAGCTTTTTAACTGCAACAACTTTAATATACGCTATTGGAGCTGGAATTACCGCGGCTGCTGGCACCAGACTTGCCCTCCAA
+
DDDDDIIIHIIIIIIHIIIIIIIIIIIIIIIIIIIIIIIIIIIIIIIIIIIIIIIIIIIIIIIIIIIIIIIIIIIIIIIIIIIIIIIIIHIIIIIIIIIIIIIIHHIIIIIIIIIIIIIIIIIIIIIIIIIIIIIIIIIIIIIIIIIIIIIIIIIIIIIIIIIIHIIIIIIIIIIIIIIIIIIIIIIIIIIIIIIIIIIIIIIIIIIIIIIIIIIIIIIIIIIIIIIIIIIIIIIIIIIIIIIIHGIIIIIIIIIIIIIIIIIIHFIIIIIIIIIIIIIIIIIIIIIIIIIIIIIIIIIIIIIIIIIIIIIIIIIIIIIIIIIIIIIIIIIIIIIIIIIIIIDDDDD
@HISEQ:969:HM2KJBCX2:2:1101:4896:93706 2:N:0:ACTATGCA
TGGAGAGGAGATCCCAACTATCCCTATTAATCATTACATCGATCCTAGAAACCAACAAAATAGAATCGGATGTCCTATTTCATTATTCCATGCTAATGTATTCAAGCGTGAGCCTGCTTTAAACACTCTAATTTTTTCAAGGTAACAGTCCTAATTCCCCGTAACACCAAATTAATGGCATTACGGTTCTTTAGAAGGTGAGAAATCAATGATAACAGTGCATACCAACGGCATGACCGAAATATTGATCCCGAAATTCAACTACGAGCTTTTTAACTGCAACAACTTTAATATACGCTATTGGAGCTGGAATTACCGCGGCTGCTGGCACCAGACTTGCCCTCCAA
+
DDDDDIIHIIIIIIIIIIIIIIIIIIIIIIIIIIIIIIIIIIIHHIIIIIIIEHIIIIIHIIIHIIIIIIIIIIIIIIIIGIIIIIIIHIIIIIHIHIIIHIIIIIHHIIIIIIIIIIIIIHHIIIIIIIHHIIIIIIIIIIHIIIIIIIHIHIIIIIIIIIIIIIIIHIIIIIIIIIIIIIIIIIIIIIIIIIIIIIIIIIIIIIIIIIIIIIIIIIIIIIIIIIIIIIIIIIIIIIIIIIIIHFIIIIIIIIIIIIIIIIIIIIIIIIIIIIIIIIIIIIIIIIIIIIIIIIIIIIIIIHIIIIIIIIIIIIIIIIIIIIIIIIIIIIIIIIIIIIIIIIDDDDD
@HISEQ:969:HM2KJBCX2:2:1101:3799:94250 2:N:0:ACTATGCA
TGGAGAGGAGATCCCAACTATCCCTATTAATCATTACATCGATCCTAGAAACCAACAAAATAGAATCGGATGTCCTATTTCATTATTCCATGCTAATGTATTCAAGCGTGAGCCTGCTTTAAACACTCTAATTTTTTCAAGGTAACAGTCCTAATTCCCCGTGACACCAAATTAATGGCATTACGGTTCTTTAGAAGGTGAGAAATCAATAATATCAGTACATACCAACGGCATGACCGAAACATTGATCCCGAAATTCAACTACGAGCTTTTTAACTGCAACAACTTTAATATACGCTATTGGAGCTGGAATTACCGCGGCTGCTGGCACCAGACTTGCCCTCCAA
+
CDDDDIIIIGHIIIIHIGIIIIIIIIIIIIIIIIIIIIIIIIIIIIIIIIIIIIIIGIIIIIIHIIIIIIIIIIHIIIIIIIIIFHIIIIIIGIIIIIIIIIHIIIIIHIHGIIIIIIIIIIIHIIIIIIIIIIIFHIIIIIIIIIIHIIHIIIIIIIIIIIIIIIIIIIHHIIIIIGIIIIIIHIIIIIIIIIIIHIIHHIIIIIIIIIIIIIIIIHHIIIIIHIIIIIIIIIIIIHIIIIIIHHIIIHIIIIIIIIIIIIIIIIIIIIIIIIIIIIIIIIIIIIIIIIIIIIIIIIIIHHIIIIIIIIIIIIIIIIIIIIIIIIIIIIIIIIIIIIIIIIDDDDD
@HISEQ:969:HM2KJBCX2:2:1101:13202:94931 2:N:0:ACTATGCA
TGGAGAGGAGATCCCAACTATCCCTATTAATCATTACTTCGGTCCTAGAAACCAACAAAATAGAACCAAAAGTCCTATTCTATTATTCCATGCTAATGTATTCAAGCGAGAAGCCTGCTTTAAACACTCTAATTTTTTCAAAGTAAAAGTCCTGGTTCCCTGCCGCGCCGAATAAACGACACGACAGTTTACCAGAAGGTAAGACCCAGCCAGGACAGTACAAACCCTAAGGCAGACCGTCCAACCAAGCCTAAAATTCAACTACGAGCTTTTTAACTGCAACAACTTTAATATACGCTATTGGAGCTGGAATTACCGCGGCTGCTGGCACCAGACTTGCCCTCCAA
+
DDDDDIIIIIIIIIIIIIIIIIIIIIIIIIIIIIIIIIIIIIIIIIIIIIIIHIIIIIIIHEHHIIIIIIHEHHIIIIIIHHIIHIIHHEHIGCHHHIIIIIIHIIIHHIHHHHIHHHHHHHHIHIIIIIHHHIIIIIIHIIIIIHIIIIHHIIHGHIIIHIIIIIIGIIIIIHHIHIIIIIIIIIHHEIHIIIIIIGIHIIIIIIIIIIHIIHHIIIIIIIIIIIIIHIIIIIIIIIIIIIIHGCIIIIIHIIIIIIIIIIIHIIIIIIIIIIIIIIIIIIIIIIIIIIIIIIIIIIIIIIIIIIIIIIIIIIIIIIIIIIIIIIIIIIIIIIIIIIIIIIDDDDD
@HISEQ:969:HM2KJBCX2:2:1101:15732:95037 2:N:0:ACTATGCA
TGGAGAGGAGATCCCAACTATCCCTATTAATCATTACGTCAATCCTAGAAACCAACAAAATAGGATCGAACGCCCTATTTCATTATTCCATGCTAATGTATTCAAGCGTTAGCCTGCTTTAAACACTCTAATTTTTTCAAAGTAACAGTCCTGTTTCCCTGCAACACCAAATTAATGACATTACAGTTCTTCAGAAAGGAGGAATCAGCGAAGCCAGTGCATACCAGTGGCACGACCAACCTGCTGACCCCGAAATTCAACTACGAGCTTTTTAACTGCAACAACTTTAATATACGCTATTGGAGCTGGAATTACCGCGGCTGCTGGCACCAGACTTGCCCTCCAA
+
BDDDDGHIII?<FEHHIHFHGH1@FC@1C?F@FHIIGHHHHIHFHI?FHCGF@FEF@G?FHGHE111E=1<<0<?HHHHFHHF@HEGHE1DE?@HHHHIHIHIGIIIHGHHC@CGEHHEGHGFEFHHEHHHDEHHHDFGHHIHHHIHIIGHIHHHHIGIIHHIIHHHIHHIHHHGEIIIHIIIGH?HIIHHIIIIIHHHHFGIHHIIHIHIIII<IIHIHIFHHCIIIGIHIIGIHFHGHDIHHHEHIHIHIIIIIIIIIIIIIIIIIHIIHIIIIIHIHIIIIIIIIIIIIHIIIIIIIIIHIIIIIIIIIIIIIIIIIIIIIIIIIIIIIHHHIIIIHIDDDBB
@HISEQ:969:HM2KJBCX2:2:1101:8822:95337 2:N:0:ACTATGCA
TGGAGAGGAGATCCCAACTATCCCTATTAATCATTACGGTGATCCTAGAAACCAACAAAATAGAACCATGCCGTCCTATTCTATTATTCCATGCTAATGTATTCGAGCAAAAATGCCTGCTTTAAACACTCTAATTTTTTCAAGGTAAAGGTCCTGGATCCGCAAGACACCCAATAAAGGACATCAAGTTTCTCCAGAAGGTGAGAAATCAACGGTAACAGTTCATACCCCTTAAGGCATGACCGTCACGTCAATCCCGAAATTCAACTACGAGCTTTTTAACTGCAACAACTTTAATATACGCTATTGGAGCTGGAATTACCGCGGCTGCTGGCACCAGACTTGCCCTCCAA
+
DBDBDIIHIHIIIIIHHIIIIIIIIIIHIHHIIIIIIIIIIHIHGIGHHIIHHHHHIHGIIHHHHGIIIIHCHHIHHHHHGHIIIIIHIIHHIIHIHDF<G@CHHHFEHIIIHHIIIIIHHHIIIIIHIIIIIIIIHIIHI1IIIIIIHIHEIIHHHGHHHIIIIIHHIIIIIIIIIIIIIHHIIIIIIIHIHIIIHIIIHHHHIIIHHIIIIIIIIIIHIHHIIIHIHHIIIIIIIIIIIIIIIIIHHIIHHHHIGHGIIIIGIGIIHEHIIIIHIIIIIIIIIIIIIHHIIIIHIIIHHIIIIIIIIIIIIIIIIIIIIIIIIIIIIIIIIIIIIIIIIIIIIIIIBDDDD
@HISEQ:969:HM2KJBCX2:2:1101:11944:94265 2:N:0:ACTATGCA
TGGAGAGGAGATCCCAACTATCCCTATTAATCATTACGTCGATCCTAGAAACCAACAAAATAGAATCAAACGTCCTATTTCATTATTCCACGCTAATGTATTCAAGCGTGCGCCTACTTTAAACACTCTAATTTTTTCAAAGTAACAGTCCTGATTCCCCACGACACCAAATTAATGACATCGTGGTTCTTCAGAAGGTAGGAACCAATAATGCCAGTGCGTACCGAAGCATGACCGACAATTTGATCCCGAAATTCAACTACGAACTTTTTAACTGCAACAACTTTAATATACGCTATTAGAGCTGGAATTACCGCAGCTGCTGGCACCAGACTTGCCCTCCAA
+
DD@D?GHIH=EHHHEHHH?FHHEHHHIIIHIE1FHEHHHIHIHEHHHHHEHIIHIIG?GHEHEGHGHIIHI=C<EHHIIEHHHHFHIHHIEHCHHHGHGHHHGGGC1HIIGIIIIIHIHHHHIGHHHHH@HHHHIIHHHIIHHIIHHIHEHHIIHHIIIIHHIHHHIHGFHHHIIHHGIIDHHEEFFHFH@HHIIIIHEHHHIHHDHIHIIHHH;HHH8GIIIIHIIIIHHIHCGHHCHHGFGGIHHHHIIIIIHIIHHHIIIHHCHHIIIHEFHHHHHHIHGHHFIHIHHHGIIGIHIHIIIIIIIIIIIGIIIHIHIIIIIIIIIIIIHIIHIIIIIIDADD@
@HISEQ:969:HM2KJBCX2:2:1101:9161:95727 2:N:0:ACTATGCA
TGGAGAGGAGATCCCAACTATCCCTATTAATCATTACATCGATCCTAGAAACCAACAAAATAGAATCTGATGTCCTATTTCATTATTCCATGCTAATGTATTCAAGCGTAAGCTTGCTTTAAACACTCTAATTTTTTCAAGGTAACAGTCCTAATTCCCCATAACATCAAATAAATGACATTATGGTTCTTTAGAAGGTGAGAACCAATAAAACCAGTACATACCAAGGCATGACCGATTCCTTGATCCCGAAATTCAACTACGAGCTTTTTAACTGCAACAACTTTAATATACGCTATTGGAGCTGGAATTACCGCGGCTGCTGGCACCAGACTTGCCCTCCAA
+
DDDDDIIIIIIIIIIIIIIIIIIIIHIIIIIIIIIIIIIIIIIIIIIIIIIIIIIIIIIIIIIIIIIIIGIIIIIIHIIIIIIIIHIIIIIIIIIIIHIIHIIIIIIIIIIIIIIIIIHIHIHIIIIIIIHHIIIIIIIIIIIIIIHIHHIIIIIIIIIIIIIIIIHIIIIIIIIIIIIIIIIIHIIHIIIIIIIIHHIIIIIIIIIIIIIIIIIIIIIIIIIIIIIIIIIIIIIIIIIIIIIHIIIIIIIIIIIIIIIIIHIIIIIIIIIIIIIIIIIIIIIIIIIIIIIIIIIIIIIHIIIIIIIIIIIIIIIIIIIIIIIIIIIIIIIIIIIIIIIIDDDDD
@HISEQ:969:HM2KJBCX2:2:1101:11877:96149 2:N:0:ACTATGCA
TGGAGAGGAGATCCCAACTATCCCTATTAATCATTACATCGATCCTAGAAACCAACAAAATAGAATCGGATGTCCTATTTCATTATTCCATGCTAATGTATTCAAGCGTGAGCCTGCTTTAAACACTCTAATTTTTTCAAGGTAACAGTCCTAATTCCCCGTGACACCAAATTAATGGCATTACGGTTCTTTAGAAGGTGAGAAATCAATAATATCAGTACATACCAACGGCATGACCGAAACATTGATCCCGAAATTCAACTACGAGCTTTTTAACTGCAACAACTTTAATATACGCTATTGGAGCTGGAATTACCGCGGCTGCTGGCACCAGACTTGCCCTCCAA
+
BBBBDHIGICHIIHIIIIIIHIIIIIIHHHIIHIHHIIIIGHIHHIIHIIIIIIIIIIIIIIHCHHICEHHHFHIIHHIGEHHHIIIIIIHHHCHHEIHHI8HHHIHHGHIIIIIHIHHIHHIHHGHHIHHHGHHFHHHIIGIHHIHHIIIIHHHIHIIHHEGEHIIHHHHIHHHHIIHHIIIIHIIIHIIIIIIHHIIIIIIHHGHHIIIIIHHHIIIHHHHIIIHHHHHHIIIIHIIHHHFHFDGIHIIIIIIHFHIHIIIIIIIIGIIIIIIIIIIIGIIIIIIIIIIIHHHIHHHHHGIIIIIHIHGHHIIIIIIIIIIIIIIIIHIIIIIIGIIIHHBBDAD
@HISEQ:969:HM2KJBCX2:2:1101:1870:95811 2:N:0:ACTATGCA
TGGAGAGGAGATCCCAACTATCCCTATTAATCATTACGGTGGTCCTAGAAACCAACAAAATAGAACACAACGTCCTATTCTATTATTCCATGCTAATCTATTCAAGCAATAGCCCGCTTTAAACACTCTAATTTTTTCAAAGTAATGGTCCTGGCTCCCCAACACACCATACTGGTTCACCAGAAGGAAGACCCGACAGCAGACAGTACTCGCCAAAGACGGACCGCCCGGCCAGGCCTAAAATTCAACTACAAGCTTTTTAACTGCAACAACTTTAATATACGCTATTTGAGCTGGAATTACCGCGGCTGCTGGCACCAGACTTGCCCTCCAA
+
DDDDCIIHIIIIIIIIIIIIIIIFHHIIIIIIIIIIIIIIHGHHHHIIIHIIHHIIFIIIIIFHIIIIIHIHHIIIHIIIIHIIHHHIIIIIIIIIHIIIIIHIIIIIIHHIHHIIIIIHIHIIIIIIIIIHIHHIIIHHIIIHHIIHHIIIIIIHIIIIIIIHHIIIIIHIIIIIIHHHIIIIIIHHHHIIIIIIIIIIHIHIHHIIIHIIIIIIIIIIIIIIIIIIIIIIHII=HCIIIIIII=IIIIIHIIIIIIIIIIIIIHHHHIIHHHIIIIHFIIIIIIIIIIIIIIIIIIIIIIIIIHIIIIIIIIIIIIIIIIIIIIIIIDDDDD
@HISEQ:969:HM2KJBCX2:2:1101:17433:96334 2:N:0:ACTATGCA
TGGAGAGGAGATCCCAACTATCCCTATTAATCATTACGGTGATCCTAGAAACCAACGAAATAGAATCGGTCCGTCCTATTTCATTATTCCATGCTAATGTATTCAGACGATAGTCTGCTTTAAACACTCTAATTTTTTCAAAGTAACAGTCCTGATTTCCCATCACACCAAATAAATGGCATGAAAGTTCCTCAGAAGGTAGAGATCCATCTCACCGGTGCAGACAATTAAGCCTGACCAATGGGTAGACCCCGAGGTTCAACTACGAGCTTTTTAACTGCAACAACTTTAATATACGCTATTGGAGCTGGAATTACCGCGGCTGCTGGCACCAGACTTGCCCTCCAA
+
DDBD?HHHHH<GHIHIIIIHHHHHIIIHHHIIHHGIEHGHIHHEHHHIIIIIGFHFHGCHHHFCHHII=HHII@GCHHHHHHHEH1FHHGHGHHIIHHHHHGGHHIHIIIHIGHHFHHHHHHHICHHIHHHHIHHHHIIHFHHHHHHEHIHHIHHHHHIHHHHIHHHHHIHIIIIIHHHGIHIHHIIIHIIIHIHIHIHGHHFGIIIHHIHHIHHHIIIIIIIIHHIIIHGHGHIHGG=IIIIIGHGIGHIHHEHHGIHEIIIIIHHHIIIIIIIIIIHHIIIHIIHIIIIIIIIIIIHHIHEHHHHGHHIHHG<HHIIIHFHHIIIIIIIIHHIIIHIIIHIDDDDD
@HISEQ:969:HM2KJBCX2:2:1101:1264:94588 2:N:0:ACTATGCA
TGGAGAGGAGATCCCAACTATCCCTATTAATCATTACGGTGGTCCTAGAAACCAACAAAATAGAATCATCCGTCCTATTTTATTATTCCATGCTAATGTATTCAAGCAAAATGCCTGCTTTAAACACTCTAATTTTTTCAAAGTAAAGGTCCTGGTTCCCCGCGGCACCCAATTAAGGACATCGCGGTTCTCCAGAAGGTGAGAAATTGACTACACCAGTTCATACCCCTTAAGGCACGACCGATGTGTCAATCCCGAAATTCAACTACGAGCTTTTTAACTGCAACAACTTTAATATACGCTATTGGAGCTGGAATTACCGCGGCTGCTGGCACCAGACTTGCCCTCCAA
+
DDDDBIIIGIIIIIIHIIHIIIIIIIIIIIIIIHIHIIIHIIHIIIHIIIHIHHIHIIIIHIGHHIIIIIIIIHHIIIHIEHHIIHIIIHEHHIEHHEHIHIIIIHHIIIIIIIIIIIIHHIIIFFHHIIHHIHIIIIIIIIIIHHHIHHHIIIHHHIHGIIIIIHIIIHIIIIGIIIIIHIIIIIIHIIHIIIIIIIIIIIIIIII<IIIHIIIIIIIIIHHIIIIIIIIIIIIIIIIIIIIIIIIIIHIIIIIIIIIIIIIIIIIIIIIIIIIIIIIIIIIIIIIIIIHIIIIIIIHIIIIIIIIIIIIIIIIIIIIIIIHIIIIIIIIIIIIIIIIIIIIIIIDDDDD
@HISEQ:969:HM2KJBCX2:2:1101:18691:96244 2:N:0:ACTATGCA
TGGAGAGGAGATCCCAACTATCCCTATTAATCATTACGGTAGTCCTAGAAACCAACAAAATAGAACCACAACGTCCTATTCTATTATTCCATGCTAATCTATTCAAGCAATAGCCCGCTTTAAACACTCTAATTTTTTCAAGGTAATGGTTCTGGCTCCCCAACACACCCAATAAAGGGCATACTGGTTCACCAGAAGGAAGACCCGACAGCAGACAGTACTCGCCAAAGACGGACCGCCCGACCAGGCCTAAAATTCAACTACGAGCTTTTTAACTGCAACAACTTTAATATACGCTATTGGAGCTGGAATTACCGCGGCTGCTGGCACCAGACTTGCCCTCCAA
+
@D?D0D<GHH1DHIIIIIIIIIIIIIIIIIIIIIIIIIII?HIIIFIII?F@GCGHII1G1E111<<<1<DH/1<0C1<FF1CFF@1D@HE1<11<DHEEHG<GHI@<HF5CHHDC@/F@<HHII1?@?HHBIIGIHFFHCHFHIHHF@F@HGA<@<IHF@CCG0EFHHCHIIHG/G@8A@GHIIF/FC@EHHHIIHGEHGHHCHIIIIIHIGIIIIIIIIIIIIIH@IIIIGIIIIGIIHD<1HIIIIHIIIIIIIIIIIIIIIIIIIIIIIIIIIIIIIIIIIIIIIIIIIIIIIIIIIIIIIIIIIIIIIIIIIIIIIIIIIIIIIIIIIIIIIIIIIDDDDD
@HISEQ:969:HM2KJBCX2:2:1101:17983:96895 2:N:0:ACTATGCA
TGGAGAGGAGATCCCAACTATCCCTATTAATCATTACATCGATCCTAGAAACCAACAAAATAGAATCTGATGTCCTATTTCATTATTCTATGCTAATGTATTCAAGCGTAAGCTTGCTTTAAACACTCTAATTTTTTCAAGGTAACAGTCCTAATTCCCCATAACATCAAATAAATGACATTATGGTTCTTTAGAAGGTGAGAACCAATAAAACCAGTACATACCAAGGCATGACCGATTCCTTGATCCCGAAATTCAACTACGAGCTTTTTAACTGCAACAACTTTAATATACGCTATTGGAGCTGGAATTACCGCGGCTGCTGGCACCAGACTTGCCCTCCAA
+
BD0D0<D0<<11<<1<GD11<FG1<F@F1<<C<F1DH?1F<11D=E1<F1D1<EC@G@1<<11<FG1FF<1<D<1<1D111<<1<<1<1<11<1C@06<1<A1811E?DGF11118<<EB@HB6<A1CCCF1DHHFHCEEHCC?:11<CC1ED<@1EF-1<CCC1<FE<D@DGH<CF@@<D#/HDC#<#D0@DD0EG<EHHHCG???C6D<7GC<DH6D<9FGHAA%'HCBGCF0C<G@F1/CEHH?<<11CD1FFEHGHECEFF1<C@@<<D<1D<11FG<DD<1@HD1C<<?CHEHIIHFD1CFC<1CC<<///DFGF@HEH@HGD1<<<1D<CE<HGDDDDD
@HISEQ:969:HM2KJBCX2:2:1101:14616:96747 2:N:0:ACTATGCA
TGGAGAGGAGATCCCAACTATCCCTATTAATCATTACATCGATCCTAGAAACCAACAAAATAGAATCGGATGTCCTATTTCATTATTCCATGCTAATGTATTCAAGCGTGAGCCTGCTTTAAACACTCTAATTTTTTCAAGGTAACAGTCCTAATTCCCCGTGACACCAAATTAATGGCATTACGGTTCTTTAGAAGGTGAGAAATCAATAATATCAGTACATACCAACGGCATGACCGAAACATTGATCCCGAAATTCAACTACGAGCTTTTTAACTGCAACAACTTTAATATACGCTATTGGAGCTGGAATTACCGCGGCTGCTGGCACCAGACTTGCCCTCCAA
+
DCDDDIIIHIIIIIIIIIIIIIIIIIIIIIIIIIIIIIIIIIIIIIIIIIIIIIIIIIIIIIIGIIFEHIIIIHIIIIIHHIIIIIIHIIIIHIIIIIIIIHHIIIIIHIIHIIIIHIHIIIIIIIIHHIHHIHIIIIIIIIIIIIIIIIIIIIIIIIIIIIIIIIIIIIIIIIIIIGIIIIIIIIIIIIIIIIIIIIIIIIIIIIIIIIIIIIIIIIIIIIIIIIIIIIIIIIIIIIIIIIIIHHIHIIIIIIIIIIIIIIIIIIIIIIIIIHIIIIIIIIIIIIIIIIIIIIIIIIIIIIIIIIIIIIIIIIIIIIIIIIIIIIIIIIIIIIIHIIIIIIDDDDD
@HISEQ:969:HM2KJBCX2:2:1101:2506:97178 2:N:0:ACTATGCA
TGGAGAGGAGATCCCAACTATCCCTATTAATCATTACGGTGATCCTAGAAACCAACAAAATAGAATCATGCCGTCCTATTTTATTATTCCATGCTAATGTATTCAAGCAAAATGCCTGCTTTAAACACTCTAATTTTTTCAAAGTAAAGGTCCTGGTTCCCCGCGACACCCAATTAAGGGCATCGTGGTTCTCCAGAAGGTGAGAAATTGACTACACCAGTTCATACCCCTTAAGGCACGACCGATGTGTCAATCCCGAAATTCAACTACGAGCTTTTTAACTGCAACAACTTTAATATACGCTATTGGAGCTGGAATTACCGCGGCTGCTGGCACCAGACTTGCCCTCCAA
+
DDDDBGGHHHIIIIIIIHIIIIIIIIIIIIIIIIIHHHIIIIIHHHIIIIHFHHHIIHGHHIHICHHIHDGC?G<EHEHGHIIIHIHIHHHHCHII?HHHIHIIHIGHEHHHHFHIHHIHHHHIHHIGIIHHHEHHHHIHHHHIIIHHIIIIIHIIIIIFIHIIIIIIIIIIIHIIIIIIIIIIIIIHIIIIIIIIIGHIIIIHIIHIIIIHHHIHIIIIIIIHHIIIIIIIIIIIIIIIIIIIIIIIIHFIIIIIIIIIIIIIIIIIIIIIIIIIIIIIIIIIIIIHHHIHEIIIIIIIIIIIIIIIIIIIIIIIIIIIIIIIIIIIIIIIIIIIIIIIIIIIIIIDDDDD
@HISEQ:969:HM2KJBCX2:2:1101:17672:97034 2:N:0:ACTATGCA
TGGAGAGGAGATCCCAACTATCCCTATTAATCATTACGGTGGTCCTAGACCAACAAAATAGAACCAACGTCCTATTCTATTATTCCATGCTAATCTATTCAAGCAAAAGCCCGCTTTAAACACTCTAATTTTTTCAAGGTAATGGTCCTGGTTCCCCGACACACCCAATAAAGGGCATACCGGCTCACCAGAAGGATAGACCCGACAACAGACAGTACTCGCCAGAGACGGACCGCCCGGTCAGGCCTAAAATTCAACTACGAGCTTTTTAACTGCAACAACTTTAATATACGCTATTGGAGCTGGAATTACCGCGGCTGCTGGCACCAGACTTGCCCTCCAA
+
DDDCDIIIIIGHIIIHHHIIIIIIIIIIIIIIIIIIIGHHHFIIIIIIIIIIHHIIGHIIIIIIIIIIIHIIIIGEHIIHIIEHHHHIIIHHIIIHIIIIIHGHIHHHHIHIIIIIIIIIIIIGIIIIIIIIIIIIIIIIIHIIIHIIHHIGIIIIHIHHHHFIIIIIIIIIIIIIIIIIIIIGIIIIIIIIHIIIIIIIIIIIIIIIIIIIIIIIIIIH?III>HIHIIIHIIIIIIIIIHIIIHHIIIIIIIIIIIIHIIIIIIIIIIIIIIIIIIIIIIIIIIIIIIIIIIIIHIIIIIIIIIIIIIIIIIIIIIIIIIIIIIIIIIIIIIIIIIDDDDD
@HISEQ:969:HM2KJBCX2:2:1101:12966:97288 2:N:0:ACTATGCA
TGGAGAGGAGATCCCAACTATCCCTATTAATCATTACGTCAATCCTAGAAACCAACAAAATAGGATCAACGTCCTATTTCATTATTCCATGCTAATGTATTCAAGCGCGAGCCTGCTTTAAACACTCTAATTTTTTCAAAGTAACAGTCCTGATTCCCCGCCACACCAAATTAATGACATGATGGTTCGTCAGAAGGTAGGAATCAGTAACACCAGTACGTACCGAAGGCACGACCAACGTACTAATCCCGAAATTCAACTACGAGCTTTTTAACTGCAACAACTTTAATATACGCTATTGGAGCTGGAATTACCGCGGCTGCGGCACCAGACTTGCCCTCCAA
+
DDCDDIIIIIIIIIIIIIIIIIIIIIIIHHIIIIIIIIIIIIIIIIHHIIIIIIIIIIIFHHHEHHIIHHHIIIIIIIIIFHIHIHHIGIIIEHHHIIHIHHIHHHIIHHHHHIIHIIIIGHIIIIIIIGIIIIIIHIIIIIIIIIHHIIIIIIIHHIIIIIIIIIIIIIHHHHHIIIIIHIIIIIIIIIIIIIIIIHIIIHIHIIIIIIIIIIIIIIIIIIIIIIIHHHIIIIIIIIIIIIHIIIIIIIIIIHHHIIHHHHHIIIIIIIIIHIIIIIIIHIIHIIHIIIIHIIIIHIIIIIIIIIIHIIHIIIIIIHIIIIIIIIIIIIIIIIIIIIIDDDDD
@HISEQ:969:HM2KJBCX2:2:1101:3741:97880 2:N:0:ACTATGCA
TGGAGAGGAGATACAGTTCCCCAACTATCCCTATTAATCATTACATCGATCCTAGAAACCAACAAAATAGAATCGGATGTCCTATTTCATTATTCCATGCTAATGTATTCAAGCGTGAGCCTGCTTTAAACACTCTAATTTTTTCAAGGTAACAGTCCTAATTCCCCGTGACACCAAATTAATGGCATTACGGTTCTTTAGAAGGTGAGAAATCAATAATATCAGTACATACCAACGGCATGACCGAAACATTGATCCCGAAATTCAACTACGAGCTTTTTAACTGCAACAACTTTAATATACGCTATTGGAGCTGGAATTACCGCGGCTGCTCGCACCAGACTTGCCCTCCAA
+
DDAB@HIIIHHICGHHGHHHHIIIHGH?GHIIHHHIHIIIIIIIH?@GHGEHGHHGCHHHHHGIIIHIIIIFHEHIEHHIEHHHEHEHHHHHIIEHFHIHIDFFHIIHHFHIHHIIHIIIIHHIIIIHHIIHIIHHHIIIIIIIIIHIIIIHIIIIIIIGIIHIIIHHIHHGIIHIHHHIIIHIIIIIIIGI;IIIIIIIIIIIIIIHIIIIIIIIIIIHIIIIIHIIIHHGIHIIIIIIIGIIIIIIIIIHFIIIIIIIIIIIIIIIIGIIIIHIIIIIIIHIHIIIIIIIHIIIIIIIIIIIIIHHGIIIIIIIIIIIIIIIIIIIIIIIIHIHIIIIIIIIIIIIIDDDDD
@HISEQ:969:HM2KJBCX2:2:1101:5740:97619 2:N:0:ACTATGCA
TGGAGAGGAGATCCCAACTATCCCTATTAATCATTACGTCAATCCTAGAAACCAACAAAATAGGATCAAACGTCCTATTTCATTATTCCATGCTAATGTATTCAAGCGTTAGCCTGCTTTAAACACTCTAATTTTTTCAAAGTAACAGTCCTGTTTCCCTGCAACACCAAATTAATGACATTACAGTTCTTCAAGAAGGAGGAACCAGTAAAGCCAGTACATACCAGAGGCACGACCAACCTACTAATCCCGAAATTCAACTACGAGCTTTTTAACTGCAACAACTTTAATATACGCTATTGGAGCTGGAATTACCGCGGCTGCTGGCACCAGACTTGCCCTCCAA
+
DDDDDHIIIIHIHGHHIIIHHIGGIIIIHIIIIIIIIIHIIIIHIIIIIIIIHHIIHIIIIIGHIIIIIIIHEHGHIIIGHIIHHIIEHHHGHIIIIIIIHHIIIIIIHHIHIFHIHHGIHHHIIIHIIIIIIIIIHIIIIIIIIIIIIIHIIHIHIIIIIIIIIIIIIIIHIIIHIIIIHIIHIIHHHIHIIIIIIHHIIIIHIIIIIIIIIIIIIIIIIIIIIIIIIHIIIIIIIIIIIHGGHIIIIIHIIHIHHHIIIHHIIIIIIIIIIHHHIIIIIIIIIIIIIIIIIIIIIIIIIIIIIIIIIIIIIIIIIIIIIIIIIIIIIIIIIIIIIIIIIDDDDD
@HISEQ:969:HM2KJBCX2:2:1101:15738:97608 2:N:0:ACTATGCA
TGGAGAGGAGATCCCAACTATCCCTATTAATCATTACGTCAATCCTAGAAACCAACAAAATAGGATCGAACGTCCTATTTCATTATTCCATGCTAATGTATTCAAGCGTTAGCCTGCTTTAAACACTCTAATTTTTTCAAAGTAACAGTCCTGTTTCCCTGCAACACCAAATTAATGGCATTACAGTTCTTCAGAAAGGAGGAATCAGCGAAACCAGTACATACCAGTGGCACGACCAACCTGCTGACCCCGAAATTCAACTACGAGCTTTTTAACTGCAACAACTTTAATATACGCTATTGGAGCTGGAATTACCGCGGCTGCTGGCACCAGACTTGCCCTCCAA
+
DADAAHIGIIIIIIIIIIIHHIIGIIIIIIIIIIIIIIHIIIIGHIIIIIIIHHIIIIIIIIIEHIIIIIHHI@GHIIIHHHIIIIIGFEHHIIIHIIIIHIIHIHIIIIIHIIIIHHIHHIIHHIIIIIIHHHIHHIHHIIIIIIHHIHIIIIIHHIIIIIIIIHIIIHGGHIIIHIIIIHIIIIIIIHFIIIIIIIIIIIIIHIIIHIIIHIIIIIHGIHIIIIIIIIIIIIIIIHHIIHIHDIIIIIIHIIIHIIIIIHIIIIIIIIIIIHHIIIIIHIIHHHEIIIIIIIIIIIIIIIIIIIIIIIIIIIIIIIIIIIIIIIIIIIIIIIIIIIIIIDDDDD
@HISEQ:969:HM2KJBCX2:2:1101:19447:98210 2:N:0:ACTATGCA
TGGAGAGGAGATCCCAACTATCCCTATTAATCATTACGTCGATCCTAGAAACCAACAAAATAGGGTCAAACGTCCTATTTCATTATTCCATGCTAATGTATTCAAGCGTGTGCCTGCTTTAAACACTCTAATTTTTTCAAAGTAACGGTCCTGATTCCCCATGACACCAAATTAATGACATCACAGTTCGTCAGAAGGTAGAAATCAATAATACCAGTGCATACCAGAGGCACGACCAATATATTGATCCCGAAATTCAACTACGAGCTTTTTAACTGCAACAACTTTAATATACGCTATTGGAGCTGGAATTACCGCGGCTGCTGGCACCAGACTTGCCCTCCAA
+
DDDADIHHHHI1@EHHIHIIIHHHIIIIIIIIIIIIIIIGIIHHIIIIIIIIHHIIIIIHIIIHIFHHHHEHHIIIIIIIHGHHHIIIGIIIHIIIIIFGIHGHHHHIIIIHHHIGHFHIHHIIIIIIHHIIIIIHHHIIHHGHIEHHHIHIIHIIHHIIIHEIIIHIIIHHCIIIIHEEHIIHHIIHIIIHIIHG@IIHIIIHHIIIIHIGIIIIIIIIIIIHIIIHHIHIIIHHGIIIIIHGDIIHIIHIIIHHHHIIIIIIHHHGFIIHIIIIIIIIIIIHIIHIIIIIGIIIIIIIHIIIIIIIIIIIIIIIIIIIIIIIIIIIIIIIHIIHIIIIHDDDDD
@HISEQ:969:HM2KJBCX2:2:1101:8933:97701 2:N:0:ACTATGCA
TGGAGAGGAGATCCCAACTATCCCTATTAATCATTACGGTGATCCTAGAAACCAACGAAATAGAACCAATCCGTCCTATTTCATTATTCCATGCTAATGTATTCAGACGTTAGCCTGCTTTAAACACTCTAATTTTTTCAAAGTAACAGTCCTGATTTCCTATCACACCAACTAAATGGCATGAAAGTTCCTCAGAAGGTAGAGATTTATCTCACCAGTACAGACAATTAAGCCTGACCAATGGGTAAACCCCGAAGTTCAACTACGAGCTTTTTAACTGCAACAACTTTAATATACGCTATTGGAGCTGGAATTACCGCGGCTGCTGGCACCAGACTTGCCCTCCAA
+
BDBBDHEHHHIIHHEHHIHIHHHIIIIIIHHHHIIFD?GHHHIIHIHHHIIHGHHHHIIIHIFIIHHIGII@GCGHIIIGIHEGHIII??CHHIEHHIEHHHHFHHHHHHHIEHHHEH<GHHIHFHIEHHHHIIIIHHIEHHIHIIHIIHI?DHHHIHHGHHIIHHIIGIIHGHHHHHIHGFHHHHHHFG@GDHHFHHHEIGIIIHHHCEHHIHHHHHHIIIHIHGFHHHHHHHHIHIIHIHHH;HDHHCHH?IHHIHEEHHEIHHEGIIHHIIIHHHF1IGIHIIHH@EIIHHGHIIIIIGIIIIHIHHHIIFIIIIIIIIIIIIHIIIHHG@GCG@EHHGHDADDD
@HISEQ:969:HM2KJBCX2:2:1101:8491:98779 2:N:0:ACTATGCA
TGGAGAGGAGATCCCAACTATCCCTATTAATCATTACGGTGATCCTAGAAACCAACGAAATAGAATCAGTCCGTCCTATTTCATTATTCCATGCTAATGTATTCAGACGATAGTCTGCTTTAAACACTCTAATTTTTTCAAAGTAACAGTCCTGATTTCCAACCACACCAAATAAATGGCATGAAAGTTCCTCAGAAGGTAGAGATCCATCTCACCAGTACAGACAATTAAGCCTGACCAATGGGTAGACCCCGAAGTTCAACTACGAGCTTTTTAACTGCAACAACTTTAATATACGCTATTGGAGCTGGAATTACCGCGGCTGCTGGCACCAGACTTGCCCTCCAA
+
BDDAAIIIHIIIIHIIIIIIHFHIIHIIHIIIIHIIIIIIIIHIHHIIIIIHEHIIIHHIIHIIIIHIHHHH@FFHHIIHIHHEHIIHHHHHHIIIHIIHIHHHHEHIHHIIHHHIIHFGHHHIHIIIIIHHIIIIHIIIHHIIIIIIIHHEHHHHHHHHHHIHIFIHHHHIIHHGIHEHGGHHGHHHHHGCFEFEHHGIIHHHGDEHHHHH8IHGHEGIIIIIGIHHHHHCCED?IIIIHHFHEGDIIIIHHEIHIIHHHHCIIIHEHGIIIIHEHHIGIHHGIHIHGIIIIIIHIIIHIIHHGIHFHCIIIIIIHIIIIIHGIIIIGIIIHIIIHCHEIFHDADDD
@HISEQ:969:HM2KJBCX2:2:1101:16268:99236 2:N:0:ACTATGCA
TGGAGAGGAGATCCCAACTATCCCTATTAATCATTACGTCAATCCTAGAAACCAACAAAATAGGATCGAACGTCCTATTTCATTATTCCATGCTAATGTATTCAAGCGTTAGCTTGCTTTAAACACTCTAATTTTTTCAAAGTAACAGTCCAAATTCCCCGCAACACCAAATTAATGGCATTACGGCTCATCAGGAAGGAGGAATCAGTGAGACCAGTGCATACCGATGGCATGACCAATCTACTAACCCCGAAATTCAACTACGAGCTTTTTAACTGCAACAACTTTAATATACGCTATTGGAGCTGGAATTACCGCGGCTGCTGGCACCAGACTTGCCCTCCAA
+
@B@D@HCHEHHHDFHC1EHHIGHIHIHHHHH?HHIEEGH@HHFG@ECGHH@CHHEEGEG?@1CC1<FEGFHHFGCEHHIGHIIIIECD1CHH?HIIHHIHFDFHHHGHIHIH@H?EHHHF@GGEHIIIIIHHHIIHIIIH8EIIHHGCGHGBHEHHG:HHHGIIHHIGHHFHIHCHHHCIFHHCGCCIIHHHFCHHIIIHIIHHHGHGIIIIHHGIIIIIHHHGIIHIHIIIHEHIIHHHEHFF@E<IHIHIIIIHIIHHHFHHEHIIIHGIIIHHIIIIIIHHCGCGIIIIIHHFIHIIHHHHGIIHIIHIHIGHHIIGFHHHHHHHIHHG@IIHHEHHHBBDD@
@HISEQ:969:HM2KJBCX2:2:1101:7444:99663 2:N:0:ACTATGCA
TGGAGAGGAGATCCCAACTATCCCTATTAATCATTACGGTGGTCCTAGAAACCAACAAAATAGAATCATCCGTCCTATTTTATTATTCCATGCTAATGTATTCAAGCAAAATGCCTGCTTTAAACACTCTAATTTTTTCAAGGTAACAGTCCTAATTCCCCGTGACACCAAATTAATGGCATTATGGTTCTTTAGAAGGTGAGAAATCAATAATATCAGTACATACCAACGGCATGACCGAAACATTGATCCCGAAATTCAACTACGAGCTTTTTAACTGCAACAACTTTAATATACGCTATTGGAGCTGGAATTACCGCGGCTGCTGGCACCAGACTTGCCCTCCAA
+
DDBDDIIHIHIIIIIIIIIIIIIIIIIIIHIIIIIIIIIIIIIIIIIIIIIHHIIIIIIIIIIIIIIIHIIHHHIIIIIIHHIIIIFHHIIIIIIIIHIIIIIIIIIIIIIIIIIIIHIIIIIIHIIIIIIIIIIIIIIIIIIIIIIIIIIIIIIIIIIIIIIIIIIIIIIIIIIIIIIIIIIIHIIIIHIIIIIIIIIIIIIIIIIIIIIIIIIIIIIIIIIIIIIIIIIIIIIIIIIIIIIIHHGHIIIIIIIIIIIIIIIIIIIIIIIIIIIIIIIIIIIIIIIIIIIIIIIIIIIIIIIIIIIIIIIIIIIIIIIIIIIIIIIIIIIIIIIIIIIIIIIDDDDD
@HISEQ:969:HM2KJBCX2:2:1101:7627:99683 2:N:0:ACTATGCA
TGGAGAGGAGATCCCAACTATCCCTATTAATCATTACGGTGATCCTAGAAACCAACAAAATAGAACCATGCCGTCCTATTCTATTATTCCATGCTAATGTATTCGAGCAAAAATGCCTGCTTTAAACACTCTAATTTTTTCAAGGTAAAGGTCCTGGATCCGCAAGACACCCAATAAAGGACATCAAGTTTCTCCAGAAGGTGAGAAATCAACAGTAACAGTTCATACCCCTTAAGGCATGACCATCACGTCAATCCCGAAATTCAACTACGAGCTTTTTAACTGCAACAACTTTAATATACGCTATTGGAGCTGGAATTACCGCGGCTGCTGGCACCAGACTTGCCCTCCAA
+
0@0DBHIC@@@CGGEHEHFH@<GHIIFHGCCHGH?FHC@F@1D<CG1DG1FHCHGHHGH1F1<FHGH@CE?GHCC<C?G1<<CHIH@@CH?HHHIGHHFCGHGHFFFHHHIHED<GIHHHIHHIHHHHHIHEGIIHHHHHHIHIIIIIIIIHGHHGHHIIHHHIHHIGHGIHGHGFHIIIIHIHHHIHHG@IIHHIIIHIHIIIIIIHGIIHHHIIIGHHIIIIGIIIIIIIIIIIIHHIFHHEHGHGHHGCHE<HIIHHFIHIHHHIHIIIIIHHIIIHHHHHHIHIIIHHHIHHHIIIHIGHIHIHGHIIHIIIIIHIIIIIIIIHHCHIIIHHIIIIHFHHHIIHD@B@A
@HISEQ:969:HM2KJBCX2:2:1101:3091:98863 2:N:0:ACTATGCA
TGGAGAGGAGATCCCAACTATCCCTATTAATCATTACGTCGATCCTAGAAACCAACAAAATAGAATCAAACGTCCTATTTCATTATTCCATGCTAATGTATTCAAGCGTACGCCTGCTTTAAACACTCTAATTTTTTCAAAGTAACAGTCCTGATTCCCCACGACACCAAATTAATGACATCGCGGTTCTTCAGAAGGTAGGAACCAATAATGCCAGTACGTACCGAAGCACGACCAACAATTCGATCCCGAAATTCAACTACGAGCTTTTTAACTGCAACAACTTTAATATACGCTATTGGAGCTGGAATTACCGCGGCTGCTGGCACCAGACTTGCCCTCCA
+
DDDDDIIIIIHHIIIIIIIIIIIIIIIIIIHIIIIIIIHHIHIIHIIIIIIIIIIHGIGHIIIHIIIIFHGIHHIIHIIIIIIIFHHHGGHIFHIIIIHIIIIIIIIHHIIIIIIHIIIIIIIIHIIIIIIIIIHIIIIHIIIIIIIIIIIIIIIIIIIIIIIIIIIIIIIIHIIIIIHGIIIIIIIIIIIIIIIIIIIHIIIIIIIIIIIIIGIIHIIIIIIIIIIIIIIIIIIIIIIIIIIHHIIIIIIIIIIIIIIHIIIIIIIIIIIIIHHIIIIIHHHIIIIIIIIIIIIIIIIIIIIIIIIIIIIIIIIIIIIIIIIIIIIIIIIIIIIIIIIDDDDD
@HISEQ:969:HM2KJBCX2:2:1101:1475:100213 2:N:0:ACTATGCA
TGGAGAGGAGATCCCAACTATCCCTATTAATCATTACGTCAATCCTAGAAACCAACAAAATAGGATCGAACGTCCTATTTCATTATTCCATGCTAATGTATTCAAGCGTTAGCTTGCTTTAAACACTCTAATTTTTTCAAAGTAACAGTCCAAATTCCCCGCAACACCAAATTAATGGCATTACGGATCATCAGGAAGGAGGAATCAGTGAGACCAGTACATACCAGAGGCATGACCAATCTACTAACCCCGAAATTCAACTACGAGCTTTTTAACTGCAACAACTTTAATATACGCTATTGGAGCTGGAATTACCGCGGCTGCTGGCACCAGACTTGCCCTCCAA
+
DDDDDIHIIEHFHIIHIIIIIIIIIIIIIIIIIIIIIIIIIIIIIIIIIHIIIIIIIHHIIIIIIIIIIIHCHIIIIIHIIHIIIIIHIIIIHIIIIIIIIIIIIIIIIIIIIIIIIIIIICHHIIIIIIIIHHIHHHIIIHIIIHIHHHHIIIIIIIHIIIIIHHHHIHIIIIIIIIIIIIIHHIHIIHHIIIIIIIIIIIIIIIIIIIIIIIIIIIIIIIIIIIIIIIIIIIIIIIIIIIIHGHHIIIIIIIIIIIIIIIIIIHIIIIIIIIIIIIIIIIIIIIIIIIIIIIIIIIIIIIIIIIIIIIIIIIIIIIIIIIIIIIIIIIIIIIIIIIIIIDDDDD
@HISEQ:969:HM2KJBCX2:2:1101:19201:100462 2:N:0:AATATGCA
TGGAGAGGAGATCCCAACTATCCCTATTAATCATTACGTCAATCCTAGAAACCAACAAAATAGGATCAAACGTCCTATTTCATTATTCCATGCTAATGTATTCAAGCGTTAGCCTGCTTTAAACACTCTAATTTTTTCAAAGTAACAGTCCTGTTTCCCTGCAACACCAAGTAAATGACATCACAGTTCTTCAAGAAGGAGGAATCAGTAAGGCCAGTACACACCAATGGCACGACCAACCTACTGACCCCGAAATTCAACTACGAGCTTTTTAACTGCAACAACTTTAATATACGCTATTGGAGCTGGAATTACCGCGGCTGCTGGCACCAGACTTGCCCTCCAA
+
DDDDDHIIIIIIHIHIIIHHIIIIIIIIIIIIIIIIGHIIIIIIIHIHIHIIIIHIIIGHIIIIHIIIIIIIIIIIIIIIIIIIIIIIIIHHHHIIHHIIIIIIHIIHHIIIIIIIIIIIIIHIIIIIIIIIIIIIIIIIIIIIIHIIIIIIIHIIIIIIIGIIIIIHIIIIHIIIIIIIIIIIIHHHIIIIHIIIIIIIHIIIIIIIIIIIIIHIIIIIIIIIIIIIHIIII3IIIIIIIIIHHHEIIIHHHHIIIIIIIIIIIIIIIIIIIIHIIIIIIIIHHHHIIIIIIHIIIIIIIIIIIIIIIIIIIIIIIIIIIIIIIIIIIIIIIIIIIIIIIDDDDD
@HISEQ:969:HM2KJBCX2:2:1101:8683:101171 2:N:0:ACTATGCA
TGGAGAGGAGATCCCAACTATCCCTATTAATCATTACGGTGATTCAGAAACCAACAAAACAGGACCACCGTCCTATTTTATTATTCCATGCTAATGTATTCAGACGTAAGCCTGCTTTGAACACTCTAATTTTTTCAAGGTAAAGGTCCTGGTTTCCCACCACGCTAAATTAATAACATGATGGTTCCCCAGAAGGTAGAAATTCCACACGCCAGTACAGACAATTGCCCGACCAACGGTAGAACCCCGAAATTCAACTACGAGCTTTTTAACTGCAACAACTTTAATATACGCTATTGGAGCTGGAATTACCGCGGCTGCTGGCACCAGACTTGCCCTCCAA
+
DDBDDIIIIIHIIIIFIIIIIIIIIIHIIGIIIICGHIIIIIIIIIHHIIHHIIIIIIIIIHHHHHIIIIIIIIGIIIIIGIIIIIIIIIIIIIIHIIIHIIHHIIIIHHHIHIHIIIIHIHHIIIIIIIIIIIIHIHHHIIIIIIIIIIIIIIIIIIIIIIHHIIIIHHIIIIIIIIHHIIIHIHIIIIIIIIIHHIIIHHIIIIIHHIIIIIIHIIIIIIIHHIIIIHHIIIIIHHHGHGIIIIIIHIIIIIIIIHHHHIIIIIIHHIIIIHHIIIIIHHIIIIIIIIIIIIIIIIIHIIIIIIIHIIIIIIIIHIIIIIIIIIIIIIIIIIIIIIDDDDC
@HISEQ:969:HM2KJBCX2:2:1102:18020:2407 2:N:0:ACTATGCA
TGGAGAGGAGATCCCAACTATCCCTATTAATCATTACTTCAGTCCTAGAAACCAACAAAATAGAACTAAAGTCCTATTCCATTATTCCATGCTAATATATTCAAGCAAACATGCCTGCTTTAAACACTCTAATTTTTTCAAAGTAAAAGTCTTGGATCCCTAGCGCACTCAATTAAGAGCACACTAGTTCCCCAAAAGGAAAAGCCCAAAGTTGCAGTACAAACCTTTCGGTTGACGGCAACTATAAGCCCAAAATTCAACTACGAGCTTTTTAACTGCAACAACTTTAATATACGCTATTGGAGCTGGAATTACCGCGGCTGCTGGCACCAGACTTGCCCTCCAA
+
DDDDCIHIHIIIIIIHIIIIIIIIIIIIIIIIIIIIIGIIIIIHIIIIIIIIHIIIIIIIIIHHFIIIGIHHHIIIIIIIIIIIIIIIIIHIIIIIIHIIIIIIIIIIHIIIHEIIIHHHIIIIIIIIIIIIIIIHHHIIIHIIIIIIIIIIIIIIIIIIIIIIIGIIIHIIIIIIIIHIIIIIIIIIIIIIIIIHIIIIHIIIIIIIIIIIIHIIIIIIIIIIIIIHIIIIIIIIIIIIIIIHIIIIIIIIIIIIIIIIIIIIIIIIIIIIIIIIIIIIIIIIIIIIIIIIIIHIIIIIIIIIIIIIIIIIIIIIIIIIIIIIIIIIIIIIIIIIIIIIIDDDDD
@HISEQ:969:HM2KJBCX2:2:1102:19334:3039 2:N:0:ACTATGCA
TGGAGAGGAGATCCCAACTATCCCTATTAATCATTACGTCGATCCTAGAAACCAACAAAATAGAATCATGCCGTCCTATTTTATTATTCCATGCTAATGTATTCAAGCAAAATGCCTGCTTTAAACACTCTAATTTTTTCAAAGTAAAGGTCCTGGTTCCCCGCGACACCCAATTAAGGGCATCGCGGTTCTCCAGAAGGTGAGAAATTGACTACACCAGTTCATACCCCTTAAGGCACGACCGATGTGTCAATCCCGAAATTCAACTACGAGCTTTTTAACTGCAACAACTTTAATATACGCTATTGGAGCTGGAATTACCGCGGCTGCTGGCACCAGACTTGCCCTCCAA
+
<<DDDHH=1CGHHIH??GFF@G1DHHHHGFCEHHHIIIIEHHECEHFFHHHG1GH=CH1<GH<F1DF?G1CCHCC<<CG@G?C@FEHHE@C1@EG@FH@CGEGHHHHHFHF@<HHFFGHHFHICHHC@1DEFFGEC?@CHG@6CB?HEHHEBC<HGEF?G<HHHHDHHGIHGFE8C/<C/HDCHEE?HEDG@FC@ED@C<@EH9HGACBGHGIHGCDHGHEGHHDHEACC<1GC1=HHHHCED1@HFHG><HHH?<FHFHEEHHEEHGEEDF@HGGCCEHHGC@ECEH?IHHCHGHFCCHHGHEG@@C@HHEHEFEHEHHHE/<HFC@1HFG<CG?HHGFHIIIHHHBD@AD
@HISEQ:969:HM2KJBCX2:2:1101:10474:101128 2:N:0:ACTATGCA
TGGAGAGGAGATCCCAACTATCCCTATTAATCATTACGTCAATCCTAGAAACCAACAAAATAGGATCAAACGTCCTATTTCATTATTCCATGCTAATGTATTCAAGCGTTAGCCTGCTTTAAACACTCTAATTTTTTCAAAGTAACAGTCCTGTTTCCCTGCAACACCAAATTAATGACATTACAGTTCTTCAAGAAGGAGGAACCAGTAAAGCCAGTACATACCAGAGGCACGACCAACCTACTAATCCCGAAATTCAACTACGAGCTTTTTAACTGCAACAACTTTAATATACGCTATTGGAGCTGGAATTACCGCGGCTGCTGGCACCAGACTTGCCCTCCAA
+
CBADA?HIIH1<GEEHF@HIII1CCCCCGGFCHHHHIE1DHHIIHHEE@G@GFGEHH@CFHII?E?HHHGHD<CECH?FH@EEEC<@GCHHH1GHHHIIHHHHHFHHGGHHHIHGFHHHGIHHHFHIHIHDCGBCCEHIIIIHIHHIHEHEHGECIHIIHIIIIHGEFHHGEEHGHHCHIIIIIIIHHEHCHIIGIIHIIIIIHFIHHIIHHHHHHFIIHHHIGIIHGHHGIIEIIIHHHD@CAFHE<HHHGIIHFFHEIIIHHHHIIIIIIIIIIIIIGIIHGGCHIIIHIIIIIHIIHIIHHGIIIIHIHIIIIIIIIIGIIIIIIHIIHIIIHIIIIID?BCD
@HISEQ:969:HM2KJBCX2:2:1102:4300:2749 2:N:0:ACTATGCA
TGGAGAGGAGATCCCAACTATCCCTATTAATCATTACGGTGGTCCTAGACCAACAAAATAGAACCAACGTCCTATTCTATTATTCCATGCTAATCTATTCAAGCAAAAGCCCGCTTTAAACACTCTAATTTTTTCAAGGTAATGGTCCTGGTTCCCCGACACACCCAATAAAGGGCATACCGGCTCACCAGAAGGATAGACCCGACAGCAGAACAGTACTCGCCAGAGACGGACCGTCCGGTCAGGCCTAAAATTCAACTACGAGCTTTTTAACTGCAACAACTTTAATATACGCTATTGGAGCTGGAATTACCGCGGCTGCTGGCACCAGACTTGCCCTCCAA
+
DDDDDIIHIIIIIIIIIIIIIIIIIIIIIIIIHHIIIIIIIIIIIIIIIIIIIIIIIIIIIIIIIIIIIIIIIIIIGHIIIHIIIIIIHIIIIIIIIIIFHDGEHHIIIIHIIIIIIIIIIIIIIIHHHIIIIHIHIIIIIHIHIHIIIIIHHIHIIIIIIHIHIIIIIIIHIIIIIIIIIIIIIIIIIIIIIIIIIHIIIIIIIIIIIIIIIIIIIIIIIIIIIIIIIIIIIIHIIIIIIIHIIHHHIIIIIIIIIIIIIIIIIIIIIIIIIIIIIIIIIIIIIIIIIIIIIIIIHHHIIIIIIIIIIIIIIIIIIIIIIIIIIIIIIIIIIIIIIIIDDDDD
@HISEQ:969:HM2KJBCX2:2:1102:16378:4923 2:N:0:ACTATGCA
TGGAGAGGAGATCCCAACTATCCCTATTAATCATTACAACGGTCCTAGAAACCAACAAAATAGAATCGTTGTCCTATTCTATTATTCCATGCTAATGTATTCTGGCATATGCCTGCTTTAAACACTCTAATTTTTTCAAGGTAAAGGTCTTGGCTCCGAGCAATACCCAATAAAGGGCATTACCCTTCCCCAAGCGGTGAGGCCCAACCGCCCAGTACTCGTTACAAGAACGGACCAACCGGCCAAACCCAAAATTCAACTACGAGCTTTTTAACTGCAACAACTTTAATATACGCTATTGGAGCTGGAATTACCGCGGCTGCTGGCACCAGACTTGCCCTCCAA
+
DDDDDHHIIHFHHHIHHHIHIIIIHHIIHHIIIIIHIIIIIIIIIIGIIGHHHIHIIGHHGFHEHIHIIIIHIIIHHIIICHIIHIHHIHH?HCHHIIIIIHHHIIIIEHHIHHFHHIIHHIHHHHIHHHHIIHIHIIIIHHIIIHHHHHIHHHHHHEHFHG?$IIHIIHHIIIHHIIIIIIIIIIHIIIIIIHHIHHH=HGIIIIIIHHIIIHHHHIGHHHHIIIHIII=IHIIIIIIIIIHHIIIIIIIIIIHHHHIHHIIIIHIIIIIIIIIIIHIIIIIHIIHIIIHIIIIIIIIIIIIIHHGHIHIIIIIIIIIIIIIIIIIIIIIIIIIIIIIIDDDDD
@HISEQ:969:HM2KJBCX2:2:1102:16909:5075 2:N:0:ACTATGCA
TGGAGAGGAGATCCCAACTATCCCTATTAATCATTACGGTGATCCTAGAAACCAACAAAATAGAACCAATCCGTCCTATTTCATTATTCCATGCTAATGTATTCAGACGTTAGCCTGCTTTAAACACTCTAATTTTTTCAAAGTAACAGTCCTGATTTCCTATCACACCAACTAAATGGCATGAAAGTTCCTCAGAAGGTAGAGATTTATCTCACCAGTACAGACAATTAAGCCTGACCAATGGGTAAACCCCGAAGTTCAACTACGAGCTTTTTAACTGCAACAACTTTAATATACGCTATTGGAGCTGGAATTACCGCGGCTGCTGGCACCAGACTTGCCCTCCAA
+
CDDDDIIIIIIIIGIIIIIIIIIHHIIIIIIIIIIIIIIHIHIIIIIIIHIIIIIIIIIIIIIIHIIIHHIHHIHIIIHHHIIIIHIIIIIIIEHHI?HHIIIIIIIIIGHIHHIHIIIIIHIIIIIEIHHHHHHIIHIIHHHHHHHHHEIIIIIIIIIHHFHIIIIIIIIIGHIIIIIHHIIIIIIIIHHHIHIIIIIHIHGIIIIIIHHIIHGIIIIHHHIIIIHIIIHIIIHHIIIIIIIIHHFHIIIIIIHIIIHEIHHHHIIIIIIIIIIIIHIIIIIGHHHHIIIIIIIIIIIIIIIIIIIIIIIIIIIIHIGIIIIIIIIIIIIIIIHGIIIIIHIDDDDD
@HISEQ:969:HM2KJBCX2:2:1102:2249:5454 2:N:0:ACTATGCA
TGGAGAGGAGATCCCAACTATCCCTATTAATCATTACGTCAATCCTAGAAACCAACAAAATAGGATCGAACGTCCTATTTCATTATTCCATGCTAATGTATTCAAGCGTTAGCTTGCTTTAAACACTCTAATTTTTTCAAAGTAACAGTCCAAATTCCCCGCAACACCAAATTAATGGCATTACGGATCATCAGGAAGGAGGAATCAGTGAGACCAGTACATACCAGAGGCATGACCAATCTACTAACCCCGAAATTCAACTACGAGCTTTTTAACTGCAACAACTTTAATATACGCTATTGGAGCTGGAATTACCGCGGCTGCTGGCACCAGACTTGCCCTCCAA
+
0BD@@HIFID?FH1<DFHHHHH1FCG1DCFF1?G?<G1D<EDE?GHHHHGHEE?@E@GHIHHEHECF@CCFCEGCG@1FCFCGH1<<<C@GG1<FCEHHHH?FHF1CGIHHH@HHHHFHHE@GHGGIHHH@HGHFG@C<6CF?FEHFFHGHHHHG?D<HHFEEHHFEHG/EEEIIIGIIHIHHDIHHHFHIIHFD?IIIIHHIHIHECCHHEEIIHFHFD?HGIHHFEHIHHHIIHFFIEHHHFFDEA//HHIIHFH@CGHEDGIIIIHIIHHEIIHHHHGIIHH?HIIIHIIIIHHIIIHHHIIHHFEHIHIHGHHIIIIIIIHIHEEIIIHHHHHHHHHDDADD
@HISEQ:969:HM2KJBCX2:2:1102:13637:4907 2:N:0:ACTATGCA
TGGAGAGGAGATCCCAACTATCCCTATTAATCATTACATCGATCCTAGAAACCAACAAAATAGAATCGGATGTCCTATTTCATTATTCCATGCTAATGTATTCAAGCGTGAGCCTGCTTTAAACACTCTAATTTTTTCAAGGTAACAGTCCTAATTCCCCGTGACACCAAATTAATGGCATTACGGTTCTTTAGAAGGTGAGAAATCAATAATATCAGTACATACCAACGGCATGACCGAAACATTGATCCCGAAATTCAACTACGAGCTTTTTAACTGCAACAACTTTAATATACGCTATTGGAGCTGGAATTACCGCGGCTGCTGGCACCAGACTTGCCCTCCAA
+
DADADHIC?GHI@DGHHHEHIIIEHHHIHIIEHIIIHIHC=GGDHHIIIHH1DHHIIIIHIGIHHIH?GHHHEHHHIIIFHFIIGHIHIGIIIIIIIHIIIHIIHIIIHIIIIHHIIHIIHIGIIIIIHHIEIIIIIHIHIIIIHHHHGHIIIIIIIIGHIIHIIIHIIIIIHIIIIIIIIHIHIIIIIIIHIIIIIHHIIIIHHFHIIIIIHHHIIIIIIIIHIIIHHHHIIIIIIIIIIHIHHFIHEGIHGIIIIIIIIIIIIHIHIHIHHHIHHIIIIIIIIIIIIIIHIIIIIIHHHHIIIIIIIIIIHIIHIIIIIIIIIIIIIIIIIIIIIHIIIHBDDDD
@HISEQ:969:HM2KJBCX2:2:1102:10635:5134 2:N:0:ACTATGCA
TGGAGAGGAGATCCCAACTATCCCTATTAATCATTACGTGGTCCTAAAACCAACAAAATAGAACCATCGTCCTATTTTATTATTCCATGCTAATGTATTCAGGCAAAAATGCCCGCTTTAAACACTCTAATTTTTTCAAAGTAAAGGTCCTGATTCATCGAAACACCCAAGAGCATCCCGACTCACCAGAAGGTGAGAAATTGGCTACACACCGTTTCATGCCCCTAAAGGCACGATCGATATATCCCAATCCCGAAATTCAACTACGAGCTTTTTAACCGCAACAACACTAATATACGCTATTGGAGCTGGAATTACCGCGGCTGCTAATACCAGACTTGCCCTCCAA
+
DD@DDHC0CEHEHIHEEHEHEHHHHHHIHHIIIIIHIIEICHEHHHIHHHHIIIHHIIII?GFHI1DGHIEGDHHHHIFCGCG<FCF@GGHGHIEHHFGGHHFHHHG?GH@<FHHHFH@DCHHHFHIHHHIEFEFHHIHHHGHHHHEIGIHHHIHIIIIIIIHIHHHIHHFF@HHEIGIIHH?HHIIIIHIIIHHIHHHHHHIHIHHH@FHIIHGHIIIIHHIHIIHHHEEGHIIHIIHIHHHHHHHFHH<IIIIIIHGFIIIHIIIHHIHIHIIIHIIIIIIIHHIHHIHIHIIGIHIGIIHIIIHIIIIIIIIHHIIIGIHIHIIIIIIHHHIHIHHEIHIHDDDDD
@HISEQ:969:HM2KJBCX2:2:1102:11789:6379 2:N:0:ACTATGCA
TGGAGAGGAGATCCCAACTATCCCTATTAATCATTACGGTGATCCTAGAAACCAACAAAATAGAACCATGCCGTCCTATTCTATTATTCCATGCTAATGTATTCGAGCAAAAATGCCTGCTTTAAACACTCTAATTTTTTCAAGGTAAAGGTCCTGGATCCGCAAGACACCCAATAAAGGACATCAAGTTTCTCCAGAAGGTGAGAAATCAACTGCAACAGTTCATACCCCTTAAGGCATGACCATCACGTCAATCCCGAAATTCAACTACGAGCTTTTTAACTGCAACAACTTTAATATACGCTATTGGAGCTGGAATTACCGCGGCTGCTGGCACCAGACTTGCCCTCCAA
+
DCADDIIIIIIIHIIHIIIIHIHIIHHHIIIIIGIIIIIHIIIIHIHIFIIIIHIHHIHHIIGHIIIHHHIIIHGHIHIIGIIFIIHCEHHEGHCEHIHHIHHIIHHHIHEHIIHIIHHIIHHHHHHHIHHHIIIIHHIIIIIIIHHEIIIIIIIIIIHHHHIHHIHIIIIIIIIIIIIIIHIIIHIIIIGIIHIIIHIIIIIIIIIIIIIHIIIHIIIIIIIIIHHHIIIIIIIIIIIIHIIIIIIHIIHHIIIHIIIIIIIIIIIIIIHIIIIIIIIIIHIIIIIIIIIIIIIIIIIIHIIHIIIIIIIIIIIIIIHIIIIIHIIIIIIIIIIHIIIIIIIIIIIIDDDDD
@HISEQ:969:HM2KJBCX2:2:1102:11428:7209 2:N:0:ACTATGCA
TGGAGAGGAGATCCCAACTATCCCTATTAATCATTACGGTGATCCTAGAAACCAACAAAATAGAACCATGCCGTCCTATTCTATTATTCCATGCTAATGTATTCGAGCAAAAATGCCTGCTTTAAACACTCTAATTTTTTCAAGGTAAAGGTCCTGGATCCGCAAGACACCCAATTAAGGACATCAAGTTTCTCCAGAAGGTGAGAAATCAACAGCGACAGTTCATACCCCTTAAGGCATGACCATCACGTCAATCCCGAAATTCAACTACGAGCTTTTTAACTGCAACAACTTTAATATACGCTATTGGAGCTGGAATTACCGCGGCTGCTGGCACCAGACTTGCCCTCCAA
+
DDDDDFIIIIFHHIIFHHIIIIIIIIIHIIIIICHHIIGHHHHIIIIHIHIIGHHIHHIEHHHIHIIIIHHGHIIIHIHHHHEHIIIGHIIIIIIHHIIHHHHHIIHIIIGHIHHIIIIIHEHHIIIIIIHIIHIIIIIHHHIHIIHIHIIIIIIIIIIIIIIIIIIHIIIIIHIHIIIIIHIIIIIHHIHIIIIIHHIIIIHHIIIIHIIIIIIIIHHIIIIIIIHIIIIIIIIIIIIIHHGIIIHHIIHHIIIGIIIIIIHHIIIHIIIIIIIIHIIIIHIHIIHHIIIIIHHIHHGIHIIIIIIIIIIIIIIIIIIIIIIHIIIIIIIIIIIIIIIIIIIIIIIHDDDCB
@HISEQ:969:HM2KJBCX2:2:1102:5256:7220 2:N:0:ACTATGCA
TGGAGAGGAGATCCCAACTATCCCTATTAATCATTACGGTGATTCAGAAACCAACAAAACAGGACCACCGTCCTATTCTATTATTCCATGCTAATGTATTCAGACGTAAGCCTGCTTTGAACACTCTAATTTTTTCAAGGTAAAGGTCCTGGTTTCCCACCACGCTAAATTAATAACATGATAGTTCCCCAGAAGGTAGAAATTCTACACACCAGTACAGACTTGTTAGCCCGACCAACGGTAGAATCCCGAAATTCAACTACGAGCTTTTTAACTGCAACAACTTTAATATACGCTATTGGAGCTGGAATTACCGCGGCTGCTGGCACCAGACTTGCCCTCCAA
+
DDBD?GECHHIIHIGHH@HHIHCHHCH@FHHFHHIIEHHHHHEHIIIGFHEFHHHEHHIHGEHIECGI=EECEEGHHGHIIHIIHCFHEE?GHFHIIIIHHIIIIHHHHHIIIFCGHIHHEHHHHEHIFHHHIIHIIIIIIIHIIIHHFIIIHHGHHHHHIHEIIHIHIHHIIIIIHHIHIIHIIHHIHHHIIIFIIIIIIHGHHHIIHCIIIIIIIHIHHHHIIIIHHHGHFIIIIIIHIHGDIIGIHIIIIIIHIIIIIIHHHHIIIGIIIHHIIHHGIHHIHHHIHHHHGGIIIIIIIIIIIIIIIIIIIIIIIIIIIIIIIIIHIGIIHGHIIIIIDDCDD
@HISEQ:969:HM2KJBCX2:2:1102:10671:6975 2:N:0:ACTATGCA
TGGAGAGGAGATCCCAACTATCCCTATTAATCATTACGGTGATCCTAGAAACCAACAAAATAGAACCATGCCGTCCTATTCTATTATTCCATGCTAATGTATTCGAGCAAAAATGCCTGCTTTAAACACTCTAATTTTTTCAAGGTAAAGGTCCTGGATCCGCAAGACACCCAATAAAGGACATCAAGTTTCTCCAGAAGGTGAGAAATCAACAGTAACAGTTCATACCCCTTAAGGCATGACCATCACGTCAATCCCGAAATTCAACTACGAGCTTTTTAACTGCAACAACTTTAATATACGCTATTGGAGCTGGAATTACCGCGGCTGCTGGCACCAGACTTGCCCTCCAA
+
0D?<@@CHEG1@<11@FH?F?CCG@?11FEHI@F@E@?G1<DF1<CCCHHIIEH1CCEHCEGC11C1CHC1<CC//DFCHHHHH@HE??1FEC1<G@@C<C1<HHHGIIIHHHCHHEHEGEFIIIIHHFEFFHHE8CBAEEHHHHFHIIIEEIHEHHHHE@HHIIHHEGGEEIIGIIHH:G<FG?HHFG8<HHEDIIHHIHHIHIHHHEIIHIHHHHHIHIHGHGHHCGFA@GHIIHIIIHFCEHFIIEHHHHECHGHHHHHFIHHHIIIIIIIHHIIIIIHHHEHEHHIIHHHEIHHHHDHGHIHIHIIIHHHIIIIIIIHHDHIIGIIIIIIHIIIIIIHIIIIIIDDDD@
@HISEQ:969:HM2KJBCX2:2:1102:6525:7009 2:N:0:ACTATGCA
TGGAGAGGAGATCCCAACTATCCCTATTAATCATTACGGTGATCCTAGAAACCAACAAAATAGAACCATGCCGTCCTATTCTATTATTCCATGCTAATGTATTCGAGCAAAAATGCCTGCTTTAAACACTCTAATTTTTTCAAGGTAAAGGTCCTGGATCCGCAAGACACCCAATTAAGGACATCAAGTTTCTCCAGAAGGTGAGAAATCAACAGCGACAGTTCATACCCCTTAAGGCATGACCATCACGTCAATCCCGAAATTCAACTACGAGCTTTTTAACTGCAACAACTTTAATATACGCTATTGGAGCTGGAATTACCGCGGCTGCTGGCACCAGACTTGCCCTCCAA
+
ADDDDIIGIHIIIIIIIIIIIIHIIIIIIIIIIIIIIIHIIGHHIHIIIIIIIHIIIHHHIIIIIIIIIHHIHIIIIIIIIIIIIIIIIIIIIHIIHHGFCCGIIIHHIHHIIIIIHIHHHGHIHHIIIIIIIIIHHIIHIIIIIIHHIIIIHIIHGHHHHIIIIHHHIIIIIIIIIIIIIIHIIIIHIIHIHIIIIIIIIIIHIIIIIIIIIIHHHHHIIIIIIIIIIIIIIIIIIIIIIIIIIIHIIIIHIIIIIIIIIIIIIIIIIIIIIHIIIIIIIIIIHIIIIHIIIHHHIIIIHIIHHIIIIIIIIIIIIIIIIIIIIIIIIIIIIIIIIIIIIHIIIIIIDDDDD
@HISEQ:969:HM2KJBCX2:2:1102:12601:7992 2:N:0:ACTATGCA
TGGAGAGGAGATCCCAACTATCCCTTTAATCATTACATCGATCCTAGAAACCAACAAAATAGAATCGGATGTCCTATTTCATTATTCCATGCTAATGTATTCAAGCGTGAGCCTGCTTTAAACACTCTAATTTTTTCAAGGTAACAGTCCTAATTCCCCGTGACACCAAATTAATGGCATTACGGTTCTTTAGAAGGTGAGAAATCAATAATATCAGTACATACCAACGGCATGACCGAAACATTGATCCCGAAATTCAACTACGAGCTTTTTAACTGCAACAACTTTAATATACGCTATTGGAGCTGGAATTACCGCGGCTGCTGGCACCAGACTTGCCCTCCAA
+
DADDDIIIIIHHGIIIIHIIIIIIIIIIIIIIIIIIIIIIHIIIHIIIIHIHIIIIIIIIIIIIIIHIHIIIIIIIIHIHIHHIIIIIIIIIIIGHIIIIIIIIHIIIIIIIHHHHHHIIHIIIIIIIIIIHIIIIIIIIIIIIIIIIIIIIHHIIIIIHIIIIIIIIIHIIIIIIGIIIIIIIIIIIIIIIIIIIIIIIHIIIIIIIIIIIIIIIIIIIIIIIIIIIIIIIIIIIIIIIIIIHEIIIIIIIIIIIIHIIIIIIIIIIIIIIIHHIIIIIIIIIIIIIIIIIIIIIIIIIIIIIIIIIIIIIIIIIIIIIIIIIIIIIIIIIIIIIIIIIIDDDDD
@HISEQ:969:HM2KJBCX2:2:1102:5127:8679 2:N:0:ACTATGCA
TGGAGAGGAGATCCCAACTATCCCTATTAATCATTGCTCACAAATCCAAAAACCAACAAAATACGATAAACGAGCCCTAACTTATTATTCCATGCTAATGTATTCATAACTAACCGCCTGCTTTAAACACTCTAATTTTTTCAAAGTAAAGGTCCTGGATTGCGAACCCAACCCAGCAAAGGGCAGGAACGTTCTCCAGGAAGATGGTAAGCGCGCATCGGCACTCACACACGAAACCGTGGCGGGCCAAGCGCACTATACCAGAAATCCAACTACGAGCTTTTTAACTGCAACAACTTTAATATACGCTATTGGAGCTGGAATTACCGCGGCTGCTGGCACCAGACTTGCCCTCCAA
+
DDCBAHHHIEHHEGCHHIIHIHIFHHIIIHEHHIFEHHEHHIFEHHHH@HHIHIIFHIGIIHIIHIIIIIGCFDDD@HHIIHEHIIIIHHHIHHH@<CG@H<<FGHEHGGHIIIHCHIIGHIHIIIHIIIIHHHHCFFIIHHHEIIIHGIHIIIHGHIIHIHHHHIIIIFHHHHIHHHFHHEHIIIIII:HFCH?HIIIIIIIIHIIIHHIHHDHGGIHIIIIIHFHIIIIIIHIHGHIIIIIIIHGIIHIIIHHCHIIIIIIIIIIIIHHHHHHHHHIIIIIIHHIIIIHIIIHIHEHIIIIIIIIIIHIIIIIIIIIIIHIIIIIHIIIIIIIIIIIIIIIHGHEGHIIIIDBBD@
@HISEQ:969:HM2KJBCX2:2:1102:11337:8607 2:N:0:ACTATGCA
TGGAGAGGAGATCCCAACTATCCCTATTAATCATTACGTCAATCCTAGAAACCAACAAAATAGGATCAAACGTCCTATTTCATTATTCCATGCTAATGTATTCAAGCGTTAGCCTGCTTTAAACACTCTAATTTTTTCAAAGTAACAGTCCTGTTTCCCTGCAACACCAAATTAATGACATTACAGTTCTTCAAGAAGGAGGAACCAGTAAAGCCAGTACATACCAGAGGCACGACCAACCTACTAATCCCGAAATTCAACTACGAGCTTTTTAACTGCAACAACTTTAATATACGCTATTGGAGCTGGAATTACCGCGGCTGCTGGCACCAGACTTGCCCTCCAA
+
DDADDIIIIIIIIIIIIIIIIIIIIIHIIIIIHGHIIIIIHHIIIIIIGIIIIIIIIIIHIHFHHIHIIIIIIHHIIIIIIIIIIIIIIIIHIIHHHHHIIIIIHHHHIIIIIIIIIHIIIIIIIIIIIIIIHIHHIIIHIIIIIIIIHHIIIHIIIIIIIIIIIIIIIHIHHIIIIIIIIIIIIIHIIIIIIIIIIIIIGIIIIIIIIIHIIIIIIIIIIIIIIIIIIIIIIIIIIIIIIIIHHHHHIIIIIIIIHIIIIHHIIIIIIIIIIIHIIIIIIIIIIIIHIIIIIIIIIIIIIIIIIIIIIIIHIIIIIIIIIIIIIIIIIIIIIIIIIIIIIDDDDD
@HISEQ:969:HM2KJBCX2:2:1102:8194:8098 2:N:0:ACTATGCA
TGGAGAGGAGATCCCAACTATCCCTATTAATCATTACGGTGGTCCTAAAACCAACAAAATAGAACCAACGTCCTATTCTATTATTCCATGCTAATGTATTCAGGCACTAGCCTGCTTTGAGCACTCTAATTTTTTCAAGGTAATAGTCCTGCTTCCCCAACGCACCAAATGAATGGCATGCTGGTTATTCAGAAGGTAAGAACCCACCACACCAGTACGGACAGTGAAGCCCGACCGATGGACAGATTCCGAAATTCAACTACGAGCTTTTTAACTGCAACAACTTTAATATACGCTATTGGAGCTGGAATTACCGCGGCTGCTGGCACCAGACTTGCCCTCCAA
+
DDDDDIIIIIIIIIIIIIIIIIIIIIIIIHIIIIIIIIIIIIIIHIIIIIIIHIIIIGIHIIGIIIIIIIIIHIIIHIIIIIHIIIHIIIGIIHHHIIHIIHIIIHIIIHHHHHIIIIIIIIIIIIIIIIIIIIIIIIIIIIIIIIIIIIIIIHIIIIIIHIIIIIIIIIIIIIHIIIIIIIIIIHIIIIIIIIIIIIIIIIIHHHIHGHIIIIIIIIIIIIIIIIIIIIIIIIIIIIHIIIHFIIIIIIIIIIIIIIIIHHIIIIIIIIIIIIIIIIIIIIHIIHIIIIIIIIIIIIIIIIIIIIIIIIIIIIIIIIIIIIIIIIIIIIIIIIIIIIIIDDDDD
@HISEQ:969:HM2KJBCX2:2:1102:2043:10486 2:N:0:ACTATGCA
TGGAGAGGAGATCCCAAACTATCCCTATTAATCATTACATCGATCCTAGAAACCAACAAAATAGAATCGGATGTCCTATTTCATTATTCCATGCTAATGTATTCAAGCGTGAGCCTGCTTTAAACACTCTAATTTTTTCAAGGTAACAGTCCTAATTCCCCGTGACACCAAATTAATGGCATTACGGTTCTTTAGAAGGTGAGAAATCAATAATATCAGTACATACCAACGGCATGACCGATACATTAATCCCGAAATTCAACTACGAGCTTTTTAACTGCAACAACTTTAATATACGCTATTGGAGCTGGAATTACCGCGGCTGCTGGCACCAGACTTGCCCTCCAA
+
DCDDDIIIIIHIIIIIIIIIGHIIIIIIIIIIIIIIHIIIIIIIIIHIIIIIIIIIIIHIIIIIIIIIHICHHIIIHIHIIIIIIIII?HHHCFIHIIHIIHIIIIIGIIIIIIHHIIIIIIIIIIIHIIIIIIIIIIIHIIIIIIIIIIHHIIHIHIIHHDIIIIIIIIIIIIIIIIIGIIIIIIIIIIIIIIIIIIIIHIIIIHHIIIIIIIIIIIIIIIIIIIIIIIIIIIIIIHIIIIIIIHGIIIIIIIIIIIIIIIIIIIIIIIIIIIIIIIIIIIIIIIIIIIIIIIIIIIIIIIIIIIIIIIIIIIIIIIIIIIIIIIIIIIIIIIIIIIIIIIIDDDDD
@HISEQ:969:HM2KJBCX2:2:1102:5770:10289 2:N:0:ACTATGCA
TGGAGAGGAGATCCCAACTATCCCTATTAATCATTACGGTGATCCTAGAAACCAACAAAATAGAACCATGCCGTCCTATTCTATTATTCCATGCTAATGTATTCGAGCAAAAATGCCTGCTTTAAACACTCTAATTTTTTCAAGGTAAAGGTCCTGGATCCGCAAGACACCCAATTAAGGACATCAAGTTTCTCCAGAAGGTGAGAAATCAACAGCGACAGTTCATACCCCTTAAGGCACGACCATCACGTCAATCCCGAAATTCAACTACGAGCTTTTTAACTGCAACAACTTTAATATACGCTATTGGAGCTGGAATTACCGCGGCTGCTGGCACCAGACTTGCCCTCCAA
+
DDDDDIIIIHEHIIIIIIIIIIIIIIIIIIIIIIHIIIIIIIIIHIIIIIIHIEHIIHIIHIIIIII1DEHIIIIIHHIIIIIIIIIIIIIIIIIHIIIIIHHHIIIIIIIIIIIIIIIIIIIIIIIIIIIIIHHGHIIIIIIHHIIIHIIIIIIIIIGIIIHIIIIIIHIIIIIIIIIIIIIIIIIIIIHIIIIIIIIIIHHIIIIIIIIIIIIIIIIIIIIIIIHHHIIIIIIIIIIIIIIIHHHHHHHHIIIIIIIIIIIIIIIIIIIHHIIIIIIIIHIIIIHIHIIHHIIIIIIIHIIIIIIIIIIIIIIIIIIIIIIIIIIIIIIIIIIIIIIHIIIIIIIIDDDDD
@HISEQ:969:HM2KJBCX2:2:1102:10692:10638 2:N:0:ACTATGCA
TGGAGAGGAGATCCCAACTATCCCTATTAATCATTACGTCAATCCTAGAAACCAACAAAATAGGATCGAACGTCCTATTTCATTATTCCATGCTAATGTATTCAAGCGTTAGCCTGCTTTAAACACTCTAATTTTTTCAAAGTAACAGTCCTGTTTCCCTGCAACACCAAATTAATGACATTACAGTTCTTCAAGAAGGAGGAATCAGTAAAGCCAGTACACACCATTGGCACGACCAACCTACTGACCCCGAAATTCAACTACGAGCTTTTTAACTGCAACAACTTTAATATACGCTATTGGAGCTGGAATTACCGCGGCTGCTGGCACCAGACTTGCCCTCCAA
+
0D?0<CHHIH?CEH@FH=HHII1C<D@FE1FFCC@EC@CH@0CGFIGCCGEHHHC01C1CHHH1FH?CCHHDHHHHH?FH@H@G@G<HCHH1<DF1FE@HIIIHE<GGIIHDHHEHGHHHHHIIII8HHHHGHHHEHGFCEHFCHHHHHHHEHHGEH0EI8IIHHHHHH?GFCFGEEHCECHHHIIHFHHFFHHHIHHFFGEHGHIIHFHHFIIII;III;<HHHHHGIHIIIHIIHIIIIHGDEDFGIIHIHEHEHIHHIIIIIHHIHGIIIHHIIHIIIIIIHEFCIIIIIIIIIGIIIIHIIIHHHIIHHIIIIIIIIIIIIIIIIIIIIIIIHHIHFDBADD
@HISEQ:969:HM2KJBCX2:2:1102:5831:10520 2:N:0:ACTATGCA
TGGAGAGGAGATCCCAACTATCCCTATTAATCATTACGTCAATCCTAGAAACCAACAAAATAGGATCGAACGTCCTATTTCATTATTCCATGCTAATGTATTCAAGCGTTAGCCTGCTTTAAACACTCTAATTTTTTCAAAGTAACAGTCCTGTTTCCCTGCAACACCAAATTAATGACATTACAGTTCTTCAAGAAGGAGGAATCAGTAAAGCCAGTACATACCATAGGCACGACCAACCTACTGACCCCGAAATTCAACTACGAACTTTTTAACTGCAACAACTTTAATATACGCTATTGGAGCTGGAATTACCGCGGCTGCTGGCACCAGACTTGCCCTCCAA
+
DDDDDIIIIHHFHHIIIIGIIIIIIHIIGIHHIIIIIIHIIIIIIIIIIIIHHHIIHHIIIIIIIIIIIHIIIIIIIIIHIIIIHIIIIIIIHIHIIIIIIIHIIIIIIIIIIIIIIIIIIIIIHIIIIHIIIIIIIIHIIIIIIIIHIIIIIIHHIIIIIIIIIIIIIIIIIIIIIIIIIIIIIIIIHIIIIIIIIIIIIIIIGIIIHIIIIIIIIIIIIIIIIIIIIIIIIIIIIIHIIIHHHIIIIIIIIIIIIIIIIIIIIHDIIIIIIIIIIIIIIIIIIIHIIHF<0IIIIIIIIIIIIIIIIIIIIIIIIIIIIIIIIIIIIIIIIIIIIIIIIDDDDD
@HISEQ:969:HM2KJBCX2:2:1102:19378:10856 2:N:0:ACTATGCA
TGGAGAGGAGATCCCAACTATCCCTATTAATCATTACAGCGGTCCTAGAAACCAACAAAATAGAACCGATGTCCTATTCTATTATTCCATGCTAATGTATTCGAGCAAAGGCCTGCTTTGAACACTCTAATTTTTTCAAGGTAAAAGTCCTTGTTCCCCACTACACCCAGTGAAGGGCATAGGGCTCCCCAGAAGGAAAGACCCGACCGAATCCGTGCGCTCGATTAGGAGGACAGATCAGCCAGGTCCAAGGTTCAACTACGAGCTTTTTAACGGCAACAACTTTAATATACGCTATTGGAGCTGGAATTACCGCGGCTGCTGGCACCAGACTTGCCCTCCAA
+
DCAACIIIIIIHIIIHIFIHIIGHHHHIIIIIIIIIHIIGDGHIIHIGIHICGGHIHIIGIIIHIHIIIHGHHIGHEFFHIIIIIH?HIHIGIHIIIIIHIIHHIIIIIHGIIIIIIFIIIIIHIIIIIIIIIIIIIIIIIIIHHIIIIIHIHHHHHHIIIHHIHHIIIIIIIII7GIIIIIHGHIHIHIIHIHIHIIHIIIIIIIIIIIHHHIIIIIIIIIIIIIIIIIIIIIIIIHIIIHGIIHFHHHIIIIIIIIIIIIIIIIIIIIIIIIIIIIIIIIIGIIIIIIIIIGIIIIIIIIIIIIIIIIIIIIIIIIIIIIIIIIIIIIIIIIIIIIIDDDDD
@HISEQ:969:HM2KJBCX2:2:1102:11571:11178 2:N:0:ACTATGCA
TGGAGAGGAGATCCCAACTATCCCTATTAATCATTGCTCACAAATCCAAAAACCAACAAAATACGATAAACGAGCCCTAACTTATTATTCCATGCTAATGTATTCATAACTAACCGCCTGCTTTAAACACTCTAATTTTTTCAAAGTAAAGGTCCTGGATTGCGAACCCAACCCAGCAAAGGGCAGGAACGTTCTCCAGGAAGATGGTAAGCGCGCATCGGCACTCACACACGAAACCGTGGCGGGCCAAGCGCACTATACCAGAAATCCAACTACGAGCTTTTTAACTGCAACAACTTTAATATACGCTATTGGAGCTGGAATTACCGCGGCTGCTGGCACCAGACTTGCCCTCCAA
+
DDDDCIIIIHHIIIIIIIIHHIIIIIHIIIIIIHIIIIIIIIIIIIIIIIIIIIIIIIHIHIIIIIIIIIIIIIGIIIIIIHIIIHIHHHHHHFHHIHHHE<GCGHHIIIHIIIIIIIIIIHHHHHHEHHIIIIIIIHIIIHHHHIHHHIIIHHIIIIIIIHIIIHHIIIHHIHIHIIIIIIIHIIIIIIIIIIIIIIIIIIIIGIIIIIIIIIIIIIIIIIIIIIIIIIIIIHIIIIIIIIIIIIIIIIIIIIIIHIIIIH?IIIHIHIIIIIIIIIIIIIIIIIIIIIIIIIIIIIIIIIIIHGIIIIIIIIIIIIIIIIIIIIIIIIIHIIIIIIIIIIIIIIIIIIIIIDDDDD
@HISEQ:969:HM2KJBCX2:2:1102:20775:10164 2:N:0:ACTATGCA
TGGAGAGGAGATCCCAACTATCCCTATTAATCATTACGTCGATCCTAGAAACCAACAAAATAGAATCAAACGTCCTATTTCGTTATTCCATGCTAATGTATTCAAGCGTGAGCCTGCTTTAAACACTCTAATTTTTTCAAAGTAACAGTCCTGATTCCCCATGACACCAAATTAATGACATCATGGTTCGTCAGAAGGTAGGAATCAATAATACCAGTTCGTACAATAGCACGACCAATAAATTGATCCCGAAATTCAACTACGAGCTTTTTAACTGCAACAACTTTAATATACGCTATTGGAGCTGGAATTACCGCGGCTGCTGGCACCAGACTTGCCCTCCAA
+
DDDDDIIIIIIIIIIIIIIIIIIIIIIIIIIIIIHIIIIIIIIIIIIIIIIIIHIIHIIIIIIIIIIIIIIHIIIIIIIIIIIIIIIHIIHIIHIIIIIIIHIIIIHIHIIHGIIIIIIIIIIIIIIIIIIIHHHHIIIIHIIIIIIIHIIIIHEIIIHIIIHHIIIHIIIHHIIHIIIIIIIIIIIIHIIIIIIIIIIIIIIIHEIIIHIIGIIIIIIIIIIIIIIIIIIIIIIIIIIIIIHGIIIIIIIIIIIIIIIIIIIIIIIIIIIIIHIIIIIIIIIIIIIIIIIIIIIIIIIIIIIIIIIIIIIIIIIIIIIIIIIIIIIIIIIIIIIIIIIIDDDDD
@HISEQ:969:HM2KJBCX2:2:1102:19603:10870 2:N:0:ACTATGCA
TGGAGAGGAGATCCCAACTATCCCTATTAATCATTACGGTGGTCCTAGACCAACAAAATAGAACCAACGTCCTATTTTATTATTCCATGCTAATCTATTCAAGCAAAAGCCCGCTTTAAACACTCTAATTTTTTCAAGGTAATGGTTCTGGTTCCCCGACACACCCAATAAAGGACATATCGGCTCACCAGAAGGATAGACCCGACAACAGGACAGTACTCGCCAGAGACGGACCGCCCGGTCAGGCCTAAAATTCAACTACGAGCTTTTTAACTGCAACAACTTTAATATACGCTATTGGAGCTGGAATTACCGCGGCTGCTGGCACCAGACTTGCCCTAA
+
DD?DDCHIHHHIEFCFHEHIHIHHHEHHHIH?GHHEG?EGGHIF@D<H?FGHHHHHHIGHCFE1FHCCHHIIIHHHHEHFIGIC11CHGHIGCH@EHGGEHHDHHG@EH?E1FGEGFHIHHHGHHHIHDHHEGHHEHHHFGAEGE@@HHHEDFHHHHEHHHIHGF/HIIIIIHHHGDFHFHIGDHHHHEIGIIIHHDGHHIHDHHEHGHHIIIIIIIIHCCIIHIHHGIHIHHHGIIIHHFCHFIFEG@IIIIHIIIHHDIHEHFHHEHFCHHEHHIIIIIHHG@EIHGHHHHIHHIHHHFHIIHIHHHHIIIIHHIIIIIIHHIIIHHIIIIHHIIBDDDB
@HISEQ:969:HM2KJBCX2:2:1102:6663:11651 2:N:0:ACTATGCA
TGGAGAGGAGATCCCAACTATCCCTATTAATCATTACGTCGATCCTAGAAACCAACAAAATAGAATCAAACGTCCTATTTCATTATTCCATGCTAATGTATTCAAGCGTAAGCCTGCTTTAAACACTCTAATTTTTTCAAAGTAACAGTCCTGATTCCCCACGACACCAAATTAATGACATCGCGGTTCTTCAGAAGGTAGGAACCAATAATGCCAGTGCGTACCGAAGCACGACCAACAATTTGATCCCGAAATTCAACTACGAGCTTTTTAACTGCAACAACTTTAATATACGCTATTGGAGCTGGAATTACCGCGGCTGCTGGCACCAGACTTGCCCTCCAA
+
DDCCDIHHIGIIIIIIIIIIIIIIIIIIIIIIIIHHIIIIIIIIIIIIIIHIIIIIIIGHIIIIIIIIIIHGHHHIIIIIHIIHEHHHFHEFHHIIIIIIIIIHIHIIIIIIIIIHIHGIIHHIIIIIHIHIIHHIHIIIIIIIIIIIHIIIIHIHIIIIIIIHIIIIIIHIIIHIHHHHIIIIIIIHHIIIIIIIIIIIIIIIIIIHHIIIIIIIIIIIHIIIIIIIIIIIIIIIHIIHHHHHIIIIIIIIIHGIIIIIIIIHIIIIIIIIIIIIIIIIIIIIIHIIIGIIIIIIIIIIIIIIIIIIIIIIIIIIIIIIIIIIIIIIIIIIIIIIIIIIDDDDD
@HISEQ:969:HM2KJBCX2:2:1102:17226:11660 2:N:0:ACTATGCA
TGGAGAGGAGATCCCAACTATCCCTATTAATCATTACGGTGATCCTAGAAACCAACAAAATAGAATCATGCCGTCCTATTTTATTATTCCATGCTAATGTATTCAAGCAAAATGCCTGCTTTAAACACTCTAATTTTTTCAAAGTAAAGGTCCTGGTTCCCCGCGACACCCAATTAAGGGCATCGTGGTTCTCCAGAAGGTGAGAAATTGACTACACCAGTTCATACCCCTTAAGGCACGACCGATGTGTCAATCCCGAAATTCAACTACGAGCTTTTTAACTGCAACAACTTTAATATACGCTATTGGAGCTGGAATTACCGCGGCTGCTGGCACCAGACTTGCCCTCCAA
+
@D@BAHIDHIIIHIIHHIHIIIIIIIIIIGHHHHIIIIIHIHIIIIIG?GHHGHHIFHHFHHIIIIFIIHGHIHDDHCEGEHGHIIIHIHIII@GEGHGFI?G@GHHIHFECFHGHHHHHHHHHFIIIIHHHIIHHEHGHHIHHHHIHHHIIIIIHHGIH9IIIHIIIHIIIIHHIHHDIIIIIIHHHIIIIHIIIIIIIHIIIIIIIIIIIIIIHGIIIIIIHIIIHIHIIHHIIHIIHIIIHIIIIIHHIHHHHIHIIIHIIIIIIIIIIIIIIIIIIIIIHIIIIIIIHHHIIIIIIIIIIIIIIIIIIHIIIIIIIIIIIIIIIIIIIIIIIIIIIIHIIIIHDBDD@
@HISEQ:969:HM2KJBCX2:2:1102:9029:12046 2:N:0:ACTATGCA
TGGAGAGGAGATCCCAACTATCCCTATTAATCATTACGGTGATCCTAGAAACCAACAAAATAGAACCATGCCGTCCTATTCTATTATTCCATGCTAATGTATTCGAGCAAAATGCCTGCTTTAAACACTCTAATTTTTTCAAGGTAAAGGTCCTGGTTCCACATGACACCCAATTAAGGACATCATGCTTCTCCAGAAGGTGAGAAATCAACTGCGACAGTTCATACCCCTTAAGGCACGACCATCACGTCAATCCCGAAATTCAACTACGAGCTTTTTAACTGCAACAACTTTAATATACGCTATTGGAGCTGGAATTACCGCGGCTGCTGGCACCAGACTTGCCCTCCAA
+
DD@?DH0CHHHIHIIIIHIHFHHIIHEHIHIEHH@EFCHHEDEC@HHHICFHHHHHCEHHIIG?GHIIII?1<C//0<DG@HHGEGHE1<<CDHCHI@<FG1DGGIGIIIHGHHFHEIIHHHHHHHIHHHEHFHHIHIGHHIIIIIIHHCFHHIIHHFEIIHIHFHGDGHHGCGHHHEHHHIHIIIGHHIIIHHHIHGHFHHIIHIGIHHGHEIHEGC@HHIHGHHIIIIHIHG6IHHIIHHGIHGEGHCHHHE?HHCIIIHIHHIIIIIIHIHGHFGED<CFEGCHHHG@<E@HEHHHGDHGIIIIIIHHHIIIHHCHIIIHIIIHHGCHEHCGHGEEFD<@CIG@B@@@@
@HISEQ:969:HM2KJBCX2:2:1102:2642:12925 2:N:0:ACTATGCA
TGGAGAGGAGATCCCAACTATCCCTATTAATCATTACGGGGATCCTAGAAACCAACAAAATAGAACCATGCCGTCCTATTCTATTATTCCATGCTAATGTATTCGAGCAAAAATGCCTGCTTTAAACACTCTAATTTTTTCAAGGTAAAGGTCCTGGATCCGCAAGACACCCAATAAAGGACATCAAGTTTCTCCAGAAGGTGAGAAATCAACAGTAACAGTTCATGCCCCTTAAGGCATGACCATCACGTCAATCCCGAAATTCAACTACGAGCTTTTTAACTGCAACAACTTTAATATACGCTATTGGAGCTGGAATTACCGCGGCTGCTGGCACCAGACTTGCCCTCCAA
+
DD?B@FCHHHCGH?<CEHEHEH@<C1FHGH1F<G1<G?<///<<1FHCC@?FG1C0CCH1<<C<GHEGGHCD?</<CEHIIC?GC<CGC@11<1<<<D?C1<<EGHHDCHHHHCD8FCH<DFHHHEFEHIE@HHHA1FEHEGHHHHHGFHH8HEHHFG@HDEGHFEHHI5GHFHHFGEFIIHEHFC<CG9GD<@FGHIHHC=HEDHHHF<EHFGHEEDDF?HHHEEEHH9HCFF?G@EHHFFIIHHCDIFHCGC<CHHH@IHEFHIHH=CC<1@<CEH@HEIIIHHEHGGDF1HDGFIHEIHEG?CFHHEHHEHHIFHGDHGIIIIHECEHIHHHCIHHHEIGIIHIIDADAD
@HISEQ:969:HM2KJBCX2:2:1102:10704:12981 2:N:0:ACTATGCA
TGGAGAGGAGATCCCAACTATCCCTATTAATCATTACGTCGATCCTAGAAACCAACAAAATAGAATCAAACGTCCTATTTCGTTATTCCATGCTAATGTATTCAAGCGTGAGCCTGCTTTAAACACTCTAATTTTTTCAAAGTAACAGTCCAAATTCCCCGCAACACCAAATTAATGGCATTACGGCTCATCAGGAAGGAGGAATCAGTGAGACCAGTACATACCAGAGGCATGACCAACCTACTAACCCCGAAATTCAACTACGAGCTTTTTAACTGCAACAACTTTAATATACGCTATTGGAGCTGGAATTACCGCGGCTGCTGGCACCAGACTTGCCCTCCAA
+
DDDDDIIIIIIIIHIIIIIIIIIIIIIIIIIIIIHHIIIHIHIIIIIIIIIIIIIIIIIIIIIGIIIIIIIIIIIIIIIHHIIIIIIIGHHIIIIIIIIIIIHHIGIHIIIIIIIIIIIIIIIIIIIIHHIIIIIIIIIIIHHIIIIIIHIHHIHIIIIHIGHHIIIIIIIHIIIHGIIIIIIIIIIIIHHIIIIIIIIIHIIIIIIIIIIHIIIHIIIIIIIIIIIIIIIIHIIIIIIIIIHHHIHIIIIIHIIIIIIIIIHIIIIIIIIIIIIIIIIIIIIIIHFIIIIIIIIIIIIIIIIIIIIIIIIIIIIIIIIIIIIIIIIIIIIIIIIIIIIIIDDDDD
@HISEQ:969:HM2KJBCX2:2:1102:8733:13428 2:N:0:ACTATGCA
TGGAGAGGAGATCCCAACTATCCCTATTAATCATTACGGTGATCCTAGAAACCAACAAAATAGAACCATGCCGTCCTATTCTATTATTCCATGCTAATCTATTCAAGCAAATGCCTGCTTTAAACACTCTAATTTTTTCAAGGTAATGGTCCTGGCTCCCCGGCACACCCAATAAAGGACATACTGGTTCACCAGAAGGTGGACCCGACACAGGACAGTACTCGCCAAAGACGGACCGCCCGGCCAGGCCTAAAATTCAACTACGAGCTTTTTAACTGCAACAACTTTAATATACGCTATTGGAGCTGGAATTACCGCGGCTGCTGGCACCAGACTTGCCCTCCAA
+
DDDDDIIIIIIIIIIIIIIIIHIIIIIIIIIIGIIIIIDHIIIIIIIIIIIHHIIHIIHGHHGHIHIIHHHHIIIGHIHGHHHIIIHIHIIIIIIIIIIIIIIIIIIIIIIIIIIIIIIHIIIHIIIIIIIIIIIHHIIHIIIIIIIIIIIIIHIIHIIIIIHIIIIIIIIIIIIIIIIHIIIIIIIIIIIIIIIIIIIIIIIHIIIIHHIIIIIIIIIIIIIIIIIIIIIIIIIIIIIIIIIIIIIIIIIIIIIIIIIIIHHIIIIIIIIIIIIIIIIIIIIIIHHIIIIIIHIIHHHFGIIIIIIIIIIIIIIIHIIIIIIIIIIIIIIIIIIIIIIIIDDDDD
@HISEQ:969:HM2KJBCX2:2:1102:6826:13391 2:N:0:ACTATGCA
TGGAGAGGAGATCCCAACTATCCCTATTAATCATTACGGTGATCCTAGAAACCAACAAAATAGAATCATGCCGTCCTATTTTATTATTCCATGCTAATGTATTCAAGCAAAATGCCTGCTTTAAACACTCTAATTTTTTCAAAGTAAAGGTCCTGGTTCCCCGCGACACCCAATTAAGGGCATCGCGGTTCTCCAGAAGGTGAGAAATTGACTACACCAGTTCATACCCCTTAAGGCACGACCGATGTGTCAATCCCGAAATTCAACTACGAGCTTTTTAACTGCAACAACTTTAATATACGCTATTGGAGCTGGAATTACCGCGGCTGCTGGCACCAGACTTGCCCTCCAA
+
BBDDCIIIIIIIIIIHIIIIIHIIGGHIIIGIIIIIIIGIGIIHIIHHHHHFHHHIIIIHIIIIEHIEHHIIIIHHHHFDHIFFICHHIH?GHGGHHHIHHHIHGHHIIIIIIHHIIIHHGHHGHIIIHHIIIIIIHEEHHHIIIIIIIIIIIIIIHHHEHIHIHIIIIHIIIIHHIIIIHHHGIHHHIHIIHHIIIIIIIHIIIIIIIIIIIIHIIIIIIIIIIHIHIIIIIIIIIIIIIIIIIIIIIHGIIIIIIIIGIIIIIIIIIIIIIIIIIIIIIIIIIIHIIIIIHIIIIIIHIIIIIIIIIIIIIIIIIIIIIIIIIIIIIHIIIIIIIIIHGCHIIIHDDDDD
@HISEQ:969:HM2KJBCX2:2:1102:5942:13001 2:N:0:ACTATGCA
TGGAGAGGAGATCCCAACTATCCCTATTAATCATTACGTCGATCCTAGAAACCAACAAAATAGAATCAAACGTCCTATTTCATTATTCCACGCTAATGTATTCAAGCGTGCGCCTACTTTAAACACTCTAATTTTTTCAAAGTAACAGTCCTGATTCCCCACGACACCAAATTAATGACATCGTGGTTCTTCAGAAGGTAGGAACCAATAATGCCAGTGCGTACCGAAGCATGACCGACAATTTGATCCCGAAATTCAACTACGAACTTTTTAACTGCAACAACTTTAATATACGCTATTAGAGCTGGAATTACCGCAGCTGCTGGCACCAGACTTGCCCTCCAA
+
DDDDDIIIIIIHIIIIIIIIIIIIIIIIIIIIIIIIIIIIIIIIIIIIIIIIHIIHIIIIIHIIHIIIIIIIIIIIIIIIIIIIIIIIIHHIIHIIIIIIIIHIIIIIIIIIIIIIIIIIIIIIIIIIIIIIHIIIIIIIIIIIIIIIIIIIIIHIIIIIIIIIIIIIIIIIIIIIIIIIIIIIIIIIIIIIIIIIIIIIIIIIIIIIIIIIIIIIIIIIIIIIIIIIIIIIIHIIIIIIIIHGIIIIIIIIIIIIIIIIIHIIIHIIIIIIIHIIIIIIIIHIIIIIIIIIHIIIIIIIIIIIIIIIIIIIIIIIIIIIIIIIIIIIIIIIIIIIIIIIDDDDD
@HISEQ:969:HM2KJBCX2:2:1102:2285:14022 2:N:0:ACTATGCA
TGGAGAGGAGATCCCAACTATCCCTATTAATCATTACGTGGTCCTAAAACCAACAAAATAGAACCATCGTCCTATTTTATTATTCCATGCTAATGTATTCAAGCAAAAATGCCCGCTTTAAACACTCTGATTTTTTCAAAGTAAAGGTCCTGATTCATCGAAACACCCAAGAGCATCCCGACTCACCAGAAGGTGAGAAATTGGCTACACACCATTTCATGCCCCTAAAGGCACGACCGATATATCCCAATCCCGAAATTCAACTACGAGCTTTTTAACCGCAACAACACTAATATACGCTATTGGAGCTGGAATTACCGCGGCTGCTGGCACCAGACTTGCCCTCCAA
+
DDDDDGHIIIFHHIIHIIIIIIIIIIIIIIIIIGHHIHHIHHHHHIIHHFHIIIHFECHEHHIIIGIIIIIIGHIIIIIIIHHIIHGFFHHHHHEHFHHHIHHHIIIIIHHIIIHE?GHIIHHHHHHHHHGFHHHIIIIHHHIHHGEGHGHHHHIIHHIHIIHIHGIHHHFHHHFHIIIHHHEHIIIHIIIIIIIIIIIIIIIIIIIHHIIIIHIHFIIHIIIIIIIIIIHIIIIIIIHIII<IHHHDIIHIIIIIIIIIIIIIIIIIHIIIIIIIIIIIIIHIIIIIHIIIIIIIHIIIIIIIIIIIIIIIIIIIIIIIIIIIIIIIIIIIIIIIIIIIIIIIDDDDD
@HISEQ:969:HM2KJBCX2:2:1102:19946:13806 2:N:0:ACTATGCA
TGGAGAGGAGATCCCAACTATCCCTATTAATCATTACATCGATCCTAGAAACCAACAAAATAGAATCTGATGTCCTATTTCATTATTCCATGCTAATGTATTCAAGCGTAAGCTTGCTTTAAACACTCTAATTTTTTCAAGGTAACAGTCCTAATTCCCCATAACATCAAATAAATGACATTATGGTTCTTTAGAAGGTGAGAACCAATAAAACCAGTACATACCAAGGCATGACCGATTCCTTGATCCCGAAATTCAACTACGAGCTTTTTAACTGCAACAACTTTAATATACGCTATTGGAGCTGGAATTACCGCGGCTGCTGGCACCAGACTTGCCCTCCAA
+
DDDDDIIIIIIIIIIHIIIIIIIIIIIIIIIIIIIIIIIIIIIIHIIIIIIIIIIIIIIIIIHHIIIIIIIIIIIIIIIIIIIIIIIIHIHIIIHIIIIIIIIIIIIIIIIIIIIIIIIIIIIIIGIIIIHIIHIIIIIHIHIIIIIIIIIIIIIIIIIIIIIIHIIIIIIIIIHIIIIIIIHHIIIIIIIIIIIIIIIIIIIIIIIIIIIIIIIIIIIIIIIIIIIIIIIIIIIIIIIIIHHFIIIIIIIIIIIIIIIIIHIIIIIIIIIIIIIIIIIIIIIIIIIIIIIHHIIIIIIIIIIIIIIIIIIIIIIIIIIIIIIIIIIIIIIIIIIIIIIIDDDDD
@HISEQ:969:HM2KJBCX2:2:1102:19296:14479 2:N:0:ACTATGCA
TGGAGAGGAGATCCCACTATCCCTATTAATCATTACGGTGATCCTAGAAACCAACAAAATAGAACCATGCCGTCCTATTCTATTATTCCATGCTAATGTATTCGAGCAAAAATGCCTGCTTTAAACACTCTAATTTTTTCAAGGTAAAGGTCCTGGATCCGCAAGACACCCAATAAAGGACATCAAGTTTCTCCAGAAGGTGAGAAATCAACAGTAACAGTTCATACCCCTTAAGGCATGACCGTCACGTCAATCCCGAAATTCAACTACGAGCTTTTTAACTGCAACAACTTTAATATACGCTATTGGAGCTGGAATTACCGCGGCTGCTGGCACCAGACTTGCCCTCCAA
+
DDDBAHFHHIIHIIIIIIIHIHHHHHIIIIHIIIIHHIIIIIIHIIIIGHIHHIIIEHIIIIIIIGHIHIIIIHIIGIIHHIHHHIHGHIIH?HEHHFHHHDHHIHIIIIHHIHGHHHHHHGIIIHHIHEHHHIHHGIIIIIHHIIIIHIIIIIIHHCFIIHIHHHIIIHHIIIIIIHHIHHHIHIIIIIIHIIIIIIHIHIIIHIIIIHIIIIIIIIHIIIIIIIIIIIIIIIIHHIIIIIIIIIIIIHGIIHIIIIIIIIIIIIIHCIIIIIIIIIIIIIIIIIIIIIIHIIIIIIIHIIIIIHHHIIIIIIIIIIIIIIIIIIIIIIIIIIIIIIIIIIIIIIIDDDDD
@HISEQ:969:HM2KJBCX2:2:1102:18617:14768 2:N:0:ACTATGCA
TGGAGAGGAGATCCCAACTATCCCTATTAATCATTACGTCGATCCTAGAAACCAACAAAATAGAATCAAACGTCCTATTTCATTATTCCATGCTAATGTATTCAAGCGTGAGCCTGCTTTAAACACTCTAATTTTTTCAAAGTAACAGTCCTGATTCCTCACAACACCAAATAAATGACATCATGGTTCGTCAGAAGGGAGAAACCGACGATGCCAGTACGTACCGAGGCACGACCAACATGATGGTCCCGAAATTCAACTACGAGCTTTTTAACTGCAGCAACTTTAATATACGCTATTGGAGCTGGAATTACCGCGGCTGCTGGCACCAGACTTGCCCTCCAA
+
DD@DDI=@HIHIG@GHHH@GGCHHGHHHHHHHHGHII?1FHDHHHHHFEEH<DFG@CEHHHHFEG?EEHHHHFHEHEHEEH@FHHHHFCCC1<DFGIHIHIIHHHHHHHIHHCCHEG@HFHHHHHHHCHIIIHHHHEHGHHHHHFH?IHFHH@DHIHIHGIIIHHEGHHIHHFHHG:HHCCHHHIIIIHHHIHIIII;;HHHFHIIIIIIIIIIHHIHIHIIIIIHHGGHIIGHHFHEHHIHHGIGHIIIIHHFHIHHEHGCIHHHIIIIIIFHIIIHIIIIIIIIIIIIIIIIHHHHHFGIIIHIIIHIIIIIIIIIIIIIIIIIIIIIIIIIIHIIIIDCDDD
@HISEQ:969:HM2KJBCX2:2:1102:15003:15204 2:N:0:ACTATGCA
TGGAGAGGAGATCCCAACTATCCCTATTAATCATTACGGCGATCCTAGAAACCAACAAAATAGAACCGCACGTCCTATTTTATTATTCCATGCTAATGTATTCGGGCATAGGCCTGCTTTGAACACTCTAATTTTTTCAAAGTAAAAGTCCTGGTTCCCCCCCACACCCAATAAAGGGCATGAGGGTTCACCAAGAGGGAAGGCCCCAGCCGACAGTACACGCCGTGAGGCGGACCACCAGCCAAGGCCTGAAGTTCAACTACGAGCTTTTTAACTGCAACAACTTTAATATACGCTATTGGAGCTGGAATTACCGCGGCTGCTGGCACCAGACTTGCCCTCCAA
+
DDCDDIIIHIEHHHIIIHIIIHIIIIIIIIIIIIIHIIIGIIIIIHFIIIIIIIIIGIIGIHGHHIIHIIID@EHHIIHHHIIHHIHHHHIIGIIIIIIIIIIHIHIIIIIIIIIIHIIIHIIIHIIIIIHIIHHIGHHHIIHIIHIIHIIIIHHFIIHIGIIIHHIIIIGIIGHIIIIIIIIIIIIIIIIIIIIIIIGIGIIIIIIIIIIIIIIHIIHIIIIIIGIIGIIIIIIIIIIIHIHGIIIIIIIIIIIIIIIIIIIIIIIIIIIIIIIIIIIHHHIIIHIIIIIIIIIIIIIIIIIIIIIIIIIIIIIIIIIIIIIIIIIIIIIIHIIIIIIIDDDDD
@HISEQ:969:HM2KJBCX2:2:1102:12250:15052 2:N:0:ACTATGCA
TGGAGAGGAGATCCCAACTATCCCTATTAATCATTACGTTGATCCTAGAAACCAACAAAATAGAATCGAACGTCCTATTTCATTATTCCATGCTAATGTATTCAAGCGCGTGCCTGCTTTAAACACTCTAATTTTTTCAAAGTAACAGTCCTGACTCCCCACAACATCAAATTAATAACATCATGATTCATCAGAAGGGAGAAATCAATGACATTAGTACGTACCGAAGGCACGACCGACGTATTGATCCCGAAATTCAACTACGAGCTTTTTAACTGCAACAACTTTAATATACGCTATTGGAGCTGGAATTACCGCGGCTGCTGGCACCAGACTTGCCCTCCAA
+
DDDDDIIIIIIIIIIIIIIIIIIIIIIIIIIIIIIIHIIHIIIHIHIIIIIHIIGIIIIIHHEHIIIHGH@HHHIIIIHIHEHIHIIGIIHIIIIIIHGHIIHHIIIHIIHHHHIIIIIIIIIIHIHHIIGHHIIIIHIHHIIIIIHHHIIIIHIHIIHIIIIIIIIGIHIIIHHH/IIIIIIIIIIIIIIHIHHIIIIIIIIIHGIIIIIIIHIIHHIIIIIIIIIII=IIIIIIIIIIIIIHGIIIIIIIIIIIIHIIIIIIIIIIIIIIIIIIIIIIIIIIIHHIHIIHIIIIIIIIIIIIIIIIIIIIIIIIIIIIIIIIIIIIIIIIIIIHIIIIIDDDDD
@HISEQ:969:HM2KJBCX2:2:1102:11310:15462 2:N:0:ACTATGCA
TGGAGAGGAGATCCCAACTATCCCTATTAATCATTACGTCAATCCTAGAAACCAACAAAATAGGATCGAACGTCCTATTTCATTATTCCATGCTAATGTATTCAAGCGTTAGCCTGCTTTAAACACTCTAATTTTTTCAAAGTAACAGTCCTGTTTCCCTGCAACACCAAATTAATGACATTACAGTTCTTCAGAAAGGAGGAACCAGTAAAGCCAAGTACATACCAGAGGCACGACCAACTCACTAATCCCGAAATTCAACTACGAGCTTTTTAACTGCAACAACTTTAATATACGCTATTGGAGCTGGAATTACCGCGGCTGCTGGCACCAGACTTGCCCTCCAA
+
DBDDDIIIIIIIIIIIIIIIIIIIIIIIIIIIIIIIIIIIIIIIIIIIIIIIHIIIIIHIHGHIIIIIHHIIHIIHIIIIIIIIGIIIIIIIGIIIIIIIIIIIIIIIIIIIHHIIIIIIHHIIHIIIIIIIIIIIIIIIIIIIIIIIIIIHIIIIIIHIIIIIIIIIIIIHIIIIIIIIIIIIIIIIIHIIIIIIIIIIIIHHIHHIIIIIIIIIIIIIIIIIIIIIIIIIIIIIIIIHHE8IHGIIIIIIIIIIIIIIIHIIIGIIIIIIHIIIIIIIIIIIHIIHIIIIIIIIIIIIIIIIIIIIIIIIIIIHIIIIIIIIIIIIIIIIIIIIIIIIIIDCDDD
@HISEQ:969:HM2KJBCX2:2:1102:16435:15399 2:N:0:ACTATGCA
TGGAGAGGAGATCCCAACTATCCCTATTAATCATTACGGTGATCCTAGAAACCAACAAAATAGAATCATGCTGTCCTATTTTATTATTCCATGCTAATCTATTCAAGCACAAGCCTGCTTTAAGCACTCTAATTTTTTCAAGGTAATAGCTCTGCTTCCCCAACGCACTAACTTAATAGCATGCTGGTTGTTCAGAAGGTAGGAATTCATCAGGCCAGTGCGGACAGTGAAGCCCGACCAACCGACAAACTCCGAAATTCAACTACGAGCTTTTTAACTGCAACAACTTTAATATACGCTATTGGAGCTGGAATTACCGCGGCTGCTGGCACCAGACTTGCCCTCCAA
+
B@0<DHHGHI1FEC@FHGG@GEFHDH?GG?F1CECHEEFFCCE@<D1DEHEC1DF0<<1CG?F1<11<@111<C<1<CGEHHCHHHHHC@GHHII@<FIIIHFHHHHHGCHIIHHHEHH@HHIIHHHHHHFHGHGFHIFHEGHIHGHHHHHHEHIIHHDFIHHEAEHHEG@GIHIHHHFGHEEIHGEGHHIHHII;HHGEH:GIHIIHIHHGHIHIHEBCF1HHIHHIHIHDDD<IIGIIIHGHHGDIIHIHEGIIIHEHIHIHEEFHGHHIHHIIHIHIIIIIIIIIHIIHFIIIGIIIIHIIHHHFIIIIIIGIHHIIIIIIHIIHHIIHIIIIIIHIHHHADDD@
@HISEQ:969:HM2KJBCX2:2:1102:9062:14584 2:N:0:ACTATGCA
TGGAGAGGAGATCCCAACTATCCCTATTAATCATTACGTCAATCCTAGAAACCAACAAAATAGGATCGAACGTCCTATTTCATTATTCCATGCTAATGTATTCAAGCGTTAGCCTGCTTTAAACACTCTAATTTTTTCAAAGTAACAGTCCTGTTTCCCTGCAACACCAAATTAATGACATTACAGTTCTTCAAGAAGGAGGAATCAGTAAAGCCAGTACATACCATAGGCACGACCAACCTACTGACCCCGAAATTCAACTACGAGCTTTTTAACTGCAACAACTTTAATATACGCTATTGGAGCTGGAATTACCGCGGCTGCTGGCACCAGACTTGCCCTCCAA
+
?@@@D?0@1DGH@C1D?CDH?1CF@CFHI??CH@GH1DFHHHFCFHH?111C1CHH1<DGFE1C1D10<D1<<<0<DF<FHEFGHH1<11<11<DHHGHHHEEHE==FFF@<C?HFHHHGIHHFGCHFGHIFHHIIHFGHIHEEHIHHFFGAHHIHCGHHEEIHIIIHHHHH?HF@H9EGCEFHHH?HHHGHEI;EHGFHIHHGDIIIIHGFEEFEFHIIIIHIFHHHECECEECDHHHGC<D<D>DCH?GHFFF?CHHHGCHCH@HCFHGIHFCHHEHHHEG@F?GCHHG@CE?CEHHEFGECCCHGFEHE<CHHD<EHHHFHFHEIHG@EFC@<1CHGHDDDD<
@HISEQ:969:HM2KJBCX2:2:1102:6271:15605 2:N:0:ACTATGCA
TGGAGAGGAGATCCCAACTATCCCTATTAATCATTACATCGATCCTAGAAACCAACAAAATAGAATCGGATGTCCTATTTCATTATTCCATGCTAATGTATTCAAGCGTAAGCTTGCTTTAAACACTCTAATTTTTTCAAGGTAACAGTCCTAATTCCCCATAACATCAAATAAATGACATTATGGTTCTTTAGAAGGTGAGAACCAATAAAACCAGTACATACCGAGGCATGACCGATTCCTTGATCCCGAAATTCAACTACGAGCTTTTTAACTGCAACAACTTTAATATACGCTATTGGAGCTGGAATTACCGCGGCTGCTGGCACCAGACTTGCCCTCCAA
+
DDDDDIIIIGIIIIIIIIIIIIIIIIIIIHIIIIIIIIIIIIIIIIIIIIIHHIIIIIIIIIHIIIIIDHIIIIIIIIHIIIIIIIIEHHIIGIHIIIHIIIIIHIIIIIIIIIIIIIHIIIHHIIIIIIIIIIIIIIIIHIIIIIIIIHHHHIIIIHHHIIIHIIIIIIIIIIIIIIIHIIIIIIGIIIIIHIIIIIIIIIIIIHIIIIIIIIIIHIIIGIIIIIIIIIIIIIIIIIIIIIHGIIIIIIIIIIIIIIIIIIIIIIIIIIIIIIIIIHIIIIIIIIIIIIGIIIIIIIIIIIIIIIIIIIIIIIIIIIIIIIIIIIIIIIIIIIIIIIIIDDDDD
@HISEQ:969:HM2KJBCX2:2:1102:21203:16366 2:N:0:ACTATGCA
TGGAGAGGAGATCCCAACTATCCCTATTAATCATTACGGTGATCCTAGAAACCAACAAAATAGAACCATGCCGTCCTATTCTATTATTCCATGCTAATGTATTCGAGCAAAATGCCTGCTTTAAACACTCTAATTTTTTCAAGGTAAAGGTCCTGGTTCCACATGACACCCAATTAAGGACATCATGCTTCTCCAGAAGGTGAGAAATCAACTGCGACAGTTCATACCCCTTAAGGCACGACCATCACGTCAATCCCGAAATTCAACTACGAGCTTTTTAACTGCAACAACTTTAATATACGCTATTGGAGCTGGAATTACCGCGGCTGCTGGCACCAGACTTGCCCTCCAA
+
@DDDDIIIIIIEFEHGHHCHEEHIIGDFHH?EG?FGHHFCGHH?F1DFECG@1<F@CGGHHHHHHECE?FECC</<CE<@F?<@@F?F?@@C<1<DG?E<CCCEHIGGHHIHCCHHFHHGHFFHHIHFGHIHICHEHGHHEHHEFEFHHHHHHAFEFHIHHHHHHHHGHIHHHHHFDHEHHHIII:I:HHIIIIIIIIIG;IHIIGIIIIHIIIIHHHHHHHGIHHGIHIIIIIHIIIIIHIHIGHGIHGDIIIHIHHHGHIIIHHIIHIHGGIHIIIHHGIIIIHIHHGIHIIIHHHHGIIIIIIIIIIIIIIIHIIIIIIIIIIIIIIIIIIHIIIIIIIIIIIIDDDDD
@HISEQ:969:HM2KJBCX2:2:1102:14215:16924 2:N:0:ACTATGCA
TGGAGAGGAGATCCCAACTATCCCTATTAATCATTACGTCGATCCTAGAAACCAACAAAATAGGTTCGATCGTCCTATTTCGTTATTCCATGCTAATGTATTCAAGCGCGAGCCTGCTTTAAGCACTCTAATTTTTTCAAAGTAACAGTCCTGTTTCCCCGCAACAACAAATTAATGCCATCACGGTTCTACAAGAAGGAGGGACCAGTGAGGCCAGTGCATACCAGTGGCACGACCAACCTACTGGCCCCGAAATTCAACTACGAGCTTTTTAACTGCAACAACTTTAATATACGCTATTGGAGCTGGAATTACCGCGGCTGCTGGCACCAGACTTGCCCTCCAA
+
DDDDDIIIIIIIIIIIIIIIIIIIIIIIIIIIIIIIIIIIIIIIIIIIIIIIHHIIIIIIIHHHHHHIIIICHIIIIIIHGHHHIIIIIIIHEHIIHIIIIHIIIIIIIIIIHIIIIIIIIIIIIIIIIIIIIIIIIIIIIIIIIIIIIIIIIIIIIIIIHIHIIIIIIIIIIIIIIIIIIIIIIIIIIHIIIIIHIIIIIIHIIIIIIIIIIIIIIIIIIIIIIIIIIIHIIIIIIIIIIIIIHIIIIIIIIIIIIIIIIIIIIIIIIIIIIIIIIIIIIIIIIIIIIIIIIHIIIIIIIIIIIIIIIIIIIIIIIIIIIIIIIIIIIIIIIIIIIIIIIDDDDD
@HISEQ:969:HM2KJBCX2:2:1102:4861:16132 2:N:0:ACTATGCA
TGGAGAGGAGATCCCAACTATCCCTATTAATCATTACGTCAATCCTAGAAACCAACATAATAGGATCGAACGTCCTATATCATTATTCCATGCTAATGTATTCAAGCGTTAGCCTGCTTTAAACACTCTAATTTTTTCAAAGTAACAGTCCTGTTTCCCTGCAACACCAAATTAATGACATTACAGTTCTTCAGAAAGGAGGAATCAGCGAAGCCAGTGCATACCAGTGGCACGACCAACCTGCTGACCCCGAAATTCAACTACGAGCTTTTTAACTGCAACAACTTTAATATACGCTATTGGAGCTGGAATTACCGCGGCTGCTGGCACCAGACTTGCC
+
0<00<1<010111<1<10<1<<111<1C<<C1<C@11<11<0DECG@<DF<<1<C0111<D<<<D1<C0D@/1100<<11<<D<11C1FHI8GEHHH5HHHG?HHHEHHA@GHHHHH8HHEHFEHGIIHHHEHF@GEEHHEHIHHIIIHEGHIIII8IIIIGIHECEEIIHFEIHHIIIHHGIHHHHHEF=GIIIIIIIIIHIHHHGIHIIGFHHHEGIDGIH?FHHCHFHHIGIGGFHIHHIHHHEGIHGHGIIFIIHEEHHCIHHIFIHGHHHIHIHIHHHGIHHIHIHIIHHIIGIHIIIHIIHIHIHHHHIIHIIIHHIIIIHH@HGIIIHD@?DD
@HISEQ:969:HM2KJBCX2:2:1102:4095:17592 2:N:0:ACTATGCA
TGGAGAGGAGATCCCAACTATCCCTATTAATCATTACGGCGATCCTAGAAACCAACAAAATAGGACCGCGCGTCCTATTCTATTATTCCATGCTAACGTATTCGAGCAAAGGCCTGCTTTGAACACTCTAATTTTTTCAAAGTAAAAGTCCTGGTTCCCCAGCACACCCACTGAAGGGCATGAGGTTCTCCAGAAGGAAAGGCCCGGCCAGACCAGTACACGCGGTGAGGCGGACCGGCCAGCCAGGCCCAAGATTCAACTACGAGCTTTTTAACTGCAACAACTTTAATATACGCTATTGGAGCTGGAATTACCGCGGCTGCTGGCACCAGACTTGCCCTCCAA
+
DDDDBIIGIIIEHIIIHHIIIIGIHHIIHIIHIIIIIIIIGIIIHIIIIIIIIIIIIHIIIIHHHHHHIHIIDHHIHHIHIIIIIIIHIIIIHHIIIHIIIHFHIHHIHHHIIIIIIIIIIHIIIIIIIIIIIIIIIIGIIIIIIIIIHIIIIIHHIHHIIIIHHIGHIHHHIIHIIIIIIIIIIIGIIIHHHIIIIIIIIIIHIIIIIIIIIIHIHIIIIIIIIIIIIIIIIIIIIIIIIIIHIIIHHHIIIIIIIIIIHIIIIIIIIIIIIHIIIIIIIIIIIIIIIIIIIIIIIIIIIIIIIIIIIIIIIIIIIIIIIIIIIIIIIIIIIIIIIIIIDDDDD
@HISEQ:969:HM2KJBCX2:2:1102:15357:16529 2:N:0:ACTATGCA
TGGAGAGGAGATCCCAACTATCCCTATTAATCATTACATCGATCCTAGAAACCAACAAAATAGAATCGGATGTCCTATTTCATTATTCCATGCTAATGTATTCAAGCGTGAGCCTGCTTTAAACACTCTAATTTTTTCAAGGTAACAGTCCTAATTCCCCGTAACACCAAATTAATGGCATTACGGTTCTTTAGAAGGTGAGAAATCAATGATAACAGTGCATACCAACGGCATGACCGAAATATTGATCCCGAAATTCAACTACGAGCTTTTTAACTGCAACAACTTTAATATACGCTATTGGAGCTGGAATTACCGCGGCTGCTGGCACCAGACTTGCCCTCCAA
+
BABDCIII?EHHHIIIHHHHIIIIIIHIIIIIHIIIIIIGHIIIIIIIHGHH@GHIIIIIIHHIIIIIICHHI?@CFHHCHHIHHIIIEHH?GHHHHIIIHHIIIIIHHIIHGIIHIIIIIIIHIIHIHIHIIIIIHIIIIIIIIIHHHIHIIHIHIIIIIIIIIIIGIIIIHIIIIIHIIIIHIIHIIIIIIIIIIIIIIIIIIIIIIIIIIIIIIIIIIIIIIIIIHIIIIIIIIIIIIHIHHHIIIIIIHIIIIIIIIIIIIIIIIIIIIIHFIIIIIIIIIIIHIIIIIIIIIIHHGFIIIIIIIIIIIGIIIHIIIIIIIIIIIIIIIIIIIIIIIIDDDDD
@HISEQ:969:HM2KJBCX2:2:1102:4621:16999 2:N:0:ACTATGCA
TGGAGAGGAGATCCCAACTATCCCTATTAATCATTACGTCAATCCTAGAAACCAACAAAATAGGATCGAACGTCCTATTTCATTATTCCATGCTAATGTATTCGAGCAAAATGCCTGCTTTAAACACTCTAATTTTTTCAAGGTAAAGGTCCTGGTTCCACATGACACCCAATTAAGGACATCATGCTTCTCCAGAAGGTGAGAAATCAACTGCGACAGTTCATACCCCTTAAGGCACGACCATCACGTCAATCCCGAAATTCAACTACGAGCTTTTTAACTGCAACAACTTTAATATACGCTATTGGAGCTGGAATTACCGCGGCTGCTGGCACCAGACTTGCCCTCCAA
+
DDDDDIIHIHHHHHIIIIGIIIIIIIIIIIIIIIIIIIIIHIIIIIIIIIHIIIIIIIHHIIHHIIIIIIIHHIIIIIIIIIIIHIIHIIIIHIIGHIIGIDEGHIIIHIIHHIHIIIIIIIIHHIHHIHIIIIIIIHIIIIIIIHIIIIIIIIIIIIIIIIIIIIIIHIIIIIIIIIIHHHHGIIIIHIIIHIIIIIIIIIHHIHGHHIIHIIIIIIIIHIIIHIGIIIIIIIIIIIIIIIIIII<IHHIIIIGIIIIIIIIIIIIHIIIIIHIIIIIHIIIIIIIIIIIIIIIIIIIIIIIIIIIIIIIIIIIIIIIGIIIIIIIIIIIIIIIIIGIIIIIIIIDDDDD
@HISEQ:969:HM2KJBCX2:2:1102:11817:16862 2:N:0:ACTATGCA
TGGAGAGGAGATCCCAACTATCCCTATTAATCATTACATCGATCCTAGAAACCAACAAAATAGAATCGGATGTCCTATTTCATTATTCCATGCTAATGTATTCAAGCGTTAGCTTGCTTTAAACACTCTAATTTTTTCAAAGTAACAGTCCAAATTCCCCGCAACACCAAATTAATGGCATTACGGATCATCAAGAAGGAGGAATCAGTAAAGCCAGTACATACCATAGGCACGACCAACCTACTGACCCCGAAATTCAACTACGAGCTTTTTAACTGCAACAACTTTAATATACGCTATTGGAGCTGGAATTACCGCGGCTGCTGGCACCAGACTTGCCCTCCAA
+
00<DDIHIHHHHCGCFCHEGEGE@GEGHHHEHGHIIIIFGH?GECHEHHHICDHHHHHHHIH?FHHIIHGHD@GH1GHG@EHHIHIECHHHFHHIEIIIIGGHIHHGIIHHHIIHIIIHHHIIIIHIHHIHHIGEHHHHHIHHIHHIIHEHHHICHHDHGIIIHGHIIIIIHHIIIHHFHHHIHIIIHDIIIIIIIHIIII=IIIIIIIIIIHHHIIIHHHEHHGIHIIHHHHEHGIIHIIIHHEIGHIIIIIIIIHHHIGIHHHHHHHIIIHIIIIIIIHHIIHFIHHHHEHGHIHIHHHIIIHHHIIHIHHIIIHHIHHHEIIHHIHIHHHHHHIIIIIDDDDB
@HISEQ:969:HM2KJBCX2:2:1102:5772:18258 2:N:0:ACTATGCA
TGGAGAGGAGATCCCAACTATCCCTATTAATCATTACGGTGGTCCTAGAAACCAACAAAATAGAACCACAACGTCCTATTCTATTATTCCATGCTAATCTATTCAAGCAATAGCCCGCTTTAAACACTCTAATTTTTTCAAGGTAATGGTCCTGGCTCCCCAACACACCCAATAAAGGACATACTGGTTCACCAGAAGGAAGACCCGACAGCAGACAGTACTCGCCAAAGACGGACCGCCCGGCCAGGCCTAAAATTCAACTACGAGCTTTTTAACTGCAACAACTTTAATATACGCTATTGGAGCTGGAATTACCGCGGCTGTTGGCACCAGACTTGCCCTCCAA
+
DDDDDIIIIIHHIIIIIIIIIIIIIIIIIHIIIIIIIIIHIIIICHIIIIIIIHIIHIGHHIIIIIIIIIIIIHIIHIIIIIHIIIIIHIIIIHIGGIIIIHHIIIGIIIIIHHIIICHHIIIHIIHHIHIHHIIII<IH<IIIIIIIHHEHIHIIIGIIHIHGIIIHHHHHHHHIGHEEEHIIHIHHICEEEFGHHFFEHHIHIHHIICEHEHHGFHHIIHHHHHEHCEHHHCHGIHDHCHHHED1EIHEGHEEGHHHHGHDEC1CED1<1EGCEECHHHHIHF111<D10ECCCG@??HHHF?F??E?HH?<DCCCGHEEHCIHHF1CIIHFHD<0E0<0<DD<
@HISEQ:969:HM2KJBCX2:2:1102:8217:19121 2:N:0:ACTATGCA
TGGAGAGGAGATCCCAACTATCCCTATTAATCATTACGGTGATCCTAGAAACCAACAAAATAGAACCATGCCGTCCTATTCTATTATTCCCTGCTAATGTATTCGAGCAAAAATGCCTGCTTTAAACACTCTAATTTTTTCAAGGTAAAGGTCCTGGATCCGCAAGACACCCAATAAAGGACATCAAGTTTCTCCAGAAGGTGAGAAATCAACTGCAACAGTTCATACCCCTTAAGGCATGACCATCACGTCAATCCCGAAATTCAACTACGAGCTTTTTAACTGCAACAACTTTAATATACGCTATTGGAGCTGGAATTACCGCGGCTGCTGGCACCAGACTTGCCCTCCAA
+
0B0<0<GCF@FECEH11EHFHG<<1C<<CG1FH11CG<0<1@GHHH?1<<DHHHEHHG@CHHHHI@D1C11CEG</01DF@?CEC111<F11<DFC<C11<CCIHE@<HIHHHF>1IHHHHHEEEFG@GGHHHCCHIIIIIFHHIHHHHEHF?@EHHEHCIHHCIIHHHHHGHFHF?HEGHFGHEFEHGHHIIIHIHIIIHHIIHHGGCCHHIGIHHEHHEGCCFCHHGBGIIIHHHGIHFEHIIHEC@C<DHHEH<HECEIHHIIHHIHHHCIIIIHHHECHHHFIHGHFD1EEIHHIIHDGGCFC@IIIHFHIHHE@HHDHIHIIIHHHEIIIHHHHHGC?EEHGE@D@D0
@HISEQ:969:HM2KJBCX2:2:1102:7694:18769 2:N:0:ACTATGCA
TGGAGAGGAGATCCCAACTATCCCTATTAATCATTACGGTGGTCCTAGAGACCAACAAAATAGAATCATCCGTCCTATTTTATTATTCCATGCTAATGTATTCAAGCAAAATGCCTGCTTTAAACACTCTAATTTTTTCAAAGTAAAGGTCCTGGTTCCCCGCGGCACCCAATTAAGGACATCGCGGTTCTCCAGAAGGTGAGAAATTGACTACACCAGTTCATACCCCTTAAGGCACGACCGATGTGTCAATCCCGAAATTCAACTACGAGCTTTTTAACTGCAACAACTTTAATATACGCTATTGGAGCTGGAATTACCGCGGCTGCTGGCACCAGACTTGCCCTCCAA
+
DDCDCIIIFHHIHIIIIIIIIIIIGIHIIIIIIGHHHHHIIIIHFHHGH1DFHHIIIIIEHIGHIIIEHIHGHIIHFHHIIGIIHHCG?GHHIIHIHHIIGHHHHFIHHHIIHIHIHGIIHHEHHFIIIHIIIIIIIGIIIHHHHIHIIIIIIIIIIIIIIIIIIIHIIIIIHGHIIIHIIIIHIIIIIIIIIIIIHIIGIIIIIIIIIIIIIHIIIIIIIIIHIIIIIIIIIIGIIIIIIHIIHIIIHHIHIHIIIIIHIIIIIIIIIIIIIIIIIIIIIIIIIIIIIIIIIIIIIHIIIIIIIIIIIIIIIIIIIIIHIIIIIIIIIIIIIIIIIIIHIIIIIIDDDDD
@HISEQ:969:HM2KJBCX2:2:1102:18604:19823 2:N:0:ACTATGCA
TGGAGAGGAGATCCCAACTATCCCTATTAATCATTACGTCAATCCTAGAAACCAACAAAATAGGATCAACGTCCTATTTCATTATTCCATGCTAATGTATTCAAGCGCGAGCCTGCTTTAAACACTCTAATTTTTTCAAAGTAACAGTCCTGATTCCCCGCCACACCAAATTAATGACATGATGGTTCGTCAGAAGGTAGGAATCAGTAACACCAGTACGTACCGAAGGCACGACCAACGTACTAATCCCGAAATTCAACTACGAGCTTTTTAACTGCAACAACTTTAATATACGCTATTGGAGCTGGAATTACCGCGGCTGCTGGCACCAGACTTGCCCTCCAA
+
DDDDDIIIIIIIIHIIIIIIGIIIIIIIIIIIIIIIIIIIIIIIIIIIIHIHHIIHIIHHIIIIHEHIIIGIIIIHIIIIHIIIIIIIIIGHHHIIIIIIIGHHHIIIHIIIIIHHHHIIHHIHHIIIIIIIIIIIIIIIIHHIIIIIIIIIHIIIIIIIHIIHIIIIIIIIIIIIIIIIIIHIIIIIIIIIIIIIIIIIIIIIIIIIIIIIIIIIIIIIIIIIIIIIIIIIIIIIIIIIIIIHIIIIIIIIIIIIGIIIIHIIIIIIIIIIIIIIHIIIIIIIIIIIIIIIIIIIIIIIIIIIIIIIIIIIIIIIIIIIIIIIIIIIIIIIIIIIIIIIDDDDD
@HISEQ:969:HM2KJBCX2:2:1102:9130:20398 2:N:0:ACTATGCA
TGGAGAGGAGATCCCAACTATCCCTATTAATCATTACGGTGGTCCTAGACCAACAAAATAGAACCAACGTCCTATTCTATTATTCCATGCTAATCTATTCAAGCAAAAGCCCGCTTTAAACACTCTAATTTTTTCAAGGTAATGGTCCTGGTTCCCCGACACACCCAATAAAGGGCATACCGGCTCACCAGAAGGATAGACCCGACAACAGAACAGTACTCGCCAGAGACGGACCGTCCGGTCAGGCCTAAAATTCAACTACGAGCTTTTTAACTGCAACAACTTTAATATACGCTATTGGAGCTGGAATTACCGCGGCTGCTGGCACCAGACTTGCCCTCCAA
+
DDDDDIIIIGIIIIIIIIIIIIIIIIIIIIIIIIIIIHIIIIIIIIIGIIHIIIIIHHIIHIIIIIIIIIIIIIIIIIIIIGHIHIIIIIIIIHHIIHIHHIIHIIIIIIIIIIFIHIHIIIIIIIIHIIIIIIIHIIIHIIIIIIIIIIIHHIIIIIIIIIIIIIIHIIIHIIIIIIIIIIIIIIIGIIIHIIIIIIIIIGIHIHIHHIIIIHIIIHHHIIIIIIIIIIIIIIIIIIIIIIGIIIHHIIHIIGIIGIIIHIIIIIIIIIIIIIIIIIIIIIIIIIIIIIIIIIIIHHIIIIIIIIIHIIIIIIGIIIIIIIIIIIIIIIIIIIIIIIIDDDDD
@HISEQ:969:HM2KJBCX2:2:1102:8658:19878 2:N:0:ACTATGCA
TGGAGAGGAGATCCCAACTATCCCTATTAATCATTACGTCGATCCTAGAAACCAACAAAATAGAATCAAACGTCCTATTTCGTTATTCCATGCTAATGTATTCAAGCGTGAGCCTGCTTTAAACACTCTAATTTTTTCAAAGTAACAGTCCTGATTCCCCATGACACCAAATTAATGACATCATGGTTCGTCAGAAGGTAGGAATCAATAATACCAGTACGTACAATAGCACGACCAATAAATTGATCCCGAAATTCAACTACGAGCTTTTTAACTGCAACAACTTTAATATACGCTATTGGAGCTGGAATTACCGCGGCTGCTGGCACCAGACTTGCCCTCCAA
+
DDDDDIIIIIIHIIIIIIIIIIIIIIIIIIIIIIIIIHIIIIIIIIIIIIIIIIIIIIIIIIIIIIIIIIIIIIIIHHHIIIIIIIIIIIIHIIIIIIIIIIIIIIIIIIIIIIIIIIIIIIIIIIIIIIIIIIIIIIIIIIIIIIIIIIIIIIHIIIIIIIIIIIIIIHIHIIIIIIIIIIIIIIIIIIIIIIIIIIIIIIIIIHIHIHIIIIIIIIIIIIIIIIHIIIIIIIHIIIIIIIIIIIIIIIIIIIIIIIIIIIIIHIIIIIIIIIIIIIIIIIIIIIIIIIIIIIIIIIIIIIIIIIIIIIIIIIIIIIIIIIIIIIIIIIIIIIIIIIIIDDDDD
@HISEQ:969:HM2KJBCX2:2:1102:10461:19299 2:N:0:ACTATGCA
TGGAGAGGAGATCCCAACTATCCCTATTAATCATTACGTCAATCCTAGAAACCAACAAAATAGGATCGAACGTCCTATTTCATTATTCCATGCTAATGTATTCAAGCGTTAGCTTGCTTTAAACACTCTAATTTTTTCAAAGTAACAGTCCAAATTCCCCGCAACACCAAATTAATGGCATTACGGATCATCAGGAAGGAGGAATCAGTGAGACCAGTACATACCAGAGGCATGACCAACCTACTAACCCCGAAATTCAACTACGAGCTTTTTAACTACAACAACTTTAATATACGCTATTGGAGCTGGAATTACCGCGGCTGCTGGCACCAGACTTGCCCTCCAA
+
DDD@DHGGHHIIIGHHIDHIIIII@GHIIIHHIIIGE?<GEHHHIIIHHHHEHHIIIHIIIIIIHHHHHIEHHIEHIICCFHFFHHEGFHHIIHFFHGGIHEFIHCHHHHIIHGHHHHHHBCIHHHEGIIHHIHHHHHHIIIIHHHHHHHHGHHEHIIIHIIHHEFHHHIIIIHHHEIHIIHIIIIIIIHHHIIHIHHHHIHIHHCIIIHHIIHIHHHIIIIIIIIHIIHIIHIIIIHHIHIHGCHGHHIHIHHHGIIIIIHHHHHIIHHIHIIHHIHGEHHIIHIHIIHHHEHIIHIHHGHHIIIHHHIHHHHHIHIHHHHIIIIIIHIIHHIIHIIIIIDDDD@
@HISEQ:969:HM2KJBCX2:2:1102:19988:19841 2:N:0:ACTATGCA
TGGAGAGGAGATCCCAACTATCCCTATTAATCATTACGTCGATCCTAGAAACCAACAAAATAGAATCAAACGTCCTATTTCATTATTCCATGCTAATGTATTCAAGCGTAAGCCTGCTTTAAACACTCTAATTTTTTCAAAGTAACAGTCCTGATTCCCCACGACACCAAATTAATGACATCGCGGTTCTTCAGAAGGTAGAAACCGATAATGCCAGTACGTACCGAAGCACGACCAACAATTCGATCCCGAAATTCAACTACGAGCTTTTTAACTGCAACAACTTTAATATACGCTATTGGAGCTGGAATTACCGCGGCTGCTGGCACCAGACTTGCCCTCCAA
+
DDDDDIIIIIHIHIIIIIIIHIIIIIIIIIIIIHIIIHIIHIIIIIIIIIIIIIIHIHIHIIIHIHIIIIIIIIIIIIIIIHIIIHHEHEHHGHGIHIIIIHHHIIIHHIIHIIHIIHIHHHHHHIIHHHHHIHHIIIHHIIIIIIIHGIIIIIHHIIHHIIIIIIIIIIHIIHIIIIIIIIIIIIIIIIHIIIIIIIIIIIIIIIIIIIHIIIIIIIIIIIIIIIIIIIIIIIIHIHHIIHHEIGIIIIHIIIIIHIIIIHIIIIIIIIIIIIIIIIIIIIIIIIIIIIIIIIIIIIIIIIIIIIIIIIIIIIIIIIIIIIIIIIIIIIIIIIHIIIIIDDDDD
@HISEQ:969:HM2KJBCX2:2:1102:5440:20474 2:N:0:ACTATGCA
TGGAGAGGAGATCCCAACTATCCCTATTAATCATTACTCAGTTCTGAAAACCAACAAAATAGAACCGAAGTCCTAAATTATTATTCCATGCTAATGTATTCATAGCGTAAGCCTGCTTTGAACACTCTAATTTTTTCAAAGTAAAAGTTCCACATTGCGAATCCGGCCCAGTGAAGGGTAGAGACGTTCTGTGGAAGGATGGCAGACAAGAACCGACACGCACTACTAATGTAGCGGGCCAGACTTGTCAAGCCAGAAATCCAACTACGAGCTTTTTAACTGCAGCAACTTTAATATACGCTACTGGAGCTGGAATTACCGCGGCTGCTGGCACCAGACTTGCCCTCCAA
+
DDDD@HIHHHIGHEEHIIHIIGGHFHIFHHH@CHFGHHHEFFHH@G?FHHHHHHIHEHHIIGEHHEHHIIHHEHHHH@FHH@ECHE@@EEHIEHIIIIFHEGHHIIIHGHHHHIIGIIHIHFGGHHHGHHHFHEGAHHHEHGGHHIIIFHEHHGHHGHHHECHHHHGHHHHHHHCFHGCHGE@HIHEGIIHIHHIIIHI<HEFEEBFHG?ECDHHHHIHIIIHIHGIIIIIIIIHIIIIHIHHHIHHGHHGH?GHHHIHEHEHHIHIIIHIIIIHHGCHHHEHHEHFFEEHHFHHCHHIIIIHIHHEHHIHEHIIHDDHDIHHGHHHGEHFHHHIHHHEEHIIHH@DD@D
@HISEQ:969:HM2KJBCX2:2:1102:6222:21445 2:N:0:ACTATGCA
TGGAGAGGAGATCCCAACTATCCCTATTAATCATTACGGTGATCCTAGAAACCAACAAAATAGAACCATGCCGTCCTATTTTATTATTCCATGCTGATCTATTCAAGCACAAGCCTGCTTTAAGCACTCTAATTTTTTCAAGGTAATAGCTCTGCTTCCCCAACGCACTAACTTAATAGCATGCTGGTTATTCAGAAGGTAGGAATTCATCAGGCCAGTGCGGACAGTGAAGCCCGACCAATATATTGATCCCGAAATTCAACTACGAGCTTTTTAACTGCAACAACTTTAATATACGCTATTGGAGCTGGAATTACCGCGGCTGCTGGCACCAGACTTGCCCTCCAA
+
0@0D<1CH<0111<FCF0<F1@?11CF<GFH<1DFH1<0<E?1DFEEC1GH1<1<D<1<?<<<<<1<<C111/<//<<<D1<1F1<<CD11<<<<11<@DH<DIIHE@HDF?>DEGE@<EEHHHAG8BGE1F@?FCEC?1B1HGIIHHA6CFE?E116?1E=0DEIHGCHFGEDEFHH=ECE?EHHEGEGHFFEFFHD@EH@A<0000FGEEFHEEIHFDBCEHECGGCF<C<C:C<111HHGHFCCG<AHIHGC1@F?HHIIHF0HFC0FF@H@D1HHHF1HD1FF<D1EFCHHEHG?HEIHF?C@@@HDHFECC<<CGHHHEHEHEHGD1HHFDE110/C<0?D<0
@HISEQ:969:HM2KJBCX2:2:1102:11707:22168 2:N:0:ACTATGCA
TGGAGAGGAGATCCCAACTATCCCTATTAATCATTACGGTGGTCCTAGAAACCAACAAAATAGAACCACAACGTACTATTCTATTATTCCATACTAATCTATTCAAGCAATAGCCCGCTTTAAACACTCTAATTTTTTCACGGTAATGGTCCTGGCTCCCCAACACACCCAATAAAGGACATACTGGTTCACCAGAAGGAAGACCCGACAGCAGACAGTACTCGCCAAAGACGGACCGCCCGGCCAGGCCTAAAATTCAACTACGAGCTTTTTAACTGCAACAACTTTAATATACGCTATTGGAGCTGGAATTACCGCGGCTGCTGGCACCAGACTTGCCCTCCAA
+
0<<<DEC01<1<1<1<10D11<1<D@GH1CH@CG1CHIF1<C01<11111D1<11<<DCFE1FHHH11<C<@<D111<<1111D<<1<<C@C11<<E8E8F@1@G@HFFIIIHHDDBC8<F@HGHEHFHH@DCECHHHGB%<<@FED<8FHHG@E1G<?B<8AHHAGFFHHFHH@EF,.HA:.=//DF@IHIIH@HCFG?ECDECH@F/CEIHFHHHHHEECHFGHCIIIH?HDCE/HCIHF<1<HEEC@GIHFEEHHC<CD<CC1@HHHHHEFFEFC<CHHF@GIHC@FHHG<<HCH?HG?E@ECEEGIIIDIIHHIHHHHHIH@HEIHHEF<ECHHC01@@BD@
@HISEQ:969:HM2KJBCX2:2:1102:17010:22440 2:N:0:ACTATGCA
TGGAGAGGAGATCCCAACTATCCCTATTAATCATTACGGTGGTCCTAGAAACCAACAAAATAGAACCACAACGTCCTATTCTATTATTCCATGCTAATCTATTCAAGCAAAAGCCCGCTTTAAACACTCTAATTTTTTCAAGGTAATGGTCCTGGTTCCCCGACACACCCAATAAAGGGCATACCGGCTCACCAGAAGGATAGACCCGACAACAGACAGTACTCGCCAGAGACGGACCGCCCGGTCAGGCCTAAAATTCAACTACGAGCTTTTTAACTGCAACAACTTTAATATACGCTATTGGAGCTGGAATTACCGCGGCTGCTGGCACCAGACTTGCCCTCCAA
+
A@DDDHIHCHHHHFHIIIIIHHIHHIIIIHIIIHHIIHHIIHIIIIHIGIIIHHIIGIFHIHHEHIHIIIHHHHHHIIEEEHHGHIICCCHHGHHFHIIHIIHGHIIIIIHIHIIIHIHIIIHGHIHIHIIIIIHHIHHHHIIIIIIIIIIIIHHHHIHGIIHHIIIIIIIHHHIHIIIIIIIIIIIIHHHHIIIIIIIGIIIHIIIIIIIIIIIIIIIIIIIIHEIIIIIIIG?IIIIIIHIIIHIIHHFIIIIIIIIIIIIHIIHIIIIIIIIHIIIIIIIIIIIIIIIHHHDHIIIHHHIIIIIIIIIIIIIIIIIIIIIIIIIIIIIIHIIIIIIIIIDDDDD
@HISEQ:969:HM2KJBCX2:2:1102:19339:22979 2:N:0:ACTATGCA
TGGAGAGGAGATCCCAACTATCCCTATTAATCATTACGGTGATCCTAGAAACCAACAAAATAGAACCATGCCGTCCTATTCTATTATTCCATGCTAATGTATTCGAGCAAAATGCCTGCTTTAAACACTCTAATTTTTTCAAGGTAAAGGTCCTGGTTCCACATGACACCCAATTAAGGACATCATGCTTCTCCAGAAGGTGAGAAATCAACTGCGACAGTTCATACCCCTTAAGGCACGACCATCACGTCAATCCCGAAATTCAACTACGAGCTTTTTAACTGCAACAACTTTAATATACGCTATTGGAGCTGGAATTACCGCGGCTGCTGGCACCAGACTTGCCCTCCAA
+
DDDDDIIIIIIIIIIIIIIIHIIIIIIIIIIIIIIIIIIIIIIIIIIHIIIIIIIIIIIIIIIIIIIIHIHIHIDHIIIGIIIIIIIIIIIIHHHIIII1DGIHIIIIIIHIIHIIIIIIHIIHIIIIIIIIIIIIIIIIIIIIHIIIIIHIIIIIIHIIIHIIIIIIIHIIIIIIIIIIIHIIIIIIIHIHIIIHIIIIIIIIIIHIIIIIIIIIIIIIIIHIIIIIIIHIIIIIIIIIIIIIIIIIHHHIHIIIIIIIIIIIIIIIHIIIIIIIIIIIIIIIIIIIIIIIIIIIIIIHIIIIIIIIIIIIIIIIIIIIIIIIIIIIIIIIIIIIIIIIIIIIIIIDDDDD
@HISEQ:969:HM2KJBCX2:2:1102:9347:23219 2:N:0:ACTATGCA
TGGAGAGGAGATCCCAACTATCCCTATTAATCATTACGTCGATCCTAGAAACCAACAAAATAGAATCAAACGTCCTATTTCGTTATTCCATGCTAATGTATTCAAGCGTGAGCCTGCTTTAAACACTCTAATTTTTTCAAAGTAACAGTCCTGATTCCCCATGACACCAAATTAATGACATCATGGTTCGTCAGAAGGTAGGAATCAATAATACCAGTACGTACAATAGCACGACCAATAAATTGATCCCGAAATTCAACTACGAGCTTTTTAACTGCAACAACTTTAATATACGCTATTGGAGCTGGAATTACCGCGGCTGCTGGCACCAGACTTGCCCTCCAA
+
DDDDDIIIIIIIIIIIIIIIIIIHIIIIIIIIIIIIIIIIIIIIIIHIIHIIIHIIIIIHIHIIIIIIIIIII?HHIIIIIIIIIIIIIHIIGIIIIIIIIIIIIIIIIIIIHIIIIIIIIIIIIIIIIIIIIIIHIHIIIIHIIIIIIIIIIIIIIIIIIIIIIIIIIIHIIIIIIIIIIIIIIIIIIIIGIIIIIIIIIIIIHIIIIHIIHIIIIIIIIIIIIIIIIIIIIIIIIIIIIIIHIIIIHIIIIIHIIIIIIIIIIIIIIIIIIIIIIIIIIIHIHHIIIIIIIIIIIIIIIIIIIIIIIIIIIIIIIIIIIIIIIIIIIIIIIIIIIIIIDDDDD
@HISEQ:969:HM2KJBCX2:2:1102:4489:23055 2:N:0:ACTATGCA
TGGAGAGGAGATCCCAACTATCCCTATTAATCATTACGTCGATCCTAGAAACCAACAAAATAGAATCAAACGTCCTATTTCGTTATTCCATGCTAATGTATTCAAGCGTGAGCCTGCTTTAAACACTCTAATTTTTTCAAAGTAACAGTCCTGATTCCCCAAGACACCAAATTAATGACATCATGGTTCGTCAGAAGGTAGGAATCAATAATACCAGTACGTACAATAGCACGACCAATAAATTGATCCCGAAATTCAACTACGAGCTTTTTAACTGCAACAACTTTAATATACGCTATTGGAGCTGGAATTACCGCGGCTGCTGGCACCAGACTTGCCCTCCAA
+
DDDDCIIIIIIIIIIIIIIIIIIIIIIIIIIIIIIIIIIIIIIIIIIHHIIIIIIIIIIII1DFHIIIIIIIIIIIHIIIIIIIIIIIIIIIHIIIIHEIIIHIIIHIIIIIIIIIIHIIIIIIIIIIIHIHIIIIIIIIIIHIIIIIIIIHIIIIIHHIIIIIIIIIIIIHHIHIHHIIIIIHHIIIIHIIIIIIIIIIIIIIIIIIIIHIIIIIGIIIIIIIIIIIIIIIIIIIIIIIIHHGIIGIIIIIIIIIIIIIIHIIHIIIIIIIIIIIIIIIIIIIIIIIIIIIIIIIIIIIIIIIIIIIIIIIIIIIIIIIIIIIIIIIIIIIIIIIIIIIDDDDD
@HISEQ:969:HM2KJBCX2:2:1102:4298:23610 2:N:0:ACTATGCA
TGGAGAGGAGATCCCAACTATCCCTATTAATCATTACTTCAGTCCTAGAAACCAACAAAATAGAACTAAAGTCCTATTCCATTATTCCATGCTAATATATTCAAGCAAACATGCCTGCTTTAAACACTCTAATTTTTTCAAAGTAAAAGTCTTGGATCCCTAGCGCACTCAATTAAGAGCACACTAGTTCCCCAAAAGGAAAAGCCCAAAGTTGCAGTACAAACCTTTCGGTTGACGGCAACTATAAGCCCAAAATTCAACTACGAGCTTTTTAACTGCAACAACTTTAATATACGCTATTGGAGCTGGAATTACCGCGGCTGCTGGCACCAGACTTGCCCTCCAA
+
DDDA?HIHHIIIIIIIIHIIIIIIIIIIIIIIIIIIIIIHHIIHCHHIHIIHIIIIHHIIIIGHIHIHIIGEHHGHGHHIIIIIGIIGHHIIIIIIIIIIGHHIHHHEHHIHHEHIHHEHEIIIHIHIIIIIHHIHHHFIIHIIIIHIIHHIIHIHHIIGHHHHHFHHHHHHFIIIIIGHIHHIIIIIIHEGCHHIGHIIIIIIIHIIIHIIHIIIHHHIIIIIIIHHIIIIIIIIIIIHHHIHHIIHHDIIIHCIHHIHIIHHHHIIHIIIIIIIIIIIIIIHIHHIIHHDIGIIIIIHIGIIIIIIIIIIIIIIHIIIIIIIIIIIIIIIIIIIIIIHIDDDDD
@HISEQ:969:HM2KJBCX2:2:1102:21149:23996 2:N:0:ACTATGCA
TGGAGAGGAGATCCCAAATATCCCTATTAATCATTACGGCGGTCCTATAACCAACAAAATAGAACCGCACGACCAAAACAATTATTCCATGCTAATGTATTCGAGCATAGGCCTGCCTTGAACACTCTAATTTTTTCAAAGTAAAAGTCCTGGTTCCCCGCCCGCCCAGCGAAGGGCATGCGTACCCCCAGAGTGAAAGCCCCGGCCGGGCCAGTGCACGCGGTGAGGCGGACCAGCCGGCGCGGGGCCCAGGTTCAACTACGAGCTTTTTAACCACAACAACTTTAATATACGCTATTGGAGCTGGAATTACCGCGGCTGCTGGCACCAGACTTGCCCTCCAA
+
<<@@@HC=CEHD@<1C?11<11<D@G11<D1D<11<C@0////C/1<FCE1<CECHICH<D1<D<1</<??0/</<1111<1<<<<1<11111<F&?G6<D@@D16<10@CHH4B<#CGB86<CH@<80F0088</E/HFF<D@@@@.EF..8.-?CH=:7+C@ECAAEB:./HCEDH@?;GD?D:,?EHF?HED/F<?/<<<EC//DF0C<GHHHBHHACIHAC<=HHHFCE<?C?<AHBFAE?@D?CFIHEEGCCEGHHHE?HHEHHFGIHHE<<<<111HEHIHHEEEDCHHG<1HHF1FHHEF<1@ECC?HDHGCHHEHHHCCHCGFCE@@E?HHD<00D
@HISEQ:969:HM2KJBCX2:2:1102:4326:24083 2:N:0:ACTATGCA
TGGAGAGGAGATCCCAACTATCCCTATTAATCATTACGGTGATCCTAGAAACCAACAAAATAGAACCATGCCGTCCTATTCTATTATTCCATGCTAATGTATTCGAGCAAAAAATGCCTGCTTTAAACACTCTAATTTTTTCAAGGTAAAGGTCCTGGATCCGCAAGACACCCAATAAAGGACATCAAGTTTCTCCAGAAGGTGAGAAATCAACAGTGACAGTTCATACCCCTTAAGGCATGACCATCACGTCAATCCCGAAATTCAACTACGAGCTTTTTAACTGCAACAACTTTAATATACGCTATTGGAGCTGGAATTACCGCGGCTGCTGGCACCAGACTTGCCCTCCAA
+
DCDDCIIIIIIIIIIIIHIIIIIIIGIIIIIGIIIIHIIIIIIIIIIIIIIIIIIIGHIIIIIIIIGIIHHIIIHHIHIIIIIIIIIIIIHIHGHGHHEHIHHFIIHHIIIHIIIHIHIIIIIIIIIIIHIIIIIIIIIIIHIIIIHIIIIIIIIIHIIIIHHIIIHIIIIIGIIIIIIIIIHIIIIIGIHHIIIIIIIIIIIIIIIIIIIIIIIIIIIIIIIIIIIIIIIIIIIIIIHIIIIIIIIIIIIHHIIIIIIIIIIIIIIIIHIIIIIIIIIIIIIIIIIIIIIIIIIIIIIIIIIIIIIIIIIIIIIIIIIIIIIIIIIIIIIIIIIIIIIIIIIIIIIIIDDDDD
@HISEQ:969:HM2KJBCX2:2:1102:9043:24013 2:N:0:ACTATGCA
TGGAGAGGAGATCCCAACTATCCCTATTAATCATTACGGTGATCCTAGAAACCAACAAAATAGAACCATGCCGTCCTATTCTATTATTCCATGCTAATGTATTCGAGCAAAATGCCTGCTTTAAACACTCTAATTTTTTCAAGGTAAAGGTCCTGGTTCCACATGACACCCAATTAAGGACATCATGCTTCTCCAGAAGGTGAGAAATCAACTGCGACAGTTCATACCCCTTAAGGCACGACCATCACGTCAATCCCGAAATTCAACTACGAGCTTTTTAACTGCAACAACTTTAAAATACGCTATTGGAGCTGGAATTACCGCGGCTGCTGGCACCAGACTTGCCCTCCAA
+
DDDDDIIIIIIIIIIIIIIIIIIIIIIIIIIIIIIIIIIIIIHHIIIIIIIHHHHIIHHIIIIIIIIIIGIIIIHIIHIIIIIIH?HHIIHIHIIHIIIIHHIHHHIIIIHIIIHIIIIIIIIHIIHIIEGHHIHHIIIIHIIIIIIHHHHHHHHIIIIIIIIHIHIIIIIIIIIIIIIIIIIIIIIIIHIIIIIHHIIIIIHHIIIIIIIIIIIIIIIIIHIIIIIIIIHHIIIIIIIHIIIIIIIIIIHHHIIIIIIIIIIHIIIIIIIIIIIIIIIIIIHIIIIIHIIIIIIIIIIIIIIIIIIIIIIIIIIIIIIIIIIIIIIIIIIIIIIIIIIIIIIIIIIDDDDD
@HISEQ:969:HM2KJBCX2:2:1102:5969:24443 2:N:0:ACTATGCA
TGGAGAGGAGATCCCAACTATCCCTATTAATCATTACATCGATCCTAGAAACCAACAAAATAGAATCTGATGTCCTATTTCATTATTCCATGCTAATGTATTCAAGCGTAAGCTTGCTTTAAACACTCTAATTTTTTCAAGGTAACAGTCCTAATTCCCCATAACATCAAATAAATGACATTATGGTTCTTTAGAAGGTGAGAACCAATAAAACCAGTACATACCAAGGCATGACCGATTCCTTGATCCCGAAATTCAACTACGAGCTTTTTAACTGCAACAACTTTAATATACGCTATTGGAGCTGGAATTACCGCGGCTGCTGGCACCAGACTTGCCCTCCAA
+
DDADDHIIIIIIIIIIIIIIIIIIHIIIIIIIIIIIIIIIIIIGHHIIIGIIGHHIGIIHIIIIIIHIIIIHHIIIIIHIIIIIIIHEHHHIIIIIGHIIIIHIIIHHIIAFHIIIHIFIIHIHIIIIIIH@GHIHHIHIHIIIIHHIHHIHHHHIIIHHEHHIHHIIIIHHIIIIIIHHHIHIHIHHIHIHIIIHEIIIIGIIGIHHIIIIIIIIIIIHHHIIIIIHIHHIIIIIHHIIHHHFIHI<IHHGIIIIIIIHGIIHHHIHIHIHHHIIIIIIIIIIHIIIIIIIIIIIIIIIIIIIHIIIIIIIIIIIIIIIIIIIIIIIIIIIIHHIIIIIDDDDD
@HISEQ:969:HM2KJBCX2:2:1102:15422:23244 2:N:0:ACTATGCA
TGGAGAGGAGATCCCAACTATCCCTATTAATCATTACGGCGGTCCTAGAAACCAACAAAATAGGACCGCACGTCCTATTCTATTATTCCATGCTAACGTATTCGAGCAAAGGCCTGCTTTGAACACTCTAATTTTTTCAAAGTAAAAGTCCTGGTCCCCAACACACCCAGTGAAGGGCATGCGGTTCTCCAGAAGAGAAGGCCCGGCCGGACAAGTGCACGCGGTGAGGCGGACCTGCCAGCCAGGCCAAAGGTTCAACTACGAGCTTTTTAACTGCAACAACTTTAATATACGCTATTGGAGCTGGAATTACCGCGGCTGCTGGCACCAGACTTGCCCTCCAA
+
DBDDDIHIGIIIIGIIIHHIIIGIIIIIIIIIIIIIIIHIGHIHIIIIIIIHHHIHHIIIIIHIHIIHIIIHHIIHGIEHGHIIIHIIGIIIGHIIIIIIIIIIIHHIIFHIIIIHIIHHHIIIIIIIIIIIIIIHIHIIIIIIIIHHIIIIHIIIIIIHIHHHGIHIHHHIIIIIIIIIIIIIIIIIIIIIIIIHIIIIIIIIIIIIIIIIIIIIGIIIIIIIIIIHIIIIIIIIIIIIIIHIIIIHIHIIIIIIIIIIIIIIIHHIIIHEHHIIIHIIIIIIIIIIIIIIIIIIIIIIIIIIIIIIIIIIIIIIIIIIHIIIHIIIIIIIIIIIIIIDDDDD
@HISEQ:969:HM2KJBCX2:2:1102:15860:24137 2:N:0:ACTATGCA
TGGAGAGGAGATCCCAACTATCCCTATTAATCATTACGTCAATCCTAGAAACCAACAAAATAGGATCAACCGTCCTATTTCATTATTCCATGCTAATGTATTCAAGCGTTAGCCTGCTTTAAACACTCTAACTTTTTCAAAGTAACAGTCCTGTTTCCCTGCAACACCAAATTAATGACATTACAGTTCTTCAAGAAGGAGGAACCAGTAAAGCCAGTACATACCAGAGGCACGACCAACTTACTAATCCCGAAATTCAACTACGAGCTTTTTAACTGCAACAACTTTAATATACGCTATTGGAGCTGGAATTACCGCGGCTGCTGGCACCAGACTTGCCCTCCAA
+
@@000CGHHEE11DE<D@<1DG@C<G11F@D<CG?FC11<ECGHCEHFHHEHHH?<<EHH?D1<@?CHHHHI@G<CF11<<DHCF@1F11<1DFEEHHHHCF6<@<<<8B<81<D2EGAG?HGEGGB@@F6%HHGHFHCHHFB<FECB<CD1<<11<HFDCD@HHECHDFIHHGFDCCC/DCGFHGC/CCHHG@2DC@@F<0DCGEE?CHG?I<HHHIHEIHHF?FG@EHHEE:EF<?GCC=GFCGC<-<HEHHGD@F1ECD/CHHEHHC@FGFC?HHGFF1F<@?CE@G<0ECHHEEGECGCCEC1G<CCCHECDHHEEHHHG?HHDCHGG<<C@HHEDC@0DD@
@HISEQ:969:HM2KJBCX2:2:1102:18833:25584 2:N:0:ACTATGCA
TGGAGAGGAGATCCCAACTATCCCTATTAATCATTACGGTGATTCAGAAACCAACAAAACAGGACCACCGTCCTATTCTATTATTCCATGCTAATGTATTCAGACGTAAGCCTGCTTTGAACACTCTAATTTTTTCAAGGTAAAGGTCCTGGTTTCCCACCACGCTAAATTAATAACATGATAGTTCCCCAGAAGGTAGAAATTCTACACACCAGTACAGACTTGTTAGCCCGACCAACGGTAGAATCCCGAAATTCAACTACGAGCTTTTTAACTGCAACAACTTTAATATACGCTATTGGAGCTGGAATTACCGCGGCTGCTGGCACCAGACTTGCCCTCCAA
+
DDDDAIIIIGHIHHHIEHHIIIIIHIIIIFHIIHIIHIIIHEHHIIIIIHHHIEHIIHIIIIEGDCHHIIGHIIIIIIIIIIIIGIIHIIHIIIIIIIIHIHHHHHHIIIIHIHIIIIHIIIIIHHIIIHHIIHIIIIIIHIIIHHHIIIHHHIIIHIIIIIHHIHHIIHIIIHIIIIHIIHIIIGIIHIIIIIIIIIIIIHIHIIIIIIIIIIIIIHIIHIIIIIIHIIIIIIIIIIIHHHGEIHHHIIHIIIIHIIIIIIIIIIIIHIIIIIHHGIIIIIHIIIIHIIHHGIHIIHIGIIIIIIIIIIIHIIIIIIIIIIIIIIIIIIIIIIHIIIIIDDCDD
@HISEQ:969:HM2KJBCX2:2:1102:16496:25282 2:N:0:ACTATGCA
TGGAGAGGAGATCCCAACTATCCCTATTAATCATTACGGTGATTCAGAAACCAACAAAACAGGACCACCGTCCTATTCTATTATTCCATGCTAATGTATTCAGACGTAAGCCTGCTTTGAACACTCTAATTTTTTCAAGGTAAAGGTCCTGGTTTCCCACCACGCTAAATTAATAACATGATAGTTCCCCAGAAGGTAGAAATTCTACACACCAGTACAGACTTGTTAGCCCGACCAACGGTAGAATCCCGAAATTCAACTACGAGCTTTTTAACTGCAACAACTTTAATATACGCTATTGGAGCTGGAATTACCGCGGCTGCTGGCACCAGACTTGCCCTCCAA
+
DCDDBHIIIIIIGEHIIIIIIHIIGHIIIIGIHIIIIHIIHHHIHHHGCG@FHIHHIIIIIIGIIIHEH/DHHGCGHEHHIIHGEC1CHGFIHHFIIIIIIIIIIHHGHIHIIIIIHIIGIIHIIHIIIIIIHHIIIHIIIIIIIIIIHHHIHHIIIIIIIIHFHIIIIHHHIIHIIIIIIHIIHIHIIIIIIIIHIIHIIIIIIIHIIIIHIIIIIIIHGHHIIIIIIIHHIIIHIIIIIIHHIIIIIIIIIIIIIIIIIIIIIIIIIIIIIIIIIIIIIIIIIIIIIIHHGIIIIIIIIIIIIIIIIIIIIIIIIIIIIIIIIIIIIIIIHIIIIIIIDDDDD
@HISEQ:969:HM2KJBCX2:2:1102:14579:26518 2:N:0:ACTATGCA
TGGAGAGGAGATCCCAACTATCCCTATTAATCATTACATCGATCCTAGAAACCAACAAAATAGAATCGGATGTCCTATTTCATTATTCCATGCTAATGTATTCAAGCGTGAGCCTGCTTTAAACACTCTAATTTTTTCAAGGTAACAGTCCTAATTCCCCGTGACACCAAATTAATGGCATTACGGTTCTTTAGAAGGTGAGAAATCAATAATATCAGTACATACCAACGGCATGACCGATACATTGATCCCGAAATTCAACTACGAGCTTTTTAACTGCAACAACTTTAATATACGCTATTGGAGCTGGAATTACCGCGGCTGCTGGCACCAGACTTGCCCTCCAA
+
0D@@DE0010CGC@1FH=CHHH?F1<1FHH@CFECHHIHIHHHHG1GHCEHH1<@EHHHHIE?CFCC<GC=E1<D@GH?FHIIIIEE1<F?1<1CFDGHHHEHHHEHHHHHCCBEIHIIH?IHHHH?HFCHHIHHDGHHCHIHIIHEHFIIHIIHEHCHHEEHIGIIIIHIGHHIII9IHIHHHGHHEIIIIGIIHHIIGHHIHHEHHGIHHHGCCG@FIHHEHFHCIHHEIHHFFGHIHHHGFC<HHIIGHHHEIHHIIIIIHIIIIHHHIHHCFHH@IHIIHIHHCCIHHHECDHHHHEHG?IHIHH?IHHDHHHDIGIIHHHHIIIHFIIIHIHHIIIIDD@D<
@HISEQ:969:HM2KJBCX2:2:1102:5442:26869 2:N:0:ACTATGCA
TGGAGAGGAGATCCCAACTATCCCTATTAATCATTACGGTGATCCTAGAAACCAACAAAATAGAACCATGCCGTCCTATACTATTATTCCATGCTAATGTATTCGAGCAAAAATGCCTGCTTTAAACACTCTAATTTTTTCAAGGTAAAGGTCCTGGATCCGCAAGACACCCAATAAAGGACATCAAGTTTCTCCAGAAGGTGAGAAATCAACAGTAACAGTTCATACCCCTTAAGGCATGACCGTCACGTCAATCCCGAAATTCAACTACGAGCTTTTTAACTGCAACAACTTTAATATACGCTATTGGAGCTGGAATTACCGCGGCTGCTGGCACCAGACTTGCCCTCCAAA
+
000<DH00C@HEH?1DFCFC?GFGCHEHHI?DEGHHHG=HHEHHH@EEHEHEHFHCGGHHEGHHFEFEFH11/C??<<@1D<1FCGH@D?@G11<F<1CFG1CCFFFHF@66GDCHHHGHG8<DFGAGHC@EHEGHHHI.AA1EFD@EEH?FF?HF?HFGHEHH@DGGGGHGGGFHFFCDHIIHHHHED<<</1HEHECC><0CHFC<0EG<EGFFG@IIIHGGHGC:F1C<1G1EHIHG@HCHHHEGHCHD<</</CEGC1F<GC<<</E1CG@FHGIHHEGC@GCIHGGFGEGC<1ECHHFC@@@@C@CHF<1@G<@HC/DIHHEGFD@IHG@CHD1<<E@C@<C11@@DDD
@HISEQ:969:HM2KJBCX2:2:1102:5375:27494 2:N:0:ACTATGCA
TGGAGAGGAGATCCCAACTATCCCTATTAATCATTACGTTGATCCTAGAAACCAACAAAATAGAATCGAACGTCCTATTTCATTATTCCATGCTAATGTATTCAAGCGCGTGCCTGCTTTAAACACTCTAATTTTTTCAAAGTAACAGTCCTGACTCCCCACGACATCAAATTAATGACATCATGATTCATCAGAAGGGAGAAATCAATGACATTAGTACGTACCAAAGGCACGACCGACGTATTGATCCCGAAATTCAACTACGAGCTTTTTAACTGCAACAACTTTAATATACGCTATTGGAGCTGGAATTACCGCGGCTGCTGGCACCAGACTTGCCCTCCAA
+
DDDDCIIIIIIHIHIIIIIIIIIIIIIIIIHIIIIIIIIIHHIHHIIIIIIIIHIIIIIHHIHHIIGHGEHIIEHHHIIIIIIIIIIIIIHIEHIIIGHHHDGIIHHIGHHHHIIIIIIIIIHHIIIIIIIIHHIHHHHFHHHIHHHHHHHIIIIIIIIHIIIIIIIIIIHIHIIIIIIIIIIIIHHIIIIIIIIIIHHIHIIIIIIIIIIIIHHIIIIIIIIIIIIIIIIIIIIIIIHHIHGHGIIHIIIIIIIGIIIIIIIIIIIIIIIHIGHIIIIHIHHFIIIIIIIHIHIIIIIIIIIIIIIIIHIIIIIIIIIIHIIIIIIHHHIIIIIHIIHIIDDDDD
@HISEQ:969:HM2KJBCX2:2:1102:18798:26748 2:N:0:ACTATGCA
TGGAGAGGAGATCCCAACTATCCCTATTAATCATTACGGTGGTCCTAAAACCAACAAAATAGAACCAACGTCCTATTCTATTATTCCATGCTAATCTATTCAAGCAAATGCCCGCTTTAAACACTCTAATTTTTTCAAGGTAATGGTCCTGGTTCCCCGACACACCCAATAAAGGGCATCCCGGCTCACCAGAAGGATAGACCCGACGACAGAACAGTACTCGCCAAAGACGGACCATCCGGCCAGGCCTAAAATTCAACTACGAGCTTTTTAACTGCAACAACTTTAATATACGCTATTGGAGCTGGAATTACCGCGGCTGCTGGCACCAGACT
+
DBDDDIHHHIIHGIIHHCFGIIIIIIIIHHEHHHHHIHHHHHIIIHHGEHHHIHHHH@EHHIIIGFHHHIIIIIHIHH1DGHHIIGHIHGHHGHHIIIIHHHHGIIIIGIIHHGHIHHHHHHHIIIIIIIHHIHIIGHHFEIHHIIHHHGHGHCIIIIIIIIHGHGHIIHHIHHGGIIHIIIIIIGIIIIHHHIIIIIIIHHIHIIHIIIIIIIIIIIHHDIIIIIIIIHIHHFHD@EHIIIIIHHHHEIIHHIHIIHIIGIHHIIIIIIIIIIIIIIIIIIIIIIIIIHIIIIIIHIIIIIIIIIIIIIHIIHIIIIIIIIIHIIIIIICDDDD
@HISEQ:969:HM2KJBCX2:2:1102:9065:27535 2:N:0:ACTATTCA
TGGAGAGGAGATCCCAACTATCCCTATTAATCATTACGGTGGTCCTAGAAACCAACAAAATAGAATCATCAGTCCTATTTTATTATTCCATGCTAATGTATTCAAGCAAAATGCCTGCTTTAAACACTCTAATTTTTTCAAAGTAAAGGTCCTGGTTCCCCGCGGCACCCAATTAAGGACATCGCGGTTCTCCAGAAGGTGAGAAATTGACTACACCAGTTCATACCCCTTAAGGCACGACCGATGTGTCAATCCCGAAATTCAACTACGAGCTTTTTAACTGCAACAACTTTAATATACGCTATTGGAGCTGGAATTACCGCGGCTGCTGGCACCAGACTTGCCCTCCAA
+
DDDDDIIIIHIIIIIIIIIIIIIIIIIIIIIIIIIIIHHHHHIIHHHIIIIIFIIHIIHIIIIIIIIIIIIIFHHIIIHIIIIIIIIIIIIIIIIIIGIHIIIIIIIIHIIIIIIIEIHIIIIIIIIIIIHHHIIIIIIIIIIHIIIIIIIIHIIHHHIIIIIIIIIIIIIIIIIIIIIIIIIIIIIIHIIIIHIIIIHIIIIIIIIIIIIIIIIIIIIIIIIIIIIIIIIIIIIIIIIIIIIIIIIIIHIIIIIIIIIIIIIIIIIIIIIIIIIIIIIIIIIIIIIIIIIIIIIIIIIIIIIIIIIIIIIIIIIIIIIIIIIIIIIIIIIIIIIIIIIIIIIIIIDDDDD
@HISEQ:969:HM2KJBCX2:2:1102:17589:27843 2:N:0:ACTATGCA
TGGAGAGGAGATCCCAACTATCCCTATTAATCATTACGGTGGTCCTAGAAACCAACAAAATAGAACCACAACGTCCTATTCTATTATTCCATGCTAATCTATTCAAGCAATAGCCCGCTTTAAACACTCTAATTTTTTCAAGGTAATGGTCCTGGCTCCCCAACACACCCAATTAAGGACATACTGGTTCACCAGAAGGAAGACCCGACAACAGGACAGTACTCGCCAAAGACGGACCGCCCGGCCAAGTCTAAAATTCAACTACGAGCTTTTTAACTGCAACAACTTTAATATACGCTATTGGAGCTGGAATTACCGCGGCTGCTGGCACCAGACTTGCCCTCCAA
+
D00DDEEHECCH@C@CF0C@CFHIHIIECHHHHIIFC1EHEDEHIFHEHF1DGCEHEHIHCDHII?CFECEHCH?CEFHICEH?CEHFH@CG?EHHHHIHG@IIHHHHIHIIDHFHHHHHFFDG@GDC1GCHHHHIHCHHGHHHHHIIEFF?EHHHHH?DHF=G7<<GHIHEGEIHHEAHIHGHHFHF<?HIIIHFHFFFFCF?HGIHHIHIHHGCHHHCFHIIIIIGIH<HH<HEE<EDCDHEEFHHHB1HIIIIIIHFHGCCDHCCD1EHHG@IFHEFFGEHGGCHIGIIHEC?EHIHECHH?IGIIHCHHHCHHHEC?HIIHIHCIIHHF<1C1HHHE1DBDDB
@HISEQ:969:HM2KJBCX2:2:1102:13689:27390 2:N:0:ACTATGCA
TGGAGAGGAGATCCCAACTATCCCTATTAATCATTACGGTGATCCTAGAAACCAACAAAATAGAACCATGCCGTCCTATTCTATTATTCCATGCTAATGTATTCGAGCAAAAATGCCTGCTTTAAACACTCTAATTTTTTCAAGGTAAAGGTCCTGGATCCGCAAGACACCCAATTAAGGACATCAAGTTTCTCCAGAAGGTGAGAAATCAACAGCGACAGTTCATACCCCTTAAGGCACGACCATCACGTCAATCCCGAAATTCAACTACGAGCTTTTTAACTGCAACAACTTTAATATACGCTATTGGAGCTGGAATTACCGCGGCTGCTGGCACCAGACTTGCCCTCCAA
+
DDDDDIIIIIIIIIIHHIIIIIHIHHIIIIIIIHIIIIIIIIIIIIIIIHHIHHHIIIIIIIHHHIIIIHHGIIIIIIIIIIGHICHHEHHIIIHIIIHHIGHIIIIIIIIIIIIIIIIHHIHHIIIIIIIIIIIHHIIIIHEIIIIIIIIIIIIIIIIIHIIHHHGHIHIIIIHIIIHHHEHHIIIIIIHIIGIIIHIIIHIIIIIIIIIIIHIHIIIIIIIIIIHHIIIHIIIIIIHIIIIIIIIIIIIHIHHIIIIIIIIIIIIIIIIIIIIHIIIIGIIIIIIIIIIHIIIIIIIHIIIIIIIIIIGIIIIIIIIIIIIIIIIIIIIIIIIHIIIIIIIIIHIIDBDD@
@HISEQ:969:HM2KJBCX2:2:1102:14358:28652 2:N:0:ACTATGCA
TGGAGAGGAGATCCCAACTATCCCTATTAATCATTACGGTGGTCCTAGAAACCAACAAAATAGAACCACAACGTCCTATTCTATTATTCCATGCTAATCTATTCAAGCAATAGCCCGCTTTAAACACTCTAATTTTTTCAAGGTAATGGTCCTGGCTCCCCAACACACCCAATTAAGGACATACTGGTTCACCAGAAGGAAGACCCGACAACAGGACAGTACTCGCCAAAGACGGACCGCCCGGCCAAGTCTAAAATTCAACTACGAGCTTTTTAACTGCAACAACTTTAATATACGCTATTGGAGCTGGAATTACCGCGGCTGCTGGCACCAGACTTGCCCTCCAA
+
DDCDBIIHIIHIIIIIIIIIIIIIIIIIIIIIIIIIIHIIHIHIIIIIIIIIIIHIIIIHHIEHGHHIIIIIGHIHIIIIIIIIIIIHIIIIIHIIIHIHIIIIIIIIIIIIIHHIIHHIIHIIIIIIIIHHIIIIHIGIIIIIIIIIIIIHIIHEHHIIIIIHIIIIGIIIIHIIIIIIIIIIIIIIIIIHHHIIIIIIIIIIIIIIIIIIIHIIIIIIIIIIIIIIIIIHIIIHIIIIIIIIEHIGIGIIIIIHIIIIIIHEIIIIIIIIIIIIIIIIIIIIIIIIIIIIIIHIIIIIIHIIIIIIIIIIIIIIIIIIIIIIIIIIIIIIIIIIIIIIIIDDDDD
@HISEQ:969:HM2KJBCX2:2:1102:8744:28574 2:N:0:ACTATGCA
TGGAGAGGAGATCCCAACTATCCCTATTAATCATTACGTCGATCCTAGAAACCAACAAAATAGGATCGAACGTCCTATTTCATTATTCCATGCTAATGTATTCAAGCGTTAGCCTGCTTTAAACACTCTAATTTTTTCAAAGTAACAGTCCTGTTTCCCTGCAACACCAAATTAATGACATTACAGTTCTTCAAGAAGGAGGAATCAGTAAAGCCAGTACATACCATAGGCACGACCAACCTACTGACCCCGAAATTCAACTACGAGCTTTTTAACTGCAACAACTTTAATATACGCTATTGGAGCTGGAATTACCGCGGCTGCTGGCACCAGACTTGCCCTCCAA
+
DDDDDIIHIIHIIIIIIIIIIIHIIIIIIIIIIIIIIIIIHIIHHIIIIGHIHHIHHHIIHHHIHIIHHHHIH?EHHIIIIIHIHIIHCHEHIIIIIIIIIHEHGHIIIIIIIIIIIIHIIIHHIHIIIIIIIIIHHIIIIIIIIIHIIIIIIIIIIHIIIIIIIIHIIHIHHIIIIIIIIIIIIIIIHIIIIIIIIIIIIIIIIIIIIIIIIIIIIIIIIHIIIIIIHIIIIIIIIHHIHHHGEIIIIIIIIIIIIIIIIIIIIIIIIHIIIHFIIHIIIIIIIIIHIIIIIIIIIIIIIIIIIIIIIIIIIIIIIIIIIIIIIIIIIIIIIIIIIIIIIDDDDD
@HISEQ:969:HM2KJBCX2:2:1102:6866:28574 2:N:0:ACTATGCA
TGGAGAGGAGATCCCAACTATCCCTATTAATCATTACGGTGATCCTAGAAACCAACAAAATAGAACCATGCCGTCCTATTCTATTATTCCATGCTAATGTATTCGAGCAAAATGCCTGCTTTAAACACTCTAATTTTTTCAAGGTAAAGGTCCTGGTTCCACATGACACCCAATTAAGGACATCATGCTTCTCCAGAAGGTGAGAAATCAACTGCGACAGTTCATACCCCTTAAGGCACGACCATCACGTCAATCCCGAAATTCAACTACGAGCTTTTTAACTGCAACAACTTTAATATACGCTATTGGAGCTGGAATTACCGCGGCTGCTGGCACCAGACTTGCCCTCCAA
+
DDDDDIIIHIIIIIIIIIIIIIIIIIIIIIIIIIIHHHIIIIIIIIIIIIIHIIIIIIIGIIHGHIGHHIGHIIIIIIIHIIIIIIIHIHIIIIIIIIGIIHIIHIIIIIIIIHGIGIIIIIIIIIIIIIHIIIIIIIIIIIIIIIIIIIIIIIIIIIIIIHIIIGIIIGIIIIHIIIIIIIIIIIIIHIIIIIIIIIIIIIIIIIIIIIIIIIIIIIIIIIIIIIIHIIIIIIIIIIIIIIIIIIIIIIHIIIIHIIIIIIIIIIIIIIIIIIIIIIIIHIIIIIIIIIIIIHIIIIIIIIIIIIIIIIIIIIIIIIIIIIIIIIIIIIIIIIIIIIIIIIIIIIIDDDDD
@HISEQ:969:HM2KJBCX2:2:1102:9803:28424 2:N:0:ACTATGCA
TGGAGAGGAGATCCCAACTATCCCTATTAATCATTACGTCGATCCTAGAAACCAACAAAATAGAATCAAACGTCCTATTTCATTATTCCATGCTAATGTATTCAAGCGCGAGCTTGCTTTAAACACTCTAATTTTTTCAAAGTAACAGTCCTGATTTCCCGCGACACCAAATTAATGACATCGTGGTTCGTCAGAAGGGAGAAACCAATAATGCTAGTACGTACAAAGTACGACCGACATATTAGTCCCGAAATTCAACTACGAGCTTTTTAACTGCAACAACTTTAATATACGCTATTGGAGCTGGAATTACCGCGGCTGCTGGCACCAGACTTGCCCTCCAA
+
DDDDDHHIIIIIIIIIIIIIIIIIIIIIIIHHIIIIIIIIHIIIIIIIIIIGHIIIIIHIIIIIIIIIIHGHHHIIIIIIHIIIIIIIHIHIIIIIIIIIIHGIIIIHIIIIHIIIIIIIHIIIIIIIIIHIHIHIIIIIIIHIIIHHIIIIIIIIIHIIIIHIIIIIIIIIIIIIIIIIIIIIIIIIIIIIIIIIIIIIIIIIIIIIIIIHIIIIIIIIIIIIIIIIIHIIIIIIIIIIIIHHIIIHIIIIIIIIIIIIIIIIIHIIIIIIIIIIIIIIIIIIIIIIIIIIIIIIIIIIIIIIIIIIIIIIIIIIIIIIIIIIIIIIIIIIIIIIIIIDDDDD
@HISEQ:969:HM2KJBCX2:2:1102:2876:27925 2:N:0:ACTATGCA
TGGAGAGGAGATCCCAACTATCCCTATTAATCATTACATCGATCCTAGAAACCAACAAAATAGAATCGGATGTCCTATTTCATTATTCCATGCTAATGTATTCAAGCGTGAGCCTGCTTTAAACACTCTAATTTTTTCAAGGTAACAGTCCTAATTCCCCGTGACACCAAATTAATGGCATTACGGTTCTTTAGAAGGTGAGAAATCAATAATATCAGTACATACCAACGGCATGACCGAAACATTGATCCCGAAATTCAACTACGAGCTTTTTAACTGCAACAACTTTAATATACGCTATTGGAGCTGGAATTACCGCGGCTGCTGGCACCAGACTTGCCCTCCAA
+
DCDDDIIIIIHIIGIIIIIIIIIIHIIIIIIIGIIIIIIIIIIIIIIHEHHHIIIIIIIEHIHEHHEEHIIGHHHHHIIIIIIIHIIIIIHIGHHHIHIHIDGHIIIHIGHHIHIIIIIGHHFHHIIIHIHHHHHHIHHHHEEHGHIIIIHHIHIIIHHHHIHHHIIIHHHHHHHHHHHIIIHGIIIIIIHIIHFHDHHIIIIIIIIIIIIIHHHFHHFGIHGHFIHHIIIIIIHIIHHHIIHFD<IHIIIGIIIHHHIGIIIIIIIIIIHIHHHHHGHHHEIIIHHFHGIIHIIIIIIIIHIIIIHGIIIIIIIHIHDIIIIHIIIHIIIIIIHIIIHIIHADDDD
@HISEQ:969:HM2KJBCX2:2:1102:6102:28922 2:N:0:ACTATGCA
TGGAGAGGAGATCCCAACTATCCCTATTAATCATTACATCGATCCTAGAAACCAACAAAATAGAATCGGATGTCCTATTTCATTATTCCATGCTAATGTATTCAAGCGTGAGCCTGCTTTAAACACTCTAATTTTTTCAAGGTAACAGTCCTAATTCCCCGTGACACCAAATTAATGGCATTACGGTTCTTTAGAAGGTGAGAAATCAATAATATCAGTACATACCAACGGCATGACCGAAACATTGATCCCGAAATTCAACTACGAGCTTTTTAACTGCAACAACTTTAATATACGCTATTGGAGCTGGAATTACCGCGGCTGCTGGCACCAGACTTGCCCTCCAA
+
DDDBDHHHIIIIEHIHHIIIGGIHHIHEEHHIIHHHHHEHIGHHIHIIGFHHCHHHHHIIIIIIIHIIIHHIHHIIIIIIIIIIHHHHHIEHFHIIIHIIHFHHHHGIHHIIIIIIIIIHIIBHIHHIIIHHHHIHIHHIIIIIIIHHIGIHHGHHHHFIIIIIHHHEIIIIIIIIIIHIHIIIHHIIIIIIIHCFIIHHHIGHHIIIIHIIHIHIIIIIIHHDHHHHIIHHCHGIIIIIHIIHFDIIGIHHIHHHIIHIIIHHIIIIIIIIIIIIIIIIIIIIIIIIGFGIIIHHHHHHIIIIGIIIIIIIIIIIIIIIIIIFGIHFHHIIHGCG@IHIIIDCCDD
@HISEQ:969:HM2KJBCX2:2:1102:7505:29036 2:N:0:ACTATGCA
TGGAGAGGAGATCCCAACTATCCCTATTAATCATTACGTCAATCCTAGAAACCAACAAAATAGGTTTGAACGTCCTATTTCATTATTCCATGCTAATGTATTCAAGCGTTAGCCTGCTTTAAACACTCTAATTTTTTCAAAGTAACAGTCCTGTTTCCCTGCAACACCAAATTAATGGCATTACAGTTCTTCAGAAAGGAGGAATCAGCGAAACCAGTTCATACCAGTGGCACGACCAACCTGCTGACCCCGAAATTCAACTACGAGCTTTTTAACTGCAACAACTTTAATATACGCTATTGGAGCTGGAATTACCGCGGCTGCTGGCACCAGACTTGCCCTC
+
DCCDDIIHIIIIIHIIHIIIFHIIIIIIIIIIIIIIIIIHIHIIGHIIIIIGHHIIIIIIIICFGHEHIHHHHFHHIHHIIHIIIIIIIIIIIIIIHHHIIIIIIIHIHIIIIIIIIIIIIIIHHIIIIIIHHIHHIIIIIIIIIIHIIIIIIIIIIIIIIIIIIHGIIIHIHIIIIIIIIIIIIIIIIIGIIIIIIIIIIIIIIIIIIIIHIIHIIIIIIIIIIIIIIIIIIIIIIIHHHGIIIIIIIIIIIIIIIIIIIIIIIIIIIIIIIIHIIHIIHIIHIIIIIIIIIIIIIIIIIIIIIIIIIIIIIIIIIHIIIIIIIIIIIIIIIIIIIIDDDDD
@HISEQ:969:HM2KJBCX2:2:1102:7694:29379 2:N:0:ACTATGCA
TGGAGAGGAGATCCCAACTATCCCTATTAATCATTACGGTGATCCTAGAAACCAACAAAATAGAACCATGCCGTCCTATTCTATTATTCCATGCTAATGTATTCGAGCAATAATGCCTGCTTTAAACACTCTAATTTTTTCAAGGTAAAGGTCCTGGATCCGCAAGACACCCAATTAAGGACATCAAGTTTCTCCAGAAGGTGAGAAATCAACAGCGACAGTTCATACCCCTTAAGGCATGACCATCACGTCAATCCCGAAATTCAACTACGAGCTTTTTAACTGCAACAACTTTAATATACGCTATTGGAGCTGGAATTACCGCGGCTGCTGGCACCAGACTTGCCCTCCAA
+
DDCDDIIIIIIIFHHHIIIHIIIIIIIIIIIIIIIIIIIIIIIIIIIIIIIIIIIIIIIIIIIIIIIIIHHIIIIIIIIIIIIIIHIIIGIIIIIIIIHIIHHHIIIIIIIIIIHIIIIIIIIHIIIIIIIIIIIIIIIIIIIIIIIIIIIIIIIIHIIIIIIHIIIIHHIIIIHIIIIIIIIIIIIIIIHIIIIIIIIIIHIIIIHIHHHIIIIIIIIIIIIIHG<IIIIIIIIIIIIIIIIIIIIIIIIIIIIIIIIIIIIIIIIIIIIIHIIIIGIIIIIIIIIIIIIIIIIIIIIIIIIIIIIIIIIIIIIIIIIIIIIIIIIIIIIIIIIIIIIIIIIIIIIIDDDDC
@HISEQ:969:HM2KJBCX2:2:1102:20096:29714 2:N:0:ACTATGCA
TGGAGAGGAGATCCCAACTATCCCTATTAATCATTACATCGATCCTAGAAACCAACAAAATAGAATCGGATGTCCTATTTCATTATTCCATGCTAATGTATTCAAGCGTGAGCCTGCTTTAAACACTCTAATTTTTTCAAGGTAACAGTCCTAATTCCCCGTGACACCAAATTAATGGCATTACGGTTCTTTAGAAGGTGAGAAATCAATAATATCAGTACATACCAACGGCATGACCGAAACATTGATCCCGAAATTCAACTACGAGCTTTTTAACTGCAACAACTTTAATATACGCTATTGGAGCTGGAATTACCGCGGCTGCTGGCACCAGACTTGCCCTCCAA
+
DDDDDEHGHHC@<CHHCGHHHCHCGEHHIHIFECHIHHHF0<CFHHE@GEH@?GCHHHHHGH?HHH@E=EHHHEHIIIGHECHHEHC<GHC@??ECFHHEEHHGGE?@HEH@FHHHHEHIIIHFHHIIIHEHGAFHGCHHHIIHIHIHHIHEFHHEDIHGHHCIIIHHHIIIIIHH6HIIIIIIIIHIHHHHEFHHE:GDEHHIIHGIIIIIGIIIIHGIIIIIIIIIIHIIIIIIHGHIIIGHF<HIHIHHGIIHGIIIIIIHHHHIHHIHIIHHIIIIIIIIIIGIIIIIIIHHHIHIHHIHIIIIHIIIIHIHHDHGGEHHIIIHIIIHHHHHHIIIGIDDDDD
@HISEQ:969:HM2KJBCX2:2:1102:12125:29901 2:N:0:ACTATGCA
TGGAGAGGAGATCCCAACTATCCCTATTAATCATTACATCGATCCTAGAAACCAACAAAATAGAATCGGATGTCCTATTTCATTATTCCATGCTAATGTATTCAAGCGTGAGCCTGCTTTAAACACTCTAATTTTTTCAAGGTAACAGTCCTAATTCCCCGTGACACCAAATTAATGGCATTACGGTTCTTTAGAAGGTGAGAAATCAATAATATCAGTACATACCAACGGCATGACCGAAACATTGATCCCGAAATTCAACTACGAGCTTTTTAACTGCAACAACTTTAATATACGCTATTGGAGCTGGAATTACCGCGGCTGCTGGCACCAGACTTGCCCTCCAA
+
DD?@DH=CF@GEHHIIIIGIIIIIIIIIIIIIIIIHHHGHHHHHHHHHIIIIGHIHHHIGEEF<FHHECHHH1<@GFHGFHHHEFHHHHHH?1FCHE?GHHFHHHIHHGH=0EHHHGHHIHHHHF@HGGHHHHIIHHFGHIHHFHIHHHFDHHHGGHHDEFIHHEHHHIHFHHIHII?IIIIHHIHHHCHHHHEGDFGIHHIHHHIHHIIIHIHHIHHIIHEFHHHHHHIIHIHHIIHHEHHIHGDEHIIIHIIIIIIIIIIIHIIIIIIIIIIHHIIIIIIIIIIIIIIIIIIIIIGIIHIIIHIIIIIIIIHIIIIIIIIIIIIIIIIIIIIHIIIIIIIDDDDD
@HISEQ:969:HM2KJBCX2:2:1102:17420:30233 2:N:0:ACTATGCA
TGGAGAGGAGATCCCAACTATCCCTATTAATCATTACGTCAATCCTAGAAACCAACAAAATAGGATCAAACGTCCTATTTCATTATTCCATGCTAATGTATTCAAGCGTTAGCCTGCTTTAAACACTCTAATTTTTTCAAAGTAACAGTCCTGTTTCCCTGCAACACCAAATTAATGACATTACAGTTCTTCAAGAAGGAGGAACCAGTAAAGCCAGTACATACCAGAGGCACGACCAACCTACTAATCCCGAAATTCAACTACGAGCTTTTTAACTGCAACAACTTTAATATACGCTATTGGAGCTGGAATTACCGCGGCTGCTGGCACCAGACTTGCCCTCCAA
+
DDDDDIIIIIIHIIIIIIIIIIIIIIIIIIIIIIHIIHIIIIIIIIIIIIIGIHIIIEHIIIIGIIHIIIIGHHHIIIIIHIIIIIIIGHIIGIIHHHHHHCFEHHHHHIIHHIIGIIHHIIIIFIIIIGIIIIIIIIIHI;;II9IIIIIHIIIIHIIIHIIIIHIIHHIIGIHIIIGIHHIIIIIIIIIIIGIIIIIGIIIFIIIIGIIIGIIIIGIIIIIIIIIHHGIIIGIGIHHIIHHGCIIFIIIIIIIIIIGIIIIIIIIIIIIIIIIIIIIIIIIIIIHIIIIIHIIIIIIIIIIIIIIIIIIIIIIIIHIIIIIIIIIIIIIIIIIIIIIIIDDDDD
@HISEQ:969:HM2KJBCX2:2:1102:12914:30937 2:N:0:ACTATGCA
TGGAGAGGAGATCCCAACTATCCCTATTAATCATTACGTCGATCCTAGAAACCAACAAAATAGGTTCGATCGTCCTATTTCGTTATTCCATGCTAATGTATTCAAGCGCGAGCCTGCTTTAAGCACTCTAATTTTTTCAAAGTAACAGTCCTGTTTCCCCGCAACAACAAATTAATGCCATCACGGTTCTACAAGAGGGAGGGACCAGTGAGGCCAGTGCATACCAGTGGCACGACAAACCTACTGGCCCCGAAATTCAACTACGAGCTTTTTAACTGCAACAACTTTAATATACGCTATTGGAGCTGGAATTACCGCGGCTGCTGGCACCAGACTTGCCCTCCAA
+
DDDAAIIIHIFEHIIIIIIHIIIIIIIIIIIIIIIIIIIIIIIIIHIIIHIIFHIIIHHGIHIHHHIDHIIIHHIIIHHIGIIIFIIIEHIIIIIIIIIHIHHHIIIIIIIHIIIIIHIHIIIIIHHIHHIIIIHHIGHHIIHHHHIIHIIIHHHIIIIHIIIIIIIIIIHEHIIIIHIIIIIIIIIIHIIIIIIIIIIIIIIIIIIIIIIIIIIIIIIIIIIIIIIIIIIIIIIIIIIIIIHHHIIIHGHIIIIIIIIIIIIIIIIIIIIHIIIIHIIIIIIIIIIIIIHIIIHIIIIIIIIIIIIIIIIIIIIIIIIIIIIIIIIIIIIIIIIIIIIIIDDDDD
@HISEQ:969:HM2KJBCX2:2:1102:15457:30032 2:N:0:ACTATGCA
TGGAGAGGAGATCCCAACTATCCCTATTAATCATTACGTCAATCCTAGAAACCAACAAAATAGGATCAAACGTCCTATTTCATTATTCCATGCTAATGTATTCAAGCGTTAGCCTGCTTTAAACACTCTAATTTTTTCAAAGTAACAGTCCTGTTTCCCTGCAACACCAAATTAATGGCATTACAGTTCTTCAGAAAGGAGGAATCAGCGAAGCCAGTGCATACCAGTGGCACGACCAACCTGCTGACCCCGAAATTCAACTACGAGCTTTTTAACTGCAACAACTTTAATATACGCTATTGGAGCTGGAATTACCGCGGCTGCTGGCACCAGACTTGCCCTCCAA
+
DDDDDIIIIHHIIIIIIIIIIIIIIIIIHIIHIHIIIIICHIIIHIHHHIIIIIIIIIIIIIIIIIIIIIIIHIIIIIIIIIIIIIIIIIIGEHIHIIIIIGHIHIIIIIIIIIIIHIIIIHIIIIHIIIIIIHGIIIIIIIIIIIIIIIHIIIIIIIIIHIHIHIIIIIHHHIIIIIIIIIIIIIIIIIIIIIIIIIIIIIIIIIIIIIIIIIIIIIIIIIIIIIIIIIIIIIIHIIIIHIIHGIIIHIIIIIIIIHIIIIIIIIIIIIIIIIIIIIIIIIIIIIIIIIIIIIIIIIIIIIIIIIIIIIIIIIIIIIIIIIIIIIIIIIIIIIIIIIIIIDDDDD
@HISEQ:969:HM2KJBCX2:2:1102:13479:32665 2:N:0:ACTATGCA
TGGAGAGGAGATCCCAACTATCCCTATTAATCATTACATCGATCCTAGAAACCAACAAAATAGAATTGGATGTCCTATTTTATTATTCTATGCTAATGTATTCAAGCGTGAGCCTGCTTTAAACACTCTAATTTTTACAAAGTAACAGTCCTAATTCCCTGTGACACCAAATTAATGGCATTACGGTTCTTTAAAAGATGAGAAATCAATAATATCAGTACATACCAACGGTATGACCAAAACATTGATTCCGAAATTTAACTACGAGCTTTTTAACTGCAACAACTTTAATATACGCTATTGGAGCTAGAATTACTGTGGCTGCTAGCACCAGACTTGCCCTCCAA
+
DDDDDHHIHEEFEHIFCHIHHEHHHIIGEHEHHGHHIHIHGIHHIGFHHIGIHIHHHCGHIGHHHIHIIHGHHHIG1CGHHHHIHHEGHHHIHHHGHHIIGFIHHGIHHIIIGIHHIGHHHHHHHIIIIHHHIIIIHHIHIHHHHGIIIIHHIHHHIIHIIIIIHIIIIIIIIIHIIIHHHHIGIIIIIIHIIIIIHHHHIIIIIIIIIHIIHIIIIIIIIIIIIIIIHIHIIIIIHHHIHHIIIHIIIIIHGIIIIIIIIIIHCIIIGIIIIIIIIIIIIIGIIIIIHIIIIHIIIIIHHEIIIHIIIIIIIIIIIIIIIIIIIIIIIIIIIIIIIIIIIHDDADD
@HISEQ:969:HM2KJBCX2:2:1102:17168:32709 2:N:0:ACTATGCA
TGGAGAGGAGATCCCAACTATCCCTATTAATCATTACATCGATCCTAGAAACCAACAAAATAGAATCGGATGTCCTATTTCATTATTCCATGCTAATGTATTCAAGCGTGAGCCTGCTTTAAACACTCTAATTTTTTCAAGGTAACAGTCCTAATTCCCCGTGACACCAAATTAATGGCATTACGGTTCTTTAGAAGGTGAGAAATCAATAATATCAGTACATACCAACGGCATGACCGAAACATTGATCCCGAAATTCAACTACGAGCTTTTTAACTGCAACAACTTTAATATACGCTATTGGAGCTGGAATTACCGCGGCTGCTGGCACCAGACTTGCCCTCCAA
+
DDDDDIIIIHIIIIIIIIIIHIIIIIIIIIIIIIIIIIIIIIIIIIIIIGIIIIIHHHIIIIGIIIIIDHHIHIGHIHIIIHIIIHIIGHFHEHIIHIIIIIIIIIIIIIIIIIIIIIIIIHIIIIHIIIHIIIIIIIIIIIIHIIIIGIIIIIIHHHIIIIIIIIIHHIIIIIIIHIIIIIIIIIIHHHIIIIIIIIIIIIIIIIIIIIIIIIHIIIIIIIIIHIIIIIIIIIIIIIIIIIIIHGIIIIIIIIIIIHEHIIIIIIIIIIIIIIIIIIIIIIIIIIIIIIIIIIIIIIIIIIIIIIHIIIIIIIIIIIIIIIIIIIIIIIIIIIIIIIIIIIDDDDD
@HISEQ:969:HM2KJBCX2:2:1102:19551:32530 2:N:0:ACTATGCA
TGGAGAGGAGATCCCAACTATCCCTATTAATCATTACGGCGGTCCTAGAAACCAACAAAATAGGACCGCACGTCCTATTCTATTATTCCATGCTAACGTATTCGAGCAAAGGCCTGCTTTGAACACTCTAATTTTTTCAAAGTAAAAGTCCTGGTCCCCAACACACCCAGTGAAGGGCATGCGGTTCTCCAGAAGAGAAGGCCCGGCCGGACAAGTGCACGCGGTGAGGCGGACCTGCCAGCCAGGCCAAAGGTTCAACTACGAGCTTTTTAACTGCAACAACTTTAATATACGCTATTGGAGCTGGAATTACCGCGGCTGCTGGCACCAGACTTGCCCTCCAA
+
DDCBDHIGIHHHHIHEHHHIHIIHIIIIIIIHIIIIIHHII/CEHICEGHIHHEHIHIIIHIHHHIHDHC?EGHIICHHICHHIEGHEHIHFHHIHHIEHIHHEHFHHIHHDHHIHIHHIIGGHHIIIHHIIIIIIIIIIHHHIIIIIIHHHCFHIIIIIIIHIIIIHHGFHHIIIIIIIHHIIIIGIHIIIIIIIIIIIIHIIIIGIIIIIIHIHIIIIIIIIIIIIIIIIIIIIIIIIIHHIIGHHGIHIIIHHIIIIIIIIHHHHIIIIIIIIIIIIIHHIIIIIIIIIHIHIIIIIIIIIIIIIIIIIIIIIHIIIIIIIIIIIIHHIIIIIIIHDDDDD
@HISEQ:969:HM2KJBCX2:2:1102:18410:32964 2:N:0:ACTATGCA
TGGAGAGGAGATCCCAACTATCCCTATTAATCATTACGTCAATCCTAGAAACCAACAAAATAGGATCGAACGTCCTATTTCATTATTCCATGCTAATGTATTCAAGCGTTAGCCTGCTTTAAACACTCTAATTTTTTCAAAGTAACAGTCCTGTTTCCCTGCAACACCAAATTAATGACATTACAGTTCTTCAGAAAGGAGGAATCAGCGAAGCCAGTACATACCAGTGGCACGACCAACCTGCTGACCCCGAAATTCAACTACGAGCTTTTTAACTGCAACAACTTTAATATACGCTATTGGAGCTGGAATTACCGCGGCTGCTGGCACCAGACTTGCCCTCCAA
+
DDDDDIIIIIIIGIIGIIIIHIIIIIIIIIIIIIIIIIIIIIHIIHIIIIIIIIIIIIGHIHHIIIIGIGHHHHIIFHIIIIIHIIIIEHIIEHHHHHHIHIIIIIIIIIHIHIIIIIIIIIIIIIIHIIIHIHHIHIIIIIHIIIIIHHIIIIIIIIIIIIIIIIIIIIIIIIIIIIIIHIIIIIIHIIGIIIIIIIIIIIIIHIIIIIHIIIIIIHIIIIIIIIIIIIIIIIIIIIIIIIIHHIIIIIIIIIIIIIIIIIIIIIIIIIIIIIIIIIIIIIIIIIIIIIIIIIIIIIIIIIIIIIIIIIIIIIIIIIIIIIIIIIIIIIIIIIIIIIIIIDDDDD
@HISEQ:969:HM2KJBCX2:2:1102:1903:33234 2:N:0:ACTATGCA
TGGAGAGGAGATCCCAACTATCCCTATTAATCATTACGTCGATCCTAGAAACCAACAAAATAGAATCAAACGTCCTATTTCATTATTCCATGCTAATGTATTCAAGCGTAAGCCTGCTTTAAACACTCTAATTTTTTCAAAGTAACAGTCCTGATTCCCCACGACACCAAATTAATGACATCGCGGTTCTTCAGAAGGTAGGAACCGATAATGCCAGTGCGTACCGAGGCACGACCAACAATTCGATCCCGAAATTCAACTACGAGCTTTTTAACTGCAACAACTTTAATATACGCTATTGGAGCTGGAATTACCGCGGCTGCTGGCACCAGACTTGCCCTCCAA
+
DDDDDIIIIIHHHIIIIIIIIIIIIIIIIIIIIIIIIIIIIIHHIIIHHHHHIIIIIIIIHIIHHIIIIIIIIIHIIIIIIIIIIIIHIIIIIIIHHIIHGHHIHHGHHIIIIIGIHHHFHHHIIIIHIIIIHHHHHIHIIIHHIIHHHGIIHHHHIIIIIIIIIIIIHHIHIIIIIIIIIIIIIIIHIIHIIIIIIIIIIIIII=IIIIIIIIIIIGIGIIIIIIIIIIIIIIIIIIIIIIHEIIHIIGIIIIIIIIIIIIIIIIIIIIIIHGIIIIIIIIHIIIIIIHIIIIIIIIIIIIIIIIIIIIIIIIIIIIIIIIIIIIIIIIIIIIIIIIIIDDDDD
@HISEQ:969:HM2KJBCX2:2:1102:18124:33406 2:N:0:ACTATGCA
TGGAGAGGAGATCCCAACTATCCCTATTAATCATTACTTCGGTCCTAGAAACCAACAAAATAAAACCAAAGTCCTATTTTATTATTCCATGCTAATGTATTCAGGCGTAGGCCTGCTTTAAACACTCTAATTTTTTCAAAGTAAAAGTCCTGGTTCCCTGCCGCACCGAATAAACGACACGACAGTTTACCAGAAGGGAAGACCCAGCCAGGACAGTACAAACCCTAAGGCAGACCGTCCAACCAGGCCTAAAATTCAACTACGAGCTTTTTAACTGCAACAACTTTAATATACGCTATTGGAGCTGGAATTACCGCGGCTGCTGGCACCAGACTTGCCCTCCAA
+
DDCDDIGGHHHIGHIGHIIHIIIIIIIIIHIIIIIHHHIIIIIHIIIIIIIIIHIEHHIGIGHIIHIIIIIIIHIIIHHIIIIIHHHHHIGEGEHIIIIIHIIIIIIIIIHIIIIIHIHIIHIHIHIHIHIFHHHHIIIIIIIIIIIHIIGIIIIIIIIIIIIIIIIIIHIHHIIIIIIIHFEIIHIIIHIIIIIIIIIIIIIIIIIIIIIIIIIIHIIIIIIIIIIIIIIIIIHIIIIIIIIHIIIIIIIIIIIIIIIIIHIIIIIIIIIIIIIIIIIIIIIIIIHHIHHHHIIIIIIIIIIIIIIIIIIIIIIIIIIIIIIIIIIIIIIIIIIIIIIIDDDDD
@HISEQ:969:HM2KJBCX2:2:1102:12235:33773 2:N:0:ACTATGCA
TGGAGAGGAGATCCCAACTATCCCTATTAATCATTACATCGATCCTAGAAACCAACAAAATAGAATCGGATGTCCTATTTCATTATTCCATGCTAATGTATTCAAGCGTGAGCCTGCTATAAACACTCTAATTTTTTCAAGGTAACAGTCCTAATTCCCCGTGACACCAAATTAATGGCATTACGGTTCTTTAGAAGGTGAGAAATCAATAATATCAGTACATACCAACGGCATGACCGAAACATTGATCCCGAAATTCAACTACGAGCTTTTTAACTGCAACAACTTTAATATACGCTATTGGAGCTGGAATTACCGCGGCTGCTGGCACCAGACTTGCCCTCCAA
+
DDDDDIIIIIIIIIIIIIIIIIGIIIIIIHHIIIIHHIIIIIIIIIIIIIIIHIHIIIIHIIIIIIIIIHIHIIIIIIIIIIIIIIIIHIFHHHIIIIIHIIIIIIIHHHIHGIGHIIIIIIIIIIHIIIIIHIIIIIIIIIIIIIIIIIIIIIIIIIIIIHHIIIHIIIIIIIIIIIIIIIIIIIIIIIIIIIIIIHIIIHIIIIIIIIIIIIIIIIIIIIIIIIIIIIIIIIIIIIIIIIIHHFIIIIIIIIIIIIIIIIIHIIIIIIIIIIIIIIIIIIIIIIIIIIIIIIIIIIIIIIIIIIIIIIIIIIIIIHIIIIIIIIIIIIIIIIIIIIIIIIDDDDD
@HISEQ:969:HM2KJBCX2:2:1102:12954:33573 2:N:0:ACTATGCA
TGGAGAGGAGATCCCAACTATCCCTATTAATCATTACGGTGATCCTAGAAACCAACAAAATAGAACCATGCCGTCCTATTCTATTATTCCATGCTAATGTATTCGAGCAAAATGCCTGCTTTAAACACTCTAATTTTTTCAAGGTAAAGGTCCTGGTTCCACATGACACCCAATTAAGGACATCATGCTTCTCCAGAAGGTGAGAAATCAACTGCGACAGTTCATACCCCTTAAGGCACGACCATCACGTCAATCCCGAAATTCAACTACGAGCTTTTTAACTGCAACAACTTTAATATACGCTATTGGAGCTGGAATTACCGCGGCTGCTGGCACCAGACTTGCCC
+
DBDDDIIIIIIIHIIIIIIIIIIHIIIIIIIIIIIIIIGIIIIHIIIIIIIIHHGHHIIIIIIHHHIIIIIIIHHHIIHIGIIIIIIIIHHIHHIIHIIIIIHHHIIIIIIIIIHHIHIHHHIHHHHIIIIIIIIIIIIIIIIIIHIHIIIIIIIIIIIIIIIIHIIIIHIIIIIIHIIIIIIIIIIIIIIIIIIIIIIIIIIIIIIIIIIIIIIIIIIIIHIIIIIIIIIIIIIIIIIIIIIHHHIIIIIIHHIIIIIIIIIIIIIIHHIIIIIIIGIIIIIIIIIIIIIIIIIIIIIHIIIIIIIIIIIIIIIIIIIIIIIIIIIIIIIIIIIIIIIIIIDDCDD
@HISEQ:969:HM2KJBCX2:2:1102:15771:34354 2:N:0:ACTATGCA
TGGAGAGGAGATCCCAACTATCCCTATTAATCATTACATCGATCCTAGAAACCAACAAAATAGAATCGGATGTCCTATTTCATTATTCCATGCTAATGTATTCAAGCGTGAGCCTGCTTTAAACACTCTAATTTTTTCAAGGTAACAGTCCTAATTCCCCGTGACACCAAATTAATGGCATTACGGTTCTTTAGAAGGTGAGAAATCAATAATATCAGTACATACCAACGGCATGACCGAAACATTGATCCCGAAATTCAACTACGAGCTTTTTAACTGCAACAACTTTAATATACGCTATTGGAGCTGGAATTACCGCGGCTGCTGGCACCAGACTTGCCCTCCAA
+
DDDDDIHIIIIIIIIIIIIGHIIIIHIIHIIIIIIIIIIIIIIIIHIIIIIIIHIIIHIFHIIIIIIHIIIIHHIIIIIHIHIHHIIDHHHHHIIG?IIHHIHIIIHIIIIIIHIIIIHHHIIIIIIIIHIIHIIHHIHGIIIIIHIHHHIIIIIIIIIIIIIIIIIIIIIIIIIIHGIIHHHIIIIIIIIIIGIIIIIIIIIIIIIIIIIIIIIIIIIIIIIIIIIIIIIIIIIIIIIIIIIIHFIIHIIIIIHIIIIIIIIIIIIIIIIIIIHGIIIIIIIIIIIIIIHIGIIIIIIIIIIIIIIIIIIIIIIIIIIIIIIIIIIIIIIIIIHIIIIIIIDDDDD
@HISEQ:969:HM2KJBCX2:2:1102:17580:35479 2:N:0:ACTATGCA
TGGAGAGGAGATCCCAACTATCCCTATTAATCATTACGTCAATCCTAGAAACCAACAAAATAGGTTCGAACGTCCTATTTCATTATTCCATGCTAATGTATTCAGGCGCTGGCCTGCTTTAAACACTCTAATTTTTCAAAGTAACAGTCCCGTTTCCCCGCAACACCAAATTATTGGCATTACGGTTCTACAAGAAGGAGGAATCAGCAAGCTAGTACATACCAGTGGCAAGACCAACCTGCTGATCCCGAAATTCAACTACGAGCTTTTTAACTGCAACAACTTTAATATACGCTATTGGAGCTGGAATTACCGCGGCTGCTGGCACCAGACTTGCCCTCCAA
+
D0DDDHIIIIIIIIIIIIIIIIIIIIIIGIIIIIIIIGHIIIIHIIIIIIIIHIIIIHHHIIGHHGHHIIIIIIIIGIIIIIIIHIIHIIIHIIIIHHHIIIIIIIIIIHIIHIIIIIIIIHHIHIIIIIIIIIHHHIIHHIIIIIIIIIIIIIIIIHIIHIIIIIIIHHHFGFHIIIIIIIIIIIIIIIIIIIIIIIIIIIIIIIIIIIIIIIIIHIIIIIIIIIIIIIIIIIIIIIIIIHHIIIIIHIIIIIIIIIIIIIIIGIIIIIIIIIIIIIIIHIIIIIIIIIIIIIIIIIIIIIIIIIIIIIIIIIIIIIIIIIIIIIIIIIIIIIIIIIIDDDDD
@HISEQ:969:HM2KJBCX2:2:1102:10785:34832 2:N:0:ACTATGCA
TGGAGAGGAGATCCCAACTATCCCTATTAATCATTACATCGATCCTAGAAACCAACAAAATAGAATCGGATGTCCTATTTCATTATTCCATGCTAATGTATTCAAGCGTGAGCCTGCTTTAAACACTCTAATTTTTTCAAGGTAACAGTCCTAATTCCCCGTGACACCAAATTAATGGCATTACGGTTCTTTAGAAGGTGAGAAATCAATAATATCAGTACATACCAACGGCATGACCGAAACATTGATCCCGAAATTCAACTACGAGCTTTTTAACTGCAACAACTTTAATATACGCTATTGGAGCTGGAATTACCGCGGCTGCTGGCACCAGACT
+
DDDAAHHIIIGIIH?GHHHHIIIHHIIIHHIHIIIIEHICHHHEHHIIIHHHHHIHIIIHHIGCEH@G@GHIIHGIIGIHEHIIIEHHHHHHIIIHIIIIIIIHHHFFHHIIHEHGIIIHHHIHIHHHHHIIIHCFHIIHHHHIIIIHIHGGHHHHCHHHHIIHHHHHIHHGGHHHIIIIIIHIHHGCHHHHIIIIHHHIIIIIIFHIHHHHEGHIIHHHIIIIIIIIII=IIHGDIH<H@HHHFIIIGIDHHIHHHEGHHHDIIIHIIGIIIHIIIIIIHGCHGEHIIIHHIHHHIGHHGHHHHH?HGEIIIIIIIHIIIIIIIHHGIIIGDDDDD
@HISEQ:969:HM2KJBCX2:2:1102:19701:35817 2:N:0:ACTATGCA
TGGAGAGGAGATCCCAACTATCCCTATTAATCATTACGTCGATCCTAAAAACCAACAAAATAGAATCAAACGTCCTATTTCATTATTCCATGCTAATGTATTCAAGCGCGAGCCTGCTTTAAACACACTAATTTTTTCAAAGTAACAGTCCTGATTTCCCGCGACATCAAATTAATGACATCGTGGTTCGTCAGAAGGTAGGAATCAATTTGACCAGTACGTACCGAGGCACGACCGATCAACTGATCCCGAAATTCAACTACGAGCTTTTTAACTGCAACAACTTTAATATACGCTATTGGAGCTGGAATTACCGCGGCTGCTGGCACCAGACTTGCCCTCCAA
+
BB@B@DEH1GHEE@CFHIIGG11<DFGHH@C1<D@GH1D@</DF0D@GGCC<C<C=11FEHEHHIE<F?11<CCCHGHIH?E@@@C1<CEHHHIFHIGEHHHEHHHFHHHHHHHCHGHHGFHHHHHIIHG@DHEHGCF@CIHIHHHHFGEHIHH7DGHHHHGIHHHEDCHH@@IHHHHHGIHHGHC?IHHEHIHEHHHEHCIIIHHIHHHIHHI<HHHIHHD@HIIFGIIHIIHHEHEHIIHDFFCHHDFHHIHHHG?HIHIIIIIHHIIEIIIHHHHIIIIHHF<CHHEIHGHIIGIHHEIHFFGIIIIIHHDE?HIHHIIIHGIHIIHHEIHGCDHHHB@DDA
@HISEQ:969:HM2KJBCX2:2:1102:20515:35908 2:N:0:ACTATGCA
TGGAGAGGAGATCCCAACTATCCCTATTAATCATTACTCCGGTCCCGAAGGCCAACACAATAGGACCAGACTCCTATCACGTTATTCCATGCTAATGTATTCAGAGCATAAGCTTGCTTTGAGCACTCTAATTTTTTCAAAGTAACAGCGCCGGAACCGCGACCCAGCCAATTAAGGCCAGGAGCACGCCGCCGACAAAAGGGACGGAAGGGCAGGTGCACACCGAGTAGGCGGACCGACCCTTACGACCCAAGATCCAACTACGAGCTTTTTAACTGCAACAACTTAAATATACGCTATTGGAGCCGGAATTACCGCGGCTGCTGGCACCAGACTGCCCTC
+
DDDDDIIIIIIIIIIIIIIIIIIIIHIIHIIIIIIIIIIIIGIIIIIIHIIGIIIIIIIGIGFHFHIIHIIIIGHHIIIIIIIIIIIHEEHHHHIIIHIIIHHIHIIIIIIIIIIIIIIIIIIIIIHIIIIHIIIIIIIHIHHHIHIIIHIHIHHHIIIIHHIIIHIIIHIIIHIIIIHHIIIHIHIIIIIIIIIHIHIIIIIHIIIIIIIIIIIIIHHIIIIIIIIIIIIIIIIIIIIIIHHHIIIIIIIIIIIHIIIHIIIIIIIIIIIIIIIIIIIIIIIIIIIIIIIIIHIIIIIIIIIIIIIIIIIIIIIIIIIIIIIIIIIIIIIIIIIIIDDDDD
@HISEQ:969:HM2KJBCX2:2:1102:11090:36435 2:N:0:ACTATGCA
TGGAGAGGAGATCCCAACTATCCCTATTAATCATTACGGTGGTCCTAGACCAACAAAATAGAACCAACGTCCTATTCTATTATTCCATGCTAATCTATTCAAGCAAAAGCCCGCTTTAAACACTCTAATTTTTTCGAGGTAATGGTCCTGGTTCCCCGACACACCCAATAAAGGGCATACCGGCTCACCAGAAGGATAGACCCGACAGCAGAACAGTACTCGCCAGAGACGGACCGTCCGGTCAGGCCTAAAATTCAACTACGAGCTTTTTAACTGCAACAACTTTAATATACGCTATTGGAGCTGGAATTACCGCGGCTGCTGGCACCAGACTTGCCCTCCAA
+
DAADDCH@G@@GEEHEHEHHIEH@GFHHGCHHHHHIIHIIIHHHIIHHHHEGHHEH?11CFHGGFHHIHEECECGE1CCFHCEHEHHHEG@CCHHHEHHFGC<IHHEHEFEDHG?HIIIIIIIIIIIHHIDEFGHHEEIIHHAGFIIIIIHE<GHHCHHHH@EGAGEHHEHIIIIIIHDGIHHHIHIHIIIHIIIHHIIHIIHEIIHFHEG?IHIIHHHHIHEHHEEHIHIIHDHIGIIFIHHHIIHHEIHFIHHIIIHEHIHEHHEIIIIHIHGFHHHIHFDHHFHHIGHHIHG1HIIIIIIIHHHIIIHIIHHIIIIIFHIIHIHIIIIHEHEGIIHADD?D
@HISEQ:969:HM2KJBCX2:2:1102:15118:36165 2:N:0:ACTATGCA
TGGAGAGGAGATCCCAACTATCCCTATTAATCATTACGTCAATCCTAGAAACCAACAAAATAGAATCAAACGTCCTATTTCATTATTCCATGCTAATGTATTCAAGCGTAAGCCTGCTTTAAACACTCTAATTTTTTCAAAGTAACAGTCCTGATTCCCCACGACACCAAATTAATGACATCGTGGTTCTTCAGAAGGTAGGAACCAATAATGCCAGTGCGTACCGAGGCACGACCGACAATCTGATCCCGAAATTCAACTACGAGCTTTTTAACTGCAACAACTTTAATATACGCTATTGGAGCTGGAATTACCGCGGCTGCTGGCACCAGACTTGCCCTCCAA
+
DDDDDIIGIHHIIIIIIIIIIIHIIHIIHIIIIIIHIIIIIIIHIIGHHIIIIIIIIIIIIIHIIIIIIHIIHIIHIIIIIIIIIIHIIIIIIIIIIIIIIHIIIIIIIIIIIIIIIIIHIIIIIIIHIIIIIIHIIIIIIIIIIIIIHIIIIIIIIIIIIIIIIIIIIIIIIIIIIIIIHIIIIIIIIIIIIIHIIIIIIIIIIIIIIIIIHIIIIIIIIIIIIIIIIHIIIIIIIIIIIIHHIIIIIIGIIIIIIIIIIHIIIIIIIHIIIIIIIIIIIIIIIIIIIIIIHIIIIIIIIIIIIIIIIIIIIIIIIIIIIIIIIIIIIIIIIIIIIIIIDDDDD
@HISEQ:969:HM2KJBCX2:2:1102:18283:36437 2:N:0:ACTATGCA
TGGAGAGGAGATCCCAACTATCCCTATTAATCATTACGGTGGTCCTAGAAACCAACAAAATAGAACCACAACGTCCTATTCTATTATTCCATGCTAATCTATTCAAGCAATAGCCCGCTTTAAACACTCTAATTTTTTCAAGGTAATGGTCCTGGCTCCCCAACACACCCAATTAAGGACATACTGGTTCACCAGAAGGAAGACCCGACAACAGGACAGTACTCGCCAAAGACGGACCGCCCGGCCAAGTCTAAAATTCAACTACGAGCTTTTTAACTGCAACAACTTTAATATACGCTATTGGAGCTGGAATTACCGCGGCTGCTGGCACCAGACTTGCCCTCCAA
+
BBBDD?EECGCEG@H1@DGHH1FEFCGHIEHEHHGHFH=HCEEHHIIEFHI1FHHIIHC?@GEGHH?1EHIH<E<EGEEFHEHECC<<1<FCC?C@C1EG@<HIIIIIHFGHEHCCEGHHIEGGHIHG&FCHFHHEGCE7HHHHHHIHFHEHHABFCHHFEEF=EBDCHIHHEBHHAHHIHFHHHEFDHHIGIIIIIHHHHHIHEHHHGCIII<HHIIHHIIH<HIHIII=IHIHHHIHIHIHFEHHGEGIHHHGD1CCHIHHFHHHHIIIFHHHHHHEHHGH@HF1HHHHFHHHHHIHHHGIIIIIIHIHIIHHHHCIIHHEIIHHEHHHIIHCEEEHHIIDDDDD
@HISEQ:969:HM2KJBCX2:2:1102:4403:37007 2:N:0:ACTATGCA
TGGAGAGGAGATCCCAACTATCCCTATTAATCATTACGGCGATCCTCAAACCAACAAAATAAGACCGCTGTCCTATTCCATTATTCCATGCTGGCGTATTCAAGCTTCAAGCCTGCTTTGAACACTCTAATTTCTTCACAGTAAACCCGGTTCCCACCCCAGCCATTCCTGACCAGAGCGTTCCCCGATAGTGAGACTCGATGCATCAGTGCAGCCCTTGCGGGAGACCAACGATCTCATCTTATGTCCGACTACGAGCTTTTTAACTGCAACAACTTTAATATACGCTATTGGAGCTGGAATTACCGCGGCTGCTGGCACCAGACTTGCCCTCCAA
+
DCCDDHIIIIHHIHHIIIII@HIIIIIIIIIIIIIIIHIGIHIIIFHHIIHIHIIIIEHIIIIIIIHIIIIIHHIIHHIIIIHIIHIEHHHHHIIIIHIHFIIIIIIIIHHIHIIIIHHHEHHHHIIHIIIIIIIHEHHHHHIGHIIHIHHHHIC?HIIIHIIHIIIIIHHIIIIHHIIIIIIIIIIIIIIIIIIIIIIIIIIIIIGIIHHHHHHIIHIIIIIIIIIHIIIIIIIHIIHHIIIIIIIHIIHHIIIIIIIIIIIIIHIIIIIIIHHIIIIIIIIHHIIIIIIIIIIIIIIIIIIIIIIIIIIIIIIIIIIIIIIIIIIIIIIIDDDDD
@HISEQ:969:HM2KJBCX2:2:1102:1253:37434 2:N:0:ACTATGCA
TGGAGAGGAGATCCCAACTATCCCTATTAATCATTACGTCAATCCTAGAAACCAACAAAATAGGATCGAACGTCCTATTTCATTATTCCATGCTAATGTATTCAAGCGTTAGCCTGCTTTAAACACTCTAATTTTTTCAAAGTAACAGTCCTGTTTCCCTGCAACACCAAATTAATGACATTACAGTTCTTCAGAAAGGAGGAATCAGCGAAGCCAGTACATACCAGTGGCACGACCAACCTGCTGACCCCGAAATTCAACTACGAGCTTTTTAACTGCAACAACTTTAATATACGCTATTGGAGCTGGAATTACCGCGGCTGCTGGCACCAGACTTGCC
+
DDDA@HHEEC@1D@HHEHGHG1DC<DCGHHHIHGIIFCGHEE@CHHHHEH@HIIE@1FHIFIHF1DGCEH@C<<0<F@11DG@<D<<DCGIH@HHHIHHGE?<CH<HHIHH@HFHHHIHHFCCHHIICHGBCHHFF<GH2GCGFGF1G<1HHCHHCDF9HHGFHEH?DF<HECCII:IHHHHDHFHIHEHEGIIHIIIHHIIIHIHCCHHEIFEFIGHIIIHGEHHHCHHIIIHD?HHDCFHD1>C<<HCFC@CDHHHHEHGIHC1HCGHHHHGCIIHHEIIHIHHIGHHH=HIIHEHEHHIIHHGHEHEFHDCDHHFD1HIIIIHGHHGHHCCIDDD?B
@HISEQ:969:HM2KJBCX2:2:1102:12233:37597 2:N:0:ACTATGCA
TGGAGAGGAGATCCCAACTATCCCTATTAATCATTACGGCGGTCCTAGAAACCAACAAAATAGGACCGCACGTCCTATTCTATTATTCCATGCTAACGTATTCGAGCAAAGGCCTGCTTTGAACACTCTAATTTTTTCAAAGTAAAAGTCCTGGTCCCCAACACACCCAGTGAAGGGCATGCGGTTCTCCAGAAGAGAAGGCCCGGCCGGACAAGTGCACGCGGTGAGGCGGACCTGCCAGCCAGGCCAAAGGTTCAACTACGAGCTTTTTAACTGCAACAACTTTAATATACGCTATTGGAGCTGGAATTACCGCGGCTGCTGGCACCAGACTTGCCCTCAA
+
DDDDDICHHHEHGHHIIHHIEHHHHIIIHHHEGHIIIIED/ECECHIIGHG@DGHHIIIIHEHIHICHEHHID@CHIIHHIIIIIIHGHIICCEHHHHHIGFHHHHHHHHHHHIGHHIIIHHGFEHHFHHFHFHHIHHIIGHHGGFHIHHIIHHHHHHIIIHEHHHGHEHHIIIHIIHHIIIIIHIIHHEHIIHIIIIHIHHHHHHIHHIII=IIHIHHDHEIIIIIHHEEIIIIIGIHIHHEHHIHHGIIIIIIIHHHIIIIIHHHIHIHHDFHIIHHEFHIIIIIIIIIIIIIIIIIIIIHHEIHIIIIIIIIGIGHHGHIIIGHIIIIIIIHIIGDDDDD
@HISEQ:969:HM2KJBCX2:2:1102:5138:37039 2:N:0:ACTATGCA
TGGAGAGGAGATCCCAACTATCCCTATTAATCATTACGTCAATCCTAGAAACCAACAAAATAGGATCAAACGTCCTATTTCATTATTCCATGCTAATGTATTCAAGCGTTAGCCTGCTTTAAACACTCTAATTTTTTCAAAGTAACAGTCCTGTTTCCCTGCAACACCAAATTAATGACATTACAGTTCTTCAAGAAGGAGGAACCAGTAAAGCCAGTACATACCAGAGGCACGACCAACCTACTAATCCCGAAATTCAACTACGAGCTTTTTAACTGCAACAACTTTAATATACGCTATTGGAGCTGGAATTACCGCGGCTGCTGGCACCAGACTTGCCCTCCAA
+
DDDDDIIIIIIIHIIIIIIIIIIIIIIIIIIIIIIIIIIIIIIIIIIIIIIIIIIIIIIIIIHIIHIIIIIIIIIIIIIIIIIIIIIIIIIIHIIIIIIIIIIIIIIIIIIIIIIIIIHIHIHIIIIIIIIIIIIIIIIIIIIIIIIIIIIIIIIIIHIIIHIIIIIIIIIHIIIIIIIIIIIIIIHIIHIIIIIIIIIIIIIIIIIIIIIIIIIIIIIIIIIIIIIIIIIIIIIIIIHIIIHHGIIIIIIIIIIIIIIIIIHIIIIIIIIIIIIIIIIIIIIIIIIIIIIIIIIIIIIIIIIIIIIIIIIIIIIIIIIIIIIIIIIIIIIIIIIIIIIIIDDDDD
@HISEQ:969:HM2KJBCX2:2:1102:20538:37818 2:N:0:ACTATGCA
TGGAGAGGAGATCCCAACTATCCCTATTAATCATTACATCGATCCTAGAAACCAACAAAATAGAATCGGATGTCCTATTTCATTATTCCATGCTAATGTATTCAAGCGTGAGCCTGCTTTAAACACTCTAATTTTTTCAAGGTAACAGTCCTAATTCCCCGTGACACCAAATTAATGGCATTACGGTTCTTTAGAAGGTGAGAAATCAATAATATCAGTACATACCAACGGCATGACCGAAACATTGATTCCGAAATTCAACTACGAGCTTTTTAACTGCAACAACTTTAATATACGCTATTGGAGCTGGAATTACCGCGGCTGCTGGCACCAGACTTGCCCTCCAA
+
CDDDDIIIIIIIIHIIHIIIIIIIIIIIIIIIIIIIIIIIIIIIHIIIIIIIIIIIIIIHIIIIIIIIIIIIIIHIIIIIIIHHIIIEHIIHHIICHHIIIIIIHIIIIHIIHHIIIHIIIHIIIIHHIIIIIIIIIIIIIHIIIIIIIHHHIIIIIIHHHIIIIIIIIIIIIIIIIIIIIIIIIIIIHIIIIIIIIIIHIIIIIIIIIIIIIIIIIIIIIIIIIIIIIIIIIIIIIIIIIIIIHHIIIIIIIIIIIIIIIIIIIIIIIIIIIIIIIIIIIIIIIIIIIIIIIIIIIIIIIIIIIIIIIIIIIIIIIIIIIIIIIIIIIIIIIIIIIIIIIIDDDDD
@HISEQ:969:HM2KJBCX2:2:1102:5917:39282 2:N:0:ACTATGCA
TGGAGAGGAGATCCCAACTATCCCTATTAATCATTACCTCAAGTTCCGAAGACCAACAAAATAGAACTGAGGTCCTATTCCATTATTCCATGCAACATTATTCGGGCGGTGACGCCTGCTTTAAGCACTCTAATTTTTTCAAAGTAAACGTACCGATCGCCCATGACACTCGGTGAAGAGCACCAAGGGACGTGTCGGTAAAATGTTCAGCCAAGAAGTAGCCACCGGCAGGTGGACCGCTTGGCTTGAACTGAGATCCAACTACGAGCTTTTTAACCGCAACAACTTTAATATACGCTATTGGAGCTGGAATTACCGCGGCTGCTGGCACCAGACTTGCCCTCCAA
+
ADAA@HC=C0@H111DGEH11<<GH?CFEEG1DG?GHHF?HEEH?F1<GCCE@1<<@EGE?GHHH@EH@CCGHIICH?GEC?GEHFC1EHHI?CHCCF?DG5CDGC=HGEHHHHHCB1GHGHHHHGHF?G@GHHH@DD.6EHHE<@CHE@CHEECHHIHFGFDCEHIEHDCG=8DIIIHGC;CIIIIIIH@E<HE@FCFFC@HHGHHFHEHHIHE@IIIIIHHHFCEHFD?HFDHIHHIFGEEG@DCF@HIHHFHIIHIHGE@HDIHH@G@H@E?CDDD1D<GF<C<1CHFHHCHDEHFHGCCHHECIHH?HD<DCE<HIIHHHHCHHEHIIHHHHEIIHG<0@@DB
@HISEQ:969:HM2KJBCX2:2:1102:8270:39591 2:N:0:ACTATGCA
TGGAGAGGAGATCCCAACTATCCCTATTAATCATTACGGTGGTCCTAGAAACCAACAAAATAGAACCACAACGTCCTATTCTATTATTCCATGCTAATCTATTCAAGCAATAGCCCGCTTTAAACACTCTAATTTTTTCAAGGTAATGGTCCTGGCTCCCCAACACACCCAATAAAGGACATGCTGGCTCACCAGAAGGAAGACCCGACAGCAGACAGTACTCGCCAAAGACGGACCGCCCGGCCAGGCCTAAAATTCAACTACGAGCTTTTTAACTGCAACAACTTTAATATACGCTATTGGAGCTGGAATTACCGCGGCTGCTGGCACCAGACTTGCCCTCCAA
+
DDDDDIIIIHIIIIIIIIIIGIIIIIIIIIIIIIIIIIIHIIIIIIIIIIIIIHIIIGHHIIIIIHIIIIIIIGHHIIIIHIIIIIIIIHIHIIIIIIIIIIIIIIHIIIHIIHIIIIHHEHHIIIHHHHIIIIHIIIIGIIIIIGIIIHIHIIHIIIIIIIIIEHIIHHHIIIIIIIIIIIIIIIIIIIIIIIIIHIIIIIIIIIIIIIIIIIIIIIIIIIIIIIIIIIHHIIIIIIIHIIIIHIIIIIIIHIIGIIIIIIIIIHIIIIIIIIIIIIIHHIIIIIIIIIIHIHIIIIIIIIIIIIIIIIIIIIHIIIIIIIIIIIIIIIIIIHHIIIIIIDDDDD
@HISEQ:969:HM2KJBCX2:2:1102:19941:39823 2:N:0:ACTATGCA
TGGAGAGGAGATCCCAACTATCCCTATTAATCATTACTCATTTCCCCAAAAACCAACAAAATTCGAGATACGAGTCCTAACTTATTATTCCATGCTAATGTATTCATAACTTTCAGCCTGCTTTAAACACTCTAATTTTTTCAAAGTAAAGGTCCTGGATTGCGAACCCAACCCAGTAAAGGGCAGGAACGTTCTCCAGGAAGATGGTAAGCGCGCATCGGCACTCACACACGATACCGTGGCGGGCCAAGCGCACTATACCAGAAATCCAACTACGAGCTTTTTAACTGCAACAACTTTAATATACGCTATTGGAGCTGGAATTACCGCGGCTGCTGGCACCAGACTTGCCCTCCAA
+
DDDDDIIIIIIIIIIIIIIIIIIIHIIIIIIIHIIIIIIIIIIIHIIIIIIIHIHHIIIIIIIHIHIIIIIIHIIIHIIIIIIIIIIIIIIIICHHHIIIHFHHHIIIHHIIIIIIIIIIIIIHIHIIIHHIIIIIIHIIIIIIIIIIHHIHHIIIIIIHHHIIIIIIHHGIHIIIIIGIIIIGIHHIIIIHHIHIIIHIIIIIIIIIIHIIIIIIIHIIIIIIGIIIIIIIHIIIIIIIIHIIIIIIIIIIIIIIHIIIIHIIIIIIIIIIIIIIIIIIIIIIIIIIIIIHHIIIIIIIIIIIHIIIIIIIHIIIIIIIIIIIIIIIIIIIIIIIIIHIIIIIIIIIIIIIIDDDDD
@HISEQ:969:HM2KJBCX2:2:1102:15194:40169 2:N:0:ACTATGCA
TGGAGAGGAGATCCCAACTATCCCTATTAATCATTACGGTGATCCTAGAAACCAACAAAATAGAACCATGCCGTCCTATTCTATTATTCCATGCTAATGTATTCGAGCAAAAATGCCTGCTTTAAACACTCTAATTTTTTCAAGGTAAAGGTCCTGGATCCGCAAGACACCCAATTAAGGACATCAAGTTTCTCCAGAAGGTGAGAAATCAACAGCGACAGTTCATACCCCTTAAGGCATGACCATCACGTCAATCCCGAAATTCAACTACGAGCTTTTTAACTGCAACAACTTTAATATACGCTATTGGAGCTGGAATTACCGCGGCTGCTGGCACCAGACTTGCCCTCCAA
+
DDDADEHIIIIIIHIIIIIIIHEHIIIIIIIIIIIIIIIIIIIIIIIIIIIHIHHIHGIIIH?EHHHFHIIIIHHIIIIIGIIIIIIIFFHHHHHIHIEGCCGHIIHHHHIHIIIIIIIIIIHIGHHHIIHIHGHHIIIHIIIIIIIIIIIHIIHIIHIIHHHHIHHIIIIIIIIIIIIIIIHHHHHHFHHIIIIIIIIIIIIIIIIHIIIIIHIIIIIIIIIIIIIIIIGIIIIHIHHIIIIIIIIIIIHDIIIIIIHIIIIIIIHHGIIIIIIIIIIIIIIIIIIIIIIIIIIIIIIHIIIIIIIIIIIIIIIIIIIIIIIIIIIIIIIIIIIIIIIIIIIIIIIIDCDDC
@HISEQ:969:HM2KJBCX2:2:1102:14787:40778 2:N:0:ACTATGCA
TGGAGAGGAGATCCCAACTATCCCTATTAATCATTACGGTGATCCTAGAAACCAACGAAATAGAATCAGTCCGTCCTATTTCATTATTCCATGCTAATGTATTCAGACGATAGTCTGCTTTAAACACTCTAATTTTTTCAAAGTAACAGTCCTGATTTCCAACCACACCAAATAAATGGCATGAAAGTTCCTCAGAAGGTAGAGATCCATCTCACCAGTGCAGACAATTAAGCCTGACCAATGGGTAGACCCCGAAGTTCAACTACGAGCTTTTTAACTGCAACAACTTTAATATACGCTATTGGAGCTGGAATTACCGCGGCTGCTGGCACCAGACTTGCCCTCCAA
+
BB@0DGHHIG1<GHC@FHIFGHEEFHHEE1FCHHICFHHHHIHHHHIH?FGEH@GFIHEHIHIIHIIGIEHHCC1FHF1D@HE?FGEGHEEHF@EGHI@HCDHEHCHHHIIHIHGHIHIHAGBEHHHHIHHHH@1HHHFFBAEHHFFHEIHHHHHH@HHHHHGHGHH?DHHHGHHHHFHEHIGHIIHIIHIIIIIIHHHIIIIHHGGGHHHIIIIIHIIIHHHIIIIHBIHIHHIIHIHHHIIIIHHHEDE=IHHHH@IGIIIHIIIIIIIIIHHIIIHIIIIIIIHGEHHHHHGIIHHFHIGIIIIHHHIIIIHHHHHIIIIIIHIIIIIIIIIHIHHGIHIDBD@@
@HISEQ:969:HM2KJBCX2:2:1102:1714:41879 2:N:0:ACTATGCA
TGGAGAGGAGATCCCAACTATCCCTATTAATCATTACGGTGATTTAGAAAACAACAAAACAAGACCACCGTCCTATTTTATTATTCCATGTTAATGTATTCAAACGTAAGCCTGCTTTGAACACTCTAATTTTTTCAAGATAAAGGTCCTCGTTTCCCACTACGCTAAATTAATAACATGATGGTTCCCCAGAAGGTAGAAATTCCACACGCCAGTACAGACAATTGCCCGACCAGCGGTAGAACCCCGAAATTCAACTACGAGCTTTTTAACTGCAACAACTTTAATATACGCTATTGGAGCTGGAATTACCACGGCTGCTGGCACCAGACTTGCCCTCCAA
+
DD0@DH001<11<FHIIGIIHIHIIIHHIIIIIIIIII=11<F11<1<DF1<1D<1DGH@<1<1D1<F0/1</01<<CF@111D1<<1<1D1C<//<BH1<11<@@FB0<81<6<H6<6<D16DADGB8HIHEHHEF2:##GG@HCEE<1$8<<C7<FE?CEE0G>HE.E8G@C</?CFC@CH></?/G@CGIHGA0EHGF<000GC?BC1B1<1FGD1AHGHCE<HHCIGIIHC/C>A:D:CEHHIHGHIIIIHIIIIHIIGIIIIIIIIHIIIIIIIIIIIIIIIIIIIIIIIIIIIIIIHIIIIIIHHHHEIIIIIIIIIIIIIIIIIIIIIIIIDDDDD
@HISEQ:969:HM2KJBCX2:2:1102:17034:41568 2:N:0:ACTATGCA
TGGAGAGGAGATCCCAACTATCCCTATTAATCATTACGGTGGTCCTAGACCAACAAAATAGAACCAACGTCCTATTCTATTATTCCATGCTAATCTATTCAAGCAAAAGCCCGCTTTAAACACTCTAATTTTTTCAAGGTAATGGTCCTGGTTCCCCGACACACCCAATAAAGGGCATACCGGCTCACCAGAAGGATAGACCCGACAACAGACAGTACTCGCCAGAGACGGACCGCCCGGTCAGGTCTAAAATTCAACTACGAGCTTTTTAACTGCAACAACTTTAATATACGCTATTGGAGCTGGAATTACCGCGGCTGCTGGCACCAGACTTGCCCTCCAA
+
@D@D@H@=F<1<<1GHECCCD<F1CECHH@EG?1FFHD0<D0011<D@ECHHECE<111DCHGECHHDHEC=EH?<1<C1FE1CCH?11<1D1HHCHFFEFDEDEHFF3H3D@F@?HCIIHHHHF2?EHHHFB?C1<HE<FHHHCCHEGI9IIHEDFHHHHHIHH?HHHCHE?HIGGHHDGIHFGIHGIIHIIIIIHEHGHHHIHHGFEGIHIHHGHHIIIIHHHHGHHHDHGHECFIHHHHGIIHGGGHIIIIHHHIHEHHFHIHHIIHHHHHHHIHIHHGIGIIIHHHGIIIHHIIIIIHGIIIGIIGIIIIHIIHHIIHIIIIIIIIHHHIHIIIDBB@@
@HISEQ:969:HM2KJBCX2:2:1102:21280:41787 2:N:0:ACTATGCA
TGGAGAGGAGATCCCAACTATCCCTATTAATCATTACGTCAACCCTAGAAACCAACAAAATAGGATCAAACGTCCTATTTTATTATTCCATGCTAATGTATTCAAGCGTTAGCCTGCTTTAAACACTCTAATTTTTTCAAAGTAACAGTCCTGTTTCCCCGCAACACCAAATTAATGGCATCACGGTTCTTCAAGAAGGAGGAATCAGCGAGGCCAGTGCATACCATTGGCACGACCAACCTGCTGACCCCGAAATTCAACTACGAGCTTTTTAACTGCAACAACTTTAATATACGCTATTGGAGCTGGAATTACCGCGGCTGCTGGCACCAGACTTGCCCTCCAA
+
<DDD@HHCHHH?1CCC?EEF?@GEEF?HHCCEGECGHHEFG=G?GCHHHFE?DEHHHHHFGHHEH1CF1GHG1<<CD1111<CGHC1<@F<C11<@@C@FG@<FHEHEHFHDC@CC8@CDFFHHFHBF?FEHHHHEFGGHEGGHHIIEHHEHHIHHIIIHIHEGHFHGECHHHIHGHHHHHFFEFGIHFHHHFHCHHHFEIIIIIIHIIHIIIHHGIHHIHGGHHGHIIIHHHHHGHHCHHHHE<HHHBHHHEHFHGHHHHGHHFFFHIIHHFFCHIIIIHHCHIIIIHHGDHGIIHHGIHGGFEIIIIIIIHIHHHHIHHHIHIIHHGHCCF<GIIIIHIDDDDD
@HISEQ:969:HM2KJBCX2:2:1102:10162:42727 2:N:0:ACTATGCA
TGGAGAGGAGATCCCAACTATCCCTATTAATCATTACGGTGGTCCTAGAAACCAACAAAATAGAACCACAACGTCCTATTCTATTATTCCATGCTAATCTATTCAAGCAATAGCCCGCTTTAAACACTCTAATTTTTTCAAGGTAATGGTCCTGGCTCCCCAACACACCCAACAAAGGACATGCTGGTTCACCAGAAGGAAGACCCGACAACAAGACAGTACTCGCCAAAGACGGACCGCCCGGCCAGGCCTAAAATTCAACTACGAGCTTTTTAACTGCAACAACTTTAATATACGCTATTGGAGCTGGAATTACCGCGGCTGCTGGCACCAGACTTGCCCTCCAA
+
DDDDDHIIIHGIIIIIIIIIHIIIIIIIIIIIGIIIIHGIGHIIHIIHIIIIIIIIIIIIIIHHIIIIIIIIIHHIII<CHIIIIIHHHGIFHHHHIIIHIIHHFHIIIIIIIHIIIIHHHHHHHIIIIIIIIIIIIIHIIIIIIIHIHIIIIIIIIIHIIIIIIIIIIIIIIIIIIHGHIIIIIIIIIIIIIIIIIIIIIHHIIIIIIIHIGIIIIIHIIIIIIHIIIIIHIIIIIIIIIHHHIHIIIIIIIIIIIIIIIIIIIIIIIIIIIIIIIIIIIIIIIIHIIIIIIHGHIIIIIHIIIIIIIIIIIIIIIIIIIIIIIIIIIIIIIIHIIIIIIIDDDDD
@HISEQ:969:HM2KJBCX2:2:1102:3126:42546 2:N:0:ACTATGCA
TGGAGAGGAGATCCCAACTATCCCTATTAATCATTACGTCGATCCTAGAAACCAACAAAATAGAATCAAACGTCCTATTTCATTATTCCATGCTAATGTATTCAAGCGTAAGCCTGCTTTAAACACTCTAATTTTTTCAAAGTAACAGTCCTGATTCCCCACGACACCAAATTAATGACATCGCGGTTCTTCAGAAGGTAGGAACCGATAATGCCAGTGCGTACCGAGGCACGACCAACAATTCGATCCCGAAATTCAACTACGAGCTTTTTAACTGCAACAACTTTAATATACGCTATTGGAGCTGGAATTACCGCGGCTGCTGGCACCAGACTTGCCCTCCAA
+
@DADDIIIHH@DH@CFEHHHIIFEGHHHCCH@FECCHHGHHCCGEHEEEEFHHHIHH1CGGHHEEHHGCEHE<1DGGCCEGHEHFHHIHIHIHIECHHHHIFGEHE@BDEGGGEFEHHIHH@GGHHFHGECC?FB@EGHHHFHEHHHHEEFE@:GFHEI8HHHIHFFFHEHC@EHHGFH?CHHGHDHHHHHHHHHGEHHIIIHHCHEHEEE@EFCC/DHHGEHEHHHD>HEEC?IHHIHHF<<<CE:?DFCHIG@HHHHEECGEE?IIHHHHCFHFIHFEHEFG@HHFF1C=IHIIHCHHIHIHHHEIHHHHHDEDHHIIGIIIHHFFIHHGCHEHDHHID@A@B
@HISEQ:969:HM2KJBCX2:2:1102:15057:42279 2:N:0:ACTATGCA
TGGAGAGGAGATCCCAACTATCCCTATTAATCATTACGTCGATCCTAGAAACCAACAAAATAGAATCAAACGTCCTATTTCATTATTCCATGCTAATGTATTCAAGCGTGCGCCTGCTTTAAACACTCTAATTTTTTCAAAGTAACAGTCCTGATTCCCCACGACACCAAATTAATGACATCGCGGTTCTTCAGAAGGTAGGAACCAATAATGCCAGTGCGTACCGAGGCACGACCGACAATCTGATCCCGAAATTCAACTACGAGCTTTTTAACTGCAACAACTTTAATATACGCTATTGGAGCTGGAATTACCGCGGCTGCTGGCACCAGACTTGCCCTCCAA
+
DDDCBIIIHIFHIIIIIHHIIHHIIIIIHIIIIIIHIHIIIIIIIIHHGIICHHIIIGIHIHHIIIEHIIHHHIIIIIIIHIIHIIIIEHHI1GHIIIIHHHHIIGHHIIHGIIIHIIIIIHHIIIIHHIGIIIIIHIIIIIIIIIHIIIIIIIIIIIIIHIIIIIGIIIIHHIIIIIIIIIHIIIIIIIIHIIIIHIIHIIIIIHIIIHIIIIIIIIIIIIIIIIIIIIIIIHIIIIIIHHHHIIIIIIIIIIIIIIIIIIIIIIIIIIIIIHIIIIIIIIIIIIIIIIIHIHCIIIIIIIIIIIIIIIIIIIIIIIIIIHIIIIIIIIIIIIIIIIIIDDDDD
@HISEQ:969:HM2KJBCX2:2:1102:17708:43394 2:N:0:ACTATGCA
TGGAGAGGAGATCCCAACTATCCCTATTAATCATTACCTCAAGTTCCGAAAACCAACAAAATAGAACCGAGGTCCTATTCCATTATTCCATGCGCGGTTATTCAGGCAGACTGCCTGCTTTGAGCACTCTAATTTTTTCAAAGTAAACGTTCCGGCCACCCGAGGCACTCAGCGAAGAGCACCGGGGGAAAACCGGGAGGTAGGTCAGGACGGGCAGTATCGTCGCGAAACGAACCGCGAGCCTGGACCTGAGATCCAACTACGAGCTTTTTAACTGCAACAACTTTAATATACGCTATTGGAGCTGGAATTACCGCGGCTGCTGGCACCAGACTTGCCCTCCAA
+
DDDDDIIIIIHIHIIIIHIGIIIIIIIIIIIIIIIHHHIIIIGIIHIHIIIHIHIIIIIIIIIIIIHIHIIIHIIIHHIHIIIHHHIIIIIIHHIIIHIIIIIIIIIIIIIIIGIIHGHIIIIIIIIIIIIHIIIIIGHHHIIIIIIIHHIIHIHHIIIIIIIIIIIFHIIIIIIIIIIIHHIIIIIIIIIIIIIIIIIIIIIIIIIIIIIIIIIIIIIHIIIIIIIIIIIIIIIIIIHIIIHGIIIIIIIIIIIIIIIIIIIIIIIIIIHIGIIIIIIIIIIIIIGIIIIIHIIIIIIIIIIIIIIIIIIIIIIIIIIIIIIIIIIIIIIIIIIIIIIIDDDDD
@HISEQ:969:HM2KJBCX2:2:1102:14107:44114 2:N:0:ACTATGCA
TGGAGAGGAGATCCCAACTATCCCTATTAATCATTACGTCGATCCTAGAAACCAACAAAATAGGATCGAACGTCCTATTTCATTATTCCATGCTAATGTATTCAAGCGTTAGCCTGCTTTAAACACTCTAATTTTTTCAAAGTAACAGTCCTGTTTCCCTGCAACACCAAATTAATGACATTACAGTTCTTCAAGAAGGAGGAATCAGTAAAGCCAGTACATACCATAGGCACGGCCAACCTACTGACCCCGAAATTCAACTACGAGCTTTTTAACTGCAACAACTTTAATATACGCTATTGGAGCTGGAATTACCGCGGCTGCTGGCACCAGACTTGCCCTCCAA
+
D0DD@EHHHHGEHIEG1EHG<FEHHHIHCHCFHHICHIIIGD?EC@GHE@H?CGHHEHFGHG?GHEH=0<1C<<<GHC1<FH@GHE@1C?G11FHEIHIIIHHEFHHHHIGIGFHHFHCHHFHCHIHHGHGHIIIGGHIIHIIIIIIIIHIIIIIHCHHIGIIIIIIFGIIIIIHHHFIIHIIIIIIIHI;IIIIIII+HHIIHIIHIHIIIIHEIHIHGIIIHIIIIIHIHHHGHIIHIIHGHHIII=HHHHEHIHHHHIHDHHIIIIIIIHHHFGHGIIIHFIIIIHGIIIIIIIIIIHHHHEHIIHIHIIIIGIIIIIIGHIIIIIIIIHHIIIIIHIDDCDD
@HISEQ:969:HM2KJBCX2:2:1102:2476:44967 2:N:0:ACTATGCA
TGGAGAGGAGATCCCAACTATCCCTATTAATCATTACGGCTCTCCTAGAAACCAACAAAATAGGAGCGCCGTCCTATTCCATTATTCCATGCTAATGTATTCGAGCAAAGGCCTGCTTTGAACACTCTAATTTTTTCAAAGTAAAAGTCCTGCTTCCCAAACCACGCCCAATAAAGGGCATGGCGTTCCGCAGAAGGAAAGGCCCGGCGCAACCAGTGCACGCGGTGAGGCGGACCGGCCCGCCAGGCCCAAGGTTCAACTACGAGCTTTTTAACTGCAACAACTTTAATATACGCTATTGGAGCTGGAATTACCGCGGCTGCTGGCACCAGACTTGCCCTCCAA
+
DDDDDIIIIIIIIIIIIIIIIGIIIIIIIIIIHHIIIIIIIIIIHHIHIIIIIIIIIHIIIHFHHHIHHHHHHHIIIIIIIIIIGHIEFHHIIIIIIIIIIIIHHIIIIIIIIIIIHIIHIIIIIIIIIIIIIIIIIHHHHIHHHIHHIIIIHFHIIIIHFIHHIIIHIGHGFHHIIIIIHIIIIHIHIIIIIIIIIIIIIIIGIIIIIIIHIHGIIIIIIIIIIIIIIGIIIIIIIIIIIIIHIIIIIIIIIIIIIIIIIIIHIIIHIIIIIIIIIIIIIIIIIIIIIIIIHHIIIIIIIIIIIIIIIIIIIIIIIIIIIIIIIGIIIIIIIIIIIIIIDDDDD
@HISEQ:969:HM2KJBCX2:2:1102:12170:44730 2:N:0:ACTATGCA
TGGAGAGGAGATCCCAACTATCCCTATTAATCATTACGTGGTCCTAAAACCAACAAAATAGAACACCGTCCTATTTTATTATTCCATGCTAATGTATTCAAGCAAAAATGCCCGCTTTAAACACTCTAATTTTTTCAAAGTAAAGGTCCTAGTTCATTGAAACACCCAATAAAGAAGCATCCCAATTCACCAGAAGGTAAGAAATTGGCTACACACCGATTCATGCCCCTAAAAGCACGACCAATATATCCCAATCCCGAAATTCAACTACGAGCTTTTTAACCGCAACAACACTAATATACGCTATCGGAGCTGGAATTACTGCGGCTGCTAACACCAGACTTGCCCTCCAA
+
DDDDDIIHIIIIIIIIIIIIIIIIIIIIIIIIIIIIIHIIIIIIIIIIIIIIHIIIIIIIIIIIIIIHHHHIIIIIIIIIIIIIIIIIIIIIIIIIIIIHIIIIIIIIIGHHIHIIIIIIHHIIIIIIIIIIIIIIIIIIIIHHIIIIHIIIIIIIIIIIIIIIIIIIHIIIIIIIIIIIIIIIHIHIIIIIIIIIIIIHIIIIIIIIIIIIIIIIIIIIIIIIIIIHHIIIIIIIIIIIIIIIIIIIIHGDIIHHHHIIIIIIIGIIIIIIIIIIIIIIIIIIIIIIIIIIIIIIIIIIHIIIIIIIIIIIIIIIIIIIIIIIIIIIIIIIHIHGHIIIIIIIIIIIDDDDD
@HISEQ:969:HM2KJBCX2:2:1102:17790:44267 2:N:0:ACTATGCA
TGGAGAGGAGATCCCAACTATCCCTATTAATCATTACGGCGGTCCTAGAAACCAACAAAATAGAACCGCACGTCCTATTCTATTATTCCATGCTGTAATATTCGAGCAAAGGCCTGCTTTGAACACTCTAATTTTTTCAAAGTAAAAGTCCTGGTCCCCAACACACCCAGTGAAGGGCATGCGGTTCTCCAGAAGAAAAGGCCCGGCCGGACAAGTGCACGCGGTGAGGCGGACCTGCCAGCCAGGCCAAAGGTTCAACTACGAGCTTTTTAACTGCAACAACTTTAATATACGCTATTGGAGCTGGAATTACCGCGGCTGCTGGCACCAGACTTGCCCTCCAA
+
DDDDDIHIHHCHHHIIIHIIGIFHIGIIIIIIFHIHHHHIIIIIIIHIHHHCHIIGIGIIIEGHE@HHHHHHHEHIHHHIHGHIIIGHHHHHEHHHIHHIHHEEHFEIIIIHHHEHIIHIHHIIIIIHHHIIIHHHHHIIIIHHGIIHIHHHHEHIHHHHHHHHHIIHHHHHHHIIHIIIIIIIHHHHHHIIIIHIIIIII<IIIIIIHHIIIHIIIHI4IIHIIIIIIIIIIIIIIIIIIHEIIIHGHGHIHIIHIIIIIIIIIIIIIIIIIIHIIIIIIIIHIHIIIIHIIIIIIIIIIIIIIIHIIIGIIIGIIIIIIIIIIIIIIIIIIIIIIIIDCDDD
@HISEQ:969:HM2KJBCX2:2:1102:18442:45209 2:N:0:ACTATGCA
TGGAGAGGAGATCCCAACTAGCCCTATTAATCATTACATCGATCCTAGAAACCAACAAAATAGAATAGGATGTCCTATTTCATTATTCCATACTAATGTATTCAAGCGTGAGCCTGCTTTAAACACTTTAATTTTTTCAAGGTAACAGTCCTAATTCCCCGTGACACCAAATTAATGGCATTACGGTTCTTTAGAAGGTGAGAAATCAATAATATCAGTACATACCAACGGCATGACCGAAACATTGATCCCGAAATTCAACTACGAGCTTTTTAACTGCAACAACTTTAATATACGCTATTGGAGCTGGAATTACCGCGGCTGCTGGCACCAGACTTGCCCTCCAA
+
DD0<<1<0<<11<D@CH0D<11<1<1DD11<1DCC@GHGC0D110<<<GH111<1<DHI?1G1DH@111111<DHGEE1D1<<F@1<1<<C1<D<D@CIHECEF@EEHHEHD<CACGCHFHHHHABF$@EHHEFFA@FG6<7@IHHF?6A0?HF7<H43E@F@HED1@HGGCCH9HCHEHFHEHHFHGEFEEHHG@EEHEHDIIHF>FCEHFHCIFGA<D1?GD/CHGIHHHGHAEDFCHEFB<1DCECA?EIHHD1CCHGECCCCD1<<CF@IHHFC1CD<1HFFCFEEFEEECDEGIIHCEG<C@HCCIHGC<C/C?HF<?EHCGCCCCFC<<EHG@CFH@AD@@
@HISEQ:969:HM2KJBCX2:2:1102:13436:46740 2:N:0:ACTATGCA
TGGAGAGGAGATCCCAACTATCCCTATTAATCATTACGGTGATCCTAGAAACCAACGAAATAGAATCAGTCCGTCCTATTTCATTATTCCATGCTAATGTATTCAGACGTTAGCCTGCTTTAAACACTCTAATTTTTTCAAAGTAACAGTCCTGATTTCCCATCACACCAAATAAATGGCATGAAAGTTCCTCAGAAGGTAGAGATTCATCTCACCAGTACAGACAATTAAGCCTGACCAATGGGTAAACCCCGAAGTTCAACTACGAGCTTTTTAACTGCAACAACTTTAATATACGCTATTGGAGCTGGAATTACCGCGGCTGCTGGCACCAGACTTGCCCTCCAA
+
DBABDIHIFHHIIIIIIIIIIIIIIIIIIIIIIIIIIIIHEHHIHIIIIIIIIHIIIIIIIII@FHIIHFHHEHHHH1FHEH@FFEHCHF?G?EFH1CHHHIIIHHIIIIHHHHIHHHHHIIIIIIHIIHIHGIIHIIIHHHGHIIHIHHIIGHIIIIIIHIIIHEIIIIIHHHHHEHIIIHHHHHFCHEIIIIIIIHHIHIIIIHEIIIHGIIIIHHHIIIIIIIHGGHIIIIHIIIIIIIIIIHHHIIIIIIIIIIIIIIIIIIIIIIIIHIIIHIIIIIIIIIIHHIIIIIIIIIIIIHIIIIIIIIIIIIIIIIIIIIIIIIIIIIIIIIIIIIIIIIIDDDDD
@HISEQ:969:HM2KJBCX2:2:1102:8467:46630 2:N:0:ACTATGCA
TGGAGAGGAGATCCCAACTATCCCTATTAATCATTACGGTGGTCCTAGAAACCAACAAAATAGAACCACAACGTCCTATTCTATTATTCCATACTAATCTATTCAAGCAATAGCCCGCTTTAAACACTCTAATTTTTTCAAGGTAATAGTTCTGGCTCCCCAAAACACCCAATAAAGGGCATACTGGTTCACCAGAAGAAAGACCCGACAGCAGACAGTACTCGCCAAAGACGGACCGCCCGGCCAGGCCTAAAATTCAACTACGAGCTTTTTAACTGCAACAACTTTAATATACGCTATTGGAGCTAGAATTACCGCGGCTGCTGGCACCAGACTTGCCCTCCAA
+
DDDDCIIIIIIIIIIIIIIIIIIIIIIIIIIIIIIIIIIIIIIIIHIIIIIHHHIIIIHIIIHIIIIIIIIIIIIIHHIIIIIIIIIIIIIIGIIIIIIIIIIIIIIIIIIIIHIIIIIIIIIIIIIIIIIIIHIIIHIIIIIHIIIIIHHHIIHIIIIIIIIIIIIIIHIIIIIIIIIHIIIIIIIIIIIIIIIIIIHIIIHIIIIIIIIIIIIIIIIIIIIIIIIIIIIIIIIIIIIIIIIIHIIIIIIIIIIIIIIIIIIIIIIIIIIIIIIIIIIIIIIIIIIIIIIIIIIIIIIIIIIIIIIIIIIIIIIIIIIIIIIIIIIIIIIIIIIIIIIIIDDDDD
@HISEQ:969:HM2KJBCX2:2:1102:9702:46782 2:N:0:ACTATGCA
TGGAGAGGAGATCCCAACTATCCCTATTAATCATTACGTCAATCCTAGAAACCAACAAAATAGGATCGAACGTCCTATTTCATTATTCCATGCTAATGTATTCAAGCGTTAGCTTGCTTTAAACACTCTAATTTTTTCAAAGTAACAGTCCAAATTCCCCGCAACACCAAATTAATGGCATTACGGATCATCAGGAAGGAGGAATCAGTGAGACCAGTACATACCAGAGGCATGACCAATCTACTAACCCCGAAATTCAACTACGAGCTTTTTAACTGCAACAACTTTAATATACGCTATTGGAGCTGGAATTACCGCGGCTGCTGGCACCAGACTTGCCCTCCAA
+
ADDA?EHIIHFHHIIIIIIHHHEEHHIIIEHHHI@HHIHIIHH?@HHIIII?EEHCHHGHIIHHIGHC0FH<C@GHIIIIIHHIHIIIIIIH?11FHHHHEEIIHFHHIIIIHHHHIIHIIHHHHHHHGEHHHHIHHIHIIIHGHHHHEIIHFHHIIIIIHIIHGHHIIIGHIIHIHIIIIIIFHHIGGIIIIHIIIHIIIIIIHHFHIIIIIIIHHHHEHHHHHHEHIGIIII<IIHIIIHGEFIIHIIIIHIIIIIHHEEEDIIHHIIIIIHHHHGHIIIIIIIIIIIIIIHIIIHIIIIIIIIIIHHIIIIIIIIIIIIIIIIIIIIIHGIIIIIIIIDDDDD
@HISEQ:969:HM2KJBCX2:2:1102:15322:47619 2:N:0:ACTATGCA
TGGAGAGGAGATCCCAACTATCCCTATTAATCATTACATCGATCCTAGAAACCAACAAAATAGAATCGGATGTCCTATTTCATTATTCCATGCTAATGTATTCAAGCGTGAGCCTGCTTTAAACACTCTAATTTTTTCAAGGTAACAGTCCTAATTCCCCGTGACACCAAATTAATGGCATTACGGTTCTTTAGAAGGTGAGAAATCAATAATATCAGTACATACCAACGGCATGACCGAAACATTGATTCCGAAATTCAACTACGAGCTTTTTAACTGCAACAACTTTAATATACGCTATTGGAGCTGGAATTACCGCGGCTGCTGGCACCAGACTTGCCCTCCAA
+
DDDCBIIIIHHIHIIIIIIIIIIIIIIIIHIIIIIIIIIIIIIIIIIIIIIHHIIIIIIIIIIIIIIIHIIIIHIHIIIIIIIIIIIIHIIIGIIIIIIIIIHIIHIIIIIHIIIIIIIIIIIIIIIHGIIIHIHFHIIHHIHIIIIIIHIIIHHHHGIHHIIIIIIIIIHHIIIIIIIIIIIIIIIIIIIIIIIIIIIHHIHIIHIIIIIIIIIIIIHIIIHHIIIIHIIIIIIIIIIIIIIIHHIIIIHIHIIHIIIIIIIIIIIIIIIIIIIIIIIIIIIIIIIGIIIIIIIIIIIIIIIIIIIIIIIIIIIIIHIIIIIHIIIIIIIIIIIIIIIIIIDDDDD
@HISEQ:969:HM2KJBCX2:2:1102:12140:47783 2:N:0:ACTATGCA
TGGAGAGGAGATCCCAACTATCCCTATTAATCATTACATCGATCCTAGAAACCAACAAAATAGAATCGGATGTCCTATTTCATTATTCCATGCTAATGTATTCAAGCGTGAGCCTGCTTTAAACACTCTAATTTTTTCAAGGTAACAGTCCTAATTCCCCGTGACACCAAATTAATGGCATTACGGTTCTTTAGAAGGTGAGAAATCAATAATATCAGTACATACCAACGGCATGACCGAAACATTGATCCCGAAATTCAACTACGAGCTTTTTAACTGCAACAACTTTAATATACGCTATTGGAGCTGGAATTACCGCGGCTGCTGGCACCAGACTTGCCCTCCAA
+
BD@DBHIIIHHHHFCEHHE?@HCF@FGHHHI?@GGC@CCF01CC<<GGHEHI@@GDC@GEFEC1CCHHFCHHG@?@FH?1<DDC@FHICCHGCC?GHHHHDCGHF1CEHIHHEHEH@E@HFFHIHGHHIIHDGHHECGEHICGGDFEHHG@HGHII@IHGEHHHGFCCEHHHHHGGHCFHIHHCHEHGEHHIHIIHGC?EIIIHHGIHFEHHHCC9IHGFEHFH3ECECF@EGEEA6HHIHEHHFDCG?<DH@@GHEG1@EE@IHHEHCCHH@EEGHCHECCCF<FCHGCCF<0<HEFFEEHEIFH@FIIHIHHFDDHHIHCHE@@CFECHHED<<<1HHHHD?B@@
@HISEQ:969:HM2KJBCX2:2:1102:18166:48319 2:N:0:ACTATGCA
TGGAGAGGAGATCCCAACTATCCCTATTAATCATTACATCGATCCTAGAAACCAACAAAATAGAATCGGATGTCCTATTTCATTATTCCATGCTAATGTATTCAAGCGTAAGCTTGCTTTAAACACTCTAATTTTTTCAAGGTAACAGTCCTAATTCCCCATAACATCAAATAAATGACATTATGGTTCTTTAGAAGGTGAGAACCAATAAAACCAGTACATACCAAGGCATGACCGATTCCTTGATCCCGAAATTCAACTACGAGCTTTTTAACTGCAACAACTTTAATATACGCTATTGGAGCTGGAATTACCGCGGCTGCTGGCACCAGACTTGCCCTCCAA
+
<DB?@C=@<EH?HIIIIIIHIIIIIIIIIIIIIIIIIHIIHHIIIIIIIIIIIIIIIIIIIIIEHIIICH=EHIIIIIIIIIIIIGHHIHIHIIIIIHIIHEGHIHIIIHHHIHEFHIIIIHIIIIIHHIFIIIHIIIIIGDFHIIIGHIIIGEDHFHIEFCF<CD<EHHDHHHGGGEEHHGIHIHHHHHHC?EIIHG?HH@HFHGEHEIHFHIIHHHHGGCCIHHGIIIIIIIIIIIHAHCHHIIIIIIIIIIIIIIIIIIIIIIIIIIIHIHIIIIIIIIIIIIIIIIIIIIIIIIIIIIIIIIIIIIIIIIIIIIIIIIIIIIIIIIIIIIIIIIIIDDDDD
@HISEQ:969:HM2KJBCX2:2:1102:3353:48316 2:N:0:ACTATGCA
TGGAGAGGAGATCCCAAACTATCCCTATTAATCATTACGTCAATCCTAGAAACCAACAAAATAGGATCAACGTCCTATTTCATTATTCCATGCTAATGTATTCAAGCGCGAGCCTGCTTTAAACACTCTAATTTTTTCAAAGTAACAGTCCTGATTCCCCACCACACCAAATTAATGACATGATGGTTCGTCAGAAGGTAGGAATCAGTAACACCAGTACGTACCGAAGGCACGACCAGCGTACTAATCCCGAAATTCAACTACGAGCTTTTTAACTGCAACAACTTTAATATACGCTATTGGAGCTGGAATTACCGCGGCTGCTGGCACCAGACTTGCCCTCCAA
+
DDDDDIIIIIIIIIHIIIGIIIIIIIIIIIIIIIHIIIIIIGIFHHIIIIIIIGHIIIIGIIIIIIIGCGHIIIIIIIHIIIIIHHIIIHHIGIIHHIIIIHHIIIHIIIIIIIIIIIHIHHHHIIIIIIIIIIIIIIIHHIIIIIIIHIHHGIHHIHHHHHIIIHIHIIIIIIIIIIIIIIGIHIIHHIIIIIIIIIIIHHIIIIIIIHIHHIIIIIHIIHIIIHIIIIIIIIGIIIIIIIHHGIIIIIIIIIHIGIIIIHHIIHIIIIIIIIHIIIIIIIIIIIIIIIIIIGIIIIHIIIIIIIIIIIIIIIIIIIIIIIIIIIIIIIIIIIIIIIIIIDDDDB
@HISEQ:969:HM2KJBCX2:2:1102:18620:47857 2:N:0:ACTATGCA
TGGAGAGGAGATCCCAACTATCCCTATTAATCATTACGTCAATCCTAGAAACCAACAAAATAGGATCAACGTCCTATTTCATTATTCCATGCTAATGTATTCAAGCGCGAGCCTGCTTTAAACACTCTAATTTTTTCAAAGTAACAGTCCTGATTCCCCACCACACCAAATTAATGACATGATGGTTCGTCAGAAGGTAGGAATCAGTAACACCAGTACGTACCGAAGGCACGACCAGCGTACTAATCCCGAAATTCAACTACGAGCTTTTTAACTGCAACAACTTTAATATACGCTATTGGAGCTGGAATTACCGCGGCTGCTGGCACCAGACTTGCCCTCCAA
+
DDDDDIHIIIIIIIIIIIIIIIIIIIIIIIIIIIIIIIIIIIIIIIIIIIIIIIIIIIIIIIIGIIIIIIIIIIIHIIIIIIIGIIIIIIHIIIIIIIIIIIIHIIIIIIIIIIIIIIIIHIIIIIIIIIIIIIIIIIIIIIIIIIIIIIIIIHIIIIIIIIIIIIIIIIIIIIIIIIIIIIIIIIIIIIIIIIIIIIIIIIIIIIIIIIIIIIIIIIIIIIIIIIIHIIIIIIIIIIIIIIIHIIIIIIIIIIIIIIIIIHIIIIIIIIIIIIIIIIIIIIIIIIIIIIIIIIIIIIIIIIIIIIIIIIIIIIIIIIIIIIIIIIIIIIIIIIIIIIIIDDDDD
@HISEQ:969:HM2KJBCX2:2:1102:14136:48300 2:N:0:ACTATGCA
TGGAGAGGAGATCCCAACTATCCCTATTAATCATTACATCGATCCTAGAAACCAACAAAATAGAATCGGATGTCCTATTTCATTATTCCATGCTAATGTATTCAAGCGTGAGCCTGCTTTAAACACTCTAATTTTTTCAAGGTAACAGTCCTAATTCCCCGTGACACCAAATTAATGGCATTACGGTTCTTTAGAAGGTGAGAAATCAATAATATCAGTACATACCAACGGCATGACCGAAACATTGATCCCGAAATTCAACTACGAGCTTTTTAACTGCAACAACTTTAATATACGCTATTGGAGCTGGAATTACCGCGGCTGCTGGCACCAGACTTGCCCTCCAA
+
DDDDDIIIIIIIIIIIIIIIIIIIIIIIIIIIIIIIIIIIIIIIIIIIIIIIIIIIIIIHIIHIFIIIHIIIIIIIIIIHIIIIIIIHIIIHHIIIIHIIIFHHIHIHIHIGIHIIHHHHIHIIIHIIIIIIIHIHHEHHIHHHHI<HHIIIIIIHHIHIIICCHHIIIIDHHHGHEDGHHFHIIIFHHHIHHHHIGIHHHCEHHIHIGFHHHHH?HIHHHIIIIHIGIHFHHIFFCIIIIIIHHCIIIIIIIIIIIIIIIIIIIIIIIIIIIIIIIIIIIIIIIIIIIIIIIIIIIIIHHGIIIIIIIIIIIIIIIIIIIIIIIIIIIIIIIIIIIIIIIIDDDDD
@HISEQ:969:HM2KJBCX2:2:1102:6914:48716 2:N:0:ACTATGCA
TGGAGAGGAGATCCCAACTATCCCTATTAATCATTACGGTGGTCCTAGAAACCAACAAAATAGAACCATGCCGTCCTATTTTATTATTCCATGCTAATGTATTCAAGCAAAAATGCCTGCTTTAAACACTCTAATTTTTTCAAAGTAAAGGTCCTGGTTCCCCGCGGCATCCAATTAAGGACATCGCGGTTCTCCAGAAGGTGAGAAATTGACTGCACCAGTTCATACCCCGTGAGGCACGACCGATGCGCCAATCCCGAAATTCAACTACGAGCTTTTTAACTGCAACAACTTTAATATACGCTATTGGAGCTGGAATTACCGCGGCTGCTGGCACCAGACTTGCCCTCCAA
+
DDDDDIIIIGEHIIIIIGIIIIIIIIIIIIIIHHHIIIIIIIIIHHHIIIHHHIIIIIIHHHEHIIIIIGHIIHIIHIIIHIHHIIIIIIIIHHIIIHHHIHHHIIHHHIIIIIGHIIGIIIIGIIIIIIIIIIIHHIIHIIIIIIIHIIIIIIIIIHHIIIIIIIIHIIIIIIIIIIIIIIIIIIHIIIIIIIIIIIIIII<IIIIIIIIIIIIIIIIIIHIIIIIIIIIIIIIIIIIIIIIIIIIIIIHGHIIIIIIIIIIIIIIIIHIIIGIIIIIIIIIIIIIHHIIIIIIIIIIIIIIIIIIIIIIIIIIIIIHCIIIIIIIIIIIIIIIIIIIIIIIIIIIIDDDDD
@HISEQ:969:HM2KJBCX2:2:1102:4062:48298 2:N:0:ACTATGCA
TGGAGAGGAGATCCCAACTATCCCTATTAATCATTACATCGATCCTAGAAACCAACAAAACGGAACCACTGTCCTATTTCATTATTCCATGCTAATGTATTCAAGCAAATTAATGCCTGCTTTAAACACTCTAATTTTTTCAAAGTAAAAATTCTAGTTCATTGAGACACCCATTAAGAACATCAACAATTCACCAGAAGGTGAGAAATTGGCTACACCAGTTCATGCCCCTTAAGGCACGACCGATGCGCCAATCCCGAAATTCAACTACGAGCTTTTTAACTGCAACAACTTTAATATACGCTATTGGAGCTGGAATTACCGCGGCTGCTGGCACCAGACTTGCCCTCCAA
+
DDDDDIIIIIIIIIIIIIIIHIIIIIIHIIIIIIIIIIIIIIIHIHHIIIIHIIIIIIIII<@HHIIIIIGIIIIHIIIIIIIIIIIIHIIHHIIIIHHHHGHIIIIIIIIIHIIIIHIHIHIIIIIIIIIIIHIIIHIIIHIIIIIIIIIIIIIIIIHHIIIIIIIIIIIIIIIIIIIIIIIIIIIIIIIHHIIIIIIIIIIIIIIIIIIIIIIIIIIIIIIIIIIIIIIIIIIIIIII<IIIIIIIIIHHIIIIIIIIIIIIIIIHIIIIIIIIIIIIIIIIIIIIIIHIIIIIIIIIIIIIIIIIIIIIIIIIIIIIIIIIIIIIIIIIIIIIIIIIIIIIIIIIDDDDD
@HISEQ:969:HM2KJBCX2:2:1102:15595:48588 2:N:0:ACTATGCA
TGGAGAGGAGATCCCAACTATCCCTATTAATCATTACGTCGATCCTAGAAACCAACAAAATAGAATCAAACGTCCTATTTCATTATTCCATGCTAATGTATTCAAGCGTAAGCCTGCTTTAAACACTCTAATTTTTTCAAAGTAACAGTCCTGATTCCCCACGACACCAAATTAATGACATCGCGGTTCTTCAGAAGGTAGGAACCGATAATGCCAGTGCGTACCGAGGCACGACCAACAATTCGATCCCGAAATTCAACTACGAGCTTTTTAACTGCAACAACTTTAATATACGCTATTGGAGCTGGAATTACCGCGGCTGCTGGCACCAGACTTGCCCTCCAA
+
DDDDDIIIIIIIIIIIIIIIIIIIIIIIIIIIIIIIIIIIIIIIIIIIIIIIIIHIIIIIHIHEHIIIIIIFHHIIIIIIIIIIIIIIHIIIIIIIIIIIHIIIIIIIIIIIHIIIIFIIIIIIIIIIIHHHIIIIIIIIIIIIIIIIIIIIIIIIIGIIIIIIIIIIIIHIIIIIHHIIIHIIIIIIIIIIIIIIIIIIIIIIIIIGIIIIIIIIIIIIIIIIIIIIIIIIIIIIIIIIIIHGIIIIIIIIIIIIIIIIIIIIIHIIIIIIIHIIIIIIIIIIIIIIIIIIHIIIIIIIIIIIIIIIIIIIIIIIIIIIIIIIIIIIIIIIIIIIIIIIDDDDD
@HISEQ:969:HM2KJBCX2:2:1102:1617:48139 2:N:0:ACTATGCA
TGGAGAGGAGATCCCAACTATCCCTATTAATCATTACGGTGATCCTAGAAACCAACAAAATAGAACCATGCGTCCTATTTCATTATTCCATGCTAATGTATTCAGGCAATAGCCTGCTTTAAGCACTCTAATTTTTTCAAGGTAACAGTCCTGCTTCCCCAACGCACCAAATTAATGACATGCTGGTTATTCAGAAGGTAGGAATCCATCACGCCAGTACAGACCCAAAAGCCCGACCAACGTACTGATCCCGAAATTCAACTACGAGCTTTTTAACTGCAACAACTTTAATATACGCTATTGGAGCTGGAATTACCGCGGCTGCTGGCACCAGACTTGCCCTCCAA
+
DDDDDIIIHIIIIIIIIIIIIIIIIIIIIIIIIIIIIIIIIIIIHIIIIIIIIIIIIIIIIIIHIIHIIHHHIIIIIIIHIHHHHHIIHIIIGFHHIHIHHHGHHHHIIIIIIIIIIHII1EHIHGHIIIHHIIIIIIHIIIIIHIIIIIHHEHHFHIIIHHHHGHHHIIIHIIIHHFEHHHHGIIIHIIIHHFEIHIIHEIIIHIIIIIIIIIIIIIIIIIHIIIHIIIIHIH=HIIIIIIIIHFII=IIIIIIHIIIIIIIHHIIIIIIIIIHIIIIIIIIIIIIIIIIIIIIGIIIIIIIIIIIIIIIIIIIIIIIIIIIIIIIIIIIIIIIIIIIIIIDDDDD
@HISEQ:969:HM2KJBCX2:2:1102:9532:48835 2:N:0:ACTATGCA
TGGAGAGGAGATCCCAACTATCCCTATTAATCATTACGGTGGTCCTAGACCAACAAAATAGAACCAACGTCCTATTCTATTATTCCATGCTAATCTATTCAAGCAAAAGCCCGCTTTAAACACTCTAATTTTTTCAAGGTAATGGTCCTGGTTCCCCGACACACCCAATAAAGGGCATACCGGCTCACCAGAAGGATAGACCCGACAACAGACAGTACTCGCCAGAGACGGACCGCCCGGTCAGGCCTAAAATTCAACTACGAGCTTTTTAACTGCAACAACTTTAATATACGCTATTGGAGCTGGAATTACCGCGGCTGCTGGCACCAGACTTGCCCTCCAA
+
DDCDBIIH?ECFHHHHIIIIIIIIIIIIIIHHIIFIIIIIIIIHIHIIIIHHHIIIIIIIHHHHIHIIHIIIIGH@EGHGHIIHHHEHFIHHHIIIIHHHHHHIHIIIHHFIIIIIIIIHHIIIIIHIIIIIHIHHGIIIIIHHHHHHHGIIHGIIIIIHIIIHHHHIIIGIIIGIHIIIIIIIHEHHIIHHHGIIIGHIIIIHIIHHHHHEIIIIIIIIIIGHIIIIIIIHII=IIHHHHHIIHHIIIIIIHFIIIIIIIIIGIIIIIIIIIIIIIIIIIIIIIIIIIIHIIIIIIHIIIIIIIIIIIIIIIIIIIHHHF1IIIIIIIIIIIIIIHIDDDDD
@HISEQ:969:HM2KJBCX2:2:1102:8108:49104 2:N:0:ACTATGCA
TGGAGAGGAGATCCCAACTATCCCTATTAATCATTACGTCGATCCTAGAAACCAACAAAATAGAATCAAACGTCCTATTTCATTATTCCATGCTAATGTATTCAAGCGTGCGCCTGCTTTAAACACTCTAATTTTTTCAAAGTAACAGTCCTGATTCCCCACGACACCAAATTAATGACATCGCGATTCTTCAGAAGGTAGGAACCAATAATGCCAGTGCGTACCGAGGCACGACCGACAATCTGATCCCGAAATTCAACTACGAGCTTTTTAACTGCAACAACTTTAATATACGCTATTGGAGCTGGAATTACCGCGGCTGCTGGCACCAGACTTGCCCTCCAA
+
<D?D0C0CC<1<@@<FHHE?CGHCG1DEHHECH1DCCHFHC/110<F?GHEC@1D=C1C1<G<11<D<GEHC1DED11<FH1DFHHGHEE?11<<@FHGC@?IHCCDCHHGIEIHHCHGHHCGE@GCGHG1FEEFBCHHHE@FCFHI?<FBF<DE=DFHIHIHHCEGCAG@EFGGHCC@@-HCFEC?EHCHD?G?FHFHHGEGD0.E@EHFCC?>FFGC@IHHHHED<0HACD<E@FFG<<AEAHHHHHHE??HEIHF<<@C=EGFC<HHGD1<EG?EHHHHHCEG?CFGC0EDIHE@GHCHHCEHHHGIIIHHF/DIHHHFHEEFEEHGEFD<?@CHH@D0?BD
@HISEQ:969:HM2KJBCX2:2:1102:1827:49738 2:N:0:ACTATGCA
TGGAGAGGAGATCCCAACTATCCTATTAATCATTACGGTGGTCCTAGACCAACAAAATAGAACCAACGTCCTATTCTATTATTCCATGCTAATCTATTCAAGCAAAAGCCCGCTTTAAACACTCTAATTTTTTCAAGGTAATGGTCCTGGTTCCCCGACACACCCAATAAAGGGCATACCGGCTCACCAGAAGGATAGACCCGACAACAGAACAGTACTCGCCAGAGACGGACCGTCCGGTCAGGCCTAAAATTCAACTACGAGCTTTTTAACTGCAACAACTTTAATATACGCTATTGGAGCTGGAATTACCGCGGCTGCTGGCACCAGACTTGCCCTCCAA
+
DDDDAIIHIIHIIIIIIIGIHIIIHIIIHIIIIIIIIIHHIIIHHHIIIIIIHIIIIIIIIIIIIIIIHHFHHIHIIGIHIIIIIIIIIHIHIGIIIIHIIGIHHHIHHIIHHIHHIIIHHIIIIHIIIIIIHIIIIIIIIIIHHHHHIIHHIHGIHIIIIIIIIIIIIGIIIIIIIIIIIIIIIHIHIIIIIIIHIIIIIIIIIIIIHIIIIIIIIIIIIIIIIIIIIIIHIIIIIIIIIHIIIHHIIIIIIIIIIIIIIIHIIIIIIIIIIIIIIIIIIIIIIIIIIIIIIIIIIIIIIIIIIIIIIIIIIIIIIIIIIIIIIIIIIIIIIIIIIIDDDDD
@HISEQ:969:HM2KJBCX2:2:1102:16589:50403 2:N:0:ACTATGCA
TGGAGAGGAGATCCCAACTATCCCTATTAATCATTACGTCGATCCTAGAAACCAACAAAATAGGTTCGATCGTCCTATTTCGTTATTCCATGCTAATGTATTCAAGCGCGAGCCTGCTTTAAGCACTCTAATTTTTTCAAAGTAACAGTCCTGTTTCCCCGCAACAACAAATTAATGCCATCACGGTTCTACAAGAAGGAGGGACCAGTGAGGCCAGTGCATACCAGTGGCACGACCAACCTACTGGCCCCGAAATTCAACTACGAGCTTTTTAACTGCAACAACTTTAATATACGCTATTGGAGCTGGAATTACCGCGGCTGCTGGCACCAGACTTGCCCTCCAA
+
@DDA01<GHICCEHHHIIIIIHIHEHHHE?HHHIIGIIHIH?EHHHC1F@HHIIII1C1@FH1CC@@<F?FH@1<EEEECHHHHIHHEHEHHIICFHHHIHHFDHIIHHHEDHHFFGHIIIIHIHHHHII@HHHGHHHHEIIHIHFGHFHIIHHECHIIIIGIHIIIIIIHHHIIIHFFHHIIIIIIHIIIHHHHHIIIIIIIIIIIHIIIIIIHHIIIIIIIGIIHIIIIIIIIHIIIIHIIIHIIIIIHIIIHIIIIIIIIIIIIHHIIIIHHHHFIIIIIIHHGIIIIHIHIIIHIIIIIIIIIIHIIIGIIHIIIIIIIIIIIIIIIHHCGIIHIIIDCDDC
@HISEQ:969:HM2KJBCX2:2:1102:20394:49148 2:N:0:ACTATGCA
TGGAGAGGAGATCCCAACTATCCCTATTAATCATTACTTCAGTCCTAGAAACCAACAAAATAGAACCAAAGTCCTATTCCATTATTCCATGCTAATATATTCAAGCAAACATGCCTGCTTTAAACACTCTAATTTTTTCAAAGTAAAAGTCTTGGATCCCTAGCGCACTCAATTAAGAGCACACTAGTTCCCCAAAAGGAAAAGCCCAAAGTTGCAGTACAAACCTTACGGTTGACGGCAACTATAAGCCCAAAATTCAACTACGAGCTTTTTAACTGCAACAACTTTAATATACGCTATTGGAGCTGGAATTACCGCGGCTGCTGGCACCAGACTTGCCCTCCAA
+
DDDCDIHIIIIIIFHHHIIIIIIIIIIIIIIIIIIIIHIIIIIIIIHHIIIHIHIIIIIIHIHIIHIIIIIIIHIIIIIIIIIIIHHHIIIIHHIIIHIIHGIIHIIIIIIIIIHIIIGIIIIIGHHHIHIIIHIIHIIIIIIHIHIIIHIIHHHHHHHIIIIHGHHIHIIIIIIGIHHIIIIIIIHHIIHIGIHIIIIIIIIIIIIIIIIIHIIIIHIIIIIIIIIIIHHIIIIIIIIIHHGHHIIIHIIIIIIIIIIIIIHIIIIIIIIIHIIIIIIIIIIIIIIIIIIIIIIIIIIIIIIIH?IIIIIIIIIIIIIIIIIIIIIIIIIIIIIIIIIHIDDDDD
@HISEQ:969:HM2KJBCX2:2:1102:14617:51026 2:N:0:ACTATGCA
TGGAGAGGAGATCCCAACTATCCCTATTAATCATTACGTCAATCCTAGAAACCAACAAAATAGGATCAAACGTCCTATTTCATTATTCCATGCTAATGTATTCAAGCGTTAGCCTGCTTTAAACACTCTAATTTTTTCAAAGTAACAGTCCTGTTTCCCTGCAACACCAAATTAATGACATTACAGTTCTTCAGAAAGGAGGAATCAGCGAAGCCAGTACATACCAAAGGCACGACCAACCTGCTAACCCCGAAATTCAACTACGAGCTTTTTAACTGCAACAACTTTAATATACGCTATTGGAGCTGGAATTACCGCGGCTGCTGGCACCAGACTTGCCCTCCAA
+
DDDCDIIIIIIIIIIIIIIIIHIIIIIIIIIIIIIIIIIIIIIIHIHIIHIIIIIHHHHGHHHIGIIIIIIHHIIIIIIIIIIIIIIIIIHHGGHIIIIIIHIIIIIIIIIIIIIHIHHIIIIIIIIIIIIIIIIIIIIIIIIIIIIIIIIIIIIIIIIIIIIIIIIIIIIIIIIIIIIIIIIIIIIIIIIHIIIIIIIIIIIIIIIIIIIIIIIIIIIIIIIIIIIIIIIIIIIIIIIIIIIIIIIIIIIIIIIIIIIIIIIIIIIIIIIIIIIIIIIIIIIIIIIIIIIIIIIIIIIIIIIIIIIIIIIIIIIIIIIIIIIIIIIIIIIIIIIIIIIIIDDDDD
@HISEQ:969:HM2KJBCX2:2:1102:5083:51764 2:N:0:ACTATGCA
TGGAGAGGAGATCCCAACTATCCCTATTAATCATTACATCGATCCTAGAAACCAACAAAATAGAATTGGATGTCCTATTTTATTATTCTATGCTAATGTATTCAAGCGTGAGCCTGCTTTAAACACTCTAATTTTTACAAAGTAACAGTCCTAATTCCCTGTGACACCAAATTAATGGCATTACGGTTCTTTAAAAGATGAGAAATCAATAATATCAGTACATACCAACGGTATGACCAAAACATTGATTCCGAAATTTAACTACGAGCTTTTTAACTGCAACAACTTTAATATACGCTATTGGAGCTAGAATTACTGTGGCTGCTAGCACCAGACTTGCCCTCCAA
+
DDDDDIIIIIIIIIIIIIIIIIIIIIIIIIIIIIIIIHIIIIIHIIIIIIIHHHIIIIIFIIIIIIIIIIIIIIIIIIIIIIIIIIIIIIIIIIIGIIIIIHHIIIHIIIIIIIIIIIIIIIHIIIIHIIIIIIIIIIIHHIIIIIIIIIIIIIIIHHIIIIIIIIIIIIIIIIIIIIIIIIIIHIIHHIHIIIIIIIIIIIIIIIIIIIIIIIIIIIIIIIIIIIIIIIIIIIIIIIIIIIIIHGIIIIIIIIIIIIIIIIIIIIIIIIIIIIIIIIIIIIIIIIIIIIIIIIIIIIIIIIIIIIIIIIIIIIIIIIIIIIIIIIIIIIIIIIIIIIIIIIDDDDD
@HISEQ:969:HM2KJBCX2:2:1102:14972:52465 2:N:0:ACTATGCA
TGGAGAGGAGATCCCAACTATCCCTATTAATCATTACGGTGATCCTAGAAACCAACAAAATAGAACCATGCCGTCCTATTCTATTATTCCATGCTAATGTATTCGAGCAAAAATGCCTGCTTTAAACACTCTAATTTTTTCAAGGTAAAGGTCCTGGATCCGCAAGACACCCAATTAAGGACATCAAGTTTCTCCAGAAGGTGAGAAATCAACAGCGACAGTTCATACCCCTTAAGGCATGACCATCACGTCAATCCCGAAATTCAACTACGAGCTTTTTAACTGCAACAACTTTAATATACGCTATTGGAGCTGGAATTACCGCGGCTGCTGGCACCAGACTTGCCCTCCAA
+
DBDDDIIIIIIIIIIIIIIIIIIIIHHIIIIIIHIIIIIIIIIIIIIIIIIIHIIIIHHHIIHHIIIHIFHHHHHHIIHHIIIIHIHIIIIHHHHEHIHHIIIIIIIIIHHHHIGIIIHIIHHIIIIIIIIIHIIHIIHHHHHHHHIIIIIIIHIIIIIIHHIIIHHIHIIHIHHHIIIIIIIIIIIIHIHIIHIIIIIIIIIIIIIIIIIIIIIIIIIIIIIIIIIIIHIIIIHIIHGIHIIIIIIIIIIHIIHHHIIIIIHIIIIIIIIIIIIIIIIIIIIHIIIIIIIIIIIIIIGIIIIIIIIIIIIIIIIIIIIIIIIIIIIIIIIIIIIIIIIHIIIIIHIIDDDDD
@HISEQ:969:HM2KJBCX2:2:1102:18045:52056 2:N:0:ACTATGCA
TGGAGAGGAGATCCCAACTATCCCTATTAATCATTACGGTGATCCTAGAAACCAACGAAATAGAATCAGTCCGTCCTATTTCATTATTCCATGCTAATGTATTCAGACGATAGTCTGCTTTAAACACTCTAATTTTTTCAAAGTAACAGTCCTGATTTCCCATCACACCAAATAAATGGCATGAAAGTTCCTCAGAAGGTAGAGATCCATCTCACCAGTGCAGACAATTAAGCCTGACCAATGGGTAGACCCCGAAGTTCAACTACGAGCTTTTTAACTGCAACAACTTTAATATACGCTATTGGAGCTGGAATTACCGCGGCTGCTGGCACCAGACTTGCCCTCCAA
+
DDDDCIHIIIGIIHIIIGIIIIHI?HIIGIIIIIIIIHHIIHHIIIHIIIIIHHHHCEHIIIHIIIHIIIHHHHIHIFHHEHIIIIEHIIIIIIIGIIIHHHIIHHIIIIHHIIIIIHIIIIIIIIIHHHIHHHIIHHHIIIIHIIIIHCIGHHHHHHIIHGHIIIHHHHIHIIIIIIIIIIIIIIIHIIIIIIIIIIIIIIIIIIIIIIIIIIIIIIIIIIIIIIIIIIIIIIIIIIIIIIIHHGEIHIIIIIIIIIIIIIIIIIIIHIIIIIIIIIIIIIIIIIIIHIIIIIIIIIIIIIIIIIIIIIIIIIIIIIIIIIIIIIIIIIIHIIIHIIIIIIIDDDDD
@HISEQ:969:HM2KJBCX2:2:1102:14804:51399 2:N:0:ACTATGCA
TGGAGAGGAGATCCCAACTATCCCTATAATCATTACGGTGATTCAGAAACCAACAAAACAGGACCACCGTCCTATTTTATTATTCCATGCTAATGTATTCAGACATAAGCCTGCTTTGAACACTCTAATTTTTTCAAGGTAAAGGTCCTGGTTTCCTACCACGTTAAATTAATAACATAATAGTTCCCCAGAAGGTAGAAATTCTACACGCCAGTACAGACAATAGCCCGACCAACGATAGAACCCCGAAATTCAACTACGAGCTTTTTAACTGCAACAACTTTAATATACGCTATTGGAGCTGGAATTACCGCGGCTGCTGGCACCAGACTTGCCCTCCAA
+
DDCDAIIIIIIIIIIHHIGIIIIIIIIIIIIIIIIIHIIIIIIIIIIIIIIIIIIIIIHIHIIIIIIIIGHHIEHIIHIIIIIIIHHIHHHIIIEHHGHHIHIIIIHHHHHIHIIIHIIHIIIHHIIHIHGHHEHIIIIIIIIIHIHIIHGHHHHHIHIHIIIIIIHHHHIHHHIHHHIIIIHGDHHHEHGIIHIHHEHGFHHHHIHIIIGIIIIIIIIIIIIIIIIHIHHHGIIIIIHHFHHIIIHGIIIIHIIIIIIIIIIIIIIIHIIIIHIHHIHHHGHIIIHHEEIIIIIHIIIIIIIIIIIHIIIIHIHIIIIHIIIIIIIIIIHIHHIIIDDDDD
@HISEQ:969:HM2KJBCX2:2:1102:7821:52792 2:N:0:ACTATGCA
TGGAGAGGAGATCCCAACTATCCCTATTAATCATTACGTCGATCCTAGAAACCAACAAAATAGAATCAAACGTCCTATTTCGTTATTCCATGCTAATGTATTCAAGCGTGAGCCTGCTTTAAACACTCTAATTTTTTCAAAGTAACAGTCCTGATTCCCCATGACACCAAATTAATGACATCATGGTTCGTCAGAAGGTAGGAATCAATAATACCAGTACGTACAATAGCACGACCAATAAATTGATCCCGAAATTCAACTACGAGCTTTTTAACTGCAACAACTTTAATATACGCTATTGGAGCTGGAATTACCGCGGCTGCTGGCACCAGACTTGCCCTCCAA
+
DDBAAHIIH0F@F?HHHHEHICHHHGHEHCHECHE@C@GHIGHIIIIFHIIIHIIIHIHFEH?@G?C?GHIDGHIHHHEEHI?HGEEHGHHH1<CHHHHIHEHHICHEHIHHHHHIHIIIIHHHIIHIIIIIIHHGDHHGIHCHHIHGHHHHHHIGIIIIHHHHIIIHIIHCHHHIHIIHHHHHDEEHGHGIIIIIH:HGCE?HEHHHCHHFGIIHH?HHGHHIIHHGIHFHCHIHIIIHHHGDCIGIIIHG?HEFHCIHIIHFHCHIIIIHHIHHCGFHGHG@1HIIHHHEHHEF1GHHIIHIIIIHFIIIIIHHCIIHEHHHEHIIGIIHFIEGHHHH@@@@A
@HISEQ:969:HM2KJBCX2:2:1102:9758:52893 2:N:0:ACTATGCA
TGGAGAGGAGATCCCACTATCCCTATTAATCATTACGGTGATCCTAGAAACCAACAAAATAGAATCATGCCGTCCTATTTTATTATTCCATGCTAATGTATTCAAGCAAAATGCCTGCTTTAAACACTCTAATTTTTTCAAAGTAAAGGTCCTGGTTCCCCGCGACACCCAATTAAGGGCATCGTGGTTCTCCAGAAGGTGAGAAATTGACTACACCAGTTCATACCCCTTAAGGCACGACCGATGTGTCAATCCCGAAATTCAACTACGAGCTTTTTAACTGCAACAACTTTAATATACGCTATTGGAGCTGGAATTACCGCGGCTGCTGGCACCAGACTTGCCCTCCAA
+
@@?D@EHHECF<FHHII@GH?FGGHIIFHEHEHHIIIEHHFHIIGIIIGIGHHIGIH1DHHIHHEHCC@F@D0<C0D?1F?GHH?C?@CG<FCFEEC@CGD@EGGHHG@FGCDFIHHGFHFHGIIFGHHHHIHHII8HCGHHDBCGHHHHHGFHEGHHHIIHHHCHDEGHDDCDCCHHGIHDHIHGHIHIIIFGHEGHIIHEHHHHEHHEIHHIHHHEIHHHEHEGHIHHGIFIFCCHHCHHIIIHIHFD@HHHHHFEEHHHEIHIHHHHEEEGIIHIHHHHGHHHIHEHEG1HEHHGIHHH?IIHHF1IIGIIHIHCHDE/HIHEHEHIIHGEIIHHHHHIIIIHDDD@D
@HISEQ:969:HM2KJBCX2:2:1102:13817:53315 2:N:0:ACTATGCA
TGGAGAGGAGATCCCAACTATCCCTATTAATCATTACGTCAATCCTAGAAACCAACAAAATAGGATCGAACGTCCTATTTCATTATTCCATGCTAATGTATTCAAGCGTTAGCCTGCTTTAAACACTCTAATTTTTTCAAAGTAACAGTCCTGTTTCCCTGCAACACCAAATTAATGGCATTACAGTTCTTCAGAAAGGAGGAACCAGCAAAGCCAGTGCATACCAGTGGCACGACCAACCTGCTGATCCCGAAATTCAACTACGAGCTTTTTAACTGCAACAACTTTAATATACGCTATTGGAGCTGGAATTACCGCGGCTGCTGGCACCAGACTTGCCCTCCAA
+
DDDDCIIIIHIIIIIIIIIIIIIIIIIIIIIIIIIHIIIIIDHHIIHIHIIIIHIIIIIIIHHIGIIIIIIIIHGIHIIIIIIIHIIHHIIIIHHHIIIIIIIIIIHIIIIIHHIHIIIHHIIIIIIIIIHHHIHIIIIHIIIIIIIIIIIIIHHHHHHIIIIHHHIIIIIIHIIIIIIIIHHIIIIIIIIHIIIHIIIIIHHHIIIIIIIIHIIIIHIIIIIHIIIIIGIIIIHHHIIIHFHHFIIIIIIIIIIIIIIIHIIIIIIIIIIIIIIIIIIIIIIIIIIIIIIIIIIIIIIIIIIIIIIIIIIIIIIIHIIIIIIIIIIIHIIIIIIIIIIIIDCDDD
@HISEQ:969:HM2KJBCX2:2:1102:12918:53726 2:N:0:ACTATGCA
TGGAGAGGAGATCCCAACTATCCCTATTAATCATTACGGTGATCCTAGAAACCAACAAAATAGAACCATGCCGTCCTATTTTATTATTCCATGCTAATGCATTCAGGCATAGGCCTGCTTTGAGCACTCTAATTTTTTCAAGGTAATGGTTCTGCTTCCCCGGCACATCAAATTAATGGCATACCGGTTATTCAGAAGGTAGGAATCCATCACACCAGTGCGGACCGTGAGGCCCGACCGACGGATAGATCCCGAAATTCAACTACGAGCTTTTTAACTGCAACAACTTTAATATACGCTATTGGAGCTGGAATTACCGCGGCTGCTGGCACCAGACTTGCC
+
DDDDDIIIIIIIGHIIIIIIIIIIIIIIIIIIIIIIIIIIIIIHIIIIHIIIIIIIIIIIIIIHIIIIIIIIIIIIHHHHHIIIIIIIIIIIIIIIIIIIIFHIIIIIIIIIIHIHIIIIIIHHHIIIIIIHIIIIIIIHHIIIIIIIIHIIIIHIIIIIIIIIIIIIIIIIIIIIIIIIIIIHIIIIIIIIGIIHIIIIIIIIIIIIIIIIIIIIIIIIIIIIIIIIIIIIIIIIIIIIHIIIIIIIIHIHHIHIIIIIIIHIHHGHIIIIIIHIIIIIIIIIHHIIIIIIIHIIIIIIIIIIIIIIIIIIIHIIIIIIIIIIIIIIIIIIIHIIIDDDDD
@HISEQ:969:HM2KJBCX2:2:1102:21208:54061 2:N:0:ACTATGCA
TGGAGAGGAGATCCCCACTATCCCTATTAATCATTACGTCAATCCTAGAAACCAACAAAATAGGATCGAACGTCCTATTTCATTATTCCATGCTAATGTATTCAAGCGTTAGCCTGCTTTAAACACTCTAATTTTTTCAAAGTAACAGTCCTGTTTCCCTGCAACACCAAATTAATGACATTACAGTTCTTCAGAAAGGAGGAATCAGCGAAGCCAGTACATACCAGTGGCACGACCAACCTGCTGACCCCGAAATTCAACTACGAGCTTTTTAACTGCAACAACTTTAATATACGCTATTGGAGCTGGAATTACCGCGGCTGCTGGCACCAGACTTGCCCTCCAA
+
BDDDDHHDHHGEH?CEGE@FCHH?EEEHHHHHH@@FHC<@EE?1@@GHEEHEHCH=GHHF1FHHHHFCCCCD<100D1<11<C1D<<1<C1<11<C@<?GHEGFFFGEGBCCFCHFEHGADEGB1GHAADFDHGF@@AGHHHHGHHHG?HGDCHEEIGHHHHGHHGIIIIHHHGIHHHHEHEHGCEIHIHIHIIIIIHIHIHHEDIHHHHHHHHHIHHEGHFHIHFIIGIIIIIHIHHFHIHIFFHHHGIIIIEEHHIIIIIIHHHHIIIHHHHGIIIIHIIHFIIIIIIIIIIIIIIHIHIIIIIIIIIIIIIIIIIIIIIIIIIIHGHHHHGIIIIIIIDDDDD
@HISEQ:969:HM2KJBCX2:2:1102:6764:53885 2:N:0:ACTATGCA
TGGAGAGGAGATCCCAACTATCCCTATTAATCATTACGTCAATCCTAGAAACCAACAAAATAGGATCAAACGTCCTATTTCATTATTCCATGCTAATGTATTCAAGCGTTAGCCTGCTTTAAACACTCTAATTTTTTCAAAGTAACAGTCCTGTTTCCCTGCAACACCAAATTAATGACATTACAGTTCTTCAAGAAGGAGGAACCAGTAAAGCCAGTACATACCAGAGGCACGACCAACCTACTAATCCCGAAATTCAACTACGAGCTTTTTAACTGCAACAACTTTAATATACGCTATTGGAGCTGGAATTACCGCGGCTGCTGGCACCAGACTTGCCCTCCAA
+
DDDDDIIHIHIIIIIIIIIIIIIIIIIIIHHIIIIIIIIIIIIHIIHIIIIHIIIIIIHFHHGHIHHIIHIIIIIIHHHIHHIIIIIGHHIIIIIIHIIIIIIIIIIIIIIIIIIIIIIIIIIIIIIIIIIIIIIIIIIIHIIIIIIIIIIIIIIIIHIIIIIIIIIIIIIHHIIIIIIIIIIIIIIIIIIIIIHIIIIHIIIIIIIIIIIHIIIIIIIIIIIIIIIIIIIIIIIIIIHIIIHHFIIIIIIIIIIIIIIIIIIIIIIIIIIHIIIIIIIIIIIIIIIIIIIIIIIIIIIIIIIIIIIIIIIIIIIIIIIIIIIIIIIIIIIIIIIIIIIIIDDDDD
@HISEQ:969:HM2KJBCX2:2:1102:6437:54730 2:N:0:ACTATGCA
TGGAGAGGAGATCCCAACTATCCCTATTAATCATTACGGTGATCCTAGAAACCAACGAAATAGAACCAATCCGTCCTATTTCATTATTCCATGCTAATGTATTCAGACGTTAGCCTGCTTTAAACACTCTAATTTTTTCAAAGTAACAGTCCTGATTTCCTATCACACCAACTAAATGGCATGAAAGTTCCTCAGAAGGTAGAGATTTATCTCACCAGTACAGACAATTAAGCCTGACCAATGGGTAAACCCCGAAGTTCAACTACGAGCTTTTTAACTGCAACAACTTTAATATACGCTATTGGAGCTGGAATTACCGCGGCTGCTGGCACCAGACTTGCCCTCCAA
+
DDCDCIIIIGIIIIIIIIIIIIIIIIIIIIIIIIIHIIIIIHIIHIHIIIIIIIIIIIIIIIIHIIIIIIIGIIIIIIIIIGIIIHIIIHHHFHHIIIIIIIIHHIIIIIIIIHIIIIHIIIIIIIIIIIIIIIIIIHIIIIIIIIIIIIIIIHIIIHIIIIIIIIIHIIIIIIGIIIIIIIIIIIIIIIIIIIIIIIIIIIIIIIIIHIIIIIIIIIIIIIIIIIIIIIIIIIIIIIIIIIIIHGGIIIIIIIIIIIIIIIIIIIIIIIIIIIIIIIIIIIIIIIIIIIIIIIIIIIIIIIIIIIIIIIIIIIIIIIIIIIIIIIIIIIIIIIIIIIIIIIIDDDDD
@HISEQ:969:HM2KJBCX2:2:1102:10172:54226 2:N:0:ACTATGCA
TGGAGAGGAGATCCCAACTATCCCTATTAATCATTACGTCAATCCTAGAAACCAACAAAATAGGATCGAACGTCCTATTTCATTATTCCATGCTAATGTATTCAAGCGTTAGCTTGCTTTAAACACTCTAATTTTTTCAAAGTAACAGTCCAAATTCCCCGCAACACCAAATTAATGGCATTACGGCTCATCAGGAAGGAGGAATCAGTGAGACCAGTACATACCAGAGGCATGACCAACCTACTAACCCCGAAATTCAACTACGAGCTTTTTAACTGCAACAACTTTAATATACGCTATTGGAGCTGGAATTACCGCGGCTGCTGGCACCAGACTTGCCCT
+
DDDCDIHHIIHIIIHHIHHHIHIIHHIHHHIIIIIIIIIIIHGIIIIIIIIHIIIHIIHIIIIIHHGHHHIIIIIIIIIGIIIIIIIHHIIHIIHIHFHHIHGHHDHHHHIHHIIIIHIIHIHHIHHHHIIIHHHHIIIIIIIIIIHHHHHIHHHHIHHHHIIHIIHHHHIIIIHHIHIIIIIIHIHHEHGIIIIIHIIIIIIIIIHHIIIIIIIIIIIIIIHFIIHHIIIIIIIIHHGEDIIIIIIIIIHHHIIIIIIHHHCIIHIIIIIIHIHIIIIIIIIIIIIIIIIIIIIIIIIHIIIHIIIIIIIIHIIIIIIHHIHHIIIIIIIIIIIIIDDDDD
@HISEQ:969:HM2KJBCX2:2:1102:18221:55212 2:N:0:ACTATGCA
TGGAGAGGAGATCCCAACTATCCCTATTAATCATTACGGTGATCCTAGAAACCAACAAAATAGAACCATGCCGTCCTATTCTATTATTCCATGCTAATGTATTCGAGCAAAAATGCCTGCTTTAAACACTCTAATTTTTTCAAGGTAAAGGTCCTGGATCCGCAAGACACCCAATAAAGGACATCAAGTTTCTCCAGAAGGTGAGAAATCAACTGCAACAGTTCATACCCCTTAAGGCATGACCATCACGTCAATCCCGAAATTCAACTACGAGCTTTTTAACTGCAACAACTTTAATATACGCTATTGGAGCTGGAATTACCGCGGCTGCTGGCACCAGACTTGCCCTCCAA
+
B@BD01<GHCG?GEGGE@HHHI?<CHC<<FG1<<CCHFCC1C1FHHHGCHCFH@HDCHHIHIIEC?GHGHGI<G/C0CC<1C<GHC@H1D1GFEHC?FHHH@FCF@60CGGIHHCFHGHHCEGIHFHHHHGGHHGEG@EFIIIHCAEDGHHEHG@H?H?C<CHCCCHGFHHIHEFIHIIHHHHEHGEG@/GHIIIHHHFHHFHHEIIHEIHIGGHIIHIIIIIHIGFHCIHF=IIHHHHHFHFHIHFEEC1DIHIHHIIIIHEIIHGD0IHEEEHCHIIHHHIIGIIIGIHE@HEHHIHEHHHHHHHHEIHEHEEFIIIIIIIHIHIHIHHHHHGCGIIIIHHHIHHG?@@A@
@HISEQ:969:HM2KJBCX2:2:1102:13122:54365 2:N:0:ACTATGCA
TGGAGAGGAGATCCCAACTATCCCTATTAATCATTACGGTGGTCCTAGAAACCAACAAAATAGAACCATGCCGTCCTATTTTATTATTCCATGCTAATGTATTCAAGCAAAAATGCCTGCTTTAAACACTCTAATTTTTTCAAGGTAAAGGTCCTGGATCCGCAAGACACCCAATTAAGGACATCAAGTTTCTCCAGAAGGTGAGAAATCAACAGCGACAGTTCATACCCCTTAAGGCATGACCATCACGTCAATCCCGAAATTCAACTACGAGCTTTTTAACTGCAACAACTTTAATATACGCTATTGGAGCTGGAATTACCGCGGCTGCTGGCACCAGACTTGCCCTCCAA
+
DDDDDIIIIIIIIIIIIIHIIHHHHIHIIIIHIIHIIIIIIIIIIIIIIIHEHHIIIGIIIIIIHHHIIIIIIHHIHHIHFHIIIEHHGHIIIIHHIIIIIDGIIIHIIIIIHIIHHHHHIIHHIEHIIIIIIHIFHIHHHIHHHHHIHIIIHIIHHHGGGIIIIIIIIIIHHIHGIIIIIIIIIIIIIIIIIHIIIIIIIIIIIIIIIIIIIIHIIIIIIIIIIIIIIIIIIIII<IIIIIIIIIIIIIHGIIIIIIIIIIIIIIIIIHIIIIIIIIIIIIIIIIIIIIIIIIIIIIIIIIIIIIIIIIIIIIIHIIIIIIIIIIIIIIIIIIIIIIIIIIIIIIIIDDDDD
@HISEQ:969:HM2KJBCX2:2:1102:7242:56557 2:N:0:ACTATGCA
TGGAGAGGAGATCCCAACTATCCCTATTAATCATTACGGTGATCCTAGAAACCAACAAAATAGAACCATGCCGTCCTATTCTATTATTCCATGCTAATGTATTCGAGCAAAAATGCCTGCTTTAAACACTCTAATTTTTTCAAGGTAAAGGTCCTGGATCCGCAAGACACCCAATTAAGGACATCAAGTTTCTCCAGAAGGTGAGAAATCAACAGCGACAGTTCATACCCCTTAAGGCACGACCATCACGTCAATCCCGAAATTCAACTACGAGCTTTTTAACTGCAACAACTTTAATATACGCTATTGGAGCTGGAATTACCGCGGCTGCTGGCACCAGACTTGCCCTCCAA
+
DDDDDIIII=HHIIIIIFHIIHIIIIIIIIHIIIIIHIHIIHIIIFHHHHHGHIIIIIHIIIGHHIEHHFHHIHIIIIGIIHIIIIHIHHHIHIIIHHEHHHIIHHHIIIIIIIIIIIIGFGHHIIIIIIIIHHIIIIIIIHHHIIIIIHHIIIIIHIIIHIIIHEHHHFEHIHHHIIHIIIIIIIIIHIHHHHIIIIIIIHIHIHHIIIIIIIIIHIIIIHIIIIIIIIIIIIIIIIIIIIIIGIHHIIHHIHHIIIIIIIIHIIHIIIIIFHIGIIIIHHIIIIIIIIIIIIIIIHHDIIIIIIIIIHIGIHIIIIIIIIIIIHIIIIIIIIGIIIIIHIIIIIHHDDDDD
@HISEQ:969:HM2KJBCX2:2:1102:20535:57023 2:N:0:ACTATGCA
TGGAGAGGAGATCCCAACTATCCCTATTAATCATTACGGTGATTCAGAAACCAACAAAACAGGACCACCGTCCTATTTTATTATTCCATGCTAATGTATTCAGACATAAGCCTGCTTTGAACACTCTAATTTTTTCAAGGTAAAGGTCCTGGTTTCCTACCACGCTAAATTAATAACATGATAGTTCCCCAGAAGGTAGAAATTCTACACGCCAGTACAGACAATAGCCCGACCAACGATAGAACCCCGAAATTCAACTACGAGCTTTTTAACTGCAACAACTTTAATATACGCTATTGGAGCTGGAATTACCGCGGCTGCTGGCACCAGACTTGCCCTCCAA
+
DDDDDIIIIIGFHHIIIIIIHHHHGEEHIIHIIHIIIFHIII?HHHIHIIIIIIIHIHIIIEHIIIIHI<FHC@EHFHHIEFHHIIHIIHHIIIIGHGHHIFCHHIIIHFHHHHGHIHIIIIIHIIHGHIIIIHHIIGEHGHHIHHIHIHGHHIEGHFHHEHHHHIIHHFEIHIIIHIIIHIHHG=HFGHHHIHHHIGHIIIIIIGIIIIIGIIIIIIIIIIIIII3IIIHIGIIHIIIHHGHIDIGHHFIIIIIIIIIIIIIHHIIIFHIIIHIIHIIIIHHHHHHHHECHIIIIIIIIHIIIIIIIIIIIIHGIIIIHIIIIIIIIIIIIIIIIIIDBDDD
@HISEQ:969:HM2KJBCX2:2:1102:4592:57654 2:N:0:ACTATGCA
TGGAGAGGAGATCCCAACTATCCCTATTAATCATTACGTCAATCCTAGAAACCAACAAAATAGGATCAACGTCCTATTTCATTATTCCATGCTAATGTATTCAAGCGCGAGCCTGCTTTAAACACTCTAATTTTTTCAAAGTAACAGTCCTGATTCCCCACCACACCAAATTAATGACATGATGGTTCGTCAGAAGGTAGAAATCAGTAACACCAGTACGTACCGAAGGCACGACCAGCGTACTAATCCCGAAATTCAACTACGAGCTTTTTAACTGCAACAACTTTAATATACGCTATTGGAGCTGGAATTACCGCGGCTGCTGGCACCAGACTTGCCCTCCA
+
DCDDDIIIIIIIIIIIIIHIIIIIIIIIIIIIIIIIIIIIGIIHIIIHIIIIIHIIIIIIIIIIGIIIIICEHIIIHHIIIHIHHHIIHHHIIIIIIIIIIIIIIIIIIIIIIIIIIIIHHIIIIHHIIIIIIIIIIIIHIHHIIIIIIIIIIIHIIIIHIIIIIIIIIIIIIIIIHIIIIIIIIIIHIHIIIIIIIIIIIIIIIIIIIIIIIIIIIIIIHIIIIIIIIIIIIIIIHIIHHHHIIIIIIIIIIHIHIIHHHHIIIIIIIIIIHHIIIIIIIHGHIIIIIIIHGIIIIIIIIIIIIIIIIIIIIIIIIIIIIIIIIIIIIIIIIIIIIIHDDDDD
@HISEQ:969:HM2KJBCX2:2:1102:7751:57623 2:N:0:ACTATGCA
TGGAGAGGAGATCCCAACTATCCCTATTAATCATTACTCATTTCCCCAAAAACCAACAAAATTCGAGATACGAGTCCTAAATTATTATTCCATGCTAATGTATTCATAACTTTCAGCCTGCTTTAAACACTCTAATTTTTTCAAAGTAAAGGTCCTGGATTGCGAACCCAACCCAGTAAAGGGCAGGAACGTTCTCCAGGAAGATGGTAAGCGCGCATCGGCACTCACACACGATACCGTGGCGGGCCAAGCGCACTATACCAGAAATCCAACTACGAGCTTTTTAACTGCAACAACTTTAATATACGCTATTGGAGCTGGAATTACCGCGGCTGCTGGCACCAGACTTGCCCTCCAA
+
DDDDDIIIIHIIIIIIIIIIIIIIIIIIIIIIIHIIIIIHIIIIIIHIIIIIHHIIIIIIIIHIIIHIIIIHIHIIIHGHHHHIIIIIHIIIIHHIHIGHHDFHIHIIIIIIIIIIIIHIIHIIIIHIIIIIIIIIIIIIHIHIIHIHIIHIIIIIIIIIIIIIIIIIIHIIIIIIIHHIIIIIIIIIIIIIIIHIIIIIIIIIIIIIIIIIIIIIIIIIIIIIIIIHIIIIIIIIIIIIIIIIIIIIIIIIIIIIHIIIIIIIIIIIIIIIIIIIIIIIIIIIIIIIIIIIIIIIIIIIIIIIIHIIIIIIIIIIIIIIIIIIIIIIIIIIIIIIIIIIIIIIIIIIIIIIIDDDDD
@HISEQ:969:HM2KJBCX2:2:1102:3409:57840 2:N:0:ACTATGCA
TGGAGAGGAGATCCCAACTATCCCTATTAATCATTACGGTGATCCTAGAAACCAACAAAATAGAACCATGCCGTCTTATTCTATTATTCCATGCTAAGGCATTCGAGCAAAAATGCCTGCTTTAAACACTCTAATTTTTTCAAGGTAAAGGTCCTGGAACCGCAAGACACCCAATAAAGGACATCAAGTTTCTCCAGAAGGTGAGAAATCAACAGTAACAGTTCATACCCCTTAAGGCATGACCATCACGTCAATCCCGAAATTCAACTACGAGCTTTTTAACTGCAACAACTTTAATATACGCTATTGGAGCTGGAATTACCGCGGCTGCTGGCACCAGACTTGCCCTCCAA
+
000<0<<0<01<11<C1CH?11CFHI1@@CF@@1D@GG0<1<11<1<D<<D111<C111<<<CFHHCH1F1</0<1<DCH?GCHE1CG1C111<<11111111=?8@=F/@E?HCEG8C1G@HB6CC1FEGFBA@F@CFG@HI8HHGG2&?HI9FHE@0H6EFHEHHG/CCFHC??HCHHFCH@CIHH>@@@CCHHG=CHH@IGIIHCFFHCA1HCG<F?HHHEECCCEHFEIHHGEHCHGCCCHHC<CHEFG?/<CC<11CFH@@HHGH@H?IIHHHCE@HFHIIHG@GD<<<?GFD<<<HHF1@GECHCGEHHH@F<?FC<<HIIHHHGC@?EHHHHEEEEGHHGC<?DD@
@HISEQ:969:HM2KJBCX2:2:1102:6461:57520 2:N:0:ACTATGCA
TGGAGAGGAGATCCCAACTATCCCTATTAATCATTACATCGATCCTAGAAACCAACAAAATAGAATCGGATGTCCTATTTCATTATTCCATGCTAATGTATTCAAGCGTGAGCCTGCTTTAAACACTCTAATTTTTTCAAGGTAACAGTCCTAATTCCCCGTGACACCAAATTAATGGCATTACGGTTCTTTAGAAGGTGAGAAATCAATAATATCAGTACATACCAACGGCATGACCGAAACATTGATCCCGAAATTCAACTACGAGCTTTTTAACTGCAACAACTTTAATATACGCTATTGGAGCTGGAATTACCGCGGCTGCTGGCACCAGACTTGCCCTCCAA
+
DDDDCIIIIHIIIIIIHIIIIIIIIIIIIIIIIIIIIIIIIIIIHIIIIHIIIIIIIIIIIIIIIIIIIIIIIIIIIIHIIIIIIIIEHIIIIIIIHIIIIIIIIHIHIIIIIIIIIIIIIIHIHIIIIIIIIIHIIIIIIIIIHIIIIIIIIIIHIIIIIIIIIIIIIIIIIIIIIIIIIIIIIIIGIIIIIIIIIIIIIIIIIIIIIIIIIIIIIIIIIIIIIIIIIIIIIIIIIIIIIIIIHHIIIIIIHIIIIIIIIIIIIIIIIIIIIIIIIIIIIIIIIIIIIIIIIIIIIIIIIIIIIIIIIIIIIIIIIIIIIIIIIIIIHIIIIIIIIIIIIIDDDDD
@HISEQ:969:HM2KJBCX2:2:1102:3858:57968 2:N:0:ACTATGCA
TGGAGAGGAGATCCCAACTATCCCTATTAATCATTACTCCAGTTGCAGTTAAAAAGCTCGTAGTTGAATTTCGGGATTAGTAGGTTGGTCGTGCCTCTGGTATGTACTGGCTTTACTGGTTCCTCCTTCTTGAAGAACTGTAATGTCATTAATTTGGTGTTGCAGGGAAACAGGACTGTTACTTTGAAAAAATTAGAGTGTTTAAAGCAGGCTAACGCTTGAATACATTAGCATGGAATAATGAAATAGGACGTTTGATCCTATTTTGTTGGTTTCTAGGATTGACGTAATGATTAATAGGGATAGTTGGGT
+
DDDDDIIIIIIIHIIIIIIIIIIIIIIIIIIIIIIIIIIIIIIIIHIIIIIHIIIIIIIIHIIIIIIIIIIIIIHHIIIIIIIIIHIIIIIIIIIIIIIIIIIHIIIIIIIIIIIIIIIIIIHHHIIIIIIIIIIHIIIHIIIIIIIIIIIHIIIIIIHIHIIIIIIIIIIIIIHHIIIIIIIIIIIIIIIIHIIIIIHIIIIIIIIIIHGIIIIIIIIIIIIIIIIIIIIIIIIIIIIIIIIIIIGIIIIIIIIIIIIHIIIIIIIIIIIIIIIIIIIIIIIIIIIIIIIIIIIIIIIIIIIIIIIDDDDD
@HISEQ:969:HM2KJBCX2:2:1102:6731:58366 2:N:0:ACTATGCA
TGGAGAGGAGATCCCAACTATCCCTATTAATCATTACGGTGGTCCTAGAAACCAACAAAATAGAACCCTTAGCCGTCCTATTTTATTATTCCATGCTAATGTATTCAGACGATAAAGCCTGCTTTAAACACTCTAATTTTTTCAAGGTAATGGTCCTGGTTCCGCCAGACACCAAATAAATGACATCTGACCTCGCCAGAAGGTAAGAGACCCGCGGAGCCAGTGATGGACAGTTAAGCCCAACCGACCCGCGGCTCCCGAAATTCAACTACGAGCTTTTTAACTGCAACAACTTTAATATACGCTATTGGAGCTGGAATTACCGCGGCTGCTGGCACCAGACTTGCCCTCCAA
+
@DDD@@HHICEEHH1DGEHEHIHGHHHHIHHHHHHIIHIII=CGHHIGIEHGHHGEHHEHIIHIHIIHIIGHIH<CCDHGEFGGHEHEHHE@@FFHIIIIHDGHGIHHIIIIIIHHIIHHHHIIHIIIHIIIIIIIHHHHHEHIIIIIIIIIIIHHIIIHHHIHFIIIIIIIIIIIIIIIHIIIIHIHIGHHHGIHHIIIIHGEIIIIIIHEHIIIIIIHIIIIHIIIIIIIIIHHH<HGHIIIHIHHIIIHGIIIIIIIIIIIIIIIIIHIIHIIIIIIIIIIIIIIIIIIIIIIIIIIHIGIIIIIIIIIIIIIIIIIIIIIIIIIIIIIIIIIHIIIIIIIIIIIIDDDDD
@HISEQ:969:HM2KJBCX2:2:1102:19836:57481 2:N:0:ACTATGCA
TGGAGAGGAGATCCCAACTATCCCTATTAATCATTACGGTGATCCTAGAAACCAACAAAATAGAACCATGCCGTCCTATTCTATTATTCCATGCTAATGTATTCGAGCAAAAATGCCTGCTTTAAACACTCTAATTTTTTCAAGGTAAAGGTCCTGGATCCGCAAGACACCCAATTAAGGACATCAAGTTTCTCCAGAAGGTGAGAAATCAACAGCGACAGTTCATACCCCTTAAGGCACGACCATCACGTCAATCCCGAAATTCAACTACGAGCTTTTTAACTGCAACAACTTTAATATACGCTATTGGAGCTGGAATTACCGCGGCTGCTGGCACCAGACTTGCCCTCCAA
+
DDDDDIIIIIIIIIIIIIIIIIIIIGIIIIIIIIIIIHHIIIIIIIHIIIIHIIIIIIIIIIIIIIIIIGIIIFHIIIHIIIHIIIIIIIIIFCHIIHECEHHIIIIIIIIIIIIIIHIIIIIIIIHHIIIIIIIIIHIHIIIIIIIIIIHIIIIIIIIHIIHIIIIIIIIIIIHIIIHIIIIIIIIIIFHIHIIIHIHIIIIHIIIIIIIHIIIIIIIIIIIIIIIIIIIIIIIIIII<IIIIIIIIIIHHIHIHIIHIIIIIIIIIIHHIIIIIIIIIIIIIIIIIIIIIIIIIIIIIIIIIIIIIIIIIIIHHIIIIIIIIIIIIIIIIIIIIIIIIIIIIIIIIDDDDD
@HISEQ:969:HM2KJBCX2:2:1102:4916:58585 2:N:0:ACTATGCA
TGGAGAGGAGATCCCAACTATCCCTATTAATCATTACGTCGATCCTAGAAACCAACAAAATAGGTTCGATCGTCCTATTTCGTTATTCCATGCTAATGTATTCAAGCGCGAGCCTGCTTTAAGCACTCTAATTTTTTCAAAGTAACAGTCCTGTTTCCCCGCAACAACAAATTAATGCCATCACGGTTCTGCAAGAGGGAGGGACCAGTGAGGCCAGTGCATACCAGTGGCACGACCAACCTACTGGCCCCGAAATTCAACTACGAGCTTTTTAACTGCAACAACTTTAATATACGCTATTGGAGCTGGAATTACCGCGGCTGCTGGCACCAGACTTGCCCTCCAA
+
DDDDDIIIIIIIGIHHHIIIIIIIIIIIIIIIIIIIIIIIIIHIIHIIIIIHGIIIIIIHIIIIIIIHHIHIIIIHIICHHHIIIGHHHHHHIIHHIHHHIHHIIIIHIIIIIIIIIIIIIHIIIIIIIIHIIIIIIIIIIIIIIHIIHIIIIHHHIIIIIIIIIIIIIIIIIIIIIIIIIIIIIIIIIIIIIIIHIIIIIIIIIIIIIIHHIHIHIIIIIIIIIIIIIIIIIIIIIIIIIIIHEIIHHHHHIIIHIIIIIIHHIIIIIIIIIIHIIIIIIIIIIIIIIIIIIIIIIIIIIIIIIIIIIIIIIIIIIIIIIIIIIIIIIIIIIIIIIIIIIDDDDD
@HISEQ:969:HM2KJBCX2:2:1102:18151:58663 2:N:0:ACTATGCA
TGGAGAGGAGATCCCAACTATCCCTATTAATCATTACGGTGGTCCTAGAAACCAACAAAATAGAACACAACGTCCTATTCTATTATTCCATGCTAATCTATTCAAGCAATAGCCCGCTTTAAACACTCTAATTTTTTCAAAGTAATGGTCCTGGCTCCCCAACACACCATACTGGTTCACCAGAAGGAAGACCCGACAGCAGACAGTACTCGCCAAAGACGGACCGCCCGGCCAGGCCTAAAATTCAACTACAAGCTTTTTAACTGCAACAACTTTAATATACGCTATTTGAGCTGGAATTACCGCGGCTGCTGGCACCAGACTTGCCCTCCAA
+
CDDDCIIIFHEHHIIHHHIIIGIIIIHHIIIIIIHIIHCDHIIHHHHIIHHHHEGHHHHHHHEEHIIIGHIIHCGHHEHHIHIHHIIIGGIIHHIIIIIIIHIIIHHIHHHIIHIIHHIHHGEFHHIIIHHHHIH@EHGHHIIHEHGHHHHHHHDFIHIHIIIHIIIIIHHHHIHHHCFEIIIIIIIIHHFDHIIIHIHHIGIIIHEHECIIIIIIIHGGIIIIHHHHIHHGEIIHEE<<IIIIIHIHGFIGEHIIIIIHHIHIIIIIIIIIHHHHFIIHHHHIHIIIIIIIIIIIIHIIIIHHGIIIIIHFIIHHIIIIHGHHHIIIHBDDDB
@HISEQ:969:HM2KJBCX2:2:1102:15327:58956 2:N:0:ACTATGCA
TGGAGAGGAGATCCCAACTATCCCTATTAATCATTACGGTGATCCTAGAAACCAACAAAATAGAACCATGCCGTCCTATTCTATTATTCCATGCTAATGTATTCGAGCAAAATGCCTGCTTTAAACACTCTAATTTTTTCAAGGTAAAGGTCCTGGTTCCACATGACACCCAATTAAGGACATCATGCTTCTCCAGAAGGTGAGAAATCAACTGCGACAGTTCATACCCCTTAAGGCACGACCATCACGTCAATCCCGAAATTCAACTACGAGCTTTTTAACTGCAACAACTTTAATATACGCTATTGGAGCTGGAATTACCGCGGCTGCTGGCACCAGACTTGCCCTCCAA
+
DDCDDHHIIIIIIIIHIIIIIIIIIHHIIIIIIIIIIIHIIIIIIIIIIIIIIIIIIIIIIIIIIIIIIIIEHIHIIHHHHIIIIIIIHIHIIIIIIIIHIHHIIIIIIIIIIIIIIIIIIIIHHIIIIIIHHIIHIIIIIIIIIIIIIIIIIHIHHHHIIHHIIIIIIHIIIIIIIIIIIHIIIIIIIIHIIIIIIHIIIIHIIIIIIIHIIIIIIIHIIIHIIIIIIIIIIIIIIIIIHIIHHIHIIIHIIIIIIIIIIIIIIIIHHIIIIIIIIIIIIIIIHIIIIIIIIIIIIIIHIIIIIIIIIIIIIIIIIIIIIIIIIIIIIIIIIIIIIIIIIIIIIIIDDDDD
@HISEQ:969:HM2KJBCX2:2:1102:12006:59054 2:N:0:ACTATGCA
TGGAGAGGAGATCCCAACTATCCCTATTAATCATTACATCGATCCTAGAAACCAACAAAATAGAATCGGATGTCCTATTTCATTATTCCATGCTAATGTATTCAAGCGTGAGCCTGCTTTAAACACTCTAATTTTTTCAAGGTAACAGTCCTAATTCCCCGTAACACTAAATTAATGGCATTACGGTTCTTTAGAAGGTGAGAAATCAATGATAACAGTGCATACCAACGGCATGACCGAAATATTGATCCCGAAATTCAACTACGAGCTTTTTAACTGCAACAACTTTAATATACGCTATTGGAGCTGGAATTACCGCGGCTGCTGGCACCAGACTTGCCCTCCAA
+
DDDDDIIIIIGIIIIHIIIIIIIIIIIIIIIHHIIGIIIHIGIIIIGIIIIIIIIIIIIIIIIHHIIIIIHHIHHHIIHFHIIIIHHHHIIHHHIIIIIIIHIIIIIIIHIHIIIIIIIIIIIIIIIIIIIIIIIHIIIIIIIIIIIIIIIIIIHIIHIIIIIIIHHHIIIIIIIIIIIIIIIIIIIIIIIIIIIIIHIIIIHIIIIIIIIIIIIIIIIIIIIIIIIIIIIIIIHHIIIIIIIIHGIIIIIIIIIGIIIIIIIIIIIIIIIIIIIIIIIIHIIIIIIIIHIIIIIIIIIHHHIIIIIIIIIIIIIIIHIIIHIIIIIIIIIIIIHIIIIIIIDDDDD
@HISEQ:969:HM2KJBCX2:2:1102:11910:58939 2:N:0:ACTATGCA
TGGAGAGGAGATCCCAACTATCCCTATTAATCATTACGTCGATCCTAGAAACCAACAAAATAGAATCAAACGTCCTATTTCATTATTCCATGCTAATGTATTCAAGCGTAAGCCTGCTTTAAACACTCTAATTTTTTCAAAGTAACAGTCCTGATTCCCCACGACACCAAATTAATGACATCGCGGTTCTTCAGAAGGTAGGAACCGATAATGCCAGTGCGTACCGAGGCACGACCAACAATTCGATCCCGAAATTCAACTACGAGCTTTTTAACTGCAACAACTTTAATATACGCTATTGGAGCTGGAATTACCGCGGCTGCTGGCACCAGACTTGCCCTCCAA
+
DDCDDIIIIIIHIIIIIHIIIIHIIIIHIIIHIIIFHIIIHHHHIIIIIHHHHIIIIIHIIIHIIIIIHIIIIFHGHIIIHIIIIHHIIHHHIHIHIHHHIHIHIIHIIIIHHHIGIIHHIGIIIHIIIIIHHHIIIIIHGIHHHHFIHHIHHGHHIHIIIIHHIIGHIIHIHIIHIIIIIIIIHHIIIIIIIIIIIIIIIHIIIIIIIIIIIHIIIIHGIIIIIIIHIIIIIIIIIIIIHHGGIIIIIIHIIIIIIIIHIIGIIIIHIIIHHGIIIIIIHIIIIIHIIHIIIIIHIIIHIIIIHIIIIIIIIIIIIIIIIIIIIIIIIIIIHIIIIIIIDDDDA
@HISEQ:969:HM2KJBCX2:2:1102:11800:59672 2:N:0:ACTATGCA
TGGAGAGGAGATCCCAACTATCCCTATAATCATTACCGCAAGCTCTAACCAACGAAACGGGCTTGCGGTCCTGTTCCATTATACTATGCTGGAATATTCACGGCAAAATGCCTGCTTTAAACACCCTAATTTCTTCAAAGTAAACGGCCTGGTACCAACCGCCCACTCATTTAAGAGCAGGCGGCGGCCTCCAGGCGTAGGCAGCTGTCTGGCCAGTACATACCCGTTTCCACGAAGCAGACCATGCCAGACGAGCGCCGGTTTCAACTACGAGCTTTTTAACTGCAACAACTTTAATATACGCTATTGGAGCTGGAATTACCGCGGCTGCTGGCACCAGACTTGCCCTCCAA
+
DDDCDIHIIIIIGIIHIHIIIIIIIIIIIIIIIIIIIIIIHIIIHGHHHGHHEHIIIIEEHIIGCHHHDEHIIIIHHHHIHHIIIHIIIIIIIIIGHHIIIIIIIIIIIIHIIIIHHIIG6IIHIIIHIIIIIHIIIIIIIIIIIHIHIHHIIIIHHIIIHIIIHIIIIIIIIFHHIIIIIIIIIIIIHHGHHIHIIIIIIIIIIIIIIIIIIIIIIIIIHHIHIIIIIIIIIIIIIIIHFHHIIIIHIIIIIIIHIHHHIIIIIIIIIIIIIIIIIIIIHHIIIIIIHIHIIHIIIIHHGIIIGIIIIIIIIIIIIIIIIIIIIIIIIIIIIIIIIIIIIIIIIIIIDDDDD
@HISEQ:969:HM2KJBCX2:2:1102:13663:60073 2:N:0:ACTATGCA
TGGAGAGGAGATCCCAACTATCCCTATTAATCATTACGGTGATCCTAGAAACCAACAAAATAGAACCATGCCGTCCTATTCTATTATTCCATGCTAATGTATTCGAGCAAAAATGCCTGCTTTAAACACTCTAATTTTTTCAAGGTAAAGGTCCTGGATCCGCAAGACACCCAATAAAGGACATCAAGTTTCTCCAGAAGGTGAGAAATCAACTGCAACAGTTCATACCCCTTAAGGCATGACCATCACGTCAATCCCGAAATTCAACTACGAGCTTTTTAACTGCAACAACTTTAATATACGCTATTGGAGCTGGAATTACCGCGGCTGCTGGCACCAGACTTGCCCTCCAA
+
DDDDDIIHIIIIIHIIIIHHIIIIIIIIIIIIIIIIIIIIIIIIIHHIIIIHIIIIIIIIIIIHHIIIIHIIHIIHIIIIIIIIIIIIGHIHHIIIIIIHIGEHHIIIIIIIIIIIIHHHIHIIHHHIIIHIIIIIIIIIIIIIHIIIIIIIIIIIIIHHIIIIIGIIIIIGIIIIIIIIIIIIIHIGIIHIHHIIIIIIIIIIIIIIIIIIIIIIIIIIIIIIIIHI4IIIIIIIIIIIIII=IIIIIIHFIIIIIIIIIIIIIIIIIHIIIIIIIIIIIHIIIIIIIIIIIIIIIIIHEIIIIIIIIIIIIIIIIIIIIIIIIIIIIIIIIIIIIIIIIIIIIIIIDDDDD
@HISEQ:969:HM2KJBCX2:2:1102:15303:60236 2:N:0:ACTATGCA
TGGAGAGGAGATCCCAACTATCCCTATTAATCATTACGTCGATCCTAGAAACCAACAAAATAGAATCAAACGTCCTATTTCATTATTCCATGCTAATGTATTCAAGCGTGCGCCTGCTTTAAGCACTCTAATTTTTTCAAAGTAACAGTCCTGATTCCCCACGACACCAAATTAATGACATCGTAGTTCTTCAGAAGGTAGGAACCAATAATGCCAGTGTGTACCGAAGCACGACCGACAATTTGATCCCGAAATTCAACTACGAGCTTTTTAACTGCAACAACTTTAATATACGCTATTGGAGCTGGAATTACCGCGGCTGCTGGCACCAGACTTGCCCTCCAA
+
DDDDDIIIIIHIIIIHIIIIIIIIIIIIIIIIIIIIIIIIIIIIIIIIIIGHIIIIIIIIIIIGIIIIIIIHIHIHIIIIIIIIIIIIIHIIHIIIIIIIIIIIIIGHIIIIHIIIIIHIIICIIIIIIIIIIIIIIIIIIIIIIIIIIIIIIIIIIIIIIIIIIHHIIIIHIIIIIHHHIIIIIIIIIIIIIIIIIIIIIIIIHIIIIIIIIIIIIIIIHIIIIIIIIIIIIIIIIIIIIIHFIIIIIIIIIIIIIIIIHHDIIIIIIIIIIIIIIIIIIIIIIIIIIIIIIIIIIIIIIIIIIIIIIIIIIIIIIIIIIIIIIIIIIIIIIIIIIIIIDDDDD
@HISEQ:969:HM2KJBCX2:2:1102:7861:59553 2:N:0:ACTATGCA
TGGAGAGGAGATCCCAACTATCCCTATTAATCATTACGGTGATCCTAGAAACCAACGAAATAGAATCAGTCCGTCCTATTTCATTATTCCATGCTAATGTATTCAGACGATAGTCTGCTTTAAACACTCTAATTTTTTCAAAGTAACAGTCCTGATTTCCAACCACACCAAATAAATGGCATGAAAGTTCCTCAGAAGGTAGAGATCCATCTCACCAGTGCAGACAATTAAGCCTGACCAATGGGTAGACCCCGAAGTTCAACTACGAGCTTTTTAACTGCAACAACTTTAATATACGCTATTGGAGCTGGAATTACCGCGGCTGCTGGCACCAGACTTGCCCTCCAA
+
DDDDDIIIFHIIIIIHIIIIIIIIIIIIIIIIIIIIIIIIIIIIHIIIIIIHIIIIIIIIIIIIIIIIIIIIIIIIIIIIIIIIIIIIIIIIIHHHIIIIIIIIIGIIIIIHIIIIIIIIIIEHHHIHIIIIIIIHIIHHHIIIIIIIIIIHIIIHIIIIIIIIHIIHFHIIIIHIIIIIIIIIHIIIHIIIIIHIIIIHIIIIIIIIIIHIHHIIIIIIIIIIIIIIIIIIIIIIHI<CIIIHHGDIIIIIIIIIIHIIIIIIIIIIIHIIIHIIIIIIIIIIIIIIIIIIIIIIIIIIIIHIIIIIIIIIIIIIIIIIIIIIIIIIIIIIIIIHIIIIIHIDDDDD
@HISEQ:969:HM2KJBCX2:2:1102:17920:60793 2:N:0:ACTATGCA
TGGAGAGGAGATCCCAACTATCCCTATTAATCATTACGGTGATCCTAGAAACCAACAAAATAGAACCATGCCGTCCTATTTTATTATTCCATGCTAATCTATTCAAGCACTAGCTTGCTTTAAGCACTCTAATTTTTTCAAGGTAATAGCTCTGCTTCCCCAACGCACCAAATTAATGGCATGAAGGTTATTCAGAAGGTAAGAATCCATCAAATCAGTACGAACAGTGAAGCCCGACCGATAGACAGATTCCGAAATTCAACTACGAGCTTTTTAACTGCAACAACTTTAATATACGCTATTGGAGCTGGAATTACCGCGGCTGCTGGCACCAGACTTGCCCTCCAA
+
DDDDDIIFHIIIIIIIIIIIIIIIIIIIIIIIIIIIIIIIIIIIIIIIIHIIIIIIIIIIIIIIIIIHIIIIIHHIIIIHIIIIIIIIIIIIHHHIHHIIIIIIIIIIIIIHIIIIIIIIIIIHIIIIIIIIIIIIIIIIIHIIIIIIIIIIIIIIIHHIIIIIIIIIIIIIHIIIIIIIIIIIIIIIIIIIIIIIIIIIIIIIIIIIIIIIIIIIIIIIIIIIIIIHIIIIIIIIIIIIIIIIIIHIIIIIIIIIIIIIIIIIIIIIIIIIIIIIIIIIIIIIIIIIIIIIIIIIIIIIIIIIIIIIIIIIIIIIIIIIIIIIIIIIIIIIIIIIIIIIIIIDDDDD
@HISEQ:969:HM2KJBCX2:2:1102:20239:60874 2:N:0:ACTATGCA
TGGAGAGGAGATCCCAACTATCCCTATTAATCATTACGTCGATCCTAGAAACCAACAAAATAGAATCAAACGTCCTATTTCGTTATTCCATGCTAATGTATTCAAGCGTGAGCCTGCTTTAAACACTCTAATTTTTTCAAAGTAACAGTCCTGATTCCCCATGACACCAAATTAATGACATCATGGTTCGTCAGAAGGTAGGAATCAATAATACCAGTACGTACAATAGCACGACCAATAAATTGATCCCGAAATTCAACTACGAGCTTTTTAACTGCAACAACTTTAATATACGCTATTGGAGCTGGAATTACCGCGGCTGCTGGCACCAGACTTGCCCTCCAA
+
DDDDDHIIIIIIIIIIIIIIIIIII@HHIIIIIIIIIIIIIIIIIIIHIIIIIIIIIHHIIIHIIIIIFHIIIGHIIGIIIIIIIIIIIIHHIHIIIIIIIIHIIIIHIHIIIHIIIHHHHHHIIIIIIIIIIIIIHHIIIIIIIIIIIIIIHIIIIHHHIIHIIIIIIIIIIIIIIIIIIIIHHIIIIIIIIIIIHIIIIIIIIHIHHHIIHIIIIIIIIIIIIIIIIIIIIIIIIIIIIIHGIIIIIIIIIIIIIIIIIIIIIIIIIIIIIIIIIIIIHIHIIIHIIIIHIIIIIIIIIIIIIIIIIIIIIIIIIIIIIIIIIIIIIIIIIIIIIIIIDDDDD
@HISEQ:969:HM2KJBCX2:2:1102:10081:61350 2:N:0:ACTATGCA
TGGAGAGGAGATCCCAACTATCCCTATTAATCATTACGTCAATCCTAGAAACCAACAAAATAGGATCGAACGTCCTATTTCATTATTCCATGCTAATGTATTCAAGCGTTAGCTTGCTTTAAACACTCTAATTTTTTCAAAGTAACAGTCCAAATTCCCCAAAACACCAAATTAATGGCATTAAGGTTCATCAGGAAGGAGGAATCAGTGAGACCAGTACATACCAGAGGCATGACCAACCTACTAACCCCGAAATTCAACTACGAGCTTTTTAACTGCAACAACTTTAATATACGCTATTGGAGCTGGAATTACCGCGGCTGCTGGCACCAGACTTGCCCTCCAA
+
DDDDDHIIIHHHHFHHHHHHIHHIHHHHHEHHEHECEEHIIIIIIHIGHIIIGHIHHHHHHIH?CFFGHH<CGIH@DGHHIEHIIEHGGIHHIFHEIGIHFIIHIIHHHHHFHHHFHIHIHHHHHHFHIIIIHHHHIHIHHGIIHIFHIIHIHH@HIIHHIIIHHHCHIHHCHIHHHHIIIHHHHEHHIGIIIHIIIIIIIIHHGIIIIHHHHIIIIIIIIIIIIIIIIIIIIIIHIHHIIHHHGIHIIIIIIIIIIIIIIIHHIHIIIIIIIHHIIIIIIIIIIHHIIIIIIIIIHIIIIIIIIIIIIHIIIIIIIIIIIIIIIIIIIIIIIIIIIIIIIDDDDD
@HISEQ:969:HM2KJBCX2:2:1102:1487:62335 2:N:0:ACTATGCA
TGGAGAGGAGATCCCAACTATCCCTATTAATCATTACATCGATCCTAGAAACCAACAAAATAGAATCGGATGTCCTATTTCATTATTCCATGCTAATGTATTCAAGCGTGAGCCTGCTTTAAACACTCTAATTTTTTCAAGGTAACAGTCCTAATTCCCCGTGACACCAAATTAATGGCATTACGGTTCTTTAGAAGGTGAGAAATCAATAATATCAGTACATACCAACGGCATGACCGAAACATTGATCCCGAAATTCAACTACGAGCTTTTTAACTGCAACAACTTTAATATACGCTATTGGAGCTGGAATTACCGCGGCTGCTGGCACCAGACTTGCCCTCCAA
+
DDCCDIIHHIIHGIIIIIIIHIIIIIIIIIIIIIIIIIIIIGIGIIIIIGIHHIIIIIIIIGHGIIIIIIHIHIGIGEHIIIIIIIIIIIIIIIIIIIIIIIIIIIIIIIIIIIIIIIIIIIIIIIIIIIHIIIIIIIIIIIIIHHIIIIIIIIIIIIHIIIIIIIIIIIIIIIIIIIIIIIIIIIIHIHHIIIIIIIIIIIIIHIIIIIIIIIIIIIIIIIIIIIIIIIIIIIIIIIIIIIIIHHIIIIIIIIIIIIIHIIIIIIIIIIIIIIIIIIIIIIIIIIIIIIIIIIIIIIIHIHIIIIIIIIIIIIIIIIIIIIIIIIIIIIIIIIIIIIIIIIDDDDD
@HISEQ:969:HM2KJBCX2:2:1102:10277:62589 2:N:0:ACTATGCA
TGGAGAGGAGATCCCAACTATCCCTATTAATCATTACGTCAATCCTAGAAACCAACAAAATAGGATCGAACGTCCTATTTCATTATTCCATGCTAATGTATTCAAGCGTTAGCCTGCTTTAAACACTCTAATTTTTTCAAAGTAACAGTCCTGTTTCCCTGCAACACCAAATTAATGACATTACAGTTCTTCAAGAAGGAGGAATCAGTAAAGCCAGTACACACCATTGGCACGACCAACCTACTGACCCCGAAATTCAACTACGAGCTTTTTAACTGCAACAACTTTAATATACGCTATTGGAGCTGGAATTACCGCGGCTGCTGGCACCAGACTTGCCCTCCAA
+
DDDDDIHIHCGCHHIHHIHIHIHIEHIIFIGIIIHHGHHHIHIIHIFHHHIIFHHDFIHIIHFHEHHEHIIGHIIHEHHHIIIICHEHIIHHFHGIHHIIIIHIHHHHHHHHHIIIHIIHHFCHHIIHIIFHIIIIIHHHIIHHEHHIIIIIHHIIIIHHIHHIIHHHIHGHIIIIIIIHHIIIIIIIGIHIIIIIHIIIHIIIIIIIIHFGHHHIIIHIIIHIIIIIIHHDIHHHDHIIHHGHG<HIIIIHHFIIIIIIIIIIIHHHHEHHHHGIIIHIIHEHIIIHGIIIHHIHGIIIHIHHIIIIIIIHIIIIIHIIIIHIIIIIIIIIIHIIIHHIIDDDBD
@HISEQ:969:HM2KJBCX2:2:1102:8123:62260 2:N:0:ACTATGCA
TGGAGAGGAGATCCCAACTATCCCTATTAATCATTACGGTGGTCCTAGAAACCAACAAAATAGAACCACAACGTCCTATTCTATTATTCCATGCTAATCTATTCAAGCAATAGCCCGCTTTAAACACTCTAATTTTTTCAAGGTAATGGTCCTGGCTCCCCAACACACCCAACAAAGGACATGCTGATTCACCAGAAGGAAGACCCGACAGCAGACAGTACTCGCCAAAGACGGACCGCCCGGCCAGGCCTAAAATTCAACTACGAGCTTTTTAACTGCAACAACTTTAATATACGCTATTGGAGCTGGAATTACCGCGGCTGCTGGCACCAGACTTGCCCTCCAA
+
DDCDDIIIIHHIIIIIIIIIIIIHIIIIIIIIIIIIIIHIIIIIIIIIIHIIIIIIIIIIIIHHIIIIIIHIIIIIIIIHIIIIIIIIIIIIGHHIIIIIIEIIIIIIIIIIIIHIIIIIIIIIIIIIHIIIIIIIIHIIHIHIIIIIIIIIIIHIIIIIIIIIIIIIIIIIHIIIIIIIIIIIIIHIIIIHIIIIIIIIIIIIIIIIIIIIIIIIIIIIIIIIIIIIIIIIIIIIIIIIIIIIHIIIIHIIIIIIIIIIIIIIIIIIIIIIIIIIIIIIIIIIIIIIIIIIIHIIIIIIIIIIIIIIIIIIIIIIIIIIIIIIIIIIIIIIIIIIIIIIIDDDDD
@HISEQ:969:HM2KJBCX2:2:1102:19170:62928 2:N:0:ACTATGCA
TGGAGAGGAGATCCCAACTATCCCTATTAATCATTACATCGATCCTAGAAACCAACAAAATAGAATCTGATGTCCTATTTCATTATTCCATGCTAATGTATTCAAGCGTAAGCTTGCTTTAAACACTCTAATTTTTTCAAGGTAACAGTCCTAATTCCCCATAACATCAAATAAATGACATTATGGTTCTTTAGAAGGTGAGAACCAATAAAACCAGTACATACCAAGGCATGACCGATTCCTTGATCCCGAAATTCAACTACGAGCTTTTTAACTGCAACAACTTTAATATACGCTATTGGAGCTGGAATTACCGCGGCTGCTGGCACCAGACTTGCCCTCCAA
+
DDDDDIHIIIIIIIIIIHHIIIIIIIIIIIIIIIIIIIIIIIIIIIIIIIIIIIIIIIIIIIIIIIIIIIIIIIIIIIIIIHIIIIIIHIIHHIIIIIHIIHIIIHIIIIIIHIIIIIIIIIHIIIHIIIIIHIIIIHIIIIIIIIIIIIIIIIIIIIIIIIIIIIIIIIIIIIIIIIIIIIIIIIIHIIIIIIIIIIIIIIIIIIIIIIIIIIIIIIIIIIIIIIIIIIIIIIIIIIIIIIHGIIIIIIIIIIIIIIIIIHIIIIIIIIIIIIIIIIIIIIIIIIIIIIIIHIIIIIIIIIIIIIIIIIIIIIIIIIIIIIIIIIIIIIIIIIIIIIIIDDDDD
@HISEQ:969:HM2KJBCX2:2:1102:18472:63287 2:N:0:ACTATGCA
TGGAGAGGAGATCCCAACTATCCCTATTAATCATTACGTCGATCCTAGAAACCAACAAAATAGGTTCGATCGTCCTATTTCGTTATTCCATGCTAATGTATTCAAGCGCGAGCCTGCTTTAAGCACTCTAATTTTTTCAAAGTAACAGTCCTGTTTCCCCGCAACAACAAATTAATGCCATCACGGTTCTACAAGAAGGAGGGACCAGTGAGGCCAGTGCATACCAGTGGCACGACCAACCTACTGGCCCCGAAATTCAACTACGAGCTTTTTAACTGCAACAACTTTAATATACGCTATTGGAGCTGGAATTACCGCGGCTGCTGGCACCAGACTTGCCCTCCAA
+
DDDDDIIIIIIHHIHHHIIIIIIIIIIHIIIIIIIIIIIIHIIHIHIIHHHHIIIIIGIIIIHIIIIIIIIIIIIIIIHHHEHIIIIHIIIIHEEHIIIIIHHIIHHHIIIGHIIIIIIIIIIIIIIHIIIIIIIIIIIIIIIIIIIIIIIIIIIIIIIIIIIIHHIIIIHHIIIIIHIIIIIIIIIIIIIIIIIIIIIIIIIIIIIIIIIHHIIIIIIHIIIIIIIIIIIIIIIII?IHIIIIIIIIIIIIIIIIIIIIIIIIIIIIIIIIIIHIHIIIIIIIIIIIIIGIIIIIIIIIIIIIIIIIIIIIIIIIIIIIIIIIIIIIIIIIIIIIIIIIIDDDDD
@HISEQ:969:HM2KJBCX2:2:1102:15976:63269 2:N:0:ACTATGCA
TGGAGAGGAGATCCCAACTATCCCTATTAATCATTACGTCGATCCTAGAAACCAACAAAATAGGTTCGATCGTCCTATTTCGTTATTCCATGCTAATGTATTCAAGCGCGAGCCTGCTTTAAGCACTCTAATTTTTTCAAAGTAACAGTCCTGTTTCCCCGCAACAACAAATTAATGCCATCACGGTTCTACAAGAAGGAGGGACCAGTGAGGCCAGTGCATACCAGTGGCACGACCAACCTACTGGCCCCGAAATTCAACTACGAGCTTTTTAACTGCAACAACTTTAATATACGCTATTGGAGCTGGAATTACCGCGGCTGCTGGCACCAGACTTGCCCTCCAA
+
DDDCDIIIIIHIIIIHIIIIIIIIIIIIIIIIHIIHIIHIIIIIIHHIIIIHGIHIGIIIIIIIIHIIIIIIIIIIIHIHIIHIIIIIIIIIIIIIIIIHIHHIIIIIIIHHIHIIHHIIIIIIIIHIIIIHIHIHIIIIIIIHHHIIIIIIIIIHHIIHIIIIIIIIIIHIIIIHIIIIIIIIIIIIIIIIIIIIIIIIIIIIIIIIIIIIIHIIIIIIIIIIIIIIIIIIIIIIII=IIHHGIIIIIIHHIIIIIIIIIIIIHIIIIIIIIIHIHIIIIIIHHIIIIIIIIHIIIIIIIIIIIHIIIIIIIIIIIIIIIIIIIIIIIIIIIIIIIIIIIDDDDD
@HISEQ:969:HM2KJBCX2:2:1102:9876:63883 2:N:0:ACTATGCA
TGGAGAGGAGATCCCAACTATCCCTATTAATCATTACATCGATCCTAGAAACCAACAAAATAGAATCGGATGTCCTATTTCATTATTCCATGCTAATGTATTCAAGCGTGAGCCTGCTTTAAACACTCTAATTTTTTCAAGGTAACAGTCCTAATTCCCCGTGACACCAAATTAATGGCATTACGGTTCTTTAGAAGGTGAGAAATCAATAATATCAGTACATACCAACGGCATGACCGAAACATTGATTCCGAAATTCAACTACGAGCTTTTTAACTGCAACAACTTTAATATACGCTATTGGAGCTGGAATTACCGCGGCTGCTGGCACCAGACTTGCCCTCCAA
+
@@@B@HIHHCHHIEHIHHIHIIHHHHEHHHIHHHHHIIHI@C@H0GHIHIIIIIHIHIIHHHICHHHHHIHHCHHHHHHIIIIIIIIIHIHEHIIHIIIIIHHIHIHIIGHIHHHHHHGHGHGHGGIHHIHIHHHGIHFHHIIHIIIIIIHIIHIIIIIIIIIIIHHIHHHIIIIHIIHHIIIHIIIHHIIIIIIIIIIIIIIIIIHIIIIIIIHIIIIIIIIIIIIHIIIIIIIIIIIIIIHHHBGIIGIIIIIIIIIIIIIIIIIIIIIIIIHHIIIHHIHHIHIIIIIIIIIIIIIIIIIIIIIIIIIIHHIIHIIIIIIIIIIIIIIIIIIIHIIIIIDDDDD
@HISEQ:969:HM2KJBCX2:2:1102:4194:63767 2:N:0:ACTATGCA
TGGAGAGGAGATCCCAACTATCCCTATTAATCATTGCAAATACTCCCCACACCAACACAAAGAGCAAATGCCCTATTTTGTTATCCCATGCTAATATATTCTGGCTATAAAGCCTGCTTGAAACACTCTAATTTATTCAAGGTAATGGGCTCCGTCTTTCAACCAGCCAGTTAAGACCGGAAGATCAACAGAGCTGGGACCCCCACATGTCAGTACACACCTTCCGGTAGACCAACGATGTAGAGGTCTTGGTCCGACTACGAGCGTTTTAACTGCAACAACTTTAATATACGCTATTGGAGCTGGAATTACCGCGGGTGCTGGCACCAGACTTGCCCTCCAA
+
DDDDDIIIIIIIIIIIIIIIIIIIIIIIIIIIHIIIIIIHIHIIIIIIIIIIIIIIIIIFIIGHHCHCHHGIHIIIIIIGIIIIGIIIIIIFHIIIIIIIIIHIHIHIIIIIIIIIIIIIIIIIIIIIIIHIHIIHHHIIHIIIHIIIIIIIIIHGIIIIIIIIIIHIIIIIIIIHIHIIIIIIIIIIIIIIIIIIIIIIIIIIHHIIIIIIIIIIIIIIIIIIIIIIIIIIIIIIIIIIHFIIIIIIIIIIIIIIIIIIIIIIIIIIIIIIIIIIIIIIHIIIIIIIIIIIIIIIIIIIIIIIIIIIIIIIIIIIIIIIIIIIIIIIIIIIIIIIIIDDDDD
@HISEQ:969:HM2KJBCX2:2:1102:10685:64174 2:N:0:ACTATGCA
TGGAGAGGAGATCCCAACTATCCCTATTAATCATTACGGTGGTCCTAGAAACCAACAAAATAGAACCACAACGTCCTATTCTATTATTCCATGCTAATCTATTCAAGCAATAGCCCGCTTTAAACACTCTAATTTTTTCAAGGTAATGGTCCTGGCTCCCCAACACACCCAATTAAGGACATGCTGGTTCACCAGAAGGAAGACCCGACAACAAGACAGTACTCGCCAAAGACGGACCGCCCGGCCAGGCCTAAAATTCAACTACGAGCTTTTTAACTGCAACAACTTTAATATACGCTATTGGAGCTGGAATTACCGCGGCTGCTGGCACCAGACTTGCCCTCCAA
+
DDD@DHIHIHHIIIIIIIIIIIIIIIIIIIIIIIIIIHDHHHIHIIIHIIIHHIIIIGHHHIIIIHIIGIIHHH?HHIHIHHIIIGHHHHHHHIIIIIIIIHIIIIIIIIIIIHHIIHIIHIIIIIIIIIIIIIIIIIIHHIIIIIGIHIIIHIHHHHIIIIHIHIIIIHIIHHIIIIIIIIIIHIIHIGIIIIIIIIIIHHIGIIIIIIHIIIIIIIIIIIIIIIIIIIIIIIIIIIIIIIIIHGIIIIGHHIIIIIIIIIIIIIIIIIIIIIIIIIIIIIIIIIIIIIIIIIIIIIIIIIIIIIIIIIIIIIIIIIIIIIIIIIIIIIIIIIIIIIIIIIDDDDD
@HISEQ:969:HM2KJBCX2:2:1102:13931:64258 2:N:0:ACTATGCA
TGGAGAGGAGATCCCAACTATCCCTATTAATCATTACGGTGGTCCTAAAACCAACAAAATAGAACCAACGTCCTATTCTATTATTCCATGCTAATCTATTCAAGCAAATGCCCGCTTTAAACACTCTAATTTTTTCAAGGTAATGGTCCTGGTTCCCCGACACACCCAACAAAGGGCATCCCGGCTCACCAGAAGGATAGACCCGACGACAGAACAGTACTCGCCAGAGACGGACCGTCCGGCCAGGCCTAAAATTCAACTACGAGCTTTTTAACTGCAACAACTTTAATATACGCTATTGGAGCTGGAATTACCGCGGCTGCTGGCACCAGACTTGCCCTCCAA
+
DBBDDIIIGHFCHFHHIIIHIHIIIIIIIIIIIGHIIHHIIIIIIIIIIIIHHIDHEHIIIIIIIIIHIIIIHHHIIIIHHEH1<FHEHHHHHHIHHHHEHEHHIIIIIIHHFIHHHIHHIIHIIIIIIIIIGHHHHHHHGEIIHIGIIIHHIIIIHHHHIIIHHGIIIIIIIHHHGHIIIIIIIIIHHHIIIIIIII<IHIGIIIIIIIIH;EIIIIIIIIIIIIIIIIIIFGIIIIIHIHHEIIIIHIIIIIIIIIIIIHIIHIIHIHIIIIIIIIIIIIHIHHIIIIHHDIIIIIIIIIIIIIIIIIIHIIIIIIIIIIIIIIIIIIIIIIIIIIIIDDDDA
@HISEQ:969:HM2KJBCX2:2:1102:5835:64015 2:N:0:ACTATGCA
TGGAGAGGAGATCCCAACTATCCCTATTAATCATTACGGTGATCCTAGAAACCAACAAAATAGAATCATGCCGTCCTATTTTATTATTCCATGCTAATGTATTCAAGCAAAATGCCTGCTTTAAACACTCTAATTTTTTCAAAGTAAAGGTCCTGGTTCCCCGCGACACCCAATTAAGGGCATCGCGGTTCTCCAGAAGGTGAGAAATTGACTACACCAGTTCATACCCCTTAAGGCACGACCGATGTGTCAATCCCGAAATTCAACTACGAGCTTTTTAACTGCAACAACTTTAATATACGCTATTGGAGCTGGAATTACCGCGGCTGCTGGCACCAGACTTGCCCTCCAA
+
CDDDCIIIIIIIIIIIIIIIIIIIIIIIIIIIIIIIIIIIIIIHIIIIIHIIIIIIIIIIIHIIHHIIIIIIIIIHHHIIIIIGIGHIHIIIIIFHHGHHIFIIIIIIIIIIIIIIHIIHHHHHIIIIIIIIIIIIIIIIIHHIIIIIIIGIIIIIIIIIHIIIIIIIIIIIIIIIIIIIIHIIIIIIIIIIHIIIIIIIHIIIIIIIIHIIIIIHIIIIIIIIIIIIIIIIIIIIIIIIIIIIIIIIIIHIHIIIIIIIIHIIIIIIIIIIIIIIIIIIIIIIIIIIHHIIIIIIIIIHIIIIIIIIIIIIIIIIIIIIIIIIIIIIIIIIIIIIIIIIIIIIIIIDDDDD
@HISEQ:969:HM2KJBCX2:2:1102:13156:64274 2:N:0:ACTATGCA
TGGAGAGGAGATCCCAACTATCCCTATTAATCATTACTTCAGTCCTAGAAACCAACAAAATAGAACTAAAGTCCTATTCCATTATTCCATGCTAATATATTCAAGCAAACATGCCTGCTTAAAACACTCTAATTTTTTCAAAGTAAAAGTCTTGGATCCCTAGCGCACTCAATTAAGAGCACACTAGTTCCCCAAAAGGAAAAGCCCAAAGTTGCAGTACAAACCTTTCGGTTGACGGCAACTATAAGCCCAAAATTCAACTACGAGCTTTTTAACTGCAACAACTTTAATATACGCTATTGGAGCTGGAATTACCGCGGCTGCTGGCACCAGACTTGCCCTCCAA
+
<<0001<E@CGCHH1<E0DD<1<1<F1FCG?11DGG<1<FC?H1CEGG1C1@1C<@1<<DFC@HH111111<D11<<F1<DHH1D<11<<11<1<D@EC@<FHG?HG@<BD1HEFFHF<<1HHHHHHG@<HHCCD?B@HHHHEFBF8HHG@FF<CGAHHC?CCCG;HHECEHGEHFFHHIIH:F<GIHEGIHGHEH@HEHFHG@=FGIIGHHHGIHIIHHHF<EHHC?A:@EECHHIHGHFG@HHIIIFHHG@FD1HE@CE0HEG<1C<CGCECFHGCD1HHHFFCD@H?HD0G?FF@D11?IHHHHHHHHH?E/<?CIHEH@EHG?FEHG@FC@<EHHHD<0@D0
@HISEQ:969:HM2KJBCX2:2:1102:2316:64863 2:N:0:ACTATGCA
TGGAGAGGAGATCCCAACTATCCCTATTAATCATTACGGTGATCCTAGAAACCAACAAAATAGAACCATGCCGTCCTATTCTATTATTCCATGCTAATGTATTCGAGCAAAAATGCCTGCTTTAAACACTCTAATTTTTTCAAGGTAAAGGTCCTGGATCCGCAAGACACCCAATAAAGGACATCAAGTTTCTCCAGAAGGTGAGAAATCAACAGTAACAGTTCATACCCCTTAAGGCATGACCATCACGTCAATCCCGAAATTCAACTACGAGCTTTTTAACTGCAACAACTTTAATATACGCTATTGGAGCTGGAATTACCGCGGCTGCTGGCACCAGACTTGCCCTCCAA
+
CDDDDIIGHIIIHEEHHEHIEH?GEHHHIIEHHHIIHHGIIIIIIIIHIIIIGIHIIIHIIIIIIIIIIHIIGHIIHIIEHIIHIIHIEHIHHHHEHECGHHIIHIIIIIIIIHHIIHIIIIHHHHHHIIIIIIHIIIIIHHIIIIIIIIIHIIIHIHIIIIIIIHIIIIHGIIIIIIIIIIIIIIIIHHHIIIIIIIIHIIIIIIIHIIIIIIIHIIIIIIIIHHHIHHHIIIIIGIIIIHIIIIIIIIIHIIIIHIIIHIIIIIIIIHIIIIIIIIIIIIIIIIIIIIIIIIIIIIIIHIIIIIIIIIIIIIIIIIIIIIIIIIIIIIIIIIIIIIIIIIIIIIIIDDDDD
@HISEQ:969:HM2KJBCX2:2:1102:5279:64724 2:N:0:ACTATGCA
TGGAGAGGAGATCCCAACTATCCCTATTAATCATTACGTCAATCCTAGAAACCAACAAAATAGGATCAAACGTCCTATTTCATTATTCCATGCTAATGTATTCAAGCGTTAGCCTGCTTTAAACACTCTAATTTTTTCAAAGTAACAGTCCTGTTTCCCTGCAACACCAAATTAATGACATTACAGTTCTTCAAGAAGGAGGAACCAGTAAAGCCAGTACATACCAGAGGCACGACCAACTTACTAATCCCGAAATTCAACTACGAGCTTTTTAACTGCAACAACTTTAATATACGCTATTGGAGCTGGAATTACCGCGGCTGCTGGCACCAGACTTGCCCTCCAA
+
DDD?DHIGHHIIIIIGIHHHIIIHIHHIIHHIHHIIIIIIIIIGHHIIIIGHHIHIIGHIHIE?FHIIIGCH?CGECHHICHHHIHHGHIHHGCHFHHIIIHEHHCHHIIHHFIHHGHHHIIHFGGIIHIHFFIIHHIIIIIHHIIHIIIIIIHIHHGIHIIIIIIIIIIIIHIIIIIIIHHIIIIIIHIIIIIIHIIHHHIIIHHIIIIIIIIHIIIIIIIIIHIIIIIIIIIIIIIIIHIIIHIIIIIIIIIHIIIHHIHIIIIIIIIIIIIIIIIIIIIIIIIIIIIIIHHIIIIIIIIIIIIIIIIIIIIIIIIIIIIIIIIIIIIIIIIIIIIIIIDDDDD
@HISEQ:969:HM2KJBCX2:2:1102:10766:66059 2:N:0:ACTATGCA
TGGAGAGGAGATCCCAACTATCCCTATTAATCATTACGGTGATCCTAGAAACCAACAAAATAGAATCATGCCGTCCTATTTTATTATTCCATGCTAATGTATTCAAGCAAAATGCCTGCTTTAAACACTCTAATTTTTTCAAAGTAAAGGTCCTGGTTCCCCGCGACACCCAATTAAGGGCATCGTGGTTCTCCAGAAGGTGAGAAATTGACTACACCAGTTCATACCCCTTAAGGCACGACCGATGTGTCAATCCCGAAATTCAACTACGAGCTTTTTAACTGCAACAACTTTAATATACGCTATTGGAGCTGGAATTACCGCGGCTGCTGGCACCAGACTTGCCCTCCAA
+
DDDDAHIIIIHCGEHHHHHHIIIIFHIIHHIIEHHHFHHHHEHIHIIF?GEHHIIFHHHIGEHFHGHHGIIHIHHCHHHIIICGHHHHHHIHIEFEHHHIECHIIIHIIHHHIHIIHIIIHHGHHHHIIHIIIIHHIHGHHHHHIHHHIHIHHHHHHHHHIIIHIIHHHIIIIHHHHIIIIIIIIIIIHIIIIHIIIIIIIIIIIIIIIIIIIIIIIIIIIIIIIIIIIIHGIHIHIIIIIHIHIIIIIIHIIIHIHHHIIHHIIIIIIIIIHIIIIIIIIIHIIIHHIIIHFHIIIIIIIHHIIIGIIIIIIIIIIIIIIIIIIIIIIIIIIIIIIIIIIIIIIIHDDDDD
@HISEQ:969:HM2KJBCX2:2:1102:13799:66744 2:N:0:ACTATGCA
TGGAGAGGAGATCCCAACTATCCCTATTAATCATTACGGTGATCCTAGAAACCAACAAAATAGAATCATGCCGTCCTATTTTATTATTCCATGCTAATGTATTCAAGCAAAATGCCTGCTTTAAACACTCTAATTTTTTCAAAGTAAAGGTCCTGGTTCCCCGCGACACCCAATTAAGGGCATCGTGGTTCTCCAGAAGGTGAGAAATTGACTACACCAGTTCATACCCCTTAAGGCACGACCGATGTGTCAATCCCGAAATTCAACTACGAGCTTTTTAACTGCAACAACTTTAATATACGCTATTGGAGCTGGAATTACCGCGGCTGCTGGCACCAGACTTGCCCTCCAA
+
CDDDDIIIHHHHHIIHHIGIIIHIIIIIIIIIIIIIIIIIIIIIIIIHIIIIIIIHEHHIIIHIIFHIIHFIIIIIIIHIIIIHIIIIHIIHICHIHIGHIGHHFHHHGHGHHDFHHHIIIIIIIGHEEEHHIIIHIIIIIIIIIHHIEIIHIIHHHGHFHIIIIIIIIIIIIIIIHHHIIIIIIIHIIIHIHIIIHIIHIIGIIIIIHIIHIIHHIIIIHIIIIIIHIHIIHIHIIFHGIIIHIHIIHHGIIGIHGGHHIIIIIHIIHIIIIIIIIHHIIIIIIIIIIIIHIIIIIIIIIIIIIIIIIIIIIIIIIIIIIIIIIIIIIIIIIIIIIIIIIIHIIIHDDDDD
@HISEQ:969:HM2KJBCX2:2:1102:13981:67741 2:N:0:ACTATGCA
TGGAGAGGAGATCCCAACTATCTCTATTAATCATTACGTCGATCCTAGAAACCAACAAAATAGGGTCAAACGTCCTATTTCATTATTCCATGCTAATGTATTCAAGCGTGTGCCTGCTTTAAACACTCTAATTTTTTCAAAGTAACAGTCCTGATTCCCCATGACACCAAATTAATGACATCACAGTTCGTCAGAAGGTAGAAATCAATAATACCAGTGCATACCAGAGGCACGACCAATATATTGATCCCGAAATTCAACTACGAGCTTTTTAACTGCAACAACTTTAATATACGCTATTGGAGCTGGAATTACCGCGGCTGCTGGCACCAGACTTGCCCTCCAA
+
DDDABIGIGHHCHHIIHHHHCGGHEHHIGIGHHHIFIC@HHIGHHFHIIHHHEHIIGHHIFH?GHCH?FH?CGHHD?FEHHHHHEHIEHIFEHIIIIHHHIIHHIGIIHIHIIIIHICHHHHHIIIIIIIIIHIIIHHIIIIIIIHIHIIIIIIIHIIIIIIIIIIIIIIIHIIII:IIIHIIIIIIHIIIIIIIIIIIIIIIIHHIIIIIIIIIIIHIIIIIIIIIIHHIIIIIIIIIIIIIIHIIIIIIIIIIIIIIIIIIIIIIIIIIIIIIIIIIIIIIHIIIIIIIIIIIIIIIIIIIIIIIIIIIIIIIIIIIIIIIIIIIIIIIIIIIIIIIIIDDDDD
@HISEQ:969:HM2KJBCX2:2:1102:16046:66897 2:N:0:ACTATGCA
TGGAGAGGAGATCCCAACTATCCCTATTAATCATTACATCGATCCTAGAAACCAACAAAATAGAATCTGATGTCCTATTTCATTATTCCATGCTAATGTATTCAAGCGTAAGCTTGCTTTAAACACTCTAATTTTTTCAAGGTAACAGTCCTAATTCCCCATAACATCAAATAAATGACATTATGGTTCTTTAGAAGGTGAGAACCAATAAAACCAGTACATACCAAGGCATGACCGATTCCTTGATCCCGAAATTCAACTACGAGCTTTTTAACTGCAACAACTTTAATATACGCTATTGGAGCTGGAATTACCGCGGCTGCTGGCACCAGACTTGCCCTCCAA
+
DDDDDIIIIIIIIIIIIIIIIIIHIIIIIIIIIIIIIIIIIEHHHIHIHIIIIHIIIIIIIIIHHIIIIHIIIIHIIIHHIIIIIIIHGIIGGHIIIIIIIIIIIIIIIHIIIIIIIIIIIHHIHIHIHIIIIIIIIIIIIIIIIIIIIIIIIHHIHIIIIIIIIIIIHIIIIIIIIIIIIIIIIIIIIIHIIIIIIIIHIIIIIIIIIIIIIIIIIIIIIIIIIIIIIIIIIIIIIIIIIIIHHIIIIIIIIIIIIIIIIIIIIHIIIIIIIIIHIIIIIIIIIIIIIIIIIIIIIIIIIIIIIIIIIIIIIIIIIIIIIIIIIIIIIIIIHIIIIIIIDDDDD
@HISEQ:969:HM2KJBCX2:2:1102:19123:68383 2:N:0:ACTATGCA
TGGAGAGGAGATCCCAACTATCCCTATTAATCATTACATCGATCCTAGAAACCAACAAAATAGAATCGGATGTCCTATTTCATTATTCCATGCTAATGTATTCAAGCGTGAGCCTGCTTTAAACACTCTAATTTTTTCAAGGTAAAAGTCCTAATTCCCCGTGACACCAAATTAATGGCATTACGGTTCTTTAGAAGGTGAGAAATCAATAATATCAGTACATACCAACGGCATGACCGAAACATTGATCCCGAAATTCAACTACGAGCTTTTTAACTGCAACAACTTTAATATACGCTATTGGAGCTGGAATTACTGTGGCTGCTAGCACCAGACTTGCCCTCCAA
+
DDDDBIHHHIHHIIIIIIIIIIIIG?FHHFHCHIIIFIIHIIIHCHIHIIIIGIIIFIIGHHHIFHFED=HHHIIIHHHHHHHIGEHE1CCGHHIFHHIIIHIIIHHHHIIHHIIIHIIIIHHIIIIIIIIIIIHIHIIIHIIIIHIIIHHHHHHIIIHHIIIIIIIIIIIIHIIIIIIIIIIIIIIIGHIIIIIIIIIIIIIIIIIIIIIIIIIIIIIIIIIIIIIIIIIIIHIIIIIIIHHHFDIIHIIIIIIIIIIIIIIIIIIIIIIIIIIIIIIIIIIIIIIIIIIIIIIIHHIIIIIIIIIIIIHIIIIIIIIIIIIIIIHIIIIIIIIIIIIIIIDDDDD
@HISEQ:969:HM2KJBCX2:2:1102:14575:68970 2:N:0:ACTATGCA
TGGAGAGGAGATCCCAACTATCCCTATTAATCATTACGGTGATCCTAGAAACCAACGAAATAGAATCAGTCCGTCCTATTTCATTATTCCATGCTAATGTATTCAGACGTTAGCCTGCTTTAAACACTCTAATTTTTTCAAAGTAACAGTCCTGATTTCCCATCACACCAAATGAATGGCATGAAAGTTCCTCAGAAGGTAGAGATTCATCTCACCAGTGCAGACAATTAAGCCTGACCAATGGGTAAACCCCGAAGTTCAACTACGAGCTTTTTAACTGCAACAACTTTAATATACGCTATTGGAGCTGGAATTACCGCGGCTGCTGGCACCAGACTTGCCCAA
+
DDDDDIIIIIIIIIIIIIIIIIIIIIIIIIIIIIIIIIIIIIIIIIIIIIIIIIIIIIIIIIHIIIIIIIIIIHHHIIIIIIIIIIIHIIIIIIIIIIIIIIHHIIHIIIIIIIIIIIIIIIIIIIIHHIIIIIIIIIIIIIIIIIIIHIIIIIHIIIIHIIIIIIIIIIIIIIHIIIIIIIIIIIIIIIIIIIIIIIIIIIIIIIIIIIIIIIIIIIIIIIIIIIIIIIIIIIIIIIIIIIIHIIIIIIIIIIIIIIIIIIGIIIIIIIIIIIIIIIIIIIIIIIIIIIIIIIIIIIIIIIIIIIIIIIIIIIIIIIIIIIIIIIIIIIIIIIIIIIIIDDDDD
@HISEQ:969:HM2KJBCX2:2:1102:13743:69051 2:N:0:ACTATGCA
TGGAGAGGAGATCCCAACTATCCCTATTAATCATTACGGTGGTCCTAGAAACCAACAAAATAGAACTACAACGTCCTATTCTATTATTCCATGCTAATCTATTCAAGCAATAGCCCGCTTTAAACACTCTAATTTTTTCAAGGTAATGGTCCTGGCTCCCCAACACACCCAATAAAGGGCATACTGGTTCACCAGAAGGAAGACCCGACAGCAGACAGTACTCGCCAAAGACGGACCGCCCGGCCAGGCCTAAAATTCAACTACGAGCTTTTTAACTGCAACAACTTTAATATACGCTATTGGAGCTGGAATTACCGCGGCTGCTGGCACCAGACTTGCCCTCCAA
+
@@AD@HIHHHIHIIGIHHIIFGCEHIIHEHEEHHHHIIDHFIIHIFHHEGHHHCGHHHI?GEFHHIIHEHHHIH?GHHE@CGHIHIIIIG@CEEEHIIHGF<F@CEEHIIH?DDFECHFHHF?CGHHHIEHHHFHGIIIIIIHIIHHHHGHEFGHDDIGHGGHHHHHHFIHHHGGIIIIFIIIIHIIHHIIIHHIIIHHHEHDCEHFCHHHHHHEIFIHHHHIHCIIIHEHIHHH<DHIIIHHHFFIIHIIIIIIIIIIIIIHHHEIIIIIIIHGHHGIHHHFIIHHHEEIHHGHIIHHIHIIFHHIIIHIIIIIIIIIIHIHIIIHIIIHIHIHIHIHIIDAADB
@HISEQ:969:HM2KJBCX2:2:1102:5296:69663 2:N:0:ACTATGCA
TGGAGAGGAGATCCCAACTATCCCTATTAATCATTACGGTGATCCTAGAAACCAACAAAATAGAACCATGCCGTCCTATTCTATTATTCCATGCTAATGTATTCGAGCAAAAATGCCTGCTTTAAACACTCTAATTTTTTCAAGGTAAAGGTCCTGGATCCGCAAGACACCCAATTAAGGACATCAAGTTTCTCCAGAAGGTGAGAAATCAACAGCAACAGTTCATACCCCTTAAGGCACGACCATTACGTCAATCCCGAAATTCAACTACGAGCTTTTTAACTGCAACAACTTTAATATACGCTATTGGAGCTGGAATTACCGCGGCTGCTGGCACCAGACTTGCCCTCCAA
+
DDDDDIEHIIHGHHFHHIHIHHIHIIIIIHIEHIHIHIIIGIIHHFHIHHIIIIIHEHIIIIIGIIIIH?HGH<FDHIECHFHIIIIHIHHIHGHIHICFH<@IIIHHIIIHEHHHFIIIIIHHHHHHFHHHHIHHHIIIIIIIIIIIIHIIHIIIIIIIIIIIIIIIIIHHIIIIHIIIIIIHIIIIIHHIIHIIIIIHIHHIIHIIIIIIIHIIHHIIIHIIIIIIIIIIIIIIIIIIIIIIIIIIIIIHIIIIIIIIIIIIIIIIIHIIIIIIIIIIHIIIIIIIIIIIIIIIIIIIIIIIIIIIIIIIIIIIIIIIIIIIIIIIIIIIIIIIIIIIIIIIIIIIDDDDD
@HISEQ:969:HM2KJBCX2:2:1102:20146:70035 2:N:0:ACTATGCA
TGGAGAGGAGATCCCAACTATCCCTATTAATCATTACGGTGATCCTAGAAACCAACAAAATAGAACCATGCCGTCCTATTCTATTATTCCATGCTAATGTATTCGAGCAAAAATGCCTGCTTTAAACACTCTAATTTTTTCAAGGTAAAGGTCCTGGATCCGCAAGACACCCAATTAAGGACATCAAGTTTCTCCAGAAGGTGAGAAATCAACAGCGACAGTTCATACCCCTTAAGGCATGACCATCACGTCAATCCCGAAATTCAACTACGAGCTTTTTAACTGCAACAACTTTAATATACGCTATTGGAGCTGGAATTACCGCGGCTGCTGGCACCAGACTTGCCCTCCAA
+
DDDDBGHEECGEHFHIIHHGHIIHIIIIIIIHHIHHIIIIIHHHEHHHIHHIHIHIIIHIHHHEHEHHHIHHH=DHHHHHGIHIEEHHEGCHIIIIIGCGCFHEHIGHHHHHHGHIHHHFHIHHHHFHIIHHIHGHIIHHIIHHHGIIHHIHHHHIHHHGHHIIIHHHHG?HHIIIIIIIHHHIIHHEGHFHHHGHI;IIIHGIHHCIHIIIIIIIHHHIHHHIIIIIIIIHHIIIIIIIIIGHHIIIGIIHIIIIIIIIIHIIIIIIIHIIIHIIHIIIIHIIHIIIIHFIIIHIIIIIHIIIIIIIIIIHIIIIIIIIIIIIIIIIIIIIIIIIIHIIIIHIIIIIDDDDB
@HISEQ:969:HM2KJBCX2:2:1102:15934:70720 2:N:0:ACTATGCA
TGGAGAGGAGATCCCAACTATCCCTATTAATCATTACATCGATCCTAGAAACCAACAAAATAGAATCGGATGTCCTATTTCATTATTCCATGCTAATGTATTCAAGCGTGAGCCTGCTTTAAACACTCTAATTTTTTCAAGGTAACAGTCCTAATTCCCCGTGACACCAAATTAATGGCATTACGGTTCTTTAGAAGGTGAGAAATCAATAATATCAGTACATACCAACGGCATGACCGAAACATTGATTCCGAAATTCAACTACGAGCTTTTTAACTGCAACAACTTTAATATACGCTATTGGAGCTGGAATTACCGCGGCTGCTGGCACCAGACTTGCCCT
+
DDADDHIIIHIIIIIHHIIIHHIIIIIIHIIIIIIIIIIHGHIIIHIHHHHHHHIIIHIHHIIIIIIIHIIIIFHIIIIIIIIIIHIHHIIIIIIIIIHIHIIIIHIIIIIIIIIIIIIHIIHHHGIIIIIHHHIIIIIIIIIIHHHHIGIHHIIIIIIIIIIIIIHIHIIIIIIIIIIIIIIIIIIIIHIGIIIIIHIIIIIIIIIIIHIIHIIIIIIIIIIIIIIIIIIIIIIIIHIHHHIIIIIIIIIIIIIIGIIIIHGIIIIIIIHIHIHHIIIHIIIIIIIIIIIIIIIIGIIIIIIIHIIIIIIIIIIIIIIIIIIIIIIIHIIIIIIIIIDDDDD
@HISEQ:969:HM2KJBCX2:2:1102:3076:70632 2:N:0:ACTATGCA
TGGAGAGGAGATCCCAACTATCCCTATTAATCATTACGTCGATCCTAGAAACCAACAAAATAGGGTCAAACGTCCTATTTCATTATTCCATGCTAATGTATTCAAGCGTGTGCCTGCTTTAAACACTCTAATTTTTTCAAAGTAACAGTCCTGATTCCCCATGACACCAAATTAATGACATCATAGTTCGTCAGAAGGTAGAAATCAATAATACCAGTGCATACCGGAGGCACGACCAATATATTGATTCCGAAATTCAACTACGAGCTTTTTAACTGCAACAACTTTAATATACGCTATTGGAGCTGGAATTACCGCGGCTGCTGGCACCAGACTTGCCCTCCAA
+
DDDDDIIIIIIIIHIIHIIIIIIIIIIIIIIIIIIIIIIIIIIIIIIIIIIIIIIIHIIIIHIIHIIIIIIIIIGHHIIIIIIIHIIIHIHIIHIHIIIIIGIIIIIIIIIIIIIIIIIIIIIIIIIIIIIIIIIIIIIIIIIIIIIHIIIIIIIIIIIIIIIIIIIIIIIHHIIIIIIIIIIIIIIIIIHHIIIIIIIIIIIIIIIIIIIIIIIIIIIIIIIIIIIIIIIIIIIIIIIIIIIIIIIIIIHIIIIIIIIIIIIIIIIIIIIIIIIIIIIIIIIIIIIHIIIIIIIIIIIIIIIIIIIIIIIIIIIIIIIIIIIIIIIIIIIIIIIIIIIIIDDDDD
@HISEQ:969:HM2KJBCX2:2:1102:20626:70718 2:N:0:ACTATGCA
TGGAGAGGAGATCCCAACTATCCCTATTAATCATTACGTCAATCCTAGAAACCAACAAAATAGGATCAACGTCCTATTTCATTATTCCATGCTAATGTATTCAAGCGCGAGCCTGCTTTAAACACTCTAATTTTTTCAAAGTAACAGTCCTGATTCCCCACCACACCAAATTAATGACATGATGGTTCGTCAGAAGGTAGGAATCAGTAACACCAGTACGTACCGAAGGCACGACCAGCGTACTAATCCCGAAATTCAACTACGAGCTTTTTAACTGCAACAACTTTAATATACGCTATTGGAGCTGGAATTATCGCGGCTGCTGGCACCAGACTTGCCCTCCAA
+
B@DDDHHCHGIIHIHHGHIHHHGHHIIIFHFHIIIIIGIHIIHIIIGEFFHHH@HHEHEHHHGHHIIIEH=DHHHEGGHHFH?HHHIHGHFHFHIIIIIIIIHIHCHHGHIIIIHIHEHHHGHIHHIIHIIGHEHHHIIICHHHHHHIIIIIGIIIIIHIHHHEIGHHHHIIIHFGIHHEIHCGHCC=HGFGHIHIHEHHEEHHHH;HIIIIHFIHHHCIHGHHGEEHHIHIIHDEHFEHIHIHIIIIHHHHHHHFHHHHHEIIIHHCIHIIHHHHHHHGHHH@HHFCFG@GHIGHIIIGIHIIHEHEHGIHHHHIHIHIIIIIHIIHGIIIHEHHIHIIDDDD@
@HISEQ:969:HM2KJBCX2:2:1102:4359:71237 2:N:0:ACTATGCA
TGGAGAGGAGATCCCAACTATCCCTATTAATCATTACATCGATCCTAGAAACCAACAAAATAGAATCGGATGTCCTATTTCATTATTCCATGCTAATGTATTCAAGCGTGAGCCTGCTTTAAACACTCTAATTTTTTCAAGGTAACAGTCCTAATTCCCCGTGACACCAAATTAATGGCATTACGGTTCTTTAGAAGGTGAGAAATCAATAATATCAGTACATACCAACGGCATGACCGAAACATTGATCCCGAAATTCAACTACGAGCTTTTTAACTGCAACAACTTTAATATACGCTATTGGAGCTGGAATTACCGCGGCTGCTGGCACCAGACTTGCCCTCCAA
+
DDDDDIIIIIIIHIIIIIIIIIIIIIIIIIIIHIIIIIIIIIIIIIIIIIHHHHIIIIIIIIIIIIIIHHIIIIIIIIIIIIIIIIIIGHIIIIIIIIIIIIHIIIIIIIIIIIIIIIIIIIIIIIIIIIHIHHIIIHHIIIIIIHIIIIIIIIIIHIIIIIIIIIHIIHIIIIIIIIIIIIIIIIIHIIIIIIIIIIIIIIIIHHIIIIIIIIIIIIIIIIIIIIIIIHIIIIIIIIIIIIIIIHIIIIIIIIIIIIIIIIIIIIIIHIIIIIIIIIIIIIIIIIIIIIIIIIIIIIIIIIIIIIIIIIIIIIIIIIIIIIIIIIIIIIIIIIIIIIIIIIDDDDD
@HISEQ:969:HM2KJBCX2:2:1102:17584:70982 2:N:0:ACTATGCA
TGGAGAGGAGATCCCAACTATCCCTATTAATCATTACGGTGATCCTAGAAACCAACAAAATAGAACCATTCCGTCCTATTCTTTTATTCCATGCTAATGTATTCGAGCAAAATGCCTGCTTTAAACACTCTAATTTTTTCAAGGTAAAGGTCCTGGTTCCACATGACACCCAATTAAGGACATCATGCTTCTCCAGAAGGTGAGAAATCAACTGCGACAGTTCATACCCCTTAAGGCACGACCATCACGTCAATCCCGAAATTCAACTACGAGCTTTTTAACTGCAACAACTTTAATATACGCTATTGGAGCTGGAATTACCGCGGCTGCTGGCACCAGACTTGCCCTCCAA
+
00000<00101<<1<D<<1G11<1F@F1<<<1<1CGH?0C@CE?<C1<1DG11<D0CEC1DFC1<<<1D111<1</<1DC111111D111D<C?1<CCC<<<<1<D10/<<1G<@@FEC?GHGFA<A8F8F?CCF61<G&A1HCH@HHG2<0@6HG<0<1E@H@@CEDHC@GGFCH-<:F/D<DC@ECHCIHF@HHG0FG<CIHIHEF<00HHFC0C@@HCCGC=EHCF<@HHF@C>EH@FEHHGC<BGCDF<C<<HFHHF@C1FHE=IHHHECEFF?C?FC?IIIHHGCCC1EHHHEHHHCGGHFFCHCHG@HGHHHCDDHC<HIHHHGHHCECEHF@<C<1EHC?@D00?
@HISEQ:969:HM2KJBCX2:2:1102:5974:71286 2:N:0:ACTATGCA
TGGAGAGGAGATCCCAACTATCCCTATTAATCATTACGGTGGTCCTAGACCAACAAAATAGAACCAACGTCCTATTCTATTATTCCATGCTAATCTATTCAAGCAAAAGCCCGCTTTAAACACTCTAATTTTTTCAAGGTAATGGTCCTGGTTCCCCGACACACCCAATAAAGGGCATACCGGCTCACCAGAAGGATAGACCCGACAGCAGAACAGTACTCGCCAGAGACGGACCGTCCGGTCAGGCCTAAAATTCAACTACGAGCTTTTTAACTGCAACAACTTTAATATACGCTATTGGAGCTGGAATTACCGCGGCTGCTGGCACCAGACTTGCCCTCCAA
+
DDDDCIIIHHHIIIHIHIHGHHIHIIIIIIIHIIIHHIIIIIIIIIIIHIEHHHHEHHHHI@HHHHHHHIIIIHHIHIGHHIIIIHIHIIHIIIIIIIIIIIHIHI@HHIIIHHIHHIHIIIIIIIHIIIIIIIIHIIIHHEHHHHHHIIIHHGHHGHIIIIIIIIHHHIIGHIHIIHHHHHHIGIIGIIIIIIIIIIHIIIIIIIIIIIHIIIIHIHHEIIIIIHHIIIIIIIIIIIIIIIIIIIIIIIIIIHHIHIIHEIIIIIIHIIIIIIIIIIIIIHHGIIIIIIHHIIIHHHHIIIHIIIIIIIIIIIIIIIIHIIIIIIIIIIHGHIIIHEIDDDDD
@HISEQ:969:HM2KJBCX2:2:1102:14661:71319 2:N:0:ACTATGCA
TGGAGAGGAGATCCCAACTATCCCTATTAATCATTACGTCAATCCTAGAAACCAACAAAATAGGATCGAACGTCCTATTTCATTATTCCATGCTAATGTATTCAAGCGTTAGCCTGCTTTAAACACTCTAATTTTTTCAAAGTAACAGTCCTGTTCCCCTGCAACACCAAATTAATGACATTACAGTTCTTCAGAAAGGAGGAATCAGCGAAGCCAGTGCATACCAGTGGCACGACCAACCTGCTGACCCCGAAATTCAACTACGAGCTTTTTAACTGCAACAACTTTAATATACGCTATTGGAGCTGGAATTACCGCGGCTGCTGGCACCAGACTTGCCCTCCAA
+
DCCDDIII?GEHHIIHGHHIEHIIIIIIIIIIIIIIIHEHHIIHIIIIIHHHIIHIIIHIIIHFHHIIHIEHIEEHIIIIIIIHEHHHHHHGIIIIIIIHHHHHIIHIHIIIHHHIIHIIHHHHHHIIIIIIIIHHHHIIIIIIIIIIIIIIIIIIHHIIHIIIHIIIIHHCHIIIIIIIIIIIIIIIHIIIIIIIIIIIIIIHHHIIIIIIIIIIIIIHIIIIIIIIIIIIIIIIIIHHIIIHGIIIIIIIIIIIHIIIIIIIIIIIIIIIIIIIIIIIIIIIIIIIIIIIIIIIIIIHIIIIIIIIIIIIIIIIIIIIIIIIIIIHIIIIIHIIIIIIIDDDDD
@HISEQ:969:HM2KJBCX2:2:1102:5970:72206 2:N:0:ACTATGCA
TGGAGAGGAGATCCCAACTATCCCTATTAATCATTACATCGATCCTAGAAACCAACAAAATAGAATCGGATGTCCTATTTCATTATTCCATGCTAATGTATTCAAGCGTGAGCCTGCTTTAAACACTCTAATTTTTTCAAGGTAACAGTCCTAATTCCCCGTGACACCAAATTAATGGCATTACGGTTCTTTAGAAGGTGAGAAATCAATAATATCAGTACATACCAACGGCATGACCGAAACATTGATCCCGAAATTCAACTACGAGCTTTTTAACTGCAACAACTTTAATATACGCTATTGGAGCTGGAATTACCGCGGCTGCTGGCACCAGACTTGCCCTCCAA
+
DDDDDIIIHIIIIIIGIIIIIIIIIIIIIIIIIIIIIGIIIIIIHIHHHHHHIHIIIIIIIIIIIIIIHIIHHHHIIIIIIIIIIIIHIIIIIIIGIIIIIHIIIIIIIHIIIIIIIIIIIIIIIIIIHIIIIIHHIGIHIIIIIIIIIIIIIHHHHIGHIIIIIIIIIIIIIIIIIGIIIIIIHIGHIIIIIIIIIIHIIIIHIIIIIIIIIIIIIIHIIIIIIIIIIIIIIIIIIIIIIIIIHGIIIIIIIIIIIIIIIIIIIIIIIIIIIIIIIIIIIIIIIIIIIIIIIIIIIIIIIIHIIIIIIIIIIHIIIIIIIIIIIIIIIIIIIIIIIIIIIIDDDDD
@HISEQ:969:HM2KJBCX2:2:1102:20224:72055 2:N:0:ACTATGCA
TGGAGAGGAGATCCCAACTATCCCTATTAATCATTACGTCGATCCTAGAAACCAACAAAATAGAATCAAACGTCCTATTTCATTATTCCATGCTAATGTATTCAAGCGTGAGCCTGCTTTAAACACTCTAATTTTTTCAAAGTAACAGTCCTGATTCCCCACAACACCAAATAAATGACATCATGGTTCGTCAGAAGGGAGAAACCAACAATGCCAGTACGTACCTAGGCACGACCGACATGATGGTCCCGAAATTCAACTACGAGCTTTTTAACTGCAGCAACTTTAATATACGCTATTGGAGCTGGAATTACCGCGGCTGCTGGCACCAGACTTGCCCTCCAA
+
BDDD@HHFIHHIHHHHIIHHIHGIHIIIHIHIHIIIIHCFHDEEHHHIIIIGHIGHIIIIIFGGHIEHHIGE1<GHEHIIIIIIHIEHGHEDGHHIFCHHHF@GHEHFHHHECHGHGHHHHHGIGEIIHIHDHHGHHEFCCG@GFHHHIEHEHHHGHHGEHHHHIIIHHEHHGFFH:FGHHGIIIIIIIIHHIHHFHHIIIIHHHCHGFIHI;EGHIIHFHHIFIIIHFIGIGHGIIHGIIIHGIIHBGIIIIIHEHHIIIIIHIIIIIHIHFC@EIIIIIHIIHIIIIIHFIIHHHIHIIIHIIIIIIIIHHGIIIHHIIIIHIIHIIIHGCHHHIIIIDDDDD
@HISEQ:969:HM2KJBCX2:2:1102:7949:72534 2:N:0:ACTATGCA
TGGAGAGGAGATCCCAACTATCCCTATTAATCATTACGTCGATCCTAGAAACCAACAAAATAGAATCAAACGTCCTATTTCATTATTCAATGCTAATGTATTCAAGCGTGCGCCTGCTTTAAACACTCTAATTTTTTCAAAGTAACAGTCCTGATTCCCCACGACACCAAATTAATGACATCGCGGTTCTTCAGAAGGTAGGAACCAATAATGCCAGTGCGTACCGAGGCACGACCGACAATCTGATCCCGAAATTCAACTACGAGCTTTTTAACTGCAACAACTTTAATATACGCTATTGGAGCTGGAATTACCGCGGCTGCTGGCACCAGACTTGCCCTCCAA
+
<<00DC0DHEI?<FFHHEHHC@G@GFHHCH@1<DFH@EFF/CD1CE<@11CC<FH@E@@1CF<CEH@H?E1<F1G@GH@GGCG1<<FG1<CFEHIHGHIHFFHEHD@HG0>FEHHIHHHHHHIHHEHHEFEFHHIIIHGEHIHEHFEFHFIIHEHCHIHCIIIIIHHGHGHHHHHIHHHHHIIIIHIIHHGHHIIIIIIHHFIHHHHGIHIIHIIHIIIHDIIIIIIHFHIIIIIIIIIHHHHHIIIHIHHGIIHHIIIHHDIIHHHHHHHHHGIFHHHIIIHHHEIIIIIHHHIHIIIIIHIHIIHHIIIIHHHHIHHHHGIIHHIIIIIHIIIHHHIIDADDD
@HISEQ:969:HM2KJBCX2:2:1102:17616:72589 2:N:0:ACTATGCA
TGGAGAGGAGATCCCAACTATCCCTATTAATCATTACGTCGATCCTAGAAACCAACAAAATAGAATCAAACGTCCTATTTCATTATTCCATGCTAATGTATTCAAGCGCGAGCCTGCTTTAAACACTCTAATTTTTTCAAAGTAACAGTCCTGATTTCCCACGACACCAAATTAATGACATCGTGGTTCGTCAGAAGGTAGGAATCAATTTGACCAGTACGTACCGAGGCACGACCGATCAACTGATCCCGAAATTCAACTACGAGCTTTTTAACTGCAACAACTTTAATATACGCTATTGGAGCTGGAATTACCGCGGCTGCTGGCACCAGACTTGCCCTCCAA
+
DDCADIIIIIIIHIIIIIIIIIIIIIIIIIIGIIIEHHIGHHIIIIIIIHIIHIHIIIIIIHHHIIIIIIGGIIIIIIIIIIIIIIHHIIIIHIIIIIIIIHIIIIIHIIIIIIIIIHHIIIIHIIHHIHIIIHIHHFHGIIIIIIHHGIIIIIHIIIHHHIIIIIIHHIIIIIIGIHIIIIIHEHIHIIIIIIIIIIIIIIIIIIIIHIIHHHHIIIIIIIIIIIIIIIIIIIIIIIIIIIIIIIIIIGIIIIIIIIIIIIIIIIIIIIIIIIIIIIIIIIHHHHIIIIIIIIIIIIIIIIIIIIIIIIHIIIIHIIIIIIIIIIIIIIIIIIHIIIIIDDDDD
@HISEQ:969:HM2KJBCX2:2:1102:14628:72647 2:N:0:ACTATGCA
TGGAGAGGAGATCCCAACTATCCCTATTAATCATTACGGTGATCCTAGAAACCAACAAAATAGAACCATGCCGTCCTATTCTATTATTCCATGCTAATGTATTCGAGCAAAAATGCCTGCTTTAAACACTCTAATTTTTTCAAGGTAAAGGTCCTGGATCCGCAAGACACCCAATTAAGGACATCAAGTTTCTCCAGAAGGTGAGAAATCAACAGCGACAGTTCATACCCCTTAAGGCACGACCATCACGTCAATCCCGAAATTCAACTACGAGCTTTTTAACTGCAACAACTTTAATATACGCTATTGGAGCTGGAATTACCGCGGCTGCTGGCACCAGACTTGCCCTCCAA
+
DDDA@HHHHH?HIIIIHIIIIIIGIIIIIIHIHIIHIIHIIGHHHIHGIGHIIIIIIIIIIGFHIIIIIFHIIICHIIIIIIIGHGHIIGHIIGHHHHHHIHHHIHIIIIHIIIHHIIIHHHHHHHIHHEHHHIIHIHIHHIIIIIHHIIIHHIHGHIHIIIIIIIIIIHFHIIHIHIIIIIHGHEHIHHHIIIIIIIHGIHIGIIGIIGIIHHIHIHIIIIIIIIHIIHIIIHHIIIHIIIIIIIIHHHHHIHIIDIIIHIIHIIIIIHIHGIIIIIIIIHHIIIIIIIIIIIIIHIHIIIIIIIIIIIHIIIIIIIIIIIIIIIIIIIIIIIIIIIIIIIIIIIIIDDDDA
@HISEQ:969:HM2KJBCX2:2:1102:7287:73429 2:N:0:ACTATGCA
TGGAGAGGAGATCCCAACTATCCCTATTAATCATTACGGTGATCCTAGAAACCAACAAAATAGAACCATGCCGTCCTATTCTATTATTCCATGCTAATGTATTCGAGCAAAAATGCCTGCTTTAAACACTCTAATTTTTTCAAGGTAAAGGTCCTGGATCCGCAAGACACCCAATAAAGGACATCAAGTTTCTCCAGAAGGTGAGAAATCAACAGTAACAGTTCATACCCCTTAAGGCATGACCGTCACGTCAATCCCGAAATTCAACTACGAGCTTTTTAACTGCAACAACTTTAATATACGCTATTGGAGCTGGAATTACCGCGGCTGCTGGCACCAGACTTGCCCTCCAA
+
DDDCDIIIIIIHIHHGHIIIHHIIIGIIHHIIHGIHIIIIHHIIIEFHFCHHCHHHIIEHIIIIGHIII1CHCHIHI?@HHHIHIIIIGIIIIGIIIIIIIFGHHHHHHIHHIHHHHGCGHHIHCHIIIIHIIIHHHHHHIGFHFHIIHIHHFIHIHHHIIIIIIIHHIGHIIIHHHIIHIIIHHIIHEG<HHHIIIIHHIHHIIHHIHIIIIIIIIHHHIHHIIIHIIIHHIIIIHIIIIHIIHIIIIHFGIHDHGIIIIHGIIIIIHHIIIIIHHIHIIIHIIIIIIIHIIIIIIIHIIIIIHHIIIIIIIHIIIIIHIIIIHIHIIIIIIHIIIIIIHIHHHIIIDDDDA
@HISEQ:969:HM2KJBCX2:2:1102:5519:73788 2:N:0:ACTATGCA
TGGAGAGGAGATCCCAACTATCCCTATTAATCATTACGGTGATTCAGAAACCAACAAAACCGGACCACCGTCCTATTTTATTATTCCATGCTAATGTATTCAGACATAAGCCTGCTTTGAACACTCTAATTTTTTCAAGGTAAAGGTCCTGGTTTCCTACCACGCTAAATTAATAACATGATAGGTCCCCAGAAGGTAGAAATTCTACACGCCAGTACAGACAATAGCCCGACCAACGATAGAACCCCGAAATTCAACTACGAGCTTTTTAACTGCAACAACTTTAATATACGCTATTGGAGCTGGAATTACCGCGGCTGCTGGCACCAGACTTGCCCTCCAA
+
0<<@0<GC<01<<D1<<G1<<1<<1<11<<1<C1D1CH0<<<FFEG1<<<11<1CCCG110</F//1D0/<<<<F1111<FHC<E<<F@1C11DFHHE11CF@B<C@GHD@1EHHGEHH@FHHEHAB?GDFF@@<A<D1EHFEB@E1IHHBDGA7A@+<.CECIHCDECF@HHHHFFHEC<@<<+GIIFEEFEHHEEHIHGFHCHCIHIIHGGHIFHEHHIHHHHIHHHIFD?GECCCEHF<FCHCBGCHHIHIHHIHHHGGCGGDFHHECDHIHIIIHFFEF1GC?GCECDHHHIHHHIHHHHIHEIHDFHIHHIIHIHHEHHIIIHGGGHHHEIHC@@@@D
@HISEQ:969:HM2KJBCX2:2:1102:19582:73529 2:N:0:ACTATGCA
TGGAGAGGAGATCCCAACTATCCCTATTAATCATTACGTCGATCCTAGAAACCAACAAAATAGAATCAAACGTCCTATTTCATTATTCCATGCTAATGTATTCAAGCGTAAGCCTGCTTTAAACACTCTAATTTTTTCAAAGTAACAGTCCTGATTCCCCACGACACCAAATTAATGACATCGCGGTTCTTCAGAAGGTAGGAACCAATAATGCCAGTGCGTACCGAAGCACGACCAACAATTTGATCCCGAAGTTCAACTACGAGCTTTTTAACTGCAACAACTTTAATATACGCTATTGGAGCTGGAATTACCGCGGCTGCTGGCACCAGACTTGCCCTCCAA
+
DDCDDIIIIHDHIHIIIIIIIIIIIIIIIIIIIIIIIHIIIHHIHIIIIIIIIIIIIHIIIIIHIIIIIIIIIHIIIIIHHIIIIIIIIHIIGHIIIIHIIHHIIIHIIIIIIIIIIIIIIHIIIIHIIHHHIIHHHIIIIIIIIIIIHIIIIHIIIIIIIIIIIIIIIIHHIIIHIIIIIIIHHHIIIHHIIHHIIIHHHIIIHIIIIIHHIIIIIIHIGHIIIIHIIIIIIIIIIIIIHIHHHIIIIIIIIIIIIIIIIIIIIIIIIIIIIIIIIIIIIIIIIHIIIHIIIIIIIIIIIIIIHIHHIIIIIIIHIIIIIIIIIIIIIIIIIIIIIIIHDDDDD
@HISEQ:969:HM2KJBCX2:2:1102:1959:74155 2:N:0:ACTATGCA
TGGAGAGGAGATCCCAACTATCCCTATTAATCATTACGGTGATCCTAGAAACCAACAAAATAGAATCATGCCGTCCTATTTTATTATTCCATGCTAATGTATTCAAGCAAAATGCCTGCTTTAAACACTCTAATTTTTTCAAAGTAAAGGTCCTGGATCCGCAAGACACCCAATAAAGGACATCGAGTTTCTCCAGAAGGTGAGAAATCAACAGTAACAGTTCATACCCCTTAAGGCATGACCATCACGTCAATCCCGAAATTCAACTACGAGCTTTTTAACTGCAACAACTTTAATATACGCTATTGGAGCTGGAATTACCGCGGCTGCTGGCACCAGACTTGCCCTCCAA
+
BDDADHIIIHEHIIHIIIHIIIIIIIIIIIICGHEHHIDHHHIIIIIIIHHIIIIIICHHIIIIIIIIIIIIEHIHHIIIGHIIIIIHHHIIIHIIIIHHH<HHHIIIIHIHHHHIIIHHHHGHHIIIHHIIHHHHIIHIIIIIIIIIIIEHHHHIHHIIHIIIHEHHIIHIIIIHHGHHIIIIIIIIIHIIIIHEIHHHHIIIIIIIGHHIIHIIIIHIFHHIHCIIGIIIHII<IHIIHIIIHHGIHICIIIIIHIIIIIIIIIIHHHIIIIIIIIIIIIIIIIIIIIIIIIIIIIIIIIIIIIIIIIIIIIIIIIIIIHIIIIIIIIIIIIHIIIIIIHIIIIIDCDDB
@HISEQ:969:HM2KJBCX2:2:1102:13100:75288 2:N:0:ACTATGCA
TGGAGAGGAGATCCCAACTATCCCTATTAATCATTACGTCAATCCTAGAAACCAACAAAATAGGATCGAACGTCCTATTTCATTATTCCATGCTAATGTATTCAAGCGTTAGCCTGCTTTAAACACTCTAATTTTTTCAAAGTAACAGTCCTGTTTCCCTGCAACACCAAATTAATGACATTACAGTTCTTCAAGAAGGAGGAATCAGTAAAGCCAGTACATACCATAGGCACGACCAACCTACTGACCCCGAAATTCAACTACGAGCTTTTTAACTGCAACAACTTTAATATACGCTATTGGAGCTGGAATTACCGCGGCTGCTGGCACCAGACTTGCCCTCCAA
+
DDCDDIIIIIHIIIHIIIIIIIIIIIHIHIIIIHHIIIIIIIIHHHIHIIIHIIIIIIIIIIIHIIIHHHHIIIIIIIIIHHEHHIIIHHIGHIGIIIIIIIHIIIHIIIIIIIIIIIHIIIHHHIIIHHIHHIIIIIHHIIIIIIIIIIIIIIIIHIIIIHIIIIIIIIIIIIIIIIIIIIIIIIIIHIIIIIIIIIIIIIIIIIIIIIIIIIIIIIIIIIIIIIIIIHIIIIIIIIIIIIIHHIIIIIIIIIIIIIIHIHIIIIIIIIIIIIIIIIIIIIIIIIIIIIIIIIIIIIIIIIIIIHIIIIIIIIIIIIIIIIIIIIIIIIIGIIIIIIIIIDDDDD
@HISEQ:969:HM2KJBCX2:2:1102:4790:75939 2:N:0:ACTATGCA
TGGAGAGGAGATCCCAACTATCCCTATTAATCATTACATCGATCCTAGAAACCAACAAAATAGAATCGGATGTCCTATTTCATTATTCCATGCTAATGTATTCAAGCGTGAGCCTGCTTTAAACACTCTAATTTTTTCAAGGTAACAGTCCTAATTCCCCGTGACACCAAATTAATGGCATTACGGTTCTTTAGAAGGTGAGAAATCAATAATATCAGTACATACCAACGGCATGACCGAAACATTGATCCCGAAATTCAACTACGAGCTTTTTAACTGCAACAACTTTAATATACGCTATTGGAGCTGGAATTACCGCGGCTGCTGGCACCAGACTTGCCCTCCAA
+
DDDDDIIIIHIHIIHIIIIIIIIIIIIIGIHIIIIHIIIIIIIIIIHIHHHHHIIIIIIIIIHIIII@HIGHIHEIGIHHEHHIIIHHIHHHGIHIHIIIHIIIIHHIIIIIIHHHIHIIHHHIIIIIIIHIIIIHHGHIIHHHIIIHHIIIIIIIHHIIIIHIIIFIIIIIIIIIIIIHIIIIIIIIIIIIIIIIIIIIIIIIIIIIIIIIIIIIIIIIIIIIIIIIGI)IIIIIHIIIIIHIHHIIHHHIIIIIIIIIIHIIIIIIIHIIIIIIIIIIHIIIIIIIIIIHFIIIIIHHIIIIIIIIIIIIIIIIIIIIIIIIIIIHFIIIIIIIIIIIIIDDDDD
@HISEQ:969:HM2KJBCX2:2:1102:10785:76665 2:N:0:ACTATGCA
TGGAGAGGAGATCCCAACTATCCCATTAATCATTACGTCAATCCTAGAAACCAACAAAATAGGATCAAACGTCCTATTTCATTATTCCATGCTAATGTATTCAAGCGTTAGCCTGCTTTAAACACTCTAATTTTTTCAAAGTAACAGTCCTGTTTCCCTGCAACACCAAATTAATGACATTACAGTTCTTCAAGAAGGAGGAACCAGTAAAGCCAGTACATACCAGAGGCACGACCAACCTACTAATCCCGAAATTCAACTACGAGCTTTTTAACTGCAACAACTTTAATATACGCTATTGGAGCTGGAATTACCGCGGCTGCTGGCACCAGACTTGCCCTCCAA
+
DDDCDIIIHIIGIIIIIIIIIIIIIIIIIIIIIIIIIIIIIIIIIIIIIIIHHIGIIIIIHIIHIIIIIIIIIIIIIIIIIIIIIIHIHIIIIIIIIIIIIIIIIIHIIIIHHIIIIHIIHHHIIIIIIIIIIIIIIIIIIIHIIIIIHIIIIIIHIHIIIIIII@IIIIHIIIIIIIIIIIIIIIHIIIIIHHIIIIIIHIIIIHHIIIIIIIIIHIIIIIIIIIIIIIIGIIIIIIIIIHHHIIHIIIIIIIIIIIHHHIIIIIIIIIIIIIIIIIIIIIIIHIIIIIIIIIIIIIIIIIIIIHIIIIHIIIIIIIIIIIIIIIIIIIIIIIIIIIIIDDDDD
@HISEQ:969:HM2KJBCX2:2:1102:9552:76845 2:N:0:ACTATGCA
TGGAGAGGAGATCCCAACTATCCCTATTAATCATTACATCGATCCTAGAAACCAACAAAATAGAATCGGATGTCCTATTTCATTATTCCATGCTAATGTATTCAAGCGTAAGCTTGCTTTAAACACTCTAATTTTTTCAAGGTAACAGTCCTAATTCCCCATAACATCAAATAAATGACATTATGGTTCTTTAGAAGGTGAGAACCAATAAAACCAGTACATACCAAGGCATGACCGATTCCTTGATCCCGAAATTCAACTACGAGCTTTTTAACTGCAACAACTTTAATATACGCTATTGGAGCTGGAATTACCGCGGCTGCTGGCACCAGACTTGCCCTCCAA
+
DDDDDIHIIHIIIIIIIIGIHIIIIHIIIIIIIIIIIHIIHIIIIIIHIIIIIIIIIIIHIIIGIIIIGHHHHEHIIIIIIHIIIIIIHIIHHHIIIIIIIIHHIIIIIIIIIIIHIIHIIHIIIIHIIIIIIIIIHIIHIIIIIIIIIIHIIIIIIIIIIIIIIIIIHIHIIIIIIIIIIIIIIIIIIIHIIIIIIIIIIIIIIIIIIIIIIIIIIIIIIIIIIIIIIIIIIIIIIIIIIIHGIIIIIIIIIIIIIIIIIIHIIIIIIIIIIIIIIIIIIIIIIIIIIHIHHIIIIIIIIIIIIIIIIIIIIIIIIIIIIIIIIIIIIIIIIIIIIIIIDDDDD
@HISEQ:969:HM2KJBCX2:2:1102:4442:75579 2:N:0:ACTATGCA
TGGAGAGGAGATCCCAACTATCCCTATTAATCATTACGTCAATCCTAGAAACCAACAAAATAGGATCGAACGTCCTATTTCATTATTCCATGCTAATGTATTCAAGCGTTAGCCTGCTTTAAACACTCTAATTTTTTCAAAGTAACAGTCCTGTTTCCCTGCAACACCAAATTAATGACATTACAGTTCTTCAGAAAGGAGGAATCAGCGAAGCCAGTGCATACCAGTGGCACGACCAACCTGCTGACCCCGAAATTCAACTACGAGCTTTTTAACTGCAACAACTTTAATATACGCTATTGGAGCTGGAATTACCGCGGCTGCTGGCACCAGACTTGCCCTCCAA
+
DCDDDIIIIHIIIIIIIIIHHIIIIIIIHIIIIIHIIIIIIIIHIIHIIHIIIHIIIIIIIGHIHIIIIHIIIIHIIGIIIIIIIIHHHHHIIIIIIHIIIIIIIGIIIIIIHIIIIIIIIIIIIIIHIIIIIIIIIIHIHIIIIHIHHIIIHIIIHIIIIIIIIIIIIHHHIIIIIIIIIIIIIIIHIIIIIIIIIIIIIIIIIIIIIIIIIIIIIIIIIIIIIHIHIIIIIIIIIHHIIHIHHIIHIIIIIIIIIIIIIIIIIIIIIIIIIIIIIIIIIIIIIIIIIIIIIIIIIIIIIIIIIIIIIIIIIIIIIIIIIIIIIIIIIIIIIIIIIIIIIDDDDD
@HISEQ:969:HM2KJBCX2:2:1102:5865:76665 2:N:0:ACTATGCA
TGGAGAGGAGATCCCAACTATCCCTATTAATCATTACGTCAATCCTAGAAACCAACAAAATAGGATCGAACGACCTATTCTATTATTCCATGCTAAACTATTCAAGCAAAAGCCCGCTTTAAACACTCTAATTTTTTCAAGGTAATGGTACTGGTTCCCCGACACACCCAATAAAGGACATACCGGCTCACCAGAAGGATAGACCCGACAGCAGAACAGTACTCGCCAGAGACGGACCGTCCGGTCAGGCCTAAAATTCAACTACGAGCTTTTTAACTGCAACAACTTTAATATACGCTATTGGAGCTGGAATTACCGCGGCTGCTGGCACCAGACTTGCCCTCCAA
+
BD@001<0F01D111<<01C<<F1CD@GC<<1<1<1D<<1D=C1CFEEHE1111D0<C1D?HE1<110<D<C0//0<<FH<<DHECG<<FF@@DFH18<FCCGCCGCHHGF=FHHF/EBGHFFEHIHHEEHHH?HGIIIHCHFHIHEEG$GCCECHDCHHHHGIHGEGEIHEIHHHEIIHDE<DIHEDFHHHHFIIIIIIHDFHGIIIHIHHIIIIIFHHGHCIHGIHH?HHDE=G?AEB?CEGFHIHHIIIIIIHEIHHGGDEHIIIHIIIHHEEHEHHHHHEHE?CHHIHHGEHEIHEGFCHHHHHIHIIHIHHHHHHHHFGHHHIHHHG@HFHIHHHHED@BD@
@HISEQ:969:HM2KJBCX2:2:1102:17763:76822 2:N:0:ACTATGCA
TGGAGAGGAGATCCCAACTATCCCTATTAATCATTACGTCAATCCTAGAAACCAACAAAATAGAATCAAACGTCCTATTTCATTATTCCATGCTAATGTATTCAAGCGTAAGCCTGCTTTAAACACTCTAATTTTTTCAAAGTAACAGTCCTGATTCCCCACGACACCAAATTAATGACATCGCGGTTCTTCAGAAGGTAGGAACCAATAATACCAGTGCGTACCGAGGCACGACCGACAATTTGATCCCGAAATTCAACTACGAGCTTTTTAACTGCAACAACTTTAATATACGCTATTGGAGCTGGAATTACCGCGGCTGCTGGCACCAGACTTGCCCTCCAA
+
DDDDCIIIIIHIIIIHIIIHHIIIIIIIIIIIIHIIIIIIIIIIHHIIIIIIGIIIIIHGIIHIIIIIIIIHIGIIIIIIIIIIGIIIHIIGHHIIIIIIIGIIIIIIIIIIHIIIHHIIIHIIIIIIIIIIIIIIIIIIIIIIIIIIIIIIIIHIIIIIIIIIIIIIIIIIIIIIIIIIHIIIIIIIIHIIIIIIIIIIIIIIIIIIIIIIIIIIIIIIIIIIIIIIIIIHIIIGIIIIIIIHIIIIIIHIIIIIIIIIIIIIIIIIIIIIIIIIIIIIIIIIIIIIIIIIIIIIIIIIIIIIIIIIIIIIIIIIIIIIIIIIIIIIIIIIIIIIIIIIDDDDD
@HISEQ:969:HM2KJBCX2:2:1102:21270:76980 2:N:0:ACTATGCA
TGGAGAGGAGATCCCAACTATCCCTATTAATCATTACATCGATCCTAGAAACCAACAAAATAGAATCGGATGTCCTATTTCATTATTCCATGCTAATGTATTCAAGCGTGAGCCTGCTTTAAACACTCTAATTTTTTCAAGGTAACAGTCCTAATTCCCCGTGACACCAAATTAATGGCATTACGGTTCTTTAGAAGGTGAGAAATCAATAATATCAGTACATACCAACGGCATGACCGAAACATTGATCCCGAAATTCAACTACGAGCTTTTTAACTGCAACAACTTTAATATACGCTATTGGAGCTGGAATTACCGCGGCTGCTGGCACCAGACTTGCCCTCCAA
+
<DDBBHFCHHH1C@1D@G?HECHF1F?GHHCHCE?CFE1<C11101<FF1C<D@E=CGEH?CFC?1FEHE@D@@11<1<<1CE1CFCH1C1<1CCH?CFH@@GECC@G@B<CCFF?FEHG@FGFFHHHGG?HIHHCHHFGHEGEFHHHIHHHFAGIIIHDHHHHIIGHHGHIHIIIIHIHIHHIHH:IIIIHIIIIIIIIHIHGIIIHHHGIIHHHCIHHHHHIIIIIIIIHEHHHIIIIIHHCGDIHFHHHHHEGIHIIIHHHIHEHHHHIHGEEIHIIIIHIHIIHHHGHCHHIIHHCHGIIIIIIIIIHIHIIIIIIIHIIIIIIIIIIHHHIIIIIIIDDDDD
@HISEQ:969:HM2KJBCX2:2:1102:2294:77069 2:N:0:ACTATGCA
TGGAGAGGAGATCCCAACTATCCCTATTAATCATTACGGTGATCCTAGAAACCAACGAAATAGAATCAGTCCGTCCTATTTCATTATTCCATGCTAATGTATTCAGACGATAGTCTGCTTTAAACACTCTAATTTTTTCAAAGTAACAGTCCTGATTTCCCATCACACCAAATAAATGGCATGAAAGTTCCTCAGAAGGTAGAGATCCATCTCACCAGTGCAGACAATTAAGCCTGACCAATGGGTAGACCCCGAGGTTCAACTACGAGCTTTTTAACTGCAACAACTTTAATATACGCTATTGGAGCTGGAATTACCGCGGCTGCTGGCACCAGACTTGCCCTCCAA
+
DDDDCIIIIIIIIIIIIIIIIIIIIHIIIHIIIIIIIIIIIIIHHGIIIIIHHIIIIGIIIIIIIIIIIIIIIIIIIHIIIIIIIIIIIIIIIIIIHIIIIIIIIIIIIHIIIIHIIIIIIHHIIIIIIIHHIIIIIIIIIIIIIIIIIIIIIIIIIHIIHIIIIIIIHIHHIIIIIIIIIIIIIIIIIIIIIIHHIIIIIIIIIIIIIIIIIIIIIIIIHIIIIIIIIIIIIIIIIIIIIIIIIHGIIIIIIIIIIIIIIIIIIIIIIIIIIIIIIIIIIIIIIIIIIIIIIIIIIIIIIIIIIIIIIIIIIIIIIIIIIIIIIIIIIIIIIIIIIIIIIIIDDDDD
@HISEQ:969:HM2KJBCX2:2:1102:5800:77270 2:N:0:ACTATGCA
TGGAGAGGAGATCCCAACTATCCCTATTAATCATTACGGTGATCCTAGAAACCAACGAAATAGAATCAGTCCGTCCTATTTCATTATTCCATGCTAATGTATTCAGACGATAGTCTGCTTTAAACACTCTAATTTTTTCAAAGTAACAGTCCTGATTTCCCATCACACCAAATAAATGGCATGAAAGTTCCTCAGAAGGTAGAGATCCATCTCACCAGTGCAGACAATTAAGCCTGACCAATGGGTAGACCCCGAAGTTCAACTACGAGCTTTTTAACTGCAACAACTTTAATATACGCTATTGGAGCTGGAATTACCGCGGCTGCTGGCACCAGACTTGCCCTCCAA
+
DDDCDIIIIGHIIGHIIIIIIHHIIIIIGIIHIIHIHIIIIGIHHCHIHIHIHHFHIGHIIIIIHIIIIHIIIFHIIGHHHFHHHHIHHEHIFIIIHIIIIHIIIHIHIHIIIIIHHIHIIHHHHHIIHHHHIIIIIIIIHHIIHIIIIIIIHIHHFIIIIHHHIIIIIHIHHHHIHEIIHIIIIIIIIIIIIIIIIHIIIIIIIIIIIIIIIIIIHIIIIIIIIH=IIIHIIIHHCIIIIIIIHHDIIIIIIIIIIIIIIIIIIIIIIIIIIIIIIIIIIIIIIIIIIIIIIIIIIHIIIIIIIIIIIIIIIIIIIIIIIIIIIIIIIIIIIIHGIIIIIIIDCDDD
@HISEQ:969:HM2KJBCX2:2:1102:13258:78527 2:N:0:ACTATGCA
TGGAGAGGAGATCCCAACTATCCCTATTAATCATTACGGTGATCCTAGAAACCAACAAAATAGAACCATGCCGTCCTATTTTATTATTCCATGCTAATCTATTCAAGCACAAGCCTGCTTTAAGCACTCTAATTTTTTCAAGGTAATAGCTCTGCTTCCCCAACGCACTAACTTAATAGCATGCTGGTTATTCAGAAGGTAGGAATTCATCAGGCCAGTGCGGACAGTGAAGCCCGACCAACCGACAAACTCCGAAATTCAACTACGAGCTTTTTAACTGCAACAACTTTAATATACGCTATTGGAGCTGGAATTACCGCGGCTGCTGGCACCAGACTTGCCCTCCAA
+
DDCDDIIIIIHIHIIIHHIIIIIGHHIIIIHIIIIIIIIIHIIHIIIIHHIIIIIIIIIGIHIGIIHIIHF@DGCCHIIIIIGHIIIIGIIIIIHIIHHIIHIIIIIIIIIIIIIIIIIIIHIIIIIIIIIIIIIIIIHIIIIIIIIHHIIHIGIIFHHGIIIIIHIIIIIIIIIHGHIIIIIIIHIIIHHHIIIIIIIGIIIIIIIIIHIIIIIIIIIIIIIIIIIIIIII=IIIIIIIIIIIIHHHHIIIIIIIIIIIIIIHIIIIIIIIIIIIIIIIIIIIIIIIIIIIIIIIIIIIIIIIIIIIIIIIIIIIIIIIIIIIIIIIIIIIIIIIIIIIIIIDDDDD
@HISEQ:969:HM2KJBCX2:2:1102:11714:78825 2:N:0:ACTATGCA
TGGAGAGGAGATCCCAACTATCCCTATTAATCATTACGGTGATCCTAGAAACCAACAAAATAGAACCATACCGTCCTATTCTATTATCCCATGCTAATGTATTCGAGCAAAAATGCCTGCTTTAAACAAACACTCTAATTTTTTCAAGGTAAAGGTCCTGGATCCGCAAGACACCCAATAAAGGACATCAAGTTTCTCCAGAAGGTGAGAAATCAACAGTAACAGTTCATACCCCTTAAGGCATACCATCACGTCAATCCCGAAATTCAACTACGAGCTTTTTAACTGCAACAACTTTAATATACGCTATTGGAGCTGGAATTACCGCGGCTGCTGGCACCAGACTTGCCCTCCAA
+
DDCDCIIHIIIIIIIIIIIIIIIIIHIIIIIIIIIIIIHIHGIHIIHIIIIHIHHIIIIEHIHIIHHIHIEHGEHHHIIIIIIIHIIIIIHHGHIIIIHFHHHHIIHHHIIIIIHGIIIHIIHIHIHHIIHHIIIHHHIIIIIIHIIIIHHIIIIGIIIIIIIIIIIIIIIGIIHGIHIIIIIIIIIHIIHIHHIHIIIIIIIIIIIIIIIHHIIIIIHIIIIIIIHEIHHIIIIIIIIIIHIIIIIIIIIIIHGIGIIIHIIIIIIIIIIIIIIIIHIIIIIIHGIIIIIIHIIIIIIIIIIHIIIIIIIIIIIIIIIIIIIIIIIIIIIIIIIIIIIIIIIIIHIIIIIDDDDD
@HISEQ:969:HM2KJBCX2:2:1102:10891:78637 2:N:0:ACTATGCA
TGGAGAGGAGATCCCAACTATCCCTATTAATCATTACGGTGATCCTAGAAACCAACGAAATAGAATCAGTCCGTCCTATTTCATTATTCCATGCTAATGTATTCAGACGATAGTCTGCTTTAAACACTCTAATTTTTTCAAAGTAACAGTCCTGATTTCCCATCACACCAAATAAATGGCATAAAAGTTCCTCGGAAGGTAGAGATCCATCCTACCAGTGCAGACAATTAAGCCTGACCAATGGGTAGACCCCGAAGTTCAACTACGAGCTTTTTAACTGCAACAACTTTAATATACGCTATTGGAGCTGGAATTACCGCGGCTGCTGGCACCAGACTTGCCCTCCAA
+
D@0<@<<@FH1<CC?EGHGFF1<C@1C@CC?1<@1FCHHIIIHIIHHEFHI?FHC=<<0<<<CCHHI1DCF@011<0CCF1FHECH1GFGHHH?HH1CGHHGHECGFGHHHGE?FHCEGHIHHF@EHFIIIIIFHIIIHC@HIHHHHHG?HHEGIHHGCEHHFHHHGCHHHGEGEHIIGHHHHIGHHHEFHEHHIIHH;HIIH@FHGHHHHIHHIHIHHHHIIHHHGFHHHEHFHFCGCFGHCCHF<ECCEDCHHGCGHIHHHGIHHIHDHEHG<CHHHEFHHH@CIIIHGG?GEHHE?CIHFFCG??E@HIIIHHHHDIIIIIHIHHIHHCGHIIHIHCCHHD@@B@
@HISEQ:969:HM2KJBCX2:2:1102:8240:78837 2:N:0:ACTATGCA
TGGAGAGGAGATCCCAACTATCCCTATTAATCATTACGTCAATCCTAGAAACCAACAAAATAGGATCAAACGTCCTATTTCATTATTCCATGCTAATGTATTCAAGCGTTAGCCTGCTTTAAACACTCTAATTTTTTCAAAGTAACAGTCCTGTTTCCCTGCAACACCAAATTAATGACATTACAGTTCTTCAAGAAGGAGGAACCAGTAAAGCCAGTACATACCAGAGGCACGACCAACCTACTAATCCCGAAATTCAACTACGAGCTTTTTAACTGCAACAACTTTAATATACGCTATTGGAGCTGGAATTACCGCGGCTGCTGGCACCAGACTTGCCCTCCAA
+
DDADDIIIIIIHHHIHHHHIIIIIIIIIIIIIIIIIIIHIIIIIIIIIIIIIIIIIIIHIIHIHIIIIIIIIIIIIIIHIIIIH?HHIIIHFHHGEIHIIIIIIIIIIGHHIIIIIIIIIIIIIIIIIIIIIIIIHHIHIHIIIIHIIHIIIIIIIHHIIIIIIIIHIIIIIIIIIIIIIIIIIIIIIIHIIIIIIIIIIIIIIIIIIIIIIIIIIIIIIIIIIIIIIIIIIIIHIIHIIIIIHHHHHIIIIIIIIHIIIIIIIIIIIIIIIIIHIIIIIIIIIIIIIIIIIIHIIIIIIIIIIIIIIIIIIIIIIIIIIIIIIIIIIIIIIIIIIIIIIIDDDDD
@HISEQ:969:HM2KJBCX2:2:1102:1378:79218 2:N:0:ACTATGCA
TGGAGAGGAGATCCCAACTATCCCTATTAATCATTACATCGATCCTAGAAACCAACAAAATAGAATCGGATGTCCTATTTCATTATTCCATGCTAATGTATTCAAGCGTGAGCCTGCTTTAAACACTCTAATTTTTTCAAGGTAACAGTCCTAATTCCCCGTGACACCAAATTAATGGCATTACGGTTCTTTAGAAGGTGAGAAATCAATAATATCAGTACATACCAACGGCATGACCGAAACATTGATCCCGAAATTCAACTACGAGCTTTTTAACTGCAACAACTTTAATATACGCTATTGGAGCTGGAATTACCGCGGCTGCTGGCACCAGACTTGCCCTCCAA
+
<B<DDGGEHHE@HE@FHHGHIICEHE@F1<C1DGH1FGC?GGHHHEHEEHHHHHICH?H@<FHEHCEHHHC/CG1CHC@HHHHHHG@FEHCHI1F1DA@@EHHHI@GBE@GHI(1EGFGFCHIHHFBDHCCGGEHFGHHHHFGCGGHHIICHEHCEHGGHFIHHGHCHGEGGHEGH<CHHIGDDG<@@HHHII:FHHGCHF8@FEHFHE?HHHGG<17HHHHGHHHEHEGFGHH@GIIHEFHFHHFEHGHD@IIIIHHHHCCHHHHFFCFHGCC1GHHIIIIHIHHH@@FHC0D<HHG?CIHFHHEEHHHEHGDIHC?HHIIIHHHHIHHFF?IIHHIHDEC0@@DD
@HISEQ:969:HM2KJBCX2:2:1102:3662:78495 2:N:0:ACTATGCA
TGGAGAGGAGATCCCAACTATCCCTATTAATCATTACGGTGGTCCTAGAAACCAACAAAATAGAACCACAACGTCCTATTCTATTATTCAATGATAATCTATTCAAGCAATAGCCCGCTTTAAACACTCTAATTTTTTCAAGGTAATGGTCCTGGCTCCCCAACACACCCAACAAAGGACATGCTGGTTCACCAGAAGGAAGACCCGACAACAAGACAGTACTCGCCAAAGACGGACCGCCCGGCCAGGCCTAAAATTCAACTACGAGCTTTTTAACTGCAACAACTTTAATATACGCTATTGGAGCTGGAATTACCGCGGCTGCTGGCACCAGACTTGCCCTCCAA
+
@<0@<10<1C@11F11<<C@1FH<<C<DFE@HCHH@GC<<D0<<FG1<<CCHHCHEHII?<<1<@<1D1<F0/11<CEH1<11D<<11D1<C11<<@CFFH@HHHIHECGG<DC5HIHHF8<@EHH@HHEBDDGBBDECGHFGA@?HEHH@HHE5HEECGIHGE<GCIIHHHF@EHIHFFFFGI:FECGEF?HGEGFHFHCHHD?E@CHHFHEHGGCH@GHFDHGHGEEFC<C<<?HHCHIHCF@CHFHIHGIIIHEHIIIHHEHCG?HFHIHHHIIIFHGHHHHHHIIIIIIHHE@EHCHHHHIIHHHIIIHHHIIIHHHFCGGHIHGEFHIHFHHHIHEHD@DD<
@HISEQ:969:HM2KJBCX2:2:1102:8082:79844 2:N:0:ACTATGCA
TGGAGAGGAGATCCCAACTATCCCTATTAATCATTACGTCGATCCTAGAAACCAACAAAATAGGTTCGATCGTCCTATTTCGTTATTCCATGCTAATGTATTCAAGCGCGAGCCTGCTTTAAGCACTCTAATTTTTTCAAAGTAACAGTCCTGTTTCCCCGCAACAACAAATTAATGCCATCACGGTTCTACAAGAGGGAGGGACCAGTGAGGCCAGTGCATACCAGTGGCACGACCGACCTACTGGCCCCGAAATTCAACTACGAGCTTTTTAACTGCAACAACTTTAATATACGCTATTGGAGCTGGAATTACCGCGGCTGCTGGCACCAGACTTGCCCTCCAA
+
DDDDDHIIHHHIHHHIIIHIIIIIIIIIIIIIHIIIIGEHHIIIIIIIIIIIIIIIIIHGIIIGIIIIIHIGHHEDHHIIIIHHIIIHFHHHIGHHGHIIIIIIIIIIIIIIIIIIIIIHIIHIIIHHHIHHIHIHHIIIIIIIIIIIIIIIIIIIIIIHHIIIIIIIIIIIIIIIIIIHIIIIIIHIIIIIIIIHHIIIIIIIIIIIIIIIIIIIIIIIIIIIIIIIIIIII=IIIIIIIIIHFHIIIHHIIIIIIIIIIIIIIIIIIIHIIHIIIIIIIIIIIIIIIIIIHHIIIIIIIIIIIHIIIIIIIIIIIIIIIIIIIIIIIIIIIIIIIIIIIDDDDD
@HISEQ:969:HM2KJBCX2:2:1102:2537:79849 2:N:0:ACTATGCA
TGGAGAGGAGATCCCAACTATCCCTATTAATCATTACTTCAGTCCTAGAAACCAACAAAATAGAACCAAAGTCCTATTCCATTATTCCATGCTAATATATTCAAGCAAACATGCCTGCTTTAAACACTCTAATTTTTTCAAAGTAAAAGTCTTGGATCCCTAGCGCACTCAATTAAGAGCACACTAGTTCCCCAAAAGGAAAAGCCCAAAGTTGCAGTACAAACCTTACGGTTGACGGCAACTATAAGCCCAAAATTCAACTACGAGCTTTTTAACTGCAACAACTTTAATATACGCTATTGGAGCTGGAATTACCGCGGCTGCTGGCACCAGACTTGCCCTCCAA
+
@DDA@HH@?EHIIHHGEHI?GHCC?1DCFHIHHHIIIIIIIIFE1D1CEHIH@HHHHHEHIHFHIHIIIE@FHHHII1DGHHHHH?HHEH?F@EHFCH@HEHGHIIHEEBEHHFCHC:1BEIHHCGGHIHIHECHC@H?F@GHHIHHIGCBFCIHIHHGECGHHHIHGCCHHEECCHECHF<<CHHE@DF?C@HECFHIIHEHHHHFHIHHFFEHHFGH;EFHHEDAIIHIHGHGHHHEIHHHFGGH<0FCG@FHEEEHEEECEC1CG@EHHHHHGHIHEHG@GF1HHCHHHIIIHGIIHIHHHIHIHEIHFIIHHDIIGHIIIIHHGEIHHG@HHHCDHGD0AAA
@HISEQ:969:HM2KJBCX2:2:1102:13381:79576 2:N:0:ACTATGCA
TGGAGAGGAGATCCCAACTATCCCTATTAATCATTACGTCGATCCTAGAAACCAACAAAATAGAATCAAACGTCCTATTTCATTATTCCATGCTAATGTATTCAAGCGTAAGCCTGCTTTAAACACTCTAATTTTTTCAAAGTAACAGTCCTGATTCCCCACGACACCAAATTAATGACATCGCGGTTCTTCAGAAGGTAGGAACCGATAATGCCAGTGCGTACCGAGGCACGACCAACAATTCGATCCCGAAATTCAACTACGAGCTTTTTAACTGCAACAACTTTAATATACGCTATTGGAGCTGGAATTACCGCGGCTGCTGGCACCAGACTTGCCCTCCAA
+
DDDCAG=GEEGGHIEFHEHEEHHIEEHHFGHIFHIGGHIIIHH?CEEGHHH?EEFHCCHCCC@<@GHGHHHH1D@HHIIIHEECHFIHHHHIICFGCCHEHHHIHHHFHHGIIIIIIHHHHHHHHIHHHHEHHHHDDHIHIHHIIHHE1IIIHFF@CIIIHHIIHHHHIHIHGHHIHHHEGHCHHHEHHGDHHIHHHHHHEGHH.IIIIHHFIGHHDDDG@@H<HHHHIIHHHIIIIHH1HGCGEC@HDHHIIHHCIHHHIIHHIHGIIHHHHHE?FIHIIHHHH?EIIIHHHHFHHHEHHHEHIIHHIIIIIHIIIHIHEHIIIIHHIHHGIIIIIIIHADADB
@HISEQ:969:HM2KJBCX2:2:1102:6747:79705 2:N:0:ACTATGCA
TGGAGAGGAGATCCCAACTATCCCTATTAATCATTACGTCGATCCTAGAAACCAACAAAATAGAATCAAACGTCCTATTTCATTATTCCATGCTAATGTATTCAAGCGTGAGCCTGCTTTAAACACTCTAATTTTTTCAAAGTAACAGTCCTGATTCCCCACAACACCAAATAAATGACATCGTGGTTCGTCAGAAGGGAGAAACCAACAATACCAGTACGTACCGAGGCACGACCGACATGATGGTCCCGAAATTCAACTACGAGCTTTTTAACTGCAGCAACTTTAATATACGCTATTGGAGCTGGAATTACCGCGGCTGCTGGCACCAGACTTGCCCTCCAA
+
DD@BDEHHHIGECGEGGHIIIIHHHIIIHHIHHHIIIHII?CEHEGCGHHHIII?HCHHHHIIGHIEHHHIF<CGHHEFE?DFHHIGCHHIHIHEHHHFHGGHIIHHHHGEGHHIHHHHHHHHBGHIII?FHHEEGHHHHIIHGHHIIIIHHCIHIIHHFHHHFHDGHHHHIHHHEGIIHGIIHIIDFHHIHHEHEHHGHHGIHHHIIIIHGDHHIIHFIHHIIIIHHIIIIHIIIGIIIIIHDEE/EIHIIIIIIIHGHHHIIIIIIHIHIIIHHIHGIIIIHHIHIHHFHIIHIHHFIIIIIIIIIIIIIIIIIIIIIIIIIHIIIIIIIIIIIIIIIDDDDD
@HISEQ:969:HM2KJBCX2:2:1102:12002:79477 2:N:0:ACTATGCA
TGGAGAGGAGATCCCAACTATCCCTATTAATCATTACGTCAATCCTAGAAACCAACAAAATAGGATCAACGTCCTATTTCATTATTCCATGCTAATGTATTCAAGCGCGAGCCTGCTTTAAACACTCTAATTTTTTCAAAGTAACAGTCCTGATTCCCCACCACACCAAATAAATGACATGATGGTTCGTCAGAAGGTAGAAATCAGTAACACCAGTACGTACCGAAGGCACGACCAGCGTACTAATCCCGAAATTCAACTACGAGCTTTTTAACTGCAACAACTTTAATATACGCTATTGGAGCTGGAATTACCGCGGCTGCTGGCACCAGACTTGCCCTCCAA
+
DDBDDIIIIIIIIIIIIIIIIIIIIIIIIIIIIIIIIIIIIIIIIIIIIHIIIIIIIIHIIIHHIIIIIIIHHIIIIIIIIIIIIIIIIIHIIIIIIIIIIIIIIIIIIHIIIIIIIIIIIIIHHIIHHIIIIIIIIIIIIIIIIIIIIIIIIIIIIIIIIIIHHIIIHIIIHIIIIIIIIIIIIIIHIIIIIIIIIIIIIIIIIIIIIIIII<IIIIIIIIIIIHHIIIIIIIIIIIIIIHHGIIIIIIIIIIIIIIIIIIIIIIIIIIIIIIIIIIIIIIIIIIIIIIIIHIIIIIIIIIIIIIIIIIIIIIIIIIIIIIIIIIIIIIIIIIIIIIIIDDDDD
@HISEQ:969:HM2KJBCX2:2:1102:9851:80611 2:N:0:ACTATGCA
TGGAGAGGAGATCCCAACTATCCCTATTAATCATTACGTTGTACCTAGAAACCAACAAAATAGGTTCGAACGTCCTATTTCATTATTCCATGCTAATGTATTCAAGCGTTTGCCTGCTTTAAACACTCTAATTTTTTCAAAGTAACAGTCCTGACTCCCCACGACACCAAATTAATGACATCATGATTCATCAGAAGGGAGAAATCAACGACGCCAGTGCGTACCGAAGGCACGACCGACGTATTGATCCCGAAATTCAACTACGAGCTTTTTAACTGCAACAACTTTAATATACGCTATTGGAGCTGGAATTACCGCGGCTGCTGGCACCAGACTTGCCCTCCAA
+
DCDDDIIIIIIIIIIIIIIIIIIIIIIIIIIIIIIIIIIIIIHIHIIIIIIIIIIIIHEHIIEHDGHHIIIIIIIIIIHIIIIIIIIGHIGHGHHEHHHHIHHIIHIIIIIIHIIHIIIHHHHIIIIHIHHHIIHIIIHHHHIIIHHIIIIIHHHEIIHIIIIIIIIIIIIHIIIIHHHIIIIIIIIIIIIIIIIHIIIIIIIIHHGIIHGHHEIIIIIHIIIII;IIIIHIIHHDIIIIIIIHHIIIIIIIIIIIIIIHIHHHIHIIIIIIIHGIIHIIIIIIIIIIIIIIIHIIIIIIIIIIIIIIIIIIIIIIIIIIIIIIIIIIIIIIHGIIIIIIIDDDDD
@HISEQ:969:HM2KJBCX2:2:1102:9933:80761 2:N:0:ACTATGCA
TGGAGAGGAGATCCAACTATCCCTATTAATCATTACGTTGATCCTAGAAACCAACAAAATAGAATCGAACGTCCTATTTCATTATTCCATGCTAATGTATTCAAGCGCGTGCCTGCTTTAAACACTCTAATTTTTTCAAAGTAACAGTCCTGACTCCCCACAACATCAAATTAATGACATCATGATTCATCAGAAGGGAGAAATCAATGACATTAGTACATACCGAAGGCACGACCGACGTATTGATCCCGAAATTCAACTACGAGCTTTTTAACTGCAACAACTTTAATATACGCTATTGGAGCTGGAATTACCGCGGCTGCTGGCACCAGACTTGCCCTCCAA
+
DDDDDIIIIIIIIIIIIIIIIIIIIIIIIIIIIIIIIIIIIIIIIHIIIIIIIIIIIIHIIFHEHHHHHHCCGHIIIHIGIIIIIIGEHIHHHHIIIIIHIHIIIIIIIIIIIIIIIIIHIIIIIIIIIIIIIIIIIHIIIIIIIIIIHHIIIIIIHIIHIIIIIIHIIIIIIIIIIIIIIIIIIIIIHIIIIIIIIIIIHIIIIIIIIIHIIIIIHIIHIHIHIHIIIIIIIIIIIIIIIIHGIIIGIIIIIIIIIIIIIIIIIIIIIIIIIIIIIIIIIHHHIIIIIGIIHIIIIIIIIIIHIIIIIIIIIIIIIIIIIIIIIIIIIIIIHIIIIIIGDDDDD
@HISEQ:969:HM2KJBCX2:2:1102:7841:80867 2:N:0:ACTATGCA
TGGAGAGGAGATCCCAACTATCCCTATTAATCATTACGTCAATCCTAGAAACCAACAAAATAGGATCAACGTCCTATTTCATTATTCCATGCTAATGTATTCAAGCGCGAGCCTGCTTTAAACACTCTAATTTTTTCAAAGTAACAGTCCTGATTCCCCACCACACCAAATTAATGACATGATGGTTCGTCAGAAGGTAGAAATCAGTAACACCAGTACGTACCGAAGGCACGACCAGCGTACTAATCCCGAAATTCAACTACGAGCTTTTTAACTGCAACAACTTTAATATACGCTATTGGAGCTGGAATTACCGCGGCTGCTGGCACCAGACTTGCCCTCCAA
+
[truncated: 31,753,705 more chars]
