# Supplementary material for: Response of arbuscular mycorrhizal fungal community in soil and roots to grazing differs in a wetland on the Qinghai-Tibet plateau
Source: PeerJ. 2020 Jun 19;8:e9375. doi: 10.7717/peerj.9375 (PMC7307571; doi:10.7717/peerj.9375)
Supplement: Supplemental Information 15 [file peerj-08-9375-s015.zip › Soil non-grazing 11-15/12.fastq]

@HISEQ:969:HM2KJBCX2:2:1101:3952:2247 2:N:0:ACTATGCA
CGTATAAATGCGCCCAACTATCCCTATTAATCATTACGGTGATCCTAGAAACCAACAAAATAGAACCATGCCGTCCTATTCTATTATTCCATGCTAATGTATTCGAGCAAAATGCCTGCTTTAAACACTCTAATTTTTTCAAGGTAAAGGTCCTGGTTCCACATGACACCCAATTAAGGACATCATGCTTCTCCAGAAGGTGAGAAATCAACTGCGACAGTTCATACCCCTTAAGGCACGACCATCACGTCAATCCCGAAATTCAACTACGAGCTTTTTAACTGCAACAACTTTAATATACGCTATTGGAGCTGGAATTACCGCGGCTGCTGGCACCAGACTTGCCCTCCAA
+
DDDDDIIIIHIIIIIIIIIIIIIIHHIIIIIIIIIIIIIIIIIIIIIIIIIIIIHIIIIIIIIIIIIIIHIIIIHIHHIHHHIIIIIIIGHHIIIIHIHHHFHHIIHIIIIIIIIIIIHIHIIIIHIIHIHHHHHIIIHIIHIIIHHIIIIIIIHIIIIIIIIHIIIHHIIIIIIIIIIIIIIIIIIIIHIIIIIIIIIIHHIHIHHIIIHHIIIHIIIIIIIIIIIHIIIIIIIIIIIIIHIIIHHIIHHIHIIIHIIIIIIIHIIHHIIHGHIHIIIIIIIIIIIIIIIIIIHIIIIIIGIIIIIIIIIIHIIIIHIIIIHIIIIIIIIIIIIIIGIIIIIIIIIDDDDD
@HISEQ:969:HM2KJBCX2:2:1101:12228:2085 2:N:0:ACTATGCA
CGTATAAATGCGCCAACTATCCCTATTAATCATTACGGTGGTCCTAGAAACCAACAAAATANANNNACAACGTCCTANNCNATTATTCCATGCTAATCTATTCAAGCAATAGCCCGCTTTAAACACTCTAATTTTTTCAAGGTAATGGTCCTGGCTCCCCAACACACCCAATTAAGGACATACTGGTTCACCAGAAGGAAGACCCGACAACAGGACAGTACTCGCCAAAGACGGACCGCCCGGCCAAGTCTAAAATTCAACTACGAGCTTTTTAACTGCAACAACTTTAATATACGCTATTGGAGCTGGAATTACCGCGGCTGCTGGCACCAGACTTGCCCTCCAA
+
DDDDDIIIIHIIIIIIIIIIIIIIIIIIIIIIIIIIIIHIIIIIIIIIIIIIIIHIIIHII#<###<<DHHIHIIII##<#<<EGHHIHIIIIIIIIIIHGIHGIEGFEEEGGGFCDHHHCIHIIIIIIHFDHHIIIIIIHFHIHIHHIIIIIIIIIIIIIHIIIHIIIIIIHIIIIIHIIIIIIIIIIIIIIIIHIIHIIIIHIIIHIIIIIIIIIIIIIIIIIIIHIIIIIIIIIIIIIIIHHIIIIIHIIIIIIIHIIIIIIIIIIIIIIIHIIIIGIIIIIIIIIIIIIHIIIHHHHIIIIIIIIIIIIIIIIHIIIIIIIIIIIIIIIIIIIIIIIDDDDD
@HISEQ:969:HM2KJBCX2:2:1101:2886:2890 2:N:0:ACTATGCA
CGTATAAATGCGCCCAACTATCCCTATTAATCATTACGTCAATCCTAGAAACCAACAAAATAGGATCGAACGTCCTATTTCATTATTCCATGCTAATGTATTCAAGCGTTAGCCTGCTTTAAACACTCTAATTTTTTCAAAGTAACAGTCCTGTTTCCCTGCAACACCAAATTAATGGCATTACAGTTCTTCAGAAAGGAGGAATCAGCGAAGCCAGTACATACCAGTGGCACGACCAACCTGCTGACCCCGAAATTCAACTACGAGCTTTTTAACTGCAACAACTTTAATATACGCTATTGGAGCTGGAATTACCGCGGCTGCTGGCACCAGACTTGCCCTCCAA
+
DDDDDIIIIIIIIIIIIIIIIIIIIIIIIIIIIIIIIIHIHIIIIIIIIIIIIIIIIIGIIIIIIIIIIIIHHIIIIIIIIIIIIIIHHGHIIIIIIIIIIIIIIIIIIIIIIIIIHIIIIIIIIIIIIIIIIIIIIIIIIIIIIIIIIIIIHIIIIIIIIIIHIIIIIIHIIIIIIIIIIIIIIHIIIIIIIIIIIIIIIIIIIIIHIIIIIIIIIIIIIIIIIIHIIIIIIIIIIIIIIIIHHIHIGIIIIIIIIIIIIIIIIIIIIIIIIHHIIIIIIIIIIIIIIIIIIIIIIIIIIIIIIIIIIIIIIIIIIIIIIIIIIIIIIIIIIIIIIIHIIDDDDD
@HISEQ:969:HM2KJBCX2:2:1101:3924:3707 2:N:0:ACTATGCA
CGTATAAATGCGCCCAACTATCCCTATTAATCATTACGGTGGTCCTAGACCAACAAAATAGAACCAACGTCCTATTCTATTATTCCATGCTAATCTATTCAAGCAAAAGCCCGCTTTAAACACTCTAATTTTTTCAAGGTAATGGTCCTGGTTCCCCGGCACACCCAGTTAAGGACATACCGGCTCACCAGAAGGATAGACCCGACAACAGACAGTACTCGCCAGAGACGGACCGCCCGGTCAGGCCTAAAATTCAACTACGAGCTTTTTAACTGCAACAACTTTAATATACGCTATTGGAGCTGGAATTACCGCGGCTGCTGGCACCAGACTTGCCCTCCAA
+
DDBDDCFHHGHEHHDEEHHHEHHC?1DC@CF1FHE?GH0<1<<<CFHCGHHEHIGIEGGIIHC@GH?GHEECHC1CFHEEHHEHFG1DHFH?HHH@CHHHIHHFIHHH<CGHEFHCHDHHIBFH@C1FGGHFEEIHGHE<DHHGCFIHHB12<HHDIIHEHHIIHEHGHHIH@FF@HHE5IHHHFDFIHEHGHGCH@HHHDHFHIHEHGFGH@GGCFEHC?@GFHHHGHHHHIHDIHHIIHGGEGA?FHGF?HIHHIHIHIHEHFGEFIIHHG<@FC@<CG<@EIFH@ED<C<<<CDDHFCGHEGIHHFHHDCHCEEEHHF@FHEIIIHHGHHHCHIIDBAAD
@HISEQ:969:HM2KJBCX2:2:1101:5917:3333 2:N:0:ACTATGCA
CGTATAAATGCGCCCAACTATCCCTATTAATCATTACGTCAATCCTAGAAACCAACAAAATAGGATCAAACGTCCTATTTCATTATTCCATGCTAATGTATTCAAGCGTGTGCTTGCTTTAAACACTCTAATTTTTTCAAAGTAACAGTCCTGATTCTCCATGACACCAAATTAATGACATCACAGTTCATCAGAAGGGAGAAATCAATGATGTCAGTACATACCAAAGGCATGACCGGCACCTTGATCCCGAAATTCAACTACGAGCTTTTTAACTGCAACAACTTTAATATACGCTATTGGAGCTGGAATTACCGCGGCTGCTGGCACCAGACTTGCCCTCCAA
+
DDDDCIIIIHIICHDHIIHHHHHIHIIHIHHHFHIIIIIGIIIHHIHIIIIIHIIIIGHHIIIHIEIHHIHIIHFHEEHGHIGIHIIIIIFHHIHIIHIIIIIIIIIIIIIIIIIIHIIIIIHHIIIIIIIIHCGHHIIIIIIHIIIIIIIIHIHHIGHIIIIHHHHHHHHIIIIIIIIIIHIIHIIHIGIIIIIIIIHIHIHHEIIIIIGHIIIIIIIIIIHH8HEFHGHHHHHGIIIIHHHHGIHHHHHIIHHIIIIIIIHHIHIIIIIHFHHIIIHHIIHFEIIIIIIHHHIIHIIIIIIIIIIIHEHIIIIIGIIHIGIIIIIIIIHGIHIHIIIIIDDDDD
@HISEQ:969:HM2KJBCX2:2:1101:7785:3447 2:N:0:ACTATGCA
CGTATAAATGCGCCCAACTATCCCTATTAATCATTACGGCGGTCCTAGAAACCAACAAAATAGAACCGCACGTCCTATTCTATTATTCCATGCTGTAATATTCGAGCAAAGGCCTGCTTTGAACACTCTAATTTTTTCAAAGTAAAAGTCCTGGTCCCCAACACACCCAGTGAAGGGCATGCGGTTCTCCAGAAGAAAAGGCCCGGCCGGACAAGTGCACGCGGTGAGGCGGACCTGCCAGCCAGGCCAAAGGTTCAACTACGAGCTTTTTAACTGCAACAACTTTAATATACGCTATTGGAGCTGGAATTACCGCGGCTGCTGGCACCAGACTTGCCCTCCAA
+
DCDDDIIIIIIIIHHEHIIIIEEHHHIIGHGHHFIEHEHICH?HHHHHHIIHHGHHHHIHIHHHHIHCCH<?GHIIIIIIHIIIGHGEEHGHEEFHIEHHHHHGHCEHHIIHHGHFHEHGHHHHHHIIIIGIHHGHEGHEFHHFHHHHHHHHHHHHIHHGFCGBFHHHIHHH@IIHGHHHHHFHHGHHGEHHAGHHGECGIIHHHEDHHHGHHHHCFHEHHHIIGIHHHECHEHHGIIIHHEDIIHHHHHHHHEIHIIIGHIIHIIIHIIIHIHIIIGHIHIIHFIIHHGC@IIIHGHIHHHHHGIIEGHDHHCIIIHGIHHHHHHHIHHHEIHHHDEIDDACA
@HISEQ:969:HM2KJBCX2:2:1101:14845:3941 2:N:0:ACTATGCA
CGTATAAATGCGCCCAACTATCCCTATTAATCATTACGTCAATCCTAGAAACCAACAAAATAGGATCAACGTCCTATTTCATTATTCCATGCTAATGTATTCAAGCGCGAGCCTGCTTTAAACACTCTAATTTTTTCAAAGTAACAGTCCTGATTCCCCGCCACACCAAATTAATGACATGATGGTTCGTCAGAAGGTAGGAACCAGTAACACCAGTACGTACCTAAGGCACGACCAACGTACTGATCCCGAAATTCAACTACGAGCTTTTTAACTGCAACAACTTTAATATACGCTATTGGAGCTGGAATTACCGCGGCTGCTGGCACCAGACTTGCCCTCCAA
+
DDDDDIIIIIIIHIIIIIIIIHIIIIIIIIIIIIIIIIIIIIIIIIIHIIIIIIIIIIIIIIHIIIIIIIFHIIIIIIIIIIIIIIHHHIIGIIIIIIIHIIIHIIIIIIHIIHIIIIIHIIGHIIHIIIIIHGHIIIIIIHIHIHHIHHHHIIIIIIIIIIIIIIIIIIIIIIHIIHIIIIIIIIIIIHIIIIIIIHIIIIIIIIIIIIIIGHIIGIIIIIIIIIIIIIIIIIIIIIIIIIIHIIIIIIIIIIIIIIIIIHIIIIIIIIIIIIIIIIIIIIIIIIIIIIIIHIIIIIIIIIIIIIIIIIIIIIIIIIIIIIIIIIIIIIIIIIIIIIIIDDDDD
@HISEQ:969:HM2KJBCX2:2:1101:16515:4142 2:N:0:ACTATGCA
CGTATAAATGCGCCCAACTATCCCTATTAATCATTACGGTGGTCCTAGAAACCAACAAAATAGAACCACAACGTCCTATTCTATTATTCCATGCTAATCTATTCAAGCAAATGCCTGCTTTAAACACTCTAATTTTTTCAAGGTAATGGTCCTGGCTCCCCGGCACACCCAATAAAGGACATACTGGTTCACCAGAAGGTGGACCCGACACAGGACAGTACTCGCCAAAGACGGACCGCCCGGCCAGGCCTAAAATTCAACTACGAGCTTTTTAACTGCAACAACTTTAATATACGCTATTGGAGCTGGAATTACCGCGGCTGCTGGCACCAGACTTGCCCTCCAA
+
DDDDDIIIIIIIGHHHIIIIIHHGHHIIIIIIIIIIIHIIIHIHHGIIIIIEHHIHIIIHHHHHIIHIIIIHHHHHHIHHIGIIIIGIHIIIFIIIIHHIIIIHIIFHHIGIHIIIGIIIHHIIIHIIIHHHHHIIHHHIIHIIIIIIIIIIIIIIIHHHHHHHIIIIIIIIIIIIHHHIIIIIIIIIIIIIIIIIIIIIGIHHHIIIIIHIIIIIIIIIIIIIIIIIHIHIHIHIIIIIIIIHGIIHGHIIIIIHIIIIIHEIIIIIIIIIIIHIIIIIIIIIIIIIIIHIIIIIHGDDDIIIIIIIIIIIIIIIIIIHIIIIIIIIIIIIIIIIIIIIIDDDDD
@HISEQ:969:HM2KJBCX2:2:1101:8871:4112 2:N:0:ACTATGCA
CGTATAAATGCGCCCAACTATCCCTATTAATCATTACGTCAATCCTAGAAACCAACAAAATAGGATCAAACGTCCTATTTCATTATTCCATGCTAATGTATTCAAGCGTTAGCCTGCTTTAAACACTCTAATTTTTTCAAAGTAACAGTCCTGTTTCCCTGCAACACCAAATTAATGACATTACAGTTCTTCAAGAAGGAGGAACCAGTAAAGCCAGTACATACCAGAGGCACGACCAACTTACTAATCCCGAAATTCAACTACGAGCTTTTTAACTGCAACAACTTTAATATACGCTATTGGAGCTGGAATTACCGCGGCTGCTGGCACCAGACTTGCCCTCCAA
+
BDDCCIHHH@HHIIHGEEHIIHIIIIIIIIHIIIIHIIIGIIIHHHHIEHICHHHIIHIHHHHIIHIIIHHHHIIHIHHHHHHHHIIIHHIIHIIIIIIIIHHGIIIIHHIIHHIHIHHIIHIHIIHHHHHHIIIHIIHIHIIHIIHHHHGHIIHIHIHHIGHHHHIIIHEGHHHIHIIEGHHIHHGEHHHHIIIHIIHHIIIIHIIHIIHHHIHHIIHHIIHHHHIHHGIIHHHEHHEGHFIHGHHFGIIHHHIIIIHEHIIIIHHHHHHEHGEHF@EFHIHEHIHHIHIHHIIIIIHGHIIHIIIIIIIIIHIIIIIIHHEHEHHHIIIIHHHEHHHHE?@BDD
@HISEQ:969:HM2KJBCX2:2:1101:17660:4621 2:N:0:ACTATGCA
CGTATAAATGCGCCCAACTATCCCTATTAATCATTACCTCAATGCTCTACAAAACCAACAAAATAGAACCGAGGTCCTATTCTATTATTCCATGCAACATTATTCAGGCGTAAGGCCTGCTTTAAGCACTCTAATTTTCTCAAAGTAAACGCACCAGCCACTGAAAACACCCAATAAAGGGCATCAACAGCCAACTGGTTGATTAGGACCAGACATGTAGTAACAGCAATCAAGCGTACCACATGCTAGTGCCCGAGATCCAACTACGAGCTTTTTAACTGCAACAACTTTAATATACGCTATTGGAGCTGGAATTACCGCGGCTGCTGGCACCAGACTTGCCCTCCAA
+
DDDDDIIIIIIIIIIIIIIIIIIIIIIIIIIIIIIIHIIIIHIIIHIIIIIIIIIIIIIIIIIIIHHGHHIIGGGHHHIHIHHHIIIIIIGIIFHHHIIIIGHHIIGHHHHIHIIIIIIIIIIIIIIIIHHIIIIHHIIII1HGHHIIIHIIHIIHHIIIHIIIHGHHIIHIIIHIIIIIIHIHEIIIHGIIIIIIIIIHIIIIIIIIGIIIIHHIIIIIIIIIIIHIIIIIIIIIIII=IIIIIIIHIIIIIIIHIIIIIIIIIIIIIIIHIIIIIIIIIIIIIIIIIIIIIHGIIIIIHIIIIIIIIIIIHIIIIIIIIIIIIIIIIIIIIIIIIIIIIIIIDDDDD
@HISEQ:969:HM2KJBCX2:2:1101:18859:4081 2:N:0:ACTATGCA
CGTATAAATGCGCCCACTATCCCTATTAATCATTACGTTGTACCTAGAAACCAACAAAATAGGTTCGAACGTCCTATTTCATTATTCCATGCTAATGTATTCAAGCGTTTGCCTGCTTTAAACACTCTAATTTTTTCAAAGTAACAGTCCTGACTCCCCACAACACCAAATTAATGACATCATGGTTCATCAGAAGGGAGAAATCAACGACGCCAGTGCGTACCGAAGGCACGACCGACGTATTGATCCCGAAATTCAACTACGAGCTTTTTAACTGCAACAACTTTAATATACGCTATTGGAGCTGGAATTACCGCGGCTGCTGGCACCAGACTTGCCC
+
DDDDDIEHIIIIIHHIIIIIIHHIIIIIIIIIIIIIIIIIIIIHGHIIIIIHIHIIIIIHIHIHIIIHIHHHHHIFHHIIIIIEHIIIFGHIHIIIIIIIIICIIGHHIIHHHIIIIIIIEHIHIIIHIIIIIIIHHHIIHHHIHHHHHIIHIIIIIIIIHIHIIGIIHIHHHIIHIIIIIIIHIHIHIIIIIIIIIIIIIIIIIIIHHHHHIIIIIIIIIIIIIIIIIIIIIIIIIHHIHIIIIIIIHHFGIIIIIIHIIIHIIIIIIIIIIIIIIIIIIIIIIIIIIIIIIIIIIHHIIIIIIIIIIIIIIIIIIIIIIIIIIIIIIIIIIIIDDDDC
@HISEQ:969:HM2KJBCX2:2:1101:6625:4782 2:N:0:ACTATGCA
CGTATAAATGCGCCCAACTATCCCTATTAATCATTACGGTGGTCCTAGAAACCAACAAAATAGAACCACAACGTCCTATTCTATTATTCCATGCTAATCTATTCAAGCAATAGCCCGCTTTAAACACTCTAATTTTTTCAAGGTAATGGTCCTGGCTCCCCAACACACCCAATTAAGGACATACTGGTTCACCAGAAGGAAGACCCGACAACAGGACAGTACTCGCCAAAGACGGACCGCCCGGCCAAGTCTAAAATTCAACTACGAGCTTTTTAACTGCAACAACTTTAATATACGCTATTGGAGCTGGAATTACCGCGGCTGCTGGCACCAGACTTGCCCTCCAA
+
DDDDDIIIIIIIIIIIIIIIIIIIIIIIIIIIIIIIIIIIIIIIHIIIIIIIIIIIIIIIIIHIIIIIIIIIIHHIIIIIIIIIIHIIIIIIIIIHIIIIIHHHIIIHIIIIIIIIIIIIIIIIIIIIIIIHHIIIIIHHIIIIIIIHHIIHIIIIIIIHIIIIIIIIIIIHFHIIIIIIIIIIIIIIHIIIHIIIIIIIIIIIIIIIIIIIIIIIIIIIIIIIIHIIIGIIIIIIIIIIIIIIIHIIIIIIIIIIIIIIIIIHHIIIIIIIIIIIIIIIGIIIIIIIIIIIIIIIIIIIHIIIIIIIIIIIIIIIIIIIIIIIIIIIIIIIIIIIIIIIIIDDDDD
@HISEQ:969:HM2KJBCX2:2:1101:14940:5039 2:N:0:ACTATGCA
CGTATAAATGCGCCCAACTATCCCTATTAATCATTACATCGATCCTAGAAACCAACAAAATAGAATCGGATGTCCTATTTCATTATTCCATGCTAATGTATTCAAGCGTAAGCCTGCTTTAAACACTCTAATTTTTTCAAGGTAACAGTCCTAATTCCCCGTGACACCAAATTAATGGCATTACGGTTCTTTAGAAGGTGAGAAATCAATAATATCAGTACATACCAACGGCATGACCGAAACATTGATCCCGAAATTCAACTACGAGCTTTTTAACTGCAACAACTTTAATATACGCTATTGGAGCTGGAATTACCGCGGCTGCTGGCACCAGACTTGCCCTCCAA
+
DD@DBH1CGHHEHHDHHHIHC@GEGHGHH?C?GHIIIHHEEFHEGFG@H@FHHIIIIIICHHHIHEEH=<EEEGHHHC@CGFEHHIIHHEIICCEHIHHHIGHHGFFHHIIDHHHIGE@CGHHHHHHHCEHGHHEHFBFHHHGHEHHIHEFIHIHDHHGHHIIIIIHHHHEIIHHHIIHIHGHHCIHHFEFGGIHHDHHFEIHHFGHHFIIHHHFHFG?HIHGFHIHHHEHIIIIIHHGIHGHHEDHEGHECEIHHHGHFHHHDHEGEHIIGIHIHIHHEHFHHHHIGIIIHHGHHH@ECHHEHGIGIIIIIIIIIIGIIHIIHIHIHIIIIIIHHIIIHHH@B@B@
@HISEQ:969:HM2KJBCX2:2:1101:6606:5975 2:N:0:ACTATGCA
CGTATAAATGCGCCCAACTATCCCTATTAATCATTACGGTGGTCCTAGACCAACAAAATAGAACCAACGTCCTATTTTATTATTCCATGCTAATCTATTCAAGCAAAAGCTCGCTTTAAACACTCTAATTTTTTCAAGGTAATGGTTCTGGTTCCCCGACACACCCAATAAAGGACATATCGGCTCACCAGAAGGATAGACCCGACAACAGGACAGTACTCGCCAGAGACGGACCGCCCGGTCAGGCCTAAAATTCAACTACGAGCTTTTTAACTGCAACAACTTTAATATACGCTATTGGAGCTGGAATTACCGCGGCTGCTGGCACCAGACTTGCCCTCCAA
+
DDDDDIIIIIIIIIIIIIIGIHIIIIIIIIIIIIIIIIIIIIIIIIIIIIIIIIIIIIIIHIIIHIIGIIIHIIIIIIIIIIIIIIIIIIIIHIIIIIIIIIHIIIIIIIIIHHHHIIIHIIIIIIIIIIIIIIIIIIIIIIIIIIIIIIIIIIHIIIIHIIIIIHIIHIIIIIIIIIIIIIIIIHIIIHIIIIIIIIIIIIIIIIIIHIIIIIIIIIIIIIHIIIIIIIIIIGIIIIIIIHHIIIIHIIIIIIIIIIIIIIIIIIHIIIIIIIIIIIIIIIIIIIIIIIIIIIHGD<GIIIIHIIIIIIIIIIIIIIIIIIIIIIIIIIIIIIIIIIIDDDDD
@HISEQ:969:HM2KJBCX2:2:1101:9650:6312 2:N:0:ACTATGCA
CGTATAAATGCGCCCAACTATCCCTATTAATCATTACATCGATCCTAGAAACCAACAAAATAGAATCGGATGTACTATTTCATTATTCCATGCTAATGTATTCAAGCGTGAGCCTGCTTTAAACACTCTAATTTTTTCAAGGTAACAGTCCTAATTCCCCGTGACACCAAATTAATGGCATTACGGTTCTTTAGAAGGTGAGAAATCAATAATATCAGTACATACCAACGGCATGACCGAAACATTGATCCCGAAATTCAACTACGAGCTTTTTAACTGCAACAACTTTAATATACGCTATTGGAGCTGGAATTACCGCGGCTGCTGGCACCAGACTTGCCCTCCAA
+
@BDDDHHHHECCD0<CG=C?1DFHCEHHHGI1@CGG1C<<<1D<<F?<1<<C<CFHI@F?CHFHHHH?GFDHI11FH?C1FEH1<FC11111<<1C1HHHG@1C@G5<8DGHCA@<G?@A@EG8CHE?FCFH@;HHHHHGHHHHH:1IIHHF@1<<0DE:<C<C@FH<D0GGFHFF@FEGEG</D.??GDFEHD<<0G@<<DG<<<C<F@GHFC1/7EIHFHHG1CC</GCG1EGC/HGD1<C<1<<--/?GCHHHHG1?EE@CCHH?HHHHHHGC@1GIHC?HFGFGEG<1D0GCC<1?CEHIHGIIHHEIHHHDCEC@HF<<11<1HIIHHEHFEHHC<<000<0
@HISEQ:969:HM2KJBCX2:2:1101:6132:8097 2:N:0:ACTATGCA
CGTATAAATGCGCCCAACTATCCCTATTAATCATTACGGTGATCCTAGAAACCAACAAAATAGAACCATGCCGTCCTATTCTATTATTCCATGCTAATGTATTCGAGCAAAAATGCCTGCTTTAAACACTCTAATTTTTTCAAGGTAAAGGTCCTGGATCCGCAAGACACCCAATTAAGGACATCAAGTTTCTCCAGAAGGTGAGAAATCAACAGCGACAGTTCATACCCCTTAAGGCATGACCATCACGTCAATCCCGAAATTCAACTACGAGCTTTTTAACTGCAACAACTTTAATATACGCTATTGGAGCTGGAATTACCGCGGCTGCTGGCACCAGACTTGCCCTCCAA
+
BDDDDHIIIIHIIIIIHIIIIIIIIIIIIIIIIIHHIIIIIIIIIIIIIIIIIIIIIIIIIIIIIIIHIIIIIHIIHHIIIIIIIIIIIIIIHIHIIIIIIGHIHIIIIIIIIIIIIIIIIIIIIIIIIIIIIIIIIIIIIIIIHIIIIIIHIIIHHHHHGHIIIIIIIIIIIIIIIHIIIIHIIIIIIIGHHIIIHIIIIIIIIIHHHHHHIHHHIIIIIIIIIIIIIIIIIIIIIIIIIIIIIIIIHIHHHDHIIIIIIIHIIIHHHHIIIIIIIIIIIIIIIIIIIIIHHGIIIHIIHIIIIIIIIIIIIIIIIIIHIIIIIIIIIIIIIIIHIIIIIIIIIIIIDDDDD
@HISEQ:969:HM2KJBCX2:2:1101:7134:8113 2:N:0:ACTATGCA
CGTATAAATGCGCCCAACTATCCCTATTAATCATTACGGTGGTCCTAGACCAACAAAATAGAACCAACGTCCTATTCTATTATTCCATGCTAATCTATTCAAGCAAAAGCCCGCTTTAAACACTCTAATTTTTTCAAGGTAATGGTCCTGGTTCCCCGACACACCCAATAAAGGGCATACCGGCTCACCAGAAGGATAGACCCGACAACAGAACAGTACTCGCCAGAGACGGACCGTCCGGTCAGGCCTAAAATTCAACTACGAGCTTTTTAACTGCAACAACTTTAATATACGCTATTGGAGCTGGAATTACCGCGGCTGCTGGCACCAGACTTGCCCTCCAA
+
DDDDDHIIIHIIIIHHHIIIIIIIHIIIHIIHIIIIIIIIIIIIIIIIIIIHIIIIIIHIIIHHHIIIIIIIIIIIIIIIIIIIIIIIIIIIIIIIIIIIIHHIIIIIIHIHHHIIIIIIIIIHIIIIIIIIIIIIIIIIIIIIIIIIIHIHIIIIIIIIIIIIHEHGIIIIHHHIIIIIIIIIIIIIIIHIHIHIIIIIIIIHIIIIIIIIIIIIIIIIIIIIHIIIIIIIIIIIIIIIIIHIIHGIIIIIIIIIIIIIHHIIIIIHIIHIIIIIIIIIIIIIIIIHIIIIIIIHHFFIIIIIIIIIIIIIIIIIIIIIIIIIIIIIIIIIIHIIHIIDDDDD
@HISEQ:969:HM2KJBCX2:2:1101:12950:7383 2:N:0:ACTATGCA
CGTATAAATGCGCCCAACTATCCCTATTAATCATTACGGTGGTCCTGAAACCAACAAAATAGAACCACAACGTCCTATTCTATTATTCCATGCTAATCTATTCAAGCAATAGCCCGCTTTAAACACTCTAATTTTTTCAAGGTAATGGTCCTGGCTCCCCAACACACCCAACAAAGGACATGCTGATTCACCAGAAGGAAGACCCGACAGCAGACAGTACTCGCCAAAGACGGACCGCCCGGCCAGGCCTAAAATTCAACTACGAGCTTTTTAACTGCAACAACTTTAATATACGCTATTGGAGCTGGAATTACCGCGGCTGCTGGCACCAGACTTGCCCTCCAA
+
DDDDDIIIIHHIIGIHHIIIIHIIIIIIIIIIIIIIIIIIIIHIIIIIIHIHHEHIIHIIIIHIIIIIIIHIIIIIIIHHHHIHIIIIIIHHGIIIIIIIIHHHHHIIIIIHIHHHIHGHHIIIIIIIIIHIIIGGIIIHHIIIHIIIIIHHHHHIHFHHHIIGIHGIIIIHIIIIHIIIIHIIIIIIIIIIIIIIFEHEHHGIIHHIIIIIIIHIIIIHIIHIIIIIIHIIIIIIIIIIIIIHIIIIHIIIIIHGHHHHHDIIHIIIIIIIHIIHGIIIIIIIIIIIIIIIIIIIIIIIIIIIIIIIIIIIIIIIIIIIIHIIIIIIIIIIIIIIHIIIDDDDD
@HISEQ:969:HM2KJBCX2:2:1101:7771:8644 2:N:0:ACTATGCA
CGTATAAATGCGCCCAACTATCCCTATTAATCATTACATCGATCCTAGAAACCAACAAAATAGAATCGGATGTCCTATTTCATTATTCCATGCTAATGTATTCAAGCGTGAGCCTGCTTTAAACACTCTAATTTTTTCAAGGTAACAGTCCTAATTCCCCGTGACACCAAATTAATGGCATTACGGTTCTTTAGAAGGTGAGAAATCAATAATATCAGTACATACCAACGGCATGACCGAAACATTGATCCCGAAATTCAACTACGAGCTTTTTAACTGCAACAACTTTAATATACGCTATTGGAGCTGGAATTACCGCGGCTGCTGGCACCAGACTTGCCCTCCAA
+
CDDDDIIIIHIIIIIIHIIIIIIHHIIIIIIIIIIIIIIIIHIIIIIIIIHHIIIIIHIIIGIIIIIIIIIIIIIIIIIGIIIIIIIIIIIGIIIIIIIIIHIIIIIIIIHHIIHHHHIIIIIIIIIIIIHIIHIHHIHHIIIIIIIIIIHIIIIIHIIIIIIIIHHIIIHIIIIIIHIIIIIIIIIIIIIIIIIIIIIIIHHIHHHIIIIIIIIHHIIIHHIHIIHIHHIIIIIHHIIIIIHFHGIIIIIIIIIHIFEHHHHHFIIIIIIIIIIIIIIIIIIIIIIIIHHIIIIIIIIHHHIIHIIIIIHIIHIIIIGIHIGIIIIHIIIIIIIIIIIIIIDDDDD
@HISEQ:969:HM2KJBCX2:2:1101:20144:8553 2:N:0:ACTATGCA
CGTATAAATGCGCCCAACTATCCCTATTAATCATTACGTCGATCCTAGAAACCAACAAAATAGAATCAAACGTCCTATTTCATTATTCCATGCTAATGTATTCAAGCGTGAGCCTGCTTTAAACACTCTAATTTTTTCAAAGTAACAGTCCTGATTCCCCACAACACCAAATAAATGACATCATGGTTCGTCAGAAGGGAGAAACCAACAATACCAGTACGTACCGAGGCACGACCGACATGATGGTCCCGAAATTCAACTACGAGCTTTTTAACTGCAGCAACTTTAATATACGCTATTGGAGCTGGAATTACCGCGGCTGCTGGCACCAGACTTGCCCTCCAA
+
DDDDDIIIIIIHHIIIIIIIIIIIIIIIIIHHIIIHIIIIIIIIIIIIIIIIIIIHIIIIIIIIIIIIIIIIIHIHHIIIIIIIIIIIIIIGIIIIHIHIIHHIIIHHIIIIIIIIIIIIIIIIIIIIIIIIHHHIIIHIIIIIIIIIHIIIIHHFHHHIIIIHHHHHHIIIIIIIHHHIIIIIIIIIIIIIIIHIIIIHIIIIIIIIIIIIIIIIIIIIIIIIIIIIIIIIIIIIIIIIIHHHIIIIIIIIIIIIIHIIIHIIIIIIIIIIIIIIIIIIIIIIIIIIIIIIIIIIIIIHIIIIIIIIIIIIIIIIIIIIIIIIIIIIIIIIIIIIIIIIDDDDD
@HISEQ:969:HM2KJBCX2:2:1101:16281:8994 2:N:0:ACTATGCA
CGTATAAATGCGCCCAACTATCCCTATTAATCATTACTCATTTCCCCAAAAACCAACAAAATTCGAGATACGAGTCCTAAATTATTATTCCATGCTAATGTATTCATAACTTTCAGCCTGCTTTAAACACTCTAATTTTTTCAAAGTAAAGGTCCTGGATTGCGAACCCAACCCAGTAAAGGGCAGGAACGTTCTCCAGGAAGATGGTAAGCGCGCATCGGCACTCACACACGATACCGTGGCGGGCCAAGCGCACTATACCAGAAATCCAACTACAAGCTTTTTAACTGCAACAACTTTAATATACGCTATTGGAGCTGGAATTACCGCGGCTGCTGGCACCAGACTTGCCCTCCAA
+
DDDDDIIIIIIIIGHHIHIIIHIIHIIIIIHIIIIIHIIIIIIHHIHIIIIIIIIIIIIGHIIIIHIIIIIIIIIGIHHHHIIIIIIIIHHHIHHIGHIIICFHHIIIIIIIIIHHIHHHIIIIIGHGIHHIIIIHHIIHIIHIIIIIIHIHHHIGIGHHIIHGHIHHIHIIIIIIFHIIHHIIHIHIHHHHFHHGIIIIHHIHIIIIIGIHIIHHHHHHIHIHHIIIIIIIIIHIIIIIIIIIIIIHIGHIHHHFHHIIIIIIIIHHIIIIIHHF1IHIIIIIIIIIIIIIIIIIHEGHIIIIIIIIIHIIIIIIIIIIIIIIIIIIIIIIIHIIIHIIIIIHGIIIIIIIIDDDDD
@HISEQ:969:HM2KJBCX2:2:1101:11626:9544 2:N:0:ACTATGCA
CGTATAAATGCGCCCAACTATCCCTATTAATCATTACGTCAATCCTAGAAACCAACAAAATAGGATCGAACGTCCTATTTCATTATTCCATGCTAATGTATTCAAGCGTTAGCCTGCTTTAAACACTCTAATTTTTTCAAAGTAACAGTCCTGTTTCCCTGCAACACCAAATTAATGACATTACAGTTCTTCAAGAAGGAGGAATCAGTAAAGCCAGTACATACCATAGGCACGACCAACCTACTGACCCCGAAATTCAACTACGAGCTTTTTAACTGCAACAACTTTAATATACGCTATTGGAGCTGGAATTACCGCGGCTGCTGGCACCAGACTTGCCCTCCAA
+
DDDDDIIIIGHHIIIIIIHIIIIIIIIIIIIIIIIIIIHIIIIIIIIIIIIIIIIIIIIIIIHGHIIIIIIIIIIIIIHIIIIIIHIIIIIIIHIIIIHHIIIIIIIIIHIIIIIIHIIIHHHIHIHIIIIIIIIIIIIIIIIIIIHHGIIIIIIIIHIIIIIIHHIIIIIIIIIIIIIIHIIIIIHHIIHGIIIHIIIIIIIIHIIIIIIHIIIIIIIIIIIIIIIIIIIIIIIIIIIII=HHHIIIIIIIIIIIIIIIIIIIIIIIIIIIIIHIIIIIIIIIIIIIIIIIIIIIIIIIIIIIIIIIIIIIIIIIIIIIIIIIIIIIIIIIIHIIIIIIIDDDDD
@HISEQ:969:HM2KJBCX2:2:1101:11106:9462 2:N:0:ACAATGCA
CGTATAAATGCGCCCAACTATCCCTATTAATCATTACGGTGATCCTAGAAACCAACGAAATAGAATCAGTCCGTCCTATTTCATTATTCCATGCTAATGTATTCAGACGTTAGCCTGCTTTAAACACTCTAATTTTTTCAAAGTAACAGTCCTGATTTCCCATCACACCAAATAAATGGCATGAAAGTTCCTCAGAAGGTAGAGATTCATCTCACCAGTGCAGACAATTAAGCCTGACCAATGGGTAAACCCCGAAGTTCAACTACGAGCTTTTTAACTGCAACAACTTTAATATACGCTATTGGAGCTGGAATTACCGCGGCTGCTGGCACCAGACTTGCCCTCCAA
+
DDDDCIEHHGHCHIIIIIIIHIIHHHHIIIIIIIIHIIHIIHIIIIIIIHIIIIIIIIHHHIIGIIIIIIIFHCGDHIHHHHIIHHHEHHHHHIHIGIGHECIHHHHIIHIIHHIIHHIIIIIIIHHHHHFHIIIHHIHHHHIIIIHHHHIIIHHIHIIIEHIIIIIIIHHIIIIHFIHIHEFHIHIIIIIIIIIHIIIIIIHIIIIIIIIIIIIIIIIIIIIIIIIHIIIIIHIIIIIIIIIHHGDHEGGHHIIIHHHIIIIIIIIIGIIIHIIIIIIIIHIIIIIIHIIIIIGIIIIIIHIIIIIIIHIIIIIIIIHIIIIIIIIIIIIIIIIIHEIIHIIDDDDC
@HISEQ:969:HM2KJBCX2:2:1101:12771:9946 2:N:0:ACTATGCA
CGTATAAATGCGCCCACTATCCCTATTAATCATTACATCGATCCTAGAAACCAACAAAATAGAATCTGATGTCCTATTTCATTATTCCATGCTAATGTATTCAAGCGTAAGCTTGCTTTAAACACTCTAATTTTTTCAAGGTAACAGTCCTAATTCCCCATAACATCAAATAAATGACATTATGGTTCTTTAGAAGGTGAGAACCAATAAAACCAGTACATACCAAGGCATGACCGATTCCTTGATCCCGAAATTCAACTACGAGCTTTTTAACTGCAACAACTTTAATATACGCTATTGGAGCTGGAATTACCGCGGCTACTGGCACCAGACTTGCCCTCCAA
+
DDDDDIIIIIIIIIIIIIIIIIGIIIIIIIIIIIIHIIIIIIHIIIIIHIIIIIIIIIIIIIIIIIHIIIIIGIIIIHIIIIIIIIIHHIIHGGIIIIIIIIHIIHIIIIIIIIIIIIIIHHHHHIIIIIHIIHGHIIHIIIIIIIIIHIIIIHIIHIHHIHIIHIIIIIIIIIIHIHHIHIIIHIIIHHIIIIGIIGIIHHIGHHIIIIIIIIIIIIIHIIIHFIHHHIIIIIIIIIIIIHDIIIHIIIIHIIIIHIIIHIIHHHIIIIIIHIHGHGHHHIIIHIIHIIIIIHHHIIIIIIIIIIIHIIIIIIIIIIIIHIIIIIIIIGIIIIIIIIIDDDDD
@HISEQ:969:HM2KJBCX2:2:1101:19154:9539 2:N:0:ACTATGCA
CGTATAAATGCGCCCAACTATCCCTATTAATCATTACGGTGATCCTAGAAACCAACGAAATAGAACCAAGCCGTCCTATTTCATTATTCCATGCTAATATATTCAGACGTTAGCCTGCTTTAAACACTCTAATTTTTTCAAAGTAATAGTCCTGATTTCCAATCACACCAAATAAATGGCATGAAAGTTCCTCAGAAGGTAGAGATTTATCTCACCAGTACAGACAATTAAGCCTGACCAATGGGTAAACCCCGAAGTTCAACTACGAGCTTTTTAACTGCAACAACTTTAATATACGCTATTGGAGCTGGAATTACCGCGGCTGCTGGCACCAGACTTGCCCTCCAA
+
DD@<DFHIFHHDHC?CEG@CHE@GCHCGCG1CH1<CFC@H1<CFFE@1<CGHHHEH0EGEEHF?<FH?C@GEDC</E1<11<1D1CCF1C11<GEEEH?EEEC1DGCGCGBCHF@HEHA618DHF@FGHEHCGGHAHEHHHG?DGCHFEEHHHHHHHDHHG1GCIHHHH<<EF9GC</CIIHH?FHEHCHFEGHCFF<@FHEHF?<<1E@F:CCDEA$C@EAEHHHHEHGE4GC<CFC@FGFA/<1ACCEC<1<@DC<11IIIGHIHFIHHG<C1HCIIGIHHHHG@D1EGEEECHCF1<<@HHG@GC<?FHG@DHDCF/@HGCIHEIHGC@G@EEGCIIIIID@D@?
@HISEQ:969:HM2KJBCX2:2:1101:4984:10828 2:N:0:ACTATGCA
CGTATAAATGCGCCCAACTATCCCTATTAATCATTACGGTGGTCCTAGAAACCAACAAAATAGAACACAACGTCCTATTCTATTATTCCATGCTAATCTATTCAAGCAATAGCCCGCTTTAAACACTCTAATTTTTTCAAGGTAATGGTCCTGGCTCCACAACACACCCAATAAAGAGTATACTGGTTCACCAGAAGGAAGACCCGACAGCAGACAGTACTCGCCAAAGACGGACCGCCCGGCCAGGCCTAAAATTCAACTACGAGCTTTTTAACTGCAACAACTTTAATATACGCTATTGGAGCTGGAATTACCGCGGCTGCTGGCACCAGACTTGCCCTCCAA
+
DDBDDIHIIHIIIIIIIIIIIIIIIIIIIHIIIIIIIIGIIIIIIHIIIIIIHHIIIIHHIIIIHIIIIIIIIIHIIIIIIIHIHIIGEHIIIIIIIIIIHHHHIIIIIIIIIIIIIIIIIHIIIIIIIIIIIIHIIGIIIIIIIIHIIIIIIIIIIIIIIIIIIIIIHIIIIIIIIHHHHIIIIIIIIIIIIIIIIIIIIIIIIIIIIIIIIIIIIIIIIIIIIIIIIIIIIIIIIIIIIIIIIIIIIIIIIIIIIIIIIIIIIIIIIIIIIHIIIIIIIIIIIIIIIIIIIIIIIHHHIIIIIIIIIIIIIIIIIIIIIIIIIIIIIIIIIIIIIIIIDDDDD
@HISEQ:969:HM2KJBCX2:2:1101:10199:10914 2:N:0:ACTATGCA
CGTATAAATGCGCCCAACTATCCCTATTAATCATTACGGCGGTCCTAGAAACCAACAAAATAGGACCGCACGTCCTATTCTATTATTCCATGCTAACGTATTCGAGCAAAGGCCTGCTTTGAACACTCTAATTTTTTCAAAGTAAAAGTCCTGGTCCCCAACACACCCAGTGAAGGGCATGCGGTTCTCCAGAAGAGAAGGCCCGGCCGGACAAGTGCACGAGGTGAGGCGGACCTGCCAGCCAGGCCAAAGGTTCAACTACGAGCTTTTTAACTGCAACAACTTTAATATACGCTATTGGAGCTGGAATTACCGCGGCTGCTGGCACCAGACTTGCCCTCCAA
+
@ADDDIHIH?FCGHHIICHIIHIEEHHGIHHHIIGHIEHHDCEHDHFFCHHHHEHFH?EFHHFHIIIHCHIIFHIGIHHHCHHIF@GHIIHHHEGHIGGHHDHEGHHDHHGHHGHHIIIEHHIIFCGHH@FHHIIIHHHIIIIIIIIHIIIHCHHH@FAFHGEHIHHHHIIIHHHGHHIIIHHEFHIHFHGHIIIIIIHGHHHEIHHHHECFIIIHIIHEEIIH=G@HFEHHHIHIIIHEHIIHEFCIIHIHIIHEIHIIIIIIHDHIIIHFHHHEF<CEIIHHEIIIHHHGHHEHHIIHHIIIHHHHHHHHDHHIHHIIIHHHHEIIHEIHFEEHIHHB?DDB
@HISEQ:969:HM2KJBCX2:2:1101:20845:10592 2:N:0:ACTATGCA
CGTATAAATGCGCCCAACTATCCCTATTAATCATTACGGTGATCCTAGAAACCAACAAAATAGAACCATGCCGTCCTATTCTATTATTCCATGCTAATGTATTCGAGCAAAAATGCCTGCTTTAAACACTCTAATTTTTTCAAGGTAAAGGTCCTGGATCCGCAAGACACCCAATAAAGGACATCAAGTTTCTCCAGAAGGTGAGAAATCAACTGCAACAGTTCATACCCCTTAAGGCATGACCATCACGTCAATCCCGAAATTCAACTACGAGCTTTTTAACTGCAACAACTTTAATATACGCTATTGGAGCTGGAATTACCGCGGCTGCTGGCACCAGACTTGCCCTCCAA
+
DDDDDIIIIHIHIIIHGIHHIHIIHIIIIIIIIIIIGIIIIGIGIHIGIIHIIHIGIIIGIIGIIIHH@HHHDH<C=HIHHHHIIGHEFHIIIIIIHIEHIHGHHIHFHHIIIHHFHHHEHFFHIIIIHHHHHHHIIIIIHHIIIIGIHHIHIEHHIHIIIIIHIHHIHIHHIIIHHECHHGIIHHHHIIHIHIIIHHIIHIIIIIIIIIIIIIIIIIHHIIIIHIIIIIIHIIIIIHIHGHHIIHHHHIIHIIIIIIHIIIIIIIIIIHIHIIIIIIIIHIIIIIIIIIIHIIIIIIHHGIIIIIHIIIIIIIIIIIIIIIIHIIIIIIIIIIIHIIIGIIIIIIIIDBDBD
@HISEQ:969:HM2KJBCX2:2:1101:15563:11203 2:N:0:ACTATGCA
CGTATAAATGCGCCCAACTATCCCTATTAATCATTACCTCGACTCCGAAAGCCAACGAAATAGAACCGAGATCCTATTCCATTATTCCATGCACAAGTGTTCAGGCTGTAGCGCCTGCTTTGAGCACTCCAATTTTTTCAAAGTAAACGTGCTGGCCACACATGGCACTCGATTAAGAGAACCATGCACGAACCAACAAAATCGTCCGGGCAAACAGTAGACACCGCAAGGTGCACCGCTCGCCCGAAACCGAGATCCAACTACGAGCTTTTTAACCGCAACAACGTTAATATACGCTATTGGAGCTGGAATTACCGCGGCTGCTGGCACCAGACTTGCCCTCCAA
+
@DDDAEEHH@@CGGHHH@CHIEGHHHIIHH?GCGGHHCGHEHDHEEHHIIDEFCGE@HHEGFE@FHH?E?CHHH@HH?FFHH@DC1DCCGCEHHHIEHHHFHHHHHGHIHFGHHHIHIHIHEHHHGHHHIIIHHHHHCHFHHHIHHHIIIIHICHEHHHIHEGEHIHEGGGHEIIIHHHHIHEIHHHHIIIIHIIIHHGHHHIIHIIHHHHIIIHHIIHHHIIHIIHIIII<DHHH==IHHHHHEHEEHDHHEHHHHFHHHECHGHIIIIIHEECDHIIIHF@CIIHHIHHHHCHHFHHIHHGEIIIIIIIIIIHHIIIHCIIIHIIIIIIHHHHCHIIIHDDBDD
@HISEQ:969:HM2KJBCX2:2:1101:16485:11003 2:N:0:ACTATGCA
CGTATAAATGCGCCCAACTATCCCTATTAATCATTACGGTGATCCTAGAAACCAACGAAATAGAATCAGTCCGTCCTATTTCATTATTCCATGCTAATGTATTCAGACGATAGTCTGCTTTAAACACTCTAATTTTTTCAAAGTAACAGTCCTGATTTCCCATCACACCAAATAAATGGCATGAAAGTTCCTCAGAAGGTAGAGATCCATCTCACCAGTGCAGACAATTAAGCCTGACCAATGGGTAGACCCCGAGGTTCAACTACGAGCTTTTTAACTGCAACAACTTTAATATACGCTATTGGAGCTGGAATTACCGCGGCTGCTGGCACCAGACTTGCCCTCCAA
+
DDDDDIIIIIICGHIHIHIIIIIIHIHIHIIIIIIIIHHIIIIIIIIIIIIIIIIIIIHIIIHIIIHIIIIIIIHIIIIIIHIIIIIIHHIIHHGHHIIIIHIIHIIIIIIIIIHHIHIIIIIIHIIIIIIIIIIIHIIIIIIIIIIIIIIIIIIHIHIIHIIIIIIIIIIIIIIHIIIHGIIIIIIIIIHIIIIIIIIIIIIIIIIIIIIIIIIIIIIIIIIIIIIIIIIIIIIIIIIIIIIIIIIIIHIIIIIIIIIIIIIIIIIIIIIIIIIIIIIIIIIIIIIHHIIIIIIIIIIIIIIIIIIIIIIIIIIIIIIIIIIIIIIIIIIIIIIIIIIIIIIDDDDD
@HISEQ:969:HM2KJBCX2:2:1101:12331:11071 2:N:0:ACTATGCA
CGTATAAATGCGCCCAACTATCCCTATTAATCATTACGTGGCCCTAAAACCAACAAAATAAAACCATCGTCCTATTTTATTATTCCATGCTAATGTATTCAAGCAAAAATGCCCGCTTTAAACACTCTAATTTTTTCAAAGTAAAGGTCCTGATTCATCGAAACACCCAAGAGCATCCCGACTCACCAGAAGGTGAGAAATTGGCTACACACCGTTTCATGCCCCTAAAGGCACGACCGATATATCCCAATCCCGAAATTCAACTACGAGCTTTTTAACCGCAACAACACTAATATACGCTATTGGAGCTGGAATTACCGCGGCTGCTAATACCAGACTTGCCCTCCAA
+
DDDDDHHHIFHHHHIIGHIIIIIHIIIIIIIHIIIHHHIIHIIIIIHIIGHHIIHHIIIIIIIHGHIIIHHDHIGIIIHIIIHHHIIIIGIHIIHIIIHHIIIHIIIIIIGIIIIIIIIIIIIIIIIIIIIIIIIIIIIIIHIIIIIIHIIHEHIIIIIIIIIIIIIIIIIIIIIIIIIHHIIHIIIIIIHIIHIIIIIIIHIIIIIHIHHIIIIIIIIHHHIIIIGGIIIIIIIHIIHIIIIHIIHDIIIHIIIIHIIIIIIIIIIIIIIIIIHHIIIIIIIIIHHHHIIHHIIIHIIIIIIIIIIIIIIIIIIIIIIIIIGIIIIIIIIIHIIIIIHIIIIIDDDDD
@HISEQ:969:HM2KJBCX2:2:1101:17360:11963 2:N:0:ACTATGCA
CGTATAAATGCGCCCAACTATCCCTATTAATCATTACGTCGATCCTAGAAACCAACAAAATAGAATCAAACGTCCTATTTCATTATTCCATGCTAATGTATTCAAGCGTGAGCCTGCTTTAAACACTCTAATTTTTTCAAAGTAACAGTCCTGATTCCTCACAACACCAAATAAATGACATCATGGTTCGTCAGAAGGGAGAAACCGACGATGCCAGTACGTACCGAGGCACGACCAACATGATGGTCCCGAAATTCAACTACGAGCTTTTTAACTGCAGCAACTTTAATATACGCTATTGGAGCTGGAATTACCGCGGCTGCTGGCACCAGACTTGCCCTCCAA
+
DDDDDIIIIIIHHHIIIFHIIIHIIIIIIIIIIIIIIIHIIIIIGIIHHHIHIIIIIIIHIIHIIIIIIIIIIIHIIIIIIIIIIIIIIIHHHIIIIIIIIIIIIIIIHIHIIIIIIIHHGHIIIIIIIIIIIIHIIIIIIIIIIIIIIIHIIIIIIIIIIIIIIIIIIIIIIIIHIHHIIIIIIIIHIIIIIIIIIIIIIIIIIIIIIIIIIIIIIIIIIIIIIIIIIIIIIIIIIIIIIIHGIIIHHHIIIIIHIHIIIHIIIIIIIIIIIIIIIIIIIIIIIGIIIIHIIIIIIIIIIIIIIIIIIIIHIIIIIIIIIIIIIIIIIIIIIIIIIIIIDDDDD
@HISEQ:969:HM2KJBCX2:2:1101:9086:12172 2:N:0:ACTATGCA
CGTATAAATGCGCCCAACTATCCCTATTAATCATTACGTCAATCCTAGAAACCAACAAAATAGGATCAACGTCCTATTTCATTATTCCATGCTAATGTATTCAAGCGCGAGCCTGCTTTAAACACTCTAATTTTTTCAAAGTAACAGTCCTGATTCCCCGCCACACCAAATTAATGACATGATGGTTCGTCAGAAGGTAGGAATCAGTAACACCAGTACGTACCGAAGGCACGACCAACGTACTAATCCCGAAATTCAACTACGAGCTTTTTAACTGCAACAACTTTAATATACGCTATTGGAGCTGGAATTACCGCGGCTGCGGCACCAGACTTGCCCTCCAA
+
DDDDDIIIIIIIIIIIIIIIIIIIIIIIIIIIIIIIIIIIIIIIIIIIIIIIIIIIIIIIIIIIIIFHIIIIIIIIIIHIIIIIIHIEHIIHIIIIIIIIIFHHHIIHIIIIIIIIIIIIIHHHIIIHIIIIIIIIHIIIIIIIIIIIIIIIIIIIIIIIIHIIIIIIIIHIIIIIIIIIIIIIIIIIIIIIIIIIIHIIIIIIIIIIIIHIIHHHIIIIIIIIIIIIIIIIIIIIIIIIIHIHIHIIIIIIIIIIIIIIGIIIIIIIIIIIIIIIIHIIIIHIIIIIIIIIIIIIIIIIIIIIIIIIIIIIIIIIIIIIIIIIIIIIIIIIIIIIIIIDDDDD
@HISEQ:969:HM2KJBCX2:2:1101:6757:12171 2:N:0:ACTATGCA
CGTATAAATGCGCCCAACTATCCCTATTAATCATTACGGTGATCCTAGAAACCAACAAAATAGAACCATGCCGTCCTATTTTATTATTCCATGCTAATGTATTCAGGCACTAGCCTGCTTTGAGCACTCTAATTTTTTCAAGGTAATAGTCCTGCTTCCCCAACGCACCAAGTGAATGGCATGCTGGTTATTCAGAAGGTAAGAACCCACCACACCAGTACGGACAGTGAAGCCCGACCGATGGACAGATTCCGAAATTCAACTACGAGCTTTTTAACTGCAACAACTTTAATATACGCTATTGGAGCTGGAATTACCGCGGCTGCTGGCACCAGACTTGCCCTCCAA
+
DDDDDIIIIEHIIIIIIIIIIIIIIIIIIIIIIIIIIIIIIIIHIIIIIIIIIIIIIIGIHIIIIIIIIIIIIIHHIIIIIIIIIHIIHHIIHIIIIIIIIIIIIIIIIIIIHIIIIIHIIIIIIIIIIIIIIIIIIIIIIIIIIIIIIIGIHHIIIIIIIIIIIIIIIIIIIIIIIIIHIIIIIHHHIIHIIIIIIIIIIIIIIIHIIIIHIIGIIIIIIIIIIIIIIIIIIIIIIIIIIIIIIHGIIIIIIIIIIIIIGIIIIIIIIIIIIIIIIIIIIIIIIIIIIIIIIHHHIIIIIIIIGIIIIIHIIIIIIIIIHIIIIIIIIIIIIIIIIIIIIIIDCDDD
@HISEQ:969:HM2KJBCX2:2:1101:13886:12074 2:N:0:ACTATGCA
CGTATAAATGCGCCCAACTATCCCTATTAATCATTACGGTGATCCTAGAAACCAACAAAATAGAACCATGCCGTCCTATTCTATTATTCCATGCTAATGTATTCGAGCAAAAATGCCTGCTTTAAACACTCTAATTTTTTCAAGGTAAAGGTCCTGGATCCGCAAGACACCCAATAAAGGACATCAAGTTTCTCCAGAAGGTGAGAAATCAACAGTAACAGTTCATACCCCTTAAGGCATGACCATCACGTCAATCCCGAAATTCAACTACGAGCTTTTTAACTGCAACAACTTTAATATACGCTATTGGAGCTGGAATTACCGCGGCTGCTGGCACCAGACTTGCCCTCCAA
+
DDDDDIIIIIIIHHHIIIIHIIIIIIIIIIIIHIIIIIGIIIIIIIIIIIIIIIIIIIIIIIIIIIGIIIIIIIIIIIIIIIIIIIIIIIIIIGIHIIIIIHHIIIHIIIIIIIIIIIIIIIIIIIIIIIIIIIHIIEIIIIIIIIIIIIIIIIIIIHIIIIIIHHIIHIIIIIIIIIIIIIIIIIIIIHFIIIIIIIIIIIIIIIIIIIIIIIIIIIIIIIIIIIIIIIIIIIIIIIIIIIIIIIIHIHHFIIHIIIHIIIHHHG@IIIIIIIIHIIIIIIIIIIIIIIIIIHIIIIGIHIIIIIIIIIIIIIHIIIIIIIIIIIIIIIIIIIIIIIIIIIIIIIIIDDDDD
@HISEQ:969:HM2KJBCX2:2:1101:16000:12949 2:N:0:ACTATGCA
CGTATAAATGCGCCCAACTATCCCTATTAATCATTACGGTGATCCTAGAAACCAACGAAATAGAATCAGTCCGTCCTATTTCATTATTCCATGCTAATGTATTCAGACGTTAGCCTGCTTTAAACACTCTAATTTTTTCAAAGTAACAGTCCTGATTTCCAATCACACCAAATTAATGACATGAAAGTTCCTCAGAAGGTAGAGATTTATCTCACCAGTACAGACAATTAAGCCTGACCAATGGGTAAACCCCGAAGTTCAACTACGAGCTTTTTAACTGCAACAACTTTAATATACGCTATTGGAGCTGGAATTACCGCGGCTGCTGGCACCAGACTTGCCCTCCAA
+
DDDDDIIIIIIIIIIIIIIIIIIIIIIIIIIIIIIIIIIIIIIIIIIIIIIIIIIIIIIHIIIIIIIIIIIIIIIIIIIIIIIIIIIIIIIIIIIIIIIIIIIIIHIIIIIIIIIIIIIIIIIIIIIIIIIIIIIHIIIIIIIIHHIIIIIIHIIHIHIIIIIIIIIIIIIIIIIIIIIIHIIIIIIIIIIIHIIIIIIHHIIIIIIIIHIIIIIIIIIIIIIIIIIIIIIIIIIIIIIIIIIIHHEHIIHIIIIIIIIIIIIIIIIIIIIIIIHIIIIIIHIIIIIIHHIIIIIIIIIIIIIIIIIIIIIIIIIIIIIIIIIIIIIIIIIIIIIIIIIIIIIDDDDD
@HISEQ:969:HM2KJBCX2:2:1101:17630:12986 2:N:0:ACTATGCA
CGTATAAATGCGCCCAACTATCCCTATTAATCATTACGTCAATCCTAGAAACCAATAAAATAGGATCAACGTCCTATTTCATTATTCCATGCTAATGTATTCAAGCGCGAGCCTGCTTTAAACACTCTAATTTTTTCAAAGTAACAGTCCTGATTCCCCGCCACACCAAATGAATGACATGATGGTTCGTCAGAAGGTAGGAACCAGTAACACCAGTACGTACCTAAGGCACGACCAACGTACTGATCCCGAAATTCAACTACGAGCTTTTTAACTGCAACAACTTTAATATACGCTATTGGAGCTGGAATTACCGCGGCTGCTGGCACCAGACTTGCCCTCCAA
+
CDCDDIIIIIHIIGIIIIIIEHIIHIIIIIIHIIIIIIHHIIIIIIIIIIIIIIIIIIIIIIHIIIIIHIGGHIIH?FGHIIIIIII?G?HFHHIIHIIIIGHHIIHGHIHIIIHIGGHHGHIHIHIIHGHHHGHHFIIIIHHIIIIIIIIHIHHIIHHHEHHIIHHHHHFIIHHIIIIIIIIIIHHIIHIIIIIIIIIIHIIIIHIIIIIIIIIIIIIIIHIIIIIIIIIHIIIIIIIIIHGCHHDIIHIIIIIIIIIIIHIHHHIIIIIIIIIIIIHIIIIIHHIIIIIHHIIIIIIIIIIIIIIIIIIIIIIIIIIIIIIIIIIIIIIIIIIIIIIIDDDDB
@HISEQ:969:HM2KJBCX2:2:1101:14237:13108 2:N:0:ACTATGCA
CGTATAAATGCGCCCAACTATCCCTATTAATCATTACAACGGTCCTAGAAACCAACAAAATAGAATCGTTGTCCTATTCTATTATTCCATGCTAATGTATTCTGGCATATGCCTGCTTTAAACACTCTAATTTTTTCAAGGTAAAGGTCTTGGCTCCGAGCAACACCCAATAAAGGGCATTACCCTTCCCCAAGCGGTGAGGCCCAACCGACCAGTACTCGTTACAAGAACGGACCAACCGGCCAAACCCAAAATTCAACTACGAGCTTTTTAACTGCAACAACTTTAATATACGCTATTGGAGCTGGAATTACCGCGGCTGCTGGCACCAGACTTGCCCTCCAA
+
@DDDDHHIIHCHHHIIIIIIIICC@GGFHHHHHHHICCHIH<GHHIHGHHHHGIHCH@GHHIGHIEFHEEEGD?GHIIGIIIIIIIIHIHIIHIIIIIIHHFHHHGGHIGHFHHHHHIIEHIIIHHIHIIHHHHHHIIHEHHEFHHHHHIIFHEHIIHIHGHIHHIIHHGHIHFHHEGIHHHIIIHEECHHHIIHIIIHGHEFHHIIHIIIGHHIHHHHFGIIIHHHIIIIHIHIHIHDHCH@CGGGHHIIIIIHHHIHEGCHHCHIIIIIIHGIIIIHHHHHHIIIHHHIIHHIIHIIIIGHIIIIIHIIIHHHHHIIIIIIIHFIIIIIIHHHIIHHHDDDDD
@HISEQ:969:HM2KJBCX2:2:1101:3569:13990 2:N:0:ACTATGCA
CGTATAAATGCGCCCAACTATCCCTATTAATCATTACGGTGGTCCTAGAAACCAACAAAATAGAACCACAACGTCCTATTCTATTATTCCATGCTAATCTATTCAAGCAATAGCCCGCTTTAAACACTCTAATTTTTTCAAGGTAATGGTCCTGGCTCCCCAACACACCCAATAAAGGACATGCTGGCTCACCAGAAGGAAGACCCGACAGCAGACAGTACTCGCCAAAGACGGACCGCCCGGCCAGGCCTAAAGTTCAACTACGAGCTTTTTAACTGCAACAACTTTAATATACGCTATTGGAGCTGGAATTACCGCGGCTGCTGGCACCAGACTTGCCCTCCAA
+
DBBDDIGEHHHIHHD@GHHHIGHHIIIIHHIIIIIIHIIIIIGIIIIIIGIHHHHIIIHIIIHIIIIIIIGIIHIHIIIIIIHIIIIHGHHIHHICHIHHIGHHIIHHFIHIHHICEHHHIFHIHHIHHHHIIHIIIIHIHFIHIIIHHIHIHHIHHHHH?HEIIIIIIIHIIGHEIHHIIHEGHGIIHHIIIHHHGIIIGIIIIHHHGIIIHIHHHHIIIIIIIIIIHGHH<IIIIIIHIHIHHI=GIIIIIIIIIIIIIIHHHHIIIIIHHIIIIIIHIIHHIIIIIIIHHIIIHIHIIHHIIIIHIIIIIGIIIIIIIIHIIIIHIIIIIIHIIIIIIDDDDD
@HISEQ:969:HM2KJBCX2:2:1101:5012:13996 2:N:0:ACTATGCA
CGTATAAATGCGCCCAACTATCCCTATTAATCATTACGGTGATCCTAGAAACCAACAAAATAGAACCATGCCGTCCTATTCTATTATTCCATGCTAATGTATTCGAGCAAAAATGCCTGCTTTAAACACTCTAATTTTTTCAAGGTAAAGGTCCTGGATCCGCAAGACACCCAATAAAGGACATCAAGTTTCTCCAGAAGGTGAGAAATCAACAGTAACAGTTCATACCCCTTAAGGCATGACCATCACGTCAATCCCGAAATTCAACTACGAGCTTTTTAACTGCAACAACTTTAATATACGCTATTGGAGCTGGAATTACCGCGGCTGCTGGCACCAGACTTGCCCTCCAA
+
DDDDDIIIIIIIIIIIIIIIIIIIIIIIIIIIIIIIIIHIIIIIIIIIIIIIIIIIIIIIIHICHHHIIIIIIIIIIIIIIIIIIHHIIHIIIIIIIIHGHHHIIIIIIIIIHIIGIIIIIHIIIIIIIIIIIIIIIIIHIIIIIIIIIIIIIIIHHIIIIIIIIHIIIIIIIIHIIIIIIIIIIIIIIIHIHIIIIIIIIIIIHHIIHIIIIIIIIIIIIIIIIIIIIIIIIIIIIIIIIIIIIIIIIIHGIIIIIIIIIIIIIIIIIHIIIIIIIIIIIIIIIIIIIIIIIIIIIIIIIIIIIIIIIIIIIIIIIIIIIIIIIIIIIIIIIIIIIIIIIIIIIIIIDDDDD
@HISEQ:969:HM2KJBCX2:2:1101:2239:14261 2:N:0:ACTATGCA
CGTATAAATGCGCCCAACTATCCCTATTAATCATTACGGTGATCCTAGAAACCAACAAAATAGAACCAATCCGTCCTATTTCATTATTCCATGCTAATGTATTCAGACTATAGCCTGCTTTAAACACTCTAATTTTTTCAAAGTAACAGTCCTGATTTCCCAACACACCAAATTAATGACATGAAGGTTCTTCAGAAGGTAGAAATTCGCCACTACTGTACGGACCGTAAAGCCCGACCATAGGACAAATTTCGAATTTCAACTACGAGCTTTTTAACTGCAACAACTTTAATATACGCTATTGGAGCTGGAATTACCGCGGCTGCTGGCACCAGACTTGCCCTCCAA
+
DDDDDIIIIHIIIIIIIIIIIIIIIIIIIIIIIIIIIIIIIIIIIIIIIIIIIIIIIIIIIIIIHIIIIIIIIIGIHIIIIIIIIIIIIHIIIIIIIIIIIIHIIHIIIIIIIIIIIIHHIHHIHHHIIIIIIIIIIIIIIHHIIIIIIIIIIIIIIIIIIIIIIHHIHIIIIIIIIIIIIIIIIIIIIIIIIIIIIIIHIIIIIIIIIIIIIIIIIIIIIIIIIIIIIIIIIIIIIIIIIIIIIIHHIHIIIIIIIIIIIIIIIIIIIIIIIIIIIIIIIIIIIHIIIIIIIIIIIIIIIIIIIIIIIIIIIIIIIIIIIIIIIIIIIIIIIIIIIIIIIIIDDDDD
@HISEQ:969:HM2KJBCX2:2:1101:15020:14448 2:N:0:ACTATGCA
CGTATAAATGCGCCCAACTATCCCTATTAATCATTACGGTGATCCTAGAAACCAACGAAATAGAACCAATCCGTCCTATTTCATTATTCCATGCTAATGTATTCAGACGTTAGCCTGCTTTAAACACTCTAATTTTTTCAAAGTAACAGTCCTGATTTCCTATCACACCAACTAAATGGCATGAAAGTTCCTCAGAAGGTAGAGATTTATCTCACCAGTACAGACAATTAAGCCTGACCAATGGGTAAACCCCGAAGTTCAACTACGAGCTTTTTAACTGCAACAACTTTAATATACGCTATTGGAGCTGGAATTACCGCGGCTGCTGGCACCAGACTTGCCCTCCAA
+
DDBDDIIIIIIIIIIIIIIIIIIIIIIIIIIIIIIIIIIIIIIIIIIIIIIIIHHIHHIIIIIIIIIIIIIHHHIIIHIGIIHIIIIIIIIHGIIIIHIHHHHIIHHIHIIIIIIIIIHIIIIHIIIIIIIHIIHHIIIIIIIIIIIIIIIIIHIHHHIIIIIIIIIIIIIIIIIIIIIIHHIIIIIIIIIIIIIIIHIIIIIIIIIIIIIIIIIIIIIIIIIIIIIIIIIIIIIIIIIIIIIIHHDIIIIIIIIIIIIIIIIIIIIIIIIIIIIIIIIIIIIIIIIIIIIIIIIIIIIIIIIIIIIIIIIIIIIIIIIIIIIIIIIIIIIIIIIIIIIIIIIDDDDD
@HISEQ:969:HM2KJBCX2:2:1101:5768:14949 2:N:0:ACTATGCA
CGTATAAATGCGCCCAACTATCCCTATTAATCATTACGTCAATCCTAGAAACCAACAAAATAGGTTCGAACGTCCTATTTCATTATTCCATGCTAATGTATTCAGGCGCTGGCCTGCTTTAAACACTCTAATTTTTTCAAAGTAACAGTCCTGTTTCCCCGCAACACCAAATTAATGGCATTACGGTTCTACAAGAAGGAGGAATCAGCAAGCTAGTACATACCAGTGGCAAGACCAACCTGCTGATCCCGAAATTCAACTACGAGCTTTTTAACTGCAACAACTTTAATATACGCTATTGGAGCTGGAATTACCGCGGCTGCTGGCACCAGACTTGCCCTCCAA
+
DDDDDIIIIIIIIGIIIIIIHIIIIIIIIIIIIIIIIIHIIIIIIIIIIIIIIIIIIIGIIIHIHHIIIIIIIIIIIIIIIIIIIIIIIIIIGIHIIIIIIGIIIIIIIIIIIIIIIIIIIHIIIIIIIIIIIIIIIIIIIIIIIIIIHIIIIIIIIIHIIIIIHIIHHIIIIIIIIIIIIIIIHIIIIIIIIIIIIIIIIHIIIIIIIIHIIIIIIIIIIIIIIIIIIIHIIIIHIIIIIIHFIIIIIIIIIIIIIIIIIHIIIIIIIIIIIIIIIIHIIIIIIIIIIIIIIIIIIIIIIIIIHIIIIIIIIIIIIIIIIIIIIIIIIIIIIIIIIIIIDDDDD
@HISEQ:969:HM2KJBCX2:2:1101:13171:15033 2:N:0:ACTATGCA
CGTATAAATGCGCCCAACTATCCCTATTAATCATTACATCGATCCTAGAAACCAACAAAATAGAATCGGATGTCCTATTTCATTATTCCATGCTAATGTATTCAAGCGTGAGCCTGCTTTAAACACTCTAATTTTTTCAAGGTAACAGTCCTAATTCCCCGTGACACCAAATTAATGGCATTACGGTTCTTTAGAAGGTGAGAAATCAATAATATCAGTACATACCAACGGCATGACCGAAACATTGATCCCGAAATTCAACTACGAGCTTTTTAACTGCAACAACTTTAATATACGCTATTGGAGCTGGAATTACCGCGGCTGCTGGCACCAGACTTGCCCTCCAA
+
@D@DDIHHI110@</CFH@EHCH1DGGHGIEHHHHHHHHCGHHC0D11DFHGHIIGHHC<FHHHIHD<E0DCCDCFHIIHGHGHHHH1CHHIHIEHIIHGHGIHGHIHHGHHCFGHGHEHIIC@HEHHHF@EIIIIIHHHHIIIIHHHHFIIHHII<FEEHHHHHHEHEHIIIIHGGIHHIHGHHHHEGIIIIIIIIIIHIIIIHGEHHIIIIIHHGIIIGIHIIIHHHFCIIHHHIIIIIIHGCAIIIIHEGIIIIIHIHHIIIIIIIIIHHGFHIHIIIIIIIIIIIIIHIIIIIIIIIIHIIHHHHHHIIHIGIIIIIIHIIHHHIHHIIHHHIGIIIIDABD@
@HISEQ:969:HM2KJBCX2:2:1101:20673:15424 2:N:0:ACTATGCA
CGTATAAATGCGCCCAACTATCCCTATTAATCATTACTCATTTCCCCAAAAACCAACAAAATTCGAGATACGAGTCCTAAATTATTATTCCATGCTAATGTATTCATAACTTTCAGCCTGCTTTAAACACTCTAATTTTTTCAAAGTAAAGGTCCTGGATTGCGAACCCAACCCAGTAAAGGGCAGGAACGTTCTCCAGGAAGATGGTAAGCGCGCATCGGCACTCACACACGATACCGTGGCGGGCCAAGCGCACTATACCAGAAATCCAACTACGAGCTTTTTAACTGCAACAACTTTAATATACGCTATTGGAGCTGGAATTACCGCGGCTGCTGGCACCAGACTTGCCCTCCAA
+
DDDDDIIIIHIHHIIIHIIIIIIIIIIIIIEHIIIHIIIIIIIIIIIIIIIIIIIIIIIIIIIIIHHIIIIIHIIIIIIIIIIIIHGIIIIHIIIIIIIIICGHEHIIIHIIIIIIHIIIHIGHHHIIHIIGIGHIIIIHIFHGHIIIIIIIIGIIIIIIIIIIHHIHHHIIIIIHEIIIHFIIIHIIIIHGHHHIIIHHIHIIIIIGIHIIIIIIIIIHIIIHHHFIIHHIIHIGIIIIHIHIIIIHIIIIIIIHHIIIIIIIIIHIIIIIIIIHIIIIIIIIIIIIIIIIIIIIHHHIIIIIIHIIIIIIIIIIIIIIIIIIIHIIIIIIIIIIIIIIIIIIIHHIIIIIIDDDDD
@HISEQ:969:HM2KJBCX2:2:1101:19605:15603 2:N:0:ACTATGCA
CGTATAAATGCGCCCAACTATCCCTATTAATCATTACGGTGGTCCTAGAAACCAACAAAATAGAACCACGACGTCCTATTCTATTATTCCATGCTAATCTATTCAAGCAAAAGCCTGCTTTAAACACTCTAATTTTTTCAAGGTAATGGTCCTGGCTCCCCGGCACGCCCAATTAAGAACATACCGATTCACCAGAAAGATAGACCCGACGACAGAACAGTACTCGCCAGAGACGGACCGTCCGGCCAGGCCTAAAATTCAACTACGAGCTTTTTAACTGCAACAACTTTAATATACGCTATTGGAGCTGGAATTACCGCGGCTGCTGGCACCAGACTTGCCCTCCAA
+
@DDDDGIIHIEHHIIIIIIII@HIHIIIHHGIIIIIIIIFHEGDGHHIIHHHCHHIIIIIHHHIIIIIIHIDHIFHHHEHHHHHHHHHHEHIGHHIH@IHHFEHIHIHIIIIIIHHHIIIIIIIHIHIIIIHHIHHIIIIIIHIIHHIIIIIIHHIIIIIIIIIICHHHHIIFHIIIIIHIIIIIIIIIIIIIIIIIIIIIIIIIIIIIIIIIIIIIHIIIIIIIIIIIIIIIII>IIIIIIIIIIIHHGIIHHIIIHGIIIIHHIIIIIIIIIIIIIIIIIIIIIIHHHIIIIIIIIIIIHHIIIIIIIIIIIIIIIIIIIIHIIIIIIIIIIIIIIIIIIIDDDDD
@HISEQ:969:HM2KJBCX2:2:1101:16272:16895 2:N:0:ACTATGCA
CGTATAAATGCGCCCAACTATCCCTATTAATCATTACGGTGATCCTAGAAACCAACAAAATAGAACCATGCCGTCCTATTCTATTATTCCATGCTAATGTATTCGAGCAAAAATGCCTGCTTTAAACACTCTAATTTTTTCAAGGTAAAGGTCCTGGATCCGCAAGACACCCAATAAAGGACATCAAGTTTCTCCAGAAGGTGAGAAATCAACAGTAACAGTTCATACCCCTTAAGGCATGACCGTCACGTCAATCCCGAAATTCAACTACGAGCTTTTTAACTGCAACAACTTTAATATACGCTATTGGAGCTGGAATTACCGCGGCTGCTGGCACCAGATTGCCCTCCAA
+
DDDDDIIIIIIIIIIIGIIIIIIIIIIIIIIIIIIIIIIIIIIIHIIIIIIIIIIIIIIGHHHHIIIIIIIIIIIIIIIIIIIIIHIIHHIIIIIIHIIIIGHIHIIIIIIGIIIIIIIIIIIIIIIIHIIIIIIIIIHIIIHIIIIIHIIHIHIHIIIIIIIIIIIIIIHIIIIIIIIIIIIIIHIIIGHIIIIIIIIIIHIIIIIIHIIIIIIIIIIIIIIIIIIIIIIIIIIIIIIIIIIIIIIIIIHIIIIIIIIIIIIIIIIIIIIIIIIIIIGIIIIIIIIIIIIIIIIIIHIIIIIIIIIIIIIIIIIHIIIIIIIIIIIIIIIIIIIIIIIIIIIIIIICDDDD
@HISEQ:969:HM2KJBCX2:2:1101:7416:16552 2:N:0:ACTATGCA
CGTATAAATGCGCCCAACTATCCCTATTAATCATTACGTCGATCCTAGAAACCAACAAAATAGGGTCAAACGTCCTATTTCATTATTCCATGCTAATGTATTCAAGCGTGTGCCTGCTTTAAACACTCTAATTTTTTCAAAGTAACGGTCCTGATTCCCCATGACACCAAATTAATGACATCACAGTTCGTCAGAAGGTAGAAATCAATAATACCAGTGCATACCAGAGGCACGACCAATATATTGATCCCGAAATTCAACTACGAGCTTTTTAACTGCAACAACTTTAATATACGCTATTGGAGCTGGAATTACCGCGGCTGCTGGCACCAGACTTGCCCTCCAA
+
CDDDDIIIIIHHIIIIIIHHHIIIIIIIIIIIIIIIIIIIIIIIIHIIIIIIHIIIIIIIIIIIIIGIHIIIIIIIIIIIIIIIIIIGHIHIIIIIHIIIIIIIIHIIIIIIIIHIIHIIIIIIIIIHHIIIIIIIIIIIIIIIIIIIIIIIIIIIIIIIIIIIIIIIIIIHIIIIIIIIIIIIIIIIIIIIIHIIIIIIIIIIHHIIIIIIIIIIIIIIIIIIIIIIIHIIIIIIIIIIIIIIHIIHIIIHIIIIIIIIIIIIHIIIIIIIIIHIIIIIIIIIHIIIIIIIIIIIIIHHGIIIIIIIIHIIIIIIIIIIIIIIIIIIIIIIIIIIIIHIIDDDDD
@HISEQ:969:HM2KJBCX2:2:1101:1362:17179 2:N:0:ACTATGCA
CGTATAAATGCGCCCAACTATCCCTATTAATCATTACGTCAATCCTAGAAACCAACAAAATAAGATCAACGTCCTATTTCATTATTCCATGCTAATGTATTCAAGCGCGAGCCTGCTTTAAACACTCTAATTTTTTCAAAGTAACAGTCCTGATTCCCCACCACACCAAATTAATGACATGATGGTTCGTCAGAAGGTAGAAATCAGTAACACCAGTACGTACCGAAGGCACGACCAGCGTACTAATCCCGAAATTCAACTACGAGCTTTTTAACTGCAACAACTTTAATATACGCTATTGGAGCTGGAATTACCGCGGCTGCTGGCACCAGACTTGCCCTCCAA
+
DDDDDIHHICHEHIIIIIIIHIHIIHHIIHEHIIIHIIHIIIHHIIIFIIIHIIHIGHIIIIHHIHIGHHHHHHHIIHIIIIIIIIIIIIIIIEHIIIIHIHHIHHIHFHEHIIHGFHCFGHHIHHHHIIIIIHHHHIIIIIHHHGIHGHHHIIIHIHGHHHIIHHHHFHIIIIHIHIIIIIIHIGHHHHHIIIIIIIIHIIHIIIIIHHIIIIIGHFHIHIIIIIIIGIIIIIIIIIIIIIHHGIIIGIIIHHIIHHEIIHIHEIHIIIIIIIIIHIIIIIHIIIIHHIIHHIIIIIHHIIIIIIIIIIIHIIIIIIIIIIIIIIIIIIIIIIIIIIIIDDDDD
@HISEQ:969:HM2KJBCX2:2:1101:7534:17020 2:N:0:ACTATGCA
CGTATAAATGCGCCCAACTATCCCTATTAATCATTACGTCAATCCTAGAAACCAACAAAATAGGATCGAACGTCCTATTTCATTATTCCATGCTAATGTATTCAAGCGTTAGCCTGCTTTAAACACTCTAATTTTTTCAAAGTAACAGTCCAGTTTCCCCGCAACACCAAATTAATGGCATTACGGTTCATCAGGAAGGTGGAATCAGTAAGACCAGTACGTACCAATGGCACGACCAATCTACTAACCCCGAAATTCAACTACGAGCTTTTTAACTGCAACAACTTTAATATACGCTATTGGAGCTGGAATTACCGCGGCTGCTGGCACCAGACTTGCCCTCCAA
+
DDDDDIIIHHHHIIIIIIIIIIIIIIIIIIIIIIIIIIIIIIIIIIIIIIIIIIIIGHIIIIIIHIIIIIIHHIIIIIHIIIIIIIIIHHIIIIIIIIIIIIHIIIIIHHIIIIIIIIIIIIIIIIIIIIIIIHHHIIIIIIIIIIIIIIIIIIIIIIIIIIIIIIIIIIHIIIIHHIIIIIIIIIIIIIIIHIIIIIHCIIIIIIIIIIIIIIIIIIIIIIIIIIIIIIIIIIIIIIIIIIIHHIIIIIIHIIIIIIHHHIHIIIIIIIIIIHHIIIHIIIIIIIIIIIIIIIIIIIIHHIIHIIIIIIIIIIIIIIIIIIIIIIIIIIIIIIIIHIIIIDDDDD
@HISEQ:969:HM2KJBCX2:2:1101:8841:17471 2:N:0:ACTATGCA
CGTATAAATGCGCCCAACTATCCCTATTATCATTACGGTGATCCTAGAAACCAACGAAATAGAATCAGTCCGTCCTATTTCATTATTCCATGCTAATGTATTCAGACGATAGTCTGCTTTAAACACTCTAATTTTTTCAAAGTAACAGTCCTGATTTCCCATCACACCAAATAAATGGCATGAAAGTTCCTCAGAAGGTAGAGATCCATCTCACCAGTGCAGACAATTAAGCCTGACCAATGGGTAGACCCCGAAGTTCAACTACGAGCTTTTTAACTGCAACAACTTTAATATACGCTATTGGAGCTGGAATTACCGCGGCTGCTGGCACCAGACTTGCCCTCCAA
+
DDDDDIIHIIIIHIIIIIIIIHIIIIIIIIIIIIIIIHIIHIIIIIIIIIIIIIIIIIIIIIIIIIIIIIHIHIIIIIIIIIIIGIIIIIIIIIIIIIIIIIIIIIHHIIIIIIIIIHIIIIIIIIIIIIIIIIIIIIIHIIIIIIIIIIIHHIIIIIIIIIIIIIIIIIIIIIIIIIIIIIIIIIIIIIIIIIIIIIIIIIIIIIIIIIIIIIIIIIIIIIIIIIIIIIIIIIIIIIIIIIIIHEIIIIIIIIIIIIIIIIIIIIIIIIIIIIIIIIIIIIIIIIIIIIIIIIIIIIIIIIIIIIIIIIIIIIIIIIIIIIIIIIIIIIIIIIIIIIIIIIDDDDD
@HISEQ:969:HM2KJBCX2:2:1101:12001:18873 2:N:0:ACTATGCA
CGTATAAATGCGCCCAACTATCCCTATTAATCATTACGTCGATCCTAGAAACCAACAAAATAGAATCAAACGTCCTATTTCATTATTCCATGCTAATGTATTCAAGCGCGAGCTTGCTTTAAACACTCTAATTTTTTCAAAGTAACAGTCCTGATTTCCCATGACACCAAATTAATGACATCGTGGTTCGTCAGAAGGGAGAAACCAATAATGCTAGTACGTACAAAGTACGACCGACATATTAGTCCCGAAATTCAACTACGAGCTTTTTAACTGCAACAACTTTAATATACGCTATTGGAGCTGGAATTACCGCGGCTGCTGGCACCAGACTTGCCCTCCAA
+
DDDDDIHIIIIIIIIIIIIIIIIIIIIIIIIIIIIIIIIIIIIIIIIIIIIIIIIIIIIIIIIIIIIIIIIHIIIIIIIIIIIIGIIIIIIIIIIIIHIIIHIHIIIHIIIHHHIIIIGIIIIHIIIIIIIIIIIIIIIIHIIIIIIIIIIIHIHIIIIIIIIIIIIIIIIIHIIIIIIIIIIIIIIIHIIIIIIIIIIIIIIIHIIIIIIIIIIIIIIIIIIIIIIIIIIIIIIIIIIIIIHIIIIHHIIIIIIIIIIIIIIIIIIIIIIIHIIIIIIIIIIIIIIIIIIIIIIIIIIIIIIIIIIIIIIIIIIIIIIIIIIIIIIIIIIIIIIIIIIDDDDD
@HISEQ:969:HM2KJBCX2:2:1101:13267:19076 2:N:0:ACTATGCA
CGTATAAATGCGCCCAACTATCCCTATTAATCATTACGGTGGTCCTAGACCAACAAAATAGAACCAACGTCCTATTCTATTATTCCATGCTAATCTATTCAAGCAAAAGCCCGCTTTAAACACTCTAATTTTTTCAAGGTAATGGTCCTGGTTCCCCGACACACCCAATAAAGGGCATACCGGCTCACCAGAAGGATAGACCCGACAACAGACAGTACTCGCCAGAGGCGGACCGCCCGGTCAGGCCTAAAATTCAACTACGAGCTTTTTAACTGCAACAACTTTAATATACGCTATTGGAGCTGGAATTACCGCGGCTGCTGGCACCAGACTTGCCCTCCAA
+
DDDDDIIIIIIIIIIHIIIHIIIIIIIIIIIIIIIIIIIIIIIIIIIIIIIIIIHIHIIIHIIIIIIIIIIIIHHHIIIIIHIIIIIIIHIIIIIIIIIIIIIIIIIIHIIIIIIIIIIIIIIIIIIHHIIIIIHHHIIIHHIIIIIIIHHHHIHIIIHIIIIIIIIIIHIIIIIGIIIIIIIIIIIIIIIIIIIIIIIHIIIIIIIIIIHIIIIIIIIIIIIIIIIIIIIIIIIIIIIIIIIIHHIIIIIIHHIIIIIIIIIIIIIIHIIIIIIIIIIIIIIIIIIIIHIIIIHHGHIIIIIIIIIIIIIIIIIIIIGIIIIIGIIIIIIIHIIIIIDDDDD
@HISEQ:969:HM2KJBCX2:2:1101:17215:20014 2:N:0:ACTATGCA
CGTATAAATGCGCCCAACTATCCCTATTAATCATTACATCGATCCTAGAAACCAACAAAATAGAATCTGATGTCCTATTTCATTATTCCATGCTAATGTATTCAAGCGTAAGCTTGCTTTAAACACTCTAATTTTTTCAAGGTAACAGTCCTAATTCCCCATAACATCAAATAAATGACATTATGGTTCTTTAGAAGGTGAGAACCAATAAAACCAGTACATACCAAGGCATGACCGATTCCTTGATCCCGAAATTCAACTACGAGCTTTTTAACTGCAACAACTTTAATATACGCTATTGGAGCTGGAATTACCGCGGCTGCTGGCACCAGCTTGCCCTCCAA
+
DDDDDIIIIIIIIIIIIIIIIIIIIIIIIIIIIIIIIIIIHIIIIIIIIIIIIIIIIIHIIIIIIIIGIHIIIIIIIIIIIIIHIIIIHHIIIIIIIIIIIHHHIIIIIIIHHIIIIIIIIIIHIIIIIIHHIIIIIIIHHIIIIIIHHIIIIIIIFHIIIIIIIEHGIIIIHIHHIHIIIIIHHIIIIIIIIIIII;IIIIIIHIIIHIIIIIIIHIHHIIIIIIIIIIIH=IIIHHHHFHGIIIHIIIIIIIHHHHHHGHIIHIIIIIIIHIIIIHCIHFHCGIIIIIIIIIIIIIIIIIIIIIIIIIIIIIIIIIIIIIIIIIIIIIIIIIIIIIIDDDDD
@HISEQ:969:HM2KJBCX2:2:1101:3383:19231 2:N:0:ACTATGCA
CGTATAAATGCGCCCAACTATCCCTATTAATCATTACGTCGATCCTAAAAACCAACAAAATAGGGTCAAACGTCCTATTTCATTATTCCATGCTAATGTATTCAAGCGTGTGCCTGCTTTAAACACTCTAATTTTTTCAAAGTAACAGTCCTGATTCCCCATGACACCAAATTAATGACATCACAGTTCGTCAGAAGGTAGAAATCAATAATACCAGTGCATACCGGAGGCACGACCAATATATTGATCCCGAAATTCAACTACGAGCTTTTTAACTGCAACAACTTTAATATACGCTATTGGAGCTGGAATTACCGCGGCTGCTGGCACCAGACTTGCCCTCCAA
+
@DDDDIHIHECH==CHHIIHEHEHHHIIHIHEHIIHHIHGHDHHH@HHIG?EHHGGIIHHHHEHHCGHHIICDFHHHHFCGH?GGHGCEHHHIEHHGGHIHGHHGH?EHHCECGFCHHIIIIIEHIHHHGHHIIIHIGGHIHDIIIHEGCHCFHEEIHFDC@FHHHEHHIHEHIHHIHGEHHHHHHHHHHEIHHHHHHIHHIIIIIIIIHHIHFHHF<EIHCIIIGHGIIHIHIHH@GGIHEF<BIHHHHHHGIHFHHFEHHHHHHIHIHGCD?CIIIHHHFHEIIHHHHGHGEIIHFFDDHHHIHHHHIIHDEHIHIHIHIHHHGIHIHIHIHIIIIIIHDAD@B
@HISEQ:969:HM2KJBCX2:2:1101:1533:20273 2:N:0:ACTATGCA
CGTATAAATGCGCCCAACTATCCCTATTAATCATTACGGCGGTCCTAGAAACCAACAAAATAGAACCGCACGTCCTATTCTATTATTCCATGCTAACGTATTCGAGCAAATGCCTGCTTTGAACACTCTAATTTTTTCAAAGTAAAAGTCCTGGTCCCCAACACGCCCAGTGAAGGGCATGCGGTTCTCCAGAAGAAAAGGCCCGGCCGGACAAGTGCACGCGGTGAGGCGGACCTGCCAGCCAGGCCAAAGGTTCAACTACGAGCTTTTTAACTGCAACAACTTTAATATACGCTATTGGAGCTGGAATTACCGCGGCTGCTGGCACCAGACTTGCCCTCCAA
+
DDDDDHIIIIIIIIIHIIHHHIIIIIIIIIHIIIIII?GHHIEHHHIIIHIHHIIIIIIIIIHEHIIDHHIHGHIIIIIIIIIIIIIIIIGHIEIHIIIHIHIHIHHHIIIIIIIIHHIIHIIHHIIIIIIIIIIHIIHIIIHHIHHHHHIIIHIHEHHIIIIIIIIIIIIIIIIIIIIIIIIHIIHIHIIIIIIIHHGHHIIIIHIIIIIIIII=IIIIIIII>IIIIIIIIIIIIIIIIHEIIHHIIIIIIIIIIIIIIIIIIIIIIIIIIIIIIIIIIIIIIIIIIIIIIIIIIIIIIIIIIIIIIIIIIIIIIIIIIHIIIIIIIIIHIIIHIIIDDDDD
@HISEQ:969:HM2KJBCX2:2:1101:19537:20912 2:N:0:ACTATGCA
CGTATAAATGCGCCCAACTATCCCTATTAATCATTACGTCGATCCTAGAAACCAACAAAATAGAATCAAACGTCCTATTTCATTATTCCATGCTAATGTATTCAAGCGCGAGCTTGCTTTAAACACTCTAATTTTTTCAAAGTAACAGTCCTGATTTCCCATGACACCAAATTAATGACATCGTGGTTCGTCAGAAGGGAGAAACCAATAATGCTAGTACGTACAAAGTACGACCGACATATTAGTCCCGAAATTCAACTACGAGCTTTTTAACTGCAACAACTTTAATATACGCTATTGGAGCTGGAATTACCGCGGCTGCTGGCACCAGACTTGCCCTCCAA
+
DDDDDIIIIIIIIHIIIIIIIHIIIIIIIIHHIIIIIIIHIIIHIIIIHHIHHIHHIIIIIHIHHHHIIIIIIHGHIHIIIIIIIIIHFEHHHIIIIIIIIHGHIIEHEIHHIIIIIIIIIIIIIIIIIIIHGHIHIIIIIIIIIIIIIIHIIHIIIFIIIIIIIIHIHHIIIIIIHIIHIIIIIIIIIIIHIIIIIIHHIIIIIHIIIIIHGIIIIIIIIIIIIIIIHIIIIIIIIIIGHIHIIIIIIIIIIHHIIHIIIIIIIIHIIIIIIIIIIIIIIIIH@HIIHIIIIIIIIIIIIIIIIIIIIIHIIIIIIIIIHIIIIIIIIIIIIIIIIIIDDDDD
@HISEQ:969:HM2KJBCX2:2:1101:20024:21026 2:N:0:ACTATGCA
CGTATAAATGCGCCCAACTATCCCTATTAATCATTACGGTGGTCCTAGAAACCAACAAAATAGAACTACAACGTCCTATTCTATTATTCCATGCTAATCTATTCAAGCAATAGCCCGCTTTAAACACTCTAATTTTTTCAAGGTAATGGTCCTGGCTCCCCAACACACCCAATAAAGGGCATACTGGTTCACCAGAAGGAAGACCCGACAGCAGACAGTACTCGCCAAAGACGGACCGCCCGGCCAGGCCTAAAATTCAACTACGAGCTTTTTAACTGCAACAACTTTAATATACGCTATTGGAGCTGGAATTACCGCGGCTGCTGGCACCAGACTTGCCCTCCAA
+
DDDDDHHIIHIHHIEHGHIGHHHHHHIHHIHIIIIIHHGHHHHIIIHEHHHEEHHHEHHHHIGCHEGIIIFIDH1EHIGIHH?GHHEF@FHEFCFCEHIIHHD?GIHCDGHHECGFHHHHHIEHCHHGHHCHHHII<IIHIHHHIIHIIHHHHHHHHHIGIIIHHHHHIHHIIHIIHFGIIIIHFDGHGIIHHHG?IIIIHHHIIIHIIIIIHH:HGHHHE6IHIIIIIII=IHCCHIGIIFHHEHHHHGIIIIHGCIIHHHHHIHIIHEIIHIIHHHHIHIIIHHFH@HIHEHHEHGHHHIHIHHHHHIGCHIIIHIIIHHIIHHHHIIIHGFIHHIIIIDDDDD
@HISEQ:969:HM2KJBCX2:2:1101:18184:22218 2:N:0:ACTATGCA
CGTATAAATGCGCCCAACTATCCCTATTAATCATTACATCGATCCTAGAAACCAACAAAATAGAATCGGATGTCCTATTTCATTATTCCATGCTAATGTATTCAAGCGTGAGCCTGCTTTAAACACTCTAATTTTTTCAAGGTAACAGTCCTAATTCCCCGTGACACCAAATTAATGGCATTACGGTTCTTTAGAAGGTGAGAAATCAATAATATCAGTACATACCAACGGCATGACCGATACATTGATCCCGAAATTCAACTACGAGCTTTTTAACTGCAACAACTTTAATATACGCTATTGGAGCTGGAATTACCGCGGCTGCTGGCACCAGACTTGCCCTCCAA
+
DDDDDIIIIIIIIIIIIIIIIIIIIIIIIIIIIIIIIIIIIIIIIIIHIIIIIIIIIIIIIGHCHIIIIIIIIIIIIIIIHIIIIIIIIIIIIIIIIHIIIIIHIIIIIIIIIIIIIIIIIIIIIIIIIIIIIIIIIIIIIIIIIIIIIIIIIIIIIHIIIIIIIIIIIIIIIIIIIIIIIIIIIIIIIIIIIIIIIIIIIIIIIIIIIIIIIIIIIIIIIIIIIIIIIIIIIIIIIIIIIIIHH<IGIIIIIIIIIIIIIIIIIIIIIIIIIIIIIIIIIIIIIIIIIIIIIIIIIIIIIIIIIIIIIIIIIIIIIIIIIIIIIIIIIIGIIIIIIIIIIIDDDDD
@HISEQ:969:HM2KJBCX2:2:1101:6804:22377 2:N:0:ACTATGCA
CGTATAAATGCGCCCAACTATCCCTATTAATCATTACGGTGATCCTAGACACCAACGAAATAGAATCAGTCCGTCCTATTTCATTATTCCATGCTAATGTATTCAGACGATAGTCTGCTTTAAACACTCTAATTTTTTCAAAGTAACAGTCCTGATTTCCCATCACACCAAATAAATGGCATGAAAGTTCCTCAGAAGGTAGAGATCCATCCTACCAGTGCAGACAATTAAGCCTGACCAATGGGTAGACCCCGAAGTTCAACTACGAGCTTTTTAACTGCAACAACTTTAATATACGCTATTGGAGCTGGAATTACCGCGGCTGCTGGCACCAGACTTGCCCTCCAA
+
BDDDDIIIIGIIIHIIIIIIIIIFIIFIIHIIIIIHHIIIIIIIIIIHI1GHHHHIHIIIHIIIIIII?FH1EHIIIIIIIIIIIIHIEFFHHHHHHIIIIHIHHIIIIIHIIHIIHHEHGHHHHHIHHHHHIIIHHIIHHEHHIIIIIHIIIHHGHIIHIHHHIHFEIIHHIHHIIIIHIIHHGIIHGEFIHHHIIIIIIGHIIHFHIHIGIIIIIIIIHHIIHH=IIIHIIIIIHHGIIIHFHD<IIIHCIIIIIHIHFHHIHHHIHIIIIIIIIIHIIHHIIHHHIIIIIIIIIIIIIIIIIIHHHIIHIIIIIIIIIIHIIIIIIIHIIIIIIIHIIHHDADDD
@HISEQ:969:HM2KJBCX2:2:1101:12625:22032 2:N:0:ACTATGCA
CGTATAAATGCGCCCAACTATCCCTATTAATCATTACATCGATCCTAGAAACCAACAAAATAGAATCTGATGTCCTATTTCATTATTCCATGCTAATGTATTCAAGCGTAAGCTTGCTTTAAACACTCTAATTTTTTCAAGGTAACAGTCCTAATTCCCCATAACATCAAATAAATGACATTATGGTTCTTTAGAAGGTGAGAACCAATAAAACCAGTACATACCAAGGCATGACCGATTCCTTGATCCCGAAATTCAACTACGAGCTTTTTAACTGCAACAACTTTAATATACGCTATTGGAGCTGGAATTACCGCGGCTGCTGGCACCAGACTTGCCCTCCAA
+
DDDDDIGIIIIIIIIIIIIIIIIIIIIIIIIIIIIIIIIIIIIIIIIIIIIIIIIIIIIIIIHIIIIIIIIIHIHIHIIIIIIIIIIIIIIHIIIIIIIHIIIIIIHIIIIIHIIIHHIHIGIIHIIIIIIIIIIIIIIIIIIIIIIIHIIIIIIIIIIIIIIIIIIIIIIIIIIIIHHIIHIIIIIIIIIIIIIII;HHHIIIIIIIIIIIIIIIII=IIIIIIIIIIIIIIIIIIIIIHHIIIIIIIIIIIIHHIIIIIHIIIIIIIIIIIIIIIIIIIIIIIIIIIIIIIIIIIIIIIIIIIIIIIIIIIIIIIIIIIIIIIIIIIIIIIIIIIIIIDDDDD
@HISEQ:969:HM2KJBCX2:2:1101:9690:22739 2:N:0:ACTATGCA
CGTATAAATGCGCCCAACTATCCCTATTAATCATTACGTCGATCCTAGAAACCAACACAATAGAAGATCAAACGTCCTATTTTATTATTCCATGCTAATGTATTAAAGCGCGAGCTTGCTTTAAACACTCTAATTTTTTCAAAATAACAGTCCTGATTCCCCGCCACACCAACTAAATAGCATAACGGTTCATCAGAAGGGAGGAATCAGTGACACCGAAGGTACGACCAGCTTACTGATCCCGAAATTCAACTACGAGCTTTTTAACTGCAACAACTTTAATATACGCTATTGGAGCTGGAATTACCGCGGCTGCTGGCACCAGACTTGCCCTCCAA
+
@<D@@FFGE1<E=GH0<EEEG@1DHE?G@CC1<FGHE<<D//CCEFH@1F1F1<D<G11<<CH1111<<1D1D@G@HHH11<1<CG<G1GF<D<FHG@GEGE81%E>1C/G@@B<EB6<10F8/F<161@HH?DHGF6.HEEB$EIHGDGA@;97DG8:D9DIHG@EGCECHFE/A/F>E@?HHGC0C.IHCEHHFHF<<>GE@EG/HGCA?E>D0ECC@AGHC=GD1>D/HFHEFDHC<DHGC@>CIFFC<EIIIHHDIIHHIIHFG?HEIIHHGCC@C1EGC=DHE<CGHHHEFEHIHFEHEHHHDHIHIHHHHHHHGD@H?G<C?HIIIHDD0<0
@HISEQ:969:HM2KJBCX2:2:1101:4465:23232 2:N:0:ACTATGCT
CGTATAAATGCGCCCAACTATCCCTATTAATCATTACATCGATCCTAGAAACCAACAAAATAGAATCGGATGTCCTATTTCATTATTCCATGCTAATGTATTCAAGCGTGAGCCTGCTTTAAACACTCTAATTTTTTCAAGGTAACAGTCCTAATTCCCCGTGACACCAAATTAATGGCATTACGGTTCTTTAGAAGGTGAGAAATCAATAATATCAGTACATACCAACGGCATGACCGAAACATTGATCCCGAAATTCAACTACGAGCTTTTTAACTGCAACAACTTTAATATACGCTATTGGAGCTGGAATTACCGCGGCTGCTGGCACCAGACTTGCCCTCCAA
+
DDDDDIIIIIIIIIIIIIIIIIIIIIIIIGIIIIIIIIIIIIIIIIIIIIIIIIIIIIIIIIIIIIIIIIIIIIIIIIIIIIIIIIIHIIIIIIIHIIIIIGIIIHIIIIIIIIIIIIIIIIIIIIIIIIIIIIIIIIIIIIIIIIIIIIIIIIIIIIIIIIIIIIIHIIHIIIIIIIIIIIIIIIIIIIIIIIIIIIIIIIIIIIIIIIIIIIIIIIIIIIIIIIIIIIIIIIIIIIIIIIIIHHIIHIIIIIIIIIIIIIIIIIIIIIIIIIIIIIIIIIIIIIIIIIIIIIIIIIIIIIIIIIIIIIIIIIIIIIIIIIIIIIIIIIIIIIIIIIIIIIDDDDD
@HISEQ:969:HM2KJBCX2:2:1101:20540:23782 2:N:0:ACTATGCA
CGTATAAATGCGCCCAACTATCCCTATTAATCATTACGGCGGTCCTAGAAACCAACAAAATAGAACCGCACGTCCTATTCTATTATTCCATGCTGTAATATTCGAGCAAAGGCCTGCTTTGAACACTCTAATTTTTTCAAAGTAAAAGTCCTGGTCCCCAACACACCCAGTGAAGGGCATGAGGTTCTCCAGAAGAAAAGGCCCGGCCGGACAAGTGCACGCGGTGAGGCGGACCTGCCAGCCAGGCCAAAGGTTCAACTACGAGCTTTTTAACTGCAACAACTTTAATATACGCTATTGGAGCTGGAATTACCGCGGCTGCTGGCACCAGACTTGCCCTCCAA
+
DDDDDIIIIIIIIIIIIIIIIIIIIIIIIIIIIIIIIHIIIIIIIIIIIIIIIIIIIIIIIIHIIIIHIHIIEHHIHIIFHIIIIIIIIIIIIIIIIIIHHIIIIIIIIIIIGIIIIIIIIHHHHIHHHHIHIIIHIFIIHIHHIIGIIIIIIDIIIHICIHHGIIIIIIIIIIIIIHIIIIIIIIIHIIIIIIIIIIIIIIIIIIHIIIIIIIII=IIIIIIIIIHIIIIIIIIIIIIIIIHIIIGIIIIIIIIIIIIIIIIIIIIIIIIIIIIIIIIIIIIIIHIIIIIIIIIIIIHIIIIIIIIIIIIIIIIIIIIIIIIIIIIIIIIIIIIIIIIDDDDD
@HISEQ:969:HM2KJBCX2:2:1101:2734:24330 2:N:0:ACTATGCA
CGTATAAATGCGCCCAACTATCCCTATTAATCATTACATCGATCCTAGAAACCAACAAAATAGAATCGGATGTCCTATTTCATTATTCCATGCTAATGTATTCAAGCGTGAGCCTGCTTTAAACACTCTAATTTTTTCAAGGTAACAGTCCTAATTCCCCGTGACACCAAATTAATGGCATTACGGTTCTTTAGAAGGTGAGAAATCAATAATATCAGTACATACCAACGGCATGACCGAAACATTGATCCCGAAATTCAACTACGAGCTTTTTAACTGCAACAACTTTAATATACGCTATTGGAGCTGGAATTACCGCGGCTGCTGGCACCAGACTTGCCCTCCAA
+
DDDDDIGHHIIIIIHICHHEHHEFHHIIIIIHICHH<CFHG?G1DGHHIIHHHHIIEGGCE@<FFCGHGEGHHECHHIIII@HHEHIHI?GE1<DHHHHHHHEEIHHGGIHHHHFEHHHIIIHHHHEHFHHDIIHFGH@HGEHHEEFHGIIIIIHHIIIIIH5HCGFHEIIHIIHI+IIIIIIIHFIIHHHIHIIIIIIIIIIIIHIIIIHIHIIIIIIIIIIIIIIIIIIIIIIIIIHIGIIIHHIIHIIIIIIIIIIIIIIIIIIIIIIIIIIIIIIIIIIIIIIIIIIIIIIIIIIIIIIIIIIIIIIIIIIIIIIIIIIIIIIIIIIIIIIIIIIIIIDDDDD
@HISEQ:969:HM2KJBCX2:2:1101:13137:23181 2:N:0:ACTATGCA
CGTATAAATGCGCCCAACTATCCCTATTAATCATTACGTCAATCCTAGAAACCAACAAAATAGGATCGAACGTCCTATTTCATTATTCCATGCTAATGTATTCAAGCGTTAGCCTGCTTTAAACACTCTAATTTTTTCAAAGTAACAGTCCTGTTTCCCTGCAACACCAAATTAATGACATTACAGTTCTTCAAGAAGGAGGAATCAGTAAAGCCAGTACACACCATTGGCACGACCAACCTACTGACCCCGAAATTCAACTACGAGCTTTTTAACTGCAACAACTTTAATATACGCTATTGGAGCTGGAATTACCGCGGCTGCTGGCACCAGACTTGCCCTCCAA
+
DDDDDIIIHIIICHGIIIIGIHHHHHIIIIIIIIIIIHIIIIIIIIIIIIIIIIIIIHHIHIIIIHIHIFHIGHGHIIIIIIHIHHHGHHIIIGIIIHIIIHIIIHHFHHHHIHHHHIIIIHIHIIIIHIHHIIIIIIIIIHHIIIIIIIHHHHIIIIHIIHIIIIIIHHHHIIIIIIIHHIIIIIIIIIIIIIIIIIIIHIIHHIIIIIIIIHIIIIIIIIIIIIIIIIIIIIIIIIHIIIIHIIIIIIHIIIIHHIIIIIIIIIIIIIIIIIIIIIIIIIIIIIIIIIIIIIIIIIIIIIIIIIIIIIIIIIIIIIIIIIIIIIIIIIIIIIIIIIIIIDDDDD
@HISEQ:969:HM2KJBCX2:2:1101:11082:24093 2:N:0:ACTATGCA
CGTATAAATGCGCCCAACTATCCCTATTAATCATTACGTCGATCCTAGAAACCAACAAAATAGGGTCAAACGTCCTATTTCATTATTCCATGCTAATGTATTCAAGCGTGTGCCTGCTTTAAACACTCTAATTTTTTCAAAGTAACGGTCCTGATTCCCCATGACACCAAATTAATGACATCACAGTTCGTCAGAAGGTAGAAATCAATAATACCAGTGCATACCGGAGGCACGACCAATATATTGATCCCGAAATTCAACTACGAGCTTTTTAACTGCAACAACTTTAATATACGCTATTGGAGCTGGAATTACCGCGGCTGCTGGCACCAGACTTGCCCTCCAA
+
DCDDCHEGH1FHEHH01EH1CGHEGEHHHEEHFHHHHIEGCCEC=FCFH@FH@@HFEHFEF1<1<11<DG@HHEEHEHI1F?GHHHIHHHHIHGH?GEEHHH1EHDHHHHHCHHGFHGCFFGEEHHHGGHHEGGBGHGAHG@HHDCCHEHF@@DCEGHFEECCGHHHHEHEGHHGEHGCCGIHHHF/IHGHC<CFEGIHIIIHGD7GFHHEHFEEIIHIHH<HCE?HFHEECDFFCGHCIHGGEFIIHHHHHCEHCHHHHHGE@HEIHEHCGD?CHHCHHHIHIHHHGIIHHEIIHHHHF@HIHHEFIHEHEHIIIHIIHEHEHIHHHHIHHHGHHFIIHHDA@@?
@HISEQ:969:HM2KJBCX2:2:1101:13665:24773 2:N:0:ACTATGCA
CGTATAAATGCGCCCAACTATCCCTATTAATCATTACGGTGGTCCTAGACCAACAAAATAGAACCAACGTCCTATTCTATTATTCCATGCTAATCTATTCAAGCAAAAGCCCGCTTTAAACACTCTAATTTTTTCAAGGTAATGGTCCTGGTTCCCCGACACACCCAATAAAGGGCATACCGGCTCACCAGAAGGATAGACCCGACAGCAGAACAGTACTCGCCAGAGACGGACCGTCCGGTCAGGCCTAAAATTCAACTACGAGCTTTTTAACTGCAACAACTTTAATATACGCTATTGGAGCTGGAATTACCGCGGCTGCTGGCACCAGACTTGCCCTCCAA
+
DDDDDIIIIFHIGIIHIIIGIHHGHIIIIIIEHIIIIHHIHIIHIIIIIIIHIIIIIHIHHHIIIIIHHIHGHIIIIHIIIIIIHGGFHHHHFEHIHHHIHGFHHHHHGIHHHIIIGIIEHHIIIIHEHHIHIICFHCHEIHHHEHIIHHHAEHEIHGCHHHFHHIHHGIIIIIHIIGIHIHGIIGIHHHHHHIIIIIIIIIIHIIIH;HIIIIIIIIIHHGHIIIIIIIIGIIIIIIIHHHEIHIIHHIIIHHIIIIIIHHH@IIIHIHIIIHHGIIIHIHHFIHHIIHHIIIHHHHHIIIHHIIIIIIIIIIIIIIIIIIIIIIIIIHIIHIIIIIHB@AD@
@HISEQ:969:HM2KJBCX2:2:1101:4101:25179 2:N:0:ACTATGCA
CGTATAAATGCGCCCAACTATCCCTATTAATCATTACGTCGATCCTAGAAACCAACAAAATAGAATCAAACGTCCTATTTCATTATTCCATGCTAATGTATTCAAGCGCGAGCTTGTTTTAAACACTCTAATTTTTTCAAAGTAACAGTCCTGATTTCCCACGACACCAAATTAATGACATCGTGGTTCGTCAGAAGGGAGAAACCAATAATACTAGTACGTACAAAGTACGACCGACATATTAGTCCCGAAATTCAACTACGAGCTTTTTAACTGCAACAACTTTAATATACGCTATTGGAGCTGGAATTACCGCGGCTGCTGGCACCAGACTTGCCCTCAA
+
DDDDDIIIIIIIIIIIIIIIIHIHHIIIIIIIIIIIHIIIIIIIIIIIIIIIIGIIIIIIIIHIIIIIIIIIIIIIIIIIIIIIFHFHHHIIIIHIIIIIIIHIIIIIIHHIIIHIHIIIIIHIIHEIHIIIIHHHHHIIIIHIIIIHHIHHHIIIIIIHIIIIIIIIIIHHIIIGIIIIIIIHHIIHHIIIIIIIIIIIIIIIIIIIIIIIHIHIIIIIIIIIIIIIIIIIIIIIIIIIHHIIIIIIIHHIIIIIIIIHIIIIIHIIIIIIIIIIIIIIIHHHHHIIIIIIIIIHIIIIIIIIIIIIIIIIIIIIIIIHIIIIHIIIIIIIGIIIIIDDDDD
@HISEQ:969:HM2KJBCX2:2:1101:2509:25297 2:N:0:ACTATGCA
CGTATAAATGCGCCCAACTATCCCTATTAATCATTGCTCACAAATCCAAAAACCAACAAAATACGATAAACGAGCCCTAACTTATTATTCCATGCTAATGTATTCATAACTAACCGCCTGCTTTAAACACTCTAATTTTTTCAAAGTAAAGGTCCTGGATTGCGAACCCAACCCAGCAAAGGGCAGGAACGTTCTCCAGGAAGATGGTAAGCGCGCATCGGCACTCACACACGAAACCGTGGCGGGCCAAGCGCACTATACCAGAAATCCAACTACGAGCTTTTTAACTGCAACAACTTTAATATACGCTATTGGAGCTGGAATTACCGCGGCTGCTGGCACCAGACTTGCCCTCCAA
+
DDDDDIIIIIIIIIIHIIIIIIIIIIIIIIIHIIIIHHHIHIIIIIIIIIIIHHIIIIIIIIEHIIIHIIIIHIIIHHIIIIIIIIIIIIIIIIGHIIHIIFHIHIIIIIIIIIIGIIIIIIIIHHHHHIHIIIIHIHIIIGIIHIIIHIIIIIIIIIIIIIIIIIIIIHHIIIIIIHHIIIHIIIIIHHIIIIIIIIIIIIIIIIIIIHIIIIIIIHHIIHIHIIIIIIIIIIIIIIIIIIIIIIIIIIIIIIIIIIIIIIIHIIHIIIIIIIHIIIHIIIIIIIIIIIIIIHIIIIIIIIIIIIIIIIIIIIIIIIIIIIIIIIIIIIIIIIIIIIIIIIHIIIIIIIIIIDDDDD
@HISEQ:969:HM2KJBCX2:2:1101:2649:25709 2:N:0:ACTATGCA
CGTATAAATGCGCCCAACTATCCCTATTAATCATTACGTCAATCCTAGAAACCAACAAAATAGGATCGAACGTCCTATTTCATTATTCCATGCTAATGTATTCAAGCGTTAGCTTGCTTTAAACACTCTAATTTTTTCAAAGTAACAGTCCAAATTCCCCAAAACACCAAATTAATGGCATTAAGGTTCATCAGGAAGGAGGAATCAGTGAGACCAGTACATACCAGAGGCATGACCAACCTACTAACCCCGAAATTCAACTACGAGCTTTTTAACTGCAACAACTTTAATATACGCTATTGGAGCTGGAATTACCGCGGCTGCTGGCACCAGACTTGCCCTCCAA
+
DDD?DHHHIIH=GHIIIIIIIGIIHIIIIIIGHIIIHHHIIHHIIHHIHIIGHIGIIHIIIIHHHHHIIIGHIHIIIIIIHHHIGHIHHHIIGIIHIIIHIIHHIDHIGEHHHHGEGHHHHIHHHHFGF?EHHIHEEHHIHIHEHEHHEGIHGHHHIHCEHHHHGEGIHIHIIIHIHIGIHIIIIHHIIIIIHHHIIHIHHIIIHIIIHHHIIIIIIIIIIIIIIIIIIIGIIGIIHHEIIIHGEHHHHIIIIIIHEEHGHGHHHGEHIIIIIIIIIIHIIIHIIIGIIIHFHIIIIIIIIIIIIIIHHIIIHHIHIIIIIIIIIIIIHIIHIHIIIIIIIDDDDD
@HISEQ:969:HM2KJBCX2:2:1101:18162:26578 2:N:0:ACTATGCA
CGTATAAATGCGCCCAACTATCCCTATTAATCATTACGGTGATCCTAGAAACCAACAAAATAGAATCATGCCGTCCTATTTTATTATTCCATGCTAATGTATTCAAGCAAAATGCCTGCTTTAAACACTCTAATTTTTTCAAAGTAAAGGTCCTGGTTCCCCGCGACACCCAATTAAGGGCATCGCGGTTCTCCAGAAGGTGAGAAATTGACTACACCAGTTCATACCCCTTAAGGCACGACCGATGTGTCAATCCCGAAATTCAACTACGAGCTTTTTAACTGCAACAACTTTAATATACGCTATTGGAGCTGGAATTACCGCGGCTGCTGGCACCAGACTTGCCCTCCAA
+
DDDDDIIIIIIHIIIIIIIIIIIIIIIIIIIIIIIIIIIIIIIIIIIIIIIIIIIIIIIIIHIIIIIIIHIIIIIIIIIIIIIIIIIIHIIIIIIIIHIIIHHIIIIIIIIIIHIIIIIIIIIIIIHIIIIIIIHIIIIIIHIIIIIIIIIIIIIIIHIIIIIHIIIIIIIIIIIIIIIIIIIIIIIIHIIIIIIIIIIIIIIIIIIIIIIIIIIIIIIIII@IIIIIIIIIIIIIIIIIIIIIIIIIIIIIIIIIIIIIIIIIIIIIIIIIIIIIIIIIIIIIIIIIIIIIIIIIIIIIIIIIIIIIIIIIIIIIIIIIIIIIIIIIIIIIIIIIIIIIIIIIIIIDDDDD
@HISEQ:969:HM2KJBCX2:2:1101:10075:26499 2:N:0:ACTATGCA
CGTATAAATGCGCCCAACTATCCCTATTAATCATTACGGTGATCCTAGAAACCAACGAAATAGAATCAGTCCGTCCTATTTCATTATTCCATGCTAATGTATTCAGACGTTAGCCTGCTTTAAACACTCTAATTTTTTCAAAGTAACAGTCCTGATTTCCAATCACACCAAATTAATGACATGAAAGTTCCTCAGAAGGTAGAGATTTATCTCACCAGTACAGACAATTAAGCCTGACCAATGGGTAAACCCCGAAGTTCAACTACGAGCTTTTTAACTGCAACAACTTTAATATACGCTATTGGAGCTGGAATTACCGCGGCTGCTGGCACCAGACTTGCCCTCCAA
+
DDDDDIIIHGHIIIHIIIHIIIIIIIIIIIIIIHHHIIHIIGEHHIIIIIIIHHIIIHIIIIHEHIIIIIIIIIIIHIHCCHIIIIIIIHHIIIIHIHIIIHHIIHHIIIIIIIIIIIIIIIIIIIHIIIIIIIIIIIIGHHIIIHHHFIIHIIIIIIIIIIIIHIIIIIIIIIIIIIIIHHIHIIHGHGHGIIIIHIHHIHHIIHHIHIIHIIIIIIIIHIIHIIHHIHIHIIIHHIIIIIHFHHEEHHDGEHIHIIIIHIIHHIHHEE1IIIIIIIHIIIIHHHHHHIIIIIIIHIIIIHHHGHHEIIIHIIIIIHIIIIIIIIIIIIIIHHHGHEHIIIIDDDD@
@HISEQ:969:HM2KJBCX2:2:1101:7583:26838 2:N:0:ACTATGCA
CGTATAAATGCGCCCAACTATCCCTATTAATCATTACGGTGGTCCTAGACCAACAAAATAGAACCAACGTCCTATTCTATTATTCCATGCTAATCTATTCAAGCAAAAGCCCGCTTTAAACACTCTAATTTTTTCAAGGTAATGGTCCTGGTTCCCCGACACACCCAATAAAGGGCATACCGGCTCACCAGAAGGATAGACCCGACAGCAGAACAGTACTCGCCAGAGACGGACCGTCCGGTCAGGCCTAAAATTCAACTACGAGCTTTTTAACTGCAACAACTTTAATATACGCTATTGGAGCTGGAATTACCGCGGCTGCTGGCACCAGACTTGCCCTCCAA
+
DDDDDIIIIHHDHIIIIIIHIIIGHHIIGIIIIHHIIIHHHHHIIIIIIIIIIIIEHHIIIGIHHIIHIIIIHHFHGIHIIHIIEHHH1CGHHEFHIIHIHD?HHIIIHEHHHIHHHHHFGEHHHHHHEIHHHHHFHHFEFHHIIIE?GHHEEHEGHFIIIHIIIHIGHF?IGIIHGHHIGI;IHHHHHIHHIIHIIIIIHHEIIIIIIIHHCHFIHHHIIHIIIGHIHIIIIIIIIIIIIHHIIIIIIIIHIIIIIIHIHIIIIIIIIIIIIIIIIIIIIHHHIIIIHGHHHHHHDFFIIIIIIIIIIHIIIIIIIIIIIIIIHIIIIIIIIIIIIIIDDDDD
@HISEQ:969:HM2KJBCX2:2:1101:14870:27478 2:N:0:ACTATGCA
CGTATAAATGCGCCCAACTATCCCTATTAATCATTACGGTGGTCCTAGAAACCAACAAAATAGAACCACAACGTCCTATTCTATTATTCCATGCTAATCTATTCAAGCAATAGCCCGCTTTAAACACTCTAATTTTTTCAAGGTAATGGTCCTGGCTCCCCAACACACCCAATTAAGGACATGCTGGTTCACCAGAAGGAAGACCCGACAACAAGACAGTACTCGCCAAAGACGGACCGCCCGGCCAGGCCTAAAATTCAACTACGAGCTTTTTAACTGCAACAACTTTAATATACGCTATTGGAGCTGGAATTACCGCGGCTGCTGGCACCAGACTTGCCCTCCAA
+
DDDDDIIIIHIHHIIIIIIIIIIIIIIIIIIIIIIIIGIIIIIIIIIIIIIIIIIIIIIIIIIIIIHIIIIIIHHIIIIIIIIIIIIIIIHIHHIIIIIIIHHHHIIIIIIIIIIIIIIIIIHIIIIIIIIIIIIIIIIIIIIIIIIHIIIHIIIIIIHHIIIIIIIIIIIHHHIIIIIIIIHIIIIIIIIIHIIIIIIIIIFIIIIIIIIIIHIIIGIIIIHIIIIIIIIHIIIIIIIIIIIIIHIIIIIIIIIIIIIIIIIIIIIHIIIIIIIIIHIIIIIIIIIIIIIIIIIIIIHIIIIIIIIIIIIIIIIIIIIIIIIIIIIIIIIIIIHIIIIIIIDDDDD
@HISEQ:969:HM2KJBCX2:2:1101:15143:27833 2:N:0:ACTATGCA
CGTATAAATGCGCCCAACTATCCCTATTAATCATTACGTCAATCCTAGAAACCAACAAAATAGGATCGAACGTCCTATTTCATTATTCCATGCTAATGTATTCAAGCGTTAGCCTGCTTTAAACACTCTAATTTTTTCAAAGTAACAGTCCTGTTTCCCTGCAACACCAAATTAATGGCATTACAGTTCTTCAGAAAGGAGGAATCAGCGAAGCCAGTGCATACCAGTGGCACGACCAACCTGCTGACCCCGAAATTCAACTACGAGCTTTTTAACTGCAACAACTTTAATATACGCTATTGGAGCTGGAATTACCGCGGCTGCTGGCACCAGACTTGCCCTCCAA
+
@BDD@GHHH?GH=CDHHCHHEHHGHHHIIGH?@HHHIHIIIHIHHIIIIHHHHHIIHIIIIEHGHHHFHIHHIIIIGIIIG?@CHHHHE??GHIHIIHIIICHCHHHCHHIECFHHHFHIIIHHHHIIIH@EIHHIB?EIIHFHFCHCHCHIHGHIHHHHHHIIIIHHHHCHHIIHIIIHIHIII:HHHHCIIHHIIHCHIHHHEIHHIIIIIGIIIIHIHHIFIIIIHIHE?HGCHEHEHHHE@/DHHDFIIHIHHCHECHCHIIIIIIIHIHGHHIIIIHHIIHHHIHGIIIIIIIIIHIIHHGIHHIIIHIGIIIIIIHEHH@G@IIIIHHHCHDHHED@@BA
@HISEQ:969:HM2KJBCX2:2:1101:19410:27645 2:N:0:ACTATGCA
CGTATAAATGCGCCCAACTATCCCTATTAATCATTACGGTGGTCCTTGAACCAACAAAATAGAACCACAACGTCCTATTCTATTATTCCATGCTAATCTATTCAAGCAAAAGCCTGCTTTAAACACTCTAATTTTTTCAAGGTAATGGTCCTGGCTCCCCGGCACGCCCAATTAAGAACATACCGATTCACCAGAAAGATAGACCCGACGACAGAACAGTACTCGCCAGAGACAGACCGTCCGGCCAGGCCTAAAATTCAACTACGAGCTTTTTAACTGCAACAACTTTAATATACGCTATTGGAGCTGGAATTACCGCGGCTGCTGGCACCAGACTTGCCCTCCAA
+
DDDDDHIIIHIDHHIIIHIIIIHHHIIIHIIIIIHIIIIIIIIIIHIHHHIIIIIIIFHIEGHIFHHHIIIIIIIHIIIIIHIIIHHIIHHHIHIHIHHIIFIIHEHHIGIHIIHEIIIIIHHIIIIIIHIHHIIHIHIIIHHIIIIIIIIIHHIIIIIHHIGIIIIIIIIIHIIHHHIIIHIIIHIIHHIIIIIIHIIHHCHIIHHCIIIIIIIIIHHHHHDIIHIIIIIHIIHHIIHHIIIHGHIHIIIIIIIIHHIIHIHHHHIIIIIIIIIIIIIIIIIIIIIHIIIIIIIIIIHHGGIIIIIHHIIIIIIIHHIIHIIIIIIIIIIIIIIIIIIIIIDDDDD
@HISEQ:969:HM2KJBCX2:2:1101:15268:28937 2:N:0:ACTATGCA
CGTATAAATGCGCCCAACTATCCCTATTAATCATTACATCGATCCTAGAAACCAACAAAATAGAATCGGATGTCCTATTTCATTATTCCATGCTAATGTATTCAAGCGTGAGCCTGCTTTAAACACTCTAATTTTTTCAAGGTAACAGTCCTAATTCCCCGTGACACCAAATTAATGGCATTACGGTTCTTTAGAAGGTGAGAAATCAATAATATCAGTACATACCAACGGCATGACCGATACATTGATCCCGAAATTCAACTACGAGCTTTTTAACTGCAACAACTTTAATATACGCTATTGGAGCTGGAATTACCGCGGCTGCTGGCACCAGACTTGCCCTCCAA
+
DDDDDIIIIHIIIHIIIIIIIIHHHIIIIIHIIGIHIIIIIIIIHHIHIIIE@EHIGHHIIIEHIIIHHIHHHHHIIHIIIIIIE@FHHHHIIIIIIIIIIIIIIIIIIHIIIHHHIGHIIIIGIHIHIIIIIIHHHIIIHHIHIIIIHHHIHIIIIIHIHIIIHHGIIIIIHIIIIIIIIIIIIIIIIIIIIIIIIIIIIIIIIIIIIIIHGIHIIIHIIIIIIIHHII?II==IIIIIIIHHHIIIHIIHIIIIIIIIIIIIIIIIIIIIIIIIIIIIIIIIIIIIIIIIIIIIIIIIIIIIIIIIIIIIIIIIIIIIIIIIIIIIIIIIIIIIIIIIIIDDDDD
@HISEQ:969:HM2KJBCX2:2:1101:19803:28740 2:N:0:ACTATGCA
CGTATAAATGCGCCCAACTATCCCTATTAATCATTACGGTGGTCCTAGAAACCAACAAAATAGAACCACAACGTCCTATTCTATTATTCCATGCTAATCTATTCAAGCAATAGCCCGCTTTAAACACTCTAATTTTTTCAAGGTAATGGTCCTGGCTCCCCAACACACCCAATTAAGGACATACTGGTTCACCAGAAGGAAGACCCGACAACAGGACAGTACTCGCCAAAGACGGACCGCCCGGCCAAGTCTAAAATTCAACTACGAGCTTTTTAACTGCAACAACTTTAATATACGCTATTGGAGCTGGAATTACCGCGGCTGCTGGCACCAGACTTGCCCTCCAA
+
DDDDDIIIIIIIHIIIIIIIIIIIIIIIIIIIHIIIIIIIIIIIIIIIIHIHIIIIIIIIIIIIIIIIHIIIIIIIIIIIGHHGHIHFIIHIIIIIIIHHHGHHIIIIIIIIIIIHIIHIIIIIIIIIHIIIIHIIIIIIIIHIIIIIHIIIIIIIHIIIIIIIIHFIIIIIIIIIIIIIIIIIIIHIIIIIIIIIIIHIEHHIIIIIIIIIIIIIIIIIIIIIIIIIIIIIIIIIIIIIIIIIIHIHIIIIIIIIHIIIIIIHHIHHIIIIIIIIIIIIIIIIIIIIIIIIIIIIIIHHGFIIIIIIIIIIIIIIIIIIIIIIIIIIIIIIIIIIIIIIIIDDDDD
@HISEQ:969:HM2KJBCX2:2:1101:14701:28870 2:N:0:ACTATGCA
CGTATAAATGCGCCCAACTATCCCTATTAATCATTACATCGATCCTAGAAACCAACAAAATAGAATCGGATGTCCTATTTCATTATTCCATGCTAATGTATTCAAGCGTGAGCCTGCTTTAAACACTCTAATTTTTTCAAGGTAACAGTCCTAATTCCCCGTGACACCAAATTAATGGCATTACGGTTCTTTAGAAGGTGAGAAATCAATAATATCAGTACATACCAACGGCATGACCGAAACATTGATCCCGAAATTCAACTACGAGCTTTTTAACTGCAACAACTTTAATATACGCTATTGGAGCTGGAATTACCGCGGCTGCTGGCACCAGACTTGCCCTCCAA
+
BADDDIIHIFHHIIIHHIIHHI?HHIIIIGIIIIIIIHIHIGIIIIIIIHIHIEHICEHEHGEEHIIIIIFHHIIIIHIHEHIIIII1FEHHICGCFIHEGDHIHHGHIIEHHIIIIHEHHHFHIGHFHHHI<HHE?HHICHHEHHHHIHHHIHHIIHHFHHHFHEHHEHFEHHEHGHGEDEHDIIIHEIGIFHEHHHEHHHIGIHHHHIHEFEEHHHGCHEFHHHHHIHGIIIIHIHHHHHHHFGHHCH?EHG@FCIIIIHECD1HGGFHHFHHFHHIIHEHGCG?HHECH@IIIIIIHHHHIIIIIIIHHCIIHHCDHHGCHHIHHFCHFF?HIHHHDEH@D<@@
@HISEQ:969:HM2KJBCX2:2:1101:17722:28551 2:N:0:ACTATGCA
CGTATAAATGCGCCCAACTATCCCTATTAATCATTACGGGCTCTCCTAGAAACCAACAAAATAGGAGCGCCGTCCTATTCCATTATTCCATGCTAATGTATTCGAGCAAAGGCCTGCTTTGAACACTCTAATTTTTTCAAAGTAAAAGTCCTGCTTCCCAAACCACGCCCAATAAAGGGCATGGCGTTCCGCAGAAGGAAAGGCCCGGCGCAACCAGTGCACGCGGTGAGGCGGACCGGCCCGCCAGGCCCAAGGTTCAACTACGAGCTTTTTAACTGCAACAACTTTAATATACGCTATTGGAGCTGGAATTACCGCGGCTGCTGGCACCAGACTTGCCCTCCAA
+
DDDD@HIIIIICEHGIIIHIIIGHIIIIIIIIIIIIIIHIGHIIIIIIHIIHHHIIIIIIIIIIIIIIIDHHIIIIIIIIIIIHIIIIIIEHHGHGIIIIHHHHHHIIIIIIIIIIIIIIIIIIIIIIIIIHHIIHHIIIIIIIHIHIHHIIIIIIIIIHHIIIIIIHIIIIIIHHIHHHIIIIIIIIHIIIIIIHHHHHHHGIIIIIIIHIIIIIIGIIIHIIIIIIIIIIIIIHHIHIIIIIHIIIIIIIIIIIIIIIIIHIIIIIHGIIHIIHIIIIIHIIIIIIIIIIHGIIHIIIIIIIIIIIIIIIIIIIHIIHIHFIIIHIIGIIIHHHEIIIHDDDDB
@HISEQ:969:HM2KJBCX2:2:1101:20785:29170 2:N:0:ACTATGCA
CGTATAAATGCGCCCAACTATCCCTATTAATCATTACGGTGATCCTAGAAACCAACGAAATAGAACCAAGCCGTCCTATTTCATTATTCCATGCTAATATATTCAGACGTTAGCCTGCTTTAAACACTCTAATTTTTTCAAAGTAATAGTCCTGATTTCCAATCACACCAAATAAATGGCATGAAAGTTCCTCAGAAGGTAGAGATTTATCTCACCAGTACAGACAATTAAGCCTGACCAATGGGTAAACCCCGAAGTTCAACTACGAGCTTTTTAACTGCAACAACTTTAATATACGCTATTGGAGCTGGAATTACCGCGGCTGCTGGCACCAGACTTGCCCTCCAA
+
DDDDDIIIIIIIIIIIIIIIIIIIIIIIIIGHIIIIIIGIIIIIIHIIIIIIIIIIIIIIIIIIHIHIIIIIIIHHIIIIIIHHHIIIIIIIIHIIHIIIIEHIIII@HHHHHGHHHHHHIIIIHHHHIIHHHHIIIIIIHEHIIIIIIIHHIHIIGHIIIIHIIIIHHHHHIHIIIIIIIIIIIIHIHHIHHHIIIIIIIIIHIIIIIIHIIIGIIIIIHGIHIIIIIIIIIIIIIIIHIIIHIHEIHGIHIIIIIIIIHIIIIIIIIIIIIIIIIIIIIIIIIIIIIIIIIIIIIIIIIIIIIIIIIIIIIIIIGIIIIIIIIIIIIIIIIIIIIIIIIIIDDDDD
@HISEQ:969:HM2KJBCX2:2:1101:18218:29856 2:N:0:ACTATGCA
CGTATAAATGCGCCCAACTATCCCTATTAATCATTACGGTGGTCCTAGACCAACAAAATAGAACCAACGTCCTATTCTATTATTCCATGCTAATCTATTCAAGCAAAAGCCCGCTTTAAACACTCTAATTTTTTCAAGGTAATGGTCCTGGTTCCCCGACACACCCAATAAAGGGCATACCGGCTCACCAGAAGGATAGACCCGACAACAGACAGTACTCGCCAGAGACGGACCGCCCGGTCAGGCCTAAAATTCAACTACGAGCTTTTTAACTGCAACAACTTTAATATACGCTATTGGAGCTGGAATTACCGCGGCTGCTGGCACCAGACTTGCCCTCCAA
+
DDDDDIIIIIIIIIIIIIIIIIIIIIIIIIIIHHIIIIIIIIIIIIIIIIIIIIIIIIHHHIIIIIIIIIIIIIIIIIIHIFHHIIIIIIIIIIIIIIIIIHHHIIHHIIIIIIHIIIIIEHIIIIHIIIIIIIIIIIIIHHHIIIIIIIHHGIIHHHHIHIIIIIIIIIIIIIIIIIIHIHHIIIIHIIIIIIIIIIIIIIIIIIIIIIIIIIIIIIIIIIIIIIIIIIIIIIIIIIIIIIIIIIHHHIIIIIIIIIIIIIIIIIIIIIIIIIIIIIIIIIIIHIIIIIIIIIHHCHIIIIIIIIIIIIIIIIIIIIIIIIIIIIIIIIIIIIIIIIDDDDD
@HISEQ:969:HM2KJBCX2:2:1101:3946:30739 2:N:0:ACTATGCA
CGTATAAATGCGCCCAACTATCCCTATTAATCATTACGGTGATCCTAGAAACCAACAAAATAGAACCATGCCGTCCTATTCTATTATTCCATGCTAATGTATTCGAGCAAAAATGCCTGCTTTAAACACTCTAATTTTTTCAAGGTAAAGGTCCTGGATCCGCAAGACACCCAATAAAGGACATCAAGTTTCTCCAGAAGGTGAGAAATCAACTGCAACAGTTCATACCCCTTAAGGCATGACCATCACGTCAATCCCGAAATTCAACTACGAGCTTTTTAACTGCAACAACTTTAATATACGCTATTGGAGCTGGAATTACCGCGGCTGCTGGCACCAGACTTGCCCTCCAA
+
DDDDDIIIIIIIIIIIIIIIIIIIIIIIIHIIIIIIIIIIIIIIIIIIIIIHIIIIIIIIIIHIIIIIIIIIIIHIIIHIIIGIIIIIHIIIIIIIIIGIIHHIIIIIIIIIIIIIIIIIIIIHIIIIIIIIIIIIIIIIIIIIIHIIIIIIIIIIIIIIIHIIIIIIIHHHIIIIIIIIIIIIIIIIIHHIIIIIIIIIIIIIIIIIIIIIIIIIIIIIIIIIIIIIIIIIIIIIIIIIIIIIIIIIIIIHIIIIIIIIIIIIIIIIIHIIIIIIIIIIIIIIIIIIIIIIIIIIIIIIIIIIIIIIIIIIIIIIIIIIIIIIIIIIIIIIIIIIIIIIIIIIIIIIDDDDD
@HISEQ:969:HM2KJBCX2:2:1101:4077:30701 2:N:0:ACTATGCA
CGTATAAATGCGCCCAACTATCCCTATTAATCATTACGTCAATCCTAGAAACCAACAAAATAGGATCGAACGTCCTATTTCATTATTCCATGCTAATGTATTCAAGCGTTAGCTTGCTTTAAACACTCTAATTTTTTCAAAGTAACAGTCCAAATTCCCCAAAACACCAAATTAATGGCATTAAGGTTCATCAGGAAGGAGGAATCAGTGAGACCAGTACATACCAGAGGCATGACCAACCTACTAACTCCGAAATTCAACTACGAGCTTTTTAACTGCAACAACTTTAATATACGCTATTGGAGCTGGAATTACCGCGGCTGCTGGCACCAGACTTGCCCTCCAA
+
DDDDDIIIIIIIIIIIIIIIIIGIIHIIIIIIIIIIIIIIHIIIIHIIIIIIIIIIFIIIIHHIIIIIIIIIHIIIIIIIIIIIIIIIEHIIHIIIIIIIHHIHIHHIIIIIHIIIIIIIIIIHIIIIIIIIIIIIIIIIIIIIIIIIIIIIIIIIIIIIIIIIHIIIHIIHIIIIIIHIIIIIIIIHIIIIIIIIIIIIIIHHHIIIIIIIIIIIIIIIIIIIIIHIHIIIIIIIIIHIIIIIGIHIIIIIIIIIHIIIIIIIIIIIIIIIIIIIIIIIIIIIIIHHIIIIIIIIIIIIIIIIIIIIIIIIIIIIIIIIIIIIIIIIIIIIIIIIIIIIIDDDDD
@HISEQ:969:HM2KJBCX2:2:1101:4384:31032 2:N:0:ACTATGCA
CGTATAAATGCGCCCAACTATCCCTATTAATCATTACGGTGATCCTAGAAACCAACAAAATAGAACCATGCCGTCCTATTCTATTATTCCATGCTAATGTATTCGAGCAAAAATGCCTGCTTTAAACACTCTAATTTTTTCAAGGTAAAGGTCCTGGATCCGCAAGACACCCAATTAAGGACATCAAGTTTCTCCAGAAGGTGAGAAATCAACAGCGACAGTTCATACCCCTTAAGGCATGACCATCACGTCAATCCCGAAATTCAACTACGAGCTTTTTAACTGCAACAACTTTAATATACGCTATTGGAGCTGGAATTACCGCGGCTGCTGGCACCAGACTTGCCCTCCAA
+
DDDDDIIIIHIIIIIIIII?GHHIIIIIIIIIIIIIIIIIIIIIIIIIIIIIIIIIIIHIIIHIIIIHIIHIHIIIIIIIIIIIIIIIIIIIHHIIIIIIHHHIIIICIIIIHIIHHIIIHIIIIIIIIIIIIIIHIIIIIIIIIIIIIIIIIIIIIIIIIIIIIIIIIIIIIIIIIIIIIIIIIIIIIHGHHIIIIIIIIIIIIIIIIIIIIIIIIIIIIIIIIIIIIIIIIIIIIIIIIIIIIIIIIIIHIIIIHIIIIIIIIIIIIHIIIIIIIIIIIIIIIIIIIIIIIIIIIIIIIIIIIIIIIIIIIIIIIIIIIIIIIIIIIIIIIIIIIIIIIIIIIIIIDDDDD
@HISEQ:969:HM2KJBCX2:2:1101:19134:31115 2:N:0:ACTATGCA
CGTATAAATGCGCCCAACTATCCCTATTAATCATTACGTCGATCCTAGAAACCAACAAAATAGAATCAAACGTCCTATTTCATTATTCCATGCTAATGTATTCAAGCGCGAGCTTGCTTTAAACACTCTAATTTTTTCAAAGTAACAGTCCTGATTTCCCGCGACACCAAATTAATGACATCGTGGTTCGTCAGAAGGGAGAAACCAATAATGCTAGTACGTACAAAGTACGACCGACATATTAGTCCCGAAATTCAACTACGAGCTTTTTAACTGCAACAACTTTAATATACGCTATTGGAGCTGGAATTACCGCGGCTGCTGGCACCAGACTTGCCCTCCAA
+
DDDDDIIIIIIIIIIIIIIIIIIIIIIIIIIIIIIIIIIIIIIIIIIIIIIIIIIIIIIIIIHIIIIIHIIIIIIIIIIICHIIIIIIIIIIIIIIIIIIIIIIIIIIIIIIIIIIIIIIIHIHIIIIIIIIIIIIIIIIIIIIIIIIIIHIIIIIIIIHIIIIIIIIIIIIIIIIIIIIIIIIIIIIIIIIIIIIIIIIIIIIIIIIIIIIIIIIIIIIIIIIIIIIIIIIIIIIIIIIIIHIIIIIIIIIIIIIIIIIIIIIIIIIIIIIIIIIIIIIIIIIIIIIIIIIIIIIIIIIIIIIIIIIIIIIIIIIIIIIIIIIIIIIIIIIIIIIIIIDDDDD
@HISEQ:969:HM2KJBCX2:2:1101:17047:31306 2:N:0:ACTATGCA
CGTATAAATGCGCCCAACTATCCCTATTAATCATTACGGCGGTCCTAGAAACCAACAAAATAGAACCGCACGTCCTATTCTATTATTCCATGCTAACGTATTCGAGCAAATGCCTGCTTTGAACACTCTAATTTTTTCAAAGTAAAAGTCCTGGTCCCCAACACGCCCAGTGAAGGGCATGCGGTTCTCCAGAAGAAAAGGCCCGGCCGGACAAGTGCACGCGGTGAGGCGGACCTGCCAGCCAGGCCAAAGGTTCAACTACGAGCTTTTTAACTGCAACAACTTTAATATACGCTATTGGAGCTGGAATTACCGCGGCTGCTGGCACCAGACTTGCCCTCCAA
+
DDDDDIIIIIIIIHIIIIHIHIHIIIIHIIHIIIIIIHHIIIIIIIHIEHHIHHIIIIIHIIHHIIIHHIHIGHHIIHFHIIHHHIIIIIIIIIIIIIIIHIIIIIIIIIIIIIIIGHIIGIIIIIIIIIIIHIIIIIIIHIIIIIIIIIIHIIIIIIIIIIIIIHHIIIHIGIIIIIIIIIIIIIHIIIIIIIIIIIHIIIHIIIIIIIIIIIIIIIIIIIIIIIIIIIIIIHIIIIIIIIIIIIIIIIIIIIIIIIIIIIIIIIIIIIIIIIIIIIIIIIIIIIIIIIIIIIIIIIIIIIIIIIIIIIIIIIIIIIIIIIIIIIIIIIIIIIIIIIIDDDDD
@HISEQ:969:HM2KJBCX2:2:1101:8894:32146 2:N:0:ACTATGCA
CGTATAAATGCGCCCAACTATCCCTATTAATCATTACTTTATTTCTAAAACCAACAAAATAGAAACAAAGTCCTATTCCGTTATTCCATGCTAATCTATTCAGGCATAAGCCTGTTTTAAACACTCTAATTTTTTCAAAGTAACAGTTATGGTTCCCTAGCGCACTCAATAAAGAGCACACTAGTTTGCCATAAGGTAAAAGAACCAACCAAAAAGCAGTATCAACCTTGCGGCTGAACCACTTGGTCAGTTCAAAAATTCAACTACGAGCTTTTTAACTGCAACAACTTGAATATACGCTATTGGAGCTGGAATTACCGCGGCTGCTGGCACCAGACTTGCCCTCCAA
+
DDDDDIHII?HIIIIIIIIHIIIIIIHIIIIIIIIHIIIIIIIIIIIIIIIHIHIIHIIIIIIIIIIIIIIIIIHIIHIIIHHIIHIEHIHFIHIGIIIIHHIHIIIIIIIIIIHIHIIIHHIIIIIIHHIIIIIIIIIIIIIIIIIIIIIIHHIIIIIIHHHIIHHIIIIIIIIIIIIIIIIIIIIIIIIIIIIIIIIIIIIIIIIIIIIIIIIIIIIIIIIIIIIIIIIIGIIIIIIGIIIIIIIHIIIIIIIIIIIIIIIIHHHIIIIIIIIIIIIIIIIIIIIIIIIIIIIIIIIIIIIIIIIIIIIIIIIIIIIIIHIIHIIIIIIIIIIIIIIIIIIIDDDDD
@HISEQ:969:HM2KJBCX2:2:1101:4794:31986 2:N:0:ACTATGCA
CGTATAAATGCGCCCAACTATCCCTATTAATCATTACGTCAATCCTAGAAACCAACAAAATAGGATCAAACGTCCTATTTCATTATTCCATGCTAATGTATTCAAGCGTTAGCCTGCTTTAAACACTCTAATTTTTTCAAAGTAACAGTCCTGTTTCCCTGCAACACCAAATTAATGACATTACAGTTCTTCAAGAAGGAGGAACCAGTAAAGCCAGTACATACCAGAGGCACGACCAACCTACTAATCCCGAAATTCAACTACGAGCTTTTTAACTGCAACAACTTTAATATACGCTATTGGAGCTGGAATTACCGCGGCTGCTGGCACCAGACTTGCCCTCCAA
+
DDDDDIIIIIIIIIIIIIIIIIIIIIIIIIIEHIIIIIIIIIIIIIHIIIIIIIIIIIIIIHIIIIIIHIIIIIIIIIIIIIIIHIIGIIIIHIIHIIHIIGIHIHIIIIIIIIIIIIIIIIIIIIIIIIIIIIHHHIIIFIIIIIIIIIIIIHIIIIIIIGIIIIIIIHIIIIIIIIIIIIIIIIIIHIIIIIIIHIIIIIIIIIIIIIIIIIHIIIIIIIIIIIIIIIIIIIIIIHGIIIHHFIHHHIIIIIIHIIIIIIHIIIIIIIIIIIIIIIIIIIIIIIIIIIIIIIIIIIIHHIIIIIIIIIIIIIIIIIIIIIIGIIIIIIIIIIIIIIIIIDDDDD
@HISEQ:969:HM2KJBCX2:2:1101:19572:32253 2:N:0:ACTATGCA
CGTATAAATGCGCCCAACTATCCCTATTAATCATTACGGTGATCCTAGAAACCAACAAAATAGAACCATGCCGTCCTATTCTATTATTCCATGCTAATGTATTCGAGCAAAATGCCTGCTTTAAACACTCTAATTTTTTCAAGGTAAAGGTCCTGGTTCCACATGACACCCAATTAAGGACATCATGCTTCTCCAGAAGGTGAGAAATCAACTGCGACAGTTCATACCCCTTAAGGCACGACCATCACGTCAATCCCGAAATTCAACTACGAGCTTTTTAACTGCAACAACTTTAATATACGCTATTGGAGCTGGAATTACCGCGGCTGCTGGCACCAGACTTGCCCTCCAA
+
DDDDDIIIIIIIIIIIIIIHIIIIIIIIIIIIIIIIIIIIIHIIIHIIIIIIIIIIIIIIIIIIIIIIIHIIIIIIIIHIIIIIIIIIIIHIHHIIIIIIIFHHIIHIIIIIIIIIIIHIIIIIIIHIIIIIHHHHIHIIIIIIIIIHHIIIIIHHIIIIIIIIHIIIHHHIHIIIIIIIIIIIIIIHHHIIIIIIIIIIHIIIIIIIIIIIIIIIIIIIIHIIIIIIIIIHIII<IIIIIIIIIIIIIIHHHIIIIIIIIIHIIIIHHIIHIIIIIIIIIIIIIIIIIIIIIIIIIIHHHIIIIIIIIIIIIIIIIIIIHIIIIIIIIIIIIIIIIIIIIIIIIIIDDDDD
@HISEQ:969:HM2KJBCX2:2:1101:8633:32184 2:N:0:ACTATGCA
CGTATAAATGCGCCCAACTATCCCTATTAATCATTACGGTGGTCCTAGACCAACAAAATAGAACCAACGTCCTATTCTATTATTCCATGCTAATCTATTCAAGCAAAAGCCCGCTTTAAACACTCTAATTTTTTCAAGGTAATGGTCCTGGTTCCCCGACACACCCAATAAAGGGCATACCGGCTCACCAGAAGGATAGACCCGACAACAGACAGTACTCGCCAGAGGCGGACCGCCCGGTCAGGCCTAAAATTCAACTACGAGCTTTTTAACTGCAACAACTTTAATATACGCTATTGGAGCTGGAATTACCGCGGCTGCTGGCACCAGACTTGC
+
BDDDDIIIICHHIIIIIIIIIFEHGHEHIIGHIIIIIHHHIHIHHHHEHIGHHHIIIIHHHHIIIIIHHIIIIIIIHIIIIIIII1EGGHIIIIIIIIHGIHGIIIIIHHIGIGHIHHHIHIIIIIIIIIIIIIIHIIIHIIIHHIIIIHHIIIHIHHHIIIIIGIIIIIIIIIIIFIIGHIIHHHHIIIHIIIIIIIHIIIHIIIIHIIIIIIIIIIIIIHHHIIIIIIIHGHDHHIIIIHIIIIHIIIIIIIIGIIIHIHHIIIIIIIIIIIIIIHIIIIIIIIIIIIHHHH@HFFIIHIIIHHIIIIIIIIIIHIIIIIIIIIIIIIIDDDDD
@HISEQ:969:HM2KJBCX2:2:1101:7501:33161 2:N:0:ACTATGCA
CGTATAAATGCGCCCAACTATCCCTATTAATCATGACTTCAGTCCACAAACACCAACAAAAAGAGGACCGGAGCCCACTATTATTATTCCATGCTAATGTATTCATAGCAAACACTGCCTGCTTTAAACACTCTAATTTTTTCAAAGTAAAAGATCTAGACTAACACTGCACCCATCCAATGAAGGAGAGAGCAGTGAGCTAGAAGGATGGCCTGGCCAAGCCGGCACTCACACACGAATCCGCATGCGGGCCTGCTGCACCACACCAGAAATCCAACTACGAGCTTTTTAACTGCAGCAACTTTAATATACGCTATTGGAGCTGGAATTACCGCGGCTGCTGGCACCAGACTTGCCCTCCAA
+
DDDDDIIIG1GHIIIIIIIIIIHIIIIIIIIIIIIIIIIIIIIIIHIIIIIIIIIIIIIIIIIGHHHHIDHIIIIIIIIIIIIIIHIIGIHIIHIIIIHIIHHIIIIIIIIIIIIIHIIHIIIHIHHHIIHIIIIIIIIIIIIIIIIIIIIIIIIIIIIIIHIIIICHIIIIIHIIHHIIIIIIIHIIIIIIIIHIIIIIIIIIIIIIIIIIIIIIIIIIHIIIIIIHIIIIIIIIIIHHHIIIIIIIIIIIIIIIIHIHIHHHIIIIIIIIIIIIIIIIIIIIIIIIIIIIHIIIIIHIIIIIIIIIIIIIIIIIIIIIIIIIIIIIIIIIIIIIIIIIIIIIIIIIIIIIIIIIIIDDDDD
@HISEQ:969:HM2KJBCX2:2:1101:20060:33451 2:N:0:ACTATGCA
CGTATAAATGCGCCCAACTATCCCTATTAATCATTACGGTGATCCTAGAAACCAACAAAATAGAACCATGCCGTCCTATTTTATTATTCCATGCTAATCTATTCAAGCACTAGCCTGCTTTAAGCACTCTAATTTTTTCAAGGTAATAGCTCTGCTTCCCCGGCGCACCAACTGAATGGCATACCGGTTATTCAGAAGGTAGGAACCCATCACCCCAGTACGGACCGTAAAGCCCGACCGACGGACAGACCCCGAAATTCAACTACGAGCTTTTTAACTGCAACAACTTTAATATACGCTATTGGAGCTGGAATTACCGCGGCTGCTGGCACCAGACTTGCCCTCCAA
+
DABDDIIIIIIHIIIIIIIIIIGIIHIIIIIIIIIIIIGIHHIHHHHHIIIGIIFHHHHI1FHFCHIHIIGHD@HHIIHIHIHIIIHIGHIHHCHHEHIIEDF?EHHFHIIIHHIIIIIHIIIIHHFHHIIIIHHHHIIHHHHIHHGHHHGHFHHHCFGIHEDHHHHHHIHGHHHHHIIIIHHIIIIHIIIIHHGD0CHIHGIHIIHHHFHEHIIIGIIIIIIIHIIIIHIIHHIHCH?IIIHHECD<IIIIIIIIHIIIHHEECHHIIGHIIIIIIIIIIHHHEHIHIIHHHHIIGIHIIIIIIIIIIIIIIIIIIIIIIIIIIIIIIIIHIIIIIIIIIIIDDDDA
@HISEQ:969:HM2KJBCX2:2:1101:4591:34900 2:N:0:ACTATGCA
CGTATAAATGCGCCCAACTATCCCTATTAATCATTACATCGATCCTAGAAACCAACAAAATAGAATCGGATGTCCTATTTCATTATTCCATGCTAATGTATTCAAGCGTGAGCCTGCTTTAAACACTCTAATTTTTTCAAGGTAACAGTCCTAATTCCCCGTGACACCAAATTAATGGCATTACGGTTCTTTAGAAGGTGAGAAATCAATAATATCAGTACATACCAACGGCATGACCGAAACATTGATCCCGAAATTCAACTACGAGCTTTTTAACTGCAACAACTTTAATATACGCTATTGGAGCTGGAATTACCGCGGCTGCTGGCACCAGACTTGCCCTCCAA
+
DDDA@FHHFEH00DFCGCEEHH1CC@EHH@GHHHIHIGII=EHE@FECEGHFEGFECFG?FCD?1DH@CDE?<<FECCHIIIEG1<FHIIIECHHEEHHEHHGHHHHCHGGHFCGAAFHI@EBHGCHGEHFHHEGGHGF1FFHHHGHHGIHHIHHHHHEGGGDC<<GGHHHEHEGCHHGHHGHIIHGHHGEHHHIH5GHIHHGFCGHHHEEHH?DF@GECHHHHIH@C?HHHEHIIHFHHHHHIHFHHH?CGEEHEHEGHIHHHECFIHIIHIHEFHFHIIHHHEEH@HHHIIIHHEHFFGC1HIIIHHGDEHHE?HHEFIIIIHIIIH@IHH@HHIIIIIIDDDBD
@HISEQ:969:HM2KJBCX2:2:1101:16033:34566 2:N:0:ACTATGCA
CGTATAAATGCGCCCAACTATCCCTATTAATCATTACGGGCTCTCCTAGAAACCAACAAAATAGGAGCGCCGTCCTATTCCATTATTCCATGCTAATGTATTCGAGCAAAGGCCTGCTTTGAACACTCTAATTTTTTCAAAGTAAAAGTCCTGCTTCCCAAACCACGCCCAATAAAGGGCATGGCATTCCGCAGAAGGAAAGGCCCGGCGCAACCAGTGCACGCGGTGAGGCGGACCGGCCCGCCAGGCCCAAGGTTCAACTACGAGCTTTTTAACTGCAACAACTTTAATATACGCTATTGGAGCTGGAATTACCGCGGCTGCTGGCACCAGACTTGCCCTCCAA
+
D@D@DEEECC?CGIIIIIIIIIIIIIIIIIIIIIIIIIIDEDCGHEECEHHFICHEHHIIFFEC<<1<//ECC/FG?CHEH1<FC1GCGCE@EC<CCFFC8<<CGEFFGHCHH@@1DHC@CE@HG@CHGCEHG@GHIEHIHEFF@@GEE@FD@FH?A0=FAAG?GC?GBEGCAHFH@FHHHHEGGH@ECDCHEHGEFIIIHEGCBFDHHFHHFHEGC@@HEHCGFF@EHHHHHIIIIIIIIIHEDHHHIIHGDCCIIIIIIIIIIIIIIIIIIIIIIIIHHIIIIIIIIIIIIHIIIIIIIIIIIIIIIIIIIIIIIIIIIIIIIIIIIIIIIIIIIIIIIDDDDD
@HISEQ:969:HM2KJBCX2:2:1101:13710:34912 2:N:0:ACTATGCA
CGTATAAATGCGCCCAACTATCCCTATTAATCATTACAGCGGTCCTAGAAACCAACAAAATAGAACCGATGTCCTATTCTATTATTCCATGCTAATGTATTCGAGCAAAGGCCTGCTTTGAACACTCTAATTTTTTCAAGGTAAAAGTCCTGGTTCCCCACGACACCCAGTAAAGGGCATCGGGTTTCCCAGAAGGAAAGACCCGACCGAATCCGTACGCTCGATTAGGAGGACAGATCAGCCAGGTCCAAGGTTCAACTACGAGCTTTTTAACGGCAACAACTTTAATATACGCTATTGGAGCTGGAATTACCGCGGCTGCTGGCACCAGACTTGCCCTCCAA
+
DDDDDIIGIIIIHIIIHIIIIIIIIIIIIIIIIIIGHIIIIIIIIGIHHIIIHHIIIHIIHGHIIIIIIIHHIIIIIIIIIIIIIIIHIHIGIIIIIIIHIIHHIIIIIIIIIIIIIIIHHGIIIIIIIIIIIIIIIIIIIIIIIIIIIIIIIHIIIIIIIIIIIIIIIIIIIIIHIIIIIIIIIIIHIIIIIIIIIIIHIIIIHIIIHIIIIIIIIIIIIIIIIIIIIIIIIIIIIIIIIIIIIIIIIIIIIIIIIIIIIIIIIIIIIIIIIIIIIIIIHIIIIIIIIIIHIIIIIIIIIIIIIIIIIIIIIIIIIIIIIIIIIIIIIIIIIIIIIIIDDDDD
@HISEQ:969:HM2KJBCX2:2:1101:11596:35304 2:N:0:ACTATGCA
CGTATAAATGCGCCCAACTATCCCTATTAATCATTACGGTGGTCCTAGAAACCAACAAAATAGAACCACAACGTCCTATTCTATTATTCCATGCTAATCTATTCAAGCAATAGCCCGCTTTAAACACTCTAATTTTTTCAAGGTAATGGTCCTGGCTCCCCAACACACCCAATAAAGGACATGCTGGCTCACCAGAAGGAAGACCCGACAGCAGACAGTACTCGCCAAAGACGGACCGCCCGGCCAGGCCTAAAATTCAACTACGAGCTTTTTAACTGCAACAACTTTAATATACGCTATTGGAGCTGGAATTACCGCGGCTGCTGGCACCAGACTTGCCCTCCAA
+
DDDDDIIIIIIIIIIIIIIIHIIIIIIIIIIIIIIIIHIIIIIIIIIIIIIIIIIIIIIIIIIIIIIIIIIGHHHIIIIIIIIIIIIIIIHGDHHHHIIIIIIIIIIIHIIIIIIIIIIIIHIIIIIIIIHHIIIIIIIIIIIIIIIIIIIIIIIIIIIIIIIIIIIIIIIIIIIIIIIIIIIIIIHHIHHIIIIIIIIIIIIIHIIIIIIIIIIHIIIHIIIIIIIHGHHIIIIIIIIIIIHIHIIIHIIIIIIIIIIIIHHIIHIIIIIIIHGIIIIIIIIIIIIIIIIIIIIIIIIIHIIIIIIIIGIIIIIIIIIIIIIIIIIIIIIIIIIIIIIIIDDDDD
@HISEQ:969:HM2KJBCX2:2:1101:12492:34891 2:N:0:ACTATGCA
CGTATAAATGCGCCCAACTATCCCTATAATCATTACGGTGATCCTAGAAACCAACGAAATAGAACCAATCCGTCCTATTTCATTATTCCATGCTAATGTATTCAGACGTTAGCCTGCTTTAAACACTCTAATTTTTTCAAAGTAACAGTCCTGATTTCCTATCACACCAACTAAATGGCATGAAAGTTCCTCAGAAGGTAGAGATTTATCTCACCAGTACAGACAATTAAGCCTGACCAATGGGTAAACCCCGAAGTTCAACTACGAGCTTTTTAACTGCAACAACTTTAATATACGCTATTGGAGCTGGAATTACCGCGGCTGCTGGCACCAGACTTGCCCTCCAA
+
DDDDDIIIIIIIIIIIIIIIIIIIIIIIIIIIIIIIIIIIIIIIIIIIIIIIIIIIIIIIIIIIIIIIIIIIHIIIIIIIIIIIIIIHHHGIIIIIIIIIIIIIIIIIIIIIIIIIHIIIIIIIIIIIIIIIIIIIIIIIIIIIIIIIIIIIIIIHIIIIIIIIIIIIIIIIIHHIIIIIIIIIIIIIIIIIIIIIIIIIIIIIIIIIIIIIIIIIIIIIIIIIIIIIIIIIIIIIIIIIIIIIHGIIIIIIIIIIIIIIIIIIIIIIIIIIIIIIIIIIIIIIIIIIIIIIIIIIIIIIIIIIIIIIIIIIIIIIHIIIIIIIIIIIIIIIIIIIIIIIIIDDDDD
@HISEQ:969:HM2KJBCX2:2:1101:16546:35627 2:N:0:ACTATGCA
CGTATAAATGCGCCCAACTATCCCTATTAATCATTACGGTGGTCCTAGACCAACAAAATAGAACCAACGTCCTATTCTATTATTCCATGCTAATCTATTCAAGCAAAAGCCCGCTTTAAACACTCTAATTTTTTCAAGGTAATGGTCCTGGTTCCCCGACACACCCAATAAAGGGCATACCGGCTCACCAGAAGGATAGACCCGACAACAGACAGTACTCGCCAGAGGCGGACCGCCCGGTCAGGCCTAAAATTCAACTACGAGCTTTTTAACTGCAACAACTTTAATATACGCTATTGGAGCTGGAATTACCGCGGCTGCTGGCACCAGACTTGCCCTCCAA
+
DDDDDIHIIHIHIIIIIIIIIIIIIIIIIIIIIIIIIIHIIHIIIIIIIIIIIIIIIIIIHIIIIIIIIIIIIIIIIIIIIIIIIIIGEHHHIIIHIIIIIHGIIIIIHIIIIIIIIIIGIIHHFHHHIIIIIIIIIIIIIHIHHIIIIIHHHIIIIIIIIIIIIIIIIIIIIIHIIIIIIIIIIIIIIIIIIIHIIIIHHHIIIIIIIIIIIIIIIIIIIIIIIIIHHIIIIIIIIIIIIHHIIIIIIIIIIHIHIIIIIHIIIIIIIIIIIIIIIIIIHIIHIIIIIIIIIHHHFFIIIIIIIIIIIIIIIIIIIIIIIIIIIIIIIIIIIIIIIIDDDDD
@HISEQ:969:HM2KJBCX2:2:1101:20624:36366 2:N:0:ACTATGCA
CGTATAAATGCGCCCAACTATCCCTATTAATCATTACGGTGATCCTAGAAACCAACAAAATAGAACCATGCCGTCCTATTCTATTATTCCATGCTAATGTATTCGAGCAAAAATGCCTGCTTTAAACACTCTAATTTTTTCAAGGTAAAGGTCCTGGATCCGCAAGACACCCAATTAAGGACATCAAGTTTCTCCAGAAGGTGAGAAATCAACAGCGACAGTTCATACCCCTTAAGGCACGACCATCACGTCAATCCCGAAATTCAACTACGAGCTTTTTAACTGCAACAACTTTAATATACGCTATTGGAGCCGGAATTACCGCGGCTGCTGGCACCAGACTTGCCCTCCAA
+
DDDCDIIIIHIGIIIIIIIIIIIIIIIIIIIIIIIIIIIIIIIIIIIIIIIIIIIIIIIIIIGIIIIGHIIIIIIHIIIIIIIHIIIIIGIIHIIIIIIIIFHHHIIIIIIIIIIIIIIHIIIIIHIIHIIIIIIIIHIIIIHHGHHHIIIHHHHHHHIIIIFIIHHHIIIHIIIHIIIIIIIIIIIIHIIIHIIIIIIIHGIIIHIHIIIHHHHIIIIIIHIIIIIIIIIIIIIIIIIIIIIIIIIIIIHHIIIIIIIIIIIIIIIIIIIIIIIIIIIIIIIIIIIIIIIIIIIIIIIIHIIIIIIIIIIIIIIIIIIIIIIIIIIIIIIIIIIIIIIIIIIIHIIIDDDDD
@HISEQ:969:HM2KJBCX2:2:1101:19463:37389 2:N:0:ACTATGCA
CGTATAAATGCGCCCAACTATCCCTATTAATCATTACATCGATCCTAGAAACCAACAAAATAGAATCGGATGTCCTATTTCATTATTCCATGCTAATGTATTCAAGCGTGAGCCTGCTTTAAACACTCTAATTTTTTCAAGGTAACAGTCCTAATTCCCCGTGACACCAAATTAATGGCATTACGGTTCTTTAGAAGGTGAGAAATCAATAATATCAGTACATACCAACGGCATGACCGAAACATTGATCCCGAAATTCAACTACGAGCTTTTTAACTGCAACAACTTTAATATACGCTATTGGAGCTGGAATTACCGCGGCTGCTGGCACCAGACTTGCCCTCCAA
+
DDDDDIIIIIIIIIIIIIIHIIIIIIIIIIIIIIIIIIIIIGIIIIIHHIIIIIIIIHIIIIIIIIIHIHGIHIIIIIIIHHHIIHIIHIIIIIIHHIIIIIHIIIHIIHHHIIIIIIIIIHIIHIIIIHGIHIIIIIIIIIIIIIIIHHIIIIIIHIHIHIIIIIHIIIIIIIIIIIIIIIIIIIIHHIIIIIIIIIIIIIIIIIIIIIIIIIIIIIIIIIIIIIIIIIIIIIHIIIIIIIIIIIIIIIGIIHIIIIIIIIIIIIHIIIIIIIIHIIIIIIIIIIIIIIIIIIIIIHIIHHIIIIIIIIIIIIIIIIIIIIIIIIIHIIIIIIIIIIIIIIDDDDD
@HISEQ:969:HM2KJBCX2:2:1101:4801:37626 2:N:0:ACTATGCA
CGTATAAATGCGCCCAACTATCCCTATTAATCATTACGTCAATCCTAGAAACCAACAAAATAGAACCATGCGTCCTATTTCATTATTCCATGCTAATGTATTCAGGCAATAGCCTGCTTTAAGCACTCTAATTTTTTCAAGGTAACAGTCCTGCTTCCCCAACGCACCAAATTAATGACATGCTGGTTATTCAGAAGGTAGGAATCCATCACGCCAGTACAGACCCAAAAGCCCGACCAACGGATAAACCCCGAAATTCAACTACGAGCTTTTTAACTGCAACAACTTTAATATACGCTATTGGAGCTGGAATTACCGCGGCTGCTGGCACCAGACTTGCCCTCCAA
+
DDDDDIIIIIIIIIIIIIIIIIIIIIIIIIIIHIIIIIIHHIIIHIIIIIIIEHIIIIIIIHHHIIIIIIIIIGIIIIIIIIHIIIIHIIIIIIIHHIIIIHHIHIIHIIIIHHIIIIIIIIIIIHIIIIIIIIIIIIIIIIIIIIIIIIIIHIIHHIIIIIIIIIHIIIIIIIIIIIIIIIIIIIIIHIIIIIIIIIIIIIIIIIIIIIIIIIIIIIIIIHHIHIIIIIIHIIIII?IIIIIIHEIIIIIIIIIIIIIIIIIIIIIIIIIIIIIIIIIIIIIIIIIIIIIIIIIIIIIIIIIIIIIIIIIIIIIIIIIIIIIIIIIIIIIIIIIIIIIIIIDDDDD
@HISEQ:969:HM2KJBCX2:2:1101:16083:38407 2:N:0:ACTATGCA
CGTATAAATGCGCCCAACTATCCCTATTAATCATTACATCGATCCTAGAAACCAACAAAATAGAATCGGATGTCCTATTTCATTATTCCATGCTAATGTATTCAAGCGTGAGCCTGCTTTAAACACTCTAATTTTTTCAAGGTAACAGTCCTAATTCCCCGTGACACCAAATTAATGGCATTACGGTTCTTTAGAAGGTGAGAAATCAATAATATCAGTACATACCAACGGCATGACCGAAACATTGATCCCGAAATTCAACTACGAGCTTTTTAACTGCAACAACTTTAATATACGCTATTGGAGCTGGAATTACCGCGGCTGCTGGCACCAGACTTGCCCTCCAA
+
DDDDDIIIIIHIIIIIIIIHIIFHHHIIIIIHHIIIIGIHIIIIIIIGFHHHIIIIIIHIIIIIIHIIIHHIIIIIIIIIIIIIHHIHIIIIIIIIIIIHIIIHIHIHIIIIIIIHHIIIIIIIHIIHIIHIIIIHIIIIIIIIIIIIIIIIIIHHIIHIIIIIIIIIIIIHHIHIIHIIIIIIIIIIIIIIIIIIIIHIHHIIIIIIIIIIIIIIIIIIHIHIIIIIIIIIIIIIHIIIIIHHHHIIIIIIIIIIHGIIIHHIIHIIIIHIIHIIIIIIIIIIIHEGIHIIIIIIIIHHGHHHIHIHIHIIIIIIIIIIIIIHIIIIIIGIIIIIIIIIIHDDDDD
@HISEQ:969:HM2KJBCX2:2:1101:12298:38684 2:N:0:ACTATGCA
CGTATAAATGCGCCCAACTATCCATATTAATCATTACGGTGGTCCTAGAAACCAACAAAATAGAACCACAACGTCCTATTCTATTATTCCATGCTAATCTATTCAAGCAATAGCCCGCTTTAAACACTCTAATTTTTTCAAGGTAATGGTCCTGGCTCCCCAACACACCCAATAAAGGACATACTGGTTCACCAGAAGGAAGACCCGACAGCAGACAGTACTCGCCAAAGACGGACCGCCCGGCCAGGCCTAAAATTCAACTACGAGCTTTTTAACTGCAACAACTTTAATATACGCTATTGGAGCTGGAATTACCGCGGCTGCTGGCACCAGACTTGCCCTCCAA
+
DDDDDIIIIIGIHIIIIIIIIIIIIIIIIIIIIIIIIIIIIIIIIIIIIIIIIIIIIGHIIIHIIHHIIIIHIIIHIIIHIIHIIHIFIHHIGHIIIIIIHHGIIIIIIIIIHIHHIIIHHIIIIIIHIIIGHHHIIIHIHIHHIGIHHHHIIIIIIIIIIIIIIIIIHGIHIHEHHIIIIIIIIHHHHIIIIIHIIIIIHIHIIHHIIIIIIIIIIIHIIIIHEIIIIIIIIIIIIIIIIGIIHHIIGIIIIIIIIIIHIHIIIIIIIIIHIIHIIIIIIIIIHIHIIIHIIIIIGIIHHIIIIIIIIIIIIIIIIIHIIIHIIIIIIIIIIIIIIIIIIDDDDD
@HISEQ:969:HM2KJBCX2:2:1101:1372:38366 2:N:0:ACTATGCA
CGTATAAATGCGCCCAACTATCCCTATTAATCATTACATCGATCCTAGAAACCAACAAAATAGAATCGGATGTCCTATTTCATTATTCCATGCTAATGTATTCAAGCGTGAGCCTGCTTTAAACACTCTAATTTTTTCAAGGTAACAGTCCTAATTCCCCGTGACACCAAATTAATGGCATTACGGTTCTTTAGAAGGTGAGAAATCAATAATATCAGTACATACCAACGGCATGACCGATACATTGATCCCGAAATTCAACTACGAGCTTTTTAACTGCAACAACTTTAATATACGCTATTGGAGCTGGAATTACCGCGGCTGCTGGCACCAGACTTGCCCTCCAA
+
DDDDDHIIIIIFHIIIGIIIHIIIIIIIIIIIIIIIIIHHIIIIIGHIIIIIIIIIIIIIIIHHHIHIIIGHIIIIIHIIHIIIIIIIIHHGHHIIHIIIHIHHIHIIIIIIIIIIIIIIIIIIIIIIIIHIIIIIIIIIHIIIIIIIIHIIIIIIEHIIIIIIIIIIIIIIIIIIIIIIIIIIIIHIIIIHIIIIIIIIIIIIIIIIIIIIIIIIIIIIIIIIIIIIIIIIIIIIIIIIIIIIHFIIIIIIIIIIIIIIIIIIIIIIIIIIIIIHIIIIIIIIIIHIIIIIIIIIIIIIIIIIIIIIIIIIIIIIIIIIIIIIIIIIIIIIIIIIIIIIIIDDDDD
@HISEQ:969:HM2KJBCX2:2:1101:4209:38852 2:N:0:ACTATGCA
CGTATAAATGCGCCCAACTATCCCTATTAATCATTACGGTGATCCTAGAAACCAACAAAATAGAACCATGCCGTCCTATTCTATTATTCCATGCTAATGTATTCGAGCAAAAATGCCTGCTTTAAACACTCTAATTTTTTCAAGGTAAAGGTCCTGGATCCGCAAGACACCCAATAAAGGACATCAAGTTTCTCCAGAAGGTGAGAAATCAACAGTAACAGTTCATACCCCTTAAGGCATGACCATCACGTCAATCCCGAAATTCAACTACGAGCTTTTTAACTGCAACAACTTTAATATACGCTATTGGAGCTGGAATTACCGCGGCTGCTGGCACCAGACTTGCCCTCCAA
+
DDDDDIIIIHIIIIIIIIIIIIIIIIIIIIIIIIIIIIIIIIIIII1DHIIIIHIIIIIIIIIIIIIIIFHHIHDHIIIIIIIIIHHIIIHIIIHIHIHHHGHIIIIIIIIIIIIHIIIHIIIIIIIIIIIIIIIIIIIHHIIIIIIIIIIIIIIHIIIIIIIIIIIIIIHIIIIIIIIIIIIIIIIIIIIIIHIIIIIIIIIIIIIIIIIIIIIIIIIIIIIIIIIIIIIIIIIIIIIIIIIIIIIIIIHHIIIIIIIIIIIIIIIIIIIIIIIIIIIIIIIIIIIIIIIIIIIIIIIIIIIIIIIIIIIIIIIIIIIIIIIIIIIIIIIIIIIIIIIIIIIIIIIIDDDDD
@HISEQ:969:HM2KJBCX2:2:1101:4351:39102 2:N:0:ACTATGCA
CGTATAAATGCGCCCAACTATCCCTATTAATCATTACGGTGATCCTAGAAACCAACAAAATAGAACCATGCCGTCCTATTCTATTATTCCATGCTAATGTATTCGAGCAAAAATGCCTGCTTTAAACACTCTAATTTTTTCAAGGTAAAGGTCCTGGATCCGCAAGACACCCAATTAAGGACATCAAGTTTCTCCAGAAGGTGAGAAATCAACAGCGACAGTTCATACCCCTTAAGGCATGACCATCACGTCAATCCCGAAATTCAACTACGAGCTTTTTAACTGCAACAACTTTAATATACGCTATTGGAGCTGGAATTACCGCGGCTGCTGGCACCAGACTTGCCCTCCAA
+
DDDDDIIIIHIIIIIIHIIIIIIIHHHIIIIIIHIIIHIIIIIIIIIIGIIHIHIIIIHHIIHHIIHEHCHIIIIIIIIHIIHHIHIHIEHHIIIHHIHHIGHIIIIIIIIIIIHHHIHIHIIIHIIIHHHHHIIIIIIIIIIIIIIHHHIIHHHHIIHIIHIIIGIIIIIHHHIHHEIIIHIIHIIHIHIHHHIIHHIIIHIIIIIIIIIIIIIIIIIIHHHIIIIIIIIIIIIIIIHEIIIHIHEIHHHEIIHHHIIIIIIIHGIHIIHIHIIIIIIHIHIIIIIIIHHIHHIIIIIIIIIIIIIHIIHHIIIIIIIIHHCHIIIIIIIIIIHIIIIIIIIIIIIIDDBDD
@HISEQ:969:HM2KJBCX2:2:1101:16619:39125 2:N:0:ACTATGCA
CGTATAAATGCGCCCAACTATCCCTATTAATCATTACGGTGATCCTAGAAACCAACAAAATAGAACCATGCCGTCCTATTCTATTATTCCATGCTAATGTATTCGAGCAAAAATGCCTGCTTTAAACACTCTAATTTTTTCAAGGTAAAGGTCCTGGATCCGCAAGACACCCAATAAAGGACATCAAGTTTCTCCAGAAGGTGAGAAATCAACTGCAACAGTTCATACCCCTTAAGGCATGACCATCACGTCAATCCCGAAATTCAACTACGAGCTTTTTAACTGCAACAACTTTAATATACGCTATTGGAGCTGGAATTACCGCGGCTGCTGGCACCAGACTTGCCCTCCAA
+
DDDDDHFHHIIHHCHHHIIHHHFHHIIIIIICGHHIHIIIIGIIIGHHIIHFGHIIGH@HHIEEE@GHHFHIH=C<CGHHCFHHICHHFFHHHIIIIH@HHG@HHGHEHIHIIIIIIIHIHHHGHHHHIIIHEHIIHIIHIIIHHHIIHHIHIIHIIIHIIHHIHIIIIIIIIIIIIIIIIIIIIIIHIIIHIIHIIIIIIIIHIIIIIIIIIGIGIIIIIIIIHIHIIHIIIIIIHIIIIHIIIIIIIIHHIIIIIIIHIIIIHHHGHHIHHIIIIIIIIIIIIIIIIIHHIIIIIIIIIIIIIHIIIIIIIIIIIIIIIIIIIIIIIHIIIIIIIIIIIIIIIIIIDDDDD
@HISEQ:969:HM2KJBCX2:2:1101:16485:39987 2:N:0:ACTATGCA
CGTATAAATGCGCCCAACTATCCCTATTAATCATTACGTTGATCCTAGAAACCAACAAAATAGGTTCGAACGTCCTATTTCATTATTCCATGCTAATGTATTCAAGCTAAAGCCTGCTTTAAACACTCTAATTTTTTCAAAGTAACAGTCCTAACTCCCCATAACACCAAATTAATGACATCATGGTTCGTCAGAAAGGAGAGACCAATGATACCAGTACGTACCGAAGGCACGACCGACATATTGATCCCGAAATTCAACTACGAGCTTTTTAACTGCAACAACTTTAATATACGCTATTGGAGCTGGAATTACCGCGGCTGCTGGCACCAGACTTGCCCTCCAA
+
DDDDDIIIIIIIIIIIIIIIIIIIIIIIIIIIIIIIIIIIIIIHHHIHIIIIIIIIIIIIIGHIIHIIIHIIIIIHIIIIHIHIIIICFHHHIHHHIIIIIHHHIIIIIIIIIIIIIIIIIIIIIIIIIIIIIIIIIIHHIIIIIIIIIIIIIIIIHHIIIIIIIIIHIIIIIIIIIIIIIIIIIHHIHHIIIIIIIIIIIIIIIIIIIIIIIIIIIIIIIIIIIIIIIIIIIIIIIIIIIIIIIIIIIIIIIIIHIIIIIIIIIIIIIIIIIIIIIIIIIIIIIIIIIIIIIIIIIIIIIIIIIIIIIIIIIIIIIIIIIIIIIIIIIIIIIIIIIIIIIDDDDD
@HISEQ:969:HM2KJBCX2:2:1101:6897:39394 2:N:0:ACTATGCA
CGTATAAATGCGCCCAACTATCCCTATTAATCATTACGGTGATCCTAGAAACCAACAAAATAGAACCATGCCGTCCTATTCTATTATTCCATGCTAATGTATTCGAGCAAAAATGCCTGCTTTAAACACTCTAATTTTTTCAAGGTAAAGGTCCTGGATCCGCAAGACACCCAATAAAGGACATCAAGTTTCTCCAGAAGGTGAGAAATCAACTGTAACAGTTCATACCCCTTAAGGCATGACCATCACGTCAATCCCGAAATTCAACTACGAGCTTTTTAACTGCAACAACTTTAATATACGCTATTGGAGCTGGAATTACCGCGGCTGCTGGCACCAGACTTGCCCTCCAA
+
DDDDDIIIIIIHIIIIIIIIIIIIIIIIIIIIIIIHIIIIIIIIIIIHIIIIIIIIIIGIHIGHIHIIGHIIIIIIIIIIIIIIIIIIHHHIIIIIIIIIIHHHHIIHHHHIIIIIIIIIIIIHIIIIIIIIHHIHIIIIIIIIIIIIIIIIIIIHIIIHIHGIHIHHIHIHIIIIIIIIIIIIIIIIHHHHHHIIIIIIIIIIIIIIIIHIIIIIHHIGIIIIIHIIIGIIIIIIIIIIIHIIIIIHIIIHHIIIIIIIIIIIIIIIHHHIIIIIIIIIIIIIIIIIIIIIHHIHIIIIIIIIHIIIIHIIIIIIIIIIIIIIIIIIIIIIIHF<IIIIIIIIIIIIDDDDD
@HISEQ:969:HM2KJBCX2:2:1101:13309:41425 2:N:0:ACTATGCA
CGTATAAATGCGCCCAACTATCCCTATTAATCATTACGGTGATTCAGAAACCAACAAAACAGGACCACCGTCCTATTCTATTATTCCATGCTAATGTATTCAGACGTAAGCCTGCTTTGAACACTCTAATTTTTTCAAGGTAAAGGTCCTGGTTTCCCACCACGCTAAATTAATAACATGACGGTTCTCCAGAAGGTAGGAATTCTACACGCTAGTACAGACTGGGTAGCCCGACCAACGGTAGAACCCCGAAATTCAACTACGAGCTTTTTAACTGCAACAACTTTAATATACGCTATTGGAGCTGGAATTACCGCGGCTGCTGGCACCAGACTTGCCCTCCAA
+
DDDDDIIIIIIIHHHIIIIIIIIIIIIIIIIIIIIIIIIIIIIIIIIIIIIHIIIIIIIIIIHHIIIIGIIFHHEHHIIHIIIIIHHIIIGIHIIIIIIHHIIIIIHIHIHIIIIIIIIIIIIIIIIIHHHIIIIIIIIIIIIIIIHIIIEIIIIIHIIIIIIIIIIIIIIIIIIIIHIHIIGIIIIIIIIIIIIIHHIIIIIIIIIIIIIIHIIIIIIIIIIIIIIIIIIIIIIIIIIHHHGHIIIIHHHIIIIIIIHIIIIIIIIIIIIIIIIIIIIIIIIIIHIIIIIIIIIIHIIIIIIIIIIIIIIHHIIGIIIHIIIIIIIIIIIIIIIIIIIIDDDDC
@HISEQ:969:HM2KJBCX2:2:1101:6951:42280 2:N:0:ACTATGCA
CGTATAAATGCGCCCAACTATCCCTATTAATCATTACGTCAATCCTAGAAACCAACAAAATAGGATCGAACGTCCTATTTCATTATTCCATGCTAATGTATTCAAGCGTTAGCTTGCTTTAAACACTCTAATTTTTTCAAAGTAACAGTCCAAATTCCCCAAAACACCAAATTAATGGCATTAAGGTTCATCAGGAAGGAGGAATCAGTGAGACCAGTACATACCAGAGGCATGACCAACCTACTAACCCCGAAATTCAACTACGAGCTTTTTAACTGCAACAACTTTAATATACGCTATTGGAGCTGGAATTACCGCGGCTGCTGGCACCAGACTTGCCCTCCAA
+
DDDDDIIIIIIIIIIIIIIIIIIIIIIIIIIIIIIIIIIIIIIIIIIIIIIIIIIIIIIIIIIIIIIIIGHIIIIIHIIIIIIIIIIHHIIIIIIIIIIIIIIIIIHIIIIIIIIIIIIIIIIIIIIIIIIIIIIIHIIIIIIIIIHIIIIIIIIHIIIIIIIIIIIIIIIIIIIIIIIIIIIIIIIIIIIIIIIIIIIIIIIIIIIIIIIIIIIIIIIIIIIIIIIIIIIIIIIIIIIIIIIIIIHIIIIIIIIIIIIIIIHIIIIIIIIIIIIIIIIIIIIIIIIIIIIIIIIIIIIIIIIIIIIIIIIIIIIIIIIIIIIIIIIIIIIIIIIIIIIIIDDDDD
@HISEQ:969:HM2KJBCX2:2:1101:17284:42713 2:N:0:ACTATGCT
CGTATAAATGCGCCCAACTATCCCTTTAATCATTACGGTGGTCCTAGACCAACAAAATAGAACCAACGTCCTATTCTATTATTCCATGCTAATCTATTCAAGCAAAAGCCCGCTTTAGACACTCTAATTTTTTCAAGGTAATGGTCCTGGTTCCCCGACACACCCAATTAAGGACATACCGGCTCACCAGAAGGATAGACCCGACAACAGGACAGTACTCGCCAGAGACGGACCGCCCGGTCAAGCCTAAAATTCAACTACGAGCTTTTTAACTGCAACAACTTTAATATACGCTATTGGAGCTGGAATTACCGCGGCTGCTGGCACCAGACTTGCCCTCCAA
+
BDDDDIIIIIIIIIIIIIIIIIIIIIIIIIIIIIIIHHHIIIIIIHCHHHIIIIIIIIIIGHIIIIIIHHHIIIHGIIIIIIIIIGHHIIIIIIIIIIIHIHHIHIIIIHIIIIIIIIHIIIIIIIHIHHHIHHIIIHIHIIIIIGIIIHHHIIHHIHHGHIHIIIIHIIHIHGEHHIIIIHGIHIIIIIIIHIHIIHHHIIIIIHIIIIIHIIHHIIIIHIIIIIIIIIIIIIGIIIIIIIIIHHHHHIIIIIIIIIHHIHHHIIIIIIIIIIIIIIIIHIHIIIIIIIHIIIIHFHIIIIIIIIIIIIGIIIIIIIIIIIIIIIIIIIIIIIIIIIDCDDD
@HISEQ:969:HM2KJBCX2:2:1101:13754:42678 2:N:0:ACTATGCA
CGTATAAATGCGCCCAACTATCCCTATTAATCATTACGTCAATCCTAGAAACCAACAAAATAGGATCAAACGTCCTATTTCATTATTCCATGCTAATGTATTCAAGCGTTAGCCTGCTTTAAACACTCTAATTTTTTCAAAGTAACAGTCCTGTTTCCCTGCAACACCAAATTAATGGCATTACAGTTCTTCAGAAAGGAGGAACCAGCGAGACCAGTACGTACCAAAGGCACGACCAACCTGCTGATCCCGAAATTCAACTACGAGCTTTTTAACTGCAACAACTTTAATATACGCTATTGGAGCTGGAATTACCGCGGCTGCTGGCACCAGACTTGCCCTCCAA
+
DDDDDIIIIIIIIIIIIIIIIIIIIIIIIIIIIIIIIIIIIIIIIIIIIIIIIIIIIIIIIIIIHIIIIIIHHIIIIIIIIIIIIIIIIIIIIIIIIIHIIIIIIIIIIIIIIIIIIIIIIIIIIIIHIIIIIIIIIIIHHIIIIIIIIIIIIIIIIIIIIIIIIIIIIIIIIIIIIIIIIIIIIIIIIIIHIIIIIIIIIIIHIIIIIIIIIIIIIIIIIIIIIIIIIIIIIIIIIIIIIIGHGIIHIIIIIIIIIIIIIIIIIIHIIIIIIIHHIIIIIIIIIIIIIIIIIIIIIIIIIIIIHIIIIIIIIIIIIIIIIIIIIHIIIIIIIIIIIIIIIDDDDD
@HISEQ:969:HM2KJBCX2:2:1101:8276:42914 2:N:0:ACTATGCA
CGTATAAATGCGCCCAACTATCCCTATTAATCATTACGGCGACTCTAGAAACCAACAAAATAGAACCGCACGTCCTATTTTATTATTCCATGCTAATGTATTCGAGCATAAGCCTGCTTTGAACACTCTAATTTTCTCAAGGTAAAAGTCCTGGTTCCCCAACACACCCAGTGAAGGGCATGCCGGCTCACCAAGAGGTAAGACCCAGCCAGACAGTACATACCGTTAGGCAGACCATCCAGCCAGGCCTGAAGTTCAACTACGAGCTTTTTAACTGCAACAACTTTAATATACGCTATTGGAGCTGGAATTACCGCGGCTGCTGGCACCAGACTTGCCCTCCAA
+
DDDDDIIIIIIIIIIIIIIIIIIIHIIIIIHIIIIIIIIIIIHIIIIIIIHHIIIIIHEHHIIIHIIIIIGIHHIIIIIHIIIIIHHIGHIHHIIHIIIIIIHIIIIIIIIIHIHIHIIIIHHIIIIIIHIIIIHHHIIIIHHIIIIIIIIIIIIIIIIIIIIIIIIIIIIHIIIIIIHIIIIIIIIIIIIIIIIIIIIIIIIIIIIIIIIIHIIIIIIIIIIIIIIIIIIIIIHIIHIIIIIHIIIIIHIIIIIIIIIIIIIIIIIIIIIIIIIIIIIIIIIIIHIIIIIHHIIIIIIIIIIIIIIIIIIIIIIIIIIIIIIIIIIIIIIIIIHIIIIHDDDDD
@HISEQ:969:HM2KJBCX2:2:1101:4677:42989 2:N:0:ACTATGCA
CGTATAAATGCGCCCAACTATCCCTATTAATCATTACGGTGATCCTAGAAACCAACAAAATAGAACCATGCCGTCCTATTCTATTATTCCATGCTAATGTATTCGAGCAAAAATGCCTGCTTTAAACACTCTAATTTTTTCAAGGTAAAGGTCCTGGATCCGCAAGACACCCAATTAAGGACATCAAGTTTCTCCAGAAGGTGAGAAATCAACAGCGACAGTTCATACCCCTTAAGGCATGACCATCACGTCAATCCCGAAATTCAACTACGAGCTTTTTAACTGCAACAACTTTAATATACGCTATTGGAGCTGGAATTACCGCGGCTGCTGGCACCAGACTTGCCCTCCAA
+
DCDDDGHHGGIHIIIIIIIIIIHIIIIIIIIHIIIIIHIIGIIIIIIIIIIIIIIIIIHIIIHHHIIIIIIIIIIIGIIIIHHIIHIIIHHHIGHIHHIIIFEHHIHIIIIIIIIIIIIIIIIIIIIIIIIIIHIIIIIHIIIHIIIIIIIIHIIIGIIIIIIIIIIIIHIIIIIIIIIIIIIHIHIIIIIIIIIHIHIIIIIIIIIIIIIIIIIIIIIIIIIIIIIIIIIIIIIIIIIIIIIIIIHIIIHIIIIIIIIIIIIIIIIIIIIIHIIIIIIIIIIIIIIIIIIIIIIIIIIIHIIIIIIIIIIIIIIIIIIIIIIIIIIIIIIIIIIIIIIIIIIIIIIIDDDDD
@HISEQ:969:HM2KJBCX2:2:1101:18018:42953 2:N:0:ACTATGCA
CGTATAAATGCGCCCAACTATCCCTATTAATCATTACATCGATCCTAGAAACCAACAAAATAGAATCGGATGTCCTATTTCATTATTCCATGCTAATGTATTCAAGCGTGAGCCTGCTTTAAACACTCTAATTTTTTCAAGGTAACAGTCCTAATTCCCCGTAACACCAAATTAATGGCATTACGGTTCTTTAGAAGGTGAGAAATCAATGATAACAGTGCATACCAACGGCATGACCGAAATATTGATCCCGAAATTCAACTACGAGCTTTTTAACTGCAACAACTTTAATATACGCTATTGGAGCTGGAATTACCGCGGCTGCTGGCACCAGACTTGCCCTCCAA
+
DDD?@FHHHHHHCHIH?EHIIHHHIHHIIHGHHHIHHHIGC1CHHHHHHGICCHIHHIGHHHIIIE?GEHEHHHHECHE?FH@HHICFFHHHIIEHEHEHH@GGIHHHE@HHGHHHHFHIGHIHHHIHFGHHHHHHIICHCFHHEHIIHIHHIHHHHHIIHIHIHHFHEHHHHIHHEHECHHHHEEGCHHHEIHHHIGHCHFH:EDHHHIHHHHHHHHHIHGFCBCHEHHDEFHHGF3HCGFGC<F<CCA<IHHCEGFHIHHDEHG@@GFEHGCHEGHCIIHHCHGF1<HF@EEHHHHEHHHCEHH?HEHHHG?ECHHIIIIHIHHIHHGF@E?HEIFGIHIDDDDD
@HISEQ:969:HM2KJBCX2:2:1101:18048:42637 2:N:0:ACTATGCA
CGTATAAATGCGCCCAACTATCCCTATTAATCATTACGGTGGTCCTAGAAACCAACAAAATAGAACCACAACGTCCTATTCTATTATTCCATGCTAATCTATTCAAGCAATAGCCCGCTTTAAACACTCTAATTTTTTCAAGGTAATGGTCCTGGCTCCCCAACACACCCAATAAAGGACATGCTGGCTCACCAGAAGGAAGACCCGACAGCAGACAGTACTCGCCAAAGACGGACCGCCCGGCCAGGCCTAAAGTTCAACTACGAGCTTTTTAACTGCAACAACTTTAATATACGCTATTGGAGCTGGAATTACCGCGGCTGCTGGCACCAGACTTGCCCTCCAA
+
DDDDDIIIIHIIIIIIIIIIIHIIIIIIIIIIIIIIIIHIHIIIIIIIIIIHIIIIIIIIIIIIIIIIIIIIIIIIIIIIIIIIIIIIHHIIGIIIHHIIIHGHHHHIHHHIHHHHIIIIHIIIGHIFIIIIIIIIIIIIIIIIIIIIIIIIIIIIIIIIIIIIIIIIIIIIIIIIIIIIIIIIIIIIIIIIIIIIIIIIIHIIIIIIIIIHIIIIIIIIIIIIIIIIIIIIIIIIIIIIIIIIHIIIIHIIIIIIIIIIIIIIIIIIIIIHIIIIIIIIIIIIIIHIIIIIIIIIIHIIIIIIIIIIIIIIIIIIIIIIIIIIIIIIIIIIIIIIIIIIIDDDDD
@HISEQ:969:HM2KJBCX2:2:1101:7303:42994 2:N:0:ACTATGCA
CGTATAAATGCGCCCAACTATCCCTATTAATCATTACGTCGATCCTAGAAACCAACAAAATAGAATCAAACGTCCTATTTCATTATTCCATGCTAATGTATTCAAGCGTGCGCCTGCTTTAAACACTCTAATTTTTTCAAAGTAACAGTCCTGATTCCCCACGACACCAAATTAATGACATCGCGGTTCTTCAGAAGGTAGGAACCAATAATGCCAGTACGTACCGAAGCACGACCAACAATTCGATCCCGAAATTCAACTACGAGCTTTTTAACTGCAACAACTTTAATATACGCTATTGGAGCTGGAATTACCGCGGCTGCTGGCACCAGACTTGCCCTCCAA
+
DDDDDIIIIIIIIIIIIIIIIIIIIIIIIIIIIIIIIIIIIIIIIIIIIIIIIIIIHIIIIIIIIIIHHIIHGHIIHIIHIIIIIIIIIIIIIIIIIIHIIIIIIIIIIIGIIIIIIIIIIIIIHIIIIIIIIIIIIIHHIHIIIIIIIIIIIIIIIIIIIIIIIHIIIIIIIIIIIIIIHIIIHIIIIHIIIIIIIIIIIHIIIIIIIIHIIIIIIIIIIIIIIIIIIIIHIIIIIIIIIIHHIIIIIIIIIIIIIIIIIIIIIIIIIIIIIIIIIIIIIIHHEHIIIIIIIIIIIIIIIIIIIIIHIIIIIIIIIIIIIIIIIIIIIIIHIIIIIIIIDDDDD
@HISEQ:969:HM2KJBCX2:2:1101:14725:42993 2:N:0:ACTATGCA
CGTATAAATGCGCCCAACTATCCCTATTAATCATTACGTCAATCCTAGAAACCAACAAAATAGGATCGAACGTCCTATTTCATTATTCCATGCTAATGTATTCAAGCGTTAGCCTGCTTTAAACACTCTAATTTTTTCAAAGTAACAGTCCTGTTTCCCTGCAACACCAAATTAATGACATTACAGTTCTTCAAGAAGGAGGAATCAGTAAAGCCAGTACATACCATAGGCACGACCAACCTACTGACCCCGAAATTCAACTACGAGCTTTTTAACTGCAACAACTTTAATATACGCTATTGGAGCTGGAATTACCGCGGCTGCTGGCACCAGACTTGCCCTCCAA
+
DDDDDIIIIIIIHIIIIIIIIIIIIIIIIIIIIIIIIIIIIIIIHIIIIIIIIIIIIIHIIIHIIIIHIIIHIIHIIIIIIIIIIIIIHIIHHIIGHIIIIIHIIIIIIIIHIIIHIIIIIIIIHIFIIIIIIIIIIIIIIIIIHHIIIIIIIIIIHIIIIIIIIIIIIIIHIIHIIIIIIIIIIIIIIIIIIIIIIIIIIIIIHIIIIIHIIIIIIIIIIIIIIIIIIIIIIIIIIIHIHIIHHIIIIIGIIIIIIIIHHHIIIIIIIIIIIIIIIIIIIIIIIIIIIIIIIIHIIIIIIIIIIIIIIIIIIIIIIIIIIIIIIIIIIIIIIIIIIIIIIDDDDD
@HISEQ:969:HM2KJBCX2:2:1101:9617:43605 2:N:0:ACTATGCA
CGTATAAATGCGCCCAACTATCCCTATTAATCATTACGGTGGTCCTAGAAACCAACAAAATAGAACCACAACGTCCTATTCTATTATTCCATGCTAATCTATTCAAGCAAATGCCTGCTTTAAACACTCTAATTTTTTCAAGGTAATGGTCCTGGCTCCCCGGCACACCCAATAAAGGACATACTGGTTCACCAGAAGGTGGACCCGACACAGGACAGTACTCGCCAAAGACGGACCGCCCGGTCAGGCCTAAAATTCAACTACGAGCTTTTTAACTGCAACAACTTTAATATACGCTATTGGAGCTGGAATTACCGCGGCTGCTGGCACCAGACTTGCCCTCCAA
+
DDDDDIIIIIIIIIIIIIIIIIIHHIIIIIIIIIIIIIHIIIHIIIIIIIIIIIIIIHGIIIIIIIHIIIIIIIIGIIHIIIIIIIHIIIIIIIIHHIIIIHIHIIGIIIIIIIIIIIIHHIIIHHIIIIIIIIIIIIIHIIIIIIIHHCIHIHHIIIIIIIIIIIIIIIIIIIIIIIIHIIIHIIIIIHHIIIIIIIIIIIIIIIIIIHIIIIIIIIIIIIIIIIIHHHHIIHDIGIIIIIIIIIIIIIHIIIHIIIIIHHGIIIIIIIIIIIHIIIIIIIHHIIIIIIIIIHIIIHGGFIIIHIIIIIIIIIIIIHIIIIIIIHIHIIIIIIIIIIIIIDDDDD
@HISEQ:969:HM2KJBCX2:2:1101:13092:43453 2:N:0:ACTATGCA
CGTATAAATGCGCCCAACTATCCCTATTAATCATTACGGTGGTCCTAGACCAACAAAATAGAACCAACGTCCTATTCTATTATTCCATGCTAATCTATTCAAGCAAATGCCTGCTTTAAACACTCTAATTTTTTCAAGGTAATGGTCCTGGCTCCCCGGTACACTCAATAAAGAACATGCCGGTTCACCAGAAGGTAAGACCCGACACAGAACAGTACTCGCCAAAGACGGACCGCCCGGCCAGGCCTAAAATTCAACTACGAGCTTTTTAACTGCAACAACTTTAATATACGCTATTGGAGCTGGAATTACCGCGGCTGCTGGCACCAGACTTGCCCTCCAA
+
CDDDDIIIIIIIEHHHIIIHIHIIIIIIHIIIHIIIIIIIIIIIIIIIIIHHHIIIEHHIIIIIHHHIHIIHHIIHIIIIIIIHIIIIIIIIGHIHHIIHIIHIIIIIIIIIHHIIIIIIIIIIIIIIIIIIIIHGHHHIIIIIIHIIIIIIIIIIIIHHIIIHIIIIIIIIHIHHHHHHIIIIIHIGIIIIIIHIIIIIIIIIIIIIIIIIIIIHIIIIIIIIIIIHIIIHIIIIIIIIHGIIIIGIIIIIIIIIIIIIHHIIIIIIIIIHIIHIIIIIIIIIIIIIIIIIIIHGDDIIIIIIIIIIIIIIIIIIIIIIIIIIIIIIIIIIIIIIIIDDDDD
@HISEQ:969:HM2KJBCX2:2:1101:7534:43753 2:N:0:ACTATGCA
CGTATAAATGCGCCCAACTATCCCTATTAATCATTACGGTGATCCTAGAAACCAACAAAATAGAACCATGCCGTCCTATTCTATTATTCCATGCTAATGTATTCGAGCAAAAATGCCTGCTTTAAACACTCTAATTTTTTCAAGGTAAAGGTCCTGGATCCGCAAGACACCCAATAAAGGACATCAAGTTTCTCCAGAAGGTGAGAAATCAACAGTAACAGTTCATACCCCTTAAGGCATGACCATCACGTCAATCCCGAAATTCAACTACGAGCTTTTTAACTGCAACAACTTTAATATACGCTATTGGAGCTGGAATTACCGCGGCTGCTGGCACCAGACTTGCCCTCCAA
+
DDDDDIIIIIIIIIIIIIIIIIGIIIIIIIIIIIIIIIIIIIHHIIIIIIIIIIIIIIIIIIIIIIHIIIHHIIIIIIIIIIIIIIIIIIIIIIIIIIIIIHIIIIIIIIIIIIIGIIIIIIIIIIIIIIIIIIIIIIIIIIIHIIIIIIIIIIIIIIIIIIIIIIIIIIIIIIIIIIIIIIIIIIIIIHIIIIIIIIIIIIIIIIIIIIIIIIIIIHIIIIIIIIHIIIIIIIIIIIIIIIIIIIIIIIHDIIIHIIIIIIIIIIIIIIIIIIIIIIIIIIIIIIIIIIIIIIIIIIIIIIHIIIIIIIIIIIIIIIIIIIIIIIIIIIIIIIIIIIIIIIIIIIIIDDDDD
@HISEQ:969:HM2KJBCX2:2:1101:4746:44056 2:N:0:ACTATGCA
CGTATAAATGCGCCCAACTTCCCTATTAATCATTACGGCGGTCCTAGAAACCAACAAAATAGAACCGCACGTCCTATTCTATTATTCCATGCTAACGTATTCGAGCAAATGCCTGCTTTGAACACTCTAATTTTTTCAAAGTAAAAGTCCTGGTCCCCAACACGCCCAGTGAAGGGCATGCGGTTCTCCAGAAGAAAAGGCCCGGCCGGACAAGTGCACGCGGTGAGGCGGACCTGCCAGCCAGGCCAAAGGTTCAACTACGAGCTTTTTAACTGCAACAACTTTAATATACGCTATTGGAGCTGGAATTACCGCGGCTGCTGGCACCAGACTTGCCCTCCAA
+
DDDDDIIGI@EHIIIGIIIIIHIHHHIIIIIIIIEHHCEEDEHHIIHIIHIHIHIIFIIHGHH?GHDHIDHCCHH@GHFIIIIIHHEHIIIIHIGIHHHIIHHHFHIIHIIHHHIGIIIIFGFGHEHIIIHIHHIHIHEHHHFHHEHHIIIHHIHHIHIIIIIIIIGHIHIIIGHHHHIIIHHIHHEHEEGIHIIIHHIHDGHHEHIHIIIIIIIIIHHIIIIIIIIIIIIIIII2IHHHHEHIHHHHHIIIIIIIIIIHIIHHIIIIIIIHHIHIIIIIHIHHIIIIIIIIIIIIIGIIIIIIIIIHIHIIIIIIIIIIHIIIIIHIIHHIIIHHHIDDDDD
@HISEQ:969:HM2KJBCX2:2:1101:11002:44489 2:N:0:ACTATGCA
CGTATAAATGCGCCCAACTATCCCTATTAATCATTACAGCGGTCCTAGAAACCAACAAAATAGAACCGATGTCCTATTCTATTATTCCATGCTAATGTATTCGAGCAAAGGCCTGCTTTGAACACTCTAATTTTTTCAAGGTAAAAGTCCTGGTTCCCCCGTACACCCAGTGAAGGGCATAGGATTCCCCAGAAGGAAAGGCTCAACCGAATCCGTGCGCTCGATTAGGAGGACAGATCGGCCAAACCCAAAGTTCAACTACGAGCTTTTTAACTGCAACAACTTTAATATACGCTATTGGAGCTGGAATTACCGCGGCTGCTGGCACCAGACTTGCCCTCCAA
+
DDDDDIIIIIHIHIHIIIIIIIIIIIIIIIIIIIIIIIIIIIIHIIHHHIIIIIIIIIIIIIGGIIIIHIIHHIIIIIIIGHIIIIHIIIIIIIIIIIIIIIIIIIIIHIHIIIIIIIIIHHHIIIIIIIIIIIIIIIIIIIIHIIIIIIIIIIIIIIHIIIIIIIIIIIIIIIIIIIIIIIHIIIIIIIIIIIIIIIIIIIIHIIIIIIIIIIIIIIIIIIIIHIIIIIIIIIIIIIIIIHEIIHIIIIIIIIIIIIIHIIHIIIIIIIIIIIIIIIIIIIIIIIIIIIIHIIIIIIIIIIIIIIIIIIIIIIIIIIIIIIIHIIIIIIIIIIIIIIIDCDDD
@HISEQ:969:HM2KJBCX2:2:1101:2396:44475 2:N:0:ACTATGCA
CGTATAAATGCGCCCAACTATCCCTATTAATCATTACAACAGTCCTAGAAACCAACAAATAGAACCATTGTCCTATTCCATTATTCCATGCTAATGTATTCAAGCGTATGCCTGCTTTGAACACTCTAATTTTTTCACAGTAAAAGTCCTGGTTCTCCGTCACGACCCGTAAAGGCCATGCCGCTTCGCCAGAAGGTAAAGCCCGACCACAGACAGTGCTCACCCAGAAGGCGGACCGTCCAGCCAGGCCTGAAGTTCAACTACGAGCTTTTTAACTGCAACAACTTTAATATACGCTATTGGAGCTGGAATTACCGCGGCTGCTGGCACCAGACTTGCCCTCCAA
+
@D<DBHGII1GEHHIH@GHIII1GEHFHHIHFEFHIIHHHHIGHIIIHEGHIIHH@H?@HEFHI11CGHGHHHFHCCD@EH?G?HHECF1GCGFCEHGCF5E@@FEGHH>5CFHHGHI11F?GB8<<FFCHHFGG@GHCHE@FGHG6EABBE8<B$GHAIHHHCHHHIHHEE;<FHHHH6HIHDHHHH@FIHEGH/EI<HHHHHDDCCIGGIHIHGHHHH@D@1HEIIIHE?<HGDHHIHIHEGHIHHEC@@F<@GIHEHHIIHHHIH@HHH?HHHEC@@<HGCHHF@FCF<0EHEEEEG1EH@HFEHC@HH<IIIHHHG?HFFCHIIHHHEHHHECHIHH@A@DA
@HISEQ:969:HM2KJBCX2:2:1101:1612:44736 2:N:0:ACTATGCA
CGTATAAATGCGCCCAACTATCCCTATTAATCATTACGTCGATCCTAGAAACCAACAAAATAGGATTAACGTCCTATTTCATTATTCCATGCTAATGTATTCAAGCGTTAGCCTGCTTTAAACACTCTAATTTTTTCAAAGTAACAGTCCTGATTTCCCGCAACACCAAATTAATGACATCACGGTTCGTCAAGAAGGAGGAATCAGTAAAGCCAGTACATACCGAAGGCATGACCAACTTACTAACCCCGAAATTCAACTACGAGCTTTTTAACTGCAACAACTTTAATATACGCTATTGGAGCTGGAATTACCGCGGCTGCTGGCACCAGACTTGCCCTCCAA
+
DDDDDIIIIIIIIIIIIIIIIIIIIIIIGIIIIIIIIIIIIIIIIIIIGIIIHIIIIIIIIIHIIHIIIHHHHIIIIHIIIIIIIIIHIIIHIIIIIIIHHFHIIIIHIIIIIIIIHIIIIIIIIIIIIIIIIIIIIIIIIIIIIIIIIIIIIIIIHIHIIIIIIIIIIIIIIIIIIIIIIIIIIIIIIIIIIIIIIIIHIIIIIIIIIHHIIHIIIIIIIIIIIIIIIIHIIIIIIIIIIHHHHIIIIIIIIIIIIIIIIIIIIIIIIIIIIHIIIIIIIIIIIIIIIIIIIIIIIIHHIIIIIIIIIIIIIIIIIIIIIIIIIIIIIIIIIIIIIIIIDDDDD
@HISEQ:969:HM2KJBCX2:2:1101:3067:45162 2:N:0:ACTATGCA
CGTATAAATGCGCCCAACTATCCCTATTAATCATTACGGTGATCCTAGAAACCAACAAAATAGAACCATGCCGTCCTATTCTATTATTCCATGCTAATGTATTCGAGCAAAAATGCCTGCTTTAAACACTCTAATTTTTTCAAGGTAAAGGTCCTGGATCCGCAAGACACCCAATAAAGGACATCAAGTTTCTCCAGAAGGTGAGAAATCAACAGTAACAGTTCATACCCCTTAAGGCATGACCATCACGTCAATCCCGAAATTCAACTACGAGCTTTTTAACTGCAACAACTTTAATATACGCTATTGGAGCTGGAATTACCGCGGCTGCTGGCACCAGACTTGCCCTCCAA
+
DDDB?H@FHHEDC@?ECEGHEEF@GHHIIIIC@H?G@CEFEGHIHIIHFGHEHHHII@EFHH@G@HHIIIG@C<CD@HH1CDFEE?G@<FHHHEHIC<1<C11HEHFHFHGCHEIHHHIHHC?EHFA6FHHHIHHBFGEHFDG@HEEHHHG<GGCHDDHHEIGHHFFHEF@HEHHIHHGEIHHIIIHG/HEHEIHIHEHHCHHI0IIIHHIIIGIHHGGE@CHCEHHIIIIIIIIGIIIFHHIIIHHEHHD<IHHIIIIIIIHIHEEIHHHGIIIHGIIIHHIIIIIIIIHIIHCHHHGC<IIHHIIHHEIIHHEHIHHDIIIHIHIIIIIIIIIIIIIHHHIIIH@G@DBD@
@HISEQ:969:HM2KJBCX2:2:1101:12500:45196 2:N:0:ACTATGCA
CGTATAAATGCGCCCAACTATCCCTATTAATCATTACGTCAATCCTAGAAACCAACAAAATAGGATCGAACGTCCTATTTCATTATTCCATGCTAATGTATTCAAGCGTTAGCCTGCTTTAAACACTCTAATTTTTTCAAAGTAACAGTCCTGTTTCCCTGCAACACCAAATTAATGACATTACAATTCTTCAGAAAGGAGGAATCAGCGAAGCCAGTGCATACCAGTGGCACGACCAACCTGCTGACCCCGAAATTCAACTACGAGCTTTTTAACTGCAACAACTTTAATATACGCTATTGGAGCTGGAATTACCGCGGCTGCTGGCACCAGACTTGCCCTCCAA
+
DDDDDIIIIHIIIIHIIIIIIIIIIIIIIIIIIIIIIIIIIIIIIIIIIIIIIIHIIIIIIIHIIIIIIIIIIIIIIIIIIIIIIIIIIIIIHIIIIIIIIHHIIIIIIIIIIIIIIIHIIIIIIIIIIIIHIIIIIIIIHIIIIIIIIIIIIIIIIIIIIIIIIIIIIIIIIIIIHIIIIIIIIIIIHIIIIIIIIIIIIIIIIIIIIIIIIIIIIIIIIIIIIIIIIIIIIIIIIIHIHIIHHIIIIIIIIIIIIIIIIIIIIIIIIIIIIIHIIIIHIIIIIIIIIIIIIIIIIHHHHIIIIIIIIIIIIIIIIIIIIIIIIIIIIIIIIIIIIHIIIDDDDD
@HISEQ:969:HM2KJBCX2:2:1101:4496:45765 2:N:0:ACTATGCA
CGTATAAATGCGCCCAACTATCCCTATTAATCATTACGGCGGTCCTATAACCAACAAAATAGAACCGCACTTCCTATTCTATTATTCCATGCTAATGTATTCGAGCATAGGCCTGCTTTGAACACTCTAATTTTTTCAAAGTAAAAGTCCTGGTTCCCCGCACGCCCAGCGAAGGGCATGCGTACCCCCAGAGTGAAAGCCCCGGCCGGGCCAGTGCACGCGGTGAGGCGGACCAGCCGGCGCGGGGCCCAGGTTCAACTACGAGCTTTTTAACCACAACAACTTTAATATACGCTATTGGAGCTGGAATTACCGCGGCTGCTGGCACCAGACTTGCCCTCCAA
+
<@DD@HECF?CEHE/01CHIC<FE?CHHHHEH@HCFC<ECCDHCHIHEHIE??EEGECHEHHCGE?<CC<<DCEHIHGIHHC@GHHHIIFHHHH@@CEFH?@FCHFEHHHDHHHFIHGF@@<<F@GCHFC7<CDHIHEHHGDHHGBHHGCE@?GCCHEDEDCIIHIHCIHHCF<HHHIIIHFEDHHGE@HHFHHEEEIHHDCEDECHHHHHEEHHDDHD4H<HHHDIHHHH<HHHIIHIIHHCIGHIIIIHIHHHDCHIIIIHGF<HHHHHHHHHHF<1@<HEH?HECG@HEHFFHF1HHHHGIHGFHGHHECDCCGFCHHEHHHCIIHEHHHHHHCCHD@<00
@HISEQ:969:HM2KJBCX2:2:1101:6549:46319 2:N:0:ACTATGCA
CGTATAAATGCGCCCAACTATCCCTATTAATCATTACGGTGATTCAGAAACCAACAAAACAGGACCACCGTCCTATTTTATTATTCCATGCTAATGTATTCAGACATAAGCCTGCTTTGAACACTCTAATTTTTTCAAGGTAAAGGTCCTGGTTTCCTACCACGCTAAATTAATAACATGATAGTTCCCCAGAAGGTAGAAATTCTACACGCCAGTACAGACAATAGCCTGACCAACGGTAGAACCCCGAAATTCAACTACGAGCTTTTTAACTGCAACAACTTTAATATACGCTATTGGAGCTGGAATTACCGCGGCTGCTGGCACCAGACTTGCCCTCCA
+
DDDDDIIIIIHHIIIIIIIIIIIIIIIIIIIIIIIIIIIIIIIIHIIIIIIIIIIIIIIIIEHIIIHIIHHHGHIIIIIIIIIIIHHHIIHIHIIIIIIIHHHIHIIIIIIIIIIIIHHHIHIIIIIIIIIIIIIII@HHIIIIIIIIIIIIIIIIIIIIIIIIIIIIIHIIIIIIIIIHIIIIIHIIIIIIIIIIIIIIIGIIIIIIIIIIIIIIIIIIIIIIIIIIIIIIIIIIIHHGDIIIIIIHIIIIIIIIIHHIIIIIIIIIIIIIIHIIIIIIIIIIIIIIIHHIIIHIIIIIIIIIIHIIIIIHIIIIIIHIIIIIIIIIIIIIIIIIIDDDDD
@HISEQ:969:HM2KJBCX2:2:1101:16191:46137 2:N:0:ACTATGCA
CGTATAAATGCGCCCAACTATCCCTATTAATCATTACGGTGATCCTAGAAACTAACAAAATAGAATCATGCCGTCCTATTTTATTATTCCTTGCTAATGCACTCAAGCAAAATGCCTGCTTTAAACACTCTAATTTTTTCAAAGTAAAGGTCCTGGTTCCCCGCGACACCCAATTAAGGGCATCGTGGTTCTCCAGAAGGTGAGAAATTGACTACACCAGTTCATACCCCTTAAGGCACGACCGATGTGTCAATCCCGAAATTCAACTACGAGCTTTTTAACTGCAACAACTTTAATATACGCTATTGGAGCTGGAATTACCGCGGCTGCTGGCACCAGACTTGCCCTCCAA
+
D@<D@GHCE<F0D0/<D<1C<1<11<<<FHHH@@11<10D@1111111DC?<11<CC1<1<<GH1D<11111<<</<D@111D1<F11<111111<1<1111CG@6?F?G6@1GHHHF@1?IIGIHH8CHCF<<7FH068IIHH/HHH@0EH2EBAA70HHCA7G7G:.@HEFF@IGIFAEGCHEF<@C<FEFHHGG@EFEFFAGAAC0FGHGC?HIHHCH=FGHHHC@C1CABCEFGHCIIHFIHHHGCCDC?<DCHHIHFHHGHG@HEHIIHHHF?HEHECHHEHGC<<1HHEHEHDHE@C1HHCIHHGC<FCEIIIHHCHHIHEIHHHF@HHIHIIIHIHHHDHD@BD@
@HISEQ:969:HM2KJBCX2:2:1101:19054:46751 2:N:0:ACTATGCA
CGTATAAATGCGCCCAACTATCCCTATTAATCATTACTTTGGTCATTAAAACCAACAAAACACGACCAAAGTCATATTTTATTATTCCATGCTAAGATATTCACAGCGCAACGCTTGCTTTGAACACTCTAATTTTTTCAAAGTAAACGTCCGGAGCAGAGTTCTCCGCACACCCAATTAAGTGCATACGGTCCACTCCGGAAGAGATTTTGACCAGCGAGTCAAGCTAAAGCCTCATGGCCCGCCGTCTCGTCCGGCCCGAAATTCAACTACGAGCGTTTTAACTGCAACAACTTTAATATACGCTATTGGAGCTGGAATTACCGCGGCTGCTGGCACCAGACTTGCCCTC
+
DDDDDIIIFHHIHHHCHHHHHGIIIEHHICFHHIIHFHGHHIIHIHIIIFIHIIIHIIIIIIIFHHHIHIHHEHIIIHIHIIIIIIIHE@CEHHH@HHCEEEGHHCHIHIIIIHHHHEHIIFIHIHIHHHIHIIIIHHHHHHHHFIHHDGIIIIIIHIIIIIHIHIIIIIIIHIIIHHHHIHIIIIIIIIIIHHGFHHIHIIHIIIHEIGIIIIIICIIIIIIIIHGIIIHIIIIIIIHHIIIIIIIIIHFIIIIIIIIIIIIIIIIIIIHIHEHDIHHIIIHGIIIIIIIIIIIIIIIIIHGHHIIIIIIIIIIHIIIIIIIIIIIIIIIIIIIIIIIIIIIIIIIDDDDD
@HISEQ:969:HM2KJBCX2:2:1101:5421:46670 2:N:0:ACTATGCA
CGTATAAATGCGCCCAACTATCCCTATTAATCATTACGGTGGTCCTAGACCAACAAAATAGAACCAACGTCCTATTCTATTATTCCATGCTAATCTATTCAAGCAAAAGCCCGCTTTAAACACTCTAATTTTTTCAAGGTAATGGTCCTGGTTCCCCGACACACCCAATAAAGGGCATACCGGCTCACCAGAAGGATAGACCCGACAACAGACAGTACTCGCCAGAGACGGACCGCCCGGTCAGGTCTAAAATTCAACTACGAGCTTTTTAACTGCAACAACTTTAATATACGCTATTGGAGCTGGAATTACCGCGGCTGCTGGCACCAGACTTGCCCTCCAA
+
DDDDDIHHIHIIIIIIIIIIHIIIIIIIIHHIIIIHIHIHIIIIIIIHIIIIIIIIGHIIHIIIIIHIIIIIIIIHIIIIIIHFHIIIIIIIIIIIIIIIIIIIIIIIGHHHHHIIIIIIIIIIIIHIIIIIIIIHIIIIIIIIIHIIIIIIIIIIIIIIIIIIIIIIIIHHIIIIIIHIIIHHIIIHIIIIIIIIIIHIIIIIIIIIIIIHIHIIIIIIIIIHHHIIHIIIHHHIIIIIIIIIIIIIIIIIIIIIIIHHIIHIIIIIIIIIIIIIIIHIHIIIIIIIIIHIIHHFFFIIIIIIIIIIIIIIIIIIIIIIIIIIIIIIIIHIIIHIIIDDDDD
@HISEQ:969:HM2KJBCX2:2:1101:12606:47241 2:N:0:ACTATGCA
CGTATAAATGCGCCCAACTATCCCTATTAATCATTACGGCGGTCCTAGAAACCAACAAAATAGAACCGCACGTCCTATTCTATTATTCCATGCTAACGTATTCGAGCAAATGCCTGCTTTGAACACTCTAATTTTTTCAAAGTAAAAGTCCTGGTCCCCAACACGCCCAGTGAAGGGCATGCGGTTCTCCAGAAGAAAAGGCCCGGCCGGACAAGTGCACGCGGTGAGGCGGACCTGCCAGCCAGGCCAAAGGTTCAACTACGAGCTTTTTAACTGCAACAACTTTAATATACGCTATTGGAGCTGGAATTACCGCGGCTGCTGGCACCAGACTTGCCCTCCAA
+
DBDADCHHIIIIHIIIHHHIIHHIIHIIIHHFHIIIIHIIIICHHIIGHHHHIIIIIGHIHIHIHEFDHDHDGHHGFHH@HHHIIIIIGIHIFHHHHFHHIHHHIEGIIIHHIIIIHHIHIIHHHIIHIIIHIIIHIHHHHIIHHIIIHIHIIHEHIIIIIIHHIIIIIIIIIIIIIIIIIIIIIIHHCGIIIIIHFIIIIIIIIIIHIHIGIIIIIHHIIIIIHIIIIIIIIIIIIGIIHHEIIIIIIIIIIIIIIIIIIIIIHIIIIIIIIHIIIIIIHIIIIIIIIIIIHIIIIIIIIIIIIIIIIIIIIIHIIIIIIIIIIIIIIIHHHIIIIIIDDDDD
@HISEQ:969:HM2KJBCX2:2:1101:11675:47587 2:N:0:ACTATGCA
CGTATAAATGCGCCCAACTATCCCTATTAATCATTACTTCAGTCCTAGAAACCAACAAAATAGAACTAAAGTCCTATTCCATTATTCCATGCTAATATATTCAAGCAAACATGCCTGCTTTAAACACTCTAATTTTTTCAAAGTAAAAGTCTTGGATCCCTAGCGCACTCAATTAAGAGCACACTAGTTCCCCAAAAGGAAAAGCCCAAAGTTGCAGTACAAACCTTTCGGTTGACGGCAACTATAAGCCCAAAATTCAACTACGAGCTTTTTAACTGCAGCAACTTTAATATACGCTATTGGAGCTGGAATTACCGCGGCTGCTGGCACCAGACTTGCCCTCCAA
+
DDDDDIIIIIIIIIIIIIIIIIIIHIIIIIHHIIIIIIIIIHIIIIIIIIIHIIIIIIIIIIHIIIIIIIHHIIIIIIGIIIIIHHGIIIHIGHIHIIIIIHIIIIIIIIIHHIHIIIHIIHIIFHIIIIIIIIIIIHHIIIHIIIIIIIIIIHHGHIIIIIIHIHIIIIIIHIIIIIIIIIIIIIIIIIIIIIIIIIIIIIIIHIIIIIIIIIIIIIIIIIIIIIIIIIIIIIIIIIIIIHHHHIIIIHIIIIIIHIIHHIHIIIIIIIIIIIIIIIIIIIIIIIIIIIIIIIIIIIIIIIIIIIIIIIIIIIIIIIIIIIIIIIIIIIIIIIIIIIIIIDDDDD
@HISEQ:969:HM2KJBCX2:2:1101:20399:46710 2:N:0:ACTATGCA
CGTATAAATGCGCCCAACTATCCCTATTAATCATTACGGTGATCCTAGAAACCAACAAAATAGAACCATGCCGTCCTATTCTATTATTCCATGCTAATGTATTCGAGCAAAAATGCCTGCTTTAAACACTCTAATTTTTTCAAGGTAAAGGTCCTGGATCCGCAAGACACCCAATTAAGGACATCAAGTTTCTCCAGAAGGTGAGAAATCAACAGCGACAGTTCATACCCCTTAAGGCATGACCATCACGTCAATCCCGAAATTCAACTACGAGCTTTTTAACTGCAACAACTTTAATATACGCTATTGGAGCTGGAATTACCGCGGCTGCTGGCACCAGACTTGCCCTCCAA
+
DDDDCHHHIEHIIIIIIIIIHIIIIIIIIIIIIIIIIIIIIIIIIIIIIIIIHIIIIIIIHHHIIIIIIEHIIIIIIIIIIIHIIIIHIIHIEHHHIHIIHHIIHHIHIHIIHHHHIIIIIHHGHHHIIIIIIIHIHHIIIHIHIHIIIIHFIIIIIIIHIHHIIIIHIIHIIIIIIIIIIHHHHIIIGIHIIIIIIIIIIIHIIIIIIIIIIIIIIIIIIIIHIHIIIGIIIIIIIIIIIIIIIIGIIIIHIIIIHIIIIIHIIHIIIIIIHIIIIHIIIIIIIIIIIIIIIHHIIIIIIIIIIIIIIIIIIIIIIIIIIIIIHIHIIIIIIIIIIIIIIIIIIIIIDDDDD
@HISEQ:969:HM2KJBCX2:2:1101:12669:48186 2:N:0:ACTATGCA
CGTATAAATGCGCCCAACTATCCCTATTAATCATTACGTCAATCCTAGAAACCAACAAAATAGGATCAAACGTCCTATTTCATTATTCCATGCTAATGTATTCAAGCGTTAGCCTGCTTTAAACACTCTAATTTTTTCAAAGTAACAGTCCTGTTTCCCTGCAACACCAAATTAATGGCATTACAGTTCTTCAGAAAGGAGGAATCAGCGAAGCCAGTGCATACCAGTGGCACGACCAACCTGCTGACCCCGAAATTCAACTACGAGCTTTTTAACTGCAACAACTTTAATATACGCTATTGGAGCTGGAATTACCGCGGCTGCTGGCACCAGACTTGCCCTCCAA
+
DDDDDIIIIIIIIIIIIHIIHIIIIIIIGIIEHIIIGIIHIIIHHIIIHIIEGHIIIIIIIIHIIIGHIIHHHHHHIHIGIHIHHIHFHHIIIIIIIIIIIHIHHHIIIIIHHIIHIIHHIIIIIIHIIIIIHHHHIIIIIIIIIIIIIIIIHHIIIIIIIIIIIIIIIIHHHHIIIIIIIIIIIIHIHIIGIIIIIIIIIIIIIIIIIHIIHHIIIIHIIIIIIIIIHHIIIHIHIHIHIHHHHIIIIHIIIIIHHIIIIIIIIIHIIIIIIIIIIIIIIIIHHHHIIIHIIIIIIIIIIIIIHHIIHIIIIHIIIIIIIIIIIIIIIHGIIIIIIIIIIDDDDD
@HISEQ:969:HM2KJBCX2:2:1101:13012:48083 2:N:0:ACTATGCA
CGTATAAATGCGCCCAACTATCCCTATTAATCATTACGTCAATCCTAGAAACCAACAAAATAGGATCGAACGTCCTATTTCATTATTCCATGCTAATGTATTCAAGCGTTAGCTTGCTTTAAACACTCTAATTTTTTCAAAGTAACAGTCCAAATTCCCCGCAACACCAAATTAATGGCATTACGGATCATCAGGAAGGAGGAATCAGTGAGACCAGTACATACCAGAGGCATGACCAATCTACTAACCCCGAAATTCAACTACGAGCTTTTTAACTGCAACAACTTTAATATACGCTATTGGAGCTGGAATTACCGCGGCTGCTGGCACCAGACTTGCCCTCCAA
+
DDDDDIIIIIIIHHIIIIIIIHHIIIIIIIIIIIHHHIIIIIIIEHIIIIIIGHIIIIIIIIIIHHIIIIHIIIIIIIHIIHIIIIIFHIIIIIIIIIIIIIIIIIIIIIIIIIIIIIIIIIEHHHIIIIIHIIIIIIIIIIIIIIHIHIIIIIIIIIIIIIIIIIIIIIIIIIIHHIIIIIIIIIIIIIIIIIIIIIIIIIIIIIIIIIIIIIIIIIIIIIIIIIIIIIIIIIIIIIIIIIIHIIIIIIIIIIIIIIIIIIIIIIIIIIIIIIIIIIIIIIIIIIIIIIIIIIIIIIIIIIIIIIIIIIIIIIIIHIIIIIIIIIIIIIIIIIIIIIIIIDDDDD
@HISEQ:969:HM2KJBCX2:2:1101:8069:49000 2:N:0:ACTATGCA
CGTATAAATGCGCCCAACTATCCCTATTAATCATTACATCGATCCTAGAAACCAACAAAATAGAATCGGATGTCCTATTTCATTATTCCATGCTAATGTATTCAAGCGTGAGCCTGCTTTAAACACTCTAATTTTTTCAAGGTAACAGTCCTAATTCGCCGTAACACCAAATTAATGGCATTACGGTTCTTTAGAAGGTGAGAAATCAATAATATCAGTACATACCAACGGCATGACCGAAACATTGATCCCGAAATTCAACTACGAGCTTTTTAACTGCAACAACTTTAATATACGCTATTGGAGCTGGAATTACCGCGGCTGCTGGCACCAGACTTGCCCTCCAA
+
DDCDDIIIIIIHIIIIHIIIIIIIIIIIIIIIIIIIHIIIIIIIIIIIIIIIIIIIIIIIIIGIIIIIIIIGIIIIIIIIIIIIIIIHIHIIGHIIIIIIIIIIIIIIIIIIIIIIIIIIIIIIIIIIIIIIHHIIIIIIIIIIIIIIHIIIIIIIIIIIIIIIIIHIIIIIIIIIIIIIIIIIIIIIIIIIIIIIIIIIIIIIIIIIIIIIIIIIHIIIIIIIIIIIIIIIIIIIIIIIIIIIHGIIIIIIIIIIIIIIIIIIIIIIIIIIIIIIIIIIIIIIIIIIIIIIIIIIIIIIIIIIIIIIIIIIIIIIIIIIIIIIIIIIIIIIIIIIIIIIIIDDDDD
@HISEQ:969:HM2KJBCX2:2:1101:12329:49587 2:N:0:ACTATGCA
CGTATAAATGCGCCCAACTATCCCTATTAATCATTACGGTGGTCCTAGAAACCAACAAAATAGAACCACAACGTCCTATTCTATTATTCCATGCTAATCTATTCAAGCAATAGCCCGCTTTAAACACTCTAATTTTTTCAAGGTAATGGTCCTGGCTCCCCAACACACCCAATAAAGGACATGCTGGCTCACCAGAAGGAAGACCCGACAGCAGACAGTACTCGCCAAAGACGGACCGCCCGGCCAGGCCTAAAATTCAACTACGAGCTTTTTAACTGCAACAACTTTAATATACGCTATTGGAGCTGGAATTACCGCGGCTGCTGGCACCAGACTTGCCCTCCAA
+
DDBDDIIIIIIHIIIEFHHIIIHHHIHIIIIIIIIIIIIIIIIHIHIHIIIIHIIIIIIIIIIIIICHHIIIIIIIHIIIIIHHIHHIHIIIIHIIIEHHIHFGHIIHIHIIIIHIIIHIIIHIIHIIIIIHHIIIIIIIIIIIIIIHFHIIHHHHHIHHHIEHHIIIHIHIHHHHHIIHIGIIIIHIIHIIIGIIIHIHHHHHDIIIIIIIIII<=IIIIIIIIIIIIHFIIHIIIIIIIIIHGIHEIIIIIIIIIIIIIIHIIIHGIIIIIIIIIIHHHIHIHHHHIIIIIIIHHHHFFGIIIIIIIIIIIIIIGIIIIIIIIIIIIIIIIIIIIIIIIDDDDD
@HISEQ:969:HM2KJBCX2:2:1101:12809:49694 2:N:0:ACTATGCA
CGTATAAATGCGCCCAACTATCCCTATTAATCATTACGTCGATCCTAGAAACCAACAAAATAGAATCAAACGTCCTATTTCGTTATTCCATGCTAATGTATTCAAGCGTGAGCCTGCTTTAAACACTCTAATTTTTTCAAAGTAACAGTCCTGATTCCCCATGACACCAAATTAATGACATCATGGTTCGTCAGAAGGTAGGAATCAATAATACCAGTACGTACAATAGCACGACCAATAAATTGATCCCAAAATTCAACTACGAGCTTTTTAACTGCAACAACTTTAATATACGCTATTGGAGCTGGAATTACCGCGGCTGCTGGCACCAGACTTGCCCTCCAA
+
DDDDDIIIIIIIIIIIIIIIIIIIIIIIIIIIIIIIIHIIIIIIIIIIIIHIIIIIIIIIIIIIIIIIIIIHIGIIIIIIIIIIIIIIHIIIIIIIIIIIIIIIIIIIIIIIIIIIIIIIIIIIIIIIIIIIIHIIIIIIIIIIIIIIIIIIIIIIIIIIIIIIIIIIIIIIIIIIIIIHIIIIIIIIIIIIIIIIIIIIIHIIIIIIIIIIIIIIIIIIIIIIIIIIIIIIIIIIIIIIIIIHIIIIHIIIIIIIIIIIIIIIHIIIIIIIIIIIIIIIIIIIIHIIIIIIIIIIIIIIIIIIIIIIIIIIIHIHIIIIIIIIIIIIIIIIIIIIIIIIDDDDD
@HISEQ:969:HM2KJBCX2:2:1101:18610:49529 2:N:0:ACTATGCA
CGTATAAATGCGCCCAACTATCCCTATTAATCATTACGGTGATCCTAGAAACCAACAAAATAGAACCATGCCGTCCTATTCTATTATTCCATGCTAATGTATTCGAGCAAAAATGCCTGCTTTAAACACTCTAATTTTTTCAAGGTAAAGGTCCTGGATCCGCAAGACACCCAATTAAGGACATCAAGTTTCTCCAGAAGGTGAGAAATCAACAGCGACAGTTCATACCCCTTAAGGCACGACCATCACGTCAATCCCGAAATTCAACTACGAGCTTTTTAACTGCAACAACTTTAATATACGCTATTGGAGCTGGAATTACCGCGGCTGCTGGCACCAGACTTGCCCTCCAA
+
DDDDDGHFHHIIIHIGIIHIHHHHHIHIIIHIIEHHIIIIEHHHIHHIIIIHHIIIIHFEHIIIIIIIIHHHHGHHHIHGEEFHHIIIGIIIHHHIIIIGHGGHHHIHFHHIIIEHIIIGFHHHHHHHHHHHHIIHI@HDHHHGGGHIHHHIHHIIHHHCHG?HHGHHHHHHIGHEIIHHIIIIHIIHHHIIIIFHHIIHIHGIIIHHIIHHHIHHF=EIIIHG@GHHH<EHFHHEGHIIIIIIIHHHIIIHHHGHCHGHGHCCEF@HE<HGFECGCEIIIIHHIIIIIHHHF?IIIIHDIIIIHIIHHFHHHHHHHIIIIIIHHIIIIHIHIHIIIIGHHHIHGIIHDDDDD
@HISEQ:969:HM2KJBCX2:2:1101:18054:48913 2:N:0:ACTATGCA
CGTATAAATGCGCCCAACTATCCCTATTAATCATTACGTCAATCCTAGAAACCAACAAAATAGGATCGAACGTCCTATTTCATTATTCCATGCTAATGTATTCAAGCGTTAGCCTGCTTTAAACACTCTAATTTTTTCAAAGTAACGGTCCTGTTTCCCTGCAACACCAAATTAATGACATTACAGTTCTTCAGAAAGGAGGAATCAGCGAAGCCAGTGCATACCAGTGGCACGACCAACCTGCTGACCCCGAAATTCAACTACGAGCTTTTTAACTGCAACAACTTTAATATACGCTATTGGAGCTGGAATTACCGCGGCTGCTGGCACCAGACTTGCCCTCCAA
+
DDDDDIIIIIIIIIIIIGIIIIIIIIIIIIIIIIIIIHIIIIIIIIIIIIIIHIIIIIFIHIHHHIIIGHHHHHIIIIIHHHIIIIIIIIIIHIIIIHHIIIIIHHIIIIIHIIIIIIHIIIIIIIIIIIIIIIIIIIIIIHIIIHIIIIIHIIIIIIIIIIIIIIIIIIIHIIHHIIIIHIIIIIIIHIHIIIIIIIIIIIIIIIIIIIIIIIIIIIIIIIIIIIIIIIIIIIIIIIIIIIIHGIIHIIIIIIIIIHHHIIIIIIIIIHIIIIIIIIIIIIIIIIIIIIIIIIIIIIIHIIIIIIIIIIIIIIIIIIIIIIHIIIIIIIIIIIIIIIIIIDDDDD
@HISEQ:969:HM2KJBCX2:2:1101:19941:49987 2:N:0:ACTATGCA
CGTATAAATGCGCCCAACTATCCCTATTAATCATTACGTCAATCCTAGAAACCAACAAAATAGGATCGAACGTCCTATTTCATTATTCCATGCTAATGTATTCAAGCGTTAGCCTGCTTTAAACACTCTAATTTTTTCAAAGTAACAGTCCTGTTTCCCTGCAACACCAAATTAATGGCATTACAGTTCTTCAGAAAGGAGGAATCAGCGAAACCAGTTCATACCAGTGGCACGACCAACCTGCTGACCCCGAAATTCAACTACGAGCTTTTTAACTGCAACAACTTTAATATACGCTATTGGAGCTGGAATTACCGCGGCTGCTGGCACCAGACTTGCCCTCC
+
DDDDDIIIIIIIGIIIIIIIIIIIIIIIIIIIHFHHIIIIIIIIIIIIHIIIIIIIIIIIIIIIIIIIIIHHHHIIIIIIIIIIIIIIIIIIGIIHIIIIIIIIIIIIIIIIHIIHIHIIIIIHHIIIIIIIIIIIIIIIIIIIIHHIIIHHIIIIIIHIIIIIIIHHIHIHHIHIIIIIIIIIIIIIIIIIIIIIIIIIIIIIIIIIIIIIIIHHGHIIIHIIIIIIIIIIIIIIIIIIIIHIIIIIIIIIIIGIIIIIIIIIIIIIIIIIIHHIIIIIIIIIIIIIIIIIIIIIIIIIIIIIIIIHIIIIIIIIIIIIIIIIIIGIIIIIIIIIIIIDDDDD
@HISEQ:969:HM2KJBCX2:2:1101:19434:49701 2:N:0:ACTATGCA
CGTATAAATGCGCCCAACTATCCCTATTAATCATTACTTCAGTTCTAGAAACCAACAAAATAGAACCGAAGTCCTAAATTATTATTCCATGCTAATGTATTCAAGGCATAAGCCTGCTTTAAACACTCTAATTTTTTCAAAGTAATAGAGCTAGATCGCGACGACAGCCCAGTAAAGGGTGCCGCCGTTTTCTAGCAGGATGGTAGACGCGCGCCGGCACTCACACTCGTAACCGAGGCGGGCCAGGTGCGTCAAACCAGAAATCCAACTACGAGCTTTTTAACTGCAGCAACTTTAATATACGCTATTGGAGCTGGAATTACCGCGGCTGCTGGCACCAGACTTGCCCTCCAA
+
DDDDDIIIIIHIIIIIIIIIIHIIHIIIIIIIIIIIIIIGIIIIIIIIIHIIHIIIIIIIIIHHIIIIIIIIIHIIIIIIIIIIIIIIIIHHIIIHIIIIIHHHIHHHIIHHIIIIIIIIIIIIIHIIIIIIIIIIHIIHIIHIIIIIIGIHHHIIIIIIIHIIIIIHIIIIIIHIIHIIIIGGIIHIHIIIHHIIIIIIIIIIIIIIIIIIIHIIIIHHIIIHHIIIHIIHHIHHIIIIIIIHIIIIIIIGHIHIIIIIIIIIIIIIIIIIIIIIIIIIIHHIIIIIIIIIIIIIIIIIIIIIIHHGHIIIIIIIIIIIIIIIIIIIIIIIIIIIIIIIIIIIIHIIIDDDDD
@HISEQ:969:HM2KJBCX2:2:1101:14081:49600 2:N:0:ACTATGCA
CGTATAAATGCGCCCAACTATCCCTATTAATCATTACGGTGATCCTAGAAACCAACAAAATAGAACCATGCCGTCCTATTTTATTATTCCATGCTAATCTATTCAAGCACTAGCTTGCTTTAAGCACTCTAATTTTTTCAAGGTAATAGCTCTGCTTCCCCAACGCACCAAATTAATGGCATGAAGGTTATTCAGAAGGTAAGAATCCATCAAATCAGTACGAACAGTGAAGCCCGACCGATAGACAGATTCCGAAATTCAACTACGAGCTTTTTAACTGCAACAACTTTAATATACGCTATTGGAGCTGGAATTACCGCGGCTGCTGGCACCAGACTTGCCCTCCAA
+
@0DDDHHIHIFIFEDHHCHHE1<DHC<FCHHEGEFGCEHFHFC11<FHHIIE@DDG@HCHHIDHHHCGC<<C/0/<<GCECH1FHECF1<GH1FGC<GHFGEHEHHFHF?HE?HGGIIHHHFHHCHE?HGIIIHHHHIHGFHH@DHHFGEGHEIHHEG0DE<HDHGCHIHII:HFEHHECFIIIIIHIHF@DHHHHHHGHIHHGGGHHHFFIIIIHHHHGHHHIHHHGHHHHCDHGHHDFIH@HD1<FCIHCDEHF@HGCFHGHHIHHEEIIIHIIHIIHEFHIIHIIIIIIHIHEHIIIIHIIIIIIIIIIIIIIIIHHEIIIIIHHHFHEEEHIIIHIIIIBDDBD
@HISEQ:969:HM2KJBCX2:2:1101:4468:50361 2:N:0:ACTATGCA
CGTATAAATGCGCCCAACTATCCCTATTAATCATTACAACAGTCCTAGAAACCAACAAATAGAACCATTGTCCTATTCCATTATTCCATGCTAATGTATTCAAGCGTATGCCTGCTTTGAACACTCTAATTTTTTCACAGTAAAAGTCCTGGTTCCCCGTCACGACCCGTAAAGGCCATGCCGCTTCGCCAGAAGGTAAAGCCCGACCACAGACAGTGCTCACCCAGAAGGCGGACCGTCCAGCCAGGCCTGAAGTTCAACTACGAGCTTTTTAACTGCAACAACTTTAATATACGCTATTGGAGCTGGAATTACCGCGGCTGCTGGCACCAGACTTGCCCTCCAA
+
DDDDDIIIIIIIIIIIIIIIIIGIIHIIIIIIIIIIIIIIIIIIIIIIHIIIIIIIIIIIIIHIIIIIIIIIIIIIIIEHIIHHIHHHIIGIIIIIIIIIIIHHIIIIIIHIIIGIHIIIIHHIIIIIIIIIIIIIIIIIIIIIIIIIIIHIIIIIIIIIIIIIIIIIIIIIIIHIIGIIIIIIIIIIIHIIIIIIIIIIIIIIIIIIIIHIIIIIIIIIIIIIIIIIIIIIIIIIIIIIIIIHHIIIIIIIIIIIIIIIIIIIIIIIIIIIIIIHIIIIIIIIIIIIIIIIIIIIIIIIIIIIIIIIIIIIIIIIIIIIIIIIIIIIIIIIIIIIIIIIIDDDDD
@HISEQ:969:HM2KJBCX2:2:1101:11596:50461 2:N:0:ACTATGCA
CGTATAAATGCGCCCAACTATCCCTATTAATCATTACGTCGATCCTAGAAACCAACAAAATAGAATCAAACGTCCTATTTCGTTATTCCATGCTAATGTATTCAAGCGTGAGCCTGCTTTAAACACTCTAATTTTTTCAAAGTAACAGTCCTGATTCCCCATGACACCAAATTAATGACATCATGGTTCGTCAGAAGGTAGGAATCAATAATACCAGTACGTACAATAGCACGACCAATAAATTGATCCCGAAATTCAACTACGAGCTTTTTAACTGCAACAACTTTAATATACGCTATTGGAGCTGGAATTACCGCGGCTGCTGGCACCAGACTTGCCCTCC
+
DDDDDIIIIIIIIIIIIIIIHIIIIIIIHHHIIIIIIHHIIIIIIIHIIIIIIIIIIIIIIIGIIIIIIHHHHIIIIIIHHFHHHHHIEHHIIIIIHIIIIIIIHIHIIHHHHIIIHHIIIIIIIIHHHHHIIIIIHGIHHIIIIIIIIHIIIIIIIIHIIIIIIIIHIIIIIIIIHHHIIIIIIIIIHIIIIIIIIIIIIIIIIIIIHIIIIIIIIIIIIIIIIIHIIIIIIII>IIIIIIIHIIIIIIIIIIIIIIIIIIIIHIIIIIIIIIIIIIIIIIIIIIHIIIIIHIIIIIIIIIIIIIIIIIIIIIIIIIIIIIIIIIIIIIIHHHIIIIDDDDD
@HISEQ:969:HM2KJBCX2:2:1101:3982:49788 2:N:0:ACTATGCA
CGTATAAATGCGCCCAACTATCCCTATTAATCATTACATCGATCCTAGAAACCAACAAAATAGAATCGGATGTCCTATTTCATTATTCCATGCTAATGTATTCAAGCGTGAGCCTGCTTTAAACACTCTAATTTTTTCAAGGTAACAGTCCTAATTCCCCGTGACACCAAATTAATGGCATTACGGTTCTTTAGAAGGTGAGAAATCAATAATATCAGTACATACCAACGGCATGACCGAAACATTGATCCCGAAATTCAACTACGAGCTTTTTAACTGCAACAACTTTAATATACGCTATTGGAGCTGGAATTACCGCGGCTGCTGGCACCAGACTTGCCCTCCAA
+
DDDDDIIIIIIGIIIIIIIIIIIIIIIIGHIIIIIHIIIIIIIIIIIIIIIIIIIIIIIIIIIIIICHIGIGHIIIIIIIIIIIHIIIIIIGIIIHIIIIIIIIIIIIIIGIHIIIIIIIIIIIIIIIIIHHIIIIIIIIHIIIIIHIIIIIIIIHIIHIFIIIIIIHIIIIIIIIIHHIIIIIHIIIIIIIIIIIIIIHIIIHIHIIIIIIIIIIIIIIIIIIIIIIIIIIIIIIIHIIIIIIHGIHIIGIIIIIIIIIIIHIIIIIIHIIIIIHGIIIHHIIIIIIIGIIIIIIIIIHGGIIIIIIIIIIIIIIIIIIIIIIIIIHIIIIIIIIIIIIIIDDCDD
@HISEQ:969:HM2KJBCX2:2:1101:13429:50623 2:N:0:ACTATGCA
CGTATAAATGCGCCCAACTATCCCTATTAATCATTACAGTGATCCTAGAAACCAACAAAATAGAATCATTGTCCTATTTTATTATTCCATGCTAATGTATTCAAGCAAATAATGCCTGCTTTAAACACACTAATTTTTTCAAAGTAAAAAGTCCTGGTTTCCCACCACGCTAAATTAATAACATGATAGTTCCCCAGAAGGTAGAAATTCTACACACCAGTACAGACTTGTTAGCCCGACCAACGGTAGAATCCCGAAATTCAACTACGAGCTTTTTAACTGCAACAACTTTAATATACGCTATTGGAGCTGGAATTACCGCGGCTGCTGGCACCAGACTTGCCCTCCAA
+
DDDDDIIHIIHIIIIIIIIIIIIIIHIIIGHIIIIIIIIIIIIHIIIIIIIIHIIIIIIIIIIHHIIIIIIIIIIIIIIIIIIHIIIHIIIIIIIIIIIIIIIIIIIIIIIIIIIIIHIIIIIIIIIHHIIIIIIIIHHIIHIGIIIIIIIIIIIIIIIIIIIIIGIHHIIIIIIIIHIIIIHIIIHIIIIIHIIIIIIIGIIIIIIIIIIIIIIIIIIIIIIIIIIIIIIIIIIIIIIIIIHIIHHHHHIHIIIIIIIHIIIIIIIIIIIIIIIIIIIIIIIIIIIIIIHIIIIIHHIIIIIIIIIIIIIIIIIIIIIIIIIIIIIIIIIIIIIIIIIIIIIIIDDDDD
@HISEQ:969:HM2KJBCX2:2:1101:15953:50738 2:N:0:ACTATGCA
CGTATAAATGCGCCCAACTATCCCTATTAATCATTACGGTGATCCTAGAAACCAACAAAATAGAACCATGCCGTCCTATTCTATTATTCCATGCTAATGTATTCGAGCAAAATGCCTGCTTTAAACACTCTAATTTTTTCAAGGTAAAGGTCCTGGTTCCACATGACACCCAATTAAGGACATCATGCTTCTCCAGAAGGTGAGAAATCAACTGCGACAGTTCATACCCCTTAAGGCACGACCATCACGTCAATCCCGAAATTCAACTACGAGCTTTTTAACTGCAACAACTTTAATATACGCTATTGGAGCTGGAATTACCGCGGCTGCTGGCACCAGACTTGCCCTCCAA
+
DDDDDIIIIIIIIIIIIIIIIIIIIIIIIIIIIIIIIIIIHIHHIIIIIHIHGHIIIIIIIHEHIIEHIIHIIEHHIIIIIIIIIIIIIHIIHIIIIIFHHHIHIHIGHIHIIIIIIIIIIIIIHIIIIIIIIIIIIIIIIIIHIIIIIIIIIIIIIIIHIIIIIIIIIIIIIIIIIIIIIIHIIIIIIIIIIIIIIIIHIIIIIIIIIIIIIIIIIIIIHHIIIIIIIIHIIIIIIIIIIIIIIIHHIHHIIIIIIHIIIIIIIIIIIIIIIIIIIIIIIIIIIIIIIIIIIIIIIIIIIIIIIIIIIIIIIIIIIIIIIIIHIIIIIIIIIIIIIIIIIIIIIIIDDDDD
@HISEQ:969:HM2KJBCX2:2:1101:12728:51219 2:N:0:ACTATGCA
CGTATAAATGCGGCCCAACTATCCCTATTAATCATTACGTCAATCCTAGAAACCAACAAAATAGGATCAAACGTCCTATTTCATTATTCCATGCTAATGTATTCAAGCGTTAGCCTGCTTTAAACACTCTAATTTTTTCAAAGTAACAGTCCTGTTTCCCTGCAACACCAAATTAATGACATTACAGTTCTTCAAGAAGGAGGAACCAGTAAAGCCAGTACATACCAGAGGCACGACCAACCTACTAATCCCGAAATTCAACTACGAGCTTTTTAACTGCAACAACTTTAATATACGCTATTGGAGCTGGAATTACCGCGGCTGCTGGCACCAGACTTGCCCTCCAA
+
DDDDDIIIIIIIHIIIIIIIIIIIIIIIIIIIGIIIIIIIIIIIIIIIIIIIHIIIIIIHIIIIIIIIIIHIIIIIIIIIIIIIIIIIIIIIHIIIHIIHHGHIHIIIIHHIIIIIGIIIIIIIIIIIIIIIIIIIIIIIIIIIIIIIIIIIHIIIIIIIIIHIIIIIIIIIHIHIIIIIIIIIIIIIIIIIHIIIIIIIIIIIIIHIIIIIIIIIIIIIIIIIIIIIIIIIIIIIIIIIHIIHHFIIIIIIIIIIIIIIIIIHIIIIIIIIIIIIIIIIIIIIIIIIIIIIIIIIIIIIIIIIIIIIIIIIIIIIIIIIIIIIIIIIIIIIIIIIIIIIIIDDDDD
@HISEQ:969:HM2KJBCX2:2:1101:12785:51240 2:N:0:ACTATGCA
CGTATAAATGCGCCCAACTATCCCTATTAATCATTACATCGATCCTAGAAACCAACAAAATAGAATCGGATGTCCTATTTCATTATTCCATGCTAATGTATTCAAGCGTGAGCCTGCTTTAAACACTCTAATTTTTTCAAGGTAACAGTCCTAATTCCCCGTGACACCAAATTAATGGCATTACGGTTCTTTAGAAGGTGAGAAATCAATAATATCAGTACATACCAACGGCATGACCGAAACATTGATCCCGAAATTCAACTACGAGCTTTTTAACTGCAACAACTTTAATATACGCTATTGGAGCTGGAATTACCGCGGCTGCTGGCACCAGACTTGCCCTCCAA
+
DCDDDIIIIIHCGHIIIHIIHHIIIIIIIHHIHIIIIIIIIIIIHHIIHIIIHIIIIIIIIIFIIIIIIIHIIIHEHHIIIIIIIIIIIHIIHIHIHHIIIHIHGIIIIHIHIIIIIIIIIIIIIIIIIIIIIIIIIIIIIIIIIIIHIIIIIIIHIIIIIIHIIIIHIHIHHIHIHIIIIIIIIIIIIHIIIIIIHHHHHIHIIHIIIIIIHHHIIIIIIIIIIIIIIIIIIIIIIIIIIIIIHDHDIHIIIIIIIIIIIIIIIIIIIIIIIIIIIIIIIHIIIIIHIIIIHIIIIIIIHIIIIIIIIIIIIIIIIGIIIIHIIIIIIIIIIIIIIIIIIIDDDDD
@HISEQ:969:HM2KJBCX2:2:1101:15833:50842 2:N:0:ACTATGCA
CGTATAAATGCGCCCCAACTATCCCTATTAATCATTACGGTGATCCTAGAAACCAACAAAATAGAACCATGCCGTCCTATTCTATTATTCCATGCTAATGTATTCGAGCAAAAATGCCTGCTTTAAACACTCTAATTTTTTCAAGGTAAAGGTCCTGGATCCGCAAGACACCCAATTAAGGACATCAAGTTTCTCCAGAAGGTGAGAAATCAACAGCGACAGTTCATACCCCTTAAGGCATGACCATCACGTCAATCCCGAAATTCAACTACGAGCTTTTTAACTGCAACAACTTTAATATACGCTATTGGAGCTGGAATTACCGCGGCTGCTGGCACCAGACTTGCCCTCCAA
+
DDDDDHIIIIIIIIIIIIIIIIGHHHIIIIIIIIHIIIHIIIIIIIIIIHIIIIIIIIHIGII@GHIIIIGHIIHHIIIIIIIIIIIIIIHGIIIIIIIHIDGFHHIIIIIIIIHHFHHHIIHIIIIHIIIIIIHIIIHGIHHHGIIIIIIIHHIIIIHIIIIIIIIIIIIIHIIIIIIIIIIIIIIIHHIGIIIIIIIIIIIIIIIIIHIIIIHIIIIIIIIIIIIIIIIHIIIIIIIIIIIIIIIIIIIIHIIIIIGIIIIIIIGIIIHIIIIIIIIIIIIIIIIIIIIIIIIIIIIIIIIIIIIIIIIIIIIIIIIIIIIIHIIIIIIIIIIIIIIIIIIIIIIIIDDDDD
@HISEQ:969:HM2KJBCX2:2:1101:8686:52132 2:N:0:ACTATGCA
CGTATAAATGCGCCCAACTATCCCTATTAATCATTACGGTGGTCCTAGAAACCAACAAAATAGAACCACAACGTCCTATTCTATTATTCCATACTAATCTATTCAAGCAATAGCCCGCTTTAAACACTCTAATTTTTTCAAGGTAATAGTTCTGGCTCCCCAAAACACCCAATAAAGAGCATACTGGTTCACCAGAAGGAAGACCCGACAGCAGACAGTACTCGCCAAAGACGGACCGCCCGGCCAGGCCTAAAATTCAACTATGAGCTTTTTAACTGCAACAACTTTAATATACGCTATTGGAGCTAGAATTACCGCGGCTGCTGGCACCAGACTTGCCCTCCAA
+
DDDDDIIIIIIIIIIIIIIIIIIIIIIIIHIIIIIIIFIIIIIIIIIIIIIIIIIIIHIIIIIIIHIIIIIIIIIIIHIIIIIIIIIIGIFHIIIIIIIIIHHHIIIIIIIIIGIIIIIIIHIIIIIIHIIIIHHIIHIIHHHIIIIIIIIIHIHHIIIIIHEIHIIIIIIIIIIIIIHIIIIHIIIIHIIIIIHIIIIIIIIHIIIIIIIIIIIIIIIIIHIIIIHIIIIIIIIIIIIIIHHIHHGIHIIIIIIHHIIIIIIHIIIIHIIIIIIIIIIIIIIIIIIIIIIIIIIIIHIIIIIIIHIIIIIIIIIIIIIIIIIIIIIIIIIIIIIIIIGIIDDDDD
@HISEQ:969:HM2KJBCX2:2:1101:10265:52721 2:N:0:ACTATGCA
CGTATAAATGCGCCCAACTATCCCTATTAATCATTACGGGCTCTCCTAGAAACCAACAAAATAGGAGCGCCGTCCTATTCCATTATTCCATGCTAATGTATTCGAGCAAAGGCCTGCTTTGAACACTCTAATTTTTTCAAAGTAAAAGTCCTGCTTCCCAAACCACGCCCAATAAAGGGCATGGCGTTCCGCAGAAGGAAAGGCCCGGCGCAACCAGTGCACGCGGTGAGGCGGACCGGCCCGCCAGGCCCAAGGTTCAACTACGAGCTTTTTAACTGCAACAACTTTAATATACGCTATTGGAGCTGGAATTACCGCGGCTGCTGGCACCAGACTTGCCCTCCAA
+
DDDDDIIIIIIIIIIIIIIIIIIIIIIIIIIIIIIIIHEHHIIIIIHIIIIIIIIIIIGIIIIHFHHIIIIGDHIIIIIHIHIIIIIIIIIIIIIIIIIIIHHHIIIIIIFHIIIIHIIIIIIIIIIIIIIIIIIIHIIHIIHIIIIIIIIHHHIIIIIIHHIHHIIIHIIIHHHHHHHHIHIHHIIIIIIHIIIIIIIIHIIIIIIIIIIHIIIIIIIIIIIIIIIIIIIIIIIIIIIIIIIIHIIIHHIIIIIIIIIIIIIIIIIIIIIIIIIIIIIIIIIIIIIIIIIIHHIIIIIIIIIIIIIIIIIIIIIIIIIIIIIIIIIIIIIIIIIIIIIIIDDDDD
@HISEQ:969:HM2KJBCX2:2:1101:8511:51975 2:N:0:ACTATGCA
CGTATAAATGCGCCCAACTATCCCTATTAATCATTACGTCAACCCTAGAAACCAACAAAATAGGATCAAACGTCCTATTTTATTATTCCATGCTAATGTATTCAAGCGTTAGCCTGCTTTAAACACTCTAATTTTTTCAAAGTAACAGTCCTGTTTCCCCGCAACACCAAATTAATGGCATCACGGTTCTTCAAGAAGGAGGAATCAGCGAGGCCAGTTCATACCATTGGCACGACCAACCTGCTGACCCCGAAATTCAACTACGAGCTTTTTAACTGCAACAACTTTAATATACGCTATTGGAGCTGGAATTACCGCGGCTGCTGGCACCAGACTTGCCCTCCAA
+
DDDDDIIIIIIIIIIIIIIIIIIIIIIIIIIIIIIIIIHIIIHIIIIIIIIIGIIIIIIIIIIIIIIIIIHIHIIIIIIIIIIHIIIIIIIIIIIHIIIIIIIIIIIIHIIHHIIIIIIIIIIIIIIIIIIIIIIIIIIIIIIIIHHIIIIHIIIIIHIIIIIIIIIIIHHHIIIIIIIIIIIIIIIIIIIIIIIIIIIIIIIIIIIIIIIIIIIIIIIIIIIIIIIIIIIIIIIIIIHIIIIHHIIIIIIIIIIIIIIIIIIIIIIIIIIIIIIIIIIIIIIIIIIIIIIIIIIIIIIIIIIIIIIIIIIIIIIIIIIIIIIIIIIIIIHIIIIIIIIIIDDDDD
@HISEQ:969:HM2KJBCX2:2:1101:4810:52660 2:N:0:ACTATGCA
CGTATAAATGCGCCCAACTATCCCTATTAATCATTACATCGATCCTAGAAACCAACAAAATAGAATCGGATGTCCTATTTCATTATTCCATGCTAATGTATTCAAGCGTGAGCCTGCTTTAAACACTCTAATTTTTTCAAGGTAACAGTCCTAATTCCCCGTGACACCAAATTAATGGCATTACGGTTCTTTAGAAGGTGAGAAATCAATAATATCAGTACATACCAACGGCATGACCGAAACATTGATCCCGAAATTCAACTACGAGCTTTTTAACTGCAACAACTTTAATATACGCTATTGGAGCTGGAATTACCGCGGCTGCTGGCACCAGACTTGCCCTCCAA
+
DDDADIEHIHIIIIHIIIIIIIHIIIIIIIIIIIIIIIIHIIIIIIIIHIIIIHIIIIIHIHHIHIIIIIHIHIHIIIIIHIHHHIIHHHIHEHHHHIIIIIIIIHIIIHIIIHIIIHHIIIIIIIIIIIIIIIHHIIIHIIIIIIHIIIIIIIIIHIGHHHIIHHHIIIIGIIIIIIIIIIIIIIIIIIIHIIIIHIIIIIIIIHIIIIIIIHIIIIIIIIIIIHIIIIIIIIIIIIIIIIIIHHIIIIIIIIIIIIIIIIIIIIIIIIIIIIIIIIIIIIIIIIIIIIIIIIIHIIIHHGIIIIIIIIIIIIIIIIIIIIIHIIIIIIIIIIIIIIIIIIDDDDD
@HISEQ:969:HM2KJBCX2:2:1101:16242:53568 2:N:0:ACTATGCA
CGTATAAATGCGCCCAACTATCCCTATTAATCATTACGGTGATCCTAGAAACCAACAAAATAGAATCATGCCGTCCTATTTTATTATTCCATGCTAATGTATTCAAGCAAAATGCCTGCTTTAAACACTCTAATTTTTTCAAAGTAAAGGTCCTGGTTCCCCGCGACACCCAATTAAGGGCATCGTGGTTCTCCGGAAGGTGAGAAATTGACTACACCAGTTCATACCCCTTAAGGCACGACCGATGTGTCAATCCCGAAATTCAACTACGAGCTTTTTAACTGCAACAACTTTAATATACGCTATTGGAGCTGGAATTACCGCGGCTGCTGGCACCAGACTTGCCCTCCAA
+
DDDDDHIIIIIIGIHIIIIHIIIIIIHIIIIIIIHEHIIIIIIIIIHIIIIIGHHIIHGIIIIIIIHIIIHEHDHHIHIIIGF@HHIIIIHIHHHHHIIIHGHIIIIIIIHIHIHIIIIHHIHEHIIHHHHIIHHHHHIFIHIIIIHHIHHIHIHHHEIHIIIIIIIIIIIIIIIIHIHHHIHHFIHHFGIHHIIIIHIIHHIIIIIHIIIIHIIHIIIHHHHIIHIIIIIHIIHHIIIIIIIIIIIIIHHIIIIIIHIIIIIIIIHIIIIIIIIIIIIIIIIIIIIIIIHHHIIIIIIIIIIIIIIIIIIIIIHIHIIIIIIIIIIIIIIIIIIIIIIIIIIIIHEBDDDD
@HISEQ:969:HM2KJBCX2:2:1101:17121:53468 2:N:0:ACTATGCA
CGTATAAATGCGCCCAACTATCCCTATTAATCATTACGTCAATCCTAGAAACCAACAAAATAGGATCAAACGTCCTATTTCATTATTCCATGCTAATGTATTCAAGCGTTAGCCTGCTTTAAACACTCTAATTTTTTCAAAGTAACAGTCCTGTATCCCTGCAACACCAAATTAATGACATTACAGTTCTTCAAGAAGGAGGAACCAGTAAAGCCAGTACATACCAGAGGCACGACCAACTCTCTAATCCCGAAATTCAACTACGAGCTTTTTAACTGCAACAACTTTAATATACGCTATTGGAGCTGGAATTACCGCGGCTGCTGGCACCAGACTTGCCCTCCAA
+
DDDDDIIIIHIIGIIIIIIIHHIIIIIIIIIIIIIIIIIIIIIIIIIIIIIIIIIIHIIHIIIIHIIIIIIHHIIIIIIIIIIIIIIIIIIIIIIIIIIIIIIIIIIIIIIIIIIIIIIHIIIIIIIIIIIIIIIIIIIIIHIIIIIHHIIIIIIIIIIIIIIIIIIIIIIIIIIIIIHIIIIIIIIIIIIIIIIIIIIIIIIIIIIIIIIIIIIIIIIIIIIIIIIIIIIIIIIIIIIIIIIHHIIIIIIIIIIIIIIIIIIIIIIIIIIIIIIIIIIIIIIIIIIIIIIIIIIIIIIIIIIIIIIIIIIIIIIIIIIIIIIIIIIIIIIIIIIIIIIIIDDDDD
@HISEQ:969:HM2KJBCX2:2:1101:17101:53927 2:N:0:ACTATGCA
CGTATAAATGCGCCCAACTATCCCTATTAATCATTACGGTGATCCTAGAAACCAACAAAATAGAACCATGCCGTCCTATTCTATTATTCCATGCTAATGTATTCGAGCAAAAATGCCTGCTTTAAACACTCTAATTTTTTCAAGGTAAAGGTCCTGGATCCGCAAGACACCCAATAAAGGACATCAAGTTTCTCCAGAAGGTGAGAAATCAACAGTAACAGTTCATACCCCTTAAGGCATGACCATCACGTCAATCCCGAAATTCAACTACGAGCTTTTTAACTGCAACAACTTTAATATACGCTATTAGAGCTGGAATTACCGCGGCTGCTGGCACCAGACTTGCCCTCCAA
+
DCBDDEHIIFCECHHIHHGHHIIIIIHIIIHHHIIHIH=CHHIIEEHHIIIFHHIIIHIHIH@HHIIIIIIIGIGIIGHHHIIIHHHIIIHIHIHHIIE<DFHHIGIIIIHHCHGHIIIHIIHFIHHFHHHHIIHHHHHIIIIHHHHIIIIIIIHGIHHIHHHIIIIIIIIIIIIIIIIIHIHIIIIIIIIHHIIIHHIHHHHHIIIIIIIIIIIIHIIIHIIIIIHHIIIIIIIHFIHIHIIIIIIIHHGDHHHIGHIIIHEEIIIIIIHIIIIIIIIIIHIHIIIIHIIIIIIIIIIHHIIIIIHGEIIIIIIIIHIIIIIIIIIIIIIIIIIIIIIIIIIIIIIIDDDDD
@HISEQ:969:HM2KJBCX2:2:1101:9155:53621 2:N:0:ACTATGCA
CGTATAAATGCGCCCAACTATCCCTATTAATCATTACGGTGATTCAGAAACCAACAAAACAGGACCACCGTCCTATTTTATTATTCCATGCTAATGTATTCAGACATAAGCCTGCTTTGAACACTCTAATTTTTTCAAGGTAAAGGTCCTGGTTTCCCACCACGCTAAATAAATAACATGATGGTTCCCCAGAAGGTAGAAATTCCACGCGCCAGTACAGACTATTGCCTGACCAACGGTAGAACCCCGAAATTCAACTACGAGCTTTTTAACTGCAACAACTTTAATATACGCTATTGGAGCTGGAATTACCGCGGCTGCTGGCACCAGACTTGCCCTCCAA
+
DDDDDIIIIIIIII?HHIIIIHIIIHIIIIIIIIIHHHHIIIIIIIIIIIIHIIIIIIIIIIHIIIIIIIIIIIIIIIIIIIIIIIIIHIIIIIIIIIIIIHHHIIIIIIIIIIIIIIIIIHIIIIIIIIIIIIIIIIIIIIIIIIIIHIIIIIIIIIIIIIIIIIIIIIIIIIIIIIIIIIIIIIHIIIIIIIIIIIIIHIIHIIIIIIIIIIIIIIIIIIIIIIIIIIIIIIIIIHIHHFIIIIIIIIIIIIIIIIIIIIIIIIIIIIIIIIIIIIIIIIIIIIIIIIIIIIIIIIIIIIIIIIIIIIIIIIIIIIIIIIIIIIIIIIIIIIIIIIDDDDD
@HISEQ:969:HM2KJBCX2:2:1101:1286:54623 2:N:0:ACTATGCA
CGTATAAATGCGCCCAACTATCCCTATTAATCATTACGTTGTACCTAGAAACCAACAAAATAGGTTCGAACGTCCTATTTCATTATTCCATGCTAATGTATTCAAGCGTTTGCCTGCTTTAAACACTCTAATTTTTTCAAAGTAACAGTCCTGACTCCCCACAACACCAAATTAATGACATCATGGTTCATCAGAAGGGAGAAATCAACGACGCCAGTACGTACCGAAGGCACGACCGACGTATTGATCCCGAAATTCAACTACGAGCTTTTTAACTGCAACAACTTTAATATACGCTATTGGAGCTGGAATTACCGCGGCTGCTGGCACCAGACTTGCCCTCCAA
+
DDBDDHEEHHHEHHIGHIIHCHIHHEHEHH?HHHEHIHI?GHIIIHI?CHHEHEHIII@1GHGHFEHD?GIHHCCEEHHHIIHEHIIGIIEHI?E@HHHIIIIIHHHIHGHDCHHHHGIHEFEGHHHHIIHIIHHHHHFFCIHHIGHEHIIHGIHIIHIHHGH@HHIHHIHIIIIHHCHHEGEIIIHGIHIHIHIHEIIIIIHIIIIIIIIIIIIIIHHIIIIHHHIIIIIIIIIHIIIIIIHHFHIHHHEIIIIIIHHIIHHHIIHHIIIIIIIHIIIIIIHHIHHIHHIIGIIIIIIHIHIIIFIIHHIIIIIIHIIIIGIIIIIGIIIIIIIIIIIIHDCDDD
@HISEQ:969:HM2KJBCX2:2:1101:20870:55438 2:N:0:ACTATGCA
CGTATAAATGCGCCCAACTATCCCTATTAATCATTACGTCAATCCTAGAAACCAACAAAATAGGATCAACGTCCTATTTCATTATTCCATGCTAATGTATTCAAGCGCGAGCCTGCTTTAAACACTCTAATTTTTTCAAAGTAACAGTCCTGATTCCCCACCACACCAAATTAATGACATGATGGTTCGTCAGAAGGTAGAAATCAGTAACACCAGTACGTACCGAAGGCACGACCAGCGTACTAATCCCGAAATTCAACTACGAGCTTTTTAACTGCAACAACTTTAATATACGCTATTGGAGCTGGAATTACCGCGGCTGCTGGCACCAGACTTGCCCTCCAA
+
ADDDDHIIHIIIIDHHHIIIGHHIIIIIIIIHHHIIIGHIHIIIHHHIIII?@CHHIGIIIIGHIIIHHIHHEHDHIIIIHHIIIEHFEHHGCHHHHFHEHCGHHIIIHIHHHHHEHHHHIHHHHHIIHIIIHHHHEGHHHHHHHIHFHHIHIHIIIGHEIHHHHHHIHEHHIHIHFGFCHIIHHHEIHHHHF@HHIIIHIHHH<HHHIIIIIIHIIIIHCHCHHEIIIIHIIHIHI;IIHG@CHHH=IHHHHHFHEHECHEHGCFEIHIIIHFHHIIFIIIHHEHIIIIIHGIHHIIIIIIIIHFIIHIHIIIIHHIIIIIIHIIIIIIIIHIIHIIIIDDDDD
@HISEQ:969:HM2KJBCX2:2:1101:5174:55590 2:N:0:ACTATGCA
CGTATAAATGCGCCCAACTATCCCTATTAATCATTACATCGATCCTAGAAACCAACAAAATAGAATCGGATGTCCTATTTCATTATTCCATGCTAATGTATTCAAGCGTGAGCCTGCTTTAAACACTCTAATTTTTTCAAGGTAACAGTCCTAATTCCCCGTAACACCAAATTAATGGCATTACGGTTCTTTAGAAGGTGAGAAATCAATGATAACAGTGCATACCAACGGCATGACCGAAATATTGATCCCGAAATTCAACTACGAGCTTTTTAACTGCAACAACTTTAATATACGCTATTGGAGCTGGAATTACCGCGGCTGCTGGCACCAGACTTGCCCTCCAA
+
DDDDDIIIIGIIIIIIIIIIIIIIIHIIIIIIIIIIIIIIIIIIIIIHIIIIIGHIIIIIIIIHIIHIIIIGHGHHHHIIIIIIIIIHIIGIIIIIIIIIIHIIIIIIIIIHHIIIIIIIIIIIIIIIIIIIIIIIIIIIHIIIIIIIIIIIIIIIIIGIIIIIHIIIIIIIIIIIIHIIIIIIGIIIIIIIIIIIIIIIIHIIIIIIIIIIHIIIIIHIIIIIIIIIIIIIIIIIIIIIIIIIIGIIIIIIIIIIIIIIIHIIIIIIIIIIIIIIIIIIIIIIIHIIIIIIIIIIIIIIHHIIIIIIIIIIIIIIIIIIIIIIIIIIIIIIIIIIIIIIIIDDDDD
@HISEQ:969:HM2KJBCX2:2:1101:12091:55514 2:N:0:ACTATGCA
CGTATAAATGCGCCCAACTATCCCTATTAATCATTACGTCAATCCTAGAAACCAACAAAATAGGATCGAACGTCCTATTTCATTATTCCATGCTAATGTATTCAAGCGTTAGCCTGCTTTAAACACTCTAATTTTTTCAAAGTAACAGTCCTGTTTCCCTGCAACACCAAATTAATGACATTACAGTTCTTCAAGAAGGAGGAATCAGTAAAGCCAGTACACACCATTGGCACGACCAACCTACTGACCCCGAAATTCAACTACGAGCTTTTTAACTGCAACAACTTTAATATACGCTATTGGAGCTGGAATTACCGCGGCTGCTGGCACCAGACTTGCCCTCCAA
+
@@@DD@F@EHFHIIIHIHIIIIIIIIIIIIIIIIIIIGHIHDHHHIGIGCGHHHIIIIIIIGIIIIIIIIIIHHGHIIIIIIIIGHHHGHIIIIIIIIIIIIIHIIIIIHIIIHIIIIIIIIIIHIHHIHIHGIIIIHHIIIIIIHIIIIIHGHHHEIIIIHFIIIIIIIIHIIIIIIIHIIHIIIIIIIIIIIIIIIIIIIIIIIIIIIIIIIHIIHIIIIIIIIIIIIIIIIIIIIHIIIHHEHHHHIIIIIIIHIIIIIIIIIHIIIIIHIIIIIIIIIIIIIHIIIIIIIIIIHIIIIIIIIIIIIIIIIIIIIIIIIIIIIIIIHIIIIIIIHIIIDDDDD
@HISEQ:969:HM2KJBCX2:2:1101:12815:55331 2:N:0:ACTATGCA
CGTATAAATGCGCCCAACTATCCCTATTAATCATTACATCGATCCTAGAAACCAACAAAATAGAATCGGATGTCCTATTTCATTATTCCATGCTAATGTATTCAAGCGTGAGCCTGCTTTAAACACTCTAATTTTTTCAAGGTAACAGTCCTAATTCCCCGTGACACCAAATTAATGGCATTACGGTTCTTTAGAAGGTGAGAAATCAATAATATCAGTACATACCAACGGCATGACCGAAACATTGATCCCGAAATTCAACTACGAGCTTTTTAACTGCAACAACTTTAATATACGCTATTGGAGCTGGAATTACCGCGGCTGCTGGCACCAGACTTGCCCTCCAA
+
DDDDDIIIIIHIIIIIIIIIIHHHIIIHIIHIIIIIIIIIHIIIIIIIIIIIIIIIIIIIIIIIIIEHHHIIHHHHIHIIIIIIIIIIIIIIHGHIIIIIIIIIHIIIIIIHHIIIIIIIIHIIIIIIHIIIIIIHHIIIIIIIIIIIIIIIIIIIHIIGIIIIIIIIIIIIIIIIIIIIIIIIIIHHIHIIIIIIHIIIIIIIHIIIIIIIIIIIIIIIIIIIIHIIIIIIIIIIIIIIIIIIHGIIIIIIIIIIIIIHIIIIIIIIIIIIIIHIIIIIIIIIIIIIIIHIIIHIIIIHHHIIIIIIIIHIIIIIIIIIIIIIIIIIIIIIIIIIHIIIIIDDDDD
@HISEQ:969:HM2KJBCX2:2:1101:19062:55665 2:N:0:ACTATGCA
CGTATAAATGCGCCCAACTATCCCTATTAATCATTACGGTGGTCCTAGAAACCAACAAAATAGAACCACAACGTCCTATTCTATTATTCCATGCTAATCTATTCAAGCAATAGCCCGCTTTAAACACTCTAATTTTTTCAAGGTAATGGTCCTGGCTCCCCAACACACCCAATTAAGGACATACTGGTTCACCAGAAGGAAGACCCGACAACAGGACAGCACTCGCCAAAGACGGACCGCCCGGCCAAGTCTAAAATTCAACTACGAGCTTTTTAACTGCAACAACTTTAATATACGCTATTGGAGCTGGAATTACCGCGGCTGCTGGCACCAGACTTGCCCTCCAA
+
DDDDDIIIIIIIIIIIIIIIIIIIIIIIIIIIIIIIIIIIIIIIIIIIGIIHIIIIIIIIIIHHIIIIIIIIIIHGIIIIIIIIIIIIGHIIIIHIIIIHIHIHIIIIIIIIIIIIIIIIIHIHIIIIIIIIIIIIIIIIIIIIIIIHIIIIHHIIIIHIIHIIIIIIIIIHHIIIIIIIIIIIIIIIIIIIHIIIIIIIIHIIIIIIIIIIHIIIIIIIIIGIIIIIIIIIIIIIIIIIIIIIIIIIIHIIIIIIIIIIIIIIIIIIIIIIIIIIIIIIIIIIIIIIIIIIIIHIIIIIHIIIIIIIIIIIIIIIIIIIIIIIIIIIIIIIIIIIIIIIIIDDDDD
@HISEQ:969:HM2KJBCX2:2:1101:6613:56150 2:N:0:ACTATGCA
CGTATAAATGCGCCCAACTATCCCTATTAATCATTACGTCAATCCTAGAAACCAACAAAATAGGATCAACGTCCTATTTCATTATTCCATGCTAATGTATTCAAGCGCGAGCCTGCTTTAAACACTCTAATTTTTTCAAAGTAACAGTCCTGATTCCCCACCACACCAAATTAATGACATGATGGTTCGTCAGAAGGTAGAAATCAGTAACACCAGTACGTACCGAAGGCACGACCAGCGTACTAATCCCGAAATTCAACTACGAGCTTTTTAACTGCAACAACTTTAATATACGCTATTGGAGCTGGAATTACCGCGGCTGCTGGCACCAGACTTGCCCTCCAA
+
@@DDDHHIIFHHIIIIIIIIIIIIEHFIHIIIIIHIIIHIIIIIHHHIGIIIHIHHGIIHIHHHHHHHFFDE@GHHCCEFHHFHHGH?GECHHIHIIHIHHHHHEHHGIHHCIHFEGFIHHIIIIIIHHHHIHHF?GHIHHIIGHIIIIHCCHGHHIIGIIIHHCCHHH?HHIIIIIIIIHHHHCHGIIHHHHIIGIIHIIIIIIIHHHIHGHHIHHIHHIIHEIIIIGIIIGIHHIIIHHGFHIIHHDIIIIIHIGIHEFHIIIHHHIHIHEFIIIHHHFHIIHFEIIIIIHHIHHHGHIHIHGHHIHHEHHDDHIIIIIHFGIHIIHHHHIHHHHHGIDBDD@
@HISEQ:969:HM2KJBCX2:2:1101:19873:54516 2:N:0:ACTATGCA
CGTATAAATGCGCCCAACTATCCCTATTAATCATTACGTCAATCCTAGAAACCAACAAAATAGGGTCAAACGTCCTATTTCATTATTGCATGCTAATGTATTCAAGCTAATGCCTGCTTTAAACTCTCTATTTTTTTCAAAGTAACAGTCCTAACTCCCCATGACACCAAATAAATGAAATCATGGTTCGTCAGAAGGGAGAAATCAATGATACCAGTACGTACCAGAGGCACGACCGATATATTGATCCCGAAATTCAACTACGAGCTTTTTAACTGCAACAACTTTAATATACGCTATTGGAGCTGGAATTACCGCGGCTGCTGGCACCAGACTTGCCCTCCAA
+
<<D00<D11<<0D0C0C01DH1F@GHEC1D1DC<<<11D10<<11<1<1D11<11<<EGG@1<G<1<1<D1<<1<011<1<F@1<<<1111<1<DFFHHHEHHH@1F@FC@<E1CGG6<1B1B8$1611<$><<FD<HCHH@E@AGHHBFAB<A?:HEG?D<1E57C6@@C0HHC@ED@=EAD/DH?@A</FIGHIHCHD0GECFGCFFD@1FGFEECDBG@HEGCCGEEFHFGHA/CHGEAF<1CC/<HCC@1HHHD<<1ECE@HIHEHEEHHGC<?EHHCF1GFCEHHHEC@DFECGCGHIHIHGIIHHEHHDCDGIIHIHHHECEGHGEF<G@C@IHC@@D@D
@HISEQ:969:HM2KJBCX2:2:1101:2339:56080 2:N:0:ACTATGCA
CGTATAAATGCGCCCAACTATCCCTATTAATCATTACGTCAACCCTAGAAACCAACAAAATAGGATCAAACGTCCTATTTTATTATTCCATGCTAATGTATTCAAGCGTTAGCCTGCTTTAAACACTCTAATTTTTCCAAAGTAACAGTCCTGTTTCCCCGCAACACCAAATTAATGGCATCACGGTTCTTCAAGAAGGAGGAATCAGCAAGGCCAGTTCATACCGGTGGCACGACCAACCTGCTGACCCCGAAATTCAACTACGAGCTTTTTAACTGCAACAACTTTAATATACGCTATTGGAGCTGGAATTACCGCGGCTGCTGGCACCAGACTTGCCCTCCAA
+
DDDDDIIIHHIHIIIIIHIIIIIHIIIIIIIHIIIHIGIIIIIIIGIIGHHIHIIIIIGIIIIIGEIIHIGHEHIIIHIIHIGHHHIIIIIGHIHHHIIIIIHHHIIHIIIHIIIIHIIHHHGIIHHIHIHHIHIIFHIIHIHHHIHIHHIIIHHIIIIIIIHHIIIIIIHHHIHII;IIIIIIIIIIIIIIIIIIIIIIIIIIIIIIIIIIIIIIIIIIIIIIIIIIIIIIIIIIIHHIIIIHGIIIIIIIIIIIIIIIIIIIIIIIIIIIIIIIIIIIIIIIIIIIIIIIIHIIIHIHHIIIIIIIIHHHIIIIIIIIIIIIIIIIIIIIIIIIIIIIIDDDDD
@HISEQ:969:HM2KJBCX2:2:1101:12760:57251 2:N:0:ACTATGCA
CGTATAAATGCGCCCAACTATCCCTATTAATCATTACGTCAATCCTAGAAACCAACAAAATAGGATCGAACGTCCTATTTCATTATTCCATGCTAATGTATTCAAGCGTTAGCTTGCTTTAAACACTCTAATTTTTTCAAAGTAACAGTCCAAATTCCCCGCAACACCAAATTAATGGCATTACGGATCATCAGGAAGGAGGAATCAGTGAGACCAGTACATACCAGAGGCATGACCAATCTACTAACCCCGAAATTCAACTACGAGCTTTTTAACTGCAACAACTTTAATATACGCTATTGGAGCTGGAATTACCGCGGCTGCTGGCACCAGACTTGCCCTCCAA
+
DDDDCHHHHIHIHIIIIIIIHGHIIIIIIIIIHHHIIHHIHIIHIIGIHHHHIIIIIIIIIIIHHHIHIIHIHIHIGIHHIHIIIIHHIIIIIIIIIIIIHHHHHIIHHIIGHHHIIHIFHIIIIIHIHGHHIIHIHHHHIIHHHHHIHHHIHHHHIIIIIHIIGIIIHHEHFHIIIIIIIIIIIIIIIIIIIIIIIIIHCGFD@?IHEIIIIHIIIIH;FHIHHHHIIIIHIHHIIIHHHHHCCHI<IIIIIIIEFGEHHEEIIIIIIIIIIHFIIIIIIIGIHFGHHIHIIIIIIHHEGHIIIIFHHFIIHIIHHCCGIIHIIIIIIIIIIIIIIIIHFD@ADD
@HISEQ:969:HM2KJBCX2:2:1101:14455:57625 2:N:0:ACTATGCA
CGTATAAATGCGCCCAACTATCCCTATTAATCATTACATCGATCCTAGAAACCAACAAAATAGAATCGGATGTCCTATTTCATTATTCCATGCTAATGTATTCAAGCGTGAGCCTGCTTTAAACACTCTAATTTTTTCAAGGTAACAGTCCTAATTCCCCGTGACACCAAATTAATGGCATTACGGTTCTTTAGAAGGTGAGAAATCAATAATATCAGTACATACCAACGGCATGACCGATACATTGATCCCGAAATTCAACTACGAGCTTTTTAACTGCAACAACTTTAATATACGCTATTGGAGCTGGAATTACCGCGGCTGCTGGCACCAGACTTGCCCTCCAA
+
DDDDDIIIIIIIIIIIIIIIIIIIIIIIIIIIIIIIIIIIIIIIIIIIIIIIIIIIIIIIIIIIIIIHIIIIIIIIIIIHIIIIIIIIGHIHIIIIIIIIIIIIIIIIIIIIIIIHIIIIIHIIIIIIIHHIIIIIIIIIIIIIIIIIIIIIIIIIIIIIIIIIIIIIIIIIIIIIIHIIIIIIIIHHIIIIIIIIIIIIIIIIIIIIIIIIIIIIIIIIIIIIIIIIIIIIIIIIIIIIIIIHHIIIIIIIIIIIIIIIIIIIIIIIIIIIIIIIIIIIIIIIIIIIIIIIIIIIIIIIIIIIIIIIIIIIIIIIIIIIIIIIIIIIIIIIIIIIIIIIIIDDDDD
@HISEQ:969:HM2KJBCX2:2:1101:10248:58182 2:N:0:ACTATGCA
CGTATAAATGCGCCCAACTATCCCTATTAATCATTACGGTGATCCTAGAAACCAACAAAATAGAACCATGCCGTCCTATTCTATTATTCCATGCTAATGTATTCGAGCAAAAATGCCTGCTTTAAACACTCTAATTTTTTCAAGGTAAAGGTCCTGGATCCGCAAGACACCCAATAAAGGACATCAAGTTTCTCCAGAAGGTGAGAAATCAACTGCAACAGTTCATACCCCTTAAGGCATGACCATCACGTCAATCCCGAAATTCAACTACGAGCTTTTTAACTGCAACAACTTTAATATACGCTATTGGAGCTGGAATTACCGCGGCTGCTGGCACCAGACTTGCCCTCCAA
+
DDCDDIIIIIIIIIIIHIIIIIIIIIIIIIIIIIIIIIHIIIIIIIIIIIIIHIIIIHIIIHHIIIIIIIIIIIIIIIIIIIIIIHIIIHIIIIIIIIIIIHHIIIIIIIIIIIIIIIIIIIIIIIIIIIIIIIIIIHIIIIIIIIIIIIIIIIIHIIIIIHIIIIHHHIIIIIIHIIIIIIIHHHIIIIIIIIIIIIIIIIIIHIIIHIIIIIIIIIIIIIIHHHHIIIIIIIIIGIIIIIIIIIIIIIHGIIIIIIIIIIIIHIIIHEIIIHIIIIIIIIIIIIIIIIIIIIIIIIIIHIIIIIIIIIIIIIIIIIIIIIIIIIIIIIIIIIIIIIIIIIIIIIIIDDDDD
@HISEQ:969:HM2KJBCX2:2:1101:10693:58173 2:N:0:ACTATGCA
CGTATAAATGCGCCCAACTATCCCTATTAATCATTACGTCGATCCTAGAAACCAACAAAATAGAATCAAACGTCCTATTTCATTATTCCATGCTAATGTATTCAAGCGTGCGCCTGCTTTAAACACTCTAATTTTTTCAAAGTAACAGTCCTGATTCCCCACGACACCAAATTAATGACATCGCGATTCTTCAGAAGGTAGGAACCAATAATGCCAGTGCGTACCGAGGCACGACCGACAATCTGATCCCGAAATTCAACTACGAGCTTTTTAACTGCAACAACTTTAATATACGCTATTGGAGCTGGAATTACCGCGGCTGCTGGCACCAGACTTGCCCTCCAA
+
DDDDDIIIIIIIHIIIIIIIIIIIIIIIIIIIIIIIIIIIIIIIIIIIIIIIIIIIIIIIIIIIIIIIIIIIIIIIIIIIIIIIIIHIIIIIIIIIIIIIIIIIIIIIIIIIIIIIIIIIIIIIIIIIIIII2IIHIIIIIIIIIIIIIIIIIIIHHIIIIIIIIIIIIIIIIIIIIIIIIIIIIIIIIIIIIIIIIIIIIIIIIIIHIGIIIIIIIIIIIIIIIIIIIIIIIIIIIIIIIIIHIIIIIIHIIIIIIIIIIIIIIIIIIIIIIHIIIIIIIIIIIIIIIIIIIIIIIIIIIIIIIIIIIIIIIIIIIIIIIIIIIIIIIIIIIIIIIIIIDDDDD
@HISEQ:969:HM2KJBCX2:2:1101:17315:58362 2:N:0:ACTATGCA
CGTATAAATGCGCCCAACTATCCCTATTAATCATTACGTCGATCCTAGAAACCAACAAAATAGAATCAAACGCCCTATTTCATTATTCCATGCTAATGTATTCAAGCGCGAGCTTGCTTTAAACACTCTAATTTTTTCAAAGTAACAGTCCTGATTTCCCACAACACCAAATTAATGACATCGTGGTTCGTCAGAAGGGAGAAACCAATAATACTAGTACGTACAAAGTACGACCGACATATTAGTCCCGAAATTCAACTACGAGCTTTTTAACTGCAACAACTTTAATATACGCTATTGGAGCTGGAATTATCGCGGCTGCTGGCACCAGACTTGCCCTCCAA
+
B@D<01<C11<00</01D1<111<CC@1F11<<<F1111</<DC@<11<<CCG@G<G1F1FH1D<G<D?FF=C/CD@?1<<<<1<<<1<C11<1<1<G@F<@<<>D<D8<CEHGHHGHGD<G@GGH@HCHIHBG19HIIIICCCG?GHEGHHA00@FHBCGE#<EED?EG:/CGDGEFEEEC@HIHDECHFEHHHHIHIHHGHC<8HEGGHHIHIIGEHHFCFHGFCEHECDEHIIHHFFFE<FHEF<1HHH?C@H?IHEE=GC1<@EHFEGG1IIHEIFEHH@HFHHIIIIIHCHHIIIIHHEIHF1IIHHIIHDHEGFHHIHEGIHIIHHEHIIHHHDD@AC
@HISEQ:969:HM2KJBCX2:2:1101:5229:59071 2:N:0:ACTATGCA
CGTATAAATGCGCCCAACTATCCCTATTAATCATTACGGTGGTCCTAGAAACCAACAAAATAGAACCACAACGTCCTATTCTATTATTCCATGCTAATCTATTCAAGCAATAGCCCGCTTAAAACACTCTAATTTTTTCAAGGTAATGGTCCTGGCTCCCCAACACACCCAATAAAGGACATGCTGGCTCACCAGAAGGAAGACCCGACAGCAGACAGTACTCGCCAAAGACGGACCGCCCGGCCAGGCCTAAAGTTCAACTACGAGCTTTTTAACTGCAACAACTTTAATATACGCTATTGGAGCTGGAATTACCGCGGCTGCTGGCACCAGACTTGCCCTCCAA
+
BDDD0GHHEHIFHIIIIIIIIHIIIIIIIIIIIIIIIHIIIHIIIIIIIIIHIIIIIIIIIIIIIIIIEHCEHHH=HHHIIIIIIIIIIIIIIIIGIIEHIFHHHIIHIIEHHFHI@HHHHHHEFHHIIIHGDHHIIIIIIHIGHHGCIHFIHGHFHHEHIHFGHHIIHHFEGHFIHHHEHHEHHIHHGIHFECFHIHHHGEHECHEIIHGIIHFHGHHHECHEGIIIHHHDGGIIHHDHEEHGEGC?IHIHIHHIIIIIIIIIIIIIIIIIIIIIIIIIIIIHIIIIIIIIIIIIIHHHHIIIIIIIIIIIIIIIIIIIIIIIIIIIIIIIIIIIIIIIIDDDDD
@HISEQ:969:HM2KJBCX2:2:1101:20061:59735 2:N:0:ACTATGCA
CGTATAAATGCGCCCAACTATCCCTATTAATCATTACGGCTCTCCTAGAAACCAACAAAATAGGAGCGCCGTCCTATTCCATTATTCCATGCTAATGTATTCGAGCAAAGGCCTGCTTTGAACACTCTAATTTTTTCAAAGTAAAAGTCCTGCTTCCCAAACCACGCCCAATAAAGGGCATGGCGTTCCGCAGAAGGAAAGGCCCGGCGCAACCAGTGCACGCGGTGAGGCGGACCGGCCCGCCAGGCCCAAGGTTCAACTACGAGCTTTTTAACTGCAACAACTTTAATATACGCTATTGGAGCTGGAATTACCGCGGCTGCTGGCACCAGACTTGCCCTCCAA
+
DDDDDIIIIIIIHHHIIIIIIIICHIIIIIIIIIIHIIIHHIIHHHIGHIIHIEHIHIIIIHIIIFHDIHIIIIHIIIIIIIIHHIIHHIIEGHIIIIIIIHIIHIIIHIIHIIIIHHHGCHHHHGHIIIHHHHIHIHIHIIIHHGIHIHHHIHHHIIHGGIIIHHHHIGHHHGHIIIIIHHHHHHHDGIIHGIIIIIIHIIIIIHIIIIIIIIIIIIHIIIIII=HIIIIIIIIIIIIGIIIHIHHHFHIHHIHIIHIIIIIIIIIHIHFIIIHEHIIIIIIIIIIHGIIHHHIIGIHIIIHIIIIHIIIIIIIIIIIIIIIIIIIIIHIHHIIIIIIIDCDDD
@HISEQ:969:HM2KJBCX2:2:1101:12807:59793 2:N:0:ACTATGCA
CGTATAAATGCGCCCAACTATCCCTATTAATCATTACTTTGGTTCTAGAAACCAACGAAATAGAACCAAAGTCCTATTTCATTATTCCATGCTAATATATTCAAGCAATAATGCCTGCTTTAAACACTCTAATTTTTTCAAAGTAAAAGAGGTAGATCACCAAGGCCATCCGAAGACAACCATGGCTAACTACCCAGTAAACCCAGACCTTTCAACACCGTGAAAATGAATCCACAGTGGAAAGATCAAAGGTCAAAACTCAACTACGAGCTTTTTAACTGCAACAACTTTAATATACGCTATTGGAGCTGGAATTACCGCGGCTGCTGGCACCAGACTTGCCCTCCAA
+
DDDDDIIIIGHHIIIGGHIIIIIIIHIIIGIHIIIIIIIIIIIIIIIIHIIIIIIIIGHIIIHHIIHIIIHIIHHHIGEHFHIIIIHHHIHIIIIIIIIIIIIIIIIIIIIIHIIIIIIIIIIIIIIIIIIIHIIHIIIHIIIHIIIIIHHIHHIHHIIIIIIIIHHIHIHHIIIIIIIHIIIHIHHIIIIIIIIIHIIIIIHGHHGIHIIIIIIHHIIIHHIIIIHIIIIHIHIIIIHIIIIIIIIHIIIGHHIHIIIHIHHIIIIIIIIIIIIHIIIIIIIIIIIIIIHIIIIIIIIIIIIIIIIIIIIIIIIIIIIIIIIIIHIIIIIIHIIIIIIIIIIIDDDDD
@HISEQ:969:HM2KJBCX2:2:1101:11403:59634 2:N:0:ACTATGCA
CGTATAAATGCGCCCAACTATCCCTATTAATCATTACGGTGATCCTAGAAACCAACAAAATAGAACCAATGCCGTCCTATTTTATTATTCCATGCTAATCTATTCAAGCACTAGCTTGCTTTAAGCACTCTAATTTTTTCAAGGTAATAGCTCTGCTTCCCCAACGCACCAAATTAATGGCATGAAGGTTATTCAGAAGGTAAGAATCCATCAAATCAGTACGAACAGTGAAGCCCGACCGATAGACAGATTCCGAAATTCAACTACGAGCTTTTTAACTGCAACAACTTTAATATACGCTATTGGAGCTGGAATTACCGCGGCTGCTGGCACCAGACTTGCCCTCCAA
+
DDDDDIIIIGHHIHHIIIIIIHHIIIHIHIIIIIIIIIIIHHHHHIIGIIHHHHIIII@GHHHHIHHHIIGHFHHIIIIHIIHHHIGIIIIIIIIIIIIIIHHIIHIIHHIIIIIIHIIHHHIIHHIIIIIIIIHIIIHHIIIIIIIIIIIIIIIIIIHHHHHEHIHHHHIIIIIHIHHIHFHIIIIIIIIIIIIIHIHHIIIIIIIIIIIIIIIHIIIIIIIIIIIIIHIIHH=HIIIHIIIIIIIHIIIIIHHHIIIHIIIIHIIIIIIIIIIIIIIIIIIIIHIIIIIIIIIIIIIIIIIIIIIHHIIIIIIIIIIIIIIIIIIIIIIIIIIIIIIIIIGIDDDCD
@HISEQ:969:HM2KJBCX2:2:1101:3764:59947 2:N:0:ACTATGCA
CGTATAAATGCGCCCAACTATCCCTATTAATCATTACCTCGACTCCGAAAGCCAACGAAATAGAACCGAGATCCTATTCCATTATTCCATGCACTAATGTTCAGGCTGTAGCGCCTGCTTTGAGCACTCCAATTTTTTCAAAGTAAACGTGCTGGCCACTCATGGCACTCGGTTAAGAGAACCATAAACGAACCAGCAAGATCGTCCGGGCAAACAGTAAACGCCGCAAGGCGCACCGCTCGCCCGAAACCTAGATCCAACTACTAGCTTTTTAACCGCAACAACGTTAATATATGCTATTGTAGCTGTAATTACCGCGGCTGCTGGCACCAGACTTGCCCTCCAA
+
DDDDDHIIIHIHFHHIIIIIIIIHIIIIIIIIIIIHIIHHHIIHIIHHIIIIHHHIHHIIIIIIIIGHGHGIHFFHIIIIIGIHIIIIHHHH1CFEDHHIHFHDHHHHHIHHIGDHIIIIIIIIIIIIHII?HGHH:HHIHH8<FHHGGECFHIHEFFHGEHHHHIHIIGECCEHE@F;CHH.FEEHEE/GF;DH?EHC??E?/6C<6(00?DF06<<C<FH7IHF?HEC<<//<///FC/<<<0<11<<11D<D<1??HE@D<11HEEHHHG<<//11DC1<1<1<1F1D11C1?1FD1<<111CGD1D1</<</HECE@HEEF@<1D<<1G<E?IHCE<<?DDD
@HISEQ:969:HM2KJBCX2:2:1101:5333:60208 2:N:0:ACTATGCA
CGTATAAATGCGCCCAACTATCCCTATTAATCATTACATCGATCCTAGAAACCAACAAAATAGAATCGGATGTCCTATTTCATTATTCCATGCTAATGTATTCAAGCGTGAGCCTGCTTTAAACACTCTAATTTTTTCAAGGTAACAGTCCTAATTCCCCGTGACACCAAATTAATGGCATTACGGTTCTTTAGAAGGTGAGAAATCAATAATATCAGTACATACCAACGGCATGACCGAAACATTGATCCCGAAATTCAACTACGAGCTTTTTAACTGCAACAACTTTAATATACGCTATTGGAGCTGGAATTACCGCGGCTGCTGGCACCAGACTTGCCCTCCAA
+
DDDDDIIIIIIIIIIIIIIIIIHIIIIIIIIIIIIIIIIIIIIIIIIHIIIIIIIIIIIIIIIIIIIIIIIIIGIIIIIIIIIIIIIHIIHHHIIIIHIIIGHHIHIIIIIGIIIIIHIIIIIIIIIIIIIIIIIHHIIGHIHIIIIIHIIIIIIIHHHHHIHIHHFHIIIIIIHHHHIIHIHHIIIIIIIIIIIIHIIHIIIIIIIIIIIIHIIIHIIIIHIIHIIHHHHIIIIIIHIHIIIIIIHHHIIIIIIHIIIIIIIIIHIIIIIIHGIIIIIIIIIIIIIIIIIIIIHIHHIIIIIIIIIIIIIIIIIIIIIIIHIIIIIIGIIIIIIIHEHHFGD@DDD
@HISEQ:969:HM2KJBCX2:2:1101:13569:61216 2:N:0:ACTATGCA
CGTATAAATGCGCCCAACTATCCCTATTAATCATTACATCGATCCTAGAAACCAACAAAATAGAATCGGATGTCCTATTTCATTATTCCATGCTAATGTATTCAAGCGTGAGCCTGCTTTAAACACTCTAATTTTTTCAAGGTAACAGTCCTAATTCCCCGTGACACCAAATTAATGGCATTACGGTTCTTTAGAAGGTGAGAAATCAATAATATCAGTACATACCAACGGCATGACCGATACATTGATCCCGAAATTCAACTACGAGCTTTTTAACTGCAACAACTTTAATATACGCTATTGGAGCTGGAATTACCGCGGCTGCTGGCACCAGACTTGCCCTCCAA
+
DDDDDIIIIIIIIIIIIIIHIIIIIIIIIIHHIIIIIIIIIIIIHIIIIIIIIIIIIIIHHHHIIIGHIGIHIHIIHIIIHIHHHIIHHHHCHHIHHIHHIHIIIHIIIHIHIIIIIIIIIIIIIIIIIIIIHHHIIIIIIIIIIIIIIIIIIIHIHIIIIIIIIIIIIIIHIIHHIIIIIIIIIIIIIIIIIIIIIIIIIIIIIIIIIIIIIHHIIIIIIIIIIIIIIIIIIIIIIIIIIIHHEHIIHIIIIIIIIIIIIIIIIIIIIIIIIIIIIIIIIIIIIIIIIIIIIIIIIIHIIIIIIIIIIIIIIIIIIIIIIIIIIIIIIIIIIIIIIIIIIIDDDDD
@HISEQ:969:HM2KJBCX2:2:1101:5733:60946 2:N:0:ACTATGCA
CGTATAAATGCGCCCAACTATCCCTATTAATCATTACGGTGATCCTAGAAACCAACAAAATAGAACCATGCCGTCCTATTCTATTATTCCATGCTAATGTATTCGAGCAAAAATGCCTGCTTTAAACACTCTAATTTTTTCAAGGTAAAGGTCCTGGATCCGCAAGACACCCAATAAAGGACATCAAGTTTCTCCAGAAGGTGAGAAATCAACAGTAACAGTTCATACCCCTTAAGGCATGACCATCACGTCAATCCCGAAATTCAACTACGAGCTTTTTAACTGCAACAACTTTAATATACGCTATTGGAGCTGGAATTACCGCGGCTGCTGGCACCAGACTTGCCCTCCAA
+
DDDDDIIIIIIIIIIIIIIIIIIIIIIIIIIIHIHGIIIIIIIHIIIGIIIIHIIIIIIIIIIHIIIIIIIIIIIIIIIIIIIIHIGIIIIIIIIIIHIIIHFIHIIIIIIHIIHIIIHIHIIIIIIIIIIIIIIHIIIIIIIIIIIIIIIIIIIIIIIIIIIIIIIIIIHIIIIIIIIIIIIIIIIIIHHIHIIIIIIIIIIIIIIIIIIIIIIIIHIIIIIIIIIIIIIIIIIIIIIIIHIIHIIHHHGDIIIIHIIIIIIIHIIIIIIIIIIIIIIIIIIIIIIIIIIIIIIIIIIIIIIIIIIIIIIIIIIIIIIIIIIIIIIIIIIIIIIIIIIIIIIIIIIIDDDDD
@HISEQ:969:HM2KJBCX2:2:1101:19510:61419 2:N:0:ACTATGCA
CGTATAAATGCGCCCAACTATCCCTATTAATCATTACGGTGATCCTAGAAACCAACAAAATAGAACCATGCGTCCTATTTCATTATTCCATGCTAATGTATTCAGGCAATAGCCTGCTTTAAGCACTCTAATTTTTTCAAGGTAACAGTCCTGCTTCCCCAACGCACCAAATTAATGACATGCTGGTTATTCAGAAGGTAGGAATCCATCACGCCAGTACAGACCCAAAAGCCCGACCAACGGATAAACCCCGAAATTCAACTACGAGCTTTTTAACTGCAACAACTTTAATATACGCTATTGGAGCTGGAATTACCGCGGCTGCTGGCACCAGACTTGCCCTCCAA
+
ADDDDIIIIIIHIIIIIIIIIIIIIIIIIIHHIIIIIIIIIIIIIIIIIIIIIHHIIIIIHHHIIIIIIHGHEHHIIHIGHHIIIGIIHIHHHIHHIIIIIHHHHIIIIIHIIIIIHGIIIIIIHHIIIIIIIIIIIHIIHHIHIIIHHIIIIIGHIIIHHIIHIHHIIIIIIIIIIIIIIIIIIIIHFGEIIIIIHIIIIIIIIIIIIIIIIIIIIIIIIIIIIIIIIIIIIIIIIIIIIIIIHEIIIIIIIIIIIIIIIIIIIIIIIIIIHIIIIIIIIIIIIIHIIIIIIIIIIIIIIIIIIIIIIIIIIIIIIIIIIIIIIIIIIIIIIIIIIIIIIIDDDDD
@HISEQ:969:HM2KJBCX2:2:1101:7387:62126 2:N:0:ACTATGCA
CGTATAAATGCGCCCAACTATCCCTATTAATCATTACGGTGATCCTAGAAACCAACAAAATAGAACCATGCCGTCCTATTCTATTATTCCATGCTAATGTATTCGAGCAAAATGCCTGCTTTAAACACTCTAATTTTTTCAAGGTAAAGGTCCTGGTTCCACATGACACCCAATTAAGGACATCATGCTTCTCCAGAAGGTGAGAAATCAACTGCGACAGTTCATACCCCTTAAGGCACGACCATCACGTCAATCCCGAAATTCAACTACGAGCTTTTTAACTGCAACAACTTTAATATACGCTATTGGAGCTGGAATTACCGCGGCTGCTGGCACCAGACTTGCCCTCCAA
+
DDDDDIIIIIIIIIIIIIIIIIIIIIIIIIIIIIIIIIIIIHIIIIHIIIIHHHIIIIGIIIHIIIIIIIIIIIIGIIIIIIIIIIIIIGIIIIIIHIIIIFIIIIIIIIIIIIIIIIIIHHIIHHHIIIIIIIIHIIIIIIIIIIIIIIIIIIIIIIHIIIIIIIIIIIIIIIIIIIIIIIIIIIIIIIIIIIIIIIIIIIIIIIIIIIIIIHIIIIIIIIIIIIIIIIIIIIIIIIIIIIIIIHGIIHGHIIIIIIIIHIIIIIIIHIIIIIIIIIIIIIIIIIIIIIIIIIIIIIIHIIIIIIIIIIIIIIIIIIIIIIIIIIIIIIIIIIIIIIIIIIIIIIIDDDDD
@HISEQ:969:HM2KJBCX2:2:1101:11085:62471 2:N:0:ACTATGCA
CGTATAAATGCGCCCAACTATCCCTATTAATCATTACGTCGATCCTAGAAACCAACAAAATAGAATCAAACGTCCTATTTCATTATTCCATGCTAATGTATTCAAGCGTAAGCCTGCTTTAAACACTCTAATTTTTTCAAAGTAACAGTCCTGATTCCCCACGACACCAAATTAATGACATCGCGGTTCTTCAGAAGGTAGGAACCAATAATGCCAGTGCGTACCGAAGCACGACCAACAATTTGATCCCGAAATTCAACTACGAGCTTTTTAACTGCAACAACTTTAATATACGCTATTGGAGCTGGAATTACCGCGGCTGCTGGCACCAGACTTGCCCTCC
+
DD@BDIIHIIHIIIIIIIIIIIIIIIIIIIIEHIHHCHIIHHHEHHIIIIIIFGIIFHIGHIIHFHIHGHHHCEEEHIIHHGHHIIIHHHIIIIIIIGHIIIIIIIIIIIHIGHIHHHFIIIHIIHIHHHHIHIIIIIIIIIHIIHHIIIHHHGHIIIHHIIGIIIIIIHHIIHIHHHIIIHHIIHIIHHHHIHIIIIIIIHEHHEIIIHHIIHIIIHIIIIIHIHHHEHHDIHHHHHHGFGHHIIHIHHHGHHIIIIIHEFHIHIIIHHIHIHIIIHIIIHHIIIIHEHIHGHHGFHEIIIIIIIIHIIHIIIIIIIIHIIIIHHIIIIHIIFHIHHDDDDD
@HISEQ:969:HM2KJBCX2:2:1101:5604:62408 2:N:0:ACTATGCA
CGTATAAATGCGCCCAACTATCCCTATTAATCATTACGGTGGTCCTTGAACCAACAAAATAGAACCACGACGTCCTATTCTATTATTCCATGCTAATCTATTCAAGCAAAAGCCTGCTTTAAACACTCTAATTTTTTCAAGGTAATGGTCCTGGCTCCCCGGCACGCCCAATTAAGAACATACCGATTCACCAGAAAGATAGACCCGACGACAGAACAGTACTCGCCAGAGACGGACCGTCCGGCCAGGCCTAAAATTCAACTACGAGCTTTTTAACTGCAACAACTTTAATATACGCTATTGGAGCTGGAATTACCGCGGCTGCTGGCACCAGACTTGCCCTCCAA
+
DDDDDIIIIIIIIIIIIIGIIIIIIIIIIIIIIIIIIIIIIIIIIIIIIIIIIIIIIIHIIIIIIIIIIIIIIIIIHIIIIIIIIIHHIIIIIIIIIIIIIGHIIIIIIIIIGIIIIHIHIIIIIIIIIIHIIIIIHIIIIIIIIIIHIIIHHHHHIIIIIIIIIIHIIIIIIIIIHIIIIIIIIIIIIIIHIIIIHHHHHIHIIIIIIIIIIIIIIIIIIIIIIIIIIIIIIIIIIIHIIIIHHHIIIIHIIIIIIIIIIIIHIIIIIIIIIIIIIIIIIIIIIIIHIIIIIIIIIIHHHHIIIIIIIIIIIIIIIIIIIIIIIIIIIIIIIIIIIIIIIIDDDDD
@HISEQ:969:HM2KJBCX2:2:1101:9277:62612 2:N:0:ACTATGCA
CGTATAAATGCGCCCAACTATCCCTATTAATCATTACGGTGATTCAGAAACCAACAAAACAGGACCACCGTCCTATTTTATTATTCCATGCTAATGTATTCAGACATAAGCCTGCTTTGAACACTCTAATTTTTTCAAGGTAAAGGTCCTGGTTTCCCACCACGCTAAATAAATAACATGATAGTTCCCCAGAAGATAGAAATTCCACACGCCAGTACAGACTATTGCCCGACCAACGGTAGAACCCCGAAATTCAACTACGAGCTTTTTAACTGCAACAACTTTAATATACGCTATTGGAGCTGGAATTACCGCGGCTGCTGGCACCAGACTTGCCCTCCAA
+
DDDDDIIGHIIIIIIIIIIIIIIIIIIIIIIIIIIHIIIIIIIIIIIIIIIIIIIIIIIIIHGHIIIIIIIIIIIIIIIIIIIIIIIIIIHHIIIIIIIIIIIIIIIIIIIIIIIIIIIIIIIIIIIIIIIIIIIIIIIIIIIIIIIIIIIIIIIIIIIHIIIIIIIIIIIIIIIIIIIIIIIIIIIGIIIIIIIIIIIIIIIIIIIHHIIIIIIIIIIIIIIIIIIIIIIIIIIHIIIHHHIIIIIIIIIIIIIIIIIIIIIIIIIIIIIIIIIIIIIIIIIIIIIIIIIIIIIIIIIIIIIIIIIIIIIIIIIIIIIIIIIIIIIIIIIIIIIIIIDDDDD
@HISEQ:969:HM2KJBCX2:2:1101:20171:62975 2:N:0:ACTATGCA
CGTATAAATGCGCCCAACTATCCTATTAATCATTACGGTGATTCAGAAACCAACAAAACAGGACCACCGTCCTATTCTATTATTCCATGCTAATGTATTCAGACGTAAGCCTGCTTTGAACACTCTAATTTTTTCAAGGTAAAGGTCCTGGTTTCCCACCACGCTAAATTAATAACATGATGGTTCCCCAGAAGGTAGAAATTCTACACACCAGTACAGACTTGGTAGCCTGACCAACGGTAGAACCCCGAAATTCAACTACGAGCTTTTTAACTGCAACAACTTTAATATACGCTATTGGAGCTGGAATTACCGCGGCTGCTGGCACCAGACTTGCCCTCCAA
+
DDDDDIIIIIIIIIIIIIIIIIIIIIIIIIIIIIIIIIIIHIGIIIIIIIIGHIIIIIIIIIIIIIIIIIHIIIIIIIIIIHIIIIIHHIIHIIIIIIIIIHHIDHHHIIIIIIGIIHIIIIIIIIIIIIIIIIIIIIIIIIIHIIIIIIHIIIIHHHHIHIIHIIIIIIIHHIIHIIIIIIIIIIIIIIIIIHIIIIIIIIIIIIIIIIIIIIIIIIIHIHIHIIIIIIIIIIIIHIIHHGGIIIIIIIIIIIIIIIIIIHIIIIIIIIIIIIIIIIIIIIIIIIIIIIIHHIIIIIIIIIIIIIIIIIIIIIIIIIIIIIIIIIIIIIIIIIIIIIIDDDDD
@HISEQ:969:HM2KJBCX2:2:1101:4177:63119 2:N:0:ACTATGCA
CGTATAAATGCGCCCAACTATCCCTATTAATCATTACGGTGGTCCTAGAAACCAACAAAATAGAACCACAACGTCCTATTCTATTATTCCATGCTAATCTATTCAAGCAATAGCCCGCTTTAAACACTCTAATTTTTTCAAGGTAATGGTCCTGGCTCCCAACACACCCAACAAAGGACATGCTGGTTCACCAGAAGGAAGACCCGACAACAAGACAGTACTCGCCAAAGACGGACCGCCCGGCCAGGCCTAAAATTCAACTACGAGCTTTTTAACTGCAACAACTTTAATATACGCTATTGGAGCTGGAATTACCGCGGCTGCTGGCACCAGACTTGCCCTCCAA
+
DDDDDIIIIIIIIIIIGIIIIHIIIIIIIIIIIIIIIIIIIIIIIIIIIIIIIIIIIIIIIIIIIIIIHIIIIIIIIIIIIIIIIIIIIIIIIIIIHIIIIHHIIHHIIIIIHIIIIIIIIIIIIIIIIIIIIIIIIIIIIIHHIIIIIIIIIHHHIIIIIIIIIIIIIIIIIIIIIIHIIIIIIIIIIIIHIIIIIIIIIIIIIIIIIIIIIIIIIIIIIHIIHIIIIIIIIIIIIIIIIIIIHIIIHIIIIIIIIIIIIIIIIIHIIIIIIIIIIHIIIIIIIIIIIIIIIIIIIIIIIIIIIIIIIIIIIIIIIIIIIIIIHIIIIIIIIIIIIIIIIDDDDD
@HISEQ:969:HM2KJBCX2:2:1101:7839:63046 2:N:0:ACTATGCA
CGTATAAATGCGCCCAACTATCCCTATTAATCATTACTCCGGTCCCGAAGGCCAACACAATAGGACCAGACTCCTATCACGTTATTCCATGCTAATGTATTCAGAGCATAAGCTTGCTTTGAGTACTCTAATTTTTTCAAAGTAACAATGTCGGAACCGCGACCCAGCCAATTAAGGCTAGGAGCATGCCACTGACAAAAGGGACGGAAGGGCAGGTGCACACCGAGTAGGTGGACCGACCCTTACGACCCAAGATCCAACTACGAGCTTTTTAACTGCAACAACTTAAATATATGCTATTGGAACTGGAATTACCGCGGCTGCTGGCACCAGACTTGCCCTCCAA
+
DDDDDIIIIIIIIIGIIIIIIIIIIIIIIIIIIIIIIHIIIIIIIIIIIGHIHIIIIIIGIHHIIIHIIHIIIIIIIIHIHGHEHHIIHHIHIIIHIIHIIIHIIIIIIIIIIIIIIIIIIIIIIIHHIIIIIIIIIIHIIIIHIIIIIIIIIIIIIIIIIIIIIIIIIIHHIIIIIIHIIIIIIIIIIIIIIIIIIHIIIIIIIHIIIIIIIIIIIIIIIIIIIIIIIIIIIIIIIIIIIIHHEIIIIIIIHIIIHIIHIIIIIIIIIIIIIIIIIIIIIIIIIIIIIIIIIIIIIIIIIIIIIIIIIIIIIIIIIIIIIIIIIIIIIIIIIIIIIIIIIDDDDD
@HISEQ:969:HM2KJBCX2:2:1101:13419:63590 2:N:0:ACTATGCA
CGTATAAATGCGCCCAACTATCCCTATTAATCATTACGGTGATTCAGAAACCAACAAAACAGGACCACCGTCCTATTTTATTATTCCATGCTAATGTATTCAGACATAAGCCTGCTTTGAACACTCTAATTTTTTCAAGGCAAAGGTCCTGGTTTCCTACCACGTTAAATTAATAACATGATAGTTCCCCAGAAGGTAGAAATTCTACACGCCAGTACAGACAATAGCCCGACCAACGATAGAACCCCGAAATTCAACTACGAGCTTTTTAACTGCAACAACTTTAATATACGCTATTGGAGCTGGAATTACCGCGGCTGCTGGCACCAGACTTGCCCTCCAA
+
DDBDDEEHE?CH0<C@FH@CHCCEF@HIEHE?GCGHHGHHHHHGHI?@HHEHHCGHHEHHIE?HEEEHC<F0EHE@E@@GHHHHEHIEE@EFFHHGCHIEHHHHHHHFHHG?HHH@GFEHEHF@FHFHHIIIIHIIHHC@IGEEEHHFHHEEHHGA1?G@GHIHHHHFGFFIIHFCH@CGIIHHIHI?HHHGHHG:HHIHEFHHHFIHHHHC=HHFHHIIIHHHFHE<C8HHHIIIHEEGHCHEDCHHHIGIHFIIHFHCC@CHIHEHGIHIHHIHIHHHCHGFCDGEHGCHIHHHEFIIIHIIHEHIHHIIIIIIIHIGIHHGIIIHGIIIHIIHIHDAABD
@HISEQ:969:HM2KJBCX2:2:1101:3445:63877 2:N:0:ACTATGCA
CGTATAAATGCGCCCAACTATCCCTATTAATCATTACGTCAATCCTAGAAACCAACAAAATAGGATCCAACGTCCTATTTCATTATTCCATGCTAATGTATTCAAGCGTTAGCCTGCTTTAAACACTCTAATTTTTTCAAAGTAACAGTCCTGTTTCCCTGCAACACCAAATTAATGACATTACAGTTCTTCAAGAAGGAGGAACCAGTAAAGCCAGTGCATACCAGAGGCACGACCAACCTACTAATCCCGAAATTCAACTACGAGCTTTTTAACTGCAACAACTTTAATATACGCTATTGGAGCTGGAATTACCGCGGCTGCTGGCACCAGACTTGCCCTCCAA
+
DDDDDIIIIIIIIIIIIIIIIIIIIIIIIIIIIIIIIIIIIIIIIIIIIIIIIIIIIIIHIHHHGHIIIIIIHIIIIIIHIIIIIIIIIGIIIIIIIIIIIIIIIHIIIIIIIIIIIIHIIIIIHIIIIIHIIIIIIIIIIIIIIIIIIIIIIIHHIH(HHIHIIIIIIIHIHIGHHIIIIIIIIIHHIIIIHIIHIIIIIIIHIIIIIIIIHIIIIIIIIIIIIIIIIIIIIIIIIIIIIIHHHIHHHIHIIHIIIIIIIIIIIIIIIIIIIIIIIIIIIIIIIIIIIIIIIIIIIIIIIIIIIIIIIIIIIIIIIIIIIIIIIIIIIIIIIIHHIIIIIDDDDD
@HISEQ:969:HM2KJBCX2:2:1101:11757:64496 2:N:0:ACTATGCA
CGTATAAATGCGCCCAACTATCCCTATTAATCATTACGGGCTCTCCTAGAAACCAACAAAATAGGAGCGCCGTCCTATTCCATTATTCCATGCTAATGTATTCGAGCAAAGGCCTGCTTTGAACACTCTAATTTTTTCAAAGTAAAAGTCCTGCTTCCCAAACCACGCCCAATAAAGGGCATGGCGTTCCGCAGAAGGAAAGGCCCGGCGCAACCAGTGCACGCGGTGAGGCGGACCGGCCCGCCAGGCCCAAGGTTCAACTACGAGCTTTTTAACTGCAACAACTTTAATATACGCTATTGGAGCTGGAATTACCGCGGCTGCTGGCACCAGACTTGCCCTCCAA
+
DDDDDIIIIFIHIIIHHIIIFHIHIIIIIIIIIIIIIGHDHHIIIIIIHHIIIHHIIIIIIIIHHHIIIIIGIHHIIIIIIHIIIHIIIIHIIIIIIIIIHIIIIIIIIIIHHHIGIIIIIIIIHIIIIGIIIIHIIIIIIIIIIHIIIHIHHIHHIIIIIIGEHIIIIIIIIIIIHIIHIIIIIIIIHHIHIIIIIIHIHIIGIIIIIIIIIIIIIIHIIIIHIIIIIIHHIIIIIIIIIIIHGIIIIIIIIIIIIIIHIIIIIIIIIIIIIGIIIIIHIIIIIIIIIIIIIIIIIIIIIIIIIIIIIIIIIIIIIIIIIIIIIIIIIIIIIIIIIIIIIDDDDD
@HISEQ:969:HM2KJBCX2:2:1101:14182:65344 2:N:0:ACTATGCA
CGTATAAATGCGCCCAACTATCCCTATTAATCATTACGGTGATCCTAGAAACCAACAAAATAGAACCATGCCGTCCTATTTTATTATTCCATGCTAATCTATTCAAGCACAAGCCTGCTTTAAGCACTCTAATTTTTTCAAGGTAATAGCTCTGCTTCCCCAACGCACTAACTTAATAGCATGCTGGTTATTCAGAAGGTAGGAATTCATCAGGCCAGTGCGGACAGTGAAGCCCGACCAACCGACAAACTCCGAAATTCAACTACGAGCTTTTTAACTGCAACAACTTTAATATACGCTATTGGAGCTGGAATTACCGCGGCTGCTGGCGCCAGACTTGCCCTCCAA
+
<@<D@HHHHHICEGHHHEHEGHHIHIHHIIIHHI@HHHDHHHHE?GGHHHHHEEHIGI1FHEHHHEHHEHEHIIIHIIHHHHIHHHEHEFEHHIEHHIIHG@IHHHIIHIHHH@EGHHIHHHHHEIIIHIHHIHIIIHIIIIIIIIHIIIIIHIIIIHHIHHBHFDHIIHHHIIHIIHHFHIIIIIIIIIIIIGHIEHIIHHHIHGIIHIIHIIIIIHHHHHEIIIGIHEIIIHHHIIIIIIIIHGDHHGHHIHHHCIIIIHIHIIGIHIIIHHHHFEHIIHHHHHHIHHIIHIIIHHHHIHIGIIIIIIIIIIIHHIHIIIIIIIHHEC1IIIHHIIIHHHHDDDAD
@HISEQ:969:HM2KJBCX2:2:1101:1813:66004 2:N:0:ACTATGCA
CGTATAAATGCGCCCAACTATCCCTGTTAATCATTACATCGATCCTAGAAACCAACAAAATAGAATCGGATGTCCTATTTCATTATTCCATGCTAATGTATTCAAGCGTGAGCCTGCTTTAAACACTCTAATTTTTTCAAGGTAACAGTCCTAATTCCCCGTGACACCAAATTAATGGCATTACGGTTCTTTAGAAGGTGAGAAATCAATAATATCAGTACATACCAACGGCATGACCGAAACATTGATCCCGAAATTCAACTACGAGCTTTTTAACTGCAACAACTTTAATATACGCTATTGGAGCTGGAATTACCGCGGCTGCTGGCACCAGACTTGCCCTCCAA
+
DDDDDIIIIIIIIIIIIIIIGHHFHHHIIIIIIIIIIIIIIIIIIIIIIGIIIIIIHIIIIIIIIIHHGDHDHHIIHIIIIHIIIIIIIGIHHIIGIIHIEHIIIHIHIIIHHIIIHHIIIIIHGHHIIIIIGHIIHGHIIIHHIIHIIIIHIIIIIIIIIIHHIIIIIHHIIIIIIIIHEHIHHHHHIIIIIIIIIIIIIIIIIIIIIIIIGHHIHIIIIIIHGIIIIIIIIIIIIIIIIIIHHHIIIIIIIIIIIIIIIIIIIIIIIIIIIIIIIIIHIIIIIIIIIIIIIHIIIIIIHHIIIIIIIIIIIIIIIIIIIIIIIIIIIIGIIIIIIIIGIIDDDDD
@HISEQ:969:HM2KJBCX2:2:1101:17430:65771 2:N:0:ACTATGCA
CGTATAAATGCGCCCAACTATCCCTATTAATCATTACGGTGGTCCTAGACCAACAAAATAGAACCAACGTCCTATTCTATTATTCCATGCTAATCTATTCAAGCAAAAGCCCGCTTTAAACACTCTAATTTTTTCAAGGTAATGGTCCTGGTTCCCCGACACACCCAATAAAGGGCATACCGGCTCACCAGAAGGATAGACCCGACAACAGACAGTACTCGCCAGAGACGGACCGCCCGGTCAGGTCTAAAATTCAACTACGAGCTTTTTAACTGCAACAACTTTAATATACGCTATTGGAGCTGGAATTACCGCGGCTGCTGGCACCAGACTTGCCCTCCAA
+
DDD@DIIIIHIIIHHIIIIIIHIIIIIIIIIIIIIIIIIIIIIIIIIIIHIIIHIHIIIIIGIIIIHIHHEGHEGHIIHIIIIIIIGHHIIIHIIHGHIIIHHHIHHHHHIIIIHHIIIIIIHIIIIIIIIIIHIIIIIHIIIIIIIIHIIHHIHIHHHIIIIIIIIIIIHIIIIIIIIIIIHHHIIIHIIIIIIIIIHIIIIHEIIHHIIHHIIIIHIIIIIIIIIIIIIIIIIGIIIIIHIIH=HIIIIIIIIIHIIIIIIIIIIIIIIIIIIHIIIIIIIIIIIIIIIIIIIIHHIIGIIIIIIIIIIIIIIIIIIIIIIIIIIIIIIIIIIIIIDDDDD
@HISEQ:969:HM2KJBCX2:2:1101:4228:66002 2:N:0:ACTATGCA
CGTATAAATGCGCCCAACTATCCCTATTAATCATTACGTCGATCCTAGAAACCAACAAAATAGAATCAAACGTCCTATTTCGTTATTCCATGCTAATGTATTCAAGCGTGAGCCTGCTTTAAACACTCTAATTTTTTCAAAGTAACAGTCCTGATTCCCCATGACACCAAATTAATGACATCATGGTTCGTCAGAAGGTAGGAATCAATAATACCAGTACGTACAATAGCACGACCAATAAATTGATCCCGAAATTCAACTACGAGCTTTTTAACTGCAACAACTTTAATATACGCTATTGGAGCTGGAATTACCGCGGCTGCTGGCACCAGACTTGCCCTCCAA
+
DDDDDIIIIIIIIIIIHIIIIIHIHIIGIIIIIIIIIGHIIIIIHIIGIIIHHIIIGIIIIIIIIIIHIIIHIGIIIIIIIHIIIIIGHIHHIHHIIIEHHHHHIIIIIHIHFFIHIHIIHHGIIIHHHIIHHHHIIIIIIIIIIIIIIIIIIIIIIHGIIIIIHHHHHHIHIIIHIIIIIGIIIIIIIIHHIIIIHIHHGIIIHHIHIIIHHHIIIGHHIHHHIIIIIHIIIIHIIIIIIIHFIIIIIGIIIIIIIIIIIIIIIIIIIIIIIIIIIIIIIIIIIIIIIIIIIIIIIIIIIIIIIIIIIIIIIIIIIIIIIIIIIIIIIIIIIIIIIIIIDDDDD
@HISEQ:969:HM2KJBCX2:2:1101:3408:65512 2:N:0:ACAATGCA
CGTATAAATGCGCCCAACTATCCCTATTAATCATTACATCGATCCTAGAAACCAACAAAATAGAATCTGATGTCCTATTTCATTATTCCATGCTAATGTATTCAAGCGTAAGCTTGCTTTAAACACTCTAATTTTTTCAAGGTAACAGTCCTAATTCCCCATAACATCAAATAAATGACATTATGGTTCTTTAGAAGGTGAGAACCAATAAAACTAGTACATACCAAGGCATGACCGATTCCTTGATCCCGAAATTCAACTACGAGCTTTTTAACTGCAACAACTTTAATATACGCTATTGGAGCTGGAATTACCGCGGCTGCTGGCACCAGACTTGCCCTCCAA
+
DDDDDIHIIIIIIIIHIIIIIIIIIIIIIIIIIIIIIIIIIIIIIIIIIIHIIIIIIIIIIIIIIIIIIIIIIIIIIIIIIIIIIIIHIHIHIIHIIIIIHIHIIIHIIIIHIIIIIIIIIIIHIIIGHHIIIIIIIIIIHIIIHIIIIIIHIIIHIIHHIIIIIIIIIIIHIIIIIIIIIIIIIIIIHHHHIIIIIIIIIIIIIHIIIIIIIIIIIHIIIHIIIIIIIIIIIIIIIIIIIHHHIIIIIIIIIIIIIIIIIHIIIIIIIIIIIIIIIIIIIIIIIIIIIIIIIIIIIIIIIIIIIIIIIIIIIIIIIIIIIIIIIIIIIIIIIIIIIIIIDDDDD
@HISEQ:969:HM2KJBCX2:2:1101:15712:66362 2:N:0:ACTATGCA
CGTATAAATGCGCCCAACTATCCCTATTAATCATTACGGTGATTCAGAAACCAACAAAACAGGACCACCGTCCTATTCTATTATTCCATGCTAATGTATTCAGACGTAAGCCTGCTTTGAACACTCTAATTTTTTCAAGGTAAAGGTCCTGGTTTCCCACCACGCTAAATTAATAACATGATAGTTCCCCAGAAGGTAGAAATTCTACACACCAGTACAGACTTGTTAGCCCGACCAACGGTAGAATCCCGAAATTCAACTACGAGCTTTTTAACTGCAACAACTTTAATATACGCTATTGGAGCTGGAATTACCGCGGCTGCTGGCACCAGACTTGCCCTCCAA
+
CDDDDIIIIIIHIIIIHIIIHIIIIIIIIIIIHIIIIIIIIIIIIIIIIIIIIIIIIIIIIHEIHIIIIHHIIHHGIHIIHIIIIIHIIIGHHIIIIIIIIHIIIIIIIIIIHHGHIIIHIIIIIIIIIIHIIIIIHIHIIIGIIIIIIIIIIIIIIIIIIIIIHIIIIIIIIIHIIGIIHHIIHIIIIIIIIHHIIIIIIIHIIIIIIIIIIIIIIIIIIIHIIIIIIIIIIIIIIIIIIHHDIIIIIIHIIIHIIHIIIIIIIIIIIIHIGIIIIIIIIIIIIIIIIGIIIIIIIIIIIIIIIIIIIIIIIIIIIIIIIIIIIIIIIIIIIIIIIIIIDDDDD
@HISEQ:969:HM2KJBCX2:2:1101:10533:66967 2:N:0:ACTATGCA
CGTATAAATGCGCCAACTATCCCTATTAATCATTACGTCAATCCTAGAAACCAACAAAATAGGATCAACGTCCTATCTCATTATTCCATGCTAATGTATTCAAGCGCGAGCCTGCTTTAAACACTCTAATTTTTTCAAAGTAACAGTCCTGATTCCCCGCCACACCAAATTAATGACATGATGGTTCGTCAGAAGGTAGGAATCAGTAACACCAGTACGTACCGAAGGCACGACCAGCGTACTAATCCCGAAATTCAACTACGAGCTTTTTAACTGCAACAACTTTAATATACGCTATTGGAGCTGGAATTACCGCGGCTGCTGGCACCAGACTTGCCCTCCAA
+
DDDDDIIIIIIIHIIIHIIIIIIIIIIIIIHIIIIIIIIIIIGIIIIIIIIIIIIIIIIHGHIIIIIIIIIIIIIIIIIIIIIIIIIIIIIIIIIIIIIIIHIIIIIIIIIHIIIIIIIIGIIIIIIIIIIIIIIIIIIIIIIIIIIIHIIIIIIIIHIIIIIIIIIIIIIIHIIIIIIIIIIIIIIIIIIIIIIIIIIIIIIIIIIIIIIIIIIIIIIIIIIIIIIIIIIIIIIIIIIIIHHIIHIIIIIIIIIIIIIIHIIIIIIIIIIIHIIIIIIIIIIIIIIIIHHIIIIIIIIIIIIIIIIIIIIIIIIIIIIIIIIIIIIIIIIIIIIIIIIDDDDD
@HISEQ:969:HM2KJBCX2:2:1101:3470:66963 2:N:0:ACTATGCA
CGTATAAATGCGCCCCAACTATCCCTATTAATCATTACGGTGATCCTAGAAACCAACAAAATAGAACCATGCCGTCCTATTCTATTATTCCATGCTAATGTATTCGAGCAAAAATGCCTGCTTTAAACACTCTAATTTTTTCAAGGTAAAGGTCCTGGATCCGCAAGACACCCAATTAAGGACATCAAGTTTCTCCAGAAGGTGAGAAATCAACAGCGACAGTTCATACCCCTTAAGGCACGACCATCACGTCAATCCCGAAATTCAACTACGAGCTTTTTAACTGCAACAACTTTAATATACGCTATTGGAGCTGGAATTACCGCGGCTGCTGGCACCAGACTTGCCCTCCAA
+
DDDDDIIIHHIIIIIIIIIIIIIIIIIIIIHIIIIIIIIIIIIIIIIIIGGIIIIIIIHIGIIIIIIIIIIIIIHHHIHHIIIIIIIIIIIIIIIIIHIIIGHHIIIIIIIIHIIIIIIIIIIIIIIIIIIIIIIHIIIIIIIIHIIIIHHHHIHIIIIIIHIIIIIIIIHIIIIIIIIIIIIIIHIIIIHHIIIIIIIIIIIIIIIIIHIIIIIIIIIIIIIIIIIIIIIIIIIIIIIIIIIIIIHHGIIHGIIIIIIIIIIIIIIIIIIIIIIIIIIIIIIIIIIIIIIIIIIIIIIIIIIIIIIIIIIIIIIIIIIIIIIIIIIIIIIIIIIIIIIIIIIIIIIIIDDDDD
@HISEQ:969:HM2KJBCX2:2:1101:8828:67982 2:N:0:ACTATGCA
CGTATAAATGCGCCCAACTATCCCTATTAATCATTACGTCAATCCTAGAAACCAACAAAATAGGATCGAACGTCCTATTTCATTATTCCATGCTAATGTATTCAAGCGTTAGCCTGCTTTAAACACTCTAATTTTTTCAAAGTAACAGTCCTGTTTCCCTGCAACACCAAATTAATGACATTACAGTTCTTCAAGAAGGAGGAATCAGTAAAGCCAGTACATACCATAGGCACGACCAACCTACTGACCCCGAAATTCAACTACGAGCTTTTTAACTGCAACAACTTTAATATACGCTATTGGAGCTGGAATTACCGCGGCTGCTGGCACCAGACTTGCCCTCCAA
+
DDDDDIIIIIIIIIIIIIIIIIIIIIIIIIHIIIIIIIIIIIIHIIIIIIIIIIIIIIIIIIIIIIIIIIIIHHIIIIIIIIIIIIIIIIIIIIIIIIIIIIIIIIIIIIIIIIIIIIIIIIIIIIIIIIIIIIIIIIIIIIIIIIIIIIIIIIIIIIIIIIIIIIGIIIIIIIIIIIIIIIIIIIIIIIIIIIIIIIIIIIIIHIIIIIIIIIIIIIIIIIIIIIIIIIIIIIIIIIIIIIHHHHIIIIIIIIIIIIIIIIIIIIIIIIIIIIIIIIIIIIIIIIIIIIIIIIIIIIIIIIIIIIIIIIIIIIIIIIIIIIIIIIIIIIIIIIIIIIIIIDDDDD
@HISEQ:969:HM2KJBCX2:2:1101:3432:68037 2:N:0:ACTATGCA
CGTATAAATGCGCCCAACTATCCCTATTAATCATTACGTCGATCCTAGAAACCAACAAAATAGAATCAAACGTCCTATTTCATTATTCCACGCTAATGTATTCAAGCGTGCGCCTACTTTAAACACTCTAATTTTTTCAAAGTAACAGTCCTGATTCCCCACGACACCAAATTAATGACATCGTGGTTCTTCAGAAGGTAGGAACCAATAATGCCAGTGCGTACCGAAGCATGACCGACAATTTGATCCCGAAATTCAACTACGAACTTTTTAACTGCAACAACTTTAATATACGCTATTAGAGCTGGAATTACCGCAGCTGCTGGCACCAGACTTGCCCTCC
+
DDDDDIIIIIIIIIIIIIIIIIIIIIIIIIIIIIIIIIIIIIIIIIIIIIIIIIIIIHIIIHIIIIIIIIHIIIIIIIIIIIIIIIIIIIIHIIIIIIIIIHIIIIIIIIIIIIIIHIIIIIIIIIIIIIIIIIIIIIIIIIIIIIIIIIIIIIIIIIIIIIIHHHHIIIIIIIIIIIIIIIIIIIIIIIIIIIIIIIIIIIIIIIIIIIIHIIIIIIIIIIIIIIIIIIIIIIIIIIIIHHIIIIIIIIIIIIIIIIIIIIIIIIIIIIIIIIIIIIIIIIIIIIIIIIIIIIIIIIIIIIIIIIIIIIIIIIIIIIIIIIIIIIIIIIIIIIIIIIDDDDD
@HISEQ:969:HM2KJBCX2:2:1101:13971:68152 2:N:0:ACTATGCA
CGTATAAATGCGCCCAACTATCCCTATTAATCATTACCTCAGGTCCCGAAGACCAACAAAATAGAACCGAGGTCCTATTCCATTATTCCATGCAACATTATTCGGGCGCACATTGACGCCTGCTTTGAGCACTCTAATTTTTTCAAAGTAAACGTACCGATCGCTCATGACACTCGGTGAAGAGCACCATAAGACGAAAATCGATAAGGTGTTCACGCACAAGACAGTGACCACTGGCAAGTGGACCGTCTGACGCGAACTGAGATCCAACTACGAGCTTTTTAACCGCAACAACTTTAATATACGCTATTGGAGCTGGAATTACCGCGGCTGCTGGCACCAGACTTGCCCTCCAA
+
BDDBDIIIIHIEHIIGHIIIIHHHEHIIIIHIIIFHIIIIHHIIIIIIIGHIIHIIHIHIFHIHHIIHIIHIHHIIIIIHHHHHIIIHIIHHHHIIIHIHHDGFGHIIIIHIIIIIIHIIIIIIIIIIIIIIIIIIIIIHIIIIHIIHIIHIHIHIIIIIIHHHIIIIIIIIHHIIIHHHHIIIIIIIIIIIHHIIIIIIIIIIIIIIIIIIIIIIIIIIIIIIIIIIIIHIIIIIIIIHIIHIIIIIIIIIHHCIIHHIIIIIIIGIIIIHIIIIIIIIIIIHIDIIIIIIIIIHIIIHIHIIIIIIIIIIIIIIIIIIIIIIIIIIIIIIIIIIIIIIIIHIHIIIIIIDDDDD
@HISEQ:969:HM2KJBCX2:2:1101:14701:68308 2:N:0:ACTATGCA
CGTATAAATGCGCCCAACTATCCCTATTAATCATTACGGCGACTCTAGAAACCAACAAAATAGAACCACACGTCCTATTTTATTATTCCATGCTAATGTATTCGGGCATAAGCCTGCTTTGAACACTCTAATTTTCTCAAGGTAAAAGTCCTGGTTCCCCAATGCACACCAATAAAGGGCACACCGGCTCACCAAGAGGTAAGACCCAGCCGGACAGTACATGCCGTTAAGCAGACCACCCAGCCAGGCCTGAAGTTCAACTACGAGCTTTTTAACTGCAACAACTTTAATATACGCTATTGGAGCTGGAATTACCGCGGCTGCTGGCACCAGACTTGCCCTCCAA
+
DDDDDHIIIIHIIIIIIIII?HIIIIIIIIIHIIIIIIHIIIIIIIIIIIIIIIIIEHHIIIIIIIHHHHHIHFHIIIIIIIIIIHHIIIIIIIIHIIHIIIHIIHIIIIIHHIIIIHHIIHIIHIHIIIHIIHIIHIIIHHIHIIIIHGIIHHIHIIIIIIIIHIIIIHIIIIIIIHIIIIIHHHHIIHHHIIIIIIIIGIIIIIIIIHIIIIHIIIIIIHIHIIIIIIHII=IHIIIIHIIHGIIHIIIIIIIIIIIIIIIIIIHIIIIIIHHHIIHIHHIHIIIIIHIIIHIHIIIHHIHHHIIIIIIIHIIIIIIIIIIIIIIIIIIIIIIIIIIIIDDDDD
@HISEQ:969:HM2KJBCX2:2:1101:8621:68450 2:N:0:ACTATGCA
CGTATAAATGCGCCCAACTATCCCTATTAATCATTACGTCGATCCTAGAAACCAACAAAATAGAATCAAACGTCCTATTTCATTATTCCATGCTAATGTATTCAAGCGTACGCCTGCTTTAAACACTCTAATTTTTTCAAAGTAACAGTCCTGATTCCCCACGACACCAAATTAATGACATCGCGGTTCTTCAGAAGGTAGGAACCAATAATGCCAGTACGTACCGAAGCACGACCAACAATTCGATCCCGAAATTCAACTACGAGCTTTTTAACTGCAACAACTTTAATATACGCTATTGGAGCTGGAATTACCGCGGCTGCTGGCACCAGACTTGCCCTCCAA
+
DDDADIIIHHIIHHHIIIIIIIIIIGIIIIHHHIHIIIIIIIIHHIIIIGIIIIGIIHHIIIGIIIIIGGIIIIHIHIIIIIIHHIIHIIHIIIIIIIIIIIIIIIIHIIIIIIIIIIHIHIIIHIIIHHIIHHHIHIIHIHHHHIIIHIHIIIIIIIIIIIIIIIIIIHIHIIHHHHIIIIIIIIIHIIHGIIIIIIIIIIIIIHHHIHHHHIIIIIIIIIIIIIIIIIIIHIIHHIHHIHGHIIHIIIIIIIHIIIIHDIIIIHIIIIIIIHIIIIIIIIIIIIIIIIIIHIIIIIIIHIIIIIIIIIIIIIIIIIIIIIIIIIIIIIIIIIIIIIIIDDDDD
@HISEQ:969:HM2KJBCX2:2:1101:3108:69681 2:N:0:ACTATGCA
CGTATAAATGCGCCCAACTATCCCTATTAATCATTACGTCGATCCTAGAAACCAACAAAATAGAATCAAACGTCCTATTTCATTATTCCATGCTAATGTATTCAAGCGTGAGCCTGCTTTAAACACTCTAATTTTTTCAAAGTAACAGTCCTGATTCCCCAAGACACCAAATTAATGACATCATGGTTCGTCAGAAGGAAGAAACCAATAAATTAGTACGTACCAAGGCACGACCAACATATTGATCCCGAAATTCAACTACGAGCTTTTTAACTGCAACAACTTTAATATACGCTATTGGAGCTGGAATTACCGCGGCTGCTGGCACCAGACTTGCCCTCCAA
+
DDDDDIIGIIIIIIIIIIIIIIIIIIIIIIIIIIIIIIIIIIIIIIIIIIIIIIIIIIHHIIIIIIIHIIIIIIIIIIIIIIIHIIIIIIIIIIIIIIIIIIIIIHIHIIIIIIIIIIIIIIIIIIIIIIIIIIIIIIIIIIIIIIIIIIIIHHIIIIIHIHIIIIIIIIIIIIIIIIIIIIIIIIIIIHIIIIIIIIIIIIIIIIIIIIIIIHIIHIIIIIIIIIIIIIIIIIIIIIIIIIHIIHIIIIIIIIIIIIIIIIIIIIIIIIIIIIIIIHIHIIIIIIIIIIIIIIIIIIIIIIIIIIIIIIIIIIIIIIIIIIIIIIIIIIIIIIIIIIIDDDDD
@HISEQ:969:HM2KJBCX2:2:1101:4759:69578 2:N:0:ACTATGCA
CGTATAAATGCGCCCAACTATCCCTATTAATCATTACGTCAATCCTAGAAACCAACAAAATAGGATCAAACGTCCTATTTCATTATTCCATGCTAATGTATTCAAGCGTTAGCCTGCTTTAAACACTCTAATTTTTTCAAAGTAACAGTCCTGTTTCCCTGCAACACCAAATTAATGACATTACAGTTCTTCAAGAAGGAGGAACCAGTAAAGCCAGTGCATACCAGAGGCACGACCAACCTACTAATCCCGAAATTCAACTACGAGCTTTTTAACTGCAACAACTTTAATATACGCTATTGGAGCTGGAATTACCGCGGCTGCTGGCACCAGACTTGCCCTCCAA
+
DDDDDIIIIHIIIIIIIIIIIIIIIIIIIIIIIIIIIIIIIIIIIIHIIIIIIIIIIIIIIIIFHIIIIIIIIIIIIIIIIIIIIHIIHIIIIIIIIIIIIIIHIHIIIIIHHIIIIIIIIIIIIIIHHHIIIHIIIIIHHIIIIIIHHHIIHIIHHIIIIHIIIIIHHIHHIIIIIIIIIHIIIIIIIIIIIIIGIIIIIIIIIIIIIIIIIIIIIHIIIHIIIIIIIIIIHIIIIIIIIIIIHIIIIIIIIIIIIIHIIIIIIIIIIIGIIIIIIIIIIIIIIIHIIIIIIIIIIIIIIIIIIIHIIIIIIIHIIIIIIIIIIIIIIIIIIIIIIIIHIDDDDD
@HISEQ:969:HM2KJBCX2:2:1101:4995:70330 2:N:0:ACTATGCA
CGTATAAATGCGCCCAACTATCCCTATTAATCATTACTCCAGTTGCTAAAAAACCAACAAAATAGAACCGAAGTCCTACGGTGTTATCCCATGCTAATAGTATTCACGGCGTAAGCCTGCTTTGAACACTCTAATTTTTTCAAAGTAAAGGTGATCAAGAGTCGGATGATCCCCAACCAACCCAGAGTAAACCAGGTGAGCTGAGGGTCCGCAAATGACCACAGAAGCTGACACGCTCTTCAACACTATCATCCCAGAAGAGACGTAGGCCAAGGAGCGTAATGTCAGGAAATCCAACTACGAGCTTTTTAACTGCAACAACTTTAATATACGCTACTGGAGCTGGAATTACCGCGGCTGCTGGCACCAGACTTGCCCTCCGA
+
DDDDDIIIIIIIIIIIIIIIIIIIHIIIIIIIIIIIIIIIIIIIIIIIIIIIIIHIIIIIIIIIIIIIIIHIIIHIHHIIIHIIIIIIHHIIGIIIIIIIIFHIIIIIIIHIIIIIHIIIIIIIIIGIHHHIIHIIIIIIHIIIIIIIIIHIIHIIIIIHIIIIIIHIIIIHGIIIGIHIIHIIIHHHIIIIIIIIIIIHIIIIIIIIIIIHIIIHIIIIIIIIIIIIIIIIIIIIIIIIIIIIIIIIIIIHIIIIIIIIIIIIIIIIIIIIIIIIIIIIHFHIIIIIIIIIIIIIHIIIIIIIIIIIIIIIIIIIIIIIIIIIIIIIIIIIIIIIIIIIIIIIIIIIIIIIIIIIIIIIIIIIIIIIIIIIIIIIIIDDDDD
@HISEQ:969:HM2KJBCX2:2:1101:21046:70814 2:N:0:ACTATGCA
CGTATAAATGCGCCCAACTATCCCTATTAATCATTACGGTGATCCTAGAAACCAACAAAATAGAATCATGCCGTCCTATTTCGTTATTCCATGCTAATCTATTCAAGCATAAAGCCTGCTTTAAACACTCTAATTTTTTCAAAGTAACAGTCCTAGCTCCCTATTACACCTAGTGAAAGGCATAGTAGTTCACTAGAAGGTGGAGATTGACATTACCAGTACATATCCGAAGACACGACCGGTACGCCAATCCCGAAATTCAACTACGAGCTTTTTAACTGCAACAACTTTAATATACGCTATTGGAGCTGGAATTACCGCGGCTGCTGGCACCAGACTTGCCCTCCAA
+
@DDD@HHIHGHIIHHEHIHIHFHGIIIIIIIHHEHHHHHIIIEFHGHIIIIIIHIIHIIIIGHIIHIIHHIHH@EHHHGHHFHHCHHHHFCGGEHHIHHGHGHHIHCEHHIIIFHIFEIHHHGHHHIFHHHHHHHHHGHHEHHIIIIEGIIHGGHHGGIIIHHFHGIHHIIIIIIIIIIIIHHHIGIIIIIIIIIHIHIIIIHHHIIHGIIIIIHIIIIHHHFHFGIHHIIHFGFHHFHIIIIIIHHDIHHHHHHHHIIIIIIIHFHIHIIIHIIHHHIIHIIHHHHIIIIIIIIHHIIIIIIIIIIGIIIIIIIIIIIIIIIIIIIIIIIIIIIIIIIIIIIIDDDDD
@HISEQ:969:HM2KJBCX2:2:1101:19126:71487 2:N:0:ACTATGCA
CGTATAAATGCGCCCAACTATCCCTATTAATCATTACGGTGATCCTAGAAACCAACGAAATAGAATCAGTCCGTCCTATTTCATTATTCCATGCTAATGTATTCAGACGATAGTCTGCTTTAAACACTCTAATTTTTTCAAAGTAACAGTCCTGATTTCCCATCACACCAAATAAATGGCATGAAAGTTCCTCAGAAGGTAGAGATCCATCTCACCAGTGCAGACAATTAAGCCTGACCAATGGGTAGACCCCGAGGTTCAACTACGAGCTTTTTAACTGCAACAACTTTAATATACGCTATTGGAGCTGGAATTACCGCGGCTGCTGGCACCAGACTTGCCCTCCAA
+
@D@@BEHIHIHHI@<CHHHGHGEHFHHFIGH?H@GCH1GGHFH?HGHHIIIG@HHHHHIIIIHEHHFHECGHDCGHHIHHI?ECGHHIH?HHCGHHIGIIIHIHHFIFHHHIHHHHEGHHEHE8FCHHIIGHIHIHIIIIGIHIHAHGHHIIIIIIIIHIIHEHHIHHHGGIHHHHHHHEIIIHEGFEGC?IIIHIHI:HIIIHIIHHHHHHHGIHHIGGIIIIHHHHHHHHHIHEIIHIIIHGGF<ECDIHFIH?IIIHIIIIIIHFIIHHFHIHHHGIIIIHIHHHCIIIIIIIHHEHGGIIIIIFHIIIIHIIIIHHIIIIIIIIIIHGHIHHHIIHHIHDBDDD
@HISEQ:969:HM2KJBCX2:2:1101:12714:71718 2:N:0:ACTATGCA
CGTATAAATGCGCCCAACTATCCCTATTAATCATTACGTCGATCCTAGAAACCAACAAAATAGAATCAAACGTCCTATTTCGTTATTCCATGCTAATGTATTCAAGCGTGAGCCTGCTTTAAACACTCTAATTTTTTCAAAGTAACAGTCCTGATTCCCCATGACACCAAATTAATGACATCATGGTTCGTCAGAAGGTAGGAATCAATAATACCAGTACGTACAATAGCACGACCAATAAATTAATCCCGAAATTCAACTACGAGCTTTTTAACTGCAACAACTTTAATATACGCTATTGGAGCTGGAATTACCGCGGCTGCTGGCACCAGACTTGCCCTCCAA
+
DCDDDIIIIIIIIIICHIIHGIHHHHIIIIIIIIIIIIIIIHIIIIIIIIIIIIIIIIHHIIIIIHIIIHHGHIIHIFIIIIIIIIHIIIIIIIIIIIHIIGHIIIIIIHIIIIIIIIIIIHGHFHHHIIIIHIIIIIIHIHHHIIIIIIIIIIIIHIIIIHIIIIIHHHHHIHIIIIIIHHIIHIHIHHIHIIIIIIIHIHHIIHIHIIIHHIIIIIIHIIHIIIIIIIIIIIIIIIIIIIIHHIIHIHEIHIIIIIIIIIIIIIIFIIIIIIIIIIHIIIHHHEHHIIGIIIIIHIIIIIIIIIIHHIIIIIIIIIIIIIIIIIIIIIIIIIIIIIIIDDDDD
@HISEQ:969:HM2KJBCX2:2:1101:18694:72097 2:N:0:ACTATGCA
CGTATAAATGCGCCCAACTATCCCTATTAATCATTACGTCGATCCTAGAAACCAACAAAATAGAATCAAACGTCCTATTTCATTATTCCATGCTAATGTATTCAAGCGTGAGCCTGCTTTAAACACTCTAATTTTTTCAAAGTAACAGTCCTGATTCCCCACAACACCAAATAATTGACATAATGGTTCGTCAGAAGGGAGAAACCAACAATACCAGTACGTACCGAGGCACGACCGACATGATGGTCCCGAAATTCAACTACGAGCTTTTTAACTGCAGCAACTTTAATATACGCTATTGGAGCTGGAATTACCGCGGCTGCTGGCACCAGACTTGCCCTCCAA
+
D@D0DFHECE@G@HD01<?1DHE?GHHH1@<11<D@F?1@</<<CGCH?1<1<<GECF1<CH1<<1<C1<@CC<EHCC11FHECEHH?11CH?H@<EC@C@<<5DHHFHHH=1HFHGGFGCGHF@CFHEH8C<CHG<HFFE?1<GHEF<@<DHF?FE<CCHCHC;/90@D<DCC#D<C:CD#:9C<<<GH@?GC:FF@FG@CE<CCFGEGC0EHHCGCCG<1HCFHG@<0/HHHDH@H@CDFGCC?EF<@C<<<1<1@@GIEHIHH@<CHF?HHEHCIIHHCG@@GEHFHEHEIHIHIIHHEHHHHECF@CHCHHIHHHEIHIIHHHEHHIIHHHEDDEC<@@D<
@HISEQ:969:HM2KJBCX2:2:1101:12454:72123 2:N:0:ACTATGCA
CGTATAAATGCGCCCAACTATCCCTATTAATCATTACGGTGATCCTAGAAACCAACAAAATAGAATCATGCCGTCCTATTTTATTATTCCATGCTAATGTATTCAAGCAAAATGCCTGCTTTAAACACTCTAATTTTTTCAAAGTAAAGGTCCTGGTTCCCCGCGACACCCAATTAAGGGCATCGTGGTTCTCCAGAAGGTGAGAAATTGACTACACCAGTTCATACCCCTTAAGGCACGACCGATGTGTCAATCCCGAAATTCAACTACGAGCTTTTTAACTGCAACAACTTTAATATACGCTATTGGAGCTGGAATTACCGCGGCTGCTGGCACCAGACTTGCCCTCCAA
+
DDDDDHHIIHIHIIIIIIIIIIIIIIIIIIHIIIIIIGIIHHIGEHIIIHIHIIIIIHHIIIIIIFHIIIIGHIIIIIIFHHHHIHIIGHHIIIIHEHIHHEIIHIIIHIIIIIIEIIIHHIIHIIGIIIIIHHHHIHIIHEHHFHFEHEIHHIIGHHHHHHIHHHEHHIIHIHIIIHIHIIHFIIIIHHIGHIHIIIHIIIIHHHHHHHCHHIIHEIIHGHIIIHIHFIIIIIIHHHHIHHGIIIHHIHGFDIHCIIIIHHHECFHHHIIIIIHHIIIIIHFIHEIIIIIHHIIIHGFHIIHIGIIIIIHHIIIIIHHIIGIIIIIIIIIIIIIIIIIIIIIIHIHBDBD?
@HISEQ:969:HM2KJBCX2:2:1101:11765:72979 2:N:0:ACTATGCA
CGTATAAATGCGCCCAACTATCCCTATTAATCATTACGTCGATCCTAGAAACCAACAAAATAGAATCAAACGTCCTATTTCGTTATTCCATGCTAATGTATTCAAGCGTGAGCCTGCTTTAAACACTCTAATTTTTTCAAAGTAACAGTCCTGATTCCCCATGACACCAAATTAATGACATCATGGTTCGTCAGAAGGTAGGAATCAATAATACCAGTACGTACAATAGCACGACCAATAAATTGATCCCGAAATTCAACTACGAGCTTTTTAACTGCAACAACTTTAATATACGCTATTGGAGCTGGAATTACCGCGGCTGCTGGCACCAGACTTGCCCTCCAA
+
DABDDHIIIIIIIIHIIIIIHHIIIIIIIIIHIIIIGHIIIIIIIIIIIGHIIIIIGHHIIIIHGEHIIIIIIIIIIIIIIIIIIHIIIIIHHIIIIIIIEHHHIGHIHIIIHIIIHIIIIGHIHIHHHHHGIIIHHHHIIIHGIIIIIIHIIHHGHIIIIIIIIIIIIIHIIIIIGIIIIIIIIIIIGIHIIIIIIIIIIIIIIHIIIHHHHIIIIIIIIIIIIIIII=IIIHIIHHIIIIIHIIHGIIIIHIIHIIGIIIIIHIIIIIIIIIIIIIIIIIIIIIIIIIIHHIIIIHIIIIIIIIIIHIIIIIIIHIIIIIIIIIIIIIIIIHIIIIIIDDDDD
@HISEQ:969:HM2KJBCX2:2:1101:21108:73355 2:N:0:ACTATGCA
CGTATAAATGCGCCCAACTATCCCTATTAATCATTACGTCAATCCTAGAAACCAACAAAATAGGATCGAACGAGCTATTTCATTATTCCATGCTAATGAATTCAAGCGTTAGCTTGCTTTAAACACCATAATCTTTTCAAAGTAACAGTCCAAATTCCCCGCAACACCAAATTAATGGCATTACGGATCGTCAGGAAGGAGGAATCAGTGAGACCAGTACATACCAGAGGCATGACCAACCTACTAACCCCGAAATTCAACTACGAGCTTTTTAGCTGCAACAACTTTAATATACGCTATTGGAGCTGGAATTACCGCGGCTGCTGGCACCAGACTTGCCCTCCAA
+
00DD0C<@11<000C0<D1<C11<<D1FH<1<<11<1C<1<0<<C<<GECC111@C1C?1CG11<<1<0C1/0///11<CC111D<1111<11111<1/<<1<1<CD=EHG1@<<11111</<@C1./1<DE/<1DF>@G?EH<G11C111<D@1AI9?C<.C;.0@D<0D?/DC<<CF@<<@</<<-/.<000HFF<<0D0<</<1</D<1<D<1G<1/<1</11<111111<0/<<111/<11E<-DA<<<1<1D11<10F<C1D0<D1D1111GDC<CFD<1111<1<000<1<<@@CEGFD<1HG1GC<</</CIHGD1<<C1?GHD<<11@?EIHCD@@@D
@HISEQ:969:HM2KJBCX2:2:1101:11145:72916 2:N:0:ACTATGCA
CGTATAAATGCGCCCAACTATCCCTATTAATCATTACCTCAGATTCCGAAGACCAACAAAATAGAACCGAGATCCTATTCCATTATTCCATGCAACATTATTCGGGCGTTACGCCTGCTTTGAGCACTCTAATTTTTTCAAAGTAAACGTACCGGTCACCTATGACACTCGGTGAAGAGCACCATAGGACAACACGATAAAGTGTTCAGTCAAGCAGTAACCACTGGCAAGTGGACCGCCTGACTCGAACTGAGATCCAACTACGAGCTTTTTAACCACAACAACTTTAATATACGCTATTGGAGCTGGAATTACCGCGGCTACTGGCACCAGACTTGCCCTCCAA
+
DDDDDGIIIHIIIIIIIHIIHIIIIIIIIIHHGHHHHIIIIIIIIIIIIIHHIIIIIIIIIIHIIIHHHIHIIIHHIFHFHHHHHHIHGHIIHIIIHHIIIIHGHHIIIIHIIIGHHIHIIIIIIIIIIIIHIIHIHHHGHIIHIIIIIIIHIIIIIIIIIIIIIIIIHHIIIHIHIIIIIIIIIIIIIHIIHIHIIIIHIIHIIIIIIIIIIIIIIIIIIIIIIIIIIIIIGIIIIIHIHIIIFIIIIIIIIIIIIIIIIIIIIIIIIIIHIIIIIIIIIIIIIIHIIIIIGIIIIIIIIIIIIIIIIIIIIIIIIIIIIIIIIIIIIIIIIIIIHIIIIDDDDD
@HISEQ:969:HM2KJBCX2:2:1101:14646:73501 2:N:0:ACTATGCA
CGTATAAATGCGCCCAACTATCCCTATTAATCATTACGGCGACTCTAGAAACCAACAAAATAGAACTGCACGTCCTATTTTATTATGCCATGCTAATGTATTTGGGCATAGGCCTGCTTTGAACACTCTAATTTTCTCAAGGTAAACGTCCTGGTTCCCCAACACACCCAGTAAAGGGCATACTGGCTCACCAAGAAAGAGAACACGCCCAGACAGTACACACTGTGAGGTGGACTGCCCAGCCACATTCGAAGTTCAACTACGAGCTTTTTAACTGCAACAACTTTAATATACGCTATTGGAGCTGGAATTACCGCAGCTGCTGGCACCAGACTTGCCCTCCAA
+
DDDDDHHIIIIIIIHIIIIIIHGIHIIIIHIIGIIIIIIHIIIIIIIHIIIIHIIIIHIIIIHIIIIHHIIIIFHHIIIIIIIIIIGHHHHIHIIIIIHHHIIIIHHIIIHHIHIHIIIIIIHHHHIHIIIIHIIIIIHGHHIIIIIHIIGIHHHIIHEHIIHIIIIIIIIIIIIIIHIIIHIIIIIHIHIIIIIHIIIHHHIIHHHIIIIIHIIIIIHIIIIIIIIIIIIIIIHIIIIHIIHHIIIIIIIHIIIIIHIIIIIIIIHIIIIIIHIIIIIIIIIIHIIIIIIIHIIIHIIIIIIIIIIIIIIIIIIIIIIIIIIIIIIIIIIIIIHIIIIIDDDDD
@HISEQ:969:HM2KJBCX2:2:1101:5024:73986 2:N:0:ACTATGCA
CGTATAAATGCGCCCAACTATCCCTATTAATCATTACGGTGGTCCTAGAAACCAACAAAATAGAACCACAACGTCCTATTCTATTATTCCATGCTAATCTGTTCAAGCAATAGCCCGCTTTAAACACTCTAATTTTTTCAAGGTAATGGTCCTGGCTCCCCGGCACGCCCAATTAAGAACATACCGATTCACCAGAAAGATAGACCCGACGACAGAACAGTACTCGCCAGAGACGGACCGTCCGGCCAGGCCTAAAGTTCAACTACGAGCTTTTTAACTGCAACAACTTTAATATACGCTATTGGAGCTGGAATTACCGCGGCTGCTGGCACCAGACTTGCCCTCCAA
+
@DDDCIIHHHGHIHDEHHIGHIHI@GHIHHHHHIHHEEHHGHI@GHHCEHC?FHHCHHHIGHCFHHHHEEHIG1DEHCGHHHGC<1FFECC?FHIIIGG?FGGFHH1HHHH=DC<G?G?EHHFE@EHHHHHHHHHCGCCCF@GHBHGHGD@GHH?HF??<<.A.E?HEGGGF3<:DC/CGHEHHE.HHHHCHHHHGFHFC6BCFDFHD<CD0<:00F0G@C/HHD?CFC@C<HF<<<BCHBHCCEC?D<F1<1HEHGFIIHHHHHHHCHCFF?GE?EEGHEGF1GCHG?H@HHGG@HEEHHCEIIHHGIHCCGGDC<IIDHECHFCHIIIHHF1<1HHHCIHHB@AD?
@HISEQ:969:HM2KJBCX2:2:1101:11420:73956 2:N:0:ACTATGCA
CGTATAAATGCGCCCAACTATCCCTATTAATCATTACGTCGATCCTAGAAACCAACAAAATAGGTTCGATCGTCCTATTTCGTTATTCCATGCTAATGTATTCAAGCGTGCGCCTACTTTAAACACTCTAATTTTTTCAAAGTAACAGTCCTGATTCCCCACGACACCAAATTAATGACATCGTGGTTCTTCAGAAGGTAGGAACCAATAATGCCAGTGCGTACCGAAGCATGACCGACAATTTGATCCCGAAATTCAACTACGAACTTTTTAACTGCAACAACTTTAATATACGCTATTGGAGCTGGAATTACCGCGGCTGCTGGCACCAGACTTGCCCTCCAA
+
DDDDDGHIHIIIHIIIIIHIHIHIIIIIIIHHIIIIIIHIHHHHIIIGIIIIHIIIIIIIHHGEHHHIHIIIHHHIIEGFHHICCHEHHHHIHIIIHIIIHIIIIHEHHHHHHHIIIEHHHIIIHIIIIIIHIIIIHHIIIIIIIIIIIHIIHIIIIHIHIIIIIIIIIIIIIIIIIIIIIIIIHIHHIIIIIIIIIIIIHHIIIHIIIHIIIIIIIIIIIIIGIIIIIIIIIIIHIIIIIIHEIIIIIIIIIIIIIIIIIIIIIIIIIIIIIIIIIIIIIIIIIIIIIIIIIHIIIIIIIIIIIIIIHHIIIIIIHIIIIIIIIIIIIIIIIIIIIIIIDDDDD
@HISEQ:969:HM2KJBCX2:2:1101:8921:74450 2:N:0:ACTATGCA
CGTATAAATGCGCCCAACTATCCCTATTAATCATTACATCGATCCTAGAAACCAACAAAATAGAATCTGATGTCCTATTTCATTATTCCATGCTAATGTATTCAAGCGTAAGCTTGCTTTAAACACTCTAATTTTTTCAAGGTAACAGTCCTAATTCCCCATAACATCAAATAAATGACATTATGGTTCTTTAGAAGGTGAGAACCAATAAAACCAGTACATACCAAGGCATGACCGATTCCTTGATCCCGAAATTCAACTACGAGCTTTTTAACTGCAACAACTTTAATATACGCTATTGGAGCTGGAATTACCGCGGCTGCTGGCACCAGACTTGCCCTCCAA
+
DDDDDIIIIHIIGIIIIIIIIIIIIIIIIIIIIIIIIIIIIHIIIIIIIIIIIIIIIIIIIIIIIIIIIIIIIIIIIIIIIIIIHIIHIIIIIIIGHHHHIIIIIHIIIIIIIIIIIIIIIIIHHIHIIIIIIIIIIIIIIIIIIIIIHHIIIIIIIHHIIHIIIHCIIIIIIIIHIIIIIIIIIIIIIIIIIIIIIIIIIIIIIIIIIIIIIIIIIIIIIIIIIIIIIIIIIIIIIIIIIIHHIIIIIIIIIIIIIIIIIHIIIIIIIIIIIHIIIIIIIIIIIIIIIIIIIIIIIIIIIIIIIIIIIIIHIIIIIIIIIIIIIIIIIIIIIIIIIIIIDDDDD
@HISEQ:969:HM2KJBCX2:2:1101:10579:74340 2:N:0:ACTATGCA
CGTATAAATGCGCCCAACTATCCCTATTAATCATTACATCGATCCTAGAAACCAACAAAATAGAATCGGATGTCCTATTTCATTATTCCATGCTAATGTATTCAAGCGTAAGCTTGCTTTAAACACTCTAATTTTTTCAAGGTAACAGTCCTAATTCCCCATAACATCAAATAAATGACATTATGGTTCTTTAGAAGGTGAGAACCAATAAAACCAGTACATACCAAGGCATGACCGATTCCTTGATCCCGAAATTCAACTACGAGCTTTTTAACTGCAACAACTTTAATATACGCTATTGGAGCTGGAATTACCGCGGCTGCTGGCACCAGACATGCCCTCCAA
+
DDDDDHIIIIIGHIIIIIIIIIHIIIIIIHIIIIIIIIIIIIHIIGIHIIIIIIIIIHIHEIHFEHFHH=CCHHHHHH@HCGHFHHIHIIIGHIEHIHIIIIHIIIIHGIIHFHIHIIIIIHHHIHIIHHEHHIHIIHHCHHIIIIIHHIIIIHHHIHGHGHHFFIHHIHIIIHIHIHHIIIIIIHIIIIHHIIHHGHHHIIHHGIIIIIIIIIIIIIIHHIIIIHIIIIIIDHGIIIIIIIHHHIHIIHIHIIIIIIIIHDIHHHIIIIIIIIIIIIHIIIIIIIIIIIIIIHIHHIIHHHGIIGIIIIHIIIIIHIIIIIIIIIIIIIIIHIIIIIIIDDDDD
@HISEQ:969:HM2KJBCX2:2:1101:18877:74602 2:N:0:ACTATGCA
CGTATAAATGCGCCCAACTATCCCTATTAATCATTACGTCAATCCTAGAAACCAACAAAATAGGATCGAACGTCCTATTTCATTATTCCATGCTAATGTATTCAAGCGTTAGCCTGCTTTAAACACTCTAATTTTTTCAAAGTAACAGTCCTGTTTCCCTGCAACACCAAATTAATGGCATTACAGTTCTTCAGAAAGGAGGAATCAGCGAAACCAGTACATACCAGTGGCACGACCAACCTGCTGACCCCGAAATTCAACTACGAGCTTTTTAACTGCAACAACTTTAATATACGCTATTGGAGCTGGAATTACCGCGGCTGCTGGCACCAGACTTGCCCTCCAA
+
DDDDDIIIIIIIIIHIIIIIIIIIIIIIIIIIIIIIIIIIIIIIIIIIIIIIIIIIIIIIHHHHIIIIIIHIIIIIIIIIHIIIIIIIHIIIIIIIIIIIIIIIIIIIIIIHIIIIIIIIIIHIIIIIIIIIIIIIIHIIHIIIIIIIIIIIIIIIIIHIIIIIIIIIIIIHIIIIIIIIIIIIIIIIIIIIIIIIIIIIIIIIIIIIIIIIIIIIIIIHIIIIIIIIIIIIIIIIHIIIIIHHGIIIIIIIIIIIIIIIIIIIIIIIIIIIIIIIIIIIIIIIIIIIIIIIIIIIIIIIIIIIIIIIIIIIIIIIIIIIIIIIIIIIIIIIIIIIIIIIIDDDDD
@HISEQ:969:HM2KJBCX2:2:1101:9154:75064 2:N:0:ACTATGCA
CGTATAAATGCGCCCAACTATCCCTATTAATCATTACGGTGATCCTAGAAACCAACGAAATAGAATCAGTCCGTCCTATTTCATTATTCCATGCTAATGTATTCAGACGATAGTCTGCTTTAAACACTCTAATTTTTTCAAAGTAACAGTCCTGATTTCCCATCACACCAAATAAATGGCATGAAAGTTCCTCAGAAGGTAGAGATCCATCCTACCAGTGCAGACAATTAAGCCTGACCAATGGGTAGACCCCGAAGTTCAACTACGAGCTTTTTAACTGCAACAACTTTAATATACGCTATTGGAGCTGGAATTACCGCGGCTGCTGGCACCAGACTTGCCCTCCAA
+
DDDDDIIIIEHIIIIIIIIIHIIIIIIIIIIHIIHIIIHIIIIIIIHIHIIIIIIIIIIIIIIHIIIIHIIIHHIIHHIIIIIIIIIIIHHIIHHIGHIIIHHHIIIIHIIIIHIIIIIIIIIIIHIIIIGIIHIIIHIIIHIIHIIIHHIIIIHIIHIIIIIIIIIIIIIIIIIIIHIIIIIHIIIHHHIIIIIIIIIIIIHIIIIIIGIHIIIIIIIIIIIIHIIHIIIIIIIIIIIIIIIIIHHIIIIIIHIHIIHIIIIHHIHHIIIIIGIHIIIIIIIIIIIIIIIIIIIIIIIIIIIIIIIIIIIIIIIIIIIIIIIIIIIIIIIIIIIIIIIGIIIDDDDD
@HISEQ:969:HM2KJBCX2:2:1101:17527:75089 2:N:0:ACTATGCA
CGTATAAATGCGCCCAACTTCCCTATTAATCATTACGGTGATCCTAGAAACCAACAAAATAGAACCATGCCGTCCTAATCTATTATTCCATGCTAATGTATTCGAGCAAAAATGCCTGCTTTAAACACTCTAATTTTTTCAAGGTAAAGGTCCTGGATCCGCAAGACACCCAATTAAGGACATCAAGTTTCTCCAGAAGGTGAGAAATCAACAGCGACAGTTCATACCCCTTAAGGCACGACCATCACGTCAATCCCGAAATTCAACTACGAGCTTTTTAACTGCAACAACTTTAATATACGCTATTGGAGCTGGAATTACCGCGGCTGCTGGCACCAGACTTGCCCTCCAA
+
DB@@@FHHIE?CE@?0DG@CG?GE@1FDCHIIIIG?@0F11<11<@<<?@111<0CEE1CEE<FEEHFC1<<0C?<FHIGIEEH1FGEHE@G1FCGECF?H111FEHHG@HCHH1EGE?@<CAEC<C<C1<C@><EGFE1DHIHGG<FGHF$?GFEF0<1CDEGHG<C<6@@FG:/<<CD</#8C<<<<FDGE/EFEC</?HIHHHGCEHEHD<90CGHIH?FC?0<115DC@GG0HECE<EC;EH/01D<<//<<CGHEEFEF1GHD<CC11@GHGCEEHEHEHGD@<?EFGD<110<</F@GIHHGHF@EGE@HGCC<<HCCHHGGG@CG@@HC?IHHIIHC/EF<DDD<
@HISEQ:969:HM2KJBCX2:2:1101:9700:75909 2:N:0:ACTATGCA
CGTATAAATGCGCCCAACTATCCCTATTAATCATTACGGTGATCCTAGAAACCAACAAAATAGAACCATGCCGTCCTATTCTATTATTCCATGCTAATGTATTCGAGCAAAATGCCTGCTTTAAACACTCTAATTTTTTCAAGGTAAAGGTCCTGGTTCCACATGACACCCAATTAAGGACATCATGCTTCTCCAGAAGGTGAGAAATCAACTGCGACAGTTCATACCCCTTAAGGCACGACCATCACGTCAATCCCGAAATTCAACTACGAGCTTTTTAACTGCAACAACTTTAATATACGCTATTGGAGCTGGAATTACCGCGGCTGCTGGCACCAGACTTGCCCTCCAA
+
DCDDDIGHHHH@GE?EEEGHC1FCCHEFHFHFHFGHHIGHEHIIIGFHHHHH@CGGFHEHII@EHC@HEGCEHC/?GECCE@E<FCHHCCF@C11DHECFH1DCFHHHHIHHC<FHFHEHHHHHHHIHHHHFHIHEIIIIIHHGHHFCCCFG?ECHGFH?GFHH7FGHF;HHIHHEHFHHHIIIHHEHF?GHFHHGIHGHFHHHIHGCCGCHEGFHHHHHHHHGIIHHHHHHIHIHHCC<@1>CHEEIHHHHECIHFHHECHHHGCC</=G@EEEHIIIHGFHHG@FD<<1HHF1IHEG<IIIHIIHIHFIIIIIIIIIIIIGHHG@FHCHFC@F?HIIIHIHHCEHD@D@B
@HISEQ:969:HM2KJBCX2:2:1101:13321:74894 2:N:0:ACTATGCA
CGTATAAATGCGCCCAACTATCCCTATTAATCATTACGTCAATCCTAGAAACCAACAAAATAGGATCAAACGTCCTATTTCATTATTCCATGCTAATGTATTCAAGCGTTAGCCTGCTTTAAACACTCTAATTTTTTCAAAGTAACAGTCCTGTTTCCCTGCAACACCAAATTAATGACATTACAGTTCTTCAAGAAGGAGGAACCAGTAAAGCCAGTACATACCAGAGGCACGACCAACTTACTAATCCCGAAATTCAACTACGATCTTTTTAACTGCAACAACTGTAAGAGACGCTATTGGAGCTGGAATTACCGCGGCTGCTGGCACCAGACTTGCCCTCCAA
+
DDDDDIIIIIIIIIIIIIIIIIIIIIIIIIIIIIIIIIIHIIIIIIIIIIIIIHIIIIIIIIIHHIIIIIIIIIIIIIIIIIIIIIIIHHIIIIIGHIIHHFHIIIIIIIIIIIHHIIIIIHHHIIIIHIIHHIIIIIII<IIIIHIHHHHHIIIIII<HHH;IIIIHIIFHHIHH@GHHIIIIIIIHGEHHHIIHCHHHH9=GH4HHHIHIEE8IHHGGGHGHDBFEHHHCFGEDHHCGH@FGE?H2CA11EHFH@GC<1<1<1<10??C@<111C<1?EH<1<111<11<00DFD<<1111111GF?D<1/////<@?C1?@@<1C<11<11<1C<<0<0D<D<
@HISEQ:969:HM2KJBCX2:2:1101:3582:76366 2:N:0:ACTATGCA
CGTATAAATGCGCCCAACTATCCCTATTAATCATTACGGTGATCCTAGAAACCAACAAAATAGAACCATGCCGTCCTATTCTATTATTCCATGCTAATGTATTCGAGCAAAAATGCCTGCTTTAAACACTCTAATTTTTTCAAGGTAAAGGTCCTGGATCCGCAAGACACCCAATTAAGGACATCGAGTTTCTCCAGAAGGTGAGAAATCAACAGCAACAGTTCATACCCCTTAAGGCACGACCATTACGTCAATCCCGAAATTCAACTACGAGCTTTTTAACTGCAACAACTTTAATATACGCTATTGGAGCTGGAATTACCGCGGCTGCTGGCACCAGACTTGCCCTCCAA
+
DDDDDIIIIIIIIIIIGIIIIIIIIIIIIIIIIIIIIIIIIIIIIIIIIIIIIIIIIGIIIHHHIIIIHIIIIIIHIIIIIIIIIIIIIIIIIIIIIIIHIGHHIIHHIIIIIIIIIIHIIIIIIHIIIIIIIHHHHHHIIIIHIIHIHIIIIIIIIIIIIIIIIIIIIHIIIIIIIIIIIIIIIIIIIIIIIIIIIIIIIIIIIIIHHIIIIIIIIIIIIIIIIIIIIIIIIIIII=IIIIIIIIIIIIIHIIIIIIIIIIIIIIIHIIIIIIIIIIIIIIIIIIIIIIIIIIIIIIIIHIIIIIIIIIIIIIIIIIIIIIIIIIIIIIIIIIIIIIIIIIIIIIIIDDDDD
@HISEQ:969:HM2KJBCX2:2:1101:20751:75189 2:N:0:ACTATGCA
CGTATAAATGCGCCCAACTATCCCTATTAATCATTACGTCAATCCTAGAAACCAACAAAATAGGATCGAACGTCCTATTTCATTATTCCATGCTAATGTATTCAAGCGTTAGCCTGCTTTAAACACTCTAATTTTTTCAAAGTAACAGTCCTGTTTCCCTGCAACACCAAATTAATGGCATTACAGTTCTTCAGAAAGGAGGAATCAGCGAAGCCAGTACATACCAGTGGCACGACCAACCTGCTGACCCCGAAATTCAACTACGAGCTTTTTAACTGCAACAACTTTAATATACGCTATTGGAGCTGGAATTACCGCGGCTGCTGGCACCAGACTTGCCCTCCAA
+
DDDDDIIIIHIIIIIIIIIIIIHIIIIIIIIIIHIIIHIIHIIIIHHHIIIIHFHIIIIIIIHFGHIIIIHIFHIIHIIHIIIIIHIIIHHHIHIHHIIIHDHHIGHHHHIHIIHHIHHHH@HGFHHIHIIGIHHIIHHHHEIIHIHHHEHHIIIIIIIHGHIHFHIHHIHIIHIIIIHHIIIHIIIIHIHIIHHIIIHHHIHHHIIIHIIIIHHHIIIIHIIIIIIIIIHFIIIIHHDIHEGHFHDGGIHHIHHGHHIIIIIIHHIIIIIIHHGHHHHIIIIIIHHHIIIIIIHHHHHIHIIIIIIIIIIIIIIIIIIIIIIIIIIIHIIIIHHHIIIIICDDCD
@HISEQ:969:HM2KJBCX2:2:1101:4356:76661 2:N:0:ACTATGCA
CGTATAAATGCGCCCAACTATCCCTATTAATCATTACATCGATCCTAGAAACCAACAAAATAGAATCGGATGTCCTATTTCATTATTCCATGCTAATGTATTCAAGCGTAAGCCTGCTTTAAACACTCTAATTTTTTCAAGGTAACAGTCCTAATTCCCCGTGACACCAAATTAATGGCATTACGGTTCTTTAGAAGGTGAGAAATCAATAATATCAGTACATACCAACGGCATGACCGAAACATTGAACCCGAAATTCAACTACGAGCTTTTTAACTGCAACAACTTTAATATACGCTATTGGAGCTGGAATTACCGCGGCTGCTGGCACCAGACTTGCCCTCCAA
+
DDDCDIIIIIIIIIIIIIIIIIIIIIIIIHIIIIIIIIIIIIIIIIIIIIIHIIIIIIIIIIHIIIIIIIIIIIIIIHIIHIIIIIIHIIIIIIIIIIIIIIIIIHIIIIIHHIIHIHHHIIIIIIIIIHIHIIIIIIIIIIIIIIIIIIIIIIIIIIGHHIIIIIIIIIIIIIIIIIIIIIIIIIIIIHHHIIIHIIHIIIIIIIIIIIIIHIIIIGIIIIIIIIIIIIIIIIIIIHIIIIIHHHIIIIIIIIIIIIIHIIIIIIIIIIIIIIIHGIIIIIIIIIGIIIIIIIHGIIIIIIIIIIIIIIIIIIIIIIIIIIIIIIIIIIIIIIIIIIHIIIDDDDD
@HISEQ:969:HM2KJBCX2:2:1101:4346:76459 2:N:0:ACTATGCA
CGTATAAATGCGCCCAACTATCCCTATTAATCATTACGTCAATCCTAGAAACCAACAAAATAGGATCAACGTCCTATTTCATTATTCCATGCTAATGTATTCAAGCGCGAGCCTGCTTTAAACACTCTAATTTTTTCAAAGTAACAGTCCTGATTCCCCGCCACACCAAATTAATGACATGATGGTTCGTCAGAAGGTAGGAATCAGTAACACCAGTACGTACCGAAGGCACGACCAACGTACTAATCCCGAAATTCAACTACGAGCTTTTTAACTGCAACAACTTTAATATACGCTATTGGAGCTGGAATTACCGCGGCTGCGGCACCAGACTTGCCCTCCAA
+
DDDDDIIIIIIIIIIIIIIIIIIIIIIIIIIIIIIIIIIIIIIIIIIIIIIIIIIIIIIIIIHIHIIIIIIIIIIIIIIIIIIIIIIIIIIIIIIIIIIIIIIIIIIIIIIIIIIIIIIIIIIIIIIIIIIIIIIIHIIIIIIIIIIHIIIIIIIIIIIIIIIIIIIIIIIIIIIIIIIIIIIIIIIIIIIIIIIIIIIIIIIIIIIIIIIIIIIIIIIIIIIIIIIIIIIIIIIIIIIIIIHIIIIIIIIIIIIIIIIIIHIIIIIIIIIIIIIIIIIIIIIIIIIIIIIIHIIIIIIIIIIIIIIIIIIIIIIIIIIIIIIIIIIIIIIIIIIIIIIDDDDD
@HISEQ:969:HM2KJBCX2:2:1101:13872:78012 2:N:0:ACTATGCA
CGTATAAATGCGCCCAACTATCCCTATTAATCATTACGGTGGTCCTAGAAACCAACAAAATAGAACCACAACGTCCTATTCTATTATTCCATGCTAATCTATTCAAGCAATAGCCCGCTTTAAACACTCTAATTTTTTCAAGGTAATGGTCCTGGCTCCCCAACACACCCAATAAAGGACATGCTGGCTCACCAGAAGGAAGACCCGACAGCAGACAGTACTCGCCAAAGACGGACCGCCCGGCCAGGCCTAAAATTCAACTACGAGCTTTTTAACTGCAACAACTTTAATATACGCTATTGGAGCTGGAATTACCGCGGCTGCTGGCACCAGACTTGCCCTCCAA
+
DDDDDIIIIIIIHIIIIGIIIIGCHIIIIIIIIIIIIIIIIIIIIHIIHIIIIIIIIIIIIIIIIIIIIIIEHHIIIIIGIIIIIIIIIHIGIIIHHIIGHGHHIIIGIHHHHHEIIHHHIHHIIIIIIIIHIIHIHHIIIIIIIIIIIIIIIIIHHHIIIIIHHHIIIIIHIIHGIHHIIIIIIHIIIIHIIIIIIIIIIIIIIIHIHHIIIIIIIIIIIIIIIIIHHHGHIIIHHHGIIIIHDIIHHIIIIIIHHIIIIIHIIIIIHIIHIIIIIIIIIIIIIHHIIIIIIIIIIIIHIIIIIIIIIIIIIIIIIIIIIIIIIIIIIIIIHHIIIIIIIDDDDD
@HISEQ:969:HM2KJBCX2:2:1101:15290:78211 2:N:0:ACTATGCA
CGTATAAATGCGCCCAACTATCCCTATTAATCATTACGGTGATCCTAGAAACCAACGAAATAGAATCAGTCCGTCCTATTTCATTATTCCATGCTAATGTATTCAGACGATAGTCTGCTTTAAACACTCTAATTTTTTCAAAGTAACAGTCCTGATTTCCCATCACACCAAATAAATGGCATGAAAGTTCCTCAGAAGGTAGAGATCCATCTCACCAGTGCAGACAATTAAGCCTGACCAATGGGTAGACCCCGAGGTTCAACTACGAGCTTTTTAACTGCAACAACTTTAATATACGCTATTGGAGCTGGAATTACCGCGGCTGCTGGCACCAGACTAGCCCTCCAA
+
DDDDDIIIIIIIIHHIIIIIHHHIIIHIIHHGHIIIIIIIIGIIIIIHIIIIIIIIIIIIIIHIIIIIIIIIIIIHIHHHIIIIIIIIIIIIHIIIIHIHIHHGIIIIIIIIHHIIIIIIIIIHIIIIH?HIIHIIIIHHIIHIHIHHHDIIIIIHEHIIHIIIIIIIGIIIIIHIIIIIIIIIIIIIIIIHHIIIHIIHIIIIIHIIIHIIIIIHIIIIIIIIHIIIHIIIIIIIIIIIIIIHHFDIIIIIIIIIIIIIIIIIIIIIIIIIIIIIIIIIIIIIIIIHHIIIIIIIIIIIIIIIIIIIIIIIIIIIIIIIIIIIIIIIIIIIIIIIIIIIIIIDDDDD
@HISEQ:969:HM2KJBCX2:2:1101:5215:78613 2:N:0:ACTATGCA
CGTATAAATGCGCCCAACTATCCCTATTAATCATTACGTCAATCCTAGAAACCAACAAAATAGGATCAACGTCCTATTTCATTATTCCATGCTAATGTATTCAAGCGCGAGCCTGCTTTAAACACTCTAATTTTTTCAAAGTAACAGTCCTGATTCCCCACCACACCAAATTAATGACATGATGGTTCGTCAGAAGGTAGAAATCAGTAACACCAGTACGTACCGAAGGCACGACCAGCGTACTAATCCCGAAATTCAACTACGAGCTTTTTAACTGCAACAACTTTAATATACGCTATTGGAGCTGGAATTACCGCGGCTGCTGGCACCAGACTTGCCCTCCAA
+
DDDDDHIHIIIHIIIIIIIIHHHHHIIIIFHHHIIIIIIIIIIIIIIHIIIIIIIIIIGHIIHIIIIIGIHHGHIIHHHHHIIGIIIIHIHIIIIIIIIIIHIHIIIHIIIIIHIIHHHHGHHHHHIIHIIIIIHIGHIIIIHHIIIHIHIIHHHHHHHGHHEGHIHIIIIIIIHHHHIIIIIIHIHIIIIIIHIIIHIIIIIIIIIIIIHIIHIIIIIIHIIIIIIIIIIIIIIIIIIIIIHHIIIIIHIIIIIIIIHIGIIIIIIIIIHIHHHIIHIIHIIIIIHIIHHGEIIHIIIIIIIIIIHIIIIIIIIIIIIIIIIIIIIIIIIIIIIIIIIIDDDDD
@HISEQ:969:HM2KJBCX2:2:1101:18363:78773 2:N:0:ACTATGCA
CGTATAAATGCGCCCAACTATCCCTATTAATCATTACGTTGATTCTAGAAACCAACAAAAATAGAATCTAACGTCCTATTTCATTATTCCATGCTAATGTATTCAAGCGCGTGCCTGCTTTAAACACTCTAATTTTTTCAAAGTAACATCCTGACTCCCCACAACATCAAATTAATGACATCATGATTCATCAGAAGGGAGAAATCAATGACATTAGTACGTACCAAAGGCACGACCGACGTATTGATCCCGAAATTCAACTACGAGCTTTTTAACTGCAACAACTTTAATATACGCTATTGGAGCTGGAATTACCGCGGCTGCTGGCACCAGACTTGCCCTCCAA
+
DDDDDIHIIIIIIIIIIIIIIIIIIIIIIIIIIIIIIIIIIIIIIIIIIIIIIIIIIIIIIIHEHIIIIIGIHIIIIIIIIIIIHHIIIIIIGHIHIIHHIIIIIIHIHIIIIIIIIIHHIIIIHHIIGIIHIHHHHIIIIIIIIIIIIHIIIIIIIHIIIIIIIIHHIIIIIIIIIIHIIIIHIHIIHIIIIIIIIIIIIIHHHIIIIIIHIIIIIIIIIIIIIIIIIHIIIIIIHIIIIIIHFIIIIIIHIIIIIIIIIIIIIIIIIIIIHHIIIIIIIIIIIIGIIIIIIIIIIIIIIIIIIIIIIHIIIIIIIIIIIIIIIIIIIIIIIIIIIIIIIDDDDD
@HISEQ:969:HM2KJBCX2:2:1101:8164:79199 2:N:0:ACTATGCA
CGTATAAATGCGCCCAACTATCCCTATTAATCATTACATCGATCCTAGAAACCAACAAAATAGAATCTGATGTCCTATTTCATTATTCCATGCTAATGTATTCAAGCGTAAGCTTGCTTTAAACACTCTAATTTTTTCAAGGTAACAGTCCTAATTCCCCATAACATCAAATAAATGACATTATGGTTCTTTAGAAGGTGAGAACCAATAAAACCAGTACATACCAAGGCATGACCGATTCCTTGATCCCGAAATTCAACTACGAGCTTTTTAACTGCAACAACTTTAATATACGCTATTGGAGCTGGAATTACCGCGGCTGCTGGCACCAGACTTGCCCTCCAA
+
DDDDDHIIIIIHHIIHIIIIIHIGIIIIIHIIIIIIIIIIIIIHHIIIIIIIIIIIIIIIIIGIIIIIIIIIIIIIIIIIGHIIIIIHHIIIHIHIIIIIHIIIIIIIIIIHIIIIIIIIIIIHIIIIIIIIIIIIIIIIIIIIHIIIIIIIIIIHIIIIIIHHIIIIIIIIIIIIIIIHIIIIIIIIIIIIIIIIIIIIHIIIIIIIIIIIIIIIIIIIIIIIIIIIIIIIIIIIIIIIIIHGIHIIIIIIIIIIIIIIIHIIIIIIIIIIIIIIIIIIIIIIIHIIIIIHHIIIIIIIIIIIIIIIIIIHIIIIIIIIIIIIIIIIIIIIIIIIIIIIDDDDD
@HISEQ:969:HM2KJBCX2:2:1101:16903:79770 2:N:0:ACTATGCA
CGTATAAATGCGCCCAACTATCCCTATTAATCATTACGTCAATCCTAGAAACCAACAAAATAGGATCAACGTCCTATTTCATTATTCCATGCTAATGTATTCAAGCGCGAGCCTGCTTTAAACACTCTAATTTTTTCAAAGTAACAGTCCTGATTCCCCACCACACCAAATAAATGACATGATGGTTCGTCAGAAGGTAGAAATCAGTAACACCAGTACGTACCGAAGGCACGACCAGCGTACTAATCCCGAAATTCAACTACGAGCTTTTTAACTGCAACAACTTTAATATACGCTATTGGAGCTGGAATTACCGCGGCTGCTGGCACCAGACTTGCCCTCCAA
+
DDDDDIIIIIIIIIIIIIHIHIIIIIIIIIGHIHIIIIHIIIHIIIIIIIIIIIIIHIHIIIHIIIIIIHHIIIIIIIIIIIHIIHIIIIIHIIHIIIIHIIIIIIIIIIHHIIIIIHHIIIIIIIIIIIIIHIIIIIHIIIIIIIIHIIIIIIIIIIIIIIIIIIIIIIIIIIIIIIIIIIIIIIIIIIIIIIIIIIIIIIIIIIIIIIIIIIIIIHIIIIIIIIIIIIIIIIIIIIIIIHIGIIIIIIIIIIIIIIIIIHIIIIIIIIIIIHIIIIIIIIIIIIIIIIIIHIIIIIIIIIIIIIIIIIIIIIIIIIIIIIIIIIIIIIIIIIIIIIIIDDDDD
@HISEQ:969:HM2KJBCX2:2:1101:16609:81245 2:N:0:ACTATGCA
CGTATAAATGCGCCCAACTATCCCTATTAATCATTACGGTGATCCTAGAAACCAACAAAATAGAACCATGCCGTCCTATTCTATTATTCCATGCTAATGTATTCGAGCAAAAATGCCTGCTTTAAACACTCTAATTTTTTCAAGGTAAAGGTCCTGGATCCGCAAGACACCCAATTAAGGACATCAAGTTTCTCCAGAAGGTGAGAAATCAACAGCGACAGTTCATACCCCTTAAGGCATGACCATCACGTCAATCCCGAAATTCAACTACGAGCTTTTTAACTGCAACAACTTTAATATACGCTATTGGAGCTGGAATTACCGCGGCTGCTGGCACCAGACTTGCCCTCCAA
+
DDDDDIIIIIIIIIIIIIIIIIIIIIIIIIIIIIIIIIIIIIIIIIIIIIIIIIIIIIIIIIIIIIIIIHGHIIIHIGIIIIIIIIIIIIIIIIIHIIIIHHHHHHIIIIIIIIIIIIIGIHIIIIIIIHIIIIIIIIIHIIIIIIIIIHIIIIIIIHIIIIIIIIIIIIIIIIIIIIIIIHIIIIIIHIIIIIIIIIIIIIIIIIIIIIGIIIHIIIIIIIIIIIIIIIIIIIIIHIIIIIIIIIIHIIIHIIIIIIIIIHIIIIIIIHIIIIIIIIIIIIIIIIIIHIIIIIIIIIIIIIIIIIIIIIIIIIIIIIIIIIIIIIIIIIIIIIIIIIIIIIIIIIIIDDDDD
@HISEQ:969:HM2KJBCX2:2:1101:17389:81193 2:N:0:ACTATGCA
CGTATAAATGCGCCCAACTATCCCTATTAATCATTACGGTGATCCTAGAAACCAACAAAATAGAATCATGCCGTCCTATTTCATTATTCCATGCTAATCTATTCAAGCATAAAGCCTGCTTTAAACACTCTAATTTTTTCAAAGTAACAGTCCTAGCTTCCTATTACACCTAATGAAAGGCATAATAGTTCACTAGAAGGTGGAGATTGACAGCTACCAGTACATGTCCGAAAACACGACCGATATGCCAATCCCGAAATTCAACTACGAGCTTTTTAACTGCAACAACTTTAATATACGCTATTGGAGCTGGAATTACCGCGGCTGCTGGCACCAGACTTGCCCTCCAA
+
DBDDCIIIIIIIIIIIIIIIIIIIIIIIIIIIIIIIIIIHIIHIIIIIIIIHIIIIIIHIHIHHIIIHFFHHHHCHIIHIIIIIIIIIIIIIHIIIHIIIIIHIIIIIIIIIHIHIIGIHHIIIIIIIIIIIHIHIIIIIIIIIHIIHIHEHIIIGIIIIIIIHIIHIIIIIIIHIIIIIIIIIIIIHHIIHIIIIIIIIIIIIIIIIIIHIIIIIIIIIIIIIHIIIIIII?HIIIIIIIIIIIIIIFIIIIIIIIIHHIIIIIIHIIHIIIIIIIIIIIIIIIIIIHIIHIIIIIHHHIIIIIIIIIIIIIIIIIIIHGIIHIIIIIIIIIIIIIIIIIIIIIDDDDD
@HISEQ:969:HM2KJBCX2:2:1101:14352:81579 2:N:0:ACTATGCA
CGTATAAATGCGCCCAACTATCCCTATTAATCATTACGGTGGTCCTAGACCAACAAAATAGAACCAACGTCCTATTCTATTATTCCATGCTAATCTATTCAAGCAAAAGCCCGCTTTAAACACTCTAATTTTTTCAAGGTAATGGTCCTGGTTCCCCGACACACCCAATAAAGGGCATACCGGCTCACCAGAAGGATAGACCCGACAACAGACAGTACTCGCCAGAGGCGGACCGCCCGGTCAGGCCTAAAATTCAACTACGAGCTTTTTAACTGCAACAACTTTAATATACGCTATTGGAGCTGGAATTACCGCGGCTGCTGGCACCAGACTTGCCCTCCAA
+
DDDDDIIIIIIIIIIIIIIIIIIIIIIIIIIIIHIIIIIIIIIIIIIIIIIIIIIIIIIIIIIIIIIIIIIIIIIIIIIIIIIIIIIHIIIIHIIIIHIIIHHIIIIIIHIIIIHIIIIIIIIHIIIIIIIIIIIIHIIIIIIIIIIIIIIHIHIIIIIIIIIIIIIIIIIIIIIIIIIIIIIIIIIIIIIIIIIIIIIIIIIIIIIIIIIIIIIIIIIIIIIIIIIIIIIIIIIIIIIIIHIIIIIIIIIIIIIIIIIHIIIIIIIIIIIIIIIIIIIIHHIIIIIIIIIIIIHGGGIIIIIIIIIIIIIIIIIIIIIIIIIIIIIIIIIIIIIIIIDDDDD
@HISEQ:969:HM2KJBCX2:2:1101:3972:82081 2:N:0:ACTATGCA
CGTATAAATGCGCCCAACTATCCCTATTAATCATTACGGTGGTCCTAGACCAACAAAATAGAACCAACGTCCTATTCTATTATTCCATGCTAATCTATTCAAGCAAAAGCCCGCTTTAAACACTCTAATTTTTTCAAGGTAATGGTCCTGGTTCCCCGACACACCCAATAAAGGACATACCGGCTCACCAGAAGGATAGACCCGACAGCAGAACAGTACTCGCCAGAGACGGACCGTCCGGTCAGGCCTAAAATTCAACTACGAGCTTTTTAACTGCAACAACTTTAATATACGCTATTGGAGCTGGAATTACCGCGGCTGCTGGCACCAGACTTGCCCTCCAA
+
D@BB@HHHEGHG0</CC@<C@CCHHIIIIFCHHCHFE@0GH=EFCGFFHHHEHHI@GHHIIIIIIIGHIHEHHFGGGHHGHHHIIEHIGIIIIHEHIIHHID<CGHHHHDDEEEDGHGFHGCE@@HHHHFFHFHHHECHHHHHFHIGHIIIIHIHHHHHIHEEECCGHIHHIHHDGHIIGIHGEIHHHHFHIHHFHHGEFIHGCHHIHHIHGGHH?GGEHHHHIIIIHHIIIHCIHHHIIHGIHHIHHIIHEHEHEHEEEHHHHHHGIHIHIHHHHF?HEHHHHIIHHHHHDIIHHFDDEHEIHECHHHHHHGIIIHHGCC1GCF@F?HHCEHGHHIIIBCDDA
@HISEQ:969:HM2KJBCX2:2:1101:17829:82195 2:N:0:ACTATGCA
CGTATAAATGCGCCCAACTATCCCTATTAATCATTACGTTGATCCTAGAAACCAACAAAATAGAATCGAACGTCCTATTTCATTATTCCATGCTAATGTATTCAAGCGCGTGCCTGCTTTAAACACTCTAATTTTTTCAAAGTAACAGTCCTGACTCCCCACAACATCAAATTAATGACATCATGATTCATCAGAAGGGAGAAATCAATGACATTAGTACGTACCGAAGGCACGACCGACGTATTGATCCCGAAATTCAACTACGAGCTTTTTAACTGCAACAACTTTAATATACGCTATTGGAGCTGGAATTACCGCGGCTGCTGGCACCAGACTTGCCCTCCAA
+
DDDDDIIIIIIIIIIIIIIIIIIIIIIIIIIIIIIIIIIIIIIIIIIIIIIIIIIIIIIIIIIIIIIIIIIIIIIIIIHIHIIIIIIHIIIIIIIIIIIIIHIHIIIIIIIIIIIIIIIIIIHIIIIIIIIHIIIIIHIIIIIIIHIIIIIIIIIIHIIIIIIIIIHIIIHHIIHIIIIIIIIIHHHIIHHIIHIIHHHIHIIIIIIIIIIIIIHHIHIIIIIIIIIIIIIIIIIIIIIIIIHIIIIIIIIHIIIIIIIIHHHIIIIIIIIIIIIIIIIIIIIIIIHHIIIIIIIIIIIIIIIIIIIIIIIIIIIIIIIIIIIIIIIIIIIIIIIIIIIIIDDDDD
@HISEQ:969:HM2KJBCX2:2:1101:1339:82102 2:N:0:ACTATGCA
CGTATAAATGCGCCCAACTATCCCTATTAATCATTACGTCGATCCTAGAAACCAACAAAATAGAATCAAACGTCCTATTTCATTATTCCATGCTAATGTATTCAAGCGCGAGCTTGCTTTAAACACTCTAATTTTTTCAAAGTAACAGTCCTGATTTCCCGCGACACCAAATTAATGACATCGTGGTTCGTCAGAAGGGAGAAACCAATAATGCTAGTACGTACAAAGTACGACCGACATATTAGTCCCGAAATTCAACTACGAGCTTTTTAACTGCAACAACTTTAATATACGCTATTGGAGCTGGAATTACCGCGGCTGCTGGCACCAGACTTGCCCTCCAA
+
BDDDAHHHIIGHHIIIIIIIIGIGIIIIIIIHHGIIHHHHHIHHIHIEHFHIIIIIEHIHHIEFHHHIHHHIGHIGIIIHFHHHEGHIHIH@HHHHHH=FH<FGHFEHIHGIIHHHGECDCGHIHFIEHHIIEHHIIIIHHEDHHIIHHIHHIHHDFHIIHIEHIIIIHHHFIHEHHGHIIHIIHHCE?IIIHIHHIIHHIIHHHIIIIIHHFIIIIIIIIHHHHIIIIIHGCGGHHHEIHHHHFDHCIHIHIIHFIIHHIHIIHEIIIHHEFHHHHEHIHGHHHGHIIIIHIIIHHIIIIIIHIIIIIHIIIIHIIIIIHIIIHIHIIHEHEHHIIHEDDDDD
@HISEQ:969:HM2KJBCX2:2:1101:11743:83201 2:N:0:ACTATGCA
CGTATAAATGCGCCCAACTATCCCTATTAATCATTACATCGATCCTAGAAACCAACAAAATAGAATCGGATGTCCTATTTCATTATTCCATGCTAATGTATTCAAGCGTGAGCCTGCTTTAAACACTCTAATTTTTTCAAGGTAACAGTCCTAATTCCCCGTGACACCAAATTAATGGCATTACGGTTCTTTAGAAGGTGAGAAATCAATAATATCAGTACATACCAACGGCATGACCGAAACATTGATCCCGAAATTCAACTACGAGCTTTTTAACTGCAACAACTTTAATATACGCTATTGGAGCTGGAATTACCGCGGCTGCTGGCACCAGACTTGCCCTCCAA
+
DDDDDIIIIIIIIIIIIIIIIIIIIIIIIIIIIIIIIIIIIIIIIIHIIIIIIIIIIIIIIIIHIIIIIIIHIHHIIIIIIIIIIIIIHIIIIIIIIIIIIHHIIIIIIIIIHIIIIIIIIIIIIIIIIIIIIIHIIIIIIIIIIIIIIIIIIIIIIIIIIIIIIIIIIIIIIIIIIIIIIIIIIIIIIIIIIIIIIIIIIIIIIIIIIIIIIIIIIIIIIIIIHIIIIIIIIIIIIIIIIIIIHHIIIIIIIIIIIIIIIHIIIIIIIIIIIIIIIIIIIIIIIIIIIIIIIIIIIIIIHHIIIIIIIIIIIIIIIIIIIIIIIIIIIIIIIIIIIIIIIIDDDDD
@HISEQ:969:HM2KJBCX2:2:1101:4383:83696 2:N:0:ACTATGCA
CGTATAAATGCGCCCAACTATCCCTATTAATCATTACGTCAACCCTAGAAACCAACAAAATAGGATCAAACGTCCTATTTTATTATTCCATGCTAATGTATTCAAGCGTTAGCCTGCTTTAAACACTCTAATTTTTTCAAAGTAACAGTCCTGTTTCCCCGCAACACCAAATTAATGGCATCACGGTTCTTCAAGAAGGAGGAATCAGCGAGGCCAGTGCATACCATTGGCACGACCAACCTGCTGACCCCGAAATTCAACTACGAGCTTTTTAACTGCAACAACTTTAATATACGCTATTGGAGCTGGAATTACCGCGGCTGCTGGCACCAGACTTGCCCTCCAA
+
DDDDDIIIIHIIIIIIIIIIIIIIIIIIIIIIIIIIIIIIIIIIIIIIIIIIIIIIHIIGIHHHHIIIIIIIIIIHIIIHHIIIHIIIIIIIIIIIIIIIIIIHIIIIHHIHIIIIIIIIIIIIIIIIIIIIIIIIIIIIIIIIIIIIIIIIIIIIIIIIIIIIIIIIIIIIIIIIIIIIIIIIIIIIIIIIIIIIIIIIIIIIHIIIIIIIIIIIIIIHIIIIIIIIIIIIIIIIIIIIIIIHGIIIIIIIIIIIIIIIIIHIIIIIIIIIIIIIIIIIIIIIIIIIIIIIIIIIIIIIIIIIIIIIIIIIIIIIIIIIIIIIIIIIIIIIIIIIIIIIIDDDDD
@HISEQ:969:HM2KJBCX2:2:1101:6084:83428 2:N:0:ACTATGCA
CGTATAAATGCGCCCAACTATCCCTATTAATCATTACGGTGATCCTAGAAACCAACAAAATAGAATCATGCCGTCCTATTTTATTATTCCATGCTAATGTATTCAAGCAAAATGCCTGCTTTAAACACTCTAATTTTTTCAAAGTAAAGGTCCTGGTTCCTCGCGGCACCCAATTAAGGACATCGCGGTTCTCCAGAAGGTGAGAAATTGACTACACCAGTTCATACCCCTTAAGGCACGACCGATGTGTCAATCCCGAAATTCAACTACGAGCTTTTTAACTGCAACAACTTTAATATACGCTATTGGAGCTGGAATTACCGCGGCTGCTGGCACCAGACTTGCCCTCCAA
+
DDDDDHIIIIIIIIIIIIIIIIIIIIIIIIIIIIIIIIIHIIIHHIIIIIIIEHIIIGHHIIIIIIIIIIHHIHHIIIIIIIHIIIIIIIIHIIIIIIIHICIIIIIIIIIIIIIIIIIHIIIIIIIIIIIIIHIIHIHIHHHIIIIIIIIIIIIIIHIIIIIIIIIIIIIIIIIIIIHIHIIIIHIIIIIIIIIIIIIIIIIIIIIIIIIIIIIIIIIIIIIIIIIIIIIIIIIIIIIIIIIIIIIIIIHIIIIIIIIIIIIIIIIIIIIIIIIIIIIIIIIIIIIIIIIIHIIIIIIIIIIIIIIIIIIIIIIIIIIIIIIIIIIIIIIIIIIIIIIIIIIIIIIDDDDD
@HISEQ:969:HM2KJBCX2:2:1101:6620:83764 2:N:0:ACTATGCA
CGTATAAATGCGCCCAACTATCCCTATTAATCATTACATCGATCCTAGAAACCAACAAAATAGAATCGGATGTCCTATTTCATTATTCCATGCTAATGTATTCAAGCGTAAGCCTGCTTTAAACACTCTAATTTTTTCAAGGTAACAGTCCTAATTCCCCGTGACACCAAATTAATGGCATTACGGTTCTTTAGAAGGTGAGAAATCAATAATATCAGTACATACCAACGGCATGACCGAAACATTGATCCCGAAATTCAACTACGAGCTTTTTAACTGCAACAACTTTAATATACGCTATTGGAGCTGGAATTACCGCGGCTGCTGGCACCAGACTTGCCCTCCAA
+
DDDDCIIIIIIIIIIIGIIHHHEHHIIIIHIIHIIIIIIIIGHIHHHHHIIIIIHIIIIIIIIIHHHIGHHDHIIHIIIGIHIIHIIGICFHHHI?HHIIHIIHHHHHIIIIIIIGHHIIHIIHHHIIIIHHHHIIIIIIIIHHIIIIHHIIIHHHHHHHIIIIIIHHIIHHHIHHIIHIIIIIHIIHIIIIIIIIHIIIIHIIIHHIIIIIHIIIIHHHHHHHIIHIIHHHHIIIIGIIIIIIIHIIIHHHHIIIIGIIIIIIIIIIHIHIIIIIIIIIHIIIIHHGGIIIHIIIIIHIIIIIIIIIIIIIIIIIIIIIIIHIGIIIIIIIIIIIIIIIIHADDDD
@HISEQ:969:HM2KJBCX2:2:1101:3755:84492 2:N:0:ACTATGCA
CGTATAAATGCGCCCAACTATCCCTATTAATCATTACGTCAACCCTAGAAACCAACAAAATAGGATCGATCGTCCTATTTCATTATTCCATGCTAATGTATTCAAGCGTTAGCTTGCTTTAAACACTCTAATTTTTTCAAAGTAACAGTCCTGTTTCCCCGCAACACCAACTTAATGGCATTACGGTTCTACAAGAGGGAGGAATCAGCGAGACCAGTGCATACCAGTGGCACGACCAACCTGCTGACCCCGAAATTCAACTACGAGCTTTTTAACTGCAACAACTTTAATATACGCTATTGGAGCTGGAATTACCGCGGCTGCTGGCACCAGACTTGCCCTCCAA
+
DDDDDIIIIIIIIIHIIIIIIIHIIIIIIHIIIIIIIIIIIIIIIIIIIIIIIIIIIIGIIIIIIIIIIIGHIIIIIIHIIIIIIIIHIIIIIIIIIIIIIGHIIIIIIIIIIIIIIIIIIIHIIIIIIIIIIIIIIIIIHIIHIHIIIHIIIHIIIIIIIIIIIIIIIIIIHIIIIIIIIIIIIHIIIHIIIIIIIIIIIIIIIIIIIIIIIIIIIGIIIIIIIIIIIIIIIIIIIGIIIIIHFIIIIIIIIIIIIIIIIIIIIIIIIIIIIIIIIIIIIIIIIIIIIIIIIIHIIIIIIIIIIIIIIIIIIIIIIIIIIIIIIIIIIIIIIIIIIIIIIDDDDD
@HISEQ:969:HM2KJBCX2:2:1101:9700:84748 2:N:0:ACTATGCA
CGTATAAATGCGCCCAACTATCCCTATTAATCATTACGTCGATCCTAGAAACCAACGAAATAGGATCAAACGTCCTATTTCATTATTCCATGCTAATGTATTCAAGCTAATGCTTGCTTTAAACACTCTAATTTTTTCAAAGTAACAGTCCTGATTCCCCACGACACCAAATTAATGACATCATGCTTCGTCAGAAGGGAGAAACCAATTGTACCAGTTCATACCGTAGGCACGACCGATAAATTGATCCCGAAATTCAACTACGAGCTTTTTAACTGCAACAACTTTAATATACGCTATTGGAGCTGGAATTACCGCGGCTGCTGGCACCAGACTTGCCCTCCAA
+
DDDDDIIIIIIIIIIIIIIIIIIIIIIIIIIIHHIIIIIIIIIIIIIIIIIIHIIIIIIGIIHHHHIHIIHHGEHIIHIIIHIIIIIHIHIIIIIIIIIIIHHIIIIIIIIIIIIIIIIIHGIIIIIIIHHIIIIIHIIIIIIIIIIIIIIIHHIIHIHHHIHHIIIHIIIIIIIIIIIIIIHIHIIIIHHIIHHIHEIIHIIIGIIIIIIIIIIIIIHHIIIIIIIIHHIHIIHHIIIIIIIHGIIIIIIIIIHIIIIIIHEHIGIIIIIHIHHHIHHIIIIHHEIIIIIIIIIIHHGDFIIIHGIIIIIIIIIIIIGGIIIIIIIIIIIIIHIHIIIIIDADD@
@HISEQ:969:HM2KJBCX2:2:1101:10331:84978 2:N:0:ACTATGCA
CGTATAAATGCGCCCAACTATCCCTATTAATCATTACGGTGGTCCTAGACCAACAAAATAGAACCAACGTCCTATTCTATTATTCCATGCTAATCTATTCAAGCAAAAGCCCGCTTTAAACACTCTAATTTTTTCAAGGTAATGGTCCTGGTTCCCCGACACACCCAATAAAGGGCATACCGGCTCACCAGAAGGATAGACCCGACAACAGACAGTACTCGCCAGAGACGGACCGCCCGGTCAGGTCTAAAATTCAACTACGAGCTTTTTAACTGCAACAACTTTAATATACGCTATTGGAGCTGGAATTACCGCGGCTGCTAGCACCAGACTTGCCCTCCAA
+
DDDDDIIIIIIIIIIGHIIHIIIIIIIIIIIIIHIIIIIIIGHIHIIIIIIIIIIIIIIIIIIIIIIHHHIIIHHIIIIIIIHIIGHIIIIIIIHIIIHEHDHHIIIIIHIHHIIIIIIIIIIIIIIIIIIIHIIIHIIIIIIIIIIIIIIHHIHIIHHIIIIHIIHIIHIHIHIIIIIIIIIIIIIIIIIIIIIHIHIIIIIIIIHEIIIIIIIIIIIIIIGIIHIIIIIHIGIIIIIIIHIIIIHIIIIIIIIIIIIIIIIIIIIIIIIIIIIIIIHHHIIHIIIIIIHIIIIHGHIIIIIIIIIIIIIIIIIIIIIIIIIIIIIIIIIIIIIIIIDDDDD
@HISEQ:969:HM2KJBCX2:2:1101:19279:85138 2:N:0:ACTATGCA
CGTATAAATGCGCCCAACTATCCCTATTAATCATTACGTCGATCCTAGAAACCAACGAAATAGGATCAAACGTCCTATTTCATTATTCCATGCTAATGTATTCAAGCTAATGCTTGCTTTAAACACTCTAATTTTTTCAAAGTAACAGTCCTGATTCCCCACGACACCAAATTAATGACATCATGCTTCGTCAGAAGGGAGAAACCAATTGTACCAGTTCATACCGTAGGCACGACCGATAAATTGATCCCGAAATTCAACTACGAGCTTTTTAACTGCAACAACTTTAATATACGCTATTGGAGCTGGAATTACCGCGGCTGCTGGCACCAGACTTGCCCTCCA
+
DDD@AHHIIHHE=@FEHEHHIIHIHIIIGFHHEHHEFHHHHIIEHHIIIHHHHIIIIIGIIIGHIIHHIIIHGCEGHFCGFHFHC<DFHHIIHIHIHHHHHEHHHE6HHHI16EFF@HEHFGHE@B@CCCCFHHHHHHEGHHGGHGF@CHIHFHEHIHFHHIHIGFEIHHHEHGIIHHGHHGHC@HDEHHHHIHHG8CIHHIIIIIIHHGHHIHHEGIIHH?IIHG?IIHE/CHEIHEIHHFC<CIHHFE?HIHGFEHIHHIIIIHHHIIIIIHIHEHCIHIHG?IHCHEHIIHCHG<CFDIIIIHIIIIIIIHHHIIIIIHHFIHHIIHIHIHGHHCIHDDDDA
@HISEQ:969:HM2KJBCX2:2:1101:3846:84590 2:N:0:ACTATGCA
CGTATAAATGCGCCCAACTATCCCTATTAATCATTACGGTGGTCCTAGACCAACAAAATAGAACCAACGTCCTATTCTATTATTCCATGCTAATCTATTCAAGCAAAAGCCCGCTTTAAACACTCTAATTTTTTCAAGGTAATGGTCCTGGTTCCCCGACACACCCAATAAAGGGCATACCGGCTCACCAGAAGGATAGACCCGACAGCAGAACAGTACTCGCCAGAGACGGACCGTCCGGTCAGGCCTAAAATTCAACTACGAGCTTTTTAACTGCAACAACTTTAATATACGCTATTGGAGCTGGAATTACCGCGGCTGCTGGCACCAGACTTGCCCTCCAA
+
DDDDDIIIIGIIIIIIIIIIIIIIIIHIIIIHIIIIIHIIIIIIIIIIIIIIIIIIIIIIHIIIIIIIIIIIIIIIIIIIIIIHIIIHHIIIIIIIHIIIIIIIIIIIIIIIIIIHHHIHIIHIIIIIIIIIHIIIIIHHIIIIIIIIIIGIIIIIIIIIIIIIIIIIIIIIIIIIIIIIIIIIIIIIIIIIIIIIIHIIIIIIIIIIIIGIIIIIIIIIIIIIIIIIIIIIIIIIIIIHIHIIIIHIIIIIIIIIIIIIIIIIIIIIIHIIIIIIIIIIHIIIIIIIIIIIIIHHHGGIIIIIIIIIIIIIIIIIIIIIIIIIIIIIIIIIIIIIIIIDDDDD
@HISEQ:969:HM2KJBCX2:2:1101:4035:84669 2:N:0:ACTATGCA
CGTATAAATGCGCCCAACTATCCCTATTAATCATTACGTCGATCCTAGAAACCAACAAAATAGAATCAAACGTCCTATTTCATTATTCCATGCTAATGTATTCAAGCGCGAGCCTGCTTTAAACACTCTAATTTTTTCAAAGTAACAGTCCTGATTCCCCACGACACCAAATTAATGACATCGTGGGTAGGAATCAATTTGACCAGTACGTACCGAGGCACGACCGACCAACAGATCCCGAAATTCAACTACGAGCTTTTTAACTGCAACAACGTTAATATACGCTATTGGAGCTGGAATTACCGCGGCTGCTGGCACCAGACTTGCCCTCCAA
+
BDDABCHH@<@0E0/C@EHHHIC1CCCEGHH@@C@CHHCHCHGIEFH?FFHIIEHIHEEEEGH???GHHIHG<DHHIHEHFFHHGHHGHI@DGH?HHHI@F<HCHD@>CBEHHH@F@FEGFECIHIIHEHHEHHI??1<CGHHHAC1IHGHHFEHEHECHHG@FE<<GEHFGHC?CFFF@HDHHF@FGEHGBHFHHIIIHHFHE?CGFHDEEHIIHC@C?HGHHIHHHEFCH@EE<HHECHEHEEF<@@CHCHHHHFHF111HHEEH@HHC<<1<@@FHC=GCEECCGHIIHHCEHIGHFHIHIHCIIIIHHFGC1CHFGHFE1C0IHFDD<BD
@HISEQ:969:HM2KJBCX2:2:1101:5921:84707 2:N:0:ACTATGCA
CGTATAAATGCGCCCAACTATCCCTATTAATCATTACGTCAATCCTAGAAACCAACAAAATAGGATCAAACGTCCTATTTCATTATTCCATGCTAATGTATTCAAGCGTTAGCCTGCTTTAAACACTCTAATTTTTTCAAAGTAACAGTCCTGTTTCCCTGCAACACCAAATTAATGACATTACAGTTCTTCAAGAAGGAGGAACCAGTAAAGCCAGTGCATACCAGAGGCACGACCAACCTACTAATCCCGAAATTCAACTACGAGCTTTTTAACTGCAACAACTTTAATATACGCTATTGGAGCTGGAATTACCGCGGCTGCTGGCACCAGACTTGCCCTCCAA
+
DDDDDIIIIHIHIHIIHIIIHIIIIIIIIIIFHHIHIIIIHIIIIHHIIIIHIIIIIIIIIIHHIIIIIIHIHIIIIHIIIIHIHHH?HIIIIIIIIIIIIHIIHIIIIIIIIIIIIHIIIIIIHIIIIIIIIIHIHIHIIIIIIHIIIIIIIIIHHIIHIIIIIIIIIHHGIHIIIIIIIHHIIIIIIIIIIIIIIIIIIIIHIHHIIHEIIIIIIIIIIIIIIIIIIIHIIIIIIHHIIHHHHHIIIIIHIIIIIIIIIIHIIIIIIIIIIIIIIIIIIIIIIIIIIIIIIIIIIIIIIIHIIIIIIIIIIIIIIIIIIIIIIIIIIIIIIIIIIIIIIDDDDD
@HISEQ:969:HM2KJBCX2:2:1101:2568:86461 2:N:0:ACTATGCA
CGTATAAATGCGCCCAACTATCCCTATTAATCATTACGGTGGTCCTAGAAACCAACAAAATAGAACCACAACGTCCTATTCTATTATTCCATGCTAATCTATTCAAGCAAATGCCTGCTTTAAACACTCTAATTTTTTCAATGTAATGGTCCTGGCTCCCCGGCACACCCAATAAAGGACATACTGGTTCACCAGAAGGTGGACCCGACACAGGACAGTACTCGCCAAAGACGGACCGCCCGGCCAGGCCTAAAATTCAACTACGAGCTTTTTAACTGCAACAACTTTAATATACGCTATTGGAGCTGGAATTACCGCGGCTGCTGGCACCAGACTTGCCCTCCAA
+
@DDDBHIGHH?0DHHCEHIIIHFHHIHIICHHHGHHHGEGHC0FFHHHIHHIE@GHHGI<GHEEHF?1111DC<F0CEGEEF1GFHGHH?GHIHHH?HHFE@CCHH18B1HH5EGCFEEG@GE6FHHCE?DEECE1CCCGG%BEG1?5EGEFA<<G<CHHHEEHHHIIIHHEBHBGEGGG?HFHGFC/@<D?:=#CEHCGD:HCDHHHCHEFC6<HCGD<C<?FF<GEHCGCE<C>DDHEDHHC?HECF<GH?IHHCHEEEFHDHDHHHHEHHHGHCEF1HIHG@@FHIHEEEIHHF<1<<1IIIHHHHHGC?C<HHIHHGD11IGGHGFHEGGCEEHEGG?@@D@
@HISEQ:969:HM2KJBCX2:2:1101:17131:87016 2:N:0:ACTATGCA
CGTATAAATGCGCCCAACTATCCCTATTAATCATTACAACGGTCCTAGAAACCAACAAATAGAACCATTGTCCTATTCCATTATTCCATGCTAATGTATCCAAGCGATTGCCTGCTTTGAACACTCTAATTTTTTCACAGTAAAAGTCCTGGTTCCCCGCCACGGCCGGTTAAGGCCATGACGCTTCGCCAGAAGGTAGGACCCGACCACAGACAGTACTCACCCGAAGGGCGGACCGTCCAGCCAGGCCTGAAATTCAACTACGAGCTTTTTAACTGCAACAACTTTAATATACGCTATTGGAGCTGGAATTACCGCGGCTGCTGGCACCAGACTTGCCCTCCAA
+
DDDDDIIIIIIIIIIIIIIIIHHIIIIIIIIIIIIIIIIIIIIIIIIIIIHIHIIIIIIHIHIIIIIIIIIIIIHIIIIIIHIIIIIIHIIIIIIIIIIIHFHHHHHIIIIIIIIHIIIHIIIHIIIIIIIIIIIIIIHIIIHHIIIHHIHIIIIIIIIIIIIIIIIIIIIIIHIIIIIIIIIIIIIIIIIIHIIIHIIHHHIIIIIIIIIIIIIIIIIIIIIIIIIIIIIIIIIIIIIIIIIIHIIIIHIIIIIIIIIIIIIIIHIIIIIIIIIHIIIIIIIIIIIIIIIIIHIIIIIIIIIIIIIIIIIIIIIIIIIIIIIIIIIIIIIIIIIIIIIIIDDDDD
@HISEQ:969:HM2KJBCX2:2:1101:19545:86802 2:N:0:ACTATGCA
CGTATAAATGCGCCCAACTATCCCTATTAATCATTACGGTGATCCTAGAAACCAACAAAATAGAACCATGCCGTCCTATTCTATTATTCCATGCTAATGTATTCGAGCAAAAATGCCTGCTTTAAACACTCTAATTTTTTCAAGGTAAAGGTCCTGGATCCGCAAGACACCCAATTAAGGACATCAAGTTTCTCCAGAAGGTGAGAAATCAACAGCGACAGTTCATACCCCTTAAGGCATGACCATCACGTCAATCCCGAAATTCAACTACGAGCTTTTTAACTGCAACAACTTTAATATACGCTATTGGAGCTGGAATTACCGCGGCTGCTGGCACCAGACTTGCCCTCCAA
+
DDDCDIIIIHIIIIIIIIIIIIIIGHHIIIGHIIIIIIIIIIHGIIIIIIIHHHIHIIIIIIIIIIIIIHIFIEDHEHHIIIIIIIIIGIIIHHEHIIIIIGHIIIIIIIIIIIHHIIIIIIIIIIIIIIIIIIIIIHHIIHIIIIIIIIIIIIIIIIIIIIIIIIIIIIIIIIIIIIIIIIIIIIIHIHIHIIIIIIIIIIIIIIIIIIIIIIIIIIIIIIIIIIIIIIIIIIIIIIIIIIIIIIIIIIIHIIHIIIIIIIIIIIIIIIIIIIIIIIIIIIIIIIIIIIIIIIIIIIIIIIIIIIIIIIIIIIIIIIIIIIIIIIIIIHIIIIIIIIIIIIIIIIHIDDDDD
@HISEQ:969:HM2KJBCX2:2:1101:6382:88059 2:N:0:ACTATGCA
CGTATAAATGCGCCCAACTATCCCTATTAATCATTACGTCAACCCTAGAAACCAACAAAATAGGATCAAACGTCCTATTTTATTATTCCATGCTAATGTATTCAAGCGTTAGCCTGCTTTAAACACTCTAATTTTTTCAAAGTAACAGTCCTGTTTCCCCGCAACACCAAATTAATGGCATCACGGTTCTTCAAGAAGGAGGAATCAGCGAGGCCAGTTCATACCATTGGCACGACCAACCTGCTGACCCCGAAATTCAACTACGAGCTTTTTAACTGCAACAACTTTAATATACGCTATTGGAGCTGGAATTACCGCGGCTGCTGGCACCAGACTTGCCCTCCAA
+
DDDDDHEHH@HHHII@CGIFHIIIEEHIIIIIIIIEHHEHEHHIIIIIIHHIIEHHIIIIIIHFHGGHIIGHGF=GHEFFHFHHHHGHHIIFFHGIIIIIIHIIHIHEHHIGHIHHIIIHHHHHHHHHHGIHIIIIIIIIHIGHHHIIHIHIIIHIIIIIIIIHIIHHHHHEHHHFIIIHIIIIIIIHHIIIIIIIIHIIHHHIIIIIIIIIIIIIFIIIIHIHIIIIIIIIIIIIHHDHIIIHGIIIIHIHIGIIIIIIIIIIHIIIIIIIIIIIIIIIIGIIIHIIIIIIIIIIHIHHHIIIIIIIIIIIIIGIIHIIIIHIIIIIHIIIHHIIIIHIIDCDCD
@HISEQ:969:HM2KJBCX2:2:1101:18970:87535 2:N:0:ACTATGCA
CGTATAAATGCGCCCAACTATCCCTATTATCATTACGGTGATCCTAGAAACCAACAAAATAGAATCATGCCGTCCTATTTTATTATTCCATGCTAATGTATTCAAGCAAAATGCCTGCTTTAAACACTCTAATTTTTTCAAAGTAAAGGTCCTGGTTCCCCGCGACACCCAATTAAGGGCATCGTGGTTCTCCAGAAGGTGAGAAATTGACTACACCAGTTCATACCCCTTAAGGCACGACCGATGTGTCAATCCCGAAATTCAACTACGAGCTTTTTAACTGCAACAACTTTAATATACGCTATTGGAGCTGGAATTACCGCGGCTGCTGGCACCAGACTTGCCCTCCAA
+
DDDDDIIIIIIGHIIIIIIGIHIIIIIIIIIIIIIIIIIIIIIIIIIIIIIIHIIIIIIIIHIIIIIIHIIIEHIIIIIIIIIIIIIHIIIIIIIHHIIIIHHHIIIIIIIGIIIIIIIIIIIHIIIIIIIIIIIIIIIIIHIHIIIHIIIIIIIIIIHIIIIIIIIIIIIIHIIIIIIIIIIIIIIIIIIIIHIIIIIIIIIIIIIIIIIHIIIIIIIIIIIIIIIIIIIIIIIIIIIIIIIIIIIIIIIIIIHHGIIIIIIIIIHIIIIIIIIIIHIIIIIIIIIIIIIHGIIIIIIIIIIIIIIIIIIIIIIIIIIIIIIIIIIIIIIIIIIIIIIIIIIIIIDDDDD
@HISEQ:969:HM2KJBCX2:2:1101:8234:88542 2:N:0:ACTATGCA
CGTATAAATGCGCCCAACTATCCCTATTAATCATTACATCGATCCTAGAAACCAACAAAATAGAATCTGATGTCCTATTTCATTATTCCATGCTAATGTATTCAAGCGTAAGCTTGCTTTAAACACTCTAATTTTTTCAAGGTAACAGTCCTAATTCCCCATAACATCAAATAAATGACATTATGGTTCTTTAGAAGGTGAGAACCAATAAAACCAGTACATACCAAGGCATGACCGATTCCTTGATCCCGAAATTCAACTACGAGCTTTTTAACTGCAACAACTTTAATATACGCTATTGGAGCTGGAATTACCGCGGCTGCTGGCACCAGACTTGCCCTCCAA
+
0DD@D?11<@CEHIH=10DFF@FE@H?CG1G1<FE@CHHHI@@@GHGHHH@GE1CC1@1<1CH1C1CCGH@?<CFC@<F<CE@CGC@GHIH@11<FF?HHHIHHHFHHHHHH@3FHHEGEHHHIHHIIHIHHHH1CDHHHIHIHIHIIHHHGGFG9HEHHHHGCC@EHHEIHIIHHHHHGHEGFFHHFHHIIIIIHEHHG:HHGHHHFECHEHHHEHHIH@CHEE@IH2H@IHHHHIHHHHHHCIHEFFHIHHHHHHGHG=DIIIIIIIIIIIHHHHHCFGCIIIHHGEFHGHGIHCHCGGFIGIGIIIIHIIIHGIIHEIHEGIIIIHH@HD?HHHHHHB?@@B
@HISEQ:969:HM2KJBCX2:2:1101:20193:88707 2:N:0:ACTATGCA
CGTATAAATGCGCCCAACTATCCCTATTAATCATTACATCAATCCTAGAAACCAACAAAATAGGATCAACGTCTTATTTCATTATTCCATGCTAATGTATTCAAGCGCGAGCCTGCTTTAAACACTCTAATTTTTTCAAAGTAACAGTCCTGATTCCCCACCACACCAAATTAATGACATGATGGTTCGTCAGAAGGTAGGAATCAGTAACACCAGTACGTACCGAAGGCACGACCAGCGTACTAATCCCGAAATTCAACTACGAGCTTTTTAACTGCAACAACTTTAATATACGCTATTGGAGCTGGAATTATCGCGGCTGCTGGCACCAGACTTGCCCTCCAA
+
DDDDDIIIIIIHIIIIIIIIIIIIIIIIIIIIIIIIIIIIIIIIIIIIIIIIIIIIIIIIIIIIIIIIIIIIIIIIIIIIIIIIIHIIIIIIIIIIIIIIIIHHHHIIIHIIIIIIIIIIIIIIIIIIIIIIIIIIIIIIHIIIIIIIIIIIIIIIIIIIIIIIIIIIIIIIIIIIIIIIIGIIIIIIIIIIIIIIIIIHIIIIIHIIIIIIIIIIIIHIIIIHIIIIIIIIIIIIIIIHIIIHIIIIIIIIIIHIIIIIIIIIIIIIIIIIIIIIIIIIIIIIIIIIIIIIHIIIIIIIIIIIIIIIIIIIIIIIHIIIIIIIIIIIIIIIIIIIIIIIDDDDD
@HISEQ:969:HM2KJBCX2:2:1101:11986:88808 2:N:0:ACTATGCA
CGTATAAATGCGCCCAACTATCCCTATTAATCATTACGGTGGTCCTAGAAACCAACAAAATAGAACCACAACGTCCTATTCTATTATTCCATGCTAATCTATTCAAGCAATAGCCCGCTTTAAACACTCTAATTTTTTCAAGGTAATGGTCCTGGCTCCCCAACACACCCAACAAAGGACATGCTGATTCACCAGAAGGAAGACCCGACAGCAGACAGTACTCGCCAAAGACGGACCGCCCGGCCAGGCCTAAAATTCAACTACGAGCTTTTTAACTGCAACAACTTTAATATACGCTATTGGAGCTGGAATTACCGCGGCTGCTGGCACCAGACTTGCCCTCCAA
+
DDDCDIIHIIIIIIIIIIIIIIIIIIIIIIIHIIIIIIIIIIIIIIIIIHHHIIIIIIIIIIHIIIIIIIIIHGHIIIHIIHHIIHIIIIIIIHIIIIIIIIIIIIIIIIIIIIHIIIIIIIIIIHIIIIIIIIIIIHIIIIIIHHIIIIIHIIIIIIIIIIIIIIIIIIIIIIIIIIHIIIIHIIIIHHIIIIIIIIIIIHIIIIIIIIIIIIIIIIIIIIIIIHIIIIHIIIIIIIIIIIIIIIIIIIIIIIIIIIIIHIHIIHIIIIIIIHGIIIIHIIIHIIIIIIIHIHIIIHGIHIIIIIIIIIIIIIIIIIIIIIIIIIIIIIIIIIIIIIIHIDDDDD
@HISEQ:969:HM2KJBCX2:2:1101:13166:89407 2:N:0:ACTATGCA
CGTATAAATGCGCCCAACTATCCCTATTAATCATTACGGTGGTCCTAGAAACCAACAAAATAGAACCACAACGTCCTATTCTATTATTCCATGCTAATCTATTCAAGCAATAGCCCGCTTTAAACACTCTAATTTTTTCAAGGTAATGGTCCTGGCTCCCCAACACACCCAATTAAGGACATACTGGTTCACCAGAAGGAAGACCCGACAACAGGACAGTACTCGCCAAAGACGGACCGCCCGGCCAAGTCTAAAATTCAACTACGAGCTTTTTAACTGCAACAACTTTAATATACGCTATTGGAGCTGGAATTACCGCGGCTGCTGGCACCAGACTTGCCCTCCAA
+
DDDDDIIGIIIIHIIIHIIIIIHHHHHIIIIHIIIIIIHIIHIIIIIIIHIGHIIIIIIGIIIIIIHHIIHIHIHIIIIIGHIIIIIIHHHIIGIIIIIIIGHGIIIIIIIIIHIIHHHHIIIIHIIIIIHHIIIHIIIIIHIIHIIIIIIIHHGHIGIIIIIGIIIHIIHHGIIHHIIIHIIIIIIIIIIIIIHIHIIHIIIIHIIIIIIHIHHIIIIII<IIIIIIIIIIIIHIIIIIIIIIIHIIIIIHIIIIIIIIIIIIIHHHIIIIIIIIIIIIIIIGIIIIIIHIIIIIIIIIIHIIIIIIIIIIIIIIIIIIIIIIIIIIIIIIIIIIIIIIIIDDDDD
@HISEQ:969:HM2KJBCX2:2:1101:8005:89379 2:N:0:ACTATGCA
CGTATAAATGCGCCCAACTATCCCTATTAATCATTACGTCGATCCTAGAAACCAACAAAATAGGTTCGATCGTCCTATTTCGTTATTCCATGCTAATGTATTCAAGCGCGAGCCTGCTTTAAACACTCTAATTTTTTCAAAGTAACAGTCCTGATTCCCCACCACACCAAATTAATGACATGATGGTTCGTCAGAAGGTAGGAATCAGTAACACCAGTACGTACCGAAGGCACGACCAGCGTACTAATCCCGAAATTCAACTACGAGCTTTTTAACTGCAACAACTTTAATATACGCTATTGGAGCTGGAATTACCGCGGCTGCTGGCACCAGACTTGCCCTCCAA
+
DDDDCGHHHIIIIIIHIIIIIGHHIIIIIHIIIIIGHHHIIIIIIHIIIIGHIIIIHHIHIIGIIHHHHIIIHIIIIIIIIGIIHIIIIFHGHHIGHIIIHHIIIIIIHHIIIIHHIIIIIHIIHIIIIIIHHIHHIIIIHHIIIIIIIIIIIIIIIIIIIIIIIIHIIIIHIIIIIIIIIIIIIIGIIIIIIIIIIIIIIIIIHIIIIIIIIHHIIIIIIIIIIHIHIIHHIIIIIIIIIIIIIIIIIIIIIIIIIIIIIIIIIIIIIIIIIIIIIIIIHIHIIIIIIIIIIIIIIHIHHIIIIIIIIIIIIIIIIIIIIIIIIIIIHIIIIIIIIIIIIDDDDD
@HISEQ:969:HM2KJBCX2:2:1101:2323:89788 2:N:0:ACTATGCA
CGTATAAATGCGCCCAACTATCCCTATTAATCATTACGGTGATCCTAGAAACCAACGAAATAGAATCAGTCCGTCCTATTTCATTATTCCATGCTAATGTATTCAGACGTTAGCCTGCTTTAAACACTCTAATTTTTTCAAAGTAACAGTCCTGATTTCCCATCACACCAAATAAATGGCATGAAAGTTCCTCAGAAGGTAGAGATTCATCTCACCAGTACAGACAATTAAGCCTGACCAATGGGTAAACCCCGAAGTTCAACTACGAGCTTTTTAACTGCAACAACTTTAATATACGCTATTGGAGCTGGAATTACCGCGGCTGCTGGCACCAGACTTGCCCTCCAA
+
DDDDDIIIIIIIIIIIIIIIIIIIIIIIIIIIIIHIIIIIIIIIIIIIIIIIIIIIIIIIIIIIIIIIGIIIIIIIIGIIIIIIIIIIIIIIIIIIIIIIHHHIIIIIIIIIIHIIIIIIIIIIHIIIIIIIIHIIIIIIIIIIIIIIIIIIIIIGIIIIIIIIIIIIIIIIIIIIIIIIIIIIIIIIIIIIIIIIIIIIIIIIIIIIIIIIIIIIIIIIIIIIIIIIIIIIIIIIIIIIIIIIIHDIIIIHIIIIIIIIIIIIIIIIIIIIIIIIIIIIIIIIIIIIIIIIIIIIIIIIIIIIIIIIIIIIIIIIIIIIIIIIIIIIIIIIIIIIIIIIIIIDDDDD
@HISEQ:969:HM2KJBCX2:2:1101:13623:90129 2:N:0:ACTATGCA
CGTATAAATGCGCCCAACTATCCCTATTAATCATTACGGTGGTCCTAGACCAACAAAATAGAACCAACGTCCTATTCTATTATTCCATGCTAATCTATTCAAGCAAAAGCCCGCTTTAAACACTCTAATTTTTTCAAGGTAATGGTCCTGGTTCCCCGACACACCCAATAAAGGGCATACCGGCTCACCAGAAGGATAGACCCGACAACAGACAGTACTCGCCAGAGACGGACCGCCCGGTCAGGCCTAAAATTCAACTACGAGCTTTTTAACTGCAACAACTTTAATATACGCTATTGGAGCTGGAATTACCGCGGCTGCTGGCACCAGACTTGCCCTCCAA
+
DDDDDIIGIIIIHIIIIGIHHHEHIIIIIIHIIHIIIIIIHIIFHHIGIGEEHHHHCHHIHIIIGHHIIIG0GEHHIIHIIHHHHHFHIIIIFIHIIGIIIIIIIIIHHCIIHHHIHIIIIHIIIIIIIIHHIIIHHHIIHHIIIHIHHHHHHIIIIIIIIIHHGIIIIIIIIIIGHIIHIIIIIIIIEIIIIIIIGIIIHGGIIIIIIIIIIIIIIIIIIGIIIIIIIIIIIIHIHIHIIHIIIIHIIIIIIIIIIIIIHHIIIIIIIIIIHIIIIHIIIIIIIIIHIIIIIIIHGHIIIIIIIIIIIIIIIIHIIIHIIIIIIIIIIIIIIIIIIIDDDDD
@HISEQ:969:HM2KJBCX2:2:1101:21066:90558 2:N:0:ACTATGCA
CGTATAAATGCGCCCAACTATCCCTATTAATCATTACAACGGTCCTAGAAACCAACAAATAGAACCATTGTCCTATTCCATTATTCCATGCTAATGTATCCAAGCGATTGCCTGCTTTGAACACTCTAATTTTTTCACAGTAAAAGTCCTGGTTCCCCGCCACGGCCGGTTAAGGCCATGACGCTTCGCCAGAAGGTAGGACCCGACCACAGACAGTACTCACCCGAAGGGCGGACCGTCCAGCCAGGCCTGAAATTCAACTACGAGCTTTTTAACTGCAACAACTTTAATATACGCTATTGGAGCTGGAATTACCGCGGCTGCTGGCACCAGACTTGCCCTCCAA
+
0DDDDGHI?F?G==FHHCCF@GHHFGHCFHIHH11CHHHHDC@0?DFFFEH1<CF@GEHHH?CF1CGC1<<<@EH111CGH@G11D1FDCHEEF1C<B<DC<1D1BGG@E11FDEEHF8GEH=HIIIH<DDHFHDHIIIHADGHHF<EFEGHHHHDHHE<E?HHDHDHHF?HHGH@CEHCEEHEHDEFGHHHEEHHECIHHEEHHEHIHEHHEHHIHHIHHGGHHF<BCGHHC=GHHEFHFHHED@=FGFH@CIHHHHE@HHCH?HHEIHHIHHC@IHFFDC1<CCFFEFHEHGHHIHHHGCHHHHGIIIHIIIIHEIIIIIHHEIIIIHHGIHIIHEHEED<@D<
@HISEQ:969:HM2KJBCX2:2:1101:3044:91150 2:N:0:ACTATGCA
CGTATAAATGCGCCCAACTATCCCTATTAATCATTACGTCGATCCTAGAAACCAACAAAATAGAATCAAACGTCCTATTTCATTATTCCATGCTAATGTATTCAAGCGCGAGCTTGCTTTAAACACTCTAATTTTTTCAAAGTAACAGTCCTGATTTCCCACGACACCAAATTAATGACATCGTGGTTCGTCAGAAGGGAGAAACCAATAATACTAGTACGTACAAAGTACGACCGACATATTAGTCCCGAAATTCAACTACGAGCTTTTTAACTGCAACAACTTTAATATACGCTATTGGAGCTGGAATTACCGCGGCTGCTGGCACCAGACTTGCCCTCCAA
+
DDDDDIGIIIIIGHIIIIIIIHIHIIIIIHIIIIIIIIIIIIIIIIIIIIIIIIIIIIIIIIIIIIIIIIIIIIHIIIIIIIIIIIIIHIIIIHHIIIIIHHHIIIIIIIIIIIIIIIHIIIIHIHIIIIGIIIHIIIIIHIHIIIIIHIIHIGIIIIIIIIIIIIIIIIIIHIIIIIIIIIIIIIIIIIIIIIIIIIHIIIIIIIIIIIIIIIIIIIIIIHIIIIIIIIIIII=IIIIIIIHHIIIIIIIIIIIIIIIIIIIIIIHIIIIIIIIIIIIIIIHHHIIIIIIIIIIIIIIIIIIIIIIIIIHIIIIIIIIIIIIIIIIIIIIIIIIIIIIDDDDD
@HISEQ:969:HM2KJBCX2:2:1101:16011:91190 2:N:0:ACTATGCA
CGTATAAATGCGCCCAACTATCCCTATTAATCATTACGTTGATCCTAGAAACCAACAAAATAGAATCGAACGTCCTATTTCATTATTCCATGCTAATGTATTCAAGCGCGTGCCTGCTTTAAACACTCTAATTTTTTCAAAGTAACAGTCCTGATTCCCCACGACACCAAATTAATGACATCATGGCTCCTCAGAAAGGAGAAACCAATAACACCAGTACATACCAGAGGCATGACCGACGTATTGATCCCGAAATTCAACTACGAGCTTTTTAACTGCAACAACTTTAATATACGCTATTGGAGCTGGAATTACCGCGGCTGCTGGCACCAGACTTGCCCTCCAA
+
DDDDDIIIIIIGIIIIIIIIIIIIIIIIIIHIIIIIIHIIIIIIIIIIIIIIIIIIIIHIHHHIIIIHHIHHFHIIIHHIIIIIIIIIIIHHHIIIIHIIIHHIIIIIIIHIIHIIHHIIIIIIIIIIHIGIIIIHIIIIIIHIIIIHIIHHHHHIIIIIHIIIIIIHIIHGHHHIIIIIHIIIHIIIIGHHHIIIIIIIIIIIIIIHIHHHHHIIHIIIIIIIIHHHHIIIIHIIIIHHIIGHGIIIHIIHIIHEIIIIIIIIIIIIIIIIIIIIHHEEHIHIHHHIIIIIIIIIIHHHIIHIIIIHHIHGIIIIIIIIIIHHIIIIIIIHHHIIHHIIIDDDDD
@HISEQ:969:HM2KJBCX2:2:1101:5512:91091 2:N:0:ACTATGCA
CGTATAAATGCGCCCAACTATCCCTATTAATCATTACGGTGGTCCTAGAAACCAACAAAATAGAACCACAACGTCCTATTCTATTATTCCATGCTAATCTATTCAAGCAATAGCCCGCTTTAAACACTCTAATTTTTTCAAGGTAATGGTCCTGGCTCCCCAACACACCCAATAAAGGACATGCTGGCTCACCAGAAGGAAGACCCGACAGCAGACAGTACTCGCCAAAGACGGACCGCCCGGCCAGGCCTAAAATTCAACTACGAGCTTTTTAACTGCAACAACTTTAATATACGCTATTGGAGCTGGAATTACCGCGGCTGCTGGCACCAGACTTGCCCTCCAA
+
DAADDIIIIIIIGHHIIIIIIHIIIIIIIGIGIIIHIGHIHGHHHHIGIIIHHHIIIIIIIIGHIIHIIHIIDGGHIIGHCHIEHHHHHCHEEHHFGHIIIHGHHIHEHHIIHIIHHIIIIHHHHHHHIHHHHIHHDDHEEGHHIIIHHIHHIIHIIIHBGEEEHHFIHHHGHHHFHHEHHHEHIHIHFEHHIIHHIIFFIHIHIHHCEHF@IIHHHHHIIIIIHGIIHHHIHDDH?EDIHHH@HHCFEHIHHHIHCFFHCFIHFH?GHFHCEHCHHG@HGD<1?IHG@@G<00?@<CFFCHHFEH@@HHHGHIIHD?IIHHHHHEFEHHE?HHIHIIIIGDD@AD
@HISEQ:969:HM2KJBCX2:2:1101:12670:91892 2:N:0:ACTATGCA
CGTATAAATGCGCCCAACTATCCCTATTAATCATTACAACGGTCCTAGAAACCAACAAAATAGAATCGTTGTCCTATTCTATTATTCCATGCTAATGTATTCTGGCATATGCCTGCTTTAAACACTCTAATTTTTTCAAGGTAAAGGTCTTGGCTCCGAGCAACACCCAATAAAGGGCATTACCCTTCCCCAAGCGGTGAGGCCCAACCGACCAGTACTCGTTACAAGAACGGACCAATCGGCCAAACCCAAAATTCAACTACGAGCTTTTTAACTGCAACAACTTTAATATACGCTATTGGAGCTGGAATTACCGCGTCTGCTGGCACCAGACTTGCCCTCCAA
+
DDDDDIIIIIIIIIIIIIIIIIIIIIIIIIIIIIIIIIIIIIIIIIHHIGIIIIHIIIIIIIIIIIIIIIIIIIIIIIIIIIIIIIIIIIIFIIIIIIIIHIIHIIIIIIIIIIIIIIIIIGHIIIIHIIIIIIIIIIHIIIIIHIHHIHIHHHHHIIHIIIIIIIHIIIIHIIIIIIIGIIIHIIIIIIGHIIIIIIIIIIIIII=IIIIIIIIGIIIIIIIIIIIIIIIIIIIHIIIIIIHHHHIIHIIIIIIIIIIIIHIHIIIIIIIIIIIIIIIIIIIIIHHIIIIIHIIIHIIIIIIIIIIIIIHIIIIIIIIIIIIIIIIIIIIIIIIIIIIIDDDDD
@HISEQ:969:HM2KJBCX2:2:1101:11707:92895 2:N:0:ACTATGCA
CGTATAAATGCGCCCAACTATCCCTATTAATCATTACATCGATCCTAGAAACCAACAAAATAGAATCGGATGTCCTATTTCATTATTCCATGCTAATGTATTCAAGCGTGAGCCTGCTTTAAACACTCTAATTTTTTCAAGGTAACAGTCCTAATTCCCCGTGACACCAAATTAATGGCATTACGGTTCTTTAGAAGGTGAGAAATCAATAATATCAGTACATACCAACGGCATGACCGAAACATTGATCCCGAAATTCAACTACGAGCTTTTTAACTGCAACAACTTTAATATACGCTATTGGAGCTGGAATTACCGCGGCTGCTGGCACCAGACTTGCCCTCCAA
+
DCDDDIIIIIIIIIIIIIIIIIHIIIIIIIIIIIIIIIHIHIIIIIIHIIIIIIGIIIIIIIIIIHIIIHIIIHIIIIHII@FHIIIIHIIHIHIHIIHHIGIIIIIIIIIIIIIIIHIIIIIIIIIIIIIIIIIIIHHIIIIIIIIIIIIIIIHIHIHFIHIHHIIIIIIHIIIIIIIIIHIIIIIIHHHIIIIIIIIIIIIIIIIIIIIIIIIIIIIIIIIIIIIIIIIIIIIIIIIIIIIHHDIIIIIIIIIIIIIIIIIIIIIIIIIIIIIIIIIIIIIIIIIIIIIIIHHIIHIIIHIIIIIIIIIIIIIHIIIIIGIIIIIIIIIIIIIIIIIIIGDDDDD
@HISEQ:969:HM2KJBCX2:2:1101:15905:91981 2:N:0:ACTATGCA
CGTATAAATGCGCCCAACTATCCCTATTAATCATTACGTCAATCCTAGAAACCAACAAAATAGGATCGAACGTCCTATTTCATTATTCCATGCTAATGTATTCAAGCGTTAGCCTGCTTTAAACACTCTAATTTTTTCAAAGTAACAGTCCTGTTTCCCTGCAACACCAAATTAATGACATTACAGTTCTTCAGAAAGGAGGAATCAGCGAAGCCAGTGCATACCAGTGGCACGACCAACCTGCTGACCCCGAAATTCAACTACGAGCTTTTTAACTGCAACAACTTTAATATACGCTATTGGAGCTGGAATTACCGCGGCTGCTGGCACCAGACTTGCCCTCCAA
+
DDDDDIIIIIIIIIIIIIIIIIIIIIIIIIIIIIIIIIIIIIIIIIIIIIIIIIIIIIIHIIIIIIIIIIIIHIIHIIIIIIHHIIIHIIIIIIIIIIIIIHIIIIIIIIIIIIIIIIIIIIIIIIIIIIIIIIIIIIIIHHIIIIIIIIIIIIIIIIIIIIIIIIIIIIHHIIHIIIIIIIIIIIIIIIIIIIIIIIIIIIIIIIIIIIIIIIIIIIIIIIIIIIIIIIIIIIIIIIIIIIIHGIIIIIIIIIIIIIIIIIIIIIIIIIIIIIIIIIIIIIIIIIIIIIIIIIIIIIIIIIIIIIIIIIIIIIIIIIIIIIIIIIIIIIIIIIIIIIIIIDDDDD
@HISEQ:969:HM2KJBCX2:2:1101:11341:92506 2:N:0:ACTATGCA
CGTATAAATGCGCCCAACTATCCCTATTAATCATTACGTCGATCTAGAAACCAACAAAATAGGTTCGATCGTCCTATTTCGTTATTCCATGCTAATGTATTCAAGCGCGAGCCTGCTTTAAGCACTCTAATTTTTTCAAAGTAACAGTCCTGTTTCCCCGCAACAACAAATTAATGCCATCACGGTTCTACAAGAAGGAGGGACCAGTGAGGCCAGTGCATACCAGTGGCACGACCAACCTACTGGCCCCGAAATTCAACTACGAGCTTTTTAACTGCAACAACTTTAATATACGCTATTGGAGCTGGAATTACCGCGGCTGCTGGCACCAGACTTGCCCTCCAA
+
DDDDDIIIIIIIIIIIIIIIIIIIIIIIIIIIIIIIIIHIIIII?C11<F1DCH@1FHI?C1C<DC/111<<1D@11DGE<<F1CF1D?1CC1CHIIIIIIIIHIIIIIFHIIIIIIIIIIIII9IIIIIIIIIIIHHIIIHIIIHIIIIHIIIHIHHIIIIIIIIIIIIHIIIIIIHIIIHIIIIIIIIHIIIIIIII<IIIIIIIIIIIIHFIIIIIIIIIIIIIIIIII=IIIIIIIIIIHIIHIIHIIIIIIIIIIIIIIIIIIIIIIIIIIIIHIIIIIIIIIIIIIIIIIIIIIIIIIIIIIIIIIIIIIIIIIIIIIIIIIIIIIIIIIIIIIDDDDD
@HISEQ:969:HM2KJBCX2:2:1101:9125:92944 2:N:0:ACTATGCA
CGTATAAATGCGCCCAACTATCCCTATTAATCATTACTTCAGTCCGCAAACACCAACAAAATAGAACCAAAGTCCTAACTTATTATTCCATGCTAATGTATTCATAGCCTGCAACGCCTGCTTTAAACACTCTAATTTTTTCAAAGTAAACGATCTAGTGCGCTGGTACCGGCTCAGTGAAGAGTAGCACCAGTGTCGCTAGAAGGATGGCTTGGCCAAGCCGGCACTCACACACGTCACCGTGGCGGGCCGGCTGCACCACACCAGAAATCCAACTACGAGCTTTTTAACTGCAGCAACTTTAATATACGCTATTGGAGCTGGAATTACCGCGGCTGCTGGCACCAGACTTGCCCTCCA
+
DDDDDIIIIIIIIIIIIIIIIIIIIIIIIIIIIIIIIIIIIIIIIIIIIIIIIIIHIIIIIIIIIIIIIIIIIIIIIIIIIIIIIIIIHIIHGIIIIIIIIHHIIIHIIIIIIIIHIIIIIIIIHIIHIIIIIIIIIIIIIIIIIIIIIIIIIIIIIHIIIIIIIIIIIIIIIIIIIIIIIIIIIIIIIIIIIIIIIIIIIIIIIIIGIIIIIIIIIIIIIIIIIIIIIIIIHHIIIIIIIIIIIIIIIIIIIIIIIIHIIGIIIIIIIIIIIIIIIIIIIIIIIIIIIIIIIIIIIIIIIIIIIIIIIIIIIIIIIIIIIIIIIIIIIIIIIIIIIIIIIIIIIIIIIIIIIIIDDDDD
@HISEQ:969:HM2KJBCX2:2:1101:7921:93172 2:N:0:ACTATGCA
CGTATAAATGCGCCCAACTATCCCTATTAATCATTACGTCAATCCTAGAAACCAACAAAATAGAATCAAACGTCCTATTCCGTTATTCCATGCTAATGTATTCAAGCGTGAGCCTGCTTTAAACACTCTAATTTTTTCAAAGTAACAGTCCTGATTTCCCATAACACCAAATTAATGGCATTATAGTTCGTCAGAAGAGAGAAACCGATTATACCAGTACGTACAAAAGCACGACCAATAAACCGGTCTCGAAATTCAACTACGAGCTTTTTAACTGCAACAACTTTAATATACGCTATTGGAGCTGGAATTACCGCGGCTGCTGGCACCAGACTTGCCCTCCAA
+
DDDDDIIIIIIIIIIIIIIIIIIIIIIIIIIIIIIIIIIIIIIIIIIIIIIIIHIIIIIIIIHIIIIIIIIHHHIIIIIIHIIIIIIHIIHIIIIIIIIIIIIIIIIIIIIIIIIIIIIIIIIIIIIIIIIIIIIIIIIIIIIIIIIIIIHIIIIIIIHIIHIIHIIIIHHIIIIIIHIIHIIIIIIIIHIIIIIIIIIIIIHHIIIIIIIIIIIIIIIIHHIIIIIIIIIIIIIIIIIIHHHHIIIIIIIIHIIIIIIIHIIIIIHGIIIHIIIIIIIIIIIIHIHIIIIIIIIIIIIIIIIIIIIIIIIIIIIIIIIIIIIIIIIIIIIIIIIIIIIIDDDDD
@HISEQ:969:HM2KJBCX2:2:1101:7668:93269 2:N:0:ACTATGCA
CGTATAAATGCGCCCAACTATCCCTATTAATCATTACGTCAATCCTAGAAACCAACAAAATAGGATCGAACGTCCTATTTCATTATTCCATGCTAATGTATTCAAGCGTTAGCTTGCTTTAAACACTCTAATTTTTTCAAAGTAACAGTCCAAATTCCCCGCAACACCAAATTAATGGCATTACGGCTCATCAGGAAGGAGGAATCAGTGAGACCAGTACATACCAGAGGCATGACCAACCTACTAACCCCGAAATTCAACTACGAGCTTTTTAACTGCAACAACTTTAATATACGCTATTGGAGCTGGAATTACCGCGGCTGCTGGCACCAGACTTGCCCTCCAA
+
DDDDDIIIIIIIIIIIIIIIHHIIIIIIIIHIIIIIIIIIIIIIIIIIIIIIIIIIIIIIIIIGHGIIIIHIHIIIIIIIIIIIIHIIIIIIIIIIIHIIIIIHIIIIIIIIIIIIIIIIIIIIHIIIIIIIIIIIIHIIHIIIIIIIHIIIIIIIIHIIIIIIIIIIIIIIIIIIIIIIIIIIIIIIIIHIHIIIIIIIIIIIIIIIHIIIIGIIIIIIIIIIIIIIIIIIIIIIIIIHIIHHGIHIIIIIIIIIIIIIIIHIIIIIIIIIIIIIIIIIIIIIHIIIIIIIIIIIIIIHHIIIIIIIIIIIIIIIIIIIIIIIIIIIIIIIIIIIIIIIIDDDDD
@HISEQ:969:HM2KJBCX2:2:1101:20855:93528 2:N:0:ACTATGCA
CGTATAAATGCGCCCAACTATCCCTATTAATCATTACGGTGGTCCTAGAAACCAACAAAATAGAACCACAACGTCCTATTCTATTATTCCATGCTAATCTATTCAAGCAATAGCCCGCTTTAAACACTCTAATTTTTTCAAGGTAATGGTCCTGGCTCCCCAACACACCCAACAAAGGACATGCTGGTTCACCAGAAGGAAGACCCGACAGCAGACAGTACTCGCCAAAGACGGACCGCCCGGCCAGGCCTAAAATTCAACTACGAGCTTTTTAACTGCAACAACTTTAATATACGCTATTGGAGCTGGAATTACCGCGGCTGCTGGCACCAGACTTGCCCTCCAA
+
DDDDDHIIIHIIIIIIIIIIIIIHIIIIIIIIIIIIIIIIIIIIIIIIIIIIIHHIIIIIIIIIIIIIIIIGDHHGIHHHIIHFHIHHEHIIIIIIIIIIIFHHIIEHIGHIIIIHHIHGHHIIIIIHIIHIIIIHHDIIIHIIIIIIHIIIGIIHGIHIIIIIIIIIHIIIIHIHHIHIIIIIIIIIIIIIIIIIIIIHHHIIIIIIIIIIIIIIIIIHIHIIIIIIIIHIIIIIIIIIIIIHIIIIHIIIIIIIIIIIIIHIIIIIIIIIIIHIIIIIIIIIIIIIIIIIIIIIIHHHGIIIIIIIIIIIIIIIIIIIIIIIIIIIIIIIIIIIIIIIIDDDCD
@HISEQ:969:HM2KJBCX2:2:1101:18159:93753 2:N:0:ACTATGCA
CGTATAAATGCGCCCAACTATCCCTATTAATCATTACAACGGTCCTAGAAACCAACAAATAGAACCATTGTCCTATTCCATTATTCCATGCTAATGTATCCAAGCGATTGCCTGCTTTGAACACTCTAATTTTTTCACAGTAAAAGTCCTGGTTCCCCGCCACGGCCGGTTAAGGCCATGACGCTTCGCCAGAAGGTAGGACCCGACCACAGACAGTACTCACCCGAAGGGCGGACCGTCCAGCCAGGCCTGAAATTCAACTACGAGCTTTTTAACTGCAACAACTTTAATATACGCTATTGGAGCTGGAATTACCGCGGCTGCTGGCACCAGACTTGCCCTCCAA
+
DDDDDIIIIIIIIIIIIIIIIIIIIIIIIIIIIIIIIIIIIIIIIIIIIIIIIIIIIIIIIHIIIIIIIIIIIIIHHIHIIIIIIIIIIIIIIIIIIIIIIHHHIIIIIIIIIIIIIIIIIIIIIIIIHHHIIIIIIIIIIIIIIIIHIIIIHIHIHIIIHHIIIIIIIIIIIIIIIIIIIIIIHIIIIIIIIIIIIIIIHIHIIIIIIIIIHIIIIIIHIIIIIIIIIIIIIIHIIIIIIHIIHIIIIIGIIIIIIIIIIIIIIIIIIIIIIIIIIIIIIHIHIIIIIHIIIHIIIIIIIIIIIIIIIIIIIIIIHIIIIIIIIIIIIIIIIIIIIIHIHDDDDD
@HISEQ:969:HM2KJBCX2:2:1101:18395:94001 2:N:0:ACTATGCA
CGTATAAATGCGCCAACTATCCCTATTAATCATTACGGTGATCCTAGAAACCAACAAAATAGAACCATGCCGTCCTATTCTATTATTCCATGCTAATGTATTCGAGCAAAAATGCCTGCTTTAAACACTCTAATTTTTTCAAGGTAAAGGTCCTGGATCCGCAAGACACCCAATAAAGGACATCAAGTTTCTCCAGAAGGTGAGAAATCAACAGTAACAGTTCATACCCCTTAAGGCATGACCATCACGTCAATCCCGAAATTCAACTACGAGCTTTTTAACTGCAACAACTTTAATATACGCTATTGGAGCTGGAATTACCGCGGCTGCTGGCACCAGACTTGCCCTCCAA
+
DDDDDHHHIHGHHHDDHGCGHIEHHHHHIIHIIIIIHHHHEHHIHHEE@EHEHHHFHIHHHGHHEHIHHGHHIHIHHEH?FFFHHHIIHGHE<FEHEEH?F<IIHIHIHHIIIIIHGHIHFGHHEIHIIHHHHHHHHEIIIIIHHHHHHHIIIIHHHHHHIHHIHIIIIHGIIIIIHIIIIIIIIIIIHIIIIIIIIIHHHIIIIIHIIIIIIIGIHHHHHCGHIHIIGIHHIIIIIIIIIIIIIIIIIHGHHHIIIIIIIIHIIHIIHHIIHIIIIHIHIIIIIIIIIIIIHCIIIIIIIIHHIIIIIIIIIIIIIIIIIIIIIIIIIIIIIIIIIIIIIIIIIIHBDDDC
@HISEQ:969:HM2KJBCX2:2:1101:15353:94284 2:N:0:ACTATGCA
CGTATAAATGCGCCCAACTATCCCTATTAATCATTACGGTGGTCCTAGAAACCAACAAAATAGAACCACAACGTCCTATTCTATTATTCCATGCTAATCTATTCAAGCAATAGCCCGCTTTAAACACTCTAATTTTTTCAAGGTAATGGTCCTGGCTCCCCAACACACCCAATAAAGGACATACTGGTTCACCAGAAGGAAGACCCGACAGCAGACAGTACTCGCCAAAGACGGACCGCCCGGCCAGGCCTAAAATTCAACTACGAGCTTTTTAACTGCAACAACTTTAATATACGCTATTGGAGCTGGAATTACCGCGGCTGCTGGCACCAGACTTGCCCTCCAA
+
DDDDDIHIIIIIHIIIIIIIIHIIIIIIIIIIIHIIIIIIIIIIIIIHIIHHIIIHIFHHIIGHHHIIHHIHHIHIIIHHIHIIIIIIHIIGIHIIIIIIIHHHIIFHHIIIIIHIIIHIIIIIHHHIHHHHIIHIIIIIIIIIIHIHIIIIIIIHIHHIIIIIIIIIGIIIIIIIIIIIIIIIIHIIIIIIIIIIIIIIIHIIIIIIIGIIIIIIIIHIIIIIHIIIIIH=IHIIIIIIIIIHHIIIIIIIIIHIIIIIIIIIIIHIIIIIIIHGIGIIIIIIIIIIIIIHGHIIIIIHHIIIIIIIIIIIIIIIIIIIIIIIIIGIIIIIIIIIIIIHIDDDDD
@HISEQ:969:HM2KJBCX2:2:1101:15627:93459 2:N:0:ACTATGCA
CGTATAAATGCGCCCAACTATCCCTATTAATCATTACGGTGGTCCTAGAAACCAACAAAATAGAATCATCCGTCCTATTTTATTATTCCATGCTAATGTATTCAAGCAAAATGCCTGCTTTAAACACTCTAATTTTTTCAAAGTAAAGGTCCTGGTTCCCCGCGGCACCCAATTAAGGACATCGCGGTTCTCCAGAAGGTGAGAAATTGACTACACCAGTTCATACCCCTTAAGGCACGACCGATGTGTCAATCCCGAAATTCAACTACGAGCTTTTTAACTGCAACAACTTTAATATACGCTATTGGAGCTGGAATTACCGCGGCTGCTGGCACCAGACTTGCCCTCCAA
+
DDDDDIHIIIIIIIIIIIIIIIHIIIIHIIIHIIIHIGFHHHIGIIIIIHIHHIIIIHIIIGIIIIHIIHIIIHHIIIGHHIHIGHICHHIHIIIIIHIIIIIIIIIIIHHHHGHIHIIHIIIHHIIIIIIGIIIIIIIIHIIIIIIIHIIIIIIIHIIIIIIIIHIIIIHIIIIIIIIIIHIIIIHIIIIIIIIIIIIIIIIIIIHIIIIHIIIIIIIIIIIIIIIIIIIIIIIIIIIHIIIIIIIIHHIIIIGIIIIIIIIIIIIIIIIIIIIIIHHHIIIIIIIIIIIIIIIIIIHIIHIIIIIIIIIIIIIIIIIIIIIIIIIIHIIIIIIIIIIIIIIHIIDDDDD
@HISEQ:969:HM2KJBCX2:2:1101:3781:94637 2:N:0:ACTATGCA
CGTATAAATGCGCCCAACTATCCCTATTAATCATTACGGTGGTCCTAGAAACCAACAAAATAGAACCACAACGTCCTATTCTATTATTCCATGCTAATCTATTCAAGCAATAGCCCGCTTTAAACACTCTAATTTTTTCAAGGTAATGGTCCTGGCTCCCCAACACACCCAATAAAGGACATGCTGGCTCACCAGAAGGAAGACCCGACAGCAGACAGTACTCGCCAAAGACGGACCGCCCGGCCAGGCCTAAAATTCAACTACGAGCTTTTTAACTGCAACAACTTTAATATACGCTATTGGAGCTGGAATTACCGCGGCTGCTGGCACCAGACTT
+
DDDDDIIIIHIIIIIIIIIIIIIIIIGIIIIIIIIIIIIIHIIIIIIIIIIIGHIIIGIIIIIIIIHIIIIIHIIIIHIIIIIIIIIIIIIIIIIIIIIIHIIHIIIIIIIIIIIIIIIIIIIIIIIIIIHIIIIIIIIIIIIIIIIIIHIIIHHIIIIIHHHIHIIIIIIIIIIIIIHHIIIIIHIIIIIIIIIIIIIIIIIIIIHIIIIIIIIIIIIIIIIIIIIIIIHIIHHFHIIIIIIIIIIIHHIIIIIIIIIIIIIIIIIIIIIIIIIIIIHIHHIIIIIIIIIIIIIIIIIHHIIIIIIIIIIIIIIIIHIIIIIIIIIIIIIIDDDDD
@HISEQ:969:HM2KJBCX2:2:1101:10867:94955 2:N:0:ACTATGCA
CGTATAAATGCGCCCAACTATCCCTATTAATCATTACGGTGATCCTAGAAACCAACAAAATAGAACCATGCCGTCCTATTCTATTATTCCATGCTAATGTATTCGAGCAAAAATGCCTGCTTTAAACACTCTAATTTTTTCAAGGTAAAGGTCCTGGATCCGCAAGACACCCAATTAAGGACATCAAGTTTCTCCAGAAGGTGAGAAATCAACAGCGACAGTTCATACCCCTTAAGGCACGACCATCACGTCAATCCCGAAATTCAACTACGAGCTTTTTAACTGCAACAACTTTAATATACGCTATTGGAGCTGGAATTACCGCGGCTGCTGGCACCAGACTTGCCCTCCAA
+
DDDDAHIHI@@GH0EHHEHHHHHEGHIIGHH?@HIIHHDC@1D@FEHIIEH@@1D@?1F?EG@GHH1<@G@FCHCCEC<F1FHIFHIHECHFFEHCG1DFCFEEG1DEHIIGEHC@DGH8G?FHCFFHHFG?CGEC6@HGEFFCGHHHB8G8B<GBG0$D@EC9<.<GD?@G8DCCGH<CHI?/@G@HFHE@:/FCE@?FCCFH?FHFEHGE@FFECGCHGHHED<F/6CEE<GE?G@FC1@H211AE<11DC<///1?IHF1<<?EED<0F1?GCCHD11<@??HEH?IHEC1HEFC0@G<EHEHGD<<1C?IHHCC1HF/C/E<D1?C1EHE?IIIHIIHHGHHGC0@DD<
@HISEQ:969:HM2KJBCX2:2:1101:7867:95160 2:N:0:ACTATGCA
CGTATAAATGCGCCCAACTATCCCTATTAATCATTACGTCGATCCTAGAAACCAACAAAATAGAACCACAACGTCCTATTCTATTATTCCATGCTAATCTATTCAAGCAATAGCCCGCTTTAAACACTCTAATTTTTTCAAGGTAATGGTCCTGGCTCCCCAACACACCCAATAAAGGACATGCTGGTTCACCAGAAGGAAGACCCGACAGCAGACAGTACTCGCCAAAGACGGACCGCCCGGCCAGGCCTAAAATTCAACTACGAGCTTTTTAACTGCAACAACTTTAATATACGCTATTGGAGCTGGAATTACCGCGGCTGCTGGCACCAGACTTGCCCTCCAA
+
DDDBDIGHHHIIHIIIHIIIIIIIIIIIIIHIIIIIIIIIIIIIIIIIIIIIHHIIIIIHIIIIIIHHFHIIHIIIIIIIHIIIIIGHHEHIHHHFHHHIIGHHHHHIIIIIIIIIIIHIHIIHHHIIIIIIIIIIHIIIHHEGHIIIIHHHGHIIIIIHFGGHHHIIIIIHHHHIIIIIIIIHHHHHHGHHHIIHIIIHIHHHEHIHHIHFHHHHIHFFHIIIHHHHIHHHHHIIIHHIHEHHHIIIHIIIIIIIIIIIHHHIIHHIIIIIIIIIIIIHHHHHGEHHHIIIIIIIHHGHCIIIHHIIHIIIIIIIIHIIIIIIIIIIIIIIIHHEIIIIIDADD@
@HISEQ:969:HM2KJBCX2:2:1101:4347:95215 2:N:0:ACTATGCA
CGTATAAATGCGCCCAACTATCCCTATTAATCATTACGGCGGTCCTAGAAACCAACAAAATAGAACCGCACGTCCTATTCTATTATTCCATGCTGTAATATTCGAGCAAAGGCCTGCTTTGAACACTCTAATTTTTTCAAAGTAAAAGTCCTGGTCCCCAACACACCCAGTGAAGGGCATGCGGTTCTCCAGAAGAAAAGGCCCGGCCGGACAAGTGCACGCGGTGAGGCGGACCTGCCAGCCAGGCCAAAGGTTCAACTACGAGCTTTTTAACTGCAACAACTTTAATATACGCTATTGGAGCTGGAATTACCGCGGCTGCTGGCACCAGACTTGCCCTCCAA
+
CDDDDIIHHIIDHIIIIIIIHIHIIIIIIIIHIIIIIHIIIIHIIIGIIGHHIHHHIGIHIHFHHIIDHIIIHHGIHIGHIIIIIIIGHIICEEHIHHHIIDEEHHHIIIHHEGHEGHHHFIIIIHHCFFHFHHIIIGIEFHHHHGHHIIHIEIHIIIGFHIHHHFHHHHHHHHIIIIIHHDDHHIHHHGFHHHIHHGCHHDDHHIIHHEHGIIHGGHEIHCIHHEHEHHCHGHIHDHIIHHHIHIHFGIHEHHHHEIIGIHHIH@CIHHHHHHHIHHIHGCIHHHGEHIHHIHEEEIHHIIIHIIHEIHDHDDIHIHHIIHHHIIHHHHHCEEIHDE<0<<D0
@HISEQ:969:HM2KJBCX2:2:1101:7939:96179 2:N:0:ACTATGCA
CGTATAAATGCGCCCAACTATCCCTATTAATCATTACGGTGATCCTAGAAACCAACAAAATAGAACCATGCCGTCCTATTCTATTATTCCATGCTAATGTATTCGAGCAAAAATGCCTGCTTTAAACACTCTAATTTTTTCAAGGTAAAGGTCCTGGATCCGCAAGACACCCAATAAAGGACATCAAGTTTCTCCAGAAGGTGAGAAATCAACAGTAACAGTTCATACCCCTTAAGGCATGACCATCACGTCAATCCCGAAATTCAACTACGAGCTTTTTAACTGCAACAACTTTAATATACGCTATTGGAGCTGGAATTACCGCGGCTGCTGGCACCAGACTTGCCCTCCAA
+
DDDDDIIIIIIHIHHIIIIGGHHIIIIIIIIIIIIIIGIIIIGHIIIIHIIIIIIIIIIIIHIIIIIIIIGGIIIIIIIIHHIIIIIIIIIIIIIIIIIHGCGIIIIIIIIIIIIIIIIIIIIIIIIIIIIIIIIIIIIIIIIHIIIIIIHIIIIHHIHIIIIHIHHIIIIIIGHHIIIHIIIIIIIIIHHIHIIIIIIIIIIIIIIHHIIHIIIIHHIIIIIIIIIIIIIIIIIIHIIIIHIIIIHIHIHFIHIIIIIIIIIIIHHIIIIIIIIIIIIIIIIIIIIIIIIIIIIIIIIIHIIHIIIIIIIIIIIIIIIIIIIIIIIIIIIIIIIIIIIIIIIIIIIIDDDDD
@HISEQ:969:HM2KJBCX2:2:1101:12363:95038 2:N:0:ACTATGCA
CGTATAAATGCGCCCAACTATCCCTATTAATCATTACGGCGGTCCTAGAAACCAACAAAATAGAACCGCACGTCCTATTCTATTATTCCATGCTGTAATATTCGAGCAAAGGCCTGCTTTGAACACTCTAATTTTTTCAAAGTAAAAGTCCTGGTCCCCAACACACCCAGTGAAGGGCATGCGGTTCTCCAGAAGAAAAGGCCCGGCCGGACAAGTGCACGCGGTGAGGCGGACCTGCCAGCCAGGCCAAAGGTTCAACTACGAGCTTTTTAACTGCAACAACTTTAATATACGCTATTGGAGCTGGAATTACCGCGGCTGCTGGCACCAGACTTGCCCTCCAA
+
DDDDDIGIIFHHHIIIIIIIIIIIIIIIIIIIIIIIIHHIIIIIIIIHIIIHIIIIIIIIIIIIIIIIIIHIIIIGFHIIIIIIIIHHHIIIHHIIIIIIIIHIIIIIHIIIIIIIIIIIIIIIIIIIIIIIIIIIIIIIIIIIIIIIIIIIIIIHIIIIIIHHIIIIIIIIIIIIIIIIIIIIIIIIHIIIIIIIIIIIIIHIIIIIIIIIIIIIIIIIIIIIIIIIIIIIIIHIIIIIIIIIIIGIIIIIIIIIIIIIIIIIIIIIIIIIIIIIIIIIIIIIIIIIIIIIIIIIIIIIIIIIIIIHIIIIIIIIIIIIIIIIIIIIIIIIIIIIIIIDDDDD
@HISEQ:969:HM2KJBCX2:2:1101:18818:95400 2:N:0:ACTATGCA
CGTATAAATGCGCCCAACTATCCCTATTAATCATTACGGTGATCCTAGAAACCAACGAAATAGAATCAGTCCGTCCTATTTCATTATTCCATGCTAATGTATTCAGACGTTAGCCTGCTTTAAACACTCTAATTTTTTCAAAGTAACAGTCCTGATTTCCCATCACACCAAATAAATGGCATGAAAGTTCCTCAGAAGGTAGAGATTCATCTCACCAGTGCAGACAATTAAGCCTGACCAATGGGTAAACCCCGAAGTTCAACTACGAGCTTTTTAACTGCAACAACTTTAATATACGCTATTGGAGCTGGAATTACCGCGGCTGCTGGCACCAGACTTGCCCTCCAA
+
DBDBDIHHIHIHIIIIIHHEHIGIIHIIGFHHIIIHIIIIIIHIHHHIHHHIHHIIHIEHHIHHIIIHIIIIIHHIIGHIEHIIIIIHHHHIIIIIHHHIIHHHHIHIIHIIGIHIIHHHIIHIHIIIIIHHHHGHHIIHHHHHHIIIIHHIHIHHFIHIHIHIIHIIIIHHHIGIIHIIIIIIIIHIHHIHIIHIIHIIHIIIHHIIHHIIIIIHIIIIIIHIHGHIHIIIIIIHHIIIIHHHEHFHIIIIIHIIIHHIIIIHIIIIHIIIIIIIIIIIHE@IIHH@CHIHIIIIIIHEIIIIHIHIHIHHHIIIIIIIIIIIHIIIIIIIIIIIIHIGIIIDDDDD
@HISEQ:969:HM2KJBCX2:2:1101:2717:96591 2:N:0:ACTATGCA
CGTATAAATGCGCCCAACTATCCCTATTAATCATTACGGTGATCCTAGAAACCAACAAAATAGAATCATGCCGTCCTATTTTATTATTCCATGCTAATGTATTCAAGCAAAATGCCTGCTTTAAACACTCTAATTTTTTCAAAGTAAAGGTCCTGGTTCCCCGCGTCACCCAATTAAGGACAGCGCGGTTCTCCAGAAGGTGAGAAATTGACTACACCAGTTCATACCCCTTAGGGCACGACCGATGTGTCAATCCCGAAATTCAACTACGAGCTTTTTAACTGCAACAACTTTAATATACGCTATTGGAGCTGGAATTACCGCGGCTGCTGGCACCAGACTTGCCCTCCAA
+
DDDDCIIIIHIIIIIIIIIIIIIHGHIIIIIIIIHIIIIIHIIIIIIIIIIHIIIIHIGIIIIIIIIIIIIHIIHHIIGIHHIHIIIHIHEHIIGIIIHIIHHIIIIHHHIHHHIHIIIIHIHIHFHIIIHGHHHHHIIIIHHHHHIHHIIHHIHHHGIHIHIIIIHHIIIIIHHIHHFIIIIIIIIIIIIIIIIIIIHIHHHEHFIHIHIHIIIIIIHIIIIIIIHIGIHHHHIHIIIIHHGIIIIIIHHIIIIIIIIIIIIIIIIIIIIIIIIIIIIIIIIIIIIIIIIIHIIIIHIIIIIIIIIIIIIIIIIIIIIIIIIIIIIIHIIIIIIIHIIIIIIIIIIDDDDD
@HISEQ:969:HM2KJBCX2:2:1101:13538:96740 2:N:0:ACTATGCA
CGTATAAATGCGCCCAACTATCCCTATTAATCATTACGGTGATCCTAGAAACCAACAAAATAGAACCATGCCGTCCTATTCTATTATTCCATGCTAATGTATTCGAGCAAAAATGCCTGCTTTAAACACTCTAATTTTTTCAAGGTAAAGGTCCTGGATCCGCAAGACACCCAATTAAGGACATCAAGTTTCTCCAGAAGGTGAGAAATCAACAGCGACAGTTCATACCCCTTAAGGCACGACCATCACGTCAATCCCGAAATTCAACTACGAGCTTTTTAACTGCAACAACTTTAATATACGCTATTGGAGCTGGAATTACCGCGGCTGCTGGCACCAGACTTGCCCTCCAA
+
DDDDDIIHIHIIIIIIIIIIIIIIIIIIIIIIIIIIIIIIIHIIIIIIGIIIIIIIIIIIIIHHHIIIIIIIIIIIIIIHIIIIIIIIIIIHIIIIHIGHIHIIIIHIIIIIIIIIIIIIHIIIIIIIIIIIIIIIIIHIIIIIIIIIIHHIIIIIHHIIIHIIIIIIIIIIIIIIIIIHIHIIIIHIIHGHHGIIIIIIIIIIIIIIIIIIIIIIIHHIIIIIIIIIIIIIIIIIIIIIIIHHIHIHHIHHIIIIIIIIIIIIIIIIIHHIHIIIIIIIIIIIIIIIIIIIIIIIIIIIIIIIIIIIIIIIIIIIIIIIIIIIIIIIIIIIIIIIIIIIIIIIIIIIDDDDD
@HISEQ:969:HM2KJBCX2:2:1101:7596:97335 2:N:0:ACTATGCA
CGTATAAATGCGCCCAACTATCCCTATTAATCATTACGGTGGTCCTAGAAACCAACAAAATAGAACCATGCCGTCCTATTTTATTATTCCATGCTAATGTATTCAAGCGTAAGCCTGCTTTAAACACTCTAATTTTTTCAAAGTAACAGTCCTGATTCCCCACGACACCAAATTAATGACATCGCGGTTCTTCAGAAGGTAGGAACCGATAATGCCAGTGCGTACCGAGGCACGACCAACAATTCGATCCCGAAATTCAACTACGAGCTTTTTAACTGCAACAACTTTAATATACGCTATTGGAGCTGGAATTACCGCGGCTGCTGGCACCAGACTTGCCCTCCAA
+
BBDDDIIGIGEEEHCHHIIEHIIGIIIGHIFCGCHEHEEHEGGHCGHHIII1DGFHHHHHIH?1FFG@C11<C<E<DGHECCFHHHHI?CHHHFGHIGHHFFD<GHHECHHH<FCHHHHIIHHHHHHHIHIIIIHHHDGFHHHGIHHHHGHFHIIIHIHHGHHHHHIIIIIHHHHHHEHHHIHIHEHIHHEHHHHFDEIGHHHIH<GIGIIHHFHHHFE8IIIHFHGFDEDDHIIIHHFCEFGG@H<IHHH@GIHHG@GEHEEHHIHEIHEGCG@IIHCDGEIIHHHFE@GHHGIIIIIHIHFHECHGC@HHIIHDDIIGGIIHHHHCFEHHHIIIIGHHCD@ADD
@HISEQ:969:HM2KJBCX2:2:1101:15685:97194 2:N:0:ACTATGCA
CGTATAAATGCGCCCAACTATCCCTATTAATCATTACGTCAATCCTAGAAACCAACAAAATAGGATCAAACGTCCTATTTCATTATTCCATGCTAATGTATTCAAGCGTTAGCCTGCTTTAAACACTCTAATTTTTTCAAAGTAACAGTCCTGTTTCCCTGCAACACCAAATTAATGACATTACAGTTCTTCAAGAAGGAGGAACCAGTAAAGCCAGTGCATACCAGAGGCACGACCAACCTACTAATCCCGAAATTCAACTACGAGCTTTTTAACTGCAACAACTTTAATATACGCTATTGGAGCTGGAATTACCGCGGCTGCTGGCACCAGACTTGCCCTCCAA
+
DDDDDIIIIHIHIIIIGIIIIIIIIIIIIIHIIIIIIIHIIIIIIIHIIHIIIIIIIFHIIIIIIIIIHHIHHIIIHIHHHHIIIIHIIIIIIIIIIIIIIIIIHHHHHIIIIHIHIIIHHHHIIIIIIIIIIIIIIIIIIIIIIIIIIHHIIIIIIIIIIHHIIIIIIIIIIIIIIIHIIIIIIIIIIHHIIIIIIIIIIIIIIIIIIIIIIIIIIIIGIIIIIIIIIIIIIIIIIIIIIIHHHIIHIIIHIIIIIIIIIIIIIHIIIIIIIIIIIIIIIIIIIIIIIIIIIIIIIIIIIIIIIIIIIIIIIIIIIIIIIIIIIIIIIIIIIIIIIIIIIDDDDD
@HISEQ:969:HM2KJBCX2:2:1101:10282:98139 2:N:0:ACTATGCA
CGTATAAATGCGCCCAACTATCCCTATTAATCATTACGTCAATCCTAGAAACCAACAAAATAGGATCAAACGTCCTATTTCATTATTCCATGCTAATGTATTCAAGCGTTAGCCTGCTTTAAACACTCTAATTTTTTCAAAGTAACAGTCCTGTTTCCCTGCAACACCAAATTAATGACATTACAGTTCTTCAGAAAGGAGGAATCAGCGAAGCCAGTACATACCGTGGGCACGACCAGCCTGCTAACCCCGAAATTCAACTACGAGCTTTTTAACTGCAACAACTTTAATATACGCTATTGGAGCTGGAATTACCGCGGCTGCTGGCACCAGACTTGCCCTCCAA
+
<0000<1<GE1<DHIIIIIIEHIIIIIIIIIIIIIIIIFH00DHIIIIIIIHHIIIIIIIIIH1D1D11<DHHIIIGII@1DHIIIIIIIIHIIIIHIIIIHHGHHH0<)F<:HI=IIHF1<DC;HHHHHHGIHHHHHIHIHIII@D<FHHIII<IIIG7/19<D<0<<GCCGCGG?#DCFE/D/G/GD/=GIHHD/F<D0D000D0G<001EIIHG:/G:1::////1D0<<IIHD1-HB1HD1<//HHD1<11IIIIIIIIIIIIIIIIIIIHIIIIIIIIIIIIIIIIIIIIIIIIIIIIIIIIIIIIIIIIIIIIIIIIIIIHD1IIIIIIIIIIIIDDDDD
@HISEQ:969:HM2KJBCX2:2:1101:18461:98442 2:N:0:ACTATGCA
CGTATAAATGCGCCCAACTATCCCTATTAATCATTACTTCAGTCTTAGAAACCAACAAAATAAGACCAAAGTCCTAAATTATTATTCCATGCTAATGTATTCATAGCGTAAGCCTGCTTTGAACACTCTAATTTTTTCAAAGTAAAAGATCGAGATGACCGTTCCGACCCAGTAAAGAGTAGAACGGCTCTCTCGAAGGATGACCGGCACACATCGGCACTCACACGCGAAACCGCGGCGGGCCAAGCGCGCCAAAGCCAGAAATCCAACTACGAGCTTTTTAACTGCAACAATTTTAATATACGCTATTGGAGCTGGAATTACCGCGGCTGCTGGCACCAGACTTGCCCTCCAA
+
DDDDDIIIIIIIIIIGHIIIIIIIIIIIIIIIIIIIIIIIIIIIIIIIIIIIIIIIIIIIIIIIIIIIIHIIIIIIHIIIIIHIIHIIIIIHIIIIIIHIHHFHIIIIIIIHHIIIIHIIIHIHIIIIIIHIIIIHIIIIIIIIHIIIIIIHHHIIIIIHHIIIIIIIIIIIHIHIIIIHIIHGIIIHHHIIIIIIIIIIIIIIIIIIIIIIIHIIIIIIIIIHIHIIHHIHIIIIIIIIIIIIIIGIIIHHGFIIIIIIIIIIHGIIIHIIIIIIIHIIIIIIIIIIIIIIIHEIIIIIIGIIIIIIHHIIIIIIIIIIIIIIIIIIIIHIIIIIIIIHIIIIIIIIIIDBDDD
@HISEQ:969:HM2KJBCX2:2:1101:3080:98635 2:N:0:ACTATGCA
CGTATAAATGCGCCCAACTATCCCTATTAATCATTACAACGGTCCTAGAAACCAACAAAATAGAATCGTTGTCCTATTCTATTATTCCATGCTAATGTATTCTGGCATATGCCTGCTTTAAACACTCTAATTTTTTCAAGGTAAAGGTCTTGGCTCCGAGCAACACCCAATAAAGGGCATTACCCTTCCCCAAGCGGTGAGGCCCAACCGACCAGTACTCGTTACAAGAACGGACCAATCGGCCAAACCCAAAATTCAACTACGAGCTTTTTAACTGCAACAACTTTAATATACGCTATTGGAGCTGGAATTACCGCGGCTGCTGGCACCAGACTTGCCCTCCAA
+
DADDDIIIIIHIIIIIGHIIHHIIIIIIIIIIIIIIIIHIHIIIIIGHIIIIHFHIIHIIHHHGEHHIIIIIIGHHHHIIIIIHIIIHHH1GHECHHIIIIIIIIIIIIIIIIIIIHIIHHGHIIIIIIIHIHIIIIGIIIIGIIIIHIIIIIIIIIIIHIIIIIIIIIHHIIIIHHIHHHIIIIHHIIIIIIIIIIIIIIIIHIHIIIIIIIIIIIIIIIIIIIIIIIIIIIIIIIIIIIIHEIHHIIIIIIIIHIIIIIHHIIIIIIIIIHHIIIIIIIIIHIIIIIIIIHIIIIIIIIIIIIIIIIIIIIIIIIIIIIIIIIIIIIIIIIIIIIIIIDDDDD
@HISEQ:969:HM2KJBCX2:2:1101:19861:96247 2:N:0:ACTATGCA
CGTATAAATGCGCCCAACTATCCCTATTAATCATTACGGTGGTCCTAGAAACCAACAAAATAGAATCATCCGTCCTATTTTATTATTCCATGCTAATGTATTCAAGCAAAATGCCTGCTTTAAACACTCTAATTTTTTCAAAGTAAAGGTCCTGGTTCCCCGCGGCACCCAATTAAGGACATCGCGGTTCTCCAGAAGGTGAGAAATTGACTACACCAGTTCATACCCCTTAAGGCACGACCGATGTGTCAATCCCGAAATTCAACTACGAGCTTTTTAACTGCAACAACTTTAATATACGCTATTGGAGCTGGAATTACCGCGGCTGCTGGCACCAGACTTGCCCTCCAA
+
DDDDCIIIIIIIIIHIIIIIIIIIIIIIIIIIIHIIIIIIIIIIIIIIHIIIIIGIIIIIHHHHIIIIIIIIHIIIIIIGHIIIIIIIIIIIIIIIHIIIIIHIIHIIIIIIIHIIIHIIGIIIIIIHHIIHHHIIIHIIHIIIIIIHHEHIIIIIIIIIIIIIGIIHIIIIIIIIIIIIHGIIGIIIHIIIIIIIIHIIIIIIIIIHHIHHIGHHIIIIIIIIHIIIIIHIIIIIIIIIIIIIIIIIIHIHIIIIHHIHHIIIIHHIIIIIIIIIIIIIIIIIIHIIHHHHIIIIIIIIIIHGHHIIIIIIHIIIGIIIIIIIIIIIIIIIIIIIIIIIIIIIHIDDDDD
@HISEQ:969:HM2KJBCX2:2:1101:17184:98515 2:N:0:ACTATGCA
CGTATAAATGCGCCCAACTATCCCTATTAATCATTACGGTGGTCCTAGACCAACAAAATAGAACCAACGTCCTATTCTATTATTCCATGCTAATCTATTCAAGCAAAAGCCCGCTTTAAACACTCTAATTTTTTCAAGGTAATGGTCCTGGTTCCCCGACACACCCAATAAAGGGCATACCGGCTCACCAGAAGGATAGACCCGACAACAGACAGTACTCGCCAGAGACGGACCGCCCGGTCAGGTCTAAAATTCAACTACGAGCTTTTTAACTGCAACAACTTTAATATACGCTATTGGAGCTGGAATTACCGCGGCTGCTGGCACCAGACTTGCCCTCCAA
+
DDDDDIIHIHIIIIIIIIIIIIIIIIIIIIIHIIIIIEHIIIIIIIIIIIIIIIIIIHIIIIIIIIIIHEHIIHHHIHIHHHIHFHHGHIIIIHIIIIIIIHHHIIIIIIIIIIIIIIIIIIIIHIIIIHHHHIHHIIIIIIIIIHHIIIHGIHIIHIIIIIIIHIIIIIIIHIHIIIIHHIIIHFIIIIIHHIIIIIIIIIIIIIIHIIIHIHIHHIHIHIIIIIIIIIIIIIIHIIII>IIIIHHHHIIIIIIIIHIIIIIIHIIIIIHIIIIIIIIIIIIIIIIIIIHIIIIIHHIIIIIIIIIIIIIIIIIIIIIIIIIIIIIIIHHIHHIIIIDDDDD
@HISEQ:969:HM2KJBCX2:2:1101:13311:99842 2:N:0:ACTATGCA
CGTATAAATGCGCCCAACTATCCCTATTAACCATTACGGTGATTCAGAAACCAACAAAACAGGACCACCGTCCTATTTTATTATTCCATGCTAATGTATTCAGACATAAGCCTGCTTTGAACACTCTAATTTTTTCAAGGTAAAGGTCCTGGTTTCCTACCACGCTAAATTAATAACATGATAGTTCCCCAGAAGGTAGAAATTCTACACGCCAGTACAGACAATAGCCCGACCAACGATAGAACCCCGAAATTCAACTACGAGCTTTTTAACTGCAACAACTTTAATATACGCTATTGGAGCTGGAATTACCGCGGCTGCTGGCACCAGACTTGCCCTCCAA
+
DCDDDIIIHIHEHIGGHHHHFHGEEEHHHI1DDHHHIIDGHEHIIHIIHEEEGHHHHHIHHGHH?GEHHCDEDEHHHCFG?HIIIHIEGFGHGIIHIIHIHECGHIIII@HEGEHHHIHHHGGHFHHFHHIIIEHHHHHHIIHHHHHHIIIHHHHFGIHHFEDCE=HHHHHIIHHEIHHHHIIHFGDFHHHE?IFHIHGGEHFHIHGIHHIIIIHHIHIHEHHHIIHHHIHIIHHHHHHEHHCCIIIHHIHHCIIIIHHHIIIFIHIIIIIIHIHIIHIHHHHHGIIIIHIIIIIIIIIHHFIIHHEEEDIIIIIIIIIGIIHHHHHIHFGCC1GHHE@BD@@
@HISEQ:969:HM2KJBCX2:2:1101:19805:99425 2:N:0:ACTATGCA
CGTATAAATGCGCCCAACTATCCCTATTAATCATTACGTCAATCCTAGAAACCAACAAAATAGGTTCGAACGTCCTATTTCATTATTCCATGCTAATGTATTCAGGCGCTAGCCTGCTTTAAACACTCTAATTTTTTCAAAGTAACAGTCCTGTTTCCCCGCAACACCAAATTAATGGCATTACGGTTCTACAAGAAGGAGGAGTCAGCGAGCCAGTGCATACCATTGGCACGACCGACCTGCTAACCCCGAAATTCAACTACGAGCTTTTTAACTGCAACAACTTTAATATACGCTATTGGAGCTGGAATTACCGCGGCTGCTGGCACCAGACTTGCCCTCCAA
+
0D@@BC1CCCECG0<C1CHHHIH?FHHEHIIEEHIEH?CEFH?HHHIE1DCGE??E1<FGEHH?1CFHHIICHHCCHEEH@FEHE@<GHIHCG1<DEGGEHECHH<DC@EC<1IHHHHIEHCHHH@FHHCGHFGHIHHHH?C<EFFH?1CHF?DFCDEGC.<??CEHIIFBEFHIEHHFC@C/H?EF?DHEFIHHEFH;?HHHHG=HDIHEIHHFHIIHIHH?FHHHHIHDIHDHDHGHGEACCC?DDCIHEHCCHFDGEEDHHEIIIHEHEECHHGHHHIHIHHDEEHHHGHHHHEHHHEIHHHHEF@HE<E/?<HIHHF1@HHIHHIIHH@HEIHGIIDD@D?
@HISEQ:969:HM2KJBCX2:2:1101:10221:99657 2:N:0:ACTATGCA
CGTATAAATGCGCCCAACTATCCCTATTAATCATTACGGTGGCCCTTGAACCAACAAAATAAGACCACCAGTCCTATTCTATTATTCCATGCTGGCGTATTCAAGCTAAACAGCCTGCTTTGAACACTCTAATTTCTTCACAGTAAATCCCGGTTCATCATCCTCCTCGAAAGAAGAATGTTCCCCGATAAATTGAGATTCGATGACATCAGTACAAGTCTTGCGACAGACCAATGCATCTCATCTTACATCCGACTACGAGCTTTTTAACTGCAACAACTTTAATATACGCTATTGGAGCTGGAATTACCGCGGCTGCTGGCACCAGACTAGCCCTCCAA
+
DDDDDIIIIIIIIIIIIIIIIIIIIIIIIIIIIIIIIIIIIIIIIIIIIIIIIIIIIIIIIIHHIIHIIIIHIHHHIHIIIIIIIIIIIIIIIIIIHIIIIIIIIIIIHIIIIIIIIIIIIIIIIIIIIIIIIIIIIIIHIIIIIIHIHIIIIIIIIIIIIIHIIIIIIIIIIIIIIIIIHIIIIIIIIIIIIIIIIIIIIIIIIIIIIIIIIIIIIHIIIIIIIIIIIIIIIIIIIIIHIIIIIIIIIIIIIIHIIIIIIIIIIIIIIIIIIIIIIIIIIIIIIIIIHIIHIIIHIIIIIIIIIIIIIIIIIIIIIHIIIIIIIIIIIIIIIIIIDDDDD
@HISEQ:969:HM2KJBCX2:2:1102:15476:2377 2:N:0:ACTATGCA
CGTATAAATGCGCCCAACTATCCCTATTAATCATTACGGTGATCCTAGAAACCAACAAAATAGAACCATGCCGTCCTATTCTATTATTCCATGCTAATGTATTCGAGCAAAATGCCTGCTTTAAACACTCTAATTTTTTCAAGGTAAAGGTCCTGGTTCCACATGACACCCAATTAAGGACATCATGCTTCTCCAGAAGGTGAGAAATCAACTGCGACAGTTCATACCCCTTAAGGCACGACCATCACGTCAATCCCGAAATTCAACTACGAGCTTTTTAACTGCAACAACTTTAATATACGCTATTGGAGCTGGAATTACCGCGGCTGCTGGCACCAGACTTGCCCTCCAA
+
DDDDDIIIIIIIIIIIIIIIIIIIIGIIIIIIIIIIIIIIIIIIIIHIIIIIIIIIIIIIHIHHIIIIIIIIIIIIIIIIIIIIIIIHIIIHHHIIIIIHHHHIIIIIIIIIIIIIIHIIIIIIIIIHIIIIHHIIIIIIIIIIHHIIIIIIIIIIIHIIIIHIIIIIIIIIIIIIIIIIIIIIIIIIHGHHIIIIIIHHHIIIIIIIIIHIIIIIIIHIIIIIIIIIIIIIIIIHIIIIHIIIHIIIIIGIIIIIIIIGIIIHIIIIIIIIHIIIIIIIIIIIIIIIIIIIIIIIHIIHIIIIIIIIIIIIIIIIIIIIIIIIIIIIIIIIIIIIIIIIIIIIIIIDDDDD
@HISEQ:969:HM2KJBCX2:2:1102:6177:2523 2:N:0:ACTATGCA
CGTATAAATGCGCCCAACTATCCCTATTAATCATTACGGTGATCCTAGAAAGCAACAAAATAGAACCATGCCGTCCTATTCTATTATACGAGGCTAATGGATTCGAGCAAAAATGCCTGCTTTAAACACTCGAATTTTTTCAAGGTAAAGGTACTGGATCCGCAATACACCCAATAAAGGACATCAAGTTTCTCCAAAAGGTGAGAAATCAACAGTGACAGCTCATACCCCTAAAGGCATGACCATCACGTCAATCCCGAAATTCAACTACGAGCTTTTTAACTGCAACAACTTTAATATACGCTATTGGAGCTGGAATTACCGCGGCTGCTGGCACCAGACTTGCCCTCCAA
+
00<D@111F1<000/0<0DE<11<<DH11111<11<C101<C11<11<1<<11111<11<1DCCF?<DG1FH/0//01<1<1<1<1111110<F111<D11<@G@F1C<@?1111<<FF11<1<C/DE:<C/C1/<1<<EHH??E?CE@1/C//<0<-.<.0<..-<</A?/C/C/<<C-<:@F/:</<,78DF######C<<GD0D00?HCGD</ED1<1/1<100/</<//CGHFIHHFHGFD<D<01CFGE/IIHIIHIIHIHGHHIHFCEIHHHIFFHEEHFIIIIIHHIHHHHEHCHHHIIIHHIIHIHHHHIIIIIHDHHHHFHGGHFHIIIIIIIHHIIIHD@DDD
@HISEQ:969:HM2KJBCX2:2:1102:4322:2291 2:N:0:ACTATGCA
CGTATAAATGCGCCCAACTATCCCTATTAATCATTACGGTGATCCTAGAAACCAACAAAATAGAATCAAACGTCCTATTTCATTATTCCATGCTAATGTATTCAAGCGTAAGCCTGCTTTAAACACTCTAATTTTTTCAAAGTAACAGTCCTGATTCCCCACGACACCAAATTAATGACATCGCGGTTCTTCAGAAGGTAGGAACCAATAATGCCAGTGCGTACCGAAGCACGACCAACAATTTGATCCCGAAATTCAACTACGAGCTTTTTAACTGCAACAACTTTAATATACGCTATTGGAGCTGGAATTACCGCGGCTGCTGGCACCAGACTTGCCCTCCAA
+
DDDDDIIIIHIIIIIIIIIIIIIIIIIIIIIIIIIIIIIIIIIIIIIIIIIIIIIIIIIIIIHIIHHIIIIGHIFHHHIIIIIIIIIIIIIIIIIIIIIIIIIIIIHIIIIIIIHIIIGHIIIIHIHIIIIHIIIIIIIIIHIIIIIIIIIIIIHIIIIIIIIIIIIIIHIIIIIIIIIIHIIIHIIIHIIIIIIIIIIIIIIIIHIIIIHIIIIIIIIHIHHIIIIIIIIIIIHIIIIIIIIHIIIIIHIIIIIIIIIIIIIIIIIIIIIIIIIIIIIIIIIIIIIIIIIIIIIIIIIIIIIIIIIIIIIIIHIIIIIIIIIIIIHIIIIIIIIIIIIIDDDDD
@HISEQ:969:HM2KJBCX2:2:1102:4285:3191 2:N:0:ACTATGCA
CGTATAAATGCGCCCAACTATCCCTATTAATCATTACGGTGGTCCTAGACCAACAAAATAGAACCAACGTCCTATTTTATTATTCCATGCTAATCTATTCAAGCAAAAGCCCGCTTTAAACACTCTAATTTTTTCAAGGTAATGGTCCTGGTTCCCACGGCACACGCGATAAAAGAACGTGCCGGTTCACCAGAAGGTAAGACCCGACACAGAACAGTACTCGCCAAAGACGGACCGCCCGGCCAGGCCTAAAATTCAACTACGAGCTTTTTAACTGCAACAACTTTAATATACGCTATTGGAGCTGGAATTACCGCGGCTGCTGGCACCAGACTTGCCCTCCAA
+
DDDDDIIIIIIIIIIIIIIIIIIIIIIIIIIIIIIIIIIIHIIIIIIIIIGHIIIIIIIIIHIGIIIIHHIHIIIIIIIIIIHIIIIIIIIIHIIIIIIIIIIIIIHIIIIHIIIIIIHIIIIHHIIHHIHIHIHHIHIHIIIIHIIIIIIIIIHHIIIIIIIIIHHIIIIIIHIFHGIHIHIIIIHHIIIIHHIHIIIIHHIIIIIIIIIIIIIIIIIIIIIIHIIIIIIIIIIIIIIIIIIIIIIIIIIIIIIIIIIIIHIIIIIIIIHHIIIIIIIIIIIIIIIIIIIIHIIIHHHHIIIIIIIIIIIIIIIIIIIIIIIIIIIIIIIIIIIIIIIIDDDDD
@HISEQ:969:HM2KJBCX2:2:1102:2406:2942 2:N:0:ACTATGCA
CGTATAAATGCGCCCAACTATCCCTATTAATCATTACGTCGATCCTAGAAACCAACAAAATAGAATCAAACGTCCTATTTCATTATTCCATGCTAATGTATTCAAGCGTAAGCCTGCTTTAAACACTCTAATTTTTTCAAAGTAACAGTCCTGATTCCCCACGACACCAAATTAATGACATCGCGGTTCTTCAGAAGGTAGGAACCGATAATGCCAGTGCGTACCGAAGCACGACCAACAATTCGATCCCGAAATTCAACTACGAGCTTTTTAACTGCAACAACTTTAATATACGCTATTGGAGCTGGAATTACCGCGGCTGCTGGCACCAGACTTGCCCTCCAA
+
DDDDDIEGHHGIHHHHHIIIHIIEGHIHFIFGHIIIIIHIHHIIIHHIIIGHIHIHIIF?GHEEHHHHIIIIIIIGHHHIIGIIIIIIIFHHGICHHIIIIHGHIHIIIIIHFHHHHHIIHHEHIIIIHFHIIIHHIIIIIHHHHHIHGHIHIIHHIIIHHGD?IHHIHHCGHHHHHHHIIIIIIIIIIIIHHIHGIIIHHIIHHIIIIIIIIHHIIIHHHIIHHIIIIIIIIIIHHIHHHFGDGHHGIHHEIIIHIHIIIIIIIHIIHHIIIIIGHIIIHIIHHIIHIHGIIGIIIIIIIIIIIIIHHIIIIGIHIIIGIIIIIIHIIIIIIIHHHIHIDDDDD
@HISEQ:969:HM2KJBCX2:2:1102:3207:3924 2:N:0:ACTATGCA
CGTATAAATGCGCCCAACTATCCCTATTAATCATTACTTTAGTCCTAGAAACCAACAAAATAAGACCAAAGTCCTAAATTATTATTCCATGCTAATGTATTCATAGCGCAAGCCTGCTTTAAACACTCTAATTTTTTCAAAGTAAAAGATCTGGATACCGACCCCCACCCAGTGAAGGGTAGAGCCGTTCCCCAGAAGGATGGCAGGCGCACACCGGCACACAACCGAGTAACCTCGGCGGGCCAAGTGCGCCGTACCAGAAATCCAACTACGAGCTTTTTAACTGCAACAATTTTAATATACGCTATTGGAGCTGGAATTACCGCGGCTGCTGGCACCAGACTTGCCCTCCAA
+
DDDDDHHHIHGIIIIHGHIIIIHHIIIIIHIHIIIIIIIIIIIIFHIICEHIIIIIIIIEHHIIGIIIIIIIHHHIIIIIIIIIIIIHIIHHHIIIIIIIIFHIIHIIIIHHIIIHHIIIIIIIIIHHHIIIIHIIIIIIHIIIHIIHHIIIIIGHHHHHIIHIIIHHHHGHGHIIIHIIIIIIIIIIHIIIIIIHIIIIIIIIIHHIIIIIIHIHIIHHIIIIIIIIIHHHIHHIIIIIIIIHIIIIIIIIHIIIHEIIIIIIIIIIIHHIIIIIIIIIIIIIIIIIIHIIHHIIIIIIIIIIIIIIIIIIIIIIIIIIIIIIIIIIIIIIIIIIHIIIIIIIIIIIIDDDDD
@HISEQ:969:HM2KJBCX2:2:1102:7155:4578 2:N:0:ACTATGCA
CGTATAAATGCGCCCAACTATCCCTATTAATCATTACGGTGATCCTAGAAACCAACAAAATAGAACCATGCCGTCCTATTCTATTATTCCATGCTAATGTATTCGAGCAAAAATGCCTGCTTTAAACACTCTAATTTTTTCAAGGTAAAGGTCCTGGATCCGCAAGACACCCAATAAAGGACATCAAGTTCCTCCAGAAGGTGAGAAATCAACAGTAACAGTTCATACCCCTGAAGGCATGACCGTCACGTCAATCCCGAAATTCAACTACGAGCTTTTTAACTGCAACAACTTTAATATACGCTATTGGAGCTGGAATTACCGCGGCTGCTGGCACCAGACTTGCCCTCCAA
+
<DD?<C<CG@G0DHIIIIIIIIIIIIIIIIIIIIIHIC=CE@<GHIIIIIIIIIIIIIIIIIIII1DC@11<<0/<<DGH1D1<F11C11<<11<11D@G1C@1<1:0CFH@11<DGC1F1<D@D11111/<<1DHH?1<11<<<<GHHBD:19DB1<<G'EEC<0EDFCGD<<..HFCGDD@G/<<C<:#<5HEHDGFHD.@HG/7C0#7HG@D0<DFG?GHE?@<</111/</<HD<<.<C0E1D1<11<<//HH?IIIIIIIIIIIIIHIIIIIIIIIIIIIIHEIIIIIIIIIIIIIIIIIIIIIIIIIIIIIIIIIIIIIIIIIIIIIIIIIIIIIIIIIIIIDDDDD
@HISEQ:969:HM2KJBCX2:2:1102:15932:3683 2:N:0:ACTATGCA
CGTATAAATGCGCCCAACTATCCCTATTAATCATTACGTTGATCCTAGAAACCAACAAAATAGAATCGAACGTCCTATTTCATTATTCCATGCTAATGTATTCAAGCGCGTGCCTGCTTTAAACACTCTAATTTTTTCAAAGTAACAGTCCTGACTCCCCACAACATCAAATTAATGACATCATGATTCATCAGAAGGGAGAAATCAATGACATTAGTACGTACCGAAGGCACGACCGACGTATTGATCCCGAAATTCAACTACGAGCTTTTTAACTGCAACAACTTTAATATACGCTATTGGAGCTGGAATTACCGCGGCTGCTGGCACCAGACTTGCCCTCCAA
+
DDBDDIIIIIIIIIIHIGIGIHIIIIIIIIIIHIIIIIIIIIIHIIIHIIIIIIIIHIHIIICEHHIGHHIIIGHIEHIIGHIHCHHEHHHHGHIIIHIHHHHHHHIHIIIIIIIIIIIIIIIIIIIIIIIIIIIIIIIIIIIIIHHIHIHHIIIIIIIIHHIHIIHHHIIIIIIIIHHHIHHGIHIHIHHIIIHIIIIIHIIIIIIIIIIHIHGHIIIIIIIIIIHIIIHIIIIIIIIIIIHHD;HHIIIIIIIIIIHIIIHIIIIIIIIIIIHIIIIIIHIHIIIIIIIIIIIIIIIIIIIIIIIIIIIIIIIIIIIIIIIIIHIIIIIIIIIIIIIIIDDDDD
@HISEQ:969:HM2KJBCX2:2:1102:7214:4858 2:N:0:ACTATGCA
CGTATAAATGCGCCCAACTATCCCTATTAATCATTACGGTGGTCCTAGACCAACAAAATAGAACCAACGTCCTATTCTATTATTCCATGCTAATCTATTCAAGCAAAAGCCCGCTTTAAACACTCTAATTTTTTCAAGGTAATGGTCCTGGTTCCCCGACACACCCAATAAAGGGCATACCGGCTCACCAGAAGGATAGACCCGACAACAGACAGTACTCGCCAGAGACGGACCGCCCGGCCAGGTCTAAAATTCAACTACGAGCTTTTTAACTGCAACAACTTTAATATACGCTATTGGAGCTGGAATTACCGCGGCTGCTGGCACCAGACTTGCCCTCCA
+
DDDDDIIIIIIIIIIIIIIHIIIIIIIIIIIIIIIIIIIIIIIIIIIIIIIIIIIIIIIIIIIIIHIIIIIIIIHIIIIIIHHIIIIHIIIIIIIIIIIIIHHIIIIIIIIIIIIIIIIIIIIIIIIIIIIIIIIHIIIIIIIIIIIIIIHHHHIIIIIIIIIIIIIIIIIHIIHIIIIIIIIIIIHIIIIIIIIIIIIIIIIIIIIIIIIIIIIIIIIIIIIIIIIIIIIIIIIIIIIHHIIIIIIIIIIIIHIIIIIHHIIIIIIIIIIIIIIIIIIIIIIHIIIIIIIIHIIHGHIIIIIIIIIIIIIIIIIIIIIIHIIIIIIIIIIIIIIIIDDDDD
@HISEQ:969:HM2KJBCX2:2:1102:7242:5322 2:N:0:ACTATGCA
CGTATAAATGCGCCCAACTATCCCTATTAATCATTACGGTGGTCCTAGAAACCAACAAAATAGAACCACAACGTCCTATTCTATTATTCCATGCTAATCTATTCAAGCAATAGCCCGCTTTAAACACTCTAATTTTTTCAAGGTAATGGTCCTGGCTCCCCAACACACCCAATAAAGGACATGCTGGCTCACCAGAAGGAAGACCCGACAGCAGACAGTACTCGCCAAAGACGGACCGCCCGGCCAGGCCTAAAATTCAACTACGAGCTTTTTAACTGCAACAACTTTAATATACGCTATTGGAGCTAGAATTACCGCGGCTGCTGGCACCAGACTTGCCCTCCAA
+
DDDDDIIIIIIIIIIIIIIIIIIIIIIIIIIIIIIIIIIIIIIIIIIIIIIIIIIIIIIIIIHIIIHIIIIIIIIIIHHHIIIIIIIIIIIIGIIIIIIIIIIIIIHGIIIIIIIHHIIIHIIIIIIIIIIIIIIIIIIIIIIIIIIIIHHHIIIIIIIIIIHIHIGIIHHIIIIIIIIIIIIIIIIHIIIIIHIIIIIHIIIHIIIIIIIHIIIIIIIIIHIIIIIIIIIIIIIIIIHIIIIIHIIIIHHIIIIHIIIIHHIIIIIHIIIIIHIIIIIIIHIIIIIIIIIIIHIIIIHHIIIIIIIGIIIIIIIIIIIIIIIIHIIIIIIIIIIIIIIIIDDDDD
@HISEQ:969:HM2KJBCX2:2:1102:6543:5969 2:N:0:ACTATGCA
CGTATAAATGCGCCCAACTATCCCTATTAATCATTACATCGATCCTAGAAACCAACAAAATAGAATCGGATGTCCTATTTCATTATTCCATGCTAATGTATTCAAGCGTGAGCCTGCTTTAAACACTCTAATTTTTTCAAGGTAACAGTCCTAATTCCCCGTGACACCAAATTAATGGCATTACGGTTCTTTAGAAGGTGAGAAATCAATAATATCAGTACATACCAACGGCATGACCGAAACATTGATCCCGAAATTCAACTACGAGCTTTTTAACTGCAACAACTTTAATATACGCTATTGGAGCTGGAATTACCGCGGCTGCTGGCACCAGACTTGCCCTCCAA
+
DDDDDIIIIIIIIIIIIIIIIIIIIIIIIIIIIIIIIIIIIIIIIIIIIIIIIIIIIIIIIIIIIIIIIIIIIIHIIIIIHIIIIIIHIIIIIIIIIIIIIIIIIHHIIIIIIIIIIIIIIIIIIIIIHIIIIIIIIIIIIIIIIIIIIIIIIIIIIIIIHIIIIIIIIIIIIIIIIIIIIIIIHIIIIIIIIIIIIIIIIIIIIIIIIIIIIIIII=IIIIIIIIIIIIIIIIIIIIIIIIIIIGIHIIIIIIIIIIIIIIIIIIIIIIIIIIIIIIIIIIIIIIIIIIIIIIIIIIIIIIIIIIIIIIIIIIIIIIIIIIIIIIIIHGIIIIIIIIIIIIDDDDD
@HISEQ:969:HM2KJBCX2:2:1102:15248:4765 2:N:0:ACTATGCA
CGTATAAATGCGCCCAACTATCCCTATTAATCATTACGTCGATCCTAGAAACCAACAAAATAGAATCAAACGTCCTATTTCATTATTCCATGCTAATGTATTCAAGCGCGAGCCTGCTTTAAACACTCTAATTTTTTCAAAGTAACGGTCCTGATTCCCCATGACACCAAATTAATGACATCATGGTTCTTCAGAAGGGAGAAATCAAAATTGCCAGTACGTACCGAGGCACGACCAACAAATTGATCTCGAAATTCAACTACGAGCTTTTTAACTGCAACAACTTTAATATACGCTATTGGAGCTGGAATTACCGCGGCTGCTGGCACCAGACTTGCCCTCCAA
+
DDDDDIIIIIIIIIHIIIIIIIIIIIIIIIIIIIIIIIIIIIIIIIIIHIIIIIIIIIIHIIIIIHIIIIIIIIIIIIIIIIIIIIIHIIIIIIIIIIIIIIIHHIIIIIIIIIIIIIHIIIIIIIIIIIHIIIIIIIIIIIIIIIIIIIHIIIIIIIIIIIIIIIIIIIIIIHIIIIIIIIIIIIIIIIIIIIIIIIHIIIIIIIIIIHIHIIIIIIIIIIIIIIHIIIIIIIIIIIIIIIIIIIIIIIIIIIIIIIIIIIIIIIIIIIIIIIIIIIIIIIIIIIIIIIIIHIIIIIIIIIIIIIIIIIIIIIIIIIIIIIIIIIIIIIIIIIIIIIIIDDDDD
@HISEQ:969:HM2KJBCX2:2:1102:17285:6068 2:N:0:ACTATGCA
CGTATAAATGCGCCCAACTATCCCTATTAATCATTACGGTGGTCCTAGAAACCAACAAAATAGAACCACAACGTCCTATTCTATTATTCCATGCTAATCTATTCAAGCAATAGCCCGCTTTAAACACTCTAATTTTTTCAAGGTAATGGTCCTGGCTCCCCAACACACCCAATTAAGGACATACTGGTTCACCAGAAGGAAGACCCGACAACAGGACAGTACTCGCCAAAGACGGACCGCCCGGCCAAGTCTAAAATTCAACTACGAGCTTTTTAACTGCAACAACTTTAATATACGCTATTGGAGCTGGAATTACCGCGGCTGCTGGCACCAGACTTGCCCTCCAA
+
DDDDDIIIIIIIIHIIIIIIIHIIIIIIIIIIIIIIIIHIIHIIIIIIIIIIIIIIIHIIIIIIIIHIHIIIIHHHIIIHIIIIIIIIIIIIIIIIIIIIIIHHIIIIIIIIIIIIHIFHIIIIHIIIIIIHIIIIIIIIIIIIIHIIIIIHIIIIIHIIIIIIIIIIIIIIHIIHIIIIIIIIIIIIIHIIIIIIIIIIIIIIIIIIIIIGIIIIIIIIIIIIIIIIIIIHIIIIIIIIIIIIIHIIIGHIIIIIIIIIIIIIIIIIIIIIIIIIIIIIIIIIIIIIIIIIIIHIIIIHIHIIIIIIIIIIIIIIIIIIIIIIIIIIIIIIIIIIIIIIIIDDDDD
@HISEQ:969:HM2KJBCX2:2:1102:10998:5132 2:N:0:ACTATGCA
CGTATAAATGCGCCCAACTATCCCTATTAATCATTACGTCGATCCTAGAAACCAACAAAATAGAATCAAACGTCCTATTTCATTATTCCATGCTAATGTATTCAAGCGTAAGCCTGCTTTAAACACTCTAATTTTTTCAAAGTAACAGTCCTGATTCCCCACGACACCAAATTAATGACATCGCGGTTCTTCAGAAGGTAGGAACCAATAATGCCAGTGCGTACCGAAGCACGACCAACAATTTGATCCCGAAATTCAACTACGAGCTTTTTAACTGCAACAACTTTAATATACGCTATTGGAGCTGGAATTACCGCGGCTGCTGGCACCAGACTTGCCCTCCAA
+
BDDDDIIIIIHIEHHIIIIIIIIHIIIIIIIIIIIIIIIIIIIIIIIIIIIHHHHIIIIIIHICGHIGFHHIIIIIIIIIIIIIIIIHHHHIIIIIHHIIIIIHIHHHIIIHHHHIHIIIIIIHIIIIIIIIIIHIIIIIIIIIIIHHIIHIHHFHIIEHHIHIIIIIHHIHIIIIIHHHIIHHIIHHHHIIIIIIIIIIIIIIHHIHIIIIIIIIIGIIIIIIIIIIIIIHHHHHHIIIIIHGIIIHIIIIIIIIIIIIIIIHHHIIIIIIIIIIIIIIIIIIIIIIIIIIIIIIIIIIIIIIIIIIIIIIIIIIIIIIIHIIIIIIIIIIIIIIIIHIDDDDD
@HISEQ:969:HM2KJBCX2:2:1102:12391:6325 2:N:0:ACTATGCA
CGTATAAATGCGCCCAACTATCCCTATTAATCATTACTCCAGTTGCTAAAAAACCAACAAAATAGAACCGAAGTCCTACGGTGTTATCCCATGCTAATAGTATTCACGGCGTAAGCCTGCTTTGAACACTCTAATTTTTTCAAAGTAAAGGTGATCAAGAGTCGGATGATCTCCAGCCAACCCAGAGTAAACCAGGTGAGCTGAAGGTCCGCAAATGACCACAGAAGCTGACACGCTCTTCAACACTATCATCCCAGAAGGAACGTAGGCCAAGGAGCGTAATGTCAGGAAATCCAACTACGAGCTTTTTAACTGCAACAACTTTAATATACGCTACTGGAGCTGGAATTACCGCGGCTGCTGGCACCAGACTTGCCCTCCAA
+
BDDDDHIIIIIIHHIIIIIIIIIIIIIIHIHIIIIIIIIIIIIIIHHIIIIHIHHIIIIIIIIIHIIHIHIHDGHHIIIH=GEEGEGHHIEHHIIIIIIGIFHIIIICGHHHIIEFHHHIIHHIFHHIEHHIHHHGHHHHHHHIHHHGHIIHIIGHHIIHHGHIIIIIIHIHIIIIIIHIHEIIHHHHHGHHCIIIHIGIIIHHHIIIIIIIHIIHFHFIHHHIIIIIIIHHHIHHIIIIIIIIIIIIHIHGHGIIIHEHIGHGIIIHIHIIIIIGIHIHHFHIHIIIIIIHHHIGHHHIIIHIHHIIIIIHIIIIIIIIHHHHIGIIHIHIIHHIIIHIHHGIIIIIIIHIIIIHIIIIIIIIIIIIIIIIIIIIIIDDCDD
@HISEQ:969:HM2KJBCX2:2:1102:2822:6416 2:N:0:ACTATGCA
CGTATAAATGCGCCCAACTATCCCTATTAATCATTACGGTGGTCCTAGACCAACAAAATAGAACCAACGTCCTATTCTATTATTCCATGCTAATCTATTCAAGCAAAAGCCCGCTTTAAACACTCTAATTTTTTCAAGGTAATGGTCCTGGTTCCCCGACACACCCAATTAAGGACATACCGGCTCACCAGAAGGATAGACCCGACAACAGGACAGTACTCGCCAGAGACGGACCGCCCGGTCAAGCCTAAAATTCAACTACGAGCTTTTTAACTGCAACAACTTTAATATACGCTATTGGAGCTGGAATTACCGCGGCTGCTGGCACCAGACTTGCCCTCCAA
+
DDDDDIIIIIIHIIIIGIIHIIIGHHIIIIIIIHHHIHIIHHIIHHIHHICHHIHIHHHIGHHEHEHHHIIIIFEGEFHEH?HICHIHHCHHEHIHHIIHHHEIIIIIIIIHHIHHIIIHIHIIIIIGHIIIIHHIHHHHIIHIHIIIHHHHHIIHHHIIIHIHIIIHHIIHHHIIIIIIIFIIIHIIHIIGIIIIIIIIIIIIIIIIHHGHIIIIIIHIIIHIIHIIIIIIIIIIIIIIIIHIHIHIIIIHIHGHIIIIIIIHIIIIIIIIIIIIIIIIIIIIHHIIIIIIIIIIHCFIIIIIHIIIIIIIIIIIIIIIIIIIIIIIIIIIIIIIIIIDDDDD
@HISEQ:969:HM2KJBCX2:2:1102:13723:6556 2:N:0:ACTATGCA
CGTATAAATGCGCCCAACTATCCCTATTAATCATTACATCGATCCTAGAAACCAACAAAATAGAATCGGATGTCCTATTTCATTATTCCATGCTAATGTATTCAAGCGTGAGCCTGCTTTAAACACTCTAATTTTTTCAAGGTAACAGTCCTAATTCCCCGTGACACCAAATTAATGGCATTACGGTTCTTTAGAAGGTGAGAAATCAATAATATCAGTACATACCAACGGCATGACCGAAACATTGATCCCGAAATTCAACTACGAGCTTTTTAACTGCAACAACTTTAATATACGCTATTGGAGCTGGAATTACCGCGGCTGCTGGCACCAGACTTGCCCTCCA
+
DDDDDIIIIIIIIIIHIIIIIIIIIIIIIIIHIIIIHIIIIIIIIIIIIIIIIIIIIIIIIIIIIIIIIIIIIHGIIIIIIIIIIIIHIIIHHIIIIIIIIIIIHIIHIIIIIIIIIIIIIIIIIIIIIIIIIIIIIIIIIIIIIIIIIIIIHIIIIGIIIIIIIIIIIHIIIIIIIIIIIIIHIIIHHIIHIIIIIIIIIIIIIIIIIIIIIIIIIIIIIIIIIIIIIIIIIIIHIIIIIHIIIIIIIIIIIIIIIIIIIIIIIIIIIIIIIIIIIIIIIIIIIIIIIIIIIIIIIIIIIIIIIIIIIIIIIIIIIIIIIIIIIIIIIIIIIIIIIIIIIDDDDD
@HISEQ:969:HM2KJBCX2:2:1102:11423:6571 2:N:0:ACTATGCA
CGTATAAATGCGCCCAACTATCCCTATAATCATTACGTCGATCCTAGAAACCAACAAAATAGAATCAAACGTCCTATTTCATTATTCCATGCTAATGTATTCAAGCGCGAGCTTGCTTTAAACACTCTAATTTTTTCAAAGTAACAGTCCTGATTCCCCATGACACCAAATTAATGACATCGTGGTTCGTCAGAAGGGAGAAACCAATAATGCTAGTACGTACAAAGTACGACCGACATATTAGTCCCGAAATTCAACTACGAGCTTTTTAACTGCAACAACTTTAATATACGCTATTGGAGCTGGAATTACCGCGGATGCTGGCACCAGACTTGCCCTCCAA
+
DDDDDIHIIIIHIIIIIIIIIIHIIIIIIIIIIIIIIHHIIIIHIEHIHHHIIIIIIIHIIHIIHIIIIIHHIIIIIIIIIIIIIIIIIIIHIIIIIIIIIIHIHGIIIIIIIIIIIIIIIIIIIIIIIIIIIIIIIIIIIIIIIIIIIIIIHIHIIIIIIIIHIHIIIIIIIIIIIIIIIIIIIIIHIIIIIIIHIIIIIIIIIIIHIIIIIIIIIIIIIIIIIIIIIIIIIIIIIIIIIIIIIIIIHIIIIIFGIIIIIIHIHIIHHIIIIIIIIIIHFIHHHHHIIIIIIIIHIIIIIIIIIIIIIGIIIIIIIIIIIIIIIIIIIIIIIIIIIIDDDDD
@HISEQ:969:HM2KJBCX2:2:1102:5385:6932 2:N:0:ACTATGCA
CGTATAAATGCGCCCAACTATCCCTATTAATCATTACGGTGGTCCTAGACCAACAAAATAGAACCAACGTCCTATTCTATTATTCCATGCTAATCTATTCAAGCAAAAGCCCGCTTTAAACACTCTAATTTTTTCAAGGTAATGGTCCTGGTTCCCCGACACACCCAATAAAGGGCATACCGGCTCACCAGAAGGATAGACCCGACAACAGACAGTACTCGCCAGAGGCGGACCGCCCGGTCAGGCCTAAAATTCAACTACGAGCTTTTTAACTGCAACAACTTTAATATACGCTATTGGAGCTGGAATTACCGCGGCTGCTGGCACCAGACTTGCCCTCCAA
+
DDDDDIGEHHCHIIIEHHIIIIIGIIIHHHIIEHIIIHHIIGEG@GHGHIIIHHEHICHICECGHIIIIHIIHHIIIHEHHHHHGHIIHHIEHIIIGHHHHHHIHHHHDHGHHHHHHEFGEHIHHHFHFIIHHHHHEHHFHHHI@HHHHFHHCIHCIHFHHHHHHIIHHHGHHIHFHIHIIIIHIHHF0CIHIIHGIIHHIHIIHHHGGHGEIIHHHHFHGHGEGIIHHIIIIIIIHHGHHEHIHBHIIIIIHIIHHHHIIIHHIIIIIIIIIIIHCFHIIHIIHHHHHHHIGHHFCDHHHHIIIIHHHHHDHHHIIIHHIHHIHIIIHFHFHIHHGIDDBA@
@HISEQ:969:HM2KJBCX2:2:1102:14605:5967 2:N:0:ACTATGCA
CGTATAAATGCGCCCAACTATCCCTATTAATCATTACGGTGATCCTAGAAACCAACAAAATAGAATCATGCCGTCCTATTTTATTATTCCATGCTAATGTATTCAAGCAAAATGCCTGCTTTAAACACTCTAATTTTTTCAAAGTAAAGGTCCTGGTTCCCCGCGTCACCCAATTAAGGACAGCGCGGTTCTCCAGAAGGTGAGAAATTGACTACACCAGTTCATACCCCTTAGGGCACGACCGATGTGTCAATCCCGAAATTCAACTACGAGCTTTTTAACTGCAACAACTTTAATATACGCTATTGGAGCTGGAATTACCGCGGCTGCTGGCACCAGACTTGCCCTCCAA
+
DDDDAIHEHIIIIIIIIIGIIH@GHHHHIIIHHIIIIIHIHIHCHHIHIHHHIHIHHHI@HIHIIGIIHIIEHIIIIGIHICFHEHIIGHICHIIIIEEHHEHHIHFHH?HHHHHIHHIHIIIHHIIIHFHHHHHHIIIHIIIIHHIHHIIGHIIHHHIIIIIHHIIIIHIHHHDHHIIHGIIGIIIIIHHIHFIHHIIHEHIIIIIIIIIIIIIHHHIHGHGHHEIHIIHIIIIIHHHHHIHIIIIHHHHHHCHHIIIIHHIHIIHIIHIIIIIIIIIIIIIIHIIIIGHH?GIIIIHHIIIIIIIIIIIHIIIIIIHHHIIIIIIIIIIHIIIIIIIIHHIIIIIDDDDD
@HISEQ:969:HM2KJBCX2:2:1102:7741:7253 2:N:0:ACTATGCA
CGTATAAATGCGCCCAACTATCCCTATTAATCATTACGGTGGTCCTAGAAACCAACAAAATAGAACCACAACGTCCTATTCTATTATTCCATGCTAATCTATTCAAGCAATAGCCCGCTTTAAACACTCTAATTTTTTCAAGGTAATGGTCCTGGCTCCCCAACACACCCAATAAAGGACATACTGGTTCACCAGAAGGAAGACCCGACAACAAGACAGTACTCGCCAAAGACGGACCGCCCGGCCAGGCCTAAAATTCAACTACGAGCTTTTTAACTGCAACAACTTTAATATACGCTATTGGAGCTGGAATTACCGCGGCTGCTGGCACCAGACTTGCCCTCCAA
+
<DDABGEFG?EHH=C0E@<CG1DCG@@EHII?EHGHHC<C1E<FCHHGHHHHEHHIHEHHHH<E1CGHF1CD<<<E@FH?@11<FFHHGHHI<DHHI?EGH@G6111@@F@DG1G?@@HGEHGHIGIHHHGC@<GCCFEHHECGHGGHEGHEHECG?HGEEHHEHH:0GGHHHHHF@FBCGHAGGD/F<CHEDHHCHHHGCCGC@F2HHI<GDG@FHGCC<CHHGCC@FGC@ACECHE??/DHHCEHFD1?EGCCHCHEECCCHED1HC<@F1C<<@G<1EF@F<C1<<11D<0<C@D1C<GEHCHCEIH@FC?F<<?/HG<HCCCFC1HHHD<<CC<0DD<00D@0
@HISEQ:969:HM2KJBCX2:2:1102:6085:7011 2:N:0:ACTATGCA
CGTATAAATGCGCCCAACTATCCCTATTAATCATTACGTCAATCCTAGAAACCAACAAAATAGGATCAACGTCCTATTTCATTATTCCATGCTAATGTATTCAAGCGCGAGCCTGCTTTAAACACTCTAATTTTTTCAAAGTAACAGTCCTGATTCCCCGCCACACCAAATTAATGACATGATGGTTCGTCAGAAGGTAGGAATCAGTAACACCAGTACGTACCGAAGGCACGACCAACGTACTAATCCCGAAATTCAACTACGAGCTTTTTAACTGCAACAACTTTAATATACGCTATTGGAGCTGGAATTACCGCGGCTGCGGCACCAGACTTGCCCTCCAA
+
DDDDDHIIIIIIIIIIIIHIIIIIIIIIIIIIIIIIIIIIIHIIIIIIIIIIIIIIHHIIIIIIIIIIIIIIIHIIHHHIHIIIIIIIIIIIIHIIIIIIIHHIIIIIIIIIIIIIIIIIIHIIIIIIIHIIIIHIIIIIIIIIIHHIIIIHHIIIIIIIIIIIIIIIIIIIIIIIIIIIIIIIIIIIIIIIIIIIIIIIIIIIIIIIIIIIIIIIIIIIIIIIIHIIIIIIIIIIHIIIIIHIIIIIIIIIIIIIIIHIHHIIIIIIIIIIIIIIIIIIIIIIIIIIIIIIHIIIIIIIIIIIIIIIIIIIIIIIIIIIIIIIIIIIIIIIIIIIIIIDDDDD
@HISEQ:969:HM2KJBCX2:2:1102:5758:7780 2:N:0:ACTATGCA
CGTATAAATGCGCCCAACTATCCCTATTAATCATTACGGTGATCCTAGAAACCAACAAAATAGAACCATGCCGTCCTATTCTATTATTCCATGCTAATGTATTCGAGCAAAAATGCCTGCTTTAAACACTCTAATTTTTTCAAGGTAAAGGTCCTGGATCCGCAAGACACCCAATTAAGGACATCAAGTTTCTCCAGAAGGTGAGAAATCAACAGCGACAGTTCATACCCCTTAAGGCATGACCATCACGTCAATCCCGAAATTCAACTACGAGCTTTTTAACTGCAACAACTTTAATATACGCTATTGGAGCTGGAATTACCGCGGCTGCTGGCACCAGACTTGCCCTCCAA
+
DDDDDIIIIIIIIIIIIIIIIIIIIIIIIIIIIIIIIIIIIIIIIIIIIIIIIIIIIIIIIIIHHIIIIIIIIIIIIIIIIIIIIIIIIHHIIIIIIIIIIHIIIIIHIIIHIIIIIIIIIHIIIIHIIIIIIIIIIIIIIIIIIIIIIIIIIIHIIIIIIIIIIIIIIGIHIIIIIIIIIIIIIIIIIIIIIIIIIIIIIIIIIIIIIIIIIIIIIIIIIIIIIIIIIIIIIIIIIIIIIIIIIIIIIIHGIIIIIIIIIIIIIIIIHFIIIIIIIIIIIIIIIIIIIIIIIIIIIIIIIIIIIIIIIIIIIIIIIIIIIIIIIIIIIIIIIIIIIIIIIIIIIIIIDDDDD
@HISEQ:969:HM2KJBCX2:2:1102:17304:7171 2:N:0:ACTATGCA
CGTATAAATGCGCCCAACTATCCCTATTAATCATTACGTCAATCCTAGAAACCAACAAAATAGAATTAAACGTCCTATTTCATTATTCCATGCTAATGTATTCAAGCGTAAGCCTGCTTTAAACACTCTAATTTTTTCAAAGTAACAGTCCTGATTCCCCATGACACCAAATTAATGACATCGTGATTCATCAGAAAGGAGAAACCAATAATACCAGTACGTACCAAAGGCACGACCAGCATATTGATCCCGAAATTCAACTACGAGCTTTTTAACTGCAACAACTTTAATATACGCTATTGGAGCTGGAATTACCGCGGCTGCTGGCACCAGACTTGCCCCCAA
+
DDDDDIGIHGCEHIIHIIIIHIHHIGHHIIIFIEFHCGHIHHHIIIHEEHEFFHHIIIIIHHHCE?GHIHHHFCGEHHHIHHIGHFHH?HHCCECGHHHHEGDDFEHEHHHHHHHEHHIFHHHHIHHIHHHHHIEGHHHFHHHHHHH@1DHGGHH?HFH?HHGCEEEHHF<DEFEHGHHHEHHFGHG@CHHHHHGHHHHFEEGHEHIIHIHEHHH?HHGEGFHIHHH@C@D@E7F1GEHHH@HFE;CE6AHHGF<CCHHGGCCHE@FHIHHIHHIIIIHHHHFFHEHFEHHEHEHHIHFHHHHEHFIHFHGIHHIHHIFHIGCD<@FCIHHHE@EIHF??@@@D@
@HISEQ:969:HM2KJBCX2:2:1102:4309:8186 2:N:0:ACTATGCA
CGTATAAATGCGCCCAACTATCCCTATTAATCATTACATCGATCCTAGAAACCAACAAAATAGAATCGGATGTCCTATTTCATTATTCCATGCTAATGTATTCAAGCGTGAGCCTGCTTTAAACACTCTAATTTTTTCAAGGTAACAGTCCTAATTCCCCGTGACACCAAATTAATGGCATTACGGTTCTTTAGAAGGTGAGAAATCAATAATATCAGTACATACCAACGGCATGACCGAAACATTGATCCCGAAATTCAACTACGAGCTTTTTAACTGCAACAACTTTAATATACGCTATTGGAGCTGGAATTACCGCGGCTGCTGGCACCAGACTTGCCCTCCAA
+
DDDDDIIIIIIHIIIIIIIIIIIIHIIIIIIHIIIIIIIIIIIIIIIIIIIIIIIIHIIIIIIIIIIIIIIIIIIII?GHIHIIIIIIIIIIIIIIIIIIIIIIIIIIIIIIIIIIIIIIIIIIHHIIIIIIHIIIIIIIIIIIIIIIIIIIIIIIIHIIIIIIIIIIIIIIIIHIIIIIIHIIIIIIIIIIIIIIIIIIIIIIIIIIIIIIIIIIIIIIIIIIIIIIIIIIIIIIIIIIIIIIIIIIIIIHIIIIIIIIIIIIIIIIIIIIIIIIIIIIHHIIIIIIIIIIIIIIIIIIIIIIIIIIIIIIIIIIIIIIIIIIIIIIIIIIIIIIIIIIIIDDDDD
@HISEQ:969:HM2KJBCX2:2:1102:4672:8017 2:N:0:ACTATGCA
CGTATAAATGCGCCCAACTATCCCTATTAATCATTACGTCAATCCTAGAAACCAACAAAATAGGATCAAACGTCCTATTTCATTATTCCATGCTAATGTATTCAAGCGTTAGCCTGCTTTAAACACTCTAATTTTTTCAAAGTAACAGTCCTGTTTCCCTGCAACACCAAATTAATGGCATTACAGTTCTTCAGAAAGGAGGAATCAGCGAGACCAGTACGTACCAATGGCACGACCAACCTGCTGACCCCGAAATTCAACTACGAGCTTTTTAACTGCAACAACTTTAATATACGCTATTGGAGCTGGAATTACCGCGGCTGCTGGCACCAGACTTGCCCTCCAA
+
DDDDDIIIIIIHHIIIIIIIGIGIIIIIIIIIIIIIIIIIIIIIIIGIIIIHIIIIIEHHHHHIHIIIHIIIIIIHIIIIIIIIIHIIHIIIIIIIIIIIIIIHHHIIIIIIIIIIIIIIHIIIIHIIHHIIIHHIIIIHIIIIIIIIIIHHHIIIIIIHHHIIIIIIIIIIIIIHHIIIIIIIIIHIIIIIIIIHIIIIIIIIHIHIIIIIIIIIIIIIIIIIHHIHIIIIIIHIIIIIIIIHHIIIIIIIIIIIIIIHIIIIIHIIIIIIIIIIIIIIHIIIIIIIIIIIIIIIIIIIIIIIIIIIIIIIIIIIIIIIIIIIIIIIIIIIIHIIIIIIIDDDDD
@HISEQ:969:HM2KJBCX2:2:1102:6018:8746 2:N:0:ACTATGCA
CGTATAAATGCGCCCAACTATCCCTATTAATCATTACAACGGTCCTAGAAACCAACAAATAGAACCATTGTCCTATTCCATTATTCCATGCTAATGTATCCAAGCGATTGCCTGCTTTGAACACTCTAATTTTTTCACAGTAAAAGTCCTGGTTCCCCGCCACGGCCGGTTAAGGCCATGACGCTTCGCCAGAAGGTAGGACCCGACCACAGACAGTACTCACCCGAAGGGCGGACCGTCCAGCCAGGCCTGAAATTCAACTACGAGCTTTTTAACTGCAACAACTTTAATATACGCTATTGGAGCTGGAATTACCGCGGCTGCTGGCACCAGACTTGCCCTCCAA
+
DDDDDIIIHIIHIIIIIIHHHGIIIIIIGIIHIIIIIIIIIIIHHIHIIIIGIIIIGIHIIIIHIIIIHIIIHIIIIHIIIIIIIIIIIIIIIIIIIHHIHHHIHIIIIIIIIIIIIIIIIIHIIIIIIIIIIIIIIIIHIIHIIIHIIHHIIIIIIIIIHHIIIIIIIIIIIIIIIHIHHIIIIIIIIIIIIIIIHHIIIIIIIHHIIHIIHIIIIIIHIIIIIIIIIIIIIIHIII0IIHIIHIIIIIIIIIIIIIIIIIIIIIIIIIIIIIIIIIIIIIHHIIIIIHIHHEIIIIIIIIIIIIIIIIIIIIIIIIIIIIIIIIIIIIIIIIIIIIIIIDDDDD
@HISEQ:969:HM2KJBCX2:2:1102:8050:8552 2:N:0:ACTATGCA
CGTATAAATGCGCCCAACTATCCCTATTAATCATTACGGTGATCCTAGAAACCAACAAAATAGAACCATGCCGTCCTATTCTATTATTCCATGCTAATGTATTCGAGCAAAAATGCCTGCTTTAAACACTCTAATTTTTTCAAGGTAAAGGTCCTGGATCCGCAAGACACCCAATAAAGGACATCAAGTTTCTCCAGAAGGTGAGAAATCAACAGTAACAGTTCATACCCCTTAAGGCATGACCATCACGTCAATCCCGAAATTCAACTACGAGCTTTTTAACTGCAACAACTTTAATATACGCTATTGGAGCTGGAATTACCGCGGCTGCTGGCACCAGACTTGCCCTCCAA
+
DDDDDIHIHHHHIIHHHIIIIIIGHHIHHGHECEFGECEHHHHIIIIHGIIIHHFHHHHIIIIHHEHHE@HEHFHHIIHIHHGIIHHEFEHHIIIIIIHIIHHGHIHHHHGHIHEHGHEHHHFHHGHIHHGHHHHGHHHHEHHIEHHGHEHHHHHEHIIHIIIIHIIIIECHHHHHIGIIIHIIIIHHHHHHIHHHHHEEGHGHHEHHFHHHHIHCHHHIHFFIIHHHHFF;HGECCHEHFHFGIIHHEGHFIHIDDCIIIHEIIHHEEHHFFEIHHEHHF<EFIIHIHHGHHHIHFHEHIHIIIHIIIHHHHIHIIHHHHHCHHHHHHIIIHHHHIIHGHIHHFIHHDBD@B
@HISEQ:969:HM2KJBCX2:2:1102:2883:9335 2:N:0:ACTATGCA
CGTATAAATGCGCCCAACTATCCCTATTAATCATTACGGTGGTCCTAGAAACCAACAAAATAGAATCATCCGTCCTATTTTATTATTCCATGCTAATGTATTCAAGCAAAATGCCTGCTTTAAACACTCTAATTTTTTCAAAGTAAAGGTCCTGGTTCCCCGCGGCACCCAATTAAGGACATCGCGGTTCTCCAGAAGGTGAGAAATTGACTACACCAGTTCATACCCCTTAAGGCACGACCGATGTGTCAATCCCGAAATTCAACTACGAGCTTTTTAACTGCAACAACTTTAATATACGCTATTGGAGCTGGAATTACCGCGGCTGCTGGCACCAGACTTGCCCTCCAA
+
DDDDDIIIIIHIIIIIIHIIIIIIIIIIIIIIIHEHIHIHIIIHIIIGIIIIIHIIIIHHHHIHIIIIIHIIIIIIIIIHHHIIIGIIIIIIGIIIIGIGHIIIHIIIIIIIIHIIIHHHIIIIIIIIHIIIIIIIIIIIIHIIIIIIIHIIHIHHIIIIIIIIIIIIFIIHIIIIIIIIIIIIIIIIIIIIIIIGIIIIIIIIIIIIIIIIIIIIIIIIIIIIIIIIIIIIIIIIIIIIIIIIIIIIIHIHIIIIIIIIIIIIIIIIIIIIIIIIIIIIIIIIIIIIIIIIIIIIIIIIIIIIIIIIIIIIIIIIIIIIIIIIIIIIIIIIIIIIIIIIIIIIIIDDDDD
@HISEQ:969:HM2KJBCX2:2:1102:18078:7439 2:N:0:ACTATGCA
CGTATAAATGCGCCCAACTATCCCTATTAATCATTACGGTGGTCCTAGAAACCAACAAAATAGAACCACAACGTCCTATTCTATTATTCCATGCTAATCTATTCAAGCAATAGCCCGCTTTAAACACTCTAATTTTTTCAAGGTAATGGTCCTGGCTCCCCAACACACCCAATAAAGGACATACTGGTTCACCAGAAGGAAGACCCGACAGCAGACAGTACTCGCCAAAGACGGACCGCCCGGCCAGGCCTAAAATTCAACTACGAGCTTTTTAACTGCAACAACTTTAATATACGCTATTGGAGCTGGGATTACCGCGGCTGCTGGCACCAGACTTGCCCTCCAA
+
DDDDDIIIIIIHIIIIIIIIIIIIIIIIIIIIIIIIIIIIIIIIIIIIIIIIIGHIIIIIHHHHIIIIIIIIIHHIIHIIIIIIIIIIIIIIHIIIIIIIIHGIIIIIIIIIIIHHIIEHHIIIIIIIIIIIIIHIHIIIIIIIIIIIIIIHHIHHHIEHIHHHIIIIIIIIIIIIHIIIIHIIIIIHHIIIIIIIIIIHIIIIIIIIIIIIIIIIIIIHHEIIGIIIIIIIIIIIIIIIIIIIHIIIIIIIIIIIIIIIIHIIIIHIIIIIIIIIIIIIIIIHHIIIIIIIIIIIIIHHHIIIIHIIIIIIIIIIIIIIIIIIIIIIIIIIIIIIIIIIIDDDDD
@HISEQ:969:HM2KJBCX2:2:1102:8128:9175 2:N:0:ACTATGCA
CGTATAAATGCGCCCAACTATCCCTATTAATCATTACGTCAATCCTAGAAACCAACAAAATAGGATCGAACGTCCTATTTCATTATTCCATGCTAATGTATTCAAGCGTTAGCCTGCTTTAAACACTCTAATTTTTTCAAAGTAACAGTCCTGTTTCCCTGCAACACCAAATTAATGACAATACAGTTCTTCAAGAAGGAGGAATCAGTAAAGCCAGTACATACCATTGGCACGACCAACCTACTGACCCCGAAATTCAACTACGAGCTTTTTAACTGCAACAACTTTAATATACGCTATTGGAGCTGGAATTACCGCGGCTGCTGGCACCAGACTTGCCCTCCAA
+
DDDCDIIIIIIIIIIIIIIIHIIIIIIIIIIIIIIIIIIIIIIIIIIIIIIIIIIIHIIIIIIIIIIIIHIIIIIIIIIIIIIIIIIIIIIIIIIIIIIIIHIIIIIIIIIIIIIHIIIIIIIIIIIIIIIIIIIIIIIIIIIIIIIIIIHIIIIIIIIIIIIIIIIIIIIIIIIIIIIIIIIIIIIHIIIIIIIIIIIIGIIIIIIIIIGIIIIIIIIIIIIIIIIIIIIIIIIIHHFIHIHHHIIIIIIIIIHHIIIIIIIIIIIIIIIIIIIIHIIIIIIIIIIIIIIIIHIIIIIHHIIIIIIIIIIIIIIIIIIIIIIIIIIHIIIIIIIIIIIIIDDDDD
@HISEQ:969:HM2KJBCX2:2:1102:17782:8801 2:N:0:ACTATGCA
CGTATAAATGCGCCCAACTATCCCTATTAATCATTACGTCAATCCTAGAAACCAACAAAATAGGATCGAACGTCCTATTTCATTATTCCATGCTAATGTATTCAAGCGTTAGCTTGCTTTAAACACTCTAATTTTTTCAAAGTAACAGTCCAAATTCCCCGCAACACCAAATTAATGGCATTACGGATCATCAGGAAGGAGGAATCAGTGAGACCAGTACATACCAGAGGCATGACCAATCTACTAACCCCGAAATTCAACTACGAGCTTTTTAACTGCAACAACTTTAATATACGCTATTGGAGCTGGAATTACCGCGGCTGCTGGCACCAGACTTGCCCTCCAA
+
DDDDDIHIIIIHIIIHIIIIIIIIIIIIIIIIIIIIIIIIIIIIIIIIHHHIIIIIIIIGHIHIIIIHHIIIIIIIIGHIHIIIIIIHIIIHHIHIIIIIIIHIIIIIIIIIIIIIIIIIIIIIIIIIIIIIIIIIHHHIIHIIIIIIIIIIHIIIIIIHHHIIIIIIIIHHHHIHIIIIIIIHIIIIIIIIIIIIIIIHHHIHIIIIHHHHIIIIIIIIIIIIIIIIIIIIIIIIIIIIIIIHHIIIIIIIIIHHHIIIIIIIIIIIIHIIIIIIIIIIIIIIIIHHIIIIIIIIIIIIIIIIIIIHIIIIIIIIIIIIIIIIIIIIIIIIIIIIIIIIIDDDDD
@HISEQ:969:HM2KJBCX2:2:1102:9053:9710 2:N:0:ACTATGCA
CGTATAAATGCGCCCAACTATCCCTATTAATCATTACGGTGATTCAGAAACCAACAAAACAGGACCACCGTCCTATTCTATTATTCCATGCTAATGTATTCAGACGTAAGCCTGCTTTGAACACTCTAATTTTTTCAAGGTAAAGGTCCTGGTTTCCCACCACGCCAAATTAATAACATGATGGTTCCCCAGAAGGTAGAAATTCTACACACCAGTACAGACTTGGTAGCCCGACCGACGGTAGAACCCCGAAATTCAACTACGAGCTTTTTAACTGCAACAACTTTAATATACGCTATTGGAGCTGGAATTACCGCGGCTGCTGGCACCAGACTTGCCCTCCAA
+
DDDDDIHIIIIIIIIIIHIHIIIIIIIIIHIIIIIIIIIIIIIIHIIIIIIIIIIIIIIIIIIIIIIIIIIIIIIIIIIIIIIIIIIIIIIIIIIIIIIIIHHIIIIIIIIIIIIIIIIIIIIIIIIIIIIIIIIIIIIIIIIIIIIIIIIHIIIIIIIIIHIHHIIIIIIIIIIIIHIIIIIIIIIIIIIIIIIIIIIIIIIIIIIIIIIIIIIIIIIIIIIHIHIIIIIIIIIIHIIIIIHHIIIIIIIIIIIIIIIIIIIIIIIIIIIIIIIIIIIIIIHIIIIIIIIIIIIIIIIIIIIIIIIIIIIIIIIIIIIIIIIIIIIIIIIIIIIIIIIIDDDDD
@HISEQ:969:HM2KJBCX2:2:1102:19228:10099 2:N:0:ACTATGCA
CGTATAAATGCGCCCAACTATCCCTATTAATCATTACGGTGATCCTAGAAACCAACGAAATAGAACCAAGCCGTCCTATTTCATTATTCCATGCTAATATATTCAGACGTTAGCCTGCTTTAAACACTCTAATTTTTTCAAAGTAATAGTCCTGATTTCCAATCACACCAAATAAATGGCATGAAAGTTCCTCAGAAGGTAGAGATTTATCTCACCAGTACAGACAATTAAGCCTGACCAATGGGTAAACCCCGAAGTTCAACTACGAGCTTTTTAACTGCAACAACTTTAATATACGCTATTGGAGCTGGAATTACCGCGGCTGCTGGCACCAGACTTGCCCTCCAA
+
DDDDDIHHIIIGIIIHEHIIIIIIIIIHIIEEHIIIIG@GGFHHIIIIGHIIHIIIIIIHIGHHHCGHICCEHIDCHEEEHHHGIGHHIIHHHEHHHIIIIIHHIIIIIHIIHEIIHHHHIIIHHHHFHHHIHCHHHHEEHIIIIIHIHEIHHHHHIIIIIIIIIHIHIIIIIHFIIIIIHIIHHIHHHIHHIIHHIIIHIHHHIIIHIIHEGHIIIIIIIHIIIIIIIIIIHIIIIIHIIIEH;GGIIIHHIIHIIIHIIIIIIIIIIIIIIIIIIHHIIIIIIIIHIHIIIIHIIIIIIIIIIIIIIIIIIGIIIHIIHIIIIHIIIIIIIIIIIIIIIHHADDDD
@HISEQ:969:HM2KJBCX2:2:1102:13739:9635 2:N:0:ACTATGCA
CGTATAAATGCGCCCAACTATCCCTATTAATCATTACGTCAATCCTAGAAACCAACAAAATAGGATCAAACGTCCTATTTCATTATTCCATGCTAATGTATTCAAGCGTTAGCCTGCTTTAAACACTCTAATTTTTTCAAAGTAACAGTCCTGTTTCCCTGCAACACCAAGTAAATGACATCACAGTTCTTCAAGAAGGAGGAATCAGTAAGGCCAGTACACACCAATGGCACGACCAACCTACTGACCCCGAAATTCAACTACGAGCTTTTTAACTGCAACAACTTTAATATACGCTATTGGAGCTGGAATTACCGCGGCTGCTGGCACCAGACTTGCCCTCCAA
+
DDDCDHIIIIIIIGIIIIIIIIIIIIIIIIIIIIIIIIIIIIIHIIIIIIIGIIIHIIIIIIGIHHIIHIIHHHIIIHIIIIIIIIIGIIIIIIIIIIIIIHHHIIIIIGIHFHIIIIHIIIIIIIIIIIIHIIIIIIIIIIIIIIIIIHIIIIIIIIIIIHIIIIIIIIIIIIIHHHIIIIIIIIIIIIIIIIIIIIIIHIIIIIIIIIIIIIIIIIIIIIIIIIIIIIIIIGIIIIIIIIHHHIIIIIIIIIIIIIIHIIIIIIIIIIIIIIIGIIIIIIIIIIIHIIIIHIIIIIIIIIIIIIIIIIIIIIHIIIIIIIIIIIIIIIIIIIIHIIHIIDDDDD
@HISEQ:969:HM2KJBCX2:2:1102:4691:10570 2:N:0:ACTATGCA
CGTATAAATGCGCCCAACTATCCCTATTAATCATTACGGTGGTCCTAGAAACCAACAAAATAGAATCATCCGTCCTATTTTATTATTCCATGCTAATGTATTCAAGCAAAATGCCTGCTTTAAACACTCTAATTTTTTCAAAGTAAAGGTCCTGGTTCCCCGCGGCACCCAATTAAGGACATCGCGGTTCTCCAGAAGGTGAGAAATTGACTACACCAGTTCATACCCCTTAAGGCACGACCGATGTGTCAATCCCGAAATTCAACTACGAGCTTTTTAACTGCAACAACTTTAATATACGCTATTGGAGCTGGAATTACCGCGGCTGCTGGCACCAGACTTGCCCTCCAA
+
DDDDDIIIIIIIIIIIIIIIIIIIIIIIIIIIIIIIIIIIIIIIIIIIIIIIIIIIIIIIIIHIIIIIIIIIIIIIIIIIIIIIIIIIIIIIIIIIIIIIIIIIIIIIIIHIIIIIIHIIIIIIIIIIIIIHIIIHIIIIIIIIIIIIHHHIIIIIIIIIIIIIIIIIIIIIIIIIIIIIIIIIIIIIIIHIIIIIIIIIIIIIIIIIIIIIIIIIIIIIIIIIHHIIIIIIIIIIIIIIIIIIIIIIIIIHIIIIIIIIIIIIIIIIIIIIIIIIIIIIIIIIIIIIIIIIIIIIIIIIIIIIIIIIIIIIIIIIIIIIIIIIIIIIIIIIIIIIIIIIIIIIIIDDDDD
@HISEQ:969:HM2KJBCX2:2:1102:12182:10884 2:N:0:ACTATGCA
CGTATAAATGCGCCCAACTATCCCTATTAATCATTACGGCTCTCCTAGAAACCAACAAAATAGGAGCGCCGTCCTATTCCATTATTCCATGCTAATGTATTCGAGCAAAGGCCTGCTTTGAACACTCTAATTTTTTCAAAGTAAAAGTCCTGCTTCCCAAACCACGCCCAATAAAGGGCATGGCGTTCCGCAGAAGGAAAGGCCCGGCGCAACCAGTGCACGCGGTGAGGCGGACCGGCCCGCCAGGCCCAAGGTTCAACTACGAGCTTTTTAACTGCAACAACTTTAATATACGCTATTGGAGCTGGAATTACCGCGGCTGCTGGCACCAGACTTGCCCTCCAA
+
DDDDDIIIIIIHIIIIIIIIIIIHIIIIIIIIIIIIIIIIIIIIIIIIIIIIHIIIIIIIIIHHIIIIIIIIIIIIIIIFHHIHIIIIIIGIIIIIIIIIIIIIIHIIIIIIIIIIIIIIIIIIIIIIIIIIIHIIIIHIIIIIIIIHIIIIIIIIIIIIHIIHIIHGIIIHIIHIIIIIIIIIIIIIIIIIIIIIIIIIIIIIIIIIIIIIIIIIIIIIIIIIIIIIIIIIIIIIIIIIIIIHIIIIIIIIIIIIIIIIIIIIIIIIIIIIIIIIIIIIIIIIIIIIIIIIIIIIIIIIIIIIIIIIIIIIIIIIIIIIIIIIIIIIIIIIIIIIIIIIDDDDD
@HISEQ:969:HM2KJBCX2:2:1102:13436:10853 2:N:0:ACTATGCA
CGTATAAATGCGCCCAACTATCCCTATTAATCATTACGGTGATCCTAGAAACCAACAAAATAGAATCATGCCGTCCTATTTTATTATTCCATGCTAATGTATTCAAGCAAAATGCCTGCTTTAAACACTCTAATTTTTTCAAAGTAAAGGTCCTGGTTCCCCGCGACACCCAATTAAGGGCATCGTGGTTCTCCAGAAGGTGAGAAATTGACTACACCAGTTCATACCCCTTAAGGCACGACCGATGTGTCAATCCCGAAATTCAACTACGAGCTTTTTAACTGCAACAACTTTAATATACGCTATTGGAGCTGGAATTACCGCGGCTGCTGGCACCAGACTTGCCCTCCAA
+
DDDDDIFHHHEHHIIIIIIIIHIGIHHIIHIIIIIIIIGHHHHIIIGHHIEECHHHIEH@F1DCHHIHIIHIH<EHH@EEHH?HHCHGHHIIHIIHIHIIHFGIIHIIIHHIIIIHHHIIIHIHHHFHHHHHHHHIIHIHIHHHHIHHHEGIIHIIIIHHIHHGEHHHHHIHEFHEIHIIIHHIHHHIHHHHFHIIHHHIGIIIHHEIIIHIHIIIHHHIIHGGHGEHEFEHHGH=IIHHEEIIIIIIHHFGFCCGIIIHIHH?HIIHIHIIHIIIIHEHHHHIIIIIHEGCCEGIHHHHHGHGHIIHHHIHFIIIIIIIHDGIIIIHGE@@@CHIIIIHEEHHHHF?ADDD
@HISEQ:969:HM2KJBCX2:2:1102:11828:11036 2:N:0:ACTATGCA
CGTATAAATGCGCCCAACTATCCCTATTAATCATTACGTCAATCCTAGAAACCAACAAAATAGGATCGAACGTCCTATTTCATTATTCCATGCTAATGTATTCAAGCGTTAGCTTGCTTTAAACACTCTAATTTTTTCAAAGTAACAGTCCAAATTCCCCGCAACACCAAATTAATGGCATTACGGCTCATCAGGAAGGAGGAATCAGTGAGACCAGTACATACCAGAGGCATGACCAACCTACTAACCCCGAAATTCAACTACGAGCTTTTTAACTGCAACAACTTTAATATACGCTATTGGAGCTGGAATTACCGCGGCTGCTGGCACCAGACTTGCCCTCCAA
+
DDDDDIIIIIIIHIHHIIIIIIIIIIIIIIIIIIHIIIIIIIIIIIIIIIIIIIIIIIIIIIHIIIIIIIIIHIIIIHIHIIIIIIIIIIGHIIIIIIIIHHHHIHIIHHIHHIIIIIIIIIIIIIIIIIHIIIIIIIHIIHHHHHIIIHIIIIIIIIIIIIIIIIIHIHHIIIIIIIIIIIIIIIIHIIIIIIIIIIIIIIIIIIIIIIIIIIHIIIIIIIIIIIIIIIIIIIIIIIIIIIHHEHCIIIIHIIHIIIIIIIHIIHIIIIIIIIIIIIIIIIIIIIIIIHIIIIIIIIIIHIIIIHIIIIIIIIIIIIIIIIIIIIIIIIIIIIIIIIIIIDDDDD
@HISEQ:969:HM2KJBCX2:2:1102:14801:11109 2:N:0:ACTATGCA
CGTATAAATGCGCCCAACTATCCCTATTAATCATTACGGTGGTCCTAGACCAACAAAATAGAACCAACGTCCTATTCTATTATTCCATGCTAATCTATTCAAGCAAAAGCCCGCTTTAAACACTCTAATTTTTTCAAGGTAATGGTCCTGGTTCCCCGACACACCCAATAAAGGGCATACCGGCTCACCAGAAGGATAGACCCGACAACAGACAGTACTCGCCAGAGACGGACCGCCCGGTCAGGCCTAAAATTCAACTACGAGCTTTTTAACTGCAACAACTTTAATATACGCTATTGGAGCTGGAATTACCGCGGCTGCTGGCACCAGACTTGCCCTCCAA
+
DDDDDIIIIIIIIIIIIIIIIIHHHIIIIGIHIHIHIIHIIGIIIHIGIIIIIIIIIHHICHHHHIIIIHIHHIIIIIIIIIIIIIIIIIIIIHIIIIIEHHHHHIHHIIIHIIHIIIIIGIIIIIHEHIIHIHGHIIIHIHHHHIIIIEHHHGHFIIIIIIIIIIIIIHIIIIIIIIHIIIIIIIHIIIIIIIHHHIIIHIIHHFHHIHHIIIIIIIIIIIIIIIIIIIIIIIIIIIHIHHIIIIGIHIIIHGIIIIIIIIIIIHIGIIIIIIIIIIIIHHG?IHIIIIIIIIGGDDIHIIIIIIIIIIIIIIIIHIIIIIIIIIIIIIIIIIIIIIDDDDD
@HISEQ:969:HM2KJBCX2:2:1102:20787:11374 2:N:0:ACTATGCA
CGTATAAATGCGCCCAACTATCCCTTTAATCATTACGGTGATCCTAGAAACCAACAAAATAGAATCATGCCGTCCTATTTTATTATTCCATGCTAATGTATTCAAGCAAAATGCCTGCTTTAAACACTCTAATTTTTTCAAAGTAAAGGTCCTGGTTCCCCGCGACACCCAATTAAGGGCATCGCGGTTCTCCAGAAGGTGAGAAATTGACTACACCAGTTCATACCCCCTAAGGCACGACCGATGTGTCAATCCCGAAATTCAACTACGAGCTTTTTAACTGCAACAACTTTAATATACGCTATTGGAGCTGGAATTACCGCGGCTGCTGGCACCAGACTTGCCCTCCAA
+
DDDDDIIIIIIIIIIIIIIIIIIIIIIIIIIHHIIIIGHIIIHIIIIIIIIIIIIIIIIIIIIIIIHIIIHIHIIIIIIIHHIIIHIEHHHIIIIIIHIIIIHIIHHIIIIIHIIIIIIHHHHIIIIIIIIIIIIIIIIHHHHHHHIIIHHIIIHIGIIHIHHHIIIIIIIIIIIIIHIIIIIIIIIIHIIIIIIIIIIIIIIIIIIIIIIIIIIIIIIIIIHIHIIIIIIIIIIIIIIIIIIIIIIIHGIIIIIIIIIIIIIIIIIIIIIIIIIIIIIIIIIIIIIIIIIIIIIIIIIIIIIIIIIIIIIIIIIIIIIIIIIIIIIIIIIIIIIIIIIIIIIIIIDDDDD
@HISEQ:969:HM2KJBCX2:2:1102:16534:11406 2:N:0:ACTATGCA
CGTATAAATGCGCCCAACTATCCCTATTAATCATTACGTCAATCCTAGAAACCAACAAAATAGGATCGAACGTCCTATTTCATTATTCCATGCTAATGTATTCAAGCGTTAGCCTGCTTTAAACACTCTAATTTTTTCAAAGTAACAGTCCTGTTTCCCTGCAACACCAAATTAATGGCATTACAGTTCTTCAGAAAGGAGGAATCAGCGAAGCCAGTGCATACCAGTGGCACGACCAACCTGCTGACCCCGAAATTCAACTACGAGCTTTTTAACTGCAACAACTTTAATATACGCTATTGGAGCTGGAATTACCGCGGCTGCTGGCACCAGACTTGCCCTCCAA
+
DDDDDIIIIIIIIIIIIHHIIIHIIHIIIIHHIIIIIHIIIIIIIIIIIIIIHIIIIIIIIIGHHIIIIIIGIIIIIHIIIIIHIIHHHHFHIIIIIIIHIIHIIIIIIIIIIIIIIHIIIHHIHIIIHIIIIIHHIIIIIIIIIIIIHHIIIIIIIIIIIIIIIIIIIHIHHIIIIIIIHIIIIIIIGIIIIIIIIIIIIIIIIIIIIIIIIIIIIIIIIIIIIIIIIIHIIIIIIIIIIIIHHHIIIIIIIIIIIIIIIIIIIIIIIIIIIIIIHIIIIIIIIGIIIIIIIIIIIIIIIIIIIIIIIIIIIIIIIIIIIIIIIIIIIIIIIIIIIIIIIDDDDD
@HISEQ:969:HM2KJBCX2:2:1102:11324:12611 2:N:0:ACTATGCA
CGTATAAATGCGCCCAACTATCCCTATTAATCATTACGTGATCCTAAAACCAACAAAATAGAACCATCGTCCTATTTTATTATTCCATGCTAATGTATTCAAGCAAAAATGCCCGCTTTAAACACTCTAATTTTTTCAAAGTAAAGGTCCTGATTCATCGAAACACCCAAGAGCATCCCGAATCACCAGAAGGTGAGAAATTGGCTACACACCGTTTCATGCCCCTAAAGGCACAATCGATATATCCCAATTCCGAAATTCAACTACGAGCTTTTTAACCGCAACAACACTAATATACGCTATTGGAGCTGGAATTACCGCGGCTGCTAATACCAGACTTGCCCTCCAA
+
DDDDDIHIIIIIIIIIGHIIIIIIIIIIIIIIIIIIIIIIIIIIIIIHIIIIIIIIIHIIHIIIIIIIIHIIIIIIIHHIIIIIIGIIGGIIIIIIIIIIIIIIIIIIIIIIHIIIIIHHIIIIHIIIIIIIHIIIIIIIIHIIIIIIIIIIIIIIIIIIIIIIIHIIIIIHHIIHIIIIIIIIIIIIIIIIIIIIIIIIIHIIIIIHIIHIIIIIIIIIIIIIIIIIIIIIIIIIIIIIIIIIIIHHIIIIIIIIIIIIIIHIIIIIIIIIIIIIIIIIIIIIIIIHIIIIIIIIHIIIIIIIIIIIIIIIIIIIIIIIIIIIIIIIIIIIIIIIIIIIIIIIDDDDD
@HISEQ:969:HM2KJBCX2:2:1102:19750:12985 2:N:0:ACTATGCA
CGTATAAATGCGCCCAACTATCCCTATTAATCATTACGGTGATCCTAGAAACCAACAAAATAGAACCATGCCGTCCTATTTTATTATTCCATGCTAATGTATTCAGGCATAGGCCTGCTTTGAGCACTCTAATTTTTTCAAGGTAATGGTTCTGCTTCCCCGGCACATCAAATTAATGGCAAACCGGTTATTCAGAAGGTAGGAATCCATCACACCAGTGCGGACCGTGAGGCCCGACCGACGGATAGATCCCGAAATTCAACTACGAGCTTTTTAACTGCAACAACTTTAATATACGCTATTGGAGCTGGAATTACCGCGGCTGCTGGCACCAGACTTGCCCTCCAA
+
DDDDDFEHIHCHH=HHHIIIIIIIIIIIIIGHIHIIHGIHHHIEHIIGIIIIIHHIIIIGHHHIIHIIHIHIIHD<E@FED@GGHIGHIHHIIIHGHEHHIHEFGHHHIIIIHHIIIHGFHHIIHHIIHHHIIIIIIHHCIIIIHIIIHHHHGGHIHIIIHEEGIIHIIIHHHIIIIIIIIIIIIIIIHIHGIHGIIIHHHHFIIHHFH?IIHIIIIHHIHDIIIIHIHHHGIIIHHHDIHH?HHFCHHHHCFIIHIHIIIIHHDIIIGIIIIIHHGGHIIIIIHIHHCHHGEIHGIIIIIHCGEHHHHIIIIIIIIIHHHIHIIIIIHIHHHIGHIHHIHHEDDDDD
@HISEQ:969:HM2KJBCX2:2:1102:12110:13117 2:N:0:ACTATGCA
CGTATAAATGCGCCCAACTATCCCTATTAATCATTACGGTGGTCCTAGACCAACAAAATAGAACCAACGTCCTATTCTATTATTCCATGCTAATCTATTCAAGCAAAAGCCCGCTTTAAACACTCTAATTTTTTCAAGGTAATGGTCCTGGTTCCCCGGCACACCCAGTTAAGGACATACCGGCTCACCAGAAGGATAGACCCGACAACAGACAGTACTCGCCAGAGACGGACCGCCCGGTCAGGCCTAAAATTCAACTACGAGCTTTTTAACTGCAACAACTTTAATATACGCTATTGGAGCTGGAATTACCGCGGCTGCTGGCACCAGACTTGCCCTCCAA
+
DDDDDIHHHGHEHIIHIIGC?GGHCHHHHIHIHIIIIHEHIHIIIIIFHHHHIHHEHHHHECGHGHIHHHHHEHHIIHIIIIHCHHHEGHHIIHIIIIIIIFGHHHHHGIIIHCHIIHFCF?HHIIIHIIIFHHHEGHHIHHHIIHFHHHHHHIHDIIIGHHIGHIIHHHHHHHIHGHHHGHIHHGFGHHIHIIIIHIHHIHIHIIIIHFF@IHHHHCIIIIIIIIHHHHHHGIHHCIHH@HIHGEHIIIIIHIIIHHIIHHHHHHIIIIIHIIHHHIIHIHFIIIHIIHGHHHGCFFGIIIIIIIHIIIIIHHHIIIIIIIIIIIIIIHGHHEIIIH@A@D@
@HISEQ:969:HM2KJBCX2:2:1102:18698:14594 2:N:0:ACTATGCA
CGTATAAATGCGCCCAACTATCCCTATTAATCATTACGGTGGTCCTAGAAACCAACAAAATAGAACCACAACGTCCTATTCTATTATTCCATGCTAATCTATTCAAGCAAATGCCTGCTTTAAACACTCTAATTTTTTCAAGGTAATGGTCCTGGCTCCCCGGCACACCCAATAAAGGACATACTGGTTCACCAGAAGGTGGACCCGACACAGGACAGTACTCGCCAAAGACGGACCGCCCGGCCAGGCCTAAAATTCAACTACGAGCTTTTTAACTGCAACAACTTTAATATACGCTATTGGAGCTGGAATTACCGCGGCTGCTGGCACCAGACTTGCCCTCCA
+
DDDDDIIIIHIHHIHHIIIIHIGHIIIIIIIIIIIIIIIIIIIIHIIHIIIIIIHIIIIHHHHIIIIIHIIIIHHIHHIIIIIIHIIIIIIIHHIIHIIIIIHIIIIIIIIIIIIIIIIHHHIIHHIIIIIHIIIHHIHIIIIIIIIHHHHIHIIIHIIIIIHIIHIIHIIIIIIIIIIIIIIIIIIIHIIHHIIIIIIIIIIHIIIIIIIIIIIIIIIIIIIIIIIIHIIIIIIIIIIIIIHGIIIIHHIIIIIIIHIIIIHHIIIIIIIIIHIIIIIIIIIIIIHIIIIIIIIIHFGDDIIIIIIIIIIIHIIIHIIGIIIIIIIIIIIIIIIIIIIIDDDDD
@HISEQ:969:HM2KJBCX2:2:1102:19593:15742 2:N:0:ACTATGCA
CGTATAAATGCGCCCAATATCCCTATTAATCATTACGGCGGTCCTAGAAACCAACAAAATAGAACCGCACGTCCTATTCTATTATTCCATGCTGTAATATTCGAGCAAAGGCCTGCTTTGAACACTCTAATTTTTTCAAAGTAAAAGTCCTGGTCCCCAACACACCCAGTGAAGGGCATGCGGTTCTCCAGAAGAAAAGGCCCGGCCGGACAAGTGCACGCGGTGAGGCGGACCTGCCAGCCAGGCCAAAGGTTCAACTACGAGCTTTTTAACTGCAACAACTTTAATATACGCTATTGGAGCTGGAATTACCGCGGCTGCTGGCACCAGACTTGCCCTCCAA
+
CDDDDIIIIIIIIHIIIHHIIIIIIIHIIIHHIIIIIDHIHHDHHIIIIIIGHHIGHHHGHIHIIIHHHDHH?CG@HHHHIIIHHIFHFHHHHIIIHIHGIIIIIIIHIIIIIHIIIIIHIIIIIIHHHHIIHGEHHIIIIIHIIIIHIIIHIIIIIGIIHEHHIIIIIIIIHHIIIIIIIHIII=HIIIIIIIHHHHHIHIIIIIIHIIIIIIIIIIIIIIIIIIIHIIIIIIIIIIIHEEIIIHHIIHIIIIIIIIHIIIIHIIIIIIIIIIIIIIIIIHHHIIIIIIIIIIIIIIIIIIIIIIIIIIHF<IHIIIIIIIIIIIIIIIIIIIIIIIDDDDD
@HISEQ:969:HM2KJBCX2:2:1102:4829:15732 2:N:0:ACTATGCA
CGTATAAATGCGCCCAACTATCCCTATTAATCATTACGTCAATCCTAGAAACCAACAAAATAGGATCGAACGTCCTATTTCATTATTCCATGCTAATGTATTCAAGCGTTAGCTTGCTTTAAACACTCTAATTTTTTCAAAGTAACAGTCCAAATTCCCCGCAACACCAAATTAATGGCATTACGGATCATCAGGAAGGAGGAATCAGTGAGACCAGTACATACCAGAGGCATGACCAACCTACTAACCCCGAAATTCAACTACGAGCTTTTTAACTGCAACAACTTTAATATACGCTATTGGAGCTGGAATTACCGCGGCTGCTGGCACCAGACTTGCCCTCCAA
+
DDDDDIIIHEHHFICGHHIIHIIGIIIIIIIIIIIIIIIIIIIIIIIIIIIIIIIIHIIIIIHIIIIIIIIHEHHIHIIIIIIIHHIEHHIHIIIIIIIIIIIHHIIIIIHHIGHIIHHHIHHHHIIIIHHIHHHHHIIIHIIIIIIHHIIIHFHHIIIIIIIIIIHGIHIIIIIIIIIIIIIIIIIIIHHIIHHHHGIIHHIIIHIIIIIIIHHIIIIIIIIIIIIIIIIIIIIIIGIIIIIHHHHIIIIIIIIIIIIHIIHIIIIIIIIIIIIIIIIIIIIIIGIIIIIIIIIIIIIIIIIIIIIIIIIIIIIIIIIIIIIIHIIIIIIIIIIIIIIIHDDDDD
@HISEQ:969:HM2KJBCX2:2:1102:19610:15983 2:N:0:ACTATGCA
CGTATAAATGCGCCCAACTATCCCTATTAATCATTACGGTGATCCTAGAAACCAACAAAATAGAATCGGATGTCCTATTTCATTATTCCATGCTAATGTATTCAAGCGTGAGCCTGCTTTAAACACTCTAATTTTTTCAAGGTAACAGTCCTAATTCCCCGTGACACCAAATTAATGGCATTACGGTTCTTTAGAAGGTGAGAAATCAATAATATCAGTACATACCAACGGCATGACCGAAACATTGATCCCGAAATTCAACTACGAGCTTTTTAACTGCAACAACTTTAATATACGCTATTGGAGCTGGAATTACCGCGGCTGCTGGCACCAGACTTGCCCTCCAA
+
DDDDDIHIHCHHHIIHIIIGHIIIIIIIIIHIIIIIIIIIHIIIHIIHIIIIIHIIIIIHHIIIIIHHIC0CCH@CGHIIHHHIIIHIEFHHIHIIIFHHIIIHHHIHIIHIIHHIIIIHIIIIHHHIIHIHHHIHIHIIGHIIIIIIHHIIHHIHHHGHHIHIIIIIIIIIIHHHIIIIIHHHHHHIIIHHIIIIHIIIIHIIHHIHHHIIHIHHHHIIIIIIIHIIIHIIHIIIIHHEIIHHHGIIIIIIIIIIGIIIHHGIIIIIIIIIHIIIIIIIIIIIHHIIIIIIIGIIHHHHHIHGIIIIIIIIIIIIIIIIIIIIIIIIIIIIIIIHHIIHGHDDDDD
@HISEQ:969:HM2KJBCX2:2:1102:18477:15122 2:N:0:ACTATGCA
CGTATAAATGCGCCCAACTATCCCTATTAATCATTACGGCGGTCCTAGAAACCAACAAAATAGGACCACACGTCCTATTCTATTATTCCATGCTAACGTATTCGAGCAAAGGCCTGCTTTGAACACTCTAATTTTTTCAAAGTAAAAGTCCTGGTCCCCAACACACCCAGTGAAGGGCATGCGGTTCTCCAGAAGAGAAGGCCCGGCCGGACAAGTGCACGCGGTGAGGCGGACCTGCCAGCCAGGCCAAAGGTTCAACTACGAGCTTTTTAACTGCAACAACTTTAATATACGCTATTGGAGCTGGAATTACCGCGGCTGCTGGCACCAGACTTGCCCTCCAA
+
DCDBDIGEEHIHHCCHHIHHIIGHHIHIIIGHIHIIHHCD<DH<HEHFHHIGIIHIEHIEHHGFHHHIEH@C<1EEHHIIHHIIHEHGHHIIECGHHIIIIHGEEHHHIHHHHGHHHHHHHGHIHIIIIHHHHHIHHHIHIIIIIIIIHIHHGDFIIIIIIHHIIIHIHHFHHFHCIIIIHHIIHHHHHHFHFIIIIIIHHHEIIIIHHIHHIIIHHHHHHIIIIHIHIIHHIHIIH<GIHHEIIIHHIIHHGIIHIIIIIIIHGIIIIIHIIIIHIHIIHHHHHHHHHHIHIIIHIHIIHIHIHIHHIIIIIIGIIIIIHIIIHIIIIIHIIIIIIIHBDDDD
@HISEQ:969:HM2KJBCX2:2:1102:18729:16800 2:N:0:ACTATGCA
CGTATAAATGCGCCCAACTATCCCTATTAATCATTACGGTGATCCTAGAAACCAACAAAATAGAATCAAACGCCCTATTTCATTATTCCATGCTAATGTATTCAAGCGTAAGCCTGCTTTAAACACTCTAATTTTTTCAAAGTAACAGTCCTGATTCCCCACGACACCAAATTAATGACATCGCGGTTCTTCAGAAGGTAGGAACCAATAATGCCAGTGCGTACCGAAGCACGACCAACAATTTGATCCCGAAATTCAACTACGAGCTTTTTAACTGCAACAACTTTAATATACGCTATTGGAGCTGGAATTACCGCGGCTGCTGGCACCAGACTTGCCCTCCAA
+
DCDCDIIGIIIIIIIIIIIIIIIIIIIIIIIIIIIIIIHIIIIIIIIIIIIIHEHIIIIIIIIIIIIIIIIIIHIIIIIIIIIIIIIIIIIIHIIIIIIHHGIIIHIIIIIIIIIHIIIIIIIIIIIIHIIIIIIHIIIIIIIIIIIIHHIIIIIIIIIIIIIIIIHIIIHHIIIIIIIIIIIIIIIIHIIIIIIIHHHHIIIIIIIIIIHIIIHIIIIIIHHHIIIIIIIIIIIIIIIIIIHGIIIIIIIIIIIIIIIIIIIIIIIIIIIIIIIIIIIIIIIIIIIIIIIHHIIIIIIIIIIIIIIIIIIIIIIIIIIIIIIIIIIIIIIIIIIIIIIIDDDDD
@HISEQ:969:HM2KJBCX2:2:1102:20956:16979 2:N:0:ACTATGCA
CGTATAAATGCGCCCAACTATCCCTATTAATCATTACGTCAATCCTAGAAACCAACAAAATAGGATCGAACGTCCTATTTCATTATTCCATGCTAATGTATTCAAGCGTTAGCTTGCTTTAAACACTCTAATTTTTTCAAAGTAACAGTCCAAATTCCCCAAAACACCAAATTAATGGCATTAAGGTTCATCAGGAAGGAGGAATCAGTGAGACCAGTACATACCAGAGGCATGACCAACCTACTAACTCCGAAATTCAACTACGAGCTTTTTAACTGCAACAACTTTAATATACGCTATTGGAGCTGGAATTACCGCGGCTGCTGGCACCAGACTTGCCCTCCAA
+
DDDDBHIIIGIIIHIIIIHIEHHIIIIGHIHIIHHHHHHIHIIIIEHHHGHHGHHIIIIIIIHIIGHIIIIIHIIHHHHGIIIIHIIIGIHIHEHIHHIIIIIHIIIHHHIHHHIIIHIEHIIIHIHHHHIIIIIIIHIIIIIIIIIHHIHIIIHCGIIIHHHHHHIIIIIIIHIIIHCFEIHIIIIIIIHHIIIIIIIIIIIIIIIIHIIHIIIIIIIII<IIIIIIIIIHIIHHIIHIHHFGDHHIIIIIIIIIIIIIIIIIIHHIIIIIIIHIIIIIIIHIIIIIIIIIIIIIHIIIHIIIIIIIIIIIIIIIIIIIIIIIIIIIIIIIIIIIIIIIIDDDDD
@HISEQ:969:HM2KJBCX2:2:1102:17635:17080 2:N:0:ACTATGCA
CGTATAAATGCGCCCAACTATCCCTATTAATCATTACGGTGGTCCTAGACCAACAAAATAGAACCAACGTCCTATTCTATTATTCCATGCTAATCTATTCAAGCAAAAGCCCGCTTTAAACACTCTAATTTTTTCAAGGTAATGGTCCTGGTTCCCCGACACACCCAATAAAGGGCATACCGGCTCACCAGAAGGATAGACCCGACAACAGACAGTACTCGCCAGAGACGGACCGCCCGGTCAGGTCTAAAATTCAACTACGAGCTTTTTAACTGCAACAACTTTAATATACGCTATTGGAGCTGGAATTACCGCGGCTGCTGGCACCAGACTTGCCCTCCAA
+
DDDDDIGHIIGHIIIGIIIIIIHIIIHIIIIIIIIIIIHIHHHIIIGHIIHIIIIIHIIIIIIIIHHIIIIIIIIIHIIIIIIHHIIHHEHHIHHIFIEHHHGHHIIIHHIIIIEHHHIHIIIIGHIIHHIIIIGIIIIHIHIIIIHIIIFHHHIIIGIIIIIIIIIHIIHHIIIIIIIIIIIIIIIIIIIIHIIHHIIHIIIIIIIIIIIIIHIHIIHIIIIIIIIIIHHIIIIIHIIIIIIIIIHIIIIHIIIIIIIHIIIIIIIIIIIIIIIIIIIIIIIIIIIIIHIIIHGHFEIIHIIIIIIIIIIIIIIIIIIIIIIIIIIIIIIIIIHIIIDDDDD
@HISEQ:969:HM2KJBCX2:2:1102:6678:17470 2:N:0:ACTATGCA
CGTATAAATGCGCCCAACTATCCCTATTAATCATTACGTCAATCCTAGAAACCAACAAAATAGGATCGAACGTCCTATTTCATTATTCCATGCTAATGTATTCAAGCGTTAGCCTGCTTTAAACACTCTAATTTTTTCAAAGTAACAGTCCTGTTTCCCTGCAACACCAAATTAATGGCATTACAGTTCTTCAGAAAGGAGGAATCAGCGAAGCCAGTACATACCAGTGGCACGACCAACCTGCTGACCCCGAAATTCAACTACGAGCTTTTTAACTGCAACAACTTTAATATACGCTATTGGAGCTGGAATTACCGCGGCTGCTGGCACCAGACTTGCCCTCCAA
+
DDDDDIIIIIIIIIIIIIIIIIIIIIIIIHIIIIIIIIIIIIIIIIIIIIIIIIIIIIIIIIIIIIIIIIIIIIIIIIIIHIIIIIIGIIIIHIIIIHIIIIIIIIIIIIIIIIIIIIIIIIIIIIIIIIHIIIIIIIHIIIIIIIIIIIIIIIIIIIIIIIIIIIIIIIIIIIIIIIIIIIIIIIIIHIIIIIHIIIIIIIIIIIIIIIIIIIIIIIIIIIIIIIIIIIIIIIIIIIHIIIIIG<IIIIIIIIIIIIIIIIIIIIIIIIIIIIIIIIIIIIIIIIIIIIIIIIIIIIIHHIIIIIIIIIIIIIIIIIIIIIIIIIIIIIIIIIIIIIIIIDDDDD
@HISEQ:969:HM2KJBCX2:2:1102:2979:17811 2:N:0:ACTATGCA
CGTATAAATGCGCCCAACTATCCCTATTAATCATTACGGTGATCCTAGAAACCAACAAAATAGAACCATGCCGTCCTATTCTATTATTCCATGCTAATGTATTCGAGCAAAAATGCCTGCTTTAAACACTCTAATTTTTTCAAGGTAAAGGTCCTGGATCCGCAAGACACCCAATAAAGGACATCAAGTTTCTCCAGAAGGTGAGAAATCAACAGTAACAGTTCATACCCCTTAAGGCATGACCGTCACGTCAATCCCGAAATTCAACTACGAGCTTTTTAACTGCAACAACTTTAATATACGCTATTGGAGCTGGAATTACCGCGGCTGCTGGCACCAGACTTGCCCTCCAA
+
DDDDDIIIIIIGIIIIIIIIIIIIIIIIIIIIIIIIIIIHIIIIIIIIIIIIIIIIIHIIIIIIIIIIIIIIIIIIIIHHEHFIIIIIIIIIIHIIIIGIIIHIHIHIHIIIIIIIIIIIHIIIIIIHIIIHIIIIIIIIIIIIIIIIIIIIHIIIIIIIIIIIIIIIIIIIIIIIIHIIIIIIIIIIIIHHGIIIIIIHHHIIIHIIHIIIIIIIIIIIIIIIIHHIIIIHIIIIIHHIIIIIIIIIIIHFIIHIIIIIIIIIIIIIIIIIIIIIIIIIIIIIIIIIIIHHIIIIIIIIIIIIIIIIIIIIIIIIIIIIIIIIIIIIIIIIIIIIIIIIIIIIIIIIDDDDD
@HISEQ:969:HM2KJBCX2:2:1102:14758:16747 2:N:0:ACTATGCA
CGTATAAATGCGCCCAACTATCCCTATTAATCATTACGTCAATCCTAGAAACCAACAAAATAGGATCGAACGTCCTATTTCATTATTCCATGCTAATGTATTCAAGCGTTAGCTTGCTTTAAACACTCTAATTTTTTCAAAGTAACAGTCCAAATTCCCCGCAACACCAAATTAATGGCATTACGGCTCATCAGGAAGGAGGAATCAGTGAGACCAGTACATACCAGAGGCATGACCAACCTACTAACCCCGAAATTCAACTACGAGCTTTTTAACTGCAACAACTTTAATATACGCTATTGGAGCTGGAATTACCGCGGCTGCTGGCACCAGACTTGCCCTCCAA
+
DDDCDIIIHIIIHIIHIIIIIHIIIIHIIIIHIIIIIIIIIIIIIIHIIIIIIIIIIIIIIIHHIIIIIIIIIGHIHIHHIIIIHIIIIIIGIIIGIIIIHIIIIHIIIIIIIIIIIIIIIIIIIIIIIIHIIHIIIHIIIIIIIIIIIIIIIGHIHIIIIHIIIIIHIIIIIIIIIIIIHIIIIGIIHHIIIIIIIIIIIIIIIIIIHHIIIHIHIIIIIIIIHIIIIIHIIIIIIIHIIIHHGHHIIIIIIIIHIIIIIHIIIIIIHIIIIHIIIIIIIIIIIIIGIIIIIIIIIIIIIIIIHIIIIIIIIIIIIIIIIIIIIIIIIIIIIIIIIIIIIDDDDD
@HISEQ:969:HM2KJBCX2:2:1102:16957:17777 2:N:0:ACTATGCA
CGTATAAATGCGCCCAACTATCCCTATTAATCATTACGGTGATTCAGAAACCAACAAAACAGGACCACCGTCCTATTCTATTATTCCATGCTAATATATTCAGACATAAGCCTGCTTTGAACACTCTAATTTTTTCAAGGTAAAGGTCCTGGTTTCCTACCACGCTAAATTAATAACATGATAGTTCCCCAGAAGGTAGAAATTCTACACGCCAGTACAGACAATAGCCTGACCAACGGTAGAACCCCGAAATTCAACTACGAGCTTTTTAACTGCAACAACTTTAATATACGCTATTGGAGCTGGAATTACCGCGGCTGCTGGCACCAGACTTGCCCTCCAA
+
DDDDDIHIIIIIIIIIIIIIIIIIIIIIIIIIIIIIIIFIIIIIIIIIIIIHIIIIIIIIIHHHIIIGDHIIIIGIHIIIIHIIIIIIIIIHHGHEIIIHHHHHHIIIIHIIIIIIIHIIIIIIIIIIGIIIIIIHIIIIHIHIHHHHEIIHHIIIIIIIIIIIIIIIIIHIIHIIHHIIIIIIIIIIIIHHIIIHIIIIIIIHIHIIIIIHHIIHIIIHIHHIIIIIIIHHIIIIIIIHHDIHIHHIIIIIIIIIIIIIIIIIIIIIIIIIIIIIIIIHIIIHHIHIHHHIIIIIIIIIIIIIIIIIIIHIIIIIIIIIIIIIIIIIIIHIIIIIIIDDDDD
@HISEQ:969:HM2KJBCX2:2:1102:5080:17767 2:N:0:ACTATGCA
CGTATAAATGCGCCCAACTATCCCTATTATCATTACGTCGATCCTAGAAACCAACAAAATAGAATCAAACGTCCTATTTCATTATTCCATGCTAATGTATTCAAGCGTAAGCCTGCTTTAAACACTCTAATTTTTTCAAAGTAACAGTCCTGATTCCCCACGACACCAAATTAATGACATCGCGGTTCTTCAGAAGGTAGGAACCAATAATGCCAGTACGTACCGAAGCACGACCAACAATTCGATCCCGAAATTCAACTACGAGCTTTTTAACTGCAACAACTTTAATATACGCTATTGGAGCTGGAATTACCGCGGCTGCTGGCACCAGACTTGCCCTCCAA
+
DDDDDIHIIIHIIHDHHHIIHIFHIHHHIIIIIIFHHFHDHIGIIIIGIIIFFHHHEHEHIIIIIHIHI?EHHHHIIFHIIIHIIIIEHHGEHHIIIHHIHHHHIHEHHIGHHIHHHIIIIHHHIIIIHIIIIIIHIIIHIHHIIHHIIIIIIIIIIIIIIIIHIIIHIIIIIIIHEHIHICIIIIIIIIIIIIIIIIIIHIIHGIIIIIIHIIIIHEHIIIGIIGIIIIIIIHHIIHIHFCCIHIIIIIIIIIFIIIIIHHIIIIIHHIIIIIIIIIIIIIIIIIHIIIIIIIIIIIIIIIIIIIIIIIIIIIIIIIIIIIIIIIIIIIIIIIIIIIIDDDDD
@HISEQ:969:HM2KJBCX2:2:1102:12402:18159 2:N:0:ACTATGCA
CGTATAAATGCGCCCAACTATCCCTATTAATCATTACGGTGATCCTAGAAACCAACGAAATAGAATCAGTCCGTCCTATTTCATTATTCCATGCTAATGTATTCAGACGATAGTCTGCTTTAAACACTCTAATTTTTTCAAAGTAACAGTCCTGATTTCCCATCACACCAAATAAATGGCATGAAAGTTCCTCAGAAGGTAGAGATCCATCTCACCAGTGCAGACAATTAAGCCTGACCAATGGGTAGACCCCGAGGTTCAACTACGAGCTTTTTAACTGCAACAACTTTAATATACGCTATTGGAGCTGGAATTACCGCGGCTGCTGGCACCAGACTTGCCCTCCAA
+
DDDDDIIIIIIIIIIIIIIIIIIIIIIIIIIIIIIIIIIIIIIIIIIIIIIIHIIIIGHIIIHIIIIIIIIIIIIIIIIIIIIIIIIGIIIIIIIIIIIIIIIIIIIIIIIIIIIIIIIIIIIIIIIIIIIIIIIIIIIIIIIIIIIIIIIIIIIHIIIIIIIIIIIIIIIIIIIHIIIIIIIIIHIIIIIIIIIIIIIIIIIIIIIIIIIHIIIIIIIIIIIIIIIHIIIIIIIIIIIIIIIIIHDIHHGIIIIIIIIIIIIIIIIHIIIIIIIIIIIIIIIIIIIHEIIIIIIIIIIIIIIIIIIIIIIIIIIIIIIIIIIIIIIIIIIIIIIIIIIIIIIDDDDD
@HISEQ:969:HM2KJBCX2:2:1102:17141:18273 2:N:0:ACTATGCA
CGTATAAATGCGCCCAACTATCCCTATTAATCATTACGTCGATCCTAGAAACCAACAAAATAGGTTCGATCGTCCTATTTCGTTATTCCATGCTAATGTATTCAAGCGTTAGCCTGCTTTAAACACTCTAATTTTTTCGAAGTAACAGTCCTGTTTCCCTGCAACACCAAATTAATGACATTACAGTTCTTCAAGAAGGAGGAATCAGTAAAGCCAGTACATACCATTGGCACGACCAACCTACTGACCCCGAAATTCAACTACGAGCTTTTTAACTGCAACAACTTTAATATACGCTATTGGAGCTGGAATTACCGCGGCTGCTGGCACCAGACTTGCCCTCCAA
+
DDDDDIIIIIIIIIIIIIIIIIIIIIIIIIIIIGIIIIIIIIIIIIHIIIIIIIIIIIIIIIIIIHIIHIIIHIIIIIIIIHIIIIIIIIIIIIIIIHIIHIHIIIIIIIIIHIIIIIIIIIIIIHIGIIIIIIIIIIIIIIIIIIIIIIIIIIIIIIIIIIIIIIIIIIIIIIIIIIIIIIIIIIIIIIIIIIIHIIIIIHHIIIIIIHIIIIIIIIIIIIIIIIIIIIIIIIIIIIHIIIIHGIHIIIIIIIIIIIIIIIIIIIIIIIIIIIIIIIIIIIIIIIIIIIIGIIIIIIIIIIHIIIIIIIIIIIIIIIIIIIIIIIIHIIIIIIIIIIIIIDDDDD
@HISEQ:969:HM2KJBCX2:2:1102:18821:19106 2:N:0:ACTATGCA
CGTATAAATGCGCCCAACTATCCCTATTAATCATTACGGTGATCCTAGAAACCAACAAAATAGAACCATGCCGTCCTATTCTATTATTCCATGCTAATGTATTCGAGCAAAAATGCCTGCTTTAAACACTCTAATTTTTTCAAGGTAAAGGTCCTGGATCCGCAAGACACCCAATAAAGGACATCAAGTTTCTCCAGAAGGTGAGAAATCAACAGTAACAGTTCATACCCCTTAAGGCATGACCATCACGTCAATCCCGAAATTCAACTACGAGCTTTTTAACTGCAACAACTTTAATATACGCTATTGGAGCTGGAATTACCGCGGCTGCTGGCACCAGACTTGCCCTCCAA
+
DDDDDIGHHH?EHIIII=HGHIHHEHHHHHIHHHIHIIDC1EGHHIHHEGHIHEHH?1GHHIIIIGIIIHGHHHHH0<GH@EHIHH?GH?FGHCHHHIHHHCG?GHCGIHGHHGHG@H?HECHIIIHH@EGFAFGEHIHEHFGHIGGGHHIHHGCCFEGHCHGHGFGHI?HEFEIHHHH?IIHIIIHIHHIHHIHHHFHHHHIHCHHIHHHIIG@@@HE8HHCGHHGEH1HHGIGIHGEHEDA@HFEFHGC<CHHIGHIHHF@FIHGGCHE@HFE1EIIHHHIHFIHHHHHHCGDIHHHCHHHHFFFEGFHFHFIHHIIIIIIHIIIHHEGEHIIHIIIIHEHHHCHHACDDB
@HISEQ:969:HM2KJBCX2:2:1102:9437:19529 2:N:0:ACTATGCA
CGTATAAATGCGCCCAACTATCCCTATTAATCATTACGTCGATCCTAGAAACCAACAAAATAGAATCAAACGTCCTATTTCATTATTCCATGCTAATGTATTCAAGCGTGCGCCTGCTTTAAACACTCTAATTTTTTCAAAGTAACAGTCCTGATTCCCCACGACACCAAATTAATGACATCGCGGTTCTTCAGAAGGTAGGAACCAATAATGCCAGTGCGTACCGAGGCACGACCGACAATCTGATCCCGAAATTCAACTACGAGCTTTTTAACTGCAACAACTTTAATATACGCTATTGGAGCTGGAATTACCGCGGCTGCTGGCACCAGACTTGCCCTCCAA
+
DDDDDIIIIIIHIIHIIIIHIIIIIIIIIIIIIIIIIHIIIIIIIIIIIIIIIIIIIIIHIIIIIIIIIHHIIIIIIIIIIIIIIIIHIIIIIIIHIIIIIIHIIIIIIIIIIIIIIIIHIIIIIIIIIIIIIIIIIIIIIHHIIIIIIIIIIHIIIIIIIIIIIIIIIIIIIIIIIIIIIIIIHIIIIIIIIIIIIIIIIIIIIIIIIIIIIIIIIIIIIIIIIIIIIIIIIIIIIIIIIIHHIIIIIIIIIIIIIIIIIIIIIIIIIIIIIHIIIIIIIIHHHIIIIIIIIIIIIHGHIIIIIIIIIIIIIIIIIIIIIIIIIIIIIIIIIIIIIIIIDDDDD
@HISEQ:969:HM2KJBCX2:2:1102:16927:19362 2:N:0:ACTATGCA
CGTATAAATGCGCCCAACTATCCCTATTAATCATTACGGTGATCCTAGAAACCAACGAAATAGAATCAGTCCGTCCTATTTCATTATTCCATGCTAATGTATTCAGACGATAGTCTGCTTTAAACACTCTAATTTTTTCAAAGTAACAGTCCTGATTTCCAACCACACCAAATAAATGGCATGAAAGTTCCTCAGAAGGTAGAGATCCATCTCACCAGTACAGACAATTAAGCCTGACCAATGGGTAGACCCCGAAGTTCAACTACGAGCTTTTTAACTGCAACAACTTTAATATACGCTATTGGAGCTGGAATTACCGCGGCTGCTGGCACCAGACTTGCCCTCCAA
+
DDDDDIIIIIIIIIIIIIIIIHIIIIGIIIIIIIIHIIHIIIIIIIIHIIIIIIIIIIIHIIHHHIIIIIIIIIIIIIIIIHIIIIIIIIIIHIHIIHIIIIIHIIIHIIIIIIIIIIHIIIIIIIIIHIHIIHIIIIIIIIIHIIIIIIIIIIIIIHIIHIIHIHHHHIHIIIIIIIIIIIIIIIIIIIIIIIIIIIIIIIIIIIIIIIIIIIIIIIIIIIIIIIIIIIIIHIIIIIHIIIIHHHFIIIGIIIIIIIHIIIIIHHIIIIIIIIIIIIIIIHIIIIIIIIIIIIIIIIIIIIIIIIIIIIIIIIIIIIIIIIIIIIIIIIIIIIIHIIIIIIIDDDDD
@HISEQ:969:HM2KJBCX2:2:1102:9392:20035 2:N:0:ACTATGCA
CGTATAAATGCGCCCAACTATCCCTATTAATCATTACGGTGATCCTAGAAACCAACAAAATAGAACCATGCGTCCTATTTCATTATTCCATGCTAATGTATTCAGGCAATAGCCTGCTTTAAGCACTCTAATTTTTTCAAGGTAACAGTCCTGCTTCCCCAACGCACCAAATTAATGGCATGCTGGTTATTCAGAAGGTAGGAATCCATCACGCCAGTACAGACCCAAAAGCCCGACCAACGGATAAATCCCGAAATTCAACTACGAGCTTTTTAACTGCAACAACTTTAATATACGCTATTGGAGCTGGAATTACCGCGGCTGCTGGCACCAGACTTGCCCTCCAA
+
DDDDDGIHH?GDHIIIIHIIIHIIIIIIIIIFEHHIIIFHIIH?CGHIHIIHIIIHIEHIHHHHIIIHIIIIIGIEGCHIIII@GHII?GHHGHIIGCIIIIHHHIHIIIIIIHIHHHHHHIHIIIIHGHHHHHHHHIIIGIIIIIIHHIHHHHHEIHHHHHHHIIIIHHHHEHHIIIHIIHHHHGFFHIIIIIIIIIIIIHIIIHIIIIIIIHIHHIHHHEIHEIIIHHIHIIHIIIIHIIIIHHHHHIGIIHHHHHIHHHHCHIIIIHIIIIIIIIIIHHHIHIHIHIIIIIIHIHIHFIIIIIIHHHHIIIIIIIHIIIIIIIIIIIHIIIIIIIIIIHD@BDD
@HISEQ:969:HM2KJBCX2:2:1102:13273:20168 2:N:0:ACTATGCA
CGTATAAATGCGCCCAACTATCCCTATTAATCATTACGGTGATCCTAGAAACCAACAAAATAGAACCATGCCGTCCTATTCTATTATTCCATGCTAATGTATTCGAGCAAAAATGCCTGCTTTAAACACTCTAATTTTTTCAAGGTAAAGGTCCTGGATCCGCAAGACACCCAATTAAGGACATCAAGTTTCTCCAGAAGGTGAGAAATCAACAGCGACAGTTCATACCCCTTAAGGCACGACCATCACGTCAATCCCGAAATTCAACTACGAGCTTTTTAACTGCAACAACTTTAATATACGCTATTGGAGCTGGAATTACCGCGGCTGCTGGCACCAGACTTGCCCTC
+
DDDDDHHIIIIIIIIIIHIIIIHIIIIIIIIIIIIIIIGIIIIIIIIIIIIIIIIIIIIIIIHIIIIHIHIIIIHHIHIIIIIIIIIIHIIIIIIIIIIIIHHHHHIIIIIIIIIIHHHHIIIIIIIIIIHIIIIIIHIIIIIIGIIIIHHIIHIHHIHIHIHIIIIIIIIIIHIIIHFHIIIIIIHIIIIIIIIIIIIIIIIHHIIHIIIIIIIIHHHIHHIIIHHGIHIIHHIIIIIIIIIIIHHEDIHIIHHIGIIIIIIHIIIIHIHIIIIHIIIHHIIIIIIIIIIIIIIIIHIIIIIIIIIIIIIIIIIHIIIIHHIIIIIIIIIIIIIIIIIIIIIIIDDDDD
@HISEQ:969:HM2KJBCX2:2:1102:3929:19270 2:N:0:ACTATGCA
CGTATAAATGCGCCCAACTATCCCTATTAATCATTACGTCGATCCTAGAAACCAACAAAATAGGGTCAAACGTCCTATTTCATTATTCCATGCTAATGTATTCAAGCGTGTGCCTGCTTTAAACACTCTAATTTTTTCAAAGTAACAGTCCTGATTCCCCATGACACCAAATTAATGACATCACAGTTCGTCAGAAGGTAGAAATCAATAATACCAGTTCATACCAGAGGCACGACCAATATATTGATCCCGAAATTCAACTACGAGCTTTTTAACTGCAACAACTTTAATATACGCTATTGGAGCTGGAATTACCGCGGCTGCTGGCACCAGACTTGCCCTCCAA
+
DDDDDIIIIIIIIIIIIIIIIIIIIHIIHIIIIIIIIIIIHHIIIIIIIIIIIIIIGIIIIIHIIIHIIIIIIGHIIHHHIIIIIIHHIIIIIIHIIIIIIIHHIIIIIIIIHIIIIHIIIIIIIIIIIIIIIIHIHIIIIIIIIIIIHIHIHIIIIIIIIIIIIIIIIIIIHIIHIIIIHIIIIIIHHHHHIIIIIIIHIIIIIIIIIIIIIIIIIIIIIIIIIIIIIIIIIHIIIII<IIIIHIIIIIIIIIIIIIIIIHIIIIIIIIIIIIIIIIIIIIIIIIIIIIIIIIIIHIHGGIIIIIIIIIIIIIIIIIIIIIIIIIIIIIIIIIIIIIIIIDDDDD
@HISEQ:969:HM2KJBCX2:2:1102:14516:20048 2:N:0:ACTATGCA
CGTATAAATGCGCCCAACTATCCCTATTAATCATTACGTCGATCCTAGAAACCAACAAAATAGAATCAAACGTCCTATTTCATTATTCCATGCTAATGTATTCAAGCGTGCGCCTGCTTTAAACACTCTGATTTTTTCAAAGTAACAGTCCTGATTCCCCACGACACCAAATTAATGACATCGCGGTTCTTCAGAAGGTAGGAACCAATAATGCCAGAGCGTACCGAGGCACGACCGACAATCTGATCCCGAAATTCAACTACGAGCTTTTTAACTGCAACAACTTTAATATACGCTATTGGAGCTGGAATTACCGCGGCTGCTGGCACCAGACTTGCCCTCCAA
+
@BDDDHIIHHC@EHD0FH111DHIIHIIII1<G1<FFCHHIHE1<DG?GFHGHHH=CH1FHIEC1DH1GHEHGCG0CHEECHHE@F@1@GHHGEHIIIIIIIHHIIHHHCIHGIHEHEIIIIHHHIIIHIHIIIIIHHHIIIIIIIIIIIIIIIHHHGIHIIIIHHIIIIIIHEIFIIIIHIIIIHIIIIIIIIIIIIIIIIIIHIIIIIIIIHIIIIIIIIIIIIIIGIIIIIIIIIIHIIHFIIIHIIIIIIIIIIIIIIIIIIIIIIIIHGIIIIIIIIIIIHHIIIIIIIHHHGHHIIIIHIIIIIIIIIIIHIIIIIIIIIIIIIHIHIIHIIIIDDDDD
@HISEQ:969:HM2KJBCX2:2:1102:9859:20424 2:N:0:ACTATGCA
CGTATAAATGCGCCCAACTATCCCTATTAATCATTACATCGATCCTAGAAACCAACAAAATAGAATCTGATGTCCTATTTCATTATTCCATGCTAATGTATTCAAGCGTAAGCTTGCTTTAAACACTCTAATTTTTTCAAGGTAACAGTCCTAATTCCCCATAACATCAAATAAATGACATTATGGTTCTTTAGAAGGTGAGAACCAATAAAACCAGTACATACCAAGGCATGACCGATCCCTTGATCCCGAAATTCAACTACGAGCTTTTTAACTGCAACAACTTTAATATACGCTATTGGAGCTGGAATTACCGCGGCTGCTGGCACCAGACTTGCCCTCCAA
+
DDDDDFHIIGHHHIIIIIIIHIEHHIHHHIIIIIIHIIIIHEHIIIIHIIIIIIIIIIIIIIHHIEHHHHHIHIFHHHGIIIIIIIIIIIHIHIHIIIHHIIIIIHIIHIIIIIIIIIHIIIIHHHGIHHGIIHIHIIIIHFIIIIIIHIIIIIIIHHIHIIIIHIHHHHHIIIHIHHHHIHIIHIHIHIIIIIIIIIIHIIHIIIIIIIIIHIIIIIIIIIIIIIHIIIIIIIIHHIIHFHHFIIIHDHHHHIIIIIIIHFHHGIIIIIIIIHIIIIIIIIHIHIIHEIIHHIIIIIIIIIHIIIHIIIIIIIHHDIIIIIIIIIIIIIIIIIHIIIGIDDDDD
@HISEQ:969:HM2KJBCX2:2:1102:15106:20587 2:N:0:ACTATGCA
CGTATAAATGCGCCCAACTATCCCTATTAATCATTACGTCGATCCTAGAAACCAACAAAATAGAATCAAACGTCCTATTTCATTATTCCATGCTAATGTATTCAAGCGTAAGCCTGCTTTAAACACTCTAATTTTTTCAAAGTAACAGTCCTGATTCCCCACGACACCAAATTAATGACATCGCGGTTCTTCAGAAGGTAGGAACCGATAATGCCAGTGCGTACCGAAGCACGACCAACAATTCGATCCCGAAATTCAACTACGAGCTTTTTAACTGCAACAACTTTAATATACGCTATTGGAGCTGGAATTACCGCGGCTGCTGGCACCAGACTTGCCCTCCAA
+
BD@ADIIIIIIIIIIIIIHGHIIIGHIIIIIHIIIIIIIIIIHHIGEHHIIIIHIIHIIC1<1F<111DE10<CC=CGH@1<D11<CHCC1111<IIIIHHEHHHIH3@HHIGIHIIII8IHGHGIG8HH?GHHHIHIHHIIIHGH8HGH:HHHHHIIIHII8HGBH9HHGIHHH?HEHHGIIIIHIIHHHIIIIHIGGGIIIHIHGIIHIHHGHIIIGHHFIIHIIIHIGIIIIIIGIHHFB<IIHHDIIHIIIIHIIIIIIIIIHHIIIHHHHHIIIIHIIIHIIIIIIIIIIIIHHHHIIIIIIIHIIIIIIIIIIIIIIIIIIIIIIIHIIIIIIIDDDCD
@HISEQ:969:HM2KJBCX2:2:1102:7924:21072 2:N:0:ACTATGCA
CGTATAAATGCGCCCAACTATCCCTATTAATCATTACGTCAATCCTAGAAACCAACAAAATAGGATCAAACGTCCTATTTCATTATTCCATGCTAATGTATTCAAGCGTTAGCCTGCTTTAAACACTCTAATTTTTTCAAAGTAACAGTCCTGTTTCCCTGCAACACCAAATTAATGACATTACAGTTCTTCAAGAAGGAGGAACCAGTAAAGCCAGTACATACCAGAGGCACGACCAACCTACTAATCCCGAAATTCAACTACGAGCTTTTTAACTGCAACAACTTTAATATACGCTATTGGAGCTGGAATTACCGCGGCTGCTGGCACCAGACCTGCCCTCCAA
+
DDDDDIIHHEFHIIIIIIIIEHIIIHIHHIIIIIHIIHHIIIIIIIIFHIIIGIIHIGIGIHHIIIIIHIIGGHEGHGHHFHHHIIFH?GHHHHIIIIIIIHHHIGHHHIHHIIIHIIIHIIHHIIIIIIIIIHIHEIIIIIIIIIIIGIIIIIIHHEIIIIIIIIIIIIIIHIHIIIHIIIIIIHIHIHHHIIHHIIIHHHIIHIIIHIIIHIIIIIIIIIIIIIHHHIIIIIIIIIIIIHGGCIHHIIIIIIIHHIIIIHHIIIIIIIIIIIHIIHIIIIHIHIIIIIIIIIIIIIIIIIIIIIIIIIIIIIIIIIIIIIIIIIIIIIIIHIIIIIIIIDDDDD
@HISEQ:969:HM2KJBCX2:2:1102:12329:20118 2:N:0:ACTATGCA
CGTATAAATGCGCCCAACTATCCCTATTAATCATTACGGTGATCCTAGAAACCAACGAAATAGAACCAATCCGTCCTATTTCATTATTCCATGCTAATGTATTCAGACGTTAGCCTGCTTTAAACACTCTAATTTTTTCAAAGTAACAGTCCTGATTTCCTATCACACCAACTAAATGGCATGAAAGTTCCTCAGAAGGTAGAGATTTATCTCACCAGTACAGACAATTAAGCCTGACCAATGGGTAAACCCCGAAGTTCAACTACGAGCTTTTTAACTGCAACAACTTTAATATACGCTATTGGAGCTGGAATTACCGCGGCTGCTGGCACCAGACTTGCCCTCCAA
+
DDDDDIIIIHIHIIIIIIIIIIIIIIIIIIIIIIIIHIIIIIIIIIIIIIIIHIIIIIIIIHGHIIGIIIIIIIIHIIIIIIIIIFIIHIIIHIIIIIIIHHIIHHHIIIIIIHIIIIHIIHHIIIIIIIHHIIIIIIIIIIIHHIIIIIIIIIHIIIIIIIIIIIIIIIIIIIIIIIIGIHIIIIIIIIIIIIIIIIIIIIIIIIIIIIIIIIIIIIIIIIIIIIIIHIIIIIIIIIIIIIIIHHIIIIIIIIIIIIIIIIIIIIIIIIIIIIIIIIIIIIIIIIIIIIIIIIIIIIIIIIIIIIIIIIIIIIIIIIIIIIIIIIIIIIIIIIIIIIIIIIIDDDDD
@HISEQ:969:HM2KJBCX2:2:1102:12657:21527 2:N:0:ACTATGCA
CGTATAAATGCGCCCAACTATCCCTATTAATCATTACGTCAATCCTAGAAACCAACAAAATAGGATCGAACGTCCTATTTCATTATTCCATGCTAATGTATTCAAGCGTTAGCCTGCTTTAAACACTCTAATTTTTTCAAAGTAACAGTCCTGTTTCCCTGCAACACCAAATTAATGACATTACAGTTCTTCAGAAAGGAGGAATCAGCGAAGCCAGTACATACCAGTGGCACGACCAACCTGCTGACCCCGAAATTCAACTACGAGCTTTTTAACTGCAACAACTTTAATATACGCTATTGGAGCTGGAATTACCGCGGCTGCTGGCACCAGACTTGCCCTCCAA
+
DDDDDIIIIGIIIIIIIIIIIIIIIIIHIIIIIIIIIIHHHIIIIIIIIIIIIIIIIIIIIIHIIIIIIIHIIIIIIIIIIIIIIIIHEHIIIIIIIIIIIIIIIIIIIIIIIIIIIIIIIIIIIIIIIIIIIIIIIIIIIIIIIIIIIIIIIIIIIIIIIIIIIIIIIIIIIIIIIIIIIIIIIIIIIIIIIIIIIIIIIIIIIIIIIIIIIIIIIIIIIIIIIIIIIIIIIIIIIIIIIIIHHIIIIIIIIIIIIIIIIIIIIIIIIIIIIIIIIIIIIIIIIIIIIIIIIIIIIIIIIIIIIIIIIIIIIIIIIHIIIIIIIIIIIIIIIIIIIIIIIDDDDD
@HISEQ:969:HM2KJBCX2:2:1102:7102:21821 2:N:0:ACTATGCA
CGTATAAATGCGCCCAACTATCCCTATTAATCATTACGTCAATCCTAGAAACCAACAAAATAGGATCAAACGTCCTATTTCATTATTCCATGCTAATGTATTCAAGCGTTAGCCTGCTTTAAACACTCTAATTTTTTCAAAGTAACAGTCCTGTTTCCCTGCAACACCAAATTAATGACATTACAGTTCTTCAAGAAGGAGGAACCAGTAAAGCCAGTACATACCAGAGGCACGACCAACTTACTAATCCCGAAATTCAACTACGAGCTTTTTAACTGCAACAACTTTAATATACGCTATTGGAGCTGGAATTACCGCGGCTGCTGGCACCAGACTTGCCCTCCAA
+
DDDDDIFIIIHIIIIIIIIIIIHIIHIIIHIIIIIIIGIIIIIIIIIHIIHIIIIIIIGIHIIHIIIIIIIIIHIIIIHIIIIIIIIHIIIIIIIIIIIIIIIIIHGHIIIIIIIIHHIIIIHHHIIIIHHHHIIIIIIIIIIIIIIIIIIIIIHIIHIIIIIIIIGIIIIIHIIHHHIHIIIIIIIHIIIIIHIIIIHIIHHEIIHIIIIHIIIIIIIIIIHIIIIIHIIIIHHIIIIIIHHHHIIIIIHIHHHFHHHIIIIIHECIIIIIIIIIIIIHIIIIGH@EHIIIIIIIIHIHIIIIIIIHIIIIHIIIIIIHIIIIIIIIIIIIIIIIIIIIIDDDDD
@HISEQ:969:HM2KJBCX2:2:1102:17932:22031 2:N:0:ACTATGCA
CGTATAAATGCGCCCAACTATCCCTATTAATCATTACGGTGGTCCTAGACCAACAAAATAGAACCAACGTCCTATTCTATTATTCCATGCTAATCTATTCAAGCAAAAGCCCGCTTTAAACACTCTAATTTTTTCAAGGTAATGGTCCTGGTTCCCCGACACACCCAATAAAGGGCATACCGGCTCACCAGAAGGATAGACCCGACAGCAGAACAGTACTCGCCAGAGACGGACCGTCCGGTCAGGCCTAAAATTCAACTACGAGCTTTTTAACTGCAACAACTTTAATATACGCTATTGGAGCTGGAATTACCGCGGCTGCTGGCACCAGACTTGCCCTCCAA
+
?B@DDIGHIFECH@/D10CC@E@FFGHHCE11<11<FEEH?EH1CGE@CGH@CHHII1CG<1<1G@HCCHE0C11CGFGHEHHICHHC@11DCEEHHHHHHCEHHHHH?@@D@CFIHHGG?@FE1<E@FCC8CHHG8CGDGBHHCGGFF1AHHEF@CDH=E7AAB<EB<HGC:/<DHIIIDHCECCF7HHEHHHHHHF<D//GHFGH<B<F@7#@0?HGHEE/<@C@F1HHEEHE<?CDHHG@HHB1CGHEHG@HHHDD0?=GC1HIHC?EEC?EHHEHG1D1HHG?GD<0<EHG<C<<@@GG<@HFIHHDC<<//@FCCCFIHHHHGHHHHHHHFHHG@D<A@
@HISEQ:969:HM2KJBCX2:2:1102:21187:22422 2:N:0:ACTATGCA
CGTATAAATGCGCCCAACTATCCCTATTAATCATTACGTCAATCCTAGAAACCAACAAAATAGGATCAAACGTCCTATTTCATTATTCCATGCTAATGTATTCAAGCGTTAGCCTGCTTTAAACACTCTAATTTTTTCAAAGTAACAGTCCTGTTTCCCTGCAACACCAAATTAATGACATTACAGTTCTTCAAGAAGGAGGAACCAGTAAAGCCAGTACATACCAGAGGCACGACCAACCTACTAATCCCGAAATTCAACTACGAGCTTTTTAACTGCAACAACTTTAATATACGCTATTGGAGCTGGAATTACCGCGGCTGCTGGCACCAGACTTGCCCTCCAA
+
BDDDBIGIEHHHCEHGHHEHCEHI?D<DDHCHHFGFHHC@EHGHHIIIIHIIHHIGHIHIFH?FH??@GHEE<CEHF??CDGGEHFHFHHCF?FGFGH@GHFFGHCHHGFGDGHEGHEFHGHIHHHHHHGHHHEHGAFEHIIHHHHH@HFHGFGEGIIHHHIHHHHHHGIGIGIHHHHHHIIHHFGIIIHGIIIIHGHHHHIHHIIIIIIHHIIIIIIIIHHHIIGIHHIIIIHHIHHGGIHGF<EHEIGHHEHCHHHHHIHHIHGHIIIIIHHHIHHHHIHHIIIIIIIIHHHIHIHHIHIIIIIIIIIIIIIIIIIIIIIIIIIIIIIIHIHIIIHIIIDDABA
@HISEQ:969:HM2KJBCX2:2:1102:2242:22053 2:N:0:ACTATGCA
CGTATAAATGCGCCCAACTATCCCTATTAATCATTACGGTGATCCTAGAAACCAACAAAATAGAACCATGCCGTCCTATTCTATTATTCCATGCTAATGTATTCGAGCAAAATGCCTGCTTTAAACACTCTAATTTTTTCAAGGTAAAGGTCCTGGTTCCACATGACACCCAATTAAGGACATCATGCTTCTCCAGAAGGTGAGAAATCAACTGCGACAGTTCATACCCCTTAAGGCACGACCATCACGTCAATCCCGAAATTCAACTACGAGCTTTTTAACTGCAACAACTTTAATATACGCTATTGGAGCTGGAATTACCGCGGCTGCTGGCACCAGACTTGCCCTCCAA
+
DDDDDIIIIIIIIIIIIIIIIIIIIIIIIIIIIIIIHIGHIIIIIIIIIIIHHIIIIIIIIIHHIIHIIIIIIIIIIIIIIIIIIIIIIIIIHGIIHIIIIHIIIIIIIIIIIIIIIIIIIIIIIIIIIIIIHIIIIIIIIIIIIIIIIIIIIIIIIIIIIIIIIIIIIIHIIIIIIIIIIIIIIIIIIIIIIIIIIIIIIIIIIIIIIIIIIIIIIIIIIIIIIIIIIIIIIIIIIIIIIIIIIIIIIIHIIIIIIIIIIIIIIIIIIIIIIIIIIIIIIIIIIIIIIIIIIIIIIIIIIIIIIIIIIIIIIIIIIIIIIIIIIIIIIIIIIIIIIIIIIIIIIIIDDDDD
@HISEQ:969:HM2KJBCX2:2:1102:21076:22915 2:N:0:ACTATGCA
CGTATAAATGCGCCCAACTATCCCTATTAATCATTACGTCAATCCTAGAAACCAACAAAATAGGATCAAACGTCCTATTTCATTATTCCATGCTAATGTATTCAAGCGTTAGCCTGCTTTAAACACTCTAATTTTTTCAAAGTAACAGTCCTGTTTCCCTGCAACACCAAATTAATGACATTACAGTTCTTCAAGAAGGAGGAACCAGTAAAGCCAGTACATACCAGAGGCACGACCAACCTACTAATCCCGAAATTCAACTACGAGCTTTTTAACTGCAACAACTTTAATATACGCTATTGGAGCTGGAATTACCGCGGCTGCTGGCACCAGACTTGCCCTCCAA
+
BDDDDIHIGHHHHDHHHIIIHHHHIHEHHICHHFHGHHFHHIIHIIIIHIIIIIIIIIIIIIHGIEHHHHHE<CHHGCCHEHHIIIEHIIHHH?FGGGHHHGHHIHIFHHIIHIHFHFIHGHHHHIHIIHIIEHHHHIIHIIHHHHIHHHIIIHHHIIIIIIHHIHIHHHHHIIHHIHIIIHIIIIIIIIIHIIIIIIIIIIIHIIIIIIHHIIIHIHIIIIIIIIIIII=HHIHHHHHIIIHFBG?BIIHIHHHIIIIHIHHHFHIIIIIIHIIIIIIIIIIHIIIIIIIIIIIIIIIIHIIIHIIIIIIIIIIIIIIHIIHIIIHIIIIIIIIIIIIIIDDDDD
@HISEQ:969:HM2KJBCX2:2:1102:17556:22965 2:N:0:ACTATGCA
CGTATAAATGCGCCCAACTATCCCTATTAATCATTACGTCAATCCTAGAAACCAACAAAATAGGATCAAACGTCCTATTTCATTATTCCATGCTAATGTATTCAAGCGTTAGCCTGCTTTAAACACTCTAATTTTTTCAAAGTAACAGTCCTGTTTCCCTGCAACACCAAATTAATGACATTACAGTTCTTCAAGAAGGAGGAACCAGTAAAGCCAGTACATACCAGAGGCACGACCAACTTACTAATCCCGAAATTCAACTACGAGCTTTTTAACTGCAACAACTTTAATATACGCTATTGGAGCTGGAATTACCGCGGCTGCTGGCACCAGACTTGCCCTCCAA
+
DDDDDIHIIHIIIIIGHHIHIIHIIIIIIIIIHIIIIIIIIDIIIIHIIHHIIIIIHHGHIGHHHIIIIIIGHHHIIIIIHIIIHIIIIIIIIIIIIIIHHIIIIIIIIHIIIIIIHIIIIIIIIIIIIIIIIIIIIIIHIIIIIIIIIIIIIIIIIIHIHIIIIIHIIIHHIIIIIIIIIIIIIIIIIHHIHIIIIIIIIIIHHIIIIIIIIIIHIIIIIHIIHIHIIIIIHIIIIIIIIIIIHIIIIIIIIIIIIIIIHHEHIIIIIIIIIIHIIIIIIIIIIIIIIIHIIHIHIIHHGIIIIHIIIIIGIIIIIIIIIIIIIIIIIIIIIIIIIIIIIDDDDD
@HISEQ:969:HM2KJBCX2:2:1102:12679:22560 2:N:0:ACTATGTA
CGTATAAATGCGCCCAACTATCCCTATTAATCATTACGTCAATCCTAGAAACCAACAAAATAGGATCGAACGTCCTATTTCATTATTCCATGCTAATGTATTCAAGCGTTAGCCTGCTTTAAACACTCTAATTTTTTCAAAGTAACAGTCCTGTTTCCCTGCAACACCAAATTAATGACATTACAGTTCTTCAAGAAGGAGGAATCAGTAAAGCCAGTACATACCATAGGCACGACCAACCTACTGACCCCGAAATTCAACTACGAGCTTTTTAACTGCAACAACTTTAATATACGCTATTGGAGCTGGAATTACCGCGGCTGCTGGCACCAGACTTGCCCTCCAA
+
DDDCDHHIIHIHCHIHIIIIGHEGHHIGHIIHHEHIHHHFHIIIEHHHIIIHHHHIHHIHHHHHGHI@HCCECGHIIIIIHFGEHIIHH@GHEHIGIIFHIIFHIHIHHHHIHIHIHHIIIHHHHGCGIIIIHGDHHHHIIIHIHGGH?HEHFHIHIIHEHGHHEGHHIHHHHHFGHIIHHIIIHFHHIIIIIIIII;IHIIIHHIIHIIHIIIHHHHIIIGIIHIHHHEHIHIHHIIIHHHHHIIIIHIHHHHHHIHHHH@IHHHHHHHIIIHHIIIIIIHFGHFEIIIIIIIIIIIHIIIHIIIIIIIIHIIHIIIIGIIIIIIIHIIIHIIIIIHIIIDDDDD
@HISEQ:969:HM2KJBCX2:2:1102:19184:22514 2:N:0:ACTATGCA
CGTATAAATGCGCCCAACTATCCCTATTAATCATTACGTCAATCCTAGAAACCAACAAAATAGGATCAACGTCCTATTTCATTATTCCATGCTAATGTATTCAAGCGCGAGCCTGCTTTAAACACTCTAATTTTTTCAAAGTAACAGTCCTGATTCCCCGCCACACCAAATGAATGACATGATGGTTCGTCAGAAGGTAGGAACCAGTAACACCAGTACGTACCTAAGGCACGACCAACGTACTGATCCCGAAATTCAACTACGAGCTTTTTAACTGCAACAACTTTAATATACGCTATTGGAGCTGGAATTACCGCGGCTGCTGGCACCAGACTTGCCCTCCAA
+
CDDDDIHIIIIIHIIIIIIHHIIIIIIIIIHIIIIIIIIHIIIIIIIIGHIIIGIIIIIGIHHHIIIIHIIIIIIIIIIIIIIIIIIIIIIHIIIIIIIIIHHHHHIIIIIIHIIIIIHHIIIIIIHIIIIIIHHIIIIIIIIIIIHIIIIIIHIIIIIIIIIIIIIIIIIIIIIIIIIIIIIIIIIIIIIIIIIIIIIIIIIIIIIIIIIIIIIIIIIIIIIIIIIIIIIIIIIHIIIIIIIHIIIIIIIIIIIIIIIIIIIIIIIIIIIIIIIIIIIIIIIIIIIIIIIIIIIIIIIIIIIIIIIIIIIIIIIIIIIIIIIIIIIIIIIIIIIIIIIIDDDDD
@HISEQ:969:HM2KJBCX2:2:1102:17437:23674 2:N:0:ACTATGCA
CGTATAAATGCGCCCAACTATCCCTATTAATCATTACGGTGGTCCTAGAAACCAACAAAATAGAACCACAACGTCCTATTCTATTATTCCATGCTAATCTATTCAAGCAAATGCCTGCTTTAAACACTCTAATTTTTTCAAGGTAATGGTCCTGGCTCCCCGGCACACCCAATAAAGGACATACTGGTTCACCAGAAGGTGGACCCGACACAGGACAGTACTCGCCAAAGACGGACCGCCCGGCCAGGCCTAAAATTCAACTACGAGCTTTTTAACTGCAACAACTTTAATATACGCTATTGGAGCTGGAATTACCGCGGCTGCTGGCACCAGACTTGCCCTCCAA
+
DDDDDIHHHHHHIIIIHIIIIIIIIIIIIIIIIIIIIIIIIIIIIIIIIIIIIHHIIGIEHEHHIIIIIIIIIHIHIIHIIIIIIIIIIIIIIIIIIIHIIHIIIIHIHIIHIIFIIIIIHHIIIIIIIIIHHHIIHIIIIIIIIHHIHIIIIHIIHIHIIIIIIIIHIIIIIIHIIIIIIIIHHHIIIHIHIIIIIIIIHIIHIIIIIIIIIIIIIIIIIIIIIIIIIIIIIHHIIIIIIIIIHIIIIHIIIIIIHHIIIIHIIHIIIIIIIHIIIIIIIIIIHIHHIHIIIIIIHHGDDIIIIIIIIIIIIIIIIIIIIIIIIHIIIIIIIIIIIIIIIDDDDD
@HISEQ:969:HM2KJBCX2:2:1102:2124:24613 2:N:0:ACTATGCA
CGTATAAATGCGCCCAACTATCCCTATTAATCATTACGGTGATCCTAGAAACCAACGAAATAGAATCAGTCCGTCCTATTTCATTATTCCATGCTAATGTATTCAGACGATAGTCTGCTTTAAACACACTAATTTTTTCAAAGTAACAGTCCTGATTTCCAACCACATCAAATAAATGGCATGAAAGTTCCTCAGAAGGTAGAGATCCATCTCACCAGTACAGACAATTAAGCCTGACCAATGGGTAGACCCCGAAGTTCAACTACGAGCTTTTTAACTGCAACAACTTTAATATACGCTATTGGAGCTGGAATTACCGCGGCTGCTGGCACCAGACTTGCCCTCCAA
+
DDDDDIIIIIIIIIIIIIIIIIIIIIIIIIIIIIIIIIIIIHIIIIIIIHIIIIIIIIIIIIHIIIIIIIIHIIIIIIIIIIIIIIIIIHIIHIIIIIIIIHIIIIIIIIIIIIIIIIIIIIIIIIIIIIIIIIIIIIIIIIIIIIIIIIIIIIIIIIIIIIIIIIIIIIIIIIIIIIIIIIIIIIIIIIIIIIIIHIIIIIIHIIIIIIIIIIIIIIIIIIIIIIIIIIIIIIIIIIIIIIIIHGDIIIIIIIIIIIIIIIIIIIIIIIIIIIIIIIIIIIIIIIIIIIIIIIIIIIIIIIIIIIIIIIIIIIIIIIIIIIIIIIIIIIIIIIIIIIIIIIIDDDDD
@HISEQ:969:HM2KJBCX2:2:1102:8187:24460 2:N:0:ACTATGCA
CGTATAAATGCGCCCAACTATCCCTATTAATCATTACATCGATCCTAGAAACCAACAAAATAGAATCGGATGTCCTATTTCATTATTCCATGCTAATGTATTCAAGCGTGAGCCTGCTTTAAACACTCTAATTTTTTCAAGGTAACAGTCCTAATTCCCCGTGACACCAAATTAATGGCATTACGGTTCTTTAGAAGGTGAGAAATCAATAATATCAGTACATACCAACGGCATGACCGAAACATTGATCCCGAAATTCAACTACGAGCTTTTTAACTGCAACAACTTTAATATACGCTATTGGAGCTGGAATTACCGCGGCTGCTGGCACCAGACTTGCCCTCCAA
+
DDDCDIIIIIIIIIIIIIIIIIIIIIIIIIIIIIIIIIIIIIIIIIHHIIIIIIIIIIIIIIIIHIIIIIIIIIIIIIIIIIIIIIIIIIIIHIIIIIIIIIIIIIIHIIHIIIIIIIIIIIIIIIIIIIIIIIIIIIIIIIIIIIIIIIIIIIIIIIIIIIIIIIIIIIIIIIIIIIIIIIIIIIIIIIIIIIIIIIIIIIIIIIIIIIIIIIIIIIIIIIIIIIIIIIIIIIIIIIIIIIIHGDIIIIIIIIIIIIIIIIIIIIIIIIIIIIIIIIIIIIIIIIIIIIIIIIIIIIIIIHIIIIIIIIIIIIIIIIIIIIIIIIIIIIIIIIIIHIIIIIDDDDD
@HISEQ:969:HM2KJBCX2:2:1102:2095:24509 2:N:0:ACTATGCA
CGTATAAATGCGCCCAACTATCCCTATAATCATTACGGTGGTCCTAGACCAACAAAATAGAACCAACGTCCTATTCTATTATTCCATGCTAATCTATTCAAGCAAAAGCCCGCTTTAAACACTCTAATTTTTTCAAGGTAATGGTCCTGGTTCCCCGACACACCCAATAAAGGGCATACCGGCTCACCAGAAGGATAGACCCGACAACAGACAGTACTCGCCAGAGACGGACCGCCCGGTCAGGCCTAAAATTCAACTACGAGCTTTTTAACTGCAACAACTTTAATATACGCTATTGGAGCTGGAATTACCGCGGCTGCTGGCACCAGACTTGCCCTCCAA
+
DDDDDIIIIIIIIIIIIIIIIIHIIIIIIIIIIIIIIGIIIIIIIIIIIIIIIIHIHIHIIIIIIIIIIIIIIIHIIIIIIIIIIIIHIIIIIIIIIIIIIHIIIIIIIIHIIIIIIIIIIIIIIIFIIIIIIIGIIIIIIIIIIIIHIIHHIIIIIHIIIIIIIIIIIIIIIIIIIIIIIIIIIIIIIIIIIIIIHIIIIIIIIIHIIIIIIIIIIIIIIIIIIIIIIIIIIIIIIII>IIIIIIIIIIIIIIIIIIIIIIIIIIIIIIIIIIIIIIIIIIIIIIIIIIIIHHGFGIIIIIIIIIIIIIIIIIIIIIIIIIIIIIIIIIIIIIIIIDDDDD
@HISEQ:969:HM2KJBCX2:2:1102:4662:24932 2:N:0:ACTATGCA
CGTATAAATGCGCCCAACTATCCCTATTAATCATTACATCGATCCTAGAAACCAACAAAATAGAATCGGATGTCCTATTTCATTATTCCATGCTAATGTATTCAAGCGTGAGCCTGCTTTAAACACTCTAATTTTTTCAAGGTAACAGTCCTAATTCCCCGTGACACCAAATTAATGGCATTACGGTTCTTTAGAAGGTGAGAAATCAATAATATCAGTACATACCAACGGCATGACCGATACATTGATCCCGAAATTCAACTACGAGCTTTTTAACTGCAACAACTTTAATATACGCTATTGGAGCTGGAATTACCGCGGCTGCTGGCACCAGACTTGCCCTCCAA
+
DDDDDIHIIIIIIIIIIIIIIIIIIIIIIIIIIHIIHIIIIIIIIIIIIIHIIIIIIIIIIHHIIIHIIIHIIIIIIIIIIIIIIIIIIIIIIIIHIIIIIHHIIIIIIIHIIIIIIIIIIIIIIIIIIIIIIIIIIIHGIIIIIIIIIIIIIIIIIIIIIIIIIIIIIIIIIIIIIHGIHIIIIIIHGIIIIIIIIIIIIIIHIIIIIIIIIIGIIIIIIIIIIIIIIIIIIIIIIHHIIIIHGFIHIIIIIIIIIIIIIHIIIIIIIIIIIIIIIIIIIIIIIHIIIIIIIIIIIIIIIIIIIIIIIIIIIIIIIIIIIIIIIIIIIIIIIIIIIIIIIIDDDDD
@HISEQ:969:HM2KJBCX2:2:1102:3582:25147 2:N:0:ACTATGCA
CGTATAAATGCGCCCAACTATCCCTATTAATCATTACGGTGATCCTAGAAACCAACAAAATAGAACCATGCCGTCCTATTCTATTATTCCATGCTAATGTATTCGAGCAAAAATGCCTGCTTTAAACACTCTAATTTTTTCAAGGTAAAGGTCCTGGATCCGCAAGACACCCAATTAAGGACATCAAGTTTCTCCAGAAGGTGAGAAATCAACAGCGACAGTTCATACCCCTTAAGGCATGACCATCACGTCAATCCCGAAATTCAACTACGAGCTTTTTAACTGCAACAACTTTAATATACGCTATTGGAGCTGGAATTACCGCGGCTGCTGGCACCAGACTTGCCCTCCAA
+
@DDDDIIIIHGHIHIIIIIHIFHHIIIIIHHIHIIIIIHIHHHHHHIIIHIICHHIIIHIIHIIIIIIIIIIHI?EHEGHHHIIIIHIIIIIIGEEHHIIHGHIIIIHIHHIIIIIHIIIHGIIIHIIGHHHHIIIIHIIIIHFHIHHHEIIIHHIIIHIIHHIIHHHIHGIIIIHEHHIIHIIIIIIIHHIIIHIIIIIHIIIIGIHIIIHIIIIIIIIIIIIIIIIIIHIIHIIIGIIHHHGIHGAFEG@HIHHGIHIIIIIIIHIHHIIIHGIIIIIIIIIIIIIIIHIIIHIIHFIHIIIIIIIIIIIIIIHFIIIIIIIHIIIIIIIIIIIHIIIHIIIIIIIDDCDD
@HISEQ:969:HM2KJBCX2:2:1102:11842:25215 2:N:0:ACTATGCA
CGTATAAATGCGCCCAACTATCCCTATTAATCATTACATCGATCCTAGAAACCAACAAAATAGAATCGGATGTCCTATTTCATTATTCCATGCTAATGTATTCAAGCGTGAGCCTGCTTTAAACACTCTAATTTTTTCAAGGTAACAGACCTAATTCCCCGTGACACCAAATTAATGGCATTACGGTTCTTTAGAAGGTGAGAAATCAATAATATCAGTACATACCAACGGCATGACCGAAACATTGATCCCGAAATTCAACTACGAGCTTTTTAACTGCAACAACTTTAATATACGCTATTGGAGCTGGAATTACCGCGGCTGCTGGCACCAGACTTGCCCTCCAA
+
DDBD@CFHIHE0<CE<@0F11<1<1<CGEEH<1FHHIHEGEHIC0FE<<<CFEHH0GC@?FHH?GGH1<@0CG?GFHHH@E1F1CF1CG11DC111DHHIHHHHGE@HHEHC@IHHIHEAFCFEGEFHE@HEHIHHFF?FHF8<DH?G$@7AFH@HFHCC7ED<EDCHHHIIHHHFEEEE@/@GC1FHHF<ECDDFHCDEHFEHH?C?@HHGHCEGEEHGFHFC@D8FC6HIHHEH?EFHHHFHHH>E<HDHHHIHEFHCCCEF@CD<0@G?G<C<C@@C<EHCG@HF<<1HE<<HH@GC@<CCCC@D1CIHECHCH?HG?HEHIHHHCIHG@HCIGIHF0ED@BD@
@HISEQ:969:HM2KJBCX2:2:1102:12193:26599 2:N:0:ACTATGCA
CGTATAAATGCGCCCAACTATCCCTATTAATCATTACGTGATCCTAAAACCAACAAAATAGAACCATCGTCCTATTTTATTATTCCATGCTAATGTATTCAAGCAAAAATGCCCGCTTTAAACACTCTAATTTTTTCAAAGTAAAGGTCCTGATTCATCGAAACACCCAAGAGCATCCCGAATCAACAGAAGGTGAGAAATTGGCTACACACCGTTTCATGCCCCTAAAGGCACAATCGATATATCCCAATCCCGAAATTCAACTACGAGCTTTTTAACCGCAACAACACTAATATACGCTATTGGAGCTGGAATTACCGCGGCTGCTAATACCAGACTTGCCCTCCAA
+
0B@D@CGHHF@=C0<EEEHHC@1<C<C<CFC?G1<@F@GHICC1<1<DH10<<EH?DEE?1<D1D1D1011<<1<<CCHHH?DFHEGGE?FHH1<C?1<CHGHD<6@GCHC>1></F6CG@<B<1/A<D1CGB<HHGHFG&1EGF8FH@E@HFEHHFH?1IHEB:0<8<CCCHG?CC/?HG<<//-/D<-HC?D</</<D/@<.D<0<000FE:0/<1://<111<1<<</F<D<D1?FE@FD1<11<</</C<C11CH?F@HD0F<1<<0@C@F</0/<ECCGC<111<C@1IHHHF1CC111C@H@@GGCCHEHCCE<CHG@<1IG@CC<@C<1G1<10/0<@B<0D
@HISEQ:969:HM2KJBCX2:2:1102:18384:26818 2:N:0:ACTATGCA
CGTATAAATGCGCCCAACTATCCCTATTAATCATTACGTCAATCCTAGAAACCAACAAAATAGGATCAAACGTCCTATTTCATTATTCCATGCTAATGTATTCAAGCGTTAGCCTGCTTTAAACACTCTAATTTTTTCAAAGTAACAGTCCTGTTTCCCTGCAACACCAAATTAATGACATTACAGTTCTTCAAGAAGGAGGAACCAGTAAAGCCAGTGCATACCAGAGGCACGACCAACCTACTAATCCCGAAATTCAACTACGAGCTTTTTAACTGCAACAACTTTAATATACGCTATTGGAGCTGGAATTACCGCGGCTGCTGGCACCAGACTTGCCCTCCAA
+
DDDDDIIIIIIIHIIIIIIIIIIIIIIIIIIIIIIIIIIIIIIIIIIIIIIIIIIIIIIIIIIGIIIIIIIIIHIIIIIIHIIIHIIIIIIIGHIHIIIIIIIIIIIIIIIIIIIIIHIIIIHIIIIIIIIIIIIIIIIIIIIIIIIIIIIIIIIIIIGIIIIIIIIHIIHIIIIIIIIIIIIIIIIIIIIHIIIIIIIIIHIHIHIIIIIIIIIIIIIIIIIIIIIIIIIIIIIIIIIIIIIIHIIIIIIIIIIIIIHIIIIIIIIIIHIIIIIIIIIIIIIIIIIIIIIIIIIIIIIIIIIIIIIIIIIIIIIIIIIIIIIIIIIIIIIIIIIIIIIIIDDDDD
@HISEQ:969:HM2KJBCX2:2:1102:18799:26513 2:N:0:ACTATGCA
CGTATAAATGCGCCCAACTATCCCTATTAATCATTACGTCAATCCTAGAAACCAACAAAATAGGTTTGAACATCCTATTTCATTATTCCATGCTAATGTATTCAAGCGTTAGCCTGCTTTAAACACTCTAATTTTTTCAAAGTAACAGTCCTGTTTCCCTGCAACACCAAATTAATGGCATTACAGTTCTTCAGAAAGGAGGAATCAGCGAAACCAGTTCATACCAGTGGCACGACCAACCTGCTGACCCCGAAATTCAACTACGAGCTTTTTAACTGCAACAACTTTAATATACGCTATTGGAGCTGGAATTACCGCGGCTGCTGGCACCAGACTTGCCCTCCAA
+
DDDDDIHIIHIIIIHIIIIIIIIIIIIIIIIIIIIIIIIIIIIIIIIIIIIHIIIIIHIIIHCHIIHIIIHIIGHIIIFHIIIIIIIIIIIGHHIIIIIIIGHIIHIIIHIHHIIIIIIIIIGIIIIIIIIIIHIIIIIIIIHIIIIIIIIIIHIIIIHHIIIIIIGIIHHHIHIIIIHIIHIIIIIIIIHHIIIIIIIIIIIIIIIIIIIIIIHIHIIIIIIHIIIIIIIIIIIIIIIGIIIHDIIHIIIIIIIIIIIIIIIIHIIIIIIIIIHIIIIIIIIIIIIHIIIIIIIIIIIIIIIIIIIIIIIIIIIIIIIIIIIIIIIIIIIIIIIIIIIIIDDDDD
@HISEQ:969:HM2KJBCX2:2:1102:19602:27836 2:N:0:ACTATGCA
CGTATAAATGCGCCCAACTATCCCTATTAATCATTACGTCGATCCTAGAAACCAACAAAATAGGTTCGATCGTCCTATTTCGTTATTCCATGCTAATGTATTCAAGCGCGAGCCTGCTTTAAGCACTCTAATTTTTTCAAAGTAACAGTCCTGTTTCCCCGCAACAACAAATTAATGCCATCACGGTTCTACAAGAAGGAGGGACCAGTGAGGCCAGTGCATACCAGTGGCACGACCAACCTACTGGCCCCGAAATTCAACTACGAGCTTTTTAACTGCAACAACTTTAATATACGCTATTGGAGCTGGAATTACCGCGGCTGCTGGCACCAGACTTGCCCTCCAA
+
DDDDDIIIIIIIIIIHIIIIIIIIIIIIIIIHIIIIIIIIIIIIIIIHIHIIIIIIIIIIIIIIIIHIIIIIHIIIIIIIIIIIIIIHHIIHIIIIIHIIIHIHIIIIHIIIIIIIIIIIIIHIIIIIHHIIIIIIIHHIIIIIIIIIIIIIIIIIIHGIIIIIIIIIIIIIIIHHIIIHIIHIIHIIIIIIIIIIIIIIIIIIIIIIIIIIIIIIIIIIIIIIIIIIIIIIIIIIIIIIIHHGIIIIIIHGHIIIIIIIIIIIIIIIIIIIIIIIIIIIIIIIIHHIIIIIIIIIIIIIIIIIIIHHHIIIIIIIIIIIIIIIIIIIIIIIIIIIIIIIIDDDDD
@HISEQ:969:HM2KJBCX2:2:1102:4582:28437 2:N:0:ACTATGCA
CGTATAAATGCGCCCAACTATCCCTATTAATCATTACGGTGATCCTAGAAACCAACAAAATAGAACCATGCCGTCCTATTCTATTATTCCATGCTAATGTATTCGAGCAAAAATGCCTGCTTTAAACACTCTAATTTTTTCAAGGTAAAGGTCCTGGATCCGCAAGACACCCAATAAAGGACATCAAGTTTCTCCAGAAGGTGAGAAATCAACTGTAACAGTTCATACCCCTTAAGGCATGACCATCACGTCAATCCCGAAATTCAACTACGAGCTTTTTAACTGCAACAACTTTAATATACGCTATTGGAGCTGGAATTACCGCGGCTGCTGGCACCAGACTTGCCCTCCAA
+
@DDDDIIFHHFDEECHHIIIGHFFHIHHHIIGIIHI?1CHIFHFFHIHHIIHIIIIG?HHHIC@HHEGHEE@E@EDECHFFCHHHHHGHHCHIEFEHIGFHHEHHGEHIGFHIHHHIHHHHIIHIHHGFHHIGHHHIHHHHIHHHHHHHHHIHHHHIIHIIIIIIHHIIHHHIHIHHFHIIHIIGIIIIIHIIHGHHEFIIIIHHHIIIIIIIIIHIHIIIHIHHIIHI=IHGIGIIIII<IHGHHHHIIHHHHHHHHIIIIIHIIIIIHIIIIIIIIIIIIIIIIIHHIIIHHHHIHIIIIIIIIIIIIIIIHIIIIHDIIIIIIIIIIIHIIIIIIIIIIIIIIHHBDBD@
@HISEQ:969:HM2KJBCX2:2:1102:4802:29328 2:N:0:ACTATGCA
CGTATAAATGCGCCCAACTATCCCTATTAATCATTACGGTGGTCCTAGACCAACAAAATAGAACCAACGTCCTATTCTATTATTCCATGCTAATCTATTCAAGCAAAAGCCCGCTTTAAACACTCTAATTTTTTCAAGGTAATGGTCCTGGTTCCCCGACACACCCAATAAAGGGCATACCGGCTCACCAGAAGGATAGACCCGACAACAGACAGTACTCGCCAGAGACGGACCGCCCGGTCAGGTCTAAAATTCAACTACGAGCTTTTTAACTGCAACAACTTTAATATACGCTATTGGAGCTGGAATTACCGCGGCTGCTGGCACCAGACTTGCCCTCCAA
+
DDDDDIEHIHIIFHIHHIIIGIEHHHIIIHIIIHIIIFHHGIHIIGFIHHFHGHIIIIIIHHHIIIIFH1CCHHECGHIHH?HEFEHIGHHHHHHHHHIIHHHHIIIHIIHIHHHHHHIHHHIGHHHHHHIHHEHGFGIIHFCEHHHHHIHCCHGHHIIIIIIIIIHGHFGIFGEIHHIHCEHHHEIHIHHHCHIHFIIIIIIIIHFHFEHHIHIHHHEIIIIIIHHIIIIHIHHGHHCHHHFHHFEHIIIIHHIHGHHHGGEHHIHGIIHHHIIIIIIIHHHHHHIIIIIIIHIIIIIIIIIIIIIIIIIIIHHIIIIIIIHIIIIIIHHIHIIIIIBCDDD
@HISEQ:969:HM2KJBCX2:2:1102:3411:29349 2:N:0:ACTATGCA
CGTATAAATGCGCCCAACTATCCCTATTAATCATTACGGTGGTCCTAGACCAACAAAATAGAACCAACGTCCTATTCTATTATTCCATGCTAATCTATTCAAGCAAAAGCCCGCTTTAAACACTCTAATTTTTTCAAGGTAATGGTCCTGGTTCCCCGACACACCCAATAAAGGGCATACCGGCTCACCAGAAGGATAGACCCGACAACAGAACAGTACTCGCCAGAGACGGACCGTCCGGTCAGGCCTAAAATTCAACTACGAGCTTTTTAACTGCAACAACTTTAATATACGCTATTGGAGCTGGAATTACCGCGGCTGCTGGCACCAGACTTGCCCTCCAA
+
DDDDDIIIIHIIIIIIIIIIIIIIIIIIIIHIIIIIIIIIIIIIIIIIIIIIIIIIIIIIIIIIIIIIIIIIIIIIIIIIIIIIIHIIIIIIIIIIIIIIIEHIIIIIIIIIIHHHHIIIIHIIIIIHIIIIIIIIIHHIIIIIIIIIHIIIIIIIIIIIIIIIIIIIIHIIIIHIIIIIIIIIIIIIIIIHHIIIIIIIIHIIIHIIHGIIIIIIIIIIIIIIIIIIIHIIIIIIIIIHIHHIIIIIIIIIIHIIIIIIHHHHIHGIIIIIIIIIIIIIHIIIIIIIIIHHC1IIIIIIIIIIIIIIIIIIIIIIIIIIIIIIIIIIIIIIIIIIIIIDDDDD
@HISEQ:969:HM2KJBCX2:2:1102:5199:29061 2:N:0:ACTTTGCA
CGTATAAATGCGCCCAACTATCCCTATTAATCATTACGGGCTCTCCTAGAAACCAACAAAATAGGAGCGCCGTCCTATTCCATTATTCCATGCTAATGTATTCGAGCAAAGGCCTGCTTTGAACACTCTAATTTTTTCAAAGTAAAAGTCCTGCTTCCCAAACCACGCCCAATAAAGGGCATGGCGTTCCGCAGAAGGAAAGGCCCGGCGCAACCAGTGCACGCGGTGAGGCGGACCGGCCCGCCAGGCCCAAGGTTCAACTACGAGCTTTTTAACTGCAACAACTTTAATATACGCTATTGGAGCTGGAATTACCGCGGCTGCTGGCACCAGACTTGCCCTCCAA
+
DDDDDIIIIIIIIIIIIIIIIIIIIIIIIIIIIIIIIIIIIIIIIIIIIIIIIIIIIIIIIIIIHIIIIIIIIIIIIIIHIIIIHIIHHIIIIIIIIIIIIIIIIIIIIIIIIIIIIIIIHIIIIIIIIIHIIIIIIIIIIIIIIIIIIIIIIIIIIIIHHIIIIIIIIHHIIHIIIHHHIIIIIHIIIIIIIHIIIIIIIIIIIIIIIHHHIHIIHGGHIIIIIIIIIIIIIHIIIIIGIIIIHIIIGHIIHIIIIHHHHCCIIIIIIIIIIIIIIIIIIIIIIHIIIIIIIIIIIIIIIIIIIIIIIIIIIIIIIIIIIIIIIIIIIIIIIIIHIIIIIDDDDD
@HISEQ:969:HM2KJBCX2:2:1102:11272:29583 2:N:0:ACTATGCA
CGTATAAATGCGCCCAACTATCCCTATTAATCATTACATCGATCCTAGAAACCAACAAAATAGAATCGGATGTCCTATTTCATTATTCCATGCTAATGTATTCAAGCGTGAGCCTGCTTTAAACACTCTAATTTTTTCAAGGTAACAGTCCTAATTCCCCGTGACACCAAATTAATGGCATTACGGTTCTTTAGAAGGTGAGAAATCAATAATATCAGTACATACCAACGGCATGACCGAAACATTGATCCCGAAATTCAACTACGAGCTTTTTAACTGCAACAACTTTAATATACGCTATTGGAGCTGGAATTACCGCGGCTGCTGGCACCAGACTTGCCCTCCAA
+
DDDDDIHIIHIIIIIIIIIIIHIIIIIIIIIIIIIIIIHIIIIIIIIIIIIIIIGIIIIIIIIHIIIHHIHHHIIIIIIIIHIIIIIIIIHIHIIIIIIIIHIIIHHIIIIIIIIIHIHIIIIIIIIIIIIIIIIIIIIIIIIIHIIIIIIIIIIIIIIHHHIIIIIIIIIIIIIIIIIIIIIIIIIIIIHIIIIIIIIIIIIIIIIIIIIIIHHIIIIIIIIIIIIIIIIIIIIIIIIIIIIIIGIHIIIIIIIIIIIIIIIIIIIIIIIIIIIIIIIIIIIIIIIIIIIIIIIIIIIIIIIIIIIIIIIIIIIIIIIIIIIIIIIIIIIIIIIIIIIIIIDDDDD
@HISEQ:969:HM2KJBCX2:2:1102:6034:29879 2:N:0:ACTATGCA
CGTATAAATGCGCCCAACTATCCCTATTAATCATTACGGTGATCCTAGAAACCAACAAAATAGAACCATGCCGTCCTATTCTATTATTCCATGCTAATGTATTCGAGCAAAATGCCTGCTTTAAACACTCTAATTTTTTCAAGGTAAAGGTCCTGGTTCCACATGACACCCAATTAAGGACATCCTGCTTCTCCAGAAGGTGAGAAATCAACTGCGACAGTTCATACCCCTTAAGGCACGACCATCACGTCAATCCCGAAATTCAACTACGAGCTTTTTAACTGCAACAACTTTAATATACGCTATTGGAGCTGGAATTACCGCGGCTGCTGGCACCAGACTTGCCCTCCAA
+
DDDDDHIIIIGIIIIIIIIIHIHHIIIIIIIIIIIIIIIHIHHIIIIIIIIIGHIIIIIIIIIIIGIIIIHIIHIIIIIIIIHIIIIHIHIIIIIIIIHHIHIIIIIIIFHIHGIIIIIGIHHHHIIIHHIIHIHIIHIIHHIIIIIIIIIHHIHIIIIIHHIIIIIIIIHIIIIIIIHIHIHIIIIIGHHHGIHHCIHIHIIIIIHEFEIHIHIHIIHHHIHIHIIIIHHIGIIIHHHHHIIIHIIIIIHHHHGIIIIIHIIIIIIHEIIIIIIHIGIIIIIIIIIIIIIIIIIIIIIIIIIIIIIIIIHIIIIIIIIIIIIIIIIIIIIIIIIIIIIIIIIIIIHDDDDD
@HISEQ:969:HM2KJBCX2:2:1102:15180:30297 2:N:0:ACTATGCA
CGTATAAATGCGCCCAACTATCCCTATTAATCATTACGTTGATCCTAGAAACCAACAAAATAGAATCGAACGTCCTATTTCATTATTCCATGCTAATGTATTCAAGCGCGTGCCTGCTTTAAACACTCTAATTTTTTCAAAGTAACAGTCCTGATTCCCCACGACACCAAATTAATGACATCATGGCTCCTCAGAAAGGAGAAACCAATAACACCAGTACATACCAGAGGCATGACCGACGTATTGATCCCGAAATTCAACTACGAGCTTTTTAACTGCAACAACTTTAATATACGCTATTGGAGCTGGAATTACCGCGGCTGCTGGCACCAGACTTGCCCTCCAA
+
DDDDDIIIIIIHIIIIIIIIIIIIIIIIIIIIIIIIIIIIIIIIIIIIIIII?HIIIIIIIIIIIIIIIIIIIHIIIIIIIIIIIIIGIIIIIIIIHIIIIIIIIIIIIIIHIHIIIIIHIIIIIIIIIIIIIIIIIIIIIIIIIIIIIIIIIIHIIIHIIIIIIIIIIIIIIIIIIHIIIIIIIIIIHIIIIIIIIIIIIIIIIIIIIIIGEIIIIIIIIIIIIIIIIIIIIIHIIIIIIIHIGIIHIIIIIIIHIIIIIHIIIIIIIIIIIIIIIIIIIIIIHIIIIIIIIIIIIIIIIIIIIIIIIIIIIIIIIIIIIIIIIIIIIIIIIIIIIIIIIDDDDD
@HISEQ:969:HM2KJBCX2:2:1102:5023:30839 2:N:0:ACTATGCA
CGTATAAATGCGCCCAACTATCCCTATTATCATTACATCGATCCTAGAAACCAACAAAATAGAATCGGATGTCCTATTTCATTATTCCATGCTAATGTATTCAAGCGTGAGCCTGCTTTAAACACTCTAATTTTTTCAAGGTAACAGTCCTAATTCCCCGTGACACCAAATTAATGGCATTACGGTTCTTTAGAAGGTGAGAAATCAATAATATCAGTACATACCAACGGCATGACCGAAACATTGATCCCGAAATTCAACTACGAGCTTTTTAACTGCAACAACTTTAATATACGCTATTGGAGCTGGAATTACCGCGGCTGCTGGCACCAGACTTGCCCTCCAA
+
DDDDDIIIIIGIIIIIIIIIIIGIIIHIIIIIIIIIIIIIIIIIHIIHIHIHIIDHHIIIIIHHHIIIIIHIHIIIIIIHIIIHHIHHHHHIIIIIIIIIIIHIHHHHHHHHIIIHHIHHHHIIIIIIIIIIIIHIHGHIIIIIIIIIIIIIIIIIIIIIIIIHIIIIIIIIIIIIHHGIIIIIIIIIIIIHIIIIIIIIIIIIHIIIIIIIIIIIIIIIIHIIIIIIIIIIIIIIIIIIIIIHDIIIIIIIIIIHIIHIIIIIIIIIIIIIIIIIIIIIIIIIIIHIIIIHIIIIIIIIHIIIIIIIIIIIIIIIIIIIIIIIIIIIIIIHIIIIIIIIIDDDDD
@HISEQ:969:HM2KJBCX2:2:1102:7750:29715 2:N:0:ACTATGCA
CGTATAAATGCGCCCAACTATCCCTATTAATCATTACGGTGATTCAGAAACCAACAAAACAGGACCACCGTCCTATTTTATTATTCCATGCTAATGTATTCAGACGTAAGCCTGCTTTGAACACTCTAATTTTTTCAAGGTAAAGGTCCTGGTTTCCCACCACGCTAAATTAATAACATGATGGTTCCCCAGAAGGTAGAAATTCCACACGCCAGTACAGACTATTGCCCGACCAACGGTAGAACCCCGAAATTCAACTACGAGCTTTTTAACTGCAACAACTTTAATATACGCTATTGGAGCTGGAATTACCGCGGCTGCTGGCACCAGACTTGCCCTCCAA
+
DDDDDIIIIIIIIIIIIIIIIIIIIIIIIIIIIIIIIIIIIIIIIIIIIIIIIIHIIIIIIIIIIIIIIIHIIIIIIIIIIIIIIIIIIIIIIIIIIIIIIIIIIIIIIIIIIIIIHIIIHIIIIIIIIIIIIIIIIIIIIIIHIIIIIIHIIIIIIIIIIIIIHIIIIIIIIIIIIIIIIIIIIIIIIIIIIIIIIIIIIIIIIIIIIIIIIIIIIIIIIIIIIIIIIIIIIIIIIIIHGDIIIHIIIIIIIIIIIIIIIIIIIIIIIIIIIIIIIIIIIIIIIIIIIIIIIIIIIIIIIIIIIIIIIIHIIIIIIIIIIIIIIIIIIIIIIIIIIIDDDDD
@HISEQ:969:HM2KJBCX2:2:1102:12462:30817 2:N:0:ACTATGCA
CGTATAAATGCGCCCAACTATCCCTATTAATCATTACGGTGATCCTAGAAACCAACAAAATAGAACCATGCCGTCCTATTCTATTATTCCATGCTAATGTATTCGAGCAAAAAATGCCTGCTTTAAACACTCTAATTTTTTCAAGGTAAAGATCCTGGATCCGCAAGACACCCAATAAAGGACATCAAGTTTCTCCAGAAGGTGAGAAATCAACAGTAACAGTTCATACCCCTTAAGGCATGACCATCACGTCAATCCCGAAATTCAACTACGAGCTTTTTAACTGCAACAACTTTAATATACGCTATTGGAGCTGGAATTACCGCGGCTGCTGGCACCAGACTTGCCCTCCAA
+
DDDB@HHIIFHIHIIGHHGEGHEHHIHHIIIIIIIEHHIHFEHHHFE@GGHHHCHDHFHCHIHHHIIGIIIHHHD?EHH@FHCF1CGCGEFFEHGEHC@CFGHHHIEHIHHHGHEHIIHHGIHHHGHHHHIHIHHEHHFHHIIHHHIIIHHHHIIIHHH?GHFED?CHHHIHHIIEHHCFHFHHHHHHHHGHIIIHIHHHHIIIIIIIHHGHHHHHFDGH@HHHIHFGHHHHEHEIGCFCCHHHEIHHGFGCDGC?C?HF<C?GHCCCEEIHGCEE?HHCEHFHHHHGFHF<HF@CHEHEGDHFH@?GHIIHIIIIIIIHHHD<HDIIHH?EEGCFCHHH@FEECIIIHBDB@@
@HISEQ:969:HM2KJBCX2:2:1102:13562:32078 2:N:0:ACTATGCA
CGTATAAATGCGCCCAACTATCCCTATTAATCATTACGGGCTCTCCTAGAAACCAACAAAATAGGAGCGCCGTCCTATTCCATTATTCCATGCTAATGTATTCGAGCAAAGGCCTGCTTTGAACACTCTAATTTTTTCAAAGTAAAAGTCCTGCTTCCCAAACCACGCCCAATAAAGGGCATGGCGTTCCGCAGAAGGAAAGGCCCGGCGCAACCAGTGCACGCGGTGAGGCGGACCGGCCCGCCAGGCCCAAGGTTCAACTACGAGCTTTTTAACTGCAACAACTTTAATATACGCTATTGGAGCTGGAATTACCGCGGCTGCTGGCACCAGACTTGCCCTCCAA
+
B@D@D?FHHE@CHIHDHHHIEEHHFEEHEEE<<<CHIHCCHC@CFGGHE?GCEHCEHE?DH?<F@GG@H?FHC?<DDHIGHIIIHIIH@1D??F11GEHHHCCHFIEHIHH?HIIHFHGG8@FHHGIHHHGHHEHHG@CIHHEHEHGB<HIHCC<G0AEG?GE@C@EHHHH@/DHC:H?EGHHCECEEIHHDGHEHEHHIHHHDCHIHDIHFIIIIIIIIIHIHHHHHEHHDHIIIIIHHIHEECHHFC<1GEHC@ECHHEECHEC?GCIIIHHEFHHEHHEHIHECIIHIHIHH@CFHH@HHHHIHEFHGCDHHEC/EEHIHEHEIHIIIHHCHIHFDHHDDDD@
@HISEQ:969:HM2KJBCX2:2:1102:12013:32156 2:N:0:ACTATGCA
CGTATAAATGCGCCCAACTATCCCTATTAATCATTACGGTGGTCCTAGAAACCAACAAAATAGAACCACAACGTCCTATTCTATTATTCCATGCTAATCTATTCAAGCAATAGCCCGCTTTAAACACTCTAATTTTTTCAAGGTAATGGTCCTGGCTCCCCAACACACCCAATTAAGGACATACTGGTTCACCAGAAGGAAGACCCGACAACAGGACAGTACTCGCCAAAGACGGACCGCCCGGCCAAGTCTAAAATTCAACTACGAGCTTTTTAACTGCAACAACTTTAATATACGCTATTGGAGCTGGAATTACCGCGGCTGCTGGCACCAGACTTGCCCTCC
+
@BB?<GCEH<CG0E/EEHHG?HICCE1F@GHF1<DCC@@1D@G1@HHEEHH?EHHHCFEHEHHHICCC@C?GH<CC01<FHHHHH1<1<C11<1<CD1(<@<<<FG?HHHHH>CGC9HHIHGBF2<HFFHGACHHEHGHFHHIHHIHHEIHHH7CDCHDHE2GBECEHCHGHBFHGB@EHC8<HCHHBDFHIHHHIIHHH?IHIIIIHIHEHGGGHEHHHHHE?CCHHE?DCE<BHHEFCDHFB/HHCEDC1HFGDCEGHHHHHHHGEHHHHGFC1HGIHIHHHG@IHHIIIIIHHHHHHFGHIFIHIIIIIHHHIIIIIHHGHFHEHIIHHHHHFHIIIDD@?D
@HISEQ:969:HM2KJBCX2:2:1102:14980:32402 2:N:0:ACTATGCA
CGTATAAATGCGCCCAACTATCCCTATTAATCATTACGTCAATCCTAGAAACCAACAAAATAGGATCAAACGTCCTATTTCATTATTCCATGCTAATGTATTCAAGCGTTAGCCTGCTTTAAACACTCTAATTTTTTCAAAGTAACAGTCCTGTTTCCCTGCAACACCAAATTAATGGCATTACAGTTCTTCAGAAAGGAGGAATCAGCGAAGCCAGTGCATACCAGTGGCACGACCAACCTGCTGACCCCGAAATTCAACTACGAGCTTTTTAACTGCAACAACTTTAATATACGCTATTGGAGCTGGAATTACCGCGGCTGCTGGCACCAGACTTGCCCTCCAA
+
DCBDDHHH@EEHHIIHIIHIHHEHHHIIIIIIIGIIIEF@HHHIHHIIGHIIHEHE?<CFHHHEHHHHFHIIGHHEHIEHIHHGHHHGHIHFHHIEHEHHIHHIIIHHIIIIIHI@HHIIHHGHHHIHHIHHHGHHHHIHIIIHIHIHIHCHFHHHIIIIIIHHHHFHIIIHHIHIHHHHFIIIIIIIGIIIIIIHIIHIIIIIHIIIIIIIIIIIIIIIHIIIIIIH;GIIIIIHEHDIHHHHFIHHCHHIHIIIHGIIHHIIIIHIIIIHHIHIIIIIIIHHIIIIHHIIIIIHIIIIIIIIHIIIIIIIIIHIIIHIIIIIIIIIIIHIIIIIIHHHIDDDDD
@HISEQ:969:HM2KJBCX2:2:1102:12487:32583 2:N:0:ACTATGCA
CGTATAAATGCGCCCAACTATCCCTATTAATCATTACGGTGATCCTAGAAACCAACGAAATAGAATCAGTCCGTCCTATTTCATTATTCCATGCTAATGTATTCAGACGTTAGCCTGCTTTAAACACTCTAATTTTTTCAAAGTAACAGTCCTGATTTCCCAACACACCAAATAAATGGCATAAAAGTTCCTCAGAAGGTAGAGATTTATCTCACCAGTGCAGACAATTAAGCCTGACCAATGGGTAAACCCCGAAGTTCAACTACGAGCTTTTTAACTGCAACAACTTTAATATACGCTATTGGAGCTGGAATTACCGCGGCTGCTGGCACCAGACTTGCCCTCCAA
+
?DDBDICHHH@CG<ECGEHHGGHHHHHIHIEGHIFFCHCF<GH1<<G@HIFEHHHIEHEGHHCCGHIIIEHIEHHD<CHII?GHHHHEH1D@CE1<C<IHHHIHHHEFHIHHEH@HFIIHHGHHIIHHIIIIIHIIIHIIIIIIIIIIIHHIIIIHHHHIHHEHHHIIIIIIIIIIIIIIIIIIHIIIIIIHIIIIIIHEIIIGIHIIHIHHIIHIIIIIIIIIHIIIIIHIIIIHHIIIIIHEHFHIIIIIIIIIIHEIHHHHIHHIIIIIIIIIIIIIIIIHIIIHHHIIIHHIIIIIIIGIIIIIHHIIIIIIHHDIIIIIHIIIIIIIIIHIIIIIIIIDDDDD
@HISEQ:969:HM2KJBCX2:2:1102:12016:33311 2:N:0:ACTATGCA
CGTATAAATGCGCCCAACTATCCCTATTAATCATTACGGTGATCCTAGAAACCAACAAAATAGAACCATGCCGTCCTATTCTATTATTCCATGCTAATGTATTCGAGCAAAATGCCTGCTTTAAACACTCTAATTTTTTCAAGGTAAAGGTCCTGGTTCCACATGACACCCAATTAAGGACATCATGCTTCTCCAGAAGGTGAGAAATCAACTGCGACAGTTCATACCCCTTAAGGCACGACCATCACGTCAATCCCGAAATTCAACTACGAGCTTTTTAACTGCAACAACTTTAATATACGCTATTGGAGCTGGAATTACCGCGGCTGCTGGCACCAGACTTGCCCTCCAA
+
DDDDDIIIIHIHHHHHHIIIIIHHHHIIIIGFHGFE?CHGHGHHIIHIIIIHIIIIIIIIHIHHEHIIGCHHH@CHHHHHIIIHIHHIIIIGHIIHIHHCHEHHIIHIIHHIIIIIIIIHEHHHHHIIEHHHHEHIIIIIIIIIIIHIHHIHHIHHHHHHIIIIIIIIIIIIIIIIIIHIHIIIHIHIHHHHFIIIIIIIIIIIHHHIGIIIIIIIIHDHIIIIHIIIIIIHIIIHHHHIHHIIIHIIIIIIIIIHIIIIIHIIIIIHEIHEIIIIIIIIIHIIIIIIIHIHGHIIHEIIIHIHIIHHIIIIIIIIIIIIIIIIIIIIHIHIIIHIHIIHIIHGIIICDDDD
@HISEQ:969:HM2KJBCX2:2:1102:19109:31980 2:N:0:ACTATGCA
CGTATAAATGCGCCCAACTATCCCTATTAATCATTACGGTGATCCTAGAAACCAACAAAATAGAACCATGCCGTCCTATTCTATTATTCCATGCTAATGTATTCGAGCAAAATGCCTGCTTTAAACACTCTAATTTTTTCAAGGTAAAGGTCCTGGTTCCACATGACACCCAATTAAGGACATCATGCTTCTCCAGAAGGTGAGAAATCAACTGCGACAGTTCATACCCCTTAAGGCACGACCATCACGTCAATCCCGAAATTCAACTACGAGCTTTTTAACTGCAACAACTTTAATATACGCTATTGGAGCTGGAATTACCGCGGCTGCTGGCACCAGACTTGCCCTCCAA
+
DCDDDIIIIIIIIIIIIIIIIIIIIIIIIIIIIIIIIIIIIIIIIIIIIIIHIIIIIIHIIIGIIIIIIIIIIIIIIIIIIIIIIIIIIIGIIIIIIIIIIHIIIIIIIIIIIHIIIIIIIIIIHIIHIHGIIIIIIIHIIIIIIIIIIHIIIIIIHIIIIIIIIIIIIIIIIIIIIIIIIIIIIIIIIHIIIIIIIIIIIIIIIIIIIIIIIIIIIIIIIIIIIIIIIIIIIIIIIIIIIIIIIIIIIIIIIIIIIIIIIIIIIIIIHIIIIIIIIIIIIIIIIIIIIIIIIIIIIIIIIIIIIIIIIIIIIIIIIIIIIIIIIIIIIIIIIIIIIIIIIIIIIIIDDDDD
@HISEQ:969:HM2KJBCX2:2:1102:2098:33316 2:N:0:ACTATGCA
CGTATAAATGCGCCCAACTATCCCTATTAATCATTACGTCAATCCTAGAAACCAACAAAATAGGATCGAACGTCCTATTTCATTATTCCATGCTAATGTATTCAAGCGTTAGCTTGCTTTAAACACTCTAATTTTTTCAAAGTAACAGTCCAAATTCCCCAAAACACCAAATTAATGGCATTAAGGTTCATCAGGAAGGAGGAATCAGTGAGACCAGTACATACCAGAGGCATGACCAACCTACTAACTCCGAAATTCAACTACGAGCTTTTTAACTGCAACAACTTTAATATACGCTATTGGAGCTGGAATTACCGCGGCTGCTGGCACCAGACTTGCCCTCCAA
+
DDDDDIIIIIIIIIIIGIIIIIIIIIIIIIIIIIIIIIIIIIIIIIIIIIIIIIIIIIIIIIIIIIIIIIIGIIIIIIIIIIIIIIIHGIIIIIIIIIIIIIIIIIIGIIIIIIIIIIIIIIIIIIIIIIIIIIIIIIIIIIIIIIIHIIIIIIIIIIIIIIIIIHHIIIIIHIIIIIIIIIIIIIIIIIIIIIIIIIIIIIIIIIIIIIIIIIIIIIIIIIIIIIIIIIIIIIIIIIIIIIHHGIIIHIIIIIIIIIIHIIIIIIIIIIIIIIIIIIIIIIIIIIIIIIIIIIIIIIIIIIIIIIIIIIIIIIIIIIIIIIIIIIIIIIIIIIIIIIIIIDDDDD
@HISEQ:969:HM2KJBCX2:2:1102:9489:33672 2:N:0:ACTATGCA
CGTATAAATGCGCCCAACTATCCCTATTAATCATTGCTCACAAATCCAAAAACCAACAAAATACGATAAACGAGCCCTAACTTATTATTCCATGCTAATGTATTCATAACTAACCGCCTGCTTTAAACACTCTAATTTTTTCAAAGTAAAGGTCCTGGATTGCGAACCCAACCCAGCAAAGGGCAGGAACGTTCTCCAGGAAGATGGTAAGCGCGCATCGGCACTCACACACGAAACCGTGGCGGGCCAAGCGCACTATACCAGAAATCCAACTACGAGCTTTTTAACTGCAACAACTTTAATATACGCTATTGGAGCTGGAATTACCGCGGCTGCTGGCACCAGACTTGCCCTCCAA
+
BD@D<GFHHIIHDHIIHIIGHECEEH?CHIIHHHIIIIIIIIICHHHHIIIHEHHHEEFHIHHIIHIHHHIIIDDDHHHIGIIIIIHEHHHH1GHHIIFHGDHH1DEHIHIIIHHHEEHIIHHHIGEHHHHIIIIHHIIHGGGGHIHHHHHHIIIIIIHHIIIIIHHHIIHHHGIHIHHHHHG?HIIIIIIIIIIIIIIIIHIIIIIIIIIIIIIIHIIIHHHIIIIHHHHIIHIHHHIIIIDIIHFHIIIHIIIIHIIIIIIIIIHHIIIHIIIIIGIHHIIIIIIHIIIIIFHHIIHIIIIIIIIIIIIHIIIIIIIIIHIIIIIIHIIIHIGIIIIIHHHHIIIIIIIIIDDDDD
@HISEQ:969:HM2KJBCX2:2:1102:18031:33525 2:N:0:ACTATGCA
CGTATAAATGCGCCCAACTATCCCTATTAATCATTACATCGATCCTAGAAACCAACAAAATAGAATCGGATGTCCTATTTCATTATTCCATGCTAATGTATTCAAGCGTAAGCCTGCTTTAAACACTCTAATTTTTTCAAGGTAACAGTCCTAATTCCCCGTGACACCAAATTAATGGCATTACGGTTCTTTAGAAGGTGAGAAATCAATAATATCAGTACATACCAACGGCATGACCGAAACATTGATCCCGAAATTCAACTACGAGCTTTTTAACTGCAACAACTTTAATATACGCTATTGGAGCTGGAATTACCGCGGCTGCTGGCACCAGACTTGCCCTCCAA
+
DDDDDIIIIIIIIIIIIIIIIIIIIIIIIIIIIIIIIIIIIIIIIIIIIIIIIIIIIIIIIIIIIIIIIHIIIIIIIIIIIGIIIIIIIIIIIIIIIIIIIHIIIIIHIIIIIIIIIIIIIHIHIIIIIIIHIIIHIIIHIIHIIIIIIIIIIIHIIIIIIIIIIHHIIIIIIIIIIHIIIIIIIIIIIIIIIIIIIIHIIIIIIIIIIIIIIIIIIIIIIIIIHIIIIIIIIIIIIIIIIIIIIFIIHIIIIIIIIIIIIIIIIIIIIIIIIHIIIIIIIIIIIIIIIIIIIHHIIIIIIIIIIIIIIIIIIIIIIIIIIIIIIIIIIIIIIIIIIIIIIIDDDDD
@HISEQ:969:HM2KJBCX2:2:1102:19673:33775 2:N:0:ACTATGCA
CGTATAAATGCGCCCAATTATCCCTATTAATCATTACGTCAATCCTAGAAACCAACAAAATAGGATCGAACGTCCTATTTCATTATTCCATGCTAATGTATTCAAGCGTTAGCCTGCTTTAAACACTCTAATTTTTTCAAAGTAACAGTCCTGTTTCCCTGCAACACCAAATTAATGACATTACAGTTCTTCAGAAAGGAGGAATCAGCGAAGCCAGTACATACCAGTGGCACGACCAACCTGCTGACCCCGAAATTCAACTACGAGCTTTTTAACTGCAACAACTTTAATATACGCTATTGGAGCTGGAATTACCGCGGCTGCTGGCACCAGACTTGCCCTCCAA
+
DDDDDIHIIIHIHHIIGIIIIHIGHHIIIIGIGHHIIHHHIIIHHHIIIIIHIIIIIIIIHHEHIIIIIIIHHHHHIIIIIIIIIIIEHHIHCEIIIHIIIHHGHHIHHIIIIIIIIIFIIIIIHHHGHHIHIIIHHHHHIIHHHIIHIHHIIIIIIHHIIIHHHHIHHFHFHHIIIIIIIIIIIHHHHIHHHHHHHIHHHHHIHIIIIHHHHIIHHIIIIIHIIHHEAHIHHIHIIIHIHHGFFHIIIIIIIIIHHIHIIIIIIIHIHHHIHHEHEGIHIIIIIHHHHHGIHIIIIIIIIIIIHIIHIHIHIIIIHIIIHFHIHHFHCIHGFCHHHIIHF0DD00
@HISEQ:969:HM2KJBCX2:2:1102:20101:33963 2:N:0:ACTATGCA
CGTATAAATGCGCCCAACTATCCCTATTAATCATTACGGTGATCCTAGAAACCAACAAAATAGAATCATGCCGTCCTATTTTATTATTCCATGCTAATGTATTCAAGCAAAATGCCTGCTTTAAACACTCTAATTTTTTCAAAGTAAAGGTCCTGGTTCCCCGTGACACCCAATTAAGGGCATCGCGGTTCTCCAGAAGGTGAGAAATTGACTACACCAGTTCATACCCCTTAAGGCACGACCGATGTGTCAATCCCGAAATTCAACTACGAGCTTTTTAACTGCAACAACTTTAATATACGCTATTGGAGCTGGAATTACCGCGGCTGCTGGCACCAGACTTGCCCTCCAA
+
DDDDDIGIIIIIIIIIIIIIIIIIIIIIIIIIIIIHIIIIIIIIIIIIIIIHIIIIIIIIIHIIIIIIIIHIIHDHHIHIIIIIIIIHIHIIIHIIIIIIIHIIIIGIIIIIIHHIIIHIIIIIIIIIIHIIIIHIIHIIIHIHIIIIGHIIIHHIHIIGIIIIIIIIIIHIHIIIIIIIIIIIIIIIIIIIIIIIIIIIIIIIIIIIIIIIIIIIIIIIIIIHHHIIIIIIIIIHIIIIIIIHIIIIIIHIIIHIHIIIIIIHIIHHIIIIIIIIIIIIIIIIIIIIIIIIIIIIIIHIIIIIIIIIIIIIIIHIIIIIIIIIIIIIIIIIHIIIIIIIIIIIIIIDDDDD
@HISEQ:969:HM2KJBCX2:2:1102:20370:33780 2:N:0:ACTATGCA
CGTATAAATGCGCCCAACTATCCCTATTAATCATTACGGTGATCCTAGAAACCAACAAAATAGAACCATGCCGTCCTATTCTATTATTCCATGCTAATGTATTCGAGCAAAAATGCCTGCTTTAAACACTCTAATTTTTTCAAGGTAAAGGTCCTGGATCCGCAAGACACCCAATTAAGGACATCAAGTTTCTCCAGAAGGTGAGAAATCAACAGCAACAGTTCATACCCCTTAAGGCACGACCATTACGTCAATCCCGAAATTCAACTACGAGCTTTTTAACTGCAACAACTTTAATATACGCTATTGGAGCTGGAATTACCGCGGCTGCTGGCACCAGACTTGCCC
+
DDDDDHIIIIIHIIIIIIIIIIIIIIIIIIIIIIIIIIIIIIIHIIIIIIIIIIIIIIIIIIHIIIIIIHHIIIIHHIIIIIIIIIIHHHHIIIIIIIIIIIIIFHHIIHHHIIIHIIIIIIIIIIIIIIHHIHIIIHIIIIIIIIIIIIIIIIHIIIIHHIIIIIIIIIIIIIIIIIHIIIIIIIIIIIGIIIIIIIIIIIIIIIIIIIIIIIIIIIIIIHIIIIIIIIIIIIIIIIII<IIIIIIIIIIIIIIIIIIIIIIIIIIIIHHHIIIIIIIIIIIIIIIIIIIIIIIIIIIHGIIIIIIIIIIIIIIIIIIIIIIIIIIIIIIIIIIIIIIIIIIDDDDD
@HISEQ:969:HM2KJBCX2:2:1102:15226:34315 2:N:0:ACTATGCA
CGTATAAATGCGCCCAACTATCCCTATTAATCATTACGTCGATCCTAGAAACCAACAAAATAGAATCAAACGTCCTATTTCGTTATTCCATGCTAATGTATTCAAGCGTGAGCCTGCTTTAAACACTCTAATTTTTTCAAAGTAACAGTCCTGATTCCCCAAGACACCAAATTAATGACATCATGGTTCGTCAGAAGGTAGGAATCAATAATACCAGTACGTACAATAGCACGACCAATAAATTGATCCCGAAATTCAACTACGAGCTTTTTAACTGCAACAACTTTAATATACGCTATTGGAGCTGGAATTACCGCGGCTGCTGGCACCAGACTTGCCCTCCAA
+
DDDDDIIIHGIGGHIHIIIIIIHIIHHIHGIIIIIIIIIIIIIIIIIIIIIIIIIIIIIIIIHIIIIIIIIFHGHIIIHIIIIIIIIHHIIHHIIIHIIIIIHIGIIGIIIIIIIIHHHIIIIIIIIIIIIIIIIIIIIIIIIIIIIIIIIIIIIIIIIIIIIIIIIIIIIHIIIIIIIIIIIIIIIIIIIIIIIIIIIIIIHIIIIIIIIIIIIIIIIIIIIIIIIIIIIIHIIHIIIIIIHHIHIIIIIIIIIIIIIHIIIIIIIIIIIIIIIIIIIIIIHIIIIIIIIIIIIIIIIIIIIIIIIIIIIIIIIIIIIIIIIIIHIIIIIIIIIIIIIIDDDDD
@HISEQ:969:HM2KJBCX2:2:1102:7378:35464 2:N:0:ACTATGCA
CGTATAAATGCGCCCAACTATCCCTATTAATCATTACGGTGGTCCTAGACCAACAAAATAGAACCAACGTCCTATTCTATTATTCCATGCTAATCTATTCAAGCAAAAGCCCGCTTTAAACACTCTAATTTTTTCAAGGTAATGGTCCTGGTTCCCCGACACACCCAATAAAGGGCATACCGGCTCACCAGAAGGATAGACCCGACAACAGAACAGTACTCGCCAGAGACGGACCGTCCGGTCAGGCCTAAAATTCAACTACGAGCTTTTTAACTGCAACAACTTTAATATACGCTATTGGAGCTGGAATTACCGCGGCTGCTGGCACCAGACTTGCCCTCCAA
+
DDDCDIIIIIIIIIIIIIIIIIIIIIIHIIIIIIIIIIIHEHIIIIIIIIHIIIIIGIIIHIIIIIIIIIIIIIHHIIIIIHIGIIHIIIIIIIIIIIIIIHHIIIIHIIIIIIHIHIIIIIIIIIIHIIHIIIIHIHHIIIIIIIIIIIIHHIIIIIIHIIHIIIIIIIIIIIIHIHIIIIIIIIIIIIIHIHIIIIIHIIIIIIIHHEHHHIIHIHIIIIIIHIIIHIIIHHIHIIIIIHIIIHHIIHIIIIIIIIIIHIIHIHIIIIIIIIIIIIIIHHIHIIIIIIIIIIHHGDDIIIIIIIIIIIIIIIIGIIIIIIIIIIIIIIIIIIIIIIIDDDDD
@HISEQ:969:HM2KJBCX2:2:1102:11725:35225 2:N:0:ACTATGCA
CGTATAAATGCGCCCAACTATCCCTATTAATCATTACGTCAATCCTAGAAACCAACAAAATAGGATCAAACGTCCTATTTCATTATTCCATGCTAATGTATTCAAGCGTTAGCCTGCTTTAAACACTCTAATTTTTTCAAAGTAACAGTCCTGTTTCCCTGCAACACCAAATTAATGACATTACAGTTCTTCAAGAAGGAGGAACCAGTAAAGCCAGTGCATACCAGAGGCACGACCAACTTACTAATCCCGAAATTCAACTACGAGCTTTTTAACTGCAACAACTTTAATATACGCTATTGGAGCTGGAATTACCGCGGCTGCTGGCACCAGACTTGCCCTCCAA
+
DCDADHIHIHHIEHHHHHHHIHFGHHIIIIIIGIIIIIIIIIIHHHIHHHIHIIIIIIIIIHHH?DHHHFHGFHHIIHIIIIIIHFHGEEHHGFHIIIIIHEHHIIIIHHHHIIIFIIIHIIIIIHHIIIIIIIHHHIHIIIHIIIIIHHIIIIIIIHIIIIIIIIIIIIHHHIIIIIIIIIIIIIHIIIIIIIIHIHGHIIHFIIIHIIIIIIIIIIIIIIIHIIIIIIIIIIHHHIHIIIIHHIIIIIGIIIIIIIIIIIIIIIIIIIIIIIIIIIIIHGIIHIIIIIIIIHHHHIHHGIIIIIIIIHHIIIIIIIIIIIIIIIHHIIIIIIHIIIIHHDDDDD
@HISEQ:969:HM2KJBCX2:2:1102:1981:35697 2:N:0:ACTATGCA
CGTATAAATGCGCCCAACTATCCCTATTAATCATTACGTCGATCCTAGAAACCAACAAAATAGAATCAAACGTCCTATTTCATTATTCCATGCTAATGTATTCAAGCGCGAGCCTGCTTTAAACACTCTAATTTTTTCAAAGTAACAGTCCTGATTTCCCACGACACCAAATTAATGACATCGTGGTTCGTCAGAAGGTAGGAATCAATTTGACCAGTACGTACCGAGGCACGACCGATCAACTGATCCCGAAATTCAACTACGAGCTTTTTAACTGCAACAACTTTAATATACGCTATTGGAGCTGGAATTACCGCGGCTGCTGGCACCAGACTTGCCCTCCAA
+
DD@DBHEEEHHHFE?EHHHHIIGHGHHHHGG?FHCEGFHIHHGHHIHIHHEHHHEC11<C@GHCEFHH?1C@1<DGHHHHHCGHIGHC@HCGEC?HHIHHI@E@HCHHDCFCHHHCHFGFHIIIHHFEHHGEH@GGHEHHGHIHIHHEHHHHGHGHGHFDHEEHHHCEIIHFGHFEIIHHHECEFHHHFHHHHGIIIHIHHHHHHHCHIHGHHGIHIIIIHIHIHHGHEHHHHEHHHHFHHHHHIIIIHHEC<1FGIGHHIIIHHIHFHHIIIHHHIIHGHHIHHFCIHHHHHHGHIIIIHHHEHGE@CIIIHHHHIIHHHIHIIIIHHIHG<IHIIGHH@DDB@
@HISEQ:969:HM2KJBCX2:2:1102:9895:35715 2:N:0:ACTATGCA
CGTATAAATGCGCCCAACTATCCCTATTAATCATTACGGTGGTCCTAGACCAACAAAATAGAACCAACGTCCTATTCTATTATTCCATGCTAATCTATTCAAGCAAAAGCCCGCTTTAAACACTCTAATTTTTTCAAGGTAATGGTCCTGGTTCCCCGACACACCCAATAAAGGGCATACCGGCTCACCAGAAGGATAGACCCGACAACAGACAGTACTCGCCAGAGGCGGACCGCCCGGTCAGGCCTAAAATTCAACTACGAGCTTTTTAACTGCAACAACTTTAATATACGCTATTGGAGCTGGAATTACCGCGGCTGCTGGCACCAGACTTGCCCTCCAA
+
DDDDDIIIIHHHHIIIIIIHIIIIIIHIIHHHHIIIIIIIIIIIIIIHIIIIIIIIIHHHEHIIIIIIHHHIHHFHIIIIIIHIIIIIIIIIIIIIHHIIIHFIIHHHHHGHHIHIIIIIIHHHHIHHIIIIIIIIIIIIIIIIHIHIIIHIIHHHIIIIIIIIIIIIHIIIHIIIIIHIIIHGIHIIIIIIIIIHIIIIIIIIIIIIIIIHIIIIIIIIIIIIIHHIIIIIIIIIIIIIHHIIHGIIIIIIIIIIIIHHIIIIIIIIIIIIIIIIIHHIIIIIIIIIIIHGIHHHHFIIIIHIIIIIIIIIIIIIIIIIIIIIIIIIIIIHIIIHIGDDDDD
@HISEQ:969:HM2KJBCX2:2:1102:21120:35497 2:N:0:ACTATGCA
CGTATAAATGCGCCCAATATCCCTATTAATCATTACAACGATCCTAGAAACCAACAAAATAGAATCGGATGTCCTATTTCATTATTACATGAGAATGGATACAAGCGTGAGCCTGCTTTAAACACTCTAAGTTTTTCAAGGTAAAGATCCTGGATCCGCAAGACACACAATAAAGCACATCAAGTTTCTCCAGAAGGTGAGAAATCAACAGTAACAGTTCATACCCCTTAAGGCATGACCATCACGTCAATCCCGAAATTCAACTACGAGCTTTTTAACTGCAACAACTTTAATATACGCTATTGGAGCTGGAATTACCGCGGCTGCTGGCACCAGATTGCCCTC
+
0<<00D@HF?G0C0/<D11<1111<F1<1D1<11<1D11<<1<<1D@CC11<<C0C@C11F1DG11<<0<<11<111<11<1<1<1111<C11<C<</<</<D??EHF<0CHA<1B(&1<<<8<A<18<1&1H21A:<<1AEA<<G%)<<?HHGHE?<<<<CDCC?#G@CD<<<<#DDCAD/<C@C:00EFHHHEEHFGD1<11/1HF<1//<11HF@1A?;D/@A<<11<EGCGAFCEE<:CFFHA<1?CCHFHD1HGHG<<<0CHH@CHGHHHFC<?HEF@HEHFHEHHCHG0D</ECF<ECEHHGHEEHIHHHHDHCC<@@CHF<<1HEF?@G?CGIDDD@<
@HISEQ:969:HM2KJBCX2:2:1102:15074:35963 2:N:0:ACTATGCA
CGTATAAATGCGCCCAACTATCCCTATTAATCATTACTTCAGTCCTAGAAACCAACAAAATAGAACCAAAGTCCTAAATTATTATTCCATGCTAATGTATGCACGGCAAATGCCTGCTTTAAACACTCTAATTTTTTCAAAGTAATAGATCCAGATCGCGACTCCACCCAGTGAAGGGCAAAGCCGTTTTCTGGAAGGATGGCAGATGCAACCCGGCACTCACACTCGTAACCGAGGCGGGCCAGGAACATCAAGCCAGAAATCCAACTACGAGCTTTTAAACTGCAGCAACTTTAATATACGCTATTGGAGCTGGAATTACCGCGGCTGCTGGCACCAGACTTGCCCTCCAA
+
DDDDDIIIIIIHIIIIIGIIIIIIIIIIIIIIIIIIIIIIIIIIIIIIIIIIIIIIIIIGIIHIIHIIIIHEHIIIIIIIIIIIIIHIIIHEHCHIHIIIIDGHIHIIIIIIHIIIHIIIIIHIIIIIIIIIIIIIIIIIIIIIIIIIIIIIIIIIIIIIIIIIIIIIHIIIHIIIIIIIIIIIIIIIIIIIIIIIIIIIIIIIIIIIIIIIIIIIIIIIIIIIIIIIIIIIIIIIIIIIIIIIIIIIIIIHIIIIIIIIIIIIIIIIIIIIIIIIIIIIIIIIIIIIIIIHIIIIIIIIIIIIIIIIIIIIIIIIIIIIIIIIIIIIIIIIIIIIIIIIIIIIIIIIDDDDD
@HISEQ:969:HM2KJBCX2:2:1102:14117:36422 2:N:0:ACTATGCA
CGTATAAATGCGCCCAACTATCCCTATTAATCATTACGTCGATCCTAGAAACCAACAAAATAGAATCAAACGTCCTATTTCGTTATTCCATGCTAATGTATTCAAGCGTGAGCCTGCTTTAAACACTCTAATTTTTTCAAAGTAACAGTCCTGATTCCCCATGACACCAAATTAATGACATCATGGTTCGTCAGAAGGTAGGAATCAATAATACCAGTACGTACAATAGCACGACCAATAAATTGATCCCGAAATTCAACTACGAGCTTTTTAACTGCAACAACTTTAATATACGCTATTGGAGCTGGAATTACCGCGGCTGCTGGCACCAGACTTGCCCTCCAA
+
DCDDDHHIHHI0GEHCHHHHEHIIIIIIHIIGIGHHHCHHHDFHDHGHG?HH1GHHIIIGHIEHHHIHEFHHHIIEHE@EGGHGHHHHHGHHHGHIIIIIIIIIHHG@IGIGHIIIIHIHHIHHGHGCEHIIIIIIIIHHIIIIIHHCHGIIHIIIHHIIIIIIIHEFHIHHIIHCIIHHHHIIHHIIHIIIIIIIHIIIIIHIIIIHIIIIHGIIIHHIHIIHIIIIHIIIIIIIHHHEHHHGIIIIIIIIIIIIIIIIIIIIHIIIHIIIIIIIIIGIHHHHFIIIIIHIIIHIIIIHHIIIIHIIIIHHIIHGIIIIIIIIHIIIIIIIIIIIIIIIDDDDD
@HISEQ:969:HM2KJBCX2:2:1102:4254:36710 2:N:0:ACTATGCA
CGTATAAATGCGCCCAACTATCCCTATTAATCATTACGTCGATCCTAGAAACCAACAAAATAGAATCAAACGTCCTATTTCATTATTCCATGCTAATGTATTCAAGCGTGCGCCTGCTTTAAACACTCTAATTTTTTCAAAGTAACAGTCCTGATTCCCCACGACACCAAATTAATGACATCGCGGTTCTTCAGAAGGTAGGAACCAATAATGCCAGTGCGTACCGAGGCACGACCGACAATCTGATCCCGAAATTCAACTACGAGCTTTTTAACTGCAACAACTTTAATATACGCTATTGGAGCTGGAATTACCGCGGCTGCTGGCACCAGACTTGCCCTCCAA
+
DDDABFHHC1GEEHIDHIEHHGFHHHCCHEIIIHIIHIIIII?EHEH?EHHHIHIIIIGIEHGFH?HIHIIIGIIH@G1C@EHHHEHIIF@<GEHIFIIHH@@?HCEHE>GHIIIHIHHHHHIIIEGEHEHHHEDFHEGHEGHIHHEHHEHHIIIIHCCEHHFHHF??EHHHEIIIHFDEHGHHHIIIIHIIFFCHHHFHGFDAHGHGHHIHHGAHIHGHECGGIIHHHCEC@@HH@CD<5FC<HHIGGHHEHHHIGC0HGCHHE?CEHHIFHHGIIHIHHEGD1C1HHHIHEHHEHIHEIHCIHIHHHHHCHHGIIIGIIIIIHIIIHIIIHIHHDGHCD@@D@
@HISEQ:969:HM2KJBCX2:2:1102:18141:35679 2:N:0:ACTATGCA
CGTATAAATGCGCCCAACTATCCCTATTAATCATTACGGTGGTCCTAGACCAACAAAATAGAACCAACGTCCTATTCTATTATTCCATGCTAATCTATTCAAGCAAAAGCCCGCTTTAAACACTCTAATTTTTTCAAGGTAATGGTCCTGGTTCCCCGACACACCCAATAAAGGGCATACCGGCTCACCAGAAGGATAGACCCGACAGCAGAACAGTACTCGCCAGAGACGGACCGTCCGGTCAGGCCTAAAATTCAACTACGAGCTTTTTAACTGCAACAACTTTAATATACGCTATTGGAGCTGGAATTACCGCGGCTGCTGGCACCAGACTTGCCCTCCAA
+
DADDDHIIIIIHIIIIIIIIIIIIIIIIIIIIIIIIIIHIIIIIIIIHIIIIIIIIIGHIIIIIHIIIIHGHIIIIIIHHHIIIIIIIIHIIIIII?FHIIGHIHHIIIIIIHHHIIHIFHHIIIIIIIIIIHHFHHIHHIIIHIHIIIIHHHHIHEHHHIIHHHHIEHHHHIHFGHHIIIHHCHIHIIHEEHHIHIHIHIHHC0DHHIIIIIIIIIIIIIIIIIIIHIHI?IIIIIIIIIHGIIIHGIIIIIHIIIIHIIIIHIIIIHGHHIHIIIHIIIIIIHIIIIIIIIIHHHHHIIIIIIIIIIIIIIIIIIIIIIIIIIIIIIIIHIIIIIIIDCDDD
@HISEQ:969:HM2KJBCX2:2:1102:18080:36096 2:N:0:ACTATGCA
CGTATAAATGCGCCCAACTATCCCTATTAATCATTACGGTGATCCTAGAAACCAACGAAATAGAATCAGTCCGTCCTATTTCATTATTCCATGCTAATGTATTCAGACGATAGTCTGCTTTAAACACTCTAATTTTTTCAAAGTAACAGTCCTGATTTCCCATCACACCAAATAAATGGCATGAAAGTTCCTCAGAAGGTAGAGATCCATCTCACCAGTGCAGACAATTAAGCCTGACCAATGGGTAGACCCCGAAGTTCAACTACGAGCTTTTTAACTGCAACAACTTTAATATACGCTATTGGAGCTGGAATTACCGCGGCTGCTGGCACCAGACTTGCCCTCCAA
+
?DDDDIIEHIIIIIIIIIIIIGEHIIIIIIGHIIIFHHIIIIIIIIIIHIIIIHIIIHHIIHIIIIIIIHIHIIIIHHIIHHIIIEHIHII@HHICGHHIHFIIIIIIIIIIIIIIIHHIHHHHIIIIIIIHIIIIHHHIIIIIIIHIIIGIHIHHHIIIIIIIIIIIIIIIGIGIIHIHIIIIIIIIIIIIHIIHIIIIIIIHIIHIIHIIIIHIIIIIIIIIIIIIIHIIIIIIIIIIIHHC<HDIIIIIIIIIIIIIIIIIIIIIIIIIHIIIIIIHIIIIIIIIHIIIIIIIIIIIIHIIIIIIIIIIIIGIIIHIIIIIIIIIIIIIIIIIIIIIIIIDDDDD
@HISEQ:969:HM2KJBCX2:2:1102:10867:37546 2:N:0:ACTATGCA
CGTATAAATGCGCCCAACTATCCCTATTAATCATTACATCGATCCTAGAAACCAACAAAATAGAATCTGATGTCCTATTTCATTATTCCATGCTAATGTATTCAAGCGTAAGCTTGCTTTAAACACTCTAATTTTTTCAAGGTAACAGTCCTAATTCCCCATAACATCAAATAAATGACATTATGGTTCTTTAGAAGGTGAGAACCAATAAAACCAGTACATACCAAGGCATGACCGATTCCTTGATCCCGAAATTCAACTACGAGCTTTTTAACTGCAACAACTTTAATATACGCTATTGGAGCTGGAATTACCGCGGCTGCTGGCACCAGACTTGCCCTC
+
CDDDDHIHIIIHIIIIIIIIHIHIIIIIIIIIIIIIIIIIIIIIIIIIIIIHIIIHIHEHHIIIIIIIIIIIIGHHGHIIIHHIIIIHHIIIIIIIIIIHIIIIHIIIIIIIIIIIIHIIIHIIIIIIIIIIIIIIIHIIHIIIIIIIIIIHHIHIIHHHIHIIIIIIIIIIHIHIIIIIIIIIIIIIIIIIIIIIIIHIIIIIIIIIIIIIIIIIIIIIIIIIIIIIIIIIIIIIIIHIIIIIHIIIIIIIHHHGHHIIIHIIIIIIIIIIIHIIIIIIIIIHEHIIIIHGGIIHHIIIIIIIIIIIIIIHIIIIIIIIIIIIIIIHIIIIIIIIICDDDD
@HISEQ:969:HM2KJBCX2:2:1102:11313:36562 2:N:0:ACTATGCA
CGTATAAATGCGCCCAACTATCCCTATTAATCATTACGGTGGTCCTAGACCAACAAAATAGAACCAACGTCCTATTCTATTATTCCATGCTAATCTATTCAAGCAAATGCCTGCTTTAAACACTCTAATTTTTTCAAGGTAATGGTCCTGGCTCCCCGGTACACTCAATAAAGAACATGCCGGTTCACCAGAAGGTAAGACCCGACACAGAACAGTACTCGCCAAAGACGGACCGCCCGGCCAGGCCTAAAATTCAACTACGAGCTTTTTAACTGCAACAACTTTAATATACGCTATTGGAGCTGGAATTACCGCGGCTGCTGGCACCAGACTTGC
+
DDDADIIIIIIIIIIHICHIHGHHIIIIIIIIIIIIIFHIIGIIIIIIIIIIIIIIIIHEHHHHIHEHHEHIIHFHHHHHIIHIIFIIIIHHIIIIIHIHHHHHIIIIIHIHIIIIIIHGHHIIFHIIIIIIIIHIIIIIIIIIEHIIIHIHHIHIIIIHIIIIIIIIHIIIIHHFIHIIIIIIIIIHIIIIIIIHHIIIIIIHIIIIIIIIIIIIIIIIIGIIIHIHHHHEHFCIIIIIHIIHHGIIIHHHHHIHIIIIIIIHIIHIIIIHIIIIIIIIIIIHIIIIIHGIIIHHGFIIHIIIIIIIIIIIIIIIIIIIIIIIIHHFEHHDDDDD
@HISEQ:969:HM2KJBCX2:2:1102:3819:38390 2:N:0:ACTATGCA
CGTATAAATGCGCCCAACTATCCCTATTAATCATTACATCGATCCTAGAAACCAACAAAATAGAATCGGATGTCCTATTTCATTATTCCATGCTAATGTATTCAAGCGTGAGCCTGCTTTAAACACTCTAATTTTTTCAAGGTAACAGTCCTAATTCCCCGTGACACCAAATTAATGGCATTACGGTTCTTTAGAAGGTGAGAAATCAATAATATCAGTACATACCAACGGCATGACCGAAACATTGATCCCGAAATTCAACTACGAGCTTTTTAACTGCAACAACTTTAATATACGCTATTGGAGCTGGAATTACCGCGGCTGCTGGCACCAGACTTGCCCTCCAA
+
ADDDDIIIIEHIIIIHHEHIIHHHHGHIHHIIIIHIIIIIIIGHIIIIIGIIIIHIHHI?GGHIIIGHDHIHHEEHIHIIIIIIIIIFHIH?HHHIIIHIIHHHHHGIIIIIHHFHHHIIHHHEHHIIIHFHIIICIIGIIHHIIHHHIIHHIIHHHIIIIIIHGHEHIIIHIIIH:IIIIIHIIIIIIIIIIFIIIIIIIIIIIHIHIIIIIHHIHIIIIIIHG<HHIIIHIIIIHGIIHHIHHHIIIIIIIIIIIIIIIIGIIIIIIIIIIIIIHIIIIIIIIIIIIIIIIHHIHIIHFGIIIIIIIIIIIIIIIIIIIIIIHIIIIIIIIIIIIIIIIIBADDD
@HISEQ:969:HM2KJBCX2:2:1102:20588:38572 2:N:0:ACTATGCA
CGTATAAATGCGCCCAACTATCCCTATTAATCATTACGGCTCTCCTAGAAACCAACAAAATAGGAGCGCCGTCCTATTCCATTATTCCATGCTAATGTATTCGAGCAAAGGCCTGCTTTGAACACTCTAATTTTTTCAAAGTAAAAGTCCTGCTTCCCAAACCACGCCCAATAAAGGGCATGGCGTTCCGCAGAAGGAAAGGCCCGGCGCAACCAGTGCACGCGGTGAGGCGGACCGGCCCGCCAGGCCCAAGGTTCAACTACGAGCTTTTTAACTGCAACAACTTTAATATACGCTATTGGAGCTGGAATTACCGCGGCTGCTGGCACCAGACTTGCCCT
+
DDDDDIIIIIIIIHIHIGIHIHIIIIIIIIIIIIIIIIIIIIHIIIIGIIIHIHIIIIIIIIHEHHHIIIHIIIHHIHIIIHHIIHIIIIIIIIHIFIIIIGHIHIIIIHIIIHHIIIIHHHIIIIIHIIIIHIHIIIIGIHHHHIIIIIIHHHHIIIHEHIIIIHIIIIIIHHHIIIIIIIHIIIIIHIIIIIGHIIIGIIIIIIIIIII=IIIIIIIIIIIIIIIIIIIIIIIIIHHEIIIIIIIIHIIIIHHIIIIIIIIHHIIHIIIIIHIIIIIIIHIIIIIIIIIIHIIIIIIIHIIIIIIIIIIIIHIIIIIIIIIIIIIIIIIIIIIIDDDDD
@HISEQ:969:HM2KJBCX2:2:1102:11949:38443 2:N:0:ACTATGCA
CGTATAAATGCGCCCAACTATCCCTATTAATCATTACATCGATCCTAGAAACCAACAAAATAGAATCGGATGTCCTATTTCATTATTCCATGCTAATGTATTCAAGCGTGAGCCTGCTTTAAACACTCTAATTTTTTCAAGGTAACAGTCCTAATTCCCCGTGACACCAAATTAATGGCATTACGGTTCTTTAGAAGGTGAGAAATCAATAATATCAGTACATACCAACGGCATGACCGATACATTGATCCCGAAATTCAACTACGAGCTTTTTAACTGCAACAACTTTAATATACGCTATTGGAGCTGGAATTACCGCGGCTGCTGGCACCAGACTTGCCCTCCAA
+
DDDDDIIIIIIEHHHIIIIIIIGIIIIIIIIIIIIIIIIIIIIIIIIIIHIIIIIIIIIIIIIIHIIIIIIHIIIIHIIIIIIIIIIIIIIIIIIIIIIIIIIIIIIIHIGFHHIFHIIIHIIIIIIHIIIIIIIIHHIHIIIHIIIHHHIIIIIIIHHHIIIHHHIIIIHIHIIIIHHHIIIHIIIIIIIIIIIIHIIIIHIIIHIIIIIIIIIIIIIHHIIIIIIIIIIIIHHHIIIIIIIIIGIIIHIIIHIHIIIIIHIHIIIIIIIIIIIIIHIHIIIIIGIGIIIIIIIIIIIIHHIIIIIIIIIIIIIIIIIIIIIIIIIIIIIIIIIIIIIIIIDDDDD
@HISEQ:969:HM2KJBCX2:2:1102:10239:38191 2:N:0:ACTATGCA
CGTATAAATGCGCCCAACTATCCCTATTAATCATTACGTCGATCCTAGAAACCAACAAAATAGAACCATGCCGTCCTATTCTATTATTCCATGCTAATGTATTCGAGCAAAAATGCCTGCTTTAAACACTCTAATTTTTTCAAGGTAAAGGTCCTGGATCCGCAAGACACCCAATTAAGGACATCAAGTTTCTCCAGAAGGTGAGAAATCAACAGCGACAGTTCATACCCCTTAAGGCATGACCATCACGTCAATCCCGAAATTCAACTACGAGCTTTTTAACTGCAACAACTTTAATATACGCTATTGGAGCTGGAATTACCGCGGCTGCTGGCACCAGACTTGCCCTCCAA
+
DDDDDIIIIIIIIIIIIIIIIHIIIIIIIIIIIIIIIIIIIIIIIIHIIHIIIIIIIIIIIIHIIHIIHHIHIIIIHHIHIIIIIIIHIHIIFHIIHIIHEFGIIIIHIHHEIIIIIIIHIIHHHIHIIIIHIEGHIHIHHHIIIHIIHHIHHIIIIHHHIIIHIIIIIIIHIIIIIIIIIIHIIIIIIIIIIIIIIIIIHIIIIIIIHIIIIHHHIIHHIIIIIIIIIIIIIIIIIIIIIIGIIIIIIIHFIHHDIIIIIIIIIIIIIHIIIIIIIIIIIIIIIIIIIIIIIIIIIIIIHIIIIIIIIIIIIIIIIIIIIGIIIIIHIIIIIIIIIIIIIIIIIIIIDDDDD
@HISEQ:969:HM2KJBCX2:2:1102:5781:38355 2:N:0:ACTATGCA
CGTATAAATGCGCCCAACTATCCCTATTAATCATTACGGTGATCCTAGAAACCAACAAAATAGAACCATACCGTCCTATTCTATTATCCCATGCTAATGTATTCGAGCAAAAATGCCTGCTTTAAACAAACACTCTAATTTTTTCAAGGTAAAGGTCCTGGATCCGCAAGACACCCAATAAAGGACATCAAGTTTCTCCAGAAGGTGAGAAATCAACAGTAACAGTTCATACCCCTTAAGGCATACCATCACGTCAATCCCGAAATTCAACTACGAGCTTTTTAACTGCAACAACTTTAATATACGCTATTGGAGCTGGAATTACCGCGGCTGCTGGCACCAGACTTGCCCTCCAA
+
DDDDDHIIIHHIHIIIIIIIIIIIIIIIIHIIIIIIIIIIIGIIIIIHIIIIIIIIIIIIIIIIIIIIIIIIIIIIIIIIIIIHHIHHHHIIIHIEHIIIIHHIIHIIIIIIIIIIIIIIIIIIIIIIIIIIIIIIIIIIIIIIIHIIIIIIIIIHIIHIIIIIIIIIIIIIIHIIIIHIIIIIIIIIIIIIIIHHHIIIIIIIIIIIIIIIIIIIIIIIIHIIIIIIIIIIIIIIIIIIIIIIIIIIIIHIIHFIIHIIIIIIIGIIIIIIIIIIIIIIIIIIIIIIIIIIIIIIIIIIIIIIIIIIIIIIIIIIIIIIIIIIIIIIIIIIIIIIIIIIIIIIIIGIIIIDDDDD
@HISEQ:969:HM2KJBCX2:2:1102:5687:39595 2:N:0:ACTATGCA
CGTATAAATGCGCCCAACTATCCCTATTAATCATTACGTCAATCCTAGAAACCAACAAAATAGGATCAACGTCCTATTTCATTATTCCATGCTAATGTATTCAAGCGAGAGCCTGCTTTAAACACTCTAATTTTTTCAAAGTAACAGTCCTGATTTCCCACCACACCAAATTAATGACATGATGGTTCGTCAGAAGGTAGAAATCAGTAACACCAGTACGTACCGAAGGCACGACCAGCGTACTAATCCCGAAATTCAACTACGAGCTTTTTAACTGCAACAACTTTAATATACGCTATTGGAGCTGGAATTACCGCGGCTGCTGGCACCAGACTTGCCCTCCAA
+
DDDDDIIIIHIIIIIIIIIIIIIIIIIIHIIIIIIIIIIIIIIIIIIIIIIIIIIIIIIIIIIIIIIIIIIHIIIIIHIIIIIIIIIIIIIIIIIIIIIIIIIIIIIIIIIIIIIIIIIIIHIIIIIIIIIIIIIIIIIIIHIIIIIIIIIIIIIIIIIIIIIHIIIIIIIIIIIIHIIIIIIIIIIIIIIIIIIIIIIIIIIIIIIIIIIIIIIIIIIIIIIIIIIIIIIIIIIIIIIIIIIHIIIIIIIIIIIIIIIIIHIIIIIIIIIIIIIIIIIIIIIIIIIIIIIIIIIIIIIIIIIIIIIIIIIIIIIIIIIIIIIIIIIIIIIIIIIIIIIIDDDDD
@HISEQ:969:HM2KJBCX2:2:1102:12923:40058 2:N:0:ACTATGCA
CGTATAAATGCGCCCAACTATCCCTATTAATCATTACTTCGGTCCCGAAGGCCAACACAATAGGACCAGACTCCTATCACATTATTCCATGCTAATGTATTCAAAGCATAAGCTTGCTTTGAGCACTCTAATTTTTTCAAAGTAACAGCGCCAGAACCGCAACCCAGGCAATTAAGGCCAGGAGCACGCCGCCGACAAAAGGGACGGAAGGGCAGGTGCACACTGAGTAGGCGGACCGACCCTTATGACCCAAGATCCAAACTATGAGCTTTTTAACTGCAACAACTTAAATATATGCTATTGGAGCTGGAATTACCGTGGCTGCTGGCACCAGACTTGCCCTCCAA
+
ADDDDFHGHIFHHIDHHHIGIIHHIIHH?GH?CCGCHHHIIGHHIIDIDHIHIFHFHIHHFHF?GHCCF@EHHIHIG@H?FHHHE@GHEHHHIIECHHHIHHIHEFCHHIIIIHIHEHIHIHIIIIHHFFHHGHHGHFFHHHHIIHHHGIGIIIHHEIIIIIIIHHHGHHFHEIHIIIIIHEIIIIIIIIIIHIIIIIHHHHHIIHIIIIIIIIIHFEIIHHIIIHIIIIIIIIIIIIIIIIHHGCIIGIIIIIHIHHIHEHIIIIIIIIIIIIIIIHIIHIHHIHGFIHIHHHIIIIIIIIIIIHGIIIIIIIHIHHHIHIIHIIIIIHIIIIIIIIIIIIACDDB
@HISEQ:969:HM2KJBCX2:2:1102:4618:41014 2:N:0:ACTATGCA
CGTATAAATGCGCCCAACTATCCCTATTAATCATTACATCGATCCTAGAAACCAACAAAATAGAATCGGATGTCCTATTTCATTATTCCATGCTAATGTATTCAAGCGTGAGCCTGCTTTAAACACTCTAATTTTTTCAAGGTAACAGTCCTAATTCCCCGTGACACCAAATTAATGGCATTACGGTTCTTTAGAAGGTGAGAAATCAATAATATCAGTACATACCAACGGCATGACCGAAACATTGATCCCGAAATTCAACTACGAGCTTTTTAACTGCAACAACTTTAATATACGCTATTGGAGCTGGAATTACCGCGGCTGCTGGCACCAGACTTGCCCTCCAA
+
DDDDBIIIICHIIIIIEHIIIICHHHIHIIIIIIIIGIIHEHHHIIIIIIHHIIIIHIIIIIGIIIIIHHIIEHHHHIIGIIIIIHIIHH?CHIHHHGHIHFGHIHIIHGHHHIHHHCHIIIHIIIHIIIIIHHIIIIIIIIIIIIIIIIIIIIHIHHHIGIIIHHHIHIIIIIIIIIIIIGIHEHHHIGIIIIIIIIHIIHIIIIIIIIIIHIHIIIIIIIIHIIHGIIIIIIGIHIIIIIIHHDIHIHIIIIIHHIIIIIIIIIIHIIIIIHHHHIIIIIHIIIIIIGIIIIIIIIIIIHIIIIIIIIHIIIIHIIIIIIIIHIIIIIIIIHHIHIIIIIDDDDD
@HISEQ:969:HM2KJBCX2:2:1102:1946:41525 2:N:0:ACTATGCA
CGTATAAATGCGCCCAACTATCCCTATTAATCATTACGGTGATCCTAGAAACCAACAAAATAGAATCATGCCGTCCTATTTTATTATTCCATGCTAATGTATTCAAGCAAAATGCCTGCTTTAAACACTCTAATTTTTTCAAAGTAAAGGTCCTGGTTCCCCGCGACACCCAATTAAGGGCATCGCGGGTCTCCAGAAGGTGAGAAATTGACTACACCAGTTCATGCCCCTTAAGGCACGTCCGATGTGTCAATCCCGAAATTCAACTACGAGCTTTTTAACTGCAACAACTTTAATATACGCTATTGGAGCTGGAATTACCGCGGCTGCTGGCACCAGACTTGCCCTCCAA
+
D0DD@GHCFF?E=0<C<EHGE1<DF@EC<CEH<1DHG?@@@<F<1<C11<<FHHHHGEHFH1<<1D1DF?11<EDDHF?HHHEECHI?G1<D1<1DHHHE1<GCHE?HCGGDCFH8GGG@CGHE1BF8C1FHEE11?@BGDEFH<B@B@@EEC1C@BD?F?DHDHHCCCGG;/?DFA</HHGCHEHH/$GEHHGFE@9CDD@HHHC<A<@<00GFAGHGC>E<1C:/1CHHFEHEF0C</.C<1?HFHHF@GC<C/HIHHHEGD<<<<CD1CFD<11<C1<1E?HGCCDC?CHHHHHGCG?@HHHD<1D1EHFCFF<<?C/?<<GG<F<GHCCHHHG<HE?GC=H@H@0@@@
@HISEQ:969:HM2KJBCX2:2:1102:14009:41442 2:N:0:ACTATGCA
CGTATAAATGCGCCCAACTATCCCTATTAATCATTACGTCAATCCTAGAAACCAACAAAATAGGATCAAACGTCCTATTTCATTATTCCATGCTAATGTATTCAAGCGTTAGCCTGCTTTAAACACTCTAATTTTTTCAAAGTAACAGTCCTGTTTCCCTGCAACACCAAATTAATGACATTACAGTTCTTCAAGAAGGAGGAACCAGTAAAGCCAGTGCATACCAGAGGCACGACCAACCTACTAATCCCGAAATTCAACTACGAGCTTTTTAACTGCAACAACTTTAATATACGCTATTGGAGCTGGAATTACCGCGGCTGCTGGCACCAGACTTGCCCTCCAA
+
DDDDDIIIIIIIIIIIIIIIIIHIIIIIIIIIIIIIIIIIIIIIII?HIIIIIIIIIIIIIIHIIIIIIIEHHHIIIIIIIIIIIIIIIIIIIIIIIHIIIHHIHIIIIIIHHIHIIIIIIIIIIIIIIIHHIHHIIIIIIIIIIIIHHIIIIIIIIIHIIIIIIIIIIHIIIIIIIIIIIIIIIIIFIIIIIIIIIIIIIIIIIHIIIIIIIIIIIIIHIIIIIIIIIIII=IIIIHHHHHHHGIIIIIIIIIIIIIIIIIIIIIIHIIIIIIIIIIIIIIIIIIIIIIIIIIIIIIIIIIIIIIIIIIIIIIHIIIIIIIIIIIIIIIIIIIIIIIIIIDDDDD
@HISEQ:969:HM2KJBCX2:2:1102:14364:41344 2:N:0:ACTATGCA
CGTATAAATGCGCCCAACTATCCCTATTAATCATTACGGTGATCCTAGAAACCAACAAAATAGAATCATGCCGTCCTATTTTATTATTCCATGCTAATGTATTCAAGCAAAATGCCTGCTTTAAACACTCTAATTTTTTCAAAGTAAAGGTCCTGGTTCCCCGCGACACCCAATTAAGGGCATTGCGGTTCTCCAGAAGGTGAGAAATTGACTACACCAGTTCATACCCCTTAAGGCACGACCGATGTGTCAATCCCGAAATTCAACTACGAGCTTTTTAACTGCAACAACTTTAATATACGCTATTGGAGCTGGAATTACCGCGGCTGCTGGCACCAGACTTGCCCTCCAA
+
DDDDDHHFHIIIIIIIHIIIIIGIIIIIIIIHIIIIIIHIHHIIIIIIHIIIIIIIIIIIIIHHHIIIIIIIHHIHIIIIIIHIIIIIIIHHGIHIGIIIIGHHIIIIIIIIIHIIIIIIHIIIIHIHHIHHIHIIHHIIIIIGHIIIIIIIHHHHIIIIIIIIIIIIIHIIIIIIIIIIIIIIIIIIIIIIIIIIIIIIIIIIIIIIIIIIIIIIIIIIIIIIIIIIIIIIIIHHGIIIHIIIIIIIIIHIIHIIIIIIIIIIHHHIIIIIIIIHIIIIIIIIIIIIIHIIIIIIIIIIIIIIIIIIIIIIIIIIIIIIIIIIIIIIIIIIIIIIIIIIIIIIIIIDDDDD
@HISEQ:969:HM2KJBCX2:2:1102:18940:43038 2:N:0:ACTATGTA
CGTATAAATGCGCCCAACTATCCCTATTAATCATTACGGTGGTCCTAGAAACCAACAAAATAGAACCACAACGTCCTATTCTATTATTCCATGCTAATCTATTCAAGCAATAGCCCGCTTTAAACACTCTAATTTTTTCAAGGTAATGGTCCTGGCTCCCCAACACACCCAATTAAGGACATGCTGGTTCACCAGAAGGAAGACCCGACAACAAGACAGTACTCGCCAAAGACGGACCGCCCGGCCAGGCCTAAAATTCAACTACGAGCTTTTTAACTGCAACAACTTTAATATACGCTATTGGAGCTGGAATTACCGCGGCTGCTGGCACCAGACTTGCCCTCCAA
+
DDDDDIIIIIIIHIIIHIIHHIIIIIIIIIIIIIIIIIIIIIIIIIIIHIIHHHIIIIIIIIIIIIIIHIIHHICHHIHIIIGHIIIIIIIIIEHIIIIIIHHFHIIIIIIIHHIIIDHGHIHIHIIIHIIIIIIIIIIIIIIIIIIIIHIHHHIIIHIIIIIIHIIHIIHGIHIIIIIIIIIIIIIIIHEGIIIIIIIIIIIIGIIIIII;I<IIIIIIIIIIIIIIIIIIIIIIIIIGIIIIHGIIHHGHHIIIIIIIIIIHIIIIIIIIIIIIIIIIIIIIIHIIIIIIIIIIIIIIHHIIIIIIIIIIIIIIIIIIIIIIIIIIIIIIIIIIIIIIIIDDDDD
@HISEQ:969:HM2KJBCX2:2:1102:12262:41583 2:N:0:ACTATGCA
CGTATAAATGCGCCCAACTATCCCTATTAATCATTACGTCGATCCTAGAAACCAACAAAATAGAATCAAACGTCCTATTTCATTATTCCATGCTAATGTATTCAAGCGTGAGCCTGCTTTAAACACTCTAATTTTTTCAAAGTAACAGTCCTGATTCCCCACAACACCAAATAAATGACATCATGGTTCGTCAGAAGGGAGAAACCAACAATACCAGTACGTACCGAGGCACGACCGACATGATGGTCCCGAAATTCAACTACGAGCTTTTTAACTGCAACAACTTTAATATACGCTATTGGAGCTGGAATTACCGCGGCTGCTGGCACCAGACTTGCCCTCCAA
+
DDDDDIIIGIIHIIGIIIIIHIIIIIIIIIIIIIIIIHIIGHIIIIIIIIIHHIIHIIIIIIGEHHIIIIHHIIIIIIIIIIIIIIHIIIHHHHIIIIHHIHIIIHHIIIIIIHIIIIHIIIIIIHHIIIIHIIIHIIIIIHIIIIHIIIIIHHHGHHHIIIHIHGHFHHHHHIHIHIIIIIHIH.IIHIIIIGHIIHIIIIIIIHIHIIIIHHHHHHFHHHHHHIIIFGIHHHGIIIIIHGGD@IGIHIIIIIIIIIIHHHHHGGIIHIIIIHIHIIIIIIIIIHIHIIIHIIIIIIIIIIIIIHGIIIHIIIIGIIIIIIIIIIIIIIIIHIIIIIIGDDDBD
@HISEQ:969:HM2KJBCX2:2:1102:11307:43042 2:N:0:ACTATGCA
CGTATAAATGCGCCCAACTATCCCTATTAATCATTACGGTGATCCTAGAAACCAACAAAATAGAATCATGCCGTCCTATTTTATTATTCCATGCTAATGTATTCAAGCAAAATGCCTGCTTTAAACACTCTAATTTTTTCAAAGTAAAGGTCCTGGTTCCCCGCGACACCCAATTAAGGGCATCGTGGTTCTCCAGAAGGTGAGAAATTGACTACACCAGTTCATACCCCTTAAGGCACGACCGATGTGTCAATCCCGAAATTCAACTACGAGCTTTTTAACTGCAACAACTTTAATATACGCTATTGGAGCTGGAATTACCGCGGCTGCTGGCACCAGACTTGCCTCCAA
+
DDDDDIHIIHICHHIHIIIIIHHHHIHHIIHHHHCCHEHIIIIIIHHIIIIIHHIHHHICHGHCHHIGIIIIHHHIHHIHFGHIIHHGHHHGIIHIEG@FHGHHHHEHIHCFHEHHIIHHHIIIIIIIIIGIIHI@HHHGHHIHHIIHHHHGIIIHHHHHHHEIHHGHIHIIIIGIHGHHHHHEHHEHHDIIHIIIIHHHHEIHIIHHHFIHHHHGHHHHHEEHIHIIIIIIIHHIIHIIHHEHIIHHHHHHEFHCHGIIIHIHIHIHIHEIHEHIIHIHHHHHHIIIHHHEEHGHHHHHHHHFHIIHIIIIIHHIIIIIIIHIIIIIIIHIHHIIIIIHHIHIHHBBDDD
@HISEQ:969:HM2KJBCX2:2:1102:1432:42757 2:N:0:ACTATGCA
CGTATAAATGCGCCCAACTATCCCTATTAATCATTACGGTGGTCCTTGAACCAACAAAATAGAACCACAACGTCCTATTCTATTATTCCATGCTAATCTATTCAAGCAAAAGCCTGCTTTAAACACTCTAATTTTTTCAAGGTAATGGTCCTGGCTCCCCGGCACACGCAATTAAGCACATACCAATTCACCAGAAAGATAGACCCAACGACAGAACAGTACTCGCCAGAGACGGACCGTCCGGCCAGGCCTAAAATTCAACTACGAGCTTTTTAACTGCAACAACTTTAATATACGCTATTGGAGCTGGAATTACCGCGGCTGCTGGCACCAGACTTGCCCTCCCAA
+
BBDD?FFHHIGHIHICHI1D1CEHHFHHIGCGHIIIHH=GHIIHHHHEHC1CCGE1@EHCGHHHHIIIIG=<D1CEHCG?CHH1F@<1CH@@1F1F1CHIHECHEHHFHHIEHGHHBDHHFHFE<1EHHHFHHGGIHHEEHIHFGI9HHFEHHEFHHDHHFH?HGHHGHGIIHGEG:HHFCFDFHHHGIIHIIIIHHHHCHGHHCGHHGCF?IEEIIIIHCHGH@11EHHFCHHHHDF<BHEHF1EHEIIIIIHIHHIEHHGC<EHDHIIHIGHHHFFHGHHHHHIIFIHHIHEDIHHCFCHHHHIIGD1CHHIHIIIHIHGIIHHHGIHHFF<<CCHIIHEHDB<@D
@HISEQ:969:HM2KJBCX2:2:1102:11794:44014 2:N:0:ACTATGCA
CGTATAAATGCGCCCAACTATCCCTATTAATCATTACGTCGATCCTAGAAACCAACAAAATAGAATCAAACGTCCTATTTCATTATTCCATGCTAATGTATTCAAGCGCGAGCTTGCTTTAAACACTCTAATTTTTTCAAAGTAACAGTCCTGATTTCCCACGACACCAAATTAATGACATCGTGGTTCGTCAGAAGGGAGAAACCAATAATACTAGTACGTACAAAGTACGACCGACATATTAGTCCCGAAATTCAACTACGAGCTTTTTAACTGCAACAACTTTAATATACGCTATTGGAGCTGGAATTACCGCGGCTGCTGGCACCAGACTTGCCCTCCAA
+
DDDDDIIIIIIIIIIIIIIIIIIIIIIIIIIIIIIIIIIIIIIIIIIIIIIIHIIIIIIIIIIIIIIIIIIHHIIIIIIIIIIIIIHHIIHIHIIIIIIIIIIIIIIIIIIIIIIIIIIIIIIIIIIIIIIIIIIIIHIIIIIIIIIIIIIIIIIIIIIIIIHHIIIIIIIIIIIIIIIIHIIIHHIIIIIIIIIIIIIIIIIGIHIIIIIIHIIIIIIIIIIIIIIIIIIIIIIIIIIIIIHIIIIIIIIIIIIIIIIIIIIIIIIIIIIIIIIIIIIIIIIIIIIIIIIIIIIIIIIIIIIIIIIIIIIIIIIIIIIIIIIIIIIIIIIIIIIIIIIDDDDD
@HISEQ:969:HM2KJBCX2:2:1102:11066:42789 2:N:0:ACTATGCA
CGTATAAATGCGCCCAACTATCCCTATTAATCATTACGTCAATCCTAGAAACCAACAAAATAGGATCAAACGTCCTATTTCATTATTCCATGCTAATGTATTCAAGCGTTAGCCTGCTTTAAACACTCTAATTTTTTCAAAGTAACAGTCCTGTTTCCCTGCAACACCAAATTAATGACATTACAGTTCTTCAAGAAGGAGGAACCAGTAAAGCCAGTACATACCAGAGGCACGACCAACTTACTAATCCCGAAATTCAACTACGAGCTTTTTAACTGCAACAACTTTAATATACGCTATTGGAGCTGGAATTACCGCGGCTGCTGGCACCAGACTTGCCCTCCAA
+
B@DA@EFEE1G<EHIICHC@@11DCCGCFECCFHE@GEEF@@HCCHHCGHHFGFHIE?GHHHHFH@@GEE1E11<C@@?FHHEHHCEEGH1<C<GHIIHHEFHHEFHHEGIHGF@@HECHHHEEHHIEGEACB1GF?CCGHHCIHHHHHIIHHHECIIHHHHIHGHGHHHCFGHHHHGFHHHIHEHIHCIHHIHIHIIIIIHIHHIIHCHIHHIHIIIH9HEHFCIIHEEHIIHHHHHC;IIHHCGC/AHGHGIHHIIIHHEIIHGHEIIIHHHFHIGIIIHHHHHHIIIHDHGDIHIHHHIIEIHHIIEHEHIIIIIIIIIIHHHGIIIIIIHHGIHIHHBDDDB
@HISEQ:969:HM2KJBCX2:2:1102:16352:43867 2:N:0:ACTATGCA
CGTATAAATGCGCCCAACTATCCCTATTAATCATTACGTCGATCCTAGAAACCAACAAAATAGAATCAAACGTCCTATTTCATTATTCCATGCTAATGTATTCAAGCGCGAGCTTGCTTTAAACACTCTAATTTTTTCAAAGTAACAGTCCTGATTTCCCGCGACACCAAATTAATGACATCGTGGTTCGTCAGAAGGGAGAAACCAATAATGCTAGTACGTACAAAGTACGACCGACATATTAGTCCCGAAATTCAACTACGAGCTTTTTAACTGCAACAACTTTAATATACGCTATTGGAGCTGGAATTACCGCGGCTGCTGGCACCAGACTTGCCCTCCAA
+
DDDDDIIIIIHIHIIIIIIIIIIIIIIIIIIHIIIFHHHHIIIIIHIIIIIIHIIIIIIIHHIHIHIIIIIIIHHIIIIIHHIIHIIIHHHIHHHHHIIIIGHIIIIIIHIIIIIIGIIIIIIIIHIHHHIIIIIIIIIIIIIIIIIHIIHHIIIIIHHHHIHIHIIIIHHIIIHHHIHIIIIHIDGEHHIHIIIIGIGGHIIIHIIHHHGEFHHHHIIGGHIIIIGIIIHIIHHIIHHHHIHIIIIGHGIIHHGIIIHGHHGHHIIIIHHIIHEEIIIIIIHF<<HHHHHIIIIIHIHGGHHHHHHIIIIIIIIHHFHHHIIIHIIIIIIIIIIIIIIDDDDD
@HISEQ:969:HM2KJBCX2:2:1102:13397:44475 2:N:0:ACTATGCA
CGTATAAATGCGCCCAACTATCCCTATTAATCATTACCTCAGGTTCCGAAAACCAACAAAATAGAACCGAGGTCCTATTCCATTATTCCATGCTGGGCTATTCGGGCAAGACTTGCCTGCTTGGAGCACTCTAATTTGTTCAAAGTAAAGGTTCCGGTCACCCAAGACACTCGATCAAGAGCACCAAGGGACGGCCGGTTTGATGGCCCCGGAGCCAGCAGTGAGACCGCACGAGGCGGACCGCCGGTCCGGGACCGAGATCCAACTACGAGCTTTTTAACCGCAACAACTTTAATATACGCTATTGGAGCTGGAATTACCGCGGCTGCTGGCACCAGACTTGCCCTCCAA
+
DDDDBHHHH@CHDD?HHIIHHIHHIIHIIEHHHIIHIIIIIGIHHH1CEDHHHFFIIHIEFGHHHHHEHHHDGGHHIFFHHHHHIHIIIIIHEH1@=HEHIHHHGHEHHHHFHHIHHHHIGICHHGHHE@GHHIIHGHIIIIHIIIIHIHCHHIHEHHHHIGIHHFHEHHEHGFB@EHEHIHHHGCHHHE<ECHHHGD=>EDD/EBFHIGEHIIHGHCGIHEIHHHHHEF<DDHHIHHHEHDDDHCE<?CFDH@HHEGCHEEHGIHEHE@FEHGHEG0FCHE1HHHHHHFDECHHG=EHHEHHHFHEEH@CFCCGDHHHHDHIH?HIHHEEHHHEIFIHHFHGCHCBADDD
@HISEQ:969:HM2KJBCX2:2:1102:11069:44367 2:N:0:ACTATGCA
CGTATAAATGCGCCCAACTATCCCTATTAATCATTACGGTGGTCCTAGACCAACAAAATAGAACCAACGTCCTATTCTATTATTCCATGCTAATCTATTCAAGCAAAAGCCCGCTTTAAACACTCTAATTTTTTCAAGGTAATGGTCCTGGTTCCCCGACACACCCAATAAAGGGCATACCGGCTCACCAGAAGGATAGACCCGACAACAGACAGTACTCGCCAGAGACGGACCGCCCGGTCAGGTCTAAAATTCAACTACGAGCTTTTTAACTGCAACAACTTTAATATACGCTATTGGAGCTGGAATTACCGCGGCTGCTGGCACCAGACTTGCCCTCCAA
+
DCDDDIIIIHIIIIIGIIIIIIIIIIIIIIIIIIIIIIIIHIIIIHIIIIIIIIIIIIIIIIHIHIIIIIIIIIHIIIIIIIIIIIIIIIIIIIIIIIIIIIHIIIIIIGIIIHIIIIIIIIIIIIIHIIIIIIIIIIIIIIHIIIIIIIHHIIIIIIIIIIIIIIIIIIIIIIIIIHHHIIHIIIIIIIIIIIIIIIIIIIIIIIHHHHHHIIIIIIIIIIIIIIIIIIIIIIIIIIIIIIIIIIIIIIHIIIIIIIIIIIIIIIIIIIIIIIIIIIIIIIIIIIIIIIIIIIIIHHIIIIIIIIIIIIIIIIIIIIIIIIIIIIIIIIIIIIIIIIDDDDD
@HISEQ:969:HM2KJBCX2:2:1102:14284:43503 2:N:0:ACTATGCA
CGTATAAATGCGCCCAACTATCCCTATTAATCATTACGGCGGTCCTAGAAAACAACAAAATAGAACCAACGTCCTATTCTATTATTCCATGCTAATGTATCCGAGCATAGGCCTGCTTTGAACACTCTAATTTTTTCAAAGTAAAAGTCCTGGTTCCCCAACACACCCAGTAAAGGGCATGAGGCTCCCCAGAAGGAAAGGCCCGGCCGGACCAGTACACGCGGTGAGGCGGACCGGCCAGCCAGACCCAAAGTTCAACTACGAGCTTTTTAACCGCAACAACTTTAATATACGCTATTGGAGCTGGAATTACCGCGGCTGCTGGCACCAGACTTGCCCTCCAA
+
DDDDDIIIHHIC@GCHE@EEEHHHHEHHHHHIIHIIIHHHCCHHHHHHHCG1<FGHHIHGE<1DHHHHHFH@CGG?@<1DECFC@GGGIIHHIEIFCHHIIIIIIHHHHIIIGIIIIIIHHIHHIIHIGIIIIHHHHHHHHHHHIIHIHIIHHDEHHCHGIIIHHIHIIIIIIIIIIGIHIIIHHHEIGIIIIIIIIIIIIIIIIIIIIIIIIIIHHIIIIIIIIIIIIIIIIHIIIIIIHGHIIIIHIIIIIHIHIIIIIIIHIHIIIIIIIHIIIHIIIIIIIHIIIIIIIIIIIIIIIIIIIIIIIIIIIIIIIIIHIIIIIIIIIIIIIIIIIIIDDDDD
@HISEQ:969:HM2KJBCX2:2:1102:8866:45422 2:N:0:ACTATGCA
CGTATAAATGCGCCCAACTATCCCTATTAATCATTACGGTGGTCCTAGACCAACAAAATAGAACCAACGTCCTATTTTATTATTCCATGCTAATCTATTCAAGCAAAAGCCCGCTTTAAACACTCTAATTTTTTCAAGGTAATGGTCCTGGTTCCCACGGCACACGCGATAAAAGAACGTGCCGGTTCACCAGAAGGTAAGACCCGACACAGAACAGTACTCGCCAAAGACGGACCGCCCGGCCAGGCCTAAAATTCAACTACGAGCTTTTTAACTGCAACAACTTTAATATACGCTATTGGAGCTGGAATTACCGCGGCTGCTGGCACCAGACTTGCCCTCCAA
+
DDDDDIIHIHIIIIIIIIIIIIIIIIIIIHIIHIIIIIIIIIIIHIIIIIIGIIIIIIIIIIIIIHIIIIIIIHIIIIIIIIIIIHHIIIIIIIIIIIIIIIIIIIIIIIIIIIIIIIIIHIIIIIIIIIIIIHIHHIIIIIIIIIIIIIIHIIIIIIHIIIIIIIIIIIHIIIIIIIIIIIIIIIIIIIIIIIIIIIIIIIIIIIIIIIIIIIIIIIIIHIIIIIIIIIIIIIIIIHIIIIHHIIIIHIIIIIIIIIIIIHIIHHIIIIIIIIIIIIIIIIIHHF1IIIIIIIIIHHGGIIIIIIIIIIIIIIIIIIIIIIIIIIIIIIIIIIIIIIIIDDDDD
@HISEQ:969:HM2KJBCX2:2:1102:11628:45549 2:N:0:ACTATGCA
CGTATAAATGCGCCCAACTATCCCTATTAATCATTACGGTGATCCTAGAAACCAACAAAATAGAACCATGCCGTCCTATTTTATTATTCCATGCTAATCTATTCAAGCACTAGCCTGCTTTAAGCACTCTAATTTTTTCAAGGTAATAGCTCTGCTTCCCCGGCGCACCAACTGAATGGCATACCGGTTATTCAGAAGGTAGGAACCCATCACACCAGTACGGACCGTGAAGCCCGACCGACGGACAGACCCCGAAATTCAACTACGAGCTTTTTAACTGCAACAACTTTAATATACGCTATTGGAGCTGGAATTACCGCGGCTGCTGGCACCAGACTTGCCCTCCAA
+
DDDDDIIIIHIHIIIIIIIIIIIIIIIIIIIHIGHIIIIIIIIIIIIIIIIIIIIIGIIIIIHHIIIIIEHHIHHIIIIIHIHIIIHHFIIIHIIIIFHHIHIIIIHIIIIIIIIIIIIIHHIHIIIIIIIIHHIIIIIIHIIIIIHIIIIIIIIIHIHIIIIIIIIIIIIGHHIIIIIIIIIIIHIIIIHIIIIIIIIHIIHIIIIIIIHHIHIIIIIIIIIIIIIIIIIIIIHIIIIIIIIIIHHIIIIIIGIIIIIIIIIIHIIIIIIIIIIIIHIIIIIIIHIIIIIIIIIIIIIIIIHIIIIIIIHIIIIIIIIIIIIIIIIIIIIIIIIIIIIIIIIDDDDD
@HISEQ:969:HM2KJBCX2:2:1102:11778:45595 2:N:0:ACTACGCA
CGTATAAATGCGCCCAACTATCCCTATTAATCATTACTTCGGTCCTAGAAACCAACAAAATAGTACCAAAGTCCTATTTTATTATTCCATGCTAATGTATTCAAGCGTAAGCCTGCTTTAAACACTCTAATTTTTTCAAAGTAAAAGTCCGGGATCCCCAGCACACCCTTTTAAAGGCACACTGGTTCCCCAGGAGGAAAGGCCCGACCGGACCAGTGCTGATCTTTCGACCAGACCAGCCAGCCAGGCCCAAAATTCAACTACGGGCTTTTTAACTGCAACAACTTTAATATACGCTATTGGAGCTGGAATTACCGCGGCTGCTGGCACCAGACTTGCCCTCCAA
+
DDDDDIIIHCHHEHHHHHHIHIIIIIHFHHEHIHHIIIIIFHHIIIIIIIHIIIIIIIIIIIHIIIIHHIIHHHIIICHHHHHGGFHEHHGHHHIIIHHIIHGHHGIIIIHHHHHHIHHHHHIIIIIIIIIIIIIIIIHHIIIIIIHIHIIIIIIIFFHHIHIIIIGHIIIIIIIIIIHHHIIIIHHFIGIIIIIIHIIII<HIHHDIIIHHIIIIIIIIIIIIIIIIIIIHIIHIHIGIHIIHEIIIIHFIHIHIIIIIIHCIIIIIIIIIIIIIIHIIIIHHIIIIIIIIIHIIIIIIIIIIIIIIIIIIIIIIIGIIIIIIIIIIIIIIIIIIIIIIIDDDDD
@HISEQ:969:HM2KJBCX2:2:1102:1653:45762 2:N:0:ACTATGCA
CGTATAAATGCGCCCAACTATCCCTATTAATCATTACGGTGATCCTAGAAACCAACAAAATAGAACCATGCCGTCCTATTCTATTATTCCATGCTAATGTATTCGAGCAAAAATGCCTGCTTTAAACACTCTAATTTTTTCAAGGTAAAGGTCCTGGATCCGCAAGACACCCAATAAAGGACATCAAGTTTCTCCAGAAGGTGAGAAATCAACAGTAACAGTTCATACCCCTTAAGGCATGACCGTCACGTCAATCCCGAAATTCAACTACGAGCTTTTTAACCGCAACAACTTTAATATACGCTATTGGAGCTGGAATTACCGCGGCTGCTGGCACCAGACTTGCCCT
+
DDDADHIHHIIIIIIHIHIIIHFHHIIIIHHHIIIIHHHHHIIHIIIIIIIIIIIIIIIIIIIIIIIHHHHIHIIIIHIHGHIIIIIIIIIIIGHHGHHHHHIIHIIIIIIIHIGGIIIHIIIIIIIIIIIIIGIIHIIIIIIHIIIIIIIHIIHIIHHIIIIIIIIIIIIIIIIIIIIIIIIIHIIIIIIIIIIIIIIIIIIIIIIIHHIIIIIIIHIIIIHIIIIIIIIIIIIIIIHIIIIIIIIIIIIIIIHGIIIIIIIIIIIIIIIIIIHIIIIIIHF/IIIIIIIIIIIIIIIIHIIIIIIIIIIIIIIIIIIIIIIIIIIIIIIIIIIIIIIIIIIIDDDDD
@HISEQ:969:HM2KJBCX2:2:1102:13483:46079 2:N:0:ACTATGCA
CGTATAAATGCGCCCAACTATCCCTATTAATCATTACGGTGATCCTAGAAACCAACGAAATAGAATCAGTCCGTCCTATTTCATTATTCCATGCTAATGTATTCAGACGATAGTCTGCTTTAAACACTCTAATTTTTTCAAAGTAACAGTCCTGATTTCCAACCACACCAAATAAATGGCATGAAAGTTCCTCAGAAGGTAGAGATCCATCTCACCAGTACAGACAATTAAGCCTGACCAATGGGTAGACCCCGAAGTTCAACTACGAGCTTTTTAACTGCAACAACTTTAATATACGCTATTGGAGCTGGAATTACCGCGGCTGCTGGCACCAGACTTGCCCTCCA
+
DDDDDIIIIIIIIIIIIGIIIIIIIIIIIIIIIIIIIIIIIIIHIIIIHIIIIIIIIIIIIGIIHIIIIIIIIIIIIIIIIIIIIIIIGIIHIIIGIHHHHHHHIIIIIIIIIIIIIIIIIIIIIIIIIIIIIIIIIIHHHIIIIIIIHHIIIIIIHHHIIHIIIIHIIIIIIIIHHIGIHIIIIIIIIIHIIIIIIIHIIIHIHFIIIHIHIIIHIIIIIHIIGHHHIIIIIIIIIIIIIIIIHHIIIIIIIIIIIIHIIIIIIIIIIIIHIIIIIIIIIIIIIIHHHIIIIIIIIIIIIIIIIIIIIIIIIIIIIIIIHIGIIIIIIIIIHIIIIIIIIIDDDDD
@HISEQ:969:HM2KJBCX2:2:1102:14217:45799 2:N:0:ACTATGCA
CGTATAAATGCGCCCAACTATCCCTATTAATCATTACGGTGATCCTAGAAACCAACGAAATAGAATCAGTCCGTCCTATTTCATTATTCCATGCTAATGTATTCAGACGATAGTCTGCTTTAAACACTCTAATTTTTTCAAAGTAACAGTCCTGATTTCCCATCACACCAAATAAATGGCATGAAAGTTCCTCAGAAGGTAGAGATCCATCCTACCAGTGCAGACAATTAAGCCTGACCAATGGGTAGACCCCGAAGTTCAACTACGAGCTTTTTAACTGCAACAACTTTAATATACGCTATTGGAGCTGGAATTACCGCGGCTGCTGGCACCAGACTTGCCCTCCAA
+
DDDDDIIGIIIIIIIIHIIIIIIIIIIIIIIIIIIIIIIIIIIIIIIIIIIIIIIIIIIIIIIIIIIIIIIIIIIIIIIIIIIGHHHEHIIHICHIIIIIIIIIHHHIIIIIIIHIIIHHHIIIIIIIIIIIIIIIIIIIHHIIIIHIIIHIIIIIIHIIIIIIIIIIIHHIIIHIIIIIIIIIIIIIIIIIIIIIIIIIIIIIIIIIIIIIHHIIIIIIIIIIIIIIIIIIIIIIIIIIIIIIHFDHIIIIIIIIIIIIIIIIIHIIIIIIIIIIIIIIIIIIIIIIIIIIIIIIIIIIIIIIIIIIIIIIIIIIIIIIIIIIIIIIIIIIIIIIIIIIIIIDDDDD
@HISEQ:969:HM2KJBCX2:2:1102:12047:46165 2:N:0:ACTATGCA
CGTATAAATGCGCCCAACTATCCCTATTAATCATTACGGTGATTCAGAAACCAACAAAACAGGACCACCGTCCTATTTTATTATTCCATGCTAATGTATTCAGACATAAGCCTGCTTTGAACACTCTAATTTTTTCAAGGTAAAGGTCCTGGTTTCCTACCACGTTAAATTAATAACATGATAGTTCCCCAGAAGGTAGAAATTCTACACGCCAGTACAGACAATAGCCCGACCAACGATAGAACCCCGAAATTCAACTACGAGCTTTTTAACTGCAACAACTTTAATATACGCTATTGGAGCTGGAATTACCGCGGCTGCTGGCACCAGACTTGCCCTCAA
+
DDDDDIIIIIIIIIIIIIIHIIIIIIIIIIIIIIIIIIHHIIIHIIIIIIIHIIIIIIIHIIGHIIIIGIIHIIHIIGHIIIIIIIIIIIIIIIIIIHIIIIHHIIIIIIHIIIIIIIIIIIHIIIIIIIIIIIIIIIIIIIIIIIIIIIIIIIIIIIIIGIIIIIIIIHIIIIIIIIIIIIIIIHIIIIIIIIIIIIIIIIIIIIIIIIHHIIIIIIIIIIIIIIIIIIIIIIIIIIIHHIIIIIIIIIIIIIIIIIIIHIIIIIIIIIIIIIIIIIIIHIIIIIIIIIIIIIIIIIIIIIIIIIIIIIHIIIIIIIIIIIIIIIIIIIIIIIIIIDDDDD
@HISEQ:969:HM2KJBCX2:2:1102:6143:46025 2:N:0:ACTATGCA
CGTATAAATGCGCCCAACTATCCCTATTAATCATTACGTCAATCCTAGAAACCAACAAAATAGAATCAAACGTCCTATTTCATTATTCCATGCTAATGTATTCAAGCGTACGCCTGCTTTAAACACTCTAATTTTTTCAAAGTAACAGTCCTGATTCCCCACGACACCAAATTAATGACATCGCGGTTCTTCAGAAGGTAGGAACCAATAATGCCAGTACGTACCGAAGCACGACCAACAATTCGATCCCGAAATTCAACTACGAGCTTTTTAACTGCAACAACTTTAATATACGCTATTGGAGCTGGAATTACCGCGGCTGCTGGCACCAGACTTGCCCTCCAA
+
DDDDDIIFIIIIIIIIHIIIIIIIIIIIIIIIIIIIIIIIIGHIIIIIIIIIHIHHIIIIIIIIIIIHIIIIGHHIIIIIIIIIIIIIIIIIIIIHIHHIIIIIIIIIIIIIIHIIIHIIIIHIIIIIIIIIIIIIIIIIIIIIIIIIIIIIIIIIIIIIIIIIIIIIIIIHIIIHIIIIIIHIIIIIIIIIIGIIIIIHHGIIIIIIIIIIHIIIIIIIIIIGIHHHIIIIIIIIIIHHHHDFIHHIIIHIIIIIIIIIHHHIIIIIHIIIHHIGIIIIHHGHHIIIIHHHHIIIIIIIIIIIIIIIIIIIIIIIIIHIIHIIIHIIIIIIIIIIIIIIDDDDD
@HISEQ:969:HM2KJBCX2:2:1102:20521:46683 2:N:0:ACTATGCA
CGTATAAATGCGCCCAACTATCCCTATTAATCATTACGGTGATCCTAGAAACCAACAAAATAGAACCATGCCGTCCTATTCTATTATTCCATGCTAATGTATTCGAGCAAAATGCCTGCTTTAAACACTCTAATTTTTTCAAGGTAAAGGTCCTGGTTCCACATGACACCCAATTAAGGACATCATGCTTCTCCAGAAGGTGAGAAATCAACTGCGACAGTTCATACCCCTTAAGGCACGACCATCACGTCAATCCCGAAATTCAACTACGAGCTTTTTAACTGCAACAACTTTAATATACGCTATTGGAGCTGGAATTACCGCGGCTGCTGGCACCAGACTTGCCCTCCAA
+
DDDBBHHIIIIIHIIIHIHHIHIIIIIIIIIIIIIIIIEGEHHFGHICHHIIHHHIHIHHHIIIHIHHHHIIIHHHCGHHIIIIIHHHHHIHIIIIIIIIHEHHHHEGHIIIHHHFHHHHHHHFHGEEHHIIIIIHHHHIIIIIHIIIHHD?HHHIIHIHHHHIIIEHHEIHHHHGHIIHFHHGIHGHEEIHIHIIIIIIIIIIIHIIHHIHCHEHHHIGIFIIIHIFHE1III=IHHIIHIIHHEECIHGHHDHGIIIHHFIHIIHIIIIHIHHHIIIHHIIIIIHIIIIHHIIIIIHIHEIFIHHIIIHFFIHHIHIIIIIIIIHIHGHIHIIIIIHHHHHHIIGDDDDA
@HISEQ:969:HM2KJBCX2:2:1102:16602:47107 2:N:0:ACTATGCA
CGTATAAATGCGCCCAACTATCCCTATTAATCATTACGGTGGTCCTAGAAACCAACAAAATAGAACCACAACGTACTATTCTATTATTCCATGCTAATCTATTCAAGCAATAGCCCGCTTTAAACACTCTAATTTTTTCAAGGTAATGGTCCTGGCTCCCCAACACACCCAATTAAGGACATACTGGTTCACCAGAAGGAAGACCCGACAACAGGACAGTACTCGCCAAAGACGGACCGCCCGGCCAAGTCTAAAATTCAACTACGAGCTTTTTAACTGCAACAACTTTAATATACGCTATTGGAGCTGGAATTACCGCGGCTGCTGGCACCAGACTTGCCCTCCAA
+
00<B0<<C<1D=<0<<FHFE1<<11C1DGFHEHGH@<<CDGHH11CF?@HH<11<CG1F<FGCHH11<EHIIHE111111<CCGC@1DC<@GH?1CG1?@@@C@1FGHHHHC<D<58/<GECH3GG@FG@H<C1GBCD8BDCCGB6<F?111<F1C1<?00AEHHIH@@:/BCH@CGEDHF8;.:-GAAAD.0CC/EHHF@C0<DA=HECHHH?C<HHF<</DHD<?EHHECDCDIFHC<?C<?1CGEC/<?GG@HD<1HH@E<@C<C0H@EEHD<<1HE?@IIHCFIG<<1<00<F@HHFEIHEEIHGEHFCHC//?EF@@GC@G<1@CF<<@HEGGC?@1@DDD@
@HISEQ:969:HM2KJBCX2:2:1102:8421:47070 2:N:0:ACTATGCA
CGTATAAATGCGCCCAACTATCCCTATTAATCATTACGTCGATCCTAGAAACCAACAAAATAGAATCAAACGTCCTATTTCATTATTCCATGCTAATGTATTCAAGCGTGCGCCTGCTTTAAACACTCTAATTTTTTCAAAGTAACAGTCCTGATTCCCCACGACACCAAATTAATGACATCGCGGTTCTTCAGAAGGTAGGAACCAATAATGCCAGTGCGTACCGAGGCACGACCGACAATCTGATCCCGAAATTCAACTACGAGCTTTTTAACTGCAACAACTTTAATATACGCTATTGGAGCTGGAATTACCGCGGCTGCTGGCACCAGACTTGCCCTCCAA
+
DDDDDIIIIIIIIIIIIIIIIIIIIIIIIIIIIIIIIHIIIIIIIIIIIIIIIIIIIIIIIIIIIIIIIIIIIIIIIIIIIHIIIIIHIIIIIIHIIIIIIIIIIIIIIIIIIIIIIIIIIIIIIIIIIIIIIIHIHIHIIIIIIIIIIIIIIIIHIIIIIIIIIIIIIIIIIIIIIIIIIIIIIIIIIIIIIIIIIIIIIIIIIIIIIIHIIIIIIIIIIIIIIIIIIIIIIIIIIIIIIHHHIIHIIIIIIIIIIIIIIIIIIIIIIIIIIIIIIIIIIIIIIIIIIIIIIIIIIIHHIIIIIIIIIIIIIIIIIIIIIIIIIIIIIIIIIIIIIIIIDDDDD
@HISEQ:969:HM2KJBCX2:2:1102:13797:47178 2:N:0:ACTATGCA
CGTATAAATGCGCCCAACTATCCCTATTAATCATTACGTCGATCCTAGAAACCAACAAAATAGAATCAAACGTCCTATTTCGTTATTCCATGCTAATGTATTCAAGCGTGAGCCTGCTTTAAACACTCTAATTTTTTCAAAGTAACAGTCCTGATTCCCCATGACACCAAATTAATGACATCATGGTTCGTCAGAAGGTAGGAATCAATAATACCAGTTCGTACAATAGCACGACCAATAAATTGATCCCGAAATTCAACTACGAGCTTTTTAACTGCAACAACTTTAATATACGCTATTGGAGCTGGAATTACCGCGGCTGCTGGCACCAGACTTGCCCTCCAA
+
DDDDDHIIIIIIIIIHIIIIIHIHIIIIIIIIIIIIIIIIIIIIIIIIIIIIIIIIIIIIIHIHGIIIIIHIIIIIIIIIIIIIIIIHCHHIIIIHIIIIIGHIIHIIIIIIIIIIIIIIIIIIIIIIIIHIIIHIIIIIHIIIIHIFHIIIIIIIIIIIIIHHIIIIIIIIIIIIIHIHIIIIIHIIIIIIIHHIIHIIIIIIHIIIIIIIIIIIIHHIIIIIIIIIHIIIIIIIIIIIHHHEHIIIIGHIIIHHIIIGIHIIIIIIIIIIIIIIIIHIHIIIIHHIHIIIIGIHHHHHGIIIIIIHHIIHIHIIIIIIHHHHIHIIIIIIIHIIIIIIDDDDD
@HISEQ:969:HM2KJBCX2:2:1102:14811:46505 2:N:0:ACTATGCA
CGTATAAATGCGCCCAACTATCCCTATTAATCATTACATCGATCCTAGAAACCAACAAAATAGAATGCGATGTCCTATTTCATTATTCCATGCTAATGTATTCAAGCGTGAGCCTGCTTTAAACACTCTAATTTTTTCAAGGTAACAGTCCTAATTCCCTATAACATCAAATAAATGACATTATAGTTCTTTAGAAGGTGAGAACCAATAAAATCAGTACATACCAAGGCATGACCAACTAATTGATCCCGAAGTTCAACTACGAGCTTTTTAACTGCAACAACTTTAATATACGCTATTGGAGCTGGAATTACCGCGGCTGCTGGCACCAGACTTGCCCTCCAA
+
@@D@DIIGCEC@HFDHIHFHIIHHFEHHFHH?DGHGHHGHHHIGIHHHI?E1FHEHCEHIIIGII@GHHCHGHHHHHE@H?1CHHHGHIHIIHIHHEEFHHGHHHIHHH?G<HGDIHHH@HGFIHHHFHGCHF?GHHIHGFCHIHFHIHEEHEEG9GG1FGHE@HHHDHHHHHHDHHFHCGHHHIHHHG@G?HHF11FG@HHEHH?HHHHHHHHCFHHHGEHFCC@?HGHHGHEHHIIHGF</<CC//0FHHCHF1F1EIHHHEEGHHHHHHIHEEHEHCG?H@D1<CCEHIHHIHHHIHG@<@FHHIHHHHE?CHC1HGCCHHG?CGEECIHFHFHCHHB@?D<
@HISEQ:969:HM2KJBCX2:2:1102:17213:48192 2:N:0:ACTATGCA
CGTATAAATGCGCCCAACTATCCCTATTAATCATTACGGTGGTCCTAGAAACCAACAAAATAGAACCATGCCGTCCTATTTTATTATTCCATGCTAATGTATTCAAGCAAAAATGCCTGCTTTAAACACTCTAATTTTTTCAAAGTAAAGGTCCTGGTTCCCCGCGGCATCCAATTAAGGACATCGCGGTTCTCCAGAAGGTGAGAAATTGACTGCACCAGTTCATACCCCGTGAGGCACGACCGATGCGCCAATCCCGAAATTCAACTACGAGCTTTTTAACTGCAACAACTTTAATATACGCTATTGGAGCTGGAATTACCGCGGCTGCTGGCACCAGACTTGCCCTCCAA
+
DDDDDHIIIIIIIHIIIIIIIIIIIHIIIHIIIHHIIIHIIIIIIIHIIIIIIIIIIHIIIIHHIIHHIIIIIIIIIIHHIIHIIIIIIIIIHHIIHIIIIHIIIIIIIHIIHHIIHIIIIIIHIIIGHHHIIIIIIIIIIIHIIIIHIFIIIIIIHHIHHIIIIIIHIHIIIIIIIIIIIIIIIIIIIIHIIIIIIIIIIIIHIIIIIIIIIIIHIIIIIIIIIIIIIIIIIIIIIIIIIIIIIIIIIIHHIIIIIIIIIIGIIIIIIIIIIIIIIIIIIIIIIIIIIGIIIIIIIIIIIIIIIIIIIIIIIIIIIIIIIIIIIIIIIHIIIIIIIIIIIIIIIIIIDDDDD
@HISEQ:969:HM2KJBCX2:2:1102:15864:48250 2:N:0:ACTATGCA
CGTATAAATGCGCCCAACTATCCCTATTAATCATTACGTCGATCCTAGAAACCAACAAAATAGAATCAAACGTCCTATTTCGTTATTCCATGCTAATGTATTCAAGCGTGAGCCTGCTTTAAACACTCTAATTTTTTCAAAGTAACAGTCCTGATTCCCCATGACACCAAATTAATGACATCATGGTTCGTCAGAAGGTAGGAATCAATAATACCAGTACGTACAATAGCACGACCAATAAATTGATCCCGAAATTCAACTACGAGCTTTTTAACTGCAGCAACTTTAATATACGCTATTGGAGCTGGAATTACCGCGGCTGCTGGCACCAGACTCTCCAA
+
DDDDDIIIIIIIIIIIIIIIHIIIIIIIIIHIIIIIIIIIIIIIIIIIIIIIIIIIIIIIIIHIIIIIIIIIHHIIHHIIIGHHHHHIIIIIIIIIIIIIHIHHIIIIIIIHHHIHIIIIIIIIIIIIIIHHIIHIIIIIIHIIIHIIIIIIIIIIIIHHHIHGIIIIIIIIIIIIIIIIIIIIIIIIIIIIIIIIIIIIIIIIIIIIIIIIIIIIIIIIIIIIIIIIIIIIIIIHHIHHIIIIIIIIIIIIIIIIIIIIIIIIHIIIIIIIIIIIIIIHIIIIIIIIIIIIIIIIIIIHIIIIIIIIIIIIIIIIIIIIIIIIIIIIIIIIIIIIDDDDD
@HISEQ:969:HM2KJBCX2:2:1102:12954:47544 2:N:0:ACTATGCA
CGTATAAATGCGCCCAACTATCCCTATTAATCATTACGTCAATCCTAGAAACCAACAAAATAGGATCAAACGTCCTATTTCATTATTCCATGCTAATGTATTCAAGCGTTAGCCTGCTTTAAACACTCTAATTTTTTCAAAGTAACAGTCCTGTTTCCCTGCAACACCAAATTAATGACATTACAGTTCTTCAAGAAGGAGGAACCAGTAAAGCCAGTACATACCAGAGGCACGACCAACCTACTAATCCCGAAATTCAACTACGAGCTTTTTAACTGCAACAACTTTAATATACGCTATTGGAGCTGGAATTACCGCGGCTGCTGGCACCAGACTTGCCCTCCAA
+
DDDDDIIHIIIIIIIIIIIHIIIIIIIIIIIIIIIIIIIIIGIHIIIIIIIIIIIIIIIIHHIIEGHHIIIIIGHIIIIIIIIIIIIHIIIIGIIIIHIIIHIIIHHIIIIHIIIHHHIIIIIIIIIIIIIIIIIIIIIIIIIIIIIIIIIIIIIIIIIIIIIIIIIIIIIIIIIIIIIIIIIIIIIIIIIIIHIIIIIIIIIIIIIIIIIIIIIIIIIIIIIIIIIIIIIIIIIIIIIIIIIIIIIHIIIIIIIIHIIIIIIIIIIIIIIIIIIIIIIIIIIIIIIIIIHIIIIIIIIIHIIIIIIIIIIIIIIIIIIIIIIIIIIIIIIIIIIIIIIIIDDDDD
@HISEQ:969:HM2KJBCX2:2:1102:19935:49348 2:N:0:ACTATGCA
CGTATAAATGCGCCCAACTATCCCTATTAATCATTACGGTGATCCTAGAAACCAACAAAATAGAACCATGCCGTCCTATTCTATTATTCCATGCTAATGTATTCGAGCAAAATGCCTGCTTTAAACACTCTAATTTTTTCAAGGTAAAGGTCCTGGTTCCACATGACACCCAATTAAGGACATCATGCTTCTCCAGAAGGTGAGAAATCAACTGCGACAGTTCATACCCCTTAAGGCACGACCATCACGTCAATCCCGAAATTCAACTACGAGCTTTTTAACTGCAACAACTTTAATATACGCTATTGGAGCTGGAATTACCGCGGCTGCTGGCACCAGACTTGCCCTCCAA
+
DDDCDIIIIIIIIIIIIIIIIIIIIIIIIIIIIIIHIIHIIIIIHIIIIIIHHIIIHHIIIIIIIIIIIIIIIIHHHIGHIIIIIIIIIIIHHIIIHIHHIFIHIIIIIIIIIIHIHHIHHHIIHHHHIIIIHIIIIIHIIIIIIIHIIGIIIIIIIHIHHIIIGEHIIHIIHHHIIIIIIIIIIIIIIIHIHIIIIIIIHIIIIIIIIIHIIIIIIIHIHHIHHIIIIIHIIIIIIHIHIIIIIIIIIIHIHIIIIIIIIIIIIIIIHIIHHIIIIIIIIIIIIIIIIIIHHIIIIIIHIIIIIIHIIIIIHIIIIIIIIIIIIIIIIIIIIIIIIIIIIIIIIIIDDDDD
@HISEQ:969:HM2KJBCX2:2:1102:6227:50222 2:N:0:ACTATGCA
CGTATAAATGCGCCCAACTATCCCTATTAATCATTACAGCGGTCCTAGAAACCAACAAAATAGAATCAAACGTCCTATTTCATTATTCCATGCTAATGTATTCAAGCGTACGCCTGCTTTAAACACTCTAATTTTTTCAAAGTAACAGTCCTGATTCCCCACGACACCAAATTAATGACATCGCGGTTCTTCAGAAGGTAGGAACCAATAATGCCAGTACGTACCGAAGCACGACCAACAATTCGATCCCGAAATTCAACTACGAGCTTTTTAACTGCAACAACTTTAATATACGCTATTGGAGCTGGAATTACCGCGGCTGCTGGCACCAGACTTGCCCTCCAA
+
DDDDDIIIIIIIIIIIIIIIIIIIIIIIIIIIIIIIIIIIIIIIIIIIIIIIIIIIIIIIIIIIIIIIIIIIIIIIIIIIHIIIIIIIIIIIHIIHIIIIIHHIIIIIIIIHIIIIIIIIIIIIIIIIIIHHIIIIIIIIIIIIIIIIIIIIIIIIIIIIIIIHIIIIIIIIIIHIIHIIIIIIHHIIIIIIIIIIIIIIIIIIIIIIIIHHIIIIIIIIIIIIIIIIIIIIIHIHHIIIIHHEIGIIIIIIIIIIIIIIIIIIIIIIIIIIIIIIIIIIIIHIIIIIIIIIIIIIIIIIIIIIIIIIIIIIIIIIIIIIIIIIIIIIIIIIIIIIIIIIDDDDD
@HISEQ:969:HM2KJBCX2:2:1102:3848:50617 2:N:0:ACTATGCA
CGTATAAATGCGCCCAACTATCCCTATTAATCATTACGGTGGTCCTAGACCAACAAAATAGAACCAACGTCCTATTTTATTATTCCATGCTAATCTATTCAAGCAAAAGCTCGCTTTAAACACTCTAATTTTTTCAAGGTAATGGTTCTGGTTCCCCGACACACCCAATAAAGGACATATCGGCTCACCAGAAGGATAGACCCGACAACAAGACAGTACTCGCCAGAGACGGACCGCCCGGTCAGGCCTAAAATTCAACTACGAGCTTTTTAACTGCAACAACTTTAATATACGCTATTGGAGCTGGAATTACCGCGGCTGCTGGCACCAGACTTGCCCTCCAA
+
DDDDDIIIIGIIHIIHIIIHIIIIIIIIIIIIIHIIIIIIIIIIIIIIIIIIIIIIIGIIIIIIIIIIIIIIIHIIIIIIIGIHHHIIIGIIIIIIIIIIIIIHIIIIIIIIIIHIIIIIIIIIIIIIIIHIIIIIIIIIIIIIHHHIIIIHHIIIIIIIIIIIIIIIIIIIIIIIIIIIIIIIIIHHIIIIIIIIHIIIIIIIIIIIIIIIIIIIIIIIIIIIIIIIIIIIIIIIIIIIIIIHIIHHIIIIIIIIIIIIIIIIIIIIIIIIIIIIIIIIIIIIIIIIHIIIIIIHHHGIIIIIIIIIIIIIIIIIIIIIIIIIIIIIIIIIIIIIIIIDDDDD
@HISEQ:969:HM2KJBCX2:2:1102:7848:51266 2:N:0:ACTATGCA
CGTATAAATGCGCCCAACTATCCCTATTAATCATTACTCATTTCCCCAAAAACCAACAAAATTCGAGATACGAGTCCTAAATTATTATTCCATGCTAATGTATTCATAACTTTCAGCCTGCTTTAAACACTCTAATTTTTTCAAAGTAAAGGTCCTGGATTGCGAACCCAACCCAGTAAAGGGCAGGAACGTTCTCCAGGAAGATGGTAAGCGCGCATCGGCACTCACACACGATACCGTGGCGGGCCAAGCGCACTATACCAGAAATCCAACTACGAGCTTTTTAACTGCAACAACTTTAATATACGCTATTGGAGCTGGAATTACCGCGGCTGCTGGCACCAGACTTGCCCTCCAA
+
DDDDDHIHIIIHIIIHIIIGHIIGHIIIIIIIIIIIHIIIIIIIIIIIIIIIIIIIIIIIHIIIIHIIIIHHIIIFIIGIIIIGIIIIIHIHIIFEHIHIIDFHHIIIIHIHIIIIIIIIIIIIIHEIIIIIIHHIHIHGIIIHGIIIIIIIIIIIIIIIIIIIIIIIIIIIIIIIIIIHIIIIIIIIIIIIHIHHIIIIIIIIIIHIIIIIIIIIIIIIIIIIIIIHIIIIIIIHIIIIIIIGIIHIGIIIHFIHGIIIIIIIIIHIIIHIIHHIIIIIIIIIIIIIIIIIIIIIIIIIIIIIIIIIIIIIIIIIIIIIIIIIIIIIIIIIIIIIIIIIIIIIIIIIIIIIIDDDDD
@HISEQ:969:HM2KJBCX2:2:1102:19460:51406 2:N:0:ACTATGCA
CGTATAAATGCGCCCAACTATCCCTATTAATCATTACGGTGATCCTAGAAACCAACAAAATAGGATCGAACGTCCTATTTCATTATTCCATGCTAATGTATTCAAGCGTTAGCTTGCTTTAAACACTCTAATTTTTTCAAAGTAACAGTCCAAATTCCCCGCAACACCAAATTAATGGCATTACGGATCATCAGGAAGGAGGAATCAGTGAGACCAGTACATACCAGAGGCATGACCAATCTACTAACCCCGAAATTCAACTACGAGCTTTTTAACTGCAACAACTTTAATATACGCTATTGGAGCTGGAATTACCGCGGCTGCTGGCACCAGACTTGC
+
DDDDDIIIIIIIIIIIIIIIIIIIIIIIIIIIIIIIIIIIIIIHIIIIIIIIIIIIIIIIIIIIIIIIIIIIHHHIIIIIIIIIIIIIIIIIIIIIIIIIIIIIIIIIHIIIIIIIIIIHIIIHIHIIIIIIIIIIIIIIIIIIIIIIHIIHIIIIIIIIIIIIHIIIIIIHIIIIIIIIIIIIIIIIIIIIIIIIIIIIIHIIIIIIIIIIIIIIIIIIIHIIIIIIIIIIIIIIHGIIIIIIIIIIIIIIIIIIIIIIIIHIIIIIIIIIIIIIIIIIIIIIIIIIIIIIIIIIIIIIIIIIIIIIIIIIIIIIIIIIIIIIIIIIIHIIIIDDDDD
@HISEQ:969:HM2KJBCX2:2:1102:18316:51299 2:N:0:ACTATGCA
CGTATAAATGCGCCCAACTATCCCTATTAATCATTACGGCTCTCCTAGAAACCAACAAAATAGGAGCGCCGTCCTATTCTATTATTCCATGCTAATGTATTCGAGCAAAGGCCTGCTTTGAACACTCTAATTTTTTCAAAGTAAAAGTCCTGCTTCCCGAACACACCCAGTAAAGGGCATGCCGTTCCGCAGAAGGAAAGGCCCGGCCGAACCAGTGCACGCGGTGAGGCGGACCGGTCAGCCAGGCCCAAGGTTCAACTACGAGCTTTTTAACTGCAACAACTTTAATATACGCTATTGGAGCTGGAATTACCGCGGCTGCTGGCACCAGACTTGCCCTCCAA
+
DDBBDIH?HGGEHIID1DGHH?HEG@HHH?GCF?DCHHHCDHHHIIE?HII1DHIHHHH@HCHG?FHDHIIHHHI?@GHHHIIHHHCHHEH@GHHEHIGHH@FIIIIIIHCHHHIGEHIHIHFHHHHHB@GHHHHHHHHHGHHHEFCGHHCEGHE<HIHFFEHFHHEEEEGEHIIGIHIHIHIIIIHHECIIHHIIIHIIHDHIIHDHIIIHH<IIIHEHHHIHIIIIHG=HHHIIIHGHI:HIHIHHHHIHHEHCIHHHIIIHIHHHGIHIIHEIHHIHIHEEHHHCIHGHDHHHEHIIIIIIHIIHIIIIIHHHIIHIIHEHHIIIIHIIHEHHHGC0D@D<
@HISEQ:969:HM2KJBCX2:2:1102:16437:52197 2:N:0:ACTATGCA
CGTATAAATGCGCCCAACTATCCCTATTAATCATTACATCGATCCTAGAAACCAACAAAATAGAATCGGATGTCCTATTTCATTATTCCATGCTAATGTATTCAAGCGTGAGCCTGCTTTAAACACTCTAATTTTTTCAAGGTAACAGTCCTAATTCCCCGTGACACCAAATTAATGGCATTACGGTTCTTTAGAAGGTGAGAAATCAATAATATCAGTACATACCAACGGCATGACCGAAACATTGATCCCGAAATTCAACTACGAGCTTTTTAACTGCAACAACTTTAATATACGCTATTGGAGCTGGAATTACCGCGGCTGCTGGCACCAGACTTGCCCTCCA
+
DDDDDIIIIIIIIIIHHIIIIIIIIIIIIIIIIIIIIIIIIIIHIIIIIIIIIIIIHIIHIIHIIIIHIIIIIIIHIIIIIIIIIIIHHIIIIIIIIIIIIHIIIIIIIIIIIIIIIIIIIIIIIIIIIIIIIIIIIIIIIIIIIIIIIIIIIIIIIIHIIIHIIIIIHIIIIIIIIIIIIIIIIIIIIIIIIIIIIIHHIIIIIHIIIIIIIIIIIIIIIIIIIIIIIIIIIIIIIIIIIIHHHIIIHHIIHIIIIIIIIIIIIIIIIIIIIIIIIIIIIIIIIIHIHIIIIIIIIIIIHHIIIIIIHHIIIIIIIIIIIIIIIIIIIIIIIIIIIIIIIDDDDD
@HISEQ:969:HM2KJBCX2:2:1102:14770:52710 2:N:0:ACTATGCA
CGTATAAATGCGCCCAACTATCCCTATTAATCATTACGTCGATCCTAGAAACCAACAAAATAGAATCAAACGTCCTATTTCATTATTCCATGCTAATGTATTCAAGCGTTAGCCTGCTTTAAACACTCTAATTTTTTCAAAGTAACAGTCCTGTTTCCCTGCAACACCAAATTAATGACATTACAGTTCTTCAAGAAGGAGGAACCAGTAAAGCCAGTACATACCAGAGGCACGACCAACTTACTAATCCCGAAATTCAACTACGAGCTTTTTAACTGCAACAACTTTAATATACGCTATTGGAGCTGGAATTACCGCGGCTGCTGGCACCAGACTTGCCCTCCAA
+
DDDDDIIIHHIIIIIIIIIIIIIIIIIIIIIIIIIIIIIIIIIIIIIHIIIIIIIIIIHIIIIIIIIIHEHIHIIGHIIIGIIIIIIIIIIIHIIIIIHIIIHHHIIHIIIIIIIIIIIIIIHHIIIIIIIIIIIHHIIHIIIIIHIHIIIIIIIIIIIIIIIIIHHHHHHIIIHHHIIHIIIIIIIHIIHIIHIHIIIHHIHHHHHIHIIIIIIHHIIIHIIIIIGIIIIIIIIIHIHIHIIHHHIHHHEHHIHIIIHHGHHHIHHIIIIIIIIIIIIHIIIIIIIIIIHIHIIIIIIHHIIIHIIIIIIIIIIIIIHIIIIIIIIIIIIIIIIIIIIHHBAADD
@HISEQ:969:HM2KJBCX2:2:1102:4164:52919 2:N:0:ACTATGTA
CGTATAAATGCGCCCAACCCTATTAATCATTACGGTGGTCCTAGAAACCAACAAAATAGAACCACAACGTCCTATTCTATTATTCCATGCTAATCTATTCAAGCAATAGCCCGCTTTAAACACTCTAATTTTTTCAAGGTAATGGTCCTGGCTCCCCAACACACCCAACAAAGGACATGCTGATTCACCAGAAGGAAGACCCGACAGCAGACAGTACTCGCCAAAGACGGACCGCCCGGCCAGGCCTAAAATTCAACTACGAGCTTTTTAACTGCAACAACTTTAATATACGCTATTGGAGCTGGAATTACCGCGGCTGCTGGCACCAGACTTGCCCTCCAA
+
DDDDDIIII1GHIIIHIHIHHIIIIIHHHHIIIIHIIHEHIHIGHEHHIFGHIIHIIHIFGFHIIIIIIIIIIIIE@DGHHHHIIIIIIFHHHHHHHGHHHGCGHIIIIIHIHHHGEEFDHHIIIHIHHIHHIIIHEIHHHHIHGCHGHEAHHCIIIIIIIIIIIIIIIIIHHEIIHHIIHGHGHHGHIHEIHHHIFIIHHIIIIIIHIIIIIIHIIIIIHIIHHHHIIIIIIIIIIIIHHIIIHGIHHHIIIIIIIIIIIHHIIIIIHIIIIHIIIHIIIIHHIIHIHHHIHFIIHIIIIIIIIIIIIIIIIIIIIIIIIIIIIIIIIIIIIIIIIDDDDD
@HISEQ:969:HM2KJBCX2:2:1102:17574:53395 2:N:0:ACTATGCA
CGTATAAATGCGCCCAACTATCCCTATTAATCATTACGGTGATCCTAGAAACCAACAAAATAGAACCATGCCGTCCTATTTTATTATTCCATGCTAATCTATTCAAGCACTAGCTTGCTTTAAGCACTCTAATTTTTTCAAGGTAATAGCTCTGCTTCCCCAACGCACCAAATTAATGGCATGAAGGTTATTCAGAAGGTAAGAATCCATCAAATCAGTACGAACAGTGAAGCCCGACCGATAGACAGATTCCGAAATTCAACTACGAGCTTTTTAACTGCAACAACTTTAATATACGCTATTGGAGCTGGAATTACCGCGGCTGCTGGCACCAGACTTGCCCTCCAA
+
DDDDDIIIIIIIIIIIIIIIIHIIIIIIIIIIIIIIIIIIIIIIIIIIIIIIIIIIIIIIIIIIIIIIIIIHIIIIIIIIIIIIIIIIIIIIHIIIIIIIIIIIIIIIIIIIIIIIIIIHIIIIIIIIIIIIIIIIIIIIIIIIIIIIIIIIIIIIIIIIIIHHIIIIIIIIIIIIIIHIIIIIIIIIIIIIIIIIIIIIIIIIIIIIIIIIIIIIIIIIIIIIIIIIIIIIIIIIIIIIIIIIIHHIIIIIIIIIIIIIIIIIIIIIIIIIIIIIIIIIIIIIIIIIIIIIIIIIIIIIIIIIIIIIIIIIIIIIIIIIIIIIIIIIIIIIIIIIIIIIIIIDDDDD
@HISEQ:969:HM2KJBCX2:2:1102:4347:53273 2:N:0:ACTATGCA
CGTATAAATGCGCCCAACTATCCCTATTAATCATTACGTCAATCCTAGAAACCAACAAAATAGGATCGAACGTCCTATTTCATTATTCCATGCTAATGTATTCAAGCGTTAGCTTGCTTTAAACACTCTAATTTTTTCAAAGTAACAGTCCAAATTCCCCGCAACACCAAATTAATGGCATTACGGATCATCAGGAAGGAGGAATCAGTGAGACCAGTACATACCAGAGGCATGACCAACCTACTAACCCCGAAATTCAACTACGAGCTTTTTAACTGCAACAACTTTAATATACGCTATTGGAGCTGGAATTGCCGCGGCTGCTGGCACCAGACTTGCCCTCCAA
+
DDDDDIIIIFIIIIIIHIIIIIIIIIIIIIIIIIIIIIIIIIIHIIIIIIIIIIIIIIIHIIIIIIHIIIIIIIIIIIIIIIIIIIHIHIIIIIIGIIIIIIIIIIIIIIIIHIIIIIIIIIIIIIIIIIIIIIIIIIIIIIIIIIIIIIIIIHIIIIIHIIIIIIIIIIIIIIIIIIIIIIIIIIIIIIIIIIIIIIIIIIIIIIIIIIIIIIIIIIIIIIIIIIIIIIIIIIIIIIIIIIHIHIIIIIIIIIIIIIIIIHFIIIIIIIIIIIIIIIIIIIIIIIIIIIIIIIIIIIIIIIIIIIIIIIIIIIIIIIIIIIIIIIIIIIIIIIIIIIIIIDDDDD
@HISEQ:969:HM2KJBCX2:2:1102:12813:53752 2:N:0:ACTATGCA
CGTATAAATGCGCCCAACTATCCCTATTAATCATTACAACGGTCCTAGAACCAACAAAATAGAACCATCGTCCTATTCCATTATTCCATGCTAATGTATTCGAGCATATTTGCCTGCTTTGAACACTCTAATTTTTTCACAGTAAAAGTCCTGGTTCCCCGACACAACCAATTAAGGCCATGCCGCTTCGCCAGAAGGTAGGACCCACCCAAGGACAGTACACACCAATTAAGGCGGACCGTCTGGACAGGCCTGAAGTTCAACTACGAGCTTTTTAACTGCAACAACTTTAATATACGCTATTGGAGCTGGAATTACCGCGGCTGCTGGCACCAGACTTGCCCTCCAA
+
DDDDDIIIIIIIIIIIIIIIIIIIIIIIIIIIIIIIIIIIIIIIIIIIIIHIIIIIIIHHIHIEHIHHHEHHEHEHHIC<FEHHHHEEF<CCGEHGCGHIHHHCCIIIHIIHHIIIIHHHHIIIHFGEHIIIIIIIHIHIHIIIIIIIIIIIIIIHIHIIIIIIIIIIIHIIIIIIIHIIHIIIIIIHIIIIIIIIIIIIIIIIIIIIIIIIIIIIIIIIIIIIIIIIHIIIIGIIIIIIIIIIIIIHIIIIIIIIIIIIIIIIIIIIIIIIIIIIIIIIIIIIIIIIIIIIIIIIIIIIIIIIIIIIIIIIIIIIIIIIIIIIIIIIIIIIIIIIIIIIIIIIDDDDD
@HISEQ:969:HM2KJBCX2:2:1102:12491:53556 2:N:0:ACTATGCA
CGTATAAATGCGCCCACTATCCCTATTAATCATTACATCGATCCTAGAAACCAACAAAATAGAATTGGATGTCCTATTTTATTATTCTATGCTAATGTATTCAAGCGTGAGCCTGCTTTAAACACTCTAATTTTTACAAAGTAACAGTCCTAATTCCCCGTGACACCAAATTAATGGCATTACGGTTCTTTAAAAGATGAGAAATTAATAATATCAGTACATACCAACGGCATGACCAAAACATTGATTTCGAAATTCAACTACGAGCTTTTTAACTGCAACAACTTTAATATACGCTATTGGAGCTAGAATTACTGTGGCTGCTAGCACCAGACTTGCCCTCCAA
+
DDDDDIIIIIIIIIIIIIIIIHIIIIIHIIIIIIIIIIIIIIIIIHIIIIIGHIIIIHHIIHIHIIEGHIHHIHHIIIIIIIHHHIIIIIIHIIIHHIIIIIIIIHHHIHIHIIIIIIIIIHIIIIIIIHIHIIIIIIIHIIIHIIIIIHIIIIHHIGIIIIHHIIHHIIIIIIIIHIIIIIIIIIIHIIIIIIIIIHIIIIIIIIIIIHIIIIIIIIIIIIIIIIHIIIIIIIIIIIIIIIIHHIIIIIIHIIIIIIIIIIHIIIIIIIIIIHHIIIIIIIIIIIIIIIIIIIIIIIIIIIIIIIIIIIIIIIIIIIIIIIIIIIIIIIIIIIIIIIIIIDDDDD
@HISEQ:969:HM2KJBCX2:2:1102:9347:53709 2:N:0:ACTATGCA
CGTATAAATGCGCCCAACTATCCCTATTAATCATTACCTCGACTCCGAAAGCCAACAAAATAGAACCGAGATCCTATTCTATTATTCCATGCACTAATGTTCAGGCTGTAGCGCCTGCTTTGAGCACTCCAATTTTTTCAAAGTAAACGTACTGGCCACGTATGGCACTCGGTTAAGAGAACCACACACGAACCAATAAAATCGTCCGGTCAAACAGTAAATACCGCAAGGTACACCGCCCAACCGAAACCGAGATCCAACTACGAGCTTTTTAACCGCAACAACTTTAATATACGCTATTGGAGCTGGAATTACCGCGGCTGCTGGCACCAGACTTGCCCTCCAA
+
DDDDDIIIHHIGIIIIIIIIIIIIIIIIIIIIIIIIIHIIIIIIIHGIIIIIIIIIIIIIIIIIIHIIIIHIIIIIIHIIIIIIIIIIIIGIIGHHHIHIIIIIIIIIIIIIIIIIIIIIIIHHHIHIIHHHIIIIHHHGIHHHHHHIIFHHHIHHHIIIHHFGAFHHHFEIHDGFHGHHHFCGHEHHHGDDHHIHHHHHG@IIIHDIHHHHIHHIIIHCIIIIIHGIIHHHEIIIHGIIIHIGCEHHHIIIIHIIGIIIIIIIHIIIIIIIIIIIIIIIIIIIIIIHIIIIIIIIIIIIIIIIIIIIIIIIIIIIHIIIIIIIIIIIHIIIIHIIIIIIIDDDDD
@HISEQ:969:HM2KJBCX2:2:1102:11293:53946 2:N:0:ACTATGCA
CGTATAAATGCGCCCAACTATCCCTATTAATCATTACATCGATCCTAGAAACCAACAAAATAGAATCTGATGTCCTATTTCATTATTCCATGCTAATGTATTCAAGCGTAAGCTTGCTTTAAACACTCTAATTTTTTCAAGGTAACAGTCCTAATTCCCCATAACATCAAATAAATGACATTATGGTTCTTTAGAAGGTGAGAACCAATAAAACCAGTACATACCAAGGCATGACCGATTCCTTGATCCCGAAATTCAACTACGAGCTTTTTAACTGCAACAACTTTAATATACGCTATTGGAGCTGGAATTACCGCGGCTGCTGGCACCAGACTTGCCCTCCAA
+
DDDDDHIIIIIIIIIIHIIIIIIIIIIIIIIIIIIIHIHIIIIHIIIIIIIHIIIIIIIIIIIIIIIHIHGHIIIIIIIIIIHIIIHHIIIIHIIIIIIIIIIIIIHIIIHIIIIIIIIIIIIIIIIIIIIIIIIIIIIIIIIIIIIIIIIIIIIIIIIIIIIIIIIIIIIIIIIIIHIIIIIIIIIIHIIIIIIIIIIIIII;IHIIIIIIHIIIIIIIIIIIIIIIIIIIIIIIIIIIIIIGIIIIGIIIIIIHIIIIIIIIIIIIIIIHIIIIIIIIIIIIIIIIIIIIIIIIIIIIIIIIIIIIIIIIIIIIIIIIIIIIIIIIIIIIIIIIIIIIDDDDD
@HISEQ:969:HM2KJBCX2:2:1102:9866:54802 2:N:0:ACTATGCA
CGTATAAATGCGCCCAACTATCCCTATTAATCATTACGTCGATCCTAGAAACCAACAAAATAGAATCAAACGTCCTATTTCGTTATTCCATGCTAATGTATTCAAGCGTGAGCCTGCTTTAAACACTCTAATTTTTTCAAAGTAACAGTCCTGATTCCCCATGACACCAAATTAATGACATCATGGTTCGTCAGAAGGTAGGAATCAATAATACCAGTTCGTACAATAGCACGACCAATAAATTGATCCCGAAATTCAACTACGAGCTTTTTAACTGCAACAACTTTAATATACGCTATTGGAGCTGGAATTACCGCGGCTGCTGGCACCAGACTTGCCCTCCAA
+
DDADDIIIIIIIIIIIIIIIIHHIIHIIIIIHIIIIIIIIIGHIIIIIIIIIIIIIGHIIIHIEHHIIIIIIIIIIIIHIIIIIHIIHHIIIIIIIIIIIIHIIIHHIIIIHHIIIIIIIIIIIIIIIIIIIIIIIIIIIIIIIIIIIIIIIIIIIHIHIIIIIIIIIIIIIIIIIIIIIIIIIIIIIIIIIIIIIIIIIIIIIIHIIIIIIIIIHIIIIIIIIIIIIIIGIIIIIIIIIIIIIIIIIIIIIIGIIIIIIHHIHGHIIIIIIIIIIIIIHIIIIHIIIIIHIIIIIIIHHIIIIIIIIHIIIIIIIIIIIIIIIIIIIIIIIIIIIIIIIDDDDD
@HISEQ:969:HM2KJBCX2:2:1102:8387:55351 2:N:0:ACTATGCA
CGTATAAATGCGCCCAACTATCCCTATTAATCATTACATCGATCCTAGAAACCAACAAAATAGAATCGGATGTCCTATTTCATTATTCCATGCTAATGTATTCAAGCGTAAGCTTGCTTTAAACACTCTAATTTTTTCAAGGTAACAGTCCTAATTCCCCATAACATCAAATAAATGACATTATGGTTCTTTAGAAGGTGAGAACCAATAAAACCAGTACATACCGAGGCATGACCGATTCCTTGATCCCGAAATTCAACTACGAGCTTTTTAACTGCAACAACTTTAATATACGCTATTGGAGCTGGAATTACCGCGGCTGCTGGCACCAGACTTGCCCTCCAA
+
DDDDDIIIIHIIIIIIIIIIIIIIIIIIIIIIIIIIIIIIHHIIIIIIIIIIIIIIIIIHIIIIIIIIIIIIIIIIIIIIIIIIIIIIIIIIIIIIIIIIIIHIIIIIIHHIIIIIIIHHIIIIIIIIIIIIIIIIIIIIIIIIIIIIIIIIIIIIIIIIIIIIIIIIIIIIIIIIIIIIIIIIIIIIHIIIIIIIIIIIIIIIIIIIIIIIIIIIIIIIIIHIIIIIHIIIIIIIIIIIIHHHIIIIIIIIIIIIIIIIIHIIIIIIIIIIIIIIIIIIIIIIIIHIIIHHHIIIIIIIIIIIIIIIIIIIIIIIIIIIIIIIIIIIIIIIIIIIIIIIDDDDD
@HISEQ:969:HM2KJBCX2:2:1102:4339:55042 2:N:0:ACTATGCA
CGTATAAATGCGCCCAACTATCCCTATTAATCATTACATCGATCCTAGAAACCAACAAAATAGAATCGGATGTCCTATTTCATTATTCCATGCTAATGTATTCAAGCGTGAGCCTGCTTTAAACACTCTAATTTTTTCAAGGTAACAGTCCTAATTCCCCGTGACACCAAATTAATGGCATTACGGTTCTTTAGAAGGTGAGAAATCAATAATATCAGTACATACCAACGGCATGACCGAAACATTGATCCCGAAATTCAACTACGAGCTTTTTAACTGCAACAACTTTAATATACGCTATTGGAGCTGGAATTACCGCGGCTGCTGGCACCAGACTTGCCCTCCAA
+
DDDDDIIIIGHIIIIIIIIIIIIIIIIIIIIIIIIIIIIIHIIIIIIIIIIIIIIIIIIIIIIIIIIIHGIIIGHIIIIIIIHIHIIFHIIIIIIIIIIHHHHHHHHIIHHHHIIIIIIIIIIHIIIIIIHIIIIIIIIIIHIIIIIIIIHIIIIHIIIIIIHHHIIGIIIIHIIIIIIIIIIIIIIIIIIIIIIIIIIIIIIIIIIIIIIIIIIIIIIIIIIIIIIIIIIIIIIIIIIIIIIIHGIIIIIIIIIIIIIIIIIIIIIIIIIIIIIIIIIIIIIIIIIIIIIIIIIIIIIIHHIIIIIIIIIIIIIIIIIIIIIIIIIIIIIIIIIIIIIIIIDDDDD
@HISEQ:969:HM2KJBCX2:2:1102:19471:55798 2:N:0:ACTATGCA
CGTATAAATGCGCCCAACTATCCCTATTAATCATTACGTCGATCCTAGAAACCAACAAAATAGAATCAAACGTCCTATTTCATTATTCCATGCTAATGTATTCAAGCGCGAGCTTGCTTTAAACACTCTAATTTTTTCAAAGTAACAGTCCTGATTTCCCGCGACACCAAATTAATGACATCGTGGTTCGTCAGAAGGGAGAAACCAATAATGCTAGTACGTACAAAGTACGACCGACATATTAGTCCCGAAATTCAACTACGAGCTTTTTAACTGCAACAACTTTAATATACGCTATTGGAGCTGGAATTACCGCGGCTGCTGGCACCAGACTTGCCCTCCAA
+
DDDDDIIIIIIIIIIIIGHIHIIIIIIIIIIIIIIIIHHIIIIIIIIIIIIIIIIIIIIIIIIIIIIIIIIGIIIIIIIGIIIIIIIIIIIIIIIHIHIIIHIIIHHHIHIIIIIIIIIIIIIHIIIIIHHIHIIIIIIIIIHIHHHIIIIIIIIIIIIIIIIIIIIIIIIHIIIIIIIIIIIIIIIIIIIIIIIIIIIIIIIIIIIIIIIIIIIIIIIIIIIIIIIIIIIIIIIIIIIIIIHIIIIIIIIIIIIIIIIIIIIIIIIIIIIIIIIIIIIIIIIIIIIIIIIHIIIIIIIIIIIIIIIIIIIIIIIIIIIIIIIIIIIIIIIIIIIIIIIDDDDD
@HISEQ:969:HM2KJBCX2:2:1102:11677:55969 2:N:0:ACTATGCA
CGTATAAATGCGCCCAACTATCCCTATTAATCATTACGTCGATCCTAGAAACCAACAAAATAGGTTCGATCGTCCTATTTCGTTATTCCATGCTAATGTATTCAAGCGCGAGCCTGCTTTAAGCACTCTAATTTTTTCAAAGTAACAGTCCTGTTTCCCCGCAACAACAAATTAATGCCATCACGGTTCTACAAGAAGGAGGGACCAGTGAGGCCAGTGCATACCAGTGGCACGACCAACCTACTGGCCCCGAAATTCAACTACGAGCTTTTTAACTGCAACAACTTTAATATACGCTATTGGAGCTGGAATTACCGCGGCTGCTGGCACCAGACTTGCCCTCCAA
+
ADDDDIIFFHIIIHIDH@GCCEGHIIHIIIECHIFHIHIIDHHHEHHIIIHHEH@EHHIHHHHHFHEHHIHCFGHEEHI?C1<D<CC<FHIIIFEEGHHIFHHIHHDIIHIHIIHEFCCEHEHEF@IHIHHGHGEHFEHHIHHGHIIIHDEFHGGFHGIHIHHFHGIIIIIHHHHIHGCHIHGIHHHHIHHHHHFIIH;HHHIIIIIIIIIHHEIIIIHIHHHHIHHIIIIHEHIH>IHIHHIHHHHIFHHHHHHIIIIHIIIIIHIIIIIHIIHHIHGIHHHHIIIHIIIHIHIIIIIIIHGFIIIHHHIIIIIHIIHHHIIHIIIHHGIHGGHIHIGIHDADDD
@HISEQ:969:HM2KJBCX2:2:1102:9054:56887 2:N:0:ACTATGCA
CGTATAAATGCGCCCAACTATCCCTATTAATCATTACAACAGTCCTAGAAACCAACAAATAGAACCATTGTCCTATTCCATTATTCCATGCTAATGTATTCAAGCGTATGCCTGCTTTGAACACTCTAATTTTTTCACAGTAAAAGTCCTGGTTCCCCGTCACGACCCGTAAAGGCCATGCCGCTTCGCCAGAAGGTAAAGCCCGACCACAGACAGTGCTCACCCAGAAGGCGGACCGTCCAGCCAGGCCTGAAGTTCAACTACGAGCTTTTTAACTGCAACAACTTTAATATACGCTATTGGAGCTGGAATTACCGCGGCTGCTGGCACCAGACTTGCCCTCCAA
+
DDDDDIIHIIHIIIHIFIIHIIIIIIIIIIIHIIIIIIIIIIIIIIIIIIIIIHIIIIIIIIHGHHHHIIIIIHIIHHHIIIIHIEEHHIIIHHHEIIHIHIIHIIIIIHFHHIIIIIIIIIHIIIIHIIIIIIIHIHIIHIIHIHHHHHHHHHIIIIHHHHIIIIIIIIIIHHHIIIHIIIIIIHIHIIIIIIIIIHIIIIIIIIIIIIIIIIIIIIIIIIIIIIIIIIIIIIIIIIIIIIIIHIIIIIIIIIIIIIHIIIIIIIIIIHIIIIIIIIIIHHIIIIIIIIIIIHIIIIIIIIIIIIIIIIIIIIIIIIIIIIIIIHIIIIIIIIIIIIIIIDDDDD
@HISEQ:969:HM2KJBCX2:2:1102:10545:57519 2:N:0:ACTATGCA
CGTATAAATGCGCCCAACTATCCCTATTAATCATTACGGTGATCCTAGAAACCAACAAAATAGAACCATGCCGTCCTATTCTATTATTCCATGCTAATGTATTCGAGCAAAATGCCTGCTTTAAACACTCTAATTTTTTCAAGGTAAAGGTCCTGGTTCCACATGACACCCAATTAAGGACATCATGCTTCTCCAGAAGGTGAGAAATCAACTGCGACAGTTCATACCCCTTAAGGCACGACCATCACGTCAATCCCGAAATTCAACTACGAGCTTTTTAACTGCAACAACTTTAATATACGCTATTGGAGCTGGAATTACCGCGGCTGCTGGCACCAGACTTGCCCTCCAA
+
DDDDDIIIIIIIIIIIIIIIIHIIIIIIIIIIIIIIIIIIIHIIIIIIHIIIIIIIIIHIIIIIIIIIHIIIIHIIIIIIIIIIIIIHHIIIIIIIIIIIIHIIIIIIIIIIIHHIIIIHIIIIIIIHIIIIIIIIIIIIIHIHHGHIIIHGIIHIIIIHIIIIIIIIHIIIIIIIIIIIIIIIIIIIIIIIIIIIIIIIIIIIIIIIIIIIIIIIIIIIIIIIIIIIIIIIIIIIIIIIIIIIIIIIIIHIIIHIIIIIIIIIIIIIHIIIIIIIIIIIIIIIIIIIIIIIIIIIIIIIIIIIIIIIIIIIIIIIIIIIIIIIIIIIIIIIIIIIIIIIIIIIIIIDDDDD
@HISEQ:969:HM2KJBCX2:2:1102:3786:58249 2:N:0:ACTATGCA
CGTATAAATGCGCCCAACTATCCCTATTAATCATTACCTCGACTCCGAAAGCCAACGAAATAGAACCGAGATCCTATTCCATTATTCCATGCACTAATGTTCAGGCTGTAGCGCCTGCTTTGAGCACTCCAATTTTTTCAAAGTAAACGTGCTGGCCACTCAAGGCACTCGGTAAAGAGAACCATGAACGAACCAACAAAATCGTCCAAGCAAACAGTAAACATCGCAAGATGCACCATTCACCTGAAACCGAGATCCAACTACGAGCTTTTTAACCACAACAATTCTGATATACGCTATTGGAGCTGGAATTACCGCGGCTGCTGGCACCAGACTTGCCCTCCAA
+
DDDDDIIIICHDEHIFHHHIIIIIIIIIIIIHHHIIIHHHHIIHIIIHHHIIIIIIIIIIIIIIFHHHHDHHHI?HHCHHIIIHHIHIIIHHIHIIIIIIIIIIIHHIIIHIIIIIIIHHHHIIIIIHHGHIIIIIIIHIIIIHHHIIIHIIIGHIHHIHHHHIIIIIHHHHHHIIIHIIIHIIHIIIIIIHIIIHIIIIHHIIHIIIIIIIIIGIIIIHGIIIIIIIIIIIIIIIIIIHHHEHFIHHIIIIIIIIIIHHIIIIIHIIIIIIIIIIIIIHHIIIIIIIIIIIIIHIHHIIIIIIIIIIIIIIIIIIIIIIIIIIIIIIIIIIIIIIIIIIIDCDDD
@HISEQ:969:HM2KJBCX2:2:1102:19315:58944 2:N:0:ACTATGCA
CGTATAAATGCGCCCAACTATCCCTATTAATCATTACGGTGGTCCTAGAAACCAACAAAATAGAACCACAACGTCCTATTCTATTATTCCATGCTAATCTATTCAAGCAATAGCCCGCTTTAAACACTCTAATTTTTTCAAGGTAATGGTCCTGGCTCCCCAACACACCCAACAAAGGACATGCTGGTTCACCAGAAGGAAGACCCGACAACAAGACAGTACTCGCCAAAGACGGACCGCCCGGCCAGGCCTAAAATTCAACTACGAGCTTTTTAACTGCAACAACTTTAATATACGCTATTGGAGCTGGAATTACCGCGGCTGCTGGCACCAGACTTGCCCTCCAA
+
DDDDDIIIIGGIIIIIIIIHIIHIIIIIHIIIIIHIIIHHIIIIIIIGIIIIIIHHHHIIIIHIHIIIIIIIIHIEHIIIIIIIGIIHIIIIHIFIIIIHIHHIIIHIIHIHHHIIHHHIIIIHHIIHHIGHIHHHHHHHCFIIIHHI@IHIHHHHIIIGIHIIIIIIHIIIIHIIIIIIIIIIIIIIIIIIHIIIIIIHHHIIIIIIIIIIIIIIIIIGIIIHIIIII=GIIIIIIIIIIIIHEDIIIIIIIIIIIIIIIHIIIIHIIIIIIIIIIIIIIHIIIIIIIIIIIIIIIIIHHHIIIIIIIIIIIIIIIIIIHIHIIIIIIIIIIIIIIIIHIIBDBDD
@HISEQ:969:HM2KJBCX2:2:1102:12050:58977 2:N:0:ACTATGCA
CGTATAAATGCGCCCAACTATCCCTATTAATCATTACAACGGTCCTAGAAACCAACAAAATAGAATCGTTGTCCTATTCTATTATTCCATGCTAATGTATTCTGGCATAAGCCTGCTTTAAACACTCTAATTTTTTCAAGGTAAAGGTCTTGGCTCCGAGCAACACCCAATAAAGAGCATTACACTTCCCCAAGCGGTGAGGCCCAACCGACCAGTACTCGTTACAAGAACGGACCAACCAGCCAAACCCAAAATTCAACTACGAGCTTTTTAACTGCAACAACTTTAATATACGCTATTGGAGCTGGAATTACCGCGGCTGCTGGCACCAGACTTGCCCTCCAA
+
DDDDDIIIIIIIIIIIIIIIIIIIIIIIIIIIIIIHIIIIIHHGHIIIIIIIIIIIIIIIIIHIIIIHIIGHIIIIIIIIIIIIIIIIIIHIIIIIIIIIIFHHHHIIIIIHIIIIIIIGIIIIIIIIIIIIIIIIIIIIHIIIIIIHHIIHHHHHIIIIIIIHHIHIHHIIHIIIIIIIIIIIIIIIIHIIIIIIIIIIIIIIIIIIIIIIIIIIHHIIHIIIIIIIIIIIIIIIIIIIIIHDIIHIIIIIIIIIIIIIHEIIIIIIIIIIHHIIIIIIIIIHIIGIIIHGHHIIGIIIIIIIIIIIIIIIIIIIIIIIIIIIHIIIIIIIIIIIIIIIDDDDD
@HISEQ:969:HM2KJBCX2:2:1102:7298:58103 2:N:0:ACTATGCA
CGTATAAATGCGCCCAACTATCCCTATTAATCATTACGTCGATCCTAGAAACCAACAAAATAGAATCAAACGTCCTATTTCATTATTCCATGCTAATGTATTCAAGCGTAAGCCTGCTTTAAACACTCTAATTTTTTCAAAGTAACAGTCCTGATTCCCCACGACACCAAATTAATGACATCGCGGTTCTTCAGAAGGTAGGAACCGATAATGCCAGTGCGTACCGAAGCACGACCAACAATTCGATCCCGAAATTCAACTACGAGCTTTTTAACTGCAACAACTTTAATATACGCTATTGGAGCTGGAATTACCGCGGCTGCTGGCACCAGACTTGCCCTCCAA
+
DDDDDIIIIEHHIIIIIIIIIIIIIIIIIIIIIIIIIIIIIHHIIIIIHIIIIIIIIIIIIIIHIIIIIIHIHHIIIIIIIIIIIIIIIGIIIIIIIIIIIIIIIIIIIIIIIIIIIIIIIIIIIIIIIIIIIIIIIIIIIIIIIIIIIIIIIIIIIIIIHIIIHHIIIIIIIIHHIIIIIIIIIIIIHIIIIIIIIIIIIIIIIIIIIIIIIIIIIIIIIIIIIIIIIIIIIIIIIIIIIHHHIIHIIIIIIIIIIIIHIIIIIIIIIIIIIIIIIIIIIIIIIIIIIIIIIIIIIIIIIIIIIIIIIIIHC/IIIIIIIIIIIIIIIIIIIIIIIIIIDDDDD
@HISEQ:969:HM2KJBCX2:2:1102:9927:58108 2:N:0:ACTATGCA
CGTATAAATGCGCCCAACTATCCCTATTAATCATTACGGTGATCCTAGAAACCAACAAAATAGAATCATGCCGTCCTATTTCATTATTCCATGCTAATCTATTCAAGCATAAAGCCTGCTTTAAACACTCTAATTTTTTCAAAGTAACAGTCCTAGCTTCCTATTACACCTAATGAAAGGCATAATAGTTCACTAGAAGGTGGAGATTGACAACTACCAGTACATGTCCGAAAACACGACCGATATGCCAATCCCGAAATTCAACTACGAGCTTTTTAACTGCAACAACTTTGATATACGCTATTGGAGCTGGAATTACCGCGGCTGCTGGCACCAGACTTGCCCTCCAA
+
DDDCDIIIIIIIIIIIIIIIHIIIIIIIIIIIIIIIIIHHIIIIIIIIIIIIIIIIIIIIIIHIIHIIIIIIIIIIIIIHIIIIIIIHIIIHIIIIIHIHIHIIIIIIGIIIIIIIIIIIIIIIIIIIIIIIIIIHIIIGHIHIIIIIIIIIIIIIIIIIIIIIIIIIIIIHHIHIIIIIIIIIIIIIIIIIIIIIIIIIIIIHIIIIIIIIIIIIIIIIIIIIIHHIIIIIIIIIIIIIIIIIIIIIIIIIIIIIIIIIIIIIIIIIIIIIIIIHIIIIIIIIIIIIIIIIIIIIHIIIHIIIIIIHIIIIIIIIIIIIIIIIIIIIIIIIIIIIIHIIIIIIIDDDDD
@HISEQ:969:HM2KJBCX2:2:1102:8490:58827 2:N:0:ACTATGCA
CGTATAAATGCGCCCAACTATCCCTATTAATCATTACGGTGATCCTAGAAACCAACAAAATAGAACCATGCCGTCCTATTCTATTATTCCATGCTAATGTATTCGAGCAAAAATGCCTGCTTTAAACACTCTAATTTTTTCAAGGTAAAGGTCCTGGATCCGCAAGACACCCAATTAAGGACATCAAGTTTCTCCAGAAGGTGAGAAATCAACAGCGACAGTTCATACCCCTTAAGGCATGACCATCACGTCAATCCCGAAATTCAACTACGAGCTTTTTAACTGCAACAACTTTAATATACGCTATTGGAGCTGGAATTACCGCGGCTGCTGGCACCAGACTTGCCCTCCAA
+
DDDDDIIIIHHIIIIHIIIIIIIIIIIIIIIIIIIIIIIIIIIIIIIIIIIHHIIIIIIIIIHIIIIIIHIIIHHGHIIHIIIHIIIIIIIIICFHHHHIIHHIGIIIIIIIIIIGIIIIIIIIHIIIIIIIIIIIIIHIHIIIIIIIHHIIIIHIIIHIIIIIIIIIIHIIIIIIIHGGIIIIIIIIIIIIIIIIIIIIIIIIIIIIIIIIIIIIIIHIIIIIIHIIIIIIIIIIIIIIIIIIIIHHIIIHIIIIIIIIIIIIIIIIIHIIIIIIIIIIIIIIIIIIIIIIIIIIIIHHHIIIIIIIIIIIIIIIIIIIIIIIIIIIIIIIIIIIIIIIIIIIIIIIDDDDD
@HISEQ:969:HM2KJBCX2:2:1102:20579:59763 2:N:0:ACTATGCA
CGTATAAATGCGCCCAACTATCCCTATTAATCATTACGTCAATCCTAGAAACCAACAAAATAGGATCAAACGTCCTATTTCATTATTCCATGCTAATGTATTCAAGCGTTAGCCTGCTTTAAACACTCTAATTTTTTCAAAGTAACAGTCCTGTTTCCCTGCAACACCAAATTAATGACATTACAGTTCTTCAAGAAGGAGGAACCAGTAAAGCCAGTACATACCGGAGGCACGACCAACCTACTAATCCCGAAATTCAACTACGAGCTTTTTAACTGCAACAACTTTAATATACGCTATTGGAGCTGGAATTACCGCGGCTGCTGGCACCAGACTTGCCCTC
+
DDDDDHIIIIIIIIIIIIIIIIIIIIIHIIHHIGIIIIIIIIIHHIIHIIIIIIIIIIIIIIEGHIIIHHHHCGHIIHIIIIIIIIIIHFHHHHEEHHIIIIIIIIHIHHIIHIIHHIHIHGHHIIIIIIHIIIHIIIIHIIIHIHIHIIIIIIFIIIIIIIHIHIHIIIHIIIIIIIIIIIIIIIIHIHIIIIIHIIIIIIIIIIIIIHGIIIHIIIIIIIIIIIIIIIIIIIIIIIIHG8HEIHHHIIIIIIHIIIIIIIIIIIIIIIIIIIIIIIIIIIHIHIIIIIHHGHIIIIIIIIIIIIIIIIIIIIIIIIIIIIIIIIIIIIIIIIIIHIDDDDD
@HISEQ:969:HM2KJBCX2:2:1102:18886:60141 2:N:0:ACTATGCA
CGTATAAATGCGCCCAACTATCCCTATTAATCATTACGGTGATCCTAGAAACCAACAAAATAGAACCATGCCGTCCTATTCTATTATTCCATGCTAATGTATTCGAGCAAAATGCCTGCTTTAAACACTCTAATTTTTTCAAGGTAAAGGTCCTGGTTCCACATGACACCCAATTAAGGACATCATGCTTCTCCAGAAGGTGAGAAATCAACTGCGACAGTTCATACCCCTTAAGGCACGACCATCACGTCAATCCCGAAATTCAACTACGAGCTTTTTAACTGCAACAACTTTAATATACGCTATTGGAGCTGGAATTACCGCGGCTGCTGGCACCAGACTTGCCCTCCAA
+
DDDADHEHHHIIIIIEHHHIIIGHHHIFHHHEEGHEGHGHIHHHHHHHHHHEIHIIIIIEHHIEHH@EFCEHHHHIHH??GHGHHHIIHHFHIIIE?GEHHCGHIIFCHHHHFHHHHHFEHHHHEAHHGIHHIHHHGGCHHGFHHHIHICHGGEEHHHH@HHFHHIHIIHHHGCEFIHHGHGCHGHIIHHEHHFHHGEEGGHHEHHGCIHHEGHGHFHEIHGFEEHIIIHEFGG4DHFHAHHIHHED<E@HFCDDF?HIHCEEHEED0CE<1CHDHEHHEGEHIH@HF?HC<CHHHG@EEDHIHHHIIHEIIIIIIIHHHFC?CHIHIHIHHGIHHHHEHHGHE?@H@@ADD
@HISEQ:969:HM2KJBCX2:2:1102:6271:60693 2:N:0:ACTATGCA
CGTATAAATGCGCCCAACTATCCCTATTAATCATTACGGTGATCCTAGAAACCAACAAAATAGAACCATGCCGTCCTATTCTATTATTCCATGCTAATGTATTCGAGCAAAAATGCCTGCTTTAAACACTCTAATTTTTTCAAGGTAAAGGTCCTGGATCCGCAAGACACCCAATAAAGGACATCAAGTTTCTCCAGAAGGTGAGAAATCAACTGTAACAGTTCATACCCCTTAAGGCATGACCATCACGTCAATCCCGAAATTCAACTACGAGCTTTTTAACTGCAACAACTTTAATATACGCTATTGGAGCTGGAATTACCGCGGCTGCTGGCACCAGACTTGCCCTCCA
+
DDDDDIIIIIIIIIIIIIIIIIIIIIIIIGIIIIIIIIIIIIIIIIIIIIIIIIIIIIGIIIIIIIIIIIIIIIIIIIIIHIGIIIIIIIIIIHIHHIIIIHIIIIIIIIIIIIIIIIIIIIIIIIIIIIIIIIIIIIIIIIIIIIIIHIIIIIIIIIIIIIIIIIIIIIHIIIIIIIIIIIIIIIIIIIIIIIIIIIIIIIIIIIIIIIIIIIIIIIIIIIIIIIIIIIIIIIIIHIIIIIIIIIHHHHCIIIIIIIIIIIIIIIIIIIIIHIIIIIIIIIIIIIIIIIIIHIIIIIIIHIIIIIIIIIIIIIIIIIIIIIIIIIIIIIIIIIIIIIIIIIIIIIIDDDDD
@HISEQ:969:HM2KJBCX2:2:1102:14199:60711 2:N:0:ACTATGCA
CGTATAAATGCGCCCAACTATCCCTATTAATCATTACGTCGATCCTAGAAACCAACAAAATAGAATCAAACGTCCTATTTCGTTATTCCATGCTAATGTATTCAAGCGTGAGCCTGCTTTAAACACTCTAATTTTTTCAAAGTAACAGTCCTGATTCCCCATGACACCAAATTAATGACATCATGGTTCGTCAGAAGGTAGGAATCAATAATACCAGTACGTACAATAGCACGACCAATAAATTGATCCCGAAATTCAACTACGAGCTTTTTAACTGCAACAACTTTAATATACGCTATTGGAGCTGGAATTACCGCGGCTGCTGGCACCAGACTTGCCCTCCAA
+
A@DDAIIII?FEEHDHH=GHHEEHHHHHIFHHHHHIHEHIHIIHFHHHIIIIGIIHII?HHIIH?GC@GHEC<1<<C?CHHIIHCHHIGHH??G?HHFGHIHFHHHHHIHIIHHHHIHIIHHIHHHIHHHIIHHHGEHFHHHHHIIIHGGG?HIHHIGIHEHIIGIHIHHHFHHGHEIIIHHIIHHDHEHHHIIIIHIIIHIIIHHIIIIIHEIIIIIIHIIIIIIII<HHHHHG>IIIHIIHGIIH6HIIIIIIIIIIIHIHIIHHHHHGIIIIIIIIHIIIIHIIIIIIIIIIIHIIIIIIIIIIIIIIIIIHHIHIIIIIIIIIIHIIIIIIIIIIIDBDCD
@HISEQ:969:HM2KJBCX2:2:1102:12273:60860 2:N:0:ACTATGCA
CGTATAAATGCGCCCAACTATCCCTATTAATCATTACATCGATCCTAGAAACCAACAAAATAGAATCGGATGTCCTATTTCATTATTCCATGCTAATGTATTCAAGCGTGAGCCTGCTTTAAACACTCTAATTTTTTCAAGGTAACAGTCCTAATTCCCCGTGACACCAAATTAATGGCATTACGGTTCTTTAGAAGGTGAGAAATCAATAATATCAGTACATACCAACGGCATGACCGAAACATTGATCCCGAAATTCAACTACGAGCTTTTTAACTGCAACAACTTTAATATACGCTATTGGAGCTGGAATTACCGCGGCTGCTGGCACCAGACTTGC
+
DDDDDI@EECE@H@EEHDFHCEHIEE?FFEG@GGC@HEH@GE11DGGEHHHIIHGFHHHGIIHE?FHHIIDHHHHIIGIGHIIHG@HHHIEF?GHHHIIHIIHIHIIIIHHEHIIIHHIIHGIIHGGHHHHIHHIIIHHHHHHIIHHIHIIIIIHIGHHHIHHIIIHHHHHIIIIIIHHHHHHHIIIHIHIHIIIHIIHHIIIIIIHHHIIIIIIHHIHIHHIIIIIIIIIIIIIIIHGIHIIGIIIIIIIIIHIIIIIHIHIIIHIHIIIIHEHHHHIIIIGHIHIHIIHEIIIHCGHGCFEHIHHIIHIIIHHIIIIIIHHHIIIHHHHHHIIDDDDD
@HISEQ:969:HM2KJBCX2:2:1102:2092:60534 2:N:0:ACTATGCA
CGTATAAATGCGCCCAACTATCCCTATTAATCATTACGGTGGTCCTAGACCAACAAAATAGAACCAACGTCCTATTTTATTATTCCATGCTAATCTATTCAAGCAAAAGCTCGCTTTAAACACTCTAATTTTTTCAAGGTAATGGTTCTGGTTCCCCGACACACCCAATAAAGGACATATCGGCTCACCAGAAGGATAGACCCGACAACAGGACAGTACTCGCCAGAGACGGACCGCCCGGTCAGGCCTAAAATTCAACTACGAGCTTTTTAACTGCAACAACTTTAATATACGCTATTGGAGCTGGAATTACCGCGGCTGCTGGCACCAGACTTGCCCTCCAA
+
DDDDDIIGIHIIIIIIHGIIIIHHIIIIIGHHIIIIIHHIIIIIIIIGIIHHHIIIHIIIH?HHHHHGGGHCHIIHIIIIIHIHEHHIHIIIIIIIIIIIIIHIIIIIIIIIIIIGIHIIIIIIIIIIIIIIHIIIIIIIIIIIIIIIIHHHHHHIHHIIHHIIIHIGIIIIIIIIIHIIIIGIHIIIIIIIIHIIIIIIIIIIIIIIIIIIIHIIHHIHIIIIIIIIIGIIIIIIIIIIIIIIIIIIIIIIIIHIHIIIIIIIIIIHIIIIIIIIIIIIIHIIIIIIIIIIIIIHHFFIIIIIIIIIIIIIIIIIIIIIIHIIIIIIIIIHIIIIIIIDDDDD
@HISEQ:969:HM2KJBCX2:2:1102:2860:61301 2:N:0:ACTATGCA
CGTATAAATGCGCCCAACTATCCCTATTAATCATTACGGTGATTCAGAAACCAACAAAACAGGACCACCGTCCTATTTTATTATTCCATGCTAATGTATTCAGACATAAGCCTGCTTTGAACACTCTAATTTTTTCAAGGTAAAGGTCCTGGTTTCCTACCACGTTAAATTAATAACATGATAGTTCCCCAGAAGGTAGAAATTCTACACGCCAGTACAGACAATAGCCCGACCAACGATAGAACCCCGAAATTCAACTACGAGCTTTTTAACTGCAACAACTTTAATATACGCTATTGGAGCTGGAATTACCGCGGCTGCTGGCACCAGACTTGCCCTCCAA
+
DDDDDHEIICHIIIHIIHIHIIIIIIIIIIIIHIIIIIHIIIIIIIIIIIIIIIGIHHEHHFHHIEHHHDHHIIIGHIHIHHIIIIGHHHHIIIIIIIIHGHGHIHIIHHHGHHIIIIIIIIIHHIIHIIHIHIIHFHGHEHHHHHHHIIHIIIIIIHIIGIHHHHIHHHHHHHHIIIHFIIIHEFGIIHHHIHFHHHH?HGIIIHIIHHIHHIIIIIIIIIIIIIGIIIIIHHIHIIIHHHIHIHIIHIHHEHIHHHGHIHIGHHIIIIHIIIIIIIHIHHHHHIIIIIHIIIIHHIIIIIIIIIIIIIIIIIIIIIIIIIHHIIIIIIIIIIIIIICDDDD
@HISEQ:969:HM2KJBCX2:2:1102:18177:61306 2:N:0:ACTATGCA
CGTATAAATGCGCCCAACTATCCCTATTAATCATTACATCGATCCTAGAAACCAACAAAATAGAATCGGATGTCCTATTTCATTATTCCATGCTAATGTATTCAAGCGTGAGCCTGCTTTAAACACTCTAATTTTTTCAAGGTAACAGTCCTAATTCCCCGTGACACCAAATTAATGGCATTACGGTTCTTTAGAAGGTGAGAAATCAATAATATCAGTACATACCAACGGCATGACCGAAACATTGATCCCGAAATTCAACTACGAGCTTTTTAACTGCAACAACTTTAATATACGCTATTGGAGCTGGAATTACCGCGGCTGCTGGCACCAGACTTGCCCTCCAA
+
DADDBHHFE@?<GHCHHEEGHIIEHHHHIHHHHHGECEHHIEFHI?GHIIIIIIHHHFICC@CH@GEEEHHHIHIIIIIHHEHHIIIIHIIIGHHIIHHIIHHIIEHHH?HHIIIIIIHIIHIIIHIIIIIIIIIHIHIEHEHHHFHFHGIIEAGHHHGHHHGIIIIIIEHIHHIGHHGHHI@HHHFDEGHGHGHHHCEIHCIHDC<HHGHHGF@@F@FGHHHEFHGIHHHGCDIIIIHHGD<FG<CC/IH?HIIIIIIIIIIIIIIHIIIIIIIIIIIIIIIIIIIIIIIIIIIIIIHIIIIIIIIIIIIIIIIIIIIIIIIIIIIH?IIIIIIIIIIIIIDDDDD
@HISEQ:969:HM2KJBCX2:2:1102:3619:62398 2:N:0:ACTATGCA
CGTATAAATGCGCCCAACTATCCCTATTAATCATTACGTCGATCCTAGAAACCAACAAAATAGAATCAAACGTCCTATTTCATTATTCCATGCTAATGTATTCAAGCGTGAGCCTGCTTTAAACACTCTAATTTTTTCAAAGTAACAGTCCTGATTCCCCACAACACCAAATAAATGACATCATGATTCGTCAGAAGGGAGAAACCAACAATGCCAGTACGTACCTAGGCACGACCGACATGACGGTCCCGAAATTCAACTACGAGCTTTTTAACTGCAGCAACTTTAATATACGCTATTGGAGCTGGAATTACCGCGGCTGCTGGCACCAGACTTGCCCTCCAA
+
DCDADHIII?@GEEHHHHHIFEEHHHFHIIIHHIIIHII?<FH?HIIIHHIG?GHHHIIHIEEEHHEHIIIIH?ECHEHIGEHHHHHHHHHCGFHIGIIIHHGHHHGHHHHHIIGGIIHHHHHIGIHHGHHHGHHIIHHIIHHHIHFHIIIIHIHFDGHHHIIIIIIHFIIIIIIFGHHIIIIHGIIIHHCIIIIIIHHGHIIIIIIHIFIHIHFIIIIIIHHIIIIHHIIHHHGIIIIIIHGCIIIIGIIIIHHHIIIHIHHHIIIIIIIIIIIIIIIIIIIIIIIIIIIHHHHIIIIIIIIIIIIIIIIHIIIIIIIIIIIHHIIIIIIIIIIIIIIIDDCDD
@HISEQ:969:HM2KJBCX2:2:1102:1860:62552 2:N:0:ACTATGCA
CGTATAAATGCGCCCAACTATCCCTATTAATCATTACGTCAATCCTAGAAACCAACAAAATAGGATCAAACGTCCTATTTCATTATTCCATGCTAATGTATTCAAGCGTTAGCCTGCTTTAAACACTCTAATTTTTTCAAAGTAACAGTCCTGTTTCCCTGCAACACCAAATTAATGACATTACAGTTCTTCAAGAAGGAGGAACCAGTAAAACCAGTACATACCAGAGGCACGACCAACTTACTAATCCCGAAATTCAACTACGAGCTTTTTAACTGCAACAACTTTAATATACGCTATTGGAGCTGGAATTACCGCGGCTGCTGGCACCAGACTTGCCCTCCAA
+
DDDDDIIIIHHIHIIIIIIIIIIIIIIIIIIIIIIIIIIHIIIIIIIHGIIIIIIIIIIIIIIIHIIIIIIIIIHIIIIIIIIIHIIIHIIIIIIIIIIIIIIIIIIIHIHIIIIIIIIIIHIIIIIHIIIIIIIIIIIIHIIIIIIIIIIIIIIIIIIIIIIIIIIIIIIIHIIIIIIIIIIIIIIIIIIIIIIIIIIIIIIIIIIIIIIIIIIIIIIIIIIIIIIIIIIIIIIIIIIIIIIIHIIHIHIIIIIIIIIIIIIIIIIIIIIIIIIIIIIIIIIIIIIIIIIIIIIIIIIHHIIIIIIIIIIIIIIIIIIIIIIIIIIIIIIIIIIIIIIIIDDDDD
@HISEQ:969:HM2KJBCX2:2:1102:10801:63985 2:N:0:ACTATGCA
CGTATAAATGCGCCCAACTATCCCTATTAATCATTACGGTGGTCCTAGAAACCAACAAAATAGAACCACAACGTCCTATTCTATTATTCCATGCTAATCTATTCAAGCAATAGCCCGCTTTAAACACTCTAATTTTTTCAAGGTAATGGTCCTGGCTCCCCAACACACCCAATTAAGGACATACTGGTTCACCAGAAGGAAGACCCGACAACAGGACAGTACTCGCCAAAGACGGACCGCCCGGCCAAGTCTAAAATTCAACTACGAGCTTTTTAACTGCAACAACTTTAATATACGCTATTGGAGCTGGAATTACCGCGGCTGCTGGCACCAGACTTGCCCTCCAA
+
BDDDDIGII?GHIIIIIIIIIHHIIHHIIIIHHHIIIIGHHIIIGGIFIHIHIIIIGFHHIIHHIHHIHI?@HHIHIEHIHCHHHHHIIHIIICGHIIIIHFGFHIIHIHHHHCGHHIHHHHICGHHHHHHHIIIIIIGHIIIIIIHHHGHIIIHIIHHHEHIIHIHHGHIHGHHHEHIIIIIIHIIIIIHHIIHGHHIIHFFIHIIIIIHIHHHIIIHHHIIIIHIIIIHHHHCIII=IIHIIHFIHIIHGHHIIHHIIIIIHIIHHIHIIHHIIGIHIIHIHIIIHHIHFHHIHIIIIIHIIIIHGIHIIHIIIIHHIIIIIIIIIIIIIIIIIIIIIIIDCDDD
@HISEQ:969:HM2KJBCX2:2:1102:8496:63621 2:N:0:ACTATGCA
CGTATAAATGCGCCCAACTATCCCTATTAATCATTACGGTGATCCTAGAAACCAACAAAATAGAACCATGCCGTCCTATTCTATTATTCCATGCTAATGTATTCGAGCAAAAATGCCTGCTTTAAACACTCTAATTTTTTCAAGGTAAAGGTCCTGGATCCGCAAGACACCCAATTAAGGACATCAAGTTTCTCCAGAAGGTGAGAAATCAACAGCGACAGTTCATACCCCTTAAGGCATGACCATCACGTCAATCCCGAAATTCAACTACGAGCTTTTTAACTGCAACAACTTTAATATACGCTATTGGAGCTGGAATTACCGCGGCTGCTGGCACCAGACTTGCCCTCCAA
+
DCDDDIIHGHHHGIIIIIIHIIHIIGIIIIIHIIIIIEHHIIIIGGIIIIGGEHIHIIIIIIHGHHHHH1CGEGDHHHCHHHHHHHHIIHIIIFEHHHIIIEFHHHIIHHIIIIIIIIIIIIHHHHIIIIIHIIIHIHIGIIIIIIIIIIIIHIIIIIIIIIIIIIIIHIIHIIIIIIIHIIIIHHHIHIIIHHHIIIIIIIIIIIIHIIIIIHIIIIIIIIIIIIIIIIIIIIIIIIIIIIIIIIIIIIHEIIIIIIIIIIIIIIIIIIIIHIIIIIIIIIIIIIIIIIIIIIIIHIIIIIIIIIIIIIIIIIIIIIIIIIIIIIIIIIIIIIIIIIIIIIIIIIIIDCDDD
@HISEQ:969:HM2KJBCX2:2:1102:15331:63763 2:N:0:ACTATGCA
CGTATAAATGCGCCCAACTATCCCTATTAATCATTACGTCGATCCTAGAAACCAACAAAATAGAATCAAACGTCCTATTTCATTATTCCATGCTAATGTATTCAAGCGCGAGCTTGCTTTAAACACTCTAATTTTTTCAAAGTAACAGTCCTGATTTCCTATAACACCAAATTAATGGCATTATAGTTCGTCAGAAAGGAGAAACCGATTATACCAGTACGTACAATAGCACGACCAGTAAGCCGGTCTCGAAATTCAACTACGAGCTTTTTAACTGCAACAACTTTAATATACGCTATTGGAGCTGGAATTACCGCGGCTGCTGGCACCAGACTTGCCCTCCAA
+
DADDDIH@GHIHF=D0D0D?GF@C?GHHEFC@FHHF<1<FHHHCE1DHHHE@F@EHGE<GHG11@GH?11<CG1<E1<D1F?GGGHE?1<1D1DCHE?DFIIHGHHH<IIIIHGC@@HIHGEAFHHHHHHHGHHF8CCIHB1DGHHFE<IHC?FIHHECHIIIH@F??HHFEGHFF/FIIHHIHH?HHCECHG@HHHFCIGIIHHGGEEHHHHHGF?GFF@IHIIIIIFHHEG?HHE?HGHDECCHHE@ECHGIHH@FHHC<<<<1CHIHIIHGHC1?HGHE<GCCFG?HHHGE1EHHH@EEEIIIGIIHG?CHHF<EGHG?IHEEEHHHGD@HHGE/DF@DDDD
@HISEQ:969:HM2KJBCX2:2:1102:19731:64480 2:N:0:ACTATGCA
CGTATAAATGCGCCCAACTATCCCTATTAATCATTACATCGATCCTAGAAACCAACAAAATAGAATCTGATGTCCTGTTTCATTATTCCATGCTAATGTATTCAAGCGTAAGCTTGCTTTAAACACTCTAATTTTTTCAAGGTAACAGTCCTAATTCCCCATAACATCAAATAAATGACATTATGGTTCTTTAGAAGGTGAGAACCAATAAAACCAGTACATACCAAGGCATGACCGATTCCTTGATCCCGAAATTCAACTACGAGCTTTTTAACTGCAACAACTTTAATATACGCTATTGGAGCTGGAATTACCGCGGCTGCTGGCACCAGACTTGCCCTCCAA
+
DDDDDIIIIIHIIHIIHIIIIHIIIIIIIIIIIIIIIIIIIIIIIIIIIIIHIIIIIIIIIIHIIGIIIIIIIGIIIIIIIIIIHII@FHIIIIIIIHIIIIIIIHIHIIIIIIIIIIHIIIIIIIIGHIIIIIIIIIIIIIIIIIIIIIHIIIIIIHGIHIIIIIIIIIHIIIIIIIIIIIIIIIIIIIIIIIIIIIIIIIIIHIIIIIIIIIIIHIIIIIIIIIIIIIIIIIIIIIII=IHHIIIIIIHIIIHHIIIIIHIIIIIIIIIIIIIIIIIIIIIIIIIIIIIIIIIIIIIIIIIIIIIIIIIIIIIIIIIIIIIIIIIIIIIIIIIIIIIIDDDDD
@HISEQ:969:HM2KJBCX2:2:1102:17656:64927 2:N:0:ACTATGCA
CGTATAAATGCGCCCAACTATCCCTATTAATCATTACGGTGGTCCTAGACCAACAAAATAGAACCAACGTCCTATTCTATTATTCCATGCTAATCTATTCAAGCAAAAGCCCGCTTTAAACACTCTAATTTTTTCAAGGTAATGGTCCTGGTTCCCCGACACACCCAATAAAGGGCATACCGGCTCACCAGAAGGATAGACCCGACAACAGACAGTACTCGCCAGAGACGGACCGCCCGGTCAGGTCTAAAATTCAACTACGAGCTTTTTAACTGCAACAACTTTAATATACGCTATTGGAGCTGGAATTACCGCGGCTGCTGGCACCAGACTTGCCCTCCAA
+
DDDDDIIIIIIIIIIIHIIIIIIIIIIIIIIIIIIIIIIIIIIIHIIIIIHIIIIIIIIIIIIIIIIIIIIIIIIIIIIIIIIHIIIIIIIIIIIIIIIIIHIIIIIIIIIIIIIIIIIHHIIIIIIIIIIIIIIIIHIIIHIIIIHIHHIIIIIIIIIIIIIIIIIIIHIIIIIIIIIIIIIIIHIIIIIIIIIIIIIIIIIIIIIIIIIHIIIIIIIIIIIIIIIIIIIIIIIIIIIIIIIIIIIIIIIIIIIIHIIHIIIIIIIIIIIIIIIIIIIIIIIHIIIIIIHIIIHHHGIIIIIIIIIIIIIIIIIIIIIIIIIIIIIIIIIIIIIIIIDDDDD
@HISEQ:969:HM2KJBCX2:2:1102:13228:65962 2:N:0:ACTATGCA
CGTATAAATGCGCCCAACTATCCCTATTAATCATTACTTCAATTCTAGAAACCAACAAAATAGAACCGAAGTCCTAAATTATTATTCCATGCTAATGTATTCAAGGCATAAGCCTGCTTTAAACACTCTAATTTTTTCAAAGTAATAGAGCTAGATGGCGACGACAAGCCCAGTAAAGGGTTGTCGCCGTTCTCAAGCAAGATGGTAGACGCGCGCCAGCACACACACTCGTAATCGAGGCGGGCCAGGTGCGTCAAACCAGAAATCCAACTACGAGCTTTTTAACTGCAGCAACTTTAATATACGCTATTGGAGCTGGAATTACCGCGGCTGCTGGCACCAGACTTGCCCTCCAA
+
DDDDDIIIIIIEHIHIHIIIIIHHGHIIHIIIIHIIIIHIHHIIGHIHHIIHGIEHHIIHHHHIIGIIIGHHHHHIIIHIIIIIIIH?HHHHEHHHIIHHGHEHHHIIII@GHFHFHIIIHGHHIHIFHHIHHHHHEHIGHIHHHHIHIHIHGHIIHGIGIHHIIGIHHHHHHHHFHHHIIIIIHIIHHIIHFHIIHIIIIHIIHIIIIIIIIIHHEIIHHHIHIHEHHHHHHHHIIIIHIIIIHIHHHIHIIGHIIIIHHEHIHIHHFIHHHIIIIIIHHHHHHHIIIIIIHIIFHIIIIHHHHHHHIHIHIIIIIIIIIIGIIIHIHHFHHFHFHHIIHIGIIIIHHIIDDBAD
@HISEQ:969:HM2KJBCX2:2:1102:3547:66982 2:N:0:ACTATGCA
CGTATAAATGCGCCCAACTATCCCTATTAATCATTACGTCAATCCTAGAAACCAACAAAAAAGGATCAAACGTCCTATTTCATTATTCCATGCTAATGTATTCAAGCGTTAGCCTGCTTTAAACACTCTAATTTTTTCAAAGTAACAGTCCTGTTTCCCTGCAACACCAAATTAATGACATTACAGTTCTTCAAGAAGGAGGAACCAGTAAAGCCAGTGCATACCAGAGGCACGACCAACCTACTAATCCCGAAATTCAACTACGAGCTTTTTAACTGCAACAACTTTAATATACGCTATTGGAGCTGGAATTACCGCGGCTGCTGGCACCAGACTTGCCCTCCAA
+
0DDB@E@CGEC00</C1<DE11<<1D<CGE1F1C<C1<<1<<111<C111C1<CG0D1<1C/0<D11<C1?EGE0C<@1D11D111C11<<1C<1@D1@81CHGF5=F0DE-B1B1B6<?HFH@CCFCBD?DCHHICHHIIHIIHGB8<CFEEGD<C0ECCF;HHGHHEFHIIGD@HHHFEHFG?HFEHHIHFEF0HHHHHEAF<HHCHHCEHHFGF?CGHGCCC?CHIHBEBHEAED1?EC<C<</CC<1F<GCG?CFCGECEG?ECGEG?@1<CG@@D<G?D1<1@HFHE@D/FCHHHHF<<E@1EGEHHGHIH??FHGFC@@HEF<CHG@HH@HHHHHD0D@B
@HISEQ:969:HM2KJBCX2:2:1102:17802:65543 2:N:0:ACTATGCA
CGTATAAATGCGCCCAACTATCCCTATTAATCATTACGTCAATCCTAGAAACCAACAAAATAGGATCGTCGTCCTATTTCATTATTCCATGCTAATGTATTCAAGCGTTAGCCTGCTTTAAACACTCTAATTTTTTCAAAGTAACAGTCCTGTTTCCCCGCAACACCAACTTAATGGCATTACGGTTCTACAAGAAGGAGGAATCAGCAAAGCCAGTGCATACCAGTGGCACGACCAACTTGCTGACCCCGAAATTCAACTACGAGCTTTTTAACTGCAACAACTTTAATATACGCTATTGGAGCTGGAATTACCGCGGCTGCTGGCACCAGACTTGCCCTCCAA
+
DDDDDIHIIIIIIIIIIIIIIIIIIIIIIIIIIIIIIIIIIIIIIIIIIIIIIIIIIIIHIIHIIIGHHIIIIGIEHHIIIIHHHIHIHHGIIIIIIIIIIHIIIIIIIIIGIIIIIIIHIIIIIIHIIIIHIIIIIIIHIHIIIIIHIIHIIIIIIIIIHIIIIIIIIIIIIIIIIIIIIIIIIHHIIIIIIIIIIIIIIIIIIIIIIIIIIIIIIIIIIIIIIIIHIIIIIIIIIIIIIIHFIIIIIIIIIIIHHIHIIIIIIIIIIIIIIIIIIIIIIIIIIIIIIIIIIIIIIIIIIIIIIIIIIIIIIIIHIIIIIIIIIIIIIIIIIIIIIIIIDDDDD
@HISEQ:969:HM2KJBCX2:2:1102:10987:67282 2:N:0:ACTATGCA
CGTATAAATGCGCCCAACTATCCCTATTAATCATTACGTCAATCCTAGAAACCAACAAAATAGGATCGAACGTCCTATTTCATTATTCCATGCTAATGTATTCAAGCGTTAGCTTGCTTTAAACACTCTAATTTTTTCAAAGTAACAGTCCAAATTCCCCGCAACACCAAATTAATGGCATTACGGTTCATCAGGAAGGAGGAATCAGTGAGATCAGTACATACCAGAGGCATGACCAACCTACTAACCCCGAAATTCAACTACGAGCTTTTTAACTGCAACAACTTTAATATACGCTATTGGAGCTGGAATTACCGCGGCTGCTGGCACCAGACTTGCCCTCCAA
+
BDDDBIIHH?GH0DCHIIHHEHHIIIIIIIIHIIIIHHIIIIIHIIIIFIIIIIIIHHIIIIIIIIIFHHHHIIIIHHHHIHHIHIIEHHIHIIIGHHIHIIIIIHIIIIIHHIIGHHIHIIIIIIIHHHGHHHIIIIIHHIIIIIIIIIIIIIIIIIHGHIIIIIHHIIHIIIIIIIIIIIIIHHIIIIIIIIIIIIIHIIIIIIIIIIIIHHIIIIIIIIIIIHIIHIHIIIIIIHIIIHHHFHEHIIIIHHIIIIHHHECHHIHDGIHHIHIIIHGIIHIHIIHHIIIIHEHIIIHFIIIIIIIIIIIIIIIIIHIIIIIIIIIIIIIIIIHIIIIIIBDCDD
@HISEQ:969:HM2KJBCX2:2:1102:7422:67555 2:N:0:ACTATGTA
CGTATAAATGCGCCCAACTATCCCTATTAATCATTACGTCGATCCTAGAAACCAACAAAATAGAATCAAACGTCCTATTTCATTATTCCATGCTAATGTATTCAAGCGTAAGCCTGCTTTAAACACTCTAATTTTTTCAAAGTAACAGTCCTGATTCCCCACGACACCAAATTAATGACATCGCGGTTCTTCAGAAGGTAGGAACCGATAATGCCAGTGCGTACCGAGGCACGACCAACAATTCGATCCCGAAATTCAACTACGAGCTTTTTAACTGCAACAACTTTAATATACGCTATTGGAGCTGGAATTACCGCGGCTGCTGGCACCAGACTTGCCCTCCAA
+
DDDDDIIIIIHIGIIIIHIIHIIIIIIIIIIIIIIIIIIIIIIIIIIHIIIIIIIIIIIIHIIIIIIIIIIIHIIIIIIIIIIIIIIIIIIIGIGIIIIIIIIIIIIIIIIIIIIIIIHIHIHIIIIIHHIIIIIHIIIIIIIIIIIIIIIIIIIIIIIIIIIIIIIIIIIIIIIIIIIIIIIIIIIIIIIIIIIIIIIIIIIIIIHIIIIIIIIIIIIIIIIIIIIIIIIIIIIIIIIIIHHEIIIIHIIIIIIIIIIIIIIIIIIIIIIIIHIIIIIIIIIIIIIIIIIIHHIIIIIIIIIIIIIIIIIIIIIIIIIIIIIIIIIIIIIIHIIIIIIIDDDDD
@HISEQ:969:HM2KJBCX2:2:1102:9936:67851 2:N:0:ACTATGCA
CGTATAAATGCGCCCAACTATCCCTATTAATCATTACGTCGATCCTAGAAACCAACAAAATAGAATCAAACGTCCTATTTCATTATTCCATGCTAATGTATTCAAGCGTGCGCCTGCTTTAAACACTCTAATTTTTTCAAAGTAACAGTCCTGATTCCCCACGACACCAAATTAATGACATCGCGGTTCTTCAGAAGGTAGGAACCAATAATGCCAGTACGTACCGAAGCACGACCAACAATTCGATCCCGAAATTCAACTACGAGCTTTTTAACTGCAACAACTTTAATATACGCTATTGGAGCTGGAATTACCGCGGCTGCTGGCACCAGACTTGCCCTCCAA
+
DDDDDIHHHEHHHIIHHIIIIHHHEEFHIIIHEFHHIIHHHDHIDHHEHIIHHHIIHFGGHIIIHHHHIIHHGHHHHEHIIEHIIHHEHEEFHHHHIIHIHHHHIIHIIHDHHEHFGHHIHIIIIIHIHIHHHFHFHHIIIHHHHHGGHGHHIIIEHHHHIHIGCGEHHHHHIIHHHGHHHGIHEHHCIIIGHIHHIIIGIIHHHGHHIIIIHHIHHIIIHHIHIIIHECHHHHHHHIHHIHHEGHCIHIIIIIIHHHHGIIHHHHEHIIIIIIHIIIHIHHFF@HHHIIIHDDIIHHHHIIIHHEIIIIIIIIIIIIIHIIGHIIIIIIEHHIIIHIIIDBDBD
@HISEQ:969:HM2KJBCX2:2:1102:15527:67942 2:N:0:ACTATGCA
CGTATAAATGCGCCCAACTATCCCTATTAATCATTACGGTGATCCTAGAAACCAACAAAATAGAACCATGCCGTCCTATTCTATTATTCCATGCTAATGTATTCGAGCAAAAATGCCTGCTTTAAACACTCTAATTTTTTCAAGGTAAAGGTCCTGGATCCGCAAGACACCCAATAAAGGACATCAAGTTTCTCCAGAAGGTGAGAAATCAACAGTAACAGTTCATACCCCTTAAGGCATGACCATCACGTCAATCCCGAAATTCAACTACGAGCTTTTTAACTGCAACAACTTTAATATACGCTATTGGAGCTGGAATTACCGCGGCTGCTGGCACCAGACTTGCCCTCCAA
+
BDDDDHIIHGHHH0CGCCGHHIHECHHHIIIGHIHHHHGGC@CFEHC@HIHIIHIIHHIEHI@CG?EHFG?FCEHHIEFH?GHHH?GEGEHIHHHCHH?G@DCIHHFCHGHHFHIIHHIG?GHHHIHHGHEFEC?CGHHEIIIIIIIIIIIHFFGFFHED<IIIGEEHIIGIIHIHHHFHHHFCCEHG5GCHHGHIIIIIIIIHH<HEHIIIHHHEBFCG@HFIHECIIHHHIIIHIHHHHHGHEEHHHH@FIIIIIHGHHHFHHHGHHEHHHIIIIIHHHEIIIHFHHIHHFCEHHCHIIIIHGG@HHHHEHHHEHIHIIIHHIIIIHHHHHGIHHHIHIHFHGHIIDDB@@
@HISEQ:969:HM2KJBCX2:2:1102:4526:68702 2:N:0:ACTATGCA
CGTATAAATGCGCCCAACTATCCCTATTAATCATTACGGTGGTCCTAGACCAACAAAATAGAACCAACGTCCTATTTCATTATTCCATGCTAATGTATTCAAGCGCGAGCCTGCTTTAAACACTCTAATTTTTTCAAAGTAACAGTCCTGATTTCCCACCACACCAAATGAATGACATGATGGTTCGTCAGAAGGTAGGAATCAGTAACACCAGTACGTACCGAAGGCACGACCAGCGTACTAATCCCGAAATTCAACTACGAGCTTTTTAACTGCAACAACTTTAATATACGCTATTGGAGCTGGAATTACCGCGGCTGCTGGCACCAGACTTGCCCTCCAA
+
DDDDDHIIIIIIIIIIIIIIIHIIIIIIIIIIIIIIIIIIIIIIIIIIIIIIIIIHIIIIIHHHIIIIIIIIIHIIIHIIIIIIIIIIIHIIIIIIIIIIIHIHHHIIIIIIIIIIIIHIIIHIIIIIIIHHIIIIIIIIIIIIIIIHHHHHHIIIIIIIIIIIIIIIIHIIIIIIIIIIIIIIIIIIIIIHIIIHHHIIIIIIIIIIIIHIIIIIIIIIIIIIIIHIIIIIIIIIIHIHIIIIIIIIIIIIIIIIHHHHHIIIIIIIIIHHIIIIIIIIIIIIIIIIIHIIIIIIHHIIIIIIIIIIIIIIIIIIIIIIIIIIIIIIIIIIIIIIIIDDDDD
@HISEQ:969:HM2KJBCX2:2:1102:15393:68741 2:N:0:ACTATGCA
CGTATAAATGCGCCCAACTATCCCTATTAGTCATTACGTCAATCCTAGAAACCAACAAAATAGGATCGAACGTCCTATTTCATTATTCCATGCTAATGTATTCAAGCGTTAGCTTGCTTTAAACACTCTAATTTTTTCAAAGTAACAGTCCAGATTCCTCGCAACACCAAATTAATGGCATTACGGCTCATCAGGAAGGAGGAATCAGTGAGACCAGTACATACCAGTGGCATGACCAACCTACTGACCCCGAAATTCAACTACGAGCTTTTTAACTGCAACAACTTTAATATACGCTATTGGAGCTGGAATTACCGCGGCTGCTGGCACCAGACTTGCCCTCAA
+
DDDDDIIIIIIIIIIIIIIIIIIIIIIIIIIIIIIIIHIIIIIIIIIIIIIHHIIIIIHIIIIHIIIIIIIIIIIIIIIIIIIIHIIIIIIGIIIIIIIIIHHIIIIIIIHIIIIIIIIIIIIIIIIIIIIIIIIIIIIIIIIIIIIIIIIIIGIIIIIIIIIIIIIIIIHIIIIIIIIIIIIIIIHIIIHIIIHIIIIIIIIIIIIIIIIIIIIIIIIIIIIIIIIIIIIIIIIIIIIIIHIIIIIIIIIGIIIIIIIIIIHIIHHIIIIIIIIIIIIIIIHIIIIIIIIIIIIIIHIIIIIIIIIIIIIIIIHIIIIIIIIIIIIIIIIIIIIIIIIIDDDDD
@HISEQ:969:HM2KJBCX2:2:1102:1742:68987 2:N:0:ACTATGCA
CGTATAAATGCGCCCAACTATCCCTATTAATCATTACGGTGATCCTAGAAACCAACGAAATAGAATCAGTCCGTCCTATTTCATTATTCCATGCTAATGTATTCAGACGATAGTCTGCTTTAAACACTCTAATTTTTTCAAAGTAACAGTCCTGATTTCCCATCACACCAAATAAATGGCATGAAAGTTCCTCAGAAGGTAGAGATCCATCTCACCAGTGCAGACAATTAAGCCTGACCAATGGGTAGACCCCGAAGTTCAACTACGAGCTTTTTAACTGCAACAACTTTAATATACGCTATTGGAGCTGGAATTACCGCGGCTGCTGGCACCAGACTTGCCCTCCAA
+
DDDDDIIIIIIIIIIIIIIIIIIIIIIIIIIHIIIIIIIIIIIHIGIIIIIIIIIIIIIIIIHIIIIIIIIIIIIIIIIIIIIIIIIIIIIIHIIGIIIIIIIIIIIIIIIIIIIIHIIIIHHIIIIHHIIIIIIIIIIIIIIIIIIIIIIIIIIIIIIIIHIHIIIIIIIIIIIHIIIIHIIIIIIIIHIIIIIIIIIIIIIIIIIIHIIIIIIHGIIIHIIIIIIIIIIIHIIIIIIHIIIIIHDIIHIIGIIIIIIIHCIIIIIIIGIIIIIIIIIIIIIIIIIIIIIIIIIIIIIIIIIIIIIIIIIIIIIIIIIIIIIIIIIIIIIIIIIIIIIIIIIDDDDD
@HISEQ:969:HM2KJBCX2:2:1102:17281:68644 2:N:0:ACTATGCA
CGTATAAATGCGCCCAACTATCCCTATTAATCATTACGTTGATTCTAGAAACCAACAAAAATAGAATCTAACGTCCTATTTCATTATTCCATGCTAATGTATTCAAGCGCGTGCCTGCTTTAAACACTCTAATTTTTTCAAAGTAACATCCTGACTCCCCACAACATCAAATTAATGACATCATGATTCATCAGAAGGGAGAAATCAATGACATTAGTACGTACCAAAGGCACGACCGACGTATTGATCCCGAAATTCAACTACGAGCTTTTTAACTGCAACAACTTTAATATACGCTATTGGAGCTGGAATTACCGCGGCTGCTGGCACCAGACTTGCCCTCCAA
+
DDDDDIIIIIIIIIIIIIIGIIIIIIIIIIHIFHIIIIIIIIIIIIIIIIHHHIHHIHIIHIIIGHIIIIIGHIIIIIHIIIHIIHIH1DHHIHHHIIIIIIIIIIIIIIIHIIHIIIIIIHHHHIIIIIIIIIIIIGIIIIHHIIIIIHHIHIIIIIIHIIIHHIGHIIIIIIIIIIIIIIIIIIIIIIIIIIIIIIIIIIIIHHHIIIIIIIIIIIIIIIIIIHHIIHIHIIIIIIIIIIIHGIIIIIHIIIIIIIIIIIHIIIIIIIIIIIIIIIIIHHIGIHIHIIIIIHIIIHIIIIIIIIIIHHIIIIIIIIIIIIIIIIIIHHIIIIIIIIIIIDDDDD
@HISEQ:969:HM2KJBCX2:2:1102:14371:69081 2:N:0:ACTATGCA
CGTATAAATGCGCCCAACTATCCCTATTAATCATTACCTCGACTCCGAAAGCCAACGAAATAGAACCGAGATCCTATTCCATTATTCCATGCACTAATGTTCAGGCTGTAGCGCCTGCTTTGAGCACTCCAATTTTTTCAAAGTAAACGTGCTGGCCACTCAAGGCACTCGGTAAAGAGAACCATGAACGAACCAACAAAATCGTCCAAGCAAACAGTAAACATCGCAAGATGCACCATTCACCTGAAACCGAGATCCAACTACGAGCTTTTTAACCACAACAATTCTGATATACGCTATTGGAGCTGGAATTACCGCGGCTGCTGGCACCAGACTTGCCCTCCAA
+
DDDDDIIIIIIIIIIIIIIIHIHHIIIHIHHIIIIIIIIIHIIIIIIIIHIIIIIIHIIIIIHIIIIIIIIIIIIIIIIIIIIIIIIIIHHHHIIIIIHIIGIIIIIIIIIIIIIIIIIIIIIIIIIIIIIIIIIIIIIIIIIHFHHIIIHIIIIHHHIIIIIIIIIIHHGIIIIIHHHHIIIIIIIIIIIHIIIIIIIHHEIHIIIIIIHHIIIIIIIHHIIIIIIIIIHIIHHIIHHIIHHHGIIIIIIIIHIHIHIIIIIIIHIIIIIHIHHIHHHGGHIHIHHIIIIIIIIIIIIIIIIIIIIIIIIIIIIIIIIIIIIIIIIHIIIIIIIIIIIIIDDDDD
@HISEQ:969:HM2KJBCX2:2:1102:5626:69792 2:N:0:ACTATGCA
CGTATAAATGCGCCCAACTATCCCTATTAATCATTACATCGATCCTAGAAACCAACAAAATAGAATCGGATGTCCTATTTCATTATTCCATGCTAATGTATTCAAGCGTGAGCCTGCTTTAAACACTCTAATTTTTTCAAGGTAACAGTCCTAATTCCCCGTGACACCAAATTAATGGCATTACGGTTCTTTAGAAGGTGAGAAATCAATAATATCAGTACATACCAACGGCATGACCGAAACATTGATCCCGAAATTCAACTACGAGCTTTTTAACTGCAACAACTTTAATATACGCTATTGGAGCTGGAATTACCGCGGCTGCTGGCACCAGACTTGCCCTCCAA
+
DDDDCIIIIIHDGHHHHIIIIHIIIIIIIIIIIIIIHIIHHIIIIIIIIIIHHHIIIIIHIHIIIIIIGHIHIIIIHHIIIHIIHIIHIIIIIIIIIIIIIHHHIIIIIIIIIIIIHHHIIIHIHIIHHHIIHIIHIIHIIIHIIIHIIIIHIIIIIIIIIHHIIIIHIIIIIIIIIIIIIIIIHIIIHIHHIHIIHIIHIIIIIGIIIIIIIIIIIIIIIIIIIHHIIIIIIIIIIIIIIHHHGGFIIIIIIHIIIIIIIIIIIIIIIIIIIIIIIIIIIIIIIIIIGIIIIIHIIHHHFFIIHHIHIIIIIIIIIIIIIIIIIIIIIIIIIIIIIIIIIICDDDC
@HISEQ:969:HM2KJBCX2:2:1102:12343:69576 2:N:0:ACTATGCA
CGTATAAATGCGCCCAACTATCCCTATTAATCATTACGGTGGTCCTAGAAACCAACAAAATAGAACCACAACGTCCTATTCTATTATTCCATGCTAATCTATTCAAGCAATAGCCCGCTTTAAACACTCTAATTTTTTCAAGGTAATGGTCCTGGCTCCCCAACACACCCAATAAAGGACATGCTGGCTCACCAGAAGGAAGACCCGACAGCAGACAGTACTCGCCAAAGACGGACCGCCCGGCCAGGCCTAAAATTCAACTACGAGCTTTTTAACTGCAACAACTTTAATATACGCTATTGGAGCTGGAATTACCGCGGCTGCTGGCACCAGACTTGCCCTCCAA
+
DDDDDIIIIIIIIIIIHIIIIIIIIIIIIIIIIIIIIIIIGIIIIIIIIIIHIIIIIEHIIIHHIIIIIIIIHHHHIIIIIIIIIIIIIHIIIFHHIIIHIGIIIIIIIIIIIIIIIIIIIIIHHIIIIIIIIIIIIIIHHIIIIIIIIHIHIIHIIIIHIIIIIIHHHIHHIIHIIIIIIIIIIIIHIIIIIIIIIIIIIIHIIIIIIIIIIIIIIIIIIIIIIIIIIIIIIIIIIIIIIIIIHIIIIHIIIIIIIIIIIIIIHIIIIIIIIIIIIIIIIIIHIIIIIIIIIIIIIIHIHIIIIIIIIIIIIIIIIIIIIIIIIIIIIIIIIIIIIIIHIDDDDD
@HISEQ:969:HM2KJBCX2:2:1102:18232:69539 2:N:0:ACTATGCA
CGTATAAATGCGCCCAACTATCCCTATTAATCATTACATCGATCCTAGAAACCAACAAAATAGAATCGGATGTCCTATTTCATTATTCCATGCTAATGTATTCAAGCGTGAGCCTGCTTTAAACACTCTAATTTTTTCAAGGTAACAGTCCTAATTCCCCGTGACACCAAATTAATGGCATTACGGTTCTTTAGAAGGTGAGAAATCAATAATATCAGTACATACCAACGGCATGACCGAAACATTGATTCCGAAATTCAACTACGAGCTTTTTAACTGCAACAACTTTAATATACGCTATTGGAGCTGGAATTACCGCGGCTGCTGGCACCAGACTTGCCCTCCAA
+
DDDDDIIIIIIIIIIHIIIIIIIHIIIIIIIIIIIIIIIIHHIIIIHIIIIIIHIIIIIIHIHGIIICHIIGIIIIHIIHIIIIIIIHHIIIIIGHHHIIIIIIIIIHIHIHIIIEHHHIIHIIIIIIHIIHIIIIIIIIHIIIIIIIIIHIIIIIGIIHGEHIHHGIIIIIIIIIHIIIHIIIIIIHIIHIIIIIIIHIIHIIIHHIIIHIHHHIIIIIHIIIGIIIIIIIIIIIIHIIIIIIHHIIIIIIIIIIIIHIIIIIIIIIIIIHIIIIIIIIIIIIIIIIIIIIIIIIIIHIIIIIIIIIIIIIIIIIIIIIIIIIIIIIIIIIIIIIIIIIIIDDDDD
@HISEQ:969:HM2KJBCX2:2:1102:3925:69340 2:N:0:ACTATGCA
CGTATAAATGCGCCCAACTATCCCTATTAATCATTACGTCGATCCTAGAAACCAACAAAATAGAATCAAACGTCCTATTTCGTTATTCCATGCTAATGTATTCAAGCGTGAGCCTGCTTTAAACACTCTAATTTTTTCAAAGTAACAGTCCTGATTCCCCATGACACCAAATTAATGACATCATGGTTCGTCAGAAGGTAGGAATCAATAATACCAGTACGTACAATAGCACGACCAATAAATTGATCCCGAAATTCAACTACGAGCTTTTTAACTGCAACAACTTTAATATACGCTATTGGAGCTGGAATTACCGCGGCTGCTGGCACCAGACTTGCCCTCCAA
+
DDDDCIIIIII=GHHIIIIIIEHHIIIIIIHGIIIIIIHHIHHHGHIIIIIIFHIIIIIIIIHE1<CGIHIHHHDHHEHHHHHIHEHIC@GFEHHHIEHHIFHGHHFEG=HDDHGHIIIIIHIGHGGHGEHIIIIIIGFHHHGDA<CEGH1F7<HFHCFHF@FC@FGCEHHHDGGDCCGDF9?EH7CEEFC?IGHIHIIHG2<C<8HHFHHF<1?H@FD?EGD1G1GIFCHHGC@CHHAED1ECEC<//GCFCIHFGHH?FIHIIHEHEFF1C1FGC11<ED<CCHGECFED</11F<HCHIH@GHHEIHHHHC<HCEG@HHHGEC@C@CHHGHCHHCE@0@@B@
@HISEQ:969:HM2KJBCX2:2:1102:10301:70519 2:N:0:ACTATGCA
CGTATAAATGCGCCCAACTATCCCTATTAATCATTACGTTGATCCTAGAAACCAACAAAATAGAATCGAACGTCCTATTTCATTATTCCATGCTAATGTATTCAAGCGCGTGCCTGCTTTAAACACTCTAATTTTTTCAAAGTAACAGTCCTGACTCCCCACAACATCAAATTAATGACATCATGATTCATCAGAAGGGAGAAATCAATGACATTAGTACGTACCGAAGGCACGACCGACGTATTGATCCCGAAATTCAACTACGAGCTTTTTAACTGCAACAACTTTAATATACGCTATTGGAGCTGGAATTACCGCGGCTGCTGGCACCAGACTTGCCCTCCAA
+
DDDDDIIIIIIIIIIIIIIIHIIIIHIIIIIIIIIIIIIIIIIIIIIIIIIIIIIIIIIIIIIIIIIIIIIGHIIIHHIIIIIIIIIIIIIIHIIIIIIIIIHHIIIHIIIGIIIIIIIIIIIIIIIIIHIIIIIIIIIIIIIIIIIIIIIIIIIIIHIIIIIIIIIHIIIIIIIIHIIIHIIIHIIIIIIIIIIIIIIIIIIIIIIIIIIIIIIIIIIIIIIIIIIIIIIIIIIIIIIIIIHHFIIIIIIIIIIIIIIIIIIIIIIIIIIIIIIIIIIIIIIIIIIIIIIIIIIIIIIIIIIIIIIIIIIIIIIIIIIIIIIIIIIIIIIIIIIIIIIIIDDDDD
@HISEQ:969:HM2KJBCX2:2:1102:6642:71031 2:N:0:ACTATGCA
CGTATAAATGCGCCCAACTATCCCTATTAATCATTACGGTGGTCCTAGAAACCAACAAAATAGAACCACAACGTCCTATTCTATTATTCCATGCTAATCTATTCAAGCAAATGCCTGCTTTAAACACTCTAATTTTTTCAAGGTAATGGTCCTGGCTCCCCGGCACACCCAATAAAGGACATACTGGTTCACCAGAAGGTGGACCCGACACAGGACAGTACTCGCCAAAGACGGACCGCCCGGTCAGGCCTAAAATTCAACTACGAGCTTTTTAACTGCAACAACTTTAATATACGCTATTGGAGTTGGAATTACCGCGGCTGCTGGCACCAGACTTGCCCTCCAA
+
DDDDDIIIIHIIIIIIIIIIIIIIIIIIIIIHIIIIIIIIIIIIIIIIHIIIIIIIHIHIIIHIIIIHIIIIIIIIIIIIIIHHHIIIIIIIIIIIIIIIHHIHIIIIIIIIIGHIIIHIIIIIIIIHIIIHIIHHHHIIIIIIIIIIIIIIIIIIIIIIIIIIIHIIHHHHIIIIIHHIIIIIIIIIIIIIIIIIIIIIHIIIIIIIHIIIIHHHIIIIIIIIIIIIIIHIIIIIIIIHIIIIHIIIIIIIIIIIIIIIIIHIIIIIIIIIIIIIIIIIIIIIIIIIIIIIIIIIHFD<DIIIIIIIIIIIIIIIIIIIIIIIIIIIIIIIIIIIIIIIIDDDDD
@HISEQ:969:HM2KJBCX2:2:1102:14339:71410 2:N:0:ACTATGCA
CGTATAAATGCGCCCAACTATCCCTATTAATCATTACGTCAATCCTAGAAACCAACAAAATAGGATCGAACGTCCTATTTCATTATTCCATGCTAATGTATTCAAGCGTTAGCTTGCTTTAAACACTCTAATTTTTTCAAAGTAACAGTCCAAATTCCCCAAAACACCAAATTAATGGCATTAAGGTTCATCAGGAAGGAGGAATCAGTGAGACCAGTACATACCAGAGGCATGACCAACCTACTAACCCCGAAATTCAACTACGAGCTTTTTAACTGCAACAACTTTAATATACGCTATTGGAGCTGGAATTACCGCGGCTGCTGGCACCAGACTTGCCCTCCAA
+
DDDDDIIIIGIIIIIIIIIIIIIIIIIIIIIIIIIIHIIIIIIIIIIIIIIIIIIHIIIIHIIHIIIIIIIIIIIIIIIIHIIIIIIIIIIHIIIIIIIIIIIIIHIIIIIIIIIIIIHIHIIIIIIIIIIIIHIIIIIIIIIIIIIIIIIIIHHHIIIIIIIIIIHIIIIIIIIHHHIIHHIIIIIIIHIIIIIIIIIIIIIIIIIIIIIIIGIIIIIIIIIIIIIIIIIIIIIIIIIIIIIHHIIIIIIIIIIIIIIIIIIIIIIIIIIIIIHIIIIIIIIIIIIIIIIIIIIIIIIIIIIIIIIIIIIIIIIIIIIIIIIIIIIIIIIIIH@IIIIIIDDDDD
@HISEQ:969:HM2KJBCX2:2:1102:14559:70764 2:N:0:ACTATGCA
CGTATAAATGCGCCCAACTATCCCTATTAATCATTACATCGATCCTAGAAACCAACAAAATAGAATCGGATGTCCTATTTCATTATTCCATGCTAATGTATTCAAGCGTGAACCTGCTTTTAACACTCTAATTTTTTCAAGGTAACAGCCCTAATTCCCCGTGACACCAAATTAATGGCATTACGGTTCTTTAGAAGGTGAGAAATCAATAATATCAGTACATACCAACGGCATGACCGAAACATTGATCCCGAAATTCAACTACGAGCTTTTTAACTGCAACAACTTTAATATACGCTATTGGAGCTGGAATTACCGCGGCTGCTGGCACCAGACTTGCCCTCCAA
+
00<D0<FH?C10CEH01011<G1C1D?CCHHHHF@EHEHH01<<EHHF?GCH11C0GFG?G<1<D@1<<00<<1<1<F11<11<@DGEG?11D11<1IHG<@1FH??HF<C&EEF?AFDH$1B8<@BBG;B11F@@GA<GC@HHHG?C$FIHEGGGF?GHGEGHHHCCCCHGCHHIHIHHHGDFE1HFGC<ECE@CHGFCDDIHHGEFHHHHHFD<C@?F1@@GF<E</?HHCHACCCCG1HEHF<1DID<CCC<@CFGHHED<GEIHH@HHHEHGC?@@@CC1GCFE@IHC0@HE?D1FHHFCCFHIHHGEEHHHHDE<EG?@CCCC<GFC1HGCEE0<0GD<00@
@HISEQ:969:HM2KJBCX2:2:1102:7584:71311 2:N:0:ACTATGCA
CGTATAAATGCGCCCAACTATCCCTATTAATCATTACGTCAATCCTAGAAACCAACAAAATAGGATCAAACGTCCTATTTCATTATTCCATGCTAATGTATTCAAGCGTTAGCCTGCTTTAAACACTCTAATTTTTTCAAAGTAACAGTCCTGTTTCCCTGCAACACCAAATTAATGACATTACAGTTCTTCAAGAAGGAGGAACCAGTAAAGCCAGTACATACCAGAGGCACGACCAACTTACTAATCCCGAAATTCAACTACGAGCTTTTTAACTGCAACAACTTTAATATACGCTATTGGAGCTGGAATTACCGCGGCTGCTGGCACCAGACTTGCCCTCCAA
+
[truncated: 33,592,260 more chars]
