# Supplementary material for: Response of arbuscular mycorrhizal fungal community in soil and roots to grazing differs in a wetland on the Qinghai-Tibet plateau
Source: PeerJ. 2020 Jun 19;8:e9375. doi: 10.7717/peerj.9375 (PMC7307571; doi:10.7717/peerj.9375)
Supplement: Supplemental Information 15 [file peerj-08-9375-s015.zip › Soil non-grazing 11-15/13.fastq]

@HISEQ:969:HM2KJBCX2:2:1101:4284:2197 2:N:0:ACTATGCA
AATACAGACCTGCCCAACTATCCCTATTAATCATTACGGTGATCCTAGAAACCAACGAAATAGAATCAGTCCGTCCTATTTCATTATTCCATGCTAATGTATTCAGACGATAGTCTGCTTTAAACACTCTAATTTTTTCAAAGTAACAGTCCTGATTTCCCATCACACCAAATAAATGGCATGAAAGTTCCTCAGAAGGTAGAGATCCATCTCACCAGTGCAGACAATTAAGCCTGACCAATGGGTAGACCCCGAAGTTCAACTACGAGCTTTTTAACTGCAACAACTTTAATATACGCTATTGGAGCTGGAATTACCGCGGCTGCTGGCACCAGACTTGCCCTCCAA
+
DDDDDIIIIIIIIIIIIIIIIIIIIIIIIIIIIIIIIIIIIIIIIIIIIIIIGIIIIIIIIIIIIIIIIIIIIIIIIIIIIIIIIIIIIIIIHIIIHHHHIHIIIIIIIIIIIIIIIIIHIIIIIIIHHIIHIIIIIIIIIIIIIIIIIIIIHIIIHIIIIIIIIIIIIIIIIIIIIIIIIIIIIIIHIFHIIIIIIIIIIIIIIIIIIHIIIIIIIIIIIIIIIIIIIIIIIIIIIIIIIIIIIHFIIIIIIIIIIIHIIIIIIIIIIIIIIIIIIIIIIIIIIIIIHIIIIIIIIIIIIIIIIIIIIIIIIIIIIIIIIIIIIIIIIIIIIIIIIIIIIIIDDDDD
@HISEQ:969:HM2KJBCX2:2:1101:18777:2119 2:N:0:ACTATGCA
AATACAGACCTGCCAAACTATCCCTATTAATCATTACAACAGTCCTAGAAACCAACAAATAGAACCATTGTCCTATTCCATTATTCCATGCTAATGTATTCAAGCGTATGCCTGCTTTGAACACTCTAATTTTTTCACAGTAAAAGTCCTGGTTCCCCGTCACGACCCGTAAAGGCCATGCCGCTTCGCCAGAAGGTAAAGCCCGACCACAGACAGTGCTCACCCAGAAGGCGGACCGTCCAGCCAGGCCTGAAGTTCAACTACGAGCTTTTTAACTGCAACAACTTTAATATACGCTATTGGAGCTGGAATTACCGCGGCTGCTGGCACCAGACTTGCCCTCCAA
+
DDDDDIIIIHIHIIIIHIIIIIIIIHIIIIIIIIIIIIIIIIIHEHHHF@HEHIFHGHIGIHHIIIIHIIIEHHEEHHHIIIIGHHGHIIIIIIGGIIIIIFHHFIIIIHIIHIIIHIIIGIHIIHIIHHHGHHIIIIIHHIIHHIIIHIIIIHIHIHIIIIIIHIIIIIHHGIIIIIHIHDHDHIIHHHIIIIIIIIIGIHIIIIIIIIIIIIHIIIIIHHIIIIIIIIIIIIIIIIIII=HIHIHIHIIIIIIGIIIIIIIIIIIIHIIIIIIIIIIIIIIHIIHIIIIIHEIHIIIIIIIIIIIIIIIIIIIIIIIIIIHIIIIIIIIIIIIIIIIIHDDDDD
@HISEQ:969:HM2KJBCX2:2:1101:19186:2148 2:N:0:ACTATGCA
AATACAGACCTGCCCAACTATCCCTATTAATCATTACGTCAATCCTAGAAACCAACAAAATAGGATCAAACGTCCTATTTCATTATTCCATGCTAATGTATTCAAGCGTTAGCCTGCTTTAAACACTCTAATTTTTTCAAAGTAACAGTCCTGTTTCCCTGCAACACCAAATTAATGACATTACAGTTCTTCAAGAAGGAGGAACCAGTAAAGCCAGTACATACCAGAGGCACGACCAACTTACTAATCCCGAAATTCAACTACGAGCTTTTTAACTGCAACAACTTTAATATACGCTATTGGAGCTGGAATTACCGCGGCTGCTGGCACCAGACTTGCCCTCCAA
+
DDDDDIIIIIIIIIIIIIIIIIIIIIIIIIIIIIIIIIIIIIIIIIIIIHIIGIIIHHHIIHHIIIIIIIIIIIIIIIHIIIIIIIIHEHHIIIIIIIIIIHHIIIIIIIIIHHIIIIIIIIIIIIIIIIIIIIIIIIIIIIIIIIIIIIIIIIIIIIHHIIIIIIIIIIIIIIIIIIIIIIIIIIIIIIIHIIIIIIIIIIIIIHHIIIIIIIIIIIIIIIIIIIIIIIIIIIIIIIIIIIIHHIIIIIHIIIIIIIIIIIHIIHIIIIIIIIHIIIIIIIIIIIIIIIIIIIIIIIIIHIIIIIIIIIIIIIIIIIIIIIIIIIIIIIIIIIIIIIIIIDDDDD
@HISEQ:969:HM2KJBCX2:2:1101:16483:2335 2:N:0:ACTATGCA
AATACAGACCTGCCCAACTATCCCTATTAATCATTACGGTGATCCTAGAAACCAACAAAATAGAACCATGCCGTCCTATTCTATTATTCCATGCTAATGTATTCGAGCAAAAATGCCTGCTTTAAACACTCTAATTTTTTCAAGGTAAAGGTCCTGGATCCGCAAGACACCCAATTAAGGACATCAAGTTTCTCCAGAAGGTGAGAAATCAACAGCGACAGTTCATACCCCTTAAGGCATGACCATCACGTCAATCCCGAAATTCAACTACGAGCTTTTTAACTGCAACAACTTTAATATACGCTATTGGAGCTGGAATTACCGCGGCTGCTGGCACCAGACTTGCCCTCCAA
+
BADDDH?HGEHHHHFHHDHIIFHHGEHHIHHFHHHEEHIIIIIFFGEEHEHHIIIIIIIIGHGEHIIIHG11CCCDHEHHHHFHHHHHH@GC@HEECEEHHFGHEIIHIIIIIIIIIIHHHHIIFBEIHHGIIIIIFIIIIIIHIHGIGIIIIHEHDIIIIIHIHFIGHIIIHGHHIHHIIIIIIIHIHEHHHIIIIIIIHIHIHIIHHIIIHIIIIIIIIIIIIIIIIIIIIIIIIIIIIIIIIIIIIHEGIHHIIIIIIIIIIIIIIIIIIIIIIIIIIIIIIIIIGIIIIIIIIIIIIIHIHIIIIIIIHIIIIIIIIIHIIIIIIIIIIIIIIIIIHHIHGIIIDDDDD
@HISEQ:969:HM2KJBCX2:2:1101:14742:2722 2:N:0:ACTATGCA
AATACAGACCTGCCCAACTATCCCTATTAATCATTACGGTGATCCTAGAAACCAACAAAATAGAACCATGCCGTCCTATTTTATTATTCCATGCTAATCTATTCAAGCACTAGCTTGCTTTAAGCACTCTAATTTTTTCAAGGTAATAGCTCTGCTTCCCCAACGCACCAAATTAATGGCATGAAGGTTATTCAGAAGGTAAGAATCCATCAAATCAGTACGAACAGTGAAGCCCGACCGATAGACAGATTCCGAAATTCAACTACGAGCTTTTTAACTGCAACAACTTTAATATACGCTATTGGAGCAGGAATTACCGCGGCTGCTGGCACCAGACTTGCCCTCCAA
+
ABDADIIHEHHCHHEFCHIGIIHHHHHHHFHCF1<<F<C<CCGHEH11DFHHIEGCH@HHHIHEE@E@G1DGCD/<0FG@G1<DGH@HHHCHHHIIGHHFHHCHHHH@?EHIFGC@HGF?DG?GFHHHG@EEHH<CGHI?HEHAEGCHEHHFHIHHHHHGHEG@EE<FHHHEHEHIIHG@HHIHIHGIIHGHIIHHHHHHHHHHGHIIIIHHHEHGGGHIHEHIHIIIHFHHHGHIHDHIHHIHHEGHHHHHHHHEGEIIHHHIIHHHIIIHHIHIHIHHHHHHHHHFEEIIIHIIHHHEHIIIHHG<1IIHHIHIHCGIIHHIIHFHIIHHIHIHHHHGIHHDDDD@
@HISEQ:969:HM2KJBCX2:2:1101:15020:3149 2:N:0:ACTATGCA
AATACAGACCTGCCCAACTATCCCTATTAATCATTACAACAGTCCTAGAAACCAACAAATAGAACCATTGTCCTATTCCATTATTCCATGCTAATGTATTCAAGCGTATGCCTGCTTTGAACACTCTAATTTTTTCACAGTAAAAGTCCTGGTTCCCCGTCACGACCCGTAAAGGCCATGCCGCTTCGCCAGAAGGTAAAGCCCGACCACAGACAGTGCTCACCCAGAAGGCGGACCGTCCAGCCAGGCCTGAAGTTCAACTACGAGCTTTTTAACTGCAACAACTTTAATATACGCTATTGGAGCTGGAATTACCGCGGCTGCTGGCACCAGACTTGCCCTCCAA
+
DBDDDIIIIIIIIIIIIIIIIIGIIIIIIIIIIIIIIIIIHIIIIIIIIHIIIIIIIIIIIIIIIIIIHHIHIIHIIIIIIHIIIHHIIIIIIHIHIIIIIIIIIIIIIIIIIIIIIIIIIIIIIIEHGIIIIIIIIIIIIHIIIIIIIIHIIIIIIIIIIIIIIIIIIHIIGIHIIIHIIIIIIIIIIIIIIIIHIIIIIIIIIIIIIHIIHIIIIIIIIIIIIIIIIIIIIIIIIIIIIIIIHIIIIIIIIIIIIIIIIIIIIIIIIIIIHIIIIIIIIIIIIIHIIIIHIHIIIIIIIIIIIIIIIIIIIIIIIIIIIIIIIIIIIIIIIIIIIIIIIDDDDD
@HISEQ:969:HM2KJBCX2:2:1101:10360:3301 2:N:0:ACTATGCA
AATACAGACCTGCCCAACTATCCCTATTAATCATTACGTCGATCCTAGAAACCAACAAAATAGAATCAAACGTCCTATTTCGTTATTCCATGCTAATGTATTCAAGCGTGAGCCTGCTTTAAACACTCTAATTTTTTCAAAGTAACAGTCCTGATTCCCCATGACACCAAATTAATGACATCATGGTTCGTCAGAAGGTAGGAATCAATAATACCAGTACGTACAATAGCACGACCAATAAATTGATCCCGAAATTCAACTACGAGCTTTTTAACTGCAACAACTTTAATATACGCTATTGGAGCTGGAATTACCGCGGCTGCTGGCACCAGACTTGCCCTCCAA
+
DDADDIGEHEHIHEHHEHIIIIHIIIIIIIIIIIIIIHIHIIHHIIIIIIIIIHIIICH@GHH?FHICHHHHCEHHHHCHHIIIIIIIIIGHGHHIHHHIIIIHIIIIHFHHIIIHIIGIHIIIIIHFHHHHHHHHIHHHHHHIIIIHIIIHGIHHGH?CHEHIIIHIHHHHIIHIHIIHGHGIIIIHHHIGIIHIHHIHGIHHHHIIHHHHIHIIIHHIIIIIIIIHIIIIHHI>IIIIHGHHIIHIHIIIIHHIIIIIIIIIIIIIIIIIIIIIIIIIHEIIIHIHHIIIIIIIIIIIIIIIIIIIIIIIIIIIIIHHIIIIIIIIIIIIIIIIIIIIDDDDD
@HISEQ:969:HM2KJBCX2:2:1101:17193:2790 2:N:0:ACTATGCA
AATACAGACCTGCCCAACTATCCCTATTAATCATTACGGTGGTCCTAGACCAACAAAATAGAACCAACGTCCTATTCTATTATTCCATGCTAATCTATTCAAGCAAAAGCCCGCTTTAAACACTCTAATTTTTTCAAGGTAATGGTCCTGGTTCCCCGACACACCCAATAAAGGGCATACCGGCTCACCAGAAGGATAGACCCGACAACAGAACAGTACTCGCCAGAGACGGACCGTCCGGTCAGGCCTAAAATTCAACTACGAGCTTTTTAACTGCAACAACTTTAATATACGCTATTGGAGCTGGAATTACCGCGGCTGCTGGCACCAGACTTGCCCTCCAA
+
DDCDDIGCEFH1FFHHHFHIHHHHHH?FHE11<G?DH?@H@CHH?GH?GIEHGHI<FFFH@DDFEHHDHGHIHI1FEFH?F1DFH1CHHEECHHFHHHFEF<@HHGEHCECCCHHHFCHHCHHGIHHHHHH@FEFFGHGCGBCIHHHCHHHHHCHIIIHHEHIGHHHHHIHIIGIIHEGGHIHGHCFHHHHGII;HEE?H;CHGHIHHC@HHEIIHEHHHHHIIHEHEHHHHHIDIIHIHIHIIIIHEEGGIIIIIHHHHCHHCIIIIIIIIHIHFIHHECFEHHHCIIIHHDFHFHHHHIIHHEGIIIIHIIIHHIIIIIIIIHHIHIIIIHHIHDHE@BCDD
@HISEQ:969:HM2KJBCX2:2:1101:20777:4182 2:N:0:ACTATGCA
AATACAGACCTGCCCAACTATCCCTATTAATCATTACGTGATCCTAAAACCAACAAAATAGAACCATCGTCCTATTTTATTATTCCATGCTAATGTATTCAAGCAAAAATGCCCGCTTTAAACACTCTAATTTTTTCAAAGTAAAGGTCCTGATTCATCGAAACACCCAAGAGCATCCCGAATCACCAGAAGGTGAGAAATTGGCTACACACCGTTTCATGCCCCTAAAGGCACAATCGATATATCCCAATCCCGAAATTCAACTACGAGCTTTTTAACCGCAACAACACTAATATACGCTATTGGAGCTGGAATTACCGCGGCTGCTAATACCAGACTTGCCCTCCAA
+
<@<DBHCC@GHHH?F@GHHHIH@E1DDEHHIHHIH@H1<1DC1DG?1<E1<<1<CGHCHHCHIH1FCEEHECE@CHHH1<CC1D@HC?CF@FHHC1<<<C@1?DGHHIH1CCHH@@FHHHHHG?FH@8C1DC1FEHHGB<?GB1D?;<D5@ADE@HHHHHDECGE?CG?F?F?DD:0CHEDCDDFH@HHHFEIHHF</D/</EFE@CHEGCHHCAFFHF/FHCGHFF1>E/HIIHH@GFHEIHC/HF11C<HCEHIHHHGFGCHE<<EHED1HFCD/0DIFH?DD1<C1HCCED0EIDIIIIHHIIHGHFHH@HHIIHE<<1EHHHHHCC@@GC1HCG@HH<@E@BD0@
@HISEQ:969:HM2KJBCX2:2:1101:16859:4434 2:N:0:ACTATGCA
AATACAGACCTGCCCAACTATCCCTATTAATCATTACGGTGATCCTAGAAACCAACGAAATAGAACCAATCCGTCCTATTTCATTATTCCATGCTAATGTATTCAGACGTTAGCCTGCTTTAAACACTCTAATTTTTTCAAAGTAACAGTCCTGATTTCCTATCACACCAACTAAATGGCATGAAAGTTCCTCAGAAGGTAGAGATTTATCTCACCAGTACAGACAATTAAGCCTGACCAATGGGTAAACCCCGAAGTTCAACTACGAGCTTTTTAACTGCAACAACTTTAATATACGCTATTGGAGCTGGAATTACCGCGGCTGCTGGCACCAGACTTGCCCTCCAA
+
DDDDDIHIIIIIIIIIIIIIHIIIGIGIIIHIIIIIIIIIIIIIIIHIHHIHIHIIHEHIEEFHHHIIIIIEHEFHIIHHHIIIIIIGGHHHHHIIIHHIIIIIIIHIIIIIIIIIIIIIHHHHIIIGIIIIIIIHHHIHHHIHHIIIIIIGIIIIIHIIIIIIIIIIIIIIHHHIIIIIIIIIIIIIIHHGIHHHHIIIIIIIIIIIIIHIIIIIIIIIIIIIIIIIIIHIIIHIIIIIIIIIIHHHIIIIIIIHIIIIIIIIIIIIIIIIIIIHIIIIIHIIIIIIIIIIIIIIIIIIIIIIIIGIIIIIIIIIIIIIIIIIIIIIIIIIIIIHIIIIIIIDDDDD
@HISEQ:969:HM2KJBCX2:2:1101:13479:4515 2:N:0:ACTATGCA
AATACAGACCTGCCCAACTATCCCTATTAATCATTACGTCGATCCTAGAAACCAACAAAATAGAATCAAACGTCCTATTTCGTTATTCCATGCTAATGTATTCAAGCGTGAGCCTGCTTTAAACACTCTAATTTTTTCAAAGTAACAGTCCTGATTCCCCATGACACCAAATTAATGACATCATGGTTCGTCAGAAGGTAGGAATCAATAATACCAGTACGTACAATAGCACGACCAATAAATTGATCCCGAAATTCAACTACGAGCTTTTTAACTGCAACAACTTTAATATACGCTATTGGAGCTGGAATTACCGCGGCTGCTGGCACCAGACTTGCCCTCCAG
+
DDDDDIIIFHIIIIHIIIHIHFIIHIIIIIIIIIIHIIIIIIIIHHIIIIIHIIIIIGHHHHHHIHHGHIIIIIIHIIIIIIIIIIIHHHHHGHFIIHIIIHIHHHIIIHIIIIIIIHIHIIIIIIIHIIIIHHHHHIIIIIIIIHIIIIIIIIHHIIHIIIHIIIHHIIIHHIIIIIIHIIIIIIIIHIIIIIIIIIIIIIIIIIIIIIIIHHIIIIHIIIIIIIIIIHIIIIIIIIIIIHHGIIIIIIHIIIIHIIIIIIIGHIIIIIIIIIIIIIIIIIIIIIIIIIIIIIIIIIIIIIIIIIIIIIIIIIIHIIIIIIIIIIIIIIIIIIIIIIIIDDDDD
@HISEQ:969:HM2KJBCX2:2:1101:1810:4708 2:N:0:ACTATGCA
AATACAGACCTGCCCAACTATCCCTATTAATCATTACGTCAATCCTAGAAACCAACAAAATAGGATCGAACGTCCTATTTCATTATTCCATGCTAATGTATTCAAGCGTTAGCCTGCTTTAAACACTCTAATTTTTTCAAAGTAACAGTCCTGTTTCCCTGCAACACCAAATTAATGGCATTACAGTTCTTCAGAAAGGAGGAATCAGCGAAGCCAGTGCATACCAGTGGCACGACCAACCTGCTGACCCCGAAATTCAACTACGAGCTTTTTAACTGCAACAACTTTAATATACGCTATTGGAGCTGGAATTACCGCGGCTGCTGGCACCAGACTTGCCCTCCAA
+
DDDDDIIIIIIIIIIIIIIIIIIIIIHIHIIIIIIIIIIIIIIHIIIIIIIIHHHIIHIIIIIICHHIHHIIIIIIHHIIIIIIIIIIIIIIIIIIIIIIIIIIIIIIIHIIIIIIIIIIHHIIIIIIHIIIIIIIIIIIIIIIIIIIIIIIIIIIIIIIIIIIIIIIIIIIIIIIIIIIIIIIIIIIIIIIIIIIIIIIIIIIIIIIIIIIIIIIIIIIIHIIIIIIIIIIIIIIIIHIIIIHFII<IIIIIIIIIIIIIIIIIIIIIIIIIIIIIIIIIIIIIIIIIIIIIIIIIIIIIIIIIIIIIIIIIIIIIIIIIIIIIIIIIIIIIIIIIIIIIDDDDD
@HISEQ:969:HM2KJBCX2:2:1101:2807:5270 2:N:0:ACTATGCA
AATACAGACCTGCCCACTATCCCTATTAATCATTACGTCAATCCTAGAAACCAACAAAATAGGATCGAACGTCCTATTTCATTATTCCATGCTAATGTATTCAAGCGTTAGCCTGCTTTAAACACTCTAATTTTTTCAAAGTAACAGTCCTGTTTCCCTGCAACACCAAATTAATGACATTACAGTTCTTCAGAAAGGAGGAATCAGCGAAGCCAGTACATACCAGTGGCACGACCAACCTGCTGACCCCGAAATTCAACTACGAGCTTTTTAACTGCAACAACTTTAATATACGCTATTGGAGCTGGAATTACCGCGGCTGCTGGCACCAGACTTGCCCTCCAA
+
DDDDDIHIHIIIIIIIHIGHHIIIIIIIIIIEHHHIIHIHHHIHIIHIGFHHIIIECHFHIIHHIIH@HHHIGHIIIIHHIIIIIIICHII?HHIHHHIIHHHIHHHIIIIGHHHIHHHIHHHHIIIIHHHIIIHIHHIIIIIIIHGHHIHGIHHIIIIIIIIIHHHHEEHHIHGIIIHHGIHIHIGIHIIIHIHHIFCHHFCEIIHIIIIHIHGHHHIIIIIII;IHIIIHCHHHFHIIIHHHIHIHIIIIHIIIIIIIIIHIHIIHFIHGHHIIIIHIIIHIIIIIIIIIIIIIIHIIIIIIIIIIIIIIIIIIIIIIIIHIIIIIIIIIIIIIHHIIDDDDB
@HISEQ:969:HM2KJBCX2:2:1101:20905:5456 2:N:0:ACTATGCA
AATACAGACCTGCCCAACTATCCCTATTAATCATTACGTCGATCCTAGAAACCAACAAAATAGAATCAAACGTCCTATTTCATTATTCCATGCTAATGTATTCAAGCGCGAGCCTGCTTTAAACACTCTAATTTTTTCAAAGTAACAGTCCTGATTTCCCACGACACCAAATTAATGACATCGTGGTTCGTCAGAAGGTAGGAATCAATTTGACCAGTACGTACCGAGGCACGACCGATCAACTGATCCCGAAATTCAACTACGAGCTTTTTAACTGCAACAACTTTAATATACGCTATTGGAGCTGGAATTACCGCGGCTGCCGGCACCAGACTTGCCCTCCAA
+
DDDDDIIIIIIIIIIHIIHIIIIIIIIIIIIIIIIIIHIGHIGIIIIIIIIHHIIIHIHHIIGHIGIIIIIIHHHIIIIGHIIIIIIIGGHE?HHIFHHIHFHHEIHEHHIHHCHEHHIIIIIHHIIIIIHIIIIIIIIIHHIIIIHIIHGHHHHIIHIGIIHHFHIIIHIHIHIIHHIHHIIIIIIIIIIHGIIIIIIIIIIIIIIIIIHHIIIIIIIIIIIIHIIIIHHIIIIIIIIGIHHEGIGIFHIHIIIIIIIIIIIIIIIIIIIIIHIIIHIIIIIIIIIIIHIIHIIIIHHHIIIIIIIIIIIIIIIIIIIIIIIIIIIIIIIIHIIIIIIIDDDDD
@HISEQ:969:HM2KJBCX2:2:1101:8183:6185 2:N:0:ACTATGCA
AATACAGACCTGCCCAACTATCCCTATTAATCATTACAACAGTCCTAGAAACCAACAAATAGAACCATTGTCCTATTCCATTATTCCATGCTAATGTATTCAAGCGTATGCCTGCTTTGAACACTCTAATTTTTTCACAGTAAAAGTCCTGGTTCCCCGTCACGACCCGTAAAGGCCATGCCGCTTCGCCAGAAGGTAAAGCCCGACCACAGACAGTGCTCACCCAGAAGGCGGACCGTCCAGCCAGGCCTGAAGTTCGACTACGAGCTTTTTAACTGCAACAACTTTAATATACGCTATTGGAGCTGGAATTACCGCGGCTGCTGGCACCAGACTTGCCCTCCAA
+
DCDDDIIIIIIIIGIIIHIIIIIIIHIIIIIIIIIIIIIIIIIHHIGIHIIIIIIIIIIHIHHHHIIIIIIHIIIIIIIIIIIIIIIIIHIIIIIIHHHHIFHHHHHHIIIIIIIIIIEHHFHGHFIIIIHIIIIIIIIIIIIIIHIHIHHHHIIDHHIHIIIIIIIIIIIIHIIIIHIIIIIIIIIIIHIIIIIIIIIIHIIHIIIIIHIIIIIIIIIIIIIIIHIIIIIIIIIHIIIIHIIIHIIIIIIIIIIIIIIIIIIIIIIIIIIIHIIIIIIIIIIIIIIIIIIIIIIIIIIIIIIIIIIIIIIIIIIIIIIIIIIIIIIIIIIIIIIIIIIIIDDDDD
@HISEQ:969:HM2KJBCX2:2:1101:15840:5675 2:N:0:ACTATGCA
AATACAGACCTGCCCAACTATCCCTATTAATCATTACGTCGATCCTAGAAACCAACAAAATAGAATCAAACGTCCTATTTCATTATTCCATGCTAATGTATTCAAGCGTAAGCCTGCTTTAAACACTCTAATTTTTTCAAAGTAACAGTCCTGATTCCCCACGACACCAAATTAATGACATCGCGGTTCTTCAGAAGGTAGGAACCGATAATGCCAGTGCGTACCGAAGCACGACCAACAATTCGATCCCGAAATTCAACTACGAGCTTTTTAACTGCAACAACTTTAATATACGCTATTGGAGCTGGAATTACCGCGGCTGCTGGCACCAGACTTGCCCTCCAA
+
DDDDDIIIIIIIIIIIIIIHHIIIIIIIIIIIIIIIIIHIIIIIIIIIIIIIIIIIIHHIIIIIIIIIIIIIIIIIIIHIIIIIIIIHIIIIIIIIIIIIIIIIIIIIIIHIIIIIIIHHIIIIIIIIIIIIIIHIIIHIIIIIIIIIIIIIIIIIIIIIIIIHIIHIHHIIIIIIHHIIIHIIIIIIIIIIIIIIIIIIIIIIIIIIIIIIHIIIIIIIIIIIIIIIIIIGIIIIIIIIIHEDIIIIHIIIIIIIIHIIIHIIIIIHHGIIIHIIIIIIIIIHIIIIIIIIIIIIIIIIIIIIIIIIIIIIIIIIIIIIIIIIIHIIIIIIIIIIIIIIDDDDD
@HISEQ:969:HM2KJBCX2:2:1101:7396:6036 2:N:0:ACTATGCA
AATACAGACCTGCCCAACTATCCCTATTAATCATTACGTTGTACCTAGAAACCAACAAAATAGGTTCGAACGTCCTATTTCATTATTCCATGCTAATGTATTCAAGCGTTAGCTTGCTTTAAACACTCTAATTTTTTCAAAGTAACAGTCCTGTTTCCCTGCAACATCAAATTAATGACATTACAGTTCTTCAAGAAGGAGGAACCAGTAAAGCCAGTACGTACCAGAGGCACGACCAACTTACTGATCCCGAAATTCAACTACGAGCTTTTTAACTGCAACAACTTTAATATACGCTATTGGAGCTGGAATTACCGCGGCTGCTGGCACCAGACTTGCCCTCCAA
+
DDDDDIIIIIIIIIIIIIHIIIIIIIIIIIIIIIIIIHIIIHIIIIIIIIIIEFHIIIIIIIHIHIIIGHIIHHHIIIIIIIIIHIIIIIIIGHIIIHIIHHIIIIIIIIIIIIIIIIIIIHIIHHIIIIIIIIIIIHHIIIIIIIIIIIIIIIIIIIIIIIIIIIIIIIIIIIIIHIIIIIIIIIIIIIHHIIIIIIIIIHIIIIIIGIIIIIIIIIIGIIIIHHIIIIHIHIHHIIIIIIIHHIIIIIIGIIIIIIIIIIIIIIIIIIIIIIIIIIIIIIIIIIIIIIIIIIIIIHIIIIIIIIIIIIIIIIIIIIIIHIIIIIIIIIIIIIIIIIGIIDDCDD
@HISEQ:969:HM2KJBCX2:2:1101:12217:6151 2:N:0:ACTATGCA
AATACAGACCTGCCCAACTATCCCTATTAATCATTACGTTGATCCTAGAAACCAACAAAATAGAATCGAACGTCCTATTTCATTATTCCATGCTAATGTATTCAAGCGCGTGCCTGCTTTAAACACTCTAATTTTTTCAAAGTAACAGTCCTGATTCCCCACGACACCAAATTAATGGCATCATGGCTCCTCAGAAAGGAGAAACCAATAACACCAGTACATACCAGAGGCATGACCGACGTATTGATCCCGAAATTCAACTACGAGCTTTTTAACTGCAACAACTTTAATATACGCTATTGGAGCTGGAATTACCGCGGCTGCTGGCACCAGACTTGCCCTCCAA
+
DDDDDIIIIIIIIIIIIIIIIIIIIIIIIIIIIIIIIIIIIIIIIIIIIIIIIIIIIIHIIIHIIIIIIIIIIHIIIIIIIIIIIIIIIHHIIIIIIIIHIIHIIIIIIIIIIIIIIIIIIIIIIIIHIIIIIIIIHIIIIIIIIIHIIIIIIIIHIIIHHIIIIIIIIIIHIIIHIIHIIIIIIHHHIIIIIIIIIIIIIIIIIIIIIIIIIIII=IIIIIIGIIIIIIIIIIIIIIIIIIHIHIIIIIIIIIIIIIIIIIIIIIIIIIIIIIIIIIIHIIIIIIIIIIIIIIIIIIIIIIIIIIIIIIIIIIIIIIIIIIIIIIIIIIIIIIIIIIIIIDDDCD
@HISEQ:969:HM2KJBCX2:2:1101:9546:6256 2:N:0:ACTATGCA
AATACAGACCTGCCCAACTATCCCTATTAATCATTACAACAGTCCTAGAAACCAACAAATAGAACCATTGTCCTATTCCATTATTCCATGCTAATGTATTCAAGCGTATGCCTGCTTTGAACACTCTAATTTTTTCACAGTAAAAGTCCTGGTTCCCCGTCACGACCCGTAAAGGCCATGCCGCTTCGCCAGAAGGTAAAGCCCGACCACAGACAGTGCTCACCCAGAAGGCGGACCGTCCAGCCAGGCCTGAAGTTCAACTACGAGCTTTTTAACTGCAACAACTTTAATATACGCTATTGGAGCTGGAATTACCGCGGCTGCTGGCACCAGACTTGCCCTCCAA
+
DDDCAIHIIIIIFHHIIHHIIIGHGHIIIIHHHHHEHHIIIHH@FHHFHFHIHIIIGEEFHEHHICHH@GGHHHHHIF?GHHIE1GHHCG1CCEGHFHHIHDHHHEIHHFEHHE8GHHEHFHHHHEHICIHGGHHHHIHEIHGHIIHHHIHEEFGHIIHIHHIIHHHHIHIIIIHHHHIHHIIHHIHIHGIHIIHIHHHHHIIIHIIIIHEEGIIGIIIIIIHFHHGHHIIIIHHHDIHIIIIHDGHIIIIHIIHFIIIIIHHHIIIIHIIIHHIIIIIIIIHHHEEGHIIIHGHGIIHIIHGHGIIHHIIIIIIIIIHIIHHHIIIIIIHIIIHGHIIHHDDDDD
@HISEQ:969:HM2KJBCX2:2:1101:8179:6506 2:N:0:ACTATGCA
AATACAGACCTGCCCAACTATCCCTATTAATCATTACGGTGGTCCTAGAAACCAACAAAATAGAACCACAACGTCCTATTCTATTATTCCATGCTAATCTATTCAAGCAATAGCCCGCTTTAAACACTCTAATTTTTTCAAGGTAATGGTCCTGGCTCCCCAACACACCCAATTAAGGACATGCTGGTTCACCAGAAGGAAGACCCGACAACAAGACAGTACTCGCCAAAGACGGACCGCCCGGCCAGGCCTAAAATTCAACTACGAGCTTTTTAACTGCAACAACTTTAATATACGCTATTGGAGCTGGAATTACCGCGGCTGCTGGCACCAGACTTGCCCTCCAA
+
DDDDDIIIIIIIIIIIIIIIIIIIIIIIIIIIIIIIIIIIIIIIIIHIIIIIIIIHIEHHIHIIIIIIIIEGHHHHIIHIIIIIIHIIIIIIIEHHIIHHIEHHIIIIIIIIIIIIIIHHHHIIIIIHHHHIIIIIIIIIIHIIIHHHIIIHIHHHHIIIIIIIHHIIIIIHGGHIIIIIIIIIIIIIHHHHIIIIIIIIIIHIIIIIIIIIIIIIIIHHIHIIIIIIIIIIIIIIIIIIIIHIHEHHHHHHIIIIIIIIIIIIIIIIIIIIIIIIIIIIIIIIIIIIIIIIIIIIIIIIIIIIIHIIIIIIIIIIIIIIIIIIIHIIIIIIIIIIIIIIHIDDDDD
@HISEQ:969:HM2KJBCX2:2:1101:15863:7162 2:N:0:ACTATGCA
AATACAGACCTGCCCAATATCCCTATTAATCATTACGTCAATCCTAGAAACCAACAAAATAGGATCGAACGTCCTATTTCATTATTCCATGCTAATGTATTCAAGCGTTAGCCTGCTTTAAACACTCTAATTTTTTCAAAGTAACGGTCCTGTTTCCCTGCAACACCAAATTAATGACATTACAGTTCTTCAGAAAGGAGGAATCAGCGAAGCCAGTGCATACCAGTGGCACGACCAACCTGCTGACCCCGAAATTCAACTACGAGCTTTTTAACTGCAACAACTTTAATATACGCTATTGGAGCTGGAATTACCGCGGCTGCTGGCACCAGACTTGCCCTCCAA
+
DDDDDIHIIIIGIIIHHIIIIIIIIIIIIIIIIIIIIGHHIIIIIIIIIIIIIIIIIIIIHHFHHGHHHIHHHIIIIIIHHIFHHHIIIIHHIIHIIHHIIIIIIIIHIIIIIIIIHIIIIIHHIIIHHHIIIIIIIIIIIIIIIIIIHHIIIIIIIIIIIIIIIIIIIIIIIIIIIIIIIIIIIIIGIIIIIIHIIIIIIIIHIIIIIIIIGIIIIIIIIIIHIIIIIIIIIHIIHIIIIIHH<IIIIIIIIIIIIIIIIIIIIIIIIIIIIIIIIIIIIIIIIIIIIIIIIIIIIIIIIIIIIIIIIIIIIIIIIIIIIIIIIIIIIIIIHIIIIIIIDDDDD
@HISEQ:969:HM2KJBCX2:2:1101:3334:6507 2:N:0:ACTATGCA
AATACAGACCTGCCCAACTATCCCTATTAATCATTACGGTGATCCTAGAAACCAACAAAATAGAACCATGCCGTCCTATTCTATTATTCCATGCTAATGTATTCGAGCAAAAATGCCTGCTTTAAACACTCTAATTTTTTCAAGGTAAAGGTCCTGGATCCGCAAGACACCCAATTAAGGACATCAAGTTTCTCCAGAAGGTGAGAAATCAACAGCGACAGTTCATACCCCTTAAGGCACGACCATCACGTCAATCCCGAAATTCAACTACGAGCTTTTTAACTGCAACAACTTTAATATACGCTATTGGAGCTGGAATTACCGCGGCTGCTGGCACCAGACTTGCCCTCCAA
+
DDDDBIHIIHHFHHIIIIIIIIIIIIIIIIGHIIIIIIIIIHIIHIIHIIIHHHIIHHIIIIHIIIIIIHGIIIIIIEHIIIGHHIIIIIHGHIIIIIIEHHHIIHIIHIIHIHIIIHIIHIIIIIIHIIIIIIIIIIIHHIIIIIIIIIHIIHIHHHHIIIIIIHIIIIIIIIIIIIIIIIIIIIIIIHHHIIIIIIIIIIIIIIIIIIIIIIIIIIIIIIHIIIIIIIIIIIIIIIIIIIIIIIIIIIIHIHIIIIIIIIIIIIIIIIIIIIIIIIIIIIIIIIIIIIIIIIIIIIIIIIIIIIIIIIIIIIIIIIIIIIIIIIIIIIIIIIIIIIIIIIIIIIIIDDDDD
@HISEQ:969:HM2KJBCX2:2:1101:13170:7414 2:N:0:ACTATGCA
AATACAGACCTGCCCAACTATCCCTATTAATCATTACGTCAATCCTAGAAACCAACAAAATAGGATCGAACGTCCTATTTCATTATTCCATGCTAATGTATTCAAGCGTTAGCTTGCTTTAAACACTCTAATTTTTTCAAAGTAACAGTCCAAATTCCCCGCAACACCAAATTAATGGCATTACGGCTCATCAGGAAGGAGGAATCAGTGAGACCAGTACATACCAGAGGCATGACCAACCTACTAACCCCGAAATTCAACTACGAGCTTTTTAACTGCAACAACTTTAATATACGCTATTGGAGCTGGAATTACCGCGGCTGCTGGCACCAGACTTGCCCTCCAA
+
DDDDDIIIIIIIIIIIIIIIIIIIIIIIIIIIIIIIIIHIIIIHIIIHIHIIIIIHIGIIHIIGEHIIIIHHHIIIIIIIHIHIEHHHEHIIIIIIIIIIIIIIIIHIIIIIIIIHHIIIIIIIHIIEHHEHIHIIIIIHIIIIIIHHHIIHHHIIHHHHHIIIHHHIIIIIIIIIIIIIHIIIIIHHIIHIIIIIIIIHHHIIIIHHHHIHIIIIHIIIIIIHIIIIIHIIIIIIIIIIIIHHHIIIIHIIIIHGHIIHHIIIIIIIIIIIIIIIIIIIIIIIIIIIIIIIIIIHIIIIIIIIIIIHHIHIIIIIIIIIIIIIIIIIIIIIIIIIIIIIIDDDDD
@HISEQ:969:HM2KJBCX2:2:1101:20899:7810 2:N:0:ACTATGCA
AATACAGACCTGCCCAACTATCCCTATTAATCATTACGTCGATCCTAGAAACCAACAAAATAGAATCAAACGTCCTATTTCGTTATTCCATGCTAATGTATTCAAGCGTGAGCCTGCTTTAAACACTCTAATTTTTTCAAAGTAACAGTCCTGATTCCCCATGACACCAAATTAATGACATCATGGTTCGTCAGAAGGTAGGAATCAATAATACCAGTACGTACAATAGCACGACCAATAAATTGATCCCGAAATTCAACTACGAGCTTTTTAACTGCAACAACTTTAATATACGCTATTGGAGCTGGAATTACCGCGGCTGCTGGCACCAGACTTGCCCTC
+
D@@DDHHHHHFFE@CGHGHEH1DCE@GGHCH<<EHCDGH1CDE1<FGHHIC<<F@GECC@EFEHEC<CHECEH10CHH?G@GHEHIHD11DCFEGHGC@FEDHE@GFHHIG=H@GEHHGEFHHEH1F8DFEHHEHHHH?HEHHHFFCHHH?HG@CCGCECGEIIHGIHHHCG@IHGEEGHIHCCGHDIIIIIIIHIIHHIIHIGIHHGDCGC?;HHIHHHGIIHHHEGIFHCG<CFHG@D<1IHHE<A?:C<<EGFEFGGG?HIHHIIIIHIIHEFHEHIHF<GIIHHCHHDHHIHHHHHEHIIHHIHFCHCHCCHIHIHIHEHHGEFHEEG<EHHHDDBDD
@HISEQ:969:HM2KJBCX2:2:1101:2352:8509 2:N:0:ACTATGCA
AATACAGACCTGCCCAACTATCCCTATTAATCATTACGTCAATCCTAGAAACCAACAAAATAGGATCAACGTCCTATTTCATTATTCCATGCTAATGTATTCAAGCGCGAGCCTGCTTTAAACACTCTAATTTTTTCAAAGTAACAGTCCTGATTCCCCACCACACCAAACTAATGACATGATGGTTCGTCAGAAGGTAGGAATCAGTAACACCAGTACGTACCGAAGGCACGACCAGCGTACTAATCCCGAAATTCAACTACGAGCTTTTTAACTGCAACAACTTTAATATACGCTATTGGAGCTGGAATTACCGCGGCTGCTGGCACCAGACTTGCCCTCCAA
+
DDDDDIIIIIIIIIIIIIIIIIIIIIIIHHIIIIIIIIIIIIHHHIIIIIIIIHHIHHGHHIFGFHIIHHHHIIGIIIIIIIIIIHHFHIIGIIGIIIIHIHHIIIHIIIIIIIIIHIIIHIIIIHHIIIIHHHIIHIIIIHIHIGIIIIHHHHIIIHHHIIHEHHIIIIIIGIIIHIIIIIIIIIIIIIIIIIIIIIIIIIIIIIIIIIIIIIHIIIIIIIIIIIIIIIIIIIIIIIIIIIIHIIHIIIIIIIIIIIHHIHIIIIIIIIIIIIIIIIIIIIIIIIIIIIHHHIIIIIIIIIIHIIIIIIIIIIIIIIIIIIIIIIIIIIIIIIIIIIIIDDDDD
@HISEQ:969:HM2KJBCX2:2:1101:8598:9299 2:N:0:ACTATGCA
AATACAGACCTGCCCAACTATCCCTATTAATCATTACGTCGATCCTAGAAACCAACAAAATAGAATCAAACGTCCTATTTCGTTATTCCATGCTAATGTATTCAAGCGTGAGCCTGCTTTAAACACTCTAATTTTTTCAAAGTAACAGTCCTGATTCCCCATGACACCAAATTAATGACATCATGGTTCGTCAGAAGGTAGGAATCAATAATACCAGTACGTACAATAGCACGACCAATAAATTGATCCCGAAATTCAACTACGAGCTTTTTAACTGCAACAACTTTAATATACGCTATTGGAGCTGGAATTACCGCGGCTGCTGGCACCAGACTTGCCCTCCAA
+
BBD@DIIIHHEHHIIGFHHICH?EFHHEHEHHHHHCEECCEHHCEHHIIHIHHHGHHHIIIHHIIIF?GHHI?<DEHI1CGHHHGHH@GHGHGHHHIIIIGIHHIIIIIIEHFHGEHHAHIIIHHIHIIIIIHHHIHHIIHIIIHHHHIIIIHHHHIIHIEEHHHHHEGHIHHIHHIHHGEFHFHHHGIHIHIIIIIHIIIIIIIIIHHGHIHHHIIIHIHFHHHGIIHHEIHGCHIHGIIHHHIGIHHGIIIIIIIIHIIIIIHIIHIIHHHHGHIIIIIIIIHHIHHHHHIIIIIHHHIIIHGIIIIIIIIHIIIHHEHFHIIIIHIIIHHIIIIIIHB@DDD
@HISEQ:969:HM2KJBCX2:2:1101:9711:9361 2:N:0:ACTATGCA
AATACAGACCTGCCCAACTATCCCTATTAATCATTACGGTGGTCCTAGACCAACAAAATAGAACCAACGTCCTATTCTATTATTCCATGCTAATCTATTCAAGCAAAAGCCCGCTTTAAACACTCTAATTTTTTCAAGGTAATGGTCCTGGTTCCCCGACACACCCAATAAAGGACATACCGGCTCACCAGAAGGATAGACCCGACAGCAGAACAGTACTCGCCAGAGACGGACCGTCCGGTCAGGCCTAAAATTCAACTACGAGCTTTTTAACTGCAACAACTTTAATATACGCTATTGGAGCTGGAATTACCGCGGCTGCTGGCACCAGACTTGCCCTCCAA
+
DDDDDHDEHHIIIIIIIIIIIIIGIIIIIIIIIIIIIFHIIHHIGHHHGIIIIDHHIHHHHIIIIEHHHHEHDHH?GHHHIIHIIHHIGIIIIIIIHHHIIHHIHHCGHFHHGIIHHHIIIIIHGHHIIGHHHHIIIIIIIHIHHHGIIHHIIIIHHHGHHHIIIIHHIIIIIHIIIIHIHIIIHGHGIIIIIIIIHIIHIIIIHHHIIIIIIIIIIHIIIIHIIIIGIIIIIIII>IIIIIIIHHEIIIIIIIIIIIIIHIIHHIIIIIIIIIIIIIIIHIIIGIIIIIIHIIHHHHGIIIIIIIIIIIIIIIIIIIIIIIIIIIIIIIIHIIIIHHIDDDDD
@HISEQ:969:HM2KJBCX2:2:1101:1949:9406 2:N:0:ACTATTCA
AATACAGACCTGCCCAACTATCCCTATTAATCATTACAACAGTCCTAGAAACCAACAAATAGAACCATTGTCCTATTCCATTATTCCATGCTAATGTATTCAAGCGTATGCCTGCTTTGAACACTCTAATTTTTTCACAGTAAAAGTCCTGGTTCCCCGTCACGACCCGTAAAGGCCATGCCGCTTCGCCAGAAGGTAAAGCCCGACCACAGACAGTGCTCACCCAGAAGGCGGACCGTCCAGCCAGGCCTGAAGTTCAACTACGAGCTTTTTAACTGCAACAACTTTAATATACGCTATTGGAGCTGGAATTACCGCGGCTGCTGGCACCAGACTTGCCCTCCAA
+
DDDDDIIIIHHFIIIIIIIIIIHIIIIIHIIIIIIIIIIIIFHHHHIIIIIIHGIIIHHIIHHIIIIIHHIIIIIIIGHHHIIIIIHH<FFHGHHEHIHIIFHHIIGHIHFHIIHHIEHHHIGIIHIIHHHGHIHIHHIIIHIIIIGIIIIHIIHIHHIHIIIGIIHIIHHHHIGHHHIIHHHIIIIIIIIHHHIIIEHHIIIIIIIIIHHIHHIIGIIIHHIIHIIIIIIIH>HHGIIIIHIHGIIIGIIIIIIHIIIIIIIIIIHIIIIIIHIIIIIIHHFIHCHHGIIIHHIIIIIIIIIHIIIIHIIHGIIIIIIIIIIIIIIIIIIIIHHIIIIHIDDDDD
@HISEQ:969:HM2KJBCX2:2:1101:2775:9334 2:N:0:ACTATGCA
AATACAGACCTGCCCAACTATCCCTATTAATCATTACGTCAATCCTAGAAACCAACAAAATAGGATCGAACGTCCTATTTCATTATTCCATGCTAATGTATTCAAGCGTTAGCTTGCTTTAAACACTCTAATTTTTTCAAAGTAACAGTCCAAATTCCCCGCAACACCAAATTAATGGCATTACGGATCATCAGGAAGGAGGAATCAGTGAGACCAGTACATACCAGAGGCATGACCAATCTACTAACCCCGAAATTCAACTACGAGCTTTTTAACTGCAACAACTTTAATATACGCTATTGGAGCTGGAATTACCGCGGCTGCTGGCACCAGACTTGCCCTCCAA
+
DCDDBHHHHIIHIIHEHHHHIIHHHIIHHHHEHHHIIIIIIIEHHHHIEHHIIGIICHCEHH@<<FHH@G@<FEHCHEFE@FHHHIHIFHIII?CDHHIIICHGHCHHIIIIHIHHHGHHIIIEHGHHEHFDHHHGEEGHIIIHHHIHHEEFFHECHHHIIHHIIHIHHHHEGIHHHIIHHHIHCIHGH@EIHIHIIIHHFIIHHIHEHFFHIHIIHHIHIIIIHGGGIIIIIHIIHIIIIHIHHH?HIIIHIHEIHIHIIIIIIIIHHHIIIIIIIIIIIIHIIHHFIIHIIIIGIIIIIIIIIIIIIIIHIIIIIIIIIIIIIIHIIIIIIIIIIIIIIDDDDD
@HISEQ:969:HM2KJBCX2:2:1101:16671:9307 2:N:0:ACTATGCA
AATACAGACCTGCCCAACTATCCCTATTAATCATTACGTCAATCCTAGAAACCAACAAAATAGGATCGAACGTCCTATTTCATTATTCCATGCTAATGTATTCAAGCGTTAGCCTGCTTTAAACACTCTAATTTTTTCAAAGTAACAGTCCTGTTTCCCTGCAACACCAAATTAATGGCATTACAGTTCTTCAGAAAGGAGGAATCAGCGAAGCCAGTACATACCAGTGGCACGACCAACCTGCTGACCCCGAAATTCAACTACGAGCTTTTTAACTGCAACAACTTTAATATACGCTATTGGAGCTGGAATTACCGCGGCTGCTGGCACCAGACTTGCCCTCCAA
+
DADDDIIIIIIIIIHIIIIIHIIIIIHIIHHIHIIIIHCHHIHIHHHIIIIIIHHIIIHEHIHIIHHGIIIIGHHHHHHIFHHIIIIIIIIH1GHFIIIHHIIHIIIHGHIIHIIIIIHIHHHIIHHIHHIIHGIIHHIIIHHIHIIIIIHIHHHIIIHIIIIHIIIIIIIIIIIIIIIIGIIHHIIIHIIIIIIIIIIIIIIIHIIIIIIIIIIIIIIIHIIIIHIIIIIHIIIIIIHIIIHGFIIIIIIIIIIIIIIIIIIIIIIIIIIIHIHIIIIIIIIHIIIIIIIIIIIIIIIIIIIIHIIIIIIIIIIIIIIIIIIIIIIIIIIIIIIIIIIIIDDDDD
@HISEQ:969:HM2KJBCX2:2:1101:9873:10961 2:N:0:ACTATGCA
AATACAGACCTGCCCAACTATCCCTATTAATCATTACGTCAATCCTAGAAACCAACAAAATAGGATCAAACGTCCTATTTCATTATTCCATGCTAATGTATTCAAGCGTTAGCCTGCTTTAAACACTCTAATTTTTTCAAAGTAACAGTCCTGTTTCCCTGCAACACCAAATTAATGACATTACAGTTCTTCAAGAAGGAGGAACCAGTAAAGCCAGTGCATACCAGAGGCACGACCAACCTACTAATCCCGAAATTCAACTACGAGCTTTTTAACTGCAACAACTTTAATATACGCTATTGGAGCTGGAATTACCGCGGCTGCTGGCACCAGACTTGCCCTCCAA
+
DDDDDIHIHGIIIIIIIIIIFHHHHIIIIIIIIIHIIHHIIIIHGCHHIIIIHIHIEHHHIGHHHIIIIIH=<<EGHHEHHIIIHHHHHFEHHEHHIIHIIIHHIIIHIIIIHIIIIHHIHHHIIIIIHHHIIHHHHIIIIGHHIIIIIIIIIIIIIIIIIIHIIIIIIIIIIIIIIIIIIIIIIIIIIIIIIIIIIIIIIIIHHIIIIIHGHIIIIIIIIHIIIIIIIIIIIIIIHH<IHHGGDHHIIHIIIIIIIIIIIIHIIIIIIIIIIIIIIIIHIIIIIIIIIGIIIIIIIIHHHIIIIHIIIIIIIIIIIIIIIIIIIIIIIIIIIHIIHIIIIDDDDD
@HISEQ:969:HM2KJBCX2:2:1101:19768:10694 2:N:0:ACTATGCA
AATACAGACCTGCCCAACTATCCCTATTAATCATTACGGTGATCCTAGAAACCAACGAAATAGAATCAGTCCGTCCTATTTCATTATTCCATGCTAATGTATTCAGACGATAGTCTGCTTTAAACACTCTAATTTTTTCAAAGTAACAGTCCTGATTTCCAACCACACCAAATAAATGGCATGAAAGTTCCTCAGAAGGTAGAGATCCATCTCACCAGTGCAGACAATTAAGCCTGACCAATGGGTAGACCCCGAAGTTCAACTACGAGCTTTTTAACTGCAACAACTTTAATATACGCTATTGGAGCTGGAATTACCGCGGCTGCTGGCACCAGACTTGCCCTCCAA
+
ADDBDIIIICGGHHHEHIIIIHHGHHIHIHEHHIIIHHGHIIIHHHEHIGIIIIIHIHHHIHEHHHHHHHIIIHIIIIIIHIIFH?GGHEE1<DGHHIIIHGHHHIIIHHIIIHHHHHIHIGIIIIIIIIIHHHIHIIHIIIIIIHIHHHIIIHIHHHIHHHHHHIIIHHHIIIHHIIHIIIHHIHIHIIIIIIIHIIIIHHHHHIIIIIHGHIHHHFIIIIIIIIIIIHIIHIIIIIHIIIIIHHDIIIHIIIIIHIIIIIIIIIIIIIIIIIIIIHIIIIIIIIIHHIIIIIIIIIIIIIIIIHIIHIIIIIIIIIHIIIIIIIIIIIIIIIIIIIIIIIIBDDDD
@HISEQ:969:HM2KJBCX2:2:1101:6937:10633 2:N:0:ACTATGCA
AATACAGACCTGCCCAACTATCCCTATTAATCATTACGGTGATCCTAGAAACCAACAAAATAGAACCATGCCGTCCTATTCTATTATTCCATGCTAATGTATTCGAGCAAAAATGCCTGCTTTAAACACTCTAATTTTTTCAAGGTAAAGGTCCTGGATCCGCAAGACACCCAATTAAGGACATCAAGTTTCTCCAGAAGGTGAGAAATCAACAGCGACAGTTCATACCCCTTAAGGCACGACCATCACGTCAATCCCGAAATTCAACTACGAGCTTTTTAACTGCAACAACTTTAATATACGCTATTGGAGCTGGAATTACCGCGGCTGCTGGCACCAGACTTGCCCTCCAA
+
B@DDDIIIHHIHHEGF?GHHHEEHHCHHGFHH@CFEHHHEEEHIHIEHHCFHHEFHH?FHHHHFHHHEHCHGHEHHIHHHHEHIHHHEHHFHIHIIHIHHH?DGHCC@GFHFHHHHIIIHEFHHHHGHHHEHHHCGFHHGIIHHEFEHFHEHHHEHHHHIIGIIHHFHIIIIIHIHIHHIIIHHIGIIIIIIHHFFEHEHHEHHHHCDCHHIIHIIIHHHIHHHIIIIHEIHIIIHIIHIHGHGCCGGHHGGFCHDHCHHEFCHIHHEEDHFEIIIIHHHEFHIIHEHHCDHHHIHIIIHIHIIIIHHHHHIIIIIIIIHIIHHIHHIGIIIIHGHIHHHIIHIIHEHD@DB@
@HISEQ:969:HM2KJBCX2:2:1101:8047:12398 2:N:0:ACTATGCA
AATACAGACCTGCCCAACTATCCCTATTAATCATTACAACAGTCCTAGAAACCAACAAATAGAACCATTGTCCTATTCCATTATTCCATGCTAATGTATTCAAGCGTATGCCTGCTTTGAACACTCTAATTTTTTCACAGTAAAAGTCCTGGTTCCCCGTCACGACCCGTAAAGGCCATGCCGCTTCGCCAGAAGGTAAAGCCCGACCACAGACAGTGCTCACCCAGAAGGCGGACCGTCCAGCCAGGCCTGAAGTTCAACTACGAGCTTTTTAACTGCAACAACTTTAATATACGCTATTGGAGCTGGAATTACCGCGGCTGCTGGCACCAGACTTGCCCTCCAA
+
DDDDDIIIIIIIHHIHIHIIIHHIIIHIIIHIIIIGHIIIIIIFHHIIIIIIIIIIIHHIIHIIIIIIIIIHIIIIIIFIIIGHHEHFHFE1GHHHHHIIIHHHIIIHIIHIGIIHIIIIIIIIIIIIHHHHHGIIIIIIIIIIIIIIHIIIIIIIIIIHIIIIIIIIIIIIIIIIIIIIIIIIIIIIIIIIIIIIIIIIIIIIIIIIIIIIIIIIIIIIIIIIIIIIIIIIIIIIIIIIIIIIIIIIIIIIIIIIIIIIIIIIIIIIIIIIIIIIIIIIIIIIIIIIIIIIIIIIIIIIIIIIIIIIIIIIIIIIIIIIIIIIIIIIIIIIIIIIIIIIIDDDDD
@HISEQ:969:HM2KJBCX2:2:1101:20680:13079 2:N:0:ACTATGCA
AATACAGACCTGCCCAACTATCCCTATTAATCATTACGTCAATCCTAGAAACCAACAAAATAGGATCAAACGTCCTATTTCATTATTCCATGCTAATGTATTCAAGCGTTAGCCTGCTTTAAACACTCTAATTTTTTCAAAGTAACAGTCCTGTTTCCCTGCAACACCAAATTAATGACATTACAGTTCTTCAAGAAGGAGGAACCAGTAAAGCCAGTGCATACCAGAGGCACGACCAACCTACTAATCCCGAAATTCAACTACGAGCTTTTTAACTGCAACAACTTTAATATACGCTATTGGAGCTGGAATTACCGCGGCTGCTGGCACCAGACTTGCCCTCCAA
+
DDDDDIHHIIIIIIIIIIIIHHIIHIIIIIHHHIHIIEHIIIIHIIHIIIIHHHIIIIIIIIHGIIIIIIIIHHIIIIIIHIIIIIIIIIIHIIIIIIIIIGIIIIIHHIHHHIIIGHHIIIIIIIIIIIIIIIGHHHHIIIHIIIIIIHHIIIIHHIHIIIIIIIIHIIIHHHIIIIIHIIIIIIIIIIIIIIIIIHIHIIIHIIIIIIIIIIIIIIIIIIIIIIIIIIIHIIIIIHHIHHHGEIHHHHIIIIIIIIIIHIIIIIIIIIIIHIIIIIIIIIIIIIIIIIIIIIIIIIIIIIIIIIIIIIIIIIIIIIIIIIIIIIIHIIIIIIIIIIIIIDDDDD
@HISEQ:969:HM2KJBCX2:2:1101:6854:13325 2:N:0:ACTATGCA
AATACAGACCTGCCCAACTATCCCTATTAATCATTACGGTGATCCTAGAAACCAACGAAATAGAACCATGCCGTCCTATTCTATTATTCCATGCTAATGTATTCGAGCAAAAATGCCTGCTTTAAACACTCTAATTTTTTCAAGGTAAAGGTCCTGGATCCGCAAGACACCCAATAAAGGACATCAAGTTTCTCCAGAAGGTGAGAAATCAACTGTAACAGTTCATACCCCTTAAGGCATGACCATCACGTCAATCCCGAAATTCAACTACGAGCTTTTTAACTGCAACAACTTTAATATACGCTATTGGAGCTGGAATTACCGCGGCTGCTGGCACCAGACTTGCCCTCCAA
+
DDDDDIIIIIIIIIIHIIIHIIIIIIIIIIIIIHIIIIIIIIIIIIIIIIIIEHHIHIIIIIIIIIIIIIIIIIIIIIIIIIIIIIIIIIIIIIIIIIIHIGHIIIIIIIIIIIIIIIIIIIIIIIHHIGIIIIIIIIIIHHIIIIIIIIIIHIIHIHIIIIIIIIIHIIIIIIIIIIIIIHIIIIIIIIIIIIIIIIIIIIIIIIIIIIIIIIIIIIIIIIIIIIIIIIIIIIIIIIIIIIIIIIIIIIIHIIIIIIIIIIIIIIIIIIIIIIIIIIIIIIIIIIIIIIIIIIIIIIIIIIIIIIIIIIIIIIIIIIIIIIIIIIIIIIIIIIIIIIIIIIIIIIIIDDDDD
@HISEQ:969:HM2KJBCX2:2:1101:1914:12496 2:N:0:ACTATGCA
AATACAGACCTGCCCAACTATCCCTATTAATCATTACATCGATCCTAGAAACCAACAAAATAGAATCTGATGTCCTATTTCATTATTCCATGCTAATGTATTCAAGCGTAAGCTTGCTTTAAACACTCTAATTTTTTCAAGGTAACAGTCCTAATTCCCCATAACATCAAATAAATGACATTATGGTTCTTTAGAAGGTGAGAACCAATAAAACCAGTACATACCAAGGCATGACCGATTCCTTGATCCCGAAATTCAACTACGAGCTTTTTAACTGCAACAACTTTAATATACGCTATTGGAGCTGGAATTACCGCGGCTGCTGGCACCAGACTTGCCCTCCAA
+
DDDDDIIIIIIIIIIIIIIIIIIIIGIIHIIIIIIIHIIIIIIHIIIIHIIIHIIIIIIIIIIHIIIIIGIIIIIHIIIIIHHHHHHHIGIIHIIIIIIIIHIIIIIIIIIHHIIIIIIIIIIIIIIIHHHIIIHHIIIIIHHIIIIIHIIIIIIHIIIIIIIIIIIIIIIIIIIIIIIIHIIIIHIIIIIIIIIIIIIIIIIIIIIIIIIIIIIIIIIIIHIIIIIHHHIIHIIIIIIIIIHGIIIIIIIIIIHIIIIHIIIIIIIIIIIIIIIIIIIIHIIIIIIIIIIIHIIIIIIIIIIIIIIIIIIIIIIIIIIIIIIIIIIIIIIIIIIIIIIIDDDDD
@HISEQ:969:HM2KJBCX2:2:1101:11257:12579 2:N:0:ACTATGCA
AATACAGACCTGCCCAACTATCCCTATTAATCATTACGTCGATCCTAGAAACCAACAAAATAGAATCAAACGTCCTATTTCATTATTCCATGCTAATGTATTCAAGCGTGCGCCTGCTTTAAACACTCTAATTTTTTCAAAGTAACAGTCCTGATTCCCCACGACACCAAATTAATGACATCGCGGTTCTTCAGAAGGTAGGAACCGATAATGCCAGTACGTACAATAGCACGACCAATAAATTGATCCCGAAATTCAACTACGAGCTTTTTAACTGCAACAACTTTAATATACGCTATTGGAGCTGGAATTACCGCGGCTGCTGGCACCAGACTTGCCCTCCAA
+
DDDCDIHIIHIIIIIIIIIIIIHIIHIIIIIIGIIIIGIIIIIIIIIIIIIIIIIIGIFIIIIIIIIIIIHIGHIIIIIIIIIIHIIIHHIIIIHIIIIIIIIHIIIIIIIIIIIIIIHHHIIHIIIIHIIIIIHHIGHHIIHIIIIIHHIIHHIIIIIIHIIIIIIIIIIIIIIIIIIIIIIGIIIIGIGIIIIIIIIIIIIIHIIIIIIIIIIIIHIIIIHHIIIIIIIIIIIIIIIIIIIHIHIIIIIIIIHIHIIIIHHIIIIIIIIIIIIIIIIIIIHHIIIIIIIIIIIIIIIGIIIIIIIIIIIIIIIIIIIIIIIIIIIIIIIIHHHIIIIIDDDDD
@HISEQ:969:HM2KJBCX2:2:1101:6329:13507 2:N:0:ACTATGCA
AATACAGACCTGCCAACTATCCCTATTAATCATTACGGTGATTCAGAAACCAACAAAACAGGACCACCGTCCTATTCTATTATTCCACGCTAATGTATTCAGACGTAAGCCTGCTTTGAACACTCTAATTTTTTCAAGGTAAAGGTCCTGGTTTCCCACCACGCTAAATTAATAACATGATAGTTCCCCAGAAGGTAGAAATTCTACACACCAGTACAGACTTGTTAGCCCGACCAACGGTAGAATCCCGAAATTCAACTACGAGCTTTTTAACTGCAACAACTTTAATATACGCTATTGGAGCTGGAATTACCGCGGCTGCTGGCACCAGACTTGCCCTCCAA
+
DAD@DEIC@GH@GHH11CFHHH1CHICEC?E<GC@FC0<1<<<FHE11<FGH?EHHFCEC11<C1CHEHHII01<DCE1111<D1D11<<<<C<HEEH@DCFGEEGHHCHF?EH@8<DB@IHH@GEHEHEFFGFADHGB?FA1A@EE1CFB?E?HGHGHEHDECHECIHHFCGHH/CECDDFGD?GFEHIIIIIH@H-E;ECHHGCHFFFFHEIIIIHHEIIHHGCEHD<EHGECDCECC<GDHFCC/GC@HF<FHCGCEHIHHFHHHHFIHHHFGIIHHGFF<<C1HC@CHDFHHCCGG@C@HHIHEF?HHDCIHHHEHEHHEEHCIHEGCGHHIHHG?D@@@
@HISEQ:969:HM2KJBCX2:2:1101:16588:14318 2:N:0:ACTATGCA
AATACAGACCTGCCCAACTATCCCTATTAATCATTACGTCGATCCTAGAAACCAACAAAATAGAATCAAACGTCCTATTTCGTTATTCCATGCTAATGTATTCAAGCGTGAGCCTGCTTTAAACACTCTAATTTTTTCAAAGTAACAGTCCTGATTCCCCATGACACCAAATTAATGACATCATGGTTAGTCAGAAGGTAGGAATCAATAATACCAGTACGTACAATAGCACGACCAATAAATTGATCCCGAAATTCAACTACGAGCTTTTTAACTGCAACAACTTTAATATACGCTATTGGAGCTGGAATTACCGCGGCTGCTGGCACCAGACTTGCCCTCCAA
+
DDDDDIEHHHHGHIIIIHIIIIIIHIIIIHHHIHHIEHIHHIIHIIIIIGHHIIIIIHHIIEHHIIIIHHHIIHFHIIHHHHHHIIIIHIHGIIIIIIFHIGHHIIIIIHHHIHGHIHIIIIHHHIIIHIIHIHHIHIHHHHIIHHIIHIIIIIHIIIIHGIHIHIIIIIHIHHIIGHIIHIIIIIHHIIGIIIIIIHHHHGIHHIIIIIHHHIIIHHHIIIIIIIHHIHIH=IHIIIIIHHHHHDHIIIHHHIHIIIIIHHIIHIIIIIHIIHIIIIIIIHIIHFHHIIIHHIIIHHGHHIIIIIIIIIIIIIIIIIIHIIIIIIIIIIIIIIIIIIIIDDDDD
@HISEQ:969:HM2KJBCX2:2:1101:12185:14723 2:N:0:ACTATGCA
AATACAGACCTGCCCAACTATCCCTATTAATCATTACGGTGATCCTAGAAACCAACAAAATAGAACCATGCCGTCCTATTCTATTATTCCATGCTAATGTATTCGAGCAAAAATGCCTGCTTTAAACACTCTAATTTTTTCAAGGTAAAGGTCCTGGATCCGCAAGACACCCAATAAAGGACATCAAGTTTCTCCAGAAGGTGAGAAATCAACTGCAACAGTTCATACCCCTTAAGGCATGACCATCACGTCAATCCCGAAATTCAACTACGAGCTTTTTAACTGCAACAACTTTAATATACGCTATTGGAGCTGGAATTACCGCGGCTGCTGGCACCAGACTTGCCCTCCAA
+
CDDDDIIIHHGIIHIIIIIIIIHHHFHIIIIIHHHHIIIHIEHHIIIIIHIIIGHIIIHIIIIHHIIIIIHIHICHHHIHGHFHIIIIIHIHHHIHFFHHHHGHGHHCHHHHIIIHHHHIHIHHHHHHIIIHIGHIIHHIHIHIIIIHHIHGIHHIHHHHIIIHIIHHHIIIIIIIIIHIHIIIIIIIIIHIIIIIIIHIIIIHIIIIIGIIIIIIIIIIIIIIIIIIGIHIIIIIIIIIIIIIIIIIIHHHIIIIIIIIIIIIIIIIIIIIIIIEIIIIIIIIIIIIIIHIIIIIIIIIIIIIIIIIIIIIIIIIIIIIIIIIIIIIIIHIIIIIIIIIHGHIIIIIDDDDD
@HISEQ:969:HM2KJBCX2:2:1101:8248:14328 2:N:0:ACTATGCA
AATACAGACCTGCCCAACTATCCCTATTAATCATTACGGTGGTCCTAGAAACCAACAAAATAGAACCACAACGTCCTATTCTATTATTCCATGCTAATCTATTCAAGCAATAGCCCGCTTTAAACACTCTAATTTTTTCAAGGTAATGGTCCTGGCTCCCCAACACACCCAATAAAGGACATGCTGGCTCACCAGAAGGAAGACCCGACAGCAGACAGTACTCGCCAAAGACGGACCGCCCGACCAGGCCTAAAATTCAACTACGAGATTTTTAACTGCAACAACTTTAATATACGCTATTGGAGCTGGAATTACCGCGGCTGCTGGCACCAGACTTGCCCTCCAA
+
DDDDDIIIIHIIIIIIIIIIIIIIIIIIIHIIIIIIIIIIIIIIHIIHIIIIGIIIIIIIIIHIIIIIHHIIHHHIIHIIIIIHHIIIGHIHIIIFIIIIIHHIIIIIIIIIIIIIIIIIHIIIHHIIIIIIIIIIIIHIIIIIHIIIIIIIIIIIIIIIIIIIIIIIHHHIIIIIIIIIIIIIIIIIHIIIIIIIIIHIIIIIIIIIIIIIIIIIIIIIIHIIIIIIIIIIIIIIIIIIIIIHHIIIIHHIIIIIIIIIIIIIIIIIIIIIIIIIIIIIIIIIIIIIIIIIIIIIIIIIIIIIIIIIIIIIIIIIIIIIIIIIIIIIIIIIIIIIIIIIIDDDDD
@HISEQ:969:HM2KJBCX2:2:1101:11461:15412 2:N:0:ACTATGCA
AATACAGACCTGCCCAACTATCCCTATTAATCATTACGTCAATCCTAGAAACCAACAAAATAGGATCGAACGTCCTATTTCATTATTCCATGCTAATGTATTCAAGCGTTAGCTTGCTTTAAACAATCTAATTTTTTCAAAGTAACAGTCCAAATTCCCCGCAACACCAAATTAATGGCATTACGGATCATCAGGAAGGAGGAATCAGTAAGACCAGTACATACCAGAGGCATGACCAATCTACTAACCCCGAAATTCAACTACGAGCTTTTTAACTGCAACAACTTTAATATACGCTATTGGAGCTGGAATTACCGCGGCTGCTGGCACCAGACTTGCCCTCCAA
+
DDDDDIFHHHIIGIIHIIIHHEHIHIIIIIHIIEHIHGFGHH1GFHHIIIIIIIIIIIIIIIIIIHHGH@EHFHIIIIIIIIIHIIIIHHHIHGHIHHHIIIIIIGIIIIIIIIHIIIHIIIIIGIIIHHIIIIIIIHHIIIIIIIIIIIIIIHIIIIIIIIIIIHIHIIIIIHIIIIIIIIIHIIIIHIIIHIIHIIIIIIIIIIIIIIHIIIIIIIIIIII=IIIHIIIIIIHIIIIIIIHHGIHIIIIIIIIIIIHIHIHIIIHIIIIIIIHIIIIIIIIIIIIIIIIIIHIIIIIIIIIIIIIIIIIIIIIIIIIIIIIIIIIIIIIIIIIIIIIIIDDDDD
@HISEQ:969:HM2KJBCX2:2:1101:13334:14898 2:N:0:ACTATGCA
AATACAGACCTGCCCAACTATCCCTATTAATCATTACGGTGATCCTAGAAACCAACAAAATAGAATCATGCCGTCCTATTTTATTATTCCATGCTAATGTATTCAAGCAAAATGCCTGCTTTAAACACTCTAATTTTTTCAAAGTAAAGGTCCTGGTTCCCCGCGACACCCAATTAAGGGCATCGTGGTTCTCCAGAAGGTGAGAAATTGACTACACCAGTTCATACCCCTTAAGGCACGACCGATGTGTCAATCCCGAAATTCAACTACGAGCTTTTTAACTGCAACAACTTTAATATACGCTATTGGAGCTGGAATTACCGCGGCTGCTGGCACCAGACTTGCCCTCCAA
+
D@@DDH?GHC?1GDEFCGEHI1G?GHFHGHHHHHI11DCH@GF?GHHH?1F1F1@@EH?HHHHFF@HEGHC<CGC/EFCDGFEIHHIHCFHHIHEGGHHHICFFGHIIIHHGEHGGHHHHHHEHHFEGIHIIIHIHHIIHG@IIIIIIIHHHIGIIHDHDGIIIIIIHEHIHIIIHCHEIIIHHIIGIHIHIHIIIIIIHIIIIIHIHHIIIIIHGHIIIIHIIIIIIIIIIIIIIIHHHGIGIIIHIEEFHIGIIIIIHEHIIIHEFHIIIIHGIIHIIIIIIIIIHIHHHHHHIHHIIIGIHHIIIIIIIIHIIIIIIGIIIIIIIIIIIIIIIIIIIGHIIIIHBDADD
@HISEQ:969:HM2KJBCX2:2:1101:4823:14806 2:N:0:ACTATGCA
AATACAGACCTGCCCAACTATCCCTATTAATCATTACGGTGATCCTAGAAACCAACAAAATAGAACCATGCCGTCCTATTCTATTATTCCATGCTAATGTATTCGAGCAAAATGCCTGCTTTAAACACTCTAATTTTTTCAAGGTAAAGGTCCTGGTTCCACATGACACCCAATTAAGGACATCATGCTTCTCCAGAAGGTGAGAAATCAACTGCGACAGTTCATACCCCTTAAGGCACGACCATCACGTCAATCCCGAAATTCAACTACGAGCTTTTTAACTGCAACAACTTTAATATACGCTATTGGAGCTGGAATTACCGCGGCTGCTGGCACCAGACTTGCCCTCCAA
+
DDCDDIIHHHHIGHIHHHIIHHIHIIIIGHIIIIIIIIIIIGHHIHHIIIIHHIHIIIIIIIHCHIIIIIEGHIICHHHHIIIIHHHIIEH1FHIHIIIIIHIHIIHHIHIIHIHHIIIIHHHIHHIIHHHIHIIHHIHHIIIIIIIIIIIIIIHIHIIIIIHHIIHIIHIIIIIFIIIIIIIIIIIHIHIHIIIIIIIIHIIIIIHIIIIIIIIIIIIIHFHIIIIIIIIIIIHIIIIIIIIIIHIIIIHIIIIIIIIIIIIIIIIIHIIIIIIIIIIIIIIIIIHIHIIIIIIIIIIIIIIIIHHIIIIIIIIIIIIIIIIIIIIIIIIIIIIIIHIIHIIHIIIDDDDD
@HISEQ:969:HM2KJBCX2:2:1101:19410:14425 2:N:0:ACTATGCA
AATACAGACCTGCCCAACTATCCCTATTAATCATTACGTGGTCCTAAAACCAACAAAATAGAACCATCGTCCTATTTTATTATTCCATGCTAATGTATTCAAGCAAAAATGCCCGCTTTAAACACTATATTTTTTTCAAAGTAAAAGTCCTAGTTCATTGAAACACCCAAGAGCATCCCAATTCACCAGAAGGTGAGAAATTGGCTACACACCGATTCATGCCCCTAAAGGCATGACCGATATATCCCAATCCCGAAATTCAACTACGAGCTTTTTAACCGCAACAACACTAATATACGCTATTGGAGCTGGAATTACCGCGGCTGCTAATACCAGACTTGCCCTCCAA
+
DDDDDHHHEHE@CHHHHHHEHFGHHHHEHHCFGHGFECCFHCG@DG?HHI=GHEEHH@HHHCHHHHECEEDHHG1F@GHHII@1<FFE?C@FEHHIHGEGH<GHFHHHHIHGDDHCHHHCIHIG@CG8<DDGFGHIHHCIIIHIEHGIIIHFHHFEHIIHHIHIHFHCEH:I9G?GII;HHHEDEHHHHIII;HHFGIIIIHIHIIHGE@EIIIHHFIIHIHHIHHHHHHHHHHHHHHIHGHIIHHFDG/EDDGHHFHHHHIHHIIIHIIIHIIIIHIIIIHEHHEFHHIIHIIIIIIIIIIIHIIIIIIIIHIIIIIIIIIIIIIIIIIIIIIIIIHIIIIIHBCDDD
@HISEQ:969:HM2KJBCX2:2:1101:5165:15634 2:N:0:ACTATGCA
AATACAGACCTGCCCAACTATCCCTATTAATCATTACGTCAATCCTAGAAACCAACAAAATAGGATCAACGTCCTATTTCATTATTCCATGCTAATGTATTCAAGCGCGAGCCTGCTTTAAACACTCTAATTTTTTCAAAGTAACAGTCCTGATTCCCCACCACACCAAATTAATGACATGATGGTTCGTCAGAAGGTAGGAATCAGTAACACCAGTACGTACCGAAGGCACGACCAGCGTACTAATCCCGAAATTCAACTACGAGCTTTTTAACTGCAACAACTTTAATATACGCTATTGGAGCTGGAATTACCGCGGCTGCTGGCACCAGACTTGCCCTCCAA
+
DDDDDIIIIHHHHIIEHHIHIIIIIIIHIIIIIIHIIHIIIIIHFHCHHGHIHIHHGHHIHHHGIHHEGHGGHIIIHHIIIHHIHHIIIIIEEHFHHHHIIGIIIIIIIHIIIIIIHHIGHHHIHIIIHIIIHIHIIGIHHIHHFGGHHHHGHHHIIHHEHHGIIHIIIIIIHGEIIHIIIHIIIGIIIIIIIIIHHHIHIIIIIGIHHCHHHHEIHHIIIIGHHIHIIHDHG@IIHIIHHIHHHHIGIIIHHIHIIIIIIIIIHIHHIIIIHHIIIIIIIHIIIIIFHIIHHHHIIIIHIIIIIIIIIHIIIGHIHHIIIIIIIIIIIIIIIIIIHHHIDCDDD
@HISEQ:969:HM2KJBCX2:2:1101:19712:15985 2:N:0:ACTATGCA
AATACAGACCTGCCCAACTATCCCTATTAATCATTACGGTGATCCTAGAAACCAACAAAATAGAACCATGCCGTCCTATTCTATTATTCCATGCTAATGTATTCGAGCAAAATGCCTGCTTTAAACACTCTAATTTTTTCAAGGTAAAGGTCCTGGTTCCACATGACACCCAATTAAGGACATCATGCTTCTCCAGAAGGTGAGAAATCAACTGCGACAGTTCATACCCCTTAAGGCACGACCATCACGTCAATCCCGAAATTCAACTACGAGCTTTTTAACTGCAACAACTTTAATATACGCTATTGGAGCTGGAATTACCGCGGCTGCTGGCACCAGACTTGCCCTCCAA
+
DDDDDIIGIIIIIGHCHHIIIHHHHGGIHEHHIIIIIIIIIHHHHHEHIHHIIIIIIIIIIEFHCHIIIIGIIIIIIIIIIIHIIIGHGCHCHHE?GHHHIFHHHHIIIIIHICIIIIIIIIIHHIHEIIIIHHHHIIIIHIIIIIIIIGIIIIHHHHHHHEHHHHIIIHHIIIIIHHIHIHGEHIIIIHHHIIIIIIIHIIIIIHIIIIIIIIHIIIIIIHHHIIIIIIIIIIIIIIIIII?IIIHIIHHIHHIIIIIIIIIIIIIIHHIIIIIIIIIIIIIIIIIHHIIIIIIIIIIHIIIHIIIIIIIIIIHIIIIIIIIIIIIIIIIIIIIIIIHIIHIIIHHDDDDD
@HISEQ:969:HM2KJBCX2:2:1101:6152:16592 2:N:0:ACTATGCA
AATACAGACCTGCCCAACTATCCCTATTAATCATTACGGTGATCCTAGAAACCAACAAAATAGAACCATGCCGTCCTATTCTATTATTCCATGCTAATGTATTCGAGCAAAATGCCTGCTTTAAACACTCTAATTTTTTCAAGGTAAAGGTCCTGGTTCCACATGACACCCAATTAAGGACATCATGCTTCTCCAGAAGGTGAGAAATCAACTGCGACAGTTCATACCCCTTAAGGCACGACCATCACGTCAATCCCGAAATTCAACTACGAGCTTTTTAACTGCAACAACTTTAATATACGCTATTGGAGCTGGAATTACCGCGGCTGCTGGCACCAGACTTGCCCTCCAA
+
DBDBDIIHHIHIIIHHHGHHIIIEGHHIIIGHICCHIHHHHE<1D@FHIIHIIHEC@HHIGHHEH@HIEHHHHHGDH?DGEHHHHGHCGCGEGCCFHIGHHHFFHHFEHHHHFHIHHIGGHHIIGIHIHHHHHHHEHIIIIIGHIIIIIIIHHAFHHIHHHGFIHHHEIIIIHEHIIIIIIIHHHDHHHIIHHHHHGCIHGIIHHHCHIHGHEHHGCEEGHGIHHEGIIHHFHCHHHEIHHIIIHHGHHHGIIHHDHGIH@@EEEHHDEHEEHHEIIHHGEHEIIHIHHHIHEHHHHCEHIIIHHF@EHIIIIHIIHHIIGHDHHIIHHIIIIHIIIHHHHEIHIIIDADDB
@HISEQ:969:HM2KJBCX2:2:1101:10658:16654 2:N:0:ACTATGCA
AATACAGACCTGCCCAACTATCCCTATTAATCATTACGGTGATCCTAGAAACCAACGAAATAGAATCAGTCCGTCCTATTTCATTATTCCATGCTAATGTATTCAGACGTTAGCCTGCTTTAAACACTCTAATTTTTTCAAAGTAACAGTCCTGATTTCCCATCACACCAAATAAATGGCATGAAAGTTCCTCAGAAGGTAGAGATTCATCTCACCAGTGCAGACAATTAAGCCTGACCAATGGGTGAACCCCGAAGTTCAACTACGAGCTTTTTAACTGCAACAACTTTAATATACGCTATTGGAGCTGGAATTACCGCGGCTGCTGGCACCAGACTTGCCCTCCAA
+
DDDDDIIIIIHIIIGHIIIIIIIIIIICHCHIHHIIIIIIIGIIFHHEHHHHHHIIIIHIIIGHHHIIIIGHIHIIIGIIIIHHHIIHIIHIIGHGHIIIIIIIIIIIIIIIIHIIIIIIHHHEIIIIIIIIIIHHIIIHHIIIIIIIIIHIIIIIIIIIIIIIIHHHHHIIIIHIHIIHIIIIHIIIIIIIIIIIHIIIHHHHHIHIGIIHIIIIIIIIHIIIIHIIIIIIIIHIII=IIIHHIHHIIIHIIIIIIIIIIIIIIIIIIIIIIIIIIIIIIIIIIIIIHIIIIIIIIIIGIIIIIHIIIIIIIIIIIIIIIHHIIIIIIHIIIIIIIHIIIIIBDDDD
@HISEQ:969:HM2KJBCX2:2:1101:7588:16602 2:N:0:ACTATGCA
AATACAGACCTGCCCAACTATCCCTATTAATCATTACATCGATCCTAGAAACCAACAAAATAGAATCGGATGTCCTATTTCATTATTCCATGCTAATGTATTCAAGCGTGAGCCTGCTTTAAACACTCTAATTTTTTCAAGGTAACAGTCCTAATTCCCCGTGACACCAAATTAATGGCATTACGGTTCTTTAGAAGGTGAGAAATCAATAATATCAGTACATACCAACGGCATGACCGAAACATTGATCCCGAAATTCAACTACGAGCTTTTTAACTGCAACAACTTTAATATACGCTATTGGAGCTGGAATTACCGCGGCTGCTGGCACCAGACTTGCCCTCCAA
+
DDDDDIIIIIIIHHIIIHIIIIIIIIIIIIIIIIIIIIIIIIHIIIIIIIIIIIIICHHHIIIIIIIIIIIIIIIIIIHIIIIIIIIIHIIIHIHHCIIIIIIIIIIIIIIIIIIIIIIHIIIIIIIIIIIIIIIIIIIIIIIIIIIIIIIIIIIIIIIIIIIIIIIIIIIIIIIIIIIIIIIIIIIIIIHIIIIIIIIIIIIIIIIIIIIIIIIIHIHIIIIIIIIIIIIIIIIIIIIIIIIIIHIIIIIIIIIIIIIIIIIIIIIIIIIIIIIHIIIIIIIIIIIIIIIIIIIIIIIIIIIIIIIIIIIIIIIIIIIIIIIIIIIIIIIIIIIIIIIIIIDDDDD
@HISEQ:969:HM2KJBCX2:2:1101:18776:16271 2:N:0:ACTATGCA
AATACAGACCTGCCCAACTATCCCTATTAATCATTACGGTGATCCTAGAAACCAACAAAATAGAACCATGCCGTCCTATTCTATTATTCCATGCTAATGTATTCGAGCAAAAATGCCTGCTTTAAACACTCTAATTTTTTCAAGGTAAAGGTCCTGGATCCGCAAGACACCCAATAAAGGACATCAAGTTTCTCCAGAAGGTGAGAAATCAACAGTAACAGTTCATACCCCTTAAGGCATGACCATCACGTCAATCCCGAAATTCAACTACGAGCTTTTTAACTGCAACAACTTTAATATACGCTATTGGAGCTGGAATTACCGCGGCTGCTGGCACCAGACTTGCCCTCCAA
+
@@DDDIIHIHEHHHHIIHIHHHGHIIHIIHHHHHHIEHHGIIH1FHHEHIIHIHHGIHHHHIHIIIHIII1CDGHIIIGGHFHHHHEHGHIIF@EHIHCFCD@FFCFGHIFHIIHHIHHHHHHHHHIHIHIIHGHHHEHHIIGIHHFHHCIHHGHEHFHHEHEHEHHECFH?IIIHHIHHIIHFFHEHH:H:ECHIIIHIHHGIIIHG@HIHIHIHFHEIHHHHHEGHIIHEIHHIGIIHHHHHHHIHHHHGFHDIIIIIIIIIIIIIIHIIHHIIIHIIIHIIHIHIIIIHG@EHHEHECDFFHHIIIIIIIIIIIHIIIIIIIIHHHIIIIIIHIIIIIHHIIHHGD@BBD
@HISEQ:969:HM2KJBCX2:2:1101:12291:17958 2:N:0:ACTATGCA
AATACAGACCTGCCCAACTATCCCTATTAATCATTACGTCGATCCTAGAAACCAACAAAATAGAATCAAACGTCCTATTTCATTATTCCATGCTAATGTATTCAAGCGTAAGCCTGCTTTAAACACTCTAATTTTTTCAAAGTAACAGTCCTGATTCCCCACGACACCAAATTAATGACATCGCGGTTCTTCAGAAGGTAGGAACCGATAATGCCAGTGCGTACCGAAGCACGACCAACAATTCGATCCCGAAATTCAACTACGAGCTTTTTAACTGCAACAACTTTAATATACGCTATTGGAGCTGGAATTACCGCGGCTGCTGGCACCAGACTTGCCCTCCAA
+
DDDDDHHHHHIHHHIIIFHIIIIIIGIHIIIIIHIHHHHHIGHHHIIIIIIHGIIIHIIGHHIIIIIGIIFHFHHHHHHHHIIIHHIIIIHIIHIIIIIIHIIIHHHIIHHHGIIIIIIIIIIIIIIIIIIIHHHHIHHEIIHIIIIIIIIIIIHHIGIIIIIIIHIGIHIHHIIIIIIIHIIIIIIIIIIIIIIIIIIIIIHIIIIIIIIIIIIIII=IIIIIIIHHIIIHIIIIIIIHHFHDIIHIIIIIIIIHIHIIIHIIIIIIIHIGIIIGIIIIIIHHHGIHFIIIIIIGHIIIIIIIGIIIIIHIIIIIIIIIIHIIIIIIIIIIIIIIIIGIDDDDD
@HISEQ:969:HM2KJBCX2:2:1101:13671:17786 2:N:0:ACTATGCA
AATACAGACCTGCCCAACTATCCCTATTAATCATTACGGTGGTCCTAGACCAACAAAATAGAACCAACGTCCTATTCTATTATTCCATGCTAATCTATTCAAGCAAAAGCCCGCTTTAAACACTCTAATTTTTTCAAGGTAATGGTCCTGGTTCCCCGACACACCCAATAAAGGGCATACCGGCTCACCAGAAGGATAGACCCGACAGCAGAACAGTACTCGCCAGAGACGGACCGTCCGGTCAGGCCTAAAATTCAACTACGAGCTTTTTAACTGCAACAACTTTAATATACGCTATTGGAGCTGGAATTACCGCGGCTGCTGGCACCCGACTTGCCCTCCAA
+
DDDDDIIIIHIIIIIIIHIIIIIIIIIIIIIIIIIIIIIIHIIIIIIHIIIIHIIIIHGHECHIIIIIIIHHHIIIIIIIIEHIIIIIIHIIIIIIIHIIIHHIIIIHIHIIIHIIIIIIHIIHIIIHIIIIIIIHIIIIIIIIIIIIIIHIIIIIIHHIIIHIIIIIIIIFIIIIHIIIIIIIIIIIIIIIIIIIIIIIIIIIIIIIIIIIIIIIIIIHIIIIIIIIIIIIIIIIIIIIIIIIIIHIIIIIIIIIIIIIHIIHHIIIIIIIIIIIIIIIIIIIIIIIIIIIIIIIIHHIIIIIIIIIIIIIIIIIIIIIIIIIIIIIIIIIIIIIIIIDDDDD
@HISEQ:969:HM2KJBCX2:2:1101:6357:17751 2:N:0:ACTATGCA
AATACAGACCTGCCCAACTATCCCTATTAATCATTACGGTGGTCCTAGACCAACAAAATAGAACCAACGTCCTATTCTATTATTCCATGCTAATCTATTCAAGCAAAAGCCCGCTTTAAACACTCTAATTTTTTCAAGGTAATGGTCCTGGTTCCCCGACACACCCATTAAAGGGCATACCGGCTCACCAGAAGGATAGACCCGACAGCAGAACAGTACTCGCCAGAGACGGACCGTCCGGTCAGGCCTAAAATTCAACTACGAGCTTTTTAACTGCAACAACTTTAATATACGCTATTGGAGCTGGAATTACCGCGGCTGCTGGCACCAGACTTGCCCTCCAA
+
DCDDDIIIIIHCHHIIIIHIHIHIIIIIIIIIIIHHIGHIHIIHHIHHHHEHIIIIIIHIHHIHGHHIHH1EEHHHHHHHICHG1GHHHHIIIFHHHIHEHHGFHHHHHECHHHFIHIHIHIHHHIIFHHIII?FGFIIHHHHHHIIIIIIHDHIIGIIHDHEHHIIGIIIIIHHHIHHHHHIIIIIHIIIIIIIIIIIIHDIHHEIIIIIHIHHHGIIIHGIIII=IHD>IIIDHHHDCIHHH<HHHIHIIIIIHHHHGIIIIIIIIIIIIIIIHIHHIIIIIIIIIHHHIIIIHIHIIIIIIIIIIIIIHIIIIIIIIIIIIIIIHIIIIHIIIIIIDDDDD
@HISEQ:969:HM2KJBCX2:2:1101:11738:17811 2:N:0:ACTATGCA
AATACAGACCTGCCCAACTATCCCTATTAATCATTACGTCGATCCTAGAAACCAACACAATAGAATCAAACGTCCTATTTCATTATTCAATGCTAATGTATTCAAGCGTGAGCCTGCTTTAAACACTCTAATTTTTTCAAAGTAACAGTCCTGATTCCCCACAACACCAAATAAATGACATCGTGGTTCGTCAGAAGGGAGAAACCAACAATACCAGTACGTACCTAGGCACGACCGACATGATGGTCCCGAAATTCAACTACGAGCTTTTTAACTGCAGCAACTTTAATATACGCTATTGGAGCTGGAATTACCGCGGCTGCTGGCACCAGACTTGCCCTCCAA
+
D@D?DCC1DGHFHIH?CCCFHH11FCCE@1FCFCHHH?1F?<1<<DHC?CCHHHG@H1<C<CGHEHH?<CG0FGE=FG?C111@GHHI1DG?1FCGEGDEGHEEFHGG?FFDGHGHGDHEGEH@F?@?HCHFEH1<CEHH?FC@@ECHGBFG1B@EDE0BG@ACCFHIC0F6CECCGCDFH@F:CHC<<D<EEHHCC/HHHIHEEFE?@IEIIHEFHD<@GC@AC&?EED/C@@DHH1CGHHEEGEC//GHGEEHHEHEHG<EDF?HIHHF<<11@FD1GD<<1@FFCFGEGCHIHHHGFIIHG@G?IH@@?HCC<HHHHHEIIHHEEFF@F<D1<0/0@??D@@
@HISEQ:969:HM2KJBCX2:2:1101:11050:18073 2:N:0:ACTATGCA
AATACAGACCTGCCCAACTATCCCTATTAATCATTACATCGGTCCGTAAACCAACAAAATAGAACCAATGTCCTATTCCATTATCCCATGCTAATGTATTCAAGGCAAAAACGCCTGCTTTGAACACTCTATTTTTCTCAAAGTAAACTATCGGAATCCCATGAGCACTTAATGAAAAGCACCGCATGTTCCTCCGAAGTACAATTCTGGCCAGTGTATATCGCATGCACGCAACCCCCGTGAAGGAGCCACGGACGCTCAACACCAGGCCAAGATTCAGACTACGAGCTTTTTAACTGCAACAACTTTAATATACGCTATTGGAGCTGGAATTACCGCGGGTGCTGGCACCAGACTTGCCCTCCAA
+
DDDDDIIIIIIIIIIIIGIIIIIIIIIIIIHIIIIHHHIIIIIIGIIIIIIIHIIIIHHIGHHHIIHHHIIHGHIIIHII1D@CHHHHHIHHIFHHHHHEHEHIHEEHHHHFHIIHHIIIIHIIIIHHHIHHIIHHHIFIIIHIIHHIIIGGIHIIIHIIHIIHHIIHIIIIIIIIGIHHIGIHHIIHIHIHHIIIIIIIIIIIIHIIIIGIIIIIIIIIIIIIIIIIHIHIIIIIIIHHHIIIIIIIIIIIIIIIHHHIIIIIIHIIIIIIIIIIIIHIHIIIIHIIIIIIIIIIHHHIIIHGIGIIIIIIIHHIIIGIIIIIIIIIIIIIIIIIIHIIIIIIIIIIIIIIIIIIIIIIIIDDDDD
@HISEQ:969:HM2KJBCX2:2:1101:5636:18340 2:N:0:ACTATGCA
AATACAGACCTGCCCAACTATCCCTATTAATCATTACATCGATCCTAGAAACCAACAAAATAGAATCGGATGTCCTATTTCATTATTCCATGCTAATGTATTCAAGCGTAAGCCTGCTTTAAACACTCTAATTTTTTCAAGGTAACAGTCCTAATTCCCCGTGACACCAAATTAATGGCATTACGGTTCTTTAGAAGGTGAGAAATCAATAATATCAGTACATACCAACGGCATGACCGAAACATTGATCCCGAAATTCAACTACGAGCTTTTTAACTGCAACAACTTTAATATACGCTATTGGAGCTGGAATTACCGCGGCTGCTAATACCAGACTTGCCCTCCAA
+
DADCDHHIIIIIIIHGHHHIIIIIHHFIHHIIIIIIIIHIIIIICHHGFHHIIIEHHHIHIIIHIHIHIHGHHIIIIHEHEHHHIIHEE?HHIIICHHHHHFHHHIHHIIHHHIHHHIIIIIHGHHHIEHIIHHHIHHHEHHIIIHHIHHEHIHIHH<HGIHIIIIIIIIIIHHHFHIIIHHHHIHHHHHIIHGIIHIHHGGHEHHHCHGIHGHHHGHHIHHHEIHEGEFEIIHIIIIHHIHHHIHIE?IIIHIHHHGIIHHHIIIIIHIHHEIHHIHHIIIIIIHIIIIHCCHIHIIIHHHHHHIIHFHHHHIIHIIHFHHEIHHEIIIIHHHHHHIIHFIDDDDD
@HISEQ:969:HM2KJBCX2:2:1101:19180:18253 2:N:0:ACTATGCA
AATACAGACCTGCCCAACTATCCCTATTAATCATTACGGTGATCCTAGAAACCAACGAAATAGAATCAGTCCGTCCTATTTCATTATTCCATGCTAATGTATTCAGACGTTAGCCTGCTTTAAACACTCTAATTTTTTCAAAGTAACAGTCCTGATTTCCCATCACACCAAATAAATGGCATGAAAGTTCCTCAGAAGGTAGAGATTCATCTCACCAGTACAGACAATTAAGCCTGACCAATGGGTAAACCCCGAAGTTCAACTACGAGCTTTTTAACTGCAACAACTTTAATATACGCTATTGGAGCTGGAATTACCGCGGCTGCTGGCACCAGACTTGCCCTCCAA
+
DCDDDIHIIIIIIIIIIIIIIIIIIIIIIIIIIIIIIIIIIIIHIIIIIIIIHIIIIIHIIIIIIIIIIIIIIHHIIIII?HIIIIIIIIIIHHIIHIIIIIIIIIIIIIIIHIIIIHHIIIIIIIIIIIIIIHIIIIIIIIIIIIIIIIIIIIIIIIIIIIIIIIIIHIIHIIHIIIIIIIIIIIIIIIIIIIIIIIIIIIIIIIIIHIIIIIIIIIIIIIIIIIIIIIIIIIIIIIIIIIIIIHEIIIIIIIIIIIIIIIIIIIIIIIIIIIIIIIIIIIIIIIIIIIIIIIIIIIIIIIIIIIIIIIIIIIIIIIIIIIIIIIIIIIIIIIIIIIIIIIIDDDDD
@HISEQ:969:HM2KJBCX2:2:1101:6213:19462 2:N:0:ACTATGCA
AATACAGACCTGCCCAACTATCCCTATTAATCATTACGTCAATCCTAGAAACCAACAAAATAGGATCGAACGTCCTATTTCATTATTCCATGCTAATGTATTCAAGCGTTAGCCTGCTTTAAACACTCTAATTTTTTCAAAGTAACAGTCCTGTTCCCCTGCAACACCAAATTAATGACATTACAGTTCTTCAGAAAGGAGGAATCAGCGAAGCCAGTGCATACCAGTGGCACGACCAACCTGCTGACCCCGAAATTCAACTACGAGCTTTTTAACTGCAACAACTTTAATATACGCTATTGGAGCTGGAATTACCGCGGCTGCTGGCACCAGACTTGCCCTCCAA
+
@@DDBHHHHHHFHH?E1EG1F?FGHC1<FHF@GFEEHHF@==F@GHHC@1GH?GHHHEHHIIH1GHIIIIIHF?CGHHH?1D?1D?1<CCFHGEEEHHFEGCHGHEEH=@GHEHHCGHGHGCIHHFEECHGFHHFFGHHHHHGCHHC@GIIHGHEEDGFHGHHHIDEDEC0D@CGEIHHEGEHFHCFEHF@HHFCFIHHIIIIHHHEIHHHH>IIIIHGGIHHGEHG@1CHHDHEHHGGHFHHFEEDHC<HHCHHFCHHEHGHEIHH@CGIIHF<EGGHHHFD1ECEHHHHHGHHEHHEEHHHIHFEHHFHHDHDDHHIHEHE@E1IHHHHEFCIIHGIIHBBDDD
@HISEQ:969:HM2KJBCX2:2:1101:17639:19520 2:N:0:ACTATGCA
AATACAGACCTGCCCAACTATCCCTATTAATCATTACATCGATCCTAGAAACCAACAAAATAGAATCGGATGTCCTATTTCATTATTCCATGCTAATGTATTCAAGCGTGAGCCTGCTTTAAACACTCTAATTTTTTCAAGGTAACAGTCCTAATTCCCCGTGACACCAAATTAATGGCATTACGGTTCTTTAGAAGGTGAGAAATCAATAATATCAGTACATACCAACGGCATGACCGAAACATTGATCCCGAAATTCAACTACGAGCTTTTTAACTGCAACAACTTTAATATACGCTATTGGAGCTGGAATTACCGCGGCTGCTGGCACCAGACTTGCCCTCCAA
+
DDCDDIHIIIIIIIIHIIIIHHIIIIIIIIHIIHIHHHHHIIIEHHHHIIIHIIIGIIIIIHFHIIFGHHHGFHHIIIIGEHGHIIHIHIHHHIIHIHIIIHHHHIIIIIHGHIIIGIIIIIIIIHIHIHIIIIIHHHHIIIIIIIIHGHIIIHIIIIIIIIIIHHHHHIIIHIIIIGIIIIIIIIIIIIIIIIIIHIIIIIIIHHHIIIIIIIIIIIIIIIIIGIIIIIHIIIIHE$IIIIIHHHIIIIIIIIIIIIIIIIIIIIIIIIIIIIIHIIIIIIIIIIGHIIIIIHIIIIIIIIIIIIIHIIIIIIIIIIIIIIIIIIIIIIIIIIIGIIIIIIDDDDD
@HISEQ:969:HM2KJBCX2:2:1101:20046:20450 2:N:0:ACTAAGCA
AATACAGACCTGCCCAACTATCCCTATTAATCATTACGGTGGTCCTAGACCAACAAAATAGAACCAACGTCCTATTCTATTATTCCATGCTAATCTATTCAAGCAAAAGCCCGCTTTAAACACTCTAATTTTTTCAAGGTAATGGTCCTGGTTCCCCGACACACCCAATAAAGGGCATACCGGCTCACCAGAAGGATAGACCCGACAACAGACAGTACTCGCCAGAGACGGACCGCCCGGTCAGGTCTAAAATTCAACTACGAGCTTTTTAACTGCAACAACTTTAATATACGCTATTGGAGCTGGAATTACCGCGGCTGCTGGCACCAGACTTGCCCTCCAA
+
DDDBDIIIIHHHGHHIIIHIHCHHHGHHFHHIIEHIHEHH?HHCHIIEHFED@HHEHIHI@FG?EGEH=GHHHGGHIIIIHHFHCHIIIIHHIHHEFHEHHG@HHHFEIGHGIHHEEIHHHGHHGHHFFHEHHFHHHHHIIHHIHHHGIHHHDHEHGCHHHE=IHFHEIIHHHHGFIHGIIIIHIIIIIIIIIIIIIIIIIHIHHHIIHIHHIH<HFIH=IHEIIIHIHIHIHHHIHDGIIFFIIIGIHIIIIIIHIIIIHHHHHIHGIIHIIIIIHIIIIIIIIIIIIIHHHGIHIHHEIGIIHFHHGIIIIIIHIIIGIIIHHHIIIIIIHIIIIIDDDAD
@HISEQ:969:HM2KJBCX2:2:1101:8414:20290 2:N:0:ACTATGCA
AATACAGACCTGCCCAACTATCCCTATTAATCATTACGTCGATCCTAGAAACCAACAAAATAGAATCAAACGTCCTATTTCGTTATTCCATGCTAATGTATTCAAGCGTGAGCCTGCTTTAAACACTCTAATTTTTTCAAAGTAACAGTCCTGATTCCCCATGACACCAAATTAATGACATCATGGTTCGTCAGAAGGTAGGAATCAATAATACCAGTACGTACAATAGCACGACCAATAAATTGATCCCGAAATTCAACTACGAGCTTTTTAACTGCAACAACTTTAATATACGCTATTGGAGCTGGAATTACCGCGGCTGCTGGCACCAGACTTGCCCTCCAA
+
DDDDDIIIIIIIHIIIIIIIIIIIIIIIIIIIIIIHIIIIIIGIIIIIIIIIIIIIIIIIIIHIHIIIIIIHHIIIHHIEHIIIIHIHHIHIIIIIIIIIIIIIIIIHIHIIIIHIIIIIIIIIIIIIIIIIHIIIIIIIIIIIIHIIIIIIIIIIIIIIIIIIIIIIIIIHIIIII/IIIIIIIIHIIIIIIIIIIIIIIIIIIIIIIIIIHIIIIIIIIIIIIIIIIIIIIIIIIIIIIIIIIIIIIIIIIIIIIIIIIIIIIIIIIIIIIIIIIIIIIIIIHHIIIIIIIIIIIIIIIIIIIIIIIIIIIIIIIIIIIIIIIIIIIIIIIIHHIIIIDDDDD
@HISEQ:969:HM2KJBCX2:2:1101:10102:20524 2:N:0:ACTATGCA
AATACAGACCTGCCCCAACTATCCCTATTAATCATTACCTCAATGCTCCACAAAACCAACAAAATAGAACCGAGGTCCTATTCTATTATTCCATGCAACAGTATTCAGGCGTAAGGCCTGCTTTAAGCACTCTAATTTTCTCAAAGTAAACGTGTCGGCTACTGAAAACACCCAATAAAGGGCATCAACAGCCAACCGACGAATTAGGACCAGACACATAGTAACAGCAATCAAGCGCACCACGTGCTAGTACCCGAGATCCAACTACGAGCTTTTTAACTGCAACAACTTTAATATACGCTATTGGAGCTGGAATTACCGCGGCTGCTGGCACCAGACTTGCCCTCCAA
+
D@00<DCCHH<1@H?100<E?11<D1DHHHC1D<<FHDC111<<11<C1<1<DEGHCFC011<111<<<11<<//<<<<1<C?1<<DDC<11<111<D1<@?@CGEF<1HHGBEE.1IH@@B<1<<$EHHC5@B8D@1HB<1B<@ABC<8<<1<HFEB.FCFG@GA7CC<FC@D//G@G/G?GE<G?CDFFEHHHHDGHGECHGG@H3<0HC@<<1HHG<AIHIHG8<AD1<*EHEE<10GC?HHF/D<><C<IIIHFD?HC1EHDHCHHF0CHHIHEC<1EHCCF<<F?HFHCGC@CC11EIHHC@HEGFCC1HHGHHH<C1F?GGCGC<1EHG<1<1<1EC<1@@BD0
@HISEQ:969:HM2KJBCX2:2:1101:12274:20721 2:N:0:ACTATGCA
AATACAGACCTGCCCAACTATCCCTATTAATCATTACATCGATCCTAGAAACCAACAAAATAGAATCGGATGTCCTATTTCATTATTCCATGCTAATGTATTCAAGCGTGAGCCTGCTTTAAACACTCTAATTTTTTCAAGGTAACAGTCCTAATTCCCCGTGACACCAAATTAATGGCATTACGGTTCTTTAGAAGGTGAGAAATCAATAATATCAGTACATACCAACGGCATGACCGAAACATTGATTCCGAAATTCAACTACGAGCTTTTTAACTGCAACAACTTTAATATACGCTATTGGAGCTGGAATTACCGCGGCTGCTGGCACCAGACTTGCCCTCCAA
+
DBDDDIIIIIIIIIIIIIIIIIIIIIIIIIIIIIIIIIIIIIIIGIIIIIIIIHIIEHIIIIIIIIIHHDHHHHIIIIIIIHIIIIIIIIIIGIIIIIIIIIIHHIIIIIIHIIIHHHIIIHHIHHIIIIFIIIIIIIIIIIIIIIIIIIIIIIIIIIIIIIIIIIGIIIIIIIIIIIIIIIIIIIIHIIIIIIIIIIIIIIIIIIIIIIIIIIIIIIIIHIIIIHIIIIIIIIIIIIIIIIIIIHIIIIIIIIIIIIIIIIIIIIIIIGIIIIIIIIIIIIIIIIIIIIIIIIIIIIIIIIIIIIIHHIIIIIIIIIIIIIIIIIIIIIIIIIIIHIIIIIDDDDD
@HISEQ:969:HM2KJBCX2:2:1101:17164:20994 2:N:0:ACTATGCA
AATACAGACCTGCCCAACTATCCCTATTAATCATTACGGTGGTCCTAGACCAACAAAATAGAACCAACGTCCTATTCTATTATTCCATGCTAATCTATTCAAGCAAAAGCCCGCTTTAAACACTCTAATTTTTTCAAGGTAATGGTCCTGGTTCCCCGACACACCCAATAAAGGGCATACCGGCTCACCAGAAGGATAGACCCGACAACAGAACAGTACTCGCCAGAGACGGACCGTCCGGTCAGGCCTAAAATTCAACTACGAGCTTTTTAACTGCAACAACTTTAATATACGCTATTGGAGCTGGAATTACCGCGGCTGCTGGCACCAGACTTGCCCTCCAA
+
DDDDDIHIIIIIIIIHIIIIIIIIIIIIHIHIIIIIIIIIHIIIGHIIIIIHIGHHIIIIHHIIIGIIIHHIIIIIIIIHIHIHIHIIIIIIIHHHIHIHHHIIIIIIIIHIIIIIIIHHIIHIIIIHIIIIIIIIHIIIIHIIIIIIIIHGGIIHIIHIIIIHIIIIIIIIIIIIIIIHIIIHIIIIHIIIIIIIHIIIIHIIIHI>IIIIHIIIIIIIIIHIIIIIIIIIIHIIIIIIIIIIIIHHIIIIIIIIIIIHFIIHIIIIIIIIIIIIIIIIIIIIIIIIIIHHIIIIHGGIIIIIIIIIIIIIIIIIIIIIIIIIIIIIIIIIIIIIIIIDDDDD
@HISEQ:969:HM2KJBCX2:2:1101:6033:21056 2:N:0:ACTATGCA
AATACAGACCTGCCCAACTATCCCTATTAATCATTACGTCGATCCTAGAAACCAACAAAATAGAATCAAACGTCCTATTTCATTATTCCACGCTAATGTATTCAAGCGTGCGCCTACTTTAAACACTCTAATTTTTTCAAAGTAACAGTCCTGATTCCCCACGACACCAAATTAATGACATCGTGGTTCTTCAGAAGGTAGGAACCAATAATGCCAGTGCGTACCGAAGCATGACCGACAATTTGATCCCGAAATTCAACTACGAACTTTTTAACTGCAACAACTTTAATATACGCTATTAGAGCTGGAATTACCGCAGCTGCTGGCACCAGACTTGCCCTCCAA
+
DADDDIIIGEHIIHI@FHEGHIIHHHIIHEHHHIIHHHHFHCGHHHHHIHIIIIGIHHHIIHGEHHIH@FHIEHHHGIIGCFHHHHIIGGIIICHHFHHIIHIIHHIIHHIIGIHGIIHHHFHIIIIIHHGHHHIHIIIIIIIIHHHHFHIIHHHEHIHEHIHGHHHHHHIIIIICGFHIHHHHEHIIIIHHHHHIIHHHIIHHIIHIIHHFHIIIIIIIIHIHHIHHEIIHHEIIIIIHH<IHIIHIIIHEFIGIIHHIIIHHGHIHIIIIHGHIHFHHHHFHHHGHHHEC<HHIHHHGIIGIHGIIHHIIIIIIHEHIIIIIIIIHIIIIHIIIHIIH@CDDD
@HISEQ:969:HM2KJBCX2:2:1101:3280:21762 2:N:0:ACTAAGCA
AATACAGACCTGCCCAACTATCCCTATTAATCATTACGTCAATCCTAGAAACCAACAAAATAGGATCGAACGTCCTATTTCATTATTCCATGCTAATGTATTCAAGCGTTAGCCTGCTTTAAACACTCTAATTTTTTCAAAGTAACAGTCCCGTTTCCCTGCAACACCAAATTAATGACATTACAGTTCTTCAGAAAGGAGGAATCAGCGAAGCCAGTACATACCAGTGGCACGACCAACCTGCTGACCCCGAAATTCAACTACGAGCTTTTTAACTGCAACAACTTTAATATACGCTATTGGAGCTGGAATTACCGCGGCTGCTGGCACCAGACTTGCCCTCCAA
+
DCDCDHG?GHHHIIIGGI@G?GHHIHHIIIHIIIIHCHIIIIIGHIFCEHHHHHHGEEHGHECD?EHIIIHCFEHHIIHHHIHGFHGHIHEHEHCEHHIHHGHHHCHIHIIIHIHGIIIIHFHGHHHDHHHIGIHIHHGHFIIGIIIIHHGIIHGHIHHH?GIIIHHGHIHIIIHHIIIGHIIIHIFHEHHIHHIIII;IHIIIIIIIIHIIHIIIIIIIIIIHFGIGIIFIIIIIIIIHIGIFDIIHIHHHHIIIHIIIIIIIIIIIHIIHIHHIHHIIHIIIIIGHIIIIIIIIIIIIIIIIIIIIIIIIIIGIIIIIIIIIIIIIIIIIHIIIHIIIIDBBDD
@HISEQ:969:HM2KJBCX2:2:1101:11037:20772 2:N:0:ACTATGCA
AATACAGACCTGCCCAACTATCCCTATTAATCATTACGGTGATCCTAGAAACCAACAAAATAGAACCATGCCGTCCTATTCTATTATTCCATGCTAATGTATTCGAGCAAAAATGCCTGCTTTAAACACTCTAATTTTTTCAAGGTAAAGGTCCTGGATCCGCAAGACACCCAATAAAGGACATCAAGTTTCTCCAGAAGGTGAGAAATCAACAGTAACAGTTCATACCCCTTAAGGCATGACCATCACGTCAATCCCGAAATTCAACTACGAGCTTTTTAACTGCAACAACTTTAATATACGCTATTGGAGCTGGAATTACCGCGGCTGCTGGCACCAGACTTGCCCTCCAA
+
DDDDDIIIIIIIIIIIHIIIIIIIIIIIIIHIIIGIIHIIIIIIIIGIIIIGGHIIIIHHIIIIIIIIIFHHDHIIIHHIHIIIHIHIGIHHHIIIIIIIIHFIIIIHHIIIIIIIHHIIIIIIIIIIHHHIIIIIIHHBHHIIIIIIHIIIIIIIIIHIIIIIHIIIHHEHIIIIIIIIIHHGIIIIIIHIHHIIIIIHIIIIIIIHHIIIIIIIIHHHIIIIIHHIIHHIIIIIIIIIIIIIIIIGIIHHHIGIIIIIIIIIIIIIIIIIIIIIIIIIIIIIIIHIIIHIIIGIIIHIHIIIIIIIIHIIIIIIIIIIIIIIIIGIIIIIIIIIIIIIIIIIIIIICDDDD
@HISEQ:969:HM2KJBCX2:2:1101:7647:22468 2:N:0:ACTATGCA
AATACAGACCTGCCCAACTATCCCTATTAATCATTACAACAGTCCTAGAAACCAACAAATAGAACCATTGTCCTATTCCATTATTCCATGCTAATGTATTCAAGCGTATGCCTGCTTTGAACACTCTAATTTTTTCACAGTAAAAGTCCTGGTTCCCCGTCACGACCCGTAAAGGCCATGCCGCTTCGCCAGAAGGTAAAGCCCGACCACAGACAGTGCTCACCCAGAAGGCGGACCGTCCAGCCAGGCCTGAAGTTCAACTACGAGCTTTTTAACTGCAACAACTTTAATATACGCTATTGGAGCTGGAATTACCGCGGCTGCTGGCACCAGACTTGCCCTCCAA
+
DDCCDIIIIIIIIIIIIHIIEHHHIIIHIIIIIIHIIIIIIIIGHIIIIIIIIIIIHIIHIIIIIIHIHIIIIIIII@GHHHIIIHIG1GHHHHHECHHEIIIIIIEHHHIIIIIIIIHHGHIIIHHIGIHHIIIIHHIHHHHHHIGHHEHGIIIIIIHHIIHIIIIIIHEHEHEHIIIIHIIIIHIIHEIIIIIHIIIIIIIIIIHIIIGIIIIIIIGIIIHIIIIIIIIIIIHIIIIIHIIIIIIIIIIIIIIHIIHIHIIIIIIIIIIIIIIIIIIIIIIHIIIIIIIHHEHIHHEIHIIIIHHIIIIIIIIIIIIIIIIIIIIIIIIHIHIIIIIHH@DD@A
@HISEQ:969:HM2KJBCX2:2:1101:10295:22776 2:N:0:ACTATGCA
AATACAGACCTGCCCAACTATCCCTATAATCATTACGGTGATCCTAGAAACCAACAAAATAGAACCATGCCGTCCTATTCTATTATTCCATGCTAATGTATTCGAGCAAAAATGCCTGCTTTAAACACTCTAATTTTTTCAAGGTAAAGGTCCTGGATCCGCAAGACACCCAATAAAGGACATCAAGTTTCTCCAGAAGGTGAGAAATCAACAGTAACAGTTCATACCCCTTAAGGCATGACCATCACGTCAATCCCGAAATTCAACTACGAGCTTTTTAACTGCAACAACTTTAATATACGCTATTGGAGCTGGAATTACCGCGGCTGCTGGCACCAGACTTGCCCTCCAA
+
DDDDDIIIIIIIIIIIIIIHHHIIIIIIIIIIIIIIIHIHIIIIIHEHIIIIHGHIHHHIHHIIIIFH?EHHECHHIIIHHIIGIIHIHIIGGIIIH?GHHFHIHHIIHIHIIHIIHHHIHHHHHIIIIHHIIIHHIIIHIHHIIIIIIHIHIIHIIIHIGHH?IIHHHIIHHIHIIIIIIIIHIGIIIHIHFHIIHIIIIIIIIIIIIIIIIHHHHIIHHIIIIHIHIIIIIIIHIIIHHIIIIHHHEHHIIIIHIIIIIIIIIHIIIIIHIHIIIHHHGIIIIIIIIIIHIIHHHHHGIIIIIIIIIIIIIIIIIHIIIIIIIIIIIIIIIHGIIIIIIIIIIIIDDCDD
@HISEQ:969:HM2KJBCX2:2:1101:13291:22956 2:N:0:ACTATGCA
AATACAGACCTGCCCAACTATCCCTATTAATCATTACGTCAATCCTAGAAACCAACAAAATAGGATCGAACGTCCTATTTCATTATTCCATGCTAATGTATTCAAGCGTTAGCCTGCTTTAAACACTCTAATTTTTTCAAAGTAAAGGTCCTGGTTCCCCGTGACACCCAATTAAGGGCATCGCGGTTCTCCAGAAGGTGAGAAATTGACTACACCAGTTCATACCCCTTAAGGCACGACCGATGTGTCAATCCCGAAATTCAACTACGAGCTTTTTAACTGCAACAACTTTAATATACGCTATTGGAGCTGGAATTACCGCGGCTGCTGGCACCAGACTTGCCCTCCAA
+
DDDDDIIIIHIIIIIIIIIIEHHIIIIIIIIIIHIIIHHHHHHGHHHHIIIHIIIIIIIHIHHHIIIIIIHIHIHIHIHHFHIIIFHHIFIHHHIIHHHIIIIIIIHIIHGIIIIIIIIIIIIIIHIIIIIIIIIIIIIHIIIIIIHIHHHIIHIIIIIIIIIIIIHGIIIIIIIIHHIHIHHHIIHHIIIIIIIIIIIIIIIIIIIIIIIIIIIIIIIHHIIHHIGIIIIIIIIIHIIIIIIIIIIHHIIIIIIIIIIHHIIIIIIIIIIIIIIIIIIIHIIIIIIIHHHIIIIIIIIIHHIIIIIIIIIIIIIIHIIIIIIIIIIIIIIIIIIIIIIIIIIIIDDDDD
@HISEQ:969:HM2KJBCX2:2:1101:15187:22797 2:N:0:ACTATGCA
AATACAGACCTGCCCAACTATCCCTATTAATCATTACGGTGATCCTAGAAACCAACAAAATAGAACCATGCCGTCCTATTCTATTATTCCATGCTAATGTATTCGAGCAAAAATGCCTGCTTTAAACACTCTAATTTTTTCAAGGTAAAGGTCCTGGATCCGCAAGACACCCAATAAAGGACATCAAGTTTCTCCAGAAGGTGAGAAATCAACAGTAACAGTTCATACCCCTTAAGGCATGACCATCACGTCAATCCCGAAATTCAACTACGAGCTTTTTAACTGCAACAACTTTAATATACGCTATTGGAGCTGGAATTACCGCGGCTGCTGGCACCAGACTTGCCCTCCAA
+
DDDDDIIIIIIIIHIIIIIIIIIIIHGIIIIIIIIIIIIIIIHHIHIHIIIHHIIIIIGIIIIIIIIIHHIIGHIIIIIIIIIIIIIIGIIIIIIGIHIIICGIHIIIIHIIIIIIHIIIIIIIIHIIIIIIIIIIIIIIIIIIHIIIIIIHIIIIIHIIIIIIIIIIIHIIHIIIIIIIIIIIIIIIIHHIIIIIIIIIIIIIIIIIIIIIIIIIIIIIIIIIIIIIIIIIIIIIIIIIIIIIIIIHIIHHIIHIIIIIIIIIIIIIIIIIIIIIIIIIIIIIIIIIIIIIIIIIIIIIIIIIIIIIIIIIIIIIIIIIIIIIIIIIIIIIIIIIIIIIIIIIIIIIDDDDD
@HISEQ:969:HM2KJBCX2:2:1101:12242:23273 2:N:0:ACTATGCA
AATACAGACCTGCCCAACTATCCCTATTAATCATTACGTCAATCCTAGAAACCAACAAAATAGGATCAACGTCCTATTTCATTATTCCATTCTAATGTATTCAAGCGCGAGCCTGCTTTAAACACTCTAATTTTTTCAAAGTAACAGTCCTGATTCCCCACCACACCAAATTAATGACATGATGGTTCGTCAGAAGGTAGGAATCAGTAACACCAGTACGTACCGAAGGCACGACCAGCGTACTAATCCCGAAATTCAACTACGAGCTTTTTAACTGCAACAACTTTAATATACGCTATTGGAGCTGGAATTACCGCGGCTGCTGGCACCAGACTTGCCCTCCAA
+
DDDDDIIHIIIIIIIHEHHFHGHIIHIIIHHIHHIIHCHHGIIIFHHHHHIIIIIGIFHHHHHGIIIIIIGCGEHHIIIGIHHIIIEHEIHHHGHIIIIIHHIHIIIIIGIIHIIIIIIIIHIIIIIIIIIHIIHHIIIIIHIIIIIIHIIHIIIIHIIIIIIIIIIIIIIIIIIIIIIIIIIIIIIIIIIIIIIIIIIIIIIIIIIIIIIIIIIIIIIIIIIIIIIIIIIIIIIIIIIIIHIHIIIIIIIIIHHIIIIIIIIIIIIIIIIIIIIIIIIIIIIIIIIIIIIIIIIIIIIIIIIIIIIIIIIIIIIIIIIIIIIIIIIIIIIIIIIIIIIIDDDDD
@HISEQ:969:HM2KJBCX2:2:1101:14015:24498 2:N:0:ACTATGCA
AATACAGACCTGCCCAACTATCCCTATTAATCATTACGGTGATCCTAGAAACCAACGAAATAGAATCAGTCCGTCCTATTTCATTATTCCATGCTAATGTATTCAGACGATAGTCTGCTTTAAACACTCTAATTTTTTCAAAGTAACAGTCCTGATTTCCCATCACACCAAATAAATGGCATGAAAGTTCCTCAGAAGGTAGAGATCCATCTCACCAGTGCAGACAATTAAGCCTGACCAATGGGTAGACCCCGAGGTTCAACTACGAGCTTTTTAACTGCAACAACTTTAATATACGCTATTGGAGCTGGAATTACCGCGGCTGCTGGCACCAGACTTGCCCTCC
+
DCDDDIIIIHHIIIIIIIIIIIHHIIIIIIIIIIIIIIIIIIIHIIIGIIIHIIIIIIGHIIHIIGHIIIIHIHHIIIIIGHIIIIHIFHIHIGHIIIHHIIIHIIIIIIIIIIHIIIIHIIHHHHHIHIIIIIIIIIIIHIIIIIIIIIHIIIIHHIIIIHGIIIIIIIIIIIHIHIIIIIIIIIIIIHIIIIIIIIIIIIIIIIIIIHIHIIHIIIIIIIIIIIIIIIIIIIIIIIIHIHHHIHIIIIIIIIIIIIIHIIIIIIIIIIIIIIIIIIIIIIIIIIIIIIIIIIIIIIIIIHIIIIIIIIIIIHIIIIIIIIIIIIIIIIIIIHGD1IIIIDDDDD
@HISEQ:969:HM2KJBCX2:2:1101:6491:23754 2:N:0:ACTATGCA
AATACAGACCTGCCAACTATCCCTATTAATCATTACATCGATCCTAGAAACCAACAAAATAGAATCTGATGTCCTATTTCATTATTCCATGCTAATGTATTCAAGCGTAAGCTTGCTTTAAACACTCTAATTTTTTCAAGGTAACAGTCCTAATTCCCCATAACATCAAATAAATGACATTATGGTTCTTTAGAAGGTGAGAACCAATAAAACCAGTACATACCAAGGCATGACCGATTCCTTGATCCCGAAATTCAACTACGAGCTTTTTAACTGCAACAACTTTAATATACGCTATTGGAGCTGGAATTACCGCGGCTGCTGGCACCAGACTTGCCCTCCAA
+
DDDDDIIIIIIIIHIIIIIIIIIIIIIIIIIIIIIIIIIIIIIIIIIIIIIHIIIIHIIIIHIIIIIIIIHIIHIIIIIIIIIIIIIIIIIFHIIIIGIIHDGHHHIIHIHHHIIIIIIIHIIIHIIHIIIIIGHHHHHIHIHIIIIIIIHHIIIIHHIIIHIIIGIHEHIIHII?GHHHIIIFEHHIIIIIIFHHFGHGHHHIGHIIIIIHIHHFGHFGHCHCCFFEHGFCHEFCHEIHFHGECH@HHHHEHHHECDFHEGD11CCEIIHG@DC@?HHF<<D?D<<DFD=CHC?HHEEHHGFHEFHGCECHDHC<GF1DCHED1@GD1HCFHFHC/=<<<@D<
@HISEQ:969:HM2KJBCX2:2:1101:6657:25404 2:N:0:ACTATGCA
AATACAGACCTGCCCAACTATCCCTATTAATCATTACGGTGATCCTAGAAACCAACAAAATAGAATCATGCCGTCCTATTTTATTATTCCATGCTAATGTATTCAAGCAAAATGCCTGCTTTAAACACTCTAATTTTTTCAAAGTAAAGGTCCTGGTTCCCCGTGACACCCAATTAAGGGCATCGCGGTTCTCCAGAAGGTGAGAAATTGACTACACCAGTTCATACCCCTTAAGGCACGACCGATGTGTCAATCCCGAAATTCAACTACGAGCTTTTTAACTGCAACAACTTTAATATACGCTATTGGAGCTGGAATTACCGCGGCTGCTGGCACCAGACTTGCCCTCCAA
+
DDDDDIIIIIIIIIIIIIIIHIHIIIIIIIIIIIIIHGIIIHIHIIIGIIIHIIIIIIIIHIIIIIIIIIIHIIIDHHIIIHIIIIIIIIIHIIIIGHIIIGIIIIIIIIIIIIIIIIHIIIIIHIHIIIIIIIIIIIIHFHIIIIIIIHIIIIIIIIIHIIIIIIIIIIIIIIIHIIIIIIIIIIIIIIIIIIIIIIIIIIIIIIIIIIIIIIIIIIIIIIIIIIIIIIIIIIIIIIIIIIIIIIIIIIHHHIIIIIIIIIIIIIIIIIIIIIIIIIIIIIIIIIIIIHIIIIIIIIIIIIIIIIIIIIIIIIIIIIIIIIIIIIIIIIIIIIIIIIIIIIIIIIIDDDDD
@HISEQ:969:HM2KJBCX2:2:1101:4122:25635 2:N:0:ACTATGCA
AATACAGACCTGCCCAACTATCCCTATTAATCATTACATCGATCCTAGAAACCAACAAAATAGAATCGGATGTCCTATTTCATTATTCCATGCTAATGTATTCAAGCGTGAGCCTGCTTTAAACACTCTAATTTTTTCAAAGTAACAGTCCTGATTCCCCACAACACCAAATAAATGACATCATGGTTCGTCAGAAGGGAGAAACCGACGATGCCAGTACGTACCGAGGCACGACCGACATGATGGTCCCGAAATTCAACTACGAGCTTTTTAACTGCAGCAACTTTAATATACGCTATTGGAGCTGGAATTACCGCGGCTGCTGGCACCAGACTTGCCCTCCAA
+
DDDDDIIIIIIIHIIIIIIIIIGIIIIIIIIIIIIIIIIIIGIIHHIIIIIIIGIIIIIIIIIIIIGIHIIIIIIHIIFHIHIIIIHHHIIHGHIIIIIIIIIIIIHIIIIIIIIIIIIIHIHIIIIIIIIIIIHIIIIIIIIIIIIIIHIIIIIIIIIIIIIIIIIIIIIIIIIIIIHIIIIIIIHHIIIIIIIIIIIIIIIHIIIIIIIIIHIIIIIIIIIIIIIIIIIIIIIIIIIIIIHIHIIIIIIIIIIHIIIIIIIIIIIIIIIIIIIIIIIIIIIIIIIIIIIIIIIIIIHIIIIIIIIIIIIIIIIIIIIIIIIIIIIIIIIIIIIIIIIIDDDDD
@HISEQ:969:HM2KJBCX2:2:1101:16021:26361 2:N:0:ACTATGCA
AATACAGACCTGCCCAACTATCCCTATTAATCATTACGGTGGTCCTAGAAACCAACAAAATAGAACCATTCCGTCCTATTTTATTATTCCCTGCTAATGTATTCAAGCAAAAATGCCTGCTTTAAACACTCTAATTTTTTCAAAGTAAAGGTCCTGGTTCCCCGCGGCATCCAATTAAGGACATCGCGGTTCTCCAGAAGGTGAGAAATTGACTGCACCAGTTCATACCCCGTGAGGCACGACCGATGCGCCAATCCCGAAATTCAACTACGAGCTTTTTAACTGCAACAACTTTAATATACGCTATTGGAGCTGGAATTACCGCGGCTGCTGGCACCAGACTTGCCCTCCAA
+
DD<D@CFHEHH1CCGHF@GHEH1<<1<C1<G1D<11<<<D<<<G1F<C11<FE<CCEC@1FHHC?111<11D1<?/<D11<11DHGHCG11<D<G<<@1111<EGE1C@G0E@B<1B<@H1@<CG8F8HHHB1CHGGHHGB11DE@6@CG@HH9HIHHGHDHFCDHHG?EIIIIHGEEG?GCHDFC8CEHIIIIHG@HEIGHFHFHGFIIHHHHGHDIHEHHHHGGCGHFHIIHHGHEECCDCHEIHBB?FFIHFH<HIHHF1CHG@EDE<F@@HHEIIHHHGCHHEFCCCG@EHHHHIIIH?IIHGCCIHCFGCCIIIHHDHGIHEHGGIIHIGHHIHIHEHEDIHID@D@@
@HISEQ:969:HM2KJBCX2:2:1101:14971:27121 2:N:0:ACTATGCA
AATACAGACCTGCCCAACTATCCCTATTAATCATTACGTCGATCCTAGAAACCAACAAAATAGAATCAAACGTCCTATTTCGTTATTCCATGCTAATGTATTCAAGCGTGAGCCTGCTTTAAACACTCTAATTTTTTCAAAGTAACAGTCCTGATTCCCCATGACACCAAATTAATGACATCATGGTTCGTCAGAAGGTAGGAATCAATAATACCAGTACGTACAATAGCACGACCAATAAATTGATCCCGAAATTCAACTACGAGCTTTTTAACTGCAACAACTTTAATATACGCTATTGGAGCTGGAATTACCGCGGCTGCTGGCACCAGACTTGCCCTCCAA
+
DDDDDIHIIIHGIIIIIIIIIIHIIIIIIIIIIIIIIHIIIIHIIIHGHHIIHHIIIIIHHGGHHHHIIIEHEHHIIHIIIIIIIIIHIHFIGCHIIIIHHHGHIHHHGHHIIIFHIEHHHHIIIIGGIIIIIEHEDHHIIIIIIIIIIHHIIIGHHHHIIHIIHHEHHIIHHIIIIHHIIHIIIHHHHHGHHHHGHEIIIIIIGIIIIIIIHHHIIHIHIIIIIIIIIIIIIIIIHHIIHHHFIHIHIHIIIIIIIIIIIIIIIIIIIIIHHIHIIIIIIIHHEIIIIIHIIHHIIIIIIIIIIIIIIIHIHDDIHIIIIIGIIIIIIHIIIHIIHHIIDDDDD
@HISEQ:969:HM2KJBCX2:2:1101:4135:27654 2:N:0:ACTATGCA
AATACAGACCTGCCCAACTATCCCTATTAATCATTACGGTGGTCCTAGACCAACAAAATAGAACCAACGTCCTATTCTATTATTCCATGCTAATCTATTCAAGCAAAAGCCCGCTTTAAACACTCTAATTTTTTCAAGGTAATGGTCCTGGTTCCCCGACACACCCAATTAAGGACATACCGGCTCACCAGAAGGATAGACCCGACAACAGGACAGTACTCGCCAGAGACGGACCGCCCGGTCAAGCCTAAAATTCAACTACGAGCTTTTTAACTGCAACAACTTTAATATACGCTATTGGAGCTGGAATTACCGCGGCTGCTGGCACCAGACTTGCCCTCCAA
+
@DBDDHEHHHIHHHIHHHHH@HHHHEHHIHIIEHCCHHFFEHH<GHHEHIHGHHCHCCC@CGHHG?<E0C?CGH?ECEHHHHH1FCCCH?FCHIHIIHHHGHHEIIIIIIGHIHHHFIIIIIHHIIIIHIIIIIIIIIIIHHHHIHIIHIIHHHHIIIIHIIIIIIIHGHEIIIIIGIIHIIIIIIIGIIIGIIIIIIIIIIIIIIIIIIHHHHIIIIIHIIIIIIIIII4IIIIIIIIIIHIIIIIIIIIIIIIIIIIIHHIIIIIIIIIIIIIIIIHIIIIIIHIIIIIIIIIIHHIIIIIIIIIIIIIIIIIIIIIIIIIIIIIIIIIIIIIIIHIDDBDD
@HISEQ:969:HM2KJBCX2:2:1101:19916:27347 2:N:0:ACTATGCA
AATACAGACCTGCCCAACTATCCCTATTAATCATTACGTCAATCCTAGAAACCAACAAAATAGGTTTGAACGTCCTATTTCATTATTCCATGCTAATGTATTCAAGCGCGAGCCTGCTTTAAACACTCTAATTTTTTCAAAGTAACAGTCCTGATTCCCCACCACACCAAATTAATGACATGATGGTTCGTCAGAAGGTAGGAATCAGTAACACCAGTACGTACCGAAGGCACGACCAGCGTACTAATCCCGAAATTCAACTACGAGCTTTTTAACTGCAACAACTTTAATATACGCTATTGGAGCTGGAATTACCGCGGCTGCTGGCACCAGACTTGCCCTCCAA
+
DDDDDIHHHHIIICHH1CHIIIIHIIIIIIIHGHHFHEHIGHHHHHHIHHHHHHHIIIIGHIHIHHEHHHEHIEEHIIIHIHIIHIIHHCFEEHIHIIIIIIIIHHIIHHIHHHIIIHIIIIIIIIHHHHHHIIHHIIIHIHIIIIIIIIIIHEHHIIHIIIIIIHIIIIIIHIHIHHIIGIIIIHIIIIIIIHIIIIIHIIIIHIIIIIIIIIIIIIIIIIIIIIIIHHIIIIIIIIIIIIIIHIIIHIIIIIIGIIIIIHHIIIIIIIIIIIHIIIIIIIIIIIHIIIIIIIIIIIIIIIIIIIIIIIIIIIIIIIIIIIIIIIIIIIIIIIIIIIIIIDDDDD
@HISEQ:969:HM2KJBCX2:2:1101:9752:27629 2:N:0:ACTATGCA
AATACAGACCTGCCCAACTATCCCTATTAATCATTACGGTGATCCTAGAAACCAACGAAATAGAATCAGTCCGTCCTATTTCATTATTCCATGCTAATGTATTCAGACGTTAGCCTGCTTTAAACACTCTAATTTTTTCAAAGTAACAGTCCTGATTTCCCATCACACCAAATAAATGGCATGAAAGTTCCTCAGAAGGTAGAGATTCATCTCACCAGTGCAGACAATTAAGCCTGACCAATGGGTAAACCCCGAAGTTCAACTACGAGCTTTTTAACTGCAACAACTTTAATATACGCTATTGGAGCTGGAATTACCGCGGCTGCTGGCACCAGACTTGCCCTCCAA
+
DDDDBIHIIIHGEHEHIHHIHEHIIIIHGHHIIIIFHHIIHFFHH?FHHIIIEHHHIIIIICECHGHIGIIHGFHDHIGHCHIIIIHHHIIHCGHHHHHHIHHHHHGHHIIIIHIIIHHHGIHIHHIIHIIIIIIIIHHHHEHHHIIIHHHIHIIHIIIIIHHIHIIIHHHHHIHEGIIHIIIIHIIIIHIIIIIIIIIIIHHIGIIIIIHHGIIHIIIIHHHHHIIIIIIGIHGIHHIIHIIHHHDHHHIHHIIIIIIHIIIIHHIIIGIIIIIIIIIIIIIIIIHEIIIIIIIIHIHIIIIIIIIHIIIIHHEIIIIHIHIIIIIIIIIHIIIHIIHIIIIDDDDD
@HISEQ:969:HM2KJBCX2:2:1101:2963:27901 2:N:0:ACTATGCA
AATACAGACCTGCCCAACTATCCCTATTAATCATTACATCGATCCTAGAAACCAACAAAATAGAATCTGATGTCCTATTTCATTATTCCATGCTAATGTATTCAAGCGTAAGCTTGCTTTAAACACTCTAATTTTTTCAAGGTAACAGTCCTAATTCCCCATAACATCAAATAAATGACATTATGGTTCTTTAGAAGGTGAGAACCAATAAAACCAGTACATACCAAGGCATGACCGATTCCTTGATCCCGAAATTCAACTACGAGCTTTTTAACTGCAACAACTTTAATATACGCTATTGGAGCTGGAATTACCGCGGCTGCTGGCACCAGACTTGCCCTCCAA
+
DDDDDIIHIIIHIIHIGIIIIIHIHIIIHHIIIIIIIHIHIHHIIHIIIIIIGIIIFHHHIIHEHIIIIIIHHHFHIHIHIIFHHHIHIIIIIIHIIIIIIIIIIIHIIIIHIIIHIIIIHHHIIIIIIIIIHIIIIHHIIIIIIHIIIIIIIIIHIIHIIIIIIIHIIHIIIIIIIIIIIIIIIIIIIIIIIIIIIIIIHIIIIIIIIIIIIIIIIIIIIIIIIII<IIIIIIIIIIIIIIHHIIIIIIIIIIIIIIIIHFIIIIIIIIIIIHIIIIIIIIIIIIIIIIGIHIIIIIIIIIIIIIIIIIIIIIIIIIIIIIIIIIIIIIIIIIIIIIIIDDDDD
@HISEQ:969:HM2KJBCX2:2:1101:3741:28553 2:N:0:ACTATGCA
AATACAGACCTGCCCAACTATCCCTATTAATCATTACGGTGGTCCTAGACCAACAAAATAGAACCAACGTCCGATTCTATTATTCCATGCTAATCTATTCAAGCAAAAGCCAGCTTTAAACACTCTAATTTTTTAAAGGTAATGGTCCTGGTTCCCCGACACACCCAAGAAAGGGCATACCGGCTCACCAGAAGGATAGACCCGACAACAGACAGTACTCGCCAGAGACGGACCGCCCGGTCAGGTCTAAAATTCAACTACGAGCTTTTTAACTGCAACAACTTTAATATACGCTATTGGAGCTGGAATTACCGCGGCTGCTGGCACCAGACTTGCCCTCCAA
+
D@@DBH1FC11DF1FH?@EGEH1<<<<CHE1FH1<F1EH<E<D1<C<11<1<<0D@1<<<1<C<C?<EC<C0/<0<1<<FHCHE11<111D1<111<<1DC@<11<C111:/<<:<1<D11C11<<DFFEHHH//<1BC1<HE1EB9<F;<<<<CHBCC<C.0<0<?;#8<FGHHDE?E<HEHHB:FCF@FDD.?HDB/=C/C?F>><EA0?@?005IHCCC:@H<CF?<CCHEHE/EHHF:HHC:1ECF<<<F@HHG=HED1F<<1<1@EHC11HHG@<<<1CCC@HC<0<CFEFHD1HHF<CCD1EGC///C<<EEGD1HHC<<C@C<1HIHGC@CD@0DD
@HISEQ:969:HM2KJBCX2:2:1101:10611:28628 2:N:0:ACTATGCA
AATACAGACCTGCCCAACTATCCCTATTAATCATTACAACAGTCCTAGAAACCAACAAATAGAACCATTGTCCTATTCCATTATTCCATGCTAATGTATTCAAGCGTATGCCTGCTTTGAACACTCTAATTTTTTCACAGTAAAAGTCCTGGTTCCCCGTCACGACCCGTAAAGGCCATGCCGCTTCGCCAGAAGGTAAAGCCCGACCACAGACAGTGCTCACCCAGAAGGCGGACCGTCCAGCCAGGCCTGAAGTTCAACCACGAGCTTTTTAACTGCAACAACTTTAATATACGCTATTGGAGCTGGAATTACCGCGGCTGCTGGCACCAGACTTGCCCTCCAA
+
DDDDCHIIIIIIIIIIIHIIIIIIIIIIIIIIIIIHHIIIIIIHIIHIIIIIIIHIIIIIIHIIIIIHGIIIIIIIIHHIIIHIICHHIIIIHHIIIIIHIIIIIIIGIIIHIIIIIHIIIIIIIIIIFIIIIHIIIHIHHIIIIIIIIIIIHIIIHIIIIIIHIIIHIIIHHIHIIHHIIIIIIIIIIIIIIIIIIIHIIIIIIIIIIIIIIIIIHIIIIIIIIIIIIIIIIIIIIIIIIIIIHIIIIIIIIIIIIIIIIIIIIIIIIIIIIIIIIIIIIIIIIIIIIIIIHHIIIIIIIIIIHIIIIIIIIIIIIIIIIIIIIIIIIIIIIIIIIIIIIDDDDD
@HISEQ:969:HM2KJBCX2:2:1101:7271:29146 2:N:0:ACTATGCA
AATACAGACCTGCCCAACTATCCCTATTAATCATTACGGTGATCCTAGAAACCAACGAAATAGAACCAAGCCGTCCTATTTCATTATTCCATGCTAATATATTCAGACGTTAGCCTGCTTTAAACACTCTAATTTTTTCAAAGTAATAGTCCTGATTTCCAATCACACCAAATAAATGGCATGAAAGTTCCTCAGAAGGTAGAGATTTATCTCACCAGTACAGACAATTAAGCCTGACCAATGGGTAAACCCCGAAGTTCAACTACGAGCTTTTTAACTGCAACAACTTTAATATACGCTATTGGAGCTGGAATTACCGCGGCTGCTGGCACCAGACTTGCCCTCCAA
+
DCDDDIIIIIIIIIIIIIIIIIIIIIIIIIIIIIIIIIIIIII@GFHCHIIIIIIIIIIHIIGHHIHHIGHHIIIHIHIIIIIHIIIIIIIIIIIFGHIIIIIIIIIIIIIIIIIIIHIIIIIIHIIHHIIIIIIIIIIIIIIIIIIIIIIIIIIIIIHHIIIIIIIIHIHIIHIIIHIIIIIIIIIIIHIIIIIIIIIIIIIII;IIHIIIIIIIIIIIIIIIIIIIIIIHIIIIIIII<HIHHHDIIIIIIIIIIIIIIIIIIIIIIIIIIIIIIIIIIIIIIIIHHHIIIIIIIIGIIIIIIIIIIIIIIIIIIIIIIIIIIIIIIIIIIIIIIIIIIIIDDDDD
@HISEQ:969:HM2KJBCX2:2:1101:14971:28823 2:N:0:ACTATGCA
AATACAGACCTGCCCAACTATCCCTATTAATCATTACGGTGATCCTAGAAACCAACGAAATAGAATCAGTCCGTCCTATTTCATTATTCCATGCTAATGTATTCAGACGTTAGCCTGCTTTAAACACTCTAATTTTTTCAAAGTAACAGTCCTGATTTCCAATCACACCAAATTAATGACATGAAAGTTCCTCAGAAGGTAGAGATTTATCTCACCAGTACAGACAATTAAGCCTGACCAATGGGTAAACCCCGAAGTTCAACTACGAGCTTTTTAACTGCAACAACTTTAATATACGCTATTGGAGCTGGAATTACCGCGGCTGCTGGCACCAGACTTGCCCTCCAA
+
DDDDDIIHFHIGIHHIHHHIHIIHIIIIHHIIIHHHHHH@HHIIEGEGHHIIIGIHHEHEHIHHHGHIHIIGECGDGG1FHHHFHHFFIH1FHIIIIIIIIEDHHHIHIHHHCGHHHGHHHHIIHHFHIHHHHHHHHDHIHIIHIIIHCEIIIIIHHHHHHHGHIHHHIHIHIIIHIHGIHIIHHHIIIIIIIIIIIIIIIIIIIIIHIIIIIIIIIIIIIIIIIIIIHIHIIIIHIIHIIII<HHDIHHIIHHIIIIIHIIIIIIIIIIIIIIIHIHHGIIIIIHHFFIIIIIIIIIIIIIIIIIIIIIIIIIIIIIIIIIIIIIIIIIIIIIIIIIIIIIIDDDDB
@HISEQ:969:HM2KJBCX2:2:1101:19522:28991 2:N:0:ACTATGCA
AATACAGACCTGCCCAACTATCCCTATTAATCATTACGTCAATCCTAGAAACCAACAAAATAGGATCGAAAGTCCTATTTCATTATTCCATGCTAATGTATTCAAGCGTTAGCCTGCTTTAAACACTCTAATTTTTTCAAAGTAACAGTCCTGTTCCCCTGCAACACCAAATTAATGACATTACAGTTCTTCAGAAAGGAGGAATCAGCGAAGCCAGTGCATACCAGTGGCACGACCAACCTGCTGACCCCGAAATTCAACTACGAGCTTTTTAACTGCAACAACTTTAATATACGCTATTGGAGCTGGAATTACCGCGGCTGCTGGCACCAGACTTGCCCTCCAA
+
DCDDDHIFIIHHCCFHH0FH1<FGHHHIGHHHEEHH@EH@EHHHE@FFEHGGHHIEHIHIIIG@HIIIIIEDEECEHIHIHHGIIHIGHFHI@HIIIIIHHHHHIGHHHEH<HFIHHGGHEIHFHGFHGHHHIHHHHIIHHHHIHBG@GIIIHGGIHHHHHGIIHHHHHEHHHHIIFIHHIIIIIHFC?E?HEGIHIIHIHHIIIIIIHHIHHIIHHG@GIIIIIHFIIIIIIHIIIIIIHFHGCHCGIIHHIHIIIHHHIIHEHHFIIIIIHHCIIIIIIIHIIHHFIIIIIIIIIIIHHGIIIIIIIIIIIIIIIIIHH?GIIIIIIIIIHGHFHGIIIBDDDD
@HISEQ:969:HM2KJBCX2:2:1101:9418:28755 2:N:0:ACTATGCA
AATACAGACCTGCCCAACTATCCCTATTAATCATTACGTCGATCCTAGAAACCAACAAAATAGGTTCGATCGTCCTATTTCGTTATTCCATGCTAATGTATTCAAGCGCGAGCCTGCTTTAAGCACTCTAATTTTTTCAAAGTAACAGTCCTGTTTCCCCGCAACAACAAATTAATGCCATCACGGTTCTACAAGAGGGAGGGACCAGTGAGGCCAGTGCATACCAGTGGCACGACCGACCTACTGGCCCCGAAATTCAACTACGAGCTTTTTAACTGCAACAACTTTAATATACGCTATTGGAGCTGGAATTACCGCGGCTGCTGGCACCAGACTTGCCCTCCAA
+
DCDDCIIIIHIIIHIHIIIIIIIIHIIIIIIHIIIIGIIIIIIHIHIIIIIIIGIIGIIIIIIHIIIIIIIIHGHIIIIIIIIHIIGIHGIIIHIIIIIIIHIIIIIIIIHIIIIIIHIHIHIIIIIGIIIIIIIHHIIIIIHIIIIIIIHIHIIIIIIIIIIIIIIHIHHGIIIIIIIIIIIIIIIIIIIIIIIHIIIIIIIIIIIIIIIIIIIIIIIIIIIIIIIIIIIIIIIIHIIIIIIHHIIIIIIHIIHIIIIIIIHHIIIIIIIIIIIIIIIIIIHIIIIIIIIIHHIIIHHIIIIIIIIIIIIIIIIIIIIIIIIIIIIIIIIIIIIIIIIIIDDDDD
@HISEQ:969:HM2KJBCX2:2:1101:2390:29596 2:N:0:ACTATGCA
AATACAGACCTGCCCAACTATCCCTATTAATCATTACGGTGGTCCTAGAAACCAACGAAATAGAACCACAACGTCCTATTCTATTATTCCATGCTAATCTATTCAAGCAATAGCCCGCTTTAAACACTCTAATTTTTTCAAGGTAATGGTCCTGGCTCCCCAACACACCCAATTAAGGACATACTGGTTCACCAGAAGGAAGACCCGACAACAGGACAGTACTCGCCAAAGACGGACCGCCCGGCCAAGTCTAAAATTCAACTACGAGCTTTTTAACTGCAACAACTTTAATATACGCTATTGGAGCTGGAATTACCGCGGCTGCTGGCACCAGACTTGCCCTCCAA
+
DDDDCIIIIHIIGHHGIIIIIIGHHIIIHHIECHIHIIHIIIIHGHHIIIIHHHII0<GHHHHHIIEHIIIIIIIHIEGHHIIIIIHGHHHHHHIHHIIIFIHHHIHIIIHIIIIHHIHHHHHEHHHIIIIIIHHHHHIIHIIIIIIHIHHHGHIIIIHIGIIIIIIIIHIHFHHHIIIIIIIIIHIIIIIIIIIHHHHGHHHIIHIHHHIIHHHIIIIIIIIIIIIIIIIHIIIIIIIIIIIIHHIIIIIHIIIIHIIIHHIHHGIIIIIIIIIIIIIIIIIIIIIIIIIIIIHIIIIIIIIIIIIIIIIIIIIIIIHIIIIIIIIIIIIIIIIIIIIIIIDDDDD
@HISEQ:969:HM2KJBCX2:2:1101:16042:30302 2:N:0:ACTATGCA
AATACAGACCTGCCCAACTATCCCTATTAATCATTACGTCAATCCTAGAAACCAACAAAATAGGATCAAACGTCCTATTTCATTATTCCATGCTAATGTATTCAAGCGTTAGCCTGCTTTAAACACTCTAATTTTTTCAAAGTAACAGTCCTGTTTCCCTGCAACACCAAATTAATGGCATTACAGTTCTTCAGAAAGGAGGAATCAGCGAGACCAGTACGTACCAATGGCACGACCAACCTGCTGACCCCGAAATTCAACTACGAGCTTTTTAACTGCAACAACTTTAATATACGCTATTGGAGCTGGAATTACCGCGGCTGCTGGCACCAGACATGCCCTCCAA
+
DDDDDIHHGIIIIIIIIIIIIIIHIIIIIIHIIIIIIIIIIIHIHIIIIIIHEHHIIIIHHHHIIIIIIIIIHIIIIIIIIIIIIIIHIIGHHIIIIIIIIFIIIIIIHIIIHIHIIIHIIIIIIIIHIIIIIIIIIHIIIIIIIHGIHHIHHIIIIHIIIIIIIIIIIHIHHIIIIHIIIIIIIIIIIHHIIIIIIIIHIIIIHIIIIIIIIIIIIIIIIIIIIIIIHIIIIIIIIIIIIIHHHIIIIIHHIIIIHIIIIIIIIIIIHIIIIIIIHIIIIIIIIHHIIIHIIIIIIIIIIIIIIIIIIIIIIIIIIIIIIIIIIIIIIIIIIIIIIIIIIDDDDD
@HISEQ:969:HM2KJBCX2:2:1101:13201:30991 2:N:0:ACTATGCA
AATACAGACCTGCCCAACTATCCCTATTAATCATTACGGTGATCCTAGAAACCAACAAAATAGAACCATGCCGTCCTATTCTATTATTCCATGCTAATGTATTCGAGCAAAATGCCTGCTTTAAACACTCTAATTTTTTCAAGGTAAAGGTCCTGGTTCCACATGACACCCAATTAAGGACATCATGCTTCTCCAGAAGGTGAGAAATCAACTGCGACAGTTCATACCCCTTAAGGCACGACCATCACGTCAATCCCGAAATTCAACTACGAGCTTTTTAACTGCAACAACTTTAATATACGCTATTGGAGCTGGAATTACCGCGGCTGCTGGCACCAGACTTGCCCTCCAA
+
DDDCDHIHHHIIIIIIIIIIIIIIIEGHIIIIIHHIHIIIIEFHHHFHG@HHEHIIEHIIHHHHHIIGHHHEDHHCHEEHHGIIHIHIHHEHCHHIHIHHHDGHHIIIIIIIHIIIHIHIIIHHIHGFHIIIIGHIIIIGHHHIIIIIIHIIIHIIIIHIIIIIIIIIIIIIIIIIIHIHIIIIIIIGIIHHIIIIIIIIIIIIIIIIIIIIIIIIIIHIIIIHIIIIIIIIIIIIIIIIIIIIII<IIIIIIIIIIIIIIIIHIIHIHIIHHIIIIIIIIIIIIIIIIIIIIIIIIIIIIIIIIIIIIIIIHIIIIIIIIIIIIIIIIIIIIIIIIIIIIIIIIIIDDDDD
@HISEQ:969:HM2KJBCX2:2:1101:7429:31017 2:N:0:ACTATGCA
AATACAGACCTGCCCAACTATCCCTATTAATCATTACATCGATCCTAGAAACCAACAAAATAGAATCTGATGTCCTATTTCATTATTCCATGCTAATGTATTCAAGCGTAAGCTTGCTTTAAACACTCTAATTTTTTCAAGGTAACAGTCCTAATTCCCCATAACATCAAATAAATGACATTATGGTTCTTTAGAAGGTGAGAACCAATAAAACCAGTACATACCAAGGCATGACCGATTCCTTGATCCCGAAATTCAACTACGAGCTTTTTAACTGCAACAACTTTAATATACGCTATTGGAGCTGGAATTACCGCGGCTGCTGGCACCAGACTTGCCCTCCAA
+
DDDDDIIIIIIIIIIIIIIIIHIIIIIIIIIIHIIIIIHHIIIIIIIIIIIIIIIIIIIIIIIIHIIIHGIIHHIIHHHIIIIIIIIHHIHIGHIIIIIIIIHIIIIHIIIIIIIIIIIIIHHHHIIIHIIIIIIIIIIHHIIIIIIIIIIIIIHIIIHIIIIHIIIIIIIIIIIIIIIIIIIIIIIIIIIIIIIIIIIIIIIIIIIIIIIIIIIIIIIIIIIIIIIIIIIIIIIIIIIIIIHH<IIIIIIIIIIIIIIIIHIIIIIIIIIIIHIIIIIIIIIIIIIIIIIIHIIIIIIIIIIIIIIIIIIIIIIIIIIIIIIIIIIIIIIIIIIIIIIIDDDDD
@HISEQ:969:HM2KJBCX2:2:1101:10170:31440 2:N:0:ACTATGCA
AATACAGACCTGCCCAACTATCCCTATTAATCATTACATCGATCCTAGAAACCAACAAAATAGAATCGGATGTCCTATTTCATTATTCCATGCTAATGTATTCAAGCGTAAGCCTGCTTTAAACACTCTAATTTTTTCAAGGTAACAGTCCTAATTCCCCGTGACACCAAATTAATGGCATTACGGTTCTTTAGAAGGTGAGAAATCAATAATATCAGTACATACCAACGGCATGACCGAAACATTGATCCCGAAATTCAACTACGAGCTTTTTAACTGCAACAACTTTAATATACGCTATTGGAGCTGGAATTACCGCGGCTGCTGGCACCAGACTTGCCCTCCAA
+
DDDDDIIIIIIIGIIIHHHIHHIIIIIIIIGHIIIHIIIHHHIIIIHIHHHHGIIIIIIHI?GFHIIGGIGGIGHHHGEHHIIHIIICHHHIGHIGHHIIIHIIIHIIIIIIIIIIIIFIIIIIIIIIIHHIIIIIIIIIIIIIIIIIIIIIIIIIIIIGIIIIIIIIIIIIIIIIIIIIIIIIIIIIHHHIIIIIIIIIIIIIIHIIIIIIIIIIIIIIIIIIIIIIIIIIIIIIIIIIIIIIHHIIIIIIIIIIIIIIIIIIIIIIIIIIIIIIIIIIIIIGIIIIIIIGIIIIIIIIIIIIIIIIIIIIIIIIIIGIIIIIIIIIIIIIHIIIIIIIIIDDDDD
@HISEQ:969:HM2KJBCX2:2:1101:6188:31604 2:N:0:ACTATGCA
AATACAGACCTGCCCAACTATCCCTATTAATCATTACGTCAATCCTAGAAACCAACAAAATAGGATCGTCGTCCTATTTCATTATTCCATGCTAATGTATTCAAGCGTTAGCCTGCTTTAAACACTCTAATTTTTTCAAAGTAACAGTCCTGTTTCCCCGCAACACCAACTTAATGGCATTACGGTTCTACAAGAAGGAGGAATCAGCAAAGCCAGTGCATACCAGTGGCACGACCAACTTGCTGACCCCGAAATTCAACTACGAGCTTTTTAACTGCAACAACTTTAATATACGCTATTGGAGCTGGAATTACCGCGGCTGCTGGCACCAGACTTGCCCTCCAA
+
DDDCDIIIGHCHHIIIHIIGHHEHGFHGEHECHHHHCHHHHHIEHE?GHFHFFHIHHHI?G?EE?1GHGEHHGHH?FGH?GHHGCEF@<FHGHGEIIIIHHIIIIIIIIIIIIIIIIIIIIHHIIIHIIIIIHHIIIIIIIHIHHIIHHIIIIIHIIHIHIIIIIIIIIIIIIIIIIIIIIIIIIIIHIIIIIIIIIIIIIIHIIIIIIIIIIIIIIIIIIIIIIIIIIIIIIIIIIIIIIIHFIIIIIIIIIIIIIIIIIIIIIIIIIIIIIIIIIIIIIIIIIIIIIIIIIIIIIIIIIIIIIIIIIIIIIIIIIIIIIIIIIIIIIIIIIIIIIIIIDDDDD
@HISEQ:969:HM2KJBCX2:2:1101:3150:31373 2:N:0:ACTATGCA
AATACAGACCTGCCCAACTATCCCTATTAATCATTACGGTGGTCCTTGAACCAACAAAATAGAACCACAACGTCCTATTCTATTATTCCATGCTAATCTATTCAAGCAAAAGCCTGCTTTAAACACTCTAATTTTTTCAAGGTAATGGTCCTGGCTCCCCGGCACGCCCAATTAAGAACATACCGATTCACCAGAAAGATAGACCCGACGACAGAACAGTACTCGCCAGAGACAGACCGTCCGGCCAGGCCTAAAATTCAACTACGAGCTTTTTAACTGCAACAACTTTAATATACGCTATTGGAGCTGGAATTACCGCGGCTGCTGGCACCAGACTTGCCCTCCAA
+
D<DDDIGHICEHI@GHEHHHIHIIIIIIHHIHIFIIIIGHHIIHHHHIHHIFEHHHIGIHHG?CHIIHIHIIC@HHEHIHICHHHHIIFGHIIIGHFFIHECHHFCHHHFIHHIIHHFFHHFHHHIIIHHHHHHH@?HEHIIIHIIIHGIGHHHHHHHGIHIHHDHGCHHEGHHGIHIIIHCHIIHHGFCHHIIIIIIIIGIHIHIHHHHHIIIIIIIII<<HH;CHIIIIHIIIHHIIIIIHIIHIIIIIIIIIIIGIIHIHEHIIIIIIHGHHIIIIIIIIHIIIHIIHIIIIIIIIIIIIIIIIIIIIIIIHIIIIIHHIIIIIIIIIIIIIIHHIIIIDDBDD
@HISEQ:969:HM2KJBCX2:2:1101:17380:31257 2:N:0:ACTATGCA
AATACAGACCTGCCCAACTATCCCTATTAATCATTACGTCAATCCTAGAAACCAACAAAATAGGATCAACGTCCTATTTCATTATTCCATGCTAATGTATTCAAGCGCGAGCCTGCTTTAAACACTCTAATTTTTTCAAAGTAACAGTCCTGATTCCCCACCACACCAAATTAATGACATGATGGTTCGTCAGAAGGTAGGAATCAGTAACACCAGTACGTACCGAAGGCACGACCAACGCACTAATCCCGAAATTCAACTACGAGCTTTTTAACTGCAACAACTTTAATATACGCTATTGGAGCTGGAATTACCGCGGCTGCTGGCACCAGACTTGCCCTCCAA
+
DDCDDIHIIHIHIIIIIIHIHIIIIIIIIIIIIIIIIIHIGIIIHIHHIIIIIIIIIIHIIIHIIIIHIIFDFHHHIHHHIIIICGHHHHHEHHIIIIIIIIIHGHHIIIIIIIIIIIIIIIIIIIIIIHIIIIIHIIIIIIHHIIIIIIIIHHHHIIIIIIIIIIIIIIIIIIIIHIIIIIIIIIIIIIGIIIIIIIIIIIIIIIIIIIIIIIIIIIIIIIHHIIIIIIIIIIIHIIIIIHHGIIIIIIIIIIIIIIIIIIIIIIIIIIIIIIIIIIIIIIIIIIIIIIIHGIIIIHIIIIIIIIIIIIIIIIIIIIIIIIIIIIIIIIIIIIIIIIIIDDDDD
@HISEQ:969:HM2KJBCX2:2:1101:11724:31672 2:N:0:ACTATGCA
AATACAGACCTGCCCAACTATCCCTATTAATCATTACGTCAATCCTAGAAACCAACAAAATAGGATCGAACGTCCTATTTCATTATTCCATGCTAATGTATTCAAGCGTTAGCCTGCTTTAAACACTCTAATTTTTTCAAAGTAACAGTCCTGTTTCCCTGCAACACCAAATTAATGACATTACAGTTCTTCAGAAAGGAGGAATCAGCGAAGCCAGTGCATACCAGTGGCACGACCAACCTGCTGACCCCGAAATTCAACTACGAGCTTTTTAACTGCAACAACTTTAATATACGCTATTGGAGCTGGAATTACCGCGGCTGCTGGCACCAGACTTGCCCTCCAA
+
DDDCDIHHIHIIIIHIIIIIIIIIIIIIIIIIIIIIIIIIIIIIIIHHIIIIIIIIHIIIIIGIGIIGIIIIIIHIIIIIIIIIIIIHIIIIIIIIIIIIHIIHIHHIIIHIHIIIIIIIIIIIIIIIHIIIIIIHIIHIIIIIIIIIIHIIIIIIIIIIIIIIIIIHIIIIIIIIIIIIIIIIIIHIIIGHIIIHIIIIIIIIIIIIIIHIIIIIIIIHIIIIHIIIIIIIIIIIIIHIIIIHHIIIIIIIIIIIIIIIGIIIIIIIIIIIIIIIIIIIIIIIIIIIIIIIIIIIIIIIIIIIIIIIIIIIIIGHIIIIIIIIIIIIIIIIIHIIIIIIIDDDDD
@HISEQ:969:HM2KJBCX2:2:1101:13783:32869 2:N:0:ACTATGCA
AATACAGACCTGCCCAACTATCCCTATTAATCATTACGTCGATCCTAGAAACCAACAAAATAGAATCAAACGTCCTATTCCGTTATTCCATGCTAATGTATTCAAGCGTGAGCCTGCTTTAAACACTCTAATTTTTTCAAAGTAACAGTCCTGATTCCCTAAAACACCAAATTAATGGCATTATAGTTCGTCAGAAAGGAGAAACCGATTATACCAGTACGTACAATAGCACGACCAGTAAGCCGATCTCGAAATTCAACTACGAGCTTTTTAACTGCAACAACTTTAATATACGCTATTGGAGCTGGAATTACCGCGGCTGCTGGCACCAGACTTGCCCTCCAA
+
@D0DDHI?CE<<<FHCCH@CCC@1<11<CEGHHIHHIEF@?CHE0FC1FCH?C@HHEC@1CC1DH<<<<@GC1G0CC?C1CCH@GEC1<<<CCGEHH@1@1@<@GEEH?IHHHGA?HG@CFFFHFGFCGEACHGHHEHGIHEAF8DHHH1HF<F1DCHD1D@EFH@HEG<0<@HFFCGC<<EFGCC<</C/CHHHIIIIHEHHIHHHG@GC<FG6DBCHFH;HGEEHH@EHHH.?HGCAGEE<DAGC1?HEHHH@HECCH=HDHFIIHEHGEEFHGGIHGCFC<<CECEH@CHHHHHHGFCIHG@EIHFGCEE??HDIHHHEECGC1EHD1D<C<GCIHCDBDBD
@HISEQ:969:HM2KJBCX2:2:1101:17546:32982 2:N:0:ACTATGCA
AATACAGACCTGCCCAACTATCCCTATTAATCATTACGTCAATCCTAGAAACCAACAAAATAGGACGTTCGATCCTATTTCATTATTCCATGCTAATGTATTCAAGCGTTAGCCTGCTTTAAACACTCTAATTTTTTCAAAGTAACAGTCCTGTTTCCCTGCAACACCAAATTAATGGCATTACAGTTCTTCAGAAAGGAGGAATCAGCGAAGCCAGTTCATACCAGTGGCACGACCAACCTGCTGACCCCGAAATTCAACTACGAGCTTTTTAACTGCAACAACTTTAATATACGCTATTGGAGCTGGAATTACCGCGGCTGCTGGCACCAGACTTGCCCTCCAA
+
DDDDDIHIIIIIIIIIIIIIIIIIIHIIIIHHHIIIICHHIHIHIIIIIIHHHIIIIIIIIIHHHIIIIIFIIIIIIIIIIIIIIIIIHIIHHHHHIGIIIGIIIIIIHHIEEHHFHGHHIGIIIIIHHHIIHIHHHIIHIIIIIHIHHGIHIIIIIIIHHGHHHIIGIIHIHHIIIIIIIHIIIIHHIIIIIIIIIHIHHIIIIIHIIHHIIIIIIIIIIIIIHHIIIIIHHIIHIIIIIIIHHIHIHHEIHGIIIHEHIHIHGIIHH?FHHHHEGHIIIIIIHEFIIIIHIIIIIIIIIIIIHGHGIIIIHHIIGIIHIIIIIIIIIHIIHEHIIGIHHDDDDD
@HISEQ:969:HM2KJBCX2:2:1101:3092:33378 2:N:0:ACTATGCA
AATACAGACCTGCCCAACTATCCCTATTAATCATTACGGTGGTCCTAGAAACCAACAAAATAGAACCACAACGTCCTATTCTATTATTCCATGCTAATCTATTCAAGCAATAGCCCGCTTTAAACACTCTAATTTTTTCAAGGTAATGGTCCTGGCTCCCCAACACACCCAATTAAGGACATACTGGTTCACCAGAAGGAAGACCCGACAACAGGACAGTACTCGCCAAAGACGGACCGCCCGGCCAAGTCTAAAATTCAACTACGAGCTTTTTAACTGCAACAACTTTAATATACGCTATTGGAGCTGGAATTACCGCGGCTGCTGGCACCAGACTTGCCCTCCAA
+
D<DDDIIIIHIIIIHIIIIIIIIIIGIIIHIIIIIIIIIIIIIGHHIIIIGHHIIIIIIIIIHIHIIIIHHIIHHIHIIIIIIIIIIHIIIHIGIIIIIIIHHHIHIIIIIIIIIIIIHIHHIHGIIIIIIIHIIHIIIIIIIIIIIIIIIIIIIIIIIIIIIIIIIIIIIIHHIIIIIIIIIIIIIIIIIIHHIIIIIIIIIIIIIIIIIIIIIIIIIIIIIIIIIIIIIIIIIIIIIIIIIIIIIIIIHHIIIIIIIHIIIIIIIIIIIIIIIIIIIIIIIIIIIIIIIIIIIIIIIIIIIIIIIIIIIIIIIIIIIIIIIIIIIIIIIIIIIIIIIIIIDDDDD
@HISEQ:969:HM2KJBCX2:2:1101:3905:33684 2:N:0:ACTATGCA
AATACAGACCTGCCCCAACTATCCCTATTAATCATTACGGTGATCCTAGAAACCAACGAAATAGAATCAGTCCGTCCTATTTCATTATTCCATGCTAATGTATTCAGACGATAGTCTGCTTTAAACACTCTAATTTTTTCAAAGTAACAGTCCTGATTTCCAACCACACCAAATAAATGGCATGAAAGTTCCTCAGAAGGTAGAGATCCATCTCACCAGTACAGACAATTAAGCCTGACCAATGGGTAGACCCCGAAGTTCAACTACGAGCTTTTTAACTGCAACAACTTTAATATACGCTATTGGAGCTGGAATTACCGCGGCTGCTGGCACCAGACTTGCCCTCCAA
+
DADDDHHHH@<GHEGHHDHHEE1CCGHHGHFHEHHHCHHFHIHHFHEECHHHIHIGHHECECG?HGHE1<FHC0CC<G@<FHCCEE1DCEHF?FFFC@F@HHHHHHEIIHIHHEHGHAF1CIIIIHHGEGEHH>HGHIHGHEHIHHHHFEGHHGFFHHHIIHHHFHHIHHHIIIHHHFHIHFGHGIHGHHHIHHFHE@CIHHIIIHGIIHHIHHIHIIHIIIIIHIHIHHIIIIIIIIIIIIHHHE<<HFHIGHHIHHIIIIIIHIIIIIIHHIIIIIIIIHHIIIIIIHHIIIIIIIIIIIIIIIIIIIIIIIIIIIIIIIIIIIIIIIIIIIIIIIIIIIIIDDDDD
@HISEQ:969:HM2KJBCX2:2:1101:4306:34041 2:N:0:ACTATGCA
AATACAGACCTGCCCAACTATCCCTATTAATCATTACGGTGGTCCTAGAAACCAACAAAATAGAACCACAACGTCCTATTCTATTATTCCATGCTAATCTATTCAAGCAAATGCCTGCTTTAAACACTCTAATTTTTTCAAGGTAATGGTCCTGGCTCCCCGGCACACCCAATAAAGGACATACTGGTTCACCAGAAGGTGGACCCGACACAGGACAGTACTCGCCAAAGACGGACCGCCCGGCCAGGCCTAAAATTCAACTACGAGCTTTTTAACTGCAACAACTTTAATATACGCTATTGGAGCTGGAATTACCGCGGCTGCTGGCACCAGACTTGCCCTCCAA
+
DDDDDIIIIFIHIICGEHHIIIEHHHHHH?HCGHF@HEEH@CGHEHIIFHHHH@HHGHEHHIIGHIIIGHHICGHGHECFHFGHIIGEHHEHHHHFHHHIIHHGHHHIIGIGIHHIIIHHIHHHHHHHHEFDIHHHHHHFHGIIIHHG?GHHHGGHFIIHIHHIIIIHIIIIIIIHIIIHHEHIHIHHGF<GIIIIIIIIHHEHIIIIIIIIIIHHIIIIIHGHIHIIIHEI=HDHHIIHIHIGHHHHGIIIHIIHIIIIHHDHFIIIHIHHHHGGIIIIIIIIIIIIIIIIIIIIIIIIIIHHGIIIIIIHIIIHHIHIIGIIIIIIIIIHIIIGIIHGHD@ADD
@HISEQ:969:HM2KJBCX2:2:1101:1655:34827 2:N:0:ACTATGCA
AATACAGACCTGCCCAACTATCCCTATTAATCATTACGGTGATCCTAGAAACCAACGAAATAGAATCAGTCCGTCCTATTTCATTATTCCATGCTAATGTATTCAGACGATAGTCTGCTTTAAACACTCTAATTTTTTCAAAGTAACAGTCCTGATTTCCCATCACACCAAATAAATGGCATGAAAGTTCCTCAGAAGGTAGAGATCCATCTCACCGGTGCAGACAATTAAGCCTGACCAATGGGTAGACCCCGAGGTTCAACTACGAGCTTTTTAACTGCAACAACTTTAATATACGCTATTGGAGCTGGAATTACCGCGGCTGCTGGCACCAGACTTGCCCTCCAA
+
DDDDDIIIIIIIIIIIIIIIIIIIIGIIHHIIIHIHIIIIIHIIIIIIIIIIHIIIIGFHGHGHIIIIIGEHIGHHHHHHHHHHIIIIIHEHIH?HHIHIIHIHGHIIIIIIIIIHIIIIIIIIHIIIIHHFGHHHHIHIIIIIIIHIIIIIIIIIIIIIHHIIIIHHHHIIIIIIGIIIIIIIIIIIGIIIIIHHIIIIIIIIIIIIIIIIIIIIIIIIIIIIIIIIIIIIIIIIIIIIIIIIIHFIGIIIIIIHIIIIIIIIIIIHIIIIIIIIIIIIIIIIIHIIIIIIIIHIIIIIIIIIIIIIIIIIIIIIIIIIIIIIIIIIIIIIIIIIIIIIIIIDDDDD
@HISEQ:969:HM2KJBCX2:2:1101:12754:35434 2:N:0:ACTATGCA
AATACAGACCTGCCCAACTATCCCTATTAATCATTACGGTGATCCTAGAAACCAACAAAATAGAACCATGCCGTCCTATTTTATTATTCCATGCTAATCTATTCAAGCACTAGCTTGCTTTAAGCACTCTAATTTTTTCAAGGTAATAGCTCTGCTTCCCCAACGCACCAAATTAATGGCATGAAGGTTATTCAGAAGGTAAGAATCCACCAAATCAGTACGAACAGTGAAGCCCGACCGATAGACAGATTCCGAAATTCAACTACGAGCTTTTTAACTGCAACAACTTTAATATACGCTATTGGAGCTGGAATTACCGCGGCTGCTGGCACCAGACTTGCCC
+
DDDDDIIIIIHIIIIIIIIIIIIIIIIIIIIIIIIIIIIIHIIHHIIIIHIHIIIIHIIIIIIIIIIIIIHHIHIIIIIHHIIGHIIIIIIIIIIIIIIIIIIIIIIIIIIIIIIIIIIIIIIIIIIIIIIIIIIIIIIIIIIIIIIIIIIIIHIIIIIIIIHIIIIIIIIIIIIIIHIIIIIIIIIIIIIIIIIIIIIIIIIIIHIIIIIIIIIIIIIIIIIIIIIIIIIIIIIIIIIIHHIIIIIIIIIIIIIIIIIIIIIIIIIIIIIIIIIIIIIIIIIIIHIIIIIIIIIHIIIIIIIIIIIIIIIIIIIIIIIIIIIIIIIIIIIIIIIIIIDDDDD
@HISEQ:969:HM2KJBCX2:2:1101:16081:35470 2:N:0:ACTATGCA
AATACAGACCTGCCCAACTATCCTATTAATCATTACAACAGTCCTAGAAACCAACAAATAGAACCATTGTCCTATTCCATTATTCCATGCTAATGTATTCAAGCGTATGCCTGCTTTGAACACTCTAATTTTTTCACAGTAAAAGTCCTGGTTCCCCGTCACGACCCGTAAAGGCCATGCCGCTTCGCCAGAAGGTAAAGCCCGACCACAGACAGTGCTCACCCAGAAGGCGGACCGTCCAGCCAGGCCTGAAGTTCAACTACGAGCTTTTTAACTGCAACAACTTTAATATACGCTATTGGAGCTGGAATTACCGCGGCTGCTGGCACCAGACTTGCCCTCCAA
+
BDDDDIIIIHHHHFHIIIIIIIIHHHIIIIIIIIHIHIIIIIIHIIHHHIIHIIHIIIIHIIIHIIIIIIHIIIIICHIIIIIIIGHHIIIIIHIIIIIIHIIHIIIIIIIIIIIIIHIIIIIIIIHHIIIIIIHHHHIIHHHIIIIIIIHIHIIIHHIIIIIIIIIIIHIIIIIIIIIIIIIHIIIIIIIIIIIIIIIIIIIIIIIIIIIIIIIIIIIIIIIIIIIIIIIIIIIIIIIIHIHEIIIHIIIIIIIIIIIIHIIIIIIIHIIIIIIIIIIIIHGHIIIIIIIIHIIIIIIIIIIIHIIIIIIIIIIIIIIIIIIIIIIIIIIIIIIIIIIIDDDDD
@HISEQ:969:HM2KJBCX2:2:1101:20022:35177 2:N:0:ACTATGCA
AATACAGACCTGCCCAACTATCCCTATTAATCATTACGTCAATCCTAGAAACCAACAAAATAGGATCGAACGTCCTATTTCATTATTCCATGCTAATGTATTCAAGCGTTAGCCTGCTTTAAACACTCTAATTTTTTCAAAGTAACAGTCCTGTTCCCCTGCAACACCAAATTAATGACATTACAGTTCTTCAGAAAGGAGGAATCAGCGAAGCCAGTGCATACCAGTGGCACGACCAACCTGCTGACCCCGAAATTCAACTACGAGCTTTTTAACTGCAACAACTTTAATATACGCTATTGGAGCTGGAATTACCGCGGCTGCTGGCACCAGACTTGCCCTCCAA
+
DDDDDIHIIIIIIHIIIIIIIIIIIIIIIIIIIIIIIIIIIIIIGHIHIIIIGIIHIIIIIIIIIIIIIIIIHHIIIIHIIIIIIIIIIIIIGHIIIIHIHIIIIIIIIIIIIIIIHIIIIIIIIIIIIIIIIIIIIIIIIIIIIIIIIHIIIIIIIIHIIIIIIIIIIIIGHIIIIIIIIIIIIIIHIIHIIHHIIIIIIIIIIIIIIIIIIIIIIIIIIIIIIIIIIIIIIIIIIIIIIHIHIIIIIIIIIIIIIIIIIIIIIIIIIIIIIIIIIHIIIIIHHIHIIIHIIIIIIIIIIIIIIIIIIIIIIIIIIIIIIIIIIIIIIIIIIIIIIIIIIDDDDD
@HISEQ:969:HM2KJBCX2:2:1101:5260:35302 2:N:0:ACTATGCA
AATACAGACCTGCCCAACTATCCCTATTAATCATTACTTCAGTCCTAGAAACCAACAAAATAGAACCGAAGTCCTAAATTATTATTCCATGCTAATGTATTCAAGGCATAAGCCTGCTTTAAACACTCTAATTTTTTCAAAGTAATAGAGCTAGATCGCGACGACAACCCAGTGAAGGGCGCCGCCGTTTTCTAGCAGGATGGCAGACACGCGCCAGCACTCACACTCGTAACCGAGGCGGGCCAGGTGCGTCAAACCAGAAATCCAACTACGAGCTTTTTAACTGCAGCAACTTTAATATACGCTATTGGAGCTGGAATTACCGCGGCTGCTGGCACCAGACTTGCCCTCCAA
+
DDDDDHHHHHIHHIIIIIIIIHHIHHIIIHGHIIIIIHHHIIIHHIIIIIIHIIIIIII?GHHHHIIIIIHEHIHEHGHHE?GEHHHHIEHGIIHIHIIIIGHHHHIIGHIHCCHHIHIHIHIIGIIHIIIHHIHHEEHEHHHHGHIIIIHHIHIEHGHGHHIIIDHFCEIIIIHIIIGIIIIIIIIIIIIHIIIHIIIHHIIIIIHDHHIIHGHHHEEIHHEIIIIHIIIHHIIIIIGIIIIHIII*IIIHCIIHFIIIIIIIIIHHHHHHIIIIIIIIHEIIIIIIIHIHEIIIIIIIIHIIHIIIHIIIIIIIIHIIIHIIIIIIGIHHIIIIHIIIIIIHIIIIIDDDDD
@HISEQ:969:HM2KJBCX2:2:1101:20378:36640 2:N:0:ACTATGCA
AATACAGACCTGCCCAACTATCCCTATTAATCATTACGTCGATCCTAGAAACCAACAAAATAGAATCAAACGTCCTATTTCATTATTCCATGCTAATGTATTCAAGCGTGCGCCTGCTTTAAACACTCTAATTTTTTCAAAGTAACAGTCCTGATTCCCCACGACACCAAATTAATGACATCGCGGTTCTTCAGAAGGTAGGAACCAATAATGCCAGTGCGTACCGAGGCACGACCGACAATCTGATCCCGAAATTCAACTACGAGCTTTTTAACTGCAACAACTTTAATATACGCTATTGGAGCTGGAATTACCGCGGCTGCTGGCACCAGACTTGCCCTCCAA
+
B@DB@@GHECEH?11C1<DH1<F@<<DDCCE<1DFH1<DFCHGHHII?H@F1<1CG111DCH11<CHFCG1DHEECEH@G1@FH11<1<1D<1<<IIFHIHHHG=HHHIIIHHDHHHHHEHFHG1IIHHEHHIHIHHGHHIHHEFGHEGIHIHGHIIII9H8IH:HHFB;IHHHEGHHHIIIIIHIHHHHHIIHHHHIIIIIIIIHIIHHIIGIHGEHGIIIIIIGGIHIIIIIFIGIIIIHHCFHIIIHIIIIIIIIIIIIHHHHIIIIIHHGHIHIHIIIIHHIIIIIIIIIIIIIIHIIIIIIIIIIIIIIIIIIIIIIIIIHIHHIIIIIIIIIIIDDDDD
@HISEQ:969:HM2KJBCX2:2:1101:13037:37099 2:N:0:ACTATGCA
AATACAGACCTGCCCAACTATCCCTATTAATCATTACGGTGGTCCTAGAAACCAACAAAATAGAATCATCCGTCCTATTTTATTATTCCATGCTAATGTATTCAGAGCATAAGCTTGCTTTGAGCACTCTAATTTTTTCAAAGTAACAGCGCCAGAACCGCGACCCAGCCAATTAAGGCCAGGAGCACGCCGCCGACAAAAGGGACGGAAGGGCAGGTGCACACCGAGTAGGCGGACCGACCCTTACGACCCAAGATCCAACTACGAGCTTTTTAACTGCAACAACTTAAATATACGCTATTGGAGCTGGAATTACCGCGGCTGCTGGCACCAGACTTGCCCTCCAA
+
DBDADHIIIHIIIIIHIIHIIHFHHHHIIHIHIIIIHIHIIIIHHHHHIIHIHIHIIEEHHIHIIHIIIIIHCFHHIHHHIIIIGHHIIHHIIFHHHIIHCGHHHHIIHHHHHIIIHIIIIHIHHHHIIIIIIIIIFHIHHHHIHIIHHIIHHHIIIHDIIHHIIHIIIIIIHHIHHBHIIIIIIIHHIIIIIIHIIIIIIIIIIIIIIIIIHIIHIIIIIHHIIIIIIIIHHHIIHIIIGIHGHEIIIIIIHHIIHHGEIHEHGIIIIIIIHIIIIIHHHHIIIHHHIIIIIIIIIIIIIIHHHIIIIIIIIHIIIIIHIIHIIIIIIIHIHIIIIIIIIHBDDDD
@HISEQ:969:HM2KJBCX2:2:1101:20209:37232 2:N:0:ACTATGCA
AATACAGACCTGCCCAACTATCCCTATTAATCATTACGGTGATCCTAGAAACCAACAAAATAGAACCATGCCGTCCTATCCTATTCTTCAATGCTAATGTATTCAAGCTTACGCCTGCTTTAAACACTCTAATTTTTTCAAAGTAACAGTCCTGCTTCCACACGACACCAAATTAATGACATCACGGTTCTTCAGAAGGTAGGAACCAATAATGCCAGTACGTACCGAAGCACGACCAACAATTCGATCCCGAAATTCAACTACGAGCTTTTTAACTGCAACAACTTTAATATACGCTATTGGAGCTGGAATTACCGCGGCTGCTGGCACCAGACTTGCCCTCCAA
+
D0D0DHI11<F<FH@110<FHH11<<11<<D1<111DC0<11<D1FC1111<F1C0E1CC@FHC?<FE1<CGCEH/0D?11<<FG111D1<<CFH1@F16G@@DGH1>&HGDC@<161B18<@8DF7GF81<C<1<DH?A@HFDEBGH7<GEC@$:10?$B<7<EIHH9C<@FCFHH8#<GFH#DHD$?HDD<FCCHG?DCCEC<:EH0:C@DC1<1<@GIHFCD/@@1G@?CFCHHF<@C<<:<FHC/<FEHFF1?HFCEEECHF1CHHHG@@DD<11@FCGC@G<1@C<0G=HG<CED<1GD1C<<<1HHHIHCDHHCCC1C@1HGDCHGC<GE@CDCH@BD@D
@HISEQ:969:HM2KJBCX2:2:1101:9089:38036 2:N:0:ACTATGCA
AATACAGACCTGCCCAACTATCCCTATTAATCATTACAGCGGTCCTAGAAACCAACAAAATAGAACCGATGTCCTATTCTATTATTCCATGCTAATGTATTCGAGCAAAGGCCTGCTTTGAACACTCTAATTTTTTCAAGGTAAAAGTCCTGGTTCCCCACTACGCCCAGTGAAGGGCATAGGGTTCCCCAGGAGGAAAGGCCCGACCGAATCCGTGCGCTCGATTAGGAGGACAGATCAGCCAGGCCCAAGGTTCAACTACGAGCTTTTTAACTGCAACAACTTTAATATACGCTATTGGAGCTGGAATTACCGCGGCTGCTGGCACCAGACTTGCCCTCCAA
+
DBD@@GHHHIGHHIIIIIIHHIEFHIGHIGHHHIIHIHHCHHHHDHIIIHHG?CHFFHE?FC<FHIHIGHHHGEHIIHHEHHIIFH1FEHI?GHHGHFHHHGHHHIIIIHHIHFHGIIGCGHFHHFHHHHHIEIHHGHHGGHEGHHHHIHHIIHCE?@HEHHHHIECHHHEHIIHFHHHHIIHHHCCE/CFEHHHHGEFEGEIIHHGDHD0/<ECHHHHIHHHHEHHHIHHHGHIHHCIHG<'HCD>HHGC?HC1IGHHHHGC<<<EGCG@EHGHIHEHHHF?CCIIHHHIHCGCC@EEFGCIIIHHFF@EHCDHHHG?HH?EIHEIIIHEHGIHIIIHBBDDD
@HISEQ:969:HM2KJBCX2:2:1101:16011:37647 2:N:0:ACTATGCA
AATACAGACCTGCCCAACTATCCCTATTAATCATTACGGCGACTCTAGAAACCAACAAAATAGAACCACACGTCCTATTTTATTATGCCATGCTAATGTATCTGGGCGTAGGCCTGCTTTGAACACTCTAATTTTCTCAAGGTAAATGTCCTGGTTCCCCAACACACCCAGTAAAGGGCATGCTGGCTCACCAAGAAAGAGAACACAGTCCGACAGTACACACCGTGAGGCGGACCGCCTGACCATGTTCCAAGTTCAACTACGAGCTTTTTAACTGCAACAACTTTAATATACGCTATTGGAGCTGGAATTACCGCGGCTGCTGGCACCAGACTTGCCCTCCAA
+
BADDDIHHIHIHHHHIHHEHHIEHHHIIIIIIIIIHHIIIIHIHGIICHHIIHHIIIIIIIIHIIIHHHIGHHHIIIIIGHIIIIIHHGHHHEHHIIGIHHIIHHHGIIIHIHIIIIIIIIGIIHIHIIHHIIIIIHIIHIIIIIIIIHIHIIIHHGGIIIIIIIIIIIIIIIIIIHIIIIIIIIIHIHIIIIIIIIIIIIIIIIHIIIIIIIHIH<HIIHIIHIIIIIIIIIIIIIIIIHHHHIIIFHIHIIIIIIIIIIIIIIIIIIIIIIHIIIIIIIIIIIIIIIIIIIIIIHIIIIIIIIIIIIIIIIIIIHIIIIIIIIIIIIIIIIIIIHIIIDDDDD
@HISEQ:969:HM2KJBCX2:2:1101:17516:37822 2:N:0:ACTATGCA
AATACAGACCTGCCCAACTATCCCTATTAATCATTACGTCAATCCTAGAAACCAACAAAATAGGATCGAACGTCCTATTTCATTATTCCATGCTAATGTATTCAAGCGTTAGCCTGCTTTAAACACTCTAATTTTTTCAAAGTAACAGTCCTGTTTCCCTGCAACACCAAATTAATGACATTACAGTTCTTCAGAAAGGAGGAATCAGCGAAGCCAGTGCATACCAGTGGCACGACCAACCTGCTGACCCCGAAATTCAACTACGAGCTTTTTAACTGCAACAACTTTAATATACGCTATTGGAGCTGGAATTACCGCGGCTGCTGGCACCAGACTTGCCCTCCAA
+
DDDDDIIIIIIIIIIIIIIIIIIIIIIIHIIIIIIIIIIIIIIIIIIIIIIIIIIIIIIIHHEHIIHIIHIIIIIIIIIIIIIIIIIIIIIIIIIIIIIIIIHIIIIIIIIIIIIIIIIHHHIIIIIIIIIIIIIIIIIIIIIHIIIIIHIIIIIIHIIHIIIIIIIIIHIIHIHIIHHIIIIIIIIIIIIIIIIIIIIIIIIIIIIIIIGIIIIIIHIIIIIIIIIIIIHIIIIIIIHHIHIHHIIIIIIIIIIIHIIIIIIIIIIIIIIIIHHIIIIIIIIIIIIIIIIIIIIIIIIIIIIIIIIIIIIIIIIIIIIIIIIIIIIIIIIIIIIIIIIIIDDDDD
@HISEQ:969:HM2KJBCX2:2:1101:12853:38457 2:N:0:ACTATGCA
AATACAGACCTGCCCAACTATCCCTATTAATCATTACGGTGATCCTAGAAACCAACGAAATAGAATCAGTCCGTCCTATTTCATTATTCCATGCTAATGTATTCAGACGATAGTCTGCTTTAAACACTCTAATTTTTTCAAAGTAACAGTCCTGATTTCCCATCACACCAAATAAATGGCATGAAAGTTCCTCAGAAGGTAGAGATCCATCTCACCAGTGCAGACAATTAAGCCTGACCAATGGGTAGACCCCGAAGTTCAACTACGAGCTTTTTAACTGCAACAACTTTAATATACGCTATTGGAGCTGGAATTACCGCGGCTGCTGGCACCAGACTTGCCCTCCAA
+
DDDDDIIIIIIIIGHGHHIIIIHIIIIHHIIIHIIIIIIIHIIHIHHIIIIIFHIIIGHIIIIHIIIHIICHHHHIIIHHIGIHHHHGHIIIHHHFHHEHGCHHEHIIIHIIIIHHHHHHHIIIIIIHHHIGHHHHHHGHGHFHHIHHEHHHHHEHHHIIIHIIIIIF?IIIIHGHI@IIIIIHHHHIHEHHIIGIHHCEHIHFHHHHF@HEHIIIHH@EGHHHGCGHEIIIHHEHGEHHGEH(CAGHEF<EHIIIIIIIIIHHIIHEHEGIHHCHFHFFHGIIHHD1@FHIHEHG?IIIHEHIIHHFEIIHHHHIIHHIIIGIIHHIIIHHGFEGEEGEHGC0BDDB
@HISEQ:969:HM2KJBCX2:2:1101:3084:39348 2:N:0:ACTATGCA
AATACAGACCTGCCCAACTATCCCTATTAATCATTACGTCGATCCTAGAAACCAACAAAATAAAATCAAACGTCCTATTTCGTTATTCCATGCTAATGTATTCAAGCGTGAGCCTGCTTTAAACACTCTAATTTTTTCAAAGTAACAGTCCTGATTCCCTAAAACACCAAATTAATGGCATTATAGTTCGTCAGAAGAGAGAAACCGATTATACCAGTACGTACAAAAGCACGACCAGTAGACCGGTCTCGAAATTCAACTACGAGCTTTTTAACTGCAACAACTTTAATATACGCTATTGGAGCTGGAATTACCGCGGCTGCTGGCACCAGACTTGCCCTCCAA
+
DDDDDIIIIIIIIIIIIIIIHHIIIHIIIIIIIIIHIIIIIIIHIHIIHIIIIIIIIIIIIHIIIIIIIIIGHFHIIIIIIIIHHIIIII?EGHHIIIIIIIIIIIIIIIIIIIIIIIIIIIIIIIHIIIIIIHHIHHHHIIIIIIIIIIIIIIIIIIHHIIIIIIIIIIIIIIIIHIIIIHIIIIHHIHIIHIIIIIIIIIIHIIHIIIIIIIIIIIIIIIIIIIIIIIIIIIIIIIIIIIHFIIIIIIIIIIIIIIIIIIIIIIIIIIIIIIIIIIIIIIIIIIIIIIIIIIIIIIIIIIIIIIIIIIIIIIIIIIIIIIIIIIIIIIIIIIIIIIIIDDDDD
@HISEQ:969:HM2KJBCX2:2:1101:19014:39716 2:N:0:ACTATGCA
AATACAGACCTGCCCAACTATCCCTATTAATCATTGCGGTGGTCCTAGACCAACAAAATAGAACCAACGTCCTATTCTATTATTCCATGCTAATCTATTCAAGCAAAAGCCCGCTTTAAACACTCTAATTTTTTCAAGGTAATGGTCCTGGTTCCCCGACACACCCAATAAAGGGCATACCGGCTCACCAGAAGGATAGACCCGACAACAGAACAGTACTCGCCAGAGACGGACCGTCCGGTCAGGCCTAAAATTCAACTACGAGCTTTTTAACTGCAACAACTTTAATATACGCTATTGGAGCTGGAATTACCGCGGCTGCGGGCACCAGACTTGCCCTCCAA
+
DDDDCIIIIIIIIIIIIIIIIIIIIIIIIIIIIIIHIIIIIIIIIIIIIHIHHIIIHHIIIIIIIIEHIIIIIHIIIIGIIIIIIIHIIIIIIIIIHHIIIHHIIHIIIIHHIIIIIHIHHHIHIIIIHHHIIIHHIIHHHHIIIIIIIHHHHIIIHHIIIIIIIIHIIIGIIIIHHHIIIIIIIIIIHIIIIIIIIIIIIIIIIIIIIIIHHHIIIIIIIIIIIIIIIIIHIIIIIIIIIIHIIIIIIIIIIHIHHIIHHIIIIIIIIIIIIIIIIIIIIIIIIIIHIIHGIIIIIIIIIIIIIIIIIIIIIIIIIIIIIIHIIIIIIIIIIIIIIIIDDDDD
@HISEQ:969:HM2KJBCX2:2:1101:13617:39345 2:N:0:ACTATGCA
AATACAGACCTGCCCAACTATCCCTATTAATCATTACGTCAATCCTAGAAACCAACAAAATAGGATCAAACGTCCTATTTCATTATTCAATGCTAATGTATTCAAGCGTTAGCCTGCTTTAAACACTCTAATTTTTTCAAAGTAACAGTCCTGTTTCCCTGCAACACCAAGTAAATGACATCACAGTTCTTCAAGAAGGAGGAATCAGTGAGGCCAGTGCATACCAGTGGCACGACCAACCTACTGACCCCGAAATTCAACTACGAGCTTTTTAACTACAACAACTTTAATATACGCTATTGGAGCTGGAATTACCGCGGCTGCTGGCACCAGACTTGCCCTCCAA
+
DDA@DHE1DFG1@H111DGHH@@<CCEGHH?1<1D@EHHGDEHI11<CGCGEH@<=E1<DCHE?C@@G11<011<<C11<<1DE1<DC1<111<<1H?HHH@F@CDC@EHHGEGHCHHFAGBG@1HH?HHEDFCGHECE@HHHHGH<FHH1DFF1EDGCCEFHG@<0HF@<<C<D<HEFC?:GEG@G?GFC:HGFFG<C0@HG9@EHHHHEHHIHHFIIGIIIIIIIIHEEAIIHD@IHHE?C<<GCCCCC1HGD1GEFHE=HECHHEDGEIIHGEEGCC<F1IIIIHHHEEHEDG<1HHEHCG@HHHFHHHHHDC<HHHCF@HHIHIH@HEHGCEHHHHFBABD0
@HISEQ:969:HM2KJBCX2:2:1101:2512:38940 2:N:0:ACTATGCA
AATACAGACCTGCCCAACTATCCCTATTAATCATTACGTCAATCCTAGAAACCAACAAAATAGAACCATGCCGTCCTATTCTATTATTCCATGCTAATGTATTCGAGCAAATGCCTGCTTTGAACACTCTAATTTTTTCAAAGTAAAAGTCCTGGTCCCCAACACGCCCAGTGAAGGGCATGCGGTTCTCCAGAAGAAAAGGCCCGGCCGGACAAGTGCACGCGGTGAGGCGGACCTGCCAGCCAGGCCAAAGGTTCAACTACGAGCTTTTTAACTGCAACAACTTTAATATACGCTATTGGAGCTGGAATTACCGCGGCTGCTGGCACCAGACTTGC
+
DDDD@HHHHCFHHC@?F@HHCCG1<FHIIHHIECHHI@<1<DGHH?GHCGHF1FHEHFCHIIIHHF1GH1CFC</CHEGEC<G@EHHEIIIHHFHIIIIIHHHHFHHGHEGECHH@HDIIHIHEIIIHGCHIHHHHHGIIEHHEHEHHHHHFCHDFHHHII<HDHGIHIIIHHFIHFIHHDIHG;HFG?FIIHHHIHIIIHIHHIIHGIIIIIIII=IIIIIIIIIIHIIIHIIIIIIHHHIIIIHFGHIHIIIIIIHHIGIGIFHHHIIIIIIHIIHIHGIHHHIIHIIHGHIIHHHIIIIIIHIIIIHIIHHHHIIGIIIIIIIHGCIHIHDDDDA
@HISEQ:969:HM2KJBCX2:2:1101:5534:40177 2:N:0:ACTATGCA
AATACAGACCTGCCCAACTATCCCTATTAATCATTACGTCAATCCTAGAAACCAACAAAATAGGATCAAACGTCCTATTTCATTATTCCATGCTAATGTATTCAAGCGTTAGCCTGCTTTAAACACTTTAATTTTTTCAAAGTAACAGTCCTGTTTCCCTGCAACACCAAATTAATGGCATTACAGTTCTTCAGAAAGGAGGAATCAGCGAGACCAGTACGTACCAATGGCACGACCAACCTGCTGACCCCGAAATTCAACTACGAGCTTTTTAACTGCAACAACTTTAATATACGCTATTGGAGCTGGAATTACCGCGGCTGCTGGCACCAGACTTGCCCTCCAA
+
DDDDDIIIIIIIIIIIIIIIIIIIIIGIIIIIIIIIIHEHIIIIHIHIIIIIHIIIIIIIIHGHHIIIIIIIGHHIIIIHIIIIIIIIHIIIIIIIIIIIIIHIHIIIIIIHIIIHIIIIHIIIIGI$IHHIHIIIIHIHEIIIIIIIIHIIIIIHIIIIIIIIIIIIIIIHIIIHGIIIIIIIIIIIIIHIIIIIIIIIIIIIIHHIIIIIIIHIIIIIIIIIIIIIIIIIIIIIIHIIIIIHGIIIIIIIIIIIIIIIIIIIIIIIIIIIIIHIIIIIIIIIIIIIIIIIIIIIIIIIIIIIIIIIIIIIIIIIIIIIIIIIIIIIIIIIIIIIIIIIIDCDDD
@HISEQ:969:HM2KJBCX2:2:1101:21088:39773 2:N:0:ACTATGCA
AATACAGACCTGCCCAACTATCCCTATTAATCATTACGTCAATCCTAGAAACCAACAAAATAGGATCGAACGTCCTATTTCATTATTCCATGCTAATGTATTCAAGCGTTAGCTTGCTTTAAACACTCTAATTTTTTCAAAGTAACAGTCCAAATTCCCCGCAACACCAAATTAATGGCATTACGGATCATCAGGAAGGAGGAATCAGTAAGACCAGTACATACCAGAGGCATGACCAATCTACTAACCCCGAAATTCAACTACGAGCTTTTTAACTGCAACAACTTTAATATACGCTATTGGAGCTGGAATTACCGCGGCTGCTGGCACCAGACTTGCCCTCCAA
+
DDDDBHHICHHHIGIIIHCG?GHIHIFIIIHEHH?CG@CEGDHHGHFFHHHHEGHIIHIIIGGHHHHIIICHFHC=G@GHEHE?FGHFFH?E@GHIIHIIHIHGHEEHHEEIHHIHHEHGHHHHIIHEHHHIHHHIIIHHIIIIIHIHHIHGHIHHIHIIIIIIHIIHHHHIIIIIIIHIIHIIHIIIIGIIIIIIIIIIIIIIIIIIIIIHIIIIIIIIIIIIIHIIIGIIIIIGIIHIIHHHCHHIIIHGHIIIIIIIIHHHHHIIIIIIHHHIIIIIIIIHIIIIIHIHIHIIIIHIHIIIIIIIIIIIIIIIHIIIIIIIIIIIIIHIIIIIIIIIIDDDDD
@HISEQ:969:HM2KJBCX2:2:1101:6847:41341 2:N:0:ACTATGCA
AATACAGACCTGCCCAACTATCCCTATTAATCATTACGTCGATCCTAGAAACCAACAAAATAGAATCAAACGTCCTATTTCGTTATTCCATGCTAATGTATTCAAGCGTGAGCCTGCTTTAAACACTCTAATTTTTTCAAAGTAACAGTCCTGATTCCCCATGACACCAAATTAATGACATCATGGTTCGTCAGAAGGTAGGAATCAATAATACCAGTACGTACAATAGCACGACCAATAAATTGATCCCGAAATTCAACTACGAGCTTTTTAACTGCAACAACTTTAATATACGCTATTGGAGCTGGAATTACCGCGGCTGCTGGCACCAGACTTGCCCTCCAA
+
DDDDDIIIIHIIIIIIIIIIIIHIIIIIIIIIIIIIIIIIIIIIIIIIIIIIIIHIIIIIIIIIIIHHIIHIHHHHIIIIIIHIIIIIIIHIIIIIIHGIIIIIIIHIIIIIIIIIIIIIIIIIIIIIIIIIIIIIIIIIIIIIIIIIHIIIIIIIIIIIIHIIIIIIIIIIIIIIIIIIIIIIIIIIIIIIIIIIIIIIIIIIIHIIIIIIHIIIIIIIIIIIIIIIIIIIIIIIIIIIIIIHIIIIIIIIIIIIIIIIIIIIIIIIIIIIIIIIIIIIIIIIIIIIIIIIIIIIIIIIIIIIIIIIIIIIIIIIIIIIIIIIIIIIIIIIIIIIIIIIDDDDD
@HISEQ:969:HM2KJBCX2:2:1101:13035:41625 2:N:0:ACTATGCA
AATACAGACCTGCCCAACTATCCCTATTAATCATTACGTCGATCCTAGAAACCAACAAAATAGAATCAAACGTCCTATTTCATTATTCCATGCTAATGTATTCAAGCGTGCGCCTGCTTTAAACACTCTAATTTTTTCAAAGTAACAGTCCTGATTCCCCACGACACCAAATTAATGACATCGCGGTTCTTCAGAAGGTAGGAACCAATAATGCCAGTGCGTACCGAGGCACGACCGACAATCTGATCCCGAAATTCAACTACGAGCTTTTTAACTGCAACAACTTTAATATACGCTATTGGAGCTGGAATTACCGCGGCTGCTGGCACCAGACTTGCCCTCCAA
+
DDDDDIIIIIIIIIIIIIHHIIIIIIIIIIIIIIHIIFHIIHHHHHIHIIIHIIIIIHHIIIHIIHIIGIHIIIHHHIIIGIIIIIIIIIIIGHIIIIIHIIIIIHHIHIIDHIIIIHIHIIIIIIIIIIIIIIHIIIIIIIHIIHIHHIIIIIIIHHHHHIHIIIIIIIHGHIIIIIIIIIIIHIIHHHGIIIIIIIIIIIIIIIIHIIIHIIIIIIIIHIIIIIIHGIIIIIIIIIIIHHHHIIIIIIHHIIIIIIIIIIIIIIIIIIIIIHIHIIIIIIIHIIIIIIIIIIIIIIIIIIIIIIHHIIIIIHIIIHIIIGIIIIIIIIIIIIIIIIIIDDDDD
@HISEQ:969:HM2KJBCX2:2:1101:7725:42439 2:N:0:ACTATGCA
AATACAGACCTGCCCAACTATCCCTATTAATCATTACGTCGATCCTAGAAACCAACAAAATAGAATCAAACGTCCTATTTCATTATTCCATGCTAATGTATTCAAGCGCGAGCTTGCTTTAAACACTCTAATTTTTTCAAAGTAACAGTCCTGATTTCCCATGACACCAAATTAATGACATCGTGGTTCGTCAGAAGGGAGAAACCAATAATGCTAGTACGTACAAAGTACGACCGACATATTAGTCCCGAAATTCAACTACGAGCTTTTTAACTGCAACAACTTTAATATACGCTATTGGAGCTGGAATTACCGCGGCTGCTGGCACCAGACTTGCCCTCCAA
+
DDDDDHIIIEGHIIIIHGHIHIIIIIIIIIHHIIIHIIIIIIIIIIIIIIIIIIIIGIIIIIHHIIIIIIHIHHIIIIIIIGHIIIIEHGHHIIIIIIIIIIHHIHIIIIIHIHIHIIIIIHIHHIIIIIIIIIIIIHHGHIIIIIHHHHIIIIIHHIHIHIIIIHIIHIIHIIIIIIIIIIIIIIIIIIIIIIIIIIIIIIIHIIIIIIIIIIIIIIIIIIIIIIIIIIIIIIIIIIIIIIHIIIIHIIIIIIIIIIIIIIIIIIIIIIIIIIIIIIIIIIIIIIIIIIIIIHIIIIHIIIIIIIIIIIIIIIIIIIIIIIIIIIIIIIIIIIIIIIIDDDDD
@HISEQ:969:HM2KJBCX2:2:1101:7855:42752 2:N:0:ACTATGCA
AATACAGACCTGCCCAACTATCCCTATTAATCATTACGGTGATCCTAGAAACCAACAAAATAGAACCATGCCGTCCTATTCTATTATTCCATGCTAATGTATTCGAGCAAAAATGCCTGCTTTAAACACTCTAATTTTTTCAAGGTAAAGGTACTGGATCCGCAAGACACCCAATAAAGGACATCAAGTTTCTCCAGAAGGTGAGAAATCAACAGTAACAGTTCATACCCCTTAAGGCATGACCATCACGTCAATCCCGAAATTCAACTACGAGCTTTTTAACTGCAACAACTTTAATATACGCTATTGGAGCTGGAATTACCGCGGCTGCTGGCACCAGACTTGCCCTCCAA
+
DDDDDIIIIIIIIIIIIIIIIIIIIIIIIICHIIIIIIIHIII?HHIIIIIIHIIIIIHIIIHIHIIIIHIIHEEHIIIHGIHGHIHIHIIIIIIIIIIHIHHHHIIIIIIIIIIIIIIIIHHIIIIIIIIIIIHIIIIIHIIIIIIIIIIIIIIIIIIHIIIIIIIIIIIIIIIIIIIIIIIHIIIIIIIIIHIIIIIIIIIIIIIIIIIIIIIHIIIIIIIIIIIIIIIIIIIIIIIIIIIIIIIIIIHGIIIIIIIIIIIIIIIIIIIIIIIIIIIIIIIIIIIIIIIIIIIIIIIIIIIIIIIIIIIIIIIIIIIIIIIIIIIIIIIIIIIIIIIIIIIIIIIIDDDDD
@HISEQ:969:HM2KJBCX2:2:1101:4335:43219 2:N:0:ACTATGCA
AATACAGACCTGCCCAACTATCCCTATTAATCATTACGGTGATCCTAGAAACCAACGAAATAGAATCAGTCCGTCCTATTTCATTATTCCATGCTAATGTATTCAGACGATAGTCTGCTTTAAACACTCTAATTTTTTCAAAGTAACAGTCCTGTTTCCCTGCAACACCAAATTAATGACATCACGGTTCTACAAGAAGGGGGAACCAGTGAGGCCAGTACATACCAGTGGCACGACCAACCTACTAATCCCGAAATTCAACTACGAGCTTTTTAACTGCAACAACTTTAATATACGCTATTGGAGCTGGAATTACCGCGGCTGCTGGCACCAGACTTGCCCTCCAA
+
DDDDDIIIIIIIIIIIIIHIIIIIIGIIIIIIIIIHHIHIIIIIIIIIIIIIIIIIIIIIIIIIIIIIGIIIIIIIHIIIIGIIIGIIHHEHGGHIHIIIIGIHH55IIHIIGIHIIIIIIIIHHHHHIHHIHIIIIIIHIIIHIIIIIIIIIIHIIIIIIIIIIHIHIIIIHIHHIG#HHI7GHEIIHHC9HHIIIHHF#HF#IIIHHH'G$IIIIHH:IIIIIIHD9IIIIIIIIIIHF:D:D</C-IIIIIIIIIIIIIIIIIIIIIIIIIIIIIIIIIIIIIIIIIIIIIIIIIIIIIIIIIIIIIIIIIIIIIIIIIIIIIIIIIIIIIIIIIIIIIDDDDD
@HISEQ:969:HM2KJBCX2:2:1101:3789:43691 2:N:0:ACTATGCA
AATACAGACCTGCCCAACTATCCCTATTAATCATTACGGTGGTCCTAGACCAACAAAATAGAACCAACGTCCTATTCTATTATTCCATGCTAATCTATTCAAGCAATAGCCCGCTTTAAACACTCTAATTTTTTCAAGGTAATGGTCCTGGCTCCACAACACACCCAATAAAGGACATGCTGGCTCACCAGAAGGAAGACCCGACAGCAGACAGTACTCGCCAAAGACGGACCGCCCGGCCAGGCCTAAAATTCAACTACGAGCTTTTTAACTGCAACAACTTTAATATACGCTATTGGAGCTGGAATTACCGCGGCTGCTGGCACCAGACTTGCCCTC
+
D@@DDH11<<CG11<F?@1CG1C<GGHHIH1DH1D1<<<1<CE1<1<<@CCDEHHH1<<1F<CHE1DED1D0<<G?1FHE1<C1<<1111<D1>1<AHIIIIHG@GH>>C5>GEHEDB&<@@HHCBFHHIF@<?G8DAHHHHHGFGADE91DHH@HEHG@<D@0HHD1BA//CAF:DF:DHHHEHFCFGC=:CC=CFIHECC0FHHEG?CHG0CC<CCHH?C1D1C<HECC</HEA??GIIHHHG<EHFGIHHHHHE</GHD@@@HFFEGHHH?GHHHGC@HCGEHGCEEHCHHEHFCF?HHHHFCCCFC/DDCIHEIHIHHHFG?HHGC?CD0@??DD
@HISEQ:969:HM2KJBCX2:2:1101:3554:43393 2:N:0:ACTATGCA
AATACAGACCTGCCCAACTATCCCTATTAATCATTACGTCGATCCTAGAAACCAACAAAATAGAATCAAACGTCCTATTTCATTATTCCATGCTAATGTATTCAAGCGCGAGCTTGCTTTAAACACTCTAATTTTTTCAAAGTAACAGTCCTGATTTCCCGCGACACCAAATTAATGACATCGTGGTTCGTCAGAAGGGAGAAACCAATAATGCTAGTACGTACAAAGTACGACCGACATATTAGTCCCGAAATTCAACTACGAGCTTTTTAACTGCAACAACTTTAATATACGCTATTGGAGCTGGAATTACCGCGGCTGCTGGCACCAGACTTGCCCTCCAA
+
DDDDDIIIIIIIIIIHIGHIIHIIIIIIIIIIIIIIIIIIIIIIIIHHIIIIHHIIGIHIIIHIIGIIIIHGHEHIHIIHIIIIIIIEHIHHGHIIIHIIIIIIIIIIIIIIIIIIIIHIHIIHIIIIIIIIIIIIHIIHIIIIIIIIIIIIIIIIIIHIIIIIIIHIIIHHHIIIIIIHIIIIIIIIIIHIIIIIIIIIIIIIIIIIIIIIIIIIIIIIIIIIIIIIIIIIIIIIIIIIIIIIIIIHIIIIIHIIIIIIIIIIIIIIIIIIIIIIIIIIIIIIIIIIIIIHIIIIIIIIIIIIIIIIIIIIIIIIIIIIIIIIIIIIIIIIIIIIIIIDDDDD
@HISEQ:969:HM2KJBCX2:2:1101:9298:43463 2:N:0:ACTATGCA
AATACAGACCTGCCCAACTATCCCTATTAATCATTACGTCGATCCTAGAAACCAACAAAATAGAATCAAACGTCCTATTTCATTATTCCATGCTAATGTATTCAAGCGCGAGCTTGCTTTAAACACTCTAATTTTTTCAAAGTAACAGTCCTGATTTCCCGCGACACCAAATTAATGACATCGTGGTTCGTCAGAAGGGAGAAACCAATAATGCTAGTACGTACAAAGTACGACCGACATATTAGTCCCGAAATTCAACTACGAGCTTTTTAACTGCAACAACTTTAATATACGCTATTGGAGCTGGAATTACCGCGGCTGCTGGCACCAGAC
+
@@DBBII?@HHEHIEG?GHIEHHGHHEHHHICCGHEGHFH//DHHEFCHFHIHGHHIHH?GHIIEE@@@CHECHHEIHIHGEEHHGCHGHG?CHHGIHBFH?GDEHHDEGH?GHIHHEHHAE@FEGEHFEHEHGAFF<FDD@EGFHHHEHHHIHHHHHH?FC@CCHHHHIEGIIHHHEEC/H;IHIIIGIGIIHIHHFCHHE?4;HHHHEHEHHHE<FHHHEH9?HCHGFEH@HECIHHGIHHF?@@HHHHEHG@HHCIIIIIHIIHCIIIHHFIIIIIIIIHFHGHHHHIIIIHEG1IIIIIIIHHHEEHH?HDHHHGEIIIIHHFIDDDDD
@HISEQ:969:HM2KJBCX2:2:1101:16755:41035 2:N:0:ACTATGCA
AATACAGACCTGCCCAACTATCCCTATTAATCATTACATCGATCCTAGAAACCAACAAAATAGAATCGGATGTCCTATTTCATTATTCCATGCTAATGTATTCAAGCGTAAGCTTGCTTTAAACACTCTAATTTTTTCAAGGTAACAGTCCTAATTCCCCATAACATCAAATAAATGACATTATGGTTCTTTAGAAGGTGAGAACCAATAAAACCAGTACATACCAAGGCATGACCGATTCCTTGATCCCGAAATTCAACTACGAGCTTTTTAACTGCAACAACTTTAATATACGCTATTGGAGCTGGAATTACCGCGGCTGCTGGCACCAGACTTGCCCTCCAA
+
DCDDAHFHHEHHIIIIHIIHEHIGEHHIIIIIEHHIIHHIHIHHIIHCHHIIIH?EH@GECHFHIIHED=C/<GH1<GHEHHGEH1EGHIEH?CHEHHEHHHHIHIHHHIIHEHHHHEHGFGIHHHEHHIIIIIHHHFHGHIHHIHHIHEHIGIHHIIHHHHHFHHIHHHEGG@FIIHHIIIIHHIIIHIIHHHIHIHHHEEIHHHGHHEFHHIHIIHGHHEIIIIIIHCCIHHI<IHHH6FHHHHHDDIHIHFGF?EEIHIIHGGIIIHHHIHHIHFC@HFIIIIIIIIIIIIIIIHIIHHHHHIIIIIIIHHHIHIIHIIIIHIIHIHHIHIIIHHEHDD<00
@HISEQ:969:HM2KJBCX2:2:1101:1992:43774 2:N:0:ACTATGCA
AATACAGACCTGCCCAACTATCCCTATTAATCATTACGGTGGTCCTAGACCAACAAAATAGAACCAACGTCCTATTCTATTATGCCATGCGAATCTATTCAAGCAAAAGCCCGCTTTAAACACTCTAATTTTTTCAAGGTAATGGTCCTGGTTCCCCGACACACCCAATAAAGGGCATACCGGCTCACCAGAAGGATAGACCCGACAACAGACAGTACTCGCCAGAGACGGACCGCCCGGTCAGGTCTAAAATTCAACTACGAGCTTTTTAACTGCAACAACTTTAATATACGCTATTGGAGCTGGAATTACCGCGGCTGCTGGCACCAGACTTGCCCTCCAA
+
DDD?DHHH@HHH1<G@DH1D11<CGHHH?CEGC1DGHHI@1GHHHIIGECHHHHI?C1D111<GGHH=HE1D@GE1DDH1FH11<FHIII/CHCHGE@<CFGHHHCHHHFCHHGHF6<BBDHHI?GGCGIHHB@DC@GHHIHHGE1HGDG18D@H<HFHEHH:<GEHGH?HIHIIIIIIHDFHD-HHHIIIIHIIIHHIHDFIIHHHGHGIIHHHHEGIIHHHHHIIHHDHHHIHHHHHHHIIHHHHGGFGIIHEIIIIIIHGGCGIIHHIIIIHIIIHG<IHGEIHIIIIH?HHIIIIIIIIIIHHHG/HCHDIIIIIIHIIHEEIIHFHFIIIIHGDDDDD
@HISEQ:969:HM2KJBCX2:2:1101:20786:44081 2:N:0:ACTATGCA
AATACAGACCTGCCCAACTATCCCTATTAATCATTACGTCAATCCTAGAAACCAACAAAATAGGATCAAACGTCCTATTTCATTATTCCATGCTAATGTATTCAAGCGTTAGCCTGCTTTAAACACTCTAATTTTTTCAAAGTAACAGTCCTGTTTCCCTGCAACACCAAGTAAATGACATCACAGTTCTTCAAGAAGGAGGAATCAGTGAGGCCAGTGCATACCAGTGGCACGACCAACCTACTGACCCCGAAATTCAACTACGAGCTTTTTAACTGCAACAACTTTAATATACGCTATTGGAGCTGGAATTACCGCGGCTGCTGGCACCAGACTTGCCCTC
+
DDDDDIIIIIIIIHHIIIIIHIIIIIIIIIIIIHIIIIIHIIIEHFHHHIIIIIHHHIHIIIHHIIHHHIIHHHHHIIIIIIIIIIIHHIIIIIIIIIHIHIHIIIIHIFHGHIIIIIIIIIIIIIHHHIIIIHHHIIHIIIIIIIIIIIIIIIIIIIIIIHIIIIIIIIIIIIIIHIGIHIHIHIIIIIIIIIIHHIIIIHIIIIIIIIIIHHHIIIIIHIIIIIIIIIIIIIIHIIHHGFHIIIHIHHIIIHIIIIIIIIIIIIIHIIIIHHDIIIIIIIIIIHIIIIIIHHIIIIIIIIIHIIIIIIIIHIIIIIIIIIIIIIIIIIIIIHIIIIDDDCD
@HISEQ:969:HM2KJBCX2:2:1101:5984:45515 2:N:0:ACTATGCA
AATACAGACCTGCCCAACTATCCCTATTAATCATTACGGTGATCCTAGAAACCAACAAAATAGAATCATGCCGTCCTATTTTATTATTCCATGCTAATGTATTCAAGCAAAATGCCTGCTTTAAACACTCTAATTTTTTCAAAGTAAAGGTCCTGGTTCCCCGCGACACCCAATTAAGGGCATCGCGGTTCTCCAGAAGGTGAGAAATTGACTACACCAGTTCATGCCCCTTAAGGCACGACCGATGTGTCAATCCCGAAATTCAACTACGAGCTTTTTAACTGCAACAACTTTAATATACGCTATTGGAGCTGGAATTACCGCGGCTGCTGGCACCAGACTTGCCCTCCAA
+
DADDDIIIIIIHGIIIIIIIIIIIHIIIIIIIIIIIIIIHHIFIIIHIIGIHHHHHIGGGHHHGIIIGIIHIIEHIIIHHIHGFHIIIIHIHGHHIHHHHEFIIHGIIIIIHIIIIIIIIHHIHIIIIIIIHIIIIHIIIIIIHHIIIIHHHHHFHHIIIIIIIIIIIIIIIIIHIIIIIIIHIGIIIIHIIIIIIIIIIIIIIIIIHIIIIIIIIIIIIIIIIIIIIIIIIIIIIIIIIIIIIIIIIHFDIIIIIIIIIIGIIIIIIIIIIIIIIIIIIIIIIIIIIIIIIIIIIIIHHHIIIIIIIIIIIIIIIIIGIIIIIIIIIIIIIIIIIIIIIIIIIIIIDDDDD
@HISEQ:969:HM2KJBCX2:2:1101:8133:45293 2:N:0:ACTATGCA
AATACAGACCTGCCCAACTATCCCTATTAATCATTACGGTGATCCTAGAAACCAACAAAATAGAATCATGCCGTCCTATTTTATTATTCCATGCTAATGTATTCAAGCAAAATGCCTGCTTTAAACACTCTAATTTTTTCAAAGTAAAGGTCCTGGTTCCCCGCGACACCCAATTAAGGGCATCGCGGTTCTCCAGAAGGTGAGAAATTGACTACACCAGTTCATACCCCTTAAGGCACGACCGATGTGTCAATCCCGAAATTCAACTACGAGCTTTTTAACTGCAACAACTTTAATATACGCTATTGGAGCTGGAATTACCGCGGCTGCTGGCACCAGACTTGCCCTCCAA
+
DDDDDIIIIIIIIIIIIIIIIIIIIIIIIIIIIIIIIIIIIIHIIIIIIIIIIIIIIIIIIIIIIIHIIIIGHEHIIIIIIIIIHHIIIIIIIHIIIHIHIHIIIIIIIIIIIIIIIHGIIIIHIIHIIGIHIHIIIIIIIIIIIIIIIHIIHIIHHHIIIIIIIIIIIIIIIIIIIIIIIIIIIIIIIIIIIIIIIIIIIIIIIIIIIIIIIIIIIIIIIIIIIHIIIIIIIIIIIIIIIIIIIIIIIHGIIIIIIIIIIIIIIIIIIIIIIIIIIIIIIIIIIIIIIIIIIIIIIIIIIIIIIIIIIIIIIIIIIIIIIIIIIIIIIIIIIIIIIIIIIIIIIIIDDDDD
@HISEQ:969:HM2KJBCX2:2:1101:13923:45829 2:N:0:ACTATGCA
AATACAGACCTGCCCAACTATCCCTATTAATCATTACGGTGATCCTAGAAACCAACAAAATAGAATCATGCCGTCCTATTTTATTATTCCATGCTAATGTATTCAAGCAAAATGCCTGCTTTAAACACTCTAATTTTTTCAAAGTAAAGGTCCTGGTTCCCCGCGTCACCCAATTAAGGACAGCGCGGTTCTCCAGAAGGTGAGAAATTGACTACACCAGTTCATACCCCTTAAGGCACGACCGATGTGTCAATCCCGAAATTCAACTACGAGCTTTTTAACTGCAACAACTTTAATATACGCTATTGGAGCTGGAATTACCGCGGCTGCTGGCACCAGACTTGCCCTCCAA
+
DDBDDIHIIHIIGHIIIIIIIIIIIIIIIIIHIIIIIIIIIHIIIIIIIIIIIIIIIIIIIIIIHIIIIIGIHEHIHIIIIIIIIIIIIIIIIGIIIIIIIHIIIIIHIIIIIIIIIIIIIIIHHIHIIIIIIIIIIHIIIIIIIIIIIIIIIIIIHHIIIIIIIIIIIIIIIIIIIIIIIIIIIIIIIIIIIIIIIIIIIIIIIIIIIIIIIIIIIIIIIIIIHHIIIIIIIIIIIIIIIIIIIIIIIHGIIIIIIIIIIIIIIIIIIIIIIIIIIIIIIIIIIIIIIIIIIIIHIIIIIIIIIIIIIIIIIIIIIIIIIIIIIIIIIIIIIIIIIIIIIIIIIIHDDDDD
@HISEQ:969:HM2KJBCX2:2:1101:5902:46102 2:N:0:ACTATGCA
AATACAGACCTGCCCAACTATCCCTATTAATCATTACGGTGGTCCTAGAAACCAACAAAATAGAATCATCCGTCCTATTTTATTATTCCATGCTAATGTATTCAAGCAAAATGCCTGCTTTAAACACTCTAATTTTTTCAAAGTAAAGGTCCTGGTTCCCCGCGGCACCCAATTAAGGACATCGCGGTTCTCCAGAAGGTGAGAAATTGACTACACCAGTTCATACCCCTTAAGGCACGACCGATGTGTCAATCCCGAAATTCAACTACGAGCTTTTTAACTGCAACAACTTTAATATACGCTATTGGAGCTGGAATTACCGCGGCTGCTGGCACCAGACTTGCCCTCCAA
+
DDDDDIIIIHHIHIIIIIIHIIIIIIIIHIGEHGIGHIIHIHHHIHIIIIGIEHHIIIIIIIIHIIHCHHGGEFHHHIHIIIIIHIIIIIIIHGHIGHHIIIIHIHIIHIHHEIIIIIHHHIIHHHIHGHIIIIHFFHHHIIIIIHIHHIGIIIIIIIIIIIIIIIIIIGIIIIIIIIIIIIIIIIIIIIIIIIIIIIIHIIIIIIIIIIIIIIIIIHIIIIHHHHIIHIIIIIIIHIIIIIIFIIIIIHHIIIIIIIIIIIIHIIIIIIIIIIIIIIIIIIIIIIIIIIIHIIIIIIHIIIHGHIIIIIIIIIIIIIIIIIIIIIIIIIIIIIIIIIIIIIIIIHADDDD
@HISEQ:969:HM2KJBCX2:2:1101:4403:46714 2:N:0:ACTATGCA
AATACAGACCTGCCCAACTATCCCTATTAATCATTACGGTGGTCCTAGAAACCAACAAAATAGAACCACAACGTCCTATTCTATTATTCCATGCTAATCTATTCAAGCAATAGCCCGCTTTAAACACTCTAATTTTTTCAAGGTAATGGTCCTGGCTCCCCAACACACCCAATTAAGGACATGCTGGTTCACCAGAAGGAAGACCCGACAACAAGACAGTACTCGCCAAAGACGGACCGCCCGGCCAGGCCTAAAATTCAACTACGAGCTTTTTAACTGCAACAACTTTAATATACGCTATTGGAGCTGGAATTACCGCGGCTGCTGGCACCAGACTTGCCCTCCAA
+
DDDDDIIIIHIIIIIIIIIIHIHIIIIIIIGHIIIHHHHIIIIIIIIIIGIHHHIIIIIFHHHIIIFHIIIIHHIIIIIIIIGIHHIIECHEGEF@HHGIHGFHHHIHGIIIIHIIIIHIIIIIIHIIHIIHHIIIHHIIIIIIIIIIIHIIIIHHIIIIHHHHIIHHIIIHAGHIIIIIIIIIIIIIIIIHIHIIIIIIIIIIIIIIIIIGII<IIIIIIIIIIIIIIIIHIIIIHIIIIIIIIHIIIIIIIIIIIIIIIIIHIIIIIIIIIIIIIIIIIIIIIIIIIIIIIHHIIIIIIHIIIIIIIIIIIIIIIIIIIIIIIIIIIIIIIHIIIIIIIIDDDDD
@HISEQ:969:HM2KJBCX2:2:1101:4110:46243 2:N:0:ACTATGCA
AATACAGACCTGCCCCAACTATCCCTATTAATCATTACGGTGATCCTAGAAACCAACAAAATAGAATCATGCCGTCCTATTTTATTATTCCATGCTAATGTATTCAAGCAAAATGCCTGCTTTAAACACTCTAATTTTTTCAAAGTAAAGGTCCTGGTTCCTCGCGGCACCCAATTAAGGACATCGCGGTTCTCCAGAAGGTGAGAAATTGACTACACCAGTTCATACCCCTTAAGGCACGACCGATGTGTCAATCCCGAAATTCAACTACGAGCTTTTTAACTGCAACAACTTTAATATACGCTATTGGAGCTGGAATTACCGCGGCTGCTGGCACCAGACTTGCCCTCCAA
+
DDDDDIIHIIIEHIIIHHIIIIIIIIIIIIHIIIIIIIIGHGHHICHIIGIIIHIHHII1GHIIIIIIIIFHHCHHIIIIIIIEHHIIIEHHIIHGHHHEH<GHIIHHEEHHIHCFHIIIHHHIIIHHHHHIHIHHHGIHIHHHFGHIHHGHIIIIIIIIIHEIIIIHHHHIIIIIHIHHIGIIIIIHHHIIHIIII<IIIIIIIIIIIHGIHIIIHHIIIIIIIIHIIIIIIIIIIIIIIIIIGIIIIIIIIIIIIGIIIIIIIIIIIIIIIIGIIIIIIIIHGIIIIHIHHFHHIIIIIIIGIIIIIIIIIIIIIHIIIIIIHIIIIIIIIIIIIIIIIIIIIIIIDDDDD
@HISEQ:969:HM2KJBCX2:2:1101:16757:46916 2:N:0:ACTATGCA
AATACAGACCTGCCCAACTATCCCTATTATCATTACGTCGATCCTAGAAACCAACAAAATAGGTTCGATCGTCCTATTTCGTTATTCCATGCTAATGTATTCAAGCGCGAGCCTGCTTTAAGCACTCTAATTTTTTCAAAGTAACAGTCCTGTTTCCCCGCAACAACAAATTAATGCCATCACGGTTCTACAAGAAGGAGGGACCAGTGAGGCCAGTGCATACCAGTGGCACGACCAACCTACTGGCCCCGAAATTCAACTACGAGCTTTTTAACTGCAACAACTTTAATATACGCTATTGGAGCTGGAATTACCGCGGCTGCTGGCACCAGACTTGCCCTCCAA
+
DDDDBIHHIHIIIIIGFHFEHHHHIIEHHIIGHIHIIIIIIHIIIH?CGHIHIIHHHEEHEHFHHGEHIHDHHIIHHIIIGIGHIIHHHIHEHHHIIIIHHHEIIIIIIHIIIIIIIIIIIIIIIIIIIIIHIHIHHEHHIIIHIIIIIIIIIIIIHHIHHHIIIHIHIIIIHIIIGIIIHHIIIIIIIIIIIIIIIIIIIIIIIIIHIGIIIHIIIIIIIIHIIIIIIIIIIIIIIIIIIIHGIIGIIIIIIHIIIIIIHIIIIHIIIIIIIHIIIIIIIIIIIIIIIIIIHIIIIHIIIIIIIIIIIIIIIIIIIIIIIIIIIIIIIIIIIIIIIIIIDDDDD
@HISEQ:969:HM2KJBCX2:2:1101:5372:47357 2:N:0:ACTATGCA
AATACAGACCTGCCCAACTATCCCTATTAATCATTACGGTGGTCCTAGACCAACAAAATAGAACCAACGTCCTATTCTATTATTCCATGCTAATCTATTCAAGCAAAAGCCCGCTTTAAACACTCTAATTTTTTCAAGGTAATGGTCCTGGTTCCCCGACACACCCAATAAAGGGCATACCGGCTCACCAGAAGGATAGACCCGACAACAGACAGTACTCGCCAGAGACGGACCGCCCGGTCAGGTCTAAAATTCAACTACGAGCTTTTTAACTGCAACAACTTTAATATACGCTATTGGAGCTGGAATTACCGCGGCTGCTGGCACCAGACTTGCCCTCCAA
+
DDBDDIIIIHIGHHHIIHIIIIIIIIIHIIIIIIIIIIIIHIIHEHHHIIIIIHHHHIIIG?GHIGHGIHIEEHIIGHHHIIGIIIIICHICHIHIIIHHIDGHIIEIFHIEDHDGHCEEHG?EEHICECFEHEE?EIHHFHGF?GHE@@C@C?DCFDDHHHIIIHGGHGCHDG=CB<EEFCECDHEHHHCFEACFB/99HGEDH0CCGAG0D@<8GHHGEHDHHEH?GE/@CH/6E5CC=1C@?HEGHCHG@<1HE<0/D1?C=F<1@?GF<1D@<1<1<EEEC<110<0IIHHF<C<1C<CHC1HED/C???C<11<<11<<11<1C<<1D1<<010<<D<
@HISEQ:969:HM2KJBCX2:2:1101:8097:46618 2:N:0:ACTATGCA
AATACAGACCTGCCCAACTATCCCTATTAATCATTACGTCAATCCTAGAAACCAACAAAATAGGATCGAACGTCCTATTTCATTATTCCATGCTAATGTATTCAAGCGTTAGCCTGCTTTAAACACTCTAATTTTTTCAAAGTAACAGTCCTGTTTCCCTGCAACACCAAATTAATGACATTACAGTTCTTCAAGAAGGAGGAATCAGTAAAGCCAGTACATACCATTGGCACGACCAACCTACTGACCCCGAAATTCAACTACGAGCTTTTTAACTGCAACAACTTTAATATACGCTATTGGAGCTGGAATTACCGCGGCTGCTGGCACCAGACTTGCCCTCCAA
+
DBDDDIIGHHHIIIIIHIIIIIIIIIIIIIIIIIGIIIIIIIIIIIIHHHIHGHHIIIHIIHHFHHIHIIIIHIIIIIIHIHIHIIIHHIIIIIGIIIIIIIIIHGHIHEIHHIIGHIHIIIIIIIIIHHHIIHIHIHHHHIIIHHIIIHGIIIIIIIIIIIIIIIIIIHHHHHIIHIIHIIIIIIIIIIIIIIIIIIIIIIIIHIIIIIIHIIIIIIIIIIIIIIIIIIIIIIIIIHFHEIHHHIIIIIIIIIHIIGIIIIIIIIIIIIIIIHIIIIIIIIHIIIFIIIIIIIIIIIIIIIIIIIIIIIIIGIIIIIIIIIIIIIIIIGIIIIIIIIIIIDDDDD
@HISEQ:969:HM2KJBCX2:2:1101:5245:47227 2:N:0:ACTATGCA
AATACAGACCTGCCCAACTATCCCTATTAATCATTACGGTGATCCTAGAAACCAACAAAATAGAACCATGCCGTCCTATTCTATTATTCCATGCTAATGTATTCGAGCAAAAATGCCTGCTTTAAACACTCTAATTTTTTCAAGGTAAAGGTCCTGGTTCCACATGACACCCAATTAAGGACATCATGCTTCTCCAGAAGGTGAGAAATCAACTGCGACAGTTCATACCCCTTAAGGCACGACCATCACGTCAATCCCGAAATTCAACTACGAGCTTTTTAACTGCAACAACTTTAATATACGCTATTGGAGCTGGAATTACCGCGGCTGCTGGCACCAGACTTGCCCTCCAA
+
DDDDDIIIIHIIIIHIHIIIIIIIIHHIIIIHIIIIIIIIIIIIIIHHIIIIHIIIIHGIIIIIIIIIIIIHHIIHIIIHIIIIIIIIIHIIIIIIIIHHHCGHHHHIIIIIIIIIIIIIHIIIIIHIIIIIIHHHHHHIIIHIIIIIIIIIIIIIIIIIIIIIIIHHIIIIIIIIIIIIIIIIIIIIIIIIIHIIIIIIIIIIHIHIIIIIIIIIIIIIIIIIIIIIIIIIIIIIIIIIIIIIIIIIIIIHIIIIIIIIIIIIIIIIIIIIIIIHIIIIIIIIIIIIIIIIIIIIIIIIIIIIIIIIIIIIIIIIIIIIIIIIIIIIIIIIIIIIIIIIIIIIIIIIDDDDD
@HISEQ:969:HM2KJBCX2:2:1101:18217:47550 2:N:0:ACTATGCA
AATACAGACCTGCCCAACTATCCCTATTAATCATTACAACAGTCCTAGAAACCAACAAATAGAACCATTGTCCTATTCCATTATTCCATGCTAATGTATTCAAGCGTATGCCTGCTTTGAACACTCTAATTTTTTCACAGTAAAAGTCCTGGTTCCCCGTCACGACCCGTAAAGGCCATGCCGCTTCGCCAGAAGGTAAAGCCCGACCACAGACAGTGCTCACCCAGAAGGCGGACCGTCCAGCCAGGCCTGAAGTTCAACTACGAGCTTTTTAACTGCAACAACTTTAATATACGCTATTGGAGCTGGAATTACCGCGGCTGCTGGCACCAGACTTGCCCTCCAA
+
DDDDDIIIIIIIIIIHIIIIIIHIIIHIIGIIGIIIIIIIIIIIHIIIIIIIIIIIIGHHIHEHHIGIGIIIHICHHHHIIIGIIIIIIIGIIIHHFHIIIIIIIIIIIIIIIIIIIIIIIIIIHIIIHHHIIIIIHIIIIIIIIHHIIIIHHHIIIIIIIIIIHIHIIIIIIHIIIIIIIIIIIIIIIIIIIIIIIIIIIIIIIIHIIIIIIIIIIIIIIIIHIIIIIIIIIIIIIIIIIIIIHIIIIIIIIIIIIIIIIIIIIIIIIIIIIIIIIIIIIIIHIIIIIIIIHHIIIIIIIIHIIIIIIIIIIIIIIIIIIIIIIIIIIIIIIIIIIIIIIDDDDD
@HISEQ:969:HM2KJBCX2:2:1101:14193:47763 2:N:0:ACTATGCA
AATACAGACCTGCCCAACTATCCCTATTAATCATTACGGCGGTTCTAGAAACCAACAAAATAGCCCCACGCGTCCTATTTCATTATTCCATGCTAATGTATCCGAGCATGCGCCTGCTTTGAACACTCTAATTTTTTCAAGGTAATGGTCCTGGTTCCCCGACACACCCAACAAAGGACATGCCGACTCACCAGAAGGATAGGCCCGGCGTCGGAACAGTGCTCACCCGGAGGGCGGACCGCCCGGCCAGACCCAAAATTCAACTACGAGCTTTTTAACTGCAACAACTTTAATATACGCTATTGGAGCTGGAATTACCGCGGCTGCTGGCACCAGACTTGCCCTCCAA
+
ADDDDIHIIGIIIIHIIIIIIIIIIIIIHHIIIIIIIIIIIIEFEHHIGHHH?GHHHGHIHIEEF?H=D/CFEHHGHCHII?HHIIIHI@CHGHHI1GHIHHHHFEDFIIHIHIHHIIHHFHHGBGHHHIHHIHHIIHHHIIIIIHEHHIIIHH8HCHHIHIIIIIHEHIHFIIIIIIHIIIIIHEIIHEIHFIIIIIIH<IGHHIIIIHIIIIIIIIIIIIIIIHIIII??IIIIIIIIIIHIIIIHHHGIHIIIIIHIIIIIIIIIIIIIIIHIIIIIIIIIIHGIIIIIIIIIHGIIIIIHIIIIIIIIIIIIIGIIIIIIIIIIIIIIIIIIIIIIIIIIDDDDD
@HISEQ:969:HM2KJBCX2:2:1101:13143:47656 2:N:0:ACTATGCA
AATACAGACCTGCCCAACTATCCCTATTAATCATTACGGTGATCCTAGAAACCAACGAAATAGAATCAGTCCGTCCTATTTCATTATTCCATGCTAATGTATTCAGACGTTAGCCTGCTTTAAACACTCTAATTTTTTCAAAGTAACAGTCCTGATTTCCCATCACACCAAATAAATGGCATGAAAGTTCCTCAGAAGGTAGAGATTCATCTCACCAGTGCAGACAATTAAGCCTGACCAATGGGTAAACCCCGAAGTTCAACTACGAGCTTTTTAACTGCAACAACTTTAATATACGCTATTGGAGCTGGAATTACCGCGGCTGCTGGCACCAGACTTGCCCTCCAA
+
DBDDBIIIHFHHIHIHIIIIIGHHHHIIIIIHIIHIIIGIIIIIGIIIIIIIHIHIIGIHIIIFHHHHHHIEHIHIIIIIIEHHHHHHCGHICHHIIIIIIIIHHIIIIIHHHCHHHIIIIHIIIIIIIHIIHHGEHIGIGIIIIIIGIHIIHHIIHHHIIIHIIIIIHIHIIIIIIIHIIIIIIIIIIIIIIIIIIIHIIIIIIIIIIIIIIIIIIIIIIIIIIIIIIIIIIIIIIIIIIIIIHGDHHIGIIIIHHHHHIIIGIIIIIIHIIIIHGHIIIIIIIIIHEIIIIIIIIIIIIIIIIIIIIHHIIIIIIIIIHIIIIIIIIIIIIIIIIIIIIIIDCDDD
@HISEQ:969:HM2KJBCX2:2:1101:1553:48283 2:N:0:ACTATGCA
AATACAGACCTGCCCAACTATCCCTATTAATCATTACTTCAGTCCTAGAAACCAACAAAATAGAACCGAAGTCCTAAATTATTATTCCATGCTAATGTATTCAAGGCATAAGCCTGCTTTAAACACTCTAATTTTTTCAAAGTAATAGAGCTAGATCGCGACGACAACCCAGTGAAGGGCGCCGCCGTTTTCTAGCAGGATGGCAGACACGCGCCAGCACTCACACTCGTAACCGAGGCGGGCCAGGTGCGTCAAACCAGAAATCCAACTACGAGCTTTTTAACTGCAGCAACTTTAATATACGCTATTGGAGCTGGAATTACCGCGGCTGCTGGCACCAGACTTGCCCTCCAA
+
DDDDDIIIIIIIIIIIIIHGHIIIIIIIIIIIIIIIIIIIIIIHIHHEHHHIGIIHHHIIIIHEHIIIHHICGHIHIHIHIGHHHHIFHHIHGHHHHHHHICGHIIIIIIIIIIIIIIIIHHIIIIIIIIHHHIHIIIIHHHHHH@IIIIIIIHGHIIIIIIIHIIIIHHHIIIIIIIHIIIIIIIIIIIIIIIIHIIIIIIIIIIIIIIIIIIIIIIIIIIIIIIHIIIIIIIIIIIIIIIIIIIIIIIHEEIIIIIIIIIIHIIIIIIIIIIIIIIIIIIIIIIIIIIIIIIIIIIIIIIIIIIIIIIIIIIIIIIIIIIIIIIIIIIIIIIIIIIIIIIIIIIIIIDDDDD
@HISEQ:969:HM2KJBCX2:2:1101:12037:48422 2:N:0:ACTATGCA
AATACAGACCTGCCCAACTATCCCTATTAATCATTACGTCGATCCTAGAAACCAACAAAATAGAATCAAACGTCCTATTTCGTTATTCCATGCTAATGTATTCAAGCGTGAGCCTGCTTTAAACACTCTAATTTTTTCAAAGTAACAGTCCTGATTCCCCATGACACCAAATTAATGACATCATGGTTCGTCAGAAGGTAGGAATCAATAATACCAGTACGTACAATAGCACGACCAATAAATTGATCCCGAAATTCAACTACGAGCTTTTTAACTGCAACAACTTTAATATACGCTATTGGAGCTGGAATTACCGCGGCTGCTGGCACCAGACTTGCCCTCCAA
+
DDDDDIHIIHIIIIIIIIIIHHIIIHIIIIHIIIIIIIIIIIIHHHHIIIIIHIIIIIIHII1FEHIIIIIHHHIHIHIIHHHIIHHHHIIIICHIIIHIIIIIIIIIIIHIHIHIHIIIIIIIIIIIIIHIIIIIIIIIIIHIIIHIIIHIIHIIIIIIIIIHHIIHIIIIGIIIIIIIIIIIIIIHGIIIIIIIIIIIIIIIIIIIIIIIHIHIIIIIIIIIIIIIIIIIIIIIIIIHIIIHIIIIIIIIIIIIIIIIIHIIIIIIIIIIIIIIIIIIIIIIIIIIIIIIIIIIIIIIIIIIHIIIIIIIIIIIIIIIIIIIIIIIIIIIIIHIIIIIDDDDD
@HISEQ:969:HM2KJBCX2:2:1101:11362:47946 2:N:0:ACTATGCA
AATACAGACCTGCCCAACTATCCCTATTAATCATTACGGTGGTCCTAGACCAACAAAATAGAACCAACGTCCTATTCTATTATTCCATGCTAATCTATTCAAGCAAAAGCCCGCTTTAAACACTCTAATTTTTTCAAGGTAATGGTCCTGGTTCCCCGACACACCCAATAAAGGGCATACCGGCTCACCAGAAGGATAGACCCGACAACAGACAGTACTCGCCAGAGACGGACCGCCCGGTCAGGTCTAAAATTCAACTACGAGCTTTTTAACTGCAACAACTTTAATATACGCTATTGGAGCTGGAATTACCGCGGCTGCTGGCACCAGACTTGCCCTCCAA
+
DDDDDIHIHHIHHGHIIIIIIIIIHIHIIIIIIIIIIIIIGIIIIHIIIIIIIIIFHIHHHHIIHGIIHI?HHHGHHIHIIIIIIIHIIIGIIIIIIIGEHGHHIIHHIHHHIHIHIIHIIIIIIIIHHHIIHHHIIIHHFHIIIIHIIIIHHHIIHIIIIIHIHIIIIIIIHHHGIIIIIIHIIIHIIIIIIIHIIIIHHIIIIIIIIIHHIIIIIIIIIIHIIIIIGIHFFHIGIIIIIIIIIIIIIIIHGIIIHIIIIIIIIIIIIIIIIIIIIIIIIIHHIIIIIIIIIIHIHGGIIIIIHHHGIHHCCIIIIIIIIIIIIIIIIIHIHIIIIIDDDDD
@HISEQ:969:HM2KJBCX2:2:1101:21214:48412 2:N:0:ACTATGCA
AATACAGACCTGCCCAACTATCCCTATTAATCATTACGTCGATCCTAGAAACCAACAAAATAGAATCAAACGTCCTATTTCATTATTCCATGCTAATGTATTCAAGCGTGCGCCTGCTTTAAACACTCTAATTTTTTCAAAGTAACAGTCCTGATTCCCCACGACACCAAATTAATGACATCGCGATTCTTCAGAAGGTAGGAACCAATAATGCCAGTGCGTACCGAGGCACGACCGACAATCTGATCCCGAAATTCAACTACGAGCTTTTTAACTGCAACAACTTTAATATACGCTATTGGAGCTGGAATTACCGCGGCTGCTGGCACCAGACTTGCCCTCCAA
+
AB@BBEHHEH@FEHCHHHHIFCHEHHCGHHCCH?GHHHHEHHHFGHHGIHHH@EH=@EHHGHHHICHEHHEC1D@0F1D?EG1CC<C1DCDCG1FF@E@D@F@DEHDDGHHDGEFECGEHDHHGHHF@@DGEHFGEGGCEHHFFEBDFEHFEFCECGHHCDG@CHFHFHGGHGFFHHFFHHHHHFIHGHIIHHHFHFIFHGIIHIIIIHHHIIIHHIIHIHGIIGIHIHHIIIHGIIIHHHHGBHHGIIHHHIIIIIIHHHEHHFIIIHIHHEFIIIIIHHHIIIIHIHHHHGIIIIHIIIIIHIIIIIIIIIHCIIHIIIHIIIIIIIIIIIIIIIIIIDDDDD
@HISEQ:969:HM2KJBCX2:2:1101:16303:47153 2:N:0:ACTATGCA
AATACAGACCTGCCCAACTATCCCTATTAATCATTACGGTGATCCTAGAAACCAACGAAATAGAATCAGTCCGTCCTATTTCATTATTCCATGCTAATGTATTCAGACGATAGTCTGCTTTAAACACTCTAATTTTTTCAAAGTAACAGTCCTGATTTCCCATCACACCAAATAAATGGCATGAAAGTTCCTCAGAAGGTAGAGATCCATCTCACCAGTACAGACAATTAAGCCTGACCAATGGGTAGACCCCGAAGTTCAACTACGAGCTTTTTAACTGCAACAACTTTAATATACGCTATTGGAGCTGGAATTACCGCGGCTGCTGGCACCAGACTTGCCCTCCAA
+
DDDDDIIIHIHIIIIIIIIIIIIHIIIIIIIIIIIIIIII1GHGHHHIIHIIHEEHHHHIHHIIIIIIHHHFCGEHIHIIIIIIIGIHEHIIHGIHIIIHGFGHHIIIIIIIIIHIIHHIHHHHHIIIIIIHHGHHIHHIIIHHIIHHHHIIGIHGHFGHHHHIIIHGHHHIIIIIHIHIHHIIIIIIHIIIIIHHIIIIIIHIIHIIIIHIIIIIIIHIIII=IIIIIIIIIHIIHIIIHIIIHGDIIIIIHHIIHIHIHIIIIIHIHIIIIIHHIIHHIIIIIIHHHHIHIIIIIIIIIIIIHIIIIIIIIIIIIIIIIIIIIIIIIIIIIIHIIIIIIIIDDDDD
@HISEQ:969:HM2KJBCX2:2:1101:3781:48568 2:N:0:ACTATGCA
AATACAGACCTGCCCAACTATCCCTATTAATCATTACGTCGATCCTAGAAACCAACAAAATAGAATCAAACGTCCTATTTCGTTATTCCATGCTAATGTATTCAAGCGTGAGCCTGCTTTAAACACTCTAATTTTTTCAAAGTAACAGTCCTGATTCCCCATGACACCAAATTAATGACATCATGGTTCGTCAGAAGGTAGGAATCAATAATACCAGTACGTACAATAGCACGACCAATAAATTGATCCCGAAATTCAACTACGAGCTTTTTAACTGCAACAACTTTAATATACGCTATTGGAGCTGGAATTACCGCGGCTGCTGGCACCAGACTTGCCCTCCAA
+
DDDDDIIIIIGIIIIIIIIIIGIIIIIIIIIIIIIIHIIIIIHHIIIIIIIGHIFHHIIIIIIIIIIHIIIHHGHHIIIIIIIIIIIIEHHHGFHIIIIIIIIIIIIHIIIIIHIIIIIIIIIIIIIIIIIIHHIIIIIIIIIIIIIIHHHIIIIIHIIIIIIIIIIIIIIIIIIHGHIIIIGIIIIIIIIIIIIIIIIIIIIIIIIIIIIIIIIIIIIIIIIIIIIIIIIIIIIGIHIIIIIHGDIHIIIIIIIIIIIIIIIIIIIIIIIIIIIIIIIIIIIIIIIIIIIIIIIIIIIIIIIIIIIIIIIIIIIIIIIIIIIIIIIIIIIIIIIIIIIIDDDDD
@HISEQ:969:HM2KJBCX2:2:1101:6334:49133 2:N:0:ACTATGCA
AATACAGACCTGCCCAACTATCCCTATTAATCATTACGGTGATCCTAGAAACCAACAAAATAGAATCATGCCGTCCTATTTTATTATTCCATGCTAATGTATTCAAGCAAAATGCCTGCTTTAAACACTCTAATTTTTTCAAAGTAAAGGTCCTGGTTCCCCGTGACACCCAATTAAGGGCATCGCAGTTCTCCAGAAGGTGAGAAATTGACTACACCAGTTCATACCCCTTAAGGCACGACCGATGTGTCAATCCCGAAATTCAACTACGAGCTTTTTAACCGCAACAACTTTAATATACGCTATTGGAGCTGGAATTACCGCGGCTGCTGGCACCAGACTTGCCCTCCAA
+
DDDDDIIIHIIIHHIGHIIIIIIIIIIIIIIIIIIIIIIIIIIIHFHHIIIIIHIIEHGIIIIIIIIIIIIIIIHHIGHIIIHIHIGIIIIGHFHGIIIIIIHIIIIIIIIHIHIIIIIIIIIIIHIHIIIIIIIIHHIIIHHIIIIHIHHHIHIIIIIIIHHIIIIIIIIIIIIIIIIIIIHIHG%IIIIIIIIIIIIIIIIIIIHHIIHIIHIIHHIIIIIIHIIIIIIIIIIIIIIIIIIIIIIIHIHIIIIIIIIIIIHIIIIIHIIIIIIIIIIIIIIIHIIIIIHIIHIIIIIIIIIIIIIIIIIIIIIIIIIIIIIIIIIIIIIIIIIIIIHIIIIIIIIDDDDD
@HISEQ:969:HM2KJBCX2:2:1101:1710:49368 2:N:0:ACTATGCA
AATACAGACCTGCCCAACTATCCCTATTAATCATTACGTCAATCCTAGAAACCAACAAAATAGGATCAAACGTCCTATTTCATTATTCCATGCTAATGTATTCAAGCGTTAGCCTGCTTTAAACACTCTAATTTTTTCAAAGTAACAGTCCTGTTTCCCTGCAACACCAAATTAATGGCATTACAGTTCTTCAGAAAGGAGGAATCAGCGAAGCCAGTGCATACCAGTGGCACGACCAACCTGCTGACCCCGAAATTCAACTACGAGCTTTTTAACTGCAACAACTTTAATATACGCTATTGGAGCTGGAATTACCGCGGCTGCTGGCACCAGACTTGCCCTCCAA
+
DDDDDIIIIIIIIIIIIIHIIIIIIFHIIIIIIIIIIIIIIIIIIHIHIIIIIIIIIII?GHGHCHHIIHIIIHHIIIHHIIIHIIIIIIIEHIIIIHIIIHIIIIIIIIIIIIIHIIIIIIIIIIIIIHHIHHHIIHIHIIIIIHIIHIIIIHIIIHIIIIIIIIIIIIIIIIIIIIIIIHIIIIIIIIIIIIIIIIIIIIIIIIIIIIIIIIIIIIIIIIIIIIIHI=IIIIIIIIHIIIIHHIIIIIIIIIIIIIIIIIIIIIIIIIIIIIHIIIIIIIIHIIIIIIIIIIIIIIIIIIIIIIIIIIIIIIIIIIIIIIIIIIIIIIIIIIIIIIIIIDDDDD
@HISEQ:969:HM2KJBCX2:2:1101:8932:48068 2:N:0:ACTATGCA
AATACAGACCTGCCCAACTATCCCTATTAATCATTACGGTGATTCAGAAACCAACAAAACAGGACCACCGTCCTATTTTATTATTCCATGCTAATGTATTCAGACGTAAGCCTGCTTTGAACACTCTAATTTTTTCAAGGTAAAGGTCCTGGTTTCCCACCACGCTAAATAAATAACATGATGGTTCCCCAGAAGGTAGAAATTCCACACGCCAGTACAGACTATTGCCTGACCAACGGTAGAACCCCGAAATTCAACTACGAGCTTTTTAACTGCAACAACTTTAATATACGCTATTGGAGCTGGAATTACCGCGGCTGCTGGCACCAGACTTGCCCTCCAA
+
DADDDIIIHIIIHIIIIIIIIHIIIIIIIIIIIIHIIIIFHHIHIIIIIHIIIIIIIHHIIH?HIHIICHCHIIIIIIIIIHIIIIIIIIIIIHIGHHHIIIIIHHIIIIIIIGIIIHIIIGFHIHIICHHIHHHHIIHHHIIHHHGHHIHFHHHIIIHGHIIHHIIIHIIHIHIIIIGIIIIIIHIHIIIIIIHHHIIHHHIGIHHIHIII>IIIIII=IIIHIIHIHIIIIIIHIHHHGAIIGIIIIGIIIIGIGIIIHHIIGIIIIIIHIIIIIHIHHIIIIIIIIHEIIIIIIIIIIIIIIIIIIGIIIIIIHIIIIIIIIIIIIIIIIIIIHIDDDDD
@HISEQ:969:HM2KJBCX2:2:1101:4553:49362 2:N:0:ACTATGCA
AATACAGACCTGCCCACTTCCCTATTAATCATTACGGTGGTCCTAGACCAACAAAATAGAACCAACGTCCTATTCTATTATTCCATGCTAATCTATTCAAGCAAAAGCCCGCTTTAAACACTCTAATTTTTTCAAGGTAATGGTCCTGGTTCCCCGACACACCCAATAAAGGGCATACCGGCTCACCAGAAGGATAGACCCGACAGCAGAACAGTACTCGCCAGAGACGGACCGTCCGGTCAGGCCTAAAATTCAACTACGAGCTTTTTAACTGCAACAACTTTAATATACGCTATTGGAGCTGGAATTACCGCGGCTGCTGGCACCAGACTTGCCCTCCAA
+
DDDDDIIIHIIIIIIIIIIHIIHHIIIHIIIIIIIIIIIHIHHHHHHHIIIHIIIGHIIIIIIIIIHHIHHHHHIIHHIHIIIGIIIHHIHIIIIIHHHIHGHIIIHGIIHIIIIIHIIIIIIIIHIIHIHIIIHIIHIHIHIIIIIHHHIIIIIIIGIIIIIHHIIIHIIIIIIHIIIIIHIIIIIIIIIIIIIIIIIIIIIIIIIIIIIIIIIIIIIIIIIIIIIIIIIHHHIIIIIIHIIIHIIIIIIIIIIIIIIIIIIIIIIIIIIIIIIIIIIIIIIIIIIIIIIIIIIHHIIIIIIIIIIIIIIIIIIIIIIIIIIIIIIIIIIIIIIIIDDDDD
@HISEQ:969:HM2KJBCX2:2:1101:11162:49311 2:N:0:ACTATGCA
AATACAGACCTGCCCAACTATCCCTATTAATCATTGCTCCGACTTGACCAAAACCAACAAAAATAAGTCTGAGCCCTTTATTATTATTCCATGCTAATGTATTCACAGCGTAAGCCTGCTTTAAACACTCTAATTTTTTCAAAGTAAATGATCTGGAACACATGCTCCCAACCCAGTGAAGGGCAGAAGCAGTATCCCAGAAGGAGCCGAGAACCCTCCAGCACTCACGTCCTTGTGGGGCGCGGGCTAGATTGCTCTCAGAGAAATCCAACTACGAGCTTTTTAACTGCAACAACTTTAATATACGCTACTGGAGCTGGAATTACCGCGGCTGCTGGCACCAGACTTGCCCTCCAA
+
DDDDDIIIIIIIIIIIIIIIHIIHHHIIIIIIIIIIIIIIIIIIIIIHIHIIIIIIIHIIIHHIIHIHIHIHIIIIIIIIIIIIIIIIIIIIGIIIIGEHIDH@GHIIIIIIIHIIIIIIHIIHIIHIIIIIIIIIIIIIIIIIIIIIIIIHHHIIIIIIIHHHHIIIIIIIHIIIIIIIIIHIHIIIIIIIIHHIIHIIIIIIIIIIIIGIIIIIIIIIIIIIIIIIIIIIIIIIIIIIHIIIIIIIIIIIIIHHIIIIIIIIIIIIIIIGIIIIIIIIIIIIIIIIIIIIIIIIIIIIIIIIIIIIIIIIIIIIIIIIIIIIIIIIIIIIIIIIIIIIIIIIIIIIIIIIDDDDD
@HISEQ:969:HM2KJBCX2:2:1101:11182:49900 2:N:0:ACTATGCA
AATACAGACCTGCCCAACTATCCCTATTAATCATTACGTCGATCCTAGAAACCAACAAAATAGAATCAAACGTCCTATTTCGTTATTCCATGCTAATGTATTCAAGCGTGAGCCTGCTTTAAACACTCTAATTTTTTCAAAGTAACAGTCCTGATTCCCCATGACACCAAATTAATGACATCATGGTTCGTCAGAAGGTAGGAATCAATAATACCAGTACGTACAATAGCACGACCAATAAATTGATCCCGAAATTCAACTACGAGCTTTTTAACTGCAACAACTTTAATATACGCTATTGGAGCTGGAATTACCGCGGCTGCTGGCACCAGACTTGCCCTCCAA
+
DDDDDIIIIGIIIIIIIIIIIIIIIHIIIIIIIIIIIIIIIIIIIIIIIIIIIIIIHHIHIIHIIIIIIIIIHIIIHHHIHIIIIIIIIIIIIIIIIIIIIIIIIIIHIIIIIIIIIIIIIIIIIIIHIIIIIIIIIIIIIIIIIHIIIIIIIIIIIIIIIIIIIIIIIIIHIHHHIIHIIIIIIIIIIIIIIIIIIIIIIIIIIIIHIIIHIIIIIIIIIIIIIIIIIIIIIIIIIIIIIIHHIIIIIIIIIIIIIIIIIIIIIIIIIIIIIIIIIIIIIIIIHHIIIIIIIIIIIIIIIIIIIIIIIIIIIIIIIIIIIIIIIIIIIIIIIIIIIIIIDDDDD
@HISEQ:969:HM2KJBCX2:2:1101:12712:49488 2:N:0:ACTATGCA
AATACAGACCTGCCCAACTATCCCTATTAATCATTACTCCGGTCCCGAAGGCCAACACAATAGGACTAGACTCCTATCACGTTATTCCATGCTAATGTATTCAGAGCATAAGCTTGCTTTGAGCACTCTAATTTTTTCAAAGTAACAGCGCCGAAACCGCAACCCAGCCAATTAAGGCCAGGAGCACAACGCCGACAAAAGGGACGGAAGGGCAGGTGCACACCGAGTAGGTGGACCGACCCTTACGACCCAAGATCCAACTACAAGCTTTTTAACTGCAACAACTTAAATATATGCTATTGGAACTGGAATTACCGCGGCTTCTGGCACCAGACTTGCCCTCCAA
+
DDDDDIIIFIIIIIIHHIIIIIFHHHIIIGIIIIIIIIIHIIIIIHGIIIDHIGIIIG?CFHHIIIIIIIIIIHIIIHHHHDFEHIHEHIIIIIIHIHHIHHIHHHIIIIIIIIIIIHHIIIHIIIIHHHIIHIHFDHHHIIHIIIIGIHDHFCHHHHHIIIIHIIIIIHHHIIGIIHIIIIIIIIHIIIHGIIIIIIIIHIIIIIIIIIIIIIIIIIIIIIIIIIIIIIIIIIIIHIIIIHHHHIIIIIIIHHIHIIIIHHHHIIIIIIIIIIIIIHIIIIIIIIIIIIIIIIIHIIIIIIIIIIIIIIIIIIIIIIIIIIIIIIIIIIIIHIIIIIIIIDDDDD
@HISEQ:969:HM2KJBCX2:2:1101:13793:49775 2:N:0:ACTATGCA
AATACAGACCTGCCCAACTATCCCTATTAATCATTACGTCGATCCTAGAAACCAACAAAATAGAATCAAACGTCCTATTTCGTTATTCCATGCTAATGTATTCAAGCGTGAGCCTGCTTTAAACACTCTAATTTTTTCAAAGTAACAGTCCTGATTCCCCAAGACACCAAATTAATGACATCATGGTTCGTCAGAAGGTAGGAATCAATAATACCAGTACGTACAATAGCACGACCAATAAATTGATCCCGAAATTCAACTACGAGCTTTTTAACTGCAACAACTTTAATATACGCTATTGGAGCTGGAATTACCGCGGCTGCTGGCACCAGACTTGCCCTCCAA
+
DA0DBHHIIIIIIIIIIIHIHIIIIIIHIIHIIIIIIIIIIIIIGHHIIIIIIIIIIIIIIIIIIIIIIIHI@FHHIGIIIHHHIIGIIIEHGIIIIHIIIIIIIIIIIIIHEHHIHEIIIIIHIIIIIIIIIHIHEIIIIIIIIIIIHIIIIIIIIHIIIHHHIIIIIIHGIIIIIIIIIIHIDIIIHIIIIIIIIIHHIHIIIIIIIIIIIIIIIIHIIIIIIIIHIIIIIIIIIIIIIIIIIIIIIIIIIIIIIIIIIIIIIIIIIIIIIIIIIIIIIIIIIIIIIIIIIIIIIIIIIIIIIIIIHIIIIIIIIIIIIIIIIIIIIIIIIIIIIIIIDDDDD
@HISEQ:969:HM2KJBCX2:2:1101:4842:49927 2:N:0:ACTATGCA
AATACAGACCTGCCCAACTATCCCTATTAATCATTGCTCACAAATCCAAAAACCAACAAAATACGATAAACGAGCCCTAACTTATTATTCCATGCTAATGTATTCATAACTAACCGCCTGCTTTAAACACTCTAATTTTTTCAAAGTAAAGGTCCTGGATTGCGAACCCAACCCAGCAAAGGGCAGGAACGTTCTCCAGGAAGATGGTAAGCGCGCATCGGCACTCACACACGAAACCGTGGCGGGCCAAGCGCACTATACCAGAAATCCAACTACGAGCTTTTTAACTGCAACAACTTTAATATACGCTATTGGAGCTGGAATTACCGCGGCTGCTGGCACCAGACTTGCC
+
DDDDDIIIIIIHIIIIIHIIIIIIIIIIIIIIIIHIIIIIIIIIIIIIIIIIIIIIIIIIIIIHIIIIIHFHIIHDHHIIIIHHIHIIIGCHHHHHIIHIHDIIIIIIIIHIIIIHIIIIIHIIHIIIHIIIIHIIIHIGHHIHIIIIIIIIIIIIIIIIIIIIIIIIIIIHHIIHIIIIIIIIIIIIIIIIIIIHIIIIIIHIIIIIIIIIIIIIIIIIIIIIIIIIIIIIIIIIIIIIIIIIIIHIIIHIIIIIIIIIIIIIIIIIIIIIIIIIIIIIIIIIIIIIIIIIIIIIIIIIIIIIIHIIIIIIIIIIIIIIIIIIIIIIIIIIIIIIIIIIIIHIIIIDDDDD
@HISEQ:969:HM2KJBCX2:2:1101:9591:50128 2:N:0:ACTATGCA
AATACAGACCTGCCCAACTATCCCTATTAATCATTACGTCGATCCTAGAAACCAACAAAATAGGGTCAAACGTCCTATTTCATTATTCCATGCTAATGTATTCAAGCGTGAGCCTGCTTTAAACACTCTAATTTTTTCAAAGTAACAGTCCTGATTCCCCGCGACACCAAATTAATGACATCACGGATCTTCAGAAGGGAGAAACCAGTGACACCAGTGCATACCAAAGGCATGACCAGCGTACTGATCCCGAAATTCAACTACGAGCTTTTTAACTGCAACAACTTTAATATACGCTATTGGAGCTGGAATTACCGCGGCTGCTGGCAC
+
DDDDDIIHIHIIIIIIIIIIIIIIIIIIIIIIIIIIIIIIIIIIHHHHIIIIIIIIIIIIIHHIHIIGIIIIIIIIHIIIIIIIIIIIHIIIIIIIIIIIIHIIIHIIIIIHIHIIIIHIIIIIIIIIIIIIIIIIIIIIIIIIIIIIIIIIIIIIIIIIIIIIIIIIIIIIIIHIIIIIIIIIIIIIIIIIIIIIIIIIIIIIIIIIIIIIIIIIIIIIHIIIIIHHFHIIIIIHIIIIIIIIIIIIIIIIIIIIIIIIIIIIIIIIIIIIIIIIIIIIIIIHIIIIIIIIIHIIIIIIIIIIIIIIIIIIIIIIIIIHCIIIIDDDDD
@HISEQ:969:HM2KJBCX2:2:1101:5694:50816 2:N:0:ACTATGCA
AATACAGACCTGCCCAACTATCCCTATTAATCATTACGTCAATCCTAGAAACCAACAAAATAGGATCAAACGTCCTATTTCATTATTCCATGCTAATGTATTCAAGCGTTAGCTTGCTTTAAACACTCTAATTTTTTCAAAGTAACAGTCCTGTTTCCCTGCAACACCAAATTAATGACATTACAGTTCTTCAAGAAGGAGGAACCAGTAAAGCCAGTACGTACCAGAGGCACGACCAACTTGCTGATCCCGAAATTCAACTACGAGCTTTTTAACTGCAACAACTTTAATATACGCTATTGGAGCTGGAATTACCGCGGCTGCTGGCACCAGACTTGCCCTCCAA
+
DDDDDIIHHHIIHHIIIIHHHHIIIHIIIIFHIGIEEHHGGIIIIIIIIIIIEEHHIGIHHIHIHHHH?GEHHHHIHIIHFEIIIIHIHCHHIIHII/IIIHHHIIIHIHHHFHHHHHHIIHHIIIIIII@FFIIIHHHHHHHIIHHIIIIHIIIGIIIIHIHHIIIHHHEHIHHEHHHHHIIIIIHGHGEHFGHHGIIIHIGHIIIHHHHIIGIIHIIHHHEIHHHHHHIGIIIIIIIIIHGGBHHHIHGEFGIIHH@HHHHG@CIIIHEEEIHHIIIIIHHFHCEHG@IIHHDIIIIIIHHIIHIHIHHFHHDDGHHGIIIIIIHGHIHHFCIHIGIIHD@@@D
@HISEQ:969:HM2KJBCX2:2:1101:16781:50605 2:N:0:ACTATGCA
AATACAGACCTGCCCAACTATCCCTATTAATCATTACATCGATCCTAGAAACCAACAAAATAGAATCGGATGTCCTATTTCATTATTCCATGCTAATGTATTCAAGCGTGAGCCTGCTTTAAACACTCTAATTTTTTCAAGGTAACAGTCCTAATTCCCCGTGACACCAAATTAATGGCATTACGGTTCTTTAGAAGGTGAGAAATCAATAATATCAGTACATACCAACGGCATGACCGAAACATTGATCCCGAAATTCAACTACGAGCTTTTTAACTGCAACAACTTTAATATACGCTATTGGAGCTGGAATTACCGCGGCTGCTGGCACCAGACTTGCCCTCCAA
+
DDDDDIIIIEHHIIIIIIIIGHIIHIIIIIHIIIIIIIIIIIIIIIHHIIIIHIIIIIIIIIHHIIIHFHIIHIIIIHIIIIIIIIIHIIGIIIIIIIIIIIIHIIIIIIHIIIIIIIIIIHIIHIHIIIIIIIHIIIIIIIIIIIIIIIIIIIIIIIIHIIIIIIIIIIIIIIIIIIIIIIIIIIIIIIIIIIIIIIIIIIIIIIIIIIIIIIIIIIIIIIIIIIIIIIIIIIIIIIIIIIHHFGIIIIIIIIIIIIIIIIIIIIIIIIIIIIIIIIIIIIIIIIIIIIIIIIIIIIIIIIIIIIIIIIIIIIIIHIIIIIIIIIIIIIIIIIIIIIIIIIDDDDD
@HISEQ:969:HM2KJBCX2:2:1101:14483:50399 2:N:0:ACTATGCA
AATACAGACCTGCCCAACTATCCCTATTAATCATTACGTCAATCCTAGAAACCAACAAAATAGGATCAAACGACCTATTTCATTATTCCATGCTAATGTATTCAAGCGTTAGCCTGCTTTAAACACTCTAATTTTTTCAAAGTAACAGTCCTGTTTCCCTGCAACACCAAATTAATGGCATTACAGTTCTTCAGAAAGGAGGAACCAGCAAAGCCAGTGCATACCAGTGGCACGACCAACCTGCTGATCCCGAAATTCAACTACGAGCTTTTTAACTGCAACAACTTTAATATACGCTATTGGAGCTGGAATTACCGCGGCTGCTGGCACCAGACTTGCCCTCCAA
+
<0D@@11DGC1D111<D<1<CG1DCDG1DCC@111<11<1C<CGE?DHE11<C@1CGEHCEHG<C1EFH@<00<<0<<11<<F@CE1D11D?<<@1IHCHG@@E=C@G@GGCGHHHHFHHG@BHIHHGEB<HIHFB<FAHIIHIIHIIHHHHFHF@H7I;GFHHHHGIHGEHGIIIIIIIHHIHGGA/@D-FIHC0HCHHEGF<HGGCGHHHHFCHCHHEHHF@EHGC?CGHHGEC@G@@@A1C<<DCAHHIIIFIHEIHE=EEF1EHIIHHHGCEFHIHHHCE?GGEHIHHHIHECCCCIIIHIIHIIIHHHIIHIIIHHHG?EEFG1HGIIHCHHIHHHADBDB
@HISEQ:969:HM2KJBCX2:2:1101:5397:50592 2:N:0:ACTATGAA
AATACAGACCTGCCCAACTATCCCTATTAATCATTACGGTGATCCTAGAAACCAACAAAATAGAACCATGCCGTCCTCTTTTATTATACCATGCTAATCTATTCAAGCACAAGCCTGCTTTAAGCACTCTAATTTTTTCAAGGTAATAGCTCTGCTTCCCCAACGCACTAACTTAATAGCATGCTGGTTATTCAGAAGGTAGGAATTCATCAAGTCAGTGCGGACAGTGAAGCCCGACCAACCGACAAACTCCGAAATTCAACTACGAGCTTTTTAACTGCAACAACTTTAATATACGCTATTGGAGCTGGAATTACCGCGGCTGCTGGCACCAGACTTGCCCTCCAA
+
?DD@DE1<GHHHE@C@DG1<<1F<<GE1FH?<<@H1D1@C1<@111<<CGH?1<101<<FE?1<C1@HH11DF0C/011<1FC1<111<1<<@@1F<1@CF6?DEFD6CC<HHGGEHFEHFHE?HH@@?ECHHHHGHGHIHHEHHHHIGH?HH@ECHHHHHHHD8HEIHIHII:HIHIHIHHHH:H<<HIIHHH+H;HIHHIHIIHFHIIHCFIHHIGGIIHHIIIGGHIIIGIIGIGIEIGIHHEDG@IIIHEHHHIHGGHHHEGIIIHEIIIIIHIIHIIHHHGHIIIHIIIIIIGIIHIIIIIIIIIHHIHIIHIIIHIHFHIHHEEHHHHECHFIIIIIBAADD
@HISEQ:969:HM2KJBCX2:2:1101:19721:51310 2:N:0:ACTATGCA
AATACAGACCTGCCCAACTATCCTATTAATCATTACGGTGGTCCTAGACCAACAAAATAGAACCAACGTCCTATTCTATTATTCCATGCTAATCTATTCAAGCAAAAGCCCGCTTTAAACACTCTAATTTTTTCAAGGTAATGGTCCTGGTTCCCCGACACACCCAATAAAGGGCATACCGGCTCACCAGAAGGATAGACCCGACAACAGACAGTACTCGCCAGAGACGGACCGCCCGGTCAGGCCTAAAATTCAACTACGAGCTTTTTAACTGCAACAACTTTAATATACGCTATTGGAGCTGGAATTACCGCGGCTGCTGGCACCAGACTTGCCCTCCAA
+
DCDDDIIIIIIIHHHIIIHIHIIIHIIIIIIIIIIIGIIIHIIIEHHIHIIIHIHIIHCGHIIHIIIIHHIHIIHIIIIIIHHHHIIGHIIIIIHIIIIHIHIIHHIIIIHIIHHIIIIIIIHIHIHHIHIHIHHCIIHIIIIHHHIIHFHHHIIIHIHIIIIIIIIIHIHHHHHIIIHIIIHIIIIHIIIIIIIIIIIHIIIIIIHIIIIIIIIIIHIIIIIIIIHDIIHIIIHIIH?=HHHHHIIIIIIIHIHIIIIIIIHGIIIIIHIIIIIHHHIIIHIIIIIIIIIIHHHHHIIIIIIIIIIIIIIIIIIIIIIIIIIIIIIIIIIIIIIIIDDDDD
@HISEQ:969:HM2KJBCX2:2:1101:8069:51654 2:N:0:ACTATGCA
AATACAGACCTGCCAACTATCCCTATTAATCATTACGGTGATCCTAGAAACCAACAAAATAGAATCATGCCGTCCTATTTTATTATTCCATGCTAATGTATTCAAGCAAAATGCCTGCTTTAAACACTCTAATTTTTTCAAAGTAAAGGTCCTGGTTCCCCGCGACACCCAATTAAGGGCATTGCGGTTCTCCAGAAGGTGAGAAATTGACTACACCAGTTCATACCCCTTAAGGCACGACCGATGTGTCAATCCCGAAATTCAACTACGAGCTTTTTAACTGCAACAACTTTAATATACGCTATTGGAGCTGGAATTACCGCGGCTGCTGGCACCAGACTTGCCCTCCAA
+
DDDDDIIIIHIIHIIIIIIIIIIIHHIIIIIIIIIIICHIIIHIIIIIIIIIIIIHHIIGHIHIIIIIGGHDDHDGHHGHHHIIIIIHFHHHHIIIIHIIFIIIIIHIIIIIIIIIIIIHHIHIIIIIIIIIIIIIHIHIHIIIIIIIIIIIIIIIIHGIIIIIIIIIIIIIIIIIIIIIIIIIIIIHHIHIIIIIIIIIIIIIIIIIIIIIIIIIIIIIIIIIHHIIHIIIII=IHHIHIIIIIIIIHIIHHIHIIIIIIIIIIIIIIIIIIIIIIIIIHIHIIHGHHIIIHIIIIIIIIIIIIIIIIIIIIIHIIIIIIIIIIIIIIIIIIIIIIIIHIIIIIIDDDDD
@HISEQ:969:HM2KJBCX2:2:1101:8997:52604 2:N:0:ACTATGCA
AATACAGACCTGCCCAACTATCCCTATTAATCATTACGGTGATCCTAGAAACCAACAAAATAGAACCATGCCGTCCTATTTTATTATTCCATGCTAATCTATTCAAGCACTAGCTTGCTTTAAGCACTCTAATTTTTTCAAGGTAATAGCTCTGCTTCCCCAACGCACCAAATTAATGGCATGAAGGTTATTCAGAAGGTAAGAATCCATCAAATCAGTACGAACAGTGAAGCCCGACCGATAGACAGATTCCGAAATTCAACTACGAGCTTTTTAACTGCAACAACTTTAATATACGCTATTGGAGCTGGAATTACCGCGGCTGCTGGCACCAGACTTGCCCTCCAA
+
DDDDDIIIIEHIIHIIIIIIHHHIIIIIIIIIIIIIHIIIHHHIHIIIHIIIIIIIIHEHIIHHHHGHIHGGHHHDHHGHIIIHHIIGHIHFHEEEE@IIHGIHIIIIIIIHIIIIIIIIIIIHIIHIIIIIIIIIIIIIIHIIIIIIIIIIIHHHHIGIIIIHIIIHIIIIHHHHHHGHIIIIIIIIIIIHFIIIIIHHIIIHIIHIIIIIIIIIIIIIIIIIIIIIIIIIIIIIIGIIIIHIIHHIIIHIIIIIIIIHIIIIIIIIIIIIIIIIIIIIIIIIIIIIIIIIIIIIIIIIIIIIIIIIIIHIIIIIIIIIIIIIIIIIIIIIIIIIIIIIIIIDDDDD
@HISEQ:969:HM2KJBCX2:2:1101:18384:53571 2:N:0:ACTATGCA
AATACAGACCTGCCCAACTATCCCTATTAATCATTACGTCGATCCTAGAAACCAACAAAATAGAATCAAACGTCCTATTTCATTATTCCATGCTAATGTATTCAAGCGTGCGCCTGCTTTAAACACTCTAATTTTTTCAAAGTAACAGTCCTGATTCCCCACGACACCAAATTAATGACATCGCGGTTCTTCAAAAGGTAGGAACCAATAATGCCAGTGCGTACCGAAGCACGACCGACAATTTGATCCCGAAATTCAACTACGAGCTTTTTAACTGCAACAACTTTAATATACGCTATTGGAGCTGGAATTACCGCGGCTGCTGGCACCAGACTTGCCCTCCAA
+
@BDDDIIHH?EHHIIHHHIIHIIIHHIIEHIIHIIEHHHHIIHEHIIIIIIIGHHIII1CHHFHIIIIIIIGHHHIIIHIHFECGHIHHHHHHEHIIIIIIGHIIHHEHDHGHHHHGFHIIII?@HHIHHIIIHHHHHHFHHHHHH<IHHHEHIHHIIHFHIDBCFCHIIHHHHHHEGHIGIHHGIIGIIHHHGEC?HHIHFIIIGHHFCIHHIIHIHDG=IIH8HIHHIH<IHIGIIIIHHGCHHHIHIHEIHIIIIIHHCED11FHHIIHHHIIIIIIIIIHHHIIHHIHHIIHIHGFHHIHIGIIHHHIHHHIIIIIIHIIIIHHGIIIIIHHIIIHDBDDD
@HISEQ:969:HM2KJBCX2:2:1101:13315:54236 2:N:0:ACTATGCA
AATACAGACCTGCCCAACTATCCCTATTAATCATTACGGCGGTTCTAGAAACCAACAAAATAGCCCCACGCGTCCTATTTCATTATTCCATGCTAATGTATCCGAGCATGCGCCTGCTTTGAACACTCTAATTTTTTCAAGGTAATGGTCCTGGTTCCCCGACACACCCAACAAAGGACATGCCGACTCACCAGAAGGATAGGCCCGGCGTCGGAACAGTGCTCACCCGGAGGGCGGACCGCCCGGCCAGACCCAAAATTCAACTACGAGCTTTTTAACTGCAACAACTTTAATATACGCTATTGGAGCTGGAATTACCGCGGCTGCTGGCACCAGACTTGCCCTCCAA
+
CDDDDHIIIHIIIIIIIIHIGHHIIIIIIIIGIIIIICHIIIEDHHHHHHF<GCHE?GHHHH<FHHHIDDCD?/<@C?1FGHFHHHHGEEC11CCH1<DHHH@EHEHDHDHCFIIIHGIIHHGHIIHHIIIIHIIIIIIIIHIIHIHIHHHEIH:?CDHHHIIIIIIIIIIIIIHHIIIII<IHHHHCHHHHIIHHIIIHIIIIHIHGIIIHIIIIIIIIIIIIIIIIGIGGIIIIHF/IIGIIIIIIFDGIIIIIIIHHIIIHIIIIIIIIIIIIIIIIIIHIIIIIIHIIIIHGIIIIIIIIIIIIIIIIHHHHIIIIIIIIIIIIIIIIIIIIIIIIIIIIDDDDD
@HISEQ:969:HM2KJBCX2:2:1101:14456:54843 2:N:0:ACTATGCA
AATACAGACCTGCCCAACTATCCCTATTAATCATTACGTGGTCCTAAAACCAACAAAATAGAACACCGTCCTATTTTATTATTCCATGCTAATGTATTCAAGCAAAAATGCCCGCTTTAAACACTCTAATTTTTTCAAAGTAAAGGTCCTAGTTCATTGAAACACCCAATAAAGAAGCATCCCAATTCACCAGAAGGTAAGAAATTGGCTACACACCGATTCATGCCCCTAAAAGCACGACCAATATATCCCAATCCCGAAATTCAACTACGAGCTTTTTAACCGCAACAACACTAATATACGCTATCGGAGCTGGAATTACTGCGGCTGCTAATACCAGACTTGCCCTCCAA
+
DDDDDIGHHHIHIIIIIIGIIGIHIHHHHHHHHIHIIHHIHIIIHIIIIFHI?CHHIEHIEHHIIIIIIIHHHHHHIHGEHHFEHEHEFGHIHGGHIEHEHHHIIIIHHHIHIHHFHHHHIHHHHHIIIIIIIHHEHHIHHHHHFFFHHGEEHHIIIIHHIIIIIIIGIIIIHHHHIIIHIIHIHHHIHHIIIIIIIIHHIGHHHIIIIIIHHHGHIIHHHIIIIIHIIHIHFIIHIHIHIIIIIIIIHHHDIIIIHIIHIIIIHHIHIIIIIIIIIIIIIIIIHHIIIIIIHIIIIIIGIIIIHHHHHIIIIIIIIIIIIIIIIIIIIIIIIIIHIIIIIIIIIIIIDDDDD
@HISEQ:969:HM2KJBCX2:2:1101:13326:55427 2:N:0:ACTATGCA
AATACAGACCTGCCCAACTATCCCTATTAATCATTACGTCAATCCTAGAAACCAACAAAATAGGATCGAACGTCCTATTTCATTATTCCATGCTAATGTATTCAAGCGTTAGCTTGCTTTAAACACTCTAATTTTTTCAAAGTAACAGTCCAAATTCCCCGCAACACCAAATTAATGGCATTACGGCTCATCAGGAAGGAGGAATCAGTGAGACCAGTGCATACCGATGGCATGACCAATCTACTAACCCCGAAATTCAACTACGAGCTTTTTAACTGCAACAACTTTAATATACGCTATTGGAGCTGGAATTACCGCGGCTGCTGGCACCAGACTTGCCCTCCAA
+
DDDADIIIIHIHGGHEHIIIHCGGHGIHHHIHIIIIIII?HHH1CHHEHIIEEHHHHHCHHHFHIHCEHIIEGGHHHHIIEHHHIII1FHHEHHEHIIHHHHCHIHIIIIIIIIHIHIIIHHHIIHHIHIIHGHIIHHIHIIHGHFHHIIHIHHCGDIIIIIIIHIHEIIIHIIIIIHIIHHHHIIHIIIHIIIIIIIIIHIIHFIIIIHHHHGII=IIIIIIIIIHIIHIII<I4HIGHIIIHGHCHGIIHIIIIIIIIIIIHIIIIIIIIIIIIIIIIIIIIIIIIIIIIIIIIHHIHIIIIIIIIIIIIIIIIIIIIIIIIHIIIIIIIIIIIIIIHIDDDDD
@HISEQ:969:HM2KJBCX2:2:1101:21122:55085 2:N:0:ACTATGCA
AATACAGACCTGCCCAACTATCCCTATTAATCATTACGGTGATCCTAGAAACCAACAAAATAGAACCATGCCGTCCTATTCTATTATTCCATGCTAATGTATTCGAGCAAAAATGCCTGCTTTAAACACTCTAATTTTTTCAAGGTAAAGGTCCTGGATCCGCAAGACACCCAATTAAGGACATCAAGTTTCTCCAGAAGGTGAGAAATCAACAGCGACAGTTCATACCCCTTAAGGCATGACCATCACGTCAATCCCGAAATTCAACTACGAGCTTTTTAACTGCAACAACTTTAATATACGCTATTGGAGCTGGAATTACCGCGGCTGCTGGCACCAGACTTGCCCTCCAA
+
DDADDIHHFHFHIIIHIGGHFGFEHHEEFHCCG<1DGH@<C@FCECHCEHIHHHFHI?HHHHEHHHHIHCEE?0C/0<D@1C<<<GEHFHIHC?CGH1<1<DEHFHHHFHHIF@C1<GFHH3E@FGFHHEBDCHHIHEFHGDEHH@HFEHG8GIHHHGCIHIHHDHHHHGHHHFH9IHHHHIIHIHCEHHH;IGHIHHIHHHIGIIIIIIIIFHIIHGHCHHIIHHIGIHHIIIIIIIIHHHHGIIIHHIHGGIHIHHHIHHIIIIIIHDHHGHIIIIIHHEIIHIIIHIIIIHHIHHGECIIIIIIIIIIIIIIIIIIIIIIIIIIIIIIIIIIHIIIIIIIIIIIIDDDDD
@HISEQ:969:HM2KJBCX2:2:1101:7201:55708 2:N:0:ACTATGCA
AATACAGACCTGCCAACTATCCCTATTAATCATTACGGTGATCCTAGAAACCAACGAAATAGAATCAGTCCGTCCTATTTCATTATTCCATGCTAATGTATTCAGACGATAGTCTGCTTTAAACACTCTAATTTTTTCAAAGTAACAGTCCTGATTTCCCATCACACCAAATAAATGGCATGAAAGTTCCTCAGAAGGTAGAGATCCATCTCACCAGTGCAGACAATTAAGCCTGACCAATGGGTAGACCCCGAGGTTCAACTACGAGCTTTTTAACTGCAACAACTTTAATATACGCTATTGGAGCTGGAATTACCGCGGCTGCTGGCACCAGACTTGCCCTCCAA
+
DDDDDIIIIIIIIIIIIIIIIIIIIIIIIIIIIIIIIIIIIIIIIHHHHIIHHIIGIIIHIIIIIHIIHHHIIGIHIIIIIIIIIIIEHIHHFHIIIIHIIIIIIIIIIIIIIHIIIIIIIIHHIIIIIIIHIIIHIIIIHIHIIHHIIHIIIIHIIIIIIIIIIHHHIIIIHIIIIIIIIIIIIIIIHGIIIGIIIIIIIIIIIIIIIIIIIIIIIIIIIIIIIIIIIIIIIIIHIIIIIIIHHFIIIIIIIIIIIIHIHIIIIIIIIIIIIIIIIIIIIIIIIIIIIIIIIIIIIIIGIIIIIIIIIIIIIIIHIHIIIIIIIIIIIIIIIIIIIIIIIIDDDDD
@HISEQ:969:HM2KJBCX2:2:1101:1945:55821 2:N:0:ACTATGCA
AATACAGACCTGCCCAACTATCCCTATTAATCATTACGTCAATCCTAGAAACCAACAAAATAGAATCAAACGTCCTATTTCATTATTCCATGCTAATGTATTCAAGCGTGCGCCTGCTTTAAACACTCTAATTTTTTCAAAGTAACAGTCCTGATTCCCCACGACACCAAATTAATGACATCGCGGTTCTTCAGAAGGTAGGAACCAATAATGCCAGTACGTACCGAGGCACGACCGACAGTCTGATCCCGAAATTCAACTACGAGCTTTTTAACTGCAACAACTTTAATATACGCTATTGGAGCTGGAATTACCGCGGCTGCTGGCACCAGACTTGCCCTCCAA
+
DDDDDIIIIIIIGIIIIIIIIIIHIIIIIHIIIIIIIIIIIIIIIIIHIIIIIIIIIIHIIIIIIGHIGHHGHHHHIIIIIIIIIIIIIIIIGIIIIIIHIFIIIIIIIIIIIHIIIHIHIHIIIIIIIHIIIIIHIHIIIIHIIIIIIIIIIHHHIIHIIIIIIIIIIHHGHIIIIIIIHIIIIIIIIIHHIIIIIIHIIHIHHHIIIIHIIIIIIIIIIIIIIIIIIIIIIIIIIIIIIIIHIIIIIIIIIIIIIIIIIHHIIIIIIIHIIIIIIIIIIIIIIIIIIIIIHIIIIIIIIIIIIIIIIIIIIIIIIIIIIIIIIIIIIIIIHIHIIIIIDDDDD
@HISEQ:969:HM2KJBCX2:2:1101:6291:55652 2:N:0:ACTATGCA
AATACAGACCTGCCCAACTATCCCTATTAATCATTACGTTGATCCTAGAAACCAACAAAATAGAATCGAACGTCCTATTTCATTATTCCATGCTAATGTATTCAAGCGCGTGCCTGCTTTAAACACTCTAATTTTTTCAAAGTAACAGTCCTGACTCCCCACAACATCAAATTAATGACATCATGATTCATCAGAAGGGAGAAATCAATGACATTAGTACGTACCGAAGGCACGACCGACGTATTGATCCCGAAATTCAACTACGAGCTTTTTAACTGCAACAACTTTAATATACGCTATTGGAGCTGGAATTACCGCGGCTGCTGGCACCAGACTTGCCCTCCAA
+
DDDCDHIIIEHIIIHHEEHIIHGHHHHIIHHIIIIHHFHIIIGCEHHEHHHHFH?HHHFHHHGHECFG?CFC<1<0CGE??GFHECHIIE1?CF1CGGG@CFGEHIHDHHHHHGFHE1FHHFCHG?HHGHFHHHGF?HF@IIHIIIHHDIHH9HIHH=HE@HIIIIIIIHIIHIIIIIHIHIIHHHC-IIHCIGIIGIGIIIIIIHGIIIIIHIIIIHHHIHIHIIHIIGIHDGIIIGHIGIIHDGHHHDHHIHIIIIIIIHHHIHIIIIIIIIIIIIIHHIIHIIIIIHIIHHIHHIIIIIIIIIIIIIIIHHIHHIIIHIIIIIIIIIIIIIIIIIIIIDDDDD
@HISEQ:969:HM2KJBCX2:2:1101:19251:56810 2:N:0:ACTATGCA
AATACAGACCTGCCCAACTATCCCTATTAATCATTACGTCGATCCTAGAAACCAACAAAATAGAATCAAACGTCCTATTTCGTTATTCCATGCTAATGTATTCAAGCGTGAGCCTGCTTTAAACACTCTAATTTTTTCAAAGTAACAGTCCTGATTCCCCATGACACCAAATTAATGACATCATGGTTCGTCAGAAGGTAGGAATCAATAATACCAGTACGTACAATAGCACGACCAATAAATTGATCCCGAAATTCAACTACGAGCTTTTTAACTGCAACAACTTTAATATACGCTATTGGAGCTGGAATTACCGCGGCTGCTGGCACCAGACTTGCCCTCCAA
+
DDDDDIIIIIIIIIIIIIIIGIIIIIIIIIIIIHIEHIIIIIGIIHHHHIIIHIIIIIIIIIIIIIHIIIH=DCCDHEHIHIIHIIEHHIIGHIIIIIHIHEIIIIIIIHIHIIHIIHHHGHIIHIHHIIHHIHIIGIIHIIHIIIIIHHIHIIHHIIIIIHIIIIIIIIIIHIIIIIIIIIIIIIIIIIHIIIIIIIIIIIIIIIIIIIIIIIIIIIIIIIIIIIIIIIIIIIIIIIIIIIHHIIHIGIIIIIIIIIIIIIIIHIIIIIIIIIIIIIIIIIIIIIIIIIIIIIIIIIIIIIIIIIIIIIIIIIIIIIIIIIIIIIIIIIIIIIIIIIIIDDDDD
@HISEQ:969:HM2KJBCX2:2:1101:16115:56961 2:N:0:ACTATGCA
AATACAGACCTGCCCAACTATCCCTATTAATCATTACGGCTCTCCTAGAAACCAACAAAATAGGAGCGCCGTCCTATTCCATTATTCCATGCTAATGTATTCGAGCAAAGGCCTGCTTTGAACACTCTAATTTTTTCAAAGTAAAAGTCCTGCTTCCCAAAACACGCCCAGCGAAGGGCATGCCGTTCCGCAGAAGGAAAGGCCCGGCCGAGCCAGTGCACGCGGTGAGGCGGACCGGTCAGCCAGGCCCAAGGTTCAACTACGAGCTTTTTAACTGCAACAACTTTAATATACGCTATTGGAGCTGGAATTACCGCGGCTGCTGGCACCAGACTTGCCCTCCAA
+
DDDDDIIIIIHHIIIHIGIIHGIIIIIIIIIHIIHHIIIIIIIIIIIIIIIIIIIIIIGIIIHHIIIIHIIIHIIIIIIIIIHIIIIGHIIGIHFIIIIIIIIIIIIIIIHIIIIIIHIIIIIIIIIIIIIIIIIIIIIIIIIIHHIHIHIIGIIIIIIIHHIIIIHGHIIIIHHHHHIIHHHHIHHHGHFIHIIHIIGIIHIHDIIIIIIIIIIIIIIIIIIIIIIIIIIIIIIIHIIIIIHGIIIHHIHHHIIIIIIHHIIIIIIHIIIIIIIIIIIIIIIIIIIIIIIIIIIIIIIIIIIHIIIIIIIHIIIIIIIIIGIIIIIIIIIIIIIIIIIIDDDDD
@HISEQ:969:HM2KJBCX2:2:1101:4061:57692 2:N:0:ACTATGCA
AATACAGACCTGCCCAACTATCCCTATTAATCATTACGTCGATCCTAGAAACCAACAAAATAGAATCAAACGTCCTATTTCATTATTCCATGCTAATGTATTCAAGCGTAAGCCTGCTTTAAACACTCTAATTTTTTCAAAGTAACAGTCCTGATTCCCCACGACACCAAATTAATGACATCGCGGTTCTTCAGAAGGTAGGAACCGATAATGCCAGTGCGTACCGAGGCACGACCAACAATTCGATCCCGAAATTCAACTACGAGCTTTTTAACTGCAACAACTTTAATATACGCTATTGGAGCTGGAATTACCGCGGCTGCTGGCACCAGACTTGCCCTC
+
CDDDDIIIIFHHFHHIIIHIIIIIIHIIIIIIIIIIIIIIHIHHGFHIFIHHEHHIEHHHIHGEHCHHHIHDHGHIIHEHIIIIIIH<FGEHGIIIIHIIIIIIIIHHIIIIIIIIIHHIIIHIIHIGHIHIHIIHHHIIIIIIIHHHHHIHHIHHHHIIIIIIIIIIIHIHHIIIIHIIIIIIHIIHIIIIIIIIIIIHIIIIIIIIIIIIIIIIIIIHIIHIIIIHIIIIIIHIIIHHEFHIIIIIIIIIIIHIIIIIIIIIIIIIIIHIIIIHHIHIIIIIIIIIIIIIIIIIIIIIIIIIIIIIIIIIIIHIIIIIIIIIIIIIIIIIIIIIIDDDDD
@HISEQ:969:HM2KJBCX2:2:1101:12010:57995 2:N:0:ACTATGCA
AATACAGACCTGCCCAACTATCCCTATTAATCATTACGGCGGTCCTAGAAACCAACAAAATAGAACCGCACGTCCTATTCTATTATTCCATGCTAATGTATCCGAGCAAAGGCCTGCTTTGAACACTCTAATTTTTTCAAAGTAAAAGTCCTGGTTCCCCGACACGGCCAGTGAAGGCCATGCGGCTCCCCAGAAGGAAAGGCCCGGCCGGACCAGTGCACGCGGTGAGGCGGACCGGCCAGCCAGGCCCAAGGTTCAACTACGAGCTTTTTAACTGCAACAACTTTAATATACGCTATTGGAGCTGGAATTACCGCGGCTGCTGGCACCAGACTTGCCCTCCAA
+
0<D@<DGECFHHICG@CCHEHICHIIIIIHHH1FG@H@HHCHEHII?C@FEHIIIII@FGFHHHIHEHICEDCEECHEGEHHEG?@1FCHIEHEEHIFGHGCHGEHE@H@CIHGHIGIHHHIHHHFGHEHHIHFDHHE@GDGHHG/HIIHIHGEEHGCHHIIIIIIHHHHH9HFH:FBDHHIIHH?@HFIHHH?HGC::0DDCIIIIIHCF@HHHC0EC6IIIG?FEHIIIIIHDHIHHEGH@HHEIIIHHG1EHGHGEIHHIHGGIHIHHCHCHEIIIIIHIIHHHIHGHIIIIH?IIIIHIHGIHHHGIIHHHIIIIIIIHHHIIHFIHIHHHEIIHG@ADD@
@HISEQ:969:HM2KJBCX2:2:1101:5508:58004 2:N:0:ACTATGCA
AATACAGACCTGCCCAACTATCCCTATTAATCATTACGTCAATCCTAGAAACCAACAAAATAGGATCAAACGTCCTATTTCATTATTCCATGCTAATGTATTCAAGCGTTAGCCTGCTTTAAACACTCTAATTTTTTCAAAGTAACAGTCCTGTTTCCCTGCAACACCAAATTAATGACATTACAGTTCTTCAGAAAGGAGGAATCAGCGAAGCCAGTGCATACCAAAGGCACGACCAACCTGCTAACCCCGAAATTCAACTACGAGCTTTTTAACTGCAACAACTTTAATATACGCTATTGGAGCTGGAATTACCGCGGCTGCTGGCACCAGACTTGCCCTCCAA
+
DDDDCIIHHEHHGHH?GHIHGCHEEHIIHIIFEHHCHHHHIHH1DEHHHIIHCHHIIHIEH1<CFHFHHEGE<C@EHFCCCHHHEHH<CGHIGHHHIHHIG@HHHHHIIIIHIHCHHHHGHFEHHFHHHHHHHHHIIHHHGIIIIHEHGHIHHIIIHHEECCIHHHEGHHEGEHH@HFHIGHIHHHIHCHHHHIIHIIIIIHHHHIIIHEHFHIIIIIIHIIHHHIHIIIHHHHHCHHHGIHIHGHIHHHIIIHHIIIHHEHIHHHGHGIIIHHGIIIIIHFHFEIHIIIIIHIIIHHIIIIIHIIIIHEIHHHHDHIIIIIIIIIIIHIIIHHIIIIIHG<@0D@
@HISEQ:969:HM2KJBCX2:2:1101:10913:58158 2:N:0:ACTATGCA
AATACAGACCTGCCCCAACTATCCCTATTAATCATTACGTCAATCCTAGAAACCAACAAAATAGGTTTGAACGTCCTATTTCATTATTCCATGCTAATGTATTCAAGCGTTAGCCTGCTTTAAACACTCTAATTTTTTCAAAGTAACAGTCCTGTTTCCCTGCAACACCAAATTAATGACATTACAGTTCTTCAAGAAGGAGGAACCAGTAAAGCCAGTACATACCAGAGGCACGACCAACCTACTAATCCCGAAATTCAACTACGAGCTTTTTAACTGCAACAACTTTAATATACGCTATTGGAGCTGGAATTACCGCGGCTGCTGGCACCAGACTTGCCCTCCAA
+
DDDDDIIHIIIIIIIIIIIIIIIIIIIIIIIIIIIIHIIIIIIIIIIIIIIIHIIIIIIIIIIIIIHHIIIIIIIIIIIGHIIIIIIHHHIIIIIIIIIIIIIIIIIIIIIIIIIIIIIIIIIHIIIIIIIIIIIIIIIIIIIIIIIIHIIIIIIHHIIIIIIIIIIIIHHHHIHHIIHHIIIIIIIIIIIIIIIIIIIIIIIIIIIIIIIIIIIIIIIIIIIIIIIIIIIIIIII=IIIIIIHHGIIHIIIIIIIIIIIIIHHIIIIIIIIIIIIIIIIIIIIIIIIIIIIIIIIIIIIHHIIIIIIIIIIIIIIIIIIIIIIIIIIIIIIIIIIIIIIIIDDDDD
@HISEQ:969:HM2KJBCX2:2:1101:8767:58842 2:N:0:ACTATGCA
AATACAGACCTGCCCCAACTATCCTATTAATCATTACGTCGATCCTAGAAACCAACAAAATAGAATCAAACGTCCTATTTCATTATTCCATGCTAATGTATTCAAGCGTACGCCTGCTTTAAACACTCTAATTTTTTCAAAGTAACAGTCCTGATTCCCCACGACACCAAATTAATGACATCGCGGTTCTTCAGAAGGTAGGAACCAATAATGCCAGTACGTACCGAAGCACGACCAACAATTCGATCCCGAAATTCAACTACGAGCTTTTTAACTGCAACAACTTTAATATACGCTATTGGAGCTGGAATTACCGCGGCTGCTGGCACCAGACTTGCCCTCCAA
+
DDDDDIIIIIIIIIIIIIIIIIIIIIIIIIIIIIIIIIIIIIIIIIIIIIIIHIHIIIIIIIHIHHHHIIIIIHGIIIIIIIIIIIIHIIIIIIIIIIIIIHHHHIIIIIIIIIIIIIIHIIIIIIIIIIIIIIIIIIIIIIIIIIIIIIIIIIHHIIIIIIIIIIIIIHIIHIIIIIIIIIIIIIIIIIIIIIIIIIIIIIIIIIIIIIIIIIIIIIIIIIIIIIIIIIIIIIIIIIIIHHGDIIIIIIIIIIIIIIIHIIIIIIIIIIIIIIIIIIIIIIIIIIIIIIIIIIIIIIIIIIIIIIIIIIIIIIIIIIIIIIIIIIIIIIIIIIIIIIIIDDDDD
@HISEQ:969:HM2KJBCX2:2:1101:2718:59923 2:N:0:ACTATGCA
AATACAGACCTGCCCAACTATCCCTATTAATCATTACGGTGATCCTAGAAACCAACAAAATAGAACCATGCGTCCTATTTCATTATTCCATGCTAATGTATTCAGGCAATAGCCTGCTTTAAGCACTCTAATTTTTTCAAGGTAACAGTCCTGCTTCCCCAACGCACCAAATTAATGGCATGCTGGTTATTCAGAAGGTAGGAATCCATCACGCCAGTACAGACCCAAAAGCCCGACCAACGGATAAATCCCGAAATTCAACTACGAGCTTTTTAACTGCAACAACTTTAATATACGCTATTGGAGCTGGAATTACCGCGGCTGCTGGCACCAGACTTGCC
+
DCDDDIIIIHIIHHIIHIIIIIHIIIIIIHHFIIIIIIIHIEHHIHHIEHIEHHIHIIH?GHHHIHIIIIGHHIIIHHIHHHHIIIFFHIIIIIHIHIIIIHHHGHIIHHIHHIIIHHIIIIHIIIHHIIHHHIHHHIHIHIHIHIIIIIGHHHHHHHHHIIIIIIIIIHHHIIIHIIIIHIIHHGGFHIIIHIIIIHHHHHIIIHIIHIIIHIIIHIIIIIHIIIIIIHIIIIHIIHHHIIIIIIIHEIIIHIIIIIHIIIIIHIIIIHIIHEIHIIIIIIIIHIHIIIIHHGEHIIHHIIIIIIIIHHIIIIIIIIIIIIIIIIIIIIIIIIIHDDDDD
@HISEQ:969:HM2KJBCX2:2:1101:1599:60416 2:N:0:ACTATGCA
AATACAGACCTGCCCAACTATCCCTATTAATCATTACGTCGATCCTAGAAACCAACATAATAGAATCAAACGTCCTATTTCATTATTCCATGCTAATGTATTCAAGCGCGAGCTTGCTTTAAACACTCTAATTTTTTCAAAGTAACAGTCCTGATTCCCCACGACACCAAATTAATGACATCGCGGTTCTTCAGAAGGTAGGAACCAATAATGCCAGTACGTACCGAAGCACGACCAACAATTCGATCCCGAAATTCAACTACGAGCTTTTTAACTGCAACAACTTTAATATACGCTATTGGAGCTGGAATTACCGCGGCTGCTGGCACCAGACTTGCCCTCAA
+
CDDDDIHIIEHHHIIIIHHFHIEHIIIIIIHIIIIGIHIHHIIHHIIIIIII1FHDHIHIIEHFHHFHIIHHIHHHIIIHCHICHHCEGHIIH@HHIIHIIHIIIIIHHDIIIIIIIIIIIIIIHHHHHHEHIIIHGHIHHIIHIIIIIIIHIIIIDIHIHHIHIIIIIIHIIIHIIIIIIIIIIHIHIIHIIIHHIIIHIHHFHHIHIIIIIIHIIIIIIIIHHIIIIIIIHHHHHHIII=IIIIIIIIIIIIIIIIIIIHIIIIIIIIIIIIIIIHIIIIIIIIIIIHIIHIIHIIIIIIIIIIIIIIIIIIIIIIIIIIIIHIIIIIIIIHHIIIIDDDDD
@HISEQ:969:HM2KJBCX2:2:1101:6518:60860 2:N:0:ACTATGCA
AATACAGACCTGCCCAACTATCCCTATTAATCATTACGTCGATCCTAGAAACCAACAAAATAGAATCAAACGTCCTATTTCATTATTCCATGCTAATGTATTCAAGCGTACGCCTGCTTTAAACACTCTAATTTTTTCAAAGTAACAGTCCTGATTCCCCACGACACCAAATTAATGACATCGCGGTTCTTCAGAAGGTAGGAACCAATAATGCCAGTACGTACCGAAGCACGACCAACAATTCGATCCCGAAATTCAACTACGAGCTTTTTAACTGCAACAACTTTAATATACGCTATTGGAGCTGGAATTACCGCGGCTGCTGGCACCAGACTTGCCCTCCAA
+
DDDDDIIIIIIIIIIIIIIIHHGHIIIIIIIIIIIIIIIIIIIIIIIHHHIIIIIIIIIHHHGHIIGHIIIHHHHHIIHHHIHHHHIIIHIIIIIIIIIIIIHHIHIHIIIIIIIIGHIIHGIIIIIIIIIIIHHIHHHIIHHIIIIIHIIHHIIIIHHIIIIIIIIIIIIHIIIIIHHEEIIIIHIIHIIIIIIIIIIIIIIIHIIIIIIHHHIIIIIIIIIIIIIIII=IIIIIIIIIHHGDIIIIHIIIIIIIIIIHIIIIIIIIIIIIIIIIIIIIIIIIIIIIIIIIIIIIIIIIIIIIIHIIIIIIIIIIIIIIIIIIIIIIIIIIIIIIIIIIDDDDD
@HISEQ:969:HM2KJBCX2:2:1101:10172:61271 2:N:0:ACTATGCA
AATACAGACCTGCCCAACTATCCCTATTAATCATTACGGTGGTCCTAGAAACCAACAAAATAGAACCATGCCGTCCTATTTTATTATTCCATGCTAATGTATTCAAGCAAAAATGCCTGCTTTAAACACTCTAATTTTTTCAAAGTAAAGGTCCTGGTTCCCCGCGGCATCCAATTAAGGACATCGCGGTTCTCCAGAAGGTGAGAAATTGACTGCACCAGTTCATACCCCGTGAGGCACGACCGATGCGCCAATCCCGAAATTCAACTACGAGCTTTTTAACTGCAACAACTTTAATATACGCTATTGGAGCTGGAATTACCGCGGCTGCTGGCACCAGACTTGCCCTCCAA
+
DBDDAHHHHIEHHGECCGHHHH1C1C@GHHHHFHHH?EHHCH@?HHHCH?GHCHHHIIEHHIEECC1DCC??E@F/DCHHIIIG@H<<1D<<<<<GF1<F?D@HGEE@FGEHH@1CG?HEIHHFGFG@HHIHHIHIIHHGDHFEGHIIHIFHHIHIIHHHDD4HI:GIIIHIIIIHHG?IHGHDEEECCEHHHECIHHIIHH>GIHIIIHGIIIIIHIHHHGIIHDIIGIIHCIIIIIHCFHFIHGHGHDCFHDHHIHHFHHIIHHCIIHHEFFIHHHIIIIIIIIIIIIHIGIHIIIHHEHHIGIHIIIIHHIIIIIIHHHCIIIIIIIIHIIIIIIIIIIIIIHIHDDDD@
@HISEQ:969:HM2KJBCX2:2:1101:2880:62178 2:N:0:ACTATGCA
AATACAGACCTGCCCAACTATCCCTATTAATCATTACATCGATCCTAGAAACCAACAAAATAGAATCGGATGTCCTATTTCATTATTCCATGCTAATGTATTCAAGCGTGAGCCTGCTTTAAACACTCTAATTTTTTCAAGGTAACAGTCCTAATTCCCCGTGACACCAAATTAATGGCATTACGGTTCTTTAGAAGGTGAGAAATCAATAATATCAGTACATACCAACGGCATGACCGAAACATTGATCCCGAAATTCAACTACGAGCTTTTTAACTGCAACAACTTTAATATACGCTATTGGAGCTGGAATTACCGCGGCTGCTGGCACCAGACTTGCCCTCCAA
+
DDDCDIIIGHIIIIIHHIIIIIIIIIIIIIIIIIHIIHIIIIIHIIIIIIIIHIIIIHIHIIIIIIIIIDHIHHIHIIHIIIIIIIIIIIIIIIHIIHIIIGHHIHIIIIHGHIIIIIIHHIIIIIIHHHHIIHHIIHHIIIHHIIIIHIHHHIIIIIIIIIHHHHEHHHHHHHIIIIIIIIIIIHDHEHIHGHHHHIHHHEHHIIHHHHIIIHFHIIIIIGHHHHHIHHIHFHHIHHIHIIHCGDHDHIIIHIIHHIHHHHEECHEHHIIIIIIHIHIHIIIIIIIIIIGIHIIIIIHHDCIIIIIIIIIIIIIHIIIIIIIIIHIIIIIIHIIIIIIIIIDDDDD
@HISEQ:969:HM2KJBCX2:2:1101:3115:62725 2:N:0:ACTATGCA
AATACAGACCTGCCCAACTATCCCTATTAATCATTACGTCGATTTCCGAAAACCAACAAAATAGAAACGACGTCCTATTCCATTATGCCATGCTAATGTATTCGGGCATTTGCCTGCTTTGAACACTCTAATTTTCTCAAGGTAAAAGTCCTGGTTCCCTCACACACCGAATGAACGGCATGCAAGCTCACCAGAAGGTAAGCCCCAGCCAGACAGTACATACCGTGAGGCAGAACGCCCGGCCAGGGCTGAAGTTCAACTACGAGCTTTTTAACTGCAACAACTTTAATATACGCTATTGGAGCTGGAATTACCGCGGCTGCTGGCACCAGACTTGCCCTCCAA
+
DDCDDIHIIIIHHIIIIIIIIIIIIIIIIIIIHIIIIIIIIIIHHC@GHIIGI=GHIIII?FDHHH?GHHIIIHIFHIIGHHIIIIFGHIIIIIIIIIHIHEHHIHHIIIIIIIIIIIIHEHHIHHHHIHIIIIIHIIIIIIIIIIIIIIIHHHIIHIHIIHHHEHHHHIIHHHIHIIIHHGHIIIGHHIIHHIIIIIHIHHHEIHIIIIHHHIIIIIIIIIIIIIHIIHIHIIIHHIHHHHHFIIHIIIIIIIIIIIIIIIIIIHIHIIIIIIIIIIIIIIIIIIIIIIIIIIIIIIIIIIIIIIIIIIIIIGIIIIIIIIIIIIIIIIIIIIIIIIIIDDDDD
@HISEQ:969:HM2KJBCX2:2:1101:15866:62648 2:N:0:ACTATGCA
AATACAGACCTGCCCAACTATCCCTATTAATCATTACGTCAATCCTAGAAACCAACAAAATAGGATCAAACGTCCTATTTCATTATTCCATGCTAATGTATTCAAGCGTTAGCCTGCTTTAAACACTCTAATTTTTTCAAAGTAACAGTCCTGTTTTCCTGCAACACCAAATTAATGACATTACAGTTCTTCAAGAAGGAGGAACCAGTAAAGCCAGTACATACCAGAGGCACGACCAACCTACTAATCCCGAAATTCAACTACGAGCTTTTTAACTGCAACAACTTTAATATACGCTATTGGAGCTGGAATTACCGCGGCTGCTGGCACCAGACTTGCCCTCCAA
+
DDDDDIIIIHIIIIIIIIIIHIIIIIIIIIIIIHHHIIHIIIIIIIHHIIIIIIIIIIFHHHFFHHHHIIIHCHHIIIIHIIHIIIIHHHHHHIIIIIIIIIIIIIIHIIIIIIIGHHIIHHIIIIGIIHIHIIHIHHHHIIIIIIIIIIIIHIIIIIIHIIIIIIIIHIIIIIIIIIIIIHIIIIIIIIIIIIIIIIIIIIIIIIIIIIIIIIHIIIIIIIIIIIIHIIIIIIIIHIHIIIHIHIIIIIIIIIIIHHHCHIIIIHIIIIIIIIIIIIIIIIIIIIIIIIIIIIIIIIIHIIIIIIIIIIIIIIIIIIIIIIIIIIIIIIIIIIIIIIIIIDDDDD
@HISEQ:969:HM2KJBCX2:2:1101:5296:64333 2:N:0:ACTATGCA
AATACAGACCTGCCCAACTATCCCTATTAATCATTACAACAGTCCTAGAAACCAACAAATAGAACCATTGTCCTATTCCATTATTCCATGCTAATGTATTCAAGCGTATGCCTGCTTTGAACACTCTAATTTTTTCACAGTAAAAGTCCTGGTTCCCCGTCACGACCCGTAAAGGCCATGCCGCTTCGCCAGAAGGTAAAGCCCGACCACAGACAGTGCTCACCCAGAAGGCGGACCGTCCAGCCAGGCCTGAAGTTCAACTACGAGCTTTTTAACTGCAACAACTTTAATATACGCTATTGGAGCTGGAATTACCGCGGCTGCTGGCACCAGACTTGCCCTCCAA
+
BDDDDHIHHIFHIIIGEHHHIHHHIIIIIIGIIIIIIHCGHIIHHGCHHFGEHHIHGHHIIEHHEHIHEHIIGFHIIHFHHFHHEFGHH@@GEHHHHHHEGGHHIHIHHIHGHHHHIHGHFEHGIIIIHHHHHHHHHEGIHHHHHHEEHIHEHCHGHIIIHHHHIDHIHHHGIGIIHHDIIHHGIIIIGIGIIIHIIIHHIIIIHFEI>IIIHIIIIIIIIIHIIIIIIHHIIHHIIIIIIIIIHIHHGHIIIIIIIIIIIIIIIIIGIIIIIIHIIIHHIIHHIIIHIHHHHEIIIIIIIIIIIIIIIIIIIIIIIIIIIIIIIIIGIIIIIIIIIIIIGDDDDD
@HISEQ:969:HM2KJBCX2:2:1101:13315:64467 2:N:0:ACTATGCA
AATACAGACCTGCCCAACTATCCTATTAATCATTACGGTGATCCTAGAAACCAACGAAATAGAATCAGTCCGTCCTATTTCATTATTCCATGCTAATGTATTCAGACGTTAGCCTGCTTTAAACACTCTAATTTTTTCAAAGTAACAGTCCTGATTTCCAATCACACCAAATTAATGACATGAAAGTTCCTCAGAAGGTAGAGATTTATCTCACCAGTACAGACAATTAAGCCTGACCAATGGGTAAACCCCGAAGTTCAACTACGAGCTTTTTAACTGCAACAACTTTAATATACGCTATTGGAGCTGGAATTACCGCGGCTGCTGGCACCAGACTTGCCCTCCAA
+
DDCDDIIIIIIIIIIIIIIIHIEHIIIIIIHIIIHIHHIIIIIIHIHIIIHHHHHHHIIIIIHHHHHIIFHIIFHIIIIHIIIIIIIHGHIIIIIIIIIIIIHIIIIIIIIHHIIIHHHIHIIIIIIHIIIIHHHHIIIIIHIIIIIIIHIIIIIIIIIIIHIIIIGIIIIIIIIIIIIIIIIIIIIHIHIIIIIIIHIIIHIIIIHHHIIIIIHIIIIIIIIIIIIIIIIIIIIIIIIIHIIIHHIIIIIIIIIIIIIIIIIIIIIIIIIIIIIIIHIIIIIIIIHHHIIIIIIIIIIIIIIIIIIIIIIIIIIIIIIIIIIIIIIIIIIIIIIIIIIIIIDDDDD
@HISEQ:969:HM2KJBCX2:2:1101:15176:64615 2:N:0:ACTATGCA
AATACAGACCTGCCCAACTATCCCTATTAATCATTACGTCGATCCTAGAAACCAACAAAATAGAATCAAACGTCCTATTTCGTTATTCCATGCTAATGTATTCAAGCGTGAGCCTGCTTTAAACACTCTAATTTTTTCAAAGTAACAGTCCTGATTCCCCATGACACCAAATTAATGACATCATGGTTCGTCAGAAGGTAGGAATCAATAATACCAGTACGTACAATAGCACGACCAATAAATTAATCCCGAAATTCAACTACGAGCTTTTTAACTGCAACAACTTTAATATACGCTATTGGAGCTGGAATTACCGCGGCTGCTGGCACCAGACTTGCCCTCCAA
+
DDDCDIHEHHIIIIIGIIIIIIIIIIIHIIIHIIIIIHIIIHIIFHHIIIIIIHIIIIIIIIHIIIEEHHHHIIGHIHIHIHIHHIHEFHHIIIIIIIIIIIHHIHIIIIIHHHIHI$GHHHGHHIIIIHIIIIFHHIIIIIIIIIIIIIIIIIIHIIIIIIIIIIIIIIIIIIIIIIIIHGIHIHIIIIIIIHHIIIHHIHIIHGIIIIIIIHIIIIIIIIIIIIIIIIIIIIIHIIIIIIIHIIIIIIIIIHIIIIIIIIIIIIIIIIIIIIIIIIIIIIIIIIIIIIIIIIIIIIIIIIIIIIIIIIIIIIIIIIIIIIIIIIIIIIIIIIIIIIIIDDDDD
@HISEQ:969:HM2KJBCX2:2:1101:3755:64494 2:N:0:ACTATGCA
AATACAGACCTGCCCAACTATCCCTATTAATCATTACGTCAATCCTAGAAACCAACAAAATAGGATCAAACGTCCTATTTCATTATTCCATGCTAATGTATTCAAGCGTTAGCCTGCTTTAAACACTCTAATTTTTTCAAAGTAACAGTCCTGTTTCCCTGCAACACCAAATTAATGACATTACAGTTCTTCAAGAAGGAGGAACCAGTAAAGCCAGTACATACCAGAGGCACGACCAACCTACTAATCCCGAAATTCAACTACGAGCTTTTTAACTGCAACAACTTTAATATACGCTATTGGAGCTGGAATTACCGCGGCTGCTGGCACCAGACTTGCCCTCCAA
+
DDDDDIIHGFGHHHICEHIIIHHHIHIIIHHHEHIIIIIIIIIEHHHIIIIIGFHHHIIHIIGHIIIIIIIHCHGHFEHHFEHCEHHHEHIIFCEHIIIIIIHGFHFIHH<HHGHHIIIIHGGIIIHHIHHIIHIIIIIHIIIIIHHIIHIHHHHIIHHIIHHIHIIIHHHHHHIIIIIIIHGHIIHIIIGIIIIII;IIHHHHGHIIIIIIHHIIHIIIIIIIIIHHIHIIIIIHHIII=IHGFHHIIHIIIIIIHIHHIIHHIIIHIIIIIIIIIIIIIHIIIIIIIIIIIIIHHIIIIIIHHIIIIIIIHIHHHHIIIHIHIIIIIIIHHHHGIIHIHDDDBD
@HISEQ:969:HM2KJBCX2:2:1101:19358:64833 2:N:0:ACTATGCA
AATACAGACCTGCCCAACTATCCCTATTAATCATTACGGTGATCCTAGAAACCAACGAAATAGAATCAGTCCGTCCTATTTCATTATTCCATGCTAATGTATTCAGACGTTAGCCTGCTTTAAACACTCTAATTTTTTCAAAGTAACAGTCCTGATTTCCAATCACACCAAATTAATGACATGAAAGTTCCTCAGAAGGTAGAGATTTATCTCACCAGTACAGACAATTAAGCCTGACCAATGGGTAAACCCCGAAGTTCAACTACGAGCTTTTTAACTGCAACAACTTTAATATACGCTATTGGAGCTGGAATTACCGCGGCTGCTGGCACCAGACTTGCCCTCCAA
+
DDDDDIHHIIIIGIIIIIIIIIGIIIIIIIIEEGHHIIIIIEHFHHIHIIIGHIIIIEHEHGHEHHIIIIIIIIHDHIIIIIIIIHIIIHHHEHIHHIIHIIIIIHHHHHIHIIIIIIIIIIIIHHIHIHEIHIIIIIIHIIIIIIIIIIIHEHHHIHIIIHIIIIIHHIIIIIIIIIIIIIIIIHIHHIIIIIIIIIHIIIIIIIHHIIIIIIIIIHIIIIHHIIIIIIIIIIIIIIIIIIIIHHEIIIIIHEIIIIHIIIIIIIIIIIIIIIIIIIIIIIIIIIIHHHIIIIIIIIIIIIIIIIIIIIIIIHIIIIIIIIIIIIIIIIIIHIIIIIIIIIIDDDDD
@HISEQ:969:HM2KJBCX2:2:1101:19015:65473 2:N:0:ACTATGCA
AATACAGACCTGCCAACTATCCCTATTAATCATTACGGTGGTCCTAGACCAACAAAATAGAACCAACGTCCTATTCTATTATTCCATGCTAATCTATTCAAGCAAAAGCCCGCTTTAAACACTCTAATTTTTTCAAGGTAATGGTCCTGGTTCCCCGACACACCCAATAAAGGGCATACCGGCTCACCAGAAGGATAGACCCGACAACAGACAGTACTCGCCAGAGACGGACCGCCCGGTCAGGTCTAAAATTCAACTACGAGCTTTTTAACTGCAACAACTTTAATATACGCTATTGGAGCTGGAATTACCGCGGCTGCTGGCACCAGACTTGCCCTCCAA
+
DDD@BHGHCC1DHC11EEHHHHHH@GGHFHEGCHHICGEHGEHCEEE?G1GHGCHECCFGEHHGHHHGHHIGHCEHHGHHEFGEHIIHEH1CHHGHCHGGHHHHCGCCHHHHHEB<HGECHH@DECBFCGFF<DCHEF@HF@FHIHFHHE<H@EEHGEEHIHHCGAFG@HGGHHEEDHHEHDE@HHHHHICIFHFGHHFE?FH<C@EHEEDCGG?FIHIIIIHHHHHHHDC?H?<CHFGCEGHHHHGHFGC@?EHG@EDHIIIH@HHHHF<<<1<C<CD<HD11HHEHD<CD1<C<CCHEIIIIHHHEDIIIIHHFCIIIHF1@GHHCHGGEHHHHIDDD@D
@HISEQ:969:HM2KJBCX2:2:1101:4685:65775 2:N:0:ACTATGCA
AATACAGACCTGCCCAACTATCCCTATTAATCATTACGTCGATCCTAGAAACCAACAAAATAGAATCAAACGTCCTATTTCGTTATTCCATGCTAATGTATTCAAGCGTGAGCCTGCTTTAAACACTCTAATTTTTTCAAAGTAACAGTCCTGATTCCCCATGACACCAAATTAATGACATCATGGTTCGTCAGAAGGTAGGAATCAATAATACCAGTTCGTACAATAGCACGACCAATAAATTGATCCCGAAATTCAACTACGAGCTTTTTAACTGCAACAACTTTAATATACGCTATTGGAGCTGGAATTACCGCGGCTGCTGGCACCAGACTTGCCCTCCAA
+
DDDDDIIIIIIIIIIIIIIIIIIIIIHIHIIIIIIIIIIIIIIHIIIIHIHIIIIIIIHIIIIHIIIIIIIIIIIIGHHIIIIIHIIIIIHIIHEHIHIIHHHIIHIIIHIIIIIIIHIIIIIIIIHHIIIIIIHHIIIIIHIIIIIIIII1IIIIIIIIIIIIIIIIIIIHHIIIIIIIIIIIIIHHHIHIIIIIIIIIHIIIIIIIIIHIIIIIIIIIHIIIIIIIIIIIIIIIIIIIHIHHIIIIIIIIIIIIIIIIIIIIIIIHIIIIIIIHIIIIIIIIIIIIIIIIIIIIIIIIIIIIIIIIIIIIIIIIIHIIIIIIIIIIIIIIIIIIIIIIDDDDD
@HISEQ:969:HM2KJBCX2:2:1101:11954:65865 2:N:0:ACTATGCA
AATACAGACCTGCCCAACTATCCCTATTAATCATTACATCGATCCTAGAAACCAACAAAATAGAATCTGATGTCCTATTTCATTATTCCATGCTAATGTATTCAAGCGTAAGCTTGCTTTAAACACTCTAATTTTTTCAAGGTAACAGTCCTGATTTCCCATCACACCAAATAAATGGCATGAAAGTTCCTCAGAAGGTAGAGATCCATCTCACCAGTGCAGACAATTAAGCCTGACCAATGGGTAGACCCCGAAGTTCAACTACGAGCTTTTTAACTGCAACAACTTTAATATACGCTATTGGAGCTGGAATTACCGCGGCTGCTGGCACCAGACTTGCCCTCCAA
+
DDDDDIIIIIIIIIIIIIIIIIGIIIIHIIIIIIIIIIIIGIHFHHHIIIIHGIIIIIIFIIIIIGIIIIIIIGIIIIGHIIHIIIIHHIIHIIIIGIIIIIIIIIHIIIIIIIIHIIIIIIHIIIGIIIIIIIHIIIIIIIIIIIIIIIIIIIIIIIIIIIHIIIIIIIIIIIIIIIIIIIIIIIIIHIIIIIIIIIIIIIIHIIIIIIIIIIIIIIIIIIIIIIIIIIIIIIIIIIIIIIIIHHIIHIIIIIIIIIIIIIIIIIIIIIIIIIIIIIIIIIIIIIIIIIIIIIIIIIIIIIIIIIIIIIIIIIIIIIIIIIIIIIIIIIIIIIIIIIIIIIDDDDD
@HISEQ:969:HM2KJBCX2:2:1101:12917:67517 2:N:0:ACTATGCA
AATACAGACCTGCCCAACTATCCCTATTAATCATTACAACAGTCCTAGAAACCAACAAATAGAACCATTGTCCTATTCCATTATTCCATGCTAATGTATTCAAGCGTATGCCTGCTTTGAACACTCTAATTTTTTCACAGTAAAAGTCCTGGTTCCCCGTCACGACCCGTAAAGGCCATGCCGCTTCGCCAGAAGGTAAAGCCCGACCACAGACAGTGCTCACCCAGAAGGCGGACCGTCCAGCCAGGCCTGAAGTTCAACTACGAGCTTTTTAACTGCAACAACTTTAATATACGCTATTGGAGCTGGAATTACCGCGGCTGCTGGCACCAGACTTGCCCTCCAA
+
DDDDDIIIHHIIIIIIIIIIIIGIIIIIIIIIIIIIIIIIIIIIIHIGHHIHHIIIIIHIIGHIIIIIHHIHHHHIIIIIIIIIIIEFHIEHHIIHIIIHIIIIIIIIIIIHHIIIIIIHIIHIHIIIIIIIIIIIHIIIIHIIHHIIIIIHIHIIIIIIIIIIIIIIIIIIIIIIIIIHHHIIIIIHIIIIIIIIIHGHIIIIIIIIIHIHHIIIIIIIIIIIIIIIIIIIIIIIIIIIIIIIHIIIHIIIIIIIIIIIIIIIIIIIIIIIIIIIIIIIIIIIIIIIIIIIIIIIIIIIIIIIIIIIHIIIIIIIIIIIIIIIIIIIIIIIIIIIIIIIIDDDDD
@HISEQ:969:HM2KJBCX2:2:1101:6260:68793 2:N:0:ACTATGCA
AATACAGACCTGCCCAACTATCCCTATTAATCATTACGGTGGTCCTAGACCAACAAAATAGAACCAACGTCCTATTCTATTATTCCATGCTAATCTATTCAAGCAAAAGCCCGCTTTAAACACTCTAATTTTTTCAAGGTAATGGTCCTGGTTCCCCGACACACCCAATAAAGGGCATACCGGCTCACCAGAAGGATAGACCCGACAACAGACAGTACTCGCCAGAGACGGACCGCCCGGTCAGGTCTAAAATTCAACTACGAGCTTTTTAACTGCAACAACTTTAATATACGCTATTGGAGCTGGAATTACCGCGGCTGCGGGCACCAGACTTGCCCTCCAA
+
DDCDDIHIIIIIIIHGIIIIIIGHIGIIIIIIIIIIIIIIIGIIIHHHGHHIIIIFCHFHHHHIHHIIIIIIHFFHIIIIHHIHIHEHIHIGIIHHIIIIIHIHHIIIIIIIHIIIIIIIIIIIIHHHIIIHIIIIHHHHIIIIIHHIIHHHIIIIIIIIIIIIIIIIIIIIIIIIIIIIIIIIIIIIIIIIIIIIIHIIIIIIIIIIIIIIIIIIIIIIIIIIIIIIIIIIIIHIIIIIIIIIIIIIIIIIIIIIIIIIIIIIIIIIIIIIIIIIIIIIIIIIIIIIIHGIIIIIIIIIIIIIIIIIIIIIIIIIIIIIIIIIIIIIIIIIIIIIIIDDDDD
@HISEQ:969:HM2KJBCX2:2:1101:2740:69919 2:N:0:ACTATGCA
AATACAGACCTGCCCAACTATCCCTATTAATCATTACGTCAATCCTAGAAACCAACAAAATAGGACGTTTGATCCTATTTCATTATTCCATGCTAATGTATTCAAGCGTTAGCCTGCTTTAAACACTCTAATTTTTTCAAAGTAACAGTCCTGTTTCCCTGCAACACCAAATTAATGACATTACAGTTCTTCAGAAAGGAGGAATCAGCGAAGCCAGTGCATACCAAAGGCACGACCAACCTGCTAACCCCGAAATTCAACTACGAGCTTTTTAACTGCAACAACTTTAATATACGCTATTGGAGCTGGAATTACCGCGGCTGCTGGCACCAGACTTGCCCTCCAA
+
DB@@DIIH11<1<C1C@@<<@<CCHC11DF@CC<DDGCC@<0<1111<<FG?<<CGHHEHH@FHHEDC<<<CH1D1DC1GCHEHIII?1CGC1<F@F?@FCG<FHHEFG0G@1<HG@16HDCHEEIIIIHHC1<?HH8@8EG<DG6<<<7<?8<CH@7<1CHE??GC0F8C0@HFG<</HCCHCC<</./.<<CCDF@IHHF0HE:EH?HHHCG6CD$8%86CE.CBE1<AECHH75>@<<AG1FDC-:<1G<<1<1G<GEE<<<110<<<11FD<<F<CD<CCG<1@G1<HE<<1<<D<1<1F?CG<1<HHE<///F<<<1<1D<<HF1CD1D1@C<C<1D0D<0
@HISEQ:969:HM2KJBCX2:2:1101:1264:69952 2:N:0:ACTATGCA
AATACAGACCTGCCCAACTATCCCTATTAATCATTACAACAGTCCTAGAAACCAACAAATAGAACCATTGTCCTATTCCATTATTCCATGCTAATGTATTCAAGCGTATGCCTGCTTTGAACACTCTAATTTTTTCACAGTAAAAGTCCTGGTTCCCCGTCACGACCCGTAAAGGCCATGCCGCTTCGCCAGAAGGTAAAGCCCGACCACAGACAGTGCTCACCCAGAAGGCGGACCGTCCAGCCAGGCCTGAAGTTCAACTACGAGCTTTTTAACTGCAACAACTTTAATATACGCTATTGGAGCTGGAATTACCGCGGCTGCTGGCACCAGACTTGCCCTCCAA
+
DADDDIHIGHGHEGHIIIHIIHIGIIIIGIGIICGHHIGHHIHHIHHFHIIIIHHIIHHHEHHHFHCCHC@FCHHHGHHHIHHFHIHECEH@FGH1HHHIHEEHHHHHHHHIHHIHIH@HFGCHHHDCFHHIHFFFGEHHHIGHHEHHHHHHIHHHHIHHFHHEHHIHIIIHHH;IHCIIHEIIIIIIIIIIIIHIIHECGCIIHIIHHIHHEHIGIHHIIIIHIIHIGGIIIHIIIIIIHIIIIIIHHCIIIHIIGEEIIIIIIIIIIIIIIIIIIHHEIIHHIIIGGIIIIHIIIIIIIIHIIIIIIHIIIIIIIIIIIIHIHGIIHIIIIIIHIIIIIDDCBD
@HISEQ:969:HM2KJBCX2:2:1101:15100:70123 2:N:0:ACTATGCA
AATACAGACCTGCCCAACTATCCCTATTAATCATTACGGCGGTTCTAGAAACCAACAAAATAGCCCCACGCGTCCTATTTCATTATTCCATGCTAATGTATCCGAGCATGCGCCTGCTTTGAACACTCTAATTTTTTCAAGGTAATGGTCCTGGTTCCCCGACACACCCAACAAAGGACATGCCGACTCACCAGAAGGATAGGCCCGGCGTCGGAACAGTGCTCACCCGGAGGGCGGACCGCCCGGCCAGACCCAAAATTCAACTACGAGCTTTTTAACTGCAACAACTTTAATATACGCTATTGGAGCTGGAATTACCGCGGCTGCTGGCACCAGACTTGCCCTCCAA
+
DDCDCIIIIIIIIIIIIIIIIIIIHGIIHIHIIHIIHIHIII?/<GEHIHIHFHIH@HIHIIHCHHIGHHHDDDHE?GHHIIHHIHHFHF@@EHIH@FEHHHIIIIIHHIHHIHIIIGIIHIHHHIIIIIHHHHFIHCHIIIIIHGHIHHIIIIHIIGIIIGIIHIHEIHIIGIIIIHHHHHHIIIIHEGHIIIGHIIHIIIIIIIIIIIFIIIHHIIGGGIIGIIIIIIIIHIHIIIIIIIHIIHIIIIHIIIIIIIHHIIIIHHIHGIIIIIIIIIIIIIIIIIIIGIIHIIIHHIIIIIIIIIIHIHIIIIIHIIGIIIIIIIIIIIIIIIIIIIIIHIIIDDDDD
@HISEQ:969:HM2KJBCX2:2:1101:11799:70441 2:N:0:ACTATGCA
AATACAGACCTGCCCAACTATCCCTATTAATCATTACGTCGATCCTAGAAACCAACAAAATAGAATCAAACGTCCTATTTCATTATTCCATGCTAATGTATTCAAGCGTAAGCCTGCTTTAAACACTCTAATTTTTTCAAAGTAACAGTCCTGATTCCCCACGACACCAAATTAATGACATCGCGGTTCTTCAGAAGGTAGGAACCGATAATGCCAGTGCGTACCGAGGCACGACCAACAATTCGATCCCGAAATTCAACTACGAGCTTTTTAACTGCAACAACTTTAATATACGCTATTGGAGCTGGAATTACCGCGGCTGCTGGCACCAGACTTGCCCTC
+
DADBDHGEHFHHHHIIIIIIIIIIIIIIHIIIIIIIICHIIIHHHIIIFIHHHIIIHIIIIIIICHHIIHHHHHHFHHIGIHIIIIHHHIHHIHHHHIHHHHIIIIIHHHHHIIIHIIIIHHHHIIIIHIFIIHIHHHEHHIIIIIIIHHHHIIIIHIHIHIIHHHHIIIIIIIHIHIIHHHIIII>IIIHEIIIHHIIIIHHEIIIIIIIIIIIIIIIIHIIIIIIIIIIIIIIIIIIIHIHIIIIIIHIHIIHIIIIHIIIIIIIIIIIHIIIIIIIIIIIIIIIIIIIIHIIHIIHHIIIIHIHIIIIIIIIHIIIIIIIIIIIIIIIHHHHIIDDDDD
@HISEQ:969:HM2KJBCX2:2:1101:15612:70282 2:N:0:ACTATGCA
AATACAGACCTGCCCAACTATCCCTATTAATCATTACGGTGATCCTAGAAACCAACGAAATAGAATCAGTCCGTCCTATTTCATTATTCCATGCTAATGTATTCAGACGTTAGCCTGCTTTAAACACTCTAATTTTTTCAAAGTAACAGTCCTGATTTCCCATCACACCAAATAAATGGCATGAAAGTTCCTCAGAAGGTAGAGATTCATCTCACCAGTGCAGACAATTAAGCCTGACCAATGGGTAAACCCCGAAGTTCAACTACGAGCTTTTTAACTGCAACAACTTTAATATACGCTATTGGAGCTGGAATTACCGCGGCTGCTGGCACCAGACTTGCCCTCCAA
+
DDDDDIIIIIIHIIIIIIIGIIIIIIIIIIIIIIIIIIIIIIIHIHIIIIIIIIIIIHHIIIHHHHIIHHIHIHHHIIIIIIIIIIIIIIIIHHHIIIIIIIIFHHIIIIIIIIIIIIIIIIIIIIHIIIIIIIIIIIIIIIIIIIIIHIIIIIIIIIIIIIIIIIIIIIIIIIIIIIIIIIIIIHIIIIIIIIIIIIIIIIIIIHIIIIIIIIIHIIIHHIIIIIIIIIIIIIIIIHIIHIIIHHHIIIIIIIIIIIIHIIHIIIIIIIIIIIIIIIIIIIIIIIHIIIIIIIIIIIIIIIGIIIIIIIIHIIIIIIIIIIIIIIIIIIIIIIIIIIIIIIIDDDDD
@HISEQ:969:HM2KJBCX2:2:1101:3246:71495 2:N:0:ACTATGCA
AATACAGACCTGCCCAACTATCCCTATTAATCATTACGGTGGTCCTAGACCAACAAAATAGAACCAACGTCCTATTCTATTATTCCATGCTAATCTATTCAAGCAAAAGCCCGCTTTAAACACTCTAATTTTTTCAAGGTAATGGTCCTGGTTCCCCGACACACCCAATAAAGGGCATACCGGCTCACCAGAAGGATAGACCCGACAACAGACAGTACTCGCCAGAGACGGACCGCCCGGTCAGGCCTAAAATTCAACTACGAGCTTTTTAACTGCAACAACTTTAATATACGCTATTGGAGCTGGAATTACCGCGGCTGCTGGCACCAGACTTGCCCTCCAA
+
DDDDDIIIIIIHGIIIIIIIIIIHIIIIIIIIIIIIIIIIIIIIIIIIIIHIIIIIIHHHIIHIIIIIIIHIIIEHIIIIIIIIIIIIIIIHIIIIIHIIIGHIIIHHHHIIIIHGHIIIIIIIIHIIIIIIIHIHIIIIHIIIHHHIIIIIIIIIIHHIIIIIIIIHIIIIIIIHHIIIIIHGHIIIIIIIIIIIIIHIIIIIIIIIHIIHIIIIIIIIIIIIIIIIIHIIIIIIIHIIIHIIIIIIIIIIIHIHHIHEHIIIIIIIIIIIIIIIHIIIIIIIIIIIIHHIIIIHHHIHIIIIIIIIIHIIIIIIIIIIIIIIIIIIIIIIIIIIIIDDDDD
@HISEQ:969:HM2KJBCX2:2:1101:12854:70702 2:N:0:ACTATGCA
AATACAGACCTGCCCAACTATCCCTATTAATCATTACGGTGATCCTAGAAACCAACAAAATAGAACCATGCCGTCCTATTCTATTATTCACTGCTAATGTATTCGAGCAAAAATGCCTGCTTTAAACACTCTAATTTTTTCAAGGTAAAGGTCCTGGATCCGCAAGACACCCAATAAAGGACATCAAGTTTCTCCAGAAGGTGAGAAATCAACAGTAACAGTTCATACCCCTTAAGGCATGACCATCACGTCAATCCCAAAATTCAACTACGAGCTTTTTAACTGCAACAACTTTAATATACGCTATTGGAGCTGGAATTACCGCGGCTGCTGGCACCAGACTTGCCCTCCAA
+
0D0@<FHFCHH1CDGHCGH?FG<C<CC<FEEH?11<DHHECC@HHH?11<<CG1CE<111<CGEHI?1<1C@/CCCECH?1<1GE111D1<CGHCC1DEEH11C1E@7/<<HEH@FCHHG@FEFA6A1EFCFCF?FHI@?8<1B6<<1<6G?FCD@DHGIHHCGC<CEHHCFD/<<C@GGEGH/DFGE@G@HHCH7H?CCF<@FCHEH6@HHHCDBE?<11HHC1<<C8HEE@GHAC</F:<1@G@B<@<1<C1D0/<1<<<1CF<D1CEHHCHHEHHHEF<F@<F<11?GD1C@EFC0CG<ED<<1FHHHEC1<<1EC<HHDDHGC<H@FE?HGDGHFD<111CCGCBB<00
@HISEQ:969:HM2KJBCX2:2:1101:13541:70559 2:N:0:ACTATGCA
AATACAGACCTGCCCAACTATCCCTATTAATCATTACGTCAATCCTAGAAACCAACAAAATAGGATCGAACGTCCTATTTCATTATTCCATGCTAATGTATTCAAGCGTTAGCCTGCTTTAAACACTCTAATTTTTTCAAAGTAACAGTCCTGTTTCCCTGCAACACCAAATTAATGACATTACAGTTCTTCAGAAAGGAGGAATCAGCGAAGCCAGTTCATACCAGTGGCACGACCAACCTGCTGACCCCGAAATTCAACTACGAGCTTTTTAACTGCAACAACTTTAATATACGCTATTGGAGCTGGAATTACCGCGGCTGCTGGCACCAGACTTGCCCTCCAA
+
DDDDDIIIIIIIIIIIIIIIIIIIIHHIIIIIIIIHIIIIIIIIGIIIHHIHHGHHGIIHIIIIHIIIHHHIIIIIIIIIIIHIIIIIIIIIIIIIIIIIIIIIIIIIIIIIHIIHIIIIIIIIIIIIIIIIIIIIIHIIIIIIIIIIIIIIIHHIIIIIIIIIIIIIIIIIIIIIIIIIIIIIIIIIIIIIIIIIIIHHIIIIIIIIIIIIIIIIIIIIIIIIIIIIIIIIIIIIIIIIIIIHHIIIIIIIIIIIIIIIIIIIIIIIIIIIIIHIIIIIIIIIIIIIIIIIIIIIIIIHIIIIIIIIIIIIIIIIIIIIIIIIIIIIIIIIIIIIIIIIIDDDDD
@HISEQ:969:HM2KJBCX2:2:1101:15677:72146 2:N:0:ACTATGCA
AATACAGACCTGCCCAACTATCCCTATTAATCATTACGGTGATCCTAGAAACCAACAAAATAGAACCATGCCGTCCTATTCTATTATTCCATGCTAATGTATTCGAGCAAAAATGCCTGCTTTAAACACTCTAATTTTTTCAAGGTAAAGGTCCTGGATCCGCAAGACACCCAATTAAGGACATCAAGTTTCTCCAGAAGGTGAGAAATCAACAGTAACAGTTCATACCCCTTAAGGCACGACCATTACGTCAATCCCGAAATTCAACTACGAGCTTTTTAACTGCAACAACTTTAATATACGCTATTGGAGCTGGAATTACCGCGGCTGCTGGCACCAGACTTGCCCTCCAA
+
DDDDDIHIIHIIIIIIIIIIIIIIIIIIIIIIIIIIIIIIIIIIIIHIIIII?HIIIIHIIIHHIIIIICHHDHHHIII@CGHHHIHIIIIHHGHIIIIHIHHHIIIIIIHIIIIHHIIIIIHIHIIHIIIHIIIIIIIIIIIIIIIIIIIIIIIIIIIIIIIIIIIIIIIIIIIIIIIIIIIIIIIIIIIIIIIIIIIIIIIIIIIIIIIIIIIIIIIIIIHIIIIIIIIIIIIIIIIIIIIIIIIIIIHGIIIIIIIIIIIIIIIIIIIIIIIIIIIIIIIIIIIIIIIIIIIIIIIIIIIIIIIIIIIIIIIIIIIIIIIIIIIIIIIIIIIIIIIIIIIIIIIIDDDDD
@HISEQ:969:HM2KJBCX2:2:1101:6159:72550 2:N:0:ACTATGCA
AATACAGACCTGCCCAACTATCCCTATTAATCATTACGTCAATCCTAGAAACCAACAAAATAGGATCGAACGTCCTATTTCATTATTCCATGCTAATGTATTCAAGCGTTAGCCTGCTTTAAACACTCTAATTTTTTCAAAGTAACAGTCCTGTTTCCCTGCAACACCAAATTAATGACATTACAGTTCTTCAGAAAGGAGGAATCAGCGAAGCCAGTGCATACCAGTGGCACGACCAACCTGCTGACCCCGAAATTCAACTACGAGCTTTTTAACTGCAACAACTTTAATATACGCTATTGGAGCTGGAATTACCGCGGCTGCTGGCACCAGACTTGCCT
+
ADBABECG1<CGEC@@@E<FHEHE11<FF<<DC<CC<E<<<0C@G11D<<C11<C@HIH@C@GC<CEEECHIEEEEC11<1<1<111<1C111D1<1C@8D<GHEGEHCH=GGIHCCB1BDEG668<EC$1C1CGFHE)<EHHGAHFCHHD@HH?FH:FECHGDFHHCHDD0FFGF?C<<EHEHHC@CIHEIIIHHIHEIHCHFCHDEHHDHC1CAEE@EEEHCEHHEH>>D?D</@CE<?FHG@HCE?/FHHIHHD1GHHHHHHDFFIHHGC@CHEEGGG<@FED<1?IHGHCCCHFEGHGC1HH?HGHHGCHHEDHIHHG@FG@@@GCEHEEHIDDBBD
@HISEQ:969:HM2KJBCX2:2:1101:21126:72688 2:N:0:ACTATGCA
AATACAGACCTGCCCAACTATCCCTATTAATCATTACAACAGTCCTAGAAACCAACAAATAGAACCATTGTCCTATTCCATTATTCCATGCTAATGTATTCAAGCGTATGCCTGCTTTGAACACTCTAATTTTTTCACAGTAAAAGTCCTGGTTCCCCGTCACGACCCGTAAAGGCCATGCCGCTTCGCCAGAAGGTAAAGCCCGACCACAGACAGTGCTCACCCAGAAGGCGGACCGTCCAGCCAGGCCTGAAGTTCAACTACGAGCTTTTTAACTGCAACAACTTTAATATACGCTATTGGAGCTGGAACTACCGCGGCTGCTGGCACCAGACTTGCCCTCCAA
+
DADBCIIHGHIHGFEHGDGH@GHGEHEHHHHHHCEEEHGHHEC@HEGGHHEEHHHDHIIHFFGHHHHCGC<FH?FFHC?FE@C1C@?HH??E<D1<@FEEE<D@EE@EGHHEEIHHHHGHHHHIHCGHIHHHHHHBFEGHFHGHHHFHHHHIGFIIIIHIIHIHGIIIHGF@HEFIIHIIIIHHDHIHGIIIHHIIHHCEDHIIHEIIIIHGIIGIIIIIIIIIIIIIIIIHIHHIIIIIIIIHGIIHIIIIHIIIIIIIIIIIIIIIIIIIIHIIIIIIHHHFHIIIIIIHIIIIIIIIIIIIGIIIIIIIIIIIIIIIIIIIIIIIIIIIIIIIIIIIIDDDDD
@HISEQ:969:HM2KJBCX2:2:1101:16249:72686 2:N:0:ACTATGCA
AATACAGACCTGCCCAACTATCCCTATTAATCATTACGTCAATCCTAGAAACCAACAAAATAGGATCGAACGTCCTATTTCATTATTCCATGCTAATGTATTCAAGCGTTAGCCTGCTTTAAACACTCTAATTTTTTCAAAGTAACAGTCCTGTTTCCCTGCAACACCAAATTAATGACATTACAGTTCTTCAGAAAGGAGGAATCAGCGAAGCCAGTACATACCAGTGGCACGACCAACCTGCTGACCCCGAAATTCAACTACGAGCTTTTTAACTGCAACAACTTTAATATACGCTATTGGAGCTGGAATTACCGCGGCTGCTGGCACCAGACTTGCCTCCAA
+
DCDDDIIIHIIIHIIIHIIIIIIIHHIIHIIGIIIGIIHIHIIIIIIIIHIIIIIIIIIIHHHHFHIIIIIIIHIIHIIIIIIIHIGGHCHHCHHIIIIIIIHIIIHIHHHIHIFHIIHHIIIIIIIIIIIIIIIHIIIIHIIIIIIIIIIIHHHIHHHHHIIIIIIIIIIIIIHIIIIIIIIIIIIIIHIIIIIIIIIIIIIHFIIIIIIIIIIIIIIIIIIIIIIIHIIIIIIIIIIIIHHFIIIIIIIIIIIIIIIIIIIIIIIIIHIIIIHHIHIIIIIHHHIGIIIIIIIIIHIIIIIIIIIIHIIIIIIIIIIGIIHIIIIIIIIIIIIIIIIHDDDDD
@HISEQ:969:HM2KJBCX2:2:1101:3893:73567 2:N:0:ACTATGCA
AATACAGACCTGCCCAACTATCCCTATTAATCATTACAACAGTCCTAGAAACCAACAAATAGAACCATTGTCCTATTCCATTATTCCATGCTAATGTATTCAAGCGTATGCCTGCTTTGAACACTCTAATTTTTTCACAGTAAAAGTCCTGGTTCCCCGTCACGACCCGTAAAGGCCATGCCGCTTCGCCAGAAGGTAAAGCCCGACCACAGACAGTGCTCACCCAGAAGGCGGACCGTCCAGCCAGGCCTGAAGTTCAACTACGAGCTTTTTAACTGCAACAACTTTAATATACGCTATTGGAGCTGGAATTACCGCGGCTGCTGGCACCAGACTTGCCCTCCAA
+
DDDDDIIGIIIIIIIIFIIGIIIIIIIIIIIIIHIIIIIIIIIIHHHHIHIIIIIIHFHHIIHIIGIIHIIGIHHIIIHIHHIIIIIIIIIIFHIIIIIIHHHIIHHIHHHHIIHHIIHHH@CIIHHIIIIIIIIIHIIIHHHIHIIIIIIHIIIHHIIHHIHIIIIIIIIHGIIHIIIIIIIIIIIHHHIIIIIIGIHHIIIIIIIIIIIIIGIIIIIIIIIIIIIIIIIIIIIHIIIIIIIHHIIIIIIIIIIIIIIIIIIIIIIIIIIIHIIIIIIIIIIIIIIIIIIIIIIIIIIHIIIIIIIIIIIIIIIIIIIIIIIIIIIIIIIIIIHIIIIIIDDDDB
@HISEQ:969:HM2KJBCX2:2:1101:13307:74470 2:N:0:ACTATGCA
AATACAGACCTGCCCAACTATCCCTATTAATCATTACATCGATCCTAGAAACCAACAAAATAGAATCGGATGTCCTATTTCATTATTCCATGCTAATGTATTCAAGCGTGAGCCTGCTTTAAACACTCTAATTTTTTCAAGGTAACAGTCCTAATTCCCCGTGACACCAAATTAATGGCATTACGGTTCTTTAGAAGGTGAGAAATCAATAATATCAGTACATACCAACGGCATGACCGAAACATTGATCCCGAAATTCAACTACGAGCTTTTTAACTGCAACAACTTTAATATACGCTATTGGAGCTGGAATTACCGCGGCTGCTGGCACCAGACTTGCCCTCCAA
+
DDDDDIIIIIIIIIIIIIIIIIIIIIHIIHIIIIIIIIIIIIIIIIIIIIIIHHIIIIIIIHHIHHHIIIIIIIIIIIIIIIIIIIIIIEHIIIIIIIIIHHHIIIIIIHHIIIIIIIIIIIIIIIIIIIIIIIIIIIIHIIHHIIIIIIIHIIIIIIIIHHIIIHHIIIIIIIIIIIIHIIIIIIHHIIIIIIIIIIIIIIIIIHIIIIIIIIIIIIIIIIIIIIIIIIHIIIIIIIIIIIIIHG<IHIIIIIIIIIIIIIIIIIIIIIIIIIIIIIIIIIIIIHIIIIIIIIIIIIIIIHIIIIIIIIIIIIIIIIIIIIIIIIIIIIIIIIIIIIIIIIDDDDD
@HISEQ:969:HM2KJBCX2:2:1101:6573:72940 2:N:0:ACTATGCA
AATACAGACCTGCCCAACTATCCCTATTAATCATTACGTCGATCCTAGAAACCAACAAAATAGAATCAAACGTCCTATTTCGTTATTCCATGCTAATGTATTCAAGCGTGAGCCTGCTTTAAACACTCTAATTTTTTCAAAGTAACAGTCCTGATTCCCCATGACACCAAATTAATGACATCATGGTTCGTCAGAAGGTAGGAATCAATAATACCAGTACGTACAATAGCACGACCAATAAATTGATCCCGAAATTCAACTACGAGCTTTTTAACTGCAACAACTTTAATATACGCTATTGGAGCTGGAATTACCGCGGCTGCTGGCACCAGACTTGCCCTCCAA
+
DDDDDIIIHEHIIIIIIIIIHIIIIIIIIIIIIIIIIIIIIIIIIIIGIIIIIIIIEHIHIIHHIIIIIIHIHIIIIIIIIIIIIIIGIIIIIIIIIIIIIIIIIIIIIIIHIIIIIIIIIIIIIIIIIIIIIIIIIIIIIIIIIIIIIIIIIIIIIIIIIIIIIIIIIIIIIIIIIIIIIIIIIIIIIHIIIIIIIIIIIIIIIIIIIIIIHIIIIIIIIIIIIIIIIIIIIIIIIIIIIIHHIIIIIIIIIIIIIIIIIIIIIIIIIIIIIIIIIIIIIIIIHIIIIIIIIIIIIIIIIIIIIIIIIIIIIIIIIIIIIIIIIIIIIIIIIIIIIIIIDDDDD
@HISEQ:969:HM2KJBCX2:2:1101:6760:75970 2:N:0:ACTATGCA
AATACAGACCTGCCCAACTATCCCTATTAATCATTACAACAGTCCTAGAAACCAACAAATAGAACCATTGTCCTATTCCATTATTCCATGCTAATGTATTCAAGCGTATGCCTGCTTTGAACACTCTAATTTTTTCACAGTAAAAGTCCTGGTTCCCCGTCACGACCCGTAAAGGCCATGCCGCTTCGCCAGAAGGTAAAGCCCGACCACAGACAGTGCTCACCCAGAAGGCGGACCGTCCAGCCAGGCCTGAAGTTCAACTACGAGCTTTTTAACTGCAACAACTTTAATATACGCTATTGGAGCTGGAATTACCGCGGCTGCTGGCACCAGACTTGCCCTCCAA
+
DDDDDIIIIIIIIIIIHIIIIIIIIIIIIIHIIIIIIIIIIGGHIHIIIIHIIIIIIIIIIIHIIIIIIIIIHHCHIIHIIIIIIHIIIIIIIIIIIIIIIIIHIHHIIIIIIIIIIIIIIIIIIIIIIIIIIIIIIIHIIIIIIIIIIIIIIIIIIIIIIIIIIIIIIIIIIIIIIIIIIIIIHIIIIIIIIIIIIIIIIIIIIIIIIIIIIIIIIIIIIIIIIIIIIIIIIIIIIIIIIIIIIIIIIIIIIIIIIIIIIIIIIIIIIIIIIIIIIIIIIIIIIIIIIIIIIHIIIIIIIIIIIIIIIIIIIIIIIIIIIIIIIIIIIIIIIIIIIIIIIDDDDD
@HISEQ:969:HM2KJBCX2:2:1101:12738:76282 2:N:0:ACTATGCA
AATACAGACCTGCCCAACTATCCCTATTAATCATTACGTCAATCCTAGAAACCAACAAAATAGGATCAAACGTCCTATTTCATTATTCCATGCTAATGTATTCAAGCGTTAGCCTGCTTTAAACACTCTAATTTTTTCAAAGTAACAGTCCTGTTTCCCTGCAACACCAAATTAATGACATTACAGTTCTTCAGAAAGGAGGAATCAGCGAAGCCAGTACATACCAAAGGCACGACCAACCTGCTAACCCCGAAATTCAACTACGAGCTTTTTAACTGCAACAACTTTAATATACGCTATTGGAGCTGGAATTACCGCGGCTGCTGGCACCAGACTTGCCCTCCAA
+
DDBDDHHHHFHHHHEHFHIFHHGHGIHIHHHIFIHIFGHHHHHIHHIGIIIIHHHIGHI?F1GH@CHEGHHIHHHIHHIGHHIEEGHE<CGHGHIIIIFHFIIHHIGIIIIHHHIIIHHHIIIIIIIIIIIIIIIHIHHIIIIHHHIHHHHIIIHHIIHGGIHHHIIIHIHEHHHHIIHHFHGEHIHFHEIIHIIIHIIHHIHHHHGIIIIIIIIIIIHHIHIIHGCIIHIIIIIHIHHHIIHHHIIIHGHFIIIHHHHHIHDHIHHIHHHHEHIHHEIIIIIIIIHEHHFIIIIIIHHHHHHHHHHHIIIIIIIIIIIHHHIIIIIHHHHHHGG@IIGIHADDDB
@HISEQ:969:HM2KJBCX2:2:1101:1432:77523 2:N:0:ACTATGCA
AATACAGACCTGCCCAACTATCCCTATTAATCATTACGGTGATCCTAGAAACCAACGAAATAGAATCAGTCCGTCCTATTTCATTATTCCATGCTAATGTATTCAGACGTTAGCCTGCTTTAAACACTCTAATTTTTTCAAAGTAACAGTCCTGATTTCCCATCACACCAAATAAATGACATGAAAGTTCCTCAGAAGGTAGAGATTTATCTCACCAGTGCAGACAATTAAGCCTGACCAATGGGTAAATCCCGAAGTTCAACTACGAGCTTTTTAACTGCAACAACTTTAATATACGCTATTGGAGCTGGAATTACCGCGGCTGCTGGCACCAGACTTGCCCTCCAA
+
DDDDDIHIIIHIIIIIIIIIIIIIIIIIIIIIIIIHIIIHIIIIHIHHHIHIIIIIIIIIIIHHHIIIIHHHIHIIIIHIIIIIHIIIIHHIIIIIIIIIIHIHIIIIIIHHHIIIIIIIIHIIIIIIIIIIIIIIIIIHIIIHIIIIIIIIIIHIIIIIIIIHIIIIIIIIIIIIIIIIIIIIIIIIIIIIIIIIIIIIIIIIIIIIIIIIIIIIIIIIIIIIIIIIIIIIIIIIIIIIIIIIIHGIIIHIIIIIIIIIIIIIIIIIIIIIIIIIIIIIIIIIIIIIIIIIIIIIIIIIIIIIIIIIIIIHIIIIIIIIIIIIIIIIIIIIIIIIIIIIIIIDDDDD
@HISEQ:969:HM2KJBCX2:2:1101:6104:78217 2:N:0:ACTATGCA
AATACAGACCTGCCCAACTATCCCTATTAATCATTACGTCAATCCTAGAAACCAACAAAATAGGATCAAACGTCCTATTTCATTATTCCATGCTAATGTATTCAAGCGTTAGCCTGCTTTAAACACTCTAATTTTTTCAAAGTAACAGTCCTGTTTCCCTGCAACACCAAATTAATGACATTACAGTTCTTCAAGAAGGAGGAACCAGTAAAGCCAGTACATACCAGAGGCACGACCAACCTACTAATCCCGAAATTCAACTACGAGCTTTTTAACTGCAACAACTTTAATATACGCTATTGGAGCTGGAATTACCGCGGCTGCTGGCACCAGACTTGCCCTCCAA
+
DBADDHIHHIIIIIIIHGHIIIIGHIIHIHIHHFHIIICHIIHIIIIHHIIHHIIIHHIIIHHHD<DHGIIH1CCHIFH?DECHHHIIHHCHF@EEHIHHIFHIIHIIIHHHIHHHE?EHHHHHHIHHHHHHIHHHHIIIIIIIIHHHIHHGHIHHIIHHIHEFHHIHHCGHHHFDCFGIIIIHFHHHIIHHHHGHHIIIHHHEGIIIIIHHHGIIIIHHHHIIIHIIHFHEIIHHFFCHHFFFACCEHDGCHEHEHH@EEECHEGHHGIHFFIIIIIIIHHHHIIIIHHHEEHHIHHIIHHHIIHHIHGIFIIIIIHEHHHFIHGHHIIHHC@EHIIHHG0D@D<
@HISEQ:969:HM2KJBCX2:2:1101:18602:79459 2:N:0:ACTATGTA
AATACAGACCTGCCCAACTATCCCTATTAATCATTACGGTGGTCCTAGAAACCAACAAAATAGAATCATCCGTCCTATTTTATTATTCCATGCTAATGTATTCAAGCAAAATGCCTGCTTTAAACACTCTAATTTTTTCAAAGTAAAGGTCCTGGTTCCTCGCGGCACCCAATTAAGGACATCGCGGTTCTCCAGAAGGTGAGAAATTGGCTACACCAGTTCATACCCCTTAAGGCACGACCGATGTGCCAATCCCGAAATTCAACTACGAGCTTTTTAACTGCAACAACTTTAATATACGCTATTGGAGCTGGAATTACCGCGGCTGCTGGCACCAGACTTGC
+
DDDDDIHIHHHIHHIIIIIIIIIIIIIIIIIIIIIIIIHIIGIIIHIIIIIIIIIIIIEIHIIIIIIIIIIIIIGGHIIIIGIIHHIIHHIIIIIIIIIIIGIIIIGIHIFIHHIIIHIIIHEHHHIHIHIHHIIIHHIIIIIIIIIIIHHIHHHHIIIIIIIIIIHHHGIIIHHIIIHIIIIIIIHHHIIIIIIIIIIIIIIIIIIIIIIIIIHIGIIIIHIHHIIHIIIIIIIHIIIIIHHIIIIIHHIIHIIIIIIIIIIIHIHHHIIIIIIIIIIIIIIIIIIIIIHHHHIIIIIIIIIIIIIIIIIIIIIIIIIIIIIIIIIIIIIIIIIHIIIDDDDD
@HISEQ:969:HM2KJBCX2:2:1101:16236:79602 2:N:0:ACTATGCA
AATACAGACCTGACCCAACTATCCCTATTAATCATTACGTCGATCCTAGAAACCAACAAAATAGAATCAAACGTCCTATTTCGTTATTCCATGCTAATGTATTCAAGCGTGAGCCTGCTTTAAACACTCTAATTTTTTCAAAGTAACAGTCCTGATTCCCCATGACACCAAATTAATGACATCATGGTTCGTCAGAAGGTAGAAATCAATAATACCAGTACGTACAATAGCACGACCAATAAATTGATCCCGAAATTCAACTACGAGCTTTTTAACTGCAACAACTTTAATATACGCTATTGGAGCTGGAATTACCGCGGCTGCTGGCACCAGACTTGCCCTCCAA
+
D0D<DCC@<1@GEHICHHHIECHHEHCGHIECC1DD<CGHFH/DHC@FHHHEHHH1<GHHCEF?GC1CFEHIGHHIIHIIH1CFHHHHEFGHHIHHHIHIIHIIHIIIICEHHHIHIIIIIIIIIIIIIIIIHIIIHIIIHHIHHIGHHIHHGHHHIIHHHIE1IIIIGCGH0/HFFIIIHH?EIIIHGFCHIIIIIIG<FG%1CCCG@CD@?FEIHIHHH<4CG@HCHG0?IIIHD<<1<<<1<1</HE<1IIIHHIIIIHIIIIIIIIIIIIIIIIIIIIIHHHHHHIIIIIIIHIIIIIIIIIHIIIIIIIIIIIIIIIIIIIIIIIIIIIIIIIIIIDDDDD
@HISEQ:969:HM2KJBCX2:2:1101:2004:80233 2:N:0:ACTATGCA
AATACAGACCTGCCCAACTATCCCTATTAATCATTACGTCGATCCTAGAAACCAACAAAATAGGGTCAAACGTCCTATTTCATTATTCCATGCTAATGTATTCAAGCGTTAGCCTGCTTTAAACACTCTAATTTTTTCAAAGTAACAGTCCTGTTTCCCTGCAACACCAAATTAATGACATTACAGTTCTTCAAGAAGGAGGAACCAGTAAAGCCAGTACATACCAGAGGCACGACCAACTTACTAATCCCGAAATTCAACTACGAGCTTTTTAACTGCAACAACTTTAATATACGCTATTGGAGCTGGAATTACCGCGGCTGCTGGCACCAGACTTGCCCTCCAA
+
BDDDBHHIIHIIGHHIHIIIHIIIHIIHIHHHIIIIHHHIIIHHIEHHHIIGHHIIIIIIIFFEFGHHCGCGCFHHGHHIIIIIIIHH?FEHFHIIIHHIIHHHHHHIIIIIIIHHHIIHHIGIHIHHHIIIIHIIHIIHIIIIIIIIIIIIIIIHIIIGIHIIHIHIIIHHHIIIIHIIHHIGGIIIIIIIIIIIIIIHHIIHIIIIIIIIIIIIIHHGF0IIIIIIIIIIIIIIIIIIIIIHHIIHIIIIIIIIIIIIIIIIIIIIIIIIIIIIHIIIIIIIIIIIIIIIIIIIIIIHHIIIIIIIHIIIIIIIIIIIIIIIIIIIIIIIIIIIIIIIIDDDDD
@HISEQ:969:HM2KJBCX2:2:1101:13575:80144 2:N:0:ACTATGCA
AATACAGACCTGCCCAACTATCCCAATTAATCATTACGTCAATCCTAGAAACCAACAAAATAGAATCAAACGTCCTATTTCATTATTCCATGCTAATGTATTCAAGCGTGCGCCTGCTTTAAACACTCTAATTTTTTCAAAGTAACAGTCCTGATTCCCCACGACACCAAATTAATGACATCGCGGTTCTTCAGAAGGTAGGAACCAATAATGCCAGTACGTACCGAGGCACGACCGACAGTCTGATCCCGAAATTCAACTACGAGCTTTTTAACTGCAACAACTTTAATATACGCTATTGGAGCTGGAATTACCGCGGCTGCTGGCACCAGACTTGCCCTCCAA
+
DDDDDIIHHCHIIIIGIIIIIGIFHEHHEFHHHEHHIIIIIIIHFHHIFHIGIHHHIHI1FGHFCGEHEE?EFHCHFHEGIHHIIGEECHEEEHHHIIHIHIIIIHGHHHDDHIIFHHHHIIIIIHIHIIHHHHGEHIIIIIHHHHIIHIIIIIIHIIIIIHHIIHHHHHIHHIIHHHHHHGIIIIIIIIHIIIIIIIIIHHIIIIIIIIIIHIHIIIIIIIIHIIIIIIIIIHIIIIIIIHHHIIHIIIHHIIIIIIIIIIIIIIIIIIIIIIIHIIIIIIIIIEHHIHIIIIIIIIIIIIIHIIIIIHGHIIIIIIIIIIIIIHIIIIIIIIHIIIGIDDDDD
@HISEQ:969:HM2KJBCX2:2:1101:15835:80662 2:N:0:ACTATGCA
AATACAGACCTGCCCAACTATCCCTATTAATCATTACGTCAATCCTAGAAACCAACAAAATAGGATCAAACGTCCTATTTCATTATTCCATGCTAATGTATTCAAGCGTTAGCCTGCTTTAAACACTCTAATTTTTTCAAAGTAACAGTCCTGTTTCCCTGCAACACCAAATTAATGACATTACAGTTCTTCAAGAAGGAGGAACCAGTAAAGCCAGTACATACCAGAGGCACGACCAACCTACTAATCCCGAAATTCAACTACGAGCTTTTTAACTGCAACAACTTTAATATACGCTATTGGAGCTGGAATTACCGCGGCTGCTGGCACCAGACTTGCCCTCCAA
+
DADDDIIHHIIHHHIEHCHHHIHGGHHEHHHFIF@GHIIIIIFHHIIIIIIIIGHIHIIIHFHHHHIIIIII1DGGH1CFFHHIHFHHHI<FEFHCIHIHHEGHIHHHIHIHHHHHIIHIHGHHHCEHFHGHHGFGHHIIIHHEHIIIIIHGIHHHHIIHHHIHIIFHHHEHHHIIHHIIHIHEHHEHIHHHHIHFHHIIIHGHHIHHHGIIHHFIHIHFIIIIIIHEH=IHHHEIIIHHHAGC<EE<D:EHHIIIEIIHHCDHHGEIIHEHGGFIHIIHHHHHHEHHHGHHHIHIHIIIHIIIHHHEHIIIIIIIIIIHIIHIIIIHEIIHHHH?IIHHIDBDDA
@HISEQ:969:HM2KJBCX2:2:1101:2668:79697 2:N:0:ACTATGCA
AATACAGACCTGCCCAACTATCCCTATTAATCATTACGTCGATCCTAGAAACCAACAAAATAGAATCAAACGTCCTATTTCGTTATTCCATGCTAATGTATTCAAGCGTGAGCCTGCTTTAAACACTCTAATTTTTTCAAAGTAACAGTCCTGATTCCCCAAGACACCAAATTAATGACATCATGGTTCGTCAGAAGGTAGGAATCAATAATACCAGTACGTACAATAGCACGACCATTCACCTGAAACCGAGATCCAACTACGAGCTTTTTAACCACAACAATTCTGATATACGCTATTGGAGCTGGAATTACCGCGGCTGCTGGCACCAGACTTGCCCTCCAA
+
DDCDDIIIIHIHHIIIIIIIIIIICHHIIIIIIIIHHHHICCHHHHICHIICHHIHGIHFIHFHIGHGHIIFFHFIHIIIHIHHGHIGHHHHHHHIHHEGGGIIIIHHHFHIGHHIIFHIIIHIIIIHHIHIIHIHHIIIIIIIIHHIIIIHIIHHIGHIIIIIIIGIIIIIIIIIIHIIIIIIIIIIIIIIIIIIIIIIIIHHHHIIIIIIIIIIIIIHIIIIIHIIIIIIIHIIIIIIIHHIHGIIIIIIIIIIIIHHGHIIIIIIIIIIHHIIHIHGHHIIHIIIIIIIIIIIIIIIIIIIIIIIIIIIIIIIIIIIIIIIIIIIIIIIIIIIIIIIDDDDD
@HISEQ:969:HM2KJBCX2:2:1101:2631:79727 2:N:0:ACTATGCA
AATACAGACCTGCCCAACTATCCCTATTAATCATTACGGTGATTCAGAAACCAACAAAACAGGACCACCGTCCTATTTTATTATTCCATGCTAATGTATTCAGACATAAGCCTGCTTTGAACACTCTAATTTTTTCAAGGCAAAGGTCCTGGTTTCCTACCACGCTAAATTAATAACATGATAGTTCCCCAGAAGGTAGAAATTCTACACGCCAGTACAGACAATAGCCCGACCAACGATAGAACCCCGAAATTCAACTACGAGCTTTTTAACTGCAACAACTTTAATATACGCTATTGGAGCTGGAATTACCGCGGCTGCTGGCACCAGACTTGCCCTCCAA
+
DDDDDIIIIIIIIHHHIIIHIHIIHIIIGGHHHHHIIIGIFIIIEHIIIIIHGEEHIEHHIIIGGIIIIHIIGIIIIIIIIIIIFHHII1FHHHGIIIHIIHHHIIIIIIIHIHIIIIIIHHHIIIIIHHHIGHIIIIIEIIIIIHHHHHHCIIIIIIIIIIIIHGIHHHHIIIIIIFHHIHIIIHGHIIIHIHHHHHHHFIIIIIIHHIIHIIIIIIIIIIIIIIIHIGIIIIIIIIIIHGIIHIIIHIIIIIIIIIIIIIIIIIIIIIIHIIIIIIIHEHGIIIIIHHEIIIIIIIHIIIIIIIIIIIIIIIIIIHIIIIIIIIIIIIHIIIIIIIDDDDD
@HISEQ:969:HM2KJBCX2:2:1101:5148:79700 2:N:0:ACTATGCA
AATACAGACCTGCCCAACTATCCCTATTAATCATTACGTCAATCCTAGAAACCAACAAAATAGGATCAAACGTCCTATTTCATTATTCCATGCTAATGTATTCAAGCGTTAGCCTGCTTTAAACACTCTAATTTTTTCAAAGTAACAGTCCTGTTTCCCTGCAACACCAAATTAATGACATTACAGTTCTTCAAGAAGGAGGAACCAGTAAAGCCAGTACATACCAGAGGCACGACCAACTTACTAATCCCGAAATTCAACTACGAGCTTTTTAACTGCAACAACTTTAATATACGCTATTGGAGCTGGAATTACCGCGGCTGCTGGCACCAGACTTGCCCTCCAA
+
DDDDDIIIIIIIIIIIIIIIHIIIIIIIIIIIIIIIIIIIIIIHGHIIIIIIIIIIEHIIIHFHIIIIIIIIHIIIIIIIHIIIIIIHHIHGIGIIIIIIIIIIIIIIIIIIIIIHIHIIHIIIIIIIIIIIIIIIIIIIIIIIIIIIIIIIIIIIIIIIIIIIIIIIIIHHHHIIIIIIIIIIIIIIIIIIIIIIIIIIIIIIIIIIIIIIIIIIIIIIIIIIIIIIIIIII<IHIIIIIIIIHIIIIIHIIIIIIIIIIIIIIIIIIIIIIIIIIIIIIIIIIIIIIIIIIIIIIHIHHIIIIIIIIIIIIIIIIIIIIIIIIIIIIIIIIIIIIIIIIDDDDD
@HISEQ:969:HM2KJBCX2:2:1101:4594:81570 2:N:0:ACTATGCA
AATACAGACCTGCCCAACTATCCCTATTAATCATTACGGTGATTCAGAAACCAACAAAACAGGACCACCGTCCTATTTTATTATTCCATGCTAATGTATTCAGACATAAGCCTGCTTTGAACACTCTAATTTTTTCAAGGTAAAGGTCCTGGTTTCCTACCACGTTAAATTAATAACATAATAGTTCCCCAGAAGGTAGAAATTCTACACGCCAGTACAGACAATAGCCCGACCAACGATAGAACCCCGAAATTCAACTACGAGCTTTTTAACTGCAACAACTTTAATATACGCTATTGGAGCTGGAATTACCGCGGCTGCTGGCACCAGACTTGCCCTCCAA
+
DDDDAHHEHHIEHGHIIIIII@GHHHIIIIIIIHEHH?CHEHIGIGEHHHC1<GHHIHIIIHEEHG?GGDHDHIIIHHHHHIIIIEHHHD1GHIIGIIHHHGCHIIIHIHGCHHHIHIIIHHHGHHIHIHHHIIHFGHGCFHGEHHFHIIHHIHHHIHHIHEHIHIIIIHHHHIIEHIIIIIIEIHDIIIIIIHHIHIIIHIIIFHHHE?IHIIHHHHHIIHHGIHHHCDFIHIIIIIIHG<HHHIIGIIIIIGIIIIIHIIIHIIIIIIIIIIHIIIIIIIHHEHIIIIIIHIIIIIHIIIIIIHHHIIIIIIIIIIIIIIIIIIIHHIIIIIHHIHBD?DB
@HISEQ:969:HM2KJBCX2:2:1101:14907:81191 2:N:0:ACTATGCA
AATACAGACCTGCCCAACTATCCCTATTAATCATTACGTCGATCCTAGAAACCAACAAAATAGAATCAAACGTCCTATTTCATTATTCCATGCTAATGTATTCAAGCGCGAGCTTGCTTTAAACACTCTAGTTTTTTCAAAGTAACAGTCCTGATTTCCCATGACACCAAATTAATGACATCGTGGTTCGTCAGAAGGGAGAAACCAATAATGCTAGTACGTACAAAGTACGACCGACATATTAGTCCCGAAATTCAACTACGAGCTTTTTAACTGCAACAACTTTAATATACGCTATTGGAGCTGGAATTACCGCGGCTGCTGGCACCAGACTTGCCCTCCAA
+
DDDDDIIIIHIIHIIIIIIIIIHIIIIIIIIIIIIIIIIIIIIIIHHIIIIIIIHGHIIIIIHCHHIIIIHIEHHHIHIIIHIIIIHHIIIHHIIIIIHIIIIHHIHIIIIIIIIIIIIIIIIIIIHHHIHIIIIIIGIIIIIIIIIIIHIIIIIIIIIIIIIIIIIIIIIIIIIIIIIIIIIIIIHIIIIIIIIIIIIIIIIIIIIIIIHHIIIIIIIIIIIIIIIIIIIIIIIIIIIHIHGIIIIIIIIIIIIIIIIIIIIIIIIIIIIIIIIIIIIIIIIIIIIIIIIIIIIIIIIIIIIIIIIIIIIIIIIIIIIIIIIIIIIIIIIIIIIIIIIDDDDD
@HISEQ:969:HM2KJBCX2:2:1101:15492:82276 2:N:0:ACTATGCA
AATACAGACCTGACCCAACTATCCCTATTAATCATTACGTCGATCCTAGAAACCAACAAAATAGAATCAAACGTCCTATTTCATTATTCCATGCTAATGTATTCAAGCGCGAGCCTGCTTTAAACACTCTAATTTTTTCAAAGTAACAGTCCTGATTTCCCACGACACCAAATTAATGACATCGTGGTTCGTCAGAAGGTAGGAATCAATTTGACCAGTACGTACCGAGGCACGACCGATCAACTGATCCCGAAATTCAACTACGAGCTTTTTAACTGCAACAACTTTAATATACGCTATTGGAGCTGGGATTACCGCGGCTGCTGGCACCAGACTTGCCC
+
DDDDDIIIIIIIIIIIIIIIIIIIIIIIIIIIIIIIIIIIIIIIIIIHIIIIIIIIIIIIIIIIGIIIIIIIIIIIIIIIIIIIIIIIIGIIIHIIIIIIIHIHIIIIIIIIIIIIIIIIIIIIIIIIIIIIIIIIIIIIIIIIIIHHIIIIIIIIIIIIIIIIIIIIIIIIIIIIIIIIIIIIIIIIIIIIIIIIIIIIIIIIIIIIIIIIIIIIIIIIIIIIIIIIIIIIIIIIIIHHIIIIIIIIIIIIIIIIIIIIIIIIIIIIIIIIIHHIIIIIIIIIIIIIIIIIIIIIIIIIIIIIIIIIIIIIIIIIIIIIIIIIIIIIIIIIIIIIDDDDD
@HISEQ:969:HM2KJBCX2:2:1101:13494:82209 2:N:0:ACTATGCA
AATACAGACCTGCCCAACTATCCCTATTAATCATTACGGTGATCCTAGAAACCAACAAAATAGAACCATGCCGTCCTATTCTATTATTCCATGCTAATGTATTCGAGCAAAAATGCCTGCTTTAAACACTCTAATTTTTTCAAGGTAAAGGTCCTGGATCCGCAAGACACCCAATAAAGGACATCAAGTTTCTCCAGAAGGTGAGAAATCAACAGTAACAGTTCATACCCCTTAAGGCATGACCGTCACGTCAATCCCGAAATTCAACTACGAGCTTTTTAACTGCAACAACTTTAATATACGCTATTGGAGCTGGAATTACCGCGGCTGCTGGCACCAGACTTGCCCTCCAA
+
@<<@D?<CG1<<@11<<0<@CH<<F1CH?1<11CG1GH=<CH?11<CDGEH@1CEHEH1<F@1FH@FF@C1<C<C/DFH11DHH<<CGF<1<<1D1C1<D1<DHEFDIHH@<FEEGHI?8D6DH@@H1C<8DEFE?CGECH1<<AHGHBCCFHCF71EDC1?HFEHHHH<E<EDDGFE@?GHHIHGIDFCFH<<G?FDFCEF<DHHHGHH@FCH?CAFHG$4G<96FHF@<E?A<11EIIHG/C>CHCGC<<1///C@HG@F1<G<D<0/<F<<EEFIIHEIHG@G<<<1D111<<<10C<CCC<C1CD1<?IHD1<@??C<HHF1C<?GHG1@GD?HCCCG@IHC0<00<00
@HISEQ:969:HM2KJBCX2:2:1101:17537:82930 2:N:0:ACTATGCA
AATACAGACCTGCCCAACTATCCCTATTAATCATTACGGTGATCCTAGAAACCAACAAAATAGAACCATGCCGTCCTATTCTATTATTCCATGCTAATGTATTCGAGCAAAAATGCCTGCTTTAAACACTCTAATTTTTTCAAGGTAAAGGTCCTGGATCCGCAAGACACCCAATTAAGGACATCAAGTTTCTCCAGAAGGTGAGAAATCAACAGTAACAGTTCATACCCCTTAAGGCACGACCATTACGTCAATCCCGAAATTCAACTACGAGCTTTTTAACTGCAACAACTTTAATATACGCTATTGGAGCTGGAATTACCGCGGCTGCTGGCAC
+
DDD@AHIHFC@<11C11EFEHFH?GHCEHFGEHII@GH@FHCC<CG@CCCE@C?FCEHEHHHE1CFEHHIHEHIEDHH?CGC<CC1FIHHH@GGHHHFH@GECHFHHIHGIIHIHFEEECFHHHIHACGHHFCF@FGHHIGIHHEIHFHEHIIHHHHHIHEE@HIIIHHEGHH?G?HEFGHHHHFHHHFEGIIIHHHHIHGEEHHHIHHGEHIHIHIHHHEIHHEDGHIIIIHHEEGIHIHHGIHHHGIHHIHE<IIIHIHH?IHHHHFHHIIHHHHHGEEIIHHIIIIIHGHGHHHGE<<E?GCGHHIHHFHIHHIIIIIHIHCHIHIHHH@BADD
@HISEQ:969:HM2KJBCX2:2:1101:3708:83322 2:N:0:ACTATGCA
AATACAGACCTGCCCAACTATCCCTATTAATCATTACGTCGATCCTAGAAACCAACAAAATAGAATCAAACGTCCTATTTCATTATTCCATGCTAATGTATTCAAGCGCGAGCTTGCTTTAAACACTCTAATTTTTTCAAAGTAACAGTCCTGATTTCCCGCGACACCAAATTAATGACATCGTGGTTCGTCAGAAGGGAGAAACCAATAATGCTAGTACGTACAAAGTACGACCGACATATTAGTCCCGAAATTCAACTACGAGCTTTTTAACTGCAACAACTTTAATATACGCTATTGGAGCTGGAATTACCGCGGCTGCTGGCACCAGACTTGCCCTCCA
+
DCDDDIIIIFHIHGHIIIGHHIHIIGHHHIHIIIIIIHHHHIIIIIHHIIIIIIIIGIF?HFHIIHFHHIIHIH=HHGEHHHHIGHIHGHCHGIHHHHHIIHIIIHHHIIHHIIIIIHHHHIHIIIIIIHHIIHHHIIIIIIIIIIIIIIHIIIHIHIGHIIIIIIIIGIIHHIIIIIIIHIIIIIIIHIHHIIIIIIIIIIIIIIIIIIIHIHIIIHIIIIIIIIHIIIIIIIIIIGIHHGHHIIIIIIIIIIIIIIIIIIIIIIIIIIIIIIIIIIIIIIIIIIIIIIIIIIIIIIIIIIIIIIIIIIIIIIIIIIIIIIIIIIIIIIIIIIIIIIDDDDD
@HISEQ:969:HM2KJBCX2:2:1101:8430:83583 2:N:0:ACTATGCA
AATACAGACCTGCCCAACTATCCCTATTAATCATTACGGTGATCCTAGAAACCAACAAAATAGAACCATGCCGTCCTATTCTATTATTCCATGCTAATGTATTCGAGCAAAAATGCCTGCTTTAAACACTCTAATTTTTTCAAGGTAAAGGTCCTGGATCCGCAAGACACCCAATAAAGGACATCAAGTTTCTCCAGAAGGTGAGAAATCAACTGCAACAGTTCATACCCCTTAAGGCATGACCATCACGTCAATCCCGAAATTCAACTACGAGCTTTTTAACTGCAACAACTTTAATATACGCTATTGGAGCTGGAATTACCGCGGCTGCTGGCACCAGACTTGCCCTCCAA
+
DDDDDIIIIIIIIIIIIIIIIIIIIIIIIIIIIIIIIIIIIIIIHEHHIIIGHIIIGIHIIIHIIIIIIIHHDHIIIIHIIIIHHIHIHIIHHHIIIIIIHHHIHIIIIIIIIIIIIIIIIIIIIIIIIIIIIIIIHIHIIIIIIIIIIIIHIIIIIIIIIIIIIIIIIIIIIIIIIIIIIIIIIIIIHHHIIIIIIIIIIIIGIIHIIIIIIIIIIIIIIIIIIHIIIIIIIIIIIIIIIIIIIIIHIIIHIIIIIIIIIIIIIIIIIIIIIIIIIIIIIIIIIIIIIIIIHIIIIIIIIIIIIIIIIIIIIIIIIIIIIIIIIIIIIIIIIIIIIIIIIIIIIIIIDDDDD
@HISEQ:969:HM2KJBCX2:2:1101:20264:83717 2:N:0:ACTATGCA
AATACAGACCTGCCCAACTATCCCTATTAATCATTACGTCAATCCTAGAAACCAACAAAATAGGATCGAACGTCCTATTTCATTATTCCATGCTAATGTATTCAAGCGTTAGCTTGCTTTAAACACTCTAATTTTTTCAAAGTAACAGTCCAAATTCCCCGCAACACCAAATTAATGGCATTACGGATCATCAGGAAGGAGGAATCAGTGAGACCAGTACATACCAGAGGCATGACCAACCTACTAACCCCGAAATTCAACTACGAGCTTTTTAACTGCAACAACTTTAATATACGCTATTGGAGCTGGAATTACCGCGGCTGCTGGCACCAGACTTGCCCTCCAA
+
B@D?DE?<1<@GECEHHHCC1<1<EE11DD<<CF<C<1<DCEH1D@G<1<CC<FHHE@<FHH<GHIIHHIG/DF0EF11D1<111D11<1C11<1DHHIHGFHHCF?GHECHEHHHE@6<<?GCGEHHHGHDHHCHHHHGEGFAHEIH?GHG@CE?HHHHG?EDDFHHCHEFGGHCH9HECCDC?HGEHHIHFEHHHHGCG@HGHEIIHFGCHIIIHGC@FC<?HIHFEFEFHFIGHHHHFEF<<:<HEC@HIHHHHH@HHGHIHHE@GHEHFFCHHEGIHHHGFHGC1HEEC<IHIHGIHIIHIHHHIHIHDDHCIHEEEHHEIIHHEHIHHFGCHHIIIDDDD<
@HISEQ:969:HM2KJBCX2:2:1101:16159:84314 2:N:0:ACTATGCA
AATACAGACCTGCCCAACTATCCCTATTAATCATTACGTCGATCCTAGAAACCAACAAAATAGAATCAAACGTCCTATTTCATTATTCCATGCTAATGTATTCAAGCGCGAGCTTGCTTTAAACACTCTAATTTTTTCAAAGTAACAGTCCTGATTTCCCATGACACCAAATTAATGACATCGTGGTTCGTCAGAAGGGAGAAACCAATAATGCTAGTACGTACAAAGTACGACCGACATATTAGTCCCGAAATTCAACTACGAGCTTTTTAACTGCAACAACTTTAATATACGCTATTGGAGCTGGAATTACCGCGGCTGCTGGCACCAGACTTGCCCTCCAA
+
DBDDDHGEGGHHCHEHHHHHFHHIIIIIIGIHIIIEHHIIIHHI=GHHIIIF?HHIIGIHHHHHHGHHIIHHEHHIGH?GHFHIHHEFHICGEHIHIIHIIHIHHHIHIECHHHIIIIIHHHHHGIIHIIHHHIIIHIIIIIIIIHHHIIHIHHHIHFIIIIIHIIHHGGGEHFIIHHIIIIHHHHIHHIHIIIHHIHHIIIIHIHIIIIIIIIIH=IIIIIIIIIHIIIHIIIIIIIIIIIHIIIIIIIIIIIHIIIIIIIGIIGIIIIHIIIIIIIIIIIHIHHIIIIIIIIIIIIIHIIIIHIIIIIIIIIIIIIIIIIIIIIHIIHHIHHGIIIHDCDCD
@HISEQ:969:HM2KJBCX2:2:1101:13044:83726 2:N:0:ACTATGCA
AATACAGACCTGCCCAACTATCCCTATTAATCATTACGTCGATCCTAGAAACCAACAAAATAGAATCAAACGTCCTATTTCATTATTCCATGCTAATGTATTCAAGCGTAAGCCTGCTTTAAACACTCTAATTTTTTCAAAGTAACAGTCCTGATTCCCCACGACACCAAATTAATGACATCGCGGTTCTTCAGAAGGTAGGAACCGATAATGCCAGTGCGTACCGAGGCACGACCAACAATTCGATCCCGAAATTCAACTACGAGCTTTTTAACTGCAACAACTTTAATATACGCTATTGGAGCTGGAATTACCGCGGCTGCTGGCACCAGACTTGCCCTCCAA
+
DDDDDIIIHIIIIIIIIIIIIIIIIIIIIIIIIIIIIIIIHIHHIIIIIIIIIIIIIHIIIIHHHIIIIIIHHFHIIIIIIIHIHIIGHIIIIIIIIIIIIIIIIIHIIIIIIIIIIIIIHIIIIIIIIIHIIIIIIIIIIIIIIIIIIIIIIIIHIIIIIIIIIIIIIIIHHIIIIIIIIIIIIHIIIIIIIIIIIIIHIIIIIIIIIIIIIIIIIIIIIIIIIIIHIIIIIIIIIIIIIIHHIIIIIIIIIHHHIIIIIIIIIIIIIIIIIIIIIIIIIIIIIHIIIIIIIIIIIIIIIIIIIIHHIIIIIIIIIIIIIIIIIIIIIIIIIIIIIIIIDDDDD
@HISEQ:969:HM2KJBCX2:2:1101:15268:85491 2:N:0:ACTATGCA
AATACAGACCTGCCCAACTATCCCTATTAATCATTACGTCAATCCTAGAAACCAACAAAATAGGATCGAACGTCCTATTTCATTATTCCATGCTAATGTATTCAAGCGTTAGCTTGCTTTAAACACTCTAATTTTTTCAAAGTAACAGTCCAAATTCCCCGCAACACCAAATTAATGGCATTACGGCTCATCAGGAAGGAGGAATCAGTGAGACCAGTACATACCAGAGGCATGACCAACCTACTAACCCCGAAATTCAACTACGAGCTTTTTAACTGCAACAACTTTAATATACGCTATTGGAGCTGGAATTACCGCGGCTGCTGGCACCAGACTTGCCCTCCAA
+
@DDDCFHGGHCFCHHE@C1<F?@FEEHHHGFHHHIIIEGEHEHE@<FEH1<<1<FHECHHIF?<FEHCH@1/CG0CHEHGHIHIHH@1CGFE<1<CIHGHE1G@@@GGHHHHEEHEEFHGHHFHGBFC@CEHCEHIIIHCHF1FAFCHDDGHGF@FHHIHIHHHEFEHHEGECG@EFCCE<HE/EC?GIHHEIHHGHFECHHHFE?HF8HH6EIHHHFGFG1HFHH<GH?IHHHCAGHC@EHGEGFCCCHHH?HHEHC?HCEIHHFCHHHHHEGFGEHIIHFGF?@HHHEEGEECGEGHHGHIIIEGIHFHIIHDDIHIIHH@@EC1CFHHHFC@E@HIHG@D@D@
@HISEQ:969:HM2KJBCX2:2:1101:10907:85565 2:N:0:ACTATGCA
AATACAGACCTGCCCAACTATCCCTATTAATCATTACGTCAATCCTAGAAACCAACAAAATAGGATCAAACGTCCTATTTCATTATTCCATGCTAATGTATTCAAGCGTTAGCCTGCTTTAAACACTCTAATTTTTTCAAAGTAACAGTCCTGTTTCCCTGCAACACCAAATTAATGACATTACAGTTCTTCAAGAAGGAGGAACCAGTAAAGCCAAGTACATACCAGAGGCACGACCAACTTACTAATCCCGAAATTCAACTACGAGCTTTTTAACTGCAACAACTTTAATATACGCTATTGGAGCTGGAATTACCGCGGCTGCTGGCACCAGACTTGCCCTCCAA
+
DDD@DIIIGEEEHHE11DGHIH?HHHIIIII?HCGFFH?FE0F<1DGHHHC?FGHHE<CFH@@FHE?CHE@@FHFHEEHHC?HH1C1<1CGHHIIHIGHHH<GHEEHHIGHFHEHECCFGHHH?H1CHHHC?DHHHDE?GGCHGHHEEFCEGHFDD@#<DGECG?EHF0F0CGEEHEG@HECHCFEGCHFFHEEGEFHEHFEEF1CHIEEHIIHGDFCECFGEF?FHC<CHHHF0<<CGCGGHGHGFG@C/C?HGD11HHH?IHHHHG=GFC?HEG@@@1ED<D1CC11FGGCHHDCCHHHHHHCCCIIIHG@/HC<//HIHHGIHIIHIHIHHHGCHIHEF<0<0@
@HISEQ:969:HM2KJBCX2:2:1101:15019:85518 2:N:0:ACTATGCA
AATACAGACCTGCCCAACTATCCCTATTAATCATTACGTCGATCCTAGAAACCAACAAAATAGAATCAAACGTCCTATTTCGTTATTCCATGCTAATGTATTCAAGCGTGAGCCTGCTTTAAACACTCTAATTTTTTCAAAGTAACAGTCCTGATTCCCCAAGACACCAAATTAATGACATCATGGTTCGTCAGAAGGTAGGAATCAATAATACCAGTACGTACAATAGCACGACCAATAAATTGATCCCGAAATTCAACTACGAGCTTTTTAACTGCAACAACTTTAACATACGCTATTGGAGCTGGAATTACCGCGGCTGCTGGCACCAGACTTGCCCTCCAA
+
DDDDBHHIEEIIIEHIHIHHIEHHIIIHGHIIIFHIGIHCHHIHHHEHEHHIHIHHEHH1FFHHHHIIIHIGGHCHGDGGHEGHG1FHHEHHGIFHI?DHHDHEEH@CHEHHEHHHC?FH;HHBGHHHFHEEG;GHHGHEFGHG;HHHHFCCDHEEHHHEFIHFDGHHHHHIEFHH@E?FHFE:I?GFCHIHFHIIHE<FFCDHHIC1CFHGHEGHEGIEEFC?71C@GHCFC?GCHHCCF1C<<AGCCE<@IHFFHEHE@C01<1E<1D<111@CC11<D1CGC<1D<1<<0/<<11@D<11E<<1<1DCGHHDE/D1C<C<1IHF<<F1E<??GC/0E<<0DD
@HISEQ:969:HM2KJBCX2:2:1101:6533:85412 2:N:0:ACTATGCA
AATACAGACCTGCCCAACTATCCCTATTAATCATTACGTCGATCCTAGAAACCAACAAAATAGAATCAAACGTCCTATTTCGTTATTCCATGCTAATGTATTCAAGCGTGAGCCTGCTTTAAACACTCTAATTTTTTCAAAGTAACAGTCCTGATTCCCCAAGACACCAAATTAATGACATCATGGTTCGTCAGAAGGTAGAAATCAATAATACCAGTACGTACAATAGCACGACCAATAAATTGATCCCGAAATTCAACTACGAGCTTTTTAACTGCAACAACTTTAATATACGCTATTGGAGCTGGAATTACCGCGGCTGCTGGCACCAGACTTGCCCTCCAA
+
DDADDGIIIHIIIIHIHIIIIIIIIIIIIHHHIIIHHHHHGHIIIIIIHIIIIIGGHHHHIIIHHGIHECEGFHFHIIIIIIIIIIHHIIIIIHHHIIIIIDIIHHFEEFHHIHIIHIHIIIIHHIIIIHHIIFHIIIIIIIIIIIIIIIIHIIIHEHFHFHIHHIIIHIIIHIIIHEHHHHHIHHIIIIIIIIHHHHIIIIIIHHHIHHIHIHHHFHIHGIIGIIIIIIIIIIIIIIIIIIHFIIHHIHFHIIHHIIIGHHHGEHGHIHHIHIIIHIHIIHHHEGIIIIIHIIIIIIIIIHHIIHGGIHFDIHIIHHG?HIHIIIIIIIIIIIIIIHIIDDDCD
@HISEQ:969:HM2KJBCX2:2:1101:3947:86055 2:N:0:ACTATGCA
AATACAGACCTGCCCAACTATCCCTATTAATCATTACGGTGATCCTAGAAACCAACAAAATAGAACCATGCCGTCCTATTCTATTATTCCATGCTAATGTATTCGAGCAAAAATGCCTGCTTTAAACACTCTAATTTTTTCAAGGTAAAGGTCCTGGATCCGCAAGACACCCAATAAAGGACATCAAGTTTCTCCAGAAGGTGAGAAATCAACAGTAACAGTTCATACCCCTTAAGGCATGACCATCACGTCAATCCCGAAATTCAACTACGAGCTTTTTAACTGCAACAACTTTAATATACGCTATTGGAGCTGGAATTACCGCGGCTGCTGGCACCAGACTTGCCCTCCAA
+
DCCDDIIIIIIIHIHIIIIIIHIIHIIIIIIIIIIIIIIIIIIIIIIGIGIHHIIIHIIHHHHHIIIIHIIIHIIIHCFFHIIIIIIHECGHEHHHIHIHIDGHIHIIHHHIIIHIIHIIIIHIIIGIHIIIHIIIIIIIIIIIIIIHIIIIIIIHIIHHIIIIIIIIHHHHIIIIIIIIIIIIIIIIIHIIHGIIIIIIIIIIIIIIIIIIIIIIIIIIIIIIIIHIIIIIIIIIIIIIIHIIIIIHIIIHIIIIIIIIIIIIIIIIIIIIIIIIIIIIIIIHIIIIIIIIIIIIIIIIIIIIIIIIIIIIIIIIIIIIIIIIIIIIIIIIIIIIIIIIIIIIIIIIDDDDD
@HISEQ:969:HM2KJBCX2:2:1101:14643:85977 2:N:0:ACTATGCA
AATACAGACCTGCCCAACTATCCCTATTAATCATTACGTCGATCCTAGAAACCAACAAAATAAGATCAAACGTCCTATTTCATTATTCCATGCTAATGTATTCAAGCGTGTGCCTGCTTTAAACACTCTAATTTTTTCAAAGTAACAGTCCTGATTCCCCATAACACCAAATTAATGACATCATAGTTCGTCAGAAGGGAGAAATCAATAATACCAGTACATACCGAAGTACGACCGATATATTGATCCCGAAATTCAACTACGAGCTTTTTAACTGCAACAACTTTAATATACGCTATTGGAGCTGGAATTACCGCGGCTGCTGGCACCAGACTTGCCCTCCAA
+
DCDDDHIHHFHHIIHIIIHIHHHHIGIIIHIHIIGCEHIIIIIEHHIIIIIIIIIIIFHHIHHHIIIIIIHEHEHHIIIIIHGHHIIGHHIIIIIIIIHGHFHHHIIIIIIIIHIHHHHHIHHHHIIHHIHIIIIHIIHHGHIIIHIIHFIIIIIIHEHHIIIHHHIHIIIHIIIIIHHIIIIIHIIHIIHIIIIIIIIIIIIIHGIIIIIHIIIIIIIIHIIII<IIIIIIIIIHHI?IHEHHIIIIIIIIIIIIIIIIIIHIIIIIIHIHHHIHGHIHHHIIIIIIIIIIIIIIIIIIIIIIIIIHIIHIIIIIIIIIIIIIIIIIIIGIIIIIHHIIDDDDD
@HISEQ:969:HM2KJBCX2:2:1101:12119:85385 2:N:0:ACTATGCA
AATACAGACCTGCCCAACTATCCCTATTAATCATTACGGTGGTCCTAGACCAACAAAATAGAACCAACGTCCTATTCTATTATTCCATGCTAATCTATTCAAGCAAAAGCCCGCTTTAAACACTCTAATTTTTTCAAGGTAATGGTCCTGGTTCCCCGACACACCCAATAAAGGGCATACCGGCTCACCAGAAGGATAGACCCGACAACAGACAGTACTCGCCAGAGACGGACCGCCCGGTCAGGTCTAAAATTCAACTACGAGCTTTTTAACTGCAACAACTTTAATATACGCTATTGGAGCTGGAATTACCGCGGCTGCTGGCACCAGACTTGCCCTCCAA
+
CDDDDIHIIHIIIIIIIIIHIIIIIIIIIIIIIIIIIIIIIIIIIIIIIIIIIIIIIIIIFEHIIIIIIIHHIIHIIIIIIIIHGHIIHHHIIIIIIIHHIIIIIIIIIIIIIIGHHIIIIIIIIIIIIIIIIIIIHIHIHGIIHIIIIIIIIHIHIIIIIIIIIIIIIIIIIIIIIIIGIIIIIIIIIIIIIIIIIIIIIIIIIIIIIIIIIIIIIIGIIIIIIIHIIIIIIIIIIIIIHIIIIIIIIIIIIIIIIIIIIIIIIIIHIIIIIIIIIIIIIIIHIIIIIIIIIIIIIHIIIIIIIIIIIIIIIIIIIIIIIIIIIIIIIIIIIIIIIIDDDDC
@HISEQ:969:HM2KJBCX2:2:1101:11028:88189 2:N:0:ACTATGCA
AATACAGACCTGCCCAACTATCCCTATTAATCATTACGGTGGTCCTAGAAACCAACAAAATAGAACCACAACGTCCTATTCTATTATTCCATGCTAATCTATTCAAGCAATAGCCCGCTTTAAACACTCTAATTTTTTCAAGGTAATGGTCCTGGCTCCCCAACACACCCAACAAAGGACATGCTGGTTCACCAGAAGGAAGACCCGACAGCAGACAGTACTCGCCAAAGACGGACCGCCCGGCCAGGCCTAAAATTCAACTACGAGCTTTTTAACTGCAACAACTTTAATATACGCTATTGGAGCTGGAATTACCGCGGCTGCTGGCACCAGACTTGCCCTCCAA
+
DDDDDIIIIIIIIHIIIIIIIHIIIIIIHIHIIIIIIIIIIIIGIHHHHIIIIIIIIIHIIIHIIHIIHIIIDGHIIIIIIIIIIIIIIIIIFHHHIHHIIIIIIIIIIHIIIIIIIIHIIIIIEHIIHIIIIHHIIIIIIHIIIIIIHIIIHIHHIIIIIIIIIIIIHIIIHIIIIIIIIIIIIIIIIIIIIIIIIIIIIIIIHGIIIIIIIIIIIIIIIIIIIIIIIIIIIIIHHIIHIIHIHIIIIHIIIIIIIHIIIIHIIIIIIIIIIIIIIIIIIIHIIIIIIIIIHHIIIIIHHIIIIIIIIIIIIIIIIIIIIIIIIIIIIIIIIIIIIIIIIDDDDD
@HISEQ:969:HM2KJBCX2:2:1101:2313:88547 2:N:0:ACTATGCA
AATACAGACCTGCCCAACTATCCCTATTAATCATTACGGTGATCCTAGAAACCAACGAAATAGAACCAATCCGTCCTATTTCATTATTCCATGCTAATGTATTCAGACGTTAGCCTGCTTTAAACACTCTAATTTTTTCAAAGTAACAGTCCTGATTTCCTATCACACCAACTAAATGGCATGAAAGTTCCTCAGAAGGTAGAGATTTATCTCACCAGTACAGACAATTAAGCCTGACCAATGGGTAAACCCCGAAGTTCAACTACGAGCTTTTTAACTGCAACAACTTTAATATACGCTATTGGAGCTGGAATTACCGCGGCTGCTGGCACCAGACTTGCCCTCCAA
+
CDDDDIIIIHIIIIIIIIIIIHIIIIIIIHIIIIIEHIIIIHIIIIHHIIIHHHEHHEHHIHHHIIHIHHHEHIIHHIHHIIHIIIIIEHHHFHIIIIIHHGIIHHIIIIIIIIIIIIIIHIIHIHIIIIIIHIHHHHIIHIIHIIHIIHIIIIIIHIIIIHEIIIIHHHHIIIIIHIIIIIIIHHFHGIIIIIIIIIIIIIIIIIHIIIIIIIIIIIIIIIII<HIIIIIIIII<II=IIIIIIHGIIIIIIIIIIIIIIIIIIIIIIIHIIIIIIIIIIIIIIIIIHIIIIIIIIIIIIIIIIIIIIIIIIIIIIIIIIIIIIIIIIIIIIIHIIIIIIIIDDDDD
@HISEQ:969:HM2KJBCX2:2:1101:18955:88626 2:N:0:ACTATGCA
AATACAGACCTGCCCAACTATCCCTATTAATCATTACGTCAATCCTAGAAACCAACAAAATAGGATCGAACGTCCTATTTCATTATTCCATGCTAATGTATTCAAGCGCGAGCCTGCTTTAAACACTCTAATTTTTTCAAAGTAACAGTCCTGATTCCCCGCCACACCAAATTAATGACATGATGGTTCGTCAGAAGGTAGGAATCAGTAACACCAGTACGTACCGAAGGCACGACCAACGTACTAATCCCGAAATTCAACTACGAGCTTTTTAACTGCAACAACTTTAATATACGCTATTGGAGCTGGAATTACCGCGGCTGCGGCACCAGACTTGCCCTCCAA
+
DCDDDIIIIIIIHIIIIIIIHIIIIIIIIIIIIIIHHIHIIIIHIFHIIIIHIIIIHIIIHIHIHIIIIIHIIGHIIIIIIIIIIHH?HHIIHIIHIHIIHDGHIIIHIIIIIIIIIIHHHHHHHHIIHIIIIIIHHIIIIIHIHHIHIIIIIIHHIIHIIIIIIIIIIIIIIIIIIHIIIIIIIIIIIIIIIIIIIIIIIIIIIIIIIIIIIIIIIIIIIIIIIIIIIIIIIIIIHIIIIIIIIIIIIIIIIIIHIIIIIIIIIIIIIIIIIIIIIIIIIIIIIIIIIIIIIIIIIIIIIIIIIIIIIIIIIIIIIIIIIIIIIIIIIIIIIIIIIIIIDDDDD
@HISEQ:969:HM2KJBCX2:2:1101:20867:87815 2:N:0:ACTATGCA
AATACAGACCTGCCCAACTATCCCTATTAATCATTACGGTGGTCCTAGACCAACAAAATAGAACCAACGTCCTATTCTATTATTCCATGCTAATCTATTCAAGCAAAAGCCCGCTTTAAACACTCTAATTTTTTCAAGGTAATGGTCCTGGTTCCCCGACACACCCAATAAAGGGCATACCGGCTCACCAGAAGGATAGACCCGACAACAGACAGTACTCGCCAGAGACGGACCGCCCGGTCAGGTCTAAAATTCAACTACGAGCTTTTTAACTGCAACAACTTTAATATACGCTATTGGAGCTGGAATTACCGCGGCTGCTGGCACCAGACTTGCCCTCCAA
+
D0@DDIIIHHIEHHHFHIIIIIHIIIH@HHHHHHICF@CFEE0F@GHC?CGHIHHIHHIICHHEC@G@EDHH0C1CEEHI?@DGCH@<1DHC1FC1<FHHH@HH?GHIDIIHFEH@@G0HGHHHHIE1E@FF@EHHHFEHGHGB?DG<@HAA<HHDGBCIHHIGIHH8F/DGDHHEEE?DE@FIHHFHHEHFEHHG@<FGCCHEHGFFHIHIIIIHHHIIHE?DIHFFCHECGHIIIHHEHFIIIFHEHHEHFHHEHHECHHGHIHHHHHCHIH@HHGEHIIHCHIIIHHHIHHEEHEIIHFHHHFHHIIHIHDIIGHIHIHFIHHIIIIHHIIIIIIDD?DD
@HISEQ:969:HM2KJBCX2:2:1101:10474:88482 2:N:0:ACTATGCA
AATACAGACCTGCCCAACTATCCCTATTAATCATTACGTCAATCCTAGAAACCAACAAAATAAGATCGAACGTCCTATTTCATTATTCCATGCTAATGTATTCAAGCGTTAGCTTGCTTTAAACACTCTAATTTTTTCAAAGTAACAGTCCAAATTCCCCGCAACACCAAATTAATGGCATTACGGTTCATAAAGAAGGAGGAATCAGTGAGACCAGTACATACCAGAGGCATGACCAACCTACTAACCCCGAAATTCAACTACGAGCTTTTTAACTGCAACAACTTTAATATACGCTATTGGAGCTGGAATTACCGCGGCTGCTGGCACCAGACTTGCCCTCCAA
+
DDDDDIIIIHIIIIIIIIIIIIIIIIIIIHIIIIIIHIIIIIIIIIIIIIIIIIIIIIHIIIHIIIIIIIIGGHHIIIIIIIIIIIIIHIIIIGHIIIIIIIIIIIIIIIIIIIIIIIIIIIIIHIIIHIIIIIIIIIIIIIIIIIIIHIIIHIHHHIIHIIIIIIIIIIIIHIIIIIIIIIIIIIHIIIIIIIIIIIIIIIIIIIIIIIIHIIIIIIIHIIIIIIIIIIIIIIIIIIIHIIHHGHHIIIIIIIIIIIIIIIIIIIIIIIIIIIIIIIIHIIIHIIIIIIIIIIIIIIIIIIIIIIIIIIIIIIIIIIIIIIIIIIIIIIIIIIIIIIIIIDDDDD
@HISEQ:969:HM2KJBCX2:2:1101:4742:88985 2:N:0:ACTATGCA
AATACAGACCTGCCCAACTATCCCTATTAATCATTACGTCGATCCTAGAAACCAACAAAATAGGTTCGATCGTCCTATTTCGTTATTCCATGCTAATGTATTCAAGCGCGAGCCTGCTTTAAGCACTCTAATTTTTTCAAAGTAACAGTCCTGTTTCCCCGCAACAACAAATTAATGCCATCACGGTTCTACAAGAAGGAGGGACCAGTGAGGCCAGTGCATACCAGTGGCACGACCAACCTACTGGCCCCGAAATTCAACTACGAGCTTTTTAACTGCAACAACTTTAATATACGCTATTGGAGCTGGAATTACCGCGGCTGCTGGCACCAGACTTGCCCTCCAA
+
D@@D@HG?C<F@EHE@HFHEEHG1<FFHHHHICHIE@D<GHIEHHG?@GHHII?1CEHHCHFGFCEF/1FEHHHDH1GHHC<FFG1GECEC@HHH<HEFGE@EHHHHEDCFCHHIIIHF1CGHEBDHGHHHCC<CH6GHCHH;HHHHABB7D@HB<CHGIIIHCEHHHDHHGFF@CIHHHHGGHIFHEHEHHFHHHEEFIIHGHGIH@HFFFIIIIIHEEHGGECHIIIIHHHHEIFEHHEFFHGFEBIIHHHIHEHIIIIHCIHGHHHHEHHHHIHIIIHHHDFHHHIIIIIHIHIHHIHHHGIIIIHHHHHEGIIIIIHGIIHIIIIIIIHIIIIIIIIDDDDD
@HISEQ:969:HM2KJBCX2:2:1101:16401:90158 2:N:0:ACTATGCA
AATACAGACCTGCCCAACTATCCCTATTAATCATTACGTCGATCCTAGAAACCAACAAAATAGAATCAAACGTCCTATTTCGTTATTCCATGCTAATGTATTCAAGCGTGAGCCTGCTTTAAACACTCTAATTTTTTCAAAGTAACAGTCCTGATTCCCCATGACACCAAATTAATGACATCATGGTTCGTCAGAAGGTAGGAATCAATAATACCAGTACGTACAATAGCACGACCAATAAATTGATCCCGAAATTCAACTACGAGCTTTTTAACTGCAACAACTTTAATATACGCTATTGGAGCTGGAATTACCGCGGCTGCTGGCACCAGACTTGCCCTC
+
DADDDHHHG?GFC<C@CEHHHHFHHHHIGHH<FHHD<GH<E?GDGDD@EHIHGIHIHIGIHHIEGFHIHG?GHF@DEHII@GHH<GHC11DHHFHHHHIHHIIIHIHHGHHHGHGHEHIIIIEHHEEHIIIHHIHHIGIIIHHHG?EGHHHIHHHH@@IIHGHIIIHIHHHHIIIHIIHHFIIGIIHHEGEDIIHEHHHHHHHHHIIIIIIIIHHHIIIIIIIIIHHHHHHHHIIIIIIHFIHHGHIIIHHHIHG?IHHHIIIIIIIIHIHHHIIIIIIIHIIIHHHIIIIIIIIIIIIIIHIIIIHGIIIIIIIIHIIIIIIIHHIIIIIIIIIIIDDDDD
@HISEQ:969:HM2KJBCX2:2:1101:18086:90206 2:N:0:ACTATGCA
AATACAGACCTGCCCTATCCCTATTAATCATTACGTCGATCCTAGAAACCAACAAAATAGAATCAAACGTCCTATTTCATTATTCCATGCTAATGTATTCAAGCGCGAGCCTGCTTTAAACACTCTAATTTTTTCAAAGTAACAGTCCTGATTTCCCACGACACCAAATTAATGACATCGTGGTTCGTCAGAAGGTAGGAATCAATTTGACCAGTACGTACCGAGGCACGACCGATCAACTGATCCCGAAATTCAACTACGAGCTTTTTAACTGCAACAACTTTAATATACGCTATTGGAGCTGGAATTACCGCGGCTGCTGGCACCAGACTTGCCCTCCAA
+
DDDDDIIIIIIIIIIIIIIGIIIIIHIIHIIIIIGIHIIIGIHIIIGIIHHHIIICHIHHIIIIHIIHIIIIIHIIIIIHIHIHHFHIHIHHIIIIIIIIIHHIIIIIIIHIIIIIIIIIIIHIIIIIIIHIIIHHHIIIIIHIIIHGIIIIIIIHIIIIIIIIIIIIIHIIIIIIIIIIIIIIIIIIIIIIIIIIIIIIIIIIIIIIIIIHIIIIIIIIIIIHIIIIIIHIIIIIIIIIIIIIIII4IIIIIIIIIIIIIIIIIIIIIIIIIIIIIHIIIIHIIIIIIIIIIIIIIIIIIIIIIIIIIIIIIIIIIIIIIIIIIIIIIIIIIIIIIDDDDD
@HISEQ:969:HM2KJBCX2:2:1101:19709:89793 2:N:0:ACTATGCA
AATACAGACCTGCCCCAACTATCCCTATTAATCATTACGTTGATTCTAGAAACCAACAAAAATAGAATCTAACGTCCTATTTCATTATTCCATGCTAATGTATTCAAGCGCGTGCCTGCTTTAAACACTCTAATTTTTTCAAAGTAACATCCTGACTCCCCACAACATCAAATTAATGACATCATGATTCATCAGAAGGGAGAAATCAATGACATTAGTACGTACCAAAGGCACGACCGACGTATTGATCCCGAAATTCAACTACGAGCTTTTTAACTGCAACAACTTTAATATACGCTATTGGAGCTGGAATTACCGCGGCTGCTGGCACCAGACTTGCCCTCCAA
+
DCDDDIHHGEHIFIHGIHIHGIIHIIIIHGIIIGIIEHIIIHIHGIIIIIIHHHHIIIIIIEHHHHEGCH1GHGIIHHIIHFFHIICHH?<FCH@FHHIHHFHHHHIIGHHHIIHHEGFHIIIIIIHEHIIIHHHHHHHFHEHHGHIHIEHEHHHHHIHFIIIIHHHHIIHIIHIHFHEHHGHHGFHFHIHHHIIII;HIIHIIIIHIIIIIIIHHHIIIHIIIIIIHIIIIIHHIIIIII>GFHFIHHIIIIIIIIHIIIHIIIIIIIIGIIIIHIIIIIIIHIIHIHIIIHGHIHEFHIIIIIIIIHHIIIHIIIIIIIIIIIIIIIIIIIIIIIIIHIIDDDDD
@HISEQ:969:HM2KJBCX2:2:1101:14944:91030 2:N:0:ACTATGCA
AATACAGACCTGCCAACTATCCCTATTAATCATTACGGTGGTCCTAGACCAACAAAATAGAACCAACGTCCTATTCTATTATTCCATGCTAATCTATTCAAGCAAAAGCCCGCTTTAAACACTCTAATTTTTTCAAGGTAATGGTCCTGGTTCCCCGACACACCCAATAAAGGGCATACCGGCTCACCAGAAGGATAGACCCGACAACAGACAGTACTCGCCAGAGACGGACCGCCCGGTCAGGTCTAAAATTCAACTACGAGCTTTTTAACTGCAACAACTTTAATATACGCTATTGGAGCTGGAATTACCGCGGCTGCTGGCACCAGACTTGCCCTCCAA
+
D@D@DGHE1DH1FDHFHCCHFHCCGI1<111<F@CF10110<1DGC<1<1D1<C?G?G1<1DC1D<HE<FHGH<<CCC<C1<11111<D1C1HHFHHHHHFHFFCHC@<F=?EEH?IHHIHIHG<FH?G@1DEBGHGHGB<GG<HHHIH29<HCHHE@HHHEHHHGCHFIHH,@AGD<HHDEEHE@GIIIIIHGDG?CDHIHFFF<0@CCFGHHHHHDHE?CG<?IIIIHHHHC?HC1HFCHHFFEFGIHHF<GCGEHCHF<1HDFHHHECHHIHCHHEGF11HF<C0EIHIIIHHHHEG@HHHIHHEDHHIIHHHEGGIHHFD<IHEHGHEHFHHCD@@@0
@HISEQ:969:HM2KJBCX2:2:1101:8888:90897 2:N:0:ACTATGCA
AATACAGACCTGCCCAACTATCCCTATTAATCATTACGGTGATCCTAGAAACCAACAAAATAGAACCATGCCGTCCTATTCTATTATTCCATGCTAATGTATTCGAGCAAAAATGCCTGCTTTAAACACTCTAATTTTTTCAAGGTAATGGTCCTGGATCCGCAAGACACCCAATAAAGGACATCAAGTTTCTCCAGAAGGTGAGAAATCAACAGTAACAGTTCATACCCCTTAAGGCATGACCATCACGTCAATCCCGAAATTCAACTACGAGCTTTTTAACTGCAACAACTTTAATATACGCTATTGGAGCTGGAATTACCGCGGCTGCTGGCACCAGACTTGCCCTCCAA
+
DDDDDIIIIHIIIIIIIIIIIIFHHIIIIIHIIIIIIIHIIIIHIIIIIIIHEHIIIIIGHIHHHIIGIIIIIIIIIIHGIIIIIIIIIIIIIIIIIIIHIGHHIIIIIIIIIIIIIIIIIIIHIHHFIIIIIIIIIHIIIIIHIIIIIIHHIIIHHIIIIIIIIIIHIIIIIIIIIIIIIIIIIIIIIIIIIIIIIIIIIIIIIIIIHIIIIIIIIIIIIIIIIIIIIIIIIIIIIIIIIIIIIIIIIIHHIIHIIIIIIIIIIIIIIIIIIIIIIIIIIHIIIIIIIIIIIIIIIIIIHIIIIIIIIIIIIIIIIIIIIIIIIIIIIIIIIIIIIIIIIIIIIIIIDDDDD
@HISEQ:969:HM2KJBCX2:2:1101:9061:91132 2:N:0:ACTATGCA
AATACAGACCTGCCCAACTATCCCTATTAATCATTACGTGGTCCTAAAACCAACAAAATAGAACCATCGTCCTATTTTATTATTCCATGCTAATGTATTCAAGCAAAAATGCCCGCTTTAAACACTATATTTTTTTCAAAGTAAAAGTCCTAGTTCATTGAAACACCCAAGAGCATCCCAATTCACCAGAAGGTGAGAAATTGGCTACACACCGATTCATGCCCCTAAAGGCATGACCGATATATCCCAATCCCGAAATTCAACTACGAGCTTTTTAACCGCAACAACACTAATATACGCTATTGGAGCTGGAATTACCGCGGCTGCTAATACCAGACTTGCCCTCCAA
+
DDDDDIIIIHHHIIIIIIIIIHHHHIIIIIIIIIIIIIIIIIHIIIIIIIIHIIIIHHIHHHHHCHIIIIHIHHIHHIIIIIICHHIIIGHIIIHHHHHIHHGEHIIIIIHIIIHIIIIIIIHIIIIIIIIHIIIIIIIIIIIIIIIIIIIIHIIIIIIIIIIIIIIIIHIIIHIIIIIIIIHIIHII;IIIIIIIIIIIIIIIIIIIIIIIIIIIIIIIIIIIIIIIIHHIHIIHIIIIIIIHGHHHIHFIIHIIIIIIIIIIIIIIIIIIIIIIHIIIIIIIIIIIHIIIIIIIIIIIIIIIIIIIIHIIIIIIIIIIIIIIIIIIIIIIIIIIIIIIIIIIDDDDD
@HISEQ:969:HM2KJBCX2:2:1101:9743:91079 2:N:0:ACTATGCA
AATACAGACCTGCCCAACTATCCCTATTAATCATTACGTCAATCCTAGAAACCAACAAAATAGGATCAAACGTCCTATTTCATTATTCCATGCTAATGTATTCAAGCGTTAGCTTGCTTTAAACACTCTAATTTTTTCAAAGTAACAGTCCTGTTTCCCTGCAACACCAAATTAATGGCATTACAGTTCTTCAGAAAGGAGGAATCAGCGAAGCCAGTACATACCAGTGGCATGACCAACCTGCTGACCCCGAAATTCAACTACGAGCTTTTTAACTGCAACAACTTTAATATACGCTATTGGAGCTGGAATTACCGCGGCTGCTGGCACCAGACTTGCCCTCCAA
+
DDDDDIHHIIIIIIIIIIIIIIIIIIHIIIIIIIIIIHHHIIIIIIHIHIIIIIIIIIIIIIHHIIIIIIIIIIIIIIIIIIIIIIIIIIIIHIIIIIIIIIIIIIIIIIIIIIIIIIIIIIIIIIIIIIIIHIIIIIHIIIIHIHHHGHIIIIIIIIIIHIIIIIHIIIIIIIIHIIIHIIIIIIIIIIIIIIIIIIIIIIIIIIIIIIIIHIIIIIIIIIIIIIIIIIIIIIIIIIHIIIIHGIIIIIIIIIIIIIIIIIIIIHIIHIIIIIHIIIIIIIIIIIIIIIIIIIIIIIIIIIIIIIIIIIIIHIIIIIIIIIIIIIIIIIIIIIIIIIIIIDDDDD
@HISEQ:969:HM2KJBCX2:2:1101:2116:91540 2:N:0:ACTATGCA
AATACAGACCTGCCCAACTATCCCTATTAATCATTACGGTGATCCTAGAAACCAACAAAATAGAACCATGCCGTCCTATTCTATTATTCCATGCTAATGTATTCGAGCAAAAATGCCTGCTTTAAACACTCTAATTTTTTCAAGGTAAAGGTCCTGGATCCGCAAGACACCCAATAAAGGACATCAAGTTTCTCCAGAAGGTGAGAAATCAACAGTAACAGTTCATACCCCTTAAGGCATGACCATCACGTCAATCCCGAAATTCAACTACGAGCTTTTTGACTGCAACAACTTTAATATACGCTATTGGAGCTGGAATTACCGCGGCTGCTGGCACCAGACTTGCCCTCCAA
+
DDDDDIIIIHIIIIIIGDEHGHHHHIIHIHHHHHIIIIIIIGGHHFHCFHIIIIHIIIIEHH<FHIEFHFHHG@EDHEHH?CGHIFHHH@C<DFEHHHHHFGHIIHHIIIIIIIIIIHGIHIHIHHHIIIIIIIIIIIHIIIIIIIHIIIIIIHIHIIIIIIHIIIIIIIHIIIIIIIIIIIIIIIIIIHHIIIIIIIIIIIIIIIIIIIIIIIIIIHIIIIIIIIIIIIIIIIII<IIIHHIIIIIHIIHHIHHIIIIIIIIIIIIIIIIIIHIIIIIIIIIIIIIIIIIIIIIIIIIHHIIIIIIIIIIIIIIIIIIIIIIIIIIIIIIIIIIIIIIIIIIIIIIIDDDDD
@HISEQ:969:HM2KJBCX2:2:1101:3851:91935 2:N:0:ACTATGCA
AATACAGACCTGCCCAACTATCCCTATTAATCATTACGGTGATCCTAGAAACCAACGAAATAGAATCAGTCCGTCCTATTTCATTATTCCATGCTAATGTATTCAGACGTTAGCCTGCTTTAAACACTCTAATTTTTTCAAAGTAACAGTCCTGATTTCCCATCACACCAAATAAATGGCATGAAAGTTCCTCAGAAGGTAGAGGATTCATCTCACCAGTGCAGACAATTAAGCCTGACCAATGGGTAAACCCCGAAGTTCAACTACGAGCTTTTTAACTGCAACAACTTTAATATACGCTATTGGAGCTGGAATTACCGCGGCTGCTGGCACCAGACTTGCCCTCCAA
+
DBBDDIIHHIICH?GEHHIEHIIEHHIICEHF@CE@FGEHHIHI?GGGEEEHIFHIII=EHHHHC@GGHHIIHIEHHGHCHGHHIEHIIHHHIIHFEHDHIHEIIHIIHHGHHFHHHEIIHHGBHHHFHGHECGHEHHHIIIIHHIIHHIHIHIIIHHIIHIIHCEHHDEIHHGEIG;IHIIIHEIHIIIIIIHIHGEIHIHHEIIHHEEIIHHHHHHIHHEHHHHHIIHIIIIIHHCGHHEHHIHDDHE?C=IIIHHGHIIIIIIIHHIIHIIIIGIIIIIHIHHIHHEHIIIIIIHIIHIIIHHIIIIIHHHHHHHIIIIIIIIIIHIIIIIHIHIIIIIIIDDDDD
@HISEQ:969:HM2KJBCX2:2:1101:19845:91519 2:N:0:ACTATGCA
AATACAGACCTGACCCAACTATCCCTATTAATCATTACGTCGATCCTAGAAACCAACAAAATAGAATCAAACGTCCTATTTCATTATTCCACGCTAATGTATTCAAGCGTGCGCCTACTTTAAACACTCTAATTTTTTCAAAGTAACAGTCCTGATTCCCCACGACACCAAATTAATGACATCGTGGTTCTTCAGAAGGTAGGAACCAATAATGCCAGTGCGTACCGAAGCATGACCGACAATTTGATCCCGAAATTCAACTACGAACTTTTTAACTGCAACAACTTTAATATACGCTATTAGAGCTGGAATTACCGCAGCTGCTGGCACCAGACTTGCCCTCCAA
+
DDDDDIIGHIIIIIIIHHIHHIIHIIIIHHHIGIIIIHIIHIIHIHIIHIIIIIIIIIIIHIIIIIHIIHHIHIIIHIIHHEHHIHIHHHIIHHHHFIHIHHHFHHCFHHDHHHHHHIIFEHIHHHIIHIHIIIHHHIIIIHIHIIIIIIIIIIHHHIIIHHHHIHHIHIIIIHHIIIIIIIIIIIIIIIIIIIIIIIIHIIIHIIIIIIIIIIIIIIIIIIIIIIIIIIIIIIIIIIIIIHHHHIIIIIIIIIIIHIIIHIHIHIHIIIIIIHHIIHHIIHIIIIIIIIIIIHIIIIIIIIIIIIIIIIIIIIIIIIIIIIIIIIIIIIIIIIIIIIIIIDDDDD
@HISEQ:969:HM2KJBCX2:2:1101:20145:92499 2:N:0:ACTATGCA
AATACAGACCTGCCCAACTATCCCTATTAATCATTACGGTGGTCCTAGAAACCAACAAAATAGAACCACAACGTCCTATTCTATTATTCCATGCTAATCTATTCAAGCAATAGCCCGCTTTAAACACTCTAATTTTTTCAAGGTAATGGTCCTGGCTCCCCAACACACCCAATAAAGGACATGCTGGCTCACCAGAAGGAAGACCCGACAGCAGACAGTACTCGCCAAAGACGGACCGCCCGGCCAGGCCTAAAATTCAACTACGAGCTTTTTAACTGCAACAACTTTAATATACGCTATTGGAGCTGGAATTACCGCGGCTGCTGGCACCAGACTTGCCCTCCAA
+
BBD@@H@@HFFHIIIIIIIIIIIIIIIIIIIIIIIIIIFFHHIIIIHIHIIIIIIIIIIHIIHHIEHHCH1D?1DCHEHHI@FHHIIHH<FHC11FGFCCF@HCFFHHCCEHHHDGCEHIIIHHGGFGIHIIHIIIIIHHG@F@FFHG?EHHEFIGIIIIHFDHCHHHHIHGGH@GFHGHHHGHHH.FIHHHHHCEHEHHG?<DHGHIIIHHHCEIH89HHDC1?IIIHEEHAIIIIHCHCHEHEHFHIHGHIIIIIIIIIIIIIIIIIIIIIIIIIIIIIIIIIIIIIIIIHHIIIIHIIIIIIIIIIIIIIIIIIIIIIIIIIIIIIIIIIIIIIIIIIDDDDD
@HISEQ:969:HM2KJBCX2:2:1101:9407:92585 2:N:0:ACTATGCA
AATACAGACCTGCCCAACTATCCCTATTAATCATTACGGTGATCCTAGAAACCAACAAAATAGAATCATGCCGTCCTATTTCATTATTCCATGCTAATCTATTCAAGCATAAAGCCTGCTTTAAACACTCTAATTTTTTCAAAGTAACAGTCCTAGCTTCCTATTACACCTAATGAAAGGCATAATAGTTCACTAGAAGGTGGAGATTGACAGCTACCAGTACATGTCCGAAAACACGACCGATATGCCAATCCAGAAATCCAACTACGAGCTTTTTAACTGCAACAACTTTAATATACGCTATTGGAGCTGGAATTACCGCGGCTGCTGGCACCAGACTTGCCCTCCAA
+
DCDDDIGHIHIIIHIIIIIIIIIIIIIIIIIHIIIIIIIIIIIIGEHIIIIIIIIIIIHHIIIGIIIIIHIIIHHDHIHHHIIIIIGHHIIIIIHIIGHIIIHIIHIIIIIIIIIIIIIHHIIIIHIIIIIIIIIIIIIHIIIIIIIIIIIIIIIIIIIIIIIIHIIIIIIIIIHIIIIIHHIIIIIIIIIIIIIIIIIIIIIIIIIIIIIIIIIIIIIIIIIIIIIHIIIIIHIIIIIIIIIIIIIIHIIIIIIIIIIIIIIIIIIIIIIIIIIIIIIIIIIIIIIIIIIIIIIIIIIIIIIIIIIIIIIIIIIIIIIIIIIIIIIIIIIIIIIIIIIIIIIIIDDDDD
@HISEQ:969:HM2KJBCX2:2:1101:9970:92546 2:N:0:ACTATGCA
AATACAGACCTGCCCAACTATCCCTATTAATCATTACGGTGATCCTAGAAACCAACAAAATAGAACCATGCCGTCCTATTCTATTATTCCATGCTAATGTATTCAAGCGTATGCCTGCTTTGAACACTCTAATTTTTTCACAGTAAAAGTCCTGGTTCCCCGTCACGACCCGTAAAGGCCATGCCGCTTCGCCAGAAGGTAAAGCCCGACCACAGACAGTGCTCACCCAGAAGGCGGACCGTCCAGCCAGGCCTGAAGTTCAACTACGAGCTTTTTAACTGCAACAACTTTAATATACGCTATTGGAGCTGGAATTACCGCGGCTGCTGGCACCAGACTTGCCCTCCAA
+
DDDDDIIIIIIIIIIIIIIIIIIIIIIIHIIIIIIIIIGIIIIIIIIIIIIIIIIIIIIIIIHIIIIIIIIIGHIIIIIIIIIIIIHIIIIIIIIIIHIIIIHIIHGHHHIHIHIIHIIIIHIIIHIIIIIIFHIHIIIIIIIIHHIIIIIIIIIIIHIHIIIIIIIIHIIIIIIIIIIIIIIIIIIIIIIIHIIIHIGIHIIIIIIIIIIIIIIHIIIIIIIIIIIIIIIIIIIIIIIIIIIIIIHHIHIIHIIIIIIIIIIIIIIIIIIIIIIIIIIIIIIHHIHIIIIIHIIHIIIIIIIIIIHIIIIIIIIIIIIIIIIIIIIIIIIIIIIIIIIIIIIIDDDDD
@HISEQ:969:HM2KJBCX2:2:1101:12259:93003 2:N:0:ACTATGCA
AATACAGACCTGCCCAACTATCCCTATTAATCATTACGGTGATCCTAGAAACCAACAAAATAGAATCATGCCGTCCTATTTTATTATTCCATGCTAATGTATTCAAGCAAAATGCCTGCTTTAAACACTCTAATTTTTTCAAGGTAATAGCTCTGCTTCCCCAACGCACCAAATTAATGGCATGAAGGTTATTCAGAAGGTAAGAATCCATCAAATCAGTACGAACAGTGAAGCCCGACCGATAGACAGATTCCGAAATTCAACTACGAGCTTTTTAACTGCAACAACTTTAATATACGCTATTGGAGCTGGAATTACCGCGGCTGCTGGCACCAGACTTGCCCTCCAA
+
AADDDHFFHHIEG?@HIHHCHCGHHIIIIGEEHIHIHIDEGEHHIIIHHHIHHIHIHHHHII1C@HHICFH?EHHIIC@EEFHIGEHE1<11<C@CCG@IIIIIIHHHHIHHHHCIIIIHHHHG@IIIIIHHHHHIHIGIIHIIIIHHIIHHIIIIHHHHIIHHHEIIIIIIHIHIHHHIIHIIIIIIHIIIHHIIIIHHIIIIIHHHIIIIIIIIIIIIIIGIIIIIIHHIIHHIIHHIIIIIGIIHIIIHIIIIIIIIIIIIIIIIIIIIIIIIIIHHGIIIIHIIIIIIIIIIIIIIIIIIIIIIHIIIIIIIIIGIIIIIIIIIIIIIIIIIIIIIIIIIDDDDB
@HISEQ:969:HM2KJBCX2:2:1101:4717:93327 2:N:0:ACTATGCA
AATACAGACCTGCCCAACTATCCCTATTAATCATTACGTCGATCCTAGAAACCAACAAAATAGAATCAAACGTCCTATTTCATTATTCCATGCTAATGTATTCAAGCGCGAGCTTGCTTTAAACACTCTAATTTTTTCAAAGTAACAGTCCTGATTTCCCGCGACACCAAATTAATGACATCGTGGTTCGTCAGAAGGGAGAAACCAATAATGCTAGTACGTACAAAGTACGACCGACATATTAGTCCCGAAATTCAACTACGAGCTTTTTAACTGCAACAACTTTAATATACGCTATTGGAGCTGGAATTACCGCGGCTGCTGGCACCAGACTTGCCCTCCAA
+
DDDDDIIIIIIIIIIIIIIIIIIIIIIIIIIIIIIIIIIIIIIGIIIIIIIIIIIIIIIIIIHIIIIIIIIHHGHIIIIIIIIIIIHHHIIHIIIIIIIIIIIIIIIIIIIIIIIIIIIIIIIHIIIIIIIIIIIIHIIIIIIIIIIIIIIIIIIIIIIIIIIIIIIIIIIIIIIIIIIIIIIIIIIIIIIIIIIIIIIIIIIIIIIIIIIIIIIIIIIIIIIIIIIIIIIIIIIIIIIIIIHIIIIIIIIIIIIIIIIIIIIIIIIIIIIIIIIIIIIIIIIIIIIIIIIIIIIIIIHHIIIIIIIIIIIIIIIIIIIIIIIIIIIIIIIIIIIIIIIDDDDD
@HISEQ:969:HM2KJBCX2:2:1101:6787:93416 2:N:0:ACTATGCA
AATACAGACCTGCCCAACTATCCCTATTAATCATTACGTCGATCCTAGAAACCAACAAAATAGAATCAAACGTCCTATTTCGTTATTCCATGCTAATGTATTCAAGCGTGAGCCTGCTTTAAACACTCTAATTTTTTCAAAGTAACAGTCCTGATTCCCCAAGACACCAAATTAATGACATCATGGTTCGTCAGAAGGTAGGAATCAATAATACCAGTACGTACAATAGCACGACCAATAAATTGATCCCGAAATTCAACTACGAGCTTTTTAACTGCAACAACTTTAATATACGCTATTGGAGCTGGAATTACCGCGGCTGCTGGCACCAGACTTGCCCTCCAA
+
DA@DBIICCHCCGHHH1G<<@C?CCEGFHHG?FCGCHECC?/DGCHCEGHHGCCHIHHHHH?DFH@@CHIIHFE=<F@F1DCGHHHHHG@CF?HHFHIFHEFGHHIIHGHEHGEC16<<CGGB@GHGEHIEEGF3FH1GHHICHHHHIIFIIHHHEFEF7DDF@CEFEECDCFGFHH@CGC@@CDDHHHHEHGHIIHHDG8DGGGHHDHEFHHHEHIAHHHCGAEHEG?HHHGHF?FAHF@GGHHHHHCHHEIHHHHGD@HIHG<F0HGF<1C<<1EEHHHF<11CGGHHGCECHHEGHHHIHHHEIHFHGCC/<CDIHHHE<EGFCGIHFFFG@HHIHCD0<B@
@HISEQ:969:HM2KJBCX2:2:1101:8271:94459 2:N:0:ACTATGCA
AATACAGACCTGCCCAACTATCCCTATTAATCATTACATCGATCCTAAAAACCAACAAAATAGAATCGGATGTCCTATTTCATTATTCCATGCTAATGTATTCAAGCGTGAGCCTGCTTTAAACACTCTAATTTTTTCAAGGTAACAGTCCTAATTCCCCGTGACACCAAATTAATGGCATTACGGTTCTTTAGAAGGTGAGAAATCAATAATATCAGTACATACCAACGGCATGACCGAAACATTGATCCCGAAATTCAACTACGAGCTTTTTAACTGCAACAACTTTAATATACGCTATTGGAGCTGGAATTACCGCGGCTGCTGGCACCAGACTTGCCCTCCAA
+
DDDDDIIIIIIIIIIIIIIIIIIIIIIIIIIIIIIIIIIIIIIIHIIIIIIIIHIIFHIIIIHIIIIIIHIIIIIIHIIIIIIIIIIIHHIIIIIIIHIIIIIIIIHIIIIIIIIIIIIHIIIIIIIIIIHIIIIHIHIHIIIIHIIIHHIIIIIIIIIIIIIIIIGIIIIIIIHIIIIIIIIIIIIIIIIIIIIIIIIIIIIIIIIIIIIIIIIIIIIIIIIIIIGIIIIIHIIIIIIIIIIIHGIIIIIIIIIIIIIIIIIIIIIIIIIIIIIIIIIIIIIIIIIIIIIHIIIIIIIIHIIIIIIIIIIIIIIIIIIIIIIIIIIIIIHIHIIIIIIIIIDDDDD
@HISEQ:969:HM2KJBCX2:2:1101:8179:95057 2:N:0:ACTATGCA
AATACAGACCTGCCCAACTATCCCTATTAATCATTACGGTGATCCTAGAAACCAACAAAATAGAACCATGCCGTCCTATTCTATTATTCCATGCTAATGTATTCGAGCAAAATGCCTGCTTTAAACACTCTAATTTTTTCAAGGTAAAGGTCCTGGTTCCACATGACACCCAATTAAGGACATCATGCTTCTCCAGAAGGTGAGAAATCAACTGCGACAGTTCATACCCCTTAAGGCACGACCATCACGTCAATCCCGAAATTCAACTACGAGCTTTTTAACTGCAACAACTTTAATATACGCTATTGGAGCTGGAATTACCGCGGCTGCTGGCACCAGACTTGCCCTCCAA
+
DDDDDIIIIIIIIIIIIIIIIIIIIHHIIIIIIIIIIIHIIHIHHIHIIIIIIIIIHIIIIHFHIIIIIIIIIIIGHEEHIIIIIIHIIIIIIIHHIHIIIHIIIIIIIIIIIIIIIIIIIIIIIIIIIIIIIIIIHIIIIIIIIIIIHIIHIIIIIIIIIIIIIIIIHIHHIIIIIIIIIIHIIIIIIHIIIIIIIIIIIIIIIIIIIIHHIIIIIIIIIIIIIIIIIIIIIIIIIIIIIIIIIIIIIIHIIIIIIIIIIIIIIIIIIIIIIIIIIIIIIIHIIIIIIIIIIIIIIHHHIIIIIIIIIIIIIIIIIIIIIIIIIIIIIIIIIIIIIIIIIIIIIIIDDDDD
@HISEQ:969:HM2KJBCX2:2:1101:5863:95364 2:N:0:ACTATGCA
AATACAGACCTGCCCAACTATCCCTATTACTCATTACGGTGGTCCTAGAAACCAACAAAATAGAACCACAACGTCCTATTCTATTATTCCATGCTAATCTATTCAAGCAAATGCCTGCTTTAAACACTCTAATTTTTTCAAGGTAATGGTCCTGGCTCCCCGGCACACCCAATAAAGGACATACTGGTTCACCAGAAGGTGGACCCGACACAGGACAGTACTCGCCAAAGACGGACCGCCCGGCCAGGCCTAAAATTCAACTACGAGCTTTTTAACTGCAACAACTTTAATATACGCTATTGGAGCTGGAATTACCGCGGCTGCTGGCACCAGACTTGCCCTCCAA
+
BD@@DEH@HC<<GGCGHFHHECHCGEEFH11<1<DCEGHFH=C<<C@E?1DFHGHHH?<1@1D1D1D?CFE@C11DC1<@11CCF1<1C@111<<1E?@?CH?GDG?CEIHIIHF?HHG@1C8F?FHFGGBB<<<&DB1DEHFFBB<CED3HGDCE7IHIHC7B<HIHG1ACHHHGGEAFGA@HHFHGGHHHHHGIIHCHH7HHHDHHHIHEEIHG?HFHCHHHDHEIGGCEHHFHIIIHIHHHHIHHFEEEIIHEG@HHHCIIIIHHHIHIGHHHHEHFHIIHHF<1FD@@EEIIHHIIIHHHCHHF@HHIIHIIHIIGIIHEHIIHHIIIIHHGEHDIIDDBDD
@HISEQ:969:HM2KJBCX2:2:1101:13861:96253 2:N:0:ACTATGCA
AATACAGACCTGCACAACTATCCCTATTAATCATTACGGTGTTCCTAGAAACCAACAAAATAGAACCACAACGTCCTATTCTATTATTCCATGCTAATCTATTCAAGCAATAGCCCGCTTTAAACACTCTAATTTTTTCAAGGTAATGGTCCTGGCTCCCCAACACACCCAATAAAGGACATACTGGTTCACCAGAAGGAAGACCCGACAGCAGACAGTACTCGCCAAAGACGGACCGCCCGGCCAGGCCTAAAATTCAACTACGAGCTTTTTAACTGCAACAACTTTAATATACGCTATTGGAGCTGGAATTACCGCGGCTGCTGGCACCAGACTTGCCCTCCAA
+
@D@@D<CGH?<C111<@0<CCFEE?11<C<11<CCC?<E<10<G@CC1<1D1FFH=EHHC<11<11DGCC10C1<CG1<1<1D<1D1111<1<<DHC@HGD6<<@EGE818C=<DF@</?C@HGCCGB?F@CEB2<(<FEG1A<1AEHGCB1<1CHE5HEHFEE1+)0B<8HHE@AF%BFHHF8/@EHH?GGHHIHC?IIIHGE?<@ECEF@HC@GFGHFC/IHFIHHHFDHF-C/C<CHDECC>CCEC1EHHD11GCHH?E/GED1@@CHFD<C1C?HHHH@CGCF<1H@HECF?CD1@C1F<1<?F?HG?HHGDCHEHHGCHHEEHHHFD1HEEG=HHG@BDD@
@HISEQ:969:HM2KJBCX2:2:1101:12861:97423 2:N:0:ACTATGCA
AATACAGACCTGCCCAACTATCCCTATTAATCATTACGTCGATCCTAGAAACCAACAAAATAGAATCAAACGTCCTATTTCATTATTCCATGCTAATGTATTCAAGCGTGAGCCTGCTTTAAACACTCTAATTTTTTCAAAGTAACAGTCCTGATTCCTCACAACACCAAATAAATGACATCATGGTTCGTCAGAAGGGAGAAACCGACGATGCCAGTACGTACCGAGGCACGACCAACATGATGGTCCCGAAATTCAACTACGAGCTTTTTAACTGCAGCAACTTTAATATACGCTATTGGAGCTGGAATTACCGCGGCTGCTGGCACCAGACTTGCCCTCC
+
DDDDDIIIIIIIHIIHHIHIIIIIIIIIIIIIIIIIIIIIIIIIIIIIIIIGIIIIHGIIIIIIIIIHIIIIIIIIIIIHIIIIIIIHIIHIIIIIIIIIIIIIIIIIIIIIIIIIIIIIIIIHIIIIIIIIIIIIIIIIHIIHIIIIIIIIIIIIIIIHIIIIIIIIIIIIIIIIIIIIIIIIIIIIIIIIIIIIIIIIIIIIIIIIIIIIIIIIIIIIIIIIIIIIIIIIIIIIIIIIHHIIIIIIIIIIIIIIIIIIHFHIIIIIIIIIIHIIIIIIIIIIIIIIIIIIIIIIIIIIIIIIIIIIIIIIIIIIIIIIIIIIIIIIIIIIIIIIIIDDDDD
@HISEQ:969:HM2KJBCX2:2:1101:7785:97197 2:N:0:ACTATGCA
AATACAGACCTGCCCAACTATCCCTATTAATCATTACGGTGATCCTAGAAACCAACAAAATAGAATCATGCCGTCCTATTTTATTATTCCATGCTAATGTATTCAAGCAAAATGCCTGCTTTAAACACTCTAATTTTTTCAAAGTAAAGGTCCTGGTTCCCCGCGACACCCAATTAAGGGCATCGTGGTTCTCCAGAAGGTGAGAAATTGACTACACCAGTTCATACCCCTTAAGGCACGACCGATGTGTCAATCCCGAAATTCAACTACGAGCTTTTTAACTGCAACAACTTTAATATACGCTATTGGAGCTGGAATTACCGCGGCTGCTGGCACCAGACTTGCC
+
DCCDDIIHHIIGHHHHHIIIIIHIIIIIIHIHHIGIIIIIIIIGHIIIHHHHHHHDHECHIIHIIIIHIHIHHHIIHHH?CHHIIIIIIIIIIIIIIEFHHHHHIIHHHHGHHHHHIIIHFHGHHHHHHHHIHHFHHIHHHHHHHHFHHIHGIHHHFHH<IIHHHCIHEGGHIHHFHIIIHHIHHHEHFHHGHIIIHIIHIIIIIIIIIHGFHFDGHIGIIIIIIIIIIIIIIHIIHHHIHGHHCHIIIIIIHHHHHFHIIIIHIHHGIIHIIIIHHIIIIIIHH?HHHIIIIHIHIIHGIIIHIHIIIIIIHIHIIIIIIIIIIIIIIIIIIIHEHIIIIDDDDD
@HISEQ:969:HM2KJBCX2:2:1101:15372:97320 2:N:0:ACTATGCA
AATACAGACCTGCCCAACTATCCCTATTAATCATTACGGTGATCCTAGAAACCAACAAAATAGAACCATGCCGTCCTATTCTATTATTCCATGCTAATGTATTCGAGCAAAAATGCCTGCTTTAAACACTCTAATTTTTTCAAGGTAAAGGTCCTGGATCCGCAAGACACCCAATAAAGGACATCAAGTTTCTCCAGAAGGTGAGAAATCAACAGTAACAGTTCATACCCCTTAAGGCATGACCATCACGTCAATCCCGAAATTCAACTACGAGCTTTTTAACTGCAACAACTTTAATATACGCTATTGGAGCTGGAATTACCGCGGCTGCTGGCACCAGACTTGCCCTCCAA
+
DCDDDIIHIIIFG?C@CEHHHIFEC@FECCHHHHHE<CEHHFHHHIEFEHEHIEE0EE?FFHFC?HHHH1<<C<?/C<1F@FEHICHHCG1CF1@CHHEHE1D@GHHIIGDHHHGIHHHIFDCG@FGGGHHEHGC1HE@HHGAEHGEGCC@@HG?HHE<HDCCCHC?@DCCFDCGGH7IHHCIHHHGHHEIHH?HHECIHHHEIIHHFEHEHHFHEHHEG?HHHHHEHHHCCEEFEHEHCH@FHHH@HHCEEG<C<HHCHIHFG@CCC0IIHHGHHHHHF@GGIIHHHHF<C1HHCEHG@HGHHEHHCGHHIIHIHEFHHIHHD<HEEHHHHHEHEIHHEHHEG@EHCB@@<@
@HISEQ:969:HM2KJBCX2:2:1101:13898:97849 2:N:0:ACTATGCA
AATACAGACCTGCCCAACTATCCATTAATCATTACGTCAATCCTAGAAACCAACAAAATAGGATCAAACGTCCTATTTCATTATTCCATGCTAATGTATTCAAGCGTTAGCCTGCTTTAAACACTCTAATTTTTTCAAAGTAACAGTCCTGTTTCCCTGCAACACCAAATTAATGACATTACAGTTCTTCAAGAAGGAGGAACCAGTAAAGCCAGTACATACCAGAGGCACGACCAACCTACTAATCCCGAAATTCAACTACGAGCTTTTTAACTGCAACAACTTTAATATACGCTATTGGAGCTGGAATTACCGCGGCTGCTGGCACCAGACTTGCCCTCCAA
+
DDDADIIIIIIIIIIIIIIIIHIIIIIIHIIIIIIIHIIIHIIGIIGIIIHHIIICHGHHFHIHGHIIHIIIIIIIIIGHHIIIIIIIHIIGHHIIHIIIHIIIIIHHIIIIIHIHIIHHHGHIIIIIHIIIHIIIIIIIIIIIIIIIIIIIHIGIIIIIIIIHHIIIHHIIHIIIIIIIIIIIIIIHIIHIIIIHIIIIIHHIHIIIIIIIIIIIIIIIIIHIHIIIIIIHIIIHHIHIHGFIHHHHHIIIIIIHHIHHHHIIIIIIIIIIIIIIIIIIIIIIIIIIIIIIIIIIIHHIIIIIIIIIIHIIIIIIIIIIIIIIIIIIIHIIIIIIIIIDDDDD
@HISEQ:969:HM2KJBCX2:2:1101:20063:96940 2:N:0:ACTATGCA
AATACAGACCTGACCCAACTATCCCTATTAATCATTACGGTGATCCTAGAAACCAACAAAATAGAACCATGCCGTCCTATTCTATTATTCCATGCTAATGTATTCGAGCAAAAATGCCTGCTTTAAACACTCTAATTTTTTCAAGGTAAAGGTCCTGGATCCGCAAGACACCCAATAAAGGACATCAAGTTTCTCCAGAAGGTGAGAAATCAACAGTAACAGTTCATACCCCTTAAGGCATGACCATCACGTCAATCCCGAAATTCAACTACGAGCTTTTTAACTGCAACAACTTTAATATACGCTATTGGAGCTGGAATTACCGCGGCTGCTGGCACCAGACTTGCCCTCCAA
+
DDDDDIIIIIHIIHIIIIIIIIIIIIIIIIIIHIIIHHHHHIIIIIIHIHIIIHIIIIHHHIIEGHHIIIHFEHIIIIHIIGIIIHHIIIIIIIHIHHHHHFFHHHIIIIIIIIIHHIIIIIIHHHHIIHIHHHHIHHHIIHIHGIIIIIIHHHIHGHIHIIIHHHIIIIIHIIIIIIIIIIIIIIIIIIIIIIIIIIIIIIHIIIIIIIIIIIIIIIIIIIIIIIIIHIIIIIIIIIIIIIIIIIIIIIIHGIIIIIIIIIIIIIIIIIIIIIIIIIIIIIIIIIIIIIIIIGIIIIIIIIIIIIIIIIIIIIIIIIIIIIIIIIIIIIIIIIIIIIIIIIIIIIIIIDDDDD
@HISEQ:969:HM2KJBCX2:2:1101:11538:98455 2:N:0:ACTATGCA
AATACAGACCTGCCCAACTATCCCTATTAATCATTACGTCGATCCTAGAAACCAACAAAATAGAATCAAACGTCCTATTTCATTATTCCATGCTAATGTATTCAAGCGTGAGCCTGCTTTAAACACTCTAATTTTTTCAGAGTAACAGTCCTGATTCTCCACAACACCAAATAAATGACATCATGGTTCGTCAGAAGGGAGAAACCAACAATGCCAGTACGTACCGAGGCACGACCGACATGATGGTCCCGAAATTCAACTACGAGCTTTTTAACTGCAGCAACTTTAATATACGCTATTGGAGCTGGAATTACCGCAGCTGCTGGCACCAGACTTGCCCTCCAA
+
DDDDCIIIGIHIIIIIIHIIGHIIIIIHIIGHHIGHIHIHIIHEHEHHIIIGHHIIHIIIIIHIIIIHHIHFHHIIIIHHHIIIHHFHIIIIHIHIIIHIHIGIHHHHEHIIIHIIIHHIIIIHHHEHIIHHHHHHHGH$EIIIIIIIIIIIIIIIIIIIIIHHHHIHGGFHIIIIIHHIHIIIIIIIIHIIIIIIIIGIIIIIIIIIIIIHIIIIIIIIIIIIIIIIGIIIIIIIIIIIIIHHIIIIIIIIIIGIIIIIIHIIIIIIIIIIIIIIIIHIIIIIIIIIIIIHIIIIIIGIIIIIGIIIIIHIIIIIHFIIIIHIIIIIIHHIIIIIIHIIDADDD
@HISEQ:969:HM2KJBCX2:2:1101:16632:97847 2:N:0:ACTATGCA
AATACAGACCTGCCCAACTATCCCTATTAATCATTACGTCGATCCTAGAAACCAACAAAATAGAATCAAACGTCCTATTTCGTTATTCCATGCTAATGTATTCAAGCGTGAGCCTGCTTTAAACACTCTAATTTTTTCAAAGTAACAGTCCTGATTCCCCATGACACCAAATTAATGACATCATGGTTCGTCAGAAGGTAGGAATCAATAATACCAGTACGTACAATAGCACGACCAATAAATTGATCCCGAAATTCAACTACGAGCTTTTTAACTGCAACAACTTTAATATACGCTATTGGAGCTGGAATTACCGCGGCTGCTGGCACCAGACTTGCCCTCCAA
+
DDDDDHIHIHIIIIEHIIHIIIIIIIIIIIIIIIIHHIIIIIIGHIIIIIIIIIIIIGIIIIIHIGIHIHIIIIIGHIIIIIIGHIHIHHIGHIIHIIIIIIIIHIIIIIIIIIIIHIIIIFHIIIIIIIHIIIIIGHIIIHIIIHIHIIHGIIIIIIIIHIIIIIGHIIIHIIIIIIIIHIIIIIIIIIIIIIIIIIIIIIIIIIIIIIIIIIIIIIHGIIIIIIGIIIIIIHIIIIIIIHIHIIIIIIIIIIIHIIIIHHIIIIIIIIIIIIIHIIIIIIHIHHIIIIIIIIIIIIIIIIIIIIIIIIIIIHIIIIIIIIIIIIIIIIIIIIIIIIIIDDDDD
@HISEQ:969:HM2KJBCX2:2:1101:21128:98661 2:N:0:ACTATGCA
AATACAGACCTGCCCAACTATCCCTATTAATCATTACGATTTTCCTAGAAACCAACAAAATAGATAAATCGTCCTATTCTATTATTCCATGCTAATGTATTCTGGCATAAGCCTGCTTTAAACACTCTAATTTTTTCAAGGTAAAGGTCTTGGCTACTCGCAACACCCAATAAAGGACATTACGCATCACCAAGCGGTGAGGCCCAACCGACCAGTACTCGCTACAAGAACGGACCAATCGGCCAAACCCAAAATTCAACTACGAGCTTTTTAACTGCAACAACTTTAATATACGCTATTGGAGCTGGAATTACCGCGGCTGCTGGCACCAGACTTGCCCTCCAA
+
BD@DDIIHGHIHIIIIHIHIEEHIHHIIIHGHIEHHIIEHECGFGEHHHHFHHGHDHGHHHHFHCFHECDEHEC=E??1FFHHHE?GEHGGEHHGCC@GCFIHHFIHIIHEGIHHGFHHHHHIGIFGHHHHHHHHFGGHIHHFGHHIHIHHHEHHHIIIHIHHIHIIHHHGHHHHHIHGHEHHGIIHHHHHHHIHHHHHGIIGIIIIIIHFIIIIIIIIIHIHIHHHHHGIIIIIIIIIIII<GHIIIGIIHIGIGHHGH@FHGHIIIIIIHHFIIIHIHIHHIIHIIIHHIHIGHEHIIIIIIIIIIIIIIIIIIIIIIIIIIIGIIIIIHHIIIHIIIDDDCD
@HISEQ:969:HM2KJBCX2:2:1101:12802:98644 2:N:0:ACTATGCA
AATACAGACCTGCCCAACTATCCCTATTAATCATTACGGTGGTCCTAGACCAACAAAATAGAACCAACGTCCTATTCTATTATTCCATGCTAATCTATTCAAGCAAAAGCCCGCTTTAAACACTCTAATTTTTTCAAGGTAATGGTCCTGGTTCCCCGACACACCCAATTAAGGACATACCGGCTCACCAGAAGGATAGACCCGACAACAGGACAGTACTCGCCAGAGACGGACCGCCCGGTCAAGCCTAAAATTCAACTACGAGCTTTTTAACTGCAACAACTTTAATATACGCTATTGGAGCTGGAATTACCGCGGCTGCTGGCACCAGACTTGCCCTCCAA
+
BDADDIIIIIIIHIIGHIIHIIIIIIIIIIIIIIIHIIIIIHIIHHHHIIIIHIHIIHIIHIIIIIFHHIIIIHIIIIHIIIIIIGIIIIHIIIIIIIIIGHHHIIIIHFHIIHHIIIIIIIIIIIIIIIHHHHIIIIIIIHHIHIIIIIHIIHHHHHHIIIHHHIIIIIIIIIIIIIIIIIIHIIIHIIIIIIIIIIIIIIHHHIIIIIIIIIIIIIIIIIIIHIIIIIIIIIIIIIIIIIHIHIIHIIIIHHHIIIIIHIIIIIIIIIIIIIHEHIIIIIIIIIIIIHHHIIIIHHHIIIIIIIIIIIIIHIIIIIHHIIIIIIIIIIIIIIIIIIIDDDDD
@HISEQ:969:HM2KJBCX2:2:1101:9463:98702 2:N:0:ACTATGCA
AATACAGACCTGCCCAACTATCCCTATTAATCATTACGGTGATCCTAGAAACCAACGAAATAGAATCAGTCCGTCCTATTTCATTATTCCATGCTAATGTATTCAGACGATAGTCTGCTTTAAACACTCTAATTTTTTCAAAGTAACAGTCCTGATTTCCCATCACACCAAATAAATGGCATGAAAGTTCCTCAGAAGGTAGAGATCCATCTCACCAGTGCAGACAATTAAGCCTGACCAATGGGTAGACCCCGAAGTTCAACTACGAGCTTTTTAACTGCAACAACTTTAATATACGCTATTGGAGCTGGAATTACCGCGGCTGCTGGCACCAGACTTGCCCTCCAA
+
BB0DDIIECFHHGHHHGHIH?CFGFH?F1<<GHG1<GH@@G@HE<GCG@FGFCGHH=HCEGHFHHH?EHHEHH<D/@@<<CF1C1D1DC1@CHH?HHHHIHEHEHIHIIIIHEGIHHH9IIHHGHIIIIIIIHHHHIIHHGEHIIIHHHHIIHHCIIIIHIHHIIHHHHIHGHHGIIIIHHIHEHIHGHHHHIHIIHHH@HHIHHHEIIHIHIIIHIIIHFHIIIIIIIIIIFHHHHIHIIHGHFF<GIHDHIIIIIIIIIIIIIIIIGIIIIGIIIIHIIIIIIIHIIIIIIIIIIIHIIIIIIIIHIIIHIIIIIHIIIIIIIGHIIIIIIIIHHIIIIIIDDDDB
@HISEQ:969:HM2KJBCX2:2:1101:4168:99221 2:N:0:ACTATGCA
AATACAGACCTGCCTAACTATCCCTATTAATCATTACATCGATCCTAGAAACCAACAAAATAGAATCGGATGTCCTATTTCATTATTCCATGCTAATGTATTCAAGCGTGAGCCTGCTTTAAACACTCTAATTTTTTCAAGGTAACAGTCCTAATTCCCCGTGACACCAAATTAATGGCATTACGGTTCTTTAGAAGGTGAGAAATCAATAATATCAGTACATACCAACGGCATGACCGAAACATTGATCCCGAAATTCAACTACGAGCTTTTTAACTGCAACAACTTTAATATACGCTATTGGAGCTGGAATTACCGCGGCTGCTGGCACCAGACTTGCCCTCCAA
+
DDDDDIHIIIIIIIIIIIIIIIIIIIIIIIIIIIIIIIIIIIIIHHIIGIIHIIIIFHIHIIHIIIIIIIIIIIIIIIIIIIIIGHHEHIIIIIIIHIIIIHHIIHIHIIIIIIIIGIIIIIIIIIIIIHIIIIHIIIIIIIIIIIIHIIIIIIIIIIIIIIIHIIIIIIIIIIIIIHIIIIHHIIIIIIIIIIIIIIIIIIIIIIIIIIIIIIIIIIIIIIIIHIIIIIIIIIIIIIIIIIIIHIIIGIIIIIIIIIIIIGIIIIIIHIIIIIIIIIIIIIIIIIIIIIIIIIIIIIIIHHIIIIIIIIIIIIIIIIIIIIIIIIIIIIIIIIIIIIIIIIDDDDD
@HISEQ:969:HM2KJBCX2:2:1101:4517:99349 2:N:0:ACTATGCA
AATACAGACCTGCCCATCCCTATTAATCATTACGGCGGTCCTAGAAACCAACAAAATAGAACCGCGCGTCCTATTCTATTATTCCATGCTAATGTATCCGAGCAAAGGCCTGCTTTGAACACTCTAATTTTTTCAAAGTAAAAGTCCTGGTTCCCCGACACGGCCAGTGAAGGCCATGCGGCTCCCCAGAAGGAAAGGCCCGGCCGGACCAGTGCACGCGGTGAGGCGGACCGGCCAGCCAGGCCCAAGGTTCAACTACGAGCTTTTTAACTGCAACAACTTTAATATACGCTATTGGAGCTGGAATTACCGCGGCTGCTGGCACCAGACTTGCCCTCCAA
+
DDDDDIIIIIIIIIIIIIIIIIIIIIIHIIIIIHCHHHFHIIIIIHIGIIIHIIIIIIGHHIIHIHIHHIIIIIIIIIIIHIIIIHHHHHIIIIIIIIHIIHIIIIIHIIIHIIIIIIIIIIIHIIIIIIIIIIIIIIIIGIIIIIIIIIIIIIIIIIIHIIIIIIIIIIIIIIIIIIIIIIIHIIIIIIIIIIHIIIIIIIIIIIIIIIIIIIIIIIIIIIIIIIIIIIIIIIIIIIIIIIIIIIIIIHIIIIIIIIIIIIIIIIIIIIIIIIIIIIIIIIIIIIIIHIIIIIIHIIIIIIIIIIIIIIIIIIIIIIIIIIIIIIIIIIIIIIIIDDDDD
@HISEQ:969:HM2KJBCX2:2:1101:9581:98857 2:N:0:ACTATGCA
AATACAGACCTGCCCAACTATCCCTATTAATCATTACTCTAGTCTCGAAGGCCAACACAATAGGACCAGACTCCTATCACGTTATTCCATGCTAATGTATTCAGAGCATAAGCTCGCTTTGATCACTCTAATTTTTTCAAAGTAACAGCGCCGGAACCGTGACCTAGCGAATTAAGGCCAGGAGCACGCCGCCGACAAAAGGGATGGAAGGGTAGGTGCACACTGAGTACGCGGACCGACCCTTATGACCCAAGATCCAACTATGAGCTTTTTAACTGCAAAAACTTAAATATATGCTATTGGAACTGGAATTACCGCGGCTGTTGGCACCAGACTTGCCCTCCAA
+
DDDDDIIIIIIIIIIHIIIIIIIIIIIIIGIIIHIIIIHIIIIIHHIIIGDHIIIIIIIIIIIIIIIIIIIIHHIHHHIHHIIIHHIIIIE?CFHIHHIHIIIIIIIIIIIIIIEHIIIIIIIIIIIHIIHIIHHFIIGHIIIIIIIIIIGIHHHHIIHHIIHIIHIIIIIIIHIIIHHIIIIIIIIHHIHHHIIIIIIIIIIIIIIIIIIIHIIIHIIIIIIIIIIIIIIIIIIIIIIIIIIHGIIIIIIIIIIIIIIIIIIIIIIIIIIIIIIIIIIIHIIHIGIIIIIIIIIIIIIIIIIIIIIIIIIIIIIIIIIIIIIIIIIIIIIIIIIIIIIIIDDDDD
@HISEQ:969:HM2KJBCX2:2:1101:14991:100088 2:N:0:ACTATGCA
AATACAGACCTGCCCAACTATCCCTATTAATCATTACGTCAATCCTAGAAACCAACAAAATAGGATCAAACGTCCTATTTCATTATTCCATGCTAATGTATTCAAGCGTTAGCCTGCTTTAAACACTCTAATTTTTTCAAAGTAACAGTCCTGTTTCCCTGCAACACCAAATTAATGACATTACAGTTCTTCAAGAAGGAGGAACCAGTAAAGCCAGTACATACCAGAGGCACGACCAACTTACTAATCCCGAAATTCAACTACGAGCTTTTTAACTGCAACAACTTTAATATATGCTATTGGAGCTGGAATTACCGCGGCTGCTGGCACCAGACTTGCCCTCCAA
+
DDDDDICHHIIIIIIIGHHIHIIIIIIIIIHIIIIIIGIIIIIHIIIIIIIIIIIIHIIIIFHHHIIIHHHIHHIIIIHIHIIIIIIHHIIHHGIIIIHIHIIIIIIIIIIHHIIHIIHIHIHIIIIIIIIIIIIIIIGHIIIIIIIIIIHIIHIIIIIIIIIIIIIIIIIIIIIIIIIIIIIIIIIHHHIIHIIIIIIIIIIHIIIIIIIIIIIIIIIIIIIIIIIIIIIIIIIIIIHIIIIIHIIIIIIHIIIHHIIIIIIIIHIIIIIIIHHIIIIIIIIIIIHIIIIIIIIHHHGDDIHIIIIIIIIIIIIHIIIIIIIIIIIIIIIIIIIIIIIIIDDDDD
@HISEQ:969:HM2KJBCX2:2:1101:8117:99843 2:N:0:ACTATGCA
AATACAGACCTGCCCAACTATCCCTATTAATCATTACGGTGATCCTAGAAACCAACAAAATAGAACCATGCCGTCCTATTCTATTATTCCATGCTAATGTATTCGAGCAAAAATGCCTGCTTTAAACACTCTAATTTTTTCAAGGTAAAGGTCCTGGATCCGCAAGACACCCAAATAAAGGACATCAAGTTTCTCCAGAAGGTGAGAAATCAACTGTAACAGTTCATACCCCTTAAGGCATGACCATCACGTCAATCCCGAAATTCAACTACGAGCTTTTTAACTGCAACAACTTTAATATACGCTATTGGAGCTGGAATTACCGCGGCTGCTGGCACCAGACTTGCC
+
DADDBHIIHFFH?HEHHIIIIHHHIIIIIIIIIIIIIHII?HEHEHIIHHIE?GHGHIIEHHHHHIHIEHHIH0F?<GHFHHFHHII@@EHIHHIICHCHDCHIIHGIIHHIHIIIHHH?HIHIIIHHHIIIIIIIIHIIIHHGHHIIIIHHHIIIHHHFHHIIIIHHHIFEHHHIHHHH@GFIIHHHHHHGHHHIIIIIIHIHIIIIIIHIIIHIHIIIIHHHIHHI:IHGIHIHIGHHIIIHEGFGIGIHIIHIIHHIHGIIIIIIIGHHIIIHIHHHHIHIIIEIIIIIHIIIIIHEEEDHIHIIIIIIIIGIIIIIIIIIIIIIIIIHHIHHHIIIIHHABDAD
@HISEQ:969:HM2KJBCX2:2:1101:2951:100657 2:N:0:ACTATGCA
AATACAGACCTGCCCAACTATCCCTATTAATCATTACGGTGATCCTAGAAACCAACGAAATAGAATCAGTCCGTCCTATTTCATTATTCCATGCTAATGTATTCAGACGATAGTCTGCTTTAAACACTCTAATTTTTTCAAAGTAACAGTCCTGATTTCCAACCACACCAAATAAATGGCATGAAAGTTCCTCAGAAGGTAGAGATCCATCTCACCAGTACAGACAATTAAGCCTGACCAATGGGTAGACCCCGAAGTTCAACTACGAGCTTTTTAACTGCAACAACTTTAATATACGCTATTGGAGCTGGAATTACCGCGGCTGCTGGCACCAGACTTGCCCTCCAA
+
DDDDDIHHIIIIIIIHIIIIIIIIIIIIIHIIIIIIIIIIGIIIHHHHHIHIGIIIIIHIIIGIIIIIIIGHIIIIIGIIIIIIIHIIIIIIGFHIIIIIHIHHHIIIIIIIIIIIIIIHIHIHIIIIIIIIHIIIIIIIIIIIIIIIIIHIIIIIIIIIIIIIIIIIIIIGIIIIIIIIIIIIIIIIIHHIIIIIIIIIIIIIIIIIIIIIIIIIIIIIIIIIIIIIIIIIIIIIIIIIIIIIIHFIIIIIIIIIIIIIIIIIIIIIIIIIIIIIIIIIIIIIIIIIIIIIIIIIIIIIIIIIIIIIIIIIIIIIIIIIIIIIIIIIIIIIIIIIIIIIIIIDDDDD
@HISEQ:969:HM2KJBCX2:2:1101:2103:100349 2:N:0:ACTATGCA
AATACAGACCTGCCCAACTATCCCTATTAATCATTACCTCGACTCCGAAAGCCAACGAAATAGAATCGAGATCCTATTCCATTATTCCATGCACTAATGTTCAGGCTGTAGCGCCTGCTTTGAGCACTCCAATTTTTTCAAAGTAAACGTGCTGGCCACCCGTGGCACTCGGTTAAGAGAACCACGAACGAACCAACAAAATCGTCCGGGCAGACAGTAAACACCGCAAGGCGCACCGCCCACCCGAAACCGAGATCCAACTACGAGCTTTTTAACCGCAACAACTTTAATATACGCTATTGGAGCTGGAATTACCGCGGCTGCTGGCACCAGACTTGCCCTCCAA
+
DDDDDIHIIIIIIIHGHIHIIIIIIHIIHIIIIIIHIHIIIHIHIGHIIIHHFFHIEHEGHIHIIIIIHHIIIIIIIGIIIIIIIEHHIIHHIIIHIIHHIIHFIHHIIIIIIIIIIIIIIIIIHHIIIIIIIIIIIIHIIIHIIIIIIIIIIIHIHIIIIIHIIIHIIIIHHHIIIIIHHFIIIIIIIIIIIIIIIIHHIHIHIIHIIIIIIIIIIIIIIIIII=IGHIIIIIIIIIIIIIIHEHIIIIIGIIHHIIIIIIIIIIIIIIHIIIIIIIIIIIIHIHGIIIIHHGIIIIIIIIIIIIIHIIIIIIHIIIIIIIIIIIIIIIIIIIIIIIIHIDDDDD
@HISEQ:969:HM2KJBCX2:2:1101:20384:100469 2:N:0:ACTATGCA
AATACAGACCTGTATTCCCAACTATCCCTATTAATCATTGCTCACAAATCCAAAAACCAACAAAATACGATAAACGAGCCCTAACTTATTATTCCATGCTAATGTATTCATAACTAACCGCCTGCTTTAAACACTCTAATTTTTTCAAAGTAAAGGTCCTGGATTGCGAACCCAACCCAGCAAAGGGCAGGAACGTTCTCCAGGAAGATGGTAAGCGCGCATCGGCACTCACACACGAAACCGTGGCGGGCCAAGCGCACTATACCAGAAATCCAACTACGAGCTTTTTAACTGCAACAACTTTAATATACGCTATTGGAGCTGGAATTACCGCGGCTGCTGGCACCAGACTTGCCCTCCAA
+
@BB@@?<D11D<<1D1<1<C1<DH1FH@G?1@C111111DG1<C1<<@1<F11<D<00<CCGGCF<<DEH@CC?@0<C/C111<<<CFCGEH1FE?@1D@@<D1<<1<C<CHHFGEFEFDCF@@<FB1<D%DGB1DHFG@ECFD<G@11@1<8DCHE@CFF8<CFHH;C?HEED<DH@FGHFCHH9FHF..@HHGCFH?HF/>EEF-GCCFGE<:<.<0E:EC:CHFF<HHHF?HA:<0A<HFHBC/:/1G<0C/<1?GC1C@DC<G<C@HEHEIHD0<D1@CHCC1<HC<CD1G@GGCHGD<1CC<<C<F<D<<<<<111CCC<1H@C<//?CCHEEG@CHHF<@CEC<HHC<<C<@?D<<
@HISEQ:969:HM2KJBCX2:2:1101:9900:100499 2:N:0:ACTATGCA
AATACAGACCTGCCCAACTATCCCTATTAATCATTACGGTGATCCTAGAAACCAACAAAATAGAACCATGCCGTCCTATTCTATTATTCCATGCTAATGTATTCGAGCAAAAATGCCTGCTTTAAACACTCTAATTTTTTCAAGGTAAAGGTCCTGGATCCGCAAGACACCCAATAAAGGACATCAAGTTTCTCCAGAAGGTGAGAAATCAACAGTAACAGTTCATACCCCTTAAGGCATGACCATCACGTCAATCCCGAAATTCAACTACGAGCTTTTTAACTGCAACAACTTTAATATACGCTATTGGAGCTGGAATTACCGCGGCTGCTGGCACCAGACTTGCCCTCCAA
+
DDDDDHIIHIEC@HFFHIHEHGGFH@CCGHHIHHIIHIG<CEHGHHIHHCH@F1FGHEH?HH?HH?CG@1FHHECCH@C1DGCH11<E?D1<C?HEHH1<D<<GCFHHHHHGHHHEHEHFIHHGHHHEIHHIHHHHGHIHGFCFHGHHHHFHFHIIIIHIIHEGEGHGEEE@IIHHHHIIIHIIGIIIHHCHHEHHHCHIIIIHIIHEHHHHHGIHHGHHHIIHIHEGIIIIIHIHHEEI;GGIIHGCIHHHIIGIIIIIIHHIHE@H=E=HCEHIGHIHGCCGIIIIIIIIIIIIIIHHEIIHIIIIIIHIIIIIIIHHF<HHHIHHIIIIIIIHIIIIHHIIIIIIDDDDD
@HISEQ:969:HM2KJBCX2:2:1101:7391:101161 2:N:0:ACTATGCA
AATACAGACCTGCCCAACTATCCCTATTAATCATTACGGTGATCCTAGAAACCAACAAAATAGAACCAAACCGTCCTATTTTATTATTCCATGCTAATGTATTCAGACGGACGCCTGCTTTAAACACTCTAATTTTTTCAAAGTAACAGTCCTGATTTCCCCCACACCAACTGAATGACATGGAGATTCCTCAGAAGGTAGGAACTCGTCACACCAGTGCAGACAGTTAAGCCTGACCAATGGGTAAATCCCGAAGTTCAACTACGAGCTTTTTAACTGCAACAACTTTAATATACGCTATTGGAGCTGGAATTACCGTGGCTGCTGGCACCAGACTTGCCCTCCAA
+
DDDDDIIIIIIIIIIIIIIIIIIIIIIHIIIIIIIIIIIIIIIIIIIHIIIIHIHIIIHIIHIIHIIIIIIHHHHIIIIEHIIHIIIHHFIIIGIIIHHHIIIIIIIIIIIIHIIIIIIIIIIIIIIIIIIHIIIHIHHFIHIIIIHIHIHIIIIIIIIIIIIIIIIIGIIIIIIHIIIIIIIIIIIIHIIIHIIIIIIIIIIIIIIIIIIIIIIIIIIIIIIIIIIIIIIIIIIIIIIIIIIIHHIIIIIIIIIIIIIIIIIIIIIIIIIIIIIIIIIIIIIIIIIIIIIIIIIIIIIIIIIIIIIIIIIIIIIIIIIIIIIIIIIIIIHIIIIIIIIIIIDDDDD
@HISEQ:969:HM2KJBCX2:2:1102:3636:2164 2:N:0:ACTATGCA
AATACAGACCTGCCCAACTATTCCTATTAATCATTACCTCAATGCTCTAAAAAACCAACAAAATAGAACCGAAGTCCGATTATATTATTCCATGCAACATTATTCAAGCGTATAGCCTGCTTTAAGCACTCTAATTTTCTCAAAGTAAACGTACCGGCTACCGAAAACACCCAATAAAGGGCATCAACGGCCAACCGGTTGATTAGGACCAGACATGTAGTAACAGCAATTAAGCGTACCACATGCTAGTACCCGAGATCCAACTACGAGCTTTTTAACTGCAACAACTTTAATATACGCTATTGGAGCTGGAATTACCGCGGCTGCTGGCACCAGACTTGCCCTCCAA
+
@D0D<@1DG?<1111<10<DE1DE1<1<C<1<<H1<<1D1DH1<<D11@1<@FCE0<C<<1<11<DE<1</<//1110<0<0111<<111<<111<C@H?11111</<<0<CCE-?GB@<B<6<D@AB1<661<1<CEF<GB/GDB1<F)%<?,?0B.<E7?.EHE?FD,?;8...D<:/IHHE</<<//E</DBCGHGCCHEG<1CC<<<1</111:1<D<<FH>HF11HE@<@CHFCHG:HDC:/<<C1GHGCC1EH?FEHCHE<@CC0F<EGCHHGEC<D<11<C<HCCHEC<0E1EHHF1@HCECCF@HEGC<<</C1EEHG?GE1EHHHE@GCHD=HGHD@D@D
@HISEQ:969:HM2KJBCX2:2:1102:2703:2276 2:N:0:ACTATGCA
AATACAGACCTGCCCAACTATCCCTATTAATCATTACATCAATCCTAGAAACCAACAAAATAGGATCAACGTCTTATTTCATTATCCCATGCTAATGTATTCAAGCGCGAGCCTGCTTTAAACACTCTAATTTTTTCAAAGTAACAGTCCTGATTCCCCACCACACCAAATTAATGACATGATGGTTCGTCAGAAGGTAGGAATCAGTAACACCAGTACGTACCGAAGGCACGACCAGCGTACTAATCCCGAAATTCAACTACGAGCTTTTTAACTGCAACAACTTTAATATACGCTATTGGAGCTGGAATTACCGCGGCTGCTGGCACCAGACTTGCCCCCAA
+
DDDDDIIIIIIIIIIIIIIIIIIIIIIIIIIIIIHIIIIIIIIHIIIIIIIIIIIIIIIGIIIGIHIIIIIHIIIIIIIIIIIII1CHIHIHHIIIIHIIHIHIIHIIIIIIIHHIIHIIHIIIIHIIIIIIIIIIIIIIIHHIIIIIIIIIIIIHIIHHIIIIIIIIIIIHIIIIIIIIIIIHIIIIHHIIIIIIIIIIIIIIIIIIIIIIIIIIIIIIIIIIIHIIIIIIIIIII=IHHHHHHIIIIIIIIIIIIIIIIIIIIIIIIIIIIIIHIIIIIIIIIIIIIIIIIIIIIIIIIIIIIIIIIIIIIIIIIIIIIIIIIIIIIIIIIIIIIIIDDDDD
@HISEQ:969:HM2KJBCX2:2:1102:11156:2540 2:N:0:ACTATGCA
AATACAGACCTGCCCAACTATCCCTATTAATCATTACATCGATCCTAGAAACCAACAAAATAGAATCGGATGTCCTATTTCATTATTCCATGCTAATGTATTCAAGCGTAAGCTTGCTTTAAACACTCTAATTTTTTCAAGGTAACAGTCCTAATTCCCCATAACATCAAATAAATGACATTATGGTTCTTTAGAAGGTGAGAACCAATAAAACCAGTACATACCGAGGCATGACCGATTCCTTGATCCCGAAATTCAACTACGAGCTTTTTAACTGCAACAACTTTAATATACGCTATTGGAGCTGGAATTACCGCGGCTGCTGGCACCAGACTTGCCCTCCAA
+
DDDDDIIIIIIIHIIIIIHIHIHIIHHHIIIIIIIIIIIIIIHHHIHIIIIIIHIIIIIHHHHHHIIIIIIIIHIIIIHIHIIHIIIIF1FH1GHIIIIIIHIIIHIIIIIIIIIIIIIIIHGHIIIHHIIIIHHIIIHHHIIHIIIIHHIIIIHIIIHIIIIIIIHHIIIIIIIIIIIIIIIIIIIIIIIIIIIIIIIHIIHIIIIIIHIIIIIIIIIIIIIIIIIIIIIIIIIIIIIIIHFHIIHIIIIIIIIIIIIIIHIIIIIIIIIIHHIIIIIIHIIIIIIIIIIHHIIIIIIIIIIIIIIIIIIIIIIIIIIIIIIIIIIIIIIIIIIIIIIIDDDDD
@HISEQ:969:HM2KJBCX2:2:1102:21022:2816 2:N:0:ACTATGCA
AATACAGACCTGCCCAACTATCCCTATTAATCATTACGTCAATCCTAGAAACCAACAAAATAGGATCGAACGTCCTATTTCATTATTCCATGCTAATGTATTCAAGCGTTAGCCTGCTTTAAACACTCTAATTTTTTCAAAGTAACAGTCCTGTTTCCCTGCAACACCAAATTAATGACATTACAGTTCTTCAGAAAGGAGGAATCAGCGAAGCCAGTTCATACCAGTGGCACGACCAACCTGCTGACCCCGAAATTCAACTACGAGCTTTTTAACTGCAACAACTTTAATATACGCTATTGGAGCTGGAATTACCGCGGCTGCTGGCACCAGACTTGCCCTCCAA
+
@0BD@EHHEHHE@H<<C<CE@GHH1D11DGFF@EC1EG<CGE<FFEH?EGGHIEE@DH?ECHFEE1C<C@1/1<0<<DGFHHCFE?1C?C1111<CEG@DE1HHGHE<D8<=1EE@DFGBDCHGHHBDEFFHFCB<HHDGHHGFHF?GECHFAGGCIIHIIHEGCCGHHCCHEEG?EGC@HHFGCCHHH:HHHCF@IHF?G?HG0IIHHCCH=HF@EH;HHHHIIHHEEHECECBD@HCFHF@GBHHIFIIHHFEHIHHHEHHHIHFHEHHHIIHGECIIIIHIIHF?HHHHCIIHHEHEFHHEIGIHHCHHHDIIIIIHHHEHIIHG<GIHHHGIHIIHHDDDDB
@HISEQ:969:HM2KJBCX2:2:1102:18035:2828 2:N:0:ACTATGCA
AATACAGACCTGCCCAACTATCCCTATTAATCATTACGGTGGTCCTAGAAACCAACAAAATAGAACCACAACGTCCTATTCTATTATTCCATGCTAATCTATTCAAGCAATAGCCCGCTTTAAACACTCTAATTTTTTCAAGGTAATGGTCCTGGCTCCCCAACACACCCAACAAAGGACATGCTGATTCACCAGAAGGAAGACCCGACAGCAGACAGTACTCGCCAAAGACGGACCGCCCGGCCAGGCCTAAAATTCAACTACGAGCTTTTTAACTGCAACAACTTTAATATACGCTATTGGAGCTGGAATTACCGCGGCTGCTGGCACCAGACTTGCCCTCCAA
+
@@DDDIIIIIIGI@GGHHHGIIHHFHIHEHHE@GHHIIHEEHHH1FHHHEHIICGHI1DGEHIIGIIII?@EEHCHHI1CECFHHFHEHHHIHCHHEGGHHGHIHHHHFEGHHIHHHHHFHHFGFHHCHFHHHHHEHIIGHGHIHIHHEIHHHHGCHHEHHHFFHIIIHIIIHIIHIIIIIIHHHIIHGIIIIHIIIIIIIHIHHIIIIIIIIIIHIIIIIIIIIIIIIHHIFIIIIIIIIGHEHIIHIHIIIIIHHIIIIHEHHIHIIIIIHHHIIHIIIIIIHHIIIIHHHIHHHHIHHHHIHIHIIIIHGIIIHIIIIIHIIIIIIHIIHHIHIIIIIDDDDD
@HISEQ:969:HM2KJBCX2:2:1102:7007:3010 2:N:0:ACTATGCA
AATACAGACCTGCCAAACTATCCCTATTAATCATTACGTCGATCCTAGAAACCAACAAAATAGGTTCGATCGTCCTATTTCGTTATTCCATGCTAATGTATTCAAGCGCGAGCCTGCTTTAAGCACTCTAATTTTTTCAAAGTAACAGTCCTGTTTCCCCGCAACAACAAATTAATGCCATCACGGTTCTACAAGAAGGAGGGACCAGTGAGGCCAGTGCATACCAGTGGCACGACCAACCTACTGGCCCCGAAATTCAACTACGAGCTTTTTAACTGCAACAACTTTAATATACGCTATTGGAGCTGGAATTACCGCGGCTGCTGGCACCAGACTTGCCCTCCAA
+
DCDDDIHIIIIIIIIIIIIIIIIIIIIIIIIIHHHIIIIHIGIIIIIIIIIIIIIIIIIIIIIICHHHHHHIIIIIIIIIHHHIIIIIIHIHIIIIIIIIIIIIHEIIIHHIIIIIIIIIIIHHHHIIIHIIIIIIHEHIIIIIIIIIIIIIIIIIIHIIHIHHIIIHHIHHIIIHHGIIIIIIIIIIIIIIIIIIIIIHIIIIIIIIIIIIIIIIIIIIIIIIIIIIIIIIIHIIHIIIIIIHGIIHHDIIIIHIIHIHHIIIIIIIIIHIIIIIIIIHHIIHIIIIIIIIIHIIGIIHIIIIIIIIIIIIIIIIIIIIGIIIIIIIIIIIIIIIIIIIIDDDDD
@HISEQ:969:HM2KJBCX2:2:1102:2114:3717 2:N:0:ACTATGCA
AATACAGACCTGCCCAACTATCCCTATTAATCATTACGTCAATCCTAGAAACCAACAAAATAGGATCAACGTCCTATTTCATTATTCCATGCTAATGTATTCAAGCGCGAGCCTGCTTTAAACACTCTAATTTTTTCAAAGTAACAGTCCTGATTCCCCGCCACACCAAATGAATGACATGATGGTTCGTCAGAAGGTAGGAACCAGTAACACCAGTACGTACCTAAGGCACGACCAACGTACTGATCCCGAAATTCAACTACGAGCTTTTTAACTGCAACAACTTTAATATACGCTATTGGAGCTGGAATTACCGCGGCTGCTGGCACCAGACTTGCCCTCCAA
+
DDDDDIIHIIIIIIIIIIIIIIHIIIIIIIIIHIIIIIIIIIIIIIIHIIIIIIIIIHIIIIIIGHIIIGIIIIHIIIIIGHIIIIIIIIIIIIIIIIIIHHHIHIIIIIHHIIIIIIIIIIIIIIIIIHHIIIHIHHIIHHHIIIIIIIIIIIIIIIIIIIIIIIIIIIIIIIIIIIIIIHIIIHIIIIIIIIIIIIIIIIIIIIIIIIIIIIIIIIIIIIIIIIIIIIIIIIIIIIIIIIHHIIIIIIIIIIIIIIIIIIIIIIIIIIIIIIIIIIIIIIIIIIIIIIIIIIIIIIIIIIIIIIIIIIIIIIIIIIIIIIIIIIIIIIIIIIIIIIIIDDDDC
@HISEQ:969:HM2KJBCX2:2:1102:4413:4332 2:N:0:ACTATGCA
AATACAGACCTGCCCAACTATCCCTATTAATCATTACGGTGGTCCTAGACCAACAAAATAGAACCAACGTCCTATTCTATTATTCCATGCTAATCTATTCAAGCAAAAGCCCGCTTTAAACACTCTAATTTTTTCAAGGTAATGGTCCTGGTTCCCCGACACACCCAATAAAGGGCATACCGGCTCACCAGAAGGATAGACCCGACAACAGACAGTACTCGCCAGAGACGGACCGCCCGGTCAGGTCTAAAATTCAACTACGAGCTTTTTAACTGCAACAACTTTAATATACGCTATTGGAGCTGGAATTACCGCGGCTGCTGGCACCAGACTTGCCCTCCAA
+
DDDDDIHIIIIIIIIIIIIIIIIIIIIIIIIIIIIIIHIIIIIIIHHIIIIIIIIHGHIIIIIIHGHIIIIIIIIHHIFHIHGHHHIIHIGIIHIIIIIIIHIIIIIIIHHIIIIIIIIIIIIIIIIIIIIIIIHHHIIIIIIIIIIIIIIHIHHIIHIIIIIHIIIIIIIIIIIHIIIIIIIIIIIIIIIIIIIIIIIIIIIIIIIIIIIIIIIIIIIIIIIIIIIIIIIIIIIIIIIIIIIIIIIIIIIIIIIIIIIIIIIIIIIIIIIIIIIIIIIIHIIIIIIIIIIIIIIIIIIIIIIIIIIIIIIIIIIIIIIIIIIIIIIIIIIIIIIIIIDDDDD
@HISEQ:969:HM2KJBCX2:2:1102:19753:4448 2:N:0:ACTATGCA
AATACAGACCTGCCCAACTATCCCTATTAATCATTACGTCGATCCTAGAAACCAACAAAATAGAATCAAACGTCCTATTTCATTATTCCATGCTAATGTATTCAAGCGTAAGCCTGCTTTAAACACTCTAATTTTTTCAAAGTAACAGTCCTGATTCCCCACGACACCAAATTAATGACATCGCGGTTCTTCAGAAGGTAGGAACCGATAATGCCAGTGCGTACCGAGGCACGACCAACAATTCGATCCCGAAATTCAACTACGAGCTTTTTAACTGCAACAACTTTAATATACGCTATTGGAGCTGGAATTACCGCGGCTGCTGGCACCAGACTTGCCCTCCAA
+
D?DDDIIGEHIEHIGHHHIIII?<CGHHHEHCEHHHIIEH/CGECHHHGHIIIIHHEEGHHIIHHIIEHIHHFHHIIIIIIIIIIHCHEHHIHGHIIIHHHHIGHHIIHIIIIHHFEIIHHFHIIIIIIIHGHHHEHIIHHFHIIIIHHHIIIHHBIIHIHHIIIHHIIIHHHIIIIIHHEHIIHEHIHIIIIIIIIIHIIIHIIHHIIIHIIIIIIIIIII>II;GIIIIIIIIHHHHHIHEFIHIIGIIIIIHIIIIIIIIIIIIHIIHIIHIIIIHIHIIIHHIIIIIIHIIIIHIIIIIIIIIIIIIIIIIIIIIIIGIIHHIIIIIHHHIIHIIIDDDDD
@HISEQ:969:HM2KJBCX2:2:1102:15591:5250 2:N:0:ACTATGCA
AATACAGACCTGCCCAACTATCCCTATTAATCATTACGTCAATCCTAGAAACCAACAAAATAGGATCGAACGTCCTATTTCATTATTCCATGCTAATGTATTCAAGCGTTAGCTTGCTTTAAACACTCTAATTTTTTCAAAGTAACAGTCCAAATTCCCCGCAACACCAAATTAATGGCATTACGGCTCATCAGGAAGGAGGAATCAGTGAGACCAGTACATACCAGAGGCATGACCAACCTACTAACCCCGAAATTCAACTACGAGCTTTTTAACTGCAACAACTTTAATATACGCTATTGGAGCTGGAATTACCGCGGCTGCTGGCACCAGACTTGCCCTCCAA
+
DDDDDIIIIIIIIIIIHIIIIIIIIIIIIIIIIIIIIHIIIIIIIIIIIIIIIIIIIIIHIIHIIHHHIIHHCHHIIIIIHIIIIHHFHIIHIIIIIIIIIIHHIIIIIIIIIIIIIIIIIHIIHIEGHHIIIIIIIIIIIIIIIIIIIIIIIHIHIIIIIIIIIIIIIIIIIIIIIIIIIIIIIIHIIIHIIIIIIIIIIIIIIIIIIIIIIIIIIIIIIIIIIIIII=IIIIIIIIIIIIHHGIHIIGIIIIIIIIIIIIIIIIIIIIIIIIHIIIIIIIIIIIIIIIIIIIIIIIIIIIIIIIIIIIIIIIIIIIIIIIIIIIIIIIIIIIIIIIIIIDDDDD
@HISEQ:969:HM2KJBCX2:2:1102:3638:5697 2:N:0:ACTATGCA
AATACAGACCTGCCCAACTATCCCTATTAATCATTACGTCAATCCTAGAAACCAACAAAATAGGATCGAACGTCCTATTTCATTATTCCATGCTAATGTATTCAAGCGTTAGCCTGCTTTAAACACTCTAATTTTTTCAAAGTAACAGTCCTGTTTCCCTGCAACACCAAATTAATGGCATTACAGTTCTTCAGAAAGGAGGAATCAGCGAAGCCAGTGCATACCAGTGGCACGACCAACCTGCTGACCCCGAAATTCAACTACGAGCTTTTTAACTGCAACAACTTTAATATACGCTATTGGAGCTGGAATTACCGCGGCTGCTGGCACCAGACTTGCCCTCCAA
+
DCDDDHHIHHIIHIICHEEHHFHIHGGHHIIHHHHGIHHHHHEFCFEEHIIHEGHHHIHIIIIIIIGHHHHHFGGGHHHIIIIHHHHHHGHFEHHHHHHHIHGIIHHHHIIHIHIIIIHHHIIHIHEHEHIIGIHHHHHGHIIHIHIHIHHHHIIHIIIIIIIIIIIIHEHHIIIIIIIIHHHHHG1IIIIIIIIGIIGHFIIIIIIIIIIIIIHIHHHIIIIIIIIIHIIHIIIIIIHIIIIHFIIHIIIIIIIIHIIIIIIHIIGIIGIIIIIIIIIIIIIIIHHFHHEIHIIIIIIIHGIIIIHHIIHHHIIIIIIIIIIIIIIIIIIIIIIIHEIHIDDDBD
@HISEQ:969:HM2KJBCX2:2:1102:14280:5172 2:N:0:ACTATGCA
AATACAGACCTGCCCAACTATCCCTATTAATCATTACATCGATCCTAGAAACCAACAAAATAGAATCTGATGTCCTATTTCATTATTCCATGCTAATGTATTCAAGCGTAAGCTTGCTTTAAACACTCTAATTTTTTCAAGGTAACAGTCCTAATTCCCCATAGCATCAAATAAATGACATTATGGTTCTTTAGAAGGTGAGAACCAATAAAACCAGTACATACCAAGGCATGACCGATTCCTTGATCCCGAAATTCAACTACGAGCTTTTTAACTGCAACAACTTTAATATACGCTATTGGAGCTGGAATTACCGCGGCTGCTGGCACCAGACTTGCCCTCCAA
+
DDDCDIHHIIIHIIIHHIHIIIIHIIIIIIIIIIIHHHHHIHIIIIIIIIIIIIIHFIFHHIIIIIIIHIIIHHHIIIGHIHIIIGHFHIIGIEHIIIIIIIIIIHIIHGHHIHHIIIIIIHHIHHIIIIIIIIIIIIIHIIIIIIIIIIIIIHIHIIIIIIIIIIIIIIHIIIIIIIIIIIIIIIIHIIIIIIIHIIIIIIIIIIIIIHIIIIIIIIIIIIIIIIIIIIIIHHIIIIHIIIHGIIIIIIIIIIIIIIIIIIIIIIIIIIIIHHIIIIIIIIIHIIIIIIIIHIIIIIIIIIIIIIIIIIIIIIIIIIIIIIIIIIIIIIIIIIIIIIIICDDDD
@HISEQ:969:HM2KJBCX2:2:1102:12458:5320 2:N:0:ACTATGCA
AATACAGACCTGCCCAACTATCCCTATTAATCATTACGGTGATCCTAGAAACCAACAAAATAGAACCATGCCGTCCTATTCTATTATTCCATGCTAATGTATTCGAGCAAAAATGCCTGCTTTAAACACTCTAATTTTTTCAAGGTAAAGGTCCTGGATCCGCAAGACACCCAATAAAGGACATCAAGTTTCTCCAGAAGGTGAGAAATCAACTGCAACAGTTCATACCCCTTAAGGCATGACCATCACGTCAATCCCGAAATTCAACTACGAGCTTTTTAACTGCAACAACTTTAATATACGCTATTGGAGCTGGAATTACCGCGGCTGCTGGCACCAGACTTGCCCTCCAA
+
DDDDDIHIIHIIHHIIIIIIHIIIIIIIIIIIIHIIIHIIIIIGHGHHIIIIHHHIIIIHIIGHHIIIHHHIIHIIIHHHHHIGIIIIIIIIEHHIIHFIIFHIIIHIIIHIIIIIIIHIIHHHIIIIIHIHIIIIIIIIIHIIIIIIIIHIIIIIHHEIHHHIIIIHIHIHIIIHIIIIIIIIIIIIIHHIHIHIIIIIIIIIIIIIIIIIHIIIIIIIIIIIIIIIIIIHHHIIIIIIIHIGIIIIHIGHIHHIIIIIIIIIIIIIIIHIIGIIIIIIIIIIIIIIIIIIIIIIIIIIGIIIIIIIIIIIIIIIIIIIIIIHIIIIIIIIIIIIIIIIIIIIIIIIDDDDD
@HISEQ:969:HM2KJBCX2:2:1102:1619:5840 2:N:0:ACTATGCA
AATACAGACCTGCCCAACTATCCCTATTAATCATTACGTCGATCCTAGAAACCAACAAAATAGAATCAAACGTCCTATTTCATTATTCCATGCTAATGTATTCAAGCGCGAGCTTGCTTTAAACACTCTAATTTTTTCAAAGTAACAGTCCTGATTTCTCGCGACACCAAATTAATGACATCGTGGTTTGTCAGAAGGGAGAAACCAATAATGCTAGTACGTACAAAGTACGACTGACATATTAGTCCCGAAATTCAACTACGAGCTTTTTAACTGCAACAACTTTAATATACGCTATTGGAGCTGGAATTACCGCGGCTGCTGGCACCAGACTTGCCCTCCAA
+
DDDDDIIIIIIIIIIIIIHHHIIIIIIIIIIIIIIIIIIIIIIIIIIHHIIIFIIIHIIIIIHIIHIIIIIIHIHGIIEHHHIIIIIHIIIHIIIIIIIIIIIIIIHIIIIIIIIIIIIIIIIIIIHIIIIIIIIIIIIIIIIIIIIIIHIIIIIIIIIIIIIIIIIIIIIIIIIIIIIIIIIIIIIIIIIIIIIIIIIIIIIIIIIIIIIIIIIIIIIIIHIIIIIIIIIIIIIIIIIIIIIIIIIIIIIIIIIIIIIIIIIIIIIIIIIIIIIIIIIIIIIIIIIIIIIIIIIIIIIIIIIIIIIIIIIIIIIIIIIIIIIIIIIIIIIIIIIIIIIDDDDD
@HISEQ:969:HM2KJBCX2:2:1102:3065:6490 2:N:0:ACTATGCA
AATACAGACCTGCCCAACTATCCCTATTAATCATTACCTCGACTCTGAAAGCCAACGAAATAGAACCGAGGTCCTATTCCATTATTCCATGCACTAATGTTCAGGCTGTAGCGCCTGCTTTGAGCACTCCAATTTTTTCAAAGTAAACGTGCTGGCCACTCATGGCACTCGGTTAAGAGAACCATAAACGAACCAGCAAGATCGTCCGGGAAAACAGTAAACGCCGCAAGGCGCACCGCTCGCCCGAAACCGAGATCCAACTACGAGCTTTTTAACCGCAACAACATTAATATACGCTATTGGAGCTGGAATTACCGCGGCTGCTGGCACCAGACTTGCCCTCCAA
+
CADCBIIFF11DEHIIIIIICEHIEHHHFIHEHIFFHHGHHC?CC1111D<1FHHI0GC@HFHCGHIGI/CGHC1FFE<@CHIGIIIGIHHH?<1<HEHCHFGFCCGDDC1DCEHEEHGDEHB1EHIHCCHGE<G@FEF<FHCG87H?7@EB1<G0B<EGHB<F?HGC/<BD8BEHGHHE@@IHEHGGHFH=@EFD/AHEECDA/D@HEFFHAHGHHHHDEFHHBG?IHHE=HDDHDIHFECCC<EIHGCIIHHHHCHIIIIHIIHIIIIIIHIIIIIIHGHHFHHIHHFIHHIIIIIIIIIIIIIIIIIIIGHDHHHIIIIIIIIIIIIIIHGHHIIIIH@@ADD
@HISEQ:969:HM2KJBCX2:2:1102:9934:6430 2:N:0:ACTATGCA
AATACAGACCTGCCCAACTATCCCTATTAATCATTACAACAGTCCTAGAAACCAACAAATAGAACCATTGTCCTATTCCATTATTCCATGCTAATGTATTCAAGCGTATGCCTGCTTTGAACACTCTAATTTTTTCACAGTAAAAGTCCTGGTTCCCCGTCACGACCCGTAAAGGCCATGCCGCTTCGCCAGAAGGTAAAGCCCGACCACAGACAGTGCTCACCCAGAAGGCGGACCGTCCAGCCAGGCCTGAAGTTCAACTACGAGCTTTTTAACTGCAACAACTTTAATATACGCTATTGGAGCTGGAATTACCGCGGCTGCTGGCACCAGACTTGCCCTCCAA
+
DDDDDIIIIIIIGIIIIIGHIIIHIIIIIIIIIEHIGIIIIIIIGHIHIIIIIIIIIGHHHGHIGHIIHIHHIIIIIGGIHIIIHHHI?EHIIIHGHHIIIGHIIIIIIIIIIIIIIIIHHIIIIIHIHHIIIIIIIIIIEHHHHIIIHIHIHIIHIIIHIIIIIIIHIIIIIHIHGHIIIHHHHIIHHIIHHGIIIIIHDDIHIIIHIIIIIIIIIIIIIIIIIIIHIIHIIIIIIHIGIIIHHIIIHHIHIIIIIGIIIIIIIIIIIIGIHHIIIIIIIIIIIIIIIIIIIHIIIIGIIIIIIIIIIIIIIIIIHIIIIIIIIIIIHGHHIIIIIIIIIDDDDD
@HISEQ:969:HM2KJBCX2:2:1102:8143:6794 2:N:0:ACTATGCA
AATACAGACCTGCCCAACTATCCCTATTAATCATTACGTCAATCCTAGAAACCAACAAAATAGGATCAACGTCCTATTTCATTATTCCATGCTAATGTATTCAAGCGCGAGCCTGCTTTAAACACTCTAATTTTTTCAAAGTAACAGTCCTGATTCCCCGCCACACCAAATTAATGACATGATGGTTCGTCAGAAGGTAGGAACCAGTAACACCAGTACGTACCTAAGGCACGACCAACGTACTGATCCCGAAATTCAACTACGAGCTTTTTAACTGCAACAACTTTAATATACGCTATTGGAGCTGGAAATACCGCGGCTGCTGGCACCAGACTTGCCCTCCAA
+
DDDDDIIIIIIIIHIIIIIIIIIIIIIIIIIIIIIIIIIIIIIIEGHIIIIIIIIIIIGEHIIIIIIIIIIIIIIIIIHIIIIIIIHGHIIHIIIIHHIIIHIIIIIIIIIHIIIHIIIIIIIIIHIIIHIIIIHIIIIIIIIIIIIIIIIIHIIIIIIIIIIIIIIIIIIIIIIIIIIIIIIIIIIIIIIIIIIIIIIIIIIIIIIIIIIIIIIIIIIIIIIIIIIIIIIIIIIIIIIIIIHFIIIIIIIIIIIIIIIIIIIIIIIIIIIIIHIIIIIIIIIIIIIIIIIHHIIIIIIIIIIIIIIIIIIIIIIIIIIIIIIIIIIIIIIIIIIIIIIIDDDDD
@HISEQ:969:HM2KJBCX2:2:1102:7773:6821 2:N:0:ACTATGCA
AATACAGACCTGCCCAACTATCCCTATTAATCATTGCTCACAAATCCAAAAACCAACAAAATACGATAAACGAGCCCTAACTTATTATTCCATGCTAATGTATTCATAACTAACCGCCTGCTTTAAACACTCTAATTTTTTCAAAGTAAAGGCCCTGGATTGCGAACCCAACCCAGCAAAGGGCAGGAACGTTCTCCAGGAAGATGGTAAGCGCGCATCGGCACTCACACACGAAACCGTGGCGGGCCAAGCGCACTATACCAGAAATCCAACTACGAGCTTTTTAACTGCAACAACTTTAATATACGCTATTGGAGCTGGAATTACCGCGGCTGCTGGCACCAGACTTGCCCTCCAA
+
DDDDCIIIIIIIIIIIIIIIIIIIIIIIIIIIIIIIIIIIIHIIIIIIIHIGIIIIIIHHHHIIIIIIIIIHHIHIIIHIIIIIIIIIHIHIIGIIIIIIIDHIIGIIIIIIIIIHIIIIIIIIIIIIIIIHHIIHHIIIIIIHHIIIIIIIIIIIIIIIIIIHHHGIIIIIIIIIIIIIIIIIIIIIIIIIIIIIIIIIIIIIIIIIIIIIIIHIHIIIIIIIIIIIIIIIIIIIIIIIIIIIIIIIIIIIIIIIHIIIIIIIIIIIIIIIIIIIIIIIIIIIIIIIIIIIIIIIIIIIIIIIIIIIIIIIIIIIIIIIIIIIIIIIIIIIIIIIIIIIIIIIIIIIIIIIIDDDDD
@HISEQ:969:HM2KJBCX2:2:1102:3839:6572 2:N:0:ACTATGCA
AATACAGACCTGCCCAACTATCCCTATTAATCATTACGTCGATCCTAGAAACCAAAAAAATAGAATCAAACGTCCTATTTCATTATTCCATGCTAATGTATTCAAGCGTACGCCTGCTTTAAACACTCTAATTTTTTCAAAGTAACAGTCCTGATTCCCCACGACACCAAATTAATGACATCGCGGTTCTTCAGAAGGTAGGAACCAATAATGCCAGTACGTACCGAAGCACGACCAACAATTCGATCCCGAAATTCAACTACGAGCTTTTTAACTGCAACAACTTTAATATACGCTATTGGAGCTGGAATTACCGCGGCTGCTGGCACCAGACTTGCCCTCCAA
+
<D0B0<C1<F1DHEC<<C1D1D111<1<DGCF1FC@<1<1/<<<E111<@CH?<<1<C/<C<1D?@C<<F?=11<C<F<FH@?<1<<C<1<1D@CHII@F@<@<HHIH<HDHHHI9H8F/HHF@1EHEIH@DHFEIGHEGHF8<CEHIHHHHGHEFD@HCHIHHHHIHDEHHIIHEFHHH?IHHFIHHCHGIHCFFHECHFEHFHEHGHHFIIIIIIIHHEHIFGHHHIIHHHH?EHEIHHHAHHDHHIIHIIIHIIIIIHHIHFHHGHIIHHHEHEHHFF<CHHHHIIHHIIIHEIHHHHGCHHIHIIIHIIHIIHHEHGE@HHEEIHIIHGHHHH?HH@@@DD
@HISEQ:969:HM2KJBCX2:2:1102:16822:7396 2:N:0:ACTATGCA
AATACAGACCTGCCCAACTATCCCTATTAATCATTACGGTGGTCCTAGACCAACAAAATAGAACCAACGTCCTATTCTATTATTCCATGCTAATCTATTCAAGCAAAAGCCCGCTTTAAACACTCTAATTTTTTCAAGGTAATGGTCCTGGTTCCCCGACACACCCAATAAAGGACATACCGGCTCACCAGAAGGATAGACCCGACAGCAGAACAGTACTCGCCAGAGACGGACCGTCCGGTCAGGCCTAAAATTCAACTACGAGCTTTTTAACTGCAACAACTTTAATATACGCTATTGGAGCTGGAATTACCGCGGCTGCTGGCACCAGACTTGCCCTCCAA
+
DDDDDIHIIHHIHIIIIIIIIIIIIIIIIIIIIIIIIHHHIIIIIHHGHIIIIIIIIHIIHHIIIIHIIGFHEHGEHIIHIII?FFHHIIHGHFHIHHIIIFHHHIIIHHHHIIHHIHHHHIIHHHHIIIIIIHHIIHHHIGHIIGIIIHIIHIIIIIIIIIIIIIIIIIIIIIIIIIIIIIIIIHHIHIIIIIIIIHHHIIIIIIIIIIIIHIIIIIIIIIIIIIHIIIIIIIIIIIIIIIHIIIHIIIIIIIIIIIIIHIIHIIIIIIIIIIIIIIIIIIIIIIIHIIIHIIIIIIIIIIIIIIIIIIIIIIIIIIIIIIIIIIIIIIIHIIIIIIIDDDDD
@HISEQ:969:HM2KJBCX2:2:1102:5388:8649 2:N:0:ACTATGCA
AATACAGACCTGCCCAATTATCCCTATTAATCATTACGGTGTTCCTAGAAACCAACAAAATAGAACCATGCCGTCCTATTTTATTATTCCATGCTAATGTATTCAAGCAAAAATGCCTGCTTTAAACACTCTAATTTTTTCAAAGTAAAGGTCCTGGTTCCCCGCGGCATCCAATTAAGGACATCGCGGTTCTCCAGAAGGTGAGAAATTGACTGCACCAGTTCATACCCCGTGAGGCACGACCGATGCGCCAATCCCGAAATTCAACTACGAGCTTTTTAACTGCAACAACTTTAATATACGCTATTGGAGCTGGAATTACCGCGGCTGCTGGCACCAGACTTGCCCTCCAA
+
D0DB0DF?11<GH@1DH1<@C11DDCGEE<FGC1<FC<0<E0<<1DC1<D1<1<<DH?G1C@1<F1GCG<1D<CCEEHCFGF1<C1<G?DCFH?E11DE@E1<EGIIHHHEEHHHCHHFIHEHEGDGGGHBFHGDFC1FCCGG1HCG6EE1IIHIIIIDE<DCDDEHGEIHEHDG@HEGB@HEFDHCHHIHGIHH@HHIIHHHIIHGCEHHEGAIHHEFHHFFIIHDDCGHIIIIIHHDIHHIIHHHGHHHHIIIIHIHHFCIIIHIIIIIIHIIIIHHHGHHEIIHIHHCHFIIIHHEEEE@CEIIIGIHHEHIIFHEIIHHIIIIIIIIHGEIHIIHEIIHHHIHEAADA@
@HISEQ:969:HM2KJBCX2:2:1102:4070:8680 2:N:0:ACTATGCA
AATACAGACCTGCCCAACTATCCCTATTAATCATTACGGTGATCCTAGAAACCAACAAAATAGAACCATGCCGTCCTATTCTATTATTCCATGCTAATGTATTCGAGCAAAATGCCTGCTTTAAACACTCTAATTTTTTCAAGGTAAAGGTCCTGGTTCCACATGACACCCAATTAAGGACATCATGCTTCTCCAGAAGGTGAGAAATCAACTGCGACAGTTCATACCCCTTAAGGCACGACCATCACGTCAATCCCGAAATTCAACTACGAGCTTTTTAACTGCAACAACTTTAATATACGCTATTGGAGCTGGAATTACCGCGGCTGCTGGCACCAGACTTGCCCTCCAA
+
DDDDDIIIIIIIIIIIIIIIIIIIIIIIIIIIIHIIIIHIIIIIIIIIIIIIIIIIIIGIIIEHHIIIIIGIHIIIIHIIIIIIIIIGIHHIIIIIIIGIIHIIHIIHIIIIIIHIIIIIHHIIIIIIHHIIIIIIIIIIIIIIIIIIIIIIIIIIIIIIIIIIIIIIHIIIIHIIIHHIIIIIIIIIIIIIIIIIIIIIIIIIIIIIIIIIIIIIIIIIIIIIIIHIIIIIIIIIIIIIIIIIIIIIIHHIIIIIIIIIIIIIIIIIIIIIIIHIIIIIIIIIIIIIIIIIIIIIIIIHIIIIIIIIIIIIIIIIIIIIHIIIIIIIIIIIIIIIIIIIIIIIIIIDDDDD
@HISEQ:969:HM2KJBCX2:2:1102:9915:8746 2:N:0:ACTATGCA
AATACAGACCTGCCCAACTATCCCTATTAATCATTACATCGATCCTAGAAACCAACAAAATAGAATCGGATGTCCTATTTCATTATTCCATGCTAATGTATTCAAGCGTGAGCCTGCTTTAAACACTCTAATTTTTTCAAGGTAACAGTCCTAATTCCCCGTGACACCAAATTAATGGCATTACGGTTCTTTAGAAGGTGAGAAATCAATAATATCAGTACATACCAACGGCATGACCGATACATTGATCCCGAAATTCAACTACGAGCTTTTTAACTGCAACAACTTTAATATACGCTATTGGAGCTGGAATTACCGCGGCTGCTGGCACCAGACTTGCCCTCCAA
+
<BD@DHGHHEHHHHHIIHIIHHHGFHGHHHHHHIIIHIIHHC@GEHHHCGEH?CGHIHI1CGHHEEHHHE0/1<DGFGHHFHEHHHIIFFHEEHFHFHEHIHHIIHHHFHHEFHHEFHEHIIHGHGG?8CGHFHFFEHEGFHHEHIHHEFCHHHHEHHEIHHHEFHEEHHG@CHIHHHHE=HGDEFFHCHHHHHEHHHHFHHHCHEHHHEFGHFEHH7HFGHHIHGFHHEIHHH<CEAGCFHHG<<HDHDGIHIHEEGHHHCIHIIIIIHHHHHECHHIIHIHHCHFHGHHIGIHIIIIHIHHEHIIHEIIIIIIHHHHHEHHIIIHHCHHHHHFHEEHCHCDBD@D
@HISEQ:969:HM2KJBCX2:2:1102:6911:9593 2:N:0:ACAATGCA
AATACAGACCTGCCCAACTATCCCTATTAATCATTACGTCGATCCTAGAAACCAACAAAATAGAATCAAACGTCCTATTTCATTATTCCATGCTAATGTATTCAAGCGTGAGCCTGCTTTAAACACTCTAATTTTTTCAAAGTAACAGTCCTGATTCCCCACAACACCAAATAAATGACATCATGGTTCGTCAGAAGGGAGAAACCAACAATACCAGTACGTACCGAGGCACGACCGACATGATGGTCCCGAAATTCAACTACGAGCTTTTTAACTGCAGCAACTTTAATATACGCTATTGGAGCTGGAATTACCGCGGCTGCTGGCACCAGACTTGCCCTCCAA
+
DDCDDIIIIGFHIIHIIIIIIIIIIIIHHHIIIIHHIIIIHIIIHHIIIIIIIIII?FEHIIIHHHIIHIHHHEFHGHHIIIHIIIHHHHHHIHIIIHHIIIHHIIIIIIHIHIIIIHIHHIHIIIIIIHIIIIIIHIHHHIHIHHIIHIIIHIHIIIHIHIEHIIIIIIIIHIHHIHHIIHIIIIHEIHHHHHIIIIIIIIIIIIIIIHIIHIIIIIIIIIIIIIIIIIIIIIHHIIIIIIHHIIIIIIHIIHHHIIIHIHIIIIIIIIIIIIIIIIIIIIIIIIIIIHIIIIIHIIIIIIIIIIIIIIIIIIIIIIIIIIIIIIIIIIIIIIIIIHHIDDDDD
@HISEQ:969:HM2KJBCX2:2:1102:9706:9424 2:N:0:ACTATGCA
AATACAGACCTGCCCAACTATCCCTATTAATCATTACGGTGATCCTAGAAACCAACGAAATAGAATCAGTCCGTCCTATTTCATTATTCCATGCTAATGTATTCAGACGATAGTCTGCTTTAAACACTCTAATTTTTTCAAAGTAACAGTCCTGATTTCCCATCACACCAAATAAATGGCATGAAAGTTCCTCAGAAGGTAGAGATCCATCTCACCAGTGCAGACAATTAAGCCTGACCAATGGGTAGACCCCGAAGTTCAACTACGAGCTTTTTAACTGCAACAACTTTAATATACGCTATTGGAGCTGGAATTACCGCGGCTGCTGGCACCAGACTTGCCCTCCAA
+
@BDBDH1<@CFH?CHHIHIEHHHFHH?FEGHEHHHHH@EHE?1DE<G?@EEF?CE001<DC11GHEG?FE@EH1@<CH?1<DCCGGECH<<11D?<FHIHHHFHGHIIIIHHIIIIHEFGHHHHGBFEFEGEDGIHAE@G@HHGEGHHHFGEFHFEHHHHEGCHHEFIHFECHFGDHIHE@GHHEIIHE?HIIHHEHHIHHHHEHHHGFHFHHCEHHIIIHGHHHFHH;HH&HGGA@HHIHHIHGD<FHHHIIIEIHIIHHHGIHHHEFIIIHHIHHHHIIHGEIHHHHGHHIHGC<CCIIHHEEHHEIIIIIIIIIHIIIHHHEEHHIHHEF@GFHHHGHHEDDDDD
@HISEQ:969:HM2KJBCX2:2:1102:4063:11423 2:N:0:ACTATGCA
AATACAGACCTGCCCAACTACCCTATTAATCATTACGGTGATCCTAGAAACCAACAAAATAGAACCATGCCGTCCTATTCTATTATTCCATGCTAATGTATTCGAGCAAAAATGCCTGCTTTAAACACTCTAATTTTTTCAAGGTAAAGGTCCTGGATCCGCAAGACACCCAATAAAGGACATCAAGTTTCTCCAGAAGGTGAGAAATCAACAGTAACAGTTCATACCCCTTAAGGCATGACCATCACGTCAATCCCGAAATTCAACTACGAGCTTTTTAACTGCAACAACTTTAATATACGCTATTGGAGCTGGAATTACCGCGGCTGCTGGCACCAGACTTGCCCTCCAA
+
DDDCDIIEHHHIIIIIIIIIIIHIIIIIIHGHIIIIIIIIIIHHHIIIIIIIGIIEEHHGHIIIHFHIIIHHGEHDHIIIIIIIHIIIIIIHHIIIHIIIHEHHHHIIIIIIIIIIHIHIIIIIIIIIIIIIIIIIHIIIIIHIIIIIHIHIGIIIHIIIIHIHIIHIIHIIIIIIIHIIIHIIIIIIHHHIIIIIIIIIHIHIIIIIIIIIIIIIIIIIIIIIIIIIGIIIIHIIIIIIIIIIIIHIIHHIHHHIIIIIIIIIIIIIIIIIIIIIIIIIIIIIIIIIHIIIIIIIIIIIIIIIIIIIIIIIIIIIIIIIIIIIIIIIIIIIIIIIIIIIIIIIGIIDDDDD
@HISEQ:969:HM2KJBCX2:2:1102:5086:11043 2:N:0:ACTATGCA
AATACAGACCTGCCCAACTATCCCTATTAATCATTACGGTGGTCCTAGAAACCAACAAAATAGAACCACAACGTCCTATTCTATTATTCCATGCTAATCTATTCAAGCAATAGCCCGCTTTAAACACTCTAATTTTTTCAAGGTAATGGTCCTGGCTCCCCAACACACCCAATTAAGGACATACTGGTTCACCAGAAGGAAGACCCGACAACAGGACAGTACTCGCCAAAGACGGACCGCCCGGCCAAGTCTAAAATTCAACTACGAGCTTTTTAACTGCAACAACTTTAATATACGCTATTGGAGCTGGAATTACCGCGGCTGCTGGCACCAGACTTGCCCTCCAA
+
DDDBDHIHIGGHIIHIICHIHC@HIHHIGIIIFIHHHIIHHII@1<FF?GHFEHHIGIIHEHHIEHE?1DEEHHHHHIIGHIFHHFHIIGHHI?GHF?EGF<FGDHDHGHHEHHGH?@EEHHHFHFGHHFH<CBE@FHHHFHHGHGEFF?HFIIHEDIHHHGIIHHG@HGHGCAHHHHHGIHIIIGHEEGHHIIHIHGFHGDCDHHC@EHGFFHHGFIIHIHFIGHEFCHHHGCHHHFHHHHEHHHIHH@GIIHHFHHIIHEEDHIIHEHGIIHHIHCFFHHHGIHIHG?HCIIHIHGFIIIIHHHHHHHIIHHIHHGIIGHEEEHGEHCGHHEHIIIIIHF?DBD<
@HISEQ:969:HM2KJBCX2:2:1102:19832:11042 2:N:0:ACTATGCA
AATACAGACCTGCCCAACTATCCCTATTAATCATTACGTCGATCCTAGAAACCAACAAAATAGAATCAAACGTCCTATTTCATTATTCCATGCTAATGTATTCAAGCGTAAGCCTGCTTTAAACACTCTAATTTTTTCAAAGTAACAGTCCTGATTCCCCACGACACCAAATTAATGACATCGCGGTTCTTCAGAAGGTAGGAACCGATAATGCCAGTGCGTACCGAGGCACGACCAACAATTCGATCCCGAAATTCAACTACGAGCTTTTTAACTGCAACAACTTTAATATACGCTATTGGAGCTGGAATTACCGCGGCTGCTGGCACCAGACTTGCCCTCCA
+
DDDDDIIIIIIIIIIHIIIIHIHHHIIIIIIIIIHIHIIHIHHHHIIHIIIIIHIIIEGHIIIIICGHEEHCCG0EHHHHEHEEHGIIHICGHHIIIIHIHIIIIHHHHGHIIIIIHHHIIIHHHIHGIHIIIIIGIIIHIIIIIIIIHIIIHIIIIIHIIIIIIIHFIHIHHHGIIIHHGIIIIIGIIIIGIIIIIIIIIIIHGIIIIIHIIHIIHGIIIHHIIIIHHIIGIIIIIIIIIIII=IHHIIHIIIHIIIIIHHHIIIIIIIIIIIIIHIIIIHEFHHHHHHHHHHFHHHIIIIIIIIIHIIIIIIIIIIIIIIIHHHIIIIIIIIIIIIIDBADD
@HISEQ:969:HM2KJBCX2:2:1102:6808:12079 2:N:0:ACTATGCA
AATACAGACCTGCCCAACTATCCCTATTAATCATTACGTCAATCCTAGAAACCAACAAAATAGGATCGAACGTCCTATTTCATTATTCCATGCTAATGTATTCAAGCAAATATGCCTGCTTTAAACACTCTAATTTTTTCAAAGTAACAGTCCTGTTTCCCTGCAACACCAAATTAATGACATTACAGTTCTTCAGAAAGGAGGAATCAGCGAGACCAGTTCATACCAGTGGCACGACCAGCCTGCTGACCCCGAAATTCAACTACGAGCTTTTTAACTGCAACAACTTTAATATACGCTATTGGAGCTGGAATTACCGCGGCTGCTGGCACCAGACTTGCCCTCCAA
+
DDDDDIHIIIIIHIIIIIIIIGIIIIIIIIIIIIIIIIIHIIIIHIIHIIIIIIIIIGIIIIHIFHIIIIIHHHIIIIIIIHIIHHHHHHGHHIIHIIIIIIIIIIIIIIIIIIIIIIIHIIIIIIIIIIIIIIIIIIIHIGHIIIIIIIIGIIHHIIIIIIIIIIIIIIIIIHIIIIIIIIIIIIIIIIIIIIIIIIIIIIIIIIIIIIIIIIHHIIIIIIIIIIIIIIIIIIIIIIIIIIIIHHFIIIIIIIIIIIIIIIIIIIIIIIIIIIIHHIIIIIIIIIIGIIIIIIIIIIIIIIIIIIIIIIIIIIIIIIIIIIIIIIIIIIIIIIIIIHIIIIGDDDDD
@HISEQ:969:HM2KJBCX2:2:1102:8133:11699 2:N:0:ACTATGCA
AATACAGACCTGCCCAACTATCCCTATTAATCATTACAACAGTCCTAGAAACCAACAAATAGAACCATTGTCCTATTCCATTATTCCATGCTAATGTATTCAAGCGTATGCCTGCTTTGAACACTCTAATTTTTTCACAGTAAAAGTCCTGGTTCCCCGTCACGACCCGTAAAGGCCATGCCGCTTCGCCAGAAGGTAAAGCCCGACCACAGACAGTGCTCACCCAGAAGGCGGACCGTCCAGCCAGGCCTGAAGTTCAACTACGAGCTTTTTAACTGCAACAACTTTAATATACGCTATTGGAGCTGGAATTACCGCGGCTGCTGGCACCAGACTTGCCCTCCAA
+
DDDDDIIIIIIHIIIIIIIIIIIIIIIIIIIIIHIIIIIIIIIHIIIIIIHIIIIHIFHIIHGIIHIHIIICHHIHIIIIIIIIIIIIIIIIHHIIIIIIIIIIIIIIIIIIIIIIIIHIIIIHIIHIIIIIIHIHIHHIIIHHIIIIIIIHIIIIIIIIHHIIIIIIIHHHIIIIIHIIIIIIIHIIIIGIIIIIIIIIHIIIIIIIIIIIHIHIIIHHIIIIIIIIIIIIIIIIIIIIHIIIHIIIIIIIIIIIIHHIIIIIIHIIIIIIIIIIIIIIIIIHIIGIIIIIIIIIIIIIIIIIIIIIIIIIIIIIIIIIIIIIIIIIIIIIIIIIIIIIIDDDDC
@HISEQ:969:HM2KJBCX2:2:1102:8447:11715 2:N:0:ACTATGCA
AATACAGACCTGCCCAACTATCCCTATTAATCATTACGGTGATCCTAGAAACCAACAAAATAGAACCATGCCGTCCTATTCTATTATTCCATGCTAATGTATTCGAGCAAAAATGCCTGCTTTAAACACTCTAATTTTTTCAAGGTAAAGGTCCTGGATCCGCAAGACACCCAATAAAGGACATCAAGTTTCTCCAGAAGGTGAGAAATCAACAGTAACAGTTCATACCCCTTAAGGCATGACCGTCACGTCAATCCCGAAATTCAACTACGAGCTTTTTAACTGCAACAACTTTAATATACGCTATTGGAGCTGGAATTACCGCGGCTGCTGGCACCAGACTTGCCCTCCAA
+
DDDCBHGFCCGH@GHIGIEFFHH@EHHHIHIHHIHIHIFGHEEH?CH@HC@?CHHHHHIECGG@GH?GHHGICHCDHF?@<GFHIEHEFGHHHCHHIEEHEDFGHHIIIHGHC@GHIC@EHHIHEHDFHIIHHFFHECHHIEHGHHIHIAFHEHIHICCCCGCHHCHHH?EFGECIHFIHD/F?HHHHEHHHHEHHIFHCEHIIHG?HGCGFHEH?FFCBCG@HEGD/FG@EG<FCHHIIIHHHHHGGEFC<F<C<DFF?HHHHCC<@EH=F1HECHGC<C<@CCFCF@D<<1<<CHHEEECCCCEGEHHEHHEIHFG@CHCC<DIIHH@?EHHEHIHC<CC@CCHGEDD<<<
@HISEQ:969:HM2KJBCX2:2:1102:7898:12575 2:N:0:ACTATGCA
AATACAGACCTGCCCAACTATCCCTATTAATCATTACGTCAATCCTAGAAACCAACAAAATAGGATCGAACGTCCTATTTCATTATTCCATGCTAATGTATTCAAGCGTTAGCTTGCTTTAAACACTCTAATTTTTTCAAAGTAACAGTCCAGATTCCTCGCAACACCAAATTAATGGCATTACGGCTCATCAGGAAGGAGGAATCAGTGAGACCAGTACATACCAGTGGCATGACCAACCTACTAACCCCGAAATTCAACTACGAGCTTTTTAACTGCAACAACTTTAATATACGCTATTGGAGCTGGAATTACCGCGGCTGCTGGCACCAGACTTGCCCTCCAA
+
DDDDDIIIIIIIIIHIIIIIIIHIIIIIIIIIIIIIIIIIIIIIHHHHIHIIIIIIIIIGIIIIIIIIIIHHEHHIIIIIIIIHHIIHHIIGHIHIIIIIIGHIIIIIIIIIIIIIIIIIIHHIHIIIIIIIIIIIIIIIIIIIIIIIIIIIIIIIIIIIIIIIIIIIIIIIIIIIIIIIIIIIIIIIIIHIIIIIIIIIIIIIIIIIIIIIIIIIIIIIIIIIIIIIIIIIIIIIIIHIIIHHHIHIIIIIIIIIIIIHIIHIIIIIIIIIIIIIIIIIIIIIIIIIIIIIIHIIIIIIIIIIIIIIIIIIIIIIIIIIIIIIIIIIIIIIIIIIIIIIIDDDDD
@HISEQ:969:HM2KJBCX2:2:1102:17936:12781 2:N:0:ACTATGCA
AATACAGACCTGCCCAACTATCCCTATTAATCATTACGTCGATCCTAGAAACCAACAAAATAGAATCAAACGTCCTATTTCATTATTCCATGCTAATGTATTCAAGCGCGAGCCTGCTTTAAACACTCTAATTTTTTCAAAGTAACAGTCCTGATTTCCCACGACACCAAATTAATGACATCGTGGTTCGTCAGAAGGTAGGAATCAATTTGACCAGTACGTACCGAGGCACGACCGATCAACTGATCCCGAAATTCAACTACGAGCTTTTTAACTGCAACAACTTTAATATACGCTATTGGAGCTGGAATTACCGCGGCTGCTGGCACCAGACTTGCCCTCCAA
+
DDDDDIIIIEHHIIIIIIIIHIFHHIIHIIIIIIIIIIIIIIIGHHHHIIIIIIIII@HEHHIIIIIHHIHI@GEHHIGIIHIIGCHHHIIIGHIIHIIIHIHHHIHIIIHIIIIIIHIIIHHHIIIIIIIIIIIIHHIIIIIIIIIIHHIIIIIIIIHIHIIIIIIIIIIHIIIIIIIIIIIHIIIIIIIIIIIIIIIIIIIIIIIIIIIIHIIIIIIIIIIIIIIIIIHIIIIHIIIIIIHIIIIIIIIIIIIIIIIIIIIIIIIIIIIIIIIIIIIIIIIIIIIIIGIIIIIIIIIIIIIIIIIIIIIIIIIIIIIIIIIIIIIIIIIIIIIIIIIIDDDDD
@HISEQ:969:HM2KJBCX2:2:1102:2451:12789 2:N:0:ACTATGCA
AATACAGACCTGCCCAACTATCCCTATTAATCATTACGGTGGTCCTAGAAACCAACAAAATAGAACCACAACGTCCTATTCTATTATTCCATGCTAATCTATTCAAGCAAATGCCTGCTTTAAACACTCTAATTTTTTCAAGGTAATGGTCCTGGCTCCCCGGCACACCCAATAAAGGACATACTGGTTCACCAGAAGGTGGACCCGACACAGGACAGTACTCGCCAAAGACGGACCGCCCGGCCAGGCCTAAAATTCAACTACGAGCTTTTTAACTGCAACAACTTTAATATACGCTATTGGAGCTGGAATTACCGCGGCTGCTGGCACCAGACTTGCCCTCCAA
+
D<DDDFHHHIIHIHCHHHIIIIHHIGIIGEHHE@GE@HHHHHHHHHHHCGEHEE?ECCFFFHIGHGHGCGHH/<10<<DGHIHHHF?CHE?HIIIGCHHH?HH?HFHC@CHHHIHHHGHFF@1DFFHHCC@1CHHIHHIHHA?HGHE?FGHDEHEEHHHDHGEIHHHHHIHIHIHHHHGCGHFHCFHCGHHIHFGEGFECHHHCDHHIHIIIIHHIHI<IIIIIIHHEHCIIHDEEDIIIIIIIIIIHHIHHHGHIHEHHC@CIIHHE1HHIIHFHGHIHGEECHEHHIHIIIIFCC@EIIIIIIHHEIIIHHHIIIIIIIIIIIHHHHHHHIHIIIIIIHDCDDD
@HISEQ:969:HM2KJBCX2:2:1102:9508:11301 2:N:0:ACTATGCA
AATACAGACCTGCCCAACTATCCCTATTAATCATTACTTCAGTCCTAGAAACCAACAAAATAGAACTAAAGTCCTATTCCATTATTCCATGCTAATATATTCAAGCAAACATGCCTGCTTTAAACACTCTAATTTTTTCAAAGTAAAAGTCTTGGATCCCTAGCGCACTCAATTAAGAGCACACTAGTTCCCCAAAAGGAAAAGCCCAAAGTTGCAGTACAAACCTTTCGGTTGACGGCAACTATAAGCCCAAAATTCAACTACGAGCTTTTTAACTGCAACAACTTTAATATACGCTATTGGAGCTGGAATTACCGCGGCTGCTGGCACCAGACTTGCCCTCCAA
+
ADDDDIIHIHGIIIIIIIHIIGIHIIIIIIIIIIHIIHIHIIIHHHIIIGHFGHIIHHHFHICHHGIHHIHIHEHHIHHHIIGIHIICHIGHGHIIIIGIHHIHGHHIHEFHHHHHHIIHHHHHEFHHHHIIIIIIIHIIIIIIIIIIIIIHIIIIIIHHIEGIIHHGHIHIIIIIHIHIHFIIIHHIIIIDIHIIIIIHFHIHHIHHIIIIIIIIHII:IIHIIIIIIHIIGIHIIHIGIIHHFIIIIIIIHFHHHG?IHHHIIHIHIIIIIIIIIIHIIHIHHHHIHIIIIHHIIIHHIIIIIIIIIIIIIIIIIIIIIIIIGIHIHIHIIIHHIIIIH@BDB@
@HISEQ:969:HM2KJBCX2:2:1102:6085:13624 2:N:0:ACTATGCA
AATACAGACCTGCCCAACTATCCCTATTAATCATTACGTCGATCCTAGAAACCAACAAAATAGAATCAAACGTCCTATTTCATTATTCCATGCTAATGTATTCAAGCGTGCGCCTGCTTTAAACACTCTAATTTTTTCAAAGTAACAGTCCTGATTCCCCACGACACCAAATTAATGACATCGTAGTTCTTCTGAAGGTAGGAACCAATATTGCCAGTGTGTACCGAAGCACGACCGACAATTTGATCCCGAAATTCAACTACGAGCTTTTTAACTGCAACAACTTTAATATACGCTATTGGAGCTGGAATTACCGCGGCTGCTGGCACCAGACTTGCCCTCCAA
+
DB@DDHH?GEDHHHHHCHCHHGHIHIIIIEHEHIIHIGHIHDHH=HHHGF@CHII=H?G?GHEFFFHHHH@GD1<0CEHG1F?1<DGHE1<<F?FHHFCCFGECIHDDCHFHEHG@FHHHHIHIHIHHHHIHIEDFFFDGIHHHHHIHHGIHFHHGIHCEHEGDHHIIIHHHIHHHIIIIIHIIIIIIIIIIHHIHIHIGIIHGHHFIHIHHFFIIIHIHHEIHCIIIIII<IIGIIHEIIHFDHHHGIHHHHIHHEHIHH<IHIIHHIHIIGHIGIIIHHHHFGIHIHIIIIIIIIHIIIIHHIIIIIIIIIIIIIIIIIIIIIHHHIIIHHIIIIIIIDDDDD
@HISEQ:969:HM2KJBCX2:2:1102:4505:14111 2:N:0:ACTATGCA
AATACAGACCTGCCCAACTATCCTATTAATCATTACGTCGATCCTAGAAACCAACAAAATAGAATCAAACGTCCTATTTCATTATTCCATGCTAATGTATTCAAGCGCGAGCTTGCTTTAAACACTCTAATTTTTTCAAAGTAACAGTCCTGATTTCCCACGACACCAAATTAATGACATCGTGGTTCGTCAGAAGGGAGAAACCAATAATACTAGTACGTACAAAGTACGACCGACATATTAGTCCCGAAATTCAACTACGAGCTTTTTAACTGCAACAACTTTAATATACGCTATTGGAGCTGGAATTACCGCGGCTGCTGGCACCAGACTTGCCCTCCAA
+
DCDDDIHGIHIIIGHHHIIIIIIIIIIIIIEHIIIHHHHIIIIIIHIIIIIIIIIHIIIIHCHIIHHHIHHFHCHIIHIIIIIIGFHHECHEGHIIIIIIIIHHHIIIIIHGHHIHIIIIIHBHEHHIIHHHHHHEHHHIIIIIIIIIIIIHIIIIIIIIIIIIHGIIIIIIIIIIIIIGIHIIHIIIIGIIIIIHHHIIIIIIIIIIIIHIHIIIIIIIIHIIIHIIIIHIGIHHHIIIHHHIIIIIHIIIIIIIIIIIIHIIIIIIIIIIIIIIIIHIIIIIIIIIIIIIIIIIIIIIIIIIHIIIIIIIHIIIIIIIIIIIIIIIIIIIIIIIIIDDDDD
@HISEQ:969:HM2KJBCX2:2:1102:7162:15477 2:N:0:ACTATGCA
AATACAGACCTGCCCAACTATCCCTATTAATCATTACGTCGATCCTAGAAACCAACAAAATAGAATCAAACGTCCTATTTCGTTATTCCATGCTAATGTATTCAAGCGTGAGCCTGCTTTAAACACTCTAATTTTTTCAAAGTAACAGTCCTGATTCCCCAAGACACCAAATTAATGACATCATGGTTCGTCAGAAGGTAGGAATCAATAATACCAGTACGTACAATAGCACGACCAATAAATTGATCCCGAAATTCAACTACGAGCTTTTTAACTGCAACAACTTTAATATACGCTATTGGAGCTGGAATTACCGCGGCTGCTGGCACCAGACTTGCCCTCCAA
+
DDDDCIIHHIIIIHIIIHIIIIHECHHHHIIHHHHIIIHIH<HIIIIHIIIIIIIIIGHIIFIIIIIIHIIIEHIIIIIHHHHIHHIIHIHGIGHHIFHHIGHIIHHIIIIIIIIIIIIHHIIIHHIHIIHHGIIIIIIIIIHHIIIIIIIIIIHHHIHHHHHGIIIIIIIIIIIIIHHHIHHIIHHIIHHHIIIIIIIIHIIIHHIIHIIIHHIIIIIIIHHGIIIIIIIHIIHIIHHIIIIHIIIIIIIIIIHHIHIIIIIIIHIHIIIIIIIHIIIIIIIIIHHIIIIHHIIIHHIIIIIIIIIHIIIIIHDIIIIIIIIIIIIIHIIIIIIIIIIIDDDDD
@HISEQ:969:HM2KJBCX2:2:1102:13184:14457 2:N:0:ACTATGCA
AATACAGACCTGCCCAACTATCCCTATTAATCATTACGTGATCCTAAAACCAACAAAATAGAACCATCGTCCTATTTTATTATTCCATGCTAATGTATTCAAGCAAAAATGCCCGCTTTAAACACTCTAATTTTTTCAAAGTAAAGGTCCTGATTCATCGAAACACCCAAGAGCATCCCGAATCACCAGAAGGTGAGAAATTGGCTACACACCGTTTCATGCCCCTAAAGGCACAATCGATATATCCCAATTCCGAAATTCAACTACGAGCTTTTTAACCGCAACAACACTAATATACGCTATTGGAGCTGGAATTACCGCGGCTGCTAATACCAGACTTGCCCTCCAA
+
DDDDDIIIHIIIHHHIIIIIIHHIIHIIIIIHIIIIIIIIIIGHHIIIIIIHIIIIIIHHIIIIIIIIHHHHHIHGHHHHHHIIIIGHHHHGHHIIIIIIHHHHIIIHIIHHIIIHHIIIGIIHHGHIIIHHHIIIHHHIIIHHIIIIGIGIIHIIHIIHIIEIIHIIIIIIIIHIIIIIIHIIIHHHIHHIIIHHHHHIIIIHIHIIHIIIIIIIIIIIIIIHIIIIIIIIHIIIIHHIIIIIHHHHIHIIIIIIIIIIIIHHIIIIIGIIIIHHIHIHHIIIIIHHHHIIIIIIIIIIIIIIIIIIIIHHIIIIIIIHIHGIIHHHHHIIIIIHHHIIIIIIDDDDD
@HISEQ:969:HM2KJBCX2:2:1102:10043:14624 2:N:0:ACTATGCA
AATACAGACCTGCCCAACTATCCCTATTAATCATTACGGTGATCCTAGAAACCAACAAAATAGAATCATGCCGTCCTATTTTATTATTCCATGCTAATGTATTCAAGCAAAATGCCTGCTTTAAACACTCTAATTTTTTCAAAGTAAAGGTCCTGGTTCCCCGCGACACCCAATTAAGGGCATCGCGGTTCTCCAGAAGGTGAGAAATTGACTACACCAGTTCATACCCCTTAAGGCACGACCGATGTGTCAATCCCGAAATTCAACTACGAGCTTTTTAACTGCAACAACTTTAATATACGCTATTGGAGCTGGAATTACCGCGGCTGCTGGCACCAGACTTGCCCTCCAA
+
DDDDDIHIIIIIGIIIIIIIHIHIIIHIIIIGIIIIHEDHGHHIHHIIIIIIIIIIHHGFHIHIIIIIIEHECEHHIHHIIHIIIHIIGHIGHHHHHIIHIHIIIIIHIIIIIIIIIIIIIIIIHIIIIHIIIHHHHHIHGIIIHHHHIIIIHHHHIHGIIIIIIIIHFHIIIIGIIIIHIIIIIIIIIIIIIHHGIIIIIIIIIIIIIIIIIIIIIIIIIIIIIIIIIGIIIIIIIHIIIIIIIIIIIIHIIIIIHIIIIIIIIIHHIIIIIIIIIIIIIIIIIIIIIIIIIIIIIIIIIIIIIIIIIIIIIIIIIIIIIIIIIIIIIIIIIIIIIIIIIIIIIIIDDDDD
@HISEQ:969:HM2KJBCX2:2:1102:20912:15862 2:N:0:ACTATGCA
AATACAGACCTGCCCAACTATCCCTATTAATCATTACGTCGATCCTAGAAACCAACAAAATAGAATCAAACGTCCTATTTCGTTATTCCATGCTAATGTATTCAAGCGTGAGCCTGCTTTAAACACTCTAATTTTTTCAAAGTAACAGTCCTGATTCCCCATGACACCAAATTAATGACATCATGGTTCGTCAGAAGGTAGGAATCAATAATACCAGTACGTACAATAGCACGACCAATAAATTGATCCCGAAATTCAACTACGAGCTTTTTAACTGCAACAACTTTAATATACGCTATTGGAGCTGGAATTACCGCGGCTGCTGGCACCAGACTTGCCCTCCAA
+
D?DDAIHHIIIGHIIIIHIIIIHIIHHHHIGHICCHHHHIDHEHHIHCGHHHIIGIIIIIIIIGHFGHIHEH<CECHHHH?@FEHHHIIHGHH<DCGCFHIIIIIIIHHHIGIHIHIIIHHIIGEHHHEGEHGGFIIIIIHIHFHIIIHGHEHHHHIHIIIHHHHHHHHCGHGHFIIIIHIIIIGIIIIIHGHIIIIIIIIIIHCEIIHHHHHGIIIIHIIHHHIIHHIIIIIIHIIIIHHHGDIIIIHIIIIIIHIIIIIHHCFIIIIIIIIHIIIIIIIHHHGIIIIIIGIIIIIIIIIIIIIIIIIIIIIIIIIIIIIIIIHIHHIIHIIIIIIIIIDDDDD
@HISEQ:969:HM2KJBCX2:2:1102:14736:16276 2:N:0:ACTATGCA
AATACAGACCTGCCCAACTATCCCTATTAATCATTACGGTGGTCCTAGAAACCAACAAAATAGAACCACAACGTCCTATTCTATTATTCCATGCTAATCTATTCAAGCAAATGCCTGCTTTAAACACTCTAATTTTTTCAAGGTAATGGTCCTGGCTCCCCGGCACACCCAATAAAGGACATACTGGTTCACCAGAAGGTGGACCCGACACAGGACAGTACTCGCCAAAGACGGACCGCCCGGCCAGGCCTAAAATTCAACTACGAGCTTTTTAACTGCAACAACTTTAATATACGCTATTGGAGCTGGAATTACCGCGGCTGCTGGCACCAGACTTGCC
+
DDDADIEHIIIIHIIHIIIIIHIIIIIIIIIIIIIIIIIIIIIIIIIIIHIHHIIIIGIIIIIHHIHHFHHHIECHHIHHHHIIIIHIIIIIIIIIIIIIIHHIIIHHHIIIHHHIIIIIIHHIIIIIIIIIIIHIIHIIIIIIIIIHHCHIIIHIIIIIIIIHHHIGHIIHIHHIIIIHIIIIIIIHHIIHHIIIIHIGIIHIGIHIHIHEHIHIIIIIHHHIHIIIIIHIHIHIHHHIIHHHHIIIIIIIIIIIIGIIIHHIIIIIIIIIIIHIIIIHIIIIIIIIIIIIIHIIIIHGHIIIIIIIIIIIIIIIIIIIIIIIIIIIIIIIIIIDDDDD
@HISEQ:969:HM2KJBCX2:2:1102:19539:16351 2:N:0:ACTATGCA
AATACAGACCTGCCCAACTATCCCTATTAATCATTACGGTGATCCAAGAAACCAACGAAATAGAACCAATCCGGACTATTTCATTATTCCATGCTAATGTATTCAGACGTTAGCCTGCTTTAAACACTCTAATTTTTTCAAAGTAACAATCCTGATTTCCTATCACACCAACTAAATGGCATGAAAGTTCCTCAGAAGGTAGAGATTTATCTCACCAGTACAGACAATTAAGCCTGACCAATGGGTAAACCCCGAAGTTCAACTACGAGCTTTTTAACTGCAACAACTTTAATATACGCTATTGGAGCTGGAATTACCGCGGCTGCTGGCACCAGACTTGCCCTCCAA
+
DDB0<DCHE1FE1<CF1<1<1C1<1@?1<CF1@@@<<D0<1<D@G1<<@GHH1<F=@?C@DE@FEEECCF1<D/0/<DC<1DG?E111<111111DG<D<C@@HHHF=HAB<C8CA11<1?HFHHC(<81<D11<GEHCHFH81GFDH$<C111EF8<<:1<1HF@ECEGCEF<0DF</HDCD??F@D<DGDD97FD7ECHHGDG?GHHF@FCD7CF?/@A<1GEF<@D<1HCHC@IHCHHF/AEFAC<//C<1<<1?CG@CD0<0@??E?GD1D<1CCFGF<<1CC<1CEC?DCD<11CDFD11<111C<GGCCHECE??IHG<F<11<<C<1111EHHHEG@ADD<
@HISEQ:969:HM2KJBCX2:2:1102:6492:16876 2:N:0:ACTATGCA
AATACAGACCTGCCCAACTATCCCTATTAATCATTACGTCAATCCTAGAAACCAACAAAATAGGATCAACGTCCTATTTCATTATTCCATGCTAATGTATTCAAGCGCGAGCCTGCTTTAAACACTCTAATTTTTTCAAAGTAACAGTCCTGATTCCCCACCACACCAAATTAATGACATGATGGTTCGTCAGAAGGTAGAAATCAGTAACACCAGTACGTACCGAAGGCACGACCAGCGTACTAATCCCGAAATTCAACTACGAGCTTTTTAACTGCAACAACTTTAATATACGCTATTGGAGCTGGAATTACCGCGGCTGCTGGCACCAGACTTGCCCTCCAA
+
DDDDDIIIIIIIIIIHIIIIIIIIIIIIIIIIHIHIIIIIIIIGIIIIIIIIIIIIIHIIIIEEHIIIHIIIHIIIIIHIIIIIIHIIIIHHIIIIIHIIIFHHIHIHIIIIIIIIIHIHHHIIIIIIIHIIIFHHIIIIIIHIIIIHHIIIIHGHIIHHIHHHHIHIIIHHIIHHGHHIIIHIIIIIIIIIIIIIIIIIHIIHIIIHIIIHIIIIIIIIIIIIIIIIIIIIIIIIIIIIIIIHIIHIIIHIIIIIIIIHIIIIIIIIIIIIIIIIIIIIIIHHIIIIIIIIIIIIIIIIIIIIIIIIIIIIIIIIIIIIIIIIIIIIIIIIIIIIIIIIDDDDD
@HISEQ:969:HM2KJBCX2:2:1102:7699:16676 2:N:0:ACTATGCA
AATACAGACCTGCCCAACTATCCCTATTAATCATTACGGTGATCCTAGAAACCAACAAAATAGAACCATGCCGTCCTATTCTATTATTCCATGCTAATGTATTCGAGCAAAAATGCCTGCTTTAAACACTCTAATTTTTTCAAGGTAAAGGTCCTGGATCCGCAAGACACCCAATTAAGGACATCAAGTTTCTCCAGAAGGTGAGAAATCAACAGCGACAGTTCATACCCCTTAAGGCATGACCATCACGTCAATCCCGAAATTCAACTACGAGCTTTTTAACTGCAACAACTTTAATATACGCTATTGGAGCTGGAATTACCGCGGCTGCTGGCACCAGACTTGCCCTCCAA
+
DDDDDIHIIIIIIIHIIIIHIHIIIIIIIIIIIIIIIHIIIIIIIHHIIGFHIIIIIHHIIHHEHIIIIHHHIIGIIHIIIIIIIIIIIIHHGIIIIIIIIGEHIIHHHIIIIIHHICHHHHHIIHHHHHIIHHHHHHHEHIIGHIIIIHHHFHHHHIIHIIHIIHHHHIHIIIHGHIIIIIIIHHHHHHHIHGIHIIIIHHIIIIGIIIHGIIHIHEHIGIHIIIIIHGIIIHFIHIIIGHHIIIHIIIHHHHHHIIHHHIHIGIIIIHHHEGIGIIHHCHHHFGIIHIIIIIIIIHG@E??HIIIIHH?IIIIHHHGHIHHDCHIIHIIGIIIIIIHIIIIIIIIIDDDDD
@HISEQ:969:HM2KJBCX2:2:1102:5580:16544 2:N:0:ACTATGCA
AATACAGACCTGCCCAACTATCCCTATTAATCATTACGTCAATCCTAGAAACCAACAAAATAGGATCAAACGTCCTATTTCATTATTCCATGCTAATGTATTCAAGCGTTAGCCTGCTTTAAACACTCTAATTTTTTCAAAGTAACAGTCCTGTTTCCCTGCAACACCAAATTAATGACATTACAGTTCTTCAAGAAGGAGGAACCAGTAAAGCCAGTACATACCAGAGGCACGACCAACCTACTAATCCCGAAATTCAACTACGAGCTTTTTAACTGCAACAACTTTAATATACGCTATTGGAGCTGGAATTACCGCGGCTGCTGGCACCAGACTTGCCCTCCAA
+
DDDDDIIIIIIIIIIIIIIIIIIIIHIIIIIIIIIIIIIIGHIIIIIIIIIIHHIIFHIIHHFHIIIIEHHIHFHIIIIIIIIIIIHHEGHHHIIIIIIHIIIIIIIIIIIHIIIIIHHIIHHIHHIIIIIIIHHIHIIIIIIIIIIIHIHHHHHIIIHIIIIIIIHIIIIHIIIIIIHHHHIIIIHHIIIHIIIIIIIIIIIIIHIIHHIIIIIIIIIIIIIIIIIIIIIIIIIIHIHIHHHGHIHFIIHGGIIIHIIIHHEIIIIIIIIIIIHIIIIIIIIHIIIIIHIIIIIIIIIIIIIIIIIIIIIIIIIIIIIIIIIIIIIIIIIIIIIIIIIIIDDDDD
@HISEQ:969:HM2KJBCX2:2:1102:9542:16860 2:N:0:ACTATGCA
AATACAGACCTGCCCAACTATCCCTATTAATCATTACGTCAATCCTAGAAACCAACAAAATAGGATCAAACGTCCTATTTCATTATTCCATGCTAATGTATTCAAGCAAAATGCCTGCTTTAAACACTCTAATTTTTTCAAAGTAAAGGTCCTGGTTCCCCGCGGCACCCAATTAAGGACATCGCGGTTCTCCAGAAGGTGAGAAATTGACTACACCAGTTCATACCCCTTAAGGCACGACCGATGTGTCAATCCCGAAATTCAACTACGAGCTTTTTAACTGCAACAACTTTAATATACGCTATTGGAGCTGGAATTACCGCGGCTGCTGGCACCAGACTTGCCCTCCAA
+
DDDDDIIIIIIIIIIIIIIIHHGIIIIIIIIIIIIIIIHIHIIIIIHHIIIIIIIIGIIIIIHHHIIIIHIIHHIIIIHIHGHHIIIIIIIIEHIGHIIHIHHHIICHIIHICEHHIFHIIIHHHHFHHHHIIIIIHHGHIIIHIIIIHHHIFEHHHIIHHIIHGEHIIHIGHHGGHHHHHHCGHHHHHHGHHHCEFFHHHHEEIHHHIDHECGGHFHHHHEGHHHIIG?HFGHIHHHHHHHHHFDGCEHGHIIIIIIIIIIIIIIIIIIIIHEIIIIIIIHIIIIIIHHHHHHIIIIIIIIIIIIIIIIIIIIIIIIIIHIIIIIIIIIIIIIIIIIIIIIIIIIDDDDD
@HISEQ:969:HM2KJBCX2:2:1102:11848:17175 2:N:0:ACTATGCA
AATACAGACCTGCCCAACTATCCCTATTAATCATTACGGTGGTCCTAGAAACCAACAAAATAGAACCACAACGTCCTATTCTATTATTCCATGCTAATCTATTCAAGCAATAGCCCGCTTTAAACACTCTAATTTTTTCAAGGTAATGGTCCTGGCTCCCCAACACACCCAATTAAGGACATACTGGTTCACCAGAAGGAAGACCCGACAACAGGACAGTACTCGCCAAAGACGGACCGCCCGGCCAAGTCTAAAATTCAACTACGAGCTTTTTAACTGCAACAACTTTAATATACGCTATTGGAGCTGGAATTACCGCGGCTGCTGGCACCAGACTTGCCCTCCAA
+
D<DDDIHHIIIIIIIIIIIIIIIIIIIIIHIIIIIIIIIIIIIIIGIIIIIIIIII@FHHIIHIIIIIIIGHHHHHIIHEHIIIIHIIGIIIIIIIIHIIHHHHHHIIIIIIIIIIIIHHIIIHIIHIHIHHHIIHHIHHIIIIIIIIIIIHHFGHIHIIIIHHHGHIIIIIFHIHHHIHIHHHIHHHIIIEHHIIIHHHHDHIIIIIIIIIIHHGGIIIIIIIIIIIIHIIIIIIIIIIIIIIHHIIHHHHHIIIIIIHIIHEHIIIIIIHGIIHGIIFIIIIIIIIIIIFIHHIGIIIIIIIIIGIIHIIIIIIIGGIIIIHIIIIIHIIIIHIIIIIHHDDDDD
@HISEQ:969:HM2KJBCX2:2:1102:19451:17388 2:N:0:ACTATGCA
AATACAGACCTGCCCAACTATCCCTATTAATCATTACGGTGGTCCTAGACCAACAAAATAGAACCAACGTCCTATTCTATTATTCCATGCTAATCTATTCAAGCAAAAGCCCGCTTTAAACACTCTAATTTTTTCAAGGTAATGGTCCTGGTTCCCCGACACACCCAATAAAGGGCATACCGGCTCACCAGAAGGATAGACCCGACAACAGAACAATACTCGCCAGAGACGGACCGTCCGGTCAGGCCTAAAATTCAACTACGAGCTTTTTAACTGCAACAACTTTAATATACGCTATTGGAGCTGGAATTACCGCGGCTGCTGGCACCAGACTTGCCCTCCAA
+
DBDDDIIGHHHHHIIIIIIIIIIIIIIIIHHIIIIGIHIIHGIIIIIIIIIIHHIHIHIIIIIGIHHEHHHIIIIHIIIIIIIIIHIFHHEHHIIIIHHIIFHIIIIIGIIHHIHIHHHIHIIIHIHHHIIHIIIHIIIGIIIHHHIIIIIHEHIIIIIIIIIIIIIIHHIIIHIIIIHGIIIIIIIIIIIIIIIIIIHHIHIIIIIIIIIIIIIIHHHIIIIIIIIIIIIIIIIHHIIIIIHIIIIHIIIIIHIIHIIFHIIIIIIIHIIIIIIIIIIIIIIIHIIIIIIIIIIIIHHIIIIIIIIIIIHIIIIIIIIIIIIIIIIIIIHHIIIIIIIDDDDD
@HISEQ:969:HM2KJBCX2:2:1102:19588:17491 2:N:0:ACTATGCA
AATACAGACCTGCCCAACTATCCCTATTAATCATTACGGTGATCCTAGAAACCAACGAAATAGAATCAATCCGTCCTATTTCATTATTCCATGCTAATGTATTCAGACGTTAGCCTGCTTTAAACACTCTAATTTTTTCAAAGTAACAGTCCTGATTTCCCATCACACCAAATAAATGGCATGAAAGTTCCTCAGAAGGTAGAGATTCATCTCACCAGTACAGACAATTAAGCCTGACCAATGGGTAAACCCCGAAGTTCAACTACGAGCTTTTTAACTGCAACAACTTTAATATACGCTATTGGAGCTGGAATTACCGCGGCTGCTGGCACCAGACTTGCCCTCCAA
+
DDDDDIIIIIIIIIIIIIIIIIIIIIIIIIIIIIIIIIIIIIIIGEHIIIIIIIIIIIIHIIIIIIIIIIIIIIIIIIIIIIIIIGIHIIIIIHIIIIIIIHHIIIIIIIIIIIIIIHIIIIIIIIIIHIIIIIIIIIIIIHHIIIIHIIHIIIIIIIIIHIIIIIIIIIIIIIIIHGIIIHHIIHHHIIIIIIIIIHHIIIIIIHHHIHHHIIIIIIIIIIIIIIIHIIIIIIIIIIIIIIHHHIHIIIIIIHIIHIGIIIIIIIIIIIIIIIIIHIIIIIIIIHHEGGIHIIIIIHIIIHIIIIIIIIIIIIIIIIIIIIIIIIIIIIIIIIIIIIIIIIIDDDDD
@HISEQ:969:HM2KJBCX2:2:1102:1664:17686 2:N:0:ACTATGCA
AATACAGACCTGCCCAACTATCCCTATTAATCATTACGGTGATCCTAGAAACCAACGAAATAGAATCAAGCCGTCCTATTTCATTATTCCATGCTAATGTATTCAGACGTTAGCCTGCTTTAAACACTCTAATTTTTTCAAAGTAACAGTCCTGATTTCCAATCACACCAAATTAATGACATGAAAGTTCCTCAGAAGGTAGAGATTTATCTCACCAGTACAGACAATTAAGCCTGACCAATGGGTAAACCCCGAAGTTCAACTACGAGCTTTTTAACTGCAACAACTTTAATATACGCTATTGGAGCTGGAATTACCGCGGCTGCTGGCACCAGACTTGCCCTCCAA
+
ADDDDHHHIIIIGCHHHHIIIIIIGCEHIIIIIICGHEHHHEHGGHIEHHHIIHIIGHHFHHIHGHHHFHHIHEDHHHEHHHHIIIGF@FHEGHEHIIIIHIHHHEHECHHIHHIIIIHHHG@CHEIHCIGFHHHGHHHFIIIIHHIHHHHIHHIHFIHIIHIIIIHHEHIIIIIIIIHIIHIHHIHHHIHHGIIHGIIIIIIIIIGIIIIIIIIIHIIIHIIIIIIIIIIIIIIGIIGIIIHIIFGIIHIIIIIIIIIIIHHHIIIIIIIIIIIIIIHIIIIHEHHHHHIIIIIIHIIIIIIIIIIIIIIIIIIIIIIIIIIIIHIIIIIIIIIHGIIIIIIDDDDD
@HISEQ:969:HM2KJBCX2:2:1102:7356:18331 2:N:0:ACTATGCA
AATACAGACCTGCCCAACTATCCCTATTAATCATTACGTCGATCCTAGAAACCAACAAAATAGAATCAAACGTCCTATTTCGTTATTCCATGCTAATGTATTCAAGCGTGAGCCTGCTTTAAACACTCTAATTTTTTCAAAGTAATAGTCCTGATTCCCCATGACACCAAATTAATGACATCATGGTTCGTCAGAAGGTAGGAATCAATAATACCAGTACGTACAATAGCACGACCAATAAATTGATCCCGAAATTCAACTACGAGCTTTTTAACTGCAACAACTTTAATATACGCTATTGGAGCTGGAATTACCGCGGCTGCTGGCACCAGACTTGCCCTCCAA
+
DDDDDIIIIIHIIIIIIIIIIHIIIGIIIIIIIIIIIHIIHIIGIIIIIIIIIIIIIIIHIIIIIIIIHIIIIHHIIIIIIIIIIIIIIHHIIIIIIIHIIHIIIIIIIIIIIIIIIIIIHHIIIIIIIIIIIIIIIIIIIIIIIIIIIIIIIIIIIIIIIIIIIIIIIIIIIIIIIIIIIIIIIIIIIIIIIIIIIIIIIIIIIIIIIIIIIIIIIIIIIIIIIIIIIIIIIIIIIIIIIIHGIIIIIIIIIIIIIIIIIIIIIIIIIIIIIIIIIIIIIIIIIIIIIIIIIIIIIIIIIIIIIIIIIIIIIIIIIIIIIIIIIIIIIIIIIIIIIIIIDDDDD
@HISEQ:969:HM2KJBCX2:2:1102:14216:19155 2:N:0:ACTATGCA
AATACAGACCTGCCCAACTATCCCTATTAATCATTACGTCGATCCTAGAAACCAACAAAATAGAATCAAACGTCCTATTTCATTATTCCATGCTAATGTATTCAAGCGTGAGCCTGCTTTAAACACTCTAATTTTTTCAAAGTAACAGTCCTGATTCCCCACAACACCAAATAAATGACATCATGGTTCGTCAGAAGGGAGAAACCGACGATGCCAGTACGTACCGAGGCACGACCAACATGATGGTCCCGAAATTCAACTACGAGCTTTTTAACTGCAGCAACTTTAATATACGCTATTGGAGCTGGAATTACCGCGGCTGCTGGCACCAGACTTGCCCTCCAA
+
D@DBDFFFEHHIHGFHHH1F@FHH?GHHIIIHHIIIHHHHHHHHHHIIHHFHHIHHHHHFGHFHHFFHHHH0<@E=FEHEGHHEHCF1CGHG@FHIIHHIIHHHHHIHHHHDEHFHIHIHHHHEHEHHHHIIIIEGIHHHHHHHGFHGG9DHGH?1CCE?HHHHIHCHHHIGFFHHHHHHGHGEIIIIHHHIHIHHGI;IHHHHIGHHEHGI<HEHHHI3HGCGHEHIHHGHHEHHIHIIHHHEIIIGHHIIIIHHHEEHHEHHHHEHEHHFHHCFHEHC?HHHHFIHHHIIIIIHHHHHGIHHEHHHHIIHIHHIIIHHIIHGCFHHIHHHIIHIIIHHAADBD
@HISEQ:969:HM2KJBCX2:2:1102:8934:19987 2:N:0:ACTATGCA
AATACAGACCTGCCCAACTATCCCTAATAATCATTACGGTGATCCTAGAAACCAACAAAATAGAATCATGCCGTCCTATTTTATTATTCCATGCTAATGTATTCAAGCAAAATGCCTGCTTTAAACACTCTAATTTTTTCAAAGTAAAGGTCCTGGTTCCCCGCGACACCCAATTAAGGGCATCGCGGTTCTCCAGAAGGTGAGAAATTGACTACACCAGTTCATACCCCTTAAGGCACGACCGATGTGTCAATTCCGAAATTCAACTACGAGCTTTTTAACTGCAACAACTTTAATATACGCTATTGGAGCTGGAATTACCGCGGCTGCTGGCACCAGACTTGCCCTCCAA
+
BBDDDIIHCHH1GHHH?EHIIIC@FH1<DCHCC1<@GEGEH1GGEHH?GHEHFE?HIHIHCHH??EHHHEF@CHHCHHHHHECGHHHHEEHIHHECFHDFGHHHIHIIIIHIHIIIIHGHGHHIHIIHIIHIHHHIIHIIHEHIHHHIHIHIIIIHGHIHHIIIIIIHIIHHHHEIHIIIIIIIGIHIIIIIHHIGIIIIIIIHHIHIIIIHIIHIIIIIIIIIIIIIIIIHIIIHHHIHHIIIIIIIIHHIIIGIIIIIIIHIIIHHIIIIIIIIHIIIIHGIIIHHHDHHCHIIIIIIIHIIIIIIIIIIIHIIIIIIIIGIIHIIIIIIIIIIIIIIIIIIIIGDDDDD
@HISEQ:969:HM2KJBCX2:2:1102:14008:19627 2:N:0:ACTATGCA
AATACAGACCTGCCCAACTATCCCTATTAATCATTACGTCAATCCTAGAAACCAACAAAATAGGATCAACGTCCTATTTCATTATTCCATGCTAATGTATTCAAGCGCGAGCCTGCTTTAAACACTCTAATTTTTTCAAAGTAACAGTCCTGATTCCCCACCACACCAAATGAATGACATGATGGTTCGTCAGAAGGTAGGAATCAGTAACACCAGTACGTACCGAAGGCACGACCAGCGTACTAATCCCGAAATTCAACTACGAGCTTTTTAACTGCAACAACTTTAATATACGCTATTGGAGCTGGAATTACCGCGGCTGCTGGCACCAGACTTGCCCTCCAA
+
DDDDDIHIIIIIIIIIIIII1DGHIHIIIIIIIIIIIIHIHIGHHHHGHIIHHHIIIIIHIIIIIIIIIIHHHIIIIIIIIIIIIHIIGIHIEHHIIHIHIGHIHGIIHIIIHIIIIIIIHHIHIIIHIIIIIIIHIIIIIIIIIIIIIIIIIIHIIIIIIIIIIIIIGIIIIIIIIIIIIIIIIIIIIIIIIIIIIIIIIIIIIIIIIIIIIIIIIIIIIIIIIIIIIIIIIIIIIIIIIIIHIIIIIIIIIIIIIIIIIHIIIIIIIIIIIIIIIIIIIIIIIIIIIIIIIIIIIIIIIIIIIIIIIIIIIIIIIIIIIIIIIIIIIIIIIIIIIIIIDDDDD
@HISEQ:969:HM2KJBCX2:2:1102:20036:20004 2:N:0:ACTATGCA
AATACAGACCTGCCCAACTATCCCTATTAATCATTACATCGATCCTAGAAACCAACAAAATAGAATCGGATGTCCTATTTCATTATTCCATGCTAATGTATTCAAGCGTGAGCCTGCTTTAAACACTCTAATTTTTTCAAGGTAACAGTCCTAATTCCCCGTGACACCAAATTAATGGCATTACGGTTCTTTAGAAGGTGAGAAATCAATAATATCAGTACATACCAACGGCATGACCGAAACATTGATCCCGAAATTCAACTACGAGCTTTTTAACTGCAACAACTTTAATATACGCTATTGGAGCTGGAATTACCGCGGCTGCTGGCACCAGACTTGCCCTCCAA
+
DDDDDIEHCGHI1FHEHHHHHHHIIGECGGCHHC1CFF?@HHHEE1FEHHII@@FHIHIEHHHIIHHFDCCCHE1DFHHGHHHIHIIGHHEEC@GHCHFHFHEHHEHEF<CECHHGHIIIIHFHFGA?HHFEIHHHHEHHHIHFBCEFGHHEIHIHHDHFHFGG@FF0HGHGHHHEHHEEHGIHHHHHHGCIHHIIIGHEE@HHHGHHHHHHHFEHH<=HHGCHHHHIIH?IHHHD<0FFHHHF<DHHF<DIHHCE?HIHHHIHIHIIIHHEIIIHFHHIIHHHGHGIHHFHIIIHF?HIIIIIIIHIIIIHHIIIIIHEHHHIIIIIHIIHHHIHH@FIHIDDADD
@HISEQ:969:HM2KJBCX2:2:1102:2080:20426 2:N:0:ACTATGCA
AATACAGACCTGCCCAACTATCCCTATTAATCATTACGGTGGTCCTAGACCAACAAAATAGAACCAACGTCCTATTCTATTATTCCATGCTAATCTATTCAAGCAAAAGCCCGCTTTAAACACTCTAATTTTTTCAAGGTAATGGTCCTGGTTCCCCGACACACCCAATAAAGGGCATACCGGCTCACCAGAAGGATAGACCCGACAGCAGAACAGTACTCGCCAGAGACGGACCGTCCGGTCAGGCCTAAAATTCAACTACGAGCTTTTTAACTGCAACAACTTTAATATACGCTATTGGAGCTGGAATTACCGCGGCTGCTGGCACCAGACTTGCCCTCCAA
+
DDDBDIIIIHIHHIIEHIGIEHHHEHCH?FHHIIIGHIICHHEGHHHG1<FEHHHIGHH?<FHHIHIGHHEHDHECFHH1FEH1DHGEHE@G?HHEHHHFGGHHHGGFGEHHHHHIIIIHGHHHHHGHHHIHIIHIIIIIIHHHHIHHHGHHHDCIIHIHHIHHEHHCHHFGFC9EHHEDHHGIIIHFGHIIIIIIIIIIHHIIIHHHHIHIHHIIHHHIIIIIIIIIHII?HDDHDDHIIIIHHG1FIIIIIIIIIIIIHIIIIIIIIIIIIIIIIIIIIIIIIIIIIIIIIIIHGFHIIHIIIIIIIIIIHGIHIIIIIIIIIHIIIIIIIIIIIIHDCDDD
@HISEQ:969:HM2KJBCX2:2:1102:17821:21062 2:N:0:ACTATGCA
AATACAGACCTGCCCAACTATCCCTATTAATCATTACGGTGATCCTAGAAACCAACAAAATAGAACCATGCCGTCCTATTCTATTATTCCATGCTAATGTATTCGAGCAAAAATGCCTGCTTTAAACACTCTAATTTTTTCAAGGTAAAGGTCCTGGATCCGCAAGACACCCAATAAAGGACATCAAGTTTCTCCAGAAGGTGAGAAATCAACAGTAACAGTTCATACCCCTTAAGGCATGACCATCACGTCAATCCCGAAATTCAACTACGAGCTTTTTAACTGCAACAACTTTAATATACGCTATTGGAGCTGGAATTACCGCGGCTGCTGGCACCAGACTTGCCCTCCAA
+
DCDDDIIIIHIIIIIIIIIIIIIIHHIIIIIIIIIIIIHHIIHEHHHHIIIHHIIIIIIIIIHIHHHHIHIHIHIHIHIIHIIIIIIIIIIIHIIHIIHIIHHIHHHHIIIIIIIIIIIIIIIIIIIIHIIIIIIIIIIIIIIHIIIIIHIIIIIHIIIIHIIIIIHIIIHIIIIIIIIIIIIIIIIIIHHHIIIIIIIIHGIIIIIIIIIIIIIIIIIIIIIIIIIIIIHHHIIIIIIIIIIIIIIIIIHGIHIIIIIIIIIIIIIIIIIIIIIIIIIIIIIIIIIIIIIIIIIIIIIIIIIIIIIIIIIIIIHIIIIIIIIHIIIIIIIIIIIIIIIIIIIIIIIIDDDDD
@HISEQ:969:HM2KJBCX2:2:1102:15174:21467 2:N:0:ACTATGCA
AATACAGACCTGCCCAACTATCCCTATTAATCATTACTTCAGTCTTAGAAACCAACAAAATAAGACCAAAGTCCTAAATTATTATTCCATGCTAATGTATTCATAGCGTAAGCCTGCTTTGAACACTCTAATTTTTTCAAAGTAAAAGATCGAGATGACCGTTCCGACCCAGTAAAGAGTAGAACGGCTCTCTCGAAGGATGACCGGCACACATCGGCACTCACACGCGAAACCGCGGCGGGCCAAGCGCGCCAAAGCCAGAAATCCAACTACGAGCTTTTTAACTGCAACAATTTTAATATACGCTATTGGAGCTGGAATTACCGCGGCTGCTGGCACCAGACTTGCCCTCCAA
+
DDDDDIHIIHIIHIIIIIHIIIHHIIIIIIIHIIIIIIIIIIIIIIIIIIIIHIIIIIGFHIHIIIGIIHHECEHIIIIGHHIG@GHFHIIGFHIIIIIIGGHIIIIIIIIIIIIIIHHHHIIIHIIHIIIIIIIHIIIHIIIIIIIIIIIIIIIIIIIIIIHIIIIIIIIIIIIIIIIIIIIHIIIIIIIIIIIIIIIIIIIIHIIIIIIIIIIIIIIIIIIIIIIGIIIIIIIIIIIIIIHIIIIIIIIIIHIIIIHIIIIIIIIIIIIHIIIIIIIIIIIIIIIIIIIIIIIIIIIIIIHIIIIIIIIIIIIIIIIIIIIIIIIIIIIIIIIIIIIIIIIIIIIIIIDDDDD
@HISEQ:969:HM2KJBCX2:2:1102:12254:21128 2:N:0:ACTATGCA
AATACAGACCTGCCCAACTATCCCTATTAATCATTACGGTGATCCTAGAAACCAACGAAATAGAATCAGTCCGTCCTATTTCATTATTCCATGCTAATGTATTCAGACGATAGTCTGCTTTAAACACTCTAATTTTTTCAAAGTAACAGTCCTGATTTCCAACCACACCAAATAAATGGCATGAAAGTTCCTCAGAAGGTAGAGATCCATCTCACCAGTACAGACAATTAAGCCTGACCAATGGGTAGACCCCGAAGTTCAACTACGAGCTTTTTAACTGCAACAACTTTAATATACGCTATTGGAGCTGGAATTACCGCGGCTGCTGGCACCAGACTTGCCCTCCAA
+
D@DDDIIGEEHICHIIHCEHHFEHHIGHIIEHFEHHCGHICHHGHHGHHIIHHIIIH?G=HHHFHE<1<FGCHHIHHFH?ECE?GCHIHEHFIIHHIIHIIHHHHHHHHIHEHHGGHI1FGGIIHHEHHHHHIHHEHIHHHHEHHHHIHIHHHECF@HIHHHEHHHHHHHHHHGHIIHHHHHHDGFHHF?CGEHF@IIHHGHEEGHHHFFGEHEHHHHHGFHIHHHHHEIIIHHHHGBHHHHHHFC@HIHDIHHIIIHIIIIIIIHIIHHHHGGHHIIHIIFIIIIIHEIIIIIIHHHEIIGIIIIIIIIHHHIHIIHDGIIIIIIHHHIHIHHIIIHIIIIHDCBDD
@HISEQ:969:HM2KJBCX2:2:1102:5648:21784 2:N:0:ACTATGCA
AATACAGACCTGCCCAACTATCCCTATTAATCATTACGGTGACCCTAGAAACCAACAAAATAGAACCATGCCGTCCTATTCTATTATTCCATGCTAATGTATTCGAGCAAAAATGCCTGCTTTAAACACTCTAATTTTTTCAAGGTAAAGGTCCTGGATCCGCAAGACACCCAATTAAGGACATCAAGTTTCTCCAGAAGGTGAGAAATCAACAGCGACAGTTCATACCCCTTAAGGCATGACCATCACGTCAATCCCGAAATTCAACTACGAGCTTTTTAACTGCAACAACTTTAATATACGCTATTGGAGCTGGAATTACCGCGGCTGCTGGCACCAGACTTGCCCTCCAA
+
DCDCDIIIIIIIIIIIIHIHIIIIIIIIIIIHIIIIIIIIII1DHFHHHHIIIIIIIGHIIICHHIIIIHHCHHGIIIIIGIIIIIIIIIIIHIIIIIGHHGHHIIIHIIIGIIIIIIHIHHIIIIIIIIIIIIHIIIHHIIIHIIIIIIIIIIIIIHIIHIHIIIIIIIIIIIIIIHIIIHIHIIIIHHHIIIIIIIIIIIIIIIIIIIIIIIIIIIIIIIIIIIIIIIIIIIIIIIIIIIIIIIIIIIIHIHIIIIIIIIIIIIIIIIIIIIIIIIIIIIIIIIIIIIIIIIIIIIIIIIIIIIIIIIIIIIIIIIIIIIIIIIIIIIIIIIIIIIIHIIIIIIIIDDDDD
@HISEQ:969:HM2KJBCX2:2:1102:3860:21792 2:N:0:ACTATGCA
AATACAGACCTGCCCAACTATCCCTATTAATCATTACGTCAATCCTAGAAACCAACAAAATAGGATCGAACGTCCTATTTCATTATTCCATGCTAATGTATTCAAGCGTTAGCCTGCTTTAAACACTCTAATTTTTTCAAAGTAACAGTCCTGTTTCCCTGCAACACCAAATTAATGGCATTACAGTTCTTCAGAAAGGAGGAATCAGCGAAGCCAGTGCATACCAGTGGCACGACCAACCTGCTGACCCCGAAATTCAACTACGAGCTTTTTAACTGCAACAACTTTAATATACGCTATTGGAGCTGGAATTACCGCGGCTGCTGGCACCAGACTTGCCCTCCAA
+
DDDDDIIIIIIIIIIIIIIIIIIIIIIIIHIIIIIIIHHHIIHIIIIIIHIIIIIIHHHIHIIIIIIIIIIHHIIHHHIIHHIHIEHGHIGIGIIEHHIHIIIIIIIHIIIIHHHIIIIIIIHIIIIHIIIIIIHHIIHIIIIIIIIIIIFIIIIIIHIIIIIIIIIIHIIHHHHHIIIHIIIIIIIIIIIIIIIIIIIIIIIIIIIHIIIIIIIIIIHIHIIIIIIIIIIIIIIHIIIIIIIHEIIIHIIIIIIIIHIIIIIIIIIHIIIIIIHIIIIIHIIIIIHIIIIIIIIIIIIIIIIIIIIHHIIIIIIIIIIIIIIIIIIIIIIIIIIIIIIIIDDDDD
@HISEQ:969:HM2KJBCX2:2:1102:20151:20864 2:N:0:ACTATGCA
AATACAGACCTGCCCAACTATCCCTATTAATCATTACGTCGATCCTAGAAACCAACAAAATAGGTTCGATCGTCCTATTTCGTTATTCCATGCTAATGTATTCAAGCGCGAGCCTGCTTTAAGCACTCTAATTTTTTCAAAGTAACAGTCCTGTTTCCCCGCAACAACAAATTAATGCCATCACGGTTCTACAAGAGGGAGGGACCAGTGAGGCCAGTGCATACCAGTGGCACGACCGACCTACTGGCCCCGAAATTCAACTACGAGCTTTTTAACTGCAACAACTTTAATATACGCTATTGGAGCTGGAATTACCGCGGCTGCTGGCACCAGACTTGCCCTCCAA
+
DDDDCIIIIHIIHIIIIIIIIIIIIIIIIIIIHIIIIIHHHIHHIIIGIIIIIIIIIIHHIHFHIIIHIIIIHIHIIHIIGH@HIIIGHIIIHIIIIIHIIHGIIIIIIIIIIIIIIIIIIIIIIIIHIIIIIIIIIHIIIIIIIIIIIIIIIIIIIHIIIIIIIIIIIIIIIIIIIIIIIIIIIIIIIIIIIIIIIIIIIIIIIIIIIIIIIIHIIIIIIIIIIIIIIIIIIIIIIIIIIIIHHIIIHHHIIIIIIIIIIIIIIIIIIIIIIIIIIIIIIIIIIIIIIIIIIHIIIIIIIIIIIIIIIIIIIIIIIIIIIIIIIIIIIIIIIIIIIIIIIDDDDD
@HISEQ:969:HM2KJBCX2:2:1102:7441:22208 2:N:0:ACTATGCA
AATACAGACCTGCCCAACTATCCCTATTAATCATTACGGTGATCCTAGAAACCAACGAAATAGAATCAGTCCGTCCTATTTCATTATTCCATGCTAATGTATTCAGACGATAGTCTGCTTTAAACACTCTAATTTTTTCAAAGTAACAGTCCTGATTTCCCATCACACCAAATAAATGGCATGAAAGTTCCTCAGAAGGTAGAGATCCATCTCACCAGTGCAGACAATTAAGCCTGACCAATGGGTAGACCCCGAAGTTCAACTACGAGCTTTTTAACTGCAACAACTTTAATATACGCTATTGGAGCTGGAATTACCGCGGCTGCTGGCACCAGACTTGCCCTCCAA
+
DDDDDIIIIGIHIIIIIIIIHIIIEHHIIEHIIHGIIH=HGHEHHIIEHIIIIIIIIFHIIGHIIIHIIIIIIHIGHIEHEGIIIICHHIHHHIFHHIIIIHHIIHHIIHIIIHHHIHHHIIHHIIIHHGHIIIHIHHIIIIIIIIIIIHHIIIHIHIIHHIIHHHHIFHIIHHHIIIIFHIIHHHIIIHIHIIHHHIIHHHIIIIIIIIIIIIIIIIIIHIIHIHIIIIIIHIIIHHEHIHHGGEFIIIHIIIIIHIIHGIIIIIHHIIIIHGHIHHIIIIIIHHGHHHIIIIIIHIIIIIIIIIIIIIIIIIIIHCIIIIIIIIIIHHFIIIIHIIIIIIIBADBB
@HISEQ:969:HM2KJBCX2:2:1102:16350:23188 2:N:0:ACTATGCA
AATACAGACCTGCCCAACTATCCCTATTAATCATTACGTCAATCCTAGAAACCAACAAAATAGGATCGAACGTCCTATTTCATTATTCCATGCTAATGTATTCAAGCGTTAGCCTGCTTTAAACACTCTAATTTTTTCAAAGTAACAGTCCTGTTTCCCTGCAACACCAAATTAATGACATTACAGTTCTTCAGAAAGGAGGAATCAGCGAAGCCAGTGCATACCAGTGGCACGACCAACCTGCTGACCCCGAAATTCAACTACGAGCTTTTTAACTGCAACAACTTTAATATACGCTATTGGAGCTGGAATTACCGCGGCTACTGGCACCAGACTTGCCCTCCAA
+
DDDDDIIIIIIIIIIIHHIIIIIIIIIIIHIHIIIHHIIIIIIHHHIIIIIIIHIIIIIHGHHHGIIIIHHHHIGHDHHIIIIHHIIIFHHIHHIHIIIIHFDHHIIIIHHHHIIIIIIIIIIIIIIIIIIIIIIIIIIIIIIIIHHIHIIIHHGIIIHHHIIIIIIIHIIIIIIHGIIHHHHHHHHHGHHIIHIIIIIIIIIIHIIHHIIIIIHHHGIIIIIHIHIHHIIIIHIIIIIIIIHHHHHHHCGDIIIHHIIHHHIIHHIIIIHIIIIIHHIIHIIIGGFGIHFHHIHHIHIIIHGHIIIHHIIIHIIIIIHIIIIHIHHIIIIHHIIIIHIIIDDDDD
@HISEQ:969:HM2KJBCX2:2:1102:4857:23744 2:N:0:ACTATGCA
AATACAGACCTGCCCAACTATCCCTATTAATCATTACGGTGATCCTAGAAACCAACAAAATAGAACCATGCCGTCCTATTCTATTATTCCATGCTAATGTATTCGAGCAAAAATGCCTGCTTTAAACACTCTAATTTTTTCAAGGTAAAGGTCCTGGATCCGCAAGACACCCAATTAAGGACATCGAGTTTCTCCAGAAGGTGAGAAATCAACAGCAACAGTTCATACCCCTTAAGGCACGACCATTACGTCAATCCCGAAATTCAACTACGAGCTTTTTAACTGCAACAACTTTAATATACGCTATTGGAGCTGGAATTACCGCGGCTGCTGGCACCAGACTTGCCCTCCAA
+
DCDDDIIHHIIHIIIIIIIIIIIIIIIIIIIHHHIHIIIIHHIGEHHIHHHIIHIIIFHHIIIGHIHIIIIIIDCHHHGGFHIIIIIHHHIIIGHHIIIHHGHIHHFHHIIIHIIIIIIIIIIHIIHH@HIHIIIIIIHIHIIHIIIIIHIIIIIIIHHIHIIIIIIIIIIIIIIIIIIIIIIIIIIIIIIIIIIHHIIIIIIIHIIIIIIIIIIIIIIIIIIIIHHIIIIIIIHIIIIIIIIIIHIIIIHHIIIIIIIIIIIIIIIIIHIIIIIIIIIIIIIIIIIIIIIIIIIIIIIIIIIIIIIIIIIIIIIIIIIIIIIIIIIIIIIIIIIIIIIIIIIIIIIIDDDDD
@HISEQ:969:HM2KJBCX2:2:1102:18956:23791 2:N:0:ACTATGCA
AATACAGACCTGCCCAACTATCCCTATTAATCATTACTTCAGTCCTAGAAACCAACAAAATAGAACCGAAGTCCTAAATTATTATTCCATGCTAATGTATTCAAGGCATAAGCCTGCTTTAAACACTCTAATTTTTTCAAAGTAATAGAGCTAGATCGCGACGACAGCCCAGTGAAGGGTGCCGCCGTTTTCTAGCAGGATGGCAGACGCGCGCCAGCACTCACACTCGTAACCGAGGCGGGCCAGGTGCGTCAAACCAGAAATCCAACTACGAGCTTTTTAACTGCAGCAACTTTAATATACGCTATTGGAGCTGGAATTACCGCGGCTGCTGGCACCAGACTTGCCCTCCAA
+
DDDCDIIIIHCEHEHHIIIIIIIHIIIHIHIHIHIHHIIIIIIEHHIIIIIHIIIIHHHIHHIHIIIIHIIIHECHHHHIIHIIIIEHH@HIIHHIIIIIFGHHIIIIIIIIIIIIIIIIIHFHIIIIIIIHIHIIIIHIIIIIIIIIIHIIIIIHIIIIHHIIIIIIIIIIHIIIIIIIIIIIIIIIIHIIIIIIIIIIIIIIIIIIIIIIIIIIIIIIIIIIIIIIIIIIIIIIIIIIIIIIIIIIIIIHGIIIIIIIIIIHIIIIIIIIHIIIIIIIIIIIIIIIIIHIIIIIIIIIIIIIIIIIIIIIIIIIIIIIIIIIIIIIIIIIIIIIIIIIIIIIIIIIIDDDDD
@HISEQ:969:HM2KJBCX2:2:1102:10155:24193 2:N:0:ACTATGCA
AATACAGACCTGCCCAACTATCCCTATTAATCATTACGTCGATCCTAGAAACCAACAAAATAGGTTCGATCGTCCTATTTCGTTATTCCATGCTAATGTATTCAAGCGCGAGCCTGCTTTAAGCACTCTAATTTTTTCAAAGTAACAGTCCTGTTTCCCCGCAACAACAAATTAATGCCATCACGGTTCTACAAGAGGGAGGGACCAGTGAGGCCAGTGCATACCAGTGGCACGACCGACCTACTGGCCCCGAAATTCAACTACGAGCTTTTTAACTGCAACAACTTTAATATACGCTATTGGAGCTGGAATTACCGCGGCTGCTGGCACCAGACTTGCCCTCCAA
+
DCDDDIIIIIIIIIIIIIIIIIIIIIIIIIHIIIHIIIIIIIIIIHHIIIIIIIIIIIIIIIIGIIHIIIEHHIFHHGHHHHHIIIIIIIGIIHIIIIIHIHHIIIIIIIIIIIIHIIIIIIHIIIIIIIIIIHIIIIHHHIIIIIIIHHIIHIHIGHIGHHIIHIIIIIHHHHIIIIIIIIIIIIIIIIIIIHIIIIIIIIIHIHIIIIIIHIIIIIIHIIIHIIIIIIIIIIIIIIIIHIIHGIIIIHHIIIIIIIIIHHIIIIHIIIIIIIIHIIIIIIIIIIIIIIIIIHIIIIIIIIIIIIIIIIIIIIHIIIIIIIIIIIIIIIIIIHHIIIIIIDDDDD
@HISEQ:969:HM2KJBCX2:2:1102:8299:24550 2:N:0:ACTATGCA
AATACAGACCTGCCCAACTATCCCTATTAATCATTACGGTGGTCCTAGAAACCAACAAAATAGAACCACAACGTCCTATTCTATTATTCCATGCTAATCTATTCAAGCAATAGCCCGCTTTAAACACTCTAATTTTTTCAAGGTAATGGTCCTGGCTCCCCAACACACCCAATTAAGGACATGCTGGTTCACCAGAAGGAAGACCCGACAACAAGACAGTACTCGCCAAAGACGGACCGCCCGGCCAGGCCTAAAATTCAACTACGAGCTTTTTAACTGCAACAACTTTAATATACGCTATTGGAGCTGGAATTACCGCGGCTGCTGGCACCAGACTTGCCCTCCAA
+
DDDBDIHIICHHIH@GHIHIIHHHHIIIIHGGHHIIHEGHIIHIIGHHIIIHEEEHFHGHHEGHIIGCHGIICGFHIHIIHHHCHHHIHIIICHHHIIIIIIIIIIIIIHIIIIIIIIHIIIHHHHIIIIIHIIIIHIHHIHHIIIIIHHCHHHIHHHIIHEHIHIHHIGHHHIIHIIHIIHIIHFHHHIHGHIIIIHIIHDIIIIIIHIHHIHHGIHFIIHHHHFHIIHEHIIIIIIIIIIIHHHIIIIHHIIHIIIIIIHEEHHHHIIIIIIHHIIIIIIIIIIIFHHGCHIIHIIIHHIIGIIIIIIIIGIIHIIIIIIIIIIIIIIIHGHHIHIIIHEDDDDD
@HISEQ:969:HM2KJBCX2:2:1102:11552:24569 2:N:0:ACTATGCA
AATACAGACCTGCCCAACTATCCCTATTAATCATTACGGTGGTCCTAGACCAACAAAATAGAACCAACGTCCTATTCTATTATTCCATGCTAATCTATTCAAGCAAAAGCCCGCTTTAAACACTCTAATTTTTTCAAGGTAATGGTCCTGGTTCCCCGACACACCCAATAAAGGGCATACCGGCTCACCAGAAGGATAGACCCGACAACAGACAGTACTCGCCAGAGACGGACCGCCCGGTCAGGTCTAAAATTCAACTACGAGCTTTTTAACTGCAACAACTTTAATATACGCTATTGGAGCTGGAATTACCGCGGCTGCTGGCACCAGACTTGCCCTCCAA
+
DDDDDIHIIIIIIIIIIIIIHICHHHHIIIIIHHIIIHIIIIIGIIFDHHHHHGIIIHIHHHHIIIIIIHHHIIIIIIIIHIIHIIIHIHHHHHHIHIHIHHIIIHIIIHIIIIHHHIIIIHIHIIHIIHHHHIIHGHIIIIIIIIIIIIHHHHHIIIHHIIIIIIIIGHIIIHIIIIIHIIIIIHIIIIIIIIIIHHIHHIIIIHIIHHIIIIIIIIIIIIIIIIIIIIIIIIIIHIIIIHIIIIIIIIIIIIHIIIIIIIHIIHHIIIIIIIIIIIHIHIIIIIIIIHHIIIIIIHIIIIIIIIIIIIIIIIIIIIIIIIIIIIIIIIIIIIIIIIDDDDD
@HISEQ:969:HM2KJBCX2:2:1102:5491:24897 2:N:0:ACTATGCA
AATACAGACCTGCCCAACTATCCCTATTAATCATTACGGTGATCCTAGAAACCAACGAAATAGAATCAGTCCGTCCTATTTCATTATTCCATGCTAATGTATTCAGACGATAGTCTGCTTTAAACACTCTAATTTTTTCAAAGTAACAGTCCTGATTTCCCATCACACCAAATAAATGGCATGAAAGTTCCTCAGAAGGTAGAGATCCATCTCACCAGTACAGACAATTAAGCCTGACCAATGGGTAGACCCCGAAGTTCAACTACGAGCTTTTTAACTGCAACAACTTTAATATACGCTATTGGAGCTGGAATTACCGCGGCTGCTGGCACCAGACTTGCCCTCCAA
+
DDDDDIHIIIHFIHIIIIIIIIIIHIIIIIIIGHHHIIIIIIGIIIIIHIIIHEHIICHHGIHHHIIIHIIGIIIIHIIHIIIIICEHHGHHIIIHIIIHHEHHIIHFIHIIIIIHIIIIHHGHIIIHHHHHHIIIIIIIIIIIIIIIIIHGGHHIIIHIIHIIIIIHIIIIIIGHHIIGHIIHIIIIHGIIHIIGHIIIHHIIIHIHHHHIHHHIIIHHHHIIGIIIIIIIIIIIHIIHHHIIHFDIIIHIIIIIIIHIIIIIIIIIIIIIIIIIIIIIIIIIHIIIIHIIIIIIIIHIIIIIIIIIHIHGIIIIIIIIIIIIIIIIIIIIIIIHIIIIIIIDCDDD
@HISEQ:969:HM2KJBCX2:2:1102:2458:25593 2:N:0:ACTATGCA
AATACAGACCTGCCCAACTATCCCTATTAATCATTACATCGATCCTAGAAACCAACAAAATAGAATCGGATGTCCTATTTCATTATTCCATGCTAATGTATTCAAGCGTGAGCCTGCTTTAAACACTCTAATTTTTTCAAGGTAACAGTCCTAATTCCCCGTGACACCAAATTAATGGCATTACGGTTCTTTAGAAGGTGAGAAATCAATAATATCAGTACATACCAACGGCATGACCGAAACATTGATCCCGAAATTCAACTACGAGCTTTTTAACTGCAACAACTTTAATATACGCTATTGGAGCTGGAATTACCGCGGCTGCTGGCACCAGACTTGCCCTCCAA
+
DDDDDIIHIIIIIHHEGHIIIIFHHIIIHHIHIFIHIGHHHHIIHIHHIIGIIHHHHHIIHIIHHIHIHIIIHIIG?CHHCHHHHHHIHIIIIHHEHIHIHFGFHIIHIIHGHHIIHHIIHIIIIIIIHIIIHHHHIHHHIIIHIIIHHHIIIHHHIIIIHIIIIIIIHIIIHIIIIIIIIIIIIIIIIIIIIIIIIHIHIIIIIIIIIIIIIFHIHIIIHGIIIIHHGIIIHIIHIIIIIIIHHDIHHIIHEFIIIIIIIIIIIIIIIIHHIHHGHFIIIIIIIIHHIIHIIHIIIIHHGGIIGIHIIIIIHIIIHHIIGIIIIIIGIHIIHGGHIIIIIHDDDDD
@HISEQ:969:HM2KJBCX2:2:1102:4312:26113 2:N:0:ACTATGCA
AATACAGACCTGCCCAACTATCCCTATTAATCATTACGTCAATCCTAGAAACCAACAAAATAGGATCGAACGTCCTATTTCATTATTCCATGCTAATGTATTCAAGCGTTAGCCTGCTTTAAACACTCTAATTTTTTCAAAGTAACAGTCCTGTTTCCCTGCAACACCAAATTAATGACATTACAGTTCTTCAGAAAGGAGGAATCAGCGAAGCCAGTGCATACCAGTGGCACGACCAACCTGCTGACCCCGAAATTCAACTACGAGCTTTTTAACTGCAACAACTTTAATATACGCTATTGGAGCTGGAATTACCGCGGCTGCTGGCACCAGACTTGCCCTCCAA
+
DDDDDIHHIIIIIIIHIIIIIHIIIIIIIIHHIIIIIIIIHIIHIIIIIIIHIIIIGHIGHIHIIIIIIIIIIIIHIHIIIIIIIGHHHHHHIIIIIIHHHHIHIIIIIIIIIHIIIIHHIIIIIIIIIGIIIHIIIIIIIIHIIHHIIGIIIIIIIIIIIIIIIHHIIIHHIIIIIIHGHIIIIIIIIHIIIIIIIIII;IIHHIHIIIIHIIII<IIIIIIIHIIIIIIIIIIIIIHIHIHHFIHIIIIIIIIIIHIIIIIIIIIIIIIIIIIIHIIIIIIIIIIIIIIIIIGIIIIIIIIIIIIIIIIIIIIIIIIIIIIIIIIIIIIIIIIIIIIIIDDDDD
@HISEQ:969:HM2KJBCX2:2:1102:3303:26378 2:N:0:ACTATGCA
AATACAGACCTGCCAACTATCCCTATTAATCATTACGTCAATCCTAGAAACCAACAAAATAGGATCAAACGTCCTATTTCATTATTCCATGCTAATGTATTCAAGCGTTAGCTTGCTTTAAACACTCTAATTTTTTCAAAGTAACAGTCCTGTTTCCCTGCAACACCAAATTAATGGCATTACAGTTCTTCAGAAAGGAGGAATCAGCGAAGCCAGTACATACCAGTGGCATGACCAACCTGCTGACCCCGAAATTCAACTACGAGCTTTTTAACTGCAACAACTTTAATATACGCTATTGGAGCTGGAATTACCGCGGCTGCTGGCACCAGACTTGCCCTCCAA
+
DDADDIIIIIIIIIIIIIIIIIIIHIHIIIIIIIIIIHIIIIIIIIHIIIIIIIIIHEFHHHGHIHGIHGHHGGIIHIIIIIIIIIIIIIHEHIGIIIIIIIIIGIIIIIIHIIIIIIIIIIIHIIIIIIIIIIIIIIIIIIIIIHIHIIIIIIIIIIIIIIIIIIIHHHHHIIIIIIIIIIIIIIIHHIIIIIIIIIIIIIIHIIIIIIIIIIIIHIIIIIIIIIIIIIIIIIIIIIIIIIHFIIIIIIIIIIIIIIIIIIIIIIIIIIIIIHIIIIIIIIIIIIHIIIIIIIIIIIIIIIIIIIIIIIIIIIIIIIIIIIIIIIIIIIIIIIIIIIIIDDDDD
@HISEQ:969:HM2KJBCX2:2:1102:9958:26288 2:N:0:ACTATGCA
AATACAGACCTGCCCAACTATCCCTATTAATCATTACGTCAATCCTAGAAACCAACAAAATAGGATCAAACGTCCTATTTCATTATTCCATGCTAATGTATTCAAGCGTTAGCCTGCTTTAAACACTCTAATTTTTTCAAAGTAACAGTCCTGTTTCCCTGCAACACCAAATTAATGACATTACAGTTCTTCAAGAAGGAGGAACCAGTAAAGCCAGTACATACCAGAGGCACGACCAACTTACTAATCCCGAAATTCAACTACGAGCTTTTTAACTGCAACAACTTTAATATACGCTATTGGAGCTGGAATTACCGCGGCTGCTGGCACCAGACTTGCCCTCCAA
+
DCDDDIIIIIIHIIIIIIIIIIIIIIIIIIIIIIIIIIIIIIHIIIIEHHHHHIHHHIIIHHGHIEHHEHHHHIHIIIHHIIIIIIICHIIIIHIIIGIHIHIHIIIIIIIIIIIIHHIIHHHIIIHIIIIIIIIIIIIIIHIIIHIIHIIIIHIIIIIIIHIIIIIIIIHHIIIIIIIIIIIIIIIHIIIIIIIIIIIIHIIIIIIIIIIIII=IIIIIIIIIIIIIHHIHIIIIIIHIIIIHHIHHIIIIIIIIIIHIIIIIIIIIIHIIIHGHIIIIIIIIIIIHIIIIIIIIIIIHHIIIIIIIIIIIIIIIIIIIIIIIIIIIIIIIIIIHHIIIIDDDDD
@HISEQ:969:HM2KJBCX2:2:1102:2036:26610 2:N:0:ACTATGCA
AATACAGACCTGCCACTATCCCTATTAATCATTACGGTGATCCTAGAAACCAACGAAATAGAATCAGTCCGTCCTATTTCATTATTCCATGCTAATGTATTCAGACGATAGTCTGCTTTAAACACTCTAATTTTTTCAAAGTAACAGTCCTGATTTCCCATCACACCAAATAAATGGCATGAAAGTTCCTCAGAAGGTAGAGATCCATCTCACCAGTGCAGACAATTAAGCCTGACCAATGGGTAGACCCGAAGTTCAACTACGAGCTTTTTAACTGCAACAACTTTAATATACGCTATTGGAGCTGGAATTACCGCGGCTGCTGGCACCAGACTTGCCCTCCAA
+
DDDDDIIIIIIIIIIIIIIIIIIIIIIIIIIIIIIIIIIIIIIIIIIIIIIIIHIIIIIIHIIIIIIIIIIHHGHHIIIIHIIIIIIIIIIIIIIIIIIIIIIHIIIIIIIIIIIIIIIIHIIIIIIIIIIIIIIIIIIIIIIIIIIIIIIIIIIIIIIHIIIIIIIIIIIIIIIIIIIIIIIIIIIIIIIIIIIIIIIIIIIIIIIIIIIIIIIIIIIIIIIIIIIIIIIIIIIIIIIIIIHGIIIIIIIIIIIIIIIIIIIIIIIIIIIIIIIIIIIIIIIIIIIIIIIIIIIIIIIIIIIIIIIIIIIIIIIIIIIIIIIIIIIIIIIIIIIIIIIIDDDDD
@HISEQ:969:HM2KJBCX2:2:1102:13550:27003 2:N:0:ACTATGCA
AATACAGACCTGCCCAACTATCCCTATTAATCATTACGGTGATCCTAGAAACCAACGAAATAGAATCAGTCCGTCCTATTTCATTATTCCATGCTAATGTATTCAGACGATAGTCTGCTTTAAACACTCTAATTTTTTCAAAGTAACAGTCCTGATTTCCCATCACACCAAATAAATGGCATGAAAGTTCCTCAGAAGGTAGAGATCCATCCTACCAGTGCAGACAATTAAGCCTGACCAATGGGTAGACCCCGAAGTTCAACTACGAGCTTTTTAACTGCAACAACTTTAATATACGCTATTGGAGCTGGAATTACCGCGGCTGCTGGCACCAGACTTGCCCTCCAA
+
DDDDDIHIHIIIIIIIIIIHHHGHIIIIIIIIHIIIGGIIIIIIGIIIIIIIHIIIIHIIIIHIIHIIIHEHIIIIIIIIIHHIIHIIIIIIHIIGIIHHHHHHHHIHIIIIIIIIIHHHIIIIIIHIHHIHHHHHHIIIIIIHIIIIIHIIHHIIHHIIIHHIIIIHIIIIIIIHHIHIIIIIIIIIIIIIIIIIIIIHIIIIHHIIIHIIIIIIIIIIIIII<IIIIIIIIIIIIIIIIIIHHGDIIIIIIHIIIIIIIIIIIIIIIIIIHIIIIIHHHIIIIIHHHHIIIIIIIIIIIIIIIIIIIIIIIIIIIIIIIIIIIIIIIIIIIIIIIIIIIIIDDDDD
@HISEQ:969:HM2KJBCX2:2:1102:20694:26772 2:N:0:ACTATGCA
AATACAGACCTGCCCAACTATCCCTATTAATCATTACGTCGATCCTAGAAACCAACAAAATAGAATCAAACGTCCTATTTCATTATTCCATGCTAATGTATTCAAGCGTAAGCCTGCTTTAAACACTCTAATTTTTTCAAAGTAACAGTCCTGATTCCCCACGACACCAAATTAATGACATCGCGGTTCTTCAGAAGGTAGGAACCGATAATGCCAGTGCGTACCGAAGCACGACCAACAATTCGATCCCGAAATTCAACTACGAGCTTTTTAACTGCAACAACTTTAATATACGCTATTGGAGCTGGAATTACCGCGGCTGCTGGCACCAGACTTGCCCTCCAA
+
B@DDDFHEHHIIEHHH1<GHHHEEHHIGGFHHHHHIGEC1CCHEHHHCEGHCEHHGHE1CFHIIIGHHIIIIEHHCHHHEFEHG@FF11CGHCHFHIHHHFDGHECFHHCG@FH@4HHHGFHGH?EHHCGHIHHHIHG@HGHHHHBCHHEBEH?GHHHE?0<?HHIDHHHGHHEGH/;<CHEHI@HEDEGFH?<FHHHI@C@FDHE<DHH@HCFHIIIED<@<$CCGH@0A4<<1HFF@<F/<6@9HHHH1DHHHHCHH@@DHC<<C@IIIHIHIHHH?IHHFIIIIIHHFHHHIIHIIHIIHIIIIIIIIIIIHGGIIHIHIIIHHDHHHHEHIIIIIIDBDDD
@HISEQ:969:HM2KJBCX2:2:1102:5699:27461 2:N:0:ACTATGCA
AATACAGACCTGCCCAACTATCCCTATTAATCATTACATCGATCCTAGAAACCAACAAAATAGAATCGGATGTCCTATTTCATTATTCCATGCTAATGTATTCAAGCGTGAGCCTGCTTTAAACACTCTAATTTTTTCAAGGTAACAGTCCTAATTCCCCGTGACACCAAATTAATGGCATTACGGTTCTTTAGAAGGTGAGAAATCAATAATATCAGTACATACCAACGGCATGACCGAAACATTGATCCCGAAATTCAACTACGAGCTTTTTAACTGCAACAACTTTAATATACGCTATTGGAGCTGGAATTACCGCGGCTGCTGGCACCAGACTTGCCCTCCAA
+
DCDDCIIIIIIHHIIIIIIEHIHEHHHIHHIIHIIIHHIHIIIHIIHIIIHIHCHHGHIFHIHHGHHIIC=CGHIHIHGEHEHHIIIH?FGHIHHIIIIIHHHHHEIIIIIIHHIIIIIIHHIHHIHIIIHIIHHIIIIIIIIHIHHHHGIIIIIHIHIIIIHHEIHHHIIIHIIIHHIIIHIIIIIIIIIIIIIIIIIIIIIIHIIIIIIIIHHIIIIIIIHGHIHIIIIIIIIIIIIIIHIIHGIIIIIIIIIIIIIIIIIIHIGIIIIIIIIIIIIIIIIIIIIIHIHIIIIIIIIHHGHIIIIIIIIIIIIIIHIIIIIIIIHIIIIIGIIIIIIIIIDDDDD
@HISEQ:969:HM2KJBCX2:2:1102:14243:27870 2:N:0:ACTATGCA
AATACAGACCTGCCCAACTATCCCTATTAATCATTACGTCAATCCTAGAAACCAACAAAATAGGATCAACGTCCTATTTCATTATTCCATGCTAATGTATTCAAGCGCGAGCCTGCTTTAAACACTCTAATTTTTTCAAAGTAACAGTCCTGATTCCCCGCCACACCAAATTAATGACATGATGGTTCGTCAGAAGGTAGGAACCAGTAACACCAGTACGTACCTAAGGCACGACCAACGTACTGATCCCGAAATTCAACTACGAGCTTTTTAACTGCAACAACTTTAATATACGCTATTGGAGCTGGAATTACCGCGGCTGCTGGCACCAGACTTGCCCTCCAA
+
CDDDDIIIIIIIIIIIIIIIHIIIIIIIIHHHIIIIIIIIIIIIIIIIIHIGHHIIHIIIHIHHHHIIIIIHIIIHHHHHHIIIIIHHIIHCHHIIIIIIHHHHHIIIIIIIIIHHHIHIIIIIIIIIHIIIIIIIGIIHHIIIIIHIIIIIIIIIIIIIIIIIHIIIIIIHIIIIIIIIIIIIIIIIIIIIIHIIIIIIIIIIIIIIIIIIIIIIIIIIIIIIIIIIIIIIIHHIIIIIIIIHIIIIIIIIIIIIIIIIIIIIIIIIIIIIIHIIIIIIIIIIIIIIIIHIHIIIIIIIIIIIIIIIIIIIIIIIIIIIIIIIIIIIIIIIIIIIIIIIDDDDD
@HISEQ:969:HM2KJBCX2:2:1102:2210:28014 2:N:0:ACTATGCA
AATACAGACCTGCCCAACTATCCCTATTAATCATTACGGTGGTCCTAGAAACCAACAAAATAGAACCACAACGTCCTATTCTATTATTCCATGCTAATCTATTCAAGCAATAGCCCGCTTTAAACACTCTAATTTTTTCAAGGTAATGGTCCTGGCTCCCCAACACACCCAATTAAGGACATACTGGTTCACCAGAAGGAAGACCCGACAACAGGACAGTACTCGCCAAAGACGGACCGCCCGGCCAAGTCTAAAATTCAACTACGAGCTTTTTAACTGCAACAACTTTAATATACGCTATTGGAGCTGGAATTACCGCGGCTGCTGGCACCAGACTTGCCCTCCAA
+
D0<D@FEEHHIHHHG1<DC1D1F@C?GHE@@E<GEHH10CG0EECCF@C@CFCG1CE1<1CEEH?1DCG1<0<1<0<@1<<FGF@111<111D?@EEIHEH<HHHG68FGHHGC?G/CEIHFEHBEFEHGC<FHHEFEB<F@HEGHHHGDHHFD@?D7C1@FGG?C0AFCD@CHGEB<:<FC/AH?D/DHDDEGHF?GCD@<:7HHHHCHHFHHG<?HHFCFF<<?HC0111HDHC:/FC/<D:1ECCFC<HHGEH@F<ECC0<D<1GCGHHCEF@G@F1?HHF<<1G1@@IHEHDHEFF@HHHIHGIHEHEEHHHECCG@1F1H@EIHHCFCC<<1?E<<1D000@
@HISEQ:969:HM2KJBCX2:2:1102:15755:28195 2:N:0:ACTATGCA
AATACAGACCTGCCCAACTATCCCTATTAATCATTACGTCAATCCTAGAAACCAACAAAATAGGATCAACGTCCTATTTCATTATTCCATGCTAATCTATTCAAGCGCGAGCCTGCTTTAAACACTCTAATTTTTTCAAAGTAACAGTCCTGATTCCCCACCACACCAAATTAATGACATGATGGTTCGTCAGAAGGTAGAAATCAGTAACACCAGTACGTACCGAAGGCACGACCAGCGTACTAATCCCAAAATTCAACTACGAGCTTTTTAACTGCAACAACTTTAATATACGCTATTGGAGCTGGAATTACCGCAGCTGCTGGCACCAGACTTGCCCTCCAA
+
DCDDDIIIIHIIIIIHHHIIIIGIHHIIIGGIIIIIGHCHIGGHFHHIHIIIIIIHIIFHIIGHHIIIIHIEGHIIIIIIIIIIIHIHIHHGIH?E%IHHIHIIIIIIIIIIIIHIHIIIIHIIIIIIIIIIIHHHIHHIIIIIIHHIIIIIIIIIIIIIIIIIHHIIIIIHIHIIIIIIHIIIIIIIIIIIIIIIIIIIIIIIIIIIIIIHG<IIIIIIIIIIIIIIIIIIIIIHIIIIIIHHIHIIIIIIIIIIIIIIIHIIIIIIIIIIIIIIIIIIIHHIIIIIIIIIHIIIIIIIIIIIIIIIIIIIIIIIIIIIIIIIIIIIIIIIIIIIHIIIDDDDD
@HISEQ:969:HM2KJBCX2:2:1102:13361:28589 2:N:0:ACTATGCA
AATACAGACCTGCCCACTATCCCTATTAATCATTACGTCGATCCTAGAAACCAACAAAATAGAATCAAACGTCCTATTTCGTTATCCCATGCTAATGTATTCAAGCGTGAGCCTGCTTTAAACACTCTAATTTTTTCAAAGTAACAGTCCTGATTCCCCAAGACACCAAATTAATGACATCATGGTTCGTCAGAAGGTAGAAATCAATAATACCAGTACATACAATAGCACGACCAATAAATTGATCCCGAAATTCAACTACGAGCTTTTTAACTGCAACAACTTTAATATACGCTATTGGAGCTGGAATTACCGCGGCTGCTGGCACCAGACTTGCCCTCCAA
+
<00DDIGC1F@11D1<E@?1<<1<FEECCC?11D@G@<<C/<C<DH1<GC11FF0C111<FHEH@@FEHCHCGHH?11<1<111D1111<11111@<H@@<E<E@6<AB00AHFBA1BAA<1<BCHB<HCE<<9D/1@EH?HH9HEEGEFG3D<1HEE0C0<69EIHCCD<0GF<HHCFC@EHF5CC@GH0FFFCD1@F1GCA@@HH@HAC@GHCF?F<<<GGC1?G0ECFFHGHGC?G1D<<CA/GHHHHEGFHF?EGCHHH@@@CIIHEHHEEHIIHGD<G1D@@FHEHHHFHEHHHIIHHHHHHCGH/E<CCCHHCIGHHFHHHIIHHCE@@FHGH@BD@B
@HISEQ:969:HM2KJBCX2:2:1102:8876:28883 2:N:0:ACTATGCA
AATACAGACCTGCCCAACTATCCCTATTAATCATTACGTCAATCCTAGAAACCAACAAAATAGGATCAAACGTCCTATTTCATTATTCCATGCTAATGTATTCAAGCGTTAGCCTGCTTTAAACACTCTAATTTTTTCAAAGTAACAGTCCTGTTTCCCTGCAACACCAAATTAATGACATTACAGTTCTTCAAGAAGGAGGAACCAGTAAAGCCAGTACATACCAGAGGCACGACCAACTTACTAATCCCGAAATTCAACTACGAGCTTTTTAACTGCAACAACTTTAATATACGCTATTGGAGCTGGAATTAACGCGGCTGCTGGCACCAGACTTGCCCTCCAA
+
@@DD@HHHIHHGC<@GCCC?C<CGHHFHIIIIEEHIHHE?EGHH1FHIGHCFCHHHHGE?EEE?H11D@GHE<1DEEE1<1FCFHEHD1DFF1<FHGECGHIIIIHHHHIHHHHGEA@EHHHHHHEHHDHFIIHHHDHHIHIIIHIHEHHIIGGEHIHHHHHIIHHHHIIIIHIIIIIIIHIIIIIH?HGGCHHIHHHHHHFFGCEEFDHEDHHFIIIHHHGH9GHHGC$CHC@CHCCGHCCCGDHHHGDHIIIHFEIIIHCEHHEGEHEHHIIHHCHEHHHHFC<HHHHEEGE<FFCFFHIHHHECDHEEHHHFC<CEEGDG<GC@CCECHEGHHHIHDHDBDD@
@HISEQ:969:HM2KJBCX2:2:1102:20641:28538 2:N:0:ACTATGCA
AATACAGACCTGCCCAACTATCCCTATTAATCATTACGGTGATTCAGAAACCAACAAAACAGGACCACCGTCCTATTCTATTATTCCATGCTAATGTATTTAGACGTAAGCCTGCTTTGAACACTCTAATTTTTTCAAGGTAAAGGTCCTGGTTTCCCACCACGCTAAATTAATAACATGATAGTTCCCCAGAAGGTAGAAATTCTACACACCAGTACAGACTTGTTAGCCCGACCAACGGTAGAATCCCGAAATTCAACTACGAGCTTTTTAACTGCAACAACTTTAATATACGCTATTGGAGCTGGAATTACCGCGGCTGCTGGCACCAGACTTGCCCTCCAA
+
DDDDDIIHIHIEHHHIIIIIHHIIIIIIIIIHHIIIIIIIIIIHHIHEEHHHHIIIHIHIIEEHHHHIHIHIHIIIIIIIIIIHIIGIIHHHHIIIIIIH?CHHHHHHIEHHIIIIIIHHHIHFGHHIIIIIHIIHHH?IIIHIIIIIIHIHHHHHIHHHDIHHEIIIIIIIHHHHHGIHHIHHHIIGEIIHHIHIIIIIIIIHEHIIIGIIHHIIIIHGHEHHIIIIIIIIIIIIIIIIHHGDIIIIHIIIIIIHIIIIGIIIIIIIIIIIIIIIIIIIHFHIHIIIHIIHGIIIIIIIIIIIIIIIIIIHIHDIIIIIIIIIIIIIIIIHIIIGIIIIDDDDD
@HISEQ:969:HM2KJBCX2:2:1102:16491:28790 2:N:0:ACTATGCA
AATACAGACCTGCCCAACTATCCCTATTAATCATTACAACAGTCCTAGAAACCAACAAATAGAACCATTGTCCTATTCCATTATTCCATGCTAATGTATTCAAGCGTATGCCTGCTTTGAACACTCTAATTTTTTCACAGTAAAAGTCCTGGTTCCCCGTCACGACCCGTAAAGGCCATGCCGCTTCGCCAGAAGGTAAAGCCCGACCACAGACAGTGCTCACCCAGAAGGCGGACCGTCCAGCCAGGCCTGAAGTTCAACTACGAGCTTTTTAACTGCAACAACTTTAATATACGCTATTG
+
DBBDDHHH@CFHEDGHE0FHIH1DFGHIIHHCE?FH<GH1GEGCCCE<FE?DGHH@EGHEG?CCGBHHHHHEGFGGGB@GHBHCH@HHEH@GFHHIIIIIEEGHHHGFHHEGHGHH@CAG<<EIHGG@HHHHGHCGCHHEGIHHGIIHEHHFHHIIHE0HEHDHEHHG@EHHEGHHEIHIHHHCC<HFHIHFFHCDFHHHECCDGH@HIHHG;EHIHE9FECFHFCFH=HGIDHE<HCHHCHH?IHE?FEIIHHHIHIHHEEHHIIHIGIIHIHIIHFIHHGFDCIHIHHEHIHHIHBD@@@
@HISEQ:969:HM2KJBCX2:2:1102:18756:29268 2:N:0:ACTATGCA
AATACAGACCTGCCCAACTATCCCTATTAATCATTACGGTGGTCCTAGAAACCAACAAAATAGAACCACAACGTCCTATTCTATTATTCCATGCTAATCTATTCAAGCAATAGCCCGCTTTAAACACTCTAATTTTTTCAAGGTAATGGTCCTGGCTCCCCAACACACCCAATTAAGGACATACTGGTTCACCAGAAGGAAGACCCGACAACAGGACAGTACTCGCCAAAGACGGACCGCCCGGCCAAGTCTAAAATTCAACTACGAGCTTTTTAACTGCAACAACTTTAATATACGCTATTGGAGCTGGAATTACCGCGGCTGCTGGCACCAGACTTGC
+
@DDADHH@GHHDGHHHCEHHFHH1CGHHHHHHH?GHH1CDEGEHIHGHHHCHIEHCHCGE?HG?E@C1<G1E/<10DCGFH@1<FCF@HH1@CGHHHHHHI3E?HIGH@@CH7CG?DH?$<@FGCFHHBCGEHH@@ECHHECFHHH@1?ECGHHDEDHHFCAAEEHFHG<B<C/HEFHGHEHCHHGDFFHHEHHCHFCFD0DGCCGIHHF>FEHEEHGECCC8HIHHG?E@GF/HE/ECE<DAF@1IIHHHHGIIIIHIHEIHCGD1@HGCHHHHHHHEIHF?EG@EHHIHHEHHHEHFIIHE?HG?D11FF?HHHIHDEGCC?HIHHHIIHHGD<<00D
@HISEQ:969:HM2KJBCX2:2:1102:3572:30026 2:N:0:ACTATGCA
AATACAGACCTGCCCAACTATCCCTATTAATCATTACGGTGGTCCTAGAAACCAACAAAATAGAACCACAACGTCCTATTCTATTATTCCATGCTAATCTATTCAAGCAAATGCCTGCTTTAAACACTCTAATTTTTTCAAGGTAATGGTCCTGGCTCCCCGGCACACCCAATAAAGGACATACTGGTTCACCAGAAGGTGGACCCGACACAGGACAGTACTCGCCAAAGACGGACCGCCCGGCCAGGCCTAAAATTCAACTACGAGCTTTTTAACTGCAACAACTTTAATATACGCTATTGGAGCTGGAATTACCGCGGCTGCTGGCACCAGACTTGCCCTCCAA
+
DDDDDIIIIIIIIIIHHIIIIIIIIIIIIIIIGHIIIHHIIIIIIIIHHEHIIIIIIIIIIGIIIIIIIIIIHIIIIHIIIIIIIIIIIIIIIIIIIIFIIIIHHHIIIIIIIIIIHIIHIHHIHHIHGHIGIIIIIHIIHIIIIIIIIHIHHHIHIIIIHHIIIIIHHIIIIIIIIIIIIIIIIHIIIIIIIIIIIIIIHHIIIIIIIHIIIIIIIIIIIIIIIHIIIIIIIIIIIIIIIIIIHIIIIHIIIIIIIIIIIIHIIIIIIIIIIIIIIIIIIIIIIIIIIIIIIIIIIIIIIHIIIIIIHIIIIIIIIIIIIIIIIIIIIIIIIIIIIIIIIDDDDD
@HISEQ:969:HM2KJBCX2:2:1102:5616:30854 2:N:0:ACTATGCA
AATACAGACCTGCCCAACTATCCCTATTAATCATTACGTCGATCCTAGAAACCAACAAAATAGAATCAAACGTCCTATTTCATTATTCCATGCTAATGTATTCAAGCGTGAGCCTGCTTTAAACACTCTAATTTTTTCAAAGTAACAGTCCTGATTCCCCACGACACCAAATAAATGACATCATGGTTCGTCAGAAGGGAGAAACCGACGATGCCAGTACGTACCGAGGCACGACCGACATGATGGTCCCGAAATTCAACTACGAGCTTTTTAACTGCAGCAACTTTAATATACGCTATTGGAGCTGGAATTACCGCGGCTGCTGGCACCAGACTTGCCCTCCAA
+
DDDDDIIIHIIIIIIIHIIIIIIIIIIIIIIIIIIIIIHHIIIFHIIIIHIIIIIIIIIEHHIIHIHIIIIIGHHHIIHIIIIIIIIIIIIIIIIIIIIIIHHIIIIIIIIIIIIIIIIIIIIIIIIIIIIIIIIIIIHIIIIHIHIIIIIIIIIHIIIIIIIIIIIIIIIIIIHIIIIHHIIIIIIIIIIIIIIIIIIIIIIIIIIIIIIIIIIIIIIIIIIHIIIIIIIIIIIIIIIIIHHDIIIIIIIHIIIIIIIIIHIIIIIIIIIIIIIHIIIIIIIIIIIIIIIIIIIIIIIHIIIIIIIIIIIIIIIIIIIIIIIIIIIIIIIIIIIIIIIIDDDDD
@HISEQ:969:HM2KJBCX2:2:1102:18603:30380 2:N:0:ACTATGCA
AATACAGACCTGCCCAACTATCCCTATTAATCATTACGTCGATCCTAGAAACCAACAAAATAGGATTAACGTCCTATTTCATTATTCCATGCTAATGTATTCAAGCGTTAGCCTGCTTTAAACACTCTAATTTTTTCAAAGTAACAGTCCTGATTTCCCGCAACACCAAATTAATGACATCACGGTTCGTCAAGAAGGAGGAATCAGTAAAGCCAGTACATACCGAAGGCATGACCAACTTACTAACCCCGAAATTCAACTACGAGCTTTTTAACTGCAACAACTTTAATATACGCTATTGGAGCTGGAATTACCGCGGCTGCTGGCACCAGACTTGCCCTCCAA
+
BDDC@EHEGHCHHIHG@HEGHHHHIHIIHDHCCHHHHHHFHIHHHHHHIIIIHGHIHHIEGHHEHE?HHIHIICEEHHHGHIHCHGEHGH?CEHIIHIHFGGHHHIHIIIHHIIHFHHIHHHHFHIIIHFHHHHIIFHHHHHHHIIIGHGIHHHHIEFHHEEHCEEHGGFHHHIIGHHHEHIHCHHEGIHHIIIIIIHIHGHGCEEHHHHHFHHHIIHHIHHHHGEHHE<FFHGHHHEIIIHHHIIIIIHIIIIIIHHHEHHEHGHCCFHGFHIIHIHHG?HFHG1HHIIHHHIIHGIGF@IHIHIIHIHHEHHHHGIIHIHIHHEHHHHHF<1GCCHGCA?ADA
@HISEQ:969:HM2KJBCX2:2:1102:18913:31773 2:N:0:ACTATGCA
AATACAGACCTGCCCAACTATCCTATTAATCATTACGGTGATCCTAGAAACCAACGAAATAGAATCAGTCCGTCCTATTTCATTATTCCATGCTAATGTATTCAGACGATAGTCTGCTTTAAACACTCTAATTTTTTCAAAGTAACAGTCCTGATTTCCCATCACACCAAATAAATGGCATGAAAGTTCCTCAGAAGGTAGAGATCCATCTCACCAGTACAGACAATTAAGCCTGACCAATGGGTAGACCCCAAAATTCAACTACGAGCTTTTTAACTGCAACAACTTTAATATACGCTATTGGAGCTGGAATTACCGCGGCTGCTGGCACCAGACTTGCCCTCCAA
+
DABDCIIIIGIIIHHIIIIIIIIHIHIIIIHIIGCCE@@C1<FE@F1DFCHFHHH<<C=C11D@F1CE<F1@<C<0FGHH1<@@?EHE1<<1<CE@1C1AECFHEA@BA?HEAHHHHGGHIGEEIIIHHHGHIHHGDGHEEF<GIGDEHHHG@1GCCGHHHHEDFHHCGEGEFHFD<HHEECEHHHFHCE@HGCEIIHFHHIHGHHHFCG@HHGIIIIHIIFHGGGCHGHHHCHCFEFEHHCEDD<HE/0<?HGGEG1HCDE=HEH@?HFHIHCEHHHHIIIIIIHHCFHHE=EIHIHGC1CEEHGHIIHHIHHHHHHHHIHHGIHHHHHIHHEF@HCIHHE@BAAB
@HISEQ:969:HM2KJBCX2:2:1102:8278:31900 2:N:0:ACTATGCA
AATACAGACCTGCCCAACTATCCCTATTAATCATTACGTCGATCCTAGAAACCAACAAAATAGAATCAAACGTCCTATTTCATTATTCCATGCTAATGTATTCAAGCGCGAGCCTGCTTTAAACACTCTAATTTTTTCAAAGTAACGGTCCTGATTCCCCATGACACCAAATTAATGACATCATGGTTCTTCAGAAGGGAGAAATCAAAATTGCCAGTACGTACCGAGGCACGACCAACAAATTGATCTCGAAATTCAACTACGAGCTTTTTAACTGCAACAACTTTAATATACGCTATTGGAGCTGGAATTACCGCGGCTGCTGGCACCAGACTTGCCCTCCAA
+
DDDDDIIIGEHIIIIIIGHHIIIIHGHIIIIIIIIGHHIIIIIIIHHHIIIIIGIIEHHIHIHIIIIHIHHH@EGHHHEHIIIIHHH1GHIHGHHIIIIIIIIIIIIIIIIHIIHFIHIIIIIIIIIFIIIIIIIIIIIIIIIIIIHHHIIIIIIIIIIIIIIIIIIIIIIIIIIIIIIIIIHIIIIHIIIIIIIIIHHIIIIIIIIIIIIHIIIIIIIIHIIIIIIIIIIIIIIIIIIIIIHFIIIIIIIIIIGIIIIIIHHIIIIIIIIIIIIIIIIIIIIIIIIIIIIIIIIIIIIIIIIIIIIIIIIIIHIIIIIIIIIIIIIIIIIIIIIIIIIIDCDDD
@HISEQ:969:HM2KJBCX2:2:1102:8318:32731 2:N:0:ACTATGCA
AATACAGACCTGCCCAACTATCCCTATTAATCATTACGGTGGTCCTAGACCAACAAAATAGAACCAACGTCCTATTCTATTATTCCATGCTAATCTATTCAAGCAAAAGCCCGCTTTAAACACTCTAATTTTTTCAAGGTAATGGTCCTGGTTCCCCGACACACCCAATAAAGGGCATACCGGCTCACCAGAAGGATAGACCCGACAGCAGAACAGTACTCGCCAGAGACGGACCGTCCGGTCAGGCCTAAAATTCAACTACGAGCTTTTTAACTGCAACAACTTTAATATACGCTATTGGAGCTGGAATTACCGCGGCTGCTGGCACCAGACTTGCCCTCCAA
+
DDDDDIHIIHIIHIIIIIIGCHHIIHIIIIHIIGHHIIHHGHHHIIIIIIFHHHIIHHIIEHHGHFHHHGEHHIFHIGHHHIIIGHHGHEHHHIHIIHIFHHFIIIIIGGIHIIEHHIHHIHHHIIIIIIIHHHHGIGIIIHIHIIIIIHIHGHIIIIIIIIIIIIIIIHIHIIIIIIIIIIIIIIIIIHIIIIIIIIHIIIIIIIIIIIIHHIIIIIIIIIIIIIIIIIIIHIIIIIIIIIHIIIIIIGIIIIIIIIIIIHHHIIIIIIHIIIIIIIIIIIIIIIIIIIIHIIIHGFGIIIIIIIIIIIIIIIIIIIIIIIIIIIIIIIIIIIIIIIIDDDDD
@HISEQ:969:HM2KJBCX2:2:1102:6570:32767 2:N:0:ACTATGCA
AATACAGACCTGCCCACTATCCCTATTAATCATTACGTCAATCCTAGAAACCAACAAAATAAGATCAACGTCCTATTTCATTATTCCATGCTAATGTATTCAAGCGCGAGCCTGCTTTAAACACTCTAATTTTTTCAAAGTAACAGTCCTGATTCCCCACCACACCAAATTAATGACATGATGGTTCGTCAGAAGGTAGAAATCAGTAACACCAGTACGTACCGAAGGCACGACCAGCGTACTAATCCCGAAATTCAACTACGAGCTTTTTAACTGCAACAACTTTAATATACGCTATTGGAGCTGGAATTACCGCGGCTGCTGGCACCAGACTTGCCCTCCAA
+
CADDDHHIIIIEGIIIHIHGHIIIIIIIHIIHIIIIIIIIIIICHHHHHHHEEHIICHHIIHFHFFHHHHIIIIHIHGHHHHIIHIIHGHHICHHIHHHHHHGIIICHHIHHGCHHHIIHHHHHGIHIIIIHHHHGIIHIIIIIIIIHHHHHHHIIIIIIIHIHHIIIHGHIHHHHHHEGIHIIHHHHGHIHHHHIHHHHHIHGIIIIIIHHIIIHIHIHFIIIIIIIIIIIHHEHEHHHGCFHIIIHHEHIHGIIGHHIIIIIIHFIIIIIIIIIHHHIHHIIIHIIHHHIIIIIIIIIIIIIIIIHIIIIIIIIIIIIIIIIIIIIIIHHIIIIIIIDDDBD
@HISEQ:969:HM2KJBCX2:2:1102:16003:32788 2:N:0:ACTATGCA
AATACAGACCTGCCCAACTATCCCTATTAATCATTACGTCAATCCTAGAAACCAACAAAATAGGATCAAACGTCCTATTTCATTATTCCATGCTAATGTATTCAAGCGTTAGCCTGCTTTAAACACTCTAATTTTTTCAAAGTAACAGTCCTGTTTCCCTGCAACACCAAATTAATGACATTACAGTTCTTCAAGAAGGAGGAACCAGTAAAGCCAGTACATACCAGAGGCACGACCAACCTACTAATCCCGAAATTCAACTACGAGCTTTTTAACTGCAACAACTTTAATATACGCTATTGGAGCTGGAATTACCGCGGCTGCTGGCACCAGACTTGCCCTCCAA
+
DDDDDIIIIIIIIIIIIIIIIIIIIIIIIIIIIIIIIIIIIIIIIIIGIIIIGIIIFHGHHHHIIIIIIIIIIIIIIIHIIIIIGIIHHIIIGIIIIIIIIIIIIIIIIIIIGIIIIIIIIIIIIIIIIHIIIIIIIIIIIIIIIIIIIIIIIHHHIIIIIIIIIIIIIIHGHIIIIIIIHIIIIIIIHIIIIIIIIHIIIIIIIIIHIIIIIIIIIIIIIIIIIIIIIIIIIIIIIIHIIIHGGIHHIHIIIIIIIIGIIIHIIIIIIIIIIIHIIIIIIIIIIIIIIIIIIIIIIIIIIIIIIIIIIIIIIIIIIIIIIIHIIIIIIIIIIIIIIIIIIDDDDD
@HISEQ:969:HM2KJBCX2:2:1102:9265:32750 2:N:0:ACTATGCA
AATACAGACCTGCCCAACTATCCCTATTAATCATTACAACAGTCCTAGAAACCAACAAATAGAACCATTGTCCTATTCCATTATTCCATGCTAATGTATTCAAGCGTATGCCTGCTTTGAACACTCTAATTTTTTCACAGTAAAAGTCCTGGTTCCCCGTCACGACCCGTAAAGGCCATGCCGCTTCGCCAGAAGGTAAAGCCCGACCACAGACAGTGCTCACCCAGAAGGCGGACCGTCCAGCCAGGCCTGAAGTTCAACTACGAGCTTTTTAACTGCAACAACTTTAATATACGCTATTGGAGCTGGAATTACCGCGGCTGCTGGCACCAGACTTGCCCTCCAA
+
DDDDDIIIIIIIIIIIIIIIEHHIIIGIIIIIIIIIIIIIIHHHFHGHHIIHHHIIIIHIIH?GHIIIIGHIIIIIIEHIIHHHHHHHGEHHHEHHIIIIHHIIIHIIIIIIIIIIIIIHHHIIHIIIIIIIIIIIHHIIIIIIIIHGHIHHHIIIIIHIIIIHHIIIIIHIIIIIIIIIIIIIHHIIIIIIIIIIIIIIIIIIIIIIIIIIIIIIIIIIIIIIIIIIIIIIIIIIIIIIIIIIIIIIHIIIIIIIIIIIIIIIIIIIIIIIIIIIIIIIIIIIIIHIIIIIIHIIIIIIIIIIIIIIIIIIIIIIIIIIIIIIIIIIIIIIIIIIIIIIIDDDDD
@HISEQ:969:HM2KJBCX2:2:1102:2750:33775 2:N:0:ACTATGCA
AATACAGACCTGCCCAACTATCCCTATTAATCATTACGTCAATCCTAGAAACCAACAAAATAGAATCATGCCGTCCTATTTTATTATTCCATGCTAATGTATTCAAGCAAAATGCCTGCTTTAAACACTCTAATTTTTTCAAAGTAAAGGTCCTGGTTCCCCGTGACACCCAATTAAGGGCATCGCGGTTCTCCAGAAGGTGAGAAATTGACTACACCAGTTCATACCCCTTAAGGCACGACCGATGTGTCAATCCCGAAATTCAACTACGAGCTTTTTAACTGCAACAACTTTAATATACGCTATTGGAGCTGGAATTACCGCGGCTGCTGGCACCAGACTTGCCCTCCAA
+
DDDDDIIIIIIIIIIIIHIIHHHHIIIIIIIIIIIIIIHHGHIGHIHIIIHIIGIIIIHHIIIIIGHHIHHHHIIGIIIIIIIHIIIIFHIIGHHIIIIFFCGHIIIIIIIIIIIIIIEHIHHIFHIHIHHEHHHHFHIHHIIIIIIIIIIHFHEHHHHIHHHHFHHGHIIHHGHHHIIIHIIHIHHIIIHIIIIIIIIHHIIIIIIHHIIIHIIIIIIIHIHHHGHIIIHHHHIIIIIIIIIIIIIIIIHIHHIIIIIIHHIHIIIGIIIIIIIIIIIIIIIIIIHHHGHFHHHIHGIHIIIIIIGIIIIIIIIIIIIIIIIIIIIIIIIIIIIIIIIIIIIIIIIDDDDD
@HISEQ:969:HM2KJBCX2:2:1102:16192:33108 2:N:0:ACTATGCA
AATACAGACCTGCCCAACTATCCCTATTAATCATTACGGTGATCCTAGAAACCAACGAAATAGAATCAGTCCGTCCTATTTCATTATTCCATGCTAATGTATTCAGACGATAGTCTGCTTTAAACACTCTAATTTTTTCAAAGTAACAGTCCTGATTTCCCATCACACCAAATAAATGGCATGAAAGTTCCTCAGAAGGTAGAGATCCATCTCACCAGTGCAGACAATTAAGCCTGACCAATGGGTAGACCCCGAGGTTCAACTACGAGCTTTTTAACTGCAACAACTTTAATATACGCTATTGGAGCTGGAATTACCGCGGCTGCTGGCACCAGACTTGCCCTCCAA
+
DCDCDIIIIIIIIIIIIIIIIIIIIIIIIIIIIIIIIIGIIIIIHIIIIIIIIIIIIEFHIEHIIIIIIIIHIIIIHIIIIHIIIIIIIHIHIHIIIHIIIHHIIIIIIIIIIIIIIIIIHHHHIIIIIIIIIIIIIIIIHIIIIIHIIIIIIIIIIIIIIIIIIIIIIIIIIIIIIIIIIIIIIIIIIIIIIIIIIIIIIIHIIIIIIHIHIIIIIIIIIIHIIIIIIIIIIIIIIIIIIIIIHHDIIIIIIIIIIIIIIIIIIIIIIIIIIIIIIIIIIIIIIIIIHIIIIIIIIHIIIIIIIIIIIIIIIIIIIIIIIIIIIIIIIIIIIIIIIIIIIIIDDDDD
@HISEQ:969:HM2KJBCX2:2:1102:17747:34986 2:N:0:ACTATGCA
AATACAGACCTGCCCAACTATCCCTATTAATCATGACTTCAGTCCACAAACACCAACAAAAAGAGGACCGGAGCCCACTATTATTATTCCATGCTAATGTATTCATAGCAAACACTGCCTGCTTTAAACACTCTAATTTTTTCAAAGTAAAAGATCTAGACTAACACTGCACCCATCCAATGAAGGAGAGAGCAGTGAGCTAGAAGGATGGCCTGGCCAAGCCGGCACTCACACACGAATCCGCATGCGGGCCTGCTGCACCACACCAGAAATCCAACTACGAGCTTTTTAACTGCAGCAACTTTAATATACGCTATTGGAGCTGGAATTACCGCGGCTGCTGGCACCAGACTTGCCCTCCAA
+
DDCDDIIIIIIIIIIIIIIIIIIIHIIIIIIIIIIIIIIIIHIHHHIIIIIIIIIIIIIIIIIIIIIIIIIHHHIIIIIIIIIIIIIIIIIGHIGHEHIHIHHHIIIIIIIIIIIIIIIIIIIIIHIIIIIHIIIIIIIIIIIIIIIHIIIIIIIIIIIIIIIIIIIHHHIIIHHHIHHIIIIIIHGIHHIIIIIIIIIIIIIHIHIIIIIIIIHIIIIIIIIIIIIIIIIIIIIIHHEEIIIIIIIIIIIIIIIIIIIHHEHIHIIIIIIIIIIIIIIHIIIIIIIIIIIIIIIIIIIIIIIIIIIIIHHIIIIIIIIIIIIIIIIIIIIIIIIIIIIIIIIIIIIIIIIIIIIIIIDDDDD
@HISEQ:969:HM2KJBCX2:2:1102:16036:34431 2:N:0:ACTATGCA
AATACAGACCTGCCCAACTATCCCTATTAATCATTACGGTGGTCCTAGAAACCAACAAAATAGAACCACAACGTCCTATTCTATTATTCCATGCTAATCTATTCAAGCAATAGCCCGCTTTAAACACTCTAATTTTTTCAAGGTAATGGTCCTGGCTCCCCAACACACCCAATTAAGGACATACTGGTTCACCAGAAGGAAGACCCGACAACAGGACAGTACTCGCCAAAGACGGACCGCCCGGCCAAGTCTAAAATTCAACTACGAGCTTTTTAACTGCAACAACTTTAATATACGCTATTGGAGCTGGAATTACCGCGGCTGCTGGCACCAGACTTGCCCTCCAA
+
DDDDDIIIIIIHHIIIIIIIIIHIIIIIIHIIIIIIIIIIIIIHIIIIHIIIIIIIIIIHHIHIHIIIIIIIIIIIHHHIIHGHHHHEHHHIGIIIIIHFHDHIIIIIHIIIIIIIIIIIIIIIIIIIIIIIIIIIIIIIIIIIIHIHIIIIIIIIIIHIIIIIIIHHIIIIFHIHIIIIIIIIIIIIIIIIIIIIIIIIIHIIIIIIIIIIIIIIIIIIIIHIIHIIIIIIIIIIIIIIIIIIGIIIIIIHIIIIIHIIIIIIIIIIIIIIIIIIIIIIIIIHHHIIIIIIIIIIIIIIIIIIIIIIIIIIIIIIIIIIIIIIIIIIIIIIIHIIIIIIIIDDDDD
@HISEQ:969:HM2KJBCX2:2:1102:12328:34715 2:N:0:ACTATGCA
AATACAGACCTGCCCAACTATCCCTATTAATCATTACGTCAATCCTAGAAACCAACAAAATAGGATCGAACGTCCTATTTCATTATTCCATGCTAATGTATTCAAGCGTTAGCCTGCTTTAAACACTCTAATTTTTTCAAAGTAACAGTCCTGTTTCCCTGCAACACCAAATTAATGACATTACAGTTCTTCAGAAAGGAGGAATCAGCGAAGCCAGTGCATACCAGTGGCACGACCAACCTGCTGACCCCGAAATTCAACTACGAGCTTTTTAACTGCAACAACTTTAATATACGCTATTGGAGCTGGAATTACCGCGGCTGCTGGCACCAGACTTGCCCTCCAA
+
DDDDDIHHIIIIIIIIIIIIGIIIIIIIIIIIIIIIIIHIIIIIHIIIIIIIIIIIHIHHIIHHGIIGIIGIHIIHIIIIGIIIGIIHIIEEHIIIIIIIIIHIIIIIIIIIIIIIIHIIHHHHIIIIIIIIIIIIIIIHIIIIIIIIIIIIIIIIIIIIIIIIIIIIIIIHIIIIIIIIHHIIIIIIHIIIIIIIIIIIIIIIIIIIIIIIIIIIIIIIIIIIIIIIIIIIIIIIIIIIIIIHGIIIIIIIIIIIIIIIIIIIIIIIIIIIIIIIIIIIIIIIIIIIIIHIIIIIIIIIIIIIIIIIIIIIIIIIIIIIIIIIIIIIIIIIIIIIIIIIIDDDDD
@HISEQ:969:HM2KJBCX2:2:1102:12819:34761 2:N:0:ACTATGCA
AATACAGACCTGCCCAACTATCCCTATTAATCATTACATCGATCCTAGAAACCAACAAAATAGAATCGGATGTCCTATTTCATTATTCCATGCTAATGTATTCAAGCGTGAGCCTGCTTTAAACACTCTAATTTTTTCAAGGTAACAGTCCTAATTCCCCGTGACACCAAATTAATGGCATTACGGTTCTTTAGAAGGTGAGAAATCAATAATATCAGTACATACCAACGGCATGACCGAAACATTGATCCCGAAATTCAACTACGAGCTTTTTAACTGCAACAACTTTAATATACGCTATTGGAGCTGGAATTACCGCGGCTGCTGGCACCAGACTTGCCCTCCAA
+
DDDDDIIIIIIIIIIIIIIIIIIIIHHIIIIIIHIIIIIIIIIIIIIIIIIIIIIIIIIIIIIIIIIIHIIIIIIIIIIIIIIIIIIFHIIIIIIGHHIIIIIIIIIIIIIIIIIIIIIIIIIIIIIIIIIIIIIIIIIIIIIIIIIIIIIIIIIIIIIIIIIIIIIHIIIIIIIHIIIHIIIIIIIIIIIIIIIIIIIIIIIIIIIIIIIIIIHHIIIIIIIIIIIIIIIIIIIIIIIIIIIIHCIIIIIIIIIIIIIIIIIIIIIIIGIIIIIIIIIIIIIIIIIIIIIIIIHIIIIIHIIIIIIIIIIIIIIIIIIIIIIIIIIIIIIIIIIIIIIHIIDDDDD
@HISEQ:969:HM2KJBCX2:2:1102:16095:36008 2:N:0:ACTATGCA
AATACAGACCTGCCCAACTATCCCTATTAATCATTACCTCAATGCTCTACAAAACCAACAAAATAGAACCGAGGTCCTATTCTATTATTCCATGCAACATTATTCAGGCGTAAGGCCTGCTTTAAGCACTCTAATTTTCTCAAAGTAAACGCATCGGCCACTGAAAACACCCAATAAAGGGCATCAACAGCCAACCGATTGATTAGGACCAGACATGTAGTAACAGCAATCAAGCGTACCACATGCTAGTACCCGAGATCCAACTACGAGCTTTTTAACTGCAACAACTTTAATATACGCTATTGGAGCTGGAATTACCGCGGCTGCTGGCACCAGACTTGCCCTCCAA
+
DDDDCIIIIIIIIHHHIIIIIGFEHHHIIHIHIIHIHHHHIIIHHIIIIIHGIHEHHHIEHHIIHCHGEHHICHHHEHHHHHHIIIHII?EHHHHHIIIIHHHHHHHIHIIHIHHHIIIIIIIIIHHFGHHIIIIIIIIIIHIIIIIIIIIIIIIIIIHIIIIHIIIIIIHIIIHHHIIIIIIIIIIIHIIIIIIIIIIIIHHIIIIIIIIIIIIIIIIIIIIIIIIIII=IIIIIIIIIIIIIIHGHIIIIIIIIIHGIIIIIIIIIIGIIIIIIIIIIIIIIIIHHFHIIIIIIHIIIIIIIIIIIIIIIIIIIIIIIIIIIIIIIIIIIIIIIIIIIIIIIDDDDD
@HISEQ:969:HM2KJBCX2:2:1102:17196:36321 2:N:0:ACTATGCA
AATACAGACCTGCCCAACTATCCCTATTAATCATTGCGCACAAATCCAAAAACCAACAAAATACGATCAACGAGCCCTAACTTATTATTCCATGCTAATGTATTCAAGCGTTAGCCTGCTTTAAACACTCTAATTTTTTCAAAGTAACAGTCCTGTTTCCCTGCAACACCAAATTAATGACATTACAGTTCTTCAGAAAGGAGGAATCAGCGAAGCCAGTACATACCAGTGGCACGACCAACCTGCTGACCCCGAAATTCAACTACGAGCTTTTTAACTGCAACAACTTTAATATACGCTATTGGAGCTGGAATTACCGCGGCTGCTGGCACCAGACTTGCCCTCCAA
+
0<<0<<1FFGH11<<F10<<1C<D1<1<CEC1<G<110<C//D11<<C1D110<C1<DFF11DF1<<1011<D<C/1<DHFH1111<11C1C1C11CF@F@CEHEE<DFIIIH>5?HHGF<C<CFGF6F@FDEG@GB<<HG6<DFHHF?7?F9<GHF*0CH@CDGHEFE:CHH??H9H7DE9EHHF?IHHEIHCFHIHIHHG@/;HHCHGH@=GEIHGIHHHHCFCIHGHGEGHHGH<FFGH@FDD<DHFCH?EEIIIIHHHIIHEFFCHIHHHHHGFIIHEHHHG@G@EG@IFIHHEEHGIHHCEGHFHGGIIIIIHIHIHHFIIIIHGCHFHHCE@GCC0@?@@D0
@HISEQ:969:HM2KJBCX2:2:1102:11401:36354 2:N:0:ACTATGCA
AATACAGACCTGCCCAACTATCCCTATTAATCATTACGTCGATCCTAGAAACCAACAAAATAGAATCAAACGTCCTATTTCATTATTCCATGCTAATGTATTCAAGCGCGAGCTTGCTTTAAACACTCTAATTTTTTCAAAGTAACAGTCCTGATTTCCCATGACACCAAATTAATGACATCGTGGTTCGTCAGAAGGGAGAAACCAATAATGCTAGTACGTACAAAGTACGACCGACATATTAGTCCCGAAATTCAACTACGAGCTTTTTAACTGCAACAACTTTAATATACGCTATTGGAGCTGGAATTACCGCGGCTGCTGGCACCAGACTTGCCCTCCAA
+
DDDDDIIIIIIIIIIIIIIIIIIIIIIIIIIIIIIIIIIIIIIIIIIIIIIIIIIIIIHHIIHIIIIIIIIIIIHIIIIIIIIIIIIIIIIIIIIIIIIIIIIIIIIIIIIIIIIIIIIIIIIIIIIIIIIIIIIIIIIIIIIIIIIIIIIIIIIIIIIIIIHIIIIIIIIHIIIIIIIIIIIIIIIIIIIIIIIIIIIIIIIIIIIIIIIIIIIIIIIIIIIIIIIIIIIIIIIIIIIIIIIIIIIHIIIIIIIHIIIIIIIIIHIIIIIIIIIIIIIIIIIIIIIIIIIIIIIIIIIIIIIIIIIIIIIIHIIIIIIIIIIIIIIIIIIIIIIIIIHDDDDD
@HISEQ:969:HM2KJBCX2:2:1102:14750:37669 2:N:0:ACTATGCA
AATACAGACCTGCCCAACTATCCCTATTAATCATTACGTCGATCCTAGAAACCAACAAAATAGGGTCAAACGTCCTATTTCATTATTCCATGCTAATGTATTCAAGCGTGAGCCTGCTTTAAACACTCTAATTTTTTCAAAGTAACAGTCCTGATTCCCCGCGACACCAAATTAATGACATCACGGATCTTCAGAAGGGAGAAACCAGTGACACCAGTGCATACCAAAGGCATGACCAGCGTACTGATCCCGAAATTCAACTACGAGCTTTTTAACTGCAACAACTTTAATATACGCTATTGGAGCTGGAATTACCGCGACTGCTGGCACCAGACTTGCCCTCCAA
+
DDDDDIIIIIIIIIIIIIIIIIIIIIIIIIIIIIIIIIIIIIIIIIIIIIIIIIIIIIIIIIHFHHHIIIIIIIIIIIIIIIIIIIIIIIIIHIIIIIIIIHIHIIIIIIGIIHIIIHIIIIIHIIIIHIIIIIIIGHIIIIIIIIIIIFEHHIHIIIIIHIHHIDCHHHCFGHHI?GHGHHIHGHHGHHHCHHHHCHHHEHHHIIIHHHC@GHHHGF<GFAFHHIFHHEGGHHGDEIIHHGEHHCHCH@C1HHFGHHCDIHEHHHGIHIIHHHHHHHIIHGIHIHHIIHHHHGHGHHIIIIIHIIHEHIIIIHDHHEF1GHHIIHGIIHHGIHHHIHHE<<DDD<
@HISEQ:969:HM2KJBCX2:2:1102:17299:37690 2:N:0:ACTATGCA
AATACAGACCTGCCCAACTATCCCTATTAATCATTACGTCAATCCTAGAAACCAACAAAATAGAATCAAACGTCCTATTTCATTATTCCATGCTAATGTATTCAAGCGTAAGCCTGCTTTAAACACTCTAATTTTTTCAAAGTAACAGTCCTGATTCCCCACGACACCAAATTAATGACATCGCGGTTCTTCAGAAGGTAGGAACCAATAATACCAGTGCGTACCGAGGCACGACCGACACTCTGATCCCGAAATTCAACTACGAGCTTTTTAACTGCAACAACTTTAATATACGCTATTGGAGCTGGAATTACCGCGGCTGCTGGCACCAGACTTGCCCTCCAA
+
DDDDDIFHIIIIIIIIIHEHHIIHIIIIIIIIIIIGIIHIIIIGHIHIIIIIIIIIH@HHIHIIIHIHIIIHIIHIIIIHHHIHIHIIGIIHGHIIIHHIHIIHIIIHIIHIGHIHHIIIIIIIIIIHHEIIHIHHHHHIGIIIIIHHHIIHHIIIIIIHFIHHIIIIIIHIIIIHHHHIHIIIHIHHHHEHHIIHHHCIIIIHIIIIIHHHHHHIIHIIIIIHIIIIIIIIIIIIIIHHHHGFIHIIIIIIIIHIIIIIIIIHHIHHIIHHFCIIIIHIIIHHIIIIIIHHHIIIIIIIIIIIIIIIIIIIIIIIIIIHIIIIIIIIIIIIIIIIIIIIDDDDD
@HISEQ:969:HM2KJBCX2:2:1102:13924:37959 2:N:0:ACTATGCA
AATACAGACCTGCCCAACTATCCCTATAATCATTACGTCGATCCTAAAAACCAACAAAATAGGGTCAAACGTCCTATTTCATTATTCCATGCTAATGTATTCAAGCGTGTGCCTGCTTTAAACACTCTAATTTTTTCAAAGTAACAGTCCTGATTCCCCATGACACCAAATTAATGACATCACAGTTCGTCAGAAGGTAGAAATCAATAATACCAGTGCATACCGGAGGCACGACCAATATATTGATCCCGAAATTCAACTACGAGCTTTTTAACTGCAACAACTTTAATATACGCTATTGGAGCTGGAATTACCGCGGCTGCTGGCACCAGACTTGCCCTCCAA
+
DDDDDIIIHHIIIIIIIIIIIIIIIIIIIIIIIIIIIIIIIIHHIIIIIIIIIIIIIIHIIHHIHHIGHHHHIHIIIHHIHIHHIIHHIIIIIGHIIIIIIIHHHIIIIIHIIIGIIIIIIIIIIIIIIIIIIIIIIIHIIIIIHIIIIIIIIIIIIIIIIIIIIIIIIIIIIIIIIIIIIIIIIIIIIIIIIIIIIIIIIIIIIIIIIIIIIIIIIIIIIIIIIIIIIIIIIIIIHIIIIIIHIIIIIIIIIIIIIIIIIIIIIIIIIIIHHHIIIIIIIIIIIIIIIIIIIIIIIHIIIIIIIIIIIIIIIIIIIIIIIIIIIIIIIIIIIIIIIIIIDDDDD
@HISEQ:969:HM2KJBCX2:2:1102:19551:39463 2:N:0:ACTCTGCA
AATACAGACCTGCCCAACTATCCTATTAATCATTACGGCGGTCCTAGAAACCAACAAAATAGGACCGCACGTCCTATTCTATTATTCCATGCTAACGTATTCGAGCAAAGGCCTGCTTTGAACACTCTAATTTTTTCAAAGTAAAAGTCCTGGTCCCCAACACACCCAGTGAAGGGCATGCGGTTCTCCAGAAGAGAAGGCCCGGCCGGACAAGTGCACGCGGTGAGGCGGACCTGCCAGCCAGGCCAAAGGTTCAACTACGAGCTTTTTAACTGCAACAACTTTAATATACGCTATTGGAGCTGGAATTACCGCGGCTGCTGGCACCAGACTTGCCCTCCAA
+
@@@DD<FCEECG?C@110<GHHGHHFHHHHHHHGF110FHD/<CHH?GH11<@1CE<<<?111CH?DH/<CHH0<D1FH?C11<1<1DHG1<FG?1<:<1<<<110/<F1C1@1CECHF@8BGHEHCEHHFHFH1HEFEGA<CHECBDBC<G@GH6C9#<D<8:FCE:AEGBF5AHEHH2D@@EGIHEEHCHHEEHHHACHHDCE:<0?H?DIHFHHHEC0EFD0C0CC?C@DC1EHECC1CIIHF1?F?F@GCC1GD0HHGCGHEGHE@@CH@@HGCDD<<11<11F=C@CFCD111G<<11FHHCD1DHHCE<FEEHGHHHF?HHHGFCIIHHHGD<00D0
@HISEQ:969:HM2KJBCX2:2:1102:19833:39811 2:N:0:ACTATGCA
AATACAGACCTGCCCAACTATCCCTATTAATCATTACGTCGATCCTAGAAACCAACAAAATAGAATCAAACGTCCTATTTCGTTATTCCATGCTAATGTATTCAAGCGTGAGCCTGCTTTAAACACTCTAATTTTTTCAAAGTAACAGTCCTGATTCCCCATGACACCAAATTAATGACATCATGGTTCGTCAGAAGGTAGGAATCAATAATACCAGTTCGTACAATAGCACGACCAATAAATTGATCCCGAAATTCAACTACGAGCTTTTTAACTGCAACAACTTTAATATACGCTATTGGAGCTGGAATTACCGCGGCTGCTGGCACCAGACTTGCCCTCCAA
+
DDDDDIIIIIIIIIIIHIIIIIIIIIHIIGIIIIIIIIIHIIIHIHIHIIIIHIIIIHIIIIIIIIGIIIII@FHFHIECHHIIIIIIIIHIGIGIIIIIIIIIIGHIIIIIIIIIIHHIHHHHHIIIIHIIIIGHHIHGHIIIIIIHHHIIHIIIIIIIIIIHIIHIIIIHIIIIIIIIHIIIIIIIIIIIIIIIIIIHIHHIHIIIIIGHHIIIHHGHHIIHIIIIIIIIIIIIIHIIIIHHIIIIIIIIIIIHIIIIHHIIIIIIIIIIIIIIIHIIIIIHHHHIIIIIIIIIIIIIIIIIIIIIIIIIIIIIIIIIIIIIIIIIIIIIIIIIIIIIDDDDD
@HISEQ:969:HM2KJBCX2:2:1102:2788:40058 2:N:0:ACTATGCA
AATACAGACCTGCCCAACTATCCCTATTAATCATTACATCGATCCTAGAAACCAACAAAATAGAATCGGATGTCCTATTTCATTATTCCATGCTAATGTATTCAAGCGTGAGCCTGCTTTAAACACTCTAATTTTTTCAAGGTAACAGTCCTAATTCCCCGTGACACCAAATTAATGGCATTACGGTTCTTTAGAAGGTGAGAAATCAATAATATCAGTACATACCAACGGCATGACCGAAACATTGATCCCGAAATTCAACTACGAGCTTTTTAACTGCAACAACTTTAATATACGCTATTGGAGCTGGAATTACCGCGGCTGCTGGCACCAGACTTGCCCTCCAA
+
DDDDDIIIIIIIIHIHIIHIIIIHIIIIIIIHIIHIIIIHIHHIIIIIIIIIIIIIIIIIIIIIIIIHIIIIHIHIIIIHIIIIIIICHHEHIIIIIIIIIIIIIIHIIIIIIIIIIIIIIIIIIIIIIIIIIIIIIIIIIIIIIIIIIIIIIHHGIIIIIHIIIIIHIIIIIIIIIIIIIIIIIIIIHIIIIIIIIIIIIIIIIHIIIIIIIIIIIIIIIIIIIIIIIIIIIIIIIIIIIIIIIHIIHIIIIIIIIIIIIIIIIIIIIIIIIIIIIIIIIIIIIIIIIIIIIIIIIIIIIIIIIIIIIIIIIIIIIIIIIIIIIIIIIIIIIIIIIIIIIIDDDDD
@HISEQ:969:HM2KJBCX2:2:1102:19373:38813 2:N:0:ACTATGCA
AATACAGACCTGCCCAACTATCCCTATTAATCATTACGGCGGTTCTAGAAACCAACAAAATAGCCCCACGCGTCCTATTTCATTATTCCATGCTAATGTATCCGAGCATGCGCCTGCTTTGAACACTCTAATTTTTTCAAGGTAATGGTCCTGGTTCCCCGACACACCCAACAAAGGACATGCCGACTCACCAGAAGGATAGGCCCGGCGTCGGAACAGTGCTCACCCGGAGGGCGGACCGCCCGGCCAGACCCAAAATTCAACTACGAGCTTTTTAACTGCAACAACTTTAATATACGCTATTGGAGCTGGAATTACCGCGGCTGCTGGCACCAGACTTGCCCTCCAA
+
DDDDDIIIIIIIIIIIIHIIIIFHIHIIIIIIIIIHIIHIIIDHHHHHEHHEHHIIIHHHHIEHIIIDHHHHHEFEHHHI1EEHIIIEHHHIEFHHEEHHHIHHHGHEHHIHIIHIIIIIIIIHIIHHHHGGHIIHHGHIIIIIIIHHIHIIHEEHIGIHIHHHIIHIIHIIIIIIIIIIIIIIHIIIHHIIIIIHIIIIIIIIIIIIIIIIIIIIIIIIIIIIIIIIIIIIIIIIIIIIGIIIIIIIIHHIIIIIIIIIIIIIIIIIIIIIIIIIIIIIIIIIIIIIIIHIIIIIIIIIIIIIIIIIIIIIIIIIIIIIIIIIIIIIIIIIIIIIIIIIIIIIDDDDD
@HISEQ:969:HM2KJBCX2:2:1102:19419:40490 2:N:0:ACTATGCA
AATACAGACCTGCCCAACTATCCCTATTAATCATTACGGTGATCCTAGAAACCAACAAAATAGAACCATGCCGTCCTATTCTATTATTCCATGCTAATGTATTCGAGCAAAAATGCCTGCTTTAAACACTCTAATTTTTTCAAGGTAAAGGTCCTGGATCCGCAAGACACCCAATTAAGGACATCAAGTTTCTCCAGAAGGTGAGAAATCAACAGCGACAGTTCATACCCCTTAAGGCATGACCATCACGTCAATCCCGAAATTCAACTACGAGCTTTTTAACTGCAACAACTTTAATATACGCTATTGGAGCTGGAATTACCGCGGCTGCTGGCACCAGACTTGCCCTCCAA
+
DDDDDIIIIHGHHIIIIIIIIHHIIEHIGIHGIIICGHHIHIHHIII?GHHHHIIIHHIEHHGHHIIHFCEHHHDHIFEHCEEHHHHHGHHCHHHIIHHIIFEHIIIIGIHIIIIIIIIIIIIHIIHHHIHHHHHIIIIIIIIIIIIHHIIIIIIIIHEEHIIHIGIGHHEIIHIIIIHIIIIIIIIIIHHIIIIIIIIIIIIIHIIIIIHIIIIIIIIIIIIIIIIH<IIIIHIIIIIIIHIIIIIIIIIHIIIHIIIIIHFIHIIHFIIIIIIIIIIIIHIHIIIIIIHHIHIIIIIIHIIIIIIIIIIIIHIIIIIIIIIIIIIIIIIIIIIIIIIIIHIIIIIIDDDDD
@HISEQ:969:HM2KJBCX2:2:1102:13020:40869 2:N:0:ACTATGCA
AATACAGACCTGCCCAACTATCCCTATTAATCATTACGGTGGTCCTAGACCAACAAAATAGAACCAACGTCCTATTCTATTATTCCATGCTAATCTATTCAAGCAAAAGCCCGCTTTAAACACTCTAATTTTTTCAAGGTAATGGTCCTGGTTCCCCGACACACCCAATAAAGGGCATACCGGCTCACCAGAAGGATAGACCCGACAACAGACAGTACTCGCCAGAGACGGACCGCCCGGTCAGGTCTAAAATTCAACTACGAGCTTTTTAACTGCAACAACTTTAATATACGCTATTGGAGCTGGAATTACCGCGGCTGCTGGCACCAGACTTGCCCTCCAA
+
DDDDDIIIIIIIIIIIIIIIIIHIIIIIIIIIIIIIIIIIIIIIIHIIIHIHHIIIIIHHIIIIHIIIIIHHIGIIIIHIIIIIIIIHIHIHIIIIIIHIIHHIIIIIIIIIIIIIIIIIIHIIIIIHHIIIIIHIIIIIIIIIIIIHIHHIHIIIIIIIIIIIIIIIIIIIIIIIIIIIIHIIIIIIIIIIIIIIHHIIIIIIIIIHHIIHIIIIIIIIIIIIIIIIIIIIIIIIIIII>IIIIIIIIIIIIHIIIIIIIIIIIIIIIIIIIIIIIIIIIIIHIIIIIIHIIIHIIIIIIIIIIIIIIIIIIIIIIIGIIIIIIIIIIIIIIIIIIIDDDDD
@HISEQ:969:HM2KJBCX2:2:1102:3800:41248 2:N:0:ACTATGCA
AATACAGACCTGCCCAACTATCCCTATTAATCATTACGGTGGTCCTAGACCAACAAAATAGAACCAACGTCCTATTTTATTATTCCATGCTAATCTATTCAAGCAAAAGCCCGCTTTAAACACTCTAATTTTTTCAAGGTAATGGTTCTGGTTCCCCGACACACCCAATAAAGGACATATCGGCTCACCAGAAGGATAGACCCGACAACAGGACAGTACTCGCCAGAGACGGACCGCCCGGTCAGGCCTAAAATTCAACTACGAGCTTTTTAACTGCAACAACTTTAATATACGCTATTGGAGCTGGAATTACCGCGGCTGCTGGCACCAGACTTGCCCTCCAA
+
DCDDDIIIIIIIIIIIIIIIIIIIIIIIIIIIIIIIIIHIIIIIIHIIIHIIIIIIIEHIIHIIIIIIIIIIIIIIIIIIIIIEHIIIIHIIIIIIIIHIIHHHIIIIIIHIIIHHHIIIIIIHIIHGIIIIIIIIIIIIIIIIIHIIIGHHHIIIIIIIIIIIIIIIIIIIIIIIIIIIIIIIIIIIHIIIIIIIIIIIIIIIHHIIIIIIIIIIIIIIIIIIIIIIIIIIIIIIIIIIIIHIIIHHIIIIIIIIIIIIIIIIIIIIIIIIIIIIIIIIIIIIIHIIIIIIIIIIHHHIIIIIIIIIIIIIIIIIIIIIIIIIIIIIIIIIIIIIIIIDDDDD
@HISEQ:969:HM2KJBCX2:2:1102:9989:41766 2:N:0:ACTATGTA
AATACAGACCTGCCCAACTATCCCTATTAATCATTACGGTGATCCTAGAAACCAACAAAATAGAACCATGCCGTCCTATTCTATTATTCCATGCTAATGTATTCGAGCAAAAATGCCTGCTTTAAACACTCTAATTTTTTCAAGGTAAAGGTCCTGGATCCGCAAGACACCCAATTAAGGACATCAAGTTTCTCCAGAAGGTGAGAAATCAACAGCGACAGTTCATACCCCTTAAGGCACGACCATCACGTCAATCCCGAAATTCAACTACGAGCTTTTTAACTGCAACAACTTTAATATACGCTATTGGAGCTGGAATTACCGCGGCTGCTGGCACCAGACTTG
+
BBDD@HHHHE?E<GHHHI?C1<FE@FHHIIIIIIIHIHECH?D1CFHIIHH?CGHHECHE@C1DFFHHG??@HHDCG1DG@@@C@GCCF??EE1<FHIHHHECHIHHHEHFG?IIHHHHADFHGBGHAEHHBDACCFHHHAHFGFF?EGHGGAFCEDEGDCC@HHHHHHHEEIHHHGIIHGG@EHIHGDD0HEE::HIHHEHHFCIIIIHHIHHGCEHIHHCIHG=HDGHIIIHIIGIIDIHHDHHDGHHEHGCDD<E@GHHHGIHEHG<E<FH@IHIIIIIIHIHHHFD1HIIHHHHHCHDIIIHHHHGIIHGGEIHIHHDDHHIIIIHEIIHHHHHIHD@DDD
@HISEQ:969:HM2KJBCX2:2:1102:7984:42627 2:N:0:ACTATGCA
AATACAGACCTGCCCAACTATCCCTATTAATCATTACGTCGATCCTAGAAACCAACAAAATAGGGTCAAACGTCCTATTTCATTATTCCATGCTAATGTATTCAAGCTAATGCCTGCTTTAAACACTCTAATTTTTTCAAAGTAAAGGTCCTAGTTCATTGAAACACCCAATTAAGAAGCATCCCAATTCACCAGAAGGTAAGAAATTGGCTACACACCGATTCATGCCCCTAAAAGCACGACCAATATATCCCAATCCCGAAATTCAACTACGAGCTTTTTAACCGCAACAACACTAATATACGCTATCGGAGCTGGAATTACCGCGGCTGCTGGCACCAGACTTGCCCTCCAA
+
DDD?DHHCGHHHIIEHII?GHHIIIIIIIIIHIIIIIIHIIHIIIIIHHHIIIIIHIIIFHIGGHHHHIIHIHIHHIIIIIIIHIIIGIIIHIIHIIIIIIHHIIIIIIIIHIIIHHHIIIIIIIIHIIIIHIHIHIIIIIIIIIHIIIIHHEHHIIIIIIHIIIIIHHHIIIIIIHIIIHHIGHIIIIIHIIIIIIHIIIIIIIIIIIIIIIIHHHIIIHG@IHHIIHHHHIIIIIHIHHHIHEFFHEHHHGDHFCIGIIIIIIIIIIIIIIIIIIIIIIIIIIIIIIIIIHGDIIIIIIHHIIIIIIIIIIIIIIIIIIIIIIIIIIIIIIIIIIIIIIIIIIIIIIIDDDDD
@HISEQ:969:HM2KJBCX2:2:1102:12878:42848 2:N:0:ACTATGCA
AATACAGACCTGCCCCAACTATCCCTATTAATCATTACTCATTTCCCCAAAAACCAACAAAATTCGAGATACGAGTCCTAACTTATTATTCCATGCTAATGTATTCATAACTTTCAGCCTGCTTTAAACACTCTAATTTTTTCAAAGTAAAGGTCCTGGATTGCGAACCCAACCCAGTAAAGGGCAGGAACGTTCTCCAGGAAGATGGTAAGCGCGCATCGGCACTCACACACGATACCGTGGCGGGCCAAGCGCACTATACCAGAAATCCAACTACGAGCTTTTTAACTGCAACAACTTTAATATACGCTATTGGAGCTGGAATTACCGCGGCTGCTGGCACCAGACTTGCCCTCCAA
+
DDBDBIIIIIIIIIIIHCHIIIGHIIIIIIIIHIIIIIIIHIIICHHIIIIIHIIIHIIIEGHHIGHHHGHIHEHHIIEHHIGIHGIIIIIIIHICCHHEHGEHHEHHHIIIHIHIIIIHHIIHIIHHG@HFGHHHHHHHHEIHIHHIIIHIIIIIHHHGHHHIIIHIIHHIHHIHHHHHH?HHHEHHIIIHIIIIIIIIIIIIGIHIIIIIIIIHIHHHHIIIIIIIIIIHHHHIIHHIIIII=IIIIIHGIIIIHHIIIIIIIIIHIIIIIIIIIIHIIIIHIIIIIIIIIIIIIIIIIIIIIIHIIIIIIIIIIIIIIIIIIIIIIIIIIIIIIIIHIIIIIIIIIIHIIGDDDDC
@HISEQ:969:HM2KJBCX2:2:1102:11079:43192 2:N:0:ACTATGCA
AATACAGACCTGCCCAACTATCCCTATTAATCATTACGTCGATCCTAGAAACCAACAAAATAGGGTCAAACGGCCTATTTCATTATTCCATGCTAATGTATTCAAGCGTGTGCCTGCTTTAAACACTCTAATTTTTTCAAAGTAACAGTCCTGATTCCCCATGACACCAAATTAATGACATCATAGTTCGTCAGAAGGTAGAAATCAATAATACCAGTGCATACCGGAGGCACGACCAATATATTGATTCCGAAATTCAACTACGAGCTTTTTAACTGCAACAACTTTAATATACGCTATTGGAGCTGGAATTACCGCGGCTGCTGGCACCAGACTTGCCCTCCAA
+
B0@@@C@@<FCHICFHHHHIC1<<CCHHEE@?1CG1CHC1EHEH@HEHE@C111<CGG1FFFHC?1<<1<GH0CED@1<1<FHHFE1<CF@111DFGIIIFHHHHIHIIHF@IHHHHHEEHGIIIHHHIIHFG@@FGHEHIIIIHHEEHHHIIHHHHIIIIIIIIHFIIHIHGHFHGHE?EIIIHHH@HHHGHGHHGIHIIHIHHIIHIIIIIIIIIIIIIHHDHIIHHIHHHHIIIIIHHIHHDGIIHHGCHHIHHHHHIHIIIIHE?GIIIIHIHHHEHIIHG@H@HIHIIHHG@1?HEIIHIIIHIHIHIIIIIIIIHHHHHHIIHHIHHHFHEIHHHDB@BD
@HISEQ:969:HM2KJBCX2:2:1102:16512:42936 2:N:0:ACTATGCA
AATACAGACCTGCCCAACTATCCCTATTAATCATTACGGTGGTCCTAGACCAACAAAATAGAACCAACGTCCTATTCTATTATTCCATGCTAATCTATTCAAGCAAAAGCCCGCTTTAAACACTCTAATTTTTTCAAGGTAATGGTCCTGGTTCCCCGACACACCCAATAAAGGGCATACCGGCTCACCAGAAGGATAGACCCGACAACAGACAGTACTCGCCAGAGACGGACCGCCCGGTCAGGTCTAAAATTCAACTACGAGCTTTTTAACTGCAACAACTTTAATATACGCTATTGGAGCTGGAATTACCGCGGCTGCTGGCACCAGACTTGCCCTCCAA
+
ADDDDIHIHGHIGEEHHHHIIHHHIHHHGHHHHIIGHEHHHIIIGGHHIHIIIIIHCHHHIHHHEHIIHHHEHHHE@EHIHIE1<1F@1D?FHHHHH@GGHHHHIIIIHIHHHIHIHHHIIIHIIHHHHHHEIIIGHHIHHIHIIHGIIHHHGHGIHIIGIIIIIIHIHGIHHHHHHDHHHFIIHHHEIIIIIIIHHIHIIIIIIGHIIIHGHHHAIHHIIIIIHHCIIHHIHH=IGHGI>HIIIIH9HFHIHCIIIHCCGHEHIIHHIHIIIIHIIIIIIHGCHIIIIHHDGIHGHEEIHIHIIIIIIIHHHHIIIIIHEHIHIIIIIIIIIHHCIH@DBD?
@HISEQ:969:HM2KJBCX2:2:1102:20504:42875 2:N:0:ACTATGCA
AATACAGACCTGCCCAACTATCCCTATTAATCATTACGGTGATCCTAGAAACCAACAAAATAGAACCATGCCGTCCTATTCTATTATTCCATGCTAATGTATTCGAGCAAAAATGCCTGCTTTAAACACTCTAATTTTTTCAAGGTAAAGGTCCTGGATCCGCAAGACACCCAATTAAGGACATCAAGTTTCTCCAGAAGGTGAGAAATCAACAGCAACAGTTCATACCCCTTAAGGCACGACCATTACGTCAATCCCGAAATTCAACTACGAGCTTTTTAACTGCAACAACTTTAATATACGCTATTGGAGCTGGAATTACCGCGGCTGCTGGCACCAGACTTGCCCTCCAA
+
DDDDDIIIIIIGHIH@?EHHIIH1<FEHIIIHGEHHIHCGEHGH??CCFHHHIIIIICHHFHIII1DCGHIICC/C0GHHGHFHHGE?GEEEHIH1CHFEFCFHHIEHGCE<FHFGGHGHCFFFFH8DG@FC8GH@FIHHHEHEIHHHHHHEGHHF7<</*<<<<<D<<CEEFEGHHIIHIHHEFEH1HEHGHGEF@DD/FHIH:HHEHHHH;GFGHFHHCEFHFCGHEHAHGFF<0CCCCD1AGE@E.>FGHECCHG<<1IIIHFCC0IHH?IHHHFC@?<FFCHGD1F<D111GHHE0EC@C<FEE@HGIGIIIIIHDIHH?IIHGG1@HHGGFIHHGDCEHHHEED@@AD
@HISEQ:969:HM2KJBCX2:2:1102:5746:43975 2:N:0:ACTATGCA
AATACAGACCTGCCCAACTATCCCTATTAATCATTACGGTGGTTCTAGAAACCAACAAAATAGCCCCACGCGTCCTATTTCATTATTCCATGCTAATGTATCCGAGCATGCGCCTGCTTTGAACACTCTAATTTTTTCAAGGTAATGGTCCTGGTTCCCCGACACACCCAACAAAGGACATGCCGACTCACCAGAAGGATAGGCCCGGCGTCGGAACAGTGCTCACCCGGAGGGCGGACCGCCCGGCCAGACCCAAAATTCAACTACGAGCTTTTTAACTGCAACAACTTTAATATACGCTATTGGAGCTGGAATTACCGCGGCTGCTGGCACCAGACTTGCCCTCCAA
+
DDDCDIIIIIIIIIIIHIIIIIIIIIIIIIIIIIIIIIIIHIIIHFHIHIHGHIIIHII?HHGHIIIHIHIIHHHIIGHIIIHIHIHIIIIIIIIIIGIIIHHHHHIIIIIIIIIIIIIIIHIIIIIIIIIIIIIIIIIIIIIIIGIIIIIIIIIHHIIIIIIIIIIIHHIIIIIIIIIIIIIIIIIHHIIIIIIIIIIIHIHIIIIIIIIIIIIIIIIIIIIIIIIIIIIIIIIIIIIIIIIIIIIIIIIIIIIIIIIIIIIIIIIIIIIIIIIIIIIIIIIIIIIIIIIIIIIIIIIIIIIIIIIIIIIIIIIIIIIIIIIIIIIIIIIIIIIIIIIIIIIIDDDDD
@HISEQ:969:HM2KJBCX2:2:1102:4549:43600 2:N:0:ACTATGCA
AATACAGACCTGCCCAACTATCCCTATTAATCATTACGTCAATCCTAGAAACCAACAAAATAGGTTTGAACGTCCTATTTCATTATTCCATGCTAATGTATTCAAGCAAATATGCCTGCTTTAAACACTCTAATTTTTTCAAAGTAACAGTCCTGTTTCCCTGCAACACCAAATTAATGACATTACAGTTCTTCAGAAAGGAGGAATCAGCGAGACCAGTTCATACCAGTGGCACGACCAGCCTGCTGACCCCGAAATTCAACTACGAGCTTTTTAACTGCAACAACTTTAATATACGCTATTGGAGCTGGAATTACCGCGGCTGCTGGCACCAGACTTGCCCTC
+
DDDDDIEHIIIIIIIHIIIIIIIIIHIIIIIIIIIIIGIIIIIIHHIIIIIHHIHIIIIIHIDCGHIIIIGHIIHHIIIIIIIHHHGE1@FHGHIIHIHIHHHHHIIIHHIIIHHHHIHGHIHHHIHHHHHGCHHHIIIIIIIHIIIHGHHHIHHFHHHHIHHIIHIHFHIHHHHIIIHHHHIHIIIIIIHIIIHIHIIIIHGIIIIHIIIHHHHGEHFGIIHIIGIIIIII=IIIIIIHGIIHIIIIIIIGIIIIIIIIIIIHIIIIIIIIIIIHHIIIIIIHHIIHHIIIIIIIIIIIIIIIGIIIHEIIIIIIIHIIIIIIIIIIIIIIIIIHHIIIDDDDD
@HISEQ:969:HM2KJBCX2:2:1102:2870:44362 2:N:0:ACTATGCA
AATACAGACCTGCCCAACTATCCCTATTAATCATTACGGTGATTCAGAAACCAACAAAACAGGACCACCGTCCTATTTTATTATTCCATGCTAATGTATTCAGACATAAGCCTGCTTTGAACACTCTAATTTTTTCAAGGTAAAGGTCCTGGTTTCCCACCACGCTAAATAAATAACATGATGGTTCCCCAGAAGGTAGAAATTCCACGCGCCAGTACAGACTATTGCCTGACCAACGGTAGAACCCCGAAATTCAACTACGAGCTTTTTAACTGCAACAACTTTAATATACGCTATTGGAGCTGGAATTACCGCGGCTGCTGGCACCAGACTTGCCCTCCAA
+
D@DDDIIHEHICH1FCFCHHIIE11<<<<<GEH11CGE@G11<CEE11<D?HH1CGH1<<1<E1C1<FG<<C/E@1<D1CCCGH?GHEH1CF<DHHHHIIHHFIIIIHHDEHHIIHHGHBFHHHIH@IHHB8GAA<@IHGE?B1DGFHHHHHFGG?CBDEHGIHCEGHHHGHGCDDG@HHH?HH=CCGCC?HG@EHHEHF0?IIHIHDIHGHEHIIIHHHHIFIIFGIHHHFIHHHHFGGF<HHIHHEGIIHGHIFHHHHEHGEHHHEHFCCGHHHCIHHGGCFH?F1@HIHIIIHHFHEF1GIEIHHEHEDHHIIIIHHIIHHHHIIIIIHEHHDEFD?@DA
@HISEQ:969:HM2KJBCX2:2:1102:8831:44005 2:N:0:ACTATGCA
AATACAGACCTGCCCAACTATCCCTATTAATCATTACGGCGGTTCTAGAAACCAACAAAATAGCCCCACGCGGCCTATTTCATTATTCCATGCTAATGTATCCGAGCATGCGCCTGCTTTGAACACTCTAATTTTTTCAAGGTAATGGTCCTGGTTCCCCGACACACCCAACAAAGGACATGCCGACTCACCAGAAGGATAGGCCCGGCGTCGGAACAGTGCTCACCCGGAGGGCGGACCGCCCGGCCAGACCCAAAATTCAACTACGAGCTTTTTAACTGCAACAACTTTAATATACGCTATTGGAGCTGGAATTACCGCGGCTGCTGGCACCAGACTTGCCCTCCAA
+
D@D@?GH?GGHGHIH1D@@HHIGIIHIIF@HGHHE@GIDCHD<ECC1D1CFHICEH111<<C@EFHEEH<C//</<11FHG1FH1<@F@GHC<C<1<1DHHFD@EHGCDCHDCHHGHCGG0GEFHHFFE?EGHHFHHHGGHHHHHFCE?IHEHHB<HDGA.HHHHHDCEEIIIIHIHEHIHIIHHGHG?CIHHHEHEEFHIHHDHIIIIIIHEHH?HFFIHIFIIIGIIIIIHIIGHIHDGIHDCCGFFHHHCGHHGHHIHIIHHEIHHEIHHIIIGIIIIIIHHHHIIHHHHHCFDIHHCIHHIIIIIIIIIIIEIIHIIHIIIIIHHHHHGIIHHHHIGIHGDDDDD
@HISEQ:969:HM2KJBCX2:2:1102:2538:43913 2:N:0:ACTATGCA
AATACAGACCTGCCCAACTATCCCTATTAATCATTACGGTGATCCTAGAAACCAACAAAATAGAATCATGCCGTCCTATTTTATTATTCCATGCTAATGTATTCAAGCAAAATGCCTGCTTTAAACACTCTAATTTTTTCAAAGTAAAGGTCCTGGTTCCCCGCGACACCCAATTAAGGGCATCGCGGTTCTCCAGAAGGTGAGAAATTGACTACACCAGTTCATACCCCTTAAGGCACGACCGATGTGTCAATCCCGAAATTCAACTACGAGCTTTTTAACTGCAACAACTTTAATATACGCTATTGGAGCTGGAATTACCGCGGCTGCTGGCACCAGACTTGC
+
DCDDDIIIIIIIIIIIIIIHIIIIIIIIIIIIIIIIIIIIIIIIIIIIIIIIIHIHHHHHIHICGGHHHHHHIHIHIIIIHIIIIIIIIIIIHIIIHIHHIHIIIIIIIIIIIEHIIIIIIIIIHIIIIHIHHHIHHIHIHHIHHIIHIIIHIIHIIIIIHIIIIIIIHHHHGIIIIIIIIIIIIHFHHHIIHIIIIIIIIIIIIIIIHIIIIIIIIIIIIIIIIIIIIIIHIIIIIIIIIIHIIIIIIIIIHHHIIIIIIIIIIHIIIIIIIIIIIIIIIIIIIIIIHIIIIIHIIIIHIIIIIIIIIIIIIIHIIIIIIIIIIIIIIIIIIIIIIIIIDDDDD
@HISEQ:969:HM2KJBCX2:2:1102:5765:44688 2:N:0:ACTATGCA
AATACAGACCTGCCCAACTATCCCTATTAATCATTACGTTGTACCTAGAAACCAACAAAATAGGTTCGAACGTCCTATTTCATTATTCCATGCTAATGTATTCAAGCGTTTGCCTGCTTTAAACACTCTAATTTTTTCAAAGTAACAGTCCTGACTCCCCACAACACCAAATTAATGACATCATGGTTCATCAGAAGGGAGAAATCAACGACGCCAGTGCGTACCGAAGGCACGACCGACGTATTGATCCCGAAATTCAACTACGAGCTTTTTAATTGCAACAACTTTAATATACGCTATTGGAGCTGGAATTACCGCGGCTGCTGGCACCAGACTTGCCCTCCAA
+
DDACDIIHHHIIIHIFHHIIIHIIHIIIIIIIHHIIIHFHHIIGHE?@CGHHGHIIIIHIH?GEHHHIIFGHDGHHHHHIIHIHI?GHEEHE@?GFGHFHHFHFHE1FDCCHCHIIIIIIHHHHHIFHHHFGHHHHIHHH?HHIHGHHIHCGHHHIHHEGFHHEHHHHIHGFFHHHFFHHHGHFFHHF/HEIIIHHHGCFHHIHG?HGEHH;IGIII<HHHHIGHHGFCHDHIIHIIHHHGGHF:CE?E<FHIIIGHIIHEGCG?EHGHIHHHEC?HHE@C?EC?EGIHIIIIIHCHIIIIHHHEIHIIIIHIIHHHIIIHHGIHEHE<?CF1FGHIIIHHDD@@B
@HISEQ:969:HM2KJBCX2:2:1102:6855:45020 2:N:0:ACTATGCA
AATACAGACCTGCCCAACTATCCCTATTAATCATTACGGTGGTCCTAGAAACCAACAAAATAGAACCACAACGTCCTATTCTATTATTCCATGCTAATCTATTCAAGCAATAGCCCGCTTTAAACACTCTAATTTTTTCAAGGTAATGGTCCTGGCTCCCCAACACACCCAATTAAGGACATGCTGATTCACCAGAAGGAAGACCCGACAACAAGACAGTACTCGCCAAAGACGGACCGCCCGGCCAGGCCTAAAATTCAACTACGAGCTTTTTAACTGCAACAACTTTAATATACGCTATTGGAGCTGGAATTACCGCGGCTGCTGGCACCAGACTTGCCCTCCAA
+
DDDDDIIIIGHHIIIIIIIIHEHHHIIIIIIHGIIIIIIIGIHIHHHHIIIIIIIIIGHHIIEHHHHHCHHIHIIIIIHIIIIIIIIIIIIIIIHIIHGIIHIIHHHIIIIIHIHHIIIIIIIHIIIIIIIIIIIHIIIIHIIIIIIIIIIIIIIIIHIIIIIIIIIIIIIHIIIIIIIIIIIIIIIIIHIIIIIIHIGIIIIIIIIIIIIIHHIIIIIIIIIIIIIIIIIHIIIIHIIIIIIIIHIIIIHIHHIIIIIHIIIHIIIIIIIIIIIIIIIIIHIIIIIIIIIIIHHIIIIIIHIIIIIIIIIIIIIIIIIIIIIIIIIIIIIIIIIIIIIIIIDDDDD
@HISEQ:969:HM2KJBCX2:2:1102:9364:45447 2:N:0:ACTATGCA
AATACAGACCTGCCAACTATCCCTATTAATCATTACGTCGATCCTAGAAACCAACAAAATAGAATCAAACGTCCTATTCCGTTATTCCATGCTAATGTATTCAAGCGTGAGCCTGCTTTAAACACTCTAATTTTTTCAAAGTAACAGTCCTGATTCCCTATAACACCAAATTAATGGCATTATAGTTCGTCAGAAAGGAGAAACCGATTATACCAGTACGCACAAAAGCACGACCAGTAAGCCGGTCTCGAAATTCAACTACGAGCTTTTTAACTGCAACAACTTTAATATACGCTATTGGAGCTGGAATTACCGCGGCTGCTGGCACCAGACTTGCCCTCCAA
+
BBDDDIHHIIIIIIEHHHIIIIHIGHHIHIIIIIIHIIIIIIIHHHHIIHIIIIHHIHGIHDFEHHIEHIHIHFHHFCHIIIHIIIEHHIHIIHHIIIIHIIIIIIHIHIIIIIIIHIIIIHHIIHHIIHHHHHHIHIHGIHHIIIHIIIIIGHIIIIHIIHHHHIIHHHHIIIIIIIIIIIIIHIHHIIIIHIIIHIIHIIIIIHIIIIIHIIIIIIIIIIIIIIIIIII=HIIIIIIIIHEIIIHIIIIIIIIIIHIIHHIIIIIIIIIIIHHIIIIIIIIIIIIIGIIIIIIIIIIIIIHIIIHHHIIIIIIIIIIIIIIIIIIIIIIHIIIIIIIDCDDD
@HISEQ:969:HM2KJBCX2:2:1102:13152:45573 2:N:0:ACTATGCA
AATACAGACCTGCCCAACTATCCCTATTAATCATTACAACAGTCCTAGAAACCAACAAATAGAACCATTGTCCTATTCCATTATTCCATGCTAATGTATTCAAGCGTATGCCTGCTTTGAACACTCTAATTTTTTCACAGTAAAAGTCCTGGTTCCCCGTCACGACCCGTAAAGGCCATGCCGCTTCGCCAGAAGGTAAAGCCCGACCACAGACAGTGCTCACCCAGAAGGCGGACCGTCCAGCCAGGCCTGAAGTTCAACTACGAGCTTTTTAACTGCAACAACTTTAATATACGCTATTGGAGCTGGAATTACCGCGGCTGCTGGCACCAGACTTGCCCTCCAA
+
DDDA@HEHIHGFHHICFEHFHHHHIIIIIIIEEHC@FHIHI?G1<FHIEHHFHIIIIHHIIEE?HIIHEHHFHHHHEHCEHEH?GHHHHI?CGHIEHGF@GFHIGIHHIHGHIHHHHHFHIFHFHHFHEHHHHHIGHIHHIIHHHHHHHHEHGHIIIHEIHHEHHCEEHGIHHIIIHDHIIIHHHHHEHCHHIIGHEIHHHHHHHIIIIIIHIIHHGIIHIIIIIHHHIIHHIHFFIGGIIIIHEIIHIGIHHHEIHIIIIIIHIIIIIIIIIHIIIIIIIIIIHHEIIHHHHHIIIIIIHIIIHIIIHIHIIIHIIIIIIIHIIIIIIHHIIIIIIIIHH@DDDB
@HISEQ:969:HM2KJBCX2:2:1102:16048:46091 2:N:0:ACTATGCA
AATACAGACCTGCCCAACTATCCCTATTAATCATTACGTCAATCCTAGAAACCAACAAAATAGAATCGGATGTCCTATTTCATTATTCCATGCTAATGTATTCAAGCGTGAGCCTGCTTTAAACACTCTAATTTTTTCAAGGTAACAGTCCTAATTCCCCGTGACACCAAATTAATGGCATTACGGTTCTTTAGAAGGTGAGAAATCAATAATATCAGTACATACCAACGGCATGACCGAAACATTGATCCCGAAATTCAACTACGAGCTTTTTAACTGCAACAACTTTAATATACGCTATTGGAGCTGGAATTACCGCGGCTGCTGGCACCAGACTTGCCCTCCAA
+
DDDDDIIIIIIIHIHHIIIIIIIIIIIIIIIIHIIGHHHIIIIHIHHIIIIIIIIIIHIFHHHHHIIIIIIIIFHHIHIIIIIIHIIHCHHIHHIIIGIIIIIIIIIIIIIIIIHHIIIIIIIIIIIIIIHIIIIHHIIIIHIIIIIHIIIIIIIIIIHIHIHIIIIHIIIIIIHIIIIIIIIIIHHIIIIIIIIHHHHIHIIIIIIIIIIHHHHIIIIIIIIIIIIIHHHIIIIIIIIIIIIHHFIIIIIIHIIIIIIIIIIIIIIIIIIIIIIIIIIIIIIIIIIIIIIIIIIIIHIIHHIIIIIIIHIIIIIIIIIIIIIIIIIIIIIIIIIHHIIIIIDDDDD
@HISEQ:969:HM2KJBCX2:2:1102:5871:46611 2:N:0:ACTATGCA
AATACAGACCTGCCCAACTATCCCCTATTAATCATTACAACAGTCCTAGAAACCAACAAATAGAACCATTGTCCTATTCCATTATTCCATGCTAATGTATTCAAGCGTATGCCTGCTTTGAACACTCTAATTTTTTCACAGTAAAAGTCCTGGTTCCCCGTCACGACCCGTAAAGGCCATGCCGCTTCGCCAGAAGGTAAAGCCCGACCACAGACAGTGCTCACCCAGAAGGCGGACCGTCCAGCCAGGCCTGAAGTTCAACTACGAGCTTTTTAACTGCAACAACTTTAATATACGCTATTGGAGCTGGAATTACCGCGGCTGCTGGCACCAGACATGCCCTCCAA
+
DDDADIIIIIIHHHIGHHHIIIIIIIIIIIIIIFHIIHIHHIHFEEHIHHHIIIGHH@FHIFHHHIHGHGHGHHHIIIGIHIHIIHHIHHHHEHHHGHIIIIIIIIIIIHIHIIHIIHIHHHIIHIHEFHHHIIHHHIHHIHIIHIHHIHIHIHHIIIHIHIIIIIIIIIHHIIIIHIIHIIIIIIIIIIIIHIIIIHIIIHIIIIIIIIIIIIIIIIIIGIIHIIIIIIIHIIIIIIIIIIIHHDIIIIIIIIIIIIIIIHHIIIIIIIIIIIIIIHIIHHIIIIIIIIIIIIIIIHIGHIIIIIIIIIIIIIIHIIIIIIIHIIIIIIIIIIIIIIIHIIDDDDD
@HISEQ:969:HM2KJBCX2:2:1102:2192:47089 2:N:0:ACTATGCA
AATACAGACCTGCCCAACTATCCCTATTAATCATTACTCTACTCCAGAAACCAATAAATAGGAATAAAGTCCTAAATTATTATTCCATGCTAATGTATTCATAGCGCAAGCCTGCTTTAAACACTCTAATTTTTTCAAAGTAAAAGATCTAGATCGCTGACCGCCCAGTTAAGTGCGTCCAGTTAACTAGAAAGATGGCAGGCGCACACCGACACTCGCGGTTTTGCAACCGTGGGCCAGGCGCACCATACCAGAAATCCAACTACGAGCTTTTTAACTGCAACAACTTTAATATACGCTATTGGAGCTGGAATTACCGCGGCTGCTGGCACCAGACTTGCCCTCCAA
+
DDDDDIIIIIIIIIIIIIIIIIIIIIIIIIIIIIIIIIIIIIIIIIIIIIIIIIIIIHHFHHIIIHIGHIIHIIHHIIIIHHIEHHIIIIIIIICHHHIIIHIIIIIIIIIIIIIIIIIHHHHHIIIIIIIIIIIIIIIIIIIIIIIIIIIIIHIIIIIIIIIIIIIIIGIIIIIIHIIIIIIIIIIIIIIIIIIIIIIIIIIIIIIIIIHHIHIIIIIIIIIIIIIIIIIIIIIIIIIIIIIIIIHIIIIIIIIIIHIIIHIIIIIIIIIIIIIIIIIIIIIIIIIIIIIIIIIIIIIIIIIIIIIIIIIIIIIIIIIIIIIIIIIIIIIIIIIIIIIIIIIDDDDD
@HISEQ:969:HM2KJBCX2:2:1102:5722:47401 2:N:0:ACTATGCA
AATACAGACCTGCCCAACTATCCCTATTAATCATTACGTCGATCCTAGAAACCAACAAAATAGAATCAAACGTCCTATTTCATTATTCCATGCTAATGTATTCAAGCGCGAGCTTGCTTTAAACACTCTAATTTTTTCAAAGTAACAGTCCTGATTTCCCGCGACACCAAATTAATGACATCGTGGTTCGTCAGAAGGGAGAAACCAATAATGCTAGTACGTACAAAGTACGACCGACATATTAGTCCCGAAATTCAACTACGAGCTTTTTAACTGCAACAACTTTAATATACGCTATTGGAGCTGGAATTACCGCGGCTGCTGGCACCAGACTTGCCCTCCAA
+
DDDDDIIHIIIHHIIIIIIIIIIIIHIIIHHHIHIGHIIIIIIGIIIIIIIIIIIIIHIHIIIIIIHIIHIIIIIIHIIIHHIIHIHGIHEHIIIIIIIIIHIIIIIIIIIIIIIIIIHIIIIIIHIIIIIIIIIIIGIIIIIHHGIIIIIIIIIIIIIIIIIIHIHIIIIIIIIIIIIIIIIIHIIIHGIIIIIIIIIIIHHHHIIIIIHHIIIIIIIIIIIHIIIIIIIIIIIIIIIIIIHIIHIIIIIIHHIIIIIHIIIIIIIIIIIIIHIIIIIIIIIHHIIIIIIIIIIIIIIIIIIIIIIIIIIIIIIIIIIIHIIIIHIIIIIIIIIIIIIDDDDD
@HISEQ:969:HM2KJBCX2:2:1102:8746:47766 2:N:0:ACTATGCA
AATACAGACCTGCCCAACTATCCCTATTAATCATTACGGCTCTCCTAGAAACCAACAAAATAGGAGCGCCGTCCTATTCCATTATTCCATGCTAATGTATTCGAGCAAAGGCCTGCTTTGAACACTCTAATTTTTTCAAAGTAAAAGTCCTGCTTCCCAAAACACGCCCAGCGAAGGGCATGCCGTTCCGCAGAAGGAAAGGCCCGGCCGAGCCAGTGCACGCGGTGAGGCGGACCGGTCAGCCAGGCCCAAGGTTCAACTACGAGCTTTTTAACTGCAACAACTTTAATATACGCTATTGGAGCTGGAATTACCGCGGCTGCTGGCACCAGACTTGCCCTCCAA
+
DDDDDIIIIHIIIHIIHIIIIHIIHIIIIHHHIIHHIIHIIIIIIIIIIHIGGIIIIIIIHHHIIIIIIIHIHHHIIIIHIIHIIIHHHIIIIIIIIIIIIHHIIIIIIIIIIIIIIIIHHIIIIIIIIIIIIIHIIIHHIHIHHHIHGIIIIIIIIIIIIHHCIIIIIHIIIIIIIIIIHIIIIIIIIIIHIHIIIIIIIIIIIIIIIIHIIIIIIHIIIIIIIIIIIIIIIIIIIIIIIIHEIIIIHIIIIIIIIHHIIIIIIIIIIIIIIIIIIIIIIIIIIIIIHIIIHIIIIIIIIIIIIIIIIIIIIIIIIIIIIIIIIIIIIIIIIIIIIIHIDDDDD
@HISEQ:969:HM2KJBCX2:2:1102:17361:48040 2:N:0:ACTATGCA
AATACAGACCTGCCCAACTATCCCTATTAATCATTACATCGATCCTAGAAACCAACAAAATAGAATCGGATGTCCTATTTCATTATTCCATGCTAATGTATTCAAGCGTAAGCCTGCTTTAAACACTCTAATTTTTTCAAGGTAACAGTCCTAATTCCCCGTGACACCAAATTAATGGCATTACGGTTCTTTAGAAGGTGAGAAATCAATAATATCAGTACATACCAACGGCATGACCGAAACATTGATCCCGAAATTCAACTACGAGCTTTTTAACTGCAACAACTTTAATATACGCTATTGGAGCTGGAATTACCGCGGCTGCTGGCACCAGACTTGCCCTCCAA
+
DDDDDIHIIHHIIIIIHHHIHHHIIIIIIHHIIIIIIIGIIIIIIHHHHIIIIIIIIIIIIIGIIIIIIHIDHGHIIIIIIHIHIHIIHHHIHHHIIIIIIIIIIHIIIIHHHIIIHIIIHHIIIIIIIIIIIIIIIIHHHIIHHIIIIHIIIIHIIHIHIIIIHIIIIIHIIIIIIIIIHIIIIHIIIIIIIIIIIIIIIIIIIIIIIIIIIIIIHIIIIIIHHIIHIIHIHIIIIIIIIIIIHGIIIIIIIIIIIIIIIIIIIIIIIIIIIIIIIIIIIIIIIIIIIIIIIHHIIIIIIHIIIIIIIIIIIIIIIIIIIIIIIIIIIIIIIIIIIIIIIIDDDDD
@HISEQ:969:HM2KJBCX2:2:1102:15771:48223 2:N:0:ACTATGCA
AATACAGACCTGCCCAACTATCCCTATTAATCATTACGTCAATCCTAGAAACCAACAAAATAGGATCGAACGTCCTATTTCATTATTCCATGCTAATGTATTCAAGCGTTAGCCTGCTTTAAACACTCTAATTTTTTCAAAGTAACAGTCCTGTTTCCCTGCAACACCAAATTAATGACATTACAGTTCTTCAGAAAGGAGGAATCAGCGAAGCCAGTGCATACCAGTGGCACGACCAACCTGCTGACCCCGAAATTCAACTACGAGCTTTTTAACTGCAACAACTTTAATATACGCTATTGGAGCTGGAATTACCGCGGCTGCTGGCACCAGACTTGCCCTCCAA
+
DDDDDIIIIIIIIIIIHIIIIIIIIIIIIIIIIIIIIIIIIIIIIIIHIIIIIIIIIIHIIIHIIIIIIIIHHHIIIIIIGIHIIIIIIIIIGHIIIIIIIIIHIIIIIIIIIIIIIIIIIIIHHIIIHGIHIIIIIIIHIIIIIIIIIIIIIIIIIIIIIIIIIIIIIIIIHIIIIIIIIIIIIHIHIIIIIIIIIIIIIIIHHIIIIIIIIIIIIIIIIIIIIIIIIIIIIIIIIIIIIIIHHIHIIIIIIIIIIIIIIIIIIIIIIIIIIIIIIIIIIIIIIIIIIIIIIIIIIIIIIIIIIIIIIIIIIIIIIIIIIIIIIIIIIIIIIIIIIIIIIDDDDD
@HISEQ:969:HM2KJBCX2:2:1102:12796:47664 2:N:0:ACTATGCA
AATACAGACCTGCCCAACTATCCCTATTAATCATTACGTCGATCCTAGAAACCAACAAAATAGAATCAAACGTCCTATTTCGTTATTCCATGCTAATGTATTCAAGCGTGAGCCTGCTTTAAACACTCTAATTTTTTCAAAGTAACAGTCCTGATTCCCCATGACACCAAATTAATGACATCATGGTTCGTCAGAAGGTAGGAATCAATAATACCAGTACGTACAATAGCACGACCAATAAATTAATCCCGAAATTCAACTACGAGCTTTTTAACTGCAACAACTTTAATATACGCTATTGGAGCTGGAATTACCGCGGCTGCTGGCACCAGACTTGCCCTCCAA
+
ADDDBII@GHIGIIEHHGHHIIE@EHHGHGIHHIHFE?DHH?HHFIFCCFHGIEHHHCCH@E?1DHHIICHECGHHIIHHFEHHI?DEHFHHGFGHIHEIHCHHIFGGHHHDABCCHHIFHHEB1CEHFEHIHIGEHEHHHGHF@@GHFHHHHHHEHFHHF?@HHHDGHHHEHEDG<@CGFHGIHHCGHHEHG0F@H?HGIHIHGGHHHHG@GIHIIHIHHGHHHHF6HFHHHIIHHGIHHGFHGHFHHHCCCCHHH?EHEHEG?HDHF@IHEHHECEEHHHEF?EIHHHHHEHCG@EIHHIIH@HHIHHEIHHDDHHHHHCIIIIHGHIHHEHHHHHHHDADDD
@HISEQ:969:HM2KJBCX2:2:1102:3113:49303 2:N:0:ACTATGCA
AATACAGACCTGCCCAACTATCCCTATTATCATTACAACAGTCCTAGAAACCAACAAATAGAACCATTGTCCTATTCCATTATTCCATGCTAATGTATTCAAGCGTATGCCTGCTTTGAACACTCTAATTTTTTCACAGTAAAAGTCCTGGTTCCCCGTCACGACCCGTAAAGGCCATGCCGCTTCGCCAGAAGGTAAAGCCCGACCACAGACAGTGCTCACCCAGAAGGCGGACCGTCCAGCCAGGCCTGAAGTTCAACTACGAGCTTTTTAACTGCAACAACTTTAATATACGCTATTGGAGCTGGAATTACCGCGGCTGCTGGCACCAGACTTGCCCTCCAA
+
DDDADIIGEHIIIEEHHCGIIIGHHHEEFHEEH@HCHHIIIHHIIIGHHHHHIHHHH@@@EHHHHIIEHHICEFHH1D@HHIHH@GHFHEHHFHIIIIHIIIIHHHEIHIIIIHHHHEFEEGHCIHHFDHGHIHHGEFHFHHEEHHIIIIHHEIHIHGHHHIHDIIIHEHGIHIIIIIIIIIIIHIIIIIIIHHHFHHHIIIIHHIIIIIIHIIIHIIHIIIIIIIIIHIHIIIIIIIIIIIIFGIIIHIIIHHHHIIHIIIIIIIIIIIIIIIIIHIIIIIIIIIIIIIIIHIIIIIHIIIIHIIIHIIIIIIIIIIIIIIIIIIIIIIIIIIIIIIIH@DDDB
@HISEQ:969:HM2KJBCX2:2:1102:10452:49720 2:N:0:ACTATGCA
AATACAGACCTGCCCAACTATCCCTATTAATCATTACGTCAATCCTAGAAACCAACAAAATAGGATCAAACGTCCTATTTCATTATTCCATGCTAATGTATTCAAGCGTTAGCCTGCTTTAAACACTCTAATTTTTTCAAAGTAACAGTCCTGTTTCCCTGCAACACCAAATTAATGACATTACAGTTCTTCAAGAAGGAGGAACCAGTAAAGCCAGTACATACCAGAGGCACGACCAACCTACTAATCCCGAAATTCAACTACGAGCTTTTTAACTGCAACAACTTTAATATACGCTATTGGAGCTGGAATTACCGCGGCTGCTGGCACCAGACTTGCCCTCCAA
+
DDDDDIIIHIIIIIIIIIIIHIIIIIIIIIIIIIIIIIHIIIIIIIIIIHIIGIIIIIIIIIIIIIIIIIIIHIIIHIIGIIIIIIIIIIHHHIIIIIHEHIIIIHIIHHIIIIIIIIIIIIIIIIIHIIIIIIIIIIIIIIIIIIIHIIHHHIIIIIIIIIHIIIIIIIIIHIIIIIIIIIIIIIIIIIIIIIIIIIIIIHHFGHHIIIIIIIIIIIIIIHIIIIIHIIIIIIIIHHHIIIIHHHHEGHIIIIIIIIIIIHFHIIIIIIIIIIIIIIIIIIHIIIIIIIIIIIIIIIIIIIIIIIIIIIIIIIIIIIIIIIIHIHIIIIIIIIIIIIIIHDDDDD
@HISEQ:969:HM2KJBCX2:2:1102:16054:49566 2:N:0:ACTATGCA
AATACAGACCTGCCCAACTATCCCTATTAATCATTACAACAGTCCTAGAAACCAACAAATAGAACCATTGTCCTATTCCATTATTCCATGCTAATGTATTCAAGCGTATGCCTGCTTTGAACACTCTAATTTTTTCACAGTAAAAGTCCTGGTTCCCCGTCACGACCCGTAAAGGCCATGCCGCTTCGCCAGAAGGTAAAGCCCGACCACAGACAGTGCTCACCCAGAAGGCGGACCGTCCAGCCAGGCCTGAAGTTCAACTACGAGCTTTTTAACTGCAACAACTTTAATATACGCTATTGGAGCTGGAATTACCGCGGCTGCTGGCACCAGACTTGCCCTCCAA
+
D0D0<<G<<DF@GHC@@CHHHHH1<<CEE<F@@<DFFHIHIHHI1C<C1<CE?1CEDG?F?FD@1@FHFHHH?CDGH<C1<CCGEC1<F1<CC?1GH?@H11<110EHHG11DFHEHI?<E11<<1<CFDH?EHC1<<1<11D1DCG@FCHEHDC<IHB<7CH?DC<CF0F:<B</D@3HHFE9C:EECFFDFGCCH?CD<FCC><CCD60D0HGC<8@HHH:<D<<CDCHC/<<IHC@GCF/1<HHD1CG1CG?F<HHGECCG@CE=EHF<<CDD1<CD<<1<111<C?@CD<CD11<1<@G<@F@<CGF1<EC</?C1HHGHCHIHG@HF<CE@EHCEG@@@0@
@HISEQ:969:HM2KJBCX2:2:1102:17725:49673 2:N:0:ACTATGCA
AATACAGACCTGCCCAACTATCCCTATTAATCATTACAACGGTCCTAGAAACCAACAAAATAGAATCATTGTCCTATTCTATTATTCCATGCTAATGTATTCCGGCATATGCCTGCTTTAAACACTCTAATTTTTTCAAGGTAAAGGTCTTGGATATTCGCAACATCCAATAAAGGACATTACGCTTCCCCAAGCGGTGAGGCCCAACCGACCAGTACTCGTTACAAGAACGGACCAATCGGCCAAACCCAAAATTCAACTACGAGCTTTTTAACTGCAACAACTTTAATATACGCTATTGGAGCTGGAATTACCGCGGCTGCTGGCACCAGACTTGCCCTCCAA
+
DDDDCIIIGIIIHIIIIIIIIIIIIIIIIHIIIIIIIIIIIIIIIIHIIIIIHIIIIIGHIHHHHIIGHGIGHIIIIIIIIHIHIIIIFHIIIIIIIIIIIIIHHIIHIIIIIIIHIIIIHHHIIIIIIIIIIIIHIIIIIIIIIIIIIIIIIIIIIIIIIHIIIHIIIIIIHHIIIIIIIIIIIIIIIIIHIIIIIIIIIIHIIIIIIIIIIIIIIIIIIIIIIIIIIHIIIIIIIIIIIIHHIHIIIIIIIIIIIIIIIIIIIIIIIIHIIHIIIIIIIIIIIIIIIIIIIIIIIIIIIIIIIIIIIIIIIIIIIIIIIIIIIIIIIIIIIIIIIIIIDDDDD
@HISEQ:969:HM2KJBCX2:2:1102:19901:50454 2:N:0:ACTATGCA
AATACAGACCTGACCCAACTATCCCTATTAATCATTACGGTGATCCTAGAAACCAACAAAATAGAACCATGCCGTCCTATTCTATTATTCCATGCTAATGTATTCGAGCAAAATGCCTGCTTTAAACACTCTAATTTTTTCAAGGTAAAGGTCCTGGTTCCACATGACACCCAATTAAGGACATCATGCTTCTCCAGAAGGTGAGAAATCAACTGCGACAGTTCATACCCCTTAAGGCACGACCATCACGTCAATCCCGAAATTCAACTACGAGCTTTTTAACTGCAACAACTTTAATATACGCTATTGGAGCTGGAATTACCGCGGCTGCTGGCACCAGACTTGCCCTCCAA
+
DDDDDIIIIIIIIIIIIIIIIIIHIIIIIIIIIIIIIIIIIIIIIIIIHIIIIIIIIIIIIIIIIIIIIIHFIHIHHIGIIIIICHHIIHHHIIIIIGIGIFHHHGIIIIIIIIIHIIIIHIHHHHIIIIIIIIIIIIIIIIIIIIIHHHIIIIIIIIIHEIIIIIHIIIIIIIIIIIIIIIIIIIIIIIIIIIIIIIIIIIIIIIIIIIIIIIIIIIIIIIIIHIIIIIIIIIII;IIIIIIIHFIIIIHHIIIIIHIIIIIIIIIIIIIIIIIIIIIIIIIIIIIIIIIIIIIIIIIIIIIIIIIIIIIIIIIIIIIIIIIIIIIIIIIIIIIIIIIIIIIIIIIIDDDDD
@HISEQ:969:HM2KJBCX2:2:1102:2516:50260 2:N:0:ACTATCCA
AATACAGACCTGCCCAACTATCCCTATTAATCATTACGTCAATCCTAGAAACCAACAAAATAGGATCAAACGTCCTATTTCATTATTCCATGCTAATGTATTCAAGCGTTAGCCTGCTTTAAACACTCTAATTTTTTCAAAGTAACAGTCCTGTTTCCCTGCAACACCAAATTAATGACATTACAGTTCTTCAGAAAGGAGGAACCAGCGAGACCAGTACGAACCAAAGGCACGACCAACCTGCTGATCCCGAAATTCAACTACGAGCTTTTTAACTGCAACAACTTTAATATACGCTATTGGAGCTGGAATTACCGCAGCTGCTGGCACCAGAC
+
DDDDDIIIIIIIIIIIIIIIIIIIIIIIIIIIIIIIIIIIIIIIIIIIIIIIIIHIIIIIIIIIIIIIIGHIHIHIIIIIIIIIIIIHHIIIIIIIIIIIIHIIIIIIIIIHHIIIIIIIIIHHIIIIIIIIIIIIIHIIIIIIIIIIIIIIIIIIIIIIIIIIIIIIIHIIIIIIIIIIIIIIIIIIIIIIIIIIIIIIIIIIIIIIIIIIIIIIIIIIIIIIIIIIIIIIHHIIIIIIIIIIIIIIIIIIIIIIIIIIIIIIIIIIIIIIIIIIIIIIIIIIIIIIIIIIIIIIIIIIIIIIIIIIIIIIIIIIIIIIIIIIIIIIIIDDDDD
@HISEQ:969:HM2KJBCX2:2:1102:17439:50521 2:N:0:ACTATGCA
AATACAGACCTGCCCAACTTCCCTATTAATCATTACGGTGGTCCTTGAACCAACAAAATAGAACCACAACGTCCTATTCTATTATTCCATGCTAATCTATTCAAGCAAAAGCCTGCTTTAAACACTCTAATTTTTTCAAGGTAATGGTCCTGGCTCCCCGGCACGCCCAATTAAGAACATACCGATTCACCAGAAAGATAGACCCGACGACAGAACAGTACTCGCCAGAGACGGACCGTCCGGCCAGGCCTAAAATTCAACTACGAGCTTTTTAACTGCAACAACTTTAATATACGCTATTGGAGCTGGAATTACCGCGGCTGCTGGCACCAGACTTGCCCTCCAA
+
DDDDDIIIHIIIIHIIIIIIIIIIHIIIIIIIIIIICEHHHHHIHIIIIIIIIIIGCCHHE@FGHHHIIHIHHDHIIIIIIGHIIGHHHI1@HIIIIIIHIFHHEHHHEHFEFHHHHHIIIIEEHHHHIHHHHHHDHIIIIHHHEHHHHHIEIH@<GHIIIH?HHG?EHICFHHIIHHIIIICHIIHHHHHEHFICHHIHFHHHHHEGGFD5?CHEHHECHHIHHHH=HHFCHHEIHIIHHHHCHHEHEEHHGHFC?HHGE=HHHHGIIHFGH@CHGHHEHHHGC?FGHIIHHGHIHHHDHHHHHEHIIHIIIHHHHHIIIHHF@HHIIHHC@F@?HIHG?DD@@D
@HISEQ:969:HM2KJBCX2:2:1102:9183:50720 2:N:0:ACTATGCA
AATACAGACCTGCCCAACTATCCCTATTAATCATTACGTCAATCCTAGAAACCAACAAAATAGGATCAAACGTCCTATTTCATTATTCCATGCTAATGTATTCAAGCGTTAGCCTGCTTTAAACACTCTAATTTTTTCAAAGTAACAGTCCTGTTTCCCTGCAACACCAAATTAATAACATTACAGTTCTTCAGAAAGGAGGAATCAGCGAAGCCAGTACATACCAAAGGCACGACCAACCTGCTAACCCCGAAATTCAACTACGAGCTTTTTAACTGCAACAACTTTAATATACGCTATTGGAGCTGGAATTACCGCGGCTGCTGGCACCAGACTTGCCCTCCAA
+
DDDDDIIIIIIIIIIIIIIIIIIIIIIIIIIHIIIIHIIIIIIIIIIIIIIIIIIIIIIHHHHIIHHHGHHIHIIIGIHIIIIIIIHHHHIIIIIIIIIIIIIIIIIIIIIIIIHHIIIIIIIIIHHIIIHHHHIHIIIIIIIIIIIIIIIIIIIIIIIIIIIIIIIIIIIIHIIIIIIIIIIIIIIIIIIIIIIIIIIIIIIIHIIIIIIIIIIIIIIIIIIIIIIIIIIIIIIIIIIIIIIIIIIIIIIIIIIIIIIIIIIIIIIIIIIIIIIIIIIIIIIIIIIIIIIIIIIIIIIIIIIIIIIIIIIIIIIIIIIIIIIIIIIIIIIIIIIIIIIIIDDDDD
@HISEQ:969:HM2KJBCX2:2:1102:7750:50810 2:N:0:ACTATGCA
AATACAGACCTGACCCAACTATCCCTATTAATCATTACGTCGATCCTAGAAACCAACAAAATAGAATCAAACGTCCTATTTCGTTATTCCATGCTAATGTATTCAAGCGTGAGCCTACTTTAAACACTCTAATTTTTTCAAAGTAACAGTCCTGATTCCCCATGACACCAAATTAATGACATCATGGTTCGTCAGAAGGTAGGAATCAATAATACCAGTACGTACAATAGCACGACCAATAAATTGATCCCGAAATTCAACTACGAGCTTTTTAACTGCAACAACTTTAATATACGCTATTGGAGCTGGAATTACCGCGGCTGCTGGCACCAGACTTGCCCTCCAA
+
DADDDIHIIIIIIIHIIIIIIIIIIIIIIIIIHIIIIIIIIIIHIIIIHIIIIGIIIIHIIIIEHFHHIIIHHHHIIIIIIGHHIIIHIIIIHIHHIHIIIHIIIIIIIIIIIIIIIIIIHIIIIIIIIIIIIIIIHGIIIIIIIIIHHIHIIIIIIIIIIIIIIIIIIIIIIIIIIIIIIIIIIIIIIIIIIIIIIIIIIIIIIIIHIIIHIIIIIIIIHIIIIIIIIIIIIIIHIIIIIIIIHIIHIIIIIHIIIIIIIIIIIIIIIIIIIIIIIIIIIIIHIIIIIIIIHHIIIIIIIIIIIIIIIIIIIIIIIIIIIIIIIIIIIIIIIIIIHIIIIDDDDD
@HISEQ:969:HM2KJBCX2:2:1102:10111:49853 2:N:0:ACTATGCA
AATACAGACCTGCCCAACTATCCCTATTAATCATTACGTCGATCCTAGAAACCAACAAAATAGAATCAAACGTCCTATTTCATTATTCCATGCTAATGTATTCAAGCTCGAGCTTGCTTTAAACACTCTAATTTTTTCAAAGTAACAGTCCTGATTTCCCGCGACACCAAATTAATGACATCGTGGTTCGTCAGAAGGGAGAAACCAATAATGCTAGTACGTACAAAGTACGACCGACATATTAGTCCCGAAATTCAACTACGAGCTTTTTAACTGCAACAACTTTAATATACGCTATTGGAGCTGGAATTACCGCGGCTGCTGGCACCAGACTTGCCCTCCAA
+
DDDDDIIIIIIHHGHGHIIIIIGGIIIIIIIHIHHIIIHIGHHIIIIHHHIIIHIIICHHHIIIIHHHIIIICEHEHHIIIHIIHHIHIIIHIHIIIIIHHHIIHHGHHIIIIIHHIIIIIHHHHIHIIIIIIIGHHHIHIIIHHIIIIHIIIIHDHHHHHIFIIIIIIIIIIIIIHHHHIHFIIIIIIHIIIIIIIIIIIIIIIIIIIHFIIIIIIIIIIIIIHIIIIIIHHIIIIIIIIHHIIIIHIIIIIIIHIIIHIIIIIIIIIIIHIIHHHHIIHHIIGIIIIHHIIIIIIIIIIIIIIIIIIIIIIIIIIIIIIIIIIIIIIHIHIIIIIIHDDDDD
@HISEQ:969:HM2KJBCX2:2:1102:10535:50521 2:N:0:ACTATGCA
AATACAGACCTGCCCAACTATCCCTATTAATCATTACATCGATCCTAGAAACCAACAAAATAGAATCGGATGTCCTATTTCATTATTCCATGCTAATGTATTCAAGCGTGAGCCTGCTTTAAACACTCTAATTTTTTCAAGGTAACAGTCCTAATTCCCCGTGACACCAAATTAATGGCATTACGGTTCTTTAGAAGGTGAGAAATCAATAATATCAGTACATACCAACGGCATGACCGAAACATTGATCCCGAAATTCAACTACGAGCTTTTTAACTGCAACAACTTTAATATACGCTATTGGAGCTGGAATTACCGCGGCTGCTGGCACCAGACTTGCCCTCCAA
+
DDDCDIIIIHIIEHIIHIGHHIIIIHIIHHIIIIIIIIIHIIGIFHHIIIIIIHIIHFHFHGEHGHIIIIHHIIHIHIIHIHIHIIHHIHCEEGHHHGHIIIIIIIIIIIIIIIIHIIIHIIIIIIIIIIIIIIIHHHIIIIIIIIIHIIIIIIIIIIIIHIIIIIHIIIIIIIIIIIIIIIIIIIIIIIIIIIIIIIIIIIIIIIIIIIIIIIIIIIIIIIHIIIIIIIIIIIHHIIIIIIIHGC<IIIIIIIIIIIIIIIIIIIIIIIIIIIIIIIIIIIIIIIIIIIIIIIIIIHIHFGIIIIIIIIIIIIIIIIIIIIIIIIIIIIIIIIIIIIIIHIDDDDD
@HISEQ:969:HM2KJBCX2:2:1102:13633:50053 2:N:0:ACTATGCA
AATACAGACCTGCCCAACTATCCCTATTAATCATTACGGTGATCCTAGAAACCAACAAAATAGAACCATGCCGTCCTATTCTATTATTCCATGCTAATGTATTCGAGCAAAAATGCCTGCTTTAAACACTCTAATTTTTTCAAGGTAAAGGTCCTGGATCCGCAAGACACCCAATAAAGGACATCAAGTTTCTCCAGAAGGTGAGAAATCAACAGTAACAGTTCATACCCCTTAAGGCATGACCGTCACGTCAATCCCGAAATTCAACTACGAGCTTTTTAACTGCAACAACTTTAATATACGCTATTGGAGCTGGAATTACCGCGGCTGCTGGCACCAGACTTGCCCTCCAA
+
DDDDDHIHHIIHIGIGHFHIII?CEHHHC@HCCCHHIHEHH?FHHHIIHHHIECHHHEHHCHHEHHHIIHIIGHH?DEHHIC@GHHIIHIIIIII?EGHHIDGHHHFHHGFFHIIHHHFHHGHHHHFGHIIIHIIHIHHHHHIHIHHIGIIHHHGIHHDHHHGHHGGHIIIIIIIHIIHHIHIHHHHGHHHIIIIGIIHGHIIHHIIHHFHIIIHIIIIHHIHIHHFHHH;IIIIG2HHHEHHHHHGHHHGCHIIHGHIIIIIIIHIHEDIHHIIHHIIHHHIHIIHIHIIIHHHHIHCHGHEIIIHIIIIIIIIIIIIIIIIIIIHIIHIIIHIHHHHGCGHHIIIHBDDAB
@HISEQ:969:HM2KJBCX2:2:1102:8887:50832 2:N:0:ACTATGCA
AATACAGACCTGCCCAACTATCCCTATTAATCATTACATCGATCCTAGAAACCAACAAAATAGAATCGGATGTCCTATTTCATTATTCCATGCTAATGTATTCAAGCGTGAGCCTGCTTTAAACACTCTAATTTTTTCAAGGTAACAGTCCTAATTCCCCGTGACACCAAATTAATGGCATTACGGTTCTTTAGAAGGTGAGAAATCAATAATATCAGTACATACCAACGGCATGACCGAAACATTGATCCCGAAATTCAACTACGAGCTTTTTAACTGCAACAACTTTAATATACGCTATTGGAGCTGGAATTACCGCGGCTGCTGGCACCAGACCTTGCCCTCCAA
+
DDDCDIIIHHHIHHIIIIIIIIIIIIIIIIIIIIIIIIIIIIHIIHIIIIIIIIIIIIIIIIIIIIIIIIIIIIIIIIIIIIIIIIIHIIHIIIIIIIIIIIIIIIIIIGIHIIIIIIIIIIIIIIIHHHIIIIIIIIIIIHIIIIIIIIIIIIIIIIIIIIIIIIIHIIIIIIIIIHIIIIIIIIIIIIIIIIIIIIIIIIIIIIIIIIIIIIIIIIIIIIIIIIIIIIIIIIIIIIIIIIIIIHGIHIIIIIIIIIIIIIIIIIIIIIIIIIIIIIIIIIIIIIIIIIIIIIIIIIIIIIHIIIIIIIIIIIIIIIIIIIIIIIIIIIIIIIIIIIIIIIIDDDDD
@HISEQ:969:HM2KJBCX2:2:1102:1967:50422 2:N:0:ACTATGCA
AATACAGACCTGCCCAACTATCCCTATTAATCATTACGTCGATCCTAGAAACCAACAAAATAGAATCAAACGTCCTATTTCATTATTCCATGCTAATGTATTCAAGCGCGAGCCTGCTTTAAACACTCTAATTTTTTCAAAGTAACAGTCCTGATTTCCCGCGACACCAAGTTAATGACATCGTGGTTCGTCAGAAGGTAGGAATCAATTTGACCAGTACGTACCGAGGCACGACCGATCAACTGATCCCGAAATTCAACTACGAGCTTTTTAACTGCAACAACTTTAATATACGCTATTGGAGCTGGAATTACCGCGGCTGCTGGCACCAGACTTGCCCTCCAA
+
DDDDDIIIIIIIHIHIIGHIIIIIIIIHHHIIIIIIIIHIIHHIIIHIEHIIIIIIGIIEHFGHHHIHEHHDFHHH@HHHHIIIIHIGHIIIGIHIGIIHHHHEHFHEHHIIHIIIIHIIIHHHHHHHIEIIIIHHGHIIHIHIHHHHIHIIFHHHHIIIHHHHEHIIIIIHHHHHHCGIIIIIIIIIIIIIIIIIIIHIHHHGHGIHHHHHHGIIIIIIIIIHIIHHHHHH=IIIHFIIIHHFIII=GIIIIIIIIIIIIIIIIIIHIHHIHHIIIIIIIHIIHHIIIIIIIIHIIIIIIHGHHGCIHIIIIHHDHIIIIIIIIIIIIIIIIIGIIIGIDDDDB
@HISEQ:969:HM2KJBCX2:2:1102:12668:51128 2:N:0:ACTATGCA
AATACAGACCTGCCCAACTATCCCTATTAATCATTACATCGATCCTAGAAACCAACAAAATAGAATCGGATGTCCTATTTCATTATTCCATGCTAATGTATTCAAGCGTGAGCCTGCTTTAAACACTCTAATTTTTTCAAGGTAACAGTCCTAATTCCCCGTAACACCAAATTAATGGCATTACGGTTCTTTAGAAGGTGAGAAATCAATGATAACAGTGCATACCAACGGCATGACCGAAATATTGATCCCGAAATTCAACTACGAGCTTTTTAACTGCAACAACTTTAATATACGCTATTGGAGCTGGAATTACCGCGGCTGCTGGCACCAGACTTGCCCTCCAA
+
DDDDDIIIIIIIIIIIIIIIIIIIIIIIIIIIIIIIIIIIIIIIIHIIIIIIIIIIIIIFHHHIIIIIIIIIIIHIIIIIIHIIIIIEHIIIGIIIIIIIIIIIHIIIIIIIIIIIIIIIIIIIIIIIIIIIIIIIIIIIIIIIIIIIHIIIIIIIHIIIIIIIIIIIIIIIIIIIIIHIIIIIIIIIIIIIIIIIIIIIIIIIIIIIIIIIIIIIIIIIIIIIIIIIIIIIIIIIIIIIIIIIHHIIIIIIIIIIIIIIIIIIIIIIIIIIIIIIIIIIIIIIIIIIIIIIIIHIIIIIIHIIIIIIIIIIIIIIIIIIIIIIIIIIIIIIIIIIIIIIIIDDDDD
@HISEQ:969:HM2KJBCX2:2:1102:8436:51338 2:N:0:ACTATGCA
AATACAGACCTGCCCAACTATCCCTATTAATCATTACGTCAATCCTAGAAACCAACAAAATAGGTTTGAACGTCCTATTTCATTATTCCATGCTAATGTATTCAAGCGTTAGCCTGCTTTAAACACTCTAATTTTTTCAAAGTAACAGTCCTGTTTCCCTGCAACCCCAAATTAATGGCATTACAGTTCTGCAGAAAGGAGGAATCAGCGAAACCAGTTCATACCAGTGGCACGACCAACCTGCTGACCCCGAAATTCAACTACGAGCTTTTTAACTGCAACAACTTTAATATACGCTATTGGAGCTGGAATTACCGCGGCTGCTGGCACCAGACTTGCCCTCCAA
+
0<0<DCCCCG?11C<FEIH?GH?1<<<1CC1<FC<C@1<CGH11D1F1<CFHHII=C?HHHH@G11<0F111<DCCC1<G@FGHE@FEGGEF1DF1FHEHHFHGHDEFHHICCECBFH61CA8@FEAF?/@HGHB1/GGEHFHB<CGGCFHHHFHIHEEHHGH@;#EG<E?<<EHFC<@EFC<</<///D-HHD/C<C:0<00EG@G=EG<0>EEHECHHHFD1FCGGCHEHCFD/IHHHEFFHFFFD<F@1H@HFCC?@ECCDC1HG<C@1D1<?GCCHHF<<1<11??CHHHEFC<C@IIHFF1FGD<D1/C?E<HHCEF11EHEF1IH@C1D1@=DHEDB@@D
@HISEQ:969:HM2KJBCX2:2:1102:19467:51721 2:N:0:ACTATGCA
AATACAGACCTGTATCCCCAACTATCCCTATTAATCATTACATCGATCCTAGAAACCAACAAAATAGAATCGGATGTCCTATTTCATTATTCCATGCTAATGTATTCAAGCGTGAGCCTGCTTTAAACACTCTAATTTTTTCAAGGTAACAGTCCTAATTCCCCGTGACACCAAATTAATGGCATTACGGTTCTTTAGAAGGTGAGAAATCAATAATATCAGTACATACCAACGGCATGACCGAAACATTGATCCCGAAATTCAACTACGAGCTTTTTAACTGCAACAACTTTAATATACGCTATTGGAGCTGGAATTACCGCGGCTGCTGGCACCAGACTTGCCCTCCAA
+
DDDA@HEHII@@EGHH@FHEEEFED?GHHHIIIIIHIIHIIIIGHH<DEEHHHHIEEGHEHHII@G?CCEDHHC=CHCGHIGCFHIIIHHIHGH@H?<DDHHHHGHHHEHEHIIHEHHHFFFGHHHHFGHECHHIHIFHIHEHEEHHHIHGHCHEIHHHFHE=DHHHHHHGHGHHF@HHFHHFCDCFFHE@HHHHHIHGG?HEIIIHIIIHHEHHHGIIIIHHF@EEHF9EHHFHHHDGHDHHIHGHHCDHHCHCHFGFGCCHHHE@IHIHHHHHHGIIHFG?C@IHHHHCEHGHHIIHHFHHGDCHHHHIHHFIIHHIHCGHIHIIIHHHGFHHGHGCC?HIIHHBDDBD
@HISEQ:969:HM2KJBCX2:2:1102:19694:51586 2:N:0:ACTATGCA
AATACAGACCTGCCCAACTATCCCTATTAATCATTACGGTGGTCCTAGACCAACAAAATAGAACCAACGTCCTATTCTATTATTCCATGCTAATCTATTCAAGCAAAAGCCCGCTTTAAACACTCTAATTTTTTCAAGGTAATGGTCCTGGTTCCCCGACACACCCAATAAAGGGCATACCGGCTCACCAGAAGGATAGACCCGACAACAGACAGTACTCGCCAGAGACGGACCGCCCGGTCAGGCCTAAAATTCAACTACGAGCTTTTTAACTGCAACAACTTTAATATACGCTATTGGAGCTGGAATTACCGCGGCTGCTGGCACCAGACTTGCCCTCCAA
+
DDDDDIIHIGHIHIIHHIIIIEHHHHIIHIIIIIIIIIHIIGIIIHIIIHIIIIIIIIIIIHIIIEHIHIGFHHHIIIIFHIHHIHGHHHIHIIIIHHHHIGHHIIIIIIIHHIIIHIIIIIIIGIIHIIIIIHIIIIHHHIHHHHIIIHHHHIIIHIIIIIIHGIIIIIIIIIIIIIIIIIIIIIIIIIIIIHIIIIHIIIIIIIHIIIIIIIIIIIHIIIIIIIIIIIIIIIIIIIHIIHIHGHIIIIIIIIIIIIIHIIIIIIIIIHIIIIIIIHHIHIIIIIIIIIIIIHHHFGIIIIIIIIIIIIIIIIIIIIIIIIIIIIIIIIIIIIIIIIDDDDD
@HISEQ:969:HM2KJBCX2:2:1102:13016:51970 2:N:0:ACTATGCA
AATACAGACCTGCCCAACTATCCCTATTAATCATTACGGTGATCCTAGAAACCAACGAAATAGAATCAGTCCGTCCTATTTCATTATTCCATGCTAATGTATTCAGACGATAGTCTGCTTTAAACACTCTAATTTTTTCAAAGTAACAGTCCTGATTTCCCATCACACCAAATAAATGGCATGAAAGTTCCTCAGAAGGTAGAGATCCATCTCACCAGTGCAGACAATTAAGCCTGACCAATGGGTAGACCCCGAGGTTCAACTACGAGCTTTTTAACTGCAACAACTTTAATATACGCTATTGGAGCTGGAATTACCGCGGCTGCTGGCACCAGACTTGCCCTCCAA
+
DDDDDIIIIIIIIHIIIIIIIIIIIIIIIIIIIIIIIIIIIIIIIIIIIIIIIIIIIIIGIHHIIIIHIIIIIHIIIIIIIHIIIIHIIHIIGGIIHEHHHHHHIIIIIIIIGHIIIIHIIIIHHHHIIIIIIIIIIIIIIIIIIIIIIIIIIIIIIIIIIHIIIIIHIIIIIIIHIIIIIIHIIIIIGIHIIIIIIIIIIIIIIIIIIIIIIIIIIIIIIIIIIIIIIIIIIIIGIIIIIIIIHGDIIIIIIIIHIIIIIIIHIIIIIIIIIIIIIIIIIIIIIIIIHHIIIIIIIIIIIIIIIIIIIIIIIIIIIIIIIIIIIIIIIIIIIIIIIIIIIIIDDDDD
@HISEQ:969:HM2KJBCX2:2:1102:12500:52634 2:N:0:ACTATGCA
AATACAGACCTGCCCAACTATCCCTATTAATCATTACGGTGGTCCTAGACCAACAAAATAAAACCAACGTCCTATTCTATTATTCCACTCTAATCTATTCAAGCAAAAGCCCGCTTTAAACACTCTAATTTTTTCAAGTTAATGGTCCTGGTTCCCCGACAAAGCCAATAAAGCGCATACCGGCTCACCAGAAGGATAGACCCGACAACAGACAGTACTCGCCAGAGACGGACCGCCCGGTCAGGTCTAAAATTCAACTACGAGCTTTTTAACTGCAACAACTTTAATATACGCTATTGGAGCTGGAATTACCGCGGCTGCTGGCACCAGACTTGCCCTCCAA
+
<0<<<FGHFCFGGHHCHEH?@@1CFGHHC111FE?HHIIHG0EFGHEHG1FG?EH@E1<D1<F@0<FG0DGHEH1<1<<<DE?<11<111<DHIGD@1CHG@@EDHIF1<FC<@/0@HHHGB111@BFHHDFA<DGE1028<<11<A7FE?E<H<0<#B??#:#@<IHEIHF3/EGHHHDH2E4<DG/IHGHHHHHFHBHCC00F/ED:0:DGHF1HDC/@>EHCHCCC<C<FIHHE?>CCEGHGF1HHHHHIEGHGEEEGFC1IHIHHHGHHGCHHHHHHH@EDHIHG0EC@FC@DHIGIIIIHHIIHHHC/<IHGHIIHG<?<FCGC1HHHHGCE@D@?D@
@HISEQ:969:HM2KJBCX2:2:1102:2524:52438 2:N:0:ACTATGCA
AATACAGACCTGCCCAACTATCCCTATTAATCATTACGTCAATCCTAGAAACCAACAAAATAGGATCAAACGTCCTATTTCATTATTCCATGCTAATGTATTCAAGCGTTAGCCTGCTTTAAACACTCTAATTTTTTCAAAGTAACAGTCCTGTTTCCCTGCAACACCAAATTAATGACATTACAGTTCTTCAGAAAGGAGGAATCAGCGAAGCCAGTACATACCAAAGGCACGACCAACCTGCTAACCCCGAAATTCAACTACGAGCTTTTTAACTGCAACAACTTTAATATACGCTATTGGAGCTGGAATTACCGCGGCTGCTGGCACCAGACTTGCCCTCCAA
+
DDADDIIIIHIHIIIIIIIIIIIIIIIIIIIIIIIIIEHIIIIHIIIIIIIIIIIIIHGIIIHIIIHGHIIIHEHIIIIIIIIIIIIEECCE1FHHIIIIIIIIIIHIIIIIIIIIHHIIIIIIIIIIIIIIIHIIIIIHIIIIIIIIIHHHHHIIIHIIIIIIIIIIIIHHIIIIIIIIIIIIIIIIHIIIIIIIIIIIIIIIHIIIHIIIIIIIIIIIIIIIIIIIIIIIIIIIIIIIIIIIHIIIIIIIIIIIIIIIIIIIIIIHIIIIIIIIIIIIIIIIIIIIIIHIIIIIIIIIIIIIIIIIIIIIIIIIIIIIIIIIIIIIIIIIIIIIIIIIIDDDDD
@HISEQ:969:HM2KJBCX2:2:1102:14483:53434 2:N:0:ACTATGCA
AATACAGACCTGCCCAACTATCCCTATTAATCATTACGTTGTACCTAGAAACCAACAAAATAGGTTCGAACGTCCTATTTCATTATTCCATGCTAATGTATTCAAGCGTTTGCCTGCTTTAAACACTCTAATTTTTTCAAAGTAACAGTCCTGACTCCCCACAACACCAAATTAATGACATCATGGTTCATCAGAAGGGAGAAATCAACGACGCCAGTGCGTACCGAAGGCACGACCGACGTATTGATCCCGAAATTCAACTACGAGCTTTTTAACTGCAACAACTTTAATATACGCTATTGGAGCTGGAATTACCGCGGCTGCTGGCACCAGACTTGCCCTCCAA
+
DDDDDIIIIIIIIIIIIIIIIIIIIIIIIIIIIIIIIHIIIIIIGHHIIIHIHIIIIIIIIIIIIHIIHIHICHIIIIIIIIIHIIIIHIIIHIIIIIIIIIIIIIIIIIIIIIIIIIIIHIIIIIHIIIIIIHIIIIIIIIIIIIIIIIIIIHIIIIIIIIIIIIIIIIIIIIIIIIIIIIIHIIHIIHIHIIIIIIIIIIIIIIIIIIIIIIIIIIIIIIIIIIIIIIIIIIIHIIIIIIHGHIIIIIIIIIIIIIIIIIIIIIIIIIIIIIIIIIIIIIIIIIIIIIIIIIIIIIIIIIIIIIIIIIIIIIIIIIIIIIIIIIIIIIIIIIIIIIIIIDDDDD
@HISEQ:969:HM2KJBCX2:2:1102:15963:53678 2:N:0:ACTATGCA
AATACAGACCTGCCCAACTATCCCTATTAATCATTACCTCAATGCTCTACAAAACCAACAAAATAGAACCGAGGTCCTATTCTATTATTCCATGCAACAGTATTCAGGCATAAAGCCTGCTTTAAGCACTCTAATTTTCTCAAAGTAAACGTGCCGGCTACTGAAGACACCCAGTGAAGGGCATCAACAGCCAACCGACGAATTAGGACCAGACATGTAGTAACAGCAATCAAGCGTACCACATGCTGGTGCCCGAGATCCAACTACGAGCTTTTTAACTGCAACAACTTTAATATACGCTATTGGAGCTGGAATTACCGCGGCTGCTGGCACCAGACTTGCCCTCCAA
+
DBDDDGIIIIIGICHIHHIIIHIIIIIIIEHHIIIIIEHIIIIICEHHHHIIFIIIIIIGIIIIFHHHHICDHHHIEHHHHIHHIIHHIFGIIGEHIIIGHFHFECGHIIIHIGHHIHHFEIIHHFHHEIIHIIIIIHHFIIIIIIIHIIHGHGHHEIIIGIIIIHIIIIHIHHHIIIHHHGHHHFDEHHHIIIIIIIIIIIIHIIIHIIIIIIIIGII1IIIIIIGIIHIIIIIIIIIGGIIHIHHGIIIHIIIIHHHGIIHIIIIIIIIIIIIIIHHIIIIIIIIIIIIIIIIHHIIIGIIIIIIIIIIIIIIIIIIGIIIIIIIIIIHIIIIIIIIIIIIIDDDDD
@HISEQ:969:HM2KJBCX2:2:1102:11565:54104 2:N:0:ACTATGCA
AATACAGACCTGCCCAACTATCCCTATTAATCATTACGGTGGTCCTAGACCAACAAAATAGAACCAACGTCCTATTCTATTATTCCATGCTAATCTATTCAAGCAAAAGCCCGCTTTAAACACTCTAATTTTTTCAAGGTAATGGTCCTGGTTCCCCGACACACCCAATAAAGGGCATACCGGCTCACCAGAAGGATAGACCCGACAACAGACAGTACTCGCCAGAGACGGACCGCCCGGTCAGGTCTAAAATTCAACTACGAGCTTTTTAACTGCAACAACTTTAATATACGCTATTGGAGCTGGAATTACCGCGGCTGCTGGCACCAGACTTGCCCTCCAA
+
DDCCDIIIIIIIIIIIHIIIIIIIHIIIIIHIIIIIIHHIHIIIIHIIHFIHIIIIIIIIHHHHHHIHIHHHIHFHHHIHIIHHIIIIGHHIIHHHHHIHIIIHIIIIIIHIHIHIIIIIIIIIHHHIIIIHIIIHHIIIIHIIIIHIHHHHIIGHHIIIIIIIIIHHIHHIIIIHHHIIHHIIIIHFIIIIIIIIIIIIIIIIIIIIIIIIIIIIIIIIIHHIIIIIIIIHIIIIIIIIIIIIIIIIHIIIIIIIIIIIIIIIHIIIIIIIIIIIIIHIHHHIIIIIIIHIIHHHHHIIIIIIIIIIIIIIIIIIIIIIIIIIIIIIIIIIIIIIIIDDDDD
@HISEQ:969:HM2KJBCX2:2:1102:10382:54873 2:N:0:ACTATGCA
AATACAGACCTGCCCAACTATCCCTATTAATCATTACGGTGATCCTAGAAACCAACAAAATAGAACCATACCGTCCTATTCTATTATCCCATGCTAATGTATTCGAGCAAAAATGCCTGCTTTAAACAAACACTCTAATTTTTTCAAGGTAAAGGTCCTGGATCCGCAAGACACCCAATAAAGGACATCAAGTTTCTCCAGAAGGTGAGAAATCAACAGTAACAGTTCATACCCCTTAAGGCATACCATCACGTCAATCCCGAAATTCAACTACGAGCTTTTTAACTGCAACAACTTTAATATACGCTATTGGAGCTGGAATTACCGCGGCTGCTGGCACCAGACTTGCCCTCCAA
+
DDDDDIIIIHIHIIIIIIIIIIIIIIIIIGIIIIIIIHIIIHIIIIIIIIIIIIIIIIIHIIIIIIIHIIIGHIIIIIIIIIIIIIIIIIIIIIIIHIHHIIHIIGHIIIIIIIIIIIIIIIIIIIIIHIIIHHIIIHIHIHIIIIIIIIIIIIIIIHIIIIIIIIIIIIIIIHIIIIIIIHIIIIIIIIIIIIIIIIIIIIIIIIIIIIIIHIIIIIIIIIIIIIIHIIIIIIIIIIIIIIIIIIIIIIIIIHHIIIIIIIIIIIIIIIIIIIIIIIIIIIIIIIIIIIIIIIIIIIIIIIIIIIIIIIIIIIIIIIIIIIIIIIIIIIIIIIIIIIIIIIIIIIIIIIIDDDDD
@HISEQ:969:HM2KJBCX2:2:1102:16803:55975 2:N:0:ACTATGCA
AATACAGACCTGCCCAACTATCCCTATTAATCATTACGGTGATCCTAGAAACCAACAAAATAGAACCATGCCGTCCTATTTTATTATTCCATGCTAATCTATTCAAGCACAAGCCTGCTTTAAGCACTCTAATTTTTTCAAGGTAATAGCTCTGCTTCCCCAACGCACTAACTTAATAGCATGATGGTTATTCAGAAGGTAGGAATTCATCAGGCCAGTACGGACAGTGAAGCCCGACCAACCGACAAACTCCGAAATTCAACTACGAGCTTTTTAACTGCAACAACTTTAATATACGCTATTGGAGCTGGAATTACCGCGGCTGCTGGCACCAGACTTGCCCTCCAA
+
DDDDDIHIIIIIIIIIGHIIHIIIIIIIIIIIIHIIIIIHIHIHIHHHHIIEHHIIIIIGIHHCHIIGHHHIHGHHIGHHIIIHIIEHIIHGEHHHIFHHHHHHHIHHHIIIEHHHIIHIIHGHHHHHFIHIIIIIHHHHIIHIHHHIIIIIIHHHIIIHEHIIHHHHHHHIIIHHHIHHHHHHHIIHGIHHFHIIIIIIIIIIIFIIHHHIIIIIIIHIIIIIIIIIIHHIIIIIIHIIGIIHIHGIHIHIHIIIHIIIIIHIIIIHIIIIIIIHIIIIIHIIHHIHIIIIIIHGIIIIHHIIIIIIHHHGIIIIIIHIHIIIIIIIIIIIIHIHIIIIIIIDDDDD
@HISEQ:969:HM2KJBCX2:2:1102:20746:55833 2:N:0:ACTATGCA
AATACAGACCTGCCCAACTATCCCTATTAATCATTACGGTGATCCTAGAAACCAACAAAATAGAACCATGCCGTCCTATTCTATTATTCCATGCTAATGTATTCGAGCAAAAATGCCTGCTTTAAACACTCTAATTTTTTCAAGGTAAAGGTCCTGGATCCGCAAGACACCCAATAAAGGACATCAAGTTTCTCCAGAAGGTGAGAAATCAACTGCAACAGTTCATACCCCTTAAGGCATGACCATCACGTCAATCCCGAAATTCAACTACGAGCTTTTTAACTGCAACAACTTTAATATACGCTATTGGAGCTGGAATTACCGCGGCTGCTGGCACCAGACTTGCCCTCCAA
+
@ADABEH?1CC??EHHEHGECFH1D<DEHE<1D1<CHEGHF@F@1<<1@FH111<CE@<<<FCGCFC1<GE@CE//0<11<FEGCHCG@1FEGEHH?1CD1<15F1GHGECHH1<GH?CHH@GFGAFG@DHHGCDCHGEEFFGHHHGHHHGEB?GHHHCHDCGCD.E=E5<EGEHEGIIIIGHGIIHIIHHHHG?IIHIHIHCHGFHIHHFHEEHHHCHHECIHFFHHGHEIIHHD?F@HEFFEHDHECHHHHHH<<GCHIHIIHHHCHHHCEHIHHHGCHDFIHEGIHGDC1@CFCF@EG<G?IHIFHHEHHIIHHHHIIHEC<IHGIIIIHHHFHHHHDHEHFIHHD@BD<
@HISEQ:969:HM2KJBCX2:2:1102:7636:56190 2:N:0:ACTATGCA
AATACAGACCTGCCCAACTATCCCTATTAATCATTACGTCGATCCTAGAAACCAACAAAATAGAATCAAACGTCCTATTTCGTTATTCCATGCTAATGTATTCAAGCGTGAGCCTGCTTTAAACACTCTAATTTTTTCAAAGTAACAGTCCTGATTCCCCATGACACCAAATTAATGACATCATGGTTCGTCAGAAGGTAGGAATCAATAATACCAGTACGTACAATAGCACGACCAATAAATTGATCCCGAAATTCAACTACGAGCTTTTTAACTGCAACAACTTTAATATACGCTATTGGAGCTGGAATTACCGCGGCTGCTGGCACCAGACTTGCCCTCCAA
+
DDDDDIIHIIIIIIIIIIIIIIIIIIIIIIIIIIIIIIIIIHGIIIIIIIIIIIIIIIIHIIGHHHIIIHIIHHEHHIIIIIIIHIIIIIHHHIIIIIIIIHIIIIIIIIIIIIIIIIIIIHIIIIIIIIIIIIIIIIIIIIIIIIIIIIIIIIIIIIIHHIIIIIIIIIIIIIIIIIIIIIIIIIHHIIIIIIIIIIIIIIHIIIIIIIIIIIIIIIIIIIIIHIIIIIIIIIIIIIIIIIIHIIIIIIHIIIIIIIIIIIIIIIIIIIIIIIIIIIIIIHHHIIIIIIIHHIIIIIIIIIIIIIIIIIIIIIIIIIIIIIIIIIIIIIIIIIIIIIIIDDDDD
@HISEQ:969:HM2KJBCX2:2:1102:13920:57277 2:N:0:ACTATGCA
AATACAGACCTGCCCAACTATCCCTATTAATCATTACGGTGATCCTAGAAACCAACGAAATAGAATCAGTCCGTCCTATTTCATTATTCCATGCTAATGTATTCAGACGATAGTCTGCTTTAAACACTCTAATTTTTTCAAAGTAACAGTCCTGATTTCCAATCACACCAAATAAATGGCATGAAAGTTCCTCAGAAGGTAGAGATCCATCTCACCAGTGCAGACACCTAAGCCTGACCAATGAGTAAACCCCGAAGTTCAACTACGAGCTTTTTAACTGCAACAACTTTAATATACGCTATTGGAGCTGGAATTACCGCGGCTGCTGGCACCAGACTTGCCCTCCAA
+
DDDDDIIHIIIIIIIIIIIIIHIIIIIIIIIHGIIIIIGIHIIIIIIIIIIIIIIIIIHIIIIIIIIIHHIIIIIIIIHIIIIIIIIIHIIIIGHHIIIIIHIIIIIIIIIIIIIIIIIIIIIHIIIIIIIIIIIIIHIIIIIIIIIIIIIIIIIIIIIIIIIIIIIIIIIIIIIIIIIGIIIIIIIHIIIIIIIIIIIIHIIIIIIIIHIIIIIIIIIIIIIIIIIIIIIIIIIIIIIIIIIIIIHIIIIIHIIIIIIIIIIIIIIIIIIIIIIIIHIIIIIIIIIIIIIIIIIIIIIIIIIIIIIIIIIIIIIIIIIIIIIIIIIIIIIIIIIIIIIIIIIDDDDD
@HISEQ:969:HM2KJBCX2:2:1102:10157:57593 2:N:0:ACTATGCA
AATACAGACCTGCCCAACTATCCCTATTAATCATTACATCGATCCTAGAAACCAACAAAATAGAATCTGATGTCCTATTTCATTATTCCATGCTAATGTATTCAAGCGTTAGCCTGCTTTAAACACTCTAATTTTTTCAAAGTAACAGTCCTGTTTCCCTGCAACACCAAATTAATGACATTACAGTTCTTCAAGAAGGAGGAACCAGTAAAGCCAGTGCATACCAGAGGCACGACCAACCTACTAATCCCGAAATTCAACTACGAGCTTTTTAACTGCAACAACTTTAATATACGCTATTGGAGCTGGAATTACCGCGGCTGCTGGCACCAGACTTGCCCTCCAA
+
DDDDDIIIIIIIIIIIIIIIIIIIIIHIIIIIIIIIIIHIIIIIIIIIIIIIIIIIIIGIIIIIIIIIIIIGIIIIIHIIIIHIIIIHHHHHHIIIIIHIIIIIIIHIIIIIIIIIIIIIIIIIIIIIIIIIIIIIIIIIIIIIIIIIIIIIIIIIIIIIIIIIIIIIIIIIIIIIIIIIIIIIIIIIIIIIIIIIIIIIIIIIIHIIIIIIIIIIIIIIIIIIIIIIIIIIIIIIIIIIIIHHGIIIIIIIIIIIIIIIIIHIIIIIIIIIIIIIIIIIIIIIIIIIIIIIIIIIIIIIIIIIIIIIIIIIIIIIIIIIIIIIIIIIIIIIIIIIIIIIIDDDDD
@HISEQ:969:HM2KJBCX2:2:1102:19322:58203 2:N:0:ACTATGCA
AATACAGACCTGCCCAACTATCCCTATTAATCATTACGGTGATCCTAGAAACCAACAAAATAGAACCATGCCGTCCTATTCTATTATTCCATGCTAATGTATTCGAGCAAAAATGCCTGCTTTAAACACTCTAATTTTTTCAAGGTAAAGGTCCTGGATCCGCAAGACACCCAATTAAGGACATCAAGTTTCTCCAGAAGGTGAGAAATCAACAGCGACAGTTCATACCCCTTAAGGCATGACCATCACGTCAATCCCGAAATTCAACTACGAGCTTTTTAACTGCAACAACTTTAATATACGCTATTGGAGCTGGAATTACCGCGGCTGCTGGCACCAGACTTGCCCTCCAA
+
DDDCAIEHIIIIIIIHHHHGE@@FH?FHI@EHHIIII?EGEHHCHEH?GHHCHHHIHHHIIHFHIIEHHEHHHHIHHHHEEHGIIIHEHHHHECFHGHHEHC1FFEEGIIIHHEFHHHFIHHIIHHHHHIHIHIIIIHIFHHHHHIIIIIHHCHEFEHHIIIIIHHHHEGHHIIHIIIIHIHHHIHHIIHHIGIHIIIIHH:IIIIIHHIIIIIIIHIHHHEIHHDIHHHHFIHIHGIIIIIIIIIHHGHCHHFCDHEIIIIIHHIIHHIIHHHIIHHIIHHHHHEEIIIHHGCIIIHIHHIIIIIHHIIHIIIHHHHIHHHHHHIIHEHIIHHIIIIIIIHHHCDIHDDDDD
@HISEQ:969:HM2KJBCX2:2:1102:2100:59105 2:N:0:ACTATGCA
AATACAGACCTGCCCAACTATCCCTATTAATCATTACGGTGATCCTAGAAACCAACAAAATAGAACCATGCCGTCCTATTCTATTATTCCATGCTAATGTATTCGAGCAAAAATGCCTGCTTTAAACACTCTAATTTTTTCAAGGTAAAGGTCCTGGATCCGCAAGACACCCAATAAAGGACATCAAGTTTCTCCAGAAGGTGAGAAATCAACAGTAACAGTTCATACCCCTTAAGGCATGACCGTCACGTCAATCCCGAAATTCAACTACGAGCTTTTTAACTGCAACAACTTTAATATACGCTATTGGAGCTGGAATTACCGCGGCTGCTGGCACCAGACTTGCCCTCCAA
+
DDDDCIHIIIHFHHHHIIHIIFHIHIIIIIGHIIIIHHIIFHHHIEHHIIHIHIIIIEH?HHEHFHHIIIGH?HHIIGHFHHIIHIIG?GGFHEHHHHFHHCGHHHGHEEEGHHGHIHIHHHIGIHHIGIHIIHIHCIIHIIHHIIIIIHHIIIHHHEHIHFCHEHHIIIEEIIIIHIIIHCHHIIIIIHHIIIIIIIIIHIIIIIIIIIIIIIIHHGEHGII=IIGIIIHHIIIIFIIHHEHIIIIHGIIHIIIIIIIIIIIIIIIHDIHIHIIHIIHHIHIIIIIHEIIIHHEIIIIHHIIHFIGIIIIIHIIIIIIIIHHHIIIIIIHIIIIHIIIHGHHIIIIIDDDDD
@HISEQ:969:HM2KJBCX2:2:1102:19663:58547 2:N:0:ACTATGCA
AATACAGACCTGCCCAACTATCCCTATTAATCATTACGGTGGTCCTAGACCAACAAAATAGAACCAACGTCCTATTTTATTATTCCATGCTAATCTATTCAAGCAAAAGCTCGCTTTAAACACTCTAATTTTTTCAAGGTAATGGTTCTGGTTCCCCGACACACCCAATAAAGGACATATCGGCTCACCAGAAGGATAGACCCGACAACAGGACAGTACTCGCCAGAGACGGACCGCCCGGTCAGGCCTAAAATTCAACTACGAGCTTTTTAACTGCAACAACTTTAATATACGCTATTGGAGCTGGAATTACCGCGGCTGCTGGCACCAGACTTGCCCTCCAA
+
DDDDDIIIIIIIIIIIIIIIIGHIIIIIIHIIGIIIIIIIIIIIIHIHIIIIIIIIHIHHIIIIIIIIIHIIIIIIIIIIIIIHIHHIHHHIIIIIIIIIHHHIIIIIIIHIIIHIIIIIIIIIIIIIIIIIHIIIIIIIIIIIIIIIIIIHHHHIIIIIIIIIIIIHIIIIIIIIIIHHIIIIIIIHIIIIIIIIIIIIIIIIIIIHHHIIIIIIIIIIIIIIIIIIIIIIIIIIIIIIHHGIIIIIIIIIIIIIIIIIIIIIHIIIIIIIIIIIIIIIIHIIIIIIIIHHIIHGGGFIIIIIHIIIIIHIIIIIIIIIIIIIIIIIIIIIIIIIIIIDDDDD
@HISEQ:969:HM2KJBCX2:2:1102:3238:59327 2:N:0:ACTATGCA
AATACAGACCTGCCCAACTATCCCTATTAATCATTACGTCAATCCTAGAAACCAACAAAATAGGATCGAACGTCCTATTTCATTATTCCATGCTAATGTATTCAAGCGTTAGCCTGCTTTAAACACTCTAATTTTTTCAAAGTAACAGTCCTGTTTCCCTGCAACACCAAATTAATGGCATTACAGTTCTTCAGAAAGGAGGAATCAGCGAAGCCAGTGCATACCAGTGGCACGACCAACCTGCTGACCCCGAAATTCAACTACGAGCTTTTTAACTGCAACAACTTTAATATACGCTATTGGAGCTGGAATTACCGCGGCTGCTGGCACCAGACTTGCCCTCCAA
+
DDDDDIIIIHIIIIIIIIIIIIIIIIIIIIIIIIIIHIIIIIIHHEHIIHHHHIIIEHHHIHHIIIGHGIHHHHIIHIIIIIIIIIIIIGHIGIIIIIIIIHIIIIIIIIIIIIIIIIIIIIIIIHIIIIIHHHIIIIIIIIIIIIHIIIIIIIIIIIHIIHHIIIIIIIIIIIIIIIIIIIIIIIIIIIIIIIIIIIIIIIHIIIIIIIIIIHIIIIIIIIIIIIIIIIIIIIIIIIHIIIIHHIIIIIIIIIIIIIIIIIIIIIIIIIIIIIIIIIIIIIIIIIIIIIIIIIIIIIIIIIIIIIIIIIIIIIIIIIIIIIIIIIIIIIIIIIIIIIIIIDDDDD
@HISEQ:969:HM2KJBCX2:2:1102:3443:60473 2:N:0:ACTATGCA
AATACAGACCTGCCCAACTATCCCTATTAATCATTACGGTGATCCTAGAAACCAACAAAATAGAACCATGCCGTCCTATTCTATTATTCCATGCTAATGTATTCGAGCAAAAATGCCTGCTTTAAACACTCTAATTTTTTCAAGGTAAAGGTCCTGGATCCGCAAGACACCCAATTAAGGACATCAAGTTTCTCCAGAAGGTGAGAAATCAACAGTAACAGTTCATACCCCTTAAGGCACGACCATTACGTCAATCCCGAAATTCAACTACGAGCTTTTTAACTGCAACAACTTTAATATACGCTATTGGAGCTGGAATTACCGCGGCTGCTGGCACCAGACTTGCCCTCCAA
+
DDCDDIIIIIIIIHHIIIIIIIIIIHIIIIIHIIIHIIIIGH?HHHIIGIIGFHHIIHH?GHHIECGHHHIHDGHHHHHHHHHHIHIIIIHIHHHHHIGHHE@GEHIHIIIIIIIIHIHIGIIHHHIIHHGHHHHHHHHIIIHIIHIHHHIHIHIIIHHHGIIIIHHHIIIIHIFIHIIIIIHGIIIIHHHIIHIIIIIIHIIIIIIIHII<IIIHII=HIHHIIIIIIIIIIIII<IIIIIIIIIGIIIHHIIIIIIIIIHHHHHIIHHIIHHIIIIIIIHIIIIIIHHHIHIIGIIHHHIIIIIIIIIIHIIIIIIIIIIHHIIIHIIIIIIHGIIIIHIIIIIIICCDDB
@HISEQ:969:HM2KJBCX2:2:1102:16625:59078 2:N:0:ACTATGCA
AATACAGACCTGCCCAACTATCCCTATTAATCATTACGTCGATCCTAGAAACCAACAAAATAGAATCAAACGTCCTATTTCGTTATTCCATGCTAATGTATTCAAGCGTGAGCCTGCTTTAAACACTCTAATTTTTTCAAAGTAACAGTCCTGATTCCCCATGACACCAAATTAATGACATCATGGTTCGTCAGAAGGTAGGAATCAATAATACCAGTACGTACAATAGCACGACCAATAAATTGATCCCGAAATTCAACTACGAGCTTTTTAACTGCAACAACTTTAATATACGCTATTGGAGCTGGAATTACCGCGGCTGCTGGCACCAGACTTGCCCTCCAA
+
DDDDDIHIIIIIHIIIIIHHIIIIIIIIIIIIIIIIIIIIIIIIIIIIIIIIIIIIHIIIHIIHIIIIIIIIHGHIIHHIIIIIIIIHHHHHHIIIIIIIHIIIIIIIIIIIHHIIIIHHIIIIIIIIIIHIIIIIIIIIIIIIIGIHHHHIIIIIIIIIIIHIIIIIIIIIIIIIIIIIIIIIIIHHHHIIIIIIIIIIIIIIIIIIIIIIIIIIIIHHIIHIIIIIIIIIIIIIIIIIIHHGIIIIGIIIIHIIIHIIIHIIIIIIIIIHIIIIIIIIIGIIIIIIIIIIHIIIHHIIIIIIIIIIIIIIIIIIIIIIIIIIIIIIIIIIIIIIIIIIDDDDD
@HISEQ:969:HM2KJBCX2:2:1102:19073:61717 2:N:0:ACTATGCA
AATACAGACCTGCCCAACTATCCCTATTAATCATTACGGTGGTCCTAGAAACCAACAAAATAGAACCATGCCGTCCTATTTTATTATTCCATGCTAATGTATTCAAGCAAAAATGCCTGCTTTAAACACTCTAATTTTTTCAAAGTAAAGGTCCTGGTTCCCCGCGGCATCCAATTAAGGACATCGCGGTTCTCCAGAAGGTGAGAAATTGACTGCACCAGTTCATACCCCGTGAGGCACGACCGATGCGCCAATCCCAAAATTCAACTACGAGCTTTTTAACTGCAACAACTTTAATATACGCTATTGGAGCTGGAATTACCGCGGCTGCTGGCACCAGACTTGCCCTCCAA
+
DDDDDIIHIIIHIIHIIIIIIIIIIEHHFHIIEHIGIIIIIIIIEHHHHIHIIIIIH?G1FHHCGHIHHHIIHHIGHEHH@F1DF?GECGEEHHHHEHHHIEHCHIIGHIIHIHHHHHIHHHGCHIHIHIGFIIIIHHIIIHIIHHHEHHIIHHIHHHHIIHHHDHIIIIHGHIIIIIIIIHE<IIHIHIHIIHIIIHIIIIIIIIIHHGIIIIIIIIGIIIIIIIIIIIIIIIIIIHIIIHIIIIHIIHHDIHHIIIIIIIHHIIIIHEIIIIIIIIIIIIIIIIIIIIIIHGIIIIIIHGIIIHIHHIIIIIIIIIIIIIIIIIIIIIIIIIIIIIIIIIIIIIIHDDDDD
@HISEQ:969:HM2KJBCX2:2:1102:2881:62660 2:N:0:ACTATGCA
AATACAGACCTGCCCAACTATCCCTATTAATCATTACGGTGGTCCTAGACCAACAAAATAGAACCAACGTCCTATTCTATTATTCCATGCTAATCTATTCAAGCAAAAGCCCGCTTTAAACACTCTAATTTTTTCAAGGTAATGGTCCTGGTTCCCCGACACACCCAATTAAGGACATACCGGCTCACCAGAAGGATAGACCCGACAACAGGACAGTACTCGCCAGAGACGGACCGCCCGGTCAAGCCTAAAATTCAACTACGAGCTTTTTAACTGCAACAACTTTAATATACGCTATTGGAGCTGGAATTACCGCGGCTGCTGGCACCAGACTTGCCCTCCAA
+
DDDDDIIHIIIIHHIIIIIIHIIHIHGHHIHIIIIIIIIIFHI@HHHHIHCHHIGHH@GHIIIHHHEHHICEHHHIHHIIIHGCGEEHEHHHHIHHHHEHHD?HIHHHFIIIIGDGIIIIIHHHGHGFHHIIHFCHFHHHIHIIGIIIIIHGGHHHHIHHIHIIGHIHHHHIIIIIIIIIHIIIIIIIHIIIIIIIIIIIIIIIHIIIIIIIIIIIIIIIIIIIIIIIIGIIIIIIIIIIIIHIIIHHHIIIIIHIIIIIIIIIIIIIIIIIIIIIIIIIIIIIIIIIHIIIIIIHHHHIIIIIIIIIIIIIIIIIIIIIIIIIIIIIIIIIIIIIHIIDDDDD
@HISEQ:969:HM2KJBCX2:2:1102:3917:62646 2:N:0:ACTATGCA
AATACAGACCTGCCCAACTATCCCTATTAATCATTACATCGATCCTAGAAACCAGCAAAATAGAATCGGATGTCCTATTTCATTATTCCATGCTAATGTATTCAAGCGTGAGCCTGCTTTAAACACTCTAATTTTTTCAAGGTAACAGTCCTAATTCCCCGTGACACCAAATTAATGGCATTACGGTTCTTTAGAAGGTGAGAAATCAATAATATCAGTACATACCAACGGCATGACCGAAACATTGATCCCGAAATTCAACTACGAGCTTTTTAACTGCAACAACTTTAATATACGCTATTGGAGCTGGAATTACCGCGGCTGCTGGCACCAGACTTGCCCTCCAA
+
DDDDDIHIIIIIIIIIIIIIIIIIIIIIIIIIIIIIIIIIIIGHIIIIIIHHIHCGHHIIIHHIHIIIHIIHIHHIIIHIGEHIIIIHIIIIGIIIGIIIIIIIIIIIIHIIIIIIIIIIIIIIIIIIIIHIIIIHHIIIIIIIIHIIIHIIIIIIIIHIIIIIHHIIIIIIIIIHIIHIIIIIIIIIIIIIIIIIIIIIIIIIIHIIIIIIIIIIIIIIIIIIIHIIIIIIIIIIIIIHIIIHHHIIIIIIIIIIIIIIIIIIIIIIIIIIIIHIIIIIIIIIIIIIIIIIIIIIIIIHIIIIIIIIIIIIIIIIIIIIIIIIIIIIIIIIIIIIIIIIIIDDDDD
@HISEQ:969:HM2KJBCX2:2:1102:10481:62807 2:N:0:ACTATGCA
AATACAGACCTGCCCAACTATCCCTATTAATCATTACGGTGGTCCTAGAAACCAACAAAATAGAACCACAACGTCCTATTCTATTATTCCATGCTAATCTATTCAAGCAATAGCCCGCTTTAAACACTCTAATTTTTTCAAGGTAATGGTCCTGGCTCCCCAACACACCCAATTAAGGACATGCTGATTCACCAGAAGGAAGACCCGACAACAAGACAGTACTCGCCAAAGACGGACCGCCCGGCCAGGCCTAAAATTCAACTACGAGCTTTTTAACTGCAACAACTTTAATATACGCTATTGGAGCTGGAATTACCGCGGCTGCTGGCACCAGACTTGCCCTCCAA
+
DBDDDIHIIIIHHIIIIIIIIIIIIIIIIGHIHIIHIHIIIIIHIHHHIIIIHIIIIHIHIHHIHIIIIIIHIIHGIHEHHIIIHHHIHIIIHIIIIIIIIIIIIIIIHIIIHHHIIIIIIIHIHIIIIIIIIHHHIIIHIIIHIIIIIIIIIGIIIIIIIIIIIIIIIIIIHIIIIIIIIIIHIIIIIHIIIIIIIIIIIHIIIIIIIIIHIIIIIIIIIIIIIIIIIHIIIIIIIIIIIIIIIHIIIIIIIIIIIIIIIIIIIIIIIIIIIIIIIIIIIIIIHIIIIIIIIHHIIIIIIIIIIIIIIIIIIIIIIIIIIIIIIIIIIIIIIIIIIIIIIIDDDDD
@HISEQ:969:HM2KJBCX2:2:1102:3846:63598 2:N:0:ACTATGCA
AATACAGACCTGCCCAACTATCCCTATTAATCATTACGTAAATCCTAGAAACCAACAAAATAGGATCAACGTCCTATTTCATTATTCCATGCTAATGTATTCAAGCGCGAGCCTGCTTTAAACACTCTAATTTTTTCAAAGTAACAGTCCTGATTCCCCGCCACACCAAATTAATGACATGATGGTTCGTCAGAAGGTAGGAATCAGTAACACCAGTACGTACTGAAGGCACGACCAACGTACTAATCCCGAAATTCAACTACGAGCTTTTTAACTGCAACAACTTTAATATACGCTATTGGAGCTGGAATTACCGCGGCTGCTGGCACCAGACTTGCCCTCCAA
+
DDDDDIIIIIIIIIIIIIIIIIIIIIIIIIHIIIIIIIIIIIIHGGHIIIIIHHHIIIIIIHHIEHIIIIGHHHIIIIIIIIHIIHIIIHHHIIIIGIIIHGHHHHHIIIIIIIIIHIIIHIIIIHHHHIIIIIIHHIIIIIIIIIIHHHHHIHEIHIIIHIIIIIIIIIIIIIIIIIIIIIIIIIIHIIHIIIIIIIIIIIHIHIIIIIIIIIIIIIIIIIIIIIIIIIIIIIIIIIIIIIIHIIIIHIIIIIIIIIIIIIHIIIIIIIIIIIIIIIIIIIIIIIIIIIHIHIIHIIIIIIIIIIIIIIIIIIIIHIIIIIIIIIIIIIIIIGIIIIIIDDDDD
@HISEQ:969:HM2KJBCX2:2:1102:19146:63113 2:N:0:ACTATGCA
AATACAGACCTGCCCAACTATCCCTATTAATCATTACGGTGGTCCTAGACCAACAAAATAGAACCAACGTCCTATTTTATTATTCCATGCTAATCTATTCAAGCAAAAGCTCGCTTTAAACACTCTAATTTTTTCAAGGTAATGGTTCTGGTTCCCCGACACACCCAATAAAGGACATATCGGCTCACCAGAAGGATAGACCCGACAACAGGACAGTACTCGCCAGAGACGGACCGCCCGGTCAGGCCTAAAATTCAACTACGAGCTTTTTAACTGCAACAACTTTAATATACGCTATTGGAGCTGGAATTACCGCGGCTGCTGGCACCAGACTTGCCCTCCAA
+
DDCDDIHIIHIIIHIHIIIIIIIIIIIIIIIIIIIIIIIIIIIFHIIHIIIIIIIIIIIIIIIIIIIIIHIHIIHGHIIIIIIHHHIIIIIIIIIIIIIIIHHHIIIIIIIIIIHHIIIHHHFHIIHIIIIIIIHHIIIIIIHIHHIIIIIHDIHHIIIIIIIIHIIHIIIIIIIIIIIIIIHHHHIIIIIIHIIIIIIIIIIIIIIIIIIIIIIIIIIIIIIIIIIIIIIIIIIIIIIIHHEIIIIIHIIIIIIIIIHIIIIIIIIIIIIIIIIIIIIIIIIIIIIIIIIIIIIIHGGIIIIIIIIIIIIIIIIIIHIIIIIIIIIIIIIIIIIIIIIDDDDD
@HISEQ:969:HM2KJBCX2:2:1102:12416:63496 2:N:0:ACTATGCA
AATACAGACCTGCCCAACTATCCCTATTAATCATTACGTCAATCCTGGAAACCAACAAAATAGGATCGTCGTCCTATTTCATTATTCCATGCTAATGTATTCAAGCGTTAGCCTGCTTTAAACACTCTAATTTTTTCAAAGTAACAGTCCTGTTTCCCCGCAACACCAACTTAATGGCATTACGGTTCTACAAGAAGGAGGAATCAGCAAAGCCAGTGCATACCAGTGGCACGACCAACTTGCTGACCCCGAAATTCAACTACGAGCTTTTTAACTGCAACAACTTTAATATACGCTATTGGAGCTGGAATTACCGCGGCTGCTGGCACCAGACTTGCCCTCCAA
+
DDDDDIIIIIIIIIIIIIIIIIIIIIIIIIIIIIIIIIIIIIHHIIIIHEHIIIIIIHHHHHHIIIIHHIIIHIIIIIIHIIIIIIIGIIGIIGIIIIIIIIIIIIIIIIIHIIIIIIIIIIIIIIIIIIIIIIHIIIIIIIIIIIIIHIIIIIIIIIIIIIIIIIIIIIIIIIIIIIIIIIIIIIIIIIIIIIGIIIIIIIIIIIIIIIIIIIIIIIIIIIIIIIIIIIIIIIIIIIIIIIHHIIIIIIIIIIIIIIIIIIIIIIIIIIIIHHIIIIIIIIIIIIIIIIIIIIIIIIIIIIIIIIIIIIIIIIIIIIIIIIIIIIIIIIIIIIIIIIIIDDDDD
@HISEQ:969:HM2KJBCX2:2:1102:16924:63127 2:N:0:ACTATGCA
AATACAGACCTGCCCAACTATCCCTATTAATCATGACTTCAGTCCACAAACACCAACAAAAAGAGGACCGGAGCCCACTATTATTATTCCATGCTAATGTATTCGAGCAAAGGCCTGCTTTGAACACTCTAATTTTTTCAAAGTAAAAGTCCTGGTTCCCCTACACACCCAGTAAAGGGCATGAGAATCCCCAAGAGGAAAGGTCCGGCCGGACCAGTACACGCGGTGAGGCGGACCGACCAGCCAGACCCAAGGTTCAACTACGAGCTTTTTAACTGCAACAACTTTAATATACGCTATTGGAGCTGGAATTACCGCGGCTGCTGGCACCAGACTTGCCCTCCAA
+
DDDDDIHHIHIIIIIIIIIIHIIIIIIIIIIIIIHIIIFHIHHIIIIIIGIIIHIIIIIIIHGHHHIIIHHDHHHIIIIIIHIHIIIIGII?GFHHHHIHIGIIIIIIIIHIHHIIIIIHIHHHHFHIHHIIIIIHHHHHGHIIIIIHIIIHHIIIIIIIIHHIIIIIIIIIHHHHIIIIIIIIHFHIHIIHIHIIIIIHHIIIHIIIIIIIHIIIHHCHFIIIIIIIIIIIIIIIIIIIIHIHGIIHIHIIIIIIIHGIIIIIIHIIIIIIHHIIIIIIIIHHIGHIIIIIIIIIIIIIIIIIHIIIIIHIIIIIIIIIIIIIIIIIIIIIIIIIIIIIIDDDDD
@HISEQ:969:HM2KJBCX2:2:1102:12531:63719 2:N:0:ACTATGCA
AATACAGACCTGCCCAACTATCCCTATTAATCATTACGGTGGTCCTAGACCAACAAAATAGAACCAACGTCCTATTCTATTATTCCATGCTAATCTATTCAAGCAAAAGCCCGCTTTAAACACTCTAATTTTTTCAAGGTAATGGTCCTGGTTCCCCGGCACACCCAGTTAAGGACATACCGGCTCACCAGAAGGATAGACCCGACAACAGACAGTACTCGCCAGAGACGGACCGCCCGGTCAGGCCTAAAATTCAACTACGAGCTTTTTAACTGCAACAACTTTAATATACGCTATTGGAGCTGGAATTACCGCGGCTGCTGGCACCAGACTTGCCCTCCAA
+
DDDDDIIIIIIIIIIIIIIIIIHIIIIIIIIIIIIIIHIIGIIIIIIIIIIIIIIIIIIIHIIIIIIHHHIIIIIIIIIIIIIHIIIIIIIIIIIIIIHIIIIIIIIIIIIIIIIIIIIIIIIIHIIHIIIIIIIIIIIIIIIIIIIIHHHHGHIIIIIIIIIIIIIIIIHIIIIIIIIIIIIIIIIIIIIIIIIIIIIIIIIIIIIIIHIIIIIIIIIIIIIIIIIIIIIIIIIIIIIIIIIIIIIIIIIIIIIIIIIIIIIIIIIIIIIIIIIIIIIIIIIHIIIIIIIIIIIHGHIIIIIIIIIIIIIIIIIIIIIIIIIIIIIIIIIIIIIIIIDDDDD
@HISEQ:969:HM2KJBCX2:2:1102:20983:62330 2:N:0:ACTATGCA
AATACAGACCTGCCCAACTATCCCTATTAATCATTACGGTGGTCCTAGAAACCAACAAAATAGAACCACAACGTCCTATTCTATTATTCCATGCTAATCTATTCAAGCAATAGCCCGCTTTAAACACTCTAATTTTTTCAAGGTAATGGTCCTGGCTCCCCAACACACCCAATTAAGGACATACTGGTTCACCAGAAGGAAGACCCGACAACAGGACAGTACTCGCCAAAGACGGACCGCCCGGCCAAGTCTAAAATTCAACTACGAGCTTTTTAACTGCAACAACTTTAATATACGCTATTGGAGCTGGAATTACCGCGGCTGCTGGCACCAGACTTGCCCTCCAA
+
D<<DDHEHHIGHIIIGHHHFGFHHHHIIIIHIHIIHIIHDH=EHHGFHIIIIIIIIHIIIIHHHHHIIIHIHC1<D0CDDGFGHIH1CGHICHFDDH@DEFEHHHHGEHHHFDEHEHHGDFHHHHIHEFFGHGHIHHFHGHHGCIHHGHHHHEHEH@IGEHEHHEHHHIIIHIIHGIHGHHFHHHEIIHGFIIHHIHIHGHHHHIIIIHHHIHIHGIIIIIIIIHGIFIIHHIIHHIIIIIIIIIHIIHIIIHIHIIIIGIIHHIIHGIIIHIIIHIIIIIIIIHIHHEIHHHHGIIIHFIHIIIIIIIIIIIHIIIIIIIIIIIIIIIIIIHHGIIIIIIIDDDDD
@HISEQ:969:HM2KJBCX2:2:1102:19294:63645 2:N:0:ACTATGCA
AATACAGACCTGCCCCAACTATCCCTATTAATCATTACGTCGATCCTAGAAACCAACAAAATAGAATCAAACGTCCTATTTCATTATTCCATGCTAATGTATTCAAGCGTGAGCCTGCTTTAAACACTCTAATTTTTTCAAAGTAACAGTCCTGATTCCCCACAACACCAAATAAATGACATCATGGTTCGTCAGAAGGGAGAAACCAACAATACCAGTACGTACCGAGGCACGACCGACATGATGGTCCCGAAATTCAACTACGAGCTTTTTAACTGCAGCAACTTTAATATACGCTATTGGAGCTGGAATTACCGCGGCTGCTGGCACCAGACTTGCCCTCCAA
+
BDADDIIIIEHICHHGHIIIIIIIIHGIIIIGHHIHIHIIIHIHIIHIHHHHFEHHEEHHIIFGCHFHIIIIHHIHDHH?GFGHIIIIIII?EHHIIIHHIEGHHIIIIIIICHHHGHHHHHIHHHEGHHIHIHHIGHGF@IHGHHIHHHHIIHHFHHGBDHHHIHEHIHGFCHGFF@IIHFHFEIIHHHHHHIHHHHEGIHHHHFFIIHGCHGIHIHHHHHIIHEHFD=HHHHHIIIIIHHH@DIIHIHIIHIHHGIHHHIHHHHHHHHIIIIIFIHIHHIIIIHIIIIIIIIHFHIIIIIIHIHIHIIIIIIIIIHIIHHHGIHHIIIIHHIIIIIHHGDDDD@
@HISEQ:969:HM2KJBCX2:2:1102:9724:63896 2:N:0:ACTATGCA
AATACAGACCTGCCCAACTTCCCTATTAATCATTACGTCGATCCTAGAAACCAACAAAATAGAATCAAACGTCCTATTTCGTTATTCCATGCTAATGTATTCAAGCGTGAGCCTGCTTTAAACACTCTAATTTTTTCAAAGTAACAGTCCTGATTCCCCATGACACCAAATTAATGACATCATGGTTCGTCAGAAGGTAGGAATCAATAATACCAGTACGTACAATAGCACGACCAATAAATTAATCCCGAAATTCAACTACGAGCTTTTTAACTGCAACAACTTTAATATACGCTATTGGAGCTGGAATTACCGCGGCTGCGGGCACCAGACTTGCCCTCCAA
+
DDDDDIIHHHEHHIII1DECEFHHIIIIIIHHHIIIIIIIIHGHHIHIIIHHIIHIHEHHIHHHCEHHGCF@CHGEEFEHHEEHGIHIIEHHICIHHHHHEDGHHIIIIIIHHG?FHIIHIHIHHGCIHHIIHHHIIIIHHHHIFIIHHIIHIHHHHCGGHHHHHIHHHIHIIHGCCIIHHIHDHHHIHIHHIHHHFHHHHIHIHHHEHHHHIIHHFEHHIHCHIHIIHHHHEEHHHEEHHH;HHCDIHCEHHHHCHCHIHHHGHEHIIIHGIIIIIIIHIHEIIHIIIIHCIIIIIIIIIIIIIIHGIIIIIIIIIHHHDEIGHFHIIHHEHEEHIIHDDDAD
@HISEQ:969:HM2KJBCX2:2:1102:14228:64732 2:N:0:ACTATGCA
AATACAGACCTGCCCAACTATCCCTATTAATCATTACGTCAATCCTAGAAACCAACAAAATAGGATCAAACGTCCTATTTCATTATTCCATGCTAATGTATTCAAGCGTTAGCCTGCCTTAAACACTCTAATTTTTTCAAAGTAACAGTCCTGTTTCCCTGCAACACCAAATTAATGGCATTACAGTTCTTCAGAAAGGAGGAACCAGCAAAGCCAGTGCATACCAGTGGCACGACCAACCTGCTGATCCCGAAATTCAACTACGAGCTTTTTAACTGCAACAACTTTAATATACGCTATTGGAGCTGGAATTACCGCGGCTGCTGGCACCAGACTTGCCCTCCAA
+
DDBBBIIIIIIIIIIIIIIIIIIIGHHIIIIIIIIGIIHHFHIIHHIIGIIIIIIIIIFIIIGHIIIIEHHICGHIIIEHHIIIIIHHFHHHHHHIHEHHHHGHHHIHIIIHHIIHIHIIIHHHGHHGHIIIIIIIIIHHIGHHHHGIHIIIIIIHHIHHGEEIHIIGIIIHIHIHIIIIHIIIIHHHHGHHHIHIIIIIHFHHIIIIHIIHHEGIIIHIIIIIIIIHGHEIIIHHIIHGIIIHHIIIIIIIIHHIIIIIIIHIIHHIEIIIHHHIIIIIIHGIIIIIIHHIIIIIIIIIHIIIIIIIIIIHDHIIIIHFHHIGIIIIHGIIIHHFIIIHHDDDDD
@HISEQ:969:HM2KJBCX2:2:1102:1953:64586 2:N:0:ATTATGCA
AATACAGACCTGCCCAACTATCCCTATTAATCATTACGGTGATCCTAGAAACCAACAAAATAGAATCATGCCGTCCTATTTTATTATTCCATGCTAATGTATTCAAGCAAAATGCCTGCTTTAAACACTCTAATTTTTTCAAAGTAAAGGTCCTGGTTCCCCGCGACACCCAATTAAGGGCATCGCGGTTCTCCAGAAGGTGAGAAATTGACTACACCAGTTCATACCCCTTAAGGCACGACCGATGTGTCAATCCCGAAATTCAACTACGAGCTTTTTAACTGCAACAACTTTAATATACGCTATTGGAGCTGGAATTACCGCGGCTGCTGGCACCAGACTTGCCCTCCAA
+
CDCDDIHHIIIIIIIGIHIIIHHHHIIIIIHIIIIIIIHHGHGHHIIIIIIGHIHHGHIIIHIHIIIIIIEHGIHIHHIGIIIHIIGH?CEHHHIIIIIIHGHIIIIIIIIHIHIIIIIIIIHIHHHIIIHEHHHIHHHIHIHIHHHHHEIIIHHIIHGIIIIIIIIIIIIIIIIIHIIIIIIIIIIIHHIIIIIIIIIIIIIIIIIIIIIIHIIIIIIGIIIIIHIIIIIHIIIIIIIIIIIIIIIIHHGIHIIIHIIIIIIIIIIIIIIIIIIIIIIIIIIIIIHIHGIIIIIIIIIHIIIIIIIIIIIIIIIIHIIIIIIIIIIIIIIIIIIIIIIIIIIIIIIDDDDD
@HISEQ:969:HM2KJBCX2:2:1102:14614:64464 2:N:0:ACTATGCA
AATACAGACCTGCCCAACTATCCCTATTAATCATTACGGTGATCCTAGAAACCAACAAAATAGAACCATGCCGTCCTATTCTATTATTCCATGCTAATGTATTCGAGCAAAATGCCTGCTTTAAACACTCTAATTTTTTCAAGGTAAAGGTCCTGGTTCCACATGACACCCAATTAAGGACATCATGCTTCTCCAGAAGGTGAGAAATAAACTGCGACAGTTCATACCCCTTAAGGCACGACCATCACGTCAATCCCGAAATTCAACTACGAGCTTTTTAACTGCAACAACTTTAATATAAGCTATTGGAGCTGGAATTACCGTGGCTGCTGGCACCAGACTTGCCCTCCAA
+
DDDDDIIIIIIIIIIIIIIIIHIIIIIIIIHIIIIIIHIIIIIIIIHHIIIIIIIIIIIIIGFHHIIIIIII<CCHIIHIGIIIIIIIHIIIIIIIIIIHIGHIIIIIIIIIIIIIIIIIIIIIIIIIIIIIIIIHIIIIIIIIIIIIIIIIIIIHHGHIIIIHHIIIIIIIIIIIIIIIIIIIIIIIIIIIIIIIIIIIIHIHIIIIIIIIIIIIIIIIIIIIIIIIIIIIIIIIIIIIIIIIIIHIIHGIIIIIIIIIIIIIIIIIHIIIIIIIIIIIIIIIIIIIIIIIIIIIIIIIIIIIIHGIIIIIIIIIIIIIIIIIIIIIIIIIIIIIIIIIIIIIIIIDDDDD
@HISEQ:969:HM2KJBCX2:2:1102:7727:64381 2:N:0:ACTATGCA
AATACAGACCTGCCCAACTATCCCTATTAATCATTACGTCGATCCTAGAAACCAACAAAATAGAATCAAACGTCCTATTTCGTTATTCCATGCTAATGTATTCAAGCGTGAGCCTGCTTTAAACACTCTAATTTTTTCAAAGTAACAGTCCTGATTCCCCATGACACCAAATTAATGACATCATGGTTCGTCAGAAGGTAGGAATCAATAATACCAGTACGTACAATAGCACGACCAATAAATTGATCCCGAAATTCAACTACGAGCTTTTTAACTGCAACAACTTTAATATACGCTATTGGAGCTGGAATTACCGCGGCTGCTGGCACCAGACTTGCCCTCCAA
+
DDDDDIIIIIIIIIIIIIIIIIIIIIIIIIIIIIIIIIIIIIIIIIIIIHIIIIIIIIIIIIHIIIIIIIGIIIIIIIIIIIIIIIIHIIIIIIIIIIIIIHIIIIIIIIIIHIIIHHHHIIIIIIIIHIIIIIIIIIIIIIIIIIIIIIHIIIIIIIIIIIIIIIIIIIIIIIIIIIIHHIIIIIIIIIIHIIIIIIIIIIIIIIIIIIIHHIIIIIIIIIIIIIIIIIIIIIIIIIIIIIHHIHIIIIIIIIIIHIIIIIIIIIIIIIIIIIIIIIIIIIIIIIHIIIIIHIIIIIIIIIIIIIIIIIIIIIGIIIIIIIIIIIIIIIIIIIIIIIIIDDDDD
@HISEQ:969:HM2KJBCX2:2:1102:20851:64817 2:N:0:ACTATGCA
AATACAGACCTGCCCAACTATCCCTATTAATCATTACGGTGATCCTAGAAACCAACGAAATAGAATCAGTCCGTCCTATTTCATTATTCCATGCTAATGTATTCAGACGTTAGCCTGCTTTAAACACTCTAATTTTTTCAAAGTAACAGTCCTGATTTCCAATCACACCAAATTAATGACATGAAAGTTCCTCAGAAGGTAGAGATTTATCTCACCAGTACAGACAATTAAGCCTGACCAATGGGTAAACCCCGAAGTTCAACTACGAGCTTTTTAACTGCAACAACTTTAATATACGCTATTGGAGCTGGAATTACCGCGGCTGCTGGCACCAGACTTGCCCTCCAA
+
DDDDDIGHHHIIIIIIIHGIIIIIIIIGIHHIIHIIIIGIFIIIIIHHHHIIHIIIIIFDFHHHHEHHFFHIDGEC@HGHH?GFHIHIIFHEEHIIFHGHHGHHHEHHHIIIIIGHCHIIHIHIEFHG@HIHIIHHHHHHHHHGHIEGIHIIIHHHIHIIHGHIHHGGEHIIHIHHGIIHHEHHHIIIIIGIIIIIIIIIIIIIIIHHHIHIIIIIIIHIIIIIIIIIIIIIIIIIIH=III=HIHEIIHIIIIIIIIHIIIIIIIIIIHIIIIIIIIIIIIIIIIIHHIHIIIIIIIIIIIIIIIIIIIIIIIIHIIIIIIIIIIIIIIHIIIIIIIIIIIIDDDDD
@HISEQ:969:HM2KJBCX2:2:1102:5616:64837 2:N:0:ACTATGCA
AATACAGACCTGCCCAACTATCCCTATTAATCATTACGGTGGTCCTAGAAACCAACAAAATAGAATCATCCGTCCTATTTTATTATTCCATGCTAATGTATTCAAGCAAAATGCCTGCTTTAAACACTCTAATTTTTTCAAAGTAAAGGTCCTGGTTCCCCGCGGCACCCAATTAAGGACATCGCGGTTCTCCAGAAGGTGAGAAATTGACTACACCAGTTCATACCCCTTAAGGCACGACCGATGTGTCAATCCCGAAATTCAACTACGAGCTTTTTAACTGCAACAACTTTAATATACGCTATTGGAGCTGGAATTACCGCGGCTGCTGGCACCAGACTTGCCCTCCAA
+
DDDDDIIIIIIIIIIIIIIIIIIIIIHIIIIIIIIIIIHIIIIIIIIIIIIIEHHIIIIHIGIIGIIIIIHHHHIIHIIHIIIIHIHHHHIIIHIIHIIIIHGHIIHIIIIIIIIIIIIIIIHIHHIIIIIIIIIIIIIHIIIIIIIIIIIIIIIHIIIIIIIIIIIHIIIIIIIIIIIIIIIIIIIIIIIIIIIIIIIIIIIIIIIIIIIIIIIIIIIIIIIIIIIIIIIIIH@IIIIIIIIIIIIIIHIHIIHIIIIIIIIIIIIIIIIIIIIIIIIIIIIIIIIIIIIIIIIIIIHIIIIIIIIIIIIIIIIIIIIIIIIIIIIIIIIIIIIIIIIIIIIIIIDDDDD
@HISEQ:969:HM2KJBCX2:2:1102:3859:65583 2:N:0:ACTATGCA
AATACAGACCTGCCCAACTATCCCCTATTAATCATTACAACAGTCCTAGAAACCAACAAATAGAACCATTGTCCTATTCCATTATTCCATGCTAATGTATTCAAGCGTATGCCTGCTTTGAACACTCTAATTTTTTCACAGTAAAAGTCCTGGTTCCCCGTCACGACCCGTAAAGGCCATGCCGCTTCGCCAGAAGGTAAAGCCCGACCACAGACAGTGCTCACCCAGAAGGCGGACCGTCTAGCCAGGCCTGAAGTTCAACTACGAGCTTTTTAACTGCAACAACTTTAATATACGCTATTGGAGCTGGAATTACCGCGGCTGCTGGCACCAGACTTGCCCTCCAA
+
DDDDDIIHIIIIIIIHIIIIIIIIIIIIIHIIIIIHIIIIIIIIIIIIIIIIIIIHIIEHIIHIIIIIIIHHIIIIIHIIIIIIIHIIIIHIIH?G?HHHIIIIIIHIIIIIIIIIHIIIHIIIIFHHHHIIIIIIIIIIIIIIIIIIIIIIIIHIIIIIIIIIIIIIIIHIIIIIIIIIIIIIIIIIIIHIIIIIIIIIIIIIIIIIIIIIIIIIIIIIIIIIIIIIIIIIIIIIIIIIIIIIIHIIIIIIIIIIIIIIIIIIIIIIIIIIIIIIIIIIIIIIIIIIIIIIIIHIIIIIIIIIIIIIIIIIIIIIIIIIIIIIIIIIIIIIIIIIIIIIIIDDDDD
@HISEQ:969:HM2KJBCX2:2:1102:2964:65907 2:N:0:ACTATGCA
AATACAGACCTGCCCAACTATCCCTATTAATCATTACGGTGGTCCTAGAAACCAACAAAATAGAACCACAACGTCCTATTCTATTATTCCATGCTAATCTATTCAAGCAATAGCCCGCTTTAAACACTCTAATTTTTTCAAGGTAATGGTCCTGGCTCCCCAACACACCCAATTAAGGACATACTGGTTCACCAGAAGGAAGACCCGACAACAGGACAGTACTCGCCAAAGACGGACCGCCCGGCCAAGTCTAAAATTCAACTACGAGCTTTTTAACTGCAACAACTTTAATATACGCTATTGGAGCTGGAATTACCGCGGCTGCTGGCACCAGACTTGCCCTCCAA
+
DDADDIIIGHIHIHIIIIIIIIIHIIIIIHHIIIIIIIIHHIHHHIIIIIIIGHIIIHIIIHFHIHIEHHCHHHIIHIHGHEHIIGHHCEHCEHH@GHHHHHIFHHEHIIIIHIHHHHIHIHC3FFHHHHIIIIIHHIIIHIIIIHIIIIIIIIHHGHIIIIIIHHHIIIIIHHIHIIIIIIIIIIIIHFHFIIIIIIIIIIHIIIIIIIIIIIIIIIIIIIIIIIIIIIHEIIIIIIIHIIIIIIIIIHHIIIIIIIIIIHHHIIIIIIIIIIIIIIIIIIIIIIIIIIIIIIIIIIIIIIIIIIIIIIIIIIIIIIIIIIIIIIIIIIIIIIIIHIIIIIDDDDD
@HISEQ:969:HM2KJBCX2:2:1102:2330:65422 2:N:0:ACTATGCA
AATACAGACCTGCCCAACTTCCCTATTAATCATTACGTCAATCCTAGAAACCAACAAAATAGGATCAACGTCCTATTTCATTATTCCATGCTAATGTATTCAAGCGCGAGCCTGCTTTAAACACTCTAATTTTTTCAAAGTAACAGTCCTGATTCCCTACCACACCAAATTAATGACATGATGGTTCGTCAGAAGGTAGGAATCAGTAACACCAGTACGTACCGAAGGCACGACCAGCGTACTAATCCCGAAATTCAACTACGAGCTTTTTAACTGCAACAACTTTAATATACGCTATTGGAGCTGGAATTACCGCGGCTGCTGGCACCAGACTTGCCCTCCAA
+
DBDDBHIHHHH@GHHHHHHCGHHCHHI@HH?EFHHHECHDCHHHECHCHGF<GEHCCE@FHHHIGF@HHEEHDHHIGGIHHH1@GHGHGFGEEGHHHHEIHEIHIIIHHDHGHEFFGIIHFIHIGIHHHHGAG@@IIHIIIIIHIIIIHIHHHHHHFGHHEHHDGIIIIIIIHHHHIHHIIIHDHHIHHIIIIIIIHIH;IIHIHHCIIIIIIIIHHHHIIIIIIH@IIIIIHI?HHHFHIIHHHHHHHHHIHHHHHIIIEIHHIIIIIIIIHIIIIIIIIHHHIHIHIIIIIIHHIIHIIIIIIHIHIIIIIIIIHIIIIIIIIIIIIIIIIIIIIIIDDDDB
@HISEQ:969:HM2KJBCX2:2:1102:5449:66670 2:N:0:ACTATGCA
AATACAGACCTGCCCAACTATCCCTATTAATCATTACATCGATCCTAGAAACCAACAAAATAGAATCGGATGTCCTATTTCATTATTCCATGCTAATGTATTCAAGCGTGAGCCTGCTTTAAACACTCTAATTTTTTCAAGGTAACAGTCCTAATTCCCCGTGACACCAAATTAATGGCATTACGGTTCTTTAGAAGGTGAGAAATCAATAATATCAGTACATACCAACGGCATGACCGAAACATTGATCCCGAAATTCAACTACGAGCTTTTTAACTGCAACAACTTTAATATACGCTATTGGAGCTGGAATTACCGCGGCTGCTGGCACCAGACTTGCCCTCCAA
+
DDDDDIIIIIIIIIIIIIIIIIIIIHIIIHIIIIIIIIIIIIIIIIIIIIIIIIIIIGHIIIHIIIIIIEHIIIIIIIIIGHHIIIIIIHIIHIIIIIIIIHHHIIHIIHIIIIIIIIIIHIIHIHIGIIGHIIHIIIIIHIIIIIIIIIIIIIIIHHHHHIHIIIIIIIIHIIIIIIHIIIIIIIIGIIIIIIIIIIIIIIIIIIIIIIIIIIIIIIIIIIIIHIIIIIIIIIIIIIIIIIIIIHIHHIIIIIIIIIIIIIIIIIIIIIIIIIIIIIIIIIIIIIIIIIIIIIIIIIIIIIIIIIIIIIIIIIIIIIIIIIIIIIIIHIIIIIIIIIIIIIDDDDD
@HISEQ:969:HM2KJBCX2:2:1102:19068:66619 2:N:0:ACTATGCA
AATACAGACCTGCCCAACTATCCCTATTAATCATTACGTCAATCCTAGAAACCAACAAAATAGGATCAAACGTCCTATTTCATTATTCCATGCTAATGTATTCAAGCGTTAGCTTGCTTTAAACACTCTAATTTTTTCAAAGTAACAGTCCTGTTTCCCTGCAACACCAAATTAATGACATTACAGTTCTTCAGAAAGGAGGAATCAGCGAAGCCAGTACATACCAAAGGCACGACCAACCTGCTAACCCCGAAATTCAACTACGAGCTTTTTAACTGCAACAACTTTAATATACGCTATTGGAGCTGGAATTACCGCGGCTGCTGGCACCAGACTTGCCCTCCAA
+
DDDDDIIIIIIIHIIIIIIGIIIIIIIIIIIIIIIIIIHIIIIIIIIIIIIIIIIIIHHFHIIGHHIIIIHHHHIIHIIIIIIIIIIIIIIGHIEHIIIIIHHIIIHIIIIIHIIIIIIIIHIIIIHIHIIIIIIIIIIIHIIIHHGIHHHIHHHIIIIHHIHHCIIIHIHIIHHHHIIIIIIIIIIIIIIIIIIIIIIIIHIIIIIIHHIHIIIIIIHHIIIIIIIIIHIIIIIIIIIIIIIIIIIIIIIIIIIIIIIIIIIIIIIIIIIIIIIIIIIIIIIIIIIIIIIIIIIIIIIIIIIIIIIIIIIIIIIIIIIIIIIIIIIIIIIIIIIIIIIIIDDDDD
@HISEQ:969:HM2KJBCX2:2:1102:7077:66558 2:N:0:ACTATGCA
AATACAGACCTGCCCAACTATCCCTATTAATCATTACGTCAATCCTAGAAACCAACAAAATAGGATCAACGTCCTATTTCATTATTCCATGCTAATGTATTCAAGCGCGAGCCTGCTTTAAACACTCTAATTTTTTCAAAGTAACAGTCCTGATTCCCCGCCACACCAAATTAATGACATGATGGTTCGTCAGAAGGTAGGAATCAGTAACACCAGTACGTACCGAAGGCACGACCAACGTACTAATCCCGAAATTCAACTACGAGCTTTTTAACTGCAACAACTTTAATATACGCTATTGGAGCTGGAATTACCGCGGCTGCTGGCACCAGACTTGCC
+
DDDDDIHHIIIIIIIIIIIIIIIIIIIIIIIIIIIIIHIIIIIIIIIIIIIIHEHGHIIIIIIIIIIIIIIHHIIIIIHIIIIIIGIIIIIIIIIIIIIIIIIIIIIIIIIIIIIIIIIHIIIIIIHIIHIIIIIIIIHGHCIIIIIIIHIHIIHIHIIIIIIIIIIIIIIIIIHIIIIIIIIIIIIHIIIIIIIIIHIIIIIIIIIIIIIIIIIIIIIIIIIIIIIIIIIIIIIIHHIIIIIIIIIIIIIIIIIIIIIIIIIIIIIIIIIIIIIIIIIIIIIIIIIIIIIIHIIIIIIIIIIIIIIIIIIIIIIIIIIIIIIIHGD<<<IIIIDDDDD
@HISEQ:969:HM2KJBCX2:2:1102:5141:66528 2:N:0:ACTATGCA
AATACAGACCTGCCCAACTATCCCTATTAATCATTACGGTGATCCTAGAAACCAACGAAATAGAATCAGTCCGTCCTATTTCATTATTCCATGCTAATGTATTCAGACGATAGTCTGCTTTAAACACTCTAATTTTTTCAAAGTAACAGTCCTGATTTCCCATCACACCAAATAAATGGCATGAAAGTTCCTCAGAAGGTAGAGATCCATCTCACCAGTGCAGACAATTAAGCCTGACCAATGGGTAGACCCCGAGGTTCAACTACGAGCTTTTTAACTGCAACAACTTTAATATACGCTATTGGAGCTGGAATTACCGCGGCTGCTGGCACCAGACTTGCCCTCCAA
+
DDABBHIIIIHIGGHIIIIIIHHIIHHHHHHHIIIGIIIHHHHHHIIEHHIIIIIIICHHIIEHIIIGIHIHHIFHHHHIHHHHHIIIHEHCCHHFIGHIIHHGIIHIIHHHHDEHHHEHHHHHHHHHGHHIIHHHHHHIIIHHHIEIHHHHHHHHFHHIHHHHHHHIEHIIIIIIHHHHIIIIIIIHIHGEGIHHIIHHHHIIIIHHHHFHIIIIIHIIGIHIIIIIIIIHIGIIHIHIIHIHFCBIHHIHHIIIHIIHIIIIIIIHIHIIHGIIIIHHHHHIIIHHDCIIIHIIIIIIIIIIIHIIIIIGIIHHCDHHIIIIIIIHHIIIIHHHHHEHIIIDD@BD
@HISEQ:969:HM2KJBCX2:2:1102:2440:66598 2:N:0:ACTATGCA
AATACAGACCTGCCCAACTATCCCTATTAATCATTACGTCAATCCTAGAAACCAACAAAATAGGATCGAACGTCCTATTTCATTATTCCATGCTAATGTATTCAAGCGTTAGCTTGCTTTAAACACTCTAATTTTTTCAAAGTAACAGTCCAAATTCCCCGCAACACCAAATTAATGGCATTACGGATCATCAGGAAGGAGGAATCAGTAAGACCGGTACATACCAGAGGCATGACCAATCTACTAACCCCGAAATTCAACTACGAGCTTTTTAACTGCAACAACTTTAATATACGCTATTGGAGCTGGAATTACCGCGGCTGCTGGCACCAGACTTGCCCTCCAA
+
DDDDDIIIIIIIIIIIIIIIIIIIIIIIIIIIHIHHHIIIIIIHIIIIIIIIHIIIIHHIIIIHIIIIIIIIIIIIIIIIIIIIIIIIIIIIIIIIIIIIIIIHHHFIIIIIGHIIIIIIIIIIIHHHIIIIIIIIHIIIIIIIIIIIHIIIIIIIIIIIIIIIIIIIIIIIIIIIIIIIIIIIIIIIIIIIIIIIIIIIIIIIIIIIIIIIIIIIIIIIIIIIIIIIIIIIIIIIIIIIIIIIIIIIIIIIIIIIIIIIIIIIIIIIIIIIIIIIIIIIIIIIIIIIIIIIIIIIIIIIHIIIIIIIIIIIIIIIIIIIIIIIIIIIIIIIIIIIIIIIIDDDDD
@HISEQ:969:HM2KJBCX2:2:1102:18580:67047 2:N:0:ACTATGCA
AATACAGACCTGCCCAACTATCCCTATTAATCATTACGTTGATTCTAGAAACCAACAAAAATAGAATCTAACGTCCTATTTCATTATTCCATGCTAATGTATTCAAGCGCGTGCCTGCTTTAAACACTCTAATTTTTTCAAAGTAACATCCTGACTCCCCACAACATCAAATTAATGACATCATGATTCATCAGAAGGGAGAAATCAATGACATTAGTACGTACCAAAGGCACGACCGACGTATTGATCCCGAAATTCAACTACGAGCTTTTTAACTGCAACAACTTTAATATACGCTATTGGAGCTGGAATTACCGCGGCTGCTGGCACCAGACTTGCCCTCCAA
+
DDDBDHHIIHIIIIHHIIIHIIIIIHIIIIIIHIIIIIIIIIIIIIIHHIIIIIGHHIGHIIGHIIIIIIIIHFFHHIIHIIIIHHFG1CHC?HHHIIIHHIHGHHHIIIIHIIIIHIIIIHHHEHIIIIIIIIIHHIIIIIIIIHIIIIIHHHIIHHIIIIIIIIHHIIIHIIIIHHIIIHHGIHHHIIHIIIIIIHHIIIIIIGIIIIHCHIIIIIIIIIIHHH?FIIIIIIIIIIIIIIHHGIIIIIIIIIIIIHIIIIHIIIHHIIIIIIHIIIIIIHHHIIGIIHGIIHIIIIIIIIIIIIIIIIIIIIIIIIIHIIIIIIIHIIIIIHIIIIIIIDDDDD
@HISEQ:969:HM2KJBCX2:2:1102:16623:67096 2:N:0:ACTATGCA
AATACAGACCTGCCCAACTATCCCTATTAATCATTACGGTGATCCTAGAAACCAACAAAATAGAACCATGCCGTCCTATTCTATTATTCCATGCTAATGTATTCGAGCAAAAATGCCTGCTTTAAACACTCTAATTTTTTCAAGGTAAAGGTCCTGGATCCGCAAGACACCCAATTAAGGACATCAAGTTTCTCCAGAAGGTGAGAAATCAACAGCGACAGTTCATACCCCTTAAGGCATGACCATCACGTCAATCCCGAAATTCAACTACGAGCTTTTTAACTGCAACAACTTTAATATACGCTATTGGAGCTGGAATTACCGCGGCTGCTGGCACCAGACTTGCCCTCCAA
+
DDDDDIIHIIIIIIIHIIGIIIIIIIIIIIIIIIHIIIIIIIHIIHIIIHIGHIIIHHIHIIHIHIIIIIIIIIIIIIICHIHIIIIIHIIHGIIIIGIHIHHHIIIIIIHIIIIIIIIHIIIIIIIIIHHIIIIIIHIIIHIIHIIIIIIHHHIIIIHGHHIIIIIHIGHHIIIIIIIIIHIIIIIIHHHHHIHIIIIIIIIIIIGIIIIIIHIHIIIHIIIIHIIIIHIIIIIIIIIIIIIIIIIIIIHHIIIIIIIIIIIIIIIIIHHIIIIHIIIIIIIIIIIIIHHIIIIHIIIHGIIIIIIIIIIIHIIIIIHGIIIIIIIIIIIIIIIIIIIIIIIIIIIIDDDDD
@HISEQ:969:HM2KJBCX2:2:1102:5487:67180 2:N:0:ACTATGCA
AATACAGACCTGCCCAACTTCCCTATTAATCATTACAACAGTCCTAGAAACCAACAAATAGAACCATTGTCCTATTCCATTATTCCATGCTAATGTATTCAAGCGTATGCCTGCTTTGAACACTCTAATTTTTTCACAGTAAAAGTCCTGGTTCCCCGTCACGACCCGTAAAGGCCATGCCGCTTCGCCAGAAGGTAAAGCCCGACCACAGACAGTGCTCACCCAGAAGGCGGACCGTCCAGCCAGGCCTGAAGTTCAACTACGAGCTTTTTAACTGCAACAACTTTAATATACGCTATTGGAGCTGGAATTACCGCGGCTGCTGGCACCAGACTTGCCCTCCAA
+
CDDCDIIIIIIIIIIIIIIIIIIHHHIIHIIIIIIIIHIIIIIIIHIIIIHIIIIIHFIIHIIIGIIIIIIIIHHIHHHHIHIIIIIHIIIEEHEIIIIIIGIIIIIIIIIIIIIIIIIHIIIIIHIFHHIHHIIIIIIFHHGIIIIIIIHHHIIIIIIIIHIIIIIIHHIHIHIIIHIIIIIGIIIIIIIIIIIIIHHGIIIIIIIIIHIHIIII<IIIHIIIIIIIIIIIIIIIIIIIIIHGIIIIHGIIIIIIIIIIIIIIIIIIIIIIIIIIIIIIIHHIIIIIIIHHGIIIIIIIIIIIIIIIIIIIIIIIIIIIIIIIIIIIIIIIIIIIIIIIDDDDD
@HISEQ:969:HM2KJBCX2:2:1102:20093:69692 2:N:0:ACTATGCA
AATACAGACCTGCCCAACTATCCCTATTAATCATTACGTCAATCCTAGAAACCAACAAAATAGGATCAAACGTCCTATTTCATTATTCCATGCTAATGTATTCAAGCGTTAGCCTGCTTTAAACACTCTAATTTTTTCAAAGTAACAGTCCTGTTTCCCTGCAACACCAAATTAATGACATTACAGTTCTTCAAGAAGGAGGAACCAGTAAAGCCAGTACATACCAGAGGCACGACCAACTTACTAATCCCGAAATTCAACTACGAGCTTTTTAACTGCAACAACTTTAATATACGCTATTGGAGCTGGAATTACCGCGGCTGCTGGCACCAGACTTGCCCTCCAA
+
DDDDDIIIIHIIIIIHIIIHIIHHIIIIIIIHIIIIIIIIIIIHHHIIIIIIIIIIIGHIIIIIIIIIIIHHEEGHGIIIGHHIIHIIEHHHEHHHIHIIIIHHIFHHHHIHHHIIIIIIIGIIHHHEHHEFIIIIIHIIIHHHIHHHHHIIGIIHIHIIIHHIHHGHHIIHIIHIEHHEHIIHIFGIHHHIHHHIIHHHHHIHHHHHHIIGHHIHHIHHIIIHHHHII=HHHFIHHIIIIII<GIIHIIHHIIIHIIIIHHHHGIIIIIIIIIIIHHHIIIIIIIHIHHIIIHHHFIIHHHIHIIIIIIIIIIIIIIHIHEHFHIIIIIIHHIIIIIIIIDDDDD
@HISEQ:969:HM2KJBCX2:2:1102:8662:69811 2:N:0:ACTATGCA
AATACAGACCTGCCCAACTATCCCTATTAATCATTACGGTGGTCCTAGAAACCAACAAAATAGAACCACAACGTCCTATTCTATTATTCCATGCTAATCTATTCAAGCAATAGCCCGCTTTAAACACTCTAATTTTTTCAAGGTAATGGTCCTGGCTCCCCAACACACCCAATAAAGGACATGCTGGCTCACCAGAAGGAAGACCCGACAGCAGACAGTACTCGCCAAAGACGGACCGCCCGGCCAGGCCTAAAATTCAACTACGAGCTTTTTAACTGCAACAACTTTAATATACGCTATTGGAGCTGGAATTACCGCGGCTGCTGGCACCAGACTTGCCCTCCAA
+
@@@DBGHI?H?1<1<D1<1<11<11<FEH1111<1D1C=GEH<@DGF?GCGCHIEGHHI1<C<1D11CEHEE/DG0<111C1<CCG11<<1<1111IGH?EHE@HIHGFCFHHHFH?2F0@HFF@G?GHFCE?1HHE?HEHBC@GFEEG@GH9HEIIHHGIIIHHBC?<EHBDGC.HHH@.?IHCFFIHHAHEHCH@C:@ECCHIIHDEHAHHHHHIHCDGHDFHHG<FC<HIFCHDHDFC/CGAHGF?CFHHHIHCGHIHHCHHEHIHG@HHHHHHF?GFGIHHG<CHHEG@DDEIIHH@GEHFHHIHHCEIHCDC?GIHEHFEHHHHIHHF<HHHIIHIDADDB
@HISEQ:969:HM2KJBCX2:2:1102:12189:69791 2:N:0:ACTATGCA
AATACAGACCTGCCCAACTATCCCTATTAATCATTACGGTGGTCCTAGACCAACAAAATAGAACCAACGTCCTATTCTATTATTCCATGCTAATCTATTCAAGCAAAAGCCCGCTTTAAACACTCTAATTTTTTCAAGGTAATGGTCCTGGTTCCCCGACACACCCAATAAAGGGCATACCGGCTCACCAGAAGGATAGACCCGACAACAGACAGTACTCGCCAGAGACGGACCGCCCGGTCAGGTCTAAAATTCAACTACGAGCTTTTTAACTGCAACAACTTTAATATACGCTATTGGAGCTGGAATTACCGCGGCTGCTGGCACCAGACTTGCCCTCCAA
+
DADDDHIIIIIHHCHHHEGHIHIIIIIIHFHHCEEHII=GC0CHHIIIIIIFHHIIHEHHHIHDHIHHEEEHIHHHEHIIIIGICGHHHHHFHHFEHGHGH?HEHGHH@DHGIHHHHIICF?HHHHHIHIHHHEHHBHGIHHGHIIIHIIHHHHIIHGHHHGBCIHH?HEHCHH;HHHEHDHIHHHHGGIIIIIIIIIHIGIHHHIIHIIHHIIHHHGDIHED?GIHFCGIHHHIIHIGIIGIIIIIIIIIIIIIIHIHEHHDHIIIIIIIIHGIIEIHHEHGHIIHHHIHIIIIHHIIIIIIHIIIIIIIIHIIIIIIIIIIIIHGIIHHIHIIIIIDDDDD
@HISEQ:969:HM2KJBCX2:2:1102:11469:70452 2:N:0:ACTATGCA
AATACAGACCTGCCCAACTATCCCTATTAATCATTACGTCGATCCTAGAAACCAACAAAATAGAATCAAACGTCCTATTTCGTTATTCCATGCTAATGTATTCAAGCGTGAGCCTGCTTTAAACACTCTAATTTTTTCAAAGTAACAGTCCTGATTCCCCAAGACACCAAATTAATGACATCATGGTTCGTCAGAAGGTAGGAATCAATAATACCAGTACGTACAATAGCACGACCAATAAATTGATCCCGAAATTCAACTACGAGCTTTTTAACTGCAACT
+
DDDDDIIIIIIIIIIIIIIIIIIIIIIIIIIIIIIIIIIIIIIIIIIIIIIIIIIIIIIIIIIIIIIIIIIIIIIIIIIIIIIIIIIIIIIIIIIIIIIIIIIIIIHIIIIIIIIIIIIIIHIIIIIIIIIIIIIIIIIHIIIIIIIIIIIIIIIIIIIIIIIIIIIIIIIIIIIIIIIIIIIIIIIIIIIIIIIIIIIIIIIIIIIIIIIIIIIIIIIIIIIIIIIIIIIIIIIIIIIIIIIIIIIIIIIIIIIIIIIIIIIIHIIIIIIIIIIIIDDDDD
@HISEQ:969:HM2KJBCX2:2:1102:4783:70775 2:N:0:ACTATGCA
AATACAGACCTGCCCAACTATCCCTATTAATCATTACGGTGATCCTAGAAACCAACAAAATAGAACCATGCCGTCCTATTCTATTATTCCATGCTAATGTATTCGAGCAAAAATGCCTGCTTTAAACACTCTAATTTTTTCAAGGTAAAGGTCCTGGATCCGCAAGACACCCAATTAAGGACATCAAGTTTCTCCAGAAGGTGAGAAATCAACAGCGACAGTTCATACCCCTTAAGGCATGACCATCACGTCAATCCCGAAATTCAACTACGAGCTTTTTAACTGCAACAACTTTAATATACGCTATTGGAGCTGGAATTACCGCGGCTGCTGGCACCAGACTTGCCCTCCAA
+
DDDDDIIIIIIIHIIHIIIIIHIIHIIIIIHIIIIIIIIIIIIIIIIIIIIHIIIIIIIEHHHHHHIIIIIIIHGHIIIHIIIIIIIIHIIIHIIIHIG?GFHHIIIIIIIIIIIIIIIIIIIIIIIIHIIIHIHHIIIIIIIIIIIIIIIIIIIIIIIIIHIIIIGHIIIIIIIIIIIIIIIIIIIHIIIIIHIIIIIIIIIIHIIIIIIIIIHIIIIIIIIIIIIIIIIIIIIIGIIIIIIIIIIHHIHHIIIIIIIIIIIIIIIIIIIIIIIIIIIIIIIIIIIIIIIIIIIIIIIHHIIIIIIIIIIIIIIIIIIIIIIIIIIIIIIIIIIIIIIIIIIIIIIIDDDDD
@HISEQ:969:HM2KJBCX2:2:1102:12223:71290 2:N:0:ACTATGCA
AATACAGACCTGCCCAACTATCCCTATTAATCATTACGTCGATCCTAGAAACCAACAAAATAGAATCAAACGTCCTATTTCATTATTCCATGCTAATGTATTCAAGCGTAAGCCTGCTTTAAACACTCTAATTTTTTCAAAGTAACAGTCCTGATTCCCCACGACACCAAATTAATGACATCGCGGTTCTTCAGAAGGTAGGAACCGATAATGCCAGTGCGTACCGAGGCACGACCAACAATTCGATCCCGAAATTCAACTACGAGCTTTTTAACTGCAACAACTTTAATATACGCTATTGGAGCTGGAATTACCGCGGCTGCTGGCACCAGACTTGCCCTCCAA
+
DDDDDIIIIIIIIIIIIIIIIIIIIIIIIIIIIIIIIIIIIIIIIIIHIIIIIIIIIIIIIIIIIIIIIIIIIIHHIIIIIIIIIIIIIIHIIIIIIIIIIIIIIIIIIIIIIIIIIIHIIIIIIIIHIIIIIIIIIIIIIIIIIIIIIIIIIIIIIIIIIIIIIIIIIIIIIIIIIIIIIIIIIIIIIIIIIIIIIIIIIIIIIIIIIIIIIIIIIIIIIIIIIIIIIIIIIIIIIIIIIIHHIIIIIIIIIIIIIIIIIIIIIIIIIIIIIHIIIIIIIIIIIIIIIIIIIIIIIIIIIIIIIIIIIIIIIIIIIIIIIIIIIIIIIIIIIIIIIIIIDDDDD
@HISEQ:969:HM2KJBCX2:2:1102:1856:72145 2:N:0:ACTATGCA
AATACAGACCTGCCCAACTATCCCTATTAATCATTACGTCGATCCTAGAAACCAACAAAATAGAATCAAACGTCCTATTTCGTTATTCCATGCTAATGTATTCAAGCGTGAGCCTGCTTTAAACACTCTAATTTTTTCAAAGTAACAGTCCTGATTCCCCATGACACCAAATTAATGACATCATGGTTCGTCAGAAGGTAGGAATCAATAATACCAGTACGTACAATAGCACGACCAATAAATTAATCCCGAAATTCAACTACGAGCTTTTTAACTGCAACAACTTTAATATACGCTATTGGAGCTGGAATTACCGCGGCTGCTGGCACCAGACTTGCCCTCCAA
+
DDDDCIHIHHHGHIGIIIIIIGIIGHIIIIHHCHHIHICEEHHGHHHHHHHFHHIIIIIIIHECHIIIIHHDCGHHHHIHGHHIIIIHFHIIIIHIHIIHHHHHHHHHGCHGHIHIIHHIIIIIIIHIHIGIIIIGFIHHHIIIHIIIIHIIIIHHIIIHIIIIIIHIHGIIHIIIIIIIIIIIHHHHHIIHIIGIIHHHHIIIIHIIHIHIIIIIIHHHIIIIIIHHIIIHIIIHIIIIIIIHHIHIIIIIIIIIIIHIHIIIIHIIIIHHIHIHFIHHGIHIIHHIIIHHIIIIIIIIIIIIGIIIIIIIIIIIIIIIHHIHHIIIIIIIHIIIIGIHDBBAD
@HISEQ:969:HM2KJBCX2:2:1102:6844:71513 2:N:0:ACTATGCA
AATACAGACCTGCCCAACTATCCCTATTAATCATTACCTCAATGCTCTACAAAACCAACAAAATAGAACCGAGGTCCTATTCTATTATTCCATGCAACATTATTCAGGCGTAAGGCCTGCTTTAAGCACTCTAATTTTCTCAAAGTAAACGCACCGGCCACTGAAAACACCCAGTAAAGGACATCAACAGCCAACCGGCTAGATAGGACCAGACACGCAGTGACAGCAATCAAGCGTACCACGCGCTAGTGCCCGAGATCCAACTACGAGCTTTTTAACTGCAACAACTTTAATATACGCTATTGGAGCTGGAATTACCGCGGCTGCTGGCACCAGACTTGCCCTCCAA
+
DDDCDIHIIIHIIIIIIIIIIIIIIIIIIIIIIIIIIIIHIIIHIIIIIIIIIIIIIIIHIIIIIHIIIIIIIIEFHIIIIIIIIHHEHIIIIHHIHIIIIHIHIIIIIIIIIIIIIIIIIIIIIIHIIIIIIIIIHHIIIIIIIIIIIIIIIIIIIIIIHIIIIIIIIIIIIHIIIIIIIHIIHIIIIIIIIHIIIIHHIIIIIIIIIIIIIIIIIIIIIIIIIHIIIIIIIIIIIIIIIIIIIIHGIIIIIIIIIIIIIIIIIIIIIHIIIIIIIIIIIIIIIIIIIIIIIIIIHIIIIIIIIIIIIIIIIIIIIIIIIIIIIIIIIIIIIIIIIIIIIIIIDDDDD
@HISEQ:969:HM2KJBCX2:2:1102:3407:73172 2:N:0:ACTATGCA
AATACAGACCTGCCCAACTATCCCTATTAATCATTACGGTGATCCTAGAAACCAACAAAATAGAACCATGCCGTCCTATTCTATTATTCCATGCTAATGTATTCGAGCAAAAATGCCTGCTTTAAACACTCTAATTTTTTCAAGGTAAAGGTCCTGGATCCGCAAGACACCCAATAAAGGACATCAAGTTTCTCCAGAAGGTGAGAAATCAACAGTAACAGTTCATACCCCTTAAGGCATGACCATCACGTCAATCCCGAAATTCAACTACGAGCTTTTTAACTGCAACAACTTTAATATACGCTATTGGAGCTGGAATTACCGCGGCTGCTGGCACCAGACTTGCCC
+
DCDDDIIIIIIHIIIIIIIIIIIIIIIIHHIIIIIIHIIIGHHII@HHHIIIHIGIIIIIHIHIIIGHIEHHHHHHHHIE@HCHHHHHIHFEHHHHIIHHHGDHHH?IHIHIIIHHHGHHIHHHHIIIHHIIHIHIIIIHIIIIIIIIIIGHHIGHIIIIIIIIIIIIHHHIIIHHIIIIIIIIIIIIIIEHHGIIIHIIIHHIIIIIIIIIIIIIHHHIIIIIIIHIIIIIIIII<IIIIHIHHHGIIIIIIIIIIIIIIIIIIIIIHIIIFIIIIIIIIIIIIIIHIIIIIIIIIIHHGIIIIIIIIIIIIIIIIIIIIIIIIIIIIIIIIIIIIIIIIIIDDDDD
@HISEQ:969:HM2KJBCX2:2:1102:1664:73837 2:N:0:ACTATGCA
AATACAGACCTGCCCAACTATCCCTATTAATCATTACATCGATCCTAGAAACCAACAAAATAGAATCGGATGTCCTATTTCATTATTCCATGCTAATGTATTCAAGCGTAAGCTTGCTTTAAACACTCTAATTTTTTCAAGGTAACAGTCCTAATTCCCCATAACATCAAATAAATGACATTATGGTTCTTTAGAAGGTGAGAACCAATAAAACCAGTACATACCAAGGCATGACCGATTCCTTGATCCCGAAATTCAACTACGAGCTTTTTAACTGCAACAACTTTAATATACGCTATTGGAGCTGGAATTACCGCGGCTGCTGGCACCAGACTTGCCCTCCAA
+
DDDAAHHH?GHEHGHHHII?HH?GHHHIHIIIIGIIIII?HEH?EHIEHIHGHIIGHIHEHHIHHIIIIHCE1D?EEEHIHHHHIIGIEH?HHCGFHEFFHIHHIIIHHHHFEEHHIFFFHIHGHEF@EHHHHHIHIHHHEHHHHEIHHHHEGHHGGHHEGIHHIGGIGHHHHGIIHHHIIIIHHHEHIHHHIHIIHHHIIIIIGIIIIIIIIIIIIHIHHHHBIIIHHHIHIHIIIHIIIIHHIIIIIHHIHHFHIIIIHHHIIIIIIIIIIIIIIIHHCIHHIHHHGHIIIIIIIIIIIIIHGIIIIIIIIIIIIIIIIIIIIHIIHIIIIIIIIIIIDDDDD
@HISEQ:969:HM2KJBCX2:2:1102:12241:72747 2:N:0:ACTATGCA
AATACAGACCTGACCCAACTATCCCTATTAATCATTACGTCGATCCTAGAAACCAACAAAATAGAATCAAACGTCCTATTTCATTATTCCACGCTAATGTATTCAAGCGTGCGCCTACTTTAAACACTCTAATTTTTTCAAAGTAACAGTCCTGATTCCCCACGACACCAAATTAATGACATCGTGGTTCTTCAGAAGGTAGGAACCAATAATGCCAGTGCGTACCGAAGCATGACCGACAATTTGATCCCGAAATTCAACTACGAACTTTTTAACTGCAACAACTTTAATATACGCTATTAGAGCTGGAATTACCGCAGCTGCTGGCACCAGACTTGCCCTCCAA
+
D@DDAIHIIHHH<CGHHHIIHIHHHHHHIHEHHHHHHHIIIH<EGHHHIIIIHHHHHHIEHHFEHIIIGHEIIHEHHIIIIIGHEEHCFHIGHIGIHHHEHCHIHHHHHIHEIIIIIIHHIHCGHIIIIHIHHHIIIIIHHIHHIIHHHHGHIHHHEIHHHHHHIHHIIIIIIIHHHHHIIHIHHHGHGFFHIIIIIHHIHHIHHHGIHFHIIHGIIIIIIIIIHHFIHHGHEEEDHIIHHEEEGIHIIIIIHHHHGIIIIHEHHHHHGEEHHGDHHGGGGHHHHHHHIHHECGIHIHIHHHIIIIHIHIHHDIIIIIHIHHIIIIIIIIIHHIIIIIIIIDDDDB
@HISEQ:969:HM2KJBCX2:2:1102:12316:73306 2:N:0:ACTATGCA
AATACAGACCTGCCCAACTATCCCTATTAATCATTACGTCGATCCTAGAAACCAACAAAATAGAATCAAACGTCCTATTTCGTTATTCCATGCTAATGTATTCAAGCGTGAGCCTGCTTTAAACACTCTAATTTTTTCAAAGTAACAGTCCTGATTCCCCATGACACCAAATTAATGACATCATGGTTCGTCAGAAGGTAGGAATCAATAATACCAGTACGTACAATAGCACGACCAATAAATTGATCCCGAAATTCAACTACGAGCTTTTTAACTGCAACAACTTTAATATACGCTATTGGAGCTGGAATTACCGCGGCTGCTGGCACCAGACTTGCCCTCCAA
+
ADDCAHEHIHI1FH@CF0DGHHHIIFIHFHHIHIIHHIIHIHHEHEH11C@CFHHI1FFHIIIIFHG@1DHHHIIIIIEG@HHHHHHH1GEHHIIIIIIHIHHHIHIHHHIHIIIHHHHHHHIGIIIIHHHIIIHHGHHHIIHIIIIHHIHIHHIHHHFFIGIIIIIIIIIIIIHHGIIIIHHIIIIGIIIIIIIIHHEHIGIIIIIIIIIHHCIIIIIIIHHHHIIIIIIIHHFIIIHHHHEHHHECGHFHHGIHIIIIIHIIIIIGIIIIIIIIGIIIHHHHGEHIIHIHHIIIIIIIIIIIIIHHIIIHHIIIIIHHIIIIIIIHIGIIIIIIIIIHDCDDB
@HISEQ:969:HM2KJBCX2:2:1102:18861:74431 2:N:0:ACTATGCA
AATACAGACCTGCCCAACTATCCCTATTAATCATTACGTCGATCCTAGAAACCAACAAAATAGAATCAAACGTCCTATTTCATTATTCCATGCTAATGTATTCAAGCGCGAGCTTGCTTTAAACACTCTAATTTTTTCAAAGTAACAGTCCTGATTTCCCGCGACACCAAATTAATGACATCGTGGTTCGTCAGAAGGGAGAAACCAATAATGCTAGTACGTACAAAGTACGACCGACATATTAGTCCCGAAATTCAACTACGAGCTTTTTAACTGCAACAACTTTAATATACGCTATTGGAGCTGGAATTACCGCGGCTGCTGGCACCAGACTTGCCCTCCAA
+
CDDDDHCHHHHIIIHIIIHHGHHHIIIIIIIHHIHIG?FHHHHHHHHHIFHHEHHIGHHEEHHHIHHIIHIIHFEHHHHIIIIIIII?EHHHH?GHIHHHIHIIHHIIHHHHIHHHIIHHIHHIHIIIIIIIIIIIIIIIIIIIIIIIIIIIHIIIIHIIIIIIIIIIIIHHHHGHHIIIIIIIIIIHIIHIIIIIIIIIIIIIIIIIIIII<IIIIIIIIHIIIIIIIIIIIIIIIIIIIIHHIIIIIIIIIIIIIIIIIIIIIIIIIIIIIIIIIIIIIHHHFHHIIIIIIIIIIIIIIIIIIIIIIIIIIIIIIIIIIIIIIIIIIIIIIIIIIIIDDDDD
@HISEQ:969:HM2KJBCX2:2:1102:9254:75413 2:N:0:ACTATGCA
AATACAGACCTGCCCAACTATCCCTATTAATCATTACAACAGTCCTAGAAACCAACAAATAGAACCATTGTCCTATTCCATTATTCCATGCTAATGTATTCAAGCGTATGCCTGCTTTGAACACTCTAATTTTTTCACAGTAAAAGTCCTGGTTCCCCGTCACGACCCGTAAAGGCCATGCCGCTTCGCCAGAAGGTAAAGCCCGACCACAGACAGTGCTCACCCAGAAGGCGGACCGTCCAGCCAGGCCTGAAGTTCAACTACGAGCTTTTTAACTGCAACAACTTTAATATACGCTATTGGAGCTGGAATTACCGCGGCTGCTGGCACCAGACTTGCCCTCCAA
+
DDDCDIIIIIIGIIIIIIIIIIIIIIIIIIIIIIIIIIIIIIIIHIIIIIIHIIIIIIIIIIIIIIIIIHHHIIIIIIIIIIIIIHIIGIIIIIIIIIIIIHGHHHHHIIIIIIIIIIIIIIIIIIIIIIIIIHHIIIIIIIIIIIIIIIIIIIIIIIIIIIHIIHIIIIIIIIIIIIIIIIIIIHIIIIIIIIIHIIIIIIIIIIIIIIIIHIIIIIIIIIIIIIIIIIIIIIIIIIIIIIIIIIIIIIIIIIIIIIIIIIIIIIIIIIIIHIIIIIIIIIIIIIIIIIIIIIIIIIIIIIIIIIIIIIIIIIIIIIIIIIIIIIIIIIIIIIIIIIIIIDDDDD
@HISEQ:969:HM2KJBCX2:2:1102:14041:74977 2:N:0:ACTATGCA
AATACAGACCTGCCCAACTATCCCTATTAATCATTACGTCGATCCTAGAAACCAACAAAATAGAATCAAACGTCCTATTTCATTATTCCATGCTAATGTATTCAAGCGTAAGCCTGCTTTAAACACTCTAATTTTTTCAAAGTAACAGTCCTGATTCCCCACGACACCAAATTAATGACATCGCGGTTCTTCAGAAGGTAGGAACCGATAATGCCAGTGCGTACCGAAGCACGACCAACAATTCGATCCCGAAATTCAACTACGAGCTTTTTAACTGCAACAACTTTAATATACGCTATTGGAGCTGGAATTACCGCGGCTGCTGGCACCAGACTTGCCCTCCAA
+
DDDBDIEHHHIIIHHIGHHIGHHIIGIIIHIIIIDFGHHHHHHHHEHHHHIHGHIIIHEHHIIIIHHHIHHH<CEHHHFEHHIHEHI1GHHHGIHIIIIHHIIIIHIIIIIIIIIIIHIHHHIHIIIIIHIIHFHHHHFIIHHHIIIIHHIIIIHHIHIIHIIHIIIIIIHHIIIHIIIIIHGHHFHHHG@IIIIIIIIIIIIIIIIIIIIIIIIIIIIIIIIIIIIIIIIIGHHHHIIIHGGDGIIIIIIIIIIIIIIIIHIIIGIIIIIHIIHIIIIIIIIIIHHHIIIHHIIIHIIIIIIIIIIIIIHGIIIGIIIIIIIIIIIIIIIIIIIIIIIICDDDD
@HISEQ:969:HM2KJBCX2:2:1102:6970:76204 2:N:0:ACTATGCA
AATACAGACCTGCCCAACTATCCCTATTAATCATTACAACAGTCCTAGAAACCAACAAATAGAACCATTGTCCTATTCCATTATTCCATGCTAATGTATTCAAGCGTATGCCTGCTTTGAACACTCTAATTTTTTCACAGTAAAAGTCCTGGTTCCCCGTCACGACCCGTAAAGGCCATGCCGCTTCGCCAGAAGGTAAAGCCCGACCACAGACAGTGCTCACCCAGAAGGCGGACCGTCCAGCCAGGCCTGAAGTTCAACTACGAGCTTTTTAACTGCAACAACTTTAATATACGCTATTGGAGCTGGAATTACCGCGGCTGCTGGCACCAGACTTGCCCTCCAA
+
D@@DDEICHIICHC@ECHHEHIHHHHCHHIIG1<DHEEHIHCGHHIIGHIFHEHHEH1DG11<<C<GC<<GHHHHHEEHHH@FHEHGG@@F<CDGHHGEH8<DCIIIIHIIIHGHEHIC@FHHGEHHHHHHFHG8C<CGE@@8DEEGG1@EGHHHEGCEH=EHH?HHIEGFGHHCHI:HH5HDIIIIIIHGFCHIH;FHDD;GHHFHHEH78;HH<HIFI3FHGGHEHGHC/CCCHHHIIHEHCCHHDIHHIHHHIHIHHHIE@HHGIHIIIHHHIHEG1C?EHHIHGIIIIHHHEECHHHIIIHHHEHIHEIIIIIIIHIIHIIGHG@HHEIIHHHD<HHDDB?D
@HISEQ:969:HM2KJBCX2:2:1102:11767:76732 2:N:0:ACTATGCA
AATACAGACCTGCCCAACTATCCCTATTAATCATTACGTCAATCCTAGAAACCAACAAAATAGGATCGAACGTCCTATTTCATTATTCCATGCTAATGTATTCAAGCGTTAGCCTGCTTTAAACACTCTAATTTTTTCAAAGTAACAGTCCTGTTTCCCTGCAACACCAAATTAATGACATTACAGTTCTTCAAGAAGGAGGAATCAGTAAAGCCAGTACATACCATTGGCACGACCAACCTACTGACCCCGAAATTCAACTACGAGCTTTTTAACTGCAACAACTTTAATATACGCTATTGGAGCTGGAATTACCGCGGCTGCTGGCACCAGACTTGCCCTCCAA
+
DDDDDIHIIIIIIIIIIIIIIIIIIIIIIIIIIIIIIIIIIIIHHHHIIIIIEHIIGIIGHHHHHIIIHIIDGHHIIGHIIIIIIIIIGIHHHHHHGHHHIIHHIIHIIIHIHIIIIHIIIIIIIIHHIIIIIIIHIIIIHIIIIIHIHIIIIIIIHIIIIHIIIIIIIHHHIIIIIHGHIIIIIIIIIIHHIIIIIIIIIIIIIIIIIIIIIIIIIIIIIIIIIIIIIIIIHIHHHIIHIIHIIIIIIIIIIIIIHIIIIIIIIIIIIIIIIIHIIIIIIIIHGIIIIIIIIIIIIIIIIIIIIIIIIIIHHIIIIHIIIIIIIIIIIIIIHHIHIIIIIDDDDD
@HISEQ:969:HM2KJBCX2:2:1102:15332:76581 2:N:0:ACTATGCA
AATACAGACCTGCCCAACTATCCCTATTAATCATTACATCGATCCTAGAAACCAACAAAATAGAATCGGATGTCCTATTTCATTATTCCATGCTAATGTATTCAAGCGTGAGCCTGCTTTAAACACTCTAATTTTTTCAAGGTAACAGTCCTAATTCCCCGTGACACCAAATTAATGGCATTACGGTTCTTTAGAAGGTGAGAAATCAATAATATCAGTACATACCAACGGCATGACCGAAACATTGATCCCGAAATTCAACTACGAGCTTTTTAACTGCAACAACTTTAATATACGCTATTGGAGCTGGAATTACCGCGGCTGCTGGCACCAGACTTGCCCTCCAA
+
DDDDDIIIIIIIIIIIIIIIIIIIIIIIIIIIIIIIIIIIIIIIIHIIIIIIIIHIHHHHIIIIIIIIIIIIIIIIIIIIIIIIHIIIIIIIIIGIIIIIIHHIIIIIIIIIIIIIIIIIIIIIIIIIHIIIIIIHIIIIIIIIIIIIIIIIIHIIIHIIIIIIIIIIIIIIHIIIIIIIHIIIIIIIIIIIIIIIIIIIIIIIIIIIHIIIIIIIIIIIIIIIIIIIIIIIIIIIIIIIIIIIIIIIIIIIIIIIIIIIIIIIIIIIIIIIIIIIIIIIIIIIIIIIIIIIIIIIIIIIIHIIIIIIIIIIIIIIIIIIIIIIIIIIIIIIIIIIIIIIIIDDDDD
@HISEQ:969:HM2KJBCX2:2:1102:8014:76975 2:N:0:ACTATGCA
AATACAGACCTGCCCAACTATCCCTATTAATCATTACGGTGATCCTAGAAACCAACGAAATAGAATCAGTCCGTCCTATTTCATTATTCCATGCTAATGTATTCAGACGTTAGCCTGCTTTAAACACTCTAATTTTTTCAAAGTAACAGTCCTGATTTCCAATCACACCAAATTAATGACATGAAAGTTCCTCAGAAGGTAGAGATTTATCTCACCAGTACAGACAATTAAGCCTGACCAATGGGTAAACCCCGAAGTTCAACTACGAGCTTTTTAACTGCAACAACTTTAATATACGCTATTGGAGCTGGAATTACCGCGGCTGCTGGCACCAGACTTGCCCTCCAA
+
DBDDDIFFHHHHH@GH@EHHH1@FEHHHHIIHHHHIH?CHIHHHHEHIGFHHEHHHH1G@@111DEHHEHIHEHHDHEIGECGEHIHHEHHGF1<FHHHCHFFHHGHHHHIHHHHHHIIEIIHHIIIIIIIHHIFIHHHHGHHHIHHHEGHHHHEHFHHGGIIGIIIIIIIIHHHFHHGGEIIHIHFIHGEFIIIIIIIHIIIIIHIIIIIIHIHCIIIIIIHIIIIIIIIIHHH8IHHFGHH<HFGHCDIIHIIIIIHIHHEIIIIIIHIHIIIIIIIIIIIHHHIIIIIIIHIIIIIIIIIIIIIIIIIGIIIIIIHHHIIIIIIIHHGIIIHHIHHIHHIBDDDB
@HISEQ:969:HM2KJBCX2:2:1102:11156:75839 2:N:0:ACTATGCA
AATACAGACCTGCCCAACTATCCCTATTAATCATTACGGTGATCCTAGAAACCAACGAAATAGAATCAGTCCGTCCTATTTCATTATTCCATGCTAATGTATTCAGACGTTAGCCTGCTTTAAACACTCTAATTTTTTCAAAGTAACAGTCCTGATTTCCAATCACACCAAATTAATGACATGAAAGTTCCTCAGAAGGTAGAGATTTATCTCACCAGTACAGACAATTAAGCCTGACCAATGGGTAAACCCCGAAGTTCAACTACGAGCTTTTTAACTGCAACAACTTTAATATACGCTATTGGAGCTGGAATTACCGCGGCTGCTGGCACCAGACTTGCCCTCC
+
DDDDDIIIIIIIIIIIIIIIIIIIIIIIIIIIIIIIIIHHIIIIIIIIIIIIHIHIIIIIIHIIIIIIIIGIHHHHIIIIIIIGIIIIIIIIIHHHIIIIHHIIHHIIIIIIIIIIIIIIIIIIIIIIIIIIIIIIIHIIIIIIIIIIIHIIIIHHIIIIIIIIIIIIIIIIIIIIIIIIIHIIIIIIIIIIIIIIIIIIIIIIIIIIIIIIIIIIIIIIII<IIIIIIIIIIIIIIIIIIIIHHIIIIIIIIIIIIIIIIIIIIIIIIIIIIIIIIIIIIIIIIIIIIIIIIIIIIIIIIIIIIIIIIIIIIIIIIIIIIIIIIIIIIIHGD<<<<IIIIDDDDD
@HISEQ:969:HM2KJBCX2:2:1102:5049:76294 2:N:0:ACTATGCA
AATACAGACCTGCCCCAACTATCCCTATTAATCATTACGGTGATCCTAGAAACCAACAAAATAGAACCATGCCGTCCTATTCTATTATTCCATGCTAATGTATTCGAGCAAAAATGCCTGCTTTAAACACTCTAATTTTTTCAAGGTAAAGGTCCTGGATCCGCAAGACACCCAATTAAGGACATCAAGTTTCTCCAGAAGGTGAGAAATCAACAGTAACAGTTCATACCCCTTAAGGCACGACCATTACGTCAATCCCGAAATTCAACTACGAGCTTTTTAACTGCAACAACTTTAATATACGCTATTGGAGCTGGAATTACCGCGGCTGCTGGCACCAGACTTGCCCTCCAA
+
DDDDDIIIIIIIIIIIIIIIIIIHIIIIIIIIIIIIIIIIIIIIIGHIIIIIIIIIIIHHIIIHIIIIIIHGHIHIHHIIGIIIIIIIIIIHIIIIIIIIIDHHIIIIIIIIIIIIHIIIIIIIIIIIIIIIIIIIIIIIHIIIIIIIIIIIIIIIIIIHIIIHIIIIIIIIIIIIIIIIIIIIIIIIIIIIIIIIIIIIIIIIIIIIIIIIIIIIIIIIIIIIIIIIIIIIIIIIIIIIIIIIIIIIIIIIHIIIIIIIIIIIIIIIIHIIIIIIIIIIIIIIIIIIIIIIIIIIIIIIIHIIIIIIIIIIIIIIIIIIIIIIIIIIIIIIIIIIIIIIIIIIIIIIIDDDDD
@HISEQ:969:HM2KJBCX2:2:1102:10057:77401 2:N:0:ACTATGCA
AATACAGACCTGCCCAACTATCCCTATTTATCATTACAGCGGTCCTAGAAACCAACAAAATAGAACCGATGTCCTATTCTATTATTCCATGCTAATGTATTCGAGCAAAGGCCTGCTTTGAACACTCTAATTTTTTCAAGGTAAAAGTCCTGGTTCCCCACGACACCCAGTAAAGGGCATCGGGTTTCCCAGAAGGAAAGACCCGACCGAATCCGTACGCTCGATTAGGAGGACAGATCAGCCAGGTCCAAGGTTCAACTACGAGCTTTTTAACGGCAACAACTTTAATATACGCTATTGGAGCTGGAATTACCGCGGCTGCTGGCACCAGACTTGCCCTCC
+
DDDDDIIIIIIIIIIIIIIIIIIIIIIIIIIIIIIIIIIIIIIIIHIIIIIIIIIIIIIIIIHHIIIIIHIHIIHIIIIIIIIIHHIIHHHHIIIIIIIIIIIIIIIIIIIIIIIIIIIIIHIIIIIIIIIIIIIHIIIIIIIIIIIHIIIIHIIIIIIIIIIIIIIIIIIIIIIIIIIIIIIIIIIHIIIIIIIIIIIIIIIIIIIIIIIIIIIIIIIIIIIIIIIIIIIIIIIIIIIHFIIIIIIIIIIIIIIIIIIIIIIIIIIIIIIIIIIIIIIIIIIIIIIIIIIIIIIIIIIIIIIIIIIIIIIIIIIIIIIIIIIIIIIHHD<<<IIIIDDDDD
@HISEQ:969:HM2KJBCX2:2:1102:13235:78387 2:N:0:ACTATGCA
AATACAGACCTGCCCAACTATCCCTATTAATCATTACATCGATCCTAGAAACCAACAAAATAGAATTGGATGTCCTATTTTATTATTCTATGCTAATGTATTCAAGCGTGAGCCTGCTTTAAACACTCTAATTTTTACAAAGTAACAGTCCTAATTCCCTGTGACACCAAATTAATGGCATTACGGTTCTTTAAAAGATGAGAAATCAATAATATCAGTACATACCAACGGTATGACCAAAACATTGATTCCGAAATTTAACTACGAGCTTTTTAACTGCAACAACTTTAATATACGCTATTGGAGCTAGAATTACTGTGGCTGCTAGCACCAGACTTGCCCTCCAA
+
DCDDDIIIIHIIIIIIIIIIIIIGIIIIIIIIIIIIIIIIHIHHIHIIIIIIFHHIIIIGIIIIIIIIICCHIHIIHIIHGHIHIIIHGHIHGIHIGIHIHHHHHIIIIIHHHIIHIIIIIIHIIIIHIIIHIIIIIIIIIIIIIIIIIIIIIIIIHIIIIIGIIIHHIIHIIIIIIIIIIIIIHIIIIIIIIIIIIIIIIIIIIIIIIIIIIIHIIIIIIIIIIIIIII<IIIIIIHIIIIIIHHIIIIIIIIIIIIIIIIIIIIIIIIIIIIHHIIIIIIIIIIIIIIIIIIIIIIIIIIIIIIIIIIIIIIIIIIIIIIIIIIIIIIIIIIIIIIIIIIDDDDD
@HISEQ:969:HM2KJBCX2:2:1102:15170:78739 2:N:0:ACTATGCA
AATACAGACCTGCCCAACTATCCCTATTAATCATTACATCGATCCTAGAAACCAACAAAATAGAATCGGATGTCCTATTTCATTATTCCATGCTAATGTATTCAAGCGTAAGCTTGCTTTAAACACTCTAATTTTTTCAAGGTAACAGTCCTAATTCCCCATAACATCAAATAAATGACATTATGGTTCTTTAGAAGGTGAGAACCAATAAAACCAGTACATACCGAGGCATGACCGATTCCTTGATCCCGAAATTCAACTACGAGCTTTTTAACTGCAACAACTTTAATATACGCTATTGGAGCTGGAATTACCGCGGCTGCTGGCACCAGA
+
DDDDDIIIIIIIIIIIIIIIIIIIIIIIIIIIIIIIIIIIIIIIIIIHIIIIHIIGIIIIIIIHIIIIIIIIHIIIIIIIIIIIIIIHHIHIIIIIIIIIIGIIIIIIIIIIIIIIIIIIIIIIHIIHIIIIIIHIIIIIIIHIIIHIIIIIIIIIIIIIIIIIIIIIIIIIIIIIIIIIIIIIIIIIIIIIIIIIHIIIIIIIIIIIIIIIIIIIIIIIIIIHIIIIIIHHIIIIIIIIIIIIIHHIIIIIIIIIIIIIIHIIIIIIIIIIHIIIIIIIIIIIIIIIIIIIIIIIIIIIIIIIIIIIIIIIIIIHIIIIIIIIIIIIDDDDD
@HISEQ:969:HM2KJBCX2:2:1102:14108:79061 2:N:0:ACTATGCA
AATACAGACCTGCCCAACTATCCCTATTAATCATTACGGTGATCCTAGAAACCAACAAAATAGAATCATGCCGTCCTATTTTATTATTCCATGCTAATGTATTCAAGCAAAATGCCTGCTTTAAACACTCCAATTTTTTCAAAGTAAAGGTCCTGGTTCCCCGCGTCACCCAATTAAGGACAGCGCGGTTCTCCAGAAGGTGAGAAATTGACTACACCAGTTCATACCCCTTAGGGCACGACCGATGTGTCAATCCCGAAATTCAACTACGAGCTTTTTAACTGCAACAACTTTAATATACGCTATTGGAGCTGGAATTACCGCGGCTGCTGGCACCAGACTTGCCCTCCAA
+
DDDDDIIIIIHIIIIIHIIIHIIIIIIIIIIIIIIIIIIHHHGIIIIIGIIIHIIIIIIHIFEIIIIIIFHIHIIGIIIIIHIIIIIIGHIIHIIIIIIIIHIIIIIIIIIIIIIIIIIIIIHIIIIGIHHHIIIIHIIHIHIIIIIIIHIHIHIHGGHIIIIIIIIIIIIIIIIIIIIIIHIIIIIIIIIIIIIIIIIIIIIIIIIIIIIIIIIHIIHIIIIIHHHHIIIIIIIIIIIIIIIHIIIIIIHIIIIIIIIIIIIIIIIIIIIIIIIIIIIIIIIIIIIIHHIIIIIIIHHHIIIIIIIIIIIIIIIIIIIIIIIIIIIIIIIIIIIIHIIIIIIIIIIDDDDD
@HISEQ:969:HM2KJBCX2:2:1102:14247:79162 2:N:0:ACTATGCA
AATACAGACCTGCCCAACTATCCCTATTAATCATTACGTCAATCCTAGAAACCAACAAAATAGGATCAAACGTCCTATTTCATTATTCCATGCTAATGTATTCAAGCGTTAGCCTGCTTTAAACACTCTAATTTTTTCAAAGTAACAGTCCTGTTTCCCTGCAACACCAAATTAATGACATTACAGTTCTTCAAGAAGGAGGAACCAGTAAAGCCAGTACATACCAGAGGCACGACCAACCTACTAATCCCGAAATTCAACTACGAGCTTTTTAACTGCAACAACTTTAATATACGCTATTGGAGCTGGAATTACCGCGGCTGCTGGCACCAGACTTGCCCTCCAA
+
DDDDDIIIIIIIIIIIIIIIIIIIIIIIIIIIIIIIIIIIIIIIIIIIIIIIGIIIGIIIIIHIIIIIIIHCGHHIIIIIIIIIIIIIHIIIIIIIIIIIIIIIIIIIIIIHIIIIIIIIIIIIHIIHIIIIIIIIIIIIIIIIIIIIIIIIIIIIIIIIIIIIIIHIIIIHIIIIIIIIIIIIIIIIIHIIIIIIIIIIIIIIHIIIIIIIIIIIIIIIIIIIIIIIIIIIIIIIIIIIIIHHHIIIIIIIIIIIIIIIIIIIIIIIIIIIIIIIIIIIIIIIIIIIIIIIIIIIIIIIIIIIIIIIIIIIIIIIIIIIIIIIIIIIIIIIIIIIIIIIIDDDDD
@HISEQ:969:HM2KJBCX2:2:1102:17754:78194 2:N:0:ACTATGCA
AATACAGACCTGCCCAACTATCCCTATTAATCATTACGTTGATCCTAGAAACCAACAAAATAGAATCGAACGTCCTATTTCATTATTCCATGCTAATGTATTCAAGCGCGTGCCTGCTTTAAACACTCTAATTTTTTCAAAGTAACAGTCCTGACTCCCCACAACAACAAATTAATGACATCATGATTCATCAGAAGGGAGAAATCAATGAAACTAGTACGTACCGAAGGCACGACCGATGTATTGATCCCGAAATTCAACTACGAGCTTTTTAACTGCAACAACTTTAATATACGCTATTGGAGCTGGAATTACCGCGGCTGCTGGCACCAGACTTGCCCTCCAA
+
00<0<<11<1D1DGHIIIIIIIIIIIIIIIGIIIIIIII1DHHIIIIIIIIIIIHIIHHHIHIIIII1<FHHHHHHIIIII1CHIIHIIIIIIIIIGIIIIFHIHIII/C/<EEHHIHIHIIGIIIIIIIIIHIIIIIHCHGHIIH=IIIIIHH1HDHIII.70<C-GEHE:IIF:FEHIIIGHI@9G@.6GH/1G?E&00#<DGEHI:#<#8&19EHHH@1G8D1D1@GGGGIHG</:/11GIFGIGIIIHIIIIIIIIIIIIIIIIIIIIIHIIIIIIIIIIIIIIIIIIIIIIIIIIIIIIIIIIIIIIIIIIIIIIIIIIIIIIIIIIIIIIIIIIIDDDDD
@HISEQ:969:HM2KJBCX2:2:1102:17231:79496 2:N:0:ACTATGCA
AATACAGACCTGCCCAACTATCCCTATTAATCATTACGTCGATCCTAGAAACCAACAAAATAGGTTCGATCGTCCTATTTCGTTATTCCATGCTAATGTATTCAAGCGCGAGCCTGCTTTAAGCACTCTAATTTTTTCAAAGTAACAGTCCTGTTTCCCCGCAACAACAAATTAATGCCATCACGGTTCTACAAGAAGGAGGGACCAGTGAGGCCAGTGCATACCAGTGGCACGACCAACCTACTGGCCCCGAAATTCAACTACGAGCTTTTTAACTGCAACAACTTTAATATACGCTATTGGAGCTGGAATTACCGCGGCTGCTGGCACCAGACTTGCCCTCCAA
+
DDDDDHHHHHHHIHIHHIHIFHIIIIIIIIIIIIGHIHIIGHHGFIIIHIIHIIHIGEHEIIIG<CHHHIIICEHHIGIF?HHGHIGFHFHE1GHHHHHHHHHIIHHHIIIIIIIIHIIIIIIIHIIHHHHHIIIHIIIHIHHIIIIIIIIIIIIIIIIHHHHHIHIHHHIHIIIIHHHIIIHIIHHFIIHHIIHHIIIIIIIIGIIIIIIIIIIIIIHIIIIHIIIIHIHIIIIIHIIIIIHHHHHHGHIIIIHIIHHIIIIIIIIHIIIIIIIIIIIIHHGIIIIIIIHIIHIIIIIIIIIIIIIIIIIIIIIIIIIIIIIIIIIIIIIIIIIIIIIIIDDAAD
@HISEQ:969:HM2KJBCX2:2:1102:15170:79118 2:N:0:ACTATGCA
AATACAGACCTGCCCAACTATCCCTATTAATCATTACGTCAATCCTAGAAACCAACAAAATAGGATCGAACGTCCTATTTCATTATTCCATGCTAATGTATTCAAGCGTTAGCCTGCTTTAAACACTCTAATTTTTTCAAAGTAACAGTCCTGTTTCCCTGCAACACCAAATTAATGACATTACAGTTCTTCAAGAAGGAGGAATCAGTAAAGCCAGTACATACCATTGGCACGACCAACCTACTGACCCCGAAATTCAACTACGAGCTTTTTAACTGCAACAACTTTAATATACGCTATTGGAGCTGGAATTACCGCGGCTGCTGGCACCAGACTTGCCCTCCAA
+
DDDDDIFHIHHIIIIIIIHIIIHIIIIIIIIHIIIIIIHHIIIFHHIHIIIHHIIIIIGCHHHGHIIIIIIHFFHIIIIHIIIIHHIHEHHIIHHIIIIIIIIIIIIIIIIIIIIIIIIIIHIIIIIIIIIIIIIHHIIIIIIIIHIIIIIIIIIIIIIIIIIIIIIIHIIHIIIIIIIIIIIIIIIIIHIHIIIHHIIIIIIIIIIIIIIHGIHIIIIIIIIIIHIIIIIIIIIIHHHIHHHHHIIIIIIIHIIIHIIIIIIIIIIHIIIIIIIIIIIIIHIIIIIIIIIIIIIIIIIIIIIIIIIIIIIIIIIIIIIIIIIIIIIIIIIIIIIIIIIIIDDDDD
@HISEQ:969:HM2KJBCX2:2:1102:2376:80102 2:N:0:ACTATGCA
AATACAGACCTGCCCAACTATCCCTATTAATCATTACGGTTGTCCTAGAAACCAACAAAATAAAACAACTTCGTCCTATTCTATTATTCCATGCTAATGTATTCCGGCATATGCCTGCTTTAAACACTCTAATTTTTTCAAGGTAAAGGTCCTGACTACCCGCAACACCCAATAAAGGACATTACGTATCACCAGGCGGATAGACCCGACACAACCAGTACTCATCTAAAAGATGGACCAATTGGCCGAATCCAAAATTCAACTACGAGCTTTTTAACTGCAACAACTTTAATATACGCTATTGGAGCTGGAATTACCGCGGCTGCTGGCACCAGACTTGCCCTCAA
+
DDDDDIIIIHIIHHIHIIIIIIIIIIIIIIIIIIIIIIIIIIIEHHIIIIIIIHHIEHHHIIIIIIIIIIHFEHHHIIIIIHIIIIIIIIIIIHHIIIIIIIIHIIIIIIHIIIIHIIHHIIIIIIIIHHIGHHIIIIIIIIIIIIIIIIIIHHIIIIIIIIIIIIIIIHIIIIIIIIIHIHIIIIIIIIIIIIIIIIIIIIIIIIIIIIIIHIIIIIIIIIIIIIIIIIIIIIIIIIIIIIIIIHIIIIHIIIIIIHHIIIHIIIIIIIIIIIIIIIIIIIIIIIIIIIIIIIIIIIIIIIIIIIIIIIIIIIIIIIHIIIIIIIIIIIIIIIIIIIIIIIDDDDD
@HISEQ:969:HM2KJBCX2:2:1102:14185:79961 2:N:0:ACTATGCA
AATACAGACCTGCCCAACTATCCCTATTAATCATTACGGTGGTCCTTGAACCAACAAAATAGAACCACAACGTCCTATTCTATTATTCCATGCTAATCTATTCAAGCAAAAGCCTGCTTTAAACACTCTAATTTTTTCAAGGTAATGGTCCTGGCTCCCCGGCACGCGCAATTAAGCACATACCGATTCACCAGAAAGATAGACCCGACGACAGAACAGTACTCGCCAGAGACGGACCGTCCGGCCAGGCCTAAAATTCAACTACGAGCTTTTTAACTGCAACAACTTTAATATACGCTATTGGAGCTGGAATTACCGCGGCTGCTGGCACCAGACTTGCCCTCCAA
+
DDDDDIIIIHIIIIIIIIIIHHHIIIIIIIHIIHIHIIIHHHIIIHHHIIIIIIIIIIIHIHHHIIIIIIHDCGHHICHIIHDGHCHHHGHIIGHHGIIHIHHHHHIHHIIIIIIIIIIIIIIIIIIHHIHIIHHIIIIIIIIIHHIHIIIIIIHIIHHIIIIIIIIIIIIIIHGHIIIGIIIHIIIHHIIIIIIHIIIIHHGIIIIIIIIHHHHIIIIIIIHIIIIIHHHHIIIIIIIIHIIIIIIIIIIIIIIHIIIIIIIIHIHIIIIIIIIHIIHIIIIIIIIIIIIIHIHIIIIHHHIIIIIIIIIIIIIIIIIIIIIIIIIIIIIIIIIIIIIIIIDDDDD
@HISEQ:969:HM2KJBCX2:2:1102:9761:80758 2:N:0:ACTATGCA
AATACAGACCTGCCCAACTATCCCTATTAATCATTACGGTGATCCTAGAAACCAACAAAATAGAATCATGCCGTCCTATTTTATTATTCCATGCTAATGTATTCAAGCAAAATGCCTGCTTTAAACACTCTAATTTTTTCAAAGTAAAGGTCCTGGTTCCCCGCGACACCCAATTAAGGGCATCGTGGTTCTCCAGAAGGTGAGAAATTGACTACACCAGTTCATACCCCTTAAGGCACGACCGATGTGTCAATCCCGAAATTCAACTACGAGCTTTTTAACTGCAACAACTTTAATATACGCTATTGGAGCTGGAATTACCGCGGCTGCTGGCACCAGACTTGCCCTCCAA
+
DDDDDIIIIIIIIIIIIIIIIIIIIIIIIIIIIIIIIIIIHIIIGIIIIIIIIIHIIIIIIIHHIFHIIIIHDEHHIIIIIIIIIIIHHIIIIHIHIIHHIIIIIIIIIIIIIIIIIIIIIIIIHIIIIIHIHIIHIIIIHIGIIIIIHIIHIIIHIIIIIIIHIIHHIIIIIIIIIIIIIIIIIIIIIIIIIIIIIIIIIIIIIIIIIIIIIIIIIIIIIIIIIIIIIIIIIIIIIIIIIIIIIIIIIHHIIIIIIHIIIIIIIIIIIIIIIIIIIIIIIIIIIIIHIIIIIIIIIIIIIIIIIIIHIIIIIIIIIIIIIIIIIIIIIIIIIIIIIIIIIIIIIIIDCDDD
@HISEQ:969:HM2KJBCX2:2:1102:3804:80677 2:N:0:ACTATGCA
AATACAGACCTGCCCAACTATCCCTATTAATCATTACGGTGATCCTAGAAACCAACAAAATAGAACCATGCCGTCCTATTCTATTATTCCATGCTAATGTATTCGAGCAAAAATGCCTGCTTTAAACACTCTAATTTTTTCAAGGTAAAGGTCCTGGATCCGCAAGACACCCAATTAAGGACATCAAGTTTCTCCAGAAGGTGAGAAATCAACAGCGACAGTTCATACCCCTTAAGGCACGACCATCACGTCAATCCCGAAATTCAACTACGAGCTTTTTAACTGCAACAACTTTAATATACGCTATTGGAGCTGGAATTACCGCGGCTGCTGGCACCAGACTTGCCCTCCAA
+
DDDDDIHIIIIIIIIIIIIIIIIHIIIIIIIIIIIIIIIIIIIHHFHEHIIHIIIIIIIIIGGHIIIIIHHIGHHHHHEHIIIIIHIIEHIIEHIHHHIHIHIHHIIIIIIIIIIHIIIIHHHIIIIIIHIIHIIHIIHIIIIIIIIIIIIIGIIIIIIIIIIIIIIIIIIIIIIIIIIIHFIIHIIIIHHIIIIIIIIIIIIIHIIHIIIIIIIIIIIIIIIGIIIIIIIIIIIIIIIIIIIHIIIIIIIIIHIIIIIIIIIIHIIIIIIIIIIIIIIIIIIIIIIIIIIIIIIIIIIIHIIIIIIIIIIIIIIIIIIIIIIIIIIIIIIIIIIIIIIIIIIIIIIIDDDDD
@HISEQ:969:HM2KJBCX2:2:1102:19500:81345 2:N:0:ACTATGCA
AATACAGACCTGCCCAACTATCCCTATTAATCATTACATCGATCCTAGAAACCAACAAAATAGAATCGGATGTCCTATTTCATTATTCCATGCTAATGTATTCAAGCGTGAGCCTGCTTTAAACACTCTAATTTTTTCAAGGTAACAGTCCTAATTCCCCGTGACACCAAATTAATGGCATTACGGTTCTTTAGAAGGTGAGAAATCAATAATATCAGTACATACCAACGGCATGACCGAAACATTGATCCCGAAATTCAACTACGAGCTTTTTAACTGCAACAACTTTAATATACGCTATTGGAGCTGGAATTACCGCGGCTGCTGGCACCAGACTTGCCCTCCAA
+
DDDDDIIIIIIIIIIIIIIIIHHIIIIIHIGHIIIIIHIIIHHFIIIHIIIIIIIIIHHEHIHIIIIHHEHEGEHHHIIIHHIIIIIHIIIIHIHIIIIIIIHIIHIIIHIHGIHIFHHIIIIIIIIGHIHIIHIHIIIIHHIHIIIIIIIIIIIIIIIIIIIIIIIIIIIIIIHIIHIIIIIIHHIHHHIIIIIIHIIIIIIIIHIIHIIIIIIIHGIIIIIIIIIIIIIIIHIIIIIIIIIIHFIIIIIHIIIIIIIIIIHIIIIIIIIIIIIIIIIIIIIIIIIIIIIIIIIIIIIIIIIIIIIIIIIIIIIIIIIIIIIIIIIIIIIIIIIIIIIIIIDDDDD
@HISEQ:969:HM2KJBCX2:2:1102:17133:81502 2:N:0:ACTATGCA
AATACAGACCTGCCCAACTATCCCTATTAATCATTACGGTGGTCCTAGAAACCAACAAAATAGAACCACAACGTCCTATTCTATTATTCCATGCTAATCTATTCAAGCAAATGCCTGCTTTAAACACTCTAATTTTTTCAAGGTAATGGTCCTGGCTCCCCGGCACACCCAATAAAGGACATACTGGTTCACCAGAAGGTGGACCCGACACAGGACAGTACTCGCCAAAGACGGACCGCCCGGCCAGGCCTAAAATTCAACTACGAGCTTTTTAACTGCAACAACTTTAATATACGCTATTGGAGCTGGAATTACCGCGGCTGCTGGCACCAGACTTGCCCTCCAA
+
D<DDDHHHIIIIIIIHGIIIIIIIIIHHIIIGHHHHHIIFHIIIIIIIIIIIHHHIIEHEHHHHHIIIIHHIIIIHIIHIIIIIIIIIEHIIIIHIHIHHHIIIIIHIIHIHHIIIIIHHHHCHHIIHHHGIIHHIGIHHIIHHFHIIIIIIIIHHHGHIIIIIIIHIGHHIIIHIHIIHHIIIIHIIHIIIIHIIIIHIHHHIHIHIIIIIIIIHHIIIHIIGIIIHGIHHHHHIIIIIIIIIHIHHGHIIIIIIIIIIHIIIIHIHIIIIIHHIIIIHHIIIIIIIIIHHHHIIIIHHHIIGIIIIIIIHIIIIIIIHIIIIIHIIIIIIIIIIIIIIIDDDDD
@HISEQ:969:HM2KJBCX2:2:1102:5591:82477 2:N:0:ACTATGCA
AATACAGACCTGCCCAACTATCCCTATTAATCATTACGGTGATCCTAGAAACCAACGAAATAGAACCAATCCGTCCTATTTCATTATTCCATGCTAATGTATTCAGACGTTAGCCTGCTTTAAACACTCTAATTTTTTCAAAGTAACAGTCCTGATTTCCTATCACACCAACTAAATGGCATGAAAGTTCCTCAGAAGGTAGAGATTTATCTCACCAGTACAGACAATTAAGCCTGACCAATGGGTAAACCCCGAAGTTCAACTACGAGCTTTTTAACTGCAACAACTTTAATATACGCTATTGGAGCTGGAATTACCGCGGCTGCTGGCACCAGACTTGCCCTCCAA
+
DDDDDIIIIIIIIHIIIIIIIIIIIIIIIIIIIIIHIIIIIIHIIIIIIIIIIIIIGHIIIIIIIIIIIIIIIIIIIIIHIIIIIIIIIIIIEHIIIIIHHIHIIIIIIIIIIIIIIIHHIIIIIIIIIIIIIIIHHHIIIIIIIIIIHHIIIIIIIIIIIIIIIIIIHIIIIIIIIIHIIIIIIIIIIHIIIIIIIIIIIIIIIHHIIIIIIIIIIIIIIIIIIIIIIIIIIIIIIIIIIIHIIHFIIIIIIIIIIIIIIIIIIIIIIIIIIIIIIIIIIIIIIIIIHIIIIIIIIIIIIIIIIIIIIIIIIIIIIIIIIIIIIIIIIIIIIIIIIIIIIIIDDDDD
@HISEQ:969:HM2KJBCX2:2:1102:2379:82565 2:N:0:ACTATGCA
AATACAGACCTGCCCAACTATCCCTATTAATCATTACGGTGGTCCTAGACCAACAAAATAGAACCAACGTCCTATTCTATTATTCCATGCTAATCTATTCAAGCAAATGCCTGCTTTAAACACTCTAATTTTTTCAAGGTAATGGTCCTGGCTCCCCGGTACACTCAATAAAGAACATGCCGGTTCACCAGAAGGTAAGACCCGACACAGAACAGTACTCGCCAAAGACGGACCGCCCGGCCAGGCCTAAAATTCAACTACGAGCTTTTTAACTGCAACAACTTTAATATACGCTATTGGAGCTGGAATTACCGCGGCTGCTGGCACCAGACTTGCCCTCCAA
+
DDDDDIIIIIIIHIIIIIIIIIIIIIIIIIIIIIIIIIIIHIIIIIIIIIIIIIIH?HIIIGIIIIHIIGHHIIIIEIHIFIIIHICHIIIEHIIIIIHHIHIIIIIIHIHIIHIHHHHHIIIIIIIIHIIIIIHIIIIHIIIIIIIIIIHHHIIIIIHIHIHHIHIHIIIIIIHHHIIGIIHIIIIIIIIIIIIIIHHHHIIHIIIIIIIIIIIIIIIIIIIIIIHHIIII=IIIIIIIIHIIHIIIIIIIIIIIIIIHIIIIIIIIHIIIIIIIIIIIHIIIIIIIIIIIIIHIIHIIIIIIIIHIIIIIIIIIIIIIIIIIIIIIIIIIIIIIHIDCDDD
@HISEQ:969:HM2KJBCX2:2:1102:4361:83040 2:N:0:ACTATGCA
AATACAGACCTGCCCAACTATCCCTATTAATCATTACGTCAATCCTAGAAACCAACAAAATAGGATCGAACGTCCTATTTCATTATTCCATGCTAATGTATTCAAGCGTTAGCCTGCTTTAAACACTCTAATTTTTTCAAAGTAACAGTCCTGTTTCCCTGCAACACCAAATTAATGACATTACAGTTCTTCAGAAAGGAGGAATCAGCGAAGCCAGTGCATACCAGTGGCACGACCAACCTGCTGACCCCGAAATTCAACTACGAGCTTTTTAACTGCAACAACTTTAATATACGCTATTGGAGCTGGAATTACCGCGGCTGCTGGCACCAGACTTGCCCTCCAA
+
DCDDDIIIIIIGIIIIIIHIHIIIIIIIIIIIIIHIHIIIIIIHIIIIIIIIIIHHIHIEHIIIGIIIHIIIIIHIIIIIIIIIIIIIGIIIFHHIIIIIIIHIIIIIIIIIIIIIHIIHIIIIIIHGIIHIIIIHIIHHIIIIIIIIIIIIIIIHIEGGIIIIIIIIIIIHHIIIIIIIIIIIIIIIIIIIIIIIIIIIIIIIIIIIIIIIIIIIIIIIIIIIIIIIIIIIIIIIIIIIIIIHHIIIIIIIIIIIIIIIIIIIIIIIIIIIIIIIIIIIIIIIIIIIIIIIIIIIIIIIIIIIIIIIIIIIIIIIIHIIIIIIIIIIIIIIIIIHIHIIIDDDDD
@HISEQ:969:HM2KJBCX2:2:1102:15459:83070 2:N:0:ACTATGCA
[truncated: 33,400,214 more chars]
