# Supplementary material for: Response of arbuscular mycorrhizal fungal community in soil and roots to grazing differs in a wetland on the Qinghai-Tibet plateau
Source: PeerJ. 2020 Jun 19;8:e9375. doi: 10.7717/peerj.9375 (PMC7307571; doi:10.7717/peerj.9375)
Supplement: Supplemental Information 15 [file peerj-08-9375-s015.zip › Soil non-grazing 11-15/14.fastq]

@HISEQ:969:HM2KJBCX2:2:1101:12311:2421 2:N:0:ACTATGCA
GACTCAACCAGTCCCAACTATCCCTATTAATCATTACGGTGGTCCTAGACCAACAAAATAGAACCAACGTCCTATTCTATTATTCCATGCTAATCTATTCAAGCAAAAGCCCGCTTTAAACACTCTAATTTTTTCAAGGTAATGGTCCTGGTTCCCCGACACACCCAATAAAGGGCATACCGGCTCACCAGAAGGATAGACCCGACAACAGACAGTACTCGCCAGAGACGGACCGCCCGGTCAGGCCTAAAATTCAACTACGAGCTTTTTAACTGCAACAACTTTAATATACGCTATTGGAGCTGGAATTACCGCGGCTGCTGGCACCAGACTTGCCCTCCAA
+
ADDDAII?GHCG1DGE?@GH<GFEHHCHEHHHEHHHIIHG?0<DCGFF?@<CCHICFHHH@1DCF@CC0<GHCH?<FFEFH@CFHHCHH1CECHIHH@HHH1@6DG?G>=>DEDHIEHEHCHHEHHHGIIIIHIHEEHHHHEHHHFIIIHEGCDHHCHHHHEEHHIHIIIHH;HHIIHGIIIE:FEIIIIIIIHEHGHFDIIHHIHFIHGIIIIIIIIHIIIHIIIIHIIGGIIIIIIIIEHIIIIHIIIIHHEIGHHIHHHGCHHHH?EIIHHHHHIHHHHIHHHIHHHCIIHHHIHIHHHHHEEIIIIIIHIIIFIIIIIIIIIIHEHGHHIIH=@@DADD
@HISEQ:969:HM2KJBCX2:2:1101:19089:2492 2:N:0:ACTATGCA
GACTCAACCAGTCCCAACTATCCCTATTAATCATTACATCGATCCTAGAAACCAACAAAATAGAATCGGATGTCCTATTTCATTATTCCATGCTAATGTATTCAAGCGTGAGCCTGCTTTAAACACTCTAATTTTTTCAAGGTAACAGTCCTAATTCCCCGTGACACCAAATTAATGGCATTACGGTTCTTTAGAAGGTGAGAAATCAATAATATCAGTACATACCAACGGCATGACCGAAACATTGATCCCGAAATTCAACTACGAGCTTTTTAACTGCAACAACTTTAATATACGCTATTGGAGCTGGAATTACCGCGGCTGCTGGCACCAAACTTGCCCTCCAA
+
DDDDDIIIIIIIIIIIIIIIIIIIIIIIIHHIIIIIIIIIIIIIIIIIIIIIIIIIHIIIIGIIIIIIIHHIIIIHIIIIIIIIIIIHIIHHHIHIIIIIIIIIIHIIIIIIHHIIIIHIIIIIIIIHHHHIIIIHHHHHHIIIIIIIHIHHIHIHHIIIIIIIIIIHIIIIIIIIIIHIHHIIIHHIHIHIIIIIIIHHHIIHHHIIIIIIHII<I<IIIIIIIIIIIIIIIIIIHIIIIIIIIHIIIIIIHIIIGIIIIIIIIIIIIIIIIIIIIIIIIIIIIIIIIIIIIIIIIIIIIIIIIHIIIIIIIIIIIIIIIIIIIIIIIIIIIIIIIIIIIIDDDDD
@HISEQ:969:HM2KJBCX2:2:1101:8551:2606 2:N:0:ACTATGCA
GACTCAACCAGTCCCAACTATCCCTATTAATCATTACGGTGATCCTAGAAACCAACAAAATAGAACCATGCCGTCCTATTCTATTATTCCATGCTAATGTATTCGAGCAAAAATGCCTGCTTTAAACACTCTAATTTTTTCAAGGTAAAGGTCCTGGATCCGCAAGACACCCAATTAAGGACATCAAGTTTCTCCAGAAGGTGAGAAATCAACAGCGACAGTTCATACCCCTTAAGGCATGACCATCACGTCAATCCCGAAATTCAACTACGAGCTTTTTAACTGCAACAACTTTAATATACGCTATTGGAGCTGGAATTACCGCGGCTGCTGGCACCAGACTTGCCCTCCAA
+
@D@BDFHIFHHCFFHHIIIIIHHHIIIGIIIGIIIIIHHHHHHHHHHHIFHIHHHIIIIEGHFHHHHHIIIIHHIHHHGEHIHIIIGHIIIIIGHIIIE@HGEEHGIIIHGHHHIHEECGHIFEHHHHIIH@FHGEGEHHHHHIIIIHHEIHHHHHIHH?HHHHGDHIIGGHEHHHHGIIHIHHIFGHEHHHHHGIHHIHHIIHHHEFHGHHIIHHDFHGCHH@CCHHHHEAIHGHFHIHHHI=HHCGHHHHHF<GIIHHHGGIHGC?DIHHCHHHIIIGHIIIIIHHEHCGCHHHHGCCDHHHEGCHHIHIHCIIIHHDH?DHHIHHIHC@EFGCIHEGCEE@HHHD0@BD@
@HISEQ:969:HM2KJBCX2:2:1101:11195:2612 2:N:0:ACTATGCA
GACTCAACCAGTCCCAACTATCCCTATTAATCATTACGGTGGTCCTAGAAACCAACAAAATAGAACCACAACGTCCTATTCTATTATTCCATGCTAATCTATTCAAGCAATAGCCCGCTTTAAACACTCTAATTTTTTCAAGGTAATGGTCCTGGCTCCCCAACACACCCAATAAAGGACATACTGGTTCACCAGAAGGAAGACCCGACAGCAGACAGTACTCGCCAAAGACGGACCGCCCGGCCAGGCCTAAAATTCAACTACGAGCTTTTTAACTGCAACAACTTTAATATACGCTATTGGAGCTGGAATTACCGCGGCTGCTGGCACCAGACTTGCCC
+
DBADDGIHIIIHGIIGIIIIIIIIIHIIHHHHHHIEHIHHGHIIHIICHHIIIIIIHIEFHIGHHFHIIIHIICHIIHCHHHIHIIHIHHHGGIHIIHHHHHHIHHHIIIHIHHHHIIHHHIHHHHHHGHIIIIIHHIIIHIHHHEIIIIIIIHHHHHGIIHIIIHIIIHHHIIHIIGIIIHHHFIIHIIIIIIIIIIIHIIIIIIIIIIIIIIIIIIIIIHHIHIIIHIIIIIIIIIHHIIHFHHHGHEIIIIIHHHHHHIHHHHHIIIIIIIIIIIIHIIIHIIHIIIHHEGHHEHHFHIIIHHFIIIIIIIIIIHHIHIHIIIIIHHHHHGIIDDDDD
@HISEQ:969:HM2KJBCX2:2:1101:9791:3028 2:N:0:ACTATGCA
GACTCAACCAGTCCCAACTATCCCTATTAATCATTACGGTGGTCCTAGAAACCAACAAAATAGAACCACAACGTCCTATTCTATTATTCCATGCTAATCTATTCAAGCAAATGCCTGCTTTAAACACTCTAATTTTTTCAAGGTAATGGTCCTGGCTCCCCGGCACACCCAATAAAGGACATACTGGTTCACCAGAAGGTGGACCCGACACAGGACAGTACTCGCCAAAGACGGACCGCCCGGTCAGGCCTAAAATTCAACTACGAGCTTTTTAACTGCAACAACTTTAATATACGCTATTGGAGCTGGAATTACCGCGGCTGCTGGCACCAGACTTGCCCTCCAA
+
@DDDBEEHFHGH@HHEHHHHHIIHGEHHII?GHIIHH?=<C0DGGEH@CGHHIHIHIICGHG<GFHH?CGHIH@1EC?HEHGCEEHCEHCEECHIIIIIHHG?8CHGGIHIHHHHFGIIHEG@EHIHHIHHF<E@EEHHIIHHHIHEHHHHHEHGHHIGIIIIFIHHIHHIIIIHIHHHHIHIHIIHHIHIIIIIIIIIIHHHHHIIIIIIHHHIIII=IIIIIIHHIIIHIIIIHIIIHHEHHHIIGHHIIHHIIIIIIIIIIIHIGIHHCHHGIIIIIIIIHIIIHIIIIHGIHHHHHHIIIIIIIIHIHIIIIIIIIIIIIIIIHHIIHHFIIIIHIIDDCDD
@HISEQ:969:HM2KJBCX2:2:1101:9031:3274 2:N:0:ACTATGCA
GACTCAACCAGTCCCAACTATCCCTATTAATCATTACGGTGGTCCTAGAAACCAACAAAATAGAACCACAACGTCCTATTCTATTATTCCATGCTAATCTATTCAAGCAAATGCCTGCTTTAAACACTCTAATTTTTTCAAGGTAATGGTCCTGGCTCCCCGGCACACCCAATAAAGGACATACTGGTTCACCAGAAGGTGGACCCGACACAGGACAGTACTCGCCAAAGACGGACCGCCCGGCCAGGCCTAAAATTCAACTACGAGCTTTTTAACTGCAACAACTTTAATATACGCTATTGGAGCTGGAATTACCGCGGCTGCTGGCACCAGACTTGCCCTCCAA
+
DDDDCIIHIIIIIIIIHIIIIIIIIIIIIIIIIIIIIIIIHIIFIIIIIIIIIIIIIIIIIHIHIIHIIIIIIHIIIHHIGHHHIIIIIIIIIIIIIIIIIHIHIIIIIIIIIIIHHIIHIIIIIIIHIIIIIIIIIIIIIIGIHIHGIIIIIIHIIIHIIIIIIIIIIIIIIIHIIIIIIIIIIIIIIHIIIIIIIIIIIHIIIIIIIIIIIIIIIIIIIIIIIIIIIIIIIIIIIIIIIIIIHIIIIHIIIIIIIIIIIHHIIIIIIIIIIIIIIIIIIIIIIIIIIIIIIHIIIIIHHIIHIIIIIIIIIIIIIIIIIIIIIIIIIIIIIIIIIIIIIDDDDD
@HISEQ:969:HM2KJBCX2:2:1101:11058:3537 2:N:0:ACTATGCA
GACTCAACCAGTCCCAACTATCCCTATTAATCATTACGGTGGTCCTAGAAACCAACAAAATAGAACCACAACGTCCTATTCTATTATTCCATGCTAATCTATTCAAGCAAATGCCTGCTTTAAACACTCTAATTTTTTCAAGGTAATGGTCCTGGCTCCCCGGCACACCCAATAAAGGACATACTGGTTCACCAGAAGGTGGACCCGACACAGGACAGTACTCGCCAAAGACGGACCGCCCGGCCAGGCCTAAAATTCAACTACGAGCTTTTTAACTGCAACAACTTTAATATACGCTATTGGAGCTGGAATTACCGCGGCTGCTGGCACCAGACTTGCCCTCCAA
+
DDDDDIIIIIIIIIGIIIIIIIIIIIIIICHIIIIIIIHIIIIIIIIIIIIIIIIIIIIGHIHIIHIIHIIIIHIGIIIGHHIHIIIIIIIIFGHHHIIHIHIHIHHIIIIIIIIIIIIHHHIHHHIIIIIIIIHIIHIHIHHHIIHIIHIHHIIHIIIGIIIIIIIIIIIHIIIIIIIIIIIIIIIIIIIIIIIIIIIIHIIIIIIIIIIIIIIIIIIIIIIIIIIHIIHIIIIIIIIIIIIIHIIIIIIIIIIIIIIIIIIIIIIIIIIIIIIIIIIIIIIIIIIIIIIHIIIIIIIHHIIIIIHIIHIIIIIHIIIIIIIIIIIIIIIIIIIIIIIIIDDDDD
@HISEQ:969:HM2KJBCX2:2:1101:12274:3235 2:N:0:ACTATGCA
GACTCAACCAGTCCCAACTATCCCTATTAATCATTACGGTGGTCCTAGAAACCAACAAAATAGAACCACAACGTCCTATTCTATTATTCCATGCTAATCTATTCAAGCAATAGCCCGCTTTAAACACTCTAATTTTTTCAAGGTAATGGTCCTGGCTCCCCAACACACCCAATAAAGGACATGCTGGCTCACCAGAAGGAAGACCCGACAGCAGACAGTACTCGCCAAAGACGGACCGCCCGGCCAGGCCTAAAATTCAACTACGAGCTTTTTAACTGCAACAACTTTAATATACGCTATTGGAGCTGGAATTACCGCGGCTGCTGGCACCAGACTTGCCCTCCAA
+
ADDDCIIHIHFHHIIHIIIHHIHIIIIIIHHHIIIIIIIEHIIIHIHIGIHEHGHIFIHHIICGHHHIIIIIIHFDEHHHHIIIIHHIIIGHICGHIIHGHHGHIIEFIIIHHIHHHIHIHHHIIIIFHIIIHIHIHHHHHEIIIIIIGIHIIEHGEHHHEHHHIIIHEHIGHHHIHHHIIIIIHHHHEIHIIIGHHIGIHIIIIII>>IGIIIIIIIIIIIIIIIIIIHHIIIIGIIHHIIIHEIIGIHIIIIIIIIIIIIIIIIIIIIIIIIHIIIIIIIIHIIIIIIIIHHHHIHHFHIIIIIIIIIIIIIIIIIIIIIIIIIIIIIIIIIIIIIIIIDDCDD
@HISEQ:969:HM2KJBCX2:2:1101:14324:3643 2:N:0:ACTATGCA
GACTCAACCAGTCCCAACTATCCCTATTAATCATTGCTCACAAATCCAAAAACCAACAAAATACGATAAACGAGCCCTAACTTATTATTCCATGCTAATGTATTCATAACTAACCGCCTGCTTTAAACACTCTAATTTTTTCAAAGTAAAGGTCCTGGATTGCGAACCCAACCCAGCAAAGGGCAGGAACGTTCTCCAGGAAGATGGTAAGCGCGCATCGGCACTCACACACGAAACCATGGCGGGCCAAGCGCACTATACCAGAAATCCAACTACGAGCTTTTTAACTGCAACAACTTTAATATACGCTATTGGAGCTGGAATTACCGCGGCTGCTGGCACCAGACTTGCCCTTCAA
+
DDDDBIHIIIIHGEHHIIIIIIIIIIIIIIIIIIIIIIIHIIIIIIIIIIIIIIIIIIIIIIIIIGHHHIHGICDHHIIIIHIIHGHIIIIIGG?HHIIGHFEHHIIIIGHIIHIIHIHIIHHIIHIIIHHHHEHIIIIEHHHIIHHIHIIHFEHHHHHIIIHHIHHHHHHHHHHIIIIIIHIHIIIHHHIGIIHIGHHIIIIHIIHIHIIIHIIIIIIIIIIIIIIIIHHIIIIIIIIIIIIIHIHIIIHIHHHIIIIIIHHHHIIIIIIIIIHIIIIIIIIIIHIIIIIIIIIIIIIIIIIIIHIIIIIIIHIIIIIIIIIIIIGIIIIIIIIIIIIIIIIIIIIIIIIIIDDDDD
@HISEQ:969:HM2KJBCX2:2:1101:16041:3833 2:N:0:ACTATGCA
GACTCAACCAGTCCCAACTATCCCTATTAATCATTACGGTGGTCCTAGAAACCAACAAAATAGAACCATGCCGTCCTATTTTATTATTCCATGCTAATGTATTCAAGCAAAAATGCCTGCTTTAAACACTCTAATTTTTTCAAAGTAAAGGTCCTGGTTCCCCGCGGCACCCAATTAAGGACATCGCGGTTCTCCAGAAGGTGAGAAATTGACTGCACCAGTTCATACCCCGTAAGGCACGACCGATGCGCCAATCCCGAAATTCAACTACGAGCTTTTTAACTGCAACAACTTTAATATACGCTATTGGAGCTGGAATTACCGCGGCTGCTGGCACCAGACTTGCCCTCCAA
+
?DDDDHIIIIIIHHIHIIIIIHIIIIIIHHIIIIHIIIIIIIIIIIHHHHHHHHIGHGH?GGHHIIGCHHEHHHIIIIIGHIEFIIIIHHHHIHIHIIFHHGHIHHHHHHIIEHHIIIIGHIIIIIGHFHIHIHIIGHHIIGHIIIHHFFIIIIIHFGHGIHGHIIIIIGHGHHIIIIHIHIHHEIIHHHHEHHEIHHIGIGIIIIIHHHGIIIIIIIIHHHF@HHHIIHGIHHIIHIIIIIIIIIIHHHHGIIHIIIIIIHHHGIIIHHHIIIIIHHEHHHHHIIIIIIIHHFHHHHIIIIIIIIIIIIIIIIHHIIHDIIIHIIIIIHHIIIIIIIIHHHIIIIIIDDDDD
@HISEQ:969:HM2KJBCX2:2:1101:5851:3905 2:N:0:ACTATGCA
GACTCAACCAGTCCCAACTATCCCTATTAATCATTACGGTGGTCCTAGAAACCAACAAAATAGAACCACAACGTCCTATTCTATTATTCCATGCTAATCTATTCAAGCAATAGCCCGCTTTAAACACTCTAATTTTTTCAAGGTAATGGTCCTGGCTCCCCAACACACCCAATTAAGGACATGCTGGTTCACCAGAAGGAAGACCCGACAACAAGACAGTACTCGCCAAAGACGGACCGCCCGGCCAGGCCTAAAATTCAACTACGAGCTTTTTAACTGCAACAACTTTAATATACGCTATTGGAGCTGGAATTACCGCGGCTGCTGGCACCAGACTTGCCCTCCAA
+
DDCDCIIIIIIIEHIIIHIIIIIIIIIIIIIIIIIIIIGIIIIIIIIHIIIIIIIIIHIHIIIHIIIIIIIIIHIHHHIIGIIHIIIIIIIIHIIIIIIIIHHIIIIIIIIIIIHIIHHIIIIIIHIIIIIIIIIIIIIIIIIIIIIIIIIIHIIIIIIIIIIHIIIIIIIIHIIHIIIIIIIIIIIHIIIGIIIIIIIHIIHIIIIIIIIHIIIIIHIIIIIIIIIIIIHFHIHIIIIIHIIIHGIIIIIIIIIIIHIIIIIIIIIIIIIIIIIIIIIIIIIIIIIIIIIIIIHIIIIIIIIIIIIIIIIIIIIIIIIIIIIIIIIIIIIIIIIIIIIIIIDDDDD
@HISEQ:969:HM2KJBCX2:2:1101:14534:4671 2:N:0:ACTATGCA
GACTCAACCAGTCCCAACTATCCCTATTAATCATTACGTCGATCCTAGAAACCAACAAAATAGAATCAAACGTCCTATTTCGTTATTCCATGCTAATGTATTCAAGCGTGAGCCTGCTTTAAACACTCTAATTTTTTCAAAGTAACAGTCCTGATTCCCCATGACACCAAATTAATGACATCATGGTTCGTCAGAAGGTAGGAATCAATAATACCAGTACGTACAATAGCACGACCAATAAATTGATCCCGAAATTCAACTACGAGCTTTTTAACTGCAACAACTTTAATATACGCTATTGGAGCTGGAATTACCGCGGCTGCTGGCACCAGACTTGCCCTCCAA
+
BDDDDHIIIIIHHIIIIIIIHIIIIIIIIIIIIIIIIIIIIIIIIIIIIIIIHIIIIIIIIIHIIIIIIIIIFHHIIIHIIIIIHIIIIIICGHIIHIIIHHHIIIHIHIIIHIHIIIHIIHHIIIIIIIIIIIHIIIIIIIIIIIIIIIIIIIIIIIIIIHIIIIIIIIIHIIIIIHHIIIIIIHIIHIIIIIIIIIIIIIIIIIIIHIHIIIHIIIIIHIIIIIIIIIIIIIIIIIIIIIIHIIIHHIIIIIIIIIIIIIIIHIHIIIIIIIIIIIIIIIIIIIIIIIIIIHIIIIIIIIIIIIIIIIIIIIIIIIIIIIIIIIIIIIIIIIIHIIIIDDDDD
@HISEQ:969:HM2KJBCX2:2:1101:20553:5466 2:N:0:ACTATGCA
GACTCAACCAGTCCCAACTATCCCTATTAATCATTACGGTGGTCCTAGAAACCAACAAAATAGAACCACAACGTCCTATTCTATTATTCCATGCTAATCTATTCAAGCAATAGCCCGCTTTAAACACTCTAATTTTTTCAAGGTAATGGTCCTGGCTCCCCAACACACCCAATAAAGGACATACTGGTTCACCAGAAGGAAGACCCGACAGCAGACAGTACTCGCCAAAGACGGACCGCCCGGCCAGGCCTAAAATTCAACTACGAGCTTTTTAACTGCAACAACTTTAATATACGCTATTGGAGCTGGAATTACCGCGGCTGCTGGCACCAGACTTGCCCTCCAA
+
DDDDAIIFHIHIHIIIIFEHHEEHHHIIIHHIHIIIIEHIIIIGHFHIIHC1FHHIGHIHIFHHH@GHGHHIII1CHCGHHFFHIIIGHIIIH@GGHCHEHGHHHFEHHHEHIFHFHHHHFIHHHHHHIIHIHFHHHHIIIIIIIIHIHHHEHHHHEHEHIHFHIGGHCEIHGIHHEGHIHHIHHGIHHGH7HIHIIIIIIHHIGIIIIIHHIHHIIIHHE?I4FIIIIIIHHIIIIHHIIIHHEHHIHGIIIIIIHIHHGGIIIIIIIIIHIHHIIIIIIIIIHIHIIIHIIIIIIIIIIIIIIIHIIIIHIIHIIIIIIIIGIIIIIIIIIIIIIIIIIDADBB
@HISEQ:969:HM2KJBCX2:2:1101:17083:5257 2:N:0:ACTATGCA
GACTCAACCAGTCCCAACTATCCCTATTAATCATTACGGTGATCCTAGAAACCAACAAAATAGAACCATGCCGTCCTATTCTATTATTCCATGCTAATGTATTCGAGCAAAAATGCCTGCTTTAAACACTCTAATTTTTTCAAGGTAAAGGTCCTGGATCCGCAAGACACCCAATTAAGGACATCAAGTTTCTCCAGAAGGTGAGAAATCAACAGCGACAGTTCATACCCCTTAAGGCATGACCATCACGTCAATCCCGAAATTCAACTACGAGCTTTTTAACTGCAACAACTTTAATATACGCTATTGGAGCTGGAATTACCGCGGCTGCTGGCACCAGACTTGCCCTCCAA
+
DDDDDIHIIIIIIIIIIIIIIIIIIIIIIIIIIHIIIHIHIIIHIIIIIHIIIIIIIFFHIIEHHIIIF1CHHEHHIIIHGHFFHIIHIIIHHHHHHHHDDCGIIHHIIIIHIIIHHIIHHHIHIIHHIIHHIHIIIIIHIIHHIIIIIIIIIIIIIHIIHIIIHIIIIIHGIIIIIIIIIIHIIIIIIIIIIHIIIIIIIIIIIIIIIIIIIIIIIIIIIIIIIIIIIIIIIIIIIIIIIIIIIIIIIIHGIIIIIIIIIIIIIIIIIIIIHIIIIIIIIHIIIIIIIIIIIIIIIIIIIIIIIIIIIIIIIIIIIIIIIIIIIIIIIIIIIIIIIIIIIIIIIIIIDDDDD
@HISEQ:969:HM2KJBCX2:2:1101:1617:5794 2:N:0:ACTATGCA
GACTCAACCAGTCCCAACTATCCCTATTAATCAATACGGTGGTCCTAGAAACCAACAAAATAAAACCACAACGACCTAGTCTATTATTCCATGCTAATCTATTCAAGCAAATGCCTGCTTTAAACACTCTAATTTTTTCAAGGTAATGGTCCTGGCTCCCCGGCACACCCAATAAAGGACATACTGGTTCACCAGAAGGTGGACCCGACACAGGACAGTACTCGCCAAAGACGGACCGCCCGGTCAGGCCTAAAATTCAACTACGAGCTTTTTAACTGCAACAACTTTAATATACGCTATTGGAGCTGGAATTACCGCGGCTGCTGGCACCAGACTTGCCCTCCAA
+
<<D0<EH?G0<<1<1<FEGE1C1DCCCGEHHGIC1<F1<<10<<@D<1DCGEH?H0G1CFGH1<D1@GHHHC/1//0<<<<<<C<C11@1D<111<FHGGHFG6HGG@GHHEHFIHHHC5ECF@FHHEEFHEGHG6@IHIHIIHFHHAEHIHG@HGCIHHIHGHHHEFG8HIFH@EFGAEFHAIIIIIHFHHIHHGHFGHHHFHDEIIIIHHIIHHHIGIHDGIHGCHGIIIHIHIDHIHF<FHGGHEC@HIIIHFHHIIHHEHHHGIGIIIHIHHIIIHHFHEIIHIIIIIHEDHHIIIIIHHHHHHHHIHCIIIGIIIIIIIIIIIIIIIHFHGIIIIIDDBDD
@HISEQ:969:HM2KJBCX2:2:1101:4282:5832 2:N:0:ACTATGCA
GACTCAACCAGTCCCAACTATCCCTATTAATCATTACGGTGATCCTAGAAACCAACAAAATAGAATCATGCCGTCCTATTTCATTATTCCATGCTAATCTATTCAAGCATAAAGCCTGCTTTAAACACTCTAATTTTTTCAAAGTAACAGTCCTAGCTTCCTATTACACCTAATGAAAGGCATAATAGTTCACTAGAAGGTGGAGATTGACAACTACCAGTACATGTCCGAAAACACGACCGATATGCCAATCCCGAAATTCAACTACGAGCTTTTTAACTGCAACAACTTTAATATACGCTATTGGAGCTGGAATTACCGCGGCTGCTGGCACCAGACTTGCCCTCCAA
+
DDDDDIIIHIIIIIIIIIIIIIIIHIIIIIIIIIIIIIIIEHIIIIIGEHHHEHIIGIIHIIHFHIHIIIGHIIHHHHIIIHHIIHHHIHIIIFHIHIHFHGHHGHFHIHIIHHIHIIHIIIHHHHIGIGIIIIIIIIIIIIHIIIHIIHHHHHIHHHHHHHHHHIHIIIHHHIIIIHIHHHHIIIIHHIHHHIIHHHHIIIIIHHHIIHGCG@HHHHEIIHHHIHHHIHIIIHFHHEHGIHIGHGIHFHIHIIIHIIHHHHEHCCDHHIIIIIIIIHIHHHHHHEEIEEGGHIIIIIIIIIIIIIIIIIIIIIIIIIIIIIIIIIIIIIIIIIIIIIIIIIIIIDDDDD
@HISEQ:969:HM2KJBCX2:2:1101:15821:6124 2:N:0:ACTATGCA
GACTCAACCAGTCCCAACTATCCCTATTAATCATTACGTCAATCCTAGAAACCAACAAAATAGGATCGAACGTCCTATTTCATTATTCCATGCTAATGTATTCAAGCGTTAGCTTGCTTTAAACACTCTAATTTTTTCAAAGTAACAGTCCAAATTCCCCAAAACACCAAATTAATGGCATTAAGGTTCATCAGGAAGGAGGAATCAGTGAGACCAGTACATACCAGAGGCATGACCAACCTACTAACCCCGAAATTCAACTACGAGCTTTTTAACTGCAACAACTTTAATATACGCTATTGGAGCTGGAATTACCGCGGCTGCTGGCACCAGAC
+
DDDDDIIHIIIIIHIHHIIHIIIIIIIIIIIHIIIGIHHIHIIIIIIIHHIIIHFHHIIHIIGIIIGIIIGIIIIIIIGGHIIIIIIIIIIIHHIIIIIIIIIIHHIIIIHIIIIIIIIIIIIIIIIIIIIIIIIIIIIIIIIIIIIIIIIIIIIIIIIIIIIIGGCHIIIIIIIIIIIIIIIIIIIIIIIIIIIIIIIIIIIIIIIIIIIIIIIIIIIIIIIIHIIIIIIIHHIIIIIIIIIIIIHHIIIIIIIIHIIIIIHIIIIIIIIIIIIIIIIIIIIIIIIIIIIIIHIIHHIIIIIIIIIIIIIIIIIIIIIIIIIIIIIIIIDDDDD
@HISEQ:969:HM2KJBCX2:2:1101:4776:7498 2:N:0:ACTATGCA
GACTCAACCAGTCCCAACTATCCCTATTAATCATTACGTCGATCCTAGAAACCAACAAAATAGGTTCGATCGTCCTATTTCGTTATTCCATGCTAATGTATTCAAGCGCGAGCCTGCTTTAAGCACTCTAATTTTTTCAAAGTAACAGTCCTGTTTCCCCGCAACAACAAATTAATGCCATCACGGTTCTACAAGAGGGAGGGACCAGTGAGGCCAGTGCATACCAGTGGCACGACCAACCTACTGGCCCCGAAATTCAACTACGAGCTTTTTAACTGCAACAACTTTAATATACGCTATTGGAGCTGGAATTACCGCGGCTGCTGGCACCAGACTTGCCCTCCAA
+
DDDDDIGHIIIHHIIIIIIIHIIIIIIIIHIIIIIHHIIIHIIIIIIHIIIIIIHHIICHIIHHHHHHIIIIHIIHIIHFHIIIIIIIIIIIHIIGHIIIHHHIIIIIIIIIIIIIIIIIIIIIIIIIIIHHIIIHHHHHHIIIIIIIHIIIIIHIIIIIIHIIGIIIIIIIIIIIIIIIIIIIIIIIIIIHIIIIIIIIIIHIIGIIIIIIIIIIIIIIIIIIIIIIIIIIIIIHIIIIIIIHGIIIIIIIIIIIIIIIIIIIIIIIIIIIIIIIIIIIIIIIIIIIIIIIIIIIIIIIIIIIIIIIIIIIIIHGIIIIIIIIIIIIIIIIIIIIIIIIIDDDDD
@HISEQ:969:HM2KJBCX2:2:1101:13257:7976 2:N:0:ACTATGCA
GACTCAACCAGTCCCAACTATCCCTATTAATCATTACGGTGGTCCTAGAAACCAACAAAATAGAACCATGCCGTCCTATTTTATTATTCCATGCTAATGTATTCAAGCAAAAATGCCTGCTTTAAACACTCTAATTTTTTCAAAGTAAAGGTCCTGGTTCCCCGCGGCACCCAATTAAGGACATCGCGGTTCTCCAGAAGGTGAGAAATTGACTGCACCAGTTCATACCCCGTAAGGCATGACCGATGCGCCAATCCCGAAATTCAACTACGAGCTTTTTAACTGCAACAACTTTAATATACGCTATTGGAGCTGGAATTACCGCGGCTGCTGGCACCAGACTTGCCCTCCAA
+
DDDDDIIIIIIIIIIIEHIIGIIIIIIIIIIGIIIIIIHHIIIFIIIHIIIIIIHIHIHCGHHHIIIIIII1EHIIIIHIIIIIIIIHGIHHIEHIEHHHIIHHIIHFHIIIIIIIIIIIHIIHHIIIIIIIIIIHHHIIIHHIIIIIIHIIIIIIIHIIIHIIIIIIIIIIIIIIIIHIIIHIIIIIIHHIIIIIIIIIIIIIIIIIHIIIIIIIIIIIIIIIIIIIIIIIIIII=IIIIIIIIIIIIIHGIIHIIIHIIIIIIIIIHIIGIIIIIIIIIIIIIIIIIIIHHIIIIIIIIIIIIIIIIIIIIIIIIIIIIIIIIIHIIIIIIIHIIIIIIIIIIIIIDDDDD
@HISEQ:969:HM2KJBCX2:2:1101:3743:7757 2:N:0:ACTATGCA
GACTCAACCAGTCCCAACTATCCCTATTAATCATTACGGTGGTCCTAGAAACCAACAAAATAGAACCACAACGTCCTATTCTATTATTCCATGCTAATCTATTCAAGCAAATGCCTGCTTTAAACACTCTAATTTTTTCAAGGTAATGGTCCTGGCTCCCCGGCACACCCAATAAAGGACATACTGGTTCACCAGAAGGTGGACCCGACACAGGACAGTACTCGCCAAAGACGGACCGCCCGGCCAGGCCTAAAATTCAACTACGAGCTTTTTAACTGCAACAACTTTAATATACGCTATTGGAGCTGGAATTACCGCGGCTGCTGGCACCAGACTTGCCCTC
+
DDDDDIIIIIIIIIIIIIIIHHIIIIIIIIIIIIIHIIIIIIIIIHHIIIIIHIHIIIGHIIIHHIIIIIIIGHIIIIIIHHHHHHIHHIIIGIIIIIII?EHIIIIIIIIHHHIIIIIIIIIIIHIIIIHIIIIIHHIIIIIIIIIIGHHIHIGIIIIIIIHHIIIIIIIIIIIIIIIIIIIIIIIHIIIHIHIIIIIHIIIIHHIIIHIIIIIIIIIIIIIIIIIIIIHIIIIIIIIIHHGIIIIIHEIIIIIIIIIIIIIIIIIIIIIIIIIIIIIIIIIIIIIIIIIIHGIIIIHGHIIIIIIIIIIIIIIIIIIIIIIIIIIIIIIIIIHIHIDDDDD
@HISEQ:969:HM2KJBCX2:2:1101:4534:9061 2:N:0:ACTATGCA
GACTCAACCAGTCCCAACTATCCCTATTAATCATTACGTCAATCCTAGAAACCAACAAAATAGGATCGAACGTCCTATTTCATTATTCCATGCTAATGTATTCAAGCGTTAGCCTGCTTTAAACACTCTAATTTTTTCAAAGTAACAGTCCTGTTCCCCTGCAACACCAAATTAATGACATTACAGTTCTTCAGAAAGGAGGAATCAGCGAAGCCAGTGCATACCAGTGGCACGACCAACCTGCTGACCCCGAAATTCAACTACGAGCTTTTTAACTGCAACAACTTTAATATACGCTATTGGAGCTGGAATTACCGCGGCTGCTGGCACCAGACTTGCCCTCCAA
+
DDDDDIIIIIIIIHIHIIIIIIIIIIIIIHIIIIIIIIIIHHIHHIIIIHIIIIIIIIIGIIIEHIGEHIIGGHHEHHIHHIIIIIIHEHHIHIHCIFHIIHHIIIHIIIIIHHHHIIIHIIHIIHIIIIHHHHIIIIIGIIIIHIIIIIIIIIIIIIIIIIIIIIHIIHIHHHII:IIIIIIIIIIIIIIIIIIIIIIIIIIHHIIIIIIIIIIIIIHIIIIIIIIIIIIIIIIIIIIIIIIHHIIGIIIIIIIIIIIIIIIIIIIIIIIIIIHIIIIIIIIIIIIIIIIIIIIIIIIHHIIIIIIIIIIIIIIIIIIIIIIIIIIIIIIIIIIIIIIIIDDDDD
@HISEQ:969:HM2KJBCX2:2:1101:20036:9420 2:N:0:ACTATGCA
GACTCAACCAGTCCCAACTATCCCTATTAATCATTACGGTGGTCCTAGAAACCAACAAAATAGAACCACAACGTCCTATTCTATTATTCCATGCTAATCTATTCAAGCAAATGCCTGCTTTAAACACTCTAATTTTTTCAAGGTAATGGTCCTGGCTCCCCGGCACACCCAATAAAGGACATACTGGTTCACCAGAAGGTGGACCCGACACAGGACAGTACTCGCCAAAGACGGACCGCCCGGCCAGGCCTAAAATTCAACTACGAGCTTTTTAACTGCAACAACTTTAATATACGCTATTGGAGCTGGAATTACCGCGGCTGCTGGCACCAGACTTGCCCTCCAA
+
DDDDDIIHIIIIHEHIIIIIIIIIHIIIIIHIIIIIIIIIIIIHIIIIIIIIIIIHIIIIIIHIIIIIHIHHHIIIIIIIIIIIIIIIIIIIIHIIIIIIGCHEIHHHHIIIHEHHHHGHIIHHHHHIHIHIHHHIIIIHIIIIIHIIHHIIIIIHHIIIIIHIIIIIIIIIIIIIIIIIIIIIIIIIIIIIIIIIIIIHIIIIIIIIIIIIIIIIIIIIIIIIIIIIIIIHIIIIIIIIIIIIHIIIHIIIIIIHHIIIHIHHIHHHIIIIIIIIIIIIIIIIIHIIIIIIIHIIIIHFGIIIIIIIIIIIIIIIIIIIIIIIIIIIIIIIIIIIIIIIIDDDDD
@HISEQ:969:HM2KJBCX2:2:1101:1311:9611 2:N:0:ACTATGCA
GACTCAACCAGTCCCAACTATCCCTATTAATCATTACGGTGATCCTAGAAACCAACAAAATAGAACCATGCCGTCCTATTTTATTATTCCATGCTAATCTATTCAAGCACTAGCCTGCTTTAAGCACTCTAATTTTTTCAAGGTAATAGCTCTGCTTCCCCGGCGCACCAACTGAATGGCATGCCGGTTATTCAGAAGGTAGGAACCCATCACACCAGTACGGACCGTGAAGCCCGACCGACGGACAGACCCCGAAATTCAACTACGAGCTTTTTAACTGCAACAACTTTAATATACGCTATTGGAGCTGGAATTACCGCGGCTGCTGGCACCAGACTTGCCCTCCAA
+
@B@<DHHH10<G@CDEHHIIIIIIIIIHHIHHICHHHH0CEHHHHIIIEHHHIGIIIIHHHHHIHHIFHEGHHEHHHFHG1FFFGFHEHEH@1CFHIFGHGH@CHII%HIHHIIHIIIIIHG?FGHIIHHHHEIHHHDHIIHIHIHFHIIHHHHEHHCIIHHHHH?HHIHHIHEGIHHIIHIIHHIIIIIIIIIHFHIIIIIIIHGIIHHFHHHIIHHII<IIHIIHIIIHHHIIHHGHHHIIIIGDHCGIHHIIIIIHGIHHHCIHIIIIIIIHIIIIIHHHGFCIHEIHHIIHHHFEHIIHHIIIIIIIIIHIHIIHHGIIIHIIIIHIIIIIIHIIIIHIDDDDB
@HISEQ:969:HM2KJBCX2:2:1101:3354:9691 2:N:0:ACTATGCA
GACTCAACCAGTCCCAACTATCCCTATTAATCATTACGTCGATCCTAGAAACCAACAAAATAGGGTCAAACGTCCTATTTCATTATTCCATGCTAATGTATTCAAGCGTTAGCCTGCTTTAAACACTCTAATTTTTTCAAAGTAACAGTCCTGTTTCCCTGCAACACCAAATTAATGGCATTACAGTTCTTCAGAAAGGAGGAATCAGCGAAGCCAGTGCATACCAGTGGCACGACCAACCTGCTGACCCCGAAATTCAACTACGAGCTTTTTAACTGCAACAACTTTAATATACGCTATTGGAGCTGGAATTACCGCGGCTGCTGGCACCAGACTTGCCCTCCAA
+
DDDDDIIIIIIHIIIIIIIIIIIIIIIIIHIIIIIIIIIIIHIIIIIIIIHIIHIIHIGIIIHHIIHHHHIIIHHIIIIIHIIIHIIHIIIIIIIIIIIIIIIIIIIIIIIIIHIIIIIIIIIIIIIIIIIIIIIIIIHIIIIIIIHIIIIIIIIIIIIIIIIIIIIIIIHIIIIIIIIIIIIIIIIIIIIIHIIIIIIIIIIIIIIIIIIIIIIIIIIIIIIIIIIIIIIIIIIIIIHIIIIIHIIIIIIIIIIIIIIIIIIIIIIIIIIIIIHIIIIIIIIHIIIIIIIIIIIIIIIIIIIIIIIIIIIIIIIIIIIIIIIIIIIIIIIIIIIIIIIIIDDDDD
@HISEQ:969:HM2KJBCX2:2:1101:12143:9797 2:N:0:ACTATGCA
GACTCAACCAGTCCCAACTATCCCTATTAATCATTACGGTGATCCTAGAAACCAACAAAATAGAACCATGCCGTCCTATTCTATTATTCCATGCTAATGTATTCGAGCAAAAATGCCTGCTTTAAACACTCTAATTTTTTCAAGGTAAAGGTCCTGGATCCGCAAGACACCCAATAAAGGACATCGAGTTTCTCCAGAAGGTGAGAAATCAACAGTAACAGTTCATACCCCTTAAGGCATGACCATCACGTCAATCCCGAAATTCAACTACGAGCTTTTTAACTGCAACAACTTTAATATACGCTATTGGAGCTGGAATTACCGCGGCTGCTGGCACCAGACTTGCCCTCCAA
+
DDDDDIIIIIIIIIIIIIIIIIIIIHIIHIIIIIIHIIIIIIIIIIHGIIIIGEHHIIIIIIHIIIIIIIIIIIIDIGHIIIIIIIHIIIGHHIIIIHHIIHHIHIHIIHHHIIIHIIIIIIIIIIIIIIIIIIIIIIIIIIIIIIIHIIIIIIIIIHIIHIIHIHHHIIIIHIIIIIHIIHHIIIHIIIIIIGIIIIIIIHIIIIIIHIIIIIIIIIIHIIIIIHIIIIIIIIIIIIIIIIIHIIHGIHG@IIIIIIIIIIIIHIIIHIIIIIIIIIIIIIIIIGIIHIHGHHIHIIIIIIIIIIIIIIIIGIIIIIIIIIIIIIIIIIIIIIIIIIIHIIIIIIIIDDDDD
@HISEQ:969:HM2KJBCX2:2:1101:16426:9681 2:N:0:ACTATGCA
GACTCAACCAGTCTCAACTATCCCTATTAATCATTACGGTGGTCCTAGAAACCAACAAAATTCGAGATACGAGTCCTAAATTATTATTCCATGCTAATGTATTCATAACTTTCAGCCTGCTTTAAACACTCTAATTTTTTCAAAGTAAAGGTCCTGGATTGCGAACCCAACCCAGTAAAGGGCAGGAACGTTCTCCAGGAAGATGGTAAGCGCGCATCGGCACTCACACACGATACCGTGGCGGGCCAAGCGCACTATACCAGAAATCCAACTACGAGCTTTTTAACTGCAACAACTTTAATATACGCTATTGGAGCTGGAATTACCGCGGCTGCTGGCACCAGACTTGCCCTCCAA
+
DADDAHIH@HHHGHHHIIHHED1CCGFHHCHHIIIHFEGHH0DDE@HHIIIHHHIHHIIIHIHHH1CEHHHIIHHHFH?EEHIIIIGI<<CFC@CDGHHEHDFDHHHIHHHHHHIHGFF1FHHHEGGHHHEGHIIHHIIHIIHHHIIHHGHHEGFCHHHHHIHHHEHHIHHHEIHHIHHHIIHHHHIIIIHHHHHHHCHIHHIIHHHHIIIHHIIIIIHGIIIIIIIIIIIHIGII=IHIHFIIIIIHDHDIIIIIIIIHIIHIIHHIIIIIHIIIIIIIIIIIIIIIIIIIIIIIHHGIIIHHHHIIIIIHIIIIIIIHIIIHHHHIIIIIIIIIIIIIIIIHIIIIHIIIDDDDD
@HISEQ:969:HM2KJBCX2:2:1101:13699:10669 2:N:0:ACTATGCA
GACTCAACCAGTCCCAACTATCCCTATTAATCATTACGGTGGTCCTAGAAACCAACAAAATAGAACCACAACGTCCTATTCTATTATTCCATGCTAATCTATTCAAGCAATAGCCCGCTTTAAACACTCTAATTTTTTCAAGGTAATGGTCCTGGCTCCCCAACACACCCAATTAAGGACATACTGGTTCACCAGAAGGAAGACCCGACAACAGGACAGTACTCGCCAAAGACGGACCGCCCGGCCAAGTCTAAAATTCAACTACGAGCTTTTTAACTGCAACAACTTTAATATACGCTATTGGAGCTGGAATTACCGCGGCTGCTGGCACCAGACTTGCCCTCCAA
+
DDDDDHHHIIHIHIIIHIHFHHHHIIIIIHIIIIIIIIIHIIIIIIIIIIIIGHHIHIIFDF<FHIIIHIIIHH1CHHFHHIIIIIIGIECEGHIGHHIIIHHHIIIIHHHIIHHIIIIIHIIIHIIIIIIIIHIIHHIIIIIIIIIIIIIIIHIIIIIIIIIIIIIIIIIIHHIHIIIIIIIIIIIIIHIIIIIIIIIIIIIIIIIIIIIIIIIIIIIIIIIIIIIIIIIIIIIIIIIIIHIIGHIIIHFHHIIIIHIIIIHFHIHHIIIIIIIHIIIIIIIIIIIIIIIIIHHIIIIIIIIIIIIIIIIIIIIIIIIIIIIIIIIIIIIHIIHIIIIIIIDDDDD
@HISEQ:969:HM2KJBCX2:2:1101:16529:10499 2:N:0:ACTATGCA
GACTCAACCAGTCCCAACTATCCCTATTAATCATTACGGTGGTCCTAGACCAACAAAATAGAACCAACGTCCTATTCTATTATTCCATGCTAATCTATTCAAGCAAAAGCCCGCTTTAAACACTCTAATTTTTTCAAGGTAATGGTCCTGGTTCCCCGACACACCCAATAAAGGGCATACCGGCTCACCAGAAGGATAGACCCGACAACAGACAGTACTCGCCAGAGGCGGACCGCCCGGTCAGGCCTAAAATTCAACTACGAGCTTTTTAACTGCAACAACTTTAATATACGCTATTGGAGCTGGAATTACCGCGGCTGCTGGCACCAGACTTGCCCTCCAA
+
B@DDDGHHIHIIIHIIHGIIIIIIIIIHIHHIIIHIIIHIFHIIIIIIIIIIIIIGIIIHGHHIIIHDHHHHIHFHHHFHHIIHHIFFEHHFHIIIIIHIIIIIIIIIIIIHHHHHEIIIIIIHIIIIHHHHHHHIIIIIIHHIHIIIIHHHHIIHGIIGIIIIHIIIIHIIIIGIIIIIIHIIIIIIIIIIIIIIIIIIIIIIIHIHHHIHIIIIIIIIIIIHIIIIIIGIIIIIIIHIIIIHIHIIIIIIIHIIIIIIIIIIIIIIIIIIIIIIIIHIIIIFHHIIGHGIIIHHFGIIIIIIIIIIIIIIIIIIIIIGIIIIIIIIIIIIIIIIIIDDDDD
@HISEQ:969:HM2KJBCX2:2:1101:16851:10269 2:N:0:ACTATGCA
GACTCAACCAGTCCCAACTATCCCTATTAATCATTACGGTGGTCCTAGAAACCAACAAAATAGAACTACAACGTCCTATTCTATTATTCCATGCTAATCTATTCAAGCAATAGCCCGCTTTAAACACTCTAATTTTTTCAAGATAATGGTCCTGGCTCCCCAACACACCCAATAAAGGGCATACTGGTTCACCAGAAGGAAGACCCGACAGCAGACAGTACTCGCCAAAGACGGACCGCCCGGCCAGGCCTAAAATTCAACTACGAGCTTTTTAACTGCAACAACTTTAATATACGCTATTGGAGCTGGAATTACCGCGGCTGCTGGCACCAGACTTGCCCTCCAA
+
DDDADIIHIIIHHHHHIIHHHIIIIIIIIIIIIHIIIIHHHGHIIIHIIIIIGHHIIIIIIIHIHIHIIIIHIEHHGIIGHFHIIIIHHIGHHIIIIIIHHHHHIIIIIIHHIIHIIIIIIHHHHIIHIIHEIIIIHIIIHIIIIIIIIIIIIHIHFHHGIHHHIHHIGIHIIIIHIIIIHHHHIIIIIIIIIIIIIIIIIIIIHIIIIIIIIIHIIIIIIIIIIIIIIIEIIIHCIHIIIIHHEHHHHIIHIIIIIIIIIHCIIIIIIIIIIIIIIIIIIIHHGIIGIIIIIHIIIIIIIIIIIIIIIIIIIIIIIIIIIIIIIHIIIIIIIIIIIIIIIDDDDD
@HISEQ:969:HM2KJBCX2:2:1101:17137:10339 2:N:0:ACTTTGCA
GACTCAACCAGTCCCAACTATCCCTATTAATCATTACGGTGGTCCTAGAAACCAACAAAATAGAACCACAACGTCCTATTCTATTATTCCATGCTAATCTATTCAAGCAATAGCCCGCTTTAAACACTCTAATTTTTTCAAGGTAATGGTCCTGGCTCCCCAACACACCCAATTAAGGACATACTGGTTCACCAGAAGGAAGACCCGACAACAGGACAGTACTCGCCAAAGACGGACCGCCCGGCCAAGTCTAAAATTCAACTACGAGCTTTTTAACTGCAACAACTTTAATATACGCTATTGGAGCTGGAATTACCGCGGCTGCTGGCACCAGACTTGCCCTCCAA
+
DBD@DIIIIIIIIHIIIIIIIIIIIIIIGIIIHIHHIIHIHHIIIIIIIHHIIIIIIIGIIIH?FHHHHHH=DGHHIHIFEHHHIHHC?FFHHEE@GHHIIHHHIIIIHIIIIIIIIIIIIHIIIIIIIIIIIIIIIHHIIIIIIIHHIIHIIHHHHHHIIIHHHHIIHIHHGIIIIHIIIIIIIIIIIIHGIIIIIIIIIIIIIIIIIIIIIIIIIIIIIIIIIIIIIIIIIIIIIIIHIIIIIHIIIIIIIIIIIHHD0IIIIIIIIIIIIIIIIIIIIIIIIIIIIIIIIIHIIIIIIIIIIIIIIIIIIIIIIIIIIIIIIIIIIIIIIIIIIIIIIIDDDDD
@HISEQ:969:HM2KJBCX2:2:1101:5119:10995 2:N:0:ACTATGCA
GACTCAACCAGTCCCAACTATCCCTATTAATCATTACGGTGATTCAGAAACCAACAAAACAGGACCACCGTCCTATTCTATTATTCCATGCTAATGTATTCAGACGTAAGCCTGCTTTGAACACTCTAATTTTTTCAAGGTAAAGGTCCTGGTTTCCCACCACGCTAAATTAATAACATGATAGTTCCCCAGAAGGTAGAAATTCTACACACCAGTACAGACTTGTTAGCCCGACCAACGGTAGAATCCCGAAATTCAACTACGAGCTTTTTAACTGCAACAACTTTAATATACGCTATTGGAGCTGGAATTACCGCGGCTGCTGGCACCAGACTTGCCCTCCAA
+
DDA@BHFHIHHFDHHHIIIEEHHFHHIIIIIICEHHIIHFHHCGHHEHEHIIGIIIHIIIHHF?@CGE@?<GHEDHIIH@@CCHHHHEH1DD1FGH@HHHIIHHHHIIIIHIIIIIIHHBCHEIIIHGHHHHHIIIIIIHIIIIIIIIIIHHHHHIHIIIIIIIHIIHHHHIHHHIIIIIHIIHIIIIGIIIHIIH9IIIIIIIIIIIIIIIIIIIIIIGHIIIGGIIIGIIIHIIIIIHHHGBIIIIIIIIIIIIIIIIIIIIIIHHIIIIIIIIIIIIIIIIIIIIIIIIIIIIIIIIIIIIIIIIIIIIIIIIIIIIIIIIIIIIIIIIHIIIIIIIDDDDD
@HISEQ:969:HM2KJBCX2:2:1101:19885:12108 2:N:0:ACTATGCA
GACTCAACCAGTCCCAACTATCCCTATTAATCATTACGGTGATCCTAGAAACCAACAAAATAGAACCATGCCGTCCTATTCTATTATTCCATGCTAATGTATTCGAGCAAAAATGCCTGCTTTAAACACTCTAATTTTTTCAAGGTAAAGGTCCTGGATCCGCAAGACACCCAATAAAGGACATCAAGTTTCTCCAGAAGGTGAGAAATCAACAGTGACAGTTCATACCCCTTAAGGCATGACCATCACGTCAATCCCGAAATTCAACTACGAGCTTTTTAACTGCAACAACTTTAATATACGCTATTGGAGCTGGAATTACCGCGGCTGCTGGCACCAGACTTGCCCTCCAA
+
CDDDDIIHIIIIIHIIIIIIHIIIIIIIHHHIIIIIHIIIHIIHHIIGHEHIIIIIIHIIIIHIIIIIHHEFHHEHHEHHHHIHHHII?GHHHHIIHHHIIDHHIIIHIIHHIHIHIIIIIIIIGHHC?EIHHHHHHHHIHIIHHIIIIIHEIHHHHHIIIGHIHHHIIIGHIIIIIIIIHHHIIIIIHHHIHHIIHIIIHGHHEIHHHIIIHIIIIHIIIIIIIIHIIIIIIIIIHIIIIIIIIGGGGIHFIHHIIIHIIIIHIIIIIHHIIIIIIIIIIIIIIIIIIIIIIIIIIIIIHIIIIIIIIIIIIIIIIIIIIIIIIIIIIIIIIIIIIIIIIIIIIIIIDDDDD
@HISEQ:969:HM2KJBCX2:2:1101:10038:12839 2:N:0:ACTATGCA
GACTCAACCAGTCCCAACTATCCCTATTAATCATTACGGTGGTCCTAGAAACCAACAAAATAGAACCACAACGTCCTATTCTATTATTCCATGCTAATCTATTCAAGCAATAGCCCGCTTTAAACACTCTAATTTTTTCAAGGTAATGGTCCTGGCTCCCCAACACACCCAATTAAGGACATACTGGTTCACCAGAAGGAAGACCCGACAACAGGACAGTACTCGCCAAAGACGGACCGCCCGGCCAAGTCTAAAATTCAACTACGAGCTTTTTAACTGCAACAACTTTAATATACGCTATTGGAGCTGGAATTACCGCGGCTGCTGGCACCAGACTTGCCCTCCAA
+
DDA@@C<<CH@C1<FH1CGEEH@HHCFHEEHECH?1<CC<1<GHEHH?1GHH1D@CCE<FCC1<EGH1DCCCE11CCHC@<DC1DG1FHEH@C@<FHHFHHHHEHHGCIHHIIIHDC?B?EFHHHGHEGHGCGHEHE@@GHHEHG@HFF8GFACCHHHHEHIHGHHEIHHEHIIIHIIIIHEIIEHEHEEHGHHHHHHEHHHIIHHHHEEHHIHEFCHHHIHHHHIHHHHFGECCCCDFCHHGIHCEAHAHFHHHHHGH@CHHHHIIHDHHIIHHFHGCHEHHHHHCCHGHEE=HIHHHHGEF@HIIHHHIIIHHHHHHHHGIHHHHIHIIHHIHHHHIIIIDADDD
@HISEQ:969:HM2KJBCX2:2:1101:1779:12423 2:N:0:ACTATGCA
GACTCAACCAGTCCCAACTATCCCTATTAATCATTACGGTGATCCTAGAAACCAACAAAATAGAACCATGCCGTCCTATTCTATTATTCCATGCTAATGTATTCGAGCAAAAATGCCTGCTTTAAACACTCTAATTTTTTCAAGGTAAAGGTCCTGGATCCGCAAGACACCCAATTAAGGACATCAAGTTTCTCCAGAAGGTGAGAAATCAACAGCGACAGTTCATACCCCTTAAGGCATGACCATCACGTCAATCCCGAAATTCAACTACGAGCTTTTTAACTGCAACAACTTTAATATACGCTATTGGAGCTGGAATTACCGCGGCTGCTGGCACCAGACTTGCCCTCCAA
+
DDDDDIIIIIIGHIIIIIIIIIIIIIIIHGIIIIIIIIIIIIIIHIIIIIHIIHIIIIIIHHFHHIGHGHIIHHIHIIIHIIIIIIIIIIIEHHHEFHHHH@GHIIHIIIIIIIIIIHIIIIIIIIIIIIIIIHIIIIIIIIIIIIIIIIIIIIIIIIIIIIIIIIIIIIGIIIIIIIIIIIIIIIIIIIHIIIIIIIIIIIIIIIIIIIIIIIIIIIIIIII=IIIIIIIIIIIIIIIIIII=IIIIIIHGIIIIIIIIIIIIIIIIIIIIIIIIIIIIIIIIIIIIIIIIIIIIIIIIHIIIIIIIIIIIIIIIIIIIIIIIIIIIIIIIIIIIIIIIIIIIIIIIDDDDD
@HISEQ:969:HM2KJBCX2:2:1101:17037:13312 2:N:0:ACTATGCA
GACTCAACCAGTCCCAACTATCCCTATTAATCATTACGGTGATCCTAGAAACCAACGAAATAGAATCAGTCCGTCCTATTTCATTATTCCATGCTAATGTATTCAGACGATAGTCTGCTTTAAACACTCTAATTTTTTCAAAGTAACAGTCCTGATTTCCCATCACACCAAATAAATGGCATGAAAGTTCCTCAGAAGGTAGAGATCCATCTCACCAGTGCAGACAATTAAGCCTGACCAATGGGTAGACCCCGAAGTTCAACTACGAGCTTTTTAACTGCAACAACTTTAATATACGCTATTGGAGCTGGAATTACCGCGGCTGCTGGCACCAGACTTGCCCTCCAA
+
BD0@@HE@CCCCGE1FCEHIHH@11DC1DHHIF11<<D<111<<1DC1CG@FHHEEHE0E1FHEFFEHFHHI<1</0<11<D@G?1DCC<<GDC1DGHIHHEEDD<CGEHHHH8@GC?FCB1F<1@FEAF<D1AHG6ADGHAGCCGGECHCHHIEG?IHECEHHGE@?GCHED<FC0HCDHHHHHHGEHGGFFHI@H;IHHHHHHEHEHHEHHGGG?HHFHGGG1EF@HFCF<1AFEF?HHCF1:1<</<<=GCC<11?EC0@HCHIHHGEFIHIHFIHEEGC@@HHEECGHFHFIHGHHCHEGIHHHHHHHHHHHE<HCHGGEECHFF<<CCCGFC1@=HE@B?B0@
@HISEQ:969:HM2KJBCX2:2:1101:12603:13608 2:N:0:ACTATGCA
GACTCAACCAGTCCCAACTATCCCTATTAATCATTACGGTGGTCCTAGAAACCAACAAAATAGAACCACAACGTCCTATTCTATTATTCCATGCTAATCTATTCAAGCAATAGCCCGCTTTAAACACTCTAATTTTTTCAAGGTAATGGTCCTGGCTCCCCAACACACCCAATTAAGGACATACTGGTTCACCAGAAGGAAGACCCGACAACAGGACAGTACTCGCCAAAGACGGACCGCCCGGCCAAGTCTAAAATTCAACTACGAGCTTTTTAACTGCAACAACTTTAATATACGCTATTGGAGCTGGAATTACCGCGGCTGCTGGCACCAGACTTGCCCTCCAA
+
ADDDDIGHIIIIHIIIIGIGIIIIIIIIHIHIIIIIIGHGHGEHIIIFHGIHIIHHIIIIIIFEHHIHHEHEHE?GHHCHHIHIIIEHHFHHEHHIIIIIIIIIIHIIIHIHIIHHHHHIIIHHIIIIIIIIHIIHHHIIHIIIIIIIIIIIIIIHHIIIHHIIHHHEHIIHGHHIIIIIIIIIIIIIIIIIIIIIIIIIIHIIIIIIIIIIIIIIIIIIIIIIIIIIIIIIIIIIIIIGIIIIIFIIIGIIIIIIIIIIIIIHIIHIIIIIIIIIIIIIIIIIIIIIIIIIIIIIIIIIIIIIIIIIIIIIIIIIIHIIIIIIIIIIIIIIIIIIIIIIIIDDDDD
@HISEQ:969:HM2KJBCX2:2:1101:1614:15248 2:N:0:ACTATGCA
GACTCAACCAGTCCCAACTATCCCTATTAATCATTACGGTGGTCCTAGAAACCAACAAAATAGAACCACAACGTCCTATTCTATTATTCCATGCTAATCTATTCAAGCAATAGCCCGCTTTAAACACTCTAATTTTTTCAAGGTAATGGTCCTGGCTCCCCAACACACCCAATTAAGGACATGCTGATTCACCAGAAGGAAGACCCGACAACAAGACAGTACTCGCCAAAGACGGACCGCCCGGCCAGGCCTAAAATTCAACTACGAGCTTTTTAACTGCAACAACTTTAATATACGCTATTGGAGCTGGAATTACCGCGGCTGCTGGCACCAGACTTGCCCTCCAA
+
DDDDDIIIIIIIIIIIIIIIIIIIIIIIHIIIIIIIIIIIIHIIIIIHIIIIIIIIIIHIIIGHHIHIIGIIIIIIIIHHHIHIIIHIIHIHEHIHIIIIIHHFIIIIIIGIIIIGIHIHIIIHHHHIHHIHIHHHIHHIIIIIIHIIHHHIIIIIIIIIIIIIIIHIIIIIIIIIIIHIIIIIIIIIIIIIIIIIIIIIIHIIIIIIIIIIIIIIIIIIIIIIIIIIIIHHIIIIIIIIIIIIIHIIIIIIIIIIIIIIIIHHIIIIIIIIIIIIIIIIIIIIIIIIIIIIHIIIIIIIIIIIIIIIIIIIIIIIIIIIIIIIIIIIIIIIIIIIIIIIIIDDDDD
@HISEQ:969:HM2KJBCX2:2:1101:15128:15183 2:N:0:ACTATGCA
GACTCAACCAGTCCCAACTATCCCTATTAATCATTACGGTGGTCCTAGACCAACAAAATAGAACCAACGTCCTATTCTATTATTCCATGCTAATCTATTCAAGCAAAAGCCCGCTTTAAACACTCTAATTTTTTCAAGGTAATGGTCCTGGTTCCCCGACACACCCAATTAAGGACATACCGGCTCACCAGAAGGATAGACCCGACAACAGGACAGTACTCGCCAGAGACGGACCGCCCGGTCAAGCCTAAAATTCAACTACGAGCTTTTTAACTGCAACAACTTTAATATACGCTATTGGAGCTGGAATTACCGCGGCTGCTGGCACCAGACTTGCCCTCCAA
+
DDDDDIIIIIIIIIIIIIIIIIIIIIIIHIHIIIHIIHHIIIIIIIIIIIIIIIIIIIIIIIIIGGGGHHHHHIHIHIIIIIIIIIIIHIIIIHIIHHIIIHHIIIIIIHIIHHHHIIIIIIIIIIIIIIIIHIIIIIIIIHGIHIIIIIGIHIIIIIIIIIIIIIIIHIHIIIIIIIIIIIIIIHIIIIIIIIIIIIIIIIIIIIIIIIIIIIIIIIIIIIIIIIIIIIIIIIIIIIIIIIIIIIIIIIIIIIIIIIIIIIIIIIIIIIIIIIIIIIIIIIIIIIIIIIIIIIIIHHHIIIIIIIIIIIIIIIIIIIIIIIIIIIIIIIIIIIIIIIIDDDDD
@HISEQ:969:HM2KJBCX2:2:1101:20677:15092 2:N:0:ACTATGCA
GACTCAACCAGTCCCAACTATCCCTATTAATCATTACGGTGATCCTAGAAACCAACAAAATAGAACCATGCCGTCCTATTCTATTATTCCATGCTAATGTATTCGAGCAAAATGCCTGCTTTAAACACTCTAATTTTTTCAAGGTAAAGGTCCTGGTTCCACATGACACCCAATTAAGGACATCATGCTTCTCCAGAAGGTGAGAAATCAACTGCGACAGTTCATACCCCTTAAGGCACGACCATCACGTCAATCCCGAAATTCAACTACGAGCTTTTTAACTGCAACAACTTTAATATACGCTATTGGAGCTGGAATTACCGCGGCTGCTGGCACCAGACTTGCCCTCCAA
+
CDCDDHHIECHEHHHIIIHIGHHHGFHIIIIGIHIIIIGHIII?GHIHIGHHHEHHHIIIIGHIIHHIEEHHHH?HHHIHGEGHCHHHGEHH1FHHCGGFH<DHHE@@EGFHIEEHFGCHIIIHGHFAGHHGFFHHHHDFCEEHEIIHEBHHGIHFFHHIIHH@FGHHHIIHIIIIIHGIIIIHIIIIHCGGIIHHIIIIIIHGHHHHEIIHIIIIIHGIHHIIIIIIHHIIIIIIIIHIIHGHHGHIIHHGHHGIIIIIIIHHIIIIIIIIIIIIIIIIIIIIIIIIIHEHHHIHHIHHIIIIIHIIIIIIIIIIIIIIHIIHIIIIIIIHIIIIIIIHIIIIIIIDDDDD
@HISEQ:969:HM2KJBCX2:2:1101:13191:16423 2:N:0:ACTATGCA
GACTCAACCAGTCCCAACTATCCCTATTAATCATTACTTCAGTCCTAGAAACCAACAAAATAGAACTAAAGTCCTATTCCATTATTCCATGCTAATATATTCAAGCAAACATGCCTGCTTTAAACACTCTAATTTTTTCAAAGTAAAAGTCTTGGATCCCTAGCGCACTCAATTAAGAGCACACTAGTTCCCCAAAAGGAAAAGCCCAAAGTTGCAGTACAAACCTTTCGGTTGACGGCAACTATAAGCCCAAAATTCAACTACGAGCTTTTTAACTGCAACAACTTTAATATACGCTATTGGAGCTGGAATTACCGCGGCTGCTGGCACCAGACTTGCCCTCCAA
+
DADDDIIIIIIIIHIIIIIIIIIIIIIIIIIIIIIIIIIGIIIHIIIIIIIIIIIIIIIHIIHEHIIHIIHIIIHHIIIHIIIHIIFIIIIHIIIIIIIIIHHHHHIIIIIIIIIIIIIIIHIHHHHHIIIIIIIIHIIHIIIIIIHIIIIIIIIHIIIIIIIIIIIIIIIIIIIIIIIIIIIIIIIIIIIIIIIIIIIIIIIIIIIIIIIIIIIIIIIIIHIIIIIIIIIIIIIIIIIIIIIHIIHIIIIIIIIIHIIIIIIIIIIIIIIIIIIIIIIIIIIIIIIIIIIIIIIIHIIIIIIIIIIIIIIIIIIIIIIIIIIIIIIIIIIIIIIIIIIIIDDDDD
@HISEQ:969:HM2KJBCX2:2:1101:20575:15788 2:N:0:ACTATGCA
GACTCAACCAGTCCCAACTATCCCTATTAATCATTACGGTGATCCTAGAAACCAACAAAATAGAACCATGCCGTCCTATTCTATTATTCAATGCTAATGTATTCGAGCAAAAATGCCTGCTTTAAACACTCTAATTTTTTCAAGGTAAAGGTCCTGGATCCGCAAGACACCCAATTAAGGACATCAAGTTTCTCCAGAAGGTGAGAAATCAACAGCGACAGTTCATACCCCTTAAGGCATGACCATCACGTCAATCCCGAAATTCAACTACGAGCTTTTTAACTGCAACAACTTTAATATACGCTATTGGAGCTGGAATTACCGCGGCTGCTGGCACCAGACTTGCCCTCCAA
+
0D00D@?<@0DFHFHHCHIIHH1<<111C@H1DF1@GECGC1DHHEFCC1FFH?<EH1<@1DF1<1F1F1DGCH/CCHE111<<C1<1C11<1C1FECH1<1<DHHF0/G@@FHI8GFE?1@HGE@FE5FHGCHHEDG0GH?G@FF<CCAGEC1HF'E0E?<GH;HHHEHHE@HHHHHHEEHGCFGHHEHHHCEHHHHEHIFHGCIHHECEGHIIIIIIIHHHECHHGIIHHIHHCHHEHFHHFFHCAEACDHE<DCCCIIH@FHFHG=IHHGIIIIHHEHHIHIH?HIIIH@HEFHHFHGIIIIHEHGCHHEEHIEHHIIIIIIIIIIIHIIIHFIIIIIIHIIIIIDBDD@
@HISEQ:969:HM2KJBCX2:2:1101:9361:16734 2:N:0:ACTATGCA
GACTCAACCAGTCCCAACTATCCCTATTAATCATTACGGTGGTCCTAGACCAACAAAATAGAACCAACGTCCTATTTTATTATTCCATGCTAATCTATTCAAGCAAAAGCCCGCTTTAAACACTCTAATTTTTTCAAGGTAATGGTCCTGGTTCCCACGGCACACGCGATAAAAGAACGTGCCGGTTCACCAGAAGGTACGACCCGACACAGAACAGTACTCGCCAAAGACGGACCGCCCGGCCAGGCCTAAAATTCAACTACGAGCTTTTTAACTGCAACAACTTTAATATACGCTATTGGAGCTGGAATTACCGTGGCTGCTGGCACCAGACTTGCCCTCCAA
+
DDDDDIIHGIIIIIIIIIIHIIIIHIIIIHHIIIIHIHGHIIIHIHGIHCHHIIIIIIIIIHIIIIIIIIIHIEHHIIIIIIIIIFHHIIIIIIHIIIIHHIIHHHIIIIIGIHIIGIIIIIHHHIIIIIIIIHIIIIIIIIIIIIIIIIHIIHHIIIIIIIIIIIIIIIIHHIIIIIHHHIIIIIIHIIIIIIIIIHF/IHIIIIIIIIIIIIIIIIIIHIIIIIIIIIIIIIIII?IIIIIHIIIIHIIIIIIIIIIIIIIIIIIIIIIIIIIIIIIIIIIIIIIIIIIIHIIIHEIIIIIIIIIIIIIIIIIIIIIIIIIIIIIIIIIIIIIIIIIIDDDDD
@HISEQ:969:HM2KJBCX2:2:1101:8227:17417 2:N:0:ACTATGCA
GACTCAACCAGTCCCCAACTATCCCTATTAATCATTACGTCAATCCTAGAAACCAACAAAATAGGATCAAACGTCCTATTTCATTATTCCATGCTAATGTATTCAAGCGTTAGCCTGCTTTAAACACTCTAATTTTTTCAAAGTAACAGTCCTGTTTCCCTGCAACACCAAATTAATGACATTACAGTTCTTCAAGAAGGAGGAACCAGTAAAGCCAGTACATACCAGAGGCACGACCAACCTACTAATCCCGAAATTCAACTACGAGCTTTTTAACTGCAACAACTTTAATATACGCTATTGGAGCTGGAATTACCGCGGCTGCTGGCACCAGACTTGCCCTCCAA
+
@@DDBIHHIIEEHHFIIG0FHEHHFIHHHHIIIIIHHICGHHFHIHI?CGHCHHEHHIGHIIHEEH1CFEGH@@GGEEH1<CGEHHHGHHHEHHHIGIHHGGHHHHHHHDHHIHHIHHGHHECGEEHIIIHHHFCGHHHEEHHGHHGFHHHIHHHIIGHHIIIIHHHGIIGIIIIHIIHHHHHIIIIIHFEIIIIIHIGIHIHHDIIIIIHHEHFIIHHHGHIIHIIIIIIIIHIIIIHHGIHFFDGECIHHGIIIHHIHIIHHHIIHIIIHIIIIIIIHEHIIIIIHIIHHHHIIIIIIHIIIIIIIIIFHIIIIIIIIIIIIIIIIIIIIIIIHHIIIIIDDDDD
@HISEQ:969:HM2KJBCX2:2:1101:16529:16954 2:N:0:ACTATGCA
GACTCAACCAGTCCCAACTATCCCTATTAATCATTACGTCAATCCTAGAAACCAACAAAATAGGATCGAACGTCCTATTTCATTATTCCATGCTAATGTATTCAGGCGTTAGCCTGCTTTAAACACTCTAATTTTTTCAAAGTAACAGTCCAGATTCCCTGCAACACCAAATTAATGGCATTACAGCTCATCAGGAAGGAGGAATCAGTGAGACCAGTACATACCAGTGGCATGACCAACCTACTGACCCCGAAATTCAACTACGAGCTTTTTAACTGCAACAACTTTAATATACGCTATTGGAGCTGGAATTACCGCGGCTGCTGGCACCAGACTTGCCCTCCAA
+
CDDDDIIIHHIIIIIIGIIIHHHHIIIGIIHIIIHIHHHIIIIEHIHHHHHHIIIIIIIEHHCHHEHHICHCHEDEHHIIIHHIIHIGHIIECHFHHGHHIHHHHIHHHIIIIHHHGEEHGEGGCGGHHIIHIIIHHHHIHHIIIHHEHHIHHHHHGHEHHIHHIIIHHIIIGIHHHIIIIIIHIIIHF?EIHHIIIIHHHHIIIIIIIIIIHFIIIIIIIIIIHIIIIIIIIHIHIIHHIIHGF;HIIIGIIIIIHIIIIIHIIIIIIIIIIIHHHIIIIIIIIHHHIIHIIIIIIIGIIIIIIIIHIIIIIIIIIIIIIIIIIIGIIIIIHHHIIIIIIDDDDD
@HISEQ:969:HM2KJBCX2:2:1101:15357:17303 2:N:0:ACTATGCA
GACTCAACCAGTCCCAACTATCCCTATTAATCATTACGTCGATCCTAGAAACCAACAAAATAGAATCAAACGTCCTATTTCGTTATTCCATGCTAATGTATTCAAGCGTGAGCCTGCTTTAAACACTCTAATTTTTTCAAAGTAACAGTCCTGATTCCCCAAGACACCAAATTAATGACATCATGGTTCGTCAGAAGGTAGGAATCAATGATACCAGTACGTACAATAGCACGACCAATAAATTGATCCCGAAATTCAACTACGAGCTTTTTAACTGCAACAACTTTAATATACGCTATTGGAGCTGGAATTACCGCGGCTGCTGGCACCAGACTTGCCCTCCAA
+
DDDDDIIIIIIIIGHIIIIHIHIIIIIIIIIIIIIIIIIIIHIIIIIIIIIIHIIIIIHIIIIIHIIIIIIHIIIIIIHIIIIIIIIIIIIIHIIGIIIHHFHIIIIIIIIIHIIIIIHIIIIIIIIIIIIIIIIIIIIIIIIIIIIIIIIIHIIIIIIIIIIIIIIIIIIIIIIIIIIIIIIIIIIIIIIIIIIIIIIIIIIIIIIIIIIIIIHIIIIIIIIIIIIIIIIIIIIIIIIIIIIIIIIIIIIIIIIIIIIIIIIIIIIIIIIIIIIIIIIIIIIIIIIIIIIIIIIIIIIIIIIIIIIIIIIIIIIIIIIIIIIIIIIIIIIIIIIIIIIIDDDDD
@HISEQ:969:HM2KJBCX2:2:1101:20073:17737 2:N:0:ACTATGCA
GACTCAACCAGTCCCAACTATCCCTATTAATCATTACGTCGATCCTAGAAACCAACAAAATAGAATCAAACGTCCTATTTCATTATTCCACGCTAATGTATTCAAGCGTGCGCCTACTTTAAACACTCTAATTTTTTCAAAGTAACAGTCCTGATTCCCCACGACACCAAATTAATGACATCGTGGTTCTTCAGAAGGTAGGAACCAATAATGCCAGTGCGTACCGAAGCATGACCGACAATTTGATCCCGAAATTCAACTACGAACTTTTTAACTGCAACAACTTTAATATACGCTATTAGAGCTGGAATTACCGCAGCTGCTGGCACCAGACTTGCCCTCCAA
+
DDDDDIIIIIIIIIIIIIIIIIIIIIIIHIHIIIIIIIIIHGIIIIIIIIIIIIIIIIIIIIIHIIIIIHIIIIIIIIIIHHIIIIIHHIICHIIIIIIIIIIIIIIIIIHIIIIIIIIIIIIGGHIHHIIIIIIIIIIIIIIIIIIIIIIIIIIIHIIIIIIIIIIIIIIIIIIIIHIIIIIIIIIIIIIIIIIIIIIIIIIIIIIIIIIIIIIIIIIIIIIIIIIIIIIIIIIIIIIIIIHHIIIIIIIIIIIIIIIIIIIIIIIIIIIIIIIIIIIIIIIIIIIIIIIIIIIIIIIIIIIIIIIIIHIIIIIIIIIIIIIIIIIIIIIIIIIIIIIIDDDDD
@HISEQ:969:HM2KJBCX2:2:1101:8185:18447 2:N:0:ACTATGCA
GACTCAACCAGTCCCAACTATCCCTATTAATCATTACGGTGATCCTAGAAACCAACAAAATAGAACCATGCCGTCCTATTCTATTATTCCATGCTAATGTATTCGAGCAAAAATGCCTGCTTTAAACACTCTAATTTTTTCAAGGTAAAGGTCCTGGATCCGCAAGACACCCAATAAAGGACATCAAGTTTCTCCAGAAGGTGAGAAATCAACAGTAACAGTTCATACCCCTTAAGGCATGACCATCACGTCAATCCCGAAATTCAACTACGAGCTTTTTAACTGCAACAACTTTAATATACGCTATTGGAGCTGGAATTACCGCGGCTGCTGGCACCAGACTTGCCCTCCAA
+
0@D@@GEC1<<1<<<FECGHHIE@F@G@?EHHIIIIIHHIIGEHGI?CCHHI1C1C?GHHEHDCHHIHIHIIIIDHH1<F@F@HHEHHIHEHIGHIHECE@EHGHHEC?@CHHHHECGFHHIEFFHHHHHEHH8@GHHGFFH@CFGH?GH3AFFFC<E?C@GHHHHDHHHIIIIHGECC?FHEHEG?DDFEHFHFHHHEGCD0GCGFEC#F7HIHGHHIHHHEHGG<HHGHHIIIIHH@GCFHEEGFHIHHCHED?GIHGFC1@HGCC<<<G1FHCECHHGHIIGIHHGHHEHHHHHHEGHHEEEHEIH@IGGHHF@GEHHD?IIHEEIHHEHHG<HHIHHHHHIIIIDDB@<
@HISEQ:969:HM2KJBCX2:2:1101:2975:18392 2:N:0:ACTATGCA
GACTCAACCAGTCCCAACTATCCCTATTAATCATTACGGTGGTCCTAGACCAACAAAATAGAACCAACGTCCTATTCTATTATTCCATGCTAATCTATTCAAGCAAAAGCCCGCTTTAAACACTCTAATTTTTTCAAGGTAATGGTCCTGGTTCCCCGACACACCCAATAAAGGGCATACCGGCTCACCAGAAGGATAGACCCGACAACAGAACAATACTCGCCAGAGACGGACCGTCCGGTCAGGCCTAAAATTCAACTACGAGCTTTTTAACTGCAACAACTTTAATATACGCTATTGGAGCTGGAATTACCGCGGCTGCTGGCACCAGACTTGCCCTCCAA
+
DDDDDIIIIIIIIIIIHIIIIIIIIIIIIIIIIIIIIIHIIIIIIIIIIIIIIIIHEHIIIHIIIIIHIIIIIIHIHIIIIIHHGIHIIIHIIIIIIIIIHFHHHIIIHIIIIIHHIIHHIHIIIIIIIIIIIIIHHIIIIHHIIHIIIHIHHIIIIIIIIIIIIHIIIIIIIIIIIIIIIIIIIIIIHIIIIIIIIIIIIIIIIIIIIIIIIIIIIIIIIIIIIIIIIIIIIIIIIIIIIIHIIIHIIIIIIIIIIIIIIIIIIIIIIIIIIIIIIIIIIIIIIIIIIIIHIIIIIIHIIIIIIIIIIIIIIIIIIIIIIIIIIIIIIIIIIIIIIIIDDDDD
@HISEQ:969:HM2KJBCX2:2:1101:18046:18569 2:N:0:ACTATGCA
GACTCAACCAGTCCCAACTATCCCTATTAATCATTACGGTGATCCTAGAAACCAACAAAATAGAACCATGCCGTCCTATTCTATTATTCCATGCTAATGTATTCGAGCAAAAATGCCTGCTTTAAACACTCTAATTTTTTCAAGGTAAAGGTCCTGGATCCGCAAGACACCCAATTAAGGACATCAAGTTTCTCCAGAAGGTGAGAAATCAACAGCGACAGTTCATACCCCTTAAGGCATGACCATCACGTCAATCCCGAAATTCAACTACGAGCTTTTTAACTGCAACAACTTTAATATACGCTATTGGAGCTGGAATTACCGCGGCTGCTGGCACCAGACTTGCCCTCCAA
+
DDDDDIIIIIIIIIIIIIIIHIIIIIIIIIIIIIIIIIIIIIIIIIIHIHIGCEHIIIGHHIHIIIIIIIHHIIIIIIIIIIIIIHIIHIHIHIHE?GHHIIHHHHHHIIIHIIHHHIIHIIIIIHIIIHHIIHIIIIIIHHIIIIIIIIIHIHIHHHIIIIIIIIIIIIIHIIIIIIHHIIIIIIIIIHIIIIIIIHIIHFIIHIIHFIIIIIIIIIIIIIIIIIIIIIIIIIIIIIIIIIIIHHIGIIHHIIHIIIHIIIIIIIHHIIHIIIIIIIIIIIIIIIIIIIIIIIIIIIHIIIIIIIIIIIIIHHIIIIIIIIIIIIIIHIIIIIIIIIIIIIIIIIIIDDDDD
@HISEQ:969:HM2KJBCX2:2:1101:14755:19470 2:N:0:ACTATGCA
GACTCAACCAGTCCAACTATCCCTATTAATCATTACGGCGACTCTAGAAACCAACAAAATAGAACCGCACGTCCTATTCTATTATTCCATGCTAACGTATTCAGGCGTAGGCCTGCTTTGAACACTCTAATTTTCTCAAGGTAACGGTCCTGGTTCGCCCGCACAGCCAGTAAAGGCCATGCGGGTTCACCAAGAAGTAAGGCCCGAACCGACAGTACACACCGTTAGGCGGACCGCCGGTCCGAGCCTGAAGTTCAACTACGAGCTTTTTAACTGCAACAACTTTAATATACGCTATTGGAGCTGGAATTACCGCGGCTGCTGGCACCAGACTTGCCCTCCAA
+
DDB@DHHC@HIGHHFHHEHHIHHIHIIHHHIIIHIIGIIHHHGIFHEHHIIHEHIIEHHHF1CHEC<EHHHGHHHIIIHHHHIHIFIFIIE@CFHFHGGHGGHIHIIHIIIGIIIIHIIHHIHHHHHHIHIIHIHHHHIIIHHHHGIIIHHEGC0HDHHHHHHHIHGFIHHHHHHIHGIIHIIIHFHIHHHIIHHHIH;IG;HDIHIIIHIHFHGHGIIHHHHHHG=IHCHIIHIIIIHHHHDHIHHHIIHIHEGCIHFEIIHIGHIIIHHIIHHIIIHHHHHHIIIIIIIHIIIIIIIIIIHIHIIHIHHHHCHHHHIIIHIHIIHHIIHHHHIIIHIDDDDD
@HISEQ:969:HM2KJBCX2:2:1101:7278:19837 2:N:0:ACTATGCA
GACTCAACCAGTCCCAACTATCCCTATTAATCATTACGTCAATCCTAGAAACCAACAAAATAGGATCAAACGTCCTATTTCATTATTCCATGCTAATGTATTCAAGCGTTAGCCTGCTTTAAACACTCTAATTTTTTCAAAGTAACAGTCCTGTTTCCCTGCAACACCAAATTAATGACATTACAGTTCTTCAAGAAGGAGGAACCAGTAAAGCCAGTACATACCAGAGGCACGACCAACTTACTAATCCCGAAATTCAACTACGAGCTTTTTAACTGCAACAACTTTAATATACGCTATTGGAGCTGGAATTACCGCGGCTGCTGGCACCAGACTTGCCCTCCAA
+
DADDDIIIIIIIIIIIIIHIIHIIIIIIIIIIIIHIIIIIIIIHIIIIIIIIIHIIIIIIIIIHIIIIIIIIIIIIIHIIIHIIIIIIIIIIIIIGIIHGIIIIIIIHIIIHIIIIIIIIIIIIHIHIIHIIIIIIIIIIIIIIIIIIIIHIIIIIIIIIIIIIIIIIIIIIIIIIIIIIIHIIIIIIIIHIIIIIIIIIIIIIIIIIIIIIIIIIIIIIIIIIIIIIIIIIIIIIIIIIIIIIIIIHIIIIIIIIIIIIIIIIIIIIIIIIIIIIIIIIIIIIIIIIIIIIIIIIIIIHIIIIIIIIIIIIIIIIIIIIIIIIIIIIIIIIIIIIIIIIIDDDDD
@HISEQ:969:HM2KJBCX2:2:1101:12731:19705 2:N:0:ACTATGCA
GACTCAACCAGTCCCAACTATCCCTATTAATCATTACGTCGATCCTAGAAACCAACAAAATAGAATCAAACGTCCTATTTCATTATTCCATGCTAATGTATTCAAGCGTGCGCCTGCTTTAAACACTCTAATTTTTTCAAAGTAACAGTCCTGATTCCCCACGACACCAAATTAATGACATCGCGATTCTTCAGAAGGTAGGAACCAATAATGCCAGTGCGTACCGAGGCACGACCGACAATCTGATCCCGAAATTCAACTACGAGCTTTTTAACTGCAACAACTTTAATATACGCTATTGGAGCTGGAATTACCGCGGCTGCTGGCACCAGACTTGCCCTCCAA
+
ADCDDIIHHIIHIIIIIHIIIHIIIIIIIIHHIIIHIIIIIIIIIIIIHHIIGIIIHIHIIGHFEHEHHIGIIFHIHIIHHIHHEHGHFHEGHGHIIIIIIHHHIIHHHHIIIIIIIIIIIIHIIGIIIIIHIIIHHIIIIIHIIIIHHHIIIIIIIIIIHHHIHHIHIIIIIIIIIHIIHIIIIIIIIIIHIIIIHIHIIIIIIHIIHHHIHIIIIIIIHIHIIIIIHIIIIIIIIIIHHHHHIIIIIIIIIIIIIIIHIIIIIIIIIIIIIIIIIIGIHIIIIIIIIIIIIIIIIIHHIIIIIIIIIIIIIIIIIIIIIIIIIIIIIIIIIIIIIIIIDDCDD
@HISEQ:969:HM2KJBCX2:2:1101:11961:20646 2:N:0:ACTATGCA
GACTCAACCAGTCCCAACTATCCCTATTAATCATTACGGTGGTCCTAGACCAACAAAATAGAACCAACGTCCTATTCTATTATTCCATGCTAATCTATTCAAGCAAAAGCCCGCTTTAAACACTCTAATTTTTTCAAGGTAATGGTCCTGGTTCCCCGGCACACCCAGTTAAGGACATACCGGCTCACCAGAAGGATAGACCCGACAACAGACAGTACTCGCCAGAGACGGACCGCCCGGTCAGGCCTAAAATTCAACTACGAGCTTTTTAACTGCAACAACTTTAATATACGCTATTGGAGCTGGAATTACCGCGGCTGCTGGCACCAGACTTGCCCTCCAA
+
ADBBAHHGIHHFHHIIIIIHHFHHHHEHCHEHEE1FGEHI@HHHHHE11CGEHEICHFHH1CCGH1CEC<GG@@FHC1C@F?C@1FFFCECFHFH@GGGHIEGHEHEE1<1<C@HHHFD@@CEEDCHHEGH@FCHEEE?CG@1<C<BDCFCGEHHGCDBB7CGHIIGIIIHHHHAHEECGEH9FFHIEF?GGFC?HEGCDCCD0FCCGBECGHIG@HEEE<:CHDA<<CF</<F</CHHF1GEEG?IHHHEF<CHFD?IHGCCH@@G@HCD<<@EHF<<1<1G@IIHFHG<C@?GDCCGCFF<<<<CCCHHDHDECEEHHEHGC<CFC1C<HHHECHFDADD@
@HISEQ:969:HM2KJBCX2:2:1101:12187:20741 2:N:0:ACTATGCA
GACTCAACCAGTCCCAACTATCCCTATTAATCATTACGGTGGTCCTAGAAACCAACAAAATAGAACCACAACGTCCTATTCTATTATTCCATGCTAATCTATTCAAGCAATAGCCCGCTTTAAACACTCTAATTTTTTCAAGGTAATGGTCCTGGCTCCCCAACACACCCAATTAAGGACATACTGGTTCACCAGAAGGAAGACCCGACAACAGGACAGTACTCGCCAAAGACGGACCGCCCGGCCAAGTCTAAAATTCAACTACGAGCTTTTTAACTGCAACAACTTTAATATACGCTATTGGAGCTGGAATTACCGCGGCTGCTGGCACCAGACTTGCCCTCCAA
+
DCDDDIIIHIIIIIIIIIIIIIIIIIIIIIIIHIIIIIIIIIIIIIIIIIIIIIIIGIIIHIHIIIIIIHIIHHHHIIIIIIIIIIHIIIIIIIIIIIIIIHHIHIIIIIIHIIIIHIIIIHHIIIIIHIIIIIIHIIIIIIIIIIHIHIHIHIHIHIIIIIIIIIIIIIHIIIIIIIIIIHIIIIIIIIIIIIIIIIIIIIIIIIIIIIIIIIIIIIIIIIIIIIIIIIIIIIIIIIIIIHIIIHIIIIHIHIIIIIIIIIIHIIHIIIIIIIIIIIIIIIIIIIIIIIIIIIIIIIIIIIIIIIIIIIIIIIIIIIIIIIIIIIIIIIIIIIHIIIIIIIDDDDD
@HISEQ:969:HM2KJBCX2:2:1101:11569:21136 2:N:0:ACTATGCA
GACTCAACCAGTCCCAACTATCCCTATTAATCATTACGGTGATCCTAGAAACCAACAAAATAGAACCATGCCGTCCTATTCTATTATTCCATGCTAATGTATTCGAGCAAAAATGCCTGCTTTAAACACTCTAATTTTTTCAAGGTAAAGGTCCTGGATCCGCAAGACACCCAATTAAGGACATCAAGTTTCTCCAGAAGGTGAGAAATCAACAGCGACAGTTCATACCCCTTAAGGCATGACCATCACGTCAATCCCGAAATTCAACTACGAGCTTTTTAACTGCAACAACTTTAATATACGCTATTGGAGCTGGAATTACCGCGGCTGCTGGCACCAGACTTGCCCTCCAA
+
DDDDDIHHIIHHIGIIIHIIIIIIIIIHIHIIIHIIIIIIIIIHIHHIIHHIIIHHGEHIIHGHHIIHHHIIHC<CEHHHHHGHIIIIIIIGEGHIHIIHHCGIIHIIIIIIIIIIIIIIIIIIIIIIIIIIIIIIIIIIIIIIIIIIIIIIIIIIIIIIIHHIIIHIIIIIIIIIIIIIIIHIGIIIIIIIHEIIIIIIIIIIIIIIIIIIIIIIIIIIIIIIIIIIIIIIIIIIIIIIIIHIIIIIIIIHIIIIIIIIIIIIIIIIIHIIIIIIIIIIIIIIIIIIIIIIIIIIIIIIIIIIIIIIIIIIIIIIIIIIIIIIIIIIIIIIIIIIIIIIIIIIIIIIDDDDD
@HISEQ:969:HM2KJBCX2:2:1101:4721:21053 2:N:0:ACTATGCA
GACTCAACCAGTCCCAACTATCCCTATTAATCATTACGGTGGTCCTAGAAACCAACAAAATAGAACCACAACGTCCTATTCTATTATTCCATGCTAATCTATTCAAGCAATAGCCCGCTTTAAACACTCTAATTTTTTCAAGGTAATGGTCCTGGCTCCCCAACACACCCAACAAAGGACATGCTGGTTCACCAGAAGGAAGACCCGACAGCAGACAGTACTCGCCAAAGACGGACCGCCCGGCCAGGCCTAAAATTCAACTACGAGCTTTTTAACTGCAACAACTTTAATATACGCTATTGGAGCTGGAATTACCGCGGCTGCTGGCACCAGACTTGCCCTCCAA
+
DCDDDIIIIIIIIGIIEHHIHHIIIIIIIGFHHIIIHHHIIGHHHIICHIHGHIIIHIIHHHHHHIIIHHGHHEHHIIHH?HHIIIIGGHIHHIIIIIHHIHHIIIHIIIHHHIGIIIHIIHIHHHIIIHIIHIIIFFIHGIIIHHIIIIHIHHIIHHEHGIIIHHHHIHHIIHGGIIIIIIIIIIIIIIIHIIIHIIHHIHHIHHIIIIIIIIIIIIIIHIIIHIIIHHHHHIIIIIIIIHIIHIIHIHIIIIIIHIIIIIIIIIIIIIIIIIIIHIIIIIHHIIIIIIIHHHIIIIHIIIIIIIIIIHIIIIIHIIIIIIIIIIIIIIIIIIIIIIIHIDDDDD
@HISEQ:969:HM2KJBCX2:2:1101:4877:21570 2:N:0:ACTATGCA
GACTCAACCAGTCCCAACTATCCCTATTAATCATTACGTCAACCCTAGAAACCAACAAAATAGGATCAAACGTCCTATTTTATTATTCCATGCTAATGTATTCAAGCGTTAGCCTGCTTTAAACACTCTAATTTTTTCAAAGTAACAGTCCTGTTTCCCCGCAACACCAAATTAATGGCATCACGGTTCTTCAAGAAGGAGGAATCAGCGAGGCCAGTGCATACCATTGGCACGACCAACCTGCTGACCCCGAAATTCAACTACGAGCTTTTTAACTGCAACAACTTTAATATACGCTATTGGAGCTGGAATTACCGCGGCTGCTGGCACCAGACTTGCCCTCCAA
+
DDDDDIIIIIIHHIIIIIIIIIIIIIIIIIIIIIIIIIIIIIIIIIIIIIIIIHIIIIIIIIFEHIIIIHIIIIIIIIIIIIIIIIIHIIIIHIIHIIIIIIIIIIHIIIIIIHIIIIIIIHHIIIIIIHHIIIIIIIIHIIIIIIIIIIIIIIIIIIIIIIIIIIHIIIIIIIIIIIIIIIIIIIIIIIIIIIIIIIIIIIIIIIIIIIIIIIIIIIIIIIIIIIIIIIIIIIIIIIIIIIIHGIIIIIIIIIIIIIIIIIIIIIIIIIIIIIIIIIIIIIIIIIIIIIIIIIIIIIIIIIIIIIIIIIIIIIIIIIIIIIIIIIIIIIIIIIIIIIIIIDDDDD
@HISEQ:969:HM2KJBCX2:2:1101:2878:21550 2:N:0:ACTATGCA
GACTCAACCAGTCATACCCCAACTATCCCTATTAATCATTACGGTGGTCCTAGACCAACAAAATAGAACCAACGTCCTATTCTATTATTCCATGCTAATCTATTCAAGCAAAAGCCCGCTTTAAACACTCTAATTTTTTCAAGGTAATGGTCCTGGTTCCCCGACACACCCAATAAAGGGCATACCGGCTCACCAGAAGGATAGACCCGACAGCAGAACAGTACTCGCCAGAGACGGACCGTCCGGTCAGGCCTAAAATTCAACTACGAGCTTTTTAACTGCAACAACTTTAATATACGCTATTGGAGCTGGAATTACCGCGGCTGCTGGCACCAGACTTGCCCTCCAA
+
DDDDDIIIIIIIIIIIIGIIIIIIIGIIIHIIIIIIIIIIIIIIHIHIIIIIHHIIIIIIIIHIIHIIIIIIIHHHIIGHE?HHIIGIIIHIIFGHEHIIIHHHHIIHIIIIIIHIHHHHIHIIIFHGHIIIIIIHIIIIHIIIIIIIIIIIIIIHHHHHIIIIIIIIIIIIIIIHHIHIHIIIHIIIIIIIIHIIIIIIIIIIHIIIIIIIHIIIIHIIIIIIIIIIIIIHIIIHHIIIIIIIIIHIIIIIIIIIIIIIIIIIIIIIHIIIIIIIIIIIIIIIIIIIIIIIIIHIHIIIIIHIIIIIIIIIIIIIIIIIIIIIIIIIIIIIIIIIIIIIIIIIDDDDD
@HISEQ:969:HM2KJBCX2:2:1101:8719:22334 2:N:0:ACTATGCA
GACTCAACCAGTCCCAACTATCCCTATTAATCATTACTCATTTCCCCAAAAACCAACAAAATTCGAGATACGAGTCCTAACTTATTATTCCATGCTAATGTATTCATAACTTTCAGCCTGCTTTAAACACTCTAATTTTTTCAAAGTAAAGGTCCTGGATTGCGAACCCAACCCAGTAAAGGGCAGGAACGTTCTCCAGGAAGATGGTAAGCGCGCATCGGCACTCACACACGATACCGTGGCGGGCCAAGCGCACTATACCAGAAATCCAACTACGAGCTTTTTAACTGCAACAACTTTAATATACGCTATTGGAGCTGGAATTACCGCGGCTGCTGGCACCAGACTTGCCCTCCAA
+
DDD@DHIIIHHIIF@GHHHIIHIHIIIIIIHHHHHHCHFHIIICHHIIIH?HHGEHIIIC@H?GHHFFEHIHIIHIIHIIIIIIIIIII?CEHIIIIIEHHDGHHHIHHIHIHIIIIHGGFIHIIIHHHHHHIHHHEHHHHGHHHEGHHHHEHEHHIHFHIIHHHHDHHHIIIIGHGIHFIIIHIIHIHHIIHIHIIHHIIHIIIIIHIIIII=HIIHIIIIIHHIIHHIIIIIGIHIIIIHIHIIIIIIHGHIIIHIHIHIIHIHGGIIIIIIIHIIIIIHIIIIIIIHIIIIIHHIHIIIIIHIIIIIIIHIIIIIIIIIIHGIIIIIIIIIIIIIIIIIIIIIIIIIIIHDDDDD
@HISEQ:969:HM2KJBCX2:2:1101:4638:22542 2:N:0:ACTATGCA
GACTCAACCAGTCCCAACTATCCCTATTAATCATTACTTCAGTCCTAGAAACCAACAAAATAGAACTAAAGTCCTATTCCATTATTCCATGCTAATATATTCAAGCAAACATGCCTGCTTTAAACACTCTAATTTTTTCAAAGTAAAAGTCTTGGATCCCTAGCGCACTCAATTAAGAGCACACTAGTTCCCCAAAAGGAAAAGCCCAAAGTTGCAGTACAAACCTTTCGGTTGACGGCAACTATAAGCCCAAAATTCAACTACGAGCTTTTTAACTGCAACAACTTTAATATACGCTATTGGAGCTGGAATTACCGCGGCTGCTGGCACCAGACTTGCCCTCCAA
+
DDDD@H?FHICHI?E1EHCHFCGEIHEHHE@H?1FC?CGEE1<1D<CCGHHHIIIII1<FFH11CGGHE?D<CGHIIIIGEHGFHII?FE?DF@GGHHHHHGIIHIIHHCHGIIHIIIHEHHGIHHHHFHCHCGHII?HGFEIHGHFGHHCIH2?EEHGHHDHHGIIHIHIIHIIHGDCIHIFHIGIIIHIHIIIHHHHHHIIHIIHHHIGIIIIIIIHHHGIIIIGIIGIIIGH<HFIFHCFGDHIHHIIHHIHEHIIHIIIHHEIIIIIIIIIIIIIIIHHIIIIHIIIIHIHIHIHHHH@FGIIIIIHIHDIHGIIHIIIGHIIHIIGHHHIHIHGIIDDDDD
@HISEQ:969:HM2KJBCX2:2:1101:16053:22995 2:N:0:ACTATGCA
GACTCAACCAGTCCCAACTATCCCTATTAATCATTACGTCGATCCTAGAAACCAACAAAATAGAATCAAACGTCCTATTTCGTTATTCCATGCTAATGTATTCAAGCGTGAGCCTGCTTTAAACACTCTAATTTTTTCAAAGTAACAGTCCTGATTCCCCATGACACCAAATTAATGACATCATGGTTCGTCAGAAGGTAGGAATCAATAATACCAGTACGTACAATAGCACGACCAATAAATTGATCCCGAAATTCAACTACGAGCTTTTTAACTGCAACAACTTTAATATACGCTATTGGAGCTGGAATTACCGCGGCTGCTGGCACCAGACTTGCCCTCCAA
+
DBDDDIIIIIIIIHHIIIIIIIIIIIIIIIIIIIIGHIIIIIIIIHHIIHIIIFHHHHHIIIIEHIIIIIGIIIHIIIIIIIIIHHHHHIIIIIIIIIIIIIIIIIIIIIIIIIHHHIGIIIIIIIIIIIIIIIIIIIIIIHIIIIIIIIIIIIIIIIIIIIGIIIIIIIHIHHIIIIIIHHIIIIIIIIIIIIIIIIHHIHIHIHIHIIHHHIIIIIIIIIIHIIIIIIIIIIIIIIIIIIIIIIIIIIIIIIHIIIIIIIIIIIIIIIIGIIIIIIIIIIIHHHHIIIIIIHIIIIIIIIIIIIIHIHIIIIIIIIIIIIIIIIIIIIIIIIIIIIIIDDDDD
@HISEQ:969:HM2KJBCX2:2:1101:10110:22908 2:N:0:ACTATGCA
GACTCAACCAGTCCCAACTATCCCTATTATCATTACGGTGATCCTAGAAACCAACAAAATAGAACCATGCCGTCCTATTCTATTATTCCATGCTAATGTATTCGAGCAAAAATGCCTGCTTTAAACACTCTAATTTTTTCAAGGTAAAGGTCCTGGATCCGCAAGACACCCAATAAAGGACATCAAGTTTCTCCAGAAGGTGAGAAATCAACAGTAACAGTTCATACCCCTTAAGGCATGACCATCACGTCAATCCCGAAATTCAACTACGAGCTTTTTAACTGCAACAACTTTAATATACGCTATTGGAGCTGGAATTACCGCGGCTGCTGGCACCAGACTTGCCCTCCAA
+
BBDDDIIIIIIHHIIIIIIIIIIIIIIIIIIIIIIIIHHIIIIHIIIHIIIIIIIHIGHHIHIIIHIIEHIIHHHIIHHIIIIIHHIIIIIIIIIIIHHIHGIHIIIHIGIIIHHIIIIIIIIIIIIIIIIHHHHGHHIIIIHHHIIIIIIIIIHIIIIHIIIIHIIHHHIIIIIHIIHIIIIIIIIIIHIIIIIIIIIIIIIIIIIIIIIHIIIIHIIIIIIIIIIIIIIIIIIIIIIIIIIIIIHIIHGIIHIIIIIIIIIIIIIIIIIIIIIIIIIIIIIIIIIIIIIIIIIIIIIIIIIIIIIIIIIIIIIIIIIIIIIIIIIIIIIIIIIIIIIIIIIIIIIDDDDD
@HISEQ:969:HM2KJBCX2:2:1101:10621:23400 2:N:0:ACTATGCA
GACTCAACCAGTCCCAACTATCCCTATTAATCATTACGGTGGTCCTAGAAACCAACAAAATAGAACCACAACGCCCTATTCTATTATTCTATGCAAATCTATTCAAGCAATAGCCCGCGTTAAACACTCTAATTTTTTCAAGGTAATGGTCCTGGCTCCCCAACACACCCAATAAAGGACATGCTGGCTCACCAGAAGGAAGACCCGACAGCAGACAGTACTCGCCAAAGACGGACCGCCCGGCCAGGCCTAAAATTCAACTACGAGCTTTTTAACTGCAACAACTTTAATATACGCTATTGGAGCTGGAATTACCGCGGCTGCTGGCACCAGACTTGCCCTCCAA
+
BD0D@@E@101<<DFCEH?1<1<<D11<@<<11<1<DE011<C11DCFE1C1<<DH@@F1DD1@C111<1CGH//</1<<C<C??11<1111<11<<<@@D?HHG@CFF1CHDCCFC8#/C@CF0EHH@GEFA<0C@AFFHHFHGGHHHHEHFD=?AHDEAFGEEEGHCGGF/IIHACEG@EGED@?A?DFDEEG=GG=@EHH=DHH@FHAD@@D.D<1C</FE?EHIHFCDHHCHCCHHHHEEEHHD<1CDG@IHHGCCECIHHGHCGIHG@CCCGFHGGEHCC<C<CFG<CCCGEC@@C<GEHCEIIHG<CC/C/HIHEF<<<<CEFHD<<<C1EHHG1D0@<<
@HISEQ:969:HM2KJBCX2:2:1101:18594:23150 2:N:0:ACTATGCA
GACTCAACCAGTCCCAACTATCCCTATTAATCATTACGGTGGTCCTAGACCAACAAAATAGAACCAACGTCCTATTCTATTATTCCATGCTAATCTATTCAAGCAAAAGCCCGCTTTAAACACTCTAATTTTTTCAAGGTAATGGTCCTGGTTCCCCGACACACCCAATAAAGGGCATACCGGCTCACCAGAAGGATAGACCCGACAACAGACAGTACTCGCCAGAGACGGACCGCCCGGTCAGGCCTAAAATTCAACTACGAGCTTTTTAACTGCAACAACTTTAATATACGCTATTGGAGCTGGAATTACCGCGGCTGCTGGCACCAGACTTGCCCTCCAA
+
DDDDDIIIIIIIIIIIIIIIIIIIIIIIIIIIIIIIIIHIIIIIIIIHIIIIIIIIIIIIIIIIIHHIHIIIIHHHIIIIIIIIIIIIIIIIIIIIIIHIIIIIIIIIHHHIIIHIIIIIIIIIIIIGIIIIHIIIIIIIIIIIIIIIIIIHIIIIIIIIIIIIHIIIIIHIIIIIHIIIIIIHIIIIIIIIIIIIHHHHIIIIIHIIIIIIIIIIIIIIIIIIIIIIIIIIIIIIIIIIIHIIIIIIIIIIIIIIHHIHIIIIIIIIIIIIIIIIIIIIIIIIIIIIIIIIIIHHHHIIIIIIIIIIIIIIIIIIIIIIIIIIIIIIIIIIIIIIIIDDDDD
@HISEQ:969:HM2KJBCX2:2:1101:10226:23337 2:N:0:ACTATGCA
GACTCAACCAGTCCCAACTATCCCTATTAATCATTACGGCGGTCCTAGAAACCAACAAAATAGAACCGCACGTCCTATTCTATTATTCCATGCTGTAATATTCGAGCAAAGGCCTGCTTTGAACACTCTAATTTTTTCAAAGTAAAAGTCCTGGTCCCCAACACACCCAGTGAAGGGCATGCGGTTCTCCAGAAGAAAAGGCCCGGCCGGACAAGTGCACGCGGTGAGGCGGACCTGCCAGCCAGGCCAAAGGTTCAACTACGAGCTTTTTAACTGCAACAACTTTAATATACGCTATTGGAGCTGGAATTACCGCGGCTGCTGGCACCAGACTTGCCCTCCAA
+
A@DDBGCGFEHCHIIIHIIIHIIHEEHEEFHHIGFEHH0E?CCHHIICCGHIIG@0CCCCFHIFH@H?//E<1DGHHHCHC<1FCG<GHICGHEHHHHIIH@IHH8@CHE=>FH@?HHEGHG?HHFCHHB8<EHHFHCG?EHFHHHHHIHCGGGIIHEHHHHCHHIIHHIIIIHEIHIHHDEDHHEIHEHIHFHHFEC<HHIIIIIIIHIIHG<EIGIIIIHIIIHEHDHFIIIHIIHHHFHEHHGGCCD1@HIIIHHEEHHHEHIIHCFHGHHIIIHIIIHHEHHHHEEHHHIIIIIIIIIIIIIHCIIIIIIIHHIIIIIIHEHEIHIHFHEHIHHHDDDDD
@HISEQ:969:HM2KJBCX2:2:1101:19601:23787 2:N:0:ACTATGCA
GACTCAACCAGTCCCAACTATCCCTATTAATCATTACGGTGGTCCTAGAAACCAACAAAATAGAACCATGCCGTCCTATTTTATTATTCCATGCTAATGTATTCAAGCAAAAATGCCTGCTTTAAACACTCTAATTTTTTCAAAGTAAAGGTCCTGGTTCCCCGCGGCATCCAATTAAGGACATCGCGGTTCTCCAGAAGGTGAGAAATTGACTGCACCAGTTCATACCCCGTGAGGCACGACCGATGCGCCAATCCCGAAATTCAACTACGAGCTTTTTAACTGCAACAACTTTAATATACGCTATTGGAGCTGGAATTACCGCGGCTGCTGGCACCAGACTTGCCCTCCAA
+
DCDDDIIIIHIIHGHIIEHHIHHHHIIIIIIIIIIIHIIIIHIFHHIIIIIHHHIIIHHHIIHIIIIIIHEHHHIIIIIIHHGGHHHICGHIHEHIIIIIIGHIHIIIIHIIIIHHIIIHHHIHHHFHHIIIIIIIIHIHIIIIIHHIIIIIHIGIHIHIHIIIHHIHHIHIIIIGIIIIIIIIHHHIIIIIIIIIIIIIIIHHHIIIIHGIIIHHII=IIIIIIIIIIIIIIGIIIIIIIIIIIIIIIHHGIIGIIIIIIIHIIIIIIIIIIIIIIIIIIIIIIIIIIIIIHIIIIIIIHIIIIIIIIIIIIIHHIIIIIIIIIIIIIIIIIIIIIIIIIIIIIIIHDDDDD
@HISEQ:969:HM2KJBCX2:2:1101:13695:24181 2:N:0:ACTATGCA
GACTCAACCAGTCCCAACTATCCCTATTAATCATTACGGTGATCCTAGAAACCAACGAAATAGAATCAGTCCGTCCTATTTCATTATTCCATGCTAATGTATTCAGACGTTAGCCTGCTTTAAACACTCTAATTTTTTCAAAGTAACAGTCCTGATTTCCCAACACACCAAATAAATGGCATAAAAGTTCCTCAGAAGGTAGAGATTTATCTCACCAGTGCAGACAATTAAGCCTGACCAATGGGTAAACCCCGAAGTTCAACTACGAGCTTTTTAACTGCAACAACTTTAATATACGCTATTGGAGCTGGAATTACCGCGGCTGCTGGCACCAGACTTGCCCTCCAA
+
DCDDDHIIIHIIIIHIIIIIIHIIIIIIIIIIHIIIIGIIIIIIHIHIIIIIIHIIIIIIIIIIIIIIIIIIIIIIIIIIIIIIIIIIIHIIHIIGIIIIHGIIIIIIIIIIIIIIIIGIIIIIIIIIIIIIIIIIIIHIIIIIIIIIIIIIIIIIIIIIIIIIIHHIIIIIIHIIIIIIIIIIIIIIIIIIIIIIIIIIIIIIIIIIIIIIIIIIIIIIIIIIIIIIIIIIIIIIIIIIIIIIHHEIIIIIIIIIIGIIIIIIIIIIIIIIIIIIIIIIIIIIIIIIIIIIIIIIIIIIIIIIIIIIIIIIIIIIIIIIIIIIIIIIIIIIIIIIIIIIIIIDDDDD
@HISEQ:969:HM2KJBCX2:2:1101:15465:24300 2:N:0:ACTATGCA
GACTCAACCAGTCCCAACTATCCCTATTAATCATTACGTCAATCCTAGAAACCAACAAAATAGGATCGAACGTCCTATTTCATTATTCCATGCTAATGTATTCAAGCGTTAGCCTGCTTTAAACACTCTAATTTTTTCAAAGTAACAGTCCTGTTTCCCTGCAACACCAAATTAATGACATTACAGTTCTTCAGAAAGGAGGAATCAGCGAAGCCAGTGCATACCAGTGGCACGACCAACCTGCTGACCCCGAAATTCAACTACGAGCTTTTTAACTGCAACAACTTTAATATACGCTATTGGAGCTGGAATTACCGCGGCTGCTGGCACCAGACTTGCCCTCCAA
+
D?A@0DHDF@1<D1<<CE@F<1FH?<CCCGH?FCGEFHHEEHF1GHEFHEHHC?C0<DCEHCF1F?1D@C?F<<0<GE?111<<FGE1DF111<1<G@CHHEG@DHHEHHE<FEEHFACBDFGEHECHGGH1DAF@CHHHHHGHGHHEB11<F1@@HHGGEIIHHHEHHHH6HIHHGHHF<EH<GCDEHHIIHF:CG@HH@HHHEIIHH?HEE@HF<@C>IHGE>CHEEFGHHFEEC1CE<1D110HC<<IIHHEEGD1D1@HHGECHHHEHEF<GE@<<CEEDD<EHIHFE@IHEG@GCFCEHHHCHEHG@DHHD?CEEHH?FHHEFDEHHGCGCD=GHG<@@DB
@HISEQ:969:HM2KJBCX2:2:1101:15083:24974 2:N:0:ACTATGCA
GACTCAACCAGTCCCAACTATCCCTATTAATCATTACATCGATCCTAGAAACCAACAAAATAGAATCGGATGTCCTATTTCATTATTCCATGCTAATGTATTCAAGCGTGAGCCTGCTTTAAACACTCTAATTTTTTCAAGGTAACAGTCCTAATTCCCCGTGACACCAAATTAATGGCATTACGGTTCTTTAGAAGGTGAGAAATCAATAATATCAGTACATACCAACGGCATGACCGAAACATTGATCCCGAAATTCAACTACGAGCTTTTTAACTGCAACAACTTTAATATACGCTATTGGAGCTGGAATTACCGCGGCTGCTGGCACCAGACTTGCCCTCCAA
+
BDDDDIIIFHCHGHHGIHIHIIIHIEHIHIHIIIHHIIIIIIHIIIIEHHIIHHHIHHIHHEEHHII@HHIHIIIIIIGIHIHIIHHE1FHFEHFHHIIIIIGIIIIIIHHHFHGHHHHHHHFHIGGGIHIIHIIHHGIHHHHHHIHIIHHHHHHIHIIIHHIIHIHIIHHIHIIIHHHIIIIHEGHIIIIIIIHIIIIIIIIIIIIIIIIHHHIIIIIIIIIHEIIHIIIIIIIIIIIIIIIIFHGHHDDIIIIIIIHIIIIIHHIIGIIIHIHHIIIIIIIIIIIHIIIIIIIIIIIIHHIIIIHIIIIIHIIIIIIIHHIIIIIIIIIIIHHIIIIIHHDCDDB
@HISEQ:969:HM2KJBCX2:2:1101:9085:24788 2:N:0:ACTATGCA
GACTCAACCAGTCCCAACTATCCCTATTAATCATTACGTCAATCCTAGAAACCAACAAAATAGGATCAACGTCCTATTTCATTATTCCATGCTAATGTATTCAAGCGCGAGCCTGCTTTAAACACTCTAATTTTTTCAAAGTAACAGTCCTGATTCCCCGCCACACCAAATTAATGACATGATGGTTCGTCAGAAGGTAGGAACCAGTAACACCAGTACGTACCTAAGGCACGACCAACGTACTGATCCCGAAATTCAACTACGAGCTTTTTAACTGCAACAACTTTAATATACGCTATTGGAGCTGGAATTACCGCGGCTGCTGGCACCAGACTTGCCCTCCAA
+
DDDDDIIIIIIIIIHIIIIIIIHIIIIIIIIIIIIIIIIIIIIIIIIIIIIIIIHHHIIIHIHIIIIIIIIIIIIIIIHHIIIHIIHIIIIIIGIIIIHIIIIIIIIHIIHHIIIIIIIHIEHIIIIIHIIIIHIIHHHHCHHHIIHHHHIHIHIIIIIIHIIIHHIIIIIIIIHIIIIIIIIIIIIIIIIIIIIHIIIIIIIIIIIIIIIIIIIIIIIIIIIIIIIIIIIIIIIIIIIIIIIGIIIIIIIIIIIIIIIIIIIIIIIIIIIIIIIIIIIIIIIIIIIIIIIIIIIIIIIIIIIIIIIIIIIIIIIIIIIIIIIIIIIIIIIIIIIIIIIIDDDDD
@HISEQ:969:HM2KJBCX2:2:1101:19936:25877 2:N:0:ACTATGCA
GACTCAACCAGTCCCAACTATCCCTATTAATCATTACGGTGATTTAGAAACCAACAAAACAGGACCACCGTCCTATTTTATTATTCCATGTTAATGTATTCAAACGTAAGCCTGCTTTGAACACTCTAATTTTTTCAAGGTAAAGGTCCTGGTTTCCCACTACGCTAAATTAATAACATGATGGTTCCCCAGAAGGTAGAAATTCCACACGCCAGTACAGACAATTGCCCGACCAGCGGTAGAACCCCGAAATTCAACTACGAGCTTTTTAACTGCAACAACTTTAATATACGCTATTGGAGCTGGAATTACCACGGCTGCTGGCACCAGACTTGCCC
+
DD@@DHIIIIIHH?FHHEHHFFHFHIIIHFHHIEEHICEFHHFHIIEHHHIEHCHIH1FCHHEFIHEHC?EHDFFHIIH?CCCEHHG1HGFIIIHHHHHGIHHHIIHHIHHGHIIIHHG?FHHIHHHHFHEEGHHEHHHGHIIIHHIIIHHIHHHIHIHHIIHIHIIHHFHIHHHHIGIHHHEIIIIHHIIIIII.HHHHHHHGIIIIIIIGIHHHHIGIIIIIGHHHIIIIIIIHCIGIIIIIIIIIIIIIHHIIIHDFHIHIIIIHIHEEG?HGEHIIIIIIIIIHGH@IHHIIIIIIIIIIIIIIHHIIIIIIIIIHHHIIIIIIIIIIIDDADC
@HISEQ:969:HM2KJBCX2:2:1101:9012:27760 2:N:0:ACTATGCA
GACTCAACCAGTCCCAACTATCCCTATTAATCATTACGGTGGTCCTAGAAACCAACAAAATAGAACCACAACGTCCTATTCTATTATTCCATGCTAATCTATTCAAGCAATAGCCCGCTTTAAACACTCTAATTTTTTCAAGGTAATGGTTCTGGCTCCCCAACACACCCAATAAAGGGCATACTGGTTCACCAGAAGGAAGACCCGACAGCAGACAGTACTCGCCAAAGACGGACCGCCCGGCCAGGCCTAAAATTCAACTACGAGCTTTTTAACTGCAACAACTTTAATATACGCTATTGGAGCTGGAATTACCGCGGCTGCTGGCACCAGACTTGCCCTCCAA
+
DDDDDIIIIIIIEHHIIIIIIIIIIIIIIIIIIIHIIFHIIHHIIIIGIIHHEHIIHHFHIIIGIIHIIIGH<EHIIIIIIHHHIHIHHIIIIIHIIGIIIHEIHHHHHIGHHHHIIIHHIHIHHHHFHHIHFIIIIHIIIIHHHHFHIHHHHHHHGHIIHIGHHHEIHEIIIIHIIIIIIIIHGIIHHIHIIIIIIIIIIIHIIIHI>IIIHIIIIIIIIHIIIIIIIIIIIGIIIIIIIIIIIIIIHFHIIIIIIIIIIIHIIIIIIIIHIIIIIIIIIIIIIIIIIIIIHHIIIIIHHIHIIIIIIIIIIIIIIIIIIIIIIIIIIIIIIIIIIIIIIDDDDD
@HISEQ:969:HM2KJBCX2:2:1101:2077:27764 2:N:0:ACTATGCA
GACTCAACCAGTCCCAACTATCCCTATTAATCATGACTTCAGTCCACAAACACCAACAAAAAGAGGACCGGAGCCCACTATTATTATTCCATGCTAATGTATTCATAGCAAACACTGCCTGCTTTAAACACTCTAATTTTTTCAAAGTAAAAGATCTAGACTAACACTGCACCCATCCAATGAAGGAGAGAGCAGTGAGCTAGAAGGATGGCCTGGCCAAGCCGGCACTCACACACGAATCCGCATGCGGGCCTGCTGCACCACACCAGAAATCCAACTACGAGCTTTTTAACTGCAGCAACTTTAATATACGCTATTGGAGCTGGAATTACCGCGGCTGCTGGCACCAGACTTGCCCTCCAA
+
DBDDDIIIIIIIIIIIEHHIIIIIIIIIIIIIHHHIIIHHIIIIIIIIIGIIIIIIIIIHEEDHGHIIIGDHIIIIIHIGIIIIIHIGHHHHHIHIIIIIIFHHIIGHHIIIHHIIIIFHIHFHIIIIHHIIIIHIHIIIHHIIHIIIIIIIIIHHHIIIIIIHIIGIIHGIHIIIIHHIIIIHIIIIIIIHHIIIIIIIIIIHEIIIIIIHHIIIHIIIIHHEIIIIIIIIIIIIIIIIIIIIIIIIGIIIIIIIIIIHHEIHHHIIIIIIIIIIIIIIIIIIIIIHIIIIIIIIIIIIIIIIIIIIIIIIIIIIIHIIIIIIIIIIIIIIIIIIIIIIIIIIIIIIIIIIHIIIIICDDDD
@HISEQ:969:HM2KJBCX2:2:1101:16039:28114 2:N:0:ACTATGCA
GACTCAACCAGTCCCAACTATCCCTATTAATCATTACGGTGGTCCTAGAAACCAACAAAATAGAACCACAACGTCCTATTCTATTATTCCATGCTAATCTATTCAAGCAATAGCCCGCTTTAAACACTCTAATTTTTTCAAGGTAATGGTCCTGGCTCCCCAACACACCCAACAAAGGACATGCTGGTTCACCAGAAGGAAGACCCGACAGCAGACAGTACTCGCCAAAGACGGACCGCCCGGCCAGGCCTAAAATTCAACTACGAGCTTTTTAACTGCAACAACTTTAATATACGCTATTGGAGCTGGAATTACCGCGGCTGCTGGCACCAGACTTGCCCTCCAA
+
DADDAIIIHIIIHHHGIIIIIIGIHIHHIIIICHIIIIIIIIIIIIIIIGHHHHIHHEHHIHHIIIIHHIIIHHHEEH?FGHHCHFHHI???GEHHEFHIHDFHGHIHIIIHHHHHHHGEEHCIHFHGGEHHHEGGHIEHHGIIIIIIIIIHHIF?<IIHHHIHHHEIIII;HIIIHHIHIIIIIIIIIIIIHIIIIIHHG<HIIIIHHIIHIIIHHIHHHGIIIIIIIIIHIIIIIIIHHIHHEHHIHDHHIIHFHIIIIHIIIIIIHHIHHIHIHHIIIIIHGGIIIHHHEHIIIHIHHHHIIIIIIIIIHIIIHIIIIIIIIHHIIIIIHHGHGIIIIDDBDD
@HISEQ:969:HM2KJBCX2:2:1101:14830:28672 2:N:0:ACTATGCA
GACTCAACCAGTCCCAACTATCCCTATTAATCATTACGGTGATCATAGAAACCAACAAACTAGAACCATGACGTCCTATTCTATTATTCCATGCTAATGTATTCGAGCAAAAACGCCTGCTTTAAACACTCTAATTTTTCCAAGGTAAAGGTCCTGGATCCGCAAGACACCCAATAAAGGACATCAAGTTTCTCCAGAAGGTGAGAAATCAACTGCAACAGTTCATACCCCTTAAGGCATGACCATCACGCCAATCCCGAAATTCAACTACGAGCTTTTTAACTGCAACAACTTTAATATACGCTATTGGAGCTGGAATTACCGCGGCTGCTGGCACCAGACTTGCC
+
@0D<0FH110<<111<10<CD1D1111<<CH1FH11<1<D11<F1<F1DE11D1101<D1<11D11CCG111DE=E011<111<11<<1<111<11<@@E@1CDFHHGCE8EB$C?HCHHB8FGHHGFHHIHHHC<&FD$B68$BGHF1@GEH19C<FHIDHHFC3HEE/C/HEF<//EAHHHEHC<C><0CFFHEFHHF/@EG?HFCGC1HHG@HFCHHE@FEC<C/DC@AFEHHHIHEAD<<@0C0DF@EECE?<HEIHF?FCCEHHFCHFCD1IHHF<1C<1EHF@HG?C<@HFDD0DCEF<C?ECHHFGCHFIGHCHECCCHECEECEF<@F?EED<<@A@D@
@HISEQ:969:HM2KJBCX2:2:1101:5443:29078 2:N:0:ACTATGCA
GACTCAACCAGTCCCAACTATCCCTATTAATCATTACGGTGGTCCTAGAAACCAACAAAATAGAACCACAACGTCCTATTCTATTATTCCATGCTAATCTATTCAAGCAATAGCCCGCTTTAAACACTCTAATTTTTTCAAGGTAATGGTCCTGGCTCCCCAACACACCCAATAAAGGACATGCTGGCTCACCAGAAGGAAGACCCGACAGCAGACAGTACTCGCCAAAGACGGACCGCCCGGCCAGGCCTAAAATTCAACTACGAGCTTTTTAACTGCAACAACTTTAATATACGCTATTGGAGCTGGAATTACCGCGGCTGCTGGCACCAGACTTGCCCT
+
DB@DDIIIIIGHIHIIIIIIIIIIIIIIGIIIIIIIIFHIIIIHIIHHIHIIIGIIIIIIIIHGHIIIIIIIIGHIIGHFEHIIIIIIIIGIIIIIIIHHHGHIIIIHIIHIIIIIIIIHIIIGGHHHHHIHIIHIHHHIHIIIIIIIFIIIIIHHIIIIHIIIIIIIIIIIIIIIIIIIIIIIIIIIIIHIHIIIHIHHIIIIIIIHIIIIIIIIIIIIIIIHIIIIIHHIIIIIIIIHEIIIIIIIIIIIIIIIIIIIHIHIIIIIIIIIIHHIIIIIIIIIIIIIIIIIHGIIIIIIHIIIHIHIIIIIIIIIIIIIIIIIIIIIIIIIIIIIIDDDDD
@HISEQ:969:HM2KJBCX2:2:1101:2945:28845 2:N:0:ACTATGCA
GACTCAACCAGTCCCAACTATCCCTATTAATCATTACGGTGGTCCTAGAAACCAACAAAATAGAACCACAACGTCCTATTCTATTATTCCATGCTAATCTATTCAAGCAATAGCCCGCTTTAAACACTCTAATTTTTTCAAGGTAATGGTCCTGGCTCCCCAACACACCCAATAAAGGACATACTGGTTCACCAGAAGGAAGACCCGACAGCAGACAGTACTCGCCAAAGACGGACCGCCCGGCCAGGCCTAAAATTCAACTACGAGCTTTTTAACTGCAACAACTTTAATATACGCTATTGGAGCTGGAATTACCGCGGCTGCTGGCACCAGACTTGCCCTCCAA
+
DDDDDHIIIIHIGGHIIIIIHHIIIIIIHHIHIIIIHIHIIIIIIIIIIIIIHFHIIIIIICHEEHIIIHHICGHIEHIIIHIIHHIHIHIIHHHIHIHIIHHIHHHHHHIIIIHHIHIIIIHIIHIHIIIIIIIHHIIHIIIHIHIIIIHIHHIIIHIGHIIIIHHIIIIIIIIIIIIIIHIIIIIHIHIIIIIHHHHIIHHHHIIHIIIIIIIIIIIIIIHIIIIIIIIII>IIIIIIIIIHHIHIGIIIIIIIIIIIIIIIIIIIIIIIIIIIIIIIIIIIIIIIIIIHHHIIIIIIIIIIIIIIIIIIIIIIIIIIIIIIIIIIIIIIIHIIIIIIIDDDDD
@HISEQ:969:HM2KJBCX2:2:1101:5577:28019 2:N:0:ACTATGCA
GACTCAACCAGTCCCAACTATCCCTATTAATCATTACGGTGGTCCTAGAAACCAACAAAATAGAACCATGCCGTCCTATTTTATTATTCCATGCTAATGTATTCAAGCAAAAATGCCTGCTTTAAACACTCTAATTTTTTCAAAGTAAAGGTCCTGGTTCCCCGCGGCATCCAATTAAGGACATCGCGGTTCTCCAGAAGGTGAGAAATTGACTGCACCAGTTCATACCCCGTGAGGCACGACCGATGCGCCAATCCCGAAATTCAACTACGAGCTTTTTAACTGCAACAACTTTAATATACGCTATTGGAGCTGGAATTACCGCGGCTGCTGGCACCAGACTTGCCCTCCAA
+
DDDDDIIIIIIIIHIIIIIIIIIIIIHIIIIIIIIIIIHHIIIIIIIIIIIIIIIIIGFHIIHIIIIIIHGIIIIIIHGGHIIIEHHIIIIIIIHIIIIHI@HHIIEHHHIHHHIHIIIIIIIIIIIIIHIIIIIIHGHHIIHHIIIIIIIIIIIIIIIHIIIHIIIGIIIIIHIIIIIHIIIHIIIIIIIIIIIIIGIIIIIIHIIIHIIIIIIIIIIIIIIIHIIIIIIIIIIIGIIIIIHIIIIIIIHGIIIIIIIIIIIIIIHHHHHIIIIIIIIIIIIIIIHHHIIIIIIIIIIHHHIIIIGIIIIIIIIIIIIIIIIIIIIIIIIIIIIIIIIIIIIIIIIIDDDDD
@HISEQ:969:HM2KJBCX2:2:1101:6106:28941 2:N:0:ACTATGCA
GACTCAACCAGTCCCAACTATCCCTATTAATCATTACGGTGATCCTAGAAACCAACAAAATAGAACCATGCCGTCCTATTCTATTATTCCATGCTAATGTATTCGAGCAAAAATGCCTGCTTTAAACACTCTAATTTTTTCAAGGTAAAGGTCCTGGATCCGCAAGACACCCAATTAAGGACATCAAGTTTCTCCAGAAGGTGAGAAATCAACAGCGACAGTTCATACCCCTTAAGGCATGACCATCACGTCAATCCCGAAATTCAACTACGAGCTTTTTAACTGCAACAACTTTAATATACGCTATTGGAGCTGGAATTACCGCGGCTGCTGGCACCAGACTTGCCCTCCAA
+
@DBDDIIHIIIHHHIHHIIIHHGHHIHEHFEHIIIIIIIEHHFHIIIHIIIIIGHIHHEIIIIEHHHHHIHHHFHHIIHGHH1GHIHIEHCHHHGHHHIHHHCHCGHGHHIHHHIIIEIIIIIHIIIIIHHIIIIIIIHIIIIIHIIHHHEFIHIIHIHHEIIIIIHHIIIIHHHFIIIIIIIIIIIIIIHIIIIIIHIIIIIIIIIIIIIIIIIIIIIHIHIIIHIIIIIIIIIIIIIIIIIIIIGIGIHHIIIIIIIIIIIIIIHHIHIIIIIIIIIIIIIIIIIIIIIIIIIIIIIIIIIIIIIIIIIIIIIIIIIIIIIIIIIIIIIIIIIIIIIIIIIIIIIIDDDDD
@HISEQ:969:HM2KJBCX2:2:1101:13970:28860 2:N:0:ACTATGCA
GACTCAACCAGTCCCAACTATCCCTATTAATCATTACGGTGGTCCTAGAAACCAACAAAATAGAACTACAACGTCCTATTCTATTATTCCATGCTAATCTATTCAAGCAATAGCCCGCTTTAAACACTCTAATTTTTTCAAGGTAATGGTCCTGGCTCCCCAACACACCCAATAAAGGGCATACTGGTTCACCAGAAGGAAGACCCGACAGCAGACAGTACTCGCCAAAGACGGACCGCCCGGCCAGGCCTAAAATTCAACTACGAGCTTTTTAACTGCAACAACTTTAATATACGCTATTGGAGCTGGAATTACCGCGGCTGCTGGCACCAGACTTGCCCTCCAA
+
DDDDDIIIIIHHHIIIIIIIIIIIIIIIIHHIIIIHIIGHIIIIIIIHGHIIIIIIIIIHIIGHIIIIHEHHHIIIIIHIIIHIIIEHIHHHFHHIIHHHIIHHIIFFHIHIGIHHHIHIHHHFHHIIIIIIIIHIIIIHIHHHHHHIIHHHHHHHGHIIIIIIIIIHIHIHHIIIIIIHFIIIIIHIIIHHIIEHIGIIIIIIIIGHHHHHHHHHHEFHHHHHHHHIIHHIHHHHHHIIIHHCGIIIHIHHIIIIIHHHHECHGCHIIIIIHEIIHGEHIIIIIIIIIIIIIHIIIIIIIIIIIIIIIIIIIIIIIIIIIIIIIIIIIIIIIIIIIIIIIDDDDD
@HISEQ:969:HM2KJBCX2:2:1101:18912:30490 2:N:0:ACTATGCA
GACTCAACCAGTCCCAACTATCCCTATTAATCATTACGGTGGTCCTAGAAACCAACAAAATAGAACCACAACGTCCTATTCTATTATTCCATGCTAATCTATTCAAGCAATAGCCCGCTTTAAACACTCTAATTTTTTCAAGGTAATGGTCCTGGCTCCCCAACACACCCAATTAAGGACATGCTGGTTCACCAGAAGGAAGACCCGACAACAAGACAGTACTCGCCAAAGACGGACCGCCCGGCCAGGCCTAAAATTCAACTACGAGCTTTTTAACTGCAACAACTTTAATATACGCTATTGGAGCTGGAATTACCGCGGCTGCTGGCACCAGACTTGCCCTCCAA
+
D@DDDIIGHIIIIIIIIIIIIHIIIIIIIIIIIIIIIHHHHIIIIHIIIIIIIIHIIIIIIIIIIIIIGIIGHEHIIIIIHIIIIIIIIGEHIIIIIIIIIIHIIIIHIIIIIIIIIIIIIIIIIIIIIIIIIHIIHIHIIIIHHIIIIIIIIHHHHHHHIHIIHIHIHFFHGGIHHIIHIIIIIIIHGIIIGIIIIIIIIIIIIIIIIHIIIIIIIIIIIIGIIIIIIIIIIIIIIIIIIIIIHEIIIIIIIIIIIIIIIIIIIIGIIIIIIIIIIIIIHHIIIIIIIIIIIIHIIIHHHHIIIIIIIIIIIIIIIIIIIIIIIIIIIIIIIIIIIIIIIIDDDDD
@HISEQ:969:HM2KJBCX2:2:1101:20102:29267 2:N:0:ACTATGCA
GACTCAACCAGTCCCAACTATCCCTATTAATCATTACGGTGGTCCTAGAAACCAACAAAATAGAACCACAACGTCCTATTCTATTATTCCATGCTAATCTATTCAAGCAAATGCCTGCTTTAAACACTCTAATTTTTTCAAGGTAATGGTCCTGGCTCCCCGGCACACCCAATAAAGGACATACTGGTTCACCAGAAGGTGGACCCGACACAGGACAGTACTCGCCAAAGACGGACCGCCCGGCCAGGCCTAAAATTCAACTACGAGCTTTTTAACTGCAACAACTTTAATATACGCTATTGGAGCTGGAATTACCGCGGCTGCTGGCACCAGACTTGCCCTCCAA
+
DDDDDIHIHIIIIIIIIIIHIHIIIIIIIIIIGIIIIIIIIIIIIIIIHIIIIIHIHIIIHEGHHIIIIHIHIIIIIIGHIHHIIIHHEHIIHIIIIIIIHGHHIIIIIIIIIIIIHIIIIIIIIIIIGIIHHHIIHHIIHIIIIIIIIIIIIHHHHHIIIFHHIIHHHHIHIIIIIIIIIIIIHHIIIIIIIIIIIIHIHHIIIIIIIIIIIIIIIIIIHIIIIIIIIIIIIIIIIIHIIIIIIIIGIIIIIIIIIIIIIIIIIHIIIIHIIIIIIIIIIIIIIIIIIIIIIIIIIHHGGIIIIIIIIIIIIIIIIIIIIIIIIIIIIIIIIIIIIIIIIDDDDD
@HISEQ:969:HM2KJBCX2:2:1101:13303:30494 2:N:0:ACTATGCA
GACTCAACCAGTCCCAACTATCCCTATTAATCATTACGTCAATCCTAGAAACCAACAAAATAGGATCAACGTCCTATTTCATTATTCCATGCTAATGTATTCAAGCGCGAGCCTGCTTTAAACACTCTAATTTTTTCAAAGTAACAGTCCTGATTCCCCACTACACCAAATTAATGACATGATGGTTCGTCAGAAGGTAGAAATCAGTAACACCAGTACGTACCGAAGGCACGACCAGCGTACTAATCCCGAAATTCAACTACGAGCTTTTTAACTGCAACAACTTTAATATACGCTATTGGAGCTGGAATTACCGCGGCTGCTGGCACCAGACTTGCCCTCCAA
+
CDDDDIIEHIHIHHFHHIIIIIIIIIIIIIIIIIIIIIIIIIIIIIIIIIIIHIIIIIIHIIHHHHFHHHHHHIIHIIIHIIIIHIHHHIIHIHIIIIIIHHHIIIIIIIIIHHIIIIIIIHIIIHHHIIIIIIHHIIIIIIIIHIIIIIIIIIHIHIHHIIIIIIIIIHIIIIIIIIIIIIIIIIIIIIIIIIIIIIIIIIIIIIIIIIIIIIIIIIIIIIIIIIIIIIIIIIIIIIIIIIHHHIHIIHIIIIIIIIHIIIIIIIIIIIIIIIIIIIIIIIIIIIIIIIIIIIIIIIIIIIIIIIIIIIIIIIIIIIIIIIIIIIIIIIIIIIIIIIIIDDDDD
@HISEQ:969:HM2KJBCX2:2:1101:7137:31941 2:N:0:ACTATGCA
GACTCAACCAGTCCCAACTATCCCTATTAATCATTACGGTGGTCCTAGAAACCAACAAAATAGAACCACAACGTCCTATTCTATTATTCCATGCTAATCTATTCAAGCAATAGCCCGCTTTAAACACTCTAATTTTTTCAAGGTAATGGTCCTGGCTCCCCAACACACCCAACAAAGGACATGCTGGTTCACCAGAAGGAAGACCCGACAGCAGACAGTACTCGCCAAAGACGGACCGCTCGGCCAGGCCTAAAATTCAACTACGAGCTTTTTAACTGCAACAACTTTAATATACGCTATTGGAGCTGGAATTACCGCGGCTGCTGGCACCAGACTTGCCCTCCAA
+
DDDDDIIIIIIHHIIIIHIIIIIIIIIIIHIGIIIHIIGIIIIIHIIHIIIIIIIIIGHIIIHHIIIIIIIIGHHDHIIIIGIIHIIIHHHICGHIIIIIIHGHIIIIIIIIIIIIIHHHIIIIIIIHHIIIHIIIHHIIIIHHIIHIIIHIIIIIHHIIIIHIIIHHHHHIIIIIHIIIIIIIIIIIIHIHHIIIIHIIIIHIIIHIIIIIIIIIIIIIIHIIHIIIIIIIIIIIHHIIIIIII>IIIIIIIIIIHIIIIIIIIIIIIIIIIIIIIHIIIIIIIIIIIIIIIHIIIIIIIIIIIIIIIIIIIIIIIIIIIIIIIIIIIIIIIIIIIIIIIDDDDD
@HISEQ:969:HM2KJBCX2:2:1101:15646:31889 2:N:0:ACTATGCA
GACTCAACCAGTCCCAACTATCCCTATTAATCATTACGGTGGTCCTAGAAACCAACAAAATAGAACCACAACGTCCTATTCTATTATTCCATGCTAATCTATTCAAGCAATAGCCCGCTTTAAACACTCTAATTTTTTCAAGGTAATGGTCCTGGCTCCCCAACACACCCAATTAAGGACATGCTGGTTCACCAGAAGGAAGACCCGACAACAAGACAGTACTCGCCAAAGACGGACCGCCCGGCCAGGCCTAAAATTCAACTACGAGCTTTTTAACTGCAACAACTTTAATATACGCTATTGGAGCTGGAATTACCGCGGCTGCTGGCACCAGACTTGCCCTCCAA
+
DDDCDIHIIIHHIIHIIIIIIIIIIIIIIIIIIIIIIIGIIIIIIIIIIIIIIHIIIIIHIGEHHIIIIIIIGHHIHGIHHIIIHIHIHGIIHIIIIIIIIIIHIIIIIIIIHHIIHIIIIIIIIIIIIIHIIHHIIIIIIIIIIIIIIIIIIIIHHIIIIIHIIIIIHHIIIHIIIIIHIIIIIIIIHIIIHIIIIIIIIIHIIIIIIIIIIIIIIIIIIIIIIIIIIIIHIIIIIIHHHIHHIHIIIIIIIIIIIHIIIIIIIIIIIIHHIIIIIIIIHIIIIIIIIIHHGIHIIIIIIIIIIIIIIIIIIIIIIIIIIIHIIIIIIIIIIIIIHIIIIIDDDDD
@HISEQ:969:HM2KJBCX2:2:1101:6628:31773 2:N:0:ACTATGCA
GACTCAACCAGTCCCAACTATCCCTATTAATCATTACGGTGATCCTAGAAACCAACAAAATAGAACCATGCCGTCCTATTCTATTATTCCATGCTAATGTATTCGAGCAAAAATGCCTGCTTTAAACACTCTAATTTTTTCAAGGTAAAGGTCCTGGATCCGCAAGACACCCAATAAAGGACATCAAGTTTCTCCAGAAGGTGAGAAATCAACAGTAACAGTTCATACCCCTTAAGGCATGACCATCACGTCAATCCCGAAATTCAACTACGAGCTTTTTAACTGCAACAACTTTAATATACGCTATTGGAGCTGGAATTACCGCGGCTGCTGGCACCAGACTTGCCCTCC
+
DDDDDIIIIIIIHHIIIIIIIIIIIIIIIHIHIIIIIIIIIIIIIIIIIIIIIIIIIIIIIIHIIIIIIIIIIIIIIIHHIIIIIIIIIIIIIHIIIIIIIHHIHIIIIIIIIIIIIIIIIIIIIIIIIIIIIIIIIIIIIIIIGIIIIIIIHIIIHIGHIIIIIIIHIHIIIIIIIIIIIIIIIIHIHIIIIIIIIIIIIIIIIIIIIIIIIIIIIIIIIIIIIIIIIIHIIIIIIIIIIIIIIIIHIIIIIIIIHHIIIGIIIIIIIHIIIIIIIIIIIIIIIIIIHIIIIIIIIIIIHIIIIIIIIIIIIIIIIIIIIIIIIIIIIIIIIIIIIIIIIIIIIIDDDDD
@HISEQ:969:HM2KJBCX2:2:1101:19948:32617 2:N:0:ACTATGCA
GACTCAACCAGTCCCAACTATCCCTATTAATCATTACTCCAGTTCAATAACCAATAAAATGAACAAGAGTCCTATTCCATTATTCCATGCTAATATATACAGGCAAACGCCTGCTTTGAACACTCTAATTTTTTCAAAGTAAAATGCCTGCTCCCTAAGCCCACCAATGAAGGAGGAGAATAGATCACAAGCGGATGCGCGACGCTCACACGCCGTAAAGAATGTGATCGCCGCACAGAAGTTCAACTACGAGCTTTTTAACTGCAACAACTTTAATATACGCTAGTGAAGCTGGAATTACCGCGGCTGCTGGCACCAGACTTGCCCTCCAA
+
DBDDDIIIIIIIIIHIIGIIIIIGIHIIIHIIIIIIHIIIIIIIGIIIIIHIIIIIIIIIHIIIIHIEFIIIIIIIHIIIIIIIIHIHIIHIIHIIIIIIHHIIIIIIGHHIFHIIHHIIIIIIIIIIIHHHIHIIIIHIIIHHHIIHHHHHIIHHIIIIIIIGIIIIIIIIHIIIIIIIIIIIIIIIHIIIIIIIIIIIIIIIHIIIIIIIIIIIIIIIIIIIIIIIIHGIIIIIIIIIIIIIIIIIIIIIIIHHIIIIIIIIHIIIIIIIIIIIIIIIIIIIIIIIIIIIIIIIIIIIIIIIIIIIIIIIIIIIIIIHIIIIIIIDDDDD
@HISEQ:969:HM2KJBCX2:2:1101:7972:32473 2:N:0:ACTATGCA
GACTCAACCAGTCCCAACTATCCCTATTAATCATTACGTCAATCCTAGAAACCAACAAAATAGGATCAAACGTCCTATTTCATTATTCCATGCTAATGTATTCAAGCGTTAGCCTGCTTTAAACACTCTAATTTTTTCAAAGTAACAGTCCTGTTTCCCTGCAACACCAAATTAATGACATTACAGTTCTTCAAGAAGGAGGAACCAGTAAAGCCAGTACATACCAGAGGCACGACCAACTTACTAATCCCGAAATTCAACTACGAGCTTTTTAACTGCAACAACTTTAATATACGCTATTGGAGCTGGAATTACCGCGGCTGCTGGCACCAGACTTGCCCTCCAA
+
DDCDDIIIFHIGGFGHIHIHIIHHIGHHDHIHHEHHHEHHIIHHIHIIHHHHIIHIIGIHHIIIFHIHHHHHHHEHHHFEGHHHHEE@GHGHE?HHIIIHIHGIIIHHIHIIIHHHHHIIIHEIIHHHIIHGHHIIHIIHIIIIIIHIIIHHHHHHHHGIIIIIHHEIHIHHHHIHHHGIHF;IIIIHHHIIIIIGIHIIHIIIHHIIIIIIIIIIIHIIIIIHIIIHHCIIIIIIIIHIHFHCGH?EECE?IHHFHIIIIIIHIIIIIHIIIIIIIHFIHGIHHIIHEHIIIIIHHHHHFIHIHIHIIIIIIIIIIIIHIIIIIIIHHHGIHHHHIHGIIDDDDD
@HISEQ:969:HM2KJBCX2:2:1101:20458:32340 2:N:0:ACTATGCA
GACTCAACCAGTCCCAACTATCCCTATTAATCATTACGGTGGTCCTAGAAACCAACAAAATAGAACCACAACGTCCTATTCTATTATTCCATGCTAATCTATTCAAGCAATAGCCCGCTTTAAACACTCTAATTTTTTCAAGGTAATGGTCCTGGCTCCCCAACACACCCAATTAAGGACATGCTGATTCACCAGAAGGAAGACCCGACAACAAGACAGTACTCGCCAAAGACGGACCGCCCGGCCAGGCCTAAAATTCAACTACGAGCTTTTTAACTGCAACAACTTTAATATACGCTATTGGAGCTGGAATTACCGCGGCTGCTGGCACCAGACTTGCCCTCCAA
+
@D@DDIIHHIIIIHIIIIIIHIIIIHIIIIGHIIIHIHHIHHIIIIIHIIIIHIIGICGHIHCHHHHIIIIIHHIHHHHHHHHIIIFHCHIIC?GHHIIIHHHHIIHHIHHIEIIHHHHHEHHIIIGIHIIIIIHIIHHIHHIIHIIIIIIIHEHDDIGIHHGE@HHIHHIHHHHIIIIHIIHHIHHIII;HGHIIHHIIGIIIIIIIIIHIIHFGHIIIIIHIIIIIIIIIIGIGHIIIIIIIIHIIIHHHIIIIIIIIIIIHIIIIIIIIIIIIIHIIIIIIIIIIIIIIIIIIIIIIIIIIIIIIIIIIIIIHIIIIIIIHIHIIIIIIIIIIIIIIHIDDDDD
@HISEQ:969:HM2KJBCX2:2:1101:3954:33433 2:N:0:ACTATGCA
GACTCAACCAGTCCCAACTATCCCTATTAATCATTACGGCGGTCCTAGAAACCAACAAAATAGAACCGCACGTCCTATTCTATTATTCCATGCTGTAATATTCGAGCAAAGGCCTGCTTTGAACACTCTAATTTTTTCAAAGTAAAAGTCCTGGTCCCCAACACACCCAGTGAAGGGCATGCGGTTCTCCAGAAGAAAAGGCCCGGCCGGACAAGTGCACGCGGTGAGGCGGACCTGCCAGCCAGGCCAAAGGTTCAACTACGAGCTTTTTAACTGCAACAACTTTAATATACGCTATTGGAGCTGGAATTACCGCGGCTGCTGGCACCAGACTTGCCCTCCAA
+
CDDDDIIIIIIIIHHIIIIIIIIIGIIIIIIIIIIIHCGHHHIIIIGHIIHHIIIIEHHIIHHIHHIDHIHHCCHHHIGHGHHIHHIIIIIHIIIIIIIHHCIIIHHIIGIIHIIIIIIIIIIIIIIIIIGHHHHHIIIIIIIIHIIHGIHIIIIIIIIIIIIHHHHIIIHIIIIIIIIIIIIIIIIIIIHIIIIIIHHIIIIIIHIIIIIHGIIIIIIIIIIIIIIIIIIIIIIIIIIIIEEIIIIHIIIIIIIIIIIIIIIIIIIIIIIIIHIIIHIIIIIIIIIIIIIIIIIIIIIIIIIHIIIIIIIIIHIIIIIIIIIIIIIIIIIIIIIIIIIDCDDD
@HISEQ:969:HM2KJBCX2:2:1101:11289:33723 2:N:0:ACTATGCA
GACTCAACCAGTCCCAACTATCCCTATTAATCATTACGGTGATCCTAGAAACCAACGAAATAGAATCAGTCCGTCCTATTTCATTATTCCATGCTAATGTATTCAGACGATAGTCTGCTTTAAACACTCTAATTTTTTCAAAGTAACAGTCCTGATTTCCAACCACACCAAATAAATGGCATGAAAGTTCCTCAGAAGGTAGAGATCCATCTCACCAGTACAGACAATTAAGCCTGACCAATGGGTAGACCCCGAAGTTCAACTACGAGCTTTTTAACTGCAACAACTTTAATATACGCTATTGGAGCTGGAATTACCGCGGCTGCTGGCACCAGACTTGCCCTCCAA
+
DDDDDIIIIIGHIIIIHIIHHHHHIIIIIHIIHIHIIHHHIIIIIIHHIIHIIIHIIIIIIHHGFHHIGGHIC@HHHIHIHHIIHFHHI1GHHIHIIIHIIHHIIIIIIIGIIHHIIHHIIIHHHIIIIIIIIIIIIIIIHHHHHIIIIHIIIIIIIIHIGHGIIIIHIIIIHIIIIIIIIIIIIIIIIIIIIIIIIIIIIIHIIIHIIIIIIIHIIIIIIIIIIIIIIIIIIIIIIIIIIIIIIHFIIIIIIIIIIIIIIIIIIIIIIIIIIIIIIIIIIIIIIIIIHIIIIIIIIIIIIIIIIIIIIIIIIIIIIIIIIIIIHIGIIIIIIIIIIIIIIIIDDDDD
@HISEQ:969:HM2KJBCX2:2:1101:11962:34610 2:N:0:ACTATGCA
GACTCAACCAGTCCCAACTATCCCTATTAATCATTACGGTGGTCCTAGACCAACAAAATAGAACCAACGTCCTATTCTATTATTCCATGCTAATCTATTCAAGCAAAAGCCCGCTTTAAACACTCTAATTTTTTCAAGGTAATGGTCCTGGTTCCCCGGCACACCCAGTTAAGGACATACCGGCTCACCAGAAGGATAGACCCGACAACAGACAGTACTCGCCAGAGACGGACCGCCCGGTCAGGCCTAAAATTCAACTACGAGCTTTTTAACTGCAACAACTTTAATATACGCTATTGGAGCTGGAATTACCGCGGCTGCTGGCACCAGACTTGCCCTCCAA
+
CDDDDIIIIIIIIIIIIIIIIIHIIGIIIIIIHIIIIIIIIIIIIHIHIIHIIIIIIIIIEHHIIHIIIIIHIIIHIIIIIIIIGHIIIIIHIIIIIIHHHIHHIIIHHIIIIIIIIIIIIIIIIHIIIIIIIIIIIIIHIIIIIIIIGHHHHIIIIIIIIHIIIIIIIIHIIIIIIIIIIIIIIIHHIIIIIIIIHIHIIIIIIIHIIIIIIIIIIIIIIIIHIIIIIIIIIIIIIIIIIHIIIHIIIIIIHIIIIIIHIIIIIIIIIIIIIIIHIIIIHIIIIIIIIIIIIIIHHHIIIIIIIIIIIIIIIIIIIIIIIIIIIIIIHIIIIIIIIIDDDDD
@HISEQ:969:HM2KJBCX2:2:1101:12395:35174 2:N:0:ACTATGCA
GACTCAACCAGTCCCAACTATCCCTATTAATCATTACGGTGATCCTAGAAACCAACGAAATAGAATCAGTCCGTCCTATTTCATTATTCCATGCTAATGTATTCAGACGATAGTCTGCTTTAAACACTCTAATTTTTTCAAAGTAACAGTCCTGATTTCCCATCACACCAAATAAATGGCATGAAAGTTCCTCAGAAGGTAGAGATCCATCTCACCAGTGCAGACAATTAAGCCTGACCAATGGGTAGACCCCGAGGTTCAACTACGAGCTTTTTAACTGCAACAACTTTAATATACGCTATTGGAGCTGGAATTACCGCGGCTGCTGGCACCAGACTTGCCCTCCAA
+
DDDDDIIIIIIIIIIIIIIIHIIIIIIIIIIIIIIIIIIIIIIIIIIIIIIIIIIIIG0GHIIIIHHIHHHHIHHIHIIIIIIIIGHHIHIHEHIIIIIIHHHIIIIIIIIIIIIIIIIIIHHHHHIIIIIHIIIIIHIIHIIHHIIIIIIIIIIIIIIIIHIIIHIIIIIIIIIIIIIIIIIIIIIIIIIIIHIIIIIIIIIIIIIIIIIIIIIIIIIIIIIIIIIIIIIIIIIIIIIIIIIIIHHIIIIIIIIIIIIIIIIIIIIIIIIIIIIIIIIIIIIIIIIIIIIIIIIIIIIIIIIIIIIIIIIIIIIIIIIIIIIIIIIIIIIIIIIIIIIIIIIDDDDD
@HISEQ:969:HM2KJBCX2:2:1101:20646:34060 2:N:0:ACTATGCA
GACTCAACCAGTCCCAACTATCCCTATTAATCATTACGGTGGTCCTAGACCAACAAAATAGAACCAACGTCCTATTCTATTATTCCATGCTAATCTATTCAAGCAAAAGCCCGCTTTAAACACTCTAATTTTTTCAAGGTAATGGTCCTGGTTCCCCGACACACCCAATAAAGGGCATACCGGCTCACCAGAAGGATAGACCCGACAGCAGAACAGTACTCGCCAGAGACGGACCGTCCGGTCAGGCCTAAAATTCAACTACGAGCTTTTTAACTGCAACAACTTTAATATACGCTATTGGAGCTGGAATTACCGCGGCTGCTGGCACCAGACTTGCCCTCCAA
+
DBDDAIGHIIIIHGHIIIIIHIIIIIIIIIIIIIIHII=HIIHHHIIIIIIIIIIHGHIIHIIIGHIHHEHHGHHIHHIIIIIGCFHIIHIIIHIHHIIIHHGIHHFGCHCDDHHHIIIIIHHHHHIGHHIIIGHEHHHGHHFGEFIIHE@EDHIIHHHHHIHIHGIIHIHIIIIIIIIIHIIIHHGHIIIIIHFIIIHGIIGIIIIIIIGHIIIIHHIIIIIIIIIHIIIIIIGIGIGIIFGIIIIHIIIIIIIIIIHHCGEFHIIIIIHIIIIIHHIHIIIIIIHIIIIHIIIIHHGIIIIIIIIIIIIIIIIHHIIIIIIIIIIHIIIIIIIHIIIDCDDD
@HISEQ:969:HM2KJBCX2:2:1101:19440:35028 2:N:0:ACTATGCA
GACTCAACCAGTCCCAACTATCCCTATTAATCATTACGGTGATCCTAGAAACCAACAAAATAGAATCATGCCGTCCTATTTTATTATTCCATGCTAATGTATTCAAGCAAAATGCCTGCTTTAAACACTCTAATTTTTTCAAAGTAAAGGTCCTGGTTCCCCGTGACACCCAATTAAGGGCATCGCGGTTCTCCAGAAGGTGAGAAATTGACTACACCAGTTCATACCCCTTAAGGCACGACCGATGTGTCAATCCCGAAATTCAACTACGAGCTTTTTAACTGCAACAACTTTAATATACGCTATTGGAGCTGGAATTACCGCGGCTGCTGGCACCAGACTTGCCCTCCAA
+
DDDDDIIIIIIHICHHIIIIIIIHIIIHIIIHHIIIIGHHHIIIIIIIIIIIIIHIIHIIIIHIIIIGEHHHHIGHHIIIHHHIIHHIIIIIIGIHIHIIIHIIIIHHHIIHIHHHIGIIIIHHHHHEHFFHHGFIHHIIGIIIIIIIHIIIIIHHHHIIIIIIHHIIIIIIHIIIIIIIIIIIIHIIIIIIIIIIIIIIIHIIIIIIHIIIIIIIHIIIIIIIIIIHIIIIIIIIIIIHIIIIIIIIIHHIIIIIIHIIIIHIIIIIIIIIIIIIIHHIIIIIIIIIIIIIIIIIIIIIHGIIIIIIIIIIIIIIIIIIIIIIIIIIIIIIIIIIIIIIIIIIIIIDDDDD
@HISEQ:969:HM2KJBCX2:2:1101:21241:35191 2:N:0:ACTATGCA
GACTCAACCAGTCCCAACTATCCCTATTAATCATTACGTCGATCCTAGAAACCAACAAAATAGAATCAAACGTCCTATTTCATTATTCCATGCTAATGTATTCAAGCGTGCGCCTGCTTTAAACACTCTAATTTTTTCAAAGTAACAGTCCTGATTCCCCACGACACCAAATTAATGACATCGCGGTTCTTCAGAAGGTAGGAACCAATAATGCCAGTGCGTACCGAAGCACGACCAACAATTTGATCCCGAAATTCAACTACGAGCTTTTTAACTGCAACAACTTTAATATACGCTATTGGAGCTGGAATTACCGCGGCTGCTGGCACCAGACTTGCCCTCCAA
+
@@DD?FC1<DC<1<1CF=@E11DEHHHGGH?<C11<CC<1<FE1GCFGCHH<<GH=DHEHCGCCH1D?EH?0110<<11<1CGCCF1FCFFE11<@@?3F1<EGEIHC<EHCE?HEHHEGF<C86CHFHH1EE?GCHHGHHHHHGHH?HIIHBD=EIHHEEHEFHAHFCFHHEHHHHGEC;IIIIIIIIIIIIIIIHIIIIHHIIHIIHHHFIGIIIIIFHIGHGGIIIGFHHFGIHIHHHGHFFDGHHHGEHFHIIIHGEHIHHIIIHIIIHIIIIIHIHHGIIIGIGIIIIIIIHIIIIIIIIIIIIIIIIIIIIIIHIHHIIIIIIIIIHIIIIIIIDDBDD
@HISEQ:969:HM2KJBCX2:2:1101:2263:36353 2:N:0:ACTATGCA
GACTCAACCAGTCCCAACTATCCCTATTAATCATTACGTCAATCCTAGAAACCAACAAAATAGGATCAAACGTCCTATTTCATTATTCCATGCTAATGTATTCAAGCGTTAGCCTGCTTTAAACACTCTAATTTTTTCAAAGTAACAGTCCTGTTTCCCTGCAACACCAAATTAATGACATTACAGTTCTTCAAGAAGGAGGAACCAGTAAAGCCAGTACATACCAGAGGCACGACCAACCTACTAATCCCGAAATTCAACTACGAGCTTTTTAACTGCAACAACTTTAATATACGCTATTGGAGCTGGAATTACCGCGGCTGCTGGCACCAGACTTGCCCTCCAA
+
DDDDBIIHHHHIEHHIIIIIIIIGHIIIIIIIIHIHIIIIIIIHHHIIIIIIIIIIHIIIIIIGIGIHHIIIH1EEEHIGI?HHHIIC@EGHHEHIHIIIIGHHIIIIHIHIIIHIIIIIIIIHHIIIIHGHHGHHHIHIIIIHHIIIIIIIHIHHIHIIHHHHHHGIIIHHHIIIIIIIIIIIIIIIHIHIIIHIIIIHIHIII;HIIIIGHHIIIIHIHIIIIHIIHIIIIIII=I<IHHGFHIIHIIHIHIHHGFHHIIHHIIIHIIIIIIIIIIIIHIIIIIIHHIIIIIIIIIHHHIIIIIIIIIIIIIIIIIIIIHIIIIIIIIIIIIIIIIIIIDDDDD
@HISEQ:969:HM2KJBCX2:2:1101:9556:36213 2:N:0:ACTATGCA
GACTCAACCAGTCCCAACTATCCCTATTAATCATTACGGTGGTCCTAGAAACCAACAAAATAGAACCACAACGTCCTATTCTATTATTCCATGCTAATCTATTCAAGCAATAGCCCGCTTTAAACACTCTAATTTTTTCAAGGTAATGGTCCTGGCTCCCCAACACACCCAATAAAGGACATGCTGGCTCACCAGAAGGAAGACCTGACAGCAGACAGTACTCGCCAAAGACGGACCGCCCGGCCAGGCCTAAAGTTCAACTACGAGCTTTTTAACTGCAACAACTTTAATATACGCTATTGGAGCTGGAATTACCGCGGCTGCTGGCACCAGACTTGCCCTCCAA
+
DADBDHHHIIIIIIHIIIIGC@FHCCHIIIIIGIHHHICHEHIFIIFHEHECHHIIGHHIHHFHHEHHCE?0<CHEHHEFHEHGHFHGHEEEGHIFIHHHHHGIHIFHFIIIIHIHIIHHHHHHEHHHHIHIHHHFEHHHIIHHHFIIHIIIHHHHHHHHHHIHHFHIIGIGIIHFHHEIIIIIIGIHIIHIIIIIIIIIGIHIIIHIIIIIIIIIIIIIIIIHFIIIIHHIIHIGIIIIG7IHGIIIIIIIIIIIHIIIIIIIIIIGHIIIHIIIIIHIIIIIGIHHIIHIGIIIIIIHIIIIIIIIIIIIIIIIGIHHHIIIIIIIIIIIHHFGIHIIHBDDDD
@HISEQ:969:HM2KJBCX2:2:1101:11984:36464 2:N:0:ACTATGCA
GACTCAACCAGTCCCAACTATCCCTATTAATCATTACGTTGATCCTAGAAACCAACAAAATAGAATCGAACGTCCTATTTCATTATTCCATGCTAATGTATTCAAGCGCGTGCCTGCTTTAAACACTCTAATTTTTTCAAAGTAACAGTCCTGACTCCCCACAACATCAAATTAATGACATCATGATTCATCAGAAGGGAGAAATCAATGACATTAGTACGTACCGAAGGCACGACCGACGTATTGATCCCGAAATTCAACTACGAGCTTTTTAACTGCAACAACTTTAATATACGCTATTGGAGCTGGAATTACCGCGGCTGCTGGCACCAGACTTGCCCTCCAA
+
DDDDDIIIIIIIIHIIIIIIIIIIIIIIIIIIIIIIIIIGHIIIIIIIIIIIIIIIIIIIIIIIIIHHIIIIIIIIIIIIIIIIIIIIIIGIIIIIIIHIIHIHIIIIIIIIIIIIIHIIIIIIIIIIIIIIIIIIIIIIIIIIIIIIIIIIIHIIHIIIIIIIIIIIIIIIIIIIHIIIIIIIIIIIIIIHIIIIIIIIIIIIIIIIIIIIIIIIIIIIIIIIIIIIIIIIIIIIIIIIIIHHGIIIIIIIIIIIIIIIIIHIIIIIIIIIIIHIIIIIIIIHIIIIIIIIIHIIIIIIIIIIIIIIIIIIIIIIIIIIIIIIIIIIIIIIIIIIIIIIIDDDDD
@HISEQ:969:HM2KJBCX2:2:1101:14920:37239 2:N:0:ACTATGCA
GACTCAACCAGTCCCAACTATCCCTATTAATCATTACGGTGGTCCTAGAAACCAACAAAATAGAACCACAACGTCCTATTCTATTATTCCATGCTAATCTATTCAAGCAATAGCCCGCTTTAAACACTCTAATTTTTTCAAGGTAATGGTCCTGGCTCCCCAACACACCCAATAAAGGACATACTGGTTCACCAGAAGGAAGACCCGACAGCAGACAGTACTCGCCAAAGACGGACCGCCCGGCCAGGCCTAAAATTCAACTACGAGCTTTTTAACTGCAACAACTTTAATATACGCTATTGGAGCTGGAATTACCGCGGCTGCTGGCACCAGACTTGCCCTCCAA
+
DDDDDIIIIIIIIIIIIIIIIIHIIIIIIIIIIIIIIHIIIIIIIIIIIHIIIIIIHHIIIIHHIIGIGIIIHHHFHIHIIIIIIHIIEHHIGHHIIIIIIIHIIIHIIIIIGIHIHIHIHHIIHHIIIIIIIHHIIIIIIIIIIIIHHHIIIIIIHIIIIIIIIIIIIIIHIIHIIIIIIIIIIIIIIIIIIIIIIIIIIIIIIIIIIIIIIIIIIIIIIIIIIIIII=IIIIIHIIIIIIIIHIIIIHIIIIIIIIIIIIIIIIIIIIIIIIIIIIIIIIIIIIIIIIIIIIIIIIIHHIIIIIIIIIIIIIIIIIIIIIIIIIIIIIIIIIIIIIIIIDDDDD
@HISEQ:969:HM2KJBCX2:2:1101:7230:37242 2:N:0:ACTATGCA
GACTCAACCAGTCCCAACTATCCCTATTAATCATTACGGTGATCCTAGAAACCAACAAAATAGAATCATGCCGTCCTATTTTATTATTCCATGCTAATGTATTCAAGCAAAATGCCTGCTTTAAACACTCTAATTTTTTCAAAGTAAAGGTCCTGGTTCCCCGCGACACCCAATTAAGGGCATCGTGGTTCTCCAGAAGGTGAGAAATTGACTACACCAGTTCATACCCCTTAAGGCACGACCGATGTGTCAATCCCGAAATTCAACTACGAGCTTTTTAACTGCAACAACTTTAATATACGCTATTGGAGCTGGAATTACCGCGGCTGCTGGCACCAGACTTGCCCTCCAA
+
DDDDDIIIIIIIIIIIHIIIIIIIIIIIIIIIIIIIIIHIHIHIIIIIIIIIHIGHIIIIIIIHHGIIIIGIHHHIHHIIIIIIIIIHHHIHHHHGHIHHIHIIIIIHIIIHIIIGIIIIIIIIIHHHIHIIIIIIIIIIIIIIHIIIIIIIIIHIIIIHHIIIIIIIIIIIIIIIIIHIIIHIIIIIIIIIIIIIIIIIIIIIIIIIIIIIIIIIIIIIIIIIIIIIIIIHIIIIIIIIIIIIIGIIIGHIHHIIIHIIIIIIIIIIIIIIIIIIIIIIIIIIIIIIIIIHHIIIIIIIIIIIIIIIIIIIIIIIIIIIIIIIIIIIIIIIIIIIIIIIIIHIIIIDDDDD
@HISEQ:969:HM2KJBCX2:2:1101:12053:37333 2:N:0:ACTATGCA
GACTCAACCAGTCCCAACTATCCCTATTAATCATTACATCGATCCTAGAAACCAACAAAATAGAATCGGATGTCCTATTTCATTATTCCATGCTAATGTATTCAAGCGTGAGCCTGCTTTAAACACTCTAATTTTTTCAAGGTAACAGTCCTAATTCCCCGTGACACCAAATTAATGGCATTACGGTTCTTTAGAAGGTGAGAAATCAATAATATCAGTACATACCAACGGCATGACCGAAACATTGATCCCGAAATTCAACTACGAGCTTTTTAACTGCAACAACTTTAATATACGCTATTGGAGCTGGAATTACCGCGGCTGCTGGCACCAGACTTGCCCTCCAA
+
DDDDDIIIIIHIIGHHIDHHIHIIIHHIIIIIIIIIIIIIIIIIIIEEHHHHHHIIIIIIIHIHIHGHGIIHHFHIIIHIGIHGEHHIIIIGGHIIIIIIIIIHIHHIHIIIIIIIIHHHIIIIIHIHHHFHHGHHHIHIIIHIIIHIIIIIIIIIIIIIIIIHIIHIIIHGHIIIIIIIIIIIIIIIIHIIIIIIIIIIIIIIIIIIIIIIIIIHHIIIHIIIGIIIIIIHHIIIIIIIIIIIIIIIIIHIIIIIIIIIIHIIIIIIIIIIIIIHIIIIIIIIIIIIIIIIIIIIIIIIIIIIIIIIIIIIIIIIIIIIIIIIIIIIIIIIIIIIIIIIIIDDDDD
@HISEQ:969:HM2KJBCX2:2:1101:16565:38398 2:N:0:ACTATGCA
GACTCAACCAGTCCAACTATCCCTATTAATCATTACGGTGATCCTAGAAACCAACGAAATAGAATCAGTCCGTCCTATTTCATTATTCCATGCTAATGTATTCAGACGATAGTCTGCTTTAAACACTCTAATTTTTTCAAAGTAACAGTCCTGATTTCCCATCACACCAAATAAATGGCATGAAAGTTCCTCAGAAGGTAGAGATCCATCTCACCAGTGCAGACAATTAAGCCTGACCAATGGGTAGACCCCGAGGTTCAACTACGAGCTTTTTAACTGCAACAACTTTAATATACGCTATTGGAGCTGGAATTACCGCGGCTGCTGGCACCAGACTTGCCCTCCAA
+
ABDABIIF1D@CG<CECHE?@CGHHHIHHCFHHEHI1E@1@GFHHHEEEHH?G1<<@EHHG@CCG1CEHH10D1<@1D?G1@CG?GHE1D<C11<CFHGGGGEFFCHHHGA0<FGF@FIHHFHHHCIHHGH<GEHEGCHHHGIHIIHHHHGC?HGGDIIHIHHGHEHEHIHHEHFHEFIHEEECHHIHHHH@HG?IIFIHEGFIIHHHFC@HG@FIIIIIIIIHHHHHCF?FHIIGGIIIHECC@@FEDAEHHHFHHHIIHHIHHHCCIIIIIHHGHHFIIIGIH?IIIIIHHIIHHFIIIHFCECCGIHHFIHHIHECIHIIIIIHCIHIHHHIHHIIHHHDACDD
@HISEQ:969:HM2KJBCX2:2:1101:15077:38935 2:N:0:ACTATGCA
GACTCAACCAGTCCCAACTATCCCTATTAATCATTACGTCGATCCTAGAAACCAACAAAATAGAATCAAACGTCCTATTTCATTATTCCATGCTAATGTATTCAAGCGCGAGCTTGCTTTAAACACTCTAATTTTTTCAAAGTAACAGTCCTGATTCCCCATGACACCAAATTAATGACATCGTGGTTCGTCAGAAGGGAGAAACCAATAATGCTAGTACGTACAAAGTACGACCGACATATTAGTCCCGAAATTCAACTACGAGCTTTTTAACTGCAACAACTTTAATATACGCTATTGGAGCTGGAATTACCGCGGCTGCTGGCACCAGACTTGCCCTCCAA
+
DDDDDIIIIIIIIIIIIIIIIIIIHIIIIIIIIIIIIIIIIIIHHIIIHHIIIIIGHFHIHIHHHHHIIIIIHFHIHEHHIHHIIIIIIHHHIIIIIIIIIIIIIIIIIIIIIIIIIIIIIIIIIIIIIIIIIIIIIIIIIIIIIIIIIIIIIIIIIIIIIIIIIIIIIIIIIIIIHGIHIIIIIIIIIIIIIIIIIIIIIII<IIIIIIIIIIIIIIIIIIIIIIIIIIIIIIIIIIIIIIHIIIIIIIIIIIIIIIIIIIIIIIIIIIIIIIIIIIIIHGIIIIIIIIIIIIIIIIIIIIIIIIIIIIIIIIIIIIIIIIIIIIIIIIIIIIIIIIIDDDDD
@HISEQ:969:HM2KJBCX2:2:1101:10914:39011 2:N:0:ACTATGCA
GACTCAACCAGTCCCAACTATCCCTATTAATCATTACGGTGGTCCTAGAAACCAACAAAATAGAACCACAACGTCCTATTCTATTATTACATGCTAATCTATTCAAGCAATAGCCCGCTTTAAACACTCTAATTTTTTCAAGGTAATGGTCCTGGCTCCCCAACACACCCAATAAAGGACATACTGGTTCACCAGAAGGAAGACCCGACAGCAGACAGTACTCGCCAAAGACGGACCGCCCGGCCAGGCCTAAAATTCAACTACGAGCTTTTTAACTGCAACAACTTTAATATACGCTATTGGAGCTGGAATTACCGCGGCTGCTGGCACCAGACTTGCCCTCCAA
+
D00<@G??1DC<C1DEHFGHHH1DC1C?<DGC<11<<C=G1<<<@F@HHHEH@G1C11D1<FH1<CGHH@C0<<<C0<<F@<FHI?11<1<1@11<6?FHHHHFEH@<B<GH?CF>/<E@@@DGHIHGIHEIHF@@DDH?HFEHHHHE@F7<HHEEC?E<F@GHEG:E@/F<GHFE/#IHFIHGHCGH?G<EGHHHEDCGDD0CDE<FD<EF@CCC0HG?</CC1D11@?D<</D?CCC</@?C1HG>1CIHHHCF?HEGD0<D1<1HFEEHHHCCHHHHHGD<C1HD11D00EDHF1?GFD1<1IHEHG<1CE??DDFF1CGHHD1HFGC<<CD1HHHGHBAADB
@HISEQ:969:HM2KJBCX2:2:1101:5607:39381 2:N:0:ACTATGCA
GACTCAACCAGTCCCAACTATCCCTATTAATCATTACTCATTTCCCCAAAAACCAACAAAATTCGAGATACGAGTCCTAAATTATTATTCCATGCTAATGTATTCATAACTTTCAGCCTGCTTTAAACACTCTAATTTTTTCAAAGTAAAGGTCCTGGATTGCGAACCCAACCCAGTAAAGGGCAGGAACGTTCTCCAGGAAGATGGTAAGCGCGCATCGGCACTCACACACGATACCGTGGCGGGCCAAGCGCACTATACCAGAAATCCAACTACGAGCTTTTTAACTGCAACAACTTTAATATACGCTATTGGAGCTGGAATTACCGCGGCTGCTGGCACCAGACTTGCCCTCCAA
+
DDDDDIHIIIIIIIIIIIIIIIIIIIIIIIIIIIIIIIIIIIIIIIIIIIHIIIIIIIIIIIIIIGIIIIIIIIHIHHIIIIIIIIHIHIIIIIIIIIIIHDHHIHIIIIIIIIIIIIIIIIIIIIIIIIIIIIIIIIIHIIIHIIHIIIIIIIIHHHIIIIIIIIIIIIHIIIIIIIHIIIIIIIIIIIIIIIIIIIIIIIIIIIIIIIIIIIIIIIIIIHIIIIIIIIIIIIIIIIIIIIIIIIIIIIIIIIIIHIIIIIIIIIIIIIIIIIIIIIIIIIIIIIIIIIIIIIIIIIIIIIIIIIIIIIIIIIIIIIIIIIIIIIIIIIIIIIIIIIIIIIIIIIIIIIIIIDDDDD
@HISEQ:969:HM2KJBCX2:2:1101:14380:39083 2:N:0:ACTATGCA
GACTCAACCAGTCCCAACTATCCCTATTAATCATTACGGTGATCCTAGAAACCAACAAAATAGAACCATGCCGTCCTATTCTATTATTCCATGCTAATGTATTCGAGCAAAAATGCCTGCTTTAAACACTCTAATTTTTTCAAGGTAAAGGTCCTGGATCCGCAAGACACCCAATTAAGGACATCAAGTTTCTCCAGAAGGTGAGAAATCAACAGCGACAGTTCATACCCCTTAAGGCACGACCATCACGTCAATCCCGAAATTCAACTACGAGCTTTTTAACTGCAACAACTTTAATATACGCTATTGGAGCTGGAATTACCGCGGCTGCTGGCACCAGACTTGCCCTCCAA
+
DDDDDHHEHHEHHIIIIIIIIIHHIIIIHIIIIIHIIHIIHHIIIIIIHIHHIIIIIIIIIIIIHIGIGHHGH@HHIIHHHIIIIIIIHHHEGHIHIIHIIIHIIIIHIIHHHHHHHHIIIIIIIIIIIIIIIIIIIIIIHHIIIIIIIIIIIIIHHIIIIIHIIIIIIIIIIHIIIIIIIIIIIIIIIIHIIIHIIIIIIIIIIIIIIIIIHHIIIHIIIIIIIIIIIIIIIIIIIIIIHIIIIIIIIIIHIIIIIIIIIIIIIIIIIIIIIIIIIIIIIIIIIIIIIIIIIIIIIIIIIIIIIIIIIIIIIIIIIIIIIIIIIIIIIIIIIIIIIIIIIIIIIIIIDDDDD
@HISEQ:969:HM2KJBCX2:2:1101:17333:39544 2:N:0:ACTATGCA
GACTCAACCAGTCCCAACTATCCCTATTAATCATTACGGTGGTCCTAGAAACCAACAAAATAGAACCACAACGTCCTATTCTATTATTCCATGCTAATCTATTCAAGCAATAGCCCGCTTTAAACACTCTAATTTTTTCAAGGTAATGGTCCTGGCTCCCCAACACACCCAATAAAGGACATGCTGGCTCACCAGAAGGAAGACCCGACAGCAGACAGTACTCGCCAAAGACGGACCGCCCGGCCAGGCCTAAAATTCAACTACGAGCTTTTTAACTGCAACAACTTTAATATACGCTATTGGAGCTGGAATTACCGCGGCTGCTGGCACCAGACTTGCCCTCCAA
+
DDD@DHIIHIIIIIHHHHHIHHHEEHIIIHIICEH@H@CCECHHIHII?GCHGHHIIGEEGHHHIIHHIHHI<1CHCGEHHIHHH@CGHIIH?<CDHIHCFHIIIHIIHHHHGIHIGHHIHHIH5HIIIHHHHHHIIHIHEHHIHGHIHHIHIHHDHHEEHHIIHHHIIHIIHHHEHHCHIIIIIIIIIIIIIHHHFIIHHIIIIIIIIIIIIIIIIIIIIIIIII=IIIIIGIHIIIIIIIIHEIIHHGIIIIIIIIIIIIHIIIIIIIIIIIIIIIIIIIIIIIIIIIIIHEIIIIHHHIIIIIIIIIIIIIIIIIIIIIIIIIIIIIIIIIIIIIIIIDDDDD
@HISEQ:969:HM2KJBCX2:2:1101:1997:40084 2:N:0:ACTATGCA
GACTCAACCAGTCCCAACTATCCCTATTAATCATTACGTCAATCCTAGAAACCAACAAAATAGGATCGTCGTCCTATTTCATTATTCCATGCTAATGTATTCAAGCGTTAGCCTGCTTTAAACACTCTAATTTTTTCAAAGTAACAGTCCTGTTTCCCCGCAACACCAACTTAATGGCATTACGGTTCTACAAGAAGGAGGAATCAGCAAAGCCAGTGCATACCAGTGGCACGACCAACTTGCTGACCCCGAAATTCAACTACGAGCTTTTTAACTGCAACAACTTTAATATACGCTATTGGAGCTGGAATTACCGCGGCTGCTGGCACCAGACTTGCC
+
<<DD@HHEHHHCGHIIIIIIIHIIIIIIIIIIIIIHIIIIIIIHIIHHIIIIIIIHIIIIIICGHHHDGEHHII@GGHFE@@HHFHHCCIHCHHIGEHFFHGDIHIHHHGHHHFGIHHIHHIHIHIHGHHHIHHHFHHGFHIIHIIHHHHHGGGHDHIIHIIHHEEHIHIIHHGIG-HHIIIHEFEHHFIHHHHEIIIIHIHHHGE;IHCI<GIHIIIHIIIIIIIHI<IIIHHHHHHIGIIIIHHCDH?HIIIIIIHHHIHHHHGIHIHEHHIIHHHIHGIIIIIIIIIHHGHHGGHGHIIIIIIIIIIIIIHHIIIHHHHIIIIIIGIIIIIDCDCD
@HISEQ:969:HM2KJBCX2:2:1101:8185:40570 2:N:0:ACTATGCA
GACTCAACCAGTCCCAACTATCCCTATTAATCATTACGTCAATCCTAGAAACCAACAAAATAGGATCGAACGTCCTATTTCATTATTCCATGCTAATGTATTCAAGCGTTAGCCTGCTTTAAACACTCTAATTTTTTCAAAGTAACAGTCCTGTTTCCCTGCAACACCAAATTAATGACATTACAGTTCTTCAAGAAGGAGGAATCAGTAAAGCCAGTTCATACCATAGGCACGACCAACCTACTGACCCCGAAATTCAACTACGAGCTTTTTAACTGCAACAACTTTAATATACGCTATTGGAGCTGGAATTACCGCGGCTGCTGGCACCAGACTTGCCCTCCAA
+
ADCDDIIHHIIIIIIIIIHHHIIIIIIIIIHIIIIIIHGHIIIIIIIIIIIIIIIIIIHIIIIIIIHIIHFHIHIHIIIHIIIIIIICHEGHHIIGHHHIIIIIIIIIIIIIIIIIIIIIHIHIIIHIIIHIIIIHIIIIIIIIIIIIIIIIIIIHIIHHGIIIIIIIIIIHHIIIIIHIHIIIIIIHIIIIIIIIIIIIIIIGIHIIIIIIIHIIIIIIIIIIIIIIIIHIIIIIIIIIIIIHHIIIIIIIIIIIIIIIIIIIIIIIHIIIIIIIIIIIIIIIIIIIIIIIIIIIIIIHIIIIIIIIIIIIIIIIIIIIIIIIIIIIIIIIIIIIIIIIIDDDDD
@HISEQ:969:HM2KJBCX2:2:1101:10081:40686 2:N:0:ACTATGCA
GACTCAACCAGTCCCAACTATCCCTATTAATCATTACGGCGGTCCTAGAAACCAACAAAATAGAACCGCACGTCCTATTCTATTATTCCATGCTAATGTATCCGAGCAAAGGCCTGCTTTGAACACTCTAATTTTTTCAAAGTAAAAGTCCTGGTTCCCCGACACGGCCAGTGAAGGCCATGCGGCTCCCCAGAAGGAAAGGCCCGGCCGGACCAGTGCACGCGGTGAGGCGGACCGGCCAGCCAGGCCCAAGGTTCAACTACGAGCTTTTTAACTGCAACAACTTTAATATACGCTATTGGAGCTGGAATTACCGCGGCTGCTGGCACCAGACTTGCCCTCCAA
+
DDDDDIIIIIIHIIIHIIHIHIIHIHIIGHHHIIHHIGHIIGHHHIEFHIIHIIIIIIGHHGHEHHCDDHHCDEFHC?HHHHIIIHIIIIIHIIHIHHHIHHGIIIIIIIHIIHIIIIHIIIIIHHIHHIIIIIIHGHIIIHHHIHIHHIIIHHHHGIIHIIIIIIIIIIIGIIIIIIIIIIIIIIIIGIIIIIIIIIHIIHIIIIIIIIIIIIIIHIIIIIIIIIIII=IHIIIIIIIIIIIHIIIIIHIIGIIIIIIIIIIIIIIIIIIIIIIHIIIIIIHIIIIIIIHHHIIIIIIIIIIIIIIIIIIIIIIIIIIIIIIIIIIIIIIIIHIIIIIIDDDDD
@HISEQ:969:HM2KJBCX2:2:1101:5200:40981 2:N:0:ACTATGCA
GACTCAACCAGTCCCAACTATCCCTATTAATCATTACGTCAATCCTAGAAACCAACAAAATAGGATCAAACGTCCTATTTCACTATTCCATGCTAATGTATTCAAGCGTTAGCCTGCTTTAAACACTCTAATTTTTTCAAAGTAACAGTCCTGTTTCCCTGCAACACCAAATTAATGGCATTACAGTTCTTCAGAAAGGAGGAATCAGCGAGACCAGTACGTACCAATGGCACGACCAACCTGCTGACCCCGAAATTCAACTACGAGCTTTTTAACTGCAACAACTTTAATATACGCTATTGGAGCTGGAATTACCGCGGCTGCTGGCACCAGACTTGCCCTCCAA
+
D@D@DHEH?@HHC?@1C<11<D1CH1GHH1<FHHEHHHH1<@G<@GCC1FCHHEHEGHHGCHHH11D@GFFHCHHHIIH@@ECCGHHH<EH1DFHFEEFGHCGGHGGE<@HDCECIIIFEHHHHHF?A@GHHIGF@GHECHGHHHHACHHHGGGFCH0GHHHHHCHCGFHGHEHGHEIIIIIHGCF?EFFHFH/DHF</<0/HIH@@FHG@<CD@H?HHHHHGCF<@CEG@DHGEHHEHIIHHF<EHCC<CCHHF?FC@EECHGHHF@EGFHF<<C@EGCGHHHF?HEGF@IHGEFC1@GF<1CHEHEIHHEHEHCCCEIHF@C@@HIIIHGFEEEIIHCH@DDD@
@HISEQ:969:HM2KJBCX2:2:1101:11691:41314 2:N:0:ACTATGCA
GACTCAACCAGTCCCAACTATCCCTATTAATCATTACGGTGGTCCTAGAAACCAACAAAATAGAACTACAACGTCCTATTCTATTATTCCATGCTAATCTATTCAAGCAATAGCCCGCTTTAAACACTCTAATTTTTTCAAGGTAATGGTCCTGGCTCCCCAACACACCCAATAAAGGGCATACTGGTTCACCAGAAGGAAGACCCGACAGCAGACAGTACTCGCCAAAGACGGACCGCCCGGCCAGGCCTAAAATTCAACTACGAGCTTTTTAACTGCAACAACTTTAATATACGCTATTGGAGCTGGAATTACCGCGGCTGCTGGCACCAGACTTGCCCTCCAA
+
DDDDDGIGHIIHIIIIIHHIIIIIIIIGHHIIIIIHIHHIEHIIIHIIIIIIIIIIIEHIIIEFHIIIIIGHHGHHHH?GFHHIIIFEHHHGHEHHHHHGIHHHIHHGIIHIIHIIHHHHHIIIIHHHIHIIIIIIIHHIHIIIIIIIIIIIIIHHHHEHHIIIIIIHIIIIIIHIIHIIIIIIIIIHHHIIIIIIIIIIIIIIIIIIIIIIIIIIIIIIIIIIGIIIIIIIIHIIIIIIIIIIHIIIIIIIIIIIIIIIIIIIIIIIIIIIIIHIIIIIHHIIIIIIIIIIIIIIIIHIHIIIIIIIIIIIIIIIIIIIIIIIIIIIIIIIIIIIIIIIIDDDDD
@HISEQ:969:HM2KJBCX2:2:1101:2047:41500 2:N:0:ACTATGCA
GACTCAACCAGTCCCAACTATCCCTATTAATCATTACGTCGATCCTAGAAACCAACAAAATAGAATCAAACGTCCTATTTCATTATTCCATGCTAATGTATTCAAGCGCGAGCCTGCTTTAAACACTCTAATTTTTTCATAGTAACGGTCCTGATTCCCCATGACACCAAATTAATGACATCATGGTTCTTCAGAAGGGAGAAATCAAAATTGCCAGTACGTACCGAGGCACGACCAACAAATTGATCTCGAAATTCAACTACGAGCTTTTTAACTGCAACAACTTTAATATACGCTATTGGAGCTGGAATTACCGCGGCTGCTGGCACCAGACTTACCCTCCAA
+
@D?DDFHHGIIH?GHIIF1D@1CF?GFCHHEFHFH@EEFGH/<<GEHE11<<11D<DC1DHH1CF1FHEECG1<CE@CH1<1DHCHH@1<<CGHHHHHIHFHGIIIIGIHEHCHHHIHHGGHHHEGHHEIIHHHGHHCF$EA=HHIHHIIIIIHCIIHHHHHIIIIIIIIIIIIHFHIHIHIIIIH:HIIHIIIIIIHIIHHIIFFIHIHIIHHIIIIIIIIIIIIIIIFHHFIIIIIIHHHGDIIIEHHHIIIIIIIIIIIHIHIHIIHHHIHIIIIIIIIIHEIIIIIHHGIIIIIHIIIHIHIIIIIIIIIGIIIIIIIIIIIIIIIIIIIIIIIIHDADD@
@HISEQ:969:HM2KJBCX2:2:1101:5128:40253 2:N:0:ACTATGCA
GACTCAACCAGTCCCAACTATCCCTATTAATCATTACGTCAATCCTAGAAACCAACAAAATAGGATCGAACGTCCTATTTCATTATTCCATGCTAATGTATTCAAGCGTTAGCCTGCTTTAAACACTCTAATTTTTTCAAAGTAACGGTCCTGTTTCCCTGCAACACCAAATTAATGACATTACAGTTCTTCAGAAAGGAGGAATCAGCGAAGCCAGTGCATACCAGTGGCACGACCAACCTGCTGACCCCGAAATTCAACTACGAGCTTTTTAACTGCAACAACTTTAATATACGCTATTGGAGCTGGAATTACCGCGGCTGCTGGCACCAGACTTGCCCTCCAA
+
DDDDDIIIIIIIIIIIIIIIIIIIIIIHIIIIHIIIIIIIIIIIIIIIHIHIIIIIIIHHIIIHIIHHIIIGHHHIIIIIIHIGIIHIIIIIIIHIIIIIIIIIIIHIIIIIIIIHIIIHIFHIIIIIIIIIIIIIIIIIIIIIIIIIHIIIIIIIIIIIHIIIIIIIIIIIIIIIIIIIHIIIIIIIHIIIIIIIIIIIIIIIIIIIIIIIIIIIIIIIIIIIIIIIIIIIIIIIIIIIIIIHFIIIIIIIIIIIIIIIIIIIIIIIIIIIIIIIIIIIIIIIIIIIIIIIIIIIIIIIIIIIIIIIIIIIIIIIIIIIIIIIIIIIIIIIIIIIIIIIIDDDDD
@HISEQ:969:HM2KJBCX2:2:1101:3466:41908 2:N:0:ACTATGCA
GACTCAACCAGTCCCAACTATCCCTATTAATCATTACGTCGATCTTAGAAACCAACAAAATAAGATCAAACGTCCTATTTCATTATTCCATGCTAATGTATTCAAGCGAATGCCTGCTTTAAACACTCTAATTTTTTCAAAGTAACAGTCCTGATTTCCCACGACACCAAATTAATGACATCGTGGTTCGTCAGAAGGGAGAAACCGACAGGGCCAGTACACACCAGAGGCGCGACCGACCCGTCGATCCCGAAATTCAACTACGAGCTTTTTAACTGCAACAACTTTAATATACGCTATTGGAGCTGGAATTACCGCGGCTGCTGGCACCAGACTTGCCCTCCAA
+
DDDDDIIIGIIIIIIIIIHIIIIIIHIIIIIHHIIHIIIIIIIIHIIIHIIIIIIIIIEHHIGFEHIIIGIIICHHIHHIIHHIHIIEIIIIGHHHIIIIIIIIIIIIHIIIHIIHIHHIIIIIIIHHIIIIIHIHHIIHIIIIIIIHHIIIIIIHIIIIIHIIIIIIIIIHHIIIIIIIIIIIIIIIIIIIIIIIIIIIIIIIIIIIIIIIIIIIIIIIIIIIIIIIIGIIIIIIIIIIIIIHGIIIIIIIIIIIIIIIIIIIIIIIIIIIIIIIIIIIIIIIIIIIIIIIIIIIIIIIIIIIIIIIIIIIIIIIIIIIIIIIIIIIIIIIIIIIIIIIIDDDDD
@HISEQ:969:HM2KJBCX2:2:1101:1694:42520 2:N:0:ACTATGCA
GACTCAACCAGTCCCAACTATCCCTATTAATCATTACGGTGGTCCTAGAAACCAACAAAATAGAACCACAACGTCCTATTCTATTATTCCATGCTAATCTATTCAAGCAATAGCCCGCTTTAAACACTCTAATTTTTTCAAGGTAATGGTCCTGGCTCCCCAACACACCCAATTAAGGACATACTGGTTCACCAGAAGGAAGACCCGACAACAGGACAGTACTCGCCAAAGACGGACCGCCCGGCCAAGTCTAAAATTCAACTACGAGCTTTTTAACTGCAACAACTTTAATATACGCTATTGGAGCTGGAATTACCGCGGCTGCTGGCACCAGACTTGCCC
+
DDD?DHIIIIIHIIIIIIIIIIIIIIIIIICHIIIIIHHHHIHIIIHIIGIIIIIIHIIGHIHFHIIHIGHDHEEHGHGFGHHHHHFHIHHHHIGIHHEHHHHIHIIIIHHHEIHGIIIIIHHIHIGHHIIIHIIIIIHHHIIIIIIHHHIIIIIIHHIHIIIIHIIIHHIIIHIIIIIIIIIIHHIHIIIIIIIIIIIIIIHIIIIIIIIIIIIIHIIIIIIIIIIIIIIIIIIIIIHHHIIIIIIIIGIIIIIIIHIHIIHHIIIIIIIIIIIHIIIHIHIIIIIIIIIIIHHIIIIIIIIIIIIIIIIIIIIIIIIIIIIIIIIIIIIIIIIIIDDDDD
@HISEQ:969:HM2KJBCX2:2:1101:8569:43129 2:N:0:ACTATGCA
GACTCAACCAGTCCCAACTATCCCTATTAATCATTACGGTGATTCAGAAACCAACAAAACAGGTTCACCGTCCTATTTTATTATTCCATGCTAATGTATTCAGACATAAGCCTGCTTTGAACACTCTAATTTTTTCAAGGTAAAGGTCCTGGTTTCCTACCACGCTAAATTAATAACATGATAGTTCCCCAGAAGGTAGAAATTCTACACGCCAGTACAGACAATAGCCCGACTAACGATAGAACCCCGAAATTCAACTACGAGCTTTTTAACTGCAACAACTTTAATATACACTATTAGAGCTGGAATTACCGCGGCTGCCGGCACCAGACTTGCCCTCCAA
+
DDDDDIIIIIIIIIIIIIIIIIIIIIIIIIIIIIIIIIIIIIIIIIIIIIIIIIIIIIIIIIIFHHIIIGHIGIIIHHIIIIIIIHHIIIHIGIIIIIIHIIHIIIIIIIIHIIIHIIIGIHIIIIIIIIIIIIIIIIIIIIIIIIIIIIIIIIIHIIIIIHHHIIIIIGHIIIIIIIIIIIIIHHGHHIIIIIIIIIIIIIIIIIIIIIIIIIIHIIIIIIIIIIIIIIIIIIIIIIIIHHIIIIIIIIIIIIIIIIIIIIIIIIIIIIIIIIIIIIIIIIIIIIIIIIIHHIIIIIHIIIIIIIIIIIIIIIIIIIIIIIIIIIIIIIIIIIIIIIDDDDD
@HISEQ:969:HM2KJBCX2:2:1101:3367:43994 2:N:0:ACTATGCA
GACTCAACCAGTCCCAACTATCCCTATTAATCATTACGGTGATTCAGAAACCAACAAAACAGGACCACCGTCCTATTTTATTATTCCATGCTAATGTATTCAGACATAAGCCTGCTTTGAACACTCTAATTTTTTCAAGGTAAAGGTCCTGGTTTCCTACCACGCTAAATTAATAACATGATAGTTCCCCAGAAGGTAGAAATTCTACACGCCAGTACAGACAATAGCCCGACCAACGATAGAACCCCGAAATTCAACTACGAGCTTTTTAACTGCAACAACTTTAATATGCGCTATTGGAGCTGGAATTACCGCGGCTGCTGGCACCAGACTTGCCCTCCAA
+
DDDDDIIIHIIIHIIIHIIHGHIHIIIIIIIIHIIIIIIHIIIGIHIHIIIHIIIIIIIIIHHHHHIIHIIIIHIIIIIHIIIHIHHHIHIHHIIHIIIHIIIIIIIIIIIIIIIIIIIIHHIHHIIIHIIIIIIIIHIIHIIIIIGIIIIIIHIHIIIIIIIIIHIIIIHIIIIHHGIHIIIIIIIHIHIIIIIIIIIIIIIIIIIIIIIIIIIIIII=IIIIIII<IIIIIIIIIIIIHFIIIIIIIIIIIIIIIIIIIIIIIIIIIIIIIIIIIHIIIIIIIIIIIIIIIIIIIIIIIIIIIIIIIIIIIIIIIIIIIIIIIIIIIIIIIIIIIIDDDDD
@HISEQ:969:HM2KJBCX2:2:1101:5223:43988 2:N:0:ACTATGCA
GACTCAACCAGTCCCAACTATCCCTATTAATCATTACGTAAATCCTAGAAACCAACAAAATAGGATCAACGTCCTATTTCATTATTCCATGCTAATGTATTCAAGCGCGAGCCTGCTTTAAACACTCTAATTTTTTCAAAGTAACAGTCCTGATTCCCCGCCACACCAAATTAATGACATGATGGTTCGTCAGAAGGTAGGAATCAGCGAAACCAGTTCATACCAGTGGCACGACCAACCTGCTGACCCCGAAATTCAACTACGAGCTTTTTAACTGCAACAACTTTAATATACGCTATTGGAGCTGGAATTACCGCGGCTGCTGGCACCAGACTTGCCCTCCAA
+
DDDDDIIIIIIIHHIIIIIIIIIIIIIIIIIIIIIIIIIIIIIIIIIHIIIIIHIIIIIIIIHHIIIIIIIIIIIIHHIIIIIIIIIHIIIHIHIIIIIIIIIIIIIIIIIHIIHIIIIIIIFFHIHHHIIIIIIIIIIHHHIIIIHIIHHHIIIIIIIIIIIIIIIIIIIIIIIIIIIIHIIIIIIIIIIIIIIIIIIIHIIIIIIIIIIIIIIIIIIIIIIIIIIIIIIIIIIIIIIIIIHHIIIIIIIIIIIIIIIIIIIIIIIIIIIIIIIIIIIIIIIIIIIIIIIIIIIIIIIIIIIIIIIIIIIIIIIIIIIIIIIIIIIIIIIIIIIIIIIIDDDDD
@HISEQ:969:HM2KJBCX2:2:1101:19528:43763 2:N:0:ACTATGCA
GACTCAACCAGTCCCAACTATCCCTATTAATCATTACGGTGGTCCTAGAAACCAACAAAATAGAACTACAACGTCCTATTCTATTATTCCATGCTAATCTATTCAAGCAATAGCCCGCTTTAAACACTCTAATTTTTTCAAGGTAATGGTCCTGGCTCCCCAACACACCCAATAAAGGGCATACTGGTTCACCAGAAGGAAGACCCGACAGCAGACAGTATTCGCCAAAGACGGACCGCCCGGCCAGGCCTAAAATTCAACTACGAGCTTTTTAACTGCAACAACTTTAATATACGCTATTGGAGCTGGAATTACCGCGGCTGCTGGCACCAGACTTGCCCTCCAA
+
DA@DDHIHEHEHG?GCHEFHI?HIIHHHHHEGHHIIHG=FEHH1FHH1GFH@HHIIIGHHGC1CEHEHHIH?CGCHII@HEH1GHHIIG@GECEH1FFCGHGGGHFGHHH@HHHDDEG@EHGHHIHGIHHGHGCHH?CHH?HGIHGFHEHHHEHHHEIIIIIIHH9HHIHIIIIHIIIH;IIIIIIIIIIHHIIHGIIHIIIIIIIIIHIIGIGHHIFEIIIIIIIIIIFHIIIIIIIHHDGIFGHHIHHIIIIHHHIIIIIHHIIHHHIIIIIIIIIIIIHHHIIHIHHIIIHHHHHIHHIIIHIIHIIIIIIIIIIIIIIIIIIIIIIIIIIIHIHIIHDDDDD
@HISEQ:969:HM2KJBCX2:2:1101:9827:44213 2:N:0:ACTATGCA
GACTCAACCAGTCCCAACTATCCCTATTAATCATTACGGTGGTCCTAGAAACCAACAAAATAGAACCACAACGTCCTATTCTATTATTCCATGCTAATCTATTCAAGCAAATGCCTGCTTTAAACACTCTAATTTTTTCAAGGTAATGGTCCTGGCTCCCCGGCACACCCAATAAAGGACATACTGGTTCACCAGAAGGTGGACCCGACACAGGACAGTACTCGCCAAAGACGGACCGCCCGGTCAGGCCTAAAATTCAACTACGAGCTTTTTAACTGCAACAACTTTAATATACGCTATTGGAGCTGGAATTACCGCGGCTGCTGGCACCAGACTTGCCCTCCAA
+
DDDDDIIIHHHEHIIIGIIIIIHIIIIHIFHIIIHHIIEFHDHHHHHIIIHIIIIHHEHIHIGFHHIHH?HHII?HHHH?GHIIHFHCHIHFGHII?HIHHHFHFHEHHIIHHHIHHIHHC@FFHIHHIHIHHGDDHHIIGIIHFCGCHHHHHHHHHHICHHHIIIIIIHIIIHHEHEFFIIHIIIIIHHHHGEHHHHEHHHHHIHIHHHIHHGIIIIIHHIIHHHIHHHGHHHEHHIIHHIHFHIIHGEIIIIIHIIIIHHCIHHFHIHGHHHDIHIHEIHHFIHIIFIHH=IHHHHGEHHHHIIIIIHIHHIHHDGIIIHHIIHHHFIHIHHHEIIIIIDBD@@
@HISEQ:969:HM2KJBCX2:2:1101:3274:44793 2:N:0:ACTATGCA
GACTCAACCAGTCCCAACTATCCCTATTAATCATTACGGTGGTCCTAGAAACCAACAAAATAGAACCACAACGTCCTATTCTATTATTCCATGCTAATCTATTCAAGCAATAGCCCGCTTTAAACACTCTAATTTTTTCAAGGTAATGGTCCTGGCTCCCCAACACACCCAATTAAGGACATACTGGTTCACCAGAAGGAAGACCCGACAACAGGACAGTACTCGCCAAAGACGGACCGCCCGGCCAAGTCTAAAATTCAACTACGAGCTTTTTAACTGCAACAACTTTAATATACGCTATTGGAGCTGGAATTACCGCGGCTGCTGGCACCAGACTTGCCCTCCAA
+
BDDDDIIIIIIIGHEHIIIIHIIIIIIIIIIIHIIIIIHIIIIIIIIIIIGHFHHHIIHGIIHHHHHIHIICHHGHHHHIIIIGIHHHHIIIHHIIGHIHIIHHIIIIIIIIIIIIHIIIIIHHHHHHGHHCHHIHHHIHIIIIIIIHIIIIHHHHIIIIIIHIHIHIIIIIFEHHHHHIIIIIIIIIIIIIIIIIIIIHHDGHIIIIIIIIIIIIIIIIIIIIIIIIIHIHIIIIGIIIIIIIHGIIIHIIIIIIIIIIIIIHIIIIIIIIIIIHIIIIIHIIIIIIIIIIIHHHIIIIHIIIIHIIIIIIIIIIIIIIIIIIIIIIIIIIIHIIIIIIIIDDDDD
@HISEQ:969:HM2KJBCX2:2:1101:13925:44664 2:N:0:ACTATGCA
GACTCAACCAGTCCCAACTATCCCTATTAATCATTACTTCAGTACGCAAAACCAACAAAATAGAACCGAAGTCCTAAATTATTATTCCATGCTAATGTATTCATAGCAAAAGCCTGCTTTAAACACTCTAATTTTTTCAAAGTAAACGATCTAGACCTAGTACTCCGCTCAATGAAGAGAGTGCACTCTATCTAGAAGGATGGCATGTGCACGGCGGCACTCACACACGTAACCGTGGCGGGCCGCATACACAGCGCCAGAAATCCAACTACGAGCTTTTTAACTGCAGCAACTTTAATATACGCTATTGGAGCTGGAATTACCGCGGCTGCTGGCACCAGACTTGCCCTCCAA
+
<DD@DHIGIIIIHC@?CHEHHGHIHHHIHHHEHHGHH?@HHHHHHHHHCHFEHIIIGIIIHICGH@GCEHC<1<<CGGHHEGHIGIH@CHH?HHIEHGHHIHHHIHHHHCHIHIHIIIHHHGIHHIGIHHIIIHHHHIIHIIIHIIIIIIHIIHHHFGIIHHHHIHFIIIIHIIHHHIIIIIIHIIHIHIHIIIHHIIHIIHI;IIIIIIIII>IIHIHHEIIIHIIIHHHHIIIIIIHHHHCHGIIIIIHHHHDHHEIIHIIIHIIIHEIIIIIIIIIIIIIIIHHIIIIHIIIIIHHIIHHHEIHIIIHEIGIIIIIIIIIIIIIIIHIHIIIHIIIIIHHEIIHHEADAAD
@HISEQ:969:HM2KJBCX2:2:1101:18385:44444 2:N:0:ACTATGCA
GACTCAACCAGTCCCAACTATCCCTATTAATCATTACGGTGATTCAGAAACCAACAAAACAGGACCACCGTCCTATTTTATTATTCCATGCTAATGTATTCAGACATAAGCCTGCTTTGAACACTCTAATTTTTTCAAGGTAAAGGTCCTGGTTTCCTACCACGTTAAATTAATAACATGATAGTTCCCCAGAAGGTAGAAATTCTACACGCCAGTACAGACAATAGCCCGACCAACGATAGAACCCCGAAATTCAACTACGAGCTTTTTAACTGCAACAACTTTAATATACGCTATTGGAGCTGGAATTACCGCGGCTGCTGGCACCAGACTTGCCCTCCAA
+
DDDDDIIIIIIIIIIIIIIIIHIIIIIIIIHIIIIIIIIIIGIIIIIFIIIHHIIIIIGHHIIIHIHIIIIIIIIHIIHHIIIIIHHIIIIIIIIIIIIIIHIIIIIIIIIIIIIIIHIIIIIIIIIIHIHHIHIIHIIIIIIIIIIIIIIIIIIIHIIIHIIHIIIIIIHIIIIIIHIIIHIHHHIIIIIIIIIIIIIIHIIIIIIHIIIIHIHIHIIIIIIIHIIIIIIIIIIIIIIIHHIIIIGIIIIIHHHHIIIHIIIIIIIIIIIIIIIIIIIIIIIHIIIIIIHIIIIIIIIIIIIIIIIIIIIIIIIIIIIIIIIIIIIIIIIIIIIIIIDDDDD
@HISEQ:969:HM2KJBCX2:2:1101:4737:44687 2:N:0:ACTATGCA
GACTCAACCAGTCCCAACTATCCCTATTAATCATTACGGCTCTCCTAGAAACCAACAAAATAGGAGCGCCGTCCTATTCCATTATTCCATGCTAATGTATTCGAGCAAAGGCCTGCTTTGAACACTCTAATTTTTTCAAAGTAAAAGTCCTGCTTCCCAAACCACGCCCAATAAAGGGCATGGCGTTCCGCAGAAGGAAAGGCCCGGCGCAACCAGTGCACGCGGTGAGGCGGACCGGCCCGCCAGGCCCAAGGTTCAACTACGAGCTTTTTAACTGCAACAACTTTAATATACGCTATTGGAGCTGGAATTACCGCGGCTGCTGGCACCAGACTTGCCCTCCAA
+
DDDDDIIIIIIIIIIIIIGIIIIIIIIIIIIIIIIGHHHHIIIIIIIHIIIGIIIIIIIIIIHGHHIHIIHIIHIIIIIGIHIIIIIIIIIIIIIIIIIIIIIHIHIIIHIIIIIGIIIGIIIIIIIIIIIIIIIIIIHIIIIIIIIHHHIIHHHIIIHHHIIHIIIIIIIIHHHIIIIIIIIIIIHHIIIHIIIIIIHIIIIIHGIIIIHIIIIIIIIIIIIIIIIIIIIIIIIIIHIHIIIHIIIHIHIHIHIHIIIHIIIIIIIIIIIIIIIIIIIIIIIIHIIIIIIIHIIIIIIIIIIIIIIIIIIHIIIIIIIIIIIHIIIIIIIIHIIIIIIIDDDDD
@HISEQ:969:HM2KJBCX2:2:1101:17980:44849 2:N:0:ACTATGCA
GACTCAACCAGTCCCAACTCTATTAATCATGACTTCAGTCCACAAACACCAACAAAAAGAGGACCGGAGCCCACTATTATTATTCCATGCTAATGTATTCGAGCAAAAATGCCTGCTTTAAACACTCTAATTTTTTCAAGGTAAAGGTCCTGGATCCGCAAGACACCCAATAAAGGACATCAAGTTTCTCCAGAAGGTGAGAAATCAACAGTAACAGTTCATACCCCTTAAGGCATGACCGTCACGTCAATCCCGAAATTCAACTACGAGCTTTTTAACTGCAACAACTTTAATATACGCTATTGGAGCTGGAATTACCGCGGCTGCTGGCACCAGACTTGCCCTCCAA
+
DDDDDIIIIIIHIIIIHIIIIIIIIIIIIIIHHIIIIIIIIIIIIIIIIHGHHIIGHIHEHHHIIHDIHHIIIIIHHHIIIEHHI?GH?EHHIHHIIIFHIFGHIIIIIHHHIIIIHHHHIIIHHIIIHHIIIHHHIIIHHHHIIIIHIIIIIHIHGHHIIIHGIIIIIIIIIIIIIIIIIIIIHHHIIHHIIIIHHIHIIIIHIIIIIIHIIIIIIIIIIIIGIIIHIIIIIIIIIIIHIIIIHHHDIIIIIIIIIIIIIIIIIIIIIIIIIIIIIIIIIIIIIIIIIIIIIIIIIIIIHIIIIIIIIIIIIIIIIIIIIIIIIIIIIIIIHIIIIIIIIIIIDDDDD
@HISEQ:969:HM2KJBCX2:2:1101:11953:45641 2:N:0:ACTATGCA
GACTCAACCAGTCCCAACTATCCCTATTAATCATTACGTCAATCCTAGAAACCAACAAAATAGGATCAACGTCCTATTTCATTATTCCATGCTAATGTATTCAAGCGCGAGCCTGCTTTAAACACTCTAATTTTTTCAAAGTAACAGTCCTGATTCCCCGCCACACCAAATGAATGACATGATGGTTCGTCAGAAGGTAGGAACCAGTAACACCAGTACGTACCTAAGGCACGACCAACGTACTGATCCCGAAATTCAACTACGAGCTTTTTAACTGCAACAACTTTAATATACGCTATTGGAGCTGGAATTACCGCGGCTGCTGGCACCAGACTTGCCCTCCAA
+
DDDADIIIIIIIIIIIIIIIIIIIIIIIIIIIIIIIIIIIIIIIIIIIIIIIIIIIEHHIIIHIIIHIIIGHHHIIIHIIIIIIIIIIIIIHIHIIIIIHHGHHIIIIIHIIDIHIHHHIIGHHIIIIIIIIIIIHIIIGIHIIHIIHIIIIIIIIIIIIHIIIIIIIHIHIIIIIIIIIIIIIIIIIIIIIIIIIIHIIIIIIIIIIIIIIIIIIIIIIHIIIIIIHIIIIIIIIIIIIIIIHIIIHIIIIIHIIIIIIIIIIIIIIGIIIIIIIIIIIIIIIIIIIIIIIIIIIIIHHIIIIIIIIIIIIIIIIIIIIIIIIIIIIIIIIIIIIIIIIDDDDD
@HISEQ:969:HM2KJBCX2:2:1101:13905:46341 2:N:0:ACTATGCA
GACTCAACCAGTCCCAACTATCCCTATTAATCATTACGGTGGTCCTAGAAACCAACAAAATAGAACCATGCCGTCCTATTTTATTATTCCATGCTAATGTATTCAAGCAAAAATGCCTGCTTTAAACACTCTAATTTTTTCAAAGTAAAGGTCCTGGTTCCCCGCGGCATCCAATTAAGGACATCGCGGTTCTCCAGAAGGTGAGAAATTGACTGCACCAGTTCATACCCCGTGAGGCACGACCGATGCGCCAATCCCGAAATTCAACTACGAGCTTTTTAACTGCAACAACTTTAATATACGCTATTGGAGCTGGAATTACCGCGGCTGCTGGCACCAGACTTGCCCTCCAA
+
DDDBDIIIIIIIHHIIHHIIHHHIIIIIHIIIIIIIIGIIHHHEHIIIHHIIIGIIHIIIIIHIHIIIIFFHHHGHIIHEHHIIIIHIIHIIIHIIIIIEHFHGIIHIIIIIIHIIIHIHIIHHIIHHIIIHHIIIIHHIHHIIIIIIIIIIIIHHHHGHIHIIIIIIIHHHIIHHHGIIIIIIIIIIHIIIIIIIIIIIIHIIIIIIIIIIIIIIIIIIIIIIHHHHIIIIIIIIIIIIIIIIIIIIIIHFIIHIIIIIIIIIIIIIIIIIIIIHIIIIIHIIIIIIIIIHIHIIIIIIIIIIIIIIIIIIIIIIIIIIIIIIIIIIIIIIIIIIIIIIIIIIIIIIDDDDD
@HISEQ:969:HM2KJBCX2:2:1101:19292:46252 2:N:0:ACTATGCA
GACTCAACCAGTCCCAACTATCCCTATTAATCATTACGGTGGTCCTAGAAACCAACAAAATAGAACCCTTAGCCGTCCTATTTTTTTATTCCATGCTAATGTATTCAGACGATAAAGCCTGCTTTAAACACTCTAATTTTTTCAAGGTAATGGTCCTGGTTCCGTCAGACACCAAATAAATGACATCTGACCTCGCCGGAAGGTAAGAGACCCGCGAGGCCAGTGATGGACAGTTAAGCCCAACCGACCCGCGAATCCCGAAATTCAACTACGAGCTTTTTAACTGCAACAACTTTAATATACGCTATTGGAGCTGGAATTACCGCGGCTGCTGGCACCAGACTTGCCCTCCAA
+
D@BD0DCC@=FFHHIIIIIIIHIIIIIIIIIIHHHHIHIIHGHIIIIIHIHHFHHIIIFHIIIIIGH0<@<11<<0/<D<1<1C1/<<<C11<<C11<1D1<1<<111D:AHCCH?1<C111@81@@CH1:H60HEHHHHI.1EC8%?HFC@2EB5<E6A<D<@0AD7<F7HFIHHGHB<G./8A??GF:C?//::8--FEHF@B:/D-:<///CA<.0H@GCGFHG@GCG>GGAFHA</-0EDC/<B?FC<1HCIIHHIHHIIIIHIIIIIHHIIIGIIIIIIIIIIHHIIIIIIIIIIHGIIIIIHIIIIIIIIIIIIIIIIIIIIIIIIIHIIHIIIIIIIHHHIIDCDDD
@HISEQ:969:HM2KJBCX2:2:1101:1410:46826 2:N:0:ACTATGCA
GACTCAACCAGTCCCAACTATCCCTATTAATCATTACATCGATCCTAGAAACCAACAAAATAGAATCTGATGTCCTATTTCATTATTCCATGCTAATGTATTCAAGCGTAAGCTTGCTTTAAACACTCTAATTTTTTCAAGGTAACAGTCCTAATTCCCCATAACATCAAATAAATGACATTATGGTTCTTTAGAAGGTGAGAACCAATAAAACCAGTACATACCAAGGCATGACCGATTCCTTGATCCCGAAATTCAACTACGAGCTTTTTAACTGCAACAACTTTAATATACGCTATTGGAGCTGGAATTACCGCGGCTGCTGGCACCAGACTTGCCCTCCAA
+
D0@BB@GEHIHIHHE@DEH?EHIGH?GH1FF@HEHIIH?FHFFHHHFEFHHIHIHHHFF1F?CEH?FGH@@EHEEC?CCEGH?G?GEHHHF?GHGHHEHHHHHHEFC@C@GFCCECGHGCHHHHHIHHGHGHEHHEHHGCHHEIIIIHHEIIIHIHGIHHCIHHHHHE?HEHIHIIHFFHFHIIHHHCG?FHGHHHI:HHI;HGCHHIHHIHGCIIHHHCIHHGIIIHIGHIIHHHHHHGIHCGIIIIIIHC1IIGIHIHE<IHGIIHIIIHHGIHHIHIIHIHHHFIIIIIIIHIIIIIIIHIIIIIIHHIIIIIIIIHIIIIIIIIIIIHHHIIHIIGDAD@@
@HISEQ:969:HM2KJBCX2:2:1101:10652:46793 2:N:0:ACTATGCA
GACTCAACCAGTCCCAACTATCCCTATTAATCATTACGGTGATCCTAGAAACCAACAAAATAGAACCATGCCGTCCTATTTTATTATTCCATGCTAATGTATTCAGGCACTAGCCTGCTTTGAGCACTCTAATTTTTTCAAGGTAATAGTCCTGCTTCCCCAACGCACCAAGTGAATGGCATGCTGGTTATTCAGAAGGTAAGAACCCACCACGCCAGTACGGACAGTGAAGCCCGACCGACGGACAGATTCCGAAATTCAACTACGAGCTTTTTAACTGCAACAACTTTAATATACGCTATTGGAGCTGGAATTACCGCGGCTGCTGGCACCAGACTTGCCCTCCAA
+
BBDDDGIHHGHFEGC@CHGEHFCHECHHIIIIEHIHH?EEHHIIHICFHEEEGGHHGHGIIIHHHHIHH?CHHC/<<EH<F@EFFCGHHHEH1DECGEHHF?HHFHIHHHEHGIIIIIHHH9IIIIIIIHIIHHIHF<EHFHIIHGHIIIIIIGIHGIIIHHEHHHAHFHHHEHHHIIIHIHHHHGHHHHIHIIIIIIHIIIHII;IIIIIGIHIGIIIIIIIIIIIIIIIHIIIHIHIHHIHHHHGIIHIHIHIIIIIIIIIIIGIHGIHGIIHIIIIHIHHHHHHEIIIHIIIIIHIIHHHIIIIIIHHHHGIIIIIIIIIIIIIIIIIIIIIIIHIIHIIDDDDD
@HISEQ:969:HM2KJBCX2:2:1101:16812:45564 2:N:0:ACTATGCA
GACTCAACCAGTCCCAACTATCCCTATTAATCATTACGTCGATCCTAGAAACCAACAAAATAGAATCAAACGTCCTATTTCGTTATTCCATGCTAATGTATTCAAGCGTGAGCCTGCTTTAAACACTCTAATTTTTTCAAAGTAACAGTCCTGATTCCCCAAGACACCAAATTAATGACATCATGGTTCGTCAGAAGGTAGGAATCAATAATACCAGTACGTACAATAGCACGACCAATAAATTGATCCCGAAATTCAACTACGAGCTTTTTAACTGCAACAACTTTAATATACGCTATTGGAGCTGGAATTACCGCGGCTGCTGGCACCAGACTTGCCCTCCAA
+
@D@0BGEGHIEFCGGEHHHFCCDFE?GHHIEHII1D1<FHIGIHH1DEHCHHHCHII?GGEHEHIHHH?@HC<@E=11<CCEHCHHIG??GH?D<D@DGHCH?GHFHHEHHIHGAHGAEFHHHHHHHHHIICHHGHHEFFHHFEIHHIIIIHEIHIIIIHEIIIIHHIIIIGIIIHGGHDFHEHHHHEIIIHIIIIIHHII<IIHHIIIHFHFHHGIHIIIIIIIIIHIHEIIII>IIHHIHF@IIHDDIIHHHHIHHIIIIIHGHIIIIIIIIIIIIIIIIIHGIIIIIIIIHIIIIHIIIIIIIIIIIIIIIIIIIIIIIIIIIIIIIIIIIIIIIIIDDDD@
@HISEQ:969:HM2KJBCX2:2:1101:11299:48744 2:N:0:ACTATGCA
GACTCAACCAGTCCCAACCTATTAATCATTACGTCGATCCTAGAAACCAACAAAATAGGGTCAAACGTCCTATTTCATTATTCCATGCTAATGTATTCAAGCGTGTGCCTGCTTTAAACACTCTAATTTTTTCAAAGTAACAGTCCTGATTCCCCATGACACCAAATTAATGACATCACAGTTCGTCAGAAGGTAGAAATCAATAATACCAGTGTATACCGGAGGCACGACCAATATATTGATCCCGAAATTCAACTACGAGCTTTTTAACTGCAACAACTTTAATATACGCTATTGGAGCTGGAATTACCGCGGCTGCTGGCACCAGACTTGCCCTCCAA
+
BDDADIIIHHHIIHIIHHHHIIHGHIIIIIIIIEEDHGHIIIHHIIIHHHIIIHIGHGDGEFHEHF=GHHIHEHHHHIIHIEHEHI@CEHHIIIIIEHHHEH@IHHIHHIHIEHHIHIHGGIHIIHHHIHIIIIIIIIIIHHIIHHIIIHHIFIHHHIHHHGIHIGEIIHIIIIIHGHHIGIIHIIIIIIHGIHHIHHHHIHIIIIIIIIIIIHIIIIHIHIIIIIIHIIIIIIHIIHHC;IIIIIIIIIHEIHHIIIIGIIIIIGIIIIIIIGIIIIIIIHIIIIIIIIIFGHIHIIIIIIIIIIIIIIIIIIIIIIIIIIIIIIIHIIIIIIIIDDDBD
@HISEQ:969:HM2KJBCX2:2:1101:2693:48016 2:N:0:ACTATGCA
GACTCAACCAGTCCCAACTATCCCTATTAATCATTACTCATTTCACCAAAAACCAACAAAATTCGCGACACGAGTCCTAACTTATTATTCCATGCTAATGTATTCATAACTTTCAGCCTGCTTTAAACACTCTAATTTTTTCAAAGTAAAGGTCCTGGATTGCGAACCCAACCCAGTAAAGGGCAGGAACGTTCTCCAGGAAGATGGTAAGCGCGCATCGGCACTCACACACGATACCGTGGCGGGCCAAGCGCACTATACCAGAAATCCAACTACGAGCTTTTTAACTGCAACAACTTTAATATACGCTATTGGAGCTGGAATTACCGCGGCTGCTGGCACCAGACTTGCCCTCCAA
+
DDDDDIIIHHIIIIIIIIIIIIIIIIIIIIIIIIIIHIIIIIIIIIIIIIIIIIIIHIIIFHIIGHHHIIIHIIIHHIIIIIIIIIIIIHIIIIGHHHFIHCGHGIIIHIIIIIIIIIHIIHHIHHIHHIIIHIIIHIIHHIIIIIIIIIIIHHIIHHIIIIIHHHIIIIHIIIIIIIIHIIIIIIIIIIIHIIIIIIIIIIIIIIIIIIIIIIIIIIIIIIIIHIIIIIHIIIHIIIIIIIIIIIIIGIIIIHIIIIIIIIIHIIHIIIIIIIIIIIIIIIIIIIIIIIIIIIIIIIIIIIIIIIIIIIIIIIIIIIIIIIIIIIIIIIIIIIIIIIIIIIIIIIIIIIIIIDDDDD
@HISEQ:969:HM2KJBCX2:2:1101:18095:48992 2:N:0:ACTATGCA
GACTCAACCAGTCCCAACTATCCCTATTAATCATTACGGTGGTCCTAGACCAACAAAATAGAACCAACGTCCTATTCTATTATTCCATGCTAATCTATTCAAGCAAAAGCCCGCTTTAAACACTCTAATTTTTTCAAGGTAATGGTCCTGGTTCCCCGACACACCCAATAAAGGGCATACCGGCTCACCAGAAGGATAGACCCGACAGCAGAACAGTACTCGCCAGAGACGGACCGTCCGGTCAGGCCTAAAATTCAACTACGAGCTTTTTAACTGCAACAACTTTAATATACGCTATTGGAGCTGGAATTACCGCGGCTGCTGGCACCAGACTTGCCCTCCAA
+
@B@BDHEHHHHIIHIIIIHHHHHHIFGHHIHIHCGEHIGIIIIEHHHHHICHHIGIIIIIIGIIGH?HHEHHIEHHCEHII?HH1G@HE?FFHIIHIIIHGD@?HHHHDHCEFFDIHHHGHHHIIHICHEGGH@IIHIGIIHHHHFGHFHHG<HGHHFHGIHEIHEIIIHGIIHHHHHHHIIGIGIIGIIIIIIIIHHDHGIIIHGIIIIIHFGIIIIIIIIIHGGIGIIIHIIIHDHIGIHHIIIHHIHFHHHEIIHHHEIIIHIIIIIHIIIIIIIIHHHHEEIIIHIIIIIIIHGHIIIIIIIIIIIIIIIGIIHIIIIIIIHHIIIIHIIIIHEHABADD
@HISEQ:969:HM2KJBCX2:2:1101:18415:50187 2:N:0:ACTATGCA
GACTCAACCAGTCCCAACTATCCCTATTAATCATTACGGTGGTCCTAGAAACCAACAAAATAGAACCACAACGTCCTATTCTATTATTCCATGCTAATCTATTCAAGCAATAGCCCGCTTTAAACACTCTAATTTTTTCAAGGTAATGGTCCTGGCTCCCCAACACACCCAATTAAGGACATACTGGTTCACCAGAAGGAAGACCCGACAACAGGACAGTACTCGCCAAAGATGGACCGCCCGGCCAAGTCTAAAATTCAACTACGAGCTTTTTAACTGCAACAACTTTAATATACGCTATTGGAGCTGGAATTACCGCGGCTGCTGGCACCAGACTTGCCCTCCAA
+
DDDDDIIHIIIIIIIIIIIIGHIIIEHIIIIIIIIIIIIIIIIIIIIIIIIHIIIIIIHIIIHEHIIHIHHGHIIIIIIIIHFGHIIIHIHIIFHHEHHHIFGHHHIHIIIHHGHHHIHHHHGEHIIIIIIHIIIHIIHIIIIGHIIIHHIIHHIHHIIIIIIIIIHIIIIHEHHHHHIIIIIIIIIIIIIIHIHIIIIIIIIIIIIIIIIIIIIIHIIIIIIIIIIIIIIHCIIIIIIIIIIIIHIIIIHHIIIIIIIIIIIIIIIIIIIIIIIIIIIIIIIIIIIIIIIIIIIIIIIIIIIIIIIIIIIIIIIIIIIIIIIIIIIIIIIIIIIIIIIIIIDDDDD
@HISEQ:969:HM2KJBCX2:2:1101:14846:51496 2:N:0:ACTATGCA
GACTCAACCAGTCCCAACTATCCCTATTAATCATTACGTCAATCCTAGAAACCAACAAAATAGGATCGAACGTCCTATTTCATTATTCCATGCTAATGTATTCAAGCGTTAGCTTGCTTTAAACACTCTAATTTTTTCAAAGTAACAGTCCAAATTCCCCGCAACACCAAATTAATGGCATTACGGATCATCAGGAAGGAGGAATCAGTAAGACCGGTACATACCAGAGGCATGACCAATCTACTAACCCCGAAATTCAACTACGAGCTTTTTAACTGCAACAACTTTAATATACGCTATTGGAGCTGGAATTACCGCGGCTGCTGGCACCAGACTTGCCCTCCAA
+
DDDDDIIIIIIIIIIIIIIIIIIIIIIIIIIIIIIIIIIIIHIEIIIIIIIIIIHIIIIIIIHIIIIIHIIHIGIIIHIEFHIIIIIHHIIHIIIIIIIHIIHIIHIHHIIHIHIHIHHHHIHIIIIIIIIIIIIIHIIHIIIIIIIIIHIIIHIIHHIGIIIIIIIIIIIIIIIIIIIIIIIIIIIIIIIIIIIIIIIIIIIIIIHHIIIIIIIIHIIIIIIIIIIIIIIIIIIIIIIIIIIHHIIIIIIIIIIIIIIIIIIIIIIIHIIIIIIIIIIIIIIIIIIIIIIIIIIIIIIIIIIIIIIIGIIIIIIIIIIIIIIIIIIIIIIIIIIIIIIIIDDDDD
@HISEQ:969:HM2KJBCX2:2:1101:2046:51373 2:N:0:ACTATGCA
GACTCAACCAGTCCCAACTATCCCTATTAATCATTACGTCGATCCTAGAAACCAACAAAATAGAATCAAACGTCCTATTTCATTATTCCATGCTAATGTATTCAAGCGTAAGCCTGCTTTAAACACTCTAATTTTTTCAAAGTAACAGTCCTGATTCCCCACGACACCAAATTAATGACATCGCGGTTCTTCAGAAGGTAGGAACCAATAATGCCAGTGCGTACCGAAGCACGACCAACAATTTGATCCCGAAATTCAACTACGAGCTTTTTAACTGCAACAACTTTAATATACGCTATTGGAGCTGGAATTACCGCGGCTGCTGGCACCAGACTTGCCCTCCAA
+
DDDD@HHHHHHEHIIIEHHI?CCEEHHIHHICFHHHIIIHHHIHIIIEECGGEEHIIHCEGHDFHHHG?@C0CCCEHF@CE?GHFGEGFEE?C1GFHEFGD<C=GCEIHEDCC8GFHIHH@GEHHHHHIHFGCHHHHHHHIHHHHHHIHHIHEHHIHIIHEIIHHGGB<FIHHHHGGDHHDIIIEGFECHHIHIHIIIIHGHIHHFGHGCGCCFHIIIIHHCHHDIIIHHHIHGEGHIHHHIIHHIHDHHIGEGGH@FHIHIIHEIHGHIHGHHHHD1HHIHGIIHFHHIIGHIHHIIGIIIHIIIIIIIIHIHEHHIIHIIIIIHIIIIIIIIIIIIHCDDDDD
@HISEQ:969:HM2KJBCX2:2:1101:11320:51545 2:N:0:ACTATGCA
GACTCAACCAGTCCCAACTATCCCTATTAATCATTACGTCAATCCTAGAAACCAACAAAATAGGATCGAACGTCCTATTTCATTATTCCATGCTAATGTATTCAAGCGTTAGCCTGCTTTAAACACTCTAATTTTTTCAAAGTAACAGTCCTGTTTCCCTGCAACACCAAATTAATGACATTACAGTTCTTCAGAAAGGAGGAATCAGCGAAGCCAGTGCATACCAGTGGCACGACCAACCTGCTGACCCCGAAATTCAACTACGAGCTTTTTAACTGCAACAACTTTAATATACGCTATTGGAGCTGGAATTACCGCGGCTGCTGGCACCAGACTTGCCCTCCAA
+
DDDDDIIIGIIIIIIIGIIIIHIIIIIIIIIIHHIGIHIGIIHHHIFHEHICHIIIIGEEHHGHIIIIIIIIIIIIIIIGHFHHIIIHIIHHHIHIIIIIHIIIIIIIIIIIIIIIIIIIIIHIIHIIIIIIHIIIIIIIIIIIIHIIIIIHIIIIIHIIIIIIIIIIHIHHIIIIIIIIIIIIIIIIHIIIIIIIIIIIIIIIIIIIIIIIIIIIIIIIIIIIIIIIIIIIIIIIIIIIIIIIHHHIHIIIIIIIIIIIIIIIIIGIIIIIIIHIIIIIIIIIIIIIIIIIIIIIIIIIIIIIIIIIIIIIIIIIIIIIIIIIIIIIIIIIIIIIIIIIIDDDDD
@HISEQ:969:HM2KJBCX2:2:1101:10597:51730 2:N:0:ACTATGCA
GACTCAACCAGTCCCAACTATCCCTATTAATCATTACGGTGGTCCTAGAAACCAACAAAATAGAACCACAACGTCCTATTCTATTATTCCATGCTAATCTATTCAAGCAATAGCCCGCTTTAAACACTCTAATTTTTTCAAGGTAATGGTCCTGGCTCCCCAACACACCCAATAAAGGACATGCTGGCTCACCAGAAGGAAGACCCGACAGCAGACAGTACTCGCCAAAGACGGACCGCCCGGCCAGGCCTAAAATTCAACTACGAGCTTTTTAACTGCAACAACTTTAATATACGCTATTGGAGCTGGAATTACCGCGGCTGCTGGCACCAGACTTGCCCTCCAA
+
DDDDDIIIIIIIIIIIIIIIIIIIIIIIIHHIIIIIIIIIIIIIIIIIIIIIHIIIIIIHIGHHIHHHHIIGIHIIHHHHHIIIIIFHIHFGHHIGHIIIIIHHIHHIIIIIHHHHHHFHIIHIIIIIIIIIIHIIHIIHIIHIIIIHIIIIIHGIHIIIIIIHHIIHIIIIIIIIIIIIIIIIIIHIIIIHIIIIIIIIIIIIIIIIIIIIIIIIIIIIIIIIIIIIIIHIIIIIIIHIIIIIHIIIIIIIIIIIIIIIIIIIIIIIIIIHHIIIIIIIIIIIIIIIIIIIIIIIIHIHHIIIIIIIIIIIIIIIIIIIIIIIIIIIIIIIIIIIIIIIIDDDDD
@HISEQ:969:HM2KJBCX2:2:1101:5706:52049 2:N:0:ACTATGCA
GACTCAACCAGTCCCAACTATCCCTATTAATCATTACGGTGATCCTAGAAACCAACAAAATAGAATCATGCCGTCCTAGTTTATTATTCCATGCTAATGTATTCAAGCAAAATGCCTGCTTTAAACACTCTAATTTTTTCAAAGTAAAGGTCCTGGTTCCCCGCGACACCCAATTAAGGGCATCGCGGTTCTCCAGAAGGTGAGAAATTGACTACACCAGTTCATACCCCTTAAGGCACGACCGATGTGTCAATCCCGAAATTCAACTACGAGCTTTTTAACTGCAACAACTTTAATATACGCTATTGGAGCTGGAATTACCGCGGCTGCTGGCACCAGACTTGCCCTCCAA
+
@<<D?F<11DGH1<@GC<GHCD1<CGG1@HEFHHGHHIIF@EC111CH@GHH1CG=GHGIEEFGHCE@@<1FC0<CC?1<1D1C?GC1C1<CC1<GHHG<GDHHHHEEHHIHHHHIHHEHHHHHHHCHHFHHIDFFHEFHHE@H8HHHIIIHIIIIHHIIIHIIHIHIIIIIIIHHGI;HHHDHIIIIIIIIIIIHIHIIIIGIIIHII<IIIIHHHIIIIIIIIIIGIIIIIIIHHHGFHIHIGIIHHCDHHHDHHIIIIIIIIIHHIHGIIHHIIIIIIIIIHHGIIIIIHIIIIIHIIIHIHIIIIIHIIIIIIIIIIIIIIIIIIIIIIIIIIHHIIIIIIIHDDDDD
@HISEQ:969:HM2KJBCX2:2:1101:5937:52117 2:N:0:ACTATCCA
GACTCAACCAGTCCCAACTATCGCTACTAATCACCATGGTGCTCCTGGAAACCAACAAAAGAGAACCATGCCGTCCTATCCTATTATTCCGCGCTAATGTAGTCGAGCAAAAATGCCTGCGTTAAACACTCTAATTTTTATAAGGTAAAGGTCCTGGACCCGCAAGACACCCAATTAAGGACATCAAGTTTCTCCAGAAGGTGAGAAATCAACAGCGACAGTTCATACCCCTTAAGGCATGACCATCACGTCAATCCCGAAATTCAACTACGAGCTTTTTAACTGCAACAACTTTAATATACGCTATTGGAGCTGGAATTACCGCGGCTGCTGGCACCAGACTTGCCCTCCAA
+
@B@B0<F?1<<<<111<01D<10<D0/<1<11D1111<1<1111<<1<1111<1<<<<C@1<C1<1<1<DE1/<CEHE11<11<1<G1D110<//C0<CFC1<1<1<0<1/1<<1<<111-0<01<CE?DF111<FD1<A/<1<<G0<F<0EGDAE($$?H?H6:<CCFHHCC</:<D///H@C</FC/-IHEHGEC?AFE@EHGC:<.D0C<<=?EHGHHE>G?GCIHHGE=G1FE</CHHHFEEEEED1<HDDCCC?HD<?CHEHGCFD<CCG<CF1H@@EHCHEGG@GFF1HGD10<<DHHF1FG?HHEHF?CHHCCED?/E1FGCHCEIHHEHHCCCGC@0C0C@D@@D
@HISEQ:969:HM2KJBCX2:2:1101:8906:52006 2:N:0:ACTATGCA
GACTCAACCAGTCCCAACTATCCCTATTAATCATTACGGTGATCCTAGAAACCAACAAAATAGAACCATGCCGTCCTATTTTATTATTCCATGCTAATCTATTCAAGCACTAGCCTGCTTTAAGCACTCTAATTTTTTCAAGGTAATAGCTCTGCTTCCCCGGCGCACCAACTGAATGGCATGCCGGTTATTCAGAAGGTAGGAACCCATCACACCAGTACGGACCGTGAAGCCCGACCGACGGACAGACCCCGAAATTCAACTACGAGCTTTTTAACTGCAACAACTTTAATATACGCTATTGGAGCTGGAATTACCGCGGCTGCTGGCACCAGACTTGCCCTCCAA
+
DCDDDIIIIIIIIIIHIIIIGHHIIIIIIIIIHIIIGICHGGIFHHIIIIHIIIIIHIFHIGHIIIHHIIHIHHHIIIIIIIIHEHIIIIIHHGHHIIHHHHHHHIGHHIHIIIIIIIHHIIHHHIHIIIIHHIHIIIHIIIHHHEIIIHIIHHHIHIIIHHIIIIIGIIIIIHGHHIIGIHIGIIIIIIIIIIIIIIHHHIIIIGIHHIIIHFH@IHHHIIIIHIIIIII2IIIIIIHIIIIIIHGIIIIIIIIIHHIIIIIIHHIIIIIIIIIIIIIIIIIIIHIIHHIIIIIIIIHIIIIIIHIHIIIIIIHIIIIIIIIIIIIIIIIIIIIIIIIIIIIDDDDD
@HISEQ:969:HM2KJBCX2:2:1101:7222:53649 2:N:0:ACTATGCA
GACTCAACCAGTCCCAACTATCCCTATTAATCATTACGGTGATCCTAGAAACCAACAAAATAGAACCATGCCGTCCTATTTTATTATTCCATGCTAATCTATTCAAGCACTAGCCTGCTTTAAGCACTCTAATTTTTTCAAGGTAATAGCTCTGCTTCCCCGGCGCACCAACTGAATGGCATGCCGGTTATTCAGAAGGTAGGAACCCATCACACCAGTACGGACCGTGAAGCCCGACCGACGGACAGACCCCGAAATTCAACTACGAGCTTTTTAACTGCAACAACTTTAATATACGCTATTGGAGCTGGAATTACCGCGGCTGCTGGCACCAGACTTGCCCTCCAA
+
ADDDDIIIIIIHIIIIIIIHIIIIIHHIIIHIIIIIIGEHIIIIHIIIIIIIIIIIIIIHIHEHIIIIIHIHIHHHIIIIIIIIIHHIGHHIIIIIIIHIIIHHIIIIIIIIHIIIIIIIIHIIIIIHHIIIIIIIIIHIGIIIIIIIGIIHIIIHHIIIIIIIIIHHHIIIHIIIIIIIIIIIIIIIIIHIIIIHIIHIIIHIIIIIIIIHHFIIIIGIIIIIIIIIIIIIIIIIIIIIIIIIIHHIIIIIIIIIIIIIIGIIIIHIIIIIIIIIIIIIIIIIIIIIIIIIIIIIIIIIIIIIIIIIIIIIIIIIIIIIIIIIIIIIIIIIIIIIIIIIIIIDDDDD
@HISEQ:969:HM2KJBCX2:2:1101:17958:53976 2:N:0:ACTATGCA
GACTCAACCAGTCCCAACTATCCCTATTAATCATTACGTCAATCCTAGAAACCAACAAAATAGGATCAAACGTCCTATTTCATTATTCCATGCTAATGTATTCAAGCGTTAGCCTGCTTTAAACACTCTAATTTTTTCAAAGTAACAGTCCTGTTTCCCTGCAACACCAAATTAATGACATTACAGTTCTTCAAGAAGGAGGAACCAGTAAAGCCAGTACATACCAGAGGCACGACCAACCTACTAATCCCGAAATTCAACTACGAGCTTTTTAACTGCAACAACTTTAATATACGCTATTGGAGCTGGAATTACCGCGGCTGCTGGCACCAGACTTGCCCTCCAA
+
DDDDDHIIIIHHGEHHIIIIHIIIIIIIIIIIIIIIIIIIIIIIIIIIIIIIHIIIHIIIIIGHHIHIIIIGHGHIHIHIIIIIIIGIIIIIIHHIIIIIIIIHHHIIIIIIIIIIIHHHHIIIIIHIIIHIHIIIHEHHIIIIIIIIIIIIIIIIIIHIIIIIIIIIIIIHII;IIIIGIIIIIIIIIIHIHHGIII;IIIIIHIIIIIII;GIIIIIIIIIIIIIIIHIIIIII>IIIIIHHGIIIIIIIIIIIIIIIIIHIIIIIIIIIIIIIIIIIIIGIIIIIIIIIIIIIIIIHHIIIIIIIIIIIIIIIIIIIIIIIIIIIIIIIIIIIHIIIIDDDDD
@HISEQ:969:HM2KJBCX2:2:1101:16465:54125 2:N:0:ACTATGCA
GACTCAACCAGTCCCAACTATCCCTATTAATCATTACGGTGATCCTAGAAACCAACAAAATAGAACCATGCCGTCCTATTCTATTATTCCATGCTAATGTATTCGAGCAAAAATGCCTGCTTTAAACACTCTAATTTTTTCAAGGTAAAGGTCCTGGATCCGCAAGACACCCAATTAAGGACATCAAGTTTCTCCAGAAGGTGAGAAATCAACAGCGACAGTTCATACCCCTTAAGGCATGACCATCACGTCAATCCCGAAATTCAACTACGAGCTTTTTAACTGCAACAACTTTAATATACGCTATTGGAGCTGGAATTACCGCGGCTGCTGGCACCAGACTTGCCCTCCAA
+
DDDDDIIIIIIIHIHIIIIIIIIIIIIIIHIHHIIIIIIIIIIHIIIIIIIHIIIIHIHIHHEHIHIIIEHHHHIIHHIIIIIHIIIIGHIIIIIIIIHEHHHHFHHHIIIIIIIGIIIGHIIIIIIIIIIIIHIIIGIIIIIIHIIIHIHHIIHIIHHHIIIHIIIIIIHHIIIIIIIIIIIIIIIIIIHIIIIIIIIIIIHIHIIIHIIIIIIIIIIIIIIIIIIIIIIIIHIIIIIIIIIHHIIHIIHHHIIIIIIIIIHIIIIIIIHIIIIIIIIIIIIHHIIIIIIIIIIIIIHIHIIIIIIIIIIIIIIHIIIIIIIIIIIIIIIIIIIIIIIIIIIIIIIIDDDDD
@HISEQ:969:HM2KJBCX2:2:1101:9941:54641 2:N:0:ACTATGCA
GACTCAACCAGTCCCAACTATCCCTATTAATCATTACGTCGATCCTAGAAACCAACAAAATAGAATCAAACGTCCTATTCTATTATTCCATGCTAATGTATTCGAGCAAAAATGCCTGCTTTAAACACTCTAATTTTTTCAAGGTAAAGGTCCTGGATCCGCAAGACACCCAATAAAGGACATCAAGTTTCTCCAGAAGGTGAGAAATCAACAGTAACAGTTCATACCCCTTAAGGCATGACCATCACGTCAATCCCGAAATTCAACTACGAGCTTTTTAACTGCAACAACTTTAATATACGCTATTGGAGCTGGAATTACCGCGGCTGCTGGCACCAGACTTGCCCTCCAA
+
DDDDDIIIIIIHIIIIIIIIIIIIIIIIIIIIIIIIIIIIIIHIIIIHIIIIIIIIIIIIIIGHIIIIIHIIHIIIHIIIIIIIIIIIIHIIIIIIIHIIIEHIIIIIIIIIIIHIIIIIIIIIIIIIIIIIIIIIIIIHIIIIIIIIIIIIIIIIIIIIIIIIIIIIIIIIIIIIIIIIIIIIIIIHHHIIHIIIIIIIIIIIIIIIIIIIIIIIIIIIIIIIIIIIIIIIIIIIIIIIIIIIIIIIIHFIIIIIIIIIIIIIIIIIIIIIIIIIIIIIIIIIIIIIIIIIIIIIIIIIIIIIIIIIIIIIIIIIIIIIIIIIIIIIIIIIIIIIIIIIIIIIIIIDDDDD
@HISEQ:969:HM2KJBCX2:2:1101:3783:55151 2:N:0:ACTATGCA
GACTCAACCAGTCCCAACTATCCCTATTAATCATTACGTCGATCCTAGAAACCAACAAAATAGAATCAAACGTCCTATTTCATTATTCCATGCTAATGTATTCAAGCGTAAGCCTGCTTTAAACACTCTAATTTTTTCAAAGTAACAGTCCTGATTCCCCACGACACCAAATTAATGACATCGCGGTTCTTCAGAAGGTAGGAACCGATAATGCCAGTGCGTACCGAAGCACGACCAACAATTCGATCCCGAAATTCAACTACGAGCTTTTTAACTGCAACAACTTTAATATACGCTATTGGAGCTGGAATTACCGCGGCTGCTGGCACCAGACTTGCCCTCCAA
+
DDCDDHIIIIIHFIIIIIIIHIEHIIHIIIIIIIIIIHHIHCHHIIIIIIIIIIIIGFHIIIHIIIIGHIHIHHHHIHIIIHHFHIIIFHHCHHIHIIIIIIHHIHHIHIHDHHHHIHHHIIIIHIIIIIIIIIIIIIIIIIIIIIIHHIIIIHIIIIIIIIIIIIIIIIIIIIIIIIIIIIIIIIIIHIIIIIIIIIIIIIIIIIIIIIIIIIIIIIIIIIIIIIIIIIIIIIHIIIIIIHEEHHIIIIHIIIIIIIIIIIIIIIIIIIIIIIIIIIIIIIIIIIIIIIIIIIIIIIIIIIIIIIIIIIIIIIIIIIIIIIIIIIIIIIIIIIIIIIIIDDDDD
@HISEQ:969:HM2KJBCX2:2:1101:16937:55203 2:N:0:ACTATGCA
GACTCAACCAGTCCCAACTATCCCTATTAATCATTACGGTGGTCCTAGAAACCAACAAAATAGAACCACAACGTCCTATTCTATTATTCCATGCTAATCTATTCAAGCAATAGCCCGCTTTAAACACTCTAATTTTTTCAAGGTAATGGTCCTGGCTCCCCAACACACCCAATTAAGGACATACTGGTTCACCAGAAGGAAGACCCGACAACAGGACAGTACTCGCCAAAGACGGACCGCCCGGCCAAGTCTAAAATTCAACTACGAGCTTTTTAACTGCAACAACTTTAATATACGCTATTGGAGCTGGAATTACCGCGGCTGCTGGCACCAGACTTGCCCTCCAA
+
DDDBDIIIIIIIIIIIIIIIIIIIIIIIIHHHIHIIHHIIIIIIHIIIIIIEHIIIIICHHIHGHIIIIIIHHFHHHIIHHIIICHIIIIHDCGHHIIIHHIIHIHIIIIIIHHIIHIIHIHHIIIIIIIIIIIIIIIIIIIIIHIIIIIHIIHHIIIIIIIIIHIIIIIIIIIIIIIIIIIIIIIIIIIHIIIIIHIIIIHIHHIIIHIIIHIIIIIIIIIIIIIIIIIIIIIIHIIIIIIIIIIIIIGIIIIIIIIIHIIIHIHHIHIIIIIIIIIIIIIIIHIIIIIIIIHGIIIIIIIIIIIIIIIHIIIIIIIIIIIIIIIIIIIIIIIHIIIIIIIDDDDD
@HISEQ:969:HM2KJBCX2:2:1101:6272:55306 2:N:0:ACTATGCA
GACTCAACCAGTCCCAACTATCCCTATTAATCATTACATCGATCCTAGAAACCAACAAAATAGAATCGGATGTCCTATTTCATTATTCCATGCTAATGTATTCAAGCGTGAGCCTGCTTTAAACACTCTAATTTTTTCAAGGTAACAGTCCTAATTCCCCGTGACACCAAATTAATGGCATTACGGTTCTTTAGAAGGTGAGAAATCAATAATATCAGTACATACCAACGGCATGACCGAAACATTGATCCCGAAATTCAACTACGAGCTTTTTAACTGCAACAACTTTAATATACGCTATTGGAGCTGGAATTACCGCGGCTGCTGGCACCAGACTTGCCCTCCAA
+
@DDDDIIHIIIIIIIIIIIIIIIIHHIIIIIIIIIIIIIIIIIIIIIHHIIIHIIIIIIIIHHIIIIIIIIHIIHIIIIIIIIIIIIHHIIIIIIIIIIHHIIIIHHIIIIIIIIIIIHIHHHHGIIIIHIIIIHIIIHIIIIIIIHHIIIIIIHHIHIIHHIIIIGIIIIIIIIIIIIIIHIIIIIIHGIIIIIIIIIIIIIIHIHHIIIIIIIIIIIIIIIIIIIIIIIIIIIIIHIIIIHIHHIIIIIIIIIIIIIIIIIIIIIIIIIIIIIIIIIIIIIIIIIIIIHIIIIIIIIIIIIIIIIIIIIIIIIIIIIIIIIIIIIIIIIIIIIIIIIIIIDDDDD
@HISEQ:969:HM2KJBCX2:2:1101:2946:55727 2:N:0:ACTATGCA
GACTCAACCAGTCCCAACTATCCCTATTAATCATTACGTCGATCCTAGAAACCAACAAAATAGAATCAAACGTCCTATTTCATTATTCCATGCTAATGTATTCAAGCGTGCGCCTGCTTTAAACACTCTAATTTTTTCAAAGTAACAGTCCTGATTCCCCACGACACCAAATTAATGACATCGCGGTTCTTCAAAAGGTAGGAACCAATAATGCCAGTGCGTACCGAAGCACGACCGACAATTTGATCCCGAAATTCAACTACGAGCTTTTTAACTGCAACAACTTTAATATACGCTATTGGAGCTGGAATTACCGCGGCTGCTGGCACCAGACTTGCCCTCCAA
+
DDDDDIIIIIIHEHIIIIIIIIIIIHIIIIIIIIIIIIIIHIIIIIIIIIIIIIIIIHIIIIIHIIGIIIIIIEHIIIIIHIIIIHIIGIIIGIIIIIIIIIIIIIIIIIIIIIIIIHIHIIHHIIIIIIIIHHIIHHIIIIIIIIHHHIIIIIHIHIIIIIIIIIIIHIIIIIIIIHIHIIIIIIIIIIIIIIIIIIIIIIIIIIIIIIIIIIIIIIIIIIIIIIIIIIIII>IIIIIIIIHGIIIIIIIIIIIIIIIIIIIIIIIIIIIIIIIIIIIIIIIIIIIIIIIIIIIIIHHHIIIIIIIIIIIIIIIIIIIIIIIIIIIIIIIIIIIIIIIIDDDDD
@HISEQ:969:HM2KJBCX2:2:1101:14094:56462 2:N:0:ACTATGCA
GACTCAACCAGTCCCAACTATCCCTATTAATCATTACGGTGGTCCTAGAAACCAACAAAATAGAACCATGCCGTCCTATTTTATTATTCCATGCTAATCTATTCAAGCAATAGCCCGCTTTAAACACTCTAATTTTTTCAAGGTAATGGTCCTGGCTCCCCAACACACCCAACAAAGGACATGCTGGTTCACCAGAAGGAAGACCCGACGACAAGACAGTACTCGCCAAAGACGGACCGCCCGGCCAGGCCTAAAATTCAACTACGAGCTTTTTAACTGCAACAACTTTAATATACGCTATTGGAGCTGGAATTACCGCGGCTGCTGGCACCAGACTTGCCCTCCAA
+
DDDDAGHIHHHIIIIIIIIIIIIHHHIIIIHIHHHIIGHHHIHIHHIHHGHHHGIIHHEEHIHIIEHHIHHHDEEHHHGHIIIHH?FHGIIHHFHFGHIHHGIIIIIIIIIIHHIGHIIHIIIIIIIIIIIIIIEHHGHHIIIIHIHHHIHIIIIHHHIIIIIIIIIHGHIIIIIIIHIIIIIIHIIIIGIIIIIIIIIIHIHHIIIIIIIIIIHIHIIIIIIIHIIIIHIIIIIIIIIIIIIIIHIIIIHHHIIIIIIIIIIIIIIIIIIHIIIIIIIIIIIHIIIGIIHIIIIIIIIIIIIIIIHIIIIIHHHIIIIIIIIIIIIIIIIIIIIIIIIIIIDDDBD
@HISEQ:969:HM2KJBCX2:2:1101:18750:57169 2:N:0:ACTATGCA
GACTCAACCAGTCCCAACTATCCCTATTAATCATTACGTCAATCCAAGAAACCAACAAAATAGGATCAACGTCCTATCTCATTATTCCATGCTAATGTATTCAAGCGCGAGCCTGCTTTAAACACTCTAATTTTTTCAAAGTAACAGTCCTGATTCCCCGCCACACCAAATTAATGACATGATGGTTCGTCAGAAGGTAGGAATCAGTAACACCAGTACGTACCGAAGGCACGACCAGCGTACTAATCCCGAAATTCAACTACGAGCTTTTTAACTGCAACAACTTTAATATACGCTATTGGAGCTGGAATTACCGCGGCTGCTGGCACCAGACTTGCCCTCCAA
+
<DB?BHECHIIHI1FHHC1CCFEGHIEHIIIHHHHIIHFCGEH<1F?CHHEHEHHHHIHHI?1<1CFHHF<CG=GEE1GGCHHE@EHHGHHHHHIIIHHHC<HGDDCCEHDFEHHF@BEHHHHIIHHIIEIIHHHHIICGEHHIHHDGHGIHGGEHHIIIHHIIIIIIIHEHHIIHIIIIHHHH9HGGHE;IIIIFHGHGHIHHHHHIHHIHHHHIHEHIIIGIHG3IHIHDHHHIIIIHIIHGHIHGHHHHIHHGIIIIHHHHFIIIHIIIHIIIIIHIHHFIIIIHHHGCGIIIIIIIIIIHGIIIIHFIIHIIHIIIIIIIIIHHHIIIHIIIIHHHB@@DD
@HISEQ:969:HM2KJBCX2:2:1101:15542:54817 2:N:0:ACTATGCA
GACTCAACCAGTCCCAACTATCCCTATTAATCATTACTTCAGTCCGCAAACACCAACAAAATAGAACCAAAGTCCTAACTTATTATTCCATGCTAATGTATTCATAGCCTGCAACGCCTGCTTTAAACACTCTAATTTTTTCAAAGTAAACGATCTAGTGCGCTGGTACCGGCTCAGTGAAGAGTAGCACCAGTGTCGCTAGAAGGATGGCTTGGCCAAGCCGGCACTCACACACGTCACCGTGGCGGGCCGGCTGCACCACACCAGAAATCCAACTACGAGCTTTTTAACTGCAGCAACTTTAATATACGCTATTGGAGCTGGAATTACCGCGGCTGCTGGCACCAGACTTGCCCTCCAA
+
CDDDDIIIIIIIIIIIIIIIIIHIIIIIIIIIIIIIIIIIIIIIHIIIHHIIIIIIIIIIIIIHIHHHIIIIIHHIIIIIIIIIIHIHIIIIIIHIIHIIIHFHHIHHIHIIIIIHHIHIIIIIIIIHHIIIIIIIIHHHHIHHHIIIIIIIIIIIIIIIIHIIIIIHIIIIIIIIIIIIIIIIIIIIHIIIIIIIIIIIIIIIIIHIIIIIIIIIIIIIIIIIIIIIIIIIIHIIIHHIIIIIIIIIHIGIIHIIIHIHIIIIIIIIIIIIIIIIIIIIIIIIIIIIIIIIIIIIIIIIIIIIIIIIIIIIIIIIIIIHIIIIIIIIIIIIIIIIIIIIIIIIIIIIIIIIIIIIDDDDD
@HISEQ:969:HM2KJBCX2:2:1101:7006:57663 2:N:0:ACTATGCA
GACTCAACCAGTCCCAACTATCCCTATTAATCATTACGGTGGTCCTAGAAACCAACAAAATAGAACCACAACTTCCTATTCTATTATTCCATGCTAATCTATTCAAGCAAATGCCTGCTTTAAACACTCTAATTTTTTCAAGGTAATGGTCCTGGCTCCCCGGCACACCCAATAAAGGACATACTGGTTCACCAGAAGGTGGACCCGACACAGGACAGTACTCGCCAAAGACGGACCGCCCGGCCAGGCCTAAAATTCAACTACGAGCTTTTTAACTGCAACAACTTTAATATACGCTATTGGAGCTGGAATTACCGCGGCTGCTGGCACCAGACTTGCCCTCCAA
+
D000<<C11D1<111<1<DG?<1<CGGHH1D@1<DG@<<1<ECHC1D1<@CC11DC1<<11D11<C11111011<1111<1<C1<<1F1<11<1<DF6IHHFC<?IHHHEE6<6GHHEHGCFHHHHIHHFGIIHH@FEHHHH8GA@AH8GIIHHA?C0IHHFEHDGHHHCIFEFCEEF6HEEADHDHGEGDHHGGIIIGFHFFCCEHGEHFHHHFHIHCHDHBHEEIIIIIIIHHIHBCDDHHHFFIIIHEIIIIHCHIHHGC=IHFHIIHHHHGGIHGHEHIIHIIHHHHHGGIIIIHHHIIHHHHIIHIIIIIHHDIIIIHEIIIIIIH?HHIIIIIHF@@@D@
@HISEQ:969:HM2KJBCX2:2:1101:11672:58141 2:N:0:ACTATGCA
GACTCAACCAGTCCCAACTATCCCTATTAATCATTACGGTGATCCTAGAAACCAACAAAATAGAACCATGCCGTCCTATTTTATTATTCCATGCTAATCTATTCAAGCACAAGCCTGCTTTAAGCACTCTAATTTTTTCAAGGTAATAGCTCTGCTTCCCCAACGCACTAACTTAATAGCATGCTGGTTATTCAGAAGGTAGGAATTCATCAGGCCAGTGCGGACAGTGAAGCCCGACCAACCGACAAACTCCGAAATTCAACTACGAGCTTTTTAACTGCAACAACTTTAATATACGCTATTGGAGCTGGAATTACCGCGGCTGCTGGCACCAGACTTGCCCTCCAA
+
DADDDIIIIIIIIIIIIIIIIIIIIIIIIIIIIIIIIIIIIIIIIIIIIIIIHHIIGIIHIIGHHIIIIIIIIHHIIIIIIIIIIIIIFHIIFEHIIHIIHGIIIIIIIIIIIIHIIIIHIIIIIIIIIIIIIIIIIIIIIIIHIIHIHIIIIIIHHIIHIIHIIIHHHIIIIIIIHIIIIIIIIIIIIIIIIIIIIIIIIIHIIIIIIIIIIIIIIIIIIIIIIIIIIIIIIIIIIHIIIIIIIHGHHIGIIIHIIIIIIIIIHIIIIIIIIIIIIIIIIIIIIIIIIIIIIIIIIIIIIIIIIIIIIIIIIIIIIIIIIIIIIIIIIIIIIIIIIIIIIIIDDDDD
@HISEQ:969:HM2KJBCX2:2:1101:13795:58201 2:N:0:ACTATGCA
GACTCAACCAGTCCCAACTATCCCTATTAATCATTACGGTGGTCCTAGACCAACAAAATAGAACCAACGTCCTATTTTATTATTCCATGCTAATCTATTCAAGCAAAAGCCCGCTTTAAACACTCTAATTTTTTCAAGGTAATGGTCCTGGTTCCCACGGCACACGCGATAAAAGAACGTGCCGGTTCACCAGAAGGTAAGACCCGACACAGAACAGTACTCGCCAAAGACGGACCGCCCGGCCAGGCCTAAAATTCAACTACGAGCTTTTTAACTGCAACAACTTTAATATACGCTATTGGAGCTGGAATTACCGCGGCTGCTGGCACCAGACTTGCCCTCCAA
+
DDDDDIIHIIIIIIIIIIIIIHIIIIIIIHIIIIIIIIIIIIIHIIIIIIIIIIIHIIIIIIIIEHIIIIIHIIIIIIIIIIIIIIIIIIIIIIIIIIIIIHHHIIIHHIIIIIIIIIIHIIIHIIIIIIIIIIHIIIIIIIIIIIIIIIIHHHIIIIIIIIIIIIHIIIIIIIIIIIHIIIIIIIIIIIIIIIIIIIHIHIIIHIIIIIIIIIIIIHHIIIIHHIIHHGHHIHHIIIIIIIIGIIIIHIIIIHIIIIIHHHIIHIIIIIIIIIIIIIIIHIIIIIIIIIIIIIIIHHHHIIIIIIIIIIIHIIIIIIIIIIIIIHIIIIIIIIIIIIIIDDDDD
@HISEQ:969:HM2KJBCX2:2:1101:19845:58656 2:N:0:ACTATGCA
GACTCAACCAGTCCCAACTATCCCTATTAATCATTACGGTGATCCTAGAAACCAACGAAATAGAATCAGTCCGTCCTATTTCATTATTCCATGCTAATGTATTCAGACGATAGTCTGCTTTAAACACTCTAATTTTTTCAAAGTAACAGTCCTGATTTCCCATCACACCAAATAAATGGCATGAAAGTTCCTCAGAAGGTAGAGATCCATCTCACCAGTGCAGACAATTAAGCCTGACCAATGGGTAGACCCCGAGGTTCAACTACGAGCTTTTTAACTGCAACAACTTTAATATACGCTATTGGAGCTGGAATTACCGCGGCTGCTGGCACCAGACTTGCCCTCCAA
+
DDDDCHIIHIHIIIFHIIIIIIIIIIIIIIIIHIIIIIIIIIIIIIHIIIIHIIIIIIIIIIHIIIIIIIHGIHCHHIIGIHIIIIIIIIIGHHHHIIIIIIHIIIIIIIIIHHHIIIIIIIIIIIIIIIIHHIIIHIIIGIIIIIIIIIIHIIHIIHIIHIHHIIIHIIIIIIIIIIIIIIIIIIIIIIIIIIIIIIIIIIIIIIIIIIIIIIIIIIIIIIIIHIIIIIIIIIIIIIIIIIIIFGDIIIIIIIIIIIIIIIIIIIIIIIIIIGIIIIIIIIIIIIIHHIIIIIIIIIIIIIIIIIIIIIIIIIIIIIIIIIIIIIIIIIIIIIIIIIIIIIIDDDDD
@HISEQ:969:HM2KJBCX2:2:1101:18895:58789 2:N:0:ACTATGCA
GACTCAACCAGTCCCAACTATCCCTATTAATCATTACGGTGGTCCTAGAAACCAACAAAATAGAACCACAACGTCCTATTCTATTATTCCATGCTAATCTATTCAAGCAATAGCCCGCTTTAAACACTCTAATTTTTTCAAGGTAATGGTCCTGGCTCCCCAACACACCCAACAAAGGACATGCTGATTCACCAGAAGGAAGACCCGACAGCAGACAGTACTCGCCAAAGACGGACCGCCCGGCCAGGCCTAAAATTCAACTACGAGCTTTTTAACTGCAACAACTTTAATATACGCTATTGGAGCTGGAATTACCGCGGCTGCTGGCACCAGACTTGCCCTCCAA
+
DDDDDIHIIIIIIHHIHIIIHIHIIIIIIIIIIIIIIIIIIIIIIGIIIIIIIIHIIHHIIIFHIIIIIIIIHEHEHHHGEHIIGHGHHHIIHHIIHIHIIGIIIIIIIIIHHIIHIIHHHHIIIIIIIIIIIIIHHHIIIIIIIIIHIIIIIIHIHIIIIIIIIIIHIHHIIIIHIHHIIIIIIIIIHHHHIIIIIIIIIIIIIIIIIIIIIIIIIIIIHIIIIIIIIIIIIGIIIIIIIIIHGIIIGHIIIIIIIIIIIIIIIIIIIIIIIIIIIIIIIIIIIHIIIIIIIHIIIIIHIIIIIIIIIHIIIIIIIIIIIIIIIIIIIIIIIIIIIHIIIDDDDD
@HISEQ:969:HM2KJBCX2:2:1101:5730:59164 2:N:0:ACTATGCA
GACTCAACCAGTCCCAACTATCCCTATTAATCATTACGGTGATCCTAGAAACCAACAAAATAGAACCATGCCGTCCTATTTTATTATTCCATGCTAATCTATTCAAGCACAAGCCTGCTTTAAGCACTCTAATTTTTTCAAGGTAATAGCTCTGCTTCCCCAACGCACTAACTTAATAGCATGCTGGTTGTTCAGAAGGTAGGAATTCATCAGGCCAGTGCGGACAGTGAAGCCCGACCAACCGACAAACTCCGAAATTCAACTACGAGCTTTTTAACTGCAACAACTTTAATATACGCTATTGGAGCTGGAATTACCGCGGCTGCTGGCACCAGACTTGCCCTCCAA
+
ADCDDHHGHIIHIIGHIIIIIHHIIGIIIIIIHHIIIIIIIIIIIIHHHHHHIIIIIIIIIIIIHIIGIHHIIIIIIIHIIIIIIIIIHGFHIIHIIHHHIHIHIIHIIIIIIIIIIIGIHHIGIIIIIIIIIHIIIIIIIIIIIIIIIIHIHHHHIIIIHHDIIIIIIIHIIIHIHIIIIIIIIIIIIIIHIIIIIIIIIIIIIIIIIIIIIIIIIIIIIIIIIIIHIIIIIIIIIIIIIIIIIHHIIIIIIIIIIIIIIIIIHIIIIIIIIIIIIIIIIIIIIIIIIIIIIIIHIIIIIIIIIIIIIIIIIIHIIIIIIIIIIIIIIIIIIIIIIIIIIIIDDDDD
@HISEQ:969:HM2KJBCX2:2:1101:7110:59193 2:N:0:ACTATGCA
GACTCAACCAGTCCCAACTATCCCTATTAATCATTACGGTGATCCTAGAAACCAACAAAATAGAATCAAACGTCCTATTTCATTATTCCATGCTAATGTATTCAAGCGTGCGCCTGCTTTAAACACTCTAATTTTTTCAAAGTAACAGTCCTGATTCCCCACGACACCAAATTAATGACATCGCGGTTCTTCAGAAGGTAGGAACCAATAATACCAGTACGTACCGAAGCACGACCAACAATTCGATCCCGAAATTCAACTACGAGCTTTTTAACTGCAACAACTTTAATATACGCTATTGGAGCTGGAATTACCGCGGCTGCTGGCACCAGACTTGCCCTCCAA
+
DCDDDIIHIIIIIGIIIIIIIIIIIIIIIGIHIIHIIIIIIIIIIHIIIIIIIIIIIIIIIIIIIIIIGHIIHHHHIIIHHIIIIIIIIIIIGIIIIIHHHHIHIIIHHHIGIIHGIHHIIIIHIIIIIIIIHIHHHHIIIHIHFIIIIIIIIHHHIIIIIIIIIIIIIIHIGIIIIIIIIIIIIIIIHIIIIIIIIIHHIHIIIIIIIIIHIIIIIHIIIIIIHIIIIIIIIIHIIIIIHIHHIIIIIIIIIIIIIIIIIIIIIIIIIIIIIIIIIIIIIIIIIIIIIIIIIIIIIIIIIIIIIIIHIIIIIHIIIIIIIIIIIIIIIIIIIIIHIIIIDDDDD
@HISEQ:969:HM2KJBCX2:2:1101:4707:58929 2:N:0:ACTATGCA
GACTCAACCAGTCCCAACTATCCCTATTAATCATTACGTCGATCCTAGAAACCAACAAAATAGAATCAAACGTCCTATTTCATTATTCCATGCTAATGTATTCAAGCGTAAGCCTGCTTTAAACACTCTAATTTTTTCAAAGTAACAGTCCTGATTCCCCACGACACCAAATTAATGACATCGCGGTTCTTCAGAAGGTAGGAACCAATAATGCCAGTGCGTACCGAAGCACGACCAACAATTTGATCCCGAAATTCAACTACGAGCTTTTTAACTGCAACAACTTTAATATACGCTATTGGAGCTGGAATTACCGCGGCTGCTGGCACCAGACTTGCCCTCCAA
+
DDDDDIIIIIHGCHIIIIIHIIIIIGIIIIIHIIIHIGIIIIIIIIHHHIIHIHIIIIIHIGGHIIIIGIIIIGIIIGHIIHIHIIIHIIIIHHIIIIIIIIIIIIIIIIIIIIIIIHIIIIIIIIIIIIIIHIHIIIIIIIIIIIIIIIIIIIIIIIIIIIIIIIIIIIIIIIIIIIIIIIIIIIIIIIIIIIIIIIIIIIIIIIIIIIIIIIIIIIIIIIIIIIIIIIIIIIIIIIIIIIIHIIIIIIIIIIIIIIIIIIIIIIIIIIIIIHIIIIIIIIIIIIIIIIIIHIIIIIIIIIIIIIIIIIIIIIIIIIIIIIIIIIIIIIIIIIIIIIIIDDDDD
@HISEQ:969:HM2KJBCX2:2:1101:19611:59191 2:N:0:ACTATGCA
GACTCAACCAGTCCCAACTATCCCTATTAATCATTACGTCAATCCTAGAAACCAACAAAATAGGATCAACGTCCTATTTCATTATTCCATGCTAATGTATTCAAGCGCGAGCCTGCTTTAAACACTCTAATTTTTTCAAAGTAACAGTCCTGATTCCCCGCCACACCAAATTAATGACATGATGGTTCGTCAGAAGGTAGGAACCAGTAACACCAGTACGTACCTAAGGCACGACCAACGTACTGATCCCGAAATTCAACTACGAGCTTTTTAACTGCAACAACTTTAATATACGCTATTGGAGCTGGAATTACCGCGGCTGCTGGCACCAGACTTGCCCTCCAA
+
DDDDAHIEHHHFFGH?FHHE1<CGGHIIIFHHIEHHEHHHHHHIHIIHIHHHEHHHICHHHHEGHIIII?<<CEEHCHHEHHIFHEF@GHFECHEHCFEGEEGHHDGHIIIHHHHHHHHIEHHC@GHIHHH@EHFHIIHIHHHHIHHHIIHIIIIIHFIIIIIHHHIIHCHHHIIIIHIIIIIIHIHHIHIIIIHHIIIIIIIIIHIIIIIIIIIIIIIIII=IIIIII*GGIIIIIIIIIHFFIIIIIHIHIIHIHIHHHHIIIIIIIIIIIIIIIIIIIIIIIHHIIIIIIIIIIIHIIIIIIIIIIIIIIIIIIIIIIHIIIHIIIIIIIIIIIIIIDDDDD
@HISEQ:969:HM2KJBCX2:2:1101:19711:58905 2:N:0:ACTATGCA
GACTCAACCAGTCCCAACTATCCCTATTAATCATTACGTGGTCCTAAAACCAACAAAATAGAACACCGTCCTATTTTATTATTCCATGCTAATGTATTCAAGCAAAAATGCCCGCTTTAAACACTCTAATTTTTTCAAAGTAAAGGTCCTAGTTCATTGAAACACCCAATTAAGAAGCATCCCAATTCACCAGAAGGTAAGAAATTGGCTACACACCGATTCATGCCCCTAAAAGCACGACCAATATATCCCAATCCCGAAATTCAACTACGAGCTTTTTAACCGCAACAACACTAATATACGCTATCGGAGCTGGAATTACCGCGGCTGCTAATACCAGACTTGCCCTCCAA
+
@?DDDIEHH=GC<F1GHFEH11<<11<F<DHF<<FFECHHFFH11GEGHHHCH@C1CC11<<<C11DCG0F01111<C1<1<GEEHHH1<<<FF@H1<1<<<11<<<F@@FEEH//<EC@@FGCFFHF1<D8<GCFHFEFCGD<8@F1:<CF:1B@BCHHHE*<B;D@CGEH8HA8@EHF@C/:GD@FHFF?@HFEF@HF/FIHGEHFEDF@<D<@00FD<GFCCA@@G@HF?GC@HDFDCGHC1C<<1GD1<E<//DCECC?H@ECG@HEGCEGCHF<CHHHC?HGFCCCC<1@EEHD0<CEC<</C@G1HF@IIHG<?FC</HHG<HFCCGC<EHGF<<<1@GHD<00<<0
@HISEQ:969:HM2KJBCX2:2:1101:3985:59341 2:N:0:ACTATGCA
GACTCAACCAGTCCCAACTATCCCTATTAATCATTACGGTGATCCTAGAAACCAACAAAATAGAACCATGCCGTCCTATTCTATTATTCCATGCTAATGTATTCGAGCAAAAATGCCTGCTTTAAACACTCTAATTTTTTCAAGGTAAAGGTCCTGGATCCGCAAGACACCCAATAAAGGACATCAAGTTTCTCCAGAAGGTGAGAAATCAACAGTAACAGTTCATACCCCTTAAGGCATGACCGTCACGTCAATCCCGAAATTCAACTACGAGCTTTTTAACTGCAACAACTTTAATATACGCTATTGGAGCTGGAATTACCGCGGCTGCTGGCACCAGACTTGCCCTCCAA
+
CCDDDIGIIIIIIIGHHIIIHIIIIIIIIIIIIIIIIIIHIHIHIHHIIIIIHIIIHIGIIHHHHHIIIIHHIIIIIIIHHIHGHIIIIHIIHHECHHHIIGGHHHHIIIIIIIHIHHIIIIIIIIIIIIIIIIIIIIIIIIIIIIIIIIIIIIHHIHIIIIHIIIHHIHIIIHIHIIIIIIIIIIIIIIHHIIIIHIIIIIIIIIHIIIIIIIIIIIIIIIIIIIII<IIIIIHIIIIIIIIIIIIIIIHHIIIIIIIIIIIIIIIIIIIIIIIIIIIIIIIIIIIIIIIIIIIIIIIIIIIIIIIIIIIIIIIIIIIIIIIIIIIIIIIIIIIIIIIIIIIIIIIIDDDDD
@HISEQ:969:HM2KJBCX2:2:1101:18698:59655 2:N:0:ACTATGCA
GACTCAACCAGTCCCAACTATCCCTATTAATCATTACGGTGATCCTAGAAACCAACAAAATAGAACCATGCCGTCCTATTCTATTATTCCATGCTAATGTATTCGAGCAAAGGCCTGCTTTGAACACTCTAATTTTTTCAAGGTAAAAGTCCTGGTTCCCCACGACACCCAGTAAAGGGCATCGGGTTTCCCAGAAGGAAAGACCCGACCGAATCCGTACGCTCGATTAGGAGGACAGATCAGCCAGGTCCAAGGTTCAACTACGAGCTTTTTAACGGCAACAACTTTAATATACGCTATTGGAGCTGGAATTACCGCGGCTGCTGGCACCAGACTTGCCCTCCAA
+
AABDDIIHHHHIIIIIIIIIIIIIHIIIIIIIIIIIIHHHHHHIIIIHHHIIHHIIIHHIIIHHIIIIIEGHIIIIGHHHIIIIIIIIIIIIIIIGIHHHHHHHIIIIIIIIIIIIHGFHGGIIIHHHHIIIIIIIIHIIIIIIHHIIIIIHHIIHGIIGIIIIIIIIIIIIIIIIIIIIIIHIIIIIHHHHIIIHIIIIIIII<IIHGIIIIIIIIIIIIHGIIIIIIIIIIIIIIIIIHIIIIIIIIIIIIIIIIIIIHIIIIIIIIIIIIIIIIIIIIIIIIIIIIIIIIHIIIIIHIIIIIIIIIIIIIIIIIIIIIIIIIIIIIIIIIIIIIIIIIDDDDD
@HISEQ:969:HM2KJBCX2:2:1101:5848:59266 2:N:0:ACTATGCA
GACTCAACCAGTCCCAACTATCCCTATTAATCATTACGTCAATCCTAGAAACCAACAAAATAGGATCGTCGTCCTATTTCATTATTCCATGCTAATGTATTCAAGCGTTAGCCTGCTTTAAACACTCTAATTTTTTCAAAGTAACAGTCCTGTTTCCCCGCAACACCAACTTAATGGCATTACGGTTCTACAAGAAGGAGGAATCAGCAAAGCCAGTGCATACCAGTGGCACGACCAACTTGCTGACCCCGAAATTCAACTACGAGCTTTTTAACTGCAACAACTTTAATATACGCTATTGGAGCTGGAATTACCGCGGCTGCTGGCACCAGACTTGCCCTCCAA
+
DDDDDIIIIIIIIIIIIIIGHIIHIIIIIIIIIIIIIIIIIGHEHIIIIIIIHIIIIIIEEHHIHIIIIIHHIIIIIIHIIIIHIIIIGIIHIHHHHIIHHHIIIIIIIIIIHGHIIFIHIIIIIGIIIIIIIIGIIIHHIIIIIIIFIIIIIHHIIIIIIIIIIHHHHIHHIHIIIIIIIHHIIIIGIIIIIIIIIIIIIIIIIIIIIIHIIHIIIIIHIIIIIIIIIIIIIIIIHHHIIIHHII<IIIIHIIIHIIIIIIIIIIIIIHIIIIIIIIIIIHIIIIIIIIIIIIIIIIIIIIIIIIIIIIIHIIIHIIIIIIIIIIIIIIIIIIIIIIIIDDDDD
@HISEQ:969:HM2KJBCX2:2:1101:2163:59950 2:N:0:ACTATGCA
GACTCAACCAGTCCCAACTATCCCTATTAATCATTACGGCGATCCTAGAAACCAACAAAATAGAAGCAAACGTCCTATTTCATTATTCCATGCTAATGTATTCAAGCGCGAGCTTGCTTTAAACACTCTAATTTTTTCAAAGTAACAGTCCTGATTTCCCGCGACACCAAATTAATGACATCGTGGTTCGTCAGAAGGGAGAAACCAATAATGCTAGTACGTACAAAGTACGACCGACATATTAGTCCCGAAATTCAACTACGAGCTTTTTAACTGCAACAACTTTAATATACGCTATTGGAGCTGGAATTACCGCGGCTGCTGGCACCAGACTTGCCCTCCAA
+
B@B@@@@G@EHH1DGHICHFEHHHICHGEH?CGH1GFH0/<EHIHHEEE1@H@11D1<<CCG1<<1D<C<F=<CEG1D@@DEEHH1DF<<1DGH/@@CGHIHHHFE?CEF<CHFFGC8@@D<6BF?1<<GEFHECG<C0:HFGHIHFHGHHE<B<<EIHHGH?CCH?G8C8;CHHHHFH6DHEHCHE89<HHHHIIIIIIIHECHDIHG<<CHGC?FHG@<AHIHIHHHEFHCAIHG?@1CHHHCA/HFFHEHHHHHHGEHHHCIHHIHEIHHHHCHIIIHHHCGHIIIIHHHFHEHEHHHEIIIIIHF@DHDCHIIIHIHEHIHHHIIIHHIIIIIIIDDDDD
@HISEQ:969:HM2KJBCX2:2:1101:15024:60208 2:N:0:ACTATGCA
GACTCAACCAGTCCCAACTATCCCTATTAATCATTACGGTGGTCCTAGAAACCAACAAAATAGAACCACAACGTCCTATTCTATTATTCCATGCTAATCTATTCAAGCAATAGCCCGCTTTAAACACTCTAATTTTTTCAAGGTAATGGTCCTGGCTCCCCAACACACCCAATAAAGGACATACTGGTTCACCAGAAGGAAGACCCGACAGCAGACAGTACTCGCCAAAGACGGACCGCCCGGCCAGGCCTAAAATTCAACTACGAGCTTTTTAACTGCAACAACTTTAATATACGCTATTGGAGCTGGAATTACCGCGGCTGCTGGCACCAGACTTGCCCTCCAA
+
DDDDDHIIIIIIIIIHIIIIIIIIIIIIIIIGIIIIIIGIHHIIIIIIIIIIIIIIHIHIIIGHIHIIIIIFDEIIIIIHHHIIIIHHIHIIIGHHHHIIIIIIIIIIIIIIIIIIIHHIIIIIIIHIIIIIHIIIIHIIIIIIIIIIIIHIIHHHIIIIIIIIIIIIIHIIIIIIIIIIIIIIIIIIIIIIIIIIIIIIIIHIIIIIIIIIIIIIIIIIGIIIIIIIIIIIIIIIIIIIIIIIIIIIIIIIIIIIIIIIIIIIIIIIIIIIIIIIIIIIHIIIIIIIIIIIIIIIIIIIIIIIIIIIIIIIIIIIIIIIIIIIIIIIIIIIIIIIIIIIIDDDDD
@HISEQ:969:HM2KJBCX2:2:1101:13023:61141 2:N:0:ACTATGCA
GACTCAACCAGTCCCAACTATCCCTATTAATCATTACTTCAGTCCGCAAACACCAACAAAATAGAACCAAAGTCCTAACTTATTATTCCATGCTAATGTATTCATAGCCTGCAACGCCTGCTTTAAACACTCTAATTTTTTCAAAGTAAACGATCTAGTGCGCTGGTACCGGCTCAGTGAAGAGTAGCACCAGTGTCGCTAGAAGGATGGCTTGGCCAAGCCGGCACTCACACACGTCACCGTGGCGGGCCGGCTGCACCACACCAGAAATCCAACTACGAGCTTTTTAACTGCAGCAACTTTAATATACGCTATTGGAGCTGGAATTACCGCGGCTGCTGGCACCAGACTTGCCCTCCAA
+
00<<0<<GH@HCH11110<FG1DG@C11<<1<C111<<DC11<<D@/C/CDEF<EEHE1C<CGDE1C1<1C?11<D1D1D11<CFCCCCFH1DGHCECHIE?HHHIHCC11<<EDDHG@HGDGGHEHF@@CHHFG@FIGIHHHGHHHGB<5@@F@<IIHHHIHGHHCGDHHHHC@EFDEHHHGG<GF7HIIHHHCDHH@CGD.GHHGHHEF;/DEEHHHCACFC?HGD<0CG<<EFHHHC:HACCC<CHDIHHG@EHHECFGCEIHHHHG?CEGD1<CHHGHHFFHE@<<C1CHF@?IHF<C1GD<0<CDGCFHFEG@HHHCHEIHHHHHIHHEHEHCCFHIIIIHHIHHHG@DGIDDDAD
@HISEQ:969:HM2KJBCX2:2:1101:10635:61411 2:N:0:ACTATGCA
GACTCAACCAGTCCCAACTATCCCTATTAATCATTACGTCAATCCTAGAAACCAACAAAATAGGATCAAACGTCCTATTTCATTATTCCATGCTAATGTATTCAAGCGTTAGCCTGCTTTAAACACTCTAATTTTTTCAAAGTAACAGTCCTGTTTCCCTGCAACACCAAATTAATGACATTACAGTTCTTCAAGAAGGAGGAACCAGTAAAGCCAGTACATACCAGAGGCACGACCAACCTACTAATCCCGAAATTCAACTACGAGCTTTTTAACTGCAACAACTTTAATATACGCTATTGGAGCTGGAATTACCGCGGCTGCTGGCACCAGACTTGCCCTCCAA
+
@DDDBHFGE@FCCFHHFHFE@C<FEE<<<FFGHHIHIFF@<EHHFIHGHEHHEFEG??EEHHHHHCCGHCG@CFH0FEFHHIC1<DGHF?EHIGF?HHHHHHGECEHEAEEC<HHHHHHGGHIGFHIHHHFHHIGIHGFHIHFFHHIHFHHFHHGEIIHIIIIIHHHIHHHGHHGHEHHHIIIHEHHCEHIIIIIHIIIIIHEEIIIHGHHHHEHIIIIIIHHF<HIIHHHIH<HHHIHIIIHHFGIHHHGHHEHHHFGEHEIIIIIIIIHIHIIHIIHHHIIHHHHHHHHHHEIIIIIIIIIHIHIIIHIIHHHIGIIIIIIIIIIIIIIIHGIHIIIHHDDDDD
@HISEQ:969:HM2KJBCX2:2:1101:18131:62667 2:N:0:ACTATGCA
GACTCAACCAGTCCCAACTATCCCTATTAATCATTACGGTGATCCTAGAAACCAACAAAATAGAACCATGCCGTCCTATTTTATTATTCCATGCTAATCTATTCAAGCACAAGCCTGCTTTAAGCACTCTAATTTTTTCAAGGTAATAGCTCTGCTTCCCCAACGCACTAACTTAATAGCATGCTGGTTATTCAGAAGGTAGGAATTCATCAGGCCAGTGCGGACAGTGAAGCCCGACCAACCGACAAACTCCGAAATTCAACTACGAGCTTTTTAACTGCAACAACTTTAATATACGCTATTGGAGCTGGAATTACCGCGGCTGCTGGCACCAGACTTGCCCTCCAA
+
@@@DDIIHHIIH1<CG?HHIHIIEHEEHHIIIIICFHCCHFEH?@FHFHHGCFHHHIIIHI1<1C1@HH<CGHIHHHGHHHIHGIHHHHFHHIIHIHHHHHFGHH@HHHFHHDHHGHHH?HIHHGG@?HHHHEHHHIIHHHHIIHIIHFHFCIIHHIHGHEHHIHHHHEIIHGIIIHIHIIHHHHHHHHHEHHIHEHHHEIIIIIIIIIIIHHIHHDHHHIHIIG>IIHHHHG<IHHIHIIIIIGFHIHHHIHIIHIHHEGCCHIIHHCCHIIHHHHIHGCHF1HGEGEHIIIIHEHEEEGEHEHHF@CIIIHGHECDHDHHH@HHEHHHHHHHHFGCEHDEG@@DD@
@HISEQ:969:HM2KJBCX2:2:1101:14960:63262 2:N:0:ACTATGCA
GACTCAACCAGTCCCAACTATCCCTATTAATCATTACGTCAATCCTAGAAACCAACAAAATAGGATCAAACGTCCTATTTCATTATTCCATGCTAATGTATTCAAGCGTTAGCCTGCTTTAAACACTCTAATTTTTTCAAAGTAACAGTCCTGTTTCCCTGCAACACCAAATTAATGACATTACAGTTTTTCAAGAAGGAGGAACCAGTAAAGCCAGTACATACCAGAGGCACGACCAACCTACTAATCCCGAAATTCAACTACGAGCTTTTTAACTGCAACAACTTTAATATACGCTATTGGAGCTGGAATTACCGCGGCTGCTGGCACCAGACTTGCCCTCCAA
+
DCCCDEHHIIHHH?HHH=FEDFFHIIIIIIECHECHIHHC=@G<G?HHIGIIHEHEEH?D@CE?GHHIHIF=FHHICHCG?@GCEEHEHECH@?HHIIIIIHIIHHIIHHHHGIHHHIHIHHHEEHH?CGHHGHCCFHHHHHGIHFF8EHHGHIHHIHHGHHIGEHHHIIHHHIIGIIHHIHHEHHEHFEIHFIIIHHIIIIIIHHIIIHIHIIIIIIIHHGHHII<HHCHHIFEIHHIIHHCHFHIHGHHHEEFIHHHIHGIHIIIIIIIHFIIIIGIIIIIHHHEGIIIIHHIGIHIIIIIIIIHHIIIIHHHHHIHIIIIIGHIIIIIIHIIIIIIIIDADDC
@HISEQ:969:HM2KJBCX2:2:1101:16777:63113 2:N:0:ACTATGCA
GACTCAACCAGTCCCAACTATCCCTATTAATCATTACGTCAATCCTAGAAACCAACAAAATAGGATCAAACGTCCTATTTCATTATTCCATGCTAATGTATTCAAGCGTTAGCCTGCTTTAAACACTCTAATTTTTTCAAAGTAACAGTCCTGTTTCCCTGCAACACCAAATTAATGACATTACAGTTCTTCAAGAAGGAGGAACCAGTAAAGCCAGTACATACCAGAGGCACGACCAACTTACTAATCCCGAAATTCAACTACGAGCTTTTTAACTGCAACAACTTTAATATACGCTATTGGAGCTGGAATTACCGCGGCTGCTGGCACCAGACTTGCCCTCCAA
+
DDDDDIIIIIIIIIIIIIIIHIIIIIIIIIIIIIIIIGHHIHHIIIIIIIIIIIIIHIIIHIHHIIIIIIIIEIHIIIIIIIIIIIIIGIHGIHGHIIIIIIIHHIHHHHHIIIIIIIIIIIIIIIIIHHHIIIIIIIIHHIHIIIHIIHIIIIIIIIIIIHIIIHIIIHIHIIIIIIIIIIIIHIIIIIIIIHIIIIIIIHHEIIIIIIHIIIIIIIIIGIIIIHIHIIIIIIIIIIIIIIHHGIIIIIIIIIIIIIIIIIHIIHIIIIIIIIIIIIIIIHIIIIIIIIIGHHIIIIHHHIIIIIIIIHIIIIIIIIIIIIIIIIIIIIIIIHIIIIIIIDDDDD
@HISEQ:969:HM2KJBCX2:2:1101:5672:63458 2:N:0:ACTATGCA
GACTCAACCAGTCCCAACTATCCCTATTAATCATTACGTCAATCCTAGAAACCAACAAAATAGGATCAACGTCCTATTTCATTATTCCATGCTAATGTATTCAAGCGCGAGCCTGCTTTAAACACTCTAATTTTTTCAAAGTAACAGTCCTGATTCCCCACCACACCAAATTAATGACATGATGGTTCGTCAGAAGGTAGGAATCAGTAACACCAGTACGTACCGAAGGCACGACCAGCGTACTAATCCCGAAATTCAACTACGAGCTTTTTAACTGCAACAACTTTAATATACGCTATTGGAGCTGGAATTACCGCGGCTGCTGGCACCAGACTTGCCCTCCAA
+
DBDBDHHHH@FGH?FEHHGHIIHIIHHIFHHHHII?CGGG=EHIEHHGFHIEGECE?HHIHHHGHIIIHEHGHHHHIIHIGIIHFHCHHHHHFHHGFGGHHHIIHHGHHHHGHIHHEHHF<CDCFHHHHFHHHHHHHHHIHHIHIHHHAGHHHEHHHCHHECEHCHHHHHEIHHEHIIHHGIIHHDHGHGHCIHIIHHIHHFHHHH?HHHHHHHH@EGHHHHIIIHIHGE7HEFIHIIIHHFEHGEDHHGHIHHHHHG@E=EHHIHIHIIHIHGIHIIIIHEIHHFFFEHHG<<?HHH@HHHGHHCEEHIIIIIIIIIIIIIIHIIIHIFH?HIIIIIIIDDDDD
@HISEQ:969:HM2KJBCX2:2:1101:15949:63556 2:N:0:ACTATGCA
GACTCAACCAGTCCCAACTATCCATATTAATCATTACATCGATCCTAGAAACCAACAAAATAGAATCGGATGTCCTATTTCATTATTACATACTAATGTATTCAAGCGTAAGCTTGCTTTAAACACTCTAATTTTTTCAAGGTAACAGTCCTAATTCCCCATAACATCAAATAAATGACATTATGGTTCTTTAGAAGGTGAGAACCAATAAAACCAGTACATACCAAGGCATGACCGATTCCTTGATCCCGAAATTCAACTACGAGCTTTTTAACTGCAACAACTTTAATATACGCTATTGGAGCTGGAATTACCGCGGCTGCTGGCACCAGACTTGCCCTCCAA
+
DDDD?GHH1E@C<C?<G=HE<<11<D@@11<<CFCH@EH1<11<<<<<FCF<<<FEHI@@@C111DG1<<</11<<D1D1<1FG1<G11<C11<FHHFHHAHIHHHEACHH1ECFG6<<FHHH7HHHGGEHF@GHHFIHG<IIHHHHHG9IIIHHCHGHHHFHHEEFHHIHHHCIHHHIIHHGGE7EGGIIHHIIHH:EHEEIIHHHHHIIIHGGHHHIHHEHGIIIIGGIHIIIGIIFF1HGCHHIHGHIIIIHHCIIHIHIHIIIIIIIIIHIIIIHIIIHHHHIIIIIHIIIHIIIIIIIIIHCHIIIIIIIIIHHHHIHIIIIIHIIHHIHIIHIIDDDDD
@HISEQ:969:HM2KJBCX2:2:1101:17464:64496 2:N:0:ACTATGCA
GACTCAACCAGTCCCAACTATCCCTATTAATCATTACGTCGATCCTAGAAACCAACGAAATAGAATCAGTCCGTCCTATTTCATTATTCCATGCTAATGTATTCAGACGTTAGCCTGCTTTAAACACTCTAATTTTTTCAAAGTAACAGTCCTGATTTCCCAACACACCAAATAAATGGCATAAAAGTTCCTCAGAAGGTAGAGATTTATCTCACCAGTGCAGACAATTAAGCCTGACCAATGGGTAAACCCCGAAGTTCAACTACGAGCTTTTTAACTGCAACAACTTTAATATACGCTATTGGAGCTGGAATTACCGCGGCTGCTGGCACCAGACTTGCCCTCCAA
+
@@D@DFHIIIIIEHIIIHIHHIIIIIIIIIIIIIIHIHHIIIHHIIIIHIIIHIGIGIGHHGHHIIIIIIF@EHCCHHHHHFHHHIHHHCHHEHHHHHHIIIIIIHHIIHIHHHEG@HHHHHHHHHIGIIHIIIIIHHHGGHHIIHIIIIIIHHHHIIIIIIHHIIIIIHIIIIGIIIGIHHIHIIIIIHIIIIIIHIIIIIHHIIIIIIIIIIIIIIIIIIIIIHIIIIIIIIIIIIIHHIIIIHGHIGIIIIIIIIIIIIIIIIIIIIIIIIIIIIIIIHIIIIIHHIIIIIIIIIIIIIIIIIIIIIIIIIIIIIIIIIIIIIIIIIIIIIIIIIIIIIIDDDDD
@HISEQ:969:HM2KJBCX2:2:1101:9485:64807 2:N:0:ACTATGCA
GACTCAACCAGTCCCAACTATCCCTATTAATCATTACGTCGATCCTAGAAACCAACAAAATAGAATCAAACGTCCTATTTCATTATTCCATGCTAATGTATTCAAGCGTGAGCCTGCTTTAAACACTCTAATTTTTTCAAAGTAACAGTCCTGATTCCCCACAACACCAAATAAATGACATCATGGTTCGTCAGAAGGGAGAAACCAACAATGCCAGTACGTACCTAGGCACGACCGACATGATGGTCCCGAAATTCAACTACGAGCTTTTTAACTGCAGCAACTTTAATATACGCTATTGGAGCTGGAATTACCGCGGCTGCTGGCACCAGACTTGCCCTCCAA
+
DDDDDIIIIIIIIIIIIIIIIIIIIIIIIIIIIIIIIIIIIIIIIIIIIIIIIIIIHIIIHIHHIIIIIIIIIIIIIIIIIIIIIIIIIIIIIIIIIIIIIIIIIIIIIIIIIIIIIIIIIIIIIIIIIIIIIIIIIIIIIIIIIIIIIIIIIIIIIIIIIIIIIIIIIIIIIIIIIIIIIIIIHIIIIIIIIIIIIIIIIIIIIIIIIIIIIIIIIIIIIIIIIIIIIIIIIIIIIIIIIIHHIIIIIIIIIIIIIIIIIHIIIHIIIIIIIIIIIIIIIIIIIIIIIIIIIIIIIIIIIIIIIIIIIIIIIIIIIIIIIIIIIIIIIIIIIIIIIIIIDDDDD
@HISEQ:969:HM2KJBCX2:2:1101:4499:64348 2:N:0:ACTATGCA
GACTCAACCAGTCCCAACTATCCCTATTAATCATTACGTTGTACCTAGAAACCAACAAAATAGGTTCGAACGTCCTATTTCATTATTCCATGCTAATGTATTCAAGCGTTTGCCTGCTTTAAACACTCTAATTTTTTCAAAGTAACAGTCCTGACTCCCCACGACACCAAATTAATGACATCATGATTCATCAGAAGGGAGAAATCAACGACGCCAGTGCGTACCGAAGGCACGACCGACGTATTGATCCCGAAATTCAACTACGAGCTTTTTAACTGCAACAACTTTAATATACGCTATTGGAGCTGGAATTACCGCGGCTGCTGGCACCAGACTTGCCCTCCAA
+
D@<0<DHG1G@G?1FHHCCFHHFHHHHIEHHGH?FHCE1FHHH1C<GGIEH1<<FHHEHIFH<CHHIHHCH/C1CHHHIIE@CHIEHC1F11FHEC@<GH@GD=HHIHEFB0?DGG?@<FIHHHIB@1@HHEHEHEHFFGHHHGHHFHG?IHGHHIHIIIHHEGHHEIHIHGHGB2CC:HEHFFHECHECAFHHHIHHAHFIHHCFIHIIHHHIHDFHAH=HGHHHHHHIIHDGE<IFHHEGGD<IHCHC<1IHHHIIIIIHHHIHEHIHFHG@IIIGIIHHGHHFHHIIIIIIIHHHIHHGIHIIHIIHIHDHCHIHHHFHIIIIIIIIIIHIIIIIHEHBDDDD
@HISEQ:969:HM2KJBCX2:2:1101:11407:65341 2:N:0:ACTATGCA
GACTCAACCAGTCCCAACTATCCCTATTAATCATTACGGTGATCCTAGAAACCAACAAAATAGAACCATGCCGTCCTATTCTATTATTCCATGCTAATGTATTCGAGCAAAAATGCCTGCTTTAAACACTCTAATTTTTTCAAGGTAAAGGTCCTGGATCCGCAAGACACCCAATAAAGGACATCGAGTTTCTCCAGAAGGTGAGAAATCAACAGTAACAGTTCATACCCCTTAAGGCATGACCATCACGTCAATCCCGAAATTCAACTACGAGCTTTTTAACTGCAACAACTTTAATATACGCTATTGGAGCTGGAATTACCGCGGCTGCTGGCACCAGACTTGC
+
DDDDDIIIIIIIHIIIIIIIIIIIIIIIIIIIIIIIIIHIIHIIIIIIIIIIIIIIIIHHIIIIIIIHIEHIIIIIIIHFHIIIIHIIIIIIIIIIIIIHIIIIIIHIIIIIIIIIIIIIIIIIHIHIIIIIIIIIIIIIIIIIIIIIHIIGIIIIIIIIIIIIIIIIIIIIIIIIIIIIIIIIIIIIIIIIIIIIIIIIIIIIIIIIIIIIIIIIIIIIIIIIIIIIIIIIIIIIIIIIIIIHFIIHIIIIIIHIIIIIIIIIIIIIIIIIHIIIIIIIIIIIIIIIIIIIIIIIIIIIHIIIIIIIIIIIIIIIIIIIIIIIIIIIIIIIIIIIIIIIIDDDDD
@HISEQ:969:HM2KJBCX2:2:1101:6175:65396 2:N:0:ACTATGCA
GACTCAACCAGTCCCAACTATCCCTATTAATCATTACCTCAATGCTCTACAAAACCAACAAAATAGAACCGAGGTCCTATTCTATTATTCCATGCAACATTATTCAGGCGTAAGGCCTGCTTTAAGCACTCTAATTTTCTCAAAGTAAACGTGCCGGCTACTGAAGACACCCAGTGAAGTGCATCAACAGCCAACCGGCGAATTAGGACCAGACACGTAGTAACAGCAATCAAGCGTACCACGTGCTGGTGCCCGAGATCCAACTACGAGCTTTTTAACTGCAACAACTTTAATATACGCTATTGGAGCTGGAATTACCGCGGCTGCTGGCACCAGACTTGCCCTCCAA
+
DDDDDIIHHHHHHIIIIIIGHHHHHHIIIIIHIIIHIIHIIHIIHHHHIIIIIC?HEHHIGHIIHGEHIHHHIIE?GHGIIIIIIIIHIIHIHHCHEHIHIHIHHIIIIHHIIIIIIHIIIIIIIIIIIIHIIIIHGHHHIIHIIIIIHIHIIIIIIIIIGIIIIIIIIIIHIIIIIIIHIIIIIIIIIIIIIIIHIIIHIIH<IIIIIIIIIIHIIIII=IIIIIHII=IIIGIIIIIIIIIIIIHEIHHIIIIIIIHIIIIIIIIIIIIIIIIIIIIIIIIIIIIIIIIIIIIIHIIIIIIIIIIIIIIIIIIIIIIIIIIIIIIIIIIIIIIIIIIIIIIIDDDDD
@HISEQ:969:HM2KJBCX2:2:1101:14608:65411 2:N:0:ACTATGCA
GACTCAACCAGTCCCAACTATCCCTATTAATCATTACGGTGGTCCTAGAAACCAACAAAATAGAACCACAACGTCCTATTCTATTATTCCATGCTAATCTATTCAAGCAATAGCCCGCTTTAAACACTCTAATTTTTTCAAGGTAATGGTCCTGGCTCCCCAACACACCCAATTAAGGACATACTGGTTCACCAGAAGGAAGACCCGACAACAGGACAGTACTCGCCAAAGACGGACCGCCCGGCCAAGTCTAAAATTCAACTACGAGCTTTTTAACTGCAACAACTTTAATATACGCTATTGGAGCTGGAATTACCGCGGCTGCTGGCACCAGACTTGCCCTCCAA
+
@DDDBHHHHIGHEH?@HDHHHIEEHIEHIIHHGIGFHIFGHIIIIGHHHG?HHIHIIIIGFECEH1D1GHIHHH?H=?@GHIID@1FGEC1<1D<CHHHEGHEHHHHIIIIHHG?HIH:BDHH@GHHHHFC<CEHEIIHHIHFIHHGEHHGHHE=HGGIIIHHHHHHHDHHHFBHHIHGIIHHHHHEEFFHGHHHHGHHHIIHHIIIHHEGEFEHFHFFHIHHDFFHGHHHGHDIIIIHIIIIHG@IHFEIIIIGIHIHGIHHDHHHHFIIHIHIHIIHIHIIHHHFHHHE?HHGHEIHEHHIIHIGIHGCFIHHIIHDHHHIGIHG?GCIHHC<EEHHIHH?DB@<
@HISEQ:969:HM2KJBCX2:2:1101:18980:65693 2:N:0:ACTATGCA
GACTCAACCAGTCCCAACTATCCCTATTAATCATTACGGTGGTCCTAGAAACCAACAAAATAGAACCACAACGTCCTATTCTATTATTCCATGCTAATCTATTCAAGCAATAGCCCGCTTTAAACACTCTAATTTTTTCAAGGTAATGGTCCTGGCTCCCCAACACACCCAATAAAGGACATGCTGGCTCACCAGAAGGAAGACCCGACAGCAGACAGTACTCGCCAAAGACGGACCGCCCGGCCAGGCCTAAAATTCAACTACGAGCTTTTTAACTGCAACAACTTTAATATACGCTATTGGAGCTGGAATTACCGCGGCTGCTGGCACCAGACTTGCCCTCCAA
+
DDB0@FE?EHIICGHH1EHHIIHIIIIHIIEHHHIIIHHHHII1CGFHIHIIIHIIIHI1DDC1GHEHICHDCCHDHGI?EHEE?EHGDC?GHHIIH6DGFEHHIIHGHHEHIIHHEHHHHFHHEHIHIHHHGIIHHGHFFHIHHGHEEGFHHHHHHIIIHIIIIHH:IIIHHHIIHF/GIIIIHGIHIIIGIIHIIIIIIHHIHIIHIIIIIIIHIIIHIHIIGIHIIIHIHHIIHHIIIIIFCHHHFIIIIIHIIIHIHHIIIIIIIIIHIIIIIIIHIIIIIIIIIIIIIHIIIIIIIIIIIIIIIIIIIIHDCHIIIIIIIIIIIIHEHHIIHGIHIDDDDB
@HISEQ:969:HM2KJBCX2:2:1101:3122:66887 2:N:0:ACTATGCA
GACTCAACCAGTCCCAACTATCCCTATTAATCATTACGGTGGTCCTAAAACCAACAAAATAGAACCAACGTCCTATTCTATTATTCCATGCTAATCTATTCAAGCAAATGCCCGCTTTAAACACTCTAATTTTTTCAAGGTAATGGTCCTGGTTCCCCGACACACCCAATAAAGGGCATCCCGGCTCACCAGAAGGATAGACCCGACGACAGAACAGTACTCGCCAAAGACGGACCATCCGGCCAGGCCTAAAATTCAACTACGAGCTTTTTAACTGCAACAACTTTAATATACGCTATTGGAGCTGGAATTACCGCGGCTGCTGGCACCAGACTTGCCCTCCAA
+
DDDDDIIIIIIIIIIIIIIIIIIIIIIIIIIIIIIHIIIIIIIIIIIIHHIIIIIIHIIIHIHIIIIHGIHH=GEHIIIIIIFHIHIFHHFHHGIIIIIIIHEFIIIHIGIHIIHIIHHIGHIIIIIIGIHIIHHHIIIIIIIIIIHIIIHHEGHIIHIIIIIIIIIIIIIIIIIHIHGHIIHIIIIIIIIIIIIIIIIIIIIIIIIIIIIIIIIIIIIIIIIIIIIIIIIIIIIIIIIIIIIHIIIIIIIIIIIIIIIIIHIIIIIIIIIIIIIIIIIIIIIHIIIIIIIIIIIIIIHIIIIIIIIIIIIIIIIIIIIIIIIIIIIIIIIIIIIIIIIIDDDDD
@HISEQ:969:HM2KJBCX2:2:1101:4843:66785 2:N:0:ACTATGCA
GACTCAACCAGTCCCAACTATCCCTATTAATCATTACGGTGATCCTAGAAACCAACAAAATAGAACCATGCCGTCCTATTCTATTATTCCATGCTAATGTATTCGAGCAAAAATGCCTGCTTTAAACACTCTAATTTTTTCAAGGTAAAGGTCCTGGATCCGCAAGACACCCAATTAAGGACATCGAGTTTCTCCAGAAGGTGAGAAATCAACAGCAACAGTTCATACCCCTTAAGGCACGACCATTACGTCAATCCCGAAATTCAACTACGAGCTTTTTAACTGCAACAACTTTAATATACGCTATTGGAGCTGGAATTACCGCGGCTGCTGGCACCAGACTTGCCCTCCAA
+
DDDDDIIHIIIIIIIIIIIIIIIIIIIIIIIIIIIIIIIIIIIIIIHIIHHICGHHIIIIHGCGIIIIIHIIGHIIIIIIIIIHIIIIIIIIHHGHIIIIHFHHGHIIIIIIIIHIIGIIIIIIIIIIIIIIIIIIIIIIIIIIIHHIIIIIIIIIIIHIHHHIIIHIIIHIIIIIIIIIIIIIIIHIIIIIHHIIIIIIIIIHIHIIIIIIIIIIIIIIIIIIIIHIIIIIIIIIIIIIIIIIIIIIIIIHIIIIHIIIIIIIIIIIIIIIIIIIIIIIIIIIIIIIIIHHIIIIIIIIIIIIIIIIIIIIIIIIIIIIIIHIIIIIIIIIIIIIIIIIIIIIIIIIDDDDD
@HISEQ:969:HM2KJBCX2:2:1101:20775:67260 2:N:0:ACTATGCA
GACTCAACCAGTCCCAACTATCCCTATTAATCATTACGTCAATCCTAGAAACCAACAAAATAGGATCGTCGTCCTATTTCATTATTCCATGCTAATGTATTCAAGCGTTAGCCTGCTTTAAACACTCTAATTTTTTCAAAGTAACAGTCCTGTTTCCCCGCAACACCAACTTAATGGCATTACGGTTCTACAAGAAGGAGGAATCAGCAAAGCCAGTGCATACCAGTGGCACGACCAACTTGCTGACCCCGAAATTCAACTACGAGCTTTTTAACTGCAACAACTTTAATATACGCTATTGGAGCTGGAATTACCGCGGCTGCTGGCACCAGACTTGCCCTCCAA
+
DDDDDIIHIIIIHEHIEHIIHEHEFHIIIHIIIIIIIIIIGIIIIHIIIIIIIIIHHIIHHIGEEGHHE@EECGHCHIHHHIHIGHF@HHCHHHHIEEGFHHDHHIHHIH?EHHIIHHGB@GG@HHHECHIIHH@E?GHHHHHHIIHGGEHECGGIGHHFEHEHHGHHHHIIIHHHFGDCIHHHHIIIHIHHHIIIIIIIHIHIIIIIHHHIIII<IIHIIIIHIIHII)<IHEHIIHHHFFD<EHEAHIHIHIIIIIIIHCCHHGIIIIIIIHIIIIIIIGIIIIIIIHIIIIIHHHIHIIIIIIIIIIIIIIHIHIIIIIIIIIIIIIHIIIIIIIIIADDDD
@HISEQ:969:HM2KJBCX2:2:1101:9424:67459 2:N:0:ACTATGCA
GACTCAACCAGTCCCAACTATCCCTATTAATCATTACGGTGATCCTAGAAACCAACAAAATAGAACCATGCCGTCCTATTTTATTATTCCATGCTAATCTATTCAAGCACTAGCCTGCTTTAAGCACTCTAATTTTTTCAAGGTAATAGCTCTGCTTCCCCGGCGCACCAACTGAATGGCATGCCGGTTATTCAGAAGGTAGGAACCCATCACACCAGTACGGACCGTGAAGCCCGACCGACGGACAGACCCCGAAATTCAACTACGAGCTTTTTAACTGCAACAACTTTAATATACGCTATTGGAGCTGGAATTACCGCGGCTGCTGGCACCAGACTTGCCCTCCAA
+
DDDDDIIIIIIIIIIIIIIIIIIHIIIIIIFIIIHIIIIHHIIIIIIIIIIIIIIIGIGIIIHIIIIIIHHHIIIIHIIIHIIHIIIIIIIIIIIIIIGIHIHIHIFIIIIIIIIIIIIHIIIHIIIIHIIIIIIIIIIIIIIIIIIIIIIIIIHHIIIIIIIIIIIIIIIIIIIIHIIIIIIIIIIIHIIIIIIIIIIIIIIIHIIHIIIIIIIIIIIIIIIIIIIIIIIIIIIIIIIIIIIIIHGIIIIIIIIIIIIIIIIIIIIIIIIIIIIIIIIIIIIIIHIIIIIIIIIIIIIIIIIIIIIIIIIIIIIIIIIIIIIIIIIIIIIIIIIIIIIIIIIDDDDD
@HISEQ:969:HM2KJBCX2:2:1101:15266:67751 2:N:0:ACTATGCA
GACTCAACCAGTCCCAACTATCCCTATTAATCATTACGGTGGTCCTTGAACCAACAAAATAGAACCACAACGTCCTATTCTATTATTCCATGCTAATCTATTCAAGCAAAAGCCTGCTTTAAACACTCTAATTTTTTCAAGGTAATGGTCCTGGCTCCCCGGCACACGCAATTAAGCACATACCAATTCACCAGAAAGATAGACCCAACGACAGAACAGTACTCGCCAGAGACGGACCGTCCGGCCAGGCCTAAAATTCAACTACGAGCTTTTTAACTGCAACAACTTTAATATACGCTATTGGAGCTGGGATTACCGCGGCTGCTGGCACCAGACTTGCCCTCCAA
+
BDDDCHIIHIIIHIIIIIHHIIIIHHIIIGHIIIIIIIIIIHIIHHIHGHIIIIIEHHIHIHHIIIIIGIIIEEHHHIIIHIIIIIIIIIIIHEHFHIIIIHHIIHIIIIHHHHHHIIHIIIIIIIIHIIIHHIHIHIHHIHIIIIIHHIIIIHHHIGIIHGHIIIIIIIIIIIIIIIIIIIIIIHIIIIIHIIIIIIIIHIIIIIIHIIIIHIGIIIIIHIHIIIIIIIIIIIIIIIIGIIIIIIIIIIHIIIIIIGIIIIIHHIIGIIIIIIIIIIIIIIIIIIIHIIIIIIIIIIHHGHIIIIIIIIIIIIIIIIIIIIIIHIIIIIIIIIIIIIIIGIDDDDD
@HISEQ:969:HM2KJBCX2:2:1101:8200:68143 2:N:0:ACTATGCA
GACTCAACCAGTCCCAACTATCCCTATTAATCATTACGGTGGTCCTAGAAACCAACAAAATAGAACCACAACGTCCTATTCTATTATTCCATGCTAATCTATTCAAGCAATAGCCCGCTTTAAACACTCTAATTTTTTCAAGGTAATGGTCCTGGCTCCCCAACACACCCAATTAAGGACATACTGGTTCACCAGAAGGAAGACCCGACAACAGGACAGTACTCGCCAAAGACGGACCGCCCGGCCAAGTCTAAAATTCAACTACGAGCTTTTTAACTGCAACAACTTTAATATACGCTATTGGAGCTGGAATTACCGCGGCTGCTGGCACCAGACTTGCCCTCCAA
+
DAB@DFHFHHHHEHIGHHIGHHHIIIIIFHFHHHIIIIIG@GHHIHEHIIHCHEHI?FHEHE?FEGIIG1G</CEHE1<D@ECDG?FHIHHGIG@HHHIIHHHGHHHIIIHIGIHIIIEHIIIHIIIIHHHGHHHHIIHIIIHHIIHGIIIIIHHHHGIIIIIII:IIHIIHEGGIIIIIIIIIIIIGIII;HIIHIIIIII=<HIIIHIIIIHHHHIIIIIHIIIIIIIIHIIIIIIIIIIIIIIIIIHGIIIIIHGIHIHIIIIIIIIIIIIIHIIIIIIIIIIIIIIIIIIHIIIIIIIIIIIIIIIIIHIIIIIIIIIIIIIIHIIIIIIIIHIIIIHCDDDD
@HISEQ:969:HM2KJBCX2:2:1101:1476:69099 2:N:0:ACTATGCA
GACTCAACCAGTCCCAACTATCCCTATTAATCATTACGTCAATCCTAGAAACCAACAAAATAAGTTCGAACTTCCTATTTCATTATTCCATGCTAATGTATTCAGGCGCTGGCCTGCTTTAAACACTCTAATTTTTTCAAAGTAACAGTCCTGTTTCCCCGCAACACCAAATTAATGGCATTACGGTTCTACAAGAAGGAGGAATCAGCAAGCTAGTACATACCAGTGGCAAGACCAACCTGCTGATCCCGAAATTCAACTACGAGCTTTTTAACTGCAACAACTTTAATATACGCTATTGGAGCTGGAATTACCGCGGCTGCTGGCACCAGACTTGCCCTCCAA
+
@@D@D1FHEHHCH@DGHH1<1<<CC@<GHHIHH@CFH1DGHHFGCEH1<FHHHEC=C1C@1C11<CFG?E11<D?F<@<<FCC<<<FHHCH1<G1@HHHHF1<FDHHG@F<HGFFGHHHHHEBEBFHHFEHCGHH8IHFHHEHHHGCHGGEIIHHDHHCHGEHF<<IHHFHHHHGC:HFHGHECEF<*CHHHEFCHHE9DFEH;EEHHIH:HHHH<GAEHIHHHI<HHGIH1=HHHFFIHGGD<HEC<?EHCIHHHCIIHGCHD1G@IIIIHHF@HFEHHGHFCHEHHIHHHHHHCHHHHHHHHGIIHHIHDIHHIHIFIIIIHGHGIHHHHHEHGD/CEB@DD@
@HISEQ:969:HM2KJBCX2:2:1101:13375:69045 2:N:0:ACTATGCA
GACTCAACCAGTCCCAACTATCCCTATTAATCATTACTTCAGGCCTAGAAACCAACACAATAGAACTAAAGTCCTATTCCATTATTTCTTGTTAATATATTCAAGCAAACATGCCTGCTTTAAACACTCTAATTTTTTCAAAGTAAAAGTCTTGGATCCCTAGCGCACTCAATTAAGAGCACACTAGTTCCCCAAAAGGAAAAGCCCAAAGTTGCAGTACAAACCTTTCGGTTGACGGCAACTATAAGCCCAAAATTCAACTACGAGCTTTTTAACTGCAACAACTTTAATATACGCTATTGGAGCTGGAATTACCGCGGCTGCTGGCACCAGACTTGCCCTCCAA
+
DD0D@1<1<G1<CGH1<<11D<11G@CGC1<<1<1<@F111<110<D1111D111<C11<11DF111<11<DGHHECG11DFC1DG1<1111<11<5HHHIIHGHHGDGF6FGHHHHB<1FFEHIHHHGDCHHFEGHHH9HEHHIHH@B<HG@GAEH9GD<HE5HHGC.CHIIIHFHHEECDHHD@CC=<@/@@@HIHHDD0HGA<:EEE@FHHCHEHEEC<@FDHHHIHCIHIIHHFFCF?DHDF?G@:1EIIGIIIHIHHEE<?HEIIHHGHGD<1FEFIHHEEEHHHCHHHCEEE@HG@CE@HF1G@EE<HHHDDHGIFHHFGHIIIIIIHG@HHDHFD@D<<
@HISEQ:969:HM2KJBCX2:2:1101:9187:70439 2:N:0:ACTATGCA
GACTCAACCAGTCCCAACTATCCCTATTAATCATTACGGTGATCCTAGAAACCAACAAAATAGAACCATGCCGTCCTATTCTATTATTCCATGCTAATGTATTCGAGCAAAAATGCCTGCTTTAAACACTCTAATTTTTTCAAGGTAAAGGTCCTGGATCCGCAAGACACCCAATAAAGGACATCAAGTTTCTCCAGAAGGTGAGAAATCAACAGTAACAGTTCATACCCCTTAAGGCATGACCATCACGTCAATCCCGAAATTCAACTACGAGCTTTTTAACTGCAACAACTTTAATATACGCTATTGGAGCTGGAATTACCGCGGCTGCTGGCACCAGACTTGCCCTCCAA
+
CDDDDIIIIIIIIIIIIIIIIIIIIIIIIIIIIIIIIIIIIIIIIIIIIIIHIIIIIIIIIHHHHHIIIHIIGHIIIHIHIHIIIIIIIIIIIIIIHIHHIGHHIIIIIIIIIIIIIIIIIIIIIIIIIIIIIHIIIIIHIIIIIIIIIIIIIIIIHHIIIIIIIIIIIHHIIIIIIIIIIIIIIIIHIHHIIIIIIIIIIIIIIIIIIIIIIIIIIHIIHIIIIIHIIIIIIIIIIIIIIHIIIIIHIHGDIIHIIIIIIIIIIIIIIIIIIIIIIIIIIIIIIIIIIIIIIIIIIIIIIIIIIIIIIIIIIIIIIIIIIIIIIIIIIIIIIIIIIIIIIIIIIIIIDDDDD
@HISEQ:969:HM2KJBCX2:2:1101:3702:70814 2:N:0:ACTATGCA
GACTCAACCAGTCCCAACCCTATTAATCATTACGGTGATCCTAGAAACCAACAAAATAGAACCATGCCGTCCTATTTTATTATTCCATGCTAATCTATTCAAGCACTAGCCTGCTTTAAGCACTCTAATTTTTTCAAGGTAATAGCTCTGCTTCCCCGGCGCACCAACTGAATGGCATGCCGGTTATTCAGAAGGTAGGAACCCATCACACCAGTACGGACCGTGAAGCCCGACCGACGGACAGACCCCGAAATTCAACTACGAGCTTTTTAACTGCAACAACTTTAATATACGCTATTGGAGCTGGAATTACCGCGGCTGCTGGCACCAGACTTGCCCTCCAA
+
DDDDDIIIHIIIHIIHIHIIIIGHHIHIIIHIGIIIHHIHIIIIIIIGIIIFIIIIIIIIIIIIIIIHHIHHIIIIGIEHGHGHIIIIIHHHIEHHIIIHIEIIIIIIIIIIIIHIIHIIIIIIIHIHIIIIIHHIIIIIIIIIIIIIIIIHIIIHIIHCHHIIIIIIIIIIHIIIIHHGIIIIIIIIIIIIHHHIHIIIIIIIHIHHGHIHGIIIIHHIIIIIIIGIIIIIIIIHHIIIIHGIIIIIIIHIGIIIIIIIIIIIIHIIIIIIHIIIIIIIIIIIIIIHIIIHIIIIIIIIIIIIIIIIIIIIIIIIIIIIIIIHIIIIIIIHIIIHIIIDDCDD
@HISEQ:969:HM2KJBCX2:2:1101:15623:70423 2:N:0:ACTATGCA
GACTCAACCAGTCCCCAACTATCCCTATTAATCATTACAGCGGTCCTAGAAACCAACAAAATAGAACCGATGTCCTATTCTATTATTCCATGCTAATGTATTCGAGCAAAGGCCTGCTTTGAACACTCTAATTTTTTCAAGGTAAAAGTCCTGGTTCCCCACGACACCCAGTAAAGGGCATCGGGTTTCCCAGAAGGAAAGACCCGACCGAATCCGTACGCTCGATTAGGAGGACAGATCAGCCAGGTCCAAGGTTCAACTACGAGCTTTTTAACGGCAACAACTTTAATATACGCTATTGGAGCTGGAATTACCGCGGCTGCTGGCACCAGACTTGCCCTCCAA
+
<D@ADII?CGHHIHGHIIEFHHIHHEHGG?H<@D<GHHHHHHIFHGFHHHIHHCHHFCHIGHHEHHH@HHH01<C1D@CHFH@CCHHHHH1CC<<@@?EHHDG@@1@EBGH1HIHEHHHHIIHGHHHIHH@HHIIHHHHGGCFIHHHEIHF81FHH?CC@DHHCE<CHFIHIIIIH:IIIHCC?=GHECFEC@@IHHHIHDGGCHGCFHIIIIH<DIHHHH;HHHIIHHHEEHHEHIIHIIHHDHHIHEEIIHHIHHFHEFIIIIIIHIIIHHIHIIHEHIIIIIHHCHHHGDDHHIIIIHIIIIIIIIIHHHGIIHIIIIHHFEHHIHIIHEIIIHHIIDDDDA
@HISEQ:969:HM2KJBCX2:2:1101:9709:70790 2:N:0:ACTATGCA
GACTCAACCAGTCCCAACTATCCCTATTAATCATTACGGTGATCCTAGAAACCAACGAAATAGAACCAATCCGTCCTATTTCATTATTCCATGCTAATGTATTCAGACGTTAGCCTGCTTTAAACACTCTAATTTTTTCAAAGTAACAGTCCTGATTTCCTATCACACCAACTAAATGGCATGAAAGTTCCTCAGAAGGTAGAGATTTATCTCACCAGTACAGACAATTAAGCCTGACCAATGGGTAAACCCCGAAGTTCAACTACGAGCTTTTTAACTGCAACAACTTTAATATACGCTATTGGAGCTGGAATTACCGCGGCTGCTGGCACCAGACTTGCCCTCCAA
+
DDDDDIIHIIIIIIIIIIIIIIIIIIIIIIIIIIHIIIIIIIIIIIIIIIIHIIIIIHHGIIHIIIIHIIIIHHIIIIIHIIIIIIIIIEHIIIIIHHIHIIHIIIIIIIIIIIIIHIIIIIIIIIIIIIIIIIIIIIIIHIIIIIIIIIIIIHIIIIIIIIIIIIIIIIIIIIIIIIIIIIIIIIIIIIIIIIIIIIIIIIIIIIIIIIIIIIIIIIIIIIIIIIIIIIIIIIIIIIIIIIIIHHDIIIIIIIIIIIIIIIIIIIIIIIIIIIIIIIIIIIIIIIIIIIIIIIIIIIIIIIIIIIIIIIIIIIIIIIIIIIIIIIIIIIIIIIIIIIIIIIIDDDDD
@HISEQ:969:HM2KJBCX2:2:1101:2558:71399 2:N:0:ACTATGCA
GACTCAACCAGTCCCAACTATCCCTATTAATCATTACGGTGATCCTAGAAACCAACAAAATAGAACCATGCCGTCCTATTCTATTATTCCATGCTAATGTATTCGAGCAAAATGCCTGCTTTAAACACTCTAATTTTTTCAAGGTAAAGGTCCTGGTTCCACATGACACCCAATTAAGGACATCATGCTTCTCCAGAAGGTGAGAAATCAACTGCGACAGTTCATACCCCTTAAGGCACGACCATCACGTCAATCCCGAAATTCAACTACGAGCTTTTTAACTGCAACAACTTTAATATACGCTATTGGAGCTGGAATTACCGCGGCTGCTGGCACCAGACTTGCCCTCCAA
+
@DDDDIIIIIIHHHIIIIIIIIIIIIIIIIIIIHIIIEEHIIIHIEHIGIHIIIIHIHCHHICHHH@CHC?G/CCEHIIFHHHHHHHIIHIIHHGHEFEHHHHHHHHHHEHGIGGHH?HHAGFHHHHIIHGHCHHEHIHCH@IHHA?HHECD<G?HHIIIHIHGHEHGHHGHCCCGHH:GDHIGHHIHHIHHEIIHHEH:IHHEHHHGCDFIIIFGIIIIIHHHHHCHEHHFII=HIIIHHIHHGIHHHFEIHHGIGHHFIHFFIIIIIHFGGHHFEFE@IHIIHHIIHGHEHIIHHHHGIHHIGHHIIIIIHEHIIHHHHDHDFHHHHGHIIIIIIIIIIHHIHIHDDCDD
@HISEQ:969:HM2KJBCX2:2:1101:13374:70455 2:N:0:ACTATGCA
GACTCAACCAGTCCCAACTATCCCTATTAATCATTACGTCGATCCTAGAAACCAACAAAATAGGGTCAAACGTCCTATTTCATTATTCCATGCTAATGTATTCAAGCGCGAGCCTGCTTTAAACACTCTAATTTTTTCAAAGTAACAGTCCTGATTCCCCGCCACACCAACTGAATGGCATGACGGTTCTTCAGAAGGGAGAAACCAGTGACACCAGTGCATACCGAAGGCACGACCAGCGTACTGATCTCGAAATTCAACTACGAGCTTTTTAACTGCAACAACTTTAATATACGCTATTGGAGCTGGAATTACCGCGGCTGCTGGCACCAGACTTGCCCTCCAA
+
DDDDDIIIIIIHIIIIIIIIIIIIIIIIIIIIIIIIIIIIIIIIIIIIIIHHIIIIIIIIIIIIGHIIIIIIIIIIIIIIIIGHFHHIIIIIIHHIIHHIHEFIIHIIDHHHIIIIIIIIHIGHIIHIHIIIIIIIHIIIIHGHHHIIHIIHHIIIIIIIIIIIIIIIIIIIIIIIIIIIIIIIIIHHIIHIIIIIIIIIIIIIIIIIIIIIIIIIIIIIIIIIIIIIIIIIIIIIIIIIHIHHHIIIIIIIIIIIIIIIIIIIIIIIIIIIIIIIIIIIIIIIIIIIIIIIIIIIIIIIIIIIIIIIIIIIIIIIIIIIIIIIIIIIIIIIIIIIIIIIIDDDDD
@HISEQ:969:HM2KJBCX2:2:1101:20130:71790 2:N:0:ACTATGCA
GACTCAACCAGTCCCAACTATCCCTATTAATCATTACTTCAGTTATAGAAACCAACAAAATAGAACCGAAGTCCTAGATTATTATTCCATGCTAATGTATTCATAGCAATAGCCTGCTTTAAACACTCTAATTTTTTCAAAGTAAATGATCTGGATCCCGAATCCGGCCCAGTTAAGGGTAGACCCGTTCCCCAGAAGGATGGTAAACGCGCGCCGGCACTCACAAGCCTAAAGAGCCGCGGGCCAGGTGCATTAAACCAGAAGTCCAACTACGAGCTTTTTAACTGCAACAACTTTAATATATGCTCTTGGAGCTGGAATTACCGCGGCTGCTGGCACCAGACTTGCCCTCCAA
+
CBDDDIIIHIG@1<D@F0CGFHHFEFFFFHHIFHHGHE@1<D<DFH1FHHHGH?FEHHHEC<F<F?<////DHHC<1EHHHEFHIIE@GEFF@EFG1<FE?DFGC@HH@CHC@?GGEHFHF@<@@<FHHEHIIH@CFGBD@CHFHIIHHDHGGCFHDFFHE4E?GEG@CCHHHGIHIHEGIIIHHEEEECE5HFHGHEHIGIHHIIIIIIIIHHFHACGE??HHHG@1HHFIHHFHIHHHHFHEFFFGHE?HEGCCFHEHHIIIIHIHHHCEHHHHIIIHHIIIIIIIIIIIIIGIIIIIIIIHIHFIIHIHIHHIIHHHEHFGIIHIIGIIIHIIIIIIIIIIHGGHIHDDADD
@HISEQ:969:HM2KJBCX2:2:1101:13544:71761 2:N:0:ACTATGCA
GACTCAACCAGTCCCAACTATCCCTATTAATCATTACGGTGGTCCTAGAAACCAACAAAATAGAACCACAACGTCCTATTCTATTATTCCATGCTAATCTATTCAAGCAATAGCCCGCTTTAAACACTCTAATTTTTTCAAGGTAATGGTCCTGGCTCCCCAACACACCCAATAAAGGACATGCTGGCTCACCAGAAGGAAGACCCGACAGCAGACAGTACTCGCCAAAGACGGACCGCCCGGCCAGGCCTAAAATTCAACTACGAGCTTTTTAACTGCAACAACTTTAATATACGCTATTGGAGCTGGAATTACCGCGGCTGCTGGCACCAGACTTGCCCTCCAA
+
BDDDDHHEHHIHHH@GHHIIHIIIIIIHIFHHCHHIHHIIIGIIIIIGIIIGIHHIGHHHHIHHICHHEHHHIE@=EHEHGHIIHHHH1CGHH?GHIHIIIGFIHHHHHIIHIIHHHHIHHHGHHHIIIIIHFEHIGHIHIIIIIIIIIIIIIHIHHHIHHIIHHHIIHIIIIIIIIIIIIIIIIHIIIIIIIIIIIIIIIIHIIIIIIIIIIIIHIIIIIIIIIIIIIHHHHIIIIIIIIIIHHIIHHIIIIIIIIIIIIIHIIIIIIIIIIIIIIHHIHIIIIIHIIIIHIIIIIIIIIIIIIIIIIIIIIIIIIIIIIIIIIIIIIIIIIIIIIIIIIDDDDD
@HISEQ:969:HM2KJBCX2:2:1101:4275:73007 2:N:0:ACTATGCA
GACTCAACCAGTCCCAACTATCCCTATTAATCATTACGGTGATCCTAGAAACCAACAAAATAGAATCATGCCGTCCTATTTTATTATTCCATGCTAATGTATTCAAGCAAAATGTCTGCTTTAAACACTCTAATTTTTTCAAAGTAAAGGTCCTGGTTCCCCGCGACACCCAATTAAGGGCATCGCGGTTCTCCAGAAGGTGAGAAATTGACTACACCAGTTCATACCCCTTAAGGCACGACCGATGTGTCAATCCCGAAATTCAACTACGAGCTTTTTAACTGCAACAACTTTAATATACGCTATTGGAGCTGGAATTACCGCGGCTGCTGGCACCAGACTTGCCCTCCAA
+
DDDDDIIIHIHIIIIHHIIIIIIIIIIIIIIIIIIHIHIIIIIIIIIHIIIIIIIHICGHIIGHHHIIIHHIHHIHIHIIIIIIIIHHHIIHHHIIIHIIIFIIIIHHHIIIIIHIIHIHIIIIIIIHIIHIIIHHHIIIIIIIIIIIHIIIIIIIIIHIIIIIIIIIIHIIIHIIIIHIIIIIIIIIIIIIIIIIIIIIHHIIIIIIIHIIIIIIIIIIIIIIIIIIIIIIIIIIIIIIIIIHIIIIIHHIHIIIIIIIIIIIIIIIIIIIIIIIIIIIIIIIIIIIIHIIIIIIIIIHIIIIIIIIIIIIIIIIIIIIIIIIIIIIIIIIIIIIIIIIIIIIIIIDDDDD
@HISEQ:969:HM2KJBCX2:2:1101:21225:73055 2:N:0:ACTATGCA
GACTCAACCAGTCCCAACTATCCCTATTAATCATTACGGTGGTCCTAGACCAACAAAATAGAACCAACGTCCTATTCTATTATTCCATGCTAATCTATTCAAGCAAAAGCCCGCTTTAAACACTCTAATTTTTTCAAGGTAATGGTCCTGGTTCCCCGACACACCCAATAAAGGGCATACCGGCTCACCAGAAGGATAGACCCGACAGCAGAACAGTACTCGCCAGAGACGGACCGTCCGGTCAGGCCTAAAATTCAACTACGAGCTTTTTAACTGCAACAACTTTAATATACGCTATTGGAGCTGGAATTACCGCGGCTGCTGGCACCAGACTTGCCCT
+
BBA?BHG?FHHEHHIIHGCHCHHHHHGIIIFHIEEFEHDEEH0FCEGHEHEHH@EHHHHHFHHCGHF0GCEG=F1<1FGHEHH?CHHHCCFFGE@CHEHHHEDHHIHG@HHHHFHEEFHFEHIHHHHHHHHHIFHIIHHGCHCHCEHHEGHECIIIHGEHHHHHIIIHHHHHIHGIHIIIHHHIIIHIIHIIIIIIHHIHIIIIHIIIIIIIHIHHFEIHIIII=IHHHIIHIIIIGIHIIIIHIIFIIIHIIIIIIIHHEIIHIIIIHIIIIIIIIHIHIHIIIIIIHHHDIIIHGGHIIIIIIIIIIIIIIIIIIIIIIIIIIIIIHHEFIIIDDDDD
@HISEQ:969:HM2KJBCX2:2:1101:7534:73035 2:N:0:ACTATGCA
GACTCAACCAGTCCCAACTATCCCTATTAATCATTACGGTGATTCAGAAACCAACAAAACAGGACCACCGTCCTATTTTATTATTCCATGCTAATGTATTCAGACATAAGCCTGCTTTGAACACTCTAATTTTTTCAAGGTAAAGGTCCTGGTTTCCTACCACGCTAAATTAATAACATGATAGTTCCCCAGAAGGTAGAAATTCTACACGCCAGTACAGACAATAGCCCGACCAACGATAGAACCCCGAAATTCAACTACGGGCTTTTTAACTGCAACAACTTTAATATACGCTATTGGAGCTGGAATTACCGCGGCTGCTGGCACCAGACTTGCCCTCCAA
+
DCDDDIIIIIIIIIHIIIIIIGIIIIGIIIIHIIIIIGIIIIIIIIIHIIIIIIIIIHHIHHGEHIHHIIHIGHHIGHIIIIIIIHHIIGIFHIIIHHHHIFGHIIIIIIIGIGIIIIHGHHIIHGIHGIHHIIIIIIIIIIIIIIIIIIIIHHHIIHIIIIIIIIIIIIIIHIHIIIIIIIIHHEGHIIIIIIIIIIHIIIIIIIIIHIIIIIIIIIIIIIIIIIIHIIIIIIIIIIIIHHIIIIIIIIIIIHIIIIGHHIIIIIIIIIIIIIIIIIIIIIIIIIIIIHEIHIIIIIIIIIIIIIIIIIIIIIIIIIIIIIIIIIIIIIIIIIIIIIDDDDD
@HISEQ:969:HM2KJBCX2:2:1101:12307:74138 2:N:0:ACTATGCA
GACTCAACCAGTCCCAACTATCCCTATTAATCATTACGGTGGTCCTAGAAACCAACAAAATAGAACCACAACGTCCTATTCTATTATTCCATGCTAATCTATTCAAGCAATAGCCCGCTTTAAACACTCTAATTTTTTCAAGGTAATGGTCCTGGCTCCCCAACACACCCAATAAAGGACATGCTGGCTCACCAGAAGGAAGACCCGACAGCAGACAGTACTCGCCAAAGACGGACCGCCCGGCCAGGCCTAAAATTCAACTACGAGCTTTTTAACTGCAACAACTTTAATATACGCTATTGGAGCTGGAATTACCGCGGCTGCTGGCACCAGACTTGCCCTCCAA
+
@@@DBIEHHGGHI@EHHHHIIIHIIHHHHGHEHHIHIIIIHIIHIHIHIHHHEHHIHHHGIIHCHH1CEH?HHDCHDCGGFFFHIIIII1DEHIHHHHHHIEEEGIHHHIGIIHGIHHHHIIIIFCHFHHIIIIHHHHHIHH@HHHEHHHCHHEHHHEHHHHHHGHIIHIIIHHHIHHIHHIIIIIIIIIHHIIIHIIIIIHGHGIIIHGHGII;1HIIIIIIIIIIIIHHHIIIGIIIIHHH?GIIIIIIIIIIIIIFHHHEEHIIIIIIIIIIIIIHHGIHHHIIIIIIIHIIGIIHHHIIIIIIIIHIIIIHIIIIIIIIIIIIIIIIHIIIIIHIIIDDB@B
@HISEQ:969:HM2KJBCX2:2:1101:18495:73917 2:N:0:ACTATGCA
GACTCAACCAGTCCCAACTATCCCATTAATCATTACGGTGATCCTAGAAACCAACAAAATAGAACCATGCCGTCCTATTCTATTATTCCATGCTAATGTATTCGAGCAAAAATGCCTGCTTTAAACACTCTAATTTTTTCAAGGTAAAGGTCCTGGATCCGCAAGACACCCAATTAAGGACATCAAGTTTCTCCAGAAGGTGAGAAATCAACAGCGACAGTTCATACCCCTTAAGGCACGACCATCACGTCAATCCCGAAATTCAACTACGAGCTTTTTAACTGCAACAACTTTAATATACGCTATTGGAGCTGGAATTACCGCGGCTGCTGGCACCAGACTTGCCCTCCAA
+
BAB@DHHIHIEH@CEHHHIIIHFHHIIIIIIIIIIIIIIIHIIIIHHHHIIIIIIIHIGHHGCHIIHHHHIHHDHHEFHHICHHEHHCGHIGIFHGHHIIHDDHHFHEIHHHHHIHIHHIIIHIIIHHHIIIIIIHHHIIIIIIIIIIIIIIIIIIIIHHIIIIIIIIHHIIIGIIIIIIIIIIIGIHGIHHIIIIIIIIIIIIIIIIHHIIHIIIIHIIIIGIIHIHIIIIHIIIIHIIHGIIIHHHHEGHHHHIIHIIHIIIIIHHHIHHIIIIIIIIIIIIIIIIIIIIIIHIIIIHHIHIHIIIIIIIIIIIIIIIIIIIIIIIIIIIIIIIIIIIHIIIIIIDDDDD
@HISEQ:969:HM2KJBCX2:2:1101:13546:74147 2:N:0:ACTATGCA
GACTCAACCAGTCCCAACTATCCCTATTAATCATTACGGTGATCCTAGAAACCAACGAAATAGAATCAGTCCGTCCTATTTCATTATTCCATGCTAATGTATTCAGACGTTAGCCTGCTTTAAACACTCTAATTTTTTCAAAGTAACAGTCCTGATTTCCCATCACACCAAATAAATGACATGAAAGTTCCTCAGAAGGTAGAGATTTATCTCACCAGTGCAGACAATTAAGCCTGACCAATGGGTAAATCCCGAAGTTCAACTACGAGCTTTTTAACTGCAACAACTTTAATATACGCTATTGGAGCTGGAATTACCGCGGCTGCTGGCACCAGACTTGCCCTCCAA
+
<00D@GHEEECHC1<<FHHEHIIIIHIFHCHEEHFHHHHEH?H1CHHEHEHF@CCHCH0D<GE@1<1DGHG?GHEDE1DDGHEHE<CGH11<111C1DHG?GFHHIHHHHFHIHGHHHGHGIIHGHHEEIHHDIHHHHHHHHHFFHF?8IGHHHHFF@GGIHGD8HHEHEHHDIIHFGIIHHIHFHHHHHHHGHGIHHHHHHCFGIIHEIHHGIIHHIIIIIHIHHFEGHHHHGIFIHEGHIIHFHFIHBHH@EHIHEIIHEHHHHFIIHGIIIHIIHIHIIIIHGCHHIIIIIIIHEEIIIIIIIIIIHIIIIIIHHDGIIIIIIIHHEHFGIIIIIIIIIHADDDD
@HISEQ:969:HM2KJBCX2:2:1101:5347:74314 2:N:0:ACTATGCA
GACTCAACCAGTCCCAACTATCCCTATTAATCATTACGTCAATCCTAGAAACCAACAAAATAGGATCAAACGTCCTATTTCATTATTCCATGCTAATGTATTCAAGCGTTAGCCTGCTTTAAACACTCTAATTTTTTCAAAGTAACAGTCCTGTTTCCCTGCAACACCAAATTAATGACATTACAGTTCTTCAAGAAGGAGGAACCAGTAAAGCCAGTACATACCAGAGGCACGACCAACCTACTAATCCCGAAATTCAACTACGAGCTTTTTAACTGCAACAACTTTAATATACGCTATTGGAGCTGGAATTACCGCGGCTGCTAGCACCAGACTTGCCCTCCAA
+
DDDDDIIHHIIIIIIIHIIIIIIIIIIIIIIIIIIIHIIIIIIHIIHIIIIIHIHHIIIHHHGGIIIIIIHDHHIIIIGHIIIIIIHGHIIGEHHHHHHIHIHIIIIIIIIIIIIIIIHIIIIIHIIIIIHIIIIIIIIIHHHHIIHIGIIIIHIIIIIIIIIIIIIHIIHEHIIIIIIIIIIIIHIIIHHIIIIIIIIIIIIIIIHIIIIIIIIIIIIIIHIHHIIIIIIII<IIIIIIIIIHDIIHIIHIIIIIIIIIIHHIIIIIIIIIIIIIIIIIIIIIIIIIIIIIIIIIIIIHHIIIIIIIIIIIIIIIIIIIIIIIIIIIIIIIIIIIIIIIIDDDDD
@HISEQ:969:HM2KJBCX2:2:1101:6525:74662 2:N:0:ACTATGCA
GACTCAACCAGTCCCAACTATCCCTATTAATCATTACGTCAATCCTAGAAACCAACAAAATAGGATCGAACGTCCTATTTCATTATTCCATGCTAATGTATTCAAGCGTTAGCTTGCTTTAAACACTCTAATTTTTTCAAAGTAACAGTCCAAATTCCCCAAAACACCAAATTAATGGCATTAAGGTTCATCAGGAAGGAGGAATCAGTGAGACCAGTACATACCAGAGGCATGACCAACCTACTAACCCCGAAATTCAACTACGAGCTTTTTAACTGCAACAACTTTAATATACGCTATTGGAGCTGGAATTACCGCGGCTGCTGGCACCAGACTTGCCCTCCAA
+
AADDDGIIIIIIIIIIIIHIIIIIIIIIII?HHIIIIGIIIIIIIIIIIIIIIIIIIIIIIIFEHFIHHIHHIHHHIIHIHIGHIIIHIHFHIHIHIHIIIGIIHIIHFIIIIIHHHIIHIIIHHIIIIIIIIHIIIIIHIIIIIHHIHIIIHHHHIIIIIHHFHHHIIIHHIIIIIIIIIIIIIIIIGIHIIIIIIIIHIIIIIIHIIGIIIIIIIIIIIIIIIIIIIIIIIIIIIIIIIIIHHIHIIIGIIIIIHIHIIHHIIIIIIIIIIIIIIIIIIIIIIIIIIIIIIIIHIIIIIIIIIHIIIIIIIIIIIIIIIIHIIIIIIIIIIIIIIIIIIDDDDD
@HISEQ:969:HM2KJBCX2:2:1101:11492:75559 2:N:0:ACTATGCA
GACTCAACCAGTCCCAACTATCCCTATTAATCATTACGGTGATCCTAGAAACCAACAAAATAGAACCATGCCGTCCTATTCTATTATTCCATGCTAATGTATTCGAGCAAAAATGCCTGCTTTAAACACTCTAATTTTTTCAAGGTAAAGGTCCTGGATCCGCAAGACACCCAATAAAGGACATCAAGTTTCTCCAGAAGGTGAGAAATCAACAGTAACAGTTCATACCCCTTAAGGCATGACCATCACGTCAATCCCGAAATTCAACTACGAGCTTTTTAACTGCAACAACTTTAATATACGCTATTGGAGCTGGAATTACCGCGGCTGCTGGCACCAGACTTGCCCTCCAA
+
DDDDDIIIIGHHIHHIIIIGGHIIGHHHIIHIIGHIIIIIEHHHHHIHIIIIIIGIGIHIIIEHIHIIIIHHG</EHEHHHIHIEHHGEHHHHEHIIGGGFCGHGHEC<GHHIIIGEHHHIHGGHH1CHHIICCGFHHHDFEHCBFHHHHGHEHHHECCHHHHEHEECHHIHH</FIHHGFEHEEHEHFC6<DCCEF@FEEG0IHECEGHHE?EIHHGHGHAHHHHGFGHE@ABHH??FF<AHFBE@AFD<11</</<<1F?EHGD0?E/G@?EE?IHHCCD?F??C1<1<1?GD<<@<<<E??GCFCEC1IHC1GDC?HHGHIHHIHFH?GHF1CC<@@G?EEGC01<0<D<
@HISEQ:969:HM2KJBCX2:2:1101:10134:76054 2:N:0:ACTATGCA
GACTCAACCAGTCCCAACTATCCCTATTAATCATTACGGTGATCCTAGAAACCAACGAAATAGAATCAGTCCGTCCTATTTCATTATTCCATGCTAATGTATTCAGACGATAGTCTGCTTTAAACACTCTAATTTTTTCAAAGTAACAGTCCTGATTTCCAACCACACCAAATAAATGGCATGAAAGTTCCTCAGAAGGTAGAGATCCATCTCACCAGTACAGACAATTAAGCCTGACCAATGGGTAGACCCCGAAGTTCAACTACGAGCTTTTTAACTGCAACAACTTTAATATACGCTATTGGAGCTGGAATTACCGCGGCTGCTGGCACCAGACTTGCCCTCCAA
+
CDDDDIIIIIIIIIIIIIIIIIIIIIIIIIIIIIIIIIIIIIIIIIIIIIIIIIIIIGIGIIIIIIHIIIIIIHHHHIIIIIIIIIIIIIIIIIIEHIIIIHIIIIIIIIIIIIIIIIIIIIIIIIIIIIIIIIIIIIIIIIIIIIIIIIIHIIIIIIIIIIIIIIIIIIIIIIIIIIIIIIIHIIIIHIHIIIIIIIIIIIIIIIIIIIIIIIIIIIIIIIIIIIIIIIIIIIIIIIIIIIIIIHIIIIIIIIIIIIIIIIIIIIIIIIIIIIIIIIIIIIIIIIIIIIIIIIIIIIIIIIIIIIIIIIIIIIIIIIIIIIIIIIIIIIIIIIIIIIIIIIIDDDDD
@HISEQ:969:HM2KJBCX2:2:1101:20082:76080 2:N:0:ACTATGCA
GACTCAACCAGTCCCAACTATCCCTATTAATCATTACGGTGATCCTAGAAACCAACGAAATAGAACCAATCCGTCCTATTTCATTATTCCATGCTAATGTATTCAGACGTTAGCCTGCTTTAAACACTCTAATTTTTTCAAAGTAACAGTCCTGATTTCCTATCACACCAACTAAATGGCATGAAAGTTCCTCAGAAGGTAGAGATTTATCTCACCAGTACAGACAATTAAGCCTGACCAATGGGTAAACCCCGAAGTTCAACTACGAGCTTTTTAACTGCAACAACTTTAATATACGCTATTGGAGCTGGAATTACCGCGGCTGCTGGCACCAGACTTGCCCTCCAA
+
DCDBD@HHIIHIIIIHIHHHIHHIIIIIIIIIIIIHIEHHHHCFHHIHIIIIIIIIGIGGHIFGHHIICGHGIIFEHHIHIIHHIEHIHHHIIGHHGEHIHGHHIIHIIHHHHHIIHHIIIIIIIIHIIIEHFIHHHHEHGIIIHIIIHGHIHHHIIHIIIHHIIHIIIIIIIIIHHIIIIIIIIIHIHIIIIIIIIHIIIII;IIIIIIIIIIIIIIIIHIHI<IIIIIIIIIIIIIIIIIIHHEDEHGHIIIIIIIHIIIIIIIIIHIIIIIIIIIIIIIIHIIIHHIIIIIIIIIIIIHIIIIIIIIIIIIIIIIIIIIIIIIIIIIIIIIIIIIIGIIIDCDDD
@HISEQ:969:HM2KJBCX2:2:1101:18542:75816 2:N:0:ACTATGCA
GACTCAACCAGTCCCAACTATCCCTATTAATCATTACGGTGGTCCTAGAAACCAACAAAATAGAACCACAACGTCCTATTCTATTATTCCATGCTAATCTATTCAAGCAATAGCCCGCTTTAAACACTCTAATTTTTTCAAGGTAATGGTCCTGGCTCCCCAACACACCCAATTAAGGACATACTGGTTCACCAGAAGGAAGACCCGACAACAGGACAGTACTCGCCAAAGACGGACCGCCCGGCCAAGTCTAAAATTCAACTACGAGCTTTTTAACTGCAACAACTTTAATATACGCTATTGGAGCTGGAATTACCGCGGCTGCTGGCACCAGACTTGCCCTCCAA
+
ADDDDHIIIIIIIIIIIIIIIIIIIIIIIIIIIIIHIHGHHIIIIHIIHIIIIIIIIHFHIIEHIIIIIIIIIHHIIIGHHIIIIIIIHIIIGHIIIHHIIGHHIHHHHHIIHIGIHIIIIIIIIHIIIHHIIHIIIIIIHHIIIIIIIIHHIIIIIIIIIIIIIIIIIHIIHHIIIIIIIIIIIIIIIHHEHIIIIIIHIHIIIIIIIIIHHIIIIIIIIIIIIIIIIIIIIIIIIIIIIIIIIIIIIHHHIIIIIIIIIIIIIIIIIIIIIIIIIIIIIIIIIIIIIIIIIIHIIIIIHHIIIIIIIIIIIIIIIIIIIIIIIIIIIIIIIIIIIIIIIIDDDDD
@HISEQ:969:HM2KJBCX2:2:1101:13570:76216 2:N:0:ACTATGCA
GACTCAACCAGTCCCAACTATCCCTATTAATCATTACGGTGGTCCTAGAAACCAACAAAATAGAACCACAACGTCCTATTCCATTATTCCATGCACAAGTGTTCAGGCTGTAGCGCCTGCTTTGAGCACTCCAATTTTTTCAAAGTAAACGTGCTGGCCACACATGGCACTCGATTAAGAGAACCATGCACGAACCAACAAAATCGTCCGGGCAAACAGTAGACACCGCAAGGTGCACCGCTCGCCCGAAACCGAGATCCAACTACGAGCTTTTTAACCGCAACAACGTTAATATACGCTATTGGAGCTGGAATTACCGCGGCTGCTGGCACCAGACTTGCCCTCCAA
+
DCDCDIIIHIIIHHHIIIIIIIIIIIIIHIIIIIIHIHIICHHEEHIICHIFHIIIHHIHHEHGIIIEHHCCHHHHI?GHHIIIIHIIEG1DHIIFFHHHIGCHHEHHHHIIIHGIHIHHIIIHIIIIHHIIHGGHHEHHIIIIIHIIIIIIHIIIIIHIHGIIIIIIIIIHHHIIIIIIIIIHIIHGIIIIIIIIHHHIIHEEHIHIHHIIIIIIIIIIIIIIIIIIIIIIIIIIIIIHHHIIIHGIIIIIIHIHHIIIIHIHIIIIIIIIIIIIIIIIIHHIIHIIIIIIIIIIIIIIIGIIIIIIIHIIHHIIHIIIIIHIIHIIIIHIHHIIIIIIHIIDDDDD
@HISEQ:969:HM2KJBCX2:2:1101:13297:77188 2:N:0:ACTATGCA
GACTCAACCAGTCCCAACTATCCCTATTAATCATTACGGTGGTCCTAGAAACCAACAAAATAGAACCATGCCGTCCTATTTTATTATTCCATGCTAATGTATTCAAGCAAAAATGCCTGCTTTAAACACTCTAATTTTTTCAAAGTAAAGGTCCTGGTTCCCCGCGGCACCCAATTAAGGACATCGCGGTTCTCCAGAAGGTGAGAAATTGACTGCACCAGTTCATACCCCGTAAGGCACGACCGATGCGCCAATCCCGAAATTCAACTACGAGCTTTTTAACTGCAACAACTTTAATATACGCTATTGGAGCTGGAATTACCGCGGCTGCTGGCACCAGACTTGCCCTC
+
ADCDDIGIIIIIHHIIIIIIIHGIHIIIIIIIIIIIIIGIIII?GHHHFHHCHHIIIIIHIIHIHIEHHIEHIHDHHIIIIIHIIIIIHIIIGIGIHIHHIHHHHIIIIIIIIIIIIIGHIIIIIIIHHGHIIHHIIHHHIGIHHHHIIIIIIHHHHHHIIHIIIIHIIIIIIIIIIIIHIIIHIIIIIIIIHHIIIIIIIIIIIIIIIIIIIIIIIIIIIIIIIIIIIH=IIIIIIHIIIIIIHHIIHIHIIIHIIIIIIIHIIIIHIHIGIIIIIIIIIIIIIIIIIIIIIHIIIIIIIIIIIIIIIIIIIIHHIHIIIIIIIIIIIIIIIIIIHIIIIIHIIDDDDD
@HISEQ:969:HM2KJBCX2:2:1101:20606:77507 2:N:0:ACTATGCA
GACTCAACCAGTCCCAACTATCCCTATTAATCATTACGGTGATCCTAGAAACCAACAAAATAGAACCATGCCGTCCTATTCTATTATTCCATGCTAATGTATTCGAGCAAAAATGCCTGCTTTAAACACTCTAATTTTTTCAAGGTAAAGGTCCTGGATCCGCAAGACACCCAATAAAGGACATCAAGTTTCTCCAGAAGGTGAGAAATCAACAGTAACAGTTCATACCCCTTAAGGCATGACCATCACGTCAATCCCGAAATTCAACTACGAGCTTTTTAACTGCAACAACTTTAATATACGCTATTGGAGCTGGAATTACCGCGGCTGCTGGCACCAGACTTGCCCTCCAA
+
DDDDDIIIIIIIIIIIIIIIIIIIIIIIIIGIIIIIIIIIIIIIIIIIIIIIIIIIIIIIIIHHIIIIICHHHHHHIFHIIIHIIIIIIIIIHIIHHHHHIFEHHIIHIIIIIHHIIIIHIIIIIIIIIIIIIIIIHHIIIIIIIHIHIIHHIIHHIIIIIIIIIIIIIIIIIIIIIIIIIIIIIIIIIIHIHIIIIIIIIHIIIIIGIIIIIIIIIIIIIIHHIIIIIIHIIIHIII=IIIIIIIIHIHHDHHIIIIIIIIIIIIIIIHIIIIIIIIIIIIHIIIIIIIIIIIIIIIHIHIIIIIIIIIIIIIIIIIIIIIIIIIIIIIIIIIIIIIIIIIIIIIIIDDDDD
@HISEQ:969:HM2KJBCX2:2:1101:14713:78841 2:N:0:ACTATGCA
GACTCAACCAGTCCCAACTATCCCTATTAATCATTCCATCGATCCTACAAAACAACAAAATAGAATCGGAAGTCCTATTTCATTATTCCATGCTAATGTATTCAAGCGTGAGCCTGCCTTAAACACTCTATTTTTTTCAAGGTAACAGTCCTAATTCCCCGTGACACCAAATTAATGGCATTACGGTTCTTTAGAAGGTGAGAAATCAATAATATCAGTACATACCAACGGCATGACCGAAACATTGATCCCGAAATTCAACTACGAGCTTTTTAACTGCAACAACTTTAATATACGCTATTGGAGCTGGAATTACCGCGGCTGCTGGCACCAGACTTGC
+
@D@D@G111<F11<1<C@G?1<111<<1DF1D1FC111DD<<110<11<GH1<11DHHH<F11111D1<01/<GF1FH@FHHHC?<<111DA@<<F@DF<D@<5<&1<7A<<$$B11$AF<6<1<1<61<1<BD<E6A1<A9<17'B9D1DD7CCF1<-<CFGHHHHGC<0@C<<-<C@@IHHE<:0C<A@EDGIHHFG>EFHEHHGDHG<CC@EHCCHEGHC<G@C<HDC<1G@E<0B<<</1/@@E:C?G<<<<@@CIHEE<=HCIHCGHC<1<<CC1D<11<11CC@G@G<0E@F<<FFFC<C<C<CG<<<<CH??HG<H@HG<D<<1<<D<BD<0<
@HISEQ:969:HM2KJBCX2:2:1101:12671:78734 2:N:0:ACTATGCA
GACTCAACCAGTCCCAACTATCCCTATTAATCATTACGTCAACCCTAGAAACCAACAAAATAGGATCAAACGTCCTATTTTATTATTCCATGCTAATGTATTCAAGCGTTAGCCTGCTTTAAACACTCTAATTTTTTCAAAGTAACAGTCCTGTTTCCCCGCAACACCAAATTAATGGCATCACGGTTCTTCAAGAAGGAGGAATCAGCGAGGCCAGTGCATACCATTGGCACGACCAACCTGCTGACCCCGAAATTCAACTACGAGCTTTTTAACTGCAACAACTTTAATATACGCTATTGGAGCTGGAATTACCGCGGCTGCTGGCACCAGACTTGCCCTCCAA
+
DDDDDIIIIIIIHHIIIIIIIIIIIIIIIIIIIIIIIIIHHIIIIIIIIIIIHIIIHIIIIIIIIIIIIIIHHHHHIIIIHIIIIIIGIIIIGIIIEHIIIIIIIIIIIIIIIIIIIIIIIHIIIIIHIIIIIIHIIIIIIIIIIHGHIIIIIIIIIIIHIIIIIIHIIIIIIIIHIHIIIIIIIIIIIIIIGIIIIIIIIIIIIIIIIIIIIIIIIIIIIIIIIIIIIIIIIIIIIIIIIIIIHIIIIHIIIIIIIIIIIIIIIIIIIIIIIIHIIIIIIIIIIIIIIIIIIIIIIIIIIIIIIIIIIIIIIIIIIIIIIIIIIIIIIIIIIIIIIIIIIDDDDD
@HISEQ:969:HM2KJBCX2:2:1101:11027:78586 2:N:0:ACTATGCA
GACTCAACCAGTCCCAACTATCCCTATTAATCATTACGTGATCCTAAAACCAACAAAATAGAACCATCGTCCTATTTTATTATTCCATGCTAATGTATTCAAGCAAAAATGCCCGCTTTAAACACTCTAATTTTTTCAAAGTAAAGGTCCTGATTCATCGAAACACCCAAGAGCATCCCGAATCACCAGAAGGTGAGAAATTGGCTACACACCGTTTCATGCCCCTAAAGGCACAATCGATATATCCCAATCCCGAAATTCAACTACGAGCTTTTTAACCGCAACAACACTAATATACGCTATTGGAGCTGGAATTACCGCGGCTGCTAACACCAGACTTGCCCTCCAA
+
DCDDDIIIIIIIIIHIIIIIIIIIIIIIIIIIIIIIIIIIIIIHIIHIIHIIIIIIIIIIIIIIIIIIIHHIIIIIIIIIIIIIIHHHHHIHHHHIIIIIIHHIIIIHIIIIIIIIIIHIIIIHHIIIIIIIIIIIIIIIIHIIIIHIIIIHIIIIIHIIIIIIIIIIIIHHIIHIIIIIHIHIIIIIIIIIIIIIHIHHGIIIIIIIIIIIIIIIIIIIIIIIIIIIIIIIIIIIIIIIIIIIIIHGIIHIIIIIIIIIIIIIIIIIIIIIIIIIIIIIIIIIIIIIIIIIIIIIIIIIIIIIIIIIIIIIIIIIIIIIIIIIIIIIIIIIIIIIIIIIIIIIDDDDD
@HISEQ:969:HM2KJBCX2:2:1101:10898:79533 2:N:0:ACTATGCA
GACTCAACCAGTCCCAACTATCCCTATTAATCATTACGGTGATCCTAGAAACCAACAAAATAGAACCATGCGTCCTATTTCATTATTCCATGCTAATGTATTCAGGCAATAGCCTGCTTTAAGCACTCTAATTTTTTCAAGGTAACAGTCCTGCTTCCCCAACGCACCAAATTAATGACATGCTGGTTATTCAGAAGGTAGGAATCCATCACGCCAGTACAGACCCAAAAGCCCGACCAACGGATAAATCCCGAAATTCAACTACGAGCTTTTTAACTGCAACAACTTTAATATACGCTATTGGAGCTGGAATTACCGCGGCTGCTGGCACCAGACTTGCCCTC
+
DDCDDIIIIIIIIIIIIIIIIIIIIIIIIIIIIIIIIIIIIIIIIIIIIIIIIIIIIIIGHHGHHIIIIHIGGHHHIIIIIIIIIIIIIIIHIHIIIIHIIHIIHIHIIIIIIIIIIIIIIIIIIIIIIIIIIIIIIIIIIHIIIIIIHIIIIIIIIGHIIIIIHHIIIIIIIIIIIIHIIIIIIHIHHIIIIIHIIIHHIIIHIIIIIIIIIIIIHIIIIIIIIHIIIIIIIIIIIIIIIIIIIIIIIIIIIIIIIIIIIIIIIIIIIIIIIIIIIIIIIIIIIIHIIIIIIIIIIIIIIIIIIIIIIIIIIIIIIIIIHIIIIIIIIIIIIIIIIIIDDDDD
@HISEQ:969:HM2KJBCX2:2:1101:1523:81960 2:N:0:ACTATTCA
GACTCAACCAGTCCCAACTATCCCTATTAATCATTACGGTGGTCCTAGAAACCAACAAAATAGAACCACAACGTCCTATTCTATTATTCCATGCTAATCTATTCAAGCAATAGCCCGCTTTAAACACTCTAATTTTTTCAAGGTAATGGTCCTGGCTCCCCAACACACCCAATTAAGGACATACTGGTTCACCAGAAGGAAGACCCGACAACAGGACAGTACTCGCCAAAGACGGACCGCCCGGCCAAGTCTAAAATTCAACTACGAGCTTTTTAACTGCAACAACTTTAATATACGCTATTGGAGCTGGAATTACCGCGGCTGCTGGCACCAGACTTGCCCTCCAA
+
DADADIIIIIIIHHIIIIIHIIGIIIHIIIIIIIIIIHIIIIIIIIIIIIIIIIHIHIGIIIIIIHHHHIHIGHHIGHHHHHHHHIIHIHIIGHEHHHIIIHIIIIIIIIIHHHIIHIHIIHIHIIIIHHHHHHHIHHHEHIIIIIIIHIIIIHIIIIHIIIIIIIIHHIIIHHIIIIIIIIIIIIHIIIIIGIIIIIHIIIIIIIIIIIHIHIIIIIIIIIIIHIIHIIIIIIIIIIIIIIIIHHIIIIIIIIIIIIIIIHIIIIIIIIIHHHHFIIIIIIIIIIIIIIIIIIHIIIIHHHIIIIIIIIIIIIIIIIIIIIIIIIIIIIIIIIIIIIIIIIDDDDD
@HISEQ:969:HM2KJBCX2:2:1101:13153:80319 2:N:0:ACTATGCA
GACTCAACCAGTCCCAACTATCCCTATTAATCATTACGGTGATTCAGAAACCAACAAAACAGGACCACCGTCCTATTTTATTATTCCATGCTAATGTATTCAGACGTAAGCCTGCTTTGAACACTCTAATTTTTTCAAGGTAAAGGTCCTGGTTTCCCACCACGCTAAATTAATAACATGATGGTTCCCCAGAAGGTAGAAATTCCACACGCCAGTACAGACTATTGCCCGACCAACGGTAGAACCCCGAAATTCAACTACGAGCTTTTTAACTGCAACAACTTTAATATACGCTATTGGAGCTGGAATTACCGCGGCTGCTGGCACCAGACTTGCCCTCCAA
+
D?D?BCEG1<1D@FGGEEH1F1<<11<DFFGHC?1F1G0<1<F11<D1111<<<0<1<DHHICC1<EE<CF=E0<D@1<<<C1GHEGEE1<1CHHHHHI@EGFHG@HGCF<1?EECHHE?B<EHEIHFIHHB<CC1ECCHECHH?IGIHEIHG?B,=EEDHHHH9GEED0FGFIIIIGF.C/?FHGBFEHFGFCEHHHHHIHF?FFIIHHFFFHGHHHH?HHCFEHA/C?CG?HHHCG@DGBCCDFHCHIIHGCIHHHGHHHIHIIHHIIHHHEHHGFEHIHEHHHHHHEHHHG1EIIHEHECFCCHGHHHIHHHHIIHHFFC@HIIIIHGHEH=HHED@<?@
@HISEQ:969:HM2KJBCX2:2:1101:7770:82513 2:N:0:ACTATGCA
GACTCAACCAGTCCCAACTATCCCTATTAATCATTACGGTGATCCTAGAAACCAACAAAATAGAATCATGCCGTCCTATTTTATTATTCCATGCTAATGTATTCAAGCAAAAATGCCTGCTTTAAACACTCTAATTTTTTCAAAGTAAAGGTCCTGGTTCCTCGTGGCACCCAATTAAGGACATCACGGTTCTCCAGAAGGTGAGAAATTCACTACACCAGTTCATACCCCTTAAGGCACGACCGATGTGCAAATCCCGAAATTCAACTACGAGCTTTTTAACTGCAACAACTTTAATATACGCTATTGGAGCTGGAATTACCGCGGCTGCTGGCACCAGACTTGCCCTCCAA
+
DBDDDIGHEHEFECHHHIHHHHIHHHHHIHIIIGIFIIIIGEIFGEHGIGIIFHIIIIGIIIIIIIGIIGIEHHHCH?EHHHIFIGHEEHCCGHHHHIIIHCGHHEHHHIGHFHIHHHIIIIHIIH@CGHHHH@FHGHIHFF@EGIIIIIGIHGIHHHHH%HDIIIIHIIHIHIHHEEIHHIHCHHHHIIHHHIIIIIHHIGHIIIIIHEGHIHGFHIIHHIHEHEEHHGIIHHGIHHHIIHHGIHHHHH@HIIIIHHHHHIHHGHIIIHHIIIHIIIIHHHHIHIHHHIHIIIIHIIIIIIIHIHIIIIIIGIIIIIIIIIIIIIIIIIIGIIIIHEIIIIIIIIIH@DDDD
@HISEQ:969:HM2KJBCX2:2:1101:11405:82354 2:N:0:ACTATGCA
GACTCAACCAGTCCCAACTATCCCTATTAATCATTACGTCGATCCTAGAAACCAACAAAATAGAATCAAACGTCCTATTTCATTATTCCATGCTAATGTATTCAAGCGTGCGCCTGCTTTAAACACTCTAATTTTTTCAAAGTAACAGTCCTGATTCCCCACGACACCAAATTAATGACATCGCGATTCTTCAGAAGGTAGGAACCAATAATGCCAGTGCGTACCGAGGCACGACCGACAATCTGATCCCGAAATTCAACTACGAGCTTTTTAACTGCAACAACTTTAATATACGCTATTGGAGCTGGAATTACCGCGGCTGCTGGCACCAGACTTGCCCTCCAA
+
DDDDDIIIIIIHIIIIIIIIIIIIIIIIIHIIIIIIIIIIIIIIIIIIIIIIIIIIIIIIIIHIIIIIHHHHHHIIIIIIIIIIIHIIIIIIIIIIIIIIIIIHIIIIIIIIIIIIIIIIIIIIIIIIIIIIIIIIIHIIIHHIIIIIHIIIIHIIIIIIIIIIIIIIIIIIIIIIHHIIIIIIIIIIHIIIIIIIIIIIIIIIIIIIIIIIHIIIIIIIIIIIIIIIIIIIIIIIIIIIIHHIIIIIHIIIIIIIIIIIIIIIIIIIIIIIIIIIIIIIIIIIIIIIIIIIIIIIIIIIIIIIIIIIIIIIIIIIIIIIIIIIIIIIIIIIIIIIIIIIDDDDD
@HISEQ:969:HM2KJBCX2:2:1101:7184:82872 2:N:0:ACTATGCA
GACTCAACCAGTCCCAACTATCCCTTTAATCATTACGTCAATCCTAGAAACCAACAAAATAGGATCGAACGTCCTATTTCATTATTCCATGCTAATGTATTCAAGCGTTAGCCTGCTTTAAACACTCTAATTTTTTCAAAGTAACAGTCCTGTTTCCCTGCAACACCAAATTAATGACATTACAGTTCTTCAAGAAGGAGGAATCAGTAAAGCCAGTACATACCATAGGCACGACCAACCTACTGACCCCGAAATTCAACTACGAGCTTTTTAACTGCAACAACTTTAATATACGCTATTGGAGCTGGAATTACCGCGGCTGCTGGCACCAGACTTGCCCTCCAA
+
DDDDDIIIIIIIIIIHIIIIIIIIIIIIIIHIIIIIIHIIIIIIIIIIIIIIIIIIIIHHIIHHHHIIIIGIGHHIIHIIIIIHIIGHHIHFHHIIIIIIIIHIIIIIIIIIIIIIHIIIIIIIIIIIIIIIIIIIIIHHIIIIIIIIIIIIIIIIIIIIIIIIIIIIIIIIIIIIIIIIIIIIIIIIIIHIIIIIIIIIIIIIIIIIIIIIIHIIIIIIIHIIIIIIIIIIIIIIIIIIIHIIIIIIIIIIIIIIIIIIIIIHIIIIIIIIIIIIIIIIIIIIIIIIIIIIIIIIIIIIIIIIIIIIIIIIIIIIIIIIIIIIIIIIIIIIIIIIIIHIDDDDD
@HISEQ:969:HM2KJBCX2:2:1101:15389:83333 2:N:0:ACTATGCA
GACTCAACCAGTCCCAACTATCCCTATTAATCATTACGGTGATCCTAGAAACCAACAAAATAGAACCATGCCGTCCTATTCTATTATTCCATGCTAATGTATTCGAGCAAAAATGCCTGCTTTAAACACTCTAATTTTTTCAAGGTAAAGGTCCTGGATCCGCAAGACACCCAATAAAGGACATCAAGTTTCTCCAGAAGGTGAGAAATCAACAGTAACAGTTCATACCCCTTAAGGCATGACCATCACGTCAATCCCGAAATTCAACTACGAGCTTTTTAACTGCAACAACTTTAATATACGCTATTGGAGCTGGAATTACCGCGGCTGCTGGCACCAGACTTGCCCTCCAA
+
0DDD@GH11<GH<1CGHHHIH<FE@HHEHHEEHHIIHHH?CG@@11DFHHFGH?<<G?FHC@1CGHIEHEHH<GHDHH1CFE@@FHC1D?1DFHCHCHH1F<C@IIHIHHIIIIIIHGEF@FG1IIHHIIHHIHHHG@EHHFIIHHHHCDFEIIHFDCC<DH?CHIHHIIIIIHGIHIHIHHIH?EHHG>FIIIIIIGIGIHHHCIIHHIIIIIIIIIGIIEIIIIIGIHIGHIIIIIIHIIHHIIIHFHHFHIHHHHIIIIIIHIIIHHHHCHHIIIIHIIHFHIIIIIHIHHIIIHIIIIIIGIIHIIIIIIIIIIIIIIIIIHHIHCIIHHIIIIIIHHHHHHIHDADDD
@HISEQ:969:HM2KJBCX2:2:1101:18882:83305 2:N:0:ACTATGCA
GACTCAACCAGTCCCAACTATCCCTATTAATCATTACGTCGATCCTAGAAACCAACAAAATAGAATCAAACGTCCTATTTCGTTATTCCATGCTAATGTATTCAAGCGTGAGCCTGCTTTAAACACTCTAATTTTTTCAAAGTAACAGTCCTGATTCCCCATGACACCAAATTAATGACATCATGGTTCGTCAGAAGGTAGGAATCAATAATACCAGTACGTACAATAGCACGACCAATAAATTAATCCCGAAATTCAACTACGAGCTTTTTAACTGCAACAACTTTAATATACGCTATTGGAGCTGGAATTACCGCGGCTGCTGGCACCAGACTTGCCCTCCAA
+
DDDDDIIIIIIIIIHHIIIIIIIIIIIIIHIIIIIIIIIIIIIIIIIIHIIIIIIIIIHIIHHHIIIIIHHDHGIIIIIIIIIIIIIIIIIIHIIIIIIIIHIIHIHIIIIIIIIIIIIIIIHIIIIIIIIIIHIIIIIIIIIIIHIIIIIHHIIIIIIIIIIIIIIIIIIIIIIIIIIIIIIIIIIIIIIIIIIIIIIIHHIIIIIIIIIIIIIIIIIIIIIIIIIIIIIIIIIIIIIIIIIIIIIIIIIIIIIIIIIIIIIIIIHIIIIIIIIIIIIIIIIIIHIIIIIIIIIIIIIIIIIIIIIIIIIIIIIIIIIIIIIIIIIIIIIIIIIIIIIIDDDDD
@HISEQ:969:HM2KJBCX2:2:1101:9740:84456 2:N:0:ACTATGCA
GACTCAACCAGTCCCAACTATCCCTATTAATCATTACGTCGATCCTAGAAACCAACAAAATAGAATCAAACGTCCTATTTCATTATTCCATGCTAATGTATTCAAGCGTAAGCCTGCTTTAAACACTCTAATTTTTTCAAAGTAACAGTCCTGATTCCCCACGACACCAAATTAATGACATCGCGGTTCTTCAGAAGGTAGGAACCGATAATGCCAGTGCGTACCGAAGCACGACCAACAATTCGATCCCGAAATTCAACTACGAGCTTTTTAACTGCAACAACTTTAATATACGCTATTGGAGCTGGAATTACCGCGGCTGCTGGCACCAGACTTGCCCTCCAA
+
CDDCDIIFHIIGHIIIIIIIIIIIIHIIIIIIIIIIIIIIIIIIIIIIIIIIIIIIIIIGIHEHIHIIIIIEEHGHIIIIIIIHEHIIIIIGFIIIIHHHHHHIIIIIHIIIIIIIIHIIIIHIIIIHHIIIIIIIIIHHIIIIIIIIIIIIIIIIIHIIIIHIIIIIIHIIIIIIHHIIIIIIIIHHHIIIIIIIHG2IIIIIIIIIIIIIIHIIIIIIIIIIIIIIIIIIIIIIIIIIIHHEIIIIIIIIIIIIIIIIIHIIIIIIIIIIIHIIIIIIIIIIIIIIIIIIIIIIIIIIIIIIIIIIIIIIIIIIIIIIIIIIIIIIIIIIIIIIIIIIDDDDD
@HISEQ:969:HM2KJBCX2:2:1101:11549:83675 2:N:0:ACTATGCA
GACTCAACCAGTCCCAATTATCCCTATTAATCATTACGGTGGTCCTAGAAACCAACAAAATAGAACCATGCCGTCCTATTTTATTATTCCATGCTAATGTATTCAAGCAAAAATGCCTGCTTTAAACACTCTAATTTTTTCAAAGTAAAGGTCCTGGTTCCCCGCGGCATCCAATTAAGGACATCGCGGTTCTCCAGAAGGTGAGAAATTGACTGCACCAGTTCATACCCCGTGAGGCACGACCGATGCGCCAATCCCGAAATTCAACTACGAGCTTTTTAACTGCAACAACTTTAATATACGCTATTGGAGCTGGAATTACCGCGGCTGCTGGCACCAGACTTGCCCTCCAA
+
@D?<@E@F@0FG?<CDH?1<<DGEC1<F<<CDC@1<CHCC<GCHH1CHHFH1CFCC?CCHH1<CEE@GHHIHCEHHHH?<GHIICEHHFHC?CDGHEEHC@<@FHIFHIIFHCHC@GHEHHFFGFCHHHGHHHBGHHHGHGHHH86?FHGHHGGHEHHEHCGHHD7@@EIHGFEH@CGHHFGIHDHHD8@C<CAC@EHHCFB@@HGC@AHHH?IH@<EFFHGGHGC/HGHEHIHGHIHHCGGHEDIFCDHCCF?DHH?FGIIIIHHHGCHHFGIHEIHFF<<FIHGFGCC<@G1IHHG0GCC?H@HHGEFCHG@EHEGEIIHD?CIIIHE<@CD1G@FH@H@CEE/@ED@B<@
@HISEQ:969:HM2KJBCX2:2:1101:11871:84795 2:N:0:ACTATGCA
GACTCAACCAGTCCCAACTATCCCTATTAATCATTACGGTGATCCTAGAAACCAACAAAATAGAACCATGCGTCCTATTTCATTATTCCATGCTAATGTATTCAGGCAATAGCCTGCTTTAAGCACTCTAATTTTTTCAAGGTAACAGTCCTGCTTCCCCAACGCACCAAATTAATGACATGCTGGTTATTCAGAAGGTAGGAATCCATCACGCCAGTACAGACCCAAAAGCCCGACCAACGGATAAATCCCGAAATTCAACTACGAGCTTTTTAACTGCAACAACTTTAATATACGCTATTGGAGCTGGAATTACCGCGGCTGCTGGCACCAGACTTGCCCTCCAA
+
DDDDCIIIIIIIIIIIIHIIIIIIIIIIIIIIIIIIIIIIIIIIIIIIGIIIHIHIEHHIIIHHHIIIHIIIHHHIIIIIIIIIIIIIHIIIIIHIIIIHHIIHHIIIIIGHHIHIIIIIIIIIIIIIIIIIIIIIIIIIIIIIIIIIIIIIIIIIIIIIIIIIIIIIIIIIIIIIIIIIIIIIIIIIHIIIIIIIIGHIIIIIIIIIHIHIIIIIIIIIIIIIIGIHEIIIIIIHIIIIIIIIHGIIIIIIIIIIIIIIIIIIIIIIIIIIIIIIIIIIIIIIIIIIIIIIIIIIIIIIIIIIIIIIIIIIIIIIIIIIIIIIIIIIIIIIIIIIIIIIIIDDDDD
@HISEQ:969:HM2KJBCX2:2:1101:15606:84812 2:N:0:ACTATGCA
GACTCAACCAGTCCCAACTATCCCTATTAATCATTACGGTGATCCTAGAAACCAACAAAATAGAACCATGCCGTCCTATTCTATTATTCCATGCTAATGTATTCGAGCAAAAATGCCTGCTTTAAACACTCTAATTTTTTCAAGGTAAAGGTCCTGGATCCGCAAGACACCCAATTAAGGACATCAAGTTTCTCCAGAAGGTGAGAAATCAACAGCGACAGTTCATACCCCTTAAGGCATGACCATCACGTCAATCCCGAAATTCAACTACGAGCTTTTTAACTGCAACAACTTTAATATACGCTATTGGAGCTGGAATTACCGCGGCTGCTGGCACCAGACTTGCCCTCCAA
+
DDDDDIIIIIIIIIIIIIIIIIIIIIIIIIIIIIIIIIHIGHIIIIHIIHFHHIIIIIIIIGHIHIIIIHHIDHCHHIHIHIIIIIIIIHHHHIIIIIHHIHHHHHHIIIHIIHHHHHIIIIIIIIHHIIIIHIHIIIHIIIIIHIHHIIIIHIIIIIIIIIIIIIIIIIIGIIHIIIIIIIIIIIIIIHIIIIIIIIIIIIIIIIIIIIIIIHIIIIIIIIIIIIIIIIIIIIIIIIIIIIIIIIIIIIHHIIIHIIIIIIIIIIIIHHIIIIIIIIIIIHHIIIIIIIIIIIIIIIIIIIIIIIIIIIIIIIIIIIIIIIIIIIIIIIIIIIIIHIIIIIIIIIIIDDDDD
@HISEQ:969:HM2KJBCX2:2:1101:1750:84291 2:N:0:ACTATGCA
GACTCAACCAGTCATACCCCAACTATCCCTATTAATCATTACGTCAATCCTAGAAACCAACAAAATAGGATCGAACGTCCTATTTCATTATTCCATGCTAATGTATTCAAGCGTGCGCCTGCTTTAAACACTCTAATTTTTTCAAAGTAACAGTCCTGATTCCCCACGACACCAAATTAATGACATCGCGATTCTTCAGAAGGTAGGAACCAATAATGCCAGTGCGTACCGAGGCACGACCGACAATCTGATCCCGAAATTCAACTACGAGCTTTTTAATTGCAACAACTTTAATATACGCTATTGGAGCTGGAATTACCGCGGCTGCTGGCACCAGACTTGCCCTCC
+
DDDADHHHIIHGHIHHHEGHDHIIIFFFEHEHHE@EHEHHIEHHHHHGH??HEGHE?@HHFEHHIHIE?FGFECCC?<<CEHGHIEFEHFHFEHHEE?HIIIHEHGEHFHIIIIIIIHIHIHIHHEHGHDEHE?HIIHGIHFFIHHHIIIIIIHGIHHHHIHHCGHIHIIIHHIIHHHHIIHIHIHHHHHEIHGIIHHFCIIIIIIIIHGHIIHFFIIIIIIIHIHHHIIIII=HHHHHCEHGHHHHHIIIIHDFIHIIIIIHHH@EIHEHIIIHIHIHDFIIIHIHHIHHIHHHHEHIHIIIIIIIIIHFIIIHHIIIHIIHIIIIIIIIIIIIIIIIIIIHDB0@D
@HISEQ:969:HM2KJBCX2:2:1101:7111:85364 2:N:0:ACTATGCA
GACTCAACCAGTCCCAACTATCCCTATTAATCATTACGGTGGTCCTAGAAACCAACAAAATAGAACACAACGTCCTATTCTATTATTCCATGCTAATCTATTCAAGCAATAGCCCGCTTTAAACACTCTAATTTTTTCAAGGTAATGGTCCTGGCTCCACAACACACCCAATAAAGAGTATACTGGTTCACCAGAAGGAAGACCCGACAGCAGACAGCACTCGCCAAAGACGGACCGCCCGGCCAGGCCTAAAATTCAACTACGAGCTTTTTAACTGCAACAACTTTAATATACGCTATTGGAGCTGGAATTACCGCGGCTGCTGGCACCAGACTTGCCCTCCAA
+
DAD@DIIIIIIIHEHEHIIIHGHHHIIIIIHIIIIHIIIIIIIHIIGIIIIEHHIIHIIIIGGEHIIHHHHIHHDHHHIHIIIIIIIFHHHIEFFHHHHHHFHIIHIIIHIHIIIIIHHIIIHIFHHHHIIHHIHHHIIIIHHIHIIIIIIIHHHHIIIIIIIHHHIIIIIIIIIIIHIIIIIIIIHFFHHHIIIIIIIHIHIIIIIIIIIHHGFHD$HIIIIIIIIIIIIIIIIIHIIIIIHDIHIIIIIIIIIIIIIIIIIIIIIIIIIIIIIIIIIIIIIIIIIIIIIHDIIIIIIIIIIIIIIIIIIIIIIIIIIIIIIIIIIIIIIIIIIIIIIIDDDDD
@HISEQ:969:HM2KJBCX2:2:1101:8604:85483 2:N:0:ACTATGCA
GACTCAACCAGTCCCAACTATCCCTATTAATCATTACGGTGGTCCTAGAAACCAACAAAATAGAACCATGCCGTCCTATTTTATTATTCCATGCTAATGTATTCAAGCAAAAATGCCTGCTTTAAACACTCTAATTTTTTCAAAGTAAAGGTCCTGGTTCCCCGCGGCACCCAATTAAGGACATCGCGGTTCTCCAGAAGGTGAGAAATTGACTGCACCAGTTCATACCCCGTAAGGCACGACCGATGCGCCAATCCCGAAATTCAACTACGAGCTTTTTAACTGCAACAACTTTAATATACGCTATTGGAGCTGGAATTACCGCGGCTGCTGGCACCAGACTTGCCCTCCAA
+
D@D@DIIHIIIIIIHHIIIIIIIIIIIIIEHHIIIIIGIHHIIIIIIIIIIIIIEHIIGIIIHHEGHIIHHIIFDHHIIFIIIHIIIIHIIHH?DFHIHGHHHHHIHEIIIIIIIHIIIIIIIIIHIIIIHIIHIIIIIIIHHHIIIIIIIIIIIIIIHHIIIIIIIIIIIIIIIIIIIIIIIIIIIIIIIIIIIIIHIIIIHIIIIIIIIIIIIIIIIIIIIIIIIIIIIIIIIIIHIIIIIIIGGIIHGDIHIIHIIIIIIIIIIIIIIIIIIIIIIIIIIIIIIIIIHIIGIIIIIHIIIIIIIIIIIIIIIIIIIIIIIIIIIIIIIIIIIIIIIIIIIIIIIIDDDDD
@HISEQ:969:HM2KJBCX2:2:1101:18007:86392 2:N:0:ACTATGCA
GACTCAACCAGTCCCAACTATCCCTATTAATCATTACGGTGGTCCTAGACCAACAAAATAGAACCAACGTCCTATTCTATTATTCCATGCTAATCTATTCAAGCAAAAGCCCGCTTTAAACACTCTAATTTTTTCAAGGTAATGGTCCTGGTTCCCCGACACACCCAATAAAGGGCATACCGGCTCACCAGAAGGATAGACCCGACAACAGACAGTACTCGCCAGAGACGGACCGTCCGGTCAGGCCTAAAATTCAACTACGAGCTTTTTAACTGCAACAACTTTAATATACGCTATTGGAGCTGGAATTACCGCGGCTGCTGGCACCAGACTTGCCCTCCAA
+
DDDDDIIIIIIIIIIIIIIIIIHHIIIIIHHIIIIIIIIIIIHIIIHIIHHHIIIIIIIIHIIIIIIFHHHHHHHIIIIIHHIIHIEHHIIHIIHHIIHHIFHHHIHGIIHIIIIHHIIIIIIIIIIIIIIIHIHHHIIIIIIHGHEHGHHEFIHHHHIIIIHIIHHIIIIIIIIIIIHIIIIHHHIIIIIIIIIIIIIIIIHIIIIIIIIIIIHHHHHIIIIIIIHIIIIIIHIIIIIIIIIIHEHIIIIIIIHIIIIIIIIHIIIIIIIIIIIIIIIIIHHHHHIIIHIIIIIHGHIIIIIIIIIIIIIIIIIIIIIIIIIIIIIIIIIIIIIIIIDDDDD
@HISEQ:969:HM2KJBCX2:2:1101:14437:86782 2:N:0:ACTATGCA
GACTCAACCAGTCCCAACTATCCCTATTAATCATTACGTCGATCCTAGAAACCAACAAAATAGAATCAGTCCGTCCTATTTCATTATTCCATGCTAATGTATTCAGACGTTAGCCTGCTTTAAACACTCTAATTTTTTCAAAGTAACAGTCCTGATTTCCCATCACACCAAATGAATGGCATGAAAGTTCCTCAGAAGGTAGAGATTCATCTCACCAGTGCAGACAATTAAGCCTGACCAATGGGTAAACCCCGAAGTTCAACTACGAGCTTTTTAACTGCAACAACTTTAATATACGCTATTGGAGCTGGAATTACCGCGGCTGCTGGCACCAGACTTGCCCTCCAA
+
BDDDDIIIIIIIIIIIIIIIIIIIIIIIIHHIIIIIIHIIIIIIIIIIIIIIHIIIIIIIIGHHHIIIIIIIIIIIIIIIIHHIIIIIIGIIIIIIIIIIIHHIIIIIIIIIIIIIIIHIIIIIIIIIHIIIIIIIIHIIHIIIIIIIHHIIIIHIIIIIIIIIIIIIIIHIHIIIIIIIIIIIIIIIIIIIIIIIIIIIIIIIIIIIIIIIIIIIIIIIIIIIIHHIIIIHIIIIIIIIIIIIHHDIHGHIIIIIIIIIIIIIIIIIIIIIIIGIIIIIIIIIIIIIIIIIIIIIIIIIIIIIIIIIIIIIIIIIIIIIIIIIIIIIIIIIIIIIIIIIIIIDDDDD
@HISEQ:969:HM2KJBCX2:2:1101:17641:85995 2:N:0:ACTATGCA
GACTCAACCAGTCCCAACTATCCCTATTAATCATTACATCGATCCTAGAAACCAACAAAATAGAATCGGATGTCCTATTTCATTATTCCATGCTAATGTATTCAAGCGTGAGCCTGCTTTAAACACTCTAATTTTTTCAAGGTAACAGTCCTAATTCCCCGTGACACCAAATTAATGGCATTACGGTTCTTTAGAAGGTGAGAAATCAATAATATCAGTACATACCAACGGCATGACCGATACATTGATCCCGAAATTCAACTACGAGCTTTTTAACTGCAACAACTTTAATATACGCTATTGGAGCTGGAATTACCGCGGCTGCTGGCACCAGACTTGCCCTCCAA
+
DDDDDIIIIIIIIIIIIIIIIIIIIIIIIIIIIIIIIIIIIIIIIIIIIIIIIIIIIIIIIHHIIIIHHIIIIIIHIIIIIIIIIIIIIIIIGIHFHHIIHIHHIHIIIIIHIIHIIIIIIIIHIIIIIIIIHIIIIIIIHIIIIIIIHHIIIIIGIIIIIGHIIIHIIIIIIIIIIIIIIIIIIIIHHIIIIIIIIIIIIIIIIIIIIIIIIIIIIIIIIIIIIHHIIIIIIIIIIIIIIIHHFDIIIIIIIIIIIIIIIIHIIIIIIIIIIIIHIIIIIIIIIIIIIIHIIIIIIIIIIIIIIIIIIIIIIIIIIIIIIIIIIIIIIIIIIIIIIIIIIIDDDDD
@HISEQ:969:HM2KJBCX2:2:1101:9443:86957 2:N:0:ACTATGCA
GACTCAACCAGTCCCAACTATCCCTATTAATCATTACGTCGATCCTAGAAACCAACAAAATAGAATCAAACGTCCTATTTCATTATTCCATGCTAATGTATTCAAGCGTGCGCCTGCTTTAAACACTCTAATTTTTTCAAAGTAACAGTCCTGATTCCCCACGACACCAAATTAATGACATCGCGGTTCTTCAGAAGGTAGGAACCAATAATGCCAGTGCATACCGAAGCACGACCGACAATCTGATCCCGAAATTCAACTACGAGCTTTTTAACTGCAACAACTTTAATATACGCTATTGGAGCTGGAATTACCGCGGCTGCTGGCACCAGACTTGCCCTCCAA
+
DDDCAIIHIIICGHIIIIIIHIIIIIIHHHIIIIIIIIIIIIIIIIIIEHIIIIIIFEHHHIHIIIIIIIHIHIIIIIIGIHIIIIIHHIIIFHIIIIIIIHHIIIIIIHIIIIIIIHHIIIHIIIIIIIHHGHIIIIIIIIIIIHIHIIIHIIIIGIIIIIIHHIIIIIIIIIIIIHIIIIIIIIIIIIIIIIIIIIIIIIIIIIIIIIIIIIIIIIIIIIIIIIHHIIIIIIIIIIIIIHHHHIIIIIIIIIIIIIIIIIIIHIIHIIIIIIIIIIIIIIIIIIIIIIIIIIIIIIIIIIIIIIHCIIIIIIIIIIIIIIIIIIIIIIIIIIIIIIIIDDDDD
@HISEQ:969:HM2KJBCX2:2:1101:14608:87030 2:N:0:ACTATGCA
GACTCAACCAGTCCCAACTATCCCTATTAATCATTACTTCAGTCCGCAAACACCAACAAAATAGAACCAAAGTCCTAACTTATTATTCCATGCTAATGTATTCATAGCCTGCAACGCCTGCTTTAAACACTCTAATTTTTTCAAAGTAAACGATCTAGTGCGCTGGTACCGGCTCAGTGAAGAGTAGCACCAGTGTCGCTAGAAGGATGGCTTGGCCAAGCCGGCACTCACACACGTCACCGTGGCGGGCCGGCTGCACCACACCAGAAATCCAACTACGAGCTTTTTAACTGCAGCAACTTTAATATACGCTATTGGAGCTGGAATTACCGCGGCTGCTGGCACCAGACTTGCCCTCCAA
+
DADDDIIIIHHHH?E@?=GHEHEHF<CCCCC1<CFCHHHHIGHHFHHHHIIH@0D@=EHCCGF1CCEEGHHIHGHE1FH?@HHHEEHH@D@HFHHHIHHEG?CFFHFE1<C?EHD//EHHFGHIHIGH@IHIIGHFGG<IHCGGEHEHHEECHH@EHHHDIHHHAHEFHHF7.GCEIIHHIIHHHIIHHCGHIIHD?@G?IH;GIIIHH.IHIG<HHIIIHIIIHGHHIHHCHGHGFH@HHGIIGHEHDGIHHHGC@GCD<EHHIIIIIIHGF1HHIHIIHHIHHHIHHHHHHIHIHIIHHIIIHHCHHC?IHIIIHFHEIHFH@IFIIHHHD@EHHECCHHEHGEIIIIIIHDCFB<0?@
@HISEQ:969:HM2KJBCX2:2:1101:9172:87540 2:N:0:ACTATGCA
GACTCAACCAGTCCCAACTATCCCTATTAATCATTACGTCAATCCTAGAAACCAACAAAATAGGATCAACGTCCTATTTCATTATTCCATGCTAATGTATTCAAGCGCGAGCCTGCTTTAAACACTCTAATTTTTTCAAAGTAACAGTCCTGATTCCCCACCACACCAAATTAATGACATGATGGTTCGTCAGAAGGTAGAAATCAGTAACACCAGTACGTACCGAAGGCACGACCAGCGTACTAATCCCGAAATTCAACTACGAGCTTTTTAACTGCAACAACTTTAATATACGCTATTGGAGCTGGAATTACCGCGGCTGCTGGCACCAGACTTGCCCTCCAA
+
DDDDDIIGIIIIIIIIIIIIIIIIIIIIHHIIIIIIFHHIIIIIIIIIIHIIIIIHIGHHIIIIIIIIIIIIIIIIIIICGHHHHHHHFHIEHIIIIIHHH?FHHIIHIIIIIIIIHHIIGHIHIIIIIIHIIIHIEHIHHIIIHHHHHHHIIIIHHHHFEEGEEHIGHHIHHHIHHHGIIIIHDHGIIIIIHGEHHHHIHHCHIIIIHIHIIGIIHHIIIIGGIIIHIIHHGIIIIIIIIIHEIIIIHHHIHIGHIIHHIIIIIIIHIIEIIIIIGIIIIIHFHGIIIHIGIIIIIIIIIIIIIIIIIIIIIHIGIIIIIHHIFIIIHIIIIIIIIIIHDDDDD
@HISEQ:969:HM2KJBCX2:2:1101:3457:87773 2:N:0:ACTATGCA
GACTCAACCAGTCCCAACTATCCCTATTAATCATTACATCGATCCTAGAAACCAACAAAATAGAATCGGATGTCCTATTTCATTATTCCATGCTAATGTATTCAAGCGTGAGCCTGCTTTAAACACTCTAATTTTTTCAAGGTAACAGTCCTAATTCCCCGTGACACCAAATTAATGGCATTACGGTTCTTTAGAAGGTGAGAAATCAATAATATCAGTACATACCAACGGCATGACCGAAACATTGATTCCGAAATTCAACTACGAGCTTTTTAACTGCAACAACTTTAATATACGCTATTGGAGCTGGAATTACCGCGGCTGCTGGCACCAGACTTGCCCTCCAA
+
DDDDDIIGIIIIIIIGEHIIIIIIIIIIIIIIIIIIIIIIIIIIIIIIGIIIIIIIIIIIIIIHIIIIIIIIHIIHIIIIGHIHHIHHHIIGHHHHHIIIHHIIIIIIIIIIIIHIIIIIIIIIIIIHHHIIIIIIIIIIIIIIIIIIIIIIIIIIIIIIIIIIIIHIIIHIHHIIIIIIIIIIIIIIIIHIIIIIIIIIIIIIIIIIIIIIIIIIIIHIIIIIIIIIIIIIIIIIIIIIIIIIHFIIIIIIIIIIIIIIIIIIIIIIIIIIIIIIIIIIIIIIIIIIIIIIIIIIIIIIIIIIIIIIIIIIIIIIIIIIIIIIIIIIIIIIIIIIIIIIIIDDDDD
@HISEQ:969:HM2KJBCX2:2:1101:13739:88942 2:N:0:ACTATGCA
GACTCAACCAGTCCCAACTATCCCTATTAATCATTACGTCAATCCTAGAAACCAACAAAATAGGATCAACGTCCTATTTCATTATTCTATGCTAATGTATTCAAGCGCAAGCCTGCTTTAAACACTCTAATTTTTTCAAAGTAACAGTCCTGATTCCCCACCACACCAAATTAATGACATGATGGTTCATCAGAAGGTAGAAATCAGTAATACCAGTACGTACCGAAGGCACGACCAGCGTACTAATCCCGAAATTCAACTACGAGCTTTTTAACTGCAACAACTTTAATATACGCTATTGGAACTGGAATTACTGCGGCTGCTGGCACCAGACTTGCCCTCCAA
+
?DDDBHFCHHHHHIIIIGIHHIIIHHHIGIHIGH?@G?GEGHHHHHHHIHIIGHHH1GEGHHFHEHHHGFHHFH0GGCCCCGE11<F?GFHIHHIIIGHHGGGHCIIHIIIHHHEHHHHIHIIIIHIHHGFHHGGDEHGFEIHHHHIHIIIHHDHIHHCGHHGHHIHHIIIIIIHHHIIHEIIIIIIIIIIIIHIIIHHHIHHGHIIHIIIIIIIIFHIIIIHHECFIIHEHIHIHHHIIIIHGHHIIIGHIIIIIHIHHHHHHIHHIHIHHIHIGIIIHHHGHHIHIIIIIHIIIIIIIIIIIIIIIIIIIIIIHIHIIGIHHHGIHHIIIIIHHGHIIDDDCD
@HISEQ:969:HM2KJBCX2:2:1101:12143:88747 2:N:0:ACTATGCA
GACTCAACCAGTCCCAACTATCCCTATTAATCATTACGGTGATCCTAGAAACCAACAAAATAGAACCATGCCGTCCTATTCTATTATTCCATGCTAATGTATTCGAGCAAAAATGCCTGCTTTAAACACTCTAATTTTTTCAAGGTAAAGGTCCTGGATCCGCAAGACACCCAATTAAGGACATCAAGTTTCTCCAGAAGGTGAGAAATCAACAGCGACAGTTCATACCCCTTAAGGCATGACCATCACGTCAATCCCGAAATTCAACTACGAGCTTTTTAACTGCAACAACTTTAATATACGCTATTGGAGCTGGAATTACCGCGGCTGCTGGCACCAGACTTGCCCTCCAA
+
DDDDDIGIIIIHIIIIIIIIIIIIIIIIIIIIIIIIIHIIIIIIIIIIIIIIIHIIIIGHIIFHHHIIIIIHIIHHHIIIHGIIHHIIIIIIIGICHHHIHDHHIHHIIIIHIIHHHHHIIIIIIIHIHHGHIIIIIIIHHHHHIHIIIIIIIIIHHHIIIIIIIIIIIIHHIIIHHHIGHHIIIIIIIIIIIIHIHIIHHGIIIIIIIIIIIIIIIHHIIIIIIIIGIIIIIIIIIIIIIHIIIIIIIIIHIGIIIIHIIIIHHCHIHEIIHIIIIIHHIHIIIIIIIHHIIIHIIIGHEIIIHIIIIIIIIIIIIIIIIHHHEHIIIIIIIIIIIIIIIGIIIIIIDDDDD
@HISEQ:969:HM2KJBCX2:2:1101:18895:89194 2:N:0:ACTATGCA
GACTCAACCAGTCCCAACTATCCCTATTAATCATTACGGTGGTCCTAGAAACCAACAAAATAGAACCACAACGTCCTATTCTATTATTCCATGCTAATCTATTCAAGCAATAGCCCGCTTTAAACACTCTAATTTTTTCAAGGTAATGGTCCTGGCTCCCCAACACACCCAATAAAGGACATACTGGTTCACCAGAAGGAAGACCCGACAGCAGACAGTACTCGCCAAAGACGGACCGCCCGGCCAGGCCTAAAATTCAACTACGAGCTTTTTAACTGCAACAACTTTAATATACGCTATTGGAGCTGGAATTACCGCGGCTGCTGGCACCAGACTTGCCCTCCAA
+
BADDBHIIIGIHGHHIIIIIICEFHHIIHHFHHIIFC?GHEHIGHHIIGHIHIIIIIHHIFCDCGHEHHHHFDHEEHHIIEHHIIHIHHCE1FGHHIIIIHDGEHHGIHHIGIIIHHIGHHGIHIHHHHHIHFHHHHHHHIIHHIHIHHHHIHIHEHGHIIIIIIIIIIIIHGIIIIIHHIIHHIIIHHHIEIIIIIIIIHIIIII<IHIIIIHHGIIIIIGH=HIIIIIIII>HHHIIIIIHHIIIIGIIIIIIHIIIIIGIIIIIIIHIIHIIIGGIIIIHIIIIIHIHHIHIIIIIIIIIIIIIIHHIIIIIIGIIIIIIIIIIIIIIIHIIIIIIIIADDDD
@HISEQ:969:HM2KJBCX2:2:1101:14395:89244 2:N:0:ACTATGCA
GACTCAACCAGTCCAACTATCCCTATTAATCATTACGTCAATCCTAGAAACCAACAAAATAGGATCAAACGTCCTATTTCATTATTCCATGCTAATGTATTCAAGCGTTAGCCTGCTTTAAACACTCTAATTTTTTCAAAGTAACAGTCCTGTTTCCCTGCAACACCAAATTAATGACATTACAGTTCTTCAAGAAGGAGGAACCAGTAAAGCCAGTACATACCAGAGGCACGACCAACCTACTAATCCCGAAATTCAACTACGAGCTTTTTAACTGCAACAACTTTAATATACGCTATTGGAGCTGGAATTACCGCGGCTGCTGGCACCAGACTTGCCCTCCAA
+
DDDCDIIIIIIIIIIIIIIIIIIIIIIIIIIIIIIIHHFHIIIIIIIIIHHHIIIIIIHHIIIEHIIIIIIHIGIIIIIIIIIHHIIIIIHEHHIIIIHHHGHIIIIHHHHIHIIIIHHIEHHHHIIIIIIIHIIIIIIIIIHHIIHHHIIIHHIIIHIIIIIIIIIIIIHIIIIIIIIIHIIIIIIHIIIIIIIIIIIIHHHHIIIIIIIIHIII=IIIIIIIIIIIIIIIIHIIHHIIIHHGIIHIIIIIIIIHIHIIIIIIIIIIIIIIIIIIIIIIIIIIIIIIIIIIIIIIIIIIIIIIHIIIIIIIIIIIIIIIIIIIIIIIIIIIIIIIIIIIDDDDD
@HISEQ:969:HM2KJBCX2:2:1101:13124:89179 2:N:0:ACTATGCA
GACTCAACCAGTCCCAACTATCCCTATTAATCATTACGGTGATCCTAGAAACCAACAAAATAGAACCATGCCGTCCTATTCTATTATTCCATGCTAATGTATTCGAGCAAAAATGCCTGCTTTAAACACTCTAATTTTTTCAAGGTAAAGGTCCTGGATCCGCAAGACACCCAATAAAGGACATCAAGTTTCTCCAGAAGGTGAGAAATCAACTGTAACAGTTCATACCCCTTAAGGCATGACCATCACGTCAATCCCGAAATTCAACTACGAGCTTTTTAACTGCAACAACTTTAATATACGCTATTGGAGCTGGAATTACCGCGGCTGCTGGCACCAGACTTGCCCTCCAA
+
DDDDDIGIIIIIIHIHIIIIHHHHIHIHIIIHIIIIIIIIIIICHHHIIIIHIGIIHGIHHIIIIIIII?EEHHHDHHHHFHHIIIIH@GFHIFHEHHHIIHHHFGHIIIEIHIGIIHIIGHHHFHHIIIIHHIIIIIIIFCIIIIIHIHIIHIIHHHIIHIIIIIHHIGIHIHIIIHIIIIIHIIIIIIHHHEIIHIIIIGIIHIHHIIIIIIIIIIIIIIHIHIIIIIIIIIIIHIHIIII=II<HIIIHIIIIIIHIIIIIIIIIIIGIIIIIIIIIIIIIHIGIIIIIIHIIIIIGIIIIIIIIIIIIIIIIIIIIIIIIIIIIIIIIIIIIIIIIIIIIIIIIDDDDD
@HISEQ:969:HM2KJBCX2:2:1101:8414:88985 2:N:0:ACTATGCA
GACTCAACCAGTCCCAACTATCCCTATTATCATTACGTCGATCCTAGAAACCAACAAAATAGGGTCAAACGTCCTATTTCATTATTCCATGCTAATGTATTCAAGCGTGAGCCTGCTTTAAACACTCTAATTTTTTCAAAGTAACAGTCCTGATTCCCCGCGACACCAAATTAATGACATCACGGATCTTCAGAAGGGAGAAACCAGTGACACCAGTGCATACCAAAGGCATGACCAGCGTACTGATCCCGAAATTCAACTACGAGCTTTTTAACTGCAACAACTTTAATATACGCTATTGGAGCTGGAATTACCGCGGCTGCTGGCACCAGACTTGCCCTCCAA
+
0@BBDHHHCEG<D@DEHCHEC11FGG??GCCCCHHI1DFEHCEE@GGHCH@CEHCEHIHC1111DGHHH?C<10GEHHEH?FH1GH?H?GHEHFHGHHHF@4<FHHHHHHHGIIIHFFCGFBDCFEHHF<C@HHHIHGGHFHFGBHHEGIIHHFH3<HHEIIIIIIHHDEFEHHG<<HHEIHHHHFIIIHIIHHHIHHGIHHDEIIHHEHIHHHHGEHIIIHHHGHFHIFGFFIHIIHHIIHHGGIIGHCGHIIIIIIHHECEHHIHGIIIIIIIHHFEHIHHH@HGHHFICIHIHGHHHHFHCIGHIIHGHHHDIGIIHFIIIIIIHIIIHIIIIHHHGACDBD
@HISEQ:969:HM2KJBCX2:2:1101:17471:89506 2:N:0:ACTATGCA
GACTCAACCAGTCCCAACTATCCCTATTAATCATTACTTCAGTCCTAGAAACCAACAAAATAGAACTAAAGTCCTATTCCATTATTCCATGCTAATATATTCAAGCAAACATGCCTGCTTTAAACACTCTAATTTTTTCAAAGTAAAAGTCTTGGATCCCTAGCGCACTCAATTAAGAGCACACTAGTTCCCCAAAAGGAAAAGCCCAAAGTTGCAGTACAAACCTTTCGGTTGACGGCAACTATAAGCCCAAAATTCAACTACGAGCTTTTTAACTGCAACAACTTTAATATACGCTATTGGAGCTGGAATTACCGCGGCTGCTGGCACCAGACTTGCCCTCCAA
+
DBBB@FHCHHFHFHIGIGFEH@GHFHHHCHEHHHHFCCHE111<GG@FHGHEH@H@1FHHE@<DH?EEHH1DCFE1CGE?1CG1<F1FCCC?11D1IIHGIHGIHHHHHIIIHIIIIHGHHGIIIIIIIHIIIIIIIIHIIIIIIIIIIIIIIGIIHIHIIIHHIHIIIIIIIIIIIIIIIIIIIIIHHHDIIIIIIIIIIII;IIIIIIIIIIIIGIIIIIIIIIIIIIIIIIIIIIIIIHHHIIIIIIIIIIIIIIIIIHIIIIIIIIIIIIIIIIIIIIIIIIIIIIIIIIIIIIIIIIIIIIIIIIIIIIIIIIIIIIIIIIIIIIIIIIIIIIIIIDDDDD
@HISEQ:969:HM2KJBCX2:2:1101:14775:90638 2:N:0:ACTATGCA
GACTCAACCAGTCCCAACTATCCCTATTAATCATTACGGTGATCCTAGAAACCAACGAAATAGAATCAGTCCGTCCTATTTCATTATTCCATGCTAATGTATTCAGACGATAGTCTGCTTTAAACACTCTAATTTTTTCAAAGTAACAGTCCTGATTTCCAACCACACCAAATAAATGGCATGAAAGTTCCTCAGAAGGTAGAGATCCATCTCACCAGTGCAGACAATTAAGCCTGACCAATGGGTAGACCCCGAAGTTCAACTACGAGCTTTTTAACTGCAACAACTTTAATATACGCTATTGGAGCTGGAATTACCGCGGCTGCTGGCACAGACTTGCCCTCCAA
+
DDDDDIIIHIIIHIIIIIIIIIIIIIIIIIIIIIIIHIIIIIIIIIIIIIIIHIIIIIHIHIHEHHIHHHIGHIIIIIIIIIHHHGIIHHIIFGIIGIIIIHHIIIIIIIIIIIHIHHIIIIIHIIIHIIHIIIHIIIIIIIIIIIIIIIIIIIIIIIIHHIIIIHIIIIIIIIIIIIIIIIIIIIIIIIIIIIIIIIIIIIIIIIIHHGIIGIIIIIIIIIIIHIIIIIIIIIIIIIIIIIIIIHIIIIIIIIIHIIIIIIIIIIIIIIIIIIIIIIIIIIIIIIIHIIIIIIIIIIIIIIIIIIIIIIIIIIIIIIIIIHIIIIIIIIIIIIIIIIIIIIDDDDD
@HISEQ:969:HM2KJBCX2:2:1101:19534:90380 2:N:0:ACTATGCA
GACTCAACCAGTCCCAACTATCCCTATTAATCATTACGGTGGTCCTAGAAACCAACAAAATAGAACCACAACGTCCTATTCTATTATTCCATGCTAATCTATTCAAGCAATAGCCCGCTTTAAACACTCTAATTTTTTCAAGGTAATGGTCCTGGCTCCCCAACACACCCAATTAAGGACATACTGGTTCACCAGAAGGAAGACCCGACAACAGGACAGTACTCGCCAAAGACGGACCGCCCGGCCAAGTCTAAAATTCAACTACGAGCTTTTTAACTGCAACAACTTTAATATACGCTATTGGAGCTGGAATTACCGCGGCTGCTGGCACCAGACTTGCCCTCCAA
+
DDCDDIIIIIIIIIIIIHHHIIIIIIIIIIIIIIIIHIGIIIHGHIHIIIIIIHIIIIHIII?GHHHIHIIIIHHGIIIEHIIIIIIIEHIIIIIIIIGIHFHIIIIIIIIHIIHHIIIIIHHHHHHIHIIIHIIIHIIIIHIIIHIHIHHHIIIHHIIHIIIGIIIIIIIIHGIHIIIHGIIIIHIIIIIHIIIIIIIIIIHIIIIIIIIIIHHIIIIIIIIIIIHGIIIIIHIIIIIIGIIIIHIIIGIIIIIIIHHGIIIHIIIIIIIIIIIIIIIIIIIIIIIIHEIIIIIIIIIIIIIIIIIIIIIIIIIIIIIIIIIIIIIIIIIIIIIIIIGIIIDDDDD
@HISEQ:969:HM2KJBCX2:2:1101:1905:91444 2:N:0:ACTATGCA
GACTCAACCAGTCCCAACTATCCCTATTAATCATTACGGTGGTCCTAGACCAACAAAATAGAACCAACGTCCTATTTTATTATTCCATGCTAATCTATTCAAGCAAAAGCCCGCTTTAAACACTCTAATTTTTTCAAGGTAATGGTCTGGTTCCCACGGCACACACAATAAAAGAACATGCCGGTTTACCAGAAGGTAAAACCCGACACAGAACAGTACTCGCCAAAGACGGACCGCCCGGCCAGGCCTAAAATTCAACTACGAGCTTTTTAACTGCAACAACTTTAATATACGCTATTGGAGCTGGAATTACCGCGGCTGCTGGCACCAGACTTGCCTCCAA
+
DCDDDIIIIIIIIIIIIIIHIIIGHIIHEHEHGHIIIIIIIHIHIHEHIIIIIIIGHHHEH?EGF1DEHGHHHHHHCHHIIIIHI?HHIFHHHHGHHHFIIIHIIIHHHCHIIIHIHIIIIIHHHHHIIIIHHIIIIHIHIIIIIIIIIIIIIIIIIIIIIHIHIIIHFIIIIIIHHIIHIHIIIIIIIHIIIIIIHIIIIIIIIIIIHIIIIIIIIIII<IIIIIIIIIIIIIIIIIIGHEIIIIIIIIIIIHIIIIIIHIIIIIIIIIIIIIIIIIIHIHIIHIIIIIHHIIIHHGHIIIIIIIIIIIIIIIIIIIIIIIIIIIIIIIIIIIIIIIDDDDD
@HISEQ:969:HM2KJBCX2:2:1101:18413:91577 2:N:0:ACTATGCA
GACTCAACCAGTCCCAACTATCCCTATTAATCATTACGGTGATTCAGAAACCAACAAAACAGGACCACCGTCCTATTTTATTATTCCATGCTAATGTATTCAGACATAAGCCTGCTTTGAACACTCTAATTTTTTCAAGGTAAAGGTCCTGGTTTCCCACCACGCTAAATAAATAACATGATAGTTCCCCAGAAGATAGAAATTCCACACGCCAGTACAGACTATTGCCCGACCAACGGTAGAACCCCGAAATTCAACTACGAGCTTTTTAACTGCAACAACTTTAATATACGCTATTGGAGCTGGAATTACCGCGGCTGCTGGCACCAGACTTGCCCTCCAA
+
D?D@@?GH<01<FHHHHHHCHI@1D<CCCFHHEHHIHEHIGE1<DC?1DGHH1CGHH1GH1<F1<CGF=?FED@CGE11<C<CFGHH?G?HHH@HHIHFED@DFHDGH@CHHEGHHGHE?HGG?HFHFF811<$<C@F?HFHHA<0HCFGBF<<1DG'FDA:<;EIHEHHHEHEHF6HCHHEEEF<<@7HHHHHHGFF/CG@<0FGIHEBGIIHFHHHFEIHGHCIHHHHG<?HHIHFCFDDC<E<H?HIHFHHGCHHEIHHEHIHGCCHHFC1GCEF@IHHEHFIIIGIHHGHGG@F@HIHH@IHGD1CHHCHGIIIIIHEIIHIHHG1FIIHIIHHDADD0
@HISEQ:969:HM2KJBCX2:2:1101:11659:91994 2:N:0:ACTATGCA
GACTCAACCAGTCCCAACTATCCCTATTAATCATTACGGTGATCCTAGAAACCAACAAAATAGAACCATGCCGTCCTATTTTATTATTCCATGCTAATCTATTCAAGCACTAGCCTGCTTTAAGCACTCTAATTTTTTCAAGGTAATAGCTCTGCTTCCCCGGCGCACCAACTGAATGGCATGCCGGTTATTCAGAAGGTAGGAACCCATCACACCAGTACGGACCGTGAAGCCCGACCGACGGACAGACCCCGAAATTCAACTACGAGCTTTTTAACTGCAACAACTTTAATATACGCTATTGGAGCTGGAATTACCGCGGCTGCTGGCACCAGACTTGCCCTCCAA
+
DDDDDIIIIIIIIIIIIIIIIIIIIGIIIIIIIIIIIIIIIIIIIIIIIIIIIIHIHHHIIIHIIIIIIHIIIIIIIIIHHIIGHHIIIIIHHHHHIIHHIIHIIIIIIIIIHHIIIIIIIIIIIIHHIIIIIIIHIIIIIIHIIHIIIIIIIIHHHHIIIIIIIHIIIHIIIIIIIIIIIIIHHHIIIIIIIIIIIIIIIIIIIIIIIIIIIHIIIIIIIIIIIIIIIIIIIIIIIIIIHIIIIHGHHIIIIIIIIIIIIIIIIIIIIIIIIIIIIIIIHIIIIIIIIIIIIIHHIIIIIIIIIIIIIIIIIIIIIIIIIIIIIIIIIIIIIIIIIIIIIIIDDDDD
@HISEQ:969:HM2KJBCX2:2:1101:8498:92687 2:N:0:ACTATGCA
GACTCAACCAGTCCCAACTATCCCTATTAATCATTACGGTGGTCCTAGAAACCAACAAAATAGAACCACAACGTCCTATTCTATTATTCCATGCTAATCTATTCAAGCAATAGCCCGCTTTAAACACTCTAATTTTTTCAAGGTAATGGTCCTGGCTCCCCAACACACCCAATTAAGGACATACTGGTTCACCAGAAGGAAGACCCGACAACAGGACAGTACTCGCCAAAGACGGACCGCCCGGCCAAGTCTAAAATTCAACTACGAGCTTTTTAACTGCAACAACTTTAATATACGCTATTGGAGCTGGAATTACCGCGGCTGCTGGCACCAGACTTGCCCTCCAA
+
DCDDDIIIIIIIIIIHHIIIIIIIIHIIGIIIIIIIIIIHHIHIIIEHHHHIHHIIIIIIIIHIIIHIHHIIHEHHFHFFHIHIIIIHHHIIGHIIIIIIIHIIIIHIIIIIHHIHHHHHIIIHIIIIIIHHIIIIIIIIGIIIIIIIIIHHIHIIIIIIIIIHHIHIIIIHGHHHIIHGIIIIIIIIIIIIIIIIIIIIIIIIIIIIIIIIIIIIIIIIIIIIIIIIIIIIIIIIIIIIIIIIIHIHIIIIIIIIIIIIIIIHHIIIIIIIIIIIIIIIIIIIIIIIIIIIIIIIIIIIIIIIIIIIIIIIIIIIIIIIIIIIIIIGIIIIIIIIIIIIIIDDDDD
@HISEQ:969:HM2KJBCX2:2:1101:19285:93014 2:N:0:ACTATGCA
GACTCAACCAGTCCCAACTATCCCTATTAATCATTACGGTGATCCTAGAAACCAACAAAATAGAACCATGCCGTCCTATTTTATTATTCCATGCTAATCTATTCAAGCACTAGCCTGCTTTAAGCACTCTAATTTTTTCAAGGTAATAGCTCTGCTTCCCCGGCGCACCAACTGAATGGCATGCCGGTTATTCAGAAGGTAGGAACCCATCACACCAGTACGGACCGTGAAGCCCGACCGACGGACAGACCCCGAAATTCAACTACGAGCTTTTTAACTGCAACAACTTTAATATACGCTATTGGAGCTGGAATTACCGCGGCTGCTGGCACCAGACTTGCCCTCCAA
+
CDDDDIIIIIIIIIIIIIIIIIIIIIIIIIIIIIIIIIIIIHIIHIIIIIIIIIIIHIIIIIIGIIHIIHIHIIIHHHHHIIIIIHIIIIIIGIIIIIIIIIIIIIIIHIIIIIIIIIIIHIIIIHIIIIIIIIIIIIIIIIIIIIIIHIHIIIIIIIIIIIIIIIIIIIIIIIIIIIHIIIIIIIIIIIIIIIIIIIIHHIIIIIIIIIHHIHIIIIIIIIIIIIIIIIIIIIIIIIIIIIIIIHDIIIIIIIIIIIIIIIIIIIIIIIIIIIIIIIIIIIIIIIIIIIIIIIIIIIIIIIIIIIIIIIIIIIIIIIIIIIIIIIIIIIIIIIIIIIIIIIIDDDDD
@HISEQ:969:HM2KJBCX2:2:1101:1913:93217 2:N:0:ACTATGCA
GACTCAACCAGTCCCAACTATCCCTATTAATCATTACGGTGATCCTAGAAACCAACGAAATAGAATCAGTCCGTCCTATTTCATTATTCCATGCTAATGTATTCAGACGTTAGCCTGCTTTAAACACTCTAATTTTTTCAAAGTAACAGTCCTGATTTCCAATCACACCAAATTAATGACATGAAAGTTCCTCAGAAGGTAGAGATTTATCTCACCAGTACAGACAATTAAGCCTGACCAATGGGTAAACCCCGAAGTTCAACTACGAGCTTTTTAACTGCAACAACTTTAATATACGCTATTGGAGCTGGAATTACCGCGGCTGCTGGCACCAGACTTGCCCTCCAA
+
DDDDDIIIIIIIIIIIIIIIIIIIIIIIIIIIIIIIIIIIIIIIIIIIIIIIHIIIIIIIIIIFHIIIIIIGIIGIIIIIIIIIIIIIIIIIIIIIIIIIHHIIIIIIIIIHHFIIIIIIIIIIIIIIIIIHIIIIIIIIIIIIIIIIIIIIIIIIIIIIIIIIIIIIIIIIIIIIIIIIIHIIIIIIIIIIIIIIIIIIIIIIIIIIIIIIIIIIIIIIIIIIIIIIIIIIIIIIIIIIIIIIHHHIIIIIIIIIIHIIIIIIIIIIIIIIIIIIIIIIIIIIIIIIHHIIIIIIIIIIIIIIIIIIIIIIIIIIIIIIIIIIIIIIIIIIIIIIIIIIIIIDDDDD
@HISEQ:969:HM2KJBCX2:2:1101:14542:92540 2:N:0:ACTATGCA
GACTCAACCAGTCCCAACTATCCCTATTAATCATTACGTCAATCCTAGAAACCAACAAAATAGGATCAAACGTCCTATTTCATTATTCCATGCTAATGTATTCAAGCGTTAGCCTGCTTTAAACACTCTAATTTTTTCAAAGTAACAGTCCTGTTTCCCTGCAACACCAAATTAATGACATTACAGTTCTTCAAGAAGGAGGAACCAGTAAAGCCAGTACATACCAGAGGCACGACCAACTTACTAATCCCGAAATTCAACTACGAGCTTTTTAACTGCAACAACTTTAATATACGCTATTGGAGCTGGAATTACCGCGGCTGCTGGCACCAGACTTGCCCTCCAA
+
DDDDDIIIIIIIIIIIIIIIHIIIIIHIIHIIIIIIIIIIIIIIIIIIIIIIIIIIIIHIIIHHIIHIIIIHIIIIIIHIIIIIIIIIHHIHHHHIHIIIIHIHHIIIIIIIIIIIIIIIIIIIIIIIIIIIIIIHHHIHHIIIIIIIIIIIIIIIIIIIIIIIIIIIIIIIIIIIIIIIIIIIIIIIIIIIIIIIIIIIIIIIIHIIIIIIIHIIIIIIIIIIIIIIIIIIIIIIIIIIIIHHGIIIIIIIIIIIIIIIIIHIIHIIIIIIIHHIIIIIIIIIIIIIIIIIIHIIIIIIIIIIIIIIIIIIIIIIIIIIIIIIIIIIIIIIIIIIIIIIIDDDDD
@HISEQ:969:HM2KJBCX2:2:1101:15203:92886 2:N:0:ACTATGCA
GACTCAACCAGTCCCAACTATCCCTATTAATCATTACGGTGATCCTAGAAACCAACAAAATAGAACCATGCCGTCCTATTTTATTATTCCATGCTAATCTATTCAAGCACTAGCCTGCTTTAAGCACTCTAATTTTTTCAAGGTAATAGCTCTGCTTCCCCGGCGCACCAACTGAATGGCATGCCGGTTATTCAGAAGGTAGGAACCCATCACACCAGTACGGACCGTGAAGCCCGACCGACGGACAGACCCCGAAATTCAACTACGAGCTTTTTAACTGCAACAACTTTAATATACGCTATTGGAGCTGGAATTACCGCGGCTGCTGGCACCAGACTTGCCTCCAA
+
DDDDDIIIGIIIIIIIIIHIIIIIIIIIIIIIIHIIIIIIHIIIIIIIIIIIIIIIIHIHGHHIIIIIIIIIIEHHIIHIIIIGIIIIIIIIIIIGIIHHIHHHIIIIIIIIHIHIIIIHIHIIIIIIIIIIIIIIIIIIIIIIIHIIIIIHGIIHIIHIIIIIIIIIHHIIHIIIIIIIIIIIIIIIIIIIIIIIIHIIIIIHHIHIHIIHIHIIIIIIIIIIIIIIIIIIIIHIIIIIIIIIHGIIIIHIIIIIIHIIIIIIIIIIIIIIIIIIIIHIIIIIIIHIIIIIIIIHIHIHIIIIIIIIIIIIIIIIHIIIIIIIIIIIHIIIIIIIIIIIIIDDDDD
@HISEQ:969:HM2KJBCX2:2:1101:19158:93892 2:N:0:ACTATGCA
GACTCAACCAGTCCCAACTATCCCTATTAATCATTACGTTGATCCTAGAAACCAACAAAATAGAATCGAACGTCCTATTTCATTATTCCATGCTAATGTATTCAAGCGCGTGCCTGCTTTAAACACTCTAATTTTTTCAAAGTAACAGTCCTGACTCCCCACAACATCAAATTAATGACATCATGATTCATCAGAAGGGAGAAATCAATGACATTAGTACGTACCGAAGGCACGACCGACGTATTGATCCCGAAATTCAACTACGAGCTTTTTAACTGCAACAACTTTAATATACGCTATTGGAGCTGGAATTACCGCGGCTGCTGGCACCAGACTTGCCCTCCAA
+
DCDCDIIIIHIIHIIIIIIIIHIIIIIIIIIHIIIIIIHIHEHEHIIEHIIIIHHIIHHHHHFIIIIFIHHHHFHIIIIIIIIIIIHHIHIGHEHHIIHIHGIIIIIIHHIIIIHIIIIIHIIIIGHHIHIIIIIIIIIHIHIIIIHHIIIHHHIIIHIIIIIIIIIHIIHHHIIIGIIIIIIIIIIIIIHHIIIIHIIIIIIHIIIIIIIIIIIIIIIIIIIIIIIIIIIHIIIIIIIIHGGHGIIIIIIHIIIIIIHIHIIIIIIIIIIIIIHIIIIIIIIHHHHEIIIIIIIIIIIIIIIIHIIIIIIHIIIIIIIHIIIGIIIIIIIIIHIIIIIIIDDBDD
@HISEQ:969:HM2KJBCX2:2:1101:9557:94111 2:N:0:ACTATGCA
GACTCAACCAGTCCCAACTATCCCTATTAATCATTACGGTGGTCCTAGAAACCAACAAAATAGAATCATCCGTCCTATTTTATTATTCCATGCTAATGTATTCAAGCAAAATGCCTGCTTTAAACACTCTAATTTTTTCAAAGTAAAGGTCCTGGTTCCCCGCGGCACCCAATTAAGGACATCGCGGTTCTCCAGAAGGTGAGAAATTGACTACACCAGTTCATACCCCTTAAGGCACGACCGATGTGTCAATCCCGAAATTCAACTACGAGCTTTTTAACTGCAACAACTTTAATATACGCTATTGGAGCTGGAATTACCGCGGCTGCTGGCACCAGACTTGCCCTCCAA
+
DDDDCHIIHIIIIIIIIIIIIIHIIIIIIHIIIIIIIIIIIHHHIIIIHIIIIIIIIIHEHFCEHIIIHGIIIIIIIIHHIIIIIIICHFHIGHHCHHIGHHIHHHHHIIIIIIIIIIIIIHHIIHIIIIIIHHHIHHEHHHIHGIIGEHHHIIIIIHIIIIIHGHEHHGIIIHIHIHHIHII;IIIIIHIIIIIIIHIIHIIIIIIIIIIHIIIIIIIIIIIHHIHIIIIIIIIIIIIIIIIIIIIIIHIIIIIIIIHIIIIHHFHHHIIIIIIIIIIIIIIIIIGIIIIIIIIIHIIIIIIIIIIIIHIIIIIIIIIIIIIIIIIIIIIIIIHIIIIIIIIIGIDDDDD
@HISEQ:969:HM2KJBCX2:2:1101:7765:93456 2:N:0:ACTATGCA
GACTCAACCAGTCCCAACTATCCCTATTAATCATTACGGTGATCCTAGAAACCAACAAAATAGAATCATGCCGTCCTATTTTATTATTCCATGCTAATGTATTCAAGCAAAATGCCTGCTTTAAACACTCTAATTTTTTCAAAGTAAAGGTCCTGGTTCCCCGCGACACCCAATTAAGGGCATCGTGGTTCTCCAGAAGGTGAGAAATTGACTACACCAGTTCATACCCCTTAAGGCACGACCGATGTGTCAATCCCGAAATTCAACTACGAGCTTTTTAACTGCAACAACTTTAATATACGCTATTGGAGCTGGAATTACCGCGGCTGCTGGCACCAGACTTGCCCTCCAA
+
DCDDDIIIIIIIIIIIIIIIIIIIIIIIIIIIHIIIIIIIIIIHIIIIIIIIIIIIIIIIIIIIIIIIIIIIIIIIIIIGHIIHIIIIIIIIIIIIHHHIIHIIIIIHHHIIIHIIIIIIIHIIIHIIIIIIIIIIIIIIHHIIIHHHHHIHIHIIHIIIIIHIIIIIIIIIIIIIIIIIIIIIIIHIIIIIIIIHIIIIIIGIIIIIIIIIIIIIIIIIIIIIIIIIIIIIIIIIGIIHIIIIIIIIIHHIIIIIIIIIIIIIIIIIHIIIIIIIIIIIIIIIIIIIIIIIHGIIIIIIIIIHIIIIIIIIIIIIIIIIHIIIIIIIIIIIIIIIIIIIHIIIIIIDDDDD
@HISEQ:969:HM2KJBCX2:2:1101:12932:94716 2:N:0:ACTATGCA
GACTCAACCAGTTCCCAACTATCCCTATTAATCATTACGGTGATCCTAGAAACCAACGAAATAGAATCAGTCCGTCCTATTTCATTATTCCATGCTAATGTATTCAGACGTTAGCCTGCTTTAAACACTCTAATTTTTTCAAAGTAACAGTCCTGATTTCCAATCACACCAAATTAATGACATGAAAGTTCCTCAGAAGGTAGAGATTTATCTCACCAGTACAGACAATTAAGCCTGACCAATGGGTAAACCCCGAAGTTCAACTACGAGCTTTTTAACTGCGACAACTTTAATATACGCTATTGGAGCTGGAATTACCGCGGCTGCTGGCACCAGACTTGCCCTCCAA
+
DDDDDIIIIIIIGHHIIIIIIIHIIIIIIIIIIIIIIIIIIIHHIIIIHIIIIIHIIIGIIIIIGIHCGEHHHIIIIIIIIIHIIIEHIHHIIIFHIHIIHHIHHIIIIIIIHHIIIIIIIIIHIHIIIIHIIIHIIIIIHHHIIIIIIIIIIIHIIIIIEHHEIIHIIIIIHIIIIIIIIIIIIIIIIIIIIIIIIIIIIIIIIIIIIIIGIHIIIIIIIIIIIIIIIIIIIIIIIIIIIIIIIHHDHHIIIIIIIIIIIIIIIIIIIIIIIIIIIIIIIIIIIIIIIHIIIIIIIIIIIIIIIIIIIIIIIIIIIIIIIIIIIIIIIIIIIIIIIIIIIIHIDDDDD
@HISEQ:969:HM2KJBCX2:2:1101:11305:95139 2:N:0:ACTATGCA
GACTCAACCAGTCCCAACTATCCCTATTAATCATTACGTGGATCCTAGAAACCAACAAAATAGACTCAAACGTCCTATTGCATTATTCCATGCTAATGTATTCAAGCGTACGCCTGCTTTAAACACTCTAATTTTTTCAAAGTAACAGTCCTGATTCCCCACGACACCAAATTAATGACATCGCGGTTCTTCAGAAGGTAGGAACCAATAATGCCAGTACGTACCGAAGCACGACCAACAATTCGATCCCGAAATTCAACTACGAGCTTTTTAACTGCAACAACTTTAATATACGCTATTGGAGCTGGAATTACCGCGGCTGCTGGCACCAGACTTGCCCTCCAA
+
DD00<C1CHI1FH1DH1<<<1D1<11<1<D1<<G<11<<1<<FH?<111<C1111<1<F<<F1<1<1D<1D011<0<1F1D1FCH11C11D11<CHF@@@860<<<C67<F</CF6?HC8D<GHH1HCFEG?DGHHIHIHC5B<EG82<<G@HGAGCHGHGA<E.C.00D<DD8<</;:CEC5</$<F/D#@CF?C.78F7EC<:<EIIIHCF1<@F<HE#HEECE?HCHDDE<D1::<1<1<0G<:/HECIHF@HHCHHGCEFCHG<<1CF<<CCCHGGFCCCHD<D11CCHDEHHC@HF<<?GCGEHG@<<</IHCIIHG@CCC?HHFCHFECC<?HG?DDD<
@HISEQ:969:HM2KJBCX2:2:1101:15001:94990 2:N:0:ACTATGCA
GACTCAACCAGTCCCAACTATCCCTATTAATCATTACGTGATCCTAAAACCAACAAAATAGAACCATCGTCCTATTTTATTATTCCATGCTAATGTATTCAAGCAAAAATGCCCGCTTTAAACACTCTAATTTTTTCAAAGTAAAGGTCCTGATTCATCGAAACACCCAAGAGCATCCCGAATCACCAGAAGGTGAGAAATTGGCTACACACCGTTTCATGCCCCTAAAGGCACAATCGATATATCCCAATTCCGAAATTCAACTACGAGCTTTTTAACCGCAACAACACTAATATACGCTATTGGAGCTGGAATTACCGCGGCTGCTAACACCAGACTTGCCCTCCAA
+
DDDDCIIIIIIIIIHHHIIIIIIIIIIIIIIIIIIIIIIIIIIIIIIIIIIIIIIIIHIIIIIIIIIHIEHHHHIIIIIIIHHHIIIIIEHHHIIIGIIIIIIIIIIIIIIIHIIIHHIIIIHHIIIIIIHIIHIIIHHIIIIIIIIIIIIIIIIIIIIIHHIIIIIIIHIIIIIIIIIIIIHIIIIIIIIIIIIIHIIIIIIIIIIIIHHIIIIIIIIIIIIIIIIIIIIIIIIIIIIIIIIIHIHGIHIIIIIIIIIIIIIIIIIIIIIIIIIIIIIIIIIIIIIIHIIIIIIIIIIIIIIIIIIIIIIIIIIIIIIIIIIIIIIIIIIIIIIIIIIIIIIIDDDDD
@HISEQ:969:HM2KJBCX2:2:1101:5299:95211 2:N:0:ACTATGCA
GACTCAACCAGTCCCAACTATCCCTATTAATCATTACGTCAATCCTAGAAACCAACAAAATAGGATCGAACGTCCTATTTCATTATTCCATGCTAATGTATTCAAGCGTTAGCCTGCTTTAAACACTCTAATTTTTTCAAAGTAACAGTCCTGTTTCCCTGCAACACCAAATTAATGACATTACAGTTCTTCAAGAAGGAGGAATCAGTAAAGCCAGTACATACCATAGGCACGACCAACCTACTGACCCCGAAATTCAACTACGAGCTTTTTAACTGCAACAACTTTAATATACGCTATTGGAGCTGGAATTACCGCGGCTGCTGGCACCAGACTTGCCCTCCAA
+
DDDDDIIIIIIIHHIIIIHIHIIIIIIIIIIIIIIIIIIIIIIHIIIIIIIHIIIIGHGHHHEEHIICHIIIIGFHHHHIIIIIHIIHEHHIHHIIHHIIIHIIIIIIIIIIHHIIIIIHHHIIIIIIIIIIHIIIIIIHIIIIIIIIIIIIIIIIIIIIIIIIHIIIIIIIIIIIIIIIIIIHIIIIIIIIIHIIIIIIIIIIIIIIIIIIIIIIIIIIIIIIIIIIIIIIIIIIIIIIIIHHHIIIIIIIIIIIIIIIIIIIIIIIIIIIIIIIIIIIIIIIIIIIIIIIIIIIIIIHHIIIIIIIIIIIIIIIIIIIIIIIIIIIIIIIIIIIIIIIIDDDDD
@HISEQ:969:HM2KJBCX2:2:1101:16866:95512 2:N:0:ACTATGCA
GACTCAACCAGTCCCAACTATCCCTATTAATCATTACGTTGTACCTAGAAACCAACAAAATAGGTTCGAACGTCCTATTTCATTATTCCATGCTAATGTATTCAAGCGTTTGCCTGCTTTAAACACTCTAATTTTTTCAAAGTAACAGTCCTGACTCCCCACGACACCAAATTAATGACATCATGGTTCATCAGAAGGGAGAAATCAACGACGCCAGTGCGTACCGAAGGCACGACCGACGTATTGATCCCGAAATTCAACTACGAGCTTTTTAACTGCAACAACTTTAATATACGCTATTGGAGCTGGAATTACCGCGGCTGCTGGCACCAGACTTGCCCTC
+
DDDDDIIIIIIIIIIIIIHIHHIHIFHIHHEHIIIIIIHHIHHIHHHHIIIHHHIIIIGIIHGHHHIDHHIIHFHIHEHHHIIIIHIIIHIHIIIIIHIHHHHHIHIHHIIIIHIHHHHIHIHIHIHHIIIIHHHGHHHHIHIIIIHHIIIIIHHIIIIHGHHHEHHHHIGHHHIIHHIIIIIIHHIIIIHIIIIIIIIIIIIIIIIIIHGIHIHIIIIIIIIIIIHHIIIHIIIIIIIHHGIHI=IIHIIIHIIIIIIHIIIIHHIIIIIIIHHIIIIIIIIIIIHIHIIIIIIIIHIIIIIHIIIIIIIIIIIIIIIIIIIIIIIIHIIIIIIIIIDDDDD
@HISEQ:969:HM2KJBCX2:2:1101:7850:95576 2:N:0:ACTATGCA
GACTCAACCAGTCCCAACTATCCCTATTAATCATTACGGTGATCCTAGAAACCAACAAAATAGAACCATGCCGTCCTATTTTATTATTCCATGCTAATCTATTCAAGCACTAGCCTGCTTTAAGCACTCTAATTTTTTCAAGGTAATAGCTCTGCTTCCCCGGCGCACCAACTGAATGGCATGCCGGTTATTCAGAAGGTAGGAACCCATCACACCAGTACGGACCGTGAAGCCCGACCGACGGACAGACCCCGAAATTCAACTACGAGCTTTTTAACTGCAACAACTTTAATATACGCTATTGGAGCTGGAATTACCGCGGCTGCTGGCACCAGACTTGCCCTCCAA
+
DCDDDIIHIIIHIIIIIIIIIIIIIIIIIIIIIIIIIIIIIIIIIIIIIIHIIHIIIIIIIIHIIIIIIHHHHIIIIIIHIHHHIHGHHIIGHGIIIHIIIIIHGIHHHIIIIHIIIIIIIIIIIIIIIIIIIIIIIIIIIIIIHHHIIIIIIIIHIIIIIIIIIIIIIIIIIIHIIIIIIIIIIIIIIIIIIIIIIIIIIIHHIHIIIIIIHIIIIIIIIIIIIIIIIIIIIIIIIIIIIIIIIHHIIIIIIIIIIIIIIIIIIIIGIIIIIIIIIIIIIIIHIIIIIIIHIIIIIIIIIIIIIIIIIIIIIIIIIIIIIIIIHIIIIIIIIIIIIIIIIIIDDDDD
@HISEQ:969:HM2KJBCX2:2:1101:9315:95541 2:N:0:ACTATGCA
GACTCAACCAGTCCCAACTATCCCTATTAATCATTACGGTGGTCCTAGAAACCAACAAAATAGAACCACAACGTCCTATTCTATTATTCCATGCTAATCTATTCAAGCAATAGCCCGCTTTAAACACTCTAATTTTTTCAAGGTAATGGTCCTGGCTCCCCAACACACCCAATAAAGGACATGCTGGCTCACCAGAAGGAAGACCCGACAGCAGACAGTACTCGCCAAAGACGGACCGCCTGGCCAGGCCTAAAGTTCAACTACGAGCTTTTTAACTGCAACAACTTTAATATACGCTATTGGAGCTGGAATTACCGCGGCTGCTGGCACCAGACTTGCCCTCCAA
+
DDDDDIIIIIIIIIIIIIIIIGIIIIHIICHIIIIIIHIIHGIIGIIIIIIIIIIIHGHFGHE?GHIIHIIGHHIIHIFEHHIHHHEHHHHHHHIIHHIIIGHHIIIIIIIHHHHHIHHHHHEHHIHHHIHIIHHHFHHHIIIHIHIHIIHHIHHHFIIIIIIIHIHIIIIIIIHIIIIIIHIIIIIIIIIHIIIIIIIIHDIIIIIIIIIIIIIHIIIIIHIIIIIIGIHHIGIIIIIIIIIHHIIGHIIIIIIIIIIIIIIIIIIIIIIIIIIIIIIHIIIIHHHHIIIIIIIIHHIIIIIIIIIIIIIIIIIIIIIIIIIIIIIIIIIIIIIIIIIIIDDDDD
@HISEQ:969:HM2KJBCX2:2:1101:18786:95649 2:N:0:ACTATGCA
GACTCAACCAGTCCCAACTATCCCTATTAATCATTACGTCGATCCTAGAAACCAACAAAATAGAATCAAACGTCCTATTTCATTATTCCATGCTAATGTATTCAAGCGCGAGCCTGCTTTAAACACTCTAATTTTTTCAAAGTAACAGTCCTGATTCCCCACGACACCAAATTAATGACATCGTGGGTAGGAATCAATTTGACCAGTACGTACCGAGGCACGACCGACCAACAGATCCCGAAATTCAACTACGAGCTTTTTAACTGCAACAACTTTAATATACGCTATTGGAGCTGGAATTACCGCGGCTGCTGGCACCAGACTTGCCCTCCAA
+
DDDDDIIHIHIHGHIIIIHIHIIIIIIIIHIIIIHHIHHIIIIIIIII?HHHHFGHIIFFHIF1GHEEGE?GHHHHIHHHGIIGHHHIIIIIHHIHHGIIIIIIIGHIHHHGIHHGIIIIIIIIIIIIIIIHHIIHHHIIIIIHIIIIIIIHHHIIIIIIIIIIHEGIIHIIIIIIHEGIIIIHIIIIIIHIIIHIIIIHIHIIIIIIIIIIIIIIIIIIIHHIIHHIIHHGFHIHIGIIIIIHHIIIIIHHHHHIIIIIIIIIIIIIIIIIIIIIIIIIIIIIIHIIIIIIIIIIIIIIIIIIIIIIIIIHIIIIIIIIIIHIIIIIIDDDDD
@HISEQ:969:HM2KJBCX2:2:1101:11971:96375 2:N:0:ACTATGCA
GACTCAACCAGTCCCAACTATCCCTATTAATCATTACGGTGATCCTAGAAACCAACAAAATAGAATCATGCCGTCCTATTTTATTATTCCATGCTAATGTATTCAAGCAAAATGCCTGCTTTAAACACTCTAATTTTTTCAAAGTAAAGGTCCTGGTTCCCCGCGACACCCAATTAAGGGCATCGTGGTTCTCCAGAAGGTGAGAAATTGACTACACCAGTTCATACCCCTTAAGGCACGACCGATGTGTCAATCCCGAAATTCAACTACGAGCTTTTTAACTGCAACAACTTTAATATACGCTATTGGAGCTGGAATTACCGCGGCTGCTGGCACCAGACTTGCCC
+
DDDCDIIHIIIHIIIIIIIHHIIIIIIIIIIIIIIHIIHIIIIIIIIIIIIIIHHHGHIIIIHHIHIHIIIHIIIIIIIIIIIHHHIIIIIIHFIIGIIHIIHHIIIHIIIHIHIIIIIIIIHIIHIIIIIIHIIHIHIIHIIIIIIHIIHIIIIIHHIIIIIHHIIIIHHIIIIIIIHIIIIIIIIIIGHIIIIIIIIIIIIIIIHIIIIIIIIIIIIIIIIHGHIIIIIIIIIIIIIIIIIIHHIIIIHIHIIIIIIIIIIIIIIIIIIIIIIIIIIIIIIIIIIIHHIIIIIIIIIHIIIIIIIIIIIIIIIIIIIIIIIIIIIIIIIIIIIIIIIIIHDDDDD
@HISEQ:969:HM2KJBCX2:2:1101:18843:95260 2:N:0:ACTATGCA
GACTCAACCAGTCCCAACTATCCCTATTAATCATTACGGTGGTCCTAGACCAACAAAATAGAACCAACGTCCTATTCTATTATTCCATGCTAATCTATTCAAGCAAAAGCCCGCTTTAAACACTCTAATTTTTTCAAGGTAATGGTCCTGGTTCCCCGACACACCCAATAAAGGGCATACCGGCTCACCAGAAGGATAGACCCGACAGCAGAACAGTACTCGCCAGAGACGGACCGTCCGGTCAGGCCTAAAATTCAACTACGAGCTTTTTAACTGCAACAACTTTAATATACGCTATTGGAGCTGGAATTACCGCGGCTGCTGGCACCAGACTTGCCCTCCAA
+
DDDDDIIIIIIIIHIIHIIIIIIIIHIIIIIGHIIHIIIIIIIHIGIIIIIHIIIIHIIIIGHIIHIIIIHIIIIIIIGIIIIIIIIIGIIIIIGIIGHHIHHIIIIIHHIIIIIIIIIIIIIIIIIHGHIIIIIIIIIIIIIIIIIHGHHHEIGIHIIIIIIIHHHHHIIHIHIIIIIIIIIHIIIIGIIIIIIIIIIIIIIIIIIIIIHIIIIIIIIIIIIIIIIIIIIIIIIIIIIHIIHHIIIHIIIIIIIIHHIIIHIIHIIIIIIIIIIIIIIIIIIHHIIIIIIIIIIIIHHIIIIIIIIIIIIIIIIIIIIIIIIIIIIIIIIIIIIIIIIDDDDD
@HISEQ:969:HM2KJBCX2:2:1101:6541:96580 2:N:0:ACTATGCA
GACTCAACCAGTCCCAACTATCCCTATTAATCATTACGGTGATCCTAGAAACCAACGAAATAGAATCAGTCCGTCCTATTTCATTATTCCATGCTAATATATTCAGACGATAGTCTGCTTTAAACACTCTAATTTTTTCAAAGTAACAGTCCTGATTTCCCATCACACCAAATAAATGGCATGAAAGTTCCTCAGAAGGTAGAGATCTATCTCACCAGTGCAGACAATTAAGCCTGACCAATGGGTAGACCCCGAAGTTCAACTACGAGCTTTTTAACTGCAACAACTTTAATATACGCTATTGGAGCTGGAATTACCGCGGCTGCTGGCACCAGACTTGCCCTCCAA
+
DDDDDIII@HEHIIHIIIIIIHIHHGHIIHHHIIHHHIHIIIIIIIHIIIIIHHEHHHIIII@H?CEHHHIHDHHCHIIIHHHHFHIGHI@GE@FHH?GIIHIHHIHHIHIHIIIIGIIIIIIHHHHHHHIHHIIIIIIIIIIIIIHIIHIIIIIIIIIIIIIIIIIIIIIIIIIIHIIIIHHGIHIIIIIIGIIIIIIIIIIIIIIIIIIIIIIIIIIIIIII;IHIIIIIIIIIIIIIIIIHIHD<IIIIIIIIIIHIIIHIIIIIIIIIIIIIIIIIIIIIIIIIHIIIIIIIIIIIIIIHIIIIIIIIIIIIIIIIIIIIIIIIIIIIIIIIIIIIIIIDDDDD
@HISEQ:969:HM2KJBCX2:2:1101:4040:98672 2:N:0:ACTATGCA
GACTCAACCAGTCCCAACTATCCCTATTAATCATTACGTCAATCCTAGAAACCAACAAAATAGGATCGAACGTCCTATTTCATTATTCCATGCTAATGTATTCAAGCGTTAGCCTGCTTTAAACACTCTAATTTTTTCAAAGTAACAGTCCTGTTTCCCTGCAACACCAAATTAATGACATTACAGTTCTTCAGAAAGGAGGAATCAGCGAAGCCAGTACATACCAGTGGCACGACCAACCTGCTGACCCCGAAATTCAACTACGAGCTTTTTAACTGCAACAACTTTAATATACGCTATTGGAGCTGGAATTACCGCGGCTGCTGGCACCAGACTTGCCCTCCAA
+
CDDDDIIIIIIIIIIHIIHIIIIIIIIIIIIIIIIIIIIGGIIIIIIIIIIIHIIHCHEHHIHHIIIHHIIIHHFIGIIIIIHIHIIIIHHHHHHHHIHHIIIIIIIHHIIIIIIIIHIIIIHHIIHIIIGIIHHIHHIIIIHIIIIIIIIIIIIIIIIIIIIIHHIIHHIHHHIIIIIIIIIIHIIHIIIIIIIIIIIIIIIIIIIIIHHHHIIIIIIIIIIIIIIIIIIIIIIIIIHIHIHHGIIIIIIIIIIIIIIIIIIIIIIIIHHHHEIIIIIIIIIIHIHIIIIIIIIIIIIHHIIIIIIIIIIHHIIHIIIIIIIIIIIIIIIIIIIIIIIIIDDDDD
@HISEQ:969:HM2KJBCX2:2:1101:15770:98597 2:N:0:ACTATGCA
GACTCAACCAGTCCCAACTATCCCTATTAATCATTACGGTGGTCCTCGACCAACAAAATAGAACCATGCCGTCCTATTCTATTATTCCATGCTAATGCATTCGAGCAAAAATGCCTGCTTTAAACACTCTAATTTTTTCAAGGTAAAGGTCCTGGATCCGCAAGACACCCAATTAAGGACATCGAGTTTCTCCAGAAGGTGAGAAATCAACAGCAACAGTTCATACCCCTTAAGGCACGACCATTACGTCAATCCCGAAATTCAACTACGAGCTTTTTAACTGCAACAACTTTAATATACGCTATTGGAGCTGGAATTACCGCGGCTGCTGGCACCAGACTTGCCCTCCAA
+
@@BD@HCGHECC1<D1CE1C111<DC11CFHHHII@F<<<10<11<100//<<G<G?G<C<1<11<<1DGC0/<01<<<<FE1<1DCG1C11<<C111<<FHIHHHCHEEHFHFHECD@EHCFAHFIHIHAFHIHEIIIHHIIHHGF@CHHIHHHHEDCIIHG@HHHE@F3FIIIHE:EHIIGHIHIHGIIFEHHFIHHGFIGIHHEIHHFIIHHFHCGGHIHG<IHIHHHIIIHHHHHHGIIIIHHHHFIIIIIIIIHHEHEEHIIHIHHHIIIHEIIHHFIIHHIIHG1IIHIIIHHHHIIIIIIIIIIHIHHHEIIIIIHHHCIIIIIIHHGIIHHHHIIIHIDDDBB
@HISEQ:969:HM2KJBCX2:2:1101:5389:98750 2:N:0:ACTATGCA
GACTCAACCAGTCCCAACTATCCCTATTAATCATTACGGTGGTCCTAGAAACCAACAAAATAGAACCACAACGTCCTATTCTATTATTCCATGCTAATCTATTCAAGCAATAGCCCGCTTTAAACACTCTAATTTTTTCAAGGTAATGGTCCTGGCTCCCCAACACACCCAATAAAGGACATGCTGGCTCACCAGAAGGAAGACCCGACAGCAGACAGTACTCGCCAAAGACGGACCGCCCGGCCAGGCCTAAAGTTCAACTACGAGCTTTTTAACTGCAACAACTTTAATATACGCTATTGGAGCTGGAATTACCGCGGCTGCTGGCACCAGACTTGCCCTCCAA
+
D0DD@HHFCCHCHC@GHIIHIIIHHIHHEEGFGHHHIHDGHH@GHIECHHIIEHFHEHHHEHHCHEEHIH@ECHH=GECHIFEHHHC1F<@CGHEHIIIIIGIIIIIIIIIIIIIHIIIIHGHHHHHFIHIIHHEHHIIHEHIHHHGIIIIIIIIIHHHIHEHEHHIHIIIIHCFHHHIIIIIIIIIIIHHGIIIIIIHIHHHHHEIIIIIIIIIIHHIIIHIHHFHGHHHHDIIIGIHHIIIHHIHHHGIHIIIHHIHFIGIIIIHIIIIIIIIIGHIIIIIIIIIIIHIIIIIIIIIGIIHIIIIIIIIHIIIIIHIIIIIIIIIIIIIHIIIIIIIIIDDDDD
@HISEQ:969:HM2KJBCX2:2:1101:17339:98413 2:N:0:ACTATGCA
GACTCAACCAGTCCCAACTATCCCTATTAATCATTACGTCGATCCTAGAAACCAACAAAATAGAATCAAACGTCCTATTTCATTATTCCATGCTAATGTATTCAAGCGCGAGCTTGCTTTAAACACTCTAATTTTTTCAAAGTAACAGTCCTGATTTCCCGCGACACCAAATTAATGACATCGTGGTTCGTCAGAAGGGAGAAACCAATAATGCTAGTACGTACAAAGTACGACCGACATATTAGTCCCGAAATTCAACTACGAGCTTTTTAACTGCAACAACTTTAATATACGCTATTGGAGCTGGAATTACCGCGGCTGCTGGCACCAGACTTGCCCTCCAA
+
DDDDDIIIIIIHHIIIIIIIIIIIIIIIIIIIIIIGIIIIIIHIIIIIIIIIIIIIGIHIIIEHIIIIIIIIGHHIIIIIIIIHHIHIHIIGIIIIIIIIIHHIIHHHHHHHIHIIIIIIIHIIIIIIIHIHIHIHHIIIIIIIHHIIIIHIHHIIIIIIIIIIIIIIIIIIIIHIIIIIIIIIIIIIIIIIIIHIIIHIIIIIIIIIIIIIIIIIIIIIIIIIIIIIIIIGIIIIIIIIHHGIIIIHIIIIIIIIIIIIIIIIIIIIIIIIIIIIIIHHIIIIHIHIIIIHIIIIIIIIIIIIIIIIIIIIIIIIIIIIIIIIIIIIIIIIIIIIIIIDDDDD
@HISEQ:969:HM2KJBCX2:2:1101:5649:99383 2:N:0:ACTATGCA
GACTCAACCAGTCCCAACTATCCCTATTAATCATTACGGTGATCCTAGAAACCAACAAAATAGAACCATGCCGTCCTATTTTATTATTCCATGCTAATCTATTCAAGCACTAGCTTGCTTTAAGCACTCTAATTTTTTCAAGGTAATAGCTCTGCTTCCCCAACGCACCAAATTAATGGCATGAAGGTTATTCAGAAGGTAAGAATCCATCAAATCAGTACGAACAGTGAAGCCCGACCGATAGACAGATTCCGAAATTCAACTACGAGCTTTTTAACTGCAACAACTTTAATATACGCTATTGGAGCTGGAATTACCGCGGCTGCTGGCACCAGACTTGCCCTCCAA
+
DCDDDIIIHIIIIIIIIIIIIIIIIIIIIIIIIIHIHIIIIHEHHIHIIGIIIIGHIIIGIIIIIIIIIHIIIIGIIGIIHHIIIIIIIIIHIHHIIIIIIHHHIIIIIIIIIHIIIIIHIIHIIIIIIIIIIIIIIIIIIIHHHIGIIIIIIIIIIIIIIIHIIHIIIIIHIIIIHHIIIIIIIIIHIIIIIIIIIIIIIIIIIIIIIIIIIIIIIIIIIIIIIIIIIIIIIIIIIIIIIIIIIIHIIIIIIIIIIIIIIIIIIIIIIIIIIIIIIIIIIIIIIIIIIIIIIIIIIHIIIIIIIIIIIIIIIIIIIIIIIIIIIIIIIIIIIIIIIIIIIIIDDDDC
@HISEQ:969:HM2KJBCX2:2:1101:15060:98556 2:N:0:ACTATGCA
GACTCAACCAGTCCCAACTATCCCTATTAATCATTACGGTGGTCCTAGAAACCAATAAAATAGAACCACAACGTCCTATTCTATTATTCCATGCTAATCTATTCAAGCAATAGCCCGCTTTAAACACTCTAATTTTTTCAAGGTAATGGTCCTGGCTCCCCAACACACCCAACAAAGGACATGCTGGTTCACCAGAAGGAAGACCCGACAACAAGACAGTACTCGCCAAAGACGGACCGCCCGGCCAGGCCTAAAATTCAACTACGAGCTTTTTAACTGCAACAACTTTAATATACGCTATTGGAGCTGGAATTACCGCGGCTGCTGGCACCAGACTTGCCCTCCAA
+
DDDDDIIIIIIIIIHIIIIIIIIIIHIHIIIIHIIIIIHIIGIHIEHHIIIHFFIIIIHIIIIIIIIIIHIIIIIGEHHIGIIIIHIIIIIHHHEHHHIIIIHIIIIIIIIIHIHHIIHHIIIIGHIIIIIIIIIIIIIIHIIIIIIHIHHIIIIIIIIIIIIIIIIIIIIIIIIIIIIIIIIIIIHIIIIGIIHIIIIIIIIIIIIIIIIIIIIIIIIHHIIIIIIIIIHIIIIIIIIIIIIHHGIIIIHIIIIIIIIIIIIHIIIHIIIIIIIHIIIIIIIIIIIIIIIIIIIIIIIIIHIIIIIIIIIIIIIIIIIIIIIIIGIIIIIIIIIIIIIIIIDDDDD
@HISEQ:969:HM2KJBCX2:2:1101:19411:99846 2:N:0:ACTATGCA
GACTCAACCAGTCCCAACTATCCCTATTAATCATTACGGCGGTCCTAGAAACCAACAAAATAGAACCGCGCGTCCTATTCTATTATTCCATGCTAATGTATCCGAGCAAAGGCCTGCTTTGAACACTCTAATTTTCTCAAAGTAAAAGTCCTGGTTCCCCGACACGGCCAGTGAAGGCCATGCGGCTCCCCAGAAGGAAAGGCCCGGCCGGACCAGTGCACGCGGTGAGGCGGACCGGCCAGCCAGGCCCAAGGTTCAACTACGAGCTTTTTAACTGCAACAACTTTAATATACGCTATTGGAGCTGGAATTACCGCGGCTGCTGGCACCAGACTTGCCCTCCAA
+
<DDD<<@CHHHC11<<CEEHEEHIIIII?CHFFHHIH1<FHCCHC@C?FHHEHHHIHHHIIH1<CCHD/FC/CE/0@1<<CFGG1@G1<1<D1D1CG6@DECD@<FHHFEHDF1<CGCHHGBCBC?D0@E0H@CFEDHC9EHEBHHHEAB<FH?HG6IHIHFHHIHGIH1AHGBIGHIIIIGI;C<E:8CBCHIIIHHHH7HDDI<HHHEGHDGIIHHEFCBGCGIHDFHDHHH?<FIHHHDEEGDFHHIHGE?FHGIHHEHHHEC0HHHFGIIIHGHHHHFFFEEHFHIHHGIIIIHHIHEHHHIHGIIIDHHCDIHHIIIHHHHIHHHHHIIHGIHIHDBBB@
@HISEQ:969:HM2KJBCX2:2:1101:19941:99256 2:N:0:ACTATGCA
GACTCAACCAGTCCCAACTATCCCTATTAATCATTACGGTGATCCTAGAAACCAACAAAATAGAACCATGCGTCCTATTTCATTATTCCATGCTAATGTATTCAGGCAATAGCCTGCTTTAAGCACTCTAATTTTTTCAAGGTAACAGTCCTGCTTCCCCAACGCACCAAATTAATGACATGCTGGTTATTCAGAAGGTAGGAATCCATCACGCCAGTACAGACCCAAAAGCCCGACCAACGGATAAACCCCGAAATTCAACTACGAGCTTTTTAACTGCAACAACTTTAATATACGCTATTGGAGCTGGAATTACCGCGGCTGCTGGCACCAGACTTGCCCTCCAA
+
DDDDDIIIIIIIIIIIIIIIIHHIIIIIIIHIHHHHIIIIIIIIIIIICHIIIIIFIIHIIIHIHHIIIHHIHIGGEHIHHIIHHIIIHGHFEEHHFGHHHHHHIGHHIHIIIIIIHHHIIHHFEGIIHHEHIIIHIIIHIIIIIIHHHIGHHHEHHIIHHHHHHIIIIIHHIIIIIIHIIIIIIIIIIIIGIHIIIIHHIIIIIIIIHIIHHIG=>HIIIIHIIGGIHDIIIHHCIIIIIIIGGDIIIIIIIIIIHHIIIIIIIIIIIIIIIIIIIIIIIIIIIIIIIIIIIIGIIIIIIIIIIIIIIIIIIIIIIIIIIIIIIIIIIIIIIIIIIIIIIIDDDDD
@HISEQ:969:HM2KJBCX2:2:1101:2261:100645 2:N:0:ATTATGCA
GACTCAACCAGTCCCAACTATCCCTATTAATCATTACGGCTCTCCTAGAAACCAACAAAATAGGAGCGCCGTCCTATTCCATTATTCCATGCTAATGTATTCGAGCAAAGGCCTGCTTTGAACACTCTAATTTTTTCAAAGTAAAAGTCCTGCTTCCCAAACCACGCCCAATAAAGGGCATGGCGTTCCGCAGAAGGAAAGGCCCGGCGCAACCAGTGCACGCGGTGAGGCGGACCGGCCCGCCAGGCCCAAGGTTCAACTACGAGCTTTTTAACTGCAACAACTTTAATATACGCTATTGGAGCTGGAATTACCGCGGCTGCTGGCACCAGACTTGCCCTCCAA
+
DDDDDIIHHIIGHHIIIIIIHIIGIIIIIIIIIIIIIIIIIIIIIIIIIIIHEHIHEHIIIIIIIHHEHHIHIHHIIIIIIIIIIIIIIIHIHHHHIIIIIHHIIIIIHHHHIIIIIIIIIIIIIIIIIIIIIIIHIIIHHIIIIIIHGIIIIIHIIIIIHHIEIIIIIIIIIIHIHIIIIIIIIIIIIIIIIIIIIIIIHIIIIIIIIIIIIIIIIIIIIIIIIIIIIIIIIIIIIIIIIIHHIIIHHHIIIIIIIIIIIIIIIIIIIIIIIIIIIIIIIIIIIIIIIIIIIIIIIIIIIIIIIIIIIIIIIIIHIIIIIIIIIIIIIIIIIIIIIIIIDDDDD
@HISEQ:969:HM2KJBCX2:2:1101:5887:100495 2:N:0:ACTATGCA
GACTCAACCAGTCCCAACTATCCCTATTAATCATTACGGTGATCCTAGAAACCAACAAAATAGAACCATGCCGTCCTATTCTATTATTCCATGCTAATGTATTCGAGCAAAATGCCTGCTTTAAACACTCTAATTTTTTCAAGGTAAAGGTCCTGGTTCCACATGACACCCAATTAAGGACATCATGCTTCTCCAGAAGGTGAGAAATCAACTGCGACAGTTCATACCCCTTAAGGCACGACCATCACGTCAATCCCGAAATTCAACTACGAGCTTTTTAACTGCAACAACTTTAATATACGCTATTGGAGCTGGAATTACCGCGGCTGCTGGCACCAGACTTGCCCTCCAA
+
@@BDDEE11<1CFHECFE1C<<<EHIH?GGEHF1GH1<DFHC@11<D<11<DHE@0CHFHF?F1<CGC@1@HC0CEHC@H1@1D<111<1<<<CEHCC11CCCHEH@ECFHGFHHHIIIIHHFCAG@HHFFCCFHIIIHHIIIIIHHIIHFIGHIIIIIIIIIGIHHHIIHIHIGIIIIIIIIIIHIIIIIIGIIIIIII:I>IIHIHHEHIIIIIIIIHHHIHIHIIIHHIIIIIIIIIIIHIHIHHIHHIIHIIHIIIHIIIHIIHHIIIIIIIIIIIIIIIIIHIIHIIIIIIIIIIIIIIIIHIIIIIIIIIIIIIIIIIIIIHIHIIIIIIIIIIIHIHIIIDDDDD
@HISEQ:969:HM2KJBCX2:2:1102:16790:2763 2:N:0:ACTATGCA
GACTCAACCAGTCCCAACTATCCCTATTAATCATTACGGTGGTCCTAGAAACCAACAAAATAGAACCACAACGTCCTATTCTATTATTCCATGCTAATCTATTCAAGCAATAGCCCGCTTTAAACACTCTAATTTTTTCAAGGTAATGGTCCTGGCTCCCCAACACACCCAATTAAGGACATACTGGTTCACCAGAAGGAAGACCCGACAACAGGACAGTACTCGCCAAAGACGGACCGCCCGGCCAAGTCTAAAATTCAACTACGAGCTTTTTAACTGCAACAACTTTAATATACGCTATTGGAGCTGGAATTACCGCGGCTGCTGGCACCAGACTTGCCCTCCAA
+
DDDDDIIHIIIGIIHIIHIIHIIIIIIIIIIIGFHHGHHHIHHHIIIIGHIIHIIIIGEHHIEHHIHHIIHHC<FHGHFHHHIIIEDFHFHHHFGGHHIIHFHCHHHIIIHHIHECIHGHHHHGHHIIIHHHIIHHIIIHHIHIIIHIIIIHHIHHHHHIHHHIIIIIIHHIBHGIIHIIIIIIIIIIIIHHHHEIIIHHHHHIHIIIIHIIIIIHIIIIIIIIHIHHHIIHIIIIIIHHIIHIHCIHIGIIIIIIIIIIIHHEIHEIIIIIIIIHIIIIIIIIHHIIIIIIHHHHIIIIIIIIIIIIIIIIIHIIIIIIIIIHIIIIIIIIIIIIIIIIIIDDDDD
@HISEQ:969:HM2KJBCX2:2:1102:7518:3160 2:N:0:ACTATGCA
GACTCAACCAGTCCCAACTATCCCTATTAATCATTACGGTGATCCTAGAAACCAACAAAATAGAACCATGCCGTCCTATTCTATTATTCCATGCTAATGTATTCGAGCAAAATGCCTGCTTTAAACACTCTAATTTTTTCAAGGTAAAGGTCCTGGTTCCACATGACACCCAATTAAGGACATCATGCTTCTCCAGAAGGTGAGAAATCAACTGCGACAGTTCATACCCCTTAAGGCACGACCATCACGTCAATCCCGAAATTCAACTACGAGCTTTTTAACTGCAACAACTTTAATATACGCTATTGGAGCTGGAATTACCGCGGCTGCTGGCACCAGACTTGCC
+
?@@DDHH?EC<FEHEHEHHHIHIGIH@GFHEFHEEHIIGIHIHHIIGHIHHECHHHHIIHHHHFGFHHH?G1CHCDHCGHIIHHFGEHHHGHIIIHIIIIIHIIIIIHIIIIIHHIHIIIHIIIIHFIIIIIHIIHIIHHIIIIIIIIIIIIHHIIIIIIIIIIHIIIIIIIIIIIIIIIIIIIIIIIIIIIIIIIIIIIIIIIIIIIIIIIIIIIIIIIIIIIIIHIIHIIIIIIIIIIIIIIHIHGIIIIIIIIIIIIIIIIIIIIHIIIIIHHIIIIHIIIIHHIIIIIIIIIIHHHIIIIIIIIIIIIIIIIIIIIIIIIIIIIIIIIIHGGGIIIIDDDDD
@HISEQ:969:HM2KJBCX2:2:1102:5917:3741 2:N:0:ACTATGCA
GACTCAACCAGTCCCAACTATCCCTATTAATCATTACGGCGGTCCTAGAAACCAACAAAATAGAACCGCACGTCCTATTCTATTATTCCATGCTGTAATATTCGAGAAAAGGCCTGCTTTGAACACTCTAATTTTTTCAAAGTAAAAGTCCTGGTCCCCAACACACCCAGTGAAGGGCATGCGGTTCTCCAGAAGAAAAGGCCCGGCCGGACAAGTGCACGCGGTGAGGCGGACCTGCCAGCCAGGCCAAAGGTTCAACTACGAGCTTTTTAACTGCAACAACTTTAATATACGCTATTGGAGCTGGAATTACCGCGGCTGCTGGCACCAGACTTGCCCTCCAA
+
<DDDDHIGIHIHHGIIIIIHGHIIIHIIIIIGIIHIGHHIIGHDDHIIIIF?GHHICGHIIIIHEHHGHIIIHHHHIIHHHIIGHIIHEGCHHHIIHIIIIHHIIH1IHHIIIIIHIIIIIIEIHIIIIIIIHIIHIHIIHIHIIHHHHGHHIIHIIHHIHIHHIIIHHIIIHIIIIIIHHHIIIHHHIIIIIIHHHGHIIIHIIIIIIHIIIIIHHIIIIIIIIIIIIIIIIIIIIIIIIHEIIIIIIIIIIIIIHIIIIIIIGIIIIIIIIIIIIIIIHIHIIIIIIIIIIIIIIIIIIHIIIIIIIIIIIIIIIIIIIIIIIIIIIIIIIIIIIIIDDDDD
@HISEQ:969:HM2KJBCX2:2:1102:6230:3552 2:N:0:ACTATGCA
GACTCAACCAGTCCCAACTATCCCTATTAATCATTACATCGGTCCGTAAACCATCAAAATAGAACCAATGTCCTATTTCATTATCCCATGCTAATGTATTCAAGGCAAAAACGCCTGCTTTGAACACTCTATTTTTCTCAAAGTAAACTATCGGAATCCCATGAGCACTTAGTGAAAAGTACCAAAACATGTTCCTCCGAAGTACATGGCCAACATTCTCGCATGCGCATGACCGTGAGGCCACGGACGCTCGAATATCAACCAAGACTCAGACTACGAGCTTTTTAACTGCAACAACTTTAATATACGCTATTGGAGCTGGAATTACCGCGGCTGCTGGCACCAGACTTGCCCTCCAA
+
B@@DBHFCHEHHIFIHGHEHIIIIHHHIIIIIGIIFFHEHDEEHIIHHIIHIIIIIIIHHHHHCHHGHHIEHFHHIHHFHHFHHHGHEHFIIIIIHIIHHIFHHHCFHEH@IGIHIHHIHHHHFFHIHIIHIHIHHIIIGIHIIHIIIIIIHHIHIHIIIIIIHHIIIHIIIIIIIIIIIIIIIHHGHGIIIHIIHIIIHHHIIIIIIIHIHHIIIHIHIIIHIIIIIIIHIIIHIIIHIHIIIIIIIIHIIHIIHHGIHIHIIIIIIHIIIHIIIIIIIIIIHIIIHIIIIIIHIHGIIIIIHHIIIIIIIIIIIIIIIIIIIIIIIIIIIIGIIIIIHIIIHHIIIIIIIIIDDDDC
@HISEQ:969:HM2KJBCX2:2:1102:10884:3225 2:N:0:ACTATGCA
GACTCAACCAGTCCCAACTATCCCTATTAATCATTACGTCAATCCTAGAAACCAACAAAATAGGATCAAACGTCCTATTTCATTATTCCATGCTAATGTATTCAAGCGTTAGCCTGCTTTAAACACTCTAATTTTTTCAAAGTAACAGTCCTGTTTCCCTGCAACACCAAATTAATGGCATTACAGTTCTTCAGAAAGGAGGAATCAGCGAGACCAGTACGTACCAATGGCACGACCAACCTGCTGACCCCGAAATTCAACTACGAGCTTTTTAACTGCAACAACTTTAATATACGCTATTGGAGCTGGAATTACCGCGGCTGCTGGCACCAGACTTGCCCTC
+
DDDDDIIIIIIHIIIIIIIIIIIIIIIIIIIHIIIIGHHIIHIIIIIIIIIIGIIIIHHHHIGHHHHHIHIFHGHGIIIIGHGHIIIIGHIHHIIIHHHHEIIHIIIIIIHIIIHHIHHHHHHIIHHIIIIIIIHIIIIIIIIIIIIIIHIIIIIIHHHHIIIIIIHIIIHHHIHIIIIIIHIIIHIIIIIIIIIIIIII:IHHHIIIIIIIIIIIIIIIIIIIIIIIIIIIIIIIIIIIHHHIIIIIIHIIIIIIGIIIIIIIIIIIIIIIIIIIIIIIIIIIIIIHIIIIIIIIIIIIIIIIIIIIIIIIHIIIIIIIIIIIIIIIIIIIIIIIIIDDDDD
@HISEQ:969:HM2KJBCX2:2:1102:2539:3916 2:N:0:ACTATGCA
GACTCAACCAGTCCCAACTATCCCTATTAATCATTACGTCAATCCTAGAAACCAACAAAATAGGATCGAACGTCCTATTTCATTATTCCATGCTAATGTATTCAAGCGTTAGCTTGCTTTAAACACTCTAATTTTTTCAAAGTAACAGTCCAAATTCCCCGCAACACCAAATTAATGGCATTACGGATCATCAGGAAGGAGGAATCAGTGAGACCAGTACATACCAGAGGCATGACCAATCTACTAACCCCGAAATTCAACTACGAGCTTTTTAACTGCAACAACTTTAATATACGCTATTGGAGCTGGAATTACCGCGGCTGCTGGCACCAGACTTGCCCTCCAA
+
DDDDDIIIIIIIIHIHIIHIIHHHIIIIIIIIIIIIIIIIIIIIIIIIIIIIIIIIIIIIIHIIIIIHIIIIIIIIIIIIIIIIGHIFHEHIHIIIIIIIIHHIIIIIIIHHIIIIIIIGGIHHHIIIIIHIIIIIHIIIIIIIIIIIHIIIIHIIHIIIIHHIIIIHIIIHIHIIIIIIIIIIIHIIIIIIIIIIIIIIIHHIIIHIIIIIIIIIIIIIIIIIIIIIIIIIIIIIIIIIIIIHHIIIIIIIIIIIIIIIIIHIIIIIIIIIIIHHHIIIIIIIIIIIIIIIIIIIIIIHHIIIIIIIIIIIIIIIIIIIIIIIIIIIIIIIIIIIIIIIIDDDDD
@HISEQ:969:HM2KJBCX2:2:1102:6425:3675 2:N:0:ACTATGCA
GACTCAACCAGTCCCAACTATCCCTATTAATCATTACGGCGGTCCTAGAAACCAACAAAATAGAACCGCACGTCCTATTCTATTATTCCATGCTGTAATATTCGAGCAAAGGCCTGCTTTGAACACTCTAATTTTTTCAAAGTAAAAGTCCTGGTCCCCAACACACCCAGTGAAGGGCATGCGGTTCTCCAGAAGAAAAGGCCCGGCCGGACAAGTGCACGCGGTGAGGCGGACCTGCCAGCCAGGCCAAAGGTTCAACTACGAGCTTTTTAACTGCAACAACTTTAATATACGCTATTGGAGCTGGAATTACCGCGGCTGCTGGCACCAGACTTGCCCTCCAA
+
DDDDDIIIIIIIIIIIIHIIIIIIIHIIIIIIIIIIIIIIIIIIIIIIIIIIIIIIIIIIIIHHIIHEHIHHIIIGIIIIIIIIIIIHGEHHIIGGIIIGHGEHIHFHIIHHIIIGHIIIF?HIGGHIIIIIIIHIIIIHII<HHIII;II<<IHHIIIIHIHHHIIHIIHGHIIIGGGFGIIIHGGHIGGGIIGIIHIIGIIIIGIIIGGGIIGGGIGGGIIIIGIIIIIIIIIIGIIGIHGGIGIFIIIIIIIIIIIIIIIIIIIIIIIIIIIIIIIIIIIIIIIIIIIIIIIIIIIIIIIIIIIIIIIIIIIIIIIIIIIIIIIIIIIIIIIIIIIDDDDD
@HISEQ:969:HM2KJBCX2:2:1102:16006:4502 2:N:0:ACTATGCA
GACTCAACCAGTCCCAACTATCCCTATTAATCATTACGTCAATCCTAGAAACCAACAAAATAGGATCAAACGTCCTATTTCATTATTCCATGCTAATGTATTCAAGCGTTAGCCTGCTTTAAACACTCTAATTTTTTCAAAGTAACAGTCCTGTTTCCCTGCAACACCAAATTAATGACATTACAGTTCTTCAGAAAGGAGGAATCAGCGAAGCCAGTACATACCAAAGGCACGACCAACCTGCTAACCCCGAAATTCAACTACGAGCTTTTTAACTGCAACAACTTTAATATACGCTATTGGAGCTGGAATTACCGCGGCTGCTGGCACCAGACTTGCCCTCCAA
+
0<0D0D1<<<1FHHHH@HC1D?C1DG<F11<1@<CFFHEFCGHI?HE@11<C1<CH1<CGHHHHI11D@ECHC1ECHE@1<D11DFF1<@111<@CEHIHE<@=HCE@DEHD1FB1EHH6HHGEHGHHHEEHHHGGHEEHHFH@H7HEE'ACGG@BDC?C<HEFCFH7IHGDCHGGCDCIIIIHFHF/D?EHHDB<HHIHIHHD.FHFDHFHHHFHHFDHG1CF<FGC<.HECCCGIHGFDC?HEHFC<BH?IIIIIHHG@HIIIIHHIIIHGGD<FEGIHIHHGCGFIHIHCHECGFHHHHHHCG@HHIIIIIIHHIHHHIIHIH@HHHHF@HG?CHHHHD?D@D
@HISEQ:969:HM2KJBCX2:2:1102:6969:5437 2:N:0:ACTATGCA
GACTCAACCAGTCCCAACTATCCCTATTAATCATTACTTCAGTCCTAGAAACCAACAAAATAGAACCGATGTCCTATTCTATTATTCCATGCTAATGTATTCGAGCAAAGGCATGCTTTGAACACTCTAATTTTTTCAAGGTAAAAGTCCTGGTTCCCCACTACACCCAGTGAAGGGCATAGGGCTCCCCAGAAGGAAAGACCCGACCGAATCCGTGCGCTCGATTAGGAGGACAGATCAGCCAGGTCCAAGGTTCAACTACGAGCTTTTTAACGGCAACAACTTTAATATACGCTATTGGAGCTGGAATTACCGCGGCTGCTGGCACCAGACTTGCCCTCCAA
+
0<@0<DHHCE1<EE?<CEHGFHHIIE@GHEGGHHHHIIIHH1FE@GH?GEHEEHCGE1DHHH<DC@@E/<D1@<FE1D<GHICEHIHCG11<1FHICHHHGHIGDHFEGFCHGHHHHIICHIHHIHHHHG@BFHHCHEEHHIHHHHHFEHHEHHEDIIHHFFH?GF1IHEFEHHHIIHDEHHIIHHD@ECHH7HHEFFIHFEC?GEHGD<0CHCCIHIHEHHHHHEEHEFHCGIEEHEHAHHHHGGHE@GGFHCFHGD@GCHEHGIIHHCHC<DCHG<FG<<HFGHFECHIHIIIHEHHHECG?IIHEHGIHEC/E@HHEIIHGC?FHHHGCIGGFGHHD@@@D
@HISEQ:969:HM2KJBCX2:2:1102:17876:4210 2:N:0:ACTATGCA
GACTCAACCAGTCCCAACTATCCCTATTAATCATTACGGTGATCCTAGAAACCAACGAAATAGAATCAGTCCGTCCTATTTCATTATTCCATGCTAATGTATTCAGACGATAGTCTGCTTTAAACACTCTAATTTTTTCAAAGTAACAGTCCTGATTTCCCATCACACCAAATAAATGGCATGAAAGTTCCTCAGAAGGTAGAGATCCATCTCACCAGTGCAGACAATTAAGCCTGACCAATGGGTAGACCCCGAGGTTCAACTACGAGCTTTTTAACTGCAACAACTTTAATATACGCTATTGGAGCTGGAATTACCGCGGCTGCTGGCACCAGACTTGCCTCCAA
+
DDDDDIIIHIIIIIIIIIIIGIIIIHIIIIIIIIIIIIIIIHIHIIIIIIIIIIIIIIIIIIIHFIIIGIHIIIIIGHIIIIIIIIIHIGGIIIIIIIIIIIIIIIIIIIIIIIIIIIIIIIIHIHIHHIIIIIIIHHHHIIIIIIIIIIIIIIIIIIIHIHHIIHIIIIIIIIIIIIIIIIIIIIIIIIIIIIIIIIIIIIIIIIIIIIIIIIIIIIIIIIIIIIIIIIIIIIIIIIIIIIIIIHIIIIIIIIIIIIIIIIIIIIIIIIIIIIIIIIIIIIIIIIHIIIIIIIIIIIIIIIIIIIIIIIIIIIIIIIIIIIIIIIIIIIIIIIIIIIIIIIDDDDD
@HISEQ:969:HM2KJBCX2:2:1102:19007:4980 2:N:0:ACTATGCA
GACTCAACCAGTCCCAACTATCCCTATTAATCATTACGTCGATCCTAGAAACCAACAAAATAGAATCAAACGTCCTATTTCATTATTCCATGCTAATGTATTCAAGCGCGAGCTTGCTTTAAACACTCTAATTTTTTCAAAGTAACAGTCCTGATTTCCCGCGACACCAAATTAATGACATCGTGGTTCGTCAGAAGGGAGAAACCAATAATGCTAGTACGTACAAAGTACGACCGACATATTAGTCCCGAAATTCAACTACGAGCTTTTTAACTGCAACAACTTTAATATACGCTATTGGAGCTGGAATTACCGCGGCTGCTGGCACCAGACTTGCCCTCCAA
+
D@@?DHHHIHHHC1<1@CHIEHHICCHHGHHIIIIGFHHICHHHHIHFE@C<<FHHEHHEHGCE?EHF1FHEHHIHEHHCCCGHEEGHCHHI?GFHIIHIGFHFGFIHEHIEFHH@HHFEFFBB<IIIHE?HIHIHHIHIIHHHIIIIHHHHDHIHHHDGHHHHHHEGIGHHHIHGIIIIIIIIIHIHIHHIIIIIHHHHIIIIIHHIHIIHIHEHHEHHGDHGHHHIIIIIIIIIIIIIHIHHGIIHHIIIIIIIIIIHIIHIIIIIIIIHHIIIIHIHHHHEHIHHHHIIHHIIIIIIIIIHIIIIIIIIHIHIIIIIIIIIIHHIIGIHHHIIIIIDADDB
@HISEQ:969:HM2KJBCX2:2:1102:15430:5727 2:N:0:ACTATGCA
GACTCAACCAGTCCCAACTATCCCTATTAATCATTACGGTGATCCTAGAAACCAACAAAATAGAACCATGCCGTCCTATTCTATTATTCCATGCTAATGTATTCGAGCAAAAATGCCTGCTTTAAACACTCTAATTTTTTCAAGGTAAAGGTCCTGGATCCGCAAGACACCCAATTAAGGACATCAAGTTTCTCCAGAAGGTGAGAAATCAACAGTAACAGTTCATACCCCTTAAGGCACGACCATTACGTCAATCCCGAAATTCAACTACGAGCTTTTTAACTGCAACAACTTTAATATACGCTATTGGAGCTGGAATTACCGCGGCTGCTGGCACCAGACTTGCCCTCCAA
+
DDDDDIIIIIIIHIIIIIIIIIIIIIIIIIIIIIIIIHIIIIIIIIHIIIIIIIIIIIIGIIHIIIIIIIEECEHIHHIIIHHGIIIIIIGEHIIHIHHFFGFHHHHIIHIIIIIHIHIIIIIIIIIIIIIIIIHHIIIIIIIIIHHHIHIHIIIHIHHIIIIIIIIIIHIIIIIIIIIIIIHIIIIIIIIIHHIIIIIIIIIIIIIIHIHIIIIHIIIIIIIIHIIIIIIIIIIIIIIIIIIIIHHIIIHHIIIIIIIIIIIIIIIIIHIIIIHIIIIIIIIIIIIIIIIIIIIIIIIIIIIIHIIIIIIIIIIIIIIIIIIIIIIIIIIIIIIIIIIIIIIIIIIIDDDDD
@HISEQ:969:HM2KJBCX2:2:1102:13707:4825 2:N:0:ACTATGCA
GACTCAACCAGTCCCAACTATCCCTATTAATCATTACGTGGTCCTAAAACCAACAAAATAGAACCATCGTCCTATTTTATTATTCCATGCTAATGTATTCAGGCAAAAATGCCCGCTTTAAACACTCTAATTTTTTCAAAGTAAAGGTCCTGATTCATCGAAACACCCAAGAGCATCCCGACTCACCAGAAGGTGAGAAATTGGCTACACACCGTTTCATGCCCCTAAAGGCACGATCGATATATCCCAATCCCGAAATTCAACTACGAGCTTTTTAACCGCAACAACACTAATATACGCTATTGGAGCTGGAATTACCGCGGCTGCTAATACCAGACTTGCCCTCCAA
+
DDDDCHIIHIIIHHIIIIIIIIIIIIIIIIIIIIIIIHHIGIIHIIHIIIIIIIIIIIIIIIIIHHHHIHGIIIIIIIIIHHHIIHIIIIGIHIHHIHIIIFHIIIIIIIHIIIIIIIIIIIHIIHIHGIIIIIIHHIIIIIIIIIIIIIIIIIIIHIIHIIIIHIHIHIHIIIIIIIIIHHHIIIIIIIIIIIIIIIIIIIIIIIIIHIIIIIIIIIIIIIIIIIIHIIIIIHIHIIIIIIIIIHHHIIIIIIIIIIHHIIIHIHIIIIHIIIIIIIHIIIIIIIHHHIIIIIIIIIIIIIIIIIIIIIIIIIIIIIIIIIIIIIIIIIIIIIIIIIIIIIIIDDDDD
@HISEQ:969:HM2KJBCX2:2:1102:4872:5251 2:N:0:ACTATGCA
GACTCAACCAGTCCCAACTATCCCTATTAATCATTACGGTGGTCCTAGAAACCAACAAAATAGAACCATGCCGTCCTATTTTATTATTCCATGCTAATGTATTCAAGCAAAAATGCCTGCTTTAAACACTCTAATTTTTTCAAAGTAAAGGTCCTGGTTCCCCGCGGCATCCAATTAAGGACATCGCGGTTCTCCAGAAGGTGAGAAATTGACTGCACCAGTTCATACCCCGTGAGGCACGACCGATGCGCCAATCCCGAAATTCAACTACGAGCTTTTTAACTGCAACAACTTTAATATACGCTATTGGAGCTGGAATTACCGCGGCTGCTGGCACCAGACTTGCCCTCCAA
+
DDDDDFHHHHIIIIIIIIIIIIIIIHIIIHIIHIIIIIIIIIIIIIIIIIIIHIFIHHGHIIHIIGHCHHIHDI<HHIIIHHIIIHIIIHIIIHIHIIIIIGHCHHIIIIHHHIIIGIIHHIIIIIHHIIIIIHIIIIIIIIHHHHIHIIIIHIIIHHFDHIIIIHIIIIIIIIIIIIIIIIIIHIIIIIIIIIIIIIIIIIIIIIIIIIIIIIIIIIIIIIIIIIHIGIIIIIIIIHHHHHHIIIIIIGIHIIHIIIIHEIIIIHIIIHIIIHIIIIIIIIIIIIIIIIIHIIIIIIIIIIIHHGIIIIIIIIIIIIIIIIIIIIIIIIIIIIHIIIIIIIIIIIIIDDDDD
@HISEQ:969:HM2KJBCX2:2:1102:12072:5861 2:N:0:ACTATGCA
GACTCAACCAGTCCAACTATCCCTATTAATCATTACTTCAGTCCTAGAAACCAACAAAATAGAACCAAAGTCCTATTCCATTATTCCATGCTAATATATTCAAGCAAACATGCCTGCTTTAAACACTCTAATTTTTTCAAAGTAAAAGTCTTGGATCCCTAGCGCACTCAATTAAGAGCACACTAGTTCCCCAAAAGGAAAAGCCCAAAGTTGCAGTACAAACCTTTCGGTTGACGGCAACTATAAGCCCAAAATTCAACTACGAGCTTTTTAACTGCAACAACTTTAATATACGCTATTGGAGCTGGAATTACCGCGGCTGCTGGCACCAGACTTGCCCTCC
+
DADDDHHHIIIIEGHHEHHIHGHIHHHHIHIIIIIIHIHIHHIIIIIHIIHGIIIIIIIIIHFHHHEGHEHHHIHHEHEHHHHHIIIIIIE?FIIIHHHHIIHHIHHHHIIIHIHIHHHIIHIIIIIIIHIHFFGHIIIIIIHHIIIIIIIIHIIIIHIIIIHIIHHGIHHIGIIIIIIIHHHHIHIHIIEHGHHIHIIIIIIIHIHHIIHEIIIIIIIIIHI=IIIIIIIIHIIIIIIIHIIIIIIIIIIIIIIHHHCHGHIHHIIHHIHIIIIIHHHIIIIIIIIIIIIIIIIIIIHHIIHHIIHIIHHIIIIIIIIIIIIIIIIIIIIIHIIIIHDDDDD
@HISEQ:969:HM2KJBCX2:2:1102:12317:6264 2:N:0:ACTATGCA
GACTCAACCAGTCCCAACTATCCCTATTAATCATTACATCGATCCTAGAAACCAACAAAATAGAATCGGATGTCCTATTTCATTATTCCATGCTAATGTATTCAAGCGTGAGCCTGCTTTAAACACTCTAATTTTTTCAAGGTAACAGTCCTAATTCCCCGTGACACCAAATTAATGGCATTACGGTTCTTTAGAAGGTGAGAAATCAATAATATCAGTACATACCAACGGCATGAGCGAAACATTGATCCCGAAATTCAACTACGAGCTTTTTAACTGCAACAACTTTAATATACGCTATTGGAGCTGGAATTACCGCGGCTGCTGGCACCAGACTTGCCCTCCAA
+
DDDDDIIIIIIIHHIHIIIIIIIIIIIIGIIIIIIIIIIIIIIIIIIIIGIHIIIIIIIHIHIIHHHHIIIGHGHHHIHIIIIIGIIIIIIIIIIIIIIIIHIIIIHIIIIIIIIIIIIIIIIIIIIIIIIIIIIIIIIHIIIIIIIIIIIIIIIIIIIIIIIIIIIIIIIHIHHIIIIIIIIIIIIIIIIIIIIIIIIIIIIIIIIIIIIIIIIIIIIIIIIIIIIIIIIHIIIIIIIIIIIIHHIIIIIIIIIIIIIIIIIIIIIIIIIIIIIIIIIIIIIIIIIIIIIIIIIIIIIIIIIIIIIIIIIIIIIIIIIIIIIIIIIIIIIIIIIIIIIIIIDDDDD
@HISEQ:969:HM2KJBCX2:2:1102:2558:5538 2:N:0:ACTATGCA
GACTCAACCAGTCCCAACTATCCCTATTAATCATTACGGTGGTCCTAGAAACCAACAAAATAGAACCACAACGTCCTATTCTATTATTCCATGCTAATCTATTCAAGCAATAGCCCGCTTTAAACACTCTAATTTTTTCAAGGTAATGGTCCTGGCTCCCCAACACACCCAATAAAGGACATGCTGGCTCACCAGAAGGAAGACCCGACAGCAGACAGTACTCGCCAAAGACGGACCGCCCGGCCAGGCCTAAAATTCAACTACGAGCTTTTTAACTGCAACAACTTTAATATACGCTATTGGAGCTGGAATTACCGCGGCTGCTGGCACCAGACTTGCCCTCCAA
+
<0D@@CFC1D<GGHGIHIIIIIIIIIIIIIIIIIIIIICCGCHIIIIIIIIIIIIIIIIHIIIHC1CH@CC=/1<0<CEHI@1<<1C<G1<<?11<FCGHHD1@CF1HIIHHDDDHEHHHHHIFB81EGHIHIIHHICIIHHGCHAAHEFHHB@HHFIHIHHGADAEHEIIIHHGEHFHFH@EG?IHHGHHGCCCIHHCHEDHDHH>HHHFDG@FDHFFCDHBHHEHIHHGDDIIIHCHHFHEGGHFGIIIIIIIIIIIIIIIIIIIIIIIIIIIIIIIIIIIIIIIIIIIIIIIIIIIHHIIIIIIIIIIIIIIIIIIIIIIIIIIIIIIIIIIIIIIIIDDDDD
@HISEQ:969:HM2KJBCX2:2:1102:2631:5738 2:N:0:ACTATGCA
GACTCAACCAGTCCCAACTATCCCTATTAATCATTACGGTGGTCCTAGAAACCAACAAAATAGAACCACAACGTCCTATTCTATTATTCCATGCTAATCTATTCAAGCAAATGCCTGCTTTAAACACTCTAATTTTTTCAAGGTAATGGTCCTGGCTCCCCGGCACACCCAATAAAGGACATACTGGTTCACCAGAAGGTGGACCCGACACAGGACAGTACTCGCCAAAGACGGACCGCCCGGCCAGGCCTAAAATTCAACTACGAGCTTTTTAACTGCAACAACTTTAATATACGCTATTGGAGCTGGAATTACCGCGGCTGCTGGCACCAGACTTGCCCTCCAA
+
DDDDDIIIIIIIIIIIIIIIIIIIIIIIIIIIIIIIIIIIIIIIIIIIIIIIIIIIIIIIIIHIIIIHIHIIIIHFHHFHIIGIIIIIHIIHGHHIIIIIIHIIIIIIIIIIIHIIIIIIIIIIIIIIIIHIIIIIIIIIHIHIIIIIIIIIIIGIIIIHIHIHIIIIIHIIIIIIIIIIIIIIIIIIIIIIIIIIIIHHIIIIHIIIIIIIIHIIIIIIIIIIIIIIIIIIIIIIIIIIIIIIHIIIHEIIIIIIIIIIIIIIIIIIIIIIIIIIIIIIIIIIIIIIIIIIIIIIIIIHHIIIIIIIIIIIIIIIIIIIIIIIIIIIIIIIIIIIIIIIIDDDDD
@HISEQ:969:HM2KJBCX2:2:1102:9419:7618 2:N:0:ACTATGCA
GACTCAACCAGTCCCAACTATCCCTATTAATCATTACGTCAATCCTAGAAACCAACAAAATAGGATCGAACGTCCTATTTCATTATTCCATGCTAATGTATTCAAGCGTTAGCCTGCTTTAAACACTCTAATTTTTTCAAAGTAACAGTCCTGTTTCCCTGCAACACCAAATTAATGACATTACAGTTCTTCAGAAAGGAGGAATCAGCGAAGCCAGTGCATACCAGTGGCACGACCAACCTGCTGACCCCGAAATTCAACTACGAGCTTTTTAACTGCAACAACTTTAATATACGCTATTGGAGCTGGAATTACCGCGGCTGCTGGCACCAGACTTGCCCTCCAA
+
ADDDCIIIIIIIIIIHHIIIIIIIIIIIIIIIIIIIIIIIIIIIIIGHIIIIIHHIIIIIIHHIIHIHIHIIHIIIIIIIIIIIIIIIIIIIHHIIIIIIIHFIIHHIHIIIIIIIIIIIIIHIIIIIIIIIIIIIIIIIIIIIIIIIIIIIIIIIIIIIIIIIIIIIIIIIHIIIIIIIIIIIIIIHIHGHIIIIIIIIHIIIIIIIIIIIIIIIIIIIIIIIIIIIIIIIIIIII?IIHIIIHIIIIIIIIIIIIIIIIIIIIIIIIIIIIIIIIIIIIIIIHIIIIIIIIIIIIIIIIIIIIIIIIIIIIIIIIIIIIIIIIIIIIIIIIIIIIIIIIDDDDD
@HISEQ:969:HM2KJBCX2:2:1102:15924:7637 2:N:0:ACTATGCA
GACTCAACCAGTCCCAACTATCCCTATTAATCATTACGTCGATCCTAGAAACCAACAAAATAGAATCAAACGTCCTATTTCGTTATTCCATGCTAATGTATTCAAGCGTGAGCCTGCTTTAAACACTCTAATTTTTTCAAAGTAACAGTCCTGATTCCCCATGACACCAAATTAATGACATCATGGTTCGTCAGAAGGTAGGAATCAATAATACCAGTACGTACAATAGCACGACCAATAAATTGATCCCGAAATTCAACTACGAGCTTTTTAACTGCAACAACTTTAATATACGCTATTGGAGCTGGAATTACCGCGGCTGCTGGCACCAGACTTGCCCTCCAA
+
DC@DDIIIEHIIIIIIIHHHIIIHIIIIIIIHIIHHIHIIIIHHHHHIIIIFHIIIIIIHIHHGHIIIIIIEHIDHHHHIIIHHEHIHHHIIIHIIIIIIHHHHHIIHIIHHGIHIGHGHHHHIIHHGIIIIHIIIHHHIHIIIIHHHIIIHIIHIIGHGHIHIIIIHHFHHIIIIIIIHHIHIIIIIHHEIIIIIIIIIHIIIHIIIIIHIIIIIIIIIIHIIIIIIIIIIIIIIIIIIIIIHHIIIIIIIIIIIIIIIIIIIIIIIIIIIIIIIIIIIIIHIHIIIIIIIIIIIIIIIIIIIIIIIIIIIIIIIIIIIIIIIIIIIIIIIIIIIHIIIDDDDD
@HISEQ:969:HM2KJBCX2:2:1102:5701:7920 2:N:0:ACTATGCA
GACTCAACCAGTCCCAACTATCCCTATTAATCATTACGGTGATCCTAGAAACCAACGAAATAGAATCAATCCGTCCTATTTCATTATTCCATGCTAATGTATTCAGACGTTAGCCTGCTTTAAACACTCTAATTTTTTCAAAGTAACAGTCCTGATTTCCCATCACACCAAATAAATGGCATGAAAGTTCCTCAGAAGGTAGAGATTCATCTCACCAGTACAGACAATTAAGCCTGACCAATGGGTAAACCCCGAAGTTCAACTACGAGCTTTTTAACTGCAACAACTTTAATATACGCTATTGGAGCTGGAATTACCGCGGCTGCTGGCACCAGACTTGCCC
+
DAADDHHIIIHHIHHHHHIIIIIIIIIHIHIIIIIIIHHHIHHEHIIIIIIIHIHIIIHHIIIIIIHIIHIHIIIIIHIHHIIIHIIHHHHIIIHIHHHHIHGIIHIIIIIHIIIGIHHHHHHIIHHIIIIFFHHIHHHIIIIIIIIIIHIIIHIHIHIGHHHIIIIIHHHHHHEIIIIHHHHIIHHIIIIIIIIIIIIIIIIHIHIIIIIIIIIIIIIIIIIHIIIIIIIIIIIIIIIIHIIHHIIIIIIIIIIIIIIIIIIIIIIIIIIIIIIHHIHIHFIIIIIHIIIIHIIIIIIIIIIIHIIIIIIIIIIIIIIIIIIIIIIIIIIHIIIIIIDDDDD
@HISEQ:969:HM2KJBCX2:2:1102:6826:8693 2:N:0:ACTATGCA
GACTCAACCAGTCCCAACTATCCCTATTAATCATTACGTCGATCCTAGAAACCAACAAAATAGGGTCAAACGTCCTATTTCATTATTCCATACTAATGTATTCAAGCTAATACCTGCTTTAAACACTCTAATTTTTTCAAAGTAACAGTTCTAACTCCCCATAACACCAAATTAATGACATCATGGTTCGTCAGAAGGGAGAAATCAATGATACCAGTACGTACCAGAGGCACGACCGATATATTGATCCCGAAATTCAACTACGAGCTTTTTAACTGCAACAACTTTAATATACGCTATTGGAGCTGGAATTACCGCGACTGCTGGCACCAGACTTGCCCTCCAA
+
0<<<@<DE@GC<1<C1CCGH?<1<<<C@GCGG1F1F<<11/<11C1F@G@1<F<DH1<G1DE<1<<GEHHHCC<0CFC11CC1D<DFH<1DFF@?H?1DCG=GF1/1<1D@CFFEFF16<<C<6:B8/EAFCFFH1FF8<11<HGC)$1F<DEG?H*@10<DEE;8CF<<05/FDF00.<<.<C<EE</C<#<D@G<D:?GF0DC#DGFHHG<DFEIHF<1:<58CHF6A.CF<0/111<<<11:</<-/GCC<HFD1<<<CECC1D0@HGD<11<111111<11<<1@@D0<0<<11<<1CD1D1CHH?GC<C/</0D<1F<<<<1<CGC1<<<1C@GHGD0000
@HISEQ:969:HM2KJBCX2:2:1102:8838:8622 2:N:0:ACTATGCA
GACTCAACCAGTCCCAACTATCCCTATTAATCATTACGGTGGTCCTAGAAACCAACAAAATAGAACCACAACGTCCTATTCTATTATTCCATGCTAATCTATTCAAGCAATAGCCCGCTTTAAACACTCTAATTTTTTCAAGGTAATGGTCCTGGCTCCCCAACACACCCAATTAAGGACATACTGGTTCACCAGAAGGAAGACCCGACAACAGGACAGTACTCGCCAAAGACGGACCGCCCGGCCAAGTCTAAAATTCAACTACGAGCTTTTTAACTGCAACAACTTTAATATACGCTATTGGAGCTGGAATTACCGCGGCTGCTGGCACCAGACTTGCCCTCCAA
+
BDDAAHHHEGHHEHHHHIHEHHHHHGEHFHHCGFHHIIIHHIIHHHE1DCHHFEIIHHHHHHFHIHIGHIIIIIIC=GEF?FD<D?CCGHEHH?11FEHGHIHHFHCGC@IHIHIIHIIIHHHHIHHHHHHEHIHHHHHIIHEGGIIHIIIHEHFE@GDIHGIHIHHIHGIHGGEHIIIIHIIIIIIHHHHHHIIIIIIIIIIIHHHIIIIIIIIHHIHIIHHIIHIHIIIHIHHHGIIIIHGIHIGIIHHIIIHIIIIIIIIIIIGIIIIIIHHHIIHGIIHIHIIIIIIIIIHIIIHHHHIIIIIIIIIIIIIIIIIIIIIIIHIHIIIIIIIGHHIIIIDDDDD
@HISEQ:969:HM2KJBCX2:2:1102:14315:8628 2:N:0:ACTATGCA
GACTCAACCAGTCCCAACTATCCCTATTAATCATTACGGCGGTCCTAGAAACCAACAAAATAGAACCGCACGTCCTATTCTATTATTCCATGCTGTAATATTCGAGCAAAGGCCTGCTTTGAACACTCTAATTTTTTCAAAGTAAAAGTCCTGGTCCCCAACACACCCAGTGAAGGGCATGCGGTTCTCCAGAAGAAAAGGCCCGGCCGGACAAGTGCACGCGGTGAGGCGGACCTGCCAGCCAGGCCAAAGGTTCAACTACGAGCTTTTTAACTGCAACAACTTTAATATACGCTATTGGAGCTGGAATTACCGCGGCTGCTGGCACCAGACTTGCCCTCCAA
+
DCDCDIIIIIIGHHIIGIHHHHIIIIIIIIIHIIHIIHHIHIHDHIHIHHIHFHIGEHIIHIGIIIEDHHGCEHHGECHGIIIIIIIEHHHHIIHIIIHIHHHIHHIGIGIIIHHHIHIHHIIIIIIHHIIIIIHIIIIIIIIHHHIIIIIHIIIIIIIIIIIHIIIIHIIIIIIIIIIIIIHIIIIHHIIIIIIHHHIIIIIIIHHIIIIIIIIIIIIIIIIIIIIIIIIIIIIIIIIHIIHHIIHIIGIIIIIIIIIIIIIIIIIIIIIIIIIIIIIIIHIIIIIIIIIHIIIIIIIIIIIIIIIIIIIIIIIIIIIIIIIIIIIIIIIIIIIIIIIDDDDD
@HISEQ:969:HM2KJBCX2:2:1102:12521:8962 2:N:0:ACTATGCA
GACTCAACCAGTCCCAACTATCCCTATTAATCATTGCTCACAAATCCAAAAACCAACAAAATACGATAAACGAGCCCTAACTTATTATTCCATGCTAACGTATTCATAACTAACCGCCTGCTTTAAACACTCTAATTTTTTCAAAGTAAAGGTCCTGGATTGCGAACCCAACCCAGCAAAGGGCAGGAACGTTCTCCAGGAAGATGGTAAGCGCGCATCGGCACTCACACACGAAACCGTGGCGGGCCAAGCGCACTATACCAGAAATCCAACTACGAGCTTTTTAACTGCAACAACTTTAATATACGCTATTGGAGCTGGAATTACCGCGGCTGCTGGCACCAGACTTGCCCTCCAA
+
DDDBDIHIHHIHEHIIIIIIIIIIGIIIIIIIHIIIHHIIIIIHFGHGHIIIIIIIIIIIEHIIHHHHDHIEHHICHHIHIIIIIHHEHIGHIGCGHHHHEFHIGIHIHHHIIIIHHIIIIHIIHHHHIIIIHHHHHFHHHIHHHHIIIIIHHHHHFHEFHIIIIHHDHHHIIFHIIHIIGIIIIHGIIIIIIIIIIIIIIIIHIHIIII<HIIIIIIIIIIIIIIIIIHFIIHHEIHIIIIHHHHIHIIIIIHHHEHHEGIIIIIIIIIIIHEHHIIIIHIIIIIHIIIIIHIIIIIIIIIHHHHIIIIIIIIIIIIIIIIIIIIIIIIIIIIIIIIIIIIIIIIIIIIIIIDDDDC
@HISEQ:969:HM2KJBCX2:2:1102:8082:8992 2:N:0:ACTATGCA
GACTCAACCAGTCCCAACTATCCCTATTAATCATTACGGTGATCCTAGAAACCAACGAAATAGAATCAGTCCGTCCTATTTCATTATTCCATGCTAATGTATTCAGACGTTAGCCTGCTTTAAACACTCTAATTTTTTCAAAGTAACAGTCCTGATTTCCAATCACACCAAATTAATGACATGAAAGTTCCTCAGAAGGTAGAGATTTATCTCACCAGTACAGACAATTAAGCCTGACCAATGGGTAAACCCCGAAGTTCAACTACGAGCTTTTTAACTGCAACAACTTTAATATACGCTATTGGAGCTGGAATTACCGCGGCTGCTGGCACCAGACTTGCCCTCCAA
+
DCDDDIHIHIIIIIIIIIIIIIIIIIIIIIIIIIIIIIIIIHIIGIIIIHIIIIIIIIHIIIIHIHIIHIIIIIIIIHIIIIIIIIIIIIIIIIIIIHIIIGIIIIIIIIIIHHIIGIIIIIIIIIIIIIIHIIIIIIIIIIIIIIIIIHIIIIIIIIIIIIIIIIIIIIIIIIIIIIIIIIIIIIIIHIIIIIIIIIIIIIIIIIHIIIIIIIIIIIIIIIIIIIIIIIIIIIIIIIIIIIIIIHHIIIIIIIIIIIIIIIIIIIIIIIIIIIIIHIIIIIIIIIIIIIIIIIIIIIIIIIIIIIIIIIIIIIIIIIIIIIIIIIIIIIIIIIIIIIIIIIIDDDDD
@HISEQ:969:HM2KJBCX2:2:1102:20583:8590 2:N:0:ACTATGCA
GACTCAACCAGTCCCAACTATCCCTATTAATCATTACGGTGGTCCTAGAAACCAACAAAATAGAACTACAACGTCCTATTCTATTATTCCATGCTAATCTATTCAAGCAATAGCCCGCTTTAAACACTCTAATTTTTTCAAGGTAATGGTCCTGGCTCCCCAACACACCCAATAAAGGGCATACTGGTTCACCAGAAGGAAGACCCGACAGCAGACAGTACTCGCCAAAGACGGACCGCCCGGCCAGGCCTAAAATTCAACTACGAGCTTTTTAACTGCAACAACTTTAATATACGCTATTGGAGCTGGAATTACCGCGGCTGCTGGCACCAGACTTGCCCTCCAA
+
DDDDDIIIIIIIIHIIIHIHIIEHHHHIIIHIIIIIIIHIIIIIHIIIHIIIIIIIIEHIIIHHIHHIIIIHHHHHHIIGIIHIHIGHGGHEH1DHHHIIIGHHIIHEHHII1DHGH@@C@HHGHHIFGEHHHHHHHHHHHHGCHHGHEG1DCF1HHIHGHFEHGHII9EHHA?FHHECEHEHHIIIIHHIIHGHHIHIIHGHIIIIHHIHGHIIIIIIIHIIII=GIIIIGIIHHDIIHHIHIHGIIFGHHIIIIHIIIIIIIIHIIIIHIIHHHIIHIIIIIIHHIHIIIHHIHHHHGFHIIIIIIHIIHIIIIIIIIIIIIIIIGIIIIIHHHHIHIIDDDDD
@HISEQ:969:HM2KJBCX2:2:1102:20933:9063 2:N:0:ACTATGCA
GACTCAACCAGTCCCAACTATCCCTATTAATCATTACGTCAATCCTAGAAACCAACAAAATAGGATCGAACGTCCTATTTCATTATACCACGCAAATGTATTCAAGCGTTAGCCTGCATTAAACACTCTAATTTTTTCAAAGTAACAGTCCTGTTTCCCTGCAACACCAAATTAATGACATTACAGTTCTTCAAGAAGGAGGAATCAGCGAAGCCAGTGCATACCAGTGGCACGACCAACCTGCTGACCCCGAAATTCAACTACGAGCTTTTTAACTGCAACAACTTTAATATACGCTATTGGAGCTGGAATTACCGCGGCTGCTGGCACCAGACTTGCCCTCCAA
+
000<DH?1CC1<<1DG?01D<111<DDGHHH@11<<G1D1<C1<<?@1<D?FFHEE1<1D1D11<<1G<DEE<<<CFHEE1CDFFC1<<<1<C/</<1<<11<<1CC0GCGC?@F@8$<0A<%<1FAC@D1<+<<AD6/:FEG8DE112<B7<EA@FGHF33HFGC;9G1HE@<04CD</?HCHEE-CEHHHEG@GG<<EHHHFHFHHD:CGEH*@@FC?C8?HE6C<EGCAF@HCDDGE:E@D<0C?:A@C1@?HHFIHIHHHG?GHGEECC<<EFHHG<EDCECHECEHIIHE1@?IHHEFGGIIHE@CHHEDDCCHHEHFHHHEEFEHGD<?EIIIIHAB@@B
@HISEQ:969:HM2KJBCX2:2:1102:10351:8023 2:N:0:ACTATGCA
GACTCAACCAGTCCCAACTATCCCTATTAATCATTACGATGGTCCTAGAAACCAACAAAATAGAACCACAACGTCCTATTCTATTATTCCATGCTAATCTATTCAAGCAAATGCCTGCTTTAAACACTCTAATTTTTTCAAGGTAATGGTCCTGGCTCCCCGGCACACCCAATAAAGGACATACTGGTTCACCAGAAGGTGGACCCGACACAGGACAGTACTCGCCAAAGACGGACCGCCCGGCCAGGCCTAAAATTCAACTACGAGCTTTTTAACTGCAACAACTTTAATATACGCTATTGGAGCTGGAATTACCGCGGCTGCTGGCACCAGACTTGCCCTCCAA
+
DDDDDIGIIIIIHCHCHIIIIIHIIIIIICHHIIIEHHGEEEHGIIIIIIIHIGEH1FHHICFHHIIHIIIIDHIIIIEHHIIIIIIIIIIHHHHCGIHIIHHIIIHIIHHIIIIIIIHHHIHIIIIIIIIHHIIIIIIIIIIIHIIIIIIIHHHHIIIIIIIIIIIIHIIIIIIIIIIIIIIIIIIIIHIIIIIIIIIIIIHIIIIIIIIIHGCIIIIIIHIIIIIIHIIIIIIIIIIIIIIHGHIIIIIIIIIIIIIIIIIIIIIIHIIIIIHIIIIIIIIIIIIIIIIIIHIIIIIHIIIIIIIHHIIIIIIIIIIIIIIIIIIIIIIIIIIIIIIIIDDDDD
@HISEQ:969:HM2KJBCX2:2:1102:18038:7403 2:N:0:ACTATGCA
GACTCAACCAGTCCCAACTATCCCTATTAATCATTACGGTGATCCTAGAAACCAACAAAATAGAACCATGCGTCCTATTTCATTATTCCATGCTAATGTATTCAGGCAATAGCCTGCTTTAAGCACTCTAATTTTTTCAAGGTAACAGTCCTGCTTCCCCAACGCACCAAATTAATGGCATGCTAGTTATTCAGAAGGTAGGAATCCATCACGCCAGTACAGACCCAAAAGCCCGACCAACGGATAAATCCCGAAATTCAACTACGAGCTTTTTAACTGCAACAACTTTAATATACGCTATTGGAGCTGGAATTACCGCGGCTGCTGGCACCAGACTTGCCCTCCAA
+
DADABHHIIIIII?GHHIIIIHIHHHIIHGIIIEHHIHHHIIHIIIIHIIIGGHHHIIICGHH?GHHIIEGHHHDEHFHFHHEHHIIIIHHHGHHHEHHHHEIHHFIIIHIIIIIHHIIHIHHHHIHHHHHHIIHHHIIHGHHIIHHHIIIIIIIGIIHHHGHHEHHHHGIHHFIIIIIIHHIHIIHFHIIIHHHHHHHHHIIHHGIIHIIIIIIIHGIHHFEIIIIIIIIIIIIIHIIHHIIHGDIIIHIIIIIIIHIIIIHHIIIIIIIIIIIIHIIIIIIIHHHHEIIIIIIIIHHIIIIIIIIIIIIIIIIIIIIIIIIIIIIIIIIIHIIIIIIIIIDBDDD
@HISEQ:969:HM2KJBCX2:2:1102:2733:10197 2:N:0:ACTATGCA
GACTCAACCAGTCCCAACTATCCCTATTAATCATTACGGTGGTCCTAGAAACCAACAAAATAGAACCACAACGTCCTATTCTATTATTCCATGCTAATCTATTCAAGCAATAGCCCGCTTTAAACACTCTAATTTTTTCAAGGTAATGGTCCTGGCTCCCCAACACACCCAACAAAGGACATGCTGATTCACCAGAAGGAAGACCCGACAGCAGACAGTACTCGCCAAAGACGGACCGCCCGGCCAGGCCTAAAATTCAACTACGAGCTTTTTAACTGCAACAACTTTAATATACGCTATTGGAGCTGGAATTACCGCGGCTGCTGGCACCAGACTTGCCCTCCAA
+
0<BBBH@?1DGG11<@1<CF<CC?<@@GIHIHEGH1CCECEDH<GFEEEE@FGHHEHEHEHE1FHHC?GC<ED@1<<D@FCGHE1CC<1<D<1<<C@FIIHGFIIHHIIIHHIIHIHHGFHIIH6IIHHHHGE<EHGHHIIIHHHHHHEIIIH8FEDIGIFHIHHHGHEGHHHFHGCHHIIGIHEDHIGFIHFHHIIIIIIIHIHIIIIIIIHHIHHHGIHIIIHFIIIHGFFHEHHIIIIHIHHHHIHHIHGHIHHHHIIHIIIHIIIIHIIIHIIHIIHIIHIHH@GHIIHHIIIHIIIHIIIIIIHIIIIIIIIIIIIIIIIHHIIIIIIHHEIIIIHBBDDB
@HISEQ:969:HM2KJBCX2:2:1102:14095:10411 2:N:0:ACTATGCA
GACTCAACCAGTCCCAACTATCCCTATTAATCATTACGTCAATCCTAGAAACCAACAAAATAGGATCGAACGTCCTATTTCATTATTCCATGCTAATGTATTCAAGCGTTAGCCTGCTTTAAACACTCTAATTTTTTCAAAGTAACAGTCCTGTTTCCCTGCAACACCAAATTAATGACATTACAGTTCTTCAAGAAGGAGGAATCAGTAAAGCCAGTACATACCATTGGCACGACCAACCTACTGACCCCGAAATTCAACTACGAGCTTTTTAACTGCAACAACTTTAATATACGCTATTGGAGCTGGAATTACCGCGGCTGCTGGCACCAGACTTGCCCTCCAA
+
DDDDDIIIIIHIIIIIIIHIEHIIIIIIGIIIIIIIIIHHIIIHIIHHIHIHHIIIIIIIHIHEHIIGHGHHHHHHIIIIHIIHHHHIIHHHFHHHIIHHIHHIIIIIIIIIHIHHIIIIIIHIIIIFHHIIHIIIIHHHIIIIIIIHIIIHIIIIIHIIIHIIIIIIIIHIIIIHHHHIIIIHGIIIIIIIIIIIIIIIIIIIHIIIIIIIIIIIIIIIIIIIHGIIIIH=IIIIIIHIIHHHGIHIIIIIIIIIIIHIGIIIIIIIIIIIIIHIIIIIIIIIIIIIIIIIIIIIIIIIIIIIIIIIIIIIIIIIIIIIIIIIIIIIIIIIIIIIIIIIIDDDDD
@HISEQ:969:HM2KJBCX2:2:1102:11803:10837 2:N:0:ACTATGCA
GACTCAACCAGTCCCAACTATCCCTATTAATCATTACGGTGATCCTAGAAACCAACAAAATAGAACCATGCCGTCCTATTCTATTATTCCATGCTAATGTATTCGAGCAAAAATGCCTGCTTTAAACACTCTAATTTTTTCAAGGTAAAGGTCCTGGATCCGCAAGACACCCAATTAAGGACATCAAGTTTCTCCAGAAGGTGAGAAATCAACAGCGACAGTTCATACCCCTTAAGGCATGACCATCACGTCAATCCCGAAATTCAACTACGAGCTTTTTAACTGCAACAACTTTAATATACGCTATTGGAGCTGGAATTACCGCGGCTGCTGGCACCAGACTTGCCCTCCAA
+
DADDBIEHHIEHEHHHHHIHHIIIIHFHHHHIHIHCHIHIIIIHHIIIIIIHHIIIHIHGIIFGHHEHIHIICHDHHHIHHIHFHHH?HEHCGHHHIHCFGG?IIIIIIIHIIIIIIIIHIHHIHHHHHFIIHIIIHIHIIIHIHGHIIHHHEIIIIIIIIHHHCIIIIIIIIIIHHHIIIHHHHHIHIHIIIIIIIIIIIHIIIIIIIIIIIHIIIIIIIIIIIIIGIIIEIIIIIIIIIIIHIHIIIHCFIIIGIIIIIIIIHHHIIIIIIIIIIIHIHGHIIIIIIIHIIIIIIIIIIIIIIIIIIIIIIIIIIIIIIIIIIIIIIIIIIIIIIIIIIIIIIIIIDDDDD
@HISEQ:969:HM2KJBCX2:2:1102:15026:11246 2:N:0:ACTATGCA
GACTCAACCAGTCCCAACTATCCCTATTAATCATTACGGTGATCCTAGAAACCAACAAAATAGAACCATGCCGTCCTATTTTATTATTCCATGCTAATCTATTCAAGCACAAGCCTGCTTTAAGCACTCTAATTTTTTCAAGGTAATAGCTCTGCTTCCCCAACGCACTAACTTAATAGCATGCTGGTTATTCAGAAGGTAGGAATTCATCAGGCCAGTGCGGACAGTGAAGCCCGACCAACCGACAAACTCCGAAATTCAACTACGAGCTTTTTAACTGCAACAACTTTAATATACGCTATTGGAGCTGGAATTACCGCGGCTGCTGGCACCAGACTTGCCCTCCAA
+
DDCDDIIIIIIHHIIIIIIIIHHIHHGHHIIIEHIIHIIIIHHHHIIIIIIIIIIIIEHFHIEHHIEHGHIGHHHIHIHIIIIIIIHIGIHF1DGEHHIIIHHIIIIIHIIIGIIIIIIIHHHHIIIHIHIHHIIIHHHIHIIIIIIIIIIIIIIIIIIIIIIGIIIIIIHHIIIIIIIIIIIIGIIIHIIIIIIIIIIIIIIIIIHIIIIIIIIIIIIIIIIIIIIIIIIHGIIIIIIIIG=IHHGIHIIIIIIIIIIIHIIHEIIIIIGIIIIIIIIIIIIIIIIIIIIIIIIIIIIIIIIIIIIIIIIIIIIIIIIIIIIIIIIIIIIIIIIIIHIIIIIDDDDD
@HISEQ:969:HM2KJBCX2:2:1102:10546:10426 2:N:0:ACTATGCA
GACTCAACCAGTCCCAACTATCCCTATTAATCATTACGTCGATCCTAGAAACCAACAAAATAGGTTCGATCGTCCTATTTCGTTATTCCATGCTAATGTATTCAAGCGCGAGCCTGCTTTAAGCACTCTAATTTTTTCAAAGTAACAGTCCTGTTTCCCCGCAACAACAAATTAATGCCATCACGGTTCTACAAGAAGGAGGGACCAGTGAGGCCAGTGCATACCAGTGGCACGACCAACCTACTGGCCCCGAAATTCAACTACGAGCTTTTTAACTGCAACAACTTTAATATACGCTATTGGAGCTGGAATTACCGCGGCTGCTGGCACCAGACTTGCCCTCCAA
+
DDDDDIHIHHIHHHIHIIIIIIIIIIIIIIIIIIIIIIIIIIIIIIIIIIIIIIHIIIIGHHHIIIIIIIIIH?HHIHIIHIIIIIIFHHIIHIIIIIIIIHIIIIIIIIIIIIIIIIHIIIHIIIIIIIIIIHIIIIHHGIIIIIIIIHIHIIIIIIIIHIIHIIIHHHHHIIIIIHIIIIIIIIIIHIIIIIIIIIIHIIIIIHIIIIIIIIIIIIIIIIIIIIIIIIIIIIIIIIIIIHIHHIIIHIIIIIIIIIIIIIIIIIIIIIIIIIIIIIIIIIIIIIIIIIIIIIIIIIIIIIIHIIIIHIIIIIIIIIIIIIIIIIIIIIIIIIIIIIIIIDDDDD
@HISEQ:969:HM2KJBCX2:2:1102:2381:12635 2:N:0:ACTATGCA
GACTCAACCAGTCCCAACTATCCCTATTAATCATTACGGCTCTCCTAGAAACCAACAAAATAGGAGCGCCGTCCTATTCCATTATTCCATGCTAATGTATTCGAGCAAAGGCCTGCTTTGAACACTCTAATTTTTTCAAAGTAAAAGTCCTGCTTCCCAAACCACGCCCAATAAAGGGCATGGCGTTCCGCAGAATGAAAGGCCCGGCGCAACCAGTGCACGCGGTGAGGCGGACCGGCCCGCCAGGCCCAAGGTTCAACTACGAGCTTTTTAACTGCAACAACTTTAATATACGCTATTGGAGCTGGAATTACCGCGGCTGCTGGCACCAGACTTGCCCTCCAA
+
DBDDDIIIHHIIIIIHIIIIHIIHGIIIHHIIIIIIIHHIIIIIIIHIIHIIHEHIIHIIGGHHIIIIIIIHIIHEHIIIIIIICGHIFIGHIIIIIIIHIE?IHHHIIHHIHIIIIIHHGIIIHIIIIHIHIIIIIHIIIIHIIHIIIIIIHIHIIGIHHIHHIIIIIIIIIHIIHHIIIIHIIHHIHIIIIIIIIIIIIIIIIIIIIIHHHHHIHGIIIIIIIIIIIIIIIIIIIIIIIIIHIIHHGHIIIIIIIIIIIIIIIIIIIIIIIIIIIIIIIIIIIIIIIIIIIIIIIIIIIIIIIIIIIIIIIIIIHIIIIIIIIIIIIIIIHIIIIIIHDDDDC
@HISEQ:969:HM2KJBCX2:2:1102:7454:12206 2:N:0:ACTATGCA
GACTCAACCAGTCCCAACTATCCCTATTAATCATTACGGTGATCCTAGAAACCAACAAAATAGAACCATGCCGTCCTATTTTATTATTCCATGCTAATCTATTCAAGCACTAGCCTGCTTTAAGCACTCTAATTTTTTCAAGGTAATAGCTCTGCTTCCCCGGCGCACCAACTGAATGGCATGCCGGTTATTCAGAAGGTAGGAACCCATCACACCAGTACGGACCGTGAAGCCCGACCGACGGACAGACCCCGAAATTCAACTACGAGCTTTTTAACTGCAACAACTTTAATATACGCTATTGGAGCTGGAATTACCGCGGCTGCTGGAACCAGACTTGCCCTCCAA
+
@DD@DHEF?<D1<FHH?CHEEHH?EGC<CHIIIGECHH0DGCFHGHFHEHHHHHHII?@F1FEEHEEEHHFIHEHHCF@FH@<EHCHGHH?GHEHIIHHGFGHHHHHHHIHFHGHIHHHCHHHIIHIIHIGIGIIIHHHH@HHFHGHHIIIHIFHIEHIIIHHHFIIHEEFHHHHIIIIIHE<HIIHIIHHIHIHFHEEGHHGIIIIIIIIHIIIHHIIIIIHFIIIGIIIHDHGGHIIIGIGGHHHIHGH?HIIIIHIIIHHIHHHHIIHHGIIGHHIIIHHHIHIIHIHIIIIIIIIHHHHHIIIHIIIIIIIIIHHIIIIIGHIIHFHIIGIHIHHIIIIDDDBB
@HISEQ:969:HM2KJBCX2:2:1102:16687:11487 2:N:0:ACTATGCA
GACTCAACCAGTCCCAACTATCCCTATTAATCATTACGGTGATCCTAGAAACCAACAAAATAGAACCATGCCGTCCTATTCTATTATTCCATGCTAATGTATTCGAGCAAAAATGCCTGCTTTAAACACTCTAATTTTTTCAAGGTAAAGGTCCTGGATCCGCAAGACACCCAATAAAGGACATCAAGTTTCTCCAGAAGGTGAGAAATCAACAGTAACAGTTCATACCCCTTAAGGCATGACCATCACGTCAATCCCGAAATTCAACTACGAGCTTTTTAACTGCAACAACTTTAATATACGCTATTGGAGCTGGAATTACCGCGGCTGCTGGCACCAGACTTGCCCTCCAA
+
DDB@DGFHIIHHGGEEHGF?CHHIHIIIHFHHIIIHHCECEHHIIHEHHHHIIEHHHIIIIHHHHGIIIEHHIHHIIGCHHIIIIIIIHHHEHFHHIFEHIHGHIHIGHHHHHEHEIIIHIHHGGHIIIIIIIIIIHHHHHHHHIIIHIIIHHIHHHHHIHIIIIIIIIIHHIGIIIIIIHGIIIHGI;H;IHHHGIIIIIIIHGF?IIHEHHHHHCGGCIHEFIIHIIIIIIIIIHHIIHEIIIHIHHHHFHHCHIIIIIHIIIHHEHHIIHHFIIHIIIIHIIIIIIHHIHIIIIIIHEGIIIIIIIIIIHIIIHIIIIIIIIIIIIHIIIIGIIHHHHIIIIGIHDDDDD
@HISEQ:969:HM2KJBCX2:2:1102:9585:11967 2:N:0:ACTATGCA
GACTCAACCAGTCCCAACTATCCCTATTAATCATTACGGTGATCCTAGAAACCAACAAAATAGAACCATGCCGTCCTATTCTATTATTCCATGCTAATGTATTCGAGCAAAAATGCCTGCTTTAAACACTCTAATTTTTTCAAGGTAAAGGTCCTGGATCCGCAAGACACCCAATAAAGGACATCAAGTTTCTCCAGAAGGTGAGAAATCAACAGTAACAGTTCATACCCCTTAAGGCATGACCATCACGTCAATCCCGAAATTCAACTACGAGCTTTTTAACTGCAACAACTTTAATATACGCTATTGGAGCTGGAATTACCGCGGCTGCTGGCACCAGACTTGCCC
+
DDDDDIIIIIIIIIHIIIIIIIIIIIIIIHIIIIIHIIHIIIIIIIIIIIIIIIGIIEHIIIHFHIIHHHIGHHD<@FHIIIHIIIIIGHIHHHICGHIHHIIEHIHFIIHGHIIIIIHIIHHIIIIHHIIIIHHHIIIHIIIIIIIIIHIHHIIIIIIIGHGIIIIHEFHEIIIIIIIIIIIIIIIIIIHIIIIIIIIIIIIIIIIIHIIIIIIIIIIHIIIIIIIIIIIIIIIIIIIIIIIIHHGHHIHIIIHIIIIIIIHIIIHIIIIIIIIIIIIIIIIIIIIIIIIIIIIIIIIIIIIIIIIIIIIIIIIIIIIIIIIIIIIIIIIIIIIIIIIIHIIDDDDD
@HISEQ:969:HM2KJBCX2:2:1102:1823:12248 2:N:0:ACTATGCA
GACTCAACCAGTCCCAACTATCCCTATTAATCATTACGGTGATCCTAGAAACCAACAAAATAGAACCATGCCGTCCTATTCTATTATTCCATGCTAATGTATTCGAGCAAAAATGCCTGCTTTAAACACTCTAATTTTTTCAAGGTAAAGGTCCTGGATCCGCAAGACACCCAATAAAGGACATCAAGTTTCTCCAGAAGGTGAGAAATCAACTGCAACAGTTCATACCCCTTAAGGCATGACCATCACGTCAATCCCGAAATTCAACTACGAGCTTTTTAACTGCAACAACTTTAATATACGCTATTGGAGCTGGAATTACCGCGGCTGCTGGCACCAGACTTGCCCTCCAA
+
ADDDDIHHHIHHIIIIIIIIIIIIIFHHIFHHIIEHIIIIIHIGIIIIHIIGHIIIIFCHHIHIIIIGHG?HHICCHIGFEHHIHIIHHIIIHHHIIHIIHCCHFHGHHHHHHHHHHIHHHHHIHHIHHHHIIIIIHIHHIIIIIIHIIIIIIIIHIIHHHIIIIIIIIIIIIIHHIHIHIIIHIHIIIHGHHIIIIGIIHGIIII<HHIIIIIIIIIIIIIHIHIIIIIIIIIIHIIIIIIIIIIIIIIHHIIHIGIIIIHIIIHIIHHIIIIIIIIIIIHIIIIIIIIIIIIIIIIIIIIIIIIIIIIIIIIIIIIIIIIIIIIIIIIIIIIIIIIIIIIIIIIIIDDDDC
@HISEQ:969:HM2KJBCX2:2:1102:10851:13137 2:N:0:ACTATGCA
GACTCAACCAGTCCCAACTATCCCTATTAATCATTACGGTGGTCCTAGACCAACAAAATAGAACCAACGTCCTATTCTATTATTCCATGCTAATCTATTCAAGCAAAAGCCCGCTTTAAACACTCTAATTTTTTCAAGGTAATGGTCCTGGTTCCCCGACACACCCAATAAAGGGCATACCGGCTCACCAGAAGGATAGACCCGACAGCAGAACAGTACTCGCCAGAGACGGACCGTCCGGTCAGGCCTAAAATTCAACTACGAGCTTTTTAACTGCAACAACTTTAATATACGCTATTGGAGCTGGAATTACCGCGGCTGCTGGCACCAGACTTGCCCCCCAA
+
DDDDDIHIHHHIHGHIIHHIIIHIIIIGIIIIIHIIIIHIIIIHHHHIIIIIIIIIIGHHCHHHIIHH=EHIHHHFHIIIIIGIIIIIHIIIIHIIIIIHIIHHIIIIHHHDHHFHIIHIHIHIIGHHHIHIHHIIIIIIIIIIHIIHHHHHFHGIHHIIIIHIGIHHHIIIHIIIIIIIIIIIHHHHIIIIIIIIIIHEIIIIIIIIHIIIIIIIIIHIIIIIIIIIIIIIIIIIHIIIHIIIIIIIIIIIIHHIIIIIIIIIIHHIIIIIIIIIIIIIIIIIIIIIIIIIIIIIIIIIIIIIIIIIIIIIIIIIIIIIIIIIIIIIIIIIIIIIIIH@DDDD
@HISEQ:969:HM2KJBCX2:2:1102:3624:12700 2:N:0:ACTATGCA
GACTCAACCAGTCCCAACTATCCCTATTAATCATTACGGCTCTCCTAGAAACCAACAAAATAGGAGCGCCGTCCTATTCCATTATTCCATGCTAATGTATTCGAGCAAAGGCCTGCTTTGAACACTCTAATTTTTTCAAAGTAAAAGTCCTGCTTCCCAGAACACGCCCAACGAAGGGCATGCCGTTCCGCAGAAGGAAAGGCCCGGCGCTACCAGTGCACGCGGTGAGGCGGACCGGCCCGCCAGGCCCAAGGTTCAACTACGAGCTTTTTAACTGCAACAACTTTAATATACGCTATTGGAGCTGGAATTACCGCGGCTGCTGGCACCAGACTTGCCCTCCAA
+
DDCDDIIIIIIIIIIIIIIIIIIIIIIIIIIIIIIIIIIIIIIIIIIIIIIIFHIIIIIIIIGHIIIIHIIHHGHHIHIIIIIIIIIHIIIHHIIIIIIHIIIIIIIIIHHHHIHHIIIIIIHIIIIHIHIIHIIIIIIIIIIIIIIIIIIIIHIIHHHHHHIIIIIIHHGIHIIIIHIIHIIIIIHIIIIHIIIIIIIIIIIIIIIIIIIIIIIIIIIIIIIIIIIIIIIIIIIIIIIIIIHGIIIIIIIIIIIIIIIIIIIIIIIIIIIIIHIIIIIIIIIIIIIIIIIIHIIIIIIIIIIIIIIIIIIIIIIIIIIIIIIIIIIIIIIIIIIIIIIIDDDDD
@HISEQ:969:HM2KJBCX2:2:1102:16524:13527 2:N:0:ACTATGCA
GACTCAACCAGTCCCAACTATCCCTATTAATCATTACGTCAATCCTAGAAACCAACAAAATAGGATCAAACGTCCTATTTCATTATTCCATGCTAATGTATTCAAGCGTTAGCCTGCTTTAAACACTCTAATTTTTTCAAAGTAACAGTCCTGTTTCCCTGCAACACCAAATTAATGACATTACAGTTCTTCAAGAAGGAGGAACCAGTAAAGCCAGTACATACCAGAGGCACGACCAACCTACTAATCCCGAAATTCAACTACGAGCTTTTTAACTGCAACAACTTTAATATACGCTATTGGAGCTGGAATTACCGCGGCTGCTGGCACCAGACTTGCCCTCCAA
+
BDDCDIIIIIIIIIHIIIIIIIHIIIIIIIIHIIIIIIIIIIIIIIIIIIIIHIIIIIIIIIGHHIIIIIHHHHIIIIIIHIIIHIIGHII?EHHIHIIIIHHHIHHIIIIIIHHGIIIIIIHHHIHIIIIIIIIHIIHIIIIIIIIIIIIIIIIHIHIIIIIIHIIIIHHHHHIIIIIHIIIIIIIIIIIIIIIIIIIIIIIHIIIIIIIIIIIIIIIII<IIIIIIIIIIIIIIIIHIIHHGGFCEIIIIIIIIHIIIIHFIIIIIIIIIIIIIIIIIIIIIIIIIIIIIIIIIIIIIHIIIIIIIHIIIIIIIIIIIIIIIIIIIIIIIIIIIIIIIIDDDDD
@HISEQ:969:HM2KJBCX2:2:1102:20346:13543 2:N:0:ACTATGCA
GACTCAACCAGTCCCAACTATCCCTATTAATCATTACGGTGATCCTAGAAACCAACAAAATAGAACCATGCCGTCCTATTCTATTATTCCATGCTAATGTATTCGAGCAAAAATGCCTGCTTTAAACACTCTAATTTTTTCAAGGTAAAGGTCCTGGATCCGCAAGACACCCAATTAAGGACATCAAGTTTCTCCAGAAGGTGAGAAATCAACAGCGACAGTTCATACCCCTTAAGGCATGACCATCACGTCAATCCCGAAATTCAACTACGAGCTTTTTAACTGCAACAACTTTAATATACGCTATTGGAGCTGGAATTACCGCGGCTGCTGGCACCAGACTTGCCCTCCAA
+
DDDDDIIIIIIIHIIIIIIIIIIIIIIIIIIIIIIIIIIIIIIIIIHHHFEHIIIHIHIIIIIIIIIIIIGHIHDHIIIIFHIIIIIIHIGHICHIIIHHHFHHIIIFHIHIIIIIIHIIHIHHIHIIIIIIIIHIIHGIIIHHHHIIIIIHHHHHHIHHIHHIHIIIIHHIHHHIIIIIIIIIIIIHIHHHHIIIIHIIIIHIHHIIHIIIIIIIIIIIIIIIHIHIIIIIIIIIIIIIIIIHHIIHGIHHIIIIIIHIIIHIIIIIIHIIHIIIIHIIIIIIIIIIIIIIIIIIIIIIIIIIIIIIIIIIIIIIIIIIIIIIIIIIIIIIIIIIIIIIIIIIIIIIDDDDD
@HISEQ:969:HM2KJBCX2:2:1102:9513:14260 2:N:0:ACTATGCA
GACTCAACCAGTCCCAACTATCCCTATTAATCATTACGGTGGTCCTAGAAACCAACAAAATAGAACCACAACGTCCTATTCTATTATTCCATGCTAATCTATTCAAGCAATAGCCCGCTTTAAACACTCTAATTTTTTCAAGGTAATGGTCCTGGCTCCCCAACACACCCAATTAAGGACATGCTGGTTCACCAGAAGGAAGACCCGACAACAAGACAGTACTCGCCAAAGACGGACCGCCCGGCCAGGCCTAAAATTCAACTACGAGCTTTTTAACTGCAACAACTTTAATATACGCTATTGGAGCTGGAATTACCGTGGCTGCTGGCACCAGACTTGCCCTCCAA
+
DDDDDIHIIIIIIHIIIIIIIIHHIHIIIIIIIIIIHIHHHHHHHIIHIHIIHHIIIFHIHHHHIIHHIGIIIIIHHIIIIIIIIIGHHIFHIEHIHIIIIIIIIIHHHHHIHIIIIIIIIIIIIIIIIIHIIIHHIIIIIHIHHHIIHIIIHIIIHIHIIIHHHIIIIHHIHHHIIHIIIIIIIHIHHHHHIIIIIIIIIIHHIIIIIIHIIIIHHHIIHIIIIIIIIHHHIIIII?IIIIIIIIHIIIHIHIIIIIIIIIIIIIHIIIIIIIIIIIIIIIIIIIIHIIIIIIIIIHEIHHIIIIIIIIIIIIIIIIIIIIIIIIIIIIIIIIIIIIIIIIDDDDD
@HISEQ:969:HM2KJBCX2:2:1102:19634:14598 2:N:0:ACTATGCA
GACTCAACCAGTCCCAACTATCCCTATTAATCATTACGGTGGTCCTAGAAACCAACAAAATAGAACCACAACGTCCTATTCTATTATTCCATGCTAATCTATTCAAGCAATAGCCCGCTTTAAACACTCTAATTTTTTCAAGGTAATGGTCCTGGCTCCCCAACACACCCAATAAAGGACATGCTGGCTCACCAGAAGGAAGACCCGACAGCAGACAGTACTCGCCAAAGACGGACCGCCCGGCCAGGCCTAAAATTCAACTACGAGCTTTTTAACTGCAACAACTTTAATATACGCTATTGGAGCTGGAATTACCGCGGCTGCTGGCACCAGACTTGCCCTCCAA
+
DDDCDHIHHIIIHHEHIIIHIHHHHIIIIIIHHHHIHIHIIIIDHGHHIIIIHHH=GHIHHIIIIIHIIIIGCDH0<GHGHHHHIIIIIHHIICHHHHIIHCHIHIEHHIHHHIIIIHHCIIIIIHHIHIIHHGHHIHIIIIHHIHHGFHFHG@EDGHIHIHHGHAEHHFIIIHGIIIIIIIIIIIIIHIHIHIIHIIIIIIIIIIIIHIIIIHIIIIII;HGIIIIIIIGIIIGIIIIIHHHHBIIHIHIIIIIIIIIIIIIIIIIIIIIHHIIIIIIIIIIIIIIIIIIIIHIIIIIHGHHHIIIIIIIIIIIIIIIIIIIIIHHIIIIIIHIIIIIIIDDDDD
@HISEQ:969:HM2KJBCX2:2:1102:11663:14311 2:N:0:ACTATGCA
GACTCAACCAGTCCCAACTATCCCTATTAATCATTACGGCGGTCCTAGAAACCAACAAAATAGAACCGCACGTCCTATTCTATTATTCCATGCTGTAATATTCGAGCAAAGGCCTGCTTTGAACACTCTAATTTTTTCAAAGTAAAAGTCCTGGTCCCCAACACACCCAGTGAAGGGCATGCGGTTCTCCAGAAGAAAAGGCCCGGCCGGACAAGTGCACGCGGTGAGGCGGACCTGCCAGCCAGGCCAAAGGTTCAACTACGAGCTTTTTAACTGCAACAACTTTAATATACGCTATTGGAGCTGGAATTACCGCGGCTGCTGGCACCAGACTTGCCCTCCAA
+
DDDDDIIIHIGHHIIIIIIIIIIHIIIIIIIHHIIIIIIIIGHHIIIIIIIEFHIIIIHIIIGHHHIGIIIHEEGHIIIIEGHIHHIG?GGEHFHIHHHHHIIHIIIHHIHIHHIIIHHIHHHHHIIIHIHIHIIHHHHGHIIIIIIHIIHIHFCHHIIIHHHE@IHHEIIIIHIIHDHIHGIIIHEHFIIIHHHFHHHHIHIIIIIFIIIIIIHIIIIIIIIIIGIIIHIIHHGIIIHFHGHIIIHHIIIHHIIIIIIIIIIIIIGIIIIIIIIIIIIIIIIIIIIIIIIIIIIIIHIIIIIIIIIIIHIIIIIIIIIIIIIIIIIIIIIIIIIIIIIDDDDD
@HISEQ:969:HM2KJBCX2:2:1102:16687:14290 2:N:0:ACTATGCA
GACTCAACCAGTCCCAACATCCCTATTAATCATTACGGTGGTCCTTGAACCAACAAAATAGAACCGCACGTCCTATTCTATTATTCCATGCTAATGTATCCGAGCAAAGGCCTGCTTTGAACACTCTAATTTTTTCAAAGTAAAAGTCCTGGTTCCCCGACACGGCCAGTGAAGGCCATGCGGCTCCCCAGAAGGAAAGGCCCGGCCGGACCAGTGCACGCGGTGAGGCGGACCGGCCAGCCAGGCCCAAGGTTCAACTACGAGCTTTTTAACTGCAACAACTTTAATATACGCTATTGGAGCTGGAATTACCGCGGCTGCTGGCACCAGACTTGCCCTCCAA
+
DDDDDIIIIIIIIHIHIIIIIIIGIIIIGIIIIIHGIIIIIIIIEHHIIIIIHIIHIIIGHHHIIIIHIHIHIHIIHHIGIIHIIGHIHIIIIHIIIIIIIIIIHIIIIIIIIHIIIIIIIIIIIIIIIIHIIIHIIHIIIIIIIIIIIIIHHIIIIHIIIHIIIIIIIIIIGIIHIIIIIIIHHHGIIIIIIIIHGIIIIIIIIIIIHIIIIIIIIIIIIIIIIIIIIIIIIIIIIIIIIHIIIIIIIIIIIIIIIIIIIIIIIIIIIIIIIIIIIIIIIIIIIIIIIIIIIIIIIIIIIIIIIIIIIIIIIIIIIIIIIIIIIIIIIIIIIIIIIIDDDDD
@HISEQ:969:HM2KJBCX2:2:1102:2520:15161 2:N:0:ACTATGCA
GACTCAACCAGTCCCAACTATCCCTATTAATCATTACGTCAATCCTAGAAACCAACAAAATAGGATCGAACGTCCTATTTCATTATTCCATGCTAATGTATTCAAGCGTTAGCCTGCTTTAAACACTCTAATTTTTTCAAAGTAACAGTCCTGTTTCCCTGCAACACCAAATTAATGACATTACAGTTCTTCAGAAAGGAGGAATCAGCGAAGCCAGTGCATACCAGTGGCACGACCAACCTGCTGACCCCGAAATTCAACTACGAGCTTTTTAACTGCAACAACTTTAATATACGCTATTGGAGCTGGAATTACCGCGGCTGCTGGCACCAGACTTGCCCTCCAA
+
DADADIHI?HIHIIIIIIIIIIIIIHHHIIIIIGIIEHHIHIIIIIIIIIIIIHHCGHCCFHIIIHIIIHIIHICHHHHHIIIIGHHHHIIGHHHIIIIIIIIIHIIIIIIHIIHHHHIIHIHIIHHHHIHEHIIIHIHIIIIIIIIIIIIIIIIIIIIIIHIIHHIIIIIHHIIIIIIIIIIIIIIIHIIIIIIIIIIIIIIIIIGIIIIIIGIHHGHIIIHIIIIIIIIIIIIHIHHFHHIHFIIIIHHHIIIIIIIIIHIHIIIIIIIIIIIIIIIIIIHIIIIIIIIIIIIIIIHGHIIIIIIIIIIIIIIIIIIIIIHIHIIIIIIHFHIGGIIIIDDDDD
@HISEQ:969:HM2KJBCX2:2:1102:16427:15264 2:N:0:ACTATGCA
GACTCAACCAGTCCCAACTATCCCTATTAATCATTACGTCAATCCTAGAAACCAACAAAATAGGATCGAACGTCCTATTTCATTATTCCATGCTAATGTATTCAAGCGTTAGCCTGCTTTAAACACTCTAATTTTTTCAAAGTAACAGTCCTGTTTCCCTGCAACACCAAATTAATGACATTACAGTTCTTCAAGAAGGAGGAATCAGTAAAGCCAGTACATACCATAGGCACGACCAACCTACTGACCCCGAAATTCAACTACGAGCTTTTTAACTGCAACAACTTTAATATACGCTATTGGAGCTGGAATTACCGCGGCTGCTGGCACCAGACTTGCCCTCCA
+
DA@DAGH@DCFG<<<FFCHHIHFHGHIICHIEHHIHH?FGHHHCGFEE??ECHIHHHHHIGCDHHHHDCFDEH10EFHHFHIHHEEF<?1GHHHHFIHHIHIIHHDFHHIIHIGHGIHHHHHIIHHHCIIIHHIIIIIHHHHGHHHGFHHEIIIIIIIGIIGIIHGHHHHFFGHIHIIGIGHIIIHFFHHIIII:IHEGHHHHGEHGHGIIIII=IHHIIHHHCIIIIFIIHDFIHIIIHGEG<HHIHIDHHIIIHHIIIIIHHFIGIIIIIIIHHHHIIHHIHFIHHHIHIIIHEHGIIHIHHHHHF@IIIIIIHHHHIIIIHHHIIIIIIHIHIHIIHDDDDA
@HISEQ:969:HM2KJBCX2:2:1102:15264:15929 2:N:0:ACTATGCA
GACTCAACCAGTCCCAACTATCCCTATTAATCATTACGTCAATCCTAGAAACCAACAAAATAGGATCAAACGTCCTATTTCATTATTCCATGCTAATGTATTCAAGCGTTAGCCTGCTTTAAACACTCTAATTTTTTCAAAGTAACAGTCCTGTTTCCCTGCAACACCAAATTAATGACATTACAGTTCTTCAAGAAGGAGGAATCAGTAAAGCCAGTACACACCATTGGCACGACCAACCTACTGACCCCGAAATTCAACTACGAGCTTTTTAACTGCAACAACTTTAATATACGCTATTGGAGCTGGAATTACCGCGGCTGCTGGCACCAGACTTGCCCTCCAA
+
BDB@@CHCHHIHHIIIIIIIIIGIIIIIIIIIIIIIIIIIIIIIIIHIIIHHIIIIIIIHIHHIHIIIICFECG=CCGHC1CGC?GEHHCEF1<FHHIHHIIIHHIIHFGGIIIHHIIHIIIIIIIHEGIIGIIIIHIHHIHEHIIIIIIHHFHIIIHIIHHHIHHHHFHIHHIIII:IHH@GHHIIIIHIIIHHHIIFIHIIIIIHIIHHFCIHIIIHHH/;HHCGIIII=IIIIIIHIHIHGFHH<IIIIIIIIHIIIIIIIIIIIIIIIIIHIIIIIIIIIIIIIIIIIIIIIIIIIHIIIIIIIIIIIIIIIIIIIIIIIIIIIIIIIIIIIIIIIIDDDDD
@HISEQ:969:HM2KJBCX2:2:1102:6376:15984 2:N:0:ACTATGCA
GACTCAACCAGTCCCAACTATCCCTATTAATCATTACGGCGACTCTAGAAACCAACAAAATAGAACCGCGCGTCCTATTTCATTATTCCATGCTAATGTATTCGGGCGAACACGCCTGCTTTGAACACTCTAATTTTCTCAAGGTAAACGTCCTGGTTCCCCGACGCACCCAGTCAAGGGCACGCCGATTCACCAAGAGGAAAGGCCCAGCCAGACAGTACAACGCCTTGCGGCGGACCGCCCGTCCAGGCCCAAAGTTCAACTACGAGCTTTTTAACTGCAACAACTTTAATATACGCTATTGGAGCTGGAATTACCGCGGCTGCTGGCACCAGACTTGCCCTCCAA
+
DDDDDIIIIIIHHIIIIIIIIIGIIIIIIIIGIIIIIIIIIIIIHIIIIGHCGHIIIHIEIIHGHIGHHIHHDHHIIIGIIIIIIIHIIIHHHEHIHHIIIIHIIHHHFHHHHCIHIIIHHIHHIIIIIIIIIIIIHIIIHIIIIIIIIIHHIIIHHHIIHHHHIHIIIIIHHGIIIIIIIIIIIIIHIIIIIGIIIIIIIIIIIIIIIIIIIIIIIIIIIIIIIIIIIIIIIIIIIIIIIIIIIHEIIIIIIIIIIIIIIIIIIIIIIIIIIIIIIIIIIIIIIHIHHIIIIIHGIIIIIIIIIIIIIIIIIIIIIIIIIIIIIIIIIIIIIIIIIIIIIIIDDDDD
@HISEQ:969:HM2KJBCX2:2:1102:18467:15842 2:N:0:ACTATGCA
GACTCAACCAGTCCCAACTATCCCTATTAATCATTACTTCAGTTCTAGAAACCAACAAAATAGAACCAAAGTCCTAAATTATTATTCCATGCTAATGTATTCATAGCAAAATGCCTGCTTTAAACACTCTAATTTTTTCAAAGTAAAAGATCTAGATCGTGAACATATGCACTCAATGAAGAGTGACACATGTCATGTTCTAGAAGGATGGCAAACACGACCCGGCACTCACACACGTAACCGTGGCGGGCTAGGCGCATTAAACCAGAAATCCAACTACGAGCTTTTTAACTGCAGCAACTTTAATATACGCTATTGGAGCTGGAATTACCGCGGCTGCTGGCACCAGACTTGCCCTCCAA
+
DDCADHHHGHHIGHIIGIIIIGHIHHIIHHIIHIIHIHHCHHHIIIIIIIIIEHHIIGHHIHHGHIIIIHHHHHHIHC@CHIIFHIF1FHH?G?FHCHH<@FGHI?HHHGHCHHGHHFIIHHIHHHIGIHHGEHHHFHHIHHHHHHHHHHHHFGHIIHHIIIIIHHHHHEHHHIIIIIIIIIIIIIHIHIHHEGIIHHHHHIIIIIIIIIHHIIIHHIII>HIIIIHIGIIIHGFHIIIHIIIHHIGIIIIIIIIHHEHEGIHHIIIIIIIIIIIIIIHHIHIIIIIIIIHHIIIIIIIIIIIIIIIIIIIHEIIIIIIIIIIIIIIIIIIIHHIIIIIIHIIIIIIIIIIIIIIIIBDBDD
@HISEQ:969:HM2KJBCX2:2:1102:14256:16548 2:N:0:ACTATGCA
GACTCAACCAGTCCCAACTATCCCTATTAATCATTACGTCAATCCTAGAAACCAACAAAATAGGATCAACGTCCTATTTCATTATTCCATGCTAATGTATTCAAGCGCGAGCCTGCTTTAAACACTCTAATTTTTTCAAAGTAACAGTCCTGATTCCCCGCCACACCAAATTAATGACATGATGGTTCGTCAGAAGGTAGGAATCAGTAACACCAGTACGTACCGAAGGCACGACCAACGTACTAATCCCGAAATTCAACTACGAGCTTTTTAACTGCAACAACTTTAATATACGCTATTGGAGCTGGAATTACCGCGGCTGCTGGCACCAGACTTGCCCTCCAA
+
DDDDDIIIIIIHIIIIIIIIIIIIIIIIIIIIGHHHIIIIIHIHHIIHIHIIIIHHIIIIIIHFHIIIIIIHIFHIIIIIIIIIIIIHHHIIIIGIHHHIIHHIIHHHIIHGHHHIIIHHHHHIIIHHIIIIIIIIIIHHHHIIIIHIIIIIIHGIIHIIHIIHIIIIIIIIIIIIIIIIIIIIIIIIIIIIIIIIIIIIIIIIIIIIIIIIIIIIIIIIIIIIIIIIIIIIIIIIIIIIIIIHIIIIIIIIIIIIIIIIIIIIIIIIIIIIIIIIIIIIIIIIIIIIIIIIIIHIIHHHIIIIIIIIIIIIIIIIIIIIIIIIIIIIIIIIIIIIIIIIDDDDD
@HISEQ:969:HM2KJBCX2:2:1102:12360:16441 2:N:0:ACTATGCA
GACTCAACCAGTCCCAACTATCCCTATTAATCATTACTTCAGTCCGCAAACACCAACAAAATAGAACCAAAGTCCTAACTTATTATTCCATGCTAATGTATTCATAGCCTGCAACGCCTGCTTTAAACACTCTAATTTTTTCAAAGTAAACGATCTAGTGCGCTGGTACCGGCTCAGTGAAGAGTAGCACCAGTGTCGCTAGAAGGATGGCTTGGCCAAGCCGGCACTCACACACGTCACCGTGGCGGGCCGGCTGCACCACACCAGAAATCCAACTACGAGCTTTTTAACTGCAGCAACTTTAATATACGCTATTGGAGCTGGAATTACCGCGGCTGCTGGCACCAGACTTGCCCTCCAA
+
DDDDDIIHIHFHIHIHIIIIIIIIIIIIHIIHHHIHIIGHIHIHIGHHIIHIIIIIIIIGCGGHIIHIIGHE@EHIEHHIIIHIIIIHGIIGHIHHHIIIHHHHIIIIIIIIHIHIHHIHIHHIHIIHIIIIIIIIHHIHHHHHIHIIHHIIIIIHIIIIIIHHIHIHIIIHIHIIIIIIHHIIIIIIIIIIIHIHIIHHIIIIIIIIIIIIHIIIIIIIIIIIIIIIIIIGHGIIIIIIIIHIIIIIIIHIIIIIIIHEHEHIHIIIIIGIIIIIIIIIIIIIIIIIIIIIIIIIIHHGIIIHIIIIIIIIIIIHIIIIIIIIIIIIIIIIIIIIIIIIIIIIIIIIIIIIIIIIDDDCD
@HISEQ:969:HM2KJBCX2:2:1102:2991:16580 2:N:0:ACTATGCA
GACTCAACCAGTCCCAACTATCCCTATTAATCATTACGGTGATCCTAGAAACCAACGAAATAGAACCAATCCGTCCTATTTCATTATTCCATGCTAATGTATTCAGACGTTAGCCTGCTTTAAACACTCTAATTTTTTCAAAGTAACAGTCCTGATTTCCTATCACACCAACTAAATGGCATGAAAGTTCCTCAGAAGGTAGAGATTTATCTCACCAGTACAGACAATTAAGCCTGACCAATGGGTAAACCCCGAAGTTCAACTACGAGCTTTTTAACTGCAACAACTTTAATATACGCTATTGGAGCTGGAATTACCGCGGCTGCTGGCACCAGACTTGCCCTCCAA
+
DDDCDIIIIIIIIIIIIIIIIIIIIIIIIIIIIIHIIIIIIIIHIHIIIIIIIIIIIIIIIIHHHIHIIIIHIIIGIIHHHIIIIIIIIHIIIHIIIIIIIIHIIHHIIIIIIIIIIHHIIIIHHIIIIIIIIIIIIIIHHIIIIIIIIIIIIIIIIIIIIIIIIHIIIIIIIIIIIIIIIIIIIIIIHIIIIIIIIIIIIIIIIIIIIIIHIIIIIIIIIIIIIIIIIIIIHIIIIIIIIIII;HGIIIIIIIIIIIIIIIIIIIIIIIIIIIIIIIIIIIIIIIIIIIIIIIIIIIIIIIIIIIIIIIIIIIIIIIIIIIIIIIIIIIIIIIIIIIIIIIIDDDDD
@HISEQ:969:HM2KJBCX2:2:1102:6881:16913 2:N:0:ACTATGCA
GACTCAACCAGTCCCAACTATCCCTATTAATCATTACGTCGATCCTAGAAACCAACAAAATAGAATCAAACGTCCTATTTCATTATTCCATGCTAATGTATTCAAGCGTACGCCTGCTTTAAACACTCTAATTTTTTCAAAGTAACAGTCCTGATTCCCCACGACACCAAATTAATGACATCGCGGTTCTTCAGAAGGTAGGAACCAATAATGCCAGTACGTACCGAAGCACGACCAACAATTCGATCCCGAAATTCAACTACGAGCTTTTTAACTGCAACAACTTTAATATACGCTATTGGAGCTGGAATTACCGCGGCTGCTGGCACCAGACTTGCCCTCCAA
+
DABAD1CE1D1111<CEEH111<<DCHECGH?FHHHGD1D<H11<<CFEG?E1FGCE1DH?GCGFH?F@1?0<CEEFEHIIHCHCHEHHE11<D?IHHEHHGHGE>C<HHHD@EG1HGFHF6HEHGE?GGCIHHHHIEHIIIHHHHHHGB<ACBCFECE11EGBAEH7@EHGHGHGF8EHHHIIIIHC<HGDG@HGCEEHHIHGGC@HFG6IHFFHIH@HEHG@DIIHC0HHHD?EIIIHFC0@EHEHHEHIHHEEHFH@HEC?FGHHIHHFHHHIIHC<1GCD@IHIIHHGHHHHGF1GEHHF@FHHEIIHHIHCHIIHIHHEIHHEEIHHC?IHDHGC@D0@<
@HISEQ:969:HM2KJBCX2:2:1102:13156:17687 2:N:0:ACTATGCA
GACTCAACCAGTCCCAACTATCCCTATTAATCATTACGGTGATCCTAGAAACCAACAAAATAGAACCATGCCGTCCTATTCTATTATTCCATGCTAATGTATTCGAGCAAAAATGCCTGCTTTAAACACTCTAATTTTTTCAAGGTAAAGGTCCTGGATCCGCAAGACACCCAATTAAGGACATCAAGTTTCTCCAGAAGGTGAGAAATCAACAGCGACAGTTCATACCCCTTAAGGCATGACCATCACGTCAATCCCGAAATTCAACTACGAGCTTTTTAACTGCAACAACTTTAATATACGCTATTGGAGCTGGAATTACCGCGGCTGCTGGCACCAGACTTGCCCTCCAA
+
DDABDIIIIIHHHHHDHHHHIHHHIIIIIIIGEHHIEHFHEHI<FGHGHHIGHGHIIHIHHHIFHIIGHEHHIIHIHIHHHIHHHHGHHI?FGHHHHHIIHFGIIIHGIHHCHIHIIIHHHHHHHHHIIIIHHIIIHIIIIIIIIIIIIIHIHGHHHHIIHGGIIIIIIIGIIHGCIII;IIIHIIIIIIHIHIIIIIIHIIIIIIIHHIIIIIHIIIIIIIIIIIIIGIIHHHIIIIIIIIIIIIIIIIHHIIIIIIHIIIIIIIIIIIIIIIIIIIIIIIIIIIIIIIIIIHIIIIIIIIIIIIIIIIIIIIHHIIIIIIIIIIIIIIIIIIIIIIIIIIIIIIIIDDDDD
@HISEQ:969:HM2KJBCX2:2:1102:9454:17848 2:N:0:ACTATGCA
GACTCAACCAGTCCCAACTATCCCTATAATCATTACGTCGATCCTAGAAACCAACAAAATAGGTTCGATCGTCCTATTTCGTTATTCCATGCTAATGTATTCAAGCGCGAGCCTGCTTTAAGCACTCTAATTTTTTCAAAGTAACAGTCCTGTTTCCCCGCAACAACAAATTAATGCCATCACGGTTCTACAAGAGGGAGGGACCAGTGAGGCCAGTGCATACCAGTGGCACGACCGACCTACTGGCCCCGAAATTCAACTACGAGCTTTTTAACTGCAACAACTTTAATATACGCTATTGGAGCTGGAATTACCGCGGCTGCTGGCACCAGACTTGCCCTCCAA
+
@BDDDHHIHIGHEHHEHIIIEHHHHHIIIHEHHHHIIIIIIGHHIFHHHIIEHHFIIHHHHHHHHIHIHHCHEHHH@CGEHH?HHHHHHHIFGHFIHHHHHHFHI?GCHHC@HHHGHEHHHFIHIHIHHEDFGHHHGFEIIHHHHHIHIIIFHIIHIHHHEIHHHIIIIIHHHHHHHEHEFE?HHFECHHHIHHHIIHHIIGIIHHIIIIHHEIHIIIHIHHAEHIHEFHHHHIHIIIIHHG@HIHHFHIHIIHHH@IHIIIIHHHGEIIFHHHIHCHHIHHFHIIGIHHHIHIIHIIIIHHEHHIIIIHHIHDCHGIIIIIFIHIGIIIIHGIHIIIIHDD@@D
@HISEQ:969:HM2KJBCX2:2:1102:19838:17560 2:N:0:ACTATGCA
GACTCAACCAGTCCCAACTATCCCTATTAATCATTACAACGGTCCTAGAAACCAACAAATAGAACCATTGTCCTATTCCATTATTCCATGCTAATGTATCCAAGCGATTGCCTGCTTTGAACACTCTAATTTTTTCACAGTAAAAGTCCTGGTTCCCCGCCACGGCCGGTTAAGGCCATGACGCTTCGCCAGAAGGTAGGACCCGACCACAGACAGTACTCACCCGAAGGGCGGACCGTCCAGCCAGGCCTGAAATTCAACTACGAGCTTTTTAACTGCAACAACTTTAATATACGCTATTGGAGCTGGAATTACCGCGGCTGCTGGCACCAGACTTGCCCTCCAA
+
DDDDDIIEHIIIIIIHHIIIIIIIIIIIIIIIIIIIIIIIIIIIIIIIIIIIIIIIIIIIIIIIIIIIHHHIIIIIIIIIIIIIIIIHIIHHIHIHIIHIIHHIIIIIIIIHIIIIIIIIIIIIIIIIHIIIIHGHHHHIIIIHIIIIHIHIIHIIIIIIIIIIIIIIIIIIIIHIIIIIIIIIIIIIHIIIIIIIIIIIIIIIIIIIIIIIIIIIIIIHIIIIIIHIIIIIIIIIIIIIIIIHHIIIIIIIIIIIIIIIIIIIIIHIIIIIIIIIIIIIIIIIIIIIIIIIIHIIIIIIIIIIIIIIIIIIIIIIIIIIIIIIIIIIIIIIIIIIIIIIIDDDDD
@HISEQ:969:HM2KJBCX2:2:1102:12093:17554 2:N:0:ACTATGCA
GACTCAACCAGTCCCAACTATCCCTATTAATCATTACGTCAATCCTAGAAACCAACAAAATAGGATCAACGTCCTATTTCATTATTCCATGCTAATGTATTCAAGCGCGAGCCTGCTTTAAACACTCTAATTTTTTCAAAGTAACAGTCCTGATTCCCCACCACACCAAATTAATGACATGATGGTTCGTCAGAAGGTAGGAATCAGTAACACCAGTACGTACCGAAGGCACGACCAGCGTACTAATCCCGAAATTCAACTACGAGCTTTTTAACTGCAACAACTTTAATATACGCTATTGGAGCTGGAATTACCGCGGCTGCTGGCACCAGACTTGCCCTCCAA
+
DDAADIII?GGFHEHIHHIIGIHFFGHHHIHHHI1GHICHIIHIHIFEGHHHIHEHIGHEGHHHIHHEC1C<<EGHIFIIHHEHIFHFGH?@HGHHHHIHHGHIIHHIIIHHHHIIIIHFHIIIIIHHHHHHFHHHHHHIIIIHHHEHHHIGHHHIIIIIHHHGHHHCHIHHHHEHFEEEEEHHHFHHHIHIHGHFIIIIIHFHGIGIHHEHIHIIHHHGHIIHHG@EEHHIHHIIIIIIIHHGHDHHHHFEHHHHHHHHHHHFGHIIHIIHIIIIIIIHHHEHHGHHEHHHIIIHIIIHHHHEEIIIHHHIHDCHHGIIHIIIIIHFHHEHHIIIIIHIDBDDA
@HISEQ:969:HM2KJBCX2:2:1102:16673:18781 2:N:0:ACTATGCA
GACTCAACCAGTCCCAACTATCCCTATTAATCATTACGGTGATCCTAGAAACCAACAAAATAGAACCATGCCGTCCTATTCTATTATTCCATGCTAATGTATTCGAGCAAAAATGCCTGCTTTAAACACTCTAATTTTTTCAAGGTAAAGGTCCTGGATCCGCAAGACACCCAATAAAGGACATCAAGTTTCTCCAGAAGGTGAGAAATCAACAGTAACAGTTCATACCCCTTAAGGCATGACCATCACGTCAATCCCGAAATTCAACTACGAGCTTTTTAACTGCAACAACTTTAATATACGCTATTGGAGCTGGAATTACCGCGGCTGCTGGCACCAGAC
+
DDDDDIIIIIIIIIIIIIIIIIIIIIIIIHHIIIIIHIFIHIIIIIIFHHIIIIIIIIIFHIFHHIFHIHHGHEIIIIIFHHIHHIHHHIIIHHHGGIHIIHIHIIIIIIIHIHIIIIIIIIIIIIIIIIIIIIHIIIIIIIIIIIIIIIIIIIIIIHIIIIHIIIIIIHHIIIIIIHIIIIIIIIIIIIIIHHIIIIIIIIIIIIIIIIIIIIIIHHHIIIIIIIHHIIIIIIIIIHHHDIIIIIIHIIIIIHHIIIIIIIIIIIHIIHIIIIIIIIIIIIIIIIHIIIIIIIIIIIHIHIIIIIIIIIIIIIIIIIIIIIIIIIIIIIIIIIIIIDDDDD
@HISEQ:969:HM2KJBCX2:2:1102:2666:19215 2:N:0:ACTATGCA
GACTCAACCAGTCCCAACTATCCCTATTAATCATTACGTCGATCCTAGAAACCAACAAAATAGAATCAAACGTCCTATTTCATTATTCCATGCTAATGTATTCAAGCGCGAGCTTGCTTTAAACACTCTAATTTTTTCAAAGTAACAGTCCTGATTTCCCGCGACACCAAATTAATGACATCGTGGTTCGTCAGAAGGGAGAAACCAATAATGCTAGTACGTACAAAGTACGACCGACATATTAGTCCCGAAATTCAACTACGAGCTTTTTAACTGCAACAACTTTAATATACGCTATTGGAGCTGGAATTACCGCGGCTGCTGGCACCAGACTTGCCCTCCAA
+
DDDDDIIIIIIHIIIIIIIIIIIIIIIIIIIIIIIIIIIIIIIIIIGIIIIIIIIIHEHHHIIIIIIIIIIIIIIIIIIIHIIIIIIIIIHIHIIIIIIIIIIIIIIIIIIIIHIIHHFHIHIIIHHHIIIIIIIHIIIIIIIHHIIHIIIIIIIIHIIIIIIIIIIIIIIIHIIIIIIIIIIIIIIIIIIIIIIIIIIIIIIIIIIIIIIIIIIIIIIIIHIIIIIIIIIIIIIIIIIHHHHIIIIIIIIIIIIIIIIIIIIIIIIIIIIIIIIIIIIIIIIHHIIIIIIIIIIIIIIIIIIIIIIIIIIIIIIIIIIIIIIIIIIIIIIIIIIIIIIDDDDD
@HISEQ:969:HM2KJBCX2:2:1102:10165:19080 2:N:0:ACTATGCA
GACTCAACCAGTCCAACTATCCCTATTAATCATTACGTCAATCCTAGAAACCAACAAAATAGAATCAAACGTCCTATTTCATTATTCCATGCTAATGTATTCAAGCGTAAGCCTGCTTTAAACACTCTAATTTTTTCAAAGTAACAGTCCTGATTCCCCACGACACCAAATTAATGACATCGTGGTTCTTCAGAAGGTAGGAACCAATAATGCCAGTGCGTACCGAGGCACGACCGACAATCTGATCCCGAAATTCAACTACGAGCTTTTTAACTGCAACAACTTTAATATACGCTATTGGAGCTGGAATTACCGCGGCTGCTGGCACCAGACTTGCCCTCCAA
+
DDDDDIIIIIHIIIIIIIIIIIIIIIIIIIHIIIIIIIIIIIIHIIIIIIIIHIIIIIIIIIHIHIIGHHCH1EHHHHHIIIIIIIHHIIHIIGIIIHIIIIIIHHHIIHCGIHHHHHIIIIIIIIIHHGHHHGHCHIGHIHEIHIIIIIIHEHHIDHHIIHHHHHIHGHHHIIIIHHIIHHIHFHHIIIHHIIIHIIIIIIIIIIIIIHIIIIIHHHIIIIHIIIIIIIIIIIIIHHEHHIHIHIIIIHGIIIIIIHHHHIIHIIIIIIIIIIIGIIIIHIIIGIIIIIIIIIIIIIIIIIIHIIIHIHIHIIIIIIIIIIHIIIIHIIHFIHHIIIH@DDDB
@HISEQ:969:HM2KJBCX2:2:1102:5785:19134 2:N:0:ACTATGCA
GACTCAACCAGTCCCAACTATCCCTATTAATCATTACGGTGATCCTAGAAACCAACAAAATAGAACCATGCCGTCCTATTCTATTATTCCATGCTAATGTATTCGAGCAAAAATGCCTGCTTTAAACACTCTAATTTTTTCAAGGTAAAGGTCCTGGATCCGCAAGACACCCAAATAAAGGACATCAAGTTTCTCCAGAAGGTGAGAAATCAACAGTAACAGTTCATACCCCTTAAGGCATGACCATCACGTCAATCCCGAAATTCAACTACGAGCTTTTTAACTGCAACAACTTTAATATACGCTATTGGAGCTGGAATTACCGCGGCTGCTGGCACCAGACTTGCCCTCCAA
+
DDDDDHIIIIIFHHIFHIIIIIIIIIIIIHIHHIIEGHIHIIHIIIIHIIIIIHHIIIIHHIIIIIIIIIIIIHIIIIIIIIIIIIIIIHIIIIIIHIHIIHHEHIIIIIIIIIHIIIIIIHIHIHHHHHHHIIIIIIIIIHIIIHIIIHIIIIIIIIIIIIIIIIIIIIHIIIHHHIIIIIIIIIIHIHHHIIIIIIIIIIIIIIIIIIIIIIIIHIHIIHIIIIHHIIIIIIIIIIIIIIIIIIIIHIIHGIIHIIIIIIHIIIIIIIHIIIIIIIIIIIIIIIIIIIIIIIIHIIIIIIIIIIIIIIIIIIIIIIIIIIIIIIIIIIHIIIIIIIIIIIIIIIIIIDDDDD
@HISEQ:969:HM2KJBCX2:2:1102:12335:19183 2:N:0:ACTATGCA
GACTCAACCAGTCCCAACTATCCCTATTAATCATTACGTCAATCCTAGAAACCAACAAAATAGGATCAAACGTCCTATTTCATTATTCCATGCTAATGTATTCAAGCGTTAGCCTGCTTTAAACACTCTAATTTTTTCAAAGTAACAGTCCTGTTTCCCTGCAACACCAAATTAATGACATTACAGTTCTTCAAGAAGGAGGAACCAGTAAAGCCAGTACATACCAGAGGCACGACCAACCTACTAATCCCGAAATTCAACTACGAGCTTTTTAACTGCAACAACTTTAATATACGCTATTGGAGCTGGAATTACCGCGGCTGCTGGCACCAGACTTGCCCTCCAA
+
DDDADIIIIIIHIIIIHIIIIIIIIIIIIIIIIIIHHIHIIIIIIIIIIIIIHIIIIHIIIHHIIGH?GHICFHGHIIIIIHIIIHIIIIIHIIIIIIIIIIIIIIIIIHHHHIIIIIIIIIIIIIIIIIIIIIHIHHIIIIIIIIIIIIIIIIIIIIHIHIIIIIIHIIIHHIHIIIIIIIIIIIIIIIIIIIIIIIHIIIIIIIIIIIIIIIIIIIIIIIIIIIIIIHIIIIIIIIIIIIHHGIHDIIIIIIHIHIIIIIIIIIIIIIIIIIIHIIIIIIIIIIIIIIIIIIIIIIIIIIIIIIIIIIIIIIIIIIIIIIIIIIIIIIIIIIIIIIIIIDDDDD
@HISEQ:969:HM2KJBCX2:2:1102:13935:19270 2:N:0:ACTATGCA
GACTCAACCAGTCCCAACTATCCCTATTAATCATTACGGTGATCCTAGAAACCAACAAAATAGAACCATGCCGTCCTATTCTATTATTCCATGCTAATGTATTCGAGCAAAAATGCCTGCTTTAAACACTCTAATTTTTTCAAGGTAAAGGTCCTGGATCCGCAAGACACCCAATAAAGGACATCAAGTTTCTCCAGAAGGTGAGAAATCAACAGTAACAGTTCATACCCCTTAAGGCATGACCATCACGTCAATCCCGAAATTCAACTACGAGCTTTTTAACTGCAACAACTTTAATATACGCTATTGGAGCTGGAATTACCGCGGCTGCTGGCACCAGACTTGCCCTCCAA
+
DDD@@HHH?E@FHHIHGHIHFIGEHHHIHGHHHHHIIHFEHH@GHH?FHHFCHGCHG@FHEHHHCGHII?GHH0E/CGHEHEEFH?G1FC?FHCF@?FC<<<CEHEHHGHGHHH@CGFDIHFEHHHHHIIIHHIEFHHHGHIIIIHGFGHHFIIHHHDHHDHEIIIHHFHHIHHHIHIHIIIHHHEG?EIHIIIIIHHGIIIIIIIIIIIIHEHIHHHHEFIIIHHEIIGII<HIIHIIHIIHIIIHIIHEGIHIIIIIIIIHIHHHHHHHHIIIIIIHHHFIIGIIIIIIIHIHIIIIIIIHHIIIIIIHHHIIIHIIIIIHIIIIIIIIIIIIHIIIIIHHIIIIIADDD@
@HISEQ:969:HM2KJBCX2:2:1102:6016:19675 2:N:0:ACTATGCA
GACTCAACCAGTCCCAACTATCCCTATTAATCATTACGGTGGTCCTAGAAACCAACAAAATAGAACCACAACGTCCTATTCTATTATTCCATACTAATCTATTCAAGCAATAGCCCGCTTTAAACACTCTAATTTTTTCAAGGTAATAGTTCTGGCTCCCCAAAACACCCAATAAAGGGCATACTGGTTCACCAGAAGGAAGACCCGACAGCAGACAGTACTCGCCAAAGACGGACCGCCCGGCCAGGCCTAAAATTCAACTACGAGCTTTTTAACTGCAACAACTTTAATATACGCTATTGGAGCTAGAATTACCGCGGCTGCTGGCACCAGACTTGCCCTCCAA
+
DDDDDIIIIIIIIIIIIIIGHIIIHGIIIIIIIIIIHIIHIIHHGHGIECHHIIIIIIIFHIIGHHHIIHGIDHHIIGIIGIIHIGHEHHHGHHEHIIIHHFFHHIIIIIHIIIIHHIIHIIIIIHIIHHHHIHIIIIIIIIIHIIIIIIIIIIIIIIHIIIIHIIIIIIIIIIIIIIIIIIIHIIIIIIIIIIIIIIIIIIIIIIIIIIIIIIHIIIIHIIIIIIIIIIHIIIIIIIIIIIIIHIIIIIIIIIIIIIIIIIHHHIIIIIIIIIIIIIIIIIIHIIIIIIIHIIIIIIIIIIIIIIIIIIIIIIIIIIIIIIIIIIIIIIIIIIIIHHIIIDDDDD
@HISEQ:969:HM2KJBCX2:2:1102:7354:19792 2:N:0:ACTATGCA
GACTCAACCAGTCCCAACTATCCCTATTAATCATTACGTCGATCCTAGACACCAACAAAATAGAATCAAACGTCCTATTTCGTTATTCCATGCTAATGTATTCAAGCGTGAGCCTGCTTTAAACACTCTAATTTTTTCAAAGTAACAGTCCTGATTCCCCATGACACCAAATTAATGACATCATGGTTCGTCAGAAGGTAGGAATCAATAATACCAGTACGTACAATAGCACGACCAATAAATTGATCCCGAAATTCAACTACGAGCTTTTTAACTGCAACAACTTTAATATACGCTATTGGAGCTGGAATTACCGCGGCTGCTGGCACCAGACTTGCCCTCCAA
+
DD?@0<DCEHI<1<D@<DHE1<<<1<F1FDH?G<CECEC1//<1<<C1<1<1<1D<EE1D?C<1<<C111<<C1001<<<<1<FGH1<D@H?DCGHHIHHH?HGIIFIIHHGGHEGHIHEEHHHHCIHHF@FHEIHHFFHEHFFDGHHECFF1FDCFHIHHGHIIIIHGG-<@HHHFFF<EEF@CCCIHIIIIIHIIIH7GHIFHHIHHHHHHIHHFEHGHEHG?CIHGIHHGCHCHHF?HHE<GHHHCHCEEHIIHHIIHDHEFIIIIIIHIIIHCHHHHIHCFGHIIHG@CHEHHFIHHIHHGIIHIIIHHIIHDIIHHEIIHHIIHHIHFC@HEHHHDDBD@
@HISEQ:969:HM2KJBCX2:2:1102:4416:19838 2:N:0:ACTATGCA
GACTCAACCAGTCCCAACTATCCCTATTAATCATTACGGTGATCCTAGAAACCAACAAAATAGAACCATGCCGTCCTATTCTATTATTCCATGCTAATGTATTCGAGCAAAAATGCCTGCTTTAAACACTCTAATTTTTTCAAGGTAAAGGTCCTGGATCCGCAAGACACCCAATAAAGGACATCAAGTTTCTCCAGAAGGTGAGAAATCAACAGTAACAGTTCATACCCCTTAAGGCATGACCGTCACGTCAATCCCGAAATTCAACTACGAGCTTTTTAACTGCAACAACTTTAATATACGCTATTGGAGCTGGAATTACCGCGGCTGCTGGCACCAGACTTGCCCTCCAA
+
0D@@@@C1<CECGHI?1EH?CEGHE1FGE?1<C1DHHIDG@CH<<F1<<<C<1<G0CC@1G11<GHE@@CEHHH//0111<D1CH@<1<<<GE1<C<<1<<<<11@DEDHH@EB8%B1@1G@EFEHC?G@FFEHHHHHIHEHHE8HHHH/EG@?IHDDHHHHC5.HIH9??EHHHHGEHHF/GGEIHEGHFIHC?IIIIIIIHHEIIIHCHGFHFHGCIHIIIIHH@CIGIIIIIHHHFEC@IIFHCHIFHHHHHDDHGECIHIFIIGIIHG@EEEHHIIIHIHHFHIHHGCHIHHHHCGHHHGHHIHHIIIIHIIHIHDCCCC<IIGIIIIHHEIIHHHHHHIHHG@@BBCD
@HISEQ:969:HM2KJBCX2:2:1102:19977:20122 2:N:0:ACTATGCA
GACTCAACCAGTCCCAACTATCCCTATTAATCATTACGGTGATCCTAGAAACCAACAAAATAGAACCATGCCGTCCTATTCTATTATTCCATGCTAATGTATTCGAGCAAAAATGCCTGCTTTAAACACTCTAATTTTTTCAAGGTAAAGGTCCTGGATCCGCAAGACACCCAATAAAGGACATCAAGTTTCTCCAGAAGGTGAGAAATCAACAGTAACAGTTCATACCCCTTAAGGCATGACCGTCACGTCAATCCCGAAATTCAACTACGAGCTTTTTAACTGCAACAACTTTAATATACGCTATTGGAGCTGGAATTACCGCGGCTGCTGGCACCAGACTTGCCCTCCAA
+
@D@?DHGHGDHHIEHIIIIGHHIHHIIHIIIHHEHGHHII?@GHEHHH?HGFHHIHHHIHHIIIIIIIHEHHHE?HIHHFHCEEHFHI?F<ECCHEHCHHHEFF@FEDHGHIHHHIHHFHGCFEHAHHHEHHHHHIIHIHHEIHHHFGHHHHGCHFHHIIIIHEFHIIIIHIIHHHHHE?FHHHHHIHHHHHEHFHHHHIIHIIH<IIHIIIHHIHHG9EEEGIHHGHIHHIIHGHHIHEGHFEFIHEHHGCGE/IIIHHCHHHHFGHCCECCIHGIHHHIHCIIHGIIIIHCHIIIIIHHIHHHIHHHFIHHIIIHHIIIIIIHEHEIIIIIHHHHHHHHHHGIHECBDDDD
@HISEQ:969:HM2KJBCX2:2:1102:20939:20687 2:N:0:ACTATGCA
GACTCAACCAGTCCCAACTATCCCTATTAATCATTACGGTGATCCTAGAAACCAACGAAATAGAATCAGTCCGACCTATTTCATTATTCCATGCTAATGTATTCAGACGATAGTCTGCTTTAAACACTCTAATTTTTTCAAAGTAACAGTCCTGATTTCCCATCACACCAAATAAATGGCATGAAAGTTCCTCAGAAGGTAGAGATCCATCTCACCAGTGCAGACAATTAAGCCTGACCAATGGGTAGACCCCGAGGTTCAACTACGAGCTTTTTAACTGCAACAACTTTAATATACGCTATTGGAGCTGGAATTACCGCGGCTGCTGGCACCAGACTTGCCCTCCAA
+
0<BD0<@1<D@CH11<1DFEEHI?@EGHEG<CF?<<DGE1<@FE?@DEHGH1C@G0@EHFHI?HIHGHHH1<0/</<FG<11@CEH1111<<C1<1C<11D11<DCE8ADGGB<1<G@FGACBF?GFHGDFAG@CEGFFGHHIHAF@FED1119F@FEC?DFGHECCHGDGHGF8HCEIIHEHHHEGIH9HCHD0DC<0=HECG@HG@IHFEG<<1HEFDC1D<EHHHFFCEEFEEHGGIHHDCB1<.DC/E@GC<<1D1CHHGCHFCCIIHEHGHEHHIIHFGIIHHIHHHCCGEHEHIHHHHHFEHGEHECHEC/?ECCEIGHHEGD1@HF<D1HIIIHIIDAD@B
@HISEQ:969:HM2KJBCX2:2:1102:1767:21490 2:N:0:ACTATGCA
GACTCAACCAGTCCCAACTATCCCTATTAATCATTACGTCAATCCTAGAAACCAACAAAATAGGTTTGAACGTCCTATTTCATTATTCCATGCTAATGTATTCAAGCGTTAGCCTGCTTTAAACACTCTAATTTTTTCAAAGTAACAGTCCTGTTTCCCTGCAACACCAAATTAATGGCATTACAGTTCTTCAGAAAGGAGGAATCAGCGAAACCAGTTCATACCAGTGGCACGACCAACCTGCTGACCCCGAAATTCAACTACGAGCTTTTTAACTGCAACAACTTTAATATACGCTATTGGAGCTGGAATTACCGCGGCTGCTGGCACCAGACTTGCCCTCCAA
+
CDDDAIIIIIIGHHIIIIIIFHHHIIIIIIIIIIIIIIIIIIIIIIIIIIIIIIIICHIIGICCCEGHHIIIIHHHIIIHFHHHHFH?FHHHGHHIIHHIHIHIHHIIIIIIIIIIHHIHIIHGIIIHIHIIIHGHHHIIIIIIHHIIIIIIIIHIIIIIIHIIIHIHHHEIHIIIIHHIIIIIIIIIIIIIIIIIIIIIIIIIIIIIIIIHHIIIIIIIIIIHIIIIIIHHIIIIIIIIIIIHGIIIGIIIIIIIIIIIIIIIIIHIIIIIIIIIIIIIIIIIIIHIIIIIIIIIIIIIIIIIIIIIIIIIIIIIIIIIIIIIIIIIIIIIIIIIIIIIIDDDDD
@HISEQ:969:HM2KJBCX2:2:1102:7310:21604 2:N:0:ACTATGCA
GACTCAACCAGTCCCAACTATCCCTATTAATCATTACGGTGATCCTAGAAACCAACGAAATAGAATCAGTCCGTCCTATTTCATTATTCCATGCTAATGTATTCAGACGATAGTCTGCTTTAAACACTCTAATTTTTTCAAAGTAACAGTCCTGATTTCCCATCACACCAAATAAATGGCATGAAAGTTCCTCAGAAGGTAGAGATCCATCTCACCAGTGCAGACAATTAAGCCTGACCAATGGGTAGACCCCGAAGTTCAACTACGAGCTTTTTAACTGCAACAACTTTAATATACGCTATTGGAGCTGGAATTACCGCGGCTGCTGGCACCAGACTTGCCCTCCAA
+
00@001D1<01<1<111<<11<1<1<1C1D<1<<DGHGHE11<@1F1111D<<1FEC100<11<D11<<1<FHH1<0C<111<<C11111<1D111<D11<D111:11HF<631<E6CGEEB1GAA6DHA<61$B61.+<<1A<GG11ED<FFG@7<<<IHFC<0<CD000<G@CHH<CD<CG<<D?GF@0<C0<B<@C@HG@0:<:<:<<>FGFCCCC<111EIHHFHHG<1111:?AFA1@EC/DHF</0GCF?G<<1CC@HF@GC?@FHEHHC<C@H@CFCGC@C@FHHHECGCC1CC@1EH@HGCGHEHCCE<CC?IHCGCCD1C1GHF<1CCC?CHGC?@@<0
@HISEQ:969:HM2KJBCX2:2:1102:17267:21983 2:N:0:ACTATGCA
GACTCAACCAGTCCCAACTATCCCTATTAATCATTACATCGATCCTAGAAACCAACAAAATAGAATCGGATGTCCTATTTCATTATTCCATGCTAATGTATTCAAGCGTGAGCCTGCTTTAAACACTCTAATTTTTTCAAGGTAACAGTCCTAATTCCCCGTGACACCAAATTAATGGCATTACGGTTCTTTAGAAGGTGAGAAATCAATAATATCAGTACATACCAACGGCATGACCGAAACATTGATCCCGAAATTCAACTACGAGCTTTTTAACTGCAACAACTTTAATATACGCTATTGGAGCTGGAATTGCCGCGGCTGCTGGCACCAGACTTGCCCTCCAA
+
BDD0<<DCHHICHHHHHHHHIIGFHHIHEEHIHIIIEEIIHIF?EHE1<1<CCEHHHIGFFEE<DE@FCHHHIHHHHGGEFHHHHHIHIIIEGHII?IIHICIHCHHCIHHEIIIHEHFHHHHHIIIHIHIHGHG@GIHGHEHIIIIIHHHFIIIHIIIGIIIHHHE?HIHHHIHI:HIIIIIIHHIIIHHHHIIIIIIHHHHIHHHIHIIIIHHIHIHIIHHHHHIHHHEIIIIIIH<HGHHHFHIFIIIIIIIIIIIIIIIHHIIHIIGIIIIIIIHIIIIIHHIIIIIIHHHIGIIIGIIIIHHEHEHHDF<IIIHEIHHHEHHHCHGIIHHHCIIIIIDDDD@
@HISEQ:969:HM2KJBCX2:2:1102:15588:22391 2:N:0:ACTATGCA
GACTCAACCAGTCCCAACTATCCCTATTAATCATTACGGTGGTCCTAGACCAACAAAATAGAACCAACGTCCTATTCTATTATTCCATGCTAATCTATTCAAGCAAAAGCCCGCTTTAAACACTCTAATTTTTTCAAGGTAATGGTCCTGGTTCCCCGACACACCCAATAAAGGGCATACCGGCTCACCAGAAGGATAGACCCGACAGCAGAACAGTACTCGCCAGAGACGGACCGTCCGGTCAGGCCTAAAATTCAACTACGAGCTTTTTAACTGCAACAACTTTAATATACGCTATTGGAGCTGGAATTACCGCGGCTGCTGGCACCAGACTTGCCCTCCAA
+
DDDDDIIIFHHIIIIIIIIIIIIIIIIIIHIIIHIIIIIIIIIIIIIHIIIIIIICEGHHHIHIIIIIGICHHIHIIIIIIIIIIIHIIIIIIIIIIIIHIHHHHIIIHIHIIHIHIIIIIHHHIIIIIHIIIHHIIIIIIHIIGIIIIIHIIIIIIIIIIIIIIIIIIIHHIIIIIGIIIIIIHIIIIIIIIIIIIIIIIIIIHGIIIIIIIIIIIIIIIIIIIIIIIIIIIIIIIIIIIIHIIIHIIIIIIIIIIIIIIIIIIIIIIIIIIIIIIIIIIIIIIIIIIIIIIIIIHGHIIIIIIIIIIIIIIIIIIIIIIIIIIIIIIIIIIIIIIIIDDDDD
@HISEQ:969:HM2KJBCX2:2:1102:8400:22608 2:N:0:ACTATGCA
GACTCAACCAGTCCCAACTATCCCTATTAATCATTACGTCAATCCTAGAAACCAACAAAATAGGATCAACGTCCTATCTCATTATTCCATGCTAATGTATTCAAGCGCGAGCCTGCTTTAAACACTCTAATTTTTTCAAAGTAACAGTCCTGATTCCCCGCCACACCAAATTAATGACATGATGGTTCGTCAGAAGGTAGGAATCAGTAACACCAGTACGTACCGAAGGCACGACCAGCGTACTAATCCCGAAATTCAACTACGAGCTTTTTAACTGCAACAACTTTAATATACGCTATTGGAGCTGGAATTACCGCGGCTGCTGGCACCAGACTTGCCCTCCAA
+
DDDDDIIIIIIIIIIIIIIIIIIIIIIIIIIIIIIIIIIIIIIIIIHHHIIIIIIIIIIIIIHHIIIIIHIIIIIIIIIIIIIIHIIIIIIIIIIIHIIIIGIIIIIIIHHHIIIIIIIIIIIHIIIIIIIIIHIIIIIIIIIHIIIIIIIIIHHIIIIHIIIIIIIIIIIIIHIIIIIHIIIIIIIIIIIIIIIIIHHIIIIIIIIIIIIIIIIIIIIIIIIIIIIIIIIIIIIIIIIHIIIIIIIIIHIIIIIIIIHIIIIIIIIIIIIIIHIIIIIIIIIIIIIIIIIHIIIIIIIIIIIIIIIIIIIIIIIIIIIIIIIIIIIIIIIIIIIIIIIIDDDDD
@HISEQ:969:HM2KJBCX2:2:1102:8125:22846 2:N:0:ACTATGCA
GACTCAACCAGTCCCAACTATCCCTATTAATCATTACGTCGATCCTAGAAACCAACAAAATAGGGTCAAACGTCCTATTTCATTATTCCATGCTAATGTATTCAAGCGTGTGCCTGCTTTAAACACTCTAATTTTTTCAAAGTAGCGGTCCTGATTCCCCATGACACCAAATTAATGACATCACAGTTCGTCAGAAGGTAGAAATCAATAATACCAGTGCATACCAGAGGCACGACCAATATATTGATCCCGAAATTCAACTACGAGCTTTTTAACTGCAACAACTTTAATATACGCTATTGGAGCTGGAATTACCGCGGCTGCTGGCACCAGACTTG
+
000D@111<01DC1<<<0<F<C@H11FC1<<111<1D1DCCE@<011DC1DHF<C0D1<<CC<11<DHHII@<D0<C1F11<CE<<1<CIHCIHIIHCFHH@HHHE1HE@?DHEHEGDFEFCGHHHFCHGB<<FHGHECHHDHECIHHHH7<<@FGHHH8HEG?HC7@HG<D/HEIIHCCIHHFHF<@GC<7H8EGHIHHIIHHH8EF@=CFHHGCEG@HHH@FHEFHECHECB<<>HCFF?FH@CC/ACD1FHF<?FC<<0<CEHHEC1<@HIHE@CHEHE?HIIHG<C@ECCCCIIHGEHF<<FCHCHHHCE<CDIIGIHGEGCCHHG@IHD00@D
@HISEQ:969:HM2KJBCX2:2:1102:12120:22775 2:N:0:ACTATGCA
GACTCAACCAGTCCCAACTATCCCTATTAATCATTACGTCGATCCTAGAAACCAACAAAATAGAATCAAACGTCCTATTTCATTATTCCATGCTAATGTATTCAAGCGTGAGCCTGCTTTAAACACTCTAATTTTTTCAAAGTAACAGTCCTGATTCCCCACAACACCAAATAAATGACATCATGGTTCGTCAGAAGGGAGAAACCAACAATGCCAGTACGTACCTAGGCACGACCGACATGATGGTCCCGAAATTCAACTACGAGCTTTTTAACTGCAGCAACTTTAATATACGCTATTGGAGCTGGAATTACCGCGGCTGCTGGCACCAGACTTGCCCTCCAA
+
DDDDDIIIIIIIIIIIIIIIIIIIIIIIIIIIIIIIIIIIIIIIIIIIIIHIIIIIIIIIIIIIIIIIIIIIIHIIHIIIHIHHIIIIIIIIIIHIIIIIIIIIIIIIIIIIIIIIIIIIIIIIIIIIIIIIIIIIIIIIIIIIIHIIHIIIIIIIIIIIIIIIIIIIIIIIIIIIIIIIIIIIIIIIIIIIIIIIIIIIIIIIIIIIIIIIIIIIIIIIIIIIIIIIIIIIIIIIIIIIIIHHIIIIIIIIIIIIIIIIIHIIIIIIIIIIIIIIIIIIIIIIIIIIIIIIIIIIIIIIIIIIIIIIIIIIIIIIIIIIIIIIIIIIIIIIIIIIIIIIDDDDD
@HISEQ:969:HM2KJBCX2:2:1102:16457:23079 2:N:0:ACTATGCA
GACTCAACCAGTCCCAACTATCCCTATTAATCATTACGTCGATCCTAGAAACCAACAAAATAGGGTCAAACGTCCTATTTCATTATTCCATGCTAATGTATTCAAGCGTGAGCCTGCTTTAAACACTCTAATTTTTTCAAAGTAACAGTCCTGATTCCCCGCGACACCAAATTAATGACATCACGGATCTTCAGAAGGGAGAAACCAGTGACACCAGTGCATACCAAAGGCATGACCAGCGTACTGATCCCGAAATTCAACTACGAGCTTTTTAACTGCAACAACTTTAATATACGCTATTGGAGCTGGAATTACCGCGGCTGCTGGCACCAGACTTGCCCTCCAA
+
DDBDCHHHIIIHHCHGHHIHIICHHIIHIHIEHHHFGHHHDHHHHHIHEHHHEHFHHIEHIHHIGIHIIIHHIHDHIIIHHHHIHHHIFHEEHHHIIIIIHHGIHEHIHIIIIIHHHHIIIIHHHHGHHIIIIIIHIIIIHHHIGIIHHHIHHHHIHFIHIIIIIIIIIIIHIIHHIIIIIIIIIHIIIIIHHHIHHHGIIIIIIIIIIHIIIIIIIIIIHIIIGIIIIH=IIIIIIHIHIIIHHIHHHHFDHIIHIIIIIIIIIIIIIIIIIIIIIIIIIIIIIIIIIIIIIIIIIHHHGIIIIIIHIIIIIIIHIIIIIIIIIIIIIIIIIIIHIIIIIDDDDD
@HISEQ:969:HM2KJBCX2:2:1102:12041:23152 2:N:0:ACTATGCA
GACTCAACCAGTCCCAACTATCCCTATTAATCATTACGGTGGTCCTAGAAACCAACAAAATAGAACCACAACGTCCTATTCTATTATTCCATGCTAATCTATTCAAGCAATAGCCCGCTTTAAACACTCTAATTTTTTCAAGGTAATGGTCCTGGCTCCCCAACACACCCAATTAAGGACATACTGGTTCACCAGAAGGAAGACCCGACAACAGGACAGTACTCGCCAAAGACGGACCGCCCGGCCAAGTCTAAAATTCAACTACGAGCTTTTTAACTGCAACAACTTTAATATACGCTATTGGAGCTGGAATTACCGCGGCTGCTGGCACCAGACTTGCCCTCCAA
+
BBBDDIIGHHGHIHIIIIIIGHCHHHIIIIIHHIHIIHHIGIEEHH?EHIIIIHIHI?GHGHCEDHHHECGEEEHHHHGHHGHH?FHHEHIIG?FHFHIHHFGIHHHIIIHHHIHHEHEE?HGHIIIIHIHIHHHEGCHGHIIIIIIIHEHHFHGHIIIIIIEEEHEGGIIIHHIIIHHIIIHIIHIIIIIHIIHGIHIHIIIIHIIHIIIIIHHFIIHIIHEHIIIIIIIIIIIIIIHIIHIIHIIIIFGIHIIIHIIHIHECHHEIIIIIIIIHIIIIHIIIHIGIIHHIIIHIIIHHIIIIIIIIIIIIIIIIHIHHIIIHGIIIIHHIIIHIIIIIHIDCDBB
@HISEQ:969:HM2KJBCX2:2:1102:4136:23746 2:N:0:ACTATGCA
GACTCAACCAGTCCCAACTATCCCTATTAATCATTACGGTGATCCTAGAAACCAACAAAATAGAACCATGCCGTCCTATTTTATTATTCCATGCTAATGTATTCAGGCACTGGCCTGCTTTGAGCACTCTAATTTTTTCAAGGTAATAGTCCTGCTTCCCCAGCGCACCAAGTAAATGGCATGCTGGTTATTCAGAAGGTAAGAACCCACCACGCCAGTACGGACAATGAAGCCCGACCAACGGACAGATTCCGAAATTCAACTACGAGCTTTTTAACTGCAACAACTTTAATATACGCTATTGGAGCTGGAATTACCGCGGCTGCTGGCACCAGACTTGCCCTCCAA
+
DDDDDIIIIIIIIIIIIIIIIIIIIIIIIIIIIIIIIIIIIHIIIIIIIIIIIIIIHIIIGHH?HHIIHIIIHHHHHHHHHFHHIIFHIGIIEHIHHIIIIHHIIHFHIIIHIIIIIIIIIIIIHIIIHIIIIIIIIIIIIIIIIIIIIHIHIIIIHIIIHIIHHHIIIIIIIIIIIIGIIIHIIIIIIIIIIIIIIIIIHHIHHIIIIIIIIHIIIIIIIIIIIIIIIIIIIIIIIIIIIIIIIHGIIIIIIIIIIIIIIIIIHIIHIIIIIIIIIIIIIIIIHIIIIIIIIIIIHIIIIIIIIIIIIIIIIIIIIIIIIIIIHIIIIIIIIIIIIIIIIIIDDDDD
@HISEQ:969:HM2KJBCX2:2:1102:7069:22402 2:N:0:ACTATGCA
GACTCAACCAGTCCCAACTATCCCTATTAATCATTACGGTGATCCTAGAAACCAACAAAATAGAACCATGCCGTCCTATTTTATTATTCCATGCTAATCTATTCAAGCACTAGCCTGCTTTAAGCACTCTAATTTTTTCAAGGTAATAGCTCTGCTTCCCCGGCGCACCAACTGAATGGCATGCCGGTTATTCAGAAGGTAGGAACCCATCACACCAGTACGGACCGTGAAGCCCGACCGACGGACAGACCCCGAAATTCAACTACGAGCTTTTTAACTGCAACAACTTTAATATACGCTATTGGAGCTGGAATTACCGCGGCTGCTGGCACCAGACTTGCCCTCCAA
+
CBDDDIIGHIIEHIIHIIIIIIIIIIGIHIIIIIIIHHHIIIIIHIIIIIIIIIIIHIIIIIHGIIIIHHHIGHDDIIIIHIIIGIEHEHGHHGHHHHIIIHHHIIIIIIIIHHHIHIHHIHIIIIIIIIIIHHIIIIIIHIIIIIIIIIIIIIIIIIGIIIIIIIIIIIIIIHIIIIIIIHIIIHIIII;IHIH?IIIHIHIIIIHGIIIHHIIIIIIIHIHIIIIIIIIIIIIIIIHIIHIIIHGIFGIIIIIIIIIIIIIHHIIIIIIIIIIIIIIIIIIIIIIIIIIIHIIIIIIIIIIIIIIIIIIIIIIIHIIIIIIIIIIIIIIIIIIIIIIIIIHDDDDD
@HISEQ:969:HM2KJBCX2:2:1102:11735:23961 2:N:0:ACTATGCA
GACTCAACCAGTCCCAACTATCCCTATTAATCATTACGGTGATCCTAGAAACCAACAAAATAGAACCATGCCGTCCTATTCTATTATTCCATGCTAATGTATTCGAGCAAAAATGCCTGCTTTAAACACTCTAATTTTTTCAAGGTAAAGGTCCTGGATCCGCAAGACACCCAATTAAGGACATCAAGTTTCTCCAGAAGGTGAGAAATCAACAGCGACAGTTCATACCCCTTAAGGCACGACCATCACGTCAATCCCGAAATTCAACTACGAGCTTTTTAACTGCAACAACTTTAATATACGCTATTGGAGCTGGAATTACCGCGGCTGCTGGCACCAGACTTGCCCTCCAA
+
DDDDDIIIIIGIIIIIIIIHIIHIIIIIIIIIGHHHIEHIHFIIIIIIIIIIIIHIIHIFHIFHHIIIIIIGHEDHHIHHHIIIIIIIIIIIHHHFEHGEHEHIIIHHHIIIIHGHHIIIIIHGHIGIIIIIIIHHHIIIIIIIHIHIIIIIIHHIIIIIIIIIHEHHIIIIIIIHIIIIIIIIIIIGIIIIIIIIIHHIIIIIIIIIIIIIIIIIIIIIIIIIIIIIHIIIIIIGIIIIIIIIIIIIIIIIIHIIIIIIIIIHIIIIIIIHHIIIIIIIIIIIIIIIIIIIHGHIHHHIHIIIIIIIIIIIIIIIHIIIIIIIIIIIIIIIIIHIIIIIHIIIIHHIDDDDD
@HISEQ:969:HM2KJBCX2:2:1102:6590:25232 2:N:0:ACTATGCA
GACTCAACCAGTCCCAACTATCCCTATTAATCATTACGGTGGTCCTAGAAACCAACAAAATAGAACTACAACGTCCTATTCTATTATTCCATGCTAATCTATTCAAGCAATAGCCCGCTTTAAACACTCTAATTTTTTCAAGGTAATGGTCCTGGCTCCCCAACACACCCAATAAAGGGCATACTGGTTCACCAGAAGGAAGACCCGACAGCAGACAGTACTCGCCAAAGACGGACCGCCCGGCCAGGCCTAAAATTCAACTACGAGCTTTTTAACTGCAACAACTTTAATATACGCTATTGGAGCTGGAATTACCGCGGCTGCTGGCACCAGACTTGCCCTCCAA
+
DDBDDIIIIIIIHHHIIIIIIEHIIIIIIGIIIIFHIGHHHHHHHHIIIHIIIIIIEHHHIIGHIIIIIIIH<EHHHIHFEHHIIIIIGHIGEHHEHIIGHGHHHHHHHHHFHIIIIHHHHIIHHHHIIIIIIIHHHIGIIIIIHIIIIIIIHHHHHHHEHFHFHIEGHHIIIIIIIIIIIIIIIIIHHFIIIIIIIIIIIIIHHIIIIIIIIIIIIIIH;IIIHIIHGHIIIIIIIIIHIIIIHIHIHIIIIIIIIIIHIIIIIIIIHIHHIHIIIIIIIIIIIIIIIIIIIIIIIIIHIIIIIIIIIIIIIIHHIIIIIIIIIIIIIIIIHHIIIIIIIDDDDD
@HISEQ:969:HM2KJBCX2:2:1102:14882:24495 2:N:0:ACTATGCA
GACTCAACCAGTCCCAACTATCCCTATTAATCATTACGGTGATCCTAGAAACCAACAAAATAGAACCATGCCGTCCTATTCTATTATTCCATGCTAATGTATTCGAGCAAAATGCCTGCTTTAAACACTCTAATTTTTTCAAGGTAAAGGTCCTGGTTCCACATGACACCCAATTAAGGACATCATGCTTCTCCAGAAGGTGAGAAATCAACTGCGACAGTTCATACCCCTTAAGGCACGACCATCACGTCAATCCCGAAATTCAACTACGAGCTTTTTAACTGCAACAACTTTAATATACGCTATTGGAGCTGGAATTACCGCGGCTGCTGGCACCAGACTTGCCCTCCAA
+
CDDDDHIIIIIIIIIIIIIIIGIIIIIIIGIIIIIIIGIHHGHIIIGHIHIGHIIIIIIEHHHHHHIHHHIIHHGHIIHIIIHFHIHHGHHIEHHEHH?DF<IIIIIIHHIIIIHIIIIIIIIHGIHIIIIIIIIIIHHHHHHIHHEIIIIIIIIIIIHIIIIIHIGIIIIIIIIIIIIIIIHIIIIIIHIIIIIIIIIIIIIHIIIIIIIIHIIIIIIHIIIHIIIIIIIIIIIGIIIIIIIIHIHIGIHIHIIIIIIIIIIIIIGIIIIIIIIIIIIIIIIIIIIIIIIIIIIIIIIHIIIIIIIIIIIIIIIIIIIIIIIIIIIIIIIIIIIIIIIIIIIIIIIDDDDD
@HISEQ:969:HM2KJBCX2:2:1102:15532:25405 2:N:0:ACTATGCA
GACTCAACCAGTCCCAACTATCCCTATTAATCATTACGGTGATCCTAGAAACCAACAAAATAGAATCATGCCGTCCTATTTCATTATTCCATGCTAATCTATTCAAGCATAAAGCCTGCTTTAAACACTCTAATTTTTTCAAAGTAACAGTCCTAGCTTCCTATTACACCTAATGAAAGGCATAATAGTTCACTAGAAGGTGGAGATTGACAACTACCAGTACATGTCCGAAAACACGACCGATATGCCAATCCCGAAATTCAACTACGAGCTTTTTAACTGCAACAACTTTAATATACGCTATTGGAGCTGGAATTACCGCGGCTGCTGGCACCAGACTTGCCCTCCAA
+
DDDDDIHIIIIIIIIIIIIIIIIIIIIIIIIIIIIIIIIIIIIIIIIIIHIIIIIIIIIIIIHHHHIIIHHHIIIIIIIGIIIIIIIIIIIIIHIGHIIHIIIIIIIIIIIIIHIIIIIIIIIIIIIIIIIIHHIIIIHIHIIIHIIHIIIIIIHIIIIIIIIHIIHIIHIIIIIIIIIIIIIIIIIIIIIHIIIIIIIIIIIIIIIIIIIIIIIIIIIIIIIHIIIIIIIIHIIIIIIIIIIIIIIIHIIIIIIIIIIIIIIIIIHIIIIIIIIIIIIIIIIIIIIIIIIIIIIIIIIIIIIIIIIIIIIIIIIIIIIIIIIIIIIIIIIIIIIIIIIIIIIIIDDDDD
@HISEQ:969:HM2KJBCX2:2:1102:6265:25698 2:N:0:ACTATGCA
GACTCAACCAGTCCCAACTATCCCTATTAATCATTACGTCAATCCTAGAAACCAACAAAATAGGATCAAACGTCCTATTTCATTATTCCATGCTAATGTATTCAAGCGTTAGCCTGCTTTAAACACTCTAATTTTTTCAAAGTAACAGTCCTGTTTCCCTGCAACACCAAATTAATGACATTACAGTTCTTCAAGAAGGAGGAACCAGTAAAGCCAGTACATACCAGAGGCACGACCAACTTACTAATCCCGAAATTCAACTACGAGCTTTTTAACTGCAACAACTTTAATATACGCTATTGGAGCTGGAATTACAGCGGCTGCTGGCACCAGACTTGCCCTCCAA
+
DDDDDIIIIIIHHHHIHHHHGHHIIIIIIIIIGGHIIIHFGGEIIIEEEHHHIIIIIHIIIHFHEHHHHIIIIHIIIHGHIIIHIIIIIHIIGHIHIHHHHHIHHHIGIHHIIIIIIIIIIIIIIIIIIIIIHHIFGGHFIIIHHIIIHIHHHGIHFCHIGIHHHHHHHIHGHIIIIIIIIHIIIIIIHHGIIIIIIIIIIIIIHHIHIIIIIIIIIIIIIHIIIIIIIIIIHIIIII=H2IHHFIIHIIHIIIIIIIIIIIHHIIIIIIIIIIIIIIIIHFIIIIHHIIIIIIHIHIIIHIIIIIIIIIHIIIIIIHHHIIIIIIIIIIIGIIIHHIIIIDDDDD
@HISEQ:969:HM2KJBCX2:2:1102:7853:25434 2:N:0:ACTATGCA
GACTCAACCAGTCCCAACTATCCCTATTAATCATTACGGTGATCCTAGAAACCAACAAAATAGAACCATGCCGTCCTATTCTATTATTCCATGCTAATGTATTCGAGCAAAAATGCCTGCTTTAAACACTCTAATTTTTTCAAGGTAAAGGTCCTGGATCCGCAAGACACCCAATTAAGGACATCAAGTTTCTCCAGAAGGTGAGAAATCAACAGCGACAGTTCATACCCCTTAAGGCATGACCATCACGTCAATCCCGAAATTCAACTACGAGCTTTTTAACTGCAACAACTTTAATATACGCTATTGGAGCTGGAATTACCGCGGCTGCTGGCACCAGACTTGCCCTCCAA
+
DDDDDHHIIIIIIHIIIIIIIIIIIIIIHIHHIIIIIIIIIIIHHHIIIIHHIIIIHIGIIHEHHIHIIIHEDHDIIIHFHIHHIIIIIHHHHHHHIIIIIIIIIIHIIIIHIIIIIIGIIIIIIIIIIIHHIHIIIIIIIIIIIIIIIHIIIIIIIIIIIIIIIIHIHIIIIIIIHIIIIIIIIIIIIIHIIIIIIIIIIIIIIIIIIIIIIIIIIIIIIIIIIIIIIIIIIIIIHIIIIIIIIIIIIIIHIIIIIIIIIIIIIIIIIHIIIIIIIIIIIHIIIIIIIIIIIIIIIIIIHIIIIIIIIIIIIIIIIIIIIIIIIIIIIIIIIIIIIIIIIIIIIIIIDDDDD
@HISEQ:969:HM2KJBCX2:2:1102:8669:25849 2:N:0:ACTATGCA
GACTCAACCAGTCCCAACTATCCCTATTAATCATTACGTCAATCCTAGAAACCAACAAAATAGGATCAAACGTCCTATTTCATTATTCCATGCTAATGTATTCAAGCGTTAGCCTGCTTTAAACACTCTAATTTTTTCAAAGTAACAGTCCTGTTTCCCTGCAACACCAAATTAATGACATTACAGTTCTTCAAGAAGGAGGAACCAGTAAAGCCAGTACATACCAGAGGCACGACCAACCTACTAATCCCGAAATTCAACTACGAGCTTTTTAACTGCAACAACTTTAATATACGCTATTGGAGCTGGAATTACCGCGGCTGCTGGCACCAGACTTGCCCTCCAA
+
DDDDDIIIIIIIHHHHIIIIIIIIIIIIIIIIIIIIIIIIIIIIIIIIIIIIIIGIIIIIIIHHHIIIIIIIIIIIIIGIIHIIIIIIHIIIIHIGHHGFHHHIIIIIHHHHIIIGIIHHHFHHIHHIII?HHIIIHIIGIHFFHHHHHHEHIHHIIIHICHIIIGH/HIHHHGGHIGIIIHHIIGHHGHHHIHIEFHHEGCHGI?@HEHCEE?FF1<DHHIFF@GHHFGEHIGFHDCGEDA11BHHGFH??CHEC1FHHEC<<1C<HCEF@?EEEFEE@EHCGC11<<11GCDCCEF<<11D<1HECEHHECEHDC/D?EEEC@<1EC@CCCHGHHG/<<0<<D<
@HISEQ:969:HM2KJBCX2:2:1102:10569:25746 2:N:0:ACTATGCA
GACTCAACCAGTCCCAACTATCCCTATTAATCATTACGGTGATCCTAGAAACCAACAAAATAGAATCATGCCGTCCTATTTTATTATTCCATGCTAATGTATTCGAGCAAAATGCCTGCTTTAAACACTCTAATTTTTTCAAGGTAAAGGTCCTGGTTCCACATGACACCCAATTAAGGACATCATGCTTCTCCAGAAGGTGAGAAATCAACTGCGACAGTTCATACCCCTTAAGGCACGACCATCACGTCAATCCCGAAATTCAACTACGAGCTTTTTAACTGCAACAACTTTAATATACGCTATTGGAGCTGGAATTACCGCGGCTGCTGGCACCAGACTTGCCCTCCAA
+
DDDDAHIIEHIIHIIIHIIIIIHIIIIIIGHIIIIHIIGIFHIIIIIIHHHHHFHIGHGHIIIIIIIIF1@GEHIDHIIHHGHGIGHGEHGHHEHIIIHIIHIHHIIIIIIIIGIIHIIIHHIHHHIHIHIHIHHIIIIHIHIIIIIIHIIIIIIIIHIHHGHIIHIIIHIIIIHHIIIIIIIIIIIHH@HGIIIIIIIIIIHIIIHIIIIIIIIIIIIIIIIIIIIIIIIHHIIIIII<IIHIIIIIHIHIIIIIIIIIHIHIIIHHHHGHHIIIIIIIHIIHIIIIIIIIIIIIIHHCIIIHIHIIIIIIIHHIIHIIIHIIHIIIIIIIIIIIIIIIIIIIIIIDDDAD
@HISEQ:969:HM2KJBCX2:2:1102:11890:26209 2:N:0:ACTATGCA
GACTCAACCAGTCCCAACTATCCCTATTAATCATTACGTCAATCCTAGAAACCAACAAAATAGGTTCGATCGTCCTATTTCATTATTCCATGCTAATGTATTCAAGCGTGAGCCTGCTTTAAACACTCTAATTTTTTCAAAGTAACAGTCCTGATTCCCCACGACACCAAATAAATGACATCATGGTTCGTCAGAAGGGAGAAACCGACGATGCCAGTACGTACCGAGGCACGACCGACATGATGGTCCCGAAATTCAACTACGAGCTTTTTAACTGCAGCAACTTTAATATACGCTATTGGAGCTGGAATTACCGCGGCTGCTGGCACCAGACTTGCCCTCCAA
+
DDDDDIIIIIIIIIHGHIIHHIIIIIIIHIIIIIIIIIIIIIIIIIHHIGHIIIIIGHHHIIFEEHHCHHHIHHIIIIIIIIIIGIGIIIIGFHIGHHGHIHGHIHHHHHHIHIIIIIIHHIIIIIIIIIGIIIHHHHIIIIIIIHHGHIIIIIGIIIIHHIIIHIGIIIIIIIIIIIIIIIIHHIIHIIHIIIIIIIIIIIIIIIIIIIIIIIIIHIIHIIIIH<IIIIIIIIHIIIIIIIIHIIIIIIIIIIIIIIIIIHIIIIIIIIIIIIIIIIIIIIIIIIIIIIIIIIIHHIIIIIIIIIIIIIIIIIIIIIIIIIIIIIIIIIIIIIIIIIIIDDDDD
@HISEQ:969:HM2KJBCX2:2:1102:2008:26090 2:N:0:ACTATGCA
GACTCAACCAGTCCCAACTATCCCTATTAATCATTACATCGATCCTAGAAACCAACAAAATAGAATCGGATGTCCTATTTCATTATTCCATGCTAATGTATTCAAGCGTGAGCCTGCTTTAAACACTCTAATTTTTTCAAGGTAACAGTCCTAATTCCCCGTGACACAAAATTAATGGCATTACGGTTCTTTAGAAGGTGAGAAATCAATAATATCAGTACATACCAACGGCATGACCGAAACATTGATCCCGAAATTCAACTACGAGCTTTTTAACTGCAACAACTTTAATATACGCTATTGGAGCTGGAATTACCGCGGCTGCTGGCACCAGACTTGCCCTCCAA
+
DDDDDIIHIIIIHGHHHHHIIIIIIIIIIIIIIIIIIIIIIGHHIIIIIIIIGIIIIHFIIIEHHHIHHHHIIHHCHHHHHGHEEEHHIIIHHIHIGHIHHIIIIGHHHHIIIIGIHFHHHHIIHHHEHFGHHHGHHIGIIHHHIHGIIHIIIIHIIIIIIIHIHIIIIHIIIIIIIIIIIIIHIIIIIIIIHHHIIIIHHIIHIHIIIIIHIHIIIHHHHHHIIIIIIIIIIIHIIIIIIIHHHDGIHIIIHIIIIIIIIIIIIIIHIIIIIIIIIIIIIIIHIIIIIIIIIIIIGIIHIIIIIIIIIIIIIIIIGIIIIIIIIIIIIIIHHIHIHHIIIICDDDD
@HISEQ:969:HM2KJBCX2:2:1102:5848:27208 2:N:0:ACTATGCA
GACTCAACCAGTCCCAACTATCCCTATTAATCATTACGGTGGTCCTAGAAACCAACAAAATAGAACCACAACGTCCTATTCTATTATTCCATGCTAATCTATTCAAGCAATAGCCCGCTTTAAACACTCTAATTTTTTCAAGGTAATGGTCCTGGCTCCCCAACACACCCAATTAAGGACATGCTGGTTCACCAGAAGGAAGACCCGACAACAAGACAGTACTCGCCAAAGACGGACCGCCCGGCCAGGCCTAAAATTCAACTACGAGCTTTTTAACTGCAACAACTTTAATATACGCTATTGGAGCTGGAATTACCGCGGCTGCTGGCACCAGACTTGCCCTCCAA
+
DDDACIIIIIIHHHHHHIIHIIIIIHHHHIIIIIIIIHIIIIIIIIIHIIIIHIGIFIIIIIIHIHIIGIIIIHIIHHHHIIIHIIHHH?GHHIIGHHHHIHHIIHIIIIIHIIIIIHIHHHIIIIIIHIIGIIHHIHIIIIHGHHIGIIIHIHGHIIIIIHHHHHHGIIIHGIHIIIIIIIIIIIIIIIIHIIIHIIHHIHHIHIIHIIIIIIIHIIIHIIIIIIIIIIIFIIIIIIIIIIIIHHIIIIIIIIIIIIIIIIIHIIHIIIIIIIIIIIIIIIIIIIHIIIIIIIIIIIIIIHIIIIIIIIIIIIIIIIIIIIIIIIIIIIIIIIIIIIIIIIDDDDD
@HISEQ:969:HM2KJBCX2:2:1102:16165:26800 2:N:0:ACTATGCA
GACTCAACCAGTCCCAACTATCCCTATTAATCATTACGTCAATCCTAGAAACCAACAAAATAGGATCGAACGTCCTATTTCATTATTCCATGCTAATGTATTCAAGCGTTAGCCTGCTTTAAACACTCTAATTTTTTCAAAGTAACAGTCCTGTTTCCCTGCAACACCAAATTAATGACATTACAGTTCTTCAAGAAGGAGGAATCAGTAAAGCCAGTACATACCATTGGCACGACCAACCTACTGACCCCGAAATTCAACTACGAGCTTTTTAACTGCAACAACTTTAATATACGCTATTGGAGCTGGAATTACCGCGGCTGCTGGCACCAGACTTGCCCTCCAA
+
DDCDDIIGIIIIIIIIIHHHIIIIIIIIIIIIIIIIIIIIIIIIIIIIIIIGHIIHIIIHHHHHHIHIHIIIIIHIIIIIIIIIHHIIFHIHIIIIHHIIIIHHIHIHIIIHIHIIIIIIHHHIIHIIIIHHIIIIIIGIIHHIIHIIIIIIIIIGHIIHHIIHG<IHHIHGHIIIIIIIIIIIIIIHIIIIHIIIIIIIHIIIHIIIGIIIIIIIIHIIIIIIIHIII4IIIIIIIHHIHHHGFIHHIHIHIIIHGIIIIIIHHIIIIIIIIIIIIIIIIIIIIIIIIIIIIIIIIIIHHHIIIIIIIIIIIIHIIIIIIIIIIIIIIIIIIIHIIIIIIDCDDD
@HISEQ:969:HM2KJBCX2:2:1102:8127:27495 2:N:0:ACTATGCA
GACTCAACCAGTCCCAACTATCCCTATTAATCATTACGGTGGTCCTAGAAACCAACAAAATAGAACTACAACGTCCTATTCTATTATTCCATGCTAATCTATTCAAGCAATAGCCCGCTTTAAACACTCTAATTTTTTCAAGGTAATGGTCCTGGCTCCCCAACACACCCAATAAAGGGCATACTGGTTCACCAGAAGGAAGACCCGACAGCAGACAGTACTCGCCAAAGACGGACCGCCCGGCCAGGCCTAAAATTCAACTACGAGCTTTTTAACTGCAACAACTTTAATATACGCTATTGGAGCTGGAATTACCGCGGCTGCTGGCACCAGACTTGCCCTCCAA
+
DDDDDHIHIIIIHIIIIIIIIIIIIIIIHIIIIIIIIIGIIGIHIIIHIGHHCGHIIHHIIHHIIIIIIIIIHHHDHHIIHIIIIIIIIIHIIIIIIIIIHFIIIIIIIIIIIIGIIIIHIHIIIIIIIIIIIIIIIIIHIIIHIIIIIIIIIIHIIIIIIIIIIIIIIIIIIIIIIIIIIIIIIIIIIIIIIIIIIIIIIIIIIIIIIIIIIIIIIIIIIIIIIIIIIIHIIIIIHIIIIIIIHIIIIIIIIIIIIIIIIIIIIIIIIIIIIIIIIIIIIIIIIHIIIIIIIHIIIIIHHIIIIIIIIIIIIIIIIIIIIIIIIIIIIIIIIIIIIIIIIDDDDD
@HISEQ:969:HM2KJBCX2:2:1102:9189:27450 2:N:0:ACTATGCA
GACTCAACCAGTCCCAACTATCCCTATTAATCATTACGGTGATCCTAGAAACCAACAAAATAGAACCATGCCGTCCTATTCTATTATTCCATGCTAATGTATTCGAGCAAAAATGCCTGCTTTAAACACTCTAATTTTTTCAAGGTAAAGGTCCTGGATCCGCAAGACACCCAATTAAGGACATCAAGTTTCTCCAGAAGGTGAGAAATCAACAGCGACAGTTCATACCCCTTAAGGCATGACCATCACGTCAATCCCGAAATTCAACTACGAGCTTTTTAACTGCAACAACTTTAATATACGCTATTGGAGCTGGAATTACCGCGGCTGCTGGCACCAGACTTGCCCTCCAA
+
DDDCDIIIIIIHHIIIIIIIIIHHIIIIIIIIIIIIIIHHIIIGHIIIIIIIIIIIIIIIIIGHIGIIIEEHHHIGIIGHIHIIIIIIIIIIGEHIIEEHGHHIIIIIIIIIIIIIHIIIIIIHHIIIIGIIIIIIIIHHHIIIIIIHIIHIIIHHIHHIIIIIIIIIIIIIHIIIIIIHIIIIIIIIIIIIHHIIIIIIIIIIIIIIIIIIIIIIIIIIIIIIIIIIIIIIIIIIIIIIIIIIIIIIIIIHIIIIIIIIIIIIIIIIIHIIIIIIIIIIIIIIIIIIIIIIIIIIIIIIIIIIIIIIIIIIIIIIIIIIIIIIIIIIIIIIIIIIIIIIIIIIIIIIDDDDD
@HISEQ:969:HM2KJBCX2:2:1102:10372:26979 2:N:0:ACTATGCA
GACTCAACCAGTCCCAACTATCCCTATTAATCATTACGTCGATCCTAGAAACCAACAAAATAGAATCAAACGTCCTATTTCATTATTCCATGCTAATGTATTCAAGCGCGAGCTTGCTTTAAACACTCTAATTTTTTCAAAGTAACAGTCCTGATTTCTCGCGACACCAAATTAATGACATCGTGGTTTGTCAGAAGGGAGAAACCAATAATGCTAGTACGTACAAAGTACGACTGACATATTAGTCCCGAAATTCAACTACGAGCTTTTTAACTGCAACAACTTTAATATACGCTATTGGAGCTGGAATTACCGCGGCTGCTGGCACCAGACTTGCCCTCCAA
+
DDDDDIIIIIIIIHIIIIIIIIIIIIIIIIIIIIIIIIIIIIIIHIHHIIIIIIIIIIIIIIIIIIIIIHIIIIIIIIIIIIIIIIIHIIIIHHIIIHIIIIIIIIIIIIIIIIIIIIIIIIHIIIIIIIIIIIIIIIIIHIIIHHIIIIIIIIIIIIIIIIHIHIIIIIIIHIIIIHIIIIIIIIIIIIIIIHHIIIIIIIIHIHIIIIHHIIIIIIIIIIIIIIIIIIIIIIIIIIIIIIHIIIIIIIIIIIIIHIIIIIIIIHIIIIIIIIIIIIIIIHIIHIIIIIIHIIIIIIIIIIIIIIIIIIIIIIIIIIIIIIIIIIIIIIIIIIIIIIIDDDDD
@HISEQ:969:HM2KJBCX2:2:1102:20563:26592 2:N:0:ACTATGCA
GACTCAACCAGTCCCAACTATCCCTATTAATCATTACGTGGTCCTAAAACCAACAAAATAGAACCATCGTCCTATTTTATTATTCCATGCTAATGTATTCAGGCAAAAATGCCCGCTTTAAACACTCTAATTTTTTCAAAGTAAAGGTCCTGATTCATCGAAACACCCAAGAGCATCCCGACTCACCAGAAGGTGAGAAATTGGCTACACACCGTTTCATGCCCCTAAAGGCACGATCGATATATCCCAATCCCGAAATTCAACTACGAGCTTTTTAACCGCAACAACACTAATATACGCTATTGGAGCTGGAATTACCGCGGCTGCTAACACCAGACTTGCCCTCCAA
+
BBDDDIIIIIIIIIIIIIIIIIIIIIIIIIIIIHIHHHIIIIIIIIIHIIIIIIIIIIIIHIIIIIIHIIIIIIIIIIIIIIIIIHIIIIIHIIHIIIHGIHGHHHHHIIIHHIIIHHHIIIIIIIIHIHHIIIHIIIIIIIIHHHIIIIEHFHHHHEHIIHHHCHHHHIF@FHHEIIHHHHIIIHIIIIIHIIIIHIHHHHHIIHHEGHCIIGIIIIHGIIIIIHIIIIIHIHIIHIIIHHGIHHFDHIHIIIIIIIIIIIIHGIIIIIIIIIHIHIHHHIIIIIIIHHHIIIIIIIIHHIIIIIIIIIIIIIIIIIIIIIIIIIIIIIIHIIIIIIIIIIIIDDDDD
@HISEQ:969:HM2KJBCX2:2:1102:1804:27295 2:N:0:ACTATGCA
GACTCAACCAGTCCCAACTATCCCTATTAATCATTACGGTGATCCTAGAAACCAACAAAATAGAACCATGCGTCCTATTTCATTATTCCATGCTAATGTATTCAGGCAATAGCCTGCTTTAAGCACTCTAATTTTTTCAAGGTAACAGTCCTGCTTCCCCAACGCACCAAATTAATGGCATGCTGGTTATTCAGAAGGTAGGAATCCATCACGCCAGTACAGACCCAAAAGCCCGACCAACGGATAAATCCCGAAATTCAACTACGAGCTTTTTAACTGCAACAACTTTAATATACGCTATTGGAGCTGGAATTACCGCGGCTGCTGGCACCAGACTTGCCCTCCAA
+
DCDDDIIIIIIIIIIIIGIHIIIIIIIIIIIIHHHHIIIHIHHHHIIIIIHHHHIIIIICHEHIHIIIIIIDGDHIHIIIIIIIIIIIIIHGHIHIIIIIIHIIIIIIIIIIHIIIIIHHHGIIIIIIIIIIIIIIIIIIHHHHIHIIIIGIIHHHHIIHHIHIIIIIIHGHHHHIHHIIIIIHHHIIHHGGHIIIIHHHIIIIIHIIIIIHIIIIHHHHIIIIIIIIHIIIIIIHIIIHHIHIHFIIIIIIIIIIIHIIIIIIIIIIIIIIIIIIIIIIIIIHGHIIIIIIIIIIIIIIIIIIIIIIIIIIIIIIIIIIIIIIIIIIIIIIIIIIIIIIIIDDDDD
@HISEQ:969:HM2KJBCX2:2:1102:5672:28119 2:N:0:ACTATGCA
GACTCAACCAGTCCCAACTATCCCTATTAATCATTACGGTGGTCCTAGAAACCAACAAAATAGAACCACAACGTCCTATTCTATTATTCCATGCTAATCTATTCAAGCAATAGCCCGCTTTAAACACTCTAATTTTTTCAAGGTAATGGTCCTGGCTCCCCAACACACCCAATTAAGGACATACTGGTTCACCAGAAGGAAGACCCGACAACAGGACAGTACTCGCCAAAGACGGACCGCCCGGCCAAGTCTAAAATTCAACTACGAGCTTTTTAACTGCAACAACTTTAATATACGCTATTGGAGCTGGAATTACCGCGGCTGCTGGCACCAGACTTGCCCTC
+
BD?@DIIE@GHHHHGGHHHIHHCHEHFH?<@GEHIHIHGHHGCCEHIHHHGEGHIHHI1FGE@CHIHEEEHHIIFCEE??HGHH?E<GCFHHHDHIHHHCGDGHHHIGIIHHHHDEDFHEEHGFHHGHHHHHIIGIIHHIIHEGIHGFHHHFGHIIHHCHIIHHEHHHHHHIHEHIIHHHGIIIHHHEHHIIHHIIIIIIIGHIIIIIIGHEHIIIIIHHHHDIIHHIIIHGIIIIIIHIHHGIFHIIIHHHIHEHHFEHHHIHHIIIIHIHHHHHIIIHIHIHHHHEIHIHIHHHIIHGIHIIHHHIIIIIHIIIIIIIIIIIIIIIIIIIIIHFIIHDCDDA
@HISEQ:969:HM2KJBCX2:2:1102:13329:27351 2:N:0:ACTATGCA
GACTCAACCAGTCCCAACTATCCCTATTAATCATTACGGTGATCCTAGAAACCAACAAAATAGAACCATGCCGTCCTATTCTATTATTCCATGCTAATGTATTCGAGCAAAAATGCCTGCTTTAAACACTCTAATTTTTTCAAGGTAAAGGTCCTGGATCCGCAAGACACCCAATTAAGGACATCAAGTTTCTCCAGAAGGTGAGAAATCAACAGCGACAGTTCATACCCCTTAAGGCATGACCATCACGTCAATCCCGAAATTCAACTACGAGCTTTTTAACTGCAACAACTTTAATATACGCTATTGGAGCTGGAATTACCGCGGCTGCTGGCACCAGACTTGCCCTCCAA
+
DDDDDIIHIIFHHIIIIIIIIIIIIIIIIIIIIIIIIHHIIIIIIIIIIIIIIIHIIIIIIIEHIIIHIHIIDEHDHIHIIIIIIGIIHIIHIIHIIIHIHHHIHIIIIIIHIIIIIIIIHIIHIIIIGIIIIIIIIIIIIIIHIIIIIIIIIIIIIHIIIIIIIIIIIIIIIIIIIIIHIIIIIIIIHHGIIHIIIIIIIIIIIIIIHIIIIIIIIIIIIIIIIIIIIIIIIIIIIIIIIIIIIIIIIIHHIIIIIIIIIIIIIIIIIIIIIIIIIIIIIIIIIIIIIIIIIIIIIIIIIIIIIIIIIIIIIIIIIIIIIIIIIIIIIIIIIIIIIIIIIIIIIIIIDDDDD
@HISEQ:969:HM2KJBCX2:2:1102:12706:29134 2:N:0:ACTATGCA
GACTCAACCAGTCCCAACTATCCCTATTAATCATTACGTCAATCCTAGAAACCAACAAAATAGGATCAAACGTCCTATTTCATTATTCCATGCTAATGTATTCAAGCGTTAGCCTGCTTTAAACACTCTAATTTTTTCAAAGTAACAGTCCTGTTTCCCTGCAACACCAAATTAATGACATTACAGTTCTTCAAGAAGGAGGAACCAGTAAAGCCAGTACATACCAGAGGCACGACCAACCTACTAATCCCGAAATTCAACTACGAGCTTTTTAACTGCAACAACTTTAATATACGCTATTGGAGCTGGAATTACCGCGGCTGCTGGCACCAGACTTGCCCTCCAA
+
CDDCDHIHHIIIHHIIIIIIIIIIIIHHIIIIIIIIIIIIIFHIIIIIIIIIIIIIIIIHIFHHIIIIHIHHHHIIIIIIIIIIIIIHIIHIIHHIIIIIIIIHHIIHHGHIIGIIIIIIIIHIIIIIIIIIIIIIIIIIIIIIIIIIIHIIIHIIHIIIIIIIIIIIIIHHHHGIIHIIIIIIIIIIIIIIIIIIIHHHHIHIIIIIIIIIIIIIIIIIIIIIIIIIHIIIIIHIIHHIHIHIHIIHIIHIIHIHIIIHGHHIIIIGIIIIHIIIIIIIIIIHHHIIIIIIIIIIIIIIHIIIIIHIIIIIIIIHIIIIIIIIIIIIIIIIIIIIIIIIIDDDDD
@HISEQ:969:HM2KJBCX2:2:1102:14156:28119 2:N:0:ACTATGCA
GACTCAACCAGTCCCAACTATCCCTATTAATCATTACGTCGATCCTAGAAACCAACAAAATAGAATCAAACGTCCTATTTCATTATTCCATGCTAATGTATTCAAGCGCGAGCTTGCTTTAAACACTCTAATTTTTTCAAAGTAACAGTCCTGATTTCCCGCGACACCAAATTAATGACATCGTGGTTCGTCAGAAGGGAGAAACCAATAATGCTAGTACGTACAAAGTACGACCGACATATTAGTCCCGAAATTCAACTACGAGCTTTTTAACTGCAACAACTTTAATATACGCTATTGGAGCTGGAATTACCGCGGCTGCTGGCACCAGACTTGCCCTCCAA
+
DDB@DHIIHHHGFHHEHHIIHEHIHEHIHFGHHEHIIIHHDIIHHII?HHHHH?HHIGHHHIEHHHHIGHFHFH=HIHHIIHHIECF?@GFGHC@@EFFHIHEHHCHIHHDCHCEFHCHGHHIFHGFIEGHHHHHH@@EHHHFHGCFEGHHHHEHHIHFE7<DGGIHGHH?FIHHIHGFIIIIIIIIIHIIIIIHHHIHIGIIIIGIIIHHIIIHIIGIHIIHIIIIGGHIHHHCIIIIGIIIGGGIIIGIHIIIIIIHIIIIIIIHIIIIIIIIIIIIIIIIIHIIIIHIIIIIIHIIIIIIIIIIIIHIIIIIHIIIIIIIIIIIIIIIIIIIIIIIDDDDD
@HISEQ:969:HM2KJBCX2:2:1102:6674:29677 2:N:0:ACTATGCA
GACTCAACCAGTCCCAACTATCCCTATTAATCATTACGGCGGTCCTAGAAACCAACAAAATAGAACCGCACGTCCTATTCTATTATTCCATGCTGTAATATTCGAGCAAAGGCCTGCTTTGAACACTCTAATTTTTTCAAAGTAAAAGTCCTGGTCCCCAACACACCCAGTGAAGGGCATGCGGTTCTCCAGAAGAAAAGGCCCGGCCGGACAAGTGCACGCGGTGAGGCGGACCTGCCAGCCAGGCCAAAGGTTCAACTACGAGCTTTTTAACTGCAACAACTTTAATATACGCTATTGGAGCTGGAATTACCGCGGCTGCTGGCACCAGACTTGCCCTCCAA
+
<@<0@GHFEHHIEGGFHDC1CEHHECHHH?D@HHEHIIHHDD</<D@@<CH1<CGHHFHIIE@1<F1CEH/<FC00D<<C1<CF1DC11D@C11HHIHEGH<IHHEHHEHGIIIIHHIGHHGFHHHG@IH8HHFHIHHHHHIIHEIIGIHHEGCCHHHGHG@EIIHHH8HHIHIIIHIIHHHHIIHHHHIIIHFIFHCIIIIIIIIIIIIIIIIHIIHIIIHHIHIIIIIIIIIIIIIGIIIHIHIIIIIIIIIIIIIHIIHIIIIIIIHHIIIIGHIHGIIIIHIIIIIIHIIIIIIIIIIIIIIHHIIHIIIIHIIIIIIIIIIHIIIIIIIIIHHEDDBD@
@HISEQ:969:HM2KJBCX2:2:1102:14028:29520 2:N:0:ACTATGCA
GACTCAACCAGTCCCAACTATCCCTATTAATCATTACGTCGATCCTAGAAACCAACAAAATAGGATTAACGTCCTATTTCATTATTCCATGCTAATGTATTCAAGCGTTAGCCTGCTTTAAACACTCTAATTTTTTCAAAGTAACAGTCCTGATTTCCCGCAACACCAAATTAATGACATCACGGTTCGTCAAGAAGGAGGAATCAGTAAAGCCAGTACATACCGAAGGCATGACCAACTTACTAACCCCGAAATTCAACTACGAGCTTTTTAACTGCAACAACTTTAATATACGCTATTGGAGCTGGAATTACCGCGGCTGCTGGCACCAGACTTGCCCTCCAA
+
AADDCHIEHIIHHEHHIIHHIHHIIIIIHIIIHIIIIIIEHHIIIIGIHIIHHHHIHIIIIIIIFFHHHIHHIIIIHGHFHHIIHHIGHGHHFHIIHIIIHHHHGHHHHHHHIHHHHHIHHHIIIIIIIHIIIHIHHHHIHIHIIIIIIHHIIIIIIIHIIHIHHIIHHHGIHHHHEHIHHHIIHHIHIHFIIHIIIIIHHIHIIIIIIIHHHFHHIIIIIIIIIIHHEHFIIIHHIIIIIHHHHHIIIHIHHIIHIIHHHHHHIIIIIIIIIHIIIIIHIHIIHCIIIIIIIIIHIIIHIIIIIIHHIIIIIIIIHIIIIIIIIIIIIIIIIIIIIIIIDDDDD
@HISEQ:969:HM2KJBCX2:2:1102:2192:30061 2:N:0:ACTATGTA
GACTCAACCAGTCCCAACTATCCCTATTAATCATTACGGTGATCCCAGAAACCAACAAAATAGAACCATGCCGTCCTATTCTATTATTCCATGCTAATGTATTCGAGCAAAAATGCCTGCTTTAAACACTCTAATTTTTTCAAGGTAAAGGTCCTGGATCCGCAAGACACCCAATTAAGGACATCAAGTTTCTCCAGAAGGTGAGAAATCAACAGCAACAGTTCATACCCCTTAAGGCACGACCATTACGTCAATCCCGAAATTCAACTACGAGCTTTTTAACTGCAACAACTTTAATATACGCTATTGGAGCTGGAATTACCGCGGCTGCTGGCACCAGACTTGCCCTCCAA
+
@@BD?11<1011<<D11D1@FC11<<111<<@1<C1F1@111<G?C111<FGE1<@@111<F1GGC<C1<D@C<//<D1<GHCHF?@1<1D1D@C11<C<F<CFHHIHGHEHHGHH@HEEGGGBHGFHHGHBBC7FHGCHHHH5HHHCHHGEIHHHE?DCDEECIEHEGC9HG?HGHGHHHEIGHHIHFGHHHCGIII;H7IHIHHEHIHEHIIIGHHHHHHCHFACGIHHHHHGEHHCHEG?FHGEHEC?GHHEHDFEHCHEHHFEHEHIHEIHEGEHHHIHIHIIHHHFF@D@HIIHEHHHHGFHHIIHIIIIHIIIHIHH<IIHIIHHIHHHHIHHIIHHHIIHIDDBBA
@HISEQ:969:HM2KJBCX2:2:1102:8287:30152 2:N:0:ACTATGCA
GACTCAACCAGTCCCAACTATCCCTATTAATCATTACGGTGGTCCTTGAACCAACAAAATAGAACCACAACGTCCTATTCTATTATTCCATGCTAATCTATTCAAGCAAAAGCCTGCTTTAAACACTCTAATTTTTTCAAGGTAATGGTCCTGGCTCCCCGGCACACCCAATTAAGAACATACCGATTCACCAGAAAGATAGACCCGACGACAGAACAGTACTCGCCAGAGACGGACCGTCCGGCCAGGCCTAAAAGTCAACTACGAGCTTTTTAACTGCAACAACTTTAATATACGCTATTGGAGCTGGAATTACCGCGGCTGCTGGCACCAGACTTGCCCTCCAA
+
@D0DDC@<FC@<<FHHC0F@C1<DEGHH1FE@@?CHG10<10DFCEH?<CC1DCCG1<<1<1<1D@1<@G@CHHH01<1D@CE@1<D1<<<1<D1GHGEEEFHHGEFB@<?18FC@@G<HH?HIHHHHDCBHHEG?FC??8<DEGE11@<F771CFH<HE;.<HHE?EHC@@AGA?EF@DHHCEFGHHHGHEG?EEHHEGF@GHFH@IHCHHHD<@FHHEHFEGIHFHEEGIHHEGGIHHHC<?CDHGE1GEHIHHHHHCGCECHFHHFHHEHIFCIIGIHGF@CGFFIHHHIIHHHIHFC?FHHHHH?IHHEEHCCDHIGHHEHHF1HIIIHHEG?HEC=HD@@D0
@HISEQ:969:HM2KJBCX2:2:1102:18558:30390 2:N:0:ACTATGCA
GACTCAACCAGTCCCAACTATCCCTATTAATCATTACGGCTCTCCTAGAAACCAACAAAATAGGAGCGCCGTCCTATTCCATTATTCCATGCTAATGTATTCGAGCAAAGGCCTGCTTTGAACACTCTAATTTTTTCAAAGTAAAAGTCCTGCTTCCCAAACCACGCCCAATAAAGGGCATGGCGTTCCGCAGAAGGAAAGGCCCGGCGCAACCAGTGCACGCGGTGAGGCGGACCGGCCCGCCAGGCCCAAGGTTCAACTACGAGCTTTTTAACTGCAACAACTTTAATATACGCTATTGGAGCTGGAATTACCGCGGCTGCTGGCACCAGACTTGCCCTCCAA
+
CDDDDIIHHIGHIIIIIHHIGIIIIH?GHIHHHIHIH?0?EDHHHGCFHHIIGHIIFIHIHEF1F@G<CCHIIGEEHIHHFIIHEHEHGHI1DFEIHHIHHEGHGGHHHDHHIIII@GHHIIIIIHIIIHHEHBFHGHHIGIHHIIIIHHGIHEGHIIHHGEHHHHHHCHIIFHEHFHHIHGIHIIDHCEHHHGIHHHHGGGHHHDHC=0HIIIIHIHHIIHGIIIIIIHIIIIHIIGIIIIHEGIHF/IHHHHHIHIHGEIHIIHIGIIIHIHIHIHEIIIHEIIIIHIIIIIIIIIHIIHIIHIIIIIIIHIHHIIIIIIIIIHIIIIIIHIHIHDHIDDDCD
@HISEQ:969:HM2KJBCX2:2:1102:13340:29503 2:N:0:ACTATGCA
GACTCAACCAGTCCCAACTATCCCTATTAATCATTACGGTGATCCTAGAAACCAACGAAATAGAATCAGTCCGTCCTATTTCATTATTCCATGCTAATGTATTCAGACGATAGTCTGCTTTAAACACTCTAATTTTTTCAAAGTAACAGTCCTGATTTCCAACCACACCAAATAAATGGCATGAAAGTTCCTCAGAAGGTAGAGATCCATCTCACCAGTACAGACAATTAAGCCTGACCAATGGGTAGACCCCGAAGTTCAACTACGAGCTTTTTAACTGCAACAACTTTAATATACGCTATTGGAGCTGGAATTACCGCGGCTGCTGGCACCAGACTTGCCCTCCAA
+
DDDDDIIIIIIIIIIIIIIIIIIIIIIIIIIIIHIIIIIIIIIIIIIIIIIIIIIIIIIHHIHIHIIIHHIIIIGIIIIIIHIIIGIIIGIIIGHIIIIIIHIHHIIIIIIIIHIIIIHIIIHHIIIIIIIIIIIIIIIHIIIIHIGIEHHHHGFHIIIIIIHEHHIHIIIIIIIIHIIIIIIIIIIIIIIIIIIIIIIIIIIIIIIIHGHHIIIIIIIIIIHHIHHIIIIIIIIIII=IIIHHHDAIIGIIIIIIIIIIIIIIIIIIIIIIIIIIIIIIIIIIIIHHGHIIIIIIIIIIIIIIIIIIIIIIIIIIIIIIIIIIIIIIIIIIIIIIIIIIIIIDDDDD
@HISEQ:969:HM2KJBCX2:2:1102:2167:31694 2:N:0:ACTATGCA
GACTCAACCAGTCCCAACTATCCCTATTAATCATTACATCGATCCTAGAAACCAACAAAATAGAATCGGATGTCCTATTTCATTATTCCATGCTAATGTATTCAAGCGTGAGCCTGCTTTAAACACTCTAATTTTTTCAAGGTAACAGTCCTAATTCCCCGTGACACCAAATTAATGGCATTACGGTTCTTTAGAAGGTGAGAAATCAATAATATCAGTACATACCAACGGCATGACCGAAACATTGATCCCGAAATTCAACTACGAGCTTTTTAACTGCAACAACTTTAATATACGCTATTGGAGCTGGAATTACCGCGGCTGCTGGCACCAGACTTGCCCTCCAA
+
DDDDDIIIIIIHHIIIIIIGIIIHIIHIIIIIIIIIIIIIIHHIIIIIIIIIIIGIIIIIIIIHIIIIHDGHHHHHHIFHIIIIIIIGIIIIGIIIIIIIHIIIIIHIIHIIIIIIIIIIIIHIIIIIHHHHIIIIGIIIIIIIIIIHIIIIIIIIIIIIIIIIIIIIIIIHIIIIIIIIIHIIIIIIIIIIIIIIIIIIIIIIIIIIIIIIIIIIIIIIIIIIIIIIIIIIIIIIIIIIIIIIHGIIIIIIIIIIIIIIIIIIIIIIIIIIIIIIIIIIIIIIIIIIIIIIIIIIIIIIIIIIIIIIIIIIIIIIIIIIIIIIIIIIIIIIIIIIIIIIIIDDDDD
@HISEQ:969:HM2KJBCX2:2:1102:2136:32218 2:N:0:ACCATGCA
GACTCAACCAGTCCCAACTATCCCTATTAATCATTACATCGATCCTAGAAACCAACAAAATAGAATCGGATGTCCTATTTCATTATTCCATGCTAATGTATTCAAGCGTGAGCCTGCTTTAAACACTCTAATTTTTTCAAGGTAACAGTCCTAATTCCCCGTGACACCAAATTAATGGCATTACGGTTCTTTAGAAGGTGAGAAATCAATAATATCAGTACATACCAACGGCATGACCGAAACATTGATCCCGAAATTCAACTACGAGCTTTTTAACTGCAACAACTTTAATATACGCTATTGGAGCTGGAATTACCGCGGCTGCTGGCACCAGACTTGCCCTCCAA
+
DDDDDIIIIIIIIHIIIIIIIIIIIIIIIIIIIIIIIIIIIIIIIIIIIIIHIIIIIHIIHIGHII1DGEHHGHHIIIIIIIIIIIIHIHIIIIIIIIIIHIIIIHIIIIIIIIIIIIIIIIIHIIIHHHHIIIIIIIIIHIIIIIHHHHIIIIIIIIIIHIIIIIHIIIIIIIIIGIIIIIIIIIIIIIIIIIIIIIIIIIIIIIIIIIIIIIIIIIIIIIIIIIIIIIIIIIIIIIIIIIIHGGIIIIIIIIIIIIIIIIIIIIIIIIIIIIIIIIIIIIIIIIIIIIIIIIIIIIIIIIIIIIIIIIIIIIIIIIIIIIIIIIIIIIIIIIIIIIIIIIDDDDD
@HISEQ:969:HM2KJBCX2:2:1102:8124:32454 2:N:0:ACTATGCA
GACTCAACCAGTCCCAACTATCCCTATTAATCATTACATCGATCCTAGAAACCAACAAAATAGAATCTGATGTCCTATTTCATTATTCCATGCTAATGTATTCAAGCGTAAGCTTGCTTTAAACACTCTAATTTTTTCAAGGTAACAGTCCTAATTCCCCATAACATCAAATAAATGACATTATGGTTCTTTAGAAGGTGAGAACCAATAAAACCAGTACATACCAAGGCATGACCGATTCCTTGATCCCGAAATTCAACTACGAGCTTTTTAACTGCAACAACTTTAATATACGCTATTGGAGCTGGAATTACCGCGGCTGCTGGCACCAGACTTGCCCTCCAA
+
DDDDAGHHICCF?1DGHIIIHIHGIHEHGHHFHFHHEHHCHHC1CCGHGHIIGHHGICHEHHHIFHEFHI@H11@GHFHHHIIIC<F1CH?G1FHHH@GHIHHIHCCHIHHIGHFGHIGIHIHIHHHHIHIHEHFGDHHHGGIHGIIHIGHIIHHHHHHHHIIIHHHHHEHEHFIHIGIHIIHHIIHHGHIHIIIIIGHHHGIIIFHIIHIIIIIIGGIFIIIIIIIIHIGIFHIIIIIGFHGDFGIHHHIIHGIIIIIHHEIHHGIIIIHHHHIIIIIIHIIHGIGIHIIIIIIIIIIHHHIIIIIIIIIIIIIIHIIHIIIGIIIIIIIIIHGIHIIIDAB@D
@HISEQ:969:HM2KJBCX2:2:1102:17749:32675 2:N:0:ACTATGCA
GACTCAACCAGTCCCAACTATCCCTATTAATCATTACGGTGATCCTAGAAACCAACAAAATAGAACCATGCCGTCCTATTCTATTATTCCATGCTAATGTATTCGAGCAAAAATGCCTGCTTTAAACACTCTAATTTTTTCAAGGTAAAGGTCCTGGATCCGCAAGACACCCAATTAAGGACATCAAGTTTCTCCAGAAGGTGAGAAATCAACAGCGACAGTTCATACCCCTTAAGGCATGACCATCACGTCAATCCCGAAATTCAACTACGAGCTTTTTAACTGCAACAACTTTAATATACGCTATTGGAGCTGGAATTACCGCGGCTGCTGGCACCAGACTTGCCCTCC
+
DDDDCIIHIIHIIIIHIIIGIIIIIIIIIIIIIIIIIIIIIIFHIIIIIIIIIIIIIIIIIIFEHHIII?GHCHCHEEHGIHIII?FEHHHIGHFGHCF<GHFECHHIIIIIIIIIGHIHHIIIHIIIIIHIIHGIIIHEHHEIIIHIHHIIIIIIHHHHIHIIHIIIIIIIIHIIIIIIGIIIIIIIIIIIIIIIIIIIIIIIIHIIHIIIHIIIIIIIIIIIIHHIIIIIIIIIIIHHIIHIIIHHGDHIHIIIIIHHIIHIIIIIIIIIIIIIIIIIIIIHIIIIIHIIIHHIIIIHGIIIHHFIIIHIIIIIIIIIIIIIIIIIGIHHHIIIIIIIIIIIIIDDDDD
@HISEQ:969:HM2KJBCX2:2:1102:13477:32913 2:N:0:ACTATGCA
GACTCAACCAGTCCCAACTATCCCTATAATCATTACGTCGATCCTAGAAACCAACAAAATAGAATCAAACGTCCTATTTCGTTATTCCATGCTAATGTATTCAAGCGTGAGCCTGCTTTAAACACTCTAATTTTTTCAAAGTAACAGTCCTGATTCCCCATGACACCAAATTAATGACATCATGGTTCGTCAGAAGGTAGGAATCAATAATACCAGTACGTACAATAGCACGACCAATAAATTAATCCCGAAATTCAACTACGAGCTTTTTAACTGCAACAACTTTAATATACGCTATTGGAGCTGGAATTACCGCGGCTGCTGGCACCAGACTTGCCCTCCAA
+
DDDDDIIIIIIIHHIIIIIIIGHIIIHGHIIIIIIIIIIIIIIIHIIIIIIGHHIHIIIIIIHHHIIIGHIGHIIHHHIHHHIIIHI?FGEHHHIIIIIIIIIIHHIHIIIIIIIIIIIIHHIIIIHIIHIIIIIIIIIIIIIIIIIIIHHHIIIIIIIIIIIIIIIIIIHHIHIIIIIIIHIIIIIIIIIIIIIIIIIIIIIIIIIIIIIIIIIIIIIIIIIIIIIIIIIIHIHIIIIIIIIIIIIIIIIIIIIIIIIIIIIIIIGIIIIIIIIIIIIIIIIIIIIIIIIHIIIIIIIIIIIIIIIIIIIIIIIIIIIIIIHIIIIIIIIIIIIIIIHDDDDD
@HISEQ:969:HM2KJBCX2:2:1102:10035:33489 2:N:0:ACTATGCA
GACTCAACCAGTCCCAACTATCCCTATTAATCATTACGGTGGTCCTAGAAACCAACAAAATAGAACCACAACGTCCTATTCTATTATTCCATGCTAATCTATTCAAGCAAATGCCTGCTTTAAACACTCTAATTTTTTCAAGGTAATGGTCCTGGCTCCCCGGCACACCCAATAAAGGACATACTGGTTCACCAGAAGGTGGACCCGACACAGGACAGTACTCGCCAAAGACGGACCGCCCGGCCAGGCCTAAAATTCAACTACGAGCTTTTTAACTGCAACAACTTTAATATACGCTATTGGAGCTGGAATTACCGCGGCTGCTGGCACCAGACTTGCCCTCCAA
+
DBDCDIIIIIIIIIIIIIII1DHGHIIIIIIIIIIIIHIIIIIIIIIIIIIIIIIIIHIIIHHIHHIHIIIGHGHIHFHIIIIIIIHIIIIIGIIHHIIIIIIHIIIIIHIIIIGIHIIHIHIIIHIIIHIIIHEHIIHHHIIIIIIIIIIIIIIIIIIIIIIIIIIIHIIIIIHIIIIIIIIIIIIIIIIHIIIIIIIIIIIIHIIIIHHIIHIIIIIIIIIIIIIHHHHIIIIIIIIIIIIHIIIIIHIIIIIIIIIIIIHIHIIIIIIIIIIIIIIIHIIIIIHIIIIHIIIIIIHHGIIIIIIIIIIIIIIIIIIIIIIIIIIIIIIIIHIIIIIIIDDDDD
@HISEQ:969:HM2KJBCX2:2:1102:13868:33257 2:N:0:ACTATGCA
GACTCAACCAGTCCCAACTATCCCTATTAATCATTACGTCGATCCTAGAAACCAACAAAATAAGATCAAACGTCCTATTTCATTATTCCATGCTAATGTATTCAAGCGTGTGCCTGCTTTAAACACTCTAATTTTTTCAAAGTAACAGTCCTGATTCCCCATAACACCAAATTAATGACATCATAGTTCGTCAGAAGGGAGAAATCAATAATACCAGTACATACCGAAGTACGACCGATATATTGATCCCGAAATTCAACTACGAGCTTTTTAACTGCAACAACTTTAATATACGCTATTGGAGCTGGAATTACCGCGGCTGCTGGCACCAGACTTGCCCTCCAA
+
DADDDIIHEHIHGHHIIIHHHIIIIIIIIIIIIIIIIIIIIIIIIIHHIIIIIGHHHIIIIIIIHIIIHIHIIIHIIIIGHIIIHIHHFIIIIIIIIIHIHIIIIIHIIIIIIIIIHHIIIIIHIIIIIIIIIIIIIGIIIIIIIIIIIIIHIHHHHHIIIIHIHHIIIIIIIIIIIIIIIIIHIIHIIIHIIIHHIHEHIIHHIIIIIIIIIHIIHIIIIIIIIGIHIHHHIIIIIIIIIHIHIIIIIHHIIIIIIIHHIIIIHIIIIIIIIIIIIIIIHIIHIIIIIIIIIHIIIIIIIIIIIIIIIIIIIIIIIHIIIIIIIIIIIIIIIIIIGIIIDDDDD
@HISEQ:969:HM2KJBCX2:2:1102:4368:33536 2:N:0:ACTATGCA
GACTCAACCAGTCCCAACTATCCCTATTAATCATTACGGTGGTCCTAGAAACCAACAAAATAGAACCACAACGTCCTATTCTATTATTCCATGCTAATCTATTCAAGCAAATGCCTGCTTTAAACACTCTAATTTTTTCAAGGGAATGGTCCTGGCTCCCCGGCACACCCAATAAAGGACATACTGGTTCACCAGAAGGTGGACCCGACACAGGACAGTACTCGCCAAAGACGGACCGCCCGGCCAGGCCTAAAATTCAACTACGAGCTTTTTAACTGCAACAACTTTAATATACGCTATTGGAGCTGGAATTACCGCGGCTGCTGGCACCAGACTTGCCCTCCAA
+
DCDDDHIIHHIHIIIIIIIIIIIIIIIIIIIIIIHIIHHIIIIIIIIIIIIIIIIIHHHIII?GHGHIIIIIIIIHIIIIHIIIIIIIIIHHHHIHHIIHHIHIIIIGIIIHHHIIHIIIGHIIIIIIIIIIIIIIIIIHHHHHIHIIHGHHI8HHHIIIIHIIIIHIIIHIIIIIHIIHHIIIIIHHIHHIIIIIIIIIIIIIIH=IIIIIIIIIIIIIIIIIIIIIIIIIIIIIGFGIIIGIHGIIIIIIIIIIIIIIIIHHIIIIHIIIIHHIIIIHHIIIIIIIIIIIIIIIIIIHHIIIIIIIIIIIIIIIIIIIIIIIIIIIIIIIIHIIIIIIIDDDDC
@HISEQ:969:HM2KJBCX2:2:1102:16138:33804 2:N:0:ACTATGCA
GACTCAACCAGTCCCAACTATCCCTATTAATCATTGCTCACAAATCCAAAAACCAACAAAATACGATAAACGAGCCCTAACTTATTATTCCATGCTAATGTATTCATAACTAACCGCCTGCTTTAAACACTCTAATTTTTTCAAAGTAAAGGTCCTGGATTGCGAACCCAACCCAGCAAAGGGCAGGAACGTTCTCCAGGAAGATGGTAAGCGCGCATCGGCACTCACACACGAAACCGTGGCGGGCCAAGCGCACTATACCAGAAATCCAACTACGAGCTTTTTAACTGCAACAACTTTAATATACGCTATTGGAGCTGGAATTACCGCGGCTGCTGGCACCAGACTTGCCCTCCAA
+
BDABDHIIIIIIDGHGHHHHHHIIIIIIIIIIIIIIHHIIIHFHGHIIIHIIIGHIHEHHEHIHIH@GHHFHIIHGIIGHHIHFHIIIIIGHIHHGHHH@CDFH1GHIIGIIHIHHHHHHGCHHHIHHHIIHHHHHHIHIIEHHHHHIIIIIHHGHHHHIIIHHHIIHHHIIIIHIHFHHHHHIIHHHHHHG@EEHIIHIIHIIHIHGIIIHIIIHHIIIGHHHHHIIHHIHHIIHIIIIIHIHHEIIIIIIHIHHHIIIIIIIIHHHGHHHIHIIIIHIHIIHIIIIHHIIIIIIIHIHHIIGHIIIIIIIIIIIIIIIIIIIHIIIIIIIIIIIIIHIIIIIIIHHHHIIIDDDDB
@HISEQ:969:HM2KJBCX2:2:1102:1683:33953 2:N:0:ACTATGCA
GACTCAACCAGTCCCAACTATCCCTATTAATCATTACGTCAATCCTAGAAACCAACAAAATAGGATCAAACGTCCTATTTCATTATTCCATGCTAATGTATTCAAGCGTTAGCCTGCTTTAAACACTCTAATTTTTTCAAAGTAACAGTCCTGTTTCCCTGCAACACCAAATTAATGGCATTACAGTTCTTCAGAAAGGAGGAACCAGCAAAGCCAGTGCATACCAGTGGCACGACCAACCTGCTGATCCCGAAATTCAACTACGAGCTTTTTAACTGCAACAACTTTAATATACGCTATTGGAGCTGGAATTACCGCGGCTGCTGGCACCAGACTTGCCCTCCAA
+
DDDDDIHIIIHIIIIIIIIIIIIGIHHHIIIIIIIIIIGHHIIGHIIIIIIIIIIIIIIFHHHHGEHIGHIIIIGIHIIHIIIIIIIGHIFHIHGIIIIIHGHHEIIIIIIIIIIIIIHHHIIIIIIIIIHGIHHHIIIIIIIIIHHIIHIIIHIIIIIIIIIIIIIIHHHIHIIIIIIIIIIGIHIHIIIIIIIIIIIIIIIIIIHIIIIIIHIIIIIIIIIIIIIHIIIIIIIIIIHIIIIHFIIIIIIIIIIIIIIIIIIIIIIIIIIIIHIIHIIIHIIIIIIIIIIIIIIIIIIIIIIIIIIIIIIIIIIIIIIHIIIIIIIIIIIIIHIIIIIIIDDDDD
@HISEQ:969:HM2KJBCX2:2:1102:7135:35357 2:N:0:ACTATGCA
GACTCAACCAGTCCCAACTATCCCTATTAATCATTACGGTGGTCCTTGAACCAACAAAATAGAACCACAACGTCCTATTCTATTATTCCATGCTAATCTATTCAAGCAAAAGCCTGCTTTAAACACTCTAATTTTTTCAAGGTAATGGTCCTGGCTCCCCGGCACACCCAATTAAGAACATACCGATTCACCAGAAAGATAGACCCGACGACAGAACAGTACTCGCCAGAGACGGACCGTCCGGCCAGGCCTAAAAGTCAACTACGAGCTTTTTAACTGCAACAACTTTAATATACGCTATTGGAGCTGGAATTACCGCGGCTGCTGGCACCAGACTTGCCCTCCAA
+
DDDCDHIIIIIIIIIIIIIIIIIIIIIIIIIIHIIIIIIIIIIIIIIIIIIIIIIIIIIIIIIIIIIIIIIIIGIIIFHHHHHIIIICHHHIIIIIIHHIIHHHHIIIIIIIHIIIHIIIIIIHHHIHIIIIIIIHHHIHIIIIIIIHHIIIHIHIIIIIHHIIIIIIIIHHHIIIHIIHIIIIIIIIIIGIIIIIIIIHIIHIIIIIIIIIIIIIIIIIIIIIIIIIIIIIIIIIIIIIIIIIHGIIIHIIIIIIIIIIIIIIIIIIIIIIIIIIIIIIIIIIIIIIIIIIIIHIIIIIIIIIIIIIIIIIIIIIIIIIIIIIIIIIIIIIIIHIIIIIIIDDDDD
@HISEQ:969:HM2KJBCX2:2:1102:3704:35843 2:N:0:ACTATGCA
GACTCAACCAGTCCCAACTATCCCTATTAATCATTACGTCGATCCTAGAAACCAACAAAATAGAATCAAACGTCCTATTTCATTATTCCATGCTAATGTATTCAAGCGTGAGCCTGCTTTAAACACTCTAATTTTTTCAAAGTAACAGTCCTGATTCCCCACGACACCAAATAAATGACATCATGGTTCGTCAGAAGGGAGAAACCGACGATGCCAGTACGTACCGAGGCACGACCGACATGATGGTCCCGAAATTCAACTACGAGCTTTTTAACTGCAGCAACTTTAATATACGCTATTGGAGCTGGAATTACCGCGGCTGCTGGCACCAGACTTGCCCTCCAA
+
DDDDDIIIIII@GHIIIIIIGIIIIIIIIIIIIIIHHIIIIIIIIIIIIIIIIIIIIIIGIIIIIIIIIIIIHIDHIIIHIIIIIHIIIIHHHIHIIHIIHHHIIIHGIIIIIIIIIHIIIIIIIIIIIIIIIHIIHIIIIIIIIIIIIIIIIIIIIIIIIIIIIIIIIIIIIIIIIIIIIIIIIIIIIIIIIIIIIIIIIIIIIIIHIIIIIIIIIIIIIIIIIIIIIIIIIIIIIIIIIIHIIIIIIIIIIIIIIIIIIHIIHHIIIIIIIIIGIIIIIIIIIIIIIGIIIIIIIIIIIIIIIIIIIIIIIIIIIIIIIIIIIIIIIHIIIIIIIIHIDDDDD
@HISEQ:969:HM2KJBCX2:2:1102:7196:35784 2:N:0:ACTATGCA
GACTCAACCAGTCCCAACTATCCCTATTAATCATTACGTCGATCCTAGAAACCAACAAAATAGAATCAAACGTCCTATTTCATTATTCCATGCTAATGTATTCAAGCGTGAGCCTGCTTTAAACACTCTAATTTTTTCAAAGTAACAGTCCTGATTCCCCACAACACCAAATAAATGACATCATGGTTCGTCAGAAGGGAGAAACCAACAATGCCAGTACGTACCTAGGCACGACCGACATGATGGTCCCGAAATTCAACTACGAGCTTTTTAACTGCAGCAACTTTAATATACGCTATTGGAGCTGGAATTACCGCGGCTGCTGGCACCAGACTTGCCCTCCAA
+
BDDADIIIHHEHGHIIIIGEHGHHHIIGIHIHHIIIIG@C/CGGHH@EHFHFHHHIEHI@GHHGEEHHHGHHDHEEHHHCHHHHIEHGHHHIHIHHGHIHFGGHHHIIHEGEEHHFCHIHHHHHHHIGHIIHHHHHHHGIHIIHHFHHFFGHHGFEHHGHIIIIGHIHHHHHIIIHHGIHHHEHIHHEIHIIIHIIIIIIIHGHHFHHHHEEIIIIIIIIIIHGHIIIIIIIIIHHIIIGIHGFHFF?DIIIIIIIIIHHHIIIIIIIHIIIHHHIIIIIIIIHHHGIIIGIIGIIIHHGHIIIIIIIHIIIIIHIIIIIIIHIHHHIIIIIIIHIIIIHCDDDD
@HISEQ:969:HM2KJBCX2:2:1102:9147:36419 2:N:0:ACTATGCA
GACTCAACCAGTCCCAACTATCCCTATTAATCATTACGTCGATCCTAGAAACCAACAAAATAAAATCAAACGTCCTATTTCGTTATTCCATGCTAATGTATTCAAGCGTGAGCCTGCTTTAAACACTCTAATTTTTTCAAAGTAACAGTCCTGATTCCCTAAAACACCAAATTAATGGCATTATAGTTCGTCAGAAGAGAGAAACCGATTATACCAGTACGTACAAAAGCACGACCAGTAGACCGGTCTCGAAATTCAACTACGAGCTTTTTAACTGCAACAACTTTAATATACGCTATTGGAGCTGGAATTACCGCGGCTGCTGGCACCAGACTTGCCCTC
+
D@D0DHCD1<<1DCFCGEHHIIH1<DF?D@GCHH?1D@FEHHEHHHEECHHHCG@CGC1<CFHECGHEHCH@1<DGE1<<1C1<C@1@HH@C@@IIHHHHGFFHHIIHGEHEGA@FFHHHHHCHHG<GHF?IIHHHEHHGHEFHHHIGHEFDEIHIIIIHHEHIHHHHHHHEHIGHHIHCCHHHHCHHHGGIHIIIHGIIHHIHHHHECGCHGIIIIIIIHIIHHHHIHIHHIHHHHHHHHHCEC/AHAHHHIIIHEIIIIIIIIIHHGHFIIHIHHGHGHFHHHGHHHGHGIHIHHHFHHHIIHHEIHHHHHDDIIIIIHIIIIIIIIIHHFIHHIAD@D@
@HISEQ:969:HM2KJBCX2:2:1102:7540:35476 2:N:0:ACTATGCA
GACTCAACCAGTCCCAACTATCCCTATTAATCATTACGTCAATCCTAGAAACCAACAAAATAGGATCGAACGTCCTATTTCATTATTCCATGCTAATGTATTCAAGCGTTAGCCTGCTTTAAACACTCTAATTTTTTCAAAGTAACAGTCCTGTTTCCCTGCAACACCAAATTAATGACATTACAGTTCTTCAGAAAGGAGGAATCAGCGAAGCCAGTGCATACCAGTGGCACGACCAACCTGCTGACCCCGAAATTCAACTACGAGCTTTTTAACTGCAACAACTTTAATATACGCTATTGGAGCTGGAATTACCGCGGCTGCTGGCACCAGACTTGCCCTCCAA
+
DDDDDIIIIHIIIIIIIIIIIIIIIIIIIIIIIIIIIIIIIIIHIIIIIIIGIHIIGIIIIIHHHHIIGIIHIIIIHIGHIIIIIIIHHHHHIHIIIIIIIHIIIIIIIIIIIIIIIIIIIHIIIIIIIIIHIHIIHIIIIIIIIHIIIIIIIIIIIIIIIIIIIIIIIIHIIIIIIIIIIIIIIIIIHIIIIIIIIIIIIIIIIIIIIIIIIIIIIIIIIIIIIIIIIIIIIIIIIIIIIIIIHIIIIIIIIIIIIIIIIIIIIHIIIIIIIIHIIIIIIIIIIIIIIIIIIIIIIIIIIIIIHIIIIIIIIIIIIIIIIIIIIIIIIIIIIIIIIIIIIDDDDD
@HISEQ:969:HM2KJBCX2:2:1102:15734:36777 2:N:0:ACTATGCA
GACTCAACCAGTCCCAACTATCCCTATTAATCATTACGGTGGTCCTAGACCAACAAAATAGAACCAACGTCCTATTCTATTATTCCATGCTAATCTATTCAAGCAAAAGCCCGCTTTAAACACTCTAATTTTTTCAAGGTAATGGTCCTGGTTCCCCGACACACCCAATAAAGGGCATACCGGCTCACCAGAAGGATAGACCCGACAACAGAACAATACTCGCCAGAGACGGACCGTCCGGTCAGGCCTAAAAGTCAACTACGAGCTTTTTAACTGCAACAACTTTAATATACGCTATTGGAGCTGGAATTACCGCGGCTGCTGGCACCAGACTTGCCCTCCAA
+
DDDDDIIIIIIHIHHHIIIIHHHIIHIIIIIIIIIIIHIIHIIIHIIHHIIIIIIICHIIIIHIIIIIIIGHHHIIIIIIHIIGHIIIGIIHIIIIHIIIIHIIIIIIHHHIHHHIIIIIIIIHIIHIIIIHIHIIIIIIIHIIIHIIIIIHHHIIIIHHIIIHIIIIIIIIIIIIIIIIIIIIIIIHIIIIIIIIIIIIIIIIIIIIIIIIIIIIIIIIIIIIIIIIIIIIIIIIIIIIIIHIIIHIIIIIIIIIIIIIIIIIIIIIIIIIIIIIIIIIIIIIIIIIIIIIIIIIHGGIIIIIIIIIIIIIIIIIIIIIIIIIIIIIIIIIIIIIIIIDDDDD
@HISEQ:969:HM2KJBCX2:2:1102:8191:36948 2:N:0:ACTATGCA
GACTCAACCAGTCCCAACTATCCCTATTAATCATTACATCGATCCTAGAAACCAACAAAATAGAATCGGATGTCCTATTTCATTATTCCATGCTAATGTATTCAAGCGTGAGCCTGCTTTAAACACTCTAATTTTTTCAAGGTAACAGTCCTAATTCCCCGTGACACCAAATTAATGGCATTACGGTTCTTTAGAAGGTGAGAAATCAATAATATCAGTACATACCAACGGCATGACCGAAACATTGATCCCGAAATTCAACTACGAGCTTTTTAACTGCAACAACTTTAATATACGCTATTGGAGCTGGAATTACCGCGGCTGCTGGCACCAGACTTGCCCTCCAA
+
DDDDDIIIIIIIIHFHIIIIIIIIIIIIIIIIIIIIIHIIIIIIIIIIIHIIIIIIHIIIIIHIIIIIIHIIIIIIHIHIIIIIIIIHHIHHIIIIIIIHIIIIIIIHHIIIIIIIIHIIIIIIIIIIIIIIIIIIIIIIIIIIIIIIIIIIIIIIIIIIIIIIIIIHIIIIIIIIIHIIIIIIIIIIIIIIIIIIIIHIHIIIIHIIIIIIIIIIIIIIIIIIIIIIIIIIIIIIIIIIIIIHHGIIIIIIIIIIIIIIIIIIIIIIIIIIIIIIIIIIIIIIIIIIIIIIIIIIIIIIIIIIIIIIIIHIIIIIIIHIIIIIIIIIIIIIIIIIIIIIIIDDDDD
@HISEQ:969:HM2KJBCX2:2:1102:17415:37066 2:N:0:ACTATGCA
GACTCAACCAGTCCCAACTATCCCTATTAATCATTACGTCAATCCTAGAAACCAACAAAATAGGATCAACGTCCTATTTCATTATTCCATGCTAATGTATTCAAGCGCGAGCCTGCTTTAAACACTCTAATTTTTTCAAAGTAACAGTCCTGATTCCCCGCCACACCAAATTAATGACATGATGGTTCGTCAGAAGGTAGGAACCAGTAACACCAGTACGTACCTAAGGCACGACCAACGTACTGATCCCGAAATTCAACTACGAGCTTTTTAACTGCAACAACTTTAATATACGCTATTGGAGCTGGAATTACCGCGGCTGCTGGCACCAGACTTGCCCTCCAA
+
DDDDDIIHIIIIIIIIIIIIIIIIIIHIIIIIIIIIIIIIIIIIIIGHIIIHIIIIIHHIIIHHCHHIIIGHHGHFIIIIIIIIHEHCHHHIIGIIHHGHHHHHHIHIIIIIGHIIIHHHHHIIHIGHGHIHHGHIIIHHHHHHIIHFHHIHIHHIIIIIIIHIIIIIIIHHIIIIIIIIIIIHHHHHIIIIIIIIIIIIIIIIHIIIIIHIHIIIIIIIIIIIIIIIIIIIIIIIIIIIIIHGIIIHIIHIIIIIIIIIIIIIIIIIIHIIIIIHIIIIIIIIIIIIIIIHIIIIIIIIIIIIIIIIIIIIIIIIIIIIIIIIIIIIIIIIIIIIIIIIDDDDD
@HISEQ:969:HM2KJBCX2:2:1102:8002:37477 2:N:0:ACTATGCA
GACTCAACCAGTCCCAACTATCCCTATTAATCATTACGGTGGTCCTAGACCAACAAAATAGAACCAACGTCCTATTCTATTATTCCATGCTAATCTATTCAAGCAAAAGCCCGCTTTAAACACTCTAATTTTTTCAAGGTAATGGTCCTGGTTCCCCGACACACCCAATAAAGGGCATACCGGCTCACCAGAAGGATAGACCCGACAGCAGAACAGTACTCGCCAGAGACGGACCGTCCGGTCAGGCCTAAAATTCAACTACGAGCTTTTTAACTGCAACAACTTTAATATACGCTATTGGAGCTGGAATTACCGCGGCTGCTGGCACCAGACTTGCCCTCCAA
+
ABDABIHICHHIIHHIIIGGIIEHHHHIGEHFHHHHIHIIIIIEEHIHHHIGHIHEHHHFFHIIHHHIIIIDF1GHHIHCGEHFHHE@?EHD@FEFHIIHIGHCHGFHIHHHIIFHHGHHIHIIHIIIIIHHHHHEHHHHIHHHHIIIIIHHIHIIIIIGIHIHHIIIIIIIIIIIIHHIGIIHH?HHGHIHIIIIHHCEHHIIIIHIIIIIIIIIHHIHIIIIIIIIIHIHIIIIHHHHHIHFHGCIIIIIIHHGHIIIIIIHHIIIIIIIIIIIHHHHHFHHIHIIIHHIIIHIIIHIHHIIIIIIIIIIIHIIIIIIIHIIIIIIIIIHIHIIIIIDDDDD
@HISEQ:969:HM2KJBCX2:2:1102:20270:37856 2:N:0:ACTATGCA
GACTCAACCAGTCCCAACTATCCCTATTAATCATTACGGTGATCCTAGAAACCAACAAAATAGAACCATGCCGTCCTATTCTATTATTCCATGCTAATGTATTCGAGCAAAATGCCTGCTTTAAACACTCTAATTTTTTCAAGGTAAAGGTCCTGGTTCCACATGACACCCAATTAAGGACATCATGCTTCTCCAGAAGGTGAGAAATCAACTGAGACAGTTCATACCCCTTAAGGCACGACCATCACGTCAATCCCGAAATTCAACTACGAGCTTTTTAACTGCAACAACTTTAATATACGCTATTGGAGCTGGAATTACCGCGGCTGCTGGCACCAGACTTGCCCTCCAA
+
DDDDDHIHHIHHIIIIIIIIIIIIIIIIHIIIIIIIIHIHIIIIIIIHIIIHIIIIIHFHHIEHHII@HHFHHHHHIIIIHIEHHGHHHIHHCCHEGHHFHCHHIIIHHHIIIHHHHHIIIIHGIIIIIIIIHHIHHIIIIIIIIIIIIIIHHIIIIIIIIIIIIIIIHIHIIIIIIIIIIHHGIIIIHIIIHIIIIIIIIIIIIIIIGIIIIIIIIIHIIIIIIIIIIIIIIII<IIIIIIII<IIIIHFIIIIIIIIIIIIGIIIIHIIIIIIIIIIIIIIIIIIIIIIIIIIIIIIIIIIIIIIIIIIIIIIIIIIIIIIIIIIIIIIIIIIIIIIIIIIIIIIDDDDD
@HISEQ:969:HM2KJBCX2:2:1102:15099:37783 2:N:0:ACTATGCA
GACTCAACCAGTCCCAACTATCCCTATTAATCATTACGGTGGTCCTAGAAACCAACAAAATAGAACCACAACGTCCTATTCTATTATTCCATGCTAATCTATTCAAGCAATAGCCCGCTTTAAACACTCTAATTTTTTCAAGGTAATGGTCCTGGCTCCCCAACACACCCAACAAAGGACATGCTGGTTCACCAGAAGGAAGACCCGACAGCAGACAGTACTCGCCAAAGACGGACCGCCCGGCCAGGCCTAAAATTCAACTACGAGCTTTTTAACTGCAACAACTTTAATATACGCTATTGGAGCTGGAATTACCGCGGCTGCTGGCACCAGACTTGCCCTCCAA
+
DDDDDIIIIIIIIIIIIIIIIIIIIIIIIIHIIIIIIIHIIIIIHIIIIIIIIIIIFHIIIIIIIIIIHIIIHHIIIIHIIIIIIIIIIHIIHGIIIIIHHHIIIIIIIIIIHIIIIHHHIIHHIIIIHIIHIIIIIIIIIIIIIIIIHIIIIIIIIIIIIHIIIIIIIIIIIIIIIHHHHIIIIHIIIIIIIIIIIIIIHIHIIII>IIIIIIIIIIIHIIIIIIIIIIIIIIIIIIIIIIIGIIIIHIIIIIIIIIIIIIIIIIIIIIIIIIHIIIIIIIIIIIIIIIIIHEIIIIHHIIIIIIIIIIIIIIIIIIIIIIIIIIIIIIIIIIIIIIIIIDDDDD
@HISEQ:969:HM2KJBCX2:2:1102:14853:38267 2:N:0:ACTATGCA
GACTCAACCAGTCCCAACTATCCCTATTAATCATTACGTCAATCCTAGAAACCAACAAAATAGGATCGAACGTCCTATTTCATTATTCCATGCTAATGTATTCAAGCGTTAGCCTGCTTTAAACACTCTAATTTTTTCAAAGTAACAGTCCTGTTTCCCTGCAACACCAAATTAATGACATTACAGTTCTTCAGAAAGGAGGAATCAGCGAAGCCAGTGCATACCAGTGGCACGACCAACCTGCTGACCCCGAAATTCAACTACGAGCTTTTTAACTGCAACAACTTTAATATACGCTATTGGAGCTGGAATTACCGCGGCTGCTGGCACCAGACTTGCCCTCCAA
+
DDDCDHGIIIIIIHIIIIIIIIIIIIIIIIIHIIIHIIIIIIIHIHIIIIIIIIIIIIGHIIHIHIHHIIHIIIGIIIIIIIIIHIIHHHIIIIIIHHIIIHHHIGHIIIIHIIHHHIIIIIIIIHIIHIIIIIIIIIEIHHIHIEHHIHHIIIIIIHGHHHGIHHIHHHGEHIHHIHHHIIIC<CFHHFHHHHIIHFHHCHHFFHHIIIIIIIHIAEHHEHIIIHHIIHEHHHHHHHIHHFGEHIEHIIHIIIIHHCEECCEGCEGECIIIIHIHEHIHIIIIIIIIIIIIIIIIIIIIIIIIIIIIIIIIIIIIIIIIIIIIIIIIIIIIIIIIIIIIIDDDDD
@HISEQ:969:HM2KJBCX2:2:1102:2648:38612 2:N:0:ACTATGCA
GACTCAACCAGTCCCAACTATCCCTATTAATCATTACATCGGTCCGTAAACCATCAAAATAGAACCAATGTCCTATTTCATTATCCCATGCTAATGTATTCAAGGCAAACGCCTGCTTTGAACACTCTATTTTTCTCAAAGTAAACTATCGGAATCCCACAAGCACTTAATGAAAAGCACCCATGTTCCTCCGAAGTACATGGCCAGCGTTATCGCATGCACGTGACCAAAGGCCACGGACGCTCAACACCAACCAAGACTCAGACTACGAGCTTTTTAACTGCAACAACTTTAATATACGCTATTGGAGCTGGAATTACCGCGGCTGCTGGCACCAGACTTGCCCTCCAA
+
@DDDDIIIHIHHHGIIIIIIIIIHIIIIIGIIIIICDFEDGHHHHIHHCHIIIII?HIGHIHIHHIIIIHIHIIGIHIIIIIGHIIIGIIGHHGHGHIHIHGHHIHHHIIIIIIIIIHIIGIHHIIHIHHGHIIIIIIHIHHIGIIIIIIHIIIHHIGIIHHIHHIIHIIIIIIIIIIIIHIIIIHGIIHIIIIHIIIIGIHIIIIIIIHIIIIIIIIIIIGHI<IIIIIIIIHIIIIIIIIIIIIIHIGIIIIIIIIIIIIIIHIIIIIIIIIIIIIIIIIIIIIIIHIIIIHIIIIIIIIIIIIIIIIIIIIIIIIIIIIIIIIIIIIIIIIIIIIIIIIIIIIDDDDD
@HISEQ:969:HM2KJBCX2:2:1102:7729:38506 2:N:0:ACTATGCA
GACTCAACCAGTCCCAACTATCCCTATTAATCATTACGGTGATCCTAGAAACCAACAAAATAGAACCATGCCGTCCTATTCTATTATTCCATGCTAATGTATTCGAGCAAAAATGCCTGCTTTAAACACTCTAATTTTTTCAAGGTAAAGGTCCTGGATCCGCAAGACACCCAATTAAGGACATCAAGTTTCTCCAGAAGGTGAGAAATCAACAGCGACAGTTCATACCCCTTAAGGCATGACCATCACGTCAATCCCGAAATTCAACTACGAGCTTTTTAACTGCAACAACTTTAATATACGCTATTGGAGCTGGAATTACCGCGGCTGCTGGCACCAGACTTGCCCTCCAA
+
DDDDDIIIIIIIIIIIHIIIIIIIIIIIIIGIIIIGIIIIIIIIIIIIIHIHIIIIIHIGHFGHIIIHHIIIHHIIIHIIIIIIGGHIIIIIIIHIIIIHGHHIIIIIIIIIIIIIIIIIIIHIIIIIIIIIIIIIIIIIIIIIIIHIIIIIIIIIIIIHIIIIIHIIIIIIIIIIIIIIIIIIIIHIIIHIIIIIIIIIIIIIIIIIIIIIIIIIIIIIIIIIIIIIIIIIIIIIIIIIIIIIIIHHHIIHIIIIIIIIIIIIIIIIIHIIIIIIIIIHIIIIIIIIIIIIIIIIIIHHGIIIIIIIIIIIIIIIIIIIIIIIIIIIIIIIIIIIIIIIIIIIIIIIDDDDD
@HISEQ:969:HM2KJBCX2:2:1102:10656:39470 2:N:0:ACTATGCA
GACTCAACCAGTCCCAACTATCCCTATTAATCATTACGTCGATCCTAGAAACCAACAAAATAGAATCAAACGTCCTATTTCATTATTCCATGCTAATGTATTCAAGCGCGAGCTTGCTTTAAACACTCTAATTTTTTCAAAGTAACAGTCCTGATTTCCCGCGACACCAAATTAATGACATCGTGGTTCGTCAGAAGGGAGAAACCAATAATGCTAGTACGTACAAAGTACGACCGACATATTAGTCCCGAAATTCAACTACGAGCTTTTTAACTGCAACAACTTTAATATACGCTATTGGAGCTGGAATTACCGCGGCTGCTGGCACAGACTTGCCCTCCAA
+
DDDDDHIIIIICGHIIIIIIIIHIIIIIIIIHHIIIIIIIIIIIIIIIIIIHIIIIIIIHIFGHHHGIIIHHIIIHIIIHIHIIIHIIIIIICHIHHHHIIIIHIIIHIIHHIIIIIHHHHHIIIHHHFHEHIIIHHIHIIIHIIIHIIIIIHGHIIIHIGIIIIIIHIIIHIIIHIIIIIIIIHIIIIIHIIIIIIIIIIIIIIIHIIHIIIIIIIIIIIIHHIIIIIIIIIIIIIIIFHGHIIIIGIIIIIIIIHIIIIIIIIIIIIHIIIIIIIHHIIHHIIHIIIIIHIIIIIIIIIIIIIIIIIIIIIIIIIIIIIIIIIIIIIIIIHIIIIIDDCDA
@HISEQ:969:HM2KJBCX2:2:1102:18701:39808 2:N:0:ACTATGCA
GACTCAACCAGTCCCAACTATCCCTATTAATCATTACGGTGGTCCTAGAAACCAACAAAATAGAACCACAACGTCCTATTCTATTATTCCATGCTAATCTATTCAAGCAATAGCCCGCTTTAAACACTCTAATTTTTTCAAGGTAATGGTCCTGGCTCCCCAACACACCCAATTAAGGACATGCTGATTCACCAGAAGGAAGACCCGACAACAAGACAGTACTCGCCAAAGACGGACCGCCCGGCCAGGCCTAAAATTCAACTACGAGCTTTTTAACTGCAACAACTTTAATATACGCTATTGGAGCTGGAATTACCGCGGCTGCTGGCACCAGACTTGCCCTCCAA
+
DDDCDIIIIIIIIIIIIIIIIIIIIIIIIIIIIIIIIIHIIIIIIIIIIIIIIIIIIGEFHIHIIIIIIIIIIIEHHIIIIIIHIIIIIIGFHHIHIHIIHHDHIIHIIIIIIIIIIIIIIIIIIIIIHHIIIIIIHHIIIIIIIIIIIHIIIHHHHIIIIIIIIIIIIIIHIIIHIIIIIIIIIIHHIIHIIIIIIIIIIIIIIIIIIIIIIIIIIIIIIIIIIIIIIIIIIIIIIIIIIIIIIHIIIHHIIIIIIIIIIIIHIIIIIIIIIIHIIIIIIIIIIIIIIIIIIIHIIIIIIHIIIIIIIIIIIIIIIIIIIIIIIIIIIIIIIIIIIIIIIIDDDDD
@HISEQ:969:HM2KJBCX2:2:1102:18594:39517 2:N:0:ACTATGCA
GACTCAACCAGTCCCAACTATCCCTATTAATCATTACGTCAATCCTAGAAACCAACAAAATAGGTTCGAACGTCCTATTTCATTATTCCATGCTAATGTATTCAGGCGCTAGCCTGCTTTAAACACTCTAATTTTTTCAAAGTAACAGTCCTGTTTCCCCGCAACACCAAATTAATGGCATTACGGTTCTACAAGAAGGAGGAGTCAGCGAGCCAGTGCATACCATTGGCACGACCGACCTGCTAACCCCGAAATTCAACTACGAGCTTTTTAACTGCAACAACTTTAATATACGCTATTGGAGCTGGAATTACCGCGGCTGCTGGCACCAGACTTGCCCTCCAA
+
DDDDDIIIIIIIIIIIIIIIIIIIIIIIIIIIIIIIIIIIIIIIIIIIIIIIIIIIIIIIIHHHHHIIGIIHIIIIIIIHHIIHHIIHHIIIIIIIIIHHIIIIIIIIIIIIIIIIIIIIIIIIIIIIIIIIIIIIIIIIIIIIIIIIIIIIIHHIHHHIIIIIIIIIIHIIIIIIIIIIIIIIIIIIHIIIIIIIIIIIIIIIIIIIIIIIIIIIIIIIIIIIIIIIIIIIIIIIIIIIIIHHIIIIIIIIIIIIIIIIIIIIIIIIIIIIIIIIIIIIIIIIIIIIIIIIIIIIIIIIIIIIIIIIIIIIIIIIIIIIIIIIIIIIIIIIIIIIIIIIDDDDD
@HISEQ:969:HM2KJBCX2:2:1102:5322:41996 2:N:0:ACTATGCA
GACTCAACCAGTCCCAACTATCCCTATTAATCATTACGGTGGTCCTAGACCAACAAAATAGAACCAACGTCCTATTCTATTATTCCATGCTAATCTATTCAAGCAATAGCCCGCTTTAAACACTCTAATTTTTTCAAGGTAATGGTCCTGGCTCCCCAACACACCCAACAAAGGACATGCTGGTTCACCAGAAGGAAGACCCGACAACAAGACAGTACTCGCCAAAGACGGACCGCCCGGCCAGGCCTAAAATTCAACTACGAGCTTTTTAACTGCAACAACTTTAATATACGCTATTGGAGCTGGAATTACCGCGGCTGCTGGCACCAGACTTGCCCTCCAA
+
DDDDDIIIIIIIIIIIIIIIIIIIIIIIIIIIIIIIIIIIIIIIIIIIHIIIIIIIIIIHHIGIHIGIHIIIIIHIIIIHIHIHIIIIHHHHGIIIIIIIIIIHIIIHHIHIIIHIIIHGIHIIHIIIIIHIIIIIIIIHIIIIHIIHHHHHHIIIIIHHIHHIIIIIIIIIIIHIIIIIIHIHIIHHHIIIIIIIIHIGIGHIIIIIHIIIIIIIIIIIIIIIIIHEIIIIIIIIIHIIHHIIIHIIIIIIIIIIIIIIIIIIIIIIIIIHIIIIIHIIIIIIIIIIIIIIIIIIIIIIIIIIIIIIIIIIIIIIIIIIIIIIIIIIIIHIIIIIIIDDDDD
@HISEQ:969:HM2KJBCX2:2:1102:19164:42181 2:N:0:ACTATGCA
GACTCAACCAGTCCCAACTATCCCTATTAATCATTACGTCAATCCTAGAAACCAACAAAATAGGATCGAACGTCCTATTTCATTATTCCATGCTAATGTATTCAAGCGTTAGCCTGCTTTAAACACTCTAATTTTTTCAAAGTAACAGTCCTGTTTCCCTGCAACACCAAATTAATGGCATTACAGTTCTTCAGAAAGGAGGAATCAGCGAAGCCAGTGCATACCAGTGGCACGACCAACCTGCTGACCCCGAAATTCAACTACGAGCTTTTTAACTGCAACAACTTTAATATACGCTATTGGAGCTGGAATTACCGCGGCTGCTGGCACCAGACTTGCCCTCCAA
+
DDDDDIIIIIIIIIIIIIIIIIIIIIIIIIIIIIIIIIIIIIIIIIIIIIHHHIIIIIIHHHEHIIIIIIIIHHHHIHHIIGHIIFHIIIIHHHIIIIIIIIIIIHHIIIIIGIIIIIIIIIIIIIIIIIIIIIIIHHHIIIIIIIIIIIIIIIIIIIHIIIIIIIIIIIIHHIIIIIIIIIIIIIIIIIIIIIIIIIIIIIIIIIIIIIIIIIIIIIIIIIIIIIIIIIIIIIIIIIIIIIHHIIIIIIIIIIIIIIIIIIIIIIIIIIIIIIHIIIHIIIIIIIIIIIIIIIIIIIIIIIIIIIIIIIIIIIIIIIIIIIIIIIIIIIIIIIIIIIIIIDDDDD
@HISEQ:969:HM2KJBCX2:2:1102:13934:41362 2:N:0:ACTATGCA
GACTCAACCAGTCCCAACTATCCCTATTAATCATTCGTCAATCCTAGAAACCAACAAAATAGGATCGAACGTCCTATTTCATTATTCCATGCTAATGTATTCAAGCGTTAGCCTGCTTTAAACACTCTAATTTTTTCAAAGTAACAGTCCTGTTTCCCTGCAACACCAAATTAATGACATTACAGTTCTTCAAGAAGGAGGAATCAGTAAAGCCAGTACATACCATAGGCACGACCAACCTACTGACCCCGAAATTCAACTACGAGCTTTTTAACTGCAACAACTTTAATATACGCTATTGGAGCTGGAATTACCGCGGCTGCTGGCACCAGACTTGCCCTCCAA
+
DDDDDIIIIIIIHIIIIHHHIIIIIIIIIIIIIII1<1<<EC1F1D11DG1D1D01<GH1F1F1<<0<D1<1<CC11DH11<D11<1@1CDD11<IIHF8IIIIHIIIHGHHIIIIIIIIIIIHHIIIIIIHHHHEHHIIIIIH8IIIIIII9HEDIHIGIIIIHHHIIHHIIIIIH8IIIIIIIIIIIIGIIIIIIHHIIIHII;IIIIIIIII<IIIIIIIII<IIIIII=IIIIIIIGGHGFHGHIIIIIIHIHIIIIIIIIIIIIIIIIIIIIIIHIIIIIIIIIIIIIIIIIIIIIIIIIIIIIIIIIIIIIIIIIIIIIIIIIIIIIIIIIIIIDDDDD
@HISEQ:969:HM2KJBCX2:2:1102:6061:42674 2:N:0:ACTATGCA
GACTCAACCAGTCCCAACTATCCCTATTAATCATTACGGTGGTCCTAGAAACCAACAAAATAGAACCACAACGTCCTATTCTATTATTCCATGCTAATCTATTCAAGCAATAGCCCGCTTTAAACACTCTAATTTTTTCAAGGTAATGGTCCTGGCTCCCCAACACACCCAATAAAGGACATGCTGGCTCACCAGAAGGAAGACCCGACAGCAGACAGTACTCGCCAAAGACGGACCGCCCGGCCAGGCCTAAAATTCAACTACGAGCTTTTTAACTGCAACAACTTTAATATACGCTATTGGAGCTGGAATTACCGCGGCTGCTGGCACCAGACTTGCCCTCCAA
+
DDDDDIIHIIIIIGIIIIIIIIIIIIIIIGIIHIIIIIIHIIEFIIIIIIIIGIIHIGIEHIIIIHIEHIIGHHHIIIIIIIIIIIHHIIIHIFIHIIIHHHIIIIIIIIIIIIIIIIHIIIHIIIIIIIIIIIIIIIHIIIIIIIGIIHIIHHIIIIIIIIHHIIIIIIIIIIHGIIHIIIIIIIIIIIHIIHIIIIIIHHHIIIIIIIIIIIIIHIIIIIIIIIIIIIHIIIIIIIIIIIHHHIIIIIIIIIIIIIIIIIHIIHIIIIIIIIIIIIIIIIIIIIIIIIIIHHIIIIHIHIIIIIIIIIIIIIIIIIIIIIIIIIIIIIIIHHIIIIIIIDDDDD
@HISEQ:969:HM2KJBCX2:2:1102:14135:42943 2:N:0:ACTATGCA
GACTCAACCAGTCCCAACTATCCCTATTAATCATTACGGTGATCCTAGAAACCAACAAAATAGAATCATGCCGTCCTATTTTATTATTCCATGCTAATGTATTCAAGCAAAATGCCTGCTTTAAACACTCTAATTTTTTCAAAGTAAAGGTCCTGGTTCCCCGCGACACCCAATTAAGGGCATCGTGGTTCTCCAGAAGGTGAGAAATTGACTACACCAGTTCATACCCCTTAAGGCACGACCGATGTGTCAATCCCGAAATTCAACTACGAGCTTTTTAACTGCAACAACTTTAATATACGCTATTGGAGCTGGAATTACCGCGGCTGCTGGCACCAGACTTG
+
DDAADIHGHHHEHIGH?HHIG?HFEHHIIHCHHIFHEHHIHHHDHHHHHIG@GHIIIIIHHI?FEFHHIII?CEEHIIIHIIHHEHIHHHCC?CHHHHHCHIIIHHHHHIIHIHGHFFEHHIIHHHHHHCHHIIHHHFHHHFHHHFHHHIIHFHHHIIIIIHGIIHIHEHHIHHHEIIGIIGHHIHIHIIIIIIIIIIIHHIIIIIHII<IIIHHGIIIIIIIHHGHHHIHIHIIIIIHHHFHIIIHHIIIIHIIGHHIHIIIIIHHHHIHHIGIIIIIIIIGIIHHHEHHHHHHGIIIIHHIIIIIIIIIIIHIIIGIIIIIHIHHGIIIIIIIHFF@DDDDD
@HISEQ:969:HM2KJBCX2:2:1102:18843:42300 2:N:0:ACTATGCA
GACTCAACCAGTCCCAACTATCCCTATTAATCATTACGGTGATTCAGAAACCAACAAAACAGGACCACCGTCCTATTTTATTATTCCATGCTAATGTATTCAGACGTAAGCCTGCTTTGAACACTCTAATTTTTTCAAGGTAAAGGTCCTGGTTTCCCACCACGCTAAATTAATAACATGATGGTTCCCCAGAAGGTAGAAATTCCACACGCCAGTACAGACTATTGCCCGACCAACGGTAGAACCCCGAAATTCAACTACGAGCTTTTTAACTGCAACAACTTTAATATACGCTATTGGAGCTGGAATTACCGCGGCTGCTGGCACCAGACTTGCCCTCCAA
+
DDDDDIIIIIIIIIIIIIIIIIIIIIGHFCHHIIIIIIGIHHIIIIIIIIIIIIIIHIIIIIGGIIIIHIIIIIGIIGIIIIIIIIIIIIGHHIIIIIIHIIIIIHIIIIHIIIIIIIIIIIIIIIIIIIIIIIIIIIIIIIIIIIIIIIIIIIIIHIIHIHIIGIIIIIIIIIIIIIHHIIIHIIIIIIIIIIHIHIIIIIIIIIHHHIIIIIIIIIIIIIIIIIIIIIIIIIIHHHHHHFII<IIIIIIIHHIIIIIHIIIIIIIIIIIIIIIIIIIIIIIIIIIIIHIIIIIHIIIIIIIIIIIIIIIIIIIIIIIIIIIIIIIIIIIIIIIIGIDDDDD
@HISEQ:969:HM2KJBCX2:2:1102:3361:42853 2:N:0:ACTATGCA
GACTCAACCAGTCCCAACTATCCCTATTAATCATTACGGTGGTCCTAGAAACCAACAAAATAGAACCACAACGTCCTATTCTATTATTCCATGCTAATCTATTCAAGCAATAGCCCGCTTTAAACACTCTAATTTTTTCAAGGTAATGGTCCTGGCTCCCCAACACACCCAATTAAGGACATACTGGTTCACCAGAAGGAAGACCCGACAACAGGACAGTACTCGCCAAAGACGGACCGCCCGGCCAAGTCTAAAATTCAACTACGAGCTTTTTAACTGCAACAACTTTAATATACGCTATTGGAGCTGGAATTACCGCGGCTGCTGGCACCAGACTTGCCCTCCAA
+
CDDDDIIIIIIIIIHIIIIIIIIIIIIIIHIIIIIHIIIIIIHIIIIIHIIHIIHIHHCHHIHGHIIIIIICHIIHHHHIIHHIIIIIIIIIIIHHHIHIIHIHIIHIIIIIGGIIIIIIIIIHIHIIIIIIIIIIHIHHIIIIIIIIFIIHIHHHEIIIIIIIIHHHHIHHHHIIIHIIIIIIIIIIIIIIIIIHIIIIIIHHIIIIIIIIIIIIIIIIIIIIIIIGIIIHIIIIIIIIIIIIIIIGIIIIIIIIIIIIIIIIIIIIIIIIIIIIIIIIIHIIIIIIIIIIIIIIIIIIIIIIIIIIIIIIIIIIIIIIIIIIIIIIIIIIIIIIIIIIIIDDDDD
@HISEQ:969:HM2KJBCX2:2:1102:18047:41131 2:N:0:ACTATGCA
GACTCAACCAGTCCCAACTATCCCTATTAATCATTACGTCAATCCTAGAAACCAACAAAATAGGATCAAACGTCCTATTTCATTATTCCATGCTAATGTATTCAAGCGTTAGCCTGCTTTAAACACTCTAATTTTTTCAAAGTAACAGTCCTGTTTCCCTGCAACACCAAATTAATGACATTACAGTTCTTCAAGAAGGAGGAACCAGTAAAGCCAGTACATACCAGAGGCACGACCAACCTACTAATCCCGAAATTCAACTACGAGCTTTTTAACTGCAACAACTTTAATATACGCTATTGGAGCTGGAATTACCGCGGCTGCTGGCACCAGACTGCCCTCCAA
+
DDD@<CFHIFHHI?GFEHEG1CCHHHIIHEEECFHHHEHCGEHCH11GFHIIHHEHHHIFEE?C@H1CFHH=F1<DHHFGHHC@<<D111<<C1@GF@CFEHEHHHGGEHHHA8D;??EHEEHEFGFFFHCHECEHCIIIIIIHIHHG@EHGEFCGHHCHGGIHD<F?CD<0<HGHGHIGFEGEEEHHHHHHHEIIIHHF@@H@H>GHHIIIHHHGCCHHEHHCE@HIHHGIIFIHHHHHFGC<GHCCCHE@HIHG<HHHHIHIHFIIIIHGHEHHHIIIHGIIHHHCEHHHHHHCHEIIIIHHHIIIIIHHIIIIIIIHIIHHIHGIIIIHHGHIIIIIBCDDD
@HISEQ:969:HM2KJBCX2:2:1102:18133:43334 2:N:0:ACTATGCA
GACTCAACCAGTCCCAACTATCCCTATTAATCATTACGTCGATCCTAGAAACCAACAAAATAGGGTCAAACGTCCTATTTCATTATTCCATGCTAATGTATTCAAGCTAATGCCTGCTTTAAACACTCTAATTTTTTCAAAGTAACAGTCCTAACTCCCCATGACACCAAATAAATGAAATCATGGTTCGTCAGAAGGGAGAAATCAATGATACCAGTACGTACCAGAGGCACGACCGATATATTGATCCCGAAATTCAACTACGAGCTTTTTAACTGCAACAACTTTAATATACGCTATTGGAGCTGGAATTACCGCGGCTGCTGGCACCAGACTTGCCCTCCAA
+
DDDDDIHHIIIIIHIIIIIIIIIIIIIIIIIIIIIIIIIIIHEHIIIIIIIIIIIIIIHIIIHHGHIIIIIGIHHIHIIIIHEHIGIHHHIIIHEHHIIIIHEHGIIIIHHIIIIHIIHIIIHIHHIHHIIHIHIIIIIHHIIIIGIIIHIHHHHHHHHHIHHIIHHIIIHHHIIIIIHHIIIIIIIIHIIIIIIIIIIIGIIHIHIIIIHIIIIIIIIIIIIIIIIIIHIIIHIHGIIIIIHHHIIIGHIIIIIIHIIHHHHIIHIIIIIIIIHIIHIIIIIIIHHHIIIIIIIIIHHGHIIIIIIIIIIIIIIIIIIIIIIIIIIIIIIHIIIIIIIIIDDDDD
@HISEQ:969:HM2KJBCX2:2:1102:11585:43232 2:N:0:ACTATGCA
GACTCAACCAGTCCCAACTATCCCTATTAATCATTACGTCAATCCTAGAAACCAACAAAATAGGATCGAACGTCCTATTTCATTATTCCATGCTAATGTATTCAAGCGTTAGCTTGCTTTAAACACTCTAATTTTTTCAAAGTAACAGTCCAAATTCCCCGCAACACCAAATTAATGGCATTACGGCTCATCAGGAAGGAGGAATCAGTGAGACCAGTACATACCAGAGGCATGACCAACCTACTAACCCCGAAATTCAACTACGAGCTTTTTAACTGCAACAACTTTAATATACGCTATTGGAGCTGGAATTACCGCGGCTGCTGGCACCAGACTTGCCCTCCAA
+
DAADDIIIIICHHH?FHDHIIIIHHIHIIIIFHHIIIHHIEHHIIIHHHIHHHHIIIIIHHHHHCHHDHHHHEHHHH1GHIEHIHHIIIIGHCEHEHHHHIIIHIIHIIIH@IIIHHFIHIHHHIIHIIIIIHIIIHHGIHHIIIIIHEEHHHHHHIHIHIIHIIIIHHHHEIHHHHHIHHEHGHHEHFGHGIIHEIIHHIHGFHIHHGIHECFHIHHIIIIIIIIIII=HIIIIHHHHIHHEHHE?IHIHIHHIIIIIIIIHIIIIIIGHHIIHIIIIGIHHIIIIIHFIIHHHGIIHHHIIIIIIIIIIHIIIIIHIIIIIIIIIIIIIIIIIHIIIHHADDDA
@HISEQ:969:HM2KJBCX2:2:1102:20599:43690 2:N:0:ACTATGCA
GACTCAACCAGTCCCAACTATCCCTATTAATCATTACGGTGATCCTAGAAACCAACAAAATAGAACCATGCCGTCCTATTCTATTATTCCATGATAATGTATTCGAGCAAAATGCCTGCTTTAAACACTCTAATTTTTTCAAGGTAAAGGTCCTGGTTCCACATGACACCCAATTAAGGACATCATGCTTCTCCAGAAGGTGAGAAATCAACTGCGACAGTTCATACCCCTTAAGGCACGACCATCACGTCAATCCCGAAATTCAACTACGAGCTTTTTAACTGCAACAACTTTAATATACGCTATTGGAGCTGGAATTACCGCGGCTGCTGGCACCAGACTTGCCCTCCAA
+
CADDDII@CHFHFEHHGGHII@HHHIHHHHIHIIIIIIIGHHHFHHGHIIIEHEEGHHHGHIHCHIIIIIE<CHEFHHIICFHGHHEHFHH?D1<<GEHHHFGHHEGHEGGHG<HHHGEG?FHFHFEGFDEGCG1FFHHIIHHGGIHF61<?FCC?FCIIIHGFEIIHHF0HHECDGDFG:FCGDH/HHFIHHHHHIHHHHHGDEDEHGIIHACFIIGIHGHGHGIIIIHGHIHIHHEIGIIIIHIHHHEHIHCHHHIIIIIIIIIHHEGEIHIHIIIIIIIHHIIIHHIIIIHIIIIHGHIHIIIIIIIIIHGGIIIIIIIIIIIIIIIIIIIIIIIIIIIIIIIIDDDDD
@HISEQ:969:HM2KJBCX2:2:1102:3054:44183 2:N:0:ACTATGCA
GACTCAACCAGTCCCAACTATCCCTATTAATCATTACGTCGATCCTAGAAACCAACAAAATAGAATCAAACGTCCTATTTCGTTATTCCATGCTAATGTATTCAAGCGTGAGCCTGCTTTAAACACTCTAATTTTTTCAAAGTAACAGTCCTGATTCCCCATGACACCAAATTAATGACATCATGGTTCGTCAGAAGGTAGGAATCAATAATACCAGTACGTACAATAGCACGACCAATAAATTGATCCCGAAATTCAACTACGAGCTTTTTAACTGCAACAACTTTAATATACGCTATTGGAGCTGGAATTACCGCGGCCGCTGGCACCAGACTTGCCCTCCAA
+
DDDDDIIIIIIIHIIIIIIIHIIIIIIIIIIIIIIIIIIIIHIHIIIIIIIIGHHIIIIIIIIIIIIIIHIIIHIHHIHIHIIIIIIIIIIIIHHHHHIIHGIHHIIIHHIIIIIHHIIIIIIIIIIIIIIIIHHIIIIIIIIHFHHIIIIHHHIIIIIIIIIIHIIIIIHHIIIIHIIIHIIIIIIIIIIIIIIIIHHHHHIHIIIHIHIHHIIIIIIIIIIIIIIIHIIIHIIIIIIIHHGHIIHIIIIIIIIIIIIIIIIIIIIIIIIIIIIIIIIIIIIIIHIIIIIIIIIIIIIIIIIIIIIIIIIIIIIIIIIIIIIIIIIIIIIIHIIIIIIIDDDDD
@HISEQ:969:HM2KJBCX2:2:1102:6483:44448 2:N:0:ATTATGCA
GACTCAACCAGTCCCAACTATCCTATTAATCATTACGGTGATCCTAGAAACCAACAAAATAGAACCATGCCGTCCTATTTTATTATTCCATGCTAATCTATTCAAGCACAAGCCTGCTTTAAGCACTCTAATTTTTTCAAGGTAATAGCTCTGCTTCCCCAACGCACTAACTTAATAGCATGATGGTTATTCAGAAGGTAGGAATTCATCAGGCCAGTACGGACAGTGAAGCCCGACCAACCGACAAACTCCGAAATTCAACTACGAGCTTTTTAACTGCAACAACTTTAATATACGCTATTGGAGCTGGAATTACCGCGGCTGCTGGCACCAGACTTGCCCTCCAA
+
DDDDDIIIIIGHIHIIIIIHIIIIIIIIIIIIHHIIHHIIIIIIIHHHIIHHIIHHIFHEHGHHFHIFHGEHHGDHIIHIGIHIGIIIIIGGGIHHEHHIHHHHHHFEHFHGGHIHIIHHIHIIIIIHIIIIIIHIIIIIHHHIIIIIHFIIIHHHHGHHIIIIHIHHIIHIIIIIIGIIIIIIIHIIIIIIIIIHHHIHHHIIHHIIIIIIIIIIIIIHIIIIIIIIIIIIIIIIIIIIIHIIHIIIIIIIIIIIIIIIIHHHHHGHHHIIIIIIIIHIIIHHDIHHIIIIIIIIIIIIIIIIIIIIIIIIIHIHIIIIIIIIIIIIIIIIIIHIIIIIIHADCDD
@HISEQ:969:HM2KJBCX2:2:1102:10903:44448 2:N:0:ACTATGCA
GACTCAACCAGTCCCAACTATCCCTATTAATCATTACGGCTCTCCTAGAAACCAACAAAATAGGAGCGCCGTCCTATTCCATTATTCCATGCTAATGTATTCGAGCAAAGGCCTGCTTTGAACACTCTAATTTTTTCAAAGTAAAAGTCCTGCTTCCCAAACCACGCCCAATAAAGGGCATGGCGTTCCGCAGAAGGAAAGGCCCGGCGCAACCAGTGCACGCGGTGAGGCGGACCGGCCCGCCAGGCCCAAGGTTCAACTACGAGCTTTTTAACTGCAACAACTTTAATATACGCTATTGGAGCTGGAATTACCGCGGCTGCTGGCACCAGACTTGCCCTCCAA
+
DDDDDIIIIIHHHHIIIIIIIIIIIIIIHIHHIIHHHHHIIIIHIIIHHHIHIIIIHHIHHG1CCHHCHIHIGIIEHIEHIIIHIGHHIIIIIIIIHHHHHHHHHIIIHIIHFIIIIIIIIHIIIIIIIIIIIIIIIIIHHIIIHIIHIIIIIHIIIIHHHIHHIIIHHHIIIIHIIIIIIIIIIIIIIIIIIIIIIIIIIIIIIIIIIIIIIIIIIIIIIIHIIIIIIIIIIIIIIIIIIIHGIIIHIIIIIIIIIIIIIIIIHIIIIIIIIIIIIIIIIHIIIIIIIIHIIIIIIIIIIIIIIIIIIIIIIIIIIIIIIIIIIIIIIIIIIIIIIIIIDDDDD
@HISEQ:969:HM2KJBCX2:2:1102:5393:44533 2:N:0:ACTATGCA
GACTCAACCAGTCCCAACTATCCCTATTAATCATTACTCATTTCCCCAAAAACCAACAAAATTCGAGATACGAGTCCTAACTTATTATTCCATGCTAATGTATTCATAACTTTCAGCCTGCTTTAAACACTCTAATTTTTTCAAAGTAAAGGTCCTGGATTGCGAACCCAACCCAGTAAAGGGCAGGAACGTTCTCCAGGAAGATGGTAAGCGCGCATCGGCACTCACACACGATACCGTGGCGGGCCAAGCGCACTATACCAGAAATCCAACTACGAGCTTTTTAACTGCAACAACTTTAATATACGCTATTGGAGCTGGAATTACCGCGGCTGCTGGCACCAGACTTGCCCTCCAA
+
DDDDDIIIIIIIIIIIIIIIIIIIIIIIIIIIIIIIIIIIIIIIIHIIGIIIIHIIIIIIIIIIIIIIIGIHIGHHIIIIIIIIHIIHIIHIIIGHGHIIIFHHIIHIIIIIIIIIIIIIIIIIIIIIIIIIIHHHIIIHIIIHIIIIIIIIIIIIIIHHHIIIIIIHIHHIIIIIIIIIIIIIIIIIIIIIIHHIIIIIIIIIIIIIIIIIIIIIIIIIIIIIIIIIIIIIIIIIIIIIIIHIIIIIIIIIIIIIHIIIIIIIIIIIIIIIIIIIIIIIIIIIIIIIIIIIIIIIIIIIIIIIIIIIIIIIIIIIIIIIIIIIIIIIIIIIIIIIIIIIIIIIIIIIIIIIIDDDDD
@HISEQ:969:HM2KJBCX2:2:1102:19002:44940 2:N:0:ACTATGCA
GACTCAACCAGTCCCAACTATCCCTATTAATCATTACGTCGATCCTAGAAACCAACAAAATAGAATCAAACGTCCTATTTCATTATTCCATGCTAATGTATTCAAGCGTAAGCCTGCTTTAAACACTCTAATATTTTCAAAGTAACAGTCCTGATTCCCCACGACACCAAATTAATGACATCGCGGTTCTTCAGAAGGTAGGAACCAATAATGCCAGTGCGTACCGAAGCACGACCAACAATTTGATCCCGAAATTCAACTACGAGCTTTTTAACTGCAACAACTTTAATATACGCTATTGGAGCTGGAATTACCGCGGCTGCTGGCACCAGACTTGCCCTCCAA
+
DDDDDIIIIIIIHHHIIIIIIIIIIHIIIHIIIIIIIIIIIGIIIIIIIHIIHIIIIHHIIHIHHHIHHIIIIIIIIIIHIIHHIIIHICHIHIIFHHHHHFHIIIIIIIIHHHIIIIIIHHIIIIIHHIII$FHHHIIIHIIIIIIIHHHHHEHHIIIIIIIIIIIIIIIHIIIHIIIIHIIIIIIHIIIIIHIIIIIIIIIIIIIHIIIGIIIIIIHH<IIIIIIIIIIIIIIIIIIIIHHIIIIIIIIIIIIIIIIIIIIIIIIIIIIIIIIIIIIIIIHHIIIHIIIHHIIIIIIIIIIHIIIIIIIHIIIIIIIIIIIIIIIIIIIIIIIIIIIIDDDDD
@HISEQ:969:HM2KJBCX2:2:1102:15843:45201 2:N:0:ACTATGCA
GACTCAACCAGTCCCAACTATCCCTATTAATCATTACGTCAATCCTAGAAACCAACAAAATAGGATCAAACGTCCTATTTCATTATTCCATGCTAATGTATTCAAGCGTTAGCCTGCTTTAAACACTCTAATTTTTTCAAAGTAACAGTCCTGTTTCCCTGCAACACCAAATTAATGACATTACAGTTCTTCAAGAAGGAGGAACCAGTAAAGCCAGTACATACCAGAGGCACGACCAACCTACTAATCCCGAAATTCAACTACGAGCTTTTTAACTGCAACAACTTTAATATACGCTATTGGAGCTGGAATTACCGCGGCTGCTGGCACCAGACTTGCCCTCCAA
+
DDDDDIIIIIIIIIIIIIIIIIIIIIIIIIIIIHIHIIIIIIIIHIEHHHIIIIIIIIHIIHHI@GHIIIIHHHHIIIIIIIIIHIIIIHH?FHIIIIHHFIIIIHHIIIIIIIIGIHIIIIHIIHHHIIIIIHIIIIHHIHIIIHIIIHHIIIIIIIIIIIIIIIGIIIHIIIIIIIIIIHIIIIIIIIIIIIIIIIIIIIIIIIIIIIIIIIIIIIIIIIIHIIIIIIIIIIIIIIHIIIHHHIIIIIIIIIIIIIHHIIHIIIIIIIIIIIHIIIIIIIIIIIIIIIIIIIIIIIIIIIIIIIIIIIIIIIIIIIIIIIIIIIIIIIIIIIIIIIIIIDDDDD
@HISEQ:969:HM2KJBCX2:2:1102:19642:45617 2:N:0:ACTATGCA
GACTCAACCAGTCCCAACTATCCCTATTAATCATTACGGTGGTCCTAAAACCAACAAAATAGAACCAACGTCCTATTCTATTATTCCATGCTAATCTATTCAAGCAAATGCCCGCTTTAAACACTCTAATTTTTTCAAGGTAATGGTCCTGGTTCCCCGACACACCCAATAAAGGGCATCCCGGCTCACCAGAAGGATAGACCCGACGACAGAACAGTACTCGCCAAAGACGGACCATCCGGCCAGGCCTAAAATTCAACTACGAGCTTTTTAACTGCAACAACTTTAATATACGCTATTGGAGCTGGAATTACCGCGGCTGCTGGCACCAGACTTGCCCTCCAA
+
DCDDCIIHIIIIIIHIHIHIIHIIHIIIFEHHHIHIHIHIIIIHIIIIGHFCHIHCHIIIII?GHHH<@CHHIIIHIIIHHIIGIHIHGIHEHIIHHEIHIIIHHGHIIIHIHIIIIIIHIFGHHIIIHHHIIHHHIIIIIIIIIHHIIIIHHHHHIHIIIIIIIIIIIHIIIHIHHHIIIIIIHHIIIHIHIIIIHGIIIIIIIIIIIIIHHIIIIIIIIIIIIIIIHIIIHIIHHEHHIIIHIIIIIIIIIIIIIIIIIHIIIIIIIIIIIIIIIIIIIIIIIIIIIIIIHIIIIHIHIIIIIIHHIIIIIIHIIIIIIIIIIIIIIIIIIIIIIIIIDDDDD
@HISEQ:969:HM2KJBCX2:2:1102:13682:45934 2:N:0:ACTATGCA
GACTCAACCAGTCCCAACTATCCCTATTATCATTACGTCGATCCTAGAAACCAACAAAATAGAATCAAACGTCCTATTTCATTATTCCATGCTAATGTATTCAAGCGCGAGCCTGCTTTAAACACTCTAATTTTTTCAAAGTAACAGTCCTGATTCCCCACGACACCAAATTAATGACATCGTGGGTAGGAATCAATTTGACCAGTACGTACCGAGGCACGACCGACCAACAGATCCCGAAATTCAACTACGAGCTTTTTAACTGCAACAACTTTAATATACGCTATTGGAGCTGGAATTACCGCGGCTGCTGGCACCAGACTTGCCCTCCAA
+
DDDDDIIIIIIHHHIIIIIIIIIIIIIIIIIIIIIIIIIIIIIIIIIIIIIIIIIIIIIIHIHIIIHHHHHHIIIIIHIIIIIIIHIIIIFGHIHIIIEHIHHIIHHIIIHIHIHIIIGHHHHIIIIIHHHIIIIIIIIIIIHHIIHFHIIHHHHIEHGIIHHIIIHHFHHHHHIHHGHEIIIIIIIHIIIHHHHIIIIHCIIHIIIIHIIIHHHIGHHHGIIHIIHGHHHIIIHHGIHHCGGGGIHHGHIIIHHHHHE?HHIIIIHIIIHHHHGHHEHGHIHIHGGHIIIGIHHIIIIIIIHIIIIIHIHIIIIIGIGHHIHHHHHCDDDDD
@HISEQ:969:HM2KJBCX2:2:1102:13669:46374 2:N:0:ACTATGCA
GACTCAACCAGTCCCAACTATCCCTATTAATCATTACGTTGATCCTAGAAACCAACAAAATAGAATCGAACGTCCTATTTCATTATTCCATGCTAATGTATTCAAGCGCGTGCCTGCTTTAAACACTCTAATTTTTTCAAAGTAACAGTCCTGATTCCCCACGACACCAAATTAATGACATCATGGCTCCTCAGAAAGGAGAAACCAATAACACCAGTACATACCAGAGGCATGACCGACGTATTGATCCCGAAATTCAACTACGAGCTTTTTAACTGCAACAACTTTAATATACGCTATTGGAGCTGGAATTACCGCGGCTGCTGGCACCAGACTTGCCCTCCAA
+
BDDADIIHIIIIIIIIIIIHIIHIIIIIIIIIIIIIIIIIIIIIIIIIIIIIIHIIHIIHHIHIIIIIIIHDGHHHIIIHIIIIIIICHE?CFGHIIIIIIIIIHIIIIIIIHIIHHIIIIIIIIIIIHIIIIIIIIHIIIIHIIIIIIIIIIIIIIIHHGHIIHIIIIIIIIIIIIIIIIIIIIIIIIIIIIIIIIIIIIIIIIIIIHIHHHIIIIIIIIIIIIIIIIIIIIIIIIIIIIIIHGIIIHIIIIIIIIIIIIIHIIIIIIIIIIIIIIIIIIIIIIIIIIIIIIIIIIIIIIIIIIIIIIIIIIIIIIIIIIIIIIIIIIIIIIIIIIIIIIDDDDD
@HISEQ:969:HM2KJBCX2:2:1102:11749:47192 2:N:0:ACTATGCA
GACTCAACCAGTCCCAACTATCCCTATTAATCATTACGGTGATCCTAGAAACCAACAAAATAGAACCATGCGTCCTATTTCATTATTCCATGCTAATGTATTCAGGCAATAGCCTGCTTTAAGCACTCTAATTTTTTCAAGGTAACAGTCCTGCTTCCCCAACGCACCAAATTAATGGCATGCTGGTTATTCAGAAGGTAGGAATCCATCACGCCAGTACAGACCCAAAAGCCCGACCAACGGATAAATCCCGAAATTCAACTACGAGCTTTTTAACTGCAACAACTTTAATATACGCTATTGGAGCTGGAATTACCGCGGCTGCTGGCACCAGACTTGCCCTCCAA
+
BDDDAIIHIIHIIIIIIIIIIIIIIHIHIIGIIIIIIHIIIHHGHIIHIIIIIIIIIIIGIIHHHIIIHHHHHIIII?GE?GHHHIHIIIIIIIIIHHHHIIHIHIIIIHHHHHIHIIIIIIIIIIIHHIHIIIIIHHHIIIIIIIIIIIIIIIIHIIIIIHIIIIHIIIIIIIIIIIHHIIIIIIIIIIIIIIGIIIIIIIIIIIIHIIIIIIIIIIIIIIIIIIIIIHIIIHHGIIIIIIIIHHIIIIIIIIIIIIIIIIIHIIHIIIIIIIIIIIIIIIIIIIIIIIIIIIIIIIIIIIIIIIIIIIIIIIIIIIIIIIIIIIIIIIIIIIIIIIIIIIDDDDD
@HISEQ:969:HM2KJBCX2:2:1102:17415:47483 2:N:0:ACTATGCA
GACTCAACCAGTCCCAACTATCCCTATTAATCATTACGTCAATCCTAGAAACCAACAAAATAGGATCGAACGTCCTATTTCATTATTCCATGCTAATGTATTCAAGCGTTAGCCTGCTTTAAACACTCTAATTTTTTCAAAGTAACAGTCCTGTTTCCCTGCAACACCAAATTAATGACATTACAGTTCTTCAAGAAGGAGGAATCAGTAAAGCCAGTACATACCATTGGCACGACCAACCTACTGACCCCGAAATTCAACTACGAGCTTTTTAACTGCAACAACTTTAATATACGCTATTGGAGCTGGAATTACCGCGGCTGCTGACACCAGACTTGCCCTCCAA
+
DDCDDIIIIIIIIHIIIIIIIIIIIIIIIIIIIIIIIIIIIHIHIIIIIHIIIIIIIIIIIHHIEHHHHIIGCHHIIIHIIIIHHIIIIIHIIHGIIIIIHIIIIIIHIIIIIIIIIIIIIIIIIIIIIIHIIIIIIIIIHIHIIIIIIIIIIIIIIIIIIHHIIIHHIIIIIIIIIIIHIIIIIIIIIIIIIIIIIIIIIIIIIIIIIIIIIIIIIIIIIIIIIIIIIIIIIIIIIIIIIIHHHIIIIIIIIIIIIIIIIIIIIIIIIIIIIIIIIIIIIIIIIIIIIIHIIIIIIIHHHIIIIIIIIIIIIIIIIIIIIIIIIIIIIIIIIIIIIIIIIDDDDD
@HISEQ:969:HM2KJBCX2:2:1102:4560:48384 2:N:0:ACTATGCA
GACTCAACCAGTCCCAACTATCCCTATTAATCATTACGGTGGTCCTAGACCAACAAAATAGAACCAACGTCCTATTCTATTATTCCATGCTAATCTATTCAAGCAAAAGCCCGCTTTAAACACTCTAATTTTTTCAAGGTAATGGTCCTGGTTCCCCGACACACCCAATAAAGGGCATACCGGCTCACCAGAAGGATAGACCCGACAACAGACAGTACTCGCCAGAGACGGACCGCCCGGTCAGGCCTAAAATTCAACTACGAGCTTTTTAACTGCAACAACTTTAATATACGCTATTGGAGCTGGAATTACCGCGGCTGCTGGCACCAGACTTGCCCTCCAA
+
DDDADIIIHIHIIIIIIHHIIIIIIIHIIIIIIIIIIIHIHIIHIIIHHIIIIIIIIHIHIIIIIHIGHHI@HIHIHIIIIIHEHHIIIIIIIHIIIIIIIIHIIIIIIHIIIIIIIIIHIIIIIIHIIIIIIHHIIHIIIIIIIIIIIIHIHIHIIIIIIHHIIIIIIHIIIIIIIIIIIIIIIIIIIIIIIIIIIIHHHIIIIIIIHHIHIIIIIIIIIIIIIIIIIIIIIIIIIIII>HIIIIIIIIIIIHHHIIIIIIHIIIIIIIIIIIIIIIIIIIIIIIIIGIIIIIIIHHIIIIIIIIIIIIIIIIIIIIIIIIIIIHIIIIIIIIIIIIDDDDD
@HISEQ:969:HM2KJBCX2:2:1102:5120:48050 2:N:0:ACTATGCA
GACTCAACCAGTCCCAACTATCCCTATTAATCATTACGGTGGTCCTAGAAACCAACAAAATAGAACCACAACGTCCTATTCTATTATTCCATGCTAATCTATTCAAGCAATAGCCCGCTTTAAACACTCTAATTTTTTCAAGGTAATGGTCCTGGCTCCCCAACACACCCAATTAAGGACATACTGGTTCACCAGAAGGAGGACCCGACAACAGGACAGTACTCGCCAAAGACGGACCGCCCGGCCAAGTCTAAAATTCAACTACGAGCTTTTTAACTGCAACAACTTTAATATACGCTATTGGAGCTGGAATTACCGCGGCTGCTGGCACCAGACTTGCCCTCCAA
+
DD@DDHIIHIHIIIIIIIIIIIIIIIIIHIIIHIFHHHIIIIIIIIIIIHIHIIIICHEHHHEHHHHIIHHHIIEIIHHIIIIIIIIIIHIGHHIIIIIIIIIIIIHIIIIIIHHHIIHHIHIHHHHIFHIIIIIHIIIIIIIHHIIIHHIIIHIIIIIHIIIIHIIIIIIIGHIIIHHHIIIIIIIIIIIIHIIIIIIIGIIIIHIIIIHIHIHHIIIIIIIIIIIIIIIIIIIIIIIIIIIIIIIIIIHHIIIIHIIHIIIHIIIIIIIIIIIIIIIIIIIIIIIIIIIIIIIIIIIIIIIIIIIIIIIIIIIIIIIIIIIIIIIIIIIIIIIIIIIIIIDDDDD
@HISEQ:969:HM2KJBCX2:2:1102:16895:48439 2:N:0:ACTATGCA
GACTCAACCAGTCCCAACTATCCCTATTAATCATGACTTCAGTCCACAAACACCAACAAAAAGAGGACCGGAGCCCACTATTATTATTCCATGCTAATGTATTCATAGCAAACACTGCCTGCTTTAAACACTCTAATTTTTTCAAAGTAAAAGATCTAGACTAACACTGCACCCATCCAATGAAGGAGAGAGCAGTGAGCTAGAAGGATGGCCTGGCCAAGCCGGCACTCACACACGAATCCGCATGCGGGCCTGCTGCACCACACCAGAAATCCAACTACGAGCTTTTTAACTGCAGCAACTTTAATATACGCTATTGGAGCTGGAATTACCGCGGCTGCTGGCACCAGACTTGCCCTCCAA
+
DDDDDIIIIIIIIIIIIIIIIIIIIIHIHIIIIIHHIIIIIIHHIIIIIIIIIIHIIIIIIIHHIIHIIHIIIHIIIHIHEHIIIHHHHIHIGHIIIIIHGCEGHHHIIIIIIIIIIHIIIHIHHHIIIIIIIIIIIIIIIIIIHHHIIIIIIIIHIIHEHHIHHHIHIIIIIIIHIIIIIIIIIIIIIIGIIIIIIIIIIHIIIIIHIIIIIIIIIIIIIIIIIIIIIIIIIIIIIIHHIIIIIIIIIIIIIIIIIIIIHEIIIIIIIIIIIIIIIIIHIIIIIIIIIIIIIIIIIIIIIIIIIIIIHIIIIIIIIIIIIIIIIIIIIIIIIIIIIIIIIIIIIIIIIIIIIIIIIIDDDDD
@HISEQ:969:HM2KJBCX2:2:1102:6092:48743 2:N:0:ACTATGCA
GACTCAACCAGTCCCAACTATCCCTATTAATCATTACGGTGATCCTAGAAACCAACAAAATAGAACCATGCGTCCTATTTCATTATTCCATGCTAATGTATTCAGGCAATAGCCTGCTTTAAGCACTCTAATTTTTTCAAGGTAACAGTCCTGCTTCCCCAACGCACCAAATTAATGACATGCTGGTTATTCAGAAGGTAGGAATCCATCACGCCAGTACAGACCCAAAAGCCCGACCAACGGATAAATCCCGAAATTCAACTACGAGCTTTTTAACTGCAACAACTTTAATATACGCTATTGGAGCTGGAATTACCGCGGCTGCTGGCACCAGACTTGCCCTCCAA
+
DDDDDIIIIIIIIIIIIIIIIIIIIHHHIHIIIIGIHIIIIIIIIIIIIIIIIIHIIECCHIHIIHHIIIHIGHHHEHHHIIIHHHIIIHHHEGHEHHIIIIIHIIIIIIIHHHHIHGIIHIIIIIIIIHIHIHEIIIHIHIHIHHIIGIIIIIGIIHGHHIHIHIIHIIIIIIIIHHIIIIIIIIIIHIHIIIIIIIHHHHEHHHHGHIHIIIIIIIIHIHHIIHIIHIIIIIIIIIIIHIIHHHIGHIHIIIIIIIIIIIIIIIIIIIIGHIIIHIIIIIIHHIHIIHIIIIIHIIIIIIIIIIIIIIIIIIIIIIIIHIIIIIIIIIIIIHIIIIIIIICDDDD
@HISEQ:969:HM2KJBCX2:2:1102:6830:48769 2:N:0:ACTATGCA
GACTCAACCAGTCCCAACTATCCCTATTAATCATTACGGTGGTCCTAGAAACCAACAAAATAGGGTCAAACGTCCTATTTCATTATTCCATGCTAATGTATTCAAGCGTGAGCCTGCTTTAAACACTCTAATTTTTTCAAAGTAACAGTCCTGATTCCCCGCGACACCAAATTAATGACATCACGGATCTTCAGAAGGGAGAAACCAGTGACACCAGTGCATACCAAAGGCATGACCAGCGTACTGATCCCGAAATTCAACTACGAGCTTTTTAACTGCAACAACTTTAATATACGCTATTGGAGCTGGAATTACCGCGGCTGCTGGCACCAGACTTGCCCTCCAA
+
DDDDDIIIIHHIIHHIIIIIIIIIIIIIIIIIIIIIIIIIHIIIIIIIIIIIIIIIIIIIIIEGHHHIHIEHHIIIIIIIIIIIIIIIIIIGHHHIHIIIIHIHIIIIIIHIIIIHFIHIIIIIIIIIIIHIIIIIIIIIIIIIIHHIIIIIIHIHHIIHIIIIIIIIIIIIIIIHHGGGIIIIIIIIIIIIIIIHIIIIIIIIIIIIIIIIIIIIIIIIIIIIIIIIIIIIIIIIIIIIIIIHGIIIIIIIIIIIIIIIIIIIIIIIIIIIIIIIIIIIIIIHHIIIIIIIIIIIIIIIIIIIIIIIIIIIIIIIIIIIIIIIIIIIIIIIIIIIIIIIIDDDDD
@HISEQ:969:HM2KJBCX2:2:1102:14279:49552 2:N:0:ACTATGCA
GACTCAACCAGTCCCAACTATCCCTATTAATCATTACATCGATCCTAGAAACCAACAAAATAGAATCTGATGTCCTATTTCATTATTCCATGCTAATATATTCAAGCGTAAGCTTGCTTTAAACACTCTAATTTTTTCAAGGTAACAGTCCTAATTCCCCATAACATCAAATAAATGACATTATGGTTCTTTAGAAGGTGAGAACCAATAAAACCAGTACATACCAAGGCATGACCGATTCCTTGATCCCGAAATTCAACTACGAGCTTTTTAACTGCAACAACTTTAATATACGCTATTGGAGCTGGAATTACCGCGGCTGCTGGCACCAGACTTGCCCTCCAA
+
BDDDDIIIIIIIHIIIIIIIIIIIIIIIIIIIIIIIIIIIIGHIIIIIIIIIIIHIHIHIIIIIHIIIIHHHIHHHGHHIIHIHIHIIIIIIHIIIIIIIIIIIHHIIIHIHHIIIIIIIIHHHEHHIHHHIIIIIHIIGIIIIIIIIHHIIIIIIIIIIIIIIIIIIIIIIIIIIIIIIIIIIIIIIHIIIIIIIHIIIIIIIIIIIIIIIIIIIIIIIIIIIIIIIIIIIIIIIIIHIIIHHHIIIIIIIIIIIIIIHHFIIIIIIIIIIIHIIIIIIIIIIIIIIIIIIIIIIIHGHIIIIIIIHIIIIIIIIIIIIIIIIIIIIIIIIIIIIIIIIDDDDD
@HISEQ:969:HM2KJBCX2:2:1102:7576:49648 2:N:0:ACTATGCA
GACTCAACCAGTCCCAACTATCCCTATTAATCATTACGTCAATCCTAGAAACCAACAAAATAGGATCAAACGTCCTATTTCATTATTCCATGCTAATGTATTCAAGCGTTAGCCTGCTTTAAACACTCTAATTTTTTCAAAGTAACAGTCCTGTTTCCCTGCAACACCAAATTAATGACATTACAGTTCTTCAAGAAGGAGGAACCAGTAAAGCCAGTACATACCAGAGGCACGACCAACTTACTAATCCCGAAATTCAACTACGAGCTTTTTAACTGCAACAACTTTAATATACGCTATTGGAGCTGGAATTACCGCGGCTGCTGGCACCAGACTTGCCCTCCAA
+
DDDDDIIIIIIIIIIIIIIIIIIIIIIIIIIIIIIIIIIIIIIIIIIIIIIIIHIIIIIGIIIIFHIIIIIIIIIIIIIIIIIIIIIHIIIIGHHHHIIIIIIHIIIIIIIIIIIIIIIIIIIIIIIIIIIIIIIIIIIIIIIIIIIIIIIIIIIIIIIIIIIIIIIIIIIHIIIIIIIIIIIIIIIIHIIIIIIIIIIIIIIIIHIIIIIIIIIIIIIIIIIIIIIIIIIIIIIIIIIIIIHHFIIIIHIIIIIIIIIIIIHIIIIIIIIIIIIIIIIIIIIIIIIIIIIIIIIIIIHHHIIIIIIIIIIIIIIIIIIIIIIIIIIIIIIIIIIIIIIIIDDDDD
@HISEQ:969:HM2KJBCX2:2:1102:12178:50182 2:N:0:ACTATGCA
GACTCAACCAGTCCCAACTATCCCTATTAATCATTACATCGATCCTAGAAACCAACAAAATAGAATCGGATGTCCTATTTCATTATTCCATGCTAATGTATTCAAGCGTGAGCCTGCTTTAAACACTCTAATTTTTTCAAGGTAACAGTCCTAATTCCCCGTGACACCAAATTAATGGCATTACGGTTCTTTAGAAGGTGAGAAATCAATAATATCAGTACATACCAACGGCATGACCGAAACATTGATCCCGAAATTCAACTACGAGCTTTTTAACTGCAACAACTTTAATATACGCTATTGGAGCTGGAATTACCGCGGCTGCTGGCACCAGACTTGCCCTCCAA
+
@DDDDIIHIIHIIIGHHEHHHIIIGHHEHIIIIIIIHHIGIEHGIIIIIIGGEHHIGIIHHGFHHHIEHHIHH?DGHHHHHIIIIIFFCHHHGIHHFHIIHHFHIHIHHHHDHHIIHHHHHFGHHIIIIHIIIIIIHHIHIIIIHIIIIIIHIIIIIIIHIIIIIHHHIIIIIIIII:IIIHIIIIIIIIIIIIIHIHEIIIIIIIIIIIIIIIIIIIIIIIIIIIIIHIIIIIIHHIIIIIIHHHHIIIIIIIIIIIIIHIGHIIIIIIIIIIIIIIIHIIIIIIIIIIIIIIHIHIIIIIIIIIIIIIIIIIIIIIIIIIIIIIIIIIIIIIIIIIIIIIDDDDD
@HISEQ:969:HM2KJBCX2:2:1102:4742:50391 2:N:0:ACTATGCA
GACTCAACCAGTCCCAACTATCCCTATTAATCATTACATCGATCCTAGAAACCAACAAAATAGAATCGGATGTCCTATTTCATTATTCCATGCTAATGTATTCAAGCGTGAGCCTGCTTTAAACACTCTAATTTTTTCAAGGTAACAGTCCTAATTCCCCGTGACACCAAATTAATGGCATTACGGTTCTTTAGAAGGTGAGAAATCAATAATATCAGTACATACCAACGGCATGACCGAAACATTGATCCCGAAATTCAACTACGAGCTTTTTAACTGCAACAACTTTAATATACGCTATTGGAGCTGGAATTACCGCGGCTGCTGGCACCAGACTTGCCCTCCAA
+
DDDDDIIIIIHIIIIIIIIIIIGIIIIIIIIIIIIIIIIIIIIIIIIIIIIIIIIIIIIIIIHIIIIIIHHHHIIIIHHHHHHHIIIIHHHIGHEHHIIIIIIIIIHHIIHHHIIIIIIIIIIIIIIIIIIIIIIIIIIHIIIIIIIIIGIIIHIHIIHIIIGIIIGHIIIIIIIIIGIIIIIIIIIIIIIIIIIIIIIIIIIIIIIIIIIIIIIIIIIIIIIIIIIIIIIIIIIIIIIIIIIHHFIIIIIIIIIIIIIIIIIIIIIIIIIIIIIHIIIIIIIIIIIIIIIIIIIIIIIIIIIIIIIIIIIIIIIIIIIIIIIIIIIIIIIIIIIIIIIIIIDDDDD
@HISEQ:969:HM2KJBCX2:2:1102:20990:49876 2:N:0:ACTATGCA
GACTCAACCAGTCCCAACTATCCCTATTAATCATTACGTCAATCCTAGAAACCAACAAAATAGGATCAAACGTCCTATTTCATTATTCCATGCTAATGTATTCAAGCGTTAGCCTGCTTTAAACACTCTAATTTTTTCAAAGTAACAGTCCTGTTTCCCTGCAACACCAAACTAATGACATTACAGTTCTTCAAGAAGGAGGAACCAGTAAAGCCAGTACATACCAGAGGCACGACCAACCTACTAATCCCGAAATTCAACTACGAGCTTTTTAACTGCAACAACTTTAATATACGCTATTGGAGCTGGAATTACCGCGGCTGCTGGCACCAGACTTGCCCTCCAA
+
DDDBDHIHHIIHEHGHHHEEFHHHIHGHHIGHHEFGHHHIHHHHFCHHHHIHHHIIIHIHHIEFHHIIIIHHCCEEE?DEHHHGHEHEHE@F1CFFIIIHIHFHHIIIHIHIIIHIIIIHHHHIIIHIHIIIIIIHHHHHIIIIIIHIIIIHGHIHIIIIIIHIIHHHHIIIIIIIIHIHHHIHEIIIIIIHHIIIIIIIIIIIIHIIIHIIIIIHIIIIIFIIGIIIHIIIHHIIIIHIIHHHDHHHIIIIHGIIIIGIIIHIHHIIIIIIIHHIIIIIIIIHIIIHIIIIIHIIIIIIHIIIIIIIIIIIIIIIIIIIIIIIIIIIIIIIIIIIIIIIIDDDDD
@HISEQ:969:HM2KJBCX2:2:1102:2510:51499 2:N:0:ACTATGCA
GACTCAACCAGTCCCAACTATCCCTATTAATCATTACAACGGTCCGTAAACCATCAAAATAGAACCAATGTCCTATTCCATTATCCCATGCTAATGTATTCAAGGCAAACGCCTGCTTTGAACACTCTATTTTTCTCAAAGTAAACTATCGGAATCCCATGAGCACTTAATGAAAAGCACCCATGTTCCTCCGAAGTACATGGCCGATGTTTCGCATGCACGTGACCAGAAGCCACGGACGCTCAACACCAACCAAGACTCAGACTACGAGCTTTTTAACTGCAACAACTTTAATATACGCTATTGGAGCTGGAATTACCGCGGCTGCTGGCACCAGACTTGCCCTCCAA
+
DDDDDIIIIIIIIIIIIIIIIIIIIIIHIIIIIIIHIIIIIIIHIIIIIIIGIIHIIHIIIHIIIIIIIIHIGIIIIIIIIIIIGHIIIHEHIIIIIIIIIIIIHHHIEEHIHIIIIIHHHIHIIIIIIHIIIHIIIIIIHHHHIIHIHIIGIIIIIIIHHFFGIIIIIHHIIIIIIIIIHHGHGHHIIIIIIIIIHIIIIIIIIIIIIIIIIIIIIIIII<IIIHIIIIIGIIIIIIIIIIIIIHHFEHGHIHGHFHIHIIIHIIIIIIIIIIIIIIIIIIIIIIIIIHGEHIIIIIIIIIIIIIIIIIIIIIIIIIIIIIIIIIIIIIIIIIIIIIIIIIIIIDDDDD
@HISEQ:969:HM2KJBCX2:2:1102:1815:50368 2:N:0:ACTATGCA
GACTCAACCAGTCCCAACTATCCCTATTAATCATTACGGTGGTCCTAGAAACCAACAAAATAGAACCACAACGTCCTATTCTATTATTCCATGCTAATCTATTCAAGCAATAGCCGCTTTAAACACTCTAATTTTTTCAAGGTAATGGTCCTGGCTCCCCAACACACCCAATAAAGGACATACTGGTTCACCAGAAGGAAGACCCGACAGCAGACAGTACTCGCCAAAGACGGACCGCCCGGCCAGGCCTAAAATTCAACTACGAGCTTTTTAACTGCAACAACTTTAATATACGCTATTGGAGCTGGAATTACCGCGGCTGCTGGCACCAGACTTGCCCTCCAA
+
@DDDDHHHHIIIIIIIIIIIIIGHIHIIHIHC1EGCD?=FHHEDEGCEEHHE?EHHICHHIHHIIIIH1GHCHHIH=1<FHHHHIIHHHHGCGHIHHGFGI1BEHF=DHICF/HHGH:HHHHHHII998HHHIHHHE;AEHHGHFHIIIHIHHE3H4C?IHHCIHHGIHGIFHHECHEGIGHIIHIFHGIIHHHHIIIIIFFHIHFEGGIIIGIIIGHIGHIIGIIIIHEFHFIFIIFIHHHHHGFIHHIHHEIIIIIHEHIIHEHHIIIIFIIIIHHHHHIHGIHEHHHGC0IIHEHHHIIIIIIIIIHEHHHHIIGIHIIIIIHG<IIHIHGEHIHHC<@B<0
@HISEQ:969:HM2KJBCX2:2:1102:8390:51406 2:N:0:ACTATGCA
GACTCAACCAGTCCCAACTATCCCTATTAATCATTACGTCAATCCTAGAAACCAACAAAATAGGATCAACGTCCTATTTCATTATTCCATGCTAATGTATTCAAGCGCGAGCCTGCTTTAAACACTCTAATTTTTTCAAAGTAACAGTCCTGATTCCCCACCACACCAAATTAATGACATGATGGTTCGTCAGAAGGTAGAAATCAGTAACACCAGTACGTACCGAAGGCACGACCAGCGTACTAATCCCGAAATTCAACTACGAGCTTTTTAACTGCAACAACTTTAATATACGCTATTGGAGCTGGAATTACCGCGGCTGCTGGCACCAGACTTGCCCTCCAA
+
DDABDIGIIIHIIIIIIIIIIIIIIIIIIIIHGGIIIIIIIIIIIIIHIIIIGIIIIFHHIII@HFHHIFHEHHHFHHFHIIHGIIIIIHHIHGHIIIHHFFHHFHIIIIIIIHHHEHHIHHHIIIIIIHHIIHHHH?FHHIIHHHHIIIIIIIHIIIIHIIHGHHHIIIHIHHHGCIIIIHIIIIHIIHHHIIIIIHIIIFIIIIIHIIIIHHIIIIHGHHIHHGHHHIIIIGIIIIIIHHHHHHHGIHIIIIIIIHHIIIIIIIIIIIIIIIIHHIIIIIIHIIFIIIIGIIIIIIIIIIIIIIIIGIIIIIIIIHIIIIIIIIHGIIIHHGIIIIIIDCDDD
@HISEQ:969:HM2KJBCX2:2:1102:6510:51470 2:N:0:ACTATGCA
GACTCAACCAGTCCCAACTATCCCTATTAATCATGACTTCAGTCCACAAACACCAACAAAAAGAGGACCGGAGCCCACTATTATTATTCCATGCTAATGTATTCATAGCAAACACTGCCTGCTTTAAACACTCTAATTTTTTCAAAGTAAAAGATCTAGACTAACACTGCACCCATCCAATGAAGGAGAGAGCAGTGAGCTAGAAGGATGGCCTGGCCAAGCCGGCACTCACACACGAATCCGCATGCGGGCCTGCTGCACCACACCAGAAATCCAACTACGAGCTTTTTAACTGCAGCAACTTTAATATACGCTATTGGAGCTGGAATTACCGCGGCTGCTGGCACCAGACTTGCCCTCCAA
+
DD@DDIEH@CE<CGHFHIIGCGCCCFFEEGEF?HGEHHHHCHIHIHIHHEHFHHHIIEHH?FHIHHCHHHCCHHHHEHGHIIHIHECGHFH@HGHEFHHCH<FHHHHHIIIH1FHG<HHHGHHEHHEHEEHHHBGGIIIHGHHCHHGHHGFGHHIHEIIIIIIHHHHGHIHH@HHHFEFIHHEIIIHHHIHHEHIHIIHHHGIIIHIHIHIIIIIIHDIHIIIIIHIIIIHIHHIIIHDDHIHHIIIHHIIIIIIIIIIHG<HHIIIIIIHGFHHHIIIIIIIIIIIIHHIIIIHHHHHIIIIIHIIIGIHIIIHHHIIIIIIIIIHIIIIIIHIIIHIHHHIHEHIIHHHIIIIIIIDDDDD
@HISEQ:969:HM2KJBCX2:2:1102:1377:52105 2:N:0:ACTATGCA
GACTCAACCAGTCCCAACTATCCCTATTAATCATTACGGTGATCCTAGAAACCAACAAAATAGAACCATGCCGTCCTATTCTATTATTCCATGCTAATGTATTCGAGCAAAAATGCCTGCTTTAAACACTCTAATTTTTTCAAGGTAAAGGTCCTGGATCCGCAAGACGCCCAATAAAGGACATCAAGTTTCTCCAGAAGGTGAGAAATCAACTGCAACAGTTCATACCCCTTAAGGCATGACCATCACGTCAATCCCGAAATTCAACTACGAGCTTTTTAACTGCAACAACTTTAATATACGCTATTGGAGCTGGAATTACCGCGGCTGCTGGCACCAGACTTGCCCTCCAA
+
DDDDBIIIIIIIIIIIIIHHIIHHIIIIIIIIIIIGIIIIIIGHHHIIIIIHIHIIHIIHHCFHIIIHHHHIHHHGHIHHGIIIHHHIIIIEHHHHIGHHGCGIHIGHHIIIIIHHHIIHHHHHHHHIIHHHHIIIIIIIHHIIIIHGIIIIHIIIIIHIHHHIIHHF#HEIIIIIIIIIIIIIIIIIHHHIIIIIIIIIIIIIIIIIIIIIIIIIIHIIIIIGIIIIIIHGIIIIIIIIIIIIIIIIIIIHIIIIIIIIIIIIHIIIIIIIIIIIHIIIIIIIIIIIIIIIIIIIIIIIIIIIIIIIIIIIIIIIIIIIIIIIIIIIIIIIIIIIIIIIIIIIIIIIDDDDD
@HISEQ:969:HM2KJBCX2:2:1102:2198:51246 2:N:0:ACTATGCA
GACTCAACCAGTACCAACTATCGCTATTAATCATTACGGTGATGCTAGAAACCAACAAAATAGAATCATTCCGTCCTATTTTATTATTCCATTCTAATGTATTCAAGCAAAATGCCTGCTTTAAACACTCTAATTTTTTCAAAGTAAAGGTCCTGGTTCCCCGCGACACCCAATTAAGGGCATCGTGGTTCTCCAGAAGGTGAGAAATTGACTACACCAGTTCATACCCCTTAAGGCACGACCGATGTGTCAATCCCGAAATTCAACTACGAGCTTTTTAACTGCAACAACTTTAATATACGCTATTGGAGCTGGAATTACCGCGGCTGCTGGCACCAGACTTGCCCTC
+
<D00<1DH10<D11<D<0DGH1001DCGG1<11<11110<<111<1<<11<FH1D0DGH1111<FCGH111<1<1<01<GH1G1C1<D111<1<<DH1<HEHHCIHE8IGIIHIIHEHGH@II9H7H8CG@?HHHHEHHHHG@HEF?GHEEE5@1CD<CFIGFHEIIHFHHEHIH><<HEEGHDHHHHHHECFGC/EHIIHHEFCHF?IHHEHHGDHE@C1HEGDIIIFHHHHIGIHHHEC=IHHGD<AHHHGIGHIHHIH@HFCG@E?HHIIHEIIGHHHIIIHHHHEHHIHEHCFG<CHGGHHEHHEHEHGIHIHHHHHIIHEEHEHHECEHGHHEHHIHCIDDD@@
@HISEQ:969:HM2KJBCX2:2:1102:16309:52225 2:N:0:ACTATGCA
GACTCAACCAGTCCCAACTATCCCTATTAATCATTACGGTGATCCTAGAAACCAACGAAATAGAATCAGTCCGTCCTATTTCATTATTCCATGCTAATGTATTCAGACGATAGTCTGCTTTAAACACTCTAATTTTTTCAAAGTAACAGTCCTGATTTCCCATCACACCAAATAAATGGCATGAAAGTTCCTCAGAAGGTAGAGATCCATCCTACCAGTGCAGACAATTAAGCCTGACCAATGGGTAGACCCCGAAGTTCAACTACGAGCTTTTTAACTGCAACAACTTTAATATACGCTATTGGAGCTGGAATTACCGCGGCTGCTGGCACCAGACTTGCCCTCCAA
+
DDBDAIIIIIIHHHIIIIHHHHIIIIIIIIIHIIIIIIIIIECFHIGHHIIIIGHGEGEDHHIIHIHIIHIIIIHHHHIIGHIHHIHIIGIIIHIIGIIIGDGHHHIIIHIIIHHIIIIIHHHIIIIHHIIHFHIIIIHFEIIIIIHHHHIHCHIHIIIIHHHIIHIHIIIHEHHHHHIIIHIIIHHHHIIHIIIIHHIHIIIHIIIIHHIIIIGIIIIHIIIIIIIIIIIIIIIIIIIIHHIHHFDIIIGHHHIIIIHIIIIIIIIIHIIHIHIIIHHHIIIIIHFGFFIIIIIIIIIIIIIHEIIIHHIIHIIIIIIIIIIIIIIIIIIIIHGGGHHIIIIDDDDD
@HISEQ:969:HM2KJBCX2:2:1102:14960:52556 2:N:0:ACTATGCA
GACTCAACCAGTCCCAACTATCCCTATTAATCATTACGGCGGTCCTAGAAACCAACAAAATAGAACCGCACGTCCTATTCTATTATTCCATGCTGTAATATTCGAGCAAAGGCCTGCTTTGAACACTCTAATTTTTTCAAAGTAAAAGTCCTGGTCCCCAACACACCCAGTGAAGGGCATGCGGTTCTCCAGAAGAAAAGGCCCGGCCGGACAAGTGCACGCGGTGAGGCGGACCTGCCAGCCAGGCCAAAGGTTCAACTACGAGCTTTTTAACTGCAACAACTTTAATATACGCTATTGGAGCTGGAATTACCGCGGCTGCTGGCACCAGACTTGCCCTCCAA
+
@DB@@FEHI@F<FHHIIHHFHGCHCFEG?GGHHHHCHHEHEDHIHEFEGHH@ECHHHEHHEHFHHF1/<CHCDEEEEEHHIEHHCHHEC?CGCDHHIHECHHFHHHFCHHEDHIHHIIHH@F@HCHHHEHG?HHHHIIIIIIHHEEHGEIHHHHCHHCIHHG?CFIIIIHI<IHHGIGIIIIIIIIIIIHFHGHGIHHEIHCHHHHDIIHHIIIIIIHHHHIIIGHHEH?FHGCDIIHIIGHHIIHHEHHIHIIHFEHIIIIHHIHEIIIIIIIIHHHFIIIIIIIIIHHHHIIHHHIIIIHIEGIIIIIIIIIHHIIHIIIGHHHIIIHIIHIIIIIIDDCDD
@HISEQ:969:HM2KJBCX2:2:1102:4360:53520 2:N:0:ACTATGCA
GACTCAACCAGTCCCAACTATCCCTATTAATCATTACGTGATCCTAAAACCAACAAAATAGAACCATCGTCCTATTTTATTATTCCATGCTAATGTATTCAAGCAAAAATGCCCGCTTTAAACACTCTAATTTTTTCAAAGTAAAGGTCCTGATTCATCGAAACACCCAAGAGCATCCCGAATCACCAGAAGGTGAGAAATTGGCTACACACCGTTTCATGCCCCTAAAGGCACAATCGATATATCCCAATTCCGAAATTCAACTACGAGCTTTTTAACCGCAACAACACTAATATACGCTATTGGAGCTGGAATTACCGCGGCTGCTAATACCAGACTTGCCCTCCAA
+
DDDDDIIIIIIIIIIIIIIIIIIIIIIIIIIIIIIIIIIGIIIIIHIIIIIIIIIIHIIIHIHIIIIIIIIGIIGIIHIIIIIIIIGHEEHIIIHHIIIIIHHHIIIIIHHHIHIIHIIIIIIIIIHIHHHIIIHHHIIIIIIIIIIIIIHIIIHHIIHIIHIIIIIIIIHHIIIIIGIIIHHIIIHIIIIIGIIIIIIIIIIIIIIIIHHIIIIIIIIIIIIIHIIIIHHIIIIIIIIIIIIFIIHEHHHIGIIIIIIIIIIIIHIIIIIIIIHIIIIIIIIIIIIIIIIIIIIIIIIIIIIIIIIIIIIIIIIIIIHIIIIIIIIIIIIIIIIIIIIIIIIIDDDDD
@HISEQ:969:HM2KJBCX2:2:1102:17769:53874 2:N:0:ACTATGCA
GACTCAACCAGTCCCAACTATCCCTATTAATCATTACGTCAACCCTAGAAACCAACAAAATAGGATCAAACGTCCTATTTTATTATTCCATGCTAATGTATTCAAGCGTTAGCCTGCTTTAAACACTCTAATTTTTTCAAAGTAACAGTCCTGTTTCCCCGCAACACCAAATTAATGGCATCACGGTTCTTCAAGAAGGAGGAATCAGCGAGGCCAGTGCATACCATTGGCACGACCAACCTGCTGACCCCGAAATTCAACTACGAGCTTTTTAACTGCAACAACTTTAATATACGCTATTGGAGCTGGAATTACCGCGGCTGCTGGCACCAGACTTGCCCTCCAA
+
ADDDDHHGHIIIIHIIIIIIIIIIIIIIIIIIHIIIIIIIHIHHHIHIIHIIIIIIIHEHIIHIGHIHHHIIHHIIIHIIIIIHHHIIEHHHIIHHIIHIIHIFHHIIIHHHHHGHHHI9HEHFHIIGIHHHIGHHHIIIIGHHIHIIIIIIHHHHIDHHIHHIIHIHEHC;HHGHHHGEGHHHHHIHEHHHHHHHIFHHEHEIHGHDHCCHEGGHHHGHEGHHEGEBHE@HHCHIIHEHHHHEFCEEGHCG?HHGEGHIIIDC<11HD1?HHEDEGHEHFCFC@FCDCF<@=EHDF?EGHEHCEHGFHHF1<HHH<IGHHHHEHFCHG@C@1HHHHIHD<0<<D<
@HISEQ:969:HM2KJBCX2:2:1102:2876:54316 2:N:0:ACTATGCA
GACTCAACCAGTCCCAACTATCCCTATTAATCATTACTCCAGTTGCTAAAAAACCAACAAAATAGAACCGAAGTCCTACGGTGTTATCCCATGCTAATAGTATTCACGGCGTAAGCCTGCTTTGAACACTCTAATTTTTTCAAAGTAAAGGTGATCAAGAGTCGGATGATCTCCAACCAACCCGGAGTAAACCAGGTGAGCTGAAGGTCCGCAAATGACCACAGAAGCTGACACGCTCTTCAACACTATCATCCCAGAAGAGACGTAGGCCAGAGAGCGTAATGTCAGGAAATCCAACTACGAGCTTTTTAACTGCAACAACTTTAATATACGCTACTGGAGCTGGAATTACCGCGGCTGCTGGCACCAGACTTGCCCTCCAA
+
DDDDDIIIIIIIIIIIHIHIIIHIIIIIIIHHIIIIIIIIIIIIIIIHIIIIIIHIIIIIIIIHHEHIIHIIIHIIHHIHIIHIHIIHIIIIIIIIIIIHIHIIIIHIDHHIHIHIIIIIIIHIIIGIIHHIHIIIIIIIIIIIIIIIIIHHHIHIIIIIIIIIIIHIHIHHIIHIHIIIIIHIIIIIIIIIIIIIIIIHIIIIIIIIIIIIIIIIIIIIIIIIIIIIIIIIIIIIIIIIIIHIIIHHHIHHIIIIIIIIIIIHIIIIIIIIIIIIIIIHHDIIIIIIIIIIIIIIHIIIIIIIIIIIIIIIIIIIIIIIIIIIIIIIIIIIIIIIIIIIIIIIIIIIIIIIIIIIIIIIIIIIIIIIIIHIIIIIIIDDDDD
@HISEQ:969:HM2KJBCX2:2:1102:17516:54076 2:N:0:ACTATGCA
GACTCAACCAGTCCCAACTATCCCTATTAATCATTACGTTGTACCTAGAAACCAACAAAATAGGTTCGAACGTCCTATTTCATTATTCCATGCTAATGTATTCAAGCGTTTGCCTGCTTTAAACACTCTAATTTTTTCAAAGTAACAGTCCTGACTCCCCACGACACCAAATTAATGACATCATGGCTCATCAGAAGGGAGAAATCAACGACCCCAGTGCGTACCGAAGGCACGACCGACGTATTGATCCCGAAATTCAACTACGAGCTTTTTAACTGCAACAACTTTAATATACGCTATTGGAGCTGGAATTACCGCGGCTGCTGGCACAGACTTGCCCTCCAA
+
DDDDDIIIIIIIIHIIHIIIIHIIIIIIIIIIIIIIHIIIIIIHIIFHIIIHIIIIIIIHIHHIIIIIHIICHHDHHHIIEHHIEHIFEEHIIIIIIIIIIHGHIHGIIHIIIHIHIIIIIIIIIIIIIIHIHIIIIIIIIIHIIIIIHIIHHHHIIIIIIIIIHIIIHIIIHIIIIIIIIIIIIIIIIIIIIIIIIIIIIIIIIIIHIIHIIIIIIIIIIIIIIIIIIIIIIIIIIIIIIIHHHIIIIIIIIIIIIIIIIIIIIHIIIIIIIIIIIIIIIIIIIIIIIIIIIIIIIIIIIIIIIIIIIIIIIIIIIIIIIIIIIIIIIIIIIIIIIIIIDDDDD
@HISEQ:969:HM2KJBCX2:2:1102:15137:54110 2:N:0:ACTATGCA
GACTCAACCAGTCCCAACTATCCCTATTAATCATTACGGTGATCCTAGAAACCAACAAAATAGAACCATGCCGTCCTATTCTATTATTCCATGCTAATGTATTCGAGCAAAATGCCTGCTTTAAACACTCTAATTTTTTCAAGGTAAAGGTCCTGGTTCCACATGACACCCAATTAAGGACATCATGCTTCTCCAGAAGGTGAGAAATCAACTGCGACAGTTCATACCCCTTAAGGCACGACCATCACGTCAATCCCGAAATTCAACTACGAGCTTTTTAACTGCAACAACTTTAATATACGCTATTGGAGCTGGAATTACCGCGGCTGCTGGCACCAGACTTGCCCTCCAA
+
DDDDDIIIHHIHIIHHHIIIIIHHHHFHHHIIIIHHIIHHIIIIIIGIIIEHHHHIHHGGIHGHIIIEHHG?DEC?GIHIIE?GHHHHH@HEE?@FHHHHHGIHIIIHHHFHHGGIHEIIIIHHHIHIIIIIIHHIHIIIHHIIIIHGIIIIIIIIIHIIIGIIHIH8GIIHHIIIIIIIHHGHEIIHHHIIIHIIHHIIIIIIIIIIIIIIIIIIIIIIHHIIHIIHIIIHIIIIIIIIIIHIIIIHIIHIHIIIIHGIIIIIIHIHHFIHGIIIIIIIIIIIIIIIIIIHEIIIIIIHIIHIIIIIIIIIGIHIIIIIIIGIIHIIIIIIIIIIIIIIIHIIIIIDDDDC
@HISEQ:969:HM2KJBCX2:2:1102:17937:54854 2:N:0:ACTATGCA
GACTCAACCAGTCCCAACTATCCCTATTAATCATTACGTCAATCCTAGAAACCAACAAAATAGGTTTGAACGTCCTATTTCATTATTCCATGCTAATGTATTCAAGCGTTAGCCTGCTTTAAACACTCTAATTTTTTCAAAGTAACAGTCCTGTTTCCCTGCAACACCAAATTAATGGCATTACAGTTCTTCAGAAAGGAGGAATCAGCGAAACCAGTTCATACCAGTGGCACGACCAACCTGCTGACCCCGAAATTCAACTACGAGCTTTTTAACTGCAACAACTTTAATATACGCTATTGGAGCTGGAATTACCGCGGCTGCTGGCACCAGACATGCCCTCCAA
+
DDDDDHIIIIHEHIIIICGHHGHIHHIIIIIHIIIIIIEEHHIIIIIICGHHHIIIIIIIIGGFCEHHIIGGHIHIIIHEHIGFCHHECFH?EHGHHIHIIHHHHHHIIIIIHHHHFHIIIHHGHIIIIIIIHHHHHHHHIIIIHHHIIIIIIIIHHHIIIIIIIHHIIIIHIIIIIIIIIIHIIIIIIIIIIIIIIIHHIIIIIIIIIIIIIIIIIIIHIIIHIIIII=IHHIIHIIGIIIIHFIIIIIHIIIIIIIIIIIIIIIIHHIIIIIHIIGIIIIIIIIIHIIIIIIIIIIIIIIIIHIIIIIIIIIIIIIIIIIIIIIIIIIIIIIIIIIIIIDDDDD
@HISEQ:969:HM2KJBCX2:2:1102:8480:55538 2:N:0:ACTATGCA
GACTCAACCAGTCCCAACTATCCCTATTAATCATTACATCGATCCTAGAAACCAACAAAATAGAATCGGATGTCCTATTTCATTATTCCATGCTAATGTATTCAAGCGTGAGCCTGCTTTAAACACTCTAATTTTTTCAAGGTAACAGTCCTAATTCCCCGTGACACCAAATTAATGGCATTACGGTTCTTTAGAAGGTGAGAAATCAATAATATCAGTACATACCAACGGCATGACCGAAACATTGATCCCGAAATTCAACTACGAGCTTTTTAACTGCAACAACTTTAATATACGCTATTGGAGCTGGAATTACCGCGGCTGCTGGCACCAGACTTGCCCTCCAA
+
DDDDDIIIIIIIIHIIIIIIIIIIIHIIIIIIIIIIIIIIIIHIIIIIIHIIIIIIIIIIIHHHIHHIHIIGIIIIIIGHIIIIIIIIIIIHHIIIHIIHIHIIIHIIHIIHIIIIIIIIIIIIIIIIHIIIIIIIIHIIIIIIIIIHIHIIIIIIIIIIIIIIIIIIIIIIIIIIIIIIIIIIIIIHIIIIIIIIIIIIIIIIIIIIIIIIIIIIIIIIIIIIIIIIIIIIIIIIIIIIIIIIHFIIIIIIIIIIIIIIIIIIIIIIIIIIIIIHIIIIIIIIIIIIIIIIIIIIIIIIIIIIIIIIIIIIIIIIIIIIIIIIIIIIIIIIIIHIIIIIIIDDDDD
@HISEQ:969:HM2KJBCX2:2:1102:15092:55669 2:N:0:ACTATGCA
GACTCAACCAGTCCCAACTATCCCTATTAATCATTACGGTGATCCTAGAAACCAACAAAATAGAACCATGCCGTCCTATTTTATTATTCCATGCTAATCTATTCAAGCACAAGCCTGCTTTAAGCACTCTAATTTTTTCAAGGTAATAGCTCTGCTTCCCCAACGCACTAACTTAATAGCATGCTGGTTGTTCAGAAGGTAGGAATTCATCAGGCCAGTGCGGACAGTGAAGCCCGACCAACCGACAAACTCCGAAATTCAACTACGAGCTTTTTAACTGCAACAACTTTAATATACGCTATTGGAGCTGGAATTACCGCGGCTGCTGGCACCAGACTTGCCCTCCAA
+
B@@DDIIGHHHCGGFHHHHIHGHHHHGHIIHIGHFIIHCHIGC@EHHHHHHCFHIIIIHCEC1FHIHHIE@<<C?D=HFEFHHEHCDHGFH1CH?GH@HHHIIHHEHHIHH@HEIIHHFHIHHIHHHEHHIIIHGCHHHHEIIIIHIIHHCIIIHGHIIHHHHHHHHIIIHIIHEIIHIHHHHEIIIIIIHIIIHHII;HIIIIIIHII<IIIIIFIIHHGIIIIGHIIHHHDFIFIIIIIIHGHEHIIGHGIIIIIIIIIIIIHIIHGHIIHIIIIIIIIHHHIHIIIIIIIIHHHIHIIIIIIIIGIIIIIGIIIIIGIIIIIIIIIIIIIIIHHIIIIIHCCDDD
@HISEQ:969:HM2KJBCX2:2:1102:10362:56112 2:N:0:ACTATGCA
GACTCAACCAGTCCCAACTATCCCTATTAATCATTACGTCGATCGTAGAAACCAACAAAATAGAATCAAACGTCCTATTTCATTATTCCATGCTAATGTATTCAAGCGTAAGCCTGCTTTAAACACTCTAATTTTTTCAAAGTAACAGTCCTGATTCCCCACGACACCAAATTAATGACATCGCGGTTCTTCAGAAGGTAGGAACCGATAATGCCAGTGCGTACCGAGGCACGACCAACAATTCGATCCCGAAATTCAACTACGAGCTTTTTAACTGCAACAACTTTAATATACGCTATTGGAGCTGGAATTACCGCGGCTGCTGGCACCAGACTTGCCC
+
DDDDDIIIIIIIIIIIIHIIIIIGIIIIIIIIHIIIIIIIIIIIIIIIIIIIIIIIIIIHHIIGHIIHIIIIHIIIIIIIIIIIIIIGHIIIIIIHHIIIIIIIIIIIIIIIIIIIIIIIIIIIIIIIIIIIIIIIIIIIIIIIIIIIIIIIIIIIIIIIIIIIIIIIIIIIIIIIIIIIHIIIIIIIIIIIIIIIIIIIIIIIIIIIIIIIIIIIIIIIIIIIIIIIIIIIIIIIHIIIIIIIIIHIIIIIIIIIIIIIIIIIIIIIIIIIIIIIIIIIIIIIIIIIIIIIIIHIIIIIIIIIIIIIIIIIIIIIIIIIIIIIIIIIIIIIIIIDDDDD
@HISEQ:969:HM2KJBCX2:2:1102:5041:56009 2:N:0:ACTATGCA
GACTCAACCAGTCCCAACTTTCCCTATTAATCATTATGGTGGTCCTAGAAACCAACAAAATAGAACCACAACGTCCTATTCTATTATTCCATGCTAATCTATTCAAGCAATAGCCCGCTTTAAACACTCTAATTTTTTCAAGGTAATGGTCCTGGCTCCCCAACACACCCAATTAAGGACATACTGGTTCACCAGAAGGAAGACCCGACAACAGGACAGTACTCGCCAAAGACGGACCGCCCGGCCAAGTCTAAAATTCAACTACGAGCTTTTTAACTGCAACAACTTTAATATACGCTATTGGAGCTGGAATTACCGCGGCTGCTGGCACCAGACTTGCCCTCCAA
+
D?BBDEHEHHHHHII1CHCCEHHIHHIHH@E@EHFHHFHECCHGH@GCGHCHHIFDEE?FGCCHHHEGH<G@/<<0<DH@CECHIIEHH@G@?EHFEHHHHHHCHIGIIIIIHIIIIIDHIHIIGHHHIIHIIIHIIIHIIIIIIIIHHIHIIIIIHHCGHIHFIHIIIHFIHHHHIHFIIIIHHHHIIIHIIIIIIIIIIHHIDIHIIHIIHIHHHIIIIIIIHIIEHHEHHDEIIIIIHIHIIHHHHEIIIIIIIIHEIIHIIIHHIIIIHHIIIIIIIIGIIHEHIIHIIHGIHHHIIIIIIIIIIIIIIIIIIIIIIIIIHHHHEIIIIIIIIIIIIHDDDDD
@HISEQ:969:HM2KJBCX2:2:1102:19729:55559 2:N:0:ACTATGCA
GACTCAACCAGTCCCAACTATCCCTATTAATCATTACGGTGATCCTAGAAACCAACAAAATAGAACCATGCCGTCCTATTCTATTATTCCATGCTAATGTATTCGAGCAAAAATGCCTGCTTTAAACACTCTAATTTTTTCAAGGTAAAGGTCCTGGATCCGCAAGACATCCAATTAAGGACATCAAGTTTCTCCAGAAGGTGAGAAATCAACAGCAACAGTTCATACCCCTTAAGGCACGACCATTACGTCAATCCCGAAATTCAACTACGAGCTTTTTAACTGCAACAACTTTAATATACGCTATTGGAGCTGGAATTACCGCGGCTGCTGGCACCAGACTTGCCCTCCAA
+
DDDDDIHHHHIHIIIHIIIIIIIHIIIIIIIHHIIIIIIIHIIIIIIHHIIIIIIIIIIIIIGFHFHIIG?@CGHIIIGHIIIIHIIHIFHIHIIHI?FCHCCFEIHIIIIIIIIIHIHIIIIIIIHIIHIIIHHHIIIIIIIIIIIIIIIIIIIIIIHIIIIHIHHHGCHIIIIIIIIIIIIIIHHIIIIIIIIIIIIIIIIIIIIIIIIIIIIIIIII;IIIIHHIIIIIIIIIIIIIIGGIIGIIGIHGIIIIIIIIIIIIIIIIIIIIIIIIIIIIIHIIIIIIIIIIHIIIIIIHEIIIIIIIIIIIIIIIIIIIIIIIIIIIIIIIIIIIIIIIIIIHIIIIDDDDD
@HISEQ:969:HM2KJBCX2:2:1102:4815:56328 2:N:0:ACTATGCA
GACTCAACCAGTCCCAACTATCCCTATTAATCATTACGTCAATCCTAGAAACCAACAAAATAGGATCAAACGTCCTATTTCATTATTCCATGCTAATGTATTCAAGCGTTAGCCTGCTTTAAACACTCTAATTTTTTCAAAGTAACAGTCCTGTTTCCCTGCAACACCAAATTAATGACATTACAGTTCTTCAAGAAGGAGGAACCAGTAAAGCCAGTACATACCAGAGGCACGACCAACCTACTAATCCCGAAATTCAACTACGAGCTTTTTAACTGCAACAACTTTAATATACGCTATTGGAGCTGGAATTACCGCGGCTGCTGGCACCAGACTTGCCCTCCAA
+
CDDDDIIIIIHIIIIIIIIIGHIIIIIIIIIIIIIIIIIIIHHHHIEFHIIHGIIIIIIIIIIGIGHFHIIIFHHIIHIIIGIHIII?GHGHHHIIIIHIIIHIIIHIIIIIIIIHIHIIIIIIIIIHIIIIIIHHIIIHHIHIIIIIIIIIIIIIHIHHIIIHIIIIIIHHIIIIIIIIIIIIIIIIHIIIIIIIIIIIIIIHIHIIIIIIIIIIIIIIHIIIIIIIIIIIIIIIIIIIIIIIIIIHIIIIIHHIIIIIIIIIIIIIIIIIIIIIIIIIIIIIIIHIIIIIIIIIIIIIIIIIIIIIIIIIIIIIIIIIIIIIIIIIIIIIIIGIIIIIIDDDDD
@HISEQ:969:HM2KJBCX2:2:1102:5615:55697 2:N:0:ACTATGCA
GACTCAACCAGTCCCAACTATCCCTATTAATCATTACGGTGATCCTAGAAACCAACAAAATAGAACCATGCCGTCCTATTCTATTATTCCATGCTAATGTATTCGAGCAAAATGCCTGCTTTAAACACTCTAATTTTTTCAAGGTAAAGGTCCTGGTTCCACATGACACCCAATTAAGGACATCATGCTTCTCCAGAAGGTGAGAAATCAACTGCGACAGTTCATACCCCTTAAGGCACGACCATCACGTCAATCCCGAAATTCAACTACGAGCTTTTTAACTGCAACAACTTTAATATACGCTATTGGAGCTGGAATTACCGCGGCTGCTGGCACCAGACTTGCCCTCCAA
+
DDDDDIIHIHIIIIIIIIHIIIIIIHIIIIIIIIIIIIIIIHIIIIIHIIIIIIIGHHHHIHIIIIIIHHHHIIHIIGHIIIIIIIIIIIIIIIIIIIIIIFHHHIIIIIHHIHHIIIIIIIIHHIIIIIIIIIHIIIIIHHIHHHGIIIIIIHHHIIIHIIIHHIIIIIIIIIIIIIIIIIIIIIIIIHIIIIIIIIIHIIIIIIIIIHIIIIIIIIIIIIIIIIIIIIIIIIIIIIIIIIIIIIHIIHFIIIIIIIIIIIIIIIIIHIIIIIIIIIIIIIIIIIIIIHIIIIIIIIIIIIIIIIIIIIIIIIIIIIIIIIIIIIIIIIIIIIIIIIIIIIIIIIIDDDDD
@HISEQ:969:HM2KJBCX2:2:1102:3270:56562 2:N:0:ACTATGCA
GACTCAACCAGTCCCAACTATCCCTATTAATCATTACGGTGGTCCTAGAAACCAACAAAATAGAACCACAACGTCCTATTCTATTATTCCATGCTAATCTATTCAAGCAATAGCCCGCTTTAAACACTCTAATTTTTTCAAGGTAATGGTCCTGGCTCCCCAACACACCCAATAAAGGACATGCTGGCTCACCAGAAGGAAGACCCGACAGCAGACAGTACTCGCCAAAGACGGACCGCCCGGCCAGGCCTAAAGTTCAACTACGAGCTTTTTAACTGCAACAACTTTAATATACGCTATTGGAGCTGGAATTACCGCGGCTGCTGGCACCAGACTTGCCCTCCAA
+
B<<D@G@E1CH@CDEGHHIGFIHHGEHHH?GHHEHEHHCHEE01<<<1GHEH11CGCGFEHHIHHIHFHEH0C<@EH?<<@1FHE?11@1<HEHH?1EFCGFDFHHG@FDGG1DCGHHECC@@GHGHHGGHC?F1FFH@1FGCHHHBFCGHHHCEC:HH@DCBEC@EG@GB8CGFGIIHEIHGFHG8EHFGCHCHGC@@HCCEH@C;CGGHHHHGFHGHHIHIGIHGHEFHHDHHHHIHHHH@HHHGGIHHEHIHHHHEGHHIHD@HHGHHHHEHHHHGCHFC<C?C1HHHHHDEEHEEHHC@GIIHHHHGC?HCHHDHHHC1FIHHHHHIHHHHHIIIHH@ADBB
@HISEQ:969:HM2KJBCX2:2:1102:6284:56990 2:N:0:ACTATGCA
GACTCAACCAGTCCCAACTATCCCTATTAATCATTACGTCGATCCTAGAAACCAACAAAATAGAATCAAACGTCCTATTTCATTATTCCATGCTAATGTATTCAAGCGTACGCCTGCTTTAAACACTCTAATTTTTTCAAAGTAACAGTCCTGATTCCCCACGACACCAAATTAATGACATCGCGGTTCTTCAGAAGGTAGGAACCAATAATGCCAGTACGTACCGAAGCACGACCAACAATTCGATCCCGAAATTCAACTACGAGCTTTTTAACTGCAACAACTTTAATATACGCTATTGGAGCTGGAATTACCGCGGCTGCTGGCACCAGACTTGCCCTCCAA
+
ADDDAHIIIIIHHHHIEHHIIIIHHIIIIIIIIIIIIIIIHIIIIIHHIIIIIIIIIIIIIHHIIIIIIIIIHHIIIIIIIHHIHGHHIIIIGIIIHIHIIHHHIIIIIIHHIHIIIIIIHIFFIIIIIHIHIHHHIIHIHIHIIIIHHGGIHIGHE<HCGHIIIHGHHIGIHHIHIIHIIIIIIIIGHHHGIIIIHIIIIIIHEIIIIIIIIIIIIHIIIHIIIIIIIIIIIHGIIIIIIHIHIIIIIIIIIIIIIIHHIIIIIIIIIIIIHIIIIIIHF?IIIIIIIIIIHIIHIIIHIIIIIIIIIIHIIGIIIIIIIIIIIIIIIIIIHIIIIIIIDDDDD
@HISEQ:969:HM2KJBCX2:2:1102:3584:55645 2:N:0:ACTATGCA
GACTCAACCAGTCCCAACTATCCCTATTAATCATTACGGTGATCCTAGAAACCAACAAAATAGAACCATGCCGTCCTATTCTATTATTCCATGCTAATGTATTCGAGCAAAAATGCCTGCTTTAAACACTCTAATTTTTTCAAGGTAAAGGTCCTGGATCCGCAAGACACCCAATTAAGGACATCAAGTTTCTCCAGAAGGTGAGAAATCAACAGCAACAGTTCATACCCCTTAAGGCACGACCATTACGTCAATCCCGAAATTCAACTACGAGCTTTTTAACTGCAACAACTTTAATATACGCTATTGGAGCTGGAATTACCGCGGCTGCTGGCACCAGACTTGCCCTCCAA
+
<D@0@F@CGEE@GHHIIIIIIHHHHIIIIIIHHHHHEH0<DHHIIGHIFHHIHHIHI?HHHGHCHHIH1DFH/<CD=EHIEG1DCEHFH1<C<CCG<@FGC1<@@CEHH@GEGGIHHG@EFEHF<FGHIHHFGC@EEHHHHCIIHEHHIIIIIIIIHECDHHHHEEDIHGEIIIGIHHGGHGIIIIIHHECG5IIHEIIHCIIIGIIIHEIIHHHHHHGIFHCHHHDIIHIIIHIGHFEHIHIIIHIIFIHHIIIIHHHHHIIIIIIHEEHIIIIIGIHIIIIIIIHHEIHGHHEIIIIIIIIIHIIIIIIIIIIIHIIHIIGIHHHHIIIIIIHFIHGHGHHIIIIIDDDDA
@HISEQ:969:HM2KJBCX2:2:1102:19944:57521 2:N:0:ACTATGCA
GACTCAACCAGTCCCAACTATCCCTATTAATCATTACGGTGGTCCTAGAAACCAACAAAATAGAACCACAACGTCCTATTCTATTATTCCATGCTAATCTATTCAAGCAATAGCCCGCTTTAAACACTCTAATTTTTTCAAGGTAATGGTCCTGGCTCCCCAACACACCCAATTAAGGACATACTGGTTCACCAGAAGGAAGACCCGACAACAGGACAGTACTCGCCAAAGACGGACCGCCCGGCCAAGTCTAAAATTCAACTACGAGCTTTTTAACTGCAACAACTTTAATATACGCTATTGGAGCTGGAATTACCGCGGCTGCTGGCACCAGACTTGCCCTCCAA
+
@BDDDI@F1C<CGHCCFEFCFEHCH1FHHE@EHIHI@C=1C00CE@?1<CHHIGHEHEE1DCCEHHHGC@GH/<<<CCH11<1<F@1<DCHH@EC1<FHEHFEEHH@@FHHE><HC?HIFFIIHCHHG?FGEHH?EA?HHHHHHEFIIIHEGHG=DG<EC?EF@DCHEIIIHHA/HAIHEHEHFF*GIGHG@FHHIHGD:EIHHDG=IHHIIIIHIIGFHHHAAEIFIHIGIHED=HIFGGFHHHHHHH=HIIHIHFCEHIH=CGHHIIIHHHEIHEIHHIIIH@HHHGHHCHGHIIIIIHG@EHH@IHIIIHHDGIIIIHHHHHIHHHHHHHEHIHHHDIFDDB@D
@HISEQ:969:HM2KJBCX2:2:1102:3527:57645 2:N:0:ACTATGCA
GACTCAACCAGTCCCAACTATCCCTATTAATCATTACGGTGATCCTAGAAACCAACAAAATAGAACCATGCCGTCCTATTCTATTATTCCATGCTAATGTATTCGAGCAAAAATGCCTGCTTTAAACACTCTAATTTTTTCAAGGTAAAGGTCCTGGATCCGCAAGACACCCAATAAAGGACATCAAGTTTCTCCAGAAGGTGAGAAATCAACAGTAACAGTTCATACCCCTTAAGGCATGACCATCACGTCAATCCCGAAATTCAACTACGAGCTTTTTAACTGCAACAACTTTAATATACGCTATTGGAGCTGGAATTACCGCGGCTGCTGGCACCAGACTTGCCCTCCAA
+
@D@B@HIHCEHHHIHHHIICHHHHHHHHHFHHHIIIIHHHHIHIIHFIEEHE?GHHHHHCH?CEH1DGH<?@CGDDHIHIGHHFHFHGEHHCHEHHIHEGHFHHIGIHHHIIHHHEIHHHHIHHHGHHEHHGHHGHH@EHHIIIHIHIHHEHHIHEHHCHHECEIGIIIHHHHHIHFGIIHIIHIHHHHCHIIHIIIHHIIIIIIIHGIIIIIIIHGGHHHHIHIHHI<IIIIHEHHIIHGIIIIHEHHFEEHHGIHHIIIIIIIIIHHHHHEIHIHHHIIIIIIIHHGIIIIIHIHHGFIIIHIIHGIIIHEIIIIIIDHHDCHIIIIIIIHEHFIIIIHHHHIIHIBDDDD
@HISEQ:969:HM2KJBCX2:2:1102:1330:58879 2:N:0:ACTATGCA
GACTCAACCAGTCCCAACTATCCCTATTAATCATTACGTCAATCCTAGAAACCAACAAAATAGGATCAACGTCCTATTTCATTATTCCATGCTAATGTATTCAAGCGCGAGCCTGCTTTAAACACTCTAATTTTTTCAAAGTAACAGTCCTGATTCCCCACCACACCAAATTAATGACATGATGGTTCGTCAGAAGGTAGGAATCAGTAACACCAGTACGTACCGAAGGCACGACCAGCGTACTAATCCCGAAATTCAACTACGAGCTTTTTAACTGCAACAACTTTAATATACGCTATTGGAGCTGGAATTACCGCGGCTGCTGGCACCAGACTTGCCCTCCAA
+
ADDDDIIHIHIIHIHHIHGG<CGHIEHIIHHIIIIHIHCGHHIIHIIIIIIIHHHHIGHHII1@EHIHIIHHCECHIHHHFHHHGEH1CHHGHCHIIHE@HHHHHHEHHIIIIHIGIHIHFHHHIIIIIHIIIHIIIIIHIIIIIIIIHHIHHIHIIIIIIIIIIIIIIIIIIIIIIIIHIIIIIIIIIIIIIIIIIFIIIIIIIIIIIIIIIHIIIIIIIIIIIHIIIIIIIIIIIIIIIIIHIIIIIIIIIIHIIHGIIHIIIIIIIIIHIIIIIIIIIIIIIIIIIIIHHIIHIIIIIIIIIIIIIIIGIIIIIIIIIIIIIIIIIIIIIIIIIIIIDDDDD
@HISEQ:969:HM2KJBCX2:2:1102:18493:59494 2:N:0:ACTATGCA
GACTCAACCAGTCCCAACTATCCCTATTAATCATTACGTCGATCCTAGAAACCAACAAAATAGAATCAAACGTCCTATTTCATTATTCCATGCTAATGTATTCAAGCGTAAGCCTGCTTTAAACACTCTAATTTTTTCAAAGTAACAGTCCTGATTCCCCACGACACCAAATTAATGACATCGCGGTTCTTCAGAAGGTAGGAACCGATAATGCCAGTGCGTACCGAGGCACGACCAACAATTCGATCCCGAAATTCAACTACGAGCTTTTTAACTGCAACAACTTTAATATACGCTATTGGAGCTGGAATTACCGCGGCTGCTGGCACCAGACTTGCCCTCCAA
+
DDDDDIIHIIIIIHIIIIIIIIIIIIIIIIIIIIIIIIIIHIIIIIIHIIHIHHIIIIIIH@FEHIIIIIHIIIIIIIHIIIIIIIIIIHHHIHIIIHIIIIIIIIIIIIIIIIIIIIIIIIIIIHHIIIIIHHIIIHIIHHIIIIIIIIIIIIIIIIIIIIIIIIIHIIIIIIIIIIIIIIIIIIIIIIIIIIIIIIIIIIIIHIIIHHIIIIIIIIIHIIIIIIHIIIIIIIHFIIIIIHHFIIIIIIGIIIIIIIIIIIIIIHIIIIIIIHIIIIIIIIHIHIIIIIIIHIIIIIIIIIIIIIIIIIHIIIIIIIIIIIIIIIIIIIIIIIIIIIIIDDDDD
@HISEQ:969:HM2KJBCX2:2:1102:14724:59746 2:N:0:ACTATGCA
GACTCAACCAGTCCCAACTTTCCCTATTAATCATTACGGTGGTCCTAGAAACCAACAAAATAGAACCACAACGTCCTATTCTATTATTCCATGCTAATCTATTCAAGCAATAGCCCGCTTTAAACACTCTAATTTTTTCAAGGTAATGGTCCTGGCTCCCCAACACACCCAATTAAGGACATACTGGTTCACCAGAAGGAAGACCCGACAACAGGACAGTACTCGCCAAAGACGGACCGCCCGGCCAAGTCTAAAATTCAACTACGAGCTTTTTAACTGCAACAACTTTAATATACGCTATTGGAGCTGGAATTACCGCGGCTGCTGGCACCAGACTTGCCCTCCAA
+
DDDCDIIIIIIIIIIHHHIHHHHGHHIIIIIIIIIIIIIIGEHHHIIIIIIIIIIIIIIIIIIIEHHIIIIIHHHIIIIIIIIIIIFHIIHIIIIIHIIHIFHIHIIHHHHHIHHHIIGIIIIIIIIHIIHHHHHHGIHHIIIHIHIIIIIIIIIIIIIHHIIIIHIIHHIHGHIIIIIIIIIIIIIIIIIIIIIIIIIIIIHIIIIIIIIIIIIIHHIIIIIIIIIIIIHHIIIIIIHIIIIIIHIIIIIIIIIIIIIIIHIHIIIIIIIIIIIIIIIIIIGIIIIIIIHIIIIIIIIHIHIIIIIIIIIIIIIIIIIIIIIIIIIIIIIIIIIIIIIIIIDDDDD
@HISEQ:969:HM2KJBCX2:2:1102:18688:59544 2:N:0:ACTATGCA
GACTCAACCAGTCCCAACTATCCCTATTAATCATTACGGTGATCCTAGAAACCAACAAAATAGAACCATGCCGTCCTATTCTATTATTCCATGCTAATGTATTCGAGCAAAAATGCCTGCTTTAAACACTCTAATTTTTTCAAGGTAAAGGTCCTGGATCCGCAAGACACCCAATAAAGGACATCAAGTTTCTCCAGAAGGTGAGAAATCAACAGTAACAGTTCATACCCCTTAAGGCATGACCATCACGTCAATCCCGAAATTCAACTACGAGCTTTTTAACTGCAACAACTTTAATATACGCTATTGGAGCTGGAATTACCGCGGCTGCTGGCACCAGACTTGCCCTCCAA
+
DDDDDHIHIIHIHHIIIIIIIIIIIIIIIHIIIIIIIIIIIIIIHIIIHHIIGIIIIIIIIIHIGIGHIHHHDHIIIIIIIHHHIIIHIIIIIIIIIIGIICEIIIIIHIIIIIIIIIIIIIHIIIHHIEIIIIIIIIIIIIIIIIIIIIIIIIHIIIIIIIIIIIIIIIIIIIIIIIIIIIIIIIIIIIIIIIIIIHIIIIIIIIIIIGIIIIIIIIIIIIIIIIIIIIIIIIIIIIIIIIIIIIIHIIHDIIIIIIIHIIIIIIIIIIIIIIIIIIIIIIIIIIIIIIIIIIIIIIIIHIIIIIIIIIIIIIIIIIIIIIIIIIIIIIIIIIIIIIIIIIIIIIIIDDDDD
@HISEQ:969:HM2KJBCX2:2:1102:11115:59661 2:N:0:ACTATGCA
GACTCAACCAGTCCCAACTATCCCTATTAATCATTACGTCGATCCTAGAAACCAACAAAATAGAATCAAACGTCCTATTTCATTATTCCATGCTAATGTATTCAAGCGTAAGCCTGCTTTAAACACTCTAATTTTTTCAAAGTAACAGTCCTGATTCCCCACGACACCAAATTAATGACATCGCGGTTCTTCAGAAGGTAGGAACCGATAATGCCAGTGCGTACCGAGGCACGACCAACAATTCGATCCCGAAATTCAACTACGAGCTTTTTAACTGCAACAACTTTAATATACGCTATTGGAGCTGGAATTACCGCGGCTGCTGGCACCAGACTTGCCCTCCAA
+
DDDDDIIIIIIFHHHIIIIIIHIIIIIIIIIIIIIIIIIIHDHHIIIIIIIIHIIIGIIHHHGHHHIIIIIIHHHIIIIIIIIIIIHHIIIIGIIIIHIIIFHIHHHHIIIIIIIIIIHHIIIIIIIHHIIHGFH<IIIIIIIIIHHHIEHHIHIFHIGHHDIHIHHGIH?EHCEGHHHHIIICC?HDHIFHIEHEECDGEHGHHHIHHEHHHIIHHFHHHHEHHIIH=IHDGEHHHIIG@H@HEHHIIHEHGHGHCHGHCFECCEE@CEIHCHGHGIHHED<EGEHF11HHEHEHCGHHHGEHHEEEIHIHIIIH?HGIHGIIHFEHEGCIIIHHG/0D<<@D<
@HISEQ:969:HM2KJBCX2:2:1102:12273:60273 2:N:0:ACTATGCA
GACTCAACCAGTCCCAACTATCCCTATTAATCATTACGGTGATCCTAGAAACCAACGAAATAGAATCAGTCCGTCCTATTTCATTATTCCATGCTAATGTATTCAGACGTTAGCCTGCTTTAAACACTCTAATTTTTTCAAAGTAACAGTCCTGATTTCCCATCACACCAAATAAATGACATGAAAGTTCCTCAGAAGGTAGAGATTTATCTCACCAGTGCAGACAATTAAGCCTGACCAATGGGTAAATCCCGAAGTTCAACTACGAGCTTTTTAACTGCAACAACTTTAATATACGCTATTGGAGCTGGAATTACCGCGGCTGCTGGCACCAGACTTGCCCTCCAA
+
DDCDDIIIIIIIHIIIGIIIIIIIIIGHIIHIIIIEHGHIIHGIGHHGIIIIIIIIIIHHGHCHIIIIHIIHIECDHIIIIHHHFHEHHIIIGHHIIGIIIHHHIHIIIIIIHHIHIIIIIIIIEHHIHHIHIGHHHHIHHIIIIIIIIIIIIHHHHIIIHFIIIIIIIIIIIIIIIIIIIIIIIIIHIIHIHIIIIIIIIIIIIIIIIIIIIIIIIIIIIIIIIIIIIIIIIIIIIIIIIII<HHDIIIIIIIIIIIIIIIIIIIIIIIIIIIIIIIIIIIIIIIIIHIIIIIIIIIIIIIIIIIIIIIIIIIIIIIIIIIIIIIIIIIIIIIIIIIIIIIIDDDDD
@HISEQ:969:HM2KJBCX2:2:1102:16638:60218 2:N:0:ACTATGCA
GACTCAACCAGTCCCAACTATCCCTATTAATCATTACGGTGATCCTAGAAACCAACAAAATAGAACCATGCCGTCCTATTCTATTATTCCATGCTAATGTATTCGAGCAAAATGCCTGCTTTAAACACTCTAATTTTTTCAAGGTAAAGGTCCTGGTTCCACATGACACCCAATTAAGGACATCATGCTTCTCCAGAAGGTGAGAAATCAACTGCGACAGTTCATACCCCTTAAGGCACGACCATCACGTCAATCCCGAAATTCAACTACGAGCTTTTTAACTGCAACAACTTTAATATACGCTATTGGAGCTGGAATTACCGCGGCTGCTGGCACCAGACTTGCCCTCCAA
+
DDDCDIIIIIIIIHIIIIII?HHIIIIIIIIIIIIIIIIIIIIIIIIIIIIGIIIIIIIIIIHIIIIIGIIIGHIIIIHGIIIIIGIIHIHHIGIHIIIHIHHIIIIIIHHHIIIIIIHHHIIHIIHIIIIIIIIIIIIIHGIIIIHIIHIGIHHIIIIIIIIIIIHIHIIIIIIGIIIIIIIIIIHIIIIIIIIIIIIIIIIIIIIIHIIIIGIIIIIIIIIIIIIIHIIIIIIIIHIIHIIIIIHIIIHIIIIHIIIIIIIIIIHFHIIHIIIIIIIIIIIIIIIHIIIIIIIIIHHIIIIIIIIIIIIIIIIIIIIIIIIIIIIIIIIIIIIIIIIIIIIIIIIDDDDD
@HISEQ:969:HM2KJBCX2:2:1102:8229:60607 2:N:0:ACTATGCA
GACTCAACCAGTCCCAACTATCCCTATTAATCATTACGTCAATCCTAGAAACCAACAAAATAGGATCGAACGTCCTATTTCATTATTCCATGCTAATGTATTCAAGCGTTAGCCTGCTTTAAACACTCTAATTTTTTCAAAGTAACAGTCCTGTTTCCCTGCAACACCAAATTAATGACATTACAGTTCTTCAAGAAGGAGGAATCAGTAAAGCCAGTACATACCATTGGCACGACCAACCTACTGACCCCGAAATTCAACTACGAGCTTTTTAACTGCAACAACTTTAATATACGCTATTGGAGCTGGAATTACCGCGGCTGCTGGCACCAGACTTGCCCTCCAA
+
DADDDIIIIIIIHHHHIIIIHIIIIIIIIIIIIIIIIIIIIIIIIIIIIIIIIIHIIIFHHIHFHIIHIIIHIHIIHIGIIIIIIIIHHIHHIIHGIIIIIIHIHIIIHIIIIIIIIHIIIHIIIIIIIIIIIIIHHIIIIIIIIIIIIIIIIIIIIIIIIIIIIIIIIIHEHHHIIIIIIIIIIIIHIIIIIHIHIIIIIIIIIIIIIIIIIIIIIIIIIIIIIIIIIIIIIIIIIHHIIIIHHIIIIHIIIIIIIIIIIIIIIIIIIIIIIIIIIIIIIIIIIIIIIIIIIIIIIHIIIIIIIIIIIIIIIIIIIIIIIIIIIIIIIIIIIIIIIIIIIDDDDD
@HISEQ:969:HM2KJBCX2:2:1102:19341:60940 2:N:0:ACTATGCA
GACTCAACCAGTCCCAACTATCCCTATTAATCATTACGGTGATCCTAGAAACCAACAAAATAGAACCATGCGTCCTATTTCATTATTCCATGCTAATGTATTCAGGCAATAGCCTGCTTTAAGCACTCTAATTTTTTCAAGGTAACAGTCCTGCTTCCCCAACGCACCAAATTAATGACATGCTGGTTATTCAGAAGGTAGGAATCCATCACGCCAGTACAGACCCAAAAGCCCGACCAACGGATAAACCCCGAAATTCAACTACGAGCTTTTTAACTGCAACAACTTTAATATACGCTATTGGAGCTGGAATTACCGCGGCTGCTGGCACCAGACTTGCCCTCCAA
+
DDDCDIIIIIIIIIIIIIIIIIIIIIIIIIIIIIIIIIIIIIIIIIIHIIHFHHIIHHIIIIHCHHIHIHHIHGHHIIIHIIIHHIIHIIHFFHGIEHHHHGHIHIHIIIIHIIIIIIIIIIIIIIHIIIIIIIIIIIIIIIIIIIIIHIIIHHHHIIIIIIIIIIIIIIIIIIIIHIIIIIIHHHIIIIIIIIIIIHHIIHIIIIIIHIIIIIIIIIIIIIIIIIIIIIIIIIIHIIIIHIHIHEIIIGIIIIIIIIIIIIIIIIIIIIIIIIIIIIIIIIIIIIIIIIIIIIIIIIIIIIIIIIIIIIIIIIIIIIIIIIIIIIIIIIIIIIIIIIIIIIDDDDD
@HISEQ:969:HM2KJBCX2:2:1102:8600:61282 2:N:0:ACTATGCA
GACTCAACCAGTCCCAACTATCCCTATTAATCATTACGTCAATCCTAGAAACCAACAAAATAGGATCAACGTCCTATTTCATTATTCCATGCTAATGTATTCAAGCGCGAGCCTGCTTTAAACACTCTAATTTTTTCAAAGTAACAGTCCTGATTCCCCGCCACACCAAATTAATGACATGATGGTTCGTCAGAAGGTAGGAACCAGTAACACCAGTACGTACCTAAGGCACGACCAACGTACTGATCCCGAAATTCAACTACGAGCTTTTTAACTGCAACAACTTTAATATACGCTATTGGAGCTGGAATTACCGCGGCTGCTGGCACCAGACTTGCCCTCCAA
+
DDDDDIIIIIIIHIIIIIIIIIIIIIIIIIIIIIIIIGIIIIIIIIIIIIIIIIIIIIIIIIIIIIIIIIIIIIIIIIIIHHIIIIIIIHIIIHHIHIIHHHHIHIHHHHHHFHHIIIIIIIIIIHIIIIIIHHHIHIIHIIIIIIIIIIIIHIHIIIIIIIIIIIIIIIIIIIIIIIIIIIIIIIIIIIIIIIIIIIIIIIIIIIIIIIIIIIIIIIIIIIIIIIIIIIIIIIIIIIIIIIHHIIIIIIIIIIIIIIIIHHIIIIIIIIIIIIIIIIIIIIIIIGIIIIIIIIIIIIIIIIIIIIIIIIIIIIIIIIHIIIIIIIIIIIIIIIIIIIIIDDDDD
@HISEQ:969:HM2KJBCX2:2:1102:19366:61215 2:N:0:ACTATGCA
GACTCAACCAGTCCCAACTATCCCTATTAATCATTACGGTGGTCCTTGAACCAACAAAATAGAACCACGACGTCCTATTCTATTATTCCATGCTAATCTATTCAAGCAAAAGCCTGCTTTAAACACTCTAATTTTTTCAAGGTAATGGTCCTGGCTCCCCGGCACGCCCAATTAAGAACATACCGATTCACCAGAAAGATAGACCCGACGACAGAACAGTACTCGCCAGAGACGGACCATCCGGCCAGGCCTAAAATTCAACTACGAGCTTTTTAACTGCAACAACTTTAATATACGCTATTGGAGCTGGAATTACCGCGGCTGCTGGCACAGACTTGCCCTCCAA
+
DDDCDIIGHIIIIIHIIIIIIIHIIHIIIIIIIIIIIIHHIHIIIIIIHIIIIIIIIIIIIHHHIIFIIIIIIIIIIIIIIIIIIIIIIIIIIGGHHHHHIHHHHHIIIIIHIIIHIIIHIIIIIHIIIIHIIIIIGIIIIIHHIIIHIIIIHIHHIIIIIGIIIIIHIIIHIIIIIIIIIIIIHIIIIIIIIIIIIIIIIIIIIIIIIIIIIIIIIIIIIIIIIHIIIIIIIIIIIIIIIIIGHIIIIIIIIIIIIHIHIIHHIIIIIIIIIIIIIIIIIIIIIIIIIIIIIIIIIIHHHHIIIIIIIIIIIIIIIIIIIIIGIIIIIIIIIIIIIIIIIDDDDD
@HISEQ:969:HM2KJBCX2:2:1102:19486:61260 2:N:0:ACTATGCA
GACTCAACCAGTCCCAACTATCCCTATTAATCATTACGGTGATCCTAGAAACCAACAAAATAGAACCATGCCGTCCTATTCTATTATTCCATGCTAATGTATTCGAGCAAAAATGCCTGCTTTAAACACTCTAATTTTTTCAAGGTAAAGGTCCTGGATCCGCAAGACACCCAATTAAGGACATCAAGTTTCTCCAGAAGGTGAGAAATCAACAGCGACAGTTCATACCCCTTAAGGCATGACCATCACGTCAATCCCGAAATTCAACTACGAGCTTTTTAACTGCAACAACTTTAATATACGCTATTGGAGCTGGAATTACCGCGGCTGCTGGCACCAGACTTGCCCTCCAA
+
DDDDDIIIIIIIIIIIIIIIHHIIIHIIIIIIIIIIIIIIIIIIIIIIIIIIIIHIIIIIIICHHIHHIIHHIHIIIIGHHIIIIIIHIIIIHHIHHIFHE<FHFIIHHIIIIIIHIHIIIIIIIHHEIHHIIIHIIIIHIIIHIIIIIIIIIIGHHHHIHIIIHIIIIIIGIIHHIIHHIIIIIIHIHIHIHIHIIIIIIIIIIIIIIIIIIIHHIHIIIIIIIIIIIIIHIIIIIIIIIIIIIIIIHIIHIIIIIIIIIIIIIIIIHHIIIIIIIIIIIHIIIIIIIIIIIIIIIIIIIIIIIIIIIIIIIIHHIIIIIIIIIIIIIIIIIIIIIIIIIIIIIIIIDDDDD
@HISEQ:969:HM2KJBCX2:2:1102:17685:60720 2:N:0:ACTATGCA
GACTCAACCAGTCCCAACTATCCCTATTAATCATTACGGTGATCCTAGAAACCAACAAAATAGAACCATGCCGTCCTATTCTATTATTCCATGCTAATGTATTCGAGCAAAAATGCCTGCTTTAAACACTCTAATTTTTTCAAGGTAAAGGTCCTGGATCCGCAAGACACCCAATAAAGGACATCAAGTTTCTCCAGAAGGTGAGAAATCAACAGTAACAGTTCATACCCCTTAAGGCATGACCGTCACGTCAATCCCGAAATTCAACTACGAGCTTTTTAACTGCAACAACTTTAATATACGCTATTGGAGCTGGAATTACCGCGGCTGCTGGCACCAGACTTGCCCTCCAA
+
BADBBIHHHHHCG@HECGCHIEHHGIIIEGHIIH?GHHCH@GHIH?GFHCHC@GFHGIIHICECG?HEHIGID</CGHEGGEHHHHECH??EE?CFGGC?C11HIIHHHIHHHHHFHHGEIIIHEGHHHIHIIHHIGIGIIHIIHFCIIGHHHHEGIHHHHHHIHGCHHHEHHEFFEIHHIIHFIIHFHHIIIIIIIIIHHHIIIHHHEHIIHHIIHIIIIHHHIHHHHHIIIIII2IHHHCHIIHHHHHHFHIIIHHHHIIHIIHHIHHIIHIIIIIIIHGIIIIIIIIIHHEHIHIGIGHHHHHHHIHHIIHHHHHHHIIHHHHHIIIIIIIIHIIIIIIIIIIIIBDDBB
@HISEQ:969:HM2KJBCX2:2:1102:3996:61602 2:N:0:ACTATGCA
GACTCAACCAGTCCCAACTATCCCTATTAATCATTACGGTGGTCCTAGAAACCAACAAAATAGAACCACAACGTCCTATTCTATTATTCCATGCTAATCTATTCAAGCAAATGCCTGCTTTAAACACTCTAATTTTTTCAAGGTAATGGTCCTGGCTCCCCGGCACACCCAATAAAGGACATACTGGTTCACCAGAAGGTGGACCCGACACAGGACAGTACTCGCCAAAGACGGACCGCCCGGTCAGGCCTAAAATTCAACTACGAGCTTTTTAACTGCAACAACTTTAATATACGCTATTGGAGCTGGAATTACCGCGGCTGCTGGCACCAGACTTGCGCTCCAA
+
DDDDBHIIIIHH@EHIIGHHHIHIHIIHIHEHHGHHIIIIIIIIIGIIHIIECHHIIIHIIGEHH?HIIIHHHGHHIHEHFHH?FEH?1F@F?EGHIIHIIIIIIIIIHIIHHHIIIIGIHIHHHHHHHIIHHIIIIIHHHIIIIIHIHIIIHIIIIHIHIIIHHHIHEGIIHHIIIIIIIIIIHHHFHHHHFIIIIHIHHHHHIIIIIIHHIIHGIIHIHHIIIHIIIIHHHHEHDEHIIHIIIIIIHHIIIHIIIGHIIIIIIHIIIIIIIIIIIIIIIIIIIIIIHIIIHGIHGGDCCIIHIGIIIIIHIIIIIIIIIIIIIIIIIIIIIIIIIIIIIDDDDD
@HISEQ:969:HM2KJBCX2:2:1102:9587:61871 2:N:0:ACTATGCA
GACTCAACCAGTCCCAACTATCCCTATTAATCATTACGTCGATCCTAGAAACCAACAAAATAGAATCAAACGTCCTATTTCATTATTCCATGCTAATGTATTCAAGCGTAAGCCTGCTTTAAACACTCTAATTTTTTCAAAGTAACAGTCCTGATTCCCCACGACACCAAATTAATGACATCGCGGTTCTTCAGAAGGTAGGAACCGATAATGCCAGTGCGTACCGAGGCACGACCAACAATTCGATCCCGAAATTCAACTACGAGCTTTTTAACTGCAACAACTTTAATATACGCTATTGGAGCTGGAATTACCGCGGCTGCTGGCACCAGACTTGCCCTCCAA
+
ADDDDIIIIIIGGHHIIIIIIIIIIIIIIIIIIIIHIIIIHGIIIIIIIIIIIIIIIIHIII?FHFHIHIIIIIIIIIHIHIIIIIIIIIIIIIIIIIIIIHIHIIIIIIIIIIIIIIIIIIIIHIIIHIIIIIHIIIIIIIIIIIIIIIIIIIIHIIGIIIIIIHIIIHIIIIHHIIIIIIIIIIIIIIHIIIIIIIIIIIIIHHIIIIIIIIIIIIIIIIIIIIIIIIIIIIHIIIIIHIHHIIIIIIIIIIIIIIIIIHIIIIIIIIIIHHIIIIIIIIIIIIIIIIIIIIIIIIIIIIIIIIIIIIIIIIIIIIIIIIIIIIIIIIIIIIIIIIIIDDDDD
@HISEQ:969:HM2KJBCX2:2:1102:10820:61786 2:N:0:ACTATGCA
GACTCAACCAGTCCCAACTATCCCTATTAATCATTACGGTGGTCCTAGACCAACAAAATAGAACCAACGTCCTATTCTATTATTCCATGCTAATCTATTCAAGCAAAAGCCCGCTTTAAACACTCTAATTTTTTCAAGGTAATGGTCCTGGTTCCCCGACACACCCAATAAAGGGCATACCGGCTCACCAGAAGGATAGACCCGACAGCAGAACAGTACTCGCCAGAGACGGACCGTCCGGTCAGGCCTAAAATTCAACTACGAGCTTTTTAACTGCAACAACTTTAATATACGCTATTGGAGCTGGAATTACCGCGGCTGCTGGCACCAGACTTGCCCTCCAA
+
DDDADIIIIIIIIIHFIIIIIIIIIIIIIIIIIIIHIIGIHIIIIIIIIIIIIIIIIIIIHHFHHHIHIICHIIIIIIIIIHIHHHIIIIIIHIIIIIIIIIIIIHHEIHHHIIHIIIIIIIIHIHIHIIIIIIIIIIIIIIIIIIIIIIHHHHHHHIIIIIIIIIIHHHIIIIIIIIIIHHIIIIIIHIIIIIIIIIIIIIIIIIIIIIIIIIIIIIIIIIIIIIIIIIIIIIIIIIIIIIHIIIIIGIIIIIIIIIIIIIIIIIIIIIIIIIIIIIIIIHIIIIIIIIIIIIIIIIHIIIIIIIIIIIIIIIIIIIIIIIIIIIIIIIIIIIIIIIIDDDDD
@HISEQ:969:HM2KJBCX2:2:1102:9087:62304 2:N:0:ACTATGCA
GACTCAACCAGTCCCAACTATCCCTATTAACCATTACATCGATCCTAGAAACCAACAAAATAGAATCGGATGTCCTATTTCATTATTCCATGCTAATGTATTCAAGCGTGAGCCTGCTTTAAACACTCTAATTTTTTCAAGGTAACAGTCCTAATTCCCCGTGACACCAAATTAATGGCATTACGGTTCTTTAGAAGGTGAGAAATCAATAATATCAGTACATACCAACGGCATGACCGAAACATTGATCCCGAAATTCAACTACGAGCTTTTTAACTGCAACAACTTTAATATACGCTATTGGAGCTGGAATTACCGCGGCTGCTGGCACCAGACTTGCCCTC
+
DDCDDIIIIIIIHIIIIIIIIIIIIIIIII1DHHIHIIIIIHHGHIIHIIHIIIIIEIIHHHFGHIIIIIIIIFHIIIHIIIHHHHIHIIIIGIIIHHIIIIIIIIIIIIIIIIIIIIHIIIIHIIIIIHIIIIIIIIIIIIIIIIIIIIIIIIIIIIIIIIIIIIIIIIIIIIIIIIIIHHIIIIIIIIIIIIIIIIIIIIIIIIIIIIIIIIIIIIHIIIIIIIIIIIIIIIIIIIIIIHGIIIGIIIIIIIIIIIIIIIIIIIIIIIIIIIIHIIIIIIIIIIIIIIIIIIIIIIIIHIIIIIIIIIIIIIIIIIIIIIIIIIIIIIIIIIIIIIIDDDDD
@HISEQ:969:HM2KJBCX2:2:1102:14112:62610 2:N:0:ACTATGCA
GACTCAACCAGTCCCAACTATCCCTATTAATCATTACGGTGGTCCTAGAAACCAACAAAATAGAACCATGCCGTCCTATTTTATTATTCCATGCTAATGTATTCAAGCAAAAATGCCTGCTTTAAACACTCTAATTTTTTCAAAGTAAAGGTCCTGGTTCCCCGCGGCATCCAATTAAGGACATCGCGGTTCTCCAGAAGGTGAGAAATTGACTGCACCAGTTCATACCCCGTGAGGCACGACCGATGCGCCAATCCCGAAATTCAACTACGAGCTTTTTAACTGCAACAACTTTAATATACGCTATTGGAGCTGGAATTACCGCGGCTGCTGGCACCAGACTTGCCCTCCAA
+
DDDDDIIIIIIIIHIIHIIIHIIIIIIIIIIIIIHIIIIIIIIIHIIIHIIIIIIIIIIIIIHIIIIIIFIHIHIIIIGHHHIIIIIGIHIHHHIHEHEHHHHIIIHHIHHIIIHIIIIIIIIHIIIIIHIIIIIIIIIHHIIGIIIIIIIIHIIIIHHGIIIIIIIHIIIHHIIIIIIIIHIIHIIIIIIIIIIIIIIIIIIIIIIIIIIIIIIIIIIIIIIIIIIIIIIIIIIIIIIIIIIIIIIIIIIHIIIIIIIIIIIIIIIIIHIIIIIIIIIIIIIIIIIIIIIIIIIIIIIIHIIIIIIIIIIIIIIIIIIIIIIIIIIIIIIIIIIIIIIIIIIIIIIIDDDDD
@HISEQ:969:HM2KJBCX2:2:1102:3844:62956 2:N:0:ACTATGCA
GACTCAACCAGTCCCAACTATCCCTATTAATCATTACGTCGATCCTAGAAACCAACAAAATAGAATCAAACGTCCTATTTCGTTATTCCATGCTAATGTATTCAAGCGTGAGCCTGCTTTAAACACTCTAATTTTTTCAAAGTAACAGTCCTGATTCCCCATGACACCAAATTAATGACATCATGGTTCGTCAGAAGGTAGGAATCAATAATACCAGTACGTACAATAGCACGACCAACAAATTGATCCCGAAATTCAACTACGAGCTTTTTAACTGCAACAACTTTAATATACGCTATTGGAGCTGGAATTACCGCGGCTGCTGGCACCAGACTTGCCCTCCAA
+
CDDDDIIIIIIIIIIIIIIIHIIIIIIIIIIHIIIIIGIHIIIHHIIIIIIHHIIIIIIHIHHHHHHHGIHHHFHIIIIIHIIIIIIIHHIIGHIIIIIHHEIIIIIHIIIIHIIIIIIIHHHIGGHHIIIIIIIIHIHHHIIIIIIIIHIGIIIIIHHHIIIIIIIIIHHHHIIIIIIIIIIIIIIIIIIIIIIIIIIIIIIIHHIIIIIIIIIIIIIIIIIIIIIIIIIIIIIIIHEIIIHHIIIIIIIIIIIIIIIIIIIIIIIIIIIIIIIIIIIIIIIIIIIIIIIIIIIIIIIIIIIIIIIIIIIIIIIIIIIIIIIIIIIIIIIIIIIIIIIIDDDDD
@HISEQ:969:HM2KJBCX2:2:1102:12578:62527 2:N:0:ACTATGCA
GACTCAACCAGTCCCAACTATCCCTATTAATCATTACGGTGGTCCTAGAAACCAACAAAATAGAACCACAACGTCCTATTCTATTATTCCATACTAATCTATTCAAGCAATAGCCCGCTTTAAACACTCTAATTTTTTCAAGGTAATAGTTCTGGCTCCCCAAAACACCCAATAAAGGGCATACTGGTTCACCAGAAGGAAGACCCGACAGCAGACAGTACTCGCCAAAGACGGACCGCCCGGCCAGGCCTAAAATTCAACTACGAGCTTTTTAACTGCAACAACTTTAATATACGCTATTGGAGCTAGAATTACCGCGGCTGCTGGCACCAGACTTGCCCTCCAA
+
DDDDDHHICHHIHHIFHIIIIIIIIIIIIIIIIIIIIIHIGHHHIIIIIIIIIIIIIIHIIIHHHIIIIIIFHGHHHIHIIIIIIGIHIIIIIIHIIHIIIIHHIIIHIIIGHIIHIIIIIHIIIIIHHHIIIIHIIHIIIIIIIIIIIGIIIHHIIIIHIIIIHIIIIIIIIIIIIIIIIIIIIIIHHHIIIIIIIIIIIIIIIIIIIIIIIIIIIIIIIIIIIIIIIIIIIIIIIIIIIIIIHIIIIHIIIIIIIIHIIIHIIGIIIIIIIIHIIIIIIIIIIIIIIIIIIHIIIIIIIIIIIHIIIIIIIIIIIIIIIIIIIIIIIIIIIIIHIIIIIDDDDD
@HISEQ:969:HM2KJBCX2:2:1102:10517:62495 2:N:0:ACTATGCA
GACTCAACCAGTCCCAACTATCCCTATTAATCATTACGGTGATCCTAGAAACCAACAAAATAGAACCATGCCGTCCTATTCTATTATTCCATGCTAATGTATTCGAGCAAAAATGCCTGCTTTAAACACTCTAATTTTTTCAAGGTAAAGGTCCTGGATCCGCAAGACACCCAATTAAGGACATCAAGTTTCTCCAGAAGGTGAGAAATCAACAGCGACAGTTCATACCCCTTAAGGCACGACCATCACGTCAATCCCGAAATTCAACTACGAGCTTTTTAACTGCAACAACTTTAATATACGCTATTGGAGCTGGAATTACCGCGGCTGCTGGCACCAGACTTGCCCTCCAA
+
B@@D@1<<1<@<<1<CHHEHH@?1<F@G1@@11<GHHH@1D11<1<F11<1<FHE0EEHEEH1<G1@C1<CG/<</DG<1<<@HE1DG1D<111<DF@@DFF?HGC?<@GHHHHDHHIIHCHEHHHGCHEEEHHD1EEFHIHEHFHFBHHIHHEG1DHHHHC1CIIIHHHEIHG@GHHCGIHHHGHIIIHFFIIGHHHHCHFEFHGHHFGHHHHHHHGHIGIHHHIIHGHCIIHHGDG<GIHIHH@EE@<1DEFHHDHGCHHHIIHHHDHHCEGHHHGIGIIIIIIIIIHHFCEHHGHIHHHIIIHIIHHHHIIHHIIHEDHHHIGIHIHIIHFFIIHHHIIHIIHHIBADD@
@HISEQ:969:HM2KJBCX2:2:1102:11046:63653 2:N:0:ACTATGCA
GACTCAACCAGTCCCAACTATCCCTATTAATCATTACGTCGATCCTAGAAACCAACAAAATAGAATCAAACGTCCTATTTCATTATTCCATGCTAATGTATTCAAGCGTGAGCCTGCTTTAAACACTCTAATTTTTTCAAAGTAACAGTCCTGATTCCCCACAACACCAAATAAATGACATCATGGTTCGTCAGAAGGGAGAAACCAACAATACCAGTACGTACCGAGGCACGACCGACATGATGGTCCCGAAATTCAACTACGAGCTTTTTAACTGCAGCAACTTTAATATACGCTATTGGAGCTGGAATTACCGCGGCTGCTGGCACCAGACTTGCCCTCCAA
+
DDDDDIIIIIIIIIIIIIIIIIIIIIIIIIIIGIIIIIIIIIIIIIIIIIIIIIIIIIHIIIIIIIIIIIIIIIIGHIIIIIIIIIIIIHIHHIIHIIIIHIIIIIIIIIIIIIIIIIIIIIIIIIIIIIIHHHIIIIIIIIIIIIIIIIIIIIIIIIIIIIIIIHHIIHIIIIIIIHHIIIIIIIIIIIIIIIIIIIIIIIIIIIIIIIIHIIIIIIIIIIIIIIIIIHIIIIIIIIIIIIHHIIIIIIIIIIHHIIIIHHHIIIIIIIIIIIIIIIIIIIIIIIIIIIIIIIIIIIIIIIIIIIIIIIIIIIIIIIIIIIIIIIIIIIIIIIIIIIIIDDDDD
@HISEQ:969:HM2KJBCX2:2:1102:10294:63646 2:N:0:ACTATGCA
GACTCAACCAGTCCCAACTATCCCTATTAATCATTACGGTGGTCCTAGAAACCAACAAAATAGAACCACAACGTCCTATTCTATTATTCCATGCTAATCTATTCAAGCAATAGCCCGCTTTAAACACTCTAATTTTTTCAAGGTAATGGTCCTGGCTCCCCAACACACCCAATAAAGGACATGCTGGCTCACCAGAAGGAAGACCCGACAGCAGACAGTACTCGCCAAAGACGGACCGCCCGGCCAGGCCTAAAATTCAACTACGAGCTTTTTAACTGCAACAACTTTAATATACGCTATTGGAGCTGGAATTACCGCGGCTGCTGGCACCAGACTTGCCCTCCAA
+
DDDDDIIIHHIIIIIHFHIIIIIIIIIIIIIIHHHIIHHIIIHIIIIFHHIHEHHIHHI@HHHCHHIGHIIIIHH=GHHIGHIIIIHHHHHIHHIHHGIIIHH@HIIIIIIHDHHIIHHEFHHIIIIHIIHHIIHHIIIHIIIIIHHEHHIIIHHHHIIIIHHHHHIHIHIIIIHIIIHIGIIIIIIIHFIIIIIIIIIIIIHIIIIGIIIIIHIGIIIIIIIIGIHIIIHIIIIIIIIIIIIHGHIHGIIIIIHIIIIIIIHIIHIIIIIIIHHIIIIHIIIIIIIIIIIIIIIIIIIIHIIIIIIIIIIHIIIIIIIIIIIIIIIIIIIIIIIIIIIIIDDDDD
@HISEQ:969:HM2KJBCX2:2:1102:17296:63016 2:N:0:ACTATGCA
GACTCAACCAGTCCCAACTATCCCTATTAATCATTACGTCGATCCTAGAAACCAACAAAATAGAATCAAACGTCCTATTTCATTATTCCATGCTAATGTATTCAAGCGCGAGCTTGCTTTAAACACTCTAATTTTTTCAAAGTAACAGTCCTGATTTCCCGCGACACCAAATTAATGACATCGTGGTTCGTCAGAAGGGAGAAACCAATAATGCTAGTACGTACAAAGTACGACCGACATATTAGTCCCGAAATTCAACTACGAGCTTTTTAACTGCAACAACTTTAATATACGCTATTGGAGCTGGAATTACCGCGGCTGCTGGCACCAGACTTGCCCTCCAA
+
DDDDDIIIIIIHHHIHIHIIIIIIHHIIIIIIHIIIIIIIIIIHIIIIIIIIIIIIIGHEHIHHIIIIIHIIHHHIIIIIIHIIIHHIIIHGHHIIIHGIIIIHIHIIIHHHIIIGIIIIHHIIHIHIIIHIIIIHHHIIIIIIHHIIIIIIHIIIIIIIIIIIIIIIIHHIIIIIIIIIIHIIHIIIIIHHIIIIIIIIIIIIHIIIIIIIIIIIIIIIIIIIIIIIIIIIIIIIIIIIIHHIIIIIGIIIIIIIIIIIIIIIIIIIIIHIIIIIIIIIIIIIIIIIIIIHIIIIIIIIIIIIIIIIIIIIIIIIIIIIIIIIIIIIIIIHIIHIIIIDDDDD
@HISEQ:969:HM2KJBCX2:2:1102:11419:64099 2:N:0:ACTAAGCA
GACTCAACCAGTCCCAACTATCCCTATTAATCATTACGGTGGTCCTAGAAACCAACAAAATAGAACCACAACGTCCTATTCTATTATTCCATGCTAATCTATTCAAGCAATAGCCCGCTTTAAACACTCTAATTTTTTCAAGGTAATGGTCCTGGCTCCCCAACACACCCAATAAAGGACATGCTGGCTCACCAGAAGGAAGACCCGACAGCAGACAGTACTCGCCAAAGACGGACCGCCCGGCCAGGCCTAAAATTCAACTACGAGCTTTTTAACTGCAACAACTTTAATATACGCTATTGGAGCTGGAATTACCGCGGCTGCTGGCACCAGACTTGCCCTCCAA
+
DDDDDIIHIIIIIIIIIIIHIIIIIIIIIIIIIIIIIIIIIIIIIIIIIIIIIIIIIHHGHIDHIIIIIIHIIGHIIIHHHIHHIHHHIIIIHIIIIIIIIHHIIIHHHIIIIIIHIIIIIIIHHHIIIIIIIIIHIIIIIIIIIIIIIIIIIIIHIIIIIIIIIIIIIIIIIIIIIIIIIIIIIIIIIIIIIIIIIIIIIIIIIIIIIIIIIIIIIIIIIIIIIIIIIIIIIIIIIIIIIIIHHIIIIIIIIIIIIIIIIIIIIIIIIIIIIIIIIIIIIIIIIIIIIIIIIIIIIIIIIIIIIIIIIIIIIIIIIIIIIIIIIIIIIIIIIIIIIIIIIDDDDD
@HISEQ:969:HM2KJBCX2:2:1102:10145:64216 2:N:0:ACTATGCA
GACTCAACCAGTCCCAACTATCCCTATTAATCATTACGGTAGTCCTAGAAACCAACAAAATAGAACCACAACGTCCTATTCTATTATTCCATGCTAATCTATTCAAGCAATAGCCCGCTTTAAACACTCTAATTTTTTCAAGGTAATGGTTCTGGCTCCCCAACACACCCAATAAAGGGCATACTGGTTCACCAGAAGGAAGACCCGACAGCAGACAGTACTCGCCAAAGACGGACCGCCCGACCAGGCCTAAAATTCAACTACGAGCTTTTTAACTGCAACAACTTTAATATACGCTATTGGAGCTGGAATTACCGCGGCTGCTGGCACCAGACTTGCCCTCCAA
+
DDDADHIIIIIIIHIIIIIIIIIIIIIIHIIIIIIIIIHHHIIHGIHHIIHGHIIIIHIIIICGHHHHHH?EHHHFC@GHEHEHIHHE?GHHHHICHIHIIIIIHHHGIIIIIGIIIIIHEIHHIIHIIIIHIIHIIIIIIIIIIIIHHHIIIHHHHIIIIHIGHIHIIIIIIIHIHIIIIIIIIIII;IIIIIIIIIIIIIIIIIIIIIIIHIIIIIIIIIIIIIIIIIHIIIIIIIIIHIIHGIIIIHIIIIIIIIIIIIIIIHIIIIIIIIIIIIIIIGIIIIIIIIIGIIIIIIIIHIIIIIIIIIIIIIIIIIIIIIIIIIIIIIIIIIIIIIIIIDDDDD
@HISEQ:969:HM2KJBCX2:2:1102:18023:63851 2:N:0:ACTATGCA
GACTCAACCAGTCCCAACTATCCCTATTAATCATTACGGTGGTCCTAGAAACCAACAAAATAGAACCACAACGTCCTATTCTATTATTCCATGCTAATCTATTCAAGCAATAGCCCGCTTTAAACACTCTAATTTTTTCAAGGTAATGGTCCTGGCTCCCCAACACACCCAACAAAGGACATGCTGATTCACCAGAAGGAAGACCCGACAGCAGACAGTACTCGCCAAAGACGGACCGCCCGGCCAGGCCTAAAATTCAACTACGAGCTTTTTAACTGCAACAACTTTAATATACGCTATTGGAGCTGGAATTACCGCGGCTGCTGGCACCAGACTTGCCCTCCAA
+
DADDDIIIIIIIGIIIIGHHIIIIIIIIIIIHIGHHIEEHHEHFHIHIIHHIGIHHIIHIIHHFCHC@HHCHCHHHHHHICHHHIIIFHHHHIGHHHHIHIIIIIIHIIHHIIIIHHIHIIIIIIIIIIIIIHIIIGIIHIIIIIIIIIIIIHHHHGIIIIIIIIIHIIHIIIIGHIIIIIIIIIIIIIIIIIIIIIIIIIIIIIIIIIIIIIIIIIIIIIIIHIIIIIHIIIIIIIIIIIIIIHIIIGHIIIIHHHHHIIIIIIIIIIIIIIIIIIIIIIIIIHHHIIIIIIIIHIIIHIIIIIIIIIIIIIIIIIIIIIIIIIIIIIIIIIIIIIIIIIDDDDD
@HISEQ:969:HM2KJBCX2:2:1102:6165:64581 2:N:0:ACTATGCA
GACTCAACCAGTCCCAACTATCCCTATTAATCATTACGTCAATCCTAGAAACCAACAAAATAGGATCGAACGTCCTATTTCATTATTCCATGCTAATGTATTCAAGCGTTAGCCTGCTTTAAACACTCTAATTTTTTCAAAGTAACAGTCCTGTTTCCCTGCAACACCAAATTAATGACATTACAGTTCTTCAGAAAGGAGGAATCAGCGAAGCCAGTGCATACCAGTGGCACGACCAACCTGCTGACCCCGAAATTCAACTACGAGCTTTTTAACTGCAACAACTTTAATATACGCTATTGGAGCTGGAATTACCGCGGCTGCTGGCACCAGACTTGCCCTCCAA
+
DDDDDIGI@HHEHHIIHHHIHIHIIIIIGHGHHHHIIIIIIHHIIIIIIIHIGHHIIIIIHHHICHHIIHHIHIIIHIGIGHHIIIIIIIIII?FGHIIHHHIIHHHHHIIIHHHIHIHIIIIIHHIIIHHIII@FHIIIIIIIIIGIIIIIIIIIIIHIIHIIIIHIIIIHIIIIIIIIIIIIIIGIHIIIIIHIII;IIIIIIIIIIIIIHIIIIIIIIHIIIIIIIIIIIIIIIIIIIIIHGIIIIIIIIIIIIIIIIIIIIIIIIIIIIIIIIHIIHIIIIIIIIIFIIIIIHIIIIIIIIIHIIIIIIIIIIIIIIIIIHIIIIIIIIIIIIIIIIDDDDD
@HISEQ:969:HM2KJBCX2:2:1102:11315:64980 2:N:0:ACTATGCA
GACTCAACCAGTCCCATCTATCCCTATTAATCATTACGTCGATCCTAGAAACCAACAAAATAGAATCAAACGTCCTATTTCATTATTCCATGCTAATGTATTCAAGCGTGAGCCTGCTTTAAACACTCTAATTTTTTCAAAGTAACAGTCCTGATTCCCCACAACACCAAATAAATGACATCATGGTTCGTCAGAAGGGAGAAACCAACAATACCAGTACGTACCTAGGCACGACCGACATGATGGTCCCGAAATTCAACTACGAGCTTTTTAACTGCAGCAACTTTAATATACGCTATTGGAGCTGGAATTACCGCGGCTGCTGGCACCAGACTTGCCCTCCAA
+
DDDDDIIIIIIIIHHIGIIGIHIIIIIIIIIIIHHHHIFEHIGIIIIIIH@EHIEHIIIIIHGHGHIIGIHDFHIHHIIEHIIGGHHIHHHHEHGHIIIHIIIIIIIIHIIIHHIHHIIHFIHHIHIIIIIIIIIIIIIIIIIIIIHEHHIIHHIFHIIIIIIHHHHIIIIIIIIIIHHIHHIHIIHIIIHIIIIIIIIIIIHHHIIIIIIIHH=IIIIIIIIIIIIIIIIHIIIHIIIIIIHGIIIIIIIIIIIIIIHIIIIIHIIIIIIIIHIIIIIIIIIIIIIIIIIIIIIIIIIIIIIIIIIIIIIIIIIIIIIIIIIIIIIIIIIIIIIIIIIIDDDDD
@HISEQ:969:HM2KJBCX2:2:1102:7243:64602 2:N:0:ACTATGCA
GACTCAACCAGTCCCAACTATCCCTATAATCATTACGGTGGTCCTAGAAACCAACAAAATAGAACCACAACGTCCTATTCTATTATTCCATGCTAATCTATTCAAGCAATAGCCCGCTTTAAACACTCTAATTTTTTCAAGGTAATGGTCCTGGCTCCCCAACACACCCAATAAAGGACATACTGGTTCACCAGAAGGAAGACCCGACAGCAGACAGTACTCGCCAAAGACGGACCGCTCGGCCAGGCCTAAAATTCAACTACGAGCTTTTTAACTGCAACAACTTTAATATACGCTATTGGAGCTGGAATTACCGCGGCTGCTGGCACCAGACTTGCCCTCCAA
+
DCDDDIIIIIIIIIIGIIIIIHIIIIIIIIIIIIIIIGHIIIHIIIIIIIIHIIIIIIIIIHGHIIIIIIIGEHIIIHHHIIIIIHIIIHHH?HIIHIHHHHGHIIIIIIIHHIIIHIIIIIHIIIIIIIIIHHHGHHIIIIIIIIIIHIHIHHHHIIIHHHHHHIIHIIIIIIIHIIIIHIHHHIHIIIIIIIIIHHHIIIIIIHIIIIIIIIIIIIIIHIIIIIIIIIIIIIIIIIIIIIIHIIIIIHHIIIIIIIIIIIIIIIHIIHIIHIIIIIIHIIIIIIIIIIIIHIIIIIIIIIIIIIIIIIIIIIIIIIIIIIIIIIIIIIIIIIIIIIIIDDDDD
@HISEQ:969:HM2KJBCX2:2:1102:6409:65449 2:N:0:ACTATGCA
GACTCAACCAGTCCCAACTATCCCTATTAATCATTACGTCGATCCTAGAAACCAACAAAATAGAATCAAACGTCCTATTTCATTATTCCATGCTAATGTATTCAAGCGTAAGCCTGCTTTAAACACTCTAATTTTTTCAAAGTAACAGTCCTGATTCCCCACGACACCAAATTAATGACATCGCGGTTCTTCAGAAGGTAGGAACCGATAATGCCAGTGCGTACCGAAGCACGACCAACAATTCGATCCCGAAATTCAACTACGAGCTTTTTAACTGCAACAACTTTAATATACGCTATTGGAGCTGGAATTACCGCGGCTGCTGGCACCAGACTTGCCCTCCAA
+
DDDADHIIHHHHEFHH?GHHIIICHHHHHHGFHHHHHHHIHIH@EHEHFFHIHIEDHHIIGHHIIHHIHHEHHHGHEHIHH?@GHHHIIIGFDF@HHHHIFFDEHIEGDH@CGGHHHHFHIFG8<GHHHH1HG@HFCCF@EIHECEHHGE?HFHAGHHGGACEBBCEEHHGGHBCGGHHHHHGC<EGC@HFHGH/HHHDFFCIHEEHEGHFCEHFI;H?DHHHHHFGE@CCD1<@HHHHH?C<<IHHFDHHHGCHHH@HGC<CEHGGGCFHCHIIIIIHGHEHIHEIIHHHEEHEIHIFHH?IHHHFHHGIHHGHHDH@EHEHIHEEF@CHHDHCIHIIHD@B@D
@HISEQ:969:HM2KJBCX2:2:1102:14276:65018 2:N:0:ACTATGCA
GACTCAACCAGTCCCAACTATCCCTATTAATCATTACGGTGATTCAGAAACCAACAAAACAGGACCACCGTCCTATTCTATTATTCCATGCTAATGTATTCAGACGTAAGCCTGCTTTGAACACTCTAATTTTTTCAAGGTAAAGGTCCTGGTTTCCCACCACGCTAAATTAATAACATGATAGTTCCCCAGAAGGTAGAAATTCTACACACCAGTACAGACTTGTTAGCCCGACCAACGGTAGAATCCCGAAATTCAACTACGAGCTTTTTAACTGCAACAACTTTAATATACGCTATTGGAGCTGGAATTACCGCGGCTGCTGGCACCAGAC
+
DDCDDIIGHIIIIIIIHIIIHIHIHIIIIIIHIIHIIIHHIICEHHHHIIIEHIIIIHHIIFCGHIIHHHHIHIIIGCHIHIGHDEHHGHIHHHHHHHHHHHHIIHHIHGHIIHHHHIIHHHEHIIIIHIIIIIIIIIIIIIHEIIHHGIIIIIHIIIIIIIIHHIIHIIHIIIIHHIIIIIIIIIIHFIIIHIIIIIIIHIIIIIIIIIIIHIIIIIHIIIIIIIIIIIHHHIIIIIIIIIIIHIIIIGIIIIIIIIHIIIIGIIIIIIIIIHIIIIIIIIIIIIIGIIHHFIIIIIIIIIIHEIIIIIIHIIIIIIIIIIIIIIIIIDDCDD
@HISEQ:969:HM2KJBCX2:2:1102:19491:65878 2:N:0:ACTATGCA
GACTCAACCAGTCCCAACTATCCCTATTAATCATTACGGTGATCCTAGAAACCAACAAAATAGAACCATGCCGTCCTATTTTATTATTCCATGCTAATCTATTCAAGCACAAGCCTGCTTTAAGCACTCTAATTTTTTCAAGGTAATAGCTCTGCTTCCCCAACGCACTAACTTAATAGCATGCTGGTTGTTCAGAAGGTAGGAATTCATCAGGCCAGTGCGGACAGTGAAGCCCGACCAACCGACAAACTCCGAAATTCAACTACGAGCTTTTTAACTGCAACAACTTTAATATACGCTATTGGAGCTGGAATTACCGCGGCTGCTGGCACCAGACTTGCCCTCCAA
+
DDDDDIIIIIIHIIIHHIFHGHIIHIHIIHIIHIIGIEHICHHIIIHEHIGIEHHHIIIIHIHIGHHFHHHHHHIHHIHEEHHH?GHH??@EHHIEHEHEIIIHHIHIIIIIIHIIIIHIIHHIGIHGIIHIIHHHHGIHIHIIIIIHIIIIIHIIHIIIIIHGIIIIIIHIIIIHFHHIIIIIIIIIIIIIIIIIIIHHHHIIIIIIHIIIHHIIIIIIIIIIIIIIIIIIIIIIIIIIIHHHIHGIIIIIIIIIIIIIIIIIIIIIHIIIIIIIIIIIIIIIIIIIIIIIIIIIIIIIIIIIIIIIIIIIIIHIIIIIIIIIIIIIIIIIIIIIIIIIIIIDDDDD
@HISEQ:969:HM2KJBCX2:2:1102:19638:65557 2:N:0:ACTATGCA
GACTCAACCAGTCCCAACTATCCCTATTAATCATTACGTCGATCCTAGAAACCAACAAAATAGAATCAAACGTCCTATTTCATTATTCCATGCTAATGTATTCAAGCGTAAGCCTGCTTTAAACACTCTAATTTTTTCAAAGTAACAGTCCTGATTCCCCACGACACCAAATTAATGACATCGCGGTTCTTCAGAAGGTAGGAACCGATAATGCCAGTGCGTACCGAGGCACGACCAACAATTCGATCCCGAAATTCAACTACGAGCTTTTTAACTGCAACAACTTTAATATACGCTATTGGAGCTGGAATTACCGCGGCTGCTGGCACCAGACTTGCCCTCCAA
+
B?DDDIHHHIIHHIIHHGHHIGHIIIIIIIIIIIIIIIIIIIIEHHFIIIIIGEHHECHIIHHHIIIIHIHHIHDHIIIGHIIHHHGEHHHCHHHIIIHHHIHHHGIIIIHIIIHHIIIIIIHHIIHHIHIIIHHIIIIIIIHIIIHHIHHHGHHIIHHHIIIIIIIIHHHGGIHIHHHFEHIHHHIIIIHIIIIIHHIHHFIIIIIIIIIHIIIIIIIIIGIHIIIIIIIIIHFIHHEIHHCDHIHGIIIHHHIIIIIIHIIIIIIHIIIIIHHIHIIIIIHHHHHIIIIHGHHIIIIIIIIIIIIIIIHGIHIGIIIIIIIHHIIIIIIIIIIIIIIIDDDDD
@HISEQ:969:HM2KJBCX2:2:1102:6392:66174 2:N:0:ACTATGCA
GACTCAACCAGTCCCAACTATCCCTATTAATCATTACGGTGGTCCTAGACCAACAAAATAGAACCAACGTCCTATTCTATTATTCCATGCTAATCTATTCAAGCAAAAGCCCGCTTTAAACACTCTAATTTTTTCAAGGTAATGGTCCTGGTTCCCCGACACACCCAATAAAGGGCATACCGGCTCACCAGAAGGATAGACCCGACAACAGAACAGTACTCGCCAGAGACGGACCGTCCGGTCAGGCCTAAAATTCAACTACGAGCTTTTTAACTGCAACAACTTTAATATACGCTATTGGAGCTGGAATTACCGCGGCTGCTGGCACCAGACTTGCCCTCCAA
+
CDDDDIIIIIHHIIIIIIIIIIHHIIIIIEHHIIIIIHHIIIIIIIIIIIIHHIIHIIIIHIIIIIIIIIIIIIIIIIHIIIIEHIIIIHIIIIIHGHIIIIIIIIIICHHIIIHIIIIIIIIIHIIHIIIIIHIIIIIHHIIIIIIIIHHHHIIIIHIIIIIIIIHIIHIIIIIIIIIIIIIIIHHHHIIIIIIIIIHHIIIHIIIIIIHHGHIIIIIHIIIIII=IIIIIIIIIIIIIIHFIIIHIIIIIIIHHHIIIIIIIIIIIIIIIIIHIIIIIIIIIIIIIIIIIIIIHIIHIIIIIIIIIIIIIIIIIIIIHIIIIIIIIIIIHIIIIIIIDDDDD
@HISEQ:969:HM2KJBCX2:2:1102:20945:66429 2:N:0:ACTATGCA
GACTCAACCAGTCCCAACTATCCCTATTAATCATTACTTCAGTCCTAGACCAACAAAATAGAACCGAAGTCCTAAATTATTATTCCATGCTAATGTATTCACAGCACAAGCCTGCTTTAAACACTCTAATTTTTTCAAAGTAAAAGATCTAGATCGCGCACGCAACCCAGTGAAGGGCACGCGCGTTTTCTAGAAGGATGGCAGGCACAGCCCAACACTCACACGACTTTCGCCGGCGGGCCAGGCGTGCCAGACCAGAAATCCAACTACGAGCTTTTTAACTGCAACAACTTTAATATACGCTATTGGAGCTGGAATTACCACGGCTGCTGGCACCAGACTTGCCCTCCAA
+
DDD0BHGFGHHCGEHHIIHIHGHHHHIIEIHGHHCHHFHEHGEHEHFGHHHIIIIHIHII1FFGHDH<CCFH@HHI1<DEHHHGHHIHE@EFGCHEHHE@F@HIHHHHIDEHEIIHHHHHHEHIHHGHHHHFHGCHGHIIHHHHIIIIIHHHHDHHHHECHHHDHIIHHIIIHHIIHHHHIIIIIGIIHHIIIHIIIHIIIIIIIIIIIIIIIHHHHIIIIIHIHHIGHIIIIIIIIGIIIIIIIHIIIIHIIIIIIIIIIIIIIIIHEIHHIHIIIIIIIIIIIIIIIHIIIHIIIHHGIIHHFIIIIIIIIIIIIIIIIHHIIIIIIIIIIIIIIHIHIIIIIIIDDDDD
@HISEQ:969:HM2KJBCX2:2:1102:18081:66432 2:N:0:ACTATGCA
GACTCAACCAGTCCCAACTATCCCTATTAATCATTACGTCAATCCTAGAAACCAACAAAATAGGATCGAACGTCCTATTTCATTATTCCATGCTAATGTATTCAAGCGTTAGCCTGCTTTAAACACTCTAATTTTTTCAAAGTAACAGTCCTGTTTCCCTGCAACACCAAATTAATGACATTACAGTTCTTCAAGAAGGAGGAATCAGTAAGGCCAGTACACACCATTGGCACGACCAACCTACTGACCCCGAAATTCAACTACGAGCTTTTTAACTGCAACAACTTTAATATACGCTATTGGAGCTGGAATTACCGCGGCTGCTGGCACCAGACTTGCCCTCCAA
+
DDDDAHHIIIIIHHEHIIHIIIIHHIIHIIIHHIHIHHHIIIIEHHHIIIHIGFIHIIIIHIEHIIIIHIHDH?CEHHHIIHIHIHIECHHEHHGGHHHHG@HHHIEHIDHIHHHEFHHHHHHHHD@GHHCGHHHHHHHHHFHEEH@EGHHHFHHIIIHIIIHHHHHEIHHICHHHHIHIIHHHHIHIIHHHIHEHIHHHHEEDHHIIHIIIHHAHGEHFGCCIHHH@HGHCHHIIHHGHHHHHEHDIIIIIIIIHIIIIHIIIIIIIIHIIIIHIIIIIIHIIIIIIIIIIHIIIIIIIIIIIIIIIHIIIIIIIIIIIIIIIIIIIIIIIIHIIIIIIIADDDD
@HISEQ:969:HM2KJBCX2:2:1102:5485:67559 2:N:0:ACTATGCA
GACTCAACCAGTCCCAACTATCCCTATTAATCATTACGGTGATCCTAGAAACCAACAAAATAGAACCATGCGTCCTATTTCATTATTCCATGCTAATGTATTCAGGCAATAGCCTGCTTTAAACACTCTAATTTTTTCAAGGTAACAGTCCTGCTTCCCCAACGCACCAAATTAATGACATGCTGGTTATTCAGAAGGTAGGAATCCATCACGCCAGTACAGACCCAAAAGCCCGACCAACGGATAAACCCCGAAATTCAACTACGAGCTTTTTAACTGCAACAACTTTAATATACGCTATTGGAGCTGGAATTACCGCGGCTGCTGGCACCAGACTTGCCCTCCAA
+
D@@BDHIGHHEGHFHHHIIIIIHHEEHIIHH@HIHHCHEFHHHHFHHGHHHHHIHHHC@GHH?EHHGCGGEDE??@H@E@HFHCHHIHFHHHEHGE1EHIHHHHIHEIIHIIIHHCFHHEFH0GIIIIHHIGIHHGHGHIIHEIHHEEHIIIIIHEHGGHHHHI:IFIHIIIIIIIHIHIIHHHHGGIIIIGIIIIIIIIIIIHHIIIGIIIIHIHHHIIIIHHDHHIIIHHIHIHHIIIIIIHFDHIHIIIHHGIIIIIIHIIIHHIHHIIHGHIIIIHIIIIIHHHGIIIIIHHIIIIIIIIIIIIIIHIIIIIIIIIIHIIIIIIIIIIIIIIIIHIIIDCAD@
@HISEQ:969:HM2KJBCX2:2:1102:13074:67549 2:N:0:ATTATGCA
GACTCAACCAGTCCCAACTATCCCTATTAATCATTACGGTGGTCCTAGAAACCAACAAAATAGAACCACAACGTCCTATTCTATTATTCCATGCTAATCTATTCAAGCAATAGCCCGCTTTAAACACTCTAATTTTTTCAAGGTAATGGTCCTGGCTCCCCAACACACCCAATAAAGGACATACTGGTTCACCAGAAGGAAGACCCGACAGCAGACAGTACTCGCCAAAGACGGACCGCCCGGCCAGGCCTAAAATTCAACTACGAGCTTTTTAACTGCAACAACTTTAATATACGCTATTGGAGCTGGAATTACCGCGGCTGCTGGCACCAGACTTGCCCTCCAA
+
DADDCHIHHEHHEGHIIIHIIHEEHHHHC@GHGHHHIEEHHCGCHHHIFHHHHEHIIGHIHHHCCHCEECHHHEHHDG@FHHHHHHHIH@?G1FGHHIHHHFE@DCGHHGFCCFEEB@CEHB@EF9@FH?GFHHIIFECHEIHGG5@HHHHFFG1?@IIIHHHGHIHIHHHHEHHG-<AHHGHHHHF</?HCIIHIIIIIIIIIHHHHGIIHHHIIHEEHIHDHHEIHHGHH=IIIIIIHIIHE<E?FIIHIIIHHHIIHEHDHHHFHIHHFFHHIIIHHHFHHHHHEIHIHHIIIIIHHGHIIHHHIIIIIIIIIIHGHEG?EGIHIHHIHFHHGEFHHHBDDDD
@HISEQ:969:HM2KJBCX2:2:1102:4469:68043 2:N:0:ACTATGCA
GACTCAACCAGTCCCAACTATCCCTATTAATCATTACGGTGATCCTAGAAACCAACAAAATAGAATCATGCCGTCCTATTTTATTATTCCATGCTAATGTATTCAAGCAAAATGCCTGCTTTAAACACTCTAATTTTTTCAAAGTAAAGGTCCTGGTTCCTCGCGGCACCCAATTAAGGACATCGCGGTTCTCCAGAAGGTGAGAAATTGACTACACCAGTTCATACCCCTTAAGGCACGACCGATGTGTCAATCCCGAAATTCAACTACGAGCTTTTTAACTGCAACAACTTTAATATACGCTATTGGAGCTGGAATTACCGCGGCTGCTGGCACCAGACTTGCCCTCCAA
+
DCDDDHIIIIIIIIIIIIIIIIIIIIIIIHIIIIIIIIIIIIIIIIIIIIIIIIIIFIHIIHHIIIIHHHCEHHHHIHIIIIIHIIIIHIHHHEHHGHIHIFHIIIHIIIIIIIHIIIHHHIIIHIIIHIIIIIIIIIIIIHFIIIIIIIIIIIIIIIIIIIIIIIIIIHGIIIIIIIIIIIIIIIIIIIIHHIIIIIIIIIIIIIIIIIIIIIIIIIIIIIIIIIIIIIIIIIIIIIIIIIIIIIIIGIIIHIIIIIIIIIIIIIIIIIIIIIIIIIIIIIIIIIIIIIIIIIIIIIIIIIIIIIIIIIIIIIIIIIIIIIIIIIIIHIIIIIIIIIIIIIIIIHIDDDDD
@HISEQ:969:HM2KJBCX2:2:1102:20996:68196 2:N:0:ACTATGCA
GACTCAACCAGTCCCAACTATCCCTATTAATCATTACGGTGGTCCTTGAACCAACAAAATAGAACCACAACGTCCTATTCTATTATTCCATGCTAATCTATTCAAGCAAAAGCCTGCTTTAAACACTCTAATTTTTTCAAGGTAATGGTCCTGGCTCCCCGATACGCCCAATTAAGAACATACCGATTCACCAGAAAGATAGACCCGACGACAGAACAGTACTCGCCAGAGACGGACCGTCCGGCCAGGCCTAAAATTCAACTACGAGCTTTTTAACTGCAACAACTTTAATATACGCTATTGGAGCTGGAATTACCGCGGCTGCTGGCACCAGACTTGCCCTCCAA
+
BADAAHIGHH?CHHHEGHHHIIIHGIHGHIIIIH?DHHHGEEECHHIHHHHEHIHIIFIICCGHIHIIHHHH1D=EDD<CHF1CEF1DGEFHH1C@GHHHIHHFIHHIIEHDGGFF@EGFFEHEHIIHHHHIIHHHHHHFIIHIHGCGHIHEHHHHIIIHIHHIIIIGIHHHHIIIIHIHIIIHHEHHGGHHIIIH8IHHHHI<IIIIIIHIIHHIHHIFHIIIIIIIIIIIIIIIIIIIIIIIHEIIIGHIHIIHIIIIIIIHIHEIIIIIIIIHIIIIIIIHHIIIIIIHHHHIIIHHGDGIHGIIIIHIIHIIIIIIIIIIIIIIIIIIIIHIIIIIIIDDDDD
@HISEQ:969:HM2KJBCX2:2:1102:15942:68715 2:N:0:ACTATGCA
GACTCAACCAGTCCCAACTATCCCTATTAATCATTACGTCAATCCTAGAAACCAACAAAATAGAATCAAACGTCCTATTTCATTATTCCATGCTAATGTATTCAAGCGTAAGCCTGCTTTAAACACTCTAATTTTTTCAAAGTAACAGTCCTGATTCCCCACGACACCAAATTAATGACATCGCGGTTCTTCAGAAGGTAGGAACCGATAATGCCAGTGCGTACCGAGGCACGACCAACAATTCGATCCCGAAATTCAACTACGAGCTTTTTAACTGCAACAACTTTAATATACGCTATTGGAGCTGGAATTACCGCGGCTGCTGGCACCAGACTTGCC
+
0<BD@DH1<0<<D1DGE<GHIIE1<DC<GFHHE11<<<<DGC1D1D<1<<FG1DFD1<<C1DHCHEEE?1GH11C0<1<C@C<FE@CG@DG?EHHGGHHHCCHHHHHHEFHHEB<1FDCHFFEHF0HGEEHHHF<FE;HEIGIHHHFHHBFEHG5<IHGGGHHFC@GGH8/DH8<@G@IIH6HH9H@FGGGFCHGIHHEFHHEEDHHEFHFHHIIIIHHHEIIHEHFIFEBHEEHHGFCECD<G<EBIE@EHHIIHHHHHHHHCEIHHIHGEHCHIHHIHIIIHHGFHHEHEDHHHHHHHFFHHEIIHIIHHHHEHCEHHIIIIIIIHHHFHHHDBDDD
@HISEQ:969:HM2KJBCX2:2:1102:20065:68785 2:N:0:ACTATGCA
GACTCAACCAGTCCCAACTATCCCTATTAATCATTACGGTGGTCCTAGACCAACAAAATAGAACCAACGTCCTATTCTATTATTCCATGCTAATCTATTCAAGCAAAAGCCCGCTTTAAACACTCTAATTTTTTCAAGGTAATGGTCCTGGTTCCCCGACACACCCAATAAAGGGCATACCGGCTCACCAGAAGGATAGACCCGACAACAGACAGTACTCGCCAGAGACGGACCGCCCGGTCAGGTCTAAAATTCAACTACGAGCTTTTTAACTGCAACAACTTTAATATACGCTATTGGAGCTGGAATTACCGCGGCTGCTGGCACCAGACTTGCCCTCCAA
+
@DDDDEHH<<D@G@HCHICFHHG1FHEEFE@GEHHHIG@C1CHC@DG1DFHH@HEGHHF?1<CGC?10DE@GHFEE@G1<<<FC1@<1DFC1DHFFFF%G@1DGHHHDHHHH?IHHHHCFGFEHIHEH<EEHHEGB<DHHHFEEDGEAGBFDEHDCFHHGIHHIIIHHCCGIHH@HHFHHHFGHFHHHEIIHEHIHH?HEHIIHIIHHHIIHHIIHHHCIGHHCIIHEFIHDIHHHHHEIIHFEHHEHIIIHIHHHIHHHCGCC@IIHEHHG@IHIHHHIHGCEEIIIHFIHGGHHCFHIHIHHHHFHEHDHIHHIHCF?HIIHHIIHGC1HHGHHIIDDDDA
@HISEQ:969:HM2KJBCX2:2:1102:6910:69189 2:N:0:ACTATGCA
GACTCAACCAGTCCCAACTATCCCTATTAATCATTACGGTGGTCCTAGACCAACAAAATAGAACCAACGTCCTATTCTATTATTCCATGCTAATCTATTCAAGCAAAAGCCCGCTTTAAACACTCTAATTTTTTCAAGGTAATGGTCCTGGTTCCCCGACACACCCAATAAAGGGCATACCGGCTCACCAGAAGGATAGACCCGACAACAGACAGTACTCGCCAGAGACGGACCGCCCGGTCAGGTCTAAAATTCAACTACGAGCTTTTTAACTGCAACAACTTTAATATACGCTATTGGAGCTGGAATTACCGCGGCTGCTGGCACCAGACTTGCCCTCCAA
+
DDDDDIIIIIIIIIIIIIIIIIIIIIIIIIIIIIIIIIIIIHIIIIIIIIHIIIIIHHHIIIIIIIIIIIIHIIIIIIIIIIIIIIIIIHIIFIIIIIIIIIIIIIIIIIIHIIIIHIIIIIIIIIIIIIIIIIIIHIIIIIIIIIIIIIIIIIIIIIIIIIIIIIIIIIIIIIIIIIIIIIIIIIIIIIIIIIIIIIIIIIIIIIIIIIIIIIIIIIII<IIIIIIIIIIIIIIIIIIIIIIIIIIIIIIIIIIIIIIIIIIIIIIIIIIIIIIIIIIIIIIIIIIIIIIIIIIIHHIIIIIIIIIIIIIIIIIIIIIIIIIIIIIIIIIIIIIIIIDDDDD
@HISEQ:969:HM2KJBCX2:2:1102:8189:70441 2:N:0:ACTATGCA
GACTCAACCAGTCCCAACTATCCCTATTAATCATTACGGTGGTCCTAGACCAACAAAATAGAACCAACGTCCTATTTTATTATTCCATGCTAATCTATTCAAGCAAAAGCCCGCTTTAAACACTCTAATTTTTTCAAGGTAATGGTCCTGGTTCCCACGGCACACGCGATAAAAGAACGTGCCGGTTCACCAGAAGGTAAGACCCGACACAGAACAGTACTCGCCAAAGACGGACCGCCCGGCCAGGCCTAAAATTCAACTACGAGCTTTTTAACTGCAACAACTTTAATATACGCTATTGGAGCTGGAATTACCGTGGCTGCTGGCACCAGACTTGCCCTCCAA
+
DDDDDIIIIIHIIHIHIIIIIIHIIIIIIIIIIIIHIHIIIHIIHIIIIIIGHIIIIGIIIIHHHHHHHHHIIIIHHIIIIGHHIIGIIIHGHIIIHIHIHHEHIIIIGIHIIHIHIIHHIHIHIIIIHHIIIIIIIIIIHIIHHIIIHIIIHIIIIIIIIIIIHIIIIIIIIIIIIIHGIIHHHHHHIHIIIIIIHGIIIHIIIIIIIIIIIIIIIIIIIIIIIIIHIHIIIIIIIIIIIIIHIIIIIGIIIIIIIIIIIHIIGIIHIIIIIIIIIIIIIIIIIIIIIIIIHIIIHHHHIIIIIIIIIIIIIIIIIIIIIIIIIIIIIIIIIIIIIIIIDDDDD
@HISEQ:969:HM2KJBCX2:2:1102:18920:70343 2:N:0:ACTATGCA
GACTCAACCAGTCCCAACTATCCCTATTAATCATTACGGTGATCCTAGAAACCAACGAAATAGAATCAGTCCGTCCTATTTCATTATTCCATGCTAATGTATTCAGACGATAGTCTGCTTTAAACACTCTAATTTTTTCAAAGTAACAGTCCTGATTTCCAACCACACCAAATAAATGGCATGAAAGTTCCTCAGAAGGTAGAGATCCATCTCACCAGTACAGACAATTAAGCCTGACCAATGGGTAGACCCCGAAGTTCAACTACGAGCTTTTTAACTGCAACAACTTTAATATACGCTATTGGAGCTGGAATTACCGCGGCTGCTGGCACCAGACTTGCCCTCCAA
+
DCDDDIIIIHIIIEHHIIIIIIIIIIGHIIIIGIIIIIFHIIIIIHHHIHIIIIIIGHCEGHHIH1FFHIHIGIFHHFHGEHIHIIIHIIHHHGHHIHHHHHHFIIIIHIIIHIIIHIIHHFIIIHIHHHHHIHHHHIIIIHIIIHIIIHIIIIGIHGIIHHIIIIHIIIHIHGIIHHHGIIIIIIHIIIHIHHIIIIHHHIIIIII:HEHIIIIIIIIIIIIIIIHECIIIHFHHHIHIIIIHGADIIIHGIIIIIHHIIIIHIIIIIIHIIIIIIHEIIIIIIIIHHEIIIIIIIIIHIHIIIIIIIIHIIIIIIIHIIIIGHIIIIIIIIIIIIIIIIIIDDDDD
@HISEQ:969:HM2KJBCX2:2:1102:12465:70127 2:N:0:ACTATGCA
GACTCAACCAGTCCCAACTATCCCTATTAATCATTACGGTGATCCTAGAAACCAACAAAATAGAACCATGCCGTCCTATTCTATTATTCCATGCTAATGTATTCGAGCAAAAATGCCTGCTTTAAACACTCTAATTTTTTCAAGGTAAAGGTCCTGGATCCGCAAGACACCCAATAAAGGACATCAAGTTTCTCCAGAAGGTGAGAAATCAACAGTAACAGTTCATACCCCTTAAGGCATGACCGTCACGTCAATCCCGAAATTCAACTACGAGCTTTTTAACTGCAACAACTTTAATATACGCTATTGGAGCTGGAATTACCGCGGCTGCTGGCACCAGACTTGCCCTCCAA
+
DDDDDIIIIIIIIIIIIIIIIIIIIIIIIIIIIIIIIIIIIIIGIIIIIIIIIIIIIIIIIIHIIIIIIHIEHIIHIIEEHIIIIIIIIIIIIGIIIIIHIHHIIIIIIIIIIIIHHIIIHIIIIIIIIHFIIIIIIIIIIIIIIIHIIIIIIIIIIIIHIIIIIIIIHHHHIIIIIIIIIIIIIIIIIIIIIIIIIIIIIIIIIIIIIIIIIIIIGHIIIIIIIIIIIIIIIIIIHIIIIHIIIIIIIIHGIIIIIIIIIIIIIIIIIIIIIIIIIIIIIHIIIIIIIIIIIIIIIIIIHIIIIIIIIIIIIIIIIIIIIIIIIIIIIIIIIIIIIIIIIIIIIIIIDDDDD
@HISEQ:969:HM2KJBCX2:2:1102:10772:69633 2:N:0:ACTATGCA
GACTCAACCAGTCCCAACTATCCCTATTAATCATTACGGTGGTCCTAGAAACCAACAAAATAGAACCACAACGTCCTATTCTATTATTCCATGCTAATCTATTCAAGCAAATGCCTGCTTTAAACACTCTAATTTTTTCAAGGTAATGGTCCTGGCTCCCCGGCACACCCAATAAAGGACATACTGGTTCACCAGAAGGTGGACCCGACACAGGACAGTACTCGCCAAAGACGGACCGCCCGGCCAGGCCTAAAATTCAACTACGAGCTTTTTAACTGCAACAACTTTAATATACGCTATTGGAGCTGGAATTACCGCGGCTGCTGGCACCAGACTTGCCCTCCAA
+
DDDDDIIIIIIIHIHIIIIHIIIIIIIIIIIIIIIIIIIIIIIIIIIIIHIHIIIIIHIHIIGIIHIIHIHIIIHIHGEHHHHIIGHIIIIIHGIIIIIIIIIIIIIIIIIIGIHIIIHHGHIHHIIIIIIHIIIGIHIIIIHIIIIIIIIIIIIIIIIIIIHIIIIIIIIIIHIIIIIIIIIHIHIIIIIIIIIIIIIIIIIIIIHIIIIIIHIIIIIIIHIIIIIIIIHIHIHIIIIIIIIIIIIIIHIIIIIHHIIIIIIIIIIIIIIIIIIIIIIIIIIIHIIIIIIIIIIIIHIHHIIIIIIIIIIIIIIIIIIIIIIIIIIIIIIIIIIIIIIIIDDDDD
@HISEQ:969:HM2KJBCX2:2:1102:11326:71485 2:N:0:ACTATGCA
GACTCAACCAGTCCCAACTATCCCTATTAATCATTACGTCAATCCTAGAAACCAACAAAATAGGATCGAACGTCCTATTTCATTATTCCATGCTAATGTATTCAAGCGTTAGCCTGCTTTAAACACTCTAATTTTTTCAAAGTAACAGTCCTGTTTCCCTGCAACACCAAATTAATGACATTACAGTTCTTCAAGAAGGAGGAACCAGTAAAGCCAGTACATACCAGAGGCACGACCAACCTACTAATCCCGAAATTCAACTACGAGCTTTTTAACTGCAACAACTTTAATATACGCTATTGGAGCTGGAATTACCGCGGCTGCTGGCACCAGACTTGCCCTCCAA
+
DADDAHIIHIIIIIIIIIIIIIIIIIIIIIIIIHHIIGHIIIIIIIHIFHIIIIIIIIHIHIHHHIIIIIHHHHIGIIIIIIIIIIIIIHHHIIIHIIIIIHIHHEHHIIIHIIIIIIIIIIIHIIIHHIIIIIIHIIIIIIIIIIIIIIIIHEHGIIIIIHGIIIIIIHHGHIIIIIHIIHIIIHIIGIHIIIHIHHGGHIIIIIIIEHHHHHIIIIIIHHIHHIIIIIIIIIHGHHGHIIIHHHHHIH@IIIGIIIGHH@IIIIHIIIIIIHHIHIIIIIIHGHIGIIIIHHHIIIIIHIIIIIIIIIIGHHIIHIIIIIIIIIHHIIIIIIIIIHIIIDDDDD
@HISEQ:969:HM2KJBCX2:2:1102:8322:71732 2:N:0:ACTATGCA
GACTCAACCAGTCCCAACTATCCCTATTAATCATTACGTCAATCCTAGAAACCAACAAAATAGGATCAACGTCCTATTTCATTATTCCAAGCTAATGTATTCAAGCGCGAGCCTGCTTTAAACACTCTAATTTTTTCAAAGTAACAGTACTGATTCCCCGCCACACCAAATGAATGACATGATGGTTCGTCAGAAGGTAGAAACCAATAACACCAGTACGTACCTAAGGCACGACCAACGTACTGATCCCGAAATTCAACTACGAGCTTTTTAACTGCAACAACTTTAATATACGCTATTGGAGCTGGAATTACCGCGGCTGCTGGCACCAGACTTGCCCTCCAA
+
0D@00<1<101D@<11<01D<D1@C1DCH1F1FC<FF@FEE0D@FGE1<<<CGHH=G?GIEH?H?1D1<<<110DGE1<C111DHEC@<111<CCEGG@1DGCE>><<F/<C<F?F1?EFFFHFF?HGCEHHFF80CGEHE0F<GD<A$B7<<*<<HCGC.HIHHHHHHEDCHGCHEHH:F<@/DED/G?FIGI;HHGIHHC<GHGCHEEGGF@AIHHHHHGF?HEHEE@EHG@GHGGHFFGC<CDCGHD??HECFHCHEHIHHHC=IHHG1GGHG@HHD1?EHF1ECF<0GCHCHEEIHIIHE@1EEHHHCHIHHCHHHGEHHEFFGEFHGHEGCHHH@<??@?
@HISEQ:969:HM2KJBCX2:2:1102:15567:72494 2:N:0:ACTATGCA
GACTCAACCAGTCCCAACTATCCCTATTAATCATTACGGTGGTCCTAGAAACCAACAAAATAGAACCACAACGTCCTATTCTATTATTCCATGCTAATCTATTCAAGCAATAGCCCGCTTTAAACACTCTAATTTTTTCAAGGTAATGGTCCTGGCTCCCCAACACACCCAATTAAGGACATACTGGTTCACCAGAAGGAAGACCCGACAACAGGACAGTACTCGCCAAAGACGGACCGCCCGGCCAAGTCTAAAATTCAACTACGAGCTTTTTAACTGCAACAACTTTAATATACGCTATTGGAGCTGGAATTACCGCGGCTGCTGGCACCAGACTTGCCCTCCAA
+
DDADDHH@@G1FFHHHHFHIE?FHHIIIIIIICHHHHEEHH@GHHHHEHHIIHHHHHGHIIHE?GHGIIIHDECFG@GFCEHHHEEHEEECECHHIHHHHHCHHHHF?IHIIHFHHIICIHIHHIHHIHHGHHGHIHIIIIIIHHFIHHGHBDEA1:DC1EIIHHHBCEIHHHIIHIHAEHFGFHHHHHHGHEHHIIIHHIHHEHGIHIIIHGH?<HEHDAHEGHHHHH@IHE<HHDHHHHCGGFGIHHHHHIIIIHIIHE<</HHFGHHIIGHGDIIHHHHHGCEGGIHHHEIIIHHEG?HHIHHEHHHCHHFEGHIHHEHIHEHHHHIIIIIHIHHEF=HD<<<<
@HISEQ:969:HM2KJBCX2:2:1102:6749:72603 2:N:0:ACTATGCA
GACTCAACCAGTCCCAACTATCCCTATTAATCATTACGGTGGTCCTAGACCAACAAAATAGAACCAACGTCCTATTCTATTATTCCATGCTAATCTATTCAAGCAAAAGCCCGCTTTAAACACTCTAATTTTTTCAAGGTAATGGTCCTGGTTCCCCGGCACACCCAGTTAAGGACATACCGGCTCACCAGAAGGATAGACCCGACAACAGACAGTACTCGCCAGAGACGGACCGCCCGGTCAGGCCTAAAATTCAACTACGAGCTTTTTAACTGCAACAACTTTAATATACGCTATTGGAGCTGGAATTACCGCGGCTGCTGGCACCAGACTTGCCCTCCAA
+
DDDDDIIIIIIIIIIIIIIIIIIIIIIIIIHIIIHIIIHIIIIHIIIIIIIIHIICEHGHHGHIGHEHIIHEHHHHIIIIIIIIHHIIIHIIIHIIIIHIIHFIIIIIIIIIHHHIHIHHIIIIIIIIIIIIIIIHHIIIIHIIIIIIIIGHHIIIIIHIIIIIIIIIIIIIIIIIIIIIIIIIIIIIIIIIIIIIIIIIIIIIIIIIIIIIIIIIIIIIIIIIIIIIIIIIIHIIIIIIIHIIIHIIIIIIIIIIIIIIIIIIIIIIIHIIIIIIIIIIIHIIIIIIIIIIIIGIHIIIIIIIIIIIIIIIIIIIIIIIIIIIIIIIIIIIIIIIIIDDDDD
@HISEQ:969:HM2KJBCX2:2:1102:1291:73973 2:N:0:ACTATGCA
GACTCAACCAGTCCCAACTATCCCTATTAATCATTACGTCGATCCTAGAAACCAACAAAATAGAATCAAACGTCCTATTTCGTTATTCCATGCTAATGTATTCAAGCGTGAGCCTGCTTTAAACACTCTAATTTTTTCAAAGTAACAGTCCTGATTCCCCATGACACCAAATTAATGACATCATGGTTCGTCAGAAGGTAGGAATCAATAATACCAGTTCGTACAATAGCACGACCAATAAATTGATCCCGAAATTCAACTACGAGCTTTTTAACTGCAACAACTTTAATATACGCTATTGGAGCTGGAATTACCGCGGCTGCTGGCACCAGACTTGCCCTCCAA
+
DDDBBIIHHIIHIGIHIIHIIIIIGHIIIHIIHIGIIIIIIHHIIIIIIIIIIIIIIIGIIIFHHHIIIIG=CHHHHFHIHIIIIIEEHIHHFEHEFEIHGDCGHIHIHIHIHIIHIIHIIIHEHIIHIHIIIHHIIIIHHIIHFFIIIHIHIIHIIHIIIHHIIIHIHHIIIIHIIIIIIIIIIIHIIIHIHIIIIIIIIIIIIHIIHHHHEHGIIIIGHIIIIIIIIIIIHIIGIIIIIIIHIIIHIIIIIIIIIIIIIIIIHIIIIIIIIIIIIIIIIIIIIHHIIIIIIIIIIIIIIIIIIIIIHIIIIIIIIIIIIIIIIIIIIIIIIIIIIIIIDDCDD
@HISEQ:969:HM2KJBCX2:2:1102:9032:74220 2:N:0:ACTATGCA
GACTCAACCAGTCCCAACTATCCCTATTAATCATTACGTCGATCCTAGAAACCAACAAAATAGAATCAAACGTCCTATTTCGTTATTCCATGCTAATGTATTCAAGCGTGAGCCTGCTTTAAACACTCTAATTTTTTCAAAGTAACAGTCCTGATTCCCCATGACACCAAATTAATGACATCATGGTTCGTCAGAAGGTAGGAATCAATAATACCAGTACGTACAATAGCACGACCAATAAATTGATCCCGAAATTCAACTACGAGCTTTTTAACTGCAACAACTTTAATATACGCTATTGGAGCTGGAATTACCGCGGCTGCTGGCACCAGACTTGCCCTCCAA
+
DDDDAECGHIIIIHFHGCHHFHCHIIHIIEHHCHFFCEHIDCHCGHCEHIFH?HHHIH?HHHFCHHIGIIII?G=GEHHHHFHCGHFEHFFHHCHHHHIHHHHHIHIHIIIHHHHHIHIHHHGHIIEHIIHHHIIIIHHHFGHIHIIIIIIIHHEFIHIIIHIIHHEGHIGHHIIIIIIIIIIIIIIIIIHGIIIIHHHHGHHHGIIHIIIHFIHHHGIHIIIIIHIIHIHHHIIGHHHIIHGIHHHIIIIIIHHHIIIIIIHHIIHIHHHHHIIHIIIIIIHHFEHHIGIIIIIIHIIIIIIIIHIIIIIHIIIIIIIIIIIIIIHIIIIIIIIGHHHFDCDDD
@HISEQ:969:HM2KJBCX2:2:1102:17034:74621 2:N:0:ACTATGCA
GACTCAACCAGTCCCAACTATCCTATTAATCATTACGGTGGTCCTAGAAACCAACAAAATAGGTTCGATCGTCCTATTTCGTTATTCCATGCTAATGTATTCAAGCGCGAGCCTGCTTTAAGCACTCTAATTTTTTCAAAGTAACAGTCCTGTTTCCCCGCAACAACAAATTAATGCCATCACGGTTCTACAAGAGGGAGGGACCAGTGAGGCCAGTGCATACCAGTGGCACGACCAACCTACTGGCCCCGAAATTCAACTACGAGCTTTTTAACTGCAACAACTTTAATATACGCTATTGGAGCTGGAATTACCGCGGCTGCTGGCACCAGACTTGCCCTCCAA
+
DDDDDIIIIIGHIHIIIIHHHIIIIIIHHHIIGGHEHHHEHHIICGHIHHI@HIIIIHHIHHHHIIGHIFHHHIHGHIIIHHIIIIIII?CHHHIIIIHHHEHIIIHIIIIIIIIIIIIIIIIIIIIIHIIIIIHHHHIHIIHHIHHIHIHHHIIIIIIIIIIIIIIIIIIIHHIIHIHHHHIIIIIIIIGHIIIIIHHIIHHIHGIIIHIIIHIIIIIIIIHIHIIIIIIHIIIHHIIHIIHEHHHHDHIIIIIIIIIIIIIHCIHIIIHIIIIIIIIHIHHIHHIIIIIIHIIHIIIIIIIIIIIIIIIIIIIIHIIIIIIIHIIIIIIIIIIIIIIIDDDDD
@HISEQ:969:HM2KJBCX2:2:1102:11518:74970 2:N:0:ACTATGCA
[truncated: 33,923,508 more chars]
