# Supplementary material for: Response of arbuscular mycorrhizal fungal community in soil and roots to grazing differs in a wetland on the Qinghai-Tibet plateau
Source: PeerJ. 2020 Jun 19;8:e9375. doi: 10.7717/peerj.9375 (PMC7307571; doi:10.7717/peerj.9375)
Supplement: Supplemental Information 15 [file peerj-08-9375-s015.zip › Soil non-grazing 11-15/15.fastq]

@HISEQ:969:HM2KJBCX2:2:1101:2774:3123 2:N:0:ACTATGCA
GGAAGAAGTAGCCCCAACTATCCCTATTAATCATTACGTCGATCCTAGAAACCAACAAAATAGAATCAAACGTCCTATTTCATTATTCCATGCTAATGTATTCAAGCGTAAGCCTGCTTTAAACACTCTAATTTTTTCAAAGTAACAGTCCTGATTCCCCACGACACCAAATTAATGACATCGCGGTTCTTCAGAAGGTAGGAACCGATAATGCCAGTGCGTACCGAAGCACGACCAACAATTCGATCCCGAAATTCAACTACGAGCTTTTTAACTGCAACAACTTTAATATACGCTATTGGAGCTGGAATTACCGCGGCTGCTGGCACCAGACTTGCCCTCCAA
+
DDDDDIIIIIIIIIIIHIIIIIIIIIIIIFHIIIIIIIIIIGIIIIIHHHIIIIIIIIIHIHHHIIIIGHHHIIIIIIIIIIIIIIIIIIIHHIIIIIHIIHIIIIIIHHIIGIIIIIIIIHIIIIIIIIIIIIIIIIIIIIIHIIIIIHHHIIIIIIIIIIIIIIIIIIIIIIIIIIIHHIIIIIIIHIIIIIIIIIIIIIIIIIIIIIIIIIIIIIIIIIIIIIIIIIIIIIIIIIIIIHHCIIIIIIIIIIIIIIIIIHIIIIIIIIIIIIIIIIIIIIIIIIIIIIIIIIIIIIIIIIIIIIIIIIIIIIIIIIIIIIIIIIIIIIIIIIIIIIIIDDDDD
@HISEQ:969:HM2KJBCX2:2:1101:14006:3142 2:N:0:ACTATGCA
GGAAGAAGTAGCCCCAACTATCCCTATTAATCATTACGGTGATCCTAGAAACCAACGAAATAGAATCAGTCCGTCCTATTTCATTATTCCATGCTAATGTATTCAGACGATAGTCTGCTTTAAACACTCTAATTTTTTCAAAGTAACAGTCCTGATTTCCCATCACACCAAATAAATGGCATGAAAGTTCCTCAGAAGGTAGAGATCCATCTCACCAGTACAGACAATTAAGCCTGACCAATGGGTAGACCCCGAAGTTCAACTACGAGCTTTTTAACTGCAACAACTTTAATATACGCTATTGGAGCTGGAATTACCGCGGCTGCTGGCACCAGACTTGCCCTCCAA
+
DDDDDIHIIIIIIIIIIIIIIIIIIIIIIIIIIIIIIIIIIIHIGIIIIIIIEHIIIIHIIIHIIIIIIIIGIHHHHIIIHHHIIIHHHIIIGHIGHIIIIHIIIIHIIIIIIHIIIIHIIIIIIIIIIIGHIHIIIIHIIGIIIIIIIIIIIIHHHIIIIIIIIHHIHIIIIHIIIIIIHIIIIIIHIIIIIIIIIHIIIIHIIIIIHIIHEIIIIIIIIIIIIIIIIIIIIIIIIIIIIIII<IHIIIIIIIIHIIIIIIHIIIIIIIIIIIIIIIIIIIIIIIIIIIIIIIIIIIIIIIIIH@IIIIIIIIIIIIIIHIIIIIIIIIIIIIIHIIIIIIIDCDDD
@HISEQ:969:HM2KJBCX2:2:1101:16371:3435 2:N:0:ACTATGCA
GGAAGAAGTAGCCCCAACTATCCCTATTAATCATTACATCGATCCTAGAAACCAACAAAATAGAATCGGATGTCCTATTTCATTATTCCATGCTAATGTATTCAAGCGTGAGCCTGCTTTAAACACTCTAATTTTTTCAAGGTAACAGTCCTAATTCCCCGTGACACCAAATTAATGGCATTACGGTTCTTTAGAAGGTGAGAAATCAATAATATCAGTACATACCAACGGCATGACCGAAACATTGATCCCGAAATTCAACTACGAGCTTTTTAACTGCAACAACTTTAATATACGCTATTGGAGCTGGAATTACCGCGGCTGCTGGCACCAGACTTGCCCTCCAA
+
ADADCIIIHFHHC@GHGIIIIHHHCHHIFIHIIIHHHHIHHHIE=EFHFHICGEHHIGHFHHH?HHIIICHIIIGGCHHHIHIIHIHEHHIIIIHIIFHHHEIIHIIIIIIIGIIIGHIHIIIIIIIFHHHHHIIGEHHHHHIIHHIIGIIHHHHHHHF?CEHIHIHGIIHHHHHHHIIIIHHHHGFHIHGHHHIHHGHGGFIIIIIIIIIIIHG<IIIIIIIIIIIIIIHIIIIIIIHIIIHHHHFHCEIHIIIIIIIIIIHIIIIIIIIIIHIIIIIIIIHIIHIHHIHHIIIIIIHHIIIIIHIHF@IHIHIIIIIIIIIIIIHHIIIIHIIIHIIIIIDDDDD
@HISEQ:969:HM2KJBCX2:2:1101:3722:4110 2:N:0:ACTATGCA
GGAAGAAGTAGCCCCAACTATCCCTATTAATCATTACGGTGATCCTAGAAACCAACAAAATAGAACCATGCCGTCCTATTCTATTATTCCATGCTAATGTATTCGAGCAAAAATGCCTGCTTTAAACACTCTAATTTTTTCAAGGTAAAGGTCCTGGATCCGCAAGACACCCAATTAAGGACATCAAGTTTCTCCAGAAGGTGAGAAATCAACAGCGACAGTTCATACCCCTTAAGGCATGACCATCACGTCAATCCCGAAATTCAACTACGAGCTTTTTAACTGCAACAACTTTAATATACGCTATTGGAGCTGGAATTACCGCGGCTGCTGGCACCAGACTTGCCCTCCAA
+
DDADDIHHEHHIHHIIIGIIFHHIIHIIIHEHHGCHHHIGEHE?E?FHIIH@HEHHIIIGIIEHIIFIHHH?CDCHIIHGHIIHGHIHHIE?EHIIHEG<GEGHIIGIIIHGHHHIIHGHHIHHIHIIIIHIHHHIIIHIIIIIIIHIIIIIIHIHHIHIIHIIIIIHIIIIIIIIIIIIHFGIIIIIHHHIIIIIIIIIIIIIIHHHHIIIHIIHIGIIIIIIIIHI<IIIIIIIIIIIIGHIIIIIIIIIIIIIIIIIIIHHIGHIIHIHHIIIIIIIIHIIIIIIIIIIHIIIIIIIHIIHIIIIIIIHIIIIIIIIIIIIIIIIIIIIIIIIIIIIIIIIIIIIDDDCD
@HISEQ:969:HM2KJBCX2:2:1101:12430:4376 2:N:0:ACTATGCA
GGAAGAAGTAGCCCCAACTATCCCTATTAATCATTACGGTGGTCCTAGAAACCAACAAAATAGAACCACAACGTCCTATTCTATTATTCCATGCTAATCTATTCAAGCAATAGCCCGCTTTAAACACTCTAATTTTTTCAAGGTAATGGTCCTGGCTCCCCAACACACCCAATTAAGGACATACTGGTTCACCAGAAGGAAGACCCGACAACAGGACAGTACTCGCCAAAGACGGACCGCCCGGCCAAGTCTAAAATTCAACTACGAGCTTTTTAACTGCAACAACTTTAATATACGCTATTGGAGCTGGAATTACCGCGGCTGCTGGCACCAGACTTGCCCTCCAA
+
DCDDCIIHIIHIHIIIHIHHIIHIIIIIIIGIIIHIHGHHHHIIEHHIIIIIHIIIIGIHIGHHCHHIIIIIHDEEHIH?FHIHIEHHIIIIIIC?EHIIHHIHHHHIIIIIHIIHHHHIHHIHIIIIHIIHIIIIIIHHIHIIIIHHHHIIIGIIIHIIIIHIIIIIGHIIIHHIIHHHIIIIIIIIIIIIIIIIIIIIIIHIIHIIIIIIIIHIIIIIIIIIIIIIIIIIIIIIIIIHIIIIIHIIIIIIIIIIIIIIIIIIIIIIIIIIIIIIIIIIIIIIIIIIIIIIIIIIIIIIIIIIIIIIIIIIIIIIIIIIIIIIIIIIIIIIIIIIIIIIIIDDDDD
@HISEQ:969:HM2KJBCX2:2:1101:14082:4361 2:N:0:ACTATGCA
GGAAGAAGTAGCCCCAACTATCCCTATTAATCATTACGGTGGTCCTTGAACCAACAAAATAGAACCACGACGTCCTATTCTATTATTCCATGCTAATCTATTCAAGCAAAAGCCTGCTTTAAACACTCTAATTTTTTCAAGGTAATGGTCCTGGCTCCCCGGCACGCCCAATTAAGAACATACCGATTCACCAGAAAGATAGACCCGACGACAGAACAGTACTCGCCAGAGACGGACCGTCCGGCCAGGCCTAAAATTCAACTACGAGCTTTTTAACTGCAACAACTTTAATATACGCTATTGGAGCTGGAATTACCGCGGCTGCTGGCACCAGACTTGCCCTCCAA
+
DCDD@HHIIIHHHIIIGIIIGHIGHIIIIIIIIHIIIHIIIIIIIIIHHIHIIIIIIIGIIIIIIIIIIIIIHIIIIIHIHHIHIHHHEHHGIIIIIIIIIIIIIIGIHHEHEHHIHHHIHIIIIIIHIIIIIIHHHIHHIIIIIIIHHHIIIIIHHIIIIIIIIIIIIIIHIIIIIIIIIIIIIIIHIIIIIIHHIHHIIHHIIIIHIIIIHIIIIHIIIHIIIHIIIIIIIIIIIIHIIIIIHIIIIHGIIIIIIIIIIHHFIIHIIIIIIIIIIIIIIIIIHIHIIIIIIIIIIIIHIIIIHIIIIIIIIIIIIIIIIIIIIIIIIIIIHIHIIIIIIIDDDDD
@HISEQ:969:HM2KJBCX2:2:1101:19322:4443 2:N:0:ACTATGCA
GGAAGAAGTAGCCCCAACTATCCCTATTAATCATTACGTCAATCCTAGAAACCAACAAAATAGGATCAAACGTCCTATTTCATTATTCCATGCTAATGTATTCAAGCGTTAGCCTGCTTTAAACACTCTAATTTTTTCAAAGTAACAGTCCTGTTTCCCTGCAACACCAAATTAATGACATTACAGTTCTTCAGAAAGGAGGAATCAGCGAAGCCAGTGCATACCAGTGGCACGACCAACCTGCTGACCCCGAAATTCAACTACGAGCTTTTTAACTGCAACAACTTTAATATACGCTATTGGAGCTGGAATTACCGCGGCTGCTGGCACCAGACTTGCCCTCCAA
+
D@@@DEHGHEHHIEEHID@HHEFH1DEEHIEGHHHHFHH@HCHH<1CFHH@1<<FH@<@@FDCCHHHIFH<EF1EHHFHH?CDCHHHEGH@F1DHHHFHHIIHHHGECGGGEEHHHIIIHIIHHFIHIIIIIHHHHHIIIIIIIIIHIIHIHIIIIIIGIIGIIHIHIIHHFHHIIIIIHIIIHIIHIIHHHIIIIIIIHIGIIIIHIHGIIHHHHHIGGIIIIIHIIIIGGIIIIIIIHGIIHHIIIGIIIIIIIIHHHIIIIIIIIIIIIIHIIHIIIIIIIIIIIHIHIIIIIIIIIIIIIIIIIIIIHIIIIGIIIIIIIHHIIIIHIIIIIIGIIIDDDDD
@HISEQ:969:HM2KJBCX2:2:1101:2469:6021 2:N:0:ACTATGCA
GGAAGAAGTAGCCCAACTATCCCTATTAATCATTACATCGATCCTAGAAACCAACAAAATAGAATGCGATGTCCTATTTCATTATTCCATGCTAATGTATTCAAGCGTGAGCCTGCTTTAAACACTCTAATTTTTTCAAGGTAACAGTCCTAATTCCCTATAACATCAAATAAATGACATTATAGTTCTTTAGAAGGTGAGAACCAATAAAATCAGTACATACCAAGGCATGACCAACTAATTGATCCCGAAGTTCAACTACGAGCTTTTTAACTGCAACAACTTTAATATACGCTATTGGAGCTGGAATTACCGCGGCTGCTGGCACCAGACTTGCCCTCCAA
+
DDDDDIIIIIFEHIIIIIIIIIIIIIIHIIIIIIIIIHIGIHIIEGHIIIHIIIIHIIIIIIIIHHHDGHIIIIIIIIIIIIIIHIHHHHFGIIHHHHIIIIHIHIIHIHHHIIGHEHIIHGHIIIIIIIIIIIHIHHIIIHHHIIIIIIIIHHIIFHIHIIIHHEHHHHHHHGIHHIHIIHIHHHHHIHIIHGIIIGIIIIHIIIIIIHHIHIIIHHHHEFHHIIHGIIIHEIIIHIHHHGDIIIIIIHIHEHEIHHH=HHHCGIIIIIIHHIGIIIIIIHIIIIIIIIHGIIIIIIIHIIIIIIIIIIIIIIIIIIIHEIIIHIIIIHIIIIIIIIIDDDDD
@HISEQ:969:HM2KJBCX2:2:1101:16989:5597 2:N:0:ACTATGCA
GGAAGAAGTAGCCCCAACTATCCCTATTAATCATTACGTCAATCCTAGAAACCAACAAAATAGGATCGAACGTCCTATTTCATTATTCCATGCTAATGTATTCAAGCGTTAGCCTGCTTTAAACACTCTAATTTTTTCAAAGTAACAGTCCTGTTTCCCTGCAACACCAAATTAATGACATTACAGTTCTTCAGAAAGGAGGAATCAGCGAAGCCAGTACATACCAGTGGCACGACCAACCTGCTGACCCCGAAATTCAACTACGAGCTTTTTAACTGCAACAACTTTAATATACGCTATTGGAGCTGGAATTACCGCGGCTGCTGGCACCAGACTTGCCCTCCAA
+
DBDDDHIIIHHHHIIIGIIIIIIIIIIIIIIIHHIIIIIIIIIIIIIIIIIEHIIIIHIGIHHIIHIIIHIHHIHIIIIEHIGHHIIIHICGHIEHIHHIIFIHIHHHHHIIIIIIIHHHHHHIIIHIIEHIIIHIGHHHIIIIIIHIHIIHIIHGIGIIIIIHHIIHIIIIIIHIHHIIHHHHHIIHIHHHHHHIHIHIIHGIHIIGIIHIIHIIIIIHHGHIHIIHIHIIIIIIIHFIHIHGDGHIIIIIIHIIIIIIIIIHHGIIIIIIHHFIHIIIIIIHIHIIIHIIIIIHIIIIIHIIIIIIIIIIIIIIIHIIIIIIIIIIHIIIIHIIHGE0IDDDDD
@HISEQ:969:HM2KJBCX2:2:1101:18036:5942 2:N:0:ACTATGCA
GGAAGAAGTAGCCCCAACTATCCCTATTAATCATTACTTCAGTTCTAGAAACCAACAAAATAGAACCGAAGTCCTAAATTATTATTCCATGCTAATGTATTCAAGGCATAAGCCTGCTTTAAACACTCTAATTTTTTCAAAGTAATAGAGCTAGATCGCGACGACAGCCCAGTAAAGGGTGCCGCCGTTTTCTAGCAGGATGGTAGACGCGCGCCGGCACTCACACTCGTAACCGAGGCGGGCCAGGTGCGTCAAACCAGAAATCCAACTACGAGCTTTTTAACTGCAGCAACTTTAATATACGCTATTGGAGCTGGAATTACCGCGGCTGCTGGCACCAGACTTGCCCTCCAA
+
DD<DDHIIHIIIHIIIHIIIIHHIIIIIIIIIEHHHIIIIIIIGIHHIIGIHCEFHHEHFHIHHFHHHICHHHHHHIIIIHIIIIHIHIHIIHHHEHHIIIHHHGHIIIIIIIIIIIIIIIIIHIIIIHHIIIIIHHHIHHIIIIIIHHIIIIIHIIIGHIIIIIIIHIIHIIHIIIIIHIIIIHIIHIHHIIIIIIIIIIIIHIIHHIIIHIIIIIII?IIIIIIIIIHIIIIIIIIIIIIIIIIHIIIHHHIIIIIIIIIIHIIIIIIIIIIIIHIIIIIIIIIIIIIIIIIIIIIIIIIHIIIIHHIHIIIIIIIIIIIIIIIIIIIIIIIIIIIIIIIIIIIIIIDDCDD
@HISEQ:969:HM2KJBCX2:2:1101:3535:6331 2:N:0:ACTATGCA
GGAAGAAGTAGCCCCAACTATCCCTATTAATCATTACGGTGGTCCTAGACCAACAAAATAGAACCAACGTCCTATTCTATTATTCCATGCTAATCTATTCAAGCAAAAGCCCGCTTTAAACACTCTAATTTTTTCAAGGTAATGGTCCTGGTTCCCCGACACACCCAATAAAGGGCATACCGGCTCACCAGAAGGATAGACCCGACAACAGACAGTACTCGCCAGAGACGGACCGCCCGGTCAGGTCTAAAATTCAACTACGAGCTTTTTAACTGCAACAACTTTAATATACGCTATTGGAGCTGGAATTACCGCGGCTGCTGGCACCAGACTTGCCCTCCAA
+
DDDDDIIIIIIIIIIIIIIIIIIIHHIIIIIIIIIIIIIIIIIGHHEGHHIIIIIHGHIHIIIIHHEHIIIHHHIIIIGIIGHIIHF?EHHHIIHIFHHHIGIIHIIHIIIHHIHIGIHIIHIIIIIIIGHHHHHEHIIGHEHHHIIHGFEGHIHHHIGIIIHIIIIIIIGIIHIIHIIIHCIIIIHGIIGIIIHHHHHHIIIIIIHHIHHHIIHHIHHHIIIIIHHHIIIIIIGIGIIIIIIIIHIHIIIIIIIIIIIIHIIIIIIIIIIHHHIIIIIIHHIIIIIIIIHIHIHIIIIHIIIHHHIIIIIIIIIIIIIIIIIIIIIIHIIIHIIIIIDDDDD
@HISEQ:969:HM2KJBCX2:2:1101:13198:6592 2:N:0:ACTATGCA
GGAAGAAGTAGCCCCAACTATCCCTATTAATCATTACGGTGATCCTAGAAACCAACGAAATAGAATCAGTCCGTCCTATTTCATTATTCCATGCTAATGTATTCAGACGATAGTCTGCTTTAAACACTCTAATTTTTTCAAAGTAACAGTCCTGATTTCCCATCACACCAAATAAATGGCATGAAAGTTCCTCAGAAGGTAGAGATCCATCTCACCAGTGCAGACAATTAAGCCTGACCAATGGGTAGACCCCGAGGTTCAACTACGAGCTTTTTAACTGCAACAACTTTAATATACGCTATTGGAGCTGGAATTACCGCGGCTGCTGGCACCAGACTTGCCCTCCAA
+
DDDDCIIIIIIIIIIHIIIIIIIIIIIIIGHIIIIIIIIIIIHHHHIIIIIIHIIIIIIIIIHHHIIIIIIIIIIDHIIIIIIIIIIIIHHIIIHHIFIIIIIIIHIIIIIIIIIIIIIIHGIIIIIIIIIHHIIIIIHHHGIIIHIIIIIIIIIIIIIHIIIIHIIIIHIIIIIIIIIIIIIIIIIIIIIIIIIIIIIIIIIIIIIHIIIIIIIIIIIIIIIIIIIIIIIIIIIIIIIIIIIIIHHIIHIIIIIIIIHIIIIIIIIIIIIIIIIIIIIIIIIIIIIIHHIIIIIIIIIIIIIIIIIIIIIIIIIIIIIIIIIIHIIIIIIIIIIIIIIIIIIDDDDD
@HISEQ:969:HM2KJBCX2:2:1101:15419:6743 2:N:0:ACTATGCA
GGAAGAAGTAGCCCCAACTATCCCTATTAATCATTACGGTGGTCCTAAAACCAACAAAATAGAACCAACGTCCTATTCTATTATTCCATGCTAATCTATTCAAGCAAATGCCCGCTTTAAACACTCTAATTTTTTCAAGGTAATGGTCCTGGTACCCCGACACACCCAATAAAGGGCATCCCGGCTCACCAGAAGGATAGACCCGACGACAGAACAGTACTCGCCAAAGACGGACCATCCGGCCAGGCCTAAAATTCAACTACGAGCTTTTTAACTGCAACAACTTTAATATACGCTATTGGAGCTGGAATTACCGCGGCTGCTGGCACCAGACTTGCCCTCCAA
+
@AD?@HHHHHHHCHHIIIEHI?EHIEFHEGEHHH@EH<CFEHHC@GHHHEHHCD0DH1FHFHFICHIHIHIICGFHFFCGEHFGHHII?HE1CGHGHHHF?HEHIIHF<HHECGFEGCHHEIHHHEHHHHHGEGFHF@CHCHGEEFGHGHHEF%CHIHGCHDIIHGHHIIHHFHE<HGFF<HFHHEEHGIIHIIIHG?HHHD@EE<EEHCFHGGEHGFCCGHG@C@IHFC7HIHHDIIHHHECCIHHFCEHGGG1IGHGGEIGH@IEGHHCDDFC<EHEGCHCGHGHIHIHHHHCF<?EEEIHHHHIIHHHDHDHCHIIHHEHGC?GFHGC<C<CCEIIIDADDB
@HISEQ:969:HM2KJBCX2:2:1101:16957:7043 2:N:0:ACTATGCA
GGAAGAAGTAGCCCCAACTATCCCTATTAATCATTACATCGATCCTAGAAACCAACAAAATAGAATCGGATGTCCTATTTCATTATTCCATGCTAATGTATTCAAGCGTGAGCCTGCTTTAAACACTCTAATTTTTTCAAGGTAACAGTCCTAATTCCCCGTGACACCAAATTAATGGCATTACGGTTCTTTAGAAGGTGAGAAATCAATAATATCAGTACATACCAACGGCATGACCGAAACATTGATCCCGAAATTCAACTACGAGCTTTTTAACTGCAACAACTTTAATATACGCTATTGGAGCTGGAATTACCGCGGCTGCTGGCACCAGACTTGCCCTCCAA
+
DDDDDIIIIIIHIIIIIIIIIIIIIIIIIIIIIIIHIIIIGIIIIIIIIIIIIIIIIHIIIIIIIIHHHHHIIIIIIGIIIIIIIHIIIIIIHHHIHIIIIHHHHIIGIHHHHIIIIIIIIIIIIIHHHIHIHIHIIIIIHHHHHIIIIIIIIIIIIIIIIIIIHIIHIIIIIIIIIHIHIIIIIIIIIIHIIIIIIIIIIIIIIIIIIHIIIIHIIIIHIIIIHIGIIIIIIIIIIIIIIIHHHCIIIIIIIIIIIIIIIIHIIIIIIIIIIIIHIIIIIIIHIIIIIIIIIHHHIIIHIHIIIIIIIIIIIIIIIIIIIIIIIIIIIIIIIIIIIIIIIIDDDDD
@HISEQ:969:HM2KJBCX2:2:1101:4357:7379 2:N:0:ACTATGCA
GGAAGAAGTAGCCCCAACTATCCCTATTAATCATTACGGTGATCCTAGAAACCAACAAAATAGAACCATACCGTCCTATTCTATTATCCCATGCTAATGTATTCGAGCAAAAATGCCTGCTTTAAACAAACACTCTAATTTTTTCAAGGTAAAGGTCCTGGATCCGCAAGACACCCAATAAAGGACATCAAGTTTCTCCAGAAGGTGAGAAATCAACAGTAACAGTTCATACCCCTTAAGGCATACCATCACGTCAATCCCGAAATTCAACTACGAGCTTTTTAACTGCAACAACTTTAATATACGCTATTGGAGCTGGAATTACCGCGGCTGCTGGCACCAGACTTGCCCTCCAA
+
DDDDDIIIIIIIIIIIIIIIHIIIIIIIIIHIIIIIIHCHIHIIIIHHIIHHIIIIIIGHHIHIIIIIHIIGDEHHIIGGHIIHHHGGIIIIIIIIIIHHHCEFHGIIIIIIIHHFHIIHHIIIIHIIIIHIIIHHHIIHIHIIHIIIIHHHIIIHHIIIIHHIIIGHIHHHIIIIIEIIIIIIIHIIIHHIIHIHIIIIIIIIIIIIIIIIIIIIIIHIIIIHIIIIHHHIIIIIIIIIIIIIIIIIIIHIIHGGHIIIIIIIIIIIIIIIHIIIIIIIIIIIHIIIIIIIIHIIIIIHHHIHIIIIIIIIIIIIIIIIIIIIIHIIIIIIIIIIIIIIIIIIHIIIIIIDDDDB
@HISEQ:969:HM2KJBCX2:2:1101:19957:7417 2:N:0:ACTATGCA
GGAAGAAGTAGCCCCAACTATCCCTATTAATCATTACATCGATCCTAGAAACCAACAAAATAGAATCGGATGTCCTATTTCATTATTCCATGCTAATGTATTCAAGCGTGAGCCTGCTTTAAACACTCTAATTTTTTCAAGGTAACAGTCCTAATTCCCCGTGACACCAAATTAATGGCATTACGGTTCTTTAGAAGGTGAGAAATCAATAATATCAGTACATACCAACGGCATGACCGAAACATTGATCCCGAAATTCAACTACGAGCTTTTTAACTGCAACAACTTTAATATACGCTATTGGAGCTGGAATTACCGCGGCTGCTGGCACCAGACTTGCCCTCCAA
+
@D@DAHHGH@GHHIIIIHIIIIHHIIIIIIIFHHHHIEHHHFHHHHHIHHHHIHEHIHHCFHHEHEFEGDHIIHCHHHHHEHIIGFFHIHIIFHI?HCHIGHHHHIGHHHIHHHHHHHHHIIG?FGHHGHCFHHIGHHHGICIHGHHHIIIEHHHHIE0CGEHIIHHEHGHHIGHHHIHHEG@HDGIHHHGDHHHHIHF@GCC?EHFFIHEHHHHHECIHEIIIHEH<HIHHHGCEHGHGCFFCGCHDIHHC1HIIIHIHHHIIHFG@EIIHHEF<HIHHGEHFCCCHHEHIHHEIHEEFHHG@EHCIHHHGCIHCHCDEFHFCCEHIHGFHGIIHIIIIIIDDD0@
@HISEQ:969:HM2KJBCX2:2:1101:17300:8725 2:N:0:ACTATGCA
GGAAGAAGTAGCCCCAACTATCCCTATTAATCATTACGTCGATCCTAGAAACCAACAAAATAGGGTCAAACGTCCTATTTCATTATTCCATGCTAATGTATTCAAGCGTGAGCCTGCTTTAAACACTCTAATTTTTTCAAAGTAACAGTCCTGATTCCCCGCGACACCAAATTAATGACATCACGGATCTTCAGAAGGGAGAAACCAGTGACACCAGTGCATACCAAAGGCATGACCAGCGTACTGATCCCGAAATTCAACTACGAGCTTTTTAACTGCAACAACTTTAATATACGCTATTGGAGCTGGAATTACCGCGACTGCTGGCACCAGACTTGC
+
DDDDDIIIIIIIIIIIHIIIHHIHHIIIIIIIIIIIIIIIIIIIIIIIIIIHIIIIIIIGIIHHIHHIIIIIHIIIIIIEHIIIIIIHHIIHIIIIIIIIIIIIIIHIIHIHHHHHIIIIIHIIHIIIIIIIIIIIIIIIIIHIIIHIIIIIIIIIIIIHGIIIIIIIIIIIHHHIIIIIIIHIHIIIIHIIIIIIIIIIIIIIIIIIIIIIIIIIIIIIIIIIIIIIIIIIIIIIHHIIIIIIHE/HIIIIIIIIIIIIIIIIIIIIIIIIIHHIIIIIIIIIIIIIIIIHHHIIIIIIIIIIIIIIIHIIIIIIIIIIIIIIIIIIHIIHIIDDDDD
@HISEQ:969:HM2KJBCX2:2:1101:3414:9238 2:N:0:ACTATGCA
GGAAGAAGTAGCCCCAACTATCCCTATTAATCATTACATCGATCCTAGAAACCAACAAAATAGAATCGGATGTCCTATTTCATTATTCCATGCTAATGTATTCAAGCGTGAGCCTGCTTTAAACACTCTAATTTTTTCAAGGTAACAGTCCTAATTCCCCGTGACACCAAATTAATGGCATTACGGTTCTTTAGAAGGTGAGAAATCAATAATATCAGTACATACCAACGGCATGACCGAAACATTGATCCCGAAATTCAACTACGAGCTTTTTAACTGCAACAACTTTAATATACGCTATTGGAGCTGGAATTACCGCGGCTGCTGGCACCAGACTTGCCCTCCAA
+
DDDDDIIIIIIIHIIIIIIIIIIIIIIIIIIIIIIIIIIIIIIHIIIIIIIIFHIIHHIIIIIIIIHIHHIIIIIIIIIIIIIIIIIIIHIIIIIIIIIIIIIIIIIIIIIIIIHIIIIIIIIIIIIIIIIIIIHHIIIIIIIIIIIIIIIIIIIIHIIIIIIIIIIIIIIIIIIIIIIIHHIIIIIIIHIIIIIIIIHIIIIIIIIIIIIIIIIIIIIIIIIIIIIIIIIIIIIIIIIIIHIIHHIIIIIIIIIIIIIIIIIIIIIIIIIIIIIIIIIIIIIIIIHIIIIIIIIIIIIIHHIIIIIIIIIIIIIIIIIIIIIIIIIIIIIIIIIIIIIIIIDDDDD
@HISEQ:969:HM2KJBCX2:2:1101:13090:8125 2:N:0:ACTATGCA
GGAAGAAGTAGCCCCAACTATCCCTATTAATCATTACATCGATCCTAGAAACCAACAAAATAGAATTGGATGTCCTATTTTATTATTCTATGCTAATGTATTCAAGCGTGAGCCTGCTTTAAACACTCTAATTTTTACAAAGTAACAGTCCTAATTCCCCGTGACACCAAATTAATGGCATTACGGTTCTTTAAAAGATGAGAAATTAATAATATCAGTACATACCAACGGCATGACCAAAACATTGATTTCGAAATTCAACTACGAGCTTTTTAACTGCAACAACTTTAATATACGCTATTGGAGCTAGAATTACTGTGGCTGCTAGCACCAGACTTGCCCTCCAA
+
DD@D?H<GHIIHEC@=EEGIIEECGHIHIIIEE@GHHHH<<FGFGGHHFHHF@HED@GEEFHEHIII?F<DHHHHI@HHHIFCHHIIHH@EHHIHGHHHHIGHHHHHFHHHCEGHEEHHIIIHGEHHEGGGFHFHIHIHHFFHIIHHHIHHHHHEEHHIHEHHIIHHCIHHCGHHHHGIIIIIHIIIHEHHGIIIIHIHEGFHIIHIIIIIIIII;I3IHGIIHIIIIIHHIIIII<IHHHHGHHFIIIIIHHIIIHHIIIHIHHHIIIIIIGHHHIHHHIIIIIIIHIIHHIHIIIIIIIIIIIIIHHHIIIHIIHIIIIHIIIIIIIIIIIIIIIIIHIIDDDDD
@HISEQ:969:HM2KJBCX2:2:1101:15686:8568 2:N:0:ACTATGCA
GGAAGAAGTAGCCCCAACTATCCCTATTAATCATTACATCGATCCTAGAAACCAACAAAATAGAATCGGATGTCCTATTTCATTATTCCATGCTAATGTATTCAAGCGTGAGCCTGCTTTAAACACTCTAATTTTTTCAAGGTAACAGTCCTAATTCCCCGTGACACCAAATTAATGGCATTACGGTTCTTTAGAAGGTGAGAAATCAGTAATACCAGTACGTACCGAAGGCACGACCAGCGTACTAATCCCGAAATTCAACTACGAGCTTTTTAACTGCAACAACTTTAATATACGCTATTGGAACTGGAATTACTGCGGCTGCTGGCACCAGACTTGCCCTCCAA
+
@@DDAHHGGH1<DG0EHIIC1CEHHH1DEH1CGH@FHIH@GFF10DCGHHHE1FGHE@H?@GEGH1F?GEEC@G@GF1@C@EGHCHE@GEHEH1FGHIHHEF@C@?FHEHFHH1HEHHHF?HIHGGHAGHFHHHHGEGHEHG?GCHHHHEHHHIICCHHEC0HHC<GCEHFHFHGGHC<<DG@HHHHH@EHHEHHG@HFIIIHHG@EHHHIHHHHEFHGCCGEEGHIHHCCEEIHD<HIHHEHGG@HCCCHD1<CF?HG?HEDIGIHHCHIIHGCFCHEHEHFHHGEHFF@GCCCE@@CHHHEHEEEEIIHIHHHDHHHIHIHGCFCC?IIIHHFHHIIIIHB@BD<
@HISEQ:969:HM2KJBCX2:2:1101:9170:10703 2:N:0:ACTATGCA
GGAAGAAGTAGCCCCAACTATCCCTATTAATCATTACGGTGATCCTAGAAACCAACAAAATAGAATCATGCCGTCCTATTTTATTATTCCATGCTAATGTATTCAAGCAAAATGCCTGCTTTAAACACTCTAATTTTTTCAAAGTAAAGGTCCTGGTTCCCCGCGTCACCCAATTAAGGACAGCGCGGTTCTCCAGAAGGTGAGAAATTGACTACACCAGTTCATACCCCTTAGGGCACGACCGATGTGTCAATCCCGAAATTCAACTACGAGCTTTTTAACTGCAACAACTTTAATATACGCTATTGGAGCTGGAATTACCGCGGCTGCTGGCACCAGACT
+
DCDDDIIHIHIIHHIIIIIIIIIIIIIIIIIIHIIIIHHHHHHHIIHIIIIIIHHIIGHIIIIIIIHIIIIHHEHHHIFHHIIIIGHIGH<<FHHHIIIIIHHIIIIIIIHIIHIIIIIIIGIIIIIIIIHIHHIIIIIIIIIIIIIIIHIHIIIHIIIIIIIIIIIIIIIIIIIHIIHIIIIIIIIHHIIIIIIIIIIIIIIIHIIIIHIIIIIIIIIIIIIIIHIHIIIIIHIIIIIH=IIIIIIIIIIIIIIIIIHIIIIIIIIIIIIIIIIIIIIIIIHHIIIIHHHIIIIIIIIHIIIIIIIIIHIIIIIIIIIIIIIIIIIIIIIIIIIIIDDDDD
@HISEQ:969:HM2KJBCX2:2:1101:1893:11470 2:N:0:ACTATGCA
GGAAGAAGTAGCCCCAACTATCCCTATTAATCATTACGGTGGTCCTAGAAACCAACAAAATAGAACCATGCCGTCCTATTTTATTATTCCATGCTAATGTATTCAAGCAAAAATGCCTGCTTTAAACACTCTAATTTTTTCAAAGTAAAGGTCCTGGTTCCCCGCGGCATCCAATTAAGGACATCGCGGTTCTCCAGAAGGTGAGAAATTGACTGCACCAGTTCATACCCCGTGAGGCACGACCGATGCGCCAATCCCGAAATTCAACTACGAGCTTTTTAACTGCAACAACTTTAATATACGCTATTGGAGCTGGAATTACCGCGGCTGCTGGCACCAGACTTCCCTCCAA
+
DDDDDIIHIIIIIIIIIHIIIIIIIIIIHHIIIIIIIIIIIIIEHIHIIIIIHIIIIIIIHIHHEHHGIHHHIIIIIIIHIIIIIIIHIGEHIIIIHIHHIFHHIIIHHIIIIIIIIIIIHIHHIHIIIIIIIIIHIIIIIIIIIIIIIHIIIIHIIIHIIIIIHIIIIIIIIIIIIIIIIIIHIIIIIIIIIIIIIIIIGIIIIIIIIIIIIHIIIIIIIIIIIIHIIIIIHIHIIIIIIIIIIIIIIHGIIIIIIIIIIIIIIIIHIHIIHIIIIIIIIIIIIIIIIIIIIIIIIIIIIIIIIIIIIIIIIIIIIIIIIIIIIIIIIIIIIGIIIIIIIIIIIIIDDDDD
@HISEQ:969:HM2KJBCX2:2:1101:3686:11484 2:N:0:ACTATGCA
GGAAGAAGTAGCACTCATGCCCAACTATCCCTATTAATCATTACGGTGATCCTAGAAACCAACAAAATAGAACCATGCCGTCCTATTCTATTATTCCATGCTAATGTATTCGAGCAAAAATGCCTGCTTTAAACACTCTAATTTTTTCAAGGTAAAGGTCCTGGATCCGCAAGACACCCAAAATTAAGGACATCCAAGTTTCTCCAGAAGGTGAGAAATCAACAGCAACAGTTCATACCCCCTCCTTAAGGCACACGACCATCACACGTCAATCCCGAAATTCAACTACGAGCTTTTTAACTGCAACAACTTTAATATACGCTATCGGAGCTGGAATTACCGCGGCTGCTGGCACCAGACTTGCCCTCCAA
+
@BD@@FEEGHIDH1<F1C1111<DCG1FHH?<1CC1@FHHHEHGHDHEC1D1<11FGHC1@<0<<@GHH@@@11<<111/</CHC?111<<<@E@GIHGE11<1CFHHIGC?@EC<11<1D@1HDC@C@EH67@FFH@CC10<<DF<GHG1HGH8GB0DCHGG1D?EDHG.<C/<<CCHHHEAAA;.FG8EHF.A.@HEB8D.F:8C8:=/8.EC@C<</HHHE@C/<:<0D<<<0/C//@HD1FHH@D<?C<@CECC@HGHEGC<C<G<<<?C<1F1<CHF<?HEHCEF<<<1CF<<11C<C<CC<<HEGC@CF<0@HCC<DE<0HCHIHFCFCIHFC<CIHEGED@<<1HHCIHHHGGGHEEC<D<00<
@HISEQ:969:HM2KJBCX2:2:1101:17872:11535 2:N:0:ATTATGCA
GGAAGAAGTAGCCCCAACTATCCCTATTAATCATTACGGTGATCCTAGAAACCAACAAAATAGAACCATGCCGTCCTATTCTATTATTCCATGCTAATGTATTCGAGCAAAAATGCCTGCTTTAAACACTCTAATTTTTTCAAGGTAAAGGTCCTGGATCCGCAAGACACCCAATAAAGGACATCAAGTTTCTCCAGAAGGTGAGAAATCAACAGTAACAGTTCATACCCCTTAAGGCATGACCGTCACGTCAATCCCGAAATTCAACTACGAGCTTTTTAACTGCAACAACTTTAATATACGCTATTGGAGCTGGAATTACCGCGGCTGCTGGCACCAGACTTGCCCTCCAA
+
DDDDDIIIIIIIIIIHIIIIIIIIIIIIHHIIIIIIIIIIGIIIIIIIIIIHHIIIIIIIIHIIIIIIIIGHIIIIIIGIIIIIIIIIIHHFEGHIIIIIHFHHIIIIIIHIIIIIIIIIIIIIIHHHIIIIIIHIIIIIIIIIIIIIIIIIIIHHHIIHIIHIIIIIIHHIIIIIIIIIIIIIIIIIIIHIIIHIIIIIIIIIIIIIIIIIIIIIIIIIIIIIIIIIIIIIIIIIIIIIIIIIIIIIHIIHIHHIIIIIIIIIIIIIIIIIIIIIIIIIIIIIIIIIIIIIIIIIIIIIHIIIIIIIIIIIIIIIIIIIIIIIIIIIIIIIIIIIIIIIIIIIIIIIDDDDD
@HISEQ:969:HM2KJBCX2:2:1101:1326:12544 2:N:0:ACTATGCA
GGAAGAAGTAGCCCCAACTATCCCTATTAATCATTACGTCGATCCTAGAAACCAACAAAATAGGTTCGATCGTCCTATTTCGTTATTCCATGCTAATGTATTCAAGCGCGAGCCTGCTTTAAGCACTCTAATTTTTTCAAAGTAACAGTCCTGTTTCCCCGCAACAACAAATTAATGCCATCACGGTTCTACAAGAAGTAGGGACCAGTGAGGCCAGTGCATACCAGTGGCACGACCAACCTACTGGCCCCGAAATTCAACAACGAGCTTTTTAACTGCAACAACTTTAATATACGCTATTGGAGCTGGAATTACCGCGGCTGCTGGCACCAGACTTGCCCTCCAA
+
DDDDDIIHIIIIIIIIIIHHIIIIIIIIHIIIIIIIIIIIIIIIHIIIIIIIHHIIIHIIHIHGCGHHEHIIIIIIIIGIHHHHHIGIIIIFHFFHIIIHIIHHIHIHHIHIIHHFHIIIIIIIIIIIIIIIHHHIHIHHHIIIIIIIIIIHGIHIIHIIIIIIIIIIHIHGIIIIIIIIHHHIIIIHFHHIIIIIIIHIHIIHHIIIIIIIIIIIIIIHIIIIIHIII=IIIIIIIIIIIIIHHIIIIHIIIIIIIIIIIIIIIIIIIIIIIIIIIIIIIIIIHIIIIIIIIHIIIIIIIIIIIIIIIIIIIIIIIIIIIIIIIIIIIIIIIIIIIIIIIDCDDD
@HISEQ:969:HM2KJBCX2:2:1101:8653:12663 2:N:0:ACTATGCA
GGAAGAAGTAGCCCCAACTATCCCTATTAATCATTACGGTGATCCTAGAAACCAACGAAATAGAATCAGTCCGTCCTATTTCATTATTCCATGCTAATGTATTCAGACGATAGTCTGCTTTAAACACTCTAATTTTTTCAAAGTAACAGTCCTGATTTCCCATCACACCAAATAAATGGCATGAAAGTTCCTCAGAAGGTAGAGATCCATCTCACCAGTGCAGACAATTAAGCCTGACCAATGGGTAGACCCCGAAGTTCAACTACGAGCTTTTTAACTGCAACAACTTTAATATACGCTATTGGAGCTGGAATTACCGCGGCTGCTGGCACCAGACTTGCCCTCCAA
+
DDDDDHIHHIHIHIIHIIIIIIHIIIIIIIIIIIIIIHHHIIIFHIIHIIIHHHHIIIIGIIIIIIIIHIEHHHGIIIIHGGFHIIFIIIGHIHHHHHIHHHHIHIIIIIIIIIIIIIIIIIIIIHIIIIIHIIIIIIIIIIIHIIIIHHIIIHIIIHIIIIIIIIIIIIIIIIIIIIIIIIIIIIIIIIIIIIIIIIIIIIIIIIIIIIIIIIIIIIIIIIIIIIIIIIIIIIIHIIIIIIIIHGFIIIHIIIIIIIIIIIIIIIIIIIIIIIIIIIIIIIIIIIIIIIIIIIIIIIIIIIIIIIIIIIIIIIIIIIIIIIIIIIIIIIIIIIIIIIIIIIIDDDDD
@HISEQ:969:HM2KJBCX2:2:1101:17766:12841 2:N:0:ACTATGCA
GGAAGAAGTAGCCCCAACTATCCCTATTAATCATTACGTCGATCCTAGAAACCAACAAAATAGAATCAAACGTCCTATTTCATTATTCCATGCTAATGTATTCAAGCGTAAGCCTGCTTTAAACACTCTAATTTTTTCAAAGTAACAGTCCTGATTCCCCACGACACCAAATTAATGACATCGCGGTTCTTCAGAAGGTAGGAACCAATAATGCCAGTGCGTACCGAAGCACGACCAACAATTTGATCCCGAAATTCAACTACGAGCTTTTTAACTGCAACAACTTTAATATACGCTATTGGAGCTGGAATTACCGCGGCTGCTGGCACCAGACTTGCCCTCCAA
+
DDDDDIIHHIIIIIIIIIIIIIIIIIIIIIIIIIIIIIIIIIIIHIIIIHIHIIIIIGIIIIIIIIIIIIIIHIIIIIIIIIIIHIIHHHIIIIHIIIIIIIIIIIHHIIIIIIIIIIHHIIIIIIIIIIIIIIIHIIIIIIIIIIIIIIIIIHIHIHIIIIGIIIIIIIIIHIIIIHIIIIIIIIIIIIIIIIIIIIIIIIIIIIIHIHIIIIIIIIIIIIIIIIIIIIIIIIIIIIIIIIIIIIIIIIIIIIIHIIIHHIIIIIIHIIIIIIIIIIIHIIHIIIIIIIHHIIIIIIGIIIIIIIIIIIIIIIIIIIIIIHIIIIIIIIIIIIIIIIIIDDDDD
@HISEQ:969:HM2KJBCX2:2:1101:17613:13199 2:N:0:ACTATGCA
GGAAGAAGTAGCCCAACTATCCCTATTAATCATTACGTCAATCCTAGAAACCAACAAAATAGGGTCGAACGTCCTATTTCATTATTCCATGCTAATGTATTCAAGCGTTAGCTTGCTTTAAACACTCTAATTTTTTCAAAGTAACAGTCCAAATTCCCCAAAACACCAAATTAATGGCATTAAGGTTCATCAGGAAGGAGGAATCAGTGAGACCAGTACATACCAGAGGCATGACCAACCTACTAACCCCGAAATTCAACTACGAGCTTTTTAACTGCAACAACTTTAATATACGCTATTGGAGCTGGAATTACCGCGGCTGCTGGCACCAGACTTGCCCTCCAA
+
DDDDDIIHIIIIIIIIIIIIIIIIIIIIIIIIIIIIIIIIIIIIIIIIIIIIIIIIIIIIIHHIHHHIIIDHHHIIIIIIIIIIIHIHIGHHHHIIIIIIIIIIIIHIIIIIIIIIGGHIIIIIIIIIIIIIIIIIIIIHIIIIHIIHIIIIIIIIIIIIIIIIHIIIIIIIIIIIIIIIIIIIIIIIIIIIIIIIIIIIIIIIIIIIIIIIIIIIIIIIIIIIIIIIIIIIIIIIIIIIIIIHIII<IIIIIIIIIIIIIHIIIIIIIIIIIIIIIIIIIIIIIIIIIIIIIIIIIIIIIIIIIIIIIIIIIIIIIIIIIIIIIIIIIIIIIIIIIIIIDDDDD
@HISEQ:969:HM2KJBCX2:2:1101:11897:12535 2:N:0:ACTATGCA
GGAAGAAGTAGCCCCAACTATCCCTATTAATCATTACGGTGATCCTAGAAACCAACAAAATAGAATCATGCCGTCCTATTTTATTATTCCATGCTAATGTATTCAAGCAAAATGCCTGCTTTAAACACTCTAATTTTTTCAAAGTAAAGGTCCTGGTTCCCCGTGACACCCAATTAAGGGCATCGCGGTTCTCCAGAAGGTGAGAAATTGACTACACCAGTTCATACCCCTTAAGGCACGACCGATGTGTCAATCCCGAAATTCAACTACGAGCTTTTTAACTGCAACAACTTTAATATACGCTATTGGAGCTGGAATTACCGCGGCTGCTGGCACCAGACTTGCCCTCCAA
+
D?DD?H@D@HHGEEHHIIIII?FGHIHHHIHHIIII?<EHIIIIIGHFHHIEHHEHIGHHIIH?GECCGH?CHHHDHFHHIIHIIEHIIG@GGHHIIIHEHHHEHFHHHGHFHHFHHHHIIHHHGD?IIHHHEFHHFHGHHHEHHHHHHHEAFIHHHEEFHIIHHEHHHIHHHHHHHH.HIIHIIIHHCIIHHHHIIFHEIHHIFIFHIIHHHHGCIIIIHHIIHHHGHHIIIGIIIIIIHIIIIHHHGD<GHHHHIIHHIIIIHIHHIHHEFCIIIIIIHIIIHHFGFEIIIIIIIIIHIIHIIIHHHIIIIIHG?IHHIIIIIIIIIIIHHFHHHIIIHHIIIGHDDBDB
@HISEQ:969:HM2KJBCX2:2:1101:1510:13161 2:N:0:ACTATGCA
GGAAGAAGTAGCCCCAACTATCCCTATTAATCATTACGTCGATCCTAGAAACCAACAAAATAGGATCGAACGTCCTATTTCATTATTCCATGCTAATGTATTCAAGCGTTAGCCTGCTTTAAACACTCTAATTTTTTCAAGGTAACGGTCCTGTTTCCCTGCAACACCAAATTAATGACATTACAGTTCTTCAGAAAGGAGGAATCAGCGAAGCCAGTGCATACCAGTGGCACGACCAACCTGCTGACCCCGAAATTCAACTACGAGCTTTTTAACTGCAACAACTTTAATATACGCTATTGGAGCTGGAATTACCGCGGCTGCTGGCACCAGACTTGCCCTCCAA
+
DDDDDHIHIHIHIIIIIIIHHHIIIIIHIHIIIIHIIIIIIIIIIIIIEHHIHHIHIIIIIEHGHHH@GHHHFGHGHIIIIIGIIIGIIHHEHIHIIIIHHHIIIHFIIIIIIIIHIHIHHIIHHCIHHIIIIHHGIIHH$IIIIIIIIIIIHHHHHIIIIIIIIIHIIIHHHIIIIIIIIHIHIIIIIIHIIIIIIIIIIIIIHIIIIIII<IIIIIIIIIIIIIIIIIIIIIIIIIIIIIHFGIIIIIIIIHIIIIIIIIIIIHIIIIIIIIIIIIIIIIIIIIIIHIIIIIIIIIIIIIIIIIIIIIIIIIIIIIIIIIIIIIIGIIIIIIIIIIIIIDDDDD
@HISEQ:969:HM2KJBCX2:2:1101:20659:14637 2:N:0:ACTATGCA
GGAAGAAGTAGCCCCAACTATCCCTATTAATCATTACGGCGGTCCTAGAAACCAACAAAATAGAACCGCACGTCCTATTCTATTATTCCATGCTAACGTATTCGAGCAAATGCCTGCTTTGAACACTCTAATTTTTTCAAAGTAAAAGTCCTGGTCCCCAACACGCCCAGTGAAGGGCATGCGGTTCTCCAGAAGAAAAGGCCCGGCCGGACAAGTGCACGCGGTGAGGCGGACCTGCCAGCCAGGCCAAAGGTTCAACTACGAGCTTTTTAACTGCAACAACTTTAATATACGCTATTGGAGCTGGAATTACCGCGGCTGCTGGCACCAGACTTGCCCTCCAA
+
ABDDDIIIIIIIHHHHHIHIHHIIIIGIEHHEHIIHHEHHHI<CHHIIIIGIIH?=GHHHIIHHHFHHDDEHIHIHIHF1CHHHGEHHEHEGEEH?CGGFHC=FC<CDGFHECFEHGFHF@H?FHIHHGEGHHHFCHHHHGHHHHIIHHGFCHHHIIHHHHH?GIHGCCFAAGHIIIHIHDCEHHIH;GIHIGII;GGHHHIIIIHHGGEHHIHHHIIIIIGIIIIIIIIHIIIIHIHEGIHHIHHEHFHHHHEIIIIIIIIIHEHHHIIIIHIFIIHHHFEHFIIHFIIIIHIIIHHGIHHHHIIIIIIIIIHIIIHEIIIIIIHIHGHHHIIIIIHIDDDAD
@HISEQ:969:HM2KJBCX2:2:1101:9142:14530 2:N:0:ACTATGCA
GGAAGAAGTAGCCCCAACTATCCCTATTAATCATTACATCGATCCTAGAAACCAACAAAATAGAATCGGATGTCCTATTTCATTATTCCATGCTAATGTATTCAAGCGTGAGCCTGCTTTAAACACTCTAATTTTTTCAAGGTAACAGTCCTAATTCCCCGTGACACCAAATTAATGGCATTACGGTTCTTTAGAAGGTGAGAAATCAATAATATCAGTACATACCAACGGCATGACCGAAACATTGATCCCGAAATTCAACTACGAGCTTTTTAACTGCAACAACTTTAATATACGCTATTGGAGCTGGAATTACCGCGGCTGCTGGCACCAGACTTGCCCTCCAA
+
D@DD@HHHIF1CGHIHHIIFIEHHIIIIIIGHIIGHIIHIIGIIIIGEGEHHHGGHIHHHHEHIIHHHHEHCEDF@HHE@EHIIFFH1@FF?HHIHHIHIH@FGHDIIHIIIHEIIGHFEGGEHHIHHIHIIHHHHHHGFFIIIHIHGBCHIIIIHEHIIIIHHIIFHH?HHGHHHHH@EHHHGIHIHEHIIGIGGHEGIIIIIIHIIIIIIHHHHIIHHHIHFHDIHIIIIII=IIHIIIIIIHGIHHHDIIIIIIIIIIHIIIIIIHIIHIHHGFHHHHIIIIH?HHIIIHHGDIIIIIHIIIIIHIIHIIIIIHIIIIHIHHHEIIHIIIIHIIHHIIID@@DA
@HISEQ:969:HM2KJBCX2:2:1101:13764:14992 2:N:0:ACTATGCA
GGAAGAAGTAGCCCCAACTATCCCTATTAATCATTACGTCGATCCTAGAAACCAACAAAATAGGATCGAACGTCCTATTTCATTATTCCATGCTAATGTATTCAAGCGTTAGCCTGCTTTAAACACTCTAATTTTTTCAAAGTAACAGTCCTGTTTCCCTGCAACACCAAATTAATGGCATTACAGTTCTTCAGAAAGGAGGAATCAGCGAAGCCAGTGCATACCAGTGGCACGACCAACCTGCTGACCCCGAAATTCAACTACGAGCTTTTTAACTGCAACAACTTTAATATACGCTATTGGAGCTGGAATTACCGCGGCTGCTGGCACCAGACTTGCCCTCCAA
+
DDDDDIIIIIIIHHIIIIIIIIIIIIIIIIHIIIIIIIIIIIGH@GHHIGHIHIIIIIIIIIHIIIIIGH<EGHHIIIIIHIIIIIIHIIHIHIIIIIIIIHHHIIIIIIIIIIIIIHHHHHEHHIIIIIIIIIIIIIIIIIIIIIIHHIIIIIIIIHHIIIIIIIIIIIIIIIIIIIIIIIIIIIIIIIIIIIHIIIIIIIIIIIIIIIIIIIIIIIIIIIIHIIIIIIIIIIIIIIIIIIIIHIIIIIIIIIIIIIIIIIIIIIIIIHIIHIIIIIIIIIIIIIIIIIIIIIHIIIIIIIIIIIIIIIIIIIIIIIIIIHIIIIIIIIIIIIIIIIIIIDDDDD
@HISEQ:969:HM2KJBCX2:2:1101:15491:15544 2:N:0:ACTATGCA
GGAAGAAGTAGCCCCAACTATCCCTATTAATCATTACGGTGATCCTAGAAACCAACAAAATAGAATCATGCCGTCCTATTTTATTATTCCATGCTAATGTATTCAAGCAAAATGCCTGCTTTAAACACTCTAATTTTTTCAAAGTAAAGGTCCTGGTTCCCCGCGACACCCAATTAAGGGCATCGCGGTTCTCCAGAAGGTGAGAAATTGACTACACCAGTTCATGCCCCTTAAGGCACGACCGATGTGTCAATCCCGAAATTCAACTACGAGCTTTTTAACTGCAACAACTTTAATATACGCTATTGGAGCTGGAATTACCGCGGCTGCTGGCACCAGACTTGCCCTCCAA
+
<D@DBHCCHGHHHIGHGHIIHHE1F?HCCHEHFHHHHCGGHH@F?D1E1@EFCD10CFHEHC@1FCEHGH1CEGCDH@@E?CG1D111<C111FGGEHHII<FGCEIIHIIGIIIIIIHGFH@F@HHGHFHHCIIIIHIHHHEHFCEHHHHIIIHHHEHH9IIHHHIIHHHHHEEHIIIIIHIHIHHFHEIIIIHGIIIIIIIIHHHHEIHIHE?HHIIIIFIHHIIIIHGEHIIIIIIHEHIGIIIIHFCIHHHHHIIIIIHIIIIHHGIIIIIIIHFIIHEIHIHHFIIIIIIIIIIIHIIIIHEHHEIHGIIIFIHIIHIIIIIIIIHIIIIIHIHFHEIHHHCDDDDA
@HISEQ:969:HM2KJBCX2:2:1101:4616:16073 2:N:0:ACTATGCA
GGAAGAAGTAGCCCCAACTATCCCTATTAATCATTACGTCAATCCTAGAAACCAACAAAATAGAACCATGCCGTCCTATTTTATTATTCCATGCTAATGTATTCAAGCAAAAATGCCTGCTTTAAACACTCTAATTTTTTCAAAGTAAAGGTCCTGGTTCCCCGCGGCACCCAATTAAGGACATCGCGGTTCTCCAGAAGGTGAGAAATTGACTGCACCAGTTCATACCCCGTAAGGCACGACCGATGCGCCAATCCCGAAATTCAACTACGAGCTTTTTAACTGCAACAACTTTAATATACGCTATTGGAGCTGGAATTACCGCGGCTGCTGGCACCAGACTTGCC
+
DDDDDIIIIIHHIIIIIIIIHIIIIIIIIIIIIIIIIIIIIIIIIIIIIIIIEIHIIIIIIIIGIIIIIIHHIIGHIIIIIIIIIIIIIIIHIHEHHIIIIIHHIIIIIIIIIIIHIIIIIHHIIIIIIIIIIIIIIIIIIIIIIIIIIIHIGIHIIHIIIIIIIIIHIIIIIIIIIIIIIIIIIHIIIIIIIHIIIIHIIIIIIIIIIIIIIIIIIIIIIIIIIIHIIIIIIIIIIHIIIIIIHHIIIIIIIIIIIIIIIIIIIIIIHHIIIIIIIIHHIIIIIIIIIIHIIIIIIIIIHIIIIIIIIIIIIIIIIIIIIIIIIIHIIIIIIIIIIIIIIIDDDDD
@HISEQ:969:HM2KJBCX2:2:1101:11506:16102 2:N:0:ACTATGCA
GGAAGAAGTAGCCCCAACTATCCCTATTAATCATTACGTTGTACCTAGAAACCAACAAAATAGGTTCGAACGTCCTATTTCATTATTCCATGCTAATGTATTCAAGCGTTTGCCTGCTTTAAACACTCTAATTTTTTCAAAGTAACAGTCCTGACTCCCCACAACACCAAATTAATGACATCATGGTTCATCAGAAGGGAGAAATCAACGACGCCAGTGCGTACCGAAGGCACGACCGACGTATTGATCCCGAAATTCAACTACGAGCTTTTTAACTGCAACAACTTTAATATACGCTATTGGAGCTGGAATTACCGCGGCTGCTGGCACCAGACTTGCCCTCCAA
+
DCDDDIIIIIIIIIIIIIIIHIIIIIIIIIHIIIIIIHIHFHHHIIIIIIIIIIHIIIIIIHEH<CGEHHHD@GHII?GHIIIHHIIHHHHHIHHIIIIIIIIIHHHFCHIIIIIIIIHGHGHIIIIIIHHIIIIIIIIIIHIHGIIIIIIIHIIIIIIHHHIIIIIIIHIIIIIIIIIIIHIIIIIIIIIIIIIIIIIIIIIIIIIIHDGIIIIIIIIGIIIIIIHHIIIIIIIIIHHHIIHHFIHIIHIIHIIIIIIIIIIIIIIIIIIIIIHIIIIIIIIIIIIIIIIIIIIIIIIIIIIIIIIIIIIIIIIHIIIIIIIIIIIIIIIIIIIIIIIHIDDDDD
@HISEQ:969:HM2KJBCX2:2:1101:10200:16362 2:N:0:ACTATGCA
GGAAGAAGTAGCCCCAACTATCCCTATTAATCATTACGGTGATCCTAGAAACCAACGAAATAGAATCAGTCCGTCCTATTTCATTATTCCATGCTAATGTATTCAGACGATAGTCTGCTTTAAACACTCTAATTTTTTCAAAGTAACAGTCCTGATTTCCCATCACACCAAATAAATGGCATGAAAGTTCCTCAGAAGGTAGAGATCCATCTCACCAGTGCAGACAATTAAGCCTGACCAATGGGTAGACCCCGAAGTTCAACTACGAGCTTTTTAACTGCAACAACTTTAATATACGCTATTGGAGCTGGAATTACCGCGGCTGCTGGCACCAGACTTGCCCTCCAA
+
DDDCDIHHIIIIIIIIIIIIIHIIIIIIIHEFHHIIIIIIIIIIIIIIIIIIIHIIHIIGIHIGHIIIIIIFIIGHIHIIIHHIIIIIHHIHIEHIHHIGIGHHHIIIIHHIIIIIIGHIIIHIHHIIIIIIIHHHHIIHFIIIHHEHHHHIIIIIIIIIHIHHIIHIIIIIIIHIIIIIIIIIIIIHHHIHIIIIIIIIIIIIIIIIHIHIIHIIHIIHHGIIIIIIIIHIHIIIGIIIIIIHHG<IIIIIIIIIIIIIIIIIIIIIIIIIIIIIIIHIIIIIIIIIIIIHIIIIIHGIIIIIIIIIIIIIIIIIIIIIIIIIIIIIIIIIIIIIIIIIIIIDDDDD
@HISEQ:969:HM2KJBCX2:2:1101:9530:16664 2:N:0:ACTATGCA
GGAAGAAGTAGCCCCAACTATCCCTATTAATCATTACGGTGATCCTAGAAACCAACGAAATAGAATCAGTCCGTCCTATTTCATTATTCCATGCTAATGTATTCAGACGTTAGCCTGCTTTAAACACTCTAATTTTTTCAAAGTAACAGTCCTGATTTCCAATCACACCAAATTAATGACATGAAAGTTCCTCAGAAGGTAGAGATTTATCTCACCAGTACAGACAATTAAGCCTGACCAATGGGTAAACCCCGAAGTTCAACTACGAGCTTTTTAACTGCAACAACTTTAATATACGCTATTGGAGCTGGAATTACCGCGGCTGCTGGCACCAGACTTGCCCTCCAA
+
DDBDDIIIIIHIIGHIIIIIIIIIHHIIIIIIIIIIIIHIIHIHIIIIIIIHHHIIHIHHIIIHIIIIIIFHIIIIIIIGFHIIIIHEHHHICHHGIGIIIIHHIHHIIIHHHFHIHHHIIGIHHHIIIIIIHHGHIIHHHIIIHIIIHIIIHIIIIIIIHIIHIIHIHIIIHIIIIIIIIIIIHIIIIIIIIIIIIIIIIIIIIIIIIIIIIIH7IIIIHFIHIIIIIIIHIIIIHIHIIIHGGFDIIIGIIIIIIIIIIIHIIIIIIIIIIIIIIIIIIIIIIIIIHIIIIIIHHIIIIIIIIIIIIIIIIIIIIIIIIIIIIIIIIIIIIIIIHIIIIIIDDDCD
@HISEQ:969:HM2KJBCX2:2:1101:2142:17176 2:N:0:ACTATGCA
GGAAGAAGTAGCCCCAACTATCCCTATTAATCATTACATCGATCCTAGAAACCAACAAAATAGAATCGGATGTCCTATTTCATTATTCCATGCTAATGTATTCAAGCGTGAGCCTGCTTTAAACACTCTAATTTTTTCAAGGTAACAGTCCTAATTCCCCGTAACACCAAATTAATGGCATTACGGTTCTTTAGAAGGTGAGAAATCAATAATATCAGTACATACCAACGGCATGACCGAAACATTGATCCCGAAATTCAACTACGAGCTTTTTAACTGCAACAACTTTAATATACGCTATTGGAGCTGGAATTACCGCGGCTGCTGGCACCAGACTTGCCCTCCAA
+
DDDDDHIIHIIIIIIIIIIIIIIIIIIIHIIIIIIIIIIIIIIIIIIIIIIIIIIIIIIIIIIIHIHIGIIIIIIIIIIIIGIIHIIIGHIIIIIIIIIIIHIHIIHIIHIIIIIIIHHHIIIIIIIIIIIHIHIIIIIIIHIIIIIIIIIIIIHHIIHIIIIIIIIIIIIHIIIIIIIIIIIIIIIIIIIIIIIIIIIIIIIIIIIIIIIIIIIIIIIIIIIIIIIIIIIIIIIIIIIIIIIIIIIIHIIIIIIIIIHD0IIIIIIIIIIIIIIIIIIIIIIIIIIIIIIIIIIIIIIIIHIIIIIIIIIIIIIIIIIIIIIIIIIIIIIIIIIIIIIIIIDDDDD
@HISEQ:969:HM2KJBCX2:2:1101:13967:17285 2:N:0:ACTATGCA
GGAAGAAGTAGCCCCAACTATCCCTATTAATCATTACGGTGGTCCTAGAAACCAACAAAATAGAATCATCCGTCCTATTTTATTATTCCATGCTAATGTATTCAAGCAAAATGCCTGCTTTAAACACTCTAATTTTTTCAAAGTAAAGGTCCTGGTTCCCCGCGGCACCCAATTAAGGACATCGCGGTTCTCCAGAAGGTGAGAAATTGACTACACCAGTTCATACCCCTTAAGGCACGACCGATGTGTCAATCCCGAAATTCAACTACGAGCTTTTTAACTGCAACAACTTTAATATACGCTATTGGAGCTGGAATTACCGCGGCTGCTGGCACCAGACTTGCCCTCCAA
+
BDADDIIHIIHIHIHHIIIIIHIIHGIIHIHHHIGHHHHIIIIHIIICHHHHIIIIGHGFHIHFHIIIHIHCHHHHIGIGFHIHIGHHIHFEEHHGFHHHHIHIHIIHHIIIIHIIIIHIHHHHIIIIHIIIIIIHIIIHHHHIIIIIIIIIIIIIHHHHHCIIIHIIHIIIHIIIIHHIHIIIIIIIHIIIIIIIIIIIIHIIIIIIIIIGIIIIIIIIIIIHHIHIGIIIIIIIIIIIIIIIIIIIHGHHHHGIIIIIHIIIIIIIIIIIIIIIHIIIIIIIHIIIIIIIIIIIHIIIIIIIIIIIIIIIIIIIIIIIIIIIIIIIIIIIIIIIIIIIIIHIIIDDDDD
@HISEQ:969:HM2KJBCX2:2:1101:13047:15972 2:N:0:ACTATGCA
GGAAGAAGTAGCCCCAACTATCCCTATTATCATTACGGTGATCCTAGAAACCAACAAAATAGAACCATGCCGTCCTATTCTATTATTCCATGCTAATGTATTCGAGCAAAATGCCTGCTTTAAACACTCTAATTTTTTCAAGGTAAAGGTCCTGGTTCCACATGACACCCAATTAAGGACATCATGCTTCTCCAGAAGGTGAGAAATCAACTGCGACAGTTCATACCCCTTAAGGCACGACCATCACGTCAATCCCGAAATTCAACTACGAGCTTTTTAACTGCAACAACTTTAATATACGCTATTGGAGCTGGAATTACCGCGGCTGCTGGCACCAGACTTGCCCTCCAA
+
DDDDDIIIIIIIIIIIIIIIIIIIIIIIIIIIIIIIHHIIIIHIIIIIHIIHHIIIIIIIIIIIIIIIHIIIIGHIIHIIIIIIHIIHHIIIIIIIIGIIHHIIHIIIIIIIIHIIHIIHIIHGHHHIHHIIHIIIIIIIIIIIIIIIIHHIHIIIIIIIIIIIIIIIIIIIIIIIIIIIHIIIIIIIHIHIIIIIIIIIIIIIIIIIIIIIIIIIIIIIHIIIIIIIIIIIIIIIIIIIIIIIIIIIHHIIIIIIHIIIIIIIIIIIIIIIIIIIIIIIIIIIIIIIIIIIIIIIIIHIIIIIIIIIIIIIHHIIIIIIIIIIIIIIIIIIIIIIIIIIIIIIIIDDDDD
@HISEQ:969:HM2KJBCX2:2:1101:18472:16499 2:N:0:ACTATGCA
GGAAGAAGTAGCCCCAACTATCCCTATTAATCATTACGGTGGTCCTAGAAACCAACAAAATAGAACCACAACGTCCTATTCTATTATTCCATGCTAATCTATTCAAGCAATAGCCCGCTTTAAACACTCTAATTTTTTCAAGGTAATGGTCCTGGCTCCCCAACACACCCAATTAAGGACATACTGGTTCACCAGAAGGAAGACCCGACAACAGGACAGTACTCGCCAAAGACGGACCGCCCGGCCAAGTCTAAAATTCAACTACGAGCTTTTTAACTGCAACAACTTTAATATACGCTATTGGAGCTGGAATTACCGCGGCTGCTGGCACCAGACTTGCCCTCCAA
+
DDDDDIIHHHIIIIIIIIIIIHIHHHIIFHHHIIIIIIIIHHIIIIGIIIIIIHIIHIIHIIHHIIIHGGIHIHHHHIHIHIIIIHHHHIHHHHIIIHHHHIIIHHHIHIIGIIIIIIIHHIHIHHIIIIIGIIIHHEHIIIIIIIIIIIIIIHIIHHHGGIIIIIIIIIIIHHIIIIIHIIIIIIIIIIIIIIIIIIIIIIIIIIIIIIIIIIIIIIIIIIHIIIIIIIIIIIIIIIIIIIIIIIIIIGIIIIIIIIIIIIIIIIIIIIIIIIIIIIIIHHD1IIIIIIIIIIHIIIIIIIIIIIIIIIIIIIIIIIIIIIIIIIIIIIIIIIIIIIIIIIDDDDD
@HISEQ:969:HM2KJBCX2:2:1101:7502:17849 2:N:0:ACTATGCA
GGAAGAAGTAGCCCCAACTATCCCTATTAATCATTACGGTGATTCAGAAACCAACAAAACAGGACCACCGTCCTATTTTATTATTCCATGCTAATGTATTCAGACATAAGCCTGCTTTGAACACTCTAATTTTTTCAAGGTAAAGGTCCTGGTTTCCTACCACGCTAAATTAATAACATGATAGTTCCCCAGAAGGTAGAAATTCTACACGCCAGTACAGACAATAGCCCGACCAACGATAGAACCCCGAAATTCAACTACGAGCTTTTTAACTGCAACAACTTTAATATACGCTATTGGAGCTGGAATTACCGCGGCTGCTGGCACCAGACTTGCCCTCCAA
+
DDBDDIIHHIIIIIIIIIIIIIIIIIIIIIIIIHIIIIIIIIIIGHIIIIIIIIIHIIIIIIHIIIHGIIIIIIIIIHIIIIIIIIIIIHIHHIIIIIIIIIIIIIIHHHIIHHIHIIHIIIIIIIIHIIIIIIIIIIIIIIHIIIIIIIIIIIIHIIIIHIIIIIIIHHHIIIIIIIHIIIIIIIIIIIIIIHIIIIIIIIIIIIIHIIIIIIIIIIIIIIIIIIIIIIIIIIIIIIIIHGIHIIGIIIIIIIIIIIIIIIIIIIIIIIIIIIIIIIIIIIIIIIIIIIIIIIIIIIIIIIIIIIIIIIIIIIIIIIIIIIIIIIIIIIIIIIIIIIDDDDD
@HISEQ:969:HM2KJBCX2:2:1101:8484:18130 2:N:0:ACTATGCA
GGAAGAAGTAGCCCCAACTATCCCTATTAATCATTACGGTGATCCTAGAAACCAACGAAATAGAATCAGTCCGTCCTATTTCATTATTCCATGCTAATGTATTCAGACGTTAGCCTGCTTTAAACACTCTAATTTTTTCAAAGTAACAGTCCTGATTTCCCAACACACCAAATAAATGGCATAAAAGTTCCTCAGAAGGTAGAGATTTATCTCACCAGTGCAGACAATTAAGCCTGACCAATGGGTAAACCCCGAAGTTCAACTACGAGCTTTTTAACTGCAACAACTTTAATATACGCTATTGGAGCTGGAATTACCGCGGCTGCTGGCACCAGACTTGCCCTCCAA
+
DDDDDIHIIHEEHHIIIIIIIIIHIIIEHHIGHEHIIIGIIEGHHHHIHIIHIIHHIFHIIIIHIIIIIIHHHIIIIHCEEEHIIIIHFFHIHIIFEHIIHGIIHHIIIHHIIIHFHHIIIIHIHHHHHIHIIHIHHIIIIIHHHIIHHHIIIIHHIEIIIHHIIHGIIHIIHHHGIIIIIIIHHHIIHIHHIHHIHIHIIIHIIIIIIIIHI;IIIIIIIIIIIIIIIIHGIIIIII<GHIIIHHEHIIHGIIIIIIIIIIIIIIHIIIIIHIIIIIIIIIIHIIHEIIIIIIIIIIIIIIHIIIIIIIIHIIIIIIIIIIIIIIIIIIHIIIHHIHHHIGICDDDD
@HISEQ:969:HM2KJBCX2:2:1101:19456:18307 2:N:0:ACTATGCA
GGAAGAAGTAGCCCCAACTATCCCTATTAATCATTACGTCGATCCTAGAAACCAACAAAATAGGGTCAAACGTCCTATTTCATTATTCCATGCTAATGTATTCAAGCGTGTGCCTGCTTTAAACACTCTAATTTTTTCAAAGTAACAGTCCTGATTCCCCATGACACCAAATTAATGACATCACAGTTCGTCAGAAGGTAGAAATCAATAATACCAGTTCATACCGGAGGCACGACCAATATATTGATCCCGAAATTCAACTACGAGCTTTTTAACTGCAACAACTTTAATATACGCTATTGGAGCTGGAATTACCGCGGCTGCTGGCACCAGACTTGCCCTCCAA
+
DCDDDIIIIIIIIIIIIIIIIIIIIIIIIIIIIIIIIIIIIIIIIIIIHIIIIIIIIIIIIIIIHIIIHHHIHHHHIIHIIIIIIIIIIIIIIIIIIIIIIHIHIHIIIIIHIIIIIIIIIIIIIIIIIIIIIIIIIIIIIIIIHIIIIIIIIIIIIHGIIIIIIIIIIIIIIIIIIIIIIIIIIIIIIIIIIIIIIIIIIIIIIIIIIIIIIIIIIHIIIIIIIIIIIIIIIIIIIIIIIIIHHIIIIIIIIIIIIIIIIIIIIIIIIIIIIIIIIIIIIIIIIIIIIIIIIIIIIIIIIIIIIIIIIIIIIIIIIIIIIIIIIIIIIIIIIIIIIIIIIDDDDD
@HISEQ:969:HM2KJBCX2:2:1101:15794:18807 2:N:0:ACTATGCA
GGAAGAAGTAGCCCCAACTATCCCTATTAATCATTACATCAGTCCTAGAAACCAACAAAATAGAACCGAAGTCCTAAATTATTATTCCATGCTAATGTATTCAAGGCATAAGCCTGCTTTAAACACTCTAATTTTTTCAAAGTAATAGAGCTAGATCGCGACGACAGCCCAGTGAAGGGTGCCGCCGTTTTCTAGCAGGATGGCAGACGCGCGCCAGCACTCACACTCGTAACCGAGGCGGGCCAGGTGCGTCAAACCAGAAATCCAACTACGAGCTTTTTAACTGCAGCAACTTTAATATACGCTATTGGAGCTGGAATTACCGCGGCTGCTGGCACCAGACTTGCCCTCCAA
+
DDDDDIIGIIIIIIIIIIIIIIIIIIIIIIIIHHIIIIIIIIIIIIIIIIIIGIIIIFIIIIIIIIIIIIIIHIIIIIHHIHIIIHIIIIIGIIIIHIIIIDHIHHCIIIIIIHIIIIIIIHIIIIIIIIIIIIHIIIIHIIIIIIIIHIIHIIIHIIIHHIIIIIIIIIIIIHHIIIIIIIHIIIIIHIIIIIIIIIIIIIIIIIIIIIIIIIIIII=IHIIIIIHIIIIIIIIIIIIIIIIIIIIIIIIIIIIIIIIIIIIIIIIIIIIIIIIIIIIIIIIIIIIIIIIIIIIIIIIIIIIIIIHHIIIIIIIIIIIIIIIIIIIIIIIIIIIIIIIIIIIIIIIIIDDDDD
@HISEQ:969:HM2KJBCX2:2:1101:5195:19225 2:N:0:ACTATGCA
GGAAGAAGTAGCCCCAACTATCCCTATTAATCATTACTCTGGTTCTCAAAAACCAACAAAATAGAACCAAAAGTCCTATTCTATTATCCCATGCTAATCTATTCGAGCCTACTGGCCTGCTTTGAACACTCTAATTTTTTCAAGGTAAACTGTTCTGACTCGCAAGGACACAACAGTAAAGTGCATCCAGGCTCCTCAGACAAGGTCAAAGCCCTTGGAAAACTGGGAAACTTGGCCTGTTTGGTATAGCACCCCCGGAGCCGGAGACTGCCCGAGAGCCGCCTCCGTCCCCAAAAGGCGCCCAGGCCAACCCCAACCAAGGCACTTTCAGGTTCAACTACGAGCTTTTTAACTGCAACAACTTTAATATACGCTATTGGAGCTGGAGTTACCGCGGCTGCTGGCACCAGACTTGCCCTCCAA
+
DDDDDIIIIIIIIIIIIIIHIIIIIIIIIIIIIIIIIIIIIIHIIIIIIGIIIIIIIIHHIIIIIIIIHIHGHIIIIIIHHIIHIIIIGIIIIGHHIIIIGEHIIIHCHIHHIHHHHIHGIHHIIIIIIIIHIEEHHIIIIGHHHIIIEHHFHHHEH0<FEHCC?CECHHF?GHHHHHIIHHIIIHIIHHHHCHGEGIIIHHH?HGIIIIIIIIIIIHIIIIIIIIIIHHHGHIIIIIIHHH<GIIIIIIIIIIIIIGIIIIIIIGIIIIIIIIIIGIIIIIIIIIIIIIIIIIIIIIIIIIIIIIIIHHIIIIIIIIIIIHIIIIHHGIIIIIIIIIIIIIIIIGIIIIHHIIIIIIIIIHIHIIIIIIIIIIIIIIIIIIIIIIIIIIIIIIIIIIIIIIIIIIIIIIIHIIIIIIDDDDD
@HISEQ:969:HM2KJBCX2:2:1101:8591:20002 2:N:0:ACTATGCA
GGAAGAAGTAGCCCCAACTATCCCTATTAATCATTACGTCGATCCTAGAAACCAACAAAATAGAATCAAACGTCCTATTTCATTATTCCATGCCAATGTATTCAAGCGTAAGCCTGCTTTAAACACTCTAATTTTTTCAAAGTAACAGTCCTGATTCCCCACGACACCAAATTAATGACATCGCGGTTCTTCAGAAGGTAGGAACCGATAATGCCAGTGCGTACCGAAGCACGACCAACAATTCGATCCCGAAATTCAACTACGAGCTTTTTAACTGCAACAACTTTAATATACGCTATTGGAGCTGGAATTACCGCGGCTGCTGGCACCAGACTTGCCCTCCAA
+
DDDDDHIIIIG?GHHHIIFHHIIFHHIHHIHHIIHHIHCEHIIHGIHIIGIHIIIIGFHHHHHHIIIIIHEDCCHHHHHHIIIGHIHGCHHHE?HIIIIHIIIIIFHIIIHHEIIIIIHHIIGHIHIHIIIIGHIIIHEC?HHHHHHHIHIIHIIHHHIIIIIEIIHHHHHHHIIIHFIHHIHHFIIHIIIIIIIIIIIIIIIIIIIIIIIIIIIIIIIIIHIIIIIIIIIGHHIIHIFHIHGDIIHHIIIIIIIIIIIIIIIIIIIIIHIHHHIIIIHHHIIIIIIIIIIIIIIIIIIIIIIIHIIIIIIIIIIIIIIIIHHIIIIHHH?IIIIIIIIHDDCDD
@HISEQ:969:HM2KJBCX2:2:1101:2239:21497 2:N:0:ACTATGCA
GGAAGAAGTAGCCCCAACTATCCCTATTAATCATTACGTCAATCCTAGAAACCAACAAAATAGGATCAACGTCCTATTTCATTATTCCATGCTAATGTATTCAAGCGCGAGCCTGCTTTAAACACTCTAATTTTTTCAAAGTAACAGTCCTGATTCCCCGCCACACCAAATGAATGACATGATGGTTCGTCAGAAGGTAGAAACCAGTAACACCAGTACGTACCTAAGGCACGACCAACGTACTGATCCCGAAATTCAACTACGAGCTTTTTAACTGCAACAACTTTAATATACGCTATTGGAGCTGGAATTACCGCGGCTGCTGGCACCAGACTTGCCCTCCAA
+
DDDDDIIIIIHIHHIIIIIIIIIIIHIIIIIHIIIIIIIIIIIGIIIIIIIIHIIIGIHIIIGHIIIIIIIIIIIIIIIIIIIIHHIIIHIHHGIIIIHIIHHIIIIIIIIIIHHHIHIIHIIIIIIIIIIIIIHGHIHHIHIIIIIIIHHHIIIIIIIIIHIIHIIIIIIIIIHIIIIIIIGIIIIIIIIIIIIIIIIIIIHIIIIIIIIIIII<IIIIIIIIIIIIIIIIIIIIIIIIIIHIIIIIIIIIIIIIIIIIIIIIIHIIIIIIIIIIIIIIIIIIIIIIIIIIHIIIIIIIIIIIIIIIIIIIIIIIIIIIIIIIIIIIIIIIIIIIIIIIDDDDD
@HISEQ:969:HM2KJBCX2:2:1101:5626:21363 2:N:0:ACTATGCA
GGAAGAAGTAGCCCCAACAATCCCTATTAATCATTACGTCAATCCTAGAAACCAACAAAATAGGATCAAACGTCCTATTTCATTATTCCATGCTAATGTATTCAAGCGTTAGCCTGCTTTAAACACTCTAATTTTTTCAAAGTAACAGTCCTGTTTCCCTGCAACACCAAATTAATGGCATTACAGTTCTTCAGAAAGGAGGAACCAGCGAGACCAGTACGTACCAAAGGCACGACCAACCTGCTGATCCCGAAATTCAACTACGAGCTTTTTAACTGCAACAACTTTAATATACGCTATTGGAGCTGGAATTACCGCGGCTGCTGGCACCAGACTTGCCCTCCAA
+
DDDBDFHHIHIHHHIIII1DHHIIIIIIIIHIIIIIHIIIGIIIIIIIIHIHEHHHEHGHIIIHEGHHCCGHHHHHHIIIIHIIIHHGCHIHIIHFHHHHIIIIIIIHHHIHIIIHHIIIIIIIHHIGHIIIIIIIHHIIIIHIIHHIHHHHFIHIIIIIIIIHHHIHIHHGHHFHIHIHGIIIIIHIIIIIIIIIIIIIIIIIIIIIIIIIII<<HI=IHHHGIIIIIIIIIIIIIIIIIIIHHIIIIIIIIIIIIIIIIIIIIIHIIIIIIIHIIIIIIIHHIIHHIIIIIIIIIIIIIIIIIIIIHHIIHIIIIIIIIIIIIIIIIIIIIIIIIIIIIDDDDD
@HISEQ:969:HM2KJBCX2:2:1101:4820:23200 2:N:0:ACTATGCA
GGAAGAAGTAGCCCCAACTATCCCTATTAATCATTACGTCGATCCTAGAAACCAACAAAATAGGGTCAAACGTCCTATTTCATTATTCCATGCTAATGTATTCAAGCGTGTGCCTGCTTTAAACACTCTAATTTTTTCAAAGTAACAGTCCTGATTCCCCATGACACCAAATTAATGACATCACAGTTCGTCAGAAGGTAGAAATCAATGATACCAGTTCATACCAGAGGCACGACCAATATATTGATCCCGAAATTCAACTACGAGCTTTTTAACTGCAACAACTTTAATATACGCTATTGGAGCTGGAATTACCGCGGCTGCTGGCACCAGACTTGCCCTCCAA
+
DADDBIHIHIIIHHH=GHIIEHHHHIGHIHIHIIIIHHHIIIHHHFHEHHIIHCGHIIHEHH?HHIEHCGHHIGHHHHIHHIIHHEHGEHI@CHHIHEHIHIIIIHHHHIHEGGHIIFHIHHHHHHIHH?GHHHEGDEHHIIIGIIHGHHHHHIHHIIHHGHHHGC0GHIHGIIHIIHHHHIIIHHGIHIHHIIIHIHIIIIIIIHHIIIHIIIIIHIIIIIIIIIIIIHIIIGIIIIIIHHGC<IHIIIIIIIIIHIIIIIHIIIIIIIIHHIIGIIIHIHIIHIIIIIIIIHIIIIIIIIIHHHHHHIHIIIIIHIIIIIIIIIIIIIIIHIIHIIIIIDDDDD
@HISEQ:969:HM2KJBCX2:2:1101:11713:22581 2:N:0:ACTATGCA
GGAAGAAGTAGCCCCAACTATCCCTATTAATCATTACGGTGATCCTAGAAACCAACAAAATAGAACCATACCGTCCTATTCTATTATCCCATGCTAATGTATTCGAGCAAAAATGCCTGCTTTAAACAAACACTCTAATTTTTTCAAGGTAAAGGTCCTGGATCCGCAAGACACCCAATAAAGGACATCAAGTTTCTCCAGAAGGTGAGAAATCAACAGTAACAGTTCATACCCCTTAAGGCATACCATCACGTCAATCCCGAAATTCAACTACGAGCTTTTTAACTGCAACAACTTTAATATACGCTATTGGAGCTGGAATTACCGCGGCTGCTGGCACCAGACTTGCCCTCCAA
+
D@@DDHHHII@GEGHH=G1D<GEHEHFC1C11C<FHH1EHCCGC1<D@1D1@1<C0<<CG?GHFFHH@GHHH0<C?EHG1DHCD1<11<11FCEHHEH1<11<D11:0:CFHH@181@1DF<HF8<G?C1<GCDAA<<5FFIH?F<CF6<CACFC1$<HEC?<CDG@HGC?GHG@@HECFFHFDC@HFEHFFG<CHF:@0GC0EC@CHEF<<0GFFEH=IHHGIIIIEIIHCFGCCEHEGAC1ECIIHHD<<<<<EDHF<1C<11@HG1EC@H=D1FEEIHHHGHFIHHFF1FHCCHGCHFC@CCCHGHIHEHFF1HF@CCCHC<CE?GH@F?IIIHFC@CCD<11EECCCDD@<0
@HISEQ:969:HM2KJBCX2:2:1101:5770:23072 2:N:0:ACTATGCA
GGAAGAAGTAGCCCAACTATCCCTATTAATCATTACGTCGATCCTAGAAACCAACAAAATAGAATCAAACGTCCTATTTCGTTATTCCATGCTAATGTATTCAAGCGTGAGCCTGCTTTAAACACTCTAATTTTTTCAAAGTAACAGTCCTGATTCCCCATGACACCAAATTAATGACATCATGGTTCGTCAGAAGGTAGGAATCAATAATACCAGTACGTACAATAGCACGACCAATAAATTGATCCCGAAATTCAACTACGAGCTTTTTAACTGCAACAACTTTAATATACGCTATTGGAGCTGGAATTACCGCGGCTGCTGGCACCAGACTTGCCCTCCAA
+
DADBDHIIHIIIIIIIF@HHIHHIIIIIIIHIIHHIIIIIIIIIFIHGHHEHHHHIHIGG?DFHHHIHHIIIIIDHEHHFHGGEHHHIIIIGI?@GHHHIHGHHIIHHHHEHIIIHHHHHHGHHHIIHIHIHHHFHHIIIIHIIIIHIIHHGEHIIHGHIIHHIIHEHHHHHIHGHHIIHHHHEHFHHHIIIHIHEIHIHHIHIHHHGHHFFHIIIIHHIHHIIIIIIIIHIHIIIIGIIHFHIHHHIIIIHIH@IIIIIIHEHIIIIHHIHHHGHHGIIIHHG?IIHIHHIIIHIHIHIIIHIIHIIHFHIIHHHGGIIHIIIHHHIIHHIIIIHHGIDDDDD
@HISEQ:969:HM2KJBCX2:2:1101:5379:23761 2:N:0:ACTATGCA
GGAAGAAGTAGCCCCAACTATCCCTATTAATCATTACGTCAATCCTAGAAACCAACAAAATAGGATCAACGTCCTATTTCATTATTCCATGCTAATGTATTCAAGCGCGAGCCTGCTTTAAACACTCTAATTTTTTCAAAGTAACAGTCCTGATTCCCCACCACACCAAATTAATGACATGATGGTTCGTCAGAAGGTAGGAATCAGTAACACCAGTACGTACCGAAGGCACGACCAGCGTACTAATCCCGAAATTCAACTACGAGCTTTTTAACTGCAACAACTTTAATATACGCTATTGGAGCTGGAATTACCGCGGCTGCTGGCACCAGACTTGCCCTCCAA
+
DAADAHIIHIHHHHGEHHIHIIIGF@GFHHHFHHHIHHHHIHIHIHHIHHGECFGGGEEHGHC@C@GEHCH@?EHIIHFHHIHEEHHHEHCFGECIIIIIIHHIHHIIHHHIHIHHHHHHHIHHIHHHIHHHIHHHFCHIIHIIIIIIIHHHHGCHHACEE<@FCGGHHGHHIHIIHHHIIIHHHFGIIIIIIIHIIIHIIIIHIHIIIHHHEFEIIIIIIIIIHIIIIHHIIHIIIHHIHHEGHIIHHFHHHFIHEIHIIIIIIIIIIIIIIHIHIHHHIIIIIIGIIIHIHGIIIIIIIHHIIHHGFIIIIIIIIIHIIIIIIIIIIIIIIIIIIIIIDDDDD
@HISEQ:969:HM2KJBCX2:2:1101:17810:23600 2:N:0:ACTATGCA
GGAAGAAGTAGCCCCAACTATCCCTATTAATCATTACCTCGAGCTCCGAAAACCAACAAAATAGAACCGAGGTCCTATTCCATTATTCCATGCACCACTATTCAGGCTTGCGCCTGCTTTAAGCACTCTAATTTTTTCAAAGTAAATCTTCCAGCCACCCAAGCCACTCAATGAAGAGCAGCAAGGGAAAACCGGATAAATTAGACCAGGAAAAGCAGTAACCACTCATTGAGGGACCGCTATCCTAGGTCGCAGATCCAACTACGAGCTTTTTAAACGCAACAACTTTAATATACGCTATTGGAGCTGGAATTACCGCGGCTGCTGGCACCAGACTTGCCCTCCAA
+
DDDDAIIIIIIIHIIIIIHHIIIIIHIIIIIHHIIIHHHIIIIIIIIIIIIHHHHHIIIHIIIEHHIIIIICHEHHHHHHEEHICHHHIHHHIEFHHIIIHFHHHEHIIIIIIIIIIHHIHHIHIIIIHIIHHHHHHIIIIIIIIIHHIHHIIIIIIIIIIIIGIIIHIIIIIIIIIIIIIIIIIIIIIIIIIIIIIIIIIIIIIIIIIIHIIIHIIIIIIIHHHHIIIIIIII=IIIIIHIIIIIIIIIIHHIIIIIIIIIIHIIIIIIIIIIIIIIIIIIIIIIIIIIIIIHHIIIIIIIIIIHIIIIIIIIIIIIIIIIIIIIIIHIIIIIIIIIIIIIDDDDD
@HISEQ:969:HM2KJBCX2:2:1101:10749:24194 2:N:0:ACTATGCA
GGAAGAAGTAGCCCCAACTATCCCTATTAATCATTACATCGATCCTAGAAACCAACAAAATAGAATCGGATGTCCTATTTCATTATTCCATGCTAATGTATTCAAGCGTAAGCTTGCTTTAAACACTCTAATTTTTTCAAGGTAACAGTCCTAATTCCCCATAACATCAAATAAATGACATTATGGTTCTTTAGAAGGTGAGAACCAATAAAACCAGTACATACCGAGGCATGACCGATTCCTTGATCCCGAAATTCAACTACGAGCTTTTTAACTGCAACAACTTTAATATACGCTATTGGAGCTGGAATTACCGCGGCTACTGGCACCAGACTTGCCCTCCAA
+
DDDDDIIIIIIIIIIIIIIIIIIIIIIIIIIIIIIIIIIIIHHCHIIIIIIHIIIIHIHHIIHIIIIIIIIIIHIHIIIIHGHHHIIIGHIHHIIIHHIIGIIIIIHIIIIIIIHIIIIHIIIHIIIIIIIIIIIIIIHHIHIIIHIHHIIIIIIIIHIIIIIIIIIIIIIIIIIIHIIIIIIIHIIIIIIIIIIIIIHIIIIIIIIIIIIIIIIIIIIIIIIIIIIIIIIIIIIIIIIIHIHFIHHIIIIIIIIIIIIIIIIIIIIIIIIIIIIIIIIIIIIIIIIIIIIIHIIIGIIIIIIIIIIIIIIIIIIIIIHHD1IIIIIIIIIIIIIIIIHIDDDDD
@HISEQ:969:HM2KJBCX2:2:1101:14085:24259 2:N:0:ACTATGCA
GGAAGAAGTAGCCCCAACTATCCCTATTAATCATTACTTCAGTTCTAGAAACCAACAAAATAGAACCGAAGTCCTAAATTATTATTCCATGCTAATGTATTCAAGGCATAAGCCTGCTTTAAACACTCTAATTTTTTCAAAGTAATAGAGCTAGATCGCGACGACAGCCCAGTAAAGGGTGCCGCCGTTTTCTAGCAGGATGGTAGACGCGCGCCGGCACTCACACTCGTAACCGAGGCGGGCCAGGTGCGTCAAACCAGAAATCCAACTACGAGCTTTTTAACTGCAGCAACTTTAATATACGCTATTGGAGCTGGAATTACCGCGGCTGCTGGCACCAGACTTGCCCTCCAA
+
DDDDDGGHIIIIIIIIIIIHIHIIIIIIHIIIGIHHHIIIIIIIIIIIIIIIIIIIIIHIIIFEHIIIDHIIGIIIGIIIIIIIIIHIHIIGIIIHIIHIIEGEHHHIIIIIHIIIIHIIIHGHHGIIIIIIIHIIIIIHIHIGHIIIIIIIIHHIIIIIIIIIIIIIHIIIHHHHIIHCHIIIHIIIIIHHHIIIIIIIIIIIHIHIIIHIIGIIHIIIIIIIIIIIIIIIIIIIIIIIIIHIIHIIIIIHHIIIIIIIIIIHIIIIIHHIIIHIIHIIHEHIIIIIIIIIIIIIIIIIIIIIHHHGHIIIIIIIIIIGIIHIIIIIIIIHIIHEIIIIHGFHIIHHIDCDDD
@HISEQ:969:HM2KJBCX2:2:1101:8423:24031 2:N:0:ACTATGCA
GGAAGAAGTAGCCCCAACTATCCCTATTAATCATTACTTCAGTCCTAGAAACCAACAAAATAGAACCGAAGTCCTAAATTATTATTCCATGCTAATGTATTCAAGGCATAAGCCTGCTTTAAACACTCTAATTTTTTCAAAGTAATAGAGCTAGATCGCGACGACAGCCCAGTGAAGGGTGCCGCCGTTTTCTAGCAGGATGGCAGACGCGCGCCAGCACTCACACTCGTAACCGAGGCGGGCCAGGTGCGTCAAACCAGAAATCCAACTACGAGCTTTTTAACTGCAGCAACTTTAATATACGCTATTGGAGCTGGAATTACCGCGGCTGCTGGCACCAGACTTGCCCTCCAA
+
DDDBAHHHHIHGHHHHHIIEEEGHHHHHIIIGFHH?GHHHHIHEHHGIIGCHFEHHHHIEFHHIHIIIIHCGEHFHIHFHHHIHEFEHHFH?F1CGG<GEFFFHHHHHIIIHIIHCFEHCHHHIIIIHEHHCHIGIHFIHHGHHHIFHHGHHHHHHFH@HHIHIFHIIIHIHHG/EHIHIHHHHIHHHAG?HHHHFIIIIHIHGIIGIIHGIIIHHHFHCHHGEIIHHECIHHFIIIIIHGHFHHHHGIIIIHIHH?CHHIHGCHIIIIHIIIGHHHHHFHHHIHIIIIIHIIHIHIGIIHHIIHHHHHIIHIIHIIIIIIIHHE?IIHIIHIHHEIIIGIHIHIIIIIDDDDB
@HISEQ:969:HM2KJBCX2:2:1101:4074:24839 2:N:0:ACTATGCA
GGAAGAAGTAGCCCCAACTATCCCTATTAATCATTACGGTGATCCTAGAAACCAACAAAATAGAACCATGCCGTCCTATTCTATTATTCCATGCTAATGTATTCGAGCAAAAATGCCTGCTTTAAACACTCTAATTTTTTCAAGGTAAAGGTCCTGGATCCGCAAGACACCCAATAAAGGACATCAAGTTTCTCCAGAAGGTGAGAAATCAACAGTAACAGTTCATACCCCTTAAGGCATGACCATCACGTCAATCCCGAAATTCAACTACGAGCTTTTTAACTGCAACAACTTTAATATACGCTATTGGAGCTGGAATTACCGCGGCTGCTGGCACCAGACTTGCCCTCCAA
+
DD@DDIIIIIHIIIIIIIIHIIIIIGIIIHIIIIIIIIHHIIIIFHIIIIIIIIIIHHHHIIGHIIIIHIIHDHIHIIHHHIIIIIIIIHCHHIIIHI1DGFGDHHEDHHGIIHHHIGHIIGIIIIHHHIHHIEHIHHIIIIGIIIHHHHEHFIIIHEHHGGIIIIIHIIGHIHHHIIIIIIIIIIIIIIHIHHIIIIG;IIIIIIIHIIIIIIIIIHHHIHIIHIHIIIIIIII<IIHIHHHEIIIHGIIHIIHIIIIIIIIIHHCIIIIIIIIIIIIIIIIIIIIIIHIIIIIIIIIIHHIIIIGIHIIIIIIIIIHHHIDIIIIIIHGIIIIIIIIIIIIIIGIHDDDDD
@HISEQ:969:HM2KJBCX2:2:1101:4753:24806 2:N:0:ACTATGCA
GGAAGAAGTAGCCCCAACTATCCCTATTAATCATTACGTCGATCCTAGAAACCAACAAAATAGAATCAAACGTCCTATTTCATTATTCCATGCTAATGTATTCAAGCGTGCGCCTGCTTTAAACACTCTAATTTTTTCAAAGTAACAGTCCTGATTCCCCACGACACCAAATTAATGACATCGCGGTTCTTCAGAAGGTAGGAACCAATAATGCCAGTGCGTACCGAGGCACGACCGACAATCTGATCCCGAAATTCAACTACGAGCTTTTTAACTGCAACAACTTTAATATACGCTATTGGAGCTGGAATTACCGCGGCTGCTGGCACCAGACTTGCCCTCCAA
+
DDCDAEFHHIHIGEEHHIIGIIHGHHIIGII?GHIGHHHHHDHIIGIIHIIIFHGHHGHHHECECCFFHHIEEGHHHH@HHGHIIE11CEHCHHHGHIHHIIEGHDD>EHH<EHHIHHIIHHHIIHHE@H@@E1@FBGHFHHGEGFE<EFDCFHEIIHHHHHEGECIHHIIHHEHEHHHGIH.FHHHHHEHFG;FHEIHIIIIHH@<HHFII<IHH=IIHHIHHHHHGGHHHHIIIFHIHIHEGIIGHDHHHEHHHGC=HHHEHHGGIIIHIIIIHGIGHIHIIHHHHHIHHEIHEHGCGG@IIIIIIHGHIIIGIIIIIHHIHIIIHIIIIIIHIIIIIDDDDD
@HISEQ:969:HM2KJBCX2:2:1101:2949:25683 2:N:0:ACTATGCA
GGAAGAAGTAGCCCCAACTATCCCTATTAATCATTACATCGATCCTAGAAACCAACAAAATAGAATCGGATGTCCTATTTCATTATTCCATGTTAATGTATTCAAGCGTGAGCCTGCTTTAAACACTCTAATTTTTTCAAGGTAACAGTCCTAATTCCCCGTGACACCAAATTAATGGCATTACGGTTCTTTAGAAGGTGAGAAATCAATAATATCAGTACATACCAACGGCATGACCGAAACATTGATCCCGAAATTCAACTACGAGCTTTTTAACTGCAACAACTTTAATATACGCTATTGGAGCTGGAATTACCGCGGCTGCTGGCACCAGACTTGCCCTCCAA
+
BBDBBHEHHIIHIICGHHHCHHIIIIGHIIGIIIIIHHHHHIIFHCHECEHIIIIHHII1FEH@EHIHGHHIIHIHHHHFFHHHHIIIEEHC@GFFIIIHIFHIIHHHHHHIIHFHHHIHHHIIIIHHIEHHHFEGFHHHHHHIHIIHHHHHHACGIIGHIIIHHHH@GHHIIIHIIHIIIHHHHHHHIIIIIIGIIHIHIHHHH?HEIIIFIHHIIIHHHHHHIHHHIHIHHHHHGHHFHIIHGDIHHIGIHIIIIHHIIIIIIIGIIIIIIIIIIIIIIIIIIHIHGHIIIHIHIIHIIIIIIIGIIHIIIHIGIIIIIIIHHHIIIHIIIIHEC1HIHHBDDD@
@HISEQ:969:HM2KJBCX2:2:1101:2754:25741 2:N:0:ACTATGCA
GGAAGAAGTAGCCCCAACTATCCCTATTAATCATTACGGTGATCCTAGAAACCAACAAAATAGAACCATGCCGTCCTATTCTATTATTCCATGCTAATGTATTCGAGCAAAAATGCCTGCTTTAAACACTCTAATTTTTTCAAGGTAAAGGTCCTGGATCCGCAAGACACCCAATTAAGGACATCAAGTTTCTCCAGAAGGTGAGAAATCAACAGCGACAGTTCATACCCCTTAAGGCATGACCATCACGTCAATCCCGAAATTCAACTACGAGCTTTTTAACTGCAACAACTTTAATATACGCTATTGGAGCTGGAATTACCGCGGCTGCTGGCACCAGACTTGCCCTCCAA
+
DDDDCIIIIIIIHIIHHIIIIIIIIIIIIIIIIIIIIIIIIIIIIHIIIIIHHHIIIIIHIIHFHIIIIIFEDHDHHIIIIIIIIIIIHFHHHICHIIIIIGGHGHHIIIIIIIIIIIIGHIIIIIIIIIIIIIIIIHHHIIIIIIIIIIIIIIIIIIHIIIIIIIIIIIIIIIIIIIIIIIIIIIIIIIHIIIIIIIIHIIIIIIIIIIIIIIII=IIIIIIIIIHIIIIIIIIIIIIIIIIIIIIIIIIHIIIIIIIIIIIIIIIIIIIIIIIIIIIIIIIIIIIIIIIIIIIIIIIIIIIIIIIIIIIIIIIIIIIIIIIIIIIIIIIIIIIIIIIIIIIHIIIIDDDDD
@HISEQ:969:HM2KJBCX2:2:1101:6948:26283 2:N:0:ACTATGCA
GGAAGAAGTAGCCCCAACTATCCCTATTAATCATTACGGTGGTCCTAGAAACCAACAAAATAGAACCACAACGTCCTATTCTATTATTCCATGCTAATCTATTCAAGCAATAGCCCGCTTTAAACACTCTAATTTTTTCAAGGTAATGGTCCTGGCTCCCCAACACACCCAATTAAGGACATGCTGGTTCACCAGAAGGAAGACCCGACAACAAGACAGTACTCGCCAAAGACGGACCGCCCGGCCAGGCCTAAAATTCAACTACGAGCTTTTTAACTGCAACAACTTTAATATACGCTATTGGAGCTGGAATTACCGCGGCTGCTGGCACCAGACTTGCCCTCCAA
+
DDDDDIIIIIIIIIIIIIIIHHIIIHIIIHIHIIIIIIHIHIIHIIIIIHIHIHHIGHIGHIHIIIIIIHG@CGHIHIIHCHHHHIHIGGHIIHIHIIIIIEHIHIIGIIIHIIHHIIHIIHHHIIIIHHHFIHHIIIHHIIIIIHIIIIIIIHHHIIIGIIHHEIIIIIIIIIIIIIIIHIIHIIHHHHHGHIIIHIIIIIHHCIHIIIIIGIHHIIIIIIIIIIHIGIHHII?GIHHIIIIHIIIIIHIIIIIIIIIIIIIIIIHIIHIIIIIIHIIIIIIHEIIIIGIIIIHIIIIIIIIIIIHIIIIIIIIIIIIIIIIIIIIIIIIIIIIIIIIIIIDDDDD
@HISEQ:969:HM2KJBCX2:2:1101:15816:26616 2:N:0:ACTATGCA
GGAAGAAGTAGCCCCAACTATCCCTATTAATCATTACGGTGATCCTAGAAACCAACGAAATAGAACCAATCCGTCCTATTTCATTATTCCATGCTAATGTATTCAGACGTTAGCCTGCTTTAAACACTCTAATTTTTTCAAAGTAACAGTCCTGATTTCCTATCACACCAACTAAATGGCATGAAAGTTCCTCAGAAGGTAGAGATTTATCTCACCAGTACAGACAATTAAGCCTGACCAATGGGTAAACCCCGAAGTTCAACTACGAGCTTTTTAACTGCAACAACTTTAATATACGCTATTGGAGCTGGAATTACCGCGGCTGCTGGCACCAGACTTGCCCTCCAA
+
D00B01<1DCHHIHHHIHIHHHHHHHIIEHEHCHIIH1EHHIHHIIIGHIIIIIII@GHHFEHFHIHIHIHHHHGIHHHHHEHHIIGIIIHHEHHIICH>1<EFHEHHFFG@GHHIIHGEGHEHIIIHIHEHFGHEHHFFHIHFHHHEHGIHHHIHIIHFEHHEHHHHGHHHIHGGGEHEIHIIIIHF@EHHHHD<H5HHHEG?GHCDFHHFFEHCIHHH:?HHHG@HHFHH?IHIHHF1IHHEFGEEIIGHIHHHHIIIIIHHEHCF@IHHIIHGCHCHHEHHHEEIHIFHHG=HIHHEHEEHHHIIIIIIIIGIIHHDHFEIHHHGHGDCG<FCIHIIIHH@DB0<
@HISEQ:969:HM2KJBCX2:2:1101:10052:27114 2:N:0:ACTATGCA
GGAAGAAGTAGCCCCAACTATCCCTATTAATCATTACATCGATCCTAGAAACCAACAAAATAGAATTGGATGTCCTATTTTATTATTCTATGCTAATGTATTCAAGCGTGAGCCTGCTTTAAACACTCTAATTTTTTCAAAGTAACAGTCCTGACTCCCCACAACATCAAATTAATGACATCATGATTCATCAGAAGGGAGAAATCAATGACATTAGTACGTACCGAAGGCACGACCGACGTATTGATCCCGAAATTCAACTACGAGCTTTTTAACTGCAACAACTTTAATATACGCTATTGGAGCTGGAATTACCGCGGCTGCTGGCACCAGACTTGCCCTCCAA
+
DDDDDIIGHIHIGIIIIIIHEEEHHHHCHEGEHIHHIHFHHHIIGHCECGHIHHFHGIHEHEEHIFFHIIGIFHHHHGHEHIIEHIIEHCHFGHHHHHIHEDFHHHIIIHIGHHHHGHHEIHHHHHHFHHFDG@G<EIHHE?CIHHHHHHHIGIHHDHHIHIIIIHGHHHEDHHHFEEGEEIHIIIIIIHIHHIIIHIIIHHHHHHHGIIIHHDHHIIIHHIIIIIHHHIIIHHHGIHFHHHGHHHDF?HIHIHHHIIIIIIIHHEIHIIIIIHHHIIIIIHHGIIIIIIIIIIHEHIIIIHIHHIHIIIHGHIGIIIIIIIIIIIHHIIHHIHIHIIHIHDDBDC
@HISEQ:969:HM2KJBCX2:2:1101:11334:27092 2:N:0:ACTATGCA
GGAAGAAGTAGCCCCAACTATCCCTATTAATCATTACATCGATCCTAGAAACCAACAAAATAGAATCTGATGTCCTATTTCATTATTCCATGCTAATGTATTCAAGCGTAAGCTTGCTTTAAACACTCTAATTTTTTCAAGGTAACAGTCCTAATTCCCCATAACATCAAATAAATGACATTATGGTTCTTTAGAAGGTGAGAACCAATAAAACCAGTACATACCAAGGCATGACCGATTCCTTGATCCCGAAATTCAACTACGAGCTTTTTAACTGCAACAACTTTAATATACGCTATTGGAGCTGGAATTACCGCGGCTGCTGGCACCAGACTTGCCCTCCAA
+
DDDCDHIIIIHHIIHIHHIIIIIIIIIIIIIIIIIGIIIIHIIIIGIIIHHIIHIIIIIIIIHIIIIIIIIHIIIHHIICHIIIIIIIIHHHHHHIIHIIHIIIIIIIIHIHIIIIIIIIIIIIIIIIIIIHHHIHIIIIIIIIIIIIIIIIIIIIIIIIIHIHHHHIIIIIIIIIIIIIIIIIIIIIIIIIIIIIIHIIIIIIIIIIIIIIIIIIIIIIIIIIIIIIIIIIIHIIIIIIIIIIIIIIIIIIIIHIIIIIIHIIIIIIIIIIIIIIIIIIIIIIIIIIIIIIIIIIIIIIIIIIIIIIIIIIIIIIIIIIIIIIIIIIIIIHGIIIIIIIDDDDD
@HISEQ:969:HM2KJBCX2:2:1101:18222:27431 2:N:0:ACTATGCA
GGAAGAAGTAGCCCCAACTATCCCTATTAATCATTACGTCAATCCTAGAAACCAACAAAATAGGATCAAACGTCCTATTTCATTATTCCATGCTAATGTATTCAAGCCTTAGCCTGCTTTAAACACTCTAATTTTTTCAAAGTAACAGTCCTGATTTCCTGCAACACCAAATTAATGACATTACAGTTCGTCAAGAGGGAGGAATCAGTGAGATCAGTACATACCAGAGGCATGACCAACCTACTAACCCCGAAATTCAACTACGAGCTTTTTAACTGCAACAACTTTAATATACGCTATTGGAGCTGGAATTACCGCGGCTGCTGGCACCAGACTTGCCCTCCAA
+
ADDDAIIII@GHIIIIIIIIIIIIHIIIIIIHHHIIIIIIIIHIHHIIHHIIIIECCCGHHHHIHHHCGFEGFHHHIHEGHGHIIIIHHH??EHHIIHIIHIIIIHHIIIIHHIIHEHFHGHIIIIIIIHHGIHHHHHIGIIHIIIIHHHHIHHHEEHHHIHHHGHEHHGGGHIIIIHHHFIIIIIIIIIHGIHHIHHIHEI;HHHHIIIIHI<IIIHHIHIIIIHIEEHIIIIIIIIIHHHHFHHCIHHHEIIIHCHGIIIIIHHIIIIIHHHFIHIIIIIIIHHIHIIHIIHHCIHIHHIIIIIIIIIIIIIIIIIIIIIIIIIIIIIIIIIIHIHHIIDDDDD
@HISEQ:969:HM2KJBCX2:2:1101:10475:27971 2:N:0:ACTATGCA
GGAAGAAGTAGCCCCAACTATCCCTATTAATCATTACATCGATCCTAGAAACCAACAAAATAGAATCGGATGTCCTATTTCATTATTCCATGCTAATGTATTCAAGCGTGAGCCTGCTTTAAACACTCTAATTTTTTCAAGGTAACAGTCCTAATTCCCCGTGACACCAAATTAATGGCATTACGGTTCTTTAGAAGGTGAGAAATCAATAATATCAGTACATACCAACGGCATGACCGAAACATTGATCCCGAAATTCAACTACGAGCTTTTTAACTGCAACAACTTTAATATACGCTATTGGAGCTGGAATTACCGCGGCTGCTGGCACCAGACTTGCC
+
DDADDIIIIIIIIIIIIIIIIIIIIIIIIIIIIGIIIIIIIIIIIIIIIIIGHHIGHIIIIIIIIIIIIGIIIIHIHIHIIICHEHI?EEHIIHHIIIIIHHGHHGHHHIIIIIIIIIHHIIIHIIIIHIIIIIIIIIIIIIIIIIIIIIIIIIIIIIHIIIIIIIIIIIIIIIIIIIIIIIIIIIIIIIIIIIIIIIIIIIIIIIIIIIIIIIIIIIIIIIIIIIIIIIIIIIIIIIHGIIIIIIIIHIIIIIIIIIIIIIIIIIIIIIIIIIIHIIIIIIIIIIIIIIIIIIIIIIIIIIIIIIIIIIIIIIIIIIIIIIIIIIIIIHF1IIIIDDDDD
@HISEQ:969:HM2KJBCX2:2:1101:20175:28125 2:N:0:ACTATGCA
GGAAGAAGTAGCCCCAACTATCCCTATTAATCATTACGTCAATCCTAGAAACCAACAAAATAGGATCGAACGTCCTATTTCATTATTCCATGCTAATGTATTCAAGCGTTAGCTTGCTTTAAACACTCTAATTTTTTCAAAGTAACAGTCCAAATTCCCCGCAACACCAAATTAATGGCATTACGGATCATCAGGAAGGAGGAATCAGTGAGACCAGTACATACCAGAGGCATGACCAACCTACTAACCCCGAAATTCAACTACGAGCTTTTTAACTGCATCAACTTTAATATACGCTATTGGAGCTGGAATTACCGCGGCTGCTGGCACCAGACTTGCCCTCCAA
+
@<<B@CHEH1C@GGHH0GE@FG@<FGE?FC1CGHFFHI@F0CHHHHC<CHHFCGHHC@HCFEFCHFHI=CG?CE0EHCH?GG<FC<<1<CCC1<<1FEHEHEF@HCEEHCECHFG@FCHCGHH@BDEHGHEHE@EGHGHGHFGFAHDEGEFEHBFGIHDHHEIIHGHIHFIIHIHFG@@FHHGCHED0GEHFECHGIGHHG@IHHHCHCHECHIHHIHGHHHHHHFIHFFIHHHEDGGFHHCHC>IHHHGIHHFG1HCEIHIIHHCHCHHHFC1F@E@D<1HIHEHHHEGHHECIHHHHHIHIHHCCIHFGEHHHDIIIIHHHEEHIIHIHHFHIIIIIIIDDDDD
@HISEQ:969:HM2KJBCX2:2:1101:17974:29212 2:N:0:ACTATGCA
GGAAGAAGTAGCCCCAACTATCCCTATTAATCATTACGTCGATCCTAGAAACCAACAAAATAGAATCATGCCGTCCTATTCTATTATTCCATGCTAATGTATTCGAGCAAAAATGCCTGCTTTAAACACTCTAATTTTTTCAAGGTAAAGGTCCTGGATCCGCAAGACACCCAATAAAGGACATCAAGTTTCTCCAGAAGGTGAGAAATCAACTGCAACAGTTCATACCCCTTAAGGCATGACCATCACGTCAATCCCGAAATTCAACTACGAGCTTTTTAACTGCAACAACTTTAATATACGCTATTGGAGCTGGAATTACCGCGGCTGCTGGCACCAGACTTGCCCTCCAA
+
DDDDDIIHIIIIIIIIIIIIIIIIIIIIIIIIIIIIIIIIIIIIIIIIIIIIIIIIIIIIIIHIIIHIIHIGIHIIIIIIIIIIIIIIIIIIIIIIIIHIIHHIIIIIIIIIIHIIIIIHIIHIHIIIIIIIIIIIIIIIIIIIIIHIIHIIHIIIIIHIIIIIIIIIHHIIIIIIIIIIIIIIIIIIIIHIIIIIIIIIIIIIIIIIIIIIIIIIIIIIIIIIIIIIIIIIIIIIIIIIIIIIII<HIIIHIIIIIIIIIIIIIIIIIIIIIIIIIIIIIIIIIIIIIIIIIIIIIIIIHIIIIIIIIIIIIIIIIIIIIIIIIIIIIIIIIIIIIIIIIIIIIIIIDDDDD
@HISEQ:969:HM2KJBCX2:2:1101:19540:29052 2:N:0:ACTATGCA
GGAAGAAGTAGCCCCAACTATCCCTATTAATCATTACGGTGATCCTAGAAACCAACAAAATAGAACCATGCCGTCCTATTCTATTATTCCATGCTAATGTATTCGAGCAAAAATGCCTGCTTTAAACACTCTAATTTTTTCAAGGTAAAGGTCCTGGATCCGCAAGACACCCAATAAAGGACATCAAGTTTCTCCAGAAGGTGAGAAATCAACAGTAACAGTTCATACCCCTTAAGGCATGACCATCACGTCAATCCCGAAATTCAACTACGAGCTTTTTAACTGCAACAACTTTAATATACGCTATTGGAGCTGGAATTACCGCGGCTGCTGGCACCAGACTTGCCAA
+
DDCDDIGIIIIIIIIIIIIIIIIIIIIIIIIIIIIIIIHIIHIIHHIIIIIIIIHHIIIIHIHIIIHIIIFHIHIHIIHIGIIIIIIIIIIIHHIIIIIIHHHIIIIIIIIIIIIGIHHIIIIIIIIIIGIIIIIHIIIGIIIGIHIIIIIIIIIIHHHIIIIIIHHIIHHHHHHIIIIIIIIIIHHHHGGHHIIIIIIIIIIIIIIHHHIIIIIIIIIIIIIIIIIIHIIIIIIIIIIIIIHIHHHHHIIIIHHIIIIIIIIIIIIIIIIIIIIIIIIIIIIIIIIIIIIIHHIIIIIIIIIIIIIIIIIIIIIIIIIIIIIIIIIIIIIIIIIIIIIIIIIIDDDDD
@HISEQ:969:HM2KJBCX2:2:1101:9895:29320 2:N:0:ACTATGCA
GGAAGAAGTAGCCCCAACTATCCCTATTAATCATTACGTCGATCCTAGAAACCAACAAAATAGGATTAACGTCCTATTTCATTATTCCATGCTAATGTATTCAAGCGTTAGCCTGCTTTAAACACTCTAATTTTTTCAAAGTAACAGTCCTGATTTCCCGCAACACCAAATTAATGACATCACGGTTCGTCAAGAAGGAGGAATCAGTAAAGCCAGTACATACCGAAGGCATGACCAACTTACTAACCCCGAAATTCAACTACGAGCTTTTTAACTGCAACAACTTTAATATACGCTATTGGAGCTGGAATTACCGCGGCTGCTGGCACCAGACTTGCCCTCCAA
+
DDDDDHIHIIIIIIHIIIHHGHHIIIIIIIIIIIIIIHIIIIIIIIHHIIIIHHHIIIHHIIGGHCHHIHCGHIIIIHIHCHHIIIIIIIIGIHIIIIHIHIFHIHHHIGHHHHIIIIHHH@HHIHHIHHHHIIHIIHIIIIIIIHIHHIHHHIIIIIIHHIHHHHHHHHIIIIIIIIIIHIHIIIIHIIHHIHHHIIIIIIIHIIIHHFHHHIIIIIHHIHHIHHIIIIIIIIIIHIIIIIIHIIHHGIHIHIIIIIIIIHIHHIIIIIIHIHHIIIIIIIIIIIIIIIIIIIIIIHHIIIIIIIIIIIGHIHHIIIIIIIIIIIIIIIIIHHHHIIIIDDDDC
@HISEQ:969:HM2KJBCX2:2:1101:2502:29433 2:N:0:ACTATGCA
GGAAGAAGTAGCCCCAACTATCCCTATTAATCATTACGGTGATCCTAGAAACCAACAAAATAGAACCATGCCGTCCTATTCTATTATTCCATGCTAATGTATTCGAGCAAAATGCCTGCTTTAAACACTCTAATTTTTTCAAGGTAAAGGTCCTGGTTCCACATGACACCCAATTAAGGACATCATGCTTCTCCAGAAGGTGAGAAATCAACTGCGACAGTTCATACCCCTTAAGGCACGACCATCACGTCAATCCCGAAATTCAACTACGAGCTTTTTAACTGCAACAACTTTAATATACGCTATTGGAGCTGGAATTACCGCGGCTGCTGGCACCAGACTTGCCCTCCAA
+
BDDBDEHHEHHHIIIHHIIIIIIIIIIIIIIIIHIIIIDDEHIIIIIIIIHFHHIIIIIIIIHEHIIHHEHE/EEH@GIIIHGIIIIHIGHHHHHHHIFFEDG@CHGHHHHHHIHIIIHIGHHHIIIHHHEHCHHIIHHIHEHIHIIHG@HIIGIHHHHHHGGHHHIIIHHIHIHFEFEHHGEIIHHHHEHIGIIHGGCEIHIIIIHHIHIIHIIHIHHHIHGHHGIIIIIIIHIHIHIIIHIHHHCHGCFIIIIGIIIIIIIIIIIIIHIIHIIIHIIIIIIIIIIIIHIIIIIIIHIHIIIIIIIIIIIIIIIIIIIIIIIIIIIIIIIIIIHIIIIIIIIIIIIDDDDD
@HISEQ:969:HM2KJBCX2:2:1101:8734:29439 2:N:0:ACTATGCA
GGAAGAAGTAGCCCCAACTATCCCTATTAATCATTACATCGATCCTAGAAACCAACAAAATAGAATCGGATGTCCTATTTCATTATTCCATGCTAATGTATTCAAGCGTGAGCCTGCTTTAAACACTCTAATTTTTTCAAGGTAACAGTCCTAATTCCCCGTGACACCAAATTAATGGCATTACGGTTCTTTAGAAGGTGAGAAATCAATAATATCAGTACATACCAACGGCATGACCGAAACATTGATCCCGAAATTCAACTACGAGCTTTTTAACTGCAACAACTTTAATATACGCTATTGGAGCTGGAATTACCGCGGCTGCTGGCACCAGACTTGCCCTCCAA
+
DDDDDIIGHIIGGHHHIIIIEHIHHHIIIIIIIHIIIIIIIIIHIIIHHHIGGHHIIIIIIHHHIIHHGHHGHIIHHIHIIIIIHIIHHIIECHIHDHHIHIIIHIHHHIIHIIHIIHHHHHHHHHIIIIIHIIIIIIIIIHIIIHIIHIHIIIIIIIIGIIIIIIIIIIIHIIIIIIIIIIIIIIIIIIIIIIIIIIHIHIIIIIIIIIIIIIIIIIIIIIIIIIIIIIHIIIIIIIIIIIIIHGIIIIIIIIIIIIIIIIIIIIIIIIIIIIIIIIIIIIIIIIIIIIIIIIHIIIIIIHIIIIIIIIIIIIIIIIIIIIIIIIIIIIIIIIIIIIIIIIDDDDD
@HISEQ:969:HM2KJBCX2:2:1101:4817:30427 2:N:0:ACTATGCA
GGAAGAAGTAGCCCCAACTATCCCTATAATCATTACGGTGATCCTAGAAACCAACAAAATAGAACCATGCCGTCCTATTTTATTATTCCATGCTAATCTATTCAAGCACAAGCCTGCTTTAAGCACTCTAATTTTTTCAAGGTAATAGCTCTGCTTCCCCAACGCACTAACTTAATAGCATGCTGGTTATTCAGAAGGTAGGAATTCATCAGGCCAGTGCGGACAGTGAAGCCCGACCAACCGACAAACTCCGAAATTCAACTACGAGCTTTTTAACTGCAACAACTTTAATATACGCTATTGGAGCTGGAATTACCGCGGCTGCTGGCACCAGACTTGCCCTCCAA
+
ADDDDIIIIHIIIIIIIIIIIIIIIIIIIIIIIIIIIIIIIIIIIIIIIIHGHIHIIGIIIIIIIIIIHIIIIIIIIIIIHIHIIIIGHHHIIHHIHIIIIHIHIIIIIIIIIIIIIIIIIIIIIIIHHHIHIIIIIHIIIIIIIIIIIIIIIIIIIIIIHIIIIIIIIIIIIIIIHIIIIIIIIIIIIHIIIIIHIIIIIIIIIIIIIIIIIIIIIIIIIIIIIIIIIIIIIIIIIIIIIIIIHHIHIIIIIIIIIIIIIIIIIIIIIIIIIIIIIIIIIIIIIIIIIIIIIIIIIIIIIIIIIIIIIIIIIIIIIIIIIIIIIIIIIIIIIIIIIIIIIIDDDDD
@HISEQ:969:HM2KJBCX2:2:1101:8066:30574 2:N:0:ACTATGCA
GGAAGAAGTAGCCCCAACTATCCCTATTAATCATTACGTCAATCCTAGAAACCAACAAAATAGGATCAAACGTCCTATTTCATTATTCCATGCTAATGTATTCAAGCGTTAGCCTGCTTTAAACACTCTAATTTTTTCAAAGTAACAGTCCTGTTTCCCTGCAACACCAAATTAATGACATTACAGTTCTTCAAGAAGGAGGAACCAGTAAAGCCAGTACATACCAGAGGCACGACCAACCTACTAATCCCGAAATTCAACTACGAGCTTTTTAACTGCAACAACTTTAATATACGCTATTGGAGCTGGAATTACCGCGGCTGCTGGCACCAGACTTGCCCTCCAA
+
DDCDDIIIIIIIIIIIHIIIIIIIIIIIIIIIHHIHIIIIHIIIIIIIIHIIHIIIIIFHIIHHIIIIIIIIIIIIIIIGHIIIIIIIGHHGHIGHIIIHIIIIIHHHIIHIIIIIIHIHHIIIIIIHHIIIIIIIHHIHHIIIIIIIIIIIIIIIIIIIHIIIIHIIIIHHIIIIIIIIIIIIIIIHHHIIIIIHHIIIIIIIIIIIIIIIIIIIIIIIIIIIIIIIIIIIIIIIIIIIIHEHFIHHIIIIIIIIIIIIIIIIIHIIIIIIIIIIIIIIIIIIIIIIIIIIHHIIIIIIIIIIIIIIIIIIIIIIIIIIIIIIIIIIIIIIIIIIIIIIIDDDDD
@HISEQ:969:HM2KJBCX2:2:1101:9852:30573 2:N:0:ACTATGCA
GGAAGAAGTAGCCCCAACTATCCCTATTAATCATTACGTCAATCCTAGAAACCAACAAAATAGGATCAAACGTCCTATTTCATTATTCCATGCTAATGTATTCAAGCGTTAGCCTGCTTTAAACACTCTAATTTTTTCAAAGTAACAGTCCTGTTTCCCTGCAACACCAAATTAATGACATTACAGTTCTTCAAGAAGGAGGAACCAGTAAAGCCAGTACATACCAGAGGCACGACCAACCTACTAATCCCGAAATTCAACTACGAGCTTTTTAACTGCAACAACTTTAATATACGCTATTGGAGCTGGAATTACCGCGGCTGCTGGCACCAGACTTGCCCTCCAA
+
DADDDIIIIIIIIIIIIIIIIIIIIIIIIIIIIIIIIIIIIHIIIGIIIIIIIIIIIIIIIIIHIIIIIIIIHIIGIIIIIIIIIIIHIHFHHGIGIIIIHIIIIIIHIHIHHGIHGHHIIIIIIIIIIHIIIIIIIIIIIIIHIIHIIIIIIIIIIIIIHIIIIIIIIIIIIIIIIIIIIIIIIIIIIIIIIIIIIIIIIIIIIIIIIIIIIIIIIIIIIIIHIIIIIIIII<IIIIHIIIHHDIIIIIIIIIIIIIIIIIIIIIIIIIIIIIIIIIIIIIIIIIIIIIIIIIIIHIIIIIIIIIIIIIIIIIIIIIIIIIIIIIIIIIIIIIIIIIIIIDDDDD
@HISEQ:969:HM2KJBCX2:2:1101:11567:31195 2:N:0:ACTATGCA
GGAAGAAGTAGCCCCAACTATCCCTATTAATCATTACGGCGGTCCTAGAAACCAACAAAATAGAACCGCACGTCCTATTCTATTATTCCATGCTGTAATATTCGAGCAAAGGCCTGCTTTGAACACTCTAATTTTTTCAAAGTAAAAGTCCTGGTCCCCAACACACCCAGTGAAGGGCATGCGGTTCTCCAGAAGAAAAGGCCCGGCCGGACAAGTGCACGCGGTGAGGCGGACCTGCCAGCCAGGCCAAAGGTTCAACTACGAGCTTTTTAACTGCAACAACTTTAATATACGCTATTGGAGCTGGAATTACCGCGGCTGCTGGCACCAGACTTGCCCTCCAA
+
ABDDDHIIIIIIHIIIIHCHHIHIGHIGHHHHHHHIHGHIIIIGHHH?GHIGEHHIGIFHHHGHIIICHDDCGEE@GEGHGGIHHHIHHC1<GCIIHIIIIIIIIIHIHEIHGIIIHHIIHHHIIIIHHIIHIIIIIIHHHIIIIIIIIIIIHIIIHIIIIIIIIIIIHIIIIIIHGHGIIIIIIIIHHIIIIIIIIHHIIGIIHIIIIIIIIIIIIIIIHHHIIIIIIIIIIIIIIIIIIIHIIIIHIIIIGIIIIIIIIIIIIIHIIIIIIIIIIIIIIIHIIIIIIHHIIIIIHIIIIIIIIIIIIIIIIIIIIIIIIHIIIIIIIIHHIIIIIIIDDDDD
@HISEQ:969:HM2KJBCX2:2:1101:11859:31696 2:N:0:ACTATGCA
GGAAGAAGTAGCCCCAACTATCCCTATAATCATTACATCGATCCTAGAAACCAACAAAATAGAATCTGATGTCCTATTTCATTATTCCATGCTAATGTATTCAAGCGTAAGCTTGCTTTAAACACTCTAATTTTTTCAAGGTAACAGTCCTAATTCCCCATAACATCAAATAAATGACATTATGGTTCTTTAGAAGGTGAGAACCAATAAAACCAGTACATACCAAGGCATGACCGATTCCTTGATCCCGAAATTCAACTACGAGCTTTTTAACTGCAACAACTTTAATATACGCTATTGGAGCTGGAATTACCGCGGCTGCTGGCACCAGACTTGCCCTCCAA
+
CADDDIIFHFFHIHHHHIHIIHFHIIIIIIIIIIIIIIIGHGGIIIIIIICDHHHIIIGIHHEHEHIHHHHHHHHIHFHHIIHIGIHHIIC@FHIHIIIHHIIIHHIHEIHHHHIHGHIHHHHHH1HHHHHHHHIIIIHHHHHHHHHHHIGIHIIIHIIIIIHIIIIIIIHIIIIIIHIIIIIIIHEEIIIIIHIIIIIIIIIIHIIIHIIIHIIIIIHIIIIIIIIIGIHIIIHIIIIHIHFIIIHHIIIIIHHHIIIIHHHHGIIIHIIIIIHIIHIHHIHHHIIIIIIIIHFIIIIIIIIIIIIIIIIIIIIHIIIIIIIIIIIIIIIIIIIIIIIDBDDD
@HISEQ:969:HM2KJBCX2:2:1101:9848:32318 2:N:0:ACTATGCA
GGAAGAAGTAGCCCCAACTATCACTATTAATCATTACGGTGATCCTAGAAACCAACAAAATAGAACCATGCCGTCCTATTCTATTATTCCATGCTAATGTATTCGAGCAAAAATGCCTGCTTTAAACACTCTAATTTTTTCAAGGTAAAGGTCCTGGATCCGCAAGACACCCAATTAAGGACATCAAGTTTCTCCAGAAGGTGAGAAATCAACAGCGACAGTTCATACCCCTTAAGGCATGACCATCACGTCAATCCCGAAATTCAACTACGAGCTTTTTAACTGCAACAACTTTAATATACGCTATTGGAGCTGGAATTACCGCGGCTGCTGGCACCATACTTGCCCTCCAA
+
@D0@@GF1CFFCH1C0<EDG?<11FH??<F<1<<1DGH0DC?H1<C1CCCC1<<F0<C?CC11<DGCEEE1<F0<<DG1<1<CH@@HC11<<<CGHFFHCCC1C1@@<CFHFIHHHEE@1FGHGHFHIBGHCHHIHB@GGGAFHCB@GHH7C0F<E/<CHHH@@@.DGDCCEEHCGHCFH8HIIIHFGHFHF?HHHEHCGG=HIIHHHHCEGGE>CD1@EA1CHCHHIHCEHHIHCFFEFD<11HG@FEF@<C<///CEIIGIHHHEHHHE1CHIIFIIIHFCHEHFEHGDEFE?IHH@E<?HHHHHIH@CEFHG@CEH?ECCHC<HHHGCECHEHIHGG?IIHHDEH@@DDD
@HISEQ:969:HM2KJBCX2:2:1101:5383:32769 2:N:0:ACTATGCA
GGAAGAAGTAGCCCCAACTATCCCTATTAATCATTACTTCAGTTCTAGAAACCAACAAAATAGAACCGAAGTCCTAAATTATTATTCCATGCTAATGTATTCAAGGCATAAGCCTGCTTTAAACACTCTAATTTTTTCAAAGTAATAGAGCTAGATCGCGACGACAGCCCAGTAAAGGGTGCCGCCGTTTTCTAGCAGGATGGTAGACGCGCGCCGGCACTCACACTCGTAACCGAGGCGGGCCAGGTGCGTCAAACCAGAAATCCAACTACGAGCTTTTTAACTGCAGCAACTTTAATATACGCTATTGGAGCTGGAATTACCGCGGCTGCTGGCACCAGACTTGCCCTCCAA
+
DDBDDIIIIIIIIIIHIHIIIIIIIIIIHIIIIIIIIHIIIIIIIIIIHIIIIIHIHIIIIIIIIIHHIIIHHHHHHFHIIIIIIHIHGCEHIIIHIIIIIHHIHHIIIIHIHHGHIHHHHHGHGIIHIHHHHIIIIGIIHIHIIIIHIIIIIIIIIIIIIIIIIIIIIIIIIIIHIIIHIHIIIHHHIIHIHIIIIIIIIIIIIIIIHIIIIIIIIIIIHIIIIIIIIIIIIIIIIIIIIIIIIIHIIIHIHIHIIIIIIIIIIIIIIIIIIIIIIIIIIIHIIIIIIIIIIIIIGIIIIIIIIIHGGIIHIIIIIIIIIIIIIIIIIIIIIIIIIIIIIIIIIIIIIDDDDD
@HISEQ:969:HM2KJBCX2:2:1101:16840:32984 2:N:0:ACTATGCA
GGAAGAAGTAGCCCCAACTATCCCTATTAATCATTACGGTGATCCTAGAAACCAACAAAATAGAACCATGCCGTCCTATTCTATTATTCCATGCTAATGTATTCGAGCAAAAATGCCTGCTTTAAACACTCTAATTTTTTCAAGGTAAAGGTCCTGGATCCGCAAGACACCCAATAAAGGACATCGAGTTTCTCCAGAAGGTGAGAAATCAACAGTAACAGTTCATACCCCTTAAGGCATGACCATCACGTCAATCCCGAAATTCAACTACGAGCTTTTTAACTGCAACAACTTTAATATACGCTATTGGAGCTGGAATTACCGCGGCTGCTGGCACCAGACTTGCCCTCCAA
+
DDDDDIIIIIIHGHIHIIHIIIIIIIIIIIIIIIIIIHHHIIIHHIGIIIIEHHHIIEHGHHECHIIIG?GHDEHHFHEHFGHIHHFHIEHGHGGHECGGFE@IIIIIIICHIIHHIIHHHHHHHHHHIHEHHHIIIHHAHHIIIHHGHHEFHGIIIHIIIIIIIIIHIHIIIIIIHIIHIIIIIIIIIIIIIHHIIIIIHIIIIIHIHHHHHHHHHFHIIIHIIHGIIIIIIIIHHHGIHHIHIHHEHHEFIHCHIIIIIHIIHIHIIIHIIIIIIIIIIIIIHIIIIHIHIIIIIIIIHIIIIIIIIIIIIIIIIIIIIHIIIIIIIIIIIIIIIIHHIIIIIIIIDDDDD
@HISEQ:969:HM2KJBCX2:2:1101:8517:31965 2:N:0:ACTATGCA
GGAAGAAGTAGCCCCAACTATCCCTATTAATCATTACGTCGATCCTAGAAACCAACAAAATAGAATCAAACGTCATATTTCGTTATTCCATGCTAATGTATTCAAGCGTGCGCCTGCTTTAAACACTCTAATTTTTTCAAAGTAACAGTCCTGATTCCCCACGACACCAAATTAATGACATCGCGGTTCTTCAGAAGGTAGGAACCAATAATGCCAGTGCGTACCGAGGCACGACCGACAATCTGATCCCGAAATTCAACTACGAGCTTTTTAACTGCAACAACTTTAATATACGCTATTGGAGCTGGAATTACCGCGGCTGCTGGCACCAGACTTGCCCTCCAA
+
DDDDDIIHIIIIGIIIIIIIHHIHIIIIIGEHHIIIIIIIIIIIIIIIIIIHHHIHHHGHHHHIIIIIIIHIII0<FHHIH1DGDGHHIHIHFHHIIIHHIGIIIIIIII(IIIIIIIIIIIIIIIIIIIIIIHHIHIIIIIIIIIIHIIIIIIIIIIIIH-IIIIIIIIIIHIIIIIIIHH9IIIIIHHIIIIIIIIIIIIII;IIIIIIHHIIIII<IIIII=<HGIIIIIIII=I=II<HHIIIIIIIIIIIIIIIIIIIIIIIIIIIIIIIIIIIIIIIIIIIIIIIIIIIIIIIIIIIIIIIIIIIIIIIIIIIIIIIIIIIIIIIIIIIIIIIIDDDDD
@HISEQ:969:HM2KJBCX2:2:1101:16205:33136 2:N:0:ACTATGCA
GGAAGAAGTAGCCCCAACTATCCCTGTTAATCATTACGGTGATCCTAGAAACCAACAAAATAGAATCATGCCGTCCTATTTTATTATTCCAGCTCCAATAGCGTATATTAAAGTTGTTGCAGTTAAAAAGCTCGTAGTTGAATTTCGGGATCAATGTTTCGGTCATGCCGTTGGTATGTACTGATATTATTGATTTCTCACCTTCTAAAGAACCGTAATGCCATTAATTTGGTGTCACGGGGAATTAGGACTGTTACCTTGAAAAAATTAGAGTGTTTAAAGCAGGCTCACGCTTGAATACATTAGCATGGAATAATGAAATAGGACATCCGATTCTATTTTGTTGGTTTCTAGGATCGATGTAATGATTAATAGGGATAGTTGGGTGGAAGATGAGT
+
DD<DDHHIIHIGHHIIIIIIIHHIIIIIIIIHIIIHIIIIIIGHIHHIIIHFIIHIIG?HHHEHHIIIIIHIGIIIHIIIIIIIIIIHHIHIIIIGHIGHIEHCHHIIIHH?FHEHIHIIIIIIIHCHHI?GFEEHEEHHHIHHIHHCDHIIHIHGHDFHIHHIIHIHHHEGIHHIHHIIHHGIIIHGHFHI;IIIIIIHIHHIHIIHHHIHHHIHIIIHIIIHIIHHFIIIIHCHHHHFHIHIIIHHHIHGIIIIIIHHHIIIIIHHIIIIIIHIIIIIHGHIHIIIIIIIIHIHGIHIIIIHHIIIIIIIHGHH?IIIIHHIHIIIIIIIIIHIIIIIIIIIIHIHGHIHIIHIIIHIIIHIHCFHFIIHHIIHHIIHIIHIIIIIIIIIIDDDDD
@HISEQ:969:HM2KJBCX2:2:1101:16163:33182 2:N:0:ACTATGCA
GGAAGAAGTAGCCCCAACTATCCCTATTAATCATTACATCGATCCTAGAAACCAACAAAATAGAATCGGATGTCCTATTTCATTATTCCATGCTAATGTATTCAAGCGTGAGCCTGCTTTAAACACTCTAATTTTTTCAAGGTAACAGTCCTGTTTCCCTGCAACACCAAATTAATGACATTACAGTTCTTCAAGAAGGAGGAACCAGTAAAGCCAGTACATACCAGAGGCACGACCAACCTACTAATCCCGAAATTCAACTACGAGCTTTTTAACTGCAACAACTTTAATATACGCTATTGGAGCTGGAATTACCGCGGCTGCTGGCACCAGACTTGCCCTCCAA
+
BB@BDIHIIIIIIIIIIGHIIIGIIHHHIIIIGIIIHIIHIHIIECHHIFHHHHIIHGHIIIFHHHIHIHIIIHIIGIIHI?FGHIIHHIIHIIIHIHIIIIIIIIIIIIIIIIIHIHHIGGIIIIIIIFIIIIIIHIIIHIIIIIIHIHIIIIIIHIIHIIIIIHIHIIHFHHHIIIHHIIIIIHHHIHHIHIHIIHGHHIIIIHHHIIIIIIIIIIIIIHIIIIIIIHIIHIHIIIIIHIHHHIIIIIIIIIIIHIHIHHHHIIIIIIIHIIIIIIIIIIIIIIIIIIIIHHIIIIIIIIIIIIIHIIIIIIIIIIIIHHIIIIIIIIIIIIIIIIIIIDDDDD
@HISEQ:969:HM2KJBCX2:2:1101:11241:33435 2:N:0:ACTATGCA
GGAAGAAGTAGCCCCAACTATCCCTATTAATCATTACATCGATCCTAGAAACCAACAAAATAGAATCGGATGTCCTATTTCATTATTCCATGCTAATGTATTCAAGCGTGAGCCTGCTTTAAACACTCTAATTTTTTCAAGGTAACAGTCCTAATTCCCCGTGACACCAAATTAATGGCATTACGGTTCTTTAGAAGGTGAGAAATCAATAATATCAGTACATACCAACGGCATGACCGAAACATTGATCCCGAAATTCAACTACGAGCTTTTTAACTGCAACAACTTTAATATACGCTATTGGAGCTGGAATTACCGCGGCTGCTGGCACCAGACTTGCCCTCCAA
+
<<00<<1CHEC1CHH<G<<DCCFH@<<DCG@111F<1<C@0GC1G1<1<CH1F1F@<GHH@111<<11DG0<CFG1<1<F1<<D<1D<G1<1111<CH@<1F@<FED@@0HHEFEHCHEH@DH1<<@AB@GCGHIIIE<F5CEAHGHHHHHGHFCHHEEHHHDHECHIHGC0HHHHHEHHHHCHGEGHEDCGHHHHFGHIHEHEHHHHIHFHGG3EHGHCHHIGHIHEHHHHEIHEIHHHHHHGC<C?/HHECHGCC?IIHGGCEEC?EC1ECHGCFHCHHF@<FCGEEHEIHIIIIIIIHHEHHGCEHCEHHDEDHHHHHH@EEEHHEFEHEHIIHHIGIHDBDBB
@HISEQ:969:HM2KJBCX2:2:1101:21075:33460 2:N:0:ACTATGCA
GGAAGAAGTAGCCCCAACTATCCCTATTAATCATTACGTCAATCCTAGAAACCAACAAAATAGGATCAAACGTCCTATTTCATTATTCCATGCTAATGTATTCAAGCGTTAGCCTGCTTTAAACACTCTAATTTTTTCAAAGTAACAGTCCTGTTTCCCTGCAACACCAAATTAATGACATTACAGTTCTTCAGAAAGGAGGAATCAGCGAAGCCAGTACATACCAGTGGCACGACCAACCTGCTGACCCCGAAATTCAACTACGAGCTTTTTAACTGCAACAACTTTAATATACGCTATTGGAGCTGGAATTACCGCGGCTGCTGGCACCAGACTTGCCCTCCAA
+
BBBDBHCHFHHFHHHCE=DFH?HH1DGHIG?GGGHE1@CHHHFF1DCCECC?GHH=<GCEHIE?GH1CGFEG<10CC@1<1@FEEHCECEEFCG@?HHHFGHHFH@GIHHHHHHGGDHGGFFEHFHHHG<FHHEHFGFF1GHHEHHFIHIHIHIIHHHGIIHGHHHHHHGCHEHIHGDGCGHHHHHHEIIHIH:EH?IHFGHH9CIHIIIHIFG;IIIIIHHIIHGIIIIIHFGIIIHGIIIHHDHHHHHHFFHIIIIHIIHIIHGHIHHHHGFDHHHHGEGFHHHIHFIIIIIIGIIIHIIIGIIIIIIIIIIIIIIHIIIIIIIIIHIHCIHIIIIIIIDBDD?
@HISEQ:969:HM2KJBCX2:2:1101:16274:33902 2:N:0:ACTATGCA
GGAAGAAGTAGCCCCAACTATCCCTATTAATCATTACGGTGATTCAGAAACCAACAAAACAGGACCACCGTCCTATTTTATTATTCCATGCTAATGTATTCAGACGTAAGCCTGCTTTGAACACTCTAATTTTTTCAAGGTAAAGGTCCTGGTTTCCCACCACGCTAAATTAATAACATGATGGTTCCCCAGAAGGTAGGAATTCTACACACTAGTACAGACTGGTTAGCCCGACCAACGGTAGAACCCCGAAATTCAACTACGAGCTTTTTAACTGCAACAACTTTAATATACGCTATTGGAGCTGGAATTACCGCGGCTGCTGGCACCAGACTTGCCCTCCAA
+
DDDDDIIIIHIIHHHIIIHHHG?FGHGIIIGIIIIIHHIHIIIIHHIIIIHIIIIIFGHIICGHHEHH@HHHHIHIIIIIIIHFHFGHHIHGIGHIHIIIIHHIIIIIIIIIIIHHHIIIIIHHHHHHHHHHIGHIIIHHIIIIIIIHIIIHHIIIIHHHIIIHIIIIIHHIHIIIIIIIIIIIIIIIIIIIIHHHHHHGHHIHIIIIIIIIHIHIIIHIIIIIHHHHIIIIIIIIIIGHHHHHIIIIIIHHHIGIIIIHDIIIIIIHIIIIIIIHHIIIIIIIIIIIIIIIIIIIIIIIIHHIIIIIIIHDIIIIIIIIIIIIIHIIIIIIIIIIIIIIDDDDD
@HISEQ:969:HM2KJBCX2:2:1101:5615:34835 2:N:0:ACTATGCA
GGAAGAAGTAGCCCCAACTATCCCTATTAATCATTACGTCAATCCTAGAAACCAACAAAATAGGATCGAACGTCCTATTTCATTATTCCATGCTAATGTATTCAAGCGTTAGCCTGCTTTAAACACTCTAATTTTTTCAAAGTAACAGTCCTGTTTCCCTGCAACACCAAATTAATGACATTACAGTTCTTCAAGAAGGAGGAATCAGTAAAGCCAGTACATACCATTGGCACGACCAACCTACTGACCCCGAAATTCAACTACGAGCTTTTTAACTGCAACAACTTTAATATACGCTATTGGAGCTGGAATTACCGCGGCTGCTGGCACCAGACTTGCCCTCCAA
+
DDDDCIIIIIIIHIIIIIIIHGIIIIIIIIIHIIIIIHHIIIIIIIIIIIIIGIIIIIIIIIHIHIIIIIIIIIGIHIFIEHIIIIIIIIIGGHIIIIIIIIIIIIIIIIIIIIIIIHIIIIIIIIIIHIIIIIIIIIIIIIIHIIIIHIIIIIHIIIIIIIIIIIIIIIIHIIIIIIIIIHIIIIIHHIIIIIIHIIIIHIIIIIIIIIIIIIHIIIIIIIIIIIIIIIIIIIIIIIHIIHFGHHIIIIIIIIIHIIIIIIIIIIIIIIIIIIIIIIIIIIIIIIIIIIHIIIIIIIIIIIIIIIIIIIIIIIIIIIIIIIIIIIIIIIIIIIIIIIIIIDDDDD
@HISEQ:969:HM2KJBCX2:2:1101:21116:35891 2:N:0:ACTATGCA
GGAAGAAGTAGCCCCAACTATCCCTATTAATCATTACGTCGATCCTAGAAACCAACAAAATAGAATCAAACGTCCTATTTCATTATTCCATGCTAATGTATTCAAGCGTGCGCCTGCTTTAAACACTCTAATTTTTTCAAAGTAACAGTCCTGATTCCCCACGACACCAAATTAATGACATCGCGGTTCTTCAGAAGGTAGGAACCAATAATGCCAGTGCATACCGAAGCACGACCGACAATCTGATCCCGAAATTCAACTACGAGCTTTTTAACTGCAACAACTTTAATATACGCTATTGGAGCTGGAATTACCGCGGCTGCTGGCACCAGACTTGCCCTCCAA
+
DDDDDIIHHIHHHHIIIIHHHHHIHHHHHIEHIHIIIIGHHIECHHGFHHIHHIIGGHIIIIGIHEHIIIIIC@GDG1DHIIIHHGGEEHH?HFHHHHFGHFIHHHHEHHHHHEHCHHHHHIIIIIHHHHIIHHIIHHHHHHHHHHIHHIHHHCHHIIIHHIHEHIHHIIIIIIIIIHHEIIIHIHIHHIIIIIIIIIIIIIIIIIIHIHIIHIHIIIIIHHIIIIIHIIIIIIIIIIFIIIHFIHIIIIIIIIIIIHIIIHIIHHIIIIIHHGIIIIIIIHHIIIIIIIHIIIIIIIIIIIIIIIIIIIIIIIIIIIIIIIIIIIIIIIIIHIIIIIIIDDDDD
@HISEQ:969:HM2KJBCX2:2:1101:1325:35928 2:N:0:ACTATGCA
GGAAGAAGTAGCCCCAACTATCCCTATTAATCATTACGTCAATCCTAGAAACCAACAAAATAGGATCAAACGTCCTATTTCATTATTCCATGCTAATGTATTCAAGCGTTAGCCTGCTTTAAACACTCTAATTTTTTCAAAGTAACAGTCCTGTTTCCCTGCAACACCAAATTAATGACATTACAGTTCTTCAAGAAGGAGGAACCAGTAAAGCCAGTACATACCAGAGGCACGACCAACCTACTAATCCCGAAATTCAACTACGAGCTTTTTAACTGCAACAACTTTAATATACGCTATTGGAGCTGGAATTACCGCGGCTGCTGGCACCAGACTTGCCCTCCAA
+
DDDDDHIIIIIIIIHIIIIIIIIIIIHIIIHIIIHIIIHIIIIIIIIIIHIEHIIIIIIIIIHIIIIIIIIIHEHIIHGHIIHIIIIIHHFHHHGIIIHHHHIIIHHHIIHIIHIIIHIHHHHIIIIIIHIIHHIIIIHIIIIIIIIIHHHHHIHIIIHHHIIIIIIIIIIHHHHHIIHGIHIHIIIIIHHIIHIIIIIIIHIHIIIIIIIHIIIIHHHIFHIIIIIHIIGIIIIIIIIIHHHHGHECIIIIIIIIHIHHGHHHIHIIIIIIIIIIIIIIIIIIIIIIIIIIIIIIIIIHIIIIIIIIIIIIIIIIHIIIIIHIIIIIIIIIIIIIIIIHIDDDDD
@HISEQ:969:HM2KJBCX2:2:1101:3642:36195 2:N:0:ACTATGCA
GGAAGAAGTAGCCCCAACTATCCCTATTAATCATTACTTCAGTTCTAGAAACCAACAAAATAGAACCGAAGTCCTAAATTATTATTCCATGCTAATGTATTCAAGGCATAAGCCTGCTTTAAACACTCTAATTTTTTCAAAGTAATAGAGCTAGATCGCGACGACAGCCCAGTAAAGGGTGCCGCCGTTTTCTAGCAGGATGGTAGACGCGCGCCGGCACTCACACTCGTAACCGAGGCGGGCCAGGTGCGTCAAACCAGAAATCCAACTACGAGCTTTTTAACTGCAGCAACTTTAATATACGCTATTGGAGCTGGAATTACCGCGGCTGCTGGCACCAGACTTGCCCTCCAA
+
ADDC?HHIEH@G?1DCGHHH?FEGHIIGIIIEHHHH<C11DCDHHHFECHHG<GHFHIIIII@GHE?EDH?CCEHGHI1<GCHHHHE1<FF1<FHHEHII11DGIGIIIIIGIHCDEGIIHIHHHHIIIIIIIHHIHIIIIIIIIIIIHEHHGIIIIIIIIIIIIIIIIHIIIIIIGIIIIIIIIIIHIIIIHIIIIIIIIIIIIIIIIIIIIIIIIHIIIIIIIIIIIIIGGIIIIGIIIGGIIIIGIIHHHIHIIIIIIIIIIIIIIIIIIIIIIIIIIIIIIIIIIIIIIIIIIIIIIIIIIIHGGIIIIIIIIIIIIIIIIIIIIIIIIIIIIIIIIIIIIIIIIDDDDD
@HISEQ:969:HM2KJBCX2:2:1101:19503:36002 2:N:0:ACTATGCA
GGAAGAAGTAGCCCCAACTATCCCTATTAATCATTACGGTGATCCTAGAAACCAACAAAATAGAACCATGCCGTCCTATTCTATTATTCCATGCTAATGTATTCGAGCAAAAATGCCTGCTTTAAACACTCTAATTTTTTCAAGGTAAAGGTCCTGGATCCGCAAGACACCCAATAAAGGACATCAAGTTTCTCCAGAAGGTGAGAAATCAACAGTAACAGTTCATACCCCTTAAGGCATGACCATCACGTCAATCCCGAAATTCAACTACGAGCTTTTTAACTGCAACAACTTTAATATACGCTATTGGAGCTGGAATTACCGCGGCTGCTGGCACCAGACTTGCCCTCCAA
+
BDBADIIIIH@HHIIIIIIIIIIIIIIIIIIIIIIIIIFH1DHIIHHIIIIIIIIIIIIIIIEFHEHHHHE?EEHD@HGHIIIIHIHHH?FGGEEFHIHHIDCGFHHCHGHIIHHIIIHIGCCAHHHG@<FH?HHHHGGHGFBG?FGFGHEHH?<C<HHHFG??FHHHI0EHFFEIIHC@GC@@EHGHGEGHCDCH0EGEEGHIHGDCEGHHIIIIIIHHFCDHHEH7EIIHEIIHIIIHIIIIHHEDECC?IHHIIHIIIIIIIIHIIIHIIHIIIIIIGIIIIIIIIIIIIIIIIIIIIIIIIIIHIIIIIIIIIIIIIIIIIIIIIIIIIIIIIIIIIIIIIIIIDDDDD
@HISEQ:969:HM2KJBCX2:2:1101:20003:36072 2:N:0:ACTATGCA
GGAAGAAGTAGCCCCAACTATCCCTATTAATCATTACGTCGATCCTAGAAACCAACAAAATAGAATCAAACGTCCTATTTCGTTATTCCATGCTAATGTATTCAAGCGTGAGCCTGCTTTAAACACTCTAATTTTTTCAAAGTAACAGTCCTGATTTCCCACGACACCAAATTAATGACATCGTGGTTCGTCAGAAGGTAGGAATCAATTTGACCAGTACGTACCGAGGCACGACCGATCAACTGATCCCGAAATTCAACTACGAGCTTTTTAACTGCAACAACTTTAATATACGCTATTGGAGCTGGAATTACCGCGGCTGCTGGCACCAGACTTGCCCTCCAA
+
DDDDDIIIIIIIIIIIIIIIIIIIIIIIIIIIIIIIHIIIIIIIIGIIIIIIIIHIIIHIIIHIHHHHIIHIIHIIIIIIIIIIIIIHIIIIGIIIIIIIHHHHIIIIHHIIHHHHHIIIIHHHIHHIIIIHHIIHGIIIIIIIIIIIIIIIHIIIHIGHIIHEHIHIIHIHIIIIIIIIIIIIIIIIIIIIIIIIHIIIIIIIHIIIIHHIHIIIIIIIHIIIIGIIHIIIHHIIHGIII<GFIIGHIIIIIIIIIIIIIIIIIIIIIIIIIIIIIIIIIIIIHHHHIIIIIIIIIIIIIIIIIIIIIIIIIIIIIIIIIIIIIHIIIIIIIIIIIIIIDDDDD
@HISEQ:969:HM2KJBCX2:2:1101:18737:36265 2:N:0:ACTATGCA
GGAAGAAGTAGCCCCAACTATCCCTATTAATCATTACGGTGATCCTAGAAACCAACAAAATAGAACCATGCCGTCCTATTCTATTATTCCATGCTAATGTATTCGAGCAAAAATGCCTGCTTTAAACACTCTAATTTTTTCAAGGTAAAGGTCCTGGATCCGCAAGACACCCAATAAAGGACATCAAGTTTCTCCAGAAGGTGAGAAATCAACAGTAACAGTTCATACCCCTTAAGGCATGACCGTCACGTCAATCCCGAAATTCAACTACGAGCTTTTTAACTGCAACAACTTTAATATACGCTATTGGAGCTGGAATTACCGCGGCTGCTGGCACCAGACTTGCCCTCCAA
+
DDDCDIIIIIHHIIIIIIIIIIIIIIIIIIIIIIIIIGIIIIIIGIIIIIIIHIIIIIIGHHFHIHIIIHHIIIIIIHHIIHHIGIIIIIIHGIIIHIIHIGEHHHIIIIIIIHIIIIHIIIIIFHHHIIGFHFFIIIIIIIIIHIIHIIIGHIHGHHHIIFHHIHIIFIHEHIHHHHEGHHHHHIHG?GFGHHFHEFCFDHHHHHHIGIHIHIIHEGEGEG?DECHHHG?HFG16EHFHEAHEDHHHHH?CHHCE<FE?HIHF<1<<=HED1CFHHGEGF1HGIHHFEGHHF?EFG@E<<DHF?@?HEEC@CG?HGC1/CDCDH?HC1HHHFGHEHCIGHHGHHEC1<<<D<
@HISEQ:969:HM2KJBCX2:2:1101:10779:36692 2:N:0:ACTATGCA
GGAAGAAGTAGCCCCAACTATCCCTATTAATCATTACTACGGTGCCGAAGGCCAACACAATAGGACCAGACTCCTATCACGTTATTCCACGCTAATGTATTCAGAGCATAAGATTGCTTTGAGCACTCTAATTTTTTCAAAGTAACAACGTCGGAACCGCGACCCAGCCAATTAAGGCCAAGAGCATGCCGCTGACAAAAGGGACGGAAGGGCAGGTGCACACTGAGTAGGTGGACCGACCTTTACGACCCAAGATCCAACTACGAGCTTTTTAACTGCAACAAATTAAATATACACTATTGGAGCTGGAATTACCGCCGCTACTGGCACCAGACTTGCCCTCCAA
+
CDCDDIIIIIIIIIIIIIIIIIIIIIIIIIIIIIIIIIIIIIIHIIIIIIIIIIIIIIIGIHHHGIIIIIIHIIIIIIIIHIIIGHIIGFHIIIIIIIIIIIHIIIIIIIIIHIIHHHHIIIIIIIIIIIHIIIHIHIIIIIHIIIIIIIIIHIIGIIIIIIIHIIIIIIHIIIIHIIIIIIGIIIIIIIIIIIIIIIHIIIIIIIIIIIHIIIIIIIIIIIIGIIIIIIIIIIIIIIIIIIHGFIIIIIGIHIHHIHIIIIHIIIIIIIIIIIIIIIIIIIIIIIIIIIIIIIHHIIIIIIIIIIIIIIIIHIIIIIIIIIIIIIIIIIIIIIIIIIIIIDDDDD
@HISEQ:969:HM2KJBCX2:2:1101:12638:37301 2:N:0:ACTATGCA
GGAAGAAGTAGCCCCAACTATCCCTATTAATAATTACATCGATCCTAGAAACCAACAAAATAGAATCGGATGTCCTATTTCATTATTCCATGCTAATGTATTCAAGCGTGAGCCTGCTTTAAACACTCTAATTTTTTCAAGGTAACAGTCCTAATTCCCCGTGACACCAAATTAATGGCATTACGGTTCTTTAGAAGGTGAGAAATCAATAATATCAGTACATACCAACGGCATGACCGATACATTGATCCCGAAATTCAACTACGAGCTTTTTAACTGCAACAACTTTAATATACGCTATTGGAGCTGGAATTACCGCGGCTGCTGGCACCAGACTTGCCCTCCAA
+
B@@@DCFHHIHCF1CHCGHIE1<DHEFEGF@1<<FH?@GFEHEH=1DHI?ECCHIIEHHHEE@GHC1D0CG/1<<CGHG<1<CFGHHH11C<1@@HIECFC<HGHHCHHBC0@HHCCGFEFFG?FHEFCFIIHHCHG?HFHEIHFEDEHECHHF<<FCGGCFHIHHHIHIIIHFD?@IHEGHIHHHGEFE?FEHHHHHHGHEHCGCEEGHHFHHEEEEHIIIHHIFIHHHGIIIHE?GIHIHCC<<@CCIHHHEHGEEHHCEEIGHFEC?EFHIIIIIIIIHHHIHIH?IIHIHGIIHFFHHHCHFHIIIIIIIHEC/HEIHIIIHHHHFGIEHHHGHIIHHADABD
@HISEQ:969:HM2KJBCX2:2:1101:3143:37369 2:N:0:ACTATGCA
GGAAGAAGTAGCCCCAACTATCCCTATTAATCATTACGTCGATCCTAGAAACCAACAAAATAGAATCAAACGTCCTATTTCATTATTCCATGCTAATGTATTCAAGCGTGCGCCTGCTTTAAACACTCTAATTTTTTCAAAGTAACAGTCCTGATTCCCCACGACACCAAATTAATGACATCGTAGTTCTTCAGAAGGTAGGAACCAATAATGCCAGTGTGTACCGAAGCACGACCGACAATTTGATCCCGAAATTCAACTACGAGCTTTTTAACTGCAACAACTTTAATATACGCTATTGGAGCTGGAATTACCGCGGCTGCTGGCACCAGACTTGCCCTCCAA
+
DBDDDIIIIIIIEHHIIIIIIIHIIIIIIIIIIIIIIIIIIIIHIIIIIIIGHHIIHIIIIIHGHHHIIIIIIGHHIIIIIIIIIIIEEHHHHIIIIIIIIIIIIIIIIHCIIIIIIHHIIIIIIIIHHIIIIHIIIIIHHIIIIIIIIIIIIIIIIIIIIIIIIIIIIIHIIIIIIIIIIIIIIIIIIIHIIIIIIIIIIIIIIIIIIIIIIIIIIIIIIIIIIIIIIIIIIIIIIIIIIIIHIIIIIIIIIIIIIIIIIIIIIIIIIIIIIIIIIIIIIIIIIIIIIIIIIIIIIIIHIIIIIIIIIIIIIIIIIIIIIIIIIIIIIIIIIIIIIIIIDDDDD
@HISEQ:969:HM2KJBCX2:2:1101:15110:38123 2:N:0:ACTATGCA
GGAAGAAGTAGCCCCAACTATCCCTATTAATCATTACGGTGATCCTAGAAACCAACGAAATAGAATCAGTCCGTCCTATTTCATTATTCCATGCTAATGTATTCAGACGATAGTCTGCTTTAAACACTCTAATTTTTTCAAAGTAACAGTCCTGATTTCCCATCACACCAAATAAATGGCATGAAAGTTCCTCAGAAGGTAGAGATCCATCTCACCAGTGCAGACAATTAAGCCTGACCAATGGGTAGACCCCGAGGTTCAACTACGAGCTTTTTAACTGCAACAACTTTAATATACGCTATTGGAGCTGGAATTACCGCGGCTGCTGGCACCAGACTTGCCCTCCAA
+
DDDDDIIHIIHIIIIIIIIIIIIIIIIIIIIIIIIIIIHIIIIIIIIIIIIIIIIIIIIHIHIIIIIIIIIIIHIHIIIIIIIIIIIIIIHHEHHHHHIIHHIIIIIIIHIIIIHHHIIIIIIIIIIIIIIIIIIIIIIIIHIIIIIIIIIIIIIIHIIIIIIHHIIIIIIIIIIIIIIHIIIIIIIIIIIIIIIIIIIIIIIIIIIIIIIIIIIIIIIIIIIIIIIIIIIIIIIIIIIIIIIIHHFIIIIIIIIIIIIIIIIIIIIIIIIIIIIIIIIIIIIIIIIIIIIIIIIIIIIIIIIIIIIIIIIIIIIIIIIIIIIIIIIIIIIIIIIIIIIIIIIDDDDD
@HISEQ:969:HM2KJBCX2:2:1101:15501:38002 2:N:0:ACTATGCA
GGAAGAAGTAGCCCCAACTATCCCTATTAATCATTACGGTGGTCCTAGACCAACAAAATAGAACCAACGTCCTATTCTATTATTCCATGCTAATCTATTCAAGCAAAAGCCCGCTTTAAACACTCTAATTTTTTCAAGGTAATGGTCCTGGTTCCCCGACACACCCAATAAAGGGCATACCGGCTCACCAGAAGGATAGACCCGACAACAGAACAGTACTCGCCAGAGACGGACCGTCCGGTCAGGCCTAAAATTCAACTACGAGCTTTTTAACTGCAACAACTTTAATATACGCTATTGGAGCTGGAATTACCGCGGCTGCTGGCACCAGACTTGCCCTCCAA
+
DBDDDIIIIIIIHIIGEGHIIIIIIIIIIIIIIIIIIIIIIHIIIIIIIIIHIIEHHIIIHIIIIIIIICEHIIIHIIIIIIIIIHIIIIIIIIHIIIHHIHHIIIIIHIIIIIIHIIFFHHIHIIIIIIHHHHHHGIHIIIGIHHHHIIGIHIIIIHHIIIIIHIHHIIIHHIIHIHIIIIHHIIIHIIIIIIIIIIIIIIIIIIIIIIIIHIIIIIHIIIIIIIIIIIIIHGHIIIIIIHH?IIHHIIIIIIHHIIIHFIIHIIIIIIIHIIIIIIIIIIIIIIIIIIIHIIIHHGFIIIIIIIIIIIIIIIIIIIIIIIIIIIIIIIIIIIIIIIIDDDDD
@HISEQ:969:HM2KJBCX2:2:1101:15201:38772 2:N:0:ACTATGCA
GGAAGAAGTAGCCCCAACTATCCCTATTAATCATTACGTCAATCCTAGAAACCAACAAAATAGAATCAAACGTCCTATTTCATTATTCCATGCTAATGTATTCAAGCGTAAGCCTGCTTTAAACACTCTAATTTTTTCAAAGTAACAGTCCTGATTCCCCACGACACCAAATTAATGACATCGCGGTTCTTCAGAAGGTAGGAACCGATAATGCCAGTGCGTACCGAAGCACGACCAACAATTCGATCCCGAAATTCAACTACGAGCTTTTTAACTGCAACAACTTTAATATACGCTATTGGAGCTGGAATTACCGCGGCTGCTGGCACCAGACTTGCCCTCCAA
+
DDDDDIIIIHFHIGHIIIIIGHIIIIIIIIIIIIIIIIIIIIIIIIGHIIIEHIIIHIIGIIIHIIIGIHHFIIHHHIHIHIIICHH?GIHIHHIIIIIIIHIHIGHHHHHHHIIIIIIIIIIIIIIIIIIIIIIIHIHHIIIIIIIHIIIHIIHHIGIIIIIHIIIIIIIIIIIIHHHIHIIIIHHHIIIIIIIIIIIIIIIIIIHHIGIIIIIIIIIIIIIIIIIIIIIII>IIIIIIIIHEGIHIIIIIHIHHIIIIIHIIHIIIIIIIIIIIIIIIIIIIHHIIIIIIIIIIIIIIIIIIIIIIIIIIIIIIIIIIIIIIIIIIIIIIIIIIIIIIDDDDD
@HISEQ:969:HM2KJBCX2:2:1101:12502:39491 2:N:0:ACTATGCA
GGAAGAAGTAGCCCCAACTATCCCTATTAATCATTACGGTGATCCTAGAAACCAACAAAATAGAACCATGCCGTCCTATTTTATTATTCCATGCTAATGTATTCAGGCACTAGCCTGCTTTGAGCACTCTAATTTTTTCAAGGTAATAGTCCTGCTTCCCCAACGCACCAAGTGAATGGCATGCTGGTTATTCAGAAGGTAAGAACCCACCACACCAGTACGGACAGTGAAGCCCGACCGATGGACAGATTCCGAAATTCAACTACGAGCTTTTTAACTGCAACAACTTTAATATACGCTATTGGAGCTGGAATTACCGCGGCTGCTGGCACCAGACTTGCCCTCCAA
+
DBAB@HHIIHGFHFHIGIIHHHGFHEHHIFC@EHEHHFHHE@GCFEHIHHIHGHIHHGCFHFEHHFHGECHHI@DHGIHHHHFFHHHIHHHIHIHI?EHGHHEIIHGHIHIIIHHHIGHHGGHHCGHHHIIIHIIIHHHHIHHHIHHFHDIIHHHDEDIHIHGH=BCEIIIHFIHIIIIIHIIIIIIIIHGEHIIIGEHHIGIHHHHIHIIHGFIIH;HIIIHIIIIIIIIHGIIIHIIIIIHHHHGIGIHHIIIIIIIIIIIHIIIHIHIIIIIIIIIIIIIIIHHHIIIHIHHHIHHIHIHEIIHHIIIIIIIIIIIIIIIIIIIIIIIIIHIIIIIIIIIDDDDD
@HISEQ:969:HM2KJBCX2:2:1101:21014:40449 2:N:0:ACTATGCA
GGAAGAAGTAGCCCCAACTATCCCTATTAATCATTACGTCAATCCTAGAAACCAACAAAATAGGATCAAACGTCCTATTTCATTATTCCATGCTAATGTATTCAAGCGTTAGCCTGCTTTAAACACTCTAATTTTTTCAAAGTAACAGTCCTGTTTCCCTGCAACACCAAATTAATGACATTACAGTTCTTCAAGAAGGAGGAACCAGTAAAGCCAGTACATACCAGAGGCACGACCAACCTACTAATCCCGAAATTCAACTACGAGCTTTTTAACTGCAACAACTTTAATATACGCTATTGGAGCTGGAATTACCGCGGCTGCTGGCACCAGACTTGCCCTCCAA
+
DCDADIHGHHFHIHIIIIIHCGHHHIHIIIGHHHIHHEH?HHHGIFHHIHII<FHHIIIIIIGHIFHIGHHH@GHFH?GEEH@CGFGHE@@CHHHHHHFHEEIIHHHHGHHHHHIHHH1EFGHGHHHHHHIHHHHFIIHHHHHHHHHHIIIIIHHGIIIIIIII9HIHHHHHHHHIIIHIIIIIIIIIIIIIIHIIIIIIIIHHIIIIIIIHIIIHIIIIIIIIHHIIIIIIIHIIHHHI=IHG7HFGIIHIIIHIIIHHIIHIIIIIIIIIIIIIIIIIIIIIIIIIHHIIIIIIIIIIIIIIIIIIIIIIIIIIIIIIIIIIIIIIIIIIIIIIIIIIIDDDDD
@HISEQ:969:HM2KJBCX2:2:1101:2805:41243 2:N:0:ACTATGCA
GGAAGAAGTAGCCCCAACTATCCCTATTAATCATTACGTCGATCCTAGAAACCAACAAAATAGAATCAAACGTCCTATTTCATTATTCCATGCTAATGTATTCAAGCGCGAGCTTGCTTTAAACACTCTAATTTTTTCAAAGTAACAGTCCTGATTTCCCGCGACACCAAATTAATGACATCGTGGTTCGTCAGAAGGGAGAAACCAATAATGCTAGTACGTACAAAGTACGACCGACATATTAGTCCCGAAATTCAACTACGAGCTTTTTAACTGCAACAACTTTAATATACGCTATTGGAGCTGGAATTACCGCGGCTGCTGGCACCAGACTTGCCCTCCAA
+
DDDDDIIIIIIIHHIIIIIIIIIIIIIIIIIHIIIIIIIIIIIIIIIIIGIHHHIIIIIHHIIIIIIIHIIIIIFHEHIIIIIIIIIHFIIIHIHHIIIIIIIIIIIIHHHHHIIGHIIIIHIIIIIIIIIIIIIIIIIIHIIIIIIIHIIIIIIIIIIIHHHIIIIIIIHHIIIIIIIHHIIIIIIIIIGIIIIIIIIIIIIIIIIIIIIIIIIIIIIIIIIIIIIIIIIIIIIIIIIIIIIIIIIIIIIIIIIIIIIIIIIIIIIIIIIIIIIHIIIIIHIIHIIIIIIIIIIIIIIIIIIIIIIIIIIIIIIIIIIIIIIIIIIIIIIIIIIIIIIDDDDD
@HISEQ:969:HM2KJBCX2:2:1101:5726:41333 2:N:0:ACTATGCA
GGAAGAAGTAGCCCCAACTATCCCTATTAATCATTACGTCAATCCTAGAAACCAACAAAATAGGATCAAACGTCCTATTTCATTATTCCATGCTAATGTATTCAAGCGTTAGCCTGCTTTAAACACTCTAATTTTTTCAAAGTAACAGTCCTGTTTCCCTGCAACACCAAATTAATGACATTACAGTTCTTCAAGAAGGAGGAACCAGTAAAGCCAGTACATACCAGAGGCACGACCAACCTACTAATCCCGAAATTCAACTACGAGCTTTTTAACTGCAACAACTTTAATATACGCTATTGGAGCTGGAATTACCGCGGCTGCTGGCACCAGACTTGCCCTCCAA
+
DA@DDHHIIIIFFHHEHIIIHH?HIIHIIIHIIGHHIIIEHIIGHCHHIHIHHIIIIHEHIIEHHIIIHIHIIHIIIIIFHCHHHHHHHHIH?@C<GHEHH@HHHHBECGHGEHEHHHGHGHHHIIEHIHHHIHIIIIHHHHHIHFHHHHHFGFFHHCGHHHHCHEHEHHDHHHEH@CHIHHHIFHHHGHFHIHCHHHHHHFIHGHHHHEGHIIIHEFGHHHGEIHHIIGIIIIHGHHHIHGCD<HFHHHHFGHFIHEHHHC<EIGIIIHIIHECFDEHHHHHHEEHFHECECHHIHGHECHCEHIHFHIIIHHCHGHHHF@GIHHHHHHH@GF1G@E?<FDDBDD
@HISEQ:969:HM2KJBCX2:2:1101:12349:41683 2:N:0:ACTATGCA
GGAAGAAGTAGCCCCAACTATCCCTATTAATCATTACATCGATCCTAGAAACCAACAAAATAGAATCGGATGTCCTATTTCATTATTCCATGCTAATGTATTCAAGCGTGAGCCTGCTTTAAACACTCTAATTTTTTCAAGGTAACAGTCCTAATTCCCCGTGACACCAAATTAATGGCATTACGGTTCTTTAGAAGGTGAGAAATCAATAATATCAGTACATACCAACGGCATGACCGAAACATTGATCCCGAAATTCAACTACGAGCTTTTTAACTGCAACAACTTTAATATACGCTATTGGAGCTGGAATTACCGCGGCTGCTGGCACCAGACTTGCCCTCCA
+
DCDDDIHIIIHIIIIIIIIIIIIIIIIIIIIIIIIHIIIIIIIIIIIIIIIIIIIIIIIIIIIIIIIIIIIHIIHHIIIIIIIIIIIFFIIGIIIIIIIIIIIIIIHIIIIHHHIIIIIIHIIIIIIIIIIIIIHHIIIIIIIIIIIIIHIIIIIIIIIIIIIIIIIIIIIIIIIIHIIHIIIIIIIIIIIIIIIIIIIIIIIIIIIIIIIIIIIIIIIIIIIIIIIIIIIIIIIIIIIIIIIHIIIIIIIIIIIIIIIIIIIIIIIIIIIIIIIIIIIIIIIIIIIIIIIIIIIIIIIIIIIIIIIIIIIIIIIIIIIIIIIIIIIIIIHIIIIIIIIIIDDDDD
@HISEQ:969:HM2KJBCX2:2:1101:3066:41704 2:N:0:ACTATGCA
GGAAGAAGTAGCCCCAACTATCCCTATTAATCATTACGTCAATCCTAGAAACCAACAAAATAGGATCAAACGTCCTATTTCATTATTCCATGCTAATGTATTCAAGCGTTAGCCTGCTTTAAACACTCTAATTTTTTCAAAGTAACAGTCCTGTTTCCCTGCAACACCAAATTAATGACATTACAGTTCTTCAAGAAGGAGGAACCAGTAAAGCCAGTACATACCAGAGGCACGACCAACCTACTAATCCCGAAATTCAACTACGAGCTTTTTAACTGCAACAACTTTAATATACGCTATTGGAGCTGGAATTACCGCGGCTGCTGGCACCAGACTTGCCCTCCAA
+
CDDDDIIIIIIIIIIIIIIIIIIIIIIIIIHIIIIIIIIIIIIIIIIIIIIIIIIIIIIIIIHIIIHIIIIIGIIIIIIIIIHIIIIIIIHIIIIGIIIIIIIHGIIIIHIHHIIIIIIIIIIIIIIIIIIIIIIIIIIIIIIIIIIIHIIIIIIIIIIIIHIIIIIIIIHHIHHIIIIIHIIIIIIIIHIIHIIIIIIIIIIIIIIIIIHIIIIIIIIIIIIIIIIIIIIIIIIHIIIIIIHHIIIHIIIIIIGHHIIHIIIIIIIIIIIIIIIIIIIIIIIIIIIIIIIIIIIIIIIIIIIIIIIIIIIIIIIIIIIIIIIIIIIIIIIIIIIIIIIIIDDDDD
@HISEQ:969:HM2KJBCX2:2:1101:9989:42330 2:N:0:ACTATGCA
GGAAGAAGTAGCCCCAACTATCCCTATTAATCATTACGTCGATCCTAGAAACCAACAAAATAGAATCAAACGTCCTATTTCGTTATTCCATGCTAATGTATTCAAGCGTGAGCCTGCTTTAAACACTCTAATTTTTTCAAAGTAACAGTCCTGATTCCCCATGACACCAAATTAATGACATCATGGTTCGTCAGAAGGTAGGAATCAATAATACCAGTACGTACAATAGCACGACCAATAAATTGATCCCGAAATTCAACTACGAGCTTTTTAACTGCAACAACTTTAATATACGCTATTGGAGCTGGAATTACCGCGGCTGCTGGCACCAGACTTGCCCTCCAA
+
CDDDDIIIIIIIIIIIIIIIIIIIIIIIIIIIIIIIIIIIIIIIIHIIIIIIIIIIIIIIIIHIIIIHIIII@HIHIIIIIFHIIIIIIIHIIHIIHIIIHIIHHIHIHIIHIIIIIIIIHHHIIIIIIIHIIHHIIIIIIIIIIIIIIIIIIIIIIIIIIIIIIIIHIIIHHIIIIIIIIIIHIIIIIIHIIIIHIIIIIIIIIHIIIIHHIIIIIIIIIIIIIIIIIIIIIIIIIIIIIIIIIIIIIIIIIIIIIIIIIIIIIIIIIIIIIIIIIIIIIIIIHHIIIIIIIIIIIIIIIIIIIIIIIIIIIIIIIIIIIIIIIIIIHIIIIIIIIIIIDDDDD
@HISEQ:969:HM2KJBCX2:2:1101:7115:42697 2:N:0:ACTATGCA
GGAAGAAGTAGCCCCAACTATCCCTATTAATCATTACGGCGGTCCTAGAAACCAACAAAATAGAACCGCACGTCCTATTCTATTATTCCATGCTGTAATATTCGAGCAAAGGCCTGCTTTGAACACTCTAATTTTTTCAAAGTAAAAGTCCTGGTCCCCAACACACCCAGTGAAGGGCATGCGGTTCTCCAGAAGAAAAGGCCCGGCCGGACAAGTGCACGCGGTGAGGCGGACCTGCCAGCCAGGCCAAAGGTTCAACTACGAGCTTTTTAACTGCAACAACTTTAATATACGCTATTGGAGCTGGAATTACCGCGGCTGCTGGCACCAGACTTGCCC
+
DCDDDEHIHIIIIHHHIIIGIIIIIIHHHEHIIIIIHFHIIHHHHIEHGGHHFHEHIIHHIHEHHHIGIIHIHIHHII?GHIIIIIIHGFHHIHHHHHHIGHHIIHHIIHHHHIIIIIHHEHHIIIIHIHHFHHHHIIIIHIHIIIIIIIIIIIHIIHHIHHEIHGIHIHHIIGIIGIHIIIIIIHHHHHHIIIIIIGIIIHHIIIIHHHIIHHIHIIIIIIIIIHIHIIIIIIIIIHHHIIHHIIHHIIHHHHIIIIIIIIIIHIIIIIIIIIHIHIIIIIIIIIIIIIIIIIIIIIIIIIIIIIHIHIIIIIIIIIIIIIIIIIIIHHHGIIDDDDD
@HISEQ:969:HM2KJBCX2:2:1101:10278:42998 2:N:0:ACTATGCA
GGAAGAAGTAGCCCCAACTATCCCTATTAATCATTACGGTGGTCCTAGAAACCAACAAAATAGAACCATGCCGTCCTATTTTATTATTCCATGCTAATGTATTCAAGCAAAAATGCCTGCTTTAAACACTCTAATTTTTTCAAAGTAAAGGTCCTGGTTCCCCGCGGCATCCAATTAAGGACATCGCGGTTCTCCAGAAGGTGAGAAATTGACTGCACCAGTTCATACCCCGTGAGGCACGACCGATGCGCCAATCCCGAAATTCAACTACGAGCTTTTTAACTGCAACAACTTTAATATACGCTATTGGAGCTGGAATTACCGCGGCTGCTGGCACCAGACTTGCCCTCCAA
+
0<@DDHHECC1FH@GHHHE@HDGCG@1FE?ECF@1<<1CGCCGHE@?@CFHH1DFD@@GH?CGGEE?<FHHGHHDHIH@1CCFHICH?GCC11DCGHH?F@<CHGGH?GHHHEHIGH?H@1DGH@GECHFH?F?HHEHCHHIEGHHGEH1FHHFF;E<CHHCHCEDHGH?FDFEHHGHB<AHCHE?ECHCIIHGDG<@HCGCEHG<@EG?AHHHCHHHHHC<8C0EAIIHIHG@D<A<@HHG@EIHHEC<1DGCCCCE@EGHCG?HHE<<G@EIHHGEGHHHHHCEEGG@HIHHHHHHHHHHHEDFGD@<FCCC?HGHEHHDHDHHHHFIHHIIHHHIFIIHEIIHC1?A@DB
@HISEQ:969:HM2KJBCX2:2:1101:3101:43966 2:N:0:ACTATGCA
GGAAGAAGTAGCCCAACTATCCCTATTAATCATTACGTCAATCCTAGAAACCAACAAAATAGGATCGAACGTCCTATTTCATTATTCCATGCTAATGTATTCAAGCGTTAGCCTGCTTTAAACACTCTAATTTTTTCAAAGTAACAGTCCTGTTTCCCTGCAACACCAAATTAATGACATTACAGTTCTTCAGAAAGGAGGAATCAGCGAAGCCAGTACATACCAGTGGCACGACCAACCTGCTGACCCCGAAATTCAACTACGAGCTTTTTAACTGCAACAACTTTAATATACGCTATTGGAGCTGGAATTACCGCGGCTGCTGGCACCAGACTTGCCCTCCAA
+
DDDDDIIIIIIIIIIIIIIIGIHHIIHIHIIIIIIIIHIIIIIHIIIIHHGHIHIIHIIIIHIEHHH=GFHIGHEHIIIIIIIFIHHCHHFIIHHIIHIHIIHHIIIIIIIIIIIIIHIHHIHHIIIIIIIIIIIHHGHGIIIIIIIIHIIIHIHHHIHIIIIIIIIIHHHIIIIIIIIIHIHIIIIIIHIIIIHIIIIIIIIIIIIIIIIIIIIIIIIIIIIIIIIHIIIIIIIIIIIIIIHGIIIIIIIIIIIIIIIIIIIIIIIIIIIIIIIIIIIIIIIIIIIIIIIIIIIIIIIIIIIIIIIIIIIIIIIIIIIIIIIIIIIIIIIIIIIIIIIIDDDDD
@HISEQ:969:HM2KJBCX2:2:1101:8790:43628 2:N:0:ACTATGCA
GGAAGAAGTAGCCCCAACTATCCCTATTAATCATTACGTCGATCCTAGAAACCAACAAAATAGGGTCAAACGTCCTATTTCATTATTCCATGCTAATGTATTCAAGCGTGAGCCTGCTTTAAACACTCTAAGTAACAGTCCTGATTCCCCGCGACACCAAATTAATGACATCACGGATCTTCAGAAGGGAGAAACCAGTGACACCAGTGCATACCAAAGGCATGACCAGCGTACTGATCCCGAAATTCAACTACGAGCTTTTTAACTGCAACAACTTTAATATACGCTATTGGAGCTGGAATTACCGCGGCTGCTGGCACCAGACTTGCCCTCCAA
+
DBD?D1<GCGH1FFH@EEHHIIEHHCHHH1G<G1C@CEHIHH1F@HHHGEEHF<@EEGEHHIII1<<CFFEC1<DC1CCFCHEHHH6D@GHF@CGFHHFHEIGHE<C<GBE<CF@<BHHHHIHCHEEFHCFHB<GH@1<FEEA;1<1ECCCCGC?HHHGGHEFFCD<@ECFG@@<EFIHHCHECHEHFEC?GGCHHH1HGCHHHHG@9HHHFCFIHHCHGFD64CHHG<C1@F<1@HH?<<1HHC1GEFE<0<D1CCHFG@?F@<EHIHFGDCC<11H@HHECIGIIIHH@H?FGHHHHHF@EFCCDDCEHEHIHHEHFHG@C<HEHE?=?D@DDD
@HISEQ:969:HM2KJBCX2:2:1101:7438:43087 2:N:0:ACTATGCA
GGAAGAAGTAGCCCCAACTATCCCTATTAATCATTACTTCAGTCCGCAAACACCAACAAAATAGAACCAAAGTCCTAACTTATTATTCCATGCTAATGTATTCATAGCCTGCAACGCCTGCTTTAAACACTCTAATTTTTTCAAAGTAAACGATCTAGTGCGCTGGTACCGGCTCAGTGAAGAGTAGCACCAGTGTCGCTAGAAGGATGGCTTGGCCAAGCCGGCACTCACACACGTCACCGTGGCGGGCCGGCTGCACCACACCAGAAATCCAACTACGAGCTTTTTAACTGCAGCAACTTTAATATACGCTATTGGAGCTGGAATTACCGCGGCTGCTGGCACCAGACTTGCCCTCCAA
+
<@0<D1@DDH?H@CEECEHIC1GEHHE?CF1<D1<CCHHG@1<1<0CCCDHCEGEEHHIGIHHFC11FHHHCH1CFCFHCHEH?C@EEDFC1EEECDC<D1<1GFD<1<11H<<DDCEFEH@G@DB1HHFGCFEHCHC<1C@D1FHEG@6HGEEGHIHC??G?B<HHHGHHIHADEIIFIHGHGHI9IHFHH?<DE?2GEEHHEGCHEEDCBH@DA/??CAEHH@FGC6HFHE@HEE:CIIHHE?HDCHH<HEEHCHEE<DC<?EEEHHIHHHH@GHIHHHIHHHHHG<<1HIHHGCCCHHCG@FCC@HEG@?IIHHHHFHFD<<CEIHE<HHCHHC1<1IHG<CEIGIIIHHHHH@@DD?
@HISEQ:969:HM2KJBCX2:2:1101:6917:44014 2:N:0:ACTATGCA
GGAAGAAGTAGCCCCAACTATCCCTATTAATCATTACGGTGGTACTAGAAACCAACAAAATAGAACCACAACGTCCTATTCTATTATTCCATGCTAATCTATTCAAGCAATAGCCCGCTTTAAACACTCTAATTTTTTCAAGGTAATGGTCCTGGCTCCCCAACACACCCAATTAAGGACATGCTGATTCACCAGAAGGAAGACCCGACAACAAGACAGTACTCGCCAAAGACGGACCGCCCGGCCAGGCCTAAAATTCAACTACGAGCTTTTTAACTGCAACAACTTTAATATACGCTATTGGAGCTGGAATTACCGCGGCTGCTGGCACCAGACTTGCCCTCCAA
+
<00<0<GGHH<11100<0<CH1DH?@GHEHI?H1<FHG@1<D<1<<<<CFEHHIFEHF1DDG11<DC<<CHE/11<0<1<F1<D1111<11DG111DH@FFD1@HHCFFFGHHD<7</@@@GHHHFGF1FG?FHHIICHHHEHH@D<EFHEF<8C?DCDIHEH6?@GHBAF;DIHGB2GAF?EHEFHEIIHHIIIIIHEHHHGHHEEIIHHEHGGCCFGHG?FHA<0HGEHIIHECHHDHHHGEHHHFEHIHFHHIIHHHGHIHEHHHIHHHHEEGFFIIHGHHH@H@IHFEHGDCCC?IHEEFCHGEHHIHIHHCCHCIHFCGFIIHHGCC1C<G1GEHHED@DD<
@HISEQ:969:HM2KJBCX2:2:1101:9194:44380 2:N:0:ACTATGCA
GGAAGAAGTAGCCCCAACTATCCCTATTAATCATTACGTCAATCCTAGAAACCAACAAAATAGGATCAAACGTCCTATTTCATTATTCCATGCTAATGTATTCAAGCGTTAGCCTGCTTTAAACACTCTAATTTTTTCAAAGTAACAGTCCTGTTTCCCTGCAACACCAAATTAATGACATTACAGTTCTTCAAGAAGGAGGAACCAGTAAAGCCAGTACATACCAGAGGCACGACCAACCTACTAATCCCGAAATTCAACTACGAGCTTTTTAACTGCAACAACTTTAATATACGCTATTGGAGCTGGAATTACCGCGGCTGCTGGCACCAGACTTGCCCTCCAA
+
@D0D@HHFHHFHE@CGHHHGHHGHIIHHHHIIHIIIIHIHFGHG?GHIIIIIHHFHHHIIIG1DFHIIICGH@GEHIIHHHHGHHHI?GHHIEEGGHHIIIIHHGHFIHIHGCGHHHFHFHHGHHIHHHIIIEEHIHIIHHIIHIGFIIIHIIIHIIIIGIIIIIIIIHHIHHHIIIHIIIIIIIIII:IHIIIIIIIIHHIIIIIIIHHFIIHIIIHIHIIIIIIIIIIHIIIIIIIIIIIIHHIIHIIHIIIIIHIIIHIIIIIIIIIHIIIIIIIIIIIIIIIIIIIIIIIIIIIIIIIIIIIIIIIIIIIIIIIIIIIIIIIIIIIIIIIIIIIIIIDDDDD
@HISEQ:969:HM2KJBCX2:2:1101:17686:44225 2:N:0:ACTATGCA
GGAAGAAGTAGCCCCAACTATCCCTATTAATCATTACTTCAGTCCTAGAAACCAACAAAATAGAACCAAAGTCCTATTCCATTATTCCATGCTAATATATTCAAGCAAACATGCCTGCTTTAAACACTCTAATTTTTTCAAAGTAAAAGTCTTGGATCCCTAGCGCACTCAATTAAGAGCACACTAGTTCCCCAAAAGGAAAAGCCCAAAGTTGCAGTACAAACCTTTCGGTTGACGGCAACTATAAGCCCAAAATTCAACTACGAGCTTTTTAACTGCAACAACTTTAATATACGCTATTGGAGCTGGAATTACCGCGGCTGCTGGCACCAGACTTGCCCTCCAA
+
DDCDDIGIIIIGFIIIIIIIIIIIHIHIIGIIHGHIIIIIIIIIIHIIIIIHHHIIIFHHHIHIIIIIIIHFHGHHIHIHIIIIIIIHIIEHHHHHHHGGGIHIIIIIIHIHIHIIIIIGIIIIIIIIHHIIIIHGHHIHIIHHIIIIHHHHIHIIIIIIIIIHIIHIIIIIIIIIIIIIIIIIIIIIIHIIIIIEIIIIIIIIIIIIIII;IIIIIIIIIIIIIIIIGIIIIIIIIIIIIIIHHIIIIHIIHIIIIIGIIIIIIHIIIIIIIIIIIIIHIIIIIIIIIIIHIHHIIIIIIIIIIIIIIIIIIIIIIIIIIIIIIIIIIIIIIIIHIIIIHDDDDA
@HISEQ:969:HM2KJBCX2:2:1101:7564:44701 2:N:0:ACTATGCA
GGAAGAAGTAGCCCCAACTATCCCTATTAATCATTACATCGATCCTAGAAACCAACAAAATAGAATCGGATGTCCTATTTCATTATTCCATGCTAATGTATTCAAGCGTGAGCCTGCTTTAAACACTCTAATTTTTTCAAGGTAACAGTCCTAATTCCCCGTGACACCAAATTAATGGCATTACGGTTCTTTAGAAGGTGAGAAATCAATAATATCAGTACATACCAACGGCATGACCGAAACATTGATCCCGAAATTCAACTACGAGCTTTTTAACTGCAACAACTTTAATATACGCTATTGGAGCTGGAATTACCGCGGCTGCTGGCACCAGACTTGCCCTCCA
+
DDDDDIIIIIIIIIIIIIIIIIIIIIIIIIIHIIIIIIIIIIIIIGIIIIIIIIIIIIIIIIHIIIIHIIIIIIIIHIIIIIIIIIIHFHIIIIIIIIHIIIIIIIIHIHIIHIIIIIIIIIIIIIIIIIHIIIIIIIIIIIIIHIHIIIIIIIIIIIIIIIIIIIIIIIIIIIIIIIIIIIIIIIIIIIIIIIIIIIIIIIIIIIIIIIIIIIIIIIIIIIIIIIIIIIIIIIIIIIIIIIIHIIIIIIIIIIIIIIIIIIIIIIIIIIIIIIIIIIIIIIIIIIIIIIIIIIIIIIIIIIIIIIIIIIIIIIIIIIIIIIIIIIIIIIIIIIIIIIIIIDDDDD
@HISEQ:969:HM2KJBCX2:2:1101:5358:44618 2:N:0:ACTATGCA
GGAAGAAGTAGCCCCAACTATCCCTATTAATCATTACGGTGATCCTAGAAACCAACGAAATAGAATCAGTCCGTCCTATTTCATTATTCCATGCTAATGTATTCAGACGATAGTCTGCTTTAAACACTCTAATTTTTTCAAAGTAACAGTCCTGATTTCCCATCACACCAAATAAATGGCATGAAAGTTCCTCAGAAGGTAGAGATCCATCTCACCAGTGCAGACAATTAAGCCTGACCAATGGGTAGACCCCGAAGTTCAACTACGAGCTTTTTAACTGCAACAACTTTAATATACGCTATTGGAGCTGGAATTACCGCGGCTGCTGGCACCAGACTTGCCCTCCAA
+
DCDDDIIIHIIIIHIIIIIIIIIIIIFEHIIIIIIIIIHHIIIIIHIIIHHICHIIIEHIHIIIHIIIIIIIIIIIHHI@FHHIIHHHIIIGHHIFEHHHIHIIIIIIIIIIIIIIIIHHIIIIIHIHIIIIIGIHIIIIIIIIIIIHIIIIIIHIIIIIIIHIHGIIHIIIIIIIIIIIIIIIIIIIIIIIIIIIIIIIIIIIIIIHIIIIHHIIIIIIIIIIIIIIIIIHIIIIIIIIGIIHIHDGIIIIIIIIIIHIIIIIIHIIIIIIIIIIIIIIIIIIIIIIIIIIIIIIIIIIIIIIIIIIIIIIIIIIIIIIIIIIIIIIIIIIIIIIIIIIIIIDDDDD
@HISEQ:969:HM2KJBCX2:2:1101:9943:44981 2:N:0:ACTATGCA
GGAAGAAGTAGCCCCAACTATCCCTATTAATCATTACGGTGATCCTAGAAACCAACAAAATAGAACCATGCGTCCTATTTCATTATTCCATGCTAATGTATTCAGGCAATAGCCTGCTTTAAGCACTCTAATTTTTTCAAGGTAACAGTCCTGCTTCCCCAACGCACCAAATTAATGGCATGCTGGTTATTCAGAAGGTAGGAATCCATCACGCCAGTACAGACCCAAAAGCCCGACCAACGGATAAATCCCGAAATTCAACTACGAGCTTTTTAACTGCAACAACTTTAATATACGCTATTGGAGCTGGAATTACCGCGGCTGCTGGCACCAGACTTGCCCTCCAA
+
DDBDDIIIIIIIIHIIHIIIIHIIIIIHIIIIIIEHIHHGHHHHIIHGHIIIIIIIHEHIHIEHHIIHFHHDHIIIIIHCHHIEHIIGEEHH?GHIIIIIHIHHH?GHHHHHIHHHCHHIHIIHHHHHIIHHHHHHIIIIHHHHIIIHIHIHIHH@CIIIHHIHHIIIHHHHHHIHIIHIIHHIIHIIHIHHHHHCIIHIIIIHHHHHHHIIIIIIHHGHHGHIHHHHIIHHHIHHHHHHIIIHHFHDDAIIIIHIHIHHHHGIHHGIGIIIIIHHHHHEFCHHDF@HHHHHEHHHHEFEHHHHHHEIIIIIIIIHHHHIHEHEHHHHIIIIIHGHHHIIHIDDDCD
@HISEQ:969:HM2KJBCX2:2:1101:8646:45780 2:N:0:ACTATGCA
GGAAGAAGTAGCCCCAACTATCCCTATTAATCATTACAACGGTCCTAGAAACCAACAAAATAGAATCGTTGTCCTATTCTATTATTCCATGCTAATGTATTCTGGCATATGCCTGCTTTAAACACTCTAATTTTTTCAAGGTAAAGGTCTTGGCTCCGAGCAACACCCAATAAAGGGCATTACCCTTCCCCAAGCGGTGAGGCCCAACCGACCAGTACTCGTTACAAGAACGGACCAATCGGCCAAACCCAAAATTCAACTACGAGCTTTTTAACTGCAACAACTTTAATATACGCTATTGGAGCTGGAATTACCGCGGCTGCTGGCACCAGACTTGCCCTCCAA
+
DDDADIIIIIIIIIIIIIIIIIIIIIIIIIIIIHHHHIIIIIEHHIHIIIIHIIIIIIIIIIIIIIIIIIIIIIIIIHIIIHHHIIIIIIIIIIIIIIIIIGHHHHIIIIHHFHHIGHHIIHIHHHIIIHIIIIIIIHHGHIIHIHIIIHHHEHIIHFHHDHIIIHHHHHIIIHGIHIHHHIIIHIIIIIIIGIIIIIIIIIIIII=IIIHIIII<IIIIIIIIIIIIIHIHIIIIIIHHI=HHIIIIHIIIIIIIIIIIIHIIIIIIIIIHIIIIIIIIIHIHIIIIIIHIIIIIIHIIIIIIIIIHIIIIIIIIIIIIIIIIIIIIIIIIIIGIIIIIDDDDD
@HISEQ:969:HM2KJBCX2:2:1101:19882:45905 2:N:0:ACTATGCC
GGAAGAAGTAGCCCCAACTATCCCTATTAATCATTACTTCAGTTCTAGAAACCAACAAAATAGAACCGAAGTCCTAAATTATTATTCCATGCTAATGTATTCAAGGCATAAGCCTGCTTTAAACACTCTAATTTTTTCAAAGTAATAGAGCTAGATCGCGACGACAGCCCAGTAAAGGGTGCCGCCGTTTTCTAGCAGGATGGTAGACGCGCGCCGGCACTCACACTCGTAACCGAGGCGGGCCAGGTGCGTCAAACCAGAAATCCAACTACGAGCTTTTTAACTGCAGCAACTTTAATATACGCTATTGGAGCTGGAATTACCGCGGCTGCTGGCACCAGACTTGCCCTCCAA
+
DDDDDHIIIIHIHIIEHIIHIHIIIIHIFHHHIIIIHIIIIIIGIIIIIIIIEFHIGIGIIEGHHIIIIIIHIIICHGHIIIIEHIIIHIHHHIICCFHFHGHIGHIIHHHIGHIIIHHIGHIHHIIIIHHHIGHIHHGHHIIIIGIHEHHIHGHFIIIHHIHHIIIIIIIHHHHHHHHHGHHIGGHHHFHIHIIIIHHIIHHHHIHIIGIIHIIIGIIIGHIIIIIIIIIIHHIGIIIIIIIIIIIGIIIHHIIIIHHHIIIIIIIIIIIIIIIIIIHIIIIHIHIIIIIIIIHIIIIIIIIHIHHFFIIIIIIIIIIIIIIIIIHIIIIHIIIIIIIIIIIIIIIIHDDDDD
@HISEQ:969:HM2KJBCX2:2:1101:13564:46351 2:N:0:ACTATGCA
GGAAGAAGTAGCCCAACTATCCCTATTAATCATTACGGTGATCCTAGAAACCAACAAAATAGAACCATGCCGTCCTATTCTATTATTCCATGCTAATGTATTCGAGCAAAAATGCCTGCTTTAAACACTCTAATTTTTTCAAGGTAAAGGTCCTGGATCCGCAAGACACCCAATTAAGGACATCAAGTTTCTCCAGAAGGTGAGAAATCAACAGCGACAGTTCATACCCCTTAAGGCATGACCATCACGTCAATCCCGAAATTCAACTACGAGCTTTTTAACTGCAACAACTTTAATATACGCTATTGGAGCTGGAATTACCGCGGCTGCTGGCACCAGACTTGCCCTCCAA
+
AADDDIIIIIIIGIIIHIIIIIIHFHHIHIIIIIIIHHGHHHHIHIIHIIGHHIIIIIFHHHGHIIIIHFEHHIIHIIHECHIIIIIIGIFHHIIHIHFHH<EFHHHIIIIHHHEIHHHHIIHFIIHIIIIIHHHIHEHHHIIIHIIIIIHGIIHIIIIIHIIIIHHHHIIIIIIHIIHIHEIIIIHIHHHHHIIIIIIIIIHIIIIIIIIHIIIIIIIIIHIIIIIIIIIIIIIIIIIIIIIIIIIIIHFIIIIIIIIIIIIIHIGHHIIHHHIHIIIIIIIIIIIIIIIIIIIIIIIIIIIIIIIIIIIIIIIIIIIIIIIIIIHIIIIIIIIIIIIIIIIHIIIDDDDD
@HISEQ:969:HM2KJBCX2:2:1101:13341:46694 2:N:0:ACTATGCA
GGAAGAAGTAGCCCCAACTATCCCTATTAATCATTACGGTGATCCTAGAAACCAACAAAATAGAACCATGCCGTCCTATTCTATTATTCCATGCTAATGTATTCGAGCAAAAATGCCTGCTTTAAACACTCTAATTTTTTCAAGGTAAAGGTCCTGGATCCGCAAGACACCCAATTAAGGACATCAAGTTTCTCCAGAAGGTGAGAAATCAACAGCGACAGTTCATACCCCTTAAGGCATGACCATCACGTCAATCCCGAAATTCAACTACGAGCTTTTTAACTGCAACAACTTTAATATACGCTATTGGAGCTGGAATTACCGCGGCTGCTGGCACCAGACTTGCCCTCCAA
+
DDCDCIHHHIHFHHIIIIHIIIIIIIIIIIIIHIIGIIIIIIGIIIIHIIIEGHIIIHIIIIGEHIIIIHGIHIIHHIIIIIIIIEHHHHHIIHIIIIIIIIHHHHIIIIHIHIIIIIHIGHIIHIHHHHHHHHHIIHHIIIIIIIIIIIIHIIIIIHHIHIHIIHIIIIHIIIIIIIHHIIIHIIIIIHHIIIIIIHIIIIIIIIIIIIIIIIIIIIIIIIIHHIIIIIIIIIIIIIIIIIIIIIIHHHHHIIIIIIHIIIIIIIIIHHHIIIIIIIIIIHIHHIIIIIIHIHIIHHIIHIIIIIGIIIIIIIIIIIIIIIIIIIIIIIIIIIIIIIIIIIIIIIIIDDDDD
@HISEQ:969:HM2KJBCX2:2:1101:9367:45114 2:N:0:ACTATGCA
GGAAGAAGTAGCCCCAACTATCCCTATTAATCATTACGTCGATCCTAGAAACCAACAAAATAGAATCAAACGTCCTATTTCGTTATTCCATGCTAATGTATTCAAGCGTTAGCCTGCTTTAAACACTCTAATTTTTTCAAAGTAACAGTCCTGTTTCCCTGCAACACCAAATTAATGACATTACAGTTCTTCAAGAAGGAGGAACCAGTAAAGCCAGTACATACCGGAGGCACGACCAACCTACTAATCCCGAAATTCAACTACGAGCTTTTTAACTGCAACAACTTTAATATACGCTATTGGAGCTGGAATTACCGCGGCTGCTGGCACCAGACTTGCCCTCCAA
+
DDAB?HIHHIHIHIHIIHHIII?CHHIIIHIIIGHIFEHHHIFHHHHEHHHFGFHIIHFHIICCHHIIIE?0C1DCEGHE<CC@CFF1<1D@CFHHEHFHIGECEDHG0<FGEGG1DGHHFEGCHHICFHHFIHHHGHHHF8DCFFHFFIHHF1FHEIH503D<DC?HEHFHHHHHD<FCHD/EHHFHFGHHHIGHIHCHEIHHGCC>DHIGFGHEFIHIFHDCFFCGEIIIFFFHFG@?EDFGFIGFHHHEHFHCHHHHHIIIIIIHGIIIIIHIIHGIIHIIIIHHIIIHHHIIIIIHGIHIIIIHGIIIHIIIIIHHIIIIIIIHHGIIIIIHHGIIIBDDCD
@HISEQ:969:HM2KJBCX2:2:1101:4426:47277 2:N:0:ACTATGCA
GGAAGAAGTAGCCCCAACTATCCCTATTAATCATTACATCGATCCTAGAAACCAACAAAATAGAATCGGATGTCCTATTTCATTATTCCATGCTAATGTATTCAAGCGTGAGCCTGCTTTAAACACTCTAATTTTTTCAAGGTAACAGTCCTAATTCCCCGTGACACCAAATTAATGGCATTACGGTTCTTTAGAAGGTGAGAAATCAATAATATCAGTACATACCAACGGCATGACCGAAACATTGATCCCGAAATTCAACTACGAGCTTTTTAACTGCAACAACTTTAATATACGCTATTGGAGCTGGAATTACCGCGGCTGCTGGCACCAGACTTGCCCTCCAA
+
CDDDDIIHHIIIGHHIIIIHHIIIIHHICHHIHIIIIIIHIHIIIIIIIIIHIIIIIIIIIIHIIIIIIHHHIIIIHIHHIFHIIIHECGHHHIFIIIIIHIIIIIIIIIIHHIIIIIIIIIHHHGIHIHGIHIIIIIIHIIHHIIIIIIIIIIIIIIIIIIIIIIIIIIIIIIIIIIIIIIIIIIIIIIIIIIIIIIHIIIIIIIIIIIIIIIIIIHIIIIHIIIHIHIIIIIIIIHIIIIIIHGIIIIIIIIIIIIIIIIIIIIIIIIIIIIIHIIIIIIIIIIIIIIIIIIIIIIIIIIIIIIIIIIIIIIIIIIIIIIIIIIIIIIIIIIIHIIIIIIDDDDD
@HISEQ:969:HM2KJBCX2:2:1101:10168:46287 2:N:0:ACTATGCA
GGAAGAAGTAGCCCCAACTATCCCTATTAATCATTACGGTGATCCTAGAAACCAACAAAATAGAACCATGCCGTCCTATTTTATTATTCCATGCTAATCTATTCAAGCACAAGCCTGCTTTAAGCACTCTAATTTTTTCAAGGTAATAGCTCTGCTTCCCCAACGCACTAACTTAATAGCATGCTGGTTATTCAGAAGGTAGGAATTCATCAGGCCAGTGCGGACAGTGAAGCCCGACCAACCGACAAACTCCGAAATTCAACTAAGAGCTTTTTAACTGCAACAACTTTAATATACGCTATTGGAGCTGGAATTACCACGGCTGCTGGCACCAGACTTGCCCTCCAA
+
DADDDIIIIIIIIIHIIIIIIIIIIIIIIIIIIIIIIIIIIIIIIIIIIIIGHHIIIIGIIIHHIIIIIIIIIHIIIIIHIIIIIIIIIIHIIHIIGHHHHHHHHIIIIIIIIHIIIIIIHIIHHIIIIIIIIIIIIIIIIIIIIIHIIIHIHIIIIIIHHHIHIHIIIIIIIHIIIIIIIIIIIIIIIIIIIIIIIIIIIIIIIIIIIIIIIIIIIIIIIIIIIIIIIIIIIIIIIIIIIIIIHHGHHIIIIIIIIIIIIIIIIIIIIIIIIIIIIIIIIIIIIIIIIIIIIIIIIIIIIIIIIIIIIIIIIIIIIIIIIIIIIIIIIIIIIIIIIIIIIIIDDDDD
@HISEQ:969:HM2KJBCX2:2:1101:7690:47933 2:N:0:ACTATGCA
GGAAGAAGTAGCCCCAACTATCCCTATTAATCATTACGTCAATCCTAGAAACCAACAAAATAGGTTTGAACGTCCTATTTCATTATTCCATGCTAATGTATTCAAGCGTTAGCCTGCTTTAAACACTCTAATTTTTTCAAAGTAACAGTCCTGTTTCCCTGCAACACCAAATTAATGACATTACAGTTCTTCAGAAAGGAGGAATCAGCGAAACCAGTTCATACCAGTGGCACGACCAACCTGCTGACCCCGAAATTCAACTACGAGCTTTTTAACTGCAACAACTTTAATATACGCTATTGGAGCTGGAATTACCGCGGCTGCTGGCACCAGACTTGCCCTCCAA
+
CDDDDHIHIIHIGHHIIIIIIGIIIIIIIIIGIIIIIHHHIHIIIIIIIIHHIIIHIIIGIIIIHHHHIHH1GHHHIHHHIIGHIIIIIIH?GGHHIIIHHHGHHIIHIIHHIIIIIIIIIHIGIIIIIIIIIHHIIIIHIIIIIIIIHIIIIIIIIIIIIIIIIIIIIIIIIIIIIIIIIIIIIIIIHEIIIIIIIIIHIIHHIIIIIIHIIIIHHIIIIHHIIHIIIIIIIIIIIIIIHIGHGIIHIIIIIIIIIIIIIIIIIIIIIIIIGIHIIIIIIHIIIIIIIIHIHIIIIIIIIIIIIIIIIIIIIIIIIIIIIIIIIIIIIIIIIIIIIIIIIDDDDD
@HISEQ:969:HM2KJBCX2:2:1101:5950:49152 2:N:0:ACTATGCA
GGAAGAAGTAGCCCCAACTATCCCTATTAATCATTACGTTGATCCTAGAAACCAACAAAATAGAATCGAACGTCCTATTTCATTATTCCATGCTAATGTATTCAAGCGCGTGCCTGCTTTAAACACTCTAATTTTTTCAAAGTAACAGTCCTGATTCCCCACGACACCAAATTAATGACATCATGGCTCCTCAGAAAGGAGAAACCAATAACACCAGTACATACCAGAGGCATGACCGACGTATTGATCCCGAAATTCAACTACGAGCTTTTTAACTGCAACAACTTTAATATACGCTATTGGAGCTGGAATTACCGCGGCTGCTGGCACCAGACTTGCCCTCCAA
+
D?BBDHIHHI?@@CGEHHIHEFEHIEHFHGEFH@C1<EHEHGFCEHHE1@CC1DE@EHIHE@F1DCEHIIHDECCEHH?FHCG@1<FE?@GHHH1DHEEEFDFHHE@=C@FCHHII?1B@CB?GHHIHGC1<GFHGAEADGH?HHGFCGHHEFFFFHIIGCE.HEGIHHFCGCFHF:GC?FHHEEGHHHH?HFHHFHHHCHHIHHHHGCH@HGGCAHGFG?FHEGIIIIHHIIIIGIHGGCEF<<C<CCHEGCCHHHHFEHGCFHGHIIHEHFHGHHFIIHIIIHHIHHG<C0CHGHHHEHCHHHHHEHIHEGIHE<DGIIIHEHHEHHHE?EGGCEHHHHDDDB@
@HISEQ:969:HM2KJBCX2:2:1101:12594:49742 2:N:0:ACTATGCA
GGAAGAAGTAGCCCCAACTATCCCTATTAATCATTACGTCAATCCTAGAAACTAACAAAATAGGATCAAACGCCCTATTTCATTATTCCATGCTAATGTATTCAAGCGTTAGCCTGCTTTAAACACTCTAATTTTTTCAAAGTAACAGTCCTGTTTCCCTGCAACACCAAATTAATGACATTACAGTTCTTCAAGAAGGAGGAACCAGTGAAGCCAGTACATACCAGAGGCACGACCAACCTACTAATCCCGAAATTCAACTACGAGCTTTTTAACTGCAACAACTTTAATATACGCTATTGGAGCTGGAATTACCGCGGCTGCTGGCACCAGACTTGCCCTCCAA
+
0D<@01DDF@<1DF=<@GECEEC11<C<GHIHGIG?C<<C001DGC@CGGHI1DGHCCGE1FE111<11<C@/<<CG<DC1<<<<FEH1FG1<1<CF@@CFFE<E>66D0CC8<@<A<<8DACB<HHHHHCC6<@6EBF1E?EHGHHCFFHHD<7<HFDH@EGCHEEHF@HHFHD@C<<<@/HHCHF<F?FH0EG@HHEHG?G<IHHECHHHEFHIHHHGHCGFEHIHEDECHF</CFCEGHGDEHEAC/D<11HFHG@DECHCE?HEHCHGC@<EC1HHE?HHCC??EEHD0ED?F<<?ECHHHFEHHFHECHD<HHHE@HC?E@HH@IHHG@EC@EHEE@?@A@
@HISEQ:969:HM2KJBCX2:2:1101:17710:50671 2:N:0:ACTATGCA
GGAAGAAGTAGCCCCAACTATCCCTATTAATCATTACGTCAATCCTAGAAACCAACAAAATAGGATCGAACGTCCTATTTCATTATTCCATGCTAATGTATTCAAGCGTTAGCCTGCTTTAAACACTCTAATTTTTTCAAAGTAACAGTCCTGTTTCCCTGCAACACCAAATTAATGGCATTACAGTTCTTCAGAAAGGAGGAATCAGCGAAGCCAGTGCATACCAGTGGCACGACCAACCTGCTGACCCCGAAATTCAACTACGAGCTTTTTAACTGCAACAACTTTAATATACGCTATTGGAGCTGGAATTACCGCGGCTGCTGGCACCAGACTTGCCCTCCAA
+
DDDDDIHEHHHHHHIHFHH@?CGHIHIIIHEHHHIIIIIHCHHHIIHE1DHHIIHHIIIHI@GC<DHHHEHCHHIDFCEHIIIIHIF@@@<CFEHHIGIIIIIHHHHIIHEHGFEGHGHIIIIIIIIGIIIIHHEHEHH8IHHHFGFHIHHIHIIHIHIHHIHEHHFHGIHHHIIIIIIHHHGIIIIIHHHIHHIIIIHGEIIHGIIIIIIIIHIIIIHHHIIIIIIHIHIIIIHHGHFIHHIHGIIIHIIIHFIIIIIIHIIIIIIIIIIHIIIIIIIIIIIIIIHIIIIIIIHIIIIIGIIIIHIIIIIIHHIIIIIHIIHIIIIIIIIIIIIIIIHIIBDDDD
@HISEQ:969:HM2KJBCX2:2:1101:12593:50856 2:N:0:ACTATGCA
GGAAGAAGTAGCCCCAACTATCCCTATTAATCATTACGTCGATCCTAGAAACCAACAAAATAGAATCAAACGTCCTATTTCATTATTCCATGCTAATGTATTCAAGCGTAAGCCTGCTTTAAACACTCTAATTTTTTCAAAGTAACAGTCCTGATTCCCCACGACACCAAATTAATGACATCGCGGTTCTTCAGAAGGTAGGAACCGATAATGCCAGTGCGTACCGAAGCACGACCAACAATTCGATCCCGAAATTCAACTACGAGCTTTTTAACTGCAACAACTTTAATATACGCTATTGGAGCTGGAATTACCGCGGCTGCTGGCACCAGACTTGCCCTCCAA
+
DDCDDIIIIIIIIIIIIIHIHIIIIHIIIIIIIIIIIIIIIIIIIIIIIIIIEHIIIIIIIIHHIIIIIIIIIIIIIIIIIIIIIIIGHIIGIIIIIIHIIIIIIIIIIIIIIHIIIIIIIIIIIIIHIIHIIIIIHIIIIIHHIHIHHIIIIIIIIIIHHIHIIIIIIIIIHIIIIHIHHIIIIIIIIIIIIIHHIIIHIIIIIHIIIIHHIIIIIIIIIIIIIIIIIIIIIIIIIIIIIHIIIIHIIIIHIIIIIIIIIHIIIIIIIIIIIIIIIIHIIIIIIIIIIIIIIIIIIIIIIIIIIIIIIIIIIIIIIIIIIIIIIIIIIIIIIIIIIIIIDDDDD
@HISEQ:969:HM2KJBCX2:2:1101:9042:52187 2:N:0:ACTATGCA
GGAAGAAGTAGCCCCAACTATCCCTATTAATCATTACGTCAATCCTAGAAACCAACAAAATAGGATCGAACGTCCTATTTCATTATTCCATGCTAATGTATTCAAGCGTTAGCCTGCTTTAAACACTCTAATTTTTTCAAAGTAACAGTCCTGTTTCCCTGCAACACCAAATTAATGACATTACAGTTCTTCAAGAAGGAGGAATCAGTAAAGCCAGTACATACCATAGGCACGACCAACCTACTGACCCCGAAATTCAACTACGAGCTTTTTAACTGCAACAACTTTAATATACGCTATTGGAGCTGGAATTACCGCGGCTGCTGGCACCAGACTTGCCCTCCAA
+
DDDDCIIIIIIIIIIHIIIIIHIIIHIIIIIIIIIIIIIIIIIHHIGIIIIIHIIIHIIHIIHHHIIIIIEHHIIIEHHHIIIIIHI?FHHHIIIIIIIIIIIIHIIIIIIIIIHIIIIIIIIIHIIIIIHIIIIIIIIIIIHHIHHIIIIIIIIHIHIIHIIIIIIIIIIHHIHIIIIIIIIIIIIIIIHIIIIIIIIIIIIIIIIIIIHIIIIIIIIIIIIIIIIIIIIIIIIH=IIIIIIIIIIIIIIIIIIIIIIIIIIIIIIIIIIIIIHIIIIIIIIIIIIIIIIIIIIIIIIIIIIIIIIIIIIIIIIIIIIIIIIIIIIIIIIIIIIIIIIIIDDDDD
@HISEQ:969:HM2KJBCX2:2:1101:18969:51969 2:N:0:ACTATGCA
GGAAGAAGTAGCACTCATGCCCAACTTCCCTATTAATCATTACGGTGATCCTAGAAACCAACAAAATAGAACCATGCCGTCCTATTCTATTATTCCATGCTAATGTATTCGAGCAAAAATGCCTGCTTTAAACACTCTAATTTTTTCAAGGTAAAGGTCCTGGATCCGCAAGACACCCAATTAAGGACATCAAGTTTCTCCAGAAGGTGAGAAATCAACAGCGACAGTTCATACCCCTTAAGGCATGACCATCACGTCAATCCCGAAATTCAACTACGAGCTTTTTAACTGCAACAACTTTAATATACGCTATTGGAGCTGGAATTACCGCGGCTGCTGGCACCAGACTTGCCCTCCAA
+
DDCDDIIIIHIIIHIIIIIIIIHIIIGIIIIHIIEHHHIIIIIIIIIHHIIIIII?HGIGIHIHCFHHIHHIIGIHIIIEHIIHIIIIHIIIIIIIHIIHICH@GHHIIIIIIGIIIIHHIIHIHHHIIIIIHIIIHIIIIIIIIIIIIIIIIIIIIIIIIIHHIIIHIIIIIIIIIIIIIIIIIIIIIIIIIIIIIIIIIIIIIIIIIIIIIHEIIIIIIIIIIIIII=IIIIIIIIIIIIIIIIIIHIIIIIIHHHIIIIIIIIIIIIIIIIIIIIIIIIIIIIIIIIIIHIIIIIHIIIIIIIIIIIIIIIIIIIIIIIIIIIIIIIIIIIIIIIIIIIIIIIIIIIIIIIDDDDD
@HISEQ:969:HM2KJBCX2:2:1101:8523:52492 2:N:0:ACTATGCA
GGAAGAAGTAGCCCCAACTATCCCTATTAATCATTACGTCAATCCTAGAAACCAACAAAATAGGTTTGAACGTCCTATTTCATTATTCCATGCTAATGTATTCAAGCGTTAGCCTGCTTTAAACACTCTAATTTTTTCAAAGTAACAGTCCTGTTTCCCTGCAACACCAAATTAATGGCATTACAGTTCTTCAGAAAGGAGGAATCAGCGAAGCCAGTGCATACCAGTGGCACGACCAACCTGCTGACCCCGAAATTCAACTACGAGCTTTTTAACTGCAACAACTTTAATATACGCTATTGGAGCTGGAATTACCGCGGCTGCTGGCACCAGACTTGCCCTCCAA
+
DDDDDIHHIIHHIHIIIIFIHIIIIIIIIIIIIHIIIIHHIIIHIHIIIIIIGEHHHIIGIHIHIIIHIHIIIIIIIHIIGIIHHHHHIIIGHHHIHHHHHHHHIIHIHFHHEEIIHHHHIIIHIIIGHIHIIHHIHHHHIHHIIHIIIIIHHIIHHIIIIHIIIIIIHHHHIIIIIIIIIIIIIIIIGIIIIIIIIIIIIIIIIIIIIIIIIIIIIIIIIIII<IIIIIIIIIIIIIIIIIIIHHIIIIIIIIIIIIIIIIIIIIIIIIIIIIHIIIIIIIIIIHIIIIIIIIIIIIIIIIIIIIIIIIIIIIIIIIIIIIIIIIIIIIIIIIIIIHIIIDDDDD
@HISEQ:969:HM2KJBCX2:2:1101:10969:53073 2:N:0:ACTATGCA
GGAAGAAGTAGCCCCAACTATCCCTATTAATCATTACGGCGGTCCTAGAAACCAACAAAATAGAACCGCACGTCCTATTCTATTATTCCATGCTAATGTATCCGAGCAAAGGCCTGCTTTGAACACTCTAATTTTTTCAAAGTAAAAGTCCTGGTTCCCCGACACGGCCAGTGAAGGCCATGCGGCTCCCCAGAAGGAAAGGCCCGGCCGGACCAGTGCACGCGGTGAGGCGGACCGGCCAGCCAGGCCCAAAGTTCAACTACGAGCTTTTTAACTGCAACAACTTTAATATACGCTATTGGAGCTGGAATTACCGCGGCTGCTGGCACCAGACTTGCCCTCCAA
+
DDDDDIIHHHHEH?CHHHHIHC@CHGCHIGHE?@FHH10C?DE?CE@<FEH11FFH@EHEC?11DF1/<EH<CEHHIIHIHGEGGEH1<D@F?FHIHHE@7DCFHHIIHG@HF@F@@@@GEIIHG@<CDGEGE@BCF<@G6FHIHHHH7HGAB3:0HHGHHFDHHHIHIHHFHIHIIIHEGIIIHDHCGHIIIIIIIGIIIIHDHIHCIHHGHHIIIIIIGIHHCGIIIHIGIIHIHHIHHFEGGFHHGFHHFCG@IIIIIIHHHHIIHEIHHIIHIIIIIHIHG<GGF@E@HIIIIIHIIIGIIIHHHHIIIIIIHIHHHIIIHIHHHEHHIHEIIIIIDDBDC
@HISEQ:969:HM2KJBCX2:2:1101:9282:53373 2:N:0:ACTATGCA
GGAAGAAGTAGCCCCAACTATCCCTATTAATCATTACATCGATCCTAGAAACCAACAAAATAGAATCGGATGTCCTATTTCATTATTCCATGCTAATGTATTCAAGCGTGAGCCTGCTTTAAACACTCTAATTTTTTCAAGGTAACAGTCCTAATTCCCCGTGACACCAAATTAATGGCATTACGGTTCTTTAGAAGGTGAGAAATCAATAATATCAGTACATACCAACGGCATGACCGAAACATTGATCCCGAAATTCAACTACGAGCTTTTTAACTGCAACAACTTTAATATACGCTATTGGAGCTGGAATTACCGCGGCTGCTGGCACCAGACTTGCCCTCCAA
+
DDDDDIIIIIIIIIIHIIIIIIIHIIIIIIIIIIIIIIIIIHIIGHIIIIIIIIIIIIIIIIIIHIGIHIIIHHHIIIIIIIHHHIIHHIIIIIIIIIIIIIIIIIHIHHIIGIHHIHHIIIIIIIIIHIHIIHHHIIIIIHIIIIIIIHIIIIIIIIIIIIIHEIHHIIIIHHIIIIIIIIIIIIIIHIIIIIIIIIIIIIIIIIIIIIIIHHIIHIIIIIHIIIIIIIIIIIIIIIIIIIIIIHIIIIIIIIIIIIIIIIIIIIHIIIIIIIIIIIIIIIIIIIHIIIIIIIHIIIIIIHIIIIIIIHIIIIIIIIIIIIIIIIIIIIHIIIIIIIIIIIDDDDD
@HISEQ:969:HM2KJBCX2:2:1101:19747:52179 2:N:0:ACTATGCA
GGAAGAAGTAGCCCCAACTATCCCTATTAATCATTACATCGATCCTAGAAACCAACAAAATAGAATCGGATGTCCTATTTCATTATTCCATGCTAATGTATTCAAGCGTGAGCCTGCTTTAAACACTCTAATTTTTTCAAGGTAACAGTCCTAATTCCCCGTGACACCAAATTAATGGCATTACGGTTCTTTAGAAGGTGAGAAATCAATAATATCAGTACATACCAACGGCATGACCGAAACATTGATCCCGAAATTCAACTACGAGCTTTTTAACTGCAACAACTTTAATATACGCTATTGGAGCTGGAATTACCGCGGCTGCTGGCACCAGACTTGCCCTCCAA
+
DDDDDIIIHHIHIIIIIIIIIGIIIIHIIIIHIHHIHIIHHIIGHHIIIIIHHHIIIIIHIGIEHIIFGEHDH?HHHIIIIIHIIIIEHHHCHHHHIIIIHHIHIHIHHEHEHIIIIIHHIIHHIIIGIIIIIIIIHIIIIIIIIIIIIHHHIIIIIIIIHHHHIIIIIHHHHIIHFIIIIIIIGIIIHIIIIIIIIIIIIIIIIIIIIIIIHIIIIIIIIIIIIIIIIIIIIIIIIIIIIIIIHGIIIIIIIIIIIIIIIHIIIIIIIIIIIIIIIIIIIIIIIIIIIIIIIIIIIIHGHIIIIIIIIIIIIIIIIIIIIIIIIIIIIIIIIIIIIIIIIIDDDDD
@HISEQ:969:HM2KJBCX2:2:1101:18462:53942 2:N:0:ACTATGCA
GGAAGAAGTAGCCCCAACTATCCCTATTAATCATTACCTCAATGCTCTACAAAACCAACAAAATAGAACCGAGGTCCTATTCTATTATTCCATGCAACAGTATTCAGGCATAAGGCCTGCTTTAAGCACTCTAATTTTCTCAAAGTAAACGTGCCGGCTACTGAAGACACCCAGTGAAGGGCATCAACAGCCAACCGACGAATTAGGACCAGACATGTAGTAACAGCAATCAAGCGTACCACATGCTGGTGCCCGAGATCCAACTACGAGCTTTTTAACTGCAACAACTTTAATATACGCTATTGGAGCTGGAATTACCGCGGCTGCTGGCACCAGACTTGCCCTCCAA
+
DDDDCIIIIIIIHFHIIIIIIIIIHHIIIIIIIIIIIIIIIIHIHHIIIIIHHHIIIHIIGHIIIIHIIHHIIGEHHHHHGHHIHHHHHHHHE@?HIHHIIHHGHHFFHIHHHGIHIHHIIFIIIHHIIIIIIIIHHHHHHHIIHHHHHIIIHHHIIIIIIIIHIIIIIHHIIHHIIIIIIHHIIIIIIIIIIIIIIIIIIIHHFIIIIIIIIIIIIIIIIIIIIIIIHGDCGIIIIIIIIIIIIIHGIIIIHIIIIIIHIIIIIIIIIIIHIIIIIIIIIIIIIIIIIIIIIIIIHIIIIIIIIIIIIIIIIIIIIIIIIIHIIIIIIIIIIIIIIIIIIIIIDDDDD
@HISEQ:969:HM2KJBCX2:2:1101:1670:54209 2:N:0:ACTATGCA
GGAAGAAGTAGCCCCAACTATCCCTATTAATCATTACTTCAGTTCTAGAAACCAACAAAATAGAACCGAAGTCCTAAATTATTATTCCATGCTAATGTATTCAAGGCATAAGCCTGCTTTAAACACTCTAATTTTTTCAAAGTAATAGAGCTAGATCGCGACGACAGCCCAGTAAAGGGTGCCGCCGTTTTCTAGCAGGATGGTAGACGCGCGCCGGCACTCACACTCGTAACCGAGGCGGGCCAGGTGCGTCAAACCAGAAATCCAACTACGAGCTTTTTAACTGCAGCAACTTTAATATACGCTATTGGAGCTGGAATTACCGCGGCTGCTGGCACCAGACTTGCCCTCCAA
+
DDDBDHIIIIIEFHIHIGIIIEHIIIIIIIIIIHIHIIIIIHIIIIIHIIIHHGHHIIIHIIHIHIHIIIIHHIIIIIIHGIIIIHIIGIIEHHIIIIIEH@FHIIIIHIHHHHIHHIHHHGHIHHIHIHHHHIHIIHIHHHIHIIIIIIIIIHHHCIIIIIIIHHIIIIIIIHHHHHIIHHHIIIIIIHIIIIIIIIIHIIIIIIHIIIIIIIIIIIIIIIIIHIIIIIIIIIIIIIIIIIHIIIIIIIIIIIIIIIIIIIIIIIIIIIHIIIIHIIIIIIIIIIIIIIIIIIIIIIIIIIIIIIHGGIIIIIIIIIIIIIIIIIIIIIIIIIIIIIIIIIIIIIIIIDDDDD
@HISEQ:969:HM2KJBCX2:2:1101:9516:54713 2:N:0:ACTATGCA
GGAAGAAGTAGCCCCAACTATCCCTATTAATCATTACGGTGATCCTAGAAACCAACAAAATAGAACCATGCCGTCCTATTCTATTATTCCATGCTAATGTATTCGAGCAAAAATGCCTGCTTTAAACACTCTAATTTTTTCAAGGTAAAGGTCCTGGATCCGCAAGACACCCAATAAAGGACATCAAGTTTCTCCAGAAGGTGAGAAATCAACAGTAACAGTTCATACCCCTTAAGGCATGACCATCACGTCAATCCCGAAATTCAACTACGAGCTTTTTAACTGCAACAACTTTAATATACGCTATTGGAGCTGGAATTACCGCGGCTGCTGGCACCAGACTTGCCCTCCAA
+
DDCDDIIIIIIIIIIHIGIIIGHIIIHIIIIIIIIIIIIIIIIHIIHIIIIHHIIHEEEHHIHHHHHHHIIHIIGHIIIIEHIHIIEEHIIHFEHHHHHHHGGHHIIIIHHHGHIIIHGHIIIIHGIIIIIIIGIIIHHGHIIHIIHHIIIIHIIGHHIHIIHIIIIGIHHIIIIHHHIIIIHHIIIIHHEIIIIHIHIIIIIIIIIIIIIIIIIHFHIIHIIIIIHIIIIIIIIIIIIIIIGIIIIHIIHFIHIIGIIIIIIIIIHIIGIIIIIIIIIIIIIIIIIIIIIIHHIIIIIHHIIIIIIIIIIIIHIIIIIIIIIIIIIIIIIIIIIIIIIIIHIIIIIIDDDDD
@HISEQ:969:HM2KJBCX2:2:1101:11686:54274 2:N:0:ACTATGCA
GGAAGAAGTAGCCCCAACTATCCCTATTAATCATTACGGTGATCCTAGAAACCAACAAAATAGAACCATGCCGTCCTATTCTATTATTCCATGCTAATGTATTCGAGCAAAAATGCCTGCTTTAAACACTCTAATTTTTTCAAGGTAAAGGTCCTGGATCCGCAAGACACCCAATAAAGGACATCAAGTTTCTCCAGAAGGTGAGAAATCAACAGTAACAGTTCATACCCCTTAAGGCATGACCGTCACGTCAATCCCGAAATTCAACTACGAGCTTTTTAACTGCAACAACTTTAATATACGCTATTGGAGCTGGAATTACCGCGGCTGCTGGCACCAGACTTGCCCTCCAA
+
DADD0GHEGHHHEHHIIIIIEHIIIHIIIHIHHCGHHEHHHIIHIIIEHHHGHIIIIFHIIICHIHHHIHHCHHHHHIIEHHHIIHHIHICCFHHCHIIHHGEIHEEIIHIIIHIIIHHIIHIIIHHHIIIIHHHHHHHCHGIIHHIIHHHIIIIHHHHIIHIIIHGHIIIIIIIHHFHHHHIIHIHHIIHHIIIHIIHIIHIIIIIIIIHIIIHIHHIIIIIIIIIIIIIIIIII;IIIHIIIGIIIHHHFIIIIIHIIHIIIHHGIIIIIHHIHIIIIIHIHIIIIIIIIIIIHHIIHHIHIIIIIIIIIHIIIIIIIIIIHHIIIIIIIIIIIIIIIIHIIIIGIDDDDD
@HISEQ:969:HM2KJBCX2:2:1101:6836:54562 2:N:0:ACTATGCA
GGAAGAAGTAGCCCCAACTATCCCTATTAATCATTACATCGATCCTAGAAACCAACAAAATAGAATCTGATGTCCTATTTCATTATTCCATGCTAATGTATTCAAGCGTAAGCTTGCTTTAAACACTCTAATTTTTTCAAGGTAACAGTCCTAATTCCCCATAACATCAAATAAATGACATTATGGTTCTTTAGAAGGTGAGAACCAATAAAACCAGTACATACCAAGGCATGACCGATTCCTTGATCCCGAAATTCAACTACGAGCTTTTTAACTGCAACAACTTTAATATACGCTATTGGAGCTGGAATTACCGCGGCTGCTGGCACCAGACTTGCCCTCCAA
+
DDDDDIIIIIIIIIIIIIIIIIHIIIIIIIIIIIIIIIIIIIIIIIIIIIIIIIIIIEHIIIIIHHHIIIIHIHIIIIIIIIIIIHIHHIIIIIIIIIIIIIIHHIHIIIIIIIIIHHIIIIHIIIIHHIIIIHIIIIIIHHIIIIIIIIIIIIHHHIHIIIIIIIIIIIIIIIIIIIIIIIIIIIIIIIIIIIIIIIIIIIIIIIIIIIIIIIIIIIIIIIIIIIIIIIIHIIIIIIIIIIIHIIIIIIIIIIHHHHIIIIIIIIIIIIIIIIIIIIIIIIIIHIIIIIIIIIIIHIIIIIIIIIIIIIIIIIIIIIIIIIIIIIIIIIIIIIIIIIIIDDDDD
@HISEQ:969:HM2KJBCX2:2:1101:13934:55180 2:N:0:ACTATGCA
GGAAGAAGTAGCCCCAACTATCCCTATTAATCATTACATCGATCCTAGAAACCAACAAAATAGAATCGGATGTCCTATTTCATTATTCCATGCTAATGTATTCAAGCGTGAGCCTGCTTTAAACACTCTAATTTTTTCAAGGTAACAGTCCTAATTCCCCGTGACACCAAATTAATGGCATTACGGTTCTTTAGAAGGTGAGAAATCAATAATATCAGTACATACCAACGGCATGACCGAAACATTGATCCCGAAATTCAACTACGAGCTTTTTAACTGCAACAACTTTAATATACGCTATTGGAGCTGGAATTACCGCGGCTGCTGGCACCAGACTTGCCCTCCAA
+
DDADBHIHHIIHHHHIHIIHHHIIIIIIIIIIIIHHIIIIIIHIIGHIIIHIIHHIEGGHHIEHHIIII=GHDFHHIIHIIIIHHHHHGHIIIIHIIII@GECHHHGHHHIIGHIIHHHIFGHHHHCHIIIIIIHGHHHHHHIIIHEGHIIHHHHHIHHHIHGIHHHGIIHIIHHHIIHHIHCHHHIHGHIIIHIIHFIIIHHHIHHIIHIGIIHHIIHIIHHIHIHHHIHHHIIHIIIIHGHHG<HIIHGGHHGIIIHEIIHIHIGIHIHHIGIIIGIGIIHIHG?IHHHHHIIHGIHHIIIIGIIIIIHIHHIIIHHIIIIIGIIIIIIIIIIIIHHIHHD@@D<
@HISEQ:969:HM2KJBCX2:2:1101:4000:56226 2:N:0:ACTATGCA
GGAAGAAGTAGCCCCAACTATCCCTATTAATCATTACGTCAATCCTAGAAACCAACAAAATAGGATCGAACGTCCTATTTCATTATTCCATGCTAATGTATTCAAGCGTTAGCTTGCTTTAAACACTCTAATTTTTTCAAAGTAACAGTCCAAATTCCCCGCAACACCAAATTAATGGCATTACGGATCATCAGGAAGGAGGAATCAGTGAGACCAGTACATACCAGAGGCATGACCAACCTACTAACCCCGAAATTCAACTACGAGCTTTTTAACTGCAACAACTTTAATATACGCTATTGGAGCTGGAATTACCGCGGCTGCTGGCACCAGACTTGCCCTCCAA
+
@?D@<C1<<CGHI100<<FF<<F?1<FC@G@DFC1<<1D1C0<<CFG1CCHC?F@<<CHHIC<C1DCG<DHCGCG@@11<1<C@DHHIIC1<@@GFHIIFHCHEHHIHGHHGEEEH?HHHHFE@F?@EHHIHHHHHHFCHEHFBCHHHFBHHHFHGGHIHHHHHHFIHGE@HHGHIHIHIHHIIHHEHHHEEFHG@HHHHHIHIHHHGIIIHGGEIIHGFGEIIHEHHIHIHGCGHEGDAFD<FBEEIHIHFCCHGIHHHIIIIHCIHIIIIIHHIEIIHFCIIIIHHFHEHEDDHGHFEFHHHIIHHHIIHHHHHIHHIHHHHEIIGIIIHIHHHFHEHIDBDAD
@HISEQ:969:HM2KJBCX2:2:1101:15656:56242 2:N:0:ACTATGCA
GGAAGAAGTAGCCCCAACTATCCCTATTAATCATTACGTCAACCCTAGAAACCAACAAAATAGGATCAAACGTCCTATTTCATTATTCCATGCTAATGTATTCAAGCGTTAGCCTGCTTTAAACACTCTAATTTTTTCAAAGTAACAGTCCTGTTTCCCTGCAACACCAAATTAATGACATTACAGTTCTTCAAGAAGGAGGAACCAGTAAAGCCAGTACATACCAGAGGCACGACCAACCTACTAATCCCGAAATTCAACTACGAGCTTTTTAACTGCAACAACTTTAATATACGCTATTGGAGCTGGAATTACCGCGGCTGCTGGCACCAGACTTGCCCTCCAA
+
DDDDBIIEGHHIFHHIHEFHECHIIIIIGHFFHHHHIHIEHIIHIIIIIIIHHHIIICEGHIEGHHHIHI@EGHHHIHGIHIIIHG?F@E?FCEHHIIIIIIIIIIHEHIIIIIIIHIIIHIHHHIHIHIIIHIIHIIIIIIIIHHHIIIIIIIIHIIIIIIIIIHHHIHHIHIIIIIIHIIIIHIIIIHHIIIIIHIIHHGHHIHIIIIIHIHHHIIIGIIII<GIGIIIIIIIIIHHIIIHHGIIIIIIIIIIIIIIHIHFIIIGIIIIIIIIIIIIIIIIIIIIIIIIHIIIIIIIIIIIIIIIIIIIIIIIIIIIIIIIIIIIIIIIIIIIIIIIIIDDDDD
@HISEQ:969:HM2KJBCX2:2:1101:13175:54941 2:N:0:ACTATGCA
GGAAGAAGTAGCCCCAACTATCCCTATTAATCATTACTTCAGTCCTAGAAACCAACAAAATAGAACTAAAGTCCTATTCCATTATTCCATGCTAATATATTCAAGCAAACATGCCTGCTTTAAACACTCTAATTTTTTCAAAGTAAAAGTCTTGGATCCCTAGCGCACTCAATTAAGAGCACACTAGTTCCCCAAAAGGAAAAGCCCAAAGTTGCAGTACAAACCTTTCGGTTGACGGCAACTATAAGCCCAAAATTCAACTACGAGCTTTTTAACTGCAACAACTTTAATATACGCTATTGGAGCTGGAATTACCGCGGCTGCTGGCACCAGACTTGCCCTCCAA
+
?DABAIIIIIIIHIIIIIIIHFHIIIIHIIIIIIIIHIIHIIIHEHHIHIHHHHHHHGEHIIEHIIHIHIIIIHHHIIHFHIHHIIHHHIHEHHHHIIIIHIIIHHIHHHIIIHIHIIHHIIIIIIIIIIIHIIIHHHIIIIHIIIIIIIIIIIIHHHIIIIHHIHIIIIIHIIIIIIIIIIIIIIIHIIHIIIIIIIIIIIIIIIIIIIIIIIIIII=IIIIIIIIIIGIIIIIIIIHIHHHHIIIIIHIIIIIHHIHIIIIIIIIIIIIIIIIIIIIIIIIIIIIIIIIIHIGIIIIIIIIIIIIIIIIIHIIIIIIIIIIIIIIIIIIIIIIIIIIIIDDDDD
@HISEQ:969:HM2KJBCX2:2:1101:19167:56228 2:N:0:ACTATGCA
GGAAGAAGTAGCCCCAACTATCCCTATTAATCATTACTTCAGTTCTAGAAACCAACAAAATAGAACCGAAGTCCTAAATTATTATTCCATGCTAATGTATTCAAGGCATAAGCCTGCTTTAAACACTCTAATTTTTTCAAAGTAATAGAGCTAGATCGCGACGACAGCCCAGTAAAGGGTGCCGCCGTTTTCTAGCAGGATGGTAGACGCGCGCCGGCACTCACACTCGTAACCGAGGCGGGCCAGGTGCGTCAAACCAGAAATCCAACTACGAGCTTTTTAACTGCAGCAACTTTAATATACGCTATTGAAGCTGGAATTACCGCGGCTGCTGGCACCAGACTTGCCCTCCAA
+
DDDDDIHIIIHIIIIIIGIIIHIIIIIIIHIIIHHIIIICHHHHHIHHIIHHHIIIIIIHIIHIIGIHHHHEHIHHEHIGHIIIHHHHHHGHHIHIIIHHGGHHEHHHHIIIIHIHHHHEHIIHHHIIIHIHIHIHGIIHIIGIIIIHIHHIIIHHHDHEEIHHIIIGIIHIHIHIIIIIIIIIIIIHIIHHHHHHIIIIIIIIHHHIIIIIIHHIIIIIHHIIIIIIIIIIIIIGIIIGIIIIIIIIIIIHHIIIIIIIIIIIHIIIIIIIIIHIIIIIIIIIIIIIIIIIIIIIIIIIIIIIIHHHHIIIIIIIIIIIIIIIIIIIIIIIIIIIIIIIIIIIIIIIIDDDDD
@HISEQ:969:HM2KJBCX2:2:1101:9124:56778 2:N:0:ACTATGCA
GGAAGAAGTAGCCCCAACTATCCCTATTAATCATTACATCGATCCTAGAAACCAACAAAATAGAATCGGATGTCCTATTTCATTATTCCATGCTAATGTATTCAAGCGTGAGCCTGCTTTAAACACTCTAATTTTTTCAAGGTAACAGTCCTAATTCCCCGTGACACCAAATTAATGGCATTACGGTTCTTTAGAAGGTGAGAAATCAATAATATCAGTACATACCAACGGCATGACCGAAACATTGATCCCGAAATTCAACTACGAGCTTTTTAACTGCAACAACTTTAATATACGCTATTGGAGCTGGAATTACCGCGGCTGCTGGCACCAGACTTGCCCTCCAA
+
DADDDIHFIIHIIIIIIIIGIIIIIIIIIIIIIIIIIIIIIIIIIIHIIIIFHIIIIIIHIIHHIHIHHIIHIICHFIIHHIIIIGIIGHIGHIIGHIHIHHIIIIHIIIIIHIIIIIIIIHIIIIIIIIIIIIIIIIHIIIIIIIIIIIHIIIIHIIHGIIHIIHIHIIIIIIIIIIIIIIIIIIIIHIIIIIIIIIIIHIIIIIIIIIIIIIIIIIIIIHIIIIIIIIIIIIIIIIIIIIIIHHIIIIIIIIIIIIIIIHIIIIIIIIIIIIHGIIIIIIIIIIIIIIIIIIIIIIIIIIIIIIIIIIIIIIIIIIIIIIIIIIIIIIIIIIIIIIIIIIDDDDD
@HISEQ:969:HM2KJBCX2:2:1101:11046:57397 2:N:0:ACTATGCA
GGAAGAAGTAGCCCCAACTATCCCTATTAATCATTACAACGGTCCTAGAAACCAACAAAATAGAATCATTGTCCTATTCTATTATTCCATGCTAATGTATTCCGGCATATGCCTGCTTTAAACACTCTAATTTTTTCAAGGTAAAGGTCTTGGATATTCGCAACATCCAATAAAGGACATTACGCTTCCCCAAGCGGTGAGGCCCAACCGACCAGTACTCGTTACAAGAACGGACCAATCGGTCAAACCCAAAATTCAACTACGAGCTTTTTAACTGCAACAACTTTAATATACGCTATTGGAGCTGGAATTACCGCGGCTGTTGGCACCAGACTTGCCCTCCAA
+
DDDDDIIIIIIIIIIIHIIIIIIIIIIIIIIIIIIIIIIIIHIIIHHHIIHHHIIIIHIIIHHHIIGIIHHHHIIHIIIIIHIIIHHIIIIHIIHIHIHIIIIIIIIIIIIHIIIIIIIIIIHIIIIIIIIIHIHHIIIIIHIHIIIHIHIHIHIHHIIIIIIIHIIIIIIIIIIHIIHIIIIIHHHIHIIIIHIIIIIIIIIIIIIIIHEIIIIHIIHIHIIIIIIIIIIIIIIIIIFHHIHHIIIIIIIIIIIHIIIIIIIIIIIIIIIIIIIIIIHHIIIHIIIIIIIIHIIIIIIIIIIIIIIIIIIIIIIIIIIIIIIIIIIIIIIIIIIIIIIIDDDDD
@HISEQ:969:HM2KJBCX2:2:1101:2361:57233 2:N:0:ACTATGCA
GGAAGAAGTAGCCCCAACTATCCTATTAATCATTACGGTGATCCTAGAAACCAACGAAATAGAATCAGTCCGTCCTATTTCATTATTCCATGCTAATGTATTCAGACGATAGTCTGCTTTAAACACTCTAATTTTTTCAAAGTAACAGTCCTGATTTCCCATCACACCAAATAAATGGCATGAAAGTTCCTCAGAAGGTAGAGATCCATCTCACCGGTGCAGACAATTAAGCCTGACCAATGGGTAGACCCCGAGGTTCAACTACGAGCTTTTTAACTGCAACAACTTTAATATACGCTATTGGAGCTGGAATTACCGCGGCTGCTGGCACCAGACTTGCCCTCCAA
+
DDDDDIIHIIIIIIIIIIIHIIIIIIIIIIIIIIIIHIIIIIIHIHIIIIIGGHHIIIIIIIIHHHHGHHIIHGHIIIIGIIIIIIIHIIIIIICHHHHHHFHHGIIIIIIIIHHHIGHIIIIIIIHHIIIIIIHHHHIHHIIIIHHHHIIIHHIHHIIIHIIIIIHHIIIHIIIIIHIIIIIIGIIIHIIIIIIIIIIIIIIIIIIHHIHIIIIIIIIIIIIIIIIIIIIIII=IIIIIIIHHDDHDIIIIIHIIIIIIIIIIIIGIIIIIIIIIIIIIIIIIIIIIIIIIIIIIIIIIIIIIIIIIIIHIIIIIIHIIIIIIIIIIIIIIIIIIIIIIIIDDDDD
@HISEQ:969:HM2KJBCX2:2:1101:16617:56189 2:N:0:ACTATGCA
GGAAGAAGTAGCCCCCAACTATCCCTATTAATCATTACATCGGTCCGTAAACCAACAAAATAGAACCAATGTCCTATTCCATTATCCCATGCTAATGTATTCAAAGGCAAAAACACGCCTGCTTTGAACACTCTATTTTTCTCAAAGTAAACTATCGGAATCCCACACCGCACTTAGTGAAAAGCACTGGCATGGTCCTCCGAAGTAATACACCAAAACACCCCGGTTAAAGGATGCCTGGCGTATTGGCCAGTGTAATATCGCATGCGCACCCAAAGCGCCCGTCCTGTGAAGGAAAGACATCGAGTGGACACTCAACACCGACCAAGACTCAGACTACGAGCTTTTTAACTGCAACAACTTTAATATACGCTATTGGAGCTGGAATTACCGCGGCTGCTGGCACCAGACTTGCCCTCCAA
+
DDDB@HE?HIHHHIHIHIIIIHIIHIIIIHIHIIIIHEHHHHIIHHHHHIIHIHIIIIFHIIIIIIEEHHIHCHIIIIIIIIHIHHEE@HHGHGHHEGHEGC1GFHHIIIIGIGICCHHHIIGHFHHIHIII@<CGE?F1DGFIIHGGHEHH?GH1@CGHEEHHHGFHEEDHIIIIGIHHIHIIIIIIIIHIIIHHHHHIHGEEIHGIIIIIHFHHHICGI=IIIGIIHIHIIIIIIIIIIIIIIIIIIIHIIIIHIHIHGIIHHIIIIIIIIIIIHIIHGIIHHHHIHIIIIIIIIIHEIIIIIIHIIIIIIIIIIHIIHHGHIIIIHFIIHIHHIIIIIIIIIIIIIIIIIIIIIIIHIIIIIIIIIHIIIIIIIIIHIIIIIIIIIIIIIIIIIIIIIIIIIIIIIIIIIIIIIDDDDD
@HISEQ:969:HM2KJBCX2:2:1101:12713:57387 2:N:0:ACTATGCA
GGAAGAAGTAGCCCCAACTATCCCTATTAATCATTACGTGGTCCTAAAACCAACAAAATAGAACACCGTCCTATTTTATTATTCCATGCTAATGTATTCAAGCAAAAATGCCCGCTTTAAACACTCTAATTTTTTCAAAGTAAAGGTCCTAGTTCATTGAAACACCCAATTAAGAAGCATCCCAATTCACCAGAAGGTAAGAAATTGGCTACACACCGATTCATGCCCCTAAAAGCACGACCAATATATCCCAATCCCGAAATTCAACTACGAGCTTTTTAACCGCAACAACACTAATATACGCTATCGGAGCTGGAATTACCGCGGCTGCTAATACCAGACTTGCCCTCCAA
+
AD@DDIGHHIIIHEHHHHHIIIIIIIIIIIHIIIIIIIIIHIIGIIIIIIIGHIIIGHHIHIIIIIIHHHDHGHHHIIIIIIHGHIIIIIIIIIIHHHIIHFHIIHI?IHIHHIFIHIIIIIHHIIIGHIHIIHIIIIIHHIIIIHHHHIIIIHHIIIIIIHHHGEHIIIIIIIIHIIIIIIIIHHHIIIIIHIIHHHIIHIIIHIIIIIIIIIHHIIIHHIIHIIIIIIIIHIIIIIIIIIIIGIHHFHGDIHGIIIIIIIIHIIIHHHIIIGIIIIIIIIIIIIIIIIIIIIIIIIIHHIIIIIHIIIIIIIIIIIIIIIIIIIIIIIIIIIIIIIIIIIIIIIIIDDDDD
@HISEQ:969:HM2KJBCX2:2:1101:7673:57035 2:N:0:ACTATGCA
GGAAGAAGTAGCCCCAACTATCCCTATTAATCATTACATCGATCCTAGAAACCAACAAAATAGAATCGGATGTCCTATTTCATTATTCCATGCTAATGTATTCAAGCGTGAGCCTGCTTTAAACACTCTAATTTTTTCAAGGTAACAGTCCTAATTCCCCGTGACACCAAATTAATGGCATTACGGTTCTTTAGAAGGTGAGAAATCAATAATATCAGTACATACCAACGGCATGACCGAAACATTGATCCCGAAATTCAACTACGAGCTTTTTAACTGCAACAACTTTAATATACGCTATTGGAGCTGGAATTACCGCGGCTGCTGGCACCAGACTTGCCCTCC
+
DDDDDIIIIIIIIIIIIIIIIIIIHIIIIIIIIIIIIIIIIIIIIGHIIIIIIIIHIIIIIIIIIIIIIIIIHIIIIHIIIIIIHIIIHHIIIIIIIGHIHGHHIIIIIIHIIIIIIHIIIIIIHIIIIIIIIHIIHIIIIIIIIIHHHIIIHHIIIIIIIIIIIIIIIIHIHIIIIIIIIIIIIIIIIIIIIGIIIIIHIIIIIIIIIIIIIIIIIIIIIIIIIIIIIIIIIIIIIIIII?HHIIIIHIIIIIIIIIIHIIIIIIIIIIIIIIIIIIIIIIIIIIIHIIIIIIIIIIIIIIIIIIIIIIIIIIIIIIIIIIIIIIIIIIIIIIIIIIIIDDDDD
@HISEQ:969:HM2KJBCX2:2:1101:16176:57737 2:N:0:ACTATGCA
GGAAGAAGTAGCCCCAACTATCCCTATTAATCATTACATCGGTCCTTCAAACCATCTGAAATAGAGAACCAATGTCCTATTTCATTATCCCATGCTAACGTATTCAAGTGGCAAAAACGCCTGCTTTGAACACTCTGATTTTCTCAAAGTAAACTATCGGAATCGCTACGCACACTTAGTGAAAAGCACACGCGTTCCTCCGAAGTACAAAATTTGGCCCCCCACACAATAAGCAAACAGCCCCCTCAAAAGAAAGAAGAGTTGCCCCCTCAATCCACCAAGAGAACTGCGCCCAAACATGCAGGAATTGATTTAGGCCAAATATCTCAGACTACGAGCTTTTTAACTGCAACAACTTTAATATACGCTATTGGAGCTGGAATTACCGCGGCTGCTGGCACCAGACTTGCCCTCCAA
+
DDDCCIIIIIIIIIIIIIHIIIIGHIIIIIIIIIIIIIIIIIIGHEHHFHHEEHIGIIIIIIIIHHIIIIIIIHHIIIIFHIIIIIIHEHHHHHHHHIIIIFHHIIIIIHHIIIIIHHHHIIIIIIIEFHHHHIIHIIIIHIIIHIHIHHHHHIIIIEEHIIIEHIIIIIIIHHIIHIIIHIIIIIIIHGHIIHHIHHGIHIGHFGIIIIIHIHHHDHGIIIIIIIHIIHIIIIIII$HIIIIIHHIIHIIIIIIIIIIIIIIIIIGIIIIIIGHHHGIIIIIHIIIHIIHGIIIIIIIIIIIHIIIIIIHIIHHIIIIIIIHGHIHIIIIIIIIIIIIIIHGIIIIIHIIIIHIIIIIIIIIIIIIHIIHHIIIIIIIIIIIHIIIIIIIIIIIIIIIIIIIIIIIIIIIIDDDDD
@HISEQ:969:HM2KJBCX2:2:1101:10514:57323 2:N:0:ACTATGCA
GGAAGAAGTAGCCCCAACTATCCCTATTAATCATTACGGTGGTCCTAGAAACCAACAAAATAGAACCATGCCGTCCTATTTTATTATTCCATGCTAATGTATTCAAGCAAAAATGCCTGCTTTAAACACTCTAATTTTTTCAAAGTAAAGGTCCTGGTTCCCCGCGGCATCCAATTAAGGACATCGCGGTTCTCCAGAAGGTGAGAAATTGACTGCACCAGTTCATACCCCGTGAGGCACGACCGATGCGCCAATCCCGAAATTCAACTACGAGCTTTTTAACTGCAACAACTTTAATATACGCTATTGGAGCTGGAATTACCGCGGCTGCTGGCACCAGACTTGCCCTCCAA
+
BADDAIIHHHHIIIICHIIIIHIIIHIIHIHIIIIHHIIIIIIHIIHHIIIHHIIIHIHIIIIIHHIIIIIIIHHIIHIDHHIHIHIIHHHHHHHIIIIHIGHIHHIIIIIIHIIIIIHHIHIIIIHIIIIIIHHHIIIIIHIIIIIIIHIHGIIIIIIIIIIIIIIIIIIIIIIIIIIIHIIIIIIIIIHIIIIIIIIIIIIIIIIIIIIIIIHIIIIIIIIIIIIIIIIIIIIIIIIIIIIIIIIIIIIHIIIIIIIIIIIIIIIHIHIIIIIIIIIIIIIIIIIIHIIIIIIIIIIHHIIIHIIIIIIIIIIIIIIIIIIIIIIIIIIIIIIIIIIIIIIIIIIIDDDDD
@HISEQ:969:HM2KJBCX2:2:1101:14168:58404 2:N:0:ACTATGCA
GGAAGAAGTAGCCCCAACTATCCCTATTAATCATTACGGTGATCCTAGAAACCAACAAAATAGAACCATGCCGTCCTATTCTATTATTCCATGCTAATGTATTCGAGCAAAATGCCTGCTTTAAACACTCTAATTTTTTCAAGGTAAAGGTCCTGGATCCGCAAGACACCCAATTAAGGACATCAAGTTTCTCCAGAAGGTGAGAAATCAACAGCAACAGTTCATACCCCTTAAGGCACGACCATTACGTCAATCCCGAAATTCAACTACGAGCTTTTTAACTGCAGCAACTTTAATATACGCTATTGGAGCTGGAATTACCGCGGCTGCTGGCACCAGACTTGCCCTCCAA
+
DDCDDIIIIIHHIIIIIGIIIHIIIIIHIIIIIIIIIIIIIIIGHIIIIIIHIHHIIIIIIHHIIIIHIEHHHHIGHIHHHHHEHEHHIIIIIHEHIIIEHEHIIIIIIHHHHHHIHIHIHHIIIIIIIGIHHIHIIHHIHHHIHHIIIIIIIHHDHIIIIHIIHIHIIIHIIIIIHGHIIIIIIIHGIHHHIIIIIIIIIIIIIHIIIIIIIIIIIIHIIHIIHHHIIIIIIIIIIIIIIHIIIIIIIHGHIIIIIIIIIIIIIIIHHIIIIIIIHIHHHIIIIIIIIIIIIIIIIIIHIIHIHIHIIIIIIIIIIIIIIIIIIIHIIIIIIIIIIIIIIIIIIIIDDDDD
@HISEQ:969:HM2KJBCX2:2:1101:19058:58548 2:N:0:ACTATGCA
GGAAGAAGTAGCCCCAACTATCCCTATTAATCATTACGGTGGTCCTAGAAACCAACAAAATAGAACCACAACGTCCTATTCTATTATTCCATGCTAATCTATTCAAGCAAATGCCTGCTTTAAACACTCTAATTTTTTCAAGGTAATGGTCCTGGCTCCCCGGCACACCCAATAAAGGACATACTGGTTCACCAGAAGGTGGACCCGACACAGGACAGTACTCGCCAAAGACGGACCGCCCGGCCAGGCCTAAAATTCAACTACGAGCTTTTTAACTGCAACAACTTTAATATACGCTATTGGAGCTGGAATTACCGCGGCTGCTGGCACCAGACTTGCCCTCCAA
+
DDDDCIHIHHIGIIIEHHIIIIHIIIHIEHIIIGIIIHIIIIIIHIIIGHIHHIIIIIHHHEHHHIGHIIHGHHHHHHHICHHIHHHHIHHGHHIHHHIIIIIIIIIIIIHHIHIIIHIIEIIIIIIIIIIHIHHFIHIIIIHIIIHGIHIHHHHHIHHHIIHHIIIIIHIIIIIIIIIIIIIIHHIIIIIIIIIIIIIIIIIIHIIIIIIIIII<IHIIIIIIIHGIIIHII<IIIHIIIIIIIIIIIHIIIIIHGIIIIIIIIIIIIIIIIIIIIIIHIIIIIIIIIIIHIIIIIIIHHIIIIIIIIIIIIIIIIIIIIIIIIIIIIIIIIIIIIIHIHDDDDD
@HISEQ:969:HM2KJBCX2:2:1101:9919:58701 2:N:0:ACTATGCA
GGAAGAAGTAGCCCCAACTATCCCTATTAATCATTACGTCGATCCTAGAAACCAACAAAATAGAATCAAACGTCCTATTTCATTATTCCATGCTAATGTATTCAAGCGTGCGCCTGCTTTAAACACTCTAATTTTTTCAAAGTAACAGTCCTGATTCCCCACGACACCAAATTAATGACATCGCGGTTCTTCAGAAGGTAGGAACCAATAATGCCAGTGCGTACCGAGGCACGACCGACAATCTGATCCCGAAATTCAACTACGAGCTTTTTAACTGCAACAACTTTAATATACGCTATTGGAGCTGGAATTACCGCGGCTGCTGGCACCAGACTTGCCCTCCAA
+
@D@D0CF@F<<<<CHC0<1<<<CGG?CFEHCCEHIHH@1<<CH@CC1<1DF@<CFHI@ECFE1DECCCCH10<<CC<1<<1GHEHH1<<FC?FEGIHHEH1FGHHHCDDHCHHGHEHG@@6DEDEGH@@C1D@FF<@GAHHHHFGHHIIHHHFD<B<FHHDCHH5DHHHHHFCIHFHCCCCECE</<@/H?IHEGIIFHG@@HF9CHGEGIIIHHHDHHFHHHGFHIHHHGIHECHFHGF1FFCHHFFBCEHGEGHHFHCHHDHH?FIIHIHIHCFIHEF<CC@HHGFHHHHGCEFEGGCIHEHG@HIGIIIHDHDCIHFHEC@<<1HIHHF<<<1@HEHD@@@@
@HISEQ:969:HM2KJBCX2:2:1101:11077:59232 2:N:0:ACTATGCA
GGAAGAAGTAGCCCCAACTATCCCTATTAATCATTACGTCAATCCTAGAAACCAACAAAATAGGATCGAACGTCCTATTTCATTATTCCATGCTAATGTATTCAAGCGTTAGCTTGCTTTAAACACTCTAATTTTTTCAAAGTAACAGTCCAGATTCCTCGCAACACCAAATTAATGGCATTACGGCTCATCAGGAAGGAGGAATCAGTGAGACCAGTACATACCAGTGGCATGACCAACCTACTAACCCCGAAATTCAACTACGAGCTTTTTAACTGCAACAACTTTAATATACGCTATTGGAGCTGGAATTACCGCGGCTGCTGGCACCAGACTTGCCCTCCAA
+
DDDDDHIIIIIIIIIIIIIIHHHGHHHGHGHHIIIIIIIIIIIIIIIIIIIHIHIIGEHEGHHEFHHIIIIIHEHHIIHHHHHHIIIEGHIH?FHHIIIIGFHHIHIHHIIIIIIIIIHIIHHHHHHIIIIIIIIGHIIIHIIIIIIGIHHGHIIHIIHIIIIIIHHIHIIHHIIIIHIIIIIIIIIIIIIIIIIIIIIHHFIIHIIIIHIIIIHIIIIIIIIIIIIIIHIIIHIIIIHIIHHF9IHIIIHIIIIIHIIHIIHIIIIHIIIIIIIIIIIIIIIIHHHHIIHIIIIIIHIIIIIIGIIIIIIIHHIIIIIIIIIIIIHIIIIIIIIIIIIHHDDDDD
@HISEQ:969:HM2KJBCX2:2:1101:10414:59522 2:N:0:ACTATGCA
GGAAGAAGTAGCCCCAACTATCCCTATTAATCATTACGTCAATCCTAGAAACCAACAAAATAGGATCGAACGTCCTATTTCATTATTCCATGCTAATGTATTCAAGCGTTAGCTTGCTTTAAACACTCTAATTTTTTCAAAGTAACAGTCCAGATTCCTCGCAACACCAAATTAATGGCATTACGGCTCATCAGGAAGGAGGAATCAGTGAGACCAGTACATACCAGTGGCATGACCAACCTACTGACCCCGAAATTCAACTACGAGCTTTTTAACTGCAACAACTTTAATATACGCTATTGGAGCTGGAATTACCGCGGCTGCTGGCACCAGACTTGCCCTCCAA
+
DDDDDIIIIIIIIHIIIIIIGIIIIIIIIIIIIIIIIIIIIIIIIIIIIIIIIIIIIIIHIIHHGEHHIIEHHIIIIIIIIHFHHIIHCHHIIHIIIIIHHHHIIIIHIIHGIHHHHGGIIHHIIIHIHICHHIGIHIIHIIIIIIIIHIIIIHHIIIIHIIIIIHIIIGIIIIHIIIIIHIIIIIIIIIIIIIIIIIIIIIIIIIIIHIIIIIIIIIIIIIIIIIIIIHIIIIIIIIHIIIHGIIIIIIIIIIIIIIGHIIIIIIIIIIIIIIHIIIIIIIIIIIIIIIIIIIIIIHIIIIIIIIIIIIIIHIIIIIIIIIIIIIIIIIIIIIIIIIIIIDDDDD
@HISEQ:969:HM2KJBCX2:2:1101:17123:58866 2:N:0:ACTATGCA
GGAAGAAGTAGCCCCAACTATCCCTATTAATCATTACGGTGATCCTAGAAACCAACAAAATAGGTTCGATCGTCCTATTTCGTTATTCCATGCTAATGTATTCAAGCGCGAGCCTGCTTTAAGCACTCTAATTTTTTCAAAGTAACAGTCCTGTTTCCCCGCAACAACAAATTAATGCCATCACGGTTCTACAAGAAGGAGGGACCAGTGAGGCCAGTGCATACCAGTGGCACGACCAACCTACTGGCCCCGAAATTCAACTACGAGCTTTTTAACTGCAACAACTTTAATATACGCTATTGGAGCTGGAATTACCGCGGCTGCTGGCACCAGACTTGCCCTCCAA
+
DD@DDIIIIIIIIIIIIIIIIIIGIIIIIIIIIIIIIIIHIGIIIIIIIIHGHHHHHHHHHIIHIIIIIIIHIHIIIIHIIIIHHIIICHHIIIHHIIIHIGIHIIIIIIIIIIIIIIHIIHIIHHIIIIIIIIIIHHHHHIIIIIIIHHIIIHIIIIIIIIIIIIIIIIHHIIHIIIIIIIHIIIIIGIIIHHHCIIIIHIIHIIIHIIIIIHHIIIIIIIIIIIIIIIIIIHIIIHHIHCEHHIIIIIIIIIIIIIIHIIIIIHGIIIIHHHGHHIHIIIIIHEHIIIIIIIIIIHIHIIIHIHGIIHHGIIIIIIIIHIIIIIIIIIIIIIIIIIIIIDDDDD
@HISEQ:969:HM2KJBCX2:2:1101:15992:60281 2:N:0:ACTATGCA
GGAAGAAGTAGCCCCAACTATCCCTATTAATCATTACGTCAATCCTAGAAACCAACAAAATAGGATCGAACGTCCTATTTCATTATTCCATGCTAATGTATTCAAGCGTTAGCTTGCTTTAAACACTCTAATTTTTTCAAAGTAACAGTCCAAATTCCCCGCAACACCAAATTAATGGCATTACGGATCATCAGGAAGGAGGAATCAGTGAGACCAGTACATACCAGAGGCATGACCAACCTACTAACCCCGAAATTCAACTACGAGCTTTTTAACTGCAACAACTTTAATATACGCTATTGGAGCTGGAATTACCGCGGCTGCTGGCACCAGACTTGCCCTCCAA
+
DDDDDIIIIIFHHIIIIIIIIIIGIIIIIHIIIIIIIIIIHHIIIIIIIHII?HEHHIIIIIIIIIHHHHHIHHIIFHIHGHIH?GHHEEHFHHHFHIIIIIIIIHIIHIHFHIIIGHIIIIIIIIIIIIHHHIIIIHIIIHHIIIIIIIIHGHHFIHIIHIIIIIIIIIIIHIHIIHIIHIIHEIIHIIIIIHIIIIIIIIIIIIIIIIIIIIIIIIIIIIIIIIIIIIIIIIIIIIIIHIHHIII<IIIIIIIIIIIIIHHIIIIIIIIIIIIIIIIIIIIIIIIIIIIIIIIIIIIIIIIIIIIIIIIIIIIIIIIHIIIIIIIH@IIIIIIIIIIIIDDDDD
@HISEQ:969:HM2KJBCX2:2:1101:15605:61211 2:N:0:ACTATGCA
GGAAGAAGTAGCCCAACTATCCCTATTAATCATTACGTCGATCCTAGAAACCAACAAAATAGAATCAAACGTCCTATTTCATTATTCCATGCTAATGTATTCAAGCGTAAGCCTGCTTTAAACACTCTAATTTTTTCAAAGTAACAGTCCTGATTCCCCACGACACCAAATTAATGACATCGCGGTTCTTCAGAAGGTAGGAACCAATAATGCCAGTGCGTACCGAAGCACGACCAACAATTTGATCCCGAAATTCAACTACGAGCTTTTTAACTGCAACAACTTTAATATACGCTATTGGAGCTGGAATTACCGCGGCTGCTGGCACCAGACTTGCCCTCCAA
+
DDDDDGIHIIIIIIIIIIHHIIHHEHHIIIIIIIIIIHHIHIIHHIGGHIIGHEHIFEHHIHHIHHIIIIFFHIGHIEFGHHHHHFHIIIIGHHIHHHHIHDGHHIGIHIHHHHHHHHHHHH@HHHIIIHIIIIIHHIIIIIIIIIIIIIIIIIHIIHHHIIIIHHIIIIHGIIHIIIIHIIIIIIIHIGIIIIIIIIIIIIIHIIIIHIIIII<IIIIIIIHCIIIIIIIIIIIIIHIIIIHIIHIIIIIIHIIIIIIIIIIIHGIIHGFIHIIIHIIIIIIIIIHGHGIHIIIIIIIIIIIIIIIIIIHIIIIIIIIIIHIHIIIIIIIIIIIIIIIDDDDD
@HISEQ:969:HM2KJBCX2:2:1101:10017:60426 2:N:0:ACTATGCA
GGAAGAAGTAGCCCCAACTATCCCTATTAATCATTACGGTGGTCCTAGACCAACAAAATAGAACCAACGTCCTATTCTATTATTCCATGCTAATCTATTCAAGCAAAAGCCCGCTTTAAACACTCTAATTTTTTCAAGGTAATGGTCCTGGTTCCCCGACACACCCAATAAAGGGCATACCGGCTCACCAGAAGGATAGACCCGACAACAGACAGTACTCGCCAGAGACGGACCGCCCGGTCAGGTCTAAAATTCAACTACGAGCTTTTTAACTGCAACAACTTTAATATACGCTATTGGAGCTGGAATTACCGCGGCTGCTGGCACCAGACTTGCCCTCCAA
+
DDDDDIIIIIHIIHIIIIIIIIEHHIIIIIHIIIIIHIIIIIIIIIIHIIIHHIIHIIIIIIIIIIIIIIIIIIHHIIIIIIIHGHHIIHIIIIIHIIHIIGHIIIIHIIIIIIHIIIHHHIIIHIIHIIIHHHHIIIIIHIHHHIIIIIIHHGIIHHIIIIIIIIIIIHIIIIIIIHIIIIIIIIIIIIIIIIIIIHIIIIIIIIIIIIIIIIIIIIIIIIIIIIIIIIIIIIIIIIHIIIIIIIIIIIIIIIIIIIIIIIIIIIIIIIIIIIIIIIIIIIIIIIIIIIIIIIIIHHIIIIIIIIIIIIIIIIIIIIIIIIIIIIIIIIIIIIIIIIDDDDD
@HISEQ:969:HM2KJBCX2:2:1101:2348:61823 2:N:0:ACTATGCA
GGAAGAAGTAGCCCCAACTATCCCTATTAATCATTACGTCGATCCTAGAAACCAACAAAATAGAATCAAACGTCCTATTTCGTTATTCCATGCTAATGTATTCAAGCGTGAGCCTGCTTTAAACACTCTAATTTTTTCAAAGTAACAGTCCTGATTCCCCATGACACCAAATTAATGACATCATGGTTCGTCAGAAGGTAGGAATCAATAATACCAGTACGTACAATAGCACGACCAATAAATTGATCCCGAAATTCAACTACGAGCTTTTTAACTGCAACAACTTTAATATACGCTATTGGAGCTGGAATTACCGCGGCTGCTGGCACCAGACTTGCCCCCAA
+
DDDDDIIIIIIIIIIIIIIIIIIIIIIIIIIIGIIIIIIIIIIIIIGHGHHIEHIIIFHCGHHGIIIFGIHIHHHIHHIIIIIIIIIIHIIIGHIHHIIIIHHIIIIIIIIIIIIIIIIIIEHHHIIIIIIHHHHIIIIIIIIIIIIHHIIIHIHHGIIIIIHIIIIIIIHHFHIHHIHIHIIIIIIIIIIIIIIIIIIIIIIIHIIIIIIIHGIIIIIIIIIIIIIIHIIIIIIIIIIIIIIIIGIIIIIIIHIHIIIIIIIIIIIIIIIIIIIIIIIIIIIIIIIIIIIIIIIIIIHIIIIIIIIIIIIIIIIIIIHIIIIIIIIIIIIIIIIIIIIDDDDD
@HISEQ:969:HM2KJBCX2:2:1101:3444:62662 2:N:0:ACTATGCA
GGAAGAAGTAGCCCCAACTATCCCTATTAATCATTACGGTGGTCCTAGAAACCAACAAAATAGAACCACAACGTCCTATTCTATTATTCCATGCTAATCTATTCAAGCAATAGCCCGCTTTAAACACTCTAATTTTTTCAAGGTAATGGTCCTGGCTCCCCAACACACCCAATTAAGGACATACTGGTTCACCAGAAGGAAGACCCGACAACAGGACAGTACTCGCCAAAGACGGACCGCCCGGCCAAGTCTAAAATTCAACTACGAGCTTTTTAACTGCAACAACTTTAATATACGCTATTGGAGCTGGAATTACCGCGGCTGCTGGCACCAGACTTGCCCTCCAA
+
DDDCCIIIIGHHHIIHIIIIIIIIIIIIIIIIIIIIIIIIIIIIIHIIIIIIIIGHIIHIHHHIIIEHHGIIGHHGIIIIIIIIHHHHHIHIIHGCHHIHIGHHHIHIIHIHIIHIIHIHIIIIIIIIIIIIHIIIHIIGIIIIIIHIIIIIIHHIHEIHIHHHHIIHHHIHFHIHIIIIHIIIIIIIIHIGIIIIIIIHHIIIIIIIIIIIHHIIIIIIIIIIIIIIIIIIIIIIIIIIIIIIIHIIIIIIIIIIHIIHIIHDIIIIIIIIIIIIIIIIIIIIIIIIIIIIIIIIIIIIIIIIIIIIIIIIIIIIIIIIIIIIIIIIIIIIIIIIIIIIIIDDDDD
@HISEQ:969:HM2KJBCX2:2:1101:14575:63394 2:N:0:ACTATGCA
GGAAGAAGTAGCCCCAACTATCCCTATTAATCATTACATCGATCCTAGAAACCAACAAAATAGAATCGGATGTCCTATTTCATTATTCCATGCTAATGTATTCAAGCGTAAGCTTGCTTTAAACACTCTAATTTTTTCAAGGTAACAGTCCTAATTCCCCATAACATCAAATAAATGACATTATGGTTCTTTAGAAGGTGAGAACCAATAAAACCAGTACATACCGAGGCATGACCGATTCCTTGATCCCGAAATTCAACTACGAGCTTTTTAACTGCAACAACTTTAATATACGCTATTGGAGCTGGAATTACCGCGGCTGCTGGCACCAGACTTGCCCTCCAA
+
BDDDDHIHIIGIHIIIIIIHIIIHIIIIIIIIIIIIIIHIIIIIIEFHHHHHHIHHIIIIIIHIIIIHHHHIEHIIH?GGHIIHIHHFEEGHHHHGFGHIIFIIIEIIHHHHIIHHFIHFIIHEEHHGHHHHGHIIHIIIHCHHHHIHIIHIIIIHIHFHCGIHHHHIIIIGHGGD?HHIIIIIHIIIIIIIIIIIHHC7HGIFIHIIHHIIIIIIIIIIIIIIIGIIIIIIGIIIIHIHIIHGFIHIIIIIIIIIIHHHGCGIIIIIIIIIIHIHGHIIIHGHGIIIIIIHEIGIIIIIIIIIIIIIIIIIIIIIIIIIIIIIIHIIIIIIIIIIIIIIDCDDD
@HISEQ:969:HM2KJBCX2:2:1101:15361:63071 2:N:0:ACTATGCA
GGAAGAAGTAGCCCCAACTATCCCTATTAATCATTACGGTGGTCCTAGAAACCAACAAAATAGAATCATCCGTCCTATTTTATTATTCCATGCTAATGTATTCAAGCAAAATGCCTGCTTTAAACACTCTAATTTTTTCAAAGTAAAGGTCCTGGTTCCCCGCGGCACCCAATTAAGGACATCGCGGTTCTCCAGAAGGTGAGAAATTGACTACACCAGTTCATACCCCTTAAGGCACGATCGATGTGTCAATCCCGAAATTCAACTACGAGCTTTTTAACTGCAACAACTTTAATATACGCTATTGGAGCTGGAATTACCGCGGCTGCTGGCACCAGACTTGCCCTCCAA
+
DDADDHIIIIHHHIHGIHIIIIIHIIIIIHIHIIGHIIIIHIIIIIIIIIIIG?HHIIIGGHEHIIHFHHFHIIIIIHIHHHIIIIIHHIIIEHHHHCHIIIHHHIHGHIHIIHGHIIIIIHIHGGIHIHIHEHHIIIIIIIIHIIIIIIIIHHHFDHHHIIIIIIHFIHHHIIIIIHIIIIIIIHIHIIHHIIHIIIIIIIIIIIIIIIIIIIIIIIIIIIIHIIGIIIIIIIIIIIIIIGIIIIIIIHIIIIIIIIIIIIIIIIIIIIIHIIIIIIIIIIIHIIIIIIIIIIIIIIHIIIIIIIIIIIIIIIIIIIIIIIIIIIIIIIIIIIIIIIIIIIIIHIDDDDD
@HISEQ:969:HM2KJBCX2:2:1101:20321:63462 2:N:0:ACTATGCA
GGAAGAAGTAGCCCCAACTATCCCTATTAATCATTACGTCGATCCTAGAAACCAACAAAATAGGTTCGATCGTCCTATTTCGTTATTCCATGCTAATGTATTCAAGCGCGAGCCTGCTTTAAGCACTCTAATTTTTTCAAAGTAACAGTCCTGTTTCCCCGCAACAACAAATTAATGCCATCACGGTTCTACAAGAAGGAGGGACCAGTGAGGCCAGTGCATACCAGTGGCACGACCAACCTACTGGCCCCGAAATTCAACTACGAGCTTTTTAACTGCAACAACTTTAATATACGCTATTGGAGCTGGAATTACCGCGGCTGCTGGCACCAGACTTGCCCT
+
DCDDDIIIIIIIIIIIIIIGIIIIIIIIHIIIIIIIIIIIIIIIIGIIIIIIIIIIHIHHHIHIIIIIHIIIHHIIIIIIHHEHHIIIIIIIHIIIHIIIIIIIIIIIIIIIHIIIIHIIIIIIIIIIIIIIIIIIIIIIIIIIIHHIIIIIHIIIIIHIIIIIIIIIIIIIIIIIIIHIGIIIIIIIIIIIIIIIIIIIIIIIIIIIIIIIIIHIIIIIIIIIIIIIIIIIIIIIIIHHHIIIIIIIIIHIIIIIIIIIIIIIIIIIIIIIIIIIIIIIIIIIIIIIIIIIHEIIIIIIIIIIIIIIIIIIIIIIIIIIIIIIIIIIIIIIIIIIIDDDDD
@HISEQ:969:HM2KJBCX2:2:1101:20910:63038 2:N:0:ACTATGCA
GGAAGAAGTAGCCCCAACTATCCCTATTAATCATTACTTCAGTTCTAGAAACCAACAAAATAGAACCGAAGTCCTAAATTATTATTCCATGCTAATGTATTCAAGGCATAAGCCTGCTTTAAACACTCTAATTTTTTCAAAGTAATAGAGCTAGATCGCGACGACAGCCCAGTAAAGGGTGCCGCCGTTTTCTAGCAGGATGGTAGACGCGCGCCGGCACTCACACTCGTAACCGAGGCGGGCCAGGTGCGTCAAACCAGAAATCCAACTACGAGCTTTTTAACTGCAGCAACTTTAATATACGCTATTGGAGCTGGAATTACCGCGGCTGCTGGCACCAGACTTGCCCTCCAA
+
DDDBDFCFHHIIE@GHHHHII?EHHIIIIGEHHHHHII?@GHCHHIIIGHHHGCHHIHIGGH@GFHGCHHDEECFHFHEHGIHHHHIHGGIHEHHHIIFHH<CHGHHHIIHICCHHIHCEC?HFHHGGHGH>FHIHHHIIIIFHHHHHIHEGGCG<@HDGDHFHEDIIHHHHHHIHIEDHHDH<HCI=HHEHEGGEFFCFEEHHHHCHHIHHHIIIIIHHHFHHEIHEHDIIIIHIIIIIHFGIIHDGIHHF0HHHHCIIIIIIIIIHIHHHHEHHGIGIHHHHIIIIIIIHHIHHIIIHHHIIHEDGDIHHIIIIIHIHIIHHIIIIHHIHIIIHHIIIHHIHHIIIICDDCD
@HISEQ:969:HM2KJBCX2:2:1101:8115:65233 2:N:0:ACTATGCA
GGAAGAAGTAGCCCCAACTATCCCTATTAATCATTACATCGATCCTAGAAACCAACAAAATAGAATCGGATGTCCTATTTCATTATTCCATGCTAATGTATTCAAGCGTGAGCCTGCTTTAAACACTCTAATTTTTTCAAGGTAACAGTCCTAATTCCCCGTAACACCAAATTAATGGCATTACGGTTCTTTAGAAGGTGAGAAATCAATGATAACAGTGCATACCAACGGCATGACCGAAATATTGATCCCGAAATTCAACTACGAGCTTTTTAACTGCAACAACTTTAATATACGCTATTGGAGCTGGAATTACCGCGGCTGCGGGCACCAGACTTGCCC
+
DDCDDIIHIIIIIIIIIIIIIIHIIHHIIIIIIIIIIIIIIIIIIIIIIIIIIIHIHHHIIIIHIIHIIIHHH?GHIIIIHHIIIIIIIIIHIIIHIHIIIIHIIIIIIIIIHIIIIIIIIHHIIIIHIIIHIIIIIIIIIIIIIIIIHIIIIIIIIIIIIIIIIIIIIIIIIIIIFHIIIIIIIIIIIIIIIIIIIIIIIIIIIIIIIIIIIIIIIIIIIIIIIIIIIIIIIIIIIIIIIIIIIIIIIIIIIIIIIIIIIIIIIIIIIIIIIIIIIIIIIIIIHIIIIIIIIIHIIIIIHHIIIIIIIIIIIIIIIIHIIIIIIIIIIIIIIIIIIDDDDD
@HISEQ:969:HM2KJBCX2:2:1101:18220:65147 2:N:0:ACTATGCA
GGAAGAAGTAGCCCCAACTATCCCTATTAATCATTACGGTGGTCCTAGAAACCAACAAAATAGAACCACAACTCCTTATTCTTTTATTCCAGGCTAATCTATTCAAGCAATAGCCCGCTTTAAACACTCTAATTTTTTCAAGGTAATGGTCCTGGCTCCCCAACACACCCAATAAAGGACATGCTGGCTCACCAGAAGGAAGACCCGACAGCAGACAGTACTCGCCAAAGACGGACCGCCCGGCCAGGCCTAAAATTCAACTACGAGCTTTTTAACTGCAACAACTTTAATATACGCTATTGGAGCTGGAATTACCGCGGCTGCTGGCACCAGACTTGCCCTCCAA
+
0D0<0<1<DH1EHHIIIGIIIIIIIIIIIIIIIIIIIHDHHD<EGHIIIHIIHIIIEHIIIHIHE1FE1G1011<11<<FH11D11<1<111<11<FEF8HFFGEHF<C@GGHH?>EG?HHEIH999HHHF?IIHGHEHHG@IIHH5EE9HHGG<HHGDEHFDIHIHEG?HIHHHGB;IHGHC8HIIHHIIHHIIIIHHEHBG<<ECG@EFCCGGFHGHEHCE/FFAIFEAEAC</ECCHGHACFCE?HHDFCHD1HGEE1<CC<11@EIIIHEHHGHHHF<1IHEIIHHCD<<C1CCEEHHHC?@HHIHHEEC/C/DIIHGIHHIIHHEGC1CCEHEDIIDDDDD
@HISEQ:969:HM2KJBCX2:2:1101:19289:65897 2:N:0:ACTATGCA
GGAAGAAGTAGCCCCAACTACCCCTATTAATCATTACGTCGATCCTAGAAACCAACAAAATAGGGTCAAACGTCCTATTCCATTATTCCATGCTAATGTATTCAAGCGTGTGCCTGCTTTAAACACTCTAATTTTTTCAAAGTAACAGTCCTGATTCCCCATGACACCAAATTAATGACATCACAGTTCGTCAGAAGGTAGAAATCAATAATACCAGTGCATACCGGAGGCACGACCAATATATTGATCCCGAAATTCAACTACGAGCTTTTTAACTGCAACAACTTTAATATACGCTATTGGAGCTGGAATTACCGCGGCTGCTGGCACCAGACTTGCCCTCCAA
+
BDDDBIIIIIHIIIIIIIHIIIIIIIIIIIIIIIIIIHIIIIIIIIIIIIIIIIIIIHIHIGHIIHHHHIIIIIIIIIIIIIIIIGHIIIIIHHEHIIIIIIIIIHIIIIIHIIIIIHIIIIIIIIIIIIIIIHIIIIIIIIIIHIIIIIIIIIIIIIIIIIIHIIIIIIIHIIIIIIIIIIIIIIIIIIIIHIIIIIIIIIIIIIIIIIIIIIIIIIIIIIIIIIIIIIIIIIIHIIIIIIIIH<IIIHHIIIIIIIIIIHIIIIIIIIIIIIIIIIIIIIIHIIIIIHIIIIIIIIIIIIIIIIIIIIIIIIIIIIIIIIIIIIIIIIIIIIIIIIIIIDDDDD
@HISEQ:969:HM2KJBCX2:2:1101:16156:65776 2:N:0:ACTATGCA
GGAAGAAGTAGCCCCAACTATCCCTATTAATCATTACGGTGATCCTAGAAACCAACAAAATAGAATCATGCCGTCCTATTTTATTATTCCATGCTAATGTATTCAAGCAAAATGCCTGCTTTAAACACTCTAATTTTTTCAAAGTAAAGGTCCTGGTTCCCCGTGACACCCAATTAAGGACATCGCGGTTCTCCAGAAGGTGAGAAATTGACTACACCAGTTCATACCCCTTAAGGCACGACCGATGTGTCAATCCCGAAATTCAACTACGAGCTTTTTAACTGCAACAACTTTAATATACGCTATTGGAGCTGGAATTACCGCGGCTGCTGGCACCAGACTTGCCCTCCAA
+
DDDDDIIIIIIIIHIHIIIIIHFHHIIIIIIIIIIIIIGIIHHIHHGHIIIHHHFHGIHIGIIIIIIIIIIEDHHHHIIIIIIIHEHHEHHIHHHEHFHECDIIIIIHIIIIIIIIIIIIHHIIHIIIIIIIIIIIIHHIIIIIIIIIIIIIIIIHHIHIIIIIIIIIHIIIIIHIIIIIIIIIIIIIIHIIIIIIIIIIIIIIIIIIHIIIIIHFHIIIIIIIHIIIIIIIIIIHIIIIIIIIIIIIIIHIHIIIIIIIIIHIIIIIIIHIIIIIHIIIIIIIIIIIIHHHHIIIIIIIIIIIIHIIIIIIIIIIIIGIHIHIIIIIIIIIIIIIIIIIIIIIIIHDDDDD
@HISEQ:969:HM2KJBCX2:2:1101:8164:66386 2:N:0:ACTATGCA
GGAAGAAGTAGCCCCAACTATCCCTATTAATCATTACGTCGATCCTAGAAACCAACAAAATAGAATCAAACGTCCTATTTCATTATTCCATGCTAATGTATTCAAGCGCGAGCCTGCTTTAAACACTCTAATTTTTTCAAAGTAACGGTCCTGATTCCCCATGACACCAAATTAATGACATCATGGTTCTTCAGAAGGGAGAAATCAAAATTGCCAGTACGTACCGAGGCACGACCAACAAATTGATCTCGAAATTCAACTACGAGCTTTTTAACTGCAACAACTTTAATATACGCTATTGGAGCTGGAATTACCGCGGCTGCTGGCACCAGACTTGCCCTCCAA
+
CDDDDIIIIIIIHIIIIIHIIIIIIIIIIIIIIIIIIIIIIIIIIHIIIIIHFIIIIIIHIIIIIHIIIIIIHIIIIIIIIIIIIIIHHIIIIIIIIHIIIIIIIIIIIIIIIIIHIIIIIIIIIHGIIIIIHIIIIHIIIIIIIIIIIIIIIIIIIIIIIIIIIIIIIIIIHIIIIHHHIIIIIIIIIIIIIIIIIIIIIIIIIIIIIIIIIIIIIIIIIIIIIIIIIIIIIIIIII=IIIIHIIIIIIIIIIIIIIIIIIIIIIIIIIIIIIIIIIIIIIIIIIIIIIHIHIIIIIIIIIIIIIIIIIIIIIIIIIIIIIIIIIIIIIIIIIIIIIIIDDDDD
@HISEQ:969:HM2KJBCX2:2:1101:5288:66820 2:N:0:ACTATGCA
GGAAGAAGTAGCCCCAACTATCCCTATTAATCATTACATCGGTCCTGAAAAAAAACCATCAAAATAGAACCAATGTCCTATTTCATTATCCCATGCTAATGTATTCAAGGCAAAAATCGCCTGCTTTGAACACTCTATTTTTCTCAAAGTAAACTATCAGAATCTCATGAGCACTTAATGAAAAGTACCGCATGTTCCTCTGAAGTACAAAAAATCTGACCAGTATAATATCGCATGCACACAGCAAATATTGACAAGAACCTTGCGATCCCTGTCAAAAACCATGGACGCTCAATACCGATCAAGATTCAGACTACGAGCTTTTTAACTGCAACAACTTTAATATACGCTATTGGAGCTGGAATTACCGCGGCTGCTGGCACCAGACTTGCCCTCCAA
+
DCDCDIIIIIIIIGIIIIIIIIHIIHIIIIIIIIIHIIGIIIHHHHHIIIIIIIIIIIIIIIHIIHHEHFIGIHHHHGHGHIGHHIIIIHIHIIGIIIIGHCFHHIIHHIIIIHHIFHHIIHHHIIIGIHHIHFFHEHIHH@GHHHHHGIIIIIIGIIIHHHIIHIHHHHIIIIIIIHIIIIIIIIIIIHIIIIIHHG@H;IIIIIIIIHIIIIHIIIHIIIIIIIIIHHHIIIIIIIIIIIIIIIIIIIIIIIIIIIIIIIIGIIIIIIIHIIHIIIIIHIIIIIIIIIIIIIIIHGIIIIIIIIIIIIIIIIIIIHHIIIIIHIIIIIIIIIIIIIIIIIIIIIIIIIIIIIIIIIIIIIIIIIIIIIIIIIIIIIIIIIHIIIIIIIIIIIDDDDD
@HISEQ:969:HM2KJBCX2:2:1101:19981:66921 2:N:0:ACTATGCA
GGAAGAAGTAGCCCCAACTATCCCTATTAATCATTACGGTGATCCTAGAAACCAACAAAATAGAACCATGCCGTCCTATTCTATTATTCCATGCTAATGTATTCGAGCAAAAATGCCTGCTTTAAACACTCTAATTTTTTCAAGGTAAAGGTCCTGGATCCGCAAGACACCCAATTAAGGACATCAAGTTTCTCCAGAAGGTGAGAAATCAACAGCGACAGTTCATACCCCTTAAGGCATGACCATCACGTCAATCCCGAAATTCAACTACGAGCTTTTTAACTGCAACAACTTTAATATACGCTATTGGAGCTGGAATTACCGCGGCTGCTGGCACCAGACTTGCCCTCCAA
+
DDDDDIIIIIIIIIIIIIIIIIIIIIIIIIIIIHIIIIIIIGIIIGIIIIIIIHIIIIIHIIIHIIIIIIIIIIIIIIIHIIIIIGIIIIIHEHHIIIHHIIHIIIIIIIIIIIIIIHFIHHHIIIIIIIIIIIIIIIIIIIIIIIIIIIIIIIIIIIIIIIIIIIIIIIIIIIIIIHIIIHIIIHIIHHHIIIIIIIIIIIHIHIIIHIIIIIIIIIIIIIIIIHHIIIIIIIIIIIIIIIIIIIIIIIHHIIIIIIIIIIIIIIIIIIIIIIIIIIIIIIIIIIIIIIIIIIIIIIIIIIIIIIIIIIIIIIIIIIIIIIIIIIIIIIHIHIIIIIIIIIIIIIIIDDDDD
@HISEQ:969:HM2KJBCX2:2:1101:12726:67670 2:N:0:ACTATGCA
GGAAGAAGTAGCCCCAACTATCCCTATTAATCATTACATCGATCCTAGAAACCAACAAAATAGAATCGGATGTCCTATTTCATTATTCCATGCTAATGTATTCAAGCGTAAGCTTGCTTTAAACACTCTAATTTTTTCAAGGTAACAGTCCTAATTCCCCATAACATCAAATAAATGACATTATGGTTCTTTAGAAGGTGAGAACCAATAAAACCAGTACATACCAAGGCATGACCGATTCCTTGATCCCGAAATTCAACTACGAGCTTTTTAACTGCAACAACTTTAATATACGCTATTGGAGCTGGAATTACCGCGGCTGCTGGCACCAGACTTGCCCTCCAA
+
DDDCCIIGHHHGHIHIIHHHHHHIIHIIIIHIIIIIIIIIGHHHIGIIIIIHIHHHIHIFHIFHIIIHIIHHHFHHIIIHHHIICHHHHIHHHIIIIHGHHFGIHIHHHIIIIIIIIHHIIIHHIHHIHIHHIIIHHIIIIHIIIIIHHIIHHHHFIIGIHIIHIIHIIIIIIIIIIIIIIIIIIIIIIIGIIIIIIIIIIIIIIHIIIIIIHIIIIIIHIIIIIIIIIIIIIIIIIIIIIHHHIIIIHHIIHIIIIIIIIHHIIIIHIIIIIIIIIIIIIIIIIIIIIHIIIIIIIIIIIIIIIIIIIIIIIIIIIIIIIIIIIIIIIIIIIIGIIIIIDDDDD
@HISEQ:969:HM2KJBCX2:2:1101:4515:68972 2:N:0:ACTATGCA
GGAAGAAGTAGCCCCAACTATCCCTATTAATCATTACGTCGATCCTAGAAACCAACAAAATAGAATCAAACGTCCTATTTCATTATTCCACGCTAATGTATTCAAGCGTGCGCCTACTTTAAACACTCTAATTTTTTCAAAGTAACAGTCCTGATTCCCCACGACACCAAATTAATGACATCGTGGTTCTTCAGAAGGTAGGAACCAATAATGCCAGTGCGTACCGAAGCATGACCGACAATTTGATCCCGAAATTCAACTACGAACTTTTTAACTGCAACAACTTTAATATACGCTATTAGAGCTGGAATTACCGCAGCTGCTGGCACCAGACTTGCCCTCCAA
+
DDDDDHIHHIIIIIIIGIIIIIIIIIIIIIIHIIHIIGIIGIIIIIHIIHHIGHIIHHHHIIHHIIIIHHIHHFHHIHHHIIIIHHHHEHHIHEHIIIIIIIIIIIIHGHIHHIIHHHIIIHIIIIIIIHIIIIIIIIIIIHHHIIIIIIIIIIIIIIIIIIIIIIIIIIIIIIIIIHIIIIHIHIIIHHIIIIIIIIIIIIIIIHIIIIIIIIIIIIIIIIIIIIIIIIIIIHIIIIIIIIHHIIIIIIIIIIIIIIIIIIIIIIIIIIIIIIIIIIIIHIHIHIIIIIIIHIIIIIIIIIIIIIIIIIIIIIIIIIIIIIIIIIIIIIIIIIIIIIIIDDDDD
@HISEQ:969:HM2KJBCX2:2:1101:15618:68485 2:N:0:ACTATGCA
GGAAGAAGTAGCCCCAACTATCCCTATTAATCATTACGGTGGTCCTAGACCAACAAAATAGAACCAACGTCCTATTCTATTATTCCATGCTAATCTATTCAAGCAAATGCCTGCTTTAAACACTCTAATTTTTTCAAGGTAATGGTCCTGGCTCCCCGGTACACTCAATAAAGAACATGCCGGTTCACCAGAAGGTAAGACCCGACACAGAACAGTACTCGCCAAAGACGGACCGCCCGGCCAGGCCTAAAATTCAACTACGAGCTTTTTAACTGCAACAACTTTAATATACGCTATTGGAGCTGGAATTACCGCGGCTGCTGGCACCAGACTTGCCCTCCAA
+
DDDDDIGIIIHHHIIHIIIIIIIIGIHIIIIGIIIIHICHHHIIIIHIIHIHIGIIIFHIHIIIHIIIIHHHIHFHHHIIIIIIHHHH?HIIIIIIIIIIIIIIIIIIIIIIIIIIIHHIIIIIIHGIIIHHIHIIIIIGIIIIIIIIIIIIIIIIIIIIIIIIIIIIIIIIIIIIIIIIIIIIIIIHIIIIIIIIIIIIIIIIIIIIIIIIIIIIIIIIIIIIIIIIIIIIIHHIIIGIIHIIIHHIIIIIIIIIIIIHIIIIIIIIIIIIIIIIIIIIIIIIIIIIIIHIIIHIIIIIIIIIIIIIIIIIIIIIIIIIIIIIIIIIIIIIIIIIIIDDDDD
@HISEQ:969:HM2KJBCX2:2:1101:3201:68887 2:N:0:ACTATGCA
GGAAGAAGTAGCCCCAACTATCCCTATTAATCATTACGGTGGTCCTAGAAACCAACAAAATAGAATCATCCGTCCTATTTTATTATTCCATGCTAATGTATTCAAGCAAAATGCCTGCTTTAAACACTCTAATTTTTTCAAAGTAAAGGTCCTGGTTCCCCGCGGCACCCAATTAAGGACATCGCGGTTCTCCAGAAGGTGAGAAATTGACTACACCAGTTCATACCCCTTAAGGCACGACCGATGTGTCAATCCCGAAATTCAACTACGAGCTTTTTAACTGCAACAACTTTAATATACGCTATTGGAGCTGGAATTACCGCGGCTGCTGGCACCAGACTTGCCCTCCAA
+
DDDDDIIIHIIHIHIIIIIHIIHIIIIIIIIIIIIIIIHHIIIEHHFHIIIIIIIIIHIIIGHHHHIHHDFEEHHIIIHIIIIIIIIIICHHIIIIGHIIIHHIIHHHHIIIIHHHHIIIIIHHHHIIIIFHHHIHIIHIIIIIIIIHHHIIIIIIHIIIIIIHHHHHIIIIIIIIIIIIIIIIIIHGDIIIHIIIIIIIIIIIIIIIIIIIIIIIHIIIIIIIIIIIIIIIIIIIIIIIIIIIIIIIIIIHIGIIIIIIIIIIIIIIIIIIIIIIIIIIIIIIIIIIIIIIIIIIIHIIIIIIIIIIIIIIIIIIIIIIIIIIIIIIIIIIIIIIIIIIIIIIIIDDDDD
@HISEQ:969:HM2KJBCX2:2:1101:16984:69429 2:N:0:ACTATGCA
GGAAGAAGTAGCCCCAACTATCCCTATTAATCATTACGTCAATCCTAGAAACCAACAAAATAGGATCGAACGTCCTATTTCATTATTCCATGCTAATGTATTCAAGCGTTAGCCTGCTTTAAACACTCTAATTTTTTCAAAGTAACAGTCCTGTTTCCCTGCAACACCAAATTAATGACATTACAGTTCTTCAGAAAGGAGGAATCAGCGAAGCCAGTGCATACCAGTGGCACGACCAACCTGCTGACCCCGAAATTCAACTACGAGCTTTTTAACTGCAACAACTTTAATATACGCTATTGGAGCTGGAATTACCGCGGCTGCTGGCACCAGACTTGCCCTCCAA
+
DDDDDIIIHIHIIIIIIIIIIIIIIIIIIIIIIHIIIIHIIIIIIIHIIIIIIIIIIHHHIIHHIFHHIIIIHHIIIIIIIIIIIHHHIIIIFHIIIIIIIHHIIIIIHHIIIIIIIIHHIIHIIIHHIHIIHIIIIHIIIIIIIIIIIIIIIIIIIIIIIIIIIIHHIIIIIIIIIHIIIHIIIIIIIIIIIIIIIIIIIIIIIIIIIIHIIIIIIIIIIIIIIHIIIIIIIIIIIHHIIIHHHHHIIIHIIIIIIIIIIIIIIIIIIIIIHIHIIIIIIIHHIIIIIHIIIIIIIIIIIIIIIIIIIIIIIIIIIIIIIIIIIIIIIIIIIHIIIHIIIDDDDD
@HISEQ:969:HM2KJBCX2:2:1101:1804:69949 2:N:0:ACTATGCA
GGAAGAAGTAGCCCCAACTATCCCTATTAATCATTACGGTGATCCTAGAAACCAACAAAATAGAACCATGCCGTCCTATTCTATTATTCCATGCTAATGTATTCGAGCAAAATGCCTGCTTTAAACACTCTAATTTTTTCAAGGTAAGGGTCCTGGTTCCACATGACACCCAATTAAGGACATCATGCTTCTCCAGAAGGTGAGAAATCAACTGCGACAGTTCATACCCCTTAAAGCACGACCATCACGTCAATCCCGAAATTCAACTACGAGCTTTTTAACTGCAACAACTTTAATATACGCTATTGGAGCTGGAATTACCGCGGCTGCTGGCACCAGACTTGCCCT
+
DDDDDIIIIIIIIIIIIIIIIIIIIIIIIIIIIIIIIIHHIIIIIIHIHIHIHIIIIIHIIIHHHIIHIHEHHHCHIIIEHHIIIIIIIIIIIHIIIIHIIIIIIIIIIHIIIIIIIIIHHIHIIIIIIHIIIIIIIIIIIHIHIIIIIIIIHIIIIHIIIIIIIIIHHIIIIIIIIIIIHIIIIIIIIIIIIIIIIIIIIIIIIIIIIIIIIIIIIIIIIIIIIIIIGIIIIIIIIIIIIIIIIIHIIIHHHIIIIIIIIIIIIIIHHIIIIIIIIIIIIIIIIIIIIIIIIIIIIIIIIIIIIIIIIIIIIIIIIIIIIIIIIIIIIIIIIIIIIIIIIIICDDDD
@HISEQ:969:HM2KJBCX2:2:1101:19014:70955 2:N:0:ACTATGCA
GGAAGAAGTAGCCCCAACTATCCCTATTAATCATTACGGTGATCCTAGAAACCAACAAAATAGAATCATGCCGTCCTATTTTATTATTCCATGCTAATGTATTCAAGCAAAATGCCTGCTTTAAACACTCTAATTTTTTCAAAGTAAAGGTCCTGGTTCCCCGCGACACCCAATTAAGGGCATCGCGGTTCTCCAGAAGGTGAGAAATTGACTACACCAGTTCATACCCCTTAAGGCACGACCGATGTGTCAATCCCGAAATTCAACTACGAGCTTTTTAACTGCAACAACTTTAATATACGCTATTGGAGCTGGAATTACCGCGGCTGCTGGCACCAGACTTGCCCTCCAA
+
DDDDDIIIIIIIIIIDHIIIIHIIIIIIIIIIIIIIIIIIIIIHIIIIHIIHHIIIGIHIIIIIIIIIIIIIIHIIIIIIIIIIIHIIIIGIGHHHHHIIIDHHHIIIIIIHIIHIIHIIIIIHHHGIIHIIIHIIIIIIHHHIIIHHHHHIIIHIIIIIIIIIIIIIIIIHIIIIIIIIIIIIIIIIHGHIIIIIIIIIIIIIIIIIIIIIIIIIIIIIIIIIIIIIHIIIHIIIIIIIIIIIIIIIIIHIIIIIIIIIIIIIHIIIHIIIIIIIIIIIIIIIIIIIIIIIHIIIIIIHIIIIIIIIIIIIIIIIIIIIIIIIIIIIIIIIIIIIIIIIIIIIIIIDDDDD
@HISEQ:969:HM2KJBCX2:2:1101:21041:70070 2:N:0:ACTATGCA
GGAAGAAGTAGCCCCAACTATCCCTATTAATCATTACGGTGATCCTAGAAACCAACAAAATAGAACCATGCCGTCCTATTTTATTATACCATGATAATGAATTCAGGCATAGGCCTGCTTTGAGCACTCTAATTTTTTCAAGGTAATGGTTCTGCTTCCCCGGCACATCAAATTAATGGCATACCGGTTATTCAGAAGGTAGGAATCCATCACACCAGTGCGGACCGTGAGGCCCGACCGACGGATAGATCCCGAAATTCAACTACGAGCTTTTTAACTGCAACAACTTTAATATACGCTATTGGAGCTGGAATTACCGCGGCTGCTGGCACCAGACTTGCCCTCCAA
+
@@D@0@EHH1<1<CGECEFH?EE11D1@C@1<D?GFE1011D<F1FFF<@FC<GECHCGCFF1DGH@1C<1FHC/<01<<F1DC1D111<F<F111<11/D<<EEFFHBDH@5<C8DHC1@@<EHIHDGB1G><<DG8CGHHGHEG6%@HHGDEGH?HD?ECHEGFCGE?<EHB@.EG..;?:DFHEF:.HHC/GG@CFHHHIHECEE0EHD:<F0CHHHHGIIIFIHHHHH<CD@CA/G<C1FHFFHEBHDHHHHHGGEGEEHFGHEHFHHIIHGHH@GC?FFGCC1HHHHH@HGDFHC@HIIIHHEFHF1HIIIHHHHIIIHHHHIIIHIIGFCCE1DGHED@DDD
@HISEQ:969:HM2KJBCX2:2:1101:1532:71905 2:N:0:ACTATGCA
GGAAGAAGTAGCCCCAACTATCCCTATTAATCATTACGGTGGTCTTAGAAACCAACAAAATAGAACCACAACGTCCTATTCTATTACTCCATGCTAATCTATTCAAGCAAATGCATGCTTTAAACACTCTAATTTTTGCAAGGTAATGGTCCTGGCTCCCCGGCACACCCAATAAAGGACATACTGGTTCACCAGAAGGTGGACCCGACACAGGACAGTACTCGCCAAAGACGGACCGCCCGGCCAGGCCTAAAATTCAACTACGAGCTTTTTAACTGCAACAACTTTAATATACGCTATTGGAGCTGGAATTACCGCGGCTGCTGGCACCAGACTTGCCCTCCAA
+
<0DD01<11<D<1<00<D11<1111111<D1<<D11<1<1<<DE11<DC111<1<<<11<<<G@??1<E1CG<1<<D<<1<1<<D<1<1<1D1111DG@8D@<G@6<1@<H0=<#@0B8E<DCC@FF<<IIHEFHHH#@<A5FD0AEG?B;<14H?7<.??<EHE?GG<DGHA:<HHFIIIFIIHEHHHFHDDHFFIHIIHFF</<CD0<01FCF0HFCCD?C1?@D1FA<E<:/FHIHF/CEHEHAD1<E@<<11CHFEE=IHG?EHEFHFHCF?EED?EGCGCG<C1?D0@CHC@HGHHGCCC@HGC@EHHHHDHHHIHGHEIHHF@HG@C<CHHHIHC@@DD@
@HISEQ:969:HM2KJBCX2:2:1101:6460:72039 2:N:0:ACTATGCA
GGAAGAAGTAGCCCCAACTATCCCTATTAATCATTACGGTGATCCTAGAAACCAACAAAATAGAACCATGCCGTCCTATTCTATTATTCCATGCTAATGTATTCGAGCAAAAATGCCTGCTTTAAACACTCTAATTTTTTCAAGGTAAAGGTCCTGGATCCGCAAGACACCCAATTAAGGACATCAAGTTTCTCCAGAAGGTGAGAAATCAACAGTAACAGTTCATACCCCTTAAGGCACGACCATTACGTCAATCCCGAAATTCAACTACGAGCTTTTTAACTGCAACAACTTTAATATACGCTATTGGAGCTGGAATTACCGCGGCTGCTGGCACCAGACTTGCCCTCCAA
+
DDDDDHIIIIIIEHIIIIIIIIIIIIIIIIIIIIIIIIHIIIIHEHHHIIIIHIIIIHHIIIIIIIIIHHHIGIIIIIHHHHHHIIHHIFHIIIIIIIIEHEGGHHHHIHIIIIHEIIGIIHIIIIIIIIIIIHIHIHIIIIIIIIIHIIHIHIHIIIHIHGIIIIIIIHHIIIIIIIIHIIIIIIIIHHIIIIIIIIHHIIIIIIIIIIIIIIIGHIIIIIIIIIIIIIIIIIIIIIIIIIIIIIIIIIHFIIIIIIIIIIIIIIIIIHIIIIIIIIIIHIIIIIIIIIIIIIIIIIIIIIIIIIIIIIIIIIIIIIIIIIIIIIIIIIIIIIIIIIIIIIIIIIIIDDDDD
@HISEQ:969:HM2KJBCX2:2:1101:7078:72338 2:N:0:ACTATGCA
GGAAGAAGTAGCCCCAACTATCCCTATTAATCATTACGGTGGTCCTAGACCAACAAAATAGAACCAACGTCCTATTCTATTATTCCATGCTAATCTATTCAAGCAAAAGCCCGCTTTAAACACTCTAATTTTTTCAAGGTAATGGTCCTGGTTCCCCGAGACACCCAATAAAGGGCATACCGGCTCACCAGAAGGATAGACCCGACAACAGACAGTACTCGCCAGAGACGGACCGCCCGGTCAGGCCTAAAATTCAACTACGAGCTTTTTAACTGCAACAACTTTAATATACGCTATTGGAGCTGGAATTACCGCGGCTGCTGGCACCAGACTTGCCCTCCAA
+
DCDDDIIIIIEHHIIIIIIIIIIIIIGIHIIIHIIIIIIIIIIIGIIIIIIIIFIHIIIIHHHIHIEHHHGIIIEEHIIIIIIHIGIIIIIHHIGHHHGHHIHHFIHIIHIIIIHHHGHIIIHFIHHHHIIHIHGIIIIIHIHHHIIIIGHHDGIGHHIHIIHHIIIIIIGHIIIHHIIIIIIHIIIHIIIIIIII<IIIIIIIIIIIIIIIII<IIIIIIIHHIIIIIIIIIIIIIIIIIHIIIHHIIIIIIIIIIIIIIIIIIIIIIIIIIIIIIHIIIIIIIIIIIHHIIIIHHHIIIIIIIIIIIIIIIIIIIIIIIIIIIIIIIIIIIIIIIIDCDDD
@HISEQ:969:HM2KJBCX2:2:1101:1405:72277 2:N:0:ACTATGCA
GGAAGAAGTAGCCCCAACTATCCCTATTAATCATTACGGTGATCCTAGAAACCAACAAAATAGAACCATGCCGTCCTATTCTATTATTCCATGCTAATGTATTCGAGCAAAAATGCCTGCTTTAAACACTCTAATTTTTTCAAGGTAAAGGTCCTGGATCCGCAAGACACCCAATAAAGGACATCAAGTTTCTCCAGAAGGTGAGAAATCAACAGTAACAGTTCATACCCCTTAAGGCATGACCATCACGTCAATCCCGAAATTCAACTACGAGCTTTTTAACTGCAACAACTTTAATATACGCTATTGGAGCTGGAATTACCGCGGCTGCTGGCACCAGACTTGCCCTCCAA
+
ADDDDIHHHIHIHIIIHIIIIIIHIHIIHIHIIIIIIIIIIIIIIHIIIIIIGHIIIGHHIIEGHIHHIHEHEHDHIIIHFF?FH@GHHIIGHHIIHEHGHHHHHHIFIIIIIIIHIHIHHFGEHHHHIIHHIIIIHHHIIIIIIHHIIIIIIIIIIHIIIIHIIIIIIIIIIIIIIHIIIIIHIHGIHHHIHIIIIIIIIIIIIIIIIIIIIIIIIHIIIIIIIIIIIIIIIIIIIIIIIIIIIIIHIIHFIIHIIHHIIIIIIIIIIIIIIIIIIIIIIIIIIIIIIIIIIIIIIIIIHIIIIIIIIIIIIIIIIIIIIIIIIIIIIIIIIIIIIIIIIIIIIIIIDDDDD
@HISEQ:969:HM2KJBCX2:2:1101:8841:72571 2:N:0:ACTATGCA
GGAAGAAGTAGCCCCAACTATCCCTATTAATCATTACATCGATCCTAGAAACCAACAAAATAGAATCTGATGTCCTATTTCATTATTCCATGCTAATGTATTCAAGCGTAAGCTTGCTTTAAACACTCTAATTTTTTCAAGGTAACAGTCCTAATTCCCCATAACATCAAATAAATGACATTATGGTTCTTTAGAAGGTGAGAACCAATAAAACCAGTACATACCAAGGCATGACCGATTCCTTGATCCCGAAATTCAACTACGAGCTTTTTAACTGCAACAACTTTAATATACGCTATTGGAGCTGGAATTACCGCGGCTGCTGGCACCAGACTTGCCCTCCAA
+
DDADDIIIHHHIIIHIIIIIIIIIIHIIIIIIHHIIIIIHIIIGHG1FHIIEHHIIIHHIIIHHIHHHI?GHIIIIIGHHGHIHIIIGIHIIHIIIIIIIIIHHIIIGIIIIIIIIIIIIHIFHIIHIIIIIIIHHIIHIIHIIHIIIHHHHIIIIIHHIIIIIHIHIIIIIIIIIIIIIIHIIIIIIIIIIIIIIIIIIIIIIIIIIIIIIIIIIIIIIIIIIIIIIIIIIIIIIIIIIIIHHIIIIIIIIIIIIIIIIHHIIIIIIIIIIHGIIIIIIIIIIIIIIIIIIIIIIIIIIIIHIIIIIIIIIIIIIIIIIIIIIIIIIIIIIIIIIIIIIDDDDD
@HISEQ:969:HM2KJBCX2:2:1101:19526:72440 2:N:0:ACTATGCA
GGAAGAAGTAGCCCCAACTATCCCTATTAATCATTACGGTGATCCTAGAAACCAACAAAATAGAACCATGCCGTCCTATTCTATTATTCCATGCTAATGTATTCGAGCAAAAATGCCTGCTTTAAACACTCTAATTTTTTCAAGGTAAAGGTCCTGGATCCGCAAGACACCCAATTAAGGACATCAAGTTTCTCCAGAAGGTGAGAAATCAACAGCGACAGTTCATACCCCTTAAGGCATGACCATCACGTCAATCCCGAAATTCAACTACGAGCTTTTTAACTGCAACAACTTTAATATACGCTATTGGAGCTGGAATTACCGCGGCTGCTGGCACCAGACTTGCCCTCCAA
+
D@@B@CGHGEHHIIIHIIIIIIIIIIIIIIHIIIIIIIDH@HHIIIIIHIHIIHHIHIIIIIHFHIHIH1DGHHIHIIIIIGGH@GHHIEEHFICHCGH<GFHEFECDHHIHHGHEHHFHFGCCG?IIHEHEGCHHHGIH?HE@AEHIIHGFHHFFCHHEFHHGCCDHHICHGCGEIIIFIHHGHHHHEHHICHFIHIHHFHHIIIHH@HIIIIIIIIIHHCHIHHHHEHHFHII<IIIIIIIIIHIHHIHEIIHIIIIIIIIIIIIIIIIIIIIIIIIIIIIIIIIIIIIIIHIIIIIIIIIIIIIIIIIIIIIIIIIIIIIIIIIIIIIIIIIIIIIIIIIIIIIIDDDDD
@HISEQ:969:HM2KJBCX2:2:1101:15909:73372 2:N:0:ACTATGCA
GGAAGAAGTAGCCCCAACTATCCCTATTAATCATTACGTTGTACCTAGAAACCAACAAAATAGGTTCGAACGTCCTATTTCATTATTCCATGCTAATGTATTCAAGCGTTTGCCTGCTTTAAACACTCTAATTTTTTCAAAGTAACAGTCCTGACTTCCCACAACACCAAATTAATGACATCATGGTTCATCAGAAGGGAGAAATCAACGACGCCAGTACGTACCGAAGGCACGACCGACGTATTGATCCCGAAATTCAACTACGAGCTTTTTAACTGCAACAACTTTAATATACGCTATTGGAGCTGGAATTACCGCGGCTGCTGGCACCAGACTTGCCCTCCAA
+
DDDDDIIIIIIIIIIIIIIIIIIIIIIIIIIIIIIIHIIIIIIIGIHIIIIIIIIIIIIGIHHIIHIIIHHHIIIIIIHIIIIIIIIHIGHIGIIHIIHIIHHIHGHGHIIGIIIHIIHHHIIIIIIHHIIIIIIIHHHIIIIIHGHHIIIIIIIHIIIHHHHHIHIIIIIHHIIIIHHIIIIIIHIHHIHIIIIIHHHIIIIIIIIIHIHIIHIIIIIIIIIIIIIIIIHHIIIIIIIIIIHHGIIIIIIIIIIIIIIIIHIHIIIIIIIIIIIIIIIIIIIIIIIIIIIIHHHGHHIIHIIIIIIIIIIIIIIIIIIHIIIIIIIIIIIIIIIIIIIGIDDDDD
@HISEQ:969:HM2KJBCX2:2:1101:1591:73631 2:N:0:ACTATGCA
GGAAGAAGTAGCCCCAACTATCCCTAATAATCATTACGGTGATCCTAGAAACCAACAAAATAGAACCATGCCGTCCTATTCTATTATTCCATGCTAATGTATTCGAGCAAAAATGCCTGCTTTAAACACTCTAATTTTTTCAAGGTAAAGGTCCTGGATCCGCAAGACACCCAATTAAGGACATCAAGTTTCTCCAGAAGGTGAGAAATCAACAGCGACAGTTCATACCCCTTAAGGCATGACCATCACGTCAATCCCGAAATTCAACTACGAGCTTTTTAACTGCAACAACTTTAATATACGCTATTGGAGCTGGAATTACCGCGGCTGCTGGCACCAGACTTGCCCTCCAA
+
DDDDDHHIIIIIIIIIIIIHIGIIIIIIII@FHHCHIHHIIIFHCHHHHHIIHHIHHIEHIIHHIIHIIIIHIEHHIIICHHHHIGHIGIIHIGHIIIIIIEGHHHGCHHHHIIIHIIHIIHHHIIHGIHIIHIIIIIIIIIIIIIIHHHIIIIIIIIIIIIIIIIIIHIHIIIIIIIIIIIIIIIIHHIIIIHIIIIIIIIIIIIIIIIIIIIIIIIIIIIIIIIHIIIIIIIIIIIIIIIIIIIIIIHIHIIIIIIIIIIHIIIIHIIIIIIIIIIIIIIIIIIIIIIIIHHIIIIIIHIIIIIIIIIIIIIIIIIIIIIIIIIIHIIIIIIIIIIIIIIIIIIIIDDDDD
@HISEQ:969:HM2KJBCX2:2:1101:18082:73655 2:N:0:ACTATGCA
GGAAGAAGTAGCCCCAACTATCCCTATTAATCATTACGTCAATCCTAGAAACCAACAAAATAGGTTTGAACGTCCTATTTCATTATTCCATGCTAATGTATTCAAGCGTTAGCCTGCTTTAAACACTCTAATTTTTTCAAAGTAACAGTCCTGTTTCCCTGCAACACCAAATTAATGACATTACAGTTCTTCAGAAAGGAGGAATCAGCGAAACCAGTTCATACCAGTGGCACGACCAACCTGCTGACCCCGAAATTCAACTACGAGCTTTTTAACTGCAACAACTTTAATATACGCTATTGGAGCTGGAATTACCGCGGCTGCTGGCACCAGACTTGCCCTCCAA
+
DADBBIIGIHIIIIIIIIIHIIHIIIIIIIIIIIIIEHIIIIIHEEHHCHHHHGHHHIIHHHHHEHHIIHHGIHGHHHFEHIIHHFHHG1GCGHH?@DHIIIHDHHIIIIIIGIIIIHHIHHGHHIHHIIHHHHIIIIIIIIIIIHHIHHHHHHIII?IHFHIIHHHIHHHHHHHEIIGHHHHIIHHFHGHIHHHEHIIHHHIHGGHHIHHHHHIIIHEIHGHGIIIHFEFHIHHHHHHIIIIHHIHIFHEIHIIGHHHHGCHHEHEHFIIIHHHIIHIHIIHHGHHIHHIIIIIIIHHIHIIIIIHIIIIGIIIIIIIIIIIIIIIIIHIIIHIIIIIIIDDDDB
@HISEQ:969:HM2KJBCX2:2:1101:17194:73896 2:N:0:ACTATGCA
GGAAGAAGTAGCCCCAACTATCCCTATTAATCATTACGGTGATCCTAGAAACCAACAAAATAGAATCATGCCGTCCTATTTTATTATTCCATGCTAATGTATTCAAGCAAAATGCCTGCTTTAAACACTCTAATTTTTTCAAAGTAAAGGTCCTGGTTCCCCGCGACACCCAATTAAGGGCATCGCGGTTCTCCAGAAGGTGAGAAATTGACTACACCAGTTCATACCCCTTAAGGCACGACCGATGTGTCAATCCCGAAATTCAACTACGAGCTTTTTAACTGCAACAACTTTAATATACGCTATTGGAGCTGGAATTACCGCGGCTGCTGGCACCAGACTTGCCCTCCAA
+
DDAADHIGHIIIHIHHHHIIHGIIIIIIIIHIGIIIIIIIIIIIIGHIIIIIHIGHHHHIIIHIIEHIIHIIIHIIHIIIIHIIHIHIIIHIHHIHHHHHIGIHIIIIIIHIIIHHIIIIHHIIIIIIIIHHIHIIIIIHHIIIIIIIIIIHIIIIIHIIIIIHIIIIIIIIIGIIIIIIIIIIIIIIIIIIIHIIIIIIIIIIIIIIIIIIIIIIIIIIIIHIIHIIIIIIIIIIIIIIIIIIIIIIIHGIIIIIIIIIIIIIHIHIIIIIIIIIIIIIIIIIIIIIIIIIIHIIIIIHHIIIIIIIIIIIIIIIIIIIIIIIIIIIIIIIIIIIIIIIIIIIIIIDDDDD
@HISEQ:969:HM2KJBCX2:2:1101:19638:73778 2:N:0:ACTATGCA
GGAAGAAGTAGCCCCAACTATCCCTATTAATCATTACTTCAGTTCTAGAAACCAACAAAATAGAACCGAAGTCCTAAATTATTATTCCATGCTAATGTATTCAAGGCATAAGCCTGCTTTAAACACTCTAATTTTTTCAAAGTAATAGAGCTAGATCGCGACGACAGCCCAGTAAAGGGTGCCGCCGTTTTCTAGCAGGATGGTAGACGCGCGCCGGCACTCACACTCGTAACCGAGGCGGGCCAGGTGCGTCAAACCAGAAATCCAACTACGAGCTTTTTAACTGCAGCAACTTTAATATACGCTATTGGAGCTGGAATTACCGCGGCTGCTGGCACCAGACTTGCCCTCCAA
+
DDDCDIIIIIIIHIIIIIIIIIIIHIIIIIIIIHIIIIIHIIIIIIIIIHHGGHIIIIIIIIIIIIIIIIIIIGHIIIIIIIIIHHHHGHIGIIHIIIIICFGHHHHHIIIIIHIIIHHHHHHHFIHHHIGHHIIIIIIIHIHIIHHIHIIHHHIHIHHHIIIIIIIIIHIIHIIIIIHHIIIHIIHIHIIHHIIIIIIIIIHHIIHIIIIIIIIIHIIIHIHIIIIIIIIIIIIIIIIIIIIIHIIIIIIIHIIIIIIHIIIIIIIIIIIHHIIIIIIIIIIIIIIIIIIIIIIIIIIIIIIIIIHHGIIIIIIIIIIIIIIIIIIIIIIIIIIIIIIIIIIIIIIIIDDDDD
@HISEQ:969:HM2KJBCX2:2:1101:19854:73869 2:N:0:ACTATGCA
GGAAGAAGTAGCCCCAACTATCCCTATTAATCATTACGGTGATCCTAGAAACCAACAAAATAGAACCATGCCGTCCTATTCTATTATTCCATGCTAATGTATTCGAGCAAAATGCCTGCTTTAAACACTCTAATTTTTTCAAGGTAAAGGTCCTGGTTCCACATGACACCCAATTAAGGACATCATGCTTCTCCAGAAGGTGAGAAATCAACTGCGACAGTTCATACCCCTTAAGGCACGACCATCACGTCAATCCCGAAATTCAACTACGAGCTTTTTAACTGCAACAACTTTAATATACGCTATTGGAGCTGGAATTACCGCGACTGCTGGCACCAGACTTGCCCTCCAA
+
DDDDDIIIIIIIIIIIIIIIIIIIIIIIIIIIIIIIIIIIIIIIIIIIIIIIIIIIIIIIIIHHHIIIIHH?DH<HIIHIIHIHIIHHHIIIIIIIIHHHHHHIHIIHIIIIIHHIIIGIIIIIIIIIIIIIIIIIIIIIIHIIIIIIIIIIIIHHEHIIIIIIIIIIIHIIIIIIIIIIIIIIIIIIIIIIIHIIIIIIIIIIIIIIIIIIIIIIIIIIIIIHIIIIIIIIIIIIIIIIIIIIIIIIIHGIHDIIIHIIIIIIIIIIIIIIIIIIIIIIIIIIIIIIIIIIIIIIIIIIIIIIIIIIIIIIIIIIIIIIIIIIIIIIIIIIIIIIIIIIIIIIIIIDDDDD
@HISEQ:969:HM2KJBCX2:2:1101:3517:74741 2:N:0:ACTATGCA
GGAAGAAGTAGCCCCAACTATCCCTATTAATCATTACGTCAATCCTAGAAACCAACAAAATAGGATCGAACGTCCTATTTCATTATTCCATGCTAATGTATTCAAGGCGTTAGCCTGCTTTAAACACTCTAATTTTTTCAAAGTAACAGTCCTGTTTCCCTGCAACACCAAATTAATGACATTACAGTTCTTCAGAAAGGAGGAATCAGCGAAGCCAGTGCATACCAGTGGCACGACCAACCTGCTGACCCCGAAATTCAACTACGAGCTTTTTAACTGCAACAACTTTAATATACGCTATTGGAGCTGGAATTACCGCGGCTGCTGGCACCAGACTTGCCCTCCAA
+
DDDDDIIIIIIIIIHHIIIIIHHIIIIIIGIIIIIIIIIIIIIHHIIIIIIHHIHIIIHFHIHIHIHHIIIIHHIHIHIIIIIIIIIEHHHHGHFIIHIIHGIHIHDIIHHHGHIIHIIHIHHHHHIHIHIIIIHHGHIIHHFHIHHIIIHHGIHIIHIIIGIHHHHIIIIHHIIIIIIIIIIIIHIIIIHIHIHHIIIIIHIHHHIIIIIIIIIIIIIHIIIIIIIIIIIHIIIIIIIHIIHHDHIIIIHIHIIIIIIIIIIIIIIIIIIIIIHHIIIIIIIIIIGIIIIIIIIIIIIHIHIIIIIIIIIIIIIIIIIIIIIIIIIIIIIIIIIIIIIIIIDDDDD
@HISEQ:969:HM2KJBCX2:2:1101:11179:74779 2:N:0:ACTATGCA
GGAAGAAGTAGCCCCAACTATCCCTATTAATCATTACATCGATCCTAGAAACCAACAAAATAGAATCGGATGTCCTATTTCATTATTCCATGCTAATGTATTCAAGCGTAAGCTTGCTTTAAACACTCTAATTTTTTCAAGGTAACAGTCCTAATTCCCCATAACATCAAATAAATGACATTATGGTTCTTTAGAAGGTGAGAACCAATAAAACCAGTACATACCAAGGCATGACCGATTCCTTGATCCCGAAATTCAACTACGAGCTTTTTAACTGCAACAACTTTAATATACGCTATTGGAGCTGGAATTACCGCGGCTGCTGGCACCAGACTTGCCCTCCAA
+
DDDDDIIIIIIIIHIHHIIIIIIIIIIIHIIIHIIIIIIIIIIIIIIIIHIIHEHHHHIIHIHIGIEHHIHHIIIHIEHIIHHHEHIIIIHIIHIHHIHIHHHHIHHIIIIIIIIIIHIHHFHIIHIGHIIHHHHHHEHHHHIIGIIHIHHIIIHIFGFHIIHIEIIIHIHHIIHFIHIHHIHIHIHIIIIIIIIIIIHHHIHHHIIHIHIHHHGIIIIIIHGHHHIIIHIIIHIIIHIIIHHGIIHIIIIHIIGIHIHHCCHGIHHIIIHGIIIIIIIIIHIIIHIIIHIIHIIIIIIHIIIIIHIIHHEIIIIIIIIIIIIHHIHHIIHIHHHIHIIH@@@DA
@HISEQ:969:HM2KJBCX2:2:1101:19769:74868 2:N:0:ACTATGCA
GGAAGAAGTAGCCCAACTATCCCTATTAATCATTACGTCGATCCTAGAAACCAACAAAATAGAATCAAACGTCCTATTTCATTATTCCATGCTAATGTATTCAAGCGTGAGCCTGCTTTAAACACTCTAATTTTTTCAAAGTAACAGTCCTGATTCTCCACAACACCAAATAAATGACATCATGGTTCGTCAGAAGGGAGAAACCAACAATGCCAGTACGTACCGAGGCACGACCGACATGATGGTCCCGAAATTCAACTACGAGCTTTTTAACTGCAGCAACTTTAATATACGCTATTGGAGCTGGAATTACCGCGGCTGCTGGCACCAGACTTGCCCTCCAA
+
DDDDDIIIIII1FEHHHIHIIIIIIIIHGH@FHIIIIEHICH1EHIIIIFEHH@@DECHHFHHHHI1D@@HGHHHHHH?GHHGHHHEHHIIECCIIIHIIIHHHHIHHIIHHHHHHIIIHIHHHIHHIHEHFEHHGHGGHIIIIHIIHHIHIIHCIHHIHHHHHIIIIIIIHHIHHFH?EIHCHIHHIIIIIIIIIIIIIIIIIIIIHHIIIIGIIIIIGIIHIIIIIIIIIGIHHIIIIHEHGIIIIHHIIIIHIIIIHHIIIIIIIIIIIHIIHIIIIIIHHHHHIIIIIIIIHHHHIIIIIIIIIIIIIHIGIIIIIIIIIIIIIIIIIIIIIIIIDDDDD
@HISEQ:969:HM2KJBCX2:2:1101:8790:75713 2:N:0:ACTATGCA
GGAAGAAGTAGCCCCAACTATCCCTATTAATCATTACGGTGATCCTAGAAACCAACAAAATAGAATCATGCCGTCCTATTTTATTATTCCATGCTAATGTATTCAAGCAAAATGCCTGCTTTAAACACTCTAATTTTTTCAAAGTAAAGGTCCTGGTTCCCCGTGACACCCAATTAAGGGCATCGCGGTTCTCCAGAAGGTGAGAAATTGACTACACCAGTTCATACCCCTTAAGGCACGACCGATGTGTCAATCCCGAAATTCAACTACGAGCTTTTTAACTGCAACAACTTTAATATACGCTATTGGAGCTGGAATTACCGCGGCTGCTGGCACCAGACTTGCCCTC
+
DDDDDIIHIIIHHIIIIIIIIIIIIIIIIHHIIIIIIIIIIIGIHHIIIII?GHHHGHHHIIIIIIIHIIIHHHHIIIHHHIIIIIIIGHIHIIIIIIHIIIIIIIIIIIIIIIIHHIIIIHHHIIIIIHIIIIHHHFHHHHHIIIIIHHIIIHHHIIIIIIHHIIIIIIIIIIIIIIIIGIIIIIIIIIIIIIIIIIIIIIIIIIIIIIIIIIIIIIIIIIIIIHHHIIIIIIIIIIIIIIIHIIIHIIIIIHHIIIIIHIIIIIIIHIIIIIIIIIIIIIHIIIIIHGHIIIIIIIIIIIIIIIIIIIIIIIIIIIIIIIIIIIIHIIIIIIIIIIIIIIIIDDDDD
@HISEQ:969:HM2KJBCX2:2:1101:13018:75740 2:N:0:ACTATGCA
GGAAGAAGTAGCCCCAACTATCCCTATTAATCATTACGTCAATCCTAGAAACCAACAAAATAGGATCAAACGTCCTATTTCATTATTCCATGCTAATGTATTCAAGCCTTAGCCTGCTTTAAACACTCTAATTTTTTCAAAGTAACAGTCCTGATTTCCTGCAACACCAAATTAATGACATTACAGTTCGTCAAGAGGGAGGAATCAGTGAGATCAGTACATACCAGAGGCATGACCAACCTACTAACCCCGAAATTCAACTACGAGCTTTTTAACTGCAACAACTTTAATATACGCTATTGGAGCTGGAATTACCGCGGCTGCTGGCACCAGACTTGCCCTCCAA
+
DDDDDIIIIIIIIIIIIIIIIIIIIIIIIIIIIIIIIIIIIIIIIIIIIIIIIIIIIIIHIHHGHIIIIIIIIIIIIIIIIIIIIIIHIHIHIIIHIIIIIIIIIIIIIIIIIIIIIIIIIIIIIIHIIIHIIIIIIIIIIIIIIIIIHHGIHIIIIIIIIIIHIIHIIIIIIIHIHIIHIIIHIIIIIGIIHIIIIIIIIIIIIHIIIIIIIIIIIIIIIIIIIIIIIIIIIIIIIIIIIIIHHIHIIIIIIIIIHIIIIIHIIIIIIIHIIIIIIIIIIIIIIHIIIIIIIIIIIIIIIIIIIIIIIIIIIIIIIIIIIIIIIIIIIIIIIIIIIIIIIDDDDD
@HISEQ:969:HM2KJBCX2:2:1101:6972:74396 2:N:0:ACTATGCA
GGAAGAAGTAGCCCCAACTATCCCTATTAATCATTACGGTGATCCTAGAAACCAACAAAATAGAACCATGCCGTCCTATTCTATTATTCCATGCTAATGTATTCGAGCAAAAATGCCTGCTTTAAACACTCTAATTTTTTCAAGGTAAAGGTCCTGGATCCGCAAGACACCCAATTAAGGACATCAAGTTTCTCCAGAAGGTGAGAAATCAACAGCGACAGTTCATACCCCTTAAGGCATGACCATCACGTCAATCCCGAAATTCAACTACGAGCTTTTTAACTGCAACAACTTTAATATACGCTATTGGAGCTGGAATTACCGCGGCTGCTGGCACCAGACTTGCCCTCCAA
+
DCDBB?HHEHGH@GHFIH?FHGHIFHIHG?HHHGHIE1C<D?H1GHHHFGFFC<DC?FHHH@11<DGGECEEEHEEH1F<<1DF@HFHE@C@<1<CHC@C1<FFFGEIIHGEHFDGEIIIIHGDGHHIIGHHGG>AGAHHHH6HFEAGHIHHEGIH?<FDHEIHGG<IHEEHHHIIIIIIHHFEHIIIIIHHGIIHHEIIHHIIIIGIIIIIIIIHHHHHIIGIIIIIIIIIIIIIIIHHIHECHHHHHHHCIGIIIIHHHHHIIHHEEHIHHHEGHFIHHEHIHIHIIIIIIIIIIIIIHIIIHHIIIHHHHHIHIIIIIIIIIIIIIIIHIIHHIIIIHHIIHIIH@BBD@
@HISEQ:969:HM2KJBCX2:2:1101:10447:75782 2:N:0:ACTATGCA
GGAAGAAGTAGCCCCAACTATCCCTATTAATCATTACGGTGGTCCTAGAAACCAACAAAATAGAACCATGCCGTCCTATTTTATTATTCCATGCTAATGTATTCAAGCAAAAATGCCTGCTTTAAACACTCTAATTTTTTCAAAGTAAAGGTCCTGGTTCCCCGCGGCATCCAATTAAGGACATCGCGGTTCTCCAGAAGGTGAGAAATTGACTGCACCAGTTCATACCCCGTGAGGCACGACCGATGCGCCAATCCCGAAATTCAACTACGAGCTTTTTAACTGCAACAACTTTAATATACGCTATTGGAGCTGGAATTACCGCGGCTGCTGGCACCAGACTTGCCCTCCAA
+
DDDCDIHIIIIIIIIIIIIIIIIIIIIIIIHIIIIIIIIIIHIHIEHHIIIHHHHHIIIHHI@GHHIIIHHIHEHDHIHIIHIIHIHIGFHHIIIHHHHIIHEHIIIIHIIGHIIIIIIIIIIHIIIIIIIIIIIIIIIIIIHIIIIIIHIIIIIHIHIIHIIIIIIIIIHIIIIHHHHIIIIIIIIIIIIIIIIIIIIIIIIIIIHIIIIIIIIIHHIIIIIIIIIHIIIIIIIIIIIIIIIIIIIIIIIHIIIIIIIIIIIHIIIIIIIIIIIIHIIIIIIIIIIIHIIIIIIIIIIHIIIIIIIIIIIIIIIIIIIIIIIIIIIIIIIIIIIIIIIIIIIIIIIIDDDDD
@HISEQ:969:HM2KJBCX2:2:1101:20826:76160 2:N:0:ACTATGCA
GGAAGAAGTAGCCCCAACTATCCCTATTAATCATTACGTCAATCCTAGAAACCAACAAAATAGGATCAACGTCCTATTTCATTATTCCATGCTAATGTATTCAAGCGCGAGCCTGCTTTAAACACTCTAATTTTTTCAAAGTAACAGTCCTGATTCCCCACCACACCAAATTAATGACATGATGGTTCGTCAGAAGGTAGAAATCAGTAACACCAGTACGTACCGAAGGCACGACCAGCGTACTAATCCCGAAATTCAACTACGAGCTTTTTAACTGCAACAACTTTAATATACGCTATTGGAGCTGGAATTACCGCGGCTGCTGGCACCAGACTTGCCCTCCAA
+
DDDDDIIIIIIHIIIIIIIIHIIIIIIIIIIIIIIIIIIIIIIGIIHHIIIHGHIFHIIIIIHHIIIIIIHECHHIIIHHIIIIIHHIHHEHGHHEHIHHHGHHHGIGHIHHHHIIHHIIIIIGHIIHGGIIHHIEHH@HHHHHIIIIIIIHHIIIIHFHHHIHIIIIIIIHHHHHHHIIIIHHIIIIIIIIIIIIIHGIII;IIIIIIIIIIIIIIIIIIIIIIIIIIIIIIIIIIIIIIIIHIIIIIIIIIIHIIIIIIHIIIIIIIIIIIHIIIIIIIIIIIIIIIIIIIIIIIIIIIIIIIIIIIIIIIIIIIIIIIIIIIIIIIIIIIIIIIIIIDDDDD
@HISEQ:969:HM2KJBCX2:2:1101:15835:75956 2:N:0:ACTATGCA
GGAAGAAGTAGCCCCAACTATCCCTATTAATCATTACGTCAATCCTAGAAACCAACAAAATAGAATCAAACGTCCTATTTCATTATTCCATGCTAATGTATTCAAGCGCGAGCCTGCTTTAAACACTCTAATTTTTTCAAAGTAACAGTCCTGATTCCCCATGACATCAAATTAATGACATCATGATTCATCAGAAGGGAGAAATCAATAATACTAGTACGTACCAATGGCACGACCAGCATATTAATCCCGAAATTCAACTACGAGCTTTTTAACTGCAACAACTTTAATATACGCTATTGGAGCTGGAATTACCGCGGCTGCTGGCACCAGACTTGCCCTCCAA
+
DDDDDIIGIIIGIHIIIHIIHIIIIIIIIIHIIIIIIIIIIIIFIIIIIIIIIIIGIIHIHIHHIIIIIIIHHIIIIIIIHHIIIIHIIIIHHIIIIHHHHHHHIHIIIIIHHHIIHIIHIHIIHHIIIIIIIIIHIIIHHFHHHHIIIIHIIIHHGIIIIIIIIIIIIIIIIIIIIIIIIIIIHIIHIIIIIIIHHIIIIIIIIIIIIIIIIIHIIIIIIIIIIIGIIIIIIIIIIIIIIIIIHIIIIHIIIIIIIIIIIIIIIIIIIIGIIIHIIIIIIIIIIIIIIIIIIIIIIIIIIIIIIIIIIIIIIIIIIIIIIIIIIIIHIIIIIIIIIIIIIDDDDD
@HISEQ:969:HM2KJBCX2:2:1101:13787:76890 2:N:0:ACTATGCA
GGAAGAAGTAGCCCCAACTATCCCTATTAATCATTACGTCAATCCTAGAAACCAACAAAATAGGATCGAACGTCCTATTTCATTATTCCATGCTAATGTATTCAAGCGTTAGCCTGCTTTAAACACTCTAATTTTTTCAAAGTAACAGTCCTGTTTCCCTGCAACACCAAATTAATGACATTACAGTTCTTCAAGAAGGAGGAATCAGTAAAGCCAGTACATACCATTGGCACGACCAACCTACTGACCCCGAAATTCAACTACGAGCTTTTTAACTGCAACAACTTTAATATACGCTATTGGAGCTGGAATTACCGCGGCTGCTGGCACCAGACTTGCCCTCCAA
+
D@DABIHIIIIIIIHIIIGIIHIIIIIIIHIIIIIHIIIIIIIIIIIIIIIIHIIIIIIIIIHIIIIIIIIIHIHGIHHHIHGIHIIGICHHHHIGIIIHHFHHIIIIHHGIIIIIIIHHHEIGII$EIHIIIIIHHIHIIIIIHHHIHHIIIIGHHHGHIIIIIHHIIIIIIIIIIHIHIIIIHIIIIIIIHIIIIIIHHIIIIIIIIHIIIIIIIIIIIIIIIIIIIIIIIIHIHHHIIIHHFHHIIIIIIIIIIGIIIIIHIIIIIIIIIIIIIIIIIHIIIIIHHIIIIIIIIHHIIIIIIIIIIIIIIIIIIIIIIIIIIIIIIIIIIIIIIIIIIDDDDD
@HISEQ:969:HM2KJBCX2:2:1101:3342:77451 2:N:0:ACTATGCA
GGAAGAAGTAGCCCCAACTATCCCTATTAATCATTACGGTGGTCCTAGAAACCAACAAAATAGAACCACAACGTCCTATTCTATTATTCCATGCTAATCTATTCAAGCAATAGCCCGCTTTAAACACTCTAATTTTTTCAAGGTAATGGTCCTGGCTCCCCAACACACCCAATAAAGGACATGCTGGCTCACCAGAAGGAAGACCCGACAGCAGACAGTACTCGCCAAAGACGGACCGCCCGGCCAGGCCTAAAATTCAACTACGAGCTTTTTAACTGCAACAACTTTAATATACGCTATTGGAGCTGGAATTACCGCGGCTGCTGGCACCAGACTTGCCCTCCAA
+
DDDDDIIIIHIHHIIIIIIIIIIIHHHHIHIIHIIIIIHIIIIIIIIIIIGHHFHIFHEHIIIIIIIIIEHHHHHIHHIEEHHHHHHHHGEHHIHHHIHIIIHHIHIIIIIHHGIIIIIIIIIHHHIIGIIIIHIHHIHHHIHHIHHIHHIHFHHHHHHHIIIHIIIIIHIIIIIIIIIIIIIHHIIHHHIIIIIIIIIIHI;IIIIIIIIIIIIIIIIIIHIIIIIIIIIIIIIIIIIIIIIGHIIIIIIIIIIIIIHIIIIIIIIIIIIIIIIIIIIIIIIHIIIIIIIIIHIIIIIGIIIIIIHIIIIIIIIIIIIIIIH@IIIIIIIIIIIIIIIIIDDDDD
@HISEQ:969:HM2KJBCX2:2:1101:14857:76557 2:N:0:ACTATGCA
GGAAGAAGTAGCCCCAACTATCCCTATTAATCATTACGGTGATCCTAGAAACCAACGAAATAGAATCAGTCCGTCCTATTTCATTATTCCATGCTAATGTATTCAGACGATAGTCTGCTTTAAACACTCTAATTTTTTCAAAGTAACAGTCCTGATTTCCCATCACACCAAATAAATGGCATGAAAGTTCCTCAGAAGGTAGAGATCCATCTCACCAGTGCAGACAATTAAGCCTGACCAATGGGTAGACCCCGAGGTTCAACTACGAGCTTTTTAACTGCAACAACTTTAATATACGCTATTGGAGCTGGAATTACCGCGGCTGCTGGCACCAGACTTGCCCTCCAA
+
DDDDDIIIIIHIIIIIIIIIIIIIIHIIIIIIIIIHHHIIIIIIIHIIIIIHHHIIIIIIGIIEHIHHIIGIHHHIIGIFHIHHIIIIIFHHHHIIIIIIIIIIIIIIIIIIIIIIIIIIIIIIIIIHIIIIIIIHHHIIHIIHIIIIIIIIIIIIIIIIIHIIIIIHIHIIIIIIIHIIIIIIIIIIIHIIIIIIIIIIIIIIIIIIIHIIIII<IIHIIIIIIIIIIIIIIIIIIIIIIIIIHHDIIIIIIIIIIIIIIIIIIIIIIIIIIIIIIIIIIIIIHIIIHIIIIIIIIGIIIIIIIIIIIIIIIIIIIIIIIIIIIIIIIIIIIIIIIIIIIIIDDDDD
@HISEQ:969:HM2KJBCX2:2:1101:6571:77938 2:N:0:ACTATGCA
GGAAGAAGTAGCCCCAACTATCCCTATTAATCATTACATCGATCCTAGAAACCAACAAAATAGAATCGGATGTCCTATTTCATTATTCCATGCTAATGTATTCAAGCGTAAGCTTGCTTTAAACACTCTAATTTTTTCAAGGTAACAGTCCTAATTCCCCATAACATCAAATAAATGACATTATGGTTCTTTAGAAGGTGAGAACCAATAAAACCAGTACATACCAAGGCATGACCGATTCCTTGATCCCGAAATTCAACTACGAGCTTTTTAACTGCAACAACTTTAATATACGCTATTGGAGCTGGAATTACCGCGGCTGCTGGCACCAGACTTGCCCTCCAA
+
D@@B0<CGCC?C@1<E@0GHHE1111D11<F1CC<1<11<EC1DDHEC?1<<11<01<FCHHC1<CGHGCHHC<<1D11D<FFE11<G1CG1D1<EFFGCCG@@DHAFGA7<88HHBDE@FC@@CIHCGHHE@?HGCG@HEGHCHHGHHHHHHDDE1<0HGDDG<0HGGF1E<@GCHGHHHFCG?HG@FEHFHFCDFEHHIIIHG<FHHHEC@HGECF<CCEHHHI?ECEHE=GHCEGG@CHEC@<FA/HEHEGC@F<<?ECC?FCG<EEHFCDG?EF<<1@HHEGF1HC=HHE@G<CHHHEHD1CF<@F@?<H<DGHGCD1E??EECHFHHHEC@=HHF@@@@@
@HISEQ:969:HM2KJBCX2:2:1101:12082:78294 2:N:0:ACTATGCA
GGAAGAAGTAGCCCCAACTATCCCTATTAATCATTACGGTGATCCTAGAAACCAACGAAATAGAATCAGTCCGTCCTATTTCATTATTCCATGCTAATGTATTCAGACGATAGTCTGCTTTAAACACTCTAATTTTTTCAAAGTAACAGTCCTGATTTCCCATCACACCAAATAAATGGCATGAAAGTTCCTCAGAAGGTAGAGATCCATCTCACCAGTGCAGACAATTAAGCCTGACCAATGGGTAGACCCCGAAGTTCAACTACGAGCTTTTTAACTGCAACAACTTTAATATACGCTATTGGAGCTGGAATTACCGCGGCTGCTGGCACCAGACTTGCCCTCCAA
+
DDDDDCE@C?GIIIFE@GHIH<FCH?CHHFGH@1<CGE0CGC1C@G1<1<C11<C<E1CGFH?1<<1<<1D@@C1<CHH?EHIHH1<@1F?HHGG1F1HHHCHAHEHIIIIHHHHGHEEHIIHHHIIHIGHCGGHHHGHHEIIIHHHDHIIHIIHFHHGHIIIIIIHGIIGIHHGHIHFGHIIIIHHHEEIIIHIIIHHIHEFHHHHHEHIIIII<IHIIIIIIIIIIHIIIIIHIIIHIGI=HHHDHHGIIIHGGIIIHHIIHDHIHIHHHIIIIIHHHIIHFIIGHHHIIHHIHDIHHHIIIIIHIHIIIIIIIGIIIHGIIIHIIIHIIIIIIHHHECIIBDB@B
@HISEQ:969:HM2KJBCX2:2:1101:5251:78780 2:N:0:ACTATGCA
GGAAGAAGTAGCCCCAACTATCCCTATTAATCATTACGGTGATCCTAGAAACCAACAAAATAGAACCATGCCGTCCTATTCTATTATTCCATGCTAATGTATTCGAGCAAAAATGCCTGCTTTAAACACTCTAATTTTTTCAAGGTAAAGGTCCTGGATCCGCAAGACACCCAATAAAGGACATCAAGTTTCTCCAGAAGGTGAGAAATCAACAGTAACAGTTCATACCCCTTAAGGCATGACCATCACGTCAATCCCGAAATTCAACTACGAGCTTTTTAACTGCAACAACTTTAATATACGCTATTGGAGCTGGAATTACCGCGGCTGCTGGCACCAGACTTGCCCTCCAA
+
DDDDDIHHIIIIIIIIIIIIIIIIIIIIIIIIIIIIIIIIIIIIIIIIIIIHIIIIIIIIIHIIIIIIIGGGHHIIIHIHIIIIIIIIIHEHHHIIIIHHHHHIIHHIIIIHIIIIIIIHHHIIIIIIIIIIIIIIIHIIIIIIHIIHIIIGHIHHHHIIIIIIIIHIHHEIIIIIIIIIIIIIIHGIIIIIIIIIIIIIIGIHIIIIIIIIIIIIIHIIIIIIIIIIIIIIIIIIIHHIIHIIIIIIIIHGIIIIIIIIIIIIIIIIIIIIHGIIIIIIIIIIIIIIHHIIHIIIIIIIIIIIIIIIIIIIIIIIIIHIIIIIIIIIIIIIIIIIIIIIIIIIIIIHDDDDD
@HISEQ:969:HM2KJBCX2:2:1101:7591:79029 2:N:0:ACTATGCA
GGAAGAAGTAGCCCCAACTATCCCTATTAATCATTACGTCAATCCTAGAAACCAACAAAATAGGATCAAACGTCCTATTTCATTATTCCATGCTAATGTATTCAAGCGTTAGCCTGCTTTAAACACTCTAATTTTTTCAAAGTAACAGTCCTGTTTCCCTGCAACACCAAATTAATGACATTACAGTTCTTCAAGAAGGAGGAACCAGTAAAGCCAGTACATACCAGAGGCACGACCAACCTACTAATCCCGAAATTCAACTACGAGCTTTTTAACTGCAACAACTTTAATATACGCTATTGGAGCTGGAATTACCGCGGCTGCTGGCACCAGACTTGCCCTCCAA
+
DDDDCIIIIIIIHHIIIIIIIIIIIHIIIIIIIIIIIIIIIIIIGGIIIIIHIIIIIIIHIIIGIIIIIIIIHIIIIHGIIIIIIIIFHIIIIHIIIIHIIIIIIIIIIIIIIIHHIHIIIIIIIIIIIIHIIIIHIIIIIIIIIIIIIIIIIHHIIIIIIIIIIIIGIIIIIIIIIIIIIIIIIIIIIIIIIIIIIIIIIIHHIIIIIIIIIIIIIIIIIIIIIIIIIIIIIIIIIIIIIIHHGIIIIIIIIIIIIIIHIHFIIIIIIIIIIIIIIIIIIIIIIIIIIIIIIIIIIIIIIIIIIIIIIIIIIIIIIIIIIIIIIIIIIIIIIIIIIIIIIDDDDD
@HISEQ:969:HM2KJBCX2:2:1101:17292:78710 2:N:0:ACTATGCA
GGAAGAAGTAGCCCCAACTATCCCTATTAATCATTACGTCAATCCTAGAAACCAACAAAATAAGATCGAACGTCCTATTTCATTATTCCATGCTAATGTATTCAAGCGTTAGCTTGCTTTAAACACTCTAATTTTTTCAAAGTAACAGTCCAAATTCCCCGCAACACCAAATTAATGGCATTACGGTTCATAAAGAAGGAGGAATCAGTGAGACCAGTACATACCAGAGGCATGACCAACCTACTAACCCCGAAATTCAACTACGAGCTTTTTAACTGCAACAACTTTAATATACGCTATTGGAGCTGGAATTACCGCGGCTGCTGGCACCAGACTTGCCCTCCAA
+
DDDDDIIIIIIIIIIIIIIIIIIIIIIIIIIIIIIIIHIIIIIIHIIIIIIIIIIIIIIIIIIIHIIIIIIIIIIIIIIIIIIIIHHIIIIIIIIIIIIIIHHHIIIHIIIIIIIIIIIIIIIIIIIIIIIIIIIIIIIIIIIIIIIHIIIIIIIIIIHIIIIIIIHIIIIIIIIIIIIIIIIIIIIIIIIIIIIIIIIIIHIIIIIIIIIIIIIIIIIIIIIIIIIIIIIIIIIHIIIIIIHHHIHIIHIIIIIIIIIIIIIIIIIIIIIIIIIIIIIIIIIIIIIIIIIIIIIIIIIIIIIIIIIIIIIIIIIIIIIIIIIIIIIIIIIIIIIIIIIIIDDDDD
@HISEQ:969:HM2KJBCX2:2:1101:14181:78646 2:N:0:ACTATGCA
GGAAGAAGTAGCCACAACTATCCCTATTAATCATTACGTCAATCCTAGAAACCAACAAAATAGGATCGAACGTCCTATTTCATTATTCCATGCTAATGTATTCAAGCGTTAGCCTGCTTTAAACACTCTAATTTTTTCAAAGTAACAGTCCTGTTTCCCTGCAACACCAAATTAATGACATTACATTTCTTCAGAAAGGAGGAATCAGCGAAGCCAGTACATACCAGTGGCACGACCAACCTGCTGACCCCGAAATTCAACTACGAGCTTTTTAACTGCAACAACTTTAATATACGCTATTGGAGCTGGAATTACCGCGGCTGCTGGCACCAGACTTGCCCTCCAA
+
000D0<<1<1<1D11<<DHI111<DEHH@C11<1<<<1G<<0GC<FE@FEEC@GHIIGEHHH<<FGHDFHIHFECHHIHIIIIIIGI?@EFHHHHIHHFIHIHFHCEHHIIE@IHEFHHHGHFGHHIIHGHHHIHIHHIFEHFHHIIIIIIHEFHHEHHHHHGHIIHEHH9@GDHHGFFGEFHIIGHHHHGFHHCHGIHDHIIIHHHHCHCCHEEIHFHFEFC@GIHGFHHH?@CCECHEHGEGEHCEDCCHHHHFHEIIHHEHCHIHEHFHH@@IFGIHEHIHHHGHIHF@CGCHEHIHGHHIHCHHCHH?HHGIHCHHHFGEHFEHFECEHHCEHIHFHD@BD@
@HISEQ:969:HM2KJBCX2:2:1101:5168:80715 2:N:0:ACTATGCA
GGAAGAAGTAGCCCCAACTATCCCTATTAATCATTACGTCAATCCTAGAAACCAACAAAATAGGATCGAACGTCCTATTTCATTATTCTTAGATAATGTATTCAAGCGTTAGCCTGCTTTAAACACTCTAATTTTTTCAAAGTAACAGTACTGATTCCCTGCAACACCAAATTAATGACATTACAGTTCTTCAAGAAGGAGGAACCAGTAAAGCCAGTGCATACCAGAGGCACGACCAACCTACTAATCCCGAAATTCAACTACGAGCTTTTTAACTGCAACAACTTTAATATACGCTATTGGAGCTGGAATTACCGCGGCTGCTGGCACCAGACTTGCCCTCCAA
+
00<DD1D1D@11F100DEE@@C111<F?1<111CCFH?F@@EE1<<DH1FF11<D0C11<D<<11<10<1C/110<1<<1<<C111DC111<1<CEF?FHF<@HHCE<@CCC?II6H6EGHEH@AH6?HGB<@BEF<IHIIHGHH8E3B$GC<$EH4E?G113F<048GHGDHHBFEIIHE@F@ECHH?GEHHHEGIHHHHDEGD<ACEFHEEHFFCHFHFC<1EF/1GFHABD<AEF<EFHCA<EHEA?IHHGIIIHHHEHC<C@?EHHHIH@@@GEHHHGGHIIHHEE?IIIHHD<@GIIIHHH@C?HHEHCCIHHEIIIGIHE@EIIHHHIHGE0IHF00DD0
@HISEQ:969:HM2KJBCX2:2:1101:20279:80437 2:N:0:ACTATGCA
GGAAGAAGTAGCCCCCAACTATCCCTATTAATCATTACGTCAATCCTAGAAACCAACAAAATAGGATCGAACGTCCTATTTCATTATTCCATGCTAATGTATTCAAGCGTTAGCTTGCTTTAAACACTCTAATTTTTTCAAAGTAACAGTCCAAATTCCCCGCAACACCAAATTAATGGCATTACGGATCATCAGGAAGGAGGAATCAGTGAGACCAGTACATACCAGAGGCATGACCAACCTACTAACCCCGAAATTCAACTACGAGCTTTTTAACTGCAACAACTTTAATATACGCTATTGGAGCTGGAATTACCGCGGCTGCTGGCACCAGACTTGCCCTCCAA
+
CDDDDICHIIHFEHIIHCGDG<DHHHIIHIIHIIFHHIIGGHIHHIHIIIIIIIEHIIFHEFHHFEHHHHHECEH0CGCGGCEFHIHEC?CCDCDCCIIHHHIIFHGHIIIHHHEHGHHHHDHCEFHHHIHGIHEHHEHHHHGFD?IHFHEGIIHI?HFHGIGIIIIIIIIIGIIIIIHHHHIHGIIIHHHHHEIIHIIIIIHHF/IIGIIIIIHGIIIIIHIIIIIGIIIIHIGIHGIIIIHHHGHEGGIIIIIIIIIHIIHHIIIIHIIIIIHGHIIIIHIIIIIHIIIIHHHHIHHHHEIIHIIIIIIIIIHHHIIIIIIIHIHIIIIIHIIIIIIIIIDDDDD
@HISEQ:969:HM2KJBCX2:2:1101:16122:80967 2:N:0:ACTATGCA
GGAAGAAGTAGCCCCAACTATCCCTATTAATCATTACGTCAATCCTAGAAACCAACAAAATAGGATCAAACGTCCTATTTCATTATTCCATGCTAATGTATTCAAGCGTTAGCCTGCTTTAAACACTCTAATTTTTTCAAAGTAACAGTCCTGTTTCCCTGCAACACCAAATTAATGACATTACAGTTCTTCAAGAAGGAGGAACCAGTAAAGCCAGTACATACCAGAGGCACGACCAACCTACTAATCCCGAAATTCAACTACGAGCTTTTTAACTGCAACAACTTTAATATACGCTATTGGAGCTGGAATTACCGCGGCTGCTGGCACCAGACTTGCCCTCCAA
+
DDDDDIIIIIIIIIIIIIIIIIIIIIIIIIIIIIIIIIIIIIIHHHIIIIIIHIIIIIHHHIHIIIIIIIIIIHIIHIIIIIIIIIIHIIIHIIIIIHIIIHIIIIHIIIIIHHIIHIIIIHIHIIIIIIIIIIIIIIIIIHHIIHIIIIIIIIIIHIIHIIIIIIIFHIHHIIIIIIHHHIIIIIIHIIHHIIIIHIIHHIHHHIIHIIIIIIIIHIIIHIIIHIIHIHIIIIHIHHHIHHHGHHDHIIHIIIIIHIIIHIHIHIIIIIIIIIIIIIIIIIIIIIIIIIIIIIIIIIIIIIIIIHIIHIIIIIIIIIIIIHIIIIIIIIIIIIIIIIIIHDDDDD
@HISEQ:969:HM2KJBCX2:2:1101:12483:81001 2:N:0:ACTATGCA
GGAAGAAGTAGCCCCAACTATCCCTATTAATCATTACGTCAATCCTAGAAACCAACAAAATAGGATCAACGTCCTATTTCATTATTCCATGCTAATGTATTCAAGCGCGAGCCTGCTTTAAACACTCTAATTTTTTCAAAGTAACAGTCCTGATTCCCCACCACACCAAATTAATGACATGATGGTTCGTCAGAAGGTAGAAATCAGTAACACCAGTACGTACCGAAGGCACGACCAGCGTACTAATCCCGAAATTCAACTACGAGCTTTTTAACTGCAACAACTTTAATATACGCTATTGGAGCTGGAATTACCGCGGCTGCTGGCACCAGACTTGCCCTCCAA
+
DDDDDIIIIIHIHIIIIIIIIIIIIHIIIIIIIIIIIIIIIIIIIIIIIIIIIIHIIIGIIIIIIIIIIIIIIIIIIIIHIIIHHHIEHIIIIIHHIIIIIHHIIIIIIIIIIHIIIIIIIIIIIIIIIIIIIIIIIIIIIIIIIIIIIHIIIIIIIIIHIHIHHIIIIIIIGIIIIIIIIIIIIIIIIIIIIIIIIIIIIIIIIIIIIIIIIIIIIIIIIIIIIIIIIIIIIIHIIIIIIIHHIIIIIIIIIIIHIIIIIIIIIIIIIIIIIIIIIIIIIIIIIIIIIIIIIIIIIIIIIIIIIIIIIIIIIIIIIIIIIIIIIIIIIIIIIIIIIIIIDDDDD
@HISEQ:969:HM2KJBCX2:2:1101:3435:81238 2:N:0:ACTATGCA
GGAAGAAGTAGCCCCAACTATCCCTATTAATCATTACGGTGATCCTAGAAACCAACAAAATAGAACCATGCCGTCCTATTCTATTATTCCATGCTAATGTATTCGAGCAAAATGCCTGCTTTAAACACTCTAATTTTTTCAAGGTAAAGGTCCTGGTTCCACATGACACCCAATTAAGGACATCATGCTTCTCCAGAAGGTGAGAAATCAACTGCGACAGTTCATACCCCTTAAGGCACGACCATCACGTCAATCCCGAAATTCAACTACGAGCTTTTTAACTGCAACAACTTTAATATACGCTATTGGAGCTGGAATTACCGCGGCTGCTGGCACCAGACTTGCCCTCCAA
+
BDDDCIIIIIIIIIHIIIIIIHIIIIIIIIIIGIIIIIIIIIIIIIIIIIIIIIIIIHIIIIG1DGHGIHHIIHIIIGIHIIIIIIIIIGHHHFHIIIIIIFIHHHHIIIIIIHHIHGIIIIIIHIIIIIIIIHIIIIHIHIIIHHIIIIIHIGHHHHIIIIHIHIHIIHIIIIIIIHHIIIIIHHIIIIIIHIIIIIIIIIIIIIIIIIIIIIIIIIIIHHIIIIIIIIIIIIIIIIIIIIIIIIIIIHHIIHGIIIIIIIIIIIIIIIIIIIIIIIIIIIIIIIIIIIIIIIIIIIIHIIIIIIIIIIIIIIIIIIIIIIIIIIIIIIIIIIIIIIIIIIIIIIIDDDDD
@HISEQ:969:HM2KJBCX2:2:1101:21219:80861 2:N:0:ATTATGCA
GGAAGAAGTAGCCCCAACTATCCCTATTAATCATTACGTCGAACCTAGAAACCAACAAAATAGAAACAAACGTACAATTCTATTATTCCAGGCAAATGCATTCAAGCGTGCGCCTGCTTTAAACACTCTAATTATTTCAAAGTAACAGTCCTGATTCCCCACGACACCAGATTAATGACCTCGCGGTTCTTCAGAAGGTAGGAACCAATAATGCCAGAGCGTACCGAGGCACGACCGACAATCTGATCCCGAAATTCAACTACGAGCTTTTTAACTGCAACAACTTTAATATACGCTATTGGAGCTGGAATTACCGCGGCTGCTGGCACCAGACTTGCCCTCCAA
+
0@D0<F1<CG1111<<D=<<11111<<<<DD<<1<<1<<1/<1<<1<<1<<11<DCEFC?CG1?G111<1<<<110<111111<<@<<1D11<11111/B111<1@<0<.0/E5*0EC8@<8<B<E?B8<C<1%7B8(<<F1C7F7971G@<DG89HEB9.@B:6..FC,?A.@:,;8:+-AC</<>CCGED@@/FFD-FHGC<=?DC.D<CFHFC0</AGCGC0<1C0:C/<<:GB1CC>@G<A-=D=/C1G?C11G@HEC<11EE?GCC1<<IIHHCD1C<CH@@<1F0D<E1G<<@HHH?G?FEFCHHCHDCCDGHHHHIHHHC1HGC@<HHIHDEFBD@@B
@HISEQ:969:HM2KJBCX2:2:1101:7484:81205 2:N:0:ACTATGCA
GGAAGAAGTAGCCCCAACTATCCCTATTAATCATTACGTCGATCCTAGAAACCAACAAAATAGGTTCGATCGTCCTATTTCGTTATTCCATGCTAATGTATTCAAGCGCGAGCCTGCTTTAAGCACTCTAATTTTTTCAAAGTAACAGTCCTGTTTCCCCGCAACAACAAATTAATGCCATCACGGTTCTACAAGAAGGAGGGACCAGTGAGGCCAGTGCATACCAGTGGCACGACCAACCTACTGGCCCCGAAATTCAACTACGAGCTTTTTAACTGCAACAACTTTAATATACGCTATTGGAGCTGGAATTACCGCGGCTGCTGGCACCAGACTTGCCCTCCAA
+
DCDDDIIIIIIIIIIIIIHIIIIIIIIIIIIIIIIIIIIHIIIIIIIIIIIIIIIHIIIIIIIIHHIIIIIIIIIIIIIIIIIIIEHHIGIHIIIIIIIIIIIIIIIIIIIIIIIIIIIIIIIIIIIIIIIIIIIIIIIIIIIIHIIIIIIIIIIIIHIIIIIIIHIIIIIIIIIIIIIIHIIIIIIIIIIIIIIIIIIIHI=IIIIIIIIIIIIIIHIIIIIIIIIIIIIIIIIIIIIIIIHHHIIIIIIIIIIIIIIIIIIIIIIIIIIIIIIIIIIIIIIIIIIIIIIIIIIIIIIIIIIIIIIIIIIIIIIIIIIIIIIIIIIIIIIIIIIIIIIIIDDDDD
@HISEQ:969:HM2KJBCX2:2:1101:19474:82023 2:N:0:ACTATGCA
GGAAGAAGTAGCCCCAACTATCCCTATTAATCATTACGGTGGTCCTAGAAACCAACAAAATAGAACCACAACGTCCTATTCTATTATTCCATGCTAATCTATTCAAGCAATAGCCCGCTTTAAACACTCTAATTTTTTCAAGGTAATGGTCCTGGCTCCCCAACACACCCAATAAAGGACATACTGGTTCACCAGAAGGAAGACCCGACAACAAGACAGTACTCGCCAAAGACGGACCGCCCGGCCAGGTCTAAAATTCAACTACGAGCTTTTTAACTGCAACAACTTTAATATACGCTATTGGAGCTGGAATTACCGCGGCTGCTGGCACCAGACTTGCCCTCCAA
+
@@DD0GHIIICG<C@=EE?EHEFE1CHHHE1DHIHFCHDCCH<1D1DGFHHF@HHHC?<GHE1<F<@CECHEHHC0<C1<<CFHEEEHEHHHEHIHHHHFIHGHHH@CFHCHHGEHHHHHHHIIHHHHHFHIHHEGHFHEHHIIHEIHEIHHEHHEEHHEHHGIHEGEHIIIIIIHHHHIIIIIHHIIHGIFIIHIHIHHGHHIIIIIIIIIHFEIIHHIHECHHHIIIIIIIIIIIIIIIIIHHFHHG@HIHIIIHHIHHIHHHIIIIIIIIIIFIIIIIIHHFGIHHHIHHHHIIIHHIIIIIIIIIHIIIIIIHHGIHIIIIIIIHIIIIIIIIIHIHH@DDDD
@HISEQ:969:HM2KJBCX2:2:1101:11930:82384 2:N:0:ACTATGCA
GGAAGAAGTAGCCCAACTATCCCTATTAATCATTACGTCGATCCTAGAAACCAACAAAATAGGTTCGATCGTCCTATTTCGTTATTCCATGCTAATGTATTCAAGCGCGAGCCTGCTTTAAGCACTCTAATTTTTTCAAAGTAACAGTCCTGTTTCCCCGCAACAACAAATTAATGCCATCACGGTTCTACAAGAAGGAGGGACCAGTGAGGCCAGTGCATACCAGTGGCACGACCAACCTACTGGCCCCGAAATTCAACTACGAGCTTTTTAACTGCAACAACTTTAATATACGCTATTGGAGCTGGAATTACCGCGGCTGCTGGCACCAGACTTGCCCTCCAA
+
DDDDCHHHIHHHEGFHIFHHCHHIHHIHHFFFHIHCGHFDDEHIHIFGIHIHHHGHIIIIIIIHGGHCHHHEHIIHGHEHHIHGIHHIHGHIIIHHGHIHHGIIIHHHGIHIIHIIHDHHIHIIHIIIIIHHIEHFHHHIHHIIIIIIHIHIHHIGIIHHIIIIGIIHHFHIIHIHIHHIHIIIIIIIIIIIIIIIIIIIIIIHIIIIHHHHHHIIIIIIIIIIHIIGIHIIHHIIIIIIIIHHIIIIIIIIIIIIIIIIIIIIIIIIIIIIIIIIIIIIIIIIIIIIGIHHHGIIIIIIIIIHCIIIIIIIIIIIIIIIIIHIIIIIIHIIIIIIIIIIDDDDD
@HISEQ:969:HM2KJBCX2:2:1101:18373:82168 2:N:0:ACTATGCA
GGAAGAAGTAGCCCCAACTATCCCTATTAATCATTACTTCAGTCCGCAAACACCAACAAAATAGAACCAAAGTCCTAACTTATTATTCCATGCTAATGTATTCATAGCCTGCAACGCCTGCTTTAAACACTCTAATTTTTTCAAAGTAAACGATCTAGTGCGCTGGTACCGGCTCAGTGAAGAGTAGCACCAGTGTCGCTAGAAGGATGGCTTGGCCAAGCCGGCACTCACACACGTCACCGTGGCGGGCCGGCTGCACCACACCAGAAATCCAACTACGAGCTTTTTAACTGCAGCAACTTTAATATACGCTATTGGAGCTGGAATTACCGCGGCTGCTGGCACCAGACTTGCCCTC
+
DBDDDIEHHIIHIIIGIIHHIHHHIIIIHGIHIIIIIIFEHIIIIHHHIHIIHCHHHIHHCHHHHHH?HHGHHIIIIIIIIGHIHIIHHIIIIIGFHIECHG?GHHIGHIIIIIIHIIIIHHHIIGIIHIIIIIIIIHHGHHHHIHEHHEHGIIIHHHIIIIIHHHIIHIIIHHIIIIHHIIIIIIIIII;IIIIIIIIHIIIIHIIHIIIHHIHGIIIHIIIHIIIIIHIHIIIHHIIIIIIIIGIIIIIIIIIHGIGIIIIIIIIIIIHIIIIIIIIIIIHGHIIIIIIIIIIHIIIIIGIIIHIHHIIIIIIIIIIIIIIIIIIIIIIIIIIIIIIIIIIIIIIIIIIIIDDDDD
@HISEQ:969:HM2KJBCX2:2:1101:18000:82339 2:N:0:ACTATGCA
GGAAGAAGTAGCCCCAACTATCCCTATTAATCATTACGTCAATCCTAGAAACCAACAAAATAGGATCAAACGTCCTATTTCATTATTCCATGCTAATGTATTCAAGCGTTAGCCTGCTTTAAACACTCTAATTTTTTCAAAGTAACAGGTCCTGTTTCCCTGCAACACCAAATTAATGACATTACAGTTCTTCAAGAAGGAGGAACCAGTAAAGCCAGTACATACCAGAGGCACGACCAACTTACTAATCCCGAAATTCAACTACGAGCTTTTTAACTGCAACAACTTTAATATACGCTATTGGAGCTGGAATTACCGCGGCTGCTGGCACCAGACTTGCCCTCCAA
+
DDDDCGIIHIIHIIIIGIHIIIIIIGIIHIHIIIIIIIIGIIIIIIIFHIIIIIIIEHHHEGHHHFHEHHEHHIIHEHHHIHGHHHI?HIIIGHHFHHIIHHHHIHHHHHHHHHIIIIIIIHIIIIIHHHIIIHHHIIHHIIIIIIIIIIIIHIIIIHHDIIIIIIIIIIIIHHIIIIIIIIIIIIIIIGIIIIIIIIIIIIIIIHIIIIIIIIIIIIHIIIIIIIIIIIIIIIIIIIIIIIIIIHHIIIHIIIIIIIIIIIIIIIIIIIIIIIIIIIIIIIIIIIIIIIIIIIIIIIIIHIIIIIIIIIHIIIIIIIIIIIIIIIIIIIIIIIIIIIIIIIDDDDD
@HISEQ:969:HM2KJBCX2:2:1101:11265:82817 2:N:0:ACTATGCA
GGAAGAAGTAGCCCCAACTATCCCTATTAATCATTACGTCGATCCTAGAAACCAACAAAATAGAATCAAACGTCCTATTTCATTATTCCATGCTAATGTATTCAAGCGTAAGCCTGCTTTAAACACTCTAATTTTTTCAAAGTAACAGTCCTGATTCCCCACGACACCAAATTAATGACATCGCGGTTCTTCAGAAGGTAGGAACCGATAATGCCAGTGCGTACCGAGGCACGACCAACAATTCGATCCCGAAATTCAACTACGAGCTTTTTAACTGCAACAACTTTAATATACGCTATTGGAGCTGGAATTACCGCGGCTGCTGGCACCAGACTTGCCCTCCAA
+
DDDCDIIIIIHHIIIIIIIIIIIIIIIIIIIIIIIIIIHIIHIIIIIIIHIHIIIIIIIIIIIIIIIIIIIIIIHHIHIIGIIIIIHHHHIGHHIIIIIIIHHIIIIIIIIIIIIIIIHHIIIIIIIIIIIIIIIIIIIIIHIIIIIIIIIIIIHHIHIIIIIIIIIIIIIIIIIIIIIIIIIIIIIHHIIIIIIIIIIIIIIIIIIIIIIIIIIIIIIHIIIIIIIIIIIIIIIIIIIIIHHHIIIIIIIIIIIIIIIIIHIIIIIIIIIIHGIIIIIIIIIIIIIIIIIIHIIIIIIIIIIIIIIIIIIIIIIIIIIIIIIIIIIIIIIIIIIIIIIIDDDDD
@HISEQ:969:HM2KJBCX2:2:1101:5302:84499 2:N:0:ACTATGCA
GGAAGAAGTAGCCCCAACTATCCCTATTAATCATTACGTCAATCCTAGAAACCAACAAAATAGGATCGAACGTCCTATTTCATTATTCCATGCTAATGTATTCAAGCGTTAGCTTGCTTTAAACACTCTAATTTTTTCAAAGTAACAGTCCAAATTCCCCAAAACACCAAATTAATGGCATTAAGATTCATCAGGAAGGAGGAATCAGTGAGACCAGTACATACCAGAGGCATGACCAACCTACTAACCCCGAAATTCAACTACGAGCTTTTTAACTGCAACAACTTTAATATACGCTATTGGAGCTGGAATTACCGCGGCTGCTGGCACCAGACTTGCCCTCCAA
+
DDDCBGHGFHHHIHIHEHEHHHGIHHHIIHHHHGHHHIHIHHHDG?GHHHIHEEHHEHFHHH1FCHHHHHHDHHDHIFIHIHHEEHF?@C?FEFHHHIIIIHIIIIHIIIIHHHHHEHGIIHIHHHHEIHHHIHIHHIHIIIIHIIHCFGIIIGHFHIHGIIHHHIHIIIIIIIIHIHIHGIIIHIHHIHIIIIIIHHIHIIIIIIIIIIFIIIIIHIIIIIIHHIHHHHIIIII<HIIIIHHHHHHHHGIHEHIHIIIHHIHIHHIIIIIIIIHIIIHIIIIIIIIIIHIIIIIIIIIIIIIIIIIIHIIIIIIIIIIIIIIIIIIIIIIIIIIIIIIIIDDDDD
@HISEQ:969:HM2KJBCX2:2:1101:17351:85753 2:N:0:ACTATGCA
GGAAGAAGTAGCCCCAACTATCCCTATTAATCATTACGTCGATCCTAGAAACCAACAAAATAGAATCAAACGTCCTATTTCGTTATTCCATGCTAATGTATTCAAGCGTGAGCCTGCTTTAAACACTCTAATTTTTTCAAAGTAACAGTCCTGATTCCCCATGACACCAAATTAATGACATCATGGTTCGTCAGAAGGTAGGAATCAATAATACCAGTACGTACAATAGCACGACCAATAAATTGATCCCGAAATTCAACTACGAGCTTTTTAACTGCAACAACTTTAATATACGCTATTGGAGCTGGAATTACCGCGGCTGCTGGCACCAGACTTGCCCTCCAA
+
DDDDDIIIIIHIIIIIIIIIIIIIIIIIIIIIIIIIIIIIIIIHIIIIIIIIGIIIIIIIIIHHIIIIIIHIICGHIIHGHEHGHIHIIIHHHHIIIIHIIHIIIIIHIIIGHIIIIIIIHIHIHIIIIIIIHHIIIIIIIIIIIIHIIIIIIIIIIIIIIIIIIHIIIIIHIIIIHHHIIIIIIIIIHIIIIIIIIIIIIIIIIIIIIIIIIIIIIIIIIIIIGIIHIIIIIIIIIIIIIIHHIIIHIIIIIIIIIHIIHHIIHIIIIIIIIIHIIIIIIIIIIIIIIIIIIIIIIIIIIIIIIIIIIIIIIIIIIIIIIIIIIIIIIIIIIIIIIIIIDDDDD
@HISEQ:969:HM2KJBCX2:2:1101:6637:86175 2:N:0:ACTATGCA
GGAAGAAGTAGCCCCAACTATCCCTATTAATCATTACTTCAGTTCTAGAAACCAACAAAATAGAACCGAAGTCCTAAATTATTATTCCATGCTAATGTATTCAAGGCATAAGCCTGCTTTAAACACTCTAATTTTTTCAAAGAAATAGAGCTAGATCGCGACGACAGCCCAGTAAAGGGTGCCGCCGTTTTCTAGCAGGATGGTAGACGCGCGCCGGCACTCACACTCGTAACCGAGGCGGGCCAGGTGCGTCAAACCAGAAATCCAACTACGAGCTTTTTAACTGCAGCAACTTTAATATACGCTATTGGAGCTGGAATTACCGCGGCTGCTGGCACCAGACTTGCCCTCCAA
+
@ADDDIIIIGHGIHHHHHIIIE@GHFHHIIIIIIIIIHIIEH@GHGHIIIII?GHIIHIIGCF1DEHHI?CDHIEFH?EHIEHHIEDGGIIGHHHHEHIIIGCEHGHIIIHHHHGHHHHHHEIIIIHFHHIHHIHHIIHHEHHHHIHIGHIIIHHHIIHIHIHEIHHHIIIHGHHGHHHHHIHHIIHIIIIHHIIHGIIIIIHIIIIIIIIHHCIIHIIIIIIIIIIHIIHIHIHIIIIIIIIHIIHIIIIIHGHHIIIIHHIIIIHHIIHHIHIIIIIIIHHIIIIIIHHIIIIIIIIIIIIIIHHGGIIIIIIIIIIIIIIIIIIIIIIIIIHFIIIIIIIIIIIIIDDDDD
@HISEQ:969:HM2KJBCX2:2:1101:8456:85480 2:N:0:ACTATGCA
GGAAGAAGTAGCCCAACTATCCCTATTAATCATTACGTCAATCCTAGAAACCAACAAAATAGAATCAAACGTCCTATTTCATTATTCCATGCTAATGTATTCAAGCGCGAGCTTGCTTTAAACACTCTAATTTTTTCAAAGTAACAGTCCTGATTTCCCGCGACACCAAATTAATGACATCGTGGTTCGTCAGAAGGGAGAAACCAATAATGCTAGTACGTACAAAGTACGACCGACATATTAGTCCCGAAATTCAACTACGAGCTTTTTAACTGCAACAACTTTAATATACGCTATTGGAGCTGGAATTACCGCGGCTGCTGGCACCAGACTTGCCCTCCAA
+
DDCDDIIIIIIIIIIIIIIIIIHIIIIIIIIIIIIIIIIIIIIIIIIIIIIIIIHIIIIIIHIIIIIIIIIIIIIGIIIHIIIIHGIIHIIHEHIIHHIIIIIIIIIIIIIIIIIIHIIHHHHIIIIIIEGHIIIIIIIIIIIIIIIIIIIIIIIIIIIIIIIHIHIIIIHIIIIIIIIIIIIIIIIIIIIIIIIIIIIIIIIIIIIIIIIIHIIIIIIIIIIIIIIIIIIIIIIIIIHHHHIIIIIIIIIIIIIIIIIIIIIIIIIIIIIIIIIIIIIIIIIHHIIIIIIIIIIIIIIIIIIIIIIIIIIIIIIIIIIIIIIIIIIIIIIIIIIIIIDDDDD
@HISEQ:969:HM2KJBCX2:2:1101:8677:86425 2:N:0:ACTATGCA
GGAAGAAGTAGCCCCAACTATCCCTATTAATCATTACGTCAATCCTAGAAACCAACAAAATAGGATCGAACGTCCTATTTCATTATTCCATGCTAATGTATTCAAGCGTTAGCTTGCTTTAAACACTCTAATTTTTTCAAAGTAACAGTCCAAATTCCCCGCAACACCAAATTAATGGCATTACGGATCATCAGGAAGGAGGAATCAGTGAGACCAGTACATACCAGAGGCATGACCAACCTACTAACCCCGAAATTCAACTACGAGCTTTTTAACTGCAACAACTTTAATATACGCTATTGGAGCTGGAATTACCGCGGCTGCTGGCACCAGACTTGCCCTCCAA
+
DDDCDIIEHHIIHHHIIIIHIIIIIIIHHHHEHIHIIIIIIIGIHIIIIIICHHIIIIHIIHFGHHIIIHIHIIGIIIIHHHHIHHIEHHIIIIIIIHHHHHIHIIHIHIIIIIIIHHHHHHGHHHIIIHHHHHHHHHHHEHHIHHHIGHIIHHHIHHEHHCEHHHHHCHHGEIGIHIIIHGFHIIIHHIIIIIIIIHIIHHHGGGHHHHHHIHFHHHHIIHIIHIIIHHHHHIGIIHHEHIHHEGIIHHG@FIHHGHHEHHHGG?HIIHHFFHGHEIIIIHHIIHEHHHHIIIIIIIHHHHHIIIIHHIIIIHGIIHHHGIIIIIIIIIIIIIIIIIIIIDBDDD
@HISEQ:969:HM2KJBCX2:2:1101:20742:86337 2:N:0:ACTATGCA
GGAAGAAGTAGCCCCAACTATCCCTATTAATCATTACGGTGATCCTAGAAACCAACAAAATAGAACCATACCGTCCTATTCTATTATCCCATGCTAATGTATTCGAGCAAAAATGCCTGCTTTAAACAAACACTCTAATTTTTTCAAGGTAAAGGTCCTGGATCCGCAAGACACCCAATAAAGGACATCAAGTTTCTCCAGAAGGTGAGAAATCAACAGTAACAGTTCATACCCCTTAAGGCATACCATCACGTCAATCCCGAAATTCAACTACGAGCTTTTTAACTGCAACAACTTTAATATACGCTATTGGAGCTGGAATTACCGCGGCTGCTGGCACCAGACTTGCCCTCCAA
+
BBDDDIIIIIIIIIIHIIIIIIIIIIIHIIIIIGHIIHGIHIIIIIIIIIIHHIIIIIIIIHEHIIHIIIIIHHIIIIGHHHHHH?GEC1DEHHIGIIE1FDGC1FCGHIHHIICGGHHHEFHHIIIIG@@C1FEHGHIGHIHEHHGCEHHEFEHEHHHHGHEHCE?GEEFHG?EHHHFHIGHC?HHHHHICEG@GEHEHGFEGHHIHFHCHGIIHHEHHHFHHHGHGHHIIIHIHIIHIIIGGFIIIHFHIHHHIIHIGHIIIIHIHHHIIIIIHIIHHHGHHHHHHIIIIIHIHIIIHHHDHIIIIIHIIIIIIIIIIIHHIIIHIIIIIIIIIIIIIIIIHHIIIIIIDDDDD
@HISEQ:969:HM2KJBCX2:2:1101:8651:87913 2:N:0:ACTATGCA
GGAAGAAGTAGCCCCAACTATCCCTATTAATCATTACGTCGATCCTAGAAACCAACAAAATAGAATCAAACGTCCTATTTCGTTATTCCATGCTAATGTATTCAAGCGTGAGCCTGCTTTAAACACTCTAATTTTTTCAAAGTAACAGTCCTGATTCCCCATGACACCAAATTAATGACATCATGGTTCGTCAGAAGGTAGGAATCAATAATACCAGTACGTACAATAGCACGACCAATAAATTAATCCCGAAATTCAACTACGAGCTTTTTAACTGCAACAACTTTAATATACGCTATTGGAGCTGGAATTACCGCGGCTGCTGGCACCAGACTTGCCCTCCAA
+
DD?DBHHIIE?<CCEEEECEHHHIGHEHHHHIH@EHHHHH<EG@EHFEHCH?CFHHEHHEEHHFFHGHCHCDHHIGHHF?GGHHHGG?HHGIEHHHHHHHHHFHHHEHFCIIIIIIHHHIIIIHIIIIHHIIII?GHIIHHIIIIIIHGGIHIIHGHGIIIIIIIIHHIIHHIHIIHIIIIIIIECDHEFFIIIIIIIHHHHIHHGIHG?HHHIIHEHFHHHIHHHIIIIHIIIHHHFIIIIHIHIIHIHIHIHHIIHEHGCHHEHHHHIHIIIIIIIIIIIIIHHIIIIIIIIIIIIHIIIHGIHEHHHHHIIIIIIIIIIIIIIIIIIIHIIIHIIHHBDAAD
@HISEQ:969:HM2KJBCX2:2:1101:7378:88394 2:N:0:ACTATGCA
GGAAGAAGTAGCCCCAACTATCCCTATTAATCATTACGGTGATCCTAGAAACCAACAAAATAGAACCATGCCGTCCTATTCTATTATTCCATGCTAATGTATTCGAGCAAAAATGCCTGCTTTAAACACTCTAATTTTTTCAAGGTAAAGGTCCTGGATCCGCAAGACACCCAATTAAGGACATCAAGTTTCTCCAGAAGGTGAGAAATCAACAGTAACAGTTCATACCCCTTAAGGCACGACCATTACGTCAATCCCGAAATTCAACTACGAGCTTTTTAACTGCAACAACTTTAATATACGCTATTGGAGCTGGAATTACCGCGGCTGCTGGCACCAGACTTGCCCTCCAA
+
DDDDCIIIIIIIIIIIIIIIHHHHHIIIIIIHIIIIIIHIHIIHFIIHIHIHHFHHHIIIIIEHHIIIIIIED@DHHHHEHHIIHIIIIHICHHIIH@CCHCEHHIIIHIIHIIIIIIIIIHHHHIIIIIIIIIIHHIIIIIHHIIIIIIIIIIIIIIIIIIIIIIIIIIHIIIIIIIIIIIIIIIIIIIIIIIIIHHIIIIIIIIIIHIIIIIIIIIIHIII=IIHIIIIIIIIIIIIIIIIIIIIIIIHHIIIIIIIIIIIIIIIIHHIIIIIIIIIIIIIIIIIIIIIIIIIIIIIIHIIIIIIIIIIIIIIIIIIIIIIIIIIIIIIIIIIIIIIIIIIIIIIIDDDDD
@HISEQ:969:HM2KJBCX2:2:1101:8020:88055 2:N:0:ACTATGCA
GGAAGAAGTAGCCCCAACTATCCCTATTAATCATTACGTCAATCCTAGAAACCAACAAAATAGGATCGAACGTCCTATTTCATTATTCCATGCTAATGTATTCAAGCGTTAGCCTGCTTTAAACACTCTAATTTTTTCAAAGTAACAGTCCTGTTTCCCTGCAACACCAAATTAATGACATTACAGTTCTTCAGAAAGGAGGAATCAGCGAAGCCAGTACATACCAGTGGCACGACCAACCTGCTGACCCCGAAATTCAACTACGAGCTTTTTAACTGCAACAACTTTAATATACGCTATTGGAGCTGGAATTACCGCGGCTGCTGGCACCAGACTTGCCCTCCAA
+
CADDDFIIIHHHIHIHHIIIIIIFHIIIHHHHHIHGHIIHIHHFCHHHHHEHHIIIIEHHHGH?HGHIIHIDHHHHHHIIHIHIHFHIIIIGIIHIHHHGHGHIIIIIHHIIIIIIIIFIIIIHIIIIIHFIHIGIIIIIHHHHHHIIIIIIIIIIGIIIIIIHIHGIIIHIIIIIHIHHIIIIIIIIIIIIIIHIIIIIIIIIIIIIIIIIIIHIIIIIIIIIHIHIHIIIIIIIIHHIHIIHGIHDGHIHIHIIIIIIIIIIHHIIIIIIIHHIIIIIIIIIIIIIIIIIIIIIIIIIIIIIIIIIIIIIIIIIIIIIIIIIIIIIHHIHIIIIIIIIIDDDDD
@HISEQ:969:HM2KJBCX2:2:1101:18100:88051 2:N:0:ACTATGCA
GGAAGAAGTAGCCCCAACTATCCCTATTAATCATTACTTCAGTCCTAGAAACCAACAAAATAGAACCGAAGTCCTAAATTATTATTCCATGCTAATGTATTCAAGGCATAAGCCTGCTTTAAACACTCTAATTTTTTCAAAGTAATAGAGCTAGATCGCGACGACAACCCAGTGAAGGGCGCCGCCGTTTTCTAGCAGGATGGCAGACACGCGCCAGCACTCACACTCGTAACCGAGGCGGGCCAGGTGCGTCAAACCAGAAATCCAACTACGAGCTTTTTAACTGCAGCAACTTTAATATACGCTATTGGAGCTGGAATTACCGCGGCTGCTGGCACCAGACTTGCCCTCCAA
+
DDDDDIIIIIIIIIIIIIIIHIIIIIIIHIIIIIIIIIIIIIIHIIIIIIIIHIIIIHIIIIIGIIIIHHIHIIIIIIIIIEHIIIHEHHIIIHIIHIIIIIHIIIIIHIHHIIIIHHHIHIHIFIIHHIHHHIIHHIIIGIHHIIIIIHIIIIHHHECHHHIIIIIIHIIIIIIIIIIIIGIIIIIIIIIIIIIIIIIIIIIIIIIHHIIIIIIIIIIIIIIIIIIIIIIIIIIIIIIIIIIIIIIIIHIIHIIHHIIIIIIHIIIIIIIIIIHIIIIIIIHIIIIIIIIIIIIIIIIIIIIIIIIHIIIIIIIIIIIIIIIIIIIIIIIIIIIIIIIIIIIIIIIIIDDDDD
@HISEQ:969:HM2KJBCX2:2:1101:20466:88270 2:N:0:ACTATGCA
GGAAGAAGTAGCCCAACTATCCCTATTAATCATTACGTCGATCCTAGAAACCAACAAAATAGGTTCGATCGTCCTATTTCGTTATTCCATGCTAATGTATTCAAGCGCGAGCCTGCTTTAAGCACTCTAATTTTTTCAAAGTAACAGTCCTGTTTCCCCGCAACAACAAATTAATGCCATCACGGTTCTACAAGAAGGAGGGACCAGTGAGGCCAGTGCATACCAGTGGCACGACCAACCTACTGGCCCCGAAATTCAACTACGAGCTTTTTAACTGCAACAACTTTAATATACGCTATTGGAGCTGGAATTACCGCGGCTGCTGGCACCAGACTTGCCCTCCAA
+
DDBDAGEHIHH1<FFHGHH?HGHHHIIIGIIHIHHIIEH<?GEEFGEHIIII1DGHEHHIIH1FEFGIH1EHHI=FGEHHHHEEHEH<@GECEHEHHHHHHIIIIGIIIFIHHHGIIIHIHIIIIIIIIIIIIHGEHGGIIHIIHIIHEIIHHHHHGHIIIGIIHIIIHFHGHHGHEIIIHHIIIIIIHHGIHIIIIHIIIIIHIII=HCHIHIIIIIIHEIHIGIIIIIIHHIIIHHHGIHHGIGIGHIIIIIIIIIIIIIIIIIIIIIIIIHIIIIIIIIIIIIIIIIIIIHHIHIIHIIIIIIIIIIHIHIIIIHIIIIIIIIIIIIIIIIHIIIIIDDCDD
@HISEQ:969:HM2KJBCX2:2:1101:20357:87922 2:N:0:ACTATGCA
GGAAGAAGTAGCCCAACTATACCTATTAATCATTACGTCAATCCTAGAAACCAACAAAATAGGATCGAACGTCCTATTTCATTATTCCATGCTAATGTATTCAAGCGTTAGCCTGCTTTAAACACTCTAATTTTTTCAAAGTAACAGTCCTGTTTCCCTGCAACACCAAATTAATGACATTACAGTTCTTCAGAAAGGAGGAATCAGCGAAGCCAGTACATACCAGTGGCACGACCAACCTGCTGACCCCGAAATTCAACTACGAGCTTTTTAACTGCAACAACTTTAATATACGCTATTGGAGCTGGAATTACCGCGGCTGCTGGCACCAGACTTGCCCTCCAA
+
DBDDDHIHHIHI?<GHHHHH1<EHHHHIIIEHIIIGIHEHHHEFH?CEGFFGHI0D?CHGHHEHIIGIIGCEHHGGH?C1CGFFCHIHG@1<C@HIIIHHIHGGGHHIHHDGFHHHHHHHHHHHGIHDHHEHHCGC@EEGGGHICFBFH?HHEGHHGHEHGECHC@HHHGFEHHHHC.<HFIHCIIGFG?HHIIIHIHC?FHHHGDEFHEIHFIHGCHGIIHFECCEEDIHHHEDHF1HCD::<HHFDHEHIHFHIGIIHHCHHHHIHHHIIIHIHHHHGCCHFHGG@@HHHG?HIIIIIHIIIIIHHECHDDIIHHFIHIIHHHEIHHCC1HGCD<?C@@BD@D
@HISEQ:969:HM2KJBCX2:2:1101:10521:90093 2:N:0:ACTATGCA
GGAAGAAGTAGCCCCAACTATCCCTATTAATCATTACGTCAATCCTAGAAACCAACAAAATAGAATCAAACGTCCTATTTCATTATTCCATGCTAATGTATTCAAGCGTGCGCCTGCTTTAAACACTCTAATTTTTTCAAAGTAACAGTCCTGATTCCCCACGACACCAAATTAATGACATCGCGGTTCTTCAGAAGGTAGGAACCAATAATGCCAGTACGTACCGAGGCACGACCGACAGTCTGATCCCGAAATTCAACTACGAGCTTTTTAACTGCAACAACTTTAATATACGCTATTGGAGCTGGAATTACCGCGGCTGCTGGCACCAGACTTGCCCTCCAA
+
DDADDIIIIIIIIIIIIIIIIIIIIIIIIIIIIIIIIIIIIIIHIHHHIIIIEHIIIIGIIIHIIIIIEEHGEHIIIIIIGIIHIIHHHIHIFHIIIIHIIIIIIHIIIIIIHIIIIIHHIIIIIIIIHIHHHIHHHIIIIIIIIHHHHHIIIIIHIHHGHHHIIIIIGIIIIIIIIIIIIIIIIIIGIIIIIIIGIIIIIIIIIIIIIIIHIHIIIIIIIIIIIIIIIIIIIIIHIIIIIIIHGIIIIHIIIIIIIHGIIIIIIIIHIIIIIIIIIIIIIIIIIIIIIIIIIIIIIIIIIIIIIIIIIIIIIIIIIIIIIIIIIIIIIIIIHIIIIIIIDDDDD
@HISEQ:969:HM2KJBCX2:2:1101:12081:90745 2:N:0:ACTATGCA
GGAAGAAGTAGCCCCAACTATCCCTATTAATCATTACATCGATCCTAGAAACCAACAAAATAGAATCAAACGTCCTATTTCGTTATTCCATGCTAATGTATTCAAGCGTGAGCCTGCTTTAAACACTCTAATTTTTTCAAAGTAACAGTCCTGATTCCCCATGACACCAAATTAATGACATCATGGTTCGTCAGAAGGTAGGAATCAATAATACCAGTACGTACAATAGCACGACCAATAAATTGATCCCGAAATTCAACTACGAGCTTTTTAACTGCAACAACTTTAATATACGCTATTGGAGCTGGAATTACCGCGGCTGCTGGCACCAGACTTGCCCTCCAA
+
DDDCDIIIIIIIIIIIIIIIIIIIIIIIIIIIIIIIIIIIIIIIIIIIIIIIHHIIIIIIHIIIIIIIIIIGIGCHIHIIGHHIIIIHIIHGEGGIIHIIIHIIIIIIIIHIIIIIIHIIIIIHIIIIIIIIHHIIIIIIIIIIIIIIHIIIIIIIIIIIIIIIIIIIIIIIIIIIIIIIIIIIIIIHIIIIIIIIIIIIIIIIIIIIIIIIIIIIIIIIIIIIIIIIIIIIIIIIIIIIIIIHIIIIIIIIIIIIIIIIIIIIHHIIIIIIIIIIIIIIIIIIIHIIIIIIIIIIIIIIIIIIIIIIIIIIIHIIIIIIIIIIIIIIIIIIIIIIIIIIDDDDD
@HISEQ:969:HM2KJBCX2:2:1101:16160:90769 2:N:0:ACTATGCA
GGAAGAAGTAGCCCCAACTATCCCTATTAATCATTACGGTGATCCTAGAAACCAACGAAATAGAACCAATCCGTCCTATTTCATTATTCCATGCTAATGTATTCAGACGTTAGCCTGCTTTAAACACTCTAATTTTTTCAAAGTAACAGTCCTGATTTCCTATCACACCAACTAAATGGCATGAAAGTTCCTCAGAAGGTAGAGATTTATCTCACCAGTACAGACAATTAAGCCTGACCAATGGGTAAACCCCGAAGTTCAACTACGAGCTTTTTAACTGCAACAACTTTAATATACGCTATTGGAGCTGGAATTACCGCGGCTGCTGGCACCAGACTTGCCCTCCAA
+
DDDDDIIIIIGIHHHHIIHIIIIHIIIIIIIIIIIIIIIIIIIIIIIIIIIHHHIIIIICHIIHHIIIIIHHIIGIIIIHIIHHIIIIIHHIIIHIIHIIIHIHHHIIIHIHIHIHIHHEIIHHIIHHIHHHIIIIIIIIIIIIHIIIIIIIIIIIIIIIHIIIIIIIIIIIIIIIHIHIIHIIIIIIIHIHIIIIIIIIIIIIIIIIIIHIIIIIIIIIIIIIIIIIIIIIIII<IIIIIIHHHGHIIIIIIIIIIIIIIIIHIIIIIIIIIIIIIIIIIIIIIIIHHIIIIIIIIIIIIIIIIIIIIIIIIIIIIIIIIIIIIIIIGIIIIIIIIIIIIIIDDDDD
@HISEQ:969:HM2KJBCX2:2:1101:3544:91023 2:N:0:ACTATGCA
GGAAGAAGTAGCCCCAACTATCCCTATTAATCATTACGTCGATCCTAGAAACCAACAAAATAGAATCAAACGTCCTATTTCATTATTCCATGCTAATGTATTCAGACGATAGTCTGCTTTAAACACTCTAATTTTTTCAAAGTAACAGTCCTGATTTCCCATCACACCAAATAAATGGCATGAAAGTTCCTCAGAAGGTAGAGATCCATCTCACCAGTGCAGACAATTAAGCCTGACCAATGGGTAGACCCCGAGGTTCAACTACGAGCTTTTTAACTGCAACAACTTTAATATACGCTATTGGAGCTGGAATTACCGCGGCTGCTGGCACCAGACTTGCCCTCCAA
+
DCDDDIIIIIIIHHIHIIIIIIIIIIIIIIIIGIIIIIIIIIIIIIIIIIIIIIIIIIIGIIIIIIIIIIIIIGHHHIIEHEHHEHHIHIIGHIEHIIIIIHIIHIIIHIIGHIHIIIIIIHHHIIIIIHHHIHIIIIIIIIIIIHIHHIIIIHHIHIIIIIIIIIIIIIIIIIIHIIIIHIIIIIIIIIIIIIIIIIIIHIIIIIIIIIIIIIIIIIIIIHIIIIIIIIIIIIIIIIIIIIIHIIIIIIIIIIIIIIIIIIIIIIIIIIIIIIIIIIIIIIIIIIIIIIIIIIIIIIIIIIIIIIIIIIIIIIIIIIIIIIIIIIIIIIIIIIIIIIIIIIDDDDD
@HISEQ:969:HM2KJBCX2:2:1101:15274:90851 2:N:0:ACTATGCA
GGAAGAAGTAGCCCCAACTATCCCTGTTAATCATTACGGTGATTCAGAAACCAACAAAACAGGACCACTGTCCTATTTTATTATTCCATGCTAATGTATTCAGACGTAAACCTGCTTTGAACACTCTAATTTTTTCAAGGTAAAGGTCCTGGTTTCCCACCATGCTAAATTAATAACATGATGGTTCCCCAGAAGGTAGAAATTCCACACGCCAGTACAGACTATTGCCCGACCAACGGTAGAACCCCGAAATTCAACTACGAGCTTTTTAACTGCAACAACTTTAATATACGCTATTGGAGCTGGAATTACCGCGGCTGCTGGCACCAGACTTGCCCTCCAA
+
@0@@<DEHHH<<<FGEHGHIH?1CHGHIH1GEGGG@FHHCCEFGHGE1<CGGHI=@HGHHI1CCE?HH?FFEFHHIHHIIIIIIFE1DCF@HHIHFGHHIHF@DF<ECHG@DGHHHHHIIHHFF@HHIHHCFHHHHHFGHHIGEGIIGIHIHEHGHGHHHHGG@?IHHHDEHHHEFHFHHHGE?FH/<<EHFCF/@HHHHECG@<D@EHHIHGF0@HGC@F?EHHDEH?CCIHCHEHHEHFFHCHCFCFFF?C@HEGHHHGC<1@HG1DIHHED<11GHHFGCIHEF@E0EHH?HFF1?EHHHCC<GHIHECHDC?1D1@CEC@HHEIHHHHEHCGIID?@@@
@HISEQ:969:HM2KJBCX2:2:1101:10289:91025 2:N:0:ACTATGCA
GGAAGAAGTAGCCCCAACTATCCCTATTAATCATTACGGTGGTCCTAGAAACCAACAAAATAGAACCACAACGTCCTATTCTATTATTCCATGCTAATCTATTCAAGCAATAGCCCGCTTTAAACACTCTAATTTTTTCAAGGTAATGGTTCTGGCTCCCCAACACACCCAATAAAGGGCATACCGGCTCACCAGAAGGATAGACCCGACAACAGAACAGTACTCGCCAGAGACGGACCGTCCGGTCAGGCCTAAAATTCAACTACGAGCTTTTTAACTGCAACAACTTTAATATACGCTATTGGAGCTGGAATTACCGCGGCTGCTGGCACCAGACTTGCCCTCCAA
+
DDDDAHHHIIHCHHHHHHIIGHIGHHIHIGHHHIIIIIIHEHHIHGHHEHH@?GHHIIIHHHCEHHIIGHHEH<EHEHEHHEHIHHECEEC@EHHFGGF@GFC@DHFFGIHG<<CCCHHHEIIIHHHHG@GHEEHE@8EEIHIIHHHHEHEEHGDHGHHFIIIIECHE@DGHCFHHH:HEDGEEGGGCFEGHIIIIIHHHIHHHGIHGF?EFF<HHHHEFD/GIHHIGIIHIIIHEG?DECDCHHCCHHG1CIHHFCG<FDDEGHHD@HEHFE@G<<HIIIIHGEF?HHEHCCHEHIHHIHEHHHHFHHIHIIHHHDIHHHFHEGIHIHGCE@EIIIHIFGHHB?D@D
@HISEQ:969:HM2KJBCX2:2:1101:8217:92426 2:N:0:ACTATGCA
GGAAGAAGTAGCCCCAACTATCCCTATTAATCATTACGTCAATCCTAGAAACCAACAAAATAGGATCGTCGTCCTATTTCATTATTCCATGCTAATGTATTCAAGCGTTAGCCTGCTTTAAACACTCTAATTTTTTCAAAGTAACAGTCCTGTTTCCCCGCAACACCAACTTAATGGCATTACGGTTCTACAAGAAGGAGGAATCAGCAAAGCCAGTGCATACCAGTGGCACGACCAACTTGCTGACCCCGAAATTCAACTACGAGCTTTTTAACTGCAACAACTTTAATATACGCTATTGGAGCTGGAATTACCGCGGCTGCTGGCACCAGACTTGCCCTCCAA
+
DDDDDIIIIIIIIIIIIIIIHIIHIIIIIIIIIIIIHHHIIIIHIIIIIIIIIIIIIIIHIIHIHIIIIIIIIIIIIIIIIIIIIIIHHIIIHHHIIIIHIIIIHIIIIIIIIIIIIIIIIIIIIIIIIIIIIIIIIIIIIIIIIIIIIIIIIIIIIIIIIIIIIIIIIIIIIIIIIIIIIIIIIIIIIIIIIIIIIIIIIIIIIIIIIIIIIIIIIIIIIIIIIIIIIIIIIIIIIIIIIIHHIIIIIIIIIIIIIIIIIIIIIIIIIIIIIIIIIIIIIIIIIIIIIIIIIIIIIIIIIIIIIIIIIIIIIIIIIIIIIIIIIIIIIIIIIIIIIIIIDDDDD
@HISEQ:969:HM2KJBCX2:2:1101:5549:91112 2:N:0:ACTATGCA
GGAAGAAGTAGCCCCAACTATCCCTATTAATCATTACGTCAATCCTAGAAACCAACAAAATAGGATCAACGTCCTATCTCATTATTCCATGCTAATGTATTCAAGCGCGAGCCTGCTTTAAACACTCTAATTTTTTCAAAGTAACAGTCCTGATTCCCCGCCACACCAAATTAATGACATGATGGTTCGTCAGAAGGTAGGAATCAGTAACACCAGTACGTACCGAAGGCACGACCAGCGTACTAATCCCGAAATTCAACTACGAGCTTTTTAACTGCAACAACCTTAATATACGCTATTGGAGCTGGAATTACCGCGGCTGCTGGCACCAGACTTGCCCTCCAA
+
DDDDDIIIIIIIIIIIIIIIGIIIIIIIIHIIIHIIIIIIIIIIHHEHHGGHHIIIHIHIIIHIGHHFHIIGHHHHIIIIIGHIIIIHIHIIIIIIIIIHIHHHIIIIHIIIHHHHIHHHHIIIIIHIHIIIIHHIHIHIHIHIIIHIIIHHHHIIIIIIIIHFHHIIIIIIIIIIIHIIIIIIIIIIIIIIIHIIIIIIIIIIIHIIIIIIIIIIIIIIIIIIIIIIHIHIIIIIIIIIIIIHIIIIIIIIIHIHIGHIHIIIHHIIIHIIIIIIHIIIHIIIIIIIIIHIHIIIIIIHIIIIIIIIIIIIIIIIIIIIIIIIIIIIIIIIIIHIIIIIDDDDD
@HISEQ:969:HM2KJBCX2:2:1101:12246:92289 2:N:0:ACTATGCA
GGAAGAAGTAGCCCCAACTATCCCTATTAATCATTACGGCGGTCCTAGAAACCAACAAAATAGAACCGCGCGTCCTATTCTATTATTCCATGCTAATGTATCCGAGCAAAGGCCTGCTTTGAACACTCTAATTTTTTCAAAGTAAAAGTCCTGGTTCCCCGACACGGCCAGTGAAGGCCATGCGGCTCCCCAGAAGGAAAGGCCCGGCCGGACCAGTGCACGCGGTGAGTCGGACCGGCCAGCCAGGCCCAAGGTTCAACTACGAGCTTTTTAACTGCAACAACTTTAATATACGCTATTGGAGCTGGAATTACCGCGGCTGCTGGCACCAGACTTGCCCTCCAA
+
DADDDIHIIIIIGHHHIIIIIIIIHHGHHHHIIIIIIIIGHIIIIIHIHIIIIHIHIIIIIIHHIIIDHDHIHDHHGHIIIIIHIIIIHIIIHIIHHIIHHDIIIHHIIHHIIIIIIIIIIHGIIIGHGIIIIIIIIIHIGHEHIHHHGIIIIIHFIIIIIIIIIIIIIIIIIHGIIIIHIIIHHHDHIIIIIHIIIIHGHIIIIIIIIIHHIIIIIIIIIIIIIIIIIIIIIIGIHGIIIIGHIIIIIIIIIIIIIIIIIIIIIIGIIIIIIIIIIIIIIIIIIIIIIIIIHIIIIIIIHIIIIIIIIIIIIIIIIIIIHIIIIIIIIIIIIIIIIIHIDCDDD
@HISEQ:969:HM2KJBCX2:2:1101:11285:92603 2:N:0:ACTATGCA
GGAAGAAGTAGCCCCAACTATCCCTATTAATCATTACGGTGATCCTAGAAACCAACAAAATAGAACCATGCCGTCCTATTTTATTATTCCATGCTAATGTATTCAGGCATAGGCCTGCTGTGAGCACTCTAATTTTTTCAAGGTAATGGTTCTGCTTCCCCGGCACATCAAATTAATGGCATACCGGTTATTCAGAAGGTAGGAATCCATCACACCAGTGCGGACCGTGAGGCCCGACCGACGGATAGATCCCGAAATTCAACTACGAGCTTTTTAACTGCAACAACTTTAATATACGCTATTGGAGCTGGAATTACCGCGGCTGCTGGCACCAGACTTGCCCTCCAA
+
@<0DDHH<<111<DHE0<<1D11<11<<1C@@GEH@HE0<11D<FF@1CCGC<<FGE1<1<<<<C@11<1<C?0/<011<<C1<111<C111<1CF11@6C1%EF7<HH@GEHGC?G@6%<61G<88<FHHH@HFC1CFHHI8DHGFEH&<C???@<0HH?HFCF<C88<GCI:GD.:,..?8:-F/D..8-//:/--</IHHC<00@D<<<<CIHF<-/<C<CG1IGFB<--?FD<//<<011C<<<<-//<<<<<CF1<<<0F0D1D0<C<<<<<<1<@HF1D<11<<11F<0<<<1111<@GCG1HHHCF<<<//??HF1G<<@@1CCGD11<<1C@HHC@@DBD
@HISEQ:969:HM2KJBCX2:2:1101:2966:93288 2:N:0:ACTATGCA
GGAAGAAGTAGCCCCAACTATCCCTATTAATCATTACATCGATCCTAGAAACCAACAAAATAGAATCGGATGTCCTATTTCATTATTCCATGCTAATGTATTCAAGCGTGAGCCTGCTTTAAACACTCTAATTTTTTCAAGGTAACAGTCCTAATTCCCCGTGACACCAAATTAATGGCATTACGGTTCTTTAGAAGGTGAGAAATCAATAATATCAGTACATACCAACGGCATGACCGAAACATTGATCCCGAAATTCAACTACGAGCGTTTTAACTGCAACAACTTTAATATACGCTATTGGAGCTGGAATTACCGCGGCTGCTGGCACCAGACTTGCCCTCCAA
+
DDDDDIIIIIIIIIHIIIIIIIIIIIIIIIIIIIIIIIIIIIIIIIHIIIIHHHIIIII1DHHGHIIIIIIIIIIIIIIIGIIIIHIIIGIIHIIIIIIIIIIIIIIIHHHIIIIIIIIIIIIHIGIIHHHIIIIIIIIIIIIIIIIIIIIIIIIIIIIIIHIIIIIIIIIIIIIIIIIIIIIIIIIIIIIIIIII;IIIIIIIIIIIIIIIIIIIIIIIIIIIIIIIIIIIIIIIIIIIIIIIHHIIIIIIIIIIIIIIIIIIIIIIIIIIIIIIIIIIIIIIIIIIIIIIIIIIIIIIHHIIIIIIIIIIIIIIIIIIIIIIIIIIIIIIIIIIIIIIIIDDDDD
@HISEQ:969:HM2KJBCX2:2:1101:7310:92401 2:N:0:ACTATGCA
GGAAGAAGTAGCCCCAACTATCCCTATTAATCATTACGTCAATCCTAGAAACCAACAAAATAGGATCGAACGTCCTATTTCATTATTCCATGCTAATGTATTCAAGCGTTAGCCTGCTTTAAACACTCTAATTTTTTCAAAGTAACAGTCCTGTTTCCCTGCAACACCAAATTAATGACATTACAGTTCTTCAAGAAGGAGGAATCAGTAAAGCCAGTACATACCATTGGCACGACCAACCTACTGACCCCGAAATTCAACTACGAGCTTTTTAACTGCAACAACTTTAATATACGCTATTGGAGCTGGAATTACCGCGGCTGCTGGCACCAGACTTGCCCTCCAA
+
DBBDDHHIHHIIIHHHIIIIIHIIIIIIHIEHIGIIIIIHIIIIIIIGIGHIHHIIHIHIIIIEGHHHIHIIHIHHIHIHHHIIIII?FCGHHIIIIIIIIIIIIIIHIHIIIGHHIHHFHHHGIIIIHIIIIIHIIHHHIHHIGHHIIIHIIIIHIIIHHHIIHIIIIHIIHIIIIIIHHHIIIIHHIIIHGIIIHIIIHIIIIHIIIIIHHEIIIIIIIIIIIIIIIIIIIHHIHEHIHHHHHIHHIHHHHIIIIIIIIIIIIIIIIHIIIIIIIHIIIIIIIIIIIIIIIIIIHFHHHIIIIIHIIIIHIIIIIIIIIIIIHIIIIIIIIIIFHIIIIDDDDD
@HISEQ:969:HM2KJBCX2:2:1101:2493:93949 2:N:0:ACTATGCA
GGAAGAAGTAGCCCCAACTATCCCTATTAATCATTACGTCAATCCTAGAAACCAACAAAATAGGATCAAACGTCCTATTTCATTATTCCATGCTAATGTATTCAAGCGTTAGCCTGCTTTAAACACTCTAATTTTTTCAAAGTAACAGTCCTGTTTCCCTGCAACACCAAATTAATGACATTACAGTTCTTCAAGAAGGAGGAACCAGTAAAGCCAGTGCATACCAGAGGCACGACCAACCTACTAATCCCGAAATTCAACTACGAGCTTTTTAACTGCAACAACTTTAATATACGCTATTGGAGCTGGAATTACCGCGGCTGCTGGCACCAGACTTGCCCTCCAA
+
DDDDDIIIIIHIIIIIIIIHHHHHIIIIIIIIIIIIIIIIIIIIIIHIIIIIHHIIGIIIIIHHGHIIIIHIHCEHIIHIIIIIIHHGHIIHIIIIIIIIHHHIIIHIHHHHHIIIHIHIIHIHIIHHIIHHIIIIHIIHHIHHIIIIIIIIIIIIIIIHHIIIIIIIIIGIIIIHIIIIIIIIIIIIIIIIIIIIIIIIHIIIIIIIIIIIIIIIIIIIIIIIIIIII=IIIIIIIIIIIIHHHIIHIIIIIIIHGIIIIIHIIIIIIIIIIIIIIIIIIIIIIIIIIIIIIIIIIIIIIIIIIIIIIIIIIIIIIIIIIIIIIIIIIIIIIIIIIIIIIDDDDD
@HISEQ:969:HM2KJBCX2:2:1101:10908:92795 2:N:0:ACTATGCA
GGAAGAAGTAGCCCCAACTATCCCTATTAATCATTACATCGATCCTAGAAACCAACAAAATAGGATCAAACGTCCTATTTCATTATTCCATGCTAATGTATTCAAGCGTTAGCCTGCTTTAAACACTCTAATTTTTTCAAAGTAACAGTCCTGTTTCCCTGCAACACCAAATTAATGACATTACAGTTCTTCAGAAAGGAGGAATCAGCGAAGCCAGTGCATACCAAAGGCACGACCAACCTGCTAACCCCGAAATTCAACTACGAGCTTTTTAACTGCAACAACTTTAATATACGCTATTGGAGCTGGAATTACCGCGGCTGCTGGCACCAGACTTGCCCTCCAA
+
DADADEHIHHCGCEHCHHIGCHIIIIIIIIIEHHHIHIH?EHCGEHFHHEHHGHIIIIH?GEHHCHIIHIHHHIGHHFHHIIHIHH1FGEFH?FGHIIIHIHHHFGHHHHHFHHH?HIIHHHHHIIGHHIIIHIIIHIIHHFIHGEHFGIHIIHHHCIIHCIHH?GDIGIHIIHHHHHIHHHIHHHHIHHIHIIHIIIIIIIH:HIHIIIIIIIHHIIF<HECEHHEIIIIHCIIIHHGGHHHHDDH<HIIIIIIIHIHIIIIIIIHHHIIHHHHHIIIHHHG?IHGHEIIIIHIHEIHHHGIHIIIIIIIIHIHIHHIIIIIIIIIHIHIIIIHFIIIIHADDDD
@HISEQ:969:HM2KJBCX2:2:1101:12624:93418 2:N:0:ACTATGCA
GGAAGAAGTAGCCCCAACTATCCCTATTAATCATTACGGTGGTCCTAGAAACCAACAAAATAGAACCATGCCGTCCTATTTTATTATTCCATGCTAATGTATTCAAGCAAAAATGCCTGCTTTAAACACTCTAATTTTTTCAAAGTAAAGGTCCTGGTTCCCCGCGGCATCCAATTAAGGACATCGCGGTTCTCCAGAAGGTGAGAAATTGACTGCACCAGTTCATACCCCGTGAGGCACGACCGATGCGCCAATCCCGAAATTCAACTACGAGCTTTTTAACTGCAACAACTTTAATATACGCTATTGGAGCTGGAATTACCGCGGCTGCTGGCACCAGACTTGCCCTCCAA
+
B@@@DHFEGGFFGHIHHIIIIHHIIGIIIGGHIIIIIIHFGGGEHFHCHHIHEHIIIIHIIHHHHHIIE@HFDEH<GEHHH@EGFHHIIF?C@FEHHIC<C<DHEGHEHHHIFHHEHHHIHHHEHHHH@?GCHHIHHEIHHGGIGFIIHHECIIHEAE?H<<HHHAEEHCIIIGI:IHHHIIIHDHHHG?EI;FIIHIHH4<GIIHIIIGIIIHIHGHHHFGEFHFHHHHHIIIIIIIIIIIIIHIHHIHHHIHEHIIIIIIIIIIIIIIIIIIIIIIIIIIIIIIIIIIIIIHIIIIIIIIIIIIIIIIIIIIIIIIIIIIIIIIIIIIIIIIIIIIIIIIIIIIIIDDDDD
@HISEQ:969:HM2KJBCX2:2:1101:16398:94047 2:N:0:ACTATGCA
GGAAGAAGTAGCCCCAACTATCCCTATTAATCATTACGGTGATCCTAGAAACCAACAAAATAGAACCATGCCGTCCTATTCTATTATTCCATGCTAATGTATTCGAGCAAAAATGCCTGCTTTAAACACTCTAATTTTTTCAAGGTAAAGGTCCTGGATCCGCAAGACACCCAATTAAGGACATCAAGTTTCTCCAGAAGGTGAGAAATCAACAGCGACAGTTCATACCCCTTAAGGCATGACCATCACGTCAATCCCGAAATTCAACTACGAGCTTTTTAACTGCAACAACTTTAATATACGCTATTGGAGCTGGAATTACCGCGGCTGCTGGCACCAGACTTGCCCTCCAA
+
DDDDDIIHHEGHFHEHHHHEHHGHGGHIFEHCCGGHCGHIIHHD<FHIGEHFEHIIIIIHGGHCHHIIHEF@CHCCECGH<FFGHFHID@FHHGHGEHIIHDGIHHHHIIIIIHIIHHHIIIIHGIIHHIHIIHHHIIIIIIIHIIHIHHHHIHHHHHEHHGIIIHHHIHEIIIHHHHHHIIIIIIIIIHHHHGGIIIIIHFHHGIIHHIIIIIIHIIIIIIIIIIIIIIHIIIIIIIIIIIIIHIIIHIHHIIHIHEGIIIHHIIIIIIIIIGIIIIIHIIIIIIIIIIIHHHIIHIIIIIIIIIIHHHIIIIHHIIIIHIIHIIIIIIIIIIIIIIIIIIIIHIIIDDDDD
@HISEQ:969:HM2KJBCX2:2:1101:12641:94900 2:N:0:ACTATGCA
GGAAGAAGTAGCCCCAACTATCCCTATTAATCATTACTTCAGTTCTAGAAACCAACAAAATAGAACCGAAGTCCTAAATTATTATTCCATGCTAATGTATTCAAGGCATAAGCCTGCTTTAAACACTCTAATTTTTTCAAAGTAATAGAGCTAGATCGCGACGACAGCCCAGTAAAGGGTGCCGCCGTTTTCTAGCAGGATGGTAGACGCGCGCCGGCACTCACACTCGTAACCGAGGCGGGCCAGGTGCGTCAAACCAGAAATCCAACTACGAGCTTTTTAACTGCAGCAACTTTAATATACGCTATTGGAGCTGGAATTACCGCGGCTGCTGGCACCAGACTTGCCCTCCAA
+
DD@DBHIIIHIIHHHIFHIEHHIEHHIIGEHHIIIFHFIFHIIHIIGII?G@ECHHHH?EGGGHHIIHIGIIHHICHHIICHHIIIEC1FG?1<CHHHIICC<1FCHEGHHDHHIIHIHHGHIHEHHEFHCHCGHIGCHHHH?HHHFHFCIHIHHEIIHEHHHIHGHEEGGIHHF?HEHHHIIIHDF@@GCHHIIHHIIIHIIIIHHHIIIHHHIIHHHCIHIIIHEIIHHHIIHEHGIHEFFGIIGGHIIIHHGIHHIIIIHGIHIIHGHHIIIHIIIHIHGIIHHHIIIHF@HFHIHHHHHFHCHFHIIHGCEHHHHIIIIIGIIIIIIIHIIHIIIIIIIIIGIIIDDDDD
@HISEQ:969:HM2KJBCX2:2:1101:9745:94777 2:N:0:ACTATGCA
GGAAGAAGTAGCCCCAACTATCCCTATTAATCATTACGTCGATCCTAGAAACCAACAAAATAGGGTCAAACGTCCTATTTCATTATTCCATGCTAATGTATTCAAGCGTGTGCCTGCTTTAAACACTCTAATTTTTTCAAAGTAACAGTCCTGATTCCCCATGACACCAAATTAATGACATCACAGTTCGTCAGAAGGTAGAAATCAATAATACCAGTTCATACCAGAGGCACGACCAATATATTGATCCCGAAATTCAACTACGAGCTTTTTAACTGCAACAACTTTAATATACGCTATTGGAGCTGGAATTACCGCGGCTGCTGGCACCAGACTTGCCCTCCAA
+
DDDDDIIIIIIIIGIIIIIIIIIHIIIIIIIIIIIIIIIIIHIIIIIIIIIIHIIHIIIHIIHIHIIIIIIIHIIHIIIIIIIIIIIIIIIIHIIIIIIIIIIIIIIIIIIIIIIIIIIHHHIIIIIIIIIIIIIIIIIIIIIIIIIIIIHIHIIIIIIIIIIIIIIIIIIIIIIIIIIIIIIIIIIIIIIIIIIIIIIIIIIIIIIIIIIIIIIIIIIIIIIIIIIIIHIIIIIIIIIIIIIHHIIIIIIIIIIIIIIIIIIIIIIIIIIIIIIIIIIIIIIIIIIIIIIIIIIIIIIIHIIIIIIIIIIIIIIIIIIIIIIIIIIIIIIIIIGIIIIIIDDDDD
@HISEQ:969:HM2KJBCX2:2:1101:5356:94479 2:N:0:ACTATGCA
GGAAGAAGTAGCCCCAACTATCCCTATTAATCATTACCTCGACTCCGAAAGCCAACGAAATAGAACCGAGATCCTATTCCATTATTCCATGCACTAATGTTCAGGCTGTAGCGCCTGCTTTGAGCACTCCAATTTTTTCAAAGTAAACGTGCTGGCCACGCATAGCAATCGGTTAAGACCACTAAACACGAACCAACAAAAATCGTCCGGTCAGACAGTAAACACCGCAAGGTGCACCACCCGACCGAAACCGAGATCCAACTACGAGCTTTTTAACCGCAACAACTTTAATATACGCTATTGGAGCTGGAATTACCGCGGCTGCTGGCACCAGACTTGCCCTCCAA
+
DDDDDIIIIIIIGIIIIIIIIIIIIIIIIIIIIIIIIIHHHHIIGIIIHIHHHIIIIGHHHIGHHIIIIIGIGHIHHHIHIHHHIHIHHGHHHHHHEHIHIIIHIIIIHIIIIIHIHHHIHEHHHIIIIIIIIIHHHIIIIHHHHHIIIIIIIHHHHIIIHGIIIIIIIHHHHHIHGIIIIHIIHGHIIIIIIIIIIIIHHIIIIIIIIHIGIIIIIIIIIIIHIIHIIIIIIIHIIIHIIIHGHHIIIIIIIIIIIIIIIIIIIIIIIIIHHIIIIIIIIIIIIHHHIIIIIIIIIIIIIIIHIIIIIIIIIIIIIIIIIIIIIIIIIIIIIIIIHIIIGIDDDDD
@HISEQ:969:HM2KJBCX2:2:1101:14451:95200 2:N:0:ACTATGCA
GGAAGAAGTAGCCCCAACTATCCCTATTAATCATTACGTCGATCCTAGAAACCAACAAAATAGAATCAAACGTCCTATTTCATTATTCCATGCTAATGTATTCAAGCGTGCGCCTGCTTTAAACACTCTAATTTTTTCAAAGTAACAGTCCTGATTCCCCACGACACCAAATTAATGACATCGCGGTTCTTCAGAAGGTAGGAACCAATAATGCCAGTGCGTACCGAGGCACGACCGACAATCTGATCCCGAAATTCAACTACGAGCTTTTTAACTGCAACAACTTTAATATACGCTATTGGAGCTGGAATTACCGCGGCTGCTGGCACCAGACTTGCCCTCCAA
+
CDDDDIIHIIIIFHIEHIIIEHIIIIIIIIIIGIIIHIIIIIIHHEGGHHIIHHIIIHIIHEHHHHIHGCEHI?HHHHHEHH@CHIIIIHIHIGIIGIHHHFFHIIIIIIIIHIIIHHHHHHHHIIIIIHIHI?EGDEHHIHHHHIHHEGHIHHGHIIIHEIIIIIHIIIHHHHIIIIHHIIIIHIIIIHIHIIIIIIIIIIIIIHIHHHIIIIHIIIIGIIHIIIIIIIIIIIIIIIIIIIHGHHIHHHIIIIIIIIIIIHIIHIHHIIIIHHIIIHHHHFHHHIHIIHIIIIIIIIIIIIIIIIIIHIHIIIIIIIHIIIHIIIHIIIIGIIIIHIIIDBBDA
@HISEQ:969:HM2KJBCX2:2:1101:6686:95948 2:N:0:ACTATGCA
GGAAGAAGTAGCCCCAACTATCCCTATTAATCATTACGTCGATCCTAGAAACCAACAAAATAGAATCAAACGTCCTATTTCATTATTCCATGCTAATGTATTCAAGCGTGAGCCTGCTTTAAACACTCTAATTTTTTCAAAGTAACAGTCCTGATTCCCCACAACACCAAATAAATGACATCATGGTTCGTCAGAAGGGAGAAACCAACAATACCAGTACGTACCGAAGCACGACCGACATGATGGTCCCGAAATTCAACTACGAGCTTTTTAACTGCAGCAACTTTAATATACGCTATTGGAGCTGGAATTACCGCGGCTGCTGGCACCAGACTTGCCCTCCAA
+
<<0<0DGH<@<1<@0C=D@@G?11<CC1<1<1<1<FCEFC/C?GCFGHHEE@1DC0DC@<<GE1C@1<<F?0<D001CCGHHEFHHHHGIE<@1CFHEHHHEEEHC@211HDHE?@CCE?HFGGHF@DGEF?1F1<@4?G1?FFFHE2<AFHHEHF?C4HHHHG?D@CG@EG@HEHGCG<@@GIHH9IHHHF7C.</<7CCGEG?HHHCDECHCHHHHHHH@HGC1DEC.<CACBHHHHHE:<:;HFC/D1CFGC<11<@@<CHCEFFHHHEECEEIIIHEIIHIHGEEHDHHDHHHHHCFCHGHIIHHIIIHE<HHIGFHEFHHEGIIIHIIGIIIIIHD@D@@
@HISEQ:969:HM2KJBCX2:2:1101:14569:95464 2:N:0:ACTATGCA
GGAAGAAGTAGCCCCAACTATCCCTATTAATCATTACATCGATCCTAGAAACCAACAAAATAGAATCGGATGTCCTATTTCATTATTCCATGCTAATGTATTCAAGCGTGAGCCTGCTTTAAACACTCTAATTTTTTCAAGGTAACAGTCCTAATTCCCCGTGACACCAAATTAATGGCATTACGGTTCTTTAGAAGGTGAGAAATCAATAATATCAGTACATACCAACGGCATGACCGATACATTGATCCCGAAATTCAACTACGAGCTTTTTAACTGCAACAACTTTAATATACGCTATTGGAGCTGGAATTACCGCGGCTGCTGGCACCAGACTTGCCCTCCAA
+
DDDCDIIHIIIIIIIIIIIIIIIIIIHIIIIIIIIIHIIIIIIGHGIIIIIGIIIIIIIIHIHHEHIIIIIIIHIIIIIHIIIHIHIGIIIHHHIIIIIIIIIIIIHHIIIIIIIIIIIIIIIIIIIIIIIIHIIIIIIIIIIIHIIIIIIIIIIIIHIIIIIHIIIIIIIIIIIIIIIIIIIIIIIIIIIIIIIIIIIIIIIIIIIIIIIIIIIIIIIIIIIIIIIIIIIIIIIIIIIIIIIHHFIIIIIIIIIIIIIIIIIIIIIIIIIIIIIIIIIIIIIIIIIIIIIIIIIIIIIIIIIIIIIIIIIIIIIIIIIIIIIIIIIIIIIIIIIIIIIIIIDDDDD
@HISEQ:969:HM2KJBCX2:2:1101:9881:97261 2:N:0:ACTATGCA
GGAAGAAGTAGCCCCAACTATCCCTATTAATCATTACATCGATCCTAGAAACCAACAAAATAGAATCGGATGTCCTATTTCATTATTCCATGCTAATGTATTCAAGCGTGAGCCTGCTTTAAACACTCTAATTTTTTCAAGGTAACAGTCCTAATTCCCCGTGACACCAAATTAATGGCATTACGGTTCTTTAGAAGGTGAGAAATCAATAATATCAGTACATACCAACGGCATGACCGAAACATTGATCCCGAAATTCAACTACGAGCTTTTTAACTGCAACAACTTTAATATACGCTATTGGAGCTGGAATTACCGCGGCTGCTGGCACCAGACTTGCCCTCCAA
+
DDDDDIIHFHHIIIIIIIIIHHIIIIIIIIIIIIIIIIIIIIIIIIIIIIIIHHHIEHIIIIGIIIIIHFHIIHHIGHHIHIIIIHIHHHHHIIIHGIIIFHHGHHGIIIHIIIIIIHIIIIIHIIIHIIIIIIIIIHHHGIHIHIIIIHIIIIIHIIIHIIIIIIHHIIHIIHIIIIIIIIIIIIIIIHIIIIHIIIIIIIIHIIIIIIHIIIIHIIIIHIIIGIHIIIIIIIIIIIIIIIIHHDIIIICIIIIIIIIIIIIIIHGIIIIIIIIHIIIIIIIIIIIIIIIIIIHIIIIIHIIIIHIIHIIIIIIHIIIIIIIIIIIIGIIIIIIIIIIIIIDDDDD
@HISEQ:969:HM2KJBCX2:2:1101:20673:97214 2:N:0:ACTATGCA
GGAAGAAGTAGCCCCAACTATCCCTATTAATCATTACGTCAATCCTAGAAACCAACAAAATAGGATCAAACGTCCTATTTCATTATTCCATGCTAATGTATTCAAGCGTTAGCCTGCTTTAAACACTCTAATTTTTTCAAAGTAACAGTCCTGTTTCCCTGCAACACCAAATTAATGACATTACAGTTCTTCAAGAAGGAGGAACCAGTAAAGCCAGTACATACCAGGGGCACGACCAACCTACTAATCCCGAAATTCAACTACGAGCTTTTTAACTGCAACAACTTTAATATACGCTATTGGAGCTGGAATTACCGCGGCTGCTGGCACCAGACTTGCCCTCCAA
+
DDDDDIGIIIIIIIIIIIIIIIIIIIIIIIIIIIIIIIIIIIIHIIIIIIIIIIIIIIIIIIIHIIIIIIIIIIIIIIIIHIIIIIIHHIIIGHHHIIIGIFHIIIIIHHIIIIIGHIIIIIIIIIIHIIHIIIIIIIIIIIHIIIIIHIIHHIIIHIIIIIIIHHHGIIHHHIIIIIIIIIIIIIIIIIIIIIIIIIIIHHIIIIIIIIIIIIIIIIIIIIIIIIHHIIIIIIIIIIIIIIIHIIIIIIIIIIIIIIIIIIIIIHIIIIIIIIIIIIIIIIIIIIIIIIIIIIIIIIIIIIIIIIIIIIIIIIIIIIIIIIIIIIIIIIIIIIIIIIIIIDDDDD
@HISEQ:969:HM2KJBCX2:2:1101:13986:97989 2:N:0:ACTATGCA
GGAAGAAGTAGCCCCAACTATCCCTATTAATCATTACATCGATCCTAGAAACCAACAAAATAGAATCGGATGTCCTATTTCATTATTCCATGCTAATGTATTCAAGCGTGAGCCTGCTTTAAACACTCTAATTTTTTCAAGGTAACAGTCCTAATTCCCCGTGACACCAAATTAATGGCATTACGGTTCTTTAGAAGGTGAGAAATCAATAATATCAGTACATACCAACGGCATGACCGAAACATTGATCCCGAAATTCAACTACGAGCTTTTTAACTGCAACAACTTTAATATACGCTATTGGAGCTGGAATTACCGCGGCTGCTGGCACCAGACTTGCCCTCCAA
+
DDDDDIIIIIIIIIIIIIIIIIIIIIIIIIIIIIIIIIIIIIIIIIIIIIIIHIIIIIIIHIIHHIHIHIIIIIIIIIIIIIIIIIIIHHHHHIIIIIIIEFHIIHIIIIIIIIIIIIIIIIIIIIIHIIIIIIIIIIIIIIHIIIIIIIIIIIIIIIIIIIIIIIIIIIIIIIIIIHIIIIIIIIIIIIIIIIIIIIIIIIIIIHIIIIIHIIIIIIIIIIIIIIIIIIIIIIHIIIIIIIIIHGIIIHIIIIIIIIIIIIIIIIIIIIIIIIIIIIIIIIIIIIIIIIIIIIIIIIIIHHIIIHIIIIIIIIIIIIIIIIIIIIIIIIIIIIIIIIIIIIDDDDD
@HISEQ:969:HM2KJBCX2:2:1101:8832:97779 2:N:0:ACTATGCA
GGAAGAAGTAGCCCCAACTATCCCTATTAATCATTACGTCAATCCTAGAAACCAACAAAATAGGTTCGAACGTCCTATTTCATTATTCCATGCTAATGTATTCAGGCGCTAGCCTGCTTTAAACACTCTAATTTTTTCAAAGTAACAGTCCTGTTTCCCCGCAACACCAAATTAATGGCATTACGGTTCTACAAGAAGGAGGAGTCAGCGAGCCAGTGCATACCATTGGCACGACCGACCTGCTAACCCCGAAATTCAACTACGAGCTTTTTAACTGCAACAACTTTAATATACGCTATTGGAGCTGGAATTACCGCGGCTGCTGGCACCAGACTTGCCCTCCAA
+
DB0<D1<CF?H1<1CEEGHHIIGE?FGEHHIHIHHHHI1CEH1<EFGEHHIHGHFC11CH?CG11<CDE1<C11<DGEGHCEEGEHIIFEGHGCHIIGIEHEEHC1DDHEECHHFIIIHFHF@@DHHIHHEHG??EHGHGIIHHHHHHGHHAGGAFHHHHHHEEEHGEHHEIHHFGECFHHIIIIIIG=HIHHIHIIIHIHIIHI;3HIIIIIIIIHH;IHHHHIIIIIIIIHIHIIHHHHIHHHIHDGFIIIH?HHHHFHIIIIHHHIHHHIHHHIIHHHHGEHHIIIIIHIHIIIHHIIIIIIIIIHHEHIIIHHHEGIIIIIHHHIIIIHIHIIHIHDBDDD
@HISEQ:969:HM2KJBCX2:2:1101:13034:98186 2:N:0:ACTATGCA
GGAAGAAGTAGCCCCAACTATCCCTATTAATCATTACTTCAGTCCGCAAACACCAACAAAATAGAACCAAAGTCCTAACTTATTATTCCATGCTAATGTATTCATAGCCTGCAACGCCTGCTTTAAACACTCTAATTTTTTCAAAGTAAACGATCTAGTGCGCTGGTACCGGCTCAGTGAAGAGTAGCACCAGTGTCGCTAGAAGGATGGCTTGGCCAAGCCGGCACTCACACACGTCACCGTGGCGGGCCGGCTGCACCACACCAGAAATCCAACTACGAGCTTTTTAACTGCAGCAACTTTAATATACGCTATTGGAGCTGGAATTACCGCGGCTGCTGGCACCAGACTTGCCCTCCAA
+
CDDCDHIIIIIIIIIIIIIHGHHIIIIIHIIIIEHHIIIIIIIIIIIIIIHHHIIGHIHHIIIHHIIIIIHHIIHHHIIIIHHIIIIIIIHIIFHHIIIIICEEHHHIIIIIIIIIIIIIIIHHHIHHHHIIIIIIIHIHHHHHIHIHHHHEHHHHIHHIIIIHIIHIIIIIIIIIIIIIIIIIHHIIIIIIHIIHIIIIIIIIIIIIIIIHIIHFIIIIIIIIIIIIIIHHIHIIIIIIHIIIHHIHIIIIIIIIIHHGIIIIIIHIIIHIIIIIIIIIIIIIIHIIIIHIHIIIIIIIIHIIHIIGIHIIHIIHHHIIIIHHHIIIIIIIIIIIIIIIIIIIIIIIIIIIIIIIDDDDD
@HISEQ:969:HM2KJBCX2:2:1101:17652:98363 2:N:0:ACTATGCA
GGAAGAAGTAGCCCCAACTATCCCTATTAATCATTACGGTGATCCTAGAAACCAACAAAATAGAACCATGCCGTCCTATTCTATTATTCCATGCTAATGTATTCGAGCAAAAATGCCTGCTTTAAACACTCTAATTTTTTCAAGGTAAAGGTCCTGGATCCGCAAGACACCCAATTAAGGACATCAAGTTTCTCCAGAAGGTGAGAAATCAACAGCGACAGTTCATACCCCTTAAGGCACGACCATCACGTCAATCCCGAAATTCAACTACGAGCTTTTTAACTGCAACAACTTTAATATACGCTATTGGAGCTGGAATTACCGCGGCTGCTGGCACCAGACTTGCCCTCCAA
+
0<BD0CFCFGHHHHIGHHHII@GHHIHCGCFGC@CGHHHCE1GEGE1DG?CHIEHHEGHIHHCCCHHHGHHCHH<HEEEHHHFEH?GHIHHFHHHFCGHH?<CHIIHIHHHIIIIIHGHHEHIIFHIHHHHIHHIEIIIHIIHIHGIIHIHHIHHHHHGIHGEIHEEFHHEHHHHIIHHGIIIGGIIHHEHGHHIIHHHHIIIIIIIHHIHIIIIHIHHIHIIHHGHIIIHIHH=IIIIIIIHIIHHHIIIIIIIIHHIIIIIHHCHHHHIHHGIHIIIIIHIIIIIIHHHHIHIGHHIHEHIIHHHGIIHHIIIIIIIIIHIIIIIIIIIIIIIHHHEIIIIIIIHIDADBD
@HISEQ:969:HM2KJBCX2:2:1101:1787:99071 2:N:0:ACTATGCA
GGAAGAAGTAGCCCCAACTATCCCTATTAATCATTACGTAGATCCTAGAAACCAACAAAATAGGTTCGATCGTCCTATTTCGTTATTCCATGCTAATGTATTCAAGCGCGAGCCTGCTTTAAGCACTCTAATTTTTTCAAAGTAACAGTCCTGTTTCCCCGCAACAACAAATTAATGCCATCACGGTTCTACAAGAGGGAGGGACCAGTGAGGCCAGTGCATACCAGTGGCACGACCGACCTACTGGCCCCGAAATTCAACTACGAGCTTTTTAACTGCAACAACTTTAATATACGCTATTGGAGCTGGAATTACCGCGGCTGCTGGCACCAGACTTGCCCTCCAA
+
DDADDIIIIIIIIIIIHIIIIHIHIIIIIIIIIHIIIIIIIIIIIIIIIIIGIIHIHHHEHIIIIIHH@GHIHIIHIIIIIIIIIIIHIHIIHIHIIFCHIHHIIHHIIHIIIIGIHHHIHHHHHIIIHHIIIIIIGIIHIIIGHIHHGGHIIHHHIHIIIIIIHHIIIIHHHHIIHHHHHHEHHIIHGIIIIHIIIIIIIIIIIIIIIIHHIIIIIIIIIIIIIIHIIIIIIIIIIHHIIIHHEIIHIHIIIIIIIIIIIIIIIIIIIIIIIIHIIHIIIIIHIIIIHIIGIHHIIIHIHIIHHIIHHHIIIIIIIIIIIIIIIIIIIIIIIHIGIIIIIDDDDD
@HISEQ:969:HM2KJBCX2:2:1101:15842:98997 2:N:0:ACTATGCA
GGAAGAAGTAGCCCCAACTATCCCTATTAATCATTACGTCAATCCTAGAAACCAACAAAATAGGATCGTCGTCCTATTTCATTATTCCATGCTAATGTATTCAAGCGTTAGCCTGCTTTAAACACTCTAATTTTTTCAAAGTAACAGTCCTGTTTCCCCGCAACACCAACTTAATGGCATTACGGTTCTACAAGAAGGAGGAATCAGCAAAGCCAGTGCATACCAGTGGCACGACCAACTTGCTGACCCAGAAATTCAACTACGAGCTTTTTAACTGCAACAACTTTAATATACGCTATTGGAGCTGGAATTACCGCGGCTGCTGGCACCAGACTTGCCCTCCAA
+
D@@@@F@C<GH@CHHHHH11FHHIFECF<D1GHEHHHHE10EHGE?G1F@C@<GFEEHIHHH@1DCEC<1/<G@<1GCEF@GHH?H?CHHIE@FHHGHCHH<@HIGIHHEDHGIHIIIIHG@HFFGHHHFHHFHHIHHHHHHEHHGHHHHEIGBDD?GHHHHFHHHHHHHGHGEHHIHHGGHHHHFEHHHHHHEHI<IHG?HHCDGHEGFAFIIHIIIHIIIHGHHIIHIIIHHHHHHIHGF<<FHF?A0CHHHEIIHHIHHDHHFEIIIIHHGCGHHFIIIHGIHHEHIHEHCEIIHGHHIHHEHIHHHHHEDHHDHHFIHHHHHGHGHHIIIHHEHIIDBDD@
@HISEQ:969:HM2KJBCX2:2:1101:12630:99044 2:N:0:ACTATGCA
GGAAGAAGTAGCCCCAACTATCCCTATTAATCATTACGGTGATCCTAGAAACCAACGAAATAGAATCAGTCCGTCCTATTTCATTATTCCATGCTAATGTATTCAGACGATAGTCTGCTTTAAACACTCTAATTTTTTCAAAGTAACAGTCCTGATTTCCAACCACACCAAATAAATGGCATGAAAGTTCCTCAGAAGGTAGAGATCCATCTCACCAGTACAGACAATTAAGCCTGACCAATGGGTAGACCCCGAAGTTCAACTACGAGCTTTTTAACTGCAACAACTTTAATATACGCTATTGGAGCTGGAATTACCGCGGCTGCTGGCACCAGACTTGCCCTCCAA
+
DDDDDIIIIIIIHHIIIIIIIIIIIIIIIIIIIIIIIIIIIIIIIIIIIIIHGHHIIIIIIIHIIIIIIIHIIHIIIIIIIIIIIIIIIIIICGHIIIIIHIHIIIIIIIIIHHHIIIIIIIIHHIIIIIIIIIIIIIIIIIIIIIIIIIIIIIIHIIHIIIIIIIIIIIIIIIIIIIIIIIIIIIIIIHIIIIIIIIIIIIIIIIIIIIIIIIIIIIIIIIIIIIIIIIIIIIIIIIIIIIIIHGDIIIIIIIIIIIIIIIIIIIIIIIIIIIIIIIIIIIIIIIIIIIIIIIIIIIIIIIIIIIIIIIIIIIIIIIIIIIIIIIIIIIIIIIIIIIIIIIIDDDDD
@HISEQ:969:HM2KJBCX2:2:1101:11675:98908 2:N:0:ACTATGCA
GGAAGAAGTAGCCCCAACTATCCCTATTAATCATTACGGTGATCCTAGAAACCAACAAAATAGAACCATGCCGTCCTATTCTATTATTCCATGCTAATGTATTCGAGCAAAAATGCCTGCTTTAAACACTCTAATTTTTTCAAGGTAAAGGTCCTGGATCCGCAAGACACCCAATTAAGGACATCAAGTTTCTCCAGAAGGTGAGAAATCAACAGCGACAGTTCATACCCCTTAAGGCATGACCATCACGTCAATCCCGAAATTCAACTACGAGCTTTTTAACTGCAACAACTTTAATATACGCTATTGGAGCTGGAATTACCGCGGCTGCTGGCACCAGACTTGCCCTCCAA
+
BDDB@EEHHHIIIHIHHHHHHEHIIIHHIICHIIHHHHHHIIHIIIIIGIHD@HHHHIIIIICHIHHIHIIHHCEHHEDFGHIIIIIIHHIHIHIGI@HCGCFHIIIIIIIIIIIHFIIIHFHIIHHIIHHHHIHCHHHFIHIHIIHIHGGHIIIIHEHHHHIIHIHFHIIIIFE@HGIIIIIHHHIHHHGHIIIIIIIIIIIHIHFIGHHHHHHEHHHHHIIEIHHEGIHHIIIIHHHHHEEEIHGHHFHFIH?DGIIIHHHIFHHHIIIIIIHIIIIHFHIIIIIIGIHEHHHHIHHHHIIHIIIIIIIIHIIIHIIIHDHIHIIIHHEIHHGIIIIHHIHIIIIHDBDD@
@HISEQ:969:HM2KJBCX2:2:1101:13730:99579 2:N:0:ACTATGCA
GGAAGAAGTAGCCCCAACTATCCCTATTAATCATTACATCGATCCTAGAAACCAACAAAATAGAATCGGATGTCCTATTTCATTATTCCATGCTAATGTATTCAAGCGTGAGCCTGCTTTAAACACTCTAATTTTTTCAAGGTAACAGTCCTAATTCCCCGTGACACCAAATTAATGGCATTACGGTTCTTTAGAAGGTGAGAAATCAATAATATCAGTACATACCAACGGCATGACCGATACATTGATCCCGAAATTCAACTACGAGCTTTTTAACTGCAACAACTTTAATATACGCTATTGGAGCTGGAATTACCGCGGCTGCTGGCACCAGACTTGCCCTCCAA
+
DDDDDIIIIIIIIIIIIIIIHIIIIIIIIIIIIIIIHIIIIIIIIIIIIIIIEHIIIHIIIIEHIIIICHIIIHFIHHIIIHIIIIIHIIIHHIIFHIIIHIIIIHHIIIIIIIIIIIIIIIIIIIIIIIIIIHIIIIIIIIIIIIIIIIIIIIIIIIIIIIIIIIIIIIIIIIIIIIHIIIIIIIIIIIIIIIIIIIIIIIIIIIIIIIIIIIIIIIIIIIIIIIIIIIIIIIIIIIIIIIIIHFHIHIIIIIIIIIIIIIIIIIIIIIIIIIIIIIIIIIIIIIIIIIIIIIIIIIIIIIIIIIIIIIIIIIIIIIIIIIIIIIIIIIIIIIIIIIIIIIDDDDD
@HISEQ:969:HM2KJBCX2:2:1101:15787:99364 2:N:0:ACTATGCA
GGAAGAAGTAGCCCCAACTATCCTTATTAATCATTACGTCGATCCTAGAAACCAACAAAATAGAATCAAACGTCCTATTTCATTATTCCATGCTAATGTATTCAAGCGTGCGCCTGCTTTAAACACTCTAATTTTTTCAAAGTAACAGTCCTGATTCCCCACGACACCAAATTAATGACATCGCGGTTCTTCAGAAGGTAGGAACCAATAATGCCAGTGCGTACCGAGGCACGACCGACAATCTGATCCCGAAATTCAACTACGAGCTTTTTAACTGCAACAACTTTAATATACGCTATTGGAGCTGGAATTACCGCGGCTGCTGGCACCAGACTTGCCCTCCAA
+
DDDDDIIIIIIIIICHHIIIIIIIIIIIGIHIIIIHIIHHIIIHIIFHHIIFHIIIIIIIIHGHFHIIIHHHIIIIIIIHHHIHHIGGHHIIGIIIIIIIHHHIHHIIIIHIIIIIIGIIIIIHIIIIHIIIIIIIHHIIIIIIIHIIIIIIIHHHIIHIIIIIIIIIIIIIIIIIIHIIIIIIIIIIIIIIIIIIIIIIIIIIIIIIHIIIIIIIIIIIIHIIIIIIIIIIIIIIIIIIIIIHIIIIIIIIIIIIIIIIIIIIIIIIIIIIIIIIIIIIIIIIIIIIIIIIHIIIIIIIIIIIIIIIIIIIIIIIIIIIIIIIIIIIIIIIIIIIIIIIDDDDD
@HISEQ:969:HM2KJBCX2:2:1101:10346:100569 2:N:0:ACTATGCA
GGAAGAAGTAGCCCCAACTATCCCTATTAATCATTACTCATTTCCCCAAAAACCAACAAAATTCGAGATACGAGTCCTAACTTATTATTCCATGCTAATGTATTCATAACTTTCAGCCTGCTTTAAACACTCTAATTTTTTCAAAGTAAAGGTCCTGGATTGCGAACCCAACCCAGTAAAGGGCAGGAACGTTCTCCAGGAAGATGGTAAGCGCGCATCGGCACTCACACACGATACCGTGGCGGGCCAAGCGCACTATACCAGAAATCCGACTACGAGCTTTTTAACTGCAACAACTTTAATATACGCTATTGGAGCTGGAATTACCGCGGCTGCTGGCACCAGACTTGCCCTCCAA
+
DBDB@HIHIHHHHIHHIIIIIIIIHIIIIIIIIIIIHHHIIHHFHHHIIIIIIIIIGIIIIIIIIHIHIIEHIHGFHIIIH1FHHIIHIEHHEFHIIIHCFDHHHIIGIIIIIIIIIIIIHHIHIIHFHHIHHIIIII?HHHHIHHGHHIIGIIIHIIHHIHHHHHHIHHHIHIIHHIIIIHIIIIIIIHHHBEE;IHHIIHIHIHHDIIIIIIIIHIGIIIIIIIIIIIIIHIIIIIIHIIIIHIFIHGIHIIHIIIIIIHHHHIIIGIIIIIIHHHHGIIHFFHIIGIIIHHHHIIIIIIIIHIIIGIIIIIIIIIIIIIIIIIIIIIIIIGIIIIIIIIIIHHIIHIIHIBDDDD
@HISEQ:969:HM2KJBCX2:2:1101:12655:100795 2:N:0:ACTATGCA
GGAAGAAGTAGCCCCAACTATCCCTATTAATCATTACGTCAATCCTAGAAACCAACAAAATAGGATCGTCGTCCTATTTCATTATTCCATGCTAATGTATTCAAGCGTTAGCCTGCTTTAAACACTCTAATTTTTTCAAAGTAACAGTCCTGTTTCCCCGCAACACCAACTTAATGGCATTACGGTTCTACAAGAAGGAGGAATCAGCAAAGCCAGTGCATACCAGTGGCACGACCAACTTGCTGACCCCGAAATTCAACTACGAGCTTTTTAACTGCAACAACTTTAATATACGCTATTGGAGCTGGAATTACCGCGGCTGCTGGCACCAGACTTGCCCTCCAA
+
DDDBDHICGHHIIHHIIHIIIFHHIEHHIHIIIIHIHHHEHHHIFFHIHFEHEHHHHHHHHFIIHIIIHHHIHHE?GFHGHIHHHGHGFHHHFIHHIIIHHHHHIIIHHFHIIHGHHFGHHGHGHIIIIIIIIIHIHHIIHHIHHHHIHHIEHHIHIHHHHHHEHIIIHHIIIHHGIIHFGHHHHHHHHIHHIGIHHHHEIIIHIIIIHIHIIIHIIHIIIHHIIHHFHGIIHIHIGIIIHHHHHHHIHGDGIHHGIIHHHEHIHGIHHHHEHHIIHIHHHHIIIHHIHIHFIIIIIHIIIIIIIHHIIIHGIHHHIIIHHIIIIIIIIIIHIIIHIIIIDCCDD
@HISEQ:969:HM2KJBCX2:2:1102:2197:2222 2:N:0:ACTATGCA
GGAAGAAGTAGCCCCAACTATCCCTATTAATCATTACGTCGATCCTAGAAACCAACAAAACAGGTTCACCGTCCTATTTTATTATTCCATGCTAATGTATTCAGACATAAGCCTGCTTTGAACACTCTAATTTTTTCAAGGTAAAGGTCCTGGTTTCCTACCACGCTAAATTAATAACATGATAGTTCCCCAGAAGGTAGAAATTCTACACGCCAGTACAGACAATAGCCCGACTAACGATAGAACCCCGAAATTCAACTACGAGCTTTTTAACTGCAACAACTTTAATATACACTATTAGAGCTGGAATTACCGCGGCTGCCGGCACCAGACTTGCCCTCCAA
+
@DDDBHIGIIHHIHIIIIIIHIIIIIIIIIIIIIIIIIIIIIIIIIIHIIIGHIIIIIIIIIIIHHHHHHHEHHIHIIIIIIIIIIIHIIHGHIIIIIIIIFIHHIIIIIHIIIIIHIHHGIGIIIHHIIIIIIICHHIIIGIIIFHHIIHHHIIIIIIIHHIHHFHHIIIIIIIIIIIIIHIHIHHEHEFIIHHIIGIIHIIIIHHIIIIIHIIIIIIIIHIIIIHIIIIIIIIIIIIIIH;IIIIIHIIIIIIIIIIIIIIIIIIIIIHHIIIIIIIIIIIIIIIGIHIIIHIIIIIIIIIIIIIIIIIIIIIIIIIIIIIIIIIIIIIIIIIIIIIDDDDD
@HISEQ:969:HM2KJBCX2:2:1102:11276:2201 2:N:0:ACTATGCA
GGAAGAAGTAGCCCCAACTATCCCTATTAATCATTGCTCACAAATCCAAAAACCAACAAAATACGATAAACGAGCCCTAACTTATTATTCCATGCTAATGTATTCATAACTAACCGCCTGCTTTAAACACTCTAATTTTTTCAAAGTAAAGGTCCTGGATTGCGAACCCAACCCAGCAAAGGGCAGGAACGTTCTCCAGGAAGATGGTAAGCGCGCATCGGCACTCACACACGAAACCGTGGCGGGCCAAGCGCACTATACCAGAAATCCAACTACGAGCTTTTTAACTGCAACAACTTTAATATACGCTATTGGAGCTGGAATTACCGCGGCTGCTGGCACCAGACTTGCCCTCCAA
+
DDDDDGHHHHHFFHHICHEFFGHHIIIIHIHIIIIIIHIIIHIIFHIGECHFD=GGHII1@GCHH<GEHIICHHHI?@HEHIECFHECHHHII?GHIGFFH1C<GHHFHHIIEHHDHDGHHIIIHHCHHHHHHEHIIIIHIIGHHHHHC?HHGIIIIIHHFHHHGEGIHHHHHHHHHIIGIIHHIFHHIHHHFHHHHIHIIIIIIIIIIH<IIHHFGIHHIIIHHHHHHEEIIIH=GIIGIIIIIIIIIFIIIIHHHIIIIIIIIIHIIHIIIIIIIIIIIIIIHIIHHIIIIIIIIHHIHIIIIIIIIIIIIIIIIIIIIIIIIIIIIIIIIIIIIIIIIIIIIIIIIIIIIDADDD
@HISEQ:969:HM2KJBCX2:2:1102:6872:2720 2:N:0:ACTATGCA
GGAAGAAGTAGCCCCAACTATCCCTATTAATCATTACATCGATCCTAGAAACCAACAAAATAGAATCGGATGTCCTATTTCATTATTCCATGCTAATGTATTCAAGCGTGAGCCTGCTTTAAACACTCTAATTTTTTCAAGGTAACAGTCCTAATTCCCCGTGACACCAAATTAATGGCATTACGGTTCTTTAGAAGGTGAGAAATCAATAATATCAGTACATACCAACGGCATGACCGAAACATTGATCCCGAAATTCAACTACGAGCTTTTTAACTGCAACAACTTTAATATACGCTATTGGAGCTGGAATTACCGCGGCTGCTGGCACCAGACTTGCCCTCCAA
+
@B<@BE?<CH<FCHIIIGGEFF<1FHHEC1<FHHICH@@E0D1GC@FCFEHHEGHHGH1DHGHIIE@FC0D/<1DCH11<<DG11<F1D<@@GH1<DHHGHHEHH1FHECHEHHHFHECHGCHHHHHHHHHHEIHHIIGHHFHGFHFGEIIHCCGE?HEC@F@ECGCIHIHIHHHHHHEHHGGC@GHEEIIIIHIIHHHIHGHHFEIHGHHHHHFHHEHHHHHGHEGCCFFEGHHHIHGHECHHHGFDCIIHHIHIIIIHHE=HHHHGIIIHEHIIIIIIHHIIIHEHEHHIHHHDHIIHHHIIIHG@HGIIIIIHHDDEHIIIHIHHIIIHHEHGEHEHDIDADDD
@HISEQ:969:HM2KJBCX2:2:1102:13146:2972 2:N:0:ACTATGCA
GGAAGAAGTAGCCCCAACTATCCCTATTAATCATTACGTCGATCCTAGAAACCAACAAAATAGGTTCGATCGTCCTATTTCGTTATTCCATGCTAATGTATTCAAGCGCGAGCCTGCTTTAAGCACTCTAATTTTTTCAAAGTAACAGTCCTGTTTCCCCGCAACAACAAATTAATGCCATCACGGTTCTACAAGAAGGAGGGACCAGTGAGGCCAGTGCATACCAGTGGCACGACCAACCTACTGGCCCCGAAATTCAACTACGAGCTTTTTAACTGCAACAACTTTAATATACGCTATTGGAGCTGGAATTACCGCGGCTGCTGGCACCAGACTTGCCCTCCAA
+
DDDDDFHIIHHIHIIGHHIIIIIIGIIIIHCHHGIHHHIIIIIGHIIHHIIIEHIIGHHIIIGHEHIHHFHHEHIIIHFHICHHHHHFGHHHEHIIIIIHHGGHHIIHIHIIHHIIHIIIIIIIIIHHHIGHIHEHIIIIHIIIIIIHHIIIIHIHIIIIIIIIHHIIIHFFHIIIIHHHIHGHHIIIIIIIIIIIIIIHHHHIIIIIIIIIIIHIIIHIIIIIIIIHIIIIIIIIII=IIIIHHIIIIIIIIIIIHEIHIIIIIIIIIIIIIIIIIIIHIIIHIIHHHIIIIIIHIIIIIIIIIIIIHIIIIIIIIIIIIIIIIIIIIIIIIHIIIIIIIDDDDD
@HISEQ:969:HM2KJBCX2:2:1102:3817:4037 2:N:0:ACTATGCA
GGAAGAAGTAGCCCCAACTATCCCTATTAATCATTACGTCGATCCTAGAAACCAACAAAATAGAATCAAACGTCCTATTTCATTATTCCATGCTAATGTATTCAAGCGTGCGCCTGCTTTAAACACTCTAATTTTTTCAAAGTAACAGTCCTGATTCCCCACGACACCAAATTAATGACATCGCGGTTCTTCAGAAGGTAGGAACCAATAATGCCAGTGCGTACCGAGGCACGACCGACAATCTGATCCCGAAATTCAACTACGAGCTTTTTAACTGCAACAACTTTAATATACGCTATTGGAGCTGGAATTACCGCGGCTGCTGGCACCAGACTTGCCTCCA
+
DD@DDHHHIIGHHIIIIIIIIIHIIIIIIIIHIIIFIIHIHHIGIGIIIIIHEHIIIIIIIGIFHHHHIIIIH@EHIIHH@FFHHHIHIHHHHHIIIIIIIIHIIIHHHIHHHHHHHIIIHHIIIIHIIIIHIHIGHHHHHIIIHIIIHIIIHIIHIHGHHIIIIHHHHEHHHHIIIHHHIIIIHHEHIGHIIIIIIIHHIHHGEFHHIIIIIIHIIHIHIIIHEGIIHHEHHECHIIHGDHIIIIHIGHHIIIIIIIIHHIIIIIHHFGEHHIIIHIIHIIIIIGIIIIIHEIIIIIIIIHEHIHIHIIIHHHHGIIHHIIHIIIIIHHEDDCIIIIDD@@B
@HISEQ:969:HM2KJBCX2:2:1102:14725:3483 2:N:0:ACTATGCA
GGAAGAAGTAGCCCCAACTATCCCTATTAATCATTACATCGATCCTAGAAACCAACAAAATAGAATCGGATGTCCTATTTCATTATTCCATGCTAATGTATTCAAGCGTGAGCCTGCTTTAAACACTCTAATTTTTTCAAGGTAACAGTCCTAATTCCCCGTGACACCAAATTAATGGCATTACGGTTCTTTAGAAGGTGAGAAATCAATAATATCAGTACATACCAACGGCATGACCGATACATTGATCCCGAAATTCAACTACGAGCTTTTTAACTGCAACAACTTTAATATACGCTATTGGAGCTGGAATTACCGCGGCTGCTGGCACCAGACTTGCCCTCCAA
+
DDDDDHIIIIIIIIIIIIIIIIIIIIIIIIIIIIIIIIIIIIIIIIIIIIIIIIIIIIIIIIGGEHIIHIIIIIHHIIIIIIIIIIIHHHHHHIHIIIIIIIIIIIHIHIIIHIIHIIIIIIIIIHIIIIIIIIIIIIIIIIIIIIIIIIIIIIIIIIIIIIIIIIIIIIIIIIIIIIIIIIIIIIIIIIIIIIIIIIIIIIIIIIIIIIIIIIIIIIIIIIIIIIIIIIIIIIIIIIIIIIIHHEIIHIIIIIIIIIIIIIIIIIIIIIIIIIIIIIIIIIIIIIIIIIIIIIIIIIIIIHIIIIIIIIIIIIIIIIIIIIIIIIIIIIIIIIIIIIIIIIDDDDD
@HISEQ:969:HM2KJBCX2:2:1102:18313:4523 2:N:0:ACTATGCA
GGAAGAAGTAGCCCCAACTATCCCTATTAATCATTACGGTGATCCTAGAAACCAACAAAATAGAACCATGCCGTCCTATTCTATTATTCCATGCTAATGTATTCGAGCAAAAATGCCTGCTTTAAACACTCTAATTTTTTCAAGGTAAAGGTCCTGGATCCGCAAGACACCCAATTAAGGACATCAAGTTTCTCCAGAAGGTGAGAAATCAACAGCAACAGTTCATACCCCTTAAGGCACGACCATTACGTCAATCCCGAAATTCAACTACGAGCTTTTTAACTGCAACAACTTTAATATACGCTATTGGAGCTGGAATTACCGCGGCTGCTGGCACCAGACTTGCCCTCCAA
+
DDDDDIIIIIIIIIIIIIIIIIIIIIIIIIIIIIIIIIIIIIIHIHIIIIHIFIIIIGIHIIIIHIIIIIFIGIIIIIIIIIIIHHIIHHHIIIHIIIIHIGHHIIIIIIIIIIIIIIIIIIIIIIHIHIIIIIHIIIIIIIIIIIIIIIIIIIIIIIIIIIIIIIIIIHIHIIHIIIIIIHIIIIIIIIHIIIIIIIII;IIIIIIIIIIIIIIIIIIIIIIIIIIHIIIIIIIIIIIIIIIIIIIIIIIHIIIIIIHIIIIIHIIIIHIIIIIIIIIIIHIIIIIIIIIIIIIIIIIIIIIIIIIIIIIIIIIIIIIIIIIIIIIIIIIIIIIIIIIIIIIIIIIIDDDDD
@HISEQ:969:HM2KJBCX2:2:1102:3904:4841 2:N:0:ACTATGCA
GGAAGAAGTAGCCCCAACTATCCCTATTAATCATTACGTCAATCCTAGAAACCAACAAAATAGGATCAAACGTCCTATTTCATTATTCCATGCTAATGTATTCAAGCGTTAGCCTGCTTTAAACACTCTAATTTTTTCAAAGTAACAGTCCTGTTTCCCTGCAACACCAAATTAATGACATTACAGTTCTTCAAGAAGGAGGAACCAGTAAAGCCAGTACATACCAGAGGCACGACCAACTTACTAATCCCGAAATTCAACTACGAGCTTTTTAACTGCAACAACTTTAATATACGCTATTGGAGCTGGAATTACCGCGGCTGCTGGCACCAGACTTGCC
+
DDDCDIIIIIHIIGEGHCHIIIHIHIIIH?HHHEHHGIHHIIIIIIEHEHHIHHIHHIHIIII?FHHIIII<DHHIHIIIHHIIIIIIIIHHHIHGIIHIIIHIHIHHHHIHHEHEIIHHEHHHHIIIIIIIIIIHIIIIIHF@HHHE?HHHGHIHIHHHIHGIIHHHHIIHHIIHFGHHIHIHHIIIIHHHHHIIIHHHEHIIIFHHGIHGGHIIIHHIIIIIIIIIIIIHIIIIIHHIIHH=HIHDIIIIIHFGIGHHIGIHHHIIIIIIIIHIIIHIIIIHHGD1IIIIHHIIIHHHIIIIIIIIIIIHIIIIIIIHIIIIIHIHGDCIIIIDDDDD
@HISEQ:969:HM2KJBCX2:2:1102:14532:3884 2:N:0:ACTATGCA
GGAAGAAGTAGCCCCAACTATCCCTATTAATCATTACGTCAATCCTAGAAACCAACAAAATAGGATCGAACGTCCTATTTCATTATTCCATGCTAATGTATTCAAGCGTTAGCCTGCTTTAAACACTCTAATTTTTTCAAAGTAACAGTCCTGTTTCCCTGCAACACCAAATTAATGACATTACAGTTCTTCAGAAAGGAGGAATCAGCGAAGCCAGTGCGTACCAGTGGCACGACCAACCTGCTGACCCCGAAATTCAACTACGAGCTTTTTAACTGCAACAACTTTAATATACGCTATTGGAGCTGGAATTACCGCGGCTGCTGGCACCAGACTTGCCCTCCAA
+
DDDDDIIHIIIHGIIIIIHIIIIIIIIIIHIIIHIIIIIIIIIIIHIIIIIHIIIIHIHHHHHIIIIIHIHIIIGHIIHHHIIIIIIIFHIGHIIIIIHIIIHIIIIIIIIIIIIIIIIIHHHIIHIHHHIIIIIIHHHHIIIIIIIIHIIIIIIIIHIIIIIIIHIIIIIIIIIIIIIIIIIHIIHIIIIIIIIIIIIIIIIHIIIIIIHIIIIIIIIIIIIIIHIIIIIIIIIIIIIIIIIHGIIIIIIIIIIIIIIIIIIIIIIIIIIIHIHIIIIIIIIIIIIIIIIIIIIIIIIIIIIIIIIIIIIIIIIIIIIIIIIIIIIIIIIIIIIIIIIIIDDDDD
@HISEQ:969:HM2KJBCX2:2:1102:19730:5199 2:N:0:ACTATGCA
GGAAGAAGTAGCCCCAACTATCCCTATTAATCATTACGTCAATCCTAGAAACCAACAAAATAGGATCAAACGTCCTATTTCATTATTCCATGCTAATGTATTCAAGCGTTAGCCTGCTTTAAACACTCTAATTTTTTCAAAGTAACAGTCCTGTTTCCCTGCAACACCAAATTAATGACATTACAGTTCTTCAAGAAGGAGGAACCAGTAAAGCCAGTACATACCAGAGGCACGACCAACCTACTAATCCCGAAATTCAACTACGAGCTTTTTAACTGCAACAACTTTAATATACGCTATTGGAGCTGGAATTACCGCGGCTGCTGGCACCAGACTTGCCCTCCAAG
+
DDDDDIIIIIIIHIIIIIIIIIIIIIIIIIIIIIGIHIHIIIGGIIIIHIIIIIGIIIIIIIIGIIIIIIIHHHGFHGHIIHIIHIIGHHIIHHHHHFHIIGHIHIIIIIIHIIHHHHIIHHIIIIIIIIIIHIIHHIIIIIIIIIIHHIIIIIIIIIIIIIIIIIIHIIIIIIIIIIIIIHIIIIIHIIIHIIIIGIIIIHIIIIIIIIIIIIIIIHIIIIIIIIIIIGIIIIIIIIIIHHIHHDHHIIIIIIIHEIIIHHIIIIIIIIIIIIIIIIIIIIIIIIIHIIHIIIIIIIIIIIIIIIHIIIIIIIIIIIIIIIIIIIIIIIIIIIIIIIIIIIDDDDD
@HISEQ:969:HM2KJBCX2:2:1102:20761:5051 2:N:0:ACTATGCA
GGAAGAAGTAGCCCCAACTATCCCTATTAATCATTACGGTGGTCCTAGACCAACAAAATAGAACCAACGTCCTATTCTATTATTCCATGCTAATCTATTCAAGCAAAAGCCCGCTTTAAACACTCTAATTTTTTCAAGGTAATGGTCCTGGTTCCCCGACACACCCAATAAAGGGCATACCGGTTCACCAGAAGGATAGACCCGACAGCAGAACAGTACTCGCCAGAGACGGACCGTCCGGTCAGGCCTAAAATTCAACTACGAGCTTTTTAACTGCAACAACTTTAATATACGCTATTGGAGCTGGAATTACCGCGGCTGCTGGCACCAGACTTGCCCTCCAA
+
DDDCCIIIIHHGIIGIIHIHHIHHHIIHHHHHIIEHHGEHHHHIIGIHHHEHIIIIFHIICGHHHFIHIHHHEC1CG??GE?CGHHCC@FEFCCFHHHFHGFIHHHHI?G1CEHEEHHHGHHHIHHHHHHHGGHHHHHG<HHIIIIIHEHHHDIHIIGBCECHHHHHEAFIHIHHFIHHIIIHHHHFHHIHHIIIHIHHGIIHIII3IIHI>HHIIIIIGIIIHHHGIIIIIHHGIGHHHHHHGIIHEGHHGHIIIIHHCEHIIHIIIIIIIIIIIIIIIIHFIGIIIIIIIIIIHHHHIIIIIIIIIIIIIIHIGIIIIIIIIIIIIIIIHIIIIIIIDDDDD
@HISEQ:969:HM2KJBCX2:2:1102:6828:5694 2:N:0:ACTATGCA
GGAAGAAGTAGCCCCAACTATCCCTATTAATCATTACGGTGATCCTAGAAACCAACAAAATAGAACCATGCCGTCCTATTCTATTATTCCATGCTAATGTATTCGAGCAAAAATGCCTGCTTTAAACACTCTAATTTTTTCAAGGTAAAGGTCCTGGATCCGCAAGACACCCAATTAAGGACATCAAGTTTCTCCAGAAGGTGAGAAATCAACAGCGACAGTTCATACCCCTTAAGGCATGACCATCACGTCAATCCCGAAATTCAACTACGAGCTTTTTAACTGCAACAACTTTAATATACGCTATTGGAGCTGGAATTACCGCGGCTGCTGGCACCAGACTTGCCCTCCAA
+
@DADDHHIIIHHIHHHIIIHHHIIIIHHIIIIHIIHIIGIHIHHHFHHIIIHIIGHHHFHIIGHHHEHI1FGDGHHIHEHGIHGEGHCEHIIHHI?GHFHHCCHIHHIIIHHIIIIHGHHHHHIGHGFHHHHEHHIHG@GCHH5IHHIIHHGIHHHHHIHHHHIIHHHHIIIHHHFHIHIIIHFHIIIIHHHGIIIIIIIIHIIHHIHHIIIIIIIIIIIIIIIHIHGIIIIIIIIIIIHIIIIIIHHHHEHHHHIIIIIIIIIIHHIHHIIIHIIHIIIIIIIHIIIIIIIIIIIIIIIHIIIIIIHIIHIIIIIIIIIIIIIIIIIIHHIHHHIIIIHIIIIIIIIDDDDD
@HISEQ:969:HM2KJBCX2:2:1102:12440:6361 2:N:0:ACTATGCA
GGAAGAAGTAGCCCCAACTATCCCTATTAATCATTACGGTGATCCTAGAAACCAACAAAATAGAACCATGCCGTCCTATTCTATTATTCCATGCTAATGTATTCGAGCAAAAATGCCTGCTTTAAACACTCTAATTTTTTCAAGGTAAAGGTCCTGGATCCGCAAGACACCCAATAAAGGACATCAAGTTTCTCCAGAAGGTGAGAAATCAACAGTAACAGTTCATACCCCTTAAGGCATGACCATCACGTCAATCCCGAAATTCAACTACGAGCTTTTTAACTGCAACAACTTTAATATACGCTATTGGAGCTGGAATTACCGCGGCTGCTGGCACCAGACTTGCCCTCCAA
+
DD@DDFEHHHHFHIIIIIIIIIIIIIIIIIHIIIIIIIIIIIIIIGIIIIIIIIIIIIIIIIHIHEHIIFIGDGHIHHHHHIIIIIHIIIIIIIIIIHEGHHIHEHGHIIIIHIIHHHHFIIHIIIHIIIIIIIIIIIIIIHFGIHIIIIIIIIIIIDHHIHHEHIIIIHIIIIIIIIIIHIHIGHIIIIIIIIIIIIIIIIIIIIIIIHIIHGGHHFIIIIIIIIIIIIIIIIIIIIHHIIIHHEHEDIHGIIIIIIIIIIIIIIIIIHIIIIIIIIIIIIIIIIIIIIIIIIIIIIIIIIIIIIIIIIIIIIIIIIIIIIIIIIIIIIIIIIIIIIIIIIIIIIIIDDDDD
@HISEQ:969:HM2KJBCX2:2:1102:14007:6326 2:N:0:ACTATGCA
GGAAGAAGTAGCCCCAACTATCCCTATTAATCATTACGGTGATTCAGAAACCAACAAAACAGGACCACCGTCCTATTTTATTATTCCATGCTAATGTATTCAGACGTAAGCCTGCTTTGAACACTCTAATTTTTTCAAGGTAAAGGTCCTGGTTTCCCACCACGCTAAATTAATAACATGATGGTTCCCCAGAAGGTAGAAATTCCACACGCCAGTACAGACAATTGCCCGACCAACGGTAGAACCCCGAAATTCAACTACGAGCTTTTTAACTGCAACAACTTTAATATACGCTATTGGAGCTGGAATTACCGCGGCTGCTGGCACCAGACTTGCCCTCCAA
+
DDCDDIIIIIIIIIIIIIIIIIIIHIIIIIIIIIIIIIIIIHHHIIIIIIIHIIIHIHIIHHHHHIIIIHHHIIIIIIIIIIIIIIIIIIIIHIIHHIHIIIHHHHHIIIIIIIIIHIIIIIIIIIIIIIHHHIIIIIIIIIIIIIIIIIIIHIIIHIIIIIIIIIIIIHIIIIIIIIIIIIIHHIIHIIIIIIIHIIIIHIIIIIIHHIIIIIIIIIIIIIIIHIIIIIIIIIIIIIIHG<IHIIIIIIIIIIIIIIIHIHHIIIIIIIIHIIIIIIIIIIIIIIIIIIIIIIIIIIIIIIIIIIIIIIHIIIIIIHIIIIIIIIIIIIIIIIIIIIDDDDD
@HISEQ:969:HM2KJBCX2:2:1102:4421:5570 2:N:0:ACTATGCA
GGAAGAAGTAGCCCCAACTATCCCTATTAATCATTACGGTGGTCCTAGAAACCAACAAAATAGAACCATGCCGTCCTATTTTATTATTCCATGCTAATGTATTCAAGCAAAAATGCCTGCTTTAAACACTCTAATTTTTTCAAAGTAAAGGTCCTGGTTCCCCGCGGCATCCAATTAAGGACATCGCGGTTCTCCAGAAGGTGAGAAATTGACTGCACCAGTTCATACCCCGTGAGGCACGACCGATGCGCCAATCCCGAAATTCAACTACGAGCTTTTTAACTGCAACAACTTTAATATACGCTATTGGAGCTGGAATTACCGCGGCTGCTGGCACCAGACTTGCCCTCCAA
+
BCDADIHIHHHHHHHH@CHHIIHIIHIIIIIIIIHIHIIHHHEHIIIIGHHIHIHIIIHHHIFHIGEEFDHHIIIHHFHIIIGHGHIIHIHIHIIGIHGHFD1FIIHIHIIIIHIIHHIHE@FEHHGIIIIIIIHHIHHHIIIIIIIIIHIIGIIIIHHIIIIIIHIIIIHGIIIIIIIIIIHII;IIIHIIIIIIIIIIIIIIIIIIIIIIIIIIIIIIIIIIIIIIIIIGIIIIGIIIIIIIIIIIIIIHIHIIIIIIIIIIIIIIIIIIIIIIIIIIIIIIIIIIIGIIIIIIIIIIIIIIIIIIIIIIIIIIIIIIIIIIIIIIIIIIIIIIIIIIIIIIIIIIDDDDD
@HISEQ:969:HM2KJBCX2:2:1102:1356:7642 2:N:0:ACTATGCA
GGAAGAAGTAGCCCCAACTATCCCTATTAATCATTACGGTGATCCTAGAAACCAACGAAATAGAATCAGTCCGTCCTATTTCATTATTCCATGCTAATGTATTCAGACGATAGTCTACTTTAAACACTCTAATTTTTTCAAAGTAACAGTCCTGATTTCCCATCACACCAAATAAATGGCATGAAAGTTCCTCAGAAGGTAGAGATCCATCTCACCAGTGCAGACAATTAAGCCTGACCAATGGGTAGACCCCGAAGTTCAACTACGAGCTTTTTAACTGCAACAACTTTAATATACGCTATTGGAGCTGGAATTACCGCGGCTGCTGGCACCAGACTTGCCCTCCAA
+
BD@DAHE1<1<<CGHI=CFH@GEGEGEHHHC1DGGEHHH@GEEHC1F<GH@F@GH@CEE0@F11D?C@C<F1<CHCHGGGHH?GHG11<11<1<C1@CHHGHEIHHHHDHHIHEIHHIHHEIGIHIIHHHCGCHGDF?GFGGHGIHHHHEHCGHHH@GHIHEEHHCFE0HII;IHFHIHIHFIHHGIIIIHEEHIIIIIIHHFII:IIIIGEFG@FEIIIIIIIIGHHGIHHFHHHEGIIIIHIHCDIIHDCIIIHHHIIHIIIIIIIIIIIIIIIIIIGIIHHHHFCIHIIIIIIHHHIIIIIIIIHIIIIIIIIIIIIIIIIHIIIIIHHHIIIIIIIHIID@DD@
@HISEQ:969:HM2KJBCX2:2:1102:21271:9231 2:N:0:ACTATGCA
GGAAGAAGTAGCCCCAACTATCCCTATTAATCATTACTTCAGTTCTAGAAACCAACAAAATAGAACCGAAGTCCTAAATTATTATTCCATGCTAATGTATTCAAGGCATAAGCCTGCTTTAAACACTCTAATTTTTTCAAAGTAATAGAGCTAGATCGCGACGACAGCCCAGTAAAGGGTGCCGCCGTTTTCTAGCAGGATGGTAGACGCGCGCCGGCACTCACACTCGTAACCGAGGCGGGCCAGGTGCGTCAAACCAGAAATCCAACTACGAGCTTTTTAACTGCAGCAACTTTAATATACGCTATTGGAGCTGGAATTACCGCGGCTGCTGGCACCAGACTTGCCCTCCAA
+
BDDDDHEFHFEGHEHHII?H?HHIHI?HEHFEHHFEHEHEHHGHFEEHIHHGHHHHEEHCEEHIHIFHHHD<EEEGHHH@FHEHHCG1C1<<1<C1<1<1<<DEF@F?F<<<EHG?HHF@<F@HEHGFFDCCGFHCCHGEFEEFGA<HGHHHFCCDHHHHEHFAGAIIHGHHHB;.HHDHDHFHHDIGHHHHHGGCHHE?IIIFHCFIIIHHDIIHHFHIFHFHGFFIIHHIIIFHIIIIFFIIIIGGIIHHGHHIIHHIIGIIIIIIIIHIHHHHIIIHGFCHIHIHHIHHIHIHHHHIHGHHHHCFFIHHIHIIIIIIHIIIIIIIIIIHIIIIIIIHIHIIIIIIIDDDDD
@HISEQ:969:HM2KJBCX2:2:1102:3109:9776 2:N:0:ACTATGCA
GGAAGAAGTAGCCCCAACTATCCCTATTAATCATTACGTCGATCCTAGAAACCAACAAAATAGGGTCAAACGTCCTATTTCATTATTCCATGCTAATGTATTCAAGCGTGTGCCTGCTTTAAACACTCTAATTTTTTCAAAGTAACAGTCCTGATTCCCCATGACACCAAATTAATGACATCATAGTTCGTCAGAAGGTAGAAATCAATAATACCAGTGCATACCGGAGGCACGACCAATATATTGATCCCGAAATTCAACTACGAGCTTTTTAACTGCAACAACTTTAATATACGCTATTGGAGCTGGAATTACCGCGGCTGCTGGCACCAGACTTGCCCCTCCAA
+
BD@BDIIIIHH?FCEEHEHIIICEHCFH@GH?HHIEHFIHDHHF=CHHHIHH@FHHHCFHHE@?EHEGEF?EHCEDHIIEGCGHEHHHHECGHIGIICCHFHCCHIHHH@CDHHIHEHHHIHGCHHFHHHGCGFF1GGHIHHFG@FHEIHIIHHEHHHHHIHHIHHFHGHFEHFIIGFCEGHHIIIHHEHHHHHIHHHIHIIIHHHFHHHGGIIIHIIHIHIIIHHHHHHIIIIHIIIIIIIHFCEIIHHHHHGEHHIHIHIHIIHHDCEIIIIIIIHHHHHEHHHHHIIGHHHIIHHIIHHIGHIHIHIHEIHGIHDFIIIIIHHIIIIHIHHHIIIIIIHDDBD0
@HISEQ:969:HM2KJBCX2:2:1102:13091:9966 2:N:0:ACTATGCA
GGAAGAAGTAGCCCCAACTATCCCTATTAATCATTACTTCAGTTCTAGAAACCAACAAAATAGAACCGAAGTCCTAAATTATTATTCCATGCTAATGTATTCAAGGCATAAGCCTGCTTTAAACACTCTAATTTTTTCAAAGTAATAGAGCTAGATCGCGACGACAGCCCAGTAAAGGGTGCCGCCGTTTTCTAGCAGGATGGTAGACGCGCGCCGGCACTCACACTCGTAACCGAGGCGGGCCAGGTGCGTCAAACCAGAAATCCAACTACGAGCTTTTTAACTGCAGCAACTTTAATATACGCTATTGGAGCTGGAATTACCACGGCTGCTGGCACCAGACTTGCCCTCCAA
+
BDDDBGHHHFHCCGHGHHHE?GEHHFEHHGHHHHIHIIHHIE<GGHGIHIIIHCHII@HHIGHHHHIHIDD@GEHEHHEHFHGIGEH11DCHIEHHGIH@@FGHHEHHHIFHIHHHHGHHHIIHHIIIIICEGEHCCGHHHHHHCHHHHHHHHHHDHGHHHHHIHIHGGIHIIIHIHHIHI<IHHGIHHHHIIIHGHHHHGHHHIIHHHIIIIIIIGIIIHIHIHGIIIIGHDHIIIIGIIIGGHIHBGIIIHIIHGHIHIIHHIIIIHGIHIIIHFIIIGHHHHIIIIIIHGIIHHIIHGIIIHIFHHIHHGIHHHIIIHHHC0IIHIIIIIIIIIIIIIHIIIHHGIDAACB
@HISEQ:969:HM2KJBCX2:2:1102:13706:9196 2:N:0:ACTATGCA
GGAAGAAGTAGCCCCAACTATCCCTATTAATCATTACTTCAGTTCTAGAAACCAACAAAATAGAACCGAAGTCCTAAATTATTATTCCATGCTAATGTATTCAAGGCATAAGCCAGCTTTAAACACTCTAATTTTTTCAAAGTAATAGAGCTAGATCGCGACGACAGCCCAGTAAAGGGTGCCGCCGTTTTCTAGCAGGATGGTAGACGCGCGCCGGCACTCACACTCGTAACCGAGGCGGGCCAGGTGCGTCAAACCAGAAATCCAACTACGAGCTTTTTAACTGCAGCAACTTTAATATACGCTATTGGAGCTGGAATTACCGCGGCTGCTGGCACCAGACTTGCCCTCCAA
+
DDCDCIHIIIGIHIHHIIIIIIIIIIIIIIIIIHIIIIGIHIIHIIIIIIIGHIIIHEIIIHIIIIIIIIIHHIIIIIIIHIIIIHHHIIIIIIIIIIIIIHHHIIHIIIIIFHIIHIHHHHIIIIIIIIIHHIHIIIHHIIIIIIIIHIIIIIIIIIIIIIHIIIIIIIIHHIHIIIHHIIIIIIIIIIIIIIIIIIIIHIIIIIIIIIIIIIIIIIIIIIIIIIIIIIIIIIIIIIGIIIIIIIIIIIIHHIHIIIIIIIIIIIIIIIIIIIIIIIIIHHHIIIIIIIIIIIIIIIIIIIIIIIHHHIIIIIIIIIIIIIIIGIIIIIIIIIIIIIIIIIIIIIIIIDDDDD
@HISEQ:969:HM2KJBCX2:2:1102:15588:9657 2:N:0:ACTATGCA
GGAAGAAGTAGCCCCAACTATCCCTATTAATCATTACGGTGATCCTAGAAACCAACAAAATAGAACCATGCCGTCCTATTCTATTATTCCATGCTAATGTATTCGAGCAAAAATGCCTGCTTTAAACACTCTAATTTTTTCAAGGTAAAGGTCCTGGATCCGCAAGACACCCAATTAAGGACATCAAGTTTCTCCAGAAGGTGAGAAATCAACAGCGACAGTTCATACCCCTTAAGGCATGACCATCACGTCAATCCCGAAATTCAACTACGAGCTTTTTAACTGCAACAACTTTAATATACGCTATTGGAGCTGGAATTACCGCGGCTGCTGGCACCAGACTTGCCCTCCAA
+
CDCDDIIIIIHHGIIHIIHHIIGIIIIIHIIGIHIIIIHIHIIIIIIIHIIIIIIIIIIIIIHIIIIIIIHIHGDHII@HHIIIIEHIHIIIHIIIIHHGH@CIHIIIIIIIIIIIHHHHFHIHIIIHIIIIHIHHIHIIIIIIHHGHIIIHHEIIIIIIHHHHIIIIIIIIHHFIIIIIIIHIIIIIIIIIIIIIIIHIIIIIIIIIIIIIIHIHHIIIIIIIIIIIIIIIIIIIIIIIIIIIIIIIIIHHIIIIIIHIIIIIIIIIIHIIIIIIIIIIIIIIIIIIIIIIIIIIIIIIIIIIIIIIIIIIIIIIIIIIIIIIIIHIIIIIIIIIIIIIIIIIIIIIDDDDD
@HISEQ:969:HM2KJBCX2:2:1102:12622:9844 2:N:0:ACTATGCA
GGAAGAAGTAGCCCCAACTATCCCTATTAATCATTACTTCAGTCCTAGAAACCAACAAAATAGAACCAAAGTCCTATTCCATTATTCCATGCTAATATATTCAAGCAAACATGCCTGCTTTAAACACTCTAATTTTTTCAAAGTAAAAGTCTTGGATCCCTAGCGCACTCAATTAAGAGCACACTAGTTCCCCAAAAGGAAAAGCCCAAAGTTGCAGTACAAACCTTACGGTTGACGGCAACTATAAGCCCAAAATTCAACTACGAGCTTTTTAACTGCAACAACTTTAATATACGCTATTGGAGCTGGAATTACCGCGGCTGCTGGCACCAGACTTGCCCTCCAA
+
DBDDDHHIIIIIIIIIIHIIIIIIIIIIIIIHHHHGHHHHIIICHIIIIIIHIIIIIIIIIIIIIHHIIIIIIGHIIIHIIIIIIIIIIIHGHHIHIIIHHGFHIHHIIIIIIHIIIIIHIIHHHHIIIIIIIIIHFDIIIIHHHIIHHHIHHIIHHIIIIIIIHIHHHIIIIIIIHHIIIGIIHIHIGIHHIIIIHHIIIIIIIIIIIIIHIHIIIIIIIIIIIIIIIIIIIIIIIIIIIIHHIIIIIIIIIIIHHIIHIHIIIIIIHIIIIIIIIIIIIHIIIIHHIIIIIHIIIIIIIIIIIIIIIIIIIIHIIIIIIIIIIIIIIIIIIIIIIIIIIDDDDD
@HISEQ:969:HM2KJBCX2:2:1102:10767:9633 2:N:0:ACTATGCA
GGAAGAAGTAGCCCCAACTATCCCTATTAATCATTACGTCAATCCTAGAAACTAACAAAATAGGATCAACGTCCTATCTCATTATTCCATGCTAATGTATTCAAGCGCGAGCCTGCTTTAAACACTCTAATTTTTTCAAAGTAATAGTCCTGATTCCCCGCCACACCAAATTAATGACATGATGGTTCGTCAGAAGGTAGGAATCAGTAACACCAGTACGTACCGAAGGCACGACCAACGTACTAATCCCGAAATTCAACTACGAGCTTTTTAACTGCAACAACTTTAATATACGCTATTGGAGCTGGAATTACCGCGGCTGCTGGCACCAGACTTGCCCTCCAA
+
D@@B0GEHHFEH1<EECEH1C@GHCHIIE@GGC1CHFC<DHHEGEF1<DGG@G<GE1FH?GGECHEH?G@GH?@EHECGH?@<11<11<CE?<CHGGHHF<CDHHHHDHHHH7HEHHHCGFDIHIHHCGHHIHIHH@HH@DHHGHHGF@HEGGGEIHHDECIIIIIIIHHHHGHHFIIHFIIIIHIGHEGIIHIHHHHEEIIHIHHHIIIHEHHHFEHGIIIHHHCFFIIIHHHIGHIIIHGHHHCEGIHIIIHCGHHEGHHEIIIIHIHHGIHHCIHIIIHFGCIHIIIIHHEEIIIHFFIIIHHHIIIIIHHDCIIIHIIIGIIIIGIIIHHEHHGIIDDADD
@HISEQ:969:HM2KJBCX2:2:1102:8879:9986 2:N:0:ACTATGCA
GGAAGAAGTAGCCCCAACTATCCCTATTAATCATTACGGTGATCCTAGAAACCAACGAAATAGAATCAGTCCGTCCTATTTCATTATTCCATGCTAATGTATTCAGACGATAGTCTGCTTTAAACACTCTAATTTTTTCAAAGTAACAGTCCTGATTTCCAACCACACCAAATAAATGGCATGAAAGTTCCTCAGAAGGTAGAGATCCATCTCACCAGTGCAGACAATTAAGCCTGACCAATGGGTAGACCCCGAAGTTCAACTACGAGCTTTTTAACTGCAACAACTTTAATATACGCTATTGGAGCTGGAATTACCGCGGCTGCTGGCACCAGACTTGCCCTCCAA
+
DDAA0FFEHIHHH?EHIHH1CDFHHHGIHHHHI@GHHHIIEHE1CGCFH?C<C1<CGCG@@CG@D?FHHHHEGDHIICDC@DE?E1F1F<<<CGHIIFEEF1D1<EHDHHFGIHGD?GFCHHGIFHEAGFFBEA<<<CHHHIHHIHHCEIIIIHEHHEDHFDHHGEEHHIHHGG?IIHEHIIIIIHHCFGGIHHHHHF<0HFIHHHGFHHHFGIGIIHIHHIHHCEIHHHHHEEIHGF?@C1HFHF<EEA/HHGIIHGHFIHIIIHHHHFHEGDFHGHHHHFIHHIHHEHHHEHIIIIHHFHFHIHIHF<1HHGIHHHCH@HHHFHIIHHHIIHIHHEIIIHIDBDBB
@HISEQ:969:HM2KJBCX2:2:1102:6239:11707 2:N:0:ACTATGCA
GGAAGAAGTAGCCCAACTATCCCTATTAATCATTACGGTGATCCTAGAAACCAACAAAATAGAACCATGCCGTCCTATTCTATTATTCCATGCTAATGTATTCGAGCAAAAATGCCTGCTTTAAACACTCTAATTTTTTCAAGGTAAAGGTCCTGGATCCGCAAGACACCCAATTAAGGACATCAAGTTTCTCCAGAAGGTGAGAAATCAACAGCGACAGTTCATACCCCTTAAGGCATGACCATCACGTCAATCCCGAAATTCAACTACGAGCTTTTTAACTGCAACAACTTTAATATACGCTATTGGAGCTGGAATTACCGCGGCTGCTGGCACCAGACTTGCCCTCCAA
+
DDDDDIIIIIIHIIIHHIIIIIIIIIIIIIHIIIIIIIIIIIIIIIIIIIIIIIIIHIIIIIIIIIIIIHIIIIIIIIIIIIIIIIIIIIHHIIIIIIIHHGGGGFHIIIIIIIIGIIIIIIIIIIHHIIIHIIIHHIHIHIIIIIHIIIIIIIHHHHIIIHHHIIIIHIIIIIIIIIIIIHIIIIIIHFHHIIIIIIIIHHIIGHIHIIIHHGIIHIIIIIIIIIIIIIIIIIIIIIHIHIIIIIIIIIHIIIIHIIIIIIIIIIIIHIIIIIIIIIIIHIIIIIIIIHHIIIIIIIHHIIIIIIIIIIIIIIIIIIIIIIIIIIIIIIIIIIIIIIIIIIIIIIIDDDDD
@HISEQ:969:HM2KJBCX2:2:1102:10195:11136 2:N:0:ACTATGCA
GGAAGAAGTAGCCCCAACTATCCCTATTAATCATTACTTCAGTCCGCAAACACCAACAAAATAGAACCAAAGTCCTAACTTATTATTCCATGCTAATGTATTCATAGCCTGCAACGCCTGCTTTAAACACTCTAATTTTTTCAAAGTAAACGATCTAGTGCGCTGGTACCGGCTCAGTGAAGAGTAGCACCAGTGTCGCTGGAAGGATGGCTTGGCCAAGCCGGCACTCACACACGTCACCGTGGCGGGCCGGCTGCACCACACCAGAAATCCAACTACGAGCTTTTTAACTGCAGCAACTTTAATATACGCTATTGGAGCTGGAATTACCGCGGCTGCTGGCACCAGACTTGCCCTCCAA
+
@D@00D<CF?GHH?GH=GHHHIHHGHHHH@<?GH?GHFGHEFGE?ECCDHHFHIGIIII??HEHGEEGIH?GH1C@GH?EH1@CHHFDHHHEHFHHHC@HE<1FHHHHHHCGCGCHEFHHHFFGEGHGHHHIHHH??FH@HIHIIHHFEIHFAA?@C?<<HEHFHECFCC?FHCEAEEIIHIHEBDIIHEHHHHIIHEGCHEGEHIHGHHHEGEF=HHHCCGIIHHHIFFEC@EHHHHG?CHDHHC?C/HHHIHHE@<CIIIHFFHIHGCD?HHIIHIHIIHEHHGHHHEHHGHHEFIIIHEFCHFEHHIHHGGGCHHEHCIIHHEHDCIHHHGG?FEIHIHHHIIHHG?HHIIIHDDDDC
@HISEQ:969:HM2KJBCX2:2:1102:13429:10704 2:N:0:ACTATGCA
GGAAGAAGTAGCCCAACTATCCCTATTAATCATTACGTCAATCCTAGAAACCAACAAAATAGGATCAAACGTCCTATTTCATTATTCCATGCTAATGTATTCAAGCGTTAGCCTGCTTTAAACACTCTAATTTTTTCAAAGTAACAGTCCTGTTTCCCTGCAACACCAAATTAATGACATTACAGTTCTTCAAGAAGGAGGAACCAGTAAAGCCAGTACATACCAGAGGCACGACCAACCTACTAATCCCGAAATTCAACTACGAGCTTTTTAACTGCAACAACTTTAATATACGCTATTGGAGCTGGAATTACCGCGGCTGCTGGCACCAGACTTGCCCTCCAA
+
DDDDDIIIIIIIIIIIGIHIIIHHGHHIIIIHIIIIIIIIIIIHIIIIIIIHIGIHIHEHIIIIIGHFHHIIIIIHHIIHHHIIHIIHHHHHIHHIHHHHIIIIIIIIIIIIIIHIIIIIIIHIIHIIIIIIIIIIIIIIIIIIIIIHIIIIIIIIIHIIIIIIIIIHIHHHIHIIIIIIIIIIIIHHIHIHIIHIIIHIIIIIIIHIIIIIIIIIIIIIIIIIIIIIIIIIIIIIHFHIIHHHIIHIIIIIIIIIIIIIIIIIIIIIIIIIIIIIIIIIIIIIIIIIIIIIIIIIIIIIIIIIIIIIIIIIIIIIIIIIIIIIIIIIIIIIIIIIIIIIDDDDD
@HISEQ:969:HM2KJBCX2:2:1102:20112:10564 2:N:0:ACTATGCA
GGAAGAAGTAGCCCCAACTATCCCTATTAATCATTACATCGATCCTAGAAACCAACAAAATAGAATCTGATGTCCTATTTCATTATTCCATGCTAATGTATTCAAGCGTAAGCTTGCTTTAAACACTCTAATTTTTTCAAGGTAAAAGTCCTAATTCCCCATAACATCAAATAAATGACATTATGGTTCTTTAGAAGGTGAGAACCAATAAAACCAGTACATACCAAGGCATGACCGATTCCTTGATCCCTAAATTCAACTACGAGCTTTTTAACTGCAACAACTTTAATATACGCTATTGGAGCTGGAATTACCGCGGCTGCTGGCACCAGACTTGCCCTCCAA
+
CDCDDIIIIHIIIIIIHHIIIIGIIIIIIIIIIIIIIIIIIIIIIIIHHIHEHHIIIIIHIIHIIIHHIHHIIICHIIIIHIHIIIHH?GHH?@FFFHHIIHHIIGFHHIIHGHHHIIIIIHGFIIEHHIHGAHHIHHHHEGHHI$CGGHEGEHIHIHGHCHHHHIGHHHHHIIIICDCGHHHIEHHFGEHHHIIIHHEHEGHIIIIIGIHFGEEEE?GFHFHHECFCFGHGHHEHCFHEF<6CGHHG+A1IIIHGHGD1DEDHIIHHCHHHGFCEFD1<GC<@HHECFEEHHGHHFHHFHHFGHHEHEGFHIHHHHIIIHHEEF?GF@@D11HHIHC=<<<<D<
@HISEQ:969:HM2KJBCX2:2:1102:3475:11800 2:N:0:ACTATGCA
GGAAGAAGTAGCCCCAACTATCCCTATTAATCATTACTTCAGTTCTAGAAACCAACAAAATAGAACCGAAGTCCTAAATTATTATTCCATGCTAATGTATTCAAGGCATAAGCCTGCTTTAAACACTCTAATTTTTTCAAAGTAATAGAGCTAGATCGCGACGACAGCCCAGTAAAGGGTGCCGCCGTTTTCTAGCAGGATGGTAGACGCGCGCCGGCACTCACCCTCGTAACCGAGGCGGGCCAGGTGCGTCAAACCAGAAATCCAACTACGAGCTTTTTAACTGCAGCAACTTTAATATACGCTATTGGAGCTGGAATTACCGCGGCTGCTGGCACCAGACTTGCC
+
B@DB@H@GFHHEHHHDCEGCHC1CGHFHEHH?CFHEFHEFEEHHHHHIHCHHHEH=HGFFHHGFGIHHG?C@1@CCDCEHHHHGHGGHFHE1@G1EGHFHFE?FGEH@F1B<CFG@BHIHIG@EH6CCG6CF;CEFHBDGEHFAGHH?GGHHHFHH@?GHHH@FHCEBGEC/DHHGEGE<<8?DHE/HCHHHH6IH@GD/D<79D2CFHECHHHC>?GFGHGDE/HHHEHGBCEFEH=CCHH@FFCCHED<CIHGHHHHDECG@HIIHIHIIHFHD@EHHIHHIIGHHHHHHIHFHIHEEGCHHGC?GFEHHEHEGIIHEHDDDCHHHHFHHCCHHIGHIIHEADBAB
@HISEQ:969:HM2KJBCX2:2:1102:6361:11859 2:N:0:ACTATGCA
GGAAGAAGTAGCCCCAACTATCCCTATTAATCATTACGTCAATCCTAGAAACCAACAAAATAGGATCGAACGTCCTATTTCATTATTCCATGCTAATGTATTCAAGCGTTAGCTTGCTTTAAACACTCTAATTTTTTCAAAGTAACAGTCCAAATTCCCCGCAACACCAAATTAATGGCATTACGGATCATCAGGAAGGAGGAATCAGTGAGACCAGTACATACCAGAGGCATGACCAACCTACTAACCCCGAAATTCAACTACGAGCTTTTTAACTGCAACAACTTTAATATACGCTATTGGAGCTGGAATTACCGCGGCTGCTGGCACCAGACTTGCCCTCCAA
+
DDDDDIIIIIGIIIIIIHHHIIIIIIHIIIIIIIIIIIIIIIIIIIIIIIIIHHIIIIHGHHIGEHHIIIIIIIIIIIIIIIIHIIIHIIGHIIIIIIIIIIIIIIIIIIIIIIIIIIIIIIIIIIIIIIIHIIIIIIIIIIIIIIIIHIIIIHIFIIHIIIIIIIHIIIIGIIIHIIIIIIIIIIIHIIIIIIIIIIIHIIIIIIIIIIIIIIIIIIIIIIIIIIIHIIIIIIIIIIHHIIHGHHEIIIIIIIIIIIIIIIIIIIIIIIIIIIIIIIIIIIIIIIIIIIIIIIIIIIIIIIIIIIIIIIIIIIIIHIIIIIIIIIIIIIIIIIIIIIIIIDDDDD
@HISEQ:969:HM2KJBCX2:2:1102:17261:11457 2:N:0:ACTATGCA
GGAAGAAGTAGCCCCAACTATCCCTATTAATCATTACTTCAGTTCTAGAAACCAACAAAATAGAACCGAAGTCCTAAATTATTATTCCATGCTAATGTATTCAAGGCATAAGCCTGCTTTAAACACTCTAATTTTTTCAAAGTAATAGAGCTAGATCGCGACGACAGCCCAGTAAAGGGTGCCGCCGTTTTCTAGCAGGATGGTAGACGCGCGCCGGCACTCACACTCGTAACCGAGGCGGGCCAGGTGCGTCAAACCAGAAATCCAACTACGAGCTTTTTAACTGCAGCAACTTTAATATACGCTATTGGAGCTGGAATTACCGCGGCTGCTGGCACCAGACTTGCCCTCCAA
+
DDCDDIIIIIIIIIIIIIIIIIIIIIIIIIIIIIIIIIIHIIHIIIIIIIIIIIIIIIIIHIHIIIIGIGIHHIIIGIIIIIIIIGHFHIHIIIHIIHHHICGHIIHIIIHIIIIIIIIHHHIHHIIIIIIIIIIHIIIHFIIHIHHIIHHIHIIIIIIIHIIIIIIIIIIHIIIHIIIIIIIIIIIIIIIIIIIIIIIIIIIIIIIIIIIIIIIIIIIIIIIIIIIIIIIIIIIIIIIIIIIIIIIIIIHIIIIIIIIIIIIIIIIIIIIIIIIIIIIIIIIIIIIIIIIIIIIIIIIIIIIIIIHHHIIIIIIIIIIIIIIIIIIIIIIIIIIIIIIIIIIIIIIIIDDDDD
@HISEQ:969:HM2KJBCX2:2:1102:15578:12312 2:N:0:ACTATGCA
GGAAGAAGTAGCCCCAACTATCCCTATTAATCATTACGGTGGTCCTAGACCAACAAAATAGAACCAACGTCCTATTCTATTATTCCATGCTAATCTATTCAAGCAAAAGCCCGCTTTAAACACTCTAATTTTTTCAAGGTAATGGTCCTGGTTCCCCGACACACCCAATTAAGGACATACCGGCTCACCAGAAGGATAGACCCGACAACAGGACAGTACTCGCCAGAGACGGACCGCCCGGTCAAGCCTAAAATTCAACTACGAGCTTTTTAACTGCAACAACTTTAATATACGCTATTGGAGCTGGAATTACCACGGCTGCTGGCACCAGACTTGCCCTCCAA
+
D?BD?EFH111<FHHGHEHIIIEEHHHHHEHHHH1@HEEC10<GHHGHEH?<GECHECHHEHHHEIHHGHHHEH<<FGEGHC@GHHH?FF<@CFHHHHGHIIHEGHGHHHEDEEFEGHIHGBFGHHHHDCEEDHHFFHIHEHEHIIHIHHHHDIIIIIIIHHHHIIHIHHGIIIIIIIIIIIIHIIHIHGIIIIIIIHIHHHHIIIIIHIIIHIIHIHDHIIIIIIIHIIIIHEIIIIIIIIHIIHHIIIIHIIIIIIHHHIIIIIIIIIIIIIIIIIIIHHIGIIIIIIIIIIHHFGFIIIIIIIIIIHIIIIIIIIIIIHGIIIHHIIIIIIIIIIIDDBDD
@HISEQ:969:HM2KJBCX2:2:1102:12905:13148 2:N:0:ACTATGCA
GGAAGAAGTAGCCCCAACTATCCCTATTAATCATTACATCGATCCTAGAAACCAACAAAATAGAATCGGATGTCCTATTTCATTATTCCATGCTAATGTATTCAAGCGTGAGCCTGCTTTAAACACTCTAATTTTTTCAAGGTAACAGTCCTAATTCACCGTGACACCAAATTAATGGCATTACGGTTCTTTAGAAGGTGAGAAATCAATAATATCAGTACATACCAACGGCATGACCGAAACATTGATCCCGAAATTCAACTACGAGCTTTTTAACTGCAACAACTTTAATATACGCTATTGGAGCTGGAATTACCGCGGCTGCTGGCACCAGACTTGCCCTCCAA
+
DDDDBIIIIIHHHIIIIIIHIIIIIIIIIIIHIIIIIIIHIIIHIIGGIIIHEHIIIIIFHEHHIIHIIGIIEEHHIIIIIIHIHHIGHHHHIIIIIIIIIFHHIHIIIIIIIIIIIIIIIIIIHHIIIIHIIIIIIIIIIIIIIIIIHHIIIHHHIIIIIHGHHHHIIIIHHIIIIIIIIIIIIIIHHHHIIIIIIIIIIIIIIIIIIIIIIIIIIIIIIIIHHIIIIIHIIIIIIIIIIIIHHGIIIIIIIIIIIIIIIIIIIIIIIIIIIIIIIIIIIIIIIIIIIIIIIIIIIHIIHHIIIIIIIIIIIIIIIIIIIIIIIIIIIIIIIIIIIIIIIIDDDDD
@HISEQ:969:HM2KJBCX2:2:1102:19557:13515 2:N:0:ACTATGCA
GGAAGAAGTAGCCCCAACTATCCCTATTAATCATTACGTCGATCCTAGAAACCAACAAAATAGAATCAAACGTCCTATTTCATTATTCCATGCTAATGTATTCAAGCGTAAGCCTGCTTTAAACACTCTAATTTTTTCAAAGTAACAGTCCTGATTCCCCACGACACCAAATTAATGACATCGCGGTTCTTCAGAAGGTAGGAACCAATAATGCCAGTGCGTACCGAAGCACGACCAACAATTTGATCCCGAAATTCAACTACGAGCTTTTTAACTGCAACAACTTTAATATACGCTATTGGAGCTGGAATTACCGCGGCTGCTGGCACCAGACTTGCCCTCCAA
+
DDDDDIIIIIGIIGICHIIIIIIIIIIIIIIIIIIHHHIGIIIIIIIIIHIIECHIIHIGHHHHGIIHHIHHHHHHHIGIHIIIIIIHHHHIIIIHGIIIIGCHIHIHIIIGIIIIIIHIIIIHHIIIHHHIIIIIIIIHIHGHHIIHIHIHHHHIIIIIIIIIIIIIIIIHHIIIIIIIHIIIHHIIHIIIIIIIIIIIIHIIIHIIIIIIIIIIIIIIIHIIHIIHHIIIIIIIIIIIIIHHIIIIIIIIIIIIIIIIIHHIIIIIIIIIIIIIIIIIIIIIIIIIIIIHGHIIIIIIIIIIIIIIIIIIIIIIHHIIIIIIIHIIIIIIIIIIIIIIDDDDD
@HISEQ:969:HM2KJBCX2:2:1102:4193:13947 2:N:0:ACTATGCA
GGAAGAAGTAGCCCCAACTATCCCTATTAATCATTACGTCAATCCTAGAAACCAACAAAATAGGATCAAACGTCCTATTTCATTATTCCATGCTAATGTATTCAAGCGTTAGCCTGCTTTAAACACTCTAATTTTTTCAAAGTAACAGTCCTGTTTCCCTGCAACACCAAATTAATGACATTACAGTTCTTCAAGAAGGAGGAACCAGTAAAGCCAGTACATACCAGAGGCACGACCAACCTACTAATCCCGAAATTCAACTACGAGCTTTTTAACTGCA
+
@DAD@HIEHHH@FHHEHEHHIHCHHHIIEHHHHIGHHHIIIIIIHIHIIIIHHHHHHIHIIGGIHHIIIIHHHCIIIIIIIIIIIIIHHIIHHIIHHHHIGHHHHGHIHIHHGFGFHHHIIIIIIHHHHHHHIIHHHHHIHHHHHHHCHH@IHFGHEEHHHHHEHIIIIIHHHHHICFHHHHIHHEEGFEHEIHHHIIIHHHGGFGHHIHHHHEEHHHGHHIHHHGEHEEHGHGHIHIIHGFEF<EEHHHFHFECH@HGEEHIHEGHE@HHEIHHB@ADD
@HISEQ:969:HM2KJBCX2:2:1102:10390:14609 2:N:0:ACTATGCA
GGAAGAAGTAGCCCCAACTATCCCTATTAATCATTACATCGATCCTAGAAACCAACAAAATAGAATCGGATGTCCTATTTCATTATTCCATGCTAATGTATTCAAGCGTGAGCCTGCTTTAAACACTCTAATTTTTTCAAGGTAACAGTCCTAATTCCCCGTGACACCAAATTAATGGCATTACGGTTCTTTAGAAGGTGAGAAATCAATAATATCAGTACATACCAACGGCATGACCGAAACATTGATCCCGAAATTCAACTACGAGCTTTTTAACTGCAACAACTTTAATATACGCTATTGGAGCTGGAATTACCGCGGCTGCTGGCACCAGACTTGCCCTCCA
+
BDDDDIIIHIIHFHHIIIHIIIIHIIIIIIIIIIIIGHIIHIIGIIIIIIIIIIGIIFHHIHHHIIIIIIIIHIIIIIIIIHIIIIGIEHHIGIIHIHIIIIIIIHIIIHIIIIIIIIIIIIIIIIIIIIIIHIIIIIIIIIIIIIIIHIIIIHIIIIIIIIIIIHHHIIIHIIIIIIHIIIIIHGGIIIIIIIIIIIIIIIIIIIIIIIIIIIIIIIIIIIIIIIIIIHIIIIHIIIHIIIIHIIIIIIIIIIIIIIHIIIIIIIIIIIIIIIIHIIIIIIIIIIIHIIHIIIHIIIIHIIIIIIIIIIIIIIIIIGIIHGIIIIIIIIIIIIIIIIIHIDDDDD
@HISEQ:969:HM2KJBCX2:2:1102:13792:14560 2:N:0:ACTATGCA
GGAAGAAGTAGCCCCAACTATCCCTATTAATCATTACGGTGGTCCTAGAAACCAACAAAATAGAACCACAACGTCCTATTCTATTATTCCATGCCAATCTATTCAAGCAAATGCCTGCTTTAAACACTCTAATTTTTTCAAGGTAATGGTCCTGGCTCCCCGGCACACCCAATAAAGGACATACTGGTTCACCAGAAGGTGGACCCGACACAGGACAGTACTCGCCAAAGACGGACCGCCCGGCCAGGCCTAAAATTCAACTACGAGCTTTTTAACTGCAACAACTTTAATATACGCTATTGGAGCTGGAATTACCGCGGCTGCTGGCACCAGACTTGCCCTCAA
+
@@0<DHEHHH@FHHEEHHIHHI?F1<D<CFH1<CGFHG0<<0<CGHC@C@CGHC@EHCHHHI1DEG1<<CC@HD1C0CCHEE@G@?G1111<CD1HHHGC1<F@?HFF<<1H8EG?E@GGGD<<GHHHHHHG<HFBCHHEGIIHFHGEAHEGBCGEGCDEEGAHHIIHIHHHFEHHCFEHFHIHEHC:IIIHI;IHHHF9CDIHIIIHHHF<1HEIIHIIIIIIEIIIHHGHHHCDIHHIHHGCCHGC1HEHCHGDCEGEEEDCHFHHFFHEHHEHHHHHHIHHGC@GIIIIHHHHHHHHGHHHIIIHHIHEIHIHDHEHHHEHHGEHHHHGHHIIHHIHCDDCC
@HISEQ:969:HM2KJBCX2:2:1102:5352:13944 2:N:0:ACTATGCA
GGAAGAAGTAGCCCCAACTATCCCTATTAATCATTACGGTGGTCCTAGACCAACAAAATAGAACCAACGTCCTATTCTATTATTCCATGCTAATCTATTCAAGCAAAAGCCCGCTTTAAACACTCTAATTTTTTCAAGGTAATGGTCCTGGTTCCCCGACACACCCAATAAAGGGCATACCGGCTCACCAGAAGGATAGACCCGACAACAGAACAGTACTCGCCAGAGACGGACCGTCCGGTCAGGCCTAAAATTCAACTACGAGCTTTTTAACTGCAACAACTTTAATATACGCTATTGGAGCTGGAATTACCGCGGCTGCTGGCACCAGACTTGCCCTCCAA
+
DDDDAHIIIIHIIIIIIIIIIIHIGHIIIIIHHIIIIIIIIIIIIIIIHIHHIHHHHHHIGHIFEHHIGIHHHHIEHIIIIIIIIIIHGH1CCHHIIIIIIIIIHHHIHIHHHHHHGIIIIIIIIIHHHIIIIHIHHIIHFHHIHGIIHIHHIIIIIIHHIHHIIHIIIIIIIHHIIIIIIIHIIIHHIHIIIIIIIIIIHIIIIIIIHIHHHHIIIIIIIIIIIIIIIIIIIIIHIIIGIIHHHIGHIHHIIIIIIIIIIIIHIIIIIIIIIIIIIIIIIIIIIIIHIHHIIIIIIHHIIIIIIIIIIIIIIIIIIIIIIIIIIIIIIIIIIIIIIIIDDDDD
@HISEQ:969:HM2KJBCX2:2:1102:5888:13909 2:N:0:ACTATGCA
GGAAGAAGTAGCCCCAACTATCCCTATTAATCATTACGTCAATCCTAGAAACCAACAAAATAGGATCGAACGTCCTATTTCATTATTCCATGCTAATGTATTCAAGCGTTAGCCTGCTTTAAACACTCTAATTTTTTCAAAGTAACAGTCCTGTTTCCCTGCAACACCAAATTAATGACATTACAGTTCTTCAGAAAGGAGGAATCAGCGAAGCCAGTGCATACCAGTGGCACGACCAACCTGCTGACCCCGAAATTCAACTACGAGCTTTTTAACTGCAACAACTTTAATATACGCTATTGGAGCTGGAATTACCGCGGCTGCTGGCACCAGACTTGCCCTCCAA
+
DDDDDIIIIIIIIIIHHHHIGHHHIIHHHIIIIHIIHIIIIIIHIIHHHIIIHHHHIIIIIIHHFHGIHIIGHHIIIIIIIHHIGCHHIHIIIIIIIIIIIIIIIIIIHHHIIIIIIHHIIIHIIIIIHHHIHHIIIIIHIIHIIHGIIIIIHHHIIIIIIIIIIIIIIIHHIIIIIIIIIIIIIIIIIIIIIIIIIIIIIIIIIIHIIIIIIIIIIIIIIIIIIIIIIIIIIIHIHIIIIIIHHIIIIIIHIIIIIIIIIIIIIIIIIIIIIIHIIIIIIIIIIHIIIIIIIIIIIIIIIIIIIIHIIIIIIIIIIIIIIIHIHIIIHIIIIIIIIIIIIDDDDD
@HISEQ:969:HM2KJBCX2:2:1102:8556:15238 2:N:0:ACTATGCA
GGAAGAAGTAGCCCCAACTATCCCTATTAATCATTACGTCAATCCTAGAAACCAACAAAATAGGATCAAACGTCCTATTTCATTATTCCATGCTAATGTATTCAAGCGTTAGCCTGCTTTAAACACTCTAATTTTTTCAAAGTAACAGTCCTGTTTCCCTGCAACACCAAATTAATGACATTACAGTTCTTCAAGAAGGAGGAACCAGTAAAGCCAGTACATACCAGAGGCACGACCAACCTACTAATCCCGAAATTCAACTACGAGCTTTTTAACTGCAACAACTTTAATATACGCTATTGGAGCTGGAATTACCGCGGCTGCTGGCACCAGACTTGCCCTCCAA
+
BDDDCIIIIIHHIIIIIIIIIHIIHHIGIIIHIIHHIEHIIIIHHIIHIGHHIIIIHIHIHIHHHFIIIHHHFCGHHHIIIIIHIIIIHIGHHHIHIHEIIIIHIIIIIHIIHIHIIIIIIIHHIIHHIIIHIIHHIIIHIIHIIIIIIIIHIIHIHHIHGIIIIIIIIHGEIIIIIIIIIHIIIIIIHIIIIIIII;IIIHIHIHHIIIIIIHIIIIIIIIIIIIIIIIIIIIIIIIHIIIHGGIHHIIIIIIHIHIIIIIIIIIIIIIIIIIIIIIIIIIIIHHGHHIIIIIIIIIIIIIIIIIIIIIIIIIIIIIIIIIIIIIIIIIIIIHHGHIIIIDDDDD
@HISEQ:969:HM2KJBCX2:2:1102:10602:15957 2:N:0:ACTATGCA
GGAAGAAGTAGCCCCAACTATCCCTATTAATCATTACATCGATCCTAGAAACCAACAAAATAGAATCGGATGTCCTATTTCATTATTCCAGCTCCAATAGCGTATATTAAAGTTGTTGCAGTTAAAAAGCTCGTAGTTGAATTTCGGGATTGACGTGATGGTCATGCCTTAAGGGGTATGAACTGTTACTGTTGATTTCTCACCTTCTGGAGAAACTTGATGTCCTTTATTGGGTGTCTTGCGGATCCAGGACCTTTACCTTGAAAAAATTAGAGTGTTTAAAGCAGGCATTTTTGCTCGAATACATTAGCATGGAATAATAGAATAGGACGGCATGGTTCTATTTTGTTGGTTTCTAGGATCACCGTAATGATTAATAGGGATAGTTGGGCGTCGTCCAAATG
+
DDADAHIHIIIIIIIIIIIIIIHIIIIIIHIIIIIIIIIHIIIHIHIIIIIIIIIIIIHHIIHIIIIIHHHIIIHHHIIIHHIIIIIIFHHIIIIIHHHGHCGFHIIIIIIIHIGIIGHHIHHIIIIEHFHHHIIIIIIIIIHHGIICDCGEGHHHHIHIIIIIIHIHIIIIIIHHIIHHIIHIIIIIIIIIIHIIHIIIIIHHHFIIIIIIIHHIIIIIIIIIIHIIIIIIIIHHIIIIIIIIIIHIIIHHGIHIIIIIIIIIHIIIIIIIIIIIIIIHGIIIIIHIIIIIIIIIIIHIHIHIIIIIIIIIIIIIIHIHEHIIIIIIIIIIIIIIIIIIIIIIHIIIIIIIHHIIIHIIHIIIIIIIIIIIIIIIIIIIIIIIIIIIIIIIHC/IIIIDDDDD
@HISEQ:969:HM2KJBCX2:2:1102:14277:16414 2:N:0:ACTATGCA
GGAAGAAGTAGCCCCAACTATCCCTATTAATCATTACGGTGATCCTAGAAACCAACGAAATAGAATCAGTCCGTCCTATTTCATTATTCCATGCTAATGTATTCAGACGATAGTCTGCTTTAAACACTCTAATTTTTTCAAAGTAACAGTCCTGATTTCCCATCACACCAAATAAATGGCATGAAAGTTCCTCAGAAGGTAGAGATCCATCTCACCAGTGCAGACAATTAAGCCTGACCAATGGGTAGACCCCGAGGTTCAACTACGAGCTTTTTAACTGCAACAACTTTAATATACGCTATTGGAGCTGGAATTACCGCGGCTACTGGCACCAGACTTGCCCTCCAA
+
DDDDDIIHHIHIIIIIIIIIIIIIIIIIIIIIIIHIIIIIIIIIIIIIHIIIIIIIGHHIIIGHHIHIIHIIHHHIHIHHGIIHIIIGHGHHIHHIIIIIHIIHIHFGIIIIIIIIIIIIHHIHHHHIIIIIIIIIIHHHHIIIIIIIIIIIIIIIIIHHHHIIIIHFIIIIIIIIIIIIIIIIHIIIIIIIIIIIIIIIIIIIIHIHHHIIIIIIIIIIIIIIIIIIIIIHHIIIHIIIIIIIHGDIIIHIIIIIHIIIIIGIIIIIIHIIIIIIIGIIIIIIIIIIIIIIIIIIIIIIIIIIIIIIIIIIIIIIIIHIIIIIIIIIIIIIIHIIIIIIIIIDDADD
@HISEQ:969:HM2KJBCX2:2:1102:20574:16781 2:N:0:ACTATGCA
GGAAGAAGTAGCCCCAACTATCCCTATTAATCATTACGGTGGTCCTAGAAACCAACAAAATAGAACCACAACGTCCTATTCTATTATTCCATACTAATCTATTCAAGCAATAGCCCGCTTTAAACACTCTAATTTTTTCAAGGTAATAGTTCTGGCTCCCCAAAACACCCAATAAAGGGCATACTGGTTCACCAGAAGGAAGACCCGACAGCAGACAGTACTCGCCAAAGACGGACCGCCCGGCCAGGCCTAAAATTCAACTACGAGCTTTTTAACTGCAACAACTTTAATATACGCTATTGGAGCTAGAATTACCGCGGCTGCTGGCACCAGACTTGCCCTCCAA
+
ADDDDIIIIIIIIFHHHIHIIIIGHHHHIIIIIIIIIHHIHHIIIIIIHIIIHFHIIIIIIIIHHIHIIIIIDGHHIFHGIHHIHFHIIIIIIIIIHHHHHDGHIIHHHIHIHIHIIHIIHIHIHHHGHIIIFECGHHFHIIIHHIIIIHIIHHGHHIIHHGHIIIHIHGHH@HEIIHIHHIHIIIIIIIIIIIIIIIHHHHHIIIIIIIIIIIIIIIIIIIIIHIIIIIHIIIIIIIIIIIIIHIIGIIIIIIIHIIIIIIIIIIHIIIIIIIHIIHIIIIIHHIHIIIIIIHIIIIIIIIIIIIIIIIIIIIIIIIIIIIIIIIIIIHIHIIIIIIIIIDDDDD
@HISEQ:969:HM2KJBCX2:2:1102:17478:17058 2:N:0:ACTATGCA
GGAAGAAGTAGCCCCAACTATCCCTATTAATCATTACGTCGATCCTAGAAACCAACAAAATAGAATCGGATGTCCTATTTCATTATTCCATGCTAATGTATTCAAGCGTGAGCCTGCTTTAAACACTCTAATTTTTTCAAGGTAACAGTCCTAATTCCCCGTGACACCAAATTAATGGCATTACGGTTCTTTAGAAGGTGAGAAATCAATAATATCAGTACATACCAACGGCATGACCGAAACATTGATCCCGAAATTCAACTACGAGCTTTTTAACTGCAACAACTTTAATATACGCTATTGGAGCTGGAATTACCGCGGCTGCTGGCACCAGACTTGCCCTCCAA
+
DDDADGIIHIIIIIIIGHIIIIHIIIIIIHIHHHIHHHHFHCHHHIIIIHIIGHIH1GHIHHHHFHIHHHHIIHHHCHHIEEGIIHEEE?G?EF?EEIIIIHIHHGIHHIIIGHIGHIHIIHGGHIIIIHHHIHIHIHHHHIIIIIIIIIHIHHIICIHFIIHIIIHHHIIHIIIIIIIIIIIIHEHIIHIIIIIII;HHIIIIIHIIIIIIIHHIIIGIIIIIIIIIIIIHIIIIIIHIIIIIHGIIIIIHGIIIHHIIIIIIHHIIIIIHIIIHIIIIIIIIIIIHIIIIIIIIIIIIIHIIIIIIIIIIHIIIIHIIIIIIIHIIIIHIIIIHIIIIIIDDDDD
@HISEQ:969:HM2KJBCX2:2:1102:10304:17381 2:N:0:ACTATGCA
GGAAGAAGTAGCCCCAACTATCCCTATTAATCATTACATCGATCCTAGAAACCAACAAAATAGAATCGGATGTCCTATTTCATTATTCCATGCTAATGTATTCAAGCGTGAGCCTGCTTTAAACACTCTAATTTTTTCAAGGTAACAGTCCTAATTCCCCGTGACACCAAATTAATGGCATTACGGTTCTTTAGAAGGTGAGAAATCAATAATATCAGTACATACCAACGGCATGACCGATACATTGATCCCGAAATTCAACTACGAGCTTTTTAACTGCAACAACTTTAATATACGCTATTGGAGCTGGAATTACCGCGGCTGCTGGCACCAGACTTGCCCTCCAA
+
DDDDDIIIIIIIHIIIIIIIIIIIIIIIIIIIIIIIIIIIIIHIIIIIIIIIIIIIIIIIIIHIHIIEHIIIHIIIIIIIIHIIIIIIEHIIGIHIIIIIIHGHIIIIIIIIIIIIIIIIIIIIIIIGHIIIIIIIIIHHHIHIIHIIIIIIIIIIIIIIIIIIIIIIIIIIIIIIIIIIIIIHIIIIIIIIIIIIIIIIIIIIIIIIIIIIIIIIIIIIIIIIIIIIIIIIIIIIIIIIIIIHHFIIIIIIIIIIIIIIIIIIIIIIIIIIIIIIIIIIIIIIIIIIIIIIIIIIIIIIIIIIIIIIIIIIIIIIIIIIIIIIIIIIIIIIIIIIIIIIIIDDDDD
@HISEQ:969:HM2KJBCX2:2:1102:13609:18104 2:N:0:ACTATGCA
GGAAGAAGTAGCCCCAACTATCCCTATTAATCATTACATCGATCCTAGAAACCAACAAAATAGAATCGGATGTCCTATTTCATTATTCCATGCTAATGTATTCAAGCGTGAGCCTGCTTTAAACACTCTAATTTTTTCAAGGTAACAGTCCTAATTCCCCGTGACACCAAATTAATGGCATTACGGTTCTTTAGAAGGTGAGAAATCAATAATATCAGTACATACCAACGGCATGACCGAAACATTGATCCCGAAATTCAACTACGAGCTTTTTAACTGCAACAACTTTAATATACGCTATTGGAGCTGGAATTACCGCGGCTGCTGGCACCAGACTTGCCC
+
DADDDIIIHHHIHIIIIIIEHHIIHIIIIGIIHHHIHHIIIGHIIIIIEHHE?GHIIHIIIII?GHHIHDHDHHHHHHHIIIIIGIIHGEHIIHIIIIIIIIHIIHHHGHIIHIIIIHHHIEFGHHHIHHIIIIIHIHHIIHIIHIHIIIIIHIHHIHIIIHHIIIIIIIHHHIIHIIIIIIIGIIIIHIIIIIIIIIHGIIIIIIIIIIIIHIIIIIIIIHII<IIIIHIIIIHIIIHGDHIHGIIIIIIIIIIIIHGIIIHIHHIGIIIIHIHIIIIIIIIIIIIIIIIHIIHIIHHHHHIIIHIIIIIIIIIIIIIIIIIIIIHIHIGIIIIIIDDDDD
@HISEQ:969:HM2KJBCX2:2:1102:2053:18238 2:N:0:ACTATGCA
GGAAGAAGTAGCCCCAACTATCCCTATTAATCATTACTTCAGTCCGCAAACACCAACAAAATAGAACCAAAGTCCTAACTTATTATTCCATGCTAATGTATTCATAGCCTGCAACGCCTGCTTTAAACACTCTAATTTTTTCAAAGTAAACGATCTAGTGCGCTGGTACCGGCTCAGTGAAGAGTAGCACCAGTGTCGCTAGAAGGATGGCTTGGCCAAGCCGGCACTCACACACGTCACCGTGGCGGGCCGGCTGCACCACACCAGAAATCCAACTACGAGCTTTTTAACTGCAGCAACTTTAATATACGCTATTGGAGCTGGAATTACCGCGGCTGCTGGCACCAGACTTGCCCTCCAA
+
ADDDDHHHIIFHIIIIDHHHHHHIHIIIHHII?CHHIIGHIIIIIHIIIHHIIIIHIHHHIII1@GHH?EEFG?HCCHHCHHHHHIICEHIGEFHHHIIGHDGHIIHFHHHIHFHDHEIHHHHHHIIIIHFEIHHIIHHCHIIHHIIIIHHHHIIIIHHHHHGIFHEFHHIIHFHHIIIIIIIIIIHHGHHHIG<IIIHHIHFIIIIIIIIIHHHIIIIHHCIHFIFIIIHHHHHIIIHIHIIIIIIIIIHIIIIIIHHEHIIHIIHIIIHGIHIIIIIIIIIIIIIIIIIIIIIHIIIIIIIHHIIIIIIGIIIIIIIHIIIIIHIIIIIIIIIIIIIIIIIIIIIIIHIIIIIIDDDDD
@HISEQ:969:HM2KJBCX2:2:1102:19674:18518 2:N:0:ACTATGCA
GGAAGAAGTAGCCCCAAGTATCTCTATTAATCATTACGTCAATCTTTGAAACCAACAAGATAGGCTCAACGTCCTATTTCATTATTCCATGCTAATGTATTCAAGCGCGAGCCTGCTTTAAACACTCTAATTTTTTCAAAGTAACAGTCCTGATTCCCCACCACACCAAATTAATGACATGATGGTTCGTCAGAAGGTAGAAATCAGTAACACCAGTACGTACCGAAGGCACGACCAGCGTACTAATCCCGAAATTCAACTACGAGCTTTTTAACTGCAACAACTTTAATATACGCTATTGGAGCTGGAATTACCGCGGCTGCTGGCACCAGACTTGCCCTCCAA
+
000@0<1D<<11D1<001<<D@11<<<D<1D1<1111<1<E0<F1<11<11<11101<111<F1111111<<G00DC<<11111<111<<1DC1<F6HEF?IIGI8DHHB//EH0CBDFGD8G)HEEEH6<EB1CEHH8EFE72A?HEH9HA7AH7H6CFH89E<<GCD<CHECAFFGHFFCCDIHHFHIHHEIHCHEGHHHHCHGCGCHIHHFG=HGIIHGEEEFGFHCCHHFDEFHIFFFDCGHEC-F1IHGC@HEDCHEC1FHIHEEHGGCF@HIHIHHHC<1@EHEFHIHHHCEHCCCFCHGFEHHHHHHF<IHHFIHCHHCHCHHHHDGHGIGHH@CDDA
@HISEQ:969:HM2KJBCX2:2:1102:15263:18557 2:N:0:ACTATGCA
GGAAGAAGTAGCCCCAACTATCCCTATTAATCATTACATCGATCCTAGAAACCAACAAAATAGAATCGGATGTCCTATTTCATTATTCCATGCTAATGTATTCAAGCGTGAGCCTGCTTTAAACACTCTAATTTTTTCAAGGTAACAGTCCTAATTCCCCGTGACACCAAATTAATGGCATTACGGTTCTTTAGAAGGTGAGAAATCAATAATATCAGTACATACCAACGGCATGACCGAAACATTGATCCCGAAATTCAACTACGAGCTTTTTAACTGCAACAACTTTAATATACGCTATTGGAGCTGGAATTACCGCGGCTGCTGGCACCAGACTTGCCCTCCAA
+
BDDD@HHHHHDF<GHIGHCGHHIIHHHHIHIEHIGHHIIFEHHC@@HCHHFHHHIEECHCHE@GH?GHHIHH@FEHHCHE@FF1DHHHCGH@GGHHEHGEH?EHHH@HFHHHHEHHHEHIHHHIIHIIIIIHHHHGFIHHIIHIHHHHHHHEHHEHHGIHIHHHGGGHHIHIHHGHFHHHHEEDF@GCEE@HHIIIIHHHHHEHHCHHIIIIIIHIIIIHEIFIGHHGCHHFCHIHII=HIHHHHDEHCC/IHHHGGHEHHHHIHIHHDIIHHEHGH?HHHH@HGHIH?FEIGHHHHF@HFHHIIIIGIIHIHHIHHHDIIHHHHHHHHHIIHHGHE@EHHC?D@D<
@HISEQ:969:HM2KJBCX2:2:1102:15165:19366 2:N:0:ACTATGCA
GGAAGAAGTAGCCCCAACTATCCCTATTAATCATTACTTCAGTTCTAGAAACCAACAAAATAGAACCGAAGTCCTAAATTATTATTCCATGCTAATGTATTCAAGGCATAAGCCTGCTTTAAACACTCTAATTTTTTCAAAGTAATAGAGCTAGATCGCGACGACAGCCCAGTAAAGGGTGCCGCCGTTTTCTAGCAGGATGGTAGACGCGCGCCGGCACTCACACTCGTAACCGAGGCGGGCCAGGTGCGTCAAACCAGAAATCCAACTACGAGCTTTTTAACTGCAGCAACTTTAATATACGCTATTGGAGCTGGAATTACCGCGGCTGCTGGCACCAGACTAGCCCTCCAA
+
DDDDDIIIIIIIHIIIHIIIIEHIIIIIIIIIGHHIIIHIHHHIIIIIIIIHHIIIIHIIIHHHGIIHIIEHGEGCHIIIIIIIGEFHHIGHFEHIGHEHHDHHIIIIIIIIIHHIIHIHIIIIIIIIIIIIIIIIIIIHIIHIIIHHGIIIIHHHIHHIIIHIIIIHIIIIIIHIIHIGIIIIIIIIIHIIIIIIIIIIHIIIIIHIIIHIIHHIIIIIIII=IIIIIIIIII=HGHIIIIIIIIIIIIIHHIIIIIIHIIIIIIIIIIIIIIIIHIIHIIIIHHIIIIIIIIHIIIIIIIIIIIIIHIIIIIIIIIIIIIIIIIIIIHIIIIIIIIIIIIIIHIIIIDDDDD
@HISEQ:969:HM2KJBCX2:2:1102:16832:19767 2:N:0:ACTATGCA
GGAAGAAGTAGCCCCAACTATCCCTATTAATCATTACGTCAATCCTAGAAACCAACAAAATAGGATCAAACGTCCTATTTCATTATTCCATGCTAATGTATTCAAGCGTTAGCCTGCTTTAAACACTCTAATTTTTTCAAAGTAACAGTCCTGTTTCCCTGCAACACCAAATTAATGACATTACAGTTCTTCAAGAAGGAGGAACCAGTAAAGCCAGTGCATACCAGAGGCACGACCAACCTACTAATCCCGAAATTCAACTACGAGCTTTTTAACTGCAACAACTTTAATATACGCTATTGGAGCTGGAATTACCGCGGCTGCTGGCACCAGACTTGCCCTCCAA
+
CDDDCIIHHHHIHHHIIIIIHIIIHIHIIIIIIIIIIIHHHHHHIIIIHIIIIIIGIIHGGHHGHIHIHIIIEEHGHEHHHHIIIHIIIIIIIHHIHHGIIHGGHIHHHHHHIIIIIHHIGHHHIIHHIHIHHHIHFHHHIHHIIIIHHHIHIIIHIIIIIIIIIIIIIIIIHIIIIIIIHIIIIIIIHIIIIIHHIIIIIIHGIIIIHHHIIHIIIIIIIIIIHIIIIGIIIHFIHGFHIIHHFIHIIHIIIIGGIIIIIHHIHHGIIIIIIIIIIIIIIIIHIIIIIIIIIIIIIIIIIIIIHIIIIIIIIIHIIHGIIIIIIIIIIIIIIIIIIIIIIDDDDD
@HISEQ:969:HM2KJBCX2:2:1102:5843:20066 2:N:0:ACTATGCA
GGAAGAAGTAGCCCCAACTATCCCTATTAATCATTACGTCAATCCTAGAAACCAACAAAATAGGTTTGAACGTCCTATTTCATTATTCCATGCTAATGTATTCAAGCGTTAGCCTGCTTTAAACACTCTAATTTTTTCAAAGTAACAGTCCTGTTTCCCTGCAACACCAAATTAATGGCATTACAGTTCTTCAGAAAGGAGGAATCAGCGAAACCAGTTCATACCAGTGGCACGACCAACCTGCTGACCCCGAAATTCAACTACGAGCTTTTTAACTGCAACAACTTTAATATACGCTATTGGAGCTGGAATTACCGCGGCTGCTGGCACCAGACTTGCCCTCCAA
+
DDDBDIHIIIIIHIIGIIIIHIHIIIIIIIIIIIGIIIHIIIIEHIHHIHIHHIGIHIIIHIGHHHIIHIIIHIHIIIIHIIIFHHHHIIGFIIHCIHIHHGHIIIGHHIIIIIIIHHHHGHIIIIIIHIIIIIIIIIIIIIIIIIIIIIIIIIHIIIIIIIIIHIIIIIIHIIIIIIIIIIHHHHEIIIIIIIIIIIIIIIIIHIIIIIIIIIHHHHIIIIIIIIIIIIIIIIIIIIIIIIHIHHHIIIHHIIIHIIIIIIHIIIIIIIIIIHGHHIIHIIIIIIIIIIIIIIIIIIIIHIIIIIIIIIIIIIIIIIIIIIIIIIIIIIIIIHIIIIIIIDDDDD
@HISEQ:969:HM2KJBCX2:2:1102:20847:19022 2:N:0:ACTATGCA
GGAAGAAGTAGCCCCAACTATCCCTATTAATCATTACTTCAGTCCTAGAAACCAACAAAATAGAACTAAAGTCCTATTCCATTATTCCATGCTAATATATTCAAGCAAACATGCCTGCTTTAAACACTCTAATTTTTTCAAAGTAAAAGTCTTGGATCCCTAGCGCACTCAATTAAGAGCACACTAGTTCCCCAAAAGGAAAAGCCCAAAGTTGCAGTACAAACCTTTCGGTTGACGGCAACTATAAGCCCAAAATTCAACTACGAGCTTTTTAACTGCAACAACTTTAATATACGCTATTGGAGCTGGAATTACCGCGGCTGCTGGCACCAGACTTGCCCTCCAA
+
DDDDDIIIIIIIIGIIIIFIHIIGHIHIHEHHHHIIIIIGHHIHHEHHIIIF1FHHHHIHIIHIIGIHIIIH1D@HGF?CHGGHHCHEHECF1DHEHGHGHEDHHIHHIGHHDGHEHHHFHHEHHHIHHHHHEHHHEEIGIIIIHIIHHCHHGHGHHIHHHHDEHHGHHFHIHHHIIIIIIIIIIIIHHGIIIIHIIHGIIIIIIIIIIIIIII&HIHHIIIIIIIIIIIIIIIIIIIIIHIFFFIIIGHIIIIIIIIIIIIIIIIIIIIIIIIIIIIIIIIIIIIIIIIIIIIIIIIIHIIIIIIIIIIIIIIIIIIIIIIIIIIIIIIIIIIIIIIIIIDDDDA
@HISEQ:969:HM2KJBCX2:2:1102:7047:20904 2:N:0:ACTATGCA
GGAAGAAGTAGCCCCAACTATCCCTATTAATCATTACATCGATCCTAGAAACCAACAAAATAGAATCGGATGTCCTATTTCATTATTCCATGCTAATGTATTCAAGCGTGAGCCTGCTTTAAACACTCTAATTTTTTCAAGGTAACAGTCCTAATTCCCCGTGACACCAAATTAATGGCATTACGGTTCTTTAGAAGGTGAGAAATCAATAATATCAGTACATACCAACGGCATGACCGAAACATTGATCCCGAAATTCAACTACGAGCTTTTTAACTGCAACAACTTTAATATACGCTATTGGAGCTGGAATTACCGCGGCTGCTGGCACCAGACTTGCCCTCCAA
+
DADDDHIHIIIIIGHHHIIIIHIIIIHIIGIIIEHHHIIIIIGHIIIIEHIIIIIIIIIEHIHGIIIIIHIIIIIGIIHEHIIIIIIIIIIIGHCHIHIIIIIIIIIIHHIIIIIIIIHIIIIIIHIIIHIIIIIIIIIIIIIHHHIHIHIIHHIIIIIHIHHIIIIIIHIIIIIIIIIIIIIIIIIIIHEIIIHHIIIIHGIIIIIIIIIIIIIHIIIIIIIIIIIIIIIIIIIIIIIHIIIIHGIIIIIIIIIIIIIIIIIIIIIIIIIIIIHHIIIIIIIIIIIIIHGIIIHIIHIIHHIIIIIIIIIIIIIIIHIIIIIGIIIGIIIIIIIIIIIIHIDDDDD
@HISEQ:969:HM2KJBCX2:2:1102:17718:20428 2:N:0:ACTATGCA
GGAAGAAGTAGCCCCAACTATCCCTATTAATCATTACGGTGATCCTAGAAACCAACAAAATAGAATCATGCCGTCCTATTTTATTATTCCATGCTAATGTATTCAAGCAAAATGCCTGCTTTAAACACTCTAATTTTTTCAAAGTAAAGGTCCTGGTTCCCCGTGACACCCAATTAAGGGCATCGCGGTTCTCCAGAAGGTGAGAAATTGACTACACCAGTTCATACCCCTTAAGGCACGACCGATGTGTCAATCCCGAAATTCAACTACGAGCTTTTTAACTGCAACAACTTTAATATACGCTATTGGAGCTGGAATTACCGCGGCTGCTGGCACCAGACTTGCCCTCCAA
+
DDDDDIIIIIIIIIIIIIIIIIIIIIIIIIIIIIIHIIHIIIIIIIIIIIIHHHIIGH?GHHHHIIIHIHIHGHIIIIHHIIIIIIIIIIIIGHIHIHHHHHHHIIIIHHIIIHHIIIIIIIIIIIHHIHHIIIIIIIIIHHHHHIIHIIIIHHHHHIIHIIIIIIIIHIIIIIIIIIIIIIIIIIIIHIHIIIIIIIIIIIIIIIIIIIIIHIIIIIIIIIIIIHIIIIIIIIIIIHIIIHIIIIIIIIIIIHIIGIIIIIIIIIIIIIIIIIIIIIIIIIIIIIIIHGIIIIIIIIIIIIIIIIIIIIIIIIIIIIIIIIIIIIIIIIIIIIIIIIIIIIIIIIIDDDDD
@HISEQ:969:HM2KJBCX2:2:1102:12185:20897 2:N:0:ACTATGCA
GGAAGAAGTAGCCCCAACTATCCCTATTAATCATTACTTCAGTTCTAGAAACCAACAAAATAGAACCGAAGTCCTAAATTATTATTCCATGCTAATGTATTCAAGGCATAAGCCTGCTTTAAACACTCTAATTTTTTCAAAGTAATAGAGCTAGATCGCGACGACAGCCCAGTAAAGGGTGCCGCCGTTTTCTAGCAGGATGGTAGACGCGCGCCGGCACTCACACTCGTAACCGAGGCGGGCCAGGTGCGTCAAACCAGAAATCCAACTACGAGCTTTTTAACTGCAGCAACTTTAATATACGCTATTGGAGCTGGAATTACCGCGGCTGCTGGCACCAGACTTGCCCTCCAA
+
ADAADIIIIIIGIIIIGIIIIIHIIIIIIHIIIIHHHIIIIHIIIIIIIHIFHHIIIIGHIIIIHIEDHH?EHHIGIIHHIIIHII?GHIIIFGHHHIHIHGFHHHHIHIIHIIIHHIGHHHIIIGIIIGIIIIIHIHIIHIIIIHIIIIHHIHIIHIIHHHIIIHHHEIHIHIIIIGIHIIIHIIIIIIIIIIHFIIIIIIIIIIHIIIIIIIIIIIIIIHIIIIIIIIIIIIIIIIHIIIIIIIIIIIIIIIIIIIIIIIIIIIIIIIIIIIHIIIIIGIIIIIIIIIIIIIIIIIIIIIIIIIIIHHIIIIIIIIIIIIIIIIIIIIIIIIIIIIIIIIHIIIIIIDDDDD
@HISEQ:969:HM2KJBCX2:2:1102:16757:20771 2:N:0:ACTATGCA
GGAAGAAGTAGCCCCAACTATCCCTATTAATCATTACGGTGATCCTAGAAACCAACGAAATAGAATCAGTCCGTCCTATTTCATTATTCCATGCTAATGTATTCAGACGATAGTCTGCTTTAAACACTCTAATTTTTTCAAAGTAACAGTCCTGATTTCCCATCACACCAAATAAATGGCATGAAAGTTCCTCAGAAGGTAGAGATCCATCTCACCAGTGCAGACAATTAAGCCTGACCAATGGGTAGACCCCGAGGTTCAACTACGAGCTTTTTAACTGCAACAACTTTAATATACGCTATTGGAGCTGGAATTATCGCGGCTGCTGGCACCAGAC
+
D@?DBHHEHCHHEHHHDHEHHHIHHIHHHIHI@CHHII=CEEGHIIIHHGHI@HHIIII=EHHIIGHHIHHIIEEDEC?1CGEHHICHAEGECHHGHHHGFHHHHGHIIIIIIHHHHIHGHFECEFHHGHHHHEHDEEHHHEIHHIIHHHHGHHFHIHIHHHHIIHHHFHHHEGIHIHIIIIIGHIIIIHHEHHIIIIIIHHCG@IHHHIIHFGFFIIIIHGHIIHIIIIIIHFG<EHFIHIIIHIIHHHIIIIIIIIIIIIIIIIIIIIIIHHHIHHHIIIIHIIIIGHIIIEIIIIIIIIIIIIIIIIIIIIIHIIIIIIHIIHHHHIHED@D<D
@HISEQ:969:HM2KJBCX2:2:1102:14041:21085 2:N:0:ACTATGCA
GGAAGAAGTAGCCCCAACTATCCCTATTAATCATTACGTCGATCCTAGAAACCAACAAAATAGAATCGGATGTCCTATTTCATTATTCCATGCTAATGTATTCAAGCGTGAGCCTGCTTTAAACACTCTAATTTTTTCAAGGTAACAGTCCTAATTCCCCGTGACACCAAATTAATGGCATTACGGTTCTTTAGAAGGTGAGAAATCAATAATATCAGTACATACCAACGGCATGACCGAAACATTGATCCCGAAATTCAACTACGAGCTTTTTAACTGCAACAACTTTAATATACGCTATTGGAGCTGGAATTACCGCGGCTGCTGGCACCAGACTTGCCCTCCAA
+
BDADDIIIIIG?CHHHIIFGHIIHE@CHEFGH??GEHHGEHHHH@?GHGHH1D1CHEEHHHHGHHFHHIHIGEHHHHIIGHHHFHHF1CC@?1DHHHGHIHEGGHGIHEHIHIIIIFCHGGBEEHHIHIIHHFIHG<HIIHHCIHHHIIHIIHFHHHDHIGIHHIHEIIHIHHIIHH5<CHEIIIIIIIHIHIHHHGIIHIHIHGHHIHHIIIHGIIIIIGIIIIIIIIIIIIHIIHIIIIIHEHFHHHDCIIIHIIHIIHIHIIIIHIIHIHIHHIHIIHHIIIHHFCHIHHHHHGHHIIHHIHIHIIIIIHHIIHIIIHIHIHIIIIHIIHIHIIIIIIIDDDBB
@HISEQ:969:HM2KJBCX2:2:1102:19663:21105 2:N:0:ACTATGCA
GGAAGAAGTAGCCCCAACTATCCCTATTAATCATTACGTCGATCCTAGAAACCAACAAAATAGAATCAAACGTCCTATTTCATTATTCCATGCTAATGTATTCAAGCGCGAGCTTGCTTTAAACACTCTAATTTTTTCAAAGTAACAGTCCTGATTTCCCGCGACACCAAATTAATGACATCGTGGTTCGTCAGAAGGGAGAAACCAATAATGCTAGTACGTACAAAGTACGACCGACATATTAGTCCCGAAATTCAACTACGAGCTTTTTAACTGCAACAACTTTAATATACGCTATTGGAGCTGGAATTACCGCGGCTGCTGGCACCAGACTTGCCCTCCAA
+
B@DADIIHIIGHEHHFHEGHIIEHHHHHHHHIHGIIHIIIIIIIIHHHHEHHIGHEHHGIHHIGHHIIHIHCECEHIHIIFCHHHHHIHIHH?@HCDHHIIIHGIHHHGGCHHFHHEHHGHHHHHHGHGGHHIGFHIGHHIHFHIIHHII9IHIHHHIHHEGHHHIHIHEGHHIIHHIIHIHHHEHGHHHHHHHHHHHGIIIIIIHHIIHIHH<HIIIIIIGIIIIHIIIHIIHIIIIIIHIHIIIIIIIIHHHCHIIIIIIHIHIIIIHIHHHGIIHIHIIIHGHHIHIIIIIIIIIHIIHHIIIIIIIIIIIGIIIIIHIHIIIIIIHHHHIIIIIIDCDDA
@HISEQ:969:HM2KJBCX2:2:1102:3209:21802 2:N:0:ACTATGCA
GGAAGAAGTAGCCCAACTATCCTATTAATCATTACGTCAATCCTAGAAACCAACAAAATAGGTTCGAACGTCCTATTTCATTATTCCATGCTAATGTATTCAGGCGCTAGCCTGCTTTAAACACTCTAATTTTTTCAAAGTAACAGTCCTGTTTCCCCGCAACACCAAATTAATGGCATTACGGTTCTACAAGAAGGAGGAATCAGCAAGCTAGTACATACCAGTGGCAAGACCAACCTGCTGATCCCGAAATTCAACTACGAGCTTTTTAACTGCAACAACTTTAATATACGCTATTGGAGCTGGAATTACCGCGGCTGCTGGCACCAGACTTGCCCTCCAA
+
DDDDCIIIIIIIHHIIIIIIIIIIIIIIIIHIIIIIIHHIIIIHHIIIIIIHIIFHHIIICGEHIIIHIIHHIIHIIIGHHHIIGHIIIGGHIHHIIIIIIIIIIIIIIIIIIIIIIIIIIIIIIIIIIHHIHIIIIIHIIIIIIIIIIIIHHHIIHHIEIIIIIIIIIIIIIIIIIIIIIIIIIGIIIIIIIIIIIIIIIIIIIIII1IIIIIIIIIIIIIIIIIIIIIIIIIIIIIIIHHIIIIIIIIIIIIIIIIIIIIIIIIIIIIIIIIIIIIIIIIIIIIIIIIIIIIIIIIIIIIIIIIIIIIIIIIIIIIIIIIIIIIIIIIIIIIIIIIDDDDD
@HISEQ:969:HM2KJBCX2:2:1102:7297:22387 2:N:0:ACTATGCA
GGAAGAAGTAGCCCCAACTATCCCTATTAATCATTACGGTGATCCTAGAAACCAACGAAATAGAATCAGTCCGTCCTATTTCATTATTCCATGCTAATGTATTCAGACGTTAGCCTGCTTTAAACACTCTAATTTTTTCAAAGTAACAGTCCTGATTTCCAATCACACCAAATTAATGACATGAAAGTTCCTCAGAAGGTAGAGATTTATCTCACCAGTACAGACAATTAAGCCTGACCAATGGGTAAACCCCGAAGTTCAACTACGAGCTTTTTAACTGCAACAACTTTAATATACGCTATTGGAGCTGGAATTACCGCGGCTGCTGGCACCAGACTTGCCCTCCAA
+
BBDDDIIIIIEE@FHIIIIIIHIIIIIGGHIIIIIIIGIHIFHIHIIIIIIGIIIIIHIIIHIGIIIIHHGHHIIGIIHIGIIGHIIIIIHIIGHIIGIIHHHIHIIIIIIIIIIHHHIIIIHHIIIIIIIIIIIHIIIHHIHHHHIIIHFHHHHHHIHHIHHHIIGHFGHIGIIIHIHIHIIIIIIIIIIIIIHIIIIIIIIHHHHHIIIIIIIHIIIIHIIIIIIIIIIIIIIIIIIHI=IIHGDIHIIHECHIIIIIIIIIIIHIIHHFIIIIIIIIIFHIIIIHHIIIIIIIIIHIIIIIIIIIIIHIIIIHIHIIIIIIIIIIIIIIIIIHIIIIIIIDDDDB
@HISEQ:969:HM2KJBCX2:2:1102:5552:23241 2:N:0:ACTATGCA
GGAAGAAGTAGCCCCAACTATCCCTATTAATCATTACGTCGATCCTAGAAACCAACAAAATAGAATCAAACGTCCTATTTCATTATTCCATGCTAATGTATTCAAGCGTAAGCCTGCTTTAAACACTCTAATTTTTTCAAAGTAACAGTCCTGATTCCCCACGACACCAAATTAATGACATCGCGGTTCTTCAGAAGGTAGGAACCGATAATGCCAGTGCGTACCGAAGCACGACCAACAATTCGATCCCGAAATTCAACTACGAGCTTTTTAACTGCAACAACTTTAATATACGCTATTGGAGCTGGAATTACCGCGGCTGCTGGCACCAGACTTGCCCTCCAA
+
CCDDDIIIIIIIIIIHIIIIIIIIIIIIIIIIHHIIIIIIIIIGIHIIIIIHHIIIIHGIIIIIIIIIIHGHHIIIIIIIIIIIIIIIIIIIGIIHIIIIIHIIIIIHIIIIIIIIIHHHIIIIIIIIIIIIIIIIIIIIIIIIIIIIIIIIIIIIIIIIIIIIIIIIIIIIIIIIIIIIIIIIIIIIIIIIIIIIIIIIIIIIIIIIIIHIIIIIHIIIIIIIIIIIIIIIIIIIIIIHIHGFIHIIIIIIIIIIIIIIIHIIIIIIIIIIIHIIIIIIIIIIIHIIIIIIIIIIHIIIIIIIIIIIIIIHIIIIIIIIIIIIIIIIIIIIIIIIIIIIDDDDD
@HISEQ:969:HM2KJBCX2:2:1102:19410:23119 2:N:0:ACTATGCA
GGAAGAAGTAGCCCCAACTATCCCTATTAATCATTACTTCAGTTCTAGAAACCAACAAAATAGAACCGAAGTCCTAAATTATTATTCCATGCTAATGTATTCAAGGCATAAGCCTGCTTTAAACACTCTAATTTTTTCAAAGTAATAGAGCTAGATCGCGACGACAGCCCAGTAAAGGGTGCCGCCGTTTTCTAGCAGGATGGTAGACGCGCGCCGGCACTCACACTCGTAACCGAGGCGGGCCAGGTGCGTCAAACCAGAAATCCAACTACGAGCTTTTTAACTGCAGCAACTTTAATATACGCTATTGGAGCTGGAATTACCGCGGCTGCTGGCACCAGACTTGCCCTCCAA
+
DDDDDIIIIIIIIIIIIIIIIIIIIIIIIIIIIIIIIIIIIIIIIIIIGIIIIHIIIIIIIIIIIIIG<HIHEHHIIIIHIIIIIIIIIIIHIIIIIIIHH<FHIHIIIIIIIIIHIIIIIIIIIIIIHHIIIIIIIIIIHIIIIIIHHIIIIIHHGIIIHGIIIIIIIIIHHHIIIIIHHIIIIIIIIIHIIIIIIIHIIIIIIIIIIIIIIIIIIIIIIIIIIIIIIIIIIHII5IIIIIIIIIIIIGIIHIIIIIIIIIIIIIIIIHHIIIIIIIIIIIIIIIIIIIIIIIIIIIIIIIIIIHFCFIIIIIIIIIIIIIIIIIIIIIIIIIIIIIIIIIIIIIIIIDDDDD
@HISEQ:969:HM2KJBCX2:2:1102:6167:23622 2:N:0:ACTATGCA
GGAAGAAGTAGCCCCAACTATCCCTATTAATCATTACGTCAATCCTAGAAACCAACAAAATAGGTTTGAACGTCCTATTTCATTATTCCATGCTAATGTATTCAAGCAAATGCCTGCTTTAAACACTCTAATTTTTTCAAAGTAACAGTCCTGTTTCCCTGCAACACCAAATTAATGACATTACAGTTCTTCAGAAAGGAGGAATCAGCGAGACCAGTTCATACCAGTGGCACGACCAGCCTGCTGACCCCGAAATTCAACTACGAGCTTTTTAACTGCAACAACTTTAATATACGCTATTGGAGCTGGAATTACCGCGGCTGCTGGCACCAGACTTGCCCTCCAA
+
CDDCDIIIIIIIHHIIIIHHIIEHHHHIHHIIIIIHHIIHIHHFHGHHHFII?EHIIHIEH@HIIIHIIIIIHGHIIIIIIHII?HHGEEHIIIHHHIIIHGIIIIIIIHIHHHHHIIHIIIIIIIIIIIHDHEHIIIIIIIIIHHIIHIIIHGHHIHHHIIHHGIGIIIHHIIIIIIIIIIIIIIHIIIHIGIIIIIIHIIIHIHHIIIGIIIIIHHHIIIIIIHIIIIIIIHHGHHIIIIIHDHHDIIIIIIIIIIIIIGIHIIHIIIHIIIHIIHIIIHHHIIIIIIHHIIIIIIGIIIIIIIIIIIIIIIIIIHIIIIIIIIIIIIIIIIIIIIIIIDDDDD
@HISEQ:969:HM2KJBCX2:2:1102:12037:23901 2:N:0:ACTATGCA
GGAAGAAGTAGCCCCAACTATCCCTATTAATCATTACGGTGATCCTAGAAACCAACAAAATAGAATCATGCCGTCCTATTTTATTATTCCATGCTAATGTATTCAAGCAAAATGCCTGCTTTAAACACTCTAATTTTTTCAAAGTAAAGGTCCTGGTTCCCCGCGACACCCAATTAAGGGCATTGCGGTTCTCCAGAAGGTGAGAAATTGACTACACCAGTTCATACCCCTTAAGGCACGACCGATGTGTCAATCCCGAAATTCAACTACGAGCTTTTTAACTGCAACAACTTTAATATACGCTATTGGAGCTGGAATTACCGCGGCTGCTGGCACCAGACTTGCCCTCCAA
+
@BDD@HIIIHCHHHHHHHIIIIHFHIIHHIIIIHHIIIHGGHEHEHIIHIIIFHIIIIIHHICHIHIHIHGHDEHHHHIIIIIIIIIGHGEHHHEHHIFHHCHHHIGIHHHIIHIHGGHHIHHIIIIHHHHHIIEIHIIHIIIIIIHHHIIIHHHHGEHHHHIIHIIIHHIIIIHIIIIIHHHEIIHIIHIHHIIIGIHIHHIIIIIIIIIIIIIIIHHHIIIIIIIHHHIHHHGEECHIIHGHHEGIIIHIIIHHHHIIIHIHHHGIIHIIIIIIIIIHHFHIHIIIHFF1HHHHHHHHDHHHEIIIIHHHHIIIIFHIIHDHIIIIIIIIIIHIIIIHIHIIIHGDD@D@
@HISEQ:969:HM2KJBCX2:2:1102:13487:24125 2:N:0:ACTATGCA
GGAAGAAGTAGCCCCAACTATCCCTATTAATCATTACGTCGATCCTAGAAACCAACAAAATAGAATCAAACGTCCTATTTCATTATTCCATGCTAATGTATTCAAGCGCGAGCTTGCTTTAAACACTCTAATTTTTTCAAAGTAACAGTCCTGATTTCCCGCGACACCAAATTAATGACATCGTGGTTCGTCAGAAGGGAGAAACCAATAATGCTAGTACGTACAAAGTACGACCGACATATTAGTCCCGAAATTCAACTACGAGCTTTTTAACTGCAACAACTTTAATATACGCTATTGGAGCTGGAATTACCGCGGCTGCTGGCACCAGACTTGCCCT
+
DD@@DHCH@CF@H1D<C@FHHIH@GEFHE@GEEFHHH1<1ECCG0C<@<E1CFHEGE1CC@HE11CHHEHHHIE0<DC@F<1DHFG?C1CFEF?HHHGHEHHHGFHHHHFHHHHEHHFGFH1HBGEHFHH2?6CC1EHHEEH?IHH?EEHHEHEEE<DHHHEEHEFEEGHHEGFHHEHHHHEHHECHEEG<FGEHHHFF@EHHHHHHIIHEEC@?FHGFHFHFFC</CEHHHEC1GG@DEHIHCDCC?EFHHCEGFHEHDHHGEFH@HHEHHGFCCCGD<CCEHIHGGC<CECIHHGECFF@HEC<<HGCHDIHEFC<1<E<@GHHHIIHEHGCHB??@D
@HISEQ:969:HM2KJBCX2:2:1102:9389:24521 2:N:0:ACTATGCA
GGAAGAAGTAGCCCCAACTATCCCTATTAATCATTACGGTGATCCTAGAAACCAACGAAATAGAATCAGTCCGTCCTATTTCATTATTCCATGCTAATGTATTCAGACGTTAGCCTGCTTTAAACACTCTAATTTTTTCAAAGTAACAGTCCTGATTTCCCATCACACCAAATGAATGGGATGAAAGTTCCTCAGAAGGTAGAGATTCATCTCACCAGTGCAGACAATTAAGCCTGACCAATGGGTAAACCCCGAAGTTCAACTACGAGCTTTTTAACTGCAACAACTTTAATATACGCTATTGGAGCTGGAATTACCGCGGCTGCTGGCACCAGACTTGCCCTCCAA
+
DDADDIIIIIIIIHIIIIIIHHIIIIIIIIIIIIIIIIIIIIIIIIHIIIIHIIIIIIIIIIHCHIIIIIIIIIHHHHIHIIIIIHIIIIIIIIIIIIIHIIIHIIIIIIIIIIHIIIIHHIIIIIIIIIIIIHIIIIIIIIIIIIIIIIIIIIHIIIIIIIIIIIIIIIIIIIIIIHD#IIIIIIIIIIIIIIIIIIIIIIIIIIIIIIIIIIIIIIIIIIIIIIIIIIIIIIIIIIIIIIIIIHHIIIIIIIIIIIIIIIIIIIIIIIIIIIIIIIIIIIIIIIIIIIIIIIIIIIIIIIIIIIIIIIIIIIIIIIIIIIIIIIIIIIIIIIIIIIIIIIIDDDDD
@HISEQ:969:HM2KJBCX2:2:1102:1345:25075 2:N:0:ACTATGCA
GGAAGAAGTAGCCCCAACTATCCCTATTAATCATTACGTCGATCCTAGAAACCAACAAAATAGGTTCGATCGTCCTATTTCGTTATTCCATGCTAATGTATTCAAGCGCGAGCCTGCTTTAAGCACTCTAATTTTTTCAAAGTAACAGTCCTGTTTCCCCGCAACAACAAATTAATGCCATCACGGTTCTACAAGAAGGAGGGACCAGTGAGGCCAGTGCATACCAGTGGCACGACCAACCTACTGGCCCCGAAATTCAACTACGAGCTTTTTAACTGCAACAACTTTAATATACGCTATTGGAGCTGGAATTACCGCGGCTGCTGGCACCAGACTTGCCCTCCAA
+
DDDDDIIIIIIIHIIIIIIIIIIIIIIIHIIIIIIIIIHIIIIIIHGIHIIIIIIIIIIIIHIIHGHIIIIIIIIIIIIIIIIHIIIIIIIHHIIIIIIIIIIIIIHIIIIIIGIIIIHIIIIIIIIIIIIIIIIIIIHIHIIIIIIIIIIIIIIIIIIIIIIIHIIIIIIIIIIIIIIIIIIIIIIIIIIIIIIHIIIIIIIIIIIIIIHIIIIIIIIIIIIIIIIIIIIIIIIIIIHIIIIHHIIIIIIIIIIIIIIIIIHIIIIIIIIIIIHIIIIIIIIIIIIIIIIIIHIIIIIIIIIIIIIIIIIIIIIIIIIIIIIIIIIIIIIIIIIIIIIIIDDDDD
@HISEQ:969:HM2KJBCX2:2:1102:19372:24959 2:N:0:ACTATGCA
GGAAGAAGTAGCCCCAACTATCCCTATTAATCATTACGGTGATCCTAGAAACCAACGAAATAGAATCAGTCCGTCCTATTTCATTATTCCATGCTAATGTATTCAGACGATAGTCTGCTTTAAACACTCTAATTTTTTCAAAGTAACAGTCCTGATTTCCCATCACACCAAATAAATGGCATGAAAGTTCCTCAGAAGGTAGAGATCCATCTCACCAGTGCAGACAATTAAGCCTGACCAATGGGTAGACCCCGAAGTTCAACTACGAGCTTTTTAACTGCAACAACTTTAATATACGCTATTGGAGCTGGAATTACCGCGGCTGCTGGCACCAGACTTGCCCTCCAA
+
DDDDDIHIIIHIIIIIIIIIHIIIHIIIIIIIIIIIIIIIIGIHIIHHIIIHHHIIIIIHIIIEHFHHIIIHIIIIIIIIIHIIHHHIIHIIGIIIIIIIIHHHHIIIIIIHIHHHHIHIIIHHHHHHHIIIIIIIHHHIIIHIIIIIIIIHHHHIIIHGIIIIIIIHIIIIIHHIIHIHIIIIIIIHIHIIIIIHHIIIHIIIIIIIIIIIIIIIIIIIIIIIIHIHIIIIHIIIIIIIIIIIHGFIIIIIIIIIIIHIIIIIIIIIIIIIIIIIIIIIIIIIIIIIHHIIIIIIIIIIIIIIIIIIIHIIIIIIIIIIIIIIIIIIIIIIIIHIIIHIIIICDDDD
@HISEQ:969:HM2KJBCX2:2:1102:5026:25624 2:N:0:ACTATGCA
GGAAGAAGTAGCCCCAACTATCCCTATTAATCATTACTTCAGTTCTAGAAACCAACGAAATAGAACCGAAGTCCTAAATTATTATTCCATGCTAATGTATTCAAGGCATAAGCCTGCTTTAAACACTCTAATTTTTTCAAAGTAATAGAGCTAGATCGCGACGACAGCCCAGTAAAGGGTGCCGCCGTTTTCTAGCAGGATGGTAGACGCGCGCCGGCACTCACACTCGTAACCGAGGCGGGCCAGGTGCGTCAAACCAGAAATCCAACTACGAGCTTTTTAACTGCAGCAACTTTAATATACGCTATTGGAGCTGGAATTACCGCGGCTGCTGGCACCAGACTTGCCCTCCAA
+
DDBD?CHHHHIICHHDDHHFHHIIIHIIHIGIHIIIHIHHGFHHE@HHHHHHIIII0GC0GHGIHIIIHHHIHIIIEHIIIIICHH?HCG1GHIHEHHHHHGHIHHHHHIIIIHIHIHHHIGCHIIHHHHIIIIIIHEGIIIHH?HHIIIIIHHHHHIHIIIIIHIHEHHIIIHIHHEHHIIIIIIIIIIIHHIIGIIIIIIIHGIHGIIIIIIIIIIHIHHHIIHHIIHHFHHIIIIIIIIIIIIIIIIIIHIIIHIHIIIIIIHHIIIHIIIIIIIIIIIIIIIHIIHIIIIHIIIIIIIIIIIHHHIIIIIIIIIIIIIIIIIIIIIGIIIIIIIIIIHIIIIIHIDDDDD
@HISEQ:969:HM2KJBCX2:2:1102:20061:24595 2:N:0:ACTATGCA
GGAAGAAGTAGCCCCAACTATCCCTATTAATCATTACGGTGATCCTAGAAACCAACAAAATAGAACCATGCCGTCCTATTCTATTATTCCATGCTAATGTATTCGAGCAAAAATGCCTGCTTTAACCACTCTAATTTTTTCAAGGTAAAGGTCCTGGATCCGCAAGACACCCAATTAAGGACATCAAGTTTCTCCAGAAGGTGAGAAATCAACAGCGACAGTTCATACCCCTTAAGGCATGACCATCACGTCAATCCCGAAATTCAACTACGAGCTTTTTAACTGCAACAACTTTAATATACGCTATTGGAGCTGGAATTACCGCGGCTGCTGGCACCAGACTTGCCCTCCAA
+
BADDDIIIIIIIHIIIIHIIHHIIIIIIIHGIHHIHIIIIIIIIIGIGGHIIIIIIIHHIIICHHHIHHDHIGHHHIGHIIIHIHHIIIEHHGGHGHEECGDFHEIH<HHHHHIIGIIIGHHHHHHHHIGHGHGHHHIHH@EHIIIIIHHIIIIHIHHIIIIIIHIHHIIIIIHHHHIIIHEHHHIIIHFFHHIHIHHHIIIIIIIIHHHIIIIIIIIIIIIIIIIHHIIIIIIIIIIIIIIIIIIIIIIHHIHIIIIIIIIIIIIIIIIIIIIIHIIIIIIIIHHIIIIIIIIIIIIIIIIIIIIIIIIIIIIIIIIIIIIIIIIIIIIIIIIIIIIIHIIIIIIIIDDDDD
@HISEQ:969:HM2KJBCX2:2:1102:5088:26105 2:N:0:ACTATGCA
GGAAGAAGTAGCCCCAACTATCCCTATTAATCATTACGGTGATCCTAGAAACCAACGAAATAGAATCAGTCCGTCCTATTTCATTATTCCATGCTAATGTATTCAGACGTTAGCCTGCTTTAAACACTCTAATTTTTTCAAAGTAACAGTCCTGATTTCCAATCACACCAAATTAATGACATGAAAGTTCCTCAGAAGGTAGAGATTTATCTCACCAGTACAGACAATTAAGCCTGACCAATGGGTAAACCCCGAAGTTCAACTACGAGCTTTTTAACTGCAACAACTTTAATATACGCTATTGGAGCTGGAATTACCGCGGCTGCTGGCACCAGACTTGCCCTCCAA
+
DDDDDHHIHIIIHIIIIIIIIIIHIIIIIIIHIIIIIIGIIIIHHIIIIGIIIIIIIIIIIIIIIIIIIIIIIHHGIIIGHIIIIHIIIIIIIHHHIIIIIHHIHIIIIIIIIIIHHHIIIIIIIHIIIIIIIHIIIIIIHHIIIIIIIIHIIIIIIIHIIHIIIIIIIIIIIIIIIIIIIIIIIIIIIIIIHIIIIIIIIIIIIIIIIIIIIIIIIIIIIIIIIIIIIIIIIIIIIIIIIIIHHHEIIIIIIIIIIIIIIIIIIIIIIIIIIIIIIIHIIIIIIIIIIIIIIIIIIIIIIIIIIIIIIIIIIIIIIIIIIIIIIIIIIIIIIIIIIIIIIIIDDDDD
@HISEQ:969:HM2KJBCX2:2:1102:9338:25759 2:N:0:ACTATGCA
GGAAGAAGTAGCCCCAACTATCCCTATTAATCATTACGGTGGTCCTGAAACCAACAAAATAGAACCACAACGTCCTATTCTATTATTCCATGCTAATCTATTCAAGCAATAGCCCGCTTTAAACACTCTAATTTTTTCAAGGTAATGGTCCTGGCTCCCCAACACACCCAACAAAGGACATGCTGATTCACCAGAAGGAAGACCCGACAGCAGACAGTACTCGCCAAAGACGGACCGCCCGGCCAGGCCTAAAATTCAACTACGAGCTTTTTAACTGCAACAACTTTAATATACGCTATTGGAGCTGGAATTACCGCGGCTGCTGGCACCAGACTTGCCCTCCAA
+
CBDDCIIIIIHIHHIIIIIIIIIIIIIIHIIIIIIIIHGIIIIIIIIHIIIHIIIIHIIHIIHHHIIIIIIHEHIIIIIGIIIIIIICHIIIIIHHHIIHIIIIIIIIIIIIHHHIIIGIHIIIIIIIIIIHHIIIIIIIIIIIIIHHIIIIIIHFIIIHIIIIHHIIIIIHIIGIIIIIIIIIIIIIIIHEHIHIIIIIIIIIIIIHIIIIIIIIIIIIHIIIIIIIIHIIIIIIIIIIIIIIIIIIIIHIIIIIIIIIIHIIIIIIIIIIIIIIIIIIIHHIIIIIIIIIIIHIIIIIIIIIIIIIIIIIIIIIIIIIIIIIIIIIIIIIHIHIIIIIDDDDD
@HISEQ:969:HM2KJBCX2:2:1102:19385:26237 2:N:0:ACTATGCA
GGAAGAAGTAGCCCCAACTATCCCTATTAATCATTACGGTGATCCTAGAAACCAACAAAATAGAACCATGCCGTCCTATTCTATTATTCCATGCTAATGTATTCGAGCAAAATGCCTGCTTTAAACACTCTAATTTTTTCAAGGTAAAGGTCCTGGTTCCACATGACACCCAATTAAGGACATCATGCTTCTCCAGAAGGTGAGAAATCAACTGCGACAGTTCATACCCCTTAAGGCACGACCATCACGTCAATCCCGAAATTCAACTACGAGCTTTTTAACTGCAACAACTTTAATATACGCTATTGGAGCTGGAATTACCGCGGCTGCTGGCACCAGACTTGCCCTCCAA
+
BDDDDIIIIIIIIIIIIIIIIIIGHIGIIIHIIIIIIIIIIIIHHIHIIIIHIIIIIIIIIIHGHIHII@HHIIIIIIIIIIIIIIIIIIIIIHIHIHHHHHIIIIIIIIIIIIIIIIIHIIHIIIIIIIIIIIHHHHIHIIIIIIIIIIIHIIHHHHHHHIIIHHIIHIHIIIIIIHIIIIIIIIIIHIIIIIIIIIIIIIIIIIHIIIIIIIIIIIIIIIIIIIIIIIIIIIIHIIIHIIIIIIIIIHHIIIIIIIIIIIIIIIIIIIIIIIIIIIIIIIIIIIIIIIIIIIIIIIIIIIIIIIIIIIIIIIIIIIIIIIIIIIIIIIIIIIIIIIIIIIIIIIIDDDDD
@HISEQ:969:HM2KJBCX2:2:1102:16496:26632 2:N:0:ACTATGCA
GGAAGAAGTAGCCCCAACTATCCCTATTAATCATTACTTCAGTTCTAGAAAACAACAAAATAGAACCGAAGTCCTAAATTATTATTCCATGCTAATGTATTCAAGGCATAAGCCTGCTTTAAACACTCTAATTTTTTCAAAGTAATAGAGCTAGATCGCGACGACAGCCCAGTAAAGGGTGCCGCCGTTTTCTAGCAGGATGGTAGACGCGCGCCGGCACTCACACTCGTAACCGAGGCGGGCCAGGTGCGTCAAACCAGAAATCCAACTACGAGCTTTTTAACTGCAGCAACTTTAATATACGCTATTGGAGCTGGAATTACCGCGGCTGCTGGCACCAGACTTGCCCTCCAA
+
@D@D?GHFH?1<<@GHI=@1F1<DDFEHFHCDGHHF1DG1C1<C1GC1CHG1<DCFEHHIHE<FG11CCC<1<D?1DGFF@CFC1C<1DD?CCHH?1D<<C1<DHGGIIIIHIHIIHHHFHIIIIIIIIHGIHHIIIHIIHIIHHFHHIIIHGIGHHHGIHGIHIIIIIIIIHIIIIIIIGIIIIIIIIIIIIIGIIIIIGIIIIIIHIIIIIIIGIIIIIIIGFIIIGIIIGIIIGIIIIIIIGIIIIIIHIIIIIIIIIIIIIIIIIIIIIIIIIIIIIIIIIIIIIIIIIIIIIIIIIIIIHHHGFIIIIIIIIHIIIIIIIIIIIIIIIIIIIIIIHIIIIIIIIDDDDD
@HISEQ:969:HM2KJBCX2:2:1102:11063:27067 2:N:0:ACTATGCA
GGAAGAAGTAGCCCCAACTATCCCTATTAATCATTACGGTGATCCTAGAAACCAACAAAATAGAACCAAACCGTCCTATTTTATTATTCCATGCTAATGTATTCAGACGGACGCCTGCTTTAAACACTCTAATTTTTTCAAAGTAACAGTCCTGATTTCCCCCACACCAACTGAATGACATGGAGATTCCTCAGAAGGTAGGAACTCGTCACACCAGTGCAGACAGTTAAGCCTGACCAATGGGCAAATCCCGAAGTTCAACTACGAGCTTTTTAACTGCAACAACTTTAATATACGCTATTGGAGCTGGAATTACCGTGGCTGCTGGCACCAGACTTGCCCTCCAA
+
DDDDDIIHIIIIIIHIIIIIIIIIIIIIIIIIIIIIIICHIIIHIIIGIIHGHIIIIIIIIIIIIIIIHHIGCHHIIIGGHIHIIIHIHIIFEHHIIIIIIHIIIIIIIIIIIIIIIIIHIIIHIIIIHHIHIIIIIIIHHIIIHIIIIIIIIIIIIIIIIIHHHHIIIIIIIIIIIHIIIIIIIIIIGIHIIIIIIIHIIIIIIHIIIIIIHHHIIIIIIIIIIIIIIIIIIIIIIIIIIIIIIHIIIIHIIIIIIIIIIIIIIIIIIIIIIIIIIIIIIIIIIIIIIIIIIHEIIIIIIIIIIIIIIIIIIIIIIIIIIIIIIIIIIIIIIIIIIIIIIIDDDDD
@HISEQ:969:HM2KJBCX2:2:1102:15435:26905 2:N:0:ACTATGCA
GGAAGAAGTAGCCCCAACTATCCCTATTAATCATTACGTCAATCCTAGAAACCAACAAAATAGGATCGAACGTCCTATTTCATTATTCCATGCTAATGTATTCAAGCGTTAGCCTGCTTTAAACACTCTAATTTTTTCAAAGTAACAGTCCTGTTTCCCTGCAACACCAAATTAATGGCATTACAGTTCTTCAGAAAGGAGGAATCAGCGAAGCCAGTGCATACCAGTGGCACGACCAACCTGCTGACCCCGAAATTCAACTACGAGCTTTTTAACTGCAACAACTTTAATATACGCTATTGGAGCTGGAATTACCGCGGCTGCTGGCACCAGACTTGCCCTCCAA
+
DDDDDIHIIIIIHIIIIIHHHHHFEHIIIIIHHHHIHHHHHHFHFFHHHHHHHIHIIIHHHIECCH@ECFHCF@DG?GHIHIIG1CG@EHHEFHH@IIIHIIHHHIIHHHIIGIIIIIIHHHIIIIIHHHHGHHHHHFIIIIIIIHIIIIIIIIIHHHGIIIIHHHGIIIIHIIIIIHGIHIIIIIIIHHGIIIIHIIIIHIIIHIIIIIIIIIIIIIIIIHIIIIIIHFHHIIIIIIIIIIHGCIHIIIIIIIIIIIIIIIIHIIIIIIIIIIHIIIIIIIIIIHHHIIHIIIIIIIIIIIIIIIIIHIIIIIIIHIIHIIIIIHIIIIIHHHIIIIIIGDDDDD
@HISEQ:969:HM2KJBCX2:2:1102:12530:26263 2:N:0:ACTATGCA
GGAAGAAGTAGCCCCAACTATCCCTATTAATCATTACCTCGACTCCGAAAGCCAACGAAATAGAACCGAGGTCCTATTCCATTATTCCATGCACTAATGTTCAGGCTGTAGCGCCTGCTTTGAGCACTCCAATTTTTTCAAAGTAAACGTGCTGGCCACTCATGGCACTCGGTTAAGAGAACCATAAACGAACCAGCAAGATCGTCCGGGCAAACAGTAAACGCCGCAAGGCGCACCGCTCGCCCGAAACCGAGATCCAACTACGAGCTTTTTAACCGCAACAACATTAATATACGCTATTGGAGCTGGAATTACCGCGGCTGCTGGCACCAGACTTGCCCTCCAA
+
D@ADDIIHHIHHFHHHIIIIIIIIIIIIIICHHIIIIHHIIIIHEEHIIICHIIHHHHHHH<FHHHHIG/CEFHGIHIGHHHHIIIHIIHEHHHIHIIHHHIHHHHIIIIDHHHHHIIIIIIIIIHIIIIIHIIHIIIIHHHHGGHIIHHHHHHHHH@HIIIIIHFHHHHGGHGIHIIHIHHIHEHHFIIIHHFIHGIIHHIHHHCIIIIHIIIHIIIHHEIIHIIIIGIIIIHGIIIIIIIIHEIIIIIIIIIIIIIIHHIIIIIGIIIIIIIIIIIIHIIIIIIIIIIIIIIIIIIIIIIIIIIIIIIIIIIIIIIIIIIIHIIIIIIIIIHIIIIHIIDDDBD
@HISEQ:969:HM2KJBCX2:2:1102:1757:27910 2:N:0:ACTATGCA
GGAAGAAGTAGCCCCAACTATCCCTATTAATCATTACGGTGGTCCTAGAAACCAACAAAATAGAACCATGCCGTCCTATTTTATTATTCCATGCTAATGTATTCAAGCAAAAATGCCTGCTTTAAACACTCTAATTTTTTCAAAGTAAAGGTCCTGGTTCCCCGCGGCATCCAATTAAGGACATCGCGGTTCTCCAGAAGGTGAGAAATTGACTGCACCAGTTCATACCCCGTGAGGCACGACCGATGCGCCAATCCCGAAATTCAACTACGAGCTTTTTAACTGCAACAACTTTAATATACGCTATTGGAGCTGGAATTACCGCGGCTGCTGGCACCAGACTTGCCCTCCAA
+
DCDDDHIIIIHIIIIHIIIIIIIIIIIIIIIIIHHHIIIIHHEHIIIHHIHIIIIIIIIHIIIIHIIIIHIHHIIGIIIIHHIIIII<FE?EHGHIHHHHHHIEHIHIHHHHHFGIIIHIIIIHIHHGIIHGHHEHHEHIIIIIIHGGHGHGIIHHIHHIHHIIIIIIIIIIIIIIIII;IIIIIIIHIHHIIIIIIIHHI=HIIIIIHIIIIIIIHIIIIIIIIIIIIIIIHIIIIIIIIIIIIIIIIGIHHIIIIIIIIIIIIIIIIIIIIGIIIIIIIIIIIIIHIIHIHHIIIIHHIIIIIIIIIIIIIIIIIIHIIIIIIIIIIIIIIIIIIIIIIIIIIIIIDDDDD
@HISEQ:969:HM2KJBCX2:2:1102:11327:28429 2:N:0:ACTATGCA
GGAAGAAGTAGCCCCAACTATCCCTATTAATCATTACGTGATCCTAAAACCAACAAAATAGAACCATCGTCCTATTTTATTATTCCATGCTAATGTATTCAAGCAAAAATGCCCGCTTTAAACACTCTAATTTTTTCAAAGTAAAGGTCCTGATTCATCGAAACACCCAAGAGCATCCCGAATCACCAGAAGGTGAGAAATTGGCTACACACCGTTTCATGCCCCTAAAGGCACAATCGATATATCCCAATCCCGAAATTCAACTACGAGCTTTTTAACCGCAACAACACTAATATACGCTATTGGAGCTGGAATTACCGCGGCTGCTAATACCAGACTTGCCCTCAA
+
DBBCDIIIIIHIHHHHIIIIIHIIIHIIGIHIIHIIIIIIIIHIHIIIIIIIIIIHFHIICHHHIIGHIIIGHIIIIIHIIIHIGIFEEHEH<FHHIHHHHHHHIIIHIIIIHIIIHIIIIIIIHIIIIIIHHIIIIHIIHHIIIIIHGIHHHIEHIHHHIIHIIIIIIIIIIIIIIIIIIHIIIHIIIIIHIIHHGIHHFIIII;IIIHHIIIHHIIIIIIIIIIIIIIHIIGIIIIIIIIGIHHCIIFHIIIIIIIHHIIIHHHHGIIHIIIIIIIIIIIIIIIIHHIIIIIHGGIIIIIIIIIIIIIIIIIIIIIIIIIHIIIHHIIIIIHIIIIIIIIIDDDDD
@HISEQ:969:HM2KJBCX2:2:1102:12915:28919 2:N:0:ACTATGCA
GGAAGAAGTAGCCCCAACTATCCCTATTAATCATTACGGTGATCCTAGAAACCAACAAAATAGAACCATGCCGTCCTATTCTATTATTCCATGCTAATGTATTCGAGCAAAATGCCTGCTTTAAACACTCTAATTTTTTCAAGGTAAAGGTCCTGGTTCCACATGACACCCAATTAAGGACATCATGCTTCTCCAGAAGGTGAGAAATCAACTGCGACAGTTCATACCCCTTAAGGCACGACCATCACGTCAATCCCGAAATTCAACTACGAGCTTTTTAACTGCAACAACTTTAATATACGCTATTGGAGCTGGAATTACCGCGGCTGCTGGCACCAGACTTGCCCTCCAA
+
DDDDDIIIIIIIIIIIIIIIIIGIIIIIIIGIIIIHHIIHIHIHHHIIIIHIIIIIIIHGIHHEHIIHIIHHHHHHHGHIHIHHHHGIHHIIHHHHIIIIIHIIIIIIIIHIHHIIIIHIIIIIIIIIIIIIIHIIIIIIHIHHHFIIIGIIIHHHHHIIIIHHIHIIIHHIHHHHIIIIIHIHGIIIIHHHIIIIHIGIIIIIIIHIIIIIIIIIIIIIHIIIIHIIIIIIIIIIIIIIIIIIIIHIIIHIHIIIIIIIIIIIIIIIIIIIIIIIIIIIIIIIIIIHGIIIIIIIHIIIIIIIIIIIIIIIIIIIIIIIIIIIIIIIIIIHIIIIIIIHIIIIIIIDDDDD
@HISEQ:969:HM2KJBCX2:2:1102:11957:28832 2:N:0:ACTATGCA
GGAAGAAGTAGCCCCAACTATCCCTATTAATCATTACGGTGGTCCTAGAAACCAACAAAATAGAATCATCCGTCCTATTTTATTATTCCATGCTAATGTATTCAAGCAAAATGCCTGCTTTAAACACTCTAATTTTTTCAAAGTAAAGGTCCTGGTTCCCCGCGGCACCCAATTAAGGACAACGCGGTTCTCCAGAAGGTGAGAAATTGACTACACCAGTTCATACCCCTTAAGGCACGACCGATGTGTCAATCCCGAAATTCAACTACGAGCTTTTTAACTGCAACAACTTTAATATACGCTATTGGAGCTGGAATTACCGCGGCTGCTGGCACCAGACTTGCCCTC
+
DCDDDIIIIHIIHHIIIGHIHHIIIIHIIIGHHIIIGHIHHIIIIIIIHIIIIIIIGHIHIHHHIIIIIIIHIHHHHHIHIIIIIIIHIHIIIIIIIIIIHIIIIHIIIHHIHIHHIIHIIIIIIIHIIIIHHIIIIHHHHHHHIHIHIHIIIHHHHHIIIIHIIIIHHIIIHIHIIIIIIHIIIIIIIIIIIIIIIIIIIIIIIHIIIIIIIHIIIIIHIIHHHIIIIGIIIIIIIIHHIIIIHHHIIIHHIHIIIIIIIIIIIIIIIIIHIIIIIHIIIIIIIHIIIIIIIIIIIIHIIIIIIIIIIIIIIIIIIIIIIIIIIIIIIIIIIIIIIIIGIIIDDDDD
@HISEQ:969:HM2KJBCX2:2:1102:13973:29628 2:N:0:ACTATGCA
GGAAGAAGTAGCCCCAACTATCCCTATTAATCATTACGTCGATCCTAGAAACCAACAAAATAGAATCAAACGTCCTATTTCATTATTCCATGCTAATGTATTCAAGCGTAAGCCTGCTTTAAACACTCTAATTTTTTCAAAGTAACAGTCCTGATTCCCCACGACACCAAATTAATGACATCGCGGTTCTTCAGAAGGTAGGAACCAATAATGCCAGTGCGTACCGAAGCACGACCAACAATTTGATCCCGAAATTCAACTACGAGCTTTTTAACTGCAACAACTTTAATATACGCTATTGGAGCTGGAATTACCGCGGCTGCTGGCACCAGACTTGCCCTCCAA
+
@DBDDEHHHHIHIIHHHHHHGHIHIHHIIHIIHHHIIIHHHHIGIHHIHEHGHIIIIIIIIIHIIHIIIIHEGEHIHIFEHHIIIIIIIIIEGHHIIIIIHHIIIIIHIIIIIHHHHHHIIIHIIIHIIIIIIIIIHIIIIIIHHIIIIIIIIIIHIIIIIIIIIIIIIIIHGIIIIIIIIHIIHIIHGHHIIIIIIIIIIIIHIHIIIIHIIIIIIIIIIIIIIIIIIIIIIIIFHIIIIIIHIIIHGIIIIIHHHHIIIIIIIIIIIIIIHHIIIIIIIIHIHIIIIIIIHIIIIIIIIIIIIIIIIIIIIIIIIHIIIIIIIIIIIIIIIIHIIIIIDDDDD
@HISEQ:969:HM2KJBCX2:2:1102:5104:29960 2:N:0:ACTATGCA
GGAAGAAGTAGCCCCAACTATCCCTATTAATCATTACGGTGGTCCTAGAAACCAACAAAATAGAACCACAACGTCCTATTCTATTATTCCATGCTAATCTATTCAAGCAATAGCCCGCTTTAAACACTCTAATTTTTTCAAGGTAATGGTCCTGGCTCCCCAACACACCCAATTAAGGACATGCTGGTTCACCAGAAGGAAGACCCGACAACAAGACAGTACTCGCCAAAGACGGACCGCCCGGCCAGGCCTAAAATTCAACTACGAGCTTTTTAACTGCAACAACTTTAATATACGCTATTGGAGCTGGAATTACCGCGGCTGCTGGCACCAGACTTGCCCTCCAA
+
ADDDDIIIIIIHIIIIIIIIIIIIIIIIIIIIIIIIIHIIHIIIIIIIIIIIIIIIIIIII1DGHHHHHHIIIIIIIIIIHIHIIIIIIFIIIIIIIIIIIHIHIIIIIIIIIIHIIHHIHIHIIIIIIIHIIHIIIHHHIIIIIHIIIHIIIIIIIIIIIIIIIIIIIIIHIIIIIIIIIIIHIIIIIIIHIIIIIIIIIIIIIIIIIIIIIIIIIIIIIIIIIIIIIIIIIIIIIIIIIIIIHGIIIIIIIIIIIIIIIIIHIIIIIIIIIIIIIIIIIIIIIIIIIIIIIIIIIIIIIIIIIIIIIIIIIIIIIIIIIIIIIIIIIIIIIIIIIIIIIIDDDDD
@HISEQ:969:HM2KJBCX2:2:1102:7289:30019 2:N:0:ACTATGAA
GGAAGAAGTAGCCCCAACTATCCCTATTAATCATTACGGTGATCCTAGAAACCAACAAAATAGAATCATGCCGTCCTATTTTATTATTCCATGCTAATGTATTCAAGCAAAATGCCTGCTTTAAACACTCTAATTTTTTCAAAGTAAAGGTCCTGGTTCCCCGTGACACCCAATTAAGGGCATCGCGGTTCTCCAGAAGGTGAGAAATTGACTACACCAGTTCATACCCCTTAAGGCACGACCGATGTGTCAATCCCGAAATTCAACTACGAGCTTTTTAACTGCAACAACTTTAATATACGCTATTGGAGCTGGAATTACCGCGGCTGCTGGCACCAGACTTGCCCTCCAA
+
DDDDDIIIIIIIIIIIHIIIIHIIIIIIIIIIHIIIIIIIIGIIIIHIIHIIIHIIIHIIIGFEHEHIGGFCHHHGIIIIIGII?GHE1GHIHHIGHIHHICHEHIIHIHIHIHHIIFHHHHHHHHHHGIIHHHIIIHHIHIHHIIIIHHEHIHHHHHIIIIIIIIIIIIIIIIIIIIIHHIHIIIIIIIHIIIIIIIHIIIIIIIIHIIIHIIIIHIIIIIIIIIIIIIIIIIIGIIIIIIFIIGIIIIHIIIIIIIIIIIIIIIIIIIIIIIIIIIIIIIIIIIIIHIIHGIIIIIIIIIIIIIIIIIIIIIIIIIIIIIIIIIIIIGIIIIIIIIIIIIIIIIIDDDDD
@HISEQ:969:HM2KJBCX2:2:1102:20040:30713 2:N:0:ACTATGCA
GGAAGAAGTAGCCCCAACTATCCCTATTAATCATTACGGTGGTCCTAGAAACCAACAAAATAGAACCACAACGTCCTATTCTATTATTCCATGCTAATCTATTCAAGCAATAGCCCGCTTTAAACACTCTAATTTTTTCAAGGTAATGGTCCTGGCTCCCCAACACACCCAATTAAGGACATACTGGTTCACCAGAAGGAAGACCCGACAACAGGACAGTACTCGCCAAAGACGGACCGCCCGGCCAAGTCTAAAATTCAACTACGAGCTTTTTAACTGCAACAACTTTAATATACGCTATTGGAGCTGGAATTACCGCGGCTGCTGGCACCAGACTTGCCCTCCAA
+
DDDDDIGIHIIIIIIHIHIIIIIIFFHIIHIHEHIIIIIIIHIIIIIGHIIHIIIIHIIGHHFHHIIIIIHHHIIFHIHIEHHIICHIIHIIIIIIHHGHIHGHHIIIIHIIIGHIHIHHHIHIIHHF@GHGFIIIIHIIIHIIIIIHHIIHHGGHFIIGHIHHIIHIIIIIHHHHIHIIIIIIIHEHHHIHIIIIIIIIHIHHIIIIIIIIIIHIIIIIIIHIIIIIIIIIIIIIIIIIIIIIIHIGIGHIIIIIIHIIIHIIIIIIIIIIIIIIIIIIIIIIIIIIIIIIIIIIIIIIIIIIIHIIIIIIIHIIIIIIIIHIIIIHIIIIIIIIIIIIIIDDDDD
@HISEQ:969:HM2KJBCX2:2:1102:19925:30366 2:N:0:ACTATGCA
GGAAGAAGTAGCCCCAACTATCCCTATTAATCATTACGTCGATCCTAAAAACCAACAAAATAGGGTCAAACGTCCTATTTCAATATTCCATGCTAATGTATTCAAGCGTGTGCCTGCTTTAAACACTCTAATTTTTTCAAAGTAACAGTCCTGATTCCCCATGACACCAAATTAATGACATCACAGTTCGTCAGAAGGTAGAAATCAATAATACCAGTGCATACCGGAGGCACGACCAATATATTGATCCCGAAATTCAACTACGAGCTTTTTAACTGCAACAACTTTAATATACGCTATTGGAGCTGGAATTACCGCGGCTGCTGGCACCAGACTTGCCCTCCAA
+
DDDDDIEHHEH1GHHHHIIIH?HEHHIHIIIIIGHHHIIFDDHHHHHHHF1<CGHHIGHEHIH@CGEHIIHH?C0DFHHEHH?CGHGE?GH1<<FFHIIHECIIHHIHIIIIIHIHHHHEHHGHHHIHHHFHHHGDHHHIIHIIIIHIGHIHHIHHHFHHGEHHGHHHFEGHHIIIIIHHIIHEHIHIHHIIIGIHHIIIIHIIIIIIHHIIHHHIIIHIIIIHCHIII=IIHHHIHIIIIHHGHIIHGIIIIIIIIIIIIHIIIIIIHIIIIIIIHIIIIIIHGIHGIIIIHHIHIIIIIIIIIIGIIIIIIIIIIIIIIIHIIIIIIIIIIHIIIIIIIDDDD@
@HISEQ:969:HM2KJBCX2:2:1102:14381:30830 2:N:0:ACTATGCA
GGAAGAAGTAGCCCCAACTATCCCTATTAATCATTACATCGATCCTAGAAACCAACAAAATAGAATCGGATGTCCTATTTCATTATTCCATGCTAATGTATTCAAGCGTGAGCCTGCTTTAAACACTCTAATTTTTTCAAGGTAACAGTCCTAATTCCCCGTGACACCAAATTAATGGCATTACGGTTCTTTAGAAGGTGAGAAATCAATAATATCAGTACATACCAACGGTATGACCGAAACATTGATCCCGAAATTCAACTACGAGCTTTTTAACTGCAACAACTTTAATATACGCTATTGGAGCTGGAATTACCGCGGCTGCTGGCACCAGACTTGCCCTCCAA
+
DA@DDHIHHIIIIIIIIHIHEHGHHIIIHFHGHHIIFHIIIIIHIIIIIIIIHIIIEHCHIIHHIIIHIIIIIIGIEHIIIIIHIGEGHIIHIIGCFHHIIHHEHHHHHIHIFHHHHHHIHFHHIEHIHIIHIHIHHHHHHEGHHIHHCGGFHHHIHEHHHHHHIHHHIIIIHHIIIHHIIIIIHHIIIIIIIIIIHHIHHHIIIIIIHEGIHHHHHIIIHFII<IHIIIHHIHHGG=IIIIHHHHIHIIHHFIIIIIHIIIHIIIIIIIIIHHEFIIIIIIHIHIIIIHHHFHHIIIHIIHIIIIGIIHIIIHIHIIHIIIIIIIIIIIIIIIIIIIIIIHDDDDB
@HISEQ:969:HM2KJBCX2:2:1102:5721:31170 2:N:0:ACTATGCA
GGAAGAAGTAGCCCCAACTATCCCTATTAATCATTACTTCAGTCCTAGAAACCAACAAAATAGAACCAAAGTCCTATTCCATTATTCCATGCTAATATATTCAAGCAAACATGCCTGCTTTAAACACTCTAATTTTTTCAAAGTAAAAGTCTTGGATCCCTAGCGCACTCAATTAAGAGCACACTAGTTCCCCAAAAGGAAAAGCCCAAAGTTGCAGTACAAACCTTACGGTTGACGGCAACTATAAGCCCAAAATTCAACTACGAGCTTTTTAACTGCAACAACTTTAATATACGCTATTGGAGCTGGAATTACCGCGGCTGCTGGCACCAGACTTGCCCTCCAA
+
BDDD@FCEHEHC1CHEEH@@C@FE@GH?1CC?CHHCHE1<<FHHCFHFECGHCHHHHE1C?FHIIHE@ECGC1G?@CGE1DGGHIIH11DECGGF1IIHEEHFGFHIHHHECIHHHHHIIHHFFHFHHHHIIIIHHH.IIIIHHGHHGFCHGHCEGCHG?DGHHIHGHEHHHHEIHHHIHHIHHHHHHGHFIIIIIIHEHHIHHIIIHIHFGCCEIIIHHIHHHHIIIHHIIIIHIIHIHFHIHIIIIIIIIHIHEHGEHHHIHIHIHHIIIHHIHIHHHHHIIHHHHIIIIIHHHHEHHHIIIIIHIIIIIHIHIIIIIIIHIHIIIIIIIIHHHIHIIH@DBDB
@HISEQ:969:HM2KJBCX2:2:1102:2273:31129 2:N:0:ACTATGCA
GGAAGAAGTAGCCCCAACTATCCCTATTAATCATTACATCGATCCTAGAAACCAACAAAATAGGTTTGAACGTCCTATTTCATTATTCCATGCTAATGTATTCAAGCGTTAGCCTGCTTTAAACACTCTAATTTTTTCAAAGTAACAGTCCTGTTTCCCTGCAACACCAAATTAATGGCATTACAGTTCTTCAGAAAGGAGGAATCAGCGAAACCAGTTCATACCAGTGGCACGACCAACCTGCTGACCCCGAAATTCAACTACGAGCTTTTTAACTGCAACAACTTTAATATACGCTATTGGAGCTGGAATTACCGCGGCTGCTGGCACCAGACTTGCCCTCCAA
+
ADADDIIIIIIIIIIIIIIIIIIIIIIIIIIIIIIHIIIIIIIIIHIIIIIIHHIIIIIIIIHHHFHIIIIIIIIIIIIGHIIIHIIHIIIIHIIIIIIIHIIHIIIIIIIIIIIIIIIIIHIIHIIIIIIIIIIIIIIIIIIIIIIIIIIIHIIIIIHIIIIIIIHIIHIIIIIIIIIIIHIIIIIIHIIIIIHIIIIIIIIIIIIIIIIIIGIIHHIIIIIIIIIIIIIIIIIIHIIIIIIHFIIIHIIIIIIIIIIIIIIIIIIIIIIIIIIIIIIIIIIIIIIIIIIIIIIIIIIIIIIIIIIIIIIIIIIIIIIIIIIIIIIIIIIIIIIIIIIIIDDDDD
@HISEQ:969:HM2KJBCX2:2:1102:18105:31152 2:N:0:ACTATGCA
GGAAGAAGTAGCCCCAACTATCCCTATTAATCATTACGTCAATCCTAGAAACCAACAAAATAGGATCAACGTCCTATTTCATTATTCCATGCTAATGTATTCAAGCGCGAGCCTGCTTTAAACACTCTAATTTTTTCAAAGTAACAGTCCTGATTCCCCGCCACACCAAATTAATGACATGATGGTTCGTCAGAAGGTAGGAACCAGTAACACCAGTACGTACCTAAGGCACGACCAACGTACTGATCCCGAAATTCAACTACGAGCTTTTTAACTGCAACAACTTTAATATACGCTATTGGAGCTGGAATTACCGCGGCTGCTGGCACCAGACTTGCCCTCCAA
+
DAADDGHIIIHHIIIIIIIHIIFIIIIIIIIHIIHIHIIGIIIGHHIIHIIIEHIIEHIIIHGHHIEHIHIEHHIGHIIIGIHHHHHIGEHGHIIIHHIIIEHIHIHIIHHIIIIIHHEHHIHHHHHIIGIIGHHHHIIIIIIIIIIHIGIIIIIIIIIIIHIIIIIIIHIIIIIIIIIIIIIIIIIIIIIIIIIIIIIIIIIIIHIIIIIIHIIIIIIIIIIIIIIIIIHIIIHGIIIIHHHHIIIIIIIIIIIIIIIIHHHH?IIIIIIIIIIIIIIIIIIIIIIIIIIGIIIHIIHIIIIIIIIIIIIIIIIIIIIIIIIIIHIIIIIIIIIIIIIIDDDDD
@HISEQ:969:HM2KJBCX2:2:1102:19694:31037 2:N:0:ACTATGCA
GGAAGAAGTAGCCCCAACTATCCCTATTAATCATTACGTCGATCCTAGAAACCAACAAAATAGAATCAAACGTCCTATTTCATTATTCCATGCTAATGTATTCAAGCGTGAGCCTGCTTTAAACACTCTAATTTTTTCAAAGTAACAGTCCTGATTCCCCACAACACCAAATAAATGACATCGTGGTTCGTCAGAAGGGAGAAACCAACAATACCAGTACGTACCGAGGCACGACCGACATGATGGTCCCGAAATTCAACTACGAGCTTTTTAACTGCAGCAACTTTAATATACGCTATTGGAGCTGGAATTACCGCGGCTGCTGGCACCAGACTTGCCCTCCAA
+
BADDBIHIIIIHIIHIGCHHGFGHHIIIIHIDHHHIFHEHHHEHHHHIIHGGHHIIIIIIIIIHGEHIIIIHCHHIGHIIIHHHHHI?F@C1ECGFIHHIIHEGHHHIIHHHHHIIIIIIIIHIIHHHIIIHHFHHEHIIIHEHFIHIHHIIHHIIIHHGIIHEEGHIIIIIIHHHHHIIHIIIHHIGIIIIHHIIIHHIIHIHHIIIIIHGH<HGIIIHHIHHH<IIHIHIII?IIIIIHHHDFIIHIHHIIIIIGIIIIHIIIIIIIHHIIIIHIHIIIIIIIHIIIIIHHIGIIIIIIIIIIIIIIIHIIIHHIIIIHIIIIIIIIIIIHIIIIIIIDDDDC
@HISEQ:969:HM2KJBCX2:2:1102:16595:31213 2:N:0:ACTATGCA
GGAAGAAGTAGCCCCAACTATCCCTATTAATCATTACGGCTCTCCTAGAAACCAACAAAATAGGAGCGCCGTCCTATTCCATTATTCCATGCTAATGTATTCGAGCAAAGGCCTGCTTTGAACACTCTAATTTTTTCAAAGTAAAAGTCCTGCTTCCCAAAACACGCCCAGCGAAGGGCATGCCGTTCCGCAGAAGGAAAGGCCCGGCCGAGCCAGTGCACGCGGTGAGGCGGACCGGTCAGCCAGGCCCAAGGTTCAACTACGAGCTTTTTAACTGCAACAACTTTAATATACGCTATTGGAGCTGGAATTACCGCGGCTGCTGGCACCAGACTTGCCCTCCAA
+
DBDDCIIIIIHIIGIIIIIIIIIIHIIIIIHIIIIIIHIIIIGHIIIIIIIIHIHIIGIIIIHHEHGCHHHHHIIIHHHIEHGHIIHIIIIIHHFHIHIHHHHHIHIIIIIIIIIIIIHIHIIIIIIIHHIIIIIIHIHHHFIHIIHHIIIIHHIIHHIIIIHDHFDHHFIIIIIIIIIIHIIIHCHIIHHIIIIIIIIIIIIIHIIIIIGIIIII<HIIIIIIIIIHI=IIIIIIIIIIIIHGHHIIHIIIIIIIIIIIIIIIIIIIIIIIIIIIIIIIIIIHIIIIIIHIHIIIIIIHIIIIIIIIHIIIIIIIIIIIIIIIIIIIIIIIHHHIIIIIDDDDD
@HISEQ:969:HM2KJBCX2:2:1102:16679:32583 2:N:0:ACTATGCA
GGAAGAAGTAGCCCCAACTATCCCTATTAATCATTACGGTGATCCTAGAAACCAACGAAATAGAATCAATCCGTCCTATTTCATTATTCCATGCTAATGTATTCAGACGTTAGCCTGCTTTAAACACTCTAATTTTTTCAAAGTAACAGTCCTGATTTCCCATCACACCAAATAAATGGCATGAAAGTTCCTCAGAAGGTAGAGATTCATCTCACCAGTACAGACAATTAAGCCTGACCAATGGGTAAACCCCGAAGTTCAACTACGAGCTTTTTAACTGCAACAACTTTAATATACGCTATTGGAGCTGGAATTACCGCGGCTGCTGGCACCAGACTTGCCCTCCAA
+
DDDDDIIIIIIIIIIIIIIIIIIIIIHIIIHIIHIIIIIHIIIIIIIGIIIIIIIIFHHHIIHHHHIIHFFHHHHHHIHGHIIHIIIIIIIIHGHIHFHGHGEHHEHHIHEHHHGHIIHIHHIHHHHHHIIHIHHHIIIIHIIIIIIIICHFHIIIHIIIHHGEGHHHIIIHHHIEIHHGHGEGIHGHFFHGHCCCHEIIIIHHHHHHGHG<1D@GHGCGFGHIHIHFGFHHFHHFGFCECAHHG?DHHH?CHECHHHF1EDFEECG?HCGHHHHEEHHHFHHHG?HFHCHECIHCHHECHHIHFIIHGIHHGHHHDDDCGHHCIHHE?HFHHEHHCIIH<C1<<BD<
@HISEQ:969:HM2KJBCX2:2:1102:10876:32992 2:N:0:ACTATGCA
GGAAGAAGTAGCCCCAACTATCCCTATTAATCATTACGTCGATCCTAAAAACCAACAAAATAGGGTCAAACGTCCTATTTCATTATTCCATGCTAATGTATTCAAGCGTGTGCCTGCTTTAAACACTCTAATTTTTTCAAAGTAACAGTCCTGATTCCCCATGACACCAAATTAATGACATCACAGTTCGTCAGAAGGTAGAAATCAATAATACCAGTGCATACCGGAGGCACGACCAATATATTGATCCCGAAATTCAACTACGAGCTTTTTAACTGCAACAACTTTAATATACGCTATTGGAGCTGGAATTACCGCGGCTGCTGGCACCAGACTTGCCCTCCAA
+
@B@DAFGIIHFH<GHCEHIII?@?FCFHHH?FHIIFFC@GHHCC<FHIHHHH=CEHICHEHGHEGHIIHHH@C1DGCGHHHH?<<FHHH1CHEE1CGHHHHHHEHHDGEHF?CHEEGHGIHIIGIHCEEHGHHGCCEGFHHIHHGHHH@HHHHG@DG?FGF<DH?EE?HHHHEIIIII:FG?F/@DCDG2HHH:HHG<HGCHHHEHIIIIIIHGHHIIHHHCHIHEHIHHIHHEFHDFHHIHFFDHECCDHIHGIHFEHIIHHHCIIIHHIIHHGHIHIIIHHHIHHHHHIIHHDHGHHHHIIIIHEIIIIHGHHHDIHHHCIHHHIGIIIHHFHHHHHHE@BDDB
@HISEQ:969:HM2KJBCX2:2:1102:17127:32961 2:N:0:ACTATGCA
GGAAGAAGTAGCCCCAACTATCCCTATTAATCATTACAGCGGTCCTAGAAACCAACAAAATAGAACCGATGTCCTATTCTATTATTCCATGCTAATGTATTCGAGCAAAGGCCTGCTTTGAACACTCTAATTTTTTCAAGGTAAAAGTCCTGGTTCCCCACGACACCCAGTAAAGGGCATCGGGTTTCCCAGAAGGAAAGACCCGACCGAATCCGTACGCTCGATTAGGAGGACAGATCAGCCAGGTCCAAGGTTCAACTACGAGCTTTTTAACGGCAACAACTTTAATATACGCTATTGGAGCTGGAATTACCGCGGCTGCTGGCACCAGACTTGCCCTCCAA
+
D@DBDGF?CHHGHFHEHHIIIFHHHEHHHHEHHIIIIICGH/0CEHEHCEH?E1@CHIIII?HEHHHD/C@GHG?CHHH<E?GHHFHHIIEHIHIIIHIIIHIIIIIHHGCHIIIIIIHHHHIIIHHH?HIHEIIIIHHHIIHFBIHIIIIIHDHHIHHHHGIIIIHGIIIGHHIIIIHIIHHHHHHGIHGIGGHIIHIIIIHHIIIIIIIHIIIIIIIIIIIIIIIIIIIIIIIIIIIIIIHIGIIGIIIIIIIHIIIIIIIIIIIIIIHHEHIIIIIIGHHIHIIIIHEHIHIIIIIIHIIIIIIIIIIHGIIIIIIIIIIIIIIIIIIIHHIIIIIDDDDD
@HISEQ:969:HM2KJBCX2:2:1102:4339:33815 2:N:0:ACTATGCA
GGAAGAAGTAGCCCCAACTATCCCTATTAATCATTACGGTGATCCTAGAAACCAACAAAATAGAACCATGCCGTCCTATTCTATTATTCCATGCTAATGTATTCGAGCAAAAATGCCTGCTTTAAACACTCTAATTTTTTCAAGGTAAAGGTCCTGGATCCGCAAGACACCCAATTAAGGACATCAAGTTTCTCCAGAAGGTGAGAAATCAACAGCGACAGTTCATACCCCTTAAGGCATGACCATCACGTCAATCCCGAAATTCAACTACGAGCTTTTTAACTGCAACAACTTTAATATACGCTATTGGAGCTGGAATTACCGCGGCTGCTGGCACCAGACTTGCCCTCCAA
+
DCADCIIIIIIIIGIIIHIHIIIIIIIIHIIIIIIHIIGIIIIHHIIIIIIHGHIIIIHIIIIIIHIIIHHIIIIGIIIHHIHIIIIHHHIIIHIGIGHHHGHIIIIIIIIHIHIIIIGIIIIHIIIIHIIIIGIIIIIIIIIIEIIIIHHHHIHHIHHHHIIIIIIIIIHIIIIIHIIIIIIIIIIHIIHIIHIIHHIHHHHIIIIHHIIIIIIIIIIIIIIIHEIIIIIIHIIIIIIIIIIIIIIIIIHHIIIIIIIIIIIIIIIIHHHIIIIIIIIIIHIIIIIIIIIIIIIIIIIIIIIIIIIIIIIIIIIIIIIIIIIIIIIIIIIIIIIIIIIIIIIIIIIIDDDDD
@HISEQ:969:HM2KJBCX2:2:1102:15541:33567 2:N:0:ACTATGCA
GGAAGAAGTAGCCCAACTATCCCTATTAATCATTACGTCAATCCTAGAAACCAACAAAATAGGATCAAACGTCCTATTTCATTATTCCATGCTAATGTATTCAAGCGTTAGCCTGCTTTAAACACTCTAATTTTTTCAAAGTAACAGTCCTGTTTCCCTGCAACACCAAATTAATGACATTACAGTTCTTCAGAAAGGAGGAATCAGCGAGACCAGTACGTACCAATGGCACGACCAACCTGCTGACCCCGAAATTCAACTACGAGCTTTTTAACTGCAACAACTTTAATATACGCTATTGGAGCTGGAATTACCGCGGCTGCTGGCACCAGACTTGCCCTCCAA
+
B@0@D?CHHEH1DGGCGHEHH@FFHHHGHIFHHHEEGFFEHIEDHHGFHHE1CCCGH?HEHH111<GFHH=CE0<FHHHGHHHHCHFHHFG?HHHGEHCGEHIHGFIIHIIIIHHHFHHHHGGHHHHHHIHHHHHHHHHHEHHG?HHHEIHFHGGH1IIHHHHHHIIHIHHIIIHEHIIHIHHHIHEHIIHHIIIIIIIIIGIHIIIIIIHHHHHGIIHHGHHCIHIGHGIGHHIIIFFIHGCCHE<CEEHHIIIIIHHIIHFIIHHIIIHHC@HHEIIIHIIHEIIIIIIHIGIIIIIIIIHIHIIIIIHIHCHC<HIFIHIIIIHHIIHHHHIIGIIIDDDAD
@HISEQ:969:HM2KJBCX2:2:1102:8953:33692 2:N:0:ACTATGCA
GGAAGAAGTAGCCCCAACTATCCCTATTAATCATTACTTCAGTCCTAGAAACCAACAAAATAGAACTAAAGTCCTATTCCATTATTCCATGCTAATATATTCAAGCAAACATGCCTGCTTTAAACACTCTAATTTTTTCAAAGTAAAAGTCTTGGATCCCTAGCGCACTCAATTAAGAGCACACTAGTTCCCCAAAAGGAAAAGCCCAAAGTTGCAGTACAAACCTTTCGGTTGACGGCAACTATAAGCCCAAAATTCAACTACGAGCTTTTTAACTGCAACAACTTTAATATACGCTATTGGAGCTGGAATTACCGCGGCTGCTGGCACCAGACTTGCCCTCCAA
+
BD@D@@@1D<FHEHIDGHHGE1<F@HG?EE?FHCHHIGC<DHE1CE1CFEHFGHIIIIIHHIHIH?G1DCCCGHE@HGECHH@HCGC?DH?1<<@1HIGHFHDECIIIIIIIIIIIGIIHHHHHHGGFHHHFHBAFEGHHIIHHGHHIHHIHHGGFFHIHHECEFEHHHHHHHCHHEHHHHGFGEGIHGIIIIIIIHHFIHIHIIHIIIIIII<IIIIIHIIIIIIIHIHIIH1HIIHFIIHFFGHHGHCHGIIIIIIIHHGIIIHIIIIIFHIIIIHIIHIIIHHFEHIIIGIIIHFIHIIIIIIIIIIIIIIIIIHIIHIIIIIHIIIIIIIHIHIIIIDBADD
@HISEQ:969:HM2KJBCX2:2:1102:1269:33685 2:N:0:ACTATGCA
GGAAGAAGTAGCCCCAACTATCCCTATTAATCATTACGTCAATCCTAGAAACCAACAAAATAGGATCAAACGTCCTATTTCATTATTCCATGCTAATGTATTCAAGCGTTAGCCTGCTTTAAACACTCTAATTTTTTCAAAGTAACAGTCCTGTTTCCCTGCAACACCAAATTAATGACATTACAGTTCTTCAAGAAGGAGGAACCAGTAAAGCCAGTACATACCAGAGGCACGACCAACCTACTAATCCCGAAATTCAACTACGAGCTTTTTAACTGCAACAACTTTAATATACGCTATTGGAGCTGGAATTACCGCGGCTGCTGGCACCAGACTTGCCCTCCA
+
DDDBDGIIIFHHIHIIIIIIHIIHIIIIIIGIIIHIHCCHHIIIGHHHGHIIIHHHIIIIHIHIHHIHHGHHHHHHCHHHE?CGHHHIEHIHIGHIGHHIIIIHHHHHIIIIHIIIHHHIHHIHHHHHHGCIHHHHHIHIHIIIIIIHHIHHHFHIIIIIHHGIIHIHFHHIIIIHHIHHHHHHGEHHGIIIGHIGIIIHHHHHEIHIHIHEHIIIIIIIIIHIHEGCGIHIIIIIHHGIHHF<IIIIHHFIHHGIIIHHIHIIIIIIIIIHHEGGGIIIIIIHIIIHIIIHHHHHIHIIIIIIIIIIIIIIHIIIIIIIIIIIIIIIIIIHIIIIIHIIDDDDD
@HISEQ:969:HM2KJBCX2:2:1102:14807:34183 2:N:0:ACTATGCA
GGAAGAAGTAGCCCAACTATCCCTATTAATCATTACGGTGATCCTAGAAACCAACAAAATAGAACCATGCCGTCCTATTCTATTATTCCATGCTAATGTATTCGAGCAAAAATGCCTGCTTTAAACACTCTAATTTTTTCAAGGTAAAGGTCCTGGATCCGCAAGACACCCAATAAAGGACATCAAGTTTCTCCAGAAGGTGAGAAATCAACAGTAACAGTTCATACCCCTTAAGGCATGACCGTCACGTCAATCCCGAAATTCAACTACGAGCTTTTTAACTGCAACAACTTTAATATACGCTATTGGAGCTGGAATTACCGCGGCTGCTGGCACCAGACTTGCCCTCCAA
+
DAABDIIIIHIIIIIIIIIIIIIHHIHHIIIIIIIIIIIIIIIIHIIIIGIIIIIHHIIIIIIIIHGIIGIIHHHIHHIIIIHIHIIIIIIIHIIIHIIIIHHIG?HHHHHHIEHIIIGEHIHHIGIIHIIGIIIIHHGHIHEHHHIIIIIHHHHHHHHHHHIIIIHHHIIIIIIIHIGIIIIHHHIHHIIIGIIIIHGIIIIIHIIIIHIIIHEHHHGHHHHIIIIIIHIHIHFHHHHHHHIIHHGEHGDGHHIIIHHHIHIIIIIHDIIIIIHIIIIIHHIIIIIIIIIIIHHHFEIHIHIIIIIIIIIIIIIIIIHHGHIIIHIIIGIIIIIIIIIIHIIIGIHDDDDA
@HISEQ:969:HM2KJBCX2:2:1102:20718:34422 2:N:0:ACTATGCA
GGAAGAAGTAGCCCCAACTATCCCTATTAATCATTACGGTGATCCTAGAAACCAACAAAATAGAACCATGCCGTCCTATTCTATTATTCCATGCTAATGTATTCGAGCAAAATGCCTGCTTTAAACACTCTAATTTTTTCAAGGTAAAGGTCCTGGTTCCACATGACACCCAATTAAGGACATCATGCTTCTCCAGAAGGTGAGAAATCAACTGCGACAGTTCATACCCCTTAAGGCACGACCATCACGTCAATCCCGAAATTCAACTACGAGCTTTTTAACTGCAACAACTTTAATATACGCTATTGGAGCTGGAATTACCGCGGCTGCTGGCACCAGACTTGCCCTCCAA
+
DDDDDIIIIIIIIIIIIIIIHIIIIIIIIIIHHGIHHIIIIIIHHHIHHHIIHIIHIIIHIIIIIIIIIIIHIDFCHHIHHIIHIFHIHHIIGGEHHIGHCFHEHFHHHIIIHHHHHHIIIHHGHHHIHHHHIHHEIHHHHHHHIIIGIIIIIHIGHIIHIIHHHHCIIIIIIIIIHHHIGHIIIHHIHFIHGIIIIIIIIHHFIIHHIIIIIIIIIIIIIIIHGIIHIIIIIIIHIIIIIIIIIIIIGHGIIHIIIHIIIIIIIIIIIIIIIIIIIIHIHIIIIIIIIIIIIIIIIIIHIIIIIIIIIGIIIIIIIIIIIIIIIIIIIIIIIIIIIIIIIIIIIIIDDDDD
@HISEQ:969:HM2KJBCX2:2:1102:19107:34354 2:N:0:ACTATGCA
GGAAGAAGTAGCCCCAACTATCCCTATTAATCATTACTTCAGTTCTAGAAACCAACAAAATAGAACCGAAGTCCTAAATTATTATTCCATGCTAATGTATTCAAGGCATAAGCCTGCTTTAAACACTCTAATTTTTTCAAAGTAATAGAGCTAGATCGCGACGACAGCCCAGTAAAGGGTGCCGCCGTTTTCTAGCAGGATGGTAGACGCGCGCCGGCACTCACACTCGTAACCGAGGCGGGCCAGGTGCGTCAAACCAGAAATCCAACTACGAGCTTTTTAACTGCAGCAACTTTAATATACGCTATTGGAGCTGGAATTACCGCGGCTGCTGGCACCAGACTTGCCCTCCAA
+
DDDDDIIIIIGIIIIIIIIIIIIHIIIIGIHIIIIIIIIIIIHIHIIIIIIHIGIIIIIIIIIIIIHIIHHHIIIIHHIIIIIIIIIIIIIIIIIIIIIIIGGHHHIIIIIIHHIIHIHIIIIIIIHIIIIIIHIIHIHIIHIIIIIIIIIIIIIIIIIHHIIGIIIIIIIIIIIIIIIIIIIIIIIIIIIIIIIIIIIIIIIIIIHIIIHIIIIIIIIIIIIIIIIIIIIIIIIIIIIIIIIHIIHIIIIHHIIIIIIIIIIIIIIIIIIIHIIIIIIIIIHIIIIIIIIIIIIIIIIIIIIIIIIHHIIIIIIIIIIIIIHIIIIIIIIIIIIIIIIIIIIIIIIIIDDDDD
@HISEQ:969:HM2KJBCX2:2:1102:6524:34680 2:N:0:ACTATGCA
GGAAGAAGTAGCCCCAACTATCCCTATTAATCATTACGTCAATCCTAGAAACCAACAAAATAGGTTTGAACGTCCTATTTCATTATTCCATGCTAATGTATTCAAGCGTTAGCCTGCTTTAAACACTCTAATTTTTTCAAAGTAACAGTCCTGTTTCCCTGCAACACCAAATTAATGACATTACAGTTCTTCAGAAAGGAGGAATCAGCGAAACCAGTTCATACCAGTGGCACGACCAACCTGCTGACCCCGAAATTCAACTACGAGCTTTTTAACTGCAACAACTTTAATATACGCTATTGGAGCTGGAATTACCGCGGCTGCTGGCACCAGACTTGCCCTCCAA
+
DCDCAGHIHHHIIFIIIIIIGHIIIIGHHEHHIIIHHEGEHHFIHHIHIHIHEHIIIIIHIIHHGHHHFHHHIHHHIHHH?HIHEHHHFGFECHEHHIIIHIIHIHHHHHHHIIHHIHIIHHHHIGIHHHHIIIIIIHHHEIIIIHFHIIIHIIIIIHHIIHHIHHGH@IHHIIHHIIIHHGIIIIIIHIIIIIIIIIIIIIIIHIIIIGIIIIHIIHHFIII=IIIIIIIIIIIHIHHHHHHHGIIIIIIIHIIIIIIIIIIHIHHIIIIIHHFIIIIIIHIHHIHIIIIIIHIIIIIIIIIIIIIIIIIIIIIIIIIIIIIIIIIIHIHIIIHGIIIIIDADDD
@HISEQ:969:HM2KJBCX2:2:1102:2956:34164 2:N:0:ACTATGCA
GGAAGAAGTAGCCCCAACTATCCCTATTAATCATTACGGTGATCCTAGAAACCAACGAAATAGAATCAGTCCGTCCTATTTCATTATTCCATGCTAATGTATTCAGACGTTAGCCTGCTTTAAACACTCTAATTTTTTCAAAGTAACAGTCCTGATTTCCCATCACACCAAATAAATGGCATGAAAGTTCCTCAGAAGGTAGAGATTTATCTCACCAGTACAGACAATTAAGCCTGACCAATGGGTAAACCCCGAAGTTCAACTACGAGCTTTTTAACTGCAACAACTTTAATATACGCTATTGGAGCTGGAATTACCGCGGCTGCTGGCACCAGACTTGCCCTCCAA
+
DDDDDIIIIIIIHIIIGIIHHHIIIIIIIIHIIIIIIIIHIIIHHIIHHEHHHHHHIIIFHHHEGHIIHIIIIIIIIIIIIHHHHHIIHIIIIIIIIIIIIHEHHHHIHHIHHIHHHIIIIIIIIIIIIIIIHHIIHIIIHHIIIIIHIIIIIIIIIIIIIIIIIIHHIIIIIIIHIIIIIIIIIIIIIIIIHIIIIIIIIIIIIIIIIIIHIIIIIIIIIIHIIIIIIIIIIIIIIIIIIIIIIHDIIIIIIIIIIIIIIIIIIIIIIIIIIIIIIIIIIIIIIIIIIIIIIIIIIIIIIIIIIIIIIIIIIIIIIIIIIIIIGIIIIIIIIIIHIIIIIIIDDDDD
@HISEQ:969:HM2KJBCX2:2:1102:17629:35511 2:N:0:ACTATGCA
GGAAGAAGTAGCCCCAACTATCCCTATTAATCATTACGTCGATCCTAGAAACCAACAAAATAGAATCAAAAGTCCTATTTCATTATTCCATGCTAATGTATTCAAGCGTGAGCCTGCTTTAAACACTCTAATTTTTTCAAAGTAACAGTCCTGATTCCTCACAACACCAAATAAATGACATCATGGTTCGTCAGAAGGGAGAAACCGACGATGCCAGTACGTACCGAGGCACGACCAACATGATGGTCCCGAAATTCAACTACGAGCTTTTTAACTGCAGCAACTTTAATATACGCTATTGGAGCTGGAATTACCGCGGCTGCTGGCACCAGACTTGCCCTCCAA
+
0BBD@EHHFC@FGC@EHD1CGGGHICHHII?CHCEHI1<</<<<<DF?@GHHHHHEHHIHIH11D<DFH11<<CHHIEHF<GHHIGHC<F<1C1DHGEHGHGIHHF?B8DGCEFHGG?HIHIIHIIHIHHFCEHCCCHHHGHEFGAFAB@@EEGFHCGHEGHHGHHH-HEEHHHFHGHDGCHFD<E?@F@C@CFIHFHGHFIIIHIIIHHHGIHGHHGHHCEEHHIIIFEIHHH?IIIIHCHG<HGHHE=HIHEHEGFIHGHGD1CEHIHHHHHIIHFEHHIHHEHHIIHGCECEF@HIHHGIHHHHGHIIHEHIHIIIHIIIHIIIHHIHHIIIIIIHIDDDDB
@HISEQ:969:HM2KJBCX2:2:1102:6976:35723 2:N:0:ACTATGCA
GGAAGAAGTAGCCCCAACTATCCCTATTAATCATTACGGTGGTCCTAGACCAACAAAATAGAACCAACGTCCTATTCTATTATTCCATGCTAATCTATTCAAGCAAAAGCCCGCTTTAAACACTCTAATTTTTTCAAGGTAATGGTCCTGGTTCCCCGACACACCCAATAAAGGGCATACCGGCTCACCAGAAGGATAGACCCGACAACAGAACAGTACTCGCCAGAGACGGACCGTCCGGTCAGGCATAAAATTCAACTACGAGCTTTTTAACTGCAACAACTTTAATATACGCTATTGGAGCTGGAATTACCGCGGCTGCTGGCACCAGACTTGCCCTCCAA
+
@D@D@E@CG1<DG1<EECEEHH?1C1<1<<D<C<1<F@0<@EEH1<F@1<FFECHH?GD<<@@C11<<<E@G0<<<G@1<<DFF?HI?EEE1CGCHCHDHE@<DFHCG<DHG/<8<@EFC<1G@CFHB1HE@@FB<EG5EC8&8IHECG1H-CDE<1ABEE<GGEHCGB.?AEE@.EHHHHECHGC<E@@HHHHGHHG<EE<E=HF<<G<01<HG<FC</F@EHHEHHF?ACGDHDCHBHHHEGC:</HFEF1C?HHIGIHIHHCHIIIH@GHHGE@CHHEGF1?HED10IHDEG?<CDCEHC<1C1HF<DDH<HIHFHHEEHEHC<HHFHHHEEHDG@?@@@@
@HISEQ:969:HM2KJBCX2:2:1102:9763:36130 2:N:0:ACTATGCA
GGAAGAAGTAGCCCCAACTATCCCTATTAATCATTACGTCGATCCTAGAAACCAACAAAATAGGTTCGATCGTCCTATTTCGTTATTCCATGCTAATGTATTCAAGCGCGAGCCTGCTTTAAGCACTCTAATTTTTTCAAAGTAACAGTCCTGTTTCCCCGCAACAACAAATTAATGCCATCACGGTTCTACAAGAAGGAGGGACCAGTGAGGCCAGTGCATACCAGTGGCACGACCAACCTACTGGCCCCGAAATTCAACTACGAGCTTTTTAACTGCAACAACTTTAATATACGCTATTGGAGCTGGAATTACCGCGGCTGCTGGCACCAGACTTGCCCTCCAA
+
DCCDDIHGHHHHIIIIIIHHIFHHIHHHIHHHIGHIIIIIIIIIIIIHIHIHIIIHIIIHIIIIEHHHEHHIHGFHHHIIIIHHIIIIIIEHHHHHHHIICHHHHFHHIIIIIHIIIHIIHHHHIIIIIIHIHHIIIIIIIIIIIIHIFHEIIIIIHHIIGIHHIHHHHHHFHHIHIIIIHHHIIIHIIIIIGIHIHIIIIIIIHIIIIIIIIIIIIIIHIIIIIIIIIIIIIIIIIIIIIIHIHIIHGHIIIIIIIHIIIIIIIIIIIIIIIIIIIIIIIIIIIIIIIIIIIHIIIIIIIIIIIIIIIIIIIIIHHIIIIIIIIIIIIIIIIIIIIIIIIDDDDD
@HISEQ:969:HM2KJBCX2:2:1102:19018:36424 2:N:0:ACTATGCA
GGAAGAAGTAGCCCCAACTATCCCTATTAATCATTACGTCAATCCTAGAAACCAACAAAATAGGATCGAACGTCCTATTTCATTATTCCATGCTAATGTATTCAAGCGTTAGCTTGCTTTAAACACTCTAATTTTTTCAAAGTAACAGTCCAGATTCCTCGCAACACCAAATTAATGGCATTACGGCTCATCAGGAAGGAGGAATCAGTGAGACCAGTACATACCAGTGGCATGACCAACCTACTAACCCCGAAATTCAACTACGAGCTTTTTAACTGCAACAACTTTAATATACGCTATTGGAGCTGGAATTACCGCGGCTGCTGGCACCAGACTTGCCCTCCAA
+
DDDDDIIIIIIIIIIIIIIIIIIIIIIIIIIIIIIIIIIIIIIIIIIGIIIIIHHIGIIIIIHIIIIGIIIIIIIIIIIIIIHHHIIHIIIIIIIIIIHIIIIIIIIIIIIIIIHIIIHHIIIIIIIIIIIIIIIIHIIHIIIIIHHIIIIIIIIIIIIIIIIIHIIIIIIIHIIIIIHIIIIIIIIIIIIIIIIIIIIIIIIIIIIIIIIIIIIHIIIIIHIIIIIIIII=IIIIIHHHIHIHGHGIIIHIIIIIIIIHIHFHIIIIIIIIIIIIIIIIIIIIIIIIIIIIIIIIIIIIIIIIIIIIIIIIIIIIIIIIIIIIIIIIIIIIIIIIIIIIIDDDDD
@HISEQ:969:HM2KJBCX2:2:1102:20814:36126 2:N:0:ACTATGCA
GGAAGAAGTAGCCCCAACTATCCCTATTAATCATTACATCGATCCTAGAAACCAACAAAATAGAATCGGATGTCCTATTTCATTATTCCATGCTAATGTATTCAAGCGTGAGCCTGCTTTAAACACTCTAATTTTTTCAAGGTAACAGTCCTAATTCCCCGTGACACCAAATTAATGGCATTACGGTTCTTTAGAAGGTGAGAAATCAATAATATCAGTACATACCAACGGCATGACCGAAACATTGATCCCGAAATTCAACTACGAGCTTTTTAACTGCAACAACTTTAATATACGCTATTGGAGCTGGAATTACCGCGGCTGCTGGCACCAGACTTGCCCTCCAA
+
DDCDDIIIIIHHIIIIIIIIIIIIIIIIIIIIIIIHIIHIIIGHHIHHHGIHHIIIIIIIFHHIHIIHHIGIIHIHFHFHHIIHGHEGHHHHHIIHCIHHIIIHHHFHIIIIHHHGHHHIHFHHHIIIHHHHIHIIIIIIIIIHHIIIHIIIIIHHIIIIIIIIIIIGIIIIIIIIHGIHIIHIIIIIIIIHIIIIIIIIIIIGIIIIIIIIIIIIIIHHHIIIIIIIIIHIIIIIHGIIIIIIHDHIIIIIIIHGIIIIIIIIIIIIIIIIIIIHIIIIIIIIIIIIHIIIIIIIIIIIIIIIIIIHIIIIIIIIIGIIIIIIIIIIIIIIIIIIIIIIIIDDDDD
@HISEQ:969:HM2KJBCX2:2:1102:3296:37589 2:N:0:ACTATGCA
GGAAGAAGTAGCCCCAACTATCCCTATTAATCATTACGTCAATCCTAGAAACCAACAAAATAGGTTCGAACGTCCTATTTCATTATTCCATGCTAATGTATTCAGGCGCTAGCCTGCTTTAAACACTCTAATTTTTTCAAAGTAACAGTCCTGTTTCCCCGCAACACCAAATTAATGGCATTACGGTTCTACAAGAAGGAGGAGTCAGCGAGCCAGTGCATACCATTGGCACGACCGACATGCTAACCCCGAAATTCAACTACGAGCTTTTTAACTGCAACAACTTTAATATACGCTATTGGAGCTGGAATTACCGCGGCTGCTGGCACCAGACTTGCCCTCCAA
+
DDDDDIIIHIHIGIIIIIIIIHIIIHIIIIIIHIIIIIIIIHHIIIHIIHHHHIHIIHIIIHIIHHIHGGIIIHHIHIIIHIIGEEHH?GHHGHIHHIIHHIIIIHHEHIHIIIIIIHHIHIIIIIIIIIIIIHHHIHIIIIIIHIIIIIIIIIHHIIIIIHHHIIIIIIHHIIIIIIIIIIIIIIIIHIIIIIIIIIIIIIIIIIIIIIIIIIIIIIIIIIIIIII<IIIIIIIIIIIIIIIHIIIIIIIHIIIIIIIIIIIIIIIIIIIIIIIIIIIIIIIIIIIIIIIIIIIIIIIIIIIIIIIIIIIIIIIIIIIIIIIIIIIIIIIIIIIIIIIIDDDDD
@HISEQ:969:HM2KJBCX2:2:1102:10398:37467 2:N:0:ACTATGCA
GGAAGAAGTAGCCCCAACTATCCCTATTAATCATTACTTCAGTCCTAGAAACCAACAAAATAGAACTAAAGTCCTATTCCATTATTCCATGCTAATATATTCAAGCAAACATGCCTGCTTTAAACACTCTAATTTTTTCAAAGTAAAAGTCTTGGATCCCTAGCGCACTCAATTAAGAGCACACTAGTTCCCCAAAAGGAAAAGCCCAAAGTTGCAGTACAAACCTTTCGGTTGACGGCAACTATAAGCCCAAAATTCAACTACGAGCTTTTTAACTGCAACAACTTTAATATACGCTATTGGAGCTGGAATTACCGCGGCTGCTGGCACCAGACTTGCCCTCCAA
+
DDAADIHEHIIHHGHIIHIIIIIIHIIIIIIGIIHHIIIIHHHIIIHIIHIGHHEHGHGHGIGHFHFHIGGG?@GHHHHIGHIIIH@G1DHHHIIHIIIHHFGHHIHIIIIIHHHIHHHHHHIHIIHHIIIIIIIIHHIHGHHHIIIIIHIIIHHIIIIIIIHHEIHIHHIIIIHIIIHIIIIIHIHHIHIHIIIIIIIIIIIHIHIHHIIIIIIIIHIIIIIIIIIGIIIIIIIIIIIIHHHGGHHGIHHIHHIIIIHHHHIIIHIIHIIIIIIIIIIIIHIIHHIGIIIIHIIIIIIIIIIHIIIIIIIIIIIIIIIIIIIIIIIIIIIIIIHIIIIIIDDDDD
@HISEQ:969:HM2KJBCX2:2:1102:16024:37265 2:N:0:ACTATGCA
GGAAGAAGTAGCCCCAACTATCCCTATTAATCATTACGTCAATCCTAGAAACCAACAAAATAGAATCAAACGTCCTATTTCGTTATTCCATGCTAATGTATTCAAGCGTGAGCCTGCTTTAAACACTCTAATTTTTTCAAAGTAACAGTCCTGATTCCCCATGACACCAAATTAATGACATCATGGTTCGTCAGAAGGTAGGAATCAATAATACCAGTACGTACAATAGCACGACCAATAAATTAATCCTGAAATTCAACTACGAGCTTTTTAACTGCAACAACTTTAATATACGCTATTGGAGCTGGAATTACCGCGGCTGCTGGCACCAGACTTGCCCTCCAA
+
DDDDDIIIIIIIHHIIIIIIIIHIIIIIIIIIIIIIIIII=HHIIHGIIIHIIIIIHIIEHHHEHHIGHHIHIIIIGIHIIIIIHIIIIIIIIIIIIIIHHHIIIIIIIIIIIIIIIIHIHHIHIIHIIIHIIIIIIIIIIIHIIIHIIIIHIIIIIIIHIIIIIIIIIHHHHIIIIIIIIIIIIGIIIIIIIIIIIIIIIHIHHIIIIIIHIIIIIIIIIIIIIIIIIIIIIIHHIIIIIIIIIHHHG?IIIIIIIIIIHEHIIHIIIIIIIIIHIIIIIIHHHHGIHIIIHIIIIIIIIIIIIIIIIIIIIIIIIIIIIIIIIIIIIIIIIIIIIIIIDDDDD
@HISEQ:969:HM2KJBCX2:2:1102:7393:37436 2:N:0:ACTATGCA
GGAAGAAGTAGCCCCAACTATCCCTATTAATCATTACGTCAATCCTAGAAACCAACAAAATAGGATCAAACGTCCTATTTCATTATTCCATGCTAATGTATTCAAGCGTTAGCCTGCTTTAAACACTCTAATTTTTTCAAAGTAACAGTCCTGTTTCCCTGCAACACCAAACTAATGACATTACAGTTCTTCAAGAAGGAGGAACCAGTAAAGCCAGTACATACCAGAGGCACGACCAACCTACTAATCCCGAAATTCAACTACGAGCTTTTTAACTGCAACAACTTTAATATACGCTATTGGAGCTGGAATTACCGCGGCTGCTGGCACCAGACTTGCCCTCCAA
+
CDDDDIIIHHIHHIIIHIFHIIIHIIHIIGHEHIHIIIHIHIHHIGHIHFHEHHIHIHGIIIIIIIIHIIIHHGIHHIIHGHIIIFFGGHHEEGHHIIIIIIIHIIIHIHIIHHHHHGIIHHHHIIIIIHIIIHHHIIIIIHIIIIIIHIHIIHHHIHHHGIIIIHHIIIIIIIIIIHIHIIIIIIIIIHIIIIHHHIIIIIIIIIIIIIIIIHHIIIIIIIHHHGHGI=IIIIIIIGHHIIHHFHHHIIIIIIIIIIHGIHHIIIIIIIIIHHEIIIIIIIIIIIFHIIIIIHIIIIIIIIIIIIIIIIIIIIIIIIIIIIIIIIIIIIIIIIIIIIIIIDDDDD
@HISEQ:969:HM2KJBCX2:2:1102:17545:37528 2:N:0:ACTATGCA
GGAAGAAGTAGCCCCAACTATCCCTATTAATCATTACGGTGATCCTAGAAACCAACAAAATAGAATCATGCCGTCCTATTTTATTATTCCATGCTAATGTATTCAAGCAAAATGCCTGCTTTAAACACTCTAATTTTTTCAAAGTAAAGGTCCTGGTTCCTCGCGGCACCCAATTAAGGACATCGCGGTTCTCCAGAAGGTGAGAAATTGACTACACCAGTTCATACCCCTTAAGGCACGACCGATGTGTCAATCCCGAAATTCAACTACGAGCTTTTTAACTGCAACAACTTTAATATACGCTATTGGAGCTGGAATTACCGCGGCTGCTGGCACCAGACTTGCCCTCCAA
+
DCDCDHIHIIIGHIHIIIIIIHIIIIIIIGIHIIIHIHHIIIIIIIIIHIHHHHFI?EHIIIG1G?HHIEG?HIHHIIIIIIHIHIHIIHI?FCEEHIHHG1IIIIHIIHIIIHIIHIHIIIIIHHGHHIIIIHHHIIIIIGHIIIHHIIIIIIIHHHIIHIIIIIIHIIIHIIHHGIIIIIIIIIIIHFHHIGIIIIHHHIIHIIIGIIIIIHCGHIIIIHIIIHHIIIIIIHGIIIIIIIIIIIIIIHHHHIIIHIIIIIIIIIIIIIHIIIIIIHHIIIIIIIIIIHHFHHIIIIIIIIIIIIIIIIIIIIIIIIIIIIIIIIIIIIIIIIIHIIIIIIIIIIIDDDDD
@HISEQ:969:HM2KJBCX2:2:1102:12962:38060 2:N:0:ACTATGCA
GGAAGAAGTAGCCCCAACTGTCCCTATTAATCATTACGTCAATCCTAGAAACCAACAAAATAGGATCAACGTCCTATTTCATTATTCCATGCTAATGTATTCAAGCGCGAGCCTGCTTTAAACACTCTAATTTTTTCAAAGTAACAGTCCTGATTCCCCGCCACACCAAATGAATGACATGATGGTTCGTCAGAAGGTAGGAACCAGTAACACCAGTACGTACCTAAGGCACGACCAACGTACTGATCCCGAAATTCAACTACGAGCTTTTTAACTGCAACAACTTTAATATACGCTATTGGAGCTGGAATTACCGCGGCTGCTGGCACCAGACTTGCCCTCCAA
+
@DDADIHIIIIHHIIIIII1DCHHHHHIIHIHHHHH1<FGH@HHHFEEHHH@CGHHIIHIIIIIIC@CHHHCHCHEHIH?HHIIIHCGHIHFFHHHHHHHECHHHHCHHHIHHHHIHHIHHIIIHHHHHGIHHHIEEHEFFGHHIHHHHHECHF?IIIIIIHIHHFIIIIHIIIHIIIIIIIIIIIHIIIIIIIIIIIIIIIIHIIIIII<IIIIIHIIIIIIIIIIIIIIGGIIIIIIFHHHFIIIIIIIIIGIIIIIIIHIHIIIIIIGIIIIIIIIHIIIIIHHIIIIIHIIIIIIIIIIIIIIIIIIHIIIIIIIIIHIIIIIIIIIIIIIIIIIIDDDDD
@HISEQ:969:HM2KJBCX2:2:1102:18147:38470 2:N:0:ACTATGCA
GGAAGAAGTAGCCCCAACTATCCCTATTAATCATTACGTCGATCCTAGAAACCAACAAAATAGAATCAAACGTCCTATTTCATTATTCCATGCTAATGTATTCAAGCGTGCGCCTGCTTTAAACACTCTAATTTTTTCAAAGTAACAGTCCTGATTCCCCACGACACCAAATTAATGACATCGCGATTCTTCAGAAGGTAGGAACCAATAATGCCAGTGCGTACCGAGGCACGACCGACAATCTGATCCCGAAATTCAACTACGAGCTTTTTAACTGCAACAACTTTAATATACGCTATTGGAGCTGGAATTACCGCGGCTGCTGGCACCAGACTTGCCCTCCAA
+
DDDDCIIIIIIEHGHHIIIIIIIIIIIIIIIIHHHIIIIICDHHIIIHHIIHGHHIGIGHIHHHHIHIHIHHHHIIGHHIIHHHHIFHGHHIIIIIEHHGHHHEHGHHIIEDHEHFHHIIHHEHIIHGGHH<IIHHHHIGHIHHHIIHB@FCHF?FGFHHIDGCHF7<GCHEHHHG@GHCIHHIHF<D?C0CG@DCHEEHHHCFC0FGBHGA?G<D@FIIHHCHE@CC@CHDG@ECC<GEHHCCHHC3C@C1HF<1CFECCC@F<F<<1HC1EFHGCED<?D<HG<F<1D0<<?HEHGEHHF<?G@G<F@EC<///<<11D1C<D11D11<G<1@C</<@@?DDD
@HISEQ:969:HM2KJBCX2:2:1102:18305:38886 2:N:0:ACTATGCA
GGAAGAAGTAGCCCCAACTATCCCTATTAATCATTACTTCAGTTCTAGAAACCAACAAAATAGAACCGAAGTCCTAAATTATTATTCCATGCTAATGTATTCAAGGCATAAGCCTGCTTTAAACACTCTAATTTTTTCAAAGTAATAGAGCTAGATCGCGACGACAGCCCAGTAAAGGGTGCCGCCGTTTTCTAGCAGGATGGTAGACGCGCGCCGGCACTCACACTCGTAACCGAGGCGGGCCAGGTGCGTCAAACCAGAAATCCAACTACGAGCTTTTTAACTGCAGCAACTTTAATATACGCTATTGGAGCTGGAATTACCGCGGCTGCTGGCACCAGACTTGCCCTCCAA
+
CDDDDIIIIEHIHGHEHHHHIHHHHHHIHHIIIIIIIIIIIIIIGHGHHHIIHHHHHGHHIIHHIIIIIIIEHIIHIIHIHIIIIIIHHH?EHFHIIHFHHHHIIIHHIIIIHHHHIIHHIHGIIHHIIHHHHIIIIHIHHIIIHHHHIIIIHIHHIHIHHIIIIIHEIHHIIIIIIIIHIIHIIIHIIIIIIIIHHHIIIIIIIIIIIIHIIIIIIHIIIIIIIIIHIIIIIIIIIIIIIIHEIHIIIIIHHHHIHIIIIIIIIHIIIIIIIIIIIIIIIIIIIIIIIIIIIIIHIIIIIIIHHIHHHIIIIIIIIIIIIIIIHHIIIIIIIIIIIIIIIIIIIIHHIDDDDD
@HISEQ:969:HM2KJBCX2:2:1102:2753:39513 2:N:0:ACTATGCA
GGAAGAAGTAGCCCCAACTATCCCTATTAATCATTACTTCAGTTCTAGAAACCAACAAAATAGAACCGAAGTCCTAAATTATTATTCCATGCTAATGTATTCAAGGCATAAGCCTGCTTTAAACACTCTAATTTTTTCAAAGTAATAGAGCTAGATCGCGACGACAGCCCAGTAAAGGGTGCCGCCGTTTTCTAGCAGGATGGTAGACGCGCGCCGGCACTCACACTCGTAACCGAGGCGGGCCAGGTGCGTCAAACCAGAAATCCAACTACGAGCTTTTTAACTGCAGCAACTTTAATATACGCTATTGGAGCTGGAATTACCGCGGCTGCTGGCACCAGACTTGCCCTCCAA
+
@DDADHIIHHCH@GH0CCHH@HHIHIGHIIIIHHIG?FFGHHHHHHH1E@CGHHHCHH?FHIGHIIHCHHI@EECCCHIICGH?FHEEHHH<C11<CGGHHCHHHHHHHIIHHHIIIIIHIIHHHE@@F@GHHIHHHHI?GFGHGHIIFGAFHHHHHHHHHEHHHIHHGHFHHCGHHIIHGGIIIIIHHIHFEHGHEHIHIH8HIIHIHCHHG=GHHEEIHHHHIIHIIIIIGIGIIGIIIIIIHHIIHHIIIIHIHHHHIIHIHIIIIIIIIIIIIIIIIIIIIIIIIIIIIIHEHHIIIIIHIHHGHIIHIIIHIHIIHHHIIIIIIIIIIIIIIIIHHHIIIIIIIDDDDD
@HISEQ:969:HM2KJBCX2:2:1102:17898:39692 2:N:0:ACTATGCA
GGAAGAAGTAGCCCCAACTATCCCTATTAATCATTACGTCGATCCTAGAAACCAACAAAATAGGGTCAAACGTCCTATTTCATTATTCCATGCTAATGTATTCAAGCGTGAGCCTGCTTTAAACACTCTAATTTTTTCAAAGTAACAGTCCTGATTCCCCGCGACACCAAATTAATGACATCACGGATCTTCAGAAGGGAGAAACCAGTGACACCAGTGCATACCAAAGGCATGACCAGCGTACTGATCCCGAAATTCAACTACGAGCTTTTTAACTGCAACAACTTTAATATACGCTATTGGAGCTGGAATTACCGCGGCTGCTGGCACCAGACTTGCCCTCCAA
+
B@ADBHHHIIIHHHIHIIGIII?HIIIHHHIIIIHIHIIHHHICHHCHIIIEHEHHFHIIIIIGGCCHHFEHCHHIHHIIIHIIGIIIFHHHIIIIIHIIHFHHHHIIIHIHGIHHHHHHHHIHIGIIIIIIIIHHGHEGIIHHHHGHFGEGHIHHHHIHGIIIIIIIHIIHIHIIIIIIIIIIIIIIIIHHI:IIIHIHIIIIIIIHIIIIIIIIGIIIHIIIIIIIIIIIIHIIIIIIIIIHGIIIGIIIIHIIIIIIHIIIIHIHIIIHFHFIIIIIHHIIIHIIIIIIIIIIIIIIIIIIIIIIIIIIIIIIIIIIIIIIIIIIHIIIIIIIIIIIIDDDDB
@HISEQ:969:HM2KJBCX2:2:1102:8576:39067 2:N:0:ACTATGCA
GGAAGAAGTAGCCCCAACTATCCCTATTAATCATTACGGTGGTCCTAGAAACCAACAAAATAGAACCACAACGTCCTATTCTATTATTCCATGCTAATCTATTCAAGCAATAGCCCGCTTTAAACACTCTAATTTTTTCAAGGTAATGGTCCTGGCTCCCCAACACACCCAATTAAGGACATGCTGGTTCACCAGAAGGAAGACCCGACAACAAGACAGTACTCGCCAAAGACGGACCGCCCGGCCAGGCCTAAAATTCAACTACGAGCTTTTTAACTGCAACAACTTTAATATACGCTATTGGAGCTGGAATTACCGCGGCTGCTGGCACCAGACTTGCCCTCCA
+
DDDDDIIIIIHHIIIIIIIIIIIIIIIIIIIIIIIIIIIIHIIHHIIIIIHHHIIIIIIIIHHHHIHHHHIIIHIIIGIIIIIIIHIIIIIIIHIHIIIIIGHIIHIIIIIIIIIIIIIHIHHIIIIHIIIIIIIHIHIIIIIIIIIIIIIIIIIHHIIHEHIHIIIIIIIIHHIHHIHIIHFIIIIIIIIIIIIIIIHIIIIIIIIIIIIIIIIIIIIIIIIIHIHIIIIHIIIIIIIIIIIIIIIIIIIIIIIIIIIIIIIHIIIIIIIIIIIIIIIHHHIIIIIIIIIIIHHHHIIIIIIIIIIIIIIIIIIIIIIIIIIHIIIIIIIIHIIIIIHIIDDDDD
@HISEQ:969:HM2KJBCX2:2:1102:5532:40788 2:N:0:ACTATGCA
GGAAGAAGTAGCCCCAACTATCCCTATTAATCATTACGGCTCTCCTAGAAACCAACAAAATAGGAGCGCCGTCCTATTCCATTATTCCATGCTAATGTATTCGAGCAAAGGCCTGCTTTGAACACTCTAATTTTTTCAAAGTAAAAGTCCTGCTTCCCAAAACACGCCCAGCGAAGGGCATGCCGTTCCGCAGAAGGAAAGGCCCGGCCGAGCCAGTGCACGCGGTGAGGCGGACCGGTCAGCCAGGCCCAAGGTTCAACTACGAGCTTTTTAACTGCAACAACTTTAATATACGCTATTGGAGCTGGAATTACCGCGGCTGCTGGCACCAGACTTGCCCTCCAA
+
DDDDDIIIIIIIIIIIIIIIIIIIIIIIIIIIIIIIIIIIIIIIIIIIIIIIHIIIIIIIIIIGHIIDHIHHIIIIIIIIIIIIHIIIIIHIIIEIHIIIIHHIIIIIIIIIIIIIIIIIIIIGIIHIIIIIIIIIHIHHIIIIIIIIIIIHIIHIIIIIIIIIIIIIIHHIIHIIHHIIIHIHHHIHIIIIIIIIIIIIIIGIHIHIIIHIIIIIIIIIIIIIIIIIIIIIIIIIIIIIIHIIIIIIIIIIIIIIIIIIIIIIIIIIIIIIIIIIIIIIIIIIIIIIIIIIHIIIIIIHIIIIIIIIIIIIIIIIIIIIIIIIIIIIIIIIIIIIIIIIDDDDD
@HISEQ:969:HM2KJBCX2:2:1102:16122:40939 2:N:0:ACTATGCA
GGAAGAAGTAGCCCCAACTATCCCTATTATCATTACGGTGATCCTAGAAACCAACAAAATAGAACCATGCCGTCCTATTTTATTATTCCATGCTAATCTATTCAAGCACGAGCCTGCTTTAAGCACTCTAATTTTTTCAAGGTAATAGCTCTGCTTCCCCAACGCACTAACTTAATAGCATGCTGGTTATTCAGAAGGTAGGAATTCATCAGGCCAGTGCGGACAGTGAAGCCCGACCAACCGACAAACTCCGAAATTCAACTACGAGCTTTTTAACTGCAACAACTTTAATATACGCTATTGGAGCTGGAATTACCGCGGCTGCTGGCACCAGACTTGCCCTCCAA
+
<DB0DGHHHIGCCCCC@GCEHGE?GHHGHHH1FEHIE@GEEHHHF??@EGFHH?GGC1CFGF<DEHHGE1<CCHC<DG@FH1CF1CE<<@F@<@ECCEC1D@HH@=GGEHHIGHHG@C1GFB<CHF@HHH2<IIHGDC;HECHIHEH?EDHH?DH@E@FECBHCHFHFGCEHC/DC@CFEEIHHE@G/C/@F0?FCGA@@C<<CHCGCHECEC<?/DDDG<@C1C@CFEBHHF/<0IGFHDCHFF?IHHG??<FGHCDHHG@=HC1G?HHHHH@ECHEIHHCGFDD1<F<CGHGHHIHFEGC@C??GG1HFC<<F<//<1<G@HHHG@C?HGD1CG@G=DHH?DBD0
@HISEQ:969:HM2KJBCX2:2:1102:19728:41421 2:N:0:ACTATGCA
GGAAGAAGTAGCCCCAACTATCCCTATTAATCATTACGTCAATCCTAGAAACCAACAAAATAGAATCAAACGTCCTATTTCATTATTCCATGCTAATGTATTCAAGCGTAAGCCTGCTTTAAACACTCTAATTTTTTCAAAGTAACAGTCCTGATTCCCCACGACACCAAATTAATGACATCGCGGTTCTTCAGAAGGTAGGAACCAATAATACCAGTGCGTACCGAGGCACGACCGACACTCTGATCCCGAAATTCAACTACGAGCTTTTTAACTGCAACAACTTTAATATACGCTATTGGAGCTGGAATTACCGCGGCTGCTGGCACCAGACTTGCCCTCCAA
+
BDD?DIIIIIIIIIIIGHIIIIGFHGEHHIIGHHIIIHHFGHHFIIHIIHIIIIIIIIIIIIIIIIHIHHHHHHFHHHEGFEHIIIH?EHCEHHHHHIHIIIHHHIIIIIHHHHHHFHHHHHIHHHHHFEEHHHHHHHIIIIIIIIIIIIIIIIIIHIIHHIIIIIIIIHGIIIHHGIHIIIHHHHHHHHHIIIIIIIIIIIIIIIIIIIIHHIIIHFEIIIIIIIHIHIIIIIIIHHHIIIHHIIIIIIIIHIHIHIIIIIIHIIIIIIIIHHIIIIIIIHGFIIIIIIIIIIIIIIIIIIIIIIIHIIIIIIIIIIIIIIIIIIIIIIIIIIIIIIIIDDDDD
@HISEQ:969:HM2KJBCX2:2:1102:12854:40677 2:N:0:ACTATGCA
GGAAGAAGTAGCCCCAACTATCCCTATTAATCATTACGTCGATCCTAGAAACCAACAAAATAGAATCAAACGTCCTATTTCATTATTCCATGCTAATGTATTCAAGCGTAAGCCTGCTTTAAACACTCTAATTTTTTCAAAGTAACAGTCCTGATTCCCCACGACACCAAATTAATGACATCGCGGTTCTTCAGAAGGTAGGAACCGATAATGCCAGTGCGTACCGAGGCACGACCAACAATTCGATCCCGAAATTCAACTACGAGCTTTTTAACTGCAACAACTTTAATATACGCTATTGGAGCTGGAATTACCGCGGCTGCTGGCACCAGACTTGCCCTCCAA
+
DDDB0FHIHHGGHIIHGIIIIHCEH1CG?FH?CHH?HHHIDD@GHHHIIHIIGHHIF1FFCHH1FEHIIHIH@10DG1<CGHGHCFFH?FHIGCHHHEEFHHHHHGGHHIG?HB@FEF@@HBCHG@FCFGHHHI?E@CFHHIFHFHHGHGHFEHEAHCHGHD.CB<HEGFHGFHHIGCDF@@/CC?<?/FFEHHHGGCC<EBE<6H@H@HGD10IHDE?CEEDCEHHECEGI<E55D@G?FE0<C?CF@GC@@GCECGC1<H=HHHGGHGF<<<@D<EC<HD<<<<1EGC<0</1<<1D1EHHHG@HGCFE?HC?CCHHCF1CHEEECIHFD<CC10HE@0D0B@
@HISEQ:969:HM2KJBCX2:2:1102:16005:41703 2:N:0:ACTATGCA
GGAAGAAGTAGCCCCAACTATCCCTATTAATCATTACTTCAGTTCTAGAAACCAACAAAATAGAACCGAAGTCCTAAATTATTATTCCATGCTAATGTATTCAAGGCATAAGCCTGCTTTAAACACTCTAATTTTTTCAAAGTAATAGAGCTAGATCGCGACGACAGCCCAGTAAAGGGTGCCGCCGTTTTCTAGCAGGATGGTAGACGCGCGCCGGCACTCACACTCGTAACCGAGGCGGGCCAGGTGCGTCAAACCAGAAATCCAACTACGAGCTTTTTAACTGCAGCAACTTTAATATACGCTATTGGAGCTGGAATTACCGCGGCTGCTGGCACCAGACTTGCCCTCCAA
+
DDDDDHIIIIIIIGHHIIIIIHIIHIIIIHHIIIIEHIIIIHIIIIHIIIIIHFHHIIGHHHGDGIIIIDHHEFHIIIIIHIHIIHIFHHFHIIIIHHCHHEHHHIGHHHIIIIIIHGHHHIIIIHGIHIIHHHHHHHIHHIIIIIHHIHHIHEHHHHHHIIHFHHIHIHIIHHHFHHHHIGIIIIIIHIHIHIIHIIIHIIIIIIIIIIIIGHIHIIIIHIIIIIGIIIGIIIIGIIIIIIIIIIGGIHIHHIIHHIIHIIIIGIIIIIIIIIHIIIIIIHHHHIIIIHIIIIIIIIHIIIIIIHIHGHIIIIIIIIIIIIIIIIIIIIIIIHIIIIHIHIIGIIIIIDDDDD
@HISEQ:969:HM2KJBCX2:2:1102:20905:41728 2:N:0:ACTATGCA
GGAAGAAGTAGCCCCAACTATCCCTATTAATCATTACGGTGATCCTAGAAACCAACAAAATAGAACCATGCCGTCCTATTCTATTATTCCATGCTAATGTATTCGAGCAAAATGCCTGCTTTAAACACTCTAATTTTTTCAAGGTAAAGGTCCTGGTTCCACATGACACCCAATTAAGGACATCATGCTTCTCCAGAAGGTGAGAAATCAACTGCGACAGTTCATACCCCTTAAGGCACGACCATCACGTCAATCCCGAAATTCAACTACGAGCTTTTTAACTGCAACAACTTTAATATACGCTATTGGAGCTGGAATTACCGCGGCTGCTGGCACCAGACTTGCCCTCCAA
+
00DD<EHHECGECHEHHHHIIIHHIIHIIIIIIFEHHIIH?EEHEHHIIIG@EHHIHHHIIIGIIIGHEHHIDCDHHH?@1GHH?@GEHHHEH?HHHF?HHHHHIIGFHFE?HFHIIIHHHHHHFFEHHHFFFHHFHHHEFHHEGFHHIHHIHF@FHHHEIIHEHIHHGHHIIHHIIIIIHII:HHCHHHHGCFHHHGHIHIIIHHFIIIIIIIIHGHFIHHIFIHHIIIFIIIIIIHIIIIIIHIFIHHCGIIIIIIIGIIIIIIIHDHIHIIIIIIHHGIIIHHIIIHIIIHIIHGHGIIIHGIHHIIHIIIIIIIIIIIIIIIIIIIIIIIIIHFIHIIIIIIIDDDDD
@HISEQ:969:HM2KJBCX2:2:1102:10412:41365 2:N:0:ACTATGCA
GGAAGAAGTAGCCCCAACTATCCCTATTAATCATTACGGTGGTCCTAGAAACCAACAAAATAGAACCACAAAGTCCTATTCTATTATTCCATGCTAATCTATTCAAGCAATAGCCCGCTTTAAACACTCTAATTTTTTCAAGGTAATGGTCCTGGCTCCCCAACACACCCAATAAAGGACATGCTGGCTCACCAGAAGGAAGACCCGACAGCAGACAGTACTCGCCAAAGACGGACCGCCCGGCCAGGCCTAAAATTCAACTACGAGCTTTTTAACTGCAACAACTTTAATATACGCTATTGGAGCTGGAATTACCGCGGCTGCTGGCACCAGACTTGCCCTCCAA
+
B@<B0@D@<<<1<1DGCGHECGFCFEEHI1F11<DECEHCC0<FEHE?GHE?CCFC<<CGEF1D<G?@HIG1<<F1<C1DGEHHHI@@1<D?C111HCHHFF?H8EHHIHIHH=HD@F@<GHHHBBHEFFIHDEB<EHHHIIHGHHIHEGHHCGCG1?HEHGEHHHHCHFF@HEIHGEHHHFHHFIFHEIIHHECHHHEHEE<HHIIIIHGHGHIIIIHIIIIIHIIHHEIHIIHHHIIIDHHHEHEHHHIIHHIEEIIHCEEHCHCEFIHHHGCHEHIHHHHHHHHHIHHHEEIHHHHHHIGIH?HHHHHHHHIIHHIHHHHIHHHHHHHGIIHGHHGIIDBDDD
@HISEQ:969:HM2KJBCX2:2:1102:4819:41550 2:N:0:ACTATGCA
GGAAGAAGTAGCCCCAACTATCCCTATTAATCATTACATCGATCCTAGAAACCAACAAAATAGAATCGGATGTCCTATTTCATTATTCCAGCTCCAATAGCGTATATTAAAGTTGTTGCAGTTAAAAAGCTCGTAGTCGGATGTAAGATGAGATGCATTGGTCTGTCGCAAGACATGTACTGATGTCATCGAGTCTCAATTTATCGGGGAACATTCTTCTTTCGAGGAGGATGATGAACCGGGATTTACTGTGAAGAAATTAGAGTGTTCAAAGCAGGCTGTTTAGCTTGAATACGCCAGCATGGAATAATAGAATAGGACTGGTGGTCTTATTTTGTTGGTTCAAGGGCCACCGTAATGATTAATAGGGATAGTTGGGCTCGGATGGTGA
+
DDDDBHIIHIECHHHIIIIIHIIIHHHIIIIIIIIIIIIIIIIEHIIHHHHIIHCHIIHHEHHHICHH=0EHHHIHEHEHIIIIIEEHHHIHGHIIIHHCHHE@0<1C<CCGCG1DGCHH@1<FGHIIHIICH<GG<@0CCIIIIHIHGHHIHIGHHHGEHHIIHHIHHHHIIIIGIIHHIIIHHIIIHIIIHGIIGIHIHIIHHIIIHHEHGIIIHGHGH2HIIIIIIIIHIIIIIIIIIHHIHIIIIIIIIIIIHIIIIIIIIHIIIIHHGIIIIHIIIIIIIIIIHFIIIIIIIIIIIIIHEIIIIIIIIIIIHHIHEIHIHHIHHIHHIIIIIHIIIGIIHHIHFIHIHHIHHHHEIIIIHHHIIIIIHHIIHHC<<DIIIIDDDDC
@HISEQ:969:HM2KJBCX2:2:1102:17127:41675 2:N:0:ACTATGCA
GGAAGAAGTAGCCCCAACTATCCCTATTAATCATTACATCGATCCTAGAAACCAACAAAATAGAATCGGATGTCCTATTTCATTATTCCATGCTAATGTATTCAAGCGTGAGCCTGCTTTAAACACTCTAATTTTTTCAAGGTAACAGTCCTAATTCCCCGTGACACCAAATTAATGGCATTACGGTTCTTTAGAAGGTGAGAAATCAATAATATCAGTACATACCAACGGCATGACCGAAACATTGATCCCGAAATTCAACTACGAGCTTTTTAACTGCAACAACTTTAATATACGCTATTGGAGCTGGAATTACCGCGGCTGCTGGCACCAGACTTGCCCTCCAA
+
DDCDDIIHIIIIIIIIIIIIIIIIIIIIGIHIIIIIIHIIIGIIGHIIIIIIIIIIIHHEHHHIIIIIGIIIIIGHHIIIIIIIIIIIIIIIIHIIHIIIIGIIIIIIHHIIIIIIHIIIIIIHIIIIIIIIIIIHIIIIIIIIIIIIIIIIIIIIHHHIIIIIIIHHIIIIIIIIIIIIIIIIIIIIIIIIIIIIIIIIIIIIIIIIIIIIIIIIIIIIIIIIIIIIIIIIIIIIIHIIIIHHHFIIIIIIIIIIIIIIIIIIIIIIIIIIIIIIIIIIIIIIIIIIIIIIIIHIIIIIIIIIIIIIIIIIIIIIIIIIIIIIIIIIIIIIIIIIIIIIIIDDDDD
@HISEQ:969:HM2KJBCX2:2:1102:14326:42358 2:N:0:ACTATGCA
GGAAGAAGTAGCCCCAACTATCCCTATTAATCATTACATCGATCCTAGAAACCAACAAAATAGAATCGGATGTCCTATTTCATTATTCCATGCTAATGTATTCAAGCGTGAGCCTGCTTTAAACACTCTAATTTTTTCAAGGTAACAGTCCTAATTCCCCGTAACACCAAATTAATGGCATTACGGTTCTTTAGAAGGTGAGAAATCAATGATAACAGTGCATACCAACGGCATGACCGAAATATTGATCCCGAAATTCAACTACGAGCTTTTTAACTGCAACAACTTTAATATACGCTATTGGAGCTGGAATTACCGCGGCTGCTGGCACCAGACTTGCCCTCCAA
+
DDDDDIIIIIHIIIIHIIIIIIIIIIIIIIIIIIIIIIIIIIIIIIIIIIIHIIIIIIIHIIIIIIIIIIIIFHHIIHHIIIIIHIIGEHHFHIIHHIIIIIIIIHHIIIIIIHIIIIIIIIIIIIIIIIIIIIIIIIIIIIIIIIIIIIIIIIIIIHIHIIIIIIIIIIIIIIIIIIHIIIIIIIIIIIIIIIIIIIIIIIIIIIIIIIIIIIIIIIIIIIIIIHIIIIIIIIIIIIIIIIIHIHIIIIIHIIIIIIIIIIIIIIIIIIIIIIIIIIIIIIIIIIIIIIIIIIIIIIIIIHIIIIIIIIIIIIIIIIIIIIIIIIIIIIIIIIIIIIIIIIDDDDD
@HISEQ:969:HM2KJBCX2:2:1102:16585:41383 2:N:0:ACTATGCA
GGAAGAAGTAGCCCCAACTATCCCTATTAATCATTACGTCAATCCTAGAAACCAACAAAATAGGTTTGAACGTCCTATTTCATTATTCCATGCTAATGTATTCAAGCAAATATGCCTGCTTTAAACACTCTAATTTTTTCAAAGTAACAGTCCTGTTTCCCTGCAACACCAAATTAATGACATTACAGTTCTTCAGAAAGGAGGAATCAGCGAGACCAGTTCATACCAGTGGCACGACCAGCCTGCTGACCCCGAAATTCAACTACGAGCTTTTTAACTGCAACAACTTTAATATACGCTAATGGAGCTGGAATTACCGCGGCTGCTGGCACCAGACTTGCCCTCCAA
+
DCDDDIIIIIIHHHIIIIIIIIGIIIIIIIIIIHIIIIIIIIIIIHIIIIIIIIIIIIHHIIHIEGHIIIIIEEHIIEHHIHIHIIICHIIIIIHIIHIIIGIHHIIHIIIIIIIIIIHIIIIIHIIHIHIIIIIIIIIIIHIIIIIIIIHIIIIIHIIHIIIIIIIIIIIHIHHIIIIIHIIIIIHIIHHIIIIIIIIIIIIIIIIIIIHIIIHIIIIIIIIIIIIIIIIIIIIIIIIIIIIIHGHIIIIIIIIIIIIIIIIIIIIIIIIIIIIIHIIIIIIIIIIHIIIIIIIIIIIIIIIIIIIIIIIIIIIIIIIIIIIIIIIIIIIIIIIIIIIIIIIDDDDD
@HISEQ:969:HM2KJBCX2:2:1102:11996:42748 2:N:0:ACTATGCA
GGAAGAAGTAGCCCCAACTATCCCTATTAATCATTACGGTGATCCTAGAAACCAACAAAATAGAATCAAACGTCCTATTCCGTTATTCCATGCTAATGTATTCAAGCGTGAGCCTGCTTTAAACACTCTAATTTTTTCAAAGTAACAGTCCTGATTCCCTAAAACACCAAATTAATGGCATTAAAGTTCGTCAGAAAGGAGAAACCGATTATACCAGTACGTACAATAGCACGACCAGTAAGCCGGTCTCGAAATTCAACTACGAGCTTTTTAACTGCAACAACTTTAATATACGCTATTGGAGCTGGAATTACCGCGGCTGCTGGCACCAGACTTGCCCTCCAA
+
DDDDAHHIIHIIIIIIIIIIIIIIIIIIIIIIIIIIIHIIHHIHIIIIIIIIIIIIIIIIIIHIIIIIIIHHIIIIIEHHHHIIHHHHIHGHHGHIIIIIIHIIIIIIIIHIIIIIIIIIHIIIIIIIIIIIIIIIIHHHHIIIIIIIHIIIIIIHIHHFIIIIIIIIHGIIIIIIIIIIIIIIIIIIHIIHIIIIIIIIIIIIIIIIIIIIIIIIIIIIIIIIIIIIIIIIIIIIIIIIIIIHIIIIIIIIIIIIIIIIIHIIIHIIIIIIIIIIIIIIIIIIIIIIIIIIIHIIIIIIIIIIIIIIIIIIIIIIHIIIIHIIIIIIIIIIHIGIIIIIDDDDD
@HISEQ:969:HM2KJBCX2:2:1102:19801:42834 2:N:0:ACTATGCA
GGAAGAAGTAGCCCCAACTATCCCTATTAATCATTACGTCGATCCTAGAAACCAACAAAATAAGATCAAACGTCCTATTTCATTATTCCATGCTAATGTATTCAAGCGTGTGCCTGCTTTAAACACTCTAATTTTTTCAAAGTAACAGTCCTGATTCCCCATAACACCAAATTAATGACATCATAGTTCGTCAGAAGGGAGAAATCAATAATACCAGTACATACCGAAGCACGACCGATATATTGATCCCGAAATTCAACTACGAGCTTTTTAACTGCAACAACTTTAATATACGCTATTGGAGCTGGAATTACCGCGGCTGCTGGCACCAGACTTGCCCTCCAA
+
DDDDDIIIIIIIIIIIIIIIIIIIIIHIIIIIIIIIIIIIIIHHHHIHHIIHIIIIIIIGIIIHIIIIIIIHHHIIIIIIIIIIIIIIHIIIIHHIIIIIIIIIIIIIHHIIIIIIIHHIIIIIIIIIHIIIIIIIIIIIIIIIIIIIHIGIHIHIIIIHIIIHIHIIIIIHIIIHIIIIIIIIIIIIIIIIIIIIIHIIIIIIIHIIIIIIIHIIIIIHIIIIIIIIIIIIIHIIIIIIIIIHIIIIIIIIIIIIIIIIIIIIIIIIIIIIIHIIIIIIIIIIIIIIIIIIIIIIIIIIIIIIIIIIIIIIIIIIIIIIIIIIIIIIIIIIIIIIIIIIDDDDD
@HISEQ:969:HM2KJBCX2:2:1102:20205:43163 2:N:0:ACTATGCA
GGAAGAAGTAGCCCCAACTATCCCTATTAATCATTACGTCAATCCTAGAAACCAACAAAATAGAATCAAACGTCCTATTTCATTATTCCATGCTAATGTATTCAAGCGTAAGCCTGCTTTAAACACTCTAATTTTTTCAAAGTAACAGTCCTGATTCCCCACGACACCAAATTAATGACATCGCGGTTCTTCAGAAGGTAGGAACCAATAATACCAGTGCGTACCGAGGCACGACCGACAATTTGATCCCGAAATTCAACTACGAGCTTTTTAACTGCAACAACTTTAATATACGCTATTGGAGCTGGAATTACCGCGGCTGCTGGCACCAGACTTGCCCTCCAA
+
@DDDDEHFHCHIHHHHGH@H?HCEHEHHH1GCCHHHHIIEHCEEHHCHHHIECG?=GFG1DEEHIEHHIHGHH1<D@<GE1DFHHH11<<F1CFHIHIIHHE@F@HHFHHG=EHCGEHHCG1C6CGHFF@HHHHEHEBC?GFCEB1EEHGEHHF?:FHEHHHFHHHHHHEIIIHHFGCFHHHIHEHHGIHHHHHHIIIHHIHGGEEHHIGHFCHIHIHAHHCGAIIHHHEHHHHIHHHHHHD<<HCC/AHEFHHHHHGHHECHHHIIIIHEHF<IHIGIHHGIHHHIHIIIIHHHHIIHIHHHHHEIHIIIHHHIHDCHFHFIIHIHEIIHHG@HHHGIIADDDD
@HISEQ:969:HM2KJBCX2:2:1102:4562:43669 2:N:0:ACTATGCA
GGAAGAAGTAGCCCCAACTATCCCTATTAATCATTACGGTGATCCTAGAAACCAACAAAATAGAATCATGCCGTCCTATTTTATTATTCCATGCTAATGTATTCAAGCAAAATGCCTGCTTTAAACACTCTAATTTTTTCAAAGTAAAGGTCCTGGTTCCTCGCGGCACCCAATTAAGGACATCGCGGTTCTCCAGAAGGTGAGAAATTGACTACACCAGTTCATACCCCTTAAGGCACGACCGATGTGTCAATCCCGAAATTCAACTACGAGCTTTTTAACTGCAACAACTTTAATATACGCTATTGGAGCTGGAATTACCGCGGCTGCTGGCACCAGACTTGCCCTCCAA
+
BD@D@1G?G?@HCGE0C0DG?@@<1DGGHI?FHH@C?E@CEH@HHHC?CE11<DCEEGGE@DCGEE1F?1DH<DDH0D<D1<<FFG1<11<<D1CHC?1DFCECGIIHHHH@D<CFHHEEHFDEEFHEFEHCDF@FHHFHHAAHIHHGFHHGHHGIH6C?CHIHIHHHECIHIHHIIHIIIII:IIIHHGFHFHGHEIIHIIHIIIIGH8IIHHIHIHHEHEECHHIIIHG<HEEDHDHHHIHGIIIIIHGIHEHGIIIIIIHHHGGHIHIHIHIIHCEHIHIGIIIIHHHFDFHIIIIHHHHIIIIIIIFHHIHIIHHIIIIHIFHHGIIIHCIIIIIHCIIHIHHADDDD
@HISEQ:969:HM2KJBCX2:2:1102:17489:43929 2:N:0:ACTATGCA
GGAAGAAGTAGCCCCAACTATCCCTATTAATCATTACGTCAATCCTAGAAACCAACAAAATAGGATCAAACGTCCTATTTCATTATTCCATGCTAATGTATTCAAGCGTTAGCCTGCTTTAAACACTCTAATTTTTTCAAAGTAACAGTCCTGTTTCCCTGCAACACCAAATTAATGACATTACAGTTCTTCAAGAAGGAGGAACCAGTAAAGCCAGTACATACCAGAGGCACGACCAACTCTCTAATCCCGAAATTCAACTACGAGCTTTTTAACTGCAACAACTTTAATATACGCTATTGGAGCTGGAATTACCGCGGCTGCTGGCACCAGACTTGCCCTCCAA
+
DDCDDIIIHIIHHIIIIIIIIIIIIIIIIIIIIIIHIIIIIIIIIGIGHIIIIHIIIHIIIIIIIHIIGIIHIHIIFHHIHIIEHHH@GHIHHIHHFIIIIHHIIIIIIIIIIHIIIHIHHHHIIEHIHIIIIIIIIIHHIIIIIIIIHHIIHHIIHIEHIIIIIIIIIIHHIIIIIIIIIIIIIIIIGHGIIIIIIIIIIIIHHIIIIIIIIHIIHIIIIIIIIIIIIIIIIIIIIIHHHHIHHIIIIHIHHHG?IIIIIIIIIIIIIIIIIIIIIIIIIHIIIIHIIIIIIHGIIIIIIIIIIIIIIIHIIIIIIIIIIIIIIIIIIIIIIIIIIIIIIDDDDD
@HISEQ:969:HM2KJBCX2:2:1102:17987:43733 2:N:0:ACTATGCA
GGAAGAAGTAGCCCCAATCCCTATTAATCATTACATCGATCCTAGAAACCAACAAAATAGAATCGGATGTCCTATTTCATTATTCCATGCTAATGTATTCAAGCGTGAGCCTGCTTTAAACACTCTAATTTTTTCAAGGTAACAGTCCTAATTCCCCGTGACACCAAATTAATGGCATTACGGTTCTTTAGAAGGTGAGAAATCAATAATATCAGTACATACCAACGGCATGACCGAAACATTGATCCCGAAATTCAACTACGAGCTTTTTAACTGCAACAACTTTAATATACGCTATTGGAGCTGGAATTACCGCGGCTGCTGGCACCAGACTTGCCCTCCAA
+
DDDDDIIIIIIIIIIIIIIIIIIIIIIIIIIIIIIIIIIIIIIIIIIIIIIHHIIIIIIIIIIIIIIIIHIHHHHIIIIIIIIIIIGIIHHHIIIIIIIHIHHIHIIIIIIIIIHIIIIIIIIIIIIIIIIIHHIIHIIIIIIIIIHIIIIIIIHHIIIIIIIHHIIHGIHIIIIIIIIIIIIIIIHIIIIIIIIIIIIIIIIIIIIIIIIIIIIIIIIIIIIIIIIIIIIIIIIIIIIIIHFIGIIIIIIIIIIIIIIIIIIIIIIIIIIIIIIIIIIIIIIIIIIIIIIIIIIIIIIIIIIIIIIIIIIIIIIIIIIIIIIIIIIIIIIIIIIIIIIDDDDD
@HISEQ:969:HM2KJBCX2:2:1102:7744:44559 2:N:0:ACTATGCA
GGAAGAAGTAGCCCCAACTATCCCTATTAATCATTACGGTGATCCTAGAAACCAACGAAATAGAATCAGTCCGTCCTATTTCATTATTCCATGCTAATGTATTCAGACGATAGTCTGCTTTAAACACTCTAATTTTTTCAAAGTAACAGTCCTGATTTCCCATCACACCAAATAAATGGCATGAAAGTTCCTCAGAAGGTAGAGATCCATCTCACCAGTGCAGACAATTAAGCCTGACCAATGGGTAGACCCCGAGGTTCAACTACGAGCTTTTTAACTGCAACAACTTTAATATACGCTATTGGAGCTGGAATTACCGCGGCTGCTGGCACCAGACTTGCCCTCCAA
+
DADDAIIIIIIIHHCHGHIIIIIIIIIIIIHIIIIIIIIIIIIIIIIIIIIHIIIIIIIIHIIIIIIIIIIIIHIIIIIHIIIIIIIIIIIIGIIIHHIIIHHIIIIIIIIIIIIHIIIIIIHHIIIIIIIIIHHIIIIIHHIIIIHIIHIIIIHIIIIHIIIIIHIIIIIIHIIHIIIIIIIIIIIIIIIHIIIIIIIIIIIIIIIIIIIHIIIIIIIIIIIIIHIIIIHIIIIHEIIIIGIHIHHIIIIIIIIIIIIIIIIIIIIIIIIIIIIIIIIIIIIIIIIIIIIIIIIIIIIIIIIIIIIIIIIIIIIIIIIIIIIIIIIIIIIIIIIHHIIIIIIDDDDD
@HISEQ:969:HM2KJBCX2:2:1102:20031:43364 2:N:0:ACTATGCA
GGAAGAAGTAGCCCCAACTATCCCTATTAATCATTACATCGATCCTAGAAACCAACAAAATAGAATCAAAACGTCCTATTTCATTATTCCATGCTAATGTATTCAAGCGTAAGCCTGCTTTAAACACTCTAATTTTTTCAAAGTAACAGTCCTGATTCCCCATGACACCAAATTAATGACATCATGGTTCGTCAGAAGGGAGAAATCAATAAGCTAGTACGTACCAAAGGCACGACCAACATATTGATCCCGAAATTCAACTACGAGCTTTTTAACTGCAACAACTTTAATATACGCTATTGGAGCTGGAATTACCGCGGCTGCTGGCACCAGACTTGCCCTCCAA
+
DABDDIIIIIIIIIHIIIIFIIIIIIIIIHHHHIIIIIIIIIIHIGIHHIHEFHHHHIIIIHHHHIIHIIICDHE@HHIHIHHEGHHICCHHHFEGHHHHIGHEIIIHHHIHIHIHIIIHHIHHHFGHHHHHIHHIIIIIIIHHIIHIHGIHFHHHFIIIHFHEHIIHIHHHHHIHHEIHHHFIHHHHIHHIIIIIIIIIIIIIIHIHHIIIHHHIIIIIIIIIIIIHHEEHHIIIIIIIHHIHGHHFIIIIIIIHIIIIIIIIIIIIHIIIIIIIHIIHHHIIHIHHIIIHHIIHIHIIHIIIIIGIIHIIIIIIIIHIIIIIIIIHHIIIIIIHIIIIIDDDDD
@HISEQ:969:HM2KJBCX2:2:1102:5327:44576 2:N:0:ACTATGCA
GGAAGAAGTAGCCCCAACTATCCCTATTAATCATTACGTCGATCCTAGAAACCAACAAAATAGAATCAAACGTCCTATTTCATTATTCCATGCTAATGTATTCAAGCGCGAGCTTGCTTTAAACACTCTAATTTTTTCAAAGTAACAGTCCTGATTTCCCGCGACACCAAATTAATGACATCGTGGTTCGTCAGAAGGGAGAAACCAATAATGCTAGTACGTACAAAGTACGACCGACATATTAGTCCCGAAATTCAACTACGAGCTTTTTAACTGCAACAACTTTAATATACGCTATTGGAGCTGGAATTACCGCGGCTGCTGGCACCAGACTTGCCCTCCAA
+
BD@DDIFHE@CEHHEEHIIIHHHIIIIIHGIHHIHIHGHIGDCHEECHGHHHHHHHIHE?GHIHHHIHHHFC<GGHEEHHHEGHGECHIIIIIIHHHFFHHGCHHEHHHHIGEHIHGHHIIIIIHHHIIIIHEFEHHHHHHHIHCEIIIHHHHHHHHIIEHDHHHHHHIHEHCEIIHHFHHHIHFIHHIGHHIHEHIHIHHHGHFIIHGC<FIHHIHHIIIHHFEEFHHEEIHE?HDHHHHHFHHHHHEHHG?HHHIIIIIHHEHHEHHHHGC?EHCFHHEFH@CEHEIGIIIIIIIIIHGHEFHHGHHHHIIIIHIIIIHHHIHF<HIHHGFGHGIIIDBA@@
@HISEQ:969:HM2KJBCX2:2:1102:2530:45007 2:N:0:ACTATGCA
GGAAGAAGTAGCCCAACTATCCCTATTAATCATTACGTCGATCCTAGAAACCAACAAAATAGGTTCGATCGTCCTATTTCGTTATTCCATGCTAATGTATTCAAGCGCGAGCCTGCTTTAAGCACTCTAATTTTTTCAAAGTAACAGTCCTGTTTCCCCGCAACAACAAATTAATGCCATCACGGTTCTACAAGAGGGAGGGACCAGTGAGGCCAGTGCATACCAGTGGCACGACCAACCTACTGGCCCCGAAATTCAACTACGAGCTTTTTAACTGCAACAACTTTAATATACGCTATTGGAGCTGGAATTACCGCGGCTGCTGGCACCAGACTTGCCCTCCAA
+
DDDDDIIIIIIIIIIIIIIIIIIIIIIIIIIIIIIIIIIIIIIIIGIIIIIIGIIIIIHHIIHHHIIIIIIHIIIIIEHIIIIIHIIGIIIGFIIIIIIHHHHHIIIIIIIIIIIIHIIIIIIHIIIIIIIIIIIIIIIIIHIIIIIIIIIHIHIIHHIIIIIIIIIIIHIHIIHIIHHHIIIIIIHHIIIHIIIIIIIIIIIIIIIIIIIGIIIIHIIIIIIIIIIIIIIIIIIIIIIIIIHHIIIIIIIIIIIHIIIIIIIIIIIIIIIIIIIIIIIIIIIIIIIIIIIIIIIIIIIIIIIIIIIIIIIIIIIIIIIIIIIIIIIIIIIIIIIIIIIIDDDDD
@HISEQ:969:HM2KJBCX2:2:1102:3865:44982 2:N:0:ACTATGCA
GGAAGAAGTAGCCCCAACTATCCCTATTAATCATTACGTCGATCCTAGAAACCAACAAAATAGGTTCGATCGTCCTATTTCGTTATTCCATGCTAATGTATTCAAGCGCGAGCCTGCTTTAAGCACTCTAATTTTTTCAAAGTAACAGTCCTGTTTCCCCGCAACAACAAATTAATGCCATCACGGTTCTACAAGAAGGAGGGACCAGTGAGGCCAGTGCATACCAGTGGCACGACCAACCTACTGGCCCCGAAATTCAACTACGAGCTTTTTAACTGCAACAACTTTAATATACGCTATTGGAGCTGGAATTACCGCGGCTGCTGGCACCAGACTTGCCCTCCAA
+
DDCCDIIIIIIIIIIIIIIIIIIIIHIIIIIIIIIIIIHIIIIIIIIIIIIIIHIIIIIHIHIIIIIIIIIHIIIHIIIIGIIHIIIHIIIIIIIIIIIIIHHHIHIIIIHHIIIIIIIIHIIIIIIIIIIIIIIIIIIIIIHHIIIIIHIIIIIIIIIIHIIIIIIIIHHHIIHIIIHIIIIIIIIIIIIIIIIIIIIIIIHHIIIIIIIIIIHIIIIIIIIIIIIIIHIIIIIIIIIIIIIHHIIIHHIIIIIIIIIIIIIIIIIIIIIIIIIIIIIIIIHIIIIIIIIIIHIIIIIHIIIIIIIIIIIIIIIIIIIIIIIIIIIIIIIIIIIIIIHIIDDDDD
@HISEQ:969:HM2KJBCX2:2:1102:21063:45215 2:N:0:ACTATGCA
GGAAGAAGTAGCCCCAACTATCCCTATTAATCATTACGTCAATCCTAGAAACCAACAAAATAGGATCGAACGTCATAGTTCATTATTCCATGCTAATGTATTCAGGCGTTAGCCTGCTTTAAACACTCTAATTTTTTCAAAGTAACAGTCCAGATTCCCTGCAACACCAAATTAATGGCATTACAGTTCATCAGGAAGGAGGAATCAGTGAAACCAGTACATACCAGTGGCATGACCAACCTACTGACCCCGAAATTCAACTACGAGCTTTTTAACTGCAACAACTTTAATATACGCTATTGGAGCTGGAATTACCGCGGCTGCTGGCACCAGACTTGCCCTCCAA
+
DDD@@HHCC@@EF<0<00CECC1F?CCHHH?GH@FEHH<1CE@<@<@<1CE<1<D@EC@CE?C@G11<<F1<1<0<<1<1<<DGH1C<1<1<1<11EGE?EGIIGHFFGF@IHHHHHHHEHEHCBFHEAFFHHFGIHFGCGHHHGBCFFEGFECF?HHIHGHHHGCEGE?IIHIIHIHHGGIIHHIIHHCHEHIIIIHIGIIIIHHHGHHEHGHEHI<HHHEHIHCH;HFCEFECGHE<IHB1C<HHIIHHH?EIIHHIIIHIIHHHEIHH?F<1IIHHHHHE@IIHFHGIHCCHIIGIHHEHGGIIHIHHHIHHDIIHIHHEHIIIIHIHEGCHHIHDIIDDDAB
@HISEQ:969:HM2KJBCX2:2:1102:8304:45788 2:N:0:ACTATGCA
GGAAGAAGTAGCCCCAACTATCCCTATTAATCATTACGGTGATCCTAGAAACCAACAAAATAGAACCATGCCGTCCTATTTCATTATTCCATGCTAATGTATTCAGGCGATAGCCTGCTTTAAGCACTCTAATTTTTTCAAGGTAACAGTCCTGCTTCCCCGGCGCACCAAATTAATGGCATGCTGGTTATTCAGAAGGTAGGAATCCATCACGCCAGTACAGACCCAAAAGCCCGACCGACGGATGAACCCCGAAATTCAACTACGAGCTTTTTAACTGCAACAACTTTAATATACGCTATTGGAGCTGGAATTACCGCGGCTGCTGGCACCAGACTTGCCCTCCAA
+
DDDDDIIIIIIGHIIIIIIHIIIIIIIIIHIIHIIIIIIIHIIFIIHIIEEHHIHIIHIGHIHEHIIIIHIIHIIIIIIIIIIIHHHIIHHHH?GHIGIIIHIIIIGHIIIIIIIIIIIHHIIIIIIIIIIHIIIIIIIIHIIIIIFHHCEHIIIHEGHFHHIIIIIIIIIIHIIIIHIIIIIIIIIIIIIHIIIIIIIIIIIIIIIHIHHIIIIIIIIIHIIIIIIIIIIIIIIIIIIIGIIIIHFIIIIIIIIIIIIIIIIIIIIIIIIIGIHHIHGHIIIIIIIIIIIIHIIIIIIIIIIIIIIIIIIIIIIIIIIIIIIIIIIIIIIIIIIHIIIIIIIDCDDD
@HISEQ:969:HM2KJBCX2:2:1102:5158:46250 2:N:0:ACTATGCA
GGAAGAAGTAGCCCCAACTATCCCTATTAATCATTACGTCAATCCTAGAAACCAACAAAATAGGATCAAACGTCCTATTTCATTATTCCATGCTAATGTATTCAAGCGTGTGCCTGCTTTAAACACTCTAATTTTTTCAAAGTAACAGTCCTGATTCCCCATAACACCAAATTAATGACATCATAGTTCGTCAGAAGGGAGAAATCAATAATACCAGTACATACCGAAGTACGACCGATATATTGATCCCGAAATTCAACTACGAGCTTTTTAACTGCAACAACTTTAATATACGCTATTGGAGCTGGAATTACCGCGGCTGCTGGCACCAGACTTGC
+
DDDDDIIIIIIIIIHIIIIIIIIIIIIIGIIIIIIIIIHHHIIIIIIIIIIIHIIIIIIHIIIHIHIIIIHFHCGHIHIIHIIHFHIFHIIIHIHIIHHIIHIIHHHIIIIHIIHHIHIIIHHHHHIIGGHHIIIIHIIHHIHHIIIHIIIIFHIIEHIIHIHHIIIHIHIHIIIIIIIIHIIIIIIIIIIIIHHIIIIIIIIIHIIIIIIIII=IHIIIIIIIIIIIIIIIIIIHHIIHIIIIIIHIIIHIIIHIIIIIIIIIIIIIIIIIIIIIIIIIIIIIIIIIIIIIIIIIIIIIIIIIIIIIIIIIIHIIIIIIIIIIIIIIIIIIIDDDDD
@HISEQ:969:HM2KJBCX2:2:1102:18536:46202 2:N:0:ACTATGCA
GGAAGAAGTAGCCCCAACTATCCCTATTAATCATTACGTCAATCCTAGAAACCAACAAAATAGGATCGTCGTCCTATTTCATTATTCCATGCTAATGTATTCAAGCGTTAGCCTGCTTTAAACACTCTAATTTTTTCAAAGTAACAGTCCTGTTTCCCCGCAACACCAACTTAATGGCATTACGGTTCTACAAGAAGGAGGAATCAGCAAAGCCAGTGCATACCAGTGGCACGACCAACTTGCTGACCCCGAAATTCAACTACGAGCTTTTTAACTGCAACAACTTTAATATACGCTATTGGAGCTGGAATTACCGCGGCTGCTGGCACCAGACTTGCCCTCCAA
+
DD@?BHHEFGIICHHHIIHHGHHHEH?GHIHGIIHHHH<<D=F?EHHGHIH1CHIHHHHHHHHCHH1<D?FCCGEHGHEGGHCHC<11DC111DGIIHIIIIIIHIIIIHGHHHHIGHHHIHIIHHIHHHHIHHIHHIHIIIIIIIIIHHIHHHEHGIIIIIIIIHIIIIIIIIIIIIIIIIIIHIIHIIIIIIIIHIIIIIIIIIIIIIIIIIIIIIIIIIIIIIIIHIIIIIIIIIIIHHHEIIIIHHGIIIIIIIHIIIIIIIIIIIIIIIIIIIIIIIIIIIIIIIIIIIIHIIIIIIIHHHIHIHIHIIHIHHIIHCIIIGIIIIIIIIHIIIIHBDCDD
@HISEQ:969:HM2KJBCX2:2:1102:18255:46627 2:N:0:ACTATGCA
GGAAGAAGTAGCCCCAACTATCCCTATTAATCATTACGGTCATCCTAGAAACCAACAAAATAGAACCATGCCGTCCTATACTATTATTACATTCTAATGTATTCGAGCAAACATGCCTGCTTTAAACACTCTAATTTTTTCAATGTAATGGTCCTGGATCCGCAAGACACCCAATAAAGGACATCAAGTTTCTCCAGAAGGTGAGAAATCAACAGTAACAGTTCATACCCCTTAAGGCATGACCGTCACGTCAATCCCGAAATTCAACTACGAGCTTTTTAACTGCAACAACTTTAATATACGCTATTGGAGCTGGAATTACCGCGGCTGCTGGCACCAGACTTGC
+
B00<<FH11<1DG1DH0C1<11<1111<@11<11<GHCEE0D1<<1D1<F1F11D<C1<@@1111<11<<<</<<CE1C11<<G@1111<11111D?11<1<11<HE06GF$@D@BDAHEF18AG<FFCH?FH?C<1CBHGCH$B7AF$71)1BFCE9HH4HHG<1CCC@<HG<<@HF@;HHD?:GF5<00<DCCGFGFF1HCCCHHCEHF<F?EEGC1FD1FHG<</DC@CHECHCHEC.CCG?EHIHHHG@/C<DIHDCE@HHIHG=HE@F1C1F1@FCHHGH?G@HHHHG?HC1@0=HDEHIFHIIIIHHF<1IHCIHGHCHHEHCFHHIIIIHIIIIDBAAD
@HISEQ:969:HM2KJBCX2:2:1102:20816:46685 2:N:0:ACTATGCA
GGAAGAAGTAGCCCCAACTATCCCTATTAATCATTACGGTGGTCCTAGAAACCAACAAAATAGAACCATGCCGTCCTATTTTATTATTCCATGCTAATGTATTCAAGCAAAAATGCCTGCTTTAAACACTCTAATTTTTTCAAAGTAAAGGTCCTGGTTCCCCGCGGCACCCAATTAAGGACATCGCGGTTCTCCAGAAGGTGAGAAATTGACTGCACCAGTTCATACCCCGTAAGGCACGACCGATGCGCCAATCCCGAAATTCAACTACGAGCTTTTTAACTGCAACAACTTTAATATACGCTATTGGAGCTGGAATTACCGCGGCTGCTGGCACCAGACTTGCCCTCCAA
+
DABDDIIIIHHIEGHHHIIHIHIIIIEHIIHCHHEHHHHHEHHFG?EHHHI?DGHCHHHIIHCHHHHIHHGIICC?EHHH?GHIEHHHIEH@CFCCGDCHIGFHGEGHHHIIFHHHHHHHCHHIIIHHHHHIIHHHHHCEIIHHHHHHHIIIIIHIHHCHCCHHDIIHIIHEIIGHCHHHAIIIHIIIHIIIHIIIIHIIHHIIIIIIII2IIIIIHG<IIIIIIHGIIIIIIIIIHHIIIHIIIIIIIHHDIHIIIIIIIHIIIIHHHHIIHIIIIIIIIHIHIIIIIIIIIIIIIIIIIIIIIIIIIIHIIIIIIIIIIIIIIIIIIIIIIIIIIIIIIHIIIIIIDDDDD
@HISEQ:969:HM2KJBCX2:2:1102:17486:46848 2:N:0:ACTATGCA
GGAAGAAGTAGCCCCAACTATCCCTATTAATCATTACGTCGATCCTAGAAACCAACAAAATAGAATCAAACGTCCTATTTCATTATTCCATGCTAATGTATTCAAGCGCGAGCTTGCTTTAAACACTCTAATTTTTTCAAAGTAACAGTCCTGATTTCCCGCGACACCAAATTAATGACATCGTGGTTCGTCAGAAGGGAGAAACCAATAATGCTAGTACGTACAAAGTACGACCGACATATTAGTCCCGAAATTCAACTACGAGCTTTTTAACTGCAACAACTTTAATATACGCTATTGGAGCTGGAATTACCGCGGCTGCTGGCACCAGACTTGCCCTCCAA
+
DDDDDHIHHHHIHIIIIHHHIIIGHGHIHHIIIIIHHHIIHHIIIIIIIIIIIIIIIIIFHEHHIIIIIIHHHHIIGIIIHGHHIIIFHHIIIHIIIIIIIHIIHIIIIIIIIHHIIHIIIIIIHHIIIHIIIIHIIIIIIIIIIHIIIIIHIIIIIIHHIIIHIIIHIIGHIIIIIIIIIIIIHHIHHIIIIIIIIIIIIIIIIIIIIIIIIIIIIIIIIIIIIHIIIIIIIIIIIIIIIIHIIIIIIIIIIIIIIIIIIIIIIIIIIIIIIIIIIIIIIIIHHHIIIIIIIIIIIIIIIIIIIIIIIIIIIIIIIIIIIIIIIIIIIIIIIIIIIIIDDDDD
@HISEQ:969:HM2KJBCX2:2:1102:16579:45807 2:N:0:ACTATGCA
GGAAGAAGTAGCCCCAACTATCCCTATTAATCATTACGGTGGTCCTAGAAACCAACAAAATAGAACCACAACGTCCTATTCTATTATTCCATGCTAATCTATTCAAGCAAATGCCTGCTTTAAACACTCTAATTTTTTCAAGGTAATGGTCCTGGCTCCCCGGCACACCCAATAAAGGACATACTGGTTCACCAGAAGGTGGACCCGACACAGGACAGTACTCGCCAAAGACGGACCGCCCGGCCAGGCCTAAAATTCAACTACGAGCTTTTTAACTGCAACAACTTTAATATACGCTATTGGAGCTGGAATTACCGCGGCTGCTGGCACCAGACTTGCCCTCCAA
+
DDDDDIIIIIIIEGHHIIIIIIIIIIIIIIIIIIIIIGIIIIIIIIIHIHIHHIIIHHHHIIHHIIIIIIIIDHIHEHFHHIIIIHHIHHIGHGHIIFHHHGHHIIIIIIHHHHHIIHGIIHHIHHHIIIIHHIIHHHHHIIIIHHIHHEHHFEHIIIIHIEIHIGIHHIIIHIHII;IIIIIIIHIIIIIIIIHIIHIIHHIIIHIIIIHIIIIIHIIIIIIIIIIIIIHIIIHIIIIIIIIHGIIIIHIIIIIHHIIIIHHHIIIIIIIIIIIIIIIIIIIIIIIIIIIIIHIIIIIIIIIIIIIIIIIIIIIIIIIIIIIIIIIIIIIIIIIIIIIIIDDDDD
@HISEQ:969:HM2KJBCX2:2:1102:17287:47613 2:N:0:ACTATGCA
GGAAGAAGTAGCCCCAACTATCCCTATTAATCATTACATCGATCCTAGAAACCAACAAAATAGAATGCGATGTCCTATTTCATTATTCCATGCTAATGTATTCAAGCGTGAGCCTGCTTTAAACACTCTAATTTTTTCAAGGTAACAGTCCTAATTCCCTATAACATCAAATAAATGACATTATAGTTCTTTAGAAGGTGAGAACCAATAAAATCAGTACATACCAAGGCATGACCAACTAATTGATCCCGAAGTTCAACTACGAGCTTTTTAACTGCAACAACTTTAATATACGCTATTGGAGCTGGAATTACCGCGGCTGCTGGCACCAGACTTGCCCTCCAA
+
AAADDIHGHIEHE@GHHIHIHEHIHIIHIFHH@GHIHHIICHH@EHHFEHHH1FHIIHIFHEHHIGHCEHHHH?GHHHII1CHCFHIHH?HHHIHIIIHIIIHHIIIIIIIIIIIIIIIIHIHIHIIIIIIIIIIIIIIHIIIHHHIIIIIIIIIIIIIIHHIIIIIIIIIIIIIIIIIIIIIIIIIIIIIIIIIIIIIIIIIIIIIIIIIIIIIIIIIIIIIIIIIIIIIIIIIIIIIIIHHFGIIIIIIIHIIIIHHIIIIIIIIIIIHIIHIGIIIIIIIIIIGIIIHHHIIIIIIHIIIIIIIIIIIIIIIHIIIIIGIIIIIIIIIHHIIIIIIIDDDDD
@HISEQ:969:HM2KJBCX2:2:1102:17917:47775 2:N:0:ACTATGCA
GGAAGAAGTAGCCCCAACTATCCCTATTAATCATTACATCGATCCTAGAAACCAACAAAATAGAATTGGATGTCCTATTTTATTATTCTATGCTAATGTATTCAAGCGTGAGCCTGCTTTAAACACTCTAATTTTTACAAAGTAACAGTCCTAATTCCCCGTGACACCAAATTAATGGCATTACGGTTCTTTAAAAGATGAGAAATTAATAATATCAGTACATACCAACGGCATGACCAAAACATTGATTTCGAAATTCAACTACGAGCTTTTTAACTGCAACAACTTTAATATACGCTATTGGAGCTAGAATTACTGTGGCTGCTAGCACCAGACTTGCCCTCCAA
+
BDADDHIIIIIIIIIIIIIHIIIIIIIIIIHIIIIIIIIIIIHIIIIIIIIHHHHIIIIHIIHHHIIIIIHIIIIIIIIIHIIIIIIGHHEIIIHIIIIIIIIIIHHIIIIIHHIIIIHHHIHIIIIIIIIIIIIIIIIIIIIHHHIIIIIIIIIIIIHIHHIIHHHHIIIIIIIIIIHIIIIHIIHIGIIIIIIIIIIIIIIIIIIIIIIIIIIIIIHHIIIIIIIIII;IIIIIIHIIIIIIIIIIIIIIIIIIIIIIIIHHIIIIIIIIIIHHIIIIIIIIIIIIIIIIIIIIIIIIIIIIIIIIIIIIIIIIIIIIIIIIIIIIIIIIIIIIIIIIIIDDDDD
@HISEQ:969:HM2KJBCX2:2:1102:2525:47197 2:N:0:ACTATGCA
GGAAGAAGTAGCCCCAACTATCCCTATTAATCATTACTTCAGTTCTAGAAACCAACAAAATAGAACCGAAGTCCTAAATTATTATTCCATGCTAATGTATTCAAGGCATAAGCCTGCTTTAAACACTCTAATTTTTTCAAAGTAATAGAGCTAGATCGCGACGACAGCCCAGTAAAGGGTGCCGCCGTTTTCTAGCAGGATGGTAGACGCGCGCCGGCACTCACACTCGTAACCGAGGCGGGCCAGGTGCGTCAAACCAGAAATCCAACTACGAGCTTTTTAACTGCAGCAACTTTAATATACGCTATTGGAGCTGGAATTACCGCGGCTGCTGGCACCAGACTTGCCCTCCAA
+
DD@DDIIIIIIIHIIIIIIIIIIIIIIIIIIHIHIIIIIIIIHIIIIIIIIHIIIIIIIIIHHIIIIHDHHHIIIHIHIIIHIIIHHEHHIHIIIIIIIIIFHHHIIIIIIIIIIHIIIIIIIIIIIIIIIHHHHHHHIHIIHIHHIIIIIIIIIHIHHIIIIIIIIIIIIIIIIIIIIIIIIIIIIIIHIIIIIIIIIIHIIIIIIIIIIIIIIIGIIIIIIIIIHIIIIIIIIIIIIIIIIIIIIIIIIGGIIIIHIIIIIIIIIIIIIIIIIIIIIIIIIIIIIIIIIIIIIIIIIIGIIIIIHHHIIIIIIIIIIIIIIIIIIIIIIIIIIIIIIIIIIIIIIIIDDDDD
@HISEQ:969:HM2KJBCX2:2:1102:19193:48464 2:N:0:ACTATGCA
GGAAGAAGTAGCCCCAACTATCCCTATTAATCATTACGTCAATCCTAGAAACCAACAAAATAGGATCGAACGTCCTATTTCATTATTCCATGCTAATGTATTCAAGCGTTAGCCTGCTTTAAACACTCTAATTTTTTCAAAGTAACAGTCCTGTTTCCCTGCAACACCAAATTAATGACATTACAGTTCTTCAGAAAGGAGGAATCAGCGAAGCCAGTGCATACCAGTGGCACGACCAACCTGCTGACCCCGAAATTCAACTACGAGCTTTTTAACTGCAACAACTTTAATATACGCTATTGGAGCTGGAATTACCGCGGCTGCTGGCACCAGACTTGCCCTCCA
+
DDDDDIIIIIIIHIIIIIIIIIHIIIIIIIIIIIIIIIIIIHIHIHIHIIIIGIIIIGIIIIIHIIIHIIIIHHHIIIHIIIIIIHIHHHHHIIIIIIIIIGHIIIIHHIIIIIIIIIIIIHIIIIIIIIIIHIIHHIIIIIIIIIIIIIIIIIIIIIIIIIIIIIHIIIHHIIIIIIIIIIIIIIIIHIIIIIIHIHIHHIIIHIIIIIIIIIIIHIIIIIIIIIIIIIIIIIIIIIIIIHFEIIIIIIIIIIIIIIIIIIIIIHIIIIIIIIIIIIIIIIIIIIHIIIIIIIIIIIIIIIIIIIIIIIIIIIIIIIIIIIIIIIIIIIIIIIIIIIIIDDDDD
@HISEQ:969:HM2KJBCX2:2:1102:5167:48983 2:N:0:ACTATGCA
GGAAGAAGTAGCCCCAACTATCCCTATTAATCATTACATCGATCCTAGAAACCAACAAAATAGAATCGGATGTCCTATTTCATTATTCCATGCTAATGTATTCAAGCGTGAGCCTGCTTTAAACACTCTAATTTTTTCAAGGTAACAGTCCTAATTCCCCGTGACACCAAATTAATGGCATTACGGTTCTTTAGAAGGTGAGAAATCAATAATATCAGTACATACCAACGGCATGACCGAAACATTGATCCCGAAATTCAACTACGAGCTTTTTAACTGCAACAACTTTAATATACGCTATTGGAGCTGGAATTACCGCGGCTGCTGGCACCAGACTTGCCCTCCAA
+
DADDDIIIIIIIIIIIHIIIIIIIIIIIIIIIIIIIIIIHIGIIIIIIGIIHIIIIIIIHIIIIIIIIIIIIIIIHHIIIGIHEHHIHEHEHFEHHIIIIIIIIIHIIIIIIIIIIIIIIIHIIIIIIIIIIIIIIIIIIIIIIIIIIHHIIHHIHIIIIIHIIIIIIIIIHHIIIIIIIIIIIIIIIHHIIIIIIIIIIIIIIIIIIIIIIIHHIIIIIIIIIIIIIIIIIIIIIIIIIIIIHIIIIIIIIIIIIIIIIIIIIIIIIIIIIIIIIIIIIIIIIIIIIIIIIIIIIIIIIIIIIIIIIIIIIIIIIIIIIIIIIIIIIIIIIIIIIIIIIIIDDDDD
@HISEQ:969:HM2KJBCX2:2:1102:2462:49940 2:N:0:ACTATGCA
GGAAGAAGTAGCCCCAACTATCCCTATTAATCATTACGTCAATCCTAGAAACCAACAAAATAGGATCAAACGTCCTATTTCATTATTCCATGCTAATGTATTCAAGCGTTAGCCTGCTTTAAACACTCTAATTTTTTCAAAGTAACAGTCCTGTTTCCCTGCAACACCAAGTAAATGGCATCACAGTTCTTCAAGAAGGAGGAATCAGTAAGGCCAGTACATACCAGTGGCACGACCAACCTACTGACCCCGAAATTCAACTACGAGCTTTTTAACTGCAACAACTTTAATATACGCTATTGGAGCTGGAATTACCGCGGCTGCTGGCACCAGACTTGCCCTCCAA
+
DDDDDIIIIIIIIIIIIIIHHIHIIIIIIIIIIIIIIIIIIIIIIIIIIHIIIIIIIIIIIIIIIHIIIIIIIGHIIIIIIIIIIIIIHIIIGIIIIIIIIIIHIGIIIIHIHIIHHHIIHHIHHIIHIIIIIIIIIIIIIIIIIIIIIIIHIIIIIHIIIIIIIIIIIIIIIIIIIIIHIIIIIIHIIHIIIIIIIIIIHIIIIIIIIIIIIIHIIIIIIIIIIIIIIIIIIIIIIIIIIIIIGHIIHIIIIIIIIIIIIIIIIIIIIIIIIIIIIIIIIIIIIIHIIIIIIIIIIIIIIIIIIIIIIIIIIIIIIIIIIIIIIIIIIIIIIIIIIIIIIDDDDD
@HISEQ:969:HM2KJBCX2:2:1102:20928:49922 2:N:0:ACTATGCA
GGAAGAAGTAGCCCAACTATCCCTATTAATCATTACGTCGATCCTAGAAACCAACAAAATAGAATCAAACGTCCTATTTCATTATTCCATGCTAATGTATTCAAGCGCGAGCTTGCTTTAAACACTCTAATTTTTTCAAAGTAACAGTCCTGATTTCCCGCGACACCAAATTAATGACATCGTGGTTCGTCAGAAGGGAGAAACCAATAATGCTAGTACGTACAAAGTACGACCGACATATTAGTCCCGAAATTCAACTACGAGCTTTTTAACTGCAACAACTTTAATATACGCTATTGGAGCTGGAATTACCGCGGCTGCTGGCACCAGACTTGCCCTCCAA
+
DDDCDIIHHHIIIHIHIHIEHHHHIIIIIIIIIIIIHHHIIIIHGFHIHHHHHH=HHIIIICHH<F?EHIGGEHEHGHHHHIIGH?GFH@HEHHHGIHHHIHFHIHHHHHHIIIHFHHIHHHHHHIIHIHIHFIIIHHIIIIHHHHHIHHHHHIIHIHIIIIHIIIIIHHIIIIIHHHIIIIIIIIIHHIHHIHII<IIIHHHIIIHHGIIIIIIIHIIIIHHHHHGIIIIHIIIIIIIIHFIIGIIIIIIIIHIIIIIIIIIIIIIIIHHHIIIIHIIHHHIIIIIIIIIIIIIHIIIIIIIIIIIIIHIIIIIIIIIIIIIIIIIIHHGIIIIIIIDDDDD
@HISEQ:969:HM2KJBCX2:2:1102:9298:50710 2:N:0:ACTATGCA
GGAAGAAGTAGCCCCAACTATCCCTATTAATCATTACTTCAGTTCTAGAAACCAACAAAATAGAACCGAAGTCCTAAATTATTATTCCATGCTAATGTATTCAAGGCATAAGCCTGCTTTAAACACTCTAATTTTTTCAAAGTAATAGAGCTAGATCGCGACGACAGCCCAGTAAAGGGTGCCGCCGTTTTCTAGCAGGATGGTAGACGCGCGCCGGCACTCACACTCGTAACCGAGGCGGGCCAGGTGCGTCAAACCAGAAATCCAACTACGAGCTTTTTAACTGCAGCAACTTTAATATACGCTATTGGAGCTGGAATTACCGCGGCTGCTGGCACCAGACTTGCCCTCCAA
+
ADDDDIIIIIFHIIIHIIIIIIIHHIIIIIIIIIIIIIIIIIIIIIIIGHIIHIIIIIIGIIHIIHIIIIIIIIIIIHIIIIIIIIIFFHGIIHIHHIHIHEGHIHIHHIIIHIHHIIIIIIIHHIHHIIHHIIIIIHHIIIIHIHHIIIIIIIIIIIIIIIIIHIIIIIIIIIIIIIIIIIIIIHIIIIIIHIIIIIIIIIIIIIIIIIIIIIIIIIIIHIIIIIIIIIIIIHIIIIIIIIIIIIIIIIIIIIIIIIIIIIIIIIHHIIIIIIIIIIIIIIIIIIIIIIIIIIIIIIIIIIIIIIHGHIIIIIIIIIIIIIIIIIIIIIIIIIIIIIIIIIIIIIIIIDDDDD
@HISEQ:969:HM2KJBCX2:2:1102:7845:50714 2:N:0:ACTATGCA
GGAAGAAGTAGCCCCAACTATCCCTATTAATCATTACTTCAGTCCTAGAAACCAACAAAATAGAACCAAAGTCCTATTCCATTATTCCATGCTAATATATTCAAGCAAACATGCCTGCTTTAAACACTCTAATTTTTTCAAAGTAAAAGTCTTGGATCCCTAGCGCACTCAATTAAGAGCACACTAGTTCCCCAAAAGGAAAAGCCCAAAGTTGCAGTACAAACCTTACGGTTGACGGCAACTATAAGCCCAAAATTCAACTACGAGCTTTTTAACTGCAACAACTTTAATATACGCTATTGGAGCTGGAATTACCGCGGCTGCTGGCACCAGACTTGCCCTCCAA
+
DDDADIIIIIIIIIIHHHIIIIIIIIIIIIIHIIIIIIIIIIIIIHIIFHHHHIIIIIIIIIHGHIHHIIHIIHIHIIIIIIIEHHIHHIHIHEHGIHHIHIHHIIIHHHHHHHIIIIIIHIIIIIIHHHIIHIHHHHHHIHIHHIHIIHHIHIIIIIIIIIIHIHIIIIHIIIIIIIIIHIIIIIIIHIIIHIHIIIHHHHGIHIIIIIIIIIIIIHIIIHHIIIIIIIIIIIIHGIIIIIIHFIIHIGGIIIHHHIIHHIIIIIIIIHIIIIIIIIIIIIIHIIIIIIIIIIIIIIIIIIIIIIIIIIIIIIIHIIIIIHIHIIIIIIIIIIHIIIIIIDDDDD
@HISEQ:969:HM2KJBCX2:2:1102:6677:51295 2:N:0:ACTATGCA
GGAAGAAGTAGCCCCAACTATCCCTATTAATCATTACATCGATCCTAGAAACCAACAAAATAGAATCGGATGTCCTATTTCATTATTCCATGCTAATGTATTCAAGCGTGAGCCTGCTTTAAACACTCTAATTTTTTCAAGGTAACAGTCCTAATTCCCCGTGACACCAAATTAATGGCATTACGGTTCTTTAGAAGGTGAGAAATCAATAATATCAGTACATACCAACGGCATGACCGAAACATTGATCCCGAAATTCAACTACGAGCTTTTTAACTGCAACAACTTTAATATACGCTATTGGAGCTGGAATTACCGCGGCTGCTGGCACCAGACTTGCCCTCCAA
+
DDDDDIIIIIIIIIIIIIIIIIIIIIIIIIIIIIIIIIIIIIIIIIHIIIIIIIIIIIIIIHGHIIIIIIIIIHIIIIIIIIIIIIIHIIIIHIIHIIIIIIIIHIHIIIIIIIIIIIIIIIIIIIIIIIHIIIIIIIIIIIIIIIIIIIIIIIIIIIIIIIIIIIIHIIIIIIIIIIHIIIIIIIIIIIIIIIIIIIIIIIIIIIIIIIIIIIHIIIIIIIIIIIIIIIIIIIIIIIIIIIIIHHIIIIIIIIIIIIIIIIIIIIIIIIIIIIIIIIIIIIIIIIIIIIIIIIIIIIIIHHIIIIIIIIIIIIIIIIIIIIIIIIIIIIIIIIIIIIIIIIDDDDD
@HISEQ:969:HM2KJBCX2:2:1102:13007:51176 2:N:0:ACTATGCA
GGAAGAAGTAGCCCCAACTATCCCTATTAATCATTACGGTGGTCCTAGAAACCAACAAAATAGAACCACAACGTCCTATTCTATTATTCCATGCTAATCTATTCAAGCAATAGCCCGCTTTAAACACTCTAATTTTTTCAAGGTAATGGTCCTGGCTCCCCAACACACCCAATTAAGGACATACTGGTTCACCAGAAGGAAGACCCGACAACAGGACAGTACTCGCCAAAGACGGACCGCCCGGCCAAGTCTAAAATTCAACTACGAGCTTTTTAACTGCAACAACTTTAATATACGCTATTGGAGCTGGAATTACCGCGGCTGCTGGCACCAGACTTGCCCTCCAA
+
@BBAAHIHHHICCCG0EHIIICE<GHGHHCHFFHHHHHHHEHEEHHHHHCF<GHIIEHHHEH?H?<1FHHEE<<GCEHFHGHHCGH1D@CHEE@CGCHHHIIIIIIHHIIGHIIHIHHFHIIHHHHHIHFCIHHIIHHIIHFHIHIHHHIIIIGIHGHHDHIIIIHHCHIIIIHIHIIH;IIIIHI;IHIHEIIIII<IIIHIIHHHIIHHIIIGIHIIGIIIIHHHIIIIIIIIHIIIIHHHHGHIIIGHIIIIHIIIIIIIHIIIGIIIIIIIIIIIIIHIGIIIIIIIIHHEIIIHHHIIIIIIIHIIIIIIIIGIIIIIHHIHHHHHIIIIIIIIIIIDDDDD
@HISEQ:969:HM2KJBCX2:2:1102:4309:51741 2:N:0:ACTATGCA
GGAAGAAGTAGCCCCAACTATCCCTATTAATCATTACGGTGATTTAGAAACCAACAAAACAGGACCACCGTCCTATTTTATTATTCCATGTTAATGTATTCAAACGTAAGCCTGCTTTGAACACTCTAATTTTTTCAAGGTAAAGGTCCTGGTTTCCCACTACGCTAAATTAATAACATGATGGTTCCCCAGAAGGTAGAAATTCCACACGCCAGTACAGACAATTGCCCGACCAGCGGTAGAACCCCGAAATTCAACTACGAGCTTTTTAACTGCAACAACTTTAATATACGCTATTGGAGCTGGAATTACCACGGCTGCTGGCACCAGACTTGCCCTCCAA
+
CDDDDIIIIIIIHIIIIIIIIIIIIIIIIIIHIIIIIIIHIIIIIIIIIIIHIIIIIIGIIHHIIIIHIIHHHIIIIIIIIIIHIIHHIIHIIIIIHIIIIIIIIIIHIHIIIIIIIIIIIIIIIIIIIIIIIIIIIIIIIIIIIIIIIIIIIIIIIIIIIIIIIIIIIIIIIIIIIIHIIIIIIIIIIIIIIIIIIIIIIIIIIIIIIIIIIIIIIIIIIIIIIIIIIIIIIIIIIIIIHFIIIIIIIIIIIIIIIIIHIIIIIIIIIIIIIIIIIIIIIIIIIIIIIIIIIIIIIIIIIIIIIIIIIIIIIIIIIIIIIIIIIIIIIIIIIIIIIIDDDDD
@HISEQ:969:HM2KJBCX2:2:1102:6156:52800 2:N:0:ACTATGCA
GGAAGAAGTAGCCCCAACTATCCCTATTAATCATTACGGTGGTCCTTGAACCAACAAAATAGAACCACAACGTCCTATTCTATTATTCCATGCTAATCTATTCAAGCAATAGCCCGCTTTAAACACTCTAATTTTTTCAAGGTAATGGTCCTGGCTCCCCAACACACCCAACACAGGACATGCTGGTTCACCAGAAGGAAGACCCGACAACAAGACAGTACTCGCCAAAGACGGACCGCCCGGCCAGGCCTAAAATTCAACTACGAGCTTTTTAACTGCAACAACTTTAATATACGCTATTGGAGCTGGAATTACCGCGGCTGCTGGCACCAGACTTGCCCTCCAA
+
D@@DDE1D<1C1D1D<00D@HH1F@GHHC@F?FEHHCCHH10<1<CEC1<1CDF@E1<1<1<C<@?111<DC11<0CECECE@C11FEFCGFC1@1DC@1:1C?DFGGB<<1HHGHCCH6F7HGBEFGHC1CA<FGHH18DHC81CC8A?CC1DEC@7G@G;D70FEBGCHGE#FHEHEEAFF?FG??8D?FE@>GCHHFCCDGHHGFHHHIFGIIIHFHF<CHCIIHGE=HEE<DHDIIHHIHE>=HE<HGG1FHHHHHIIHG?EEHCGHH?HEHCGCHIIHHFCHHHHEH@HHFHHHEHHHHHHFHHH?HIHHHIHGHFIHHIHIIIHHEHHG1G=DHEA@DD@
@HISEQ:969:HM2KJBCX2:2:1102:12888:53529 2:N:0:ACTATGCA
GGAAGAAGTAGCCCCAACTATCCCTATTAATCATTACGTCAATCCTAGAAACCAACAAAATAGGATCGAACGTCCTATTTCATTATTCCATGCTAATGTATTCAAGCGTTAGCTTGCTTTAAACACTCTAATTTTTTCAAAGTAACAGTCCAAATTCCCCAAAACACCAAATTAATGGCATTAAGGTTCATCAGGAAGGAGGAATCAGTGAGACCAGTACATACCAGAGGCATGACCAACCTACTAACCCCGAAATTCAACTACGAGCTTTTTAACTGCAACAACTTTAATATACGCTATTGGAGCTGGAATTACCGCGGCTGCTGGCACCAGACTTGCCCTCCAA
+
DDDDCIIGIIIIIGHHIIIIIIIIHIIIIIIIIIIIIIIIGIIIIHIGIIIIHIIIGHHIHFFHHHIIIGHIGHHHIIIGIIIIHIIHHIIIIIIGIIHIIIIIIIIIIHGIIIIHHIHIHHIIHHIHIIHHIIIIIIIIIIIIIIIIIIIIIIIIIHIIIIHHHHHHIIIIIIIHIIIIIHHIIIIIIIHIIIIIIIIIIIIIIIIIIIIIIIIIIIIIIIIIIIIIIIIIIIIIIIIIIIIIHHHIIIIIIIIIIIIIIIIIIIIIIIIIIIHIIIIIIIIIIIIIIIIIIIIIIIIIIIIIIIIIIIIIIIIIIIIIIIIIIIIIIIIIIIIIIIIIIDDDDD
@HISEQ:969:HM2KJBCX2:2:1102:6844:52463 2:N:0:ACTATGCA
GGAAGAAGTAGCCCCAACTATCCCTATTAATCATTACATCGATCCTAGAAACCAACAAAATAGAATCGGATGTCCTATTTCATTATTCCATGCTAATGTATTCAAGCGTGAGCCTGCTTTAAACACTCTAATTTTTTCAAGGTAACAGTCCTAATTCCCCGTGACACCAAATTAATGGCATTACGGTTCTTTAGAAGGTGAGAAATCAATAATATCAGTACATACCAACGGCATGACCGAAACATTGATCCCGAAATTCAACTACGAGCTTTTTAACTGCAACAACTTTAATATACGCTATTGGAGCTGGAATTACCGCGGCTGCTGGCACCAGACTTGCCCTCCAA
+
DBAD?HHIIIHHIGHIIIIIIIIIIHHIHIIHHHHHHIIIIHHHIIIHIIHIIHIHHIIHIIIEHHIGHHEHHHHIFHHHIGIIIIIIIIHHFGFHIHHIIFIHIEDCHHHHIIIIHHIIIIIIIIIIIIIGHHIHIIFCGGIIHHIHIIIIHHHIIIIIGHHGIHHHIIIIIHHHHIFHHHHDIHIIHHHIIIIIIIIHHGIIGIIIIHIIIHGIHEHIIIIHGIIHIIGIHIHHIIIHHFHIIHHIHHGHHHGIIIHIIIHHIHIIIIIIIIHHHIIIHHIIHHIHHEIIGIIIIIIIIIIIGIIIIIIIHHIHIIIIIIIIIIIIIIIIGIIIIIIGIIDDDDD
@HISEQ:969:HM2KJBCX2:2:1102:10598:54301 2:N:0:ACTATGCA
GGAAGAAGTAGCCCCAACTATCCCTATTAATCATTACTTCAGGTCTAGAAACCAACAAAATAGAACCGAAGTCCTAAATTATTATTCCATGCTAATGTATTCAAGGCATAAGCCTGCTTTAAACACTCTAATTTTTTCAAAGTAATAGAGCTAGATCGCGACGACAGCCCAGTAAAGGGTGCCGCCGTTTTCTAGCAGGATGGTAGACGCGCGCCGGCACTCACACTCGTAACCGAGGCGGGCCAGGTGCGTCAAACCAGAAATCCAACTACGAGCTTTTTAACTGCAGCAACTTTAATATACGCTATTGGAGCTGGAATTACCGCGGCTGCTGGCACCAGACTTGCCCTCCAA
+
@D@BAC<F<<<CH10<<EFHHIE@1CHC@<G1<111D1<CH@11DF@11CCHEH?0DF@1CGH1D<D////1<11<C11<<C<CH11CFEF??1C<1<11FCC<11CFH@@FH1@@FGG@G1HHGGDFHCEC1HH<CHFBC61<CC@B<6DEHHH?<<C??C@:GGCG?FD9<GCG@E?<?DFECHHG#@AHDHIIHHFF@@EGG:AE</?C/<CHCHG@G?HFHEEEHCD0GEDIFGHIHHGCHCC?E=FD<EHFG@<1C1<<?HCE<0EGF@CGFD<D<1<CDHHEHEIHGD?HHHD<=GC1F@FCHHHHG@EG<G@GCCCCDHHGCF@E?EHHFIHFD1C@@@GHHD<@@0
@HISEQ:969:HM2KJBCX2:2:1102:1612:54495 2:N:0:ACTATGCA
GGAAGAAGTAGCCCCAACTATCCCTATTAATCATTACGGTGGTCCTAGAAACCAACAAAATAGAACCACAACGTCCTATTCTATTATTCCATGCTAATCTATTCAAGCAATAGCCCGCTTTAAACACTCTAATTTTTTCAAGGTAATGGTCCTGGCTCCCCAACACACCCAATAAAGGACATACTGGTTCACCAGAAGGAAGACCCGACAGCAGACAGTACTCGCCAAAGACGGACCGCCCGGCCAGGCCTAAAATTCAACTACGAGCTTTTTAACTGCAACAACTTTAATATACGCTATTGGAGCTGGAATTACCGCGGCTGCTGGCACCAGACTTGCCCTCCAA
+
@DDBDEHEHHEC1CEC@@GH?H@G?GHIEHH@EHHHI1<<<<<DFHC?CFHEHGGCE1FC@G1DFFDEHHGHE<10CF<D1@GDGF1<@1GEH?CFHHHHCHHHHHCEGIHFHIHHFCIIIHHEHEHHEFEGEAFHHHEHHHHHHFIIIFHEG1B1<@HHGHIHHIIHIHIIIIHHEGHIIHHEHHIIHIIIIIIIIIIIIHIIIIHEHIIIEHHHGGHIHIIIFHHEIHHIIIHIIIIIIIHHGIHFHCIHIGIIIIIIIHHIIHHIIIIHHHHHIIIHIIHGIIHHHHIIHEIIIIIIIIHHIHHIIIIIIIIHHIIIIIIIIIIIIIHGHGIGIIIIIDDDDA
@HISEQ:969:HM2KJBCX2:2:1102:5148:55238 2:N:0:ACTATGCA
GGAAGAAGTAGCCCCAACTATCCCTATTAATCATTACGGTGATCCTAGAAACCAACGAAATAGAACCAATCCGTCCTATTTCATTATTCCATGCTAATGTATTCAGACGTTAGCCTGCTTTAAACACTCTAATTTTTTCAAAGTAACAGTCCTGATTTCCTATCACACCAACTAAATGGCATGAAAGTTCCTCAGAAGGTAGAGATTTATCTCACCAGTACAGACAATTAAGCCTGACCAATGGGTAAACCCCGAAGTTCAACTACGAGCTTTTTAACTGCAACAACTTTAATATACGCTATTGGAGCTGGAATTACCGCGGCTGCTGGCACCAGACTTGCCCTCCAA
+
@D@DDIIIIHG?FEHEHHHGHHEHIIIIHIIIIHHIIEHCGGHIIF1<FFHH1EGHIEHHGIIGEEFHGHHIEHHHHI?CG<1CGEEEHIIHE?@FGHHHGEHGHHHHHHHHHHHIIIIHECEHHHGHHIIHE@GHCHEGHHHG@CAHHEFIIHHIHHDGIHIIIIHHHHHIIHCIHHGIIHIHHIHIHIHGIH;HHHEHHHHFHHEHGIHHIIIIIIIIII<IHHHHHI<HEHHHCHHEHHHHHF<IHHIIIIHIIIIIIIIIIIIIIHHIIIIIIIIIIIIIHHIIIHHIHIIIHIIIIIIIIIIIIIIIIHIIIIHCIIIIIHHIIIIIIIIHHIHIHGCCDDAD
@HISEQ:969:HM2KJBCX2:2:1102:5359:55122 2:N:0:ACTATGCA
GGAAGAAGTAGCCCCAACTATCCCTATTAATCATTACGGTGATCCTAGAAACCAACGAAATAGAATCAGTCCGTCCTATTTCATTATTCCATGCTAATGTATTCAGACGATAGTCTGCTTTAAACACTCTAATTTTTTCAAAGTAACAGTCCTGATTTCCAACCACACCAAATAAATGGCATGAAAGTTCCTCAGAAGGTAGAGATCCATCTCACCAGTGCAGACAATTAAGCCTGACCAATGGGTAGACCCCGAAGTTCAACTACGAGCTTTTTAACTGCAACAACTTTAATATACGCTATTGGAGCTGGAATTACCGCGGCTGCTGGCACCAGACTTGCCCTCCAA
+
@@D@0<DGH?1<<1<EE@F?FC?GHHE@<CEHE?CF1D0<E@GH@F1F1C@CF?1C<C<G<D@CHECEEFH?CDGD@C1<@GHHI1FGE@GGEGH1<CFC??@F1HHHCHF@B<FCHHH1B1?GHFIHFGIHHHHHGHGCBFHHHGGB<EIHHHHI@?HIHHIHHHHIIIHCI:GFFEECHF1GIIHHEHHHHIIHIIHIHHEH;HHHFEHCHHHIIIIIIHHCHGHGF<:=CIHEHIHHHHFHHF<HDIIIIHHCCGHHHHCGHHHHCHIIHIHEGFH?CGC?EHHFGEHHEIHHHHGCEEHEHF<CE@IIHHIIHHIHG@HHFGHFHHEFG?IIIGIIHHE?@@@0
@HISEQ:969:HM2KJBCX2:2:1102:9094:55567 2:N:0:ACTATGCA
GGAAGAAGTAGCCCCAACTATCCCTATTAATCATTACGTCAATCCTAGAAACCAACAAAATAGAATCAAACGTCCTATTTCATTATTCCATGCTAATGTATTCAAGCGTGCGCCTGCTTTAAACACTCTAATTTTTTCAAAGTAACAGTCCTGATTCCCCACGACACCAAATTAATGACGTCGTAGTTCTTCAGAAGGTAGGAACCAATAATGCCAGTGTGTACCGAAGCACGACCGACAATTTGATCCCGAAATTCAACTACGAGCTTTTTAACTGCAACAACTTTAATATATGCTATTGGAGCTGGAATTACCGCAGCTGCTGGCACCAGACTTGCCCTCCAA
+
<0<@@@1C<1FH<G00CG@C1<<CH1D@1<<<EHH11<<C<011<DFCGDC??CG=HHC?F@C111<@@1<DCHHIIIHCH?@E?F@<<<11FHCHGHEHFH@GHHGCHEHCEFHH?BGIHIHHHEFGEEHHHFHEHHIHH?EFGDHFFHGIHHIGIHFEE=GII<:III:HH:EEHHD7=HIIIIIF:IHIFIIHIHHIIH8HCEHIIIIIIIIHIGFDHHGIGIIIHIHHIHGIIIHIHG?DIIHDIHHECGGHHHHHE<IIIIHIIIIHIHHEGIHHHIIHGIIHHGHHHIIHHHHFHFC?IIHIIIHDHHDIIIHIIHGCIH?HIIIIIHHHCDHCBADD0
@HISEQ:969:HM2KJBCX2:2:1102:7919:56321 2:N:0:ACTATGCA
GGAAGAAGTAGCCCCAACTATCCCTATTAATCATTACATCGATCCTAGAAACCAACAAAATAGAATCTGATGTCCTATTTCATTATTCCATGCTAATGTATTCAAGCGTAAGCTTGCTTTAAACACTCTAATTTTTTCAAGGTAACAGTCCTAATTCCCCATAACATCAAATAAATGACATTATGGTTCTTTAGAAGGTGAGAACCAATAAAACCAGTACATACCAAGGCATGACCGATTCCTTGATCCCGAAATTCAACTACGAGCTTTTTAACTGCAACAACTTTAATATACGCTATTGGAGCTGGAATTACCGCGGCTGCTGGCACCAGACTTGCCCTCCAA
+
DDDDDIIIIIIHHHIHIIIHIGIIIIIIIIIIIIIIIGIIIIIHIIIHHIIIIIHHGGHHIHCHIHHFGHIIIIIIHIIHIIIIIIIHIIHIIHIIHFGHIIHHIHHIIHIHHHHIHHFHIIHIIHIIIIHHHHHHIIIIIHIIIIIHHIIIIIIGIIHIIIHIIIIIIIIIIIIIIIIIIIIIIHIIIIIIIIIIHHHIHIIHHIIIIIIIIIIIIIIIHHIHHIIHIIIIIHIIIHIIIHGHIIIIIIIIIIIIIIIIIIIHHIIIIIIHHGIIIIIIIIHHIIIHIIIIIIIIIIIIIIIIIIIIIIIHIIIIIIIIIIIIIIIIIIIIIIIIIIIIBDDDD
@HISEQ:969:HM2KJBCX2:2:1102:12667:56465 2:N:0:ACTATGCA
GGAAGAAGTAGCCCCAACTATCCCTATTAATCATTACATCGATCCTAGAAACCAACAAAATAGAATCGGATGTCCTATTTCATTATTCCATGCTAATGTATTCAAGCGTGAGCCTGCTTTAAACACTCTAATTTTTTCAAGGTAACAGTCCTAATTCCCCGTGACACCAAATTAATGGCATTACGGTTCTTTAGAAGGTGAGAAATCAATAATATCAGTACATACCAACGGCATGACCGAAACATTGATCCCGAAATTCAACTACGAGCTTTTTAACTGCAACAACTTTAATATACGCTATTGGAGCTGGAATTACCGCGGCTGCTGGCACCAGACTTGCCCTCCAA
+
DDDADIIIIIIIIIIIIIIIIGIIIIIIIIIIIIHHIIIIIHHIGHIIIIIIIIIIHIIHIIIIHIIIIIIIIIIIIHCHHFHIIIIHIIIIEHHIIIIIIHHHIIIIIIIIIIIIIIIIIIHHIIIIIIIIIIHIHHHIIIIIIIIIIIIIIIIIIIIIIIIIIIIIIIIIIIIIIIIIIIIIIIIIIIIIHIIIIIIIIIIIIIIIIHIHHIIIIIIIHIIIHIIIIIIIIIIIIIIHIIIIHHIIIIIIIIIIIIIIIIIIIIIIIIIIIIIIIIIIIIIIIIIIIIIIIIIIHIIIHIIIIIIIIIIIIIIIIIIIIIIIIIIIIIIIIIIIIIIIIIDDDDD
@HISEQ:969:HM2KJBCX2:2:1102:14085:56242 2:N:0:ACTATGCA
GGAAGAAGTAGCCCCAACTATCCCTATTAATCATTACGGTGATCCTAGAAACCAACAAAATAGAATCATGCCGTCCTATTTTATTATTCCATGCTAATGTATTCAAGCAAAATGCCTGCTTTAAACACTCTAATTTTTTCAAAGTAAAGGTCCTGGTTCCCCGTGACACCCAATTAAGGGCATCGCGGTTCTCCAGAAGGTGAGAAATTGACTACACCAGTTCATACCCCTTAAGGCACGACCGATGTGTCAATCCCGAAATTCAACTACGAGCTTTTTAACTGCAACAACTTTAATATACGCTATTGGAGCTGGAATTACCGCGGCTGCTGGCACCAGACTTGCCCTCCAA
+
DDCDBHIIHIGHGHHIIIHEHHHIHHIIIHCHIHHIIIIIIIIIGHEHIIIHIIIIIHHCHHIIIIIIIHIGIHIDHIIIIIHIIIIIIIIIIHIIHIHIIHHHHHHHIIIIIHIHIIIIIIIIIIIHIIIIHIIIHHIIIIIGIIIHIIIIHHHHIIIIHIIIHHHHEIIIIIIHIIIHIIIIHGHIIIIHIIIIHIIIIIIIIIIIIIIIIIHIIGIIIIIIHHIIIIIIIIIIIIIIIHEIIIIIIHHIIHIHIIIIIIIIIIGIIIIIIIIIIIIIIIIIIIHHHHIIIIIIIIIIIHHIIIIIIIIIIIIIIIHIIIIIIIIIIIIIIHIHIIIIIIIIIIIDDDDD
@HISEQ:969:HM2KJBCX2:2:1102:4013:56905 2:N:0:ACTATGCA
GGAAGAAGTAGCCCCAACTATCCCTATTAATCATTACGTCAATCCTAGAAACCAACAAAATAGGATCAAACGTCCTATTTCATTATTCCATGCTAATGTATTCAAGCGTTAGCCTGCTTTAAACACTCTAATTTTTTCAAAGTAACAGTCCTGTTTCCCTGCAACACCAAATTAATGACATTACAGTTCTTCAAGAAGGAGGAACCAGTAAAGCCAGTGCATACCAGAGGCACGACCAACTTACTAATCCCGAAATTCAACTACGAGCTTTTTAACTGCAACAACTTTAATATACGCTATTGGAGCTGGAATTACCGCGGCTGCTGGCACCAGACTTGCCCTCCAA
+
@DDD?FGHIH@C@<<GHHIHHFHE@CH@HHE?G@FHHC@EHHI@EHHCEHHHHHIIIIIIHH1F@HHHIIHHIHIIIFCCF@EHIIFHHHHEE<GGIIHGHHCHEDGEEHGHHHHHFFIHFGGHIHHHHHHHHEEGHHHHHIIIHHHHFH@HHHHHHEIIIIIIIHGIHIIIIIIIIHGHIHEIIIHIHHIIIHHHG;:HIIIHEHIIIIHHIHIIIHHIIIIIIIHHHHHIIIHGIIIIIHHHDHGIHIIHIIIHHHHHHHHDG?GHIIHIIHEIHIIIIIHGIIIIIIIIHHDHHHIHIIIIIIIIIIIIIIIIIIIIIIIHHIIIHIIIIHIIIHHHIBBBDD
@HISEQ:969:HM2KJBCX2:2:1102:10435:56840 2:N:0:ACTATGCA
GGAAGAAGTAGCCCCAACTATCCCTATTAATCATTGCTCACAAATCCAAAAACCAACAAAATACGATAAACGAGCCCTAACTTATTATTCCATGCTAATGTATTCATAACTAACCGCCTGCTTTAAACACTCTAATTTTTTCAAAGTAAAGGTCCTGGATTGCGAACCCAACCCAGCAAAGGGCAGGAACGTTCTCCAGGAAGATGGTAAGCGCGCATCGGCACTCACACACGAAACCGTGGCGGGCCAAGCGCACTATACCAGAAATCCAACTACGAGCTTTTTAACTGCAACAACTTTAATATACGCTATTGGAGCTGGAATTACCGCGGCTGCTGGCACCAGACTTGCCCTCCAA
+
DDADDIIIIIIIIIIIIIIIIIIIHIIIIIIIIIHIIHIIIIIIHGHHIIHIGIIGHHIHHIIIIHIIIIIIIIIIEHHIIGHHIIIIIIIGIIIEHIHHHFHHHIHIIIFIIIIIIIIIIHIIIHHHHHIIIIIHIFHHIIIIIHHIHIIIIIIIIIIIIIIHIIIIHHHIHHIHIIIIIIIHIHIIIIIHIIIIIIIIHIIIIIIIIIIIIIIIIIIIIIIHHIIIIIIIIIIIIHIIIIIIIIIIIIIIIIIIHIIIIIIHIIIIIIIIIIHIIIIIIIIIIIIIIIIIIIIIIIIIIIIIIIIIIIIIIIIIIIIIIIIIIIIIIIIIIIIIIIIIIIIIIHIIIIIIIDDDDD
@HISEQ:969:HM2KJBCX2:2:1102:13813:56337 2:N:0:ACTATGCA
GGAAGAAGTAGCCCCAACTATCCCTATTAATCATTACGTCAATCCTAGAAACCAACAAAATAGGATCAACGTCCTATTTCATTATTCCATGCTAATGTATTCAAGCGCGAGCCTGCTTTAAACACTCTAATTTTTTCAAAGTAACAGTCCTGATTCCCCACCACACCAAATGAATGACATGATGGTTCGTCAGAAGGTAGAAATCAGTAACACCAGTACGTACCGAAGGCACGACCAGCGTACTAATCCCGAAATTCAACTACGAGCTTTTTAACTGCAACAACTTTAATATACGCTATTGGAGCTGGAATTACCGCGGCTGCTGGCACCAGACTTGCCCTCCAA
+
DDDDDIIIIIHHHIIIIIIIIIIIIIIIIIIGIIIIIIHIIIIIIIIIIIIIGHIIIGIHHHIGGHIIIIHGHHIHIIHHIIIGIIHHHHHFHHIIHHIHIIHIHIIIHIIIIIIIIHIIHHIHIHIIHIHHHHIIIHHIIHIIIIIHIIHHIIIIIHIIIIHHHIHIIIIIIIHIIIIIIIIHIIIIIIIIIIIIIIIIIIIHIIIIIIIIHIIIIIIIIIIIIIIIIIIIIIIIIIIIHIIHIIIIHIIIIIIIIIIIIIIIIIIIIIIIIHIIIIIIIIIIIIIIIIIIIIIIIIIIIIIIIIIIIIIIIIIIIIIIIIIIIIIIIIIIIIIIIIIIDDDDD
@HISEQ:969:HM2KJBCX2:2:1102:14218:56749 2:N:0:ACTATGCA
GGAAGAAGTAGCCCCAACTATCCCTATTAATCATTACGGTGATCCTAGAAACCAACAAAATAGAACCATGCCGTCCTATTCTATTATTCCATGCTAATGTATTCGAGCAAAAATGCCTGCTTTAAACACTCTAATTTTTTCAAGGTAAAGGTCCTGGATCCGCAAGACACCCAATTAAGGACATCAAGTTTCTCCAGAAGGTGAGAAATCAACAGCGACAGTTCATACCCCTTAAGGCATGACCATCACGTCAATCCCGAAATTCAACTACGAGCTTTTTAACTGCAACAACTTTAATATACGCTATTGGAGCTGGAATTACCGCGGCTGCTGGCACCAGACTTGCCCTCCAA
+
DDDDDGIIHIHIIIDEHHIHHIIHHIIIIIIIIIIGEEEHIHHHIIIIEEHICHIIIIIIGIHIGFHIHHEHHG<?EHHHIIEHIHIHCGHIH1CHII?GHE@HEHC@CHHHHHIFIHHEEEHHGGHIHHEHIGHHHHHHHFGHFHIIIHIHGHHHHHHDDGIHHHEEHHHGHHGEFHFIHCCHIHHHFF/HIHHIIIIIIHIGIHFHHIIIIGIIHIHIIFHIIIIII<HHIHHIHIHIHIIHHIHHCHEHHHHHHFHIHIIIIHIIHCDHCGIIIIIHHHHIIIHHHG@HGIIIIIIIHHIHIHHIIHIHHIIIIIIIIIHHHHIIIIIIIHHHIIIIHHHHIHIID@<DD
@HISEQ:969:HM2KJBCX2:2:1102:5175:58213 2:N:0:ACTATGCA
GGAAGAAGTAGCCCCAACTATCCCTATTAATCATTACGGTGATCCTAGAAACCAACGAAATAGAATCAGTCCGTCCTATTTCATTATTCCATGCTAATGTATTCAGACGATAGTCTGCTTTAAACACTCTAATTTTTTCAAAGTAACAGTCCTGATTTCCCATCACACCAAATAAATGGCATGAAAGTTCCTCAGAAGGTAGAGATCCATCTCACCAGTGCAGACAATTAAGCCTGACCAATGGGTAGACCCCGAAGTTCAACTACGAGCTTTTTAACTGCAACAACTTTAATATACGCTATTGGAGCTGGAATTACCGCGGCTGCTGGCACCAGACTTGCCCTCCAA
+
DADDDHIIIIGHHIIIIIIIIIIIIIIIIIHHIIGHHIIIIHIIIGIIIIIIHIHIIIIIIIFHHIIHHIIIIIIGHIIIHIIIIIIIIGIIHGHIHIIIIIHIIIIIIIIIIHHHIIIIIIIIHHIIHHIHHHIHGHHHHHIIIHHHIIIHIIIHHHHHHEHHIIIHHHIIIIIIHIIIIIIIIHIIIHIIIIIIIIIIIIIIIIIHIIHHIHFIIIIIIIIHIIIIIIIIIIIIIIIIIIHHGGDIIHHHIHIHHEHGHHIIIIIIIIIHHIIIIIIIIIIIIIIIIIIIIIIIIIIIIIIIIIIIIIIIIIIIIIIIIIIIIIIIIIIGIIIIIIIIIIIDDDDD
@HISEQ:969:HM2KJBCX2:2:1102:17116:58419 2:N:0:ACTATGCA
GGAAGAAGTAGCCCAACTATCCCTATTAATCATTACGTCAATCCTAGAAACCAACAAAATAGGATCGAACGTCCTATTTCATTATTCCATGCTAATGTATTCAAGCGTTAGCTTGCTTTAAACACTCTAATTTTTTCAAAGTAACAGTCCAAATTCCCCGCAACACCAAATTAATGGCATTACGGATCATCAGGAAGGAGGAATCAGTGAGACCAGTACATACCAGAGGCATGACCAATCTACTAACCCCGAAATTCAACTACGAGCTTTTTAACTGCAACAACTTTAATATACGCTATTGGAGCTGGAATTACCGCGGCTGCTGGCACCAGACTTGCCCTCCAA
+
DDDCDIIIIIIIIIIIIIIIIIIIIIIIIIIIIIHHIIIHIIIIIIIHIIIIGIIIIIIIHIGIHIHIIIHIIIIIIIIIIIIIIHHIIGHIIIHIHIIHIIIIIIHHIHIIIIIIIIIIIHHIIIIIHIIIIIIIHIIIIIIHHIIIIIIIIHIIIIIIIIIIIIIIIIIIHIIIIIIIIIIIIIIIIHIIIIIIIIIIIIIIIIIIIIIIIGIIIIIIIIIIIIHIIIIIIIIIIIIIIHHHIHIIHIIIIIIIIIIHIHIIHHIIIIIIIIIIIIIIIHIIIIIIIIIIHIIIHHHHIIIIIIIIIIIIIIIIIIIIIIIIIIIIIIIIHIIIIIIIDDDDD
@HISEQ:969:HM2KJBCX2:2:1102:2094:59217 2:N:0:ACTATGCA
GGAAGAAGTAGCCCCAACTATCCCTATTAATCATTACGTCGATCCTAGAAACCAACAAAATAGAATCAAACGTCCTATTTCATTATTCCATGCTAATGTATTCAAGCGTAAGCCTGCTTTAAACACTCTAATTTTTTCAAAGTAACAGTCCTGATTCCCCACGACACCAAATTAATGACATCGCGGTTCTTCAGAAGGTAGGAACCGATAATGCCAGTGCGTACCGAAGCACGACCAACAATTCGATCCCGAAATTCAACTACGAGCTTTTTAACTGCAACAACTTTAATATACGCTATTGGAGCTGGAATTACCGCGGCTGCTGGCACCAGACTTGCCCTCCAA
+
D0D@DHI?GHH?HIIHIIHHHIIIIHIIIIHHHIGEHHH1FCHH=EH@HHI1DGHHHIIIII1CC1<CC<D0F1@HHH@HCHHHCEE@<<D1<FCC@F@C1<FHHHG?F0IDHHF<?IHIIIHHHHHIHFHGHHIHDEHIIHHFHGEGDGB?EBGEFHIEHE.GIHHGHGHAEEGHFCHCCHGHGEIHED</HFIHIFFEHHHCIIH@HHHHGF>HIFIIHHG=<HD1=IHE>CFIHHHG<<:<AHHIHIHHHHIIIIIIIIIIHIIHIIIHIHHFIIIIIIFHHEHHIIIIHIIIIIIIIIIIHGIIHIHIIIIIIIIIIIHF1CIIIIIIIHIIIIIIDDDDD
@HISEQ:969:HM2KJBCX2:2:1102:8528:58813 2:N:0:ACTATGCA
GGAAGAAGTAGCCCCAACTATCCCTATTAATCATTACGGTGATCCTAGAAACCAACGAAATAGAATCAGTCCGTCCTATTTCATTATTCCATGCTAATGTATTCAGACGATAGTCTGCTTTAAACACTCTAATTTTTTCAAAGTAACAGTCCTGATTTCCCATCACACCAAATAAATGGCATGAAAGTTCCTCAGAAGGTAGAGATCCATCTCACCAGTGCAGACAATTAAGCCTGACCAATGGGTAGACCCCGAGGTTCAACTACGAGCTTTTTAACTGCAACAACTTTAATATACGCTATTGGAGCTGGAATTACCGCGGCTGCTGGCACCAGACTTGCCCTCC
+
DDDDDIIIIIIIIIIIIIIIIIIIIIIIIIGIIIIIIIIIIIIHIIIIIIIIIIIIIHIIIIEHIIIIHEHHCGHHHIGHIIIIIIIIIIIIGHHIIHIIIHIIIIIIIIIIIIIIIIIIIHHIHIIIIHHIIIIIHHHIIIIIIHIIIIHIIIIIIIHGHHHIIIIIHIIIIIIIIIIIIIIIIIIIGIIIIIIIIIIIIIIIIIIIIHHIIIIIIIIIIIIIIHIIIIIIIIIIIIIIIIHHIHIIIIHIIIIIIIIIIIIIIIIIIIIIIIHHIIIIIIIIIIIHHGIIIIIIIIIIIIIIIIIIIIIIIHIIIIIIHIIIIIIIIIIIIHD<IIIIIDDDDD
@HISEQ:969:HM2KJBCX2:2:1102:10008:58874 2:N:0:ACTATGCA
GGAAGAAGTAGCCCCAACTATCCCTATTAATCATTACATCGATCCTAGAAACCAACAAAATAGAATCGGATGTCCTATTTCATTATTCCATGCTAATGTATTCAAGCGTGAGCCTGCTTTAAACACTCTAATTTTTTCAAGGTTGTGTCTTTGTTCTCTTTCTAGGGGTGCTATTTCAAACAAGTCAAGGTTCCCAGTTTTTCAAGGGCTTTAACCTTGTCTGAGGAGCTTGGATGCACTTTATTGCTGTGTCCTTGCGAGTCAGAACAGTTTACCTTGAAAAAATTAGAGTGTCCAAAGCAGGCCAGTTGAGCTCGAATAGATTAGCATGGGATAATAGAATAGGACTTTTGGTTCTATTTTGTTGGTTTTTGAGAACCAGAGTAATGATTAATAGGGATAGTTGGGGGTCGG
+
@<@BDEHHGGHCECG0EHHHEHFHHHHIIIIHCH@H@FGHHHHIHIGIHGGIIGHHCH1FEGE1F@@G0@CHHCHGEE@@1<DGEEE<<C11DGHHFHHFEC<C<CF0<<CG1CHHHCEG11<<@??<<F?GGHEHHFEHIE11DGEGHEHE1DF<FCCCC@11<<EEDHHHA/EGIHEHHHHEHHEHHGH@@ACHHGG:A#HC<G%IIIHHCD.IHHCEBIGHG??FHHHHHGHHHHGEHHHIIHGHFHHGECHEC@EGCIIIHHGHEHC<CF@EEHGHHHEIIHHEHHHHEIHIIIGHHGH?G?HHG<F<<GCC?HIHHHHIIHHHIEHHIGIIIHHHHIIHHHHHIIIHIIIHEHFIHHHIHF=GF?IIIIIHHIHHIHHIIHEHIHHIIIHHFIIHIIIIIHIHCD@@DD
@HISEQ:969:HM2KJBCX2:2:1102:11445:59575 2:N:0:ACTATGCA
GGAAGAAGTAGCCCCAACTATCCCTATTAATCATTACTTCAGTTCTAGAAACCAACAAAATAGAACCGAAGTCCTAAATTATTATTCCATGCTAATGTATTCAAGGCATAAGCCTGCTTTAAACACTCTAATTTTTTCAAAGTAATAGAGCTAGATCGCGACGACAGCCCAGTAAAGGGTGCCGCCGTTTTCTAGCAGGATGGTAGACGCGCGCCGGCACTCACACTCGTAACCGAGGCGGGCCAGGTGCGTCAAACCAGAAATCCAACTACGAGCTTTTTAACTGCAGCAACTTTAATATACGCTATTGGAGCTGGAATTACCGCGGCTGCTGGCACCAGACTTGCCCTCCAA
+
DAAADIIHIIIIIIIIIGIIIHIEHHHHIHIIIIIIIHHIHIIGIIIIIIHHIIIIIIIIIIHHIIIIIIHHIIIIIGHIIIIIHHIIIIEHHIIEHCCGHFHIIHIIIIIIHHHIIHIIIHHGHIHIHHIIIIIHHCIHGIIIIIHIIIIIIIIIIIIIIIIHHHGHIIIIHEHHIIIIIHHIIHHHIHHHIHIIIIIIIIIIIIIIIIIIIHHHIIIHIHIIHGIIIIHGHHIHIIIIIIIIIIIIIIIIHIIIIIIIIIIIIIIIIHHIIIIIIIIIIHHIIIIHIIIIIIIIIIIIIIIIHHDDDIIIIIIIIIIIIIIIIIIIIIIIIIIIIIIIIIIIIIIIIDDDDD
@HISEQ:969:HM2KJBCX2:2:1102:9028:59700 2:N:0:ACTATGCA
GGAAGAAGTAGCCCCAACTATCCCTATTAATCATTACGGTGATCCTAGAAACCAACAAAATAGAACCATGCCGTCCTATTCTATTATTCCATGCTAATGTATTCGAGCAAAAATGCCTGCTTTAAACACTCTAATTTTTTCAAGGTAAAGGTCCTGGATCCGCAAGACACCCAATAAAGGACATCAAGTTTCTCCAGAAGGTGAGAAATCAACTGCAACAGTTCATACCCCTTAAGGCATGACCATCACGTCAATCCCGAAATTCAACTACGAGCTTTTTAACTGCAACAACTTTAATATACGCTATTGGAGCTGGAATTACCGCGGCTGCTGGCACCAGACTTGCCCTCCAA
+
DDBADHHHIIHHHIIIIIIIHIIIIIIIIIIIIIIIIIIIHIIIIIIIIIIHIIIIIIIIIIIIIIIIIEHGHHHDHIIIIIHIHHIHHCGHGIHGHIHHHFHEEHHHIIIHHIHHIIHHHHFEIHIHIIHIHIHIIIHHHHIIIIIHHIHEIHHHHHHIHIIIIHIIHHHIIIIIIIHIIIHHHIIIIHHIHIIIIHIIIIHIIIIHIHIIIIIIIIIIIIIIIHIIIHIHIIIIIIIIIIIIIIGHHIHHIIIIIIIIIIIIIIIIIIIIIIIIIIIIIIIIIIIIIIIIIIIIIIIIIIIIIIIIIIIIIIIIIIIIIIIIIIIIIIIIIIIIIIIIIIIIIIIIDDDDD
@HISEQ:969:HM2KJBCX2:2:1102:2852:58963 2:N:0:ACTATGCA
GGAAGAAGTAGCCCCAACTATCCCTATTAATCATTACATCGATCCTAGAAACCAACAAAATAGAATCGGATGTCCTATTTCATTATTCCATGCTAATGTATTCAAGCGTGAGCCTGCTTTAAACACTCTAATTTTTTCAAGGTAACAGTCCTAATTCCCCGTAACACTAAATTAATGGCATTACGGTTCTTTAGAAGGTGAGAAATCAATGATAACAGTGCATACCAACGGCATGACCGAAATATTGATCCCGAAATTCAACTACGAGCTTTTTAACTGCAACAACTTTAATATACGCTATTGGAGCTGGAATTACCGCGGCTGCTGGCACCAGACTTGCCCTCCAA
+
@DDDAEHHEEGHHHGIHFHHHH?CFEFGG?HGHHHHCHGHHHIIIHHIGIGIHHIIGGIIIIGHIHHIIIHIHIIGIIIGHIHIHFHHHHCCHC11GFHIHGIHHHHHHGHHHHHIIHHFHHHHHIHHHHIIHIHHHHF@HHIHHIHHHGHHHIHFHCHEHHGHHHGIIIIHIIIIIHIHIIHHHHEHCG@IIIGIIHGHIIIHECCHIIHIIIHEHHHHEHHGGHECHHHHIHIIIHHGIHFHF<HHDIIHFEHGIIIHIIIIHIHGIHEEIIHHIIHHEIIIIHHHFIIIHCH?HH?EHHIHIIIIIHIHIGIIHHIIIIHEIHEHIHHIHIHEIHHHGH@@@@<
@HISEQ:969:HM2KJBCX2:2:1102:10371:59888 2:N:0:ACTATGCA
GGAAGAAGTAGCCCCAACTATCCCTATTAATCATTACGTCGATCCTAGAAACCAACAAAATAGGATTAACGTCCTATTTCATTATTCCATGCTAATGTATTCAAGCGTTAGCCTGCTTAACACACTAATTTTTTCAAAGTAACAGTCCTGATTTCCCGCAACACCAAATTAATGACATCACGGTTCGTCAAGAAGGAGGAATCAGTAAAGCCAACAGTACATACCGAAGGCATGACCAACTTACTAACCCCGAAATTCAACTACGAGCTTTTTAGTTGCAACAACTTTAATATACCCTATTGGAGCTGGAATTACCGCGGCTGCTGGCACCAGACTTGCCCTCCAA
+
DDDDDIIIIIIIHIHIIIIIIIIIIIIIHIIIIIIIIIIHIIIHHHIIIIIIIIIIIIIGICHIHHHIIIIIIIIIIIIHIIIHIIIIIIIIIIIIIIIIIIIIIIIIIIIHIIIIHIIIIIIIIIIIIIIIIIIIIIIIIIIIIHIIIIIIIIIIIIIIIHHIIIIIHIIIHIIIHIIIIIIIIIIIIIIIIIIIIIIIIIIIIIIIIIIIIIIIIIIIIIIIIIHIIIIIIIIIIIIIIIIIHHIIIIIHIIIIIIGIIIIIIIIIIIIIIIIIIIIIIIIIIIIIIIIIHGIIIIIIIIIIIIIIIIIIIIIIIIIIIIHIIIIHIIIIIIIIIIIIIDDDDD
@HISEQ:969:HM2KJBCX2:2:1102:1587:59812 2:N:0:ACTATGCA
GGAAGAAGTAGCCCCAACTATCCCTATTAATCATTACTTCAGTTCTAGAAACCAACAAAATAGAACCGAAGTCCTAAATTATTATTCCATGCTAATGTATTCAAGGCATAAGCCTGCTTTAAACACTCTAATTTTTTCAAAGTAATAGAGCTAGATCGCGACGACAGCCCAGTAAAGGGTGCCGCCGTTTTCTAGCAGGATGGTAGACGCGCGCCGGCACTCACACTCGTAACCGAGGCGGGCCAGGTGCGTCAAACCAGAAATCCAACTACGAGCTTTTTAACTGCAGCAACTTTAATATACGCTATTGGAGCTGGAATTACCGCGGCTGCTGGCACCAGACTTGCCCTCC
+
DDDDDIIIIIIIIIIIIIIIHIIIGHIIIIFHHIIIIIIIIIIIIIHIHIIHIHIIIIIHIICHHIHHIGCEFHHHGIHIHIIHHIIGIIIGIIIIHHHGH<HGGFHIIIIIIIIIIIIIIIIIIIHGHHHIHIIIIIHIHIIIIIIIIIIIIIIHIIIGIIIIIIHIIIIIIIIIIIIIIIIIIIIIHIIIIIIIIIIIIIIIIIIIIIIIIIIIIIIIIIIIHIHIIIIIIIIIIIIIIIIIIIIIIHFIIIHIIIIIIIIIIIIIIIIIIIIIIIIIHIIIIIIIIIIIIIIIIIIIIIIIIIHHGIIIIIIIIIIIIIIIIIIIIIIIIIIIIIIIIIIIIIIDDDDD
@HISEQ:969:HM2KJBCX2:2:1102:13107:60555 2:N:0:ACTATGCA
GGAAGAAGTAGCCCCAACTATCCCTATTAATCATTACGGTGATCCTAGAAACCAACAAAATAGAACCATGCCGTCCTATTCTATTATTCCATGCTAATGTATTCGAGCAAAAATGCCTGCTTTAAACACTCTAATTTTTTCAAGGTAAAGGTCCTGGATCCGCAAGACACCCAATAAAGGACATCAAGTTTCTCCAGAAGGTGAGAAATCAACAGTAACAGTTCATACCCCTTAAGGCATGACCATCACGTCAATCCCGAAATTCAACTACGAGCTTTTTAACTGCAACAACTTTAATATACGCTATTGGAGCTGGAATTACCGCGGCTGCTGGCACCAGACTTGCCCTCCAA
+
DDCDDIIIIIHHHHIIIIIHIHIIIIIIIIIIIIIIIIIHIIHHHIIIIIIIIIIIIIIIIIHIHIIIIGIIIIIIIIIIIIHIIHIIHIIIIIIIIHIIIHHHIIIIIIIIIIIIIIIIIIIIIIIIIIIIIHIIIIIIIIHIIIIIIIHIIIIIIIIIIIIIIIIIIIIIIIIIIIHHIHHIIIIHIIIIIIIIIIIIIIIIIIIIIIIIIIIIIHIIIIIIIIHIIIIIIIIIIIIIIIIIHIIIIIHFIHFIIIIIIIIIHIIIHIIIIIIIIIIIIIIIIIIIIIIIIIIIIIIIIIIIIIIIIIIIIIIIIIIIIIIIIIIIIIIIIIIIIIIIIIIIIIIIDDDDD
@HISEQ:969:HM2KJBCX2:2:1102:12058:61224 2:N:0:ACTATGCA
GGAAGAAGTAGCCCCAACTATCCCTATTAATCATTACATCGATCCTAGAAACCAACAAAATAGAATCGGATGTCCTATTTCATTATTCCATGCTAATGTATTCAAGCGTGAGCCTGCTTTAAACACTCTAATTTTTTCAAGGTAACAGTCCTAATTCCCCGTGACACCAAATTAATGGCATTACGGTTCTTTAGAAGGTGAGAAATCAATAATATCAGTACATACCAACGGCATGACCGAAACATTGATCCCGAAATTCAACTACGAGCTTTTTAACTGCAACAACTTTAATATACGCTATTGGAGCTGGAATTACCGCGGCTGCTGGCACCAGACTTGCCCTCCAA
+
CDDDDIIIIIIIHHIIIHIIIIIIIIIIIIIIIIIHIIIIGIIIIHHIIIIIHEEHIIIIIIHIIIHHFHHGHHHIEHHIGHHIIGFHHIIICHHEGHIIHIIIIIIIIIIIHHIHHIHIIIIHHHIHIIIIHIHIHIIIIIIIHHIIIHIIIIHIICIIIIHHIHIIIIIIIIIIGIIIHIIIHIIIIHIIIIIHIIIIIIIIIHIIIIIIIHHIIIIIIIIIIIIIIIIIIIIHIIIIIIHIIHIHIIIIIIIIIIIIIIIIIIIIIIIIIIIIIIIIIIIIIIIIIIIIIIIIIIIIIIIGIIIIIIIIHIIIHIIIIIIIIIIIIIIIIIIIIIIIIIDDDDD
@HISEQ:969:HM2KJBCX2:2:1102:4366:61012 2:N:0:ACTATGCA
GGAAGAAGTAGCCCCAACTATCCCTATTAATCATTACTCCAGTTGCTAAAAAACCAACAAAATAGAACCGAAGTCCTACGGTGTTATCCCATGCTAATAGTATTCACGGCGTAAGCCTGCTTTGAACACTCTAATTTTTTCAAAGTAAAGGTGATCAAGAGTCGGATGATCTCCAACCAACCCAGAGTAAACCAGGTGAGCTGAAGGTCCGCAAATGACCACAGAAGCTGACACGCTCTTCAACACTATCATCCCAGAAGAGACGTAGGCCAGAGAGCGTAATGTCAGGAAATCCAACTACGAGCTTTTTAACTGCAACAACTTTAATATACGCTACTGGAGCTGGAATTACCGCGGCTGCTGGCACCAGACTTGCCCTCCAA
+
ADDDDIIIIIGHHHIIIIIIIIIIIIIIIIIIIIIIIIIIIHHHIIIIIIIIIIIIIHHIIIIIIIIIHIIIHHIIIIIIHHHHHIIIIHIIHIIIIIIGIFHICHIHHIDHHIIGHIIIHIIIIIIIIIGHIIIIIIHIIHIIIHIIIIHIIIIIIIIIIIIIIHHIIHHHIIIIIIIIIIIIIIHIIHIIHIIHHIIIIIIIIIIHHIIIIIIIHIIIIIHIIIIIIIIIIIIIIIIIII=IIIGIIIIIIIIIIIIIIIIIIIIIIIIIIIIIIIHHGDIIIIIIIIIIIIIIIIIIIIIIIIIIIIIIIIIIIIIIIIIIIIIIIIIIIIIIIIIIIIIIIIIIIIIIIIIIIIIIIIIIIIIIIIIIIIIIIIDDDDD
@HISEQ:969:HM2KJBCX2:2:1102:18004:61001 2:N:0:ACTATGCA
GGAAGAAGTAGCCCCAACTATCCCTATTAATCATTACTTCAGTTCTAGAAACCAACAAAATAGAACCGAAGTCCTAAATTATTATTCCATGCTAATGTATTCAAGGCATAAGCCTGCTTTAAACACTCTAATTTTTTCAAAGTAATAGAGCTAGATCGCGACGACAGCCCAGTAAAGGGTGCCGCCGTTTTCTAGCAGGATGGTAGACGCGCGCCGGCACTCACACTCGTAACCGAGGCGGGCCAGGTGCGTCAAACCAGAAATCCAACTACGAGCTTTTTAACTGCAGCAACTTTAATATACGCTATTGGAGCTGGAATTACCGCGGCTGCTGGCACCAGACTTGCCCTCCAA
+
DDDADIIHIIIIHHIIIIHIIIIIIGIIG?GHIIIIIIIIIIHHIIIIEHHHIHIHHGHHIHIIEHCHHIIIIIIIIHHIIIIHIIIIHIIGIHHHHHEHHDHEHHHFHIIIIIHGHIHIIIIIIHIIIIIIIIHHIIIIIIHHIIIIIHGIHIHIIHHHHIIIIIIIIIIIIIGHIIIIIIHIIIIIIIHHHIIIIIIIIIIIIIIIIIIIIIIIHIIIIIIIIIIIIIIIIIIIIGIIIIIIIIIIIIIHHIIIIIIHIIIHIHIIIIHIIIIIIIHIIIIIIIIIIIIIIIHIIIIIIIIIHHHGGIIIIIHIIIIIHIIIIIIIIIIIIIIIIIIIIIIIIIIIIDDDDD
@HISEQ:969:HM2KJBCX2:2:1102:5729:61479 2:N:0:ACTATGCA
GGAAGAAGTAGCCCCAACTATCCCTATTAATCATTACGTCAATCCTAGAAACCAACAAAATAGGATCGAACGTCCTATTTCATTATTCCATGCTAATGTATTCAAGCGTTAGCCTGCTTTAAACACTCTAATTTTTTCAAAGTAACAGTCCTGTTTCCCTGCAACACCAAATTAATGACATTACAGTTCTTCAGAAAGGAGGAATCAGCGAAGCCAGTACATACCAGTGGCACGACCAACCTGCTGACCCCGAAATTCAACTACGAGCTTTTTAACTGCAACAACTTTAATATACGCTATTGGAGCTGGAATTACCGCGGCTGCTGGCACCAGACTTGCCCTCCAA
+
DDDDDIIIIIIIIIIIIIIIIIIIIIIIIIIIIIIIIIIIIIIIIIIIIIIGIIHIIIIIIIIIHIIHIIIIIIIIIIIIIIIIIHIIEHIGEHHHIIIIIIIIIIIIIIHIIIIHIIIIIIIIIIIIIIIIIIIIIHIIIIIIIHIIIIIIIIIIIIIIIIIIIIIHIIGEIIIIIIIIIIIIIIIHIIIIIIIIIIIIIIIIIIIIIIIIIIIIIIIIIIIIIIIIIIIIIIIIIIIIIIIHHIIIIIIIIIIIIIIIIIIIIIIIIIIIIIIIIIIIIIIIIIIIIIIIIIIIIIIIIIIIIIIIIIIIIIIIIIIIIIIIIIIIIIIIIIIIIIIIIDDDDD
@HISEQ:969:HM2KJBCX2:2:1102:18302:60680 2:N:0:ACTATGCA
GGAAGAAGTAGCCCCAACTATCCCTATTAATCATTACGGTGGTCCTTGAACCAACAAAATAGAACCACGACGTCCTATTCTATTATTCCATGCTAATCTATTCAAGCAAAAGCCTGCTTTAAACACTCTAATTTTTTCAAGGTAATGGTCCTGGCTCCCCGGCACGCCCAATTAAGAACATACCGATTCACCAGAAAGATAGACCCGACGACAGAACAGTACTCGCCAGAGACGGACCGTCCGGCCAGGCCTAAAATTCAACTACGAGCTTTTTAACTGCAACAACTTTAATATACGCTATTGGAGCTGGAATTACCGCGGCTGCTGGCACCAGACTTGCCCTCCAA
+
BDD0DGHHFHH@C?GHIHIIIFHIIIIIE?GHGHIIIIHHEHI@EGEEHHE@HE@GHHEHIEHHIIIIHCCHECGHIE@GHEHHFHI@F?FHEHIGHHHGFEHHHHHFEHIGHIICGGHHIIIIIGHHIHEHIHIIHIHHEHHHIIHHHHIHHIHHCHHIHHHHDGEHIIHBIHIIIIHHGIHEFHIHIIIGIIHHIIIHHHIIIIIHIIIIIIIIHIIHHHHIIIIIIIIIHIIIIIHIHHGIIHIIIIHIIIIHEEIIIHHCHHGIHIIHIIIIIIIHIIIHHHHGIIIIIIHIIIIHIHIIIIIHIIIIIIIIIHIIIIIIIIIIIIIIIIIIIIIIIH@DDDD
@HISEQ:969:HM2KJBCX2:2:1102:11274:61600 2:N:0:ACTATGCA
GGAAGAAGTAGCCCCAACTATCCCTATTAATCATTACTTCAGTCCGCAAACACCAACAAAATAGAACCAAAGTCCTAACTTATTATTCCATGCTAATGTATTCATAGCCTGCAACGCCTGCTTTAAACACTCTAATTTTTTCAAAGTAAACGATCTAGTGCGCTGGTACCGGCTCAGTGAAGAGTAGCACCAGTGTCGCTAGAAGGATGGCTTGGCCAAGCCGGCACTCACACACGTCACCGTGGCGGGCCGGCTGCACCACACCAGAAATCCAACTACGAGCTTTTTAACTGCAGCAACTTTAATATACGCTATTGGAGCTGGAATTACCGCGGCTGCTGGCACCAGACTTGCCCTCCAA
+
DDBDBIIHIHIIGHHHIIIIIIHIIEHIIIHIIIIHIHGIIGHIIHHHH<HHCHHGIIE@EFHE@1@HIIIHHIIIIE?EHHCHEHHIGECG1C1DE?1EDCD@HH?GHHHH:GHGHHFHIIIIHGHGHIIIIIHGIIIIHIHHIIIHEHIHIHIHGHIIIIIIIIIIIIIIIIHIIIIIIIIHHIIIIIIIIIIIIHIIIIII<IIIIIIHIHIIIIHHIIIIHHIHIIIIHHIIIIIHIIIIIIIIIIIIIIIIIIFHIIIIIIIIIIHIHIIIIHHIIIIIIHHHIHIIIIIIIHIIIHIIIIIIIIIIGIIIIIIIIIIIIIIHIIIIIIIIIIIIIIIIIIIIIIIIIIIIDDDDD
@HISEQ:969:HM2KJBCX2:2:1102:6870:61951 2:N:0:ACTATGCA
GGAAGAAGTAGCCCCAACTATCCCTATTAATCATTACGTCGATCCTAGAAACCAACAAAATAGAATCAAACGTCCTATTTCATTATTCCATGCTAATGTATTCAAGCGTGCGCCTGCTTTAAACACTCTAATTTTTTCAAAGTAACAGTCCTGATTCCCCACGACACCAAATTAATGACATCGCGATTCTTCAGAAGGTAGGAACCAATAATGCCAGTGCGTACCGAGGCACGACCGACAATCTGATCCCGAAATTCAACTACGAGCTTTTTAACTGCAACAACTTTAATATACGCTATTGGAGCTGGAATTACCGCGGCTGCTGGCACCAGACTTGCCCTCCAA
+
DDCDDIIIIIIIHHFHIHHHHHHHIHIIIIG?HHIIHHHIHHHHIIIGIHIIHHGIIHGIEHHHCHIIIIIIFHEHHGGECEHHEECHHEEHECHIIHHHFFGHIIIIHHGIIIHHHIIHHEHH@HHHHIIIIHEEDHIGIIHHIIIIHHIIHIGG?HHFHHHHHFHHHIHHEHHGIIIIHHIIIHHHHIIHIHHGIIHHIHEHHHHHHIHHHHIIHHHHHHIIHGHEHHHHHHIHHHHHHGHFIHHHHEHHHH?HFCHHGHHHHHHGHHIHHHIIIIHHG1FCGFEHHIHHIIIIHIIIHIHIIHHIIIIGIIIIIIIIIGIIHIIIIIIIHIIHIHGIDDDDB
@HISEQ:969:HM2KJBCX2:2:1102:4525:60891 2:N:0:ACTATGCA
GGAAGAAGTAGCCCCAACTATCCCTATTAATCATTACGTCAATCCTAGAAACCAACAAAATAGGATCGAACGTCCTATTTCATTATTCCATGCTAATGTATTCAAGCGTTAGCCTGCTTTAAACACTCTAATTTTTTCAAAGTAACAGTCCTGTTTCCCTGCAACACCAAATTAATGACATTACAGTTCTTCAAGAAGGAGGAATCAGTAAAGCCAGTACACACCATTGGCACGACCAACCTACTGACCCCGAAATTCAACTACGAGCTTTTTAACTGCAACAACTTTAATATACGCTATTGGAGCTGGAATTACCGCGGCTGCTGGCACCAGACTTGCCCTCCAA
+
DD@@<F@@<CHGCGGEHGHHHHIIIIIHIEH@HHHIIFGHGHI@1<DCHFII1<GHEHGHIHHFHEH=DHGCHHHHHHGIIGHHHCHECHHFCEHHGHHGHHEC5FHIFEHEFEHIIIEIHHBEGGHHHHHGHIHFHHHIHEHEDFCHHEGHE@FGDEHFEFHHGCEE@@CEGHED<CG@HHHHCCFHFGHIFD//DCD<<0@C?0D.0HFD<1?HIFHE</G1C@CHFHEECDE<D@FEGFF<<.<//<1HEC@D<1GCCD<<111<1HFFG<<EE?HHGF<1HHGF<?G<CECF@G?FEFC11CGHCG<CCC?<//1<1?HGGCC1@GHHHGHE@C?EH@ADBA
@HISEQ:969:HM2KJBCX2:2:1102:16070:62536 2:N:0:ACTATGCA
GGAAGAAGTAGCCCCAACTATCCCTATTAATCATTACCGCGGTTCCAGAAACCAACACAACAGAACCACAGGTCCTATTCCATTATTCCATGCTAATCTATGCAAGCATGCGCCTGCTTTGAACACTCTAATTTTTTCAAGGTAAACGTCCTGGCTCCCGGCCGCCCGGCCGCCCGAAGGCAGCCCAGCGGCCGTTCCCCAGGAGGAAAGGCTCGGCCTTGACGCCCCCGCGAAGGGGCAGGCAGTACTCGCCGCCGAAGCAGCGGACCACCCGGCCAAGCCCAAAATTCGACTACGAGCTTTTTAACTGCAACAACTTTAATATACGCTATTGGAGCTGGAATTACCGCGGCTGCTGGCACCAGACTTGCCCTCCAA
+
BDDBDIIIIIIHIIIIIIHHIIIIIIIIIIIHIHIIIIIIIIIIIIGHIHIIIIIIIIHIIGIGIIHIIHGEHHHGHIHHHIHHHIIIFIIIEHHIIIIIIEHIHIIIIGFHGHHHIIIIHIHIIHIHHHHHHHIIIIIIIHIIHEHHHHHIIGHGIHGHHICHHGIIHIIIIHIIIIHIIIIIIHIHIHGIHHIIIHIIHIIIIIIIHHHIGIHHIIHIIHIHHGIIIIIIIIIIHGIIIIIIIIIHIIIIIIIIIIIIHIHHHIIIIIIIIIIHHIIIGIIHIIHHHIIIIIHIIIIIHIIHIHIIIIIIIHHIIIIIIIIIHHIIIIIIIIIIIIIIHIIHHIIIIIIIIIIIIIIIIIIIIIIIIIHIIDDDDD
@HISEQ:969:HM2KJBCX2:2:1102:6821:62792 2:N:0:ACTATGCA
GGAAGAAGTAGCCCCAACTATCCCTATTAATCATTACATCGATCCTAGAAACCAACAAAATAGAATCGGATGTCCTATTTCATTATTCCATGCTAATGTATTCAAGCGTGAGCCTGCTTTAAACACTCTAATTTATTCAAGGTAACAGTCCTAATTCCCCGTGACACCAAATTAATGGCATTACGGTTCTTTAGAAGGTGAGAAATCAATAATATCAGTACATACCAACGGCATGACCGAAACATTGATCCCGAAATTCAACTACGAGCTTTTTAACTGCAACAACTTTAATATACGCTATTGGAGCTGGAATTACCGCGGCTGCTGGCACCAGACTTGCCCTCCAA
+
B@@@@HHIII1C<<EE=CGHIFH1<GEHHHIC@G@CCHHCH1CEEHEHHEHFFEEECCF?CEH1@FEGCE0FF?FEC@CCF1CGEHH@1<FE11DCEGHEGEDGCEEEHFE51B6EEG@GEEFHHHGHHBHEHF$HFAEGFIHHCHGC1B<<FFF?@9HEC@HHHCFFCHDCHEIHC9C?HCIGIHGEIHIIIHGCHHEHIHHEEEDCEGGEGIIHGIHGHHGGC0HD<<=EEEHEDCHFCGC@<:@HC<HCEEH@IHEGD@<?IHEFHFGHF<<<@FHCGCGCGD1CD1IHHHEHHEEECGEHCCEIIIIHHCEFF/CG@CC1CECCHFHD<<<@CGC/C1DDDD@
@HISEQ:969:HM2KJBCX2:2:1102:20338:62299 2:N:0:ACTATGCA
GGAAGAAGTAGCCCAACTATCCCTATTAATCATTACCTCAATGCTCTACAAAACCAACAAAATAGAACCGAGGTCCTATTCTATTATTCCATGCAACATTATTCAGGCGTAGGCCTGCTTTAAGCACTCTAATTTTCTCAAAGTAAACGCATCGGCCACCGAAAACACCCAATAAAGGACATCAACGGCCAACCGATAGATTAGGACCGGACGTGTAGTGACAGCAATCAAGCGCACCACACGCCAGTACCCGAGATCCAACTACGAGCTTTTTAACTGCAACAACTTTAATATACGCTATTGGAGCTGGAATTACCGCGGCTGCTGGCACCAGACTTGCCCTCCAA
+
ADDDDHIFHIIIIIIIIIIIIIIIIIIHIIIIIIIIIIIIIIIIIIHHHIIIIIIHIIHHIIIIIGHIIHHHIHIIIIIIIIIIIIIIIIIIHGHIIHIHIHGHIHHIIHIHIIIIIIIHHIIHEIIHHGHHIHHHIHHIHIHHHHIIIIIHHHGHIIIIHIIIIIIIIIIIHIHHIIIHIHHIIIIIIIIHIHIIIIIIIIIIIIIIIIIIIIIIIIIHIIIIIIIIIIIIIIIIIIIIIIIIHGIIIIIIIHIIIIIIIIIIIIIIIIIIIIIIIIIIIIIIHIIIIIIIIIHIIIIIIIIIIIIIIIIIIIIIIIIIIIIIIIIIHIIIIIIIIIIIIIDDDDD
@HISEQ:969:HM2KJBCX2:2:1102:20531:63295 2:N:0:ACTATGCA
GGAAGAAGTAGCCCCAACTATCCCTATTAATCATTACGGTGATCCTAGAAACCAACGAAATAGAATCAGTCCGTCCTATTTCATTATTCCATGCTAATGTATTCAGACGATAGTCTGCTTTAAACACTCTAATTTTTTCAAAGTAACAGTCCTGATTTCCCATCACACCAAATAAATGGCATGAAAGTTCCTCAGAAGGTAGAGATCCATCTCACCAGTGCAGACAATTAAGCCTGACCAATGGGTAGACCCCGAAGTTCAACTACGAGCTTTTTAACTGCAACAACTTTAATATACGCTATTGGAGCTGGAATTACCGCGGCTGCTGGCACCAGACTTGCCCT
+
DDDDAIIIHIIIIIIIIIIIIIGIIIIIIIIIIHHIIIIIIIGIIGIIIIIIIIIIIHIIIIIIIIHIHHHIEHHHIIHIHIHIHHHHGIIIHHHIIIIIIIHIIIIIIIIIHIIIIIIHHIHIIIIIIIIIIIIHIIIIIIIIIHHHIHIIIIIIIIHIIHIIIIIGIIIIIIIIIIIIIIIIIIIIIIIIIIIIIIIIIIIIIIIIIIIIIIIIIIIIIIIIIIIIIIIIIIIIIIIIIHDIIIIIIIIIIIIIIIIIIIIIIIIIIIIIIIIIIIIIHIIIIIIHHIIIIIIIIIIIIIIIIIIIIIIIIIIIIIIIIIIIIIIIIIIIIIIIIIIDDDDD
@HISEQ:969:HM2KJBCX2:2:1102:9570:64271 2:N:0:ACTATGCA
GGAAGAAGTAGCCCCAACTATCCCTATTAATCATTACTTCAGTTCTAGAAACCAACAAAATAGAACCGAAGTCCTAAATTATTATTCCATGCTAATGTATTCAAGGCATAAGCCTGCTTTAAACACTCTAATTTTTTCAAAGTAATAGAGCTAGATCGCGACGACAGCCCAGTAAAGGGTGCCGCCGTTTTCTAGCAGGATGGTAGACGCGCGCCGGCACTCACACTCGTAACCGAGGCGGGCCAGGTGCGTCAAACCAGAAATCCAACTACGAGCTTTTTAACTGCAGCAACTTTAATATACGCTATTGGAGCTGGAATTACCGCGGCTGCTGGCACCAGACTTGCCCTCCAA
+
BDBDDIIIIIHIIIIIIIIIIIIIIIIIIIIHIIIHIHIIIIIIIHIIIIIIIIIIHEHIIIHHHHIEHICHFHIIIIHHIIIIIIEHHHHHHHHHHHHIHGGHIHIIIIIIIIHIIIHIIHIIIIHHIIIIIIHIIIIIIIIHHHIIHHHIHHHFHHIIHIIIIIIIIIIIIIIHIIIIHHHIIIIIIIIHIIIIIIIHHIIIIIHIIIIIIIIIIIIIIIIIIIIIIIIIIIIHIIIIIIIIIIIIIIIIHIHIIIIIIIIIIIIIIIIIIIIIHIIIIIHIIIIIIIIIIIIIIIIIIIIIIIIHIIIIIIIIIIIIIIIIIIIIIIIIIIIIIIIIIIIIIIIIIDDDDD
@HISEQ:969:HM2KJBCX2:2:1102:20671:64283 2:N:0:ACTATGCA
GGAAGAAGTAGCCCCAACTATCCCTATTAATCATTACGTCAATCCTAGAAACCAACAAAATAGGATCAAACGTCCTATTTCATTATTCCATGCTAATGTATTCAAGCGTTAGCCTGCTTTAAACACTCTAATTTTTTCAAAGTAACAGTCCTGTTTCCCTGCAACACCAAATTAATGACATTACAGTTCTTCAAGAAGGAGGAACCAGTAAAGCCAGTACATACCAGAGGCACGACCAACTTACTAATCCCGAAATTCAACTACGAGCTTTTTAACTGCAACAACTTTAATATACGCTATTGGAGCTGGAATTACCGCGGCTGCTGGCACCAGACTTGCCCTCCAA
+
DDDDDIIIIIIIIIIIIIIIIIIIIIIIIIIHIIHIIIIIIIHHHIIIIIIIIIIHHHFGHIIHHHIHIIEHHGHHIIIIHIHIIHIIIIIHHGFHIIIHIDIHIHGIIIIHHHIHHHIIIHIIIHHHGHHIIIIIIHHHHIIHIIIIHIIIHHIIIHIIHIIIIHIIHHHHHHIHIIHIHHIIIIIHGIHIIIIIIIHHHHHEGCIIIIIHIIIIHHIIIIIIIIIIIIIIIIIIIIIIIIIHHIIIGIIIIIIHHIIIIIIIIIIIIIIIHEGIIIIIIIIIIIIIIIIIIIIIIIIHIIIIIIIIIIIIHIIIIIIIIIIIIIIIHIIIIIIIIIIIIDDDDD
@HISEQ:969:HM2KJBCX2:2:1102:12766:65554 2:N:0:ACTATGCA
GGAAGAAGTAGCCCCAACTATCCCTATTAATCATTACGGTGGTCCTAGAAACCAACAAAATAGAATCATCCGTCCTATTTTATTATTCCATGCTAATGTATTCAAGCAAAATGCCTGCTTTAACACTCTAATTTTTTCAAAGTAAAGGTCCTGGTTCCCCGCGGCACCCAATTAAGGACATCGCGGTTCTCCAGAAGGTGAGAAATTGACTACACCAGTTCATACCCCTTAAGGCACGACCGATGTGTCAATCCCGAAATTCAACTACGAGCTTTTTAACTGCAACAACTTTAATATACGCTATTGGAGCTGGAATTACCGCGGCTGCTGGCACCAGACTTGCCCTCCAA
+
DDDDDIIIIIHIEHIIIIIIIEHIIHHIIHIIGHIIHIIHHIIGHHHHIIIEHIIHHEHHIE@1GHHHIIHHIHIIIHEFHHEHHFH1GCCF?GHIIIIIIHIHIHHIIIHIHHHHHGHIIIHIIIIIIIIIIHHHHGHEHIHHGIIIIHIHGHHHIHGIIIHIIIHHIIIIIIIIIIIIIIIHIIIIIIHHIHHIIIIIHIIIIIIIIIIIHHIHIIIIIIIIIIIIHHIIIIIIIIIIIIIIIIGHHGEIIHIIIIIIIIIIIIIIIIIIIIIIIIIIIIIIIIIHIIIIHIIIHHIIIIIIIIIIIIIIIIIIIIIIIIIIIIIIIIIIIIIIIIIIIIIIIDDDDD
@HISEQ:969:HM2KJBCX2:2:1102:2667:65754 2:N:0:ACTATGCA
GGAAGAAGTAGCCCCAACTATCCCTATTAATCATTACGTCGATCCTAGAAACCAACAAAATAGAATCAAACGTCCTATTTCGTTATTCCATGCTAATGTATTCAAGCGTGAGCCTGCTTTAAACACTCTAATTTTTTCAAAGTAACAGTCCTGATTCCCCATGACACCAAATTAATGACATCATGGTTCGTCAGAAGGTAGGAATCAATAATACCAGTACGTACAATAGCACGACCAATAAATTAATCCCGAAATTCAACTACGAGCTTTTTAACTGCAACAACTTTAATATACGCTATTGGAGCTGGAATTACCGCGGCTGCTGGCACCAGACTTGCCCTCCAA
+
CDDDDIIIIIIIHIIIIIIIIIIIIIIIIIIIIIIIIIIIIHIIIIIIGIIIIIIIIIIIIEHHHIIIIIFHIIHHCHHIHIIHIIHHHIIIHHIIIIIIIIIIIGIHHIIIIIHHHHHIIIIHHHIIIIIIIIHIIIIIIIIIIIIIIIIIIIHGIIFIIIIIIIIIHHIHHIIIIIIIIIIIIIHIIHHIIIIIIIIIIIHIHIIIIIHHIIIIIIIIIIIIIIIIIIIIIHIIIIIIIIIIHHHIIHEIIIIIHIIIIHIIIIIIIIIIIIIHIIIIIIIIIIIIIIIIIIIIIIIIIIIIIIIIIIIIIIIIIIIIIIIIIIIIIIIIIIIIIIIIDDDDD
@HISEQ:969:HM2KJBCX2:2:1102:14292:65754 2:N:0:ACTATGCA
GGAAGAAGTAGCCCCAACTATCCCTATTAATCATTACGTCGATCCTAGAAACCAACGAAATAGGATCAAACGTCCTATTTCATTATTCCATGCTAATGTATTCAGGCAATAGCCTGCTTTAAGCACTCTAATTTTTTCAAGGTAACAGTCCTGCTTCCCCAACGCACCAAATTAATGGCATGCTGGTTATTCAGAAGGTAGGAATCCATCACGCCAGTACAGACCCAAAAGCCCGACCAACGGATAAATCCCGAAATTCAACTACGAGCTTTTTAACTGCAACAACTTTAATATACGCTATTGGAGCTGGAATTACCGCGGCTGCTGGCACCAGACTTGCCCTCCAA
+
DDDDDHHGHHHIIIDIIIIHIIIIIIIHII1DHHHIIFGHHD?GHIH@GHIGIHIIHIIIIHHFEFHHHGHHHHDHHIIIIHHIGFEHEHIC?FHHHHHHHHGHIHHIIIIIGIIHIIHHHGIIHIGIHHIIIHEIHHIIIHFHHIHHIIIIIIHHIHHHHEHIIHHHEFIHHHIIIIGGIIHIIIIIIIIIIIIH;IIIIIIIIIHIIIHIIIIHHHHHIHHHHGHHHHIIIHGIHIIHIIIIHEIIIIGIIIIIIIIIIIHHIHEIIIIIIIIIIIIIIIIIIIIIIIIIIIIIIIIIIIIIIIIIIIIIIIIIHIIIIIIIIIIHIIIIIIIIHIHIHIDDDDA
@HISEQ:969:HM2KJBCX2:2:1102:8587:66028 2:N:0:ACTATGCC
GGAAGAAGTAGCCCCAACTATTCCTATTAATCATTACGTCAATCCTAGAAACCAACAAAATAGGATCGAACGTCCTATTTCATTATTCCATGCTAATGTATTCAAGCGTTAGCTTGCTTTAAACACTCTAATTTTTTCAAAGTAACAGTCCAAATTCCCCGCAACACCAAATTAATGGCATTACGGATCATCAGGAAGGAGGAATCAGTGAGAGCAGTACATACCAGAGGCATGACCAATCTACTAACCCCGAAATTCAACTACGAGCTTTTTAACTGCAACAACTTTAATATACGCTATTGGAGCTGGAATTACCGCGGCTGCTGGCACCAGACTTGCCCTCCAA
+
DDDDDIIIIIHHIIIIIGIIIIIIIIIIIIIIIIIIIIIIIIIIIIIIIIIIHIHIIIIIIIIIHIIHIIIIIIHIIIIIIHHHHIIIIIIIIIGHIIIIIHIIIHIIIIIIIIIHIIIIIIHIIIIIHIIHHHHIIHIHIIIIIIHIIHHIIIIHIIGHHIHIHIHIIIIIIIIIHIIIIIIHIIIIIIIIIIIIIIIIIIIIIIIIIIIIIIIIIIIIIIIIIIIIIIIIIIIHIIIHIIIIIIIIIHIIIIIIHIGIIIIIIIIIHIIIIIHIIIIIIIIIIIIGIIIIHHIIIIIIIIIIHIIIIHHIIIIIIIIIIIIIIIIHIIIIIHIHIIIIHBDDDD
@HISEQ:969:HM2KJBCX2:2:1102:5984:66345 2:N:0:ACTATGCA
GGAAGAAGTAGCCCCAACTATCCCTATTAATCATTACGGTGATCCTAGAAACCAACAAAATAGAACCATGCCGTCCTATTCTATTATTCCATGCTAATGTATTCGAGCAAAAATGCCTGCTTTAAACACTCTAATTTTTTCAAGGTAAAGGTCCTGGATCCGCAAGACACCCAATTAAGGACATCGAGTTTCTCCAGAAGGTGAGAAATCAACAGCAACAGTTCATACCCCTTAAGGCACGACCATTACGTCAATCCCGAAATTCAACTACGAGCTTTTTAACTGCAACAACTTTAATATACGCTATTGGAGCTGGAATTACCGCGGCTGCTGGCACCAGACTTGCCCTCCAA
+
DDDDDIIIIIIIHIIIIIIIHIIIIIIIIIIIIIIIIIIIIGHHHIIIIIIHHHHHIIIHIIIIIIIIIIIHHHHIIIHIIIIIIIIIIHIHHHHIIIIHHCHHHIIIIIIIIIIHIIIIHIIIIHHIIIIIHIIIIIHIIIIIIIIIIIIIIIIIIIIIIIIIIIIIIIIIIIHIHIIIIIIIIIIIHIIIHGIIIIIIIIIIHIIIHHIIIIHIIIIHHIHIIIIIIIIIHIIIHIHIIIIIIIIIIIIHIIIIIIIIIIHIIHIIIIIIIIIIIIIIIIIIIIIIIIIIIIIIHGIHGIIIIIIIIIIIIIIIIHIIIIIIIIIIIIIIIIIIIIIIIIIIIIIIDDDDD
@HISEQ:969:HM2KJBCX2:2:1102:7340:66580 2:N:0:ACTATGCA
GGAAGAAGTAGCCCCAACTATCCCTATTAATCATTACATCGATCCTAGAAACCAACAAAATAGAATCTGATGTCCTATTTCATTATTCCATGCTAATGTATTCAAGCGTAAGCTTGCTTTAAACACTCTAATTTTTTCAAGGTAACAGTCCTAATTCCCCATAACATCAAATAAATGACATTATGGTTCTTTAGAAGGTGAGAACCAATAAAACCAGTACATACCAAGGCATGACCGATTCCTTGATCCCGAAATTCAACTACGAGCTTTTTAACTGCAACAACTTTAATATACGCTATTGGAGCTGGAATTACCGCGGCTGCTGGCACCAGACTTGC
+
CDDDDIIIIIHIIIIIIIIIIIIIIIIIIIIIIIIIIIIIIIIIIIIIIIIIIIHIIIIIIIIIHIIIIIIIIIIIHIIIIHIIIIIIIIIIIIIIIIHIHHIFIIIIIIIIIIIIIIIIIIIIIIIIIIIIIIIIHIIIIIIIIIIIIIIIIIIIIIHIIIIIIIIIIIIIIIIIIIIIIIIIIIIIHIIIIIIIIIIIIIIIIIIIIIIIIIIIIIIIIIIIIIIIHIIIIIIHHIIIIIIIIIIIIIIIIIIIIIIIIIIIIIIIIIIIHHIIIIIIIIIIIIIIIIIIHIIIIIIIIIIIIIIIIIIIIIIIIIIIIIIHGD<<<IIIIDDDDD
@HISEQ:969:HM2KJBCX2:2:1102:3894:66590 2:N:0:ACTATGCA
GGAAGAAGTAGCCCCAACTATCCCTATTAATCATTACGTCGATCCTAGAAACCAACAAAATAGGGTCAAACGTCCTATTTCATTATTCCATGCTAATGTATTCAAGCGTGTGCCTGCTTTAAACACTCTAATTTTTTCAAAGTAACGGTCCTGATTCCCCATGACACCAAATTAATGACATCACAGTTCGTCAGAAGGTAGAAATCAATAATACCAGTGCATACCGGAGGCACGACCAATATATTGATCCCGAAATTCAACTACGAGCTTTTTAACTGCAACAACTTTAATATACGCTATTGGAGCTGGAATTACCGCGGCTGCTGGCACCAGACTTGCCCTCCAA
+
DDDDDHIHHIHHEFHHIHHHIHHCHIIIIIIFHHHHCCHFHHIHIHIIIHHHHEHIIIIGHIIIIIIC<<CGCCEHHHEHHHIIEHIHFHIIFHHIIIHIIHHHIHHGHHIHHFHHIIIHIHIIG@HHHIHIHHHHIHHIIIHHIIGIIHFHHIIHHEIIIIIHHHHIIIHHIIIIIIIIIIIIIHHHGIIHIIIIIIIIIIIIHIIIHIIHIHIIIIIIIHIIHIIHIIIIHIHHIIIIIIHHHEIIIHEIIIHIIIIIIHEIHHGIIIIIIHIIIIIIIIIIIIIIHHIIIIIIHIIHHIIIIIIIIIIIIIHHIIIIIIIIIIIIIIIIIHIIIHIHIDADDD
@HISEQ:969:HM2KJBCX2:2:1102:13896:67275 2:N:0:ACTATGCA
GGAAGAAGTAGCCCCAACTATCCCTATTAATCATTACGTCAATCCTAGAAACCAACAAAATAGGATCAAACGTCCTATTTCATTATTCCATGCTAATGTATTCAAGCGTTAGCCTGCTTTAAACACTCTAATTTTTTCAAAGTAACAGTCCTGTTTCCCTGCAACACCAAATTAATGACATTACAGTTCTTCAAGAAGGAGGAACCAGTAAAGCCAGTGCATACCAGAGGCACGACCAACCTACTAATCCCGAAATTCAACTACGAGCTTTTTAACTGCAACAACTTTAATATACGCTATTGGAGCTGGAATTACCGCGGCTGCTGGCACCAGACTTGCCCTCCAA
+
0@BDDH<1CGHHI1GGECCCE@@F1@@EHH1<D@HFHH@@CGH111CFH<F<CEGH?C<GHH11111<C11<11<<C11EGEFG<<1D@G<1CF?HHHHEF<EEHH@?HGHHC1A<@FHHHGHGAIIIIIIHHGHEHHHHHFFHCIIHGIIIGHHEHHGHHHHHHHEHHEGECHHHHHFCEDIIIHHGH?HGIIIHIIHGHCGFEIIHEIIHIIHIIIIIHHHIGIHHEHIHFCGHHIIHFCHGHHC?IIHHFHGHGF1HIHHHHEHFEHIIHHGCHIHEHHEEF@FEHEFHHD<CHHIIIIHHIIHHIHIHHHHF<DIIIIHHHEHIIIHIIHHHHIIHHB?AB@
@HISEQ:969:HM2KJBCX2:2:1102:17146:67504 2:N:0:ACTATGCA
GGAAGAAGTAGCCCCAACTATCCCTATTAATCATTACTTCAGTTCTAGAAACCAACAAAATAGAACCGAAGTCCTAAATTATTATTCCATGCTAATGTATTCAAGGCATAAGCCTGCTTTAAACACTCTAATTTTTTCAAAGTAATAGAGCTAGATCGCGACGACAGCCCAGTAAAGGGTGCCGCCGTTTTCTAGCAGGATGGTAGACGCGCGCCGGCACTCACACTCGTAACCGAGGCGGGCCAGGTGCGTCAAACCAGAAATCCAACTACGAGCTTTTTAACTGCAGCAACTTTAATATACGCTATTGGAGCTGGAATTACCGCGGCTGCTGGCACCAGACTTGCCCTCCAA
+
DDADBHIHHHEHFHGHHHH?H1GHIIHCEHEHHIH?FEHHEFEHF@EHIEHIE?HDHIIFHIFC?GHCDHHCF?1GHHIIHIIIIGICEHHGEHHHHEHHHE<FHCFIHHICGCHHFHHHHIIIEHIHHHCHHHHFEEGE@?FFFHIIFHHHHHIHHIIHHIHIIIIHIIIHHEEEHHHECC@HHDF7@F@GHIIEIIHHHIHGEHHHHDHHHIHIHHHHHIHHGHHFIHHEHHGHDIIIIIIIIIIIIHIHGHGHHIIIIIIIIIHIIIIIIIHIIIIIIHHIIIIIIIIIIIIIIIIIHIIIHIIHHIIHIIIIIIIIIIIIIIIIIIIIIIIHIIHHHHIIIIIIHDDDDD
@HISEQ:969:HM2KJBCX2:2:1102:2903:67734 2:N:0:ACTATGCA
GGAAGAAGTAGCCCCAACTATCCCTATTAATCATTACGTCAATCCTAGAAACCAACAAAATAGGATCGAACGTCCTATTTCATTATTCCATGCTAATGTATTCAAGCGTTAGCCTGCTTTAAACACTCTAATTTTTTCAAAGTAACAGTCCTGTTCCCCTGCAACACCAAATTAATGACATTACAGTTCTTCAGAAAGGAGGAATCAGCGAAGCCAGTGCATACCAGTGGCACGACCAACCTGCTGACCCCGAAATTCAACTACGAGCTTTTTAACTGCAACAACTTTAATATACGCTATTGGAGCTGGAATTACCGCGGCTGCTGGCACCAGACTTGCCCTCCAA
+
DDDDDIIIIIIIIIIIIIIIIIIIIIIIIIIIIIIIIGIHIIIIIIIIIIIIHIIIIIICHHHIIIIHIIIIIFHIHIIIIIIIIIGIHIHIHIIIIIIHIIIIIIIIIIIEHHHGHIIIIHIIIIIHIIIIIIIIIIIIIIHHHFHHHHIHIIIIIIHIIIIIIIGIIIIIHIIIIHHIHIIIIIIIIIIIIIIIIIIIIIIIHIIIIIIIIIIIIIIIIIIIIIIIIIIIIIIIIIIIIIIHDIIIIIIIIIIIIIIIIHIIIIIIIIIIIIIIIIIIIIIIIIIIIIIIIIIIIIIIIIIIIIIIIIIIIIIIIIIIIIIIIIIIIIIIIIIIIIIIIDDDDD
@HISEQ:969:HM2KJBCX2:2:1102:14677:68212 2:N:0:ACTATGCA
GGAAGAAGTAGCCCCAACTATCCCTATTAATCATTACGGTGATCCTAGAAACCAACAAAATAGAACCATGCCGTCCTATTCTATTATTCCATGCTAATGTATTCGAGCAAAAATGCCTGCTTTAAACACTCTAATTTTTTCAAGGTAAAGGTCCTGGATCCGCAAGACACCCAATAAAGGACATCAAGTTTCTCCAGAAGGTGAGAAATCAACAGTAACAGTTCATACCCCTTAAGGCATGACCGTCACGTCAATCCCGAAATTCAACTACGAGCTTTTTAACTGCAACAACTTTAATATACGCTATTGGAGCTGGAATTACCGCGGCTGCTGGCACCAGACTTGCCCTCCAA
+
DDDA@1<CHHEHHH=GECGH?H1DG@HHIIIIHECHGHHC?GEHC@@FEFHEGEHECHHIHH?GHHEHIC11/DE/EHHGHHE1FGHGFHGHH1DEEE?DHD@HHHFIIHCEHGDE?IFIHHHHHIHHHIIIIIIHGGIIHHIHFIIIIIIHIHGHHIHIHHGIIIHHFHIHHHEHHHG@GHGDCHGI:EEHIIHIIGHI;IIHIIIHGHIIIIHIHHHHIIIHIIIIHGHHFIIIHHIIGIGHHIIIHHHFHEEH?HEIHHHHHIIHHCGHEIIIIIHIHHIIIIIIHHGHGHIHHIIIIIIHHECIIIHIHIIIHHHIIIHIIIIIIHIIHHFFHIHIHHHIHIIHBABDD
@HISEQ:969:HM2KJBCX2:2:1102:10903:68062 2:N:0:ACTATGCA
GGAAGAAGTAGCCCCAACTATCCCTATTAATCATTACGGTGGTCCTAGAAACCAACAAAATAGAACCACAACGTCCTATTCTATTATTCCATGCTAATCTATTCAAGCAATAGCCCGCTTTAAACACTCTAATTTTTTCAAGGTAATGGTCCTGGCTCCCCAACACACCCAATAAAGGACATACTGGTTCACCAGAAGGAAGACCCGACAGCAGACAGTACTCGCCAAAGACGGACCGCCCGGCCAGGCCTAAAATTCAACTACGAGCTTTTTAACTGCAACAACTTTAATATACGCTATTGGAGCTGGAATTACCGCGGCTGCTGGCACCAGACTTGCCCTCCAA
+
DDDDDIIIIIIIGIIIIIIGIHIIIIIIIIIGIIIIIIDHIHIIHIIIIIIIHHHIIIIGIHGHIIHHGHIIIIIIIHHHHIIIIIIHHIHIIIIIHHIHIHHIIIIIIIHIIIHIIHIIHHHIGHIIIIIIIIIIHHIIIIIIIIIIIIIIHHIHHIIIHHIHHHIIIIIIIIIHHIHHHIIIIIIIIIHHIIIIIHIIIIIIIIHIIIIIIIIIIIIIIIHIIIIIIIIHIIIIIIIIIIIHHIIIIIIIIIIIIIIIIIIIIIHIIIIHIIIIIIIIIIIIIIIIIIIIIHIIIIIIIIIIIIIIIIIIIIIIIIIIIIIIIIIIIIIIIIIIIIIIIDDDDD
@HISEQ:969:HM2KJBCX2:2:1102:11993:68297 2:N:0:ACTATGCA
GGAAGAAGTAGCCCCAACTATCCCTATTAATCATTACGTCAATCCTAGAAACCAACAAAATAGGATTGAACGTCCTATTTCATTATTCCATGCTAATGTATTCAAGCGTTAGCCTGCTTTAAACACTCTAATTTTTTCAAAGTAACAGTCCTGTTTCCCTGCAACACCAAATTAATGGCATTACAGTTCTTCAGAAAGGAGGAATCAGCGAAGCCAGTGCATACCAGTGGCACGACCAACCTGCTGACCCCGAAATTCAACTACGAGCTTTTTAACTGCAACAACTTTAATATACGCTATTGGAGCTGGAATTACCGCGGCTGCTGGCACCAGACTTGCCCTCCAA
+
DDDDCIIIIIIIIIIIIIIIIIHIIIGIIIIGIIIIIIHIIIIIIIIIIIIGHHIIIIIIHHHIIIIIIIIIHHHIIIIHIIIIIIIIIIIIHIIIIIIIIHIIIIIIIIIIIIIIIIIIIIIIIHIIIIIIIIIIIIHIIIIIIIIIIHIIIIIIIIIIIIIIIIIIIIHHHIIIIIGIIIIIIIIIIIIIIIIIIIIIIIIIIIIIIIIHHIIIIIIIIIIIIIIIIIIIIIIIIIHIIIIHGIIIIIIIIIIIIIIIIIIIIIIIIIIIIIIIIIIIIIIIIIIIIIIIIIIIIIIIIIIIIIIIIIIIIIIIIIIIIIIIIIIIIIIIIIIIIIIIIDDDDD
@HISEQ:969:HM2KJBCX2:2:1102:1264:70004 2:N:0:ACTATGCA
GGAAGAAGTAGCCCCAACTATCCCTATTAATCATTACGTCAATCCTAGAAACCAACAAAATAGGATCGAACGTCCTATTTCATTATTCCATGCTAATGTATTCAAGCGTTAGCCTGCTTTAAACACTCTAATTTTTTCAAAGTAACAGTCCTGTTTCCCTGCAACACCAAATTAATGACATTACAGTTCTTCAAGAAGGAGGAATCAGTAAAGCCAGTACACACCATTGGCACGACCAACCTACTGACCCCGAAATTCAACTACGAGCTTTTTAACTGCAACAACTTTAATATACGCTATTGGAGCTGGAATTACCGCGGCTGCTGGCACCAGACTTGCCCTCCAA
+
0DDD0FHHHHCHHHIIHIIIIIIHHIGHHHGHIHHHEHGHIHHFHGHFGHIIIIIIIIHGHFDC@EG<EHHHDGHHH<FEHHGHHHHHIIF@E@CGIIIIIIIIHHIIIHH@EHHIIHHHFHHHHHHCHHHIIHHHIIIIHIIIIIIIHIIHHHHHHIIIHGIIIIHHHHEIIIIIIIHHIIHHIIIIHIIIHIIHHIHIIIIIIIIIIIIIIIIIIIIIIIHHIIIIIIIIIH>IIHGGIIHGCIIIIIIHIIIIIIHIGIIIIIIHIIIIIIIIIIIIIIIHIIIIIIIIIIIIIIIIIIIIIIIIIIIIHIHHIHIIIIIIIIIIIIIIIHIIIIIIIDDDDD
@HISEQ:969:HM2KJBCX2:2:1102:11993:70223 2:N:0:ACTATGCA
GGAAGAAGTAGCCCCAACTATCCCTATTAATCATTACGGTGGTCCTAGACCAACAAAATAGAACCAACGTCCTATTTTATTATTCCATGCTAATCTATTCAAGCAAAAGCCCGCTTTAAACACTCTAATTTTTTCAAGGTAATGGTCCTGGTTCCCACGGCACACGCGATAAAAGAACGTGCCGGTTCACCAGAAGGTAAGACCCGACACAGAACAGTACTCGCCAAAGACGGACCGCCCGGCCAGGCCTAAAATTCAACTACGAGCTTTTTAACTGCAACAACTTTAATATACGCTATTGGAGCTGGAATTACCGCGGCTGCTGGCACCAGACTTGCCCTCCAA
+
DA@D@E<CFHEHHH@E==FHHHH1CGHGHIHH@HH?EC=GEHHHGHHHHE1CCGHHIHHII?CEFHECEEEGHI?<CEFH1CC1<1111<<CHEHFIIIIIIIHHHEGDCGIHHIHIHEFGEEG@E@GEHHHEGACFIIHHAGHIIHHHHADHECHIIHIIIIIGIHHHHHHHHH@HFHIHIHFHIIHFHIIHHHFHHHFHFHHIIIIHIHHHIHIIHHEHHHEGHHEHHHFDHCIIHGIHEHEHHGFEEHEIEHEEIIHDHHIHHIHHFHEFHCIIIHHHHHIIIIIHHHEHHIHGCGFHIHHEIHIHIIHIIIHGIHGFCHIHIIHHIIGHHEEHHEE@DBBD
@HISEQ:969:HM2KJBCX2:2:1102:13824:70096 2:N:0:ACTATGCA
GGAAGAAGTAGCCCCAACTATCCCTATTAATCATTACATCGATCCTAGAAACCAACAAAATAGAATCGGATGTCCTATTTCATTATTCCATGCTAATGTATTCAAGCGTGAGCCTGCTTTAAACACTCTAATTTTTTCAAGGTAACAGTCCTAATTCCCCGTGACACCAAATTAATGGCATTACGGTTCTTTAGAAGGTGAGAAATCAATAATATCAGTACATACCAACGGCATGACCGAAACATTGATCCCGAAATTCAACTACGAGCTTTTTAACTGCAACAACTTTAATATACGCTATTGGAGCTGGAATTACCGCGGCTGCTGGCACCAGACTTGCCCTCCAA
+
DDDDDHGIIIIIIIIIIIIIIHIHIIIIIIIIIHIHIIIIIIII=GHHIIIHIIIHHIHHHHG@EHHIIIHHIIHHIHIIGGIIIIIHHIEHEHHHHIIIIHHHIIHHFHIHHIIHHHHIIHHHIHIIIHIIHHHIHHHGFEEHFHIHIIIIIIHHHHIIHI9IGIIHHHIIIIIIIIIIIHIIHFGIHHGIIHIIHIIIIGIIIIIIIIIIIHIHHIIIIIIIIHIIHIIIIIIIIIIIIIIHGDFHGGIIIIIIIIIIIIIIIHIIIIIIIIIHIGIIIIIIHFGIIIIIIIHIIIIIHHIIIIIIIIIIIIIIIIIIIIIHIIIIIIIIIIIIIIIIIIDDDDD
@HISEQ:969:HM2KJBCX2:2:1102:6850:70412 2:N:0:ACTATGCA
GGAAGAAGTAGCCCAACTATCCCTATTAATCATTACGGTGGTCCTAGAAACCAACAAAATAGAACCATGCCGTCCTATTTTATTATTCCATGCTAATGTATTCAAGCAAAAATGCCTGCTTTAAACACTCTAATTTTTTCAAAGTAAAGGTCCTGGTTCCCCGCGGCATCCAATTAAGGACATCGCGGTTCTCCAGAAGGTGAGAAATTGACTGCACCAGTTCATACCCCGTGAGGCACGACCGATGCGCCAATCCCGAAATTCAACTACGAGCTTTTTAACTGCAACAACTTTAATATACGCTATTGGAGCTGGAATTACCGCGGCTGCTGGCACCAGACTTGCCCTCCAA
+
DDDDDIIIIIHIIHIIIIIIIIIIIIIIIIIHIIIIHC@HHHGHHHIIIIIGIIGHHIIIIFIIIIIIIHHHCHIIHHHHIIIIGIIIEHHHIIIIIIHIIIIIIHHHIIIIHIIIIIIHHHIIIHHIHHHIHIIIHIHHGHHHIIIHIIIIIIIHHHIIHIIIIIHIIIIIIIIHIIIIIIIIIIIIIIIIIIIIIIIIIIIIHIIHIIIIIIIIIIIIIIIIIIIIIIIIIIHIIIIIIIHIHIHIIHHIHHIIIIHIHIHIHIIIIIIIIIIIIHIIIIIIIIIIHHHIIIIIIHIIIIIIIIIIIIIIIIIIIIIIIIIIIIIIIIIIIIIIIIIIIIIIIIIDDDDD
@HISEQ:969:HM2KJBCX2:2:1102:15107:70306 2:N:0:ACTATGCA
GGAAGAAGTAGCCCCAACTATCCCTATTAATCATTACGTGGTCCTAAAACCAACAAAATAGAACCATCGTCCTATTTTATTATTCCATGCTAATGTATTCAAGCAAAAATGCCCGCTTTAAACACTATATTTTTTTCAAAGTAAAAGTCCTAGTTCATTGAAACACCCAAGAGCATCCCAATTCACCAGAAGGTGAGAAATTGGCTACACACCGATTCATGCCCCTAAAGGCATGACCGATATATCCCAATCCCGAAATTCAACTACGAGCTTTTTAACCGCAACAACACTAATATACGCTATTGGAGCTGGAATTACCGCGGCTGCTAATACCAGACTTGCCCTCCAA
+
DBDDDHHGHIHHGIHIIIIIIIIIIIIIGIIIIHIIIIIIIII?GHFHIHHIIIIHIIIIHHHHHHHHIEHHHIIIIIIIIFHIIIIHIFHIGIIIIHIIIHHIIIIIIIIHIHGHHHIIIIIIIHIHHIIIHIHHIHIHHEEIIHHHHIHHIIIIIHHDHIIHHHHHHHHEGHEHHHHIHGIHFIHHFEIIGHHHIIIIIIIIHIHIHHHIIHHHGHIIIIHIHHHHCHGHIHEFIHFIIHHHFHF<CIHIIIIHIIIIIHHE@?HHGIHIIIIIIIIHHHIIIFHFHIIHIHHHHIIIIIIGIIIIHHHIIIIIHIIHHHIHIIIIIIIHIIIIIIIIIIIICDDDD
@HISEQ:969:HM2KJBCX2:2:1102:11039:70529 2:N:0:ACTATGCA
GGAAGAAGTAGCCCCAACTATCCCTATTAATCATTACGTCGATCCTAGAAACCAACAAAATAGAATCAAACGTCCTATTTCATTATTCCATGCTAATGTATTCAAGCGCGAGCCTGCTTTAAACACTCTAATTTTTTCAAAGTAACAGTCCTGATTTCCCACGACACCAAATTAATGACATCGTGGTTCGTCAGAAGGTAGGAATCAATTTGACCAGTACGTACCGAGGCACGACCGATCAACTGATCCCGAAATTCAACTACGAGCTTTTTAACTGCAACAACTTTAATATACGCTATTGGAGCTGGAATTACCGCGGCTGCTGGCACCAGACTTGCCCTCCAA
+
DDCDCIIIIIIIIIIIHHHIHIIIIIIIIIIIIIIIIIIIIIIIIIIIIIIIIIIIIIIIIIFIIIIIHIIGHIIIIIIIIIIIIIHHGHIIHIGHHIIIIIIIIHHHIHIIHIIIIHHIIIIIIIIIIIIIIIIIHIIHHHIIIIIIIIIIGIHIIIIIIIIIIIIIIIIIIIIHIIIIIIIIIIIIIIIIIIIIIIIIIIIHIIIHIIIIIIIIIIIIIIII=IGIIIIIIIIIIIIIIIHHIHHIIIIIIIIIIIIIIIIIIIIIIIIIIIIIIIIIIIIIIIIIIIIIIIIIIIIIIIIIIIIHIIIGIIIIIIIIIIIIIIIIIIIIIIIIIIIIDDDDD
@HISEQ:969:HM2KJBCX2:2:1102:19425:70535 2:N:0:ACTATGCA
GGAAGAAGTAGCCCCAACTATCCCTATTAATCATTACGTCAATCCTAGAAACCAACAAAATAGGATCAAACGTCCTATTTCATTATTCCATGCTAATGTATTCAAGCGTTAGCCTGCTTTAAACACTCTAATTTTTTCAAAGTAACAGTCCTGTTTCCCTGCAACACCAAATTAATGACATTACAGTTCTTCAAGAAGGAGGAACCAGTAAAGCCAGTACATACCAGAGGCACGACCAACCTACTAATCCCGAAATTCAACTACGAGCTTTTTAACTGCAACAACTTTAATATACGCTATTGGAGCTGGAATTACCGCGGCTGCTGGCACCAGACTTGCCCTCCAA
+
DDDDDGIIHIGHIIIHII?GHIGIIIIIIIIIIIIIIIIHIIIHIIIIIIIIHHIIHHFEHHGFHHHEHHHHIIIIIIIIHIIEHIIIGGHHFIIIIIIIIIIIIHHIIIHIHHIIHIIIIHHIIIIIIIIIIIIIIIIHIIIIIIIIHIIIIIIIHIIIIIIIIIIIIIIHIIIIIIIIIIIIIIIIIIIIIIIIIIIIIIIIIHIIIIIIIIIIIIIIIII3IIIIIIIIIIIIIIIIIIHHFIHIHIIIIIIIIIIIIIIIIIIIIIIIIIIIIIIIIIIIIIIIIIHIIIIIIIIIIIIIIIIIIIIIIIIIIIIIIIIIIIIIIIIIIIIIIIIIIDDDDD
@HISEQ:969:HM2KJBCX2:2:1102:11465:69352 2:N:0:ACTATGCA
GGAAGAAGTAGCCCCAACTATCCCTATTAATCATTACATCGATCCTAGAAACCAACAAAATAGAATCGGATGTCCTATTTCATTATTCCATGCTAATGTATTCAAGCGTGAGCCTGCTTTAAACACTCTAATTTTTTCAAGGTAACAGTCCTAATTCCCCGTGACACCAAATTAATGGCATTACGGTTCTTTAGAAGGTGAGAAATCAATAATATCAGTACATACCAACGGCATGACCGAAACATTGATCCCGAAATTCAACTACGAGCTTTTTAACTGCAACAACTTTAATATACGCTATTGGAGCTGGAATTACCGCGGCTGCTGGCACCAGACTTGCCCTCCAA
+
DDDDDIIHHIHIHIIIIIIIIIIIIIIIIIIIIIIIIIIIIIIHGHIHIIIIGHIIIIIIIGHHHIIIHHIIHHHIIIIIIHIIIIICHIGHIIIIGIIIHIHHIHHIHIIIIIHIHHIIIIIIHIIHIIIIIIIIIIIIIIHGHIIIIIIIIHIIIIHIIHIIIIIIIIIIIIIIIIGIIHIIIIIIIIHIIIIIIIIIIIIIIIIHIIIIIIIIHIIIIIIIIIIIIIIIIIIIIHIIIIIHGGIIIIIIIIHIIIIIIIIIIIIIIIIIIIHHIIIIIIIIIIIIIIIIIIHIHIIHHGHIIIIIIIIIIIIIIIIIIIIIIIIIIIIIIIIIIIIIIIDDDDD
@HISEQ:969:HM2KJBCX2:2:1102:14695:70990 2:N:0:ACTATGCA
GGAAGAAGTAGCCCCAACTATCCCTATTAATCATTACGTCAACCCTAGAAACCAACAAAATAGGATCAAACGTCCTATTTTACTATTCCATGCTAATGTATTCAAGCGTTAGCCTGCTTTAAACACTCTAATTTTTTCAAAGTAACAGTCCTGTTTCCCCGCAACACCAAATTAATGGCATCACGGTTCTTCAAGAAGGAGGAATCAGCGAGGCCAGTGCATACCATTGGCACGACCAACCTGCTGACCCCGAAATTCAACTACGAGCTTTTTAACTGCAACAACTTTAATATACGCTATTGGAGCTGGAATTACCGCGGCTGCTGGCACCAGACTTGCCCTCCAA
+
@D@@0D@1<<D1110<<<1D1<CGHC1C1CCGH@<FE1<C<<1<DCGH?HII1F?0<FHHHHIE11CEFH1EC<0CGG1FCG1<<F<FC1@GF1F1@G@D<@GIHD@?HDFGCHHGHFIIGHGHFHGDEFGGHB6<G@6FHGDG6FDIHFHG@HBF1FDFEGB9EFC@GHCGHHHFCHIHE<CF?@CE@@C</HH@HH<HF00DG<FHEHIIHCHFH@FCIHHCEHH?GGHDDHHDECHHHHH@FHHHFCFCEHGIHEHECGCE<11EIIHFG<<1IHHCD@D<1FCD1CHEHHDC1@HFIHHHCHEFCCF@HIIHHHHIHHH@HGD1HHHH?C@HGECEF@@D<D
@HISEQ:969:HM2KJBCX2:2:1102:11413:71728 2:N:0:ACTATGCA
GGAAGAAGTAGCCCCAACTATCCCTATTAATCATTACGTCGATCCTAGAAACCAACAAAATAGAATCAAACGTCCTATTCCGTTATTCCATGCTAATGTATTCAAGCGTGAGCCTGCTTTAAACACTCTAATTTTTTCAAAGTAACAGTCCTGATTCCCTAAAACACCAAATTAATGGCATTAAAGTTCGTCAGAAAGGAGAAACCGATTATACCAGTACGTACAATAGCACGACCAGTAAGCCGGTCTCGAAATTCAACTACGAGCTTTTTAACTGCAACAACTTTAATATACGCTATTGGAGCTGGAATTACCGCGGCTGCTGGCACCAGACTTGCCCTCCAA
+
0<@@0<@1<FHIHIIIIGHIIIIHIIIHIIEHIIIIIICG/CHIIIIIIIIIIIIIHHIIIIIEHIIIIIIHFHIIIHI?H1FHHIIIGHHHHIIHHHHHHHEHIHHHI5DGHHHHHHHHIIIIIGGHHHIIIIHHHIIIGIHIEFHFGH@HHAF<HIIH<HEFHIIIIGFFHHHHF?GGHHEHFFHHH9CCFGHFHH@HHG<5DFF<C8GCDGHH<FH<<1HIIHFGIIIIIIIHD/1<HGH?HDGHCIIIIIIIIIIIIIIIHIIIIIIIIIIIIIIIIIIIHIIIHIIIIIIIIHIIIIIIIIIIIIIIIIIIIIIIIIIIIIHIIIIIHIIIIIIIDDDDD
@HISEQ:969:HM2KJBCX2:2:1102:18685:71929 2:N:0:ACTATGCA
GGAAGAAGTAGCCCCAACTATCCCTATTAATCATTACCTCGACTCCGAAAGCCAACGAAATAGAACCGAGATCCTATTCCATTATTCCATGCACTAATGTTCAGGCTGTAACGCCTGCTTTGAGCACTCCAATTTTTTCAAAGTAAACGTGCTGGCCACCCAATGGCACCCGATTAAGAGAACAATGGCCGAACCAGCAGAATCGTTTGCCCCAGCAGAACCACAACAAAGTGGACCACCGGAGCAAAACCGAGATCCAACTACGAGCTTTTTAACCGCAACAACTTTAATATACGCTATTGGAGCTGGAATTACCGCGGCTGCTGGCACCAGACTTGCCCTCCAA
+
DDDDDIIIIIIIGIIIIIIIIIIIIIIIIIIIIIIIHIIIIIIIHGIIIIIGIIIIIIIIIIIIHIIIGIIIIHIIIIIIIIIIIHIIIIIIIIEEHIHIIIIIIIIIHHIIIIIIIIHHHIIIIIIIIIIGGIHHHIIIIHIIIIIIIIIIIIIIIIHHIIIIIIIIIIHIIHIIIIIIIIIIIIIIIIIIIIIIIIIIIIIIIIIIIIIIIIIIIIIIIIIIIIIIIIIIIIIIIIHIIIIIHIIIIIIIIIIIIIIIIIIIIIIIIIIIIIIIIIIIIIIIIHHHIIIIIHIIIIIIIIIIIIIIIIIIIIIIIIIIIIIIIIIIIIIIIIIIIIIIIDDDDD
@HISEQ:969:HM2KJBCX2:2:1102:1345:72479 2:N:0:ACTATGCA
GGAAGAAGTAGCCCCAACTATCCCTATTAATCATTACGTCAATCCTAGAAACCAACAAAATAGGATCAAACGTCCTATTTCATTATTCCATGCTAATGTATTCAAGCGTTAGCCTGCTTTAAACACTCTAATTTTTTCAAAGTAACAGTCCTGTTTCCCTGCAACACCAAATTAATGACATTACAGTTCTTCAAGAAGGAGGAACCAGTAAAGCCAGTACATACCAGAGGCACGACCAACCTACTAATCCCGAAATTCAACTACGAGCTTTTTAACTGCAACAACTTTAATATACGCTATTGGAGCTGGAATTACCGCGGCTGCTGGCACCAGACTTGCCCTCCAA
+
BD@DDICHHI1FGHHHH@CEHH1CC1FHEG@CG1CCCHDCHHCHCGEEHCFHI?DCHHHHH@E11<<CFCHHI?E0GF1GCGHEGHEEHCH1D@@FH@FCH@CHE=C@GG?HF?F@<GHIHEGF8EHGFHHHHH@CHFC@EGG1FHEEEIHECCEG@@@HFD1CEGHGH<?FHFFG0FCEEIIHHHHF?HHGCDC?EFHF0C<<<CFEFF1EIHII)HGHEHHGDF11EGECCEEH?HHHGHHF<HCC/HFHG<1F1CCEED/CGEIIHHIIIGHIHEHF?G@DFCG<HH@CC</HIHCHHHEGCHEHHEEHIHCHHHHEEEECEEIHHIHFFEHGIIH@HB?DAD
@HISEQ:969:HM2KJBCX2:2:1102:8526:72556 2:N:0:ACTATGCA
GGAAGAAGTAGCGCCCAACTATCCCTATTAATCATTACGGTGATTCAGAAACCAACAAAACAGGACCACCGTCCTATTTTATTATTCCATGCTAATGTATTCAGACATAAGCCTGCTTTGAACACTCTAATTTTTTCAAGGTAAAGGTCCTGGTTTCCTACCACGCTAAATTAATAACATGATAGTTCCCCAGAAGGTAGAAATTCTACACGCCAGTACAGACAATAGCCCGACCAACGATAGAACCCCGAAATTAAACTACGAGCTTTTTAACTGCAACAACTTTAATATACGCTATTGGAGCTGGAATTACCGCGGCTGCTGGCACCAGACTTGCCCTCCAA
+
DDDDDIIHIIIIHIIIHIIIIIIIIIIIIIIHIIIIIIGIHIIHIIIIIIIHIIIIIIIIIIHIIIIIIIIIHHIHHHHGHIIHHIIIIIIGHIIIHIICIIIIIIIIIIHIIHIIGIIIIHFIIHHHIIIIIIHIIIIIIIIIIHIIHIIIHHHHIIIIIIIIIIHIIIHHIIIIIIIIIIIIHIIHHIIIIIIIIIIIIIIIIHIIIIIIHIIIIIIIIIIIIIIIIIIIIIIIIIIIIIHIHHIIIIIIIIIIHGHIIIHIIIIIIIIIIIIIIIIIIIIIIIIIHIIIIIIIIIIIIIIIIIIIIIIIIIIIIIIIHIIIIIIIIIIIIIIIIIIDDDDD
@HISEQ:969:HM2KJBCX2:2:1102:9028:72337 2:N:0:ACTATGCA
GGAAGAAGTAGCCCAACTATCCCTATTAATCATTACGTCGATCCTAGAAACCAACAAAATAGAATCAAACGTCCTATTTCGTTATTCCATGCTAATGTATTCAAGCGTGAGCCTGCTTTAAACACTCTAATTTTTTCAAAGTAACAGTCCTGATTCCCCATGACACCAAATTAATGACATCATGGTTCGTCAGAAGGTAGGAATCAATAATACCAGTTCGTACAATAGCACGACCAATAAATTGATCCCGAAATTCAACTACGAGCTTTTTAACTGCAACAACTTTAATATACGCTATTGGAGCTGGAATTACCGCGGCTGCTGGCACCAGACTTGCCCTCCAA
+
DB@D<GHHE@CG1D@GHE@GH1FHHHHFC@EEGHFE1D<CHHIIIHHEHHEDEHCEH1CGHCHEHIH1<G@FGHIEH@HHCFHIGHEFHHHIHIICGIHHHHHFHHHHHIIHHHHHF@HHHEHHHHFHE@HHIIIHHFHCIIHHHHAFGHHEHEHGGHHCCGHHHFIGH@CCHHFHHHHHIHEIIIHHEGIHFFFCHGC?FGGCDHHHF?FHHEGGEEHGHHEHFAIHIHIHHDEHHIIHHEEHHCDHGBEGG@IIIHGEHHFEEG@EEHHIIHEHGCHHEHEHG@HGEIIIIHEHHEH@GGEGEH@HHHCHGHHIHIIIHIHIIIGIHIHIHEHIHHIDD@DD
@HISEQ:969:HM2KJBCX2:2:1102:10446:73045 2:N:0:ACTATGCA
GGAAGAAGTAGCCCCAACTATCCCTATTAATCATTACGTCAATCCTAGAAACCAACAAAATAGGATCAAACGTCCTATTTCATTATTCCATGCTAATGTATTCAAGCGTTAGCCTGCTTTAAACACTCTAATTTTTTCAAAGTAACAGTCCTGTTTCCCTGCAACACCAAATTAATGACATTACAGTTCTTCAAGAAGGAGGAACCAGTGAAGCCAGTACATACCAGAGGCACGACCAACCTACTAATCCCGAAATTCAACTACGAGCTTTTTAACTGCAACAACTTTAATATACGCTATTGGAGCTGGAATTACCGCGGCTGCTGGCACCAGACTTGCCCTCCAA
+
DDCDDIIIIIIIIIIIIIIIIIIIIEHGHIIIIIIIIIIIHHHGGIFHIIIIIHIIIIIIIIHHHIIIGHIDH1EHIIHIIIIIGHIHHIIIFHHIIIIHIHIIIIIIIHHIIIHIIHHIIIHHHHIIHHIIIIHHHIIIIIIHIIIIIHIIIIIHHIIIIHIIIIIIHIIIHIIHIIIIGHIIIIIIIIGIIIIIIHIGIIIHIHHIHIIIIHHIIIIIIIIIII<IIHIIIIIIIIIIIHHHHIIIIHIHIIIIIIIHIIIIIIIIIIIIIIHIIIIIIIIIIIIIIIHIIIIIIIIIIIIIIIIIIIIGIIIIIIIIIIIIGIIIIIIIIIHIIIIIIDDDDD
@HISEQ:969:HM2KJBCX2:2:1102:10405:73282 2:N:0:ACTATGCA
GGAAGAAGTAGCCCCAACTATCCCTATTAATCATTACATCGATCCTAGAAACCAACAAAATAGAATCGGATGTCCTATTTCATTATTCCATGCTAATGTATTCAAGCGTGAGCCTGCTTTAAACACTCTAATTTTTTCAAGGTAACAGTCCTAATTCCCCGTGACACCAAATTAATGGCATTACGGTTCTTTAGAAGGTGAGAAATCAATAATATCAGTACATACCAACGGCATGACCGAAACATTGATCCCGAAATTCAACTACGAGCTTTTTAACTGCAACAACTTTAATATACGCTATTGGAGCTGGAATTACCGCGGCTGCTGGCACCAGACTTGCCCTCCAA
+
BDDADIIHIIIIIIIIIGIIIIIIIIIIIIIHIIIIIIIIIGIIIGHIIIIIIHHIIIIHIHHIIIIIIIIIIIHIHIHHHIIIIIIFHHHHGIIIIIHIIHIIIIIIIIIIIIIIGHHIHIIIIIIHIIIIIIIIIHIIIIHIHIHHIIIIIIIIIIIIIIIIIIGIIIIIHIHIIIHIIIIIIIIIIHIIIIIIIIIHIIIIIIHIIIIIIIHIIIIIIIIIIIIIIIIIIIIIIIIIIIIIHGIIIIIIIIIIIIIIIIIIIIIIIIIIIIIIIIIIIIIIIIIIIIIIIIIIIIIIHHIIIIIIIIIIIIIIIIIIIIIIIIIIIIIIIIIIIIIIIIDDDDD
@HISEQ:969:HM2KJBCX2:2:1102:15612:73480 2:N:0:ACTATGCA
GGAAGAAGTAGCCCAACTATCCCTATTAATCATTACGTCGATCCTAGAAACCAACAAAATAGAATCAAACGTCCTATTTCATTATTCCATGCTAATGTATTCAAGCGTGAGCCTGCTTTAAACACTCTAATTTTTTCAAAGTAACAGTCCTGATTTCCCACAACACCAAATAAATGACATCATGGTTCGTCAGAAGGGAGAAACCAACAATACCAGTACGTACCGAGGCACGACCGACATGATGGTCCCGAAATTCAACTACGAGCTTTTTAACTGCAGCAACTTTAATATACGCTATTGGAGCTGGAATTACCGCGGCTGCTGGCACCAGACTTGCCCTCCAA
+
DDDDDIIIIIIIIIIIIIIIIIIIIIIIIIIIIIIIIIIIIIIIHHIIIIIIIIIIIIIIIIHHHIIIIHIIIHIIIIIIIIIIIIIHIIGHHIIIIIIHIIIIIIIIIHIIIIIIGHIIIHHIIIIIIIIIIIIHIIIIIIIIIHIIIIIIIIIIIIHIIIIIIIIIIIIIHIIIIIIIHIIIIIIIIHIIIIIIIIIIIIIIIIIIIIHHIIIIHIIIIIIIIIIIIIIIIIIIIIIIIHEIIIIIIIIHIIIIIIIIIIIIIIIIIIIIIIIIIHHIGIIIIIIIIIIIIIHIIIIIIIIIIIIIIIIIIIIIIIIIIIIIIIIIIIIIIIIIIIIDDDDD
@HISEQ:969:HM2KJBCX2:2:1102:18367:73412 2:N:0:ACTATGCA
GGAAGAAGTAGCCCCAACTATCCCTATTAATCATTACGGTGATCCTAGAAACCAACGAAATAGAACCAATCCGTCCTATTTCATTATTCCATGCTAATGTATTCAGACGTTAGCCTGCTTTAAACACTCTAATTTTTTCAAAGTAACAGTCCTGATTTCCTATCACACCAACTAAATGGCATGAAAGTTCCTCAGAAGGTAGAGATTTATCTCACCAGTACAGACAATTAAGCCTGACCAATGGGTAAACCCCGAAGTTCAACTACGAGCTTTTTAACTGCAACAACTTTAATATACGCTATTGGAGCTGGAATTACCGCGGCTGCTGGCACCAGACTTGC
+
DDDDDIIHIIIIIIIHIIIIIIIIIIIIHIIIIIIIIIIIIIIHIIIIIIIHIIIIIHIHIIIIIIHIIHIEHIIIIHIIIIIIIIIIHHIIGIHHHHHHIHIIIIIIIIIIIIIIHIIIIIIIIHIIIIIHHIIIIIIIIIIIIIIIIHIIIIIIIIHHHIIIIIHEIIIIIIIIIIIHIIIIIIIIIIIIIIIIIIIIIIIIIIIIIIIIIIIIIIIIIIIIIIIIIIIIIHIIIIHHIIIIIIIIIIIIIIIIIIIIIIIIIIIIIIIIIIIIIIIIIIIIIIIIIIIIIIIIIIIIIIIIIIIIIIIIIIIIIIIIIIIIIIIIIIIIIIIIDDDDD
@HISEQ:969:HM2KJBCX2:2:1102:19204:73959 2:N:0:ACTATGCA
GGAAGAAGTAGCCCCAACTATCCCTATTAATCATTACGTCGATCCTAGAAACCAACAAAATAGGGTCAAACGTCCTATTTAATTATTCCATGCTAATGTATTCAAGCTAATGCCTGCTTTAAACACTCTAATTTTTTCAAAGTAACAGTCCTAACTCCCCATAACACCAAATTAATGACATCATGGTTCGTCAGAAGGTAAAAATCAATGATACCAGTACGTACCAGAGGCACGACCGATATATTGATCCCGAAATTCAACTACGAGCTTTTTAACTGCAACAACTTTAATATTCGCTATTGGAGCTGGAATTACCGCGGCTGCTGGCACCAGACTTGCCCTCCAA
+
<0DD<E@<<1<111<<C<<<CHFHG1G11<@HHHIGHHGECDH@H@<D?CE@@CFE@<11@D11CECGECHDEHDHHEH11<C11<F1C1C1<<GHH@HEHC1<<111DGF111<<FG<@A86A6B@8DC@FHHHHD8<CE1FDF99<FCD@1FEHH0DHHF:D@H@GC;@?GF<<<</<<DCG@/</D/<5DCHHDD#<#.<0HCG<@CD<DC1D<DE01AH5ED@FH0<F<<4/5GHHDCCH<CC/<-C<D1<<11F<<0/<1CEHC@HG<HG1G?IIHD1H@HGHF<1F<//1IIHF<1<F1F<<D<11<C</C/<1<<1@CD1<<1D1<1<E<@DIIDDD@D
@HISEQ:969:HM2KJBCX2:2:1102:9771:73235 2:N:0:ACTATGCA
GGAAGAAGTAGCCCAACTATCCCTATTAATCATTACGGTGATCCTAGAAACCAACAAAATAGAACCATGCCGTCCTATTCTATTATTCCATGCTAATGTATTCGAGCAAAAATGCCTGCTTTAAACACTCTAATTTTTTCAAGGTAAAGGTCCTGGATCCGCAAGACACCCAATTAAGGACATCAAGTTTCTCCAGAAGGTGAGAAATCAACAGCGACAGTTCATACCCCTTAAGGCACGACCATCACGTCAATCCCGAAATTCAACTACGAGCTTTTTAACTGCAACAACTTTAATATACGCTATTGGAGCTGGAATTACCGCGGCTGCTGGCACCAGACTTGCCCTCCAA
+
D@DDD1GGFG<CFHHC@EHHIHIHGHHHFEHIHHHHIHGECGHHCFHHHI1@GHHIG1C<G1DHFEHIFHEEHHHEHIH?GEHFCHHI1F11<1@1C1<D?1HGHEHHHHHHHDHHHCGD5HGIHHHIHGHHHFFCIIGHHHHEIHHHHIIIIIIHIHHHHEGHCHHHHHHHGIIIIIIIIIIIGIIIIHHIIIIIIIIIIIHIIHIGIIIIHIIIIIIIIIHIIIIHIIIGIIIHHHIIHIHIIIHIGFGHHHIGGIIIIIIIIIIIIIIIGIHIIIHHHHIIIIIIHIIHIIIIIHHEHIHIIIIIIIIIIIIIIIHIIIIHIIIIIIIIIIIIIIIIIIIIIIIDDDCD
@HISEQ:969:HM2KJBCX2:2:1102:8525:74716 2:N:0:ACTATGCA
GGAAGAAGTAGCCCCAACTATCCCTATTAATCATTACGTCGATCCTAGAAACCAACAAAATAGAATCAAACGTCCTATTTCATTATTCCATGCTAATGTATTCAAGCGTAAGCCTGCTTTAAACACTCTAATTTTTTCAAAGTAACAGTCCTGATTCCCCACGACACCAAATTAATGACATCGCGGTTCTTCAGAAGGTAGGAACCAATAATGCCAGTGCGTACCGAAGCACGACCAACAATTTGATCCCGAAATTCAACTACGAGCTTTTTAACTGCAACAACTTTAATATACGCTATTGGAGCTGGAATTACCGCGGCTGCTGGCACCAGACTTGCCCTCCAA
+
DDDDDIIHHIHIGHIHIIIIIHGIIIIIIIIHCHHHIIIIDHHFIIIIIIIIHHHIIGG?FHHEHIHHGGGHHHHHH?HD@HIIIHIIEHIHHHHIHIHIHIIIIHHIIIIIHIIIIHHIIIIHIHIIIIIIIIHIHIHIIIIIIHIIIIIIIIIEHDHIHHIIIIIIHIIHHIIIIIIIIIIIHIIHIIIIIIIIIIIIIIIIIIIIIIIIIIIIIIIIIHHIIIIIIIIIIIIHIIIIIIHCIIIIIIIIIIIIIIIHIIIIIIIIIIIIIIIIIIIIIIIIIIIIIIIIIIIIIIIIIIIIIIIIIIIIIIIIIIIIIIIIIIIIIIIIIIIIIIIIBDDDD
@HISEQ:969:HM2KJBCX2:2:1102:3992:76354 2:N:0:ACTATGCA
GGAAGAAGTAGCCCCAACTATCCCTATTAATCATTACTTCAGTTCTAGAAACCAACAAAATAGAACCGAAGTCCTAAATTATTATTCCATGCTAATGTATTCAAGGCATAAGCCTGCTTTAAACACTCTAATTTTTTCAAAGTAATAGAGCTAGATCGCGACGACAGCCCAGTAAAGGGTGCCGCCGTTTTCTAGCAGGATGGTAGACGCGCGCCGGCACTCACACTCGTAACCGAGGCGGGCCAGGTGCGTCAAACCAGAAATCCAACTACGAGCTTTTTAACTGCAGCAACTTTAATATACGCTATTGGAGCTGGAATTACCGCGGCTGCTGGCACCAGACTTGCCCTCCAA
+
DD?DDIHHIIEHHIIIIIIIIIIIIIIIIIIIIIIIGIHIIIGHGHIHIIIIIIHHIIIHIHIHIIIHHHH?GHIIHIIIIIIIIIIIIHHIGHHIHHHHIFHIIIHIHIIIIHIIIHHHHHIIHIHHHIIIIIIIHHHIHIIIIIHIIIIIIIIIIIIIIIIIIIIHHIIIIIIFIIIIIIIIIIIIIIIHIIIIIIIHHIIHIIIIIIIIIIIIIIIHIIIIIIIIIIIIIIIIIIIIIIFHIIIIIIIIIIIIIIIIIIIIIIIIIIIIIIIIIIIHIIIIIIIIIIIIIIIIIIIIIIIIIIIHHIIIIIIIIIIIIIIIIIIIIIIIIIIIIIIIIIIIIIIIIDDDDD
@HISEQ:969:HM2KJBCX2:2:1102:4824:77078 2:N:0:ACTATGCA
GGAAGAAGTAGCCCCAACTATCCCTATTAATCATTACGGTGGTCCTAGAAACCAACAAAATAGAACCACAACGTCCTATTCTATTATTCCATGCTAATCTATTCAAGCAATAGCCCGCTTTAAACACTCTAATTTTTTCAAGGTAATGGTCCTGGCTCCCCAACACACCCAATAAAGGACATACTGGTTCACCAGAAGGAAGACCCGACAACAAGACAGTACTCGCCAAAGACGGACCGCCTGGCCAGGTCTAAAATTCAACTACGAGCTTTTTAACTGCAACAACTTTAATATACGCTATTGGAGCTGGAATTACCGCGGCTGCTGGCACCAGACTTGCCCTCCAA
+
AAABAGGHIGHHIHHHEGHHIIIHHHI?DCHEHEFHIHHHGEEHIGHHHIIHHHGEHFHHHIIF?FHHGH1DCGHHHF1<1C1D@E?EHECEEEGC1GIHECGIIIHHGFGCCDHHHIHGGHHHHGHHEHIHHHFGGFGHHGIHIIIIIHEIIIHHGDDE@@@9DHHIHEIH?EGIIIIIIIIIIHHIHCE?HIFFIIHIHHGHIIIIHHIHHHH@HHIIIIIHGIIHHIHGHIIIIIGIIIIIHHHIGGHHGIIIIIIIHHIHIIHIIGIIHHHHIIIIIIHHHIHIIIIIHHHDHIIIIIIIIIHHIIIHIHDIGIIIHHIIIIIIIIIIIHEHEHHHCIDADDA
@HISEQ:969:HM2KJBCX2:2:1102:9552:77299 2:N:0:ACTATGCA
GGAAGAAGTAGCCCCAACTATCCCTATTAATCATTACGGTGATCCTAGAAACCAACACAATAGAACCATGCGTCCTAGTTTATTATTCCATGCTAATGTATTCAGGCAATAGCCTGCTTTAAGCACTCTAATTTTTTCAAGGTAACAGTCCTGCTACCCCAACGCACCAAATTAATGACATGCTGGTTATTCAGAAGGTAGGAATCCATCACGCCAGTACAGACCCAAAAGCCCGACCAACGGATAAACCCCGAAATTCAACTACGAGCTTTTTGACTGCAACAACTTTAATATACGCTATTGGAGCTGGAATTACCGCGGCTGCTGGCACCAGACTTGCCCTCCAA
+
000<@11<<11DHIH@0CH?GF1CFEFFH1111<<C<D0CCH?GHG?HHH1<DC1011<1<1D1@11<1<CE0/<E11<<1<<<CFH?GCC<<111<0<<F1@EFEDFF?FHHEE56?B@1HEHHHHFE@8<<1<@A;HE7@*B<DHG=HGFFHE$HDFDE<H9A8;0<1GF<FCCHF?IHGIHH@FFFDHHF@FFB/<HHHEHFCF00C<ECHFFHCAEHCHIHF?C</:CCFF<CEHIHHFGD<DC:<<@@GCGCG<@<@HHEH@HHEEHIHGCF1IIHIHHGD<1@@CCDHHIHEEIIIIIIIIGGHHHHIIHHIIHHECHHD1C@F@1F<1EEHGHHHAB?AD
@HISEQ:969:HM2KJBCX2:2:1102:10888:77160 2:N:0:ACTATGCA
GGAAGAAGTAGCCCAACTATCCCTATTAATCATTACATCGATCCTAGAAACCAACAAAATAGAATCGGATGTCCTATTTCATTATTCCATGCTAATGTATTCAAGCGTGAGCCTGCTTTAAACACTCTAATTTTTTCAAGGTAACAGTCCTAATTCCCCGTGACACCAAATTAATGGCATTACGGTTCTTTAGAAGGTGAGAAATCAATAATATCAGTACATACCAACGGCATGACCGAAACATTGATCCCGAAATTCAACTACGAGCTTTTTAACTGCAACAACTTTAATATACGCTATTGGAGCTGGAATTACCGCGGCTGCTGGCACCAGACTTGCCCTCCAA
+
DDDCDIIIIIIHHIHFHIIIIIIHHIIIIIIIIIIIIIIIIGIIIHIIIIIIHHIIIIHIIIIGIHFHHIIIIIIGIHHIIIIIIIIHIIIHIIHHIIIIIIIIIIIIIIHIHHIIIIIIIIIIIIGIIIIIIIIIIIIIIIHIIIIIIIIIIIIIIIIIIIIIIIIIIIIIIIIIIIIIIIHIIIIHIIIIIIIIIIIIIIIIIIIIIIIIIIIIIIIIIIIIIIIIIIIIIIII<IIIIIIIHIIIIIIIIIIIIIIIIIIIIIIIIIIIIIIIIIIIIIIIIIIIIIIIIIIIIIIHIIIIIIIIIIIIIIIIIIIIIIIIIIIIIIIIIIIIIIIIIDDDDD
@HISEQ:969:HM2KJBCX2:2:1102:17250:77340 2:N:0:ACTATGCA
GGAAGAAGTAGCCCCAACTATCCCTATTAATCATTACGTGGTCCTAAAACCAACAAAATAGAACCATCGTCCTATTTCATTATTCCATGCTAATGTATTCAAGCGTTAGCCTGCTTTAAACACTCTAATTTTTTCAAAGTAACAGTCCTGTTTCCCTGCAACACCAAATTAATGACATTACAGTTCTTCAAGAAGGAGGAATCAGTAAAGCCAGTACATACCATAGGCACGACCAACCTACTGACCCCGAAATTCAACTACGAGCTTTTTAACTGCAACAACTTTAATATACGCTATTGGAGCTGGAATTACCGCGGCTGCTGGCACCAGACTTGCCCTCCAA
+
CDDDDGIIHIHIIIIGHIIIIGIIIIGIIIIIIIIIIIIIIHIIHIIIIIIIIIIIHHHIHHIIIIGHHHHCHIIIHIIIIIIIIIHIIGIHHIIIIHIIIIIIIIIIIIIIIIIIIIHIHHHIHIIHIIHIIIIHHHIIIIIIIHIIIIIIIIHIIIIIIIIIIIHHHIIIIIIIIHHIHIIHIIIIIIIIIIIIIIIIIIIIIIIIIIHIHIIIIIIIIIIIIIIIIIIIIIIIIIIIHHIIIIIIIIIIHIIIIIIIIIIIIIIIIIIHIIIIIIIIIIIIIIIIIIIIIIIIIIIIIIIIIIIIIIIIIIIIIIIIIIIIIIIIIIIIIIIIIIDDDDD
@HISEQ:969:HM2KJBCX2:2:1102:15925:77112 2:N:0:ACTATGCA
GGAAGAAGTAGCCCCAACTATCCCTATTAATCATTACGTCGATCCTAGAAACCAACAAAATAGAATCAAACGTCCTATTTCATTATTCCATGCTAATGTATTCAAGCGTAAGCCTGCTTTAAACACTCTAATTTTTTCAAAGTAACAGTCCTGATTCCCCACGACACCAAATTAATGACATCGCGGTTCTTCAGAAGGTAGGAACCGATAATGCCAGTGCGTACCGAGGCACGACCAACAATTCGATCCCGAAATTCAACTACGAGCTTTTTAACTGCAACAACTTTAATATACGCTATTGGAGCTGGAATTACCGCGGCTGCTGGCACCAGACTTGCCCTCCAA
+
DD@DDIIIIHHIIIIIHIIHIIIIIIIIIIIIIIIGIHHHEHGHIGEHIFHIIHHIHHHEGHHHIIIIGHCHFHHIIIIIIIIIIIH<FEEHHHHHEHIIHGIHIFEHIIIHHHIIIIHHHHGHFIIHHHIHEHEHIIHIIHHIIHHHHEHHHHHGHHHFHEGIIHHHHEFGGHFFBCHCHHDHEIHHIIIHIIIIHIIHHEHIIHIHHIIIIIHIHHDIHHHGGIHFHI<H<HGIHFHHHH@DEIHHIHGHHIIIHIHFHIIIHHDEHHHEHGHHIHGHGHGF1CGIIIHHHHHIHIIIIIIIIHIHGIIIIIIIIIHGIHHEGIIIIIIIIIHHHIIIDDDDD
@HISEQ:969:HM2KJBCX2:2:1102:3941:77957 2:N:0:ACTATGCA
GGAAGAAGTAGCCCCAACTATCCCTATTAATCATTACGGTGATCCTAGAAACCAACAAAATAGAACCATGCGTCCTATTTCATTATTCCATGCTAATGTATTCAGGCAATAGCCTGCTTTAAGCACTCTAATTTTTTCAAGGTAACAGTCCTGCTTCCCCAACGCACCAAATTAATGGCATGCTGGTTATTCAGAAGGTAGGAATCCATCACGCCAGTACAGACCCAAAAGCCCGACCAACGGATAAATCCCGAAATTCAACTACGAGCTTTTTAACTGCAACAACTTTAATATACGCTATTGGAGCTGGAATTACCGCGGCTGCTGGCACCAGACTTGCCCTCCAA
+
DDDDDIIIIIIIIIIIIIIGIIIIIIIIIIIIIIIIIIIIIIIIIHIIIIIIIIIIIHIHIHHIIIIGIHIIIGIIIIIIIHIIIIIIIHIIIIIIIIIIIHIIIIHHIIIIIIIIHHIHHIIIIIIIIIIIIIIIIHIIIIIIIIIIIIIIIIHHIIIIIIIIIIHIIIIIIIIIIIIIIIIIIIIHIIIIIIIIIIHHIIIIIIIIIIIIIIHIIIIIIIIIIIIIIIIIIIIIIIIIIIIIHGIIIIIHIIIIIIIIIIIIIIIIIIIIIIIIIIIIIIIIHIIIIIIIIIIIIIIIIIIHIIIIIIIIIIIIIIIIIIIIIIIIIIIIIIIIIIIIIIDDDDD
@HISEQ:969:HM2KJBCX2:2:1102:3822:78225 2:N:0:ACTATGCA
GGAAGAAGTAGCCCCAACTATCCCTATTAATCATTACGTCGATCCTAGAAACCAACAAAATAGGGTCAAACGTCCTATTTCATTATTCCATGCTAATGTATTCAAGCGTGAGCCTGCTTTAAACACTCTAATTTTTTCAAAGTAACAGTCCTGATTCCCCGCGACACCAAATTAATGACATCACGGATCTTCAGAAGGGAGAAACCAGTGACACCAGTGCATACCAAAGGCATGACCAGCGTACTGATCCCGAAATTCAACTACGAGCTTTTTAACTGCAACAACTTTAATATACGCTATTGGAGCTGGAATTACCGCGGCTGCTGGCACCAGACTTGCCCTCCAA
+
@D@D0C@1CGHGH@EHCEH@1FGEHIEHHHHIF@HECEH@CEH1<1D1DGEC1GH=HFHHH?HI1F@@HHFHHGHGHHF11<F1DEEC<DCH1D<@HEHHHHGHHFIIHHHIHEHHHHFHF1CHHGHEFHIIGHEDCHGFCHHGFEFIHHHC@C?GIIHHHHIIIIIHHHGFEHIHIHHHIHHHFIIHIHIGIIIHH<FFC@HHIHGHHHHEIIIIIIIIHFIIIIIIIIIHHEHGIHH6FHG6BHHCDHHIIHIIIGHIHHDIIIHHHEHIIHFHHHHIIHHFGHIIHHEHCHHHHHEEHHHHHGIHIIIIIIIIHIHIHCIHHHHHIHHHHHIHIHHIHBDDD@
@HISEQ:969:HM2KJBCX2:2:1102:16295:78188 2:N:0:ACTATGCA
GGAAGAAGTAGCCCCAACTATCCCTATTAATCATTACGTCAATCCTAGAAACCAACAAAATAGGATCGAACGTCCTATTTCATTATTCCATGCTAATGTATTCAAGCGTTAGCTTGCTTTAAACACTCTAATTTTTTCAAAGTAACAGTCCAAATTCCCCGCAACACCAAATTAATGGCATTACGGATCATCAGGAAGGAGGAATCAGTGAGACCAGTACATACCAGAGGCATGACCAATCTACTAACCCCGAAATTCAACTACGAGCTTTTTAACTGCAACAACTTTAATATACGCTATTGGAGCTGGAATTACCGCGGCTGCTGGCACCAGACTTGCCCTCCAA
+
DDDDDIIIHHHHHHIIIHIIIIIIHIIIIIIIIHIHHIHIIIICGHHHHIIHFHGIHIIIHHHHFHIIIIIHHIIIIIIIIIIIIIIHHIIIIIIFHIHHIHIIHIIIIIIIHHIIIIIIIIIIIIIIIHHIIIIIIHHIIIHIIIIIIHIHHHHIIIHHHHHIIIIIIIHHIIHGHHIIIIIIHHIHIIIIIIHIHIHHIIIIIIIIHIIIIIIHHIIIIHIIIIIIIHIIIHIIIIIHIIIHHIIIIIFIIIIIHIIIHGIIIIIIIIIIIIIIIIIIIIIIIIIIIIIIIIIIGIIIIIIIIIIHHIIIIIIIIIIIGHHIIIIIIIIIHIIIIIIIHDDDDD
@HISEQ:969:HM2KJBCX2:2:1102:10458:78599 2:N:0:ACTATGCA
GGAAGAAGTAGCCCCAACTATCCCTATTAATCATTACATCGATCCTAGAAACCAACAAAATAGAATTAGATGTCCTATTTTATTATTCTATGCTAATGTATTCAAGCGTGAGCCTGCTTTAAACACTCTAATTTTTACAAAGTAACAGTCCTAATTCCCCGTGACACCAAATTAATGGCATTACGGTTCTTTAAAAGATGAGAAATTAATAATATCAGTACATACCAACGGCATGACCAAAACATTGATTTCGAAATTCAACTACGAGCTTTTTAACTGCAACAACTTTAATATACGCTATTGGAGCTGGAATTACCGCGGCTGCTGGCACCAGACTTGCCCTCCAA
+
DDDDDIIIIIIIIHHHIGIGHHIIIIHIIIIIIIIIIIIIIIHHIHHIIIIIHFHIHIGHHHHGHFHIIIIGHHGIHHHHIGHCHHHHIIGHHHGHIIIIHHIHGIIIHFHIIIHHHHIIIHHHIIIHHIIIHIIIIHHHIHEHIHIIIIHIIIHHIIHHHHHIIIIIIIIIIIIIIIIIIIIHIIIIIIIIIIIIIIIIIIIIIIIIIIIIIHHIIIIIIIIHIIIIIIIIIIIIIIIIIIIIIIIIIIIIIIIIIIIIIIIIIIGIIIIIIIIHIIIIIIIIIIIIIIIIIIHIIIIIIIIIIIIIIHIIIIIIIIIIIIIIIIIIIIIIIIIIIIIIIIDDDDD
@HISEQ:969:HM2KJBCX2:2:1102:13956:78706 2:N:0:ACTATGCA
GGAAGAAGTAGCCCCAACTATCCCTATTAATCATTACGTCGATCCTAGAAACCAACAAAATAGAATCAAACGTCCTATTTCATTATTCCATGCTAATGTATTCAAGCGTAAGCCTGCTTTAAACACTCTAATTTTTTCAAAGTAACAGTCCTGATTCCCCACGACACCAAATTAATGACATCGCGGTTCTTCAGAAGGTAGGAACCAATAATGCCAGTGCGTACCGAAGCACGACCAACAATTTGATCCCGAAATTCAACTACGAGCTTTTTAACTGCAACAACTTTAATATACGCTATTGGAGCTGGAATTACCGCGGCTGCTGGCACCAGACTTGCCCTCCAA
+
DDDDDIIIIIIIIIIIIIIIHIHIIIIIIIIIIIIIIIIIIDHIIIHIIIIIIIIIIIIIIIIIGHIIIHIIIIIIIGIIHIIIHIIGHHHHHHHIIIIIIIIHHIIIIIHIIIIIIIIIIIIIIIIIIIIIIIIIIIHHHIIIIIIIIIIIIIIIIIIIIIIIIIIIIIIIIIIIIIIIIIIIIIIIIIIIIIIIIIIIIIIIIIIIIIIIIIIIIIIIHIIIIIIIIIIIIIIIIIIIHIHGIIIIIIIIIIIIIIIIHHIIHIIIIIIIIIIIHIIIIIIIIIIIIIIHHIIIIIIIIIIHHIIIIIIIIIIGIGIIIIIIIIIIIIIGIIIIIIIIDDDDD
@HISEQ:969:HM2KJBCX2:2:1102:12550:79036 2:N:0:ACTATGCA
GGAAGAAGTAGCCCCAACTATCCCTATTAATCATTACATCGATCCTAGAAACCAACAAAATAGAATCGGATGTCCTATTTCATTATTCCATGCTAATGTATTCAAGCGTGAGCCTGCTTTAAACACTCTAATTTTTTCAAGGTAACAGTCCTAATTCCCCGTGACACCAAATTAATGGCATTACGGTTCTTTAGAAGGTGAGAAATCAATAATATCAGTACATACCAACGGCATGACCGAAACATTGATCCCGAAATTCAACTACGAGCTTTTTAACTGCAACAACTTTAATATACGCTATTGGAGCTGGAATTACCGCGGCTGCTGGCACCAGACTTGCCCTCCAA
+
DDBDDIIHIIHIIIIIIIIIIIIIIIIIIIIHIIIIIIIIIIIHIIIIIIIHIIIIIIIIIIIIIIHHHIHIHHIIIGHE?HHHIIIEHIIGFHHIHIIIIIIIIGIIIIIIHIIIIIIIIHGHIIIIIIIIGHHIIHIIHIIIIIHIIIIIIIIIIIGIIIIIIIIIIIIIIIIIIIIIIIIIIIIIIIIIIIIIIIIIIIIIIIIIIIIIIIIIIIIIIIIIIHIIIIIGIIIIIIGIIIIIHFGIIIIIIIIIIGIIIIIIIIIIIIIIIIIIIIIIIIIIIIIIIIIIIIIHIIIIIIIIIIHIIIIIIIIIIIIIIIIIIIIIIIIIIIIIIIIIIIDDDDD
@HISEQ:969:HM2KJBCX2:2:1102:18613:78109 2:N:0:ACTATGCA
GGAAGAAGTAGCCCCAACTATCCCTATTAATCATTACGTTGATCCTAGAAACCAACAAAATAGAATCGAACGTCCTATTTCATTATTCCATGCTAATGTATTCAAGCGCGTGCCTGCTTTAAACACTCTAATTTTTTCAAAGTAACAGTCCTGACTCCCCACAACATCAAATTAATGACATCATGATTCATCAGAAGGGAGAAATCAATGACATTAGTACGTACCGAAGGCACGACCGACGTATTGATCCCGAAATTCAACTACGAGCTTTTTAACTGCAACAACTTTAATATACGCTATTGGAGCTGGAATTACCGCGGCTGCTGGCACCAGACTTGCCCTCCAA
+
DDBDDIIIIIIIHIIIIIIHHHIIIIIIIIHIIIIIHCHHHHIHIIIIHIIIIIIIIIGHEHHHEHHHIHIHIIIIIIIIIIIHHIHCHIFHIIIIIIIIGDIHIHDIIGIIIIIIIHGHHIIIIIIIIHHIIIHHIIIHIIIIHIIHHIIIIHHHHGHHIIIIIHHIIIIHIIIIIIIIIIIIIIIIIHIIIIIIIIIIIIIIIIIIIIIHHHIIIIIIIIIIIIIIIIIIIIIIIIIHIIHIHIIIIHIIIIIIIIIIIIIIIIIIIIIIIIIIIIIIHIIIIIIIIIIIIHIIIIIIIIIIIIIIIIIHIIIIIIIIIIIIIIIIIIIIIIIIIIIIIDDDDD
@HISEQ:969:HM2KJBCX2:2:1102:11496:79245 2:N:0:ACTATGCA
GGAAGAAGTAGCCCCAACTATCCCTATTAATCATTACGTCGATCCTAGAAACCAACAAAATAGGGTCAAACGTCCTATTTCATTATTCCATGCTAATGTATTCAAGCGTGTGCCTGCTTTAAACACTCTAATTTTTTCAAAGTAACAGTCCTGATTCCCCATGACACCAAATTAATGACATCACAGTTCGTCAGAAGGTAGAAATCAATAATACCAGTTCATACCAGAGGCACGACCAATATATTGATCCCGAAATTCAACTACGAGCTTTTTAACTGCAACAACTTTAATATACGCTATTGGAGCTGGAATTACCGCGGCTGCTGGCACCAGACTTGCCCTCCAA
+
@BDDAIIGHIIIIIHIIIHI?GHHIHIIIIIIIIIGIHHHHHCHIHIHIHEHIIHIHIGHEH@<<DHHIHHEFHH=EHHEFHICHHIIGFHGHIIFHGIIHIHHIHIIIIIIIHIIHHGHHHHHHGIIIHHHHHHIHFFHIIHIHGFIHEGHHHHCDH@IHHHHHIIHHFEIGIIIHHHHIIIIHIIHHIIHFHIIIHHGHHHHIIIIIIIHIGIHIHEGHIIIHHIHIGGIHGCHEHEEHHFGDGIIIHIIIIIIIHIIHHHIIGHIIIIIHHFIHHHHHHGFCEIIHIHHHHIHHHEHHIIIIHIIIIIIIIIGHIIIIIIIIIIIIIIHHFHHHIHIIAAD@A
@HISEQ:969:HM2KJBCX2:2:1102:12418:79757 2:N:0:ACTATGCA
GGAAGAAGTAGCCCCAACTATCCCTATTAATCATTACGGTGATCCTAGAAACCAACAAAATAGAATCATGCCGTCCTATTTTATTATTCCATGCTAATGTATTCAAGCAAAATGCCTGCTTTAAACACTCTAATTTTTTCAAAGTAAAGGTCCTGGTTCCCCGCGACACCCAATTAAGGGCATCGTGGTTCTCCAGAAGGTGAGAAATTGACTACACCAGTTCATACCCCTTAAGGCACGACCGATGTGTCAATCCCGAAATTCAACTACGAGCTTTTTAACTGCAACAACTTTAATATACGCTATTGGAGCTGGAATTACCGCGGCTGCTGGCACCAGACTTGCCCTCCAA
+
DB@D@HHHHIIIIIIIIIFHIIIEHIHIHIEHHIHHIHHIIIFEEHIIHHIEHHFHHI@HHIHHCGHHHHE1EEH/<EFHHFHGHE1CEEHHICFHI?FFHHHHHHHIHIIGHDFIHHHIIHHHHHIIIIHHECGHFHIHHHHHIIHHIHHIHEGEHIHHHHHIHHIIICIHHIIHEHIGIIIIIIIHHHIIIGIIIIIHIIIIIIIIIIIIHIIIHIIIIIIIHHHEHHIHIIIIGHHIHIIIIIIIHCFIHHHHHIIIIHIIIIIIHHIIIIIIIIIIIIHHFHHIIIIIHHIHIIIHHIIHIHHIHGIIIIIIIIIIIIIIIIIIIIIIIIHIIIIIIIHIIIIDDDDD
@HISEQ:969:HM2KJBCX2:2:1102:18975:80574 2:N:0:ACTATGCA
GGAAGAAGTAGCCCCAACTATCCCTATTAATCATTACGGTGGTCCTAGACCAACAAAATAGAACCAACGTCCTATTCTATTATTCCATGCTAATCTATTCAAGCAAAAGCCCGCTTTAAACACTCTAATTTTTTCAAGGTAATGGTCCTGGTTCCCCGACACACCCAATAAAGGGCATACCGGCTCACCAGAAGGATAGACCCGACAGCAGAACAGTACTCGCCAGAGACGGACCGTCCGGTCAGGCCTAAAATTCAACTACGAGCTTTTTAACTGCAACAACTTTAATATACGCTATTGGAGCTGGAATTACCGCGGCTGCTGGCACCAGACTTGCCCTCCAA
+
CDDDDIIHIIIIHIIICHIIIIIIIIIIIIIIHIIIIIHHHIIIHIIIIIGIFHIHIGICGHHEGHHHICFHCHEHHIIIIIEHHIGHGHHEHIHHGHIEHHHCIIHIIHHIHEEGHIIGHFIHHIIIIIHHEFHHFIIHHIHIHIIHHHIHHHGHIIHHHHFIIHHHHIIIIIIHE@IIIIIIIIIIIHIHHIIHIIIIIIIIIIIIHIHIIIIIIHHHIIHHIIHHHIIIIIIIIIIIIHHIIIIIIIIIIIIIIIIIIIIIIIIHIHIIIIIIIHHIIIIIIIHIIIIIIIIHIHIIIIIIIIIIIIIIIIHIIIIIIIIIIIIIIIIIIHIIIIIDDDDD
@HISEQ:969:HM2KJBCX2:2:1102:19806:80101 2:N:0:ACTATGCA
GGAAGAAGTAGCCCCAACTACCCTATTAATCATTACATCGATCCTAGAAACCAACAAAATAGAATCGGATGTCCTATTTCATTATTCCATGCTAATGTATTCAAGCGTGAGCCTGCTTTAAACACTCTAATTTTTTCAAGGTAACAGTCCTAATTCCCCGTGACACCAAATTAATGGCATTACGGTTCTTTAGAAGGTGAGAAATCAATAATATCAGTACATACCAACGGCATGACCGAAACATTGATCCCGAAATTCAACTACGAGCTTTTTAACTGCAACAACTTTAATATACGCTATTGGAGCTGGAATTACCGCGGCTGCTGGCACCAGACTTGCCCTCCAA
+
DDDCDIIIIIHHHIIIIIIIIHIIIIIIIIIIIIIIIIIIIIIIGHHIIIIEHHIIHIHIIHHIIIIHIIIIIHIIGHIHIGIEHHIIIIHHIIHHHHIHHIIIHIIIIIIIHIIIIHIIHHHHHIIIIIIIIIIIHHIIIHIIIIIIIIIIIIIIIIIHHIIGIIHIIIIHIIIIIIIIIIIIIIIHIIIHIIGIIIIIIIIIIIIIIIIIIHIIIIIIIHIIIIIIHIIIIIIIIIIIIIIIHIIIIIIIIIIIIIIIIIIIIIIIHIIIIIIIIIIIIIIIHHIIIHIIIIIIIIIIIIIIIIIIIIIIIIIIIIIIIIIIIIIIIIIIIIIIIIIIIDDDDD
@HISEQ:969:HM2KJBCX2:2:1102:8485:80890 2:N:0:ACTATGCA
[truncated: 32,768,039 more chars]
