# Supplementary material for: Response of arbuscular mycorrhizal fungal community in soil and roots to grazing differs in a wetland on the Qinghai-Tibet plateau
Source: PeerJ. 2020 Jun 19;8:e9375. doi: 10.7717/peerj.9375 (PMC7307571; doi:10.7717/peerj.9375)
Supplement: Supplemental Information 16 [file peerj-08-9375-s016.zip › Soil non-grazing 16-20/16.fastq]

@HISEQ:969:HM2KJBCX2:2:1101:12195:2337 2:N:0:ACTATGCA
TCGCATGGATACCCCAACTATCCCTATTAATCATTACGTGGTCCTAAAACCAACAAAATAGAACACCGTCCTATTTTATTATTCCATGCTAATGTATTCAAGCAAAAATGCCCGCTTTAAACACTCTAATTTTTTCAAAGTAAAGGTCCTAGTTCATTGAAACACCCAATTAAGAAGCATCCCAATTCACCAGAAGGTAAGAAATTGGCTACACACCGATTCATGCCCCTAAAAGCACGACCAATATATCCCAATCCCGAAATTCAACTACGAGCTTTTTAACCGCAACAACACTAATATACGCTATCGGAGCTGGAATTACCGCGGCTGCTAATACCAGACTTGCCCTCCAA
+
DDDDDIIIIIIIIIIIIIIIIIIIIIIIIIIIIIIIIIIIIIIIIIIIIIHHIHHHGIIICHIIIIIHHIIIIIIHIIIIHIIIHIIIIIIIIIIIIIIIEGHIIIIIIIIIIIIIIIIIIIIIIIIIIIHHHHIIIIIIIIIIIHIIIIIIIIIIHGIIIIIIIIIIIHHIIIIIIIHIIIIHIIIIIIIIIIIIHIIIIIIIIIIIIHIIHIHIHIHIIIIIIIIGIIIIIIIIIIIHIHIIIIHHHIHDIHHIIIIIIIIIIIHHHFIIIIIIIIIIIIIIIIIIIIIHHIIIIHIHHIIIIIIIIIIIIIIIIIIIIIIIIIIIIIIIIIIIIIIIIHIIIIIIDDDDD
@HISEQ:969:HM2KJBCX2:2:1101:7749:2635 2:N:0:ACTATGCA
TCGCATGGATACCCCAACTATCCCTATTAATCATTACGTCAATCCTAGAAACCAACAAAATAGGATCGAACGTCCTATTTCATTATTCCATGCTAATGTATTCAAGCGTTAGCCTGCTTTAAACACTCTAATTTTTTCAAAGTAACAGTCCTGTTTCCCTGCAACACCAAATTAATGGCATTACAGTTCTTCAGAAAGGAGGAATCAGCGAAGCCAGTGCATACCAGTGGCACGACCAACCTGCTGACCCCGAAATTCAACTACGAGCTTTTTAACTGCAACAACTTTAATATACGCTATTGGAGCTGGAATTACCGCGGCTGCTGGCACCAGACTTGCCCTCCAA
+
DDDDDIIIIIIIIIIIIIIIIIHIIIIIIIIIIIIIIHHIIIIGIIIIIIIIIIIIIHHIIIIGIIIIIHIHIIIIHIHIHIIIIIIIIIHIIHHIIIIIIGHHHHHIIHIHHIIIIHIIHIIIIIIIIHHHHHHHHIIIIIIIIIIHIIIHIHHIIIHIIHIIIHIIHHHGHHHHIIIIHIIIIIIHHIIIIIIIIIIIIIIIIIIIIIIIHHHIHHIIIIIIIIIIHIIIIIIIIIIIHIIHFIIIIIIIIIIIIIIIIIIHIIIIIIIIIIIHIIIIIIHHIHHHIIIIIIIGIIIIIIHIIIIIIIIIHIIIIIIIIIIIIIIIIIIIIIIIIIIIIDDDDD
@HISEQ:969:HM2KJBCX2:2:1101:4013:4158 2:N:0:ACTATGCA
TCGCATGGATACCCCAACTATCCCTATTAATCATTACGTCGATCCTAGAAACCAACAAAATAGGGTCAAACGTCCTATTTCATTATTCCATGCTAATGTATTCAAGCGTGTGCCTGCTTTAAACACTCTAATTTTTTCAAAGTAACAGTCCTGATTCCCCATGACACCAAATTAATGACATCACAGTTCGTCAGAAGGTAGAAATCAATAATACCAGTGCATACCAGAGGCACGACCAATATATTGATCCCGAAATTCAACTACGAGCTTTTTAACTGCAACAACTTTAATATACGCTATTGGAGCTGGAATTACCGCGGCTGCTGGCACCAGACTTGCCCTCCAA
+
DDDDDIHHIIIIHHIIIIIIIIIIIHIIIIIIIIIIIIIIIIIIIHIHHHIIIIHIIIIHHIGHIHHHIIIIIIIIIIIIIIIIEHIIIIIIHHIHIIHIIIIIIIHHHIIIIIIIIIIIIIIIIIIGHHIIIIIIIHHHHIIIHHHIHHIHIHIIIIIIHHIIHHFGIIIIHHHIHHHHHIIIHIIIIIHIIIHIIIIIIIIIIIIIIIIIIIIIIIIIIIIIIIIIIIIIH=IIIIGIIIIIHIIIIIIIIIIIIIIIIIIIIIIIIIIIIIIIIIIHHIHHIHIIIIIGIIIIHIIHHIIHIHIIIIIIIIIIIIIIIIHIIIIIIIIHIIIIIIIIIDDDDD
@HISEQ:969:HM2KJBCX2:2:1101:13240:4226 2:N:0:ACTATGCA
TCGCATGGATACCCCAACTATCCCTATTAATCATTACGGCGGTCTTAGAAACCAACAAAATAAGAACGACGTCCTATTCTATTATTCCATGCTAATGTATCCGAGCAAATGCCTGCTTTGAACACTCTAATTTTTTCAAAGTAAAAGTCCTGGGTCATCCCGAGCGCACAATGAAGCGCTCTCGGGCGACCCAAGAGGAAAGCACGGCCGAGACCAGTTCACGCCGTGAGGCGGACCGGTCAGCCGCGCCCAATTTCAACTACGAGCTTTTTAACTGCAACAACTTTAATATACGCTATTGGAGCTGGAATTACCGCGGGTGCTGGCACCAGACTTGCCCTCCAA
+
DDDDDIIIIIIIIIIIIIIIIIIIIIIIIIIIIIIIIIIIIIIIIIIHIIIIIIIIIIIHIIIHHHIIIIIIIIIIIIIIIIIIIIIIIIIIIIIIIIIHIHIIIIIIIIIIIIIIIIIIIIIIIHIIIIIIIIIIIIIGIIIIIIIIIIIIIHHIIHIIIIIIIIIIIIIIIIIIIIIIIIIIIIIIIIHHIIIIIIIIIIIIIIIIIIIIIIIIIIIIIIIIIIIIIIIIIIIIIIIIIIIIIIIIIIIIIIIIIIIIIIIIIIIIIIIIIIIIIIIIIIIIIIIIIIIIIIIIIIIIIIIIIIIIIIIIIIIIIIIIIIIIIIIIIIIIIIIIIIIIDDDDD
@HISEQ:969:HM2KJBCX2:2:1101:3735:4419 2:N:0:ACTATGCA
TCGCATGGATACCCCAACTATCCCTATTAATCATTACGTCGATCCTAGAAACCAACAAAATAGAATCAAACGTCCTATTTCATTATTCCATGCTAATGTATTCAAGCGTGCGCCTGCTTTAAACACTCTAATTTTTTCAAAGTAACAGTCCTGATTCCCCACGACACCAAATTAATGACATCGCGGTTCTTCAGAAGGTAGGAACCAATAATGCCAGTGCGTACCGAAGCACGACCGACAATCTGATCCCGAAATTCAACTACGAGCTTTTTAACTGCAACAACTTTAATATACGCTATTGGAGCTGGAATTACCGCGGCTGCTGGCACCAGACTTGCCCTCCAA
+
DDDDDIIIIIIIIIIIIIEHHHIIIFIIIIIIIIIIIIIIIIIIGIIIIIIIIIIIIIHGIIIIGIIIIIIIIIIIIIIIIIIIIIHHIHIIHHIIIHIIIIIIIIIIIIIIIIIIIIIIIIIIIIIIIIIIIIIIHIIIIIIIIIIIIIIIIIIIIIIIIIIIIIIIIIIIIIIIIIIIIIIIIIIIIIIIHIIIIIIIIIIIIIIIIHHIIIIIIIIIIIIIIIHIIIIIIIIIIIIIIIIFHHIIIIIIIIIIIIIIHHIIIIIIIIIIIHIIIIIIIIIIIIIIIIIIIIIIIIHHIIIIIIIIIIIIIIIIIIIIIIIIIIIIIIIIIIIIIIIIDDDDD
@HISEQ:969:HM2KJBCX2:2:1101:8703:4491 2:N:0:ACTATGCA
TCGCATGGATACCCCAACTATCCCTATTAATCATTACGGTGGTCCTAGAAACCAACAAAATAGAACCACAACGTCCTATTCTATTATTCCATGCTAATCTATTCAAGCAATAGCCCGCTTTAAACACTCTAATTTTTTCAAGGTAATGGTCCTGGCTCCCCAACACACCCAATAAAGGACATACTGGTTCACCAGAAGGAAGACCCGACAGCAGACAGTACTCGCCAAAGACGGACCGCCCGGCCAGGCCTAAAATTCAACTACGAGCTTTTTAACTGCAACAACTTTAATATACGCTATTGGAGCTGGAATTACCGCGGCTGCTGGCACCAGACTTGCCCTCCAA
+
DDDDDHIIIIIHFHIIIIIIIIIIIIIIIIIIIIIIIIHIIIIIIIHIIIIIIIIIHIIIIHFHIIIIIHIIIEHIIGHHIIIIIHHIIHHIIHHHHIHHIHHHHIHHIIHIHHGHGHHHIGHIHHIHHHIHIIIIHIIHIIIHIIIIIIIIHHHHFHHIHIIHHHHIHIIIIIIIHIHIIIIIIIHIIHIHIIIIHIIIIIHIHIIIIIIIII<<IIIIIIIIIIIIIIIIIIIIIIIIIIIIIIIIIIIIIIIIIIIIIHHHEHIIIIIIIIIIIIIIIIHIIIIIIIIIIIIIIIIHIIIIIIIIIIIIIIIIIIIIIIIIIIIIIIIIIIIIIIIIIDDCDD
@HISEQ:969:HM2KJBCX2:2:1101:11487:4385 2:N:0:ACTATGCA
TCGCATGGATACCCCAACTATCCCTATTAATCATTACGTCAATCCTAGAAACCAACAAAATAGGATCGAACGTCCTATTTCATTATTCCATGCTAATGTATTCAAGCGTTAGCCTGCTTTAAACACTCTAATTTTTTCAAAGTAACAGTCCTGTTTCCCTGCAACACCAAATTAATGACATTACAGTTCTTCAGAAAGGAGGAATCAGCGAAGCCAGTGCATACCAGTGGCACGACCAACCTGCTGACCCCGAAATTCAACTACGAGCTTTTTAACTGCAACAACTTTAATATACGCTATTGGAGCTGGAATTACCGCGGCTGCTGGCACCAGACTTGCCCTCCAA
+
DCDBDECCCFFFHHHIHHIHFHIHIIIIIIIIHIIIHIIIIIHIFIIIIIICGHHHH@EGHC<FHIIHHHGHHFHHGHIIHIHIIHG?1FHHGHHIHIIIIFFHFIHHGHHDHHHHHHHIHHEGCHHGHHIIIFIHIIHHHHHHIIGIIHIIHHHGIIIIHHHHIIGIHHHHIHIIIHIIIHIH?IHGIIHIIIHFIIIIHHHGIIIIIIIIGHIHHIHEIHGFGIIHHIIIIHHDHHHHHIHHFIHIHIHIIHIHIHIIHIIHHHCFIIIHHGFHIHHFIIIIIIIIHGIIHHIIHIIHIIIIIIHHHIIIHHGIIIIIIIIIIHHEHHIIIHHIHIHHIDCDBB
@HISEQ:969:HM2KJBCX2:2:1101:9763:4659 2:N:0:ACTATGCA
TCGCATGGATACCCCAACTATCCCTATTAATCATTACGGTGATCCTAGAAACCAACAAAATAGAACCATGCCGTCCTATTTTATTATTCCATGCTAATCTATTCAAGCACAAGCCTGCTTTAAGCACTCTAATTTTTTCAAGGTAATAGCTCTGCTTCCCCAACGCACTAACTTAATAGCATGCTGGTTATTCAGAAGGTAGGAATTCATCAGGCCAGTGCGGACAGTGAAGCCCGACCAACCGACAAACTCCGAAATTCAACTACGAGCTTTTTAACTGCAACAACTTTAATATACGCTATTGGAGCTGGAATTACCGCGGCTGCTGGCACCAGACTTGCCCTCCAA
+
ABDDDHHIIHIHHHIIHIIIIFHIIIIIHIHIIIIIIGHIIHIIIIIIGIGIEHHIHIIIIIGIHIHIIIIIFGHIIGIGIIIIIHIIGEHHGGGGHHIHGED@FHHHIHHIHIIIHIFEGIIIEGHHHIIIIHIIIIIHIIIIIIIIIHHHIIHIGIIIIIHHHGIHHHHHIIIIIIIIEIHGIIIIIIHIIIIIHHIIIIHIIHIIIIIIIHIIIIIHGIIIIIIIIIIIIIHIIIIIIIIIIHHIIIIIIIIHHHHIIIIIHHIHIHHHIIIIHHIIIHHFHGIIIHIGIIIIHHHIIIIIIHIIIIIHIIHIHHIIIIIIIIIIIGIIIIHGIIHIIIIDDDD@
@HISEQ:969:HM2KJBCX2:2:1101:4166:4998 2:N:0:ACTATGCA
TCGCATGGATACCCAACTATCCCTATTAATCATTACGGTGGTCCTGAAACCAACAAAATAGAACCACAACGTCCTATTCTATTATTCCATGCTAATCTATTCAAGCAATAGCCCGCTTTAAACACTCTAATTTTTTCAAGGTAATGGTCCTGGCTCCCCAACACACCCAACAAAGGACATGCTGATTCACCAGAAGGAAGACCCGACAGCAGACAGTACTCGCCAAAGACGGACCGCCCGGCCAGGCCTAAAATTCAACTACGAGCTTTTTAACTGCAACAACTTTAATATACGCTATTGGAGCTGGAATTACCGCGGCTGCTGGCACCAGACTTGCCCTCCAA
+
DDDDDIIIIIIIIIIIIIHIHIIIHIIIIIIIIIIIIIIIIIIIIIIIIIIGIIHIIIIIHIIIIIIIIHIIIIIIIIIIIIIIIIIIIIIIIIIHIHIIIIHIIIIIGIHIIIIIHHHIHIIIIIIIIIIHIIHGFHIIIIHIIIIIIIHHHHIIHIIIIHIIGIIHIHHIIIIIIIIIIHIIHIIIHIHIIIIIIIIIIIIHIIIHIIIIIIIIIIGIIIIIIIIIIIIIIIIIIIIIIIIIIIIIHIIIIIIIIIIIHIIIIIIIIIIIIIIIIHIHIIIHIIIIIIIIIIIHHHHIIHIIIIIIIIIIIIIIIIIHIIIIIIIIIIIIIIIIIIIDDDDD
@HISEQ:969:HM2KJBCX2:2:1101:15681:4927 2:N:0:ACTATGCA
TCGCATGGATACCCCAACTATCCCTATTAATCATTACGTCAATCCTAGAAACCAACAAAATAGGATCAAACGTCCTATTTCATTATTCCATGCTAATGTATTCAAGCGTTAGCCTGCTTTAAACACTCTAATTTTTTCAAAGTAACAGTCCTGTTTCCCTGCAACACCAAATTAATGACATTACAGTTCTTCAAGAAGGAGGAATCAGTAAAGCCAGTACATACCATTGGCACGACCAACCCACTGACCCCGAAATTCAACTACGAGCTTTTTAACTGCAACAACTTTAATATACGCTATTGGAGCTGGAATTACCGCGGCTGCTGGCACCAGACTTGCCCTCCAA
+
DDDDDIIIIIIIIIIIIIIIHHIIIIIIIIIIIIIIIIIHIHIIIIIIIIIIIIIIIIIIIIGHHIIIIIIIIIIIIIHIIIIIIHHIIIIIIHHHIIIIIIIIHIIHIIIIIIIIIIIIIIIIIIIIIIIIIIIIIIIIIIIIIHIIIIIIIIIIIIIIIIIIIIIIIIIIIIIIIIIIIIIIIIIHIIIIIIIIIIIIIIIIIIIIIIIIIIIIIIIIIIIIIIIIIIIIIIIIIIHHHEHHGIIIIIIIIIIIIIIIIIIIIHIIIIIIIIIIIIIIIIIIIIIIIIIIIIIIIIIHHHIIIIIIIIIIIIIIIIIIIIIIIIIIIIIIIIIIIIIIIDDDDD
@HISEQ:969:HM2KJBCX2:2:1101:11916:5733 2:N:0:ACTATGCA
TCGCATGGATACCCCAACTATCCCTATTAATCATTACGGTGGTCCTAGAAACCAACAAAATAGAACCACAACGTCCTATTCTATTATTCCATGCTAATTTATTCAAGCAATAGCCCGCTTTAAACACTCTAATTTTTTCAAGGTAATGGTCCTGGCTCCCCAACACACCCAATTAAGGACATACTGGTTCACCAGAAGGAAGACCCGACAACAGGACAGTACTCGCCAAAGACGGACCGCCCGGCCAAGTCTAAAATTCAACTACGAGCTTTTTAACTGCAACAACTTTAATATACGCTATTGGAGCTGGAATTACCGCGGCTGCTGGCACCAGACTTGCCCTCCAA
+
DDDDDIIGHIHHIHIIIIIHIIIIIIIIIIIGHIIIIIIHIIIIIIIIIIHHHHHIIIFHIIHIIIIIIIIIIIFGIIHGHIIHHEFHIIHFHIIIHHHHGHHIHIHIHIIIHHHHGHIHIIHIIIIFHHHIHHHIIIIIIIIIIIHIHHHIHHHHHHHIIIIHHIHCIIIHHIIHHIIIIIIIIIIIIIHHHIGIIHHHHHDHHGIIIIIHIIIIIIIIIHIIIIIIIIIHIIIIIIIIIIIIIII=IIIIIIHHHHHHHEHHIHHIIIIIIIIHIIIIIIIIIIIIIIHIIIIIIIHHIHIIIIIIIIIIIIIIIIHGIIIIIIIIIIIIIIHIIIIIIIDDDDD
@HISEQ:969:HM2KJBCX2:2:1101:18519:6271 2:N:0:ACTATGCA
TCGCATGGATACCCAACTATCCCTATTAATCATTACGTCGATCCTAGAAACCAACAAAATAGAATCAAACGTCCTATTTCATTATTCCATGCTAATGTATTCAAGCGTGCGCCTGCTTTAAACACTCTAATTTTTTCAAAGTAACAGTCCTGATTCCCCACGACACCAAATTAATGACATCGCGGTTCTTCAGAAGGTAGGAACCAATAATGCCAGTGCGTACCGAAGTACGACCGACAATTTGATCCCGAAATTCAACTACGAGCTTTTTAACTGCAACAACTTTAATATACGCTATTGGAGCTGGAATTACCGCGGCTGCTGGCACCAGACTTGCCCTCCAA
+
D@DDADHIIIIIIIIIIIIIIIGIHEHHIIIHHIHHHHIHIH@GHGHIIIEFHHHIIIGIIIEHIIHIHIHIIGEHIEHEHHIIIHCHHHHCHHHIIIIIIIFIIHEHHHIIIH?HHHHIIIHHGGEHHHIIIIIIHHHIHHHIIIHHHIHEHHHHIHIIIIIHIGIIHHHHIHIIIHIIIIIHHHIIIHIIIIIIIHGH<IIHIIIIIIIII<IIIIIIIIIIIIHIHIIIIHDIIIIIIHFIIIGIIIIIIHHFIIHHEHIGIIIIIHIIIIIIIIIIIHHGIHHHIIIHHGHEIHHIIIIIIIIIIIIIIIIIIIIHIIIHIIIIIIHHIIHIIIIDDDDD
@HISEQ:969:HM2KJBCX2:2:1101:4136:7112 2:N:0:ACTATGCA
TCGCATGGATACCCCAACTATCCCTATTAATCATTACGGTGATCCTAGAAACCAACGAAATAGAATCAGTCCGTCCTATTTCATTATTCCATGCTAATGTATTCAGACGATAGTCTGCTTTAAACACTCTAATTTTTTCAAAGTAACAGTCCTGATTTCCAACCACACCAAATAAATGGCATGAAAGTTCCTCAGAAGGTAGAGATCCATCTCACCAGTACAGACAATTAAGCCTGACCAATGGGTAGACCCCGAAGTTCAACTACGAGCTTTTTAACTGCAACAACTTTAATATACGCTATTGGAGCTGGAATTACCGCGGCTGCTGGCACCAGACTTGCCCTCCAA
+
DDDDDIIIIIIIIIIIIIIIIIIIIIIIIIHHIIIIIIIIIGHIIIIIHIIIIIIIIIHIIIIGIIIIIIIHIIHHIIIIIIHIHHIIIIIIIIHIGIHIIHHIIIHIIIIHIIIIIHIIIIIGIHHHFIIIHIIIIIHIHIIHIIIIIIIGIIIIIIIIIIIHHIIHHHIIHIIIIIIIIIIIIIIIIIHIIIIIIIHIIIIIIIHIIHIIIIIIIIIIIIIIIIIIIIIIIIIIIIIIHIIIHHFIIIIIIIIIIIHGIIIHIHIIIIIIIIIIIIIIIIIIIIIIHHIIIIIIIIIIIIIIIIIIIIIIIIIIIIIIIIIIIIIIIIIIIIIIIIIIIIIDDDDD
@HISEQ:969:HM2KJBCX2:2:1101:17359:7080 2:N:0:ACTATGCA
TCGCATGGATACCCCAACTATCCCTATTAATCATTACGTCGATCCTAGAAACCAACAAAATAGGATCAACGTCCTATTTCATTATTCCATGCTAATGTATTCAAGCGTTAGCCTGCTTTAAACACTCTAATTTTTTCAAAGTAACAGTCCTGTTTCCCTGCAACACCAAATTAATGACATTACAGTTCTTCAAGAAGAAGGAATCAGTAAAGCCAGTACATACCATTGGCACGACCAACCTACTGACCCCGAAATTCAACTACGAGCTTTTTAACTGCAACAACTTTAATATACGCTATTGGAGCTGGAATTACCGCGGCTGCTGGCACCAGACTTGCCCTCCAA
+
DDDDDIFHIIIIIIIIIIHIHIIIIIIIIIIIHIIIIIHIHIIIIIIIIIIIIIIIHIIHIIHHEHHEHIHEHHHHHIIIIIIIIIGIFHHIIIIIIIIIIHHHHHHIIIIIIIIIHHIIIIIIIIIIIHIIIIHGHIIIIIIIIIIIIIIIIIIIIIIIIIIHIIIIIIIIIIIHIIIIHIIIIIIIIIIIIIIIIIIIIIIHIIIHIIIIIIIIHIIIIIIIIIIIIIIIIIIIIIIIHHHGIIIIIIIIIIIIIIIIIHIIIIIIIIIIIIIIIIIIIIIIIIIIIIIIIIIIIIIIIIIIIIIIIIIHIIIIIIIIIIIIIHIIIIIIIIIIIIIIDDDDD
@HISEQ:969:HM2KJBCX2:2:1101:9211:7649 2:N:0:ACTATGCA
TCGCATGGATACCCAACTATCCCTATTAATCATTACGGTGATTCAGAAACCAACAAAACAGGACCACCGTCCTATTCTATTATTCCATGCTAATGTATTCAGACGTAAGCCTGCTTTGAACACTCTAATTTTTTCAAGGTAAAGGTCCTGGTTTCCCACCACGCTAAATTAATAACATGATAGTTCCCCAGAAGGTAGAAATTCTACACACCAGTACAGACTTGTTAGCCCGACCGACGGTAGAACCCCGAAATTCAACTACGAGCTTTTTAACTGCAACAACTTTAATATACGCTATTGGAGCTGGAATTACCGCGGCTGCTGGCACCAGACTTGCCCTCCAA
+
D@DBDIIIIIIIHIIIIIIIHHHHHIIIIHIIIIHIIIHIIIIIIHGIIIIHIHHIIHIGIIIIIIIHIIIIIIIIIEHHIIGIIHIIIGIIIIIIIIIIIIHGIIIIIIIIIIIIIIIIHIIIIIHIIIIIIIIIHHIIIIIIIIIIIIIHIHIIIIIHIIIIIIIIIIIIIIIIIIIIIIIIIIIHIIIIIHIIIHIHIIHIIHHHEIIIIIIIIHHIIIIIIIIIIIHHEHIIIIIIHHHIIHIIIHIIIIHIIIIIIIHHIIIIHIIIIIIIIHHHIIHIIIIIIIHHIHIIIIIIIIIIIIIIIIIIIIIIIIIIIIIIIIIIIIIIIIIIIIIDDDDD
@HISEQ:969:HM2KJBCX2:2:1101:3122:8232 2:N:0:ACTATGCA
TCGCATGGATACCCCAACTATCCCTATTAATCATTACGGTGGTCCTAGAAACCAACAAAATAGAACCACAACGTCCTATTCTATTATTCCATGCTAATCTATTCAAGCAATAGCCCGCTTTAAACACTCTAATTTTTTCAAAGTAAAGGTCCTGGTTCCCCGCGGCACCCAATTAAGGACATCGCGGTTCTCCAGAAGGTGAGAAATTGACTACACCAGTTCATACCCCTTAAGGCACGACCGATGTGTCAATCCCGAAATTCAACTACGAGCTTTTTAACTGCAACAACTTTAATATACGCTATTGGAGCTGGAATTACCGCGGCTGCTGGCACCAGACTTGCCCTCCAA
+
DDDDDIIIIIIIHIIIIIIIIIIIIIIIIIIIIIIIIIIIIIIIIGIIIIGHIIIIHIIGHEHHIIHIIIIHIIIIIIIHIIIIIIIIIIIIIIIGIIIIIHHIHIIIHIIIIHHHIIIIIHIIHHIIIIIHIIIIIIIIIIIIIHIIIHIIIIIIIHIIIIIIIIIIIIIHIIIIIIIIIIIIIIIIIHIHIIIIIIIIIIIIIIIIIIIIIIIIIIIIIIIIIIIIIIIIIIIIIIIIIIIIIIIIIHIHHIIIIIIIIIIIIIIIHIIIIIIIIIIIIIIIIIIIHHHGHHHIIIIIIIIIIIIIIIIIIIIIIIIIIIIIIIIIIIIIIIIIIIIIIIHIIHDDDDD
@HISEQ:969:HM2KJBCX2:2:1101:3940:8452 2:N:0:ACTATGCA
TCGCATGGATACCCCAACTATCCCTATTAATCATTACCTCAGGTTCCGAAGACCAACAAAATAGAACCGAGGTCCTATTCAATTATTCCATGCGAGATTATTCGGGCTTAACGCCTGCTTTGAGCACTCTAATTTTTTCAAAGTAAACGTATTGATCGATCATGACACTCGGTGAAGAGCATCATAATGCGGCTCAATAAAATGTCCTGGTAAAAAGTGACCAATACAATTGGACCCTTTACCTAGAACTGAGATCCAACTACGAGCTTTTTAACCGCAACAACTTTAATATACGCTATTGGAGCTGGAATTACCGCGGCTGCTGGCACCAGACTTGCCCTCCAA
+
DDDDCIIIIIIHHIIIIIIIIIIIIIIIIIIHIIIIIIEHIIGIIIIIIIIIIIIIHIIGHIIIIIIHIIIGHHIIIIIIIIIIIIIIGIIIIICHIIIIIHHIIHHIIIIIIIIIIHIIIIIIIIHIIIIIIIIIIIIIIIHEIIIIIIIIIIIIIIIIIIIIIIIIIIIIIIIIIIHIIIIIIIIIIIIIIIIIIIIIIIIIIIIIIHIIIIIIIIIIIIIIHIIIIIIIIIIIIIIIIIIHIIHIIIIIIIIIIIIIIIIIIIIIIIIIIIIIIIIIIIIIIIIIIIIIIIIIIIIIIIIIIIIIIIIIIIIIIIIIIIIIIIIIIIIIIIIIIIIIDDDDD
@HISEQ:969:HM2KJBCX2:2:1101:14129:8391 2:N:0:ACTATGCA
TCGCATGGATACCCCAACTATCCCTATTAATCATTACGGTGATCCTAGAAACCAACAAAATAGAATCATGCCGTCCTATTTTATTATTCCATGCTAATGTATTCAAGCAAAAATGCCTGCTTTAAACACTCTAATTTTTTCAAAGTAAAGGTCCTGGTTCCTCGTGGCACCCAATTAAGGACATCACGGTTCTCCAGAAGGTGAGAAATTCACTACACCAGTTCATACCCCTTAAGGCACGACCGATGTGCAAATCCCGAAATTCAACTACGAGCTTTTTAACTGCAACAACTTTAATATACGCTATTGGAGCTGGAATTACCGCGGCTGCTGGCACCAGACTTGCCCTCCAA
+
D<<DBHHIHHHHCGHHIIHHEF@HHHIIIIIEHGIHFHDHEHHEGHHHHFHIHGHIIIIHHIC@GHHIFFHE?HHHEFHHHII@EHIH1DD@D@EEHGHHICGEGHEHHHIIIIIIHHFEHIIHIHHHHHHHHIHIIIHGHIIHHIHHHHGIIHEEIHHHIHECHFHHHHHFGHGHIIIIHHIHIHGHIHIIHIIIHHCFHFIIIIHGHHHIIIHHF@HIIIIHIHHIIIHIHHHIHIIIHGIIHIHEFHEHIIIIIIIHIIHHHIIIHIIIHIIIIIIHIHHHHHHHHIIIHHEHIHIHIIEGIHIIHIIIIIIIIIHIIHIIHIIIIIIIIIIIIIIIIIIIIIIIDD@@D
@HISEQ:969:HM2KJBCX2:2:1101:16698:8941 2:N:0:ACTATGCA
TCGCATGGATACCCCAACTATCCCTATTAATCATTACGGTGATCCTAGAAACCAACGAAATAGAATCAGTCCGTCCTATTTCATTATTCCATGCTAATGTATTCAGACGATAGTCTGCTTTAAACACTCTAATTTTTTCAAAGTAACAGTCCTGATTTCCCATCACACCAAATAAATGGCATGAAAGTTCCTCAGAAGGTAGAGATCCATCTCACCAGTGCAGACAATTAAGCCTGACCAATGGGTAGACCCCGAAGTTCAACTACGAGCTTTTTAACTGCAACAACTTTAATATACGCTATTGGAGCTGGAATTACCGCGGCTGCTGGCACCAGACTTGCCCTCCAA
+
DBDDDIIIIIIIIIIIIIIIIIIIIIIIIIHIIIIIIIIIIIIIIIIIIIIHIIHIIGIIIIIIIHIIHHHHHHHIHIHIIGHIGHHIIHHHHH?HHFIIIIIIIIIIIIHIIHIIIIIIIIIIHIIIHIIIIHIIIHIIIIIHIIIIIIIIIIIIIIIIIIIIIIIIIIIIHIHIIIIIIIIIIIIIIIIIIIHHGIIIIIIIIIHIIIIIIIIIIIIIIIIIHIIIIIIIIIIIIIIIIIIIIHDIIIIIIIIIIIIIIIIIIIIIIIIIIIIIIIIIIIIIIIIIIIIIIIIIIIIIIIIIIIIIIIIIIIIIIIIIIIIIIIIIIIIIIIIIIIIIIIIDDDDD
@HISEQ:969:HM2KJBCX2:2:1101:16888:8999 2:N:0:ACTATGCA
TCGCATGGATACCCCAACTATCCCTATTAATCATTACGGTGGTCCTAGAAACCAACAAAATAGAACCATGCCGTCCTATTTTATTATTCCATGCTAATGTATTCAAGCAAAAATGCCTGCTTTAAACACTCTAATTTTTTCAAAGTAAAGGTCCTGGTTCCCCGCGGCATCCAATTAAGGACATCGCGGTTCTCCAGAAGGTGAGAAATTGACTGCACCAGTTCATACCCCGTGAGGCACGACCGATGCGCCAATCCCGAAATTCAACTACGAGCTTTTTAACTGCAACAACTTTAATATACGCTATTGGAGCTGGAATTACCGCGGCTGCTGGCACCAGACTTGCCCTCCAA
+
DDDDDIIIIIIIIIIIIIIIIIIIIIIIIIGHIIIIHIIIIIIIIIIIIIIIIIIIIIIIIHFIIIIHIIIIIIIIIIIHHIIHIHIGIIIHIHICHHEGHHHIIIHIIHIIIIIIIIIIIIHHIIIIIIIIHIIIIIIIIIIIIHHHHIIIIIIIIIIIIHIIIHHIIIIIIIHIHIIIIIIIIIIIIIIIIIIIIHIIIIIIIIIIIIIIHIHIIIIIIIIIIIHIHIIIIIIIIIIIIIIIIIIIIIIHIIIIIIIIIIIIIIIIIIIIIIIIIHGHIIIIIIIIIIHIIIHIIHHIHIIIHIIIIIIHIIIIIIIIIIIIIIIIIIIIIIIIIIIIIIIIIIIIDDDDD
@HISEQ:969:HM2KJBCX2:2:1101:8907:8623 2:N:0:ACTATGCA
TCGCATGGATACCCCAACTATCCCTATTAATCATTACGGTGATCCTAGAAACCAACAAAATAGAACCATGCCGTCCTATTCTATTATTCCATGCTAATGTATTCGAGCAAAAATGCCTGCTTTAAACACTCTAATTTTTTCAAGGTAAAGGTCCTGGATCCGCAAGACACCCAATAAAGGACATCAAGTTTCTCCAGAAGGTGAGAAATCAACAGTAACAGTTCATACCCCTTAAGGCATGACCATCACGTCAATCCCGAAATTCAACTACGAGCTTTTTAACTGCAACAACTTTAATATACGCTATTGGAGCTGGAATTACCGCGGCTGCTGGCACCAGACTTGCCCTCCAA
+
DDDDCIIIIIIIIIIIIIIIIIIIIIIIIIIIIIIIIHIIIIIIIIIIIIIIIIIIIIIIIIIIIIIIIIIIIIIIIIIIIIHIIIIIHIHHHCHIIIGIIHHIIIIIIIIIIIIIIIIIIIIIIIIIHIIIIIIIHIIHIIIIIIIIIIIIIHIIIIIIIIIIIIIHIIIIIIIIIIHIIIIIIIIIIIIIIIIIIHIIIIIIIIIIHIIIHGIIIHIIIIIIIIIIIIIIIIIIIIIIIIIIIIIHIHHGIIHIIIIIIIIIIIIIIIIIIIIIIIIIIIIIIIIIIIIIIIIIIIIHIIIIIIIHIIIIIIIIIIIIIIIIIIIIIIIIIIIIIIIIIIIIIIIIDDDDD
@HISEQ:969:HM2KJBCX2:2:1101:10715:9173 2:N:0:ACTATGCA
TCGCATGGATACCCCAACTATCCCTATTAATCATTACGGTGGTCCTAGAAACCAACAAAATAGAACCACAACGTCCTATTCTATTATTCCATGCTAATCTATTCAAGCAAATGCCTGCTTTAAACACTCTAATTTTTTCAAGGTAATGGTCCTGGCTCCCCGGCACACCCAATAAAGGACATACTGGTTCACCAGAAGGTGGACCCGACACAGGACAGTACTCGCCAAAGACGGACCGCCCGGCCAGGCCTAAAATTCAACTACGAGCTTTTTAACTGCAACAACTTTAATATACGCTATTGGAGCTGGAATTACCGCGGCTGCTGGCACCAGACTTGCCCTCCAA
+
DDDDDIIHIIIIIHHHIIIHHEHIIIIIIIIIIIIIIIIIHIIIIHHHIIIIIIIIIIIIIGFEHHIGIFHIIHHHHIEIHHIHIIIIIIIIIIHIHIIIIHHIIIIIIIIIIIIIIIIIIIHHHIHIIIHHIHHIHIHIIIIIIIIIIHHIIIHHHIIIIIIIIHIIIGIHHIIIIIHHIIIIIIIIIIIIIIIIIIIIIIHIIIIIIIIIIIIIIIIIIHIIIIIIIIIIIIIIIIIIIIIIHIIIIIIIIIIHIIIIIIIIIIIIIIIIIIIIIIIIIIIIIIIIIIIIIIIIHGD<DIIIIIIIIIIIIIIIIIIIIIIIIIIIIIIIIIIIIIIIIDDDDD
@HISEQ:969:HM2KJBCX2:2:1101:1457:9039 2:N:0:ACTATGCA
TCGCATGGATACCCAACTATCCCTATTAATCATTACGTCAATCCTAGAAACCAAAAAAATAGGATCAAACGTCCTATTTCATTATTCCATGCTAATGTATTCAAGCGTTAGCTTGCTTTAAACACTCTAATTTTTTCAAAGTAACAGTCCTGTTTCCCTGCAACACCAAATTAATGGCATTACAGTTCTTCAGAAAGGAGGAATCAGCGAAGCCAGTACATACCAGTGGCATGACCAACCTGCTGACCCCGAAATTCAACTACGAGCTTTTTAACTGCAACAACTTTAATATACGCTATTGGAGCTGGAATTACCGCGGCTGCTGGCACCAGACTTGCCCTCCAA
+
DDDDDIIIIIIIGIIHIIIIIIIIGIIIIIIHHIIIIIIIIIIHIHIIIIIIIIIIIIHIIIHIGHHGIIIHHIIIIIIHIIIIIGIHIIIFEHHHIIIHGGHIIHHIIHIIIIIIHGHIHIHHHIHIHHIIIIIIIIHHIHIIIIIHIIIIIIIIHHIIIHHIIHIIIHHIIIIIIIIIIIIIIIIIIIIIIIIIIIIIIIIHIIIIIIIIIIIIIIIIIIIHIIIIIIIIIIIIIIIIIIHGIHGIIIIIIIIIIIIIIIIIIIIIIIIIIIIIIIHIIIIIIIIIIIIIIIIIIIIIIIIIIIIIIIIIIIIIIIIHIIIIIIIIIIIIIIIIIIIIDDDDD
@HISEQ:969:HM2KJBCX2:2:1101:7515:9606 2:N:0:ACTATGCA
TCGCATGGATACCCCAACTATCCCTATTAATCATTACGTCAATCCTAGAAACCAACAAAATAGGATCGAACGTCCTATTTCATTATTCCATGCTAATGTATTCAAGCGTTAGCCTGCTTTAAACACTCTAATTTTTTCAAAGTAACAGTCCTGTTTCCCTGCAACACCAAATTAATGACATTACAGTTCTTCAGAAAGGAGGAATCAGCGAAGCCAGTGCATACCAGTGGCACGACCAACCTGCTGACCCCGAAATTCAACTACGAGCTTTTTAACTGCAACAACTTTAATATACGCTATTGGAGCTGGAATTACCGCGGCTGCTGGCACCAGACTTGCCCTCCAA
+
DDDDDIIIIIIIIIIIHHHIIIIIIIIIIIIHIIIIIIHIIHIHIIIIIIIIIIIIGHIIIIHIIIIIDHIIIIIIIIIIIIIHIIIIHHIIIIIIIIIIHHHHIHIIIIIIIIIIIIHIHIIIHIIIIIIHIIHHIIIIIIIIIIIIHIIIIIIIIIIIIIIIIIIIIHHIIHIIIIIHIIIIIHHIHIIIIIIIIIIIIIIIIIIIIIIIIIIIIIIHIIIIIIIIIIIIIIIIIIIIIIIHGIIIIIIIIIIIIIIIIIIIIIIIIIIIIIIIIIIIIIIIIIIIIIIIIIIIIIHGHIIIIIIIIIIIIIIIIIIIIIIIIIIIIIIIIHIIIIIIIDDDDD
@HISEQ:969:HM2KJBCX2:2:1101:8023:11560 2:N:0:ACTATGCA
TCGCATGGATACCCCAACTATCCCTATTAATCATTACGGTGGTCCTAGAAACCAACAAAATAGAACCACAACGTCCTATTCTATTATTCCATGCTAATCTATTCAAGCAATAGCCCGCTTTAAACACTCTAATTTTTTCAAGGTAATGGTCCTGGCTCCCCAACACACCCAATAAAGGACATGCTGGCTCACCAGAAGGAAGACCCGACAGCAGACAGTACTCGCTAAAGACGGACCGCCCGGCCAGGCCTAAAATTCAACTACGAGCTTTTTAACTGCAACAACTTTAATATACGCTATTGGAGCTGGAATTACCGCGGCTGCTGGCACCAGACTTGCCCTCCAA
+
DDDDDIIHIIIIIIHHIIIGIHIIIIIIIIIIIIIIIIIIIIIIHIIIIIIHIIGIHIIIIHHFHHIIIIIIIHHHIIHHIIIGIHIIEHGIHHHIIIIHIIHHIIHIIIIIIIIIHIIIIIIIIIIIHIIIIIIIIIIIIIIHIIHGIIIIIIHHEIIIIIIHIIIIHIIIIIIIHIIIIIIIIHIIHHHGIIIIIIIIIIIIIIIIIIIIIIIIIIIIIHIIHIIIIIHI=IIHHHIIIIIIIIIIHEIIIIIIIIIIIIHIIIIIIIIIIIIIIIIIIIIIIIIIIIIIIHIIIHHHHIIIIIIIIIIIIIHIIIIIIIIIIIIIIIIIIIIIIIIIIDDDDD
@HISEQ:969:HM2KJBCX2:2:1101:18482:11352 2:N:0:ACTATGCA
TCGCATGGATACCCCAACTATCCATTAATCATTACGGTGGTCCTTGAACCAACAAAATAGAACCACAACGTCCTATTCTATTATTCCATGCTAATCTATTCAAGCAAAAGCCTGCTTTAAACACTCTAATTTTTTCAAGGTAATGGTCCTGGCTCCCCGGCACGCCCAATTAAGAACATACCGATTCACCAGAAAGATAGACCCGACGACAGAACAGTACTCGCCAGAGACAGACCGTCCGGCCAGGCCTAAAATTCAACTACGAGCTTTTTAACTGCAACAACTTTAATATACGCTATTGGAGCTGGAATTACCGCGGCTGCTGGCACCAGACTTGCCCTCCAA
+
DDDDDIIGHHIHHHIHHIIIIIIIIIIIIIIIIIIIIIIGIIHGHHHIIIIHHIIHIIIIIIIHIIIIHIHHHEHHIIIEHIIHIFHHIIHHCHIIIIIIIGHIHIIHIHHHHIHHGHIIIIIHIHIIIHIGHHHIHGIGIIIIIHHHHHHIGIGIIIIGIIIHHHFIIIHIIHIHIHIIIHHIIIIIIIIHHHIIIHIHIIHIHHIIIIHIIIHIIIHHHIIHIIIHHIIIIIIHHGIIIIGIIIHHHIIIIIIIIIIHIHIGHIIIIIIIHHIIIIIIHHFIIIIIIIIIHIHGIHHGIIHIIIIIIIHIIHIIHIIIIIIIIIIIIIIIHIIIIIIIDDDDD
@HISEQ:969:HM2KJBCX2:2:1101:5052:12059 2:N:0:ACTATGCA
TCGCATGGATACCCCAACTACCCCTATTAATCATTACGGTGGTCCTAGAAACCAACAAAATAGAACCACAACGTCCTATTCTATTATTCCATGCTAATCTATTCAAGCAATAGCCCGCTTTAAACACTCTAATTTTTTCAAGGTAATGGTCCTGGCTCCCCAACACACCCAATTAAGGACATACTGGTTCACCAGAAGGAAGACCCGACAACAGGACAGTACTCGCCAAAGACGGACCGCCCGGCCAAGTCTAAAATTCAACTACGAGCTTTTTAACTGCAACAACTTTAATATACGCTATTGGAGCTGGAATTACCGCGGCTGCTGGCACCAGACTTGCCCTCCAA
+
DDDDDIIHHIIIIIIIIIII1DHIIIIIIIIIIHIIIHIIIHIIIIIIIIIIIIIIIIIIIIDHHHIIIIIIIIIHIIIHHIIIIIHIIIIIIIIIIIIIIFHIIIIHIHHHGHHIIIHIIIIHHHHIIIIIHHIIIIIIIIIIIIIIIIIIIHIHIIIHIIIIHHHIHIIIHHHIIIIIIIIIIIIIIIHHHIIIIIIIIIIIGIIIIIIIIIHIHIIIIHIIIHIIIIIIIIIIIIIIIIIIIIIIIGIGIIIIIIIIIIIIIIHIIIIIIIIIIIIIIIHIIIIIIIIIIGIIIIHIHIIIIIIIIIIIIIIIIIIIIIIIIIIIIIIIIIIIIIIIIIDDDDD
@HISEQ:969:HM2KJBCX2:2:1101:6218:13076 2:N:0:ACTATGCA
TCGCATGGATACCCAAACTATCCCTATTAATCATTACGTCGATCCTAGAAACCAACAAAATAGAATCAAACGTCCTATTTCATTATTCCATGCTAATGTATTCAAGCGTGAGCCTGCTTTAAACACTCTAATTTTTTCAAAGTAACAGTCCTGATTCCCCACAACACCAAATAAATGACATCATGGTTCGTCAGAAGGGAGAAACCAACAATACCAGTACGTACCGAGGCACGACCGACATGATGGTCCCGAAATTCGACTACGAGCTTTTTAACTGCAGCAACTTTAATATACGCTATTGGAGCTGGAATTACCGCGGCTGCTGGCACCAGACTTGCCCTCCAA
+
DBBA@=EHHC@1DH1<@@GDE11DFE1<<<C11<FEHH@CC?GHCCCEEF?C111<<11D11<<1<FHF<FE<1<0DHHHHCF111<D@1GE?GFHFHFCEGHHHHFHEG<CHHIHIIIHHIIHHH?CHHGIHHFFCF@1G@HGHHCHIHHFF'19IHHA<CDGB<FHFHHEEHF<C<ECF/F??H7<G?CE@HHFEFEED<.@HEECGD1<<FG><CEFGHEHCCHHEA<HECC@IIDIHGF<EHCC/F@EHCHGEHCEGC=HEGIIIHIHCGEHFCDD<@HCCHHHG@HIHIHIH@IHHEHEIIHFEGFCIHHHHHCHHHHIHEEEHIIHEECHE<EF@@DD?
@HISEQ:969:HM2KJBCX2:2:1101:12319:13069 2:N:0:ACTATGCA
TCGCATGGATACCCCAACTATCCCTATTAATCATTACGGTGGTCCTAGAAACCAACAAAATAGAACCACAACGTCCTATTCTATTATTCCATGCTAATCTATTCAAGCAAATGCCTGCTTTAAACACTCTAATTTTTTCAAGGTAATGGTCCTGGCTCCCCGGCACACCCAATAAAGGACATACTGGTTCACCAGAAGGTGGACCCGACACAGGACAGTACTCGCCAAAGACGGACCGCCCGGCCAGGCCTAAAATTCAACTACGAGCTTTTTAACTGCAACAACTTTAATATACGCTATTGGAGCTGGAATTACCGCGGCTGCTGGCACCAGACTTGCCCTCCAA
+
@@0@@HH?<FEHHHIHIIGHIIIIIIIIGIIIIIIIIHHH10<DHIHHIHHIHIIIIIIFHHH?1CGH1<@EC<C<ECHH?@1D<GHGEEEG1<1C<FE@H<C1GHHHEGGF@H?611EFFHFB@D81<@G?IIIHHDEGGGC1HFED;DH7F;F?1HHEC#9C8<EGDCHEGIHEHHBE@AIGDECGA@EIIHIIIIHHIHHE?GCHHHHHC0D00C@DDHCGHD<@GF:C:IHHHDIIHHHE<@@FHG1HIIIIIIIIHIIIIIIIIIIIIIIIIIIIIIIIIIIIIIIIIIIIIIIHHIIIIIIIIIIIHIIIIIIIIIIIIIIIHIIIIIIIIHIIIDDDDD
@HISEQ:969:HM2KJBCX2:2:1101:17986:13523 2:N:0:ACTATGCA
TCGCATGGATACCCCAACTATCCCTATTAATCATTACGGTGGTCCTAGAAACCAACAAAATAGAACCACAACGTCCTATTCTATTATTCCATGCTAATCTATTCAAGCAATAGCCCGCTTTAAACACTCTAATTTTTTCAAGGTAATGGTCCTGGCTCCCCAACACACCCAATTAAGGACATACTGGTTCACCAGAAGGAAGACCCGACAACAGGACAGTACTCGCCAAAGACGGACCGCCCGGCCAAGTCTAAAATTCAACTACGAGCTTTTTAACTGCAACAACTTTAATATACGCTATTGGAGCTGGAATTACCGCGGCTGCTGGCACCAGACTTGCCCTCCAA
+
DDDDDIIIIIIGIIIIIIIIIIIIIIIHIIHIIIIIIIIIIIIIIIIHIIIIIIIIIIIIHHGHHIIHHHIIHHGHIIGHHIIIIGHHIIIIIIIIIIIIIHIIIIHHHIHIHHIIIIHHHIHIIIIIIIIIIIIHEHIIIHHHIIIHHHHHHHHHEEHHHIIIHHIIHIHIIFIIIIIIIIIIIHIIIIIIIIIIGIIIHIIIIIIIIIIIHIHIIIIIIIIIIIIIIHIIHIIIIIIIIIHIIHIIIHIIIIIIHHIIIIIIIIIIHFIIIIIIIIIIIHIHHIIHIIIIIIHIIIIIHHIIIIIIIIIIIIIIIIIIIIIIIIIIIIIIIIIIIIHIIIDDDCD
@HISEQ:969:HM2KJBCX2:2:1101:15581:15387 2:N:0:ACTATGCA
TCGCATGGATACCCCAACTATCCCTATTAATCATTACGGTGATCCTAGAAACCAACAAAATAGAACCATGCCGTCCTATTCTATTATTCCATGCTAATGTATTCGAGCAAAATGCCTGCTTTAAACACTCCAATTTTTTCAAAGTAACAGTCCTGTTTCCCTGCAACACCAAATTAATGACATTACAGTTCTTCAAGAAGGAGGAACCAGTAAAGCCAGTACATACCAGAGGCACGACCAACCTACTAATCCCGAAATTCAACTACGAGCTTTTTAACTGCAACAACTTTAATATACGCTATTGGAGCTGGAATTACCGCGGCTGCTGGCACCAGACTTGCCCTCCAA
+
DDDDDHIIIIHHHIIIIIIIIHIIIIIIIIIIIIIIIIIIIIIIIIIIIIIIHHIIIIIIIIIIIIHIIHHIIHHIIIFHIIIIIIGHHHIIIIIIGIIHHHHIIIIHIIIIIHHIIIIIIIIIHHHHIIIIIIIIIIIIIHIIIIIIIIHII$HIIIIIIIIIIIIIIIIIIHHIIIIIIIIIIIIIHIHIIHIIHIIIIIIIIIIIIIIIIIIIIIIIIIIIIIIHIIIIIIIIIIGIHIIIIHHIHGIIIIIIIIIGIIIIIIIIIIIIIIIHHIHIIIIIIIIIIIIIIIIIIHIIIIIIIIIIIIIIIIIIIIIIIIIIIIIIIIIIIIIIIIIIIIIDDDDD
@HISEQ:969:HM2KJBCX2:2:1101:15225:15087 2:N:0:ACTATGCA
TCGCATGGATACCCCAACTATCCCTATTAATCATTACATCGATCCTAGAAACCAACAAAATAGAATCTGATGTCCTATTTCATTATTCCATGCTAATGTATTCAAGCGTAAGCTTGCTTTAAACACTCTAATTTTTTCAAGGTAACAGTCCTAATTCCCCATAACATCAAATAAATGACATTATGGTTCTTTAGAAGGTGAGAACCAATAAAACCAGTACATACCAAGGCATGACCGATTCCTTGATCCCGAAATTCAACTACGAGCTTTTTAACTGCAACAACTTTAATATACGCTATTGGAGCTGGAATTACCGCGGCTGCTGGCACCAGACTTGCCCTCCAA
+
DDDBDIIIIIIIIHIIIIIIIIIIIIIIIIIIIIIIIIIIIHHHHIIIIIIGHHHHHIGIIGHIIIIIIHIIHIIIIIIIHHHHIIIIHHIHIIIIIIHIIHEIIIFIIIIIIIIFHHIIIIIIIIFFIIIIIIIIIIIIIGIIHHHIIHIIIIIHIIHIIHIHHIIIIIIIIIHHHHIIIHIIIIIHIHIIIIIIGHHHHHIHHHHHIIIIIIHIHIHIIGIIIIIHIHIIIHIHIIIIIHIHIIIIIIHIHIHIIIIIIHHHFHIIIIIIIHIIIIHIIIIIHHIIHHIIIIIIIIIIIIIIIIIIIIIIIIIIIIIIIIIIIIIIIIIIIIIHIHIIDDDDD
@HISEQ:969:HM2KJBCX2:2:1101:5980:16425 2:N:0:ACTATGCA
TCGCATGGATACCCCAACTATCCCTATTAATCATTACGTCAACCCTAGAAACCAACAAAATAGGATCAAACGTCCTATTTTATTATTCCATGCTAATGTATTCAAGCGTTAGCCTGCTTTAAACACTCTAATTTTTTCAAAGTAACAGTCCTGTTTCCCCGCAACACCAAATTAATGGCATCACGGTTCTTCAAGAAGGAGGAATCAGCGAGGCCAGTGCATACCATTGGCACGACCAACCTGCTGACCCCGAAATTCAACTACGAGCTTTTTAACTGCAACAACTTTAATATACGCTATTGGAGCTGGAATTACCGCGGCTGCTGGCACCAGACTTGCCCTCCAA
+
ADDAB@<FHGCFE?EHHGC<1DCG1FGHHCE<FEHEHHEHH=C1CFEDHIHEDGHDH?G1D1CF@GCEGEHCEEHHEGEHHEEHHEHIIHCCH?DE@EF@GHEGGCHHIHH??FHFCGE1FGIHH@EFHGGHB@CCHHFHFHEHGFIHHHEIHHEHCGHCGDEEHHE?EHG?HHGHH@HHHHFE<FEHHIHEIHHGF@F<:EHHHHHHIHHHCDHFHE@FFHGHF@HFCFFHHECHCHHFG@FCB<HH@@1HGHHHGHEGCD<<<11EGEHGH@?HEEGIIHEHF@?HHG@HHHHEHIHED@1HHIHCIHGFIIIHHCHG@EEEECHEHHIHGHHHGHCE@D?@@@
@HISEQ:969:HM2KJBCX2:2:1101:8846:15769 2:N:0:ACTATGCA
TCGCATGGATACCCAACTATCCCTATTAATCATTACGGTGGTCCTAGAAACCAACAAAATAGAACCACAACGTCCTATTCTATTATTCCATGCTAATCTATTCAAGCAATAGCCCGCTTTAAACACTCTAATTTTTTCAAGGTAATGGTCCTGGCTCCCCAACACACCCAACAAAGGACATGCTGGTTCACCAGAAGGAAGACCCGACAACAAGACAGTACTCGCCAAAGACGGACCGCCCGGCCAGGCCTAAAATTCAACTACGAGCTTTTTAACTGCAACAACTTTAATATACGCTATTGGAGCTGGAATTACCGCGGCTGCTGGCACCAGACTTGCCCTCCAA
+
DDDDDIIIIIIIIIIIIIIIIIIIIIIIIIIIIIIIIIIIIIIIIHIHIIIIIIIIIIIIIHGHIIIIIIIIHIIIIIIHIIIIIIIFHIIIIIIIIIIHIIHHIHIIIIIIIIIIIIIIIIIHIIIIIIIIIIIIIIIIIIIIIIIIIHIIIIHHIIIIIIIIIIHIIIIHIIIIIIIIIIIIIIIIIIIIIIIIIIIIHHIIIIIIIIIIIIIIIIIIIIIIIIIIIIIIIIIIIIIIIIIIHII=IIIIIIIIIIIIIIIIIIIIIIIIIIIIIIIIIIIIIIIIIIIIIIIIIIIIIIIIIIIIIIIIIIIIIIIIIIIIIIIIIIIIIIIIIIIIIDDDDD
@HISEQ:969:HM2KJBCX2:2:1101:3265:18128 2:N:0:ACTATGCA
TCGCATGGATACCCCAACTATCCCTATTAATCATTACTTCAGCTCTAGAAACCAACAAAATAGAACCGAAGTCCTAAATTATTATTCCATGCTAATGTATTCATAGCATTAAGCCTGCTTGAAACACTCTAATTTTTTCAAAGTAAAAGATCCAATACCATGTCACCCTTCAATGAAGAAGAGCAACACAGCGATTGGAAGGATGGCTAGAGCGTCGCGGCACTAACACACGAAACCGTGGCCGGCCAGACGCTGCAAAGCCAGAAATCCAACTACGAGCTTTTTAACTGCAGCAACTTTAATATACGCTATTGGAGCTGGAATTACCGCGGCTGCGGGCACCAGACTTGCCCT
+
DDDDDIIIIIIIIIIIIIIIIIIIIIIIIIIIIIIIIIIIIIIIIIIIIIIIIIIIGHIIIIEHFIIHIIHHIEHIIIIIIIHIIIIHIIIIIIIIHIIIICHHIIIHIIIIHFHHIIIIHIHIIIIIIIHHHHHGHIHIIIHIIIIIHIIIIIIIIIIIIIIIIIIIIIIIIIIIIIIIHIIIIIIIIIIIIIIIIIIIIIIIIIIHIIIIIIIIIIIIIIIIIIIIIHIIHHHIIIIIIIIIIIIIIIIIHIIIIIIIIHIHIIIIIIIIIIIIIIIIIIIIIIIIIIIIIIIIIIIIIIIIIIIIIIIIIIIIIIIIIIIIIIIIIIIIIIIIIIIIIIIIIIIIIDDDDD
@HISEQ:969:HM2KJBCX2:2:1101:19110:16504 2:N:0:ACTATGCA
TCGCATGGATACCCCAACTATCCCTATTAATCATTACGTCGATCCTAGAAACCAACAAAATAGAATCAAACGTCCTATTTCATTATTCCATGCTAATGTATTCAAGCGTAAGCCTGCTTTAAACACTCTAATTTTTTCAAAGTAACAGTCCTGATTCCCCACGACACCAAATTAATGACATCGCGGTTCTTCAGAAGGTAGGAACCGATAATGCCAGTGCGTACCGAAGCACGACCAACAATTCGATCCCGAAATTCAACTACGAGCTTTTTAACTGCAACAACTTTAATATACGCTATTGGAGCTGGAATTACCGCGGCTGCTGGCACCAGACTTGCCCTCCAA
+
@B@@DEHHHHEEHHIIIIEFH?GGEHHIIIG@EHHHHHCHHCCGGHIIHIICGHHHHIIHHICDDCHIFEE0<FDEHCFGGC@FFHIIEHHICFHHGHHHIFEHIE@<GHHH@@GEFH@GHHIIIHIIHHEHHHFH?FGHFEHIHHFCEEDHEGEHDCCEHEHAACHIIIFH@FHHA@ECHDCH@EIIHGEEHFIHHHCGGIIHHHHHHIIHFHIHDHCHG5G=E@EHFHIHEDDHDFHHH@0@@?C?E@IIHGHFEIIHHEHIIIGIIHHHF1@HIIHHHIHCC1IFHIIIIIIIHGIHHGCEHIHIIHCHHHDEGIHIECEHHGHIHHIHHH@HCDHHD?@D?
@HISEQ:969:HM2KJBCX2:2:1101:2030:18622 2:N:0:ACTATGCA
TCGCATGGATACCCCAACTATCCCTATTAATCATTACGGTGATTCAGAAACCAACAAAACAGGACCACCGTCCTATTTTATTATTCCATGCTAATGTATTCAGACGTAAGCCTGCTTTGAACACTCTAATTTTTTCAAGGTAAAGGTCCTGGTTTCCCACCACGCTAAATTAATAACATGATGGTTCCCCAGAAGGTAGGAATTCTACACGCTAGTACAGACTGGTTAGCCCGACCAACGGTAGAACCCCGAAATTCAACTACGAGCTTTTTAACTGCAACAACTTTAATATACGCTATTGGAGCTGGTATTACCGCGGCTGCTGGCACCAGACTTGCCCTCCAA
+
DDDDDIIHIIIEHHIIIIIIIIIIIIIIIIIIIIHIIIIIIIIIIIHGIIIIIIIIIIIIIHGHHIIIDHHIIIIIIIIIIIIHIIEHIHGGIIIIHIIIIHIIIIIIIIIIIIIIIIIHHIIHIIIIIIIIIIGHHIIIIIIIIIIIIIIIIIIIIHHGIIIIIIIIIIIIIIIIIIIHHIIIHHIIIIIIIIIIIIIIIIIIIIHIIIIIIIIIIIIIHIIIIIIIIHIIIIIIIIIIHHHGIIIIIIIIIIIIIIIIIIIIIIIIIIIIIIIIIIIIIIHIIIIIIIHHHIIIIIIIIIIIIIIIIIIIIIIIIIIIIIIIIIIIIIIIIIIIHIIIDDDDD
@HISEQ:969:HM2KJBCX2:2:1101:12043:19229 2:N:0:ACTATGCA
TCGCATGGATACCCCAACTATCCCTATTAATCATTACATCGATCCTAGAAACCAACAAAATAGAATCGGATGTCCTATTTCATTATTCCATGCTAATGTATTCAAGCGTGAGCCTGCTTTAAACACTCTAATTTTTTCAAGGTAACAGTCCTAATTCCCCGTGACACCAAATTAATGGCATTACGGTTCTTTAGAAGGTGAGAAATCAATAATATCAGTACATACCAACGGCATGACCGAAACATTGATCCCGAAATTCAACTACGAGCTTTTTAACTGCAACAACTTTAATATACGCTATTGGAGCTGGAATTACCGCGGCTGCTGGCACCAGACTTGCCCTCCAA
+
DDDDDIIIIIIIIIIIIIIGIIIIIIIIIIIIIIIIIIIIIIIIIIIIIIIIIIIIIIIIIIHHHIIIIHIIIIIIIHIIIIIIIIIIIHHHIIIHHIHIIGIIIIIIIIIIIIIIIIIIIIIIIIIIIIIIIIIIIIIIHIIIIIIIIIIIIIIIIIIIIIIIIIIIIIIIIIIIIIIIIIIIHIIIIHIIIIIIIIIIIIIIIIIIIIIIIIIIIIIIIIIIIIIIIIIIIIIIIIIIIIIIIHIIIIIIIIIIIIIIIIIIIIIIIIIIIIIHIIIIIIIIIIIIIIIIIIIIIIIIIIIIIIIIIIIIIIIIIIIIIIIIIIIIIIIIIIIIIIIIIIDDDDD
@HISEQ:969:HM2KJBCX2:2:1101:13640:20193 2:N:0:ACTATGCA
TCGCATGGATACCCCAACTATCCCTATTAATCATTACGGTGATCCTAGAAACCAACAAAATAGAACCATGCCGTCCTATTCTATTATTCCATGCTAATGTATTCGAGCAAAAATGCCTGCTTTAAACACTCTAATTTTTTCAAGGTAAAGGTCCTGGATCCGCAAGACACCCAATTAAGGACATCAAGTTTCTCCAGAAGGTGAGAAATCAACAGCGACAGTTCATACCCCTTAAGGCATGACCATCACGTCAATCCCGAAATTCAACTACGAGCTTTTTAACTGCAACAACTTTAATATACGCTATTGGAGCTGGAATTACCGCGGCTGCTGGCACCAGACTTGCCCTCCAA
+
DD@BDHIIIII?EHHHHIIIIIIGHIHIGHHIIIIIEHIIHFHHIGIIHHIIIIIIHHIHHHHFHIIHIIGHHHHHIIIIIFHIHHIHIHHHHIIIIIHHHCHIIIIIIHIIGIIIHIHIHHHHHHGHIHHHHIIIIHIIIIIIIIIIGIIIIHGIIIIHIIHIIIIIIIHHIIIHHIIIHIHHEHIIGIIIIIIIIIIIIHIIIIIIIIIIIIIHIIIIIIIIHHIIIIIIIIIIIIIIIIIIIIIIIHGHIHIGIIIIGIIIIIIIIIIIIIIIIIIHIIIIIIIIIIIIIIIIIIHIHIIIIIIIIIIIIIIIIIIIIIIIIIIIIIIIIIIIIIIHIIIIIIIIDDDDD
@HISEQ:969:HM2KJBCX2:2:1101:15889:20185 2:N:0:ACTATGCA
TCGCATGGATACCCAACTATCCTATTAATCATTACGTCAATCCTAGAAACCAACAAAATAGGATCAACGTCCTATTTCATTATTCCATGCTAATGTATTCAAGCGCGAGCCTGCTTTAAACACTCTAATTTTTTCAAAGTAACAGTCCTGATTCCCCACCACACCAAATTAATGACATGATGGTTCGTCAGAAGGTAGAAATCAGTAACACCAGTACGTACCGAAGGCACGACCAGCGTACTAATCCCGAAATTCAACTACGAGCTTTTTAACTGCAACAACTTTAATATACGCTATTGGAGCTGGAATTACCGCGGCTGCTGGCACCAGACTTGCCCTCCAA
+
DDDCDIIIIIIIIHIIHHIHIIIIIIIIIIIIIHIIIIIIIIIIHHIIIIIIIHIIIIHHEHHGHHHIHHHIIHIIIIIIIIIHHCHHHIHHIIIIHIIIIHHIIHIIHIIIIHIIIIIIIIIIHIIIHIIHIHIIHIIIIIIIIIIIIIHIIIIHHHIIIIHHIHIIHIIIIIIIIIIIIIIIGIIIIIIIIIIIIIIIIIIIIIIIIIHIIIIIIIIIHIIIIIIIHIIIGIIIII?IHHIHIIIIIIIIIIIIIIIHHIIHIIIIIHIHIIIIIIIIIIIIIIIIIIIIIIIIIIIIIIIIIIIIIIIIIIIIIIIIIIIIIIHIIIIIIIIIIIDDDDD
@HISEQ:969:HM2KJBCX2:2:1101:1570:20611 2:N:0:ACTATGCA
TCGCATGGATACCCAACTATCCCTATTAATCATTACGTCGATCCTAGAAACCAACAAAATAGAATCAAACGTCCTATTTCATTATTCCATGCTAATGTATTCAAGCGTGAGCCTGCTTTAAACACTCTAATTTTTTCAAAGTAACAGTCCTGATTCCCCACAACACCAAATAAATGACATCATGGTTCGTCAGAAGGGAGAAACCAACAATGCCAGTACGTACCGAGGCACGACCGACATGATGGTCCCGAAATTCAACTACGAGCTTTTTAACTGCAGCAACTTTAATATACGCTATTGGAGCTGGAATTACCGCGGCTGCTGGCACCAGACTTGCCCTCCAA
+
DDDDDIIIIIIIIIIIIIIIIIIIHIIIIIIIIIIIIHIHHHIIIHIIIIIIHIIIIIHHIIIIHHIIIHHHIIIIIIIIIGIGEHIGIIGEHHIHHHIHIHHHIIHIHHHIIIIIHHHHHIGHHIIIIIIIHIIIIIIIIIHIIIIIGIIIHHGIIHIHIIIIIIIIIHHIIIIHHHIHHIIIIIIHIIIIIIIIIIIIIIIIIIIIIIIIIIIIIIIIIIIIIIIIIIIIIIIIIIIIIHGIIIIIIIIIIIIIIHHHEHHHIIIIIIIIIIIIIIIIIIIIIIIIIIIIIIIIIIIIIIIIIIIIIIIIIIIIIIIIIIIIIIIIIIIIIIIIIIIDDDDD
@HISEQ:969:HM2KJBCX2:2:1101:7211:21836 2:N:0:ACTATGCA
TCGCATGGATACCCCAACTATCCCTATTAATCATTACGGTGGTCCTAGAAACCAACAAAATAGAACCACAACGTCCTATTCTATTATTCCATGCTAATCTATTCAAGCAATAGCCCGCTTTAAACACTCTAATTTTTTCAAGGTAATGGTCCTGGCTCCCCAACACACCCAATTAAGGACATACTGGTTCACCAGAAGGAAGACCCGACAACAGGACAGTACTCGCCAAAGACGGACCGCCCGGCCAAGTCTAAAATTCAACTACGAGCTTTTTAACTGCAACAACTTTAATATACGCTATTGGAGCTGGAATTACCGCGGCTGCTGGCACCAGACTTGCCCTCC
+
DDDDDIIIIIIIIHIIIIIIIIIIIIIIIIHIIIIHIIIIIIIIIIIIIIIHCHIIIIIIIHGEHHIIIIIIIHHIHEEHIIHHIIHHHIIIIIHHIIIGHHIIHIIIIIIIIHHHIIIHHIIGHHIIIHIIIIIHIIIIIIIIIHHHHHIIHHHIIIIIIIIIIIIHIIIHHGHHHIIIIIIIHGIIHHHHHIIIHIIHHHIIHHHHHHIHIIIHIIHIIIIHIHIIIIHIIIIIIIIHHHHFIHIHIHHHHIHIHIHIHHHHIIIIIIIIIIIIIIIHIHIIIIIIIHHHIHHHHIIIIIHIIIIIIHIIIIIIIIHIHIHIIIIIIIIIIIIHIIIIDCDDD
@HISEQ:969:HM2KJBCX2:2:1101:11864:21875 2:N:0:ACTATGCA
TCGCATGGATACCCAACTATCCCTATTAATCATTACGGTGATCCTAGAAACCAACAAAATAGAACCATGCCGTCCTATTTTATTATTCCATGCTAATCTATTCAAGCACAAGCCTGCTTTAAGCACTCTAATTTTTTCAAGGTAATAGCTCTGCTTCCCCAACGCACTAACTTAATAGCATGCTGGTTATTCAGAAGGTAGGAATTCATCAAGCCAGTGCGGACAGTGAAGCCCGACCAACCGACAAACTCCGAAATTCAACTACGAGCTTTTTAACTGCAACAACTTTAATATACGCTATTGGAGCTGGAATTACCGCGGCTGCTGGCACCAGACTTGCCCTCCAA
+
DDDDDIIIIIIIIIHIIIIIIIIIIIIIIIIIIIIIIIIIIIIIIIIIIIIIHHIIIIIIIHHIIIHIGHCHIIIIIIIIIIIHHHHIIIIIIHHIHIIIIHIHIIIIIIIIIIIGIGIIIIIIIIIIIIIIIIIIIIIIIIIIIIIIIIIIIIHHIIIIIHIIIIIIIIIIIIIIHIIIIIIIIIIIHFIIIIIIIIIIIIIIIIIIIIIIIIIIIIIIIIIIIIIIIIIIIIIIIIIIIIIIHIIIIIIIIIIIIIIIIIIHIIIIIIIIIIIIIIIIIIIIIIIIIIIIIIIIIIIIIIIIIIIIIIIIIIIIIIIIIIIIIIIIIIIIIIIIIIIIIIDDDDD
@HISEQ:969:HM2KJBCX2:2:1101:17620:21953 2:N:0:ACTATGCA
TCGCATGGATACCCCAACTATCCCTATTAATCATTACGGTGATCCTAGAAACCAACAAAATAGAACCATGCCGTCCTATTCTATTATTCCATGCTAATGTATTCGAGCAAAAATGCCTGCTTTAAACACTCTAATTTTTTCAAGGTAAAGATCCTGGATCCGCAAGACACCCAATTAAGGACATCAAGTTTCTCCAGAAGGTGAGAAATCAACAGCGACAGTTCATACCCCTTAAGGCACGACCATCACGTCAATCCCGAAATTCAACTACGAGCTTTTTAACTGCAACAACTTTAATATACGCTATTGGAGCTGGAATTACCGCGGCTGCTGGCACCAGACTTGCCCTCCAA
+
DDDDDIIIIIHIIHIIIIIIIIIIIIIIIIIIIIIIIIIIIIIIIIIIIIIIIIIIIIIIIHHHHIIIIIIIHHIIIIIIHIIIIIIIIGHIIHHHIIEHHDHHIIHIIIIIIHHGIIIIIHIIIIIHIIIIIIIIIIIIIIIIHHHIIH$IIIIIIIIIIIIIIIIIIIHHHIIIIIIIIIIIIIIIIIIIIIIIIIIIIIIIIIIIIIIIIIIIIIIIIIIIIIIIIIIIIIIIIIIIIIIIIIIIIIIHIIIIIIIIIIIIIIIIIIIIIIIIIIIIIIIIIIIIIIIIIIIIIIIIHIIIIIIIIIIIIIIIIIIIIIIIIIIIIIIIIIIIIIIIIIIIIIIIDDDDD
@HISEQ:969:HM2KJBCX2:2:1101:13985:21770 2:N:0:ACTATGCA
TCGCATGGATACCCCAACTATCCCTATTAATCATTACGTCGATCCTAGAAACCAACAAAATAGAATCAAACGTCCTATTTCATTATTCCATGCTAATGTATTCAAGCGCGAGCCTGCTTTAAACACTCTAATTTTTTCAAAGTAACAGTCCTGATTTCCCACGACACCAAATTAATGACATCGTGGTTCGTCAGAAGGTAGGAATCAATTTGACCAGTACGTACCGAGGCACGACCGATCAACTGATCCCGAAATTCAACTACGAGCTTTTTAACTGCAACAACTTTAATATACGCTATTGGAGCTGGAATTACCGCGGCTGCTGGCACCAGACTTGCCCTCCAA
+
DDDADIIIIIHHHIIIIIIIIHIIIIIIIIIIIHIHIIIIIIIIIIHIGHIIIIIIHIHIIIFHIIHIHIIHHIIHIHGIIIIIHIIIIIHIIIIIIIIIHGGHHHHHIIHHHIHIIHIIIHIHHIIIIIHIIIIIIIIIIIIIHHIIIIIHHIHIIHIIIIIHFIIIIIIIIIIIIIIIIIIIIIIIIIIIIIIIIIIIIIIIHIIIIIIIIIIIIIIIIIIIHIIIIIIIIIIIIIIIHIHIIIIIIIIIIIIIIIIIIIIIIIIIHIIIHIIIIIIIIIIIIIIIIIIIIIIIIIIIIIIIIIIIIIIIIIIIIIIIIIIIIIIIIIIIHHGHIIIIDDDDD
@HISEQ:969:HM2KJBCX2:2:1101:19804:22429 2:N:0:ACTATGCA
TCGCATGGATACCCCAACTATCCCTATTAATCATTACGTCGATCCTAGAAACCAACAAAATAGAATCAAACGTCCTATTTCATTATTCCATGCTAATGTATTCAAGCGTGCGCCTGCTTTAAACACTCTAATTTTTTCAAAGTAACAGTCCTGATTCCCCACGACACCAAATTAATGACATCGCGATTCTTCAGAAGGTAGGAACCAATAATGCCAGTGCGTACCGAGGCACGACCGACAATCTGATCCCGAAATTCAACTACGAGCTTTTTAACTGCAACAACTTTAATATACGCTATTGGAGCTGGAATTACCGCGGCTGCTGGCACCAGACTTGCCCTCCAA
+
DDDDDIIIIIIIIGHHHIIHGHHIIIIIHIIIIHGHHHHECHHHHIHIHHIHHHIIHIIIIIIIEGHIIIIIIIGIIIIIIIIIIHH?HHIIIHHHHHFHHHEHHHHIEFHHIIIIHHHHEHHHIIHHIIIHIIHHHHIFIIIIIEHHHIHEIHIIHIHHHHHIIHGHHHIHIIIIIIIIHHHHIHIIIHIIIIGIIIIIIIHHHCIHHIIHIIIIIGIIIIIIIIIIIIIHHHIHIHIIHHGFIIHIIIIIIIIIIIIIIHHHHHIHHIHHIHIIIIIIHIHIHIHHIIIIIIIIIIIIIIIIIIIIIIIIIIIIHHIIIIIIIIIIIIIIIIIIIIIIDDDDD
@HISEQ:969:HM2KJBCX2:2:1101:12655:22852 2:N:0:ACTATGCA
TCGCATGGATACCCCAACTATCCCTATTAATCATTACGGTGATCCTAGAAACCAACAAAATAGAACCATGCCGTCCTATTCTATTATTCCATGCTAATGTATTCGAGCAAAAATGCCTGCTTTAAACACTCTAATTTTTTCAAGGTAAAGGTCCTGGATCCGCAAGACACCCAATTAAGGACATCAAGTTTCTCCAGAAGGTGAGAAATCAACAGCGACAGTTCATACCCCTTAAGGCATGACCATCACGTCAATCCCGAAATTCAACTACGAGCTTTTTAACTGCAACAACTTTAATATACGCTATTGGAGCTGGAATTACCGCGGCTGCTGGCACCAGACTTGCCCTCCAA
+
DDBDDIHIIIIIIIIIIIIIIIIIIIIIIIIIHIIHIIIIIGIIIEHIHIIIIGHIIIFIIIIIIIIIIIIH?EHIIIIHHIIIHIIHHHIIIHHIIIHHHCGHHIIIIHIHIHIIIIHIHHHIHIIHHFIHIIIIIIIHHIIFIHIIIIIIIIIHIHIHIIIIIIIIHHFIHHFGIIHIIIIIIIIIHHHIHIHHIIHIIIHIIIIIHIIIIIIIIIIIIIIIIIIIIIIIIIIIIIIIIIIIIIIIHIIHIIIIIIIIIIHIIIIIIIIIIIIIIIIIHIIIIIIIIIIIIIIIIIIIIIIIIIIIIIIIIHIIIIHIIIIIIIIIIIIIIIIIIIIIIIHIIIIIDDDDD
@HISEQ:969:HM2KJBCX2:2:1101:13521:22517 2:N:0:ACTATGCA
TCGCATGGATACCCCAACTATCCCTATTAATCATTACGGTGGTCCTAGACCAACAAAATAGAACCAACGTCCTATTCTATTATTCCATGCTAATCTATTCAAGCAAAAGCCCGCTTTAAACACTCTAATTTTTTCAAGGTAATGGTCCTGGTTCCCCGACACACCCAATAAAGGGCATACCGGCTCACCAGAAGGATAGACCCGACAACAGAACAGTACTCGCCAGAGACGGACCGTCCGGTCAGGCCTAAAATTCAACTACGAGCTTTTTAACTGCAACAACTTTAATATACGCTATTGGAGCTGGAATTACCGCGGCTGCTGGCACCAGACTTGCCCTCCAA
+
DB@@DHIIIIIHHHIIIIIHIEHEHIIHHEHHHIIHIGHHHIIIHHIIIGFGHIHHEHHI1FHHHEHHIIHHIIHIHEHHIIHIIHIHHGFHEGFHEHHEFHGHHHFHHHH@?HD0EEGHH=IG@HHIIHGH8F@GGGEHGGHIHGHEG@ECCIHFHHHHHE?EECGECHHHIHD@HDGHGHIIIIHHEFCGFHHGEHHHHIIIIHHEHH@HHIHHEEC/?@CHBHG@HDHFEHHECIIIHG>HIIHEFHIIIHGHIIHIHHIHFIHEEHEHHHCGIIHEIIHFFIHHFC@HHHHFHHHHGIHHCHHHHECHHCGIIHIHEHEHHIHHHHHFEHEHIIHDDA@A
@HISEQ:969:HM2KJBCX2:2:1101:13052:23043 2:N:0:ACTATGCA
TCGCATGGATACCCCAACTATCCCTATTAATCATTACGGTGATCCTAGAAACCAACAAAATAGAACCATGCCGTCCTATTCTATTATTCCATGCTAATGTATTCGAGCAAAAATGCCTGCTTTAAACACTCTAATTTTTTCAAGGTAAAGGTCCTGGATCCGCAAGACACCCAATAAAGGACATCAAGTTTCTCCAGAAGGTGAGAAATCAACAGTAACAGTTCATACCCCTTAAGGCATGACCGTCACGTCAATCCCGAAATTCAACTACGAGCTTTTTAACTGCAACAACTTTAATATACGCTATTGGAGCTGGAATTACCGCGGCTGCTGGCACCAGACTTGCCCTCCAA
+
DD@DDIIIIIIHHHIIIIIIIIIIIIIIHIIIIIIHIHIIIIIIHIHHIIIIHIHHHIIIIIIGIHIIIIIIIHIIIIHIHHIIIIIIIIIIIIIIIHHHIFHHHHIHIIIIIIHHHIHEHHHHHHHIIHHIIHIIIIIGHHIEIIIIHIIIHGHHGIHIIIIIIIIIIIIIIIIIHIIIIIHIIIIIIIHIHHHIIIIIIIIIIIIHHIIIIIIIIIIIIIIIIIIIIIIIIIIIIIIIIIIIIHIIIHHDIIHIHIHIIHHIIIIIIIHIIIIIIIHIIIIIIIIIIIIIIIHIIIIIIIIIIIIIIIIIIIIIIHIHIIIIIIIIIGIIIHIIIIIIIIIIIIIIDDDDD
@HISEQ:969:HM2KJBCX2:2:1101:20309:24770 2:N:0:ACTATGCA
TCGCATGGATACCCAACTATCCCTATTAATCATTACGGTGGTCCTAGAAACCAACAAAATAGAACCACAACGTCCTATTCTATTATTCCATGCTAATCTATTCAAGCAATAGCCCGCTTTAAACACTCTAATTTTTTCAAGGTAATGGTCCTGGCTCCCCAACACACCCAATAAAGGACATGCTGGCTCACCAGAAGGAAGACCCGACAGCAGACAGTACTCGCCAAAGACGGACCGCCCGGCCAGGCCTAAAATTCAACTACGAGCTTTTTAACTGCAACAACTTTAATATACGCTATTGGAGCTGGAATTACCGCGGCTGCTGGCACCAGACTTGCCCTCCAA
+
DDDDDIIIIIIHHIIIIIIIIIIIIIIIIIIIIIIGIEHIHIIIIIIIIIIHIIIIIIIHIHHIHIHHIIHIIIHIIIIIIIIIIIIIIIIIIIHIHIIIIFHHIHIIIIIHHHHIIIHHIIIIIIHIHIIIIIIIIIIIIIIIIIIIIIIIIHHHIIIIIIIIIHIIIIIIIIHIIIIIIIHHIHIIIIGIIIIIIIIHHHIIIIIIHIIIIIIIIIIIIIIIIIIIIHIIIIHIIIIIIIIHII=IIIIIIIIIIIIIIHIIIIIIIIIIIIIIIIIIIIIIIIIIIIIIIIIIIIIIIIIIIIIIIIIIIIIIIIIIIIIIIIIIIIIIIIIIIIIIDDDDD
@HISEQ:969:HM2KJBCX2:2:1101:14621:25120 2:N:0:ACTATGCA
TCGCATGGATACCCCAACTATCCCTATTAATCATTACGGTGATCCTAGAAACCAACGAAATAGAATCAGTCCGTCCTATTTCATTATTCCATGCTAATGTATTCAGACGATAGTCTGCTTTAAACACTCTAATTTTTTCAAAGTAACAGTCCTGATTTCCCATCACACCAAATAAATGGCATGAAAGTTCCTCAGAAGGTAGAGATCCATCTCACCAGTGCAGACAATTAAGCCTGACCAATGGGTAGACCCCGAAGTTCAACTACGAGCTTTTTAACTGCAACAACTTTAATATACGCTATTGGAGCTGGAATTACCGCGGCTGCTGGCACCAGACTTGCCCTCCAA
+
DDBDDIIIIIIIHIIIIIIIIHIIHHIIIIIIIIIHIIGIIIIIIIIIIIIHHIIIIHIIIIIIIIIIIIIIIIIIIIIIIIHIGGHIIHGHIIIIIIIIHHIIIIIIIIIIIIIIIIIIIIIIIIHIIIIHHIIHIIIIIIIIIIIIIHIIIIIIIIIIIGIIIIIIIIIIIIIIIIIIIIIIIIIIIIIIIIIIIIIIIIIIIIIIIIIIHIIIIIIIIIIIIIIIIIIIIIIIIIIIIIIIHHHIIIIIIIIIIIIIIIIIIIIIIIIIIIIIIIIIIIIIIIIIIIIIIIIIIIIIIIIIIIIIIIIIIIIIIIIIIIIIIIIIIIIIIIIIIIIIIIIDDDDD
@HISEQ:969:HM2KJBCX2:2:1101:13657:25323 2:N:0:ACTATGCA
TCGCATGGATACCCCAACTATCCCTATTAATCATTACGGTGGTCCTAGACCAACAAAATAGAAACAACGTCCTATTTTATTTTTCCATGCTAATCTATTCAAGCAAAAGCCCGCTTTAAACACTCTAATTTTTTCAAGGTAATAGTCCTGGTTCCCACGTCACACGCGATAAAAGAACGTGCCGGTTCACCAGAAGGTAAGACCCGACACAGAACAGTACTCGCCAAAGACGGACCGCCCGGCCAGGCCTAAAATTCAACTACGAGCTTTTTAACTGCAACAACTTTAATATACGCTATTGGAGCTGGAATTACCGTGGCTGCTGGCACCAGACTTGCCCTCCAA
+
@@@0<D0C1CF?GHIIIIIIIIIIIIIIIIIIIIIII1<DCHHHIIIHI11<<<E1DH@11<11<<D1C11<C11<F?11D11<1<1<111<D1<IIHHIHHHHFE@<HHFHGIHGHGIHIHHHHHIHIIIIIIG8D?HEHH?%HIIIGIIHHHGHEGH$DEHH?.HF8<GEGCH8FC)//<EC=:#;/,D;@A/B/<<0<FFE00<><CEH0D0<D1<C/C/<11IIGCIGIIIHE/IH>IIHIGIIHF@HD1IIIIIIIIIIIHIIIIIIIIIIIIIIIIIIIHIIIIIIIIIIIIIIIIIIIIIIIIIHIIIHCIIIIIIIIIIIIIIIIIIIIIIIDDDDD
@HISEQ:969:HM2KJBCX2:2:1101:8577:25839 2:N:0:ACTATGCA
TCGCATGGATACCCCAACTATCCCTATTAATCATTACGGTGATCCTAGAAACCAACGAAATAGAATCAGTCCGTCCTATTTCATTATTCCATGCTAATGTATTCAGACGTTAGCCTGCTTTAAACACTCTAATTTTTTCAAAGTAACAGTCCTGATTTCCAATCACACCAAATTAATGACATGAAAGTTCCTCAGAAGGTAGAGATTTATCTCACCAGTACAGACAATTAAGCCTGACCAATGGGTAAACCCCGAAGTTCAACTACGAGCTTTTTAACTGCAACAACTTTAATATACGCTATTGGAGCTGGAATTACCGCGGCTGCTGGCACCAGACTTGCCCTCCAA
+
DDDDDIIIIIIIIIIIIIIIIIIIIIIIIIIIIIIIIIIIIGIIIIIIIIIIHIIIIIIIIIGIIIIHIIIIIHGGHIIIIIIIIIIIEHIIIIIIIIIIHHHIHIIIIIIIIIIIIIIIIIIHIIIIIIIIIIIIIIIIIHIIIIIIIIIIIIIIIIIIIIHIIIIIIHIIIIIHIIIIIIIIIIIIIIIHIIIIIIIIIIIIIHHHIIIIIIIIIIIIIIIIIIIIIIIIIIIIIIIIIIHHIHEHHGIIIIIIIIIIIIIIIIIIIIIIIIIIIIIIIIIIIIIHHIIIIIIIIIIIIIIIIIIIIIIIIIHIIIIIIIIIIIIIIIIIIIIIIIIIIIIDDDDD
@HISEQ:969:HM2KJBCX2:2:1101:5971:25536 2:N:0:ACTATGCA
TCGCATGGATACCCCAACTATCCCTATTAATCATTACGTCGATCCTAGAAACCAACAAAATAGAATCAAACGTCCTATTTCATTATTCCATGCTAATGTATTCAAGCGTGAGCCTGCTTTAAACACTCTAATTTTTTCAAAGTAACAGTCCTGATTCCCCACAACACCAAATAAATGACATCATGGTTCGTCAGAAGGGAGAAACCAACAATGCCAGTACGTACCTAGGCACGACCGACATGATGGTCCCGAAATTCAACTACGAGCTTTTTAACTGCAGCAACTTTAATATACGCTATTGGAGCTGGAATTACCGCGGCTGCTGGCACCAGACTTGCCCTCCAA
+
D@@BBHE@1C?H1FC0<<GCHHHHH?D<FHEHGII@CCDHHI@@=1D<CCFHHIEHHHIH@GHGHC@1F1CG1DC0FGHFHG@CF1DHEHH?HH@GCHGHH?DHHIHHIGHHHHHHFHHF1F<FGHEHFADG<FEIHGB1GCGHAB@EIHEHCCHCHIHIIHDHGDHECF<DFHHHEGHHEHEHIIHGFHHIIHHHGG@EHHEEHHGFCHHHHIHIIHIHHIHFEEHHHHDDHHIHHIHHHHHGHDCFHHHEFEGCIIHHGCHHC?HHHHCHHIHIHHHHHHHIIHGHEHIHIH@EHFCCHEGHEIIIIIHHHIIIHHFHHHHIHHGHHEHEFHECHCHIDBDB<
@HISEQ:969:HM2KJBCX2:2:1101:14265:25559 2:N:0:ACTATGCA
TCGCATGGATACCCCAATATCCCTATTAATCATTACATCGATCCTAGAAACCAACAAAATAGAATCGGATGTCCTATTTCATTATTCCATGCTAATGTATTCAAGCGTGAGCCTGCTTTAAACACTCTAATTTTTTCAAGGTAACAGTCCTAATTCCCCGTGACACCAAATTAATGGCATTACGGTTCTTTAGAAGGTGAGAAATCAATAATATCAGTACATACCAACGGCATGACCGAAACATTGATCCCGAAATTCAACTACGAGCTTTTTAACTGCAACAACTTTAATATACGCTATTGGAGCTGGAATTACCGCGGCTGCTGGCACCAGACTTGCCCTCCAA
+
DDDDDIIHGIIIHIIIHHIIIIHIIIIIIIIIIIIIIIIIIIIIIIHHIIIIHIIIIIHIIGIIIIGHHIIIIHIIIHIIIIIIIIIIIIHHIGIHIIIIIGHIIIIIIIIIIIIIIIIHGHCHHIHHIHIIIIIIIIIIHIIIHIIIIIIHHIIIIIIIHIIIIIHIIIIIIIII:IHIIIIIIIIIGIIIIIIIIIIIIIIIHGIIIIHIHHIHIIIIIIIGIIIIIIIIIIIIIIIIIIIHHIIIIIIIIIIIIIIIIGIIIIIIIIIIIIIIIIIIIIIIIIIIIIIIIIIIIIIIIIIIIIIIIIIIIIIIIIHIIIIHIIIIIIIIIIIHHIIIIDDDDD
@HISEQ:969:HM2KJBCX2:2:1101:18189:26649 2:N:0:TCTATGCA
TCGCATGGATACCCAACTATCCCTATTAATCATTACATCGATCCTAGAAACCAACAAAATAGAATCTGATGTCCTATTTCATTATTCCATGCTAATGTATTCAAGCGTAAGCTTGCTTTAAACACTCTAATTTTTTCAAGGTAACAGTCCTAATTCCCCATAACATCAAATAAATGACATTATGGTTCTTTAGAAGGTGAGAACCAATAAAACCAGTACATACCAAGGCATGACCGATTCCTTGATCCCGAAATTCAACTACGAGCTTTTTAACTGCAACAACTTTAATATACGCTATTGGAGCTGGAATTACCGCGGCTGCTGGCACCAGACTTGCCCTCCAA
+
DDDDDHIIIIIGHHIIIIIIIIIIIIIIIIIIHIIFIIIHIIHHIIIIIIIHHHIIIHHHHIIHIIIHIEHHIEHHIIIIHIIHIGHGHICEHHIIIIHIGDCHIIIIIIIIHIHIHHIIHHGHHHHHIGHEHHIHGHHHFFHIHIHHHHIHGHHIHIIHHEHHEECIHHCHCHHHHIHHHIIIHHIIIIIIIHIHIIIIHHGHEIIIIIIIIIIIIIIGHIIIIHHHHHHDIHIHIIIHHHGGHIIIIIHGHHFHHHHEFHEGHHIIHEIHGHGIHIHEIIHGIIHHIIIHHGHFFCIIIIIIIIIIIIIEHHIIIIIIIIIIGIIIIIIIIIIHDIHDBDDD
@HISEQ:969:HM2KJBCX2:2:1101:9422:27480 2:N:0:ACTATGCA
TCGCATGGATACCCCAACTCCCTATTAATCATTACGGTGATCCTAGAAACCAACAAAATAGAACCATGCCGTCCTATTCTATTATTCCATGCTAATGTATTCGAGCAAAAATGCCTGCTTTAAACACTCTAATTTTTTCAAGGTAAAGGTCCTGGATCCGCAAGACACCCAATAAAGGACATCAAGTTTCTCCAGAAGGTGAGAAATCAACAGTAACAGTTCATGCCCCTTAAGGCATGACCATCACGTCAATCCCGAAATTCAACTACGAGCTTTTTAACTGCAACAACTTTAATATACGCTATTGGAGCTGGAATTACCGCGGCTGCTGGCACCAGACTTGCCCTCCAA
+
DDDDDIIHIIIIIIIIIIIIIIIIIIIIIIIIIIIIIIIIIIIIIIIIIIIIIIIIIIIIIIIIIIIHIII@HHIIIIIIIIIIIIHHIGIHIIIIIIIIHHHIIIIIIIIIIIIIIIIIIHIIIIIIIIIIIIIIIIIIIIIIIIIIIIIIIIHIIIIIIIIIIIIIIIIIIIIIIIIIIIIIIIIIIIIIIIIIIHIIIIIIIIIIIIIIIIIIIIIIIIIIIIIIIIIIIIIIIIIIIIIIIHIIHGIIHIIIIIIIIIIIIIIIIIIIIIIIIIIIIIIIIIIIIIIIIIIIIIHIIIIIIIIIIIIIIIIIIIIIIIIIIIIIIIIIIIIIIIIIIIIIIIDDDDD
@HISEQ:969:HM2KJBCX2:2:1101:19191:28916 2:N:0:ACTATGCA
TCGCATGGATACCCCAACTATCCCTATTAATCATTACGTCAATCCTAGAAACCAACAAAATAGGATCAAACGTCCTATTTCATTATTCCATGCTAATGTATTCAAGCGTTAGCCTGCTTTAAACACTCTAATTTTTTCAAAGTAACAGTCCTGTTTCCCTGCAACACCAAATTAATGACATTACAGTTCTTCAAGAAGGAGGAACCAGTAAAGCCAGTACATACCAGAGGCACGACCAACCTACTAATCCCGAAATTCAACTACGAGCTTTTTAACTGCAACAACTTTAATATACGCTATTGGAGCTGGAATTACCGCGGCTGCTGGCACCAGACTTGCCCTCCAA
+
DDDDDIIIIGIHHIIIIIIIIHHIIIIIIIIIIIIIIIIIIIIHHIIIIIIIHHIIIIIIIIIGHIIIIIHIHIIIIIIIIHIIHIHHIIIHIHHIIIIIIIIIIIIIIIIIHIIHIIIIHHHIHIIIIIIIIHHIHHIIIIIIIIIIIIIIIIIIIIIIIIIIIIIIIIIHIIIHIIHHHIIIIIIIIIIIIIIHIIIHIIIIHIIIIIIHIIIIIIHIIHIIIIIIHIIIIIIIHIHIHHHIHHHEIIIIIIHIIHHHHIIIIIIHIIIIHHHHHIIIIIIIIIIIIIIIIIIIIIIHHIIIIIIIIHIHIIIHIIIIIIIIHIIIIIIIIHIIHIIIIDDDDD
@HISEQ:969:HM2KJBCX2:2:1101:11041:29937 2:N:0:ACTATGCA
TCGCATGGATACCCCAACTATCCCTATTAATCATTACGTCGATCCTAGAAACCAACAAAATAGGTTCGATCGTCCTATTTCGTTATTCCATGCTAATGTATTCAAGCGCGAGCCTGCTTTAAGCACTCTAATTTTTTCAAAGTAACAGTCCTGTTTCCCCGCAACAACAAATTAATGCCATCACGGTTCTACAAGAAGGAGGGACCAGTGAGGCCAGTGCATACCAGTGGCACGACCAACCTACTGGCCCCGAAATTCAACTACGAGCTTTTTAACTGCAACAACTTTAATATACGCTATTGGAGCTGGAATTACCGCGGCTGCTGGCACCAGACTTGCCCTCCAA
+
DDDDDIIIIIIIIIIIIIIIIIIIIIIIIIIIIIIHIIIIIIIIIIHIIIIIIIIIIIIIIIHHIIIIIIIHHHHIIIIIIIIIIIIIIIIIIIIIIIIIHHIIIHIIIIIIIIIIIIHIIIIIIHIIIIHHIIIIIIIIIIIIIIIIIIIIIIIIIIIIIIIIIIHIIIHIIIIIIIIIIIIIIIIIIIIIIIIHIIHHCIIIIIIIIIIIIIIIIIIIIIIIIGIIIIIIIIIIIIIIIIIHHIIIIIIIIIIIIIIIIIIIIHIIIHIIIIIIIIIIIHIIIIIIIIIIIIIIIIIIIIIIIIIIIIIIIIIIIIIIIIIIIIIIIIIIIIIIIIIIIDDDDD
@HISEQ:969:HM2KJBCX2:2:1101:5430:29697 2:N:0:ACTATGCA
TCGCATGGATACCCCAACTATACCTATTAATCATTACGTCAATCCTAGAAACCAACAAAATAGGATCAAACGTCCTATTTCATTATTCCATGCTAATGTATTCAAGCGTTAGCCTGCTTTAAACACTCTAATTTTTTCAAAGTAACAGTCCTGTTTCCCTGCAACACCAAATTAATGACATTACAGTTCTTCAAGAAGGAGGAACCAGTAAAGCCAGTACATACCAGAGGCACGACCAACCTACTAATCCCGAAATTCAACTACGAGCTTTTTAACTGCAACAACTTTAATATACGCTATTGGAGCTGGAATTACCGCGGCTGCTGGCACCAGACTTGCCCTCCAA
+
D<DDDIIIHGEEH1EEH@EHH1<DDGH?GHIHHIGEEHI@CC?F1FFC@GHD<FHHH?G?G@CF<DG1FG?G<CEHHEHE@FCC1CH?1F1F1<<<@EFHCEFHHCGGHCH1EGCGH1BAB<<AAFFE<CCCHFHFF81<CHEFHCH@CFHGGHIIGHHHFCF@C<4FGCC0<DIIEHHFD<HEHCFHHCCHIFHHFGAHHHCEFHHFHHDCCDCGGCHHFEIHHCG?E=ECIIIIIHHFIIHF<HD<HIHIIHFHEHHHHGCHHGCHHGC?FIIHIHIIIHHHH?FHHG?IIIIIHHHHHIIIHIHIIHIHCIGIHHIHHFDDEGIIIIIIIIIHIIHIHDDDDD
@HISEQ:969:HM2KJBCX2:2:1101:1433:29790 2:N:0:ACTATGCA
TCGCATGGATACCCCAACTATCCCTATTAATCATTACGGTGATCCTAGAAACCAACAAAATAGAACCATGCCGTCCTATTCTATTATTCCATGCTAATGTATTCGAGCAAAAATGCCTGCTTTAAACACTCTAATTTTTTCAAGGTAAAGGTCCTGGATCCGCAAGGCACCCAATAAAGGACATCAAGTTTCTCCAGAAGGTGAGAAATCAACAGTAACAGTTCATGCCCCTTAAGGCATGACCATCACGTCAATCCCGAAATTCAACTACGAGCTTTTTAACTGCAACAACTTTAATATACGCTATTGGAGCTGGAATTACCGCGGCTGCTGGCACCAGACTTGCCCTCCAA
+
0<@@DHGHEHHGEC1EEGHHII11<@GH?GH?CGG??EEHHEFF?EGHHIHHIEFE1CEHHIH?1FCF@?GEHH<CHHCECG1DGHEEFE11DEEHCC1C11DE@C@G<HFDHH?CFHEEHFACGBEHEGBGA@?1A<C?EHIH1D<FC<9B@<C<CDFCECG@EHGHHCHD<HDDC<IHHFGFGHHHGDEECFHHD0CCEGCI;HH0GG:CHHCCCAF@ECHF@GHEEEGGHGFEH@E@8AF?HD=D@D1CGC<</CEHGC@<<10C@C@C<HIHIHGC11GHIHHGD<1<<F<<CF0CDC1CG?IIIHECHGCHEEHCE<C<<C1CC?IHG?F<1G<1CHHGH?HFD@0D0
@HISEQ:969:HM2KJBCX2:2:1101:7002:30679 2:N:0:ACTATGCA
TCGCATGGATACCCCAACTATCCCTATTAATCATTACGGTGATTCAGAAACCAACAAAACAGGACCACCGTCCTATTTTATTATTCCATGCTAATGTATTCAGACGTAAGCCTGCTTTGAACACTCTAATTTTTTCAAGGTAAAGGTCCTGGTTTCCCACCACGCTAAATTAATAACATGATGGTTCCCCAGAAGGTAGAAATTCCACACGCCAGTACAGACTATTGCCCGACCAACGGTAGAACCCCGAAATTCAACTACGAGCTTTTTAACTGCAACAACTTTAATATACGCTATTGGAGCTGGAATTACCGCGGCTGCTGGCACCAGACTTGCCCTCCAA
+
DDDDDIIIIIIIIIIIIIIIIIIIIIIIGIIIHIEHIIHHIIIIIHIIIIIIIIIHHIIIIGEHHHIHIIHIIIEHHIHHHHIHIIHGHHHHIGIIHIIIIIHHHIIIIIIIHHIHIIHHHHHIIHHIHIHHIHIIIHHHHHHIIIIIIHHHHHHHHIIIIIIIIIIIIIIIIIIIIHHIHHIIHGIIIIHIIIIIIIIIHIIIHIIHEIIIIIIIIIHIIIIHIIHIHEIIIFIIIIIIHDIHGIIIGIIIIIIIIIIIIIHIIIIIIIIIIIIIHHIIIIIIIHIHFHHIIIIIIIIIHIIIIIIIIIIIIIIIIIIIIIIIIIIIIIIIIIIIIIDDDDD
@HISEQ:969:HM2KJBCX2:2:1101:1831:30751 2:N:0:ACTATGCA
TCGCATGGATACCCAACTATCCCTATTAATCATTACGTCGATCCTAGAAACCAACAAAATAGGTTCGATCGTCCTATTTCGTTATTCCATGCTAATGTATTCAAGCGCGAGCCTGCTTTAAGCACTCTAATTTTTTCAAAGTAACAGTCCTGTTTCCCCGCAACAACAAATTAATGCCATCACGGTTCTACAAGAGGGAGGGACCAGTGAGGCCAGTGCATACCAGTGGCACGACCAACCTACTGGCCCCGAAATTCAACTACGAGCTTTTTAACTGCAACAACTTTAATATACGCTATTGGAGCTGGAATTACCGCGGCTGCTGGCACCAGACTTGCCCTCCAA
+
DDDDDIHIIIIIIIIHIIFHHIHHHEHIIEHIIIIIIIIIIIGIIIIIGIIIIIGHHGIHIIIHHIHCHCHHIHHHHHIIIIHGHHEHEHIEHHHHIHIIIHHHDHIIIIIIIIIIIIIIIIIIIIIIHIIIHIHHGIHHIHHIIIIIIIIIIHIIIIIIHIIIIIIIIIIIIHIIIIHIIIIIIIIIIIIIIIIIIIIIIHIIIIIHII<IIIIIIIIIIIIIIIIIIIIIIIIIHIHIIHHHIII=IIIIIIIIIIIIIIIIIIIIIIIIIIIIIIIIIIIIIIIIIIIIIIIIIIIIIIIIIIIIIIIIIIIIIIIIIIIIIIIIIIIIIIIIIIIIDDDDD
@HISEQ:969:HM2KJBCX2:2:1101:10811:30295 2:N:0:ACTATGCA
TCGCATGGATACCCCAACTATCCCTATTAATCATTACGGTGGTCCTAGACCAACAAAATAGAACCAACGTCCTATTCTATTATTCCATGCTAATCTATTCAAGCAAAAGCCCGCTTTAAACACTCTAATTTTTTCAAGGTAATGGTCCTGGTTCCCCGACACACCCAATAAAGGGCATACCGGCTCACCAGAAGGATAGACCCGACAGCAGAACAGTACTCGCCAGAGACGGACCGTCCGGTCAGGCCTAAAATTCAACTACGAGCTTTTTAACTGCAACAACTTTAATATACGCTATTGGAGCTGGAATTACCGCAGCTGCTGGCACCAGACTTGCCCTCCAA
+
DDDDDIIIIIIHEHIIIIIIIIIIHHIIHIIHIIIHIIHIIHIIHHHIIIHIIIHIIIHHHHHIIIIIHIIEHIIIIIHIHHHIG?HHIIIIGIIIHHHIIHIIIIIIIIIHIHHIHIIIIIHHIHIHIIIIIIGIIIHHHHHIIIIHIHIIIIIIIIIIIIIIIHIIIIGIIHHIIIIIIIIIIIIIIIIIIIIIIIIIIIIIIIIIIIIIIIIIIIIIIIIIIIIIIIIIIIIIIHIIIIHGIIHHIIIIIIIIIIIIIIIIIIIIIIIIIIIIIIIHIIIHIIIIIIIIIIIHIHHIIIIIIIIIIIIIIIIIIIIIIIIIIGIIIIIIIIIIIIIDDDDD
@HISEQ:969:HM2KJBCX2:2:1101:18653:30441 2:N:0:ACTATGCA
TCGCATGGATACCCCAACTATCCCTATTAATCATTACGTGGTCCTAAAACCAACAAAATAGAACCATCGTCCTATTTTATTATTCCATGCTAATGTATTCAGGCAAAAATGCCCGCTTTAAACACTCTAATTTTTTCAAAGTAAAGGTCCTGATTCATCGAAACACCCAAGAGCATCCCGACTCACCAGAAGGTGAGAAATTGGCTACACACCGTTTCATGCCCCTAAAGGCACGATCGATATATCCCAATCCCGAAATTCAACTACGAGCTTTTTAACCGCAACAACACTAATATACGCTATTGGAGCTGGAATTACCGCGGCTGCTAATACCAGACTTGCCCTCCAA
+
@DDDBIHHHHHHHIIIIIIIIHHIHHHI1GHHHEHIIIIIIIIHHHIIIICE?GH@1FHIGEG@?FHHIHHDCEHIEHGHHHEHIEHHIHHHCEHHHIGGF<FCGHIIIHHIEHH6<DHHFHHHHHHEIHHIIGIBGIIIHHHGHHEFEHHHEHFHHHHHFHEHHIHIHHHHEHHEHHI8GCDHIIIIIIIHHHHIIIIIIIIIIIIHIIHHHIIHIIHHIIIIIIHGIIIIIHHIHIHIIHHHEIHGIIHHHHEIIIIHIIIHIHIIIIIIIIIIIIHIIIIIIIIIIIIIIHHEEIIIIIIIHIIIIIIIIIIHIIIIIIIIIIHIIIIHIIIHIIHEIHIIDB@AD
@HISEQ:969:HM2KJBCX2:2:1101:9195:31006 2:N:0:ACTATGCA
TCGCATGGATACCCCAACTATCCCTATTAATCATTACGTCAATCCTAGAAACCAACAAAATAGGGTCAAACGTCCTATTTCATTATTCCATGCTAATGTATTCAAGCGTGAGCCTGCTTTAAACACTCTAATTTTTTCAAAGTAACAGTCCTGATTTCCCGCGATACCAAATTAATGACATCACGGATCTTCAGAAGGGAGAAACCAGTGACACCAGTGCATACCAAAGGCATGACCAGCGTACTGATCCCGAAATTCAACTACGAGCTTTTTAACTGCAACAACTTTAATATACGCTATTGGAGCTGGAATTACCGCGGCTGCTGGCACCAGACTTGCCCTCCAA
+
DDDDDIIIIIIIIIIIIIIIHIIIIIIIIIIIIIIIIIIIIIIIIIIIIIIIIIIIIIIIIIIIIIIIIIIIIIIIIIIIIIIIIIIHIIIIIIIIIIIIIIIIIIIIIIIIIIIIIIIIIIIIIIIGIIIIIIIIIIIIIIIIIIIIIIIIIIIIIIIIIIIIIIIIIIIIIIIIIIIIIIIIIIIIIIIIIIIIIIIIIIIIIIIIIIIIIIIIIIIIIIIIIIIIIIIIIIIIIIIIIIIHHIIIIIIIIIIIIIIIIIIIIIIIIIIIIIIIIIIIIIIIIIIIIIIIIIIIIIIIIIIIIIIIIIIIIIIIIIIIIIIIIIIIIIIIIIIIIIIIIDDDDD
@HISEQ:969:HM2KJBCX2:2:1101:5501:31236 2:N:0:ACTATGCA
TCGCATGGATACCCCAACTATCCCTATTAATCATTACGGTGATCCTAGAAACCAACAAAATAGAACCATGCCGTCCTATTCTATTATTCCATGCTAATGTATTCGAGCAAAAATGCCTGCTTTAAACACTCTAATTTTTTCAAGGTAAAGGTCCTGGATCCGCAAGACACCCAATAAAGGACATCAAGTTTCTCCAGAAGGTGAGAAATCAACAGTAACAGTTCATACCCCTTAAGGCATGACCATCACGTCAATCCCGAAATTCAACTACGAGCTTTTTAACTGCAACAACTTTAATATACGCTATTGGAGCTGGAATTACCGCGGCTGCTGGCACCAGACTTGCCCTCCAA
+
DADDDIIIIIIIIHHHIIIIIIIIFHIIGIIIEHHIIIHIIIIIIIIIIIIIIIIIIIHIIHHGHIIGHHIIEHHIHHIIIHCHIIIFHIHIIIIIIII<1<CGHHHHHHIIEHHIHIGIIHIEGHHIIIHHIIHHHIHIIIHIHHIIIHHHHGIIIHHHHHHHHEIIIIIIIIHHHHHIIIHHHHEHCHHHGIIHHHIIHIIIIIIIHHHIHGGEIHHGHHCHHHEHHHIHIIHIIIIIIIIIIHHEIIHHIHHHIHHHIIHIIIHIIHIHHHEIIHEIIHIHIIIIIHFHCIIIIIIIIIHIIIHIHIIIIIIIIIGIIHGIHIIHIIIIIIIIIIHHIIIIGIHHABDB@
@HISEQ:969:HM2KJBCX2:2:1101:16898:31702 2:N:0:ACTATGCA
TCGCATGGATACCCCAACTATCCCTATTAATCATTACGGTGATCCTAGAAACCAACAAAATAGAACCATGCCGTCCTATTCTATTATTCCATGCTAATGTATTCGAGCAAAATGCCTGCTTTAAACACTCTAATTTTTTCAAGGTAAAGGTCCTGGTTCCAAATGACACCCAATTAAGGACATCATGCTTCTCCAGAAGGTGAGAAATCAACTGCGACAGTTCATACCCCTTAAGGCACGACCATCACGTCAATCCCGAAATTCAACTACGAGCTTTTTAACTGCAACAACTTTAATATACGCTATTGGAGCTGGAATTACCGCGGCTGCTGGCACCAGACTTGCCCTCCAA
+
BDBDDH@1@GEGHEEHHIIIHCECHHHIHEEEH1EGHEHIIIIEH1CFEGEGE@GG1<FEEHFHHHHHECCHD<EHIIH?EFGDHEEHHIHH@EHECE@<D@HHHHGGHIIIFIGFIHHHHEFGHFAHGHGDHHHHHHHHHHIHHHGCHFHGIIIIIGHHG$HIIIIHIGIHHGHF?HHIIIII:HHHHHHEGHHG@HIIIIHHHEHIHIIGIIHHIIHGHIIIHEHIHIIIHIIHIHHGIHIIHHHIGFGIHHHHEHCHGHEHGHECCHCHHDHIIIIHIIIHIHIHGIIHHHIIIHIIIIIIIIIIHHHIIIIIHIIIIIIIIIIIHIIIIIHIIIIIIIIIIIIDDCDD
@HISEQ:969:HM2KJBCX2:2:1101:6985:32196 2:N:0:ACTATGCA
TCGCATGGATACCCCAACTATCCCTATTAATCATTACGTCAATCCTAGAAACCAACAAAATAGGATCAAACGTCCTATTTCATTATTCCATGCTAATGTATTCAAGCGTTAGCCTGCTTTAAACACTCTAATTTTTTCAAAGTAACAGTCCTGTTTCCCTGCAACACCAAATTAATGACATTACAGTTCTTCAAGAAGGAGGAACCAGTAAAACCAGTACATACCAGAGGCACGACCAACTTACTAATCCCGAAATTCAACTACGAGCTTTTTAACTGCAACAACTTTAATATACGCTATTGGAGCTGGAATTACCGCGGCTGCTGGCACCAGACTTGCCCTCCAA
+
DDDDDIIIIIIIHIIIIIHHIIIIIIIIIIIIIIIIIIIIIIIIIIIIIIIIHHIIIIIIIHHIIIIIHIIIIIHHIIIIIHIIIIIIFHIHIIIIIIHIIGHIIHIIIIIIIHIIIIIIIIIIIIIIHIHHIIIIIIIIIIIIIHFHIIHHIIIIIIIIHIIIIIIIIIHHHIIII;IIIIIIIIIIGIIHGIIIIIIIIIIIIHHI<IIIIIIIIIIIIIIGIIIIHHIIIGHIIIIIIIIIIIIIIIIIIIIFIIIIIIIIIIIIIIIIIIIIIIIIIIIIIIIIIIIIIIIIIIIHHH@IIIIIIIIIIIIIIIIIIIIIIIIIIIIIIIIIIIIIIDDDDD
@HISEQ:969:HM2KJBCX2:2:1101:12043:31974 2:N:0:ACTATGCA
TCGCATGGATACCCCAACTACCCCTATTAATCATTACGGTGGACCTAGAAACCAACAAAATAGAACTACAACGTGCTATTCTATCAATCCATGCTAATCTATTCAAGCAATAGCCCGCTTTAAACACTCTAATTTTTTCAAGGTAATGGTCCTGGCTCCCCAACACACCCAATAAAGGGCATACTGGTTCACCAGAAGGAAGACCCGACAGCAGACAGTACTCGCCAAAGACGGACCGCCCGGCCAGGCCTAAAATTCAACTACGAGCTTTTTAACTGCAACAACTTTAATATACGCTATTGGAGCTGGAATTACCGCGGCTGCTGGCACCAGACTTGCCCTCCAA
+
0<DD@<0111<11<1<G0<1<1<111<F1DGHH1111<DH1D11<<FHIII@1FC0D11CHE1DH<1<1<<1/11<1<<GFHE<1<11<1D1111<F0<@61<<DH1@G@B=C>6<<@G?8<BD<FHHGBF0DF@HEHEHCFF7<<CHGAFGCA@?9D<HHE;@E?:EB</HAF<FCGDGBE8:D@GEEHFD:CC@<F@:0GHIHEEHHCIEHF<CFG;?HCCE<6CD6A<@EE<<</CDDHCCDD<11?FIHFC@HCCE<C<CD1HHH@ED<<1@CF@D<<<<?IHEG1H@CEHDCCGCEHFIHE?GC<11HEC?E/HCFCH?HGCCC@<HC<EHC@F@F?DDD0
@HISEQ:969:HM2KJBCX2:2:1101:5682:32655 2:N:0:ACTATGCA
TCGCATGGATACCCCAACTATCCCTATTAATCATTACGGTGGTCCTTGAACCAACAAAATAGAACCACAACGTCCTATTCTATTATTCCATGCTAATCTATTCAAGCAAAAGCCTGCTTTAAACACTCTAATTTTTTCAAGGTAATGGTCCTGGCTCCCCGGCACGCGCAATTAAGCACATACCGATTCACCAGAAAGATAGACCCGACGACAGAACAGTACTCGCCAGAGACGGACCGTCCGGCCAGGCCTAAAATTCAACTACGAGCTTTTTAACTGCAACAACTTTAATATACGCTATTGGAGCTGGAATTACCGCGGCTGCTGGCACCAGACTTGCCCCCAA
+
DDDDDIIIIIIIHHIIIIIIIIIIIIIIIIIIIIIIIIIIIIIIIHIIIIIIHHIIIIIIGHIGIIIIIIIHIIHIIIIHIIIIFHIIIIIGHHHHIIIIIHHIIIIIIIIHIIHIIHHIIHIIIIEHIHIIIHIIDHIHIHIHIIIIIIIIIIIIIIIIHHIIIIIHHIIIIIHIIIIIIIIHHHHIIIIIIIIIIIIIIIIIIIIIIIHIIHIIIIIIHHHIIHIIIIHIIIIIIIIIIIHHEIIIIIIIIIIIHHIIIIHHHIHHIIIIHIIIIIIIIIIIIIIIHHGD<IIIIIHHGGIIIIIIIIIIIIIIIIIIIIIIIIIHIIIIIIIIIIIIIDDDDD
@HISEQ:969:HM2KJBCX2:2:1101:12046:33447 2:N:0:ACTATGCA
TCGCATGGATACCCCAACTATCCCTATTAATCATTACGTCAATCCTAGAAACCAACAAAATAGGATCGAACGTCCTATTTCATTATTCCATGCTAATGTATTCAAGCGTTAGCTTGCTTTAAACACTCTAATTTTTTCAAAGTAACAGTCCAAATTCCCCGCAACACCAAATTAATGGCATTACGGATCATCAGGAAGGAGGAATCAGTGAGACCAGTACATACCAGAGGCATGACCAACCTACTAACCCCGAAATTCAACTACGAGCTTTTTAACTGCAACAACTTTAATATACGCTATTGGAGCTGGAATTACCGCGGCTGCTGGCACCAGACTTGCCCTCCAA
+
DDBDD@GHHHHHHHHHHEHIHIHHIHID<FH1C@GCHIIIIIIIGIICEHIGIIHDE1<FHIH1GGCHH1FHC<GEHE@H<<CHF?FHCHHGH1CEHEEHHHHGG<BEGGHC@GGHGHGHHHHG@HG@@EHDHHHIIHHG@HIHIIHFB@B<FCC:H?C?GHHCHGIIHHHHHFHHF@HHGHHCHHG@CHEIHEHEHHHHEHHIHHG@@?HHD1C<1EG@EHHGEH9CEHHHHGHGEHHEFFAFD/=HHEDCEFG?FD1CEHEGGCGHEEEHG@G?IHIHHHIHHHEIIIHEEHCCHGGCHGCHEHHHHEIHHHHCHIIIIHHEFCHGDFHHHHHHHHE=GD@BDB
@HISEQ:969:HM2KJBCX2:2:1101:12857:33446 2:N:0:ACTATGCA
TCGCATGGATACCCCAACTATCCCTATTAATCATTACGTCAATCCTAGAAACCAACAAAATAGGATCGAACGTCCTATTTCATTATTCCATGCTAATGTATTCAAGCGTTAGCCTGCTTTAAACACTCTAATTTTTTCAAAGTAACAGTCCTGTTTCCCTGCAACACCAAATTAATGACATTACAGTTCTTCAGAAAGGAGGAATCAGCGAAGCCAGTACATACCAGTGGCACGACCAACCTGCTGACCCCGAAATTCAACTACGAGCTTTTTAACTGCAACAACTTTAATATACGCTATTGGAGCTGGAATTACCGCGGCTGCTGGCACCAGACTTGCCCTCCAA
+
DDDADIIIHIIIIIHIIIIIIIIIIIHIIIIIIIIIIIIIIIIIIIIIHHIHIIGIIHEHEHIIHHII=CEHDGEHIIIIIHIIGHHIHHHIFHGHHIHHHIHHHIIIHHIGIIIIIIHIIIHHIIIHGGHGHIHHIIHIIHHIHIIIIIGFHHGFIIHIHHIHHHIIIICGHHHHIHHHHHIHIHHIIHIIIIIIIIIIIHIHEIIIHHHEFIIIIHHHHIHGIIHFHIIHHHHGIHGHHFIHHHIHDIHHIIIHIFEHHHIIIIIHHIHHIHHIIHHEIIIIHEHGHIIHIIHHGCHHIIIIIIIIIHIIHIIHHHIIIIHIHHHFIIIIIIHGHIIIIDCDDD
@HISEQ:969:HM2KJBCX2:2:1101:2282:33090 2:N:0:ACTATGCA
TCGCATGGATACCCAACTATCCCTATTAATCATTACATCGATCCTAGAAACCAACAAAATAGAATCGGATGTCCTATTTCATTATTCCATGCTAATGTATTCAAGCGTGAGCCTGCTTTAAACACTCTAATTTTTTCAAGGTAACAGTCCTAATTCCCCGTGACACCAAATTAATGGCATTACGGTTCTTTAGAAGGTGAGAAATCAATAATATCAGTACATACCAACGGCATGACCGAAACATTGATCCCGAAATTCAACTACGAGCTTTTTAACTGCAACAACTTTAATATACGCTATTGGAGCTGGAATTACCGCGGCTGCTGGCACCAGACTTGCCCTCCAA
+
DDDCDIIIIIIIFIIIIIIIIIIIIIIIIIIIIIIIIIIIIIIHIIIIIIIHIIIIHHIIIIIIIIIIIIIIIGIIIIIIGIIIHIGEHIIIIHHHIIIHIHHHHIIIIIIIIIIIHIIIIIIIIIIIIIIIIIIHIIIIHIIIIIIIIIIIIIIIIIIIIHIIIIIIIIIIIIIIIIIIIIIHIIIIHIIIIIIIIIIIIIIIIIIIIIIIIIIIIHIIIIIIIIIIIIIIIIIIIIIIIIIHGIIHIIIIIIIIIIIIIIIIIIIHIIIIIIIIIIIIIIIIIIIIIIIIIIIIIIIHHIIIIIIIIIIIIIIIIIIIIIIIIIIHIIIIIIIIIIIGIDDDDD
@HISEQ:969:HM2KJBCX2:2:1101:16087:34182 2:N:0:ACTATGCA
TCGCATGGATACCCCAACTATCCCTATTAATCATTACGTTGAGCCTAAAAACCAACAAAATAGGGTCAAACGTCCTATTTCTTTATTCCATGCTAATGTATTCAAGCGTGTGCCTGCTTTAAACACTCTAATTTTTTCAAAGTAACAGTCCTGATTCCCCATGACACCAAATTAATGACATCACAGTTCGTCAGAAGGTAGAAATCAATAATACCAGTGCATACCGGAGGCACGACCAATATATTGATCCCGAAATTCAACTACGAGCTTTTTAACTGCAACAACTTTAATATACGCTATTGGAGCTGGAATTACCGCGGCTGCTGGCACCAGACTTGCCCTCCAA
+
00D0B0<@<DC<11100<<C<<1<<1<<11DEHEFC1DH11D1<<11D<C10<<@0C1<CD1<1<DGE<1<<<10<DCHEH1<<<D@H<<<E<111HFHFHFGHGHH0HFCGIH?E1<ECAHBEAEHHG<GDB6D:EHFAEDEEHGHFE69<CEDHFH8C0H7HHGG<HHHGHF8C4HFGC9DF/HDGHD<CF<HGCHHHEHE5<DDHCHHHFC<@FIHHG?H<HG@GIHHCDF<EEGHECC<1?EGIHHHIHEHC@HHEHGED<1<G@HHHCHHHHCFHFIIHHHF<CG?GEHHHHEEGF?HGCFCHHIHH?HHDCHHHHH@F1FIHHHHHGC<1E@EC1@D@<0
@HISEQ:969:HM2KJBCX2:2:1101:19808:34828 2:N:0:ACTATGCA
TCGCATGGATACCCAACTATCCCTATTAATCATTACATCGATCCTAGAAACCAACAAAATAGAATCTGATGTCCTATTTCATTATTCCATGCTAATGTATTCAAGCGTAAGCTTGCTTTAAACACTCTAATTTTTTCAAGGTAACAGTCCTAATTCCCCATAACATCAAATAAATGACATTATGGTTCTTTAGAAGGTGAGAACCAATAAAACCAGTACATACCAAGGCATGACCGATTCCTTGATCCCGAAATTCAACTACGAGCTTTTTAACTGCAACAACTTTAATATACGCTATTGGAGCTGGAATTACCGCGGCTGCTGGCACCAGACTTGCCCTCCAA
+
DDDDDIIIIIIIIECFHIIHIIHIIIIIIIHIIIIHHHIIIIHIIHHHIIGIIHHIIGIIHEHHIHGHHIIHHIIIHHHHIHHI?EDHC1CHIIIIIHHHHIIIIIIIHHIIHHIHIHIIHHIHIHHHIIHHHIIIIIGFGIIIIIIIIIIHHIIIHIIHHHHIHHHHHHHIIIHHEIIIIIIIIIHGIIIIIIIIIHIIIIIIIIHIIHIIIIIIIIHHIIIIIIIIIIIIHIIHHIIIHHCIHIIIIGIIHGIIIIHHEHIHIHHHIHHHHIIIIIIIIIIIIIHIIIIIIIIIIIIIIIIHIIIIIIIIIIIIIIIIIIIIIIIIIHIIIIIIIIIDDDDD
@HISEQ:969:HM2KJBCX2:2:1101:18813:34874 2:N:0:ACTATGCA
TCGCATGGATACCCCAACTATCCCTATTAATCATTACGTCAATCCTAGAAACCAACAAAATAGGATCAACGTCCTATCTCATTATTCCATGCTAATGTATTCAAGCGCGAGCCTGCTTTAAACACTCTAATTTTTTCAAAGTAACAGTCCTGATTCCCCGCCACACCAAATTAATGACATGATGGTTCGTCAGAAGGTAGGAATCAGTAACACCAGTACGTACCGAAGGCACGACCAGCGTACTAATCCCGAAATTCAACTACGAGCTTTTTAACTGCAACAACTTTAATATACGCTATTGGAGCTGGAATTACCGCGGCTGCTGGCACCAGACTTGCC
+
DDDDDIIHIIIIHIIIIIIIIIGGIIIIHIIIIIIIHIHHIIIHIGEHIIIIIHIIIIIHHH1DHHIIIIIHIGIIIIIIIIIIIIHHHIIHHHHHIIIIIHHIHIIIIIIHHIIIIHIHHHHHHHHIIIIIIIIIIIIIIHHHIHHHIIIIHHHIIIIIIIIIHIHIIIIIIIIIIIIIIIIIIIIIIHIIIIIIIIIIIIIIIIIIIIIIIIIIIIIIIIIIIIIIIIIHIIIIHHIHIIIIHHHIIHIIIIIIIIIIIHIIIIIIIIIIIIIIIIIHIIIIIIIIIIIHGIIIIIIIIIIIIIIIIIIIIIIIIIIIIIIIIIIIIIIIIIDDDDD
@HISEQ:969:HM2KJBCX2:2:1101:16745:35334 2:N:0:ACTATGCA
TCGCATGGATACCCCAACTATCCCTATTAATCATTACGTCGATCCTAGAAACCAACAAAATAGGTTCGATCGTCCTATTTCGTTATTCCATGCTAATGTATTCAAGCGCGAGCCTGCTTTAAGCACTCTAATTTTTTCAAAGTAACAGTCCTGTTTCCCCGCAACAACAAATTAATGCCATCACGGTTCTACAAGAAGGAGGGACCAGTGAGGCCAGTGCATACCAGTGGCACGACCAACCTACTGGCCCCGAAATTCAACTACGAGCTTTTTAACTGCAACAACTTTAATATACGCTATTGGAGCTGGAATTACCGCGGCTGCTGGCACCAGACTTGCCCTCCAA
+
D?D@@<CHHCG<GFHCHGHIIICGHHIIHIGEHHHEHECG?EEHIIIIHIHHH1FEHH@GHCE?GHGHGICCGHHIH?HEHHHEGHHHHIHHEHHCHGHGHEHHHIHIIIHHIIHGHIHHHHIGHGIHHHIIIIIIHHHIIHIHIHHIHHFHHEECIIHHHIHHHHHIIHIHIIHIHHHHHHGHHHIIIHHHIIHHIHHHHHHEIHHIHHFEG@EC3G7FHHGEHEIIHHGHHF4DCHHHG<CCGDFEE/HEIIIIHHFHGC<HIIIHHIIHE@HHHFHHFGGEHHIGIIIHG<IIGIIIIIHGHHHFHIHIIIHDIHHIHIIHEHECFFGEHFHCGHHDEDBA@B
@HISEQ:969:HM2KJBCX2:2:1101:2596:36117 2:N:0:ACTATGCA
TCGCATGGATACCCCAACTATCCCTATTAATCATTACATCGATCCTAGAAACCAACAAAATAGAATCTGATGTCCTATTTCATTATTCCATGCTAATGTATTCAAGCGTAAGCTTGCTTTAAACACTCTAATTTTTTCAAGGTAACAGTCCTAATTCCCCATAACATCAAATAAATGACATTATGGTTCTTTAGAAGGTGAGAACCAATAAAACCAGTACATACCAAGGCATGACCGATTCCTTGATCCCGAAATTCAACTACGAGCTTTTTAACTGCAACAACTTTAATATACGCTATTGGAGCTGGAATTACCGCGGCTGCTGGCACCAGACTTGC
+
DDDDDIIIIIIIIIIIIIIIHIIIIIIIIIIIIIIGIIIIIIIIIIHIIIIIIIIIIIIIHIIHIIIIIHIIIIIIIIIIIIIIIIIIIIIIIIIIIHIIIHIHIIIHIIIIIIIIIIIIIIIIIIIIIIHHIIIHIIIIIIIIIIIIIHIIIIHHIIIIIIIIIIHIIIIIIIIIIIIIIIIIIIIIIIHIIIIIIIIIIIIIIIIIIIIIIIIIIIIIHIIIIIIIIIIIIIIIHHIIIIIIIIIIIIIIIIHHIIIIIIIIIIIIIIIIIIIIIIIIIIHHIIIIIIIIHIIIIIIIIIIIIHIIIIIIIIIIIIIIIIIIIIIIIIIIIDDDDD
@HISEQ:969:HM2KJBCX2:2:1101:12467:34777 2:N:0:ACTATGCA
TCGCATGGATACCCCAACTATCCCTATTAATCATTACGGTGATCCTAGAAACCAACAAAATAGAACCATGCCGTCCTATTCTATTATTCCATGCTAATGTATTCGAGCAAAAATGCCTGCTTTAAACACTCTAATTTTTTCAAGGTAAAGGTCCTGGATCCGCAAGACACCCAATTAAGGACATCAAGTTTCTCCAGAAGGTGAGAAATCAACAGCGACAGTTCATACCCCTTAAGGCATGACCATCACGTCAATCCCGAAATTCAACTACGAGCTTTTTAACTGCAACAACTTTAATATACGCTATTGGAGCTGGAATTACCGCGGCTGCTGGCACCAGACTTGCCC
+
DD@D@HH@HH?HIE@=@0<CF11<CF@GFFF?F1<<<C<GC<CHCFC11<<<<<FG?HHIHGIC@1<1DCGE?0/<C1D1<CCH@G?EHIHC1<C<<<@HHGCFEEF@CHH@GFGHIHIIHHAD@<IIHFEFGCHHFHGCHFH@HGHECGGEHHIHHGCHHFHDHIIHHHHIHIHHHCD@HHGGHHEEDF<@CHHEHIIHC8CCDHHCGGFGHG?CD1CHFHHGGCHHFHCHHFHGECG@F@AHGHEEHGHFH?E//@F<CD@CD@<<<<<<<C<?IIHCCCF<?HGFEF1C<?FHGCGC0CFCCC@C@C@GEEHEIHHCHHDCDGC@EEEEHFCCEEHEGHE@DB<@
@HISEQ:969:HM2KJBCX2:2:1101:3572:36530 2:N:0:ACTATGCA
TCGCATGGATACCCCAACTATCCCTATTAATCATTACGGTGATCCTAGAAACCAACAAAATAGAATCATGCCGTCCTATTTTATTATTCCATGCTAATGTATTCAAGCAAAATGCCTGCTTTAAACACTCTAATTTTTTCAAAGTAAAGGTCCTGGTTCCCCGCGACACCCAATTAAGGGCATCGCGGTTCTCCAGAAGGTGAGAAATTGACTACACCAGTTCATGCCCCTTAAGGCACGACCGATGTGTCAATCCCGAAATTCAACTACGAGCTTTTTAACTGCAACAACTTTAATATACGCTATTGGAGCTGGAATTACCGCGGCTGCTGGCACCAGACTTGCCCTCCAA
+
DDDDDIIIIIIIIIIIIIIIIIHIIIIIIHIIIIIIIIIIIIIIIIIIIIIIIIIIIIHHIIHIHIIIIIIIIIIIIIIIIIGIIIHIIIHIIGIIHIIIIHHIIIHIIIHIIIIIIIIIIIHIHIIIIIIIHIIIIIIIHIIIIIIHHIIIIIIIIIIIIIIIIIIIIIIIIIIIIIIIIIIIIIIIIIIIIIIIIIIIIIHIIIIIIIIIIIIIIIIIIIIIIIIIIIIIIIIIIIIIIIIIIIIHIIHIIIIIIIIIIIIIIIIIIIIIIIIIIIIIIIIIIIIIIIIIIIIIIIIIIIIIIIIIIIIIIHHIIIIIIIIIIIIIIIIIIIIIIIIIIIIIIIIDDDDD
@HISEQ:969:HM2KJBCX2:2:1101:5022:36967 2:N:0:ACTATGCA
TCGCATGGATACCCCAACTATCCCTATTAATCATTACGGTGGTCCTAGAAACCAACAAAATAGAACCACAACGTCCTATTCTATTATTCCATGCTAATCTATTCAAGCAATAGCCCGCTTTAAACACTCTAATTTTTTCAAGGTAATGGTCCTGGCTCCCCAACACACCCAATTAAGGACATACTGGTTCACCAGAAGGAAGACCCGACAACAGGACAGTACTCGCCAAAGACGGACCGCCCGGCCAAGTCTAAAATTCAACTACGAGCTTTTTAACTGCAACAACTTTAATATACGCTATTGGAGCTGGAATTACCGCGGCTGCTGGCACCAGACTTGCCCTCCAA
+
BD@D?<GEFHHEFHHE0GFH?CCGC1FFHEFEHI?GH1EC?GHHIIEEEGHH1FHIICEEHHEHIGGCHEHHHCEGH@<C1FHFEHHEEH?<F1<CCEIHIHIHGHIIIIHGIHHDCFIHCEIIIIIHIIIHHGFCEHCEHHCIIHGEHHHIHHFICHEIHGGGHHIHHEHHGEHGHGGCHHHHIHHGFFEHCFEEHI<I;H@F<HHHHI>GHHEIIIIIHE?IHHIHI=IHIHIHHHIHHDHHHHIIHCHHHHHHGIIFHIHHFIIIHHHH@HHHGHIHIIHIIIHIHIIHC0EDHHC<<CHIHG@GIHHHEIIIIHDIIHHEHEEFIIIIHHGHEHIIIIDADDD
@HISEQ:969:HM2KJBCX2:2:1101:14159:37566 2:N:0:ACTATGCA
TCGCATGGATACCCAACTATCCCTATTAATCATTACGGTGATCCTAGAAACCAACAAAATAGAATCATGCCGTCCTATTTTATTATTCCATGCTAATGTATTCAAGCAAAATGCCTGCTTTAAACACTCTAATTTTTTCAAAGTAAAGGTCCTGGTTCCCCGCGACACCCAATTAAGGGCATTGCGGTTCTCCAGAAGGTGAGAAATTGACTACACCAGTTCATACCCCTTAAGGCACGACCGATGTGTCAATCCTGAAATTCAACTACGAGCTTTTTAACTGCAACAACTTTAATATACGCTATTGGAGCTGGAATTACCGCGGCTGCTGGCACCAGACTTGCCCTCCAA
+
DDCDCGHIIIIIHHHHGHIHIIIIIIIIICHIIHHHIGI?GHGHIHIIIIIHHIHHIIFHIGH@HHII@CEECCFHIIHIHHIIHHHEEHHHGI@@GGHHHFFHEEHHIGHHHFHIIIHGHGHHIIIIIIIIHHFCHHHHFGIIIIHIHIHIHIIIIHHHIGHHHIIHHHIIIIIGIIIIIIIIIIIIIIIHIIIIIIIIIIIIIIIIIIIIHGIIIIIIIIGHHIIIIIHIHIIIIIIIIIIIIIIIHGIIIIIIIIIHIIIIIIIIIIHIIIIIGIIIIIIIHHHHHIIHIIIIIIIGIIIIIIIIIIIIIIIIIIIIIIHIIIIIIHHGIIIIIIIIIIIIIIDDDAB
@HISEQ:969:HM2KJBCX2:2:1101:21066:37102 2:N:0:ACTATGCA
TCGCATGGATACCCCAACTATCCCTATTAATCATTACGGTGATCCTAGAAACCAACGAAATAGAATCAGTCCGTCCTATTTCATTATTCCATGCTAATGTATTCAGACGATAGTCTGCTTTAAACACTCTAATTTTTTCAAAGTAACAGTCCTGATTTCCCATCACACCAAATAAATGGCATGAAAGTTCCTCAGAAGGTAGAGATCCATCTCACCAGTGCAGACAATTAAGCCTGACCAATGGGTAGACCCCGAGGTTCAACTACGAGCTTTTTAACTGCAACAACTTTAATATACGCTATTGGAGCTGGAATTACCGCGGCTGCTGGCACCAGACTTGCCCTCCAA
+
<@D@@@EEGHHH?11<DE?G@EHH?H1DEE<@C@1<DEC@E@1@1?CCCCE11<CG=EDEC1FG?1C1<1<1CC1/<<1<<CCG1<11<<D<E<CCC1C<HF16G@CCEF@E0CFGF@8@8<6DBCHFE1GC=C1H?H8E?FHEHFEG?HIHHECECHFI,ECEFHHH8HHHFEHEHIHGIFHEG?FFHEHIHHEHH?EIIHHHIIIIIFHHGIIIHIIIGIHHFIIIFIGHGHHHHIIIHIHHHHDGIIIIIIIIIIIHIIIIIIIHIIIIIHHIHIIIIIIIIIIIIIIIIIHIIIIIIIIIIHIIIHHHIIIIGIIIIIIIHIHIIIHIIIIHHIIHIIIDDDDD
@HISEQ:969:HM2KJBCX2:2:1101:7582:38142 2:N:0:ACTATGCA
TCGCATGGATACCCCAACTATCCCTATTAATCATTACGTCGATCCTAGAAACCAACAAAATAGAATCAAACGTCCTATTTCATTATTCCATGCTAATGTATTCAAGCGTAAGCCTGCTTTAAACACTCTAATTTTTTCAAAGTAACAATCCTGATTCCCCACGACACCAAATTAATGACATCGCGGTTCTTCAGAAGGTAGGAACCAATAATGCCAGTGCGTACCGAAGCACGACCAACAATTTGATCCCGAAATTCAACTACCAGCTTTTTAACTGCAACAACTTTAATATACGCTATTGGAGCTGGAATTACCGCGGCTGCTGGCACCAGACTTGCCCTCCAA
+
DDDDDHIIIIGHHHHHIIIIIIIIIIIIHIIIIIIIIIIIIIIHIIHIIIIIIIHHCHIIIIIEHHGHHIGICEHHHIIGIIIIHGHIGHHIIIIIIIHIIIIIIIIIHHHIIIHEIHIIHHEIIIHHHIIIHIGIIHIIHHIIIIIIIIIIIIIIIIIIHIGHHHHHIHIIIIIIIIIIHIIIIIIIIIIIIIIIIIHIIHHIIHIIHGIIHIIIIIIIIIIIIIHIIIIIIIIIIHIIIIIHHIIIGIGIIIIIIIIIHHIIHIIIIIIIIHIGIIHHHHHIIIIIIHIIIIIIIIIIIIIIIIIIIIIIIIIIIIIIIIIIIIIIIIIHIIIIIIIIDADDB
@HISEQ:969:HM2KJBCX2:2:1101:20674:38577 2:N:0:ACTATGCA
TCGCATGGATACCCCAACTATCCCTATTAATCATTACGGTGATCCTAGAAACCAACCAAATAGAATCATGCCGTCCTATTTTATTATTCTATGCTAATGTATTCAAGCAAAATGCCTGCTTTAAACACTCTAATTTTTTCAAAGTAAAGGTCCTGGTTCCCCGCGACACCCAATTAAGGGCATCGTGGTTCTCCAGAAGGTGAGAAATTGACTACACCAGTTCATACCCCTTAAGGCACGACCGATGTGTCAATCCCGAAATTCAACTACGAGCTTTTTAACTGCAACAACTTTAATATACGCTATTGGAGCTGGAATTACCGCGGCTGCTGGCACCAGACTTGCCCTCCAA
+
DD@@DECDH?1GHHIIGGH?FFH?G@FGHFEGHEHIHIHIIDEHHHI1111<<ECC0<FE1<111<<<1CCH?<?<<FHHHF@FHH1CG1C111<DF1DC<CF?G<F?GH1C?<<D@1<GEEECE1<A<1111<DGE@?<C<18B<5&EEIHEFF9DH0FHEHHA?BD.<<:<D?D/D8CGDCE9CD<CE</</EHD/G@HFHHIHHF<CG<@>EF?HFHF@</0<C1EHCFHIHGCA/FHIIIHFB<C@FGCC//FHGCDCCIHEE0CCHHG@<CEEHEHHE?HEHGC<1?HHHF@EHHDHCGCEIIIHHHF<1EHEHHDEHDCCC@G?HHIHIIIIHHIIIIHCHD@@B@
@HISEQ:969:HM2KJBCX2:2:1101:8233:39352 2:N:0:ACTATGCA
TCGCATGGATACCCCAACTATCCCTATTAATCATTACGGTGATCCTAGAAACCAACGAAATAGAACCAAGCCGTCCTATTTCATTATTCCATGCTAATATATTCAGACGTTAGCCTGCTTTAAACACTCTAATTTTTTCAAAGTAATAGTCCTGATTTCCAATCACACCAAATAAATGGCATGAAAGTTCCTCAGAAGGTAGAGATTTATCTCACCAGTACAGACAATTAAGCCTGACCAATGGGTAAACCCCGAAGTTCAACTACGAGCTTTTTAACTGCAACAACTTTAATATACGCTATTGGAGCTGGAATTACCGCGGCTGCTGGCACCAGACTTGCCC
+
DDDDDIIIIIIHIHIEEHIIIIIIHIHIEHIIHHHHIIEGHHHIHHFCGHIIIHGHGFIIIIIHHIIIIIIIHHHHHHHE?G@HIEHEF?CFHGHHIIIHH@GHHHIIHHGE?EFHHIHHHIHIIHIHHHHIHGIIIHIGIIIIIIHHIHIIIIIGHHIIIHIIIIIIIIHGIIIIIIIHHHIIIHHHGIHIEHIIHGIIIIHIHHHHFGHGIHHEGHIIIIIIIIIIIII;IIIIIIHEHHHHIIIHGDIHIIIIIIIIIIHEHIHHIHGIHIIIHIIIIIIIIIIHIIIIIIIHE?IIIHIIIIIIIHIIIIIIHHIHIIIIIIIIIHIIIHIIIIDDBD@
@HISEQ:969:HM2KJBCX2:2:1101:4079:39306 2:N:0:ACTATGCA
TCGCATGGATACCCCAACTATCCCTATTAATCATTACTTTGGCCCTTAAAACCAACAAAATAGAACCAAAGTCCTATATGTTCATTCCATGCTAATGTATTCAAGGCGACTGCCTGCTTTAAACACTCTAATTTGTTCAAAGTGAAGGTCTGGAAGCGTCCGCGGCACAGTGAAGCACCGCTTCCGCCACCAAACGGAAGAGCCCAGCGCACAGTGCGCGATTTGCACCGGACCGTACGCCAAGCCCCAAAATCCAACTACGAGCTTTTTAACCGCAACAACTTTAATATACGCTATTAGAGCTGGAATTACCGCGGCTGCTGGCACCAGACTTGCCCTCCAA
+
DDDDDIIIIIIIIIIIIIIIIIHIIIIIIIIIIIIIIIIIHIIIIIIIIIIHIHIIIIIIIIHHHIIIIIIHHIIIHFHIIIHIIIIIHIIHIIIIIIIIHIIIHHHIIIHIIIIIIIIIIIHIIIIIIIIIIIIIIIIIIIIIIIIIIHIIIIIIIIIIIIIIIIIIIIHIIIIIIIIIIIHIIIIIIIIIIIIIIIIIIIIIIIIIIIIIIIIIIIIIIIIIIIIIIIIIIIIIIIIIHHIIIIIIHIHIHIIIIIIHIIIGIIIIIIIIIIIIIIIIIIIIIIIIIIIIIHIIIIIIIIIIIIIIIIIIIIIIIIIIIIIIIIIIIIIIIIIIIIDDDDD
@HISEQ:969:HM2KJBCX2:2:1101:16121:39147 2:N:0:ACTATGCA
TCGCATGGATACCCCAACTATCCCTATTAATCATTACGTCGATCCTAGAAACCAACAAAATAGGTTCGATCGTCCTATTTCGTTATTCCATGCTAATGTATTCAAGCGCGAGCCTGCTTTAAGCACTCTAATTTTTTCAAAGTAACAGTCCTGTTTCCCCGCAACAACAAATTAATGCCATCACGGTTCTACAAGAGGGAGGGACCAGTGAGGCCAGTGCATACCAGTGGCACGACCAACCTACTGGCCCCGAAATTCAACTACGAGCTTTTTAACTGCAACAACTTTAATATACGCTATTGGAGCTGGAATTACCGCGGCTGCTGGCACCAGACTTGCCCTCCAA
+
DDDDDIIIIHHHIIIIIHHIIIIIIIIIIHIIIIIIIIIIIIHHHIIIIIIIIGIIIHHIIIIIHHHIIIHIIHIIIIHHFGHIHIIHHFHIGIIIIIIIIHHIIIIIIIIHIIIIIIIIIIIIIIIIIIIIIIH@HHIIIIIIIIIIIIIIIIIHIIIIIIIIIIIIIIIHIIIIIIIIIIHIIHIIIIIIIIIIIHIIHIIIIIIIIIIIIIIIIIIIIIIIHIIIIIIIIIIIIIIIIIHHGIIHHHIHIIIIIIIIIIIIIIIIIIHIIIIIIIIIIIIIIIIIIIIIIIIIIIIIIIIIIIIIIIIIIIIIIIIIIIIIIIIIIIIIIIIIIIIIIDDDDD
@HISEQ:969:HM2KJBCX2:2:1101:19492:39828 2:N:0:ACTATGCA
TCGCATGGATACCCAACTATCCCTATTAATCATTACGGTGATCCTAGAAACCAACAAAATAGAACCATGCCGTCCTATTCTATTATTCCATGCTAATGTATTCGAGCAAAAATGCCTGCTTTAAACACTCTAATTTTTTCAAGGTAAAGGTCCTGGATCCGCAAGACACCCAATTAAGGACATCAAGTTTCTCCAGAAGGTGAGAAATCAACAGCGACAGTTCATACCCCTTAAGGCATGACCATCACGTCAATCCCGAAATTCAACTACGAGCTTTTTAACTGCAACAACTTTAATATACGCTATTGGAGCTGGAATTACCGCGGCTGCTGGCACCAGACTTGCCCTCCAA
+
DDDDDIIIIIIIIIIIIIIIIIIIIIIIIIIIIIIIIIIIIIIIIIIIIIIIIIIIIIIIIIIHHIIIHIIIIIIIIIIIIHIIIHIIIGIHHIIIHIII@DCHIHIIIIHIIHIIHIIHHHIHHHHIHHHHHIIIIHIIIIIIIHIHHHIIHHHIIIIIIIIIHIIIIIHIIIIHHHIHIIIIIIHHHFHHIIIHHIIIHHHGIIIIIIIIIIIIIIIIIIIIHHIIIIIIIIIIIIIIIIIIIIIIIIHIIIIHIIIIIIIIIIIIIIIIIIIIIIIIIIIIIIIIIIIIIIIIIIIHIIIIIIIIIIIIIHIIIIIIIIIIIIIIIIIIIIIIIIIIIIIIIIIDDDDD
@HISEQ:969:HM2KJBCX2:2:1101:21201:39268 2:N:0:ACTATGCA
TCGCATGGATACCCCAACTATCCCTATTAATCATTACGGTGATCCTAGAAACCAACAAAATAGAACCATGCCGTCCTATTCTATTATTCCATGCTAATGTATTCGAGCAAAAATGCCTGCTTTAAACACTCTAATTTTTTCAAGGTAAAGGTCCTGGATCCGCAAGACACCCAATTAAGGACATCAAGTTTCTCCAGAAGGTGAGAAATCAACAGCGACAGTTCATACCCCTTAAGGCATGACCATCACGTCAATCCCGAAATTCAACTACGAGCTTTTTAACTGCAACAACTTTAATATACGCTATTGGAGCTGGAATTACCGCGGCTGCTGGCACCAGACTTGCCCTCCAA
+
@@DADEHHHFGE?EHHHHHH?1F?FHGHHG@FE<<<C?E1<C@HCFFEHHC?<CCEEFHHCGGHHFHG@11CC<//<C?<?<D1C<1<1<C<D1DCEFFCC?1DCHA0FEHEHHFEHFECEFFADHBCEFEHGECAEHHHHGGHHIHHHIIHFEEHGCDHHHC@HHHHGGHCEFEHHFGHHGFEEDECHGGIHIIHHHGHIIIIHEGGH<HHHGHEHFHEHIIIHHHHIIIIIIIIIIHHGHIHIIGHGIHFIIIHGIIIHIIIIIIIIIIHGHHIHHHFGEIIHHIHHEHIIHHIHHHIHIHIIHIHHHHIIHIHIIIIIIHIIIIIIIIIIIIIIIIHHIIIIIIIDDDDD
@HISEQ:969:HM2KJBCX2:2:1101:9461:40200 2:N:0:ACTATGCA
TCGCATGGATACCCCAACTATCCCTATTAATCATTACGGTGATCCTAGAAACCAACAAAATAGAACCATGCGTCCTATTTCATTATTCCATGCTAATGTATTCAGGCAATAGCCTGCTTTAAGCACTCTAATTTTTTCAAGGTAACAGTCCTGCTTCCCCAACGCACCAAATTAATGGCATGCTGGTTATTCAGAAGGTAGGAATCCATCACGCCAGTACAGACCCAAAAGCCCGACCAACGGATAAATCCCGAAATTCAACTACGAGCTTTTTAACTGCAACAACTTTAATATACGCTATTGGAGCTGGAATTACCGCGGCTGCTGGCACCAGACTTGCCCTCCAA
+
DDDDDIIIIIIIIIIIIIIIIIIIIIIIIIIIIIIIIIIIIIIHHIIIHIIIIIIIIIIIIIIIIHIIIIHIIIIIIIIIIIHIIIIIIIIIIIHIHIIIIHHFHIIIIIIIIIIIIIIIIIIIIIIIHIIIIIIIIIIIIIIIIIIIIIIIIIIIHIIIIIHIIHIIIIIIIIIIIIIIIIIIIIIIIHIIIIIIHIHIHIIIIIIIIIIIIHIIIIIIIIHIIIIIIIIIIIIIIIIIIIHIHFIIIIIIIIIIIIHD0IIIIIIIIIIIIIIIIIIIIIIIIIIIIIIIIIIIIIIIIIIIIIIIIIIIIIIIIIIIIIIIIIIIIIIIIIIIIIIIIIDDDDD
@HISEQ:969:HM2KJBCX2:2:1101:9637:39635 2:N:0:ACTATGCA
TCGCATGGATACCCCAACTATCCCTATTAATCATTACATCGATCCTAGAAACCAACAAAATAGAATCTGATGTCCTATTTCATTATTCCATGCTAATGTATTCAAGCGTAAGCTTGCTTTAAACACTCTAATTTTTTCAAGGTAACAGTCCTAATTCCCCATAACATCAAATAAATGACATTATGGTTCTTTAGAAGGTGAGAACCAATAAAACCAGTACATACCAAGGCATGACCGATTCCTTGATCCCGAAATTCAACTACGAGCTTTTTAACTGCAACAACTTTAATATACGCTATTGGAGCTGGAATTACCGCGGCTGCTGGCACCAGACTTGCCCTCCAA
+
@@<DD0<<@GC@FFH0D<<1D<FFHH?CFEHHHHIHHICC@<C<EF@@GHICHHHII1GFHI?1CFCHIEICG1CH@<FH1<<@F?GGDCH??DC?1/D@HGHH11<EG?HHHHIHIHHHFEHGGECHG?HIIHHHHEEIHHHFGHCH1?IHHIIIHHIIHGFGFFHFFHH6GHHIHHHIIIHEHHG;HIHIIIHHE;GIIIHHHEHIHHF@HHFEHHGHHIIIIHII;EHIHGAFIIIIHHGDHFCIHFGHHECEIIIHHCHG1FDIIHEHG?FH?HIHHGHFHHGFCC<HGHHHGIHHHFGG@C@C1HGHHDCDHIHIHHEIIIIIIIHHIHHIIIIH@DD00
@HISEQ:969:HM2KJBCX2:2:1101:6261:41545 2:N:0:ACTATGCA
TCGCATGGATACCCCAACTATCCCTATTAATCATTACGTCAATCCTAGAAACCAACAAAATAGGATCGAACGTCCTATTTCATTATTCCATGCTAATGTATTCAAGCGTTAGCCTGCTTTAAACACTCTAATTTTTTCAAAGTAACAGTCCTGTTTCCCTGCAACACCAAATTAATGACATTACAGTTCTTCAGAAAGGAGGAATCAGCGAAGCCAGTGCATACCAGTGGCACGACCAACCTGCTGACCCCGAAATTCAACTACGAGCTTTTTAACTGCAACAACTTTAATATACGCTATTGGAGCTGGAATTACCGCGGCTGCTGGCACCAGACTTGCCCTCCAA
+
DDDDDIIIIIIIIIIIGIIIIHGIIIIIIIIIIIIIIHIIIHIIIIHIIIIIHIIIIIIIIIF@EHGHCHIHHIHIIHHIIIIIIIIIIIIHGHIIHIHIIGIHIHIIIIIHGHGHIHHIIHHIIHHIIIIHIHHIIIIIHIHIIIIIIIIIIIIIHHHIIIIIHHCIHHHHIIIIIIIIIIHIIHIHEHFIIIIIIIIIIIIIIIHIIHEIIIIIII<HIIIIHIII<IIIIIHIIIIIIIHHCIHHHIIIIIIIIIIIIIIIIIIIIIIIIHHHIIIIIHGIIIHIIIIIIIIIIIHIHIIIIIIIIIIIIIIIIIIIIIIIIIIIIIIIIIIIIIIIHDDDDD
@HISEQ:969:HM2KJBCX2:2:1101:15914:41733 2:N:0:ACTATGCA
TCGCATGGATACCCCAACTATCCCTATTAATCATTACGGTGGTCCTAGACCAACAAAATAGAACCAACGTCCTATTTTATTATTCCATGCTAATCTATTCAAGCAAAAGCCCGCTTTAAACACTCTAATTTTTTCAAGGTAATGGTCCTGGTTCCCACGGCACACGCGATAAAAGAACGTGCCGGTTCACCAGAAGGTAAGACCCGACACAGAACAGTACTCGCCAAAGACGGACCGCCCGGCCAGGCCTAAAATTCAACTACGAGCTTTTTAACTGCAACAACTTTAATATACGCTATTGGAGCTGGAATTACCGTGGCTGCTGGCACCAGACTTGCCCTCCAA
+
DDADDIIIIIIIHHIHIHIHIIHIHIIIHIIIIIIIIIIIIHHIIHIIIHGHHIGHGHHIHHIHIIIIIIHIIIIHHIHHIHIIIHHEH?HHHEHHHHGC@GHIHIIIIHGHHHHHIHHHHEGHHHIFHHHHIIHHIIHHIHHHHIHHHHEFFHIHIHECCHIHHHHEHHHHIIHIHHH@IIHHIIIHGIHHIIIGIHHIIIIHHIIIIGIHIIIIIHIHIIIHHHHHHIIIHIIIIHHIHGHHIIGIHGIIIIIIIIIIHDHHHHHH?IIIHEFHEIIIIIIIHEHIIIHDHHHHGCDGIHIIIIIHEIHGIIIIIIIIIHCIHGIIIIIIIIIIIHHH@DDDB
@HISEQ:969:HM2KJBCX2:2:1101:8070:42216 2:N:0:ACTATGCA
TCGCATGGATACCCCAACTATCCCTATTAATCATTACGTCGATCCTAGAAACCAACAAAATAGAATCAAACGTCCTATTTCATTATTCCATGCTAATGTATTCAAGCGTGCGCCTGCTTTAAACACTCTAATTTTTTCAAAGTAACAGTCCTGATTCCCCACGACACCAAATTAATGACATCGCGGTTCTTCAGAAGGTAGGAACCAATAATGCCAGTGCGTACCGAGGCACGACCGACAATCTGATCCCGAAATTCAACTACGAGCTTTTTAACTGCAACAACTTTAATATACGCTATTGGAGCTGGAATTACCGCGGCTGCTGGCACCAGACTTGCCCTCCAA
+
DDDDCHIIIHHHIHIHIHIGHHCHHEHHHIIEFFHGHCHIHDHHFHGHHEEHIEHHH?CHFHHHIEEIHII0<<EGHIGHGHEHICFHHI?<GHHIHHEGHFHHIGHIIIHHHEIHFGEHGHHIGGIHEHIHFGEIHFHHHIHHIIIHEHIHIFHAGIHHIHIIHHHIHIIIHIIIHGHFFHHHEIHII=HEHIIIIIIGHHIHHHHHHHEHHHGDHGHIHFGEFIIIHECHHCCHFHHHCEF<=HIIIHHHHGHIHHHGHHFHCIIGIIIHHHHIIIIHHHGF@CEGHHHHHDHHHHFFHIHHGHIIHIIHIHHHIIHHIHEHIIIIIIHHGHHHIIHIBD@AD
@HISEQ:969:HM2KJBCX2:2:1101:15574:41818 2:N:0:ACTATGCA
TCGCATGGATACCCCAACTATCCCTATTAATCATTACGGTGGTCCTAGAAACCAACAAAATAGAACCACAACGTCCTATTCTATTATTCCATGCTAATCTATTCAAGCAATAGCCCGCTTTAAACACTCTAATTTTTTCAAGGTAATGGTCCTGGCTCCCCAACACACCCAATAAAGGACATGCTGGCTCACCAGAAGGAAGACCCGACAGCAGACAGTACTCGCCAAAGACGGACCGCCCGGCCAGGCCTAAAATTCAACTACAAGCTTTTTAACTGCAACAACTTTAATATACGCTATTTGAGCTGGAATTACCGCGGCTGCTGGCACCAGACTTGCCCTCCAA
+
DDDDDIIHIIIIIIIIIIIIIIIIIIIIIIIIIIIIIIIIIIIIIIIIIIIHIIIIHIGHIIGHIIIIIIIIIHEHIIIEHHHIIHIIIIIIGHIIIIIIIHIIIIIIIIHIIIIIIIHIIIIIIIIIIIIIIIHIIIIIIIIIIIHIIIHIIIHHHIIIIIHIIIIGIIHIIIIIIIIIIIIIHHHIHHIIGHIIIIIIIIIIIIIIIIIIIIIIIIIIIIIHIIIIIIIIIIIIIIIIIIIHHIIIIIIIIIIIIIIIIIIIIIIIIIIIIIIIIIIIIIIIIIIIIIIIIHIIIIIIIIIIIIIIIIIIIIIIIIIIIIIIIIIHIIIIIIIIIIIIIDDDDD
@HISEQ:969:HM2KJBCX2:2:1101:6654:42891 2:N:0:ACTATGCA
TCGCATGGATACCCCAACTATCCCTATTAATCATTACATCGATCCTAGAAACCAACAAAATAGAATCGGATGTCCTATTTCATTATTCCATGCTAATGTATTCAAGCGTGAGCCTGCTTTAAACACTCTAATTTTTTCAAGGTAACAGTCCTAATTCCCCGTGACACCAAATTAATGGCATTACGGTTCTTTAGAAGGTGAGAAATCAATAATATCAGTACATACCAACGGCATGACCGAAACATTGATCCCGAAATTCAACTACGAGCTTTTTAACTGCAACAACTTTAATATACGCTATTGGAGCTGGAATTACCGCGGCTGCTGGCACCAGACTTGCCCTCCAA
+
B@BDDFHHIHHEH@GHHHIIIIHCFEH?GFH@HHHHHHEHDHHIIIIFEHEHEF1E1DFHIGH?GHEHH0@CGEHHIIHIGIFIHFHEHIHEF?EHHHHHIHHHIIHHHFHIHHHIHHHIHGHIHHIHH?FCGHEEHHGEHIIIHFHHEHHIIHHHIIHHHIIIIIHIIHHHHHIHIIIIIIIIIHHGIHIHHIIIIIIIIIIIIHHIIIHIHIIIIHIIHHHH@CEDDHFHHIHHHIIIIIIHEGHHHHHIIIIIIIIIIIIIIIHIHHIIIIHHIIIIIHHHIHIIHHIIHHIIGHCHEHHIIHHIIIIIHIIHHIIIIIIHGIHIIIIIIIIIHIIIHHDDD@A
@HISEQ:969:HM2KJBCX2:2:1101:19724:43756 2:N:0:ACTATGCA
TCGCATGGATACCCCAACTATACCTATTAATCATTACGAAAATCCTAGAAACTAACAAAATAAGATCGAACGTCCTATTTCATTATTCCAAGCTAATGTATTCAAGCGTTAGCATGCTTTAAACACTCTAATTTTTTCAAAGTAACAGTCCAAATTCCCCGCAACACCAAATTAATGGCATTACGGCTCATCAGGAAGGAGGAATCAGTGAGACCAGTACATACCAGAGGCATGACCAACCTACTAACCCCGAAATTCAACTACGAGCTTTTTAACTGCAACAACTTTAATATACGCTATTGGAGCTGGAATTACCGCGGCTGCTGGCACCAGACTTGCCCTCCAA
+
DD00DE=1<1<1111<DHF1<1<1D11<1FGEHH11<111<<C<1<<1<EFH11<<C@@FG?1111<F011<D10CH?111<DCGIEC1<1<1CFD/HGFC@6<8<=EHEHG@%@<@@E?F@BF1GGB<DGHEFCHCHC?IHEGCAFCGAEHGEHCHHCCCHII;HHHHHEECHGEHCGIFHHHF?A@@?FD?FHEIIHHG0IHFC?IHFHHIGIIFIGGIGGFFFFEHFHIIIHGGFFEEHHFHIHIIGHHHGHHHG@EEHHHIHHHHHHHGHHHHHHEHHHCCGFGHHHHHHGHHIIIIIIHHFHIHHHFIIGIIIIIHHCIIHHIIHHEHHHIIIIIFDCDDD
@HISEQ:969:HM2KJBCX2:2:1101:1886:44150 2:N:0:ACTATGCA
TCGCATGGATACCCCAACTATCCCTATTAATCATTACGGTGATCCTAGAAACCAACGAAATAGAATCAAGCCGTCCTATTTCATTATTCCATGCTAATGTATTCAGACGTTAGCCTGCTTTAAACACTCTAATTTTTTCAAAGTAACAGTCCTGATTTCCAATCACACCAAATTAATGACATGAAAGTTCCTCAGAAGGTAGAGATTTATCTCACCAGTACAGACAATTAAGCCTGACCAATGGGTAAACCCCGAAGTTCAACTACGAGCTTTTTAACTGCAACAACTTTAATATACGCTATTGGAGCTGGAATTACCGCGGCTGCTGGCACCAGACTTGCCCTCCAA
+
DDDDDIIIIIIIHIIHIIIIIIIIIIIIIIIIIIIIIIIIIIIIIIIIIIIIEHHIIIIHIHHHIIIHIHIIHHIIIIIIIIIIIIIIIIHIICHIHIIIIHIIIIIIIIHHHHHIIHIIHGHHIIIHHIIHHHHHHIIIHIHHIIHIIIIHIIHIHHIIIIIHHHIHHIIIIIIIIIIIIIIIIIIIIIHIHIHHIIIHIIIIIIIIHIIHHIIHIGIIIIHIIIGIIII=IIIIIIHIIIIIIHDIHIIIFIGIIIIHIIIIIIIIIIIIIIIIHIIGIIIIIIIIIIIIIIIHIIIIIIIIIIIIIIIIIIIHIIIIIIIIIIIIIIIIIIIIIIIGIIIDDDDD
@HISEQ:969:HM2KJBCX2:2:1101:19939:46290 2:N:0:ACTATGCA
TCGCATGGATACCCCAACTATCCCTATTAATCATTACATCGATCCTAGAAACCAACAAAATAGAATCGGATGTCCTATTTCATTATTCCATGCTAATGTATTCAAGCGTGAGCCTGCTTTAAACACTCTAATTTTTTCAAGGTAACAGTCCTAATTCCCCGTGACACCAAATTAATGGCATTACGGTTCTTTAGAAGGTGAGAAATCAATAATATCAGTACATACCAACGGCATGACCGAAACATTGATCCCGAAATTCAACTACGAGCTTTTTAACTGCAACAACTTTAATATACGCTATTGGAGCTGGAATTACCGCGGCTGCTGGCACCAGACTTGCCCTCCAA
+
CDDDDIIIIIIIIIIIIIIIIIIIIIIIIIIIIIIIIIIIIIHHHIIIIIIIHHIIIIIGIIIIIIHIIIIHHHIIIIIIIIIIIIIIECEHHHIIIIIIIHHIIIHIIIIIIIIIIIIIIHIHIIIHIIIIIIIHIIIHIIIIIIIIIIIIIHIIIIIIIIIIHIGIIIIHHHIIIHIIIIIIIIIHIIHIIIIIIIIHIIIIIIIIIIIIIIIIIIIIIIIIIIIIIIIIIIIIIHIIIIIIHHIIHIIIIIIHIIIIIIIIIIIIIIIIIIIIIIIIIIIIIIIIIIIIIIIIIIIIHHIIIIIIIIIIIIIIIIIIIIIIIIIIIIIIIIIIIIIIIIDDDDD
@HISEQ:969:HM2KJBCX2:2:1101:15368:46127 2:N:0:ACTATGCA
TCGCATGGATACCCCAACTATCCCTATTAATCATTACGGTGATCCGAGAAACCAACAAAATATAACCATGCCGTCCTATTCTATTATTCCATGCTAATGTATTCGAGCAAAAATGCCGGCTTTAAACACTCTAATTTATTCAAGTTAAAGGTCCTGGATCCGCAAGACACCCAATTAAGGACATCAAGTTTCTCCAGAAGGTGAGAAATCAACAGCGACAGTTCATACCCCTTAAGGCATGACCATCACGTCAATCCCGAAATTCAACTACGAGCTTTTTAACTGCAACAACTTTAATATACGCTATTGGAGCTGGAATTACCGCGGCTGCTGGCACCAGACTTGCCCTCCAA
+
00<DD001<1<11<1<<0<D111<<DGHH1<1<F11<<0D1<G1<1<C<<C11<CH111<CG1DCG1<DHFH<GHD@D11<<1<<C111<<<1<<1111<<1<<11HDCHCGHCHH@#G8<81AGHH1G@HG@<D11$HGG6B<$@EIHE111AGG?F70<0F<E8CGH?FGHGA</<<-<?FIIHH@H?FCF/F@F<C<.FF<@F<.0CEHG@?@GC<@FIHHC@G</1CC1EF</CG<?HE@FFC<<<11CC<</1<<1G@<D<<CHC<<11GCCC1CCCGC@C1FG@EHF1@EEF<=HF1C<CC@CC<<<@HCHF1C<<<<C<1CC@@?G1<<FCCCCECCG?<100@D0
@HISEQ:969:HM2KJBCX2:2:1101:13903:47588 2:N:0:ACTATGCA
TCGCATGGATACCCCAACTATCCCTATTAATCATTACGGTGGTCCTAGAAACCAACAAAATAGAACCACAACGTCCTATTCTATTATTCCATGCTAATCTATTCAAGCAATAGCCCGCTTTAAACACTCTAATTTTTTCAAAGTAACAGTCCTGATTCCCCATGACACCAAATTAATGACATCATGGTTCGTCAGAAGGTAGGAATCAATAATACCAGTACGTACAATAGCACGACCAATAAATTGATCCCGAAATTCAACTACGAGCTTTTTAACTGCAACAACTTTAATATACGCTATTGGAGCTGGAATTACCGCGGCTGCTGGCACCAGACTTGCCCTCCAA
+
DDDCDIIIIIHHHIHHGHIIIIHII@HG@FH@HHHHIHGHEHHIIHIFHHHHIH1GHIHIFIIGEEHHH1DCCHHDHHGHHEHHHHHIGF?GHGHEIHHEFEHHIIGIHHHI@GE?IHHGHFCHHHIIHHIHIHHEHHIFHIHHGCHIEFHHH@HHEIHHHCGCIIHIHHGGEEGHHEIIHHHHHEHHHIEI9IHIIIHHIHGIHGHHCEFCCDGIHIIIIHIIIHIHEHH8HEIHF>HGGIHF<EHH7DGFIHHEIIIIHHIHHIIIIIIGIIIIIIIIHHHIIHHHHIHGIIHHHGHGEHEIHHHF@GHHIIIHHHGIGHIHHIIIIHHFIHIIIIHDIDDDDA
@HISEQ:969:HM2KJBCX2:2:1101:16330:47349 2:N:0:ACTATGCA
TCGCATGGATACCCCAACTATCCCTATTAATCATTACGGTGGTCCTTGAACCAACAAAATAGAACCACAACGTCCTATTCTATTATTCCATGCTAATCTATTCAAGCAAAAGCCTGCTTTAAACACTCTAATTTTTTCAAGGTAATGGTCCTGGCTCCCCGGCACACGCAATTAAGCACATACCAATTCACCAGAAAGATAGACCCAACGACAGAACAGTACTCGCCAGAGACGGACCGTCCGGCCAGGCCTAAAATTCAACTACGAGCTTTTTAACTGCAACAACTTTAATATACGCTATTGGAGCTGGAATTACCGCGGCTGCTGGCACCAGACTTGCCCTCCAA
+
DDDDDIIIIIIHIIIIIGIIHHHIHHIIIHIIIIIIIIIIIIIHHHIIHHHIIIIIHIIHHIHIIIIIHHIHHHIIFEFHHHIIFHIIIIIHIIIHIIIIHFIIHHIIIHHGIHHIIIIIIIIIIIIIIIIIIIHIIIHHIIIIIIHHHIHHIIIIIIIIIHIHIIIHFIHIHHHHHIIIIIIIHHIHIIHIIIIIIIIIHHHIIIIIIIIIIIIIIIIIIHHIIIIIIIIIIIIIIIIIIIIIIHIIIIIIIIIHHHIIIIIHIIIHIIIIHIIIHHHIIIIIHHHHHIIIIIIIHIHIIHIIIIIIHHIHIIIIIIIIIIIIIIIIIIIIHHIIIIIIIIDDDDD
@HISEQ:969:HM2KJBCX2:2:1101:13215:48247 2:N:0:ACTATGCA
TCGCATGGATACCCCAACTATCCCTATTAATCATTACGTCAATCCTAGAAACCAACAAAATAGGATCGAACGTCCTATTTCATTATTCCATGCTAATGTATTCAAGCGTTAGCCTGCTTTAAACACTCTAATTTTTTCAAAGTAACAGTCCTGTTTCCCTGCAACACCAAATTAATGACATTACAGTTCTTCAGAAAGGAGGAATCAGCGAAGCCAGTACATACCAGTGGCACGACCAACCTGCTGACCCCGAAATTCAACTACGAGCTTTTTAACTGCAACAACTTTAATATACGCTATTGGAGCTGGAATTACCGCGGCTGCTGGCACCAGACTTGCCCTCCA
+
DDDDDHIIHHGHGEHIIHIIEFHHIIHIHIIIIIIIIIIIGIHIIIIHCHHEHIIIIIIIIIHIIIGHHIHHHHIHHIIIFHIFHIHIF@FEHHGIIIHHFGCHHHEHIHHEHHHIIHHIIHIIIHHHHIHHGEHIHGIIIIIIIHIHFHHGIIHIHHIHGHIHIIIIHFIHHIHIIHIIIIIII:HHHEIHIIIIIIIIHHIHHIIIIHHGHGGIIHGHGHIIIIIHIHIIHHEHIIIIIIHGIIIHHCIHIIIIHIHIHHIIIIIIIIIIIIIHGIIIIIIIHHIIIIHIIIIIIIIIIIIIIIIHHIIIIIIIIIIIIIIIIIIIIIIIIHIHIIIIDDDDD
@HISEQ:969:HM2KJBCX2:2:1101:8157:48262 2:N:0:ACTATGCA
TCGCATGGATACCCCAACTATCCCTATTAATCATTACGTCAATCCTAGAAACCAACAAAATAGGATCGAACGTCCTATTTCATTATTCCATGCTAATGTATTCAAGCGTTAGCCTGCTTTAAACACTCTAATTTTTTCAAAGTAACAGTCCTGTTTCCCTGCAACACCAAATTAATGACAATACAGTTCTTCAAGAAGGAGGAATCAGTAAAGCCAGTACATACCATTGGCACGACCAACCTACTGACCCCGAAATTCAACTACGAGCTTTTTAACTGCAACAACTTTAATATACGCTATTGGAGCTGGAATTACCGCGGCTGCTGGCACCAGACTTGCCCTCCAA
+
DBDCDIEHGHHHEHIIIIIIHHEHHHIIIHIHIIIIIIIIIIIIIIIHIIIHHHIHHHEHIIGHHII=HHID<FCHHHHGHIHHIHIHHIHGCCGHHHIIIFEIIHHHIHHHHHHHHHHHIIIHHEFFHHHHHHIHHIHIIIHHIHCIIHGIIIIIIHIHHIHIIIIIIIHHHHHHHHGIIIIHHHIHHHHIIIIIIIHIHFHIHIIIHHCHIHHIIIIIIHIIIHHIHIIHHIIHHIIIIIHICIHHIIIIIIIHIHIIIIIIIHIIIIIIIHHGIIIIIIIHEHIHHIHIIIIIHFIIIIIIIIIIIIIIIIIIIIIIIIIIIIIIIIIIIIIIIIIHICDDDD
@HISEQ:969:HM2KJBCX2:2:1101:17480:48416 2:N:0:ACTATGCA
TCGCATGGATACCCCAACTATCCCTATTAATCATTACGTCGATCCTAGAAACCAACAAAATAGAATCAAACGTCCTATTTCGTTATTCCATGCTAATGTATTCAAGCGTGAGCCTGCTTTAAACACTCTAATTTTTTCAAAGTAACAGTCCTGATTCCCCATGACACCAAATTAATGACATCATGGTTCGTCAGAAGGTAGGAATCAATAATACCAGTTCGTACAATAGCACGACCAATAAATTGATCCCGAAATTCAACTACGAGCTTTTTAACTGCAACAACTTTAATATACGCTATTGGAGCTGGAATTACCGCGGCTGCTGGCACCAGACTTGCCCTCCAA
+
DDDDDIIIIIIIIIIIIIIIGHHHIIIIHIIIIIIIIIIIICHIIIIIGIIHHIIIIIIIIIIIHFHIIIIIHEHIIIGIIIIHHCHIIHHGIIHIIHIIIHHIIHHHIIIHIIIHIIIIIIIIIIIIIIHDHHIIHIIIIIIIIHIIIIHHHHHFIHHIHIIIIIIIHHIIIIIIIIIIIIIIIHIIIGIIIIIIIIIIIIIIHHIIIGIIIIIIIIIIIIIIIIIIIIIIIIIIIIIIIIHHIIIIIHHHIIHHIIIHIIIIIIIHIIIIIIIIIIIIIIIIHHIIIIIIIIIIIIIIIIIIIIIIIIIIIIIIIIIIIIIIIIIIIIIIIIIIIIIIDDDDD
@HISEQ:969:HM2KJBCX2:2:1101:10241:48598 2:N:0:ACTATGCA
TCGCATGGATACCCCAACTATCCCTATTAATCATTACTTTGGCCCTTAAAACCAACAAAATAGAACCAAAGTCCTATATGTTCATTCCATGCTAATGTATTCAAGGCGACTGCCTGCTTTAAACACTCTAATTTGTTCAAAGTGAAGGTCTGGAAGCGTCCGCGGCACAGTGAAGTACCGCTTCCGCCACCAAACGGAAGAGCCCAGCGCACAGTGCGCGATTTACACCGGACCGTACGCCAAGCCCCAAAATCCAACTACGAGCTTTTTAACCGCAACAACTTTAATATACGCTATTAGAGCTGGAATTACCGCGGCTGCTGGCACCAGACTTGCCCTCCAA
+
DDDDDIIIIIIIIIIIIIIIIIIIIIIIIIIIIIIIIIIIIIIIIIIIHIHIHIIIIIIHIHHHIIIHIIIHIIIIIIIIIGIIIIIHIIIIIHIIHIIIIIIIIIHHHHIIIIIIIIIIIIIIIIIHHIIIIIIIIIIIHIIIIIIHIHIIHIIIIHIIIIHHIIIIIIIIIIIIIIIIIIIIIIIIIIIIIIIIIIIIIIIIIIIIIIHIIIIIIIIIIIIIIIHIIIIIIIIIIIIIHHIIIIIIIIIIIIIIIIIHIIIIHIIIIIIIIIIIIIIIIIIIIIIIIIIIIIIIIIIIIIIIIIIIIIIIIIIIIIIIIIIIIIIIIIIIIIIIIIDDDDD
@HISEQ:969:HM2KJBCX2:2:1101:11602:49575 2:N:0:ACTATGCA
TCGCATGGATACCCCAACTATCCCTATTAATCATTACGGTGGTCCTAGAAACCAACAAAATAGAACCACAACGTCCTATTCTATTATTCCATGCTAATCTATTCAAGCAATAGCCCGCTTTAAACACTCTAATTTTTTCAAGGTAATGGTCCTGGCTCCCCAACACACCCAATTAAGGACATACTGGTTCACCAGAAGGAAGACCCGACAACAGGACAGTACTCGCCAAAGACGGACCGCCCGGCCAAGTCTAAAATTCAACTACGAGCTTTTTAACTGCAACAACTTTAATATACGCTATTGGAGCTGGAATTACCGCGGCTGCTGGCACCAGACTTGCCCTCCAA
+
DD@@DHHFHHFHIGHIIIHIHGGGHHEHHIGHHIHHH1=FHHIHIIIHHHHIIIIIIIHIGHGHHHGHIIH@DCCHHHI1DFHHIHHIHHHIEE@GHHHFF8<GHHHHHIHHCEHHEFG?G?C6GBHHEHIIIIGIIIHHHFFCGHGHCIIIHEDHHCDGHIHHHHGIIEHHEHHIIIHHHIIIHGH:FHEIIH;HG<IHFDFHDCIIHEH;@@EHEHIIIIIHIHIHHHEDIIIHIHIIIIIFF@HHHFIIIHHHHIHIIIHDIIIIHHHIIIHHIIIIHHIIIHIHHFHEHHHHGIHGGHHEIIIIIIIHIIHIHIIIIIIIIIIIIIIIIIIIIIHGIIDDDD@
@HISEQ:969:HM2KJBCX2:2:1101:11101:49702 2:N:0:ACTATGCA
TCGCATGGATACCCCAACTATCCCTATTAATCATTACTTCAGTCCTAGAAACCAACAAAATAGAACCAAAGTCCTATTCCATTATTCCATGCTAATATATTCAAGCAAACATGCCTGCTTTAAACACTCTAATTTTTTCAAAGTAAAAGTCTTGGATCCCTAGCGCACTCAATTAAGAGCACACTAGTTCCCCAAAAGGAAAAGCCCAAAGTTGCAGTACAAACCTTACGGTTGACGGCAACTATAAGCCCAAAATTCAACTACGAGCTTTTTAACTGCAACAACTTTAATATACGCTATTGGAGCTGGAATTACCGCGGCTGCTGGCACCAGACTTGCCCTCCAA
+
0<0<00<<1<<CCH100<C<CC11<<C1<<C1C@GCHG1<1FH<<GC<11D<1<DH@C1<<<FHHEECHEHC1<D1<D<1DGH1C@<11DCC<G11F?HF1G?F6FHHHECGGHFH<@:G@CCF?GAADFFHH?1FHIIHHHEIHEHCHHICF<ADEHHDHHCIHHGF<EHECFHHIIIHEHHGHH?HHCHHIGEHF<IIHIHCHFEHIIHH3GHIIIHHHHHHHH?III<EFIIHIIIIHHGGHHHG0CIHGCHC@HEIHHIHH@HEEIIIHHHGCHEHIIHHFEHEHHIIHHHEFCGGCEIHCHIIIHHIIIIIIIIHHHEHGCEHHIGFCCHEIIIIIDDDB@
@HISEQ:969:HM2KJBCX2:2:1101:12291:51036 2:N:0:ACTATGCA
TCGCATGGATACCCCAACTATCCCTATTAATCATTACATCGATCCTAGAAACCAACAAAATAGAATCGGATGTCCTATTTCATTATTCCATGCTAATGTATTCAAGCGTGAGCCTGCTTTAAACACTCTAATTTTTTCAAGGTAACAGTCCTAATTCCCCGTGACACCAAATTAATGGCATTACGGTTCTTTAGAAGGTGAGAAATCAATAATATCAGTACATACCAACGGCATGACCGAAACATTGATCCCGAAATTCAACTACGAGCTTTTTAACTGCAACAACTTTAATATACGCTATTGGAGCTGGAATTACCGCGGCTGCTGGCACCAGACTTGCCCTCCAA
+
DDDDDIIIIIIHHIIIIIIIHIIIIIIIHIIIIIIIIIIIIIIIIIIIIIIHHIIIIIIIIHHIIIIIIIHIHIIHIIIIIHIIIIIIIIIIHIIIIIIIIIIIIHHHIHIIIIIIIIIIIIIIIIIIIIGIHIIIIIIIIIHHIIIIIIIIIIIIIIIIIIHIIIIHIIIIIIIIIIIIIIIIIIIIIHIIIIIIIIIIIIIIIIIIIIIIIIIIIIIIIIIIIIIIIIIIIIIIIIIIIIIIIHIIIIIIIIIIIIIIIIIIIIIIIIIIIIIIIIIIIIIIIIIIIIIIIIIIIHHHHGIIIIIIIIIIIIIIIIIIIIIIIIIIIIIIIIIIIIHIHIDDDDD
@HISEQ:969:HM2KJBCX2:2:1101:11278:52279 2:N:0:ACTATGCA
TCGCATGGATACCCCAACTATCCCTATTAATCATTACGTCAATCCTAGAAACCAACAAAATAGGATCGAACGTCCTATTTCATTATTCCATGCTAATGTATTCAAGCGTTAGCTTGCTTTAAACACTCTAATTTTTTCAAAGTAACAGTCCAAATTCCCCGCAACACCAAATTAATGGCATTACGGTTCATCAGGAAGGAGGAATCAGTGAGATCAGTACATACCAGAGGCATGACCAACCTACTAACCCCGAAATTCAACTACGAGCTTTTTAACTGCAACAACTTTAATATACGCTATTGGAGCTGGAATTACCGCGGCTGCTGGCACCAGACTTGCCCTCCAA
+
DDDDDIIIIIIIIIIIIIIIIGIIIIIIIIIIIIIIIIIHIIIIIIIIIIIIIIIIHFCEFGDHHIIHIIIIHIIIICHHIIIHIIIGHEGGGHFGIIIHIIIHHIHHGHHHHHIGIHIHIIHIIIIHIIIIIIIIHIIIHHHIIIHEHHIIHHHEIIIHHHHHHIHIIHIIIIIIIIIIIIIIHIIIIIHIIIIIIIIIIIIIIHIIIIIIIIIIIIIIIIIIIIIIIIIIIIIIIIHIHHHHHIIIIIIIIIIIIHIIIIIIIIIIIIIIIIIIIIIIIIIIIIHIIIHIIIIIIIIIIIIIIIIIIIIIIIIIIIIIIIIIIIIIIIIIIIIIIIIIIDDDDD
@HISEQ:969:HM2KJBCX2:2:1101:17936:52847 2:N:0:ACTATGCA
TCGCATGGATACCCCAACTATCCCTATTAATCATTACGGTGATCCTAGAAACCAACAAAATAGAACCATGCCGTCCTATTCTATTATTCCATGCTAATGTATTCGAGCAAAAATGCCTGCTTTAAACACTCTAATTTTTTCAAGGTAAAGGTCCTGGATCCGCAAGACACCCAATAAAGGACATCAAGTTTCTCCAGAAGGTGAGAAATCAACAGTAACAGTTCATACCCCTTAAGGCATGACCATCACGTCAATCCCGAAATTCAACTACGAGCTTTTTAACTGCAACAACTTTAATATACGCTATTGGAGCTGGAATTACCGCGGCTGCTGGCACCAGACTTGCCCTCCAA
+
D@DDDHIGGHIIIGHIIIIIIIHIIIIIIIIHIIIIIIIIHIIIHIIIIIIIIHIIH?C<GHCGHHHIIHHHHHIIIHIEHEHIHHIIEHHFEHIIGEHEHHFEHHIHHHHHIIHGIIHIIHHIHHIHIIGHHHIHHHHHGHIIGIIIIIIIHIIIIIHHIIIGHIIHIIHIIIIIHIIII;IIIIIIIIIIIHIIIIIIIIIIIIHGHHEHIIIIIHIIIIIIII=GIIIIIIIIIIIIIIIIIIHHIHHDIHDIIIIIIHIIIIIIIIHIIIIIIIIIIIIIIIIIIIIIIIIIIIIIIIIIHGIIIIIIIIIIIIIIIHIIIIIIIIIIIIIIIIIIIIIIIIIIDDDDD
@HISEQ:969:HM2KJBCX2:2:1101:16199:50973 2:N:0:ACTATGCA
TCGCATGGATACCCCAACTATCCCTATTAATCATTACGGTGATCCTAGAAACCAACAAAATAGAACCATGCCGTCCTATTCTATTATTCCATGCTAATGTATTCGAGCAAAAATGCCTGCTTTAAACACTCTAATTTTTTCAAGGTAAAGGTCCTGGATCCGCAAGACACCCAATTAAGGACATCAAGTTTCTCCAGAAGGTGAGAAATCAACAGCGACAGTTCATACCCCTTAAGGCACGACCATCACGTCAATCCCGAAATTCAACTACGAGCTTTTTAACTGCAACAACTTTAATATACGCTATTGGAGCTGGAATTACCGCGGCTGCTGGCACCAGACTTGCCCTCCA
+
D@DADHIIIIIIIIIIIIIIIIIIIIIHIIIGIIIIIIIIIIIIIIIIIIIIHIIIIIIIIIIIIIIIIIIIIGIGHHHHIIIIIIIIGHIIGHIIIIIIIGHIIIIIIIIIHIIIIIIIIIHHIIIIIIIIHIHGHIHHIIIIIIIIIIFHHHIIGIIIGIIIIIIIIIHIIHHHIIHIIIIIIIIIIHCHHIIIHIIIIIIIHIIHIIIIIIGIIIIIIIIIIIIIIIIHIIIIIIIHIII?IHHHHIIIIIIIHGIIIHGIIIIIIIIIIIIIIIIIIIHIIIIIIIIIIIIIIIIHHHHIHIHIIIIIIIIIIHHIIIIIIIIIIIIIIIIIIIIIIIIIIIIDDDDD
@HISEQ:969:HM2KJBCX2:2:1101:20689:53081 2:N:0:ACTATGCA
TCGCATGGATACCCCAACTATCCCTATTAATCATTACGTCGATCCTAGAAACCAACAAAATAGAATCAAACGTCCTATTTCATTATTCCATGCTAATGTATTCAAGCGTGAGCCTGCTTTAAACACTCTAATTTTTTCAAAGTAACAGTCCTGATTCCCCACAACACCAAATAAATGACATCATGGTTCGTCAGAAGGGAGAAACCGACGATGCCAGTACGTACCGAGGCACGACCGACATGATGGTCCCGAAATTCAACTACGAGCTTTTTAACTGCAGCAACTTTAATATACGCTATTGGAGCTGGAATTACCGCGGCTGCTGGCACCAGACTTGCCCTCCAA
+
ADDDDHHHIHHHIIIHIHIIIIHIIIIIIIIHIIHIIEGHHHIIIIIIHHIIHIHHIIIIIIHEHHHHIHIHHCHHIIIHIIIHHHIIIIIGHIIIIIIIIHHHIHEGHGHHHHHGHIHHHIIIIIHHIIHIIHHHIIIIIHHHHHIIHIHIIIIIHHGHHHHHIIIHIIIGIHHFFGIIIHHEIIIIIHIHIIIIIIHIIHIIIIHHCIIIIIIIGIIHIIIIIIIIII=IIHIIIIIIIIHGIIIIIIIHIIIIIHGHIHIIIIIIIIIIIIIIIIIIIIIIIIIIIIHIIIIHIIIIIIIIIIIIIIIIIIIIHIIIIIIIIHHIIIIIIIIIHHIIDDDD@
@HISEQ:969:HM2KJBCX2:2:1101:19604:54455 2:N:0:ACTATGCA
TCGCATGGATACCCCAACTATCCCTATTAATCATTACATCGATCCTAGAAACCAACAAAATAGAATCTGATGTCCTATTTCATTATTCCATGCTAATGTATTCAAGCGTAAGCTTGCTTTAAACACTCTAATTTTTTCAAGGTAACAGTCCTAATTCCCCATAACATCAAATAAATGACATTATGGTTCTTTAGAAGGTGAGAACCAATAAAACCAGTACATACCAAGGCATGACCGATTCCTTGATCCCGAAATTCAACTACGAGCTTTTTAACTGCAACAACTTTAATATACGCTATTGGAGCTGGAATTACCGCGGCTGCTGGCACCAGACTTGCCCTCCAA
+
DDDDDIIIIIIIHIIIIIIIIIIIIIIIIIIIIIIIIIIIIIIIIIGIIIHIIIIIIIIIIIIIIIIIIIIIIIIIIIIIIIHIHIIHIIIIGIIIIIIHIIHIIHIIIIIIHIIIHIIIIIIIIHIIIIHHHHHIIIIIHHIIIIIIIHIIIIHIIHGIIIIIIIIIHIIIIIIIIIIIIIHIIIIHIIIIIIIIIIIIIIIIIIIIIIIII;IIIIIIIIIIIIIIIIIIIIIIIIIIHHIHIHHIIIIIIIIIIIIIIHHIIIIIIIHIIIIIIIIIIIIIIIIIIIIIIIIIIIIIIIIIIIIIIIIIIIIIIIIIIIIIIIIIIIIIIHHIIIIIDCDDD
@HISEQ:969:HM2KJBCX2:2:1101:17616:54392 2:N:0:ACTATGCA
TCGCATGGATACCCCAACTATCCCTATTAATCATTACGGTGGTCCTAGACCAACAAAATAGAACCAACGTCCTATTCTATTATTCCATGCTAATCTATTCAAGCAAAAGCCCGCTTTAAACACTCTAATTTTTTCAAGGTAATGGTCCTGGTTCCCCGACACACCCAATAAAGGGCATACCGGCTCACCAGAAGGATAGACCCGACAGCAGAACAGTACTCGCCAGAGACGGACCGTCCGGTCAGGCCTAAAATTCAACTACGAGCTTTTTAACTGCAACAACTTTAATATACGCTATTGGAGCTGGAATTACCGCGGCTGCTGGCACCAGACTTGCCCTCCAA
+
DDDDDIIIIIIIIIIIIIIIIIIIIIIIIIIIIIIIIIIIIHIIIIIHIIIIIIIIIIIIIIIIIIIIIIIHIIHIIIIIIIIIIIIIGIHHIHIIIIIIIFGHHIHIHIIIIIFHHIIIIIIIIIGIIIHIIGIHIIIIIIIIIIIIIIHIHHIIIIIIIHHIIIIIHIIIIIIIIIIIIIIHIIIIIIIIIIIIIIIIIIIIIIIHIIIHIIIIHGIIIHIIIIIIIIIIIIIIIIIIIIHIIIIIIIIIIIIIIIIIIIIIIIIIIIIIIHIIIIIIIIIIIIIIIIIIIIIIHHHIIIIIIIIIIIIIIIIIIIIIIIIIIIIHIIIIIIIIIIIDDDDD
@HISEQ:969:HM2KJBCX2:2:1101:4157:55070 2:N:0:ACTATGCA
TCGCATGGATACCCCAACTATCCCTATTAATCATTACGGTGATCCTAGAAACCAACAAAATAGAACCATGCCGTCCTATTCTATTATTCCATGCTAATGTATTCGAGCAAAAATGCCTGCTTTAAACACTCTAATTTTTTCAAGGTAAAGGTCCTGGATCCGCAAGACACCCAATAAAGGACATCAAGTTTCTCCAGAAGGTGAGAAATCAACAGTAACAGTTCATACCCCTTAAGGCATGACCATCACGTCAATCCCGAAATTCAACTACGAGCTTTTTAACTGCAACAACTTTAATATACGCTATTGGAGCTGGAATTACCGCGGCTGCTGGCACCAGACTTGCCCTCCAA
+
DDDDDIIIIIIIIIIIIIIIIIHIIIIIIGIIIIIIIIIIIIIIIIIIIIIIIIIIIIGIIHHIIIGGIHIICHIIIIHIIIIIIIIIHIIIIGIIHIIIIGHIIIIIIIIIIHIIHIIHIHHIIIIIHIHIHIIIIIIHIIIIIIIIIIIIIIIIIIIIIIIIIIIHIHHIIIIIIIIIIIIIIIIIIIIIIIIIIIIIIIIIIIIIIIIIIIIIIIIIIIHIIIIIIIIIIIIIIIIIIIIIIIIIIHHHIIIIIIIIIIIIIIIIIIIIIIIIIIIIIIIIIIIIIIIIIIIIIIIIIIIIIIIIIIIIIIIIIIIIIIIIIIIIIIIIIIIIIIIIIIIIIIIIDDDDD
@HISEQ:969:HM2KJBCX2:2:1101:6971:54625 2:N:0:ACTATGCA
TCGCATGGATACCCCAACTATCCCTATTAATCATTACCTCGACTCCGAAAGCCAACGAAATAGAATCGAGATCCTATTCCATTATTCCATGCACTAATGTTCAGGCTGTAGCGCCTGCTTTGAGCACTCCAATTTTTTCAAAGTAAACGTGCTGGCCACCCGTGGCACTCGGTTAAGAGAACCACGAACGAACCAACAAAATCGTCCGGGCAGACAGTAAACGCCGCAAGGCGCACCGCCCACCCGAAACCGAGATCCAACTACGAGCTTTTTAACCGCAACAACTTTAATATACGCTATTGGAGCTGGAATTACCGCGGCTGCTGGCACCAGACTTGCCCTCCAA
+
DDDDDIIHIHIIIIIIHIIHIIIIHIIIIIHIIIIIIHIIIIIIIIIIIIIIIHIIHIIFIEHHIIIIIIIIIGIHIIHIIIIHGHIHIIHHIIIIIIIHIIIIIHHIIIIIIIIIIIIIIIGGIIIIIHIIIIIIIIIIIIIIIIHIHIIIIGIHHHIIIIIIIIIIIIIIHIIIIIIIIIIIIHHIIIIIIIIIIIIHHDIHHHIIHIIIIIIIIHGIIIIIIIIIIIIHIIIIHIHIIIHHEIHHIIHIIIIIIIIIIIIHIIIIIIIIIIIIIIHEHIIHIIIIIIIIIIIIIIIIIIIIIIIIIIIIIIIIGHIIIIHIIIIIIIIHHIIIIIIGIDDDDD
@HISEQ:969:HM2KJBCX2:2:1101:7350:57655 2:N:0:ACTATGCA
TCGCATGGATACCCCAACTATCCCTATTAATCATTACGTCGATCCTAGAAACCAACAAAATAGGGTCAAACGTCCTATTTCATTATTCCATGCTAATGTATTCAAGCGTGAGCCTGCTTTAAACACTCTAATTTTTTCAAAGTAACAGTCCTGATTCCCCGCGACACCAAATTAATGACATCACGGATCTTCAGAAGGGAGAAACCAGTGACACCAGTGCATACCAAAGGCATGACCAGCGTACTGATCCCGAAATTCAACTACGAGCTTTTTAACTGCAACAACTTTAATATACGCTATTGGAGCTGGAATTACCGCGGCTGCTGGCACCAGACTTGCCCTCCAA
+
DDDDDIIHIIIIIIIIIIIIIIIIIIIIIIIIIIIIIIIIIIIIIIIIIIIIIIIIIIIIIGHIIIIIIIIIIIIIIIIIIIIIIIIHIIIIIIIIIIIIIHIIIIIIIIIHIIIIIIHIIIIIIIIIIHHIIIIIIIIIHIHHIIIHIIIIIIIIIIIIIIIIIIIIIIIHIIIIIIIIIIIIIIIIHIHIIIIIIIIIIIIIIIIIIIIIIHIIIIIIIIIIIIIIIIIIIIIIIIIIIIIIIIIIIIIIIIIIIIIIIIIIIIIIIIIIIIIIIIIIIIIIIIIIIIIIIIIIIIIIIIIIIIIIIIIIIIIIIIIIIIIIIIIIIIIIIIIIIIIIIDDDDD
@HISEQ:969:HM2KJBCX2:2:1101:19329:57266 2:N:0:ACTATGCA
TCGCATGGATACCCCAACTATCCCTATTAATCATTACGTTGATCCTAGAAACCAACAAAATAGAATCGAACGTCCTATTTCATTATTCCATGCTAATGTATTCAAGCGCGTGCCTGCTTTAAACACTCTAATTTTTTCAAAGTAACAGTCCTGACTCCCCACAACATCAAATTAATGACATCATGATTCATCAGAAGGGAGAAATCAATGACATTAGTACGTACCGAAGGCACGACCGACGTATTGATCCCGAAATTCAACTACGAGGTTTTTAACTGCAACAACTTTAATATACGCTATTGGAGCTGGAATTACCGCGGCTGCTGGCACCAGACTTGCCCTCCAA
+
DDDABIIIIIIIIIIHIIIIIIHIIIIIIIIIIIIIIHIIIIIIIIIIIGIIIIIIIHIIIIIIIIIIIIIHHIIIHIHIIGHIIIGHIIIEHIHHIHIIIIHIIHIHIIIIIIGFIHIIIIIIIHHHHIIHHHIIIIIHHHIIIHIIHIIIHIHIIIHIIIIIIHHIIHHIIIIIHHIIHHIIIIIIIHIIIHIIIIHIIIIHIIHIIIIHHGHGHFIIIIIIIIIIIIIIIIIIIIIIIHHHGIIIIIIHIIIIIIIIIIIIIIIIIIIIIIIIHIIIIIIIIGIIIIIIIIIIIIIIIIIIIIIIIIIIIIIIIIIIIIIIIIIIIIIIIIIIIIIIIDDDDD
@HISEQ:969:HM2KJBCX2:2:1101:13271:57843 2:N:0:ACTATGCA
TCGCATGGATACCCCAACTATCCCTATTAATCATTACGGTGGTCCTAGAAACCAACAAAATAGAACCACAACGTCCTATTCTATTATTCCATGCTAATCTATTCAAGCAATAGCCCGCTTTAAACACTCTAATTTTTTCAAGGTAATGGTCCTGGCTCCCCAACACACCCAATTAAGGACATACTGGTTCACCAGAAGGAAGACCCGACAACAGGACAGTACTCGCCAAAGACGGACCGCCCGGCCAAGTCTAAAATTCAACTACGAGCTTTTTAACTGCAACAACTTTAATATACGCTATTGGAGCTGGAATTACCGCGGCTGCTGGCACCAGACTTGCCCTC
+
DBDADIHHHIIH1FEHGHHHICH?FGHHHHIIIIHHIIIIIHHHFEHGCFHHGHHIIIIIIEFHIICHHIIIIIIIIGEHHHGEHHIHHHHEHFEGHHIHH@IHHIIHHIHIIHIHHHEHHIHHHHHIGIHIHHIHHGGGHFHGIHHIHGFHHHHHB<HEIIHHEGIHIIHGHCHFGEIHEHIIIHIHEIIIIIHHHIIIIIHIHHHHIIIIIIIIIIIIIIHHHEIIIHGGHHHIIHHCHHFHHIIIIHIHIHGHGHIIIHHIHHIHIHFIHHHFEHGIIHIHHG?GHIHHHHEEEHHHGIIIIIIIIIHHIIIHHHIHIHIIHHIHIIIIHGIIIGICDDCD
@HISEQ:969:HM2KJBCX2:2:1101:4443:57442 2:N:0:ACTATGCA
TCGCATGGATACCCAACTATCCCTATTAATCATTACGGTGATCCTAGAAACCAACAAAATAGAACCACAACGTCCTATTCTATTATTCCATGCTAATCTATTCAAGCAAATGCCTGCTTTAAACACTCTAATTTTTTCAAGGTAATGGTCCTGGCTCCCCGGCACACCCAATAAAGGACATACTGGTTCACCAGAAGGTGGACCCGACACAGGACAGTACTCGCCAAAGACGGACCGCCCGGCCAGGCCTAAAATTCAACTACGAGCTTTTTAACTGCAACAACTTTAATATACGCTATTGGAGCTGGAATTACCGCGGCTGCTGGCACCAGACTTGCCCTC
+
DDDDDIIIIIIIIIIIIIIIIIIIIIIIIIIHIIIIGIIIIHIIIIHHIIIIIIIIEHHHIIIIIIIHIHHIEHHHIIIIIIIGIIIIIIIIIIIIIGHIHGHIHIIIIIIIIIIIHIIIIHHHHIIIIIIIIIIIIIIIHIIIIIHGEHIIIHHIIIIIIGHIIIIIHIIIIIIIIIIIIIIIIIIIIIHHIIIIIIIHHEHIIHGIIIIIIIIIIIIIHHIIIIIIIHIIIIIIIIIIHIIIIIIIIIIIHIIIIIIIIIIHHIGIIIIIIHIIIIIIHIIIIIIIIIIHHIIIHHGGIIIIIIIIIIIIIIIIHIIIIIIIIIIIIIIIHIIIIDDDDD
@HISEQ:969:HM2KJBCX2:2:1101:19592:57781 2:N:0:ACTATGCA
TCGCATGGATACCCCAACTATCCCTATTAATCATTACGGTGATCCTAGAAACCAACGAAATAGAATCAGTCCGTCCTATTTCATTATTCCATGCTAATGTATTCAGACGTTAGCCTGCTTTAAACACTCTAATTTTTTCAAAGTAACAGTCCTGATTTCCCATCACACCAAATAAATGGCATGAAAGTTCCTCAGAAGGTAGAGATTCATCTCACCAGTGCAGACAATTAAGCCTGACCAATGGGTAAACCCCGAAGTTCAACTACGAGCTTTTTAACTGCAACAACTTTAATATACGCTATTGGAGCTGGAATTACCGCGGCTGCTGGCACCAGACTTGCCCTCCAA
+
DDD@DHHIIIHIHHHHHGHHICHHGHHHGHHIIGHHHFHIEHIIIHHIEHIIIHIIHIIIIIGEHIIIIIEHHIHCGHHHC<<FFHHIEHIHG1DHHIHFFCEHHCHHHHHHIHHHHHHHIIHIHHFFHHEHFHIHFHHHEGFGHIHHGHHHHHHHIEIIHHEC<IIHIIHHGIHHGHGHHGIHHIIIHIIIIIHIIHHHIHH:IHGIHHHGIIIIHIIHHIIIIHHEGIHIIHGIIHIIIHHHHFGIIFHHHHIIHGIIIIHHHHIIIHHGIIIHGHIHIIIIIIHGHFHHIIIIIIHHIIIIIIHHEHHHIHHHIIIHIHIHHHHHHIHHHIIIIIIIIIIDBDDD
@HISEQ:969:HM2KJBCX2:2:1101:15153:58235 2:N:0:ACTATGCA
TCGCATGGATACCCCAACTATCCCTATTAATCATTACGTCAATCCTAGAAACCAACAAAATAGGATCGAACGTCCTATTTCATTATTCCATGCTAATGTATTCAAGCGTTAGCTTGCTTTAAACACTCTAATTTTTTCAAAGTAACAGTCCAAATTCCCCAAAACACCAAATTAATGGCATTAAGATTCATCAGGAAGGAGGAATCAGTGAGACCAGTACATACCAGAGGCATGACCAACCTACTAACCCCGAAATTCAACTACGAGCTTTTTAACTGCAACAACTTTAATATACGCTATTGGAGCTGGAATTACCGCGGCTGCTGGCACCAGACTTGCCCTCCAA
+
DDDDDIIIIIIIIIIIIIIIIIIIIIIIIIIIIIIHIIIIIIIIIIIIIIIIIIIIHIHIIIIIIIIIIIIIIIIIIIIIIIIIIIEHHIIIIIIIIIIIIIIIIIIIIIIHHHIIIIHHIIHHIIIIHIIIHIIIIIIIIIIIIIIIIHIIIHIIIIIIIIIIIIIIIIIIIIIIIIIIHHIIIIIIIIHIHIIIIIIIIIIIIIIIIIIIIIIIIIIIIIIIIHIIHIIIIIIIIIIIIHIIIHHIIIIIIIIHIIIHH=FIIHGIIIIIIIIIIIIIIIIIIIIIIIIIIIIIIIIIIIIIIIIIIIIIIIIIIIIIIIIIIIIIIIIIIIIIIIIIIDDDDD
@HISEQ:969:HM2KJBCX2:2:1101:15544:58499 2:N:0:ACTATGCA
TCGCATGGATACCCCAACTATCCCTATTAATCATTACGGTGGTCCTAGAAACCAACAAAATAGAACCACAACGTCCTATTCTATTATTCCATGCTAATCTATTCAAGCAATAGCCCGCTTTAAACACTCTAATTTTTTCAAGGTAATGGTCCTGGCTCCCCAACACACCCAATAAAGGACATGCTGGCTCACCAGAAGGAAGACCCGACAGCAGACAGTACTCGCCAAAGACGGACCGCCCGGCCAGGCCTAAAATTCAACTACGAGCTTTTTAACTGCAACAACTTTAATATACGCTATTGGAGCTGGAATTACCGCGGCTGCTGGCACCAGACTTGCCCTCCAA
+
DDDDDIIIIIIGHHIIIIIIIIIIIIIIIHIIIIIIIIIIIIIIIIIGIIIHHIIIIIGHIIHIIIHIIIIGHHHHHIIHHIIIIHIECHIIIHHHIIIFHFHIIIHCHIIIHHHHIIIIIIIIIIIIIIIHIIHIHIIIHIIIIIIIHIIIHHIIIIHIIIIIIIIIG3HGIIIIIIIIIIIIIIIIIHIIIIIIIIIIIHIIIIIIIIIIIIIIIIIHIIIIIIIIIIIIIIIIIIIIIIIIIIIIIIIIIIIIIIIIIIIIIIIHIIIIIIIIIIIIIIIIIIIIIIIIIIIIIIHHHIIIIIIIIIIIIIIIIIIIIIIIIIIIIIIIIIIIIIIIIDDDDD
@HISEQ:969:HM2KJBCX2:2:1101:6970:58524 2:N:0:ACTATGGA
TCGCATGGATACCCCAACTATCCCTATTAATCATTACGTCAATCCTAGAAACCAACAAAATAGGATCGAACGTCCTATTTCATTATTCCATGCTAATGTATTCAAGCGTTAGCTTGCTTTAAACACTCTAATTTTTTCAAAGTAACAGTCCAAATTCCCCGCAACACCAAATTAATGGCATTACGGATCATCAGGAAGGAGGAATCAGTAAGACCGGTACATACCAGAGGCATGACCAATCTACTAACCCCGAAATTCAACTACGAGCTTTTTAACTGCAACAACTTTAATATACGCTATTGGAGCTGGAATTACCGCGGCTGCTGGCACCAGACTTGCCCTCCA
+
DDDCDIIIIIIIIIIIIIIIIIIIIIIIIIIIIIIIIGIGHIHIIIIIIIIIIIIIIIHHHIEHIIIHIIHIIGIIIIHIHIIIIHIHIIIHIIIIIIIIIIIIIHIHIIIIIIIIIIIHHHHIIIIIIIIIHIIIHIIIIIHIIIHHHEHHIHHHIIIHHHHIIIIIIIHHIIIHIGIIIIIIHIIIIIGIIIHHIIIIIIIHHIIIIIIIIIIIIIIIIIIIIIIIIIGHIIIIIIIIIIIHIIIIIIIIIIIIHIIIIIIIIIIIIIIIIIIIIIIIIIIIIIIIIIIIIHIIIIIIHIIIIIIIIIIIIIIIIIIIIIIIIIIIIIIIIIIIIIIIDDDDD
@HISEQ:969:HM2KJBCX2:2:1101:16361:58151 2:N:0:ACTATGCA
TCGCATGGATACCCCAACTATCCCTATTAATCATTACATCGATCCTAGAAACCAACAAAATAGAATCGGATGTCCTATTTCATTATTCCATGCTAATGTATTCAAGCGTGAGCCTGCTTTAAACACTCTAATTTTTTCAAGGTAACAGTCCTAATTCCCCGTGACACCAAATTAATGGCATTACGGTTCTTTAGAAGGTGAGAAATCAATAATATCAGTACATACCAACGGCATGACCAATACATTGATCCCGAAATTCAACTACGAGCTTTTTAACTGCAACAACTTTAATATACGCTATTGGAGCTGGAATTACCGCGGCTGCTGGCACCAGACTTGCCCTCCAA
+
D<BDDIIIIIIHHHHIIIHFHIIIIHHIEHIIIIIIIIIGHEHGHIIHHIIIIIIIIIIIHHHHIHHIHHHIIEHHIIIIGHHIHIICCFHHIIIIIIIHIFIHIIIIIHIIIHHHFHIHHHHHIHHHHHHHHIIIIHIHIIIIIIHHHIIHIIIIIHHHIHHIHHEHIIIIHHHHGHIHHHHFGHHHHHHHHGHGHHEFGFIIHHHIHIIHHHHIIHIIIIHIIIIIHHHIIHHIHIIHIIHGFFGHHIIHHIIHHHIIHHIIHHHHHIIIHIIIIHHIIIIIHHHGGIIHIIIIHHFGDGGFHIIHHHIIIIIIIIIIIIIIIIIHIIIIHIIIIIIIIIDDDDD
@HISEQ:969:HM2KJBCX2:2:1101:5981:59501 2:N:0:ACTATGCA
TCGCATGGATACCCCAACTATCCCTATTAATCATTACGTTGATTCTAGAAACCAACAAAAATAGAATCTAACGTCCTATTTCATTATTCCATGCTAATGTATTCAAGCGCGTGCCTGCTTTAAACACTCTAATTTTTTCAAAGTAACATCCTGACTCCCCACAACATCAAATTAATGACATCATGATTCATCAGAAGGGAGAAATCAATGACATTAGTACGTACCAAAGGCACGACCGACGTATTGATCCCGAAATTCAACTACGAGCTTTTTAACTGCAACAACTTTAATATACGCTATTGGAGCTGGAATTACCGCGGCTGCTGGCACCAGACTTGCCCTCCAA
+
@@D?DHIHIIIHHE?CE0DHHFFHHEHHIHCHEEGHH@FHHE1DFHFH1F?GHHEGEG1F@G@EG1D@GHHHFCFHHF11DEHIG1CC1DHEG?G1CGHHHDCFGHHHDHIHHHHHHH?FCACGFHHHHCIIHHHHHHFHHHGEHHHEHHHHEBE<HHHHHIGHHECGGHHFHHFFCIIGHHFGHEFEH@EHCHGIHHEFFIIIIIHHEHHEEHHHHIIIIHIIHCHHHEHDGIIHGHIHHHHFCIIIIIIIHIIIHIIHHHEIIIIIIHIIHEFHIHIHHHGIHFHEHIIHHIHIIIIIHHIIGIHHHHC?HIHHGIHGHIIIHHIIIIHIIEIHIIIIHDD@@@
@HISEQ:969:HM2KJBCX2:2:1101:14487:59727 2:N:0:ACTATGCA
TCGCATGGATACCCCAACTATCCCTATTAATCATTACGGTGGTCCTAGAAACCAACAAAATAGAACCACAACGTCCTATTCTATTATTCCATGCTAATCTATTCAAGCAATAGCCCGCTTTAAACACTCTAATTTTTTCAAGGTAATGGTCCTGGCTCCCCAACACACCCAATAAAGGACATACTGGTTCACCAGAAGGAAGACCCGACAGCAGACAGTACTCGCCAAAGACGGACCGCCCGGCCAGGCCTAAAATTCAACTACGAGCTTTTTAACTGCAACAACTTTAATATACGCTATTGGAGCTGGAATTACCGCGGCTGCTGGCACCAGACTTGCCCTCCAA
+
DB@DDHHIIIHHEHEHCGFHIIHIHIHIIHHCGECE@ECH@GHHHEHHFHHEHHEHIGH1CHCC@GFCGHG0CCCHGCHE@D<GHG?<CCEFE<DHIEHHIIH@FFEHEGHIFIHHHHCHHHHGFEGEHHFIHIIHIIIHEHHHHHEFHHIHHH=HFHEHG@HHHHFHHGHIHHIHHIIHGDIHIIHHHHHHFGGIIHHIHHFHHHIHFHHGGIHHHHIIIHIIIIHFFEHIHGIHIHHIIHIIFIHEIIIIIHHFEIIIHDHIHHIIIIIIIIIIIIIIIHHHHEHIIHEIHIIGIHHGFHIIIIIIIHIHIIIHIIIIIIIIIIIIIIIIIHIIIHHHIDDDDD
@HISEQ:969:HM2KJBCX2:2:1101:20889:59346 2:N:0:ACTATGCA
TCGCATGGATACCCAACTATCCCTATTAATCATTACGTCGATCCTAGAAACCAACAAAACAGGACCACCGTCCTATTTTATTATTCCATGCTAATGTATTCAGACATAAGCCTGCTTTGAACACTCTAATTTTTTCAAGGTAAAGGTCCTGGTTTCCTACCACGCTAAATTAATAACATGATAGTTCCCCAGAAGGTAGAAATTCTACACGCCAGTACAGACAATAGCCCGACCAACGATAGAACCCCGAAATTCAACTACGAGCTTTTTAACTGCAACAACTTTAATATACGCTATTGGAGCTGGAATTACCGCGGCTGCTGGCACCAGACTTGCCCTCCAA
+
DADCDHIIIIIIIIIIIIIIIIIIHIIIIHIIIIIIGHIIIIIIIIGIIIHHIIHIIHIIHGGIIHIIIGHHIGIIHHHIHIIIIIIHIFEHHIIIIIIII?FHHHIHIHIIIIGIIHIIIIIIIHIIIIIHHIIIHIIIIIHHIIHHFHIHIIIIIHIGHHHHHFIIHIHIIHHHIIIIIIIHHIIIIIIIHIIIIHIIIIIIIIIIIIIIIIIIIIIIIIIIIIIIIIIIIIIIIIIIHDHIIIIIIIIIIIIIIIHHIIHIIIIIIIIIIIIIIIIIIIHIIIIIHHHIIIIIIIIIIIIIIIIIIIIIIIIIIIIIIIIIIIIIIIIIIIIIIIDDDDD
@HISEQ:969:HM2KJBCX2:2:1101:16193:59987 2:N:0:ACTATGCA
TCGCATGGATACCCAACTATCCCTATTAATCATTACGTCAATCCTAGAAACCAACAAAATAGGATCGAACGTCCTATTTCATTATTCCATGCTAATGTATTCAAGCGTTAGCCTGCTTTAAACACTCTAATTTTTTCAAAGTAACAGTCCTGTTTCCCTGCAACACCAAATTAATGACATTACAGTTCTTCAAGAAGGAGGAATCAGTAAAGCCAGTACATACCATAGGCACGACCAACCTACTGACCCCGAAATTCAACTACGAGCTTTTTAACTGCAACAACTTTAATATACGCTATTGGAGCTGGAATTACCGCGGCTGCTGGCACCAGACTTGCCCTCCAA
+
DDDDDIIIIIIIIIIIIIIIIIIIIIIEHIIIIIIIIIIIIIIIIIIIIIIHIIIIIIIIHIHIIIIIHIIIHGIIIIHIHIIHIIIGHIIIIIIIIIIIIIHIHIHIIIIIIIIIIIIIIHHIIIIIIIIIIIIIIIIIIIIIIIIIIIIIIIIIIHHIIIIIIIIHHHHHHIIIIIIIHIIIIIIIIIIIIIIIIIHHHIIHIIIIIIIIIHIIIIIIIIIIIIIIIIIIIIIIIIIIIHHIIIIIIIHIIIHIIIIIHIHIIIIIIIIIIIIIIIIIIIIIIIIIIIIIIIIIIIHHIIIIIIIIIIIIIIIIIIIIIIIIIIIIIIIIIIIIIIIIDDDDD
@HISEQ:969:HM2KJBCX2:2:1101:11925:60415 2:N:0:ACTATGCA
TCGCATGGATACCCCAACTATCCCTATTAATCATTACGGTGGTCCTAGAAACCAACAAAATAGAACCACAACGTCCTATTATATTATTTCATGCTAATCTATTCAAGCAATAGCCCGCTTTAAACACTCTAATTTTTTCAAGGTAATGGTCCTGGCTCCCCAACACACCCAATAAAGGACATGCTGGCTCACCAGAAGGAAGACCCGACAGCAGACAGTACTCGCCAAAGACGGACCGCCCGGCCAGGCCTAAAATTCAACTACGAGCTTTTTAACTGCAACAACTTTAATATACGCTATTGGAGCTGGAATTACCGCGGCTGCTGGCACCAGACTTGCCCTCCAA
+
D0<0D00FHE?<1<<EH01D1<11<<C<DH1<@GHC1C0F@HE@CFC111DCC?CC1FHHHIEHHE@FCEH=/<C<0D<111<1DCC<1<1<1@H@1GC?G1?GHF6%GGFHH=1C@<CGBFHHCGECHFDGHHECGCEEHGHHG@HEFHHHHHE?@C0<?GD@@=GEIHHB.8.@HFGHFHA@D/?IHHHEGEEC8//GGCD/<CD<0<0C@FIHHHHF<<:1G@EECB1:DHH?HDHIHHD1CHE@@HIIHCIIHIHHGD<@CHEGIHF1EFCCC<1FEED1@<<HCG@@ECHEEGF1C1CCGHHHCG?CCHF?HIHHHIHGHCHGC@CHIHHEEHC0@D?@D<
@HISEQ:969:HM2KJBCX2:2:1101:16193:60397 2:N:0:ACTATGCA
TCGCATGGATACCCCAACTATCCCTATTAATCATTACGGTGATCCTAGAAACCAACAAAATAGAACCATGCCGTCCTATTCTATTATTCCATGCTAATGTATTCGAGCAAAAATGCCTGCTTTAAACACTCTAATTTTTTCAAGGTAAAGGTCCTGGATCCGCAAGACACCCAATTAAGGACATCAAGTTTCTCCAGAAGGTGAGAAATCAACAGCGACAGTTCATACCCCTTAAGGCATGACCATCACGTCAATCCCGAAATTCAACTACGAGCTTTTTAACTGCAACAACTTTAATATACGCTATTGGAGCTGGAATTACCGCGGCTGCTGGCACCAGACTTGCCCTCCAA
+
DDDADHIIIIHIIIIIIIIIIIIIIIIIIIIHIIIIGIIIIHHHHIIHIIHHHHGIIIIIIIFHIIHIIIIIIHHDHIIIHHGHIIIIHHIIFFHIIIGHI@HIHHIHHIIIIIIIIHIHIIIIIIIIIIIIHHHFIIIIIIIHIIIIIIIIIIIIIHHIIIIIIIIIIIHIIIHIIIIIIIIIIIIIIHIHHIIIIIIIIIIIIIHHIIIIIIIIIIIIIIIIHIIIHIIHIIIIIIIIHIIIIHIIHIGHIIIIIHGIIIHIIIIHHIIIIIIIIIIIIIIIIIIIIIIIHIIIIIIHIIIIIIIIIIIIIIHHIIIIIIIIIIIIIIIIIIIIIIIIIIIIIIIIDDDDD
@HISEQ:969:HM2KJBCX2:2:1101:11720:60920 2:N:0:ACTATGCA
TCGCATGGATACCCCAACTATCCCTATTAATCATTACGGTGATCCTAGAAACCAACAAAATAGAACCATGCCGTCCTATTCTATTATTCCATGCTAATGTATTCGAGCAAAAATGCCTGCTTTAAACACTCTAATTTTTTCAAGGTAAAGGTCCTGGATCCGCAAGACACCCAATAAAGGACATCAAGTTTCTCCAGAAGGTGAGAAATCAACAGTAACAGTTCATACCCCTTAAGGCATGACCATCACGTCAATCCCGAAATTCAACTACGAGCTTTTTAACTGCAACAACTTTAATATACGCTATTGGAGCTGGAATTACCGCGGCTGCTGGCACCAGACTTGCCC
+
DDDCDIIIIIIIHGIIIIIIIIIIIIIIIIIIIIGIHIIIIIIIIIIIHIIIIIIIIIIIIHFHIIIIIHHIHIIGHHIIIHIIIIIIIIGIHHIIHHHIIIIIIIHHIIIIIHHIIHHIIIIHIIIIIIIIIIIHIIIIIIIIIHIIIHIIIIIIIIIIIIGIIIIIIIIIIIIIIIIIIHIHIIIHHHIIIIIIIHIIIIIIIIIIIIIIIIIIIIIGIIIIIIHIIIIIIIIIIIIIHHIIIHEIHGIIIIIIIIIIIIIIIIIIIIIIIIIIIIIIIIIIIIIIIIIIIIIIIIHHHIIIIIIIIIIIIIIIIIIIIIIIIIIIIIIIIIIIIIIIIIIDDDDD
@HISEQ:969:HM2KJBCX2:2:1101:9911:59063 2:N:0:ACTATGCA
TCGCATGGATACCCCAACTATCCCTATTAATCATTACGTCGATCCTAGAAACCAACAAAATAGAACCAACGTCCTATTTTATTATTCCATGCTAATCTATTCAAGCAAAAGCCCGCTTTAAACACTCTAATTTTTTCAAGGTAATGGTTCTGGTTCCCCGACACACCCAATAAAGGACATATCGGCTCACCAGAAGGATAGATCCGACAACAAGACAGTACTCGCCAGAGACGGACCGCCCGGTCAGGCCTAAAATTCAACTACGAGCTTTTTAACTGCAACAACTTTAATATACGCTATTGGAGCTGGAATTACCGCGGCTGCTGGCACCAGACTTGCCCTCCAA
+
DDDDDIIGHHIIIIIIIIIIIIIIIIIIHIIIIIIIIIIIIIIIIIIIIIIIIIIIHIIHIIGHHIIIIHHHFHIIIHHIIIIIHHIIGHHHHHGGIIIHHHGIGIIIIIHHHHIIHIIIHIEHGHHHHHIIIHIIIIIHIIIIIIIIIHHHHHFHGHIIIIIIIIIGIIIIIIIIIIIHIHHHIIIIIGIIIIIIIIIIIIIIIIIIIHHGHIIIIIIIIHIIIIIIIIIII>IIIIIIIIIIHIIIHHIIIIIIIIIIIIIIIIIIIIIIIIIIIIIIIIIIIIIIIIIIHHIIHHFFFIIIIIIIIIIIIIGIIIIIIIIIIIIIIIIIIIIIIIIIIDDDDD
@HISEQ:969:HM2KJBCX2:2:1101:11851:61061 2:N:0:ACTATGCA
TCGCATGGATACCCCAACTATCCCTATTAATCATTACGTTGTACCTAGAAACCAACAAAATAGGTTCGAACGTCCTATTTCATTATTCCATGCTAATGTATTCAAGCGTTTGCCTGCTTTAAACACTCTAATTTTTTCAAAGTAACAGTCCTGACTCCCCACAACACCAAATTAATGACATCATGGTTCATCAGAAGGGAGAAATCAACGACGCCAGTACGTACCGAAGGCACGACCGACGTATTGATCCCGAAATTCAACTACGAGCTTTTTAACTGCAACAACTTTAATATACGCTATTGGAGCTGGAATTACCGCGGCTGCTGGCACCAGACTTGCCCTCCAA
+
DDADDIIHHHIIHHIIEHIHIIIGEHHHHGHHHHIGIIHHHIIHHHEGHIHH<EHHCCFHE?CEF?FHIIIIEHIHGHHHIIIIIIHHIIICGHIIIIHIHHHHIIIHIIIHHHHFGIHHHIIEHIEHIIIHIIHHHHIHIIHIIHHHHHFHHIHHHH1HFHIHHHHHHGIHIIHHIGGHEIIIHHEHHGIGIIHHII;IIHIIHIHHIIHIIIHHI;HGH=HHHFIIHIHHIHHIIIIIIIHHGHIHIHHHHHIHHIHIIHIHHHIFIIIHHHGIIIIIIIHEIIIIHGHEEEGGHIHHHIIIIHIIIHIIHIGHIIIIIIIIIIIIIIIIIHIIIIIIICDDDD
@HISEQ:969:HM2KJBCX2:2:1101:7238:61710 2:N:0:ACTATGCA
TCGCATGGATACCCCAACTATCCCTATTAATCATTACGTTGATCCTAGAAACCAACAAAATAGAATCGAACGTCCTATTTCATTATTCCATGCTAATGTATTCAAGCGCGTGCCTGCTTTAAACACTCTAATTTTTTCAAAGTAACAGTCCTGACTCCCCACAACATCAAATTAATGACATCATGATTCATCAGAAGGGAGAAATCAATGACATTAGTACGTACCGAAGGCACGACCGACGTATTGATCCCGAAATTCAACTACGAGCTTTTTAACTGCAACAACTTTAATATACGCTATTGGAGCTGGAATTACCGCGGCTGCTGGCACCAGACTTGCCCTCCAA
+
D@DDDIIIIIHEHHIIIHIIHHIIIIEHIIHIIIIHHHHHIHIHIHHHHIIIHIIIIHICHCC@@EHHHHHDGHHHIEHHHGHHHHIIIHHGCEEHHIIHHEHHHDHGHIIIHIIGHHHIHHGHHHIHIHIIHHHHIIHIHHHIIHIHHHIHIIIIIIIIHHGIHIGIIIIHIIIHHHEIGHIIIIII;I:GIIIIIIIIHIIIIIIIIIIIIIIIIIIIIIIIIIIIIIIIIIIHIIIHIGHGCGIGHHIIIIIIIIIIIIIIIIIIIIIIIIIIIIIIIIIIIIIIIIIIIHIIIIIIIIIIIIIIIHIIIIIIIIIIIIIIIIIIIIIIIIIIIIIIIDDDDD
@HISEQ:969:HM2KJBCX2:2:1101:18640:61255 2:N:0:ACTATGCA
TCGCATGGATACCCAACTATCCCTATTAATCATTACGGTGGTCCTAGAAACCAACAAAATAGAACCACAACGTCCTATTCTATTATTCCATGCTAATCTATTCAAGCAATAGCCCGCTTTAAACACTCTAATTTTTTCAAGGTAATGGTCCTGGCTCCCCAACACACCCAACAAAGGACATGCTGATTCACCAGAAGGAAGACCCGAAAGCAGACAGTACTCGCCAAAGACGGACCGCCCGGCCAGGCCTAAAATTCAACTACGAGCTTTTTAACTGCAACAACTTTAATATACGCTATTGGAGCTGGAATTACCGCGGCTGCTGGCACCAGACTTGCCCTCCAA
+
DDDCDIIIIHIIIIHIIIIIHIIIIIIIHHIIIIIIH=FHHIIIHIHIIIIHGHHGHHHIHCHIIIIIIIHHHHIIIIIIIIIIHIGHHIIIIIIIIIIIIIIIIIHIIIIIIHIIIIIIIIIIIIIIIIHIIIIHIIIIIIIHHHIIIIIIIIHHIIHIIHIHHGHGHIIIHHIIIIIIHGHHHFIHGIIGIHIIHIIIIIIHHHHGHIIHIIIIIIIIIIIGIIHIHIIIIIIIHHIIIIIHIIIIHIIIIIIIIIIIIHHIIIIIIIIHHIIIIIIHIIIIIIIIIIIIHIIIIHGHIHIIIIIIIIIIIIIIIHIIIIIIIIIIIIIIIIIIIIIIDDDDD
@HISEQ:969:HM2KJBCX2:2:1101:13246:61318 2:N:0:ACTATGCA
TCGCATGGATACCCCAACTATCCCTATTAATCATTACGTCGATCCTAGAAACCAACAAAATAGAATCAAACGTCCTATTTCGTTATTCCATGCTAATGTATTCAAGCGTGAGCCTGCTTTAAACACTCTAATTTTTTCAAAGTAACAGTCCTGATTCCCCATGACACCAAATTAATGACATCATGGTTCGTCAGAAGGTAGGAATCAATAATACCAGTACGTACAATAGCACGACCAATAAATTGATCCCGAAATTCAACTACGAGCTTTTTAACTGCAACAACTTTAATATACGCTATTGGAGCTGGAATTACCGCGGCTGCTGGCACCAGACTTGCCCTCCAA
+
@BDDCIIIIHIIIIIIIIIIHIIIIHIIHHIIIIHIIIIGHIIHIIIIIHIHHIIIIIGIIGHEGHHIEHHIH1EHHIIIIHIIIIIIHHIEEHIIIHIHHDCGHIHHEHHHIFGHGIIHHEHHHIIHIIFIIIIIGHIIIHHHIHHHHIIHIHHHIIHIIHFHHIHEIIHGHHFHHHEIHFHIIIIHIHHHIIIIIIHIHEIIHHIIIIHHHIHHHHHIIHIIIIIIIIIIIIIIIIHIGHGGIHDIIIIIIIIIIIIIIIIIIIIIIIIIIIIIIIIIIIIIIHHIIIIIIIIIIIIIIIIIIIIIIIIIIIIIIIIIIIIIIIIIIIIIIIIIIIIIDDDDD
@HISEQ:969:HM2KJBCX2:2:1101:16211:61699 2:N:0:ACTATGCA
TCGCATGGATACCCCAACTATCCCTATTAATCATTACGGTGGTCCTAGAAACCAACAAAATAGAACACAACGTCCTATTCTATTATTCCATGCTAATCTATTCAAGCAATAGCCCGCTTTAAACACTCTAATTTTTTCAAAGTAATGGTCCTGGCTCCCCAACACACCATACTGGTTCACCAGAAGGAAGACCCGACAGCAGACAGTACTCGCCAAAGACGGACCGCCCGGCCAGGCCTAAAATTCAACTACAAGCTTTTTAACTGCAACAACTTTAATATACGCTATTTGAGCTGGAATTACCGCGGCTGCTGGCACCAGACTTGCCCTCCAA
+
DDDCDIIIIIIIHIIIIIIIIHIIIIIIIIIIIIIIIIIIIIIIIIIIIIIIIIIIIIIHIIIIIIIIIIIIHIIIHHIHIIIIHIIIIIIIIIIIIIIHIHIIIIIIIHIIIIIIIIIIIIIIHIHIIIIIIIIHIIIIIIIIIIIHIIIIHIIHIIIIIIIIIIIIIIIIIIIIIIHIIIIIIIIIIHIIIIIIIIIIIIIIIIIIIHHIIIIIIIIIIIIIIIIIIIIHHIIIIIIIIIIHIIIIIIIIIIIIIIIIIIIIIIIIIIIIHIIIIIIIIIIIIIIIIIIIIIIIIIIIIIIIIIIIIIIIIIIIIIIIIIIIIIIIIDDDDD
@HISEQ:969:HM2KJBCX2:2:1101:7819:62791 2:N:0:ACTATGCA
TCGCATGGATACCCCAACTATCCCTATTAATCATTACGGTGGTCCTAGACCAACAAAATAGAACCAACGTCCTATTCTATTATTCCATGCTAATCTATTCAAGCAAATGCCTGCTTTAAACACTCTAATTTTTTCAAGGTAATGGTCCTGGCTCCCCGGTACACTCAATAAAGAACATGCCGGTTCACCAGAAGGTAAGACCCGACACAGAACAGTACTCGCCAAAGACGGACCGCCCGGCCAGGCCTAAAATTCAACTACGAGCTTTTTAACTGCAACAACTTTAATATACGCTATTGGAGCTGGAATTACCGCGGCTGCTGGCACCAGACTTGCCCTCCAA
+
DBDDDIIIHIHGIIIHIIHHHIIIIHIIIIIIIHIIHHHHIHHHIHHHIIIHHIHGFGHHHHHHHHIIEHIIIIHHHIIIIIHHFHIHHIIIIHIIHHIIIGHIHIGHIGIHII@HHIHIIIGHIIHIIHHHHIIGHHHHIHHHHIIHHIHHHHHIHIIHIIIIHHHIHEFHHHIHHIIIIHIHHHHHH#IHHEHHCGCGH<IIIIHFHIHHIIHHIIIIHIIHHHEHIIIHHIHHIIIIIHIIIIHIIIIHIHHHHHHHHIIHIHIIIIIIGGIIIIIGIIIIIIIIIIIIIHHGFCHIIIHHIIIIIIIIIIIIIIIHIIIIIIIIIIIIHIIIIIDDDDD
@HISEQ:969:HM2KJBCX2:2:1101:7267:63186 2:N:0:ACTATGCA
TCGCATGGATACCCCAACTATCCCTATTAATCATTACGGTGATCCTAGAAACCAACAAAATAGAATCATGCCGTCCTATTTTATTATTCCATGCTAATGTATTCAAGCAAAATGCCTGCTTTAAACACTCTAATTTTTTCAAAGTAAAGGTCCTGGTTCCCCGTGACACCCAATTAAGGGCATCGCGGTTCTCCAGAAGGTGAGAAATTGACTACACCAGTTCATACCCCTTAAGGCACGACCGATGTGTCAATCCCGAAATTCAACTACGAGCTTTTTAACTGCAACAACTTTAATATACGCTATTGGAGCTGGAATTACCGCGGCTGCTGGCACCAGACTTGCCCTCCAA
+
DDBBAHHIFHIIIHHHIHIIIHIIIIIHHIHIIHIIHIIIIIIHIIIHHHIIIIIIIIIIIHHHIIIIHH@?HEHIHIIHIIIIIIGIIHIHHHIIHGF@HFHHIIHEFGIHHIHIIIGIHHHHHHIHHHIHHHHIIHHHHHIHHIIIIHIHHHHHIHHIHIIIIHHIHIIHIHDHHHFIIIIHHIGIFEHFIIIIIIIIHIIIIIIHIIIHIHHHHIIIHHIHHHHHHHHIIHIIIHDHIHIHHIIHHEDIHHIIIHIHHGHIIIHIIIIIIHIIIIIIIIIHIIIIIHIHHIHIIIIIIIIIIIIIIIIHHIHIHHHIIHIIHIIIIIHHIIIIHHIIIHIIIIHDDDDD
@HISEQ:969:HM2KJBCX2:2:1101:17690:63497 2:N:0:ACTATGCA
TCGCATGGATACCCCAACTATCCCTATTAATCATTACGTCGATCCTAGAAACCAACAAAATAGAATCAAACGTCCTATTTCATTATTCCATGCTAATGTATTCAAGCGTAAGCCTGCTTTAAACACTCTAATTTTTTCAAAGTAACAGTCCTGATTCCCCACGACACCAAATTAATGACATCGCGGTTCTTCAGAAGGTAGGAACCAATAATGCCAGTGCGTACCGAAGCACGACCAACAATTTGATCCCGAAATTCAACTACGAGCTTTTTAACTGCAACAACTTTAATATACGCTATTGGAGCTGGAATTACCGCGGCTGCTGGCACCAGACTTGCCCTCCAA
+
DDDADHIGHHII?GHIIIIHHIIIIIHIIIIIIIIIIEHIGIIHHIIGHIHGHIGHIGHIIHIGHIIHIHHHHIHIIIIIIIIIIHIFHIHFHHHHHFFHHGEHGHEGHHHCGHHHGCHIHIIGIIHHHIFHHHIIIHHHHHGHIGHIHIHHHIHHHIHHEEEHHHHGFGHHIGIHIHHHE?DIHIHHEFCEIHIIHHHEECCDGDEGD@GCHEHHHHIHI<HIGIHHECHHHHHEIIHHEHHEHGHIIHHEIHHHHHHFG<EFGIHHIHHIHFGHEC@HFC<1H@FG<FHHIHIIIIIHHGHHCIHHIHIGIHHDDEHEEFHHEHCHEEHFHHHIHDHH@BDDD
@HISEQ:969:HM2KJBCX2:2:1101:3412:63282 2:N:0:ACTATGCA
TCGCATGGATACCCCAACTATCCCATTAATCATTACGTCGATCCTAGAAACCAACAAAATAGAATCAAACGTCCTATTTCATTATTCCATGCTAATGTATTCGAGCAAAAATGCCTGCTTTAAACACTCTAATTTTTTCAAGGTAAAGGTCCTGGATCCGCAAGACACCCAATTAAGGACATCAAGTTTCTCCAGAAGGTGAGAAATCAACAGCAACAGTTCATACCCCTTAAGGCACGACCATTACGTCAATCCCGAAATTCAACTACGAGCTTTTTAACTGCAACAACTTTAATATACGCTATTGGAGCTGGAATTACCGCGGCTGCTGGCACCAGACTTGCCCTCCAA
+
D0DB@HECHHHHCH@@0CEHE?D@1FHC@CDEEHEEH11C/<10D<@ECCEG<1C?C@1FEE?HHGHCCCGH<ECHH1DGFGHHII11<<F1@F@HHHIIICE@F<G@1@G@<CIHHF@@CE<@B81GCGHHCB<FA.1B<FHHHEHEB<1A96HH@HC@CC?IHHHECHHIFEHHFHHCHHCEHFF<@HHHEIIHE;GIHIHHG?HCHHIIIHHDHHIHEIH2DDIHIH=HHEGIIFECECGIFHEFFHHIHHIHEC1HEIIHDIIIHIGIFGIIHHHGEGEIIHFHHEFCGEHHD<<?IHIHFG@HCHIHIIIIHGIGHHHIIHHHIHHHHHIHIIIIIIIHIID@@D@
@HISEQ:969:HM2KJBCX2:2:1101:18813:64655 2:N:0:ACTATGCA
TCGCATGGATACCCCAACTATCCCTATTAATCATTACGGTGATCCTAGAAACCAACAAAATAGAACCATGCCGTCCTATTCTATTATTCCATGCTAATGTATTCGAGCAAAAATGCCTGCTTTAAACACTCTAATTTTTTCAAGGTAAAGGTCCTGGATCCGCAAGACACCCAATTAAGGACATCAAGTTTCTCCAGAAGGTGAGAAATCAACAGCGACAGTTCATACCCCTTAAGGCATGACCATCACGTCAATCCCGAAATTCAACTACGAGCTTTTTAACTGCAACAACTTTAATATACGCTATTGGAGCTGGAATTACCGCGGCTGCTGGCACCAGACTTGCCCTCCAA
+
DDDDDIIIIIIIIIIIIIIIIIIIIIIIIIIIIIIIIIIIIIIIIIIIIIIIIIIIIIHHIHHIIHIIIIGIIHIGHIGHIIIIIIIIHIHIHIIIIIIHH<CIHHHHIIIIIHHIIIIIIIIIHIIHIHIIIIIIIHIIIIIIIIIIIIIHHHIIIIIHIIHIIGIIIIIHHIHIIHIIIIIIIIIIHHFHIIIIIIIIIIIIIIIIIIIIIIIIIIIIIIHIIIIIIIIIIIIIIIIIIIIIIIIIIIIHIIIIIIHIIIIIIIIIIIIIIHIIIIIIIIIIIIIIIIIHIIIIIIIIIIIIIIIIIIIIIIIIIIIIIIIIIIIIIIIIIIIIIIIIIIIIIIIIDDDDD
@HISEQ:969:HM2KJBCX2:2:1101:7901:65431 2:N:0:ACTATGCA
TCGCATGGATACCCCAACTATCCCTATTAATCATTACGTCGATCCTAGAAACCAACAAAATAGAATCAAACGTCCTATTTCATTATTCCATGCTAATGTATTCAAGCGTAAGCCTGCTTTAAACACTCTAATTTTTTCAAAGTAACAGTCCTGATTCCCCACGACACCAAATTAATGACATCGCGGTTCTTCAGAAGGTAGGAACCGATAATGCCAGTGCGTACCGAAGCACGACCAACAATTCGATCCCGAAATTCAACTACGAGCTTTTTAACTGCAACAACTTTAATATACGCTATTGGAGCTGGAATTACCGCGGCTGCTGGCACCAGACTTGCCCTC
+
DDDCDIIIIIIIIIIIIIIIIIIIIIIIIIIIIIIIIIIIIIIHIIIIIIIIIIIIHIIIIIIIIHIIIIIGIIIIIIIIIIIIIIIIH1CHIIIIHIIIIHHIIHHHIIIIIIIIIIIIIIIIIIHIIHIIIIIIIIIIIIIIIIIIIIIIIIIIIIIIIIIIIIIIIIIIIIIIIIIIHIIIIIIIIIIHIIIIHIIIIIIIIIIIIIHIIIIIIIIIIIIIIIIIIIIIIIIHIIIHHIIIIIIIIIIIIIIIIIIIIIIIIIIIIIIIIIIIIIIIIIIIIIIIIIIIIIIIIIIHIIIIIIIIIIHIIIIIIIIIIIIIIIIIIIIIIIIIIDDDDD
@HISEQ:969:HM2KJBCX2:2:1101:9458:65120 2:N:0:ACTATGCA
TCGCATGGATACCCCAACTATCCCTATTAATCATTACGGCGGTCCTAGAAACCAACAAAATAGAACCGCACGTCCTATTCTATTATTCCATGCTAATGTATCCGAGCAAAGGCCTGCTTTGAACACTCTAATTTTTTCAAAGTAAAAGTCCTGGTTCCCCGACACGGCCAGTGAAGGCCATGCGGCTCCCCAGAAGGAAAGGCCCGGCCGGACCAGTGCACGCGGTGAGGCGGACCGGCCAGCCAGGCCCAAGGTTCAACTACGAGCTTTTTAACTGCAACAACTTTAATATACGCTATTGGAGCTGGAATTACCGCGGCTGCTGGCACCAGACTTGCCCTCCAA
+
DDDDDIIIIIIIHIIIIIIIIIIIIIHIIHIIIIIIIIIIIIIIIIHHIIIHIIIIIIIIHIHIIIGIIHIIIIIIHIIIIIIIIIHCHHIIEHHIIIIHIIIIIIIIIIHIIIIHHIIIIIIIIIIIIHIIIIIIIIIIIIIIIHIIIIIIIIIIIIIIIHIHIIIIIIIIIIIIIIIIIIHIIIIIIHIIIIIIIIIIIIIIIIIIIIIIIIIIIIIIIIIII>I>IIIIIIIIIHHIIIIIIIIIIIIIIIIIIIIIIIIIIIIIIIIIIIIIIIIIIIIIIIIIIIIIIIIIIIIIIIIIIIIIIIIIIIIIIIIIIIIIIIIIIIIIIIIIIIIIDDDDD
@HISEQ:969:HM2KJBCX2:2:1101:20957:65429 2:N:0:ACTATGCA
TCGCATGGATACCCCAACTATCCCTATTAATCATTACGGTGATCCTAGAAACCAACGAAATAGAATCAGTCCGTCCTATTTCATTATTCCATGCTAATGTATTCAGACGATAGTCTGCTTTAAACACTCTAATTTTTTCAAAGTAACAGTCCTGATTTCCCATCACACCAAATAAATGGCATGAAAGTTCCTCAGAAGGTAGAGATCCATCTCACCAGTACAGACAATTAAGCCTGACCAATGGGTAGACCCCGAGGTTCAACTACGAGCTTTTTAACTGCAACAACTTTAATATACGCTATTGGAGCTGGAATTACCGCGGCTGCTGGCACCAGACTTGCCCTCCAA
+
DDDDDHHHIHIIIIIIIIIIHHIIIIIIIIHIIHIIIIHHIIIIHIHGHHHGHHHDHIIICHGHIHIIF1DGE1FDEHHIIEHHHIGIHIIHHEEHHHICHHHHIIIHEHIHGGGIIHHGGHIIFGC@EHHIIIIHEHIHHHIHIHHIIHHHFFHHIIIHIIIHIIHIIIHHGHIGHIGHHIIIHHIHIIIIHHHHHIIIH:IIII;IIHIIHHIHHIIIIHIHHIHGIHIHHHHHHIIHHIIIHFFHIHIIIIIIHIIHIHIIIIIHGHIHIIHHHIIGIIIIHHIIIIIIIIIIIIIIIIIIHGIIIIIIIIIIIIIIIIIIIIIIIIIIIHIHIIIIIIIDDDDD
@HISEQ:969:HM2KJBCX2:2:1101:12318:66185 2:N:0:ACTATGCA
TCGCATGGATACCCCAACTATCCCTATTAATCATTACGTCAACCCTAGAAACCAACAAAATAGGATCAAACGTCCTATTTTATTATTCCATGCTAATGTATTCAAGCGTTAGCCTGCTTTAAACACTCTAATTTTTTCAAAGTAACAGTCCTGTTTCCCCGCAACACCAAATTAATGGCATCACGGTTCTTCAAGAAGGAGGAATCAGCGAGGCCAGTTCATACCATTGGCACGACCAACCTGCTGACCCCGAAATTCAACTACGAGCTTTTTAACTGCAACAACTTTAATATACGCTATTGGAGCTGGAATTACCGCGGCTGCTGGCACCAGACTTG
+
DCBDBHH?CFH??1DGCCFHH@HFHGH@ECHHIIGCH1F@EDEHHHIEHHIHHHHIGDF@FH@1FHH@FHE0<<GDHHHHEHCGHEHIHHE@DIHGIGIIHGHHHIHHHHIIHHHHHHHHG@FFEIIIIHFHFFCCHIIHHIHHIFIGHEGHEEHEIIHHGIHHGHHGIIHHHIIHIHGIIIHHGIIIIIHHH:IIIIIIIGIIHIIIH<IHIIIIHHIIIIIIIIIIIIIHHGHFDHCFIHEGHECHIIIHHGGIIIIIHHEHIHIIIIIFIIIIHIIHHFIHIHIIIHHHEGHIIIIIIIIIIIIHHIIHHHHHIIHEHHEIHIHGHHEHIDADDD
@HISEQ:969:HM2KJBCX2:2:1101:3305:66360 2:N:0:ACTATGCA
TCGCATGGATACCCCAACTATCCCTATTAATCATTACGGTGATCCTAGAAACCAACGAAATAGAATCAGTCCGTCCTATTTCATTATTCCATGCTAATGTATTCAGACGATAGTCTGCTTTAAACACTCTAATTTTTTCAAAGTAACAGTCCTGATTTCCCATCACACCAAATAAATGGCATGAAAGTTCCTCAGAAGGTAGAGATCCATCTCACCAGTGCAGACAATTAAGCCTGACCAATGGGTAGACCCCGAAGTTCAACTACGAGCTTTTTAACTGCAACAACTTTAATATACGCTATTGGAGCTGGAATTACCGCGGCTGCTGGCACCAGACTTGCCCTCCAA
+
DDDDDIIIIIIIHIIIIIIIIIIIIIIIIIIHIIIIIIIIIIIIIIIIIIIIGIIIIIGIIIHIIIIIIIIHIIIHIIIIIHIIIIIIIIIIIHIIHIIIHHHIIIIIIIIIHHIIIIIIIIIIIIIHIIIHHIIIHIIIIIIIIIIIIIIIHIIHIIHIIIIIIIIIHIIIIIIIHIIGIIIIIIIIIIIIIIIIIIIIIIIIHIIIIIIIIIIIIIIIIIIIIIIIIIIIIIIIII=IIIIIHFGIIHIIIIIIIIIIIIIIIIIIIIIIIIIIIIIIIIIIIIIIHIIIIIIIIIIIIIIIIIIIIIHHIIIIIIIIIIIIIIIIIIIIIIIIIIIIIIIDDDDD
@HISEQ:969:HM2KJBCX2:2:1101:10603:66381 2:N:0:ACTATGCA
TCGCATGGATACCCCAACTATCCCTATTAATCATTACGTTGTACCTAGAAACCAACAAAATAGGTTCGAACGTCCTATTTCATTATTCCATGCTAATGTATTCAAGCGTTTGCCTGCTTTAAACACTCTAATTTTTTCAAAGTAACAGTCCTGACTCCCCACAACACCAAATTAATGACATCATGGTTCATCAGAAGGGAGAAATCAACGACGCCAGTACGTACCGAAGGCACGACCGACGTATTGATCCCGAATTTCAACTACGAGCTTTTTAACTGCAACAACTTTAATATACGCTATTGGAGCTGGAATTACCGCGGCTGCTGGCACCAGACTTGCCCTCCAA
+
D0BDDHIHGHHEHHHIHHIFHICEHHHIHIIHHIGHIIHH?ECH@GHHHHEHCHHHFHHHCHHHCGHHEHIDFHIFHHHHHHHHHHHII@CHIHHHIIIIIIIHHFFGH@GIGIHH@GHIGHHHGFIHHG@FHHHHIFHIIIIGHIIHIIHHHHHHHHHDHIIIHHIIIIIHIHHEHIIIHIIHIIIIHFEHIIHEIIIIIIIIIIHIIHIIIIIHEHHGIHHHHIGGIIIIIGIHIIIIIHHHDIIIIHIHIIIIIIIIIIIIIIIIHGIIIIHIIIIGIIIIIIIIIIIIIIIIIHHGHIIIIIIIIHIIIIIIIIIIIIIIIIIIIIIIIIIIIIIIIDDDDD
@HISEQ:969:HM2KJBCX2:2:1101:4465:66767 2:N:0:ACTATGCA
TCGCATGGATACCCCAACTATCCCTATTAATCATTACGGTGATCCTAGAAACCAACAAAATAGAATCATGCCGTCCTATTTTATTATTCCATGCTAATGTATTCAAGCAAAATGCCTGCTTTAAACACTCTAATTTTTTCAAAGTAAAGGTCCTGGTTCCCCGTGACACCCAATTAAGGGCATCGCGGTTCTCCAGAAGGTGAGAAATTGACTACACCAGTTCATACCCCTTAAGGCACGACCGATGTGTCAATCCCGAAATTCAACTACGAGCTTTTTAACTGCAACAACTTTAATATACGCTATTGGAGCTGGAATTACCGCGGCTGCTGGCACCAGACTTGCCCTCCAA
+
DDDDDIIIIIIIIIIIIIIHIIIIIIIIIIIIIIIIGIIIIIIIIIIIIIIIHHIIIIIIIIHHIIIIIHIIIIHIIIIIIIIIIIIIIIIIHIIIIHIIIEHHIIIIIIIIIIIIIHIIIIIIIHIHIIIIIIIIHIIIIHHIIIIIIIIIIHHIIIIIIIHIIIIIHIHIIIIIIIIIIIIIIIIIIIIIIIIIIIIIIIIIIIIIIIIIIIIIIIIIIIIIIIIIIIIIIIIIIIIIIIIIIIIIIHHIIIIGIIIIIIIIIIIHHIIIIIIIIIIIIIIIIIIIIIIIIIHIIIIIIIIIIIIIIIIIIIIIIIIIIIIIIIIIIIIIIIIIIIIIIIIIIIIDDDDD
@HISEQ:969:HM2KJBCX2:2:1101:8131:65855 2:N:0:ACTATGCA
TCGCATGGATACCCCAACTATCCCTATTAATCATTACGGTGGTCCTAGAAACCAACAAAATAGAACCACAACGTCCTATTCTATTATTCCATGCTAATCTATTCAAGCAATAGCCCGCTTTAAACACTCTAATTTTTTCAAGGTAATGGTCCTGGCTCCCCAACACACCCAATAAAGGACATGCTGGCTCACCAGAAGGAAGACCCGACAGCAGACAGTACTCGCCAAAGACGGACCGCCCGGCCAGGCCTAAAATTAAACTACGAGCTTTTTAACTGCAACAACTTTAATATACGCTATTGGAGCTGGAATTACCGCGGCTGCTGGCACCAGACTTGCCCTCCAA
+
DDBBDIIIIIIHHIIIIIIIIHHIIIIIIIIIIIIIIIGHHIIHIIIIIIIIHHIIIHIHIHHIIIGIIIIIIIGIIIIHHIHIHGIHIIIIIIIIIHHIIIHIHIHIIIIIIIIIIIIIIIIIIIHIIIIIHIIIHIIIIIIIIIIHIIIIIIHIIIIIIIIHIIIIIIHIIIIIIIIIIIIIIIIIIGIIIIIIIIHIIIIIGIIIIIIIIIIIIIIIIIIIIIIIIIHIIIIIIIIHIIIIHIIIHHIIIIIHHHIHIIIIIIIIIIIIIIHIIIIIIIIIIIIIIHIIIHIIIIIHHIIIIIIIIIIIIIIIIIIIIIIIIIIIIIIIIIIIIIIIIDDDDD
@HISEQ:969:HM2KJBCX2:2:1101:11791:67169 2:N:0:ACTATGCA
TCGCATGGATACCCCAACTATCCCTATTAATCATTACGGTGGTCCTAGAAACCAACAAAATAGAATCATCCGTCCTATTTTATTATTCCATGCTAATGTATTCAAGCAAAATGCCTGCTTTAAACACTCTAATTTTTTCAAAGTAAAGGTCCTGGTTCCCCGCGGCACCCAATTAAGGACATCGCGGTTCTCCAGAAGGTGAGAAATTGACTACACCAGTTCATACCCCTTAAGGCACGACCGATGTGTCAATCCCGAAATTCAACTACGAGCTTTTTAACTGCAACAACTTTAATATACGCTATTGGAGCTGGAATTACCGCGGCTGCTGGCACCAGACTTGCCCTCCAA
+
DDDCDIIIIIIIHIIIIIIIIIIIIIHIIIHIIIIIIIIIIIIIIIIIIIIIGHIIIIIHIHHIIGIGIIIIHIIIIIHHIIIHIIIIIIIHHHEEHHIIIHHHIIIIIIIIHIIIIIIIIHIIIIIIIIIIIIIIIIHI4HHHIIIIIIHIHIIIHHHHIIIIIIHHHIIIHIIIIIIIIIIIIIIIHIIIIIIIIIIIIIIIIIIIIIIIIIIIIIIIIIIIHIIIIIIIIIIIIIIIIIIIIIIIIIIIIIIIIIIIIIIIIIIIIIIIIIIIIIIIIIIIIIIIIIIIIIIIIIIIIIIFIIIIIIIIIIIIIIIIGIIIIIIIIIIIIIIIIIIIIIIIIIDDDDD
@HISEQ:969:HM2KJBCX2:2:1101:13691:67574 2:N:0:ACTATGCA
TCGCATGGATACCCCAACTATCCCTATTAATCATTACGGTGATCCTAGAAACCAACAAAATAGAATCATGCCGTCCTATTTTATTATTCCATGCTAATGTATTCAAGCAAAATGCCTGCTTTAAACACTCTAATTTTTTCAAAGTAAAGGTCCTGGTTCCCCGCGACACCCAATTAAGGGCATCGTGGTTCTCCAGAAGGTGAGAAATTGACTACACCAGTTCATACCCCTTAAGGCACGACCGATGTGTCAATCCCGAAATTCAACTACGAGCTTTTTAACTGCAACAACTTTAATATACGCTATTGGAGCTGGAATTACCGCGGCTGCTGGCACCAGACTTGCCCTCCAA
+
DDDDDIIIIIIIIIIIIIIIIIIIIIIIIIIIIIIIIHIIIIIIIIIIIIHIIIIIIHIIIIHIIIIIIHHIIHIDHIIIIIIIIHHIHIIIIIIIIIHIIEHIIIIIIIIIIHHIIIIIIIIIIIIIIIIIIIIIIHIIIHIIIIIIHIHIHHHHHIIHIIIIHHHHIHIIHHIIIGIIHIIIHHHIIIIHEIGIIIHHIIIIIIIIIIIIHHIHHIIIIIIIIIIIIIIHIIIIHGIIHIIIHIHHIGHIHHIDGHHIIIIIIIHFIIIIIHGIHGHHHIIIIHHHHGHFGHHHHIIIIIIHIHIIHHIIIIIIIIIIIIIIIIHIHIIIIHIHIIIIIIIIIIHDBDDB
@HISEQ:969:HM2KJBCX2:2:1101:1939:68479 2:N:0:ACTATGCA
TCGCATGGATACCCAACTATCCCTATTAATCATTTCATCGATCCTAGAAACCAACAAAATAGAATCGGATGTCCTATTTCATTATTCCATGCTAATGTATTCAAGCGTGAGCCTGCTTTAAACACTCTAATTTTTTCAAGGTAACAGTCCTAATTCCCCGTGACACCAAATTAATGGCATTACGGTTCTTTAGAAGGTGAGAAATCAATAATATCAGTACATACCAACGGCATGACCGAAACATTGATCCCGAAATTCAACTACGAGCTTTTTAACTGCAACAACTTTAATATACGCTATTGGAGCTGGAATTACCGCGGCTGCTGGCACCAGACTTGCCCTCCAA
+
DD@DDIIIIIICFHHHIIIICHHEFHIIHHIIIIEHIHEHEHHDGHCHHIGEHHIIIHHGHEHHIIHHIIHHGEHEHIIHHFHHHIDF?FHGHGCEHIIIHIIIIHIIHIIIIIIIIIIGIIHIEHHHHIIIIIHHHHCHHHHIIHHF@EHCEHIHIIHHIIHHIIIHFGGHHIHFIIIHIHDHHHHHGEGIIHHHHHEI;IIIIIIHHIIIIHHHHFHGIIHIIHGEHIHHHCIHFHHHHFHFDHGIGIIIIIIIIIIHHHIHHHEIIIHEGIIIIHIIIIHHHEHIIIHHIIHEHHHDCIIHIIHHIIHHIIIIIIIIIIHHHHHIIIIHHIIHHDIIIDADD@
@HISEQ:969:HM2KJBCX2:2:1101:14691:69108 2:N:0:ACTATGCA
TCGCATGGATACCCCAACTATCCCTATTAATCATTACCTCGACTCCGAAAGCCAACGAAATAGAATCGAGATCCTATTCCATTATTCCATGCACTAATGTTCAGGCTGTAACGCCTGCTTTGAGCACTCCAATTTTTTCAAAGTAAACGTGCCGGCCACCAACTGCACTCAATTAAGAGAACAGCAGACGAACCGGCAAAATCGCCCGCATGCACAGTGACACCGCAAGGTGTACCGCGCACGCGAAACCGAGATCCAACTACGAGCTTTTTAACCGCAACAACTTTAATATACGCTATTGGAGCTGGAATTACCGCGGCTGCTGGCACCAGACTTGCCCTCCAA
+
DDDCDIIIIHIIGIIIIIIIIIIIIIIIIIIIIIIIIIIIIIIIIIIIIIHIIIHIHIIIIIIHIIIH?EHIGIIIIHIIIHIIIIIHHIHIIIHIIIIIIIGHIIIIIIIIIIIIIIIIIIIIIIIIIIHIIIIIHIIIIIIIHHIIIIIIIIIGIIIIIIIIIIIIIIIHIIIHIIIIIIIIIIIIIIHIIIIIIIIIIGIIIIIIIHIIIIIIIIIIIHIIIIIIIIIIIIIIIIIIIIHHIIIIIIIIIIIIIIIIIIIIIIIIIIIIIIIIIIIIIIIIIIIIIIIIIIIIIIIIIIIIIIIIIIIIIIIIIIIIIIIIIIIIIIIIIIIIIIIIDDDDD
@HISEQ:969:HM2KJBCX2:2:1101:18619:68022 2:N:0:ACTATGCA
TCGCATGGATACCCCAACTATCCCTATTAATCATTACGTCAATCCTAGAAACCAACAAAATAGGATCGAACGTCCTATTTCATTATTCCATGCTAATGTATTCAAGCGTTAGCTTGCTTTAAACACTCTAATTTTTTCAAAGTAACAGTCCAAATTCCCCGCAACACCAAATTAATGGCATTACGGCTCATCAGGAAGGAGGAATCAGTGAGACCAGTACATACCAGAGGCATGACCAACCTACTAACCCCGAAATTCAACTACGAGCTTTTTAACTGCAACAACTTTAATATACGCTATTGGAGCTGGAATTACCGCGGCTGCTGGCACCAGACTTGCCCTCCA
+
DDDDDIIIIIIIIIIIIIIIIIIIIIIIGIIIIIIIIIIIIIIIIIGIIIIIIIIIEHIHIIHIHIHHHHHIIGHIIIIIIIIHIIIHHIIGIHIIIIIIIIIHIIIIIIIIIIIIIIIIIHHIIIIHIIIIIIIIIIIIIIHIIIIHIIIIIHHIIIIIIIIIIIIIIIIHIIGIIIIHIIIIIIGIIIIIIIIHIIIIIIIHHIHIIIIHHIIIIIIIIIIIIIIIIIIIIIIIHIIIHIIIIIHIIIIIIIIIIIIIIIIIIIIIIIIIIIIIHIIIIIIIIIIIIIIIIIIIIHIIIIIIIIIIIIIIHIIIIIIIIIIIIIIIIIIIIIIIIIIIDDDDD
@HISEQ:969:HM2KJBCX2:2:1101:11834:69417 2:N:0:ACTATGCA
TCGCATGGATACCCCAACTATCCCTATTAATCATTACGGTGGTCCTAGAAACCAACAAAATAGAACCACAACGTCCTATTCTATTATTCCATGCTAATCTATTCAAGCAATAGCCCGCTTTAAACACTCTAATTTTTTCAAGGTAATGGTCCTGGCTCCCCAACACACCCAATAAAGGACATACTGGTTCACCAGAAGGAAGACCCGACAGCAGACAGTACTCGCCAAAGACGGACCGCCCGGCCAGGCCTAAAATTCAACTACGAGCTTTTTAACTGCAACAACTTTAATATACGCTATTGGAGCTGGAATTACCGCGGCTGCTGGCACCAGACTTGCCCTCCAA
+
DDDDDIIIIIIIIIIIIIIIIIIIIIIIIIIIIIIIIHHIIIIIIIIIIIIIIIIIIIIIIIHIIIIIHHIIIHHIIIHIIIIIIIIIIIIIHIIIIIIIIIHHIIHIIIIIIHEHHIHHIHHIIIHIIIIIIIIIIIHIIIIIIIIIIIIIIIIHIIIIIIIHIIIIIIIIIIIIIIIIIIIIIHHHHGHIHIIIIIIGIHIIIIIHHIIIIIIIIIIIIIIIIIIIIIIIIIIIIIIIIIIHEIIHGIIIIIIIIIIIIIIIIIIIIIIIIIHIIIIIIHIIHIIIIIIIIIIIIIIHIIIIIIIIIIIIIIIIIIIIIIIIIIIIIIIIIIIIIIIIIDDDDD
@HISEQ:969:HM2KJBCX2:2:1101:9285:70731 2:N:0:ACTATGCA
TCGCATGGATACCCCAACTATCCCTATTAATCATTACCTCGACTCCGAAAGCCAACGAAATAGAACCGAGATCCTATTCCATTATTCCATGCACTAATGTTCAGGCTGTAGCGCCTGCTTTGAGCACTCCAATTTTTTCAAAGTAAACGTGCTGGCCACTCATGGCACTCGGTTAAGAGAACCATAAACGAACCAGCAAGATCGTCCGGGCAAACAGTAAACGCCGCAAGGCGCACCGCTCGCCCGAAACCGAGATCCAACTACGAGCTTTTTAACCGCAACAACTTTAATATACGCTATTGGAGCTGGAATTACCGCGGCTGCTGGCACCAGACTTGCCCTCCAA
+
DDDDDIIIIIIIIIIIIIHHIIIIIIIIIIHIIIIIIIIIIIIIIIIIIIIIIHHIIIIIIIHIHIIHIIIHIIIIIIIHIIIIIIIIHGE?HIIIGHIIIIIIHIIIHIIIIIIIGIIIIIHIIIIIIIIIIIIIIIIIIIHHHIIIIIIIIIIIIIIGIIIHIIIIIIIIHHIHHHHIIIHIIHHHHIGHIIIIIIIIIIIHCIIIHIHIIIIIIIIHHIIIIIIIIIIIIIHIIIIFIIHHEIIIIIIIIHIIIIIIIIIIIIIIIIIIIIIIIIIIIIIIIIIIIIHIHHIIIHIIIIIHIIIIIIIIIIIHIIIIIIIIIIIIIIIIIIIIIIIIIDDDDD
@HISEQ:969:HM2KJBCX2:2:1101:3795:70787 2:N:0:ACTATGCA
TCGCATGGATACCCCAACTATCCCTATTAATCATTACGGTGGTCCTAGAAACCAACAAAATAGAACCACAACGTCCTATTCTATTATTCCATGCTAATCTATTCAAGCAATAGCCCGCTTTAAACACTCTAATTTTTTCAAGGTAATGGTCCTGGCTCCCCAACACACCCAATAAAGGACATGCTGGCTCACCAGAAGGAAGACCCGACAGCAGACAGTACTCGCCAATGACGGACCGCCCGGCCAGGCCTAAAATTCAACTACGAGCTTTTTAACTGCAACAACTTTAATATACGCTATTGGAGCTGGAATTACCGCGGCTGCTGGCACCAGACTTGCCCTCCAA
+
DDDDDIIIIIIIIIIIIIIIIIIIIIIIIHIIIIIIIIIIIIIIIIIIIIIIIIIIIIIGIIIIIIIHIIIIIHIHIIIIHHIIIIIIHIIIIIIIIIIIIHHHIIIIIIIIHIHIIIIHIIIIIHHHHHIIIIIIIIHIIIIIIIIIIIIIIIIIHIIIIIIIIIIIIIIIIIIIIIIIIIIIIIIIIIIIIIIIIIIIIIIIIIIIIIIIIIIHIIIIIIIIIIIIIIIIIIIIIIIIIIIIHIIHHHIIHIIIIIIIIIIIIIIIIIIIIIIIIIIIIIIIIIIIIIIIIIIIIIIIIIIIIIIIIIIIIIIIIIIIIIIIIIIIIIIIIIIIIIIIIDDDDD
@HISEQ:969:HM2KJBCX2:2:1101:19469:71012 2:N:0:ACTATGCA
TCGCATGGATACCCCAACTATCCCTATTAATCATTACGTCAATCCTAGAAACCAACAAAATAGGATCAAACGTCCTATTTCATTATTCCATGCTAATGTATTCAAGCGTTAGCCTGCTTTAAACACTCTAATTTTTTCAAAGTAACAGTCCTGTTTCCCTGCAACACCAAATTAATGACATTACAGTTCTTCAAGAAGGAGGAACCAGTAAAGCCAGTGCATACCAGAGGCACGACCAACCTACTAATCCCGAAATTCAACTACGAGCTTTTTAACTGCAACAACTTTAATATACGCTATTGGAGCTGGAATTACCGCGGCTGCTGGCACCAGACTTGCCCTCCAA
+
DDDDAIIIIIIHHIIIIIIIIIIIIIIIIIIHGHIIIIIHIIIIIIIIIIIIEHHHIIIIIIIHIHIIIHHHEGEHHHIIIIIIHIHHCHHHIGIIIIIIIHIIIIIHHHIIIIIHHHHIIIIIIHIIIIHHHHHHIHIIIIIIIIHHGHHHHIIIIIIHIIHHHHGHHEHCHHHIIHIIIIIIIIHHHIHGIIIIIHHEEIIHHHHHIHHIIIIIIHIIHGIHHHIIIIIIIHIIHIIIHHGGDHHCHGIIIHHIHIHHHHHIIHHIIHIIIIHHGIIIIHIIIIIHIHHIGIIIIIIIHIIIIIIIIIIIIIIIIHHGHIIIIIIIIIIIIIIIIIIIIDDDDD
@HISEQ:969:HM2KJBCX2:2:1101:13630:72041 2:N:0:ACTATGCA
TCGCATGGATACCCAACTATCCCTATTAATCATTACGGTGGTCCTAGACCAACAAAATAGAACCAACGTCCTATTTTATTATTCCATGCTAATCTATTCAAGCAAAAGCCCGCTTTAAACACTCTAATTTTTTCAAGGTAATGGTCCTGGTTCCCACGGCACACGCGATAAAAGAACGTGCCGGTTCACCAGAAGGTAAGACCCGACACAGAACAGTACTCGCCAAAGACGGACCGCCCGGCCAGGCCTAAAATTCAACTACGAGCTTTTTAACTGCAACAACTTTAATATACGCTATTGGAGCTGGAATTACCGCGGCTGCTGGCACCAGACTTG
+
DDDDDIIIIIIIHHIIIIIIHHIHGHHIIIIIIIIIIIIIHIIIIIIIIIIIIIIIIHIIHIIIIIIIIEIIIIIIIHIIIIIIIIIIIIIIIIIIIIIIIIHHIIIIHHIIIHIIIGIIIIIIIHHIIIIIIIIIIHIIIIIHIIIIHHHHIIIIHHIIIIIIIHIIIIIIIIIIIIHIIIIIIHHGHIIIHIHHHHHEHIIIIIIHHIIIIIIIIIIHGIIHIIIIHIHHDCCHEIIIIHIIIIHEHGHHIIIIIIIIHHHIIHIHIIHIHIIIIIIIIHHFIIIIHHHHIHHIHHHIHIIIIIIIIIGIIIIIIIIIIGIIIHIIIIIDCDDD
@HISEQ:969:HM2KJBCX2:2:1101:15083:72086 2:N:0:ACTATGCA
TCGCATGGATACCCCAACTATCCCTATTAATCATTACGTCGATCCTAGAAACCAACAAAATAGAATCAAACGTCCTATTTCATTATTCCACGCTAATGTATTCAAGCGTGCGCCTACTTTAAACACTCTAATTTTTTCAAAGTAACAGTCCTGATTCCCCACGACACCAAATTAATGACATCGTGGTTCTTCAGAAGGTAGGAACCAATAATGCCAGTGCGTACCGAAGCATGACCGACAATTTGATCCCGAAATTCAACTACGAACTTTTTAACTGCAACAACTTTAATATACGCTATTAGAGCTGGAATTACCGCAGCTGCTGGCACCAGACTTGCCCTCCAA
+
DDDDDIIIIIIIHHIIIIIIIIIIIIIIHIIIIIIIIIIIIIIIIIIIIIIIIIIIIIHIIIIIIIIIIIIIIHIIIIIIIIIIIIIHHIHIIIIIIIIIIIIIIIHHHHIHIHIHIHIIIIIIHIIIIIIIIIIHIIIIHHHIIIHIIIIIIIIIIIIIIIIHIIIIIIIIIIIIIIIIIHIIIIIIIIIIIIIIIIIIIIIIIIIIIIIIIIIIIIIIIIIIIIIIIIIIIIIIIIIIIIIIIIIIIIIIIIIIIIIIIHIIIIIIIIIIIHIIIIIIIIHIIIIIIIIIIIIIIIIIIIIIIIIIIIIIIIIIIIIIIIIIIIIIIIIIIIIIIIIIDDDDD
@HISEQ:969:HM2KJBCX2:2:1101:7773:72500 2:N:0:ACTATGCA
TCGCATGGATACCCCAACTATCCCTATTAATCATTACGGTGATCCTAGAAACCAACAAAATAGAATCATGCCGTCCTATTTTATTATTCCATGCTAATGTATTCAAGCAAAATGCCTGCTTTAAACACTCTAATTTTTTCAAAGTAAAGGTCCTGGTTCCCCGCGACACCCAATTAAGGGCATCGTGGTTCTCCAGAAGGTGAGAAATTGACTACACCAGTTCATACCCCTTAAGGCACGACCGATGTGTCAATCCCGAAATTCAACTACGAGCTTTTTAACTGCAACAACTTTAATATACGCTATTGGAGCTGGAATTACCGCGGCTGCTGGCACCAGACTTGCCCTCCAA
+
DDDDDIIHIIIIHIHIIIIIIIIIIIIIIHHIIIIIHIGEHHIHHHHHIIIIEH1EGH@FHHHFHHIIIIIHIIHHHHIHHHIIIGIIIHIHHHIFHIHIIHIHHGIIIHHHHHHIIHHHIHIGIHGIHIIHIIIHHHIIFHGHHHHEHHIGHHHIH<HIHIIIIIHIHHHIIHHHIIIIIIIIIIIIIIIIIIIIIIIIIIIIGGIIIIIIIGHIHIIIHIHEIIIIGIIIHHHHIHHHHHIIIHIIHGDFHIHHHIIIHFHIIIIIIIIIHHIIIHGIHIIIIHHHIHIIHIIIHIIIIIIHIIIIIIIIIIHIIIIIIHIIIIGIIIIIIHHIHIIIIIIIIIIDDDAD
@HISEQ:969:HM2KJBCX2:2:1101:4320:72653 2:N:0:ACTATGCA
TCGCATGGATACCCCAACTATCCCTATTAATCATTACGTCAATCCTAGAAACCAACAAAATAGGATCAAACGTCCTATTTCATTATTCCATGCTAATGTATTCAAGCGTTAGCCTGCTTTAAACACTCTAATTTTTTCAAAGTAACAGTCCTGTTTCCCTGCAACACCAAATTAATGACATTACAGTTCTTCAGAAAGGAGGAATCAGCGAGACCAGTACGTACCAATGGCACGACCAACCTGCTGACCCCGAAATTCAACTACGAGCTTTTTAACTGCAACAACTTTAATATACGCTATTGGAGCTGGAATTACCGCGGCTGCTGGCACCAGACTTGCCCTCCAA
+
DDDDDIIIIIIIHIIHIIIIHHHHIIIIIIIIIIIIHIIIIIIIHIIHHIEFCHIHHHHHIHHHHHIIEEGEHIIIIHHHIHHIIIIHHFHHFHHFIHIIIIIIIIIIIIIIHIIIIIIIIIIIIIIHIHIIHHGHDHIIHHIIIIIIIHHIIHIHIHIIHIIIIIIHHIHHHHGIHHIIIIIIHIHIHIIIIIIIHIIIIIIIIIIIIIIIIIIIIIIIIIIIIIIIIIIIIIIIIIIIIIHHFIIIHIIIIIIIIIIIIHIIIIIIIIIHIIHIIIIIIIHHHHC1IIIIIIIIIIIIIIIIIIIIIIIIIIIIIIIIIIIIIIIIIIIIIHIIIIIIIDDDDD
@HISEQ:969:HM2KJBCX2:2:1101:2217:73145 2:N:0:ACTATGCA
TCGCATGGATACCCAACTATCCCTATTAATCATTACATCGATCCTAGAAACCAACAAAATAGAATCGGATGTCCTATTTCATTATTCCATGCTAATGTATTCAAGCGTGAGCCTGCTTTAAACACTCTAATTTTTTCAAGGTAACAGTCCTAATTCCCCGTGACACCAAATTAATGGCATTACGGTTCTTTAGAAGGTGAGAAATCAATAATATCAGTACATACCAACGGCATGACCGAAACATTGATCCCGAAATTCAACTACGAGCTTTTTAACTGCAACAACTTTAATATACGCTATTGGAGCTGGAATTACCGCGGCTGCTGGCACCAGACTTGCCCTCCAA
+
<0BD0C0F1<@<1C1C<DCFC11<<<FHG?<1F1F<C@?0@G@0DCCE1CHEE?CGFC<@FC@G?1<00D/<D1CEHHFCHH?CHH11<<<11FFHHHF@IHHHEGFEGHHFCHHGEHHEHE?CEE?DEEFFHEHIHHI?HFGCEIHIHHIHHHHC@HCHHH9IIH9FEGFHFHF0?GCHEE:HGC</C<FF@C?HFHHEFIIHHHH?HHHHHFCIHHEEHEHHCAIFHH?HHHHFGFFEHC?F<HDHIFHIHGGHIIIIIIIIHHFHIHHIIHHGGIHHHE?EHIHHIHIIIHHHHEIIHHGC<HIHGEHEDIHIIIIIIHHHIIIIIIIIHHHHHHGHG@DAB@
@HISEQ:969:HM2KJBCX2:2:1101:17082:72837 2:N:0:ACTATGCA
TCGCATGGATACCCCAACTATCCCTATTAATCATTACTCATTTCCCCAAAAACCAACAAAATTCGAGATACGAGTCCTAACTTATTATTCCATGCTAATGTATTCATAACTTTCAGCCTGCTTTAAACACTCTAATTTTTTCAAAGTAAAGGTCCTGGATTGCGAACCCAACCCAGTAAAGGGCAGGAACGTTCTCCAGGAAGATGGTAAGCGCGCATCGGCACTCACACACGATACCGTGGCGGGCCAAGCGCACTATACCAGAAATCCAACTACGAGCTTTTTAACTGCAACAACTTTAATATACGCTATTGGAGCTGGAATTACCGCGGCTGCTGGCACCAGACTTGCCCTCCAA
+
DDDDDIIHIIIIIIIIIIIIIIIIIIIIIIIIIIIIIIIIIIIIIIIIIIIIIIIHIHIHHHHIHIHHIIIIIHHHHIIIIIIIHIIIIIIIIGHHHIHHG<FFFHHHIIIIIHIIIIIHIIHHHHHHHIIIIHHIHHIIIIIIIIIIIIIIIIIIIIIIIIIIIHIIIIIIHHIHGIIIIIHIIIIIIIIIIIIIIIIIIIIIIIIIIIIIIIIIIIIIIIIIIIIIIIIIIIIIIIIIIIIIIIIIIIIIHHIIIIIIIHIIIIIIIIIIIIIIIIIIIIIIIIIIIIIIIGIIIIIIIIIIIIIIIIIIIIIIIIIIIIIIIIIIIIIIIIIIIIIIIIIIIIIIIIIIIDDDDD
@HISEQ:969:HM2KJBCX2:2:1101:14471:72739 2:N:0:ACTATGCA
TCGCATGGATACCCCAACTATCCCTATTAATCATTACGTCAATCCTAGAAACCAACAAAATAGGATCAAACGTCCTATTTCATTATTCCATGCTAATGTATTCAAGCCTTAGCCTGCTTTAAACACTCTAATTTTTTCAAAGTAACAGTCCTGATTTCCTGCAACACCAAATTAATGACATTACAGTTCGTCAAGAGGGAGGAATCAGTGAGACCAGTACATACCAGAGGCATGACCAACCTACTAACCCCGAAATTCAACTACGAGCTTTTTAACTGCAACAACTTTAATATACGCTATTGGAGCTGGAATTACCGCGGCTGCTGGCACCAGACTTGCCCTCCAA
+
DDDADIIIHHHIEHIIIIIIHEEHIIIIIIIHIIIIIIIIIIIIIIGIIHHHIHIIIIHEHHEGHIIIIIIIIIHHHCHIIIIIGIHIHIIIIIHHIIHHHGIHIIIIIIIHIIIGIIIIHHIHHIHEIIIIIIIIIIIIHIIIIIHHIHIHHHIHIIIHIIIIIIHIIIIIIIIIIIIIIIIIIIIIIIIHIIIIIIIHIIIIIIIIIIIIIIIIIIHIIIIIIIIIIIHIIIIIIIIIIIHGHIHHIIIIHIIIIIIHHIIIIIIIGIIIIIHIIIIIIIIIIIIIIIIIIIIIIIIHHIIIIIIIIIIIIIIIIIIIIIIIIIIHIIIIIIIIIIIHIDDDDD
@HISEQ:969:HM2KJBCX2:2:1101:11528:73050 2:N:0:ACTATGCA
TCGCATGGATACCCCAACTATCCCTATTAATCATTACGGTGATCCTAGAAACCAACAAAATAGAACCATGCCATCCTATTCTATTATTCCATGCTAATGTATTCAAGCGTTAGCTTGCTTTAAACACTCTAATTTTTTCAAAGTAACAGTCCAAATTCCCCGCAACACCAAATTAATGGCATTACGGCTCATCAGGAAGGAGGAATCAGTGAGACCAGTACATACCAGAGGCATGACCCACCTACTAACCCCGAAATTCAACTGCGTGCTTTTTAACTGCAACAACTTTAATATACGCTATTGGAGCTGGAATTACCGCGGCTGCTGGCACCAGACTTGCCCTCCAA
+
<0<0@@@HH?C1DCGHHCCEFCE1<FECHH?C<<<<F?=@1<1<CG?F?@CEC@FGEHH1<D@@GHIH11<D111CC@11<FHGC@CHH1<C@GHIGHEHI1C@DE1@CHHEG@HHEDFF<<B<881GC1D?1@11FDGHIFHF;<CHFG0<C<F1??FFC?ECC.CH0D?HHHFGC.?HII:GD7H;6F<<<<C.C0<08;9:HHGIHG/<<<8AF@CEEGFGHGH@@FE@CFCA<1/1C<1<1/:/HHEC<111F111C<</<<11HCF<<<<<C<1111@?HH@?C1C<0EC<GEF<CF?HF<1HG@IHEDCC/C?HE@C111HED1?EHHECGCE/G1B0B00
@HISEQ:969:HM2KJBCX2:2:1101:10741:73359 2:N:0:ACTATGCA
TCGCATGGATACCCCAACTATCCCTATTAATCATTACATCGATCCTAGAAACCAACAAAATAGAATCGGATGTCCTATTTCATTATTCCATGCTAATGTATTCAAGCGTGAGCCTGCTTTAAACACTCTAATTTTTTCAAGGTAACAGTCCTAATTCCCCGTGACACCAAATTAATGGCATTACGGTTCTTTAGAAGGTGAGAAATCAATAATATCAGTACATACCAACGGCATGACCGAAACATTGATCCCGAAATTCAACTACGAGCTTTTTAACTGCAACAACTTTAATATACGCTATTGGAGCTGGAATTACCGCGGCTGCTGGCACCAGACTTGCCCTCCAA
+
DDDCDIIIIHIIFHGHIIIIIIIIHIIIIIIIIIIIIIIIHIIIIIIIIIIIIIIIIIIHIIIIIIIIHHIIIIHIIIIIIIIIIIIIHIIIIHIGHIIIIIIIIIIHIIIIIIIGIIIIIIIIIIIIIIHHIIIIIIIIIIIIHIIIHIIIIIIIIIIIIIIIIIIIIIIIIIIIIIIIIIIIIIIIIIIIIIIIIIHIIIIIIIIIIIIHHIHIIIHIIIIIIIGIIIIIIIIIIHIHIIIHHHIIIIIIIIIIIIIIHHHHIIIIIIIIIIIIIIIIIIIIIIIIIIIIIIIIHIIHHHIIIIIIIIIIIIIIIIIIIIIIIIIIIIIIIIIIH?IIIIDDDDD
@HISEQ:969:HM2KJBCX2:2:1101:9249:73577 2:N:0:ACTATGCA
TCGCATGGATACCCCAACTATCCCTATTAATCATTACGTCAATCCTAGAAACCAACAAAATAGGATCGAACGTCCTATTTCATTATTCCATGCTAATGTATTCAAGCGTTAGCTTGCTTTAAACACTCTAATTTTTTCAAAGTAACAGTCCAAATTCCCCGCAACACCAAATTAATGGCATTACGGCTCATCAGGAAGGAGGAATCAGTGAGACCAGTACATACCAGAGGCATGACCAACCTACTAACCCCGAAATTCAACTACGAGCTTTTTAACTGCAACAACTTTAATATACGCTATTGGAGCTGGAATTACCGCGGCTGCTGGCACCAGACTTGCCCTCCAA
+
DDDDDIIIIIIIIIIIIIIIIIIIIIIIIIIIIIIIIIIIIIIIIIIIIIIHIIIIHIIIIIHIIIHIIHIIIIIIIIIIIIIIIIIIIIIIIIIGHIIIIHIIIIIIIIIIIIIIIIIIIHIIIIIIIIIIIIIIIIIIIIIIIIIGIIIIIHIIIIIIIIIIIIIIIIIIIIIIIIIIIIIIIIIIIIHIIIIIIIIIIIIIIIIIIIIIIIIIIIIIIIIIIIIIIIIIIIIIIIIIIIHHGIHIIIIIIIHIIIIIIIIIIIIIIIIIIIIIIIIIIIIIIIIIIIIIIIIIIIIIIIIIIIIIIIIIIIIIIIIIIIIIIIIIIIIIIIIIIIIIIDDDDD
@HISEQ:969:HM2KJBCX2:2:1101:18900:73883 2:N:0:ACTATGCA
TCGCATGGATACCCCAACTATCCCTATTAATCATTACGTCAATCCTAGAAACCAACAAAATAGGATCGAACGTCCTATTTCATTATTCCATGCTAATGTATTCAAGCGTTAGCCTGCTTTAAACACTCTAATTTTTTCAAAGTAACAGTCCTGTTTCCCTGCAACACCAAATTAATGACATTACAGTTCTTCAGAAAGGAGGAATCAGCGAAACCAGTACATACCAGTGGCACGACCAACCTGCTGACCCCGAAATTCAACTACGAGCTTTTTAACTGCAACAACTTTAATATACGCTATTGGAGCTGGAATTACCGCGGCTGCTGGCACCAGACTTGCCCTCCAA
+
DDDDDIIIIIIIGIIIIIIIIIIIIIIIIIIIIIIIIIIIIIIIIIIHIIIIIIHIIIHHHHHHIIIHIIIHIHIIIIIIHIIIIIIIIIIIIHIIIIIIIIIIIIIIIIIIHIIIIIIIIHIIHIIIIIIIIIIHIIIHIIHIIHIIIIIIIIIIIIIIHIIIIIIIIIIIHHIIIIIIIIIIIIIIIIIIIGIIIIIIIIIIIIIIIIIIIIHIIIIIIIIIIIIIIIIIIIIIIIIIIIIHHIIIIIIIIIIIIIIIIIIIIIIIIIIIIIIIIIIIIIIIIIIIIIIIIIIIIIIHHIIIIIIIIIIIIIIIIIIIIIIIIIIIIIIIIIIIIIIIIDDDDD
@HISEQ:969:HM2KJBCX2:2:1101:7158:75055 2:N:0:ACTATGCA
TCGCATGGATACCCCAACTATCCCTATTAATCATTACGTCGATCCTAGAAACCAACAAAATAGAATCAAACGTCCTATTTCATTATTCCATGCTAATGTATTCAAGCGCGAGCTTGCTTTAAACACTCTAATTTTTTCAAAGTAACAGTCCTGATTTCCCATGACACCAAATTAATGACATCGTGGTTCGTCAGAAGGGAGAAACCAATAATGCTAGTACGTACAAAGTACGACCGACATATTAGTCCCGAAATTCAACTACGAGCTTTTTAACTGCAACAACTTTAATATACGCTATTGGAGCTGGAATTACCGCGGCTGCTGGCACCAGACTTGCCCTCCA
+
DDDDDIIIIIIIIIIIIIIIHIHIIIIIIGIIIIIIIIIIIIIIIIIIIIIIIIIIIIEHHIIHIIIIIIIIHIIIIIHIIIIIIIIIIIIIIIIIIIIIIGIIIIIIIIIIIIIIIIIIIIHIIHIIIIIIIIIIIIIIHIIIIIIIIIIIIIIIIIIIIIIHIHHIIIIIIIIIIIIIIIIIIIIIIIHIIIIIIIIIIIIIIIIIIIIIIIIIIIIIIIIIIIIIIIIIIHIIIGIHHHIIIIIIIIIIIIIIIIIIIIIIIIIIIIIIIHIIIIIIIHGIIIIIIIIIIIIIIIIIIIIIIIIIIIIIIIIIIIIIIIIIIIIIIIIIIIIIIIDDDDD
@HISEQ:969:HM2KJBCX2:2:1101:17089:75569 2:N:0:ACTATGCA
TCGCATGGATACCCCAACTATCCCTATTAATCATTACGTCAATCCTAGAAACCAACAAAATAGGATCGAACGTCCTATTTCATTATTCCATGCTAATGTATTCAAGCGTTAGCTTGCTTTAAACACTCTAATTTTTTCAAAGTAACAGTCCAAATTCCCCGCAACACCAAATTAATGGCATTACGGCTCATCAGGAAGGAGGAATCAGTGAGACCAGTACATACCAGAGGCATGACCAACCTACTAACCCCGAAATTCAACTACGAGCTTTTTAACTGCAACAACTTTAATATACGCTATTGGAGCTGGAATTACCGCGGCTGCTGGCACCAGACTTGCCCTCCAA
+
DDDDDIIIIIHIEHIIIIIIHIIIHIIIIIIIIIIIIIIIIIIIIIIIIIIIIIIIIIIIIIEHHCHHHHHHIIIIIHHIIIIIIGHHIIHIHHIIIIIIHIIIHIIIIIIIIIIIIIHIIHIIIHHIHIIIIIIIIHIHIHHIIIIIHIIIHIIIIHIIIIIHIIIIIIIIIIHIIHIHIIIIIIHIIIIIIIIIIIIIIIIIIIIIIII<IIHHIIIIIIIHIIIIIIIIIIIIIIIIIIHFFHEIIIIHIIIIIIIHHIHIIIIIIIIIIIIIIIIIIIIIIIIIIIIIHIIIIIIIIIIIIIIIIIIIIIIIIIIHIIIIIIIIIIIIIIIIIIIIIDDDDD
@HISEQ:969:HM2KJBCX2:2:1101:18511:75272 2:N:0:ACTATGCA
TCGCATGGATACCCAACTATCCCTATTAATCATTACGGTGGTCCTAGAAACCAACAAAATAGAACCACAACGTCCTATTCTATTATTCCATGCTAATCTATTCAAGCAATAGCCCGCTTTAAACACTCTAATTTTTTCAAGGTAATGGTCCTGGCTCCCCAACACACCCAACAAAGGACATGCTGGTTCACCAGAAGGAAGACCCGACAGCAGACAGTACTCGCCAAAGACGGACCGCCCGGCCAGGCCTAAAATTCAACTACGAGCTTTTTAACTGCAACAACTTTAATATACGCTATTGGAGCTGGAATTACCGCGGCTGCTGGCACCAGACTTGCCCTCCAA
+
DDDCDIIIHIIIIIIIIIIIIIIIIIIIIIIHIIGIIGIHIIIIIIIIIIIHIIIHIIIIHHIHIIIIIIIIHIIIIIIIHIHGIIIIHIIIIIIIIIIIIIIIIIIIIIIIHIHHIIIIHIIIHIIIIIIIIIIHHHIIHIIIIIHHHIIIHHHHHIHIIIIIIIIIHIIHIHHIIIIIIIHIIIIIGHHHIIIIIIHHHHIIIIIIHIIIIIIHIIIIIIIHHIIIIIIIIIIIIIIIIHIHIIIIIIIIIIIIIIIIIIIIIIIIIIIIIIIIIIIIIIIIIIIIIIIIIIIIIHHHIIIIIIIIIIIIIIIIIIIIIIIIIIIIGIIIIIIIIIIIDDDDD
@HISEQ:969:HM2KJBCX2:2:1101:15881:76683 2:N:0:ACTATGCA
TCGCATGGATACCCAACTATCCCTATTAATCATTACGGTGGTCCTAGAACCAACAAAATAGAACCAACGTCCTATTCTATTATTCCATGCTAATCTATTCAAGCAAATGCCCGCTTTAAACACTCTAATTTTTTCAAGGTAATGGTCCTGGTTCCCCGACACACCCAATAAAGGGCATCCCGGCTCACCAGAAGGATAGACCCGACGACAGAACAGTACTCACCAAAGACGGACCATCCGGCCAGGCCTAAAATTCAACTACGAGCTTTTTAACTGCAACAACTTTAATATACGCTATTGGAGCTGGAATTACCGCGGCTGCTGGCACCAGACTTGCCCTCCAA
+
DDD@DHIIHIIIIHIHHGIIEHIHIHIIIIHIIHIIIHHIHHHIHHIIGHHHIIIHEHHIHGHHIIICG@EEHHCHHHIIIIIIHIHEHHIIIIHHIIHIHHHIIHHIIHIHIHHGEGFGEGCHHFHGHGHHHIHEGHHEIGIIHIIHIIIHHHIIIIHIIHHHHHGHGHGHFEIIHHGIHHEHHGIIIIIHHHIIIIHGHHHIIHI>IIIIIIGIHIIIIHGGIIIHHHGIIIIIHII=IHHHIIIHIIIIHEIIIIIIIIIHIIHIIIIIIIHHHIIIHHIIIIIIIIIIIHHHHEFGIIIIIIIIIIIIIIIIIIIIGIIIIIIHIIIIHIIIIIIBDDDD
@HISEQ:969:HM2KJBCX2:2:1101:20655:76270 2:N:0:ACTATGCA
TCGCATGGATACCCCAACTATCCCTATTAATCATTACGTCAATCCTAGAAACCAACAAAATAGAATCAAACGTCCTATTTCATTATTCCATGCTAATGTATTCAAGCGTAAGCCTGCTTTAAACACTCTAATTTTTTCAAAGTAACAGTCCTGATTCCCCACGACACCAAATTAATGACATCGCGGTTCTTCAGAAGGTAGGAACCAATAATACCAGTGCGTACCGAGGCACGACCGACAATTTGATCCCGAAATTCAACTACGAGCTTTTTAACTGCAACAACTTTAATATACGCTATTGGAGCTGGAATTACCGCGGCTGCTGGCACCAGACTTGCCCTCCAA
+
@D@@D00<F1CCCGH@EC<G1<C<CG@FHIIHIG@GGEHCHIIGHIIIIIIHFHIIIIIIIIIIIFEHHHEFC1<EHIIHHIHHIHICHHHH?GHHIHGHHHFHGHHHEHHGHEHEHGHHHEHIIIIHHHHHIIHHEFHIIHHHHHIHFHADH9F@HF@EEECHHIIHIIHHHIHHHHFHEGHEHC<CEGHIIIHHHHGHHHIIHFHHHHFIIHHHEEHHHHHGHHIIHHIIIIIHHIHHIHGHHIHIIIIIHIHIHIHHHEIIHEIIIIHHIIIIIIIIHIIHHIIGIHIHIHEHIIIIIIIIHIHHIIIIIIIIIIIIIIIIHIIHIIIHIIIIIIIIDDDDD
@HISEQ:969:HM2KJBCX2:2:1101:9741:77291 2:N:0:ACTATGCA
TCGCATGGATACCCCAACTATCCCTATTAATCATTACGTCAATCCTAGAAACCAACAAAATAGGATCGAACGTCCTATTTCATTATTCCATGCTAATGTATTCAAGCGTTAGCCTGCTTTAAACACTCTAATTTTTTCAAAGTAACAGTCCTGTTTCCCTGCAACACCAAATTAATGGCATTACAGTTCTTCAGAAAGGAGGAATCAGCGAAGCCAGTGCATACCAGTGGCACGACCAACCTGCTGACCCCGAAATTCAACTACGAGCTTTTTAACTGCAACAACTTTAATATACGCTATTGGAGCTGGAATTACCGCGGCTGCTGGCACCAGACTTGCCCTCCAA
+
DDDDDIGHIIHGHIHIIIIGIIIIIIIIIIIIIIIIH?HHIIHIHHCHGGHIHIIIHIIIIIIGHHIIIIGICHHHIIIHIIHFHIFHIHIFHIIHIHHHHHHHHHHHIGIIIIIIHHIHHGIIIIHHIIHHHHAFDHCEHIIIIIIIIHIIIIIIIHIIIIGIIIHIIIIHIIGIIHHEHHIIIIIIIIIIIIHHIIIIIIIIIHHIEIHFHHIIIIHIIIHHEHIIIIIIIIHIHHHHIIHHFIIIIIHHIHHIHGIIIGIIIIIIIHGFHHHGIIIGIHHHIGHIIIIIIHHHIHHHHHHEIIIIIIHHHIIIHDHHGIIIIIIIIIHIHIIIIIIIIDDDDD
@HISEQ:969:HM2KJBCX2:2:1101:3209:77421 2:N:0:ACTATGCA
TCGCATGGATACCCCAACTATCCCTATTAATCATTACAACGGTCCTAGAAACCAACAAAATAGAATCGTTGTCCTATTCTATTATTCCATGCTAATGTATTCTGGCATATGCCTGCTTTAAACACTCTAATTTTTTCAAGGTAAAGGTCTTGGCTCCGAGCAACACCCAATAAAGGGCATTACCCTTCCCCAAGCGGTGAGGCCCAACCGACCAGTACTCGTTACAAGAACGGACCAACCGGCCAAACCCAAAATTCAACTACGAGCTTTTTAACCGCAACAACTTTAATATACGCTATTGGAGCTGGAATTACCGCGGCTGCTGGCACCAGACTTG
+
DDDDDIIHIIIIHIIIIIIIIIIIIIIIIIIIIIIIHIIIIIIIIIIIIIIIIIIIIIHIIIHIIIIIIIGIHIHHHIIIIIIIIIIIIIIIIIIHIIIHIIHHHIIIIIIIIIIIHIHIHIIIIIIIIIIIIHIHIIIIIIHIIIIIIIIIIIIIIIIIIIIIIIIIIIIIIIIIIIIIIIIIIHHIIIIIIIIIIIIIIIIIIIIIIIIIIIIIIIIIIIIIIIIIIIIIIIIIIIIIIIIIIII=IIIIIIIIIIIIIIIIIHIIIIIIIIIIIHIIIIHIIIIIIIIIHIIIIIIIIIIIIIIIIIIIIIIIIIIIIIIIIIIIIIIIDDDDD
@HISEQ:969:HM2KJBCX2:2:1101:21158:77392 2:N:0:ACTATGCA
TCGCATGGATACCCCAACTATCCCTATTAATCATTACGGTGATCCTAGAAACCAACAAAATAGAACCATGCCGTCCTATTCTATTATTCCATGCTAATGTATTCGAGCAAAATGCCTGCTTTAAACACTCTAATTTTTTCAAGGTAAAGGTCCTGGTTCCACATGACACCCAATTAAGGACATCATGCTTCTCCAGAAGGTGAGAAATCAACTGCGACAGTTCATACCCCTTAAGGCACGACCATCACGTCAATCCCGAAATTCAACTACGAGCTTTTTAACTGCAACAACTTTAATATACGCTATTGGAGCTGGAATTACCGCGGCTGCTGGCACCAGACTTGCCCTCCAA
+
@@D@DHIIIHIEEHCCHDEHHIICHHEHIF@FF?@CFEGGHF?GHHGHHHHHGHHHHGHHHHGHHFHHE@GHHD</0CF1CGHHHI?GHCHHE11<FE?FHF1GCHHIHHHHHHHHCGFA1@FCHFGHAF?GGGEFCHHHHHHCDFHGGHHH@G9<F?HHGEECF@HHHHHFE:EFCHDGHGHHHECI;HIGIIIGHFIIHIHHHGHFIHGHIHHHHHHHHGHEHEIIIIIIIIIIHHIHHIIHHHGIGHFIIHIIGHGHEIHHFEIHHIHFIIIIHHHEDIIIHHIIIHIIHEIHGEHGIIIHGIHIIHGIIIIIIIGIIIIIIIIIHIHIIIHIHIHHHIIHIIIDD@?D
@HISEQ:969:HM2KJBCX2:2:1101:7121:76539 2:N:0:ACTATGCA
TCGCATGGATACCCCAACTATCCCTATTAATCATTACGTCGATCCTAGAAACCAACAAAATAGAATCAAACGTCCTATTTCATTATTCCATGCTAATGTATTCAAGCGTAAGCCTGCTTTAAACACTCTAATTTTTTCAAAGTAACAGTCCTGATTCCCCACGACACCAAATTAATGACATCGCGGTTCTTCAGAAGGTAGGAACCGATAATGCCAGTGCGTACCGAGGCACGACCAACAATTCGATCCCGAAATTCAACTACGAGCTTTTTAACTGCAACAACTTTAATATACGCTATTGGAGCTGGAATTACCGCGGCTGCTGGCACCAGACTTGCCCTCCAA
+
DDDCDIIIIIIIIIGIIIIIIIIIIIIIIIIIIIIIIIIIIHIIIIIIIIIIIIIIHIIHIIIHIIIIIIIIIIIIIIIIIIIIIIIIIIIIHIIIIIIIIHIIIIIIIIIGIIIIIIIIIIIHIIIIIIIIIIIIIIIHIIIIIHIIIIIIIIIHIIIIIIIIIIIIIIIIIIIIIIHIGIIIHIIIIIIHIIIIIIIIIIIIIIIIIHHIIIIIIIIIIIIIIIIIIIIIIIIIIIHIHHGCIIHIHIIIIIIIIIIIIIIIIIHIIIIIIIIIIIIIIIIIIIIIIIIIIIIIIIIIIIIIIIIIIIIIIIIIIIIIIIIIIIIIIIIIIIIIIIIIDDDDD
@HISEQ:969:HM2KJBCX2:2:1101:13520:78009 2:N:0:ACTATGCA
TCGCATGGATACCCCAACTATCCCTATTAATCATTACGTCAATCCTAGAAACCAACAAAATAGGATCAACGTCCTATTTCATTATTCCATGCTAATGTATTCAAGCGCGAGCCTGCTTTAAACACTCTAATTTTTTCAAAGTAACAGTCCTGATTCCCCACCACACCAAATTAATGACATGATGGTTCGTCAGAAGGTAGAAATCAGTAACACCAGTACGTACCGAAGGCACGACCAGCGTACTAATCCCGAAATTCAACTACGAGCTTTTTAACTGCAACAACTTTAATATACGCTATTGGAGCTGGAATTACCGCGGCTGCTGGCACCAGACTTGCCCTCCAA
+
DDDDDIIIIIIHEHIHIGHIHIIIIIIHIIIIIIIIIIIIDHHHIIIIHIIIHIHIHIIIHFFHHHIHGGHHHIIHHFHGHIIIIHIIFHIIIGIIFCGHEIIHHHDDHEHHHHIHHHIIIF?HHHIHHCFGFCHGHHIHHIIIHIHFHHIHHIEHHGECEEFHHHHHHIHIIHHHHFHHIIHGIIHHIIHHHEFEHHHIIIIHIIIIHGCFFHIGHHIIIHHHIHHHHIIHHHCEHHHGEF;HIHHAHGHEHH@?HGHEGHGIIIIIHIHIHHGIIIIHHGD@<HHIIIHHEHHIIIIIIIIHHFIHEHGHHDHHHHIIIIHECHHHHHHHFH@?HDIHDADA@
@HISEQ:969:HM2KJBCX2:2:1101:10537:78200 2:N:0:ACTATGCA
TCGCATGGATACCCCAACTATCCCTATTAATCATTACATCGATCCTAGAAACCAACAAAATAGAATCGGATGTCCTATTTCATTATTCCATGCTAATGTATTCAAGCGTGAGCCTGCTTTAAACACTCTAATTTTTTCAAGGTAACAGTCCTAATTCCCCGTGACACCAAATTAATGGCATTACGGTTCTTTAGAAGGTGAGAAATCAATAATATCAGTACATACCAACGGCATGACCGAAACATTGATCCCGAAATTCAACTACGAGCTTTTTAACTGCAACAACTTTAATATACGCTATTGGAGCTGGAATTACCGCGGCTGCTGGCACCAGACTTGCCC
+
DADDDIHHIHIIIHEHI=GHC@GHGHEHGIHHIIIIHIEHIGHFHIEHHHIHHIHIIIHECEH?GHH?EHIIFHEGHIGHHFHHEHIIHIIHHIIIIHIIIHHHIIIHIHIIIIIIHHHHIHIHIHIIIIIIIHHHHIIIIHIIHIIIIHIIIHIHHIHIIIHIIIHIIIIIIIIHHIIIIIIIHIIIIIIIIIIIIIIIIIIIIIIIIIIIIHIHIIIIIHIIHIIHIIIIHIIIHIHHDIHIIIIIIIIIIIIIIIHIIIIHIIIHHIIIHIIIIIIIIIIIIHHIIIIIIHHIIIIIHHIIHIIIIIIIIIIIIIIIIIIIIIIIIIIIIIIIIDDBDD
@HISEQ:969:HM2KJBCX2:2:1101:10175:78706 2:N:0:ACTATGCA
TCGCATGGATACCCCAACTATCCCTATTAATCATTACGGTGGTCCTAGAAACCAACAAAATAGAACCATGCCGTCCTATTTTATTATTCCATGCTAATGTATTCAAGCAAAAATGCCTGCTTTAAACACTCTAATTTTTTCAAAGTAAAGGTCCTGGTTCCCCGCGGCATCCAATTAAGGACATCGCGGTTCTCCAGAAGGTGAGAAATTGACTGCACCAGTTCATACCCCGTGAGGCACGACCGATGCGCCAATCCCGAAATTCAACTACGAGCTTTTTAACTGCAACAACTTTAATATACGCTATTGGAGCTGGAATTACCGCGGCTGCTGGCACCAGACTTGCCCTCCAA
+
@D?@DIC1FHHG@GGHIH@FHCHHFFH?HHHHHHGGCGHHCE@D1CCHIEFH1FGHHI?EEHHH@E<C<<CF?0/<CHEHHHGHHHE1<<D11@DHE?1FE1<CIIHDHHHHFHHHEHGEHHIFEHHC1<HIHHFIHHEHDGF@FIIHHGIIIHHABD0H<HHDCEGIIIIHHCH8@HGEFDHDHHHGHHEGH?HHHHIIIIGGHH@HHIIIHFHCHHGHG@@FHH?HFHHHCH?IGIFHG<=IHIIIIHHHIH<HIHHHHHIHIHHHHHHHIIIIHHCHFCHHHGCIIIIIH@HHHH@HHHHEHHHIHHEIIIHHHHHGHDGIHHIHHH@HEEEHEEHHF@HIIHEGDDBD@
@HISEQ:969:HM2KJBCX2:2:1101:13075:78370 2:N:0:ACTATGCA
TCGCATGGATACCCCAACTATCCCTATTAATCATTACGTCAATCCTAGAAACCAACAAAATAGGATCAAACGTCCTATTTCATTATTCCATGCTAATGTATTCAAGCGTTAGCCTGCTTTAAACACTCTAATTTTTTCAAAGTAACAGTCCTGTTTCCCTGCAACACCAAATTAATGACATTACAGTTCTTCAAGAAGGAGGAACCAGTAAAGCCAGTACATACCAGAGGCACGACCAACCTACTAATCCCGAAATTCAACTACGAGCTTTTTAACTGCAACAACTTTAATATACGCTATTGGAGCTGGAATTACCGCGGCTGCTGGCACCAGACTTGCCCTCCAA
+
DDDDDIIIIIIHIIIIIIIIIIGHIEHHHIIHIIIIHIIIHIIHHIII?GHIHHIIIIIIIIIGEHIIIIHHHHIHIHIIHIIIIIIIIIHHIIIIIHIIIFHIIHIIIIIHIIHIIIIHIIIIIHHHHIIIIIIIIIIIHIIIIIIHHHEHIIIIHIIHHIIIIIIIIHIIIIHIIIIIIIIHIIIIIIIIIIIIIIIIIIIIIIIIIIIIIIIIIIIHIIIIIIIIIIIIIIIIIIIIIIIHHIHHIIIIIIIIIHIIIIHHIIIHIIIIIIIIIIIIIIIIIIIIIIIIIIIIIHIIHIIIIIIIIIIIIIIIIIIIIIIIIIIIIIIIIIIIIIIIIDDDDD
@HISEQ:969:HM2KJBCX2:2:1101:18979:78351 2:N:0:ACTATGCA
TCGCATGGATACCCCAACTATCCCTATTAATCATTACGTCAATCCTAGAAACCAACAAAATAGGTTTGAACGTCCTATTTCATTATTCCATGCTAATGTATTCAAGCGTTAGCCTGCTTTAAACACTCTAATTTTTTCAAAGTAACAGTCCTGTTTCCCTGCAACACCAAATTAATGGCATTACAGTTCTTCAGAAAGGAGGAATCAGCGAAACCAGTTCATACCAGTGGCACGACCAACCTGCTGACCCCGAAATTCAACTACGAGCTTTTTAACTGCAACAACTTTAATATACGCTATTGGAGCTGGAATTACCGCGGCTGCTGGCACCAGACTTGCCCTCCAA
+
DDDDDHHIIIIIIHHIIIIIIIHIIIIIGHIIIIIIIHHIIEHIIIHHIIIIIFIIHHIEHIIIICHHHHIHCHHHHIIIIIIIIHIIIIIIIICHIHHIIIIIIIIIIIIIIIIHIHIHIIHHIIIIIIIIIHHHIIIHIIHIIIGIIIIIIIIIIIIIIIIIIIIIIIHHHIIIIIIIIIIIIIIIIIIIIIIIIIIHGIIIIIIIIIIIHIIIIIIIIHIIIIHIHHHIIIIIIIIIIIIHHI<IIIIIIIIIIIIIIIIIIIIIIIIIIIIIIIIHIIIIIIIIIIIIHIIIIIIIIIIIIIIIIIIIIIIIIIIIIIIIIIIIIIIIIIIIIIIIIDDDDD
@HISEQ:969:HM2KJBCX2:2:1101:9438:78712 2:N:0:ACTATGCA
TCGCATGGATACCCCAACTATCCCTATTAATCATTACGGTGATCCTAGAAACCAACGAAATAGAATCAGTCCGTCCTATTTCATTATTCCATGCTAATGTATTCAGACGATAGTCTGCTTTAAACACTCTAATTTTTTCAAAGTAACAGTCCTGATTTCCCATCACACCAAATAAATGGCATGAAAGTTCCTCAGAAGGTAGAGATCCATCTCACCAGTACAGACAATTAAGCCTGACCAATGGGTAGACCCCGAAGTTCAACTACGAGCTTTTTAACTGCAACAACTTTAATATACGCTATTGGAGCTGGAATTACCGCGGCTGCTGGCACCAGACTTGCCCTC
+
DDBDDIIIIIIIHIIIIIIIIIIIIIIIIIIIIHIIIIIIIIIIGIIIHIIIIIIIIIIIIIIHIIIIIIHGHHIIIIIIIGIIIIIHHHHHHHIIIIIIIHHIHHHHIIIIIIIIIIIGIHIIIIIIIIIHHIIIIIIIIIHHIIIIIIHIHIHIIHHIIIIIIIIIHIIIIIIIIIIIIIIIIIIIIGIHIIIIIIHIIIIIIIGIIIIIIIIIIIIIIIIIHIIIHIIIIIIIIIIIIIIIIIH<IIIIIIIIIIIIIIIIIIIIIIIIIIIIIIIIIIIIIIIIIIIIIIIIIIIIIIIIIIIHIIIIIIIIIIIIIIIIIIIIGIIIIIIIIIIIDDDDD
@HISEQ:969:HM2KJBCX2:2:1101:7686:78323 2:N:0:ACTATGCA
TCGCATGGATACCCCAACTATCCCTATTAATCATTACGTCAATCCTAGAAACCAACAAAATAGGATCGAACGTCCTATTTCATTATTCCATGCTAATGTATTCAAGCGTTAGCCTGCTTTAAACACTCTAATTTTTTCAAAGTAACAGTCCAGTTTCCCCGCAACACCAAATTAATGGCATTACGGTTCATCAGGAAGGAGGAATCAGTAAGACCAGTACGTACCAATGGCACGACCAATCTACTAACCCCGAAATTCAACTACGAGCTTTTTAACTGCAACAACTTTAATATACGCTATTGGAGCTGGAATTACCGCGGCTGCTGGCACCAGACTTGCCCTCCAA
+
DDDDDIIIIIIIHIIIIIIIIIIIIIIIIIIIIIIIIGIIIIIHIIIIIIIIIIIIIIGHIIHIIIIIIIHHHFHHIIIIIIIIIIIHGIHHIIIIIIIIIIIIIIIIIIIIIIIIIIHIIIIIIIIHIIIIIIIIIIIIIIIIIIIIIIIIIIIHIIHIHIIIIIIIIIIIIIIIIIIIIIIIIIIIIIIIIIIIIIIIIIIIIIIIIIIIIIIIIIIIIIIIIIIIIIIIIIIIIIIIIIIHHIHIIIIIIIIIIIIIIIHHIIIIIIIIIIIIIIIIIIIIIIIIIIIIHHIIIIIIIIIIIIIIIIIIIIIIIIIIIIIIIIIIIIIIIIIIIIIIIDDDDD
@HISEQ:969:HM2KJBCX2:2:1101:9995:79416 2:N:0:ACTATGCA
TCGCATGGATACCCCAACTATCCCTATTAATCATTACGGTGATCCTAGAAACCAACAAAATAGAACCATGCCGTCCTATTCTATTATTCCATGCTAATGTATTCGAGCAAAAATGCCTGCTTTAAACACTCTAATTTTTTCAAGGTAAAGGTCCTGGATCCGCAAGACACCCAATTAAGGACATCAAGTTTCTCCAGAAGGTGAGAAATCAACAGCGACAGTTCATACCCCTTAAGGCACGACCATCACGTCAATCCCGAAATTCAACTACGAGCTTTTTAACTGCAACAACTTTAATATACGCTATTGGAGCTGGAATTACCGCGGCTGCTGGCACCAGACTTGCCCTCCAA
+
DDDDDIIIIIIIIIIIIIIIIIIIIIIIIGHHIIIIIIHIIIIIIIIIIIHHHIIIIIHIIIHIIIIIHHIIIIHHIIIHIHIIIIIIIIFHHIGHIIIHIIHIIIIIIHIHIIIIIHEHGHHHIIIHHIIIIIHHIHHHIHGIHIIIIIIIIHIIHHHIIIIIIHHHHHIIIIIIIIIIHIIIIIIIIIIIIIIIIIIIIIHIIIIIIIIIIIIIIIIHIIHIIIIIHIIIIIIIIIIGIHIIIIIIIIIHIIIIIIIIIIIIIHIIIIIIIIIIIIIIIIIIHIIIIIIIIIIIIIHHHHIIHIIIIIIIIIIIIIIGIIIIIIIIIIIIIIIHIIIIIIIHIIIIDDDDD
@HISEQ:969:HM2KJBCX2:2:1101:4827:79875 2:N:0:ACTATGCA
TCGCATGGATACCCCAACTATCCCTATTAATCATTACATCGATCCTAGAAACCAACAAAATAGAATCGGATGTCCTATTTCATTATTCCATGCTAATGTATTCAAGCGTGAGCCTGCTTTAAACACTCTAATTTTTTCAAGGTAACAGTCCTAATTCCCCGTGACACCAAATTAATGGCATTACGGTTCTTTAGAAGGTGAGAAATCAATAATATCAGTACATACCAACGGCATGACCGAAACATTGATCCCGAAATTCAACTACGAGCTTTTTAACTGCAACAACTTTAATATACGCTATTGGAGCTGGAATTACCGCGGCTGCTGGCACCAGACTTGCCCTCCAA
+
DDDDDIIIIIIIIIIIIIIIIGIIIIIIIIIIIIIIIIIIIIIHIIIIIIIIIIIGIIIHHEGHHIIIIIIIIIIIIIIIHIIIIIIHIIIIIIIIHIIIIIIIIIIIIIIIHIIIIIIIGIIIIIIHIHIIIIIIHIIIIIIIIIHHIIIIIIIIIIHIIIIIIIHHIIIIIIIIIIHIIIIIIIIIIIIIIIIIIIIIIIIIIIHIIIIIIIIIIIIIIIIIHHIIIIIIIIIIIIIIIIIIHHIIIIIIIIIIIIIIIIIIIIIIIIIIIIIIIIHIIIIIIIIIIIIIIIIIIIIIIHIIIIIIIIIIIIIIIIIIIIIIIIIIIIIIIIIIIIIIIIDDDDD
@HISEQ:969:HM2KJBCX2:2:1101:10418:79027 2:N:0:ACTATGCA
TCGCATGGATACCCCAACTATCCCTATTAATCATTACGTCGATCCTAGAAACCAACAAAATAGAATCAAACGTCCTATTTCATTATTCCATGCTAATGTATTCAAGCGTGAGCCTGCTTTAAACACTCTAATTTTTTCAAAGTAACAGTCCTGATTCCCCACAACACCAAATAAATGACATCATGGTTCGTCAGAAGGGAGAAACCAACAATACCAGTACGTACCGAGGCACGACCGACATGATGGTCCCGAAATTCAACTACGAGCTTTTTAACTGCAGCAACTTTAATATACGCTATTGGAGCTGGAATTACCGCGGCTGCTGGCACCAGACTTGCCCTCCAA
+
D@@?B0DCGGE1D1EEE0CEEHHHHIIEHHHHC@G?FE<C//@GEEH?HHH11DHHIIIHC?GFH111<<G=1<0DCGFCHICHI1FHHH1<1DCHHHDCFCCGEFGHHEE<CFHFHHHGGHFEHHGHGEHHIIHHFGEHHHEHHGGEHHGEFE<<1@D@GHEB<CEGHHEGGHHHIHFCDHIIHHDCFHFCIHHHHHCIIHFHHFHHHHI<A0DBGCAIHF@HH9CE@GCEHHDF5D<CIHGDEHHIIIHG1EHCFEDEHH=@HGCHG@HH@1HIHIIIIHHF<?C@H@HHIIIIIIHIIIIFEHEEIHIHIHHDIHHEHHHIHIHECIHHGHGIIIIHB?D?A
@HISEQ:969:HM2KJBCX2:2:1101:6848:79499 2:N:0:ACTATGCA
TCGCATGGATACCCCAACTATCCCTATTAATCATTACGTCGATCCTAGAAACCAACAAAATAGGTTCGATCGTCCTATTTCGTTATTCCATGCTAATGTATTCAAGCGCGAGCCTGCTTTAAGCACTCTAATTTTTTCAAAGTAACAGTCCTGTTTCCCCGCAACAACAAATTAATGCCATCACGGTTCTACAAGAAGGAGGGACCAGTGAGGCCAGTGCATACCAGTGGCACGACCAACCTACTGGCCCCGAAATTCAACTACGAGCTTTTTAACTGCAACAACTTTAATATACGCTATTGGAGCTGGAATTACCGCGGCTGCTGGCACCAGACTTGCCCTCCAA
+
DADDCIHHIIHIHIGIIIIIIIHHIFHIIIIIIIIIIHHIIIIIHIHIHEHHIIHFIHHIIIIEHHI/<CGHIIIIIIHIII@FHHIIIHICHCHHGHHHHGHIIGIIIHHHIHHIIHHIIHFHIIHIIIIIHHHIHHGIHHIIIIHIHIIIHHHIIHIIIIIIIIIHHIHHHIIHHFIIIHHHIHIIIIIIIIIIIIIIIHHHIIIIIIIIIIIIIIIIIHHHIIIIIIIHHIHHIHIIHGHGCHHIHHIIIIIIIIIIIIIIIIIIIIIIIIIHIIIIIHHIIIIIIIIIIIIIIIIIIIIIIIIIIIIIIHGIIIIIIIIIIIIIIIIIIIIIIIIIIDDDDD
@HISEQ:969:HM2KJBCX2:2:1101:12863:81095 2:N:0:ACTATGCA
TCGCATGGATACCCCAACTATCCCTATTAATCATTACGGTGATCCTAGAAACCAACAAAATAGAACCATGCCGTCCTATTCTATTATTCCATGCTAATGTATTCGAGCAAAAATGCCTGCTTTAAACACTCTAATTTTTTCAAGGTAAAGGTCCTGGATCCGCAAGACACCCAATTAAGGACATCAAGTTTCTCCAGAAGGTGAGAAATCAACAGCGACAGTTCATACCCCTTAAGGCATGACCATCACGTCAATCCCGAAATTCAACTACGAGCTTTTTAACTGCAACAACTTTAATATACGCTATTGGAGCTGGAATTACCGCGGCTGCTGGCACCAGACTTGCCCTCCAA
+
DDDDAHHH1<FH1C@EHHH?1D@GEHIIGIIIH?GHIIGIGIEEDGFFH?@FGCFEE?FHHE@?C11<GH1<CHHC@11DECFHI?E??1<D@CCHHEHHHCCE<@@0FGHH8B<1GFEH1DFHGBHGAB1G8DHHEGF?HHHGIHIIIFEE?1HFIIHC<HEFCECHH@<FFD/CHFI:-FEEEGF<DFCFCHGGIIHH@?HFCEIHFIHIHHHHHHHHGGHCHHHF<@?HHIIIIGHHHHHIIHGIHECHHHDHECFFEHCHHHHHEHHIIHFH@CGEHEHIIIIIHIHEHIIHHHIIIIIHHCHHFIHHEHHIIIHHIGHHFIIGHHIHIHHHGCHEIIIIGIIIBDDD@
@HISEQ:969:HM2KJBCX2:2:1101:19215:81020 2:N:0:ACTATGCA
TCGCATGGATACCCAACTATCCCTATTAATCATTACGTCGATCCTAGAAACCAACAAAATAGGTTCGATCGTCCTATTTCGTTATTCCATGCTAATGTATTCAAGCGCGAGCCTGCTTTAAGCACTCTAATTTTTTCAAAGTAACAGTCCTGTTTCCCCGCAACAACAAATTAATGCCATCACGGTTCTACAAGAAGGAGGGACCAGTGAGGCCAGTGCATACCAGTGGCACGACCAACCTACTGGCCCCGAAATTCAACTACGAGCTTTTTAACTGCAACAACTTTAATATACGCTATTGGAGCTGGAATTACCGCGGCTGCTGGCACCAGACTTGCC
+
DCDDDIIIGIIIIIIIIIIIIIIIHHIIIIHIIIIIIHHGIGFIHIGHIIHHIGHIHHGHHEFHHHDHHFHHHH@HHHGHFGHHHHHEHGHHIFIIIIIHHHGHEHIIIEHEEH?EGHHIHIIHHHIHIIIIHHIGHHIIHFIHIIIHIHGHIGHIIIIHGIIIIHHIHHHIIIHHHHHHHHHIIHHHEHHHIHGIIIHHHIIIIIHEGHFIIHHHHHHHHIIIIHHHIIIIHHHGFHHHFIHHGHHHGHHGHIHEGHHIIIIIHHHHHIIIIIHIIIIIIHEIIHIHIHHIHIIIIIIIIIIIIIIIIIIHDIHIHHHEIIIIHHHGECHHHG@BDDA
@HISEQ:969:HM2KJBCX2:2:1101:12946:81337 2:N:0:ACTATGCA
TCGCATGGATACCCCAACTATCCCTATTAATCATTACGGTGGTCCTAGACCAACAAAATAGAACCAACGTCCTATTCTATTATTCCATGCTAATCTATTCAAGCAAAAGCCCGCTTTAAACACTCTAATTTTTTCAAGGTAATGGTCCTGGTTCCCCGGCACACCCAGTTAAGGACATACCGGCTCACCAGAAGGATAGACCCGACAACAGACAGTACTCGCCAGAGACGGACCGCCCGGTCAGGCCTAAAATTCAACTACGAGCTTTTTAACTGCAACAACTTTAATATACGCTATTGGAGCTGGAATTACCGCGGCTGCTGGCACCAGACTTGCCCTCCAA
+
DDDDDIIIIIIIIIIIIHIIIIGIIIIHHHIHIGHIIIGIIIIIIHIHIGHIIIIIIIIIGEHIIHIIIIHIIGHHIIIIIIIIIIIIGIGIIIIIFHIIHFGIIIIIHIIIIHHHHHIIIIIHIIIIIIIIIIIIIIIIIIIIIHIIHHEHIHIIIIHIIIIIIIIIIIIHIIIGGIIHIIIIIIIIIHIIHIIIIIIIIIIIIIIIHHIIIHIIIIIIIIIIIIII<IIHIIIIIIIIIIIIHEHIIIIIIIIIIIIIIIIIIIIIIIIIIIIIIIIIIIIIIIIIHDHIIIHHHFIHIIIIIIIIIIIIIIIIIIHGIIIIIIIIIIIIIIIIIIDDDDD
@HISEQ:969:HM2KJBCX2:2:1101:20891:82216 2:N:0:ACTATGCA
TCGCATGGATACCCAACTATCCCTATTAATCATTACGTCAATCCTAGAAACCAACAAAATAGGATCAAACGTCCTATTTCATTATTCCATGCTAATGTATTCAAGCGTTAGCCTGCTTTAAACACTCTAATTTTTTCAAAGTAACAGTCCTGTTTCCCTGCAACACCAAATTAATGACATTACAGTTCTTCAAGAAGGAGGAACCAGTAAAGCCAGTACATACCAGAGGCACGACCAACTTACTAATCCCGAAATTCAACTACGAGCTTTTTAACTGCAACAACTTTAATATACGCTATTGGAGCTGGAATTACCGCGGCTGCTGGCACCAGACTTGCCCTCCA
+
DDDDCIIIIIIIIIIIIHIIIIIIIIIIIIIIIIIIIIIHIHHIHIIIHIGHHIHIIIIIIHCHIIIHIIIIIIIIIIIIIIIIIIIEHIIIIIIHHHHFHHHIIIIIIIIIIIIIIIIIHIIIIIIIIIIIIIIIIHHHGIIIHIIIIIIIHIIGHIHIIIIIIIIIIIIIIIIIHHHIIIIIIIIIIIIIIIIIIIIIIHHIIIIIIIIIIHIIIIIIIIIIIIHIIIIIIIIIIHHHHHHIHHIIIIIIIIIIIIIIIHIIIIIIIIIIIIIIHIIIIHGIHHIHIIIHIIIIIIIHIIIIIIIIIIIIIIIIIIIIIIIIIIIIIIIIIIIIIIIDDDDD
@HISEQ:969:HM2KJBCX2:2:1101:17676:82625 2:N:0:ACTATGCA
TCGCATGGATACCCCAACTATCCCTATTAATCATTACGGTGATCCTAGAAACCAACAAAATAGAATCATGCCGTCCTATTTTATTATTCCATGCTAATGTATTCAAGCAAAATGCCTGCTTTAAACACTCTAATTTTTTCAAAGTAAAGGTCCTGGTTCCCCGCGACACCCAATTAAGGGCATCGTGGTTCTCCAGAAGGTGAGAAATTGACTACACCAGTTCATACCCCTTAAGGCACGACCGATGTGTCAATCCCGAAATTCAACTACGAGCTTTTTAACTGCAACAACTTTAATATACGCTATTGGAGCTGGAATTACCGCGGCTGCTGGCACCAGACTTGCCCTCCAA
+
DDDDDIIIIIIIIIIIIIIIIIIIIIIHIIIIIIIIIIIIIIIIIIIIIIIIIIIIIIHIIIIHIIIIIIIIIIIGIIIHIIIHIIIIIIIHHIIIIIIHIGHIHIIIIIIIIHIIIHIIIIIIIIIIIIIIIIIIHIIIIHHIIIIIIIIIIIIIIIIIIIIIIIIIIIIIIIHIIIIIIIIIIIIIIIIIIIIIIIIIIIIIIIIIIIIIIIIIIIIIIIIIIIIIIIIIIIIIIIIIIIIIIIIIIIHIIIIIIIIIIIIIIIIIIIIIIIIIIIIIIIIIIIIIIIIIIIIIIIIIIIIIIIIIIIIIIIIIIIIIIIIIIIIIIIIIIIIIIIIIIIIIIIIDDDDD
@HISEQ:969:HM2KJBCX2:2:1101:8564:83172 2:N:0:ACTATGCA
TCGCATGGATACCCCAACTATCCCTATTAATCATTACGTCGATCCTAGAAACCAACAAAATAGAATCAAACGTCCTATTTCATTATTCCATGCTAATGTATTCAAGCGTGCGCCTGCTTTAAACACTCTAATTTTTTCAAAGTAACAGTCCTGATTCCCCACGACACCAAATTAATGACATCGTAGTTCTTCAGAAGGTAGGAACCAATAATGCCAGTGTGTACCGAAGCACGACCGACAATTTGATCCCGAAATTCAACTACGAGCTTTTTAACTGCAACAACTTTAATATACGCTATTGGAGCTGGAATTACCGCGGCTGCTGGCACCAGACTTGCCCTCCAA
+
DDDDDIIIIIIIIIIIIIIIIIIIIIIIIIIIIIIIIIIIIIIIIIIIIIIIIIIIIIHIIIIHIIIIIIIHIIIIIIIIIIIIIIIHHIIIIIIIIIIIIIIIIIIIIHIIIIIIIIIIIIIIIIIIHIIIIIIHIIIIIIIIIIIIIIIIIIIIIIIIIIIHIIIIIIIIIIIIIIIIIIIIIIIHIIIIIIIIIIIIIIIIIIIIIIGIIIIIIIIIIIIIIIIIIIIIIIIIIIIIIIIHIIIIIIIIIIIIIIIIIIIIIIIIIIIIIIIIIIIIIIIIIIIIIIIIIIIIIIHIIIIIIIIIIIIIIIIIIIIIIIIIIIIIIIIIIIIIIIIIDDDDD
@HISEQ:969:HM2KJBCX2:2:1101:18933:82446 2:N:0:ACTATGCA
TCGCATGGATACCCAACTATCCCTATTAATCATTACGTCGATCCTAGAAACCAACAAAATAGGGTCAAACGTCCTATTTCATTATTCCATGCTAATGTATTCAAGCGTGTGCCTGCTTTAAACACTCTAATTTTTTCAAAGTAACAGTCCTGATTCCCCATGACACCAAATTAATGACATCACAGTTCGTCAGAAGGTAGAAATCAATGATACCAGTTCATACCAGAGGCACGACCAATATATTGATCCCGAAATTCAACTACGAGCTTTTTAACTGCAACAACTTTAATATACGCTATTGGAGCTGGAATTACCGCGGCTACTGGCACCAGACTTGCCCTCCAA
+
DDDDDIIIIHIIIIIIIIIIIIIIIIIIIIIIIIIIIIIIIIIIIIIGIIIIIIIHIIIIIIIGHIIIIIIIIIHIIHIIIIHIIHIHIIHHIIHIIIIHIIGHIIIIIIIIIIIIIIIIHIIIIIHIIIIIIIIIIIHIIIHIIIIIIIIIIIHIIIGIIIIIIIIIIIHIIIIIIIIIIIIIIHHIIIIIIIIIIIIIIIIIIIIIIIIIIIIIIIIIIIHIIIIIIIIIIIIIIIHIIIIIIIIIIIIIIIIIIIIIIIIIIIIIIIIIIIIIIIIIIIIIIIIIIIIHIIIIIIIIIIIIIIIIIIIIIIIIIIIIIIIIIIIIIIIIIIIIIIIIDDDDD
@HISEQ:969:HM2KJBCX2:2:1101:11054:83294 2:N:0:ACTATGCA
TCGCATGGATACCCCAACTATCCCTATTAATCATTACGGTGATCCTAGAAACCAACAAAATAGAACCATGCCGTCCTATTCTATTATTCCATGCTAATGTATTCGAGCAAAAATGCCTGCTTTAAACACTCTAATTTTTTCAAGGTAAAGGTCCTGGATCCGCAAGACACCCAATAAAGGACATCAAGTTTCTCCAGAAGGTGAGAAATCAACAGTAACAGTTCATACCCCTTAAGGCATGACCATCACGTCAATCCCGAAATTCAACTACGAGCTTTTTAACTGCAACAACTTTAATATACGCTATTGGAGCTGGAATTACCGCGGCTGCTGGCACCAGACTTGCCCTCCAA
+
DDDDDIIIIIIIIIIIIIIIIIIIIIIIIIIIIIIIIIIIIIIIIIIIIIIIIIIIIHEHIIIIIIIHIGHIII<HIIIIIIIIIHIIIHIHIHIIIIHHIEFHIIIIIIIIIIIIIHIIIIIIIIIIHIHIHIIHIIIIIIIIIIIIIIIIIIIIIIIIIIIIIIIIIIIIIIIIIIIIIIIIIIIIIHIIIIIIIIIII=IIIIIIIIIIIIIIIIIIIIIIIIIIIIHIIIIIIIIIIIIIIIIIIIHGIIHIIIIIIIIIIIIIIIIIIIIIIIIIIIIIIIIIIIIIIIIIIIIIIIIIIIIIIIIIIIIIIIIIIIIIIIIIIIIIIIIIIIIIIIIIIIIIDDDDD
@HISEQ:969:HM2KJBCX2:2:1101:5008:83496 2:N:0:ACTATGCA
TCGCATGGATACCCCAACTATCCCTATTAATCATTACGGTGATCCTAGAAACCAACAAAATAGAATCATGCCGTCCTATTTTATTATTCCATGCTAATGTATTCAAGCAAAATGCCTGCTTTAAACACTCTAATTTTTTCAAAGTAAAGGTCCTGGTTCCCCGCGACACCCAATTAAGGGCATCGTGGTTCTCCAGAAGGTGAGAAATTGACTACACCAGTTCATACCCCTTAAGGCACGACCGATGTGTCAATCCCGAAATTCAACTACGAGCTTTTTAACTGCAACAACTTTAATATACGCTATTGGAGCTGGAATTACCGCGGCTGCTGGCACCAGACTTGCCCTCCAA
+
DADDCIIIIIIIGIIIIIIIIIIIIIIIIIIIHIIIIIHIIGIHIIIIIIIHHIIIIIHCHHHGIIIIHIIGIHHIHHIIIIIIIIIIIHIIIIHFHIIIIGHHHII5IIIIIHIIIIIIIIIIIHHHIIIIIHIIHIIIIIIIIIIIIHHIIIIIIIIGIIIIIIIHIHIIIIHHIIIIIIIIIIIIIIIIHIIIIIIIIIIIIIIHIIIIIIIIIIIIHIIIIIIIIIIIIIIIIIIHI?IIIIIIIIHIIIIHIIIIIIIIIIIIIIIIIIIIIIIIIIIIIIIIIIIIIIIIIIIIIIIIHIIIIIIIIIIIIIIIIIIIIIIIIIIIIIIIIIIIIIIIIIIDDDDD
@HISEQ:969:HM2KJBCX2:2:1101:16296:83024 2:N:0:ACTATGCA
TCGCATGGATACCCCAACTATCCCTATTAATCATTACGGTGATCCTAGAAACCAACGAAATAGAATCAGTCCGTCCTATTTCATTATTCCATGCTAATGTATTCAGACGATAGTCTGCTTTAAACACTCTAATTTTTTCAAAGTAACAGTCCTGATTTCCCATCACACCAGATAAATGGCATGAAAGTTCCTCAGAAGGTAGAGATCCATCCTACCAGTGCAGACAATTAAGCCTGACCAATGGGTAGACCCCGAAGTTCAACTACGAGCTTTTTAACTGCAACAACTTTAATATACGCTATTGGAGCTGGAATTACCGCGGCTGCTGGCACCAGACTTGCCCTCCAA
+
DDDDDIIIHIIIIIIIIIIIIHIIIIIIIIIIIIIIIIIIIIIIIHIIHIIHHHIIIHHHHHIIIIIIIIIIIIIIIIIIIHHIIHIIIHIIIHIIIIIIIHHIIIIIIIIIIIIIIHIIIIIHIHIIIIIIHIIIIIIIIIHIIIIIIIIIIIIHIIIIIIHIIIIIHHFIIIIIIIIIIIIIIIHIIIIIIIHIIIIHHIIIIHIIIIIIIIIIIIIIIIIIIIIIIIIIIIIIIIIIIIIHHGHIIIIIIIIIIIHIIIIIIIIIIIIIIIHIIIIIIIIIIIIHGHIIHIIIIIIIIIIIIIIIIIIIIIIIIIIIIIIIIIIIIIIIIIIIHIIHIIIDDDDD
@HISEQ:969:HM2KJBCX2:2:1101:17825:84300 2:N:0:ACTATGCA
TCGCATGGATACCCCAACTATCCCTATTAATCATTACTTTCATTCTAGAAACCAACAAAATAGAACAAAAGTCCTAAATTATTATTCCATGCTAATGTATTCATAGCAAACGCCTGCTTGAAACACTCTAATTTTTTCAAAGTAAAAGATCTAGTACAACCTACACAACTCAATGAAGAGTATGTAGATGCGCTAGAAGTGATGGCAGATCGAAGACCAACACTCACACACGTAACCGTGGCGGGTTAATCCAATCAAGCCAGAAATCCAACTACGAGCTTTTTAACTGCAGCAACTTTAATATACGCTATTGGAGCTGGAATTACCGCGGCTGCTGGCACCAGACTTGCCCTCCAA
+
DDDDDIIIIIIIIIIIIIIIIIIIIIHIIIIIIIIIIIIIIIIIIIIIIIIIIIIIIIIGHIIHIIIHIIIIIGHHIIIIIIIIIIHIHIIHIIHIIIIIHGGHIIIIIHGHGHHIIIIIIIIIIIIHIHIIIIIIHIIIIHHIHHIIHHIIIIIIIHHIHHIIIIIHHCHIHHIIIIIIIIHHHIIIIIIIIIIIIIIIIIIIIIIIIHIHHHIHHHIHHCIIIIIIIIIIIIIIIIIIIIIIIHIHIIIIIHHEIIIIIIIIIIHIIIHHIIIIIIIIIIHHIIIIIIIIIIIIIIIIIIIIIIIIIIIIIIIIIIIIIIIIIIIIIIIIIIIIIIIIIIIIIIIIIIIIDDDDD
@HISEQ:969:HM2KJBCX2:2:1101:10279:83586 2:N:0:ACTATGCA
TCGCATGGATACCCCAACTATCCCTATTAATCATTACGGTGGTCCTAGAAACCAACAAAATAGGATCAAACGTCCTATTTCATTATTCCATGCTAATGTATTCAAGCGTTAGCCTGCTTTAAACACTCTAATTTTTTCAAAGTAACAGTCCTGTTTCCCTGCAACACCAAATTAATGACATTACAGTTCTTCAAGAAGGAGGAACCAGTAAAGCCAGTACATACCAGAGGCACGACCAACCTACTAATCCCGAAATTCAACTACGAGCTTTTTAACTGCAACAACTTTAATATACGCTATTGGAGCTGGAATTACCGCGGCTGCTGGCACCAGACTTGCCCT
+
DDDDDIIGIIIIIIIIIIIGHIHIIIIIIIIIIHIIIIIHHHHIIIIIHIIHHHIIIIIGGHHHGIIIIIIIGHIIIIIGIIIIHIIIIIIIHIIIHHIIHFHHIIIIHIIIGIIHIHHIIIIIIIIIIIIIIIIHIIIIHGHHHHII<IIIIIHHHHHIHIIIIIIIIHEHIIII?7HIIIIIIIIIGI;GIHHHIIIIHIIIIIIH<IIIIIIIIIIGHIIIIIIHIIIIIHIIIHGHFIGIHIIIIIIIHIIIIIIHIIIIIHIIHIIIIIIHIIIIIHIIIIIIIIIGHHIHIIIIIIIIIIIIIIIIIIIIIIHHIIIIIIIIIIIIIIIIIDDDDD
@HISEQ:969:HM2KJBCX2:2:1101:11151:85669 2:N:0:ACTATGCA
TCGCATGGATACCCCAACTATCCCTATTAATCATTACGGTGATCCTAGAAACCAACAAAATAGAACCATGCCGTCCTATTCTATTATTCCATGCTAATGTATTCGAGCAAAAATGCCTGCTTTAAACACTCTAATTTTTTCAAGGTAAAGGTCCTGGATCCGCAAGACACCCAATAAAGGACATCAAGTTTCTCCAGAAGGTGAGAAATCAACAGTAACAGTTCATACCCCTTAAGGCATGACCGTCACGTCAATCCCGAAATTCAACTACGAGCTTTTTAACTGCAACAACTTTAATATACGCTATTGGAGCTGGAATTACCGCGGCTGCTGGCACCAGACTTGCCCTCCAA
+
DDDDDIIIHIIIHIIIIIIIIIIIIHIIIIIIIIHIIIIIIIIIIIIIIIIIIIGIIGIHIIHIIIIIIFHIIIHIIGHIIIIIIIIIIHEHHIIIIIIHICGHHIHHIIHHIIIIIIHIIIIIIHIIGIIIIIIHIHFIIIIIIIIIIIIIHHIHIIHIEHIIIIIHIIIIIIHIIIIIHIIIIHIIIIHIIIIIIHIIIIIIIIIIIIIIIIIIIHIIIIIIIIHIHHHIIIIIIIIIIIIIIIIIIHHDIIIIIIIIIIIIIIIIHHHIIIIIIIIIIIIIIIIIIIIIIIIIIIHHGIIIIIHIIIIIIIIIIIIHIIIIIIIIIIIIIIIIIIIIIIIIIIIIDDDDD
@HISEQ:969:HM2KJBCX2:2:1101:10952:87758 2:N:0:ACTATGCA
TCGCATGGATACCCCAACTATCCCTATTAATCATTACGGTGATCCTAGAAACCAACAAAATAGAACCATGCCGTCCTATTCTATTATTCCATGCTAATGTATTCGAGCAAAATGCCTGCTTTAAACACTCTAATTTTTTCAAGGTAAAGGTCCTGGTTCCACATGACACCCAATTAAGGACATCATGCTTCTCCAGAAGGTGAGAAATCAACTGTGACAGTTCATACCCCTTAAGGCACGACCATCACGTCAATCCCGAAATTCAACTACGAGCTTTTTAACTGCAACAACTTTAATATACGCTATTGGAGCTGGAATTACCGCGGCTGCTGGCACCAGACTTGCCCTCCAA
+
DDDDDIIHIIIIHIHIHIIIIIIIGIIIIHIIIIIIIIIIIGIHIIIIHHGIIIIIIIHIIIIIIIIIIHIEHGDHIIIHIIIIIIHGHIIHGEEEFGIIICHHIIIGIHHHIIIIIIIIIIHIIIIGIIIIIIIIIIIIIIHIIIIHIHIIIIIIHIIIIHHCIIIIIIIIIIIIIIIIIIIIIHIIIIIIHIIIIIIIGGIIIIIIIIIIIIIHHIIIHHIIIHIIIIIIIIIIIIIIIIIIHIIIHHEIIIIIIGIIIIIIIIIIIIIIIHHIIHIIIIIIIIIIIIHIIIIIIIHIHIIHIIGIIIIIIIIIIIIIIIIIIIIIIIIIIIIIIIIIIIIIIIIDDDDD
@HISEQ:969:HM2KJBCX2:2:1101:8911:87180 2:N:0:ACTATGCA
TCGCATGGATACCCCAACTATCCCTATTAATCATTACGGTGATCCTAGAAACCAACAAAATAGAACCATGCCGTGCTATTTTATTATTCCATGCTAATGTATTCAGGCACTAGCCTGCTTTGAGCACTCTAATTTTTTCAAGGTAATAGTCCTGCTTCCCCAACGCACCAAATGAATGGCATGCTGGTTATTCAGAAGGTAAGAACCCACCACACCAGTACGGACAGTGAAGCCCGACCGATGGACAGATTCCGAAATTCAACTACGAGCTTTTTAACTGCAACAACTTTAATATACGCTATTGGAGCTGGAATTACCGCGGCTGCTGGCACCAGACTTGCCCTCCAA
+
DD?DBIIIIIIHHGIIHHIHHEHEHIHHHIIIIIIIIIIIIGIIIGHIHHIIIIIIHHFHIHHIIIIIHHHHIH/EHEHEHHHIHIIHHI1GEHIIIHHHHGHIHIIIIIHHGGIHIIHHIHHHHIGHHHF@GGHIIIHFHHHHHIFEFHHHHIHIIIHHIIIHHACHHEHHHHIHHFHHHHHIIIHIHDCHGHHHFFHHIIIIIHHHHIHHHHHEHGHIIHEHIIHIIIIHHIHIIIHIHIIIHGFIHEECHGIIIIIIIIIHHIHEIIIHIHHHHHGIHHHIHFHEIIIIIHIIIIHEHGCGIIHHHIHGIIIIIHIHIGIIIIHHHIIIIIHD@EFIIHHB?BBD
@HISEQ:969:HM2KJBCX2:2:1101:5562:88433 2:N:0:ACTATGCA
TCGCATGGATACCCCAACTATCCCTATTAATCATTACGGTGATCCTAGAAACCAACAAAATAGAACCATGCCGTCCTATTCTATTATTCCATGCTAATGTATTCGAGCAAAAATGCCTGCTTTAAACACTCTAATTTTTTCAAGGTAAAGGTCCTGGATCCGCAAGACACCCAATAAAGGACATCAAGTTTCTCCAGAAGGTGAGAAATCAACAGTAACAGTTCATACCCCTTAAGGCATGACCATCACGTCAATCCCGAAATTCAACTACGAGCTTTTTAACTGCAACAACTTTAATATACGCTATTGGAGCTGGAATTACCGCGGCTGCTGGCACCAGACTTGCCC
+
DDDDDIIIIIIIHIIIIIIIIIHIIIIIIIIIIIIIIIIIIIIIIIIIIIIIIIIIHIIIIIHIIIIIIIHFIIHIIIIHHIIIIIIIIIIIIIIIIHIHIGHIHIHIIIIIIIIIHIIIIIHIIIIHIIIIIIIHIIIIIIIIIIIHIIIIIIIIIIIIIHIIIIIHIIIIIIIIIIIIIIIIIHIIIIIHIIIIIIIIIIIIIIIIIIIIIIIIHHIHIHIIIIHIIIIHIIIIIIIIIHIHHHEHIIIHIIIIIIIIIIIIIIIIIIIIIIIIIIIIHHIIIIIIIIIIIIIIIIIHHIIIIIIIIIIIIIIIIIIIIIIIIIIIIIIIIIIIIIIIIIIDDDDD
@HISEQ:969:HM2KJBCX2:2:1101:10297:88828 2:N:0:ACTATGCA
TCGCATGGATACCCCAACTATCCCTATTAATCATTACGGTGGTCCTAGAAACCAACAAAATAGAACCACAACGTCCTATTCTATTATTCCATGCTAATCTATTCAAGCAATAGCCCGCTTTAAACACTCTAATTTTTTCAAGGTAATGGTCCTGGCTCCCCAACACACCCAATAAAGGACATACTGGTTCACCAGAAGGAAGACCCGACAGCAGACAGTACTCGCCAAAGACGGACCGCCCGGCCAGGCCTAAAATTCAACTACGAGCTTTTTAACTGCAACAACTTTAATATACGCTATTGGAGCTGGAATTACCGCGGCTGCTGGCACCAGACTTGCCCTCCAA
+
DDDDDIHHIIIHHIGHIIIIIIIHIIIIGHEHHHIHIIIIIGIIHIHIIIIIIIIHHHHHGIHHGHHIGIIIHEHIIIGGHIIIIIIGHIIIHHHIIHHHHEEEHIHIIIIHHIIIIHHHHHIIIIIHIIIIIIHIIIHHHIHIIIIHHHIIHHCHGHIIIGIHHIHIIIIIIHIIHHIIIIIIIHIIIIIIHIIHIIHHHHHIIGHHGIIIIIIIIIIIIIIIIIIIIIIIIIIIIIIHIIIIIIIIIGIIIIIIIIIIIIIIIIIIIIIIIIHIIIIIIIHIIIIHIIIIIIIIIIHHHIIIIIIIIIIIIIIIIIIIIIIHIIIIIIIIIIIIIIIIIDDDDD
@HISEQ:969:HM2KJBCX2:2:1101:16016:88294 2:N:0:ACTATGCA
TCGCATGGATACCCCAACTATCCCTATTAATCATTACGGTGGTCCTAGAAACCAACAAAATAGAACCACAACGTCCTATTCTATTATTCTATGCTAATCTATTCAAGCAATAGCCCGCTTTAAACACTCTAATTTTTTCAAGGTAATGGTCCTGGCTCCCCAACACACCCAATTAAGGACATACTGGTTCACCAGAAGGAAGACCCGACAACAGGACAGTACTCGCCAAAGACGGACCGCCCGGCCAAGTCTAAAATTCAACTACGAGCTTTTTAACTGCAACAACTTTAATATACGCTATTGGAGCTGGAATTACCGCGGCTGCTGGCACCAGACTTGCCCTCCAA
+
@D@D?HH?11<<1D@E=EH@1<<<C?GG1<FH1CEHIID<CGH11<F?1CE1C<CE1<11<DCEHECGG11DCHC0E?@FHHH@F?@@C1<CF1F<C?HEGDCC1<<<EHFHHHHHHH:F?CC7@C1@?HHHHHFC1HHHBCHHG1EA<HHGB<0?DEE?CHHHDEHHHHGGBDHC<@HI:IHHGGHG@.F?GHHIHHHHFIHDHGEFHIIHHFHIHHEHIHIHIHHCHCCGDHGHHCDHDDF?GCIIH>CCGCEF1IGHEEHFEIHHDHHHCFIIHEFIHHEHHHHGCHEHE=HDHHFHD<1HHEIGIIIHG?HC<CHIIHH?HG<1HHIHHHCHHIIIHHDDD@0
@HISEQ:969:HM2KJBCX2:2:1101:12620:89637 2:N:0:ACTATGCA
TCGCATGGATACCCCAACTATCCCTATTAATCATTACGGTGATCCTAGAAACCAACAAAATAGAACCATGCCGTCCTATTCTATTATTCCATGCTAATGTATTCGAGCAAAAATGCCTGCTTTAAACACTCTAATTTTTTCAAGGTAAAGGTCCTGGATCCGCAAGACACCCAATTAAGGACATCAAGTTTCTCCAGAAGGTGAGAAATCAACAGCGACAGTTCATACCCCTTAAGGCATGACCATCACGTCAATCCCGAAATTCAACTACGAGCTTTTTAACTGCAACAACTTTAATATACGCTATTGGAGCTGGAATTACCGCGGCTGCTGGCACCAGACTTGCCCTCCAA
+
DBDDDIIIIIIIHIIHIIIIIIIIIFIIIIIIIIIIIIIIIIIIIIIIIIIIIIIIIIIIIIHIHIIIIHGEHHIIIHHIGIIIIIHHIIIIGHIIIIIIIHHHHHHHIIIIIIIIGHIIIIHHHIIIHHGIIIIIIHIIIIIHIIIIHHHHIHIIIHHHHHIIIIIIIIIHIIIIIHIIIHIIIIHIIIHHIIIIIIIIIIIIIIIIHIIIIIIIIIIIIIIIIIIIHIIIIIIIIIIIIIIIIIIIIIHHIIIIIIIIIIHIHHHIIIIIIIIIIIIIIIIIIIIIIGIIIIIIIIIIIIIIIIIIIIIIIIIIIIIIIIIIIIIIIIIIIIIIIIIIIIIIIIIIDDDDD
@HISEQ:969:HM2KJBCX2:2:1101:14665:89517 2:N:0:ACTATGCA
TCGCATGGATACCCCAACTATCCCTATTAATCATTACGTCGATCCTAGAAACCAACAAAATAGGGTCAAACGTCCTATTTCATTATTCCATGCTAATGTATTCAAGCGTGAGCCTGCTTTAAACACTCTAATTTTTTCAAAGTAACAGTCCTGATTCCCCGCGACACCAAATTAATGACATCACGGATCTTCAGAAGGGAGAAACCAGTGACACCAGTGCATACCAAAGGCATGACCAGCGTACTGATCCCGAAATTCAACTACGAGCTTTTTAACTGCAACAACTTTAATATACGCTATTGGAGCTGGAATTACCGCGGCTGCTGGCACCAGACTAGCCCTCCAA
+
DCDBAIIEHHIIIIIIHIHHIHFHIEHIIIIIIIIIIIIIHHIHHIGHIFH<FHHIIIHHHIGFEHHHHGHIIIEHIIIHGIIIIIIH?HHHHHIIFHIIIFHHHHHIIHHHHHHHEHHIIIIIIIIIIIIIHHIIHIFFHHIGIHIIHCCGIIHHHHFHGHHIHHCHIIIIIHHFIIHGIIHHHHIIHHHIHHIIHH@IIHIHHHHIIIIIHHHHII=HIIIHHIIIIIIHIIH<HIIHHHHGGIHHHIIHIHIIIGIIIIIIIIIIHHIHHHGIIIIIIHHHHHFIHIIIIIIIIIIIIIIIIIIIIIIIIIIIIIIIIIIIIIIIIIIIIIHIIIIIIDCDDA
@HISEQ:969:HM2KJBCX2:2:1101:3936:89985 2:N:0:ACTATGCA
TCGCATGGATACCCCAACTATCCCTATTAATCATTACGGTGGTCCTAGACCAACAAAATAGAACCAACGTCCTATTCTATTATTCCATGCTAATCTATTCAAGCAAAAGCCCGCTTTAAACACTCTAATTTTTTCAAGGTAATGGTCCTGGTTCCCCGACACACCCAATAAAGGACATACCGGCTCACCAGAAGGATAGACCCGACAGCAGAACAGTACTCGCCAGAGACGGACCGTCCGGTCAGGCCTAAAATTCAACTACGAGCTTTTTAACTGCAACAACTTTAATATACGCTATTGGAGCTGGAATTACCGCGGCTGCTGGCACCAGACTTGCCCTCCAA
+
DDADAIIIHIIIIIIICHIIIIIIIIIIIIIHIIIIIHIIHGIIHIIIIIIHIIIIHIIGHGHIHHIIGHIIIIIIIIIIIIIIIIIHEHIIIIIIIIIIIHHIIIHHFGIIHIHHHIIIHIIIIIIIIIIIHHHHHIHHHHIHIHIIHEHHHHHHIHIIIHII?EHHHHIHIIHHIIIHIIHIIHHIHHIIIIIIIIHHHIIIIIIIIIIIIIIHIIIIIIHIIIIIIIIIIII=IIIIIIIIIHHIIHIIIIIIIIIIIIIIIIIIIIIIIGIIIIIIHIIIHHIIHIIIIIIIIHHIIIIIIIIIIIIIIIIIIIIIIIIIIIIIIIIIGIIIIIIDCDDD
@HISEQ:969:HM2KJBCX2:2:1101:14757:90073 2:N:0:ACTATGCA
TCGCATGGATACCCCACTATCCCTATTAATCATTACTTTGGCCCTTAAAACCAACAAAATAGAACCAAAGTCCTATATGTTCATTCCATGCTAATGTATTCAAGGCGACTGCCTGCTTTAAACACTCTAATTTGTTCAAAGTGAAGGTCTGGAAGCGTCCGCGGCACAGTGAAGCACCGCTTCCGCCACCAAACGGAAGAGCCCAGCGCACAGTGCGCGATTTACACCGGACCGTACGCCAAGCCCCAAAATCCAACTACGAGCTTTTTAACCGCAACAACTTTAATATACGCTATTAGAGCTGGAATTACCGCGGCTGCTGGCACCAGACTTGCCCTCCAA
+
DBADCIIIIHIIIIIIIIIIIIIIIIIIIIIIIIIIHIIHIIIIIIHIIIIHIIHIIIGHIHHHIIIIIIHIIHIIIIIIIIIIIIIIIHIGIIIIIIIIIHGIIIHIIIIIIIIIIIIIHIHHIIIIIIIIIIHHIIIIIIIIIHIIIIIIIIIIIIIIIIIIIIIIIIIIIIIIIIIIIIIIIIIIIIIIHIIIIIHIIIIIIIIIIIIIIIIIIIIIIIIHHHIIIIIIIIIIIIIHGHIIIIIIIIIIIIIIIIIIIIIIIIIIIHIHIIIIIIIIIIIIIIIIIIIIIIIHIIIIIIIIIIIIIIIIIIIIIIIIIIIIIIIIIIIIIIIIIDDDDD
@HISEQ:969:HM2KJBCX2:2:1101:12108:90269 2:N:0:ACTATGCA
TCGCATGGATACCCCAACTATCCCTATTAATCATTACGTCAATCCTAGAAACCAACAAAATAGGATCGAACGTCCTATTTCATTATTCCATGCTAATGTATTCAAGCGTTAGCTTGCTTTAAACACTCTAATTTTTTCAAAGTAACAGTCCAAATTCCCCGCAACACCAAATTAATGGCATTACGGATCATCAGGAAGGAGGAATCAGTGAGACCAGTACATACCAGAGGCATGACCAATCTACTAACCCCGAAATTCAACTACGAGCTTTTTAACTGCAACAACTTTAATATACGCTATTGGAGCTGGAATTACCGCGGCTGCTGGCACCAGACTTGCCCTCCAA
+
DDDDDIIIIIIIGHIIIIIIIIIIIIIIIIIIIIIIIIIIIIIIIIIIIIIIIIIIIHIGHIIIIIIIGIIIIIHIIIIIIIIIIIIIIIIIIIIIIIIIIIIIIIIIIIIIIIIIIIIIIHIIIIIIIIIIHIIIIIIIIIIIIIIIIHIIIIIIIIIIIIIIIIIIIIHHIIHIIIIIIIIIIIIIIIIIIIIIIIIIIIIIIIIIIIIIIIIIIIIIIIIIIIIIIIIIIIIIIIIIIIIHHIHIIIIIIIIIIIIIIIIIIIIIIIIIIIIIIIIIIIIIIIIIIIIIIIIIIIIIIIIHIIIIIIIIIIIIIIIIIIIIIIIIIIIIIIIIIIIIIDCDDD
@HISEQ:969:HM2KJBCX2:2:1101:20583:91245 2:N:0:ACTATGCA
TCGCATGGATACCCCAACTATCCCTATTAATCATTACGGTGATCCTAGAAACCAACAAAATAGAACCATGCCGTCCTATTCTATTATTCCATGCTAATGTATTCGAGCAAAAATGCCTGCTTTAAACACTCTAATTTTTTCAAGGTAAAGGTCCTGGATCCGCAAGACACCCAATTAAGGACATCAAGTTTCTCCAGAAGGTGAGAAATCAACAGCGACAGTTCATACCCCTTAAGGCATGACCATCACGTCAATCCCGAAATTCAACTACGAGCTTTTTAACTGCAACAACTTTAATATACGCTATTGGAGCTGGAATTACCGCGGCTGCTGGCACCAGACTTGCCCTCCAA
+
D<D@DIIIIIIIIIIIIIIIIHHIIIIHIGIHIIIIIIGIIHIIIIIIIIIIHIIIIIIIIIGHIIIIIIGHIIHHIHHHHIFEHHEFGEHHFHIHEIIHCDHIHHHHHIIIIIIIIIHHIIHHHHHHHHIIIIIHHIHHEGIIIHIIIIIHHHHEHHHIHIIHHIIHHHIIIIHIIIIIIIIIHIIIIHEHHIIIIHIIIIIIIIIHHHGIIIIIIIIIIIHIHIIIHHIIHIIIIIGIGIIGIHHHIHHFIHHIIIIIIIHHIHIIIIIIIIIIIIIHIIIIIIIIIIIIIHHIIIIIIIIIIIIIIIIIIIIIHIIIIIIIIIIIHHIIIIIIIIIIIIIIIIIIDDBDD
@HISEQ:969:HM2KJBCX2:2:1101:20265:90281 2:N:0:ACTATGCA
TCGCATGGATACCCCAACTATCCCTATTAATCATTACGGTGATCCTAGAAACCAACAAAATAGAACCATGCCGTCCTATTCTATTATTCCATGCTAATGTATTCGAGCAAAAATGCCTGCTTTAAACACTCTAATTTTATCAAGGTAAAGGTCCTGGATCCGCAAGACACCCAATAAAGGACATCAAGTTTCTCCAGAAGGTGAGAAATCAACAGTGACAGTTCATACCCCTTAAGGCATGACCATCACGTCAATCCCGAAATTCAACTACGAGCTTTTTAACTGCAACAACTTTAATATACGCTATTGGAGCTGGAATTACCGCGGCTGCTGGCACCAGACTTGCCCTCCAA
+
D??@D@01D@E1<1<<ECECEHH11<11<CH?<GEE1<<D?@EDFF11<DHHH?EHHFE@CD<1C<DHHHFCCHH?=1<1CGHHHHE?<1<11<<?E1F1<1<<1110CFEAGHH81A1DEEFF6CFC1F8C111<6F$EG@FHE6GG6/HGCHFHE<CCC1@GD<<<<@HGC<ED@EHGCHGHHFFCCHHHHC8FCCHIIHFHE@DCEHF<D1CFFDEG<1@?HHH<?H@?G@ED<<</@CEAC@<<FG@<IHHHHHEGHEHF<1C<0CHC@IHHFHHGC<<HHHGHGCFIHHHHCD<0CHFHIHHHEIIH?HHEEHCDHHFDFIHHHCIHHGIHHCHGCE?HHHIIDDDD@
@HISEQ:969:HM2KJBCX2:2:1101:6400:91476 2:N:0:ACTATGCA
TCGCATGGATACCCCAACTATCCCTATTAATCATTACGGTGATCCTAGAAACCAACAAAATAGAACCATGCCGTCCTATTCTATTATTCCATGCTAATGTATTCGAGCAAAATGCCTGCTTTAAACACTCTAATTTTTTCAAGGTAAAGGTCCTGGTTCCACATGACACCCAATTAAGGACATCATGCTTCTCCAGAAGGTGAGAAATCAACTGCGACAGTTCATACCCCTTAAGGCACGACCATCACGTCAATCCCGAAATTCAACTACGAGCTTTTTAACTGCAACAACTTTAATATACGCTATTGGAGCTGGAATTACCGCGGCTGCTGGCACCAGACTTGCCCTCCAA
+
DDDDDIIIIIIIIIIIIIIIIIIIIIIIIIIIHIIIIIIIIIIIIIIIIHIIIIIIIIIIIIIIIIIIIEHIIHIHIIHIIIIIIIIIIIIIIIHIIHIIIHHHIIIIIIIIIIIIIIIIIIIIIHHEIHIIIHIIIIIIIIIIIIIIIHIIIIIIIIIIIIIIHHIIIIHIIIIIIIIIIIIIIIIIIIIHIIIIIIIIIIIIIIIHIIIIIIIIIIIHIIHIIIIIGIIIIIIIIIIIIIHIIHHIIHHIIIIIIIIIIIIIIIIIIIIIIIIIIIIIIIIIIIIIIIIIIIIIIIIIIIIIIIIIIIIIIIIIIIIIIIIIIIIIIIIIIIIIIIIIIIIIIIIDDDDD
@HISEQ:969:HM2KJBCX2:2:1101:7063:93231 2:N:0:ACTATGCA
TCGCATGGATACCCCAACAAGCCCTATTAATCATTACTTCGATCCTAAAAACGAACAAAATAGAATCAAAAGTCCTATTTCATTATTAAATGCTAATGTATTCAAGCGCGAGCTTGCTTTAAACACTCTAATTTTTTCAAAGTAACAGTCCTGATTTGCCGCGACACCAAATTAATGACATCGTGGTTCGTCAGAAGGGAGAAACCAATAATGCTAGTACGTACAAAGTACGACCGACATATTAGTCCCGAAATTCAACTACGAGCTTTTTAACTGCAACAACTTTAATATACGCTATTGGAGCTGGAATTACCGCGGCTGCTGGCACCAGACTTGCCCT
+
0<<0<00<11<1111<E01<11<1<<1D11D@1F1F11<111110111<<10/00</111DG11111<<D11<1<1DF1<111<11<11<@1EHHEF(@HCEIIIHD,HGHEF7HGHH6HHHIHHB/H@FD1@HHG9IHIGIHHB?GACHGHHHBC?$CE3EHFEC2EEHE9FHEI:IGDDEHHHDDH>HHGEHEHECCIHIIHEGIHIIGHHHHHHEHHIHHFIIIFIHIIHDFIGEDFH@EIFGGHIIIIIHH@IIIHIIIHHHIIHIHGCHIHHIIHEDIIHHEHGIHHDHGFHCHHHGHH@EIHIIHE<?IHIIIHHFIIIIHGHGIIIHHD@@D0
@HISEQ:969:HM2KJBCX2:2:1101:14941:93232 2:N:0:ACTATGCA
TCGCATGGATACCCAACTATCCCTATTAATCATTACGTCAATCCTAGAAACCAACAAAATAGGATCAAACGTCCTATTTCATTATTCCATGCTAATGTATTCAAGCGTTAGCCTGCTTTAAACACTCTAATTTTTTCAAAGTAACAGTCCTGTTTCCCTGCAACACCAAATTAATGACATTACAGTTCTTCAAGAAGGAGGAACCAGTAAAGCCAGTGCATACCAGAGGCATGACCAACCTACTAATCCCGAAATTCAACTACAAGCTTTTTAACTGCAACAACTTTAATATACGCTATTGGAGCTGGAATTACCGCGGCTGCTGGCACCAGACTTGCCCTCCAA
+
DDDDDIIIIIIIIIIIIIIIIIIIIIIIIIIIIIIIIHIIIIIIIIHIIIIIIIIIIIEHIIGHHIIHHIIHIIIIIIIIIIIIIIHHIIIIIIIIIIIIIIIIIIIIIIHIHIIIIIIIIIIIIIIIIIIIIIIIIHIIIIIIIIIIIIIIIIIIIIIIIIIIIIIIIIHIIIIIIIIIIIIIIIIIIIIIIIIIIIIIHIIIIIIIIIIIIIIIIIIIIIIIIIIIIIIIIIIIIIIIIHHHIIIIIIIIIIIIIIIIHHHIIIIIIIIIIIIIIIIIIIIIIIIIIIIIIIIIIIIIIIIIIIIIIIIIIIIIIIIIIIIIIIIIIIIIIIIIIIIIDDDDD
@HISEQ:969:HM2KJBCX2:2:1101:5186:93700 2:N:0:ACTATGCA
TCGCATGGATACCCCAACTATCCCTATTAATCATTACGTCGATCCTAGAAACCAACAAAATAGAATCAAACGTCCTATTTCATTATTCCATGCTAATGTATTCAAGCGTGCGCCTGCTTTAAACACTCTAATTTTTTCAAAGTAACAGTCCTGATTCCCCACGACACCAAATTAATGACATCGCGGTTCTTCAGAAGGTAGGAACCAATAATGCCAGTGCGTACCGAGGCACGACCGACAATCTGATCCCGAAATTCAACTACGAGCTTTTTAACTGCAACAACTTTAATATACGCTATTGGAGCTGGAATTACCGCGGCTGCTGGCACCAGACTTGCCCTCCAA
+
DDDDDIIIIIIIIIIIIIIIIIIIIIIIIIIIIIIIIIIIIIIIIIHIIIIIIIIIIIIIIIIHIIHIIIIIIIHIIIIIIIIIGIIHIIIIIIGIIIIHIGHIIIHIIIIIIIIIIIIIHIHHHHIIIHIIIEIIIIIIIIIIIHIHIHIIIIHHIIIIIIII<IIIIIIIIIIIIIIIIIIIIIIIIIIIIIIIIIIIIIIIIIIIIIIIGIIIIIIIGIIIIIIIIIIIIIIIIIIIIHHDIIIIIIIIIIIIIIIIIIIIIIIIIIIIIIIIIIIIIIIIIIIIIIIIIIIIIIIIIIIIIIIIIIIIIIIIIIIIIIIIIIIIIIIIIIIIIIIIDDDDD
@HISEQ:969:HM2KJBCX2:2:1101:4439:93822 2:N:0:ACTATGCA
TCGCATGGATACCCAACTATCCCTATTAATCATTACGTCGATCCTAGAAACCAACAAAATAGAATCAAACGTCCTATTTCATTATTCCATGCTAATGTATTCAAGCGTGCGCCTGCTTTAAACACTCTAATTTTTTCAAAGTAACAGTCCTGATTCCCCACGACACCAAATTAATGACATCGCGGTTCTTCAGAAGGTAGGAACCAATAATGCCAGTGCGTACCGAAGCACGACCAACAATTTGATCCCGAAATTCAACTACGAGCTTTTTAACTGCAACAACTTTAATATACGCTATTGGAGCTGGAATTACCGCGGCTGCTGGCACCAGACTTGCCCTCCAA
+
DDDDDIIIIIIHHIIIIIIIIIIIIIIIIIIIIIIIIIIIHIIIHIIIIIIIIIIHEHHIIIIIIIIIIGGHIHIIIIIIIIHIIIFHHIIIIIIIIHIIIHHIIIIIIIIHIHIIHHHIIIHIIIIIIIIIIGHHIIIIIIIIHHHHHIIHIHIIIHIIIIIIIIIIIIIIIIIIIIIIIIIIIIIIIIIIIIIIIIIIIIIIIIHIIIIIIHIIIIIIIIIIIIIIIIIIIHHHIIIIIIIIIIIIIIIIIIHIIIIIIIIIIIIIIIIIIIIIIIIIIIIHIIIIIIIIHIIIHHGHIIIIIIIIIHHIIIIIIIIIIIIIIIIIIIIIIIIIIIIDDDDD
@HISEQ:969:HM2KJBCX2:2:1101:17254:95010 2:N:0:ACTATGCA
TCGCATGGATACCCCAACTATCCCTATTAATCATTACGGTGATTCAGAAACCAACAAAACAGGACCACCGTCCTATTTTATTATTCTATGCTAATGTATTCAGACGTAAGCCTGCTTTGAACACTCTAATTTTTTCAAGGTAAAGGTCCTGGTTTCCCACCACGCTAAATAAATAACATGATGGTTCCCCAGAAGGTAGAAATTCCACGCGCCAGTACAGACTATTGCCTGACCAACGGTAGAACCCCGAAATTCAACTACGAGCTTTTTAACTGCAACAACTTTAATATACGCTATTGGAGCTGGAATTACCGCGGCTGCTGGCACCAGACTTGCCCTCCAA
+
@<<<D=C@FG1E?1E<GEHIE?CCC<@EHH?GHFG1<CHHE1<FCGFCCE@EH<C<<F@CCH1D@HI10CDHCH@FCCHII?HC1CCFCGHEHHH@EHHF0<<55C<@G1F@FCGHCC1BDC<EF@GHC6FHHEHFHGG6GIHF69D1HEEEHB1DHEA'<8?DGGHEHGCCCG/D@?G5CG/EE</<//<<//@ACCEG0CD0<<<<0F@11IHFFF@C<1EHFCDF?HD<?=CHC1@EFDC</FDG1?F?HEIIHD</D<11D<@H@EC<HCGC<D1D<?IHHE@IHG<CC11GCGCHFG@C@<1C1<CDEC<CECHEG@HHEHEF@<FCG<@<C1000DD
@HISEQ:969:HM2KJBCX2:2:1101:13922:95846 2:N:0:ACTATGCA
TCGCATGGATACCCCAACTATCCCTATTAATCATTACGGTAGTCCTAGAAACCAACAAAATAGAACCACAACGTCCTATTCTATTATTCCATGCTAATCTATTCAAGCAATAGCCCGCTTTAAACACTCTAATTTTTTCAAGGTAATGGTTCTGGCTCCCCAACACACCCAATAAAGGGCATACTGGTTCACCAGAAGGAAGACCCGACAGCAGACAGTACTCGCCAAAGACGGACCGCCCGACCAGGCCTAAAATTCAACTACGAGCTTTTTAACTGCAACAACTTTAATATACGCTATTGGAGCTGGAATTACCGCGGCTGCTGGCACCAGACTTGCCCTCCAA
+
DDDDDIIIIIIIIIIIIIIIIIIIIIIIIIIIIIIGIIIIIIIIIIIIIIIIIIIIIIHHIIIIIIHIIHIHHHHHIIIIHIIIIIIIIIIIHHIIIIIIIIHHIIIIIIIIHIIIIIIIHHIIIIIIIIIIIIIIIIIIIIIIIIIIIIIIHHIIIIIIHIIIIIHIGIIIIIIHIIIIIIIIIIHIHIHIIIIIIIIIIIIIIIIIIIIIHIIIIIIIIIIIIIIIIHIIIIIIIIIIIIIHEIHHHHIIIIIHIIIIIIIIIIIIIIIIIIHIIIIIIIIIIIIIIIIIIIIIIIHIIIIIIIIIIIIIIIIIIIIIIIIIIIIIIIIIIIIIIIIIIDDDDD
@HISEQ:969:HM2KJBCX2:2:1101:17046:96125 2:N:0:ACTATGCA
TCGCATGGATACCCCAACTATCCCTATTAATCATTACGTCAATCCTAGAAACCAACAAAATAGGATCAAACGTCCTATTTCATTATTCCATGCTAATGTATTCAAGCGTTAGCTTGCTTTAAACACTCTAATTTTTTCAAAGTAACAGTCCTGTTTCCCTGCAACACCAAATTAATGGCATTACAGTTCTTCAGAAAGGAGGAATCAGCGAAGCCAGTACATACCAGTGGCATGACCAACCTGCTGACCCCGAAATTCAACTACGAGCTTTTTAACTGCAACAACTTTAATATACGCTATTGGAGCTGGAATTACCGCGGCTGCTGGCACCAGACGTGCCCTCCAA
+
DDDDDIIIIFHIIIIIIIIIIIIIIIIIIIIIIIIIIIIIIIIIIIIIIIIIIIIIHIIIIICHHIIIIIIHHIIIHIIIIIIIIIIIIIIIIIIIIIGIIIIIHIHIIIIHIIIIIIIIIIIIIIIIHHHIIIIIIHIIHIHIIIIIIIIIIIIIIIIIIIIHIIIHHHHHHIIIIIIIIIIIIIIIIIGIIIIIIIIIIIIIIIIIIIIIHIIIIIIIIIIIIIIIIIIIIIIIIIHIIIIIHIIIIIIIIIIIIIIIIIIIIIIIIIIIIIIIIIIIIIIIIIIIIIIIIIIIIIIIIIIIIIIIIIIIIIIIIIIIIIIIIIIIIIIIIIIIIIIIIDDDDD
@HISEQ:969:HM2KJBCX2:2:1101:9431:96695 2:N:0:ACTATGCA
TCGCATGGATACCCCAACTATCCCTATTAATCATTACGGTGGTCCTAGAAACCAACAAAATAGAACCACAACGTCCTATTCTATTATTCCATGCTAATCTATTCAAGCAATAGCCCGCTTTAAACACTCTAATTTTTTCAAGGTAATGGTCCTGGCTCCCCAACACACCCAACAAAGGACATGCTGGTTCACCAGAAGGAAGACCCGACAGCAGACAGTACTCGCCAAAGACGGACCGCCCGGCCAGGCCTAAAATTCAACTACGAGCTTTTTAACTGCAACAACTTTAATATACGCTATTGGAGCTGGAATTACCGCGGCTGCTGGCACCAGACTTGCCCTCCAA
+
DDDCDIIIIIIIIIIIIIIIIIIIIIIIIIIIIIIIIHIIIIIIIIIIIIIIHIIIIIIIIIIIIIIIIIIIHIIFHIIIHIIIHIIIIIIIIIIIIIIIIIHIIIIIIIIIHGIIHIIIIIIHIIIIIIIIIIIIIIIIIIIIIIIIIIIIIHIIHIIIIIIHIIIIIIIIIIIIIIIIIIIIIIIIIIIIIIIIIIIIIHIIIIIIIIIIIIIIIIIIIIIIIIIIIIIIIIIIIIIIIIIIIIIIIIIIIIIIIIIIIIIIIIIIIIIIIIIIIIIIIIIIIIIIIIIIIIIIIIIIHIIIIIIIIIIIIIIIIIIIIIIIIIIIIIIIIIIIIIIIIDDDDD
@HISEQ:969:HM2KJBCX2:2:1101:7391:97105 2:N:0:ACTATGCA
TCGCATGGATACCCCAACTATCCCTATTAATCATTACGGTGATCCTAGAAACCAACAAAATAGAACCATGCCGTCCTATTCTATTATTCCATGCTAATGTATTCGAGCAAAAATGCCTGCTTTAAACACTCTAATTTTTTCAAGGTAAAGGTCCTGGATCCGCAAGACACCCAATAAAGGACATCAAGTTTCTCCAGAAGGTGAGAAATCAACAGTAACAGTTCATACCCCTTAAGGCATGACCATCACGTCAATCCCGAAATTCAACTACGAGCTTTTTAACTGCAACAACTTTAATATACGCTATTGGAGCTGGAATTACCGCGGCTGCTGGCACCAGACTTGCCCTCCAA
+
DDDDAEHEHIHIHIHHHIIIIHIGHFHIIGHHHHFHFIGHIGHHHHHHEHHIHIIHEHHIIGEHFHHHIHH@?HHHHCHFHHIHHHI@GCHHHHCHHCHHH<DEEFHHIEFEHHCEHHIHGH@@FHEGEHHHHHIIIIHHEIIGIGIHHEECGHHHDFCGEHHGHHECG?EHHC?FIIHHHHHHIGHF<DHHIHHEHIHIHGCHHC@D0EGEHHGFAFHHFC1HGE?GH1GAGIIHGHGIIIIIHGD<HHCDG<<IHHCIIIIIIIHHHHIHEGIIIIIIIIIIIIIIIHIIIIIIIIHHHIIIIIIIIIIIIHHHIIIIIIIIIIIHHIIIIIIIGIIIIIIIIIIIDDDDD
@HISEQ:969:HM2KJBCX2:2:1101:7748:97505 2:N:0:ACTATGCA
TCGCATGGATACCCCAACTATCCCTATTAATCATTACGGCGACTCTAGAAACCAACAAAATAGAACCGCGCGTCCTATTTCATTATTCCATGCTAATGTATTCGGGCGAACACGCCTGCTTTGAACACTCTAATTTTCTCAAGGTAAACGTCCTGGTTCCCCGACGCACCCAGTCAAGGGAACGCCGATTCACCAAGAGGAAAGGCCCAGCCAGACAGTACAACGCCTTGCGGCGGACCGCCCGTCCAGGCCCAAAGTTCAACTACGAGCTTTTTAACTGCAACAACTTTAATATACGCTATTGGAGCTGGAATTACCGCGGCTGCTGGCACCAGACTTGCCCTCCAA
+
DDDDDIIIIHHEHHHIIIIIIIHIIIHHIIHIIIHIIIIII<HIIHHIIIIGGHIHIIIGIIGHHIHIIIIIIIIIIEHHHIIIHHHIIHIGHHIIHHIIIIHHHIHHIHIHHHHIHIIHHHHHGHHHIIIHIHHGHHIIHHHHHIIIIIIHIIIIHHIIIIIIHIIIIIIIIHIIIIIIIIIIIIIIIIIIIIIIIIIIIIIIIHIIIIHIIGIIIIIHHHH<IIIIHIIIIIIIIIIGIIIIIIHIIIHIIIIIIIIIIHIIIIIIIIIIIIIIIIIIIIIIIHIIHIHIIIIIIIIIIIIIIIIIIIIIIIIIIIHIIIIIIIIIIGIIIIIIIIIIIIICDDDD
@HISEQ:969:HM2KJBCX2:2:1101:6133:97253 2:N:0:ACTATGCA
TCGCATGGATACCCCAACTATCCCTATTAATCATTACGTCAATCCTAGAAACCAACAAAATAGGATCGAACGTCCTATTTCATTATTCCATGCTAATGTATTCAAGCGTTAGCCTGCTTTAAACACTCTAATTTTTTCAAAGTAACAGTCCTGTTTCCCTGCAACACCAAATTAATGACATTACAGTTCTTCAAGAAGGAGGAATCAGTAAAGCCAGTACACACCATTGGCACGACCAACCTACTGACCCCGAAATTCAACTACGAGCTTTTTAACTGCAACAACTTTAATATACGCTATTGGAGCTGGAATTACCGCGGCTGCTGGCACCAGACTTGCCCTCCAA
+
D0D@?HHIIHHIIIIIHFIIHIIIIIIHHIIIIHIIHI@HGHCECEHHGIIIFIHIHF?HHIIIIIHHHHII?EHHIIIICHHIHEHHHIFHEHHHHIHHHGHHHHHIIIIIHHHHHIIHHIIIIIIHHHIIHHGHIFGHHHHIIIIIIIIHIHGGHIIIIIIIHHIHGHEHHIIIIIIHHIIHHHHIIHIIIIIHHIHIIHIIHIIHHHHCIIIIIIIIHHFIIHIIIIIHHHHIHHHHHHHGFHHIIHHEIIHHFIIIIIIIIIIIIIIIIHGIIIIIIHGIHHFIHIIHHIIIIHGHIIIHHIIIIIIIIIIIIHEFHEIIIHEHHIHHHIIIIIIIICDDDD
@HISEQ:969:HM2KJBCX2:2:1101:15105:97223 2:N:0:ACTATGCA
TCGCATGGATACCCCAACTATCCCTATTAATCATTACGTCAATCCTAGAAACCAACAAAATAAGATCGAACGTCCTATTTCATTATTCCATGCTAATGTATTCAAGCGTTAGCTTGCTTTAAACACTCTAATTTTTTCAAAGTAACAGTCCAAATTCCCCGCAACACCAAATTAATGGCATTACGGTTCATAAGGAAGGAGGAATCAGTGAGACCAGTACATACCAGAGGCATGACCAACCTACTAACCCCGAAATTCAACTACGAGCTTTTTAACTGCAACAACTTTAATATACGCTATTGGAGCTGGAATTACCGCGGCTGCTGGCACCAGACTTGCCCTCCAA
+
DDDDDIHIIIIIIIIIIIIIIIIIIIIIIIIIIIIIIIIIIIHIIIIIIIIIIIIIIIIIIIEEHHIHIHIHHHHIIIHIIIIIHIHHHIIHGIIHIIIIHHIIIIHIIIIIIIIIGHHIIIIIIGHIHHHIIIIHIIIHIIHIIIIIIIIIIHIHIIIIIHHIIIIIIIIIIIHHIIIIIIIIIIIIIIIIIIIIIIIIIIIIHIIIIHHHHIIIHIIIIIIIIHIIHHIIIIIIIIIIIIHHIDHIIIIIIIIHHIHIIHHIIIIIIGHIIIHIHGHIIIHGIIHIIIIIIHIIIIIIIIIIIIIIIIIIIIIIIIIIIIIIHIIIIIIIIHIIIIIIIDDDDD
@HISEQ:969:HM2KJBCX2:2:1101:11699:98258 2:N:0:ACTATGCA
TCGCATGGATACCCCAACTATCCCTATTAATCATTACGTCAATCCTAGAAACCAACAAAATAGGATCGAACGTCCTATTTCATTATTCCATGCTAATGTATTCAAGCGTTAGCTTGCTTTAAACACTCTAATTTTTTCAAAGTAACAGTCCAAATTCCCCGCAACACCAAATTAATGGCATTACGGATCATCAGGAAGGAGGAATCAGTGAGACCAGTACATACCAGAGGCATGACCAATCTACTAACCCCGAAATTCAACTACGAGCTTTTTAACTGCAACAACTTTAATATACGCTATTGGAGCTGGAATTACCGCGGCTGCTGGCACCAGACTTGCCCTCCAA
+
D@DDDIHIIIIIHIIIIIIIEHIIIIIHIIIIHIHHHIIHHIHIIIHIHIIIIHIIIIIGHIHHIIIIIIIIGHHHIIIIGHIIFHIIIFGHGGHIIIIHGHHHHHIHGHHIHIHIIGIIIIIIIIIIIIIIHHGIHHHHIIHHIIHHHHHHHIHGHIIIIIIIIIIIHHHIIIHIIIIIIIIIIIIIIHHHGIHIIHHIIIIIIIIIIIIIIIIIIIIHIIIIIIHIIIIIIIIIIIIIIIHGFHEIHIIIIIIGIIIIIHIIIIIIIIIIIHHIIHHHIIIIIHHIIIHHIIIHEIIIIIIIIIHIIIIIIIIIIGIIIIIIIIIIIIIIIIIIIIIHIDBDDD
@HISEQ:969:HM2KJBCX2:2:1101:14474:98954 2:N:0:ACTATGCA
TCGCATGGATACCCAACTATCCCTATTAATCATTACGGTGGTCCTAGAAACCAACAAAATAGAACCACAACGTCCTATTCTATTATTCCATACTAATCTATTCAAGCAATAGCCCGCTTTAAACACTCTAATTTTTTCAAGGTAATAGTTCTGGCTCCCCAAAACACCCAATAAAGGGCATACTGGTTCACCAGAAGGAAGACCCGACAGCAGACAGTACTCGCCAAAGACAGACCGCCCGGCCAGGCCTAAAATTCAACTACGAGCTTTTTAACTGCAACAACTTTAATATACGCTATTGGAGCTAGAATTACCGCGGCTGCTGGCACCAGACTTGCCCTCCAA
+
DDBDDIIIIHIFEGHIIIIIIIIHIIHHHHIIIIIIIHGEHHIIHIIHIIIIGHIIIIHIHHIIHHGIIIIHDFHHHHHHHIHIIIIHHHIIFCGHHIHIGHHHFHHHHIIDGIIIIIHHHHHHIHHIHHIIIIHIHIIHIIIHHIIIIHIIIIHHHHIIIIHHIIIIIIIIIHHIIIIIHIIHIGIIIIIGIIIIIIIHHIIIIIIIIIIIIIIIIHIIIIHHIHIIIIHHHHIIHIIIIIIHIIIIHIHIIIIHIIIHHIIIIIIIIIIIIIIIIIIHIIHHGIIHIHHHEGFIIHIIIHIIHHGHIIIIIIIIIIIIIIIIIIIIIHEIIIIIIIIHADDD@
@HISEQ:969:HM2KJBCX2:2:1101:14527:98856 2:N:0:ACTATGCA
TCGCATGGATACCCCAACTATCCCTATTAATCATTACGGTGATCCTAGAAACCAACAAAATAGAACCATGCCGTCCTATTCTATTATTCCATGCTAATGTATTCGAGCAAAAATGCCTGCTTTAAACACTCTAATTTTTTCAAGGTAAAGGTCCTGGATCCGCAAGACACCCAATAAAGGACATCAAGTTTCTCCAGAAGGTGAGAAATCAACAGTAACAGTTCATACCCCTTAAGGCATGACCATCACGTCAATCCCGAAATTCAACTACGAGCTTTTTAACTGCAACAACTTTAATATACGCTATTGGAGCTGGAATTACCGCGGCTGCTGGCACCAGACTTGCCCTCCAA
+
DD@BDI=?HEGCCCGC@HEHEC@GHIHGHIICHHEHE10<<@C@H@HHHHHIHHHEH1DC<<<D@GHHHIII<CCHHFE11D1F?GHHEG?1<DGHH?1<<<1HHIHECGFHEFC1HFG@1@CFGFHIHHHFEHHGBDHFHH?HIHHGEFIHIHHHEHDHDC@CDCDFHGHHG@H@CCCIHHHG@@HHEGIIHH?HFEHIIHIIIIHCHCFCG<HE@DCEHF@<HHEIHHEIHHIIIHGIHHHGHHE6HFC<HHHIHHEHEGGF<CGHHIHHCHEIHHEGC<?HHHEIIHHHHGFHHHEE</EGFDHGHHFHEIIHEIIHHDHECIIHIHIHHEHHHHEHFHCIIIHG@@@D@
@HISEQ:969:HM2KJBCX2:2:1101:17633:99755 2:N:0:ACTATGCA
TCGCATGGATACCCCAACTATCCCTATTAATCATTACGGTGGTCCTAGAAACCAACAAAATAGAACCACAACGTCCTATTCTATTATTCCATGCTAATCTATTCAAGCAATAGCCCGCTTTAAACACTCTAATTTTTTCAAGGTAATGGTCCTGGCTCCCCAACACACCCAACAAAGGACATGCTGGTTCACCAGAAGGAAGACCCGACAACAAGACAGTACTCGCCAAAGACGGACCGCCCGGCCAGGCCTAAAATTCAACTACGAGCTTTTTAACTGCAACAACTTTAATATACGCTATTGGAGCTGGAATTACCGCGGCTGCTGGCACCAGACTTGCCCTCCAA
+
DDDDDIHIIIIIIIIHHIIIIIIIIIIIIIIIIIIGHHHIIIIIIIIIIIIHIIIII?HHIICHHIIIIHIIHGHHHIIEHHIIHIIIIIIIGIGHIHHIHIHIIIIIIIIIIIIIIHEHIIIIIIIIHIIIIIIIHHIIIIIIIIIIIIIIIHGIIHIIIIIHHHIIHHIIIIIIIIIIIIIIIIIIIHHHIIIIIIIIIIIIIIIIIIIIIGIIIIIIIIIIIHIIIIIIIIIIIIHIIIIIIIIIHHIIIIIIIIIGIIIIIIIIIIIIIIIIIIIIIHIIIIIIIIHIGIHIIIIIIIIIIIIIIHIIIIIIIIIIIIIIIIIIIIIIIIIIIIIIIIDDDDD
@HISEQ:969:HM2KJBCX2:2:1101:20552:99922 2:N:0:ACTATGCA
TCGCATGGATACCCCAACTATCCCTATTAATCATTACGTCAATCCTAGAAACCAACAAAATAGGATCGAACGTCCTATTTCATTATTCCATGCTAATGTATTCAAGCGTTAGCCTGCTTTAAACACTCTAATTTTTTCAAAGTAACAGTCCTGTTTCCCTGCAACACCAAATTAATGACATTACAGTTCTTCAAGAAGGAGGAATCAGTAAAGCCAGTACACACCATTGGCACGACCAACCTACTGACCCCGAAATTCAACTACGAGCTTTTTAACTGCAACAACTTTAATATACGCTATTGGAGCTGGAATTACCGCGGCTGCTGGCACCAGACTTG
+
D0D@DHHIIIHFIIHFE@HHHIIGGIIHIIIIIIHIIHHIIIIIIIHIGHHIIHIHIIEGGHHHHHIEHFHEFHIIIIHIIHHHGHHHIHHHHHHIHHHHHHHHHHIHIIIIHHHGFHIHIGHHHIFHIIHIHIIHHFIIIIHGHIIIHIHHHIHHIIIGHHIHGIIHIIHIIHIHHH?HIIHHHIHHIIHIHHFHIIIIIIIIHHHHIIIIII<IHHII<IHIH=IIIIIIIIIHDDFHIIIII<<2IIHGIIIIIIIIIIIIIIIIIIHHD1HIHIIIIIIHIHHIIIIIIIIIIHIIIIIIIIIIIIIIIIHIIIIIIIIIIIIIIIIIIDDDDD
@HISEQ:969:HM2KJBCX2:2:1101:17738:99699 2:N:0:ACTATGCA
TCGCATGGATACCCCAACTATCCCTATTAATCATTACGGTGATCCTAGAAACCAACAAAATAGAACCATGCCGTCCTATTCTATTATTCCATGCTAATGTATTCGAGCAAAAAATGCCTGCTTTAAACACTCTAATTTTTTCAAGGTAAAGGTCCTGGATCCGCAAGACACCCAATAAAGGACATCAAGTTTCTCCAGAAGGTGAGAAATCAACAGTAACAGTTCATACCCCTTAAGGCATGACCATCACGTCAATCCCGAAATTCAACTACGAGCTTTTTAACTGCAACAACTTTAATATACGCTATTGGAGCTGGAATTACCGCGGCTGCTGGCACCAGACTTGCCCTCCAA
+
DB@@BHHCHIIFHFEHHHHII?HHHIIIIHIEE@GHIHHEHHH@@HEE@GHE@CHIHHIIHEFCGHHIC1DHHGH<CCHE1<1FHEHHE1CC@HG@1CEC@<CHHHHIIIHHHHHIIIIGIHHHFHFCHHHHCGIIHHCIIHHHIIIHHIHGHGIIHIIIIHHHHGHDHHEG:IHHFHHHIIHHF?CGIIIIIIFHHHFIIIHGHHIIIIIIHHII<ECHCCFCG?HCHFI<HFEHIGHHFIHHHIIHGIIHGIHHCDHEIHGHHFCHHIHIIHIHHHIIIHHHHIIHHIIHHHHIIIHHHHIHIHIIIIIIIIGIIIIIIIIIHIIIIIIIHIIHIIIHHHIHIIIIIDDDDD
@HISEQ:969:HM2KJBCX2:2:1101:9942:100664 2:N:0:ACTATGCA
TCGCATGGATACCCCAACTATCCCTATTAATCATTACGGTGGTCCTAAAACCAACAAAATAGAACCAACGTCCTATTCTATTATTCCATGCTAATCTATTCAAGCAAATGCCCGCTTTAAACACTCTAATTTTTTCAAGGTAATGGTCCTGGTTCCCCGACACACCCAATAAAGGGCATCCCGGCTCACCAGAAGGATAGACCCGACGACAGAACAGTACTCGCCAAAGACGGACCATCCGGCCAGGCCTAAAATTCAACTACGAGCTTTTTAACTGCAACAACTTTAATATACGCTATTGGAGCTGGAATTACCGCGGCTGCTGGCACCAGACTTGCCCTCCAA
+
DBDDDIIHIIIIIIIIIIHIIGIIIIIHHIHIIIHIIIHIIIIIIIIIIIIIIIIIIHIIHGHHIIIIIIHGGHIIFIIIIIIIHIIIHIHHIIHIIHHHIIHIIIHIIHGHIIIHHIHHIHIIGHHHHHHIIHHIIIIIHIIIIIHIHIIHHEDHIHIHHHHIHIIIIIIHIIIIIHHHHHHHIHIIHIIIIIIIHGIIIGGIIIIIIIIIIHIIIIHGIIIIIIH=IIIIIIIII<IIIIHGHIIHHIIIIIIIIIIIGIIHHHIIIIIIIIIIIIIIIIIHIIIIIIIIIIIIHHFGIIIIIIIIIIIIIIHIIIIIIIIIIIHIIIIIIIIIIIIIDDDDD
@HISEQ:969:HM2KJBCX2:2:1101:12853:101265 2:N:0:ACTATGCA
TCGCATGGATACCCCAACTATCCCTATTAATCATTACGTCGATCCTAGAAACCAACAAAATAGGATCGAACGTCCTATTTCATTATTCCATGCTAATGTATTCAAGCGTTAGCCTGCTTTAAACACTCTAATTTTTTCAAAGTAACAGTCCTGTTCCCCTGCAACACCAAATTAATGACATTACAGTTCTTCAGAAAGGAGGAATCAGCGAAGCCAGTGCATACCAGTGGCACGACCAACCTGCTGACCCCGAAATTCAACTACGAGCTTTTTAACTGCAACAACTTTAATATACGCTATTGGAGCTGGAATTACCGCGGCTGCTGGCACCAGACTTGCCCTCCAA
+
DDADDIHIIIIIIHIIIIIIIIIIIIIIIIIIIIIIIIIIIIIIIIHIIIIIHIIIIIFIIIIIIIIHHIIIIHIIIIIHIIIIIIIIIGIIHHIIIIIIIHHHIHHIIHHHHHIIIIIIIHIHIIIIIIIIHIIIIHHIHIIIHHIIIIHHHIIIIIIIIIIIIIHIIIHHHIHHIIIIIIIIIIIIIIIIIIIHIIIIIIIIIIIIIIIIIIIIIIIIIIIHIIIIIIIIIIIIIIIIIIIHHIIIIHIHIIIIIIIIIIIIIIHIIIIIIIIIIIIIIIIIIIIIIIIIIIIIIIHIIIIIIIIIIIIIHIIIIIIIIIIIIIIIIIIIIIIIIHIIIDADDD
@HISEQ:969:HM2KJBCX2:2:1101:13294:100812 2:N:0:ACTATGCA
TCGCATGGATACCCCAACTATCCCTATTAATCATTACGGTGATCCTAGAAACCAACGAAATAGAATCAGTCCGTCCTATTTCATTATTCCATGCTAATGTATTCAGACGATAGTCTGCTTTAAACACTCTAATTTTTTCAAAGTAACAGTCCTGATTTCCCATCACACCAAATAAATGGCATGAAAGTTCCTCAGAAGGTAGAGATCCATCTCACCAGTACAGACAATTAAGCCTGACCAATGGGTAGACCCCGAAGTTCAACTACGAGCTTTTTAACTGCAACAACTTTAATATACGCTATTGGAGCTGGAATTACCGCGGCTGCTGGCACCAGACTTGCCCTCCAA
+
DDDDDIIIIIIHIHHIIIIIIHIIIIIIIHHHIIIIHHIIIHIIHIIIGIIIICHIIIGHHHHIIIHIHHHHIHHIIIIIGHHIHIIIIIIHHGIEHEHIIHHHIHHIIIHIIIEIIIHHIHHIIIHHHIIIHHHHHIIHIIIHIIIHHIIHHHIHHHGIHHFGIIHEHIHIIHHIHIIIHHFIIIIIIIIHIIIIIIIIIIGHHIIIIHIHIIHIIIIHIIIIIIHFIIIIGIHIIIIIIIHGGGFIIIIIIIIIIIHIIIIIIIIIIIIIIIIIIHIHIIIIIIHHHGIHIIIIIHIHHIIIIIIIIIIIIIIIIIIIIIIIIIIIIIIIIIIIIIIIIIIDCDCD
@HISEQ:969:HM2KJBCX2:2:1101:20379:101234 2:N:0:ACTATGCA
TCGCATGGATACCCCAACTATCCCTATTAATCATTACGGTGATTCAGAAACCAACAAAACAGGACCACCGTCCTATTTTATTATTCTATGCTAATGTATTCAGACGTAAGCCTGCTTTGAACACTCTAATTTTTTCAAGGTAAAGGTCCTGGTTTCCCACCACGCTAAATAAATAACATGATGGTTCCCCAGAAGGTAGAAATTCCACGCGCCAGTACAGACTATTGCCTGACCAACGGTAGAACCCCGAAATTCAACTACGAGCTTTTTAACTGCAACAACTTTAATATACGCTATTGGAGCTGGAATTACCGCGGCTGCTGGCACCAGACTTGCCCTCCAA
+
DDDDDIIIIIIHHIIIIIIIIIIIHIIIIIHHIIIIIIIIFGHHIIIIIIHIIIHIHIIIHIEHIHHIGHHFHIHEHIIIIIIIIHHIIIIIEHIHHHHIIHFHHHIIIIHIIIIHIHHIHIHIIIIHIIHIHFHHIHIIIIIHIIFHIIHHHHHHIIIIIIIIHIIHIIIIIIIIIIIIIIHIIHIIIIIIIIHHIIIIIHHHHHEHGHIIIIIIIIIIIHIIIHIIIHIIIIIIIHHHHFHHIIIIGIIIIIIIIIIIIIIIIIIIIIHHIIIIIIIIIIIIIIIIIHHIIIIIIIIIIIIIIIIIIIIIIIIIIIIIHIIIIIIIIHIIIIIIIIDDDDD
@HISEQ:969:HM2KJBCX2:2:1102:20723:2200 2:N:0:ACTATGCA
TCGCATGGATACCCCAACTATCCCTATTAATCATTACTTCAGTCCTAGAAACCAACAAAATAGAACTAAAGTCCTATTCCATTATTCCATGCTAATATATTCAAGCAAACATGCCTGCTTTAAACACTCTAATTTTTTCAAAGTAAAAGTCTTGGATCCCTAGCGCACTCAATTAAGAGCACACTAGTTCCCCAAAAGGAAAAGCCCAAAGTTGCAGTACAAACCTTTCGGTTGACGGCAACTATAAGCCCAAAATTCAACTACGAGCTTTTTAACTGCAACAACTTTAATATACGCTATTGGAGCTGGAATTACCGCGGCTGCTGGCACCAGACTTGCCCTCCAA
+
DDDDDIIIIIIHIIIIIIIIIIIIIIHIIIIIIIIHIIIIIIIIIIIIIIIIIIIIIIIIIIHIIIIHIIHIIIHHHHHIIIIIIIIGGHIIIIHIHFHIIHHHGIGIIHIHFHIIHHIIIIIIIIGHEHHHHIHIIGIIHIIHHHIIIHIHHIIIIIIIIHHHHHIIHIIHGHHHHHEIIIIIIIHIHIHIIIIIIIIIIIIHIIIHIHHHIIIIHIIIIIIIIIIIIIIIIIII<IIHIIHHFIIIIGIIIIHIIIIIIIIIIHIIIIIIIIIIIIIIIIIIIIIIIIIIIHIIIIIHHIIIIIIIIIIIIIIIIIIIIIIIIIIIIIIIIIIIIIIIIDDDDD
@HISEQ:969:HM2KJBCX2:2:1102:9444:2985 2:N:0:ACTATGCA
TCGCATGGATACCCCAACTATCCCTATTAATCATTACATCGATCCTAGAAACCAACAAAATAGAATCGGATGTCCTATTTCATTATTCCATGCTAATGTATTCAAGCGTGAGCCTGCTTTAAACACTCTAATTTTTTCAAGGTAACAGTCCTAATTCCCCGTGACACCAAATTAATGGCATTACGGTTCTTTAGAAGGTGAGAAATCAATAATATCAGTACATACCAACGGCATGACCGAAACATTGATCCCGAAATTCAACTACGAGCTTTTTAACTGCAACAACTTTAATATACGCTATTGGAGCTGGAATTACCGCGGCTGCTGGCACCAGACTTGCCCTCCAA
+
@BDBAHIIIHHHHIIIHCHIIIIFHHHIIIIEHHIHI?GHHE@DGIIIFHHIIIIHH1FHEHI?@DH@HHH/<G?CCEEFE?GHECHHII<1<CEHHHHHHGHHHFFGHHE@GHEHEHHHIHGG@HEGHCGIIHFHHHIHHFFHEHGHGIIIIHHDH5IHIIHHIIHEGH@FIHHHHHHHIIIHHHFHHHIHHHHHGHFHIHHGFDHIHIHGHEHHHFIHHHIHGHIIHGHIIIHIIIIIHHHHECHIHHDHHIIIIIIIIIHIHFIIIIIHHHHGHEGHHHHHIIIHHEHFHHIIIHIIIIIIIHIHEEIIIIIIIHIIIHHIIHIHHIIIIIHIHHIHHH@@DBD
@HISEQ:969:HM2KJBCX2:2:1102:17967:3665 2:N:0:ACTATGCA
TCGCATGGATACCCCAACTATCCCTATTAATCATTACATCGATCCTAGAAACCAACAAAATAGAATGCGATGTCCTATTTCATTATTCCATGCTAATGTATTCAAGCGTGAGCCTGCTTTAAACACTCTAATTTTTTCAAGGTAACAGTCCTAATTCCCTATAACATCAAATAAATGACATTATAGTTCTTTAGAAGGTGAGAACCAATAAAATCAGTACATACCAAGGCATGACCAACTAATTGATCCCGAAGTTCAACTACGAGCTTTTTAACTGCAACAACTTTAATATACGCTATTGGAGCTGGAATTACCGCGGCTGCTGGCACCAGACTTGCCCTCCAA
+
DDDCDIIIIIIIIIHIIIIHIIIIIIIIIIIIIIIIIIHIGIIIIIIIIIIIIIIIIIIIIIIIIIIIIIIIHHIIIIIIIIIIHIIIIIIIIIIIIIIIIHIIIIIIIIIIIIIIIIIIIIHIIIIIIIIIIIIIIIIIIIIIIIIIIIIIIIIIIIIIIIIIIIIIIIIIIIIIIIGIIIIIIIIIIIIIIIIIIIIIIIIIIIIIIIIIIIIIIIIIIIIIIIIIIIIIIIIIIIIIIIHHIIIIIIIIIIIIIIIIIIIIIIIIIIIIIIIIIIIIIIIIIIIIIIIIHIIIIIIIIIIIIIIIIIIIIIIIIIIIIIIIIIIIIIIIIIIIIIIIDDDDD
@HISEQ:969:HM2KJBCX2:2:1102:2375:3688 2:N:0:ACTATGCA
TCGCATGGATACCCCAACTATCCCTATTAATCATTACGTCAATCCTAGAAACCAACAAAATAGGATCAAACGTCCTATTTCATTATTCCATGCTAATGTATTCAAGCGTTAGCCTGCTTTAAACACTCTAATTTTTTCAAAGTAACAGTCCTGTTTCCCTGCAACACCAAATTAATGACATTACAGTTCTTCAAGAAGGAGGAACCAGTAAAGCCAGTACATACCAGAGGCACGACCAACCTACTAATCCCGAAATTCAACTACGAGCTTTTTAACTGCAACAACTTTAATATACGCTATTGGAGCTGGAATTACCGCGGCTGCTGGCACCAGACTTGCCCTCCAA
+
DDDDDIIIIIIIIIIIIIIIIIIIIIIIIIIIIIIGHIHIHHIIIIIIIHIIHIIIIEHHHIHHIIIIIHIIIGIIHIIHHGHIIHHCHHHHHIEHIHGIIHGIHHIIHIIHIIIIIIIHHHIIIHHIIHIIIIIIIIIIIIIIIIIIHIIIIIIIIHIHIIIIHIIGIHIHHIHIIIIIIIIIIIIIGIIIIIIIIIIIIIHHIIIIIIIIIIIIIIIIIIIIIIIIIIIIIIHIIIHIIIIHGHIIIIHIIIIHHIIIIIIIIIIIIIIIIIIIIIIIIIIIIIIIIIIIIIIIIIIIIIIIIIIIIIIIIIIIIIIIIIIIIIIIIIIIIIIIIIIHIDDDDD
@HISEQ:969:HM2KJBCX2:2:1102:11385:4697 2:N:0:ACTATGCA
TCGCATGGATACCCCAACTATCCCTATTAATCATTACGTCAATCCTAGAAACCAACAAAATAGGATCAAACGTCCTATTTCATTATTCCATGCTAATGTATTCAAGCGTTAGCCTGCTTTAAACACTCTAATTTTTTCAAAGTAACAGTCCTGTTTCCCTGCAACACCAAATTAATGACATTACAGTTCTTCAAGAAGGAGGAACCAGTAAAGCCAGTACATACCAGAGGCACGACCAACTCTCTAATCCCGAAATTCAACTACGAGCTTTTTAACTGCAACAACTTTAATATACGCTATTGGAGCTGGAATTACCGCGGCTGCTGGCACCAGACTTGCCCTCCAA
+
DBDCDIIEHHIIFIIIFHIIHIHHIIIIIHH@HHHIIIEHIIIIHIIIIHIHHHIIIHIHIH@HHIIGIIIHDEGHHIIIHHIIIHIHIIIFHIIIHIIIIIHIIIIHIIIHIIIIHEIIHHGHHIIIIHIIIIIIIHEHIIIIIIHIIIIIIHIIGIIIIIIIIIIIIIIHIIIHIIIIIIIHGHHIHHIIIIIIIIIIHHIIIIIIIIIIIIIIHIIIHIIIIIIIHIIIIIIIIIHIIIIHHIHHIIIIIIIIHIIHIIHIIIIIIIIIIIHHHIIIIIIIIIIIIIIIIIIIIIIIIIIIIIIIIIIIIIIIIIIIIIIIIIIIIIIIIIIIIIIIIDDDDD
@HISEQ:969:HM2KJBCX2:2:1102:3220:6212 2:N:0:ACTATGCA
TCGCATGGATACCCCAACTATCCCTATTAATCATTACGTCGATCCTAGAAACCAACAAAATAGGGTCAAACGTCCTATTTCATTATTCCATGCTAATGTATTCAAGCGTGAGCCTGCTTTAAACACTCTAATTTTTTCAAAGTAACAGTCCTGATTCCCCGCGACACCAAATTAATGACATCACGGATCTTCAGAAGGGAGAAACCAGTGACACCAGTGCATACCAAAGGCATGACCAGCGTACTGATCCCGAAATTCAACTACGAGCTTTTTAACTGCAACAACTTTAATATACGCTATTGGAGCTGGAATTACCGCGGCTGCTGGCACCAGACTTGCCCTCCAA
+
DDDDDIIIIHIHIIIIIIIIIIIIIIIIIHIIIIIIIIIIIIIFHIIIHIIEHIIHEHCHHIIIIHHHIIGIHHHHIIIIFHHHHIHCFHIIIIIIHIIIIHHIIIHIHIIIHIHHIHHHIGHHHIHHHIIIIIIIIFHIHHIIIIHHIHHHHIHHIIHIIHHHIIIIIIIHHIHHHHHHIHHHIGIGIIIIIIIIHEHHHHIIIIHHHHHHIIIIIGHIIIIIHIIIIHGIIIIIIIIHHHHIHIIIIIIHHIIIIIIHIGIIIIIHIIIIIHHIIGIIIIIHHHIHIIIHIIIIIHHGIIIIHHHHIIIIIIIIHIIIIIIIIIIIIIIIIIIIIIIIHDDAD@
@HISEQ:969:HM2KJBCX2:2:1102:5085:5287 2:N:0:ACTATGCA
TCGCATGGATACCCCAACTATCCCTATTAATCATTACGGCTCTCCTAGAAACCAACAAAATAGGAGCGCCGTCCTATTCTATTATTCCATGCTAATGTATTCGAGCAAAGGCCTGCTTTGAACACTCTAATTTTTTCAAAGTAAAAGTCCTGCTTCCCGAACACACCCAGTGAAGGGCATGCCGTTCCGCAGAAGGAAAGGCCCGGCCGAACCAGTGCACGCGGTGAGGCGGACCGGTCAGCCAGGCCCAAGGTTCAACTACGAGCTTTTTAACTGCAACAACTTTAATATACGCTATTGGAGCTGGAATTACCGCGGCTGCTGGCACCAGACTTGCCCTCCAA
+
DDDDCIIIIIIIHHHCHIIIIIIIIICEFHIHHHHIIHHHHIIIHIIIIHIIIIGHHCHHHIHHHHGIIIIHIIHIHIIIGHIHIHHIIIGHIIHHIIIGHHHHHHHIIIHIIHCHIGIGIGHFHHHHHGHHHEHHHHHIIIHHIIIIHIIHHIHIIHGDHHDHCHFHIIIHHHHIGIIGIIIIGIIIHIIHIHHIHIHHHIIIHIHHHCHHEHHIIIIIIHHIHHIIHHIIIHHHFEHHHHHIIIHCIIIIIIIIHHIIIIHHHIIHGHHFHIIHIHIIIIIIIIHIIIIIIIIIIIIIIIHIIIIHIIGIIIIIIIIIHHIIIIIIIIIHIIIIIIIDDBDD
@HISEQ:969:HM2KJBCX2:2:1102:14847:6534 2:N:0:ACTATGCA
TCGCATGGATACCCCAACTATCCCTATTAATCATTACGGTGATCCTAGAAACCAACAAAATAGAACCATGCCGTCCTATTCTATTATTCCATGCTAATGTATTCGAGCAAAAATGCCTGCTTTAAACACTCTAATTTTTTCAAGGTAAAGGTCCTGGATCCGCAAGACACCCAATTAAGGACATCAAGTTTCTCCAGAAGGTGAGAAATCAACAGCGACAGTTCATACCCCTTAAGGCACGACCATCACGTCAATCCCGAAATTCAACTACGAGCTTTTTAACTGCAACAACTTTAATATACGCTATTGGAGCTGGAATTACCGCGGCTGCTGGCACCAGACTTGCCCTCCAA
+
DDDDDIIIIIIIIIIIIIIIIIIIIHHIHIIIIIIIIIHHIHIIIIHIIIHHIIIIIIIHHHHGHIIIIIIIIHIHIIIIIIHIIIIIIIIIHIIIIIIHHDHHIIIIIIIHIIIIIIIIIIIIIIIIIIIIIIIIIIIHHIIHIIIIIIIIHIIHHIIIIIIIIIIIIHIIIIIIIHIIIIIIIIIIIIHIIIIIIIIIIIIIIIIIIIIIIIIIIIIIIIIIIIIIIIIIIIIIIIIIIIIIIIIHHHHHHHIIIIIIIIIIIIIIHHIIIIIIIIIIIIIIIIIIIIIIIIIIIIIIIIIIIIIIIIIIIIIIIIIIIIIGIIIIIIIIIIIIIIIIIIIIIIIIDDDDD
@HISEQ:969:HM2KJBCX2:2:1102:8361:7741 2:N:0:ACTATGCA
TCGCATGGATACCCCAACTATCCCTATTAATCATTACGGTGGTCCTAGAAACCAACAAAATAGAACCACAACGTCCTATTCTATTATTCCATGCTAATCTATTCAAGCAATAGCCCGCTTTAAACACTCTAATTTTTTCAAGGTAATGGTCCTGGCTCCCCAACACACCCAACAAAGGACATGCTGATTCACCAGAAGGAAGACCCGACAGCAGACAGTACTCGCCAAAGACGGACCGCCCGGCCAGGCCTAAAATTCAACTACGAGCTTTTTAACTGCAACAACTTTAATATACGCTATTGGAGCTGGAATTACCGCGGCTGCTGGCACCAGACTTGCCCTCCAA
+
DDBDDIIIIIIIIIIIIIIIHIIIIIIIIIHIIIIIIIIIIIIIIIIIIIIIIIGIHIIIIIHIIHIIIHIICEHHIIIIIIIIIGIIGIIHIHHIIGHHHFHHIIHIIIHHHHIIIIEHHIIHIIIIIIIHHIHIIHHHHHHIHIIHHIHGIHHGIIIIIHHHHHIIIIIIIGIHFG?FGGHHHGIIHHHEHC@HHFHGIIHHHHCFHHHHHIFHIH@GHHHI?HHIHEHI/HEDHD<HHCF<>C1GFG@?IIH@G<FDD0<<1110@IHHFCGC<@EIIIIIIIIIIHIIIIIIIIIIIIIIIIIHIIIIIIIIIIIIIIIIIIIIIIIIIIIIIIIIIDDDDA
@HISEQ:969:HM2KJBCX2:2:1102:9221:7671 2:N:0:ACTATGCA
TCGCATGGATACCCAAATATCCCTATTAATCCTTACGGTGATCCTAGAAAACAACAAAATAAAACCATACCGTCCTATTCTATTATTCCATGCTAATGTATTCGAGCAAAAATGCCTGCTTAAAACACTCTAATTTTTTCAAGATAAAGGTCCTTGATCCGCAAGACACCCAATAAAGTACATCAAGTTTCTCCAGAAGGTGAGAAATCAACAGTAACAGTTCATACCCCTTAAGGCATGACCATCACGTCAATCCCGAAATTCAACTACGAGCTTTTTAACTGCAACAACTTTAATATACGCTATTGGAGCTGGAATTACCGCGGCTGCTGGCACCAGACTTGCCCTCCAA
+
<0000001<<G1DH1D1<<1<DG<11<<G<111<<11<F@H11D1<11<G1D1D<1DGH?111<101<11<EGHIIHIIE1FHHIHIIHHIIIIIIHIIIHHE1DFH/?HD<1>1<1GB<($<<CGBEH2<1A<GHHHEA<61$5FD<006C<</F77<1<DDH.DH/-/HD<-HHC<-D/</C/D<<////<0<0<:0D00HE<E<<0G1HGD11G<1</1<:00/11D/111GIHH?GIIIFFD<0G<<FE/IIIIIIIIIIIIIIIIIIIIIIIIIIIIIIIIIIIIIIIIIIIIIIIIIIIIIIIHIIIIIIIIIIIIIIIIHIIIIIIIIIIIIIIIIIIIIDDDDD
@HISEQ:969:HM2KJBCX2:2:1102:17201:7559 2:N:0:ACTATGCA
TCGCATGGATACCCCAACTATCCCTATTAATCATTACGTCGATCCTAGAAACCAACAAAATAGAATCAAACGTCCTATTTCGTTATTCCATGCTAATGTATTCAAGCGTGAGCCTGCTTTAAACACTCTAATTTTTTCAAAGTAACAGTCCTGATTCCCCATGACACCAAATTAATGACATCATGGTTCGTCAGAAGGTAGGAATCAATAATACCAGTACGTACAATAGCACGACCAATAAATTGATCCCGAAATTCAACTACGAGCTTTTTAACTGCAACAACTTTAATATACGCTATTGGAGCTGGAATTACCGCGGCTGCTGGCACCAGACTTGCCCTCCAA
+
DDDDDHHIIIIIIIIIIIIIHIIIIIIIIIIIIIIIIIIIIHIIIIIIIIIIIIIIIHHHIIIIIIIIIIIIHIIIIIIIIHIIIIIIIIIIIIHIHIIIIIIHIIIIIIHIHHIIIIIIIHIIIIIIIIHHHIIHHHIIIIIIIHIIHIIIIIIIIIIIIIIIIIIIIIIIIIIIIIIIIIIIIIIIIIIIIIIIIIIHIFIIHHIIIIIIHIIIIIHIHIIIIIIIIIIIIIIIIIIIIIIIIIHIIIIIIIIIIIIIIIIIIIIIIIIIIIIIIIIIIIIIIIIIIIIIIIIIIIIIIIIIIIIIIIIIIIIIIIIIIIIIIIIIIIIIIIIIIIIIDDDDD
@HISEQ:969:HM2KJBCX2:2:1102:12440:7784 2:N:0:ACTATGCA
TCGCATGGATACCCCAACTATCCCTATTAATCATTACGGTGATCCTAGAAACCAACGAAATAGAATCAGTCCGTCCTATTTCATTATTCCATGCTAATGTATTCAGACGATAGTCTGCTTTAAACACTCTAATTTTTTCAAAGTAACAGTCCTGATTTCCCATCACACCAAATAAATGGCATGAAAGTTCCTCAGAAGGTAGAGATCCATCTCACCAGTACAGACAATTAAGCCTGACCAATGGGTAGACCCCGAAGTTCAACTACGAGCTTTTTAACTGCAACAACTTTAATATACGCTATTGGAGCTGGAATTACCGCGGCTGCTGGCACCAGACTAGCCCTCCAA
+
DBBDDIIIIIIIHIHHIIIIIHIIIIIIGIHHIIIIIIIIIIIHIIIIIIIIIIIIIIFHIHIIIIIIIIIIIHIIIHIIIHFEHIIIIHHHHHIHIIIIIHHIHIIHIIIIIIIIIIIIHHIIHIIIIIIIIIIIIIIIIIIHIIIIHHIIIIIIIHIIHHIIIIIHIIIIHIIIIIIIIIIIIIIIIIHIIIIIHHIGIIIIIIIIIHIIIIHIIIIIIIIIIIIIIIIIIIIIIIIIIIIIHGFIIIIIIIIIIHIIIIIHIIIIIIIIIIIIIIIIIIIIIIIHHHIIIIIIIIIIIIIIIIIIIIIIIIIIIIIIIIIIIIIIIIIIIIIIIIIIIIIDDDDD
@HISEQ:969:HM2KJBCX2:2:1102:18290:8759 2:N:0:ACTATGCA
TCGCATGGATACCCCAACTATCCCTATTAATCATTACGGTGGTCCTTGAACCAACAAAATAGAACCACAACGTCCTATTCTATTATTCCATGCTAATCTATTCAAGCAAAAGCCTGCTTTAAACACTCTAATTTTTTCAAAGTAACAGTCCTGATTCCCCATGACACCAAATTAATGACATCATGGTTCGTCAGAAGGTAGGAATCAATAATACCAGTACGTACAATAGCACGACCAATAAATTGATCCCGAAATTCAACTACGAGCTTTTTAACTGCAACAACTTTAATATACGCTATTGGAGCTGGAATTACCGCGGCTGCTGGCACCAGACTTGCCCTCCAA
+
DDDDDIIHIIIIHIIIIIIIIIIIIIIIIHIIIIIIIIIIIIIHIIIHHIIIIIIIIIIIHIIIIIIIIHIIIIIIIIIIIHHIHIIIIIIIGIIIIIIIIGIHIIIIIIIIIIIIHIIIIIIIIHIIIIIIIIHIIIHIIIIIIIIIHIIHIIIIHIIIHIIIIIHIIIIHIIIIIIIIIIIIIIIHIHHIIIIIHIHIIHIHHIIIIIIIIIIIIIIIIIIIIIIIHIIIIIIIIIIIIIIHIIIIIIHIIIIIIIIIIIIIIIIIIIIIIIIIIIIIIIIIHHHIHIIIIIIIIIIIIIIIIIIIIHIIIIIIIIIIIIIIIIIIIIIIIIIIIIHIDDDDD
@HISEQ:969:HM2KJBCX2:2:1102:19524:8433 2:N:0:ACTATGCA
TCGCATGGATACCCCAACTATCCCTATTAATCATTACGGTGATCCTAGAAACCAACAAAATAGAACCATGCCGTCCTATTCTATTATTCCATGCTAATGTATTCGAGCAAAAATGCCTGCTTTAAACACTCTAATTTTTTCAAGGTAAAGGTCCTGGATCCGCAAGACACCCAATAAAGGACATCAAGTTTCTCCAGAAGGTGAGAAATCAACAGTGACAGTTCATACCCCTTAAGGCATGACCATCACGTTAATCCCGAAATTCAACTACGAGCTTTTTAACTGCAACAACTTTAATATACGCTATTGGAGCTGGAATTACCGCGGCTGCTGGCACCAGACTTGCCCTCCAA
+
DDDDDIIIIIIIIIIHIHHIIIIIIIIIIIIGHHHHIIHIHIGHIIIEGHIIEHHHIIIIIIFHIIHIIHIFHHIIIIIIGHIHHHIIIHHIIGHHIIHHIHHHFHIHHHHIIIIIHIHIIIGHHIHIIIIIIIIIHIGHHIIEGGHIHEHEIHHHGEHHDHHHFGEHGHIHIGHHHHHIHCHHHHGHFDHGHFGHHHIHIHIIHIIIHI<HHHEIIIIIHHHHIIHHGHHHEHHHEHHEHII=IIIHHHHFGHIIIHHGEEHGIIIHIHHGHHHHHIHIHHHGIHHHHIIHIHHIHIHHHIIHIHCIIIIIIIIHHIIIIIIIIHIIHHIHHHIIIIIIIIIIIHIIDDDDD
@HISEQ:969:HM2KJBCX2:2:1102:15342:8819 2:N:0:ACTATGCA
TCGCATGGATACCCCAACTATCCCTATTAATCATTACGGTGGTCCTAGAAACCAACAAAATAGAATCATCCGTCCTATTTTATTATTCCATGCTAATGTATTCAAGCAAAATGCCTGCTTTAAACACTCTAATATTTTCAAAGTAAAGGTCCTGGTTCCCCGCGGCACCCAATTAAGGACATCGCGGTTCTCCAGAAGGTGAGAAATTGACTACACCAGTTCATACCCCTTAAGGCACGACCGATGTGTCAATCCCGAAATTCAACTACGAGCTTTTTAACTGCAACAACTTTAATATACGCTATTGGAGCTGGAATTACCGCGGCTGCTGGCACCAGACTTGCCCTCCA
+
DDDDDIIIIIIIIIIIIIIIIIIIIIIIIIIFHIIIIIIIIIHHIIIGIHIIIIIIHFHHIIHHIIIHIIIIIIIIIIIIIIIIIIHEHIIIHIEHIIIHIHIHHIHIIIIIHIIIIIIIIIIIGHIIIIIIIIIIIIIIIHIHIIIIIIHIIIIIIIIIIIIIIIIIIIIIIHIIIIIIIIIIIIIIIHIHIIIIIIIIIIIIIIIIIIIIIIIIIIIIIIHHIIHIIIIIIIIIIIIIIIIIIIIIIIHHGIHIIIIIHHIIIIIIIIIIIIIIIIIIIIIIIIHIHIHHFHIIIIIIGIIIHHIIIIIIIIIIIIIIIGIIIIIIIIIIIIIIIIIIIIIIIDDDDD
@HISEQ:969:HM2KJBCX2:2:1102:14924:9513 2:N:0:ACTATGCA
TCGCATGGATACCCCAACTATCCCTATTAATCATTACGTCAATCCTAGAAACCAACAAAATAGGATCAAACGTCCTATTTCATTATTCCATGCTAATGTATTCAAGCGTTAGCCTGCTTTAAACACTCTAATTTTTTCAAAGTAACAGTCCTGTTTCCCTGCAACACCAAATTAATGACATTACAGTTCTTCAAGAAGGAGGAACCAGTAAAGCCAGTGCATACCAGAGGCACGACCAACCTACTAATCCCGAAATTCAACTACGAGCTTTTTAACTGCAACAACTTTAATATACGCTATTGGAGCTGGAATTACCGCGGCTGCTGGCACCAGACTTGCCCTCCAA
+
DBDDDIIIHFHHIHHGHHIHHICHIHHHHFIHHHHHFHCGGHHIIIHIIHIIHEHHIHH1FHCCF<<@HEHECFHHIFIIHHHHGGHHHHCC@GFHHHIHHGHHIIEIIHIE?G@@BCGEC9FHEHIHHIIHHHHHHGCHEFDCFGHEEHGCIHHEHHEFDGHHIHIIHIHH?GGHEHHHEHHIHEHGHHIHHHGIHHHGGHGIIIHHFHHGHHHIGHHHHIHHFHFHHGEHH@HHHIFHEDAFFGDHFHD111IIHGCE<0<CFIHHHIHHEIHGHCCFCGCCG@CEHHHD<<DG@HHHH?FEHEHHIHHHCCIHEHHIHG1HHHEHHHHCHIHHHE<EED@@@B
@HISEQ:969:HM2KJBCX2:2:1102:19201:10999 2:N:0:ACTATGCA
TCGCATGGATACCCCAACTATCCCTATTAATCATTACGTCGATCCTAGAAACCAACAAAATAGAATCAAACGTCCTATTTCATTATTCCATGCTAATGTATTCAAGCGTGCGCCTGCTTTAAACACTCTAATTTTTTCAAAGTAACAGTCCTGATTCCCCACGACACCAAATTAATGACATCGCGGTTCTTCAGAAGGTAGGAACCAATAATGCCAGTGCGTACCGAGGCACGACCGACAATCTGATCCCGAAATTCAACTACGAGCTTTTTAACTGCAACAACTTTAATATACGCTATTGGAGCTGGAATTACCGCGGCTGCTGGCACCAGACTTGCCCTCCAA
+
DDDDDIIIIIIIIIIIIIIIHIIIIGIIHIIIIIHHHHIIIIIIIIIHIIIIIIIIIIIIIHHIHFIIIHHIIIHIIIIIGIIGHIIIGHHHIIIIIIIIIIIIHGIIIIIHHIIHIIIIIIIIIIIIIIHIIIIIIIIIGIIIIIIIHIIIIIIIIIIIIIIIIIIIIIIIIIIIIIIIIIIIIIIIGIIIHIIIIIIIIIIIIIIIIIIIIIIIIIIIIIHIIIIIIIIIIIIIIIIIIIHHIIIIHIIIIIIIIIIIIIIIIIIIIIIIIIIIIIIIIIIIIIIIIIIIIIIIIIHHIIIIIIIIIIIIIIIIIIIIIIIIIIIIIIIIIIIIIIIIDDDDD
@HISEQ:969:HM2KJBCX2:2:1102:19370:10806 2:N:0:ACTATGCA
TCGCATGGATACCCCAACTATCCCTATTAATCATTACGTCAATCCTAGAAACCAACAAAATAGAATCAAACGTCCTATTTCATTATTCCATGCTAATGTATTCAAGCGTAAGCCTGCTTTAAACACTCTAATTTTTTCAAAGTAACAGTCCTGATTCCCCACGACACCAAATTAATGACATCGCGGTTCTTCAGAAGGTAGGAACCGATAATGCCAGTGCGTACCGAAGCACGACCAACAATTCGATCCCGAAATTCAACTACGAGCTTTTTAACTGCAACAACTTTAATATACGCTATTGGAGCTGGAATTACCGCGGCTGCTGGCACCAGACTTGCCCTCC
+
DDBDDIHHII?HGHFIIHIIIIIIIHIIIIHIIIIHHGHIIIIIHIHIHHIIHIIIHIIIIIIIIIIHIIHIIIIIIIIIIIIIHIHIIIIIHHIIIIIIIHIIIIHHIIIIIIIHIHIIIIIIIIIIIIIIIIIIHHHIIIIHIHHHIIIIIIIIIIIIIIIIIIIIIIIIHIIIIIIIIIIIIIIIIIIIIIIIIIIIIIIIIHIHIIGIIGIIIIIIIIHIIIIIIIIHHHHHHIIIHHHHIIIIIIIIIIIIIIIIIIIIIIIIIIIIIIIIIIIIIIIIIIHIIHIIIIIIIIIIIIIIIIIIIIIIIIIIIIIIGIIIIIIIIIIIHEIHHIDDDDD
@HISEQ:969:HM2KJBCX2:2:1102:2081:11551 2:N:0:ACTATGCA
TCGCATGGATACCCCAACTATCCCTATTAATCATTACGGTGATCCTAGAAACCAACGAAATAGAATCAGTCCGTCCTATTTCATTATTCCATGCTAATGTATTCAGACGATAGTCTGCTTTAAACACTCTAATTTTTTCAAAGTAACAGTCCTGATTTCCCATCACACCAAATAAATGGCATGAAAGTTCCTCAGAAGGTAGAGATCCATCTCACCAGTACAGACAATTAAGCCTGACCAATGGGTAGACCCCGAAGTTCAACTACGAGCTTTTTAACTGCAACAACTTTAATATACGCTATTGGAGCTGGAATTACCGCGGCTGCTGGCACCAGACTTGCCCTCCAA
+
D@DDCIIHIIIIIIHHHIIIIIHIHIHIHIIIIIIGIIIIGHHHIIHIHIIICHHIIEHCGHEHIEHGEHHHGGHGGHEHHHHIIHIHEHHCHGHIHIHHHEHHIHGGIIIIEHF@HIGHHHHIGIIIIIIEHIHIGHCFHHIIIIHIIIHHHHHEGHHHHHHHHIIGHHIEHIIEC?HIHEEHIHEIHHECEHEHHGGCHIHHHEHHEEHHHHFHGCFHHG@CHEHHEHGAEF@@F@HIHCCGC6<HHHCHIIHFC1GFEHGDHHHEFEEIHHFEHHGHG?F1HIHCIHHHHE@HHFGFG@HCIGHEEHHEIGIHECCHHHEF1ECHGFCIHEF<ECC@IIIDDADB
@HISEQ:969:HM2KJBCX2:2:1102:5334:11474 2:N:0:ACTATGCA
TCGCATGGATACCCCAACTATCCCTATTAATCATTACGGTGGTCCTAGAAACCAACAAAATAGAACCACAACGTCCTATTCTATTATTCCATGCTAATCTATTCAAGCAATAGCCCGCTTTAAACACTCTAATTTTTTCAAGGTAATGGTCCTGGCTCCCCAACACACCCAATTAAGGACATGCTGATTCACCAGAAGGAAGACCCGACAACAAGACAGTACTCGCCAAAGACGGACCGCCCGGCCAGGCCTAAAATTCAACTACGAGCTTTTTAACTGCAACAACTTTAATATACGCTATTGGAGCTGGAATTACCGCGGCTGCTGGCACCAGACTTGCCCTCCAA
+
DDDDDIIHIIIIIIIIIIIIIIIIIIIIIIIIIIIIIIIIHIIIIIIIIIIIIIIIIIGIIIHIIIIIIIIIIIHHIIHHIIIIIIIHHIIIIIIIIIIHHHIIIIHIIIIIIIIIIIHIIIIIIHIIIIIIIIIIIHHIIIIIIIIIIIIIHHIHHIIIIIIIIIIIIIIIHHIIIIIIIIIIHIIHIIIIIIIIIIIIHIIIHIIIIIHIIHIIIIIIIIHHIIIIIIHHIIIIIIIIIIGIIHIIIIIIIIIHIIIIIIIIIIIIIIIIIIIIIIIIIIIIIIIIIIIIIIIIIIIIIIIIIIIIIIIIIIIIIIIIIIIIIIIIIIIIIIIIIHIHIIDDDDD
@HISEQ:969:HM2KJBCX2:2:1102:13262:12104 2:N:0:ACTATGCA
TCGCATGGATACCCCAACTATCCCTATTAATCATTACGGTGGTCCTAGAAACCAACAAAATAGAACCACAACGTCCTATTCTATTATTCCATACTAATCTATTCAAGCAATAGCCCGCTTTAAACACTCTAATTTTTTCAAGGTAATAGATCTGGCTCCCCAAAACACCCAATAAAGAGCATACTGGTTCACCAGAAGGAAGACCCGACAGCAGACAGTACTCGCCAAAGACGGACCGCCCGGCCAGGCCTAAAATTCAACTATGAGCTTTTTAACTGCAACAACTTTAATATACGCTATTGGAGCTAGAATTACCGCGGCTGCTGGCACCAGACTTGCCCTCCAA
+
D0DDACGH?GEHHF1<0GHHHEE1FFG1CH1C@<C@C<D1DCCEEGC<CGEE11<0<1<F1GHIH?CE1DC0C<1<<1F@?CG?1<FFE@E<<1<DGHFHG<CG1@CFDGBECCDGCHE@DFF@?9HG@HHHHFEH?6<GFCHFA7<AA$HG@=G?HE=HGEGHEB<FE@GB<EFGCH.HG?AF/HF.@?IIHGHHCC/@EGIHHEGGGHCEE@HHGGCHGFHF<C0ED<<CE/HIHCIIIFHGEHHHCC<FC1HEHHFD?FGEIIHGGHFIHFHG<1IHHCHG?EIHCFHE<CCCCC<11@HECHHEHHGECCGHDGIHHHHF@CG@HHGCHGE11EDGC<0??D
@HISEQ:969:HM2KJBCX2:2:1102:8429:13043 2:N:0:ACTATGCA
TCGCATGGATACCCCAACTATCCCTATTAATCATTACGGTGATCCTAGAAACCAACAAAATAGAACCATGCCGTCCTATTTTATTATTCCATGCTAATCTATTCAAGCACAAGCCTGCTTTAAGCACTCTAATTTTTTCAAGGTAATAGCTCTGCTTCCCCAACGCACTAACTTAATAGCATGATGGTTATTCAGAAGGTAGGAATTCATCAGGCCAGTACGGACAGTGAAGCCCGACCAACCGACAAACTCCGAAATTCAACTACGAGCTTTTTAACTGCAACAACTTTAATATACGCTATTGGAGCTGGAATTACCGCGGCTGCTGGCACCAGACTTGCCCTCCAA
+
DDDDDIIIIIIIIIIIIIIIIIIIIIIIGIIIIIIIIHHIIIIIIIIIIIIHIGHIEHIIIIIHHHIIIIGHHIIIIHFHHIIIIIIIIIGHHIIIIIIHIIHHHIHHIHIHIGHHIIHGIHGGHIIIIIIHHHIIIIHHHHHIIIIIIHIIIIIHHIHIIIHHIIIIIHHHHHHIIIIIIIIIHIIIHIIIIHIIIHIIIIHIHIIIIIIIHIIIIIIIIIHIIIIIIIIIHIHIIIIIIHIIIIHIHHHIIIIIIIIIIIIIIIIIIIIIHIIIHIIIIIIIIIIIIIIIIIIHIIIIIIIIIIIIIIIIIGIIIIIIIIIIIIGIIIIIIIIIIIIIIIIDDDDD
@HISEQ:969:HM2KJBCX2:2:1102:12404:13234 2:N:0:ACTATGCA
TCGCATGGATACCCCAACTATCCCTATAATCATTACATCGGTCCGTAAACCATCAAAATAGAACCAATGTCCTATTTCATTATCCCATGCTAATGTATTCAAGGCAAAAACGCCTGCTTTGAACACTCTATTTTTCTCAAAGTAAACTATCGGAATCCCATGAGCACTTAGTGAAAAGTACCAAAACATGTTCCTCCGAAGTACATGGCCAACATTCTCGCATGCGCATGACCGTGAGGCCACGGACGCTCGAATATCAACCAAGACTCAGACTACGAGCTTTTTAACTGCAACAACTTTAATATACGCTATTGGAGCTGGAATTACCGCGGCTGCTGGCACCAGACTTGCCCTCCAA
+
DDDDDIIIIIIIHIIIIIIIIIIIIIIIIIIIIIFGHHIIIIIIIHHIIIIIIIIIIIIHHHHIIHIIIIGHHHIIIIIHHIIFHHIHIIHHIIIIIHHIIFHIIIIHIIIHDIIIIHHIIIIIIIIIIIIHIIIIIIIIIIIIHIIIHHHIIIIIIIIIIIIIIIIIIIIIHIIIIIHHIIIIIIIIIIIIIIIIIIIIIIIIIIIIIHIIIIIHIIIIIIIIIIIIIIIIIIIIIIIIIIIIIIIIIIIIIIIHHIIIIIIHG<IHIIIIIIIIIIIIIIIIIIIIIIIIIIIIIIIIIIIIIIIIIIIIIIIIIIIIIIIIIIIIIIIIIIIIIIIIIIIIIIIIIIIIIDDDDD
@HISEQ:969:HM2KJBCX2:2:1102:4290:12688 2:N:0:ACTATGCA
TCGCATGGATACCCCAACTATCCCTATTAATCATTACGGTGATCCTAGAAACCAACGAAATAGAACCAATCCGTCCTATTTCATTATTCCATGCTAATGTATTCAGACGTTAGCCTGCTTTAAACACTCTAATTTTTTCAAAGTAACAGTCCTGATTTCCTATCACACCAACTAAATGGCATGAAAGTTCCTCAGAAGGTAGAGATTTATCTCACCAGTACAGACAATTAAGCCTGACCAATGGGTAAACCCCGAAGTTCAACTACGAGCTTTTTAACTGCAACAACTTTAATAAACGCTATTGGAGCTGGAATTACCGCGGCTGCTGGCACCAGACTTGCCCTCCAA
+
DDDCDIIHIIIIIIIHIIIIIIIIIIIIIIIIIIIIIIIIIIIIIIIHIHIIGIHIHIIIIIHIIHHIIIIHHHHIHIHIIIIIIIIIIIIIHHIHIHIIIIHIIHIIIIIIIHIIIIIIIIIIIIHIHIIIIIIIIIIIIIIIIIIIIIIIHHIIIIIIIIIIIIIIIIHIIHIIIIIIIIIIIIIIIIIIIIIIIHIIIIIIIIIIIIIIIIIIIIIIIIIIIIIIIIIIIIIIIIIIIGIHIHDIIIIIIIIIIIHIIIIIIIIIIHIIIIIIIIIIIIIIIIIIIHIHHC0IIIIIIIIIIIIIIIIIIIIIIIIIIIIIIIIIIIIIIIIIIIIIIIIDDDDD
@HISEQ:969:HM2KJBCX2:2:1102:2933:13668 2:N:0:ACTATGCA
TCGCATGGATACCCAACTATCCCTATTAATCATTACGTCAATCCTAGAAACCAACAAAATAGGATCGAACGTCCTATTTCATTATTCCATGCTAATGTATTCAAGCGTTAGCTTGCTTTAAACACTCTAATTTTTTCAAAGTAACAGTCCAAATTCCCCGCAACACCAAATTAATGGCATTACGGATCATCAGGAAGGAGGAATCAGTGAGACCAGTACATACCAGAGGCATGACCAATCTACTAACCCCGAAATTCAACTACGAGCTTTTTAACTGCAACAACTTTAATATACGCTATTGGAGCTGGAATTACCGCGGCTGCTGGCACCAGACTTGCC
+
DDDDDIIIIIIIIIIIIIIIIIIIIIIIIIHIIIIIIIIIIIIIIIIIIIHIIIIIHIIIIIGIIIIIIIIIGIIIIIIIIIIIIHHHHIIIIIIIIIIIIIIIIIIIIIIIIIIHHIIIIIIHIHIIIHIIIIIIIGHHIIIIIHIHIHIIIHHIIIIIIIHIIIIIIHIIIIIIIIIIIIIIIIIIIHIIIIIIIIIHIIIIIIIIIIIIIIIHIIIHIIIIIIIIHIIIIIIIIIIIIIIIIHIIIIIIHIIIIIIIHIIIIIIIIIIIIHIIHIIIIHIIIHHHIHHHGIIIIHIIIIIIHHIIIIIIIIIIIIIIIIIIIIIHGEIIIIDDDDD
@HISEQ:969:HM2KJBCX2:2:1102:10506:13629 2:N:0:ACTATGCA
TCGCATGGATACCCCAACTATCCCTATTAATCATTACGGTGATCCTAGAAACCAACGAAATAGAATCAGTCCGTCCTATTTCATTATTCCATGCTAATGTATTCAGACGATAGTCTGCTTTAAACACTCTAATTTTTTCAAAGTAACAGTCCTGATTTCCAACCACACCAAATAAATGGCATGAAAGTTCCTCAGAAGGTAGAGATCCATCTCACCAGTGCAGACAATTAAGCCTGACCAATGGGTAGACCCCGAAGTTCAACTACGAGCTTTTTAACTGCAACAACTTTAATATACGCTATTGGAGCTGGAATTACCGCGGCTGCTGGCACCAGACTTGCCCTCCAA
+
DDDDDIIIIIIIHIIIIIIIIIIIIIIIIIIIHIIIIIIIIIIIIIIIIIIIHIIHIIIGHIHIIIIIIIIIIIIHHIIIIIIIHIIIGFGHHIHIHIIIHHIIIIIIIIIIIIIIIIIIIIIIIIIIIIIIIIIIIIIIIIIIIIIIIIIIIIIIIIIIIHIIIIIIIIIIIIIIIIIIIIIIIIIIIIHIIIIIIIIIIIIIIIIIIIIIIIIIIIIIIIIIIIIIIIIIIIIIIIIIIIIIHGEIIIIIIIIIIIIIIIIIIIIIIIIIIIIIIIIIIIIIIIIIIIIIIIIIIIIIIIIIIIIIIIIIIIIIIIIIIIIIIIIIIIIIIIIIIIIIIIIDDDDD
@HISEQ:969:HM2KJBCX2:2:1102:4607:14582 2:N:0:ACTATGCA
TCGCATGGATACCCCAACTATCCCTATTAATCATTACGGTGATCCTAGAAACCAACAAAATAGAACCATGCCGTCCTATTCTATTATTCCATGCTAATGTATTCGAGCAAAAATGCCTGCTTTAAACACTCTAATTTTTTCAAGGTAAAGGTCCTGGATCCGCAAGACACCCAATTAAGGACATCAAGTTTCTCCAGAAGGTGAGAAATCAACAGCGACAGTTCATACCCCTTAAGGCATGACCATCACGTCAATCCCGAAATTCAACTACGAGCTTTTTAACTGCAACAACTTTAATATACGCTATTGGAGCTGGAATTACCGCGGCTGCTGGCACCAGACTTGCCCTCCAA
+
DD@D@EG1GHH1G@1<DGHEHHE@FCGHFHCHIIEE@1ECC<DCEGHHII@G1<CD1<<GH?FHHHDGHH?1CCECHHHCCE?GCHFEECH1G@FHFFEC11<1FF@D?DFHGCDCB<FF@HHHEFEEFGHHHE@HHID.GEEHIHHHCH@@HFFEHHFFECCHFHC0GCH@HHEIHIFHHHFDHHHIHEEHGEHHC/GDG@CHEIHGGFCGFCFIIIHIGHIIIIHHHEHFHHIGGIIIGHHHHFHCHFHFHCHHDHHHHIIHEIHHHHHIIIIIHGIIHHIIIIIIIIIHHHHHHH=HEHHHIIIIIIHHGECHFIIIIIIHIIIIHHIIHHEHHHHIHIIIIHDHDDDDD
@HISEQ:969:HM2KJBCX2:2:1102:8418:15165 2:N:0:ACTATGCA
TCGCATGGATACCCAACTATCCCTATTAATCATTACCTCAATGCTCTACAAAACCAACAAAATAGAACCGAGGTCCTATTCTATTATTCCATGCAACAGTATTCAGGCGTAAGGCCTGCTTTAAGCACTCTAATTTTCTCAAAGTAAACGTGTCGGCTACTGAAAACACCCAATAAAGGGCATCAACAGCCAACCGACGAATTAGGACCAGACACGCAGTAACAGCAATCAAGCGTACCACGTGCTAGTACCCGAGATCCAACTACGAGCTTTTTAACTGCAACAACTTTAATATACGCTATTGGAGCTGGAATTACCGCGGCTGCTGGCACCAGACTTGCCCTCCAA
+
DDDCDIIIIIIIIIIIIIIIIIIIIIIIIIIIIIIIIIIIIII?FHHHIIIIIIIIIIIIIHIIHHHGIHIHHHGHHGHHHHIIIHIIIIGIIHHIGIIIHIGIIHIIHIHIIIHHIIIIIIIIHIIIIIIIIHIHHIIIIIIIIIIIIIIIHIIIIHIHIIIIHIIIIIIIIHIIIIIIIIIIIIIIIIIIIIIIIIIIIIIHIIIIIIIIIHIIIIIIIIIIIIIHGDFHIIIIIIIIIIIIIHHIIIIIIIIIIIIIIIIIIIIIIIIIIIIIIIIIIIIIIIIIIIIIIIIHIIIIIIIIIIIIIIIIIIIIIIIIIIIIIIIIIIIIIIIIIIIIIIIDDDDD
@HISEQ:969:HM2KJBCX2:2:1102:12507:16238 2:N:0:ACTATGCA
TCGCATGGATACCCCAACTATCCCTATTAATCATTACGTCAATCCTAGAAACCAACAAAATAGGATCAAACGTCCTATTTCATTATTCCATGCTAATGTATTCAAGCGTTAGCCTGCTTTAAACACTCTAATTTTTTCAAAGTAACAGTCCTGTTTCCCTGCAACACCAAATTAATGGCATTACAGTTCTTCAGAAAGGAGGAATCAGCGAAGCCAGTGCATACCAGTGGCACGACCAACCTGCTGACCCCGAAATTCAACTACGAGCTTTTTAACTGCAACAACTTTAATATACGCTATTGGAGCTGGAATTACCGCGGCTGCTGGCACCAGACTTGCCCTCCAA
+
DDDCDIHHIHIHIIIIIIIEHIIIIIIIIIIHIIIIIIIIGIIIIIIHIIIEHIIIEHIIHHEFHH?GHFHIIIHIIGIIIHIIIIHIEHEGHGGGHGHHHHGHHDHHHIIHIHIHHECIIHHGHHHIIIHHIHHIIIHHIIHIIIIHHHHIHHHIHGIIIIIHIIIHIHHHHIIHFIIIIIIIIIIHHHEIIIIIIHIIIHIIIIIIIIHHHHHIIIHIIHHHIIHHH7IHIIIIIHHIIIIHGHDIHIIHIIGHFIIIIIIIHIHIHIIIHHGIIIIIIHIIIIIIIIHIIIIHHIIIIIIHIHIIIIIIIIGIIIIIIHIIIIIIIIIIIIIHIIIHIDDCDD
@HISEQ:969:HM2KJBCX2:2:1102:15915:16451 2:N:0:ACTATGCA
TCGCATGGATACCCCAACTATCCCTATTAATCATTACGTCGATCCTAGAAACCAACAAAATAGAATCAAACGTCCTATTTCATTATTCCATGCTAATGTATTCAAGCGCGAGCTTGCTTTAAACACTCTAATTTTTTCAAAGTAACAGTCCTGATTTCCCGCGACACCAAATTAATGACATCGTGGTTCGTCAGAAGGGAGAAACCAATAATGCTAGTACGTACAAAGTACGACCGACATATTAGTCCCGAAATTCAACTACGAGCTTTTTAACTGCAACAACTTTAATATACGCTATTGGAGCTGGAATTACCGCGGCTGCTGGCACCAGACTTGCCCTCCAA
+
DDDDDIIIIIIIIIIIIIIIIIIIIIIIIIIIIIIIIIIIIIIIIIIHIIIIIIIIIIIIHIHHFHIIIIHHHHHH1CFHIIIIIIHCHFEHHHIIIHHIIIIIHHIHIIIHIHIIIIIIIHIIHHHFHHHIIIHIIIIIIIHHIIIIIIIIIIIIIIIIIIIHIIIIIIIHHIIIIIIIIIIIIIIIIIIIIIIIIIIIIIIIHIIIIIIIIIIIIIIIIIIIIIIIIIIIIHIIIIIIIHHIIIIIIIIIIIIIIIIIIIIIIIIIIIIIIIIIIIIIIIIIIIIIIIIIIIIIIIIIIIIIIIIIIIIIIIIIIIIIIIIIIIIIIIIIIIIIIIIDDDDD
@HISEQ:969:HM2KJBCX2:2:1102:12118:15540 2:N:0:ACTATGCA
TCGCATGGATACCCCAACTATCCCTATTAATCATTACGTCGATCCTAAAAACCAACAAAATAGAATCAAACGTCCTATTTCATTATTCCATGCTAATGTATTCAAGCGCGAGCCTGCTTTAAACACTCTAATTTTTTCAAAGTAACAGTCCTGATTTCCCGCGACATCAAATTAATGACATCGTGGTTCGTCAGAAGGTAGGAATCAATTTGACCAGTACGTACCGAGGCACGACCGATCAACTGATCCCGAAATTCAACTACGAGCTTTTTAACTGCAACAACTTTAATATACGCTATTGGAGCTGGAATTACCGCGGCTGCTGGCACCAGACTTGCCCTCCAA
+
DDBDDIHHIIIIHHIHIHHHIIIIIIIIHHHHIIIIIHHHIH1CEHIIIIIIIHIIHIIIIIGGIIIFHIHCGHIIIIIIIIIIGIIHIIGGHEHHHHHH@HCIHIIIHFCIHHIIHIIIIIHIIHIHHHHIIHIIIIIIIIIIIHHHFGIIIIHIIIHIIHIIHHIIIIIIIIIIHHIIIIIGIIIHHFHDIGIIIIIHIIIIHHIHHIIIIIIIIIIIIIIIIIIIIIIIIIIIIIIHHHHHIIIIIIIIIIIIIIIIIIIIIIGIIIIIIIIIIIIIIIIIIIIIIIIIIIIIIIIIIIIIIIIIIIIIIIIIHIIIIIIIIIIIIIIIIIHIIIIIDDDDD
@HISEQ:969:HM2KJBCX2:2:1102:3159:17457 2:N:0:ACTATGCA
TCGCATGGATACCCCAACTATCCCTATTAATCATTACGGTGATCCTAGAAACCAACAAAATAGAACCATGCCGTCCTATTCTATTATTCCATGCTAATGTATTCGAGCAAAAATGCCTGCTTTAAACACTCTAATTTTTTCAAGGTAAAGGTCCTGGATCCGCAAGACACCCAATAAAGGACATCAAGTTTCTCCAGGAGGTGAGAAATCAACAGTGACAGTTCATACCCCTTAAGGCATGACCATCACGTCAATCCCGAAATTCAACTACGAGCTTTTTAACTGCAACAACTTTAATATACGCTATTGGAGCTGGAATTACCGCGGCTGCTGGCACCAGACTTGCCCTCCAA
+
DB@@DCHFEHIHH?GHHHHHCGGHHHIIIHIEGHIIHEFHHGHGGHHIFHI111F@H?@FHE?CFE@HHEH1EH/<C1DHHHHCHCHHGF?@DCHIHFHHH<DIHGHHF@@CHGHIIIIIHIHIHGFEHIHHIFHFHIIIIHHFHHIFIIIIHHIIHIIIIIHIHEHEGEEIHGIHHHHHHIHIHIHHHEGHHFHIH;HIIIHIIGIIHGIIFIIHFCCIIIIIIIHHHHGIHHIGIIIIIHIIIIGIIHGDIIHHHIIIIGIIIIIIIHIIHIIIIIIIHHIIIIHIIIHHHHHHIIHHHIIIIIIIIIIIIIIIIIIIIIIIIIIIIIIIIHIIHIIIIIIIIIIIDDDDD
@HISEQ:969:HM2KJBCX2:2:1102:15371:17505 2:N:0:ACTATGCA
TCGCATGGATACCCCAACTATCCCTATTAATCATTACGTCAATCCTAGAAACCAACAAAATAGGATCGAACGTCCTATTTCATTATTCCATGCTAATGTATTCAAGCGTTAGCCTGCTTTAAACACTCTAATTTTTTCAAAGTAACAGTCCTGTTTCCCTGCAACACCAAATTAATGACATTACAGTTCTTCAGAAAGGAGGAATCAGCGAAGCCAGTGCATACCAGTGGCACGACCAACCTGCTGACCCCGAAATTCAACTACGAGCTTTTTAACTGCAACAACTTTAATATACGCTATTGGAGCTGGAATTACCGCGGCTGCTGGCACCAGACTTGCCCTCCAA
+
DDDDDIIHIIIIIHIIIIIIIIIIIIIIIIIIIIIIIIIIIIIHIIIIIIIIIIIHHIHIIIHIIIIIGIIIIIHFCHHHIIIIIIIHIIIHHIIIIIIIIIIIIIIIIIIIIIIIIIIIIIIIIIIIIIHIIIIIIIIIHIIIIIIIIIIIIIIIIIIIIIIIIIIIIIIHIIIIIIIIIIIIIIIIHIIIIIIIHIIIIIIIIIIIIIIIIIIIIIIIIIIIIIIIIIIIIIIIIIIIIIIIHIIIIIIIIIIIIIIIIIIIIIHIIIIIIIIIIIIIIIIIIIIIIIIIIIIIIIIIIIIIIIIIIIIIIIIIIIIIIIIIIIIIIIIIGIIIIIIIIDDDDD
@HISEQ:969:HM2KJBCX2:2:1102:8325:16815 2:N:0:ACTATGCA
TCGCATGGATACCCCAACTATCCCTATTAATCATTACGGTGATCCTAGAAACCAACAAAATAGAACCATGCCGTCCTATTCTATTATTCCATGCTAATGTATTCGAGCAAAAATGCCTGCTTTAAACACTCTAATTTTTTCAAGGTAAAGGTCCTGGATCCGCAAGACACCCAATTAAGGACATCAAGTTTCTCCAGAAGGTGAGAAATCAACAGCGACAGTTCATACCCCTTAAGGCATGACCATCACGTCAATCCCGAAATTCAACTACGAGCTTTTTAACTGCAACAACTTTAATATACGCTATTGGAGCTGGAATTACCGCGGCTGCTGGCACCAGACTTGCCCTCCAA
+
DDDCCHIHHHIIIIHGHHIHIHIIGIIIIIHEHIIHIIIIHHHHIIIIEHHHIHIIHHIEHIIIIIHEHIIHIICHIHIIIIHECGHHHIHIIEHGHIHFHGHHHIFIIHHHIHIHIHHHHHHIIIHIIIIIHIHIHIIIIIIIIIHIIIIIIHHIHHIIIHHIIHIFIHEHGHHEHIIIIIIIHIIIHIIIHEHIIHIIHHIIIIIIHIIIHHIHIIIIIHIIIIGIIIIIIIIIIIIIIHIIIIHHIHHHIIIHIIIIIIIHHGHHHHIIIIGIIIIIIHHGIIIIIHHIIHIIIIIIHHHIIIIIIIHIHHIIIIIHIIIHHIIIIIIIIIIIIIIIHIHIIIIIDDDDC
@HISEQ:969:HM2KJBCX2:2:1102:3229:18047 2:N:0:ACTATGCA
TCGCATGGATACCCCAACTATCCCTATTAATCATTACGGTGATCCTAGAAACCAACAAAATAGAACCATGCCGTCCTATTCTATTATTCCATGCTAATGTATTCGAGCAAAAATGCCTGCTTTAAACACTCTAATTTTTTCAAGGTAAAGGTCCTGGATCCGCAAGACACCCAATTAAGGACATCAAGTTTCTCCAGAAGGTGAGAAATCAACAGCGACAGTTCATACCCCTTAAGGCATGACCATCACGTCAATCCCGAAATTCAACTACGAGCTTTTTAACTGCAACAACTTTAATATACGCTATTGGAGCTGGAATTACCGCGGCTGCTGGCACCAGACTTGCCCTCCAA
+
DDDBDIIIIIIIIIIIIIIIIIIIIIIIIIIIIIIIIIIIIIIIIIIIIIIIIIIIIHIIIIIIHIIIIIIIIIIIIIIIIIIIIIIIGIIIGHIIIIIHHGGIHIIIIIIHHIIHIIIIIIIIIIIIIIIIIIIHHIIIIIIIIIIIIIIHIIIIIIIIIIIIIIIIIIIIIIIIHIIIIIIIIIIIIIHIIIIIIIIIIIIIIIIIIIIIIIIIIIIIIIIIIIIIIIIIIIIIIIIIIIIIIIIIIIHHIIIIIIIIIIIIIIIIIIIIIIIIIIIIIIIIIIIIIIIIIIIIIIIIIIIIIIIIIIIIIIIIIIIIIIIIIIIIIIIIIIIIIIIIIIIIIIIIDDDDD
@HISEQ:969:HM2KJBCX2:2:1102:20976:18259 2:N:0:ACTATGCA
TCGCATGGATACCCCAACTATCCCTATTAATCATTACATCGATCCTAGAAACCAACAAAATAGAATCGGATGTCCTATTTCATTATTCCATGCTAATGTATTCAAGCGTGAGCCTGCTTTAAACACTCTAATTTTTTCAAGGTAACAGTCCTAATTCCCCGTGACACCAAATTAATGGCATTACGGTTCTTTAGAAGGTGAGAAATCAATAATATCAGTACATACCAACGGCATGACCGAAACATTGATCCCGAAATTCAACTACGAGCTTTTTAACTGCAACAACTTTAATATACGCTATTGGAGCTGGAATTACCGCGGCTGCTGGCACCAGACTTGCCCTCCAA
+
DBBDDIIHIIHHHHIIIIHHEHIIIIIIHIGHGHHIIIHHHIIIIGHHIHIHHHHHHIIIHIHHIGHHHIHHHHHHHHFCEGH?FGGHHHGHCGHHCHGHEFFHGEFGCGHHHHHIIFCHHHHHCHEHHIIGIIIIIHEGHHFGHHHHHHHHIIIIIIHIIIIHHHFIIIHIIIIIIIHHIIIIIIIIH=IIIIHIIIIIHIHHHGIII;IIIIHHIIIIIIIIIHHHIIIIIIIIIIIIIIGHF:IIIIIIIIHGIHIIIIIIIIIIIIIIIIIHHIIIIIIIIIIIHIIIIIIIIHHFDCIIIIIIIIIIIIIIIIIIIIIIIIIIIIIIIIIIIIIIIIDCDDD
@HISEQ:969:HM2KJBCX2:2:1102:9894:19111 2:N:0:ACTATGCA
TCGCATGGATACCCCAACTATCCCTATTAATCATTACGTCAATCCTAGAAACCAACAAAATAGGATCAAACGTCCTATTTCATTATTCCATGCTAATGTATTCAAGCGTTAGCCTGCTTTAAACACTCTAATTTTTTCAAAGTAACAGTCCTGTTTCCCTGCAACACCAAATTAATGGCATTACAGTTCTTCAGAAAGGAGGAACCAGCAAAGCCAGTGCATACCAGTGGCACGACCAACCTGCTGATCCCGAAATTCAACTACGAGCTTTTTAACTGCAACAACTTTAATATACGCTATTGGAGCTGGAATTACCGCGGCTGCTGGCACCAGACTTGCCCTCCAA
+
DD@DDHIHGHGFEHHIGGHIHHHIIIIIIIHGIIIIIIHHIHIHIHGH?GEGHHIIIIGHHHFHHHIHIGIHFHHHIIHHIHHIHIHIHHIIIIHHFHHHIHHHHHIHHHHHEHIIIHHIHIHHHGHEHHGHHHFHHHGHGIHGGHIIIIIIIHIHIIHHHGHIHIIIIIHHHHHHIIIHGHIIIIIIIIIIHIIIHHEHH@DCIIHFHIIHHFIIIHHIHIHIIHIIIIIIIHGHIIHHIIGGFHIFHIIHHEEGIHEIIHHEIHHHIIHEHC@HHHHHHIIIIIIIIIHIIIIIHIHHHIHHHEHHIIIIIIIIIIIIIIIHHIIIIIIIHFIIIIHHF@DADD
@HISEQ:969:HM2KJBCX2:2:1102:13480:19405 2:N:0:ACTATGCA
TCGCATGGATACCCCAACTATCCCTATTAATCATTACGGTGATCCTAGAAACCAACAAAATAGAACCATGCCGTCCTATTCTATTATTCCATGCTAATGTATTCGAGCAAAAATGCCTGCTTTAAACACTCTAATTTTTTCAAGGTAAAGGTCCTGGATCCGCAAGACACCCAATAAAGGACATCAAGTTTCTCCAGAAGGTGAGAAATCAACAGTAACAGTTCATACCCCTTAAGGCATGACCGTCACGTCAATCCCGAAATTCAACTACGAGCTTTTTAACTGCAACAACTTTAATATACGCTATTGGAGCTGGAATTACCGCGGCTGCTGGCACCAGACTTGCCCTCCAA
+
DDDDDIIIIIIIIIIIIIIIIIIIIIIIIIIIIIIIIIIIIIIIIIIIIIIIIIIIIIIIHIHIIIIIIHEHHHHIIIIIIIIIIIIIIIIIIIIIIIIIIHHHIIIHIIIIIIIHIIIGIIIIIHIIIIIIIIIIIIIIIIIIIIIIHIIIIIIIIIIIIIIIIIIIIIHIIIIIIIIIIIIIIIIIGIIIIIIIIIIIIHIIIIIIIIIIIHIIIIIIIIIIIIIIIIIIIIIIIIIIIIIIIIIIIIHGIIHIIHIIIIIIIIIIIIIIIIIIIIIIIHHIIIIIIIIIIIIIIIIIIIIIIIIIIIIIIIIIIIIIIIIIIIIIIIIIIIIIIIIIIIIIIIIIDDDDD
@HISEQ:969:HM2KJBCX2:2:1102:3919:19999 2:N:0:ACTATGCA
TCGCATGGATACCCCAACTATCCCTATTAATCATTACGTCAATCCTAGAAACCAACAAAATAGGATCGAACGTCCTATTTCATTATTCCATGCTAATGTATTCAAGCGTTAGCCTGCTTTAAACACTCTAATTTTTTCAAAGTAACAGTCCTGTTTCCCTGCAACACCAAATTAATGACATTACAGTTCTTCAAGAAGGAGGAATCAGTAAAGCCAGTACACACCATTGGCACGACCAACCTACTGACCCCGAAATTCAACTACGAGCTTTTTAACTGCAACAACTTTAATATACGCTATTGGAGCTGGAATTACCGCGGCTGCTGGCACCAGACTTGCCCTCCAA
+
DDD@BE=EHE@C<@GHHHHHHHHIHHIIEEHIHHCCHHCCGHHHHIIHIIHE1DCHCHCCHIEHFHHEGECEHHHHHIIC1@GHCFHH?GHC<G@HHIHIIIIHGDHIIHHHEFACHHIHHBFHHIIIIFECFHIGHEHECHGFHHHAGH?FBFCGGIIHGHIHHFFCECCFHHHH0F<<HGD/D5FCEFGHHED/C@HHHFEHHHEGCGGGF<1HHHHHGDCEEIHEHA@DDHGHFCIIIHGECFIIGIHHE?EHGCIIHGCCG@?H@CCIHHHIHIIHHGEFC@EHEEIHED<HEIHEHHIHHEHFGHG<DHHHHDIHIGHIHHIIHEEEFCGHH@CEGD0@D@
@HISEQ:969:HM2KJBCX2:2:1102:2364:19881 2:N:0:ACTATGCA
TCGCATGGATACCCAACTATCCCTATTAATCATTACGTCAATCCTAGAAACCAACAAAATAGGTTTGAACGTCCTATTTCATTATTCCATGCTAATGTATTCAAGCGTTAGCCTGCTTTAAACACTCTAATTTTTTCAAAGTAACAGTCCTGTTTCCCTGCAACACCAAATTAATGACATTACAGTTCTTCAGAAAGGAGGAATCAGCGAAACCAGTTCATACCAGTGGCACGACCAACCTGCTGACCCCGAAATTCAACTACGAGCTTTTTAACTGCAACAACTTTAATATACGCTATTGGAGCTGGAATTACCGCGGCTGCTGGCACCAGACTTGCCCTCCAA
+
DDDDDIIIIHIIIIIIIIIHIIIIIIIIHHHHIIIIIIIIIIIIIIIIIIIIIIHIIIIIIIHHHIHFHIIHIHIHIIIIIIIIIIGIIIIGIIGIIIIIIIIHHHIIIIIIIIIIIIIHHHHHIIIIIIIIIIIIIIIIIIIIIIIIIIIIIIIIIIIIIIIIIIHIIIHIIIIIIHIHHIIIIIIHIIIIIIIIIIIIIIIIIIIIIIIIIHIIIHIIIIIIIIIIIIHIIIIIIIIIIHHGIIIIIIIIIIIIIIIIIIIIIIIIIIHIIHIIIIIIIHIIIIIIIIIIIIIIIIIIIIIIIIIIIIIIIIIIIIIIIIIIIIIIIIIIIIIIIHIIDDDDD
@HISEQ:969:HM2KJBCX2:2:1102:5125:19776 2:N:0:ACTATGCA
TCGCATGGATACCCCAACTATCCCTATTAATCATTACGGTGATCCTAGAAACCAACAAAATAGAACCATGCCGTCCTATTCTATTATTCCATGCTAATGTATTCGAGCAAAAATGCCTGCTTTAAACACTCTAATTTTTTCAAGGTAAAGGTCCTGGATCCGCAAGACACCCAATAAAGGACATCAAGTTTCTCCAGAAGGTGAGAAATCAACAGTAACAGTTCATACCCCTTAAGGCATGACCATCACGTCAATCCCGAAATTCAACTACGAGCTTTTTAACTGCAACAACTTTAATATACGCTATTGGAGCTGGAATTACCGCGGCTGCTGGCACCAGACTTGCCCTCCAA
+
D<@D?EHIIIHCH@CGHDHIIHC?CCCCHHHHEH1CHHF<EHHHHHIEHFHIIHEHH?FEEHGGH1FHHHHI<</CEHECGHHHIGH@FCFFIIIIEE?CFECIHF@>CFGGHHFHC@EIHGGGECGF@GGIIIIGGFHEHFHHHEIIIHHHGHHHHHGHHHHIIIIHHHF<EHFHHHCEHGCFHIIIHHGHHHHHDEHHFCCCHHHHGHIIIIHHHHHHEHCHHECIHIHH8C@GIIHHHHIIHIHHGFHGHECGGIIHGIHHIIHEEEDG?HIIHHEHFGEHIHGIIHFGHHIIHHCIIHIIIHHFHCIIIIIIIIIHHCCCDFIIIHIIHGC<HGCGCHHHC<DEADDD@
@HISEQ:969:HM2KJBCX2:2:1102:4579:19288 2:N:0:ACTATGCA
TCGCATGGATACCCCAACTATCCCTATTAATCATTACGGTGGTCCTAGAAACCAACAAAATAGAACCACAACGTCCTATTCTATTATTCCATGCTAATCTATTCAAGCAATAGCCCGCTTTAAACACTCTAATTTTTTCAAGGTAATGGTCCTGGCTCCCCAACACACCCAATAAAGGACATGCTGGCTCACCAGAAGGAAGACCCGACAGCAGACAGTACTCGCCAAAGACGGACCGCCCGGCCAGGCCTAAAATTCAACTACGAGCTTTTTAACTGCAACAACTTTAATATACGCTATTGGAGCTGGAATTACCGCGGCTGCTGGCACCAGACTTGCCCTCCAA
+
DD<0D<C11DHHIHHII@EHHIEGHEI@EEH?G1FH?H01DCHHHEEGEHH@FE1EGEHHEHFHHHHFEHGE?<1<CHHH?G@?GHFEEGHCDEHHHFHGH@F@HICHGHIIIIHD8EHIIHIIIIHGIHIIIHGIHHIHHIIIIIIIIHHIIIHDHHHHIHHFHBCIHHHIIIHGIIIIIIIIIIIIHIIIHIIHIIIIIHHGIIIIIIIIIIIHIIIIIIIIGIIIIIHHIIIH=HIIIIIHHIHFEHIIIIIIIIIIIIHHIHIIIIIIIIIHIIIIIIIIIHGIIHIHIIIIIHEHHIIIIIIIIIHIIIIIIIIIIIIIIIIIIIIIIIIIIIHGIDDDDD
@HISEQ:969:HM2KJBCX2:2:1102:7027:21160 2:N:0:ACTATGCA
TCGCATGGATACCCCAACTATCCCTATTAATCATTACGGTGGTCCTAGACCAACAAAATAGAACCAACGTCCTATTCTATTATTCCATGCTAATCTATTCAAGCAAAAGCCCGCTTTAAACACTCTAATTTTTTCAAGGTAATGGTCCTGGTTCCCCGACACACCCAATAAAGGGCATACCGGCTCACCAGAAGGATAGACCCGACAGCAGAACAGTACTCGCCAGAGACGGACCGTCCGGTCAGGCCTAAAATTCAACTACGAGCTTTTTAACTGCAACAACTTTAATATACGCTATTGGAGCTGGAATTACCGCGGCTGCTGGCACCAGACTTGCCCTCCAA
+
DDDDDIIIIIIIIIIIIIIIIIIIIIIIIIIIIIIIIIIIIIIIIIIIIIIIIIGHIIIIHIIIIIIIIIIIIIHIIIIIIIIIIIIHIIIHIIIIIIHIIHIIIIIIIIIIIHIIIIIIIIIIIIIIIIIIIIIHIIIIIIIIIIIIIIIHHIIIIIIIIIIIIHIIIIIIIIIIIIIIIIIIIIHIIIIIIIIIIIIIIIIIIIIIIHIIIIIIIIIIIIIIIIIIIIIIIIIIIIIIIHHIHHFHIIIIIIIIIIIIIIIIIIIIIIIIIIIIIIIIIIHIIIIIIIIIIIHHFDDIIIIIIIIIIIIIIIIIIIIIIIIIIIIIIIIIIIIIIIIDDDDD
@HISEQ:969:HM2KJBCX2:2:1102:3279:21370 2:N:0:ACTATGCA
TCGCATGGATACCAACTATCCCTATTAATCATTACGGTGATCCTAGAAACCAACAAAATAGAATCATGCCGTCCTATTTTATTATTCCATGCTAATGTATTCAAGCAAAATGCCTGCTTTAAACACTCTAATTTTTTCAAAGTAAAGGTCCTGGTTCCCCGCGACACCCAATTAAGGGCATCGTGGTTCTCCAGAAGGTGAGAAATTGACTACACCAGTTCATACCCCTTAAGGCACGACCGATGTGTCAATCCCGAAATTCAACTACGAGCTTTTTAACTGCAACAACTTTAATATACGCTATTGGAGCTGGAATTACCGCGGCTGCTGGCACCAGACTTGCCCTCCAA
+
DDDDDIIIIIIIIIIIIIIIIIIIIIIIIIIIIIIIIIIIIIIIIIIIIIIIIIIIIIIIIIIIIIIIGIIHHIIIIIIIIIIIIIIIIIIIIIIIIIIIIHHHFHIIIIHIIIIIIIIIIHIHHIIIIIHHIIHIIIIIIIIIIHHIIIIIIIHHIIIIIIIIIIIIIIIIIIIIIIIIIIIIIIIIIIIIIIHIIIIIIIIIIHIIIIIIIIIIIIIIIIIIIIIIIIIIIIIIIIHIIIIIIIIIIIIIIIIIIIIIIIIIIIIIIIIIIIIIIIIIIIIIIIIIIHHHHIIIIIIIIIIIIIIIIIIIIIIIIIIIIIIIIIIIIIIIIIIIIIIIIIIIIDDDDD
@HISEQ:969:HM2KJBCX2:2:1102:14351:21257 2:N:0:ACTATGCA
TCGCATGGATACCCAACTATCCCTATTAATCATTACGTCAATCCTAGAAACCAACAAAATAGGATCAAACGTCCTATTTCATTATTCCATGCTAATGTATTCAAGCGTTAGCCTGCTTTAAACACTCTAATTTTTTCAAAGTAACAGTCCTGTTTCCCTGCAACACCAAATTAATGACATTACAGTTCTTCAAGAAGGAGGAACCAGTAAAGCCAGTACATACCAGAGGCACGACCAACCTACTAATCCCGAAATTCAACTACGAGCTTTTTAACTGCAACAACTTTAATATACGCTATTGGAGCTGGAATTACCGCGGCTGCTGGCACCAGACTTGCCCTCCAA
+
DADDDIHHEHFIIHIIIIIIIHHIHIIIIIIHIIIIIIIGHHHIII@EHIIIIIHHI@GCHCHIFHHIHFIIIIIHHHCEHIHIIIFHHE?@GGFIHIHIIIHHIHHHHHIIIIIIIIIIIIHGHEIHHIIIIIHHIIIIIIIHIHIHEHIIGIHIIIHEGHHEFHHIIIIIHIIIHIHHIHHIHIIGIFHHIIIIIHIHGIIIIIIHHIIIIIIIIIIIIIIHIIHIIIIIIHIIHHIHH@GHIIHHGIIIHIHIIHGHHCIIIIIIIIIHHEIIIIHHHHHIHIHIIIIHHIIIIIIHHIIIIIIIIIIIIIHIIIIIIIIHIIIIIIIIIIIIHIIIDDDDD
@HISEQ:969:HM2KJBCX2:2:1102:12436:22452 2:N:0:ACTATGCA
TCGCATGGATACCCCAACTATCCCTATTAATCATTACGGTGATCCTAGAAACCAACAAAATAGAACCATGCCGTCCTATTCTATTATTCCATGCTAATGTATTCGAGCAAAAATGCCTGCTTTAAACACTCTAATTTTTTCAAGGTAAAGGTCCTGGATCCGCAAGACACCCAATAAAGGACATCAAGTTTCTCCAGAAGGTGAGAAATCAACTGCAACAGTTCATACCCCTTAAGGCATGACCATCACGTCAATCCCGAAATTCAACTACGAGCTTTTTAACTGCAACAACTTTAATATACGCTATTGGAGCTGGAATTACCGCGGCTGCTGGCACCAGACTTGCCCTCCAA
+
DDDDDIIGIIIIIIIIIIIIIIIIIHIIIIIIIIIIIIIIIIIIIIIIIIIIIIIIIHIIII@HHIIIIHIIIIIIIIIIHIIIIIIIIIIHIIHHIIEHHGHIHIHHIIIHIIIIIHIIIHIHIHIIIIIIIIIIIIHIIIIIIIIIIIIIIIIHHHHHIHHIIIIIIIIIIHIIIIIIIIIIIIIIIIIIIIIIIIIIIIIIIIIIIIIIIIIIIIIIIIIIIIIIIHIIIIIIIIIIIIIIIIIIIIHHIIIIIIIIIIIIIIIIIIIIIIIIIIIIIIIIIIIIIIIIIIIIIIIIIIIIIIIIIIIIIIIIIIIIIIIIIIIIIIIIIIIIIIIIIIIIIIIIDDDDD
@HISEQ:969:HM2KJBCX2:2:1102:19943:22375 2:N:0:ACTATGCA
TCGCATGGATACCCCAACTATCCCTATTAATCATTACGGTGATCCTAGAAACCAACAAAATAGAACCATGCCGTCCTATTCTATTATTCCATGCTAATGTATTCGAGCAAAAATGCCTGCTTTAAACACTCTAATTTTTTCAAGGTAAAGGTCCTGGATCCGCAAGACACCCAATAAAGGACATCAAGTTTCTCCAGAAGGTGAGAAATCAACAGTAACAGTTCATACCCCTTAAGGCATGACCATCACGTCAATCCCGAAATTCAACTACGAGCTTTTTAACTGCAACAACTTTAATATACGCTATTGGAGCTGGAATTACCGCGGCTGCTGGCACCAGACTTGCCCTCCAA
+
DDDDDIIIIIIIEHIIIIIIIIHIIHIIIIIIIIIIIIHHHHIIIIIIIIIIIIIIIIIIIIHIHIIIIIIIIFHHHIIIIIIIHIGIIIIIHGHHIIIIIFHHIIIIIIIIIIHIIIHIIIIIIIIIIIIIIIIIIIHIIIHHHIIIIIIIIIIIHHIIHIIIIHHHIIHIIIIIIIHHIIIIIIIHIHHHHHHHIHIHIIIIHIIIIIIIIIIIIIIHIIIIIHHIIIIIIIIIIIIIIIIIIIHGIHGDIIHIIIIIIIIIIIIIHHIIIIIIIIIIIHIIIIIIIIHIHIIIIIHHHIIIIIIIIIIIIIIIIIIIIIIIIIIIIIIIIIIIIIIIIIIIIIIIDDDDD
@HISEQ:969:HM2KJBCX2:2:1102:3651:23145 2:N:0:ACTATGCA
TCGCATGGATACCCCAACTATCCCTATTAATCATTACATCGATCCTAGAAACCAACAAAATAGAATCGGATGTCCTATTTCATTATTCCATGCTAATGTATTCAAGCGTGAGCCTGCTTTAAACACTCTAATTTTTTCAAGGTAACAGTCCTAATTCCCCGTGACACCAAATTAATGGCATTACGGTTCTTTAGAAGGTGAGAAATCAATAATATCAGTACATACCAACGGCATGACCGAAACATTGATCCCGAAATTCAACTACGAGCTTTTTAACTGCAACAACTTTAATATACGCTATTGGAGCTGGAATTACCGCGGCTGCTGGCACCAGACTTGCCCTCCAA
+
DDDDDIIIIIIIIIIIIIIIIHIIIIIIIIIIIIIIIIIIIIIIIIIIIIIIIIIIIIIIIIIIIIIIIHIIIIIIIIIIIIIIIIIIIIIIIIIIIIIIIHIIIIIIIIIIIIIIIHIIIIIIIIIIIIIIIHIIHHIIIIIIIIIHIIIIIIIIHIIHHIHIIIIIIIIIIIIIIIIIIIIHIIIHIIIIIIIIIIIIIIIIIHIIIIIIIIIIIIHIIIIIIIIIIIIIHIIIIIIIIIIIIGIIHIIIIIIIIHIIIIIIIIIIIIIIIIIHIIIIIIIIIIIIIHIIIIIIIIIIIIIIIIIIIIIIIIIIIHIIIIIGIIIIIIIIIIIIIIIIIIDDDDD
@HISEQ:969:HM2KJBCX2:2:1102:12784:24684 2:N:0:ACTATGCA
TCGCATGGATACCCCAACTATCCCTATTAATCATTACGTCGATCCTAGAAACCAACAAAATAGGGTCAAACGTCCTATTTCATTATTCCATGCTAATGTATTCAAGCGTGTGCCTGCTTTAAACACTCTAATTTTTTCAAAGTAACGGTCCTGATTCCCCATGACACCAAATTAATGACATCACAGTTCGTCAGAAGGTAGAAATCAATAATACCAGTGCATACCGGAGGCACGACCAATATATTGATCCCGAAATTCAACTACGAGCTTTTTAACTGCAACAACTTTAATATACGCTATTGGAGCTGGAATTACCGCGGCTGCTGGCACCAGACTTGCCCTCCAA
+
DADDDIIGHGHIIIIIHIIIIIIIIIIIIIIIIIIIIHIIIIIIIIGIIIIHIIIIIGHCHHHHGHIIIIIIIIFHFIHIIIIIIIIHIIFHEHIHIIIIIIIIHIIFGHIHIIIIHGIIIHIIIHIHHIHHIIIIIIIHHIIHHHIIIIIIHIIHIIIIHIHIHIIHIIIHIIIIIHHHHHIIIIIIIIIHIIIIIIHHIIIIGGIIIIIIIIIIIIHHIIIIIIIIIIIIIIIIIIIIIIIHGHIHHIIIIIIIIIIHGIHIIIIIIIIGIIIIHGIIIIIIIIIIIIIIIIIIIIIIHIIIIIIHIIIIIIIIIIIIIIIIIIIIIIIIIIIIIIIIIDDDDD
@HISEQ:969:HM2KJBCX2:2:1102:1529:24991 2:N:0:ACTATGCA
TCGCATGGATACCCCAACTATCCCTATTAATCATTACGGTGGTCCTAAAACCAACAAAATAGAACCAACGTCCTATTCTATTATTCCATGCTAATCTATTCAAGCAAATGCCCGCTTTAAACACTCTAATTTTTTCAAGGTAATGGTCCTGGTTCCCCAACACACCCAATAAAGGGCATCCTGGCTCACCAGAAGGATAGACCCGACGACAGAACAGTACTCGCCAAAGACGGACCATCCGGCCAGGCCTAAAATTCAACTACGAGCTTTTTAACTGCAACAACTTTAATATACGCTATTGGAGCTGGAATTACCGCGGCTGCTGGCACCAGACTTGCCCTCCAA
+
DDDDDIIIIIIIHIIIIIIIIIIIIIIIHIIIIIIIIIIIIIIIIIIIIHIIIIIIEIIIIHIIIIIIIIHHGIIIIIIIIIIHHHIIHIIIIIIIIIIHIHHIHHIIHHHHIIHIGHHIIIIIIHIHHIIHGHHHHHIIHIHIHHIFIHHHHHHHHIIFHIIIIIIIIHHHHIIIHIIIIIHIHIHHIIIIHHIIHHHIIIIHHHEIHHHHHIIIIIHIIIIIIIGIHHIIHHHIHHHIIIHHII<GIIIIIIHHHGHHECHHEIIIHIIIHIIIIGIIIIIIHIIIIIGIHIHHG<FGIIIIIHIIHHHIIIIIIIIIIIIIHE?IIHGIIIIIIIHHD@BDD
@HISEQ:969:HM2KJBCX2:2:1102:13134:24409 2:N:0:ACTATGCA
TCGCATGGATACCCAACTATCCCTATTAATCATTACGTCAACCCTAGAAACCAACAAAATAGGATCAAACGTCCTATTTTATTATTCCATGCTAATGTATTCAAGCGTTAGCCTGCTTTAAACACTCTAATTTTTTCAAAGTAACAGTCCTGTTTCCCCGCAACACCAAATTAATGGCATCACGGTTCTTCAAGAAGGAGGAATCAGCAAGGCCAGTTCATACCAGTGGCACGACCAACCTGCTGACCCCGAAATTCAACTACGAGCTTTTTAACTGCAACAACTTTAATATACGCTATTGGAGCTGGAATTACCGCGGCTGCTGGCACCAGACTTGCCCTCCAA
+
DDDDDIIIIIIIIIIIIIIIIIIHIIIIIIIIIIIIHGHHIIIIHIHIIHHHIIIIGHIHIHHHIIIIHHHHHHIIIIIIIIIIIHHHIIIIIHIIIIIIIHHIIIIIIIIIIIIIIIIIIIIIHIIIIIIIIIIHIIHIIIIIHIIIIIIIHIIIHIIGIHHIIIIIIHIIIIIIIIIIIIIIIIIHIIIIIIIIIIIIIIIHIIIIIIIIIIIIIIIIIIIIIIIIHIIIIIIIHIIHIIIHIIIIIIIIIIIIIIIIIIIIIGIIIIIIIIIIIIIIIIIIIHIIIIIIIIIIIIIIIIIIIIIIIIIIIIIIIIIIIIIIIIIIIIIIIIIIIIIIDDDDD
@HISEQ:969:HM2KJBCX2:2:1102:9471:25072 2:N:0:ACTATGCA
TCGCATGGATACCCCAACTATCCCTATTAATCATTACGGTGGTCCTAGAAACCAACAAAATAGAACCACAACGTCCTATTCTATTATTCCATGCTAATCTATTCAAGCAATAGCCCGCTTTAAACACTCTAATTTTTTCAAGGTAATGGTCCTGGCTCCCCAACACACCCAATTAAGGACATACTGGTTCACCAGAAGGAAGACCCGACAACAGGACAGTACTCGCCAAAGACGGACCGCCCGGCCAAGTCTAAAATTCAACTACGAGCTTTTTAACTGCAACAACTTTAATATACGCTATTGGAGCTGGAATTACCGCGGCTGCTGGCACCAGACTTGCCCTCCAA
+
DDDDDIIIIIIIIIIIIIIIIIIIIIIHIIIIHHIIIIFHHHIIIIHIIIIIIIIIHHHIIIIHHHIIIHIIIIIIIIIIHIIIIGHHHIIIIHIIIIIIIHIIIIIIIIIIIIIHHIIHIIIIIIIIIIIIIIIIIIIIIIIIIIIIIIIIIIIIHIIIIIIIIHIIIIIIIIIIIIIIHIIIIIIIIIIIIIIIIIIIIIIIIIIIIIIIIIIHHIHIIIIIIIIIHIIIIIIIIIIIIIIIIIIGIIIIIIIIIIIIIIIIIIIIIIIIIIHHIIIIIIIIIIIIIIIIIIIIIIIIHHIIIIIIIIIIIIIIIIIIIIIIIIIIIIIIIIIIIIIIIIDDDDD
@HISEQ:969:HM2KJBCX2:2:1102:6170:24758 2:N:0:ACTATGCA
TCGCATGGATACCCCAACTATCCCATTAATCATTACGGTGGTCCTAGAAACCAACAAAATAGAACCACAACGTCCTATTCTATTATTCCATGCTAATCTATTCAAGCAATAGCCCGCTTTAAACACTCTAATTTTTTCAAGGTAATGGTCCTGGCTCCCCAACACACCCAATTAAGGACATACTGGTTCACCAGAAGGAAGACCCGACAACAGGACAGTACTCGCCAAAGACGGACCGCCCGGCCAAGTCTAAAATTCAACTACGAGCTTTTTAACTGCAACAACTTTAATATACGCTATTGGAGCTGGAATTACCGCGGCTGCTGGCACCAGACTTGCCCTCCAA
+
DDDDDIIIIIIIIIHIIIIIIHIIHIHIHIIHIIIIIIIIIIIIIHIHIIIH?GHIIIHIIIHIIGIIGIIIHIIIIIIIIEHIIIIIIFHHIHHIHIHIIGHHHHHHIIIIIIHIGHHHHHHIHIIIIHIIIIIIIIIIIIIIIHHIIIIIHHIHHHGHHIHHIIIIIIHGIIIIIIIIHIIIIIIIIIGIIIIIIIIIHHIIIIIIIIIIIIIIIIHIIIIIIIIIIIHIIIIIIIIIIIIHHIIIIIIIIIIIHIIIIIHIIIIIIIIIHHHIIIIIHIIIIIHIIIIIIIIIIIIIIIIIIIIIIIIIIIIIIIIIHIIIIIIIIIIIIIIIIIIIIDDDDD
@HISEQ:969:HM2KJBCX2:2:1102:16725:25785 2:N:0:ACTATGCA
TCGCATGGATACCCCAACTATCCCTATTAATCATTACGTCGATCCTAGAAACCAACAAAATAGAATCAAACGTCCTATTTCATTATTCCATGCTAATGTATTCAAGCGTACGCCTGCTTTAAACACTCTAATTTTTTCAAAGTAACAGTCCTGATTCCCCACGACACCAAATTAATGACATCGCGGTTCTTCAGAAGGTAGGAACCAATAATGCCAGTACGTACCGAAGCACGACCAACAATTCGATCCCGAAATTCAACTACGAGCTTTTTAACTGCAACAACTTTAATATACGCTATTGGAGCTGGAATTACCGCGGCTGCTGGCACCAGACTTGCCCTCCA
+
DDDDDIIIIIIIIIIIIIIHIIIIIIIIIIIIIIIIIIIIIIIIIIHIIIIHIIHIIIIHIHHGHIHGIIIIIIIHIHIIIIGIIIHIIIHHIIIIIIIIIIIIIIIHIIIHIIIIIIIIIIHIIIIIIIIIIIIIIHIIIIIIIIIIIIIIIHIIIIIIIIIIIIIIIIHIIIIIIIIIIIIIIIIIIIIIIIIIIIIIIIIIIIIIIIHIIIIIIIIIIIIIIIIIIIIIIIIIIIIIIIIIIIIIIIIIIIIIIIIIIHIIIIIIIIIIIIIIIIIIIHFHIIIIIIIIIIIIIIIIIIIIIIIIIIIIIIIIIIIIIIIIIIIIIIIIIIIIIIIDDDDD
@HISEQ:969:HM2KJBCX2:2:1102:3778:26958 2:N:0:ACTATGCA
TCGCATGGATACCCCAACTATCCCTATTAATCATTACGGTGGTCCTAGACCAACAAAATAGAACCAACGTCCTATTCTATTATTCCATGCTAATCTATTCAAGCAAATGCCTGCTTTAAACACTCTAATTTTTTCAAGGTAATGGTCCTGGCTCCCCGGTACACTCAATAAAGAACATGCCGGTTCACCAGAAGGTAAGACCCGACACAGAACAGTACTCGCCAAAGACGGACCGCCCGGCCAGGCCTAAAATTCAACTACGAGCTTTTTAACTGCAACAACTTTAATATACGCTATTGGAGCTGGAATTACCGCGGCTGCTGGCACCAGACTTGCCCTCCAA
+
DDDDDIIIIIIIIIIIIIHIIIIIIIIIIIIIIIIIIIIIIIIIIIIIIIIIIIIIIIIIIIIIIIIIIIIIIIGIIIIIIIIIIIIIIIIIIIIIIIIIIIIIIIIIHIIIIIIIIIIIIIIIIIIIIIIIIIIIIIIIIIIIIIIIIIIIIIIIIIIIIIIIIIIIIIIIIIIIHIIHIIIIIIIIIIIIIIIHIIIIIIIIIIIIIIIHIIIIIIIIIIIIIIIIIIIHIIIIIIIIHGIIIIHIIIIIIIIIIIIIIIHIIIIIIIIIIIIIIIIIIIIIIIIIIIIIIHHGFDIIIIIIIIIIIIIIIIIIIIIIIIIIIIIIIIIIIIIIIIDDDDD
@HISEQ:969:HM2KJBCX2:2:1102:12268:25564 2:N:0:ACTATGCA
TCGCATGGATACCCCAACTATCCCTATTAATCATTACGTCAATCCTAGAAACCAACAAAATAGGATCAACGTCCTATTTCATTATTCCATGCTAATGTATTCAAGCGCGAGCCTGCTTTAAACACTCTAATTTTTTCAAAGTAACAGTCCTGATTCCCCACCACACCAAATTAATGACATGATGGTTCGTCAGAAGGTAGAAATCAGTAACACCAGTACGTACCGAAGGCACGACCAGCGTACTAATCCCGAAATTCAACTACGAGCTTTTTAACTGCAACAACTTTAATATACGCTATTGGAGCTGGAATTACCGCGGCTGCTGGCACCAGACTTGCCCTCCAA
+
DDDDDIHHIIIIEHHHIIIIIHHHIIIIIIIIIIIIIHIIIIIIIIIHIIIHHIHIHHIHIICEHHHHIIHHHIIIIIIIIIIIIIIHEHHIIIIIHIIIHHHIHHHIHHIIIIIIIIHHIHIIIIHIHIIHIIIIIIHIIIHHHHHGHHIIIHIIHHHEHEHIHIIIIIIIIIIIIIIIHIIIIHHIHIIHIHIIIIIIHHIIIHIIIIIIIHIIHHHIIIIIIHIHHIIIHIHIIII<=IIHIIIIIIGIIIIIIIGHCHHHEHIHIIIHECGIIIIIIIHIHIIHHFIIIIIIIIIHIHHIIIIIGIIIIIIHIIIIIIIIIHIIIIIIIIIIIIGICDDDD
@HISEQ:969:HM2KJBCX2:2:1102:19234:27047 2:N:0:ACTATGCA
TCGCATGGATACCCCAACTATCCCTATTAATCATTACGGTGATTCAGAAACCAACAAAACAGGACCACCGTCCTATTTTATTATTCCATGCTAATGTATTCAGACATAAGCCTGCTTTGAACACTCTAATTTTTTCAAGGTAAAGGTCCTGGTTTCCTACCACGTTAAATTAATAACATAATAGTTCCCCAGAAGGTAGAAATTCTACACGCCAGTACAGACAATAGCCCGACCAACGATAGAACCCCGAAATTCAACTACGAGCTTTTTAACTGCAACAACTTTAATATACGCTATTGGAGCTGGAATTACCGCGGCTGCTGGCACCAGACTTGCCCTCCAA
+
DDBDDIGHIIIIIIIIIIIIIIIIIIHIIIHIIIIIIIHHIHHIIIIIIIIHIIHIIFHIIHC?HHHIGHFHIIIIHFHIIIHIGFHIHEEHHHCIIIHIIHGIIIIIIIIIHHIHHIIHIEHHHHIGHIIIIIIHIIIIIIIIIIIIIIHHIIIIHIIIHIIHIIIIIIHIIIIIIIIIIIIGHHGIIHIIIIIIIIIIHIIIIIHHIIIHIIIIIIGIIIIHIIIIIHIIIIIIIIIIHGHIIIIIIIIHIHIIIIIIIIIIIIIIIIIIIIIIIIIIIIIGIIIIIIHIIIIIIIIIIIIIIIIIIIIIIIIIIIIIIIIIIIIIIHHIIIIIIIDDDBB
@HISEQ:969:HM2KJBCX2:2:1102:9975:26936 2:N:0:ACTATGCA
TCGCATGGATACCCCAACTATCCCTATTAATCATTACGGTGATCCTAGAAACCAACAAAATAGAACCATGCCGTCCTATTCTATTATTCCATGCTAATGTATTCGAGCAAAAATGCCTGCTTTAAACACTCTAATTTTTTCAAGGTAAAGGTCCTGGATCCGCAAGACACCCAATTAAGGACATCGAGTTTCTCCAGAAGGTGAGAAATCAACAGCAACAGTTCATACCCCTTAAGGCACGACCATTACGTCAATCCCGAAATTCAACTACGAGCTTTTTAACTGCAACAACTTTAATATACGCTATTGGAGCTGGAATTACCGCGGCTGCTGGCACCAGACTTGCCCTCCAA
+
DDDDDIIIIIIHHIIIIIIIIHIIIIIIIIIIIIIIIIIIIIIIIIIIIIIIIIIIIIIIIIIIIIIHIGHIIIIHHIIIIIIIIIIIHIIHIHIIHHEGHHHHIIIIIHIIIIIIIIIIIHIIIIIIIIIIIIIIIIIIIIIIIIIIIIIIIIIIIIIIIIIIIIIIIIIIIIIHIIIIIIIIIIIIIIHGHIIIIIIIIHIIIIIIIIIIIIIIIIIIIIIIIIHIIIIIIIIIIIIIIIIIIIIIIIHHIIIIIIIIIIIIIIIIIIIIIIIIIIIIIIIIIIIIIIIIIIIIIIIIIIIIIIIIIIIIIIIIIIIIIIIIIIIIIIIIIIIIIIIIIIIIIIIIDDDDD
@HISEQ:969:HM2KJBCX2:2:1102:3943:27774 2:N:0:ACTATGCA
TCGCATGGATACCCCAACTATCCCTATTAATCATTACGGTGATCCTAGAAACCAACAAAATAGAACCATGCCGTCCTATTCTATTATTCCATGCTAATGTATTCGAGCAAAAATGCCTGCTTTAAACACTCTAATTTTTTCAAGGTAAAGGTCCTGGATCCGCAAGACACCCAATTAAGGACATCAAGTTTCTCCAGAAGGTGAGAAATCAACAGTAACAGTTCATACCCCTTAAGGCACGACCATTACGTCAATCCCGAAATTCAACTACGAGCTTTTTAACTGCAACAACTTTAATATACGCTATTGGAGCTGGAATTACCGCGGCTGCTGGCACCAGACTTGCCCTCCAA
+
DDDDDHIIIIIIIIIEHIIIHIHIIIIIIIIIHIHIIIIIIIIIHIIIIIIIIIIIIIIIIIIHIHIIHIIIIEHIIIIIIIHHHHIIIIIIGHHCHIGHIGHHIHGIIHIHIIIIGIIIIIIIIIIIIHHIHHIIIIIIIHIIHIIIIGIIHHIIIIHIIHIIIHHHHHIIHIIHHIHHHFIIIIHHIIHHHHHIHFIIIHIIIIIHIHIIIGIHHFEIIIIIGIIIIHHIIIIIIHIIIHIIIIIIIIIIIIIIIIGIIIIIIIIIIIIIIIIIIIIIIIIIIIIIIIIHIIIIHIIIIIIIIIIIIIIIIIIIIIIIIIIIIIIIHIHIIIIIIIIIHIIIIIIIDDDDD
@HISEQ:969:HM2KJBCX2:2:1102:4961:28198 2:N:0:ACTATGCA
TCGCATGGATACCCCAACTATCCCTATTAATCATTACGGTGATCCTAGAAACCAACAAAATAGAATCATGCCGTCCTATTTTATTATTCCATGCTAATGTATTCAAGCAAAATGCCTGCTTTAAACACTCTAATTTTTTCAAAGTAAAGGTCCTGGTTCCCCGCGTCACCCAATTAAGGACAGCGCGGTTCTCCAGAAGGTGAGAAATTGACTACACCAGTTCATACCCCTTAGGGCACGACCGATGTGTCAATCCCGAAATTCAACTACGAGCTTTTTAACTGCAACAACTTTAATATACGCTATTGGAGCTGGAATTACCGCGGCTGCTGGCACCAGACTTGCCCTCCAA
+
DDDDDIIIIIIIIIIIIIIIIIIIIIIIIHIIIIIIIIIIIIIHIIGIIIIIHIHFHHIIIIHEHIIIIHHHIHDHIGHIIIHIIIIIIIIHIFHIIIIIGFIHIHIIHHIIIHHIHIIIIIIHIHHHHEIIHIIIGIIHIHIIHHHHIGIIIIIHIIIIHHIIHIIIHHHHEIIHIGIIIGIIIHHIIIHIIIIIHIIIIHEIIHHIHEIHIIHIHIHHHIIIHIIIIIHIIIHIHIIIHIIIIIIHIIHHHIGHIHIIIIIIIIIIIIIHIIIIIIIHIIIHIHIIIHIIIHHGHIHHIIIIIIIHG?IIHIHIIHDIIIIIIIIIIIIIIHIHIIIIHHHHGGIDDCDD
@HISEQ:969:HM2KJBCX2:2:1102:14403:28482 2:N:0:ACTATGCA
TCGCATGGATACCCCAACTATCCCTATTAATCATTACAGCGGTCCTAGAAACCAACAAAATAGAACCGATGTCCTATTCTATTATTCCATGCTAATGTATTCGAGCAAAGGCCTGCTTTGAACACTCTAATTTTTTCAAGGTAAAAGTCCTGGTTCCCCACGACACCCAGTAAAGGGCATCGGGTTTCCCAGAAGGAAAGACCCGACCGAATCCGTACGCTCGATTAGGAGGACAGATCAGCCAGGTCCAAGGTTCAACTACGAGCTTTTTAACGGCAACAACTTTAATATACGCTATTGGAGCTGGAATTACCGCGGCTGCTGGCACCAGACTTGCCCTCCAA
+
@DDADHHHHEHICCHGEGCGHHFHHHHIIF1<<1FGHHH1CHCHHEEHEHHE1@HHC1CFEHC@FHID<EH11<GFGHIHHEDHEG11DHE1DEHHHHHHIFEHCFHCFH,@F@CCHEC8CB8<?HGHHEEEGHIHEF@1ACHH?HHHHGECEC@HHGHHHHH:CCGIHHGGHHHE:DHHHECEIIIHFIHHHHG2HEHFEDECC=C?EG@EHIIHHHHCIHEE;GHHHCC1CHGGCF?HHEGHGIIHFGHEHCHFIHGHIHFGHG?HEHGGDCHHD1<FGHHECF<HHGD0EC1@CHHHHEIHHFIIHH?HC?<DHFEHIIHHFFHGCIHHHHGIHEF?DB<D
@HISEQ:969:HM2KJBCX2:2:1102:15474:28477 2:N:0:ACTATGCA
TCGCATGGATACCCCAACTATCCCTATTAATCATTACGGTGGTCCTAGAAACCAACAAAATAGAACCACAACGTCCTATTCTATTATTCCATGCTAATCTATTCAAGCAATAGCCCGCTTTAAACACTCTAATTTTTTCAAGGTAATGGTCCTGGCTCCCCAACACACCCAATAAAGGACATGCTGGCTCACCAGAAGGAAGACCCGACAGCAGACAGTACTCGCCAAAGACGGACCGCCCGGCCAGGCCTAAAATTCAACTACGAGCTTTTTAACTGCAACAACTTTAATATACGCTATTGGAGCTGGAATTACCGCGGCTGCTGGCACCAGACTTGCCCTCCAA
+
DBDDAIECCEGC@FHHHIHHIIIHHHHHHDEHIFHHHIGIIFEHEHHCHEFF?GHIIHEHIIIGHHDGCEH=EE1GHEH11<C1FECCCHH11DHHHHHEEHGHHGHHIIIIIIIHHHHIIIIIHHHHIIIHHEEHHIHEIIIIIIIIHIHHHCEHHHDIIHHIIIIIIIIIHHHHE:GEHIIIIHG?HIHIHIHHHHIIHIIIIIIIHIIIIHIIIIIIIIHIIIIIIHEHIIHIIIIIHIIIHHIHHHIHHHHHIHHIIIIIHHEHHIIIHIIIHEIIHHHHGEIIHHGHHHDHHHHHHIIHIHIIIIIIIIIGIIIHIIHEHIIIIIHHIHIHIHHHGDDDDD
@HISEQ:969:HM2KJBCX2:2:1102:20729:28843 2:N:0:ACTATGCA
TCGCATGGATACCCCAACTATCCCTATTAATCATTACGGTGGTCCTAGACCAACAAAATAGAACCAACGTCCTATTCTATTATTCCATGCTAATGTATCCGAGCACAGGCCTGCTTTGAACACTCTAATTTTTTCACAGTAAAAGTCCTGGTGCCCCGCCACGGCCAGCGAAGGCCATGGGGTTTCCCAGAAGGAAAGGCCCAGCCGGACCAGTACTCGCGGTGAGGCGGACCGGCCAGCCAGGCCCAAGGGTCAACTACGAGCTTTTTAACTGCAACAACTTTAATATACGCTATTGGAGCTGGAATTACCGCGGCTGCTGGCACCAGACTTGCCC
+
DDADDIIIIIHHIIIHHIIIIIIIIHHIHIIHHHHHIIHHIIHIHII?EHHIHHHGHIIIHIIH?@F0EEE=G?EHHHIIIIIFCHHHIIIIIEFHHCHHEEHHHHIGHIIIIIEEHGHIIIIHHIIHHHIHHHHBEHHHHIIIEHHIIHHGHIIIIHIEHHIIIIIHIHFIIHHIHIIIIIGIIHEIIHHGIIIIHIIIIIHIIHIHHIIIIIIIHIIIIIHIIIIIGIIIIIHEHIIIIIIIIIIIGIIIIIIIIIIIIIIIIIIIIIIIIIIIIIIHIGIHIIIHHEIIIIIIIIHIIIIIIIIIIIIIIIIIIIIIHIIIIIIIIIIIDDDDD
@HISEQ:969:HM2KJBCX2:2:1102:16918:28220 2:N:0:ACTATGCA
TCGCATGGATACCCAACTATCCCTATTAATCATTACGGTGATCCTAGAAACCAACAAAATAGAACCATGCCGTCCTATTCTATTATTCCATGCTAATGTATTCGAGCAAAAATGCCTGCTTTAAACACTCTAATTTTTTCAAGGTAAAGGTCCTGGATCCGCAAGACACCCAATTAAGGACATCAAGTTTCTCCAGAAGGTGAGAAATCAACAGCGACAGTTCATACCCCTTAAGGCATGACCATCACGTCAATCCCGAAATTCAACTACGAGCTTTTTAACTGCAACAACTTTAATATACGCTATTGGAGCTGGAATTACCGCGGCTGCTGGCACCAGACTTGCCCTCCAA
+
DDDDDIIIIIIIIIIIIIIIIIIIIIIIIIIIIIIIIIIIIIIIIIHIIIIIIIIIIIIIIFIIIIIHIIIGHHIHIGHIIIIIIHIIIIHHGHHIIHHHFDIHHIIIIIIIIHIIHHIHIIIHIIIIIIIIHIIIIIIIIIIIIIIIIIIIIIIIIIIHIHIIIIIIIIIIIIIIIIHIIIIIIHIIIHIIIIIIIIIIIIIIIIIIIIIIHHIIIIIIIIIIIHIHIIIIIIIIIIIIIIIIIIIIIIHIIIIIIIIIIIIHIIIIEIIHIIIIIIIIIIIIIIIIHIIIIIIIIIHHIIIIIIIIIIIIIIIIIIIIIIIIIIIIIIIIIIIIIIIIIIIIHIIDDDDD
@HISEQ:969:HM2KJBCX2:2:1102:18264:29090 2:N:0:ACTATGCA
TCGCATGGATACCCAACTATCCCTATTAATCATTACGTCAATCCTAGAAACCAACAAAATAGAATCAAACGTCCTATTTCATTATTCCATGCTAATGTATTCAAGCGTGCGCCTGCTTTAAACACTCTAATTTTTTCAAAGTAACAGTCCTGATTCCCCACGACACCAAATTAATGACATCGCGGTTCTTCAGAAGGTAGGAACCAATAATGCCAGTACGTACCGAGGCACGACCGACAGTCTGATCCCGAAATTCAACTACGAGCTTTTTAACTGCAACAACTTTAATATACGCTATTGGAGCTGGAATTACCGCGGCTGCTGGCACCAGACTTGCCCTCCAA
+
DDBDDIIIHHIHHHIHIIIHIHIIHIHIIIIIIIHIIIIIIIIHHHHIIHIIIGHHIHIIIGEHIIIHGIIIHHHHIIIIIIIGFH@HIIIIIIGFHHIIHFHHHHEGFFBHHFHIIIIIHIHHHHHIII;IIHHIHEFCHHHIIIIHIIIIGHHHFFHEHDHIIIIEFEHDHIHHFHII?<DCHHIHHHHH<?IIIHHHIIIHFIHIIIHIIHIIHIIFIIHIHHHGIIIIGIHIIIHIIHGHHHHIIGIHIIIIIIIIIIIIIIIIIIIIHG@HIIIIHHGFDGHIIHHIIIIHIHHHIIIIIIIIIIIIIHHIIIIIIIIIIIIIIIIIIHIIIIIDDDDD
@HISEQ:969:HM2KJBCX2:2:1102:15635:30107 2:N:0:ACTATGCA
TCGCATGGATACCCCAACTATCCCTATTAATCATTACGGTGATCCTAGAAACCAACGAAATAGAATCAGTCCGTCCTATTTCATTATTCCATGCTAATGTATTCAGACGATAGTCTGCTTTAAACACTCTAATTTTTTCAAAGTAACAGTCCTGATTTCCAACCACACCAAATAAATGGCATGAAAGTTCCTCAGAAGGTAGAGATCCATCTCACCAGTACAGACAATTAAGCCTGACCAATGGGTAGACCCCGAAGTTCAACTACGAGCTTTTTAACTGCAACAACTTTAATATACGCTATTGGAGCTGGAATTACCGCGGCTGCTGGCACCAGACTTGCCCTCCAA
+
D@DDD=GFHEG@1FHHHHIE1GFCF?GHHI1CFFHIIHFG?HCC?@FHEEE1CC<CDEEHHICHIHEH?C<1DHEH=@HG@EE1CCE<C1<1<CCFH1HIHEHEHHGHCHEHB@FECHH?FFHHEGHIIHHHEHHHIIIHE@HGIIHIIIHHHHFFCIHFIIIIHHHHHHIH5HHEHFHIIHHGIHF@CH@FG<@CGHIHGHFCEGHIIIHFHHCCIIIIIIHHHGIHIHIHHHHEFGHHIII<HFHF?CDEGIGEHHCHIIIIIIIHHGEEHCHHIHIIIIHGHC?IHHHHGIIIIHFHHGCEHHIHIHHHHCHHHIHDHHFHHEIIIIHIHIHHHIIIIIHABD@@
@HISEQ:969:HM2KJBCX2:2:1102:7621:30764 2:N:0:ACTATGCA
TCGCATGGATACCCCAACTATCCCTATTAATCATTGCTCACAAATCCAAAAACCAACAAAATACGATAAACGAGCCCTAACTTATTATTCCATGCTAATGTATTCATAACTAACCGCCTGCTTTAAACACTCTAATTTTTTCAAAGTAAAGGTCCTGGATTGCGAACCCAACCCAACAAAGGGCAGGAACGTTCTCCAGGAAGATGGTAAGCGCGCATCGGCACTCACACACGAAACCGTGGCGGGCCAAGCGCACTATACCAGAAATCCAACTACGAGCTTTTTAACTGCAACAACTTTAATATACGCTATTGGAGCTGGAATTACCGCGGCTGCTGGCACCAGACTTGCCCTCCAA
+
DDDDDIH?EHHIIIHCEHHFCCGCHFHHHHGH?@<FH<CEGHEHCGHHEHEHIIIIHGFH?FHHGHHH0FFC0//CC@GHHIIEHHCHHIIIHHII1C<CC<1<FF@GHGHHIHHHHHHHGGHGHHIIEGHIHIHEHHIIGDHGGIHHHIHHBGGHHHHHHHIHHHE.<GHIIHIHEEEFIHCAE@HEHHHABF.9GIHHIIIIHHIHGHHHHDEEHDGHIIIIIHHC<GHEEGECIHIIHHIIHFHCHHHDIHIHHHHH?EHHIHGCIIHIGIHIHIHDHHHHF@HHCHCCHIIHHHHEGEGEHHHHHCIH?FG?EHCIHIIIHECHDHIIIHEIHHHEIIIIIIHEFHHEGD@<@D
@HISEQ:969:HM2KJBCX2:2:1102:19147:30665 2:N:0:ACTATGCA
TCGCATGGATACCCCAACTATCCCTATTAATCATTACATCGATCCTAGAAACCAACAAAATAGAATCGGATGTCCTATTTCATTATTCCATGCTAATGTATTCAAGCGTGAGCCTGCTTTAAACACTCTAATTTTTTCAAGGTAACAGTCCTAATTCCCCGTGACACCAAATTAATGGCATTACGGTTCTTTAGAAGGTGAGAAATCAATAATATCAGTACATACCAACGGCATGACCGAAACATTGATCCCGAAATTCAACTACGAGCTTTTTAACTGCAACAACTTTAATATACGCTATTGGAGCTGGAATTACCGCGGCTGCTGGCACCAGACT
+
DDDDDIIIIIIIHIIIIIIIIIIIIIIIIIIIIIIIIIIIIIIIIIIIIIIIIIIIIIIIIIHIIIIIIIIIIIIIHIIIIIIIIIIIIIIIIIIIIIIIIHHIIHIIIIIHIIIIIIIIIIIIIIIIIIIIIIIIIIIIIIIIIIIIIIIIHIIIHIIIIIIIIIIIIIIIIIIIIIIIIIIIIIIIIIIIIIIIIIIIIIIIIIIIIIIIIIIIIIIIIIIIIIIIIIIIIIHGIIIIIIIIIIIIIIIIIIIIIIIIIIIIIIIIIIIIIIIIIIIIIIIIIIIIIIIIIIIIIIIIIIIIIIIIIIIIIIIIIIIIIIIIIIIIIIIIDDDDD
@HISEQ:969:HM2KJBCX2:2:1102:20402:31010 2:N:0:ACTATGCA
TCGCATGGATACCCCAACTATCCCTATTAATCATTACGTCGATCCTAGAAACCAACAAAATAGAATCAAACGTCCTATTTCATTATTCCATGCTAATGTATTCAAGCGTGCGCCTGCTTTAAACACTCTAATTTTTTCAAAGTAACAGTCCTGATTCCCCACGACACCAAATTAATGACATCGCGATTCTTCAGAAGGTAGGAACCAATAATGCCAGTGCGTACCGAGGCACGACCGACAATCTGATCCCGAAATTCAACTACGAGCTTTTTAACTGCAACAACTTTAATATACGCTATTGGAGCTGGAATTACCGCGGCTGCTGGCACCAGACTTGCCCTCCAA
+
DADDDIIIIIIIGIHIIIIIIIIIIIIIIIIIIIIIIIIIIIIIIIIIIIIIIIIIHFGHHHHHIIIIIIHIHIIIIIIIIIIIIIIIIHHIEHIHIIHEIIIIIHHGIIIHIIHHHHHIIGIIIIIIIHHIIIIIIIIIIIHIIIIHHIIIIIHHIIIIIIIHHHHIIIIIIHHIIIHHHIIIFIIGHIIIIIIIIIIIIIHHHIIIIIHHIIIHIIHIIHIIHIIIIIIIIIIIIIIIIIHGIIIIIIIIIIIIIHIIIHIIIHIIIIIIIIIIIIIIIIIIIHHIIIIIIIIIIIIIIIIIIIIIIIIIIIIIIIIIIIIIIIIIIIIIIIIIIIIIDDDDD
@HISEQ:969:HM2KJBCX2:2:1102:10665:32195 2:N:0:ACTATGCA
TCGCATGGATACCCCAACTATCCCTCGCATGGATACCCCAACTATCCCTATTAATCATTACGGTGGTCCTAGAAACCAACAAAATAGAACCATGCCGTCCTATTTTATTATTCCATGCTAATGTATTCAAGCAAAAATGCCTGCTTTAAACACTCTAATTTTTTCAAAGTAAAGGTCCTGGTTCCCCGCGGCATCCAATTAAGGACATCGCGGTTCTCCAGAAGGTGAGAAATTGACTGCACCAGTTCATACCCCGTGAGGCACGACCGATGCGCCAATCCCGAAATTCAACTACGAGCTTTTTAACTGCAACAACTTTAATATACGCTATTGGAGCTGGAATTACCGCGGCTGCTGGCACCAGACTTGCCCTCCAA
+
DDDDDIIIIIIIIIIIIIIIIIIIIIIIIIHIIIIGIHIIIIIIHIIIIIIIIIIIIIIIIIIIIIIIIIIIIIIIIIIIIIIIHIHIIIIIIHGEHHHHIGHHIIIIIIIIIIIIIIIIIIIIIIIIIIHIIIIIIIIIIIIIIIIIIHHIIIIIIIIIIIIIHIIIIIIIIHIIHIIIIIHIIIIIIIIIIIHIIIHIIIIIIIIHIIIIIIIIIIIIIIIIIIIIIIIIHIIIIIIIIIIIIIIIIIIIIIIIIIIIIIIIIIIIIIIIIIIHIIIIIIIIIIIIIIIIIIIIIIIIIIIIIIIIIIIIIIIIIIIIIIIIIIIIIIIIIIIIIIIIIIIIIIIIIIIIIIIIIIIIIIIIIIIIIIIIDDDDD
@HISEQ:969:HM2KJBCX2:2:1102:10513:32737 2:N:0:ACTATGCA
TCGCATGGATACCCCAACTATCCCTATTAATCATTACGGTGATCCTAGAAACCAACAAAATAGAATCATGCCGTCCTATTTTATTATTCCATGCTAATGTATTCAAGCAAAATGCCTGCTTTAAACACTCTAATTTTTTCAAAGTAAAGGTCCTGGTTCCCCGCGACACCCAATTAAGGGCATTGCGGTTCTCCAGAAGGTGAGAAATTGACTACACCAGTTCATACCCCTTAAGGCACGACCGATGTGTCAATCCCGAAATTCAACTACGAGCTTTTTAACTGCAACAACTTTAATATACGCTATTGGAGCTGGAATTACCGCGGCTGCTGGCACCAGACTTGCCCTCCAA
+
BDCDDIIIIIIIIIHIIIIIIIIIIIIIIIIIIIHHHIIIIIIGIIIIIHHFHIIIIIIGIIIIIIIIIEHHIHIIHIIIHIIIHHIICFHHIEHH@GHIIFHHHIHIIIIHIIIIIIIIIIHHEHIGHHHIIIIHIIHIIIIIIIIIHHIIIHIIHHHFIIHIHIHHIHIIIIIIIIIIIIIIIIHIIIIIIIIIIIIIIIIIIHIIIIIIIIIIHIIIIIIIIIIIIIIIIIIIIIIIIIHHIIIIIIIIIIIIIIIIIHIIIIIIIIIIIIIIIIIIIIIIIIIIIIIHHIIIIIIIIHIIIIIIIIIIIIIHIIIIIIIIIIIIIIIIIIIIIIIIHIIIIIIDDDDD
@HISEQ:969:HM2KJBCX2:2:1102:5210:33842 2:N:0:ACTATGCA
TCGCATGGATACCCCAACTATCCCTATTAATCATTACGGTGATCCTAGAAACCAACGAAATAGAATCAGTCCGTCCTATTTCATTATTCCATGCTAATGTATTCAGACGATAGTCTGCTTTAAACACTCTAATTTTTTCAAAGTAACAGTCCTGATTTCCAACCACACCAAATAAATGGCATGAAAGTTCCTCAGAAGGTAGAGATCCATCTCACCAGTGCAGACAATTAAGCCTGACCAATGGGTAGACCCCGAAGTTCAACTACGAGCTTTTTAACTGCAACAACTTTAATATACGCTATTGGAGCTGGAATTACCGCGGCTGCTGGCACCAGACTTGCCCTCCAA
+
DDDDDIIIIIIIIIIIIIIIIIIIIHIIIIIIIIIIIIIIIIIIIIIIIIIIIIIIIIIIIIHIIHIIIIIIIIFHIIIIIIIIIIHIHIHIIGIIIIIIIHHIIIIIIIII<HIIIIIIIIIIHIIHIIIIHIIIIHIHIIIIIHIHIHHIIIGIIIIIHFIIHIIHHHIHHIIIIHHIIIHHHHIIHHHHEFHGHHIHIGHEGCCHDFHGIHHGHFHHFHHIIIIIIIIHGIHGHFHIHHFHGGGHHGIIIHIGIIIHHHHIHIHGHHIIHHHHHIGIHHEFIIIHIIIIHHIIIGIHFIHHGIIIHGHHIIIHHHIIIIIIHGHHHGHHHGHIGIHHHEDD<DD<
@HISEQ:969:HM2KJBCX2:2:1102:18571:33911 2:N:0:ACTATGCA
TCGCATGGATACCCCAACTATCCCTATTAATCATTACGGTGGTCCTAGAAACCAACAAAATAGAACCACAACGTCCTATTCTATTATTCCATGCTAATCTATTCAAGCAATAGCCCGCTTTAAACACTCTAATTTTTTCAAGGTAATGGTCCTGGCTCCCCAACACACCCAATTAAGGACATACTGGTTCACCAGAAGGAAGACCCGACAACAGGACAGTACTCGCCAAAGACGGACCGCCCGGCCAAGTCTAAAATTCAACTACGAGCTTTTTAACTGCAACAACTTTAATATACGCTATTGGAGCTGGAATTACCGCGGCTGCTGGCACCAGACTTGCCCTC
+
DDDCDIIIIIIIHIIHIIIIIIIIIIIIIIIIIIIIIIFHHIHHHIHHIIIIIIIIIIIHIIHGGHEHHEHGHHICHHHIEIIIIHHHHHIIHGIIIIIHIIHIIIHHIHIIIGHHIIIHIIIIIIHHIIIIIIIHIIIIIIHIIHHHIIHIHEHIHHHIIIIIIIHIIHHHFGHHIIIIIIIIIHHIIIIIIIIIIIIIIHIHCGIIIIIIIIIIIIIHIGHIIIIIHIIHIIIIIIIIIIHIIIIGIHIHIIIIIHIIIHIHIIIIIHIIIIHHIIIIIIIHIIIIIIIGIHHGIHHIHHIIIIIIIIIIIIIIIIIIIIIIIIIIIIIIHIIIIIIDDDDD
@HISEQ:969:HM2KJBCX2:2:1102:5736:34735 2:N:0:ACTATGCA
TCGCATGGATACCCAACTATCCCTATTAATCATTACGTCAATCCTAGAAACCAACAAAATAGGTTTGAACGTCCTATTTCATTATTCCATGCTAATGTATTCAAGCGTTTGCCTGCTTTAAACACTCTAATTTTTTCAAAGTAACAGTCCTGACTCCCCACGACACCAAATTAATGACATCATGGTTCATCAGAAGGGAGGAATCAACGACCCCAGTGCGTACCGAAGGCACGACCGACGTATTGATCCCGAAATTCAACTACGAGCTTTTTAACTGCAACAACTTTAATATACGCTATTGGAGCTGGAATTACCGCGGCTGCTGGCACCAGACTTGCCCTCCAA
+
DDDDDIIIIIIIIIIIIIIIIIIIIIIIIIIIIIHIIHHIIIHIIIIIGIIIIIIIIIIIGIHHIIIIIIGHIIHIIIIIIIIIIHIIIIIIHIHHIIIIIHIIIIIIIIIIIIIIIIIIIIIIIHIIHIHIIIIIIIGIIIIIHIHHIIGHIIIIIIHIIGIIIIIIIHHHIIIHIIHHIIHIIIIIIIIIIIIIIIIIIHHIIIIIHEIIIIIIIIIIIIIIHIIIIIIIIIIIIHIH<GGGIIHIIIIIIIHHIIIIIIIIIIIIIIIIHIIIIIIIIIIIGIIIIIIIIIIIIIHHIIIIIIIIIIIIIIIIIIIIIIIIIHIIIIIIIIIIIIIIDDDDD
@HISEQ:969:HM2KJBCX2:2:1102:9296:34532 2:N:0:ACTATGCA
TCGCATGGATACCCCAACTATCCCTATTAATCATTACGTCGATCCTAGAAACCAACAAAATAGAATCAAACGTCCTATTTCATTATTCCATGCTAATGTATTCAAGCGTAAGCCTGCTTTAAACACTCTAATTTTTTCAAAGTAACAGTCCTGATTCCCCACGACACCAAATTAATGACATCGCGGTTCTTCAGAAGGTAGGAACCGATAATGCCAGTGCGTACCGAGGCACGACCAACAATTCGATCCCGAAATTCAACTACGAGCTTTTTAACTGCAACAACTTTAATATACGCTATTGGAGCTGGAATTACCGCGGCTGCTGGCACCAGACTTGCCCTCCAA
+
DDDDDIIIIIIIIIIIIIIIIIIIIHIIIIIIIIIHIHIIIIHIIIIIHIIIEHIIIHHHHIFEHHIIIIGIHIHEHHIIHIIIIIICHHHHIHIIIIIIIIIHHIIIIIIIIIIIIIIHHIIIIIIIIIIIIIIIIIIIIIIIHIIIHIIIIHIIIHHIIIIHIIIIIIIHHIHHIHIIIIIIIIIIIHIIIIIIIIIIIIIIIIIIIIHIIIIIIIIIIIIIIIIIIIIIIIIIIIIIIHGFIIHIIIIHIIIIIIIIIIIIIIIIIIIIIIIIIIIIIIIIIHIIIIIIIIIIIIIIIIIIIIIIIIIIIIIIIIIIIIIIIIIIIIIIIIIIIIIIDCDDD
@HISEQ:969:HM2KJBCX2:2:1102:4216:34959 2:N:0:ACTATGCA
TCGCATGGATACCCAACTATCCCTATTAATCATTACGTCAATCCTAGAAACCAACAAAATAGGATCAAACGTCCTATTTCATTATTCCATGCTAATGTATTCAAGCGTTAGCCTGCTTTAAACACTCTAATTTTTTCAAAGTAACAGTCCTGTTTCCCTGCAACACCAAATTAATGACATTACAGTTCTTCAAGAAGGAGGAACCAGTAAAGCTAGTACATACCAGAGGCACGACCAACCTACTAATCCCGAAATTCAACTACGAGCTTTTTAACTGCAACAACTTTAATATACGCTATTGGAGCTGGAATTACCGCGGCTGCTGGCACCAGACTTGCCCTCCAA
+
DADDDIIIHIHHHHHGIIIIIIEHHIIIIIHGFHHEHHHIHHHHHGHIIIIGHHIIIIIIIIEIFIIIHHHHHIIIHIIIIIIIIGIIIIHIHFHIIIIIIIIHGHIIIIHIIIIHFHIIIIIIIIHHGHHHHHIIHGIIHIIIIIIIIIIGHHHHIHIIIIIHHIHIHIIIIIHIHHIIIIIIIIIHIIHIIIIIIHHHHHHIIIIIIIHFF1HHIIIHIIHHIIIIHIHIIHHHHHIHHEFDHIHIHIIIHIIHHIHHIHIGGIIIIIIIIIIIIIHIHIIIIIIIIIHIHHIGIIHHIIIIIIIIHIHIHIIIIIIIIIIIIIIHGIIIIIIIIHIIADDDD
@HISEQ:969:HM2KJBCX2:2:1102:11636:33923 2:N:0:ACTATGCA
TCGCATGGATACCCCAACTATCCCTATTAATCATTACGTCAATCCTAGAAACCAACAAAATAGGATCAACGTCCTATTTCATTATTCCATGCTAATGTATTCAAGCGCGAGCCTGCTTTAAACACTCTAATTTTTTCAAAGTAACAGTCCTGATTCCCCACCACACCAAATTAATGACATGATGGTTCGTCAGAAGGTAGAAACCAGTAACGCCAGTACGTACCTAAGGCACGACCAACGAACTGATCCCGAAATTCAACTACGAGCTTTTTAACTGCAACAACTTTAATATACGCTATTGGAGCTGGAATTACCGCGGCTGCTGGCACCAGACTTGCCCTCCAA
+
DDDDDIIIIIIIHIIIIIIHIIIHIIIIIHIIHIIIIHIIIIIIIIIIHIIIIIIIIIIIIHHIIIIIIIIHIHHHIIIIIIIHIHIGIIIIIHIIIIIIIIIIIIIIIIHIIHIIIIIHIIIIIHIIIIIIIIIIIIIIIHIIIIIIIIIIIIFIIIIHIIIIIIIIIIHIHHIIHIIIGIIIIIIIIHIIIIIIIIIIIIIIIIIIIIIIIIIIIIHIIIIIIIIIIIIIIIIIIIIIIIHHIIIIIIIIIIIIIIIIIIIIHIIIIIIIIIIIIIIIIIIIIIIIIIIIIIIIIIIIIIIIIIIIIIIIIIIIIIIIIIIIIIIIIIIIIIHIIIIIDDDDD
@HISEQ:969:HM2KJBCX2:2:1102:6819:35146 2:N:0:ACTATGCA
TCGCATGGATACCCCAACTATCCCTATTAATCATTACGGTGATCCTAGAAACCAACAAAATAGAACCATGCCGTCCTATTCTATTATTCCATGCTAATGTATTCGAGCAAAATGCCTGCTTTAAACACTCTAATTTTTTCAAGGTAAAGGTCCTGGTTCCACATGACACCCAATTAAGGACATCATGCTTCTCCAGAAGGTGAGAAATCAACTGCGACAGTTCATACCCCTTAAGGCACGACCATCACGTCAATCCCGAAATTCAACTACGAGCTTTTTAACTGCAACAACTTTAATATACGCTATTGGAGCTGGAATTACCGCGGCTGCTGGCACCAGACTTGCCCTCCAA
+
DDDDDIIHIIHIHIHIHIIGIHIIIIGHIIIIIIIHIIHHIHIGHHHGHCHHHHHHHIHIIHCHHIIIIGGHIIHIIIHHHIHIIIIHHIHIIIHIEHHC@GGHIIHHHIIHGHHIEHHIHIIIIHHHHEHHHIIHHIHHIIIIIIIIIIIGIIIIIIHIIHIIIIIIIHIIIIIHIIIIIIIIIIIHIIIIIIIIIIHIIGIIIIIHIIHHIIIHHEIIIIIHIHIIIIIIIIIIIIIIHHIIIIHIIIHIIIIIIHIIIIIIIIIHHIIIIHHIIIIIIIIIIIIIIIIIIIIIIIIHIIIIIIIIIIIIIIIIIIIIGIIIIIIIHIIIIIIIIIIHIIIIIIIDDDDD
@HISEQ:969:HM2KJBCX2:2:1102:3602:35029 2:N:0:ACTATGCA
TCGCATGGATACCCCAACTATCCCTATTAATCATTACGTCGATCCTAGAAACCAACAAAATAGAATCAAACGTCCTATTTCATTATTCCATGCTAATGTATTCAAGCGTAAGCCTGCTTTAAACACTCTAATTTTTTCAAAGTAACAGTCCTGATTCCCCACGACACCAAATTAATGACATCGCGGTTCTTCAGAAGGTAGGAACCGATAATGCCAGTGCGTACCGAGGCACGACCAACAATTCGATCCCGAAATTCAACTACGAGCTTTTTAACTGCAACAACTTTAATATACGCTATTAGAGCTGGAATTACCGCGGCTGCTGGCACCAGACTTGCCCTCCAA
+
CDDDCIIHFIHIEHCHHHHHIIHIIIIIIIIFHIHIHHIIIIIHHHIIIIIHHIIIIIIIIIHIIIIIIHIHIGHIIIHHHHIIIIIGHHHHEHHHEHHIIHIIIIIIIIIEGIIIHIIIIIIIIIIHIIIIIIIHHIHIIIIHIIIIIIIIIIIHIIIIHIIHIHIIIIIHIIHIIIIIHIIHEIIIIIIIIIIIIIIIIIIIHIIIIIHIIIIIIIIIIIIIIIIIGIIHIIIIIIHIHFDHIIIIIIIIIIHIIHIHIHIIIIIIIIIIHIHIIIIIIIIIIIIIIIIIIIIIIIIIIIIIIIIIIIIIIIIIIIIIIIIIIHIIIIIIIIIIHIIIDDDDD
@HISEQ:969:HM2KJBCX2:2:1102:11724:35657 2:N:0:ACTATGCA
TCGCATGGATACCCCAACTATCCCTATTAATCATTACGGTGATCCTAGAAACCAACGAAATAGAATCAGTCCGTCCTATTTCATTATTCCATGCTAATGTATTCAGACGATAGTCTGCTTTAAACACTCTAATTTTTTCAAAGTAACAGTCCTGATTTCCCATCACACCAAATAAATGGCATGAAAGTTCCTCAGAAGGTAGAGATCCATCTCACCAGTGCAGACAATTAAGCCTGACCAATGGGTAGACCCCGAGGTTCAACTACGAGCTTTTTAACTGCAACAACTTTAATATACGCTATTGGAGCTGGAATTACCGCGGCTGCTGGCACCAGACTTGCC
+
DDDDDIIIIIIIIIIIIIIIIIIIHIIIIIIIIIIIIIIIHIIIIIIIIIIIIIIIIIIHIIIIIIIHHIIGHIIHIIIIIIIIIIIIIHIIIIIIIIIIIIIIIIIIIIIIIIIIIIIIIIIHIIIIIIIIIIIGHIIIIIIIIIIIIIIIIHIIIIIIIIIIIIIHIIIIIIIIHIIIIIIIIIIIIIIIIIIIIIIIHIIIIIIIIIIIIIIIIIIIIIIIIIIIIIIHIIIIIHIIHIIIIIHIIIGIIIIIIIIIIIIIIIIIIIIIIIIIIIIIIIIIIIIIIHIIIIIIIIIIIIIIIIIIIIIIIIIIIIIIIIIIIIIIIIIIIIIIIDDDDD
@HISEQ:969:HM2KJBCX2:2:1102:19020:35649 2:N:0:ACTATGCA
TCGCATGGATACCCCAACTATCCCTATTAATCATTACATCGATCCTAGAAACCAACAAAATAGGATCAAACGTCCTATTTCATTATTCCATGCTAATGTATTCAAGCGTTAGCCTGCTTTAAACACTCTAATTTTTTCAAAGTAACAGTCCTGTTTCCCTGCAACACCAAATTAATGACATTACAGTTCTTCAAGAAGGAGGAACCAGTAAAGCCAGTACATACCAGAGGCACGACCAACTTACTAATCCCGAAATTCAACTACGAGCTTTTTAACTGCAACAACTTTAATATACGCTATTGGAGCTGGAATTACCGCGGCTGCTGGCACCAGACTTGCCCTCCAA
+
DDDDDIIIIIIIIIIIIIIIIIIIIIIIIIIIIIIIIIIIIIIIIIHIIIIIIIIIIHIEHIIIHHIIIIIIIIIIIIIIIIIIIIIIIIIIIIIIIIHIIGIIIIIIIIIIHIIIIIIIIHIIIIIIIIIIIIIIIIIIIIIIIIIIIIIIIIIIIIIIIIIIIIIIIIIIIIHIIIIIIIIIIIIIIIIIIIIIIIIIIIIIIIIIIIIIIIIIIIIIIIIIIIIIIIIIIIIIIIIIIIIIIIHHIIIIIIIIIIIIIIHHIIIIIIIIIIIIIIIIIIIIIIIIIIIIIIIIIIIIIIIIIIIIIIIIIIIIIIIIIIIIIIIIIIIIIIIIIIIIIDDDDD
@HISEQ:969:HM2KJBCX2:2:1102:13073:36851 2:N:0:ACTATGCA
TCGCATGGATACCCCAACTATCCCTATTAATCATTACTTCGGTCCTAGAAACCAACAAAATAGAACCAAAGTCCTATTTTATTATTCCATGCTAATGTATTCAAGCGAATGCCTGCTTTAAACACTCTAATTTTTTCAAAGTAAAAGTCCTGGTTCCCTGCCGCACTGAGTAAACAACACGACAGCTCACCAGAAGGGAAGACCCAGTCAGGACAGTACATGCCCGAGGGCAGACCGTCCAACCGGGCCTAAAATTCAACTACGAGCTTTTTAACTGCAACAACTTTAATTTACGCTATTGGAGCTGGAATTACCGCGGCTGCTGGCACCAGACTTGCCCTCCAA
+
DDDDDIIIHIIIIIIIIIIIIIIIIHIIIIIIGIIIHIIHIIIHDHHHCHHIIHHIIIGIHHIGHIIGEHIIGHIFHIIIIHIHIIHIIIIFHIGHIIHHIHIIIIIIIIIHIIIIIIIHHHHIHIIIIIIIHIIHIIHHIIIHHIHHIIHEHIHIIHIIIIIIIHIIIIIIGIIHIIIIHHIIIHHIIIIIIIIIIIIHHIIIIIIHIIHHHIIIIIIIIIIIIIIHIIIIIII<IIIIIHHHIHIIHHIIIIIIIIIIIIIIIIIIIIIIIIIHIIIIIIHIHHGIIIIIIIIIIIIIIHIIGIIIIIIIIIIGIIIIIIIIIIIIIIIIIIIIIIIHDDDDB
@HISEQ:969:HM2KJBCX2:2:1102:11650:37458 2:N:0:ACTATGCA
TCGCATGGATACCCCAACTATCCCTATTAATCATTACGTCGATCCTAGAAACCAACAAAATAGGTTCGATCGTCCTATTTCGTTATTCCATGCTAATGTATTCAAGCGCGAGCCTGCTTTAAGCACTCTAATTTTTTCAAAGTAACAGTCCTGTTTCCCCGCAACAACAAATTAATGCCATCACGGTTCTACAAGAAGGAGGGACCAGTGAGGCCAGTGCATACCAGTGGCACGACCAACCTACTGGCCCCGAAATTCAACTACGAGCTTTTTAACTGCAACAACTTTAATATACGCTATTGGAGCTGGAATTACCGCGGCTGCTGGCACCAGACTTGCCCTCCAA
+
CDCDDHIIIIIIIIHIIIHIIIIIIHIIIIIHFIHEFHHHIIIHIIIIIIIIIIIIHEEHHIF1FHIGEHHHIIFHHIHHCHHFHIIIIIIIGHCCIHHIIIHHIIIHDCHIHIIIHHHIHIHIIHIIHHIIIIIHHHHGIHIHIIIHHHGHHHIIHCHHHECHHIIHIIIIIIHIIIHIIIIIHIIIIIIIIIGIHIIIIGIIIIIIIIIHIIHIIHIIIIIIIIIIIIIIIIIGIIHIIIHGEIIHGIIIIIIIIIIHIIHIHHIHIHIIHFHIIIIHIIIIIIIHIHIIHIIIIIIHIHIIIIIHIIIIIIHIGIIIIIIIIIGIIIIHIHIIIIIHHDABBA
@HISEQ:969:HM2KJBCX2:2:1102:12598:37346 2:N:0:ACTATGCA
TCGCATGGATACCCCAACTATCCCTATTAATCATTACGGTGATCCTAGAAACCAACGAAATAGAATCAGTCCGTCCTATTTCATTATTCCATGCTAATGTATTCAGACGATAGTCTGCTTTAAACACTCTAATTTTTTCAAAGTAACAGTCCTGATTTCCCATCACACCAAATAAATGGCATGAAAGTTCCTCAGAAGGTAGAGATCCATCTCACCAGTGCAGACAATTAAGCCTGACCAATGGGTAGACCCCGAAGTTCAACTACGAGCTTTTTAACTGCAACAACTTTAATATACGCTATTGGAGCTGGAATTACCGCGGCTGCTGGCACCAGACTTGCCCTCCAA
+
DDDDDIIIIIIIIIIIIIIIIIIIIIIIIIIIIIIIIIIIHIIIIIIIIIIIIHIIIIIIIIIIHIIIIIIIIIIHIIIIIIIIIIIIIIIIIIIHIIIIIIHIIIIIIIIIIIIIIIIHIHIIIIIIIIIIIIIIIIIIIHIIIIIIIHIIIIIIIIIIIIIIIIIIIIIIIIIIIIIGIIIIIIIIIHIIIIIIIIIIIIIIIIIIIIIIIIIIIIIIIIIIIIIIIIIIIIIIHIIIIIIIIHHIIIIIIIIIIIIIIIIIIIIIIIIIIIIIIIIIIIIIIIIIIIIIIIIIIIIIIIIIIIIIIIIIIIIIIIIIIIIIIIIIIIIIIIIIIIIIIIIDDDDD
@HISEQ:969:HM2KJBCX2:2:1102:7484:37678 2:N:0:ACTATGCA
TCGCATGGATACCCCAACTATCCCTATTAATCATTACGTCGATCCTAGAAACCAACAAAATAGAATCAAACGTCCTATTTCATTATTCCATGCTAATGTATTCAAGCGTGCGCCTGCTTTAAACACTCTAATTTTTTCAAAGTAACAGTCCTGATTCCCCACGACACCAAATTAATGACATCGCGGTTCTTCAGAAGGTAGGAACCAATAATGCCAGTGCGTACCGAAGCACGACCGACAATTTGATCCCGAAATTCAACTACGAGCTTTTTAACTGCAACAACTTTAATATACGCTATTGGAGCTGGAATTACCGCGGCTGCTGGCACCAGACTTGCCCTCCA
+
DDDDDIIIIIIIIIIIIHIIHHIIIIIIIIIIIIIHIIIIIIIIIIHIIIIIIIIIIFIIIIIHIIIIIIHIGHHIIHHIIIIIIIIIIIIIIIIIIIIIIHHIIIIHIIIIIIIIIHIHIIIIIIIIIIIIIHIIIHIIIIIIIIIIIIIIIHHGIIIHIIIIIIIIIIIIIHIIGIIIGIIIIIIIIIIHIIHGIIIIIIIIIIIIIGIIIIIIIIIIHHHIIIIIIIIIIIIIIIIIIIHIIIIIIIIIIIIIIIIIIIIIIIIIIIIIIHIIIIIIIIIIIIIIIIIIIIIIIHHIIHHIIIIIIIIIIIIIIIIIIIIIIIIIIIIIIIIIIIIDDDDD
@HISEQ:969:HM2KJBCX2:2:1102:20023:37634 2:N:0:ACTATGCA
TCGCATGGATACCCCAACTATCCCTATTAATCATTACGTCAATCCTAGAAACCAACAAAATAGGATCGTCGTCCTATTTCATTATTCCATGCTAATGTATTCAAGCGTTAGCCTGCTTTAAACACTCTAATTTTTTCAAAGTAACAGTCCTGTTTCCCCGCAACACCAACTTAATGGCATTACGGTTCTACAAGAAGGAGGAATCAGCAAAGCCAGTGCATACCAGTGGCACGACCAACTTGCTGACCCCGAAATTCAACTACGAGCTTTTTAACTGCAACAACTTTAATATACGCTATTGGAGCTGGAATTACCGCGGCTGCTGGCACCAGACTTGCCCTCC
+
DDCCBEHHHIIIFHHHCGHIIHHHHHFHHFFGHHIHIIHE@G1DEHHCCGHFEHH@EHHHHHEFH?GHHGHCG=CGEDEHFGFH@E?111CCGHHCHGHHE1<DHGGEDE@HB@FFGCCGGHCEFF1<HGFHHE8EFEGHHDF?@F?DCFHIIEHHH5<.7CECH@GHHGC?G@HHIIHIHIHHHFGHCFCF?HIHHFE<CGH@HGGHCDGB1@C@9CCE@EHH8C6ECHHHEEEIHHF@FC<1C<EGEE<G@IHHIHHHD<<1F1<1CHHEFC@?IHFGEEGD<11IIHGECEEF?E@EF<1H@IIHEGHHCCE<<H@FHHIIHHEF?GD<DIIIIICDDDC
@HISEQ:969:HM2KJBCX2:2:1102:18224:38467 2:N:0:ACTATGCA
TCGCATGGATACCCCAACTATCCCTATTAATCATTACGGTGATCCTAGAAACCAACGAAATAGAATCAGTCCGTCCTATTTCATTATTCCATGCTAATGTATTCAGACGTTAGCCTGCTTTAAACACTCTAATTTTTTCAAAGTAACAGTCCTGATTTCCAATCACACCAAATTAATGACATGAAAGTTCCTCAGAAGGTAGAGATTTATCTCACCAGTACAGACAATTAAGCCTGACCAATGGGTAAACCCCGAAGTTCAACTACGAGCTTTTTAACTGCAACAACTTTAATATACGCTATTGGAGCTGGAATTACCGCGGCTGCTGGCACCAGACTTGCCCTCCAA
+
DDDDDIIIIIIIHIIIIIIIIIHIIIIIIIIIIIIIIIIIIIIIIIIIIIIIHIIIIHHIIIHHHIHHHIIIIIIIIIIIIHHIIHHHHIIIHGIIIIHIIIHIIIHIIIIIIIIIIIIIIIIIIHIIIIIIIHIIIIIIIIIIIIIIIHIIIHIIIIIIIHHHIIHIIIIIIIIHHIIIIIIIIIIIHIGIIIIIIIIIIIIIIIIHHHHIHIIHIIIIIIIIIIIHIIIIIIIHIHIIIIIIHHHIIIIIIIIIIIHIIIIIIIIIIIIIIIIIIIIIIIIIIIIHGGIIIIIIIIIIIIIIIIIIIIIIIIIIIIIIIIIIIIIIIIIIIIIIIIIIIIIDDDDD
@HISEQ:969:HM2KJBCX2:2:1102:16432:38332 2:N:0:ACTATGCA
TCGCATGGATACCCCAACTATCCCTATTAATCATTACGGTGATCCTAGAAACCAACAAAATAGAACCATGCCGTCCTATTCTATTATTCCATGCTAATGTATTCGAGCAAAATGCCTGCTTTAAACACTCTAATTTTTTCAAGGTAAAGGTCCTGGTTCCACATGACACCCAATTAAGGACATCATGCTTCTCCAGAAGGTGAGAAATCAACTGCGACAGTTCATACCCCTTAAGGCACGACCATCACGTCAATCCCGAAATTCAACTACGAGCTTTTTAACTGCAACAACTTTAATATACGCTATTGGAGCTGGAATTACCGCGGCTGCTGGCACCAGACTTGCCCTCCAA
+
DDDDDIIHIIIIIIIHIIHIHGHHGHIIIHIHHIIIHI=HHIIHIIIIIIIIIIIIIIIIIIIHHHGHHHCFCHHGGHHIHIHHHGHHHEHHIHFHGHHHHFH??HGHIIIIHHHHEGHIIHHHGIHEGHIHHHHHHIIIHHHHIIHHIHIIIIIHHGHHIIHFGHHHHHIIIIHIIIHHEIIIIIIIHIIIIIIIIIIIIHI9IIIIHIIIIHHGHEHHHHIIIIIGHHGGHIII<IIIIHIIIIHIIIHHFIIIIIIIIIIIIIIIIHIIHIIIIIIIIIIIHHIIIIIHHIIIIIIIIIIHIIIIIIIIIHHIIIIIIIIIIIIIIIIIIIIIIIIIIIIIIIIDDDDD
@HISEQ:969:HM2KJBCX2:2:1102:14487:38560 2:N:0:ACTATGCA
TCGCATGGATACCCCAACTATCCCTATTAATCATTACATCGATCCTAGAAACCAACAAAATAGAATCTGATGTCCTATTTCATTATTCCATGCTAATGTATTCAAGCGTAAGCTTGCTTTAAACACTCTAATTTTTTCAAGGTAACAGTCCTAATTCCCCATAACATCAAATAAATGACATTATGGTTCTTTAGAAGGTGAGAACCAATAAAACCAGTACATACCAAGGCATGACCGATTCCTTGATCCCGAAATTCAACTACGAGCTTTTTAACTGCAACAACTTTAATATACGCTATTGGAGCTGGAATTACCGCGGCTGCTGGCACCAGACTTGCCCTCCAA
+
DDADDIHHGH@CCFHECHIIHICEGFHHHFIEHEHECGFH=HHI=H1<FHHFHFFEHHHF1CCC@@FHF<1C1<@CCHHEEHHHGEHIFHCCFHHHHFGHEFFHHHECEHIHHHIHFHHEG<CHH6?HEH8<GHIHHGC?EHHHGFHEC<HCHHGGGHHHH@HFHHE@IGF<0ECD?GIIHFIGHECDHCEFGEHGDEFGIIIIIHHHH:HCF@?GEHHHHGHGHHDIGFIHCHIGGGHGHHF<HDHCHE@D<GIIIHHEC/EEHHG?HHHEHEIIGHHHFCIGC@@CF1@HHHHHGHHHHGIHHIHHHIHHHD?IIHFHHCHIIIHHHIHFCC1HIIIHDDDD@
@HISEQ:969:HM2KJBCX2:2:1102:20818:38989 2:N:0:ACTATGCA
TCGCATGGATACCCCAACTATCCCTATTAATCATTACGTCAATCCTAGAAACCAACAAAATAGGATCAAACGTCCTATTTCATTATTCCATGCTAATGTATTCAAGCGTTAGCCTGCTTTAAACACTCTAATTTTTTCAAAGTAACAGTCCTGTTTCCCTGCAACACCAAATTAATGACATTACAGTTCTTCAAGAAGGAGGAACCAGTAAAGCCAGTACATACCAGAGGCACGACCAACTTACTAATCCCGAAATTCAACTACGAGCTTTTTAACTGCAACAACTTTAATATACGCTATTGGAGCTGGAATTACCGCGGCTGCTGGCACCAGACTTGCCCTCCAA
+
DDDDDIIIIIIIIIIIHIIIIIIIIIIIIIIIIIIIIIHHIIIIIIIIIIIIHIIIIHIGIIHHIIIIIIIIHIHIIIIIIIIIIIIHIIIHGHHEHIIIIIHIIIIIIHIIIHIIIHIIHIHIIIIIIHIIHIIIIIIHIIIIIIIIIIIIIHHHIIIIIIIIIIIIIHHHHHHIIIIIIIIIIIIIIIIIIIIIIIIHGIHHIIIIIIIIIIIIIIIIIIIIIIIIIIIIIIIIIIIIIIIHHIIHIIIIIIIIIIIIIIIIIIIIIIIIIIIIIIIIIIIIIIIIIIIIIIIIIIIHHIIIIIIIIIIIIIIIIIIIIIIIIIIIIIIIIIIIIIIIIDDDDD
@HISEQ:969:HM2KJBCX2:2:1102:15161:39110 2:N:0:ACTATGCA
TCGCATGGATACCCCAACTATCCCTATTAATCATTACGTGGTCCTAAAACCAACAAAATAGAACCATCGTCCTATTTATTATTCCATGCTAATGTATTCAAGCAAAAATGCCCGCTTTAAACACTCTAATTTTTTCAAAGTAAAGGTCCTGGTTCATCGAAACACCCAGAGCATCCCAACTCACCAGAAGGTGAGAAATTGGCTACACACTGTTTCATGCCCCTAAAGGCAAGACCGATATATCCCAATCCCGAAATTCAACTACGAGCTTTTTAACCGCAACAACACTAATATACGCTATTGGAGCTGGAATTACCATGGCTGCTAATACCAGACTTGCCCTCCAA
+
DDDDDIIIIIIIIIIIIIIIIIIIIIIIIIIIIIIIIIIIIIIIIIIIIIIIIIIIIHIHIHIIIIIIHIIIIIIIIIIIIIIIIIIGHIIIIGIHIIIIIIIIIIIIIIIIIIIIIIIIIIIIIIIIIIIIIIIIIIIIIIIIIIIHIIHIIIIIIIIIIIIIIIIIIIIIIIIIIIIIIIIIIIIHIIIIIIHIIIIIIIIHIIIIIIIIIIIIIIIIIIIIIIIIIIIIIIIIIIIIHIHHHDIIIIIIIIIIIIIIIIIIIIIIIIIIIIIIIIIIIIIIIIHIIIIIIIHIIIIIIIIIIIIIIIIIIIIIIIIIIIIIIIIIIIIIIIIIIIIIIIDDDDD
@HISEQ:969:HM2KJBCX2:2:1102:16704:39625 2:N:0:ACTATGCA
TCGCATGGATACCCCAACTATCCCTATTAATCATTACGGTGATCCTAGAAACCAACAAAATAGAACCATGCCGTCCTATTCTATTATTCCATGCTAATGTATTCGAGCAAAAATGCCTGCTTTAAACACTCTAATTTTTTCAAGGTAAAGGTCCTGGATCCGCAAGACACCCAATAAAGGACATCAAGTTTCTCCAGAAGGTGAGAAATCAACAGTAACAGTTCATACCCCTTAAGGCATGACCATCACGTCAATCCCGAAATTCAACTACGAGCTTTTTAACTGCAACAACTTTAATATACGCTATTGGAGCTGGAATTACCGCGGCTGCTGGCACCAGACTTGCCCTCCAA
+
DDDDDIGIIHIIIIIIIIIIIIIIIIIIIIIIIIIHIHHIHIIIIIIIIIIHIIIIIHIIIIGHFIIHIHII?DEHIIFHHIIIIIIIIIIIHIIIIIIHIEHIHHIIIIIIIHHHIIIIHHIIIIIIIIIIIIIIIIHIIHHIIHHIIIIIIIIIHIIIHHIIIIHHGGHHIIHHHIIHHHIIIIIIIIHIGIHIIIIHIIHIIIIIIIHIIIIHHHIIIIIIIIIIIIIIIHHIIIIIIIIIIIHGIIHFIIIIHIIIIIIIIIIHIHIIHHGIIIIIIIIIHIIIIIIIIHIIIIHHGIIIIIIIHIIIIIIIIIIIIIIIIIIIIIIIIIIIIIIIIIIIIIIIDDDDD
@HISEQ:969:HM2KJBCX2:2:1102:19167:39896 2:N:0:ACTATGCA
TCGCATGGATACCCAACTATCCCTATTAATCATTACGGTGATCCTAGAAACCAACAAAATAGAACCATGCCGTCCTATTCTATTATTCCATGCTAATGTATTCGAGCAAAATGCCTGCTTTAAACACTCTAATTTTTTCAAGGTAAAGGTCCTGGTTCCACATGACACCCAATTAAGGACATCATGCTTCTCCAGAAGGTGAGAAATCAACTGCGACAGTTCATACCCCTTAAGGCACGACCATCACGTCAATCCCGAAATTCAACTACGAGCTTTTTAACTGCAACAACTTTAATATACGCTATTGGAGCTGGAATTACCGCGGCTGCTGGCACCAGACTTGCCCTCCAA
+
DDDDDIIIIIIIIIIIIIIII1DHIIIIHIIIIIHIIHIIHIIIIHIIIIIIHIIIIIIIIIIIIIIIIIIIHIIGHHHHIIIIIHIIIIIIIIIIHHIIIIHIIHIIIIIIIIIIIIHIHIIIIIIIIIIHIIIIIIIIIIIIHHIIHIIIIIIIIIIIIIHHHIIIHIIIIIIIHIIIIIIIIIIHHIIIIIIIIIIIHIIIHHIIIIIIIIIIIIIHIIIIIIIIIIIIIIIIIIIIIIIIIIIIIHIIIIIIIIIIIIIIIIIIIIIIIIIIIIIIIIIIIIIIIIIIIIIIIIIIIIIIIIIIIIIIIIIIIIIIIIIIIIIIIIIIIIIIIIIIIIIIIIDDDDD
@HISEQ:969:HM2KJBCX2:2:1102:6952:40205 2:N:0:ACTATGCA
TCGCATGGATACCCCAACTATCCCTATTAATCATTACGTCGATCCTAGAAACCAACAAAATAGGATTAACGTCCTATTTCATTATTCCATGCTAATGTATTCAAGCGTTAGCCTGCTTTAAACACTCTAATTTTTTCAAAGTAACAGTCCTGATTTCCCGCAACACCAAATTAATGACATCACGGATCGTCAAGAAGGAGGAATCAGTAAAGCCAGTGCATACCAATGGCATGACCGACTTACTAACCCCGAAATTCAACTACGAGCTTTTTAACTGCAACAACTTTAATATACGCTATTGGAGCTGGAATTACCGCGGCTGCTGGCACCAGACTTGCCCTCCA
+
D@@DDHIHCHIIHHH0DHHEHHHHHHIHIEHHIHI@GHHH/CHHIIIIHGIIGHHIHIEHHHHIGHH@F@EEHHHHHIIIIHHIIIEEHHIIHIIGIIIHIHHEHHGIHHHHHHEHHHHIIGEEIIIHIHGIIIIIHHHHGHIHHFHEHHHHGHIIHDGIIHIIIHHHEHIHHIIHGHHHFIIIIIHHHDIIHIHH<IHHHHIHHHFHHHEHCGIIHIHHIIIHIIIIHHHHIHIIIIIIHHDHHHHGHIIHFHHHHG@EECEFGHIIIIIIHHIIIIHHHHIIIIFHHHHHHHHIHHHHHGIIIIIIIIIIIIHHIIHHIHHHD1HHHIHGHIIIHHGDDADD
@HISEQ:969:HM2KJBCX2:2:1102:5926:40340 2:N:0:ACTATGCA
TCGCATGGATACCCCAACTATCCCTATTAATCATTACGTCAATCCTAGAAACCAACAAAATAGAATCAAACGTCCTATTTCATTATTCCATGCTAATGTATTCAAGCGTAAGCCTGCTTTAAACACTCTAATTTTTTCAAAGTAACAGTCCTGATTCCCCACGACACCAAATTAATGACATCGCGGTTCTTCAGAAGGTAGGAACCAATAATGCCAGTGCGTACCGAGGCACGACCGACAATCTGATCCCGAAATTCAACTACGAGCTTTTTAACTGCAACAACTTTAATATACGCTATTGGAGCTGGAATTACCGCGGCTGCTGGCACCAGACTTGCCCTCCAA
+
DDDCDIIIIIIIHHIIIIGIIIIIIIIIHIIIHHIHIIIIIIIIIIIIIHHIHHIIIIHIIIIIIIIGHIIIIIIIIIIIIIIHIIIHIIIIIHHIIIIIIIHIIIIHHHHIIIIHIHIHHIIIIIIIIIIIIHIIIIIIIIIIIIIIHIIIIIIIHIIHIIIHIIIIIIIIIIIIIIIIIIIIIHIIIIIIIIIIIIIIIIGIIIHIGIHGHIIIIIIIIIIIIIIIIIHIIIIIIIIIIHHFIIIIIIIIIIIIIIIIIIIIIIIIIIIIIIIIIIHIIIIHHHIIIIIIIIIHIIIHIIIIIIIIIIHIIIIIIIIIIIIHIIIIIIIIIIIIIIIIDDDDD
@HISEQ:969:HM2KJBCX2:2:1102:7202:40535 2:N:0:ACTATGCA
TCGCATGGATACCCCAACTATCCCTATTAATCATTACGGTGATCCTAGAAACCAACGAAATAGAATCAGTCCGTCCTATTTCATTATTCCATGCTAATGTATTCAGACGTTAGCCTGCTTTAAACACTCTAATTTTTTCAAAGTAACAGTCCTGATTTCCAATCACACCAAATTAATGACATGAAAGTTCCTCAGAAGGTAGAGATTTATCTCACCAGTACAGACAATTAAGCCTGACCAATGGGTAAACCCCGAAGTTCAACTACGAGCTTTTTAACTGCAACAACTTTAATATACGCTATTGGAGCTGGAATTACCGCGGCTGCTGGCACCAGACTTGCCCTCCAA
+
DDCDDIIIIIIIIIIHIIIIIIIIIIIIIIIIIIIIIIIIIIIHIIIIIIIIGHHHIHGIIIHIIIIIIIIIIIIHIIHHHIIIIIIHIIIIHGHHIIHHIIIIIIIIIIIIIIIIIIIIIIIIIIIIIIIIIIIIIIIIIIIIIIIHIIIIIIIIIIIIIIIIIIIIIIIIIIIIIIIIIIIIIIIIIIIIIIIIIIIIIIIIIIIIIIIIHGIIIIHEHIIIIIIIIIIIIIIIII=IIIIIIHGIIIIIIIIIIIIIIIIIIIIIIIIIIIIIIIIIIIIIHIIIIIIIIIIIIIIIIIIIIIIIIIIIIIIIIIIIIIIIIIIIIIIIIIIIIIIIIIIDDDDD
@HISEQ:969:HM2KJBCX2:2:1102:19274:40628 2:N:0:ACTATTCA
TCGCATGGATACCCCAACTATCCCTATTAATCATTACGTCGATCCTAGAAACCAACAAAATAGAATCAAACGTCCTATTTCATTATTCCATGCTAATGTATTCAAGCGTGCGCCTGCTTTAAACACTCTAATTTTTTCAAAGTAACAGTCCTGATTCCCCACGACACCAAATTAATGACATCGCGGTTCTTCAGAAGGTAGGAACCAATAATGCCAGTACGTACCGAAGCACGACCAACAATTCGATCCCGAAATTCAACTACGAGCTTTTTAACTGCAACAACTTTAATATACGCTATTGGAGCTGGAATTACCGCGGCTGCTGGCACCAGACTTGCCCTCCAA
+
DDDADIHIIHIIIIHIHIIIIIIIIIIIIIIIIIIIIIIIIIIIIIIIIIIHIIIIIIHIIHHHIHIIIIIIHGHHIIIIIIIIIIIIHIGHIIGHIHGIIIIIIHHHHIHIHIIHIGHIHIIIIIHIHIIIIHHIHIIGIIIIIIIIIIIIIIIHIIHHIIIIIIHHIIHIHIHHIIHIHIIIIHIIHIIIIIIIIIIIIIIIIIIIIIHHIIIIIIHIIHIIIIIIIIIIIIIIIIIIIHEHIIIIIIIIIIIIIIIIIIIHIIIIIIIIHFIIIIIIIHHIHEIIIIIIIIIIIIIIIIIIGIIIIIIIIIIIIIIIIIIIIIIIIIIIIIIIIIIIDDDDD
@HISEQ:969:HM2KJBCX2:2:1102:11075:40686 2:N:0:ACTATGCA
TCGCATGGATACCCCAACTATCCCTATTAATCATTACGGTGGTCCTAGACCAACAAAATAGAACCAACGTCCTATTCTATTATTCCATGCTAATCTATTCAAGCAAAAGCCCGCTTTAAACACTCTAATTTTTTCAAGGTAATGGTCCTGGTTCCCCGACACACCCAATAAAGGGCATACCGGCTCACCAGAAGGATAGACCCGACAGCAGAACAGTACTCGCCAGAGACGGACCGTCCGGTCAGGCCTAAAATTCAACTACGAGCTTTTTAACTGCAACAACTTTAATATACGCTATTGGAGCTGGAATTACCGCGGCTGCTGGCACCAGACTTGCCCTCCAA
+
DDDCDIIHIIIIIIIIIIHIIIIIIIIIHHIIIIIIIIIIHFIIHIIIIIGHIIHIHIHIHHIIHIIIIEHHI@HHIIIIIHIIGHIIIIIIGIIIIIIIIHHIIIIIIIIHIIIIIIHIIIIIIIIIIIIIIHHHIHHHIHIIIIIHIIIIIIIIIIIIIIIIIIIIIIIIIIIHIIIIIIIIIIIIIIIIIIIIIIIIIIIIIIIIIIIIIIIIIIIIIIIIIIIIIIIIIIIIIIIIIIHHIIIIIIIIIIIIIIHHHIIIIIIIIIIIIHIIIIHIIIIIIHIIIIIIIIIHIHHIIIIIIIIIIIIIIIIIIIIIIIIIIIIIIIIIIHIIIIIDDDDD
@HISEQ:969:HM2KJBCX2:2:1102:13423:41576 2:N:0:ACTATGCA
TCGCATGGATACCCCAACTATCCCTATTAATCATTACGTCAATCCTAGAAACCAACAAAATAGGATCAAACGTCCTATTTCATTATTCCATGCTAATGTATTCAAGCGTTAGCCTGCTTTAAACACTCTAATTTTTTCAAAGTAACAGTCCTGTTTCCCTGCAACACCAAATTAATGACATTACAGTTCTTCAAGAAGGAGGAACCAGTAAAGCCAGTACATACCAGAGGCACGACCAACCTACTAATCCCGAAATTCAACTACGAGCTTTTTAACTGCAACAACTTTAATATACGCTATTGGAGCTGGAATTACCGCGGCTGCTGGCACCAGACTTGCCCTCCAA
+
DDBDDHHIIHGIIIIIIIIIIIIIIGIIIIIIIIIHIHIGIIIIIIIIGIIHIIGHHCHIIHHIHIIHIIIIIEHHFIHIIEHIHIIHIIIHIIIFIIHHFHHHIIHIHIHIHIIIIIIIIHHIIHIIIIHHIHHIHIIIHIIIIIIIIHHIIIIHHIIIIIIIIIIIIIHHHIIIIIIIIIIIIIIIIIIIIIIIIIIIIIIIIHHHIIIIIIIIIIIHIIIIIIIIIIIIIIHIIIHIHIHHIIIHIHIIIIIHHHIIIIIIIIIIIIHIIIIIIIIIIIIIIIIIIIHHIIIIIIIIIIIIIIIIIIIIIIIIIIIIIIIIIIIIIIIIIIIIIIIIIDDDDD
@HISEQ:969:HM2KJBCX2:2:1102:13280:41869 2:N:0:ACTATGCA
TCGCATGGATACCCCAACTATCCCTATTAATCATTACGGTGATCCTAGAAACCAACGAAATAGAATCAGTCCGTCCTATTTCATTATTCCATGCTAATGTATTCAGACGTTAGCCTGCTTTAAACACTCTAATTTTTTCAAAGTAACAGTCCTGATTTCCCATCACACCAAATAAATGGCATGAAAGTTCCTCAGAAGGTAGAGATTCATCTCACCAGTGCAGACAATTAAGCCTGACCAATGGGTAAACCCCGAAGTTCAACTACGAGCTTTTTAACTGCAACAACTTTAATATACGCTATTGGAGCTGGAATTACCGCGGCTGCTGGCACCAGACTTGCCCTCCAA
+
DDDCDIIHIHIIHIIIIIIIIIIIIIIIIIIIIIIIIIIIIIIIIIHIIIIHHIHIIIGIIHIIIIIIIIHIIGHDHIIIIIEIIIIIIIIIIGHIIIHIIHIHIIIIIIIIIIIIIIIIIHIIIIIIIIIIIIIIIIIIIIIHHIHIGHHIHIIHIIIHHIIIIIIIIIIIIIIIHHGIHHIIHIEIIHIIIHIHIIIHIIIIIIIIHIIHIIIIIIIIIIIIIIHHIIIIIIIIIIIIIIIIIHGHIHIIIIIIIIIHIIIIIHIIIIIIIIIIIIIIIIIIIIIIHHIIHIIIIIIIIIIIIIIIIIHIIIIIIIIIIIIIIIIIIIIIIIIIIIIIIIIDDDDD
@HISEQ:969:HM2KJBCX2:2:1102:9511:42524 2:N:0:ACTATGCA
TCGCATGGATACCCCAACTATCCCTATTAATCATTACGGTGATCCTAGAAACCAACGAAATAGAACCAAGCCGTCCTATTTCATTATTCCATGCTAATATATTCAGACGTTAGCCTGCTTTAAACACTCTAATTTTTTCAAAGTAATAGTCCTGATTTCCAATCACACCAAATAAATGGCATGAAAGTTCCTCAGAAGGTAGAGATTTATCTCACCAGTACAGACAATTAAGCCTGACCAATGGGTAAACCCCGAAGTTCAACTACGAGCTTTTTAACTGCAACAACTTTAATATACGCTATTGGAGCTGGAATTACCGCGGCTGCTGGCACCAGACTTGCCCTCCAA
+
DDDDDIIIIIIIIIIIIIIIIIIIIIIIIIIIIIIIIIHIIIIIIIIIIIIIIIIIIIGIIIHIIIIIIIIIIIIIIIIIIHIIIIIIFEEHHEHIIIIIIIIIIIIIIIIIIIIIHHIIIIIHIIIIIIIIIIIIIIIHIHIIIIIIIIIIIIIIIIIIIIIIIIIIIIIIIIIIIIIIIIIIIIIHGIIIIIIIIIIIIIIIIIIIIIIHIIIIIIIIIIIIIIIIIIIIIIIIIIIIIIIHIIGIIIIIIIIIIIIHIIIIIIIIIIIIIIIIIIIIIIIIIIIIIIIIIIIIIIIIIIIIIHIIIIIIIIIIIIIIIIIIIIIIIIIIIIIIIIIIIHIDDDDD
@HISEQ:969:HM2KJBCX2:2:1102:15820:42548 2:N:0:ACTATGCA
TCGCATGGATACCCAACTATCCCTATTAATCATTACGGTGGTCCTAGAAACCAACAAAATAGAACCACAACGTCCTATTCTATTATTCCATGCTAATCTATTCAAGCAATAGCCCGCTTTAAACACTCTAATTTTTTCAAGGTAATGGTCCTGGCTCCCCAACACACCCAACAAAGGACATGCTGGTTCACCAGAAGGAAGACCCGACAACAAGACAGTACTCGCCAAAGACGGACCGCCCGGCCAGGCCTAAAATTCAACTACGAGCTTTTTAACTGCAACAACTTTAATATACGCTATTGGAGCTGGAATTACCGCGGCTGCTGGCACCAGACTTGCCCTCCAA
+
DDDDDIHIIIIIIIIIIHHHIIIIIIIIIIIIIHHIIHHIIIHIIHHIIIIHIIIIIIIIIHIIHIIHIEHHEHIHIHIIIIIIIHFHIIIIIIIIHHHIIGFHIGHGIIHIHHHIIHHIHII@HIIIIIHIIIIHHHIHIIIHHHIHHHHHHGGHHIHIIHIIIIIIHIHIEHHHGCIHIIIIHIIHHGHIIIIIIIIIIIIIIIHIIIIIIHGHIHIIIIIHHIHIHIHIIIIIIIIIIHIIHIHHHHIIIHIIHIIIIHEIIIIIIIIIIIIIIIIHIHHHIIIIIIIIHGIIIIHIHIIIIIIIIIIIIIIIIGIIIIIIIIIIIIIIIIIIIIIIIDDDDD
@HISEQ:969:HM2KJBCX2:2:1102:14816:42660 2:N:0:ACTATGCA
TCGCATGGATACCCCAACTATCCCTATTAATCATTACGTCAATCCTAGAAACCAACAAAATAGGATCGAACGTCCTATTTCATTATTCCATGCTAATGTATTCAAGCGTTAGCCTGCTTTAAACACTCTAATTTTTTCAAAGTAACAGTCCTGTTTCCCTGCAACACCAAATTAATGACATTACAGTTCTTCAGAAAGGAGGAATCAGCGAAGCCAGTGCATACCAGTGGCACGACCAACCTGCTGACCCCGAAATTCAACTACGAGCTTTTTAACTGCAACAACTTTAATATACGCTATTGGAGCTGGAATTACCGCGGCTGCTGGCACCAGACTTGCCC
+
DDDDDIIIIHIIIIIIIIIIIIIIHIIIIIIIIIIIIIIHIIIIIIEHGIIIIIIIGIHGHHHIGIIIIIIIIHIIIIIIIIIIIIHHIIGHIIIIIIIIIGIIIIIIIIIIIIIIIIIIIIIIIIIIIIIIIIIIIIIIIIIIIIIIIIIIIIIIIIIIIIIIIIIIIIIIHIIIIIIIIIIIIIIIIIIIIIIIIIIIIIIIIIIIIIIIIIIIIIIIIIIIIIIIIIIIIIIIIHHHHHIIIIIIIIIIIIIIIIIIIIIIIIIIIIIIIIIIIIIIIIHIIIIIIIIIIIIIIIIHHIIIIIIIIIIIIIIIIIIIIIIIIIIIIIIIIIIIDDDDD
@HISEQ:969:HM2KJBCX2:2:1102:8224:42864 2:N:0:ACTATGCA
TCGCATGGATACCCCAACTATCCCTATTAATAATTACGTTGTACCTAGAAACCAACAAAATAGGTTCGAACGTCCTATTTCATTATTCCATGCTAATGTATTCAAGCGTTTGCCTGCTTTAAACACTCTAATTTTTTCAAAGCAACAGTCCTGACTTCCCACAACACCAAATTAATGACATCATGGTTCATCAGAAGGGAGAAATCAACGACGCCAGTACGTACCGAAGGCACGACCGACGTATTGATCCCGAAATTCAACTACGAGCTTTTTAACTGCAACAACTTTAATATACGCTATTGGAGCTGGAATTACCGCGGCTGCTGGCACCAGACTTGCCCTCCAA
+
00000DGFE1111<100<C<1111<<11<<111<DDHIC11<<<<FE1<CDFH<FHE1<DGG@111<C1D</1<0<<C1<11<<<C<C1<CG1<11DH1F?D@<1DHHGHFC?@<@<D11?GHFCHG@DB%=DB8<<1<$GA$B6GDHHE?CF<F@7DFE<ECB:80GA:8<FGGHH?/C;.CC=/D8.EF0HHFCCB-0FCF<@F<<CCGDEECIHG@CCCHE1CEIG>C<FCCCCC@HECGD<CC/CEGCEEGEH@@C<@E@G@@0F@HHEHHEHFG@E@GDCCCC1CHGEHC<@FF@EIHCHHHIHCHG?CCC?<IHHHEFEG?F?IHHFCG1CEHGC?D?D0
@HISEQ:969:HM2KJBCX2:2:1102:6300:43355 2:N:0:ACTATGCA
TCGCATGGATACCCCAACTATCCCTATTAATCATTACGTCAATCCTAGAAACCAACAAAATAGGATCGAACGTCCTATTTCATTATTCCATGCTAATGTATTCAAGCGTTAGCTTGCTTTAAACACTCTAATTTTTTCAAAGTAACAGTCCAAATTCCCCGCAACACCAAATTAATGGCATTACGGCTCATCAGGAAGGAGGAATCAGTGAGACCAGTACATACCAGAGGCATGACCAACCTACTAACCCCGAAATTCAACTACGAGCTTTTTAACTGCAACAACTTTAATATACGCTATTGGAGCTGGAATTACCGCGGCTGCTGGCACCAGACTTGCCCTCCAA
+
@@@@BEEGC@GIHEE=HHIIIIIHHGCFHEFH1F@HC?FGHHHFFHIIG?EGGHIIHHIIHGE@FH?@@?E<GH=HHEC@CHHHIHCF1<G@1CCHHHHIIHEG@1ECHGHHHFIHHCCHHGEHGCHGHHCHGDHHC@DEH8GHGEHFAHDHHIHEFHGCEF@HEFDHIHFHIIHHHHF/CHHDHGHCIHH@IHIHIIIIIIIHHHHGHFEC<FFHAHHHH@:GHIHF1HIHH0IIHFHH@HFCDHEECDEGGHIH@F1HG=CEG@FIHHIIIIHHHHH@HEEHIIHH?IIIHIIIHGFHEFGHHHHEIIIHDHECIIIIIGGIIIHHHIIHHFHCHFE@E@?@B0
@HISEQ:969:HM2KJBCX2:2:1102:11082:43892 2:N:0:ACTATGCA
TCGCATGGATACCCCAACTATCCCTATTAATCATTACGTCGATCCTAGAAACCAACAAAATAGAATCAAACGTCCTATTTCATTATTCCATGCTAATGTATTCAAGCGTTAGCTTGCTTTAAACACTCTAATTTTTTCAAAGTAACAGTCCAAATTCCCCGCAACACCAAATTAATGGCATTACGGATCATCAGGAAGGAGGAATCAGTGAGACCAGTACATACCAGAGGCATGACCAATCTACTAACCCCGAAATTCAACTACGAGCTTTTTAACTGCAACAACTTTAATATACGCTATTGGAGCTGGAATTACCGCGGCTGCTGGCACCAGACTTGCCCTCCAA
+
DDDCDIIIIIIIIIIIIIIIIIIIIIIIIIIIIIIIIIIIIIIIIIIIIIIIIHIIIIHHIIGHIIIIIIIIIHIIIIIIIIIIIIHHIHIIIIIIIIIIIIIIIHIIHHHHHIIIIIIIIIIIIIIIIIIIIIIIIIHHHHIIIIIIIIIIHHIHIIIIIIIIIIIIIIIIIIIIIIIIHIIIIIIIIIIIIIIIIIIIIIIIIIIIIIIIIIIIIIIIIIIIIIIIIIIIIIIIIIIGIIIIIIIIIIIHIIIIIIIIIIIIIIIIIIIIIIIIIIIIIIIIHHGHHIIIIIIIIHIIIIIIIIIIIIIIIIIIIIIIIIIIIIIIIIIIIIIIIIIIIDDDDD
@HISEQ:969:HM2KJBCX2:2:1102:9471:43170 2:N:0:ACTATGCA
TCGCATGGATACCCAACTATCCCTATTAATCATTACATCGATCCTAGAAACCAACAAAATAGAATCGGATGTCCTATTTCATTATTCCATGCTAATGTATTCAAGCGTGAGCCTGCTTTAAACACTCTAATTTTTTCAAGGTAACAGTCCTAATTCCCCGTGACACCAAATTAATGGCATTACGGTTCTTTAGAAGGTGAGAAATCAATAATATCAGTACATACCAACGGCATGACCGAAACATTGATCCCGAAATTCAACTACGAGCTTTTTAACTGCAACAACTTTAATATACGCTATTGGAGCTGGAATTACCGCGGCTGCTGGCACCAGACTTGCCCTCCAA
+
DDDADIIIIIIIHHIIHHHIHIIIHIHHEIIIIIIIIIIIHHIHHHIIIGIIIIIIHIIIIIIIIHIIHIIIIIIIIHIIIIIIIIHIHIHFHHIIIIIHIGIIIIIHIIIHHHIIIIIHIIGIHFHIIIHHIIIIGEIHHHIHEFIIIIIIHIIIIIHHIHIHIIHIIHHHIIIIHIIIIIIHIIHIIIIIIIIIIIIIIIIIIHHIIIIIIIIIIIIIIIIIIIIIIHIIIII<IIIHHHHHGIHIIIGIIIIIIGIIIIIIIIIIIIIIHHHIIIIIIIIIIIHIHHIIIIIIIIIHHIIIIHIIIIIIIIIIHIIIIIIIGIIIIIIIIIIIHIIIIDADDD
@HISEQ:969:HM2KJBCX2:2:1102:12623:43982 2:N:0:ACTATGCA
TCGCATGGATACCCCAACTATCCCTATTAATCATTACATCGATCCTAGAAACCAACAAAATAGAATCGGATGTCCTATTTCATTATTCCATGCTAATGTATTCAAGCGTGAGCCTGCTTTAAACACTCTAATTTTTTCAAGGTAACAGTCCTAATTCCCCGTGACACCAAATTAATGGCATTACGGTTCTTTAGAAGGTGAGAAATCAATAATATCAGTACATACCAACGGCATGACCGAAACATTGATCCCGAAATTCAACTACGAGCTTTTTAACTGCAACAACTTTAATATACGCTATTGGAGCTGGAATTACCGCGGCTGCTGGCACCAGACTTGCCCTCCAA
+
D<@DBIGIIIHEH?HHHHHHIHHHIHHHIIIIIIHHHHHIIIGHHHGHIHHFHIIIIHIHIIG?GDHEHEGCHIHIIIHHIIIIIIIHGGHHEGHIIHHHHEIIHIIHHHIIIIIHGHHIHIIHHIIHHIIIIHIIIIIHIIIIIHHHHIIIIIHIIHIIIHIIIIIII:IHIIIIIIIIIIIIIIIIHHHIIIHHIII;IIIIIIIIIIIIIIIIIIIIIIIIIIIHIIIIGIIIIIIIGIIIHCIIIIIIIIIIIIIIIIIIIIIIIIIIIIIIIIIIIIIIIIIGIIIIIIIIHIIIHHIIIIIIIIIIIIIIIIIIIIIIIIIIIIIIIGIIIIIIIIDDDDD
@HISEQ:969:HM2KJBCX2:2:1102:2068:44643 2:N:0:ACTATGCA
TCGCATGGATACCCCAACTATCCCTATTAATCATTACGGCGGTCCTATAACCAACAAAATAGAACCGCACGTCCTATTCTATTATTCCATGCTAATGTATTCGAGCATAGGCCTGCTTTGAACACTCTAATTTTTTCAAAGTAAAAGTCCTGGTTCCCCGCACGCCCAGCGAAGGGCATGCGTACCCCCAGAGTGAAAGCCCCGGCCGGGCCAGTGCACGCGGTGAGGCGGACCAGCCGGCGCGGGGCCCAGGTTCAACTACGAGCTTTTTAACCACAACAACTTTAATATACGCTATTGGAGCTGGAATTACCGCGGCTGCTGGCACCAGACTTGCCCTCCAA
+
DBDDDIIHIIIIHIIIIIIIIIIIIIIIIIIIIIIIIHHIIIIIIIIIFIIIIIIIIIIIHIIIIIDHHIHHIIIIIIIIIIIIIIIEHHHHIHIIIIIGHIIIIIIIIIHIIIIIHIIIIIIIIIIIIIIIHIIIIIIIIIIIIHHGIIIIHHIIIIIIIIIIIIIIIIIIHIIIIIHIIIIIIHIHHHIIIIIIIGIIHHIIIIHIIIIIIIIIIIIIIIIIIIIIIIIIIIIIIIIIIIHIIIHHGHIHIIIIIIIIIIIIIIIIIIIIIIIIIIIIIIIIIIIIIIIIIIIIIIIIIIIIIIIIIIIIIIIIIIIIIIIIIIIIIIIIIIIIIIIDDDDD
@HISEQ:969:HM2KJBCX2:2:1102:17060:44951 2:N:0:ACTATGCA
TCGCATGGATACCCCAACTATCCCTATTAATCATTACGGTGGTCCTAGAAACCAACAAAATAGAACCACAACGTCCTATTCTATTATTCCATGCTAATCTATTCAAGCAATAGCCCGCTTTAAACACTCTAATTTTTTCAAGGTAATGGTCCTGGCTCCCCAACACACCCAATTAAGGACATGCTGGTTCACCAGAAGGAAGACCCGACAACAAGACAGTACTCGCCAAAGACGGACCGCCCGGCCAGGCCTAAAATTCAACTACGAGCTTTTTAACTGCAACAACTTTAATATACGCTATTGGAGCTGGAATTACCGCGGCTGCTGGCACCAGACTTGCCCTCCAA
+
DDDDDHHIIIIIIIIIIIIIIIGIIIIIIIIIIIIIIIIIEHHIGGHIIIIIIIIIIIHIHHEHIIIIIIIIHEHIHEHHIIIHHIIHHHIFCFHIIHHHHHHHIIIIIIIIIIHHIIIHIIIIIIIHIHIHIHIIIHHHIIIIHHHIHHIHIIIIIIHHIIIIIIIIIIIIIIIIIIIIIIIIHHHIIIIIIIIIIIIIIHHIIIHIIIIIHIIIIHIIHIIIIIIIIIIIIIIIIIIIIIIHHHIIIHIIIIIIIIIIIHGCIIIGIIIIIIHFIIIIIIIIHIIIIIIIIIIIIIIIIIIIIIIIIIIIIIIIIIIIIIIIIIIIIIIIIIIIIIIIIIDDDDD
@HISEQ:969:HM2KJBCX2:2:1102:15711:45179 2:N:0:ACTATGCA
TCGCATGGATACCCCAACTATCCCTATTAATCATTACGGTGATCCTAGAAACCAACAAAATAGAACCATGCCGTCCTATTTTATTATTCCATGCTAATCTATTCAAGCACAAGCCTGCTTTAAGCACTCTAATTTTTTCAAGGTAATAGCTCTGCTTCCCCAACGCACTAACTTAATAGCATGCTGGTTATTCAGAAGGTAGGAATTCATCAGGCCAGTGCGGACAGTGAAGCCCGACCAACCGACAAACTCCGAAATTCAACTACGAGCTTTTTAACTGCAACAACTTTAATATACGCTATTGGAGCTGGAATTACCGCGGCTGCTGGCACCAGACTTGCCCTCCAA
+
DDDDDIHHHIIIIIIIIIIIIIIIIIIIIIIIIHIIIIIIIIIIIIIIHIIIIIHIIHIIIIGHIIHHHHGGHHIHIIIIIIIIIIFHIIIIIHIIIIHHIHHIIIIIIIIIHIIHIIIIIIHIIIIIIIIIIIIIIIIHHHIIIIIIHIIIIHIIHIIIIIHIIIIIIHIIIIIIHIIIIIIIHIIIIIHIIIIIIIIIIIIIIIIIIIIIIIHIIIIIIHHIIIIIIIIIIIGIIIIIIIHIHFGHHIIIIIIIIIIIIIIIHIIIIIIIIIHIIIIIIIIIIIIIIIIIIIIHHIIIIIIIIIIIIIIIIIIIIIIIIIIIIIIIIIIIIIIIIIIIIIIDDDDD
@HISEQ:969:HM2KJBCX2:2:1102:19942:44720 2:N:0:ACTATGCA
TCGCATGGATACCCAACTATCCCTATTAATCATTACGGTGGTCCTAGCAACCAACAAAATAGAACCACAACGTCCTACTCTATTATTCCATGCTAATCTATTCAAGCAATAGCCCGCTTTAAACACTCTAATTTTTTCAAGGTAATGGTCCTGGCTCCCCAACACACCCAATTAAGGACATACTGGTTCACCAGAAGGAAGACCCGACAACAGGACAGTACTCGCCAAAGACGGACCGCCCGGCCAAGTCTAAAATTCAACTACGAGCTTTTTAACTGCAACAACTTTAATATACGCTATTGGAGCTGGAATTACCGCGGCTGCTGGCACCAGACTTGCCCTCCAA
+
DADAAHI1<1<1<D1<D<<1<C1<FH?1<DCCGHGH1@@E0<D1<<111<D1<<0<111<<D1FCHH@1F0/<1<011<1D1FEHH1<11<<D1<@FHHH1<<11@C@B1C&<HHHH2@0F81FBDGHIHH<HAB1CGEFIHGHEIHHCHFGEHE1DIIIHHAEAC@IHH9C:HFAHHHHIIIIHIFAEHGHIHEIHIHHHFCHGD<EGHEGHED<=HFHC?IHFIIIHGC/HECDHCCCHHHF<IGHCDCFGG?CIHHGCGHHIHEEHE@H?HIGIIIHIGIHC<GHHHHHHEDHHHHHIHIIIHGIIHHHC<?/CHIHHHC1EHIIIIHGFCCC@HHGCD?@BD
@HISEQ:969:HM2KJBCX2:2:1102:18512:45825 2:N:0:ACTATGCA
TCGCATGGATACCCCAACTATCCCTATTAATCATTACGGTGGTCCTAGACCAACAAAATAGAACCAACGTCCTATTCTATTATTCCATGCTAATCTATTCAAGCAAAAGCCCGCTTTAAACACTCTAATTTTTTCAAGGTAATGGTCCTGGTTCCCCGACACACCCAATAAAGGGCATACCGGCTCACCAGAAGGATAGACCCGACAACAGACAGTACTCGCCAGAGACGGACCGCCCGGTCAGGTCTAAAATTCAACTACGAGCTTTTTAACTGCAACAACTTTAATATACGCTATTGGAGCTGGAATTACCGCGGCTGCTGGCACCAGACTTGCCCTCCAA
+
DDDDDIIIHIIIHIIIIHIIIIIIIIIIIIIIIIIIIIIIIGIHHI1DGEGHIIIHHFHIIIGHFHHIIIIIIIIIHHHIIIIFHFFEHHEHHIIIHIIIIIIHIIHIIIIGHIIIIIIIIIIIIHIIIIHIHHHHHHIHHGIIIIIIIIHHGIIHIIIIIHHHIIIIIHIIIGIIIIIIHIIIIIIIIIIIIIIIHIHIIIIIIIIHGIIIIIIIIIHIIIIIIIIIIIIIHIIIIIIIIIIIIIIIIIIIIIIIHIIIIIIIIIIIHIIIIIIIIIIIIIIIIIIIIIIIHIIIIIIIIIIIIIIIIIIIIIIIIIIIIIIIIIIIIIIIIIIIIIDDDDD
@HISEQ:969:HM2KJBCX2:2:1102:12089:47366 2:N:0:ACTATGCA
TCGCATGGATACCCCAACTATCCCTATTAATCATTACGTGGTCCTAAAACCAACAAAATAGAACCATCGTCCTATTTTATTATTCCATGCTAATGTATTCAAGCAAAAATGCCCGCTTTAAACACTATATTTTTTTCAAAGTAAAAGTCCTAGTTCATTGAAACACCCAAGAGCATCCCAATTCACCAGAAGGTGAGAAATTGGCTACACACCGATTCATGCCCCTAAAGGCATGACCGATATATCCCAATCCCGAAATTCAACTACGAGCTTTTTAACCGCAACAACACTAATATACGCTATTGGAGCTGGAATTACCGCGGCTGCTAATACCAGACTTGCCCTCCAA
+
D<@DDHHGHIG1FEGHEEHHFH1CDHHHEF?1<DCGHHIG0<<CF@GEFFGHH@GHHCHIHEE@F1FECHECH?GHE<GHH1DHF1C111<G@G<<1CGEG@<5HE@DFC1<FFEEHHHHGCHFGGEHIHEHHCHEHG?HFGF@FGCHHFFHGHEDHHHFHHF1HFIHHF0G?DHIHIHFHGFDC/GE?GECFCCDGGEHHF0EHDCF?D0HF<HHHEEFFDHHCCEF<1?FHHFG<@1G@FCED<C<@HHHCF@GC1G?FEHEEE=HC?E?IHEGCHHHCHCCHHEEGD1@C?G=HCIHHIIIG@@HEGCHHHHHHHDDDHHIHECHHHHFEECHHEIHHCE1D@@D@
@HISEQ:969:HM2KJBCX2:2:1102:6932:47235 2:N:0:ACTATGCA
TCGCATGGATACCCCAACTATCCCTATTAATCATTACGGTGATCCTAGAAACCAACAAAATAGAACCATGCCGTCCTATTCTATTATTCCATGCTAATGTATTCGAGCAAAAATGCCTGCTTTAAACACTCTAATTTTTTCAAGGTAAAGGTCCTGGATCCGCAAGACACCCAATTAAGGACATCAAGTTTCTCCAGAAGGTGAGAAATCAACAGCGACAGTTCATACCCCTTAAGGCATGACCATCACGTCAATCCCGAAATTCAACTACGAGCTTTTTAACTGCAACAACTTTAATATACGCTATTGGAGCTGGAATTACCGCGGCTGCTGGCACCAGACTTGCCCTCCAA
+
DDDDDIIIIIIIIIIIIIIIIIIIIIIIIIIIIIIIIIIIHIIIIIIIIIIIIIIIIIIIHIHHIIIIIHIIHHIIIIIHIIIIIIHIIIIHIHIIIIIIIHHIIIIIIIIIIIIIIIIIIIIIIIIHIIIIIIIIIIIIIIIIIIIIIIIIIIIIIIIIIIIIIHIHIIIIIIIIIIIIIIIHIIIIIIIIIIIIIIIIIIIIIIIIIIIIIIIIIIIIIIIIHIIIIIIIIIIIIIIIIIIIIIIIHIHHIIIIIIIIIIIIIIIIIIIIIIIIIIIIIIIIIIIIIIIIIIIIIIIIIIIIIIIIIIIIIIIIIIIIIIIIIIIIIIIIIIIIIIIIIIIIIIIIDDDDD
@HISEQ:969:HM2KJBCX2:2:1102:18539:48248 2:N:0:ACTATGCA
TCGCATGGATACCCCAACTATCCCTATTAATCATTACGGTGATCCTAGAAACCAACAAAATAGAACCATGCCGTCCTATTTTATTATTCCATGCTAATCTATTCAAGCACAAGCCTGCTTTAAGCACTCTAATTTTTTCAAGGTAATAGCTCTGCTTCCCCAACGCACTAACTTAATAGCATGCTGGTTATTCAGAAGGTAGGAATTCATCAGGCCAGTGCGGACAGTGAAGCCCGACCAACCGACAAACTCCGAAATTCAACTACGAGCTTTTTAACTGCAACAACTTTAATATACGCTATTGGAGCTGGAATTACCGCGGCTGCTGGCACCAGACTTGCCCTCCAA
+
DDDDDIIHIIIIHIIIIIIIIIIIIIIIIIIIIIIIIIIIIIIIIIHHIIIIIIIIIGIIIIHHIIIIIHIICHIHIIIIIIIIIIHIIIIIIIHHIGIIIHHHHHHIIHIIIIHIIIIIIIHHIIIIIIIIIIIIIIIIHEIIIIIHIIIIHIHIHIIIIHIIIIIHIIIIIIIIHIIIIIIIIIIIHHIHHIIIIIIIIIIIIIIIIIIIIIIIIIIIIIIIIIIIIIIIHI=IIIIIIIIIIHDIHIIIIIIIIIIIIIHHHIIIHIIIIIIIIIIIIIIIIIIIIIIIIIIIIIIIIIIIIIIIIIIIIIIIIIIIIIIIIIIIIIIIIIIIIIIIIIIDDDDD
@HISEQ:969:HM2KJBCX2:2:1102:12771:48024 2:N:0:ACTATGCA
TCGCATGGATACCCCAACTATCCCTATTAATCATTACGTGGTCCTAAAACCAACAAAATAGAACCATCGTCCTATTTTATTATTCCATGCTAATGTATTCAAGCAAAAATGCCCGCTTTAAACACTATATTTTTTTCAAAGTAAAAGTCCTAGTTCATTGAAACACCCAAGAGCATCCCAATTCACCAGAAGGTAAGAAATTGGCTACACACCGATTCATGCCCCTAAAGGCATGACCAATATATCCCAATCCCGAAATTCAACTACGAGCTTTTTAACCGCAACAACACTAATATACGCTATTGGAGCTGGAATTACCGCGGCTGCTAATACCAGACTTGCCCTCCAA
+
DDDDDIIHIIIIIIIIIIIIIGIIIIIIIIIIHIIIIIIIIIHHHIIIIIIIIIIIIGHIHIIHIGIIIHHHIIHIIHHIIIHHHIHGHIIIIIHIIIHHIIIIIIIIIIIIIHHHHHIIIIIHIIIIIIIIIIIIIIIIIIIIIIIIIHIIIIIIIIIHIIIIHHIIIIIIIHHIIIHIIIIIIIIIIIIIIIIIIIIIIHHIIIIHHIHIIIIIIIIIIIIIIIIIIIHIIIIIIIIIIIIHHI;DIIHIIHIIIIIIIIHIHHIIIIIIIIIIIIHIIIIIIIIIHIIIIIIIIIIIIIIIIIIIIIIIIIIIIIIIIIIIIIIIIIIIIIIIIIIIIIIIDDDDD
@HISEQ:969:HM2KJBCX2:2:1102:15902:47293 2:N:0:ACTATGCA
TCGCATGGATACCCCAACTATCCCTATTAATCATTACGGTGATCCTAGAAACCAACAAAATAGAACCATGCCGTCCTATTCTATTATTCCATGCTAATGTATTCGAGCAAAAATGCCTGCTTTAAACACTCTAATTTTTTCAAGGTAAAGGTCCTGGATCCGCAAGACACCCAATTAAGGACATCAAGTTTCTCCAGAAGGTGAGAAATCAACAGCGACAGTTCATACCCCTTAAGGCATGACCATCACGTCAATCCCGAAATTCAACTACGAGCTTTTTAACTGCAACAACTTTAATAAACGCTATTGGAGCTGGAATTACCGCGGCTGCTGGCACCAGACTTGCCCTCCAA
+
DDDDDIHIIIIIIIIIIIIIIIIIIIIIIGIIIIIIIIIIIHIIIIIIIIIIGHIIHIIIIIHHIHIIIIIIHHIIIIHIIIHIIIIIIHHHIHHIIIHIIGHHHIHHIIIIIIIIIIIIHHHIIHHIIIIIIIIHIIIIIIIIIIIIIIHHHIIIIIIIIHHIIIIIIIIIIIIIIIIIIIIIIIIIIHHIHIIIIIIIIIIIIIIIHIIIIIIIIIIIIIIIIIIHIIIHHIIIIIIIIIIIIIIHIIIHIIIIIIIIIIIIIIIIIIIIIIIIHIIIIIIIIIIIIIIHIIHIIIIIHIIIIIIIIIIIIIIIIIIIIIIIIIIIIIIIIIIIIIIIIIIIIIIIDDDDD
@HISEQ:969:HM2KJBCX2:2:1102:21295:48220 2:N:0:ACTATGCA
TCGCATGGATACCCCAACTATCCCTATTAATCATTACGTCAATCCTAGAAACCAACAAAATAGGATCAACGTCCTATTTCATTATTCCATGCTAATGTATTCAAGCGCGAACCTGCTTTAAACACTCTAATTTTTTCAAAGTAACAGTCCTGATTCCCCGCCACACCAAATGAATGACATGATGGTTCGTCAGAAGGTAGGAACCAGTAACACCAGTACGTACCTAAGGCACGACCAACGTACTGATCCCGAAATTCAACTACGAGCTTTTTAACTGCAACAACTTTAATATACGCTATTGGAGCTGGAATTACCGCGGCTGCTGGCACCAGACTTGCCCTCCAN
+
D?DBDEHFHHGHEEHGHG1GEHHE@GHHHIEFGCHDGEDCGHFHFHGHHFHEGFHHHHIIGH@CHEEHF1<<@@0FE1CEF1<D1<G1C11<<DGFC6@@GGDGF>CCCHHFCB1FHHEDHHHHGC@CF=HHHHG?FHHIHFFHGHE@EGGAC<<IHHIHIIHHHIIHHIIHGIGHGHHHFGHHHIIIIIIHIIHIIIIHIIHIIIHGHHHHIIIHHHIIHIIIHIIIIIIIFHGIIHIHHHF:GIGHIHIHHHIHIIIIHEHEDHHIHHHGDDIIIIIIHHFIIHHHHHHHHIIIHGIHIIIIIIIIIIIHIIIIIIIIIIIIIIIIIIHHHIIIIIIHDD<<#
@HISEQ:969:HM2KJBCX2:2:1102:9839:49237 2:N:0:ACTATGCA
TCGCATGGATACCCCAACTATCCCTATTAATCATTACGGTGGTCCTAGAAACCAACAAAATAGAACCACAACGTCCTATTCTATTATTCCATGCTAATCTATTCAAGCAATAGCCCGCTTTAAACACTCTAATTTTTTCAAGGTAATGGTCCTGGCTCCCCAACACACCCAATAAAGGACATGCTGGCTCACCAGAAGGAAGACCCGACAGCAGACAGTACTCGCCAAAGACGGACCGCCCGGCCAGGCCTAAAATTCAACTACGAGCTTTTTAACTGCAACAACTTTAATATACGCTATTGGAGCTGGAATTACCGCGGCTGCTGGCACCAGACTTGCCCTCCAA
+
DDDDDIIIIIIIIIIIIIIIIIIIIIIIIIIIIIIIIIHFHHIIIIIIIIIIIIIGIHHIIIHIIIIIIIIIIIGIIIHIIIIIIHHHIHIHIIIIIIIIIIIHFIIIIHIIIIIIIHIIIHIIIIIIIIIIIIIIIGHIIIIIIIIIIIIIIIIIIIIIIIHHHGEFHHIIIHHIIIIIIIIIIIIIIIIHIIIIHIIIIHHIIIIIIIIIHIIIIIIIHHIHIIIIHHGIIIIIIHIIIIHHGIIHHEIIHIIIIIIIIIIIIHIIIIIIHHGIIIIIIIIIIIIIIIIIIIIIIIHHHIIIIIIIIIIIIIIIIIIIIIIIIIIIIIIIIIIIIIIHIDDDDD
@HISEQ:969:HM2KJBCX2:2:1102:5496:46628 2:N:0:ACTATGCA
TCGCATGGATACCCCAACTATCCCTATTAATCATTACGGTGGTCCTAGAAACCAACAAAATAGAACCACAACGTCCTATTCTATTATTCCATGCTAATGTATTCAAGCGTGAGCCTGCTTTAAACACTCTAATTTTTTCAAGGTAACAGTCCTAATTCCCCGTGACACCAAATTAATGGCATTACGGTTCTTTAGAAGGTGAGAAATCAATAATATCAGTACATACCAACGGCATGACCGAAACATTGATTCCGAAATTCAACTACGAGCTTTTTAACTGCAACAACTTTAATATACGCTATTGGAGCTGGAATTACCGCGGCTGCTGGCACCAGACTTGCCCTCCAA
+
@@BBDGHIEHHEHIGGEGCDEHHHH@EF@FFHEHIIHEGCEHCC?G?FEHEHHHFHHIIHH1CGEE<1GHFHCDECHHIHHEHHI@GHEHHIIGIHIHHIHHHHHIHHEFHEDHIIGHGIHHHHHHHIIHHHIACHGCHHIIIIIHIIIHHHHIHIGIIGHFHEHHHFHHIHHGHFHIHIHFIIIIIHHEHHIIIIIHEEHEHIIHIIGIIIIIHHIIHIIIIIIHHHIIIIIIIIHHIIIIIHGHGHIHHE?EHHIIHGHHHEHIHIIHIGIIIHHIIIIIHHHHHHEFHHFHHHIHIIIHIIIIIIIIIIHGIIHHHDHHIIIIHIIIIIIHHFGIHIHHHDADDD
@HISEQ:969:HM2KJBCX2:2:1102:13600:48422 2:N:0:ACTATGCA
TCGCATGGATACCCCAACTATCCCATTAATCATTACGGTGATCCTAGAAACCAACGAAATAGAATCAGTCCGTCCTATTTCATTATTCCATGCTAATGTATTCAGACGATAGTCTGCTTTAAACACTCTAATTTTTTCAAAGTAACAGTCCTGATTTCCCATCACACCAAATAAATGGCATGAAAGTTCCTCAGAAGGTAGAGATCCATCTCACCAGTACAGACAATTAAGCCTGACCAATGGGTAGACCCCGAGGTTCAACTACGAGCTTTTTAACTGCAACAACTTTAATATACGCTATTGGAGCTGGAATTACCGCGGCTGCTGGCACCAGACCTGCCCTCCAA
+
DDDDDIIHIIIIIIIIIIIIIIIIIIIIIIIIIIIIIHHIIIIIIIIIIIIIIHIIIIIIIIIIHIIHIIHHIIIIIIIIHIIIIIIIEHIIHHHHHIIHIHIHIIIIIIIIIIIIHIIIIIIIIIIIIIIIIIIIIIIIIIIIIIIIIIIIIIIIIIIHHIIIIIIIIIIIIIIIIIIIIIIIIIIIIIIIIIIIIIIIIIIIIIIIIIIIIIIIIIIIIIIIIIIIIIIIIIIIIIIIIIIHHDIIIIIIIIIIIIIIIIIIIIIIIIIIIIIIIIIIIIIIIIIHIIIIIIIIIIIIIIIIIIIIIIIIIIIIIIIIIIIIIIIIIIIIIIIHCIIIIIDDDDD
@HISEQ:969:HM2KJBCX2:2:1102:16947:49661 2:N:0:ACTATGCA
TCGCATGGATACCCAACTATCCCTATTAATCATTACGGTGGTCCTAGAAACCAACAAAATAGAACCACAACGTCCTATTCTATTATTCCATGCTAATCTATTCAAGCAATAGCCCGCTTTAAACACTCTAATTTTTTCAAGGTAATGGTCCTGGCTCCCCAACACACCCAATAAAGGACATGCTGGCTCACCAGAAGGAAGACCCGACAGCAGACAGTACTCGCCAAAGACGGACCGCCCGGCCAGGCCTAAAATTCAACTACGAGCTTTTTAACTGCAACAACTTTAATATACGCTATTGGAGCTGGAATTACCGCGGCTGCTGGCACCAGACTTGCCCTCCAA
+
DDDDDIIIIIIIIIIIIIIIIIHIHIIIIIIIIIIIHHIIIIIIIIIIIIIIIIIIHIIIIHIIIIIIIIIIHHIIIIIIIIIIIHIIIIIIHIIIIIIIIHHHHIHIIIIIIIHIHGHIHHHIHHHIIIIIIIIIIHIHIIIIIIIIIIIIIIIIIIIIIIHHHIIIIIIIIHIIIIIIIIIHHHIIHIHIIIIIIIIIIIIIIIIHHIIIIIGIIIIIIIIIIIIIHEIIIIIIIIIIIHHEIIIIIIIIIIIIIIIHEEIIGIIIIIIIIIIIIIIIIHHIIIIHIIIIHIIIHEHHIIIIIIIIIIIIIIIIIIIIIIIIIIIIIIIIHIHHIIIIDDDDD
@HISEQ:969:HM2KJBCX2:2:1102:8174:49836 2:N:0:ACTATGCA
TCGCATGGATACCCCAACTATCCCTATTAATCATTACGGTGGTCCTAAAACCAACAAAATAGAACCAACGTCCTATTCTATTATTCCATGCTAATCTATTCAAGCAAATGCCCGCTTTAAACACTCTAATTTTTTCAAGGTAATGGTCCTGGTTCCCCAACACACCCAATATAGGGCATCCTGGCTCACCAGAAGGATAGACCCGACGACAGAACAGTACTCGCCAAAGACGGACCATCCGGCCAGGCCTAAAATTCAACTACGAGCTTTTTAACTGCAACAACTTTAATATACGCTATTGGAGCTGGAATTACCGCGGCTGCTGGCACCAGACTTGCCCTCCAA
+
D?BDD=EEH@FGHE@@E@FGGEHHGEHHHEH<DG@EHHGIGHHIHHHHH11GHGEFFEHGHCGGGEC10<<HC=EGH@C@G@?GFHCCF?EFCHE?FHFEC6EFGHGF<>FEHHEGD@FF?HHEE@G@HHE@GHCF?GB1?FD87<FCFHGFF?HHC79CCC@GA?HFHAB#</HEEHHGDC:/<<DGGEFHE/HHDHEE@DCC<CC?GHHFD<EGC@CCAHFF?CHF<6FHFCDHHHD?FHHEIHCF<@HC<HHHHFCC0HHHE@EEIHHGEFG11HGF?GC@<<1GCHE@G??<1<D<CHHGEHHHEHECCHHDDF<1H?EIGHHEHHGD<<C1=CE<0@@D0
@HISEQ:969:HM2KJBCX2:2:1102:10688:49699 2:N:0:ACTATGCA
TCGCATGGATACCCAACTATCCCTATTAATCATTACGTCAATCCTAGAAACCAACAAAATAGGATCAACGTCCTATTTCATTATTCCATGCTAATGTATTCAAGCGCGAGCCTGCTTTAAACACTCTAATTTTTTCAAAGTAACAGTCCTGATTCCCCACCACACCAAATAAATGACATGATGGTTCGTCAGAAGGTAGAAATCAGTAACACCAGTACGTACCGAAGGCACGACCAGCGTACTAATCCCGAAATTCAACTACGAGCTTTTTAACTGCAACAACTTTAATATACGCTATTGGAGCTGGAATTACCGCGGCTGCTGGCACCAGACTTGCCC
+
DDDDDIIIIIIIIIIIIIIIIIIIIIIIIIIIIIIIIIIIIIIHIIIIIIIIIIIIIIHIIIIIIIIIGIHIIIHIIIIIIIIIIIIIIIIIHIIIIHIIIHIIIIIIIIIIIIIIIIIIIIIIIIIIIIIIIIIIIIIIIIIIIIHIIIIIIIIIIIHHIIIIIIIIIIIIIIIIIIIIIIIIIIIIIIIIIIIIIIIIIIIIIIIIIIIIIIIHHIIIIIIIIIIIIIIIIIIIIHIIIIIIIHIIIIIIIIHIHHHHHIIIIIIIIIIIIIIIIIIIIHHIIIIIIIIIIIIIIIIIIIIIIIIIIIIIIIIIIIIIIIIIIIIIIIIIIIDDDDD
@HISEQ:969:HM2KJBCX2:2:1102:4211:49934 2:N:0:ACTATGCA
TCGCATGGATACCCCAACTATCCCTATTAATCATTACGTCGATCCTAGAAACCAACAAAATAGAATCAAACGTCCTATTTCATTATTCCATGCTAATGTATTCAAGCGTGCGCCTGCTTTAAACACTCTAATTTTTTCAAAGTAACAGTCCTGATTCCCCACGACACCAAATTAATGACATCGCGGTTCTTCAGAAGGTAGGAACCAATAATGCCAGTGCGTACCGAGGCACGACCGACAATCTGATCCCGAAATTCAACTACGAGCTTTTTAACTGCAACAACTTTAATATACGCTATTGGAGCTGGAATTACCGCGGCTGCTGGCACCAGACTTGCCCTCCAA
+
DDDDDIIIIIIIIIGIIIIIIIIIIIIIIIIIIIIIIHIHIHIIIIIIIIIEHHIIHHHIIIHIHEHIIIHCCHGHHHIIIHIIIIIHIICFHIIHIIHIIIIGHHHHIHIDIIIIIIIIIIGHEHHIHHHIIIIIIHGGIIIIIEHIHIIIIIIIIIHHIIIHHIIIIIIHIIIIIIHHHIIIIIIIHHHHHIIIIIIIIIIIIIIIIIIIIIIIIHIHFIIIIIIIIIIIIIIIIIIIIIHGIIIHIGIIIIIIIIIIHHIIIIIIIIIIIHIIIIIIIIIIIIIIHIIIIIIIIIIIIIIIIIIIIIIIIIHIIIIIIIIIIIIIIIIIIIIIIIIIDDDDD
@HISEQ:969:HM2KJBCX2:2:1102:4203:50137 2:N:0:ACTATGCA
TCGCATGGATACCCCAACTATCCCTATTAATCATTACGTCGATCCTAGAAACAAACAAAATAGAATCAAACGTCATATTTCATTATTCCACGCTAATGTATTCAAGCGTAAGCCTGCTTAAAACACTATAATTTTTTCAAAGTAACACTCCTGATTCCCCACGACACAACATTAATGAAATCGCGGTTTTTCAGAAGGTAGAAACCGATAATGCAATGACGTACCGTAGCACGACCAACATGCCGATCCCGAAATTCAACTACGAGCTTTTTAACTGCAACAACTTTAATATACGCTATTGGAGCTGGAATTACCGCGGCTGCTGGCACCAGACTTGCCCTCCAA
+
@<<0D0DH1DHIHI1E0C111<C1<<D<G1<11D111111//<<0<CCHHHI1<<FHGH11<DH1111<110110<<F11<11<111<1110/0<<D@F1111</<10<<D/111/1D1/<<DG1FF/<</DHHI?-DH?11<1D1</1<1DC11:<F1<CC.CH?###########################IIHHD0FIHD.C0D00F<01<.0./<00/1D0</@IIGIIHIIHF</--.0GC-IIIIIIIIIIIIIIIIIIIIIIIIIIIIIIIIIIIIIIIIIIIIIIIIIIIIIIIIIIIIIIIIIIIIIIIIIIIIIIIIIIIIIIIIIIIIIDDDDD
@HISEQ:969:HM2KJBCX2:2:1102:6933:50335 2:N:0:ACTATGCA
TCGCATGGATACCCCAACTATCCCTATTAATCATTATCTCAGACTCCGAAGACCAACAGAATAGAACCGAGATCCTATTCCATTATTCCATGCAACATTATTCGGGCACTAAGGCCTGCTTTGAGCACTCTAATTTTTTCAAAGTAAACGTAATGATCGCCTATGACACTCGGTGAAGAGCACCATAGGACGGCTCATTAAATTGATCGGCCAGGCAGTAGCCACTGGCAAGTGGACCACCTGGCACGATCTGAGATCCAACTACGAGCTTTTTAACCGCAACAACTTTAATATACGCTATTGGAGCTGGAATTACCGCGGCTGCTGGCACCAGACTTGCCCTCCAA
+
ADB@DHHIIIHHIIIIIIHHHI<@GHHFEFCGHIHHHIH?HHHICHIIHIIIEHIIIIH?GHCHHIHIHHIIGHHICHHH1FHIIIIIIHIHHEHHHIHHIHHFEHHHHHHHGIIIIHHHHIIHHHFHHIHGHHHHHHD?IIIHHGEHHHHFGHHHHIHHI@HHHHHHHEFGHIDEIIHHHHIFHIHIIHDHEHGEHHHHHHHC/CCCIHIHHHHCHIHHG@HHGCIIHHGHGEHHFIHHGCHHGEHIHHFIHEEHIHHGC?GDIHHFHFFEHGCCHDCIHFC@DEHIHHGHIHHHG@EHHHIIHFHIIIHHHIIIIIHIIHCEHIIIIIIIIHIIIIGIIIDDDCD
@HISEQ:969:HM2KJBCX2:2:1102:20341:50284 2:N:0:ACTATGCA
TCGCATGGATACCCCAACTATCCCTATTAATCATTACGGCGGTCCTAGAAACCAACAAAATAGGATCAACGTCCTATTTCATTATTCCATGCTAATGTATTCAAGCGCGAGCCTGCTTTAAACACTCTAATTTTTTCAAAGTAACAGTCCTGATTCCCCGCCACACCAAATGAATGACATGATGGTTCGTCAGAAGGTAGAAACCAGTAACACCAGTACGTACCTAAGGCACGACCAACGTACTGATCCCGAAATTCAACTACGAGCTTTTTAACTGCAACAACTTTAATATACGCTATTGGAGCTGGAATTACCGCGGCTGCTGGCACCAGACTTGCCCTCCAA
+
DDDDDIIGIHIIIFHHHEHEFHIIIIIIIIIEHHIHIIEHDHIHHHIIHHIEHHIIIGHIIIHHEH1EHHHIIHHIHFHHHIEHEHHCHHHIIIIIHHIHHEEHEHGHIIHHHHHHIIHHHHEEFFHIHHIIIHIIEHHIHHHHGHHHEHHCFCGHHHHHEHIIIIIIHHGIIHIIIIIHIIHHHHIHHHIIIIHGIIIHIIIIIIIIIHH@IIIIIIIIHIFHFIHIHGIIGIGIGIIIIHGDIIIHFGIIHHEIHIIIIIIIIIIIIIIHHFHIIIIIIHHIIIHIIHIIIIIIIIIIIIIIIHGCIIIIHDIHHIIIIIIIHIIIIIIIIIIIIIIIDDDDD
@HISEQ:969:HM2KJBCX2:2:1102:13357:50967 2:N:0:ACTATGCA
TCGCATGGATACCCAACTATCCCTATTAATCATTACGTCGATCCTAGAAACCAACAAAATAGGTTCGATCGTCCTATTTCGTTATTCCATGCTAATGTATTCAAGCGCGAGCCTGCTTTAAGCACTCTAATTTTTTCAAAGTAACAGTCCTGTTTCCCCGCAACAACAAATTAATGCCATCACGGTTCTACAAGAAGGAGGGACCAGTGAGGCCAGTGCATACCAGTGGCACGACCAACCTACTGGCCCCGAAATTCAACTACGAGCTTTTTAACTGCAACAACTTTAATATACGCTATTGGAGCTGGAATTACCGCGGCTGCTGGCACCAGACTTGCCCTCCAA
+
D@0DDHHHF?F?@FGGHHEG1<CFCGHHHIFEGGC@GFEC<EEH@C@FCGEHE1DCCHIHCC?C1CH@1CEGHEEHIIIII1<D1CEH@1CGHH@C1<@E1EGH?1CCGHHF<FDHHIHHCB6CGHHHC?DDGC<HCHGHICEHHFHHHHIEB0IHHFHHHHHFHHIHHHGHHIHHGFDGFCHHHHHEHHHFHHFIIHIIHHIIIIHHHGCGAIHHG?HFIHGHIGHIHIIIIIHHHGHCFCDGEC?HCCIHHHIHIHHEHHEEHHGCF?HHHGGGEHFHE?FFG@FHF@HGCHIHFGIIHHHHHIIIIHCDIHHCDGHHHIGHHFCIIIIIIIIIIIIIDDBDD
@HISEQ:969:HM2KJBCX2:2:1102:16990:50901 2:N:0:ACTATGCA
TCGCATGGATACCCCAACTATCCCTATTAATCATTACATCGATCCTAGAAACCAACAAAATAGAATCTGATGTCCTATTTCATTATTCCATGCTAATGTATTCAAGCGTAAGCTTGCTTTAAACACTCTAATTTTTTCAAGGTAACAGTCCTAATTCCCCATAACATCAAATAAATGACATTATGGTTCTTTAGAAGGTGAGAACCAATAAAACCAGTACATACCAAGGCATGACCGATTCCTTGATCCCGAAATTCAACTACGAGCTTTTTAACTGCAACAACTTTAATATACGCTATTGGAGCTGGAATTACCGCGGCTGCTGGCACCAGACTTGCCCTCCAA
+
DDDDDIIIIIIIIIIIIIIIHIIIIIIIIIIIIIIIIIIIIIIIIIIIIIIIIIIIIIIIIIHHIEHIIHIIHEHIIIGHIIIIIIIIIIIIHHIIIIIIIIHIHIHIIIIIIIIIIIIIIIIIIHGIIIHIIIIIIIIHHG1IHIIIIHIIIIIIIIIHHHHIIHHHIHIIIIIIIIIIIIIIIIIIIIIIIIIIIIIIIIIHIIIIIIIIIIIIIIIIIIIIIIIIIIIIIIIHIIIIIIHHIIIIIIIIIIIIIHIIIIIIIIIIIIIIIHIIIIIIIIIIIIIIIIIIIIIIIIIIIIIIIIIIIIIIIIIIIIIIIIIIIIIIIIIIIIIIIIIIDDDDD
@HISEQ:969:HM2KJBCX2:2:1102:14690:50951 2:N:0:ACTATGCA
TCGCATGGATACCCCAACTATCCCTATTAATCATTACTTCAGTCCGCAAACACCAACAAAATAGAACCAAAGTCCTAACTTATTATTCCATGCTAATGTATTCATAGCCTGCAACGCCTGCTTTAAACACTCTAATTTTTTCAAAGTAAACGATCTAGTGCGCTGGTACCGGCTCAGTGAAGAGTAGCACCAGTGTCGCTAGAAGGATGGCTTGGCCAAGCCGGCACTCACACACGTCACCGTGGCGGGCCGGCTGCACCACACCAGAAATCCAACTACGAGCTTTTTAACTGCAGCAACTTTAATATACGCTATTGGAGCTGGAATTACCGCGGCTGCTGGCACCAGACTTG
+
DDDBDHIHGHIIIIIHIIIIIIIIIIIHIGEHHIIIIIIIHHIIIIIIIIIIHIIHHIGHHIHCHIIHHEEEHHEHFHFHHHHIIGHHHIHHHIIIGHHHIEHHIIHHEHIHHHIHHIIGIIHIIHIIIIIIIIHIIIIIIHHIHIIHIIHHCHHIIIIHIIIIIIIIIIIHHIIHIIIIIIIIIIHHHHIHIIIHIIIHIIIIHIIHIIIIIIIIIIGIIIIIIIIIIHIIIIIIHIIIIIIIIIIHIIIHIIIIIIHIIIIIIIIIIIIIIIIIHHIFHIIIIIIIIIIIIIIIIIIIIIIIIIIIHIIIIIIIIIIIIIIIIIIIIIIIIIIIIIIIIIIIIIIIDDDDD
@HISEQ:969:HM2KJBCX2:2:1102:8698:50536 2:N:0:ACTATGCA
TCGCATGGATACCCCAACTATCCCTATTAATCATTACTCCAGTTGCTAAAAAACCAACAAAATAGAACCGAAGTCCTACGGTGTTATCCCATGCTAATAGTATTCACGGCGTAAGCCTGCTTTGAACACTCTAATTTTTTCAAAGTAAAGGTGATCAAGAGTCGGATGATCTCCAACCAACCCAGAGTAAACCAGGTGAGCTGAAGGTCCGCAAATGACCACAGAAGCTGACACGCTCTTCAACACTATCATCCCAGAAGAGACGTAGGCCAGAGAGCGTAATGTCAGGAAATCCAACTACGAGCTTTTTAACTGCAACAACTTTAATATACGCTACTGGAGCTGGAATTACCGCGGCTGCTGGCACCAGACTTGCCCTCCAA
+
DDDDDIIIIIIIIIIIIIIIIIIHHIIIIIIGIIIIIIIIIIIIIIIIIIIIIIIIIIIIIIIIIIIIIIHIHIIIIIGIIIIIIIIHGHIIHIFHIIIHIHIIHIIIHGHIIIIIIIIIIIIIHIHIIGIIIIIHIIIHIIIHHIIIIIIIIIIIIIIIIIIIIIIIHIHHIIIIIIIIIIIIIIIIIGIIIIIIIIIIHIIHIIIIHIIIIIHIIIIIIHIIIIIIIHIHIHIIIIIIIIIIIIIIIIIIHIIIIIIIIIIIIIIIIIIIIIIIIIIIHFIIIIIIIIIIHIIIIIIIIIIIIIIIIIIHHHIIIIIIIIIIIIIIIIIIIIIIIIIIIIIIIIIIIIIIIIIIIIIIIIIIIIIIIIIIIIIIIIDDDDD
@HISEQ:969:HM2KJBCX2:2:1102:20911:52634 2:N:0:ACTATGCA
TCGCATGGATACCCCAACTATCCCTATTAATCATTACGGTGGTCCTAGAAACCAACAAAATAGAACACAACGTCCTATTCTATTATTCCATGCTAATCTATTCAAGCAATAGCTCGCTTTAAACACTCTAATTTTTTCAAAGTAATGGTCCTGGCTCCCCAACACACCATACTGGTTCACCAGAAGGAAGACCCGACAGCAGACAGTACTCGCCAAAGACGGACCGCCCGGCCAGGCCTAAAATTCAACTACAAGCTTTTTAACTGCAACAACTTTAATATACGCTATTTGAGCTGGAATTACCGCGGCTGCTGGCACCAGACTTGCCCTCCAA
+
DDDDDHHHHHIIIIHEHGHIHIHIIIIIIIIIIGGGHHIIIIHHHIHHHEHHIIIIIHHHIIHIHCHEHHEHGCGCHCGEHHHEHHHHHHHIGGGHCHHGIHHHIHIIIIHHIHHIHIHHHIIIIHIIIIIGIIIIIIHHIIIHHHIHIHIIHEHIIIIIIHHIIIIIHHHIHHIHHHIHIHIIIIHGIHHIIHIIIIIHHGIIIIIIIIIIIIIIIHHIIIIIIIIIIIIIHIIIHHIII=IGIIIIIHHGDDEIIIIIHHHIIIIIIHHGIIIIHHIIIIIIIIHIIIHFIIIIIIIIIIIIIIIIIIIIIIIIIIIIHHIIIIIIIDDDDD
@HISEQ:969:HM2KJBCX2:2:1102:19660:52969 2:N:0:ACTATGCA
TCGCATGGATACCCCAACTATCCCTATTAATCATTACGTCAATCCTAGAAACCAACAAAATAGGTTTGAACGTCCTATTTCATTATTCCATGCTAATGTATTCAAGCGTTAGCCTGCTTTAAACACTCTAATTTTTTCAAAGTAACAGTCCTGTTTCCCTGCAACACCAAATTAATGGCATTACAGTTCTTCAGAAAGGAGGAATCAGCGAAACCAGTTCATACCAGTGGCACGACCAACCTGCTGACCCCGAAATTCAACTACGAGCTTTTTAACTGCAACAACTTTAATATACGCTATTGGAGCTGGAATTACCGCGGCTGCTGGCACCAGACTTGCCCTCCAA
+
DDDDBHIIIIIIIIIIIIIIIIIIIIIIHIIIIIIIHIIIIIIHIIIIIIIIIIIIIIIIIIHIIHIIIIIIIHIIIIIIHIIIIIIFHIIHHIIHIIIIIGHIIIIIIIIIIIIIIIIIIIIIIIIIHHHHIIIIIIHHHIIHIHIIIFHHIIIIH0FGGFCGHEHIIHIIIIIIIHEHHHHFGHIIHHHIHHHHHHHH9EHIIIIHIHCHHIIIIHIIHIIHHHFHG?EHHIIHIIIHHEHHHHIEHHCHHEFEEF@HHEDHHCHHHEGHEECGGEHHFGC<G@GEHH@EEEHHCHHHEHEHHEC@CGIGIIIHHHHHGHHHHHEEEHGGEHGHEHD=D@@DDD
@HISEQ:969:HM2KJBCX2:2:1102:20034:53006 2:N:0:ACTATGCA
TCGCATGGATACCCCAACTATCCCTATTAATCATTACGGTGATCCTAGAAACCAACGAAATAGAATCAAGCCGTCCTATTTCATTATTCCATGCTAATGTATTCAGACGTTAGCCTGCTTTAAACACTCTAATTTTTTCAAAGTAACAGTCCTGATTTCCAATCACACCAAATTAATGACATGAAAGTTCCTCAGAAGGTAGAGATTTATCTCACCAGTACAGACAATTAAGCCTGACCAATGGGTAAACCCCGAAGTTCAACTACGAGCTTTTTAACTGCAACAACTTTAATATACGCTATTGGAGCTGGAATTACCGCGGCTGCTGGCACCAGACTTGCCCTCCAA
+
DDDDDIIIIIIHFHHHIIHIIHIIIIIIIIHIIHIIIHHIIHIIIIIIIIIHHIIIGHIHIIIHIIIHHIIHHIIIIIIIIHHIIIIII<FHEHHHHHIHIFHHHIIIIIIIIGIHHGHIHIIHIHIHCIIIIIIIIIIIIIIIIIIHHGIHHIHIIIHHGHHIIHIHHHIIIIIIIIIIIIIIIIIIIIIHIHIIIIIIHHIHIIHHHHIIIII<IIIIIIIIIIIHIIIIIII<II=IIIIIHHGIIIHIHIIIHHGEIIIIIIIIHIIIIIIIIHIIIIIIHHHIHHIIHIIIHIIGHGHIHIIIIIIIHIHIIIHIIGHGHIIIHIIIIIIIIIIIHIIDDDDD
@HISEQ:969:HM2KJBCX2:2:1102:7092:53328 2:N:0:ACTATGCA
TCGCATGGATACCCCAACTATCCCTATTAATCATTACGGTGATCCTAGAAACCAACAAAATAGAATCATGCCGTCCTATTTTATTATTCCATGCTAATGTATTCAAGCAAAATGCCTGCTTTAAACACTCTAATTTTTTCAAAGTAAAGGTCCTGGTTCCCCGCGACACCCAATTAAGGGCATCGCGGTTCTCCAGAAGGTGAGAAATTGACTACACCAGTTCATACCCCTTAAGGCACGACCGATGTGTCAATCCCGAAATTCAACTACGAGCTTTTTAACTGCAACAACTTTAATATACGCTATTGGAGCTGGAATTACCGCGGCTGCTGGCACCAGACTTGCCCTCCAA
+
DDDDDIIIIIIIIIIIIHIIIIIIIIIIIIIHHIIIIIIIIIIHIIIIIHIIIIIIIIIIIIIIIHIIIHIIIIIIIIIIIIIIHIHIIIIIGHHIHIIIIHHIIIIIIIIIIHIIIIIIIIIHHHIIIIHIIIIIIGHIIHHHHIIIIHIIIIIHHIIIIIHIHIIIIIIIIHIIIIIIIIIIIIHIIIIIIIIIIIIIIIIIIIIIIIIIIIIIIIIIIIIHIHIIIIIIIIIIIIIIHIIHIIIIIHGIIIHIIIIIIIIIIIIIIIIIIIIIIIIIIIHIIIIIIIIIIIIIIIIIIIIIIIIIIIIIIIIIIIIIIIIIIIIIIIIIIIIIIIIIIIIIIIIDDDDD
@HISEQ:969:HM2KJBCX2:2:1102:13623:52559 2:N:0:ACTATGCA
TCGCATGGATACCCCAACTATCCCTATTAATCATTACGGTGGTCCTAGAAACCAACAAAATAGAATCATCCGTCCTATTTTATTATTCCATGCTAATGTATTCAAGCAAAATGCCTGCTTTAAACACTCTAATTTTTTCAAAGTAAAGGTCCTGGTTCCTCGCGGCACCCAATTAAGGACATCGCGGTTCTCCAGAAGGTGAGAAATTGGCTACACCAGTTCATACCCCTTAAGGCACGACCGATGTGCCAATCCCGAAATTCAACTACGAGCTTTTTAACTGCAACAACTTTAATATACGCTATTGGAGCTGGAATTACCGCGGCTGCTGGCACCAGACTTGCCCTCCAA
+
DDDDDIIIIIIIIIIIIIIIIIIIIIIIHIIIIIHIHIIIIHIHIIIIIIIHIIIIIGIHIHIIHIIIIHHHIIIIIIHHHHHIIIIIIIIHIGHIIIIIIIIIIIIIIIIIIIHIHHHHIIHHIIIIIIIIIIIIIHIHHIIIIIIIIIIIIIIIIIIIIIIIIIIIIIIIIIIIIIIIIIIIIIIHHIHIIIIIIIIIIIIIIIIIIIIIIIIIIIIIIIIIIIIIIIIIIIIII=IIIIIIIIIIHHIIIIIIIIIIIIIIIIIIIIIIIIIIIIIIIIIIIIIIIIIHIIIIIIIIIIIIIIIIIIIIIIIIIIIIIIIIIIIIIIIIHIIIIIIIIIIIIIDDDDD
@HISEQ:969:HM2KJBCX2:2:1102:2782:53708 2:N:0:ACTATGCA
TCGCATGGATACCCCAACTATCTCTATTAATCATTACATCGATCCTAGAAACCAACAAAATAGGATCAACGTCCTATTTCATTAGTAAATGATAATGTATTCAAGCGTTAGCCTGCTTTAAACACTCTAATTTTTTCAAAGTAACAGTCCTGTTTCCCTGCAACACCAAATTAATGACATTACAGTTCTTCAGAAAGGAGGAATCAGCGAAGCCAGTGCATACCAGTGGCACGACCAACCTGCTGACCCCGAAATTCAACTACGAGCTTTTTAACTGCAACAACTTTAATATACGCTATTGGAGCTGGAATTACCGCGGCTGCTGGCACCAGACTTGCCCTCCAA
+
0000<DH1111<1<E0<E11111<<1<<11111<D1F11101<10D<111<111D<1111<<11D11<11D11001<1111<111<111<11111G@HF@1<8@<1<0B0CD188<DH6<&<F<HF<HHF<B11</<6<1B6<&7<1<1D7....-HHGC8:9.68;..,D/GD<<</:D/<//:D/--D0::-CAFE@F@F<<G0GC.:0<:1EHHF<F<<<11FC:0ECF<<A<G<>ECAD<C<C?AF<<1C<D<<D1=F<D<1<@EHG<<<1CD1<D<D<1C<1CCHC<<<<1@@EEEHCIH?IHFHG<C/<?CHHCF1<<<<<1HD<<<1C<EHGC<0@B@
@HISEQ:969:HM2KJBCX2:2:1102:5745:53958 2:N:0:ACTATGCA
TCGCATGGATACCCCAACTATCCCTATTAATCATTACGTCAATCCTAGAAACCAACAAAATAGGATCAAACGTCCTATTTCATTATTCCATGCTAATGTATTCAAGCGTTAGCCTGCTTTAAACACTCTAATTTTTTCAAAGTAACAGTCCTGTTTCCCTGCAACACCAAATTAATGACATTACAGTTCTTCAAGAAGGAGGAACCAGTAAAGCCAGTACATACCAGAGGCACGACCAACCTACTAATCCCGAAATTCAACTACGAGCTTTTTAACTGCAACAACTTTAATATACGCTATTGGAGCTGGAATTACCGCGGCTGCTGGCACCAGACTTGCCCTCCAA
+
DBBDBHHEHHHIFECGC0<11GHIHHGH@HFCHHIHHHII@@H<GHHIHEEFGHIHFHIHIHIIFHHHIIHCG1DGFHIIH?FHEHGF@?FHIIIGHIHHHHGGHIHHHHFEHFHEHHHGGHHE?BEFHHHHIIHGHHHFFIIHHHIHHHIHHHHIHH?HFGHCHHGHHHIHFIHIGIHHHIIHHIIHHHIHHHEHFIIHHFGCCHHH@IHHHHHH8IIIHIIIIHHGC=IIIIHIFIIIHHGC<1HIHHHIHHGIHHHHHGCGEFGIHHHEFHFECIIHIHFEHHHIIIIHGHHIIIHHIIIIHHGC@HIHIHHGIIHHHIHHHEEIHGHHHHIIIIIIIDDDBD
@HISEQ:969:HM2KJBCX2:2:1102:11817:54119 2:N:0:ACTATGCA
TCGCATGGATACCCCAACTATCCCTATTAATCATTACGTCGATCCTAGAAACCAACAAAATAGGATCAAACGTCCTATTTCATTATTCCATGCTAATGTATTCAAGCGTTAGCCTGCTTTAAACACTCTAATTTTTTCAAAGTAACAGTCCTGTTTCCCTGCAACACCAAATTAATGACATTACAGTTCTTCAAGAAGGAGGAACCAGTAAAGCCAGTACATACCAGAGGCACGACCAACTTACTAATCCCGAAATTCAACTACGAGCTTTTTAACTGCAACAACTTTAATATACGCTATTGGAGCTGGAATTACCGCGGCTGCTGGCACCAGACTTGCCCTCCAA
+
DDDDDIIIIHIIIIIIIIIIIIIIIIIIIIIIIIIIIIIIIIIII1FHHIIIIIIIIHIIIIHIIHHIIIIIHHIIIIHIIIIIIIIIIIHIIIIIIIIIIIIIIIHIIIIIIIIIIIIIHIIIIIIHIIIIIIIIIIIHIIIIIIIIIIIIIIHHIIIIIIIIIHIHIIIIIIIIIIIIIIIIIIIIIIIHHIIIIIIIIIIIIIIIIIIIIIIIIIIIIIIIIIIIIIIIIIIIIIIIIIIHIIIIIIIIIIIIIIIIIIIIIIIIIIIIIIHIIIIIIIIIIIIIIIIIIIIIHIHHHIIIIIIIIIIIIIIIIIIIIIIIIIIIIIIIIHIIIIIIIDDDDD
@HISEQ:969:HM2KJBCX2:2:1102:16596:53356 2:N:0:ACTATGCA
TCGCATGGATACCCCAACTATCCCTATTAATCATTACGGTGATCCTAGAAACCAACAAAATAGAACCATACCGTCCTATTCTATTATCCCATGCTAATGTATTCGAGCAAAAATGCCTGCTTTAAACAAACACTCTAATTTTTTCAAGGTAAAGGTCCTGGATCCGCAAGACACCCAATAAAGGACATCAAGTTTCTCCAGAAGGTGAGAAATCAACAGTAACAGTTCATACCCCTTAAGGCATACCATCACGTCAATCCCGAAATTCAACTACGAGCTTTTTAACTGCAACAACTTTAATATACGCTATTGGAGCTGGAATTACCGCGGCTGCTGGCACCAGACTTGCCCTCCAA
+
DDDDDHHIIHIIHIIHHIIIIHIIIIIIHIIHIIIIIIIIIIIIIIIIIIIIIIIIIIIIIIHIIIIIIIIIIIIIIIIIIIIIIIIEHIHHHGHHGE@GHDHHFHIIHIIIHIHIIIIIIHHHIIHHIIIHHGHIIIIHIIIIIIIIIIIIIIIIIIHIIIHIIHHHFIIIIIIHHIIIIIIIIGIIIIIIIHHIIIIIIIIIIHIIIIIIHIIIIIIIIIIHIIIIIIIIIIIIIIIIIHHIIIIIHHEHIHFIIIIIIIIIIIIIIIIIHIIIIIIIIIIIIIIIIIIIIIIIIIIIIIIIIIIIIIIIIIIIIIIIIIIIIIIIIIIIIIIIIIIIIIIIIIIIIIIDDDDD
@HISEQ:969:HM2KJBCX2:2:1102:7508:54119 2:N:0:ACTATGCA
TCGCATGGATACCCCAACTATCCCTATTAATCATTACGGTGATCCTAGAAACCAACAAAATAGAACCATGCCGTCCTATTCTATTATTCCATGCTAATGTATTCGAGCAAAAATGCCTGCTTTAAACACTCTAATTTTTTCAAGGTAAAGGTCCTGGATCCGCAAGACACCCAATAAAGGACATCAAGTTTCTCCAGAAGGTGAGAAATCAACAGTAACAGTTCATACCCCTTAAGGCATGACCATCACGTCAATCCCGAAATTCAACTACGAGCTTTTTAACTGCAACAACTTTAATATACGCTATTGGAGCTGGAATTACCGCGGCTGCTGGCACCAGACTTGCCCTCCAA
+
DDDDDIIIIHIIIIIIIIIHIIIIIIIIIIIIIIIIIIIIIIIIIIIIIIIIHHHIIGIIIIHIIIIIIFHIIHHHIIHHHIIIIIIIIIIIIFIIIIHHCFHHHIIHIHHHHIHIIIHIIIIIHHHHHIIIIHHHIIIHIIIIIIIIIIIIIHHIIIHHIHHIHIIIIIIHIIIIIHIIIIIIIIIIIIIIIIIIHIIHIIIIIIIIIIIIIIIIIHIIIIIIIHHIIIIIIIIIIIIIHHIIIIIIIIHFIIIIIHIIIIIIIIIIIIIIIIIIIIIIHHIIIIIIIIIIIIIIIIHHHIIHIIIIIIIIIIIIIIIIIIIHIIIIIIIIIIIIIIIIIIIIIIIIDDDDD
@HISEQ:969:HM2KJBCX2:2:1102:12220:55589 2:N:0:ACTATGCA
TCGCATGGATACCCCAACTATCCCTATTAATCATTACGTCAATCCTAGAAACCAACAAAATAGGATCAAACGTCCTATTTCATTATTCCATGCTAATGTATTCAAGCGTTAGCTTGCTTTAAACACTCTAATTTTTTCAAAGTAACAGTCCTGTTTCCCTGCAACACCAAATTAATGACATTACAGTTCTTCAGAAAGGAGGAATCAGCGAAGCCAGTACATACCAAAGGCACGACCAACCTGCTAACCCCGAAATTCAACTACGAGCTTTTTAACTGCAACAACTTTAATATACGCTATTGGAGCTGGAATTACCGCGGCTGCTGGCACCAGACTTGCCCTCCAA
+
DDDDDIIIIIIIIIIIIIIIIIHIIIIIIIIIIIIIIIIGHIIIIIIIIIIIIIIIIIHIIIIIIHIHHIIIIIIIIIHIIIIIIIIIIIIIIIIIIIIIIIIIIIIIIIIIIIIIIIIIIIIIIIIIIIHHIIIIIIIIIIIIHIIIIIIIHIIIIIIIIIIIIIHIIIIIIIHIIIIIIIIIIIIIIIIIIIIIIIIIIIIIHIIIIIIIIIIIIIIIIIIIIIIIIIIIIIIIIIIIIIIIHIIIIIIIIIIIIIIIIIHIIIIIIIIIIIIIIIIIIIIIIIIIIIIIIIIIIIIIIIIIIIIIIIIIIIIIIIIIIIIIIIIIIIIIIIIIIIIIIDDDDD
@HISEQ:969:HM2KJBCX2:2:1102:14688:55652 2:N:0:ACTATGCA
TCGCATGGATACCCCAACTATCCCTATTAATCATTACGTCGATCCTAGAAACCAACAAAATAGAATCAAACGTCCTATTTCATTATTCCATGCTAATGTATTCAAGCGCGAGCTTGCTTTAAACACTCTAATTTTTTCAAAGTAACAGTCCTGATTTCCCGCGACACCAAATTAATGACATCGTGGTTCGTCAGAAGGGAGAAACCAATAATGCTAGTACGTACAAAGTACGACCGACATATTAGTCCCGAAATTCAACTACGAGCTTTTTAACTGCAACAACTTTAATATACGCTATTGGAGCTGGAATTACCGCGGCTGCTGGCACCAGACTTGCCCTCCAA
+
CDBDDHIHIIIIIIIIIIIIIIIIIIIIIIIIIIIIIIIIIIIIIIIIIIIIIIIIIIIHIIIHIIIIIHHE@HFHHHGHHHHHCHIIIFIIIGHIIIIIHG?GHIIIIIIHIIHHHIIIIIHIGHIHHIIIIIIIIHHHIIGIIIIHFHHIHIIHHHIIIHGIIHIIIIIHHIGIIIHHHIIIIIIGIIHHIHHIIIIIHHHGGIIIHHIHIIHIHEIIIIIIIIIIHIIIIIIHIIHIIHHIIIIIIGIIIIIIIIIIIIIIIIIIIIIIHIIIIIIHIIIIIIIIIIIIIIIIIIIIIIIIIIIIIIIIIIIIIIIIIIIIIIIIIIIIIIIIIIIDDDDD
@HISEQ:969:HM2KJBCX2:2:1102:15264:56891 2:N:0:ACTATGCA
TCGCATGGATACCCCAACTATCCCTATTAATCATTACGGTGGTCCTAGAAACCAACAAAATAGAACCACAACGTCCTATTCTATTATTCCATGCTAATCTATTCAAGCAATAGCCCGCTTTAAACACTCTAATTTTTTCAAGGTAATGGTACTGGCTCCCCAACACACCCAATAAAGGACATGCTGGCTCACCAGAAGGAAGACCCGACAGCAGACAGTACTCGCCAAAGACGGACCGCCCGGCCAGGCCTAAAATTCAACTACGAGCTTTTTAACTGCAACAACTTTAATATACGCTATTGGAGCTGGAATTACCGCGGCTGCTGGCACCAGACTTGCCCTCCAA
+
<<<@<GHIIHCCHCEE=0GHII1<F11CFGH@C<G@FCC<<C<F@HH1CGCHIHE@EHHHFHHIHHHIIH?HDHHDC?1<D@1<FCG1DH1GFEF@1DHCFCF?EH6EF@FHCGHD?BCCGGEEFGG?GFEGEDB1CEC1GHGF?HG1EA$GGF1?<<E<AABBCHCGHGBCFBDGEABGHFCHEHG??@GGHFHIHHEHHHD?EBEHGGFH6@FHI?HHE/IHHG<<<1CC<-CC<///DC11CHD<@C?HHF<CCFFHCECD<1?G?E@HHC<FEIHHHFD<<11C1@G<CIHIIIHHEHCC?HIEIIHGDHC<?CGCEC@IHGCCFIHHGFG?H@DEFD0<<0
@HISEQ:969:HM2KJBCX2:2:1102:6874:57077 2:N:0:ACTATGCA
TCGCATGGATACCCCAACTATCCCTATTAATCATTACGGTGATTCAGAAACCAACAAAACAGGACCACCGTCCTATTTTATTATTCCATGCTAATGTATTCAGACGTAAGCCTGCTTTGAACACTCTAATTTTTTCAAGGTAAAGGTTCTGGTTTCCCACCACGCTAAATAAATAACATGATGGTTCCCCAGAAGGTAGAAATTCCACACGCCAGTACAGACTATTGCCGACCAACGGTAGAACCCCGAAATTCAACTACGAGCTTTTTAACTGCAACAACTTTAATATACGCTATTGGAGCTGGAATTACCGCGGCTGCTGGCACCAGACTTGCCCTCCAA
+
D@DD@@HIIHHHICGE@@HIIIEEHHI@EGHEECEHIHIHG1FFHGEHIIIIIHIIHFHHIGHCEHHHCF1DEHGCEG@GH?EHHI?<CCHFHHIHHGHIIFHIHHIIHHGHHHHHIHFGHEHHHHHHIHHFEHHHIHHHHHGHIHHIIIHGHHHGIHFHIIHIHFHGHGHHHFIIHHIIGHCHHEIIIHIIIHHHFHIIHHHEHHHHEIIHIHHEIHHIIIHIIIIIIIIIHHFIHHGFDHHHIHIIHIIGGHIIHIHHGIIIIIHHEGCHEIIHIHHIIIIHHIIHHHIIIHIIIIIIIIIHHIHGCHGHHIIIIIIIIIIIIIIIIIIIIGHGH@DDDD
@HISEQ:969:HM2KJBCX2:2:1102:11034:57534 2:N:0:ACTATGCA
TCGCATGGATACCCCAACTATCCCTATTAATCATTACGGTGATCCTAGAAACCAACAAAATAGAACCATGCCGTCCTATTCTATTATTCCATGCTAATGTATTCGAGCAAAAATGCCTGCTTTAAACACTCTAATTTTTTCAAGGTAAACGTCCTGGATCCGCAAGACACCCAATAAAGGACATCAAGTTTCTCCAGAAGGTGAGAAATCAACAGTAACAGTTCATACCCCTTAAGGCATGACCGTCACGTCAATCCCGAAATTCAACTACGAGCTTTTTAACTGCAACAACTTTAATATACGCTATTGGAGCTGGAATTACCGCGGCTGCTGGCACCAGACTTGCCCTCCAA
+
@B<0<0<1D<F<<<<EH0<1<C1<CD<<CHIC@FGC110D@1F1<1<<<GH11<D0DCHHE?<1<GEH11<</<//D@1F1DH?G?G?H1<11C11D<<<<1<@1G@DIHHH@H=B61<GEHA?HGGCHE<8EG<@FD1C?HH9HHHH@%2&<0<;/HHEHCEGG@HEHDHHHHHHHG</HEHF.CCFD/EF+HHH8IHCFCFH;HCEEFHFED00HIHH6DC?IIHCF1CEHHFF?IGEHEC@HEHG@<<<HC/E?CEHEIHEIHE<0<HFHEHHFE@HHHG@HHHH@HGEEH@HF1GEECFFCG<F@HHFHCCHHEHDHHHCHHEHIIHHFFHGHCHCFEG<@DEE@AD@D
@HISEQ:969:HM2KJBCX2:2:1102:4936:57926 2:N:0:ACTATGCA
TCGCATGGATACCCAACTATCCCTATTAATCATTACGTCGATCCTAGAAACCAACAAAATAGAATCAAACGTCCTATTCCGTTATTCCATGCTAATGTATTCAAGCGTGAGCCTGCTTTAAACACTCTAATTTTTTCAAAGTAACAGTCCTGATTCCCTAAAACACCAAATTAATGGCATTAAAGTTCGTCAGAAAGGAGAAACCGATTATACCAGTACGTACAATAGCACGACCAGTAAGCCGGTCTCGAAATTCAACTACGAGCTTTTTAACTGCAACAACTTTAATATACGCTATTGGAGCTGGAATTACCGCGGCTGCTGGCACCAGACTTGCCCTCCAA
+
DDDCDIIIIIIIIHHIIIIIGIIIHIIIIIIIIIIIIIIGIIIIHHIIIIIIIIIIIIIHHHIIIIIIIIIIIIIIIIIIIIHHHHIHIIIIIIIIHIIIIHHIIIIIIHI+IIIIIHIHIIHIHIIIIGHIIIIIIHHHHHGHHHIHHHHIIH;<HHIIHIIIIIIIIHIIHIIHHEHIIIHGIIHHHIIIIIHHGGF@CEHDFHIHHHIIHHHHFHCHHIIHIHIHHHHHHHIHEHHHHEH:CEHHGHGF?CH@CEHHE=HHECCH?CHH?HHHHHFCCC@C<1FC1CHHE@@EC<1E?HHGC@GEHHHHHE?/F1G1HGC@FGHF?HEHC<10/=<<<DD<
@HISEQ:969:HM2KJBCX2:2:1102:10925:58296 2:N:0:ACTATGCA
TCGCATGGATACCCCAACTATCCCTATTAATCATTACGGTGATCCTAGAAACCAACAAAATAGAACCATGCCGTCCTATTCTATTATTCCATGCTAATGTATTCGAGCAAAAATGCCTGCTTTAAACACTCTAATTTTTTCAAGGTAAAGGTCCTGGATCCGCAAGACACCCAATAAAGGACATCAAGTTTCTCCAGAAGGTGAGAAATCAACAGTGACAGTTCATACCCCTTAAGGCATGACCATCACGTCAATCCCGAAATTCAACTACGAGCTTTTTAACTGCAACAACTTTAATATACGCTATTGGAGCTGGAATTACCGCGGCTGCTGGCACCAGACTTGCCCTCCAA
+
DDDDDIIIIIIIIIIIIIIIIIIIIIIIIIIHIIIIIIIIIIIIIIIIIIIIIIIIIIIIIIHHIIIIIHIHIIIIIIIIHIHIIIIIIIIIIHIIHIHEHEGGIIIIIIIIIIIIIIIIIGHIHIHIIIGHHHHHIIIIIIIHHHIIIIIIIIIIHIIIIIIIHIIIIHHIIIIIIIIIIIIIIIIIIHHIHHIIIIIIIIIIIIIIHIIIIIIHIIIIIIIIIIII<IIIIIIIIIIIIIIIIIIIHHGDIIIIIIIIIIIIIIHIIIIIIIIIIIIIIIIIIIIIIIIIIIIIIIIIIIIIIIIIIIIIIIIIIIIIIIIIIIIIIIIIIIIIIIIIIIIIIIIICDDDD
@HISEQ:969:HM2KJBCX2:2:1102:12199:58900 2:N:0:ACTATGCA
TCGCATGGATACCCAACTATCCCTATTAATCATTACGTCAATCCTAGAAACCAACAAAATAGGATCAACGTCCTATTTCATTATTCCATGCTAATGTATTCAAGCGCGAGCCTGCTTTAAACACTCTAATTTTTTCAAAGTAACAGTCCTGATTCCCCGCCACACCAAATGAATGACATGATGGTTCGTCAGAAGGTAGGAACCAGTAACACCAGTACGTACCTAAGGCACGACCAACGTACTGATCCCGAAATTCAACTACGAGCTTTTTAACTGCAACAACTTTAATATACGCTATTGGAGCTGGAATTACCGCGGCTGCTGGCACCAGACTTGCCCTCCAA
+
DDDDDIHIIHIIIIIIIIIIIIIIIIIIIIIIIIIIIHIIIIIIIIIIIIIIIIIIHIIIIEFHIIIIIIHHIIIIIIHIIIIIIHFHIIIIHIIIIIIIIHHHIHIGIIIIIHIIIIIIIIIIIHIIIIIIIHIIHHHIIIIIHHHIIIIIIIIIIIIIIIIHIIIIIIIIIIIIIIIIIIIHIIIIIIIIIIIIIIIIIIIIIIIIIIIIIIIIHIIIIIIIIIIIIIIIIIIIIIIIIHGIIIIIIIIIIIIIHIIIIIIIIIIIIIIIHIIIIIIIIHHIIIIIIIIIIIIHIIIIIIIIIIIIIIIIIIIIIIIIIIIIIIIIIIIIIIIIIIIDDDDD
@HISEQ:969:HM2KJBCX2:2:1102:9077:58218 2:N:0:ACTATGCA
TCGCATGGATACCCCAACTATCCCTATTAATCATTACGGTGGTCCTAGACCAACAAAATAGAACCAACGTCCTATTCTATTATTCCATGCTAATCTATTCAAGCAAAAGCCCGCTTTAAACACTCTAATTTTTTCAAGGTAATGGTCCTGGTTCCCCGACACACCCAATAAAGGGCATACCGGCTCACCAGAAGGATAGACCCGACAACAGAACAATACTCGCCAGAGACGGACCGTCCGGTCAGGCCTAAAATTCAACTACGAGCTTTTTAACTGCAACAACTTTAATATACGCTATTGGAGCTGGAATTACCGCGGCTGCTGGCACCAGACTTGCCCTCCAA
+
DDDDDIIIIIIIIIIHIIIIIIIIIIIIIIIIIIIIIIIIIIIIIIIHIIIIIIIIIIIIIIIIIEHHHHHIIIIIIIHIIIIIIIIIIGIIIIIHIIIIIIIHIIIHIGIHIIIIIIHIIIIIIIIIIIIIIIHIIIIIIIIIIIIIIHHHHIIHIIIIIIIIIIIIIIIIIIIIIIIIIIIIIIHIIIIIIIIIIIIIIIIIIIIIIIIIIIIIIIIIIIIIIIIIIIIIIIIIIIIIIIHIIIIIIIIIIIIIIIIIIIIIIIIIIIIIIIIIIIIIIIIIIIIIIIIIIIHIHHHIIIIIIIIIIIIIIIIIIIIIIIIIIIIIIIIIIIIIIIIDDDDD
@HISEQ:969:HM2KJBCX2:2:1102:2515:60209 2:N:0:ACTATGCA
TCGCATGGATACCCCAACTATCCCTATTAATCATTACGGTGGTCCTAGACCAACAAAATAGAACCAACGTCCTATTCTATTATTCCATGCTAATCTATTCAAGCAAAAGCCCGCTTTAAACACTCTAATTTTTTCAAGGTAATGGTCCTGGTTCCCCGACACACCCAATTAAGGACATACCGGCTCACCAGAAGGATAGACCCGACAACAGGACAGTACTCGCCAGAGACGGACCGCCCGGTCAAGCCTAAAATTCAACTACGAGCTTTTTAACTGCAACAACTTTAATATACGCTATTGGAGCTGGAATTACCGCGGCTGCTGGCACCAGACTTGCCCTCCAA
+
DDDDDHIHGHIIHIIIIIIIIHIIIIIIIIIHEGHHIIIIIIIHIIIHIIIHHHHHIHHHIIIIHIIIIHIIIIHIIIIIIIHHGEHIIHHIHIIIHIIHHGHIIIHHIHIIIIGIIIIIIIIIIIIIHHIIIIIIIHIIIIIIHIIIIHIIIIIIIIGIIIIIIIIHHHHHHIIIIIIIGIIIIIIIIIIIIIIIIIIIIIHIIIIIHIHHIHIIIIIIIIIIIIIIIIIIII?IIIIIIIHIHHHGIIIGIIHIIIIIIIIIIIIIIHGIIIIIIIIIIIIIHIIIIIIIIIHHDDDIIIIIIIIIIIIIIIIIIIIIIIIIIIIIIIIIIIIIIIIDDDDD
@HISEQ:969:HM2KJBCX2:2:1102:3503:60430 2:N:0:ACTATGCA
TCGCATGGATACCCCAACTATCCCTATTAATCATTACGTCAATCCTAGAAACCAACAAAATAGGATCAACGTCCTATTTCATTATTCCATGCTAATGTATTCAAGCGCGAGCCTGCTTTAAACACTCTAATTTTTTCAAAGTAACAGTCCTGATTCCCCACCACACCAAACTAATGACATGATGGTTCGTCAGAAGGTAGAAATCAGTAACACCAGTACGTACCGAAGGCACGACCAGCGTACTAATCCCGAAATTCAACTACGAGCTTTTTAACTGCAACAACTTTAATATACGCTATTGGAGCTGGAATTACCGCGGCTGCTGGCACCAGACTTGCCCTCCAA
+
DDDDDIIIIIIIIIIIIIIHIIIIIIIIIIIIHIIIIIIIIIIIIIIIIIIIIIIIIHIIIIIIIIIHIIIHIHIIIIIIGIIIIIIIGIIIIHIIIIHIIIIIIIIIIIIIIIIIIIIIIIIIIIIIIIHIIIIIIIIIIIIIIHIIIIIIIHHIIHIIIIIIIIIIIHHIIIIIIIIIIIIIIHIIIIIIIIIIIIIIIIIHIIIIIIIIIIIIIIIIIIII2IIIIIIIIIIIIIIGGIIHIIIIIIIIIIIIIIIIIIIIIIIIIIIIIIIIIIIIIIIIIIIIIIIIIIIIIIIIIIIIIIIIIIIIIIIIIIIIIIIIIIIIIIIIIIIIIIIIDDDDD
@HISEQ:969:HM2KJBCX2:2:1102:13994:61038 2:N:0:ACTATGCA
TCGCATGGATACCCCAACTATCCCTATTAATCATTACGGTGATCCTAGAAACCAACGAAATAGAATCAGTCCGTCCTATTTCATTATTCCATGCTAATGTATTCAGACGTTAGCCTGCTTTAAACACTCTAATTTTTTCAAAGTAACAGTCCTGATTTCCCATCACACCAAATAAATGGCATGAAAGTTCCTCAGAAGGTAGAGATTCATCTCACCAGTGCAGACAATTAAGCCTGACCAATGGGTAAACCCCGAAGTTCAACTACGAGCTTTTTAACTGCAACAACTTTAATATACGCTATTGGAGCTGGAATTACCGCGGCTGCTGGCACCAGACTTGCCCTCCAA
+
DDDDDIIHIIIIIIIIIIIIHIIIIIIIIIIIIIIIIIIIIIIIIIIIIIIIIIIIIIIHIIHHIIIIIIIIIIIIIIIIIIIIIIIIIIIIHIIIHHGIIIIIIIIIIIIIGIIHHGIIIIIGIIGIIIIHIHI<HHIIHEHHHHIHGGHIGHHIIIIIIH;;IIHFHIFHIIIIIHHGIIHHHF?GEHEGHIHHGFFHHIHEHIHHI9HEHHIEHHGHIHHHHHIIIGHGCHHED@GHGCGGC?HFHFHHEHHHHHF<?GED<<11FGE?H??GDEEHHEF1HC<?HHFHEHGD<HHG?EHHHCHHHCEHIHIIHED<FIHFHEE<<CFD1F<C1@C0C0C<<<D<
@HISEQ:969:HM2KJBCX2:2:1102:7520:61398 2:N:0:ACTATGCA
TCGCATGGATACCCCAACTATCCCTATTAATCATTACGTCGATCCTAGAAACCAACAAAATAGAATCAAACGTCCTATTTCGTTATTCCATGCTAATGTATTCAAGCGTGAGCCTGCTTTAAACACTCTAATTTTTTCAAAGTAACAGTCCTGATTCCCCATGACACCAAATTAATGACATCATGGTTCGTCAGAAGGTAGGAATCAATAATACCAGTACGTACAATAGCACGACCAATAAATTGATCCCGAAATTCAACTACGAGCTTTTTAACTGCAACAACTTTAATATACGCTATTGGAGCTGGAATTACCGCGGCTGCTGGCACCAGACTTGCCCTCCAA
+
DDDDDIIIEHEGHHIHHHHIIIIIIIIIIIIIFHHHHHIIII?H@HIHGIHIHIIEH@GHHIHIHHHIHEHIHII@FHHHEEGHHIHGHHIIGHIIIIIHHHHHHHFHHCHCHHIIIIIIIIEEHIHHIFIHHIFHHEHIHIIIIHHHHFIIHCHHHHGHIHHHHIHHEHGIHHHHHGEFHEGHH:?HHGCCCGHHIIHHHGEHHHHHHHHIIIHIHFHHHHHIIIIIIIIHHHHHHHGHH=HEHHHGHFCFEHEIIHHIIIIIHIIIHIIHIIIIIHFHFHEHIHHIIIHFIHIIGIIHHHIIIIHCCIHHIIIIIIIIIIIIIIIHHIIIIFIIHHIIDD@@B
@HISEQ:969:HM2KJBCX2:2:1102:6717:61981 2:N:0:ACTATGCA
TCGCATGGATACCCCAACTATCCCTATTAATCATTACGGTGATCCTAGAAACCAACAAAATAGAACCATGCCGTCCTATTTTATTATTCCATGCTAATCTATTCAAGCACAAGCCTGCTTTAAGCACTCTAATTTTTTCAAGGTAATAGCTCTGCTTCCCCAACGCACTAACTTAATAGCATGCTGGTTGTTCAGAAGGTAGGAATTCATCAGGCCAGTGCGGACAGTGAAGCCCGACCAACCGACAAACTCCGAAATTCAACTACGAGCTTTTTAACTGCAACAACTTTAATATACGCTATTGGAGCTGGAATTACCGCGGCTGCTGGCACCAGACTTGCCCTCCAA
+
DDBADIIIHIGIIFCEECGHHEHHHEHFEHH1FGHHH?=GE1FHEHE@1F1F?EHHGHF?EHE11<CEGHIHCHDCHIIHII1FHC?CHF1<C@GECEHHHCHGFHHHHCIHIIIHCFCHGHHFHHHGIHG@HHHHHHG@HHHHHHIHFIHHEH1GFIIIIHGIHHHHHGA@HHHHHCHEG?6:GGHIHGCC?CE@CG?EGFGFCC@CEEHGCFCCHHAIIIHIIIHHGHHHHC/CHIIHHE@HHEFHGDHC@1CCHHHHIHEECHFCFIIIHEIHHEGIHHF@@HHCHGFHEHHHDGIHCHIIHIHIIHHHHEHF?HE?<EIHCIIHFCIIHFFCC<GEC<1D@B@@
@HISEQ:969:HM2KJBCX2:2:1102:6264:60764 2:N:0:ACTATGCA
TCGCATGGATACCCCAACTATCCCTATTAATCATTACGGTTGTCCTAGAAACCAACAAAATAAAACAACTTCGTCCTATTCTATTATTCCATGCTAATGTATTCCGGCATAAGCCTGCTTTAAACACTCTAATTTTTTCAAGGTAAAGGTCCTGACTACCCGCAACATCCAATAAAGGACATTACGTATCACCAGGCGGATAGATCCCACACAACCAGTACTCATCTAAAAGATGGACCGATTGGCAGAATCCAAAATTCAACTACGAGCTTTTTAACTGCAACAACTTTAATATACGCTATTGGAGCTGGAATTACCGCGGCTGCTGGCACCAGACTTGCCCTCCAA
+
DD?D@HHIIIHHHHHIHIIIIHGIIIIIIIHIIHHIIIIHHIIHIIIIIIIHIGHHIHIGHIIHIIHIHIHH?FHHIIHHGHIIHIHIIEHHHGHIGGFHHHHIIHHHIIIIFHIIIIHIIIIIHEEHHGGHHHHHHHHIIIIIIIIIHIIHIHHHIIIHHIIIHHIHIIIIIII9IIHIIIIHEIIIIIHHIIIIHIIIIIIIHIIIIHIIIHIIIIIIIIIIIIIIIIIIIIIIIIIIHIIIIHHIIHIIIIIIHEHHHIIIHIIIIIIIIIIIIIIIIIIHHHIIIIIIIIIIIIIIIIIIIIIIIIIIIIIIIIIIIIIIIIIIIIIIIIIIHIIIIIIDDDDD
@HISEQ:969:HM2KJBCX2:2:1102:9762:62145 2:N:0:ACTATGCA
TCGCATGGATACCCCAACTATCCCTATTAATCATTACATCGGTCCGTAAACCATCAAAATAGAACCAATGTCCTATTTCATTATCCCATGCTAATGTATTCAAGGCAAAAACGCCTGCTTTGAACACTCTATTTTTCTCAAAGTAAACTATCGGAATCCCATGAGCACTTAGTGAAAAGTACCAAAACATGTTCCTCCGAAGTACATGGCCAACATTCTCGCATGCGCATGACCGTGAGGCCACGGACGCTCGAATATCAACCAAGACTCAGACTACGAGCTTTTTAACTGCAACAACTTTAATATACGCTATTGGAGCTGGAATTACCGCGGCTGCTGGCACCAGACTTGCCCTCCAA
+
DDDDDIIHIIIIIIIIIIHIGIIIIHHIHHIIIIIHHIIIIHIIIIHHIIIIIIIIIHHIIIIIIIGIIIIIIIIIIIIIIIIIIIHIGHIIIIHEHIIHIGHIHIIIIIIIIIIHIIIIIHHHHIIIIIIIHHIIIGIIIIHHHHIIHHHIHHHIIIIIIIIEHHIIHHIHHIIHIIIIIIIIIIIIHHIHHHHHHHHHHIHHIIIIIIIHHHIIIHHIGIIIIIIIIIHHIIIIIHIIIIIIIIIIIIIIIIIHHCHH?HHGIHGHIIIIHIIIIHHIIIIIIIHIIIIIIIIIIIIIIIIHHHEHIIIIIIIIIIIIIIHIIHIIIIIIIIHIIIIIHHIHIIIGIHHHGEDDADD
@HISEQ:969:HM2KJBCX2:2:1102:1788:62148 2:N:0:ACTATGCA
TCGCATGGATACCCCAACTATCCCTATTAATCATTACGTCGATCCTAGAAACCAACAAAATAGGGTCAAACGTCCTATTTCATTATTCCATGCTAATGTATTCAAGCGTGTGCCTGCTTTAAACACTCTAATTTTTTCAAAGTAACGGTCCTGATTCCCCATGACACCAAATTAATGACATCACAGTTCGTCAGAAGGTAGAAATCAATAATACCAGTGCATACCGGAGGCACGACCAATATATTGATCCCGAAATTCAACTACGAGCTTTTTAACTGCAACAACTTTAATATACGCTATTGGAGCTGGAATTACCGCGGCTGCTGGCACCAGACTTGCCCTCCAA
+
DDDDDIHHHHIIIHIIIIIIIIIIIIIIIIIIIIIIIIIIIIIIIIIIIIIIIIIIIIIIIIFHHHHIIIIIIIIIFHHIIIIHIIIFHIIIGFHIIIIIIIIIIIIIIHHIHIIIIIIHIIIHHIIHIIIIIIIIIIIIIIIIIHIIIIIIIIIIIHIIHIIIIIIIIIIIIIIIIIIIIIIIIIIIIIIIIIIIIIIIIIIIIIIIIIIIIIIIIIIIIIIIIIIIIIIHIIIIIIIIIIIHHIIIHIIIIIIIIHIIIIHIIIIIIIIIIHGIIIIIIIIIIIIIIIIIIIIIIIHHGIIIIIIIIIIIIIIIIIIIIIIIIIIIIIIIIIIIIIIIIDDDDD
@HISEQ:969:HM2KJBCX2:2:1102:7621:62817 2:N:0:ACTATGCA
TCGCATGGATACCCCAACTATCCCTATTAATCATTACGGTGGTCCTAGAAACCAACAAAATAGAACCACAACGTCCTATTCTATTATTCCATGCTAATCTATTCAAGCAATAGCCCGCTTTAAACACTCTAATTTTTTCAAGGTAATGGTCCTGGCTCCCCAACACACCCAATTAAGGACATACTGGTTCACCAGAAGGAAGACCCGACAACAGGACAGTACTCGCCAAAGACGGACCGCCCGGCCAAGTCTAAAATTCAACTACGAGCTTTTTAACTGCAACAACTTTAATATACGCTATTGGAGCTGGAATTACCGCGGCTGCTGGCACCAGACTTGCCCTCCAA
+
DDDDDIIIHIIIHHIIIIIIIIIIIIIIIIIIIIIIIGIIIHIIIIHIIIIHFHIIIIIHHHEHHIIIIIIFHGHGHHHHIIIIIIHHHIIIIGIIIIIIHHHHIIHIIIIIIIHIIIIIHHHHHIHHHIIIIIIIIIIIIIIIIIIIIIIIIHIIHIIIHIIIIIHIIIIIHIIHIIIIIIIIIHIIIHIHIIIIIIIIHIIIIIIIIIIIIIHIIIIIIIIIIIHIIHIIIIIIIHIIIIIIHHIIIIIIIIIIIIIIIIHHIIIIIIIIIIIIIIIIIIIIIIIIIIIIIIHIIIHHHHIIIIIIIIIIIIIIIIIIIIIIIIIIIIIIIIIIIIIIIIDDDDD
@HISEQ:969:HM2KJBCX2:2:1102:9037:63610 2:N:0:ACTATGCA
TCGCATGGATACCCCAACTATCCCTATTAATCATTACATCGATCCTAGAAACCAACAAAATAGAATCGGATGTCCTATTTCATTATTCCATGCTAATGTATTCAAGCGTGAGCCTGCTTTAAACACTCTAATTTTTTCAAGGTAACAGTCCTAATTCCCCGTGACACCAAATTAATGGCATTACGGTTCTTTAGAAGGTGAGAAATCAATAATATCAGTACATACCAACGGCATGACCGATACATTGATCCCGAAATTCAACTACGAGCTTTTTAACTGCAACAACTTTAATATACGCTATTGGAGCTGGAATTACCGCGGCTGCTGGCACCAGGCTTGCCCTCCAA
+
DABBDIIIIIIIIIIH=HIIIIIIIHIIIIIIHFIIIIIIHHIHIHHIIGIHHHHHIEHGHHEHHHIHIGIIIIIHIIHEHHIIHHHHHIIIIIIIIHIIIGHHHHGHIHIIICHIIICGGFHHHHIIHHIIIHIIIHIHEHHHCFFFIIIIHIIH?DHFFHHHHG<?HHEFFHHHEFHHHHHHHGEHDDGHIIHHFDIIHHHHIFFHIIHHHHIHHIIIIHGHIHGCH<?EHEIHHEIIIHHHHHHEEHDCEHIIIHCHHHDIIIGIIIHIHHIIIHIIIHHCHHHEHFCEEHHIIIHGHGIIIHF?HHFFDHCC/IHEHEEHFHHH@IIHIHEHIIIIIFCDDAD
@HISEQ:969:HM2KJBCX2:2:1102:13899:64181 2:N:0:ACTATGCA
TCGCATGGATACCCCAACTATCCCTATTAATCATTACGGTGATCCTAGAAACCAACAAAATAGAACCATGCCGTCCTATTTTATTATTCCATGCTAATGTATTCAGGCATAGGCCTGCTTTGAGCACTCTAATTTTTTCAAGGTAATGGTTCTGCTTCCCCGGCACATCAAATTAATGGCATACCGGTTATTCAGAAGGTAGGAATCCATCACACCAGTGCGGACCGTGAGGCCCGACCGACGGATAGATCCCGAAATTCAACTACGAGCTTTTTAACTGCAACAACTTTAATATACGCTATTGGAGCTGGAATTACCGCGGCTGCTGGCACCAGACTTGCCCTCCAA
+
DDDDDHHGIIHIIIIIIIIIIIIIIIIIIIIIIIIIIIHHIIIIIIIIIIIIIIIIIIHIIIFIIIIIIIIIIHIIIIIHIIIIIIIIIGGIHFHIGIHIIIIIHIIIHIIIHHHHIHIHHIHGHIHHIIIHIIIIIIIIHIHHHIIIIHHIIIIHHHHHIHIIIIIIIIIHHIIIHIIIIIIHIIIIHHIIIHIIHIIIIIIIIHIIIIIIIIIIIIIIIIIIIIIIIIIIIIIIIIIIIIIIIHDIIIIIIIIIIIIIIIIIIIIIIIIIIIIIIIIIIIIIIIIIIIIIIIIIIIIIIIIIIIIIIIIIIIIIIIIIIIIIIIHIIIHHIIIIIIIIHIIDDDDD
@HISEQ:969:HM2KJBCX2:2:1102:14149:64001 2:N:0:ACTATGCA
TCGCATGGATACCCCAACTATCCCTATTAATCATTACGGTGATCCTAGAAACCAACAAAATAGAACCATGCCGTCCTATTTTATTATTCCATGCTAATCTATTCAAGCACTAGCTTGCTTTAAGCACTCTAATTTTTTCAAGGTAATAGCTCTGCTTCCCCAACGCACCAAATTAATGGCATGAAGGTTATTCAGAAGGTAAGAATCCATCAAATCAGTACGAACAGTGAAGCCCGACCGATAGACAGATTCCGAAATTCAACTACGAGCTTTTTAACTGCAACAACTTTAATATACGCTATTGGAGCTGGAATTACCGCGGCTGCTGGCACCAGACTTGCCCTCCAA
+
DB@D0CH1CGHHHIIHHHIIHIIIIIIIIIIIIIIIIIHHIIIIIIIIIIIIIIGIEHIIIIGHHCHHE1D@EGHHHIIII<FHIHHIIIIICHIIIIHHIIIHIHEFE?IHHEEIHHIIIIIEHHIIIIIIIIIIIIIIHFIIIIIIIGIIIHIHFHHIHIGH6IIHHIIHHIIIIIIIIIIII:IIIHHIIIIIIIIHHHHHIIIIIIHHHIHIHIIHIIHIIIEH2IIIHHCIIIIHIHEHHEGIIHIIIIIIHIIIIIIIIIIIIIIIIIIIIIIIIIIIIIIIIIIIIIIIIIIIIIIIIIIIIIIIIIIIIIIIIIIIIIIIIIIIIIIIIIIIIIIDDDDD
@HISEQ:969:HM2KJBCX2:2:1102:10499:64571 2:N:0:ACTATGCA
TCGCATGGATACCCCAACTATCCCTATTAATCATTACGTCAATCCTAGAAACCAACAAAATAGGATCAACGTCCTATTTCATTATTCCATGCTAATGTATTCAAGCGCGAGCCTGCTTTAAACACTCTAATTTTTTCAAAGTAACAGTCCTGATTCCCCACCACACCAAATTAATGACATGATGGTTCGTCAGAAGGTAGAAATCAGTAACACCAGTACGTACCGAAGGCACGACCAGCGTACTAATCCCGAAATTCAACTACGAGCTTTTTAACTGCAACAACTTTAATATACGCTATTGGAGCTGGAATTACCGCGGCTGCTGGCACCAGACTTGCCCTCCA
+
DDDDDIIIIIIIIIIIIIIIIIIIIIIIIIIIIIIGIIIIIIIIIIIIIIIIIIIIIHIIIIHEHHHHHIIIIIIIIHIIIIIIIHIHIIHHIIIIIIIIIHIIIIIIIIIIIIIIIIIIHHHIIIIIIIIIIIIIIIIHIIIIIIIIIIIIIIIIIHGHIIIIHIIIIGIHIIIIIHHIIIIIIIIIIIHIIIIIIIIIIIIIIIIIIIIIIIIIHIIIIIIIIIIIIIIIIIIIIIIIIHHIIIIIIIIIIIHHIHHIHIIIIIIIIIIIIIIIIIIIIIIIIIIIIIIIHIIIIIIIIIIIIIIIIIIIIIIIIIIIIIIIIIIIIIIIIIIIIIIDDDDD
@HISEQ:969:HM2KJBCX2:2:1102:11916:64873 2:N:0:ACTATGCA
TCGCATGGATACCCCAACTATCCCTATTAATCATTACGGTGGTCCTAGACCAACAAAATAGAACCAACGTCCTATTCTATTATTCCATGCTAATCTATTCAAGCAAAAGCCCGCTTTAAACACTCTAATTTTTTCAAGGTAATGGTCCTGGTTCCCCGACACACCCAATAAAGGGCATACCGGCTCACCAGAAGGATAGACCCGACAGCAGAACAGTACTCGCCAGAGACGGACCGTCCGGTCAGGCCTAAAATTCAACTACGAGCTTTTTAACTGCAACAACTTTAATATACGCTATTGGAGCTGGAATTACCGCGGCTGCTGGCACCAGACTTGCCCTCCAA
+
DDDDDIIIIIIIHIGIIIIIIIIGIIIIIIIHIIIIIHIIIIIIIIHHHGHHHIIHIHIIHHHHHHHEEEEHHIHIIEHHIIIIHHIHHIHHIIEHIHIIGGHHHHHIIIIIHHHHHHHHHHIGHHIIHIIHHIIIIIIGIIHIIIIIIHIHHIHIIIIIIIIIIHIHIHIIIHHIIIIIIIIIHHHIIIHHHIIIHHIIIIIIIIIIIIIIIIIIIIHHIIIIHIIIIIIIIHIIIIIIIIIIIIIIIIIIIIIIIIIIIIIIIIIIIIIIIIIIHIIIIIIIIIIIIIIHIIHHHGHIIIIHIIIIIHHIIIIIIIIIIIIIIIIIIIIIIIIIHIIDDDDD
@HISEQ:969:HM2KJBCX2:2:1102:9539:65364 2:N:0:ACTATGCA
TCGCATGGATACCCCAACTATCCCTATTAATCATTACGGTGATCCTAGAAACCAACAAAATAGAATCATGCCGTCCTATTTTATTATTCCATGCTAATGTATTCAAGCAAAATGCCTGCTTTAAACACTCTAATTTTTTCAAAGTAAAGGTCCTGGTTCCCCGTGACACCCAATTAAGGGCATCGCGGTTCTCCAGAAGGTGAGAAATTGACTACACCAGTTCATACCCCTTAAGGCACGACCGATGTGTCAATCCCGAAATTCAACTACGAGCTTTTTAACTGCAACAACTTTAATATACGCTATTGGAGCTGGAATTACCGCGGCTGCTGGCACCAGACTTGCCCTCCAA
+
DDDCDIIIIIIIIIIIIIIIIIIIIIIIIIIIIIIIIIIIIIIIIIIFHHIIIIGIHHHHIIHIIHIIIIHIIIIIIIIIIIIIIHHHHIIHHIIIIHGIIHIIIIIIIIIIIIIIIIIIIIIHHIIIIIIIIIIIIIIIIHIHIIIIIIIIIHGHIIIIIIHIHIIIIHIIIIIIHIIIIIIHIIIIIIIIIIIIIIIIIIIIIIIIIIIIIIIIIIIIIIIIIIIIHIIIIIIIIIIIIIIIIIIIIIIIHHIIIIIIIIIIIIIIIIIIIIIIIIIIIIIIIIIHIHIIIIIIIIIIHIIIIIIIIIIIIIIIIIIIIIIIIIIIIIIIIIIIIIIIIIIIIIIDDDDD
@HISEQ:969:HM2KJBCX2:2:1102:12403:65479 2:N:0:ACTATGCA
TCGCATGGATACCCCAACTATCCCTATTAATCATTACGGTGATCCTAGAAACCAACAAAATAGAACCATGCCGTCCTATTCTATTATTCCATGCTAATGTATTCGAGCAAAAATGCCTGCTTTAAACACTCTAATTTTTTCAAGGTAAAGGTCCTGGATCCGCAAGACACCCAATAAAGGACATCAAGTTTCTCCAGAAGGTGAGAAATCAACTGTAACAGTTCATACCCCTTAAGGCATGACCATCACGTCAATCCCGAAATTCAACTACGAGCTTTTTAACTGCAACAACTTTAATATACGCTATTGGAGCTGGAATTACCGCGGCTGCTGGCACCAGACTTGCCCTCCAA
+
DDDDDIIIIHIIIIIIIIIIIIIIIIIIIIIIIIIIIIIIIIIIIIIIIIIIIIIIIIIHIIHHIIIHIHIIGHHIIIIIIIIIIIIIIIHIIIIIGIIIIHHHIIHIIIIIIIIIIHIGHIIIIIHIIIIHHIIIIIIHHIIIIIIIIIIIIHIIHHIIIIIHIGIGIHHIIIIIHIIIIHIIIIIIHHIIIIIIIHIIIIIIIIIIIIIIIIIIIIIIIIIIIIIHIIIIIIIIIIIIIIIIIIIHIIHHIIIIIIIIIIIIIIIIIIIIIIIIIIIIIIIIIIIIIIIIIIIIIIIIHIIIIIIIIIIIIIIIIIIIIIIIIIIIIIIIIIIIIIIIIIIIIIIIDDDDD
@HISEQ:969:HM2KJBCX2:2:1102:17945:64821 2:N:0:ACTATGCA
TCGCATGGATACCCCAACTATCCCTATTAATCATTACATCGATCCTAGAAACCAACAAAATAGAATCGGATGTCCTATTTCATTATTCCATGCTAATGTATTCAAGCGTGAGCCTGCTTTAAACACTCTAATTTTTTCAAGGTAACAGTCCTAATTCCCCGTGACACCAAATTAATGGCATTACGGTTCTTTAGAAGGTGAGAAATCAATAATATCAGTACATACCAACGGCATGACCGAAACATTGATCCCGAAATTCAACTACGAGCTTTTTAACTGCAACAACTTTAATATACGCTATTGGAGCTGGAATTACCGCGGCTGCTGGCACCAGACTTGCCCTCCAA
+
DDDCDFIEHHHIIEHHHHHIHHIIIEHIGIHIHHHHIIIIIHIIIIHHHHIIIIIIIIIII@GHIFIICHHHEHHIIFEHHHIIIIICH@E?FHHIHHIIHFEHHHHIIIIIIIIEHHIIIIHIHIIIHIIIIIIIHIIHIHIIHHGIIIHIHIIIIIHHEHHGHHHGHHHHFIIIIHIHGHHICEGHEIIHGIIIHFHEIHHHHIIIIIHHHIIIIIIHHIHHIIIIIIIIIIIIIIIHHHHHGCIHHIGIIIIIIIIIIHIHIIIIHIIHHIIHIIIHIIHHHH@EIIIIIHIIHIHIHHIIHHIHIIIIIIIIIIIIIHIIIIIIHHIIIHHIIIHDIIDDDDD
@HISEQ:969:HM2KJBCX2:2:1102:19258:65442 2:N:0:ACTATGCA
TCGCATGGATACCCCAACTATCCCTATTAATCATTACGTCGATCCTAGAAACCAACAAAATAGAATCAAACGTCCTATTTCATTATTCCATGCTAATGTATTCAAGCGTGCGCCTGCTTTAAACACTCTAATTTTTTCAAAGTAACAGTCCTGATTCCCCACGACACCAAATTAATGACATCGCGGTTCTTCAGAAGGTAGGAACCAATAATGCCAGTGCGTACCGAGGCACGACCGACAATCTGATCCCGAAATTCAACTACGAGCTTTTTAACTGCAACAACTTTAATATACGCTATTGGAGCTGGAATTACCGCGGCTGCTGGCACCAGACTTGCCCTCCAA
+
BDDCDIHIIIIIIIIIIIIIHIIIIIIIGIIIIIIIIIIIIIIIIIIIIIIIIIIIHIIIIIIIIIIHHIIIHHIHIHHIIHHIIHIIIIIIIIGIIIIIIIHIIIHHIIIIIIIIIIHHHCHHFHIIHIIIIIHIIIIHIIIIIIIIHIIIHIIHIHIHIIIHHIIIIIHIIIIHIGIIIIHIHIGIIIIIIIIIIIIHHIIIIIIHIIIHGIIIHIIIIHIIIHHIIIIIIIIIIIIIIHHGIIIIHIHIHIIIIIIIIIHHIGIIIIIIHGIIIIIIIHHHIIIIIIIIIIIIHIHIIIIIIIIHIIIIIIIIIIIIIIIIIIIIIIIIIIHIIIIIDDDDD
@HISEQ:969:HM2KJBCX2:2:1102:4804:65719 2:N:0:ACTATGCA
TCGCATGGATACCCAACTATCCCTATTAATCATTACGTCGATCTAAGAAACCAACAAAATAAGATCAACGTCCTATTTCATTATTCCATGCTAATGTATTCAAGCGCGAGCCTGCTTTAAACACTCTAATTTTTTCAAAGTAACAGTCCTGATTCCCCGTCACACTAAATTAATGGCATGACGGTTCGTTAGAAGGAAGGAATCAGTGACACTAGTACATACCGAAGCATGACCGGCGTACTGATTCCGAAATTCAACTACGAGCTTTTTAACTGCAACAACTTTAATATACGCTATTGGAGCTGGAATTACCGCGGCTGCTGGCACCAGACTTGCCCTCCAA
+
DDDDDIIIIIIIIIIIIIIIIIIHHIIIIIIIIIIIIIIHIIIIHIIIIIIIIIHIIIIIIHHHHIIIIIIIIIIIIIIIIIIIIIIHIIGHIHIIIIIIIIHHIIIIIIIIIIIIIHIIHHIIIHHIGIIIIIHHIIIIIHIIIIIIIIIIIIIIIIIIIIIIHHIIIIIIIIIHIIIIIIHIIIIIIHIIHIIIIIIIHIIIIIIIIIIIIIIIIIIIIIIIIIIIIIIIIIIIIIIIHHIIIIIIIIIIIIIIIIIIIGIIIIIIIIIIIIIIIIIIIIIIIIHIIIHIIIIIIIIIIIIIIIIIIIIIIIIIIIIIIIIIIIIIIIIIIIIIIIDDDDD
@HISEQ:969:HM2KJBCX2:2:1102:20587:65918 2:N:0:ACTATGCA
TCGCATGGATACCCCAACTATCCCTATTAATCATTACGTCAATCCTAGAAACCAACAAAATAGGATCAAACGTCCTATTTCATTATTCCATGCTAATGTATTCAAGCGTTAGCCTGCTTTAAACACTCTAATTTTTTCAAAGTAACAGTCCTGTTTCCCTGCAACACCAAATTAATGACATTACAGTTCTTCAAGAAGGAGGAACCAGTAAAGCCAGTACATACCAGAGGCACGACCAACCTACTAATCCCGAAATTCAACTACGAGCTTTTTAACTGCAACAACTTTAATATACGCTATTGGAGCTGGAATTACCGCGGCTGCTGGCACCAGACTTGCCCTCCAA
+
DDDDDIIIIIIIIIIIIIIIIIIIIIIIHIIIIIGHHGHIIIIIIIIGIHIIIIHHGIIIIIGHIIIIIIIIEHHIIIGIIHIIIIIIIIIIIIHIIIHIIIIIHIIIIIIIIIIIIIIIIIIIIIIIIIIIIIHIIIIIIIHHIHHIHIIIIIIHIIHIIIIIIIHGIHHHHHIIIIIIIIIIIIIIIIIIIIHHIIIHIHIHHHIIIIHIIIHIIIIIIIIIIIIIIIIIIIIIIIIIGGHHGIHDIIIIIIIIIIGIIIIIIIIIIIIIIIIHIIIIIIIIIIIIIIIIIIIIIIIIIIIIIIIIIIIIGIIIIIIIIIIIIIIIIIIIIIIIIIIIIDDDCC
@HISEQ:969:HM2KJBCX2:2:1102:9842:67184 2:N:0:ACTATGCA
TCGCATGGATACCCAACTATCCCTATTAATCATTACGGCGGTCCTAGAAACCAACAAAATAGAACCGCACGTCCTATTCTATTATTCCATGCTAATGTATTCGAGCAAAGGCCTGCTTTGAACACTCTAATTTTTTCACAGTAAAAGTCCTGGTTCCCCCCACAGCCAGTGAAGGCCATGGGGTTCCCCAGAAGGAAAGGTCCAGCCGGACCAGTACTCGCGGTGAGGCGGACCGGCCAGCCAGACCCAAGGTTCAACTACGAGCTTTTTAACTGCAACAACTTTAATATACGCTATTGGAGCTGGAATTACCGCGGCTGCTGGCACCAGACTT
+
BDDCAIIHIHIHIIHHHHHHHCHHHHIHIIIFHHHHCCDH?E/EGHHIHIHHFHIII?GHHEHIIIDHDHHHHIHHGHHHHHIEHHFHIH@<GH?EHHIFHGFHHIIIIIHHFIHFHHHFHEHHHHGHHHIHHIGDEHIHFGHHEHHHHHCBDGGHIIIGEHIHIGHIHEFGHFF.HFHHHEGHDHGHHHEEEHHFHHFIHEHDFFEH?IIHHHHHHHCIIIHHIEGFHH?DDCHHHHHIHFG40EDFFIIIHIHHGEHHGC1GHHHHIIIHHHHG<CC?G?@FGC1@EEDHHGFCIIIIIIIHHHHHHHE</CHEHHCHHHEHEIIIIDDBBD
@HISEQ:969:HM2KJBCX2:2:1102:3916:67549 2:N:0:ACTATGCA
TCGCATGGATACCCCAACTATCCCTATTAATCATTACGGTGATCCTAGAAACCAACAAAATAGAACCATGCCGTCCTATTCTATTATTCCATGCTAATGTATTCGAGCAAAAATGCCTGCTTTAAACACTCTAATTTTTTCAAGGTAAAGGTCCTGGATCCGCAAGACACCCAATTAAGGACATCAAGTTTCTCCAGAAGGTGAGAAATCAACAGCGACAGTTCATACCCCTTAAGGCACGACCATCACGTCAATCCCGAAATTCAACTACGAGCTTTTTAACTGCAACAACTTTAATATACGCTATTGGAGCTGGAATTACCGCGGCTGCTGGCACCAGACTTGCCCTCCAA
+
DDDDDIIIIIIIIIIIIHIHIIIIIIIIGHHIIIIIGIIIIIIIHIIIHIIGGIIIIIIIIIHHIIIHIGHIIHIIIIGHHGIHHHIFHIIIGHIIIECGH<FHHHFHIIIIIIHHIHIIHIIHIIIHHIIIIIIHIIIIIIIIIIIIIIIIHIIIIHIIIIIIIIIIIHIIIIIHIIIIIIIIIIHHIIHHHHIIIIIIIIIHHIIIIIIIIIIIIHIIIIIHIHIIIGIIIIIIIHIIIIIHIHIHIIHHIHIIHIIIIIIIIIIIIIIIIIIIIIIIIIIIIIIIIIIIIIIHIIIIHIIIIIHIIIIIIIIIIIIIIIIIIIIIIIIIIIIIIIIIIGIIIIIIDDDDD
@HISEQ:969:HM2KJBCX2:2:1102:7758:67940 2:N:0:ACTATGCA
TCGCATGGATACCCCAACTATCCCTATTAATCATTACGTCGATCCTAGAAACCAACAAAATAGAATCAAACGTCCTATTTCATTATTCCATGCTAATGTATTCAAGCGTGCGCCTGCTTTAAACACTCTAATTTTTTCAAAGTAACAGTCCTGATTCCCCACGACACCAAATTAATGACATCGCGGTTCTTCAGAAGGTAGGAACCAATAATGCCAGTGCGTACCGAGGCACGACCGACAATCTGATCCCGAAATTCAACTACGAGCTTTTTAACTGCAACAACTTTAATATACGCTATTGGAGCTGGAATTACCGCGGCTGCTGGCACCAGACTTGCCCTCCAA
+
DDDDDIIIIIIIFHIIIIIIIHIIIIIIIIIIIIIIIHIIIIIIIIIIIIIIIIIIHIIIIIIIIHIIIHHHIIIIGIIIIIIIIIIIIFHIHIIIHHHIIIIIIHHIIIIIIIIHIIIHIIIHIIIIIIIIIIIIIIIIIIIIIIHIHIIIIIIIIIIIIIIIIIIIHIIHIIIIIIIIIIIHHIIHHIIIIIIIIIIIIIIIIIIIIIIIIIIIIIIIIIIIIIIIIIIIIIIIIIIIIIHHIIIIIIIIIIIIIIIIIIIIIIIIIIIIIHIIIIIIIIIIIIHHIIIIIIIIIIIIIIIIIIIIIIIIIIIIIIIIIIIIIIIIIIIIIIIIIIIIDDDDD
@HISEQ:969:HM2KJBCX2:2:1102:11739:67595 2:N:0:ACTATGCA
TCGCATGGATACCCCAACTATCCTTATTAATCATTACGGTGGTCCTAGAAACCAACAAAATAGAACCACAACGTCCTATTCTATTATTCCATGCTAATCTATTCAAGCAATAGCCCGCTTTAAACACTCTAATTTTTTCAAGGTAATGGTCCTGGCTCCCCAACACACCCAATTAAGGACATACTGGTTCACCAGAAGGAAGACCCGACAACAGGACAGTACTCGCCAAAGACGGACCGCCCGGCCAAGTCTAAAATTCAACTACGAGCTTTTTAACTGCAACAACTTTAATATACGCTATTGGAGCTGGAATTACCGCGGCTGCTGGCACCAGACTTGCCCTCCAA
+
@D@@DEHFFGEFEHIDEH@C@GH1<C1C@GEHFHHCHHHHHFHCHHEHIGHHFHIIG?GCFC<DGHIIIIHICEEDH?1CC@GHIF?1CGHCGHFCHHHFFGEHHHFIHEGHHCHHHIHGHHHHHHIIIIIHIHHFIIHFHIGIIHIHHEGIIHHFEIIIIHHHHHGHIII:HIHHHFFIHHIIIII;HHEIIIHIIIIIIHHCIIIHIIIIHHHGHIIIIIIIHGIHIHHFIIIIIIIIIIHIHGIIIGIHIHIIIIHHIIHIIIHIIGIIIIHHFIIIIIIIIIIIIHIIIIHIIIIHGIIIIIIIIIIIIIIIIGIIIIIIIIIIIIIIHIHIGIIIIIDDDDD
@HISEQ:969:HM2KJBCX2:2:1102:19129:69025 2:N:0:ACTATGCA
TCGCATGGATACCCCAACTATCCCTATAATCATTACGGTGGTCCTAGAAACCAACAAAATAGAACCACAACGTCCTATTCTATTATTCCATGCTAATCTATTCAAGCAATAGCCCGCTTTAAACACTCTAATTTTTTCAAGGTAATGGTCCTGGCTCCCCAACACACCCAATTAAGGACATACTGGTTCACCAGAAGGAAGACCCGACAACAGGACAGTACTCGCCAAAGACGGACCGCCCGGCCAAGTCTAAAATTCAACTACGAGCTTTTTAACTGCAACAACTTTAATATACGCTATTGGAGCTGGAATTACCGCGGCTGCTGGCACCAGACTTGCCCTCCAA
+
DDDDDIIIIIIIIIIIIIIIIIIIIIIIIIIIIIIIIIIIIIIIIIIIIIIIIIIIIIIIIHIIIIIIIIIDHHIIIIIIIHIIIIIHHIIIIIHIHIHIIIHHIHHIIIIIHIIIIHIIIIIIIIIIIIGEHHIIIIHIFIHIHGHHHIHHHIGHIHHHHHHHHIHIIHIIIHGHGDHHIIIIGHEHFHHGECGIIIIHHHIIHCIHIIIHIIHHIHFHFHECHIHIHHDEDHEGIHHIIHHGFHIIHECIIIHHHGHHHGEHGHHHHIIIIIHIHEHHHIIHFEIIIIIIIIIIIIIIIIIIIIIIIIIIIIIIIHIIIIIIIIIIIIIIIIIIIIIIIDDDDD
@HISEQ:969:HM2KJBCX2:2:1102:5991:69828 2:N:0:ACTATGCA
TCGCATGGATACCCCACTATCCCTATTAATCATTACGTCGATCCTAGAAACCAACAAAATAGAATCAAACGTCCTATTTCATTATTCCATGCTAATGTATTCAAGCGCGAGCTTGCTTTAAACACTCTAATTTTTTCAAAGTAACAGTCCTGATTTCCCATGACACCAAATTAATGACATCGTGGTTCGTCAGAAGGGAGAAACCAATAATGCTAGTACGTACAAAGTACGACCGACATATTAGTCCCGAAATTCAACTACGAGCTTTTTAACTGCAACAACTTTAATATACGCTATTGGAGCTGGAATTACCGCGGCTGCTGGCACCAGACTTGCCCTCCAA
+
DDDD@HIIIHHHIEHHIHIIIIIIIIIGHIHIIIIIIHHIIHEHIHHIHEFHHI=HICHHIH?HHHHHGHIFEHEHIGIHHHEHGHIFHIIIEFHHIHHHIIHIIGHIIIIIIIIIIIIIIHIHIHIIHHHFIHIGHIIHHHHHIIHHHIIIHIHHHIIIGIHIIIIIIHHIIHHIHHEHEHHHHEHHIHIIHIIHHHHIIIIIIIIIHEIIIIGIIIHIIIHIIIIIHIIIIIIIHGIHIIIIIIIIHHHIIIIIIIIIIIIIIIIIIIHHIIIIIIIIIIHHGIIIIIIIHIIIIIIIIIIIIHIIIHIIIIIIIIIIIIIIIIIIIIHIIIIIIIDDDDA
@HISEQ:969:HM2KJBCX2:2:1102:15342:69433 2:N:0:ACTATGCA
TCGCATGGATACCCCAACTATCCCTATTAATCATTACATCGATCCTAGAAACCAACAAAATAGAATCGGATGTCCTATTTCATTATTCCATGCTAATGTATTCAAGCGTGAGCCTGCTTTAAACACTCTAATTTTTTCAAGGTAACAGTCCTAATTCCCCGTAACACCAAATTAATGGCATTACGGTTCTTTAGAAGGTGAGAAATCAATGATAACAGTGCATACCAACGGCATGACCGAAATATTGATCCCGAAATTCAACTACGAGCTTTTTAACTGCAACAACTTTAATATACGCTATTGGAGCTGGAATTACCGCGGCTGCTGGCACCAGACTTGCCCTCCAA
+
D@DDDIIIHHHIIEHHIIHHIEHEHIIIIEEE?GGCHFHHHICEHHIHIFHICCHIIIIHHHGCFHIIIIID11DHEIIIIIIFIIIH?@HHHEHEHHHHHHFHIIIHH?GHHHHIHHIHHHHIFCIIIIIIHHIIIIIIHIIHIIIIIIIIIHHIIHGIIIIHHHIIHIIHIIIIIIIIHIIHHHIIIHIIIIIIIIHIIIIIIIHIIIIHHHIIHIHIIIIIIIIIIHFIIIIIIIIIHHHHHEIIHIIIIIIIHIIIIIHIIIIIIIIIIIIHHHIIIIHIIHIIIIIIIIIIIHHIHIIIIIIIHHIIIIIIIHGIIIIIHIIIFIIIIIIIIIIIIIDDDBD
@HISEQ:969:HM2KJBCX2:2:1102:1788:70322 2:N:0:ACTATGCA
TCGCATGGATACCCCAACTATCCCTATTAATCATTACGGTGGTCCTAGAAACCAACAAAATAGAACCACAACGTCCTATTCTATTATTCCATGCTAATCTATTCAAGCAATAGCCCGCTTTAAACACTCTAATTTTTTCAAGGTAATGGTTCTGGCTCCCCAACACACCCAATAAAGGGCATACTGGTTCACCAGAAGGAAGACCCGACAGCAGACAGTACTCGCCAAAGACGGACCGCCCGGCCAGGCCTAAAATTCAACTACGAGCTTTTTAACTGCAACAACTTTAATATACGCTATTGGAGCTGGAATTACCGCGGCTGCTGGCACCAGACTTGCCCTCCAA
+
BD@BDEEHHIIEFHE=GHE?GHCHHHHIIFHIEEHHHHG@GH@GCFHGEFHHFCGH1<1<CFF@GHCGH@EEH?CEHHHHEEHHII?F@GEH?GGFHEHHCHF@HHGEGH@@DGHHIC<C8D@GHEHEHGHHHHEHHHHEHHIIIHHHA<FCH?1?CHHHGEFHHEHHEHHEHHCHCFEHHFGIIHHHEHHHHHIHIHHEC?EHHHHEHIHHG<<GFCHHHIIHFF?HCC<<DFDIHHHHC@G1<IHFGCHHIHHEIHHHEEHEF@HGCHHCEHFHHIIHIHHFHEHF1HHHECHEGHHCHEIIHEEHIHIIIIIHEIIIIHGHHHFIHHD1IIHEHEHHHDBD<0
@HISEQ:969:HM2KJBCX2:2:1102:9830:70743 2:N:0:ACTATGCA
TCGCATGGATACCCCAACTATCCTTATTAATCATTACGGTGATCCTAGAAACCAACAAAATAGAACCATGCCGTCCTATTCTATTATTCCATGCTAATGTATTCGAGCAAAAATGCCTGCTTTAAACACTCTAATTTTTTCAAGGTAAAGGTCCTGGATCCGCAAGACACCCAATTAAGGACATCAAGTTTCTCCAGAAGGTGAGAAATCAACAGCGACAGTTCATACCCCTTAAGGCATGACCATCACGTCAATCCCGAAATTCAACTACGAGCTTTTTAACTGCAACAACTTTAATATACGCTATTGGAGCTGGAATTACCGCGGCTGCTGGCACCAGACTTGCCCTCCAA
+
DDDDDIIIIIHI?HHIIIIIIIIIIIIIIIIIGIHIIIHHGHGIHIHIIHIHIIHIIIIIIIHHHIIIIHIIHIHIHIIHIIIHHIIHI?HHHIEFHIIIIGHHHHEHIIHHGHIIIIIHIIIIIHIFIHHEHHIIIHHHHHHIGGIIHHIIIHHIIHHIHHIIIIHHIHIHHIIIHIIIIIIIIIIIIIIHHIIHIIIHIIIIIIIIHGHIIHFIIIIIIHIIIHIIIIIIIIHIII=<IHIIIHIIIIHHIIHHGHIIIIIHGIIIHIIIIIHIIIIIIIIIIIIIIIIIIIIIHIIHGIIIIIIIIIIHIIHGHIIIIIHGHHIHIIIIIIHIHHCIIIIIIIIIACDCD
@HISEQ:969:HM2KJBCX2:2:1102:20206:70080 2:N:0:ACTATGCA
TCGCATGGATACCCCAACTATCCCTATTAATCATTACGGTGATCCTAGAAACCAACGAAATAGAATCAGTCCGTCCTATTTCATTATTCCATGCTAATGTATTCAGACGATAGTCTGCTTTAAACACTCTAATTTTTTCAAAGTAACAGTCCTGATTTCCCATCACACCAAATAAATGGCATGAAAGTTCCTCAGAAGGTAGAGATCCATCTCACCAGTGCAGACAATTAAGCCTGACCAATGGGTAGACCCCGAAGTTCAACTACGAGCTTTTTAACTGCAACAACTTTAATATACGCTATTGGAGCTGGAATTACCGCGGCTGCTGGCACCAGACTTGCCCTCCAA
+
DDDDDIIIIHIIIIIIIHIIIIIIIGIIHIIIIIIIIIIIIIIIIIIIIIIIIIIIIIIIIIIIIIHIIIIIIIIIIIIIIIIIIIIIIIIIGIIIIIHIIHIIHHHHHIIIIIIIHIIIIIIIIIIIIIIIIIHHIIIIIIIIIIIIIHIIHIIIIHIHIIIIIIIGIIIIIIIIIIIIIHIIIIIIIIIIIIIIIIIIIIIIIIIIIIGIIIIIIIIIIIIIIIIIIIIIIIIIHIIIIIIIIHFIIHHIIIIIIIIIIIIIIIIIIIIIIIIIIIIIIIIIIIIIIIIIIIIIIIIIIIIIIIIIIIIIIIIIIIIIIIIIIIIIIIIIIIIIIIIIIIIDDDDD
@HISEQ:969:HM2KJBCX2:2:1102:12587:70019 2:N:0:ACTATGCA
TCGCATGGATACCCCAACTATCCCTATTAATCATTACGGTGGTCCTAGACCAACAAAATAGAACCAACGTCCTATTCTATTATTCCATGCTAATCTATTCAAGCAAAAGCCCGCTTTAAACACTCTAATTTTTTCAAGGTAATGGTCCTGGTTCCCCGACACACCCAATAAAGGACATACCGGCTCACCAGAAGGATAGACCCGACAGCAGAACAGTACTCGCCAGAGACGGACCGTCCGGTCAGGCCTAAAATTCAACTACGAGCTTTTTAACTGCAACAACTTTAATATACGCTATTGGAGCTGGAATTACCGCGGCTGCTGGCACCAGACTTGCCCTCCAA
+
@DDBDHIFHIIGGHHIIIIIEHHHHIGHIHHHIHIIHH@FECHHIHHHGHHHHHHHHIHIEHGFHHIHE@1<EHEG@HI@HHGHHIHHHIHHHHIIIHIHHGHFHHIHHIIHGFFFHIGHHIIIHIIIIIHHFHHIHHHHIHHIIIHIIIHEEIHHGIIIIHIHHIIIIIIIIIIIIIHH<FEHIHIIIHHHIIIHHEHIHEHHIIHHHHHHHHHIIIIIIIIHHHHIIGHHHDIIIIIIH>EIHHFEIIIIIIIFHHHHHHHC?EFHIIIHIIIIIIHGHHHGIIHGIIIHHIHHGDDHIIIIIIHHHIIIIGIIIIIIHIIIIIHHHHHGIGIGIHHBADDD
@HISEQ:969:HM2KJBCX2:2:1102:14999:70542 2:N:0:ACTTTGCA
TCGCATGGATACCCCAACTATCCCTATTAATCATTACGGTGATCCTAGAAACCAACAAAATAGAACCATGCCGTCCTATTCTATTATTCCATGCTAATGTATTCGAGCAAAAATGCCTGCTTTAAACACTCTAATTTTTTCAAGGTAAAGGTCCTGGATCCGCAAGACACCCAATAAAGGACATCAAGTTTCTCCAGAAGGTGAGAAATCAACAGTAACAGTTCATACCCCTTAAGGCATGACCATCACGTCAATCCCGAAATTCAACTACGAGCTTTTTAACTGCAACAACTTTAATATACGCTATTGGAGCTGGAATTACCGCGGCTGCTGGCACCAGACTTGCCCTCCAA
+
DDCDDHHHHIIIIHIIIIIIIIIIIIIIIIIIIIIIIIIIIIIIIIIIIIIIIIIIIHHIIIHIIHIIIHIGHHHIHIIIIIIIIIIHIHIHHFIIIIHEHHHIIIIIIIIIIIIIIIIIHIIIIIIIIIIIIHHHIIEIIIIIIHIIHIIIIIHIHHHIIIHIIIIHIGIIIIIIHGIIIIIIIIIIHHHIIIIIIIIIIIIIIIIIIIIIIIIIIIIIIIHIIIHIIIHIIHIIIIIIIHIIIHIIIIIHIIIIIIIIIIIIIIIIIIIIIIIIIIIIIIIIIIIIIHHIIIIIIIIIHIIIIIIHIIIHIIIIGIIIIIIIIIIIIIIIIIIIIIIIIIIIHIIIDDDDD
@HISEQ:969:HM2KJBCX2:2:1102:15232:70615 2:N:0:ACTATGCA
TCGCATGGATACCCCAACTATCCCTATTAATCATTACGTCAATCCTAGAAACCAACAAAATAGGATCGAACGTCCTATTTCATTATTCCATGCTAATGTATTCAAGCGTTAGCCTGCTTTAAACACTCTAATTTTTTCAAAGTAACAGTCCTGTTTCCCTGCAACACCAAATTAATGACATTACAGTTCTTCAAGAAGGAGGAATCAGTAAAGCCAGTACATACCATTGGCACGACCAACCTACTGACCCCGAAATTCAACTACGAGCTTTTTAACTGCAACAACTTTAAT
+
DDDDDIIIIIIIIIIIIIIIIIIIIIIIIIIIIIIIHIIIIIIIIIHIIHHHIIIIIIIIIIIIIIIIIIIIIIIIIIIIIIIIIIIIIIIIIIIIIIIIIHIIIIIIHIIIIIIIIIIIIIIIIIIIHIIIIIIIIIIIIIIIIIIIIIIIIIIIIIIIIIIIIIIHIIIHHIIIIIIIIIIIIIHHHHIIIIIIIIHIIIIIIIIIIIIHIIIIHHHIIIIIIHHIIIIIIIIIIIIIIIHIGIIHIIIIIIIIIIIIIIIIIIIIIIIIIIHIIIHIIIIIIIDDDDD
@HISEQ:969:HM2KJBCX2:2:1102:13208:71930 2:N:0:ACTATGCA
TCGCATGGATACCCCAACTATCCCTATTAATCATTACGGTGATCCTAGAAACCAACAAAATAGAATCATGCCGTCCTATTTTATTATTCCATGCTAATGTATTCAAGCAAAATGCCTGCTTTAAACACTCTAATTTTTTCAAAGTAAAGGTCCTGGTTCCCCGTGACACCCAATTAAGGGCATCGCGGTTCTCCAGAAGGTGAGAAATTGACTACACCAGTTCATACCCCTTAAGGCACGACCGATGTGTCAATCCCGAAATTCAACTACGAGCTTTTTAACTGCAACAACTTTAATATACGCTATTGGAGCTGGAATTACCGCGGCTGCTGGCACCAGACTTGCCCTCCAA
+
DDDCDIIIIIIIIIHIIIIIIIIIIIIIIIIIIGIIIIIIIIIHIIIIIIIIHIIIIIHIIIHHIIIIIIIHIHHIHIIIIHIIIIIIIHIIIGIGFHHHIHIIIIIIIIIIIIIIIIIIIIIHHHIIIIIIIIIIIIIIIHHIIIIIIGIIIIIIHIIHHIIIIIIIIIIIIIIHIIIHIIIIIIIIIIIIIIIIIIIIIIIIIIIIIIIIIIIIIIIIIIIIIIIIIIIIIIIIIIIIIIIIIIIIIIHIIIIIIIIIIIIIIIIIIIIIIIIIIIIIIIIIIIIIIIIIIIIIIIIIIIIIIIIIIIIIIIIIIIIIIIIIIIIIIIIIIIIIIIIIIIIIIIIDDDDD
@HISEQ:969:HM2KJBCX2:2:1102:4158:72972 2:N:0:ACTATGCA
TCGCATGGATACCCCAACTATCCCTATTAATCATTACGGTAGTCCTAGAAACCAACAAAATAGAACCACAACGTCCTATTCTATTATTCCATGCTAATCTATTCAAGCAATAGCCCGCTTTAAACACTCTAATTTTTTCAAGGTAATGGTTCTGGCTCCCCAACACACCCAATAAAGGGCATACTGGTTCACCAGAAGGAAGACCCGACAGCAGACAGTACTCGCCAAAGACGGACCGCCCGACCAGGCCTAAAATTCAACTACGAGCTTTTTAACTGCAACAACTTTAATATACGCTATTGGAGCTGGAATTACCGCGGCTGCTGGCACCAGACTTGCCCTCCAA
+
DDDDDIIIIIIIIHIIIIIIIIIIIIIIIGIIIIIIIHIIIIIIIIIIIIIIIIIIIIHIIIHIIIIIIIIIHHHHIIHIIIIIIFHHIHIIHHIIIIIIIIIHHIIIIIHIHIIIIIHIIIIIIIHIIIHGHIIIHIHHIIIIIIIIIIHIIGIIHIHIIIIIIHHIIIIIIIHIIIIIIIIIIIIHIIIHIIIIIIIIIIIIIIIIIIIIIIIIIIIIIIIIIIIII=IIIIIIIIIIIIIIHIIIIHHIIIIIIIIIIIHIIIIIIIIIIIIIIIIIIIIIIIIIIIIIIIIIIHIHHIIIIIIIIIIIIIIIIIIIIIIIIIIIIIIIIIIIIIIIIDDDDD
@HISEQ:969:HM2KJBCX2:2:1102:5555:72620 2:N:0:ACTATGCA
TCGCATGGATACCCCAACTATCCCTATTAATCATTACGGTGATCCTAGAAACCAACAAAATAGAATCATGCCGTCCTATTTTATTATTCCATGCTAATGTATTCAAGCAAAATGCCTGCTTTAAACACTCTAATTTTTTCAAAGTAAAGGTCCTGGTTCCCCGCGACACCCAATTAAGGGCATCGTGGTTCTCCAGAAGGTGAGAAATTGACTACACCAGTTCATACCCCTTAAGGCACGACCGATGTGTCAATCCCGAAATTCAACTACGAGCTTTTTAACTGCAACAACTTTAATATACGCTATTGGAGCTGGAATTACCGCGGCTGCTGGCACCAGACTTGCCCTCCAA
+
DDDBDIIIIIIIIIIHIIIIIIIIIGIIIIIIIIIIIIIIIIIIIIIIHIIIIIIIIIIGHIIIIIIIHEHHIHHCEEHIIIHIIIIIIGGGHHIIGHHIICGGHHHIIIIIIIIIIIHIIHIIIHIIIHHHIIIIIIHIIHHHIIIIIIGIIHHHHFHIIIIIHIIIIHIHIHHIIIHHIIIIIIIIIHIIIHIIIHHIIIHIIIIIIIIIIIIHHIIIIHIIIIIIIIIIIIIIIIIIIIIIIIIGIGHHGIIIIIIIHIIIIIIIIIIIIIIIIIHIIIIIHHGIHHHIIIIIIIIIIIIIIIIIIHIHIIIIIHIIIIIIIIHIIIIIIIIIIIIIIIIIIIIDDDDD
@HISEQ:969:HM2KJBCX2:2:1102:12260:74418 2:N:0:ACTATGCA
TCGCATGGATACCCCAACTATCCCTATTAATCATTACGGTGATCCTAGAAACCAACGAAATAGAATCAGTCCGTCCTATTTCATTATTCCATGCTAATGTATTCAGACGATAGTCTGCTTTAAACACTCTAATTTTTTCAAAGTAACAGTCCTGATTTCCCATCACACCAAATAAATGGCATGAAAGTTCCTCAGAAGGTAGAGATCCATCTCACCAGTGCAGACAATTAAGCCTGACCAATGGGTAGACCCCGAAGTTCAACTACGAGCTTTTTAACTGCAACAACTTTAATATACGCTATTGGAGCTGGAATTACCGCGGCTGCTGGCACCAGACTTGCCCTCCAA
+
DDDDDIIIGHIHHIIIIIIIIIIIIIIIIHHHFHIIIIIIGHIHHHIIIIIHIIIHIFHHIIIIICHHHIIIHGHIHIIHGHHCHHHIGHHHHGHCHIIIIHHHIIIIGIIIIIIIIIIIIIHHHHIIIIIHHIIIIIIIHHHIIIIIHIIIIIIIIIHIIIIIIIHHHIIIIHFIHHEFIIIIIIHIIIIIGHHHHIIIIIIIIIIIIIIIIIIIHIIIIIIIIIIIIIIIIIIIIIIIIIIIIHDIIIIIHIIIIHGIIIIGIIIIIIIIHIIIIIIIIIIIIIIIHHIIIIIIHIIIIIIIIIIIIIIIIIIIIIIIIIIIIIIIIIIIIIIIIIIIIIIDDDDD
@HISEQ:969:HM2KJBCX2:2:1102:16779:73262 2:N:0:ACTATGCA
TCGCATGGATACCCCAACTATCCCTATTAATCATTACGGTGGTCCTAGAAACCAACAAAATAGAACCACAACGTCCTATTCTATTATTCCATGCTAATCTATTCAAGCAATAGCCCGCTTTAAACACTCTAATTTTTTCAAGGTAATGGTCCTGGCTCCCCAACACACCCAATTAAGGACATACTGGTTCACCAGAAGGAAGACCCGACAACAGGACAGTACTCGCCAAAGACGGACCGCCCGGCCAAGTCTAAAATTCAACTACGAGCTTTTTAACTGCAACAACTTTAATATACGCTATTGGAGCTGGAATTACCGCGGCTGCTGGCACCAGACTTGCCCTCCAA
+
DDDDDIEHHIIIFHIHIIIIIIHIIIIIIIIIIIHIIIIIIIIIIIIIIGIIIIIIIIEHIIHIIIIGIIIHHHIHIHIIIIIHIIIIIIGIGHIIIIIIIIHHIIIIIIIIIIIIIIIIHIHIIIIIIIHHEHHIHHHIHIIIHIHIIHIIHIHIIHIIIIIIIIIIIIIIIIIIIIIIIIIIIIIIIHIIHIIIIHIIIIIHIIIIIIIIIIIIIIIIIIIIIIIIIHIHIIIIIGIHIGIIHHIIIIIIIIIIIIIIIIIHIIIIIIIIGIIHIIIIIIIHHIIGIIIIIIHIIIIIIIIIIIIIIIIIIIIIIIIIIIIIIIIIHIIIIIIIIIIIIIDDDDD
@HISEQ:969:HM2KJBCX2:2:1102:1952:75113 2:N:0:ACTATGCA
TCGCATGGATACCCCAACTATCCCTATTAATCATTACGTCAATCCTAGAAACCAACAAAATAGGATCGAACGTCCTATTTCATTATTCCATGCTAATGTATTCAAGCGTTAGCCTGCTTTAAACACTCTAATTTTTTCAAAGTAACAGTCCTGTTTCCCTGCAACACCAAATTAATGACATTACAGTTCTTCAGAAAGGAGGAATCAGCGAAGCCAGTGCATACCAGTGGCACGACCAACCTGCTGACCCCGAAATTCAACTACGAGCTTTTTAACTGCAACAACTTTAATATACGCTATTGGAGCTGGAATTACCGCGGCTGCTGGCACCAGACTTGCCCTCCAA
+
DDDCDIIIIIIIHIIIIIIIIIIIIIIIIHIHHIIIIIIIIIIIIIIIIIIIIIIIIIIHIIIHHHHHIHIIHHHIIIIIIIIHIIHIIIIHHIIIIIIIIIIIIIIIIIIIIIIIIIIIIIIIHIIHIIIIIIIIIIIIHIIIIHIIIIIIIIIIIHIIIIIIIIIIIIIHHIIIIIIIIIIIIIIIIIIIIIIIIIIIIIIIIIIIIIIIIIIIIIIIIIIIIIIIIIIIIIIIIIHIIIIHGIIIIIIIIIIIIIIIHIIIIIIIIIIIIIIIIIIIIIIIIIIIIIIIIIIIIIIIIIIIIIIIIIIIIIIIIIIIIIIIIIIIIIIIIIIIIIIIIDDDDD
@HISEQ:969:HM2KJBCX2:2:1102:1852:76553 2:N:0:ACTATGCA
TCGCATGGATACCCAACTATCCCTATTAATCATTACGGTGATCCTAGAAACCAACAAAATAGAACCATGCGTCCTATTTCATTATTCCATGCTAATGTATTCAGGCAATAGCCTGCTTTAAGCACTCTAATTTTTTCAAGGTAACAGTCCTGCTTCCCCAACGCACCAAATTAATGGCATGCTGGTTATTCAGAAGGTAGGAATCCATCACGCCAGTACAGACCCAAAAGCCCGACCAACGGATAAATCCCGAAATTCAACTACGAGCTTTTTAACTGCAACAACTTTAATATACGCTATTGGAGCTGGAATTACCGCGGCTGCTGGCACCAGACTTGCCCTCCAA
+
DDCCDIIIIIHIFHGIHHIIIIHIIIIIIIIHGHEHHHIIIHIHIIIIIIIIIIIIHEHIGHHIIIIIIIHHHIIIHIHIIEHIIIIHHHHCHGHIHHHHHGIIHHIIIIGHIIHIHHHIFHHIIGIIHIHIGCHIIIIIHHIHHHIIIIIHHGIHHHIIIHIHHIEIIHHIHHIIHHIIIHFIHHHHHIFIIIIIHIIIIIHHIIIHIIHIIHHHHHIHIIIIIHIIIIIHHHIIHHHIHHHGDIIIIIHIIIIIIIIIIIHIIIIIIIHFHIIIIGIIIIIIIHC?IHIIHIIIIHIIGIIIIIIIIIIIIIIIIIIIIIIIIHIIHIIIIHIIIIIIIBDDDD
@HISEQ:969:HM2KJBCX2:2:1102:12683:76709 2:N:0:ACTATGCA
TCGCATGGATACCCCAACTATCCCTATTAATCATTACGGTGGTCCTAGAAACCAACAAAATAGAACCACAACGTCCTATTCTATTATTCCATGCTAATCTATTCAAGCAATAGCCCGCTTTAAACACTCTAATTTTTTCAAGGTAATGGTCCTGGCTCCCCAACACACCCAATAAAGGACATGCTGGCTCACCAGAAGGAAGACCCGACAGCAGACAGTACTCGCCAAAGACGGACCGCCCGGCCAGGCCTAAAATTCAACTACGAGCTTTTTAACTGCAACAACTTTAATATACGCTATTGGAGCTGGAATTACCGCGGCTGCTGGCACCAGACTTGCCCTCCAA
+
DDDDDIIIH@<<DHIE=EFHIGHGHCHHIIIEHHH1@CGH?GHGCHHIHHHIIEHF@1@GG1C1GHHIHEHHCG1@EHHHIE1<<FFE1C11<GEHHHIHFEIHIHEHIHEHIIHDEHHHHHIIIHHGGHHIIHGBGAEGIIIIHHHEGHIIHACFHHHHHIHHHHEHHEIIHFGIHIGIIHIIIHHGIIIHIIHIIIIIIIIHCIIIHHIHIIHFIIIII<IIHIIIHIHIHIIIIHIGIIHHHGIIHHHIIHFGEIIIIIIIHIIIIIHIHHHIHIIIIHIHIIHIIIIHHIIIIIIIHHHIIHHIIIHIIIIHCIIIIIIIIHHGIIIIHIIIIIHHHDA@DD
@HISEQ:969:HM2KJBCX2:2:1102:11762:76976 2:N:0:ACTATGCA
TCGCATGGATACCCCAACTATCCCTATTAATCATTACGGTGGTCCTAGACCAACAAAATAGAACCAACGTCCTATTCTATTATTCCATGCTAATCTATTCAAGCAAAAGCCCGCTTTAAACACTCTAATTTTTTCAAGGTAATGGTCCTGGTTCCCCGACACACCCAATAAAGGACATACCGGCTCACCAGAAGGATAGACCCGACAGCAGAACAGTACTCGCCAGAGACGGACCGTCCGGTCAGGCCTAAAATTCAACTACGAGCTTTTTAACTGCAACAACTTTAATATACGCTATTGGAGCTGGAATTACCGCGGCTGCTGGCACCAGACTTGCCCTCCAA
+
D@DDDCHEHIIHHIIIHIIIIIIIIIIHIHIIHIHIIIGGEDHHIHGGHFGHIHIIHEHHHCHHFHIIHHEHHE?F@GCHGHFGEHHECECGHHIHHIIHIGHIHHHGGEHHHIHHIHIIIIIIHIIHIHHIHIIIHHHHHIIIIHIHHHHHDHIHGHHHHHFHIHHIHHHHIIIIIIIHGIIIHGFHIIIHFIIIHEF@IHIIHIHIIIHHFGIIHHIHHHGHIIIIII<E@IIHHIHI=HIIHHHFHHEHHHHHHIIHIIIIIIIIIIIIIHIIHHHIHHIIHHIIHEIHIIHHGHGIIIIHIIHIIIIHCHIIGIIIIIIIHIHHFEHIHIHHHIIDDDDD
@HISEQ:969:HM2KJBCX2:2:1102:15152:77425 2:N:0:ACTATGCA
TCGCATGGATACCCCAACTATCCCTATTAATCATTACCTCAGATTCCGAAGACCAACAAAATAGAACCGAGGTCCTATTCCATTATTCCATGCAACATTATTCGGGCGTAACGCCTGCTTTGAGCACTCTAATTTTTTCAAAGTAAACGTACCGATCGCCAGAGACACTCGGTGAAGAGCATCAGAGGACAACTCGGTAAAGTGTTCAGCCAATCAGTAGCCACTGGCAAGTGGACCGATAGGCTTGAACTGAGATCCAACTACGAGCTTTTTAACCGCAACAACTTTAATATACGCTATTGGAGCTGGAATTACCGCGGCTGCTGGCACCAGACTTGCCCTCCAA
+
DDDDDIIIHIIIIIIIIHIIIIIIIIIIIIIIIIIHIIIIIIIIIIIIIIDHHHIIIIIHIIHHIGIIIIHIIHHHIIIIIIIIIIIIIIHHIIIHIHHHGDHEHHHHIIHIIHHIIHIIHHHHIIIIHIIIIIIHIIIIIIIIIIIIIIIIIIIHIIIIIIHIIIHHGHIIIIIIHIIIIIIIIIIIIIIIIHIIIIIIIIIIIIIIIIIIIIIIIIIIIIIIIIIIIHIIIIIIIIIIIIIHGHHIHIIIIIIIIIIIIIIIIIIIIIIIIIIIIIIIIHIIIIIIIIIIIIIIIIIIIIIIIIIIIIIIIIIIIIIIIIIIIIIIIIIIIIIIIIIIIDDDDD
@HISEQ:969:HM2KJBCX2:2:1102:4244:77576 2:N:0:ACTATGCA
TCGCATGGATACCCCAACTATCCCTATTAATCATTACGTTGTACCTAGAAACCAACAAAATAGGTTCGAACGTCCTATTTCATTATTCCATGCTAATGTATTCAAGCGTTTGCCTGCTTTAAACACTCTAATTTTTTCAAAGTAACAGTCCTGACTCCCCACAACACCAAATTAATGACATCATGGTTCATCAGAAGGGAGAAATCAACGACGCCAGTGCGTACCGAAGGCACGACCGACGTATTGATCCCGAAATTCAACTACGAGCTTTTTAACTGCAACAACTTTAATATACGCTATTGGAGCTGGAATTACCGCGGCTGCTGGCACCAGACTTGCCCTCCAA
+
DDDDDIIIIIIIIIIIIIIIIIIIIIIIIIIIIIIIIIIIIIIIIIIIIIIIIIIIIIIIIIHIHIIIIIIIIIIIIIIIIHIIIIIIHHIIIIIIIIIIIIIIIIIIIIIIIIIIHIIIIHIIIIIHHIIIIIIHHIIIIIIIIIIIIIIIIIIIIHHHIIIIIIIIIIIIIIIIIIIIIIIIIIIIIIHIIIIIIIIIIIIIIIIIIIIIIIIIIIIIIIIIIIIIIIIIIIIIIIIIIIHHFIIIIIIIIIIIIIIIIIIIIIIIIIIIIIIIIIIIIIIIIIIIIIIIIIIIIIIIIIIIIIIIIIIIIIIIIIIIIIIIIIIIIIIIIIIIIIIIIDDDDD
@HISEQ:969:HM2KJBCX2:2:1102:5909:78011 2:N:0:ACTATGCA
TCGCATGGATACCCCAACTATCCCTATTAATCATTACATCGATCCTAGAAACCAACAAAATAGAATCGGATGTCCTATTTCATTATTCCATGCTAATGTATTCAAGCGTGAGCCTGCTTTAAACACTCTAATTTTTTCAAGGTAACAGTCCTAATTCCCCGTGACACCAAATTAATGGCATTACGGTTCTTTAGAAGGTGAGAAATCAATAATATCAGTACATACCAACGGCATGACCGAAACATTGATCCCGAAATTCAACTACGAGCTTTTTAACTGCAACAACTTTAATATACGCTATTGGAGCTGGAATTACCGCGGCTGCTGGCACCAGACTTGCCCTCCAA
+
@DDADIIIIHEEHIE=CCHHIIIEEHHIFHIIFEHHIHGIH?CHHHEC@HEHHH1<GHFHHHHE@HHHH@CDC@GHIFHEEHEHHHHHIIHICECFHHGEG@FHIHHGEHDHHHHEGHHEF8<EHBCIHH1FHHEEHHGEIIHIHHHGEHHGGFFHHDHHHHHHHEGHIHEHGHGHGCHEFIHHIEIHGHHHHHEHHEDHHEFCFHHHHHG@FIIIIHEHHHC9HHFHHEFGGECEHHHGCEHHA<HGHHEC?HIHHHIIIHHHHEEHIHHFCFGGIHIHHHHCHHHHHEHIIHIGIGIIIHHHGHHHHIHHHHHE?HHEEHCGIHHHGH@?HHIHEIHHHF0@DD@
@HISEQ:969:HM2KJBCX2:2:1102:20326:78558 2:N:0:ACTATGCA
TCGCATGGATACCCCAACTATCCCTATTAATCATTACGGCGGTCCTAGAAACCAACAAAATAGAATCATCCGTCCTATTTTATTATTCCATGCTAATGTATTCAAGCAAAATGCCTGCTTTAAACACTCTAATTTTTTCAAAGTAAAGGTCCTGGTTCCCCGCGGCACCCAATTAAGGACATCGCGGTTCTCCAGAAGGTGAGAAATTGACTACACCAGTTCATACCCCTTAAGGCACGACCGATGTGTCAATCCCGAAATTCAACTACGAGCTTTTTAACTGCAACAACTTTAATATACGCTATTGGAGCTGGAATTACCGCGGCTGCTGGCACCAGACTTGCCCTCCAA
+
DADABHHHIEHFIIH=<D1FFHGGECH1DF@GHH?FHDH/<C<C?FH@EEF@HHIIG@CHHIIECHH@FHCCHHCHHH11D1D1<G?GE@@CEC111<<FC<DHF@HEH?H@61HHCH?HFHHGHE?EEEHH<@C81.<1HGEHHGEE?HHHFCE0CCFGGCDHE.:.ECH;IHHI;CGGIIIIHFHHHHHCFF<G<*/8/D/IHF<<GFHHEIIIFGH1@19=D/?HECGFGCG<C?B0HCFFHHEGG1CC/CHHCG<<1<<1<<0<<<11<1<<1F<<<1G1HEHF<GF<1<<1<0</111<C?EHD1GCG<C<1<EE</?C<C<@F@C1HIIHFCFG1@CCHC0@?DD
@HISEQ:969:HM2KJBCX2:2:1102:7134:79588 2:N:0:ACTATGCA
TCGCATGGATACCCCAACTATCCCTATTAATCATTACGTCAATCCTAGAAACCAACAAAATAGGATCGAACGGCCTATTTGATTATTCCATGCTAATGTATTCAAGCGTTAGCCTGCTTTAAACACTCTAATTTTTTCAAAGTAACAGTCCTGTTTCCCTGCAACACCAAATTAATGACATTACAGTTCTTCAAGAAGGAGGAATCAGTAAAGCCAGTACATACCATTGGCACGACCAACCTACTGACCCCGAAATTCAACTACGAGCTTTTTAACTGCAACAACTTTAATATACGCTATTGGAGCTGGAATTACCGCGGCTGCTGGCACCAGACTTGCCCTCCAA
+
0<B0DHHE@@CC1FGEHH11<@1CC<E@CF?C?EEHHE@CCGGECH?D1@GH<CHHHCF1DDCEHHHH@G??0/<<111<1<<<CHFE@?C11<1<FGHHHDCCHHE@@@E>1A<@EGD1AC8A1EHG@B<FHHCHHB1@GADFG?EEG@D?C@FCIIHH,;0HCD@HFGE</ED<////HEGF/EGD/@HEFG@F@HFHH@CG0IHHHFC<<<CEIHFCF<<@<11D1;HHHHGCFD1EGCHF>GHC/FHGCCC@D1@<<@HEHGC<CHFC1@<G@IHCFCD<1<<CC@HCEGCCEHFEHHIGIHCIHCHHC<//DHIH@HEC<<EFEIHHD<C1C=IHD@00BD
@HISEQ:969:HM2KJBCX2:2:1102:13222:80224 2:N:0:ACTATGCA
TCGCATGGATACCCCAACTATCCCTATTAATCATTACGTCAATCCTAGAAACCAACAAAATAGGATCAAACGTCCTATTTCATTATTCCATGCTAATGTATTCAAGCGTTAGCCTGCTTTAAACACTCTAATTTTTTCAAAGTAACAGTCCTGTTTCCCTGCAACACCAAATTAATGACATTACAGTTCTTCAAGAAGGAGGAACCAGTAAAGCCAGTACATACCAGAGGCACGACCAACCTACTAATCCCGAAATTCAACTACGAGCTTTTTAACTGCAACAACTTTAATATACGCTATTGGAGCTGGAATTACCGCGGCTGCTGGCACCAGACTTGCCCTCCAA
+
DDDDDIIIIIIIIIIIIIIIIIIIIIIIIIIIIIIIIIIIIIIIIIIIIIIIIIIIIIIIIIIHIIIIIIIIIIIIGHIIHIHIIIIIIIIGIEHIHIIIIIIIIIIIIIIIIIIIIHIIIIIIIIHHIIIIIIIIIIIIIIIIIIIIIIIIIIIIIIIIIIIIIIIIIIIHHIIIIIIIIIIHIIIIIIIIHIIIIIIIIIIIIHIIIIIIIIIIIIIIIIIIIIIIIHIIIIIIIIIIIIHGDIIHIIIIIIIIHIIIIIHIIIIIIIIIIIIIIIIIIIIIIIIIIIIIIIIIIIIIIIIIIIIIIIIIIIIIIIIIIIIIIIIIIIIIIIIIIIIIIDDDDD
@HISEQ:969:HM2KJBCX2:2:1102:7211:79904 2:N:0:ACTATGCA
TCGCATGGATACCCCAACTATACCTATTAATCATTACGGTGATCCTAGAAACCAACAAAATAGAACCATGCCGTCCTATTCTATTATTCCATGCTAATGTATTCGAGCAAAAATGCCTGCTTTAAACACTCTAATTTTTTCAAGGTAAAGGTCCTGGATCCGCAAGACACCCAATAAAGGACATCAAGTTTCTCCAGAAGGTGAGAAATCAACAGTAACAGTTCATACCCCTTAAGGCATGACCGTCACGTCAATCCCGAAATTCAACTACGAGCTTTTTAACTGCAACAACTTTAATATACGCTATTGGAGCCGGAATTACCGCGGCTGCTGGCACCAGACTTGCCCTCCAA
+
DCDDDIIIHIIIIIIIIIIIIIIIIIIIIIIIHIIIIIGIIIIIIIIIIIIIIIIIIIEHHIHIIIIIIIGHHHCHIIIIIIHHIIIIIIHIHIIIHIHHHIIIHIHHIIIIIIHHHIIHHGHIIIIIIIHIIIHGHHHHIIGIHIIHIIIIIIIHIHHIIIHIHIGIIHIIIIIIIIIIHHIIHIHEIHIIIHIIIHIIIIIIHIHIIIHHIIIIIIIIHIHHEGEIIIIIIIIHHIHIIHIHIHIFHHHFIHEIIIIIIIIIIHHHIIIIHHHIIIIHHHHIIIIIIIIIIIHIHHHHHHIIHIHIIIIIIIIIIIIIIIIIIIIIIIIIIIIIIIIHGIGHIIIIDDDAB
@HISEQ:969:HM2KJBCX2:2:1102:17202:80073 2:N:0:ACTATGCA
TCGCATGGATACCCCAACTATCCCTATTAATCATTACGTCAATCCTAGAAACCAACAAAATAGGATCAACGTCCTATTTCATTATTCCATGCTAATGTATTCAAGCGCGAGCCTGCTTTAAACACTCTAATTTTTTCAAAGTAACAGTCCTGATTCCCCGCCACACCAAATTAATGACATGATGGTTCGTCAGAAGGTAGGAACCAGTAACACCAGTACGTACCTAAGGCACGACCAACGTACTGATCCCGAAATTCAACTACGAGCTTTTTAACTGCAACAACTTTAATATACGCTATTGGAGCTGGAATTACCGCGGCTGCTGGCACCAGACTTGCCCTCCAA
+
DDDDDIHHHIIIIIIIIIIIIIIIIIIIIIIGIIIIIHIIIIIIIIIIIIIIIIIIIIHFHHHH1FGHHGDCGHGHHIIIIIIIHGIIHHIHIIIIHHIIIHHHHHIIIIIHIIIIIIIIIIIIHIHIIIIIIIIHHIIHHHHIIIIHIHIHIIHHHIIIIIIIIIIIIIIHIIIIIIIIIIIHIIIIIIHIIIIIIIHHIIIIIIIIIIIIIIIIHIIIIIIIIIIIIIIIIIIIIIIIHHIIIIIIIIIIIIIHIIHIIHIIIIIIIHIIIIIIIIIIIIIIIIIIIIIIIIIIIIIIIIIIIIIIIIIIIIIIIIIIIIIIIIIIIIIIIIIIIIIIDDDDD
@HISEQ:969:HM2KJBCX2:2:1102:9940:79083 2:N:0:ACTATGCA
TCGCATGGATACCCCAACTATCCCTATTAATCATTACGTCGATCCTAGAAACCAACAAAATAGGGTCAAACGTCCTATTTCATTATTCCATGCTAATGTATTCAAGCGTGAGCCTGCTTTAAACACTCTAATTTTTTCAAAGTAACAGTCCTGATTCCCCGCGACACCAAATTAATGACATCACGGATCTTCAGAAGGGAGAAACCAGTGACACCAGTGCATACCAAAGGCATGACCAGCGTACTGATCCCGAAATTCAACTACGAGCTTTTTAACTGCAACAACTTTAATATACGCTATTGGAGCTGGAATTACCGCGGCTGCTGGCACCAGACTTGCCCTCCAA
+
ADADDIIHIIIGIIIIHIIIHHIIIIIIIGIIIIIIHHIHHIIIIIIIIHHEHIEHI?HHIIGHHFFHECGEEHHIIIIHIGHHHHIICHHIGHEHIIIIIIIHHEIIIIIIHHHHIIIHHIHHHIIHIHIIIHHGHHHIIIIGHIHHGHIIIIGHIIIIHIIIIIHIIIIIHIIIIIIIIIHGIIIIIIIIIIIIIIIIIHIHIIIIIIIIIIIIIIIIIIIIIIIIHIIIIIIIIIIIIIIHGIIIGIIIIIIIIIIIIIHIIHIIIIIIIIHIIIIIIIIIIIIIIIIIIHIIIHIIIIIIIIIIIIIIIIIIIIHIIIIIIIIIIIIIIIIIIIIIIDDDDB
@HISEQ:969:HM2KJBCX2:2:1102:19780:80394 2:N:0:ACTATGCA
TCGCATGGATACCCCAACTATCCCTATTAATCATTACGGTGGTCCTAGAAACCAACAAAATAGAACCACAACGTCCTATTCTATTATTCCATGCTAATCTATTCAAGCAATAGCCCGCTTTAAACACTCTAATTTTTTCAAGGTAATGGTCCTGGCTCCCCAACACACCCAATTAAGGACATACTGGTTCACCAGAAGGAAGACCCGACAACAGGACAGTACTCGCCAAAGACGGACCGCCCGGCCAAGTCTAAAATTCAACTACGAGCTTTTTAACTGCAACAACTTTAATATACGCTATTGGAGCTGGAATTACCGCGGCTGCTGGCACCAGACTTGCCCTCCAA
+
DDD@DHCCGH@HH?CC00<DGFFH@F1D@EHCHH@FHH@F1CCHEGE1CDFHFHEHE1<<FHHHH?G1<C<GHHIHHIIEHCHEH1G1DCC<1E1DHCC<C<CHHHIFGEGHCFHFG?EFFDFFHIHFB<EBDGHEEHGEG@HE<GC@CB<@FAHE<FHCHEBBGEFEEEFC<<HDC/HIIHHIHG;HFHHHCHFCCFF/CCIDDFHGHD<EF0E@IIIHFC/IGGIIHHEFFBCHCDFHHDCHGDEF1FEHHHHHFGEHHE@<HF@HH@@CHHGCHHEIHHIGIHE@EHFCC<ECCEFD1HIHHHFHHGHHHDHHHGHG?FCFEHIIIHGEHEGE<CHHHH@@DDD
@HISEQ:969:HM2KJBCX2:2:1102:20903:81455 2:N:0:ACTATGCA
TCGCATGGATACCCCAACTATCCCTATTAATCATTACGTCGATCCTAGAAACCAACAAAATAGAATCAAACGTCCTATTTCATTATTCCATGCTAATGTATTCAAGCGTAAGCCTGCTTTAAACACTCTAATTTTTTCAAAGTAACAGTCCTGATTCCCCACGACACCAAATTAATGACATCGCGGTTCTTCAGAAGGTAGGAACCAATAATGCCAGTGCGTACCGAAGCACGACCAACAATTTGATCCCGAAATTCAACTACGAGCTTTTTAACTGCAACAACTTTAATATACGCTATTGGAGCTGGAATTACCGCGGCTGCTGGCACCAGACTTGCCCTCCAA
+
DDDDDIIIIIIIIIHIIHIIHIIIIIIIIIIIIHIFHIHIIIIIIIIIIHIHIHHIIIIIIIIIIIIIIIIIHIHHHHIIIIIIIIIIHIHIEHHHFHHHHHHHIEHHHIIIIIIHIIHIHIIIIIIHIIIHHIIIIIIHHHIIIHIIIHHHHIHIHIIIIIHIIIIIIIIIIIIIIIIIIIHIIHIIIIIIHIIIIIIIIIIIIIIIHIHIIIIGIIIIIIIHIIIIIIIIIHIIIIHHIHHCIIIIIIIHIIIIIHIIHHIHHIIIIIIHIHIIIIIIHHHIHIHIHIIIHIIHIHIHIIIIIIIIIIIIIIIIIIIIIIHIIIIIIIIIHHIIIIIIDDDDD
@HISEQ:969:HM2KJBCX2:2:1102:7189:81391 2:N:0:ACTATGCA
TCGCATGGATACCCCAACTATCCCTATTAATCATTACGTTGATCCTAGAAACCAACAAAATAGAATCGAACGTCCTATTTCATTATTCCATGCTAATGTATTCAAGCGCGTGCCTGCTTTAAACACTCTAATTTTTTCAAAGTAACAGTCCTGACTCCCCACAACATCAAATTAATGACATCATGATTCATCAGAAGGGAGAAATCAATGACATTAGTACGTACCGAAGGCACGACCGACGTATTGATCCCGAAATTCAACTACGAGCTTTTTAACTGCAACAACTTTAATATACGCTATTGGAGCTGGAATTACCGCGGCTGCTGGCACCAGACTTGCCCTCCAA
+
DDDDDIIIIIIIIIIIIIIIIIIIIIIIIIIIIIIIIIHIIIIIIIIIIIIIIIIIIHHIIIIIIIIHHIIIHIIIIIHIIIIIIIIIIIIIHIIIIIIIIIIIIIIGHHIIIIIIIIIIIIIIIIIIIIIIIIIIHIIIIIIIIIIIIIIIIIIIIIIIIIIIIIIIIIIIIIIIIIIIIIIIIIIHIIIIIIIIIIIIIIIIIIIHIIIHIIIIIIIIIIIIIIIIIIIIIIIIIIIIIIIHHIIIIIIIIIIHIIIIIIIIIIIIIIIIIIIIIIIIIIIIIIIIIIIIIIIIIIIIIIIIIIIIIIIIIIIIIIIIIIIIIIIIIIIIIIIIIIIIIDDDDD
@HISEQ:969:HM2KJBCX2:2:1102:15921:82483 2:N:0:ACTATGCA
TCGCATGGATACCCAACTATCCCTATTAATCATTACCTTGGTTCCGAAGACCAACAAAATAGAACCAAAGTCCTATTTCATTATTCCATGCAACAGTATTCAGGCGAAGATGCCTGCTTTGAGCACTCTAATTTTTTCAAAGTAAACGTACTGACCGCCTGTGACACTCGGTGAAGAGCACCACAGGACAGAGGCAGTAGAGTGCCCAGCCTGACAGTAACCACGCATTGTGGACCGTCAGGACGTGGGCTGAGATCCAACTACGAGCTTTTTAACCACAACAACTTTAATATACGCTATTGGAGCTGGAATTACCGCGGCTGCTGGCACCAGACTTGCCCTCCAA
+
DDDDDIIIIIIIHGHHIIIIIIIIGIIIIIIIIIIIGIIIIIIIIIGIGIHHHIIHIIIFIGHIIIIIIHIIIIIIIIHIIIIHIIIIIGEHHIGIHGHIIFHHGHIIEHIFHHHHHHIIHHIIIHIIHIHHIIIIHIIIHHFHIIIIIIIIIIIIHIIIIIIIIIIHIIHHIIIIIGIIIIIIIIIIIIIIIIIIIIIIIIIIIIGIHIIIIIIIIIIHIIIIIIIIIIIIIIIIIIIIIIIHEIIIHIIIIIIIIIIIIIIIIIIIIIIIIIIIIIIIIIIHIIIIIIIIHGIIIIIIIIIIIIIIIIIIIIIIIIIIIIIIIIIIIIIIIIIIIIIIIDDDDD
@HISEQ:969:HM2KJBCX2:2:1102:10307:83300 2:N:0:ACTATGCA
TCGCATGGATACCCCAACTATCCCTATTAATCATTACGGTGATCCTAGAAACCAACAAAATAGAACCATGCCGTCCTATTCTATTATTCCATGCTAATGTATTCGAGCAAAAATGCCTGCTTTAAACACTCTAATTTTTTCAAGGTAAAGGTCCTGGATCCGCAAGACACCCAATAAAGGACATCAAGTTTCTCCAGAAGGTGAGAAATCAACAGTAACAGTTCATACCCCTTAAGGCATGACCGTCACGTCAATCCCGAAATTCAACTACGAGCTTTTTAACTGCAACAACTTTAATATACGCTATTGGAGCTGGAATTACCGCGGCTGCTGGCACCAGACTTGCCCTCCAA
+
DDDDDIIIIIIIIIIIIIIIIIIIIIIIIIIIIIIIIIIIIIIIIIHIIIIIHIIIHFHIHIHIIIIIIHHIHHHGHIHIIIIIIIIHIIIIHIIIIHIHHIIIIIHEIIIIIIHIIHIIIIIIHIIIIIIIIIHIHIGIIHIIHHIIIIIHIIIIIIIIIHIIIIIIIIHIIIIIIIIIIIIIIIIIIIIIIIIIIIIIIIIIIIIIIIIIIIIIHHIIIIIIIIHIIIIIIIIIHIIIIIIIIIIIIHHFIIIIIIIIIIIIIHHHHHIIIIIIIIIIIIIIIIIIIIIIIIIIIIIIIIIIIIIIIIIIIIIIIIIIIIIIIIIIIIIIIIIIIIIIIIIIIIIIDDDDD
@HISEQ:969:HM2KJBCX2:2:1102:19337:83678 2:N:0:ACTATGCA
TCGCATGGATACCCCAACTATCCCTATTAATCATTACGGTGATCCTAGAAACCAACGAAATAGAATCAGTCCGTCCTATTTCATTATTCCATGCTAATGTATTCAGACGATAGTCTGCTTTAAACACTCTAATTTTTTCAAAGTAACAGTCCTGATTTCCCATCACACCAAATAAATGGCATGAAAGTTCCTCAGAAGGTAGAGATCCATCTCACCAGTGCAGACAATTAAGCCTGACCAATGGGTAGACCCCGAAGTTCAACTACGAGCTTTTTAACTGCAACAACTTTAATATACGCTATTGGAGCTGGAATTACCGCGGCTGCTGGCACCAGACTTGCCCTCCAA
+
D@B@BHHEGHHIIIIIIHHHHIIGHEHCHHIFCHHHHHGEHHHIFHEFCHHIHIHE@EHIHHHIHHIIHHIHEH?CHHHHHHEHHHFEHHEFFCCGFE@HHEE1AHIIHHHA<GHF1HGCHHEHGFHHFEF@GHIIHHHEIIIHHHBGGGGGHIIIIIIIHHEIIIHHHGG?CH@G?HHHGFHHHFHHHHIIEFFHHGCEHHHGGDHHGEHCHIHHEHHFCEFF<@CHIIIGHEHIIIIGHGEHHEFGIIIIIIIHFIIIIIIIIIIIIIIIIIIIIIIIIIIIIIIHHIIIIIIIIIIIIIIIIIIIIIIIIIIIIIIIIIIIIIIIIIIIIIIIIIIIIIIDDDDD
@HISEQ:969:HM2KJBCX2:2:1102:11202:83533 2:N:0:ACTATGCA
TCGCATGGATACCCCAACTATCCCTATTAATCATTACGGTGATCCTAGAAACCAACAAAATAGAACCATGCCGTCCTATTCTATTATTCCATGCTAATGTATTCGAGCAAAAATGCCTGCTTTAAACACTCTAATTTTTTCAAGGTAAAGGTCCTGGATCCGCAAGACACCCAATTAAGGACATCAAGTTTCTCCAGAAGGTGAGAAATCAACAGCGACAGTTCATACCCCTTAAGGCACGACCATCACGTCAATCCCGAAATTCAACTACGAGCTTTTTAACTGCAACAACTTTAATATACGCTATTGGAGCTGGAATTACCGCGGCTGCTGGCACCAGACTTGCCCTCCAA
+
DDDDDIIIIIIIIHIIIIIIIIIIIIIIIHHIIIIHHHHIHIIIIIIIIIHHHHIIIIHHHHHHHIHIIIIIHEDHIIHIHHHIIIIIIIIIIIIIIIIHIGHHIIIIIIIHIHHGHIIIIIIHIIIIIIIIIIIHIIIHIIHHIIIIIIIIIIIIIIIIIIIIGIIIIIIIIIIIIIIIIIIIIIIIHIIIIIIIIIIIIIIIIIIIIIIIIIIIGIIIIHIIIIIIIHIIIIHHEHIGHHIIIHIIIHHGHHHIHIIIIIIIIIHIIHHGIHIIIIIIIIIIIIIIIIIIIIIIIIIIIIIIIIHIIIIIIIIIIIIIIIGIIIIIIIIIIIIIIIIIIIIIIIIIDCDDD
@HISEQ:969:HM2KJBCX2:2:1102:14601:83543 2:N:0:ACTATGCA
TCGCATGGATACCCCAACTATCCCTATTAATCATTACGTCGATCCTAGAAACCAACAAAATAGAATCAAACGTCCTATTTCATTATTCCATGCTAATGTATTCAAGCGTAAGCCTGCTTTAAACACTCTAATTTTTTCAAAGTAACAGTCCTGATTCCCCACGACACCAAATTAATGACATCGCGGTTCTTCAGAAGGTAGGAACCAATAATGCCAGTGCGTACCGAAGCACGACCAACAATTTGATCCCGAAATTCAACTACGAGCTTTTTAACTGCAACAACTTTAATATACGCTATTGGAGCTGGAATTACCGCGGCTGCTGGCACCAGACTTGCCCTCCAA
+
DDDDDIIIHIIIHIIIIIIIIIIIIIIIIHIIIIFHHIIIIIIIIIIIIIIIIIIIHIIIHIHIHIIIIIIIIHHIIIGIIIIIIIIHIIIIGIGIIIIIIIIIIHHIIIIIHHHIIIIIHIIIIIIHIIIIIIIHIIIHHIIIHIIIHIIIIIIIIIIHIIHIIIIIIHIHIIIIIIIIHIIIIIIIIIIHIIIIIIIIIIIIIHIIIIIIIIIIIIIIIIIIIIIIIIIIIIIIIIIIIIIHIIIIIIIIIIIIIIIIIIIIHIIIIIIIIHIIIIIIIIIIIIIIIIHIIIIIIIIIIIIIIIIIIIIIIIIIIIHIIIIIIIIIIIIIIIIIIIIIDDDDD
@HISEQ:969:HM2KJBCX2:2:1102:4929:83905 2:N:0:ACTATGCA
TCGCATGGATACCCCAACTATCCCTATTAATCATTACGGTGATCCTAGAAACCAACAAAATAGAACCATGCCGTCCTATTCTATTATTCCATGCTAATGTATTCGAGCAAAAATGCCTGCTTTAAACACTCTAATTTTTTCAAGGTAAAGGTCCTGGATCCGCAAGACACCCAATTAAGGACATCAAGTTTCTCCAGAAGGTGAGAAATCAACAGCGACAGTTCATACCCCTTAAGGCATGACCATCACGTCAATCCCGAAATTCAACTACGAGCTTTTTAACTGCAACAACTTTAATATACGCTATTGGAGCTGGAATTACCGCGGCTGCTGGCACCAGACTTGCCCTCCAA
+
DDDDDIIHIIIIHIIIIIIIIHIIHIIIIIHHHHIIIIIHIIIIIIHIIIHHIEHIHIIIIIEHHIIIIIIIIIIGHHIIIIIIIIHIHIIIIIIHIIGHHEHIHIHHIIHIIHIIIIIIHHIIHIIIIIIIIHIHIHHIIHIIIIIIIIIHIHHIHIIIHHHIIIIHHHGIIIIHIHHHHHIHHIIIHHIIIGIIIIIIIHHIIIIIIIIIIIIIIIIIIIIIIIHIIIIIIIIIIIIIIIIIIIIIIIHHIIIIHIIIIIIIIIIIIIIIIIIIIIIIIIIIIIIIIIIIIIIIIIIIHIIIHHHIIIIIIIIIIIIIIIIIIIIIIIIIIIIIIIIIIIIIIIIICDDDD
@HISEQ:969:HM2KJBCX2:2:1102:7293:85064 2:N:0:ACTATGCA
TCGCATGGATACCCCAACTATCCCTATTAATCATTACGTCGATCCTAGAAACCAACAAAATAGAATCAAACGTCCTATTTCATTATTCCATGCTAATGTATTCAAGCGTGCGCCTGCTTTAAACACTCTAATTTTTTCAAAGTAACAGTCCTGATTCCCCACGACACCAAATTAATGACATCGCGGTTCTTCAGAAGGTAGGAACCAATAATGCCAGAGCGTACCGAGGCACGACCGACAATCTGATCCCGAAATTCAACTACGAGCTTTTTAACTGCAACAACTTTAATATACGCTATTGGAGCTGGAATTACCGCGGCTGCTGGCACCAGACTTGCCCTCCAA
+
DDDDDIIIIIIIIIIIIIIIIIIIIIIIIIIIIIIIIIHEHDHIGHIHIIIICGHHIIIHHIHIHHCHIIIIG?CGHHIHEHHHHIIIIHCHFGHIIIIIIIIHHIIHHIIIHHHHIIIIHGIIIIIHHIIIIIIIHHIIIIIIIIIIIIIHHHIIIIIIIIIHIIIIIHIIIIIIIIIIHIIIIIIIIIIIIIIIIIIIIIIIIIIIIIIIIIIIIIIIIIIIIIIIIIIIIIIIIIIIIHHDIIIIIIIIIIIIIIIIIIIIHIIIIIIIIIIIIIIIIIIIIIIIIIIIIIIIIIIIIIIIIIIIIIIIIIIIIIIIIIIIIIIIIIIIIIIIIIIIDDDDD
@HISEQ:969:HM2KJBCX2:2:1102:6709:85555 2:N:0:ACTATGCA
TCGCATGGATACCCCAACTATCCCTATTAATCATTACGTCAATCCTAGAAACCAACAAAATAAGATCGAACGTCCTATTTCATTATTCCATGCTAATGTATTCAAGCGTTAGCTTGCTTTAAACACTCTAATTTTTTCAAAGTAACAGTCCAAATTCCCCGCAACACCAAATTAATGGCATTACGGTTCATAAGGAAGGAGGAATCAGTGAGACCAGTACATACCAGAGGCATGACCAACCTACTAACCCCGAAATTCAACTACGAGCTTTTTAACTGCAACAACTTTAATATACGCTATTGGAGCTGGAATTACCGCGGCTGCTGGCACCAGACTTGCCCTCCAA
+
DD?DDIIIIIGIHIIHIIIIIIIIIIIIIIIIIIIIIIIIIIIIIIIIHIIIIIIIIIIIIIIIIHIGGHHIIIGHHIIIIIHHHIIIIIIIIIIHIIIIIHHIIIIIIIHIIIIIIIIIIIIIIHHIIIIIIIIIIIIIIIIIIIIIHHIIHHHHIIIIIHIIIIIHIIIIIIIIIIIIIIIIIIIIIIIIIIIIIIIIIIIIIIIIIIIIHIIIIIIIIIIIIIIIIIIIIIIIIIIIHIIHHIHIIIIIIIIIIIIIIIIIIIIIIIIIIIIIIIIIIIIHIIIIIIIIIIIIIIIIIIIIIIIIIIIIIIIHIIIIIIIIIIIIIIIIIIIIIHIIIDDDDD
@HISEQ:969:HM2KJBCX2:2:1102:8884:85742 2:N:0:ACTATGCA
TCGCATGGATACCCCAACTATCCCTATTAATCATTACAACGGTCCTAGAAACCAACAAAATAGAATCATTGTCCTATTCTATTATTCCATGCTAATGTATTCCGGCATATGCCTGCTTTAAACACTCTAATTTTTTCAAGGTAAAGGTCTTGGATATTCGCAACATCCAATAAAGGACATTACGCTTCCCCAAGCGGTGAGGCCCAACCGACCAGTACTCGTTACAAGAACGGACCAATCGGTCAAACCCAAAATTCAACTACGAGCTTTTTAACTGCAACAACTTTAATATACGCTATTGGAGCTGGAATTACCGCGGCTGCTGGCACCAGACTTGCCCTCCAA
+
B@DDDIIIIIIIIIIIIIIIIIHIHIIIIHIHGIIIHIIIIIIHDHIIIIIHEHIIIFHIIIHHIHIIIG?FHHIIHHIIIIIIIIHHHIHHHHHIIIIHHHCHCEHHIHCIIIIIIIIIIIIIIIHGHHHHHIIHFHIHIIIIIIHHIIIIIIIIHIIIHHHHFDFHHHGIIIIHIIIIHHHHGEHHIIIIIHHGIHGIHIIHHIIIIGIIIIHIHHHIIIIIHIHIHIHHGIIIIHHIIIIHIHIIIIIIIIIIIHIIIIHHHHIIIHHEGHIIIIHHHIHIHIIIIIHHGHIIIHHIIIIIIHIIIHIIIIIIIIHGIIIIIHIIIIIIIIIIIIIIDD@DB
@HISEQ:969:HM2KJBCX2:2:1102:13639:86140 2:N:0:ACTATGCA
TCGCATGGATACCCCAACTATCCCTATTAATCATTACTTCAGTCCTAGAAACCAACAAAATAAGACCAAAGTCCTAAATTATTATTCCATGCTAATGTATTCATAGCACAAGCCTGCTTTAAACACTCTAATTTTTTCAAAGTAAAAGATCTAGATACCTACCCCAACCCAGTGAAGGGCGGAATAGTTCTCTAGATGGATGGTAGGCGCACACCGGCACACAACCACGTAACCGTGGCGGGCCAAGCGCGCCAGACCAGAAATCCAACTACGAGCTTTTTAACTGCAACAACTTTAATATACGCTATTGGAGCTGGAATTACCGCGGCTGCTGGCACCAGACTTGCCCTCCAA
+
DDDADIIHIIHIIIHHHIIIIIHHHHIHHEHEHHHHHIIHHIIIIIIHHHHIIHHIHIHIHEGH@GHHIII<FHHIIHICHGEHIHIHHGCEHHHIIIIIIFHIIIIHHIIHHHEEGHIIIHIIHIIIIHHEHHIHIIIIIIIIIIIIIIIHIHIIIHHIGHHEHIHIIIHGHHIIHIHIIIHIIIIIIIHHHFIIIIHIIIIHHIIIHHIHHIIIHHHHHIIIHIIIIIHIIIIHIHIIHIIIIHIIIHH@EIIIHHIHIIHIIIIIIHIIIIIIIIIIIIHIHIHHGHHCIIHHIIIHHHIIHEFIIIIIIIIIIIIIIIIIIHHFHGHIIIIHHIIIIIIHIIIHFBBDBD
@HISEQ:969:HM2KJBCX2:2:1102:19169:86329 2:N:0:ACTATGCA
TCGCATGGATACCCCAACTATCCCTATTAATCATTACGGTGATCCTAGAAACCAACAAAATAGAACCATGCCGTCCTATTCTATTATTCCATGCTAATGTATTCGAGCAAAAATGCCTGCTTTAAACACTCTAATTTTTTCAAGGTAAAGGTCCTGGATCCGCAAGACACCCAATAAAGGACATCAAGTTTCTCCAGAAGGTGAGAAATCAACAGTAACAGTTCATACCCCTTAAGGCATGACCATCACGTCAATCCCGAAATTCAACTACGAGCTTTTTAACTGCAACAACTTTAATATACGCTATTGGAGCTGGAATTACCGCGGCTGCTGGCACCAGACTTGCCCT
+
D<@DBIHIHEHHHFHHHEEFHHHHIIHHIHFHHHIHHHDHHHHHEHDHFH?FFCFHEHIIHH@HHEFH1<?<CGHHHGGHHHHFFHEHHHCHHI@HIFEHHCGHIHHHHHEGGHH8EG6FFHHCCGHHHFFFH1CCHHHHAFEFHHHIFHHA<@FFHHIHHEFCHHG@G@HHHHIHHHFHFGDGHIG@<0CGFEHGHHIIIIHCHG@HG@CHHHEFHHEFEGGDBACCG7HE@C<FHHHGFHH%EF/<EHE?GC/HH@C<<<<<1D<C</C?FFHHG@HEIIHCH@EG@HF?GHGGHHE<<<<<1CDCIH@H@FH?HHCIIHDHDHG@HHF@HEEG@EHHGHGIDADDD
@HISEQ:969:HM2KJBCX2:2:1102:4511:86282 2:N:0:ACTATGCA
TCGCATGGATACCCCAACTATCCCTATTAATCATTACGGTGGTCCTAGAAACCAACAAAATAGAACCACAACGTCCTATTCTATTATTCCATGCTAATCTATTCAAGCAATAGCCCGCTTTAAACACTCTAATTTTTTCAAGGTAATGGTCCTGGCTCCCCAACACACCCAATTAAGGACATACTGGTTCACCAGAAGGAAGACCCGACAACAGGACAGTACTCGCCAAAGACGGACCGCCCGGCCAAGTCTAAAATTCAACTACGAGCTTTTTAACTGCAACAACTTTAATATACGCTATTGGAGCTGGAATTACCGCGGCTGCTGGCACCAGACTTGCCCTCCAA
+
DDDCCIIHIIIHHIIIIIIIHIIIIIIIIEHIIIIHIHHIIIIIHIIIGHHHIIIIIGIIHIHIHHIHIEG@HHGIIGHICHHIIHHE1DGHHIHHFFHIHHHIHHHHHHHIIIIHHIIIIHHHIHIIIIIHIHIHIIIIIIIIIIHIGIIIHHHCGIHIHIIIIIHIIHIIIIIIIIIHHIIIHHIHIHHCIIIIIIIIIIHIIIHGIIHIHHFHHIIIIIIIIHIIIIIHHIIIIIIIIIIHIIIIIGIHIIIIIIIIIIIIIIIIIIIIIIIIIIHHIIIIHIIIIIIIIIHIIIIIIIIIHIIIIIIIIIIIIIIIIIIIIIIIIIIIIIIIIIIIIIDDDDD
@HISEQ:969:HM2KJBCX2:2:1102:19929:86132 2:N:0:ACTATGCA
TCGCATGGATACCCCAACTATCCCTATTAATCATTACGGTGATCCTAGAAACCAACAAAATAGAACCATGCCGTCCTATTTTATTATTCCATGCTAATCTATTCAAGCACTAGCTTGCTTTAAGCACTCTAATTTTTTCAAGGTAATAGCTCTGCTTCCCCAACGCACCAAATTAATGACATGAAGGTTATTCAGAAGGTAAGAATCTATCAAATCAGTACGAACAGTGAAGCCCGACCGATAGACAGATTCCGAAATTCAACTACGAGCTTTTTAACTGCAACAACTTTAATATACGCTATTGGAGCTGGAATTACCGCGGCTGCTGGCACCAGACTTGCCCTCCAA
+
DD@BDIHHHIIIIIIIHIIIHHIIHIIIIHIIIIHIIIIIHIIIGHIFHHIIIHHIIIIHIICGGHHIHHHHHIHHEHICEHHIHIIIGHHIHHHHHIIIIHHGHEHIIIIIIIHHIIIIIIHIIHHHIIIIIIIIHHHIIIIIIIIIHIIIIIIHHIIHHIIIHIIHIIIIIHIIIIIHIHIIHHHHIIIIIIHIHHHHIIIIIIIIIIIIIHHIIHHIIIIIHHIIIIIHIIIIIIIIIIIIHHFIIHIDHEIIIIIIIIIHIIIHGIIIIIIIIIIIIGIHIHHIIIIIIIIIIIIIIIGIGIIIIIIIIIIIIIIIIIIIIIIIIIIIIIIIIIIIIIIDDDDD
@HISEQ:969:HM2KJBCX2:2:1102:6891:87345 2:N:0:ACTATGCA
TCGCATGGATACCCCAACTATCCCTATTAATCATTACGTCAATCCTAGAAACCAACAAAATAGGATCAAACGTCCTATTTCATTATTCCATGCTAATGTATTCAAGCGTTAGCCTGCTTTAAACACTCTAATTTTTTCAAAGTAACAGTCCTGTTTCCCTGCAACACCAAATTAATGACATTACAGTTCTTCAAGAAGGAGGAACCAGTGAAGCCAGTACATACCAGAGGCACGACCAACCTACTAATCCCGAAATTCAACTACGAGCTTTTTAACTGCAACAACTTTAATATACGCTATTGGAGCTGGAATTACCGCGGCTGCTGGCACCAGACTTGCCCTCCAA
+
DDDDDIIHIIIIIIIIIIIIIIIIIIHHIIIIIIIIHIIIIIIIIIIIIIIIIIHIHIHHHHHHHHHIIIIICHEHIIIIIIHIIIIIIIIIIHIIIIIIIIIIHIHHIIIIIIHHHIHHIHHIIIIIIIIIIIIHIIIIIIIIIIIIIIIIIIIIIIIHIIIIIIHIIIIHHIIIIIIHHIIIIIIIIIIIIIIHGIIIIIIIIIIIIIIIIIIIIIIIIHIIIIIIIIIIIIIIIIIIIIIHIIIHIIHIIIIIIIIIIIIIHHIIIIIIIIIIIIIIIIIIIIIIIIIIIIIIIIIIIIIIIIIIIIIIIIIIIIIIIIIIIIIIIIIIIIIIIIIIIDDDDD
@HISEQ:969:HM2KJBCX2:2:1102:3667:86987 2:N:0:ACTATGCA
TCGCATGGATACCCCAACTATCCCTATTAATCATTACGGTGGTCCTAGAAACCAACAAAATAGAACCACAACGTCCTATTCTATTATTCCATGCTAATCTATTCAAGCAAATGCCTGCTTTAAACACTCTAATTTTTCAAGGTAATGGTCCTGGCTCCCCGGCACACCCAATAAAGGACATACTGGTTCACCAGAAGGAAGACCCGACAACAGGACAGTACTCGCCAAAGACGGACCGCCCGGCCAAGTCTAAAATTCAACTACGAGCTTTTTAACTGCAACAACTTTAATATACGCTATTGGAGCTGGAATTACCGCGGCTGCTGGCACCAGACTTGCCCTCCAA
+
DDDDDIIIIIIIGHHHIIHIIIIIIIIIIIIIIIIIIIIIIIIIIIIIIIIIHIIIIHIIIHIIIHHHIIIIGHHHHIIHGHIGIIIIIHIIHHIIHIHHIHIIIIIIIIIGIIHIIIIIHHIIIIIIIIIIIIIIHIIIIIIIIIIIIHHIHIHIHIIIIHHIIIIHIIIIIHIIIIIIIIIIIIIIIIIIIIIIIIIIIIIIIIIIIIIIIIIIIIIIIIIIIIIIIIHIIIHIIIIIIIIIHIIIIIIIIIIIIIIIIIIIIIIIIIIIIIIIIIIIIIIIIIIIIIIIIIIIIHHGDIIIIIIIIIIIIIIIHIIIIIIIIIIIIIIIIIIIIIIIIDDDDD
@HISEQ:969:HM2KJBCX2:2:1102:13463:88831 2:N:0:ACTATGCA
TCGCATGGATACCCCAACTATCCCTATTAATCATTACATCGATCCTAGAAACCAACAAAATAGAATCGGATGTCCTATTTCATTATTCCATGCTAATGTATTCAAGCGTGAGCCTGCTTTAAACACTCTAATTTTTTCAAGGTAACAGTCCTAATTCCCCGTGACACCAAATTAATGGCATTACGGTTCTTTAGAAGGTGAGGAATCAATAATATCAGTACATACCAACGGCATGACCGAAACATTGATCCCGAAATTCAACTACGAGCTTTTTAACTGCAACAACTTTAATATACGCTATTGGAGCTGGAATTACCGCGGCTGCTGGCACCAGACTTGCCCTCCAA
+
DDDDDIIHIIIIIIIIIIIIIIIIIIIIIIIIIIIIIIIIHIIIIIIIIIIIIIIIIIIHIHIIIIIIIIHIIIIIIIIIIIIIIIIIIIIIIIIIIIIIIIIHIIIIIHHIIIIIIIIIIIIIIIIIIIIIIHIIIIIIIIIHIIIIIIIIIIIIIIIHIIIIIIIIIIIIIIIIIIIIIIIHIIIIIIIIIIIIIIIHIIIIIHIIIIIIIIIIIIHIHIIIIIIIIIIIIIIIIIIIIIIHHIIIIIIIIIIIIIIIIIIIIIIIIIIIIIIIIIHIIIIIIIIIIIHIIIIIIIIIIIIIIIIIIIIIIIIIIIIIIIIIIIIIIIIIIIIIIIIIHIDDDDD
@HISEQ:969:HM2KJBCX2:2:1102:16492:89202 2:N:0:ACTATGCA
TCGCATGGATACCCAACTATCCCTATTAATCATTACGGTGGTCCTAGAAACCAACAAAATAGAACCACAACGTCCTATTCTATTATTCCATGCTAATCTATTCAAGCAAATGCCTGCTTTAAACACTCTAATTTTTTCAAGGTAATGGTCCTGGCTCCCCGGCACACCCAATAAAGGACATACTGGTTCACCAGAAGGTGGACCCGACACAGGACAGTACTCGCCAAAGACGGACCGCCCGGCCAGGCCTAAAATTCAACTACGAGCTTTTTAACTGCAACAACTTTAATATACGCTATTGGAGCTGGAATTACCGCGGCTGCTGGCACCAGACTTGCCCTCCAA
+
DDDDDIIIIIIIGHIIIHHIIIIIIIHHHHIHIIIIIIIHIIGHHHHIIHIIIIIIIIIIIIIIIIIHIIIIIHFHHIIIFHIIGIIIIHGHIIIIIIIIIHHIIHIIIIIIIIIIIIIIIIHIIIIHIIIIIIHIIIIIIIIIIIIIIIIIIHIIIIIHIIIIIIIIIIIIIIIIIIIIIIIIIIIIIIIIIIIIIIIIIIIIIIIIIHIIIIIIIIIIIIIHHIIIIIIIIHIIIIIIIHHHIIIIIIIIIIIIIIIIIIIIIIIIIIIIIHIIIIIIIIIIIHIIIIIIIIIHHFDDIIIIIIIIIIIIIIIIIIIIIIIIIIIIIIIIIIIIIIIHDDDDD
@HISEQ:969:HM2KJBCX2:2:1102:13410:90422 2:N:0:ACTATGCA
TCGCATGGATACCCCAACTATCCCTATTAATCATTACGGTGATCCTAGAAACCAACAAAATAGAATCATGCCGTCCTATTTTATTATTCCATGCTAATGTATTCAAGCAAAATGCCTGCTTTAAACACTCTAATTTTTTCAAAGTAAAGGTCCTGGTTCCCCGCGACACCCAATTAAGGGCATCGTGGTTCTCCAGAAGGTGAGAAATTGACTACACCAGTTCATACCCCTTAAGGCACGACCGATGTGTCAATCCCGAAATTCAACTACGAGCTTTTTAACTGCAACAACTTTAATATACGCTATTGGAGCTGGAATTACCGCGGCTGCTGGCACCAGACTTGCCCTCCAA
+
DDDDDIIIIIHIIIIIIIIIIIIIIIIIIGIIHIIIFHIIIIIHIIIIIHIIGHIIIFIIIIHIHHHHIIIIIHIIIHIIHIIIIIIIC@HHHIIHIIEHIDHHHHCHHHI@FDEIHHIHFHBHEGHHGHIIEHHIHHHHEIIHHIHIHHFHHHIHHHHGGHIHGHHECHEHHHIHCGCHFHHHIHEIIHHGHFHIHHIIIHIHHGIIIIHIHHHG?IHEHIHFAHHHHIGIH:?HHEHHEIIHHIIHGFFHEDIHEGHIIHHGHHHCHEHG?EEHGFFIIIIHHIIHIIGHIHHFIIIHHG?IIHHIIIIIHIHEIHHHCDIHHIHHEFHHGEEHIHIGHHFHIHHDD@D@
@HISEQ:969:HM2KJBCX2:2:1102:12748:90641 2:N:0:ACTATGCA
TCGCATGGATACCCCAACTATCCCTATTAATCATTACGGTGATCCTAGAAACCAACAAAATAGAACCATGCCGTCCTATTTTATTATTCCATGCTAATCTATTCAAGCACTAGCTTGCTTTAAGCACTCTAATTTTTTCAAGGTAATAGCTCTGCTTCCCCGCCACACCAAATTAATGACATGATGGTTCGTCAGAAGGTAGGAACCAGTAACACCAGTACGTACCGAAGGCACGACCAACGTACTAATCCCGAAATTCAACTACGAGCTTTTTAACTGCAACAACTTTAATATACGCTATTGGAGCTGGAATTACCGCGGCTGCTGGCACCAGACTTGCC
+
DDDDDIIHIIIIIIIIIIIIIIIIIIIIHIIIIIIIIIIIIIIIIIIIIIHIIIIIIIIIHIHHIIIIIIHIIIGIIIIIIIIIIIIIIIIIHIIIIIIIIIHIIIHIIIIIIIIIIIHIHHIIFIIIIIIHHIIIIIIIIHIIIIIIHIIIIIGHIIIIIIIIIIIIIIIIIHIIIIIIIIIIIIIIIIIHIIIIIIIIIIIIIIHIIIIIIHIIIIIIHIIIIIIIIIIIIIIIHHIHIIIIIIHHHIIIIIIIIIIIHIIHHIIIIIIIIIIIIIIIIIIIIIIIIIHHIIIIIIIIIIIIIIIHIIIIHIIIIIIIIIIIIIIIIIIIIIIIDDDDD
@HISEQ:969:HM2KJBCX2:2:1102:20743:91642 2:N:0:ACTATGCA
TCGCATGGATACCCCAACTATCCCTATTAATCATTACGTTGTACCTAGAAACCAACAAAATAGGTTCGAACGTCCTATTTCATTATTCCATGCTAATGTATTCAAGCGTTTGCCTGCTTTAAACACTCTAATTTTTTCAAAGTAACAGTCCTGACTCCCCACAACACCAAATTAATGACATCATGGTTCATCAGAAGGGAGAAATCAACGACGCCAGTGCGTACCGAAGGCACGACCGACGTATTGATCCCGAAATTCAACTACGAGCTTTTTAACTGCAACAACTTTAATATACGCTATTGGAGCTGGAATTACCGCGGCTGCTGGCACCAGACTTGCCCTCCAA
+
0B0@D@H11FH?GHIIIIIIIIIIIIIIIIIIIIIHIIIH1CCHHIIIIIIIIHHHIIIIIIHHCHHIIHIIHIIIIIIHIIIIIIIIEEFEHHIIIIIIIIHHIHHHHHFHEG@FHIIIIIIIIFHGGHIIIIHHHIHIHIIIIIIIHHHHHBDFHHGHGGHIIIIIHHIIIIIIIHIHHEHGIIIIGFHIHIIHEIIIIIIIIHHHIIIIIIGIIIGHEIIIHFCGIIIIIIIIIFIHCIH@CIHBIIIHIIIIIIIIIIIIIIIIIIIIIIIIIIIIIIIIIIIIIIIIIIIIIIHIIIIIIIIIIIIIIIIIIIIIIIIIIIIIIIIIIIIIIIIGIDDDDD
@HISEQ:969:HM2KJBCX2:2:1102:7747:91822 2:N:0:ACTATGCA
TCGCATGGATACCCCAACTATCCCTATTAATCATTACGGTGGTCCTAGAAACCAACAAAATAGAACCACAACGTCCTATTCTATTATTCCATGCTAATCTATTCAAGCAATAGCCCGCTTTAAACACTCTAATTTTTTCAAGGTAATGGTCCTGGCTCCCCAACACACCCAATAAAGGACATGCTGGCTCACCAGAAGGAAGACCCGACAGCAGACAGTACTTGCCAAAGACGGACCGCCCGGCCAGGCCTAAAATTCAACTACGAGCTTTTTAACTGCAACAACTTTAATATACGCTATTGGAGCTGGAATTACCGCGGCTGCTGGCACCAGACTTGCCCTCCAA
+
DD@DDHIIHHIFHIHEGHHIIIGHHHIHIHHHIIIGHEHHGIHHHIIIIIHIHFHHHHHIIIHIIHIIHIHIGHIHHG@GEHHIHHHHEGEHHIIIIHHHFFGHHIHIHIIIHHIIIIHGHIIHIIIHHHHHIIIIHGHHHHIIIHIGIIHIHHHHHIIIIIIIHIIIIIIIIIHIIIIIIGIHHHHGH/IHIIIIIIIIHHIIIIIIIIHHIIIIIIIIIHHHGIIIIIIIIIIIIIIIIIHHHIHIGIIIIIIIIIIIIIIIIIHIGIIIIIIIIIIIIIIIHIIHIIIIIHIIIIIHHIIIIIIIIIIIIIIGIIIIIIIIIIIIIIIIIIIIIIIIIDDDDD
@HISEQ:969:HM2KJBCX2:2:1102:7286:92031 2:N:0:ACTATGCA
TCGCATGGATACCCCAACTATCCCTATTAATCATTACATCGATCCTAGAAACCAACAAAATAGAATCGGATGTCCTATTTCATTATTCCATGCTAATGTATTCAAGCGTGAGCCTGCTTTAAACACTCTAATTTTTTCAAGGTAACAGTCCTAATTCCCCGTGACACCAAATTAATGGCATTACGGTTCTTTAGAAGGTGAGAAATCAATAATATCAGTACATACCAACGGCATGACCGAAACATTGATTCCGAAATTCAACTACGAGCTTTTTAACTGCAACAACTTTAATATACGCTATTGGAGCTGGAATTACCGCGGCTGCTGGCACCAGACTTGCCCTCCAA
+
DDDDDIIIIIIIGGHIIIHHFHIHIIIIHIIGIHIIIIIIIIHHIIFIIIIHEHIHHIIHIIIIIIIIDHIDHHHHHIIIIIIHIIGHFC1GHFHIIHIIIIIIIIIHGIIHIIHIIIIIIIIIIIIIIIIIIHHHHHHIIIIIIIIIHHIIIIIIIIIIHIIIHHCIIIIHHIIIIHIIIIIIIIIIIIIHIIIIIHIIIIHIIIIIIIIIIIHIIIIIIIIIIIIIIIHIIHHIIIIIIIIIHGIIIIIIIIIIGIIIIIIIIIIGIIIIIHIHIIIIIIIIHHIIIIIIIIIIIIIIHIIIIIIIHIIIIIIIIIIIIIIIIHIIIIIIIIIIIIIIIIDDDDD
@HISEQ:969:HM2KJBCX2:2:1102:5557:92267 2:N:0:ACTATGCA
TCGCATGGATACCCCAACTATCCCTATTAATCATTACGGTGGTCCTAGACCAACAAAATAGAACCACAACGTCCTATTCTATTATTCCATGCTAATCTATTCAAGCAATAGCCCGCTTTAAACACTCTAATTTTTTCAAGGTAATGGTCCTGGCTCCCCAACACACCCAATAAAGGACATGCTGGCTCACCAGAAGGAAGACCCGACAGCAGACAGTACTCGCCAAAGACGGACCGCCCGGCCAGGCCTAAAATTCAACTACGAGCTTTTTAACTGCAACAACTTTAATATACGCTATTGGAGCTGGAATTACCGCGGCTGCTGGCACCAGACTTGCCCTCCAA
+
DDDDDIIIIIIIHIIIIIIHIIIIIIIIHIIIIIIIIHHIIIIIIIIIIIIIIIIIGIIIIIIHIEIIIIIHIIIIIIIIIIIIIIIIIIIGIIIIHHIHIIIIIIIIIIIIIIIIHIIHIIIIIIIIIIIHHIIHHHIIHIIIIIIIIIHHIIIIIIIIIIHHHIIIIIIIIIIIIIIIIIIIIIIIIIIIIIIIIHHIIIIIIIIIIIIIIIIIIIIIIIIIIIIIIIIIIIIHIIIIIIHIIIIIIIIIIIIIIIIIIIIIIIIIIIIIIIIIIIIIIIIHIIIIIIIIIIIIIHHIIIIIIIIIIIIIHIIIIIIIIIIIIIIIIIIIIIIIIIIDDDDD
@HISEQ:969:HM2KJBCX2:2:1102:6257:92684 2:N:0:ACTATGCA
TCGCATGGATACCCCAACTATCCCTATTAATCATTACGGTGGTCCTAGACCAACAAAATAGAACCAACGTCCTATTCTATTATTCCATGCTAATCTATTCAAGCAAAAGCCCGCTTTAAACACTCTAATTTTTTCAAGGTAATGGTCCTGGTTCCCCGACACACCCAATTAAGGACATACCGGCTCACCAGAAGGATAGACCCGACAACAGGACAGTACTCGCCAGAGACGGACCGCCCGGTCAGGCCTAAAATTCAACTACGAGCTTTTTAACTGCAACAACTTTAATATACGCTATTGGAGCTGGAATTACCGCGGCTGCTGGCACCAGACTTGCCCTCCAA
+
ADAADIIIHIIIIIIHHIIHIIGIHHIEEHIHHHHHHHCFCEEHHHF?@EHHIHHFC<<@FFEFE@@CGHGHIFHHGGHHHEHIHIICHCHGFCEEGF@@FCEHHGGHHDHHFIIGG@GFHHHHIHHHIHHHCEHHIIIIIIIHHHFIIHHHGIIIIIIHIIIIHIIIIHIIIIIIGIIIIHHHIIIHIIIHHIIIIHH@GHHIIIIIHHIIIIIHIGIIIIIHHHGIIIIIHHFIIIIHHFHIIGHCIIIIHHIHIHGECHHGIIHHHIHHIIHIHCHFIIGIIIIIHHHIIIIIHHHIIIIIHIIHIIIIIIIIIIIIIIIIIIIIIIIIGIIIIIIDDDDD
@HISEQ:969:HM2KJBCX2:2:1102:6241:93135 2:N:0:ACTATGCA
TCGCATGGATACCCCAACTATCCCTATTAATCATTACGGTGGTCCTAGAAACCAACAAAATAGAACCATGCCGTCCTATTTTATTATTCCATGCTAATGTATTCAAGCAAAAATGCCTGCTTTAAACACTCTAATTTTTTCAAAGTAAAGGTCCTGGTTCCCCGCGGCATCCAATTAAGGACATCGCGGTTCTCCAGAAGGTGAGAAATTGACTGCACCAGTTCATACCCCGTGAGGCACGACCGATGCGCCAATCCCGAAATTCAACTACGAGCTTTTTAACTGCAACAACTTTAATATACGCTATTGGAGCTGGAATTACCGCGGCTGCTGGCACCAGACTTGCCCTCCAA
+
<@00D@01<@@G1<CHH=GHC1111DCC@11<1111<HH<<0C11<11<DGH@1GE1F1<GH<DEEG1DE@HDHHHCHE1@@1CG@FEE1<1DEE1@DHEC<C@@GHHG@1<CEC@@GCHHG?F88FHGGD@%<1HGEHEF1GB(1<B<181CCE1<<<C1E?HE.FHA5?G@A/AHHF8AEDGHHF<D7@CHHGHF6CHI;HEHCGFC<0DHCF/FGIHG8AHHHHGCECIHDIFHCCCC>D0DHE</D<1HEE/E?IHF<1EGIIHG<HFC?E1HHHEFC@D11?D11<C<1<1HHHEGC1HHHECC@1HHIHF?IHHCHDIHHCCEHC<FC?HHEGF1EEE@H@D0@D<<
@HISEQ:969:HM2KJBCX2:2:1102:11113:93514 2:N:0:ACTATGCA
TCGCATGGATACCCCAACTATCCCTATTAATCATTACGTCGATCCTAGAAACCAACAAAATAGAATCAAACGTCCTATTTCGTTATTCCATGCTAATGTATTCAGACGATAGTCTGCTTTAAACACTCTAATTTTTTCAAAGTAACAGTCCTGATTTCCCATCACACCAAATAAATGGCATGAAAGTTCCTCAGAAGGTAGAGATCCATCTCACCAGTGCAGACAATTAAGCCTGACCAATGGGTAGACCCCGAAGTTCAACTACGAGCTTTTTAACTGCAACAACTTTAATATACGCTATTGGAGCTGGAATTACCGCGGCTGCTGGCACCAGACTTGCCCTCCAA
+
DDDCDIIHIIIIHIIIIIIIIHIIIGIIIGIIIIIIIHIIIIIIHIIIIIIIIIIIIIIHHHGHHIIIGHHIEHIHIIIIHFHHIIIG?CFG?CE?@IHHHHEIIIIIIIIIIIHIHHIIIIHHHIIIIHHHHHHI@IIIIHHHIHIIIIHEHHIIHIIIIFIIHHFIIIIIHIIIIIIIIIIIIIIIH;IIIIIIIIIIIIIIIIIIHHHIHFIIIIIIIIIGIIIHIIIIIIIIIIIIIIHHGDGIIIIIIIIIIIIIIIIIIIIIIIIIIIIIIIIIIIIIIIIHIHIIIIIIIIIIIIIIIIIHIIIIIIIIIIIIIIIIIIIIIIIIIIIIIIIIIIDDDDD
@HISEQ:969:HM2KJBCX2:2:1102:3819:94156 2:N:0:ACTATGCA
TCGCATGGATACCCAACTATCCCTATTAATCATTACGTCAATCCTAGAAACCAACAAAATAGGATCAAACGTCCTATTTCATTATTCCATGCTAATGTATTCAAGCGTTAGCCTGCTTTAAACACTCTAATTTTTTCAAAGTAACAGTCCTGTTTCCCTGCAACACCAAATTAATGGCATTACAGTTCTTCAGAAAGGAGGAATCAGCGAGACCAGTACGTACCAATGGCACGACCAACCTGCTGACCCCGAAATTCAACTACGAGCTTTTTAACTGCAACAACTTTAATATACGCTATTGGAGCTGGAATTACCGCGGCTGCTGGCACCAGACTTGCCCTCC
+
DDDDDIIIIIIIHIIIIIIIIIIIIIIIIIIIIIIIIIIIIIIIIIIIIIIIIIIIIIIIIIHIIIIIHIIIIHIIIIIIIIIIIIIIIIIIIIIIIIIIIIIIIIIIIIIIIIIIIIIIIIIIIIIIIHIIIIIIIIIIIIIIIIIIIIIIIIIIIIIIIIIIIIIIIIIHIIIIIIIIIIIIIIIIIIIIIIIIIIIHHIIIIIIIIIIIIIIIIIIIIIIIIIIIIIIIIIIIIIIIIIIIIIIIIIIIIIIIIIIIIIIIIIIIIIIIIIIIIIIIIIIIIIIIHHIIIIIIIIIIIIIIIIIIIIIIIIIIIIIIIIIIIIIIIIIIHHIIIIDDDDD
@HISEQ:969:HM2KJBCX2:2:1102:9935:94131 2:N:0:ACTATGCA
TCGCATGGATACCCCAACTATCCCTATTAATCATTACGGTGGTCCTTGAACCAACAAAATAGAACCACAACGTCCTATTCTATTATTCCATGCTAATGTATTCAAGCGTTAGCCTGCTTTAAACACTCTAATTTTTTCAAAGTAACAGTCCTGTTTCCCTGCAACACCAAATTAATGACATTACAGTTCTTCAAGAAGGAGGAACCAGTAAAGCCAGTACATACCAGAGGCACGACCAACCTACTAATCCCGAAATTCAACTACGAGCTTTTTAACTGCAACAACTTTAATATACGCTATTGGAGCTGGAATTACCGCGGCTGCTGGCACCAGACTTGCCCTCCAA
+
DDDDDIIEHIIIIIHIGIIIIIIIIIHIHHIIIIIHIFHHHIIIIIIIIIIIIIIIIHIIIHHGI?HIIIIIIIGHFGHEFHIHIIIIIIIIHEHFHIIIIHIIIHIIIHGIIIIFIGIIHHHIIHHIIIIIIIIIIIIIIIIIIIIIIIIIIIHHIIIIIIIIIIHIIIHGIIIIIIIIIIIIIIIIIIIHHIIIIIIIIIHHHGHIIIIIIIIIIIIIIIIIIIIHIIIIIIIIIIIIIIHFGIIIIIIHIIIIIIIIIIHHHHIIIIIIIIHIIIIIIIIIIIIIIHIIIIIIIIIIIIIIIIIIIIIIIIIIIIIIIIIIIIIIIIIIIIIIIIIIIDDDDD
@HISEQ:969:HM2KJBCX2:2:1102:8922:95513 2:N:0:ACTATGCA
TCGCATGGATACCCCAACTATCCCTATTAATCATTACGTTGATCCTAGAAACCAACAAAATAGAATCGAACGTCCTATTTCATTATTCCATGCTAATGTATTCAAGCGCGTGCCTGCTTTAAACACTCTAATTTTTTCAAAGTAACAGTCCTGACTCCCCACAACATCAAATTAATGACATCATGATTCATCAGAAGGGAGAAATCAATGACATTAGTACGTACCGAAGGCACGACCGACGTATTGATCCCGAAATTCAACTACGAGCTTTTTAACTGCAACAACTTTAATATACGCTATTGGAGCTGGAATTACCGCGGCTGCTGGCACCAGACTTGCCCT
+
DDDDDIIIIIIIIIIIIIIIIIIIIIIIHCHHHIIIIGHIIIIIIIIIIIHIIIIIIIIIIIIIIIIGGHIIIIIIIIIIHCFHHIHHIIIIIIIIIIIIIIHHIIIIIIIHHIIHIIIIHIIIIIIIIIIIIIIIIIIIIIIIHIIHIIIIIIIIIIHIIIIIIIIIIIIIIIIIIIIIIIIIIIIIIIIIIIIIIIIIIIIIIIIIIIIIIIIIIIIIIIIIIIIIIIIIIIIIIIIHFIHIIIIIIIIIIIIIIIIIIIHIIIIIHIIIIIIIIIIIIIIHIIIIIIIIIHIIIIIIIIIIIIIIIIIIIIIIIIIIIIIIIIIIIIIIIIIIIDDDDD
@HISEQ:969:HM2KJBCX2:2:1102:6737:96060 2:N:0:ACTATGCA
TCGCATGGATACCCCAACTATCCCTATTAATCATTACGGTGGTCCTAGAAACCAACAAAATAGAACCATGCCGTCCTATTTTATTATTCCATGCTAATGTATTCAAGCAAAAATGCCTGCTTTAAACACTCTAATTTTTTCAAAGTAAAGGTCCTGGTTCCCCGCGGCATCCAATTAAGGACATCGCGGTTCTCCAGAAGGTGAGAAATTGACTGCACCAGTTCATACCCCGTGAGGCACGACCGATGCGCCAATCCCGAAATTCAACTACGAGCTTTTTAACTGCAACAACTTTAATATACGCTATTGGAGCTGGAATTACCGCGGCTGCTGGCACCAGACTTGCCCTCCAA
+
DDDDDIIGIIIIIIIIIIIIIIIIIIIIIIIIIIIIIIHIIIHIIIIIIIIIHIIIIIIIIIEHIIIHIIIHIIHIIHIIIIIHIIIHIHIIIIIIIHHIIHHIIIIIIIIIIIIIIIIIIIIIIHHIIIIIIIIIIIIIIIIIIIIIIIIIIIIIHHHIIIIIIIIIIIIIIIIIIIIIIIHHIIIIIIIIIIIIIIIIIIIIIIIIGIIIIIIIIIIIIIIIIIIIIIIIIIIIIIIIIIIIIIIIIIIHIIIIIIIIIIIIIIIIIIIIIIIIIIIIIIIIIIIIIIIIIIIIIIIIHIIIIIIIIIIIIIIIIIIIIIIIIIIIIIIIIIIIIIIIIIIIIIIIDDDDD
@HISEQ:969:HM2KJBCX2:2:1102:18443:96682 2:N:0:ACTATGCA
TCGCATGGATACCCCAACTATCCCTATTAATCATTACGTCGATCCTAGAAACCAACAAAATAGAATCAAACGTCCTATTTCGTTATTCCATGCTAATGTATTCAAGCGTGAGCCTGCTTTAAACACTCTAATTTTTTCAAAGTAACAGTCCTGATTCCCCAAGACACCAAATTAATGACATCATGGTTCGTCAGAAGGTAGGAATCAATAATACCAGTACGTACAATAGCACGACCAATAAATTGATCCCGAAATTCAACTACGAGCTTTTTAACTGCAACAACTTTAATATACGCTATTGGAGCTGGAATTACCGCGGCTGCTGGCACCAGACTTGCCCTCCAA
+
DCDDDIIIIHIHIIIIIHIIIIIIIIIIIIIIIIIIHIIIIHIHIIGIIIIIHIIIIIIIIHHIIIHGHIGHHHGIIIIIIFHIIIII?HIIHIHIIHIIHGIIIIIHHHHIHIIIHIIIIIIIIIIIIIIIHHIIHI?IIIHIIHIIIHHHIIIHHHHEIHEHIIIIIIIHIIIIIIIIIHIIIIIHIIIIIIIIIIIIIIIIIIIIIIGIIIIIIIIIIIIHIIIIIIIHIII=IIIIIIHGIIIIIFIIIIIIIIIIIIHIIIIIIIIIIIIIIIIIIIHIIIIIIIIIIIIHIIIIIIIIIIIIIIIIIIIIIIIIIIIIIIIIIIIIIIIIIHIIDDDDD
@HISEQ:969:HM2KJBCX2:2:1102:19414:97133 2:N:0:ACTATGCA
TCGCATGGATACCCCAACTATCCCTATTAATCATTACGGTGATCCTAGAAACCAACAAAATAGAACCATGCCGTCCTATTTTATTATTCCATGCTAATCTATTCAAGCACAAGCCTGCTTTAAGCACTCTAATTTTTTCAAGGTAATAGCTCTGCTTCCCCAACGCACTAACTTAATAGCATGCTGGTTATTCAGAAGGTAGGAATTCATCAAGCCAGTGCGGACAGTGAAGCCCGACCAACCGACAAACTCCGAAATTCAACTACGAGCTTTTTAACTGCAACAACTTTAATATACGCTATTGGAGCTGGAATTACCGCGGCTGCTGGCACCAGACTTGCCCTCCAA
+
DDDDAIIIIIIIIIIIIIIIIHIIIIIIIIIHIIIIIIIIIIIIIIIIIIIIIIIIIIIIIIIIIIIHIIIIGHHGIIIIIHIIIIIIHIIIHIIIIIIIHHHIIIIIIIIIIIIIIIIIIIIHHIIIIIIIIIIIIIIIIIIIIIIIHIIIIIIIIIIIIIIIIIIIIIIIIIIHIIIIHIIIIIIIIHHIIHIIIIIIIIIIIIIIIIIIIIIIIIIIIIIIIIIIIIIIIII=IIIIIIIIHGHHHIIIIIIIIIIIIIIIHIIIIIIIIIIIIIIIIIIIIIIIIIIIIIIIIIIIIIIIIIIIIIIIIIIIIIIIIIIIIIIIIIIIIIIIIIIIIIIDDDDD
@HISEQ:969:HM2KJBCX2:2:1102:10504:96540 2:N:0:ACTATGCA
TCGCATGGATACCCCAACTATCCCTATTAATCATTACGTCAATCCTAGAAACCAACAAAATAGGATCAAACGTCCTATTTCATTATTCCATGCTAATGTATTCAAGCGTTAGCCTGCTTTAAACACTCTAATTTTTTCAAAGTAACAGTCCTGTTTCCCTGCAACACCAAATTAATGACATTACAGTTCTTCAAGAAGGAGGAACCAGTAAAGCCAGTACATACCAGAGGCACGACCAACTTACTAATCCCGAAATTCAACTACGAGCTTTTTAACTGCAACAACTTTAATATACGCTATTGGAGCTGGAATTACCGCGGCTGCTGGCACCAGACTTGCCCTCCAA
+
<<00DC@EHHCC<<DCCCGHIIGE?1CFHHH?GEEHH1D1E=@111D1FH?@1<1<1DH?FC<11<<FEE1011<0C1<D11<CHEG1<CG111<CEHHHHHGHHDHFHHHHEHFFHEIGIIIHGEDHHHHHEHHEEFHHHEHIHIIGF@HHCHG?EHHEGFHHEG<6CHEFEHHHEH?IHHHEHHGHHHECHHEIIIHEHGCDG1IIIIIHHECF@IIHEHHIHH9CHCHEDHHE@FFEAHHHICCE?/C1@@HE<<C<EHHHHHCHEHGE@GD<?HD@HFHHEIGG?IHHIHHG@HHEDC@EHHHG@IHHHDF/GIHHIIHCHHEHFIHIHGGCHHDGG@BBD<
@HISEQ:969:HM2KJBCX2:2:1102:1558:97950 2:N:0:ACTATGCA
TCGCATGGATACCCCAACTATCCTTATTAATCATTACGGTGATCCTAGAAACCAACAAAATAGAACCATGCCGTCCTATTCTATTATTCCATGCTAATGTATTCGAGCAAAAATGCCTGCTTTAAACACTCTAATTTTTTCAAGGTAAAGGTCCTGGATCCGCAAGACACCCAATAAAGGACATCAAGTTTCTCCAGAAGGTGAGAAATCAACAGTAACAGTTCATACCCCTTAAGGCATGACCATCACGTCAATCCCGAAATTCAACTACGAGCTTTTTAACTGCAACAACTTTAATATACGCTATTGGAGCTGGAATTACCGCGGCTGCTGGCACCAGACTTGCCCTCCAA
+
@D@BDECGHIHCGH1CHIIECCHIIH?FGHC@GH?HFH@<GEEC<FE1FHHIIHEHE11FCHCGHHHHED?GCEC/<FH@CGF1@CG1GF@1FCEHG??C@<FHHEGCHIIIIIHEHF1HHHHEGC?FEEDFHGHAHHHHHHHHEHGC@HHFFG@FHHDEGHCGDHHIIIIHHHGECCHHEHGCDIIH@F@CCFHIHFIHIHHHHEHH:@GGGGHEHHG?EHCIHG<HHGC?EHIIIIHFFGIIHFEEHFF<HHCCHEHIHG1F?IIHGHHHCHIIIIGIHHIIIIHHHGEEHCIIIIHHEHHEH?IHFHEIIIHIIHIIHIIHHIIIIHIIIIHHIIIHHIHIHHHFDDDDB
@HISEQ:969:HM2KJBCX2:2:1102:10210:98404 2:N:0:ACTATGCA
TCGCATGGATACCCCAACTATCCCTATTAATCATTACATCGATCCTAGAAACCAACAAAATAGAATCGGATGTCCTATTTCATTATTCCATGCTAATGTATTCAAGCGTGAGCCTGCTTTAAACACTCTAATTTTTTCAAGGTAACAGTCCTAATTCCCCGTGACACCAAATTAATGGCATTACGGTTCTTTAGAAGGTGAGAAATCAATAATATCAGTACATACCAACGGCATGACCGAAACATTGATCCCGAAATTCAACTACGAGCTTTTTAACTGCAACAACTTTAATATACGCTATTGGAGCTGGAATTACCGCGGCTGCTGGCACCAGACTTGCCCTCCAA
+
DDDDDIIIIIIIIIIIIIIIIIEHHIIIIIIGHIIIHHIIIHIIIIIIIIHIIIIIHEHHHHIHHIIIIHHIIIGHIIIIIGHIIIIFIIIIHIHHHIIIIHHHIIHIIHIIHIGIGIHIIHHHIIIIIIIIIIIHIIHHHGIIIIIIIIIIHHHHDHIHIHIIIIHIIIIIIHIIIHIIIIIIIHIIIIHIIIIIIIIIIIIIIHIIIIIIIIHIIIIIIIIIIIIIIIIIIIIIIIIIIIHHFDFHHHIGIIIIIHIIIHIIIIIIIIIGIIIIIIIIIIIIHHIIIIIIIFIIIIIIIIIIIIIIIIIIIIIIIIIIIIIIIIIIIIIIIIIIIIIHIIDDDDD
@HISEQ:969:HM2KJBCX2:2:1102:20613:98614 2:N:0:ACTATGCA
TCGCATGGATACCCCAACTATCCCTATTAATCATTACGGTGGTCCTAGAAACCAACAAAATAGAACCACAACGTCCTATTCTATTATTCCATGCTAATCTATTCAAGCAATAGCCCGCTTTAAACACTCTAATTTTTTCAAGGTAATGGTCCTGGCTCCCCAACACACCCAATAAAGGACATGCTGGCTCACCAGAAGGAAGACCCGACAGCAGACAGTACTCGCCAAAGACGGACCGCCCGGCCAGGCCTAAAATTCAACTACGAGCTTTTTAACTGCAACAACTTTAATATACGCTATTGGAGCTGGAATTACCGCGGCTGCTGGCACCAGACTTGCCCTCCAA
+
DDCDDHIHIIHIIHHHGHIHIIIIIIIIIHIEGHIHHGHIHHHIHIIHCHEHFGHIHEHIIHHHHHIHHHHEH@HIHHHCFHIIIHHHHHHHHHG@EHEHHHHIIIIGGHHIHHGHHHIHHHHHHHFFIHH0HHHIIHIGGIIIIIIIHHHEFE?CGHEHHHHHHHCHHHHHH:HFIHHHHHHHEIIHIIIHHEEG<FHHIHEHHHIHEHHGIIIIIIHDHEHGGIIIHHEHGHHHIHIIIGIHHIIIHHIIIHGHHHGDIIIIHHGIIIIIIHGIIIIIIIIHGHHHIIIIIIIIHEHCIIHIHIIIIIIIIIIIIIIHEHEHIIIIIIIIIHFHEIIIICDCDD
@HISEQ:969:HM2KJBCX2:2:1102:2837:99180 2:N:0:ACTATGCA
TCGCATGGATACCCCAACTATCCCTATTAATCATTACGGTGGTCCTAGACCAACAAAATAGAACCAACGTCCTATTCTATTATTCCATGCTAATCTATTCAAGCAAAAGCCCGCTTTAAACACTCTAATTTTTTCAAGGTAATGGTCCTGGTTCCCCGACACACCCAATAAAGGGCATACCGGCTCACCAGAAGGATAGACCCGACAACAGACAGTACTCGCCAGAGACGGACCGCCCGGTCAGGTCTAAAATTCAACTACGAGCTTTTTAACTGCAACAACTTTAATATACGCTATTGGAGCTGGAATTACCGCGGCTGCTGGCACCAGACTTGCCCTCCAA
+
DDDDDIIIIIIIIIIIIIIIIIIIIIIIHIIIIIIIIIIIIIIIIIIIIIIIIIIIIIIIIIIIIIHIIHIIIIIIIIIIIIIHIIIGIGHHIIIIIIIIIHIIIIIIIIIIIIHHIHHHHIIIIIIIIIIIIIIIIIIIIIIIIIIIIIIIHIIIIIIIIIIIIIIIIIIIHIIIIIHIIIIIIIIIIIIIIIIIIIIIIIIIIIIHHIIIIIIIIIIIIIIIIIIIIIIIIIIIIIIIIIIIIIIIIIIIIHIIHIIIIIIIIIIIIIIIIIIIIIIHHIIIIIIIIIIIIIIIHIIIIIIIIIIIIIIIIIIIIIIIIIIIIIIIIIIIIIIIIIDDDDD
@HISEQ:969:HM2KJBCX2:2:1102:11862:99047 2:N:0:ACTATGCA
TCGCATGGATACCCCAACTATCCCTATTAATCATTACGGTGGTCCTAGAAACCAACAAAATAGAACCATGCCGTCCTATTTTATTATTCCATGCTAATGTATTCAAGCAAAAATGCCTGCTTTAAACACTCTAATTTTTTCAAAGTAAAGGTCCTGGTTCCCCGCGGCATCCAATTAAGGACATCGCGGTTCTCCAGAAGGTGAGAAATTGACTGCACCAGTTCATACCCCGTGAGGCACGACCGATGCGCCAATCCCGAAATTCAACTACGAGCTTTTTAACTGCAACAACTTTAATATACGCTATTGGAGCTGGAATTACCGCGGCTGCTGGCACCAGACTTGCCCTCCAA
+
DDDADIIIIIIIIIIIIIIIIIIIIIIIIIIIIIIIIIIIIIIIIIIHIIIIIIIIIHHFHIHIIIIIIIHIIGHHHIIGIIIGHIHIIII?GHHHIGHHHGHIIIHHIIIIIIIHHIHIIIIIIIIIHIHHIIIIIIIIIIIIIIIIIIIIIIIIHHIIIIIIIIIIIIIIIIIIIIHIIIIIIIIIIIIHIIIIIIIIIIIIIHIIIIIIIIIIIIIIIIHIIIIIIIIIIIIIIIIIIHIIIIIIIIIIIIGIIIIIIIIIIIIIIIIIIIIIIIIIIIIIIIIIIIIIIIIIIIIIIIIIIIIIIIIIIIIIIIIIIIIIIIIIIIIIIIIIIIIIIIIIIIIIDDDDD
@HISEQ:969:HM2KJBCX2:2:1102:8771:99443 2:N:0:ACTATGCA
TCGCATGGATACCCCAACTATCCCTATTAATCATTACGGTGGTCCTAGAAACCAACAAAATAGAACCACAACGTCCTATTCTAGTATTCCATGCTAATCTATTCAAGCAATAGCCCGCTTTAAACACTCTAATTTTTTCAAGGTAATGGTCCTGGCTCCCCAACACACCCAATTAAGGACATGCTGGTTCACCAGAAGGAAGACCCGACAACAAGACAGTACTCGCCAAAGACGGACCGCCCGGCCAGGCCTAAAATTCAACTACGAGCTTTTTAACTGCAACAACTTTAATATACGCTATTGGAGCTGGAATTACCGCGGCTGCTGGCACCAGACTTGCCCTCCAA
+
D<00<DE?EH?@1<1<0GFEHFH1@EGHHHH1<<DG1<0<1=<11<FECHEECG1<C1C1CHEH@1DC@EH0/C10<1<1DFE11<<DE1C1CEEHFEGGFGEHHFEIHHHHD<>DCH@F@@EGECHH?G@HGHIHHEEIIHHHHH@EHHGIHIIIGIGIHFH-CBCHIHEGCAFHG@HE?HEEHHDHHHEEHHIHEHG?HHHHFFHHHFIIHHHHIIHHIHHGIHGHHGBDHIHHHHIHIHGHHEHFFC@EHHEHGIIHHHHDHH@CHEIIHIIIIIIIHHHEEHIGIIIIHCIIIIIGHEIIIIIIIIIHHHIGIHDEGD1@FIIIIIIIIIIHCIHIGH@D@D@
@HISEQ:969:HM2KJBCX2:2:1102:11419:99702 2:N:0:ACTATGCA
TCGCATGGATACCCCAACTATCCCTATTAATCATTACGGTGGTCCTAGACCAACAAAATAGAACCAACGTCCTATTCTATTATTCCATGCTAATCTATTCAAGCAAAAGCCCGCTTTAAACACTCTAATTTTTTCAAGGTAATGGTCCTGGTTCCCCGACACACCCAATAAAGGACATACCGGCTCACCAGAAGGATAGACCCGACAGCAGAACAGTACTCGCCAGAGACGGACCGTCCGGTCAGGCCTAAAATTCAACTACGAGCTTTTTAACTGCAACAACTTTAATATACGCTATTGGAGCTGGAATTACCGCGGCTGCTGGCACCAGACTTGCCCTCCAA
+
DADBDIIHIIIIIIIIIIIIIIHHCGHHHIGEHIIIGCEHHHIIIIIIIIIIHIIIIIIIHHHCHIIIIEHHHCGHIEHIIHHHHHIIGHHHFIHHHHIHGCCHHHIIIIIIHHEGHHHHHHGIIIIIHHHHHHIIGIIIIIIIIIHIIHHHIIIIIIIIIIIFIHIIIIIFHIIIIIIGIIIGIHEHIIHHIIIIIIEHECFHHIGIIHIIIIIIIIIHIIHHHIHIHIIIHIIIIIIIIHHIIIIHHHIIIIIGIIHIHHHFIIIIIIHHIIIIIIIHIHGIIIIIIIIIIIIIIHHIIHIIIIIIIIIIIIIIIIIIHIIIIIIIIHEHIIIIIIIDDDDD
@HISEQ:969:HM2KJBCX2:2:1102:6179:100175 2:N:0:ACTATGCA
TCGCATGGATACCCCAACTATCCCTATTAATCATTACGTCGATCCTAGAAACCAACAAAATAGAATCAAACGTCCTATTTCATTATTCCATGCTAATGTATTCAAGCGCGAGCCTGCTTTAAACACTCTAATTTTTTCAAAGTAACAGTCCTGATTTCCCACGACACCAAATTAATGACATCGTGGTTCGTCAGAAGGTAGGAATCAATTTGACCAGTACGTACCGAGGCACGACCGATCAACTGATCCCGAAATTCAACTACGAGCTTTTTAACTGCAACAACTTTAATATACGCTATTGGAGCTGGAATTACCGCGGCTGCTGGCACCAGACTTGCCCTAA
+
DDDDDHHHHFHHIIHGEHHHHHIHHFGHHIGHHHHGHH@GHIIIIIIIGIIIIHC=GHGHHGHHH1GHEHCHFEHIIGIGHHHIHHHGHHICHEGIIHIIHHHHHHHIGHIHDIIIIIIIHHHHHHFGIHHHHIIHHHIIIHHHHHHIHIHIIIIIHIHFHIHHIIIIIIIIIIIIIIIIIIIHIIIIIIIIIIHIIIIIIIIIIIHIIIIIIHIIIIIIIIIIIIIIIIHIIIIIIIIHHGIIIHDIIIIIIIIIIIIIIIIIIIHIIIIIHHCIIIIIIIHHGIHIIIIIIIIIHIGIIIIIIIIIIIIIIIIIIIIIIIIIIIIIHIIIIIIIIIDDDDD
@HISEQ:969:HM2KJBCX2:2:1102:4125:100568 2:N:0:ACTATGCA
TCGCATGGATACCCCAACTATCCCTATTAATCATTACGTCGATCCTAGAAACCAACAAAATAGGGTCAAACGTCCTATTTCATTATTCCATGCTAATGTATTCAAGCGTGTGCCTGCTTTAAACACTCTAATTTTTTCAAAGTAACAGTCCTGATTCCCCATGACACCAAATTAATGACATCACAGTTCGTCAGAAGGTAGAAATCAATAATACCAGTGCATACCGGAGGCACGACCAATATATTGATCCCGAAATTCAACTACGAGCTTTTTAACTGCAACAACTTTAATATACGCTATTGGAGCTGGAATTACCGCGGCTGCTGGCACCAGACTTGCCCTCCAA
+
DDCDDIIIIIIIIIIIIIHGIHIIIIIIFHHGIIIIIIIIIIIIIIGHIIIIIHIIGIHIIIIIFHHIHIIIHIHIIIIIIHIIIIIHHFHHGIIIHIHIIIIIIIIHHIIIIIIIIIHIIIIIIIIIIIIHHIIIIIIIIIHHIIIHHIIIIIHHHHHFGIIIHIHIIHGFHIIIIIIIIHIIIIIIIIHHIHHIIIIHIIIIHHHIHIGIIHHIIIIIIIIIIIIIIIIHIIIIGIIIIIIHHGIIIIIIIIIIHIIIIIIIIIIIIHIIIIIIIIIIIIIIIIIIIIIIIIIIIIGDFIIIIIIIIIIIIIIIIIIIIIIIIIIIIIIIIIHIIIIIIDDDDD
@HISEQ:969:HM2KJBCX2:2:1102:6063:100425 2:N:0:ACTATGCA
TCGCATGGATACCCCAACTATCCCTATTAATCATTACGTCGATCCTAGAAACCAACAAAATAGAATCAAACGTCCTATTTCATTATTCCATGCTAATGTATTCAAGCGTAAGCCTGCTTTAAACACTCTAATTTTTTCAAAGTAACAGTCCTGATTCCCCACGACACCAAATTAATGACATCGCGGTTCTTCAGAAGGTAGGAACCAATAATGCCAGTGCGTACCGAAGCACGACCAACAATTTGATCCCGAAATTCAACTACGAGCTTTTTAACTGCAACAACTTTAATATACGCTATTGGAGCTGGAATTACCGCGGCTGCTGGCACCAGACTTGCCCTCCAA
+
DCDDDIIIIHIIHHIIIIIHIIIIIIIIIIIIIIIIIIIIIIIIIIGIIHHHIIIIIIIIIIIIIIIIHHHHHIIIIIIIIIIIIIIIIIIIIIHIIIIIIIIIIIIIHIIHIIIIIHIIIIIIIIIIIIIIHHIIHIIIIIIIIIIIIIIIIIIIIIIIIIIIIIIIIIIIIIIIIIIIIIIIIIHHIIIIIIIIIIIIIIIIIIIIIIIIIIIIIIIIIIIIIIIIIIIIIIIIIIIIIHHGIHIIIIIIHIIIIIIIIHIIHIIIIIIHIIIIIIIIIIIIIIIIHIHEHHIIIIIIIIIIIIIIIIIIIIIIIIIIIIIIIIIIIIIIIIIIIIIIDDDDD
@HISEQ:969:HM2KJBCX2:2:1103:2664:2408 2:N:0:ACTATGCA
TCGCATGGATACCCCAACTATCCCTATTAATCATTACGGTGGTCCTAGAAACCAACAAAATAGAACCATGCCGTCCTATTTTATTATTCCATGCTAATGTATTCAAGCAAAAATGCCTGCTTTAAACACTCTAATTTTTTCAAAGTAAAGGTCCTGGTTCCCCGCGGCATCCAATTAAGGACATCGCGGTTCTCCAGAAGGTGAGAAATTGACTGCACCAGTTCATACCCCGTGAGGCACGACCGATGCGCCAATCCCGAAATTCAACTACGAGCTTTTTAACTGCAACAACTTTAATATACGCTATTGGAGCTGGAATTACCGCGGCTGCTGGCACCAGACTTGCCCTCCAA
+
DDCDDHIIIIIIHIIIIIIIIHHIIHIIIIIIIIH@GHHHI=CHHEHHIIIIHHFHHHIEHHGH?GCHICHFICH/EHIIIIIHHHIIIEHIHHHHGIFHHDHEHHHHIIIIIIHIHIHHHIGFHHEFHGHHHGHHIIIGIHHHIFHGHHIHFHHFIHHHIHIIIIIIIHHHHEHHHIIIHHGHGHHHIIIIIIHHIHIIIHHHIFIHHHHHIIIHHHIIIIIIIIHIIIIIIIHGIIHIIIHGIHIIIHEGIHHIIIIIIIIIIIHHFFIHHIIHIIIIIIIIIIIIHFIIIIIHHHIIIIHIIIIIIIIIIIIIIIIIIHIIIIIIIIIIIIIIHIIIIGIIIIIIDDDDB
@HISEQ:969:HM2KJBCX2:2:1103:17477:2302 2:N:0:ACTATGCA
TCGCATGGATACCCCAACTATCCCTATTAATCATTACGTCGATCCTAGAAACCAACAAAATAGAATCAAACGTCCTATTTCATTATTCCATGCTAATGTATTCAAGCGCGAGCTTGCTTTAAACACTCTAATTTTTTCAAAGTAACAGTCCTGATTTCCCATGACACCAAATTAATGACATCGTGGTTCGTCAGAAGGGAGAAACCAATAATGCTAGTACGTACAAAGTACGACCGACATATTAGTCCCGAAATTCAACTACGAGCTTTTTAACTGCAACAACTTTAATATACGCTATTGGAGCTGGAATTACCGCGGCTGCTGGCACCAGACTTGCCCTCCAA
+
DDDDDIIIIIIIIIIIIIIIIIIIIIIIIIHIIIIIIIIIIIIIIIIGIIIIIIIIHHIIIIIIIGIIIIIEHIIIIIIHIIIIHIIIIHIIIIIIIIIIIIIIIIHIIHIIIHIIIIIIIIIIIIIIIIIIIIIIIIIIIIIIIIIIIIIIIIIIIIIIIIIIIIIIIIIHIIIIIIIIIIIIIIIIIIHIIIIIIIIIIIIIIHIIIIHIIIIIIIIIIIIIIIIIIIIIIIIIIIIIIIIIIIIIIIIIIIIIIIIIIIIIIIIIIIIIIIIIIIIIIIIIIIIIIIIIIIIIIIIIIIIIIIIIIIIIIIIIIIIIIIIIIIIIIIIIIIIIIIIDDDDD
@HISEQ:969:HM2KJBCX2:2:1103:20222:3160 2:N:0:ACTATGCA
TCGCATGGATACCCCAACTATCCCTATTAATCATTACGTCAATCCTAGAAACCAACAAAATAGGATCAACGTCCTATTTCATTATTCCATGCTAATGTATTCAAGCGCGAGCCTGCTTTAAACACTCTAATTTTTTCAAAGTAACAGTCCTGATTCCCCACCACACCAAATTAATGACATGATGGTTCGTCAGAAGGTAGAAATCAGTAACACCAGTACGTACCGAAGGCACGACCAGCGTACTAATCCCGAAATTCAACTACGAGCTTTTTAACTGCAACAACTTTAATATACGCTATTGGAGCTGGAATTACCGCGGCTGCTGGCACCAGACTTGCCCTCCAA
+
DDDDDIIIIIIHHIIIIIIIIIIIHIIIIIIIIIIIIIIIIIIGIIIIIIIIIHIIIIIIIIIIHIIIHHHGHHIHHIIIIIIIHIIIIHHGHIIHHHHIHHHHIIIIIIIIIIIIIIIIEHIHIIIIIIIIHIIIIIHHHIHHIHIHIIHHHHHHIHEHIIIIIIIIIIIIIIIIIIIIIIIIIIHGHIIHIIIIHIIIIIIIIIIHIIIIIIIIIIIIIIIIIIIIIIIIIIIHHIIIIIHGIIHIHIIIIIIIIIIIIHHIIIIIIIIIIHIIIIIIHIIIHHHIIIIIIIIIIIIHIIIIIHIIIIIIIIIIIIIHIIIIIIIIIIIIIIIIIIIIDDDDD
@HISEQ:969:HM2KJBCX2:2:1103:15933:3784 2:N:0:ACTATGCA
TCGCATGGATACCCCAACTATCCCTATTAATCATTACGGTGGTCCTAGAAACCAACAAAATAGAACCACAACGTCCTATTCTATTATTCCATGCTAATCTATTCAAGCAATAGCCCGCTTTAAACACTCTAATTTTTTCAAGGTAATGGTCCTGGCTCCCCAACACACCCAATTAAGGACATGCTGGTTCACCAGAAGGAAGACCCGACAACAAGACAGTACTCGCCAAAGACGGACCGCCCGGCCAGGCCTAAAATTCAACTACGAGCTTTTTAACTGCAACAACTTTAATATACGCTATTGGAGCTGGAATTACCGCGGCTGCTGGCACCAGACTTGCCCTCCAA
+
DDDDDHIIIIIEHIHIIIIIIIIIIIIIIIIIIIIIIIFIHIIIIIIIIIIIIIIIHGIHIHIIIIIIHIIIIHHHHEHHIIIIIIIHIIIIIIIIIIIHHHHIIHIIIIIIIIIIIIHIHHIIIIHIIIIHIHHHHIHIIIHIIIIHHIIIIIHIHGIHHIHIIIIIIIIGHHIHIIIIIIIIIIIIIIIIIIIIHIIIIIIIIIIIIIIHIGIHIIIHIIIIIIIIIIIIIIIIIIIIIIIHIHIIIIIIIIIIIIIIIIIIIHIIIIIIIIIHIIIIIIIIIHHHIIIIIHIIIIHGDGIIIIIIIIIIIIIIIIIIIIIIIIIIIIIIIIIIIIIIIIDCDDD
@HISEQ:969:HM2KJBCX2:2:1103:20668:2716 2:N:0:ACTATGCA
TCGCATGGATACCCCAACTATCCCTATTAATCATTACGGTGATCCTAGAAACCAACAAAATAGAACCATGCCGTCCTATTCTATTATTCCATGCTAATGTATTCTAGCAAAAATGCCTGCTTTAAACACTCTAATTTTTTCAAGGTAAAGGTCCTGGATCCGCAAGACACCCAATTAAGGACATCAAGTTTCTCCAGAAGGTGAGAAATCAACAGCGACAGTTCATACCCCTTAAGGCATGACCATCACGTCAATCCCGAAATTCAACTACGAGCTTTTTAACTGCAACAACTTTAATATACGCTATTGGAGCTGGAATTACCGCGGCTGCTGGCACCAGACTTGCCCTCCAA
+
D0D@@@@<FHFH?CECCC1<<<<FHEHE@@1<111<1<D<11<111<<CH@1DHHH<G1CHED1D1<CC<FC<</<C@11<CCC@<C<<C@11<1DG?1<111</<C11G@<G?GDCGHIHHEGE<</<HEBC811FFHHFCGH??D1HEIIHG@.E?5-CC.HHE?HG?GHCEEHHE<CHFC</HHHHFEHHEEHFHHHHFF@C?HHIFFGC@HFCEEIIIHHFE</1FCFCHIGIHHGHG?IHFHEFHHHHDHIHIEEGC1HEFHHIIHHH@<1HCCFCHG<@@GCCG<11@HFGCEC<HEF@HHHFGEHHCHIHHHHECDIHHHIIHGEIIIIIIHFHIIIIIHIDDBD@
@HISEQ:969:HM2KJBCX2:2:1103:11735:4097 2:N:0:ACTATGTA
TCGCATGGATACCCCAACTATCCCTATTAATCATTACGGTGATCCTAGAAACCAACAAAATAGAACCATGCCGTCCTATTCTATTATTCCATGCTAATGTATTCGAGCAAAAATGCCTGCTTTAAACACTCTAATTTTTTCAAGGTAAAGGTCCTGGATCCGCAAGACACCCAATAAAGGACATCAAGTTTCTCCAGAAGGTGAGAAATCAACAGTAACAGTTCATACCCCTTAAGGCATGACCATCACGTCAATCCCGAAATTCAACTACGAGCTTTTTAACTGCAACAACTTTAATATACGCTATTGGAGCTGGAATTACCGCGGCTGCTGGCACCAGACTTGCCCTCCAA
+
@DDDDFIGHHCFHHIHIIFGEHIHFIHHHHHIIIIIIIHHHCHHIIHH@@HHHHHIIHIIIICHIIIIEEHIIH<HHH11<D@CHHHCHHIHIIHEGHCGHHEHHIHHHHGIIIHHIHHEHHIHHFHHIIIIIIHHHHIHHIIIIIHHIHHEHGIIHIHIHHHGEHIIIIHIGIHHIIIIHGHIHHIIHIIIIIHIIIHIIIHIIHIIIIIHHIHIIIHHHHIGIIIHIIIIIIIIIIHIIIIIIIHIIHFDIIHDIIHGIIIIHHHIIIIIIIIHHGIIHHIIIIIIIIHIIIIIIIIIHIIIIIIIIIIIIIIIIIIIIIIIIIIIIIIIIIIIIIIHHHIIIIIIBACDD
@HISEQ:969:HM2KJBCX2:2:1103:12113:4072 2:N:0:ACTATGCA
TCGCATGGATACCCCAACTATCCCTATTAATCATTACGTCAATCCTAGAAACCAACAAAATAGGATCGAACGTCCTATTTCATTATTCCATGCTAATGTATTCAAGCGTTAGCCTGCTTTAAACACTCTAATTTTTTCAAAGTAACAGTCCTGTTTCCCTGCAACACCAAATTAATGACATTACAGTTCTTCAAGAAGGAGGAATCAGTAAAGCCAGTACATACCATAGGCACGACCAACCTACTGACCCCGAAATTCAACTACGAGCTTTTTAACTGCAACAACTTTAATATACGCTATTGGAGCTGGAATTACCGCGGCTGCTGGCACCAGACTTGCCCTCCAA
+
DBDDDIHIIIIIIIIIIIIGIIIIIIIIIIIIIIIIIIIIIIIIIIIHIHIIIIIIIIIHIIHHEHIHHHHIHHHIIIIIIIHHCGCEHGIFHIIIIFGHHIIHIHHHHHHHIIIIIIIIIHHIIIIIIHHIIIIIIIIIHHHHHIIHIIIIIHHHIGIHIIIIIIIIIIIHIHIHIIIIIIIIHHIGIIIIIIIHHHHHFGIIIHIIIIHHHIHHHHIIIIIHIHIHGIIIHGIHIHHIHIIHFGHHIHIIHIIIIIHHIIIIIIIIHIIIIHIIIIIIIIHIIHIHIIIIIIIIHEHFGIIIIHIIHIIIIHIIIIIIIIIIIIIIIIIHIIIIIIIIIDDBDD
@HISEQ:969:HM2KJBCX2:2:1103:19809:5333 2:N:0:ACTATGCA
TCGCATGGATACCCCAACTATCCCTATTAATCATTACGGTGATTCAGAAACCAACAAAACAGGACCACCGTCCTATTCTATTATTCCATGCTAATGTATTCAGACGTAAGCCTGCTTTGAACACTCTAATTTTTTCAAGGTAAAGGTCCTGGTTTCCCACCACGCTAAATTAATAACATGATAGTTCCCCAGAAGGTAGAAATTCTACACACCAGTACAGACTTGTTAGCCCGACCAACGGTAGAATCCCGAAATTCAACTACGAGCTTTTTAACTGCAACAACTTTAATATACGCTATTGGAGCTGGAATTACCGCGGCTGCTGGCACCAGACTTGCCCTCCAA
+
D@D?@E@G?CHGCEGH@EHCHCFHECFHIHIHHEFG@CCHI@E1DFHFGH@CCGHIIEH@@CHHI@EHEDE@/CGFH?CH1CFH?GCC1GH?1<C?GH8<?IHHHHHHGHIIFHEGGG1HGHHGHEHEFHHHHHHCHGC?IHHFCEHEHAH@HEH?DFHHCHHHHIH<<<FEHGHGEHFF<GEHHDF<GCHHH@GHHHEHEHIHIIHHIIHIHGEGHHFF@FFEHEHDIHCCCDGHHHDEIHFCGE6FGGCHF@CHHIHFHIHHEGHHIIHHHHIIGHHHHIIHHHHEEHHHGH@GCHG@HHHEHEHIIIIIHHHHHEIHIHFIIIIIGIIIHGC<DHFF@@@BB
@HISEQ:969:HM2KJBCX2:2:1103:14089:5601 2:N:0:ACTATGCA
TCGCATGGATACCCCAACTATCCCTATTAATCATTACGGTGATCCTAGAAACCAACAAAATAGAACCATGCCGTCCTATTCTATTATTCCATGCTAATGTATTCGAGCAAAAATGCCTGCTTTAAACACTCTAATTTTTTCAAGGTAAAGGTCCTGGATCCGCAAGACACCCAATAAAGGACATCAAGTTTCTCCAGAAGGTGAGAAATCAACAGTAACAGTTCATACCCCTTAAGGCATGACCATCACGTCAATCCCGAAATTCAACTACGAGCTTTTTAACTGCAACAACTTTAATATACGCTATTGGAGCTGGAATTACCGCGGCTGCTGGCACCAGACTTGCCCTCCAA
+
DDDDDIIIIIIIIIIIIIIIIIIIGHIIIIHIIIIIIIIIIIIIIIIIIIIHIIIIIIIIIIHHHIIIIHHIHHIIIIIIIIIIIIIIIIIICGHHHHIHIIHHHIIGIHIIIIHIIHIIIHIIIIIIIHIIIIIIIIIIIIIIIIIIIIIIIIHIIIIIIIIIIIIIIIIIIIIIIIIIIIIIIIIIIIIIIIIIIIIIIIIIIIIIIIIIIIIIIIIIIIIHH=IIIIIIIIIIIIIIIIIIIIIHIIIHIIIIIIIIIIIIIIIIIIIIHIIIIIIIIIIIIIIIIIIIIIIIIIIIIIIIIIIIIIIIIIIIIIIIIIIIIIIIIIIIIIIIIIIIIIIIIIIIDDDDD
@HISEQ:969:HM2KJBCX2:2:1103:9582:6192 2:N:0:ACTATGCA
TCGCATGGATACCCAACTATCCCTATTAATCATTACGGTGGTCCTAGAAACCAACAAAATAGAATCATCCGTCCTATTTTATTATTCCATGCTAATGTATTCAAGCAAAATGCCTGCTTTAAACACTCTAATTTTTTCAAAGTAAAGGTCCTGGTTCCCCGCGGCACCCAATTAAGGACATCGCGGTTCTCCAGAAGGTGAGAAATTGACTACACCAGTTCATACCCCTTAAGGCACGACCGATGTGTCAATCCCGAAATTCAACTACGAGCTTTTTAACTGCAACAACTTTAATATACGCTATTGGAGCTGGAATTACCGCGGCTGCTGGCACCAGACTTGCCCTCCAA
+
DDDDDIIIIIIGHHIIIIIIIHIHHHIIIIIIIIIIIIIIIIIIIIIIIIIIIGIIHIIIIIIIIIIHGHGHHIIIIIIIIIIIIIIIIIIIHIIIIIIIIHIIIIIIIIIIIIIIIIIIIIIIIIIIIIIIIIIIIIIIIIHIIIIIIIIIIIHIIIIIIIIIIIHHIIIIIIIIIIIIIIIIIIIIIIIIIIIIIIIIIIIIIIIIHIIIHIIIIIIIIIIIIIIIIIIIIIIIIIIIIIIIIIIIHIIIIIIIIIIIIIIIIIIIIIIIIIIIIIIIIIIIIIIIIIHIIIIIIIIIHIHIIIIIIIIIIIIIIIHIIIIIIIIIIIIIIIIIIIIIIIIIIDDDDD
@HISEQ:969:HM2KJBCX2:2:1103:5095:5543 2:N:0:ACTATGCA
TCGCATGGATACCCCAACTATCCCTATTAATCATTACGGTGGTCCTAGAAACCAACAAAATAGAACCACAACGTCCTATTCTATTATTCCATGCTAATCTATTCAAGCAATAGCCCGCTTTAAACACTCTAATTTTTTCAAGGTAATGGTCCTGGCTCCCCAAAACACCCAATTAAGGACATACTGGTTCACCAGAAGGAAGACCCGACAACAGGACAGTACTCGCCAAAGACGGACCGCCCGGCCAAGTCTAAAATTCAACTACGAGCTTTTTAACTGCAACAACTTTAATATACGCTATTGGAGCTGGAATTACCGCGGCTGCTGGCACCAGACTTGCCCTCCAA
+
@0@??<CCHIIIGHIHHIHIGHCFFHHHIIGHFCHHIHHHCCGHIIH@GH?CGHHICHHFGHCHEHEHHIHICCC@EHEF?EHHCFE1D@1<F1FC<FCDE/HG@<1CFCFF715CE?CHHEFB<<1B@BD1DEHEHEHHGHHG@DAHHHGBDFGIHHHDCF<#<HDHHHIIHHIHHHHCAGGHHG>EAEGIDFHHEDD8@<HECHHDCEEHFEEIIHHHFHFHHHFFC1HHHDIIIIIHHIGIHHF>GHIIIIHIIIHGHIIHIHFIHG?HHEHFIH@HHIIIHIHHHHHHGIIIHGFGIIHIIHHIIHIIIIIIHIIIIHHIIHHIIFIIIIHIIIHHHHBDDDD
@HISEQ:969:HM2KJBCX2:2:1103:19777:6270 2:N:0:ACTATGCA
TCGCATGGATACCCCAACTATCCCTATTAATCATTACGGTGGTCCTAGACCAACAAAATAGAACCAACGTCCTATTCTATTATTCCATGCTAATCTATTCAAGCAAAAGCCCGCTTTAAACACTCTAATTTTTTCAAGGTAATGGTCCTGGTTCCCCGACACACCCAATAAAGGGCATACCGGCTCACCAGAAGGATAGACCCGACAGCAGAACAGTACTCGCCAGAGACGGACCGTCCGGTCAGGCCTAAAATTCAACTACGAGCTTTTTAACTGCAACAACTTTAATATACGCTATTGGAGCTGGAATTACCGCGGCTGCTGGCACCAGACTTGCCCTCCAA
+
DDDDDIIIIIIIIIIIIIIIIIIIIIIIIIIIIGIIIIIIIHIHIIIHHIFHIIIIEFHIHIIIIIIIIIHIIIIIIHIIIIIIIIIIIIIIIIIIIIHIIHHHHHIIIIHIIIIIIIHIIIIHIIIIIIIIIHIIFIIIIIIIIIIIIIIIHIIIIHIIIIIIHIIIIIIIIHIHHIIIIIIIIIIIIIIIIIIIHIIHIIIIIHIIIIIIIIIIIIIIIIIIIIIIIIIIIIIIIIIIIHHIIIIIIIIIIIHIIIIIIIIIIIIIIHEIIIIIIIIIIHIIIIIIIIIIIIIHGDFIIIIIIIIIIIIIIIIIIIIHIIIIIIIIIIIIIIIIIIIDDDDD
@HISEQ:969:HM2KJBCX2:2:1103:1442:6892 2:N:0:ACTATGCA
TCGCATGGATACCCCAACTATCCCTATTAATCATTACGGCGGTCCTATAACCAACAAAATAGAACCGCACGTCCTATTCTATTATTCCATGCTAATGTATTCGAGCATAGGCCTGCTTTGAACACTCTAATTTTTTCAAAGTAAAAGTCCTGGTTCCCCGCACGCCCAGCGAAGGGCATGCGTACCCCCAGAGTGAAAGCCCCGGCCGGGCCAGTGCACGCGGTGAGGCGGACCAGCCGGCGCGGGGCCCAGGTTCAACTACGAGCTTTTTAACCACAACAACTTTAATATACGCTATTGGAGCTGGAATTACCGCGGCTGCTGGCACCAGACTTGCCCTCCAA
+
<0<@D=HFC?@FHIHH0DE1<DF?<1<@G?<11F@@E<0<F/<C/<1<D1<CF1<@GFHHE1C?E?/<<E/DHFHEHC<CEFD1<1D1<@1<<FIHCHEHH=EGHHF1FHIHHHHFBFIHGHIHHHHHGHHHHFHFHEGIHIHHFAHCFHGEHEFHHDDHDHHGDIHHIHIHIIHFGEIHHFHHEBHEHEFIIEH?E:FIHHDHHGIIHIIHEHHIHIIIGIIIIIIIIIIGIHGGHIIHIHHHHIIIIHHHIHIHHIIHIHIIIHIHIIHGIIIHHHHHHFD1CFHIIIHHHIIIIHHHHHIHFIIIIIIIHIIIIIIIIHIIHHHIIIIHHIIIIIIBDDDA
@HISEQ:969:HM2KJBCX2:2:1103:13616:6495 2:N:0:ACTATGCA
TCGCATGGATACCCCAACTATCCCTATTAATCATTACGGTGATTCAGAAACCAACAAAACAGGACCACCGTCCTATTTTATTATTCCATGCTAATGTATTCAGACGTAAGCCTGCTTTGAACACTCTAATTTTTTCAAGGTAAAGGTCCTGGTTTCCCACCACGCTAAATTAATAACATGATGGTTCCCCAGAAGGTAGAAATTCCACACGTCAGTACAGACAATGCCCGACCAACGGTAGAACCCCGAAATTCAACTACGAGCTTTTTAACTGCAACAACTTTAATATACGCTATTGGAGCTGGAATTACCGCGGCTGCTGGCACCAGACTTGCCCTCCAA
+
DDDDDIIIIIIIIIIHIIIIIHHIIIIIIIIIIIIIIIIIIIIIIIIIIIIIIHIIGHHIIIFHIIIIIIIHIIHIHHIIIIIIIIHHHIIIIIIIIIIIIIIIIIIIIIIIIIIIIIIHGIHIIIIIHIIIIIIHHHIIIIIIHIIIIIIIIIIIIIIIIIIIHIIIIIIIIIIIIIIIIIIIHHIIIIIIIIIIHIIIIIIHIIIIIIIIIIIIIIIIIIIIIIIIIIIIIIIIIHHHGIHHIIGIIIIIIIIIIIIIIIIGHIIHIIIIIIIIIIIIIIHIIHIIIIIIIIIIIIIIIIIIIIIIIIIIIIIIIIIIIIIIIIIIIIIIIIIIIDDDDD
@HISEQ:969:HM2KJBCX2:2:1103:6661:6825 2:N:0:ACTATGCA
TCGCATGGATACCCCAACTATCCCTATTAATCATTACGGTGGTCCTAGAAACCAACAAAATAGAACCATGCCGTCCTATTTTATTATTCCATGCTAATGTATTCAAGCAAAAATGCCTGCTTTAAACACTCTAATTTTTTCAAAGTAAAGGTCCTGGTTCCCCGCGGCATCCAATTAAGGACATCGCGGTTCTCCAGAAGGTGAGAAATTGACTGCACCAGTTCATACCCCGTGAGGCACGACCGATGCGCCAATCCCGAAATTCAACTACGAGCTTTTTAACTGCAACAACTTTAATATACGCTATTGGAGCTGGAATTACCGCGGCTGCTGGCACCAGACTTGCCCTCCAA
+
DDDDDIIIIIIIHHIIIIIIIIIIHIIIIIIIIIIIIIIIIGIIIIHIIIIIIIIIIIIHIIHIIIIIIIGIIIHIIIHIGIIIHIHHHIIIIHIIIIIIIHHIIIHIHHIIIIIIIIIIIIIHHHIIIIIIIIHIHIHIIIIIIIIIIHIHIIIIHHIIIIIIIIIHIIIIIIIIIHIIIIIIIIIIIHHIIIIIIIIIIIIIIIIIIIIIIIIIIIIIIIIIIIIIIIIIIIIIIIIIIIIIIIIIIIIHIIIIIIIIIIIIIIIIIIIIIIIIIIIIIIIIIIIIIIIIIIIIIIIIIIIIIIIIIIIIIIIIIIIIIIIIIIIIIIIIIIIIIIIIIIIIIIIIDDDDD
@HISEQ:969:HM2KJBCX2:2:1103:4225:7357 2:N:0:ACTATGCA
TCGCATGGATACCCAACTATCCCTATTAATCATTACGGTGGTCCTAGAAACCAACAAAATAGAACCACAACGTCCTATTCTATTATTCCATGCTAATCTATTCAAGCAATAGCCCGCTTTAAACACTCTAATTTTTTCAAGGTAATGGTCCTGGCTCCCCAACACACCCAATAAAGGACATGCTGGCTCACCAGAAGGAAGACCCGACAGCAGACAGTACTCGCCAAAGACGGACCGCCCGGCCAGGCCTAAAATTCAACTACGAGCTTTTTAACTGCAACAACTTTAATATACGCTATTGGAGCTGGAATTACCGCGGCTGCTGGCACCAGACTTGCCCTCCAA
+
DDDDDIIIIIIIIIIIIIIIIIIIIIIICHIIIIIIGHIIIIIIIIIIIIIIIIIIIIIIIGIHIIIIIIHIHIIIIHIIIHIIIIIIIIIGHIIIHHGHHHHIIIHHHHIHIIIIIIIIHIIGHIIIIIIIIIIIIIIHHIIIIIIHIIIIIGHHIHIIIIIIIHHHIIIIHIIIIIIIIIIIIIIIIIGIGIIIIIIIIHIIIIIIIIHIIIIIIIIIIIIIIIIIIHIIHIIIIIIIIIHGIIIIHIIIIIIIIIIIIIIIIIIIIIIIIIIIIIIIIIIIIIIIIIIIIIIIIIIIIHIIIIIIIIIIIHIHIIIIIIIIIIIIIIIIIIIIIIIIDDDDD
@HISEQ:969:HM2KJBCX2:2:1103:7141:7837 2:N:0:ACTATGCA
TCGCATGGATACCCAACTATCCCTATTAATCATTACGTCGATCCTAGAAACCAACAAAATAGAATCAAACGTCCTATTTCATTATTCCATGCTAATGTATTCAAGCGCGAGCCTGCTTTAAACACTCTAATTTTTTCAAAGTAACGGTCCTGATTCCCCATGACACCAAATTAATGACATCATGGTTCTTCAGAAGGGAGAAATCAAAATTGCCAGTACGTACCGAGGCACGACCAACAAATTGATCTCGAAATTCAACTACGAGCTTTTTAACTGCAACAACTTTAATATACGCTATTGGAGCTGGAATTACCGCGGCTGCTGGCACCAGACTTGCCCTCCAA
+
DDDDDIIIIIIIHIHHIIIIIIIIIIIIIIIIIIIIIIIIIIIIIIIIIIIHIIIIIIIIIIHHIIIIIHIIIIIIIIIIIIIIIIIIIIIIIIIHIIHIIIIIIIIIIIIIIIIIIIIIIIIIIIIIIIHIGHIIIIIIIIHHIIIIIIIIIIIIIIIIIIIIIIHIIIIIIIIIIIIIIIIIIIIHIHIIIIIIIIIIIIIIHIIIIIIIIIIIIIIIIIIIIIIIIIIIIIIIIIIIIIHIIIIIIIIIIIIIIIIIIIIIIIIIIIIIIIIIIIIIIIIIIIIIIIIIIIIIIIIIIIIIIIIIIIIIIIIIIIIIIIIIIIIIIIIHIIIIIIIDDDDD
@HISEQ:969:HM2KJBCX2:2:1103:12805:6103 2:N:0:ACTATGCA
TCGCATGGATACCCCAACTATCCCTATTAATCATTACGTCGATCCTAGAAACCAACAAAATAGAATCAAACGTCCTATTTCATTATTCCACGCTAATGTATTCAAGCGTGCGCCTACTTTAAACACTCTAATTTTTTCAAAGTAACAGTCCTGATTCCCCACGACACCAAATTAATGACATCGTGGTTCTTCAGAAGGTAGGAACCAATAATGCCAGTGCGTACCGAAGCATGACCGACAATTTGATCCCGAAATTCAACTACGAACTTTTTAACTGCAACAACTTTAATATACGCTATTAGAGCTGGAATTACCGCAGCTGCTGGCACCAGACTTGCCCTCCAA
+
DDDDDIIIHIIIIIHIIIIHHIIIIIIIIIIIIIIIIEHIIIIHIIIIIIIIIIIIIIIIIIHIIIIIIIIIIIIIGIIIIIIIIIIIHIIIGIIHIIIIIIIIIIIIHIHIIIIIIIIIIIIIIIIIIIIIIIIIIIIIIIIIIIIIIIIIIIHHIIIIIIIIIIHIIIIIIIIIIIIIIIIIIIIIIIIIIIIIIIIIIIIIIIIIIIIIIIIIIIHIIIIIIIIIIIIIIIIIIIIIIIHGIIIIIIIIIIGIIIIIIHIIIIIIIIHIIIIIIIIIIIIIIIIIIIIIIIIIIIIIIIIIIIIIIIIIIIIIIIIIIIIIIIIIIIIIIIIIIIIIDDDDD
@HISEQ:969:HM2KJBCX2:2:1103:11675:7444 2:N:0:ACTATGCA
TCGCATGGATACCCCAACTATCCCTATTAATCATTACGTCAATCCTAGAAACCAACAAAATAGGATCAAACGTCCTATTTCATTATTCCATGCTAATGTATTCAAGCGTTAGCCTGCTTTAAACACTCTAATTTTTTCAAAGTAACAGTCCTGTTTCCCTGCAACACCAAATTAATGACATTACAGTTTTTCAAGAAGGAGGAACCAGTAAAGCCAGTACATACCAGAGGCACGACCAACCTACTAATCCCGAAATTCAACTACGAGCTTTTTAACTGCAACAACTTTAATATACGCTATTGGAGCTGGAATTACCGCGGCTGCTGGCACCAGACTTGCCCTCCAA
+
DD?@D@=1FHGE@CGCE0F@@G@FCF1FCCGHEHGEHEGHII?GHHHHFGHEHFHDHEHHE@11C?FH@FC0GE@EHG@H<C<@@@C@CH<<F@EFHHHHEDIIIIHGIIHHEFG?HFFHHHHGHHCHHHHIIHGHCHHAEHGCHHGHFD@CI8IIIIIIII8FIHG?HEEHHHHGEHIHHIIHHEEGIIHIHIIIIHHEGIHIHEIIIHGHIHIHHIIGIHHH;HIIHIIIIHGIIIIHGECEGHCCE:IIHIHGHHIIIIHIHHHHHGHCIIIIIGHGIHHHHCIHIIHHHHIGIGIIIIHIIHHIHIIIIIDGIHHIIIIIIHFIIIIIHHHHIHIIHDDDDD
@HISEQ:969:HM2KJBCX2:2:1103:20937:8504 2:N:0:ACTATGCA
TCGCATGGATACCCCAACTATCCCTATTAATCATTACGGTGGTCCTAGACCAACAAAATAGAACCAACGTCCTATTCTATTATTCCATGCTAATCTATTCAAGCAAAAGCCCGCTTTAAACACTCTAATTTTTTCAAGGTAATGGTCCTGGTTCCCCGACACACCCAATAAAGGGCATACCGGCTCACCAGAAGGATAGACCCGACAGCAGAACAGTACTCGCCAGAGACGGACCGTCCGGTCAGGCCTAAAATTCAACTACGAGCTTTTTAACTGCAACAACTTTAATATACGCTATTGGAGCTGGAATTACCGCGGCTGCTGGCACCAGACTTGCCCTCCAA
+
D?DDDIIIIIHIIGHHFHHHHIIIGIHIHHHIIIHIIIHHIIHHIIIHHHHIIIIIGHIECEHHHIIHHEEEEH@?EFHHGEEHIHIHHHEGE?FGHHDF<@GHGHHHFHIIHGCFHHHHHIIHIHHIHCEHHHFEEHIIHHHGCFGBHHGEHHHGHHDHHHEEG=HGGGHHGHCEEHECDHHHHIHHFHHCIIIHFCDCIHHFHIHHIIFGEFHIGHIFIIIIIFHHGHHHEHEFGHEHFFHIHFHGGIIHGHHCIHHHCIHDIIIIIIIIIIIIIIIHFFHIIIIIIHHHHHHEGGGIIIIIIIIHIIHIIIHIIHIIIHIIHIIIIIIHIIIIIHICDDDC
@HISEQ:969:HM2KJBCX2:2:1103:5661:8858 2:N:0:ACTATGCA
TCGCATGGATACCCCAACTATCCCTATTAATCATTACGGTGATCCTAGAAACCAACGAAATAGAATCAGTCCGTCCTATTTCATTATTCCATGCTAATGTATTCAGACGATAGTCTGCTTTAAACACTCTAATTTTTTCAAAGTAACAGTCCTGATTTCCCATCACACCAAATAAATGGCATGAAAGTTCCTCAGAAGGTAGAGATCCATCTCACCAGTGCAGACAATTAAGCCTGACCAATGGGTAGACCCCGAGGTTCAACTACGAGCTTTTTAACTGCAACAACTTTAATATACGCTATTGGAGCTGGAATTACCGCGGCTGCTGGCACCAGACTTGCCCTCCAA
+
DDDDDIIIIIIIHIIIIIIIIIIIIIIIIIIGIIIIIIIIGGIIIIIIIIIIIIIIIIIIIHIIIIIIIIIIIIIIIIIIIIIIIIIIIIHIIIIIIIIIIHHIIIIIIIIIIIIIIIIIIIHIHHHIIIIIIIIIIIIIIHIIIIIIIIIIIIIIIIIIIHIIIIIIIIIIIIIIHIHFHIIHIIIIIIIHIIIIIIIIIIIIIIIIIIIIIIIIIIIIIIIIIIIIIIIIIIIIIIIIIIIIIHHHIHIIIIIIIIIIIIIIIIIIIIIIIIIIIIIIIIIHIIIIIIIIIIIIIIIIIIIIIIIIIIIIIIIIIIIIIIIIIIIIIIIIIIIIIIIIIIIDDDDD
@HISEQ:969:HM2KJBCX2:2:1103:13410:9133 2:N:0:ACTATGCA
TCGCATGGATACCCCAACTATCCCTATTAATCATTACGGTGGTCCTAGAAACCAACAAAATAGAACCACAACGTCCTATTCTATTATTCCATGCTAATCTATTCAAGCAAATGCCTGCTTTAAACACTCTAATTTTTTCAAGGTAATGGTCCTGGCTCCCCGGCACACCCAATAAAGGACATACTGGTTCACCAGAAGGTGGACCCGACACAGGACAGTACTCGCCAAAGACGGACCGCCCGGCCAGGCCTAAAATTCAACTACGAGCTTTTTAACTGCAACAACTTTAATATACGCTATTGGAGCTGGAATTACCGCGGCTGCTGGCACCAGACTTGCCCTCCAA
+
DDDDBIIGIIIIIIIIIIIIIHIIIIIIIIIGIIIIIIIIIGIIIIHIIIIHIIGHIIIHHGGHHIIEHIIICHIIHIIIHIHIIIIICGHIIIIIEHIIIGH@HIGIIHIIHHIHIHHIHIHHHIEIHIIIHHIIIIHIEHIHIIIIIHHHIHHECIHIIHFIIHIHIIIHGIHIIIIIIIIIIIIIIIIIGIHIIIIHHIIIIIIHIIIIHI<HIIIHHHHHIIHIIIIIIHEHIIIIIIIHHIIHHHIIIIHIHHIIIHDHIIIIIIIIIIIIIHIIIIIIHHHHHIIHHHHIIHHFGIIIIIIIIIIHIIIIIIIIIIHIIIHIIIIHIIHHIIIIIDDCDD
@HISEQ:969:HM2KJBCX2:2:1103:9836:10579 2:N:0:ACTATGCA
TCGCATGGATACCCCAACTATCCCTATTAATCATTACGGTGATCCTAGAAACCAACGAAATAGAATCAGTCCGTCCTATTTCATTATTCCATGCTAATGTATTCAGACGATAGTCTGCTTTAAACACTCTAATTTTTTCAAAGTAACAGTCCTGATTTCCCATCACACCAAATAAATGGCATGAAAGTTCCTCAGAAGGTAGAGATCCATCTCACCAGTGCAGACAATTAAGCCTGACCAATGGGTAGACCCCGAGGTTCAACTACGAGCTTTTTAACTGCAACAACTTTAATATACGCTATTGGAGCTGGAATTACCGCGGCTGCTGGCACCAGACTTGCCCTCCA
+
DDBDDIIGHIIIGHIIHHIIIHIIIIGHHHHIIHICHE=HHIIIHIIIIHGIGEEHFCHHHIGHG@E@DGHHIGEHCHHHEHIHHIHIIIIHHIGHIIHHHGHHIFCHIHHHIHHHHHHEH?HGHIHIHIHHHHHHFEHHHHHHIHHHHHHHHHHIHIIHHHIIGHHHHGH@HHIHFHHHHIIHHIIHGFHHEHHFHHIHHHCHGFHHHIIIIHGHIIIHEIHHHIIIIIHGCHHEIGHIIIHGEGHHHE<HCHHHHIHEHHIHHHIIIIIHEGGFHHHHIHGEGF1FEEIHEIHGIIHCHHHHC@CEIIIIHEHF<IHHHFFHEHHCIIHH@GG<<EHHHEDD?DB
@HISEQ:969:HM2KJBCX2:2:1103:14466:10962 2:N:0:ACTATGCA
TCGCATGGATACCCCAACTATCCCTATTAATCATTACGGTGGTCCTAAAACCAACAAAATAGAACCAACGTCCTATTCTATTATTCCATGCTAATCTATTCAAGCAAATGCCCGCTTTAAACACTCTAATTTTTTCAAGGTAATGGTCCTGGTTCCCCAACACACCCAATAAAGGGCATCCTGGCTCACCAGAAGGATAGACCCGACGACAGAACAGTACTCGCCAAAGACGGACCATCCGGCCAGGCCTAAAATTCAACTACGAGCTTTTTAACTGCAACAACTTTAATATACGCTATTGGAGCTGGAATTACCGCGGCTGCTGGCACCAGACTTGCCCTCCAA
+
DDDADCHHIHHIIIIIHHIIIIIHHIGFHHIH1@G@@ECFECCGHIIEHHHHHHIIH1DH@1CFHHHHIGCCGGHIIIIEHHIGHIIH?11G?CGHIIIHGIIIIIIIIIIIIIHHHIHHHHHHIHHHCGIIHEHHHHHGIIHHHIIIHHEHHHIIIIIHIIHHIIIHIIIIHIIHIIIIIIHHIIIIIIIIIIHIHHIIIHHIIIIIIIIIIIIIIIIIIIIIIHIIIHHIIIIIIHIIIHHIIIIIIFIIIIIIIIIHIHIIIIIIIIIIIIIIIIIIIIIIIIIIIIIHIIIHHGDGIIIIIIIIIIIIIIIIIIIIIIIIIIIIIIIIIIIIIIIIDDDDD
@HISEQ:969:HM2KJBCX2:2:1103:9147:10459 2:N:0:ACTATGCA
TCGCATGGATACCCCAACTATCCCTATTAATCATTACGGTGATCCTAGAAACCAACAAAATAGAACCATGCCGTCCTATTCTATTATTCCATGCTAATGTATTCGAGCAAAAATGCCTGCTTTAAACACTCTAATTTTTTCAAGGTAAAGGTCCTGGATCCGCAAGACACCCAATAAAGGACATCAAGTTTCTCCAGAAGGTGAGAAATCAACAGTAACAGTTCATACCCCTTAAGGCATGACCATCACGTCAATCCCGAAATTCAACTACGAGCTTTTTAACTGCAACAACTTTAATATACGCTATTGGAGCTGGAATTACCGCGGCTGCTGGCACCAGACTTGCCCTCC
+
DDDDDIIIIIIIIIIIIIIIIIIIIIIIIIIIIIIGIIIIIIIIIIIIIHHIIHIIHIHHHIHIIIIIIHHHHHIIHIIIIIIIIIIIIIIIIIIIIHIIIHHIHIIIIIHIIIIIIIIIIIIHHIIIIIIIIHIIIIHIIIIIIIIHHHHHIIGIIHHIIIIIIIIIIIHIIIHIIIIIIHHIIIIIHHHIIIIIIHIIIIIIIIIIIIIIHIIHHIIHIHHGHIIIHHHHHHIHGIIIHEIIHHIIHHIHHIIGHIIIIIIIIIIIHHHHIIIHIIIIIHIIGIIIIIIIIIIIIIIIHIIIIIIHIIIIIIIIIIIIIIIIIIIGIIIIIHIIHHIHHEIIHGDDDDD
@HISEQ:969:HM2KJBCX2:2:1103:6670:11318 2:N:0:ACTATGCA
TCGCATGGATACCCCAACTATCCCTATTAATCATTACGTCGATCCTAGAAACCAACAAAATAGAATCGGATGTCCTATTTCATTATTCCATGCTAATGTATTCAAGCGTGAGCCTGCTTTAAACACTCTAATTTTTTCAAGGTAACAGTCCTAATTCCCCGTAACACTAAATTAATGGCATTACGGTTCTTTAGAAGGTGAGAAATCAATGATAACAGTGCATACCAACGGCATGACCGAAATATTGATCCCGAAATTCAACTACGAGCTTTTTAACTGCAACAACTTTAATATACGCTATTGGAGCTGGAATTACCGCGGCTGCTGGCACCAGACTTGCCCTCCAA
+
A@DADIIIIHHHI@GG@GHIFHHHHHH?HCHHHGHHHIHIHDHIIIEHCECCF@CEHHII?GH@1F?GHDH?<DGHI1DHG1@GCHCHHHHFFH??DFDDGHCGHHHIGHGEHHHGEHFFG@EHHHIIHHHHF@GGHGCHEFHHHIHA@GEHHGGHEHHECFCHHIHEHHHHIHHHEGGHHECHEHHGIHIHHEGFG@@C@HHGHFHIGFHHHHHH@IHFGHGHGHHHIHHFHHHCDHGCCHHHIIIIHC<IHGIIHIHIHHHIHCEGHFHHEH@FHIIIHGHFHEE1HHHHHIIIIIIIIHHHIGFGF1@HIIHCCIIIHFIIHHFHHGHHHHGIHHGHG@@@@<0
@HISEQ:969:HM2KJBCX2:2:1103:11855:10749 2:N:0:ACTATGCA
TCGCATGGATACCCCAACTATCCCTATTAATCATTACGGTGATCCTAGAAACCAACAAAATAGAATCATGCCGTCCTATTTTATTATTCCATGCTAATGTATTCAAGCAAAATGCCTGCTTTAAACACTCTAATTTTTTCAAAGTAAAGGTCCTGGTTCCCCGCGTCACCCAATTAAGGACAGCGCGGTTCTCCAGAAGGTGAGAAATTGACTACACCAGTTCATACCCCTTAAGGCACGACCGATGTGTCAATCCCGAAATTCAACTACGAGCTTTTTAACTGCAACAACTTTAATATACGCTATTGGAGCTGGAATTACCGCGGCTGCTGGCACCAGACTTGCCCTCCAA
+
DDDDDIIIIIIIIIIIIHHEHFHHCHHIIIIHIIHIIHHCHIIIIIEHIIHHHIII?GHEHGGHHHIIIHIHIHIHI?HHIIIGIIIGIIIIIGIIIIGHHFHHIIHHHHIIHGHHHHGGHHHGDHHHIIGIFDFHIHHHIIHHIIIIHIIHIIIIIHGECIIIIICHEEHHEFIIIHIIHHHIHDEHEIIIHIIIIIHIIIIIHFHHHIIIIIHIHIIIIIIIIHHIIHIIHHHHHHIIHIIHHHHIHGGIHIIIIHIIIIIIHIHEIIHHIIHIIIIIIHIIIHIHHEIHHCHHIIIIIIHHIHIIIIIHHIIHIHIIIIIIIIIIIIHIIIIIIHHHIIIIIIIDDDDA
@HISEQ:969:HM2KJBCX2:2:1103:9727:11781 2:N:0:ACTATGCA
TCGCATGGATACCCCAACTATCCCTATTAATCATTACGTCAATCCTAGAAACCAACAAAATAGGATCAACGTCCTATTTCATTATTCCATGCTAATGTATTCAAGCGCGAGCCTGCTTTAAACACTCTAATTTTTTCAAAGTAACAGTCCTGATTCCCCGCCACACCAAATGAATGACATGATGGTTCGTCAGAAGGTAGGAACCAGTAACACCAGTACGTACCTAAGGCACGACCAACGTACTGATCCCGAAATTCAACTACGAGCTTTTTAACTGCAACAACTTTAATATACGCTATTGGAGCTGGAATTACCGCGGCTGCTGGCACCAGACTTGCCCTCCAA
+
DDDDDEEHHIIIIIHIIIIIIIIIHIIIIIIIHHIHIIHIIHHHIIIHHIHIGIHIIHEHHIG?HFHIIICD@EHIGHHIIHHIHHFHIIHGHHHIHHIHHHHIIIHHIHIGIHIHIIIIIHHIIIGIIHHIFHHCHIHIIIIHIIIHHIIHGIIIIIIIIIIIHHIIIIIIIHIHIIIHIHIIIHIIHIHIHHIHEGHIGIIHIIIHHHGIHIHHHIIIHIIIIGIIIIHHHHIHIIIIIHHFHHFHHIIIIIIIIHHFIIHHCGIIHIIHIHIIIIIIIIIIIIIHHGIIIIIIHIIIIIIIIIIIIIIIHHHIIIIHIIIIIIIIIIHGHIIIHHCHDBBDD
@HISEQ:969:HM2KJBCX2:2:1103:4955:11817 2:N:0:ACTATGCA
TCGCATGGATACCCCAACTATCCCTATTAATCATTACGGCTCTCCTAGAAACCAACAAAATAGGAGCGCCGTCCTATTCTATTATTCCATGCTAATGTATTCGAGCAAAGGCCTGCTTTGAACACTCTAATTTTTTCAAAGTAAAAGTCCTGCTTCCCGAACACACCCAGTGAAGGGCATGCCGTTCCGCAGAAGGAAAGGCCCGGCCGAACCAGTGCACGCGGTGAGGCGGACCGGTCAGCCAGGCCCAAGGTTCAACTACGAGCTTTTTAACTGCAACAACTTTAATATACGCTATTGGAGCTGGAATTACCGCGGCTGCTGGCACCAGACTTGCCCTCCAA
+
DB0DD@EHEHIHHIIIHHIIIIIIIIIIIIIIIIIIIHIICHHIIHHIHHIIIIIIIGGHIIIIIIIDDHCEHIECGHHHHHH@EHHHEECHHHHCEHGGGG1GIHIIHHIIHIIIHIIEHGGEHFGHIHHHIIIIIIHHGGHFIHHHIIIHHHHIIHIHIHHIIIHIIHHFIIIIHIIIIIIHIIIIIIIIIHHIIIGIHHHIGIIHHHCIIIIIIIHHHIGHHGIIHIIIIIIIIIIIIHEIIHHHIHHHIIIHIIIIIIIIIIIIIIIIIIIIIIIIIIHIIIIIIIIIIIIIIIIIIIIIIIIIIIHIIIIIIHIIIIIIIIIIIIIIIIIIIIIDDDDD
@HISEQ:969:HM2KJBCX2:2:1103:6455:12341 2:N:0:ACTATGCA
TCGCATGGATACCCCAACTATCCCTATTAATCATTACGGTGGTCCTAGAAACCAACAAAATAGAATCATCCGTCCTATTTTATTATTCCATGCTAATGTATTCAAGCAAAATGCCTGCTTTAAACACTCTAATTTTTTCAAAGTAAAGGTCCTGGTTCCCCGCGGCACCCAATTAAGGACATCGCGGTTCTCCAGAAGGTGAGAAATTGACTACACCAGTTCATACCCCTTAAGGCACGACCGATGTGTCAATCCCGAAATTCAACTACGAGCTTTTTAACTGCAACAACTTTAATATACGCTATTGGAGCTGGAATTACCGCGGCTGCTGGCACCAGACTTGCCCTCCAA
+
DDDDDIIIIIIIIIIIIIIHIIEHIIIIHIIIIIHIIIIIIIIIIIIIHIIIIIIIIFHHIIIGIIIIIIFHGHHIIIIIIIIIIIIIHGEEHHIIIIHHIIIHIHHIIIIIHIHHEHIIIIIHHIHHIIFHIIIIHIEHGIIHHHHHIHFIIIIIIGIHIIIIIHHIIIIIHHFIIHIIIIIIIIIIIIIGIGIIIIIIIIIIIHIIIIIIIIHIIIIIIIIIIIIHIIIIIHHHIIHHGIIHIIIIIHIHIHIIIIIIIIIIIIIHIGIIIIIIHIIIIIIIIIIGIIHHIIIIIIIIIHIHIIIIIIIIIIIIIIIIIIIIIIIIIIIIIIIIIIIIHIIIIIDDDDA
@HISEQ:969:HM2KJBCX2:2:1103:7102:13087 2:N:0:ACTATGCA
TCGCATGGATACCCCAACTATCCCTATTAATCATTACGGTGATCCTAGAAACCAACGAAATAGAATCAGTCCGTCCTATTTCATTATTCCATGCTAATGTATTCAGACGATAGTCTGCTTTAAACACTCTAATTTTTTCAAAGTAACAGTCCTGATTTCCCATCACACCAAATAAATGGCATGAAAGTTCCTCAGAAGGTAGAGATCCATCTCACCAGTGCAGACAATTAAGCCTGACCAATGGGTAGACCCCGAAGTTCAACTACGAGCTTTTTAACTGCAACAACTTTAATATACGCTATTGGAGCTGGAATTACCGCGGCTGCTGGCACCAGACTTGCCCTCCAA
+
DDDDDIIIIIIIHIIHIIIIIIIIGIIIIIIIIIIIIIIIHIIIIIHIIIIIGIIIIIIIIIIIIIIIIIIIIIIIHIIIIIIHIIIIIIIIHHGIHHIIIHIIIIIIIIIIIIIIIIIIIIIIIHIIIIIIIIIIIIIIIIIIIIIIIIIIIIHHIIIIIIIIIIIIIIIIIIIIIIIIIIIIIIIIIHIIIIIIIIIIIHIIIIIIHHHIIIIIIIIIIIIIIIIIIIIIIIIIIHIIIIIIHHGIIIIIIIIIIIIIIIIIIIIIIIIIIIIIIIIIIIIIIIIIHHIIIIIIIIIIIIIIIIIIIIIIIIIIIIIIIIIIIIIIIIIIIIIIIIIIIIIDDDDD
@HISEQ:969:HM2KJBCX2:2:1103:10201:14047 2:N:0:ACTATGCA
TCGCATGGATACCCCAACTATCCCTATTAATCATTACGGTGATCCTAGAAACCAACGAAATAGAATCAGTCCGTCCTATTTCATTATTCCATGCTAATGTATTCAGACGATAGTCTGCTTTAAACACTCTAATTTTTTCAAAGTAACAGTCCTGATTTCCAACCACACCAAATAAATGGCATGAAAGTTCCTCAGAAGGTAGAGATCCATCTCACCAGTACAGACAATTAAGCCTGACCAATGGGTAGACCCCGAAGTTCAACTACGAGCTTTTTAACTGCAACAACTTTAATATACGCTATTGGAGCTGGAATTACCGCGGCTGCTGGCACCAGACTTGCCCTCCAA
+
DDDCDIIIIIIIIIIIIIIIIIIIIIIIIIIIIIIIIIIIGIIIIIIIIIIIHHIIIHIHIHIIGHHHIIIIIHHIIIIHIIIIIIIIIGFHHIHHHIIIIIIHIIGIIHIIIIIIIIIIIIIIIIIIIIIIIIIIIIIHHIIIIIIHHIHHIIIIIIIIIIHIIIIIIIIIIIIIIIHHIIIIIIIIIIHIIIIIIIIIIHIIIIIIIIIIIIIIIIIIIIIIIIHIIIIIIIIIII=IIIIIHGHHIIIGIIIIIIIIIIIIIIIIIIIIIIIIIIIIIIIHIIIIIIIIIIIIIIIIIIIIIIIIIIIIIIIIIIIIIIIIIIIIGIIIIIIIIIIIIIIDDDDD
@HISEQ:969:HM2KJBCX2:2:1103:7067:14230 2:N:0:ACTATGCA
TCGCATGGATACCCCAACTATCCCTATTAATCATTACGGTGGTCCTAGAAACCAACAAAATAGAACCACAACGTCCTATTCTATTATTCCATGCTAATCTATTCAAGCAATAGCCCGCTTTAAACACTCTAATTTTTTCAAGGTAATGGTCCTGGCTCCCCAACACACCCAATTAAGGACATGCTGATTCACCAGAAGGAAGACCCGACAACAAGACAGTACTCGCCAAAGACGGACCGCCCGGCCAGGCCTAAAATTCAACTACGAGCTTTTTAACTGCAACAACTTTAATATACGCTATTGGAGCTGGAATTACCGCGGCTGCTGGCACCAGACTTGCCCTCCAA
+
DDDDDIIIIIIIIIIIIIIIIIIIIIIIIIIIIIIIIIIIIIIIIIHIIIIIIIIIIIIIIIHIIIIIIHIIIHIIIIHIIHIIIIHIHHHIEHIIIIHIIHHIIHIIIIIIIIIIIIHIHIIIIIIHHIIHIHHHHIIIIIIIIIIIIIIHIHHHEHIHIIIIIIIIIIIIHHHHIIIIIIIIIIIIIIIIIIIIHIIIIIIIIIIIIIIIIIIIIIIIIIIIIIIIIIIHIIIIIIIIIIIIIIIIIIIH@IIIIIIIIIIHIIIIIIIIIIIIIIIIIIIIIIIIIIIIIIIIIIIIIIIIIIIIIIIIIIIIIIIIIIIIIIIIIIIIIIIIIIIIIIDDDDD
@HISEQ:969:HM2KJBCX2:2:1103:14738:13762 2:N:0:ACTATGCA
TCGCATGGATACCCCAACTATCCCTATTAATCATTACATCGATCCTAGAAACCAACAAAATAGAATCGGATGTCCTATTTCATTATTCCATGCTAATGTATTAAAGTTGTTGCAGTTAAAAAGCTCGTAGTTGAATTTCGGGATTAGTAAGTTGGTCGTGCCTCTGGTATGTACTGGCTTTACTGGTTCCTCCTTCTTGAAGAACTGTAATGTCATTAATTTGGTGTTGCAGGGAAACAGGACTGTTACTTTGAAAAAATTAGAGTGTTTAAAGCAGGCTAACGCTTGAATACATTAGCATGGAATAATGAAATAGGACGTTTGATCCTATTTTGTTGGTTTCTAGGATTGACGTAATGATTAATAGGGATAGTTGGGCCGGGATTTCAA
+
DDDCDIIIIIIIIIIHIIIIIIIIIIIIIIIIIIIIIIIIIIIIIIIIIIIHHHIIHIIHHGGHIICDHHHHIIIIIIIIHIIIIIHFCCHHHIIGIHIIIDGHIIEHHEHEHIGHHIGIIIIFHGFFHCHH?EGHIIHHIIIHIIIGIIIIIIIHIIHHIIIHIHIIIIIHHGIHHIHIIIIIIIHIFIIIIIIIIHIIIIHHIIIIIIIIIHIIIIIIIIIIIIIIIHIIIIIIIIIIIIIIIIIHIIIIIIIIIIIIIIIIIIIIIIIIIIIIIIIIIHIIIIIHHIIIIIIIIIIIIIIIIIIIIIIIIIIIIIIIIIIIIHHIIIIIIIIHIIIHIIIIIIIIIIIIIIIIIIIIIIIIIIIIIIIIIIIIIIIIIIIIIDDDDD
@HISEQ:969:HM2KJBCX2:2:1103:8232:13801 2:N:0:ACTATGCA
TCGCATGGATACCCCAACTATCCCTATTAATCATTACGGTGGTCCTAGAAACCAACAAAATAGAACCACAACGTCCTATTCTATTATTCCATGCTAATCTATTCAAGCAATAGCCCGCTTTAAACACTCTAATTTTTTCAAGGTAATGGTCCTGGCTCCCCAACACACCCAATTAAGGACATACTGGTTCACCAGAAGGAAGACCCGACAACAGGACAGTACTCGCCAAAGACGGACCGCCCGGCCAAGTCTAAAATTCAACTACGAGCTTTTTAACTGCAACAACTTTAATATACGCTATTGGAGCTGGAATTACCGCGGCTGCTGGCACCAGACTTGCCC
+
BDBDDIIGHHHHEHIHEHHIGGHHIHIHHHCEFFH@HG=CCEHG?GCHHIHHHEHIHFHCHHHIII1@GHHIIFHHH?GHHHECHH@1DGHHHHHGHEFHHDGGHHFIEHHHGHHHHHHIHHGHEIIIIHGHHHEHHEHIHHEHFFHHGEEIHHIIIHGIHHHHFEGHHGIHHHGIIHIIIIHHHIIIGIIHIGIIIIIHFDHIIIHHHHIIIIIHIIHHDDHIHHIHHIHIIIHIHHHHAIIIHGCHHHIHHHHHHEHHEHECIIIHIIIIIIHHIIHIHHHGIIIHIIHCHEHHHHHHHHIIIHHIHIIIIIIIHHDIIIHHIIIIHGFFIHIHGDDDDD
@HISEQ:969:HM2KJBCX2:2:1103:1732:14637 2:N:0:ACTATGCA
TCGCATGGATACCCCAACTATCCCTATTAATCATTACGGTGGTCCTAGACCAACAAAATAGAACCAACGTCCTATTCTATTATTCCATGCTAATCTATTCAAGCAAAAGCCCGCTTTAAACACTCTAATTTTTTCAAGGTAATGGTCCTGGTTCCCCGACACACCCAATTAAGGACATACCGGCTCACCAGAAGGATAGACCCGACAACAGGACAGTACTCGCCAGAGACGGACCGCCCGGTCAAGCCTAAAATTCAACTACGAGCTTTTTAACTGCAACAACTTTAATATACGCTATTGGAGCTGGAATTACCGCGGCTGCTGACACCAGACTTGCCCTCCAA
+
DDDDDIIIIIIIIIIIHHIIIIHIIIIIIIIIIIIIIIIIIIIIIIIIIIIIIIIIIHIIHIIHIIIIIIGHIIHHHIIIIIIIIIIIIIIIIHIIIIHIIIIIIIIIIIIIIIHIHIIIGIIIIIIEIIIIIIIHHIIIIIIIIIIIIIIIIIIIIIIIIIIIIIIIIIIIIIIIIIIHIIIIIIIIIIIIIIIIIIIIIIIIIIIIIIIIIIIIIIIIIIIIIIIIIIIIIIIIIIIIIIHIIIHHIIIIIIIIIIIIIIIIIIIIIIIIIIIIIIIIIIIIIIIIIIIIIIIHGFFIIIIIIIIIIIIIIIIIIIIIIIIIIIIIIIIIIIIIIIIDDDDD
@HISEQ:969:HM2KJBCX2:2:1103:5890:14588 2:N:0:ACTATGCA
TCGCATGGATACCCCAACTATCCCTATTAATCATTACGGTGGTCCTAGAAACCAACAAAATAGAACCACAACGTCCTATTCTATTATTCCATGCTAATCTATTCAAGCAATAGCCCGCTTTAAACACTCTAATTTTTTCAAGGTAATGGTCCTGGCTCCCCAACACACCCAATTAAGGACATACTGGTTCACCAGAAGGAAGACCCGACAACAGGACAGTACTCGCCAAAGACGGACCGCCCGGCCAAGTCTAAAATTCAACTACGAGCTTTTTAACTGCAACAACTTTAATATACGCTATTGGAGCTGGAATTACCGCGGCTGCTGGCACCAGACTTGCCCTCCAA
+
DDDDCIIIIIIHHIIHHIIIIHHGHHIIIIIHIIIIGIHHCHEHHHIIIHHIIIIIIEHIHIHIIIIIIIHHHEHIIIIHHHHGHIIIIIIIIIIIIGIIIHHIIHIHIIGHIHHHHIHHHHHIIIIIGHHHHIIIIIHIGIHIHHCHHHHEHHEHIIHHIIHHIIIIIIHFEHHHHHHHHIHHHHIIIIIHIHGHIIIHHIIIIIHIIIIHHHEGIIIIHC<IHHIHIHEFIHIIIIGIHIHFHGIIHHHHHHHIGIIHHHHHHHHIHHIIIHIIIIIIIHHHDGHHHHIIIIHIIIHHFHIIIIIHIIIIHECIHHIIIIIIIIIIIIIIHHHIIIGIIIDDDDA
@HISEQ:969:HM2KJBCX2:2:1103:6618:15477 2:N:0:ACTATGCA
TCGCATGGATACCCCAACTATCCCTATTAATCATTACTTCAGTCCTAGAAACCAACAAAATAGAACTAAAGTCCTATTCCATTATTCCATGCTAATATATTCAAGCAAACATGCCTGCTTTAAACACTCTAATTTTTTCAAAGTAAAAGTCTTGGATCCCTAGCGCACTCAATTAAGAGCACACTAGTTCCCCAAAAGGAAAAGCCCAAAGTTGCAGTACAAACCTTTCGGTTGACGGCAACTATAAGCCCAAAATTCAACTACGAGCTTTTTAACTGCAACAACTTTAATATACGCTATTGGAGCTGGAATTACCGCGGCTGCTGGCACCAGACTTGCCCTCCAA
+
DDDCDIIIIIIIIIIIIIIIIIIIIIIIIHIIIIIIIIIIIIIIIIIIIIIIIIIIIHIIIHHGIIIIGIHHIIIHIHIFIHIIIIIIIICGHIIIIIIIIIIIIIIIIIIIIIIIIIIIIIIIIIIIIIIIIIIIHIIIIIIHIIHHIIIIHIIIIIIIIIIIIIIIIIIIIIIIIIIIIIIIIIIIIIIIIIIIIIIIIIIIIIIIIIIIIIIIIIIIIIIIIIIIIIIIIIIIIIIIIIHHHIIIIIIIIIIIIIIIIIIIIIIIIIIIIIIIIIIIIIIIIIIIIIIIIIIIIIIIIIIIIIIIIIIIIIIIIIIIIIIIIIIIIIIIIIIIIIIIIDDDDD
@HISEQ:969:HM2KJBCX2:2:1103:12110:15676 2:N:0:ACTATGCA
TCGCATGGATACCCCAACTATCCCTATTAATCATTACATCGATCCTAGAAACCAACAAAATAGAATCGGATGTCCTATTTCATTATTCCATGCTAATGTATTCAAGCGTGAGCCTGCTTTAAACACTCTAATTTTTTCAAGGTAACAGTCCTAATTCCCCGTGACACCAAATTAATGGCATTACGGTTCTTTAGAAGGTGAGAAATCAATAATATCAGTACATACCAACGGCATGACCGAAACATTGATCCCGAAATTCAACTACGAGCTTTTTAACTGCAACAACTTTAATATACGCTATTGGAGCTGGAATTACCGCGGCTGCTGGCACCAGACTTGCCCTCCAA
+
DDDDDIIIIIIIIIIIIIIIIIIIIIIIIIIIIIIIIIIIIIIIIIIIIHIIIIIIIIIIIIIIGIIIHIIIIIIIIIIIHIIIIIIIIIIHGHIIIHIIIHIIIHIIHHIIIIIIIIHIIHIIIIIIIIIIIIIIIIIIIIIIIIIIIIIIIIIIIIIHIIIIIIIIIIIIIIIIIIIHIIIIIIIIIIIIIIIIIIIHHHIIIIIIIIIIIII<IIIIIHIIIIIIIIIIIIIIIIIIIHIIHHIIIIIIIIIIIIIIIIIIIIIIIIIIIIIIIIIIIIIIIIIIIIIIIIIIIIIIIIIIIIIIIIIIIIIIIIIIIIIIIIIIIIIIIIIIIIIIIIDDDDD
@HISEQ:969:HM2KJBCX2:2:1103:5193:15549 2:N:0:ACTATGCA
TCGCATGGATACCCAACTATCCCTATTAATCATTACGGTGGTCCTAGAAACCAACAAAATAGAACCACAACGTCCTATTCTATTATTCCATGCTAATCTATTCAAGCAATAGCCCGCTTTAAACACTCTAATTTTTTCAAGGTAATGGTCCTGGCTCCCCAACACACCCAATAAAGGACATACTGGTTCACCAGAAGGAAGACCCGACAGCAGACAGTACTCGCCAAAGACGGACCGCCCGGCCAGGCCTAAAATTCAACTACGAGCTTTTTAACTGCAACAACTTTAATATACGCTATTGGAGCTGGAATTACCGCGGCTGCTGGCACCAGACTTGCCCTCCAA
+
DDDDDIIGIIIIHIIIIIIIIIIIIIIIHIIIIIIIIIIIIIIIIIIIIIIHIIIHHHIIIIIIIGIHIIIIIHHIIHIIIIIIIIIHIIHHIIIIIIIIHIGHIIIIIIGGHGIIIIIIHIIHIIIIIIIIIIIIHIIIHHIIHIIIIIIIIHIIIIIIIIIIIIHIIIIIIIIIIIIIIIIIIIIIIIIIIIIIIIIIIIHIIIIIIIIHIIIIIIIHIIIIIIIIIHIIIIIIIIIIIIIHIIIIIIIIIIIIIIIIIIIIIIIIIIIIIIIIIIIIIIIIIIIIIIIIIIIIIIHHIIIIIIIIIIIIIIIIIIIIIIIIIIIIIIIIIIIIIIIIDDDDD
@HISEQ:969:HM2KJBCX2:2:1103:12961:15836 2:N:0:ACTATGCA
TCGCATGGATACCCCAACTATCCCTATTAATCATTACGGTGATCCTAGAAACCAACAAAATAGAACCATGCCGTCCTATTCTATTATTCCATGCTAATGTATTCGAGCAAAAATGCCTGCTTTAAACACTCTAATTTTTTCAAGGTAAAGGTCCTGGATCCGCAAGACACCCAATAAAGGACATCAAGTTTCTCCAGAAGGTGAGAAATCAACTGCAACAGTTCATACCCCTTAAGGCATGACCATCACGTCAATCCCGAAATTCAACTACGAGCTTTTTAACTGCAACAACTTTAATATACGCTATTGGAGCTGGAATTACCGCGGCTGCTGGCACCAGACTTGCCCTCCAA
+
[truncated: 28,236,530 more chars]
