# Supplementary material for: Response of arbuscular mycorrhizal fungal community in soil and roots to grazing differs in a wetland on the Qinghai-Tibet plateau
Source: PeerJ. 2020 Jun 19;8:e9375. doi: 10.7717/peerj.9375 (PMC7307571; doi:10.7717/peerj.9375)
Supplement: Supplemental Information 16 [file peerj-08-9375-s016.zip › Soil non-grazing 16-20/17.fastq]

@HISEQ:969:HM2KJBCX2:2:1101:8230:2087 2:N:0:ACTATGCA
ACACCGCACAATCCCAACTATCCCTATTAATCATTACGTCGATCCTAGAAACCAACAAAATAGAATCAAACGTCCTATNTNATTATTCCATGCTAATGTATTCAAGCGCGAGCTTGCTTTAAACACTCTAATTTTTTCAAAGTAACAGTCCTGATTTCCCGCGACACCAAATTAATGACATCGTGGTTCGTCAGAAGGGAGAAACCAATAATGCTAGTACGTACAAAGTACGACCGACATATTAGTCCCGAAATTCAACTACGAGCTTTTTAACTGCAACAACTTTAATATACGCTATTGGAGCTGGAATTACCGCGGCTGCTGGCACCAGACTTGCCCTCCAA
+
DDDDDIIIIIIIIIIIIIIIIIHIIIIIIIIIIIIIIIIIIIIIIIHIIIIIIIIIIIIIIIHHIIIIIIIIIIHIIG#<#<<DHHIIIIIIIIIIIIHIIHIIIHHFFCAAGGGGGIIIHHHIIIIIIIIIIHIIIHIIIIIIIIIIIIIIIIIIIIIIHIIIIIIIIIIIIIIIIIHIIIIIIIIIIIIIIIIIIIIIIIIIIIIIIIHIIIIIIIIIIIIIIIIIIIIIIIIIIIIHIIIIIIIIHHHIIIIIIIIIIIIIIIIIIIIIIIIIIIIIIIIIIIIIIIIHIIIIIIIIIIIIIIIIIIIIIIIIIIIIIIIIIIIIIIIIIIIIIIIDDDDD
@HISEQ:969:HM2KJBCX2:2:1101:17858:2283 2:N:0:ACTATGCA
ACACCGCACAATCCCAACTATCCCTATTAATCATTACGGTGGTCCTAGAAACCAACAAAATAGAACCACAACGTCCTATTCTATTATTCCATGCTAATCTATTCAAGCAATAGCCCGCTTTAAACACTCTAATTTTTTCAAGGTAATGGTCCTGGCTCCCCAACACACCCAACAAAGGACATGCTGGCTCACCAGAAGGAAAACCCGACAGCAGACAGTACTCGCCAAAGACGGACCGCCCGGCCAGGCCTAAAATTCAACTACGAGCTTTTTAACTGCAACAACTTTAATATACGCTATTGGAGCTGGAATTACCGCGGCTGCTGGCACCAGACTTGCCCTCCAA
+
DDDDDIIHIIIIIHIIIIIIIIIHIIIIIIIIIHIIIIHFFHHIIHHHIGIIIIIIIIIGHIHIHIIHHEHIIHGHIIIHHIIIIHIHICHHGIHGFHIHICHFHIIHIIHIHIIHIIIIHIHIIIIHHHHCHIIIHIHIIHHHHHHIIIIIHHHIIIHIIHIIIIIIIIIIHIIGIHIIIIIIIFIIHHHHIHIIIIHHGHHIIIIIIIIIIIHGIHIIIIIIIIIIHHIIIIIIIIIIIIIHHFFIHEHIIHEHHIIIHIIIIIIIIHHGHIIIIHIIIIHHHHEIIIHHFHHIIIHGIIHIIIIIIIIIIIIIIIIIIIIIIIIIIIIIIIIIIIIIIDDDDD
@HISEQ:969:HM2KJBCX2:2:1101:19863:2769 2:N:0:ACTATGCA
ACACCGCACAATCCCAACTATCCCTATTAATCATTACGTCAATCCTAGAAACCAACAAAATAGGATCGAACGTCCTATTTCATTATTCCATGCTAATGTATTCAAGCGTTAGCTTGCTTTAAACACTCTAATTTTTTCAAAGTAACAGTCCAAATTCCCCGCAACACCAAATTAATGGCATTACGGCTCATCAGGAAGGAGGAATCAGTGAGACCAGTACATACCAGAGGCATGACCAACCTACTAACCCCGAAATTCAACTACGAGCTTTTTAACTGCAACAACTTTAATATACGCTATTGGAGCTGGAATTACCGCGGCTGCTGGCACCAGACTTGCCCTCCAA
+
DDDDDIIIIHIIHEHHIHIIFHIIIIIIIIIGIIIIIIIIIIHIIIIIIHIIHIIIHIIIIIHHIIIIIHIIIIHHIIIIHHIIIIIIHIICHIIHIIIIHHHHHHIHIHIHHHIIIIIIIIIIIHIIHHIIIHHHGFHHIIHIHHIGCHHIIIIIIIIIHIIIIIIGIIHGHIHFIIHIIHHGIIHHIHHIIIIIIIIHEHHHIIFHHEIGIHIIIIHHIHIIIIHHIIIHIIIIGHHHIHHHHHEIHIIIIIIIHIIIIIHHIHHIIIIIIIIIIIIIIIHHHHIIHIIIIIIIIIIIIIIGIIIIIIIIIIGIIIHIIIIIIIIIIIIIHIIIIIIIIDDDDD
@HISEQ:969:HM2KJBCX2:2:1101:7962:4146 2:N:0:ACTATGCA
ACACCGCACAATCCCAACTATCCCTATTAATCATTACATCGATCCTAGAAACCAACAAAATAGAATCGGATGTCCTATTTCATTATTCCATGCTAATGTATTCAAGCGTGAGCCTGCTTTAAACACTCTAATTTTTTCAAGGTAACAGTCCTAATTCCCCGTGACACCAAATTAATGGCATTACGGTTCTTTAGAAGGTGAGAAATCAATAATATCAGTACATACCAACGGCATGACCGAAACATTGATCCCGAAATTCAACTACGAGCTTTTTAACTGCAACAACTTTAATATACGCTATTGGAGCTGGAATTACCGCGGCTGCTGGCACCAGACTTGCCCTCCAA
+
DDDDCIHIIHGHHHIIIIIIIIIIIIIIIIIIIIIIIIIIIIIIIIFIIIIIIIIIIIIIIIIEHIIIIIIIIIIHIIIIIIIIIIIIGIIHIIIIIIIIIHIIIIIIIIIHIIIIIIHHHIIIIIIIIIIHHIIIIIIIIIIIIIIIIIIIIIIIHIIHIIIIIIIIIIHHIIIIIIIIIIIIIIIIIIIIIIIIIIIIHIIHIHIIIIIIIHIIIIIIIIIIIIIIIIIIIIIIIIIIIIIHHIIIIIIIIIIIIIIIIIIIIIIIIIIIIIIIIIIIIIIIIIIIIIIIIIIIIIIIHHIIIIIIIIIIIIIIIIIIIIIIIIIIIIIIIIIIIIIIIIDDDDD
@HISEQ:969:HM2KJBCX2:2:1101:3057:4269 2:N:0:ACTATGCA
ACACCGCACAATCCCAACTATCCCTATTAATCATTACGGTGATCCTAGAAACCAACAAAATAGAACCATGCCGTCCTATTCTATTATTCCATGCTAATGTATTCGAGCAAAAATGCCTGCTTTAAACACTCTAATTTTTTCAAGGTAAAGGTCCTGGATCCGCAAGACACCCAATTAAGGACATCAAGTTTCTCCAGAAGGTGAGAAATCAACAGCGACAGTTCATACCCCTTAAGGCATGACCATCACGTCAATCCCGAAATTCAACTACGAGCTTTTTAACTGCAACAACTTTAATATACGCTATTGGAGCTGGAATTACCGCGGCTGCTGGCACCAGACTTGCCCTCCA
+
CDDDCIIIIIIIIIIIIIIIIIIIIIIIIGIIIIIIIIHIIIIIIIIIIIIIHIIIHIIIIIHIIIIIIIIGHIIIIIIIIIIIIIIIHIGHHGHIIIIIHCHIHIIIIIIIIIIIIIIHIIIIHHIIIIIIIIIIIIHIIIIIIIIHIIIIHIIIIIIIHIIIHIIIIIIIIIIIIIIIIIIIIIIIIIIIIIIIIIIIIIIIIIIIIIIIIIIIIIIIIIIIIIIIIIIIIIIIIIIIIIIIIIIIHIHIIIIIIIIIIIIIIIIHHIIIIIIIIIIIIIIIIIIIIIIIIIIIIIIIHIIIIIIIIIIIIIIIIIIIIIIIIIIIIIIIIIIIIIIIIIIIIIIDDDDD
@HISEQ:969:HM2KJBCX2:2:1101:3695:4399 2:N:0:ACTATGCA
ACACCGCACAATCCCAACTATCCCTATTAATCATTACATCGATCCTAGAAACCAACAAAATAGAATCGGATGTCCTATTTCATTATTCCATGCTAATGTATTCAAGCGTGAGCCTGCTTTAAACACTCTAATTTTTTCAAGGTAACAGTCCTAATTCCCCGTGACACCAAATTAATGGCATTACGGTTCTTTAGAAGGTGAGAAATCAATAATATCAGTACATACCAACGGCATGACCGAAACATTGATCCCGAAATTCAACTACGAGCTTTTTAACTGCAACAACTTTAATATACGCTATTGGAGCTGGAATTACCGCGGCTGCTGGCACCAGACTTGCCCTCCAA
+
DDDDDIIIIHHHHHGIIIIIIIIIIIGIIIIIIIIIIIHHIIIIHIIIIIIIHIIIEHHIHIGHIIIIIHHIHIIIIIIGIIIIIHIGHIIGHIIIEIHIIHHHIIHIIIIIGHIIIHIIIIIIIIIHGHIIIIHHHIIIIIIHHIIIIHIHIIIIIIIIIIIIIIIIIHIIIIGHIIHHIIHIIIIIIHIIIIHIIIIIIIIIIIIIIIIIIIIIGIIIIIIIIIIIIIIIIIIIGIIGIIIGHGIIIIIIIIIIIIIIIIIIIIIHIIIIIIHGIIIIIIIIIIIIIIIIIIIIIIIIHHIIIIIIIIIIHIIIHIIIIIIIIIIIIIIIIIIIIIIIIIDDDDD
@HISEQ:969:HM2KJBCX2:2:1101:9977:4426 2:N:0:ACTATGCA
ACACCGCACAATCCCAACTATCCCTATTAATCATTACGTCGATCCTAGAAACCAACAAAATAGAATCAAACGTCCTATTTCATTATTCCATGCTAATGTATTCAAGCGCGAGCCTGCTTTAAACACTCTAATTTTTTCAAAGTAACAGTCCTGATTTCCCACGACACCAAATTAATGACATCGTGGTTCGTCAGAAGGTAGGAATCAATTTGACCAGTACGTACCGAGGCACGACCGATCAACTGATCCCGAAATTCAACTACGAGCTTTTTAACTGCAACAACTTTAATATACGCTATTGGAGCTGGAATTACCGCGGCTGCTGGCACCAGACTTGCCCTCCAA
+
DDDDDHIIIIIIHHIHIIIIIIIIIIIIIIIIFHIHIIHFHIIHIIIIIIEHHIIIGGHHIIHIHEHIHIIIHHIIIIIHIIIIIGIIIIIHGHHIHHHHHHIIHHIIIIHHIHIIIIHHIIIIIIHHHHIHFHHIIIHHHHHIIIIHHIIIIIIIHIHHHIHHHHHHHFIIIIIHIHIIIHHIIIIIIIHHIIIIHHIIIHIIIIIIHIIIIIIIHIIIIIIII<III=IHIIIHIIIIHHHCIIIHIIHIIIIIIIIIIIIIIIIIIIIIIHIIIIIIHHGCIHIIIIHIHIIIIIHIIIIIIIIIIIIIIIIIIIIIHIIIIIIIIIIIIIIIIIIIDDDDD
@HISEQ:969:HM2KJBCX2:2:1101:2513:4365 2:N:0:ACTATGCA
ACACCGCACAATCCCAACTATCCCTATTAATCATTACGTCAATCCTAGAAACCAACAAAATAGGACGTTGATCCTATTTCATTATTCCATGCTAATGTATTCAAGCGCGAGCCTGCTTTAAACACTCTAATTTTTTCAAAGTAACAGTCCTGATTTCCCACCACACCAAATGAATGACATGATGGTTCGTCAGAAGGTAGGAATCAGTAACACCAGTACGTACCGAAGGCACGACCAGCGTACTAATCCCGAAATTCAACTACGAGCTTTTTAACTGCAACAACTTTAATATACGCTATTGGAGCTGGAATTACCGCGGCTGCTGGCACCAGACTTGCCCTCCAA
+
DDDDDHIIIHHIIIIIHIIIIHIIIIIIIIIIIIIIIIIIIHIIGHEHEHHHHIIIIIIGIIHIIHIHHIIIIGIIIIHIIIIIIHHIIHHHIIHIEHGGIHHHIIHIIHHIHHIGIIHIIIIIIIIIIIHIHIIIIIIIIIIHIIEFHIIHIIIIHIIIIHIIHIIIIIIIIIIHIIIIIIHIIIIHIIIIIIIIIIHIIIIIIIIIIIIIIIIIIIIIIIIIIIIIIIIIIIIIIIIHHHIHIIIIIIIIIIIIIIIIIIIIIIIIIIIIIIIIIIIIIIIIIIIIIIIIIIIIIIIHIIIIIIIIIIIIIIIIIIIIIIIIIIIIIIIIIIIIIIIIDDDDD
@HISEQ:969:HM2KJBCX2:2:1101:12301:4826 2:N:0:ACTATGCA
ACACCGCACAATCCCAACTATCCCTATTAATCATTACGGCTCTCCTAGAAACCAACAAAATAGGAGCGCCGTCCTATTCCATTATTCCATGCTAATGTATTCGAGCAAAGGCCTGCTTTGAACACTCTAATTTTTTCAAAGTAAAAGTCCTGCTTCCCAAACCACGCCCAATAAAGGGCATGGCGTTCCGCAGAAGGAAAGGCCCGGCGCAACCAGTGCACGCGGTGAGGCGGACCGGCCCGCCAGGCCCAAGGTTCAACTACGAGCTTTTTAACTGCAACAACTTTAATATACGCTATTGGAGCTGGAATTACCGCGGCTGCTGGCACCAGACTTGCCCTCCAA
+
DDDDDIIIIHHHHIIIIIIIHIIIIIIIIIIIIIIIIIIIIHIIIHIIIIIIIIIIIIIIIIHHHHHIHIIIIIIIIIIIIIIIIHHIIIIIIIIIIIIIHHIIIIIIIIIIHIIIIIIHIIIIIIIIIIHIIIIIIHIIIIIIHIIIIHIIHIIIIIIIIIHHIIIIIIIIIIIIIHIIIIIIIIIIHIGIIIIIIIIIIIIIIIIIIIIIIIIIIIIIIIIIIIIIIIIIIIIIIIHIIIIHIIIIIIIIIIIIIIIIIIIIIIIIHIIIIIIIIIHIIIIIIIIIIIIIIIIIIIIIIIIIIIIIIIIIIIIIIIIIIIIIIIIIIIIIIIIIIIIIDDDDD
@HISEQ:969:HM2KJBCX2:2:1101:18075:4273 2:N:0:ACTATGCA
ACACCGCACAATCCCAACTATCCCTATTAATCATTACGTCAATCCTAGAAACCAACAAAATAGGATCGAACGTCCTATTTCATTATTCCATGCTAATGTATTCAAGCGTTAGCCTGCTTTAAACACTCTAATTTTTTCAAAGTAACGGTCCTGTTTCCCTGCAACACCAAATTAATGACATTACAGTTCTTCAGAAAGGAGGAATCAGCGAAGCCAGTGCATACCAGTGGCACGACCAACCTGCTGACCCCGAAATTCAACTACGAGCTTTTTAACTGCAACAACTTTAATATACGCTATTGGAGCTGGAATTACCGCGGCTGCTGGCACCAGACTTGCCCTCCAA
+
DDDDDHIIIIIIFGHHIIIHIIIIIGIIIIIIGIIIIHIIHIIHGIHIHGIIIGIIIIHIIHHHIIIIIIGHIHIIGHHHIHFHHIHHHHHHEHHHIHIIIHHHHHGIHIIIIIIIIIHIHIIIIIIIIIIIIIIIIHIIIIIIIIHIIGIHHIIIHIIIHIIIIIIIIIIIIIIIIIIIIIIIIIIIHIHIIIIIIIIIIIIIIIIIIIIIIHIIIII=IIIIIIIIIIIIIIIIIHIIIIIHHIIIIIIIIIIIIIIIIIIIIIIIIIIIIHIIIIIIIIIIIIIIIIIIIIIIIIIIIIIIIIIIIIIIIIIIIIIIIIIIIIIIIIIIIIIIIIIIIDDDDD
@HISEQ:969:HM2KJBCX2:2:1101:16431:5891 2:N:0:ACTATGCA
ACACCGCACAATCCCAACTATCCCTATTAATCATTACGTCGATCCTAGAAACCAACAAAATAGGGTCAAACGTCCTATTTCATTATTCCATGCTAATGTATTCAAGCGTGTGCCTGCTTTAAACACTCTAATTTTTTCAAAGTAACAGTCCTGATTCCCCATGACACCAAATTAATGACATCACAGTTCGTCAGAAGGTAGAAATCAATAATACCAGTTCATACCAGAGGCACGACCAATATATTGATCCCGAAATTCAACTACGAGCTTTTTAACTGCAACAACTTTAATATACGCTATTGGAGCTGGAATTACCGCGGCTGCTGGCACCAGACTTGCCCTCCAA
+
@DBDDHCHHHIHCEHGHEHHIFHIGGHHHHIHHIIHF?G<ECHDGFHEECHHHHGHIIHIHCFHGHIGGGEHIHHE?GEFF@GHHHHE1<FH?FH1GHIHHGHGFGFIIIHIIIHHIIIIHHHHHGIIIHHGHIIIIIIHGHHHHGIHHHHHHHFIGHHCIHIIHHIHIHHEHHHIIIIHHIIIIHHHHIIIIIIIIHHHHIHHHHIIIIIHIIIIIIH<HHHIHIIIHIHHHHHHHHIGIIIHCHDCIIIIIIIIIIIIIIHIIIIIIIIIIIIIHIIIIIIIIIIHIIHIIIIIHIHGGHIIIIIIIIIIIIIIIIHIIIIIIIIIIIHHHIIHIIHIIDDDCC
@HISEQ:969:HM2KJBCX2:2:1101:2655:5526 2:N:0:ACTATGCA
ACACCGCACAATCCCAACTATCCCTATTAATCATTACGGTGATCCTAGAAACCAACAAAATAGAATCATGCCGTCCTATTTTATTATTCCATGCTAATGTATTCAAGCAAAATGCCTGCTTTAAACACTCTAATTTTTTCAAAGTAAAGGTCCTGGTTCCCCGCGACACCCAATTAAGGGCATCGCGGTTCTCCAGAAGGTGAGAAATTGACTACACCAGTTCATACCCCTTAAGGCACGACCGATGTGTCAATCCCGAAATTCAACTACGAGCTTTTTAACTGCAACAACTTTAATATACGCTATTGGAGCTGGAATTACCGCGGCTGCTGGCACCAGACTTGCCCTCCAA
+
DDDDDIIIIHHHHIIIIIIIIIIIIIIIIIIIIIIIIIIIIIIIIIGHIIIIIIIIIFGIIIHFHIIIIIHFIHIHIIIIIIIIIIIIIHIIIIIIIIIIIDHHIIIIIHIIIIHHIIIHIIHHIIIIIHIIIIIIIIHHHIIIIIIHIHIIIIHHGHIIHIIIIIIIIIIHHIIHIIHIIHIIIIIIIIIIIIIIIIIIIIIIIIIIIIIIIIIIIIIIIIIIIHIIIIIIIIIIIIIIIIIIIIIIIIHIIIIIIIIIIIIIIIIIIIIIIIIIIIIIIIIIIIHHIIIIIIIIIIIIIIIIIIIIIIIIIIIIIIIIIIIIIIIIIIIIIIIIIIIIIIIIIIIDDDDD
@HISEQ:969:HM2KJBCX2:2:1101:9575:6338 2:N:0:ACTATGCA
ACACCGCACAATCCCAACTATCCCTATTAATCATTACATCGATCCTAGAAACCAACAAAATAGAATCGGATGTCCTATTTCATTATTCCATGCTAATGTATTCAAGCGTGAGCCTGCTTTAAACACTCTAATTTTTTCAAGGTAACAGTCCTAATTCCCCGTGACACCAAATTAATGGCATTACGGTTCTTTAGAAGGTGAGAAATCAATAATATCAGTACATACCAACGGCATGACCGAAACATTGATCCCGAAATTCAACTACGAGCTTTTTAACTGCAACAACTTTAATATACGCTATTGGAGCTGGAATTACCGCGGCTGCTGGCACCAGACTTGCCCTCCAA
+
DDDDDIIIIF@HHHHIIIIHIIIIIIIIIIIIIIIIIIIHIIIIIIIIHHIIHHHIIIIIIFHIIIHIIHIIIGIIIIIHHIIIGIIHEHIIGIIIIHGHHIIHIHHHHIIIIIIIIIIIIHIIHHIIIIIHHIIIIIIIIIIHHHIIIIIIIHIHIHHHIHHIIIIIIIIIIIIIIHIIIIIIIIIIIIIIIIIIIIIIIIIIIIIIIHIIIHIIIIIIIIIIIIIIIIIIHIIIIIIIIIIIHGIIIGIIIIIIIIIIIIIIIIIIIIIIIIIIIIIIIIIIIIIIIIIIIIIIIIIIHIIIIIIIIIIIIIIIIIIIIIIIIIIIIIIIIIIIIIIIIIDDDDD
@HISEQ:969:HM2KJBCX2:2:1101:1631:6801 2:N:0:ACTATGCA
ACACCGCACAATCCCAACTATCCCTATTAATCATTACATCGATCCTAGAAACCAACAAAATAGAATCGGATGTCCTATTTCATTATTCCATGCTAATGTATTCAAGCGTGAGCCTGCTTTAAACACTCTAATTTTTTCAAGGTAACAGTCCTAATTCCCCGTGACACCAAATTAATGGCATTACGGTTCTTTAGAAGGTGAGAAATCAATAATATCAGTACATACCAACGGCATGACCGAAACATTGATCCCGAAATTCAACTACGAGCTTTTTAACTGCAACAACTTTAATATACGCTATTGGAGCTGGAATTACCGCGGCTGCTGGCACCAGACTTGCCCTCTAA
+
DDDDDIIIIHHHHHIIIIIIIIIIIIIIIHIIIIIIIIIIIIHIIIHIIIHIIIIIIIIIIGHIIIIIIIIHIIIIIHHIIIHHGIIIIIHHEHHHHIIHHHHIIIHHIHIIIIIGIIIIIIIIIIIIHIIIIIIIHHHHIIIIIIIIIIIIIIIIIIIIIIIIHIHIIIIIIIIIIIIIIIIIIHIIIIIIIIIIIIIIIIIIIHIIIIIIIIIIIIIIIIIIIIIIIIIIIIIIIIIIIIIIHFIIIIIIIIIIIIIIIIIIIIIIIIIIIIIIIIIIIIIIIIIIIIIIIIIIIIIIIIIIIIIIIIIIIIIIIIIIIIIIIIIIIIIIIIIIIIIIIIDDDDD
@HISEQ:969:HM2KJBCX2:2:1101:10519:7557 2:N:0:ACTATGCA
ACACCGCACAATCCCAACTATCCCTATTAATCATTACGGTGATCCTAGAAACCAACAAAATAGAACCATGCCGTCCTATTTCATTATTCCATGCTAATATATTCAGGCGATAGCCTGCTTTAAGCACTCTAATTTTTTCAAGGTAACAGTCCTGCTTCCCCGGCGCACCAAATTAATGGCATGCTGGTTATTCAGAAGGTAGGAATCCATCACGCCAGTACAGACCCAAAAGCCCGACCGACGGATGAACCCCGAAATTCAACTACGAGCTTTTTAACTGCAACAACTTTAATATACGCTATTGGAGCTGGAATTACCGCGGCTGCTGGCACCAGACTTGCCCTCCAA
+
@D@DDCH<DFHHEGHHIIIIIHIHHIEHIHICGHGGHG=DGEHCGHEFGHHHHHIHF?EHEHHHHH1<F1CHDH/FGHIFHEHHIIIIIDEHFEHHGH@HHHHHIG@EEIHIIIIIHHIBEHFCCHFHGHHHHIHHGHHHHGFA/HHHHHDHIIHHGGIIHHIHCHHHFHHHIHHHHHHHHEGHHEIGHHHEIIIIIHIHEHHIHHHIIHHEIIIIHHII;HHIIIIIIHHGHHHIIIIIIHHCHEFIHHHHCHIIHHFGCGIHHHIIIIIIHHHIIIIIIHHHF@HHFIHFIIHHIIIIIIHIIIIIIIIHIIIIIIHIIIIIIIIIHGIIIIIIGIIHHHEDDDAD
@HISEQ:969:HM2KJBCX2:2:1101:14145:8202 2:N:0:ACTATGCA
ACACCGCACAATCCCAACTATCCCTATTAATCATTACTTCAGTCCGCAAACACCAACAAAATAGAACCAAAGTCCTAACTTATTATTCCATGCTAATGTATTCATAGCCTGCAACGCCTGCTTTAAACACTCTAATTTTTTCAAAGTAAACGATCTAGTGCGCTGGTACCGGCTCAGTGAAGAGTAGCACCAGTGTCGCTAGAAGGATGGCTTGGCCAAGCCGGCACTCACACACGTCACCGTGGCGGGCCGGCTGCACCACACCAGAAATCCAACTACGAGCTTTTTAACTGCAGCAACTTTAATATACGCTATTGGAGCTGGAATTACCGCGGCTGCTGGCACCAGACTTGCCCTCCAA
+
DDCDDGHIHHIIFHHIIIIIIIIIGIIIIIIIIHIIIIIIIIIIGHIIIIIIHIIIIHHIHHHHIIHIHIIGGHIIIIIEHIIHHIHFEHGE?GHHIHIIGDFHIIIIIHEIIIIIIIIHIHIIIIIIIIIIIIIHHIIIHIIHIIHIHIIIIIIIIIIHIIIIIIIIIIHIHGIIIIIIIIIIIIIIIIIIIIIIIIIIIIIIIIIIIIIIHIIIHIHIIIHIIIIIIIIIIIIIIIHHIIIIIIIIIIIIIIIIHHHDIIIIIIIIIHHIIIIIIHIIIIIIIIIIIIIIIIIIIIIIIIIIIIIIIIIIIIIIIIIIIIIIIIIIIIIIIIIIIIIIIIIGIIIIHIIIIIIIDDDDD
@HISEQ:969:HM2KJBCX2:2:1101:18923:8027 2:N:0:ACTATGCA
ACACCGCACAATCCCAACTATCCCTATTAATCATTACGGTGATCCTAGAAACCAACGAAATAGAATCAGTCCGTCCTATTTCATTATTCCATGCTAATGTATTCAGACGATAGTCTGCTTTAAACACTCTAATTTTTTCAAAGTAACAGTCCTGATTTCCCATCACACCAAATAAATGGCATGAAAGTTCCTCAGAAGGTAGAGATCCATCTCACCAGTACAGACAATTAAGCCTGACCAATGGGTAGACCCCGAAGTTCAACTACGAGCTTTTTAACTGCAACAACTTTAATATACGCTATTGGAGCTGGAATTACCGCGGCTGCTGGCACCAGACTTGCCCTCCAA
+
DDDDDGIIIIIIIIIIIIIIIIHIIIHIHHHIIIIHIGIIIIIIHHHIIHIIFHHIIIIIIGIIIHIHIHIIIIGHGEHHHHIIIHHHHG@GFHHIHHHHIHGIIHCHIIHHHFHIHHHHIHIHIIIIIHIHHHHHGHHIHHIHIIHHGFIIHHEHIHIHFHHHHHHEHHHGHHEHIHHHGIIIIHIIHEIIIIIHIIHIIIHIIIIIHIIIIIIIIIIIIIIHIHFHHIIIIHHHIIIIIIHHHGCIIGIIIIHIHHHIIIIIIIIIIIIIIIIIHGIIIHHIIHHHHIIIIIIHHHHHIIIIIHIIIIIIIIIIIIHIIIIIIIIIIIIIIIIIIIIIIIIDDDDD
@HISEQ:969:HM2KJBCX2:2:1101:9952:8267 2:N:0:ACTATGCA
ACACCGCACAATCCCAACTATCCCTATTAATCATTACGTCAATCCTAGAAACCAACAAAATAGGATCGAACGTCCTATTTCATTATTCCATGCTAATGTATTCAAGCGTTAGCCTGCTTTAAACACTCTAATTTTTTCAAAGTAACAGTCCTGTTTCCCTGCAACACCAAATTAATGACATTACAGTTCTTCAAGAAGGAGGAATCAGTAAAGCCAGTACATACCATAGGCACGACCAACCTACTGACCCCGAAATTCAACTACGAGCTTTTTAACTGCAACAACTTTAATATACGCTATTGGAGCTGGAATTACCGCGGCTGCTGGCACCAGACTTGCCCTCCAA
+
DDDDDIIHIHHIIIIIIHIIIIIIIIIIIIIIIIIIIIIIIIIIIIGHIIIIIIHIIIIIIIIGHIIIIHIIHHHHHIIIIIIIGIIHGIIIHIIIIIIIIIIIIIIHIIIIIIIHIHHIIIIIIIIIIIHIIIGIIIHHIIIIIIIIIIIIIHIIIIIIIIIIIIIIIIHIIIIIIIIIIIIIIIIIIIIIIIIIIIIIIIIIHIIIIIIIIIIIIIIIIIIHIIIIIIIIIIIIIIIIIIIIHIIIIIIIIIIIIIIIIIIIIIIIIIIIIIIIIIIIIIIIIIIIIIIIIIIIIIIIIIIIIIIIIIIIIIIIIIIIIIIIIIIIIIIIIIIGIIIIIDDDDD
@HISEQ:969:HM2KJBCX2:2:1101:1573:8979 2:N:0:ACTATGCA
ACACCGCACAATCCCAACTATCCCTATTAATCATTACGGTGATCCTAGAAACCAACGAAATAGAATCAGTCCGTCCTATTTCATTATTCCATGCTAATGTATTCAGACGATAGTCTGCTTTAAACACTCTAATTTTTTCAAAGTAACAGTCCTGATTTCCCATCACACCAAATAAATGGCATGAAAGTTCCTCAGAAGGTAGAGATCCATCTCACCGGTGCAGACAATTAAGCCTGACCAATGGGTAGACCCCGAGGTTCAACTACGAGCTTTTTAACTGCAACAACTTTAATATACGCTATTGGAGCTGGAATTACCGCGGCTGCTGGCACCAGACTTGCCCTCCAA
+
DDDDDHGIIIIIIIIIIIIIIIIIIIIIIIIIIIIIIIIIIIIIHIHIHIIIIIIIIIIIIIIHGHIIIIHIIHHIIIIIIIIIEHHIIIIIIHHHIHIIIIIHHHIIIIIIIIIHIIEHIHHIIIIIIIIIIIIHHIIIIIIIIIIIIIIIIIIHHHIIIIIIIIIHIIIIIHIIIIIIIIIHIIIIIIIIIIIIIIIIIIIIIIIIIIIIIIIIHIIIIIIIIIIIIIIIIIIIIIIIIIIHIHFIIIIIIIIIIHIIIIIIIIIIIIIIIIIIIIIIIIIIIIIIIIIIIIIIIIIIIIIIIIIIIIIIIIIIIIIIIIIIIIIIIIIIIIIIIIIIIIIDDDDD
@HISEQ:969:HM2KJBCX2:2:1101:9630:8961 2:N:0:ACTATGCA
ACACCGCACAATCCCAACTATCCCTATTAATCATTACGGTGATCCTAGAAACCAACAAAATAGAACCATGCCGTCCTATTTTATTATTCCATGCTAATCTATTCAAGCACAAGCCTGCTTTAAGCACTCTAATTTTTTCAAGGTAATAGCTCTGCTTCCCCAACGCACTAACTTAATAGCATGCTGGTTATTCAAAAGGTAGGAATTCATCAGGCCAGTGCGGACAGTGAAGCCCGACCAACCGACAAACTCCGAAATTCAACTACGAGCTTTTTAACTGCAACAACTTTAATATACGCTATTGGAGCTGGAATTACCGCGGCTGCTGGCACCAGACCTTGCCCTCCAA
+
DDDDDIIIIIIIIIIIIIIIIIIIIIIIIIIIIIIIIIIIIIIIIIIIIIIIIIIIIIIHIHHHHIIIIHIHGHIIIIIIIIIIIIIHHIIIIIIIIIIIIHIIIHHHIIIIIHIIIIIIIIHIIIIIIIIIIIIIIIIIIIIIIIHIIIIIIIIIIIIIIHGGIIIIIIIIIIIIIIIIIIIIIIIIIHHHIIIIIIIIIIIIIIIIIIHIIIHIIIIIIHIIIIIIIHIIIIIIIIIIIIIIIHHHIIIIIIIIIIIIIIIIIIIIIIIIIIIIIIIIIIIIIIIIIIIIIIIHIIIIIIIIIIIIIIIIIIIIIIIIIIIIIIIIIIIIIIIIIIIIIIIIDDDDD
@HISEQ:969:HM2KJBCX2:2:1101:9831:8659 2:N:0:ACTATGCA
ACACCGCACAATCCCAACTATCCCTATTAATCATTACGTCAACCCTAGAAACCAACAAAATAGGATCAAACGTCCTATTTTATTATTCCATGCTAATGTATTCAAGCGTTAGCCTGCTTTAAACACTCTAATTTTTTCAAAGTAACAGTCCTGTTTCCCCGCAACACCAAATTAATGGCATCACGGTTCTTCAAGAAGGAGGAATCAGCAAGGCCAGTTCATACCGGTGGCACGACCAACCTGCTGACCCCGAAATTCAACTACGAGCTTTTTAACTGCAACAACTTTAATATACGCTATTGGAGCTGGAATTACCGCGGCTGCTGGCACCAGACTTGCCCTCCAA
+
DDDDDIIIIIIIIIIIIIIIIIIIIIIIIIIIIIIIIIIIIHIIHIIHHIIIIIIIIIIIIIIHHEHIIHHIIHHIIIIGIIIIIIIIIIIIIIIHIIIIHIHHIIIIIIIIIIHIIIIIIIIIIIIIIIHIIIIIIHHIIIIIIIIIHHIIIIIIIIHIIIIIIIHIIIIIHIIIIIIIIHIIIIIIIIIIIIIIIIIHIIIIIIIIIIIIIIIIIIIIIIIIIIIIIIHIIIIIIHHIIIIHGIHIHIIIIIIIIIIIIIIIIIIIIIIIIIIIIIIIIIIIIIIIIIIIIIIIIIIIIIIIIIIIIIIIIIIIIIIIIIHIIIIIIIIIIHIHHIGIIDDDDD
@HISEQ:969:HM2KJBCX2:2:1101:7729:10274 2:N:0:ACTATGCA
ACACCGCACAATCCCAACTATCCCTATTAATCATTACGTGGTCCTAAAACCAACAAAATAGAACACCGTCCTATTTTATTATTCCATGCTAATGTATTCAAGCAAAAATGCCCGCTTTAAACACTCTAATTTTTTCAAAGTAAAGGTCCTAGTTCATTGAAACACCCAATAAAGAAGCATCCCAATTCACCAGAAGGTAAGAAATTGGCTACACACCGATTCATGCCCCTAAAAGCACGACCAATATATCCCAATCCCGAAATTCAACTACGAGCTTTTTAACCGCAACAACACTAATATACGCCATCGGAGCTGGAATTACTGCGGCTGCTAACACCAGACTTGCCCTCCAA
+
DDDDDIIIIIIHIHIGIHIIIIIIIIIIIIIIIIIIIIIIIIGIIIHIIIIIIIIIHEHHHHHIIIIIHDHHIIHIIIIIIIIIGEHIIIIIHHHEHHHHIHHIIHIHIIIIIIIHHIIHHHIIIIIIIIIIHHIIIIIIIIIIIIIIIIIIIIIIIHIGIIIIIIIIIIHIIIHHIHIHIIHIHHHIIIIIHHIIHIIIIIIIIIIIIIIIIIIIIIIIIIIIIIIIIIIIIIIIIIIIII?IIIIHGHHDGIHIIIIIIIHHIGIIIHHIHIIIIIIIIIIIIIIIIIIIIIIIIHHFEIHH=HEIIIIIIIIIIIIIIIIIIIIIIIIIIIHHIIIIIIIIIIIIDDDDD
@HISEQ:969:HM2KJBCX2:2:1101:9800:10280 2:N:0:ACTATGCA
ACACCGCACAATCCCAACTATCCCTATTAATCATTACGTCGATCCTAGAAACCAACAAAATAGAATCAAACGTCCTATTTCATTATTCCATGCTAATGTATTCAAGCGCGAGCCTGCTTTAAACACTCTAATTTTTTCAAAGTAACAGTCCTGATTCCCCACGACACCAAATTAATGACATCGTGGGTAGGAATCAATTTGACCAGTACGTACCGAGGCACGACCGACCAACAGATCCCGAAATTCAACTACGAGCTTTTTAACTGCAACAACTTTAATATACGCTATTGGAGCTGGAATTACCGCGGCTGCTGGCACCAGACTTGCCCTCCAA
+
DBBDBHD<EH@GDHHFFHHEHHIIHHHCHEGHIIHCG?<DCHHHEHHFCHHIIFEHIGEHHHHC@C@EHHF@FEEDGHHIHH1CGGG1EHIHFHHFIIHGHHHGHHHIIHHHHHIHI6HHHHHHEHHFHIIIIHEEGF@IHIIIIHIHHGCHIHDHHHHEHHHIIIHIHEHHGHEHHGCEGGHFIIHIIHHHHFHHIIHG@CGIHHCHEIHIHHIIHHEEIHHHHHEHIHHHHIHCE8IHCFH@H@IHGIIIIIIIIIIHIIHIIHIIIIIIHIGHHIIIGIIIHHHHHIIIIHIIIHIIHHIHIHIIIIIIIIHHHIIHHEHHIHIIIDD@DD
@HISEQ:969:HM2KJBCX2:2:1101:6233:11078 2:N:0:ACTATGCA
ACACCGCACAATCCCAACTATCCCTATTAATCATTACGGTGGTCCTAGAAACCAACAAAATAGAATCAGTCCGTCCTATTTCATTATTCCATGCTAATGTATTCAGACGTTAGCCTGCTTTAAACACTCTAAATTTTTCAAAGTAACAGTCCTGATTTCCCATCACACCAAATAAATGGCATGAAAGTTCCTCAGAAGGTAGAGATTCATCTCACCAGTACAGACAATTAAGCCTGACCAATGGGTAAACCCCGAAGTTCAACTACGAGCTTTTTAACTGCAACAACTTTAATATACGCTATTGGAGCTGGAATTACCGCGGCTGCTGGCACCAGACTTGCCCTCCAA
+
CDDDDIIIIHEHHHHIIHIIIIIIIHIIHIIIIIIGIIHIIIIIIIHIIIIHIHIIHIIIIFHHHIIIIIIGIHIIIEHHHEHHIIIIIIIIIIIIIIHHIIIIIIIIIIIIIIIIIIIIIIIIIIIHIIIIIIIHHIIIHIIIIIIIIIIIIIIIIIHIIIIIIIIIIIIIIIIIHIIIHIHIG?IIIIIIIIIIIIIIIHIIIIIIIIIIIIIIIIIIIIIIIIIIIIIIIIIIIIIIIIIIIHIIIIIIIIIIIIIIIHIIIIIIIIIIIIIIIIIIIIIIIIIIIIIIIIIIIIIIIIIIIIIIIIIIIIIIIIIIIIIIIIIIIIIIIIIIIIIIIIIDDDDD
@HISEQ:969:HM2KJBCX2:2:1101:11214:10934 2:N:0:ACTATGCA
ACACCGCACAATCCCAACTATCCCTATTAATCATTACGTCAATCCTAGAAACCAACAAAATAGGATCGAACGTCCTATTTCATTATTCCATGCTAATGTATTCAAGCGTTAGCTTGCTTTAAACACTCTAATTTTTTCAAAGTAACAGTCCAAATTCCCCGCAACACCAAATTAATGGCATTACGGATCATCAGGAAGGAGGAATCAGTGAGACCAGTACATACCAGAGGCATGACCAATCTACTAACCCCGAAATTCAACTACGAGCTTTTTAATTGCAACAACTTTAATATACGCTATTGGAGCTGGAATTACCGCGGCTGCTGGCACCAGACTTGCCCTCCAA
+
DDDDDIIIIHGHHEHIIIIIIIIIIIIIIIIIIIIIIIIIIIIIIHHHIHIIIIIIIIIIIIIIGIIIIIEIHHIIIIHHHIIIGIIEHHHIIIIIIIIIIIIIIIIIIIIIIIIIIIIIIIIIIIIIIIIIIIHIIHIIIIIIIIHIIIHIIIIIIIHHIIIIHHHIIIIIIIIIIIIIIIIIIIIIIIIIIIIIIIIIIIIIIIIIIIIIIIIIIIIIIIIIIIIIIIIIIIIIIIIIIIIHHHHIHIIIIIIIIIIIIIIIIIIIIIIIIIIIIIIIIIIIIIIIIIIIIIIIHIIIIIIIIIIIIIIIIIIIIIIIIIIIIHHIIIIIIIIIIIIIIDDDDD
@HISEQ:969:HM2KJBCX2:2:1101:11399:10752 2:N:0:ACTATGCA
ACACCGCACAATCCCAACTATCCCTATTAATCATTACGTCAATCCTAGAAACCAACAAAATAGAATCAAACGTCCTATTTCATTATTCCATGCTAATGTATTCAAGCGTAAGCCTGCTTTAAACACTCTAATTTTTTCAAAGTAACAGTCCTGATTCCCCACGACACCAAATTAATGACATCGCGGTTCTTCAGAAGGTAGGAACCGATAATGCCAGTGCGTACCGAGGCACGACCAACAATTCGATCCCGAAATTCAACTACGAGCTTTTTAACTGCAACAACTTTAATATACGCTATTGGAGCTGGAATTACCGCGGCTGCTGGCACCAGACTTGCCCTCCAA
+
DDDDDHIIIIHIIHHIIIIIIIIIIIIHIIIIIIIIIIIIIIIIIIIIHIIIIIIIIHHIIIHHHIIIIIIHEHIHIIIIIHIIIIIIIIIHGFHHIIIIIIIIIIIIIIIHHIIIIIIIIIIIIIIIIIIIIIIIIIIIHIIIIIIIIIIIHIIIHHIIHIIIIIIIIIIIIIIHHIIHIIIIIIIIHIIIIIIHIIIIIIIHIIIIIIIIIIIIIIIIIIIIIIIIIIHIIIIIHHIIHHGDIIIIIIIIIIIIHHIIIHIHHIIIIIIIIHIIIIIIIIIIIIIIIIIHIIIIIIIIIIIIIIIIIIIIIIIIIIIIIIIIIIIIIIIIHIIIIIIIDDDDD
@HISEQ:969:HM2KJBCX2:2:1101:6343:11560 2:N:0:ACTATGCA
ACACCGCACAATCCCAACTATCCCTATTAATCATTACATCGATCCTAGAAACCAACAAAATAGAATGCGATGTCCTATTTCATTATTCCATGCTAATGTATTCAAGCGTGAGCCTGCTTTAAACACTCTAATTTTTTCAAGGTAACAGTCCTAATTCCCTATAACATCAAATAAATGACATTATAGTTCTTTAGAAGGTGAGAACCAATAAAATCAGTACATACCAAGGCATGACCAACTAATTGATCCCGAAGTTCAACTACGAGCTTTTTAACTGCAACAACTTTAATATACGCTATTGGAGCTGGAATTACCGCGGCTGCTGGCACCAGACTTGCCCTCCAA
+
DDDDDIIHIFGHHHIIIIIIIIIIIIIIIIIIIIIIIIIIIIIIIIIIIIIIIIHIIHIIIHIIHIIIIHIHHHHHIIIIIIIIIIIHHIIIIIIIIIIIIIIIIIIIIIIIIIIGHHHIIIIIIIIIIIIIIIIIIIIIIIIIIIIHHHHIIIIIIIIHIIIIIIIIIIIIIIIIIIIIIIIIIIIIIIIIIIIIIIHIIIIIIIIIIIIIIIIIIIIIIIIIIIIIIIIIIIIIIIIIIIIHIIIIIIIIIIIIIIIIIIIIIIIIIIIIIIIIIIIIIIIIIIIIIIIIIIIIIIIIIIIIIIIIIIIIIIIIIIIIIIIIIIIIIIIIIIIIIIIIDDDDD
@HISEQ:969:HM2KJBCX2:2:1101:19307:10739 2:N:0:ACTATGCA
ACACCGCACAATCCCAACTATCCCTATTAATCATTACGTCAATCCTAGAAACCAACAAAATAGGATCAACGTCCTATTTCGTTATTCCATGCTAATGTATTCAAGCGTGAGCCTGCTTTAAACACTCTAATTTTTTCAAAGTAACAGTCCTGATTCCCCATGACACCAAATTAATGACATCATGGTTCGTCAGAAGGTAGGAATCAATAATACCAGTACGTACAATAGCACGACCAATAAATTGATCCCGAAATTCAACTACGAGCTTTTTAACTGCAACAACTTTAATATACGCTATTGGAGCTGGAATTACCGCGGCTGCTGGCACCAGACTTGCCCTCCAA
+
DDDDDIIIIHHIGGHIIIIIIIIHIIIIIIHHIIIEHHIHIIIHIIIIGIIIIIIIIIIIICFHHIIIIHHEHGFHIIHHHHHIHFHIGHF@@GIHIIHIIIHIHIHHHIHGIHIHEHIIIIHHIIIIIIIIHIIIIIIIHHIIIIHHHHGHIIHIIIHHHHIIIIIIIHHHHIIIIIIIIIIIIIIIIIIIIIIIIIIIIIHGEIHIIIHIIIIIIHHIIIIIIIHIIIIIIIHHIIIIHHGIIIIIIGIIIHHIIIIIIIIIIIIIIIIIIIIIIIIIIHIHHHHIIIHIIIIIIHIIIIIIHHEIIIIIIIIIHIIHHHIIIIIIIIIIIIIIIIIDDDDD
@HISEQ:969:HM2KJBCX2:2:1101:17585:11624 2:N:0:ACTATGCA
ACACCGCACAATCCCAACTATCCCTATTAATCATTACGTCGATCCTAGAAACCAACAAAATAGAATCAAACGTCCTATTTCATTATTCCATGCTAATGTATTCAAGCGTGCGCCTGCTTTAAACACTCTAATTTTTTCAAAGTAACAGTCCTGATTCCCCACGACACCAAATTAATGACATCGCGGTTCTTCAGAAGGTAGGAACCAATAATGCCAGTACGTACCGAAGCACGACCAACAATTCGATCCCGAAATTCAACTACGAGCTTTTTAACTGCAACAACTTTAATATACGCTATTGGAGCTGGAATTACCGCGGCTGCTGGCACCAGACTTGCCCTCCAA
+
DDDDDIIIIIIIIIIIIIIIIIIIIIIIIIIIIIIIHHIIHIIIIIIIHHIIIIIIIHIIIHHIIIIIIIIIHGHIIIIIIIIIGIIIHIIHIHIIIIIIIHHIIIHHIIIIIIIIIIIIIIIIIIIIIIIIIIIHIIIIIIIIIHIIIIIIIIIIIIIIIIIIIIIIIIIIIIIIIIIIIIIHIIIIIIIIIIIIIIIIIIIIIIIIIIIIIIIIIIIIIIIIIIIIIIIIIIIIHIIIIHGEIIIIIIIIIIIIIIIIIIIIIIIIIIIIIIIIIIIIIIIIIIIIIIIIIIIIIIIIIIIIIIIIIIIIIIIIIIIIIIIIIIIIIIIIIIIIIIIIDDDDD
@HISEQ:969:HM2KJBCX2:2:1101:12965:12441 2:N:0:ACTATGCA
ACACCGCACAATCCCAACTATCCCTATTAATCATTACTCATTTCCCCAAAAACCAACAAAATTCGAGATACGAGTCCTAAATTATTATTCCATGCTAATGTATTCATAACTTTCAGCCTGCTTTAAACACTCTAATTTTTTCAAAGTAAAGGTCCTGGATTGCGAACCCAACCCAGTAAAGGGCAGGAACGTTCTCCAGGAAGATGGTAAGCGCGCATCGGCACTCACACACGATACCGTGGCGGGCCAAGCGCACTATACCAGAAATCCAACTACGAGCTTTTTAACTGCAACAACTTTAATATACGCTATTGGAGCTGGAATTACCGCGGCTGCTGGCACCAGACTTGCCCTCCAA
+
DDADDCDHIDHIIHCGCHCDFHHHHHIIGEHHECHCHHIIIHHHHHHHIC1GEHHHIHEHHEEHGHHEGHG1DC<<CFEFHHHHIIHE?ECHH1F?HEGHH111CC@GE11FHHH?HHGIHHCHFGHC@BFHHHHHIH@EHHHHCHIHHHFE<EHFCEIHEC@EDHHHE=CHHGIIHHHHHIIHGHIIIIHE@HHF?G@GIHHCHHHHHCHDIHHHDCHHEHH?EHAIIHGEEHEEDCHGIIIHHHGIHE<EG<F?GHEEHEEFEIHIIIGIFGHHEEHIHIIHIHIIHIIHEHEHFFHHHGEHHIIIHHHIIHHIHHHFHEFGHIHHHHHIIHIIIIFHGHHIIHHEHFHEH@D@<@
@HISEQ:969:HM2KJBCX2:2:1101:14858:12257 2:N:0:ACTATGCA
ACACCGCACAATCCCAACTATCCCTATTAATCATTACATCGATCCTAGAAACCAACAAAATAGAATCGGATGTCCTATTTCATTATTCCATGCTAATGTATTCAAGCGTGAGCCTGCTTTAAACACTCTAATTTTTTCAAGGTAACAGTCCTAATTCCCCGTGACACCAAATTAATGGCATTACGGTTCTTTAGAAGGTGAGAAATCAATAATATCAGTACATACCAACGGCATGACCGAAACATTGATCCCGAAATTCAACTACGAGCTTTTTAACCGCAGCAACTTTAATATACGCTATTGGAGCTGGAATTACCGCAATGGCTGCCAACACCAGACTTGCCCTCCAA
+
BADDDHIIIEGHHDGHHHHIIIIIIIIIIIIIHIIIIIIIIIIIIIIIIIIIGIIIIIGIFIHIIIHHHIH<GFHIIGIHEHIIIIIIHIIGHGHFHEHHHFIHHHIHIIIIIHIGIHHIIIIIIIHHIIIIIIHHHIIIIHIIIIIIIHIHHHHFHHHIIIIIIIIIIIIHHIIIIIIIIIIIIIIIHHIIIIIIIIIHIIIIIIIIIIIIIIIHGIIIIIIIIIIIIIIIIIIIIIIIIIIIHIGHGIIIIIIIHIIIIIIIIHIGIIIIIIIIIIIIIIIIIIIIIIIIIIIIIIIIIIIIIIIIIIIIGIIIIIIIIIIIIIIIIIIIHIIIIIIIIHIIIDDDDD
@HISEQ:969:HM2KJBCX2:2:1101:19776:12514 2:N:0:ACTATGCA
ACACCGCACAATCCCAACTATCCCTATTAATCATTACGGTGATTTAGAAACCAACAAAACAGGACCACCGTCCTATTTTATTATTCCATGCTAATGTATTCAGACGTAAGCCTGCTTTGAAAACTCTAATTTTTTCAAGGTAAAGGTCCTGGTTTCCCACCACGCTAAATTAATAACATGATGGTTCCCCAGAAGGTAGAAATTCCACACGCCAGTACAGACAATTGCCCGACCAACGGTAGAACCCCGAAATTCAACTACGAGCTTTTTAACTGCAACAACTTTAATATACGCTATTGGAGCTGGAATTACCGCGGCTGCTGGCACCAGACTTGCCCTCCAA
+
DDDDDCHGHI?F1FHHCHIHHCE<CGHHIIGC?GH@GEHHHE?1DF1FHEEHGEGHI?HGHH?@GH1FHIHFDCHHFHHH?GHHIE1CFEEEHHHHHHHH@C@HHFHHHIIHH@CHIHHGH%H@FHGGFHGHIIHHFIHHHHGEHHGFIHHBGEGI1E<DHHIHHF@EDEHIIIHHHCIHGDCHDD@/CEHHC8F?@HGHGDHHGIHFCHFEGIHHHGCGGHHEIHDFHHHEFEHAIHHFGFHCIIHHHHHCEHECIIHIHIIHFIIIIIIIIIIHIHHHFEHCHFHHCEDHFFHHHHHHHHFCIHGHEHHD?IIIIIHHHHHECIIHHEEH@CHHIGDDD@B
@HISEQ:969:HM2KJBCX2:2:1101:3397:13331 2:N:0:ACTATGCA
ACACCGCACAATCCCAACTATCCCTATTAATCATTACGTCAATCCTAGAAACCAACAAAATAGGATCGAACGTCCTATTTCATTATTCCATGCTAATGTATTCAAGCGTTAGCTTGCTTTAAACACTCTAATTTTTTCAAAGTAACAGTCCAAATTCCCCAAAACACCAAATTAATGGCATTAAGGTTCATCAGGAAGGAGGAATCAGTGAGACCAGTACATACCAGAGGCATGACCAACCTACTAACCCCGAAATTCAACTACGAGCTTTTTAACTGCAACAACTTTAATATACGCTATTGGAGCTGGAATTACCGCGGCTGCTGGCACCAGACTTGCCCTCCAA
+
DDDDBHIHGEHHCFHCHHHHHIGHIHIIIHHIIIIIIIIHIIIIIIIIIIIIHIIIIIHIIIIIHIFCCGGHFFHHGHHD@HGHHIG@GGHGHHHIIIIIIIHIHEIIIHGIIIHHHHIHHIIHIIIIHHIIIIHHHHHIIIIIIIIHHHHEFHHHHIGIHGHIEEGHIIIIHHHEIHHHCHIIIHGIHGHEHIIIIIIIIIIHEIIFHIGIIGIIIIIIIIIIIIIIIIIIIIIIIIHIIHHHFHDIIIIIIIIHHIIIIHEHH?IIIIIIIIIIIIIHHIIHIIIHIIIIIHIIIIIIIIIIIIIIIIIIIIIIIIIIIIIIIIIIIIIIIIIIIIIIHDADDD
@HISEQ:969:HM2KJBCX2:2:1101:3255:13413 2:N:0:ACTATGCA
ACACCGCACAATCCCAACTACCCTATTAATCATTACGGCGGTCCTAGAAACCAACAAAATAGAACCGCACGTCCTATTCTATTATTCCATGCTAATGTATCCGAGCAAAGGCCTGCTTTGAACACTCTAATTTTTTCAAAGTAAAAGTCCTGGTTCCCCGACACGGCCAGTGAAGGCCATGCGGCTCCCCAGAAGGAAAGGCCCGGCCGGACCAGTGCACGCGGTGAGGCGGACCGGCCAGCCAGGCCCAAGGTTCAACTACGAGCTTTTTAACTGCAACAACTTTAATATACGCTATTGGAGCTGGAATTACCGCGGCTGCTGGCACCAGACTTGCCCTCCAA
+
DDDDDIIIIIIIIIIIIIIIIIIIIIIIIIIIIIIIIIIHIIIIIIIIIIIIIIIIIIIIGHIIIIHIIHIHHIIHHIHHIIIIIIIIHHIHIIIIIIIIIIIIIIIIIIIIIIIIIIIIIHIIHIIIIIIIIIIHIIIIIIIIIIIIIIIHHHIIIIIIIIIIIIIIIIIIIIIIIHIIIIIIIIIIIIIIIIIIIIIIIIIIIIIIIIIIIIIIIIIIIIIIIIIIIIIIIIIIIIIIIIHIIIIIIIIIIIIIIIIIIIIIIIIIIIIIIIIIIIIIIIIIIIIIIIIHIIIIIIIIIIIIIIIIIIIIIIIIIIIIIIIIIIIIIIIIIIIIIIIDDDDD
@HISEQ:969:HM2KJBCX2:2:1101:17418:13001 2:N:0:ACTATGCA
ACACCGCACAATCCCAACTATCCCTATTAATCATTACGGTGATCCTAGAAACCAACAAAATAGAACCATGCCGTCCTATTCTATTATTCCATGCTAATGTATTCGAGCAAAAATGCCTGCTTTAAACACTCTAATTTTTTCAAGGTAAAGGTCCTGGATCCGCAAGACACCCAATAAAGGACATCAAGTTTCTCCAGAAGGTGAGAAATCAACAGTAACAGTTCATACCCCTTAAGGCATGACCATCACGTCAATCCCGAAATTCAACTACGAGCTTTTTAACTGCAACAACTTTAATATACGCTATTGGAGCTGGAATTACCGCGGCTGCTGGCACCAGACTTGCCCTCCAA
+
@D@D@H/?FHHHIGHGIIIII1C@HHIIIHHFHIIGHEHHHIHHEHHHFHIIIIIIGHHIHHD@GHIIIIGFHHGHIHIHEHHCEHHHHIIIIIH?C?1CG@<E@@CGHHIHHHIHHHIGHIHHHHHHIIFHHHIGHIIHGEHEHIHHHE@IIHHFHHFHIHGIIIHHHFHHHFIIIHHHHHHHGHH2HH@HFEIIIGIIHDHHHHIIIIIIIIIHIHHIHHIIIII<IHIIIIIIHIHIHIHHIH<IHHCDIHCIHHHIHHHHIIIIIHHHHH=FIIIIHEHHEFHHIHIIIH?IHIHHDHHIIHFHHHFHHIIIHHIHHHE<HIHEHEFIIHHHHHHHHHHHIIIHBADD@
@HISEQ:969:HM2KJBCX2:2:1101:15400:13889 2:N:0:ACTATGCA
ACACCGCACAATCCCAACTATCCCTATTAATCATTACGTCAATCCTAGAAACCAACAAAATAGGATCAAGCGTCCTATTTCATTATTCCATGCTAATGTATTCAAGCCTTAGCCTGCTATAAACACTCTAATTTTTTCAAAGTAACAGTCCTGATTTCCTGCAACACCAAATTAATGACATTACAGTTCGTCAAGAGGGAGGAATCAGTGAGACCAGTACATACCAGAGGCATGACCAACCTACTAACCCCGAAATTCAACTACGAGCTTTTTAACTGCAACAACTTTAATATACGCTATTGGAGCTGGAATTACCGCGGCTGCTGGCACCAGACTTGCCCT
+
<@<@<CC<CHIH1EE@CEGH?1<C@FGHEF?DHH?FHEG@E@H?CG<DGFH1CFGHE?F?HE1<GCCH@1<0<0CE<FC@@FHH?C@1<@G@11<DGHHHF<HHFDGCEHHIE8</DFFCHHHC9<<B<BFHG?EH6HGF8<C<<DGHHE<CEEFH1<@@F<1<1<<DEHGEGHEHIIHFHFH/F5<<DC@CIGHGD<1C<1D11HC<1:=?G@CC<<1CFGCCEHD11HEHH?HCC<F<<@GE=DADHHHC<1<1<GC<E<<CD1<0@G??<<11@CECHHG@D1H?F<?C0C<111HEGCGCGC<D1HF??EDDHHHEC<GD1FEHH@FIHGG<<D0<@D
@HISEQ:969:HM2KJBCX2:2:1101:21189:13678 2:N:0:ACTATGCA
ACACCGCACAATCCCAACTATCCCTATTAATCATTACGTGGTCCTAAAACCAACAAAATAGAACCATCGTCCTATTTTATTATTCCATGCTAATGTATTCAAGCAAAAATGCCCGCTTTAAACACTATATTTTTTTCAAAGTAAAAGTCCTAGTTCATTGAAACACCCAAGAGCATCCCAATTCACCAGAAGGTAAGAAATTGGCTACACACCGATTCATGCCCCTAAAGGCATGACCAATATATCCCAATCCCGAAATTCAACTACGAGCTTTTTAACCGCAACAACACTAATATACGCTATTGGAGCTGGAATTACCGCGGCTGCTAACACCAGACTTGCCCTCCAA
+
B@BD@C<CEHHFEHHEHEHH@FHEEE@GFH11D<CFCE@FFCGHGEEHHHDHCCEHCH?GECEH1D11C<100<1<<1C1FH11<E@D@1F<G1@1D1D3CHEHHFHHHHCHHHEIEEFCGGCIHFFFCC@E?EEFHHH?G@?GHHGCHAFDG6@@?GHFHEG9HHIHHCFFEDFFHHCCGECGDIIIIHEEHIIHIIIHECFFIHFGCEGHHHGFGGCHHIIIIHHHCHIIHH<HIHHCGAEHEGGAFHDIIHEG?HEEEHEHHDHFHCIIIHHHCCHIFGCFHHFGFHEEFHEGIHHFHHHGHIHIHIIIIHIIHDGIIHIIIIIHGHFDHFFHFIIIIIIIDDDDD
@HISEQ:969:HM2KJBCX2:2:1101:6178:14209 2:N:0:ACTATGCA
ACACCGCACAATCCCAACTATCCCTATTAATCATTACGTCAATCCTAGAAACCAACAAAATAGGATCGAACGTCCTATTTCATTATTCCATGCTAATGTATTCAGGCGTTAGCCTGCTTTAAACACTCTAATTTTTTCAAAGTAACAGTCCAGATTCCCTGCAACACCAAATTAATGGCATTACAGTTCATCAGGAAGGAGGAATCAGTGAAACCAGTACATACCAGTGGCATGACCAACCTACTGACCCCGAAATTCAACTACGAGCTTTTTAACTGCAACAACTTTAATATACGCTATTGGAGCTGGAATTACCGCGGCTGCTGGCACCAGACTTGCCCTCCAA
+
DDDDDIIIIHGHHIIIIIIIIIIIIIIIIHIIIIIGHIIIIIIIIIIIIIIIIIEHHHIHIIIHHIIIIIIIIIIIIIIIIIIIIIIIHHHCFHHIIHHHIHIIIIGHHIIHHHHHHHIIIIIIIIIIIIIIIIHGIIIIIIIIIIIIIIIIIIHHIHEHIIIIHIIIIIIIIIIIIIIHHIIIIIHHIIIIHHIIHIIIIIIHEIIHHHIIIIIIIIIIIIIIIIIHIIIIIIIIIIIIIIIHGIIHDIHHIIIIIIIIIIIIIIIIIIIIIIIIIIIIIIIIHHIIIIIIIIIIIIIIIIIIIIIIIIIIIIIIIIIIIIIIHIIIIIIIIIIIIIIIGDDDDD
@HISEQ:969:HM2KJBCX2:2:1101:8049:15237 2:N:0:ACTATGCA
ACACCGCACAATCCCAACTATCCCTATTAATCATTACGTTGATCCTAGAAACCAACAAAATAGAATCGAACGTCCTATTTCATTATTCCATGCTAATGTATTCAAGCGCGTGCCTGCTTTAAACACTCTAATTTTTTCAAAGTAACAGTCCTGACTCCCCACAACATCAAATTAATGACATCATGATTCATCAGAAGGGAGAAATCAATGACATTAGTACGTACCGAAGGCACGACCAACCTACTAATCCCGAAATTCAACTACGAGCTTTTTAACTGCAACAACTTTAATATACGCTATTGGAGCTGGAATTACCGCGGCTGCTGGCACCAGACTTGCCCTCCAA
+
DDDDDIIIICDHHHIIIIIIIIIIIIIIIIIIIIIIIIIIIIIIIIIIIIIIIIIHIEHIIIHIHHHIIIIHHIIIIIIIIIIIIIIGHIHHGIGHIIIIIIIIIIIIHIHIIIIIIIHIIIIIIHIIIIIIIIIIIIIIGIIIIIIIIIIIIIIIIIIIIIIIIIIIIIIIIIIIIHHHIIIIIIIIIHIIIIIIIIIIIIIIIIIIIII<IIIIIIIIIIIIIIIIIIIIIIIIIIIIIHHGDIHHIIIIIIIIIIIIIHHIIIIIIIIIIIIIIIIIIIIIIIIIIIIIIIIIIIIIIIIIIIIIIIIIIIIIIIIIIIIIIIIIIIIIIIIIIIIIIDDDDD
@HISEQ:969:HM2KJBCX2:2:1101:12086:14541 2:N:0:ACTATGCA
ACACCGCACAATCCCAACTATCCCTATTAATCATTACGTCGATCCTAGAAACCAACAAAATAGAATCAAACGTCCTATTTCATTATTCCATGCTAATGTATTCAAGCGTAAGCCTGCTTTAAACACTCTAATTTTTTCAAAGTAACAGTCCTGATTCCCCACGACACCAAATTAATGACATCGCGGTTCTTCAGAAGGTAGGAACCGATAATGCCAGTGCGTACCGAAGCACGACCAACAATTCGATCCCGAAATTCAACTACGAGCTTTTTAACTGCAACAACTTTAATATACGCTATTGGAGCTGGAATTACCGCGGCTGCTGGCACCAGACTTGCCCTCCAA
+
BADDADHHIHHFICHHHHIIIIEEEHHHIHIHF?FHIIHIIIGIHIIHHIHIIIHHFFHHIIIHG@HHHIEGFCGHHGHIGHEHFHIIIIIHIHHFHHHEHGHHHHHHHHHHGFIIHHIIHHHGCHHHHHHHHHFFHGHEIIHIHHHHHHGHGHHHHIIFHEHHGEGHH?GGHGHHFEHDHHIDIHGD/GF/@HGCHFHHFHHHFHG<FCFCIIHI=IHGH>EHHHIHIHHIHHEFHHHHH?@GHIIHE@EIHHEHIIIHHIIIHIIIHFCEHFHIIH@HGEGGFHIHHIHIIHIHHIIHHFEIIIIIIIIIHE?DHHIIHIIIIHEEIIIHHIEHIHHE@@DDD
@HISEQ:969:HM2KJBCX2:2:1101:19949:14584 2:N:0:ACTATGCA
ACACCGCACAATCCCAACTATCCCATTAATCATTACGTCAATCCTAGAAACCAACAAAATAGGATCAAACGTCCTATTTCATTATTCCATGCTAATGTATTCAAGCGTTAGCCTGCTTTAAACACTCTAATTTTTTCAAAGTAACAGTCCTGTTTCCCTGCAACACCAAATTAATGACATTACAGTTCTTCAAGAAGGAGGAACCAGTAAAACCAGTACATACCAGAGGCACGACCAACTTACTAATCCCGAAATTCAACTACGAGCTTTTTAACTGCAACAACTTTAATATACGCTATTGGAGCTGGAATTACCGCGGCTGCTGGCACCAGACTTGCCCTCCAA
+
DDDDDIIIIIIIIIIIIIIIIIHIHIIHIIIIIIIIIIIIIIIIIGHHIHHHIIIIGIIHIHHHHHIIIIIIIIIIIHIHHHIIIIIHIIIGHIIIHHIIIIIHIIIIIIIIIIIIIIIIIIIIIIIIIIIIIIIIIIIIIIIIIIHIIIIIIIIIIIIIIIIIIHIIHIIHHIIIIIIIIIIIIIIIIIIIIIIIIIIIIIIIIIIIIIIIIIIIIIIIIIIIIIIIIIIIIIIIIIIIIIHHIHHIHHIIIIIIIIIIIIIIIIIIIIIIIIIIIIIIIIIIIIIIIIIIIIIIIIIIIIIIIIIIIIIIIIIIIIIIIIIIIIIIIIIIIIIIIIIIDDDDD
@HISEQ:969:HM2KJBCX2:2:1101:9835:15335 2:N:0:ACTATGCA
ACACCGCACAATCCCAACTATCCCTATTAATCATTACGGTGATCCTAGAAACCAACAAAATAGAATCATGCCGTCCTATTTTATTATTCCATGCTAATGTATTCAAGCAAAATGCCTGCTTTAAACACTCTAATTTTTTCAAAGTAAAGGTCCTGGTTCCCCGCGTCACCCAATTAAGGACAGCGCGGTTCTCCAGAAGGTGAGAAATTGACTACACCAGTTCATACCCCTTAGGGCACGACCGATGTGTCAATCCCGAAATTCAACTACGAGCTTTTTAACTGCAACAACTTTAATATACGCTATTGGAGCTGGAATTACCGCGGCTGCTGGCACCAGACTTGCCCTCCAA
+
DDDDDIIIIHHHIIIIIIIIIIIIIIIIIIIIIIIIIIHIIIHIIIIIHIIIHIIIIIIIIIHHIIIIIHIHIIIIIIIICHIIIIIIIIIIIIIHGIIIIFIIIIIIIIIIIHHIIIIIIHIIIIIIIIIIIIIIIIIIIIHIHIIIIIIIHIIIIIIIIIIIIIIIIIIIIIIIIIIIIIHIIHIIIIIIIIIHIIIIIIIIIIIIIIIIIHIHIIIIIIIIIIIIIIIIIIIIIIIIHIIIIIIIIHHIIIIIIHIIIIIIIIIIIIIIIIIIIIIIIIIIIIIIHGGIIIIIIIIHIIIIIIIIIIIIIIIIIIIIIIIIIIIIIHIIIIIIIIIIIIIIIIIDDDDD
@HISEQ:969:HM2KJBCX2:2:1101:10964:15140 2:N:0:ACTATGCA
ACACCGCACAATCCCAACTATCCCTATTAATCATTACTCATTTCCCCAAAAACCAACAAAATTCGAGATACGAGTCCTAAATTATTATTCCATGCTAATGTATTCATAACTTTCAGCCTGCTTTAAACACTCTAATTTTTTCAAAGTAAAGGTCCTGGATTGCGAACCCAACCCAGTAAAGGGCAGGAACGTTCTCCAGGAAGATGGTAAGCGCGCATCGGCACTCACACACGATACCGTGGCGGGCCAAGCGCACTATACCAGAAATCCAACTACGAGCTTTTTAACTGCAACAACTTTAATATACGCTATTGGAGCTGGAATTACCGCGGCTGCTGGCACCAGACTTGCCCTCCAA
+
DCDDDIIIIIIIHHIIIIIIIHIIIIIIIIIIIIIIIIIIIIIIGIIIIIIHIIIIIIIHEEHHIIHIHIIIGHIIIIGEEHHIIIIIIIIIIIHIIIIIHDGHHHHIIIIIIIIGIIHIHIHIHIIIIHIIIIIIIHIIIIIHIIIIIIIHHHHHHIIHHHHIHIIIHHIIIIIIIHHIHHHIIHIIIIIHIHHIHHFIHIIHIIIIIIIHIIIIHDIIIHIIHHIIIIIIHHIIIHIIIIDIHIIIIHHIHHIHHHIIIIIIIIHHHIIHHDIIIIIIIHIIIIIIIIIIIIIHH@HIIIIIIIIIIIIIIIIIIIHHHIIIIIIIIIIIIIIIHIIIIIIIIHIIIIIIIDDDDD
@HISEQ:969:HM2KJBCX2:2:1101:16717:15130 2:N:0:ACTATGCA
ACACCGCACAATCCCAACTATCCCTATTAATCATTACATCGATCCTAGAAACCAACAAAATAGAATCGGATGTCCTATTTCATTATTCCATGCTAATGTATTCAAGCGTGAGCCTGCTTTAAACACTCTAATTTTTTCAAGGTAATAGTCCTAATTCCCCGTGACACCAAATTAATGGCATTACGGTTCTTTAGAAGGTGAGAAATCAATAATATCAGTACATACCAACGGCATGACCGAAACATTGATCCCGAAATTCAACTACGAGCTTTTTAACTGCAACAACTTTAATATACGCTATTGGAGCTGGAATTACCGCGGCTGCTGGCACCAGACTTGCCCTCCAA
+
DDDDDIIIIHHHHHHHIIIIGHHIHHIHHH@EHHIIIIIIIHCHIIIIIHIIHHHDHHIIHIHIIHIHGEE?CFG?CCGHIHGIIIHHFHHHGIHIIIIHHIHHHEHHHHHIGHHHHHHHHHHEGHHIHHHIIHHHHIIIHIIHHGIHHHHHHIHHIIIIHEIHHIE0FGGIGIIIIHHIIIHHFIIIIIIHGHIHIHGIIHHHHHIHIIGHEHHHHHHHHIIIHIGIIIIIIIIHIHIIIIIHHGFHHDIIIIIIIHHIHEHIIIIHHIIIGIHHHHHHIIIIIIHHEEEHHEEHGHIIGIIIGHIIIIIIIIIIIIHIIHHGEFHHHEIHEHCIHHFCIHDADD?
@HISEQ:969:HM2KJBCX2:2:1101:9501:15374 2:N:0:ACTATGCA
ACACCGCACAATCCCAACTATCCCTATTAATCATTACGGTGATTCAGAAACCAACAAAACAGGACCACCGTCCTATTCTATTATTCCATGCTAATGTATTCAGACGTAAGCCTGCTTTGAACACTCTAATTTTTTCAAGGTAAAGGTCCTGGTTTCCCACCACGCTAAATTAATAACATGACAGTTCCCCAGAAGGTAGAAATTCTACACGCCAGTACAGACTTGTTAGCCCGACCGACGGTAGAACCCCGAAATTCAACTACGAGCTTTTTAACTGCAACAACTTTAATATACGCTATTGGAGCTGGAATTACCGCGGCTGCTGGCACCAGACTTGCCCTCCAA
+
DDDDDIIIIHGGHHHHIIIIIIIIIIIIIIIIIIIIIIIIIIIIEHIHIIIHIIHIIHIIIGEHHIIIIIIIIHHIIIIIIIIIIHHIIIIIIIIIIIIGIIIHHIIHIIIIIIIIHHHIIGIIIIIIIIIIIHHIIHIIIIIIIIIIHIIIIIIHIIIIIIHIIIIIIIIIIIIIIIIHHHHIIIIIIIIHHIIIIIIIIHIIIIIIIIIIIIIIIIIIHIIIIIIIIIIIIIIIIIIIIHGDIIIIIIIIIIIHIIIIIIIIIIIIIIIIIIIIIIIIIIHIIIIIIIHHGIIIIIIIIIIIIIIIIIIIIIIIIIIIIIIIIIIIIIIIIIIIIIIIDDDDD
@HISEQ:969:HM2KJBCX2:2:1101:17135:15513 2:N:0:ACTATGCA
ACACCGCACAATCCCAACTATCCCTATTAATCATTACGTCGATCCTAGAAACCAACAAAATAGGGTCAAACGTCCTATTTCATTATTCCATGCTAATGTATTCAAGCGTGAGCCTGCTTTAAACACTCTAATTTTTTCAAAGTAACAGTCCTGATTCCCCGCGACACCAAATTAATGACATCACGGATCTTCAGAAGGGAGAAACCAGTGACACCAGTGCATACCAAAGGCATGACCAGCGTACTGATCCCGAAATTCAACTACGAGCTTTTTAACTGCAACAACTTTAATATACGCTATTGGAGCTGGAATTACCGCGACTGCTGGCACCAGACTTGCCCTC
+
BDDDDIIIIIIIIIHIIIIIHIIIIIIIIIIIIIIIHHIIIIIIIIIIIIIIIIIIEHFHHIIIIIIIIHIIIIIIHIHIIHIIGIIIIIIIIIIHHIIIIIIIIIIIIIIIHHIIIIIIIIIHHHHHIIIIHHIIIHHIIIIIHHHIHGHIIIIIIIIIIIIIIIIIHHHHHIIIIIIIHIIIIIHHIIIIIIIIIIIIIGIIIIIIIHHHHIIHIIIIIIIIIIIIIIIIIIIIIIIIIHIIIIIIIIIIIIIIIIIHHIHIIIIIIIIIIIIIIIIIIIIIIIIHHHIHHGIIIGIIIIIIIIIIIIIIIIIIIIIHIIIIIIIIIIIIIIIIIIDDDDD
@HISEQ:969:HM2KJBCX2:2:1101:17267:16412 2:N:0:ACTATGCA
ACACCGCACAATCCCAACTATCCCTATTAATCATTACGGTGGTCCTAGAAACCAACAAAATAGAACCACAACGTCCTATTCTATTATTCCATGCTAATCTATTCAAGCAATAGCCCGCTTTAAACACTCTAATTTTTTCAAGGTAATGGTCCTGGCTCCCCAACACACCCAACAAAGGACATGCTGATTCACCAGAAGGAAGACCCGACAGCAGACAGTACTCGCCAAAGACGGACCGCCCGGCCAGGCCTAAAATTCAACTACGAGCTTTTTAACTGCAACAACTTTAATATACGCTATTGGAGCTGGAATTACCGCGGCTGCTGGCACCAGACTTGCCCTCCAA
+
0<DBDCCHIHHE11<G?GHE@@CCGHEHHIC?HIEHIIHHH=CDCEHE?HCC1FHCE?GHEHC1DEEH<110/1DHHHGHEGH<<<<DGH??1<<1CGHHHHG?86CHHG@G<C1>CCHGGHHFGHHHBCG<CHHGF8DF1B<<FCGH?HHHHHDCHC<EHFFDIHG?.@HHFHHHHIFDHEHDIGAHFHHHHFF?EF@HGBCD?CHC>CCEIIHDCF:<DHCHED?CEHHH?DIHCC<HHIHHFHD<CEGF@CC1EEIHIHEHIHCG@EEHGCCHHHIIHHIH@HHHGEHG@CDHHGCCHHEGHEFCHHIHCHHHHCCHHIIHHHHFHFC@GFIHIHH@EDDBDB
@HISEQ:969:HM2KJBCX2:2:1101:19643:16645 2:N:0:ACTATGCA
ACACCGCACAATCCCAACTATCCCTATTAATCATTACGTCGATCCTAGAAACCAACAAAATAGAATCAAACGTCCTATTTCATTATTCCATGCTAATGTATTCAAGCGTAAGCCTGCTTTAAACACTCTAATTTTTTCAAAGTAACAGTCCTGATTCCCCACGACACCAAATTAATGACATCGCGGTTCTTCAGAAGGTAGGAACCGATAATGCCAGTGCGTACCGAGGCACGACCAACAATTCGATCCCGAAATTCGACTACGAGCTTTTTAACTGCAACAACTTTAATATACGCTATTGGAGCTGGAATTACCGCGGCTGCTGGCACCAGACTTGCCCTCCAA
+
DDCDDIGIIIIIEDHHIIIHIIIIHHHIHIIIIIIHIIIIHHIIIIHIIIIIEHIIIIHIIHHHIHIIIIGCHHIHIIIIHIIIIIIEHHIIIIIIIIIIIIIHIIIIIIIIIHIIIIIIHIIIIIIIIIHIIIIIHEIIIHIIIIIIIIHIIIIHIIIIIIIIIIIIIIIIIIIIHHIIHIIIIIIIIIIIIIIIIIIIIIIIIIIIIIIIHIIIIIIIHGHIHIIIIIIIIIIIIIHIHGEDIIHIIIHIIIIIIIIIIIIIIIIIIIIIIHIIHIIIIIIHIHIIIIIIIIIIIIIIIIIIIIIHIIIIIIIIIIIIIIIIIIIIIIIIHIIIIIIIDDDDD
@HISEQ:969:HM2KJBCX2:2:1101:3331:17172 2:N:0:ACTATGCA
ACACCGCACAATCACAACTATCCCTATTAATCATTACGTCGATCATAGAAACCAACAAAATAGGTTCGATCGTCCTATTTCGTTATTCCATGCTAATGTATTCAAGCGCGAGCCTGCTTTAAGCACTCTAATTTTTTCAAAGTAACAGTCCTGTTTCCCCGCAACAACAAATTAATGCCATCACGGTTCTACAAGAGGGAGGGACCAGTGAGGCCAGTGCATACCAGTGGCACGACCAACCTACTGGCCCCGAAATTCAACTACGAGCTTTTTAACTGCAACAACTTTAATATACGCTATTGGAGCTGGAATTACCGCGGCTGCTGGCACCAGACTTGCCCTCCAA
+
<<00</C/C/<111<<10<@1@111<<@@FG<D1C1<1<DCC110<111<1C1C1C1D<1<11<<11<<<F<1C<CEG1D1<<F1GHF?GH@EEHC111<<<CGH1@GD?HCCF@HFF<FHIHFFGCFFHGGHCH1HHFG<DFG?BGEH@;<?@CFHD@?EHEHHGHHHHG??FHEGCEG76EDG#@BBGHCGCGE@BEGC/00C0F:=CD<<01HF<1@F<CHGCC:1.GC<1<<?D1ED11:<///-HGCEC@1F?EHE@<<<1HEHE@@IHFD<C<CCD<<111GC1<<D<C1<1CC<HHEHCF1G@F<<C/CDCG@CHHEF<<?G@CD<<1@G<<C?D<@@D
@HISEQ:969:HM2KJBCX2:2:1101:18598:17024 2:N:0:ACTATGCA
ACACCGCACAATCCCAACTATCCCTATTAATCATTACGTCGATCCTAGAAACCAACAAAATAGGGTCAAACGTCCTATTTCATTATTCCATGCTAATGTATTCAAGCTAATGCCTGCTTTAAACACTCTAATTTTTTCAAAGTAACAGTCCTAACTCCCCATAACACCAAATTAATGACATCATGGTTCGTCAGAAGGGAGAAATCAATGATACCAGTACGTACCAGAGGCACGACCGATATATTGATCCCGAAATTCAACTACGAGCTTTTTAACTGCAACAACTTTAATATACGCTATTGGAGCTGGAATTACCGCGGCTGCTGGCACCAGACTTGCCCTCCAA
+
DDDDDHIHIIIIIHIIIIIGGHHIIIHIIIHHHIIIIIIIIIIIIIIHIIIIHIIIIIHGHHHHHIIIIIIIIIIIHIIIGHHIIIIIIIIHIIGHIIIIIIIIHHIIIIIGHHHGIIHHHIHIIIHIIIIIIHIHIIIHIIIIIIIIIIIIHGIHHIIIIIHHIIIIIIIIIIIIHIHIHIIIIIHIIIIIIIIIIIIIIIIIIIIIIIHHHHIIIIIIIIIGIIIIIIIIHIIIIIIIIIIIHIIIIIIIIIIIIIIIIIIIIIIIIIIIIIIIIIIIIIIIIIHIIIIIIIIIIIIIIIIIIIIIIIIIIIIIIIIIIIIIIIIIIIIIIIIIIIIIIDDDDD
@HISEQ:969:HM2KJBCX2:2:1101:21184:16787 2:N:0:ACTATGCA
ACACCGCACAATCCCAACTATCCCTATTAATCATTACATCGATCCTAGAAACCAACAAAATAGAATCGGATGTCCTATTTCATTATTCCATGCTAATGTATTCAAGCGTGAGCCTGCTTTAAACACTCTAATTTTTTCAAGGTAACAGTCCTAATTCCCCGTGACACCAAATTAATGGCATTACGGTTCTTTAGAAGGTGAGAAATCAATAATATCAGTACATACCAACGGCATGACCGAAACATTGATCCCGAAATTCAACTACGAGCTTTTTAACTGCAACAACTTTAATATACGCTATTGGAGCTGGAATTACCGCGGCTGCTGGCACCAGACTTGCCCTCCAA
+
ADDCDHGHIFF@FCHGHHHIEHHIEHHIIIHEHFHHHIHGHIHHIIIFIIIEHIIHFHIIHHEIHIIGHHHHCGCHCD@EEEHIHHEHCHG@FHHH?EFHHEHHEHHHGDHHEIHHHHGHGHHHHHHGHHHIIIIHHGHHHHFGHIIGHHHHHHHIIIIIIIIIIIIHHHHIIIIIIHHGHHEHHFIIIIIIIIIIIIIIIIGIIIIIIIIIHIIIIIIIIIHHIIGHIIIHHGIIIIIIHHIHGDIHIGIIIIHHIIIIIIIHIIIIIIIIHHHFIIIIIIIIIIIIIIIIIIIIIIIHIIIIIIIIIIIIIIIIIIIIIIIIIIIIIIIIIHHIIIIIIIDDDDB
@HISEQ:969:HM2KJBCX2:2:1101:12812:15990 2:N:0:ACTATGCA
ACACCGCACAATCCCAACTATCCCTATTAATCATTACGTCAATCCTAGAAACCAACAAAATAGGATCAACGTCCTATTTCATTATTCCATGCTAATGTATTCAAGCGCGAGCCTGCTTTAAACACTCTAATTTTTTCAAAGTAACAGTCCTGATTCCCCACCACACCAAATTAATGACATGATGGTTCGTCAGAAGGTAGAAATCAGTAACACCAGTACGTACCGAAGGCACGACCAGCGTACTAATCCCGAAATTCAACTACGAGCTTTTTAACTGCAACAACTTTAATATACGCTATTGGAGCTGGAATTACCGCGGCTGCTGGCACCAGACTTGCCCTCCAA
+
BDDDDIIIIIIIHIIIIIIIHGIIIHIIIIIIIIIIIIIHHIIHIIIIIIGIIHIIIIIIIICHHHHHHHHHIIIIIIIIIIIIIIIIHIIGIIIIHIIIHIIIHHHIIIIIIIIIIIIIIIIIIIIIIIIIIIIIIIHIIHIIIIIIHIIIIIIIIIIIHIIIHHIIIIIIIIIIIIIIIIIIIIIIIIIIIIIIIIIIIIIIIIIIIIIIIIIIHIHIIIIIIIIIIIIIIIIIHIIIIIHGIIIIIIIIIIIIIIIIIHIHIIIIIIIIIHIIIIIIIIIIIIIIIIIHIIIIIIIIIIIIIHIIIIIIIIGIIIIIIIIIIIIIIIIIHIIIIIIIDDDDD
@HISEQ:969:HM2KJBCX2:2:1101:1519:17473 2:N:0:ACTATGCA
ACACCGCACAATCCCAACTATCCCTATTAATCATTACGTCAATCCTAGAAACCAACAAAATAGGATCAACGTCCTATTTCATTATTCCATGCTAATGTATTCAAGCGCGAACCTGCTTTAAACACTCTAATTTTTTCAAAGTAACAGTCCTGATTCCCCACCACACCAAATTAATGACATGATGGTTCGTCAGAAGGTAGAAATCAGTAACACCAGTACGTACCGAAGGCACGACCAGCGTACTAATCCCGAAATTCAACTACGAGCTTTTTAACTGCAACAACTTTAATATACGCTATTGGAGCTGGAATTACCGCGGCTGCTGGCACCAGACTTGCCCTCCAA
+
DDCDDIIIIHGIIHIIGIIIGIIHGHHIIIIIIIIIIHHIHIHIHIEHFIGFHHHHIIIEHHEEE1CHHII?CH0GHH@GHIIIE@GCFHIIIHHIHHHHH@@IHIEDGCIIHHHHIEEHIHIIHIIIIHIIHHFGIHHGIHIHHIIHHIIIHHHIIHEFHGHIIIIIIHFHHGEHEIIIIHHHEHIIIHIHHHIIIIIIIIHHIIIIIIIIHHIIIIIIIIIIIIIIIIHGIHIIIIIIIIHFHHGIHIIIIIHHIIHHHHIIIIIIIIIHIIIIIIIIIIHIHHHIIIIIHIIIIIIIIIIIIIIIIIIIIIIIIIIIIIIIHHIIIIIIIIHIIIIIDDADD
@HISEQ:969:HM2KJBCX2:2:1101:14882:17317 2:N:0:ACTATGCA
ACACCGCACAATCCCAACTATCCCTATTAATCATTACGGTGGTCCTAGAAACCAACAAAATAGAACCATGCCGTCCTATTTTATTATTCCATGCTAATGTATTCAAGCAAAAATGCCTGCTTTAAACACTCTAATTTTTTCAAAGTAAAGGTCCTGGTTCCCCGCGGCATCCAATTAAGGACATCGCGGTTCTCCAGAAGGTGAGAAATTGACTGCACCAGTTCATACCCCGTGAGGCACGACCGATGCGCCAATCCCGAAATTCAACTACGAGCTTTTTAACTGCAACAACTTTAATATACGCTATTGGAGCTGGAATTACCGCGGCTGCTGGCACCAGACTTGCCCTCCAA
+
DD@DDIIIDECCHCCGEHGHHHHIH?CFHHH1FEHIICDDG=GHCF?GGEEH@11DHCGGHHHEGHIEHICGHGCDHEEHHIEGHIIGHHD@H@HIEFHCHCHHFHHDFHHIIIIIHIGHHHHHHHIIIHIHGHHEIIIIIHHEIIIIHH?EHEHGGHHIHIHCHHIHHBEFEHHIHGH@DHHDHHHIHHGHEHHIHHHIHIIHHIGIGIIIHHHG?GIIIHHHIIHHIIHHIHIHHHIHHFIGIHIHHEHGHIHHHHHIIHHHIIIHHEIIGIIIIIIIHHIIIHHIHHHH?HIHEHHHIHIIIHIIIIIIIIIIIIIIIGGIIHHIIIIIIIIIIIHIIIHHHDFIDDB@B
@HISEQ:969:HM2KJBCX2:2:1101:4231:17978 2:N:0:ACTATGCA
ACACCGCACAATCCCAACTATCCCTATTAATCATTACGGTGATCCTAGAAACCAACAAAATAGAACCATGCCGTCCTATTCTATTATTCCATGCTAATGTATTCGAGCAAAAATGCCTGCTTTAAACACTCTAATTTTTTCAAGGTAAAGGTCCTGGATCCGCAAGACACCCAATTAAGGACATCAAGTTTCTCCAGAAGGTGAGAAATCAACAGCGACAGTTCATACCCCTTAAGGCATGACCATCACGTCAATCCCGAAATTCAACTACGAGCTTTTTAACTGCAACAACTTTAATATACGCTATTGGAGCTGGAATTACCGCGGCTGCTGGCACCAGACTTGCCCTCCAA
+
DDDDDIIIIIIIIIIIIIIIIIIIIIIIIIIIIIIIIHIIGHIIIIHIHHIIIIIIIIIHHHGHHIIIIHHIHIIIIEHIIIIIIIIIIIIIGHHIIIIIIGHHIIIIIIIIIIIHHHIIIIIIIIIIIIIIIIIIHHHIIIIIIIIIIIIIIIIIHHHIIHHIIIIIIIIIIIIIHIIIIHIIIIIIIIHHIIHIIHIIIIHIIIHIIIIIIIIIIIIIIIIIIIHIIIIIIIIIIIIIIIIIIIIIIIIHIHIIIHIIIIIIIIIIIIIIIIIIIIIIIIIIIIIIIIIIIIIIIIIIHIIIIIIIIIIIIIIIIIIIIIIIIIIIIIIIIIIIIIHIIIIIIIHIDDDDD
@HISEQ:969:HM2KJBCX2:2:1101:17535:18339 2:N:0:ACTATGCA
ACACCGCACAATCCCAACTATCCCTATTAATCATTACGTCGATCCTAGAAACCAACAAAATAGGGTCAAACGTCCTATTTCATTATTCCATGCTAATGTATTCAAGCGTGTGCCTGCTTTAAACACTCTAATTTTTTCAAAGTAACGGTCCTGATTCCCCATGACACCAAATTAATGACATCACAGTTCGTCAGAAGGTAGAAATCAATAATACCAGTGCATACCAGAGGCACGACCAATATATTGATCCCGAAATTCAACTACGAGCTTTTTAACTGCAACAACTTTAATATACGCTATTGGAGCTGGAATTACCGCGGCTGCTGGCACCAGACTTGCCCTCCAA
+
DDDDDIIIIIIIIIIIIIIIIIIIIIIIIIIIIIIIIIIIIIIIIIIIIIIIIIIIHIIHIIIIIIIIIHIIIIIHIIIIIIIIIIIIIIIIIIIIIIIIIIIIIIIIIIIIIIIIIIIIIIIIIIIIIIIHIIIIHIIIIIIIIIIIIIIIIIIIIIIIIIIIIIHIIIIIIIIIIIIIHIIIIIIIIIIIIIIIIIIIIIIIIIIIIIIIIIIIIIIIIIIIIIIIIIIIIIIIIIIIIIIHHIIIHIIIIIIIHIIIIIIIIIIIIIIIIIIIIIIIIIIIIIIIIIIIIIIIIIIHHIIIIIIIIIIIIIIIIIIIIIIIIIIIIIIIIIIIIIIIIDDDDD
@HISEQ:969:HM2KJBCX2:2:1101:10570:18991 2:N:0:ACTATGCA
ACACCGCACAATCCCAACTATCCCTATTAATCATTACATCGATCCTAGAAACCAACAAAATAGAATCGGATGTCCTATTTCATTATTCCATGCTAATGTATTCAAGCGTGAGCCTGCTTTAAACACTCTAATTTTTTCAAGGTAACAGTCCTAATTCCCCGTGACACCAAATTAATGGCATTACGGTTCTTTAGAAGGTGAGAAATCAATAATATCAGTACATACCAACGGCATGACCGAAACATTGATCCCGAAATTCAACTACGAGCTTTTTAACTGCAACAACTTTAATATACGCTATTGGAGCTGGAATTACCGCGGCTGCTGGCACCAGACTTGCCCTCCAA
+
DDDDDIIIIEHHHFHHIIIIIIIIIIIIIIIGIIIIIIIIIHIGIIIIIIIIIIIIIIIIIIGHIIIIIEHIIIIIIHIHIIIIIIIIIIIIHFHHIHHIIDHHIIIHHIIIHIIIIIIIIIHIIIIIIIIIIIIHHIHIIIIIIIIIIIIIIIIIIIIIIIIIIIIIIIIIIIIIIIIIIIIIIIIIGIIIIIIIIIIIIIIIIIIIIIIIIIIIIIIIIIIIIIIIII=IIIIIIIIIIIIIHFHF/IIIIIIIIIIIIIIIIIIIIIIIIIIHIIIIIIIHIIIIIIIIIIIIIIIIIIIIIIIIIIIIIIIIIIIIIIIIIIIIIIIIIIIIIIHIIIDCDDD
@HISEQ:969:HM2KJBCX2:2:1101:14937:19111 2:N:0:ACTATGCA
ACACCGCACAATCCCAACTATCCCTATTAATCATTACGGTGATCCTAGAAACCAACAAAATAGAACCATGCCGTCCTATTCTATTATTCCATGCTAATGTATTCGAGCAAAATGCCTGCTTTAAACACTCTAATTTTTTCAAGGTAAAGGTCCTGGTTCCACATGACACCCAATTAAGGACATCATGCTTCTCCAGAAGGTGAGAAATCAACTGCGACAGTTCATACCCCTTAAGGCACGACCATCACGTCAATCCCGAAATTCAACTACGAGCTTTTTAACTGCAACAACTTTAATATACGCTATTGGAGCTGGAATTACCGCGGCTGCTGGCACCAGACTTGCCCTCCAA
+
DDDDDIIIIIIHIIIIIIIIIIIIIIIIIIIIIIIIIHIHIIIIIIIIIIHIHIIIIIIIIIHHIIIIIFHHIHIIIHGFHIIIEHHIHHIIIHIIIIHHIHIIIIIIIIIHIIIHIHIIIIIIHHHIIIIIIIIIIIIIIIIIIIIIIIIIIIIIIIIIIIIIIIIIIIIIHIIIIIIIIIIIIIIIIIIIIIIIIIIIIIIIIIIIIIIIIIIIIIIIIIHHHIIIIIIIIIIIIIIIIHIIIIHIIIHIIHIIIIIIIIIHIIIIHIIIIIIIIIIIIIIIIIIIIIIIIIIIIIIHIIIIIIIIIIIIIIIIIIIIIIIIIIIIIIIIIIIIIIIIIIIIIIIDDDDD
@HISEQ:969:HM2KJBCX2:2:1101:10642:19959 2:N:0:ACTATGCA
ACACCGCACAATCCCAACTATCCCTATTAATCATTACGGTGATCCTAGAAACCAACGAAATAGAATCAGTCCGTCCTATTTCATTATTCCATGCTAATGTATTCAGACGATAGTCTGCTTTAAACACTCTAATTTTTTCAAAGTAACAGTCCTGATTTCCAACCACACCAAATAAATGGCATGAAAGTTCCTCAGAAGGTAGAGATCCATCTCACCAGTGCAGACAATTAAGCCTGACCAATGGGTAGACCCCGAAGTTCAACTACGAGCTTTTTAACTGCAACAACTTTAATATACGCTATTGGAGCTGGAATTACCGCGGCTGCTGGCACCAGACTTGCCCTCCAA
+
DDDDDIIIIIIIIIIIIIIIIIIIIIIIIIIIIIIIIIIIIIIIIIHHIIIIGIIIIIIIIIIIIIIIHIIIIIIIIIIIIIIIIIIIIIIIIIIIIIIIIIIIIIIIIIIIIIIIIIIIIIIIIIIIIIIIIIIIIIIIIIIIIIIIIIIIIIIIIIIIIIIIIIIIIIIIIIIIIIIIIIIIIIIIIIIIIIIIIIIIIIIIIIIIIIIIIIIIIIIIIIIIIIIIIIIIIIIIIIIIIIIIIHGIIIIIIIIIIIIIIIIIIIIIIIIIIIIIIIIIIIIIIIIIIIIIIIIIIIIIIIIIIIIIIIIIIIIIIIIIIIIIIIIIIIIIIIIHIIIIIIIDDDDD
@HISEQ:969:HM2KJBCX2:2:1101:12268:19825 2:N:0:ACTATGCA
ACACCGCACAATCCCAACTATCCCTATTAATCATTACGTCAATCCTAGAAACCAACAAAATAGGATCGAACGTCCTATTTCATTATTCCATGCTAATGTATTCAAGCGTTAGCCTGCTTTAAACACTCTAATTTTTTCAAAGTAACAGTCCTGTTTCCCTGCAACACCAAATTAATGACATTACAGTTCTTCAGAAAGGAGGAATCAGCGAAGCCAGTACATACCAGTGGCACGACCAACCTGCTGACCCCGAAATTCAACTACGAGCTTTTTAACTGCAACAACTTTAATATACGCTATTGGAGCTGGAATTACCGCGGCTGCTGGCACCAGACTTGCCCTCCAA
+
DDDDDHHIIIIIIHHIIIIIIIHIIIIIIIHIIIIIIIIIIIIIIIIIIIIIHIIIIIHIIIGHHIHHHIGHHGGHHIIIHIIIIIIIHIIHIGHHIIIIIIHIIIIIIIIHHIIIIIIIIIIIIIIIIIIIHHIIIIHIHIIIIIIIIIHIIIIIIIIIIIIIIIHIIIIIIIIIIIHIIIIIIIIIIIIIIIIIIIIIIIIIIIIIIIIIIIII=IIIIIIIIIIIIIIIIIIIIIIIIIIHGIIIIIIIIIIIIIIIIIIIIIIIIIIIIIHIIIIIIIIIIIIIIIIIIIIIIIIIIIIIIIIIIIIIIIIIIIIIIIIIIIIIIIIIIIIIIIIIIDDDDD
@HISEQ:969:HM2KJBCX2:2:1101:3990:19895 2:N:0:ACTATGCA
ACACCGCACAATCCTAACTATCCCTATTAATCATTACTTCAGTCCTAGAAACCAACAAAATAGAACCAAAGTCCTATTCCATTATTCCATGCTAATATATTCAAGCAAAAATGCCTGCTTTAAACACTCTAATTTTTTCAAAGTAAAAGTCTTGGATCAACAGCGCACTCAATTAAGAGCACTCTGCTTCCCCAAAAGGAAAAGCCCGTCCAGTGCAGTACAAACCTTTCGGCTGACCACACAAACGGGCCCAAAATTCAACTACGAGCTTTTTAACTGCAACAACTTTAATATACGCTATTGGAGCTGGAATTACCGCGGCTGCTGGCACCAGACTTGCCCTCCAA
+
DDDDDGIIIIIIIH1DHIIIIIIIIIIHIIIIIHIIIIIIIIIIHIHIIIIIIIIIIHIIIIHFHIHIIEGEHHIIHFHFIHHHIIIIEHHHHIIIIIHHHHHGHHHIIHIIIIIHHHIIIIIIIIIIHHIIHIIGIIHIIHIIIIIIIIIIHIIIIIIHIIIIIIIIHIIIIIIIIIHIIIIIIIIIIGIIIIIIIIIIIGIIIIIIIIHIIHIIIIIIIIIIIIIIIIIIIIIHIIIIIHIIHFIIIHFGHIIIIHIIIIIHIIIIIIIIIIIIIIIIIIIIIIIIIIIIIHHIIIIIHHIIIIIIIIIIIIIIIIHIIIIIIIIIIIIIIIHIIIIIIIDDDDD
@HISEQ:969:HM2KJBCX2:2:1101:4175:19879 2:N:0:ACTATGCA
ACACCGCACAATCCCAACTATCCCTATTAATCATTACGGTGGTCCTAGAAACCAACAAAATAGAACCACAACGTCCTATTCTATTATTCCATGCTAATCTATTCAAGCAATAGCCCGCTTTAAACACTCTAATTTTTTCAAGGTAATGGTCCTGGCTCCCCAACACACCCAATAAAGGACATGCTGGCTCACCAGAAGGAAGACCCGACAGCAGACAGTACTCGCCAAAGACGGACCGCCCGGCCAGGCCTAAAATTCAACTACGAGCTTTTTAACTGCAACAACTTTAATATACGCTATTGGAGCTGGAATTACCGCGGCTGCTGGCACCAGACTTGCCCTCCAA
+
DDDDDIIIIHHIHIIIIIIIIIIIIIIIIIIIIIIIIHIIIIIIIIIIIIIIIIIIHIIIIIIIIIIIIFHIIIIIIIIIIIIIIIIIIIIIIIIIIIHIIHIIIIIIIIIIIIIIIIHHIHHIIIIIHIIIIIIHIIIIIIIIIIHIIIIIIIIIHIIIIIIIIIHEHIIIIIIHIIIIIIIIIIIIIIIIIIIIIIIIIIIIIIIIIIIIIIIIIIIIIIIIIIIIIIHIIIIIHHIIIIHIIIIIIIIIIIIIIIIIIIHIIIIIIIIIIIIIIIIIIIIIIIIIIIIIHHIIIIIIIIIIIIIIIIIIIIIIIIIIIIIIIIIHIIIIIIIIIIIIIDDDDD
@HISEQ:969:HM2KJBCX2:2:1101:13169:21118 2:N:0:ACTATGCA
ACACCGCACAATCCCAACTATCCCTATTAATCATTACGTTGATCCTAGAAACCAACAAAATAGAATCGAACGTCCTATTTCATTATTCCATGCTAATGTATTCAAGCGCGTGCCTGCTTTAAACACTCTAATTTTTTCAAAGTAACAGTCCTGATTCCCCACGACACCAAATTAATGACATCATGGCTCCTCAGAAAGGAGAAACCAATAACACCAGTACATACCAGAGGCATGACCGACGTATTGATCCCGAAATTCAACTACGAGCTTTTTAACTGCAACAACTTTAATATACGCTATTGGAGCTGGAATTACCGCGGCTGCTGGCACCAGACTTGCCCTCCAA
+
DDDDDIIIIEGHGHHIIGIHIHIIIIIIIIIIIIIIIIIIIIIIIIIIIIIIIIIIIIIIIIIIIIIIHIIIIIIIIIIIIIIIIIIIHIIIIIIHIHIIIIIIIIIIIIIIIIIIIIIIIIIIIIIIIIIIIIIIIIIIIIIIIIIIIIHIIIHIIIIIIIIIIIIIIIIIIHIIIIIIIIIIIIHHIIIIIIIIIIIIIIIIIIIIIHIIHIIIIIIIIIIIIIIIIIIIIIIIIIIIIIHHIIIHIIIIIIHIIIIIIIIIIIIIIIIIIIIIIIIIIIIIIIIIIIIIIIIIIIIIIIIIIIIIIIIIIIIIIIIIIIIIIIIIIIIIIIIIIIIIIDDDDD
@HISEQ:969:HM2KJBCX2:2:1101:8470:21062 2:N:0:ACTATGCA
ACACCGCACAATCCCAACTATCCCTATTAATCATTACGTCAATCCTAGAAACCAACAAAATAGGATCGAACGTCCTATTTCATTATTCCATGCTAATGTATTCAAGCGTTAGCCTGCTTTAAACACTCTAATTTTTTCAAAGTAACAGTCCTGTTTCCCTGCAACACCAAATTAATGGCATTACAGTTCTTCAGAAAGGAGGAATCAGCGAAGCCAGTGCATACCAGTGGCACGACCAACCTGCTGACCCCGAAATTCAACTACGAGCTTTTTAACTGCAACAACTTTAATATACGCTATTGGAGCTGGAATTACCGCGGCTGCTGGCACCAGACTTGCCCTCCAA
+
DDDDDIIHIHIIIGHEHIIHIHIIIIHHIIIIIIIIIEHIIHIIIIIHIHIGHHHIIIIHHHIHIIIIIIIIFHGHIH<F?HHHIGHHHHIIIIIIIIHIIIIIIIHHIIIIIIIIIHHHHHEHHIIIIIIIIIIIIIHHIIIIHIHIHHGHIIHHIIIHIIIIIIIHHHIIIIIIHGHFIIIIIIHHIHIIIIHHIIHHHHIHHIHIIHIIIIIIIIIIIHIIIIIIHHIIIIHHHHHEHIIHGIIIGIIHHHHIIIIIHHIIIGIIIIHIIIIIIIIIIIIIIIIIHHIIIIIHHIIIIIIGIHIIIIIIIGIIGIIIHIGHIHIIIIHHIHIIIGIIIDDDDD
@HISEQ:969:HM2KJBCX2:2:1101:15952:21468 2:N:0:ACTATGCA
ACACCGCACAATCCCAATTATCCCTATTAATCATTACGTCAATCCTAGAAACCAACAAAATAGGATCAACGTCCTATTTCATTATTCCATGCTAATGTATTCAAGCGCGAGCCTGCTTTAAACACTCTAATTTTTTCAAAGTAACAGTCCTGATTCCCCACCACACCAAATTAATGACATGATGGTTCGTCAGAAGGTAGGAATCAGTAACACCAGTACGTACCGAAGGCACGACCAGCGTACTAATCCCGAAATTCAACTACGAGCTTTTTAACTGCAACAACTTTAATATACGCTATTGGAGCTGGAATTACCGCGGCTGCTGGCACCAGACTTGCCCTCCAA
+
BDDCDIIIIIIHIHIIIIIIIIHIIGIIIGIIIIHIIIIHIHIIIIHIIIIIIIHIIIIIIIHHGHHIHIIIGHIIIIIIIIHIIIGIIGIIIIHIHIHIHIHHIIIIIHIIIIIIIIIIIIHIIHIIHHIIIIIHIIIHIIIIHIIIIIIIIIIIIIIIIIHIIIIIIHIIIIIIIIIIIIHIIIIIIHIIIIIIIIIIIIIIIIIHIIHHIIIIIIIIIIIIIIIIIIIIIIHHIIIIIIIIHIIIIIIIIIIIIIIIIIIIHIIIIIIIIIIIIIIIIIIIIIIIIIIIIIIIIIIIIIIIIIIIIIIIIIIIIIIIIIIIIIIIIIIIIIIIIIIIDDDDD
@HISEQ:969:HM2KJBCX2:2:1101:20627:21942 2:N:0:ACTATGCA
ACACCGCACAATCCCAACTATCCCTATTAATCATTACGGTGATCCTAGAAACCAACAAAATAGAATCATGCCGTCCTATTTCGTTATTCCATGCTAATCTATTCAAGCATAAAGCCTGCTTTAAACACTCTAATTTTTTCAAAGTAACAGTCCTAGCTCCCTATTACACCTAGTGAAAGGCATAGTAGTTCACTAGAAGGTGGAGATTGACATTACCAGTACATATCCGAAGACACGACCGGTACGCCAATCCCGAAATTCAACTACGAGCTTTTTAACTGCAACAACTTTAATATACGCTATTGGAGCTGGAATTACCGCGGCTGCTGGCACCAGACTTGCCCTCCAA
+
DDDDDIIIIHHIIHHHIIIIHHIIIIIIIHIIIHIIIIIIGHIHHIIIIIHHHIGIIIIIHIHIHIIIIHIIIHHH@HIHHHHEFHIIIGIHHHIHHIIIHCGHIIHFHIIIIIGHIHIGIGHIHHIGHEHIHGHHEHHHHHHHHHHH?CFGFHIHHHHII1F<FHIHCHHI8DGHIIIIHHFIIIIIHHECHHIIIHHIHIIIIIHIHIHHHHIH<HHFIIHHCHHHHFHHHGDHGHIHHIIIIHG<HHHHDHHIHIGHHEHHHDIIIIIIIIIIIIHHHIHHEIIHIIIIIHEHHIIIHIHIIIIIIIIIHHHHHIIIIIHEIIIIHEIIIIIIIIIIIIIH@DDBD
@HISEQ:969:HM2KJBCX2:2:1101:7503:21856 2:N:0:ACTATGCA
ACACCGCACAATCCCAACTATCCCTATTAATCATTACGGTGATCCTAGAAACCAACAAAATAGAATCATGCCGTCCTATTTTATTATTCCATGCTAATGTATTCAAGCAAAATGCCTGCTTTAAACACTCTAATTTTTTCAAAGTAAAGGTCCTGGTTCCCCGCGACACCCAATTAAGGGCATCGCGGTTCTCCAGAAGGTGAGAAATTGACTACACCAGTTCATACCCCTTAAGGCACGACCGATGTGTCAATCCCGAAATTCAACTACGAGCTTTTTAACTGCAACAACTTTAATATACGCTATTGGAGCTGGAATTACCGCGGCTGCTGGCACCAGACTTGCCCTCCAA
+
B@DDDHHIIHED@FHHHHHCFHHHHIIIIHIIHIGHHEHIHEHIIIIHHHIHEHHEHIGHFHGHHHHEH@@FC<?/EHCFCHIHIGHGEHHHCEHHIHEFGDHHIIIIIHHHIIIIHIIHHHHIIIIIIIIIHIHIIIIHHHHIFIIHIHIIIGIIIHIIIIIIIHIIIIIIIIIIIIHIIIIIIIIIHIIIIIIIIIIHHIIIII<IIIIIIIIIIIIIIIIIIIIHIIIIIIIIIIIIIIIIIIIIIIHIIIIIIIIIIIIIIIIIIIIIIIIIIIIIIIIIIIIIHHIIIIIIIIIIIIIIIIIIIIIIIIIIIIIIIHIIIIIIIIIIIIIIIIIIIIIIIIIDDDDD
@HISEQ:969:HM2KJBCX2:2:1101:5301:21960 2:N:0:ACTATGCA
ACACCGCACAATCCCAACTATCCCTATTAATCATTACGTCAATCCTAGAAACCAACAAAATAGGTTTGAACGTCCTATTTCATTATTCCATGCTAATGTATTCAAGCGTTAGCCTGCTTTAAACACTCTAATTTTTTCAAAGTAACAGTCCTGTTTCCCTGCAACACCAAATTAATGGCATTACAGTTCTTCAGAAAGGAGGAACCAGCAAAGCCAGTGCATACCAGTGGCACGACCAACCTGCTGATCCCGAAATTCAACTACGAGCTTTTTAACTGCAACAACTTTAATATACGCTATTGGAGCTGGAATTACCGCGGCTGCTGGCACCAGACTTGCCCTCCAA
+
DBDDDGIIIEHGFHHIIIHHIIIEHIIIIIIGHEHHIHIIHEGHGHH@EFHIIIHHIIHFIII@HEE=HCGHHFHIHHGEHHHHEGHH?HHGHIGFIIIHHIHEFHHHHHHHIHHIHHIHEHHGHHEHHHHIIHHHHHHEHHHHHHHGFHFFHIHGFIHHHHFHHEHHIHHHGHHHIIHHIIIIGHHIIHIIIIHIIH;IHHE@IIIIIIIIHIIIIIHFHHHIIIIIIIIIIIIIIHHIHHHEFGIIHIGIIIIIHHIIIIIIIIHHIIIIIHIIIIIIIIIIIIIIIIHIIHHHHHGIHIIIIIIIHHIIIIHHGIIIIHIHIIIIIHHEIIIIIHIIHDDDDD
@HISEQ:969:HM2KJBCX2:2:1101:18313:22575 2:N:0:ACTATGCA
ACACCGCACAATCCCAACTATCCCTATTAATCATTACGTCGATCCTAGAAACCAACAAAATAGAATCAAACGTCCTATTTCATTATTCCATGCTAATGTATTCAAGCGCGAGCTTGCTTTAAACACTCTAATTTTTTCAAAGTAACAGTCCTGATTTCCCGCGACACCAAATTAATGACATCGTGGTTCGTCAGAAGGGAGAAACCAATAATGCTAGTACGTACAAAGTACGACCGACATATTAGTCCCGAAATTCAACTACGAGCTTTTTAACTGCAACAACTTTAATATACGCTATTGGAGCTGGAATTACCGCGGCTGCTGGCACCAGACATGCCCTCCAA
+
DDDDDIGIIIGIIHHIIIIIIIIIIIIIIIIIIIIIIIIIIIIIIIIIIGIIIIIIHHHIIIIHIIIIIIIIIIIIIIIIIIIIIIIHIIIIIIIIIIIIIIIIIIIIIIIIIIIIHIIIIIHIIHIIIIIIIIIIIIIIIIIIIIHIIIIIIIIIIIIHHHIIIIHIIIHHHHHIIIIIIIIIIIIIIIIIIIIIIIIIIIIIIIIIIIIIIIIIIIIIHHIIIIIHIIIIIIIIIIIIIIIIIIIIHHIIIIIIIIIIIIIIIIIIIIIIIIIIIIIIIIHHHIIHIIIIIIIIIIIIIIIIIIIIIIIIIIIIIIIIIIIIIIIIIIIIIIIIIIIDDDDD
@HISEQ:969:HM2KJBCX2:2:1101:8760:22947 2:N:0:ACTATGCA
ACACCGCACAATCCCAACTATCCCTATTAATCATTACGTCAATCCTAGAAACCAACAAAATAGGATCAACGTCCTATTTCATTATTCCATGCTAATGTATTCAAGCGCGAGCCTGCTTTAAACACTCTAATTTTTTCAAAGTAACAGTCCTGATTCCCCACCACACCAAATTAATGACATGATGGTTCGTCAGAAGGTAGAAATCAGTAACACCAGTACGTACCGAAGGCACGACCAGCGTACTAATCCCGAAATTCAACTACGAGCTTTTTAACTGCAACAACTTTAATATACGCTATTGGAGCTGGAATTACCGCGGCTGCTGGCACCAGACTTGCCCTCCAA
+
DDDDDIGIIFEGHGFHIGHHIGHHHIIIIGIFHHEHHHHHIIIHHH?FGEHIHHIIIHHFGHGHHHIHC<DE1EGHHHGHHIHHIIHIIHIGFCHIHIHIGEFHHEHHHIIHHIIHHHHHGHHFHHHHHIGHGHEHFHHIHHFHHHHIGHHHHGFIIIHHHIEEHHHGHIIIHHHFIHHHIECHGIHHHHIIHIHIHHEHGDDFEGEGIIIIHHIIIIHHFGGI;HIHHIHHGDDHHHIIIHHFIHHIIHGEGC?CHGCHHDIIHIIIHFIIHIIIHIHIIIHHHCHHIHHHHIHIIIIIIIIHIIIIIIIIIIIHIIIIIIHHIIIIHIIIHIIHIIHIDDDDD
@HISEQ:969:HM2KJBCX2:2:1101:2923:22820 2:N:0:ACTATGCA
ACACCGCACAATCCCAACTATCCCTATTAATCATTACGTCGATCCTAGAAACCAACAAAATAGAATCAAACGTCCTATTTCATTATTCCATGCTAATGTATTCAAGCGCGAGCTTGCTTTAAACACTCTAATTTTTTCAAAGTAACAGTCCTGATTTCCCGCGACACCAAATTAATGACATCGTGGTTCGTCAGAAGGGAGAAACCAATAATGCTAGTACGTACAAAGTACGACCGACATATTAGTCCCGAAATTCAACTACGAGCTTTTTAACTGCAACAACTTTAATATACGCTATTGGAGCTGGAATTACCGCGGCTGCTGGCACCAGACTTGCCCTCCAA
+
DDDDDIIIIIIIIIIIIIIIIIIIIIIIIIIIIIIIIIIIIHIIIIIIHIHIHIIIHHHHIIHIIIIIIIHIHHHHHIHIHHIIIIIIHIIIIIIIHIIIIIHIHIGIHHIHIIIHIIIIIHIIIIIIIIHIIIIIIIIHIIIIIIIIIIIIIIIIIIIIIIHHFIHIIIIIIIIIIIIIIIIIIIIIIIHIIIIIIIIIIIIIGIIIIIIIIHIHHIIIIHIIIIIIIIIIIIIIIIIIHIHIIIIIGIIIIIHIIIIIIIIIIIIIIIIIIIIIIIIIIHIIIIIIIHIHIIIIIIIIIIIIIIIIIIIIIIIIIIIIIIIIIIIIIIIIIIIHIIIDDDDD
@HISEQ:969:HM2KJBCX2:2:1101:15378:22843 2:N:0:ACTATGCA
ACACCGCACAATCCCAACTATCCCTATTAATCATTACGGTGATCCTAGAAACCAACGAAATAGAATCAGTCCGTCCTATTTCATTATTCCATGCTAATGTATTCAGACGTTAGCCTGCTTTAAACACTCTAATTTTTTCAAAGTAACAGTCCTGATTTCCAATCACACCAAATTAATGACATGAAAGTTCCTCAGAAGGTAGAGATTTATCTCACCAGTACAGACAATTAAGCCTGACCAATGGGTAAACCCCGAAGTTCAACTACGAGCTTTTTAACTGCAACAACTTTAATATACGCTATTGGAGCTGGAATTACCGCGGCTGCTGGCACCAGACTTGCCCAA
+
DDDDDIIIIHHHIIIHIIIIIIIIIIIIIHIIIIIIIIIIIIIIIIIIIIIIIIHIIIIIIIIIIIIIIIIIIIIHIIIIIIIIIGIIIHIIHIHIIIIIIIIIIIIIIIIIIIIIIIIIIIIIIIIIIIIIIIIIIIIIIIIIIIIIIIIIIIIIIIIIIIIIIIIHHHIIIIIIIIIIIIIIIIIIIHIIIIIIIIIIIIIIIIIIIIIIIIIIIIIIIIIIIIIIIIIIIIIIIIIIIIHIIIIIIIIIIIIIIIIIIIIIIIIIIIIIIIIIIIIIIIIIIIIIIIIIIIIIIIIIIIIIIIIIIIIIIIIIIIIIIIIIIIIIIIIIIIIIIIIIDDDDD
@HISEQ:969:HM2KJBCX2:2:1101:15436:23011 2:N:0:ACTATGCA
ACACCGCACAATCCCAACTATCCCTATTAATCATTACGGTGGTCCTAGAAACCAACAAAATAGAACCACAACGTCCTATTCTATTATTCCATGCTAATCTATTCAAGCAATAGCCCGCTTTAAACACTCTAATTTTTTCAAGGTAATGGTCCTGGCTCCCCAACACACCCAATAAAGGACATGCTGGCTCACCAGAAGGAAGACCCGACAGCAGACAGTACTCGCCAAAGACGGACCGCCCGGCCAGGCCTAAAATTCAACTACGAGCTTTTTAACTGCAACAACTTTAATATACGCTATTGGAGCTGGAATTACCGCGGCTGCTGGCACCAGACTTGCCCTCCAA
+
DDDDDIIIIEHHIHIIIIIIHIIIIIIIIHHIIIIIGHIIHIHIHIIIIIIIIIIHIIHHHIHHHHIIICHHHHEHIIIIIIIIIIIIHHIIHHHIIIHIIHHEHIIIIIIIIIGIIHIIIIGHIHIIIIIHHIHIIIIIIIIIIIIIIIIIIIHHEHGHIIIIIIIIEHHIGIIIIIIIIIIIIGIIIIIHIIIIIIIIIIIIIIHIIHIIIIIGIIIIIIIIIIIIIIIIIIIIIIIIIIIIHIIIIIIIIIIHIIIIIIIIIIIIIIIIIIIIIIIIHIIIIIIIIIIIIIIIIIIIIIIIIIIIIIIIIIIIIIHHGCHIIIIIIIIIIIIIIIIIIDDDDD
@HISEQ:969:HM2KJBCX2:2:1101:7738:23516 2:N:0:ACTATGCA
ACACCGCACAATCCCAACTATCCCTATTAATCATTACGTCAATCCTAGAAACCAACAAAATAGGATCGAACGTCCTATTTCATTATTCCATGCTAATGTATTCAAGCGTTAGCCTGCTTTAAACACTCTAATTTTTTCAAAGTAACAGTCCTGTTTCACTGCAACACCAAATTAATGACATTACAGTTCTTCAGAAAGGAGGAATCAGCGAAGCCAGTGCATACCAGTGGCACGACCAACCTGCTGACCCCGAAATTCAACTACGAGCTTTTTAACTGCAACAACTTTAATATACGCTATTGGAGCTGGAATTACCGCGGCTGCTGGCACCAGACTTGCCCTCCAA
+
@DBA?CCHDFEF1<D1EHHIC?FECHE1<DE1F1<D1CFGC0DCG?H1DFGDEEGGEHH?ECF1CD?<@11<GC=EE1FGH<1DHH11<1<<1111EEHCGGFEF?F@0B<<<81D1611F<C?D1<1BD1<<CBCDHFDEAHFF&<DFG1<DC@EH2DGH2DD0C<CFG<FEGED/GFCECC?FFC</EFFHC</F/FCFHFHE<<0C0C@D1D<<1=IHF<<1F:110=ECFGC>@ADC@EC1HE<-/@1G@HF<1<<@HHGHGC01<<1@1CFHHEHD1EIHG@GC1G<<<<1@F?G?HFC?EHD1IH?C</CFC1<<11@<FD1<CEEC<1D<0F<10<00D
@HISEQ:969:HM2KJBCX2:2:1101:7139:22877 2:N:0:ACTATGCA
ACACCGCACAATCCCAACTATCCCTATTAATCATTACGGTGATTCAGAAACCAACAAAACAGGACCACCGTCCTATTTTATTATTCCATGCTAATGTATTCAGACATAAGCCTGCTTTGAACACTCTAATTTTTTCAAGGCAAAGGTCCTGGTTTCCTACCACGTTAAATTAATAACATGATAGTTCCCCAGAAGGTAGAAATTCTACACGCCAGTACAGACAATAGCCCGACCAACGATAGAACCCCGAAATTCAACTACGAGCTTTTTAACTGCAACAACTTTAATATACGCTATTGGAGCTGGAATTACCGCGGCTGCTGGCACCAGACTTGCCCTCCAA
+
DDCDDICHHHHIHHHIIIHHIIIIIIIIIHHIIIHIIIHII?GHIIHHHHHHEHHIIHHIHCCGHHIIHIHIIEHHHFHHEHGHHGHIIH?FHIIHIIHFHHEHHHIIIHGHHHHHEHHGHHHIHHHHGEHIIIHIIIHEIIIIIHGHIHHHHIIIIIIIIIIIIIIIHHHIIIIIIIIIHHHHHGHHIIIIIIHGIIIIIHIIIIIIIIIIIIIIIIIIIIIIIIIIIIHHIIIIHHIHHHIHHIIIIIIIIHIIIIIIIIIIIHHIIIIIIIIIIIIIHIIIIIIIHHHIIIIIIIIIIIIIIIIIHHHIIHIIIIIIIIIHIIIIIIHIIIIIIIDDDDD
@HISEQ:969:HM2KJBCX2:2:1101:16611:23907 2:N:0:ACTATGCA
ACACCGCACAATCCCAACTATCCCTATTAATCATTACGTGGTCCTAAAACCAACAAAATAGAACCATCGTCCTATTTTATTATTCCATGCTAATGTATTCAAGCAAAAATGCCCGCTTTAAACACTATATTTTTTTCAAAGTAAAAGTCCTAGTTCATTGAAACACCCAAGAGCATCCCAATTCACCAGAAGGTAAGAAATTGGCTACACACCGATTCATGCCCCTAAAGGCATGACCGATATATCCCAATCCCGAAATTCAACTACGAGCTTTTTAACCGCAACAACACTAATATACGCTATTGGAGCTGGAATTACCGCGGCTGCTGGCACCAGACTTGCCCTCCAA
+
DDDDDIIIIIIIIGIIIIIIIIIIIIIIIIIIIIIIHIIIIIIGHIIIIIHIIIIIGHHHIIIIIHIIIIIIIHIHIHHHIHIHIIIIIIIIIIHIHIIIIHIIIIHHIIIHHIIHHHHHHIIHIIIIIIIIIIIIIIIIIIHHIIIHIIIIHIIIIIIIIIHIHIIHIIIIIIIIIIIIHIIIIIIIIIIIIIIIIIIIIIIIIIIIIHIIIIIIIIIIIGIIIIIIIIIIIIIIIIIIIIIIIIHFIIHIIIIIIIIIIIIIIIIIIIIIIIIIIIIIIIIIIIIIHIIIIIIIIIIIIIIIIIIIIIIIIIIIIIIIHIIIIIIIIIIIIIIIIIIIIIIIDDDDD
@HISEQ:969:HM2KJBCX2:2:1101:15880:23113 2:N:0:ACTATGCA
ACACCGCACAATCCCAACTATCCCTATTAATCATTACGTCGATCCTAGAAACCAACAAAATAGGTTCGATCGTCCTATTTCGTTATTCCATGCTAATGTATTCAAGCGCGAGCCTGCTTTAAGCACTCTAATTTTTTCAAAGTAACAGTCCTGTTTCCCCGCAACAACAAATTAATGCCATCACGGTTCTACAAGAAGGAGGGACCAGTGAGGCCAGTGCATACCAGTGGCACGACCAACCTACTGGCCCCGAAATTCAACTACGAGCTTTTTAACTGCAACAACTTTAATATACGCTATTGGAGCTGGAATTACCGCGGCTGCTGGCACCAGACTTGCCCTCCAA
+
DADDDIIIIIIIIHIIIIHIIIIIIIIIIIIIIIIIIIIIIIIIIIIIIFHHHIHHIHHHIIHIIIIIIHIHIIIIIIHHIIIHIIIIIIIHGIIIHHIIHHIHIIIIIIIIIIIIIIIIHIIIIIIIIIIIIIIIIIIIIIIIIIIIIIIIIIIIIIIIIIIIIIIIIIIIHIIIIIIIIIIIIIIIIIIIIIIIIIIIIIIIIIIIIIIIIIIIIIIIIIIIIIIIIIIIIIIIIIIIIIIIHIIIIIIIIIIIIIIIIIIIIIIIIIIIIIIIIIIIIIHIIIIIIIIIIHIIIIIIIIIIIIIIIIIIIIIIIIIIIIIIIIIIIIIIIIIIIIIIIDDDDD
@HISEQ:969:HM2KJBCX2:2:1101:18484:23791 2:N:0:ACTATGCA
ACACCGCACAATCCCAACTATCCCTATTAATCATTACGTCAATCCTAGAAACCAACAAAATAGGCTCGTCGTCCTATTTCATTATTCCATGCTAATGTATTCAAGCGTTAGCCTGCTTTAAACACTCTAATTTTTTCAAAGTAACAGTCCTGTTTCCCCGCAACACCAACTTAATGGCATTACGGTTCTACAAGAAGGAGGAATCAGCAAAGCCAGTGCATACCAGTGGCACGACCAACTTGCTGACCCCGAAATTCAACTACGAGCTTTTTAACTGCAACAACTTTAATATACGCTATTGGAGCTGGAATTACCGCGGCTGCTGGCACCAGACTTGCCCTCCAA
+
<0D00<EHII?G<C@G1<F1D@FCGHHHEFECE??DE@<C@0<<F1C1@D?FEECEEE1<1@1111<?F0/<1E@<CFHCCC1DG1<C1111<G?C<CD1HHEF<B8<GFDFFGEC8?FGHFF8GB110<%HHCHHFCGAC0GHEHGGFC?CCCCE0<DEHHHD?FAFC?@EFC<</FFIHHHFF@FHHHHHHHCG<D0FHC<<<CD:0D1C<11<1@<1?HEFEBCIF@CC1EHD11FC<111.///C:11HF@@C1HHGC0D1IIHHCFC@GGEHGF<11DC1EEHFC0G@GFEHCEEHCGDG@<11GEC?HHIHHHHHG1<1D1<FHHC1EE@CDG?@D0@D
@HISEQ:969:HM2KJBCX2:2:1101:12740:24586 2:N:0:ACTATGCA
ACACCGCACAATCCCAACTATCCCTATTAATCATTACGTCAATCCTAGAAACCAACAAAATAGGATCAAACGTCCTATTTCATTATTCCATGCTAATGTATTCAAGCGTTAGCCTGCTTTAAACACTCTAATTTTTTCAAAGTAACAGTCCTGTTTCCCTGCAACACCAAATTAATGACATTACAGTTCTTCAAGAAGGAGGAACCAGTAAAGCCAAGTACATACCAGAGGCACGACCAACTTACTAATCCCGAAATTCAACTACGAGCTTTTTAACTGCAACAACTTTAATATACGCTATTGGAGCTGGAATTACCGCGGCTGCTGGCACCAGACTTGCCCTCCAA
+
DDDDDIIIIHHIIIIIIIIIIIIIIIIIIIIIIIIIIIIIIIIHIIIHIIIIIIIHIIIHIIHHEHHIHIHHIIIIIIIIIIHIHIIIGIGHIIIIIIIIIHIIIHHHHHHHIIIHIIIIIIIIIHIIIHIHIIIHIIIIIIHIIIIIIIIHHHHIIHHIIIIIIIIIIIIIIIIIIIIIIHIHGIIHIIIIIIIIIIIIIIIIIHIIIIIIIIIIIIIIIIIIIIIIIIIIIIIHIIIIIIIIIHIHHIIIIIHIIIIIIIIIIIIIIIIIIIIIIIIIIIIIIIIIIIIIIIIIIIIIIIIIIIIIIIIIIIIIIIIIHIIIIIIHHIIIIIIIIIIIIIDDDDD
@HISEQ:969:HM2KJBCX2:2:1101:8920:24986 2:N:0:ACTATGCA
ACACCGCACAATCCCAACTATCCCTATTAATCATTACGTCAATCCTAGAAACCAACAAAATAGGATCGTCGTCCTATTTCATTATTCCATGCTAATGTATTCAAGCGTTAGCCTGCTTTAAACACTCTAATTTTTTCAAAGTAACAGTCCTGTTTCCCCGCAACACCAACTTAATGGCATTACGGTTCTACAAGAAGGAGGAATCAGCAAAGCCAGTGCATACCAGTGGCACGACCAACTTGCTGACCCCGAAATTCAACTACGAGCTTTTTAACTGCAACAACTTTAATATACGCTATTGGAGCTGGAATTACCGCGGCTGCTGGCACCAGACTTGCCCTCCAA
+
DDDDDIIIIFGHIIIIIIIIIIIIIIIIIIIIIIIIIIIIIIIIIIIIIIIIIIIIIIIIIIHHHIIIIIIIIIIIIIIIIIIIIIHIIIIIIIIIIIIIIIIIIIIIIIIIIIIHIIIHHIIIIIIIIIHIIIIIIIIIIIIIIIIIIIIIIIIIIIIIIIIIIIIIIIIIIIIIIIIIIIIIIIIIIIIIIIIIIIIIIIIIIIIIIIIIIIIIIIIIIIIIIIIIIIIIIIIIIIIIIIHEIIIIIIIIIIIIIIIIIIIIIIIIIIIIIIIIIIIIIIIIIIIIIIIIIIIIIIIIIIIIIIIIIIIIIIIIIIIIIIIIIIIIIIIIIIIIIIIIDDDDD
@HISEQ:969:HM2KJBCX2:2:1101:9325:24952 2:N:0:ACTATGCA
ACACCGCACAATCCCAACTATCCCTATTAATCATTACGTCGATCCTAAAAACCAACAAAATAGAATCAAACGTCCTATTTCATTATTCCATGCTAATGTATTCAAGCGCGAGCCTGCTTTAAACACACTAATTTTTTCAAAGTAACAGTCCTGATTTCCCGCGACATCAAATTAATGACATCGTGGTTCGTCAGAAGGTAGGAATCAATTTGACCAGTACGTACCGAGGCACGACCGATCAACTGATCCCGAAATTCAACTACGAGCTTTTTAACTGCAACAACTTTAATATACGCTATTGGAGCTGGAATTACCGCGGCTGCTGGCACCAGACTTGCCCTCCAA
+
@@@@DHGD?/<@GHIFHIE?<@F1DCHIIHIHEHHIHGFF<ECEEEEGEFHDECF0EEE@GH@EHHEE?FEHGG=@GEGG?1D@GEG1<1<1<DHHI?CHFDFE<C7<E8C?F/E?H@HGIIHE@EGEG@FIHHHGHCCHHHHHHHHBFHHH?HHHHHDH?HHHH@//IIHIIHHIIHHHGHHGCHHHHEGGHHIIHFIHEHHGGHIIHEHGGHGIHIIHGIIIFEHHIGIIIIHHGHCIHHCFGHHCIHCGHHHHGIIIIIHHIHEFIIIHHHIHGHHIIIHIIHIIIIIHIIIIIIIHHFIIHIIIIIHHHIIIIIIIIHIIHIIIIIGIIHHHIIIID@DDD
@HISEQ:969:HM2KJBCX2:2:1101:21075:25915 2:N:0:ACTATGCA
ACACCGCACAATCCCAACTATCCCTATTAATCATTACGTCAATCCTAGAAACCAACAAAATAGGATCGAACGTCCTATTTCATTATTCCATGCTAATGTATTCAAGCGTTAGCCTGCTTTAAACACTCTAATTTTTTCAAAGTAACAGTCCTGTTTCCCTGCAACACCAAATTAATGACATTACAGTTCTTCAAGAAGGAGGAATCAGTAAAGCCAGTACATACCATAGGCACGACCAACCTACTGACCCCGAAATTCAACTACGAGCTTTTTAACTGCAACAACTTTAATATACGCTATTGGAGCTGGAATTACCGCGGCTGCTGGCACCAGACTTGCCCTCCAA
+
BADDDHHHHIHIIIIIIIHHHHIIIIIIII?HGCHHFHHGDEDGEHHHIHHGHIHHHHGICHHHHHIFHIGHGH=HHFHIGHHFIIH?EEGHCDFHHEHHHHGGHHHHHHGHEIIHHHHHEDIHHIHHHHHIHIHHIHHHCEHHHHHIHIIHGGIHHIHIHHIHIIIIIHHGHHHIIIIIIIIIGIIIIIIHGIIIIIIIHIIGIIIIIIIHIH<IIIIIHHIIHHIIHIIHIIIIGIIHGHHGIFHHHHHIHIHIGIHIIIIIIIIHIIIHHIHIIIIIIIIIIIIIIIIIIIIIIIHGHIIIIIIIIIIIIIIIIIIIIIIIIIIIHIHHIHIIIIIIIDDDDD
@HISEQ:969:HM2KJBCX2:2:1101:17822:25189 2:N:0:ACTATGCA
ACACCGCACAATCCCAACTATCCCTATTAATCATTACGTCAATCCTAGAAACCAACAAAATAGGATCGAACGTCCTATTTCATTATTCCATGCTAATGTATTCAAGCGTTAGCTTGCTTTAAACACTCTAATTTTTTCAAAGTAACAGTCCAAATTCCCCGCAACACCAAATTAATGGCATTACGGATCATCAGGAAGGAGGAATCAGTGAGACCAGTACATACCAGAGGCATGACCAATCTACTAACCCCGAAATTCAACTACGAGCTTTTTAACTGCAACAACTTTAATATACGCTATTGGAGCTGGAATTACCGCGGCTGCTGGCACCAGACTTGCCCTCCAA
+
DDDDDIIIIHHIHIIIIIIHIIHIIIIIHHIIIIIIIIIIHIIIGIIIIIIHIIIIIIIIHHHIHHHIIIIIHHHIIIIIIIHIGIIHEFHHIHHIIIIIIIIIIIIIIIIIIIIIIIIIIIIHHHHHHHIHIIIIIIIIIIHIIIIIIIIHIHHHIIIIIIIIHHHIIIIIIIIIIIIIIIIIIIIHIIIIIHIIIIIIHIIIIIIIIIIIIIIIIIIIIIIIIIIIIIIIIIIIIIIIIIIHEIIIIIIIIIIIIIIIIIIIIIIIIIIIIIIIIIIIIIIIIIIIIIIIIIIIIIIIIIIIIIIIIIIIIIIIIIIIIIIIIIIIIIIIIIIIIIIIIDDDDD
@HISEQ:969:HM2KJBCX2:2:1101:4296:26021 2:N:0:ACTATGCA
ACACCGCACAATCCCAACTATCCCTATTAATCATTACGTCGATCCTAGAAACCAACAAAATAAGATCAAACGTCCTATTTCATTATTCCATGCTAATGTATTCAAGCGCGAGCCTGCTTTAAACACTCTAATTTTTTCAAAGTAACAGTCCTGATTCCCCGCCACACCAAATAAATGGCATAACGGTTCTTCAGAAGGGAGGAATCAGTGACACCAGTACATACCAAAGGCACGACCAGCGTACTGATCCCGAAATTCAACTACGAGCTTTTTAACTGCAACAACTTTAATATACGCTATTGGAGCTGGAATTACCGCGGCTGCTGGCACCAGACTTGCCCTCCAA
+
DDDCDIIIIIIIIIIGIIIIIIHIIIIIIIIIIIIIIIIIIIIIIIIIIIIIIIIIIIIIHIHIIIIIIIIHIIIIHIIIIIIIHIIEHIIIIIHGIIIIIIHIIIIIIHHHHIIIIIHIIHHHIIIIIIIIIIIHIHHIIIIIIIHIIIHHEHHIIIIIIIIIIHIIIIIIIIIIIIIIIIIIIIIIIIIIIIIIIIIIIIIHHIIIIIIIIIIIIIIIIIII<IHIIIIHIIIIIIIIIIIHGIIIIHIIIIIIIIIIIIHIIIIIIIIIIIIIIIIIIIIIIIIIIIIIIHIIIIIIIIIIIIIIIIIIIIIIIIIIIIIIIIIIIIIIIIIIIIIIIDDDDD
@HISEQ:969:HM2KJBCX2:2:1101:19147:26229 2:N:0:ACTATGCA
ACACCGCACAATCCCAACTATCCCTATTAATCATTACATCGATCCTAGAAACCAACAAAATAGAATCGGATGTCCTATTTCATTATTCCATGCTAATGTATTCAAGCGTGAGCCTGCTTTAAACACTCTAATTTTTTCAAGGTAACAGTCCTAATTCCCCGTGACACCAAATTAATGGCATTACGGTTCTTTAGAAGGTGAGAAATCAATAATATCAGTACATACCAACGGCATGACCGAAACATTGATCCCGAAATTCAACTACGAGCTTTTTAACTGCAACAACTTTAATATACGCTATTGGAGCTGGAATTACCGCGGCTGCTGGCACCAGACTTGCCCTCCAA
+
DDDDDIIIIHGHHHHIIIIIIIIIIIIIIIIIIIHIIIIIIIIIIIIIIIIHIIIIIIIIHGIIIHIIHIIIIIIIIIIIIIIIIIIIGIIGHGHHHIIIIIHIIIIIHHIHIIIIIIIIIIIHIIIIIIIIHIIIIIIIIIIIIIIIIIIIIIIIIIIIHEIIIIIGIIIIIIIIIHIIIIIIHHIIIIIIIIIIIIIIIIIIIIIIIIIIIIIIIIIIIIIIIIIIIIIIIIIIIIIIIIIIIGIHIIIIHIIIIIIIIIIIIIIIIIIIIIIIIIIIIIIIIIIIIIIIIIIIIIIIIIIIIIIIIIIIIIIIIIIIIIIIIIIIIIIIIIIIIIIIIIDDDDD
@HISEQ:969:HM2KJBCX2:2:1101:3536:26437 2:N:0:ACTATGCA
ACACCGCACAATCCCAACTATCCCTATTAATCATTACGTCAATCCTAGAAACCAACAAAATAGAATCAAACGTCCTATTTCATTATTCCATGCTAATGTATTCAAGCGTGAGCCTGCTTTAAACACTCTAATTTTTTCAAAGTAACAGTCCTGATTCCCCACAACACCAAATAAATGACATCATGGTTCGTCAGAAGGGAGAAACCAACAATGCCAGTACGTACCGAGGCACGACCGACATGATGGTCCCGAAATTCAACTACGAGCTTTTTAACTGCAGCAACTTTAATATACGCTATTGGAGCTGGAATTACCGCGGCTGCTGGCACCAGACTTGCCCTCCAA
+
DDDDDIIIIHHIIHIIIIIIIIIIIIIIIIIIIIIIIIIIIIIHIIIIIIIHHIIIHIIIIIIHIIIIGGEHHHIIIIIIGIIIIHHIEHGIIGIIIIHIHHHIIHIIIIIIIIIIIHHHIHIHIIIIIIIIHHHHHHIIIIIIIIGIHIIIIIIIIIIIIIHHHHIIIIIIIIIIIIIIIIIIIIIIIIIIIIIIIIIIIIIIIIIIIIIIIIIIIIIIIIIIIIIIIIIIIIIIIIIIIIIHIIIIIIIIIIGIIIIIIHIIIIIIIIIIIIIIIIIIIIIIIIIIIIIIIIIIIIIIIIIHIIIIIIIIIIIIIIIIIIIIIIIIIIIIIIIIIIIIDDDDD
@HISEQ:969:HM2KJBCX2:2:1101:20763:26347 2:N:0:ACTATGCA
ACACCGCACAATCCCAACTATCCCTATTAATCATTACGTCAATCCTAGAAACCAACAAAATAGGATCGAACGTCCTATTTCATTATTCCATGCTAATGTATTCAAGCGTTAGCCTGCTTTAAACACTCTAATTTTTTCAAAGTAACAGTCCTGTTTCCCTGCAACACCAAATTAATGACATTACAGTTCTTCAGAAAGGAGGAATCAGCGAAGCCAGTACATACCCGTGGCACGACCAACCTGCTGACCCCGAAATTCAACTACGAGCTTTTTAACTGCAACAACTTTAATATACGCTATTGGAGCTGGAATTACCGCGGCTGCTGGCACCAGACTTGCCCTCCAA
+
DDDDDHCH<E@H?DGHHIIIGEGEH@HHHHEGGHIGC@CFEGGHHIIHIHIHHHGICHIHIIEHGHHHHHI<FHGHIHHIIIIIIHHHIHIEHHHHHHHHIHFCIIHIIHHHEEHHIIIIIHGFHIIHIHIIIIIHIIHIIIHHGHIHFGIGIIIHGFHHHEHHEIIHHHHGIGIGHF@EHHHFIIHIIIIHIIIIIIIHHIHHIIIIHIIIIHHIIIIIHIIIIIIHEHHE?FHHGIIIIIIHG=HHIIIIIIIIIHFIHIIHIIIHHIIIHHGIIIIHHHEHHFHIIHHIIIIIGIIIHIIIIIIHIIIIIIGIIIIIIIIIIIIIHHIIHHIIIIIIIDDD@@
@HISEQ:969:HM2KJBCX2:2:1101:12280:27630 2:N:0:ACTATGCA
ACACCGCACAATCCCAACTATCCCTATTAATCATTACGTCAATCCTAGAAACCAACAAAATAGGATCAAACGTCCTATTTCATTATTCCATGCTAATGTATTCAAGCGTTAGCCTGCTTTAAACACTCTAATTTTTTCAAAGTAACGGTCCTGTTTCCCTGCAACACCAAATTAATGACATTACAGTTCTTCAGAAAGGAGGAATCAGCGAAGCCAGTGCATACCAGTGGCACGACCAACCTGCTGACCCCGAAATTCAACTACGAGCTTTTTAACTGCAACAACTTTAATATACGCTATTGGAGCTGGAATTACCGCGGCTGCTGGCACCAGACTTGCCCTCCAA
+
BDDDDIIIIIIIIIIIIIHIHIIIIGGHHIIIIIIIIHGHIHHIIIGHIIIIIIIIIIIEHGEHEHHGIIIHHIIIIHGHIHCHHHIIIIHGEHIIIHIIIHHHHGIIIIIHIIIIHHHFHHIIIIIIIIIIIHHIHGIIIIIIIHHIIHIIIHHHIHIIIHHHIIIIIIHHHIIHEHIIIGIIHHGHIIIIIIIIHHIHIIHHHHIIHIHHIIIIIIIIIIIIIIIIIIIIIHIHIGIHHIIHGIHHHHIIIHIIIIHHHIIIIIIIIIIIIIIIIIHHGEHIIIIIIHIIIIHIHIIIHHIIIIIHIIIIGIIIIIIIIIIIIIIHEHIIHIIIIGIIICCDDA
@HISEQ:969:HM2KJBCX2:2:1101:16170:27106 2:N:0:ACTATGCA
ACACCGCACAATCCCAACTATCCCTATTAATCATTACGGTGATCCTAGAAACCAACGAAATAGAATCAGTCCGTCCTATTTCATTATTCCATGCTAATGTATTCAGACGATAGTCTGCTTTAAACACTCTAATTTTTTCAAAGTAACAGTCCTGATTTCCCATCACACCAAATAAATGGCATGAAAGTTCCTCAGAAGGTAGAGATCCATCCTACCAGTGCAGACAATTAAGCCTGACCAATGGGTAGACCCCGAAGTTCAACTACGAGCTTTTTAACTGCAACAACTTTAATATACGCTATTGGAGCTGGAATTACCGCGGCTGCTGGCACCAGACTTGCCCTCCAA
+
DDDDDIIIIHIIHHIHIIIIIHHIHHIIIIIIIIIIIIIIHIIIHHIIIHHHHHIIGIIIIIIIIIIIIIHHIIIIIHIIIHIHIIIIIHIIIHIIIHIIIIHIIIIHHIIIIIIHIIHHHIHHHHHHIIIIIIIIIIIIIHIHGHIIIIIIIIHIIIHIIIIIIHHHHIIIIIIIIHIIIIIIIIIIIIIIIIIIIIIIIIIIIIIIHHIIIIIIIIIIIIIIIIIIIIIIHIIIIIIIIIIHHHHIIIIIIIIIIIHIIIIHIIIIIIIIIIIIHIIIIIIIIIIIHIIIIIIIIIIIIIIIIIIIIIIIIIIIIIIIIIIIIIIIIIIIHIHHIIIIIIIDDDDD
@HISEQ:969:HM2KJBCX2:2:1101:10116:27573 2:N:0:ACTATGCA
ACACCGCACAATCCCAACTATCCCTATTAATCATTACATCGATCCTAGAAACCAACAAAATAGAATTGGATGTCCTATTTTATTATTCTATGCTAATGTATTCAAGCGTGAGCCTGCTTTAAACACTCTAATTTTTACAAAGTAACAGTCCTAATTCCCCGTGACACCAAATTAATGGCATTACGGTTCTTTAAAAGATGAGAAATTAATAATATCAGTACATACCAACGGCATGACCAAAACATTGATTTCGAAATTCAACTACGAGCTTTTTAACTGCAACAACTTTAATATACGCTATTGGAGCTAGAATTACTGTGGCTGCTAGCACCAGACTTGCCCTCCAA
+
BBDBDIIIDFDCGHIGIIIIIIIIHIGHIIIHIIIIIIIIGIIIIIIHHIIIIHHIIHCHEHIIIIHCGFGGF?HHIIHGH?FHHGIIHEHHGIHIHIGGGIIIIIGIIHIHIIIIHHIIIIIIHIIIIIIIHHIHHHHIIIHHIIIIIIIIIIHIIIHHIIIIIIIIIIIHIIIIIGIIIIIIHIIHHIIIIIIIIIIIIIIIIIHIIIIIIIIIIIIIHHIIIIIIIIIIIIHIIHIIIIIIIHIIIIIIIIHHIIIIIIHHIHHIIHIIIIHHIIIIIIIIIIIIHIIIIIIIIIIIIIIIIIIIIIIIIIIIIIIIIIIIIIIIIHIIIIIIIIIIIIDDDDD
@HISEQ:969:HM2KJBCX2:2:1101:15903:27367 2:N:0:ACTATGCA
ACACCGCACAATCCCAACTATCCCTATTAATCATTACGGCGGTCCTAGAAACCAACAAAATAGAACCGCACGTCCTATTCTATTATTCCATGCTAATGTATTCAAGCAAAAATGCCTGCTTTAAACACTCTAATTTTTTCAAAGTAAAGGTCCTGGTTCCCCGCGGCATCCAATTAAGGACATCGCGGTTCTCCAGAAGGTGAGAAATTGACTGCACCAGTTCATACCCCGTGAGGCACGACCGATGCGCCAATCCCGAAATTCAACTACGAGCTTTTTAACTGCAA
+
@DD@@HHIIHHHGFFGEHIIHHHHFGHHHHIHHHGHIDCCHHDCHIGHHHGHIHHGEHIHEHGCHHIIIIIHGHHHIHGIIHGIIHHIEHHHHHHHGIHHHEIHIIHIHHFIHIHHIHHHHIHHHHIIIHHHIHHHHFIIIIIIHHEEHGHEHHIHHHHEHHCDEIIIIHGHHHIHIIHGHFHHHHHIHHECHHIIIIIHIIIHHFFFGIHHHIIIIIHHEIHHGCCHHCHHCHEIGHHHHHIHIIHDHECFE<IIIIHHGH@1GC@=HEIIIIIIIHHHGEDB@DD
@HISEQ:969:HM2KJBCX2:2:1101:12992:26550 2:N:0:ACTATGCA
ACACCGCACAATCCCAACTATCCCTATTAATCATTACGGTGATCCTAGAAACCAACAAAATAGAATCATGCCGTCCTATTTCATTATTCCATGCTAATCTATTCAAGCATAAAGCCTGCTTTAAACACTCTAATTTTTTCAAAGTAACAGTCCTAGCTTCCTATTACACCTAATGAAAGGCATAATAGTTCACTAGAAGGTGGAGATTGACAGCTACCAGTACATGTCCGAAAACACGACCGATATGCCAATCCCGAAATTCAACTACGAGCTTTTTAACTGCAACAACTTTAATATACGCTATTGGAGCTGGAATTACCGCGGCTGCTGGCACCAGACTTGCCCTCCAA
+
DDDDDIIIIHHIIHIIIIIIIIIIIIIIIIIIIIIIIIIIIIIIIIIIHIIIHIIIHIIIIIHIIIIIHIIHIIIGIGHIIIIIIIIIIIIIHEHIIHGGHDHIIHIIIIIIIIIIIIIIIIIIIIIIIIIIIIHIHHIIIIIIIIIIIIHIIIIIIHIIIIIIIIIIIIIIIIIIIIIHIIIIIIIIIIIIIIIIIIIIIHIIHIIIIIIIIIIIIIIIIIIIIIIIIIIIIIIIIGIIIIIIHCIIHIIIIGIIIIIIIIIIIIIIIIIIIIIIIIIIIIIIIHIIIIIIIIIIIHIIIIIIIHIIIIIIIIIIIIIIIIIIIIIIIIIIIIHIIIIIIIIIIDDDDD
@HISEQ:969:HM2KJBCX2:2:1101:4531:28343 2:N:0:ACTATGCA
ACACCGCACAATCCCAACTATCCCTATTAATCATTACGTCGATCCTAGAAACCAACAAAATAGAATCAAACGTCCTATTTCGTTATTCCATGCTAATGTATTCAAGCGTGAGCCTGCTTTAAACACTCTAATTTTTTCAAAGTAACAGTCCTGATTCCCCATGACACCAAATTAATGACATCATGGTTCGTCAGAAGGTAGGAATCAATAATACCAGTACGTACAATAGCACGACCAATAAATTAATCCCGAAATTCAACTACGAGCTTTTTAACTGCAACAACTTTAATATACGCTATTGGAGCTGGAATTACCGCGGCTGCTGGCACCAGACTTGCCCTCCAA
+
DDDDDIIIIIIIIIIIIIIIIIIIIIIIIIIIIIIIIIIIIIIIIIFHIIHH@GHIHHIHHHCHHHIIIHIHHHIIIHHIHIIIIIHIIHIIGHIIIHHHIIIIHHHHIIIHHIIIIIIIHHHIIIIHIIHIIIIIIIIIIHGIIIIIIIIIIIIIIIIIIIIIIIIIIIIEIIIIIIIIIIIIHIIIIIIHIIIIIIIIIIIIIIIIIIIIIIIIIIIIIIIIIIIIIIIIIIIIIIIIIIHHIIIIIIIIIIIIIIIIIIIIIHIIIIIIIIIIIIIIIIIIIIIIIIIIIIIIIIIIIIIIIIIIIIIIIIIIIIIIIIIIIIIIIIIIIIIIIIIIDDDDD
@HISEQ:969:HM2KJBCX2:2:1101:2740:28669 2:N:0:ACTATGCA
ACACCGCACAATCCCAACTATCCCTATTAATCATTACGTCGATCCTAGAAACCAACAAAATAGGGTCAAACGTCCTATTTCATTATTCCATGCCAATGTATTCAAGTGTGTGCCTGCTTTAAACACTCTAATTTTTTCAAAGTAACAGTCCTGATTCCCCATGACACCAAATTAATGACATCACAGTTCGTCAGAAGGTAGAAATCAATGATACCAGTTCATACCAGAGGCACGACCAATATATTGATCCCGAAATTCAACTACGAGCTTTTTAACTGCAACAACTTTAATATACGCTATTGGAGCTGGAATTACCGCGGCTGCTGGCACCAGACTTGCCCTCCAA
+
DDDDDIIIIIIIIIIIIIIIIIIIIIIIIHIIIIIIIIIFIHHIIIIIIIIIHIIIIIHIIIIIIIIIIIIIIGIIIIHIIIHHFHIIIIIIHIIIIIIIIIIIIIIIIIIHIHIIHIIIIIIIIIIIIHHHHIHHIHIGIIIIIIIIIIIIIIIIHIIIIIIIIIIIIIIIHIIIIIHIIIIIIIIIIIHIIHIHIHIHIIIIIIIIIIIIIIIIIIIIIIIIIIIIIIIIIIIIIIIIIHHGHIIIIIIIIIIHIIIIIIIIIIIIIIIIIIHIIIIIIIIIIIIIIIIIIIIIIIIHHIIIIIIIIIIIIIIIIIIIIIIIIIIIIIIIIIIIIIIIIDDDDD
@HISEQ:969:HM2KJBCX2:2:1101:14522:29118 2:N:0:ACTATGCA
ACACCGCACAATCCCAACTATCCCTATTAATCATTACTTTGATCCTAGAAACCAACAAAATAGAACCAAAGTCCTATTTTATTATTCCATGCTGAAGTATTCAAGCGTATGCCTGCTTTGAACACTCTAATTTTTTCAAAGTAAAAGTCCTAGCTCCCTACCACACCCAGTTAAGAGCACGGTAGTTTGCTAGAAGGAAATCACTAGCTAGACAGTGCTAACCGCGAGGCTAGACCGAAAAGCTAGCGACAAAATTCAACTACGAGCTTTTTAACTGCAACAACTTTAATATACGCTATTGGAGCTGGAATTACCGCGGCTGCTGGCACCAGACTTGCCCTCCAA
+
CDDCDIIIIEHHHHIIIIIIIIIIIIIIIIIIIIIIIIHHHHIIIIIIIIIFHEHIEHIIIIHIIIHHIIIEHHIHIHGHHHIIHHIIIIHHHHIIIIIIIIIIIIIIIIHIIIIHIIIHIIIIIHIIIIIIIIIIIIIIIIIIIHIIIIIIIIIIIIIIHHIIIIIIIIIHIIIIIHHIIIIIIIIIIIIIIIIIIIIIIIIIIIIIIIIIIIIIIIIIIIIIIIIIIIIIIIIIIIIIIIIHIIIIIIIIIIIIIIIIIIIIIIIIIIIIHIIIIIIHHIHIIIIIIIIIHIIIIIIIIIIIIIIIIIIIIIIIIIIIIIIIIIIIIIIIIIIIIIIIDDDDD
@HISEQ:969:HM2KJBCX2:2:1101:2202:30732 2:N:0:ACTATGCA
ACACCGCACAATCCCAACTATCCCTATTAATCATTACGTCAATCCTAGAAACCAACAAAATAGGATCGAACGTCCTATTTCATTATTCCATGCTAATGTATTCAAGCGCGAGCCTGCTTTAAACACTCTAATTTTTTCAAAGTAACAGTCCTGATTCCCCACGACACCAAATTAATGACATCATGGCTCCTCAGAAAGGAGAAACCAATAACACCAGTACATACCAGAGGCATGACCGACGTATTGATCCCGAAATTCAACTACGAGCTTTTTAACTGCAACAACTTTAATATACGCTATTGGAGCTGGAATTACCGCGGCTGCTGGCACCAGACTTGCCCTCCAA
+
DDDDDIIIIIIIIIIHIIIIIIIIIIIIIIIIIIIIIIIIIGHIIIIIEHHIIIIIHIHGHHHHIHIIIIIIIHHIIIIIGHHIHGIIIIIIHIGHIIHHHHHIIIIIIIIIHIGIIHIHIIHIGIIIIIHHHHIIIHHHIHIHIIHIIIIIIIIIIIIIIIIIIIIIIHIHHHHHHCHIIIIIIIIIHIHHHHGIIIIIIIIIHIIIHGECFIIHIGIIIIIIIHIIIIIIIIIIIIIIIIHHHIIIIIIIIIIIHHGIIIIIIIIIIIIIIIHIIIIHHHEFIIIHHHHCIIIGIIIHIIIGIIIIIIIIIIHHIIIIIIGIIIIIIIIIIIIIIIIIIDDDDD
@HISEQ:969:HM2KJBCX2:2:1101:18447:30993 2:N:0:ACTATGCA
ACACCGCACAATCCCAACTATCCCTATTAATCATTACGGTGGTCCTAGACCAACAAAATAGAACCAACGTCCTATTTTATTATTCCATGCTAATCTATTCAAGCAAAAGCCCGCTTTAAACACTCTAATTTTTTCAAGGTAATGGTTCTGGTTCCCCGACACACCCAATAAAGGACATATCGGCTCACCAGAAGGATAGACCCGACAACAGGACAGTACTCGCCAGAGACGGACCGCCCGGTCAGGCCTAAAATTCAACTACGAGCTTTTTAACTGCAACAACTTTAATATACGCTATTGGAGCTGGAATTACCGCGGCTGCTGGCACCAGACTTGCCCTCCAA
+
DDDDDHIIIHFHHHIIIIIIIHIIIHIIIHIIIIIHHIHHIIIIIHIIIIHIGHHIIEHIHIHHIEHGGGHHIHIHIIHHIIIIHGHIIHHIIHIHIIIIIGHHIIHDHHHHIIIIHHIHIHIHFHHHHHHHFCHIIIIIIIHIIIIIHIEEEHHHHHHHI<IIIIIIHHHHHIIHIIEIIIHIHIIHCIIIIIIIIHIHGHIIIHHCHGIIII=IIIIHIII?IIIIIIIIIIIIIIIIIHHIHHEHHIIIIIHHIIIIHIIIIIIIIHIHIIIIIIHHIIIIIHIHGIIIIIIIHGHIHIIIIIIIIIIIIIIIIIIIIIIIHHIIIIHHIHIIIIIDDDDD
@HISEQ:969:HM2KJBCX2:2:1101:7338:31423 2:N:0:ACTATGCA
ACACCGCACAATCCCAACTATCCCTATTAATCATTACGTCAATCCTAGAAACCAACAAAATAGGATCAACGTCCTATTTCATTATTCCATGCTAATGTATTCAAGCGCGAGCCTGCTTTAAACACTCTAATTTTTTCAAAGTAACAGTCCTGATTCCCCGCCACACCAAATGAATGACATGATGGTTCGTCAGAAGGTAGGAACCAGTAACACCAGTACGTACCTAAGGCACGACCAACGTACTGATCCCGAAATTCAACTACGAGCTTTTTAACTGCAACAACTTTAATATACGCTATTGGAGCTGGAATTACCGCGGCTGCTGGCACCAGACTTGCCCTCCAA
+
DDDDDIIIIHHHHIIIIIIIIIIIIIIIIIIIIIHIIIIIIIIIIIHIIIIIHHIIIIGHHIEHIIGIIHIIIHIIIIIIIIIIIIHIIIIGIIIIIIIIIIHIIIIHIIIIIIIIIIHHHIIIIIIIIIIIIIHIIIHIIIIIIIIHIIHHIIIIHIIIIIIIHIIIIIIIHGIIIIIIIIIIIIIIIIIIIIIIIHIIIIIIIIIIHHIIIIIIIIIIIIHIIIIIIIIIIIIIIIIIIIHHIIIIHIIIIIIHIIIIIIIIIIIIIIIIIIIIIIIIIIIIIHIIIIIHIIIIIIIIIIIIIIIIIIIIIIIIIIIIIIIIIIIIIIIIIIIIIIIIDDDDD
@HISEQ:969:HM2KJBCX2:2:1101:11397:31368 2:N:0:ACTATGCA
ACACCGCACAATCCCAACTATCCCTATTAATCATTACGGTGATCCTAGAAACCAACAAAATAGAATCGGATGTCCTATTTCATTATTCCATGCTAATGTATTCAAGCGTGAGCCTGCTTTAAACACTCTAATTTTTTCAAAGTAACAGTCCTGATTCCCCACGACACCAAATTAATGACATCGTGGTTCTTCAGAAGGTAGGAACCAATAATGCCAGTGCGTACCGAAGCATGACCGACAATTTGATCCCGAAATTCAACTACGAACTTTTTAACTGCAACAACTTTAATATACGCTATTAGAGCTGGAATTACCGCAGCTGCTGGCACCAGACTTGCCCTCCAA
+
CCDCDHIHHHHHHEHHHIIIIIIIIIIHHHIIIIIIIIIHHIGIIIIIFC?GEHHHIE??GHHHEHCGHCHDEHIIIIHHHHHIIHIIHIIGHIGIIIIHHCHHHHHHHH=EEHH%HHHIGECHIHHHICHHIIIHHIIC8HIHIIHIHHGE/HFGIIHII.8GCGHGHHHIHHGHI:GHH:0IHHHHCHF:HIHHHHEHCGHHHEFHIIIIGGHIFG:GGGIGIFGHGIGFDFIGGFCHHCHDIGIGGIIIIIIIIIIIIIIHEGIIIHIIHHIIIIIIIIIIIIIIIIIIHIIIIIIIIIIHIIIIIIIHIIIIIHIIIIIIIIIIIIIIIIIHGIIIDDBDD
@HISEQ:969:HM2KJBCX2:2:1101:17485:31348 2:N:0:ACTATGCA
ACACCGCACAATCCCAACTATCCCTATTAATCATTACGGTGATCCTAGAAACCAACAAAATAGAACCATGCATCCTATTTCATTATTCCATGCTAATGTATTCAGGCAATAGCCTGCTTTAAGCACTCTAATTTTTTCAAGGTAACAGTCCTGCTTCCCCAACGCACCAAATTAATGACATGCTGGTTATTCAGAAGGTAGGAATCCATCACGCCAGTACAGACCCAAAAGCCCGACCAACGGATAAACCCCGAAATTCAACTACGAGCTTTTTAACTGCAACAACTTTAATATACGCTATTGGAGCTGGAATTACCGCGGCTGCTGGCACCAGACTTGCCCTCCAA
+
DDDDDIIIIHGHHHIHIIIIHIIIIIIIIIHHIIIIHIIIIIIIIIIIIIIIIHIIHHEHHIHHIIIIIHIIHIIIIIHIIIIIIIIIIIIHIIIHIIIIIHHIIHIIIIIHGIIIIIIIIIIIIIIHIIIIHIIIIIIHIHHIIIIIIIHIIIIIIIIIIIIIIIIIIIIIIIIIIIIIIIIIIIHHHIIIIIIIIIHIIIIIHIIIIIIIIHIIIIIIIIIIIIIIIIIIIIIIIIIIHIHHHEIIIIIIIIIIIIIIIIIIIIIIIIIIIIIIIIIIIIIIIIIIGIIIIIIIIIIIIIIIIIIIIIIIIIIIIIIIIIIIIIIIIIIIIIIIIIIIIIDDDDD
@HISEQ:969:HM2KJBCX2:2:1101:7253:32283 2:N:0:ACTATGCA
ACACCGCACAATCCCAACTATCCCTATTAATCATTACGGTGATCCTAGAAACCAACAAAATAGAACCATGCCGTCCTATTCTATTATTCCATGCTAATGTATTCGAGCAAAATGCCTGCTTTAAACACTCTAATTTTTTCAAGGTAAAGGTCCTGGTTCCACATGACACCCAATTAAGGACATCATGCTTCTCCAGAAGGTGAGAAATCAACTGCGACAGTTCATACCCCTTAAGGCACGACCATCACGTCAATCCCGAAATTCAACTACGAGCTTTTTAACTGCAACAACTTTAATATACGCTATTGGAGCTGGAATTACCGCGGCTGCTGGCACCAGACTTGCCCTCCAA
+
DDDDDIIIIIIIIHIIIIIIIIIIIIIIIIIIIIIIIIHIIIIIIIIIHFHHHIHHHIIIIIIIIIIIIHHHHHHDHIHHIIIIIIIIIIIIIHHIHHHHIHHHIIIIHHHIIIIIIHIIIIIIIIIIIIIIIIIIIIIIIIIIIIIIIIIIHIIIIIIIIIIIIIIIIIIIIIIIIIIIIIIIIIIIIHIIIIIIHIIIIIIIIIIIIIIIIIIIIIIIIIIIIIIIIIIIIIIIIIIIIIIIIHGHIIIIIIIIIIIIIIIIIIIIIIIHIIIIIIIIIIIIIIIIIIIIIIIIIIIHIIIIIIIIIIIIIIIIIIIIIIIIIIIIIIIIIIIIIIIIIIIIIIIDDDDD
@HISEQ:969:HM2KJBCX2:2:1101:11417:32201 2:N:0:ACTATGCA
ACACCGCACAATCCCAACTATCCCTATTAGTCATTACGTCAATCCTAGAAACCAACAAAATAGGTTCGAACGTCCTATTTCATTATTCCATGCTAATGTATTCAGGCGCTAGCCTGCTTTAAACACTCTAATTTTTTCAAAGTAACAGTCCTGTTTCCCCGCAACACCAAATTAATGGCATTACGGTTCTACAAGAAGGAGGAGTCAGCGAGCCAGTGCATACCATTGGCACGACCGACCTGCTAACCCCGAAATTCAACTACGAGCTTTTTAACTGCAACAACTTTAATATACGCTATTGGAGCTGGAATTACCGCGGCTGCTGGCACCAGACTCGCCCTCCAA
+
BDDADIIHHCDDHIHIGIIIHHHIHIIII1<FHHHHGHHHIIHIIHHHIIIIIIIHIGIIIIEHHIIIIGIHIIGHEHCHHIIIHHHHHIIIEFHIIHGIHIHIHIGGIIHIHIIIEHIIHHIHHHHIHIIIIHGIHHIIIHHHHHHIIHHHHIIHHIIIHIIIHIIIIIIIIIIIHIIIIHIIHHGIHHIIIIIIIIIHIHIHGIIGIIIIIIIIIIIIIIIIIIIIIIIIHHIHHFHIHIHIIIHIHIIIIIHIIIHHIIIIIHHHIIHIHHIIGIIHIIIIHIIIIIIHHHIIIIIIIHIIIIIIIIIIIIDIHIIIHHIIIHHIIIIHDHC/IIIIDADDB
@HISEQ:969:HM2KJBCX2:2:1101:9709:32398 2:N:0:ACTATGCA
ACACCGCACAATCCCAACTATCCCTATTAATCATTACGTCGATCCTAGAAACCAACAAAATAGAATCAAACGTCCTATTTCGTTATTCCATGCTAATGTATTCAGGCGTGAGCCTGCTTTAAACACTCTAATTTTTTCAAAGTAACAGTCCTGATTCCCCATGACACCAAATTAATGACATCATGGTTCGTCAGAAGGTAGGAATCAATAATACCAGTACGTACAATAGCACGACCAATAAATTGATCCCGAAATTCAACTACGAGCTTTTTAACTGCAACAACTTTAATATACGCTATTGGAGCTGGAATTACCGCGGCTGCTGGCACCAGACTTGCCCTCCAA
+
DDDDCIIIIIIIIIIIIIIIIIHIIIIIIIIHIIHIIEHIIIIHHIHIIIIIIIIIIIIHIIEHHHIIIIIGHHIIIIIHIIIIIIIIIHIIIIIIIGIHHHHHIIHIIIHIIIIIIIHHIIIIIIHHHIHIIIIGIIIIIIIIIIIIIIIIIIIIIIIIIIIIIHHIIHIHHIIIIIIIIIIIIIIIHHHIIHIIHIIIIIIIHIIIHIIHHIIIIIHIIIIGIIIIIIIIIHIIIIIIIHHGIIHIHHIIIHIIIIIHIIIIHIIIIHIIIIIIIIIIIIIIIHHHIIIIIIIIIIIIIIIIIIIIHIIIIIIIIIIHIIIIIIIIIIIHIIIIIIIIDDDDD
@HISEQ:969:HM2KJBCX2:2:1101:5532:33069 2:N:0:ACTATGCA
ACACCGCACAATCCCAACTATCCCTATTAATCATTACGGTGGTCCTAGACCAACAAAATAGAACCAACGTCCTATTCTATTATTCCATGCTAATCTATTCAAGCAAAAGCCCGCTTTAAACACTCTAATTTTTTCAAGGTAATGGTCCTGGTTCCCCGACACACCCAATAAAGGACATACCGGCTCACCAGAAGGATAGACCCGACAGCAGAACAGTACTCGCCAGAGACGGACCGTCCGGTCAGGCCTAAAATTCAACTACGAGCTTTTTAACTGCAACAACTTTAATATACGCTATTGGAGCTGGAATTACCGCGGCTGCTGGCACCAGACTTGCCCTCCAA
+
DDDDDIIIIEGHGHHIIIIIIGIIIIIIHIIIIIIIIIIIIIHHIIIIIIIIIIIIIHIIHHIIIIHIIIIIIIIIIIIIIIIIHHIIHHIIIIHIIIIIIFHIIIIIIIIIIIIIIHIIIIIIHIIIHHHHIIIIIHIHHIIIHIIIIIIIHIHIIIHIIIIIIHIIIIIHIIIIIIIIIIIHIIIIHHIIHIIIIIIIIIIHIIIIIIIIHIIIIHIHIIIIIIIIIIIIIIIIIIIIIIHIIIIIIIIIIIIIIIIIIIIIIIIHIIIIIIIIIIIIIIIHIIIIIHIIIIHHHDGIIIIIIIIIIIIIIIIIIIIIIIIIIHIIIHIIIIIIIIIDDDDD
@HISEQ:969:HM2KJBCX2:2:1101:14023:32840 2:N:0:ACTATGCA
ACACCGCACAATCCCAACTATCCCTATTAATCATTACTTCAATCCTAGAAACCAACCAAATAGAAGCAAACGGCCTATTTCAATATTTCATGCCAATGTATTCAATCGTTAGCATGCCTTAAACACTCTAATTTTTTCAAATTAAAAGTACAGTTTCCCTGCAACACTACATTAATGACATTACAGTTCTTCAAGAAGGAGGAACCAGTAAAGCCAGTACATACCAGAGGCACGACCAACTCACTACTCCCGAAATTCAACTACGAGCTTTTTAACTGCAACAACTTTAATATACGCTATTGGAGCTGGAATTACCGCGGCTGCTGGCACCAGACTTGCCCTCCAA
+
D0<@0C/<<<<1DHHIIIIIIIIIIIIIIIIIII1CG1DHH1GHH111DG1<C1<00<GH1FG1111<<<<00<C0G1D1<<1<11<1<111111<11111<11</1<11<1D/1/</1<11111111<<<B1B11C1111/<<D/<C1/1/<1<:C<0111<<CFH.0.<:0/<D0</<F###HD:/</00:0000G<0.0D0GFCB<<1111F<11<:D1CGD1:G<HCC?F<C1<<11/D<1<-/HF1IIIHHCIIIIIIIIIIGIIIIIIIIIIIHCIIIIIIIIIIIIHIIIIIHIIIIIIHIIIIIIIIIIIIIIIIIIIHIIIIIIIIIIIIIIDDDDD
@HISEQ:969:HM2KJBCX2:2:1101:16346:32928 2:N:0:ACTATGCA
ACACCGCACAATCCCAACTATCCCTATTAATCATTACCTCGACTCCGAAAGCCAACGAAATAGAACCGAGATCCTATTTCATTATTCCATGCACAATTGTTCAGGCTGTAGCGCCTGCTTTGAGCACTCCAATTTTTTCAAAGTAAACGTGCTGGCCACTCAAGGCACCCGATTAAGAGCAGCATGAACGAACCAGCAAAATCGTCTGGGCAGACAGTAAACGCCGCAAGACGCACCACCCGCCCGAAACCGAGATTCAACTACGAGCTTTTTAACATCAGTAATATTGGTATATGCTATTGGAGCTGGAATTACCGCGGCTGCTGGCACCAGACTTGCCCTCCAA
+
@DDDBFHIIHGHIHIIIIIIIIIIIGHHHHIIIIIIIFIIIIIIIIIHGIIHIEHIIGIIHHIIIIIIHHHHEHHIIIIIIHIIIIHIHGHHIIIIHHIIIHHIIGIIHIHHIIIIIHIIIIHIIIIIIIIIHHHHIIHHIIIIIHHHIIIIHHIIHIHIIGIHHIIIHGEFHHIIIIIIIIHHHIIIIHIIIIIHIIIHHHHHFHGHHHHHIIIIIIIIIHIIIIIIIIIIIIII>IIIIIIHEH>IIHHIIHIHIIIIHIIIHHHHIIIHIIIIIHIHHFIHHHIHIHHHEGHIHFGHIIHHHIIHHIHIIIIIIIHIIIIIIHGHIIIHIIIIIIIIIBDDDD
@HISEQ:969:HM2KJBCX2:2:1101:11580:33132 2:N:0:ACTATGCA
ACACCGCACAATCCCAACTATCCCTATTAATCATTACGGTAATCCTAGAAACCAACAAAATAGAACCATGCCGTCCTATTCTATTATTCCATGCTAATGTATTCGAGCAAAAATGCCTGCTTTAAACACTCTAATTTTTTCAAGGTAAAGGTCCTGGATCCGCAAGACACCCAATTAAGGACATCAAGTTTCTCCAGAAGGTGAGAAATCAACAGCGACAGTTCATACCCCTTAAGGCATGACCATCACGTCAATCCCGAAATTCAACTACGAGCTTTTTAACTGCAACAACTTTAATATACGCTATTGGAGCTGGAATTACCGCGGCTGCTGGCACCAGACTTGCCCTCCAA
+
DDDDDIIIIHHIHHIIIIIIIIIIIHIIIIIIIIIIIIGIHIIIGHIHHIIIIIIIIGIIIHIHHIIIIHHIHHHGHIIHHIHHIIHGIHHIIIIIHHIII@GIIIIIHHIIHHIIIIIHIIHHHIIIIIHHHHIIHEHIIIIIIIIHIIIIIIIIFHHHHHCGIHHHHHHGIIIIIIIIHIIIIIHIIIHIIIIIIIIIIIIGIIIIHIGIHGIHIHIIIIIHHHDHIIIIIIIIIIIIIGGIIIIGIIHHIIIIIIIIIIIIIIIHHEIIHHIIIIIHIIIIIIIIIIIIIIIIIIIIIIIIIIIIIIIIIIIIIIIIIIIIIIIIIIIIIIIIIIIHHIIIIIIIDDDDD
@HISEQ:969:HM2KJBCX2:2:1101:3840:33747 2:N:0:ACTATGCA
ACACCGCACAATCCCAACTATCCCTATTAATCATTACGTCAATCCTAGAAACCAACAAAATAGGATCAACGTCCTATCTCATTATTCCATGCTAATGTATTCAAGCGCGAGCCTGCTTTAAACACTCTAATTTTTTCAAAGTAACAGTCCTGATTCCCCGCCACACCAAATTAATGACATGATGGTTCGTCAGAAGGTAGGAATCAGTAACACCAGTACGTACCGAAGGCACGACCAGCGTACTAATCCCGAAATTCAACTACGAGCTTTTTAACTGCAACAACTTTAATATACGCTATTGGAGCTGGAATTACCGCGGCTGCTGGCACCAGACTTGCCCTCCAA
+
DDDDDIIIIEGHFGHIIHIIIIIIIIIIIIIIIIIIIIIIIIIIIIIIIIIIIIIIHIIIIIHIIIIGIIIIIHIIIIIHIIIIIIIIHHIHHIIIIIIIIHIIHIIIIHHIIIIIIIIIIHIHIIIIHHIIIIIIIIIIIIIIIIIIIIIIIIIIIHIIIIIIIHIIIIIIIIIIIIIIIIIIIIIIIIIIIIIIIIIIIIIIIIIIIIIIIIIIIIIIIIIIIIIHIIIIIIIIIIIIIIIHIIIIIIIIIIIIIIHIIIIIIIIIIIIIIIIIIIIIIIIIIIIIIIIHIIIIIIHHIIIIIIIIIIIIIIIIIIIIIIIIIIIIIIIIIIIIIIIIDDDDD
@HISEQ:969:HM2KJBCX2:2:1101:19557:33909 2:N:0:ACTATGCA
ACACCGCACAATCCCCAACTATCCCTATTAATCATTACGTCAATCCTAGAAACCAACAAAATAGGATCGAACGTCCTATTTCATTATTCCATGCTAATGTATTCAAGCGTTAGCCTGCTTTAAACACTCTAATTTTTTCAAAGTAACAGTCCTGTTTCCCTGCAACACCAAATTAATGACATTACAGTTCTTCAAGAAGGAGGAATCAGTAAAGCCAGTACATACCATAGGCACGACCAACCTACTGACCCCGAAATTCAACTACGAGCTTTTTAACTGCAACAACTTTAATATACGCTATTGGAGCTGGAATTACCGCGGCTGCTGGCACCAGACTTGCCCTCCAA
+
DDDDDIHHIIHIIIIHIIIGHHIIHHHIIIIIHGIIIHGHHHHHHIGIIHHIIHIIHHHHF1CFD1DHHHHG?FHIIHIII?HIIHIGEHEHHIHHEHIHHHHHHHEIIIHHHIHIIHHIIIIIIIIIIIHHHIIIIHHHFIIIHIHIIIIIIHHIIIIHHGIIIIHIIIHHHHHHHIIHHHGIHHHIIIIHIHHIHHHIHHFIIIIHIIIIIGIIIIIIIIIHIIIIIIIIIIHIIIHEIHHHHHIIIIIHEIIIHHIIIIIIIIHHIIHIHGHFIIIH?IIIIIIIIIIIIIIIIIIIIIIIIIIHIHHIHIIIIIIIIIIIIIIIIIIIIIIIIIIIIIDDDDD
@HISEQ:969:HM2KJBCX2:2:1101:4592:34526 2:N:0:ACTATGCA
ACACCGCACAATCCCAACTATCCCTATTAATCATTACGTCAATCCTAGAAACCAACAAAATAGGATCGAACGTCCTATTTCATTATTCCATGCTAATGTATTCAAGCGTTAGCTTGCTTTAAACACTCTAATTTTTTCAAAGTAACAGTCCAGATTCCTCGCAACACCAAATTAATGGCATTACGGCTCATCAGGAAGGAGGAATCAGTGAGACCAGTACATACCAGTGGCATGACCAACCTACTAACCCCGAAATTCAACTACGAGCTTTTTAACTGCAACAACTTTAATATACGCTATTGGAGCTGGAATTACCGCGGCTGCTGGCACCAGACTTGCCCTCCAA
+
DDDDDIIIIHIIIHHIIIIIIIIIIIIIIIIIIIIIIIIIIIIIIIIGHIHIIIIIIIHHHGEHHHIHHIIIHIIIGHHIIIHIIIIIGIIHIIIIIIHIHFHIIIIIIIIIIIIIIIIIIHIHIIGHIIIIIIIIIIHIIIIIIIIIIIIIIIHHHIIIIIIIIIIIIIIIIIIHIIIIIIIIIIIIIIIIIIIIIIIIIIIIIIIIIIIIIIIIIIIIIIIII<IIIIIIIIIIIHFIIIHHFHHIIIIIIIIIIIIHIIIIIIIIIIIIIIIIIIIIIIIIHIIIIIIHHIIIIIIIIIIIIIIIIIIIIIIIIIIIIIIIIIIIIIIIIIGIIIHIIDDDDD
@HISEQ:969:HM2KJBCX2:2:1101:12463:34031 2:N:0:ACTATGCA
ACACCGCACAATCCCAACTATCCCTATTAATCATTACGGTGATCCTAGAAACCAACGAAATAGAATCAGTCCGTCCTATTTCATTATTCCATGCTAATGTATTCAGACGATAGTCTGCTTTAAACACTCTAATTTTTTCAAAGTAACAGTCCTGATTTCCCATCACACCAAATAAATGGCATGAAAGTTCCTCAGAAGGTAGAGATCCATCTCACCAGTACAGACAATTAAGCCTGACCAATGGGTAGACCCCGAAGTTCAACTACGAGCTTTTTAACTGCAACAACTTTAATATACGCTATTGGAGCTGGAATTACCGCGGCTGCTGGCACCAGCTTGCCCTCCAA
+
DCDDDIIIIHIIEHIIIIIIHFHIIHIIIIIIGIIIIIIIIIHHIIIIHHHIHHIIIIIHIHHEHHHIEHIGFHHGHIIIIIIIHIIIIIIIIIIGIIIIIIIIIIIIIHIIIIHIIHHIIHIIIIIIIIIIIIIIIIIIIIIIIIIIIIIIIIIIIIIIIIIIIIIIHIIIIIIIIIIIIIIIIIIIIIIIIIIIIIIIIIIIIIIIIIIIIIIIIIIIIIIIIIIHIIIIIIIIIIIIIIIIIHIIIIIIIIIIIIIIIIIIIIIIIIIIIIIIIIHIIIIIIIIIIIIIIIIIIIIIIIIIIIIIIIIIIIIIIIIIIIIIIIIIIIIIHIIIIIIIIIDDDDD
@HISEQ:969:HM2KJBCX2:2:1101:6112:34882 2:N:0:ACTATGCA
ACACCGCACAATCCCAACTATCCCTATTAATCATTACGGTGATCCTAGAAACCAACAAAATAGAACCATGCCGTCCTATTCTATTATTCCATGCTAATGTATTCGAGCAAAATGCCTGCTTTAAACACTCTAATTTTTTCAAGGTAAAGGTCCTGGTTCCACATGACACCCAATTAAGGACATCATGCTTCTCCAGAAGGTGAGAAATCAACTGCGACAGTTCATACCCCTTAAGGCACGACCATCACGTCAATCCCGAAATTCAACTACGAGCTTTTTAACTGCAACAACTTTAATATACGCTATTGGAGCTGGAATTACCGCGGCTGCTGGCACCAGACTTGCC
+
DDDDDIIIHHHHIIIIIIIIIIIIIIIIIIIHIIIIIIIIIIIIHIHHIGHFHHHHEHHGIIHIIIIIIIHHHHIIIHHHHIIHIIIIIIIHIHIIIIIIHHIIHIIIIIIIIHIIIIIIHHIIHIIIIIHHHIIIIIIIIIIIIIIIIIIIIHIIIIIIIIIHIIIIIIIIIIIIIIIIIIIIIIIHIHIIIIIIIIIIIIIIIIHIHHHIIIIIIIIIIIIIIIIIIIIIIIIIIIIIIIHHHHHIIIIIIIIIIIIHIIIIIIIIHHIHIIIIIIIIHIIIIIIIIIIIIIIHIIHGIIIIIIIIIIIIIIIIIIIIIIIIIIIIIIIIIIIIIIHIIDDDDD
@HISEQ:969:HM2KJBCX2:2:1101:9076:35301 2:N:0:ACTATGCA
ACACCGCACAATCCCAACTATCCCTATTAATCATTACGTCGATCCTAGAAACCAACAAAATAGAATCAAACGTCCTATTTCATTATTCCACGCTAATGTATTCAAGCGTGCGCCTACTTTAAACACTCTAATTTTTTCAAAGTAACAGTCCTGATTCCCCACGACACCAAATTAATGACATCGTGGTTCTTCAGAAGGTAGGAACCAATAATGCCAGTGCGTACCGAAGCATGACCGACAATTTGATCCCGAAATTCAACTACGAACTTTTTAACTGCAACAACTTTAATATACGCTATTAGAGCTGGAATTACCGCAGCTGCTGGCACCAGACTTGCCCTCCAA
+
DDDDDIIIIIIIIIIIIIIIGIFHIIIIIIIIIHIIIHIIIHIIIIHHHIIIIIIIIIIIIIIIHIIIIIIIHHHHHIHIIIIIHIIHEHHIHHHIHIIIIIIHHHEHHHIHIIIIIIIIIIHHIIIIIIHHIIIIIIIHHIIIHHIIIIIIIHHIIIDCHIIHIHIEHEHIIIHHIHIIHIHIIIIIIHHIIIIIIIIIIIIIIHIIIIIIIIIIIIGIHHHIIIIIIIIII<IIIIIIIIHHII=IIIIIHIIIIIIIIIIIHIIIIIIIIIIIHFCIIHHIIIIIIIIIHGIIIIIIIIIIIIIIIIIIIIIIHIIIIIIIIIIIIIIIHHHHIIHGDDDDD
@HISEQ:969:HM2KJBCX2:2:1101:3770:35115 2:N:0:ACTATGCA
ACACCGCACAATCCCAACTATCCCTATTAATCATTACGTCAATCCTAGAAACCAACAAAATAGGATCGAACGTCCTATTTCATTATTCCATGCTAATGTATTCAAGCGTTAGCCTGCTTTAAACACTCTAATTTTTTCAAAGTAACAGTCCTGTTTCCCTGCAACACCAAATTAATGGCATTACAGTTCTTCAGAAAGGAGGAATCAGCGAAGCCAGTACATACCAGTGGCACGACCAACCTGCTGACCCCGAAATTCAACTACGAGCTTTTTAACTGCAACAACTTTAATATACGCTATTGGAGCTGGAATTACCGCGGCTGCTGGCACCAGACTTGCCCT
+
DDDDDIIIIIIIIIHIIIIIIIHIHIIIIIIIIIIIIIIIIIIIIIHIIIIHIIIIHIIIIHGHHHIIGIIIHHIHIIIIIIIIHIHGEHIIIIIHIIIIIIIIIIIIIHIIIIIIIHIIIIIIHIIIIIIIIIIIIIIIIIIIIIIIIIIIIIIIIIIIIIIIIIIIIIIIIIIIIIIIIIIIIIIIIIIIIIIIIIIIIIIIIIIIIIIIIIIIIIIIIIIIIIIIIIIIIIIIIIHHGIGIIIIIIIIIIIIIIIIIIIIIIIIIIIIIHIHIIIIIHIIIIIIIIIIIIIIIIIIIIIIIIIIIIIIGIIIIIIIIIIIIIIIIIIIIIIIIIDDDDD
@HISEQ:969:HM2KJBCX2:2:1101:6527:35569 2:N:0:ACTATGCA
ACACCGCACAATCCCAACTATCCCTATTAATCATTACGTCGATCCTAGAAACCAACAAAATAGAATCAAACGTCCTATTTCATTATTCCATGCTAATGTATTCAAGCGTGAGCCTGCTTTAAACACTCTAATTTTTTCAAAGTAACAGTCCTGATTCCCCACAACACCAAATAAATGACATCATGGTTCGTCAGAAGGGAGAAACCAACAATGCCAGTACGTACCTAGGCACGACCGACATGATGGTCCCGAAATTCAACTACGAGCTTTTTAACTGCAGCAACTTTAATATACGCTATTGGAGCTGGAATTACCGCGGCTGCTGGCACCAGACTTGCCCTCCAA
+
DDDDDIIIIIIIIIIIIIIIIIIIIIIIIIIIIIIIIIIIIIIIIIIIIIIIIIIIIIIIIIHIIIIIGIGHHHIIIIIIIHIIIIIIIIIIHIIIIIIIIIIIIIIIHIIIIIIIIIIIIIIIIIIHIIIIIIIIHIIIIIIIIIIIIHIIIIIIIHIIIIIIIHHIIIIIIIIIIIIIIIIIIIIIIIIIIIIIIIIIIIIIIIIIIIIIIIIIIIIIIIIIIIIIIIIIIIIIIIIIIIHEIIIIIIIIIIIIIIIIIHIIIIIIIIIIIIIIIIIIIIIIIIIIIIIIIIIIIIIIIIIIIIIIIIIIIIIIIIIIIIIIIIIIIIIIIIIIIIIIDDDDD
@HISEQ:969:HM2KJBCX2:2:1101:14986:36198 2:N:0:ACTATGCA
ACACCGCACAATCCCAACTATCCCTATTAATCATTACATCGATCCTAGAAACCAACAAAATAGAATCGGATGTCCTATTTCATTATTCCATGCTAATGTATTCAAGCGTGAGCCTGCTTTAAACACTCTAATTTTTTCAAGGTAACAGTCCTAATTCCCCGTGACACCAAATTAATGGCATTACGGTTCTTTAGAAGGTGAGAAATCAATAATATCAGTACATACCAACGGCATGACCGAAACATTGATCCCGAAATTCAACTACGAGCTTTTTAACTGCAACAACTTTAATATACGCTATTGGAGCTGGAATTACCGCGGCTGCTGGCACCAGACTTGCCCTCCAA
+
DDDDDIIIIHGHHIIIIIHIIIIIIIIIIIIIIIIIIIIIIIIIIIIHIIIIIIIIIIIIIIHHHIIHGIIHIIIIIHHGHIIIIIIIIIIHHHEHIIIIHIIHIIIIIIIIIIIIIIIIIIHIIIIIIIIIIIIIIIIIIIIIIIIIIIIIIIIIIIHIIIIIIIIIIIIIIIIIIIIIIIIIIIIIIIIIIIIIIIIIIIIIIHIIIHIIIIIIIIIIIIIIIIIIIIIIIIIIIIIIIIIIHCIIIIIIIIIIIIIIIHIIIIIIIIIIIIIIIIIIIIIIIIIIIIIIIIHIIIIIIIIIIIIIIIIIIIIIIIIIIIIIIIIIIIIIIIIIIIIIIIDDDDD
@HISEQ:969:HM2KJBCX2:2:1101:17178:35980 2:N:0:ACTATGCA
ACACCGCACAATCCCAACTATCCCTATTAATCATTACGGTGATCCTAGAAACCAACAAAATAGAACCATGCGTCCTATTTCATTATTCCATGCTAATGTATTCAGGCAATAGCCTGCTTTAAGCACTCTAATTTTTTCAAGGTAACAGTCCTGCTTCCCCAACGCACCAAATTAATGGCATGCTGGTTATTCAGAAGGTAGGAATCCATCACGCCAGTACAGACCCAAAAGCCCGACCAACGGATAAATCCCGAAATTCAACTACGAGCTTTTTAACTGCAACAACTTTAATATACGCTATTGGAGCTGGAATTACCGCGGCTGCTGGCACCAGACTTGCCCTCCAA
+
DDADDIIIIHHEFGIIIIIIIIIHIIHHIIEHIHGIIIIIHIIGHIHIHHHIHFHIEECHHHHHHIHHIIIHIIGIIIIIIIGHHHHIIHHIIIIHHHHIHHIIHGIIIIIHIHHHIFHGHHIHHIIHHIIIIIIIIIIIIIIIIIIHHIHHHIIHHIHHIIIHHIIHIIHHHGHHIIHIIIIIIIIGHHIGIHIIHIGIIIIIIIIIHHHHIIIIIHHIHIHIHHHHGGIIIIIIHIIIHIIHDEIIHIHIIIIIHHIHGGHHHIIIIIIHIIIIHGGHHHHIHIIIIIIIIIIIIHFIHHIHHIIIIIIIIIIHIGIIIIIIIHHHHIIIHHIIIIIIIIDCDCD
@HISEQ:969:HM2KJBCX2:2:1101:2000:36639 2:N:0:ACTATGCA
ACACCGCACAATCCCAACTATCCCTATTAATCATTACGTCGATCCTAGAAACCAACAAAATAGGTTCGATCGTCCTATTTCGTTATTCCATGCTAATGTATTCAAGCACGAGCCTGCTTTAAGCACTCTAATTTTTTCAAAGTAACAGTCCTGATTCCCCACCACACCAAATTAATGACATGATGGTTCGTCAGAAGGTAGAAATCAGTAACACCAGTACGTACCGAAGGCACGACCAGCGTACTAATCCCGAAATTCAACTACGAGCTTTTTAACTGCAACAACTTTAATATACGCTATTGGAGCTGGAATTACCGCGGCTGCTGGCACCAGACTTGCCCTCCAA
+
DAAD@HHIIIIHIIHIIIIIIHFHHHIIIIIIIIIIFIIIIGIIIIIHIIIIHHFHGHIHHIIIIIIGHIHHHHHIIIIIIEHHCHHIFHEHHIIIHHIHHHHEEGHHIEGHIIIIIIIHHGHIIIIHIIHIIIHHCIHIIIHHHIIIIIIIHIFHIIIIIIGIIIHHHGGIEHFHIIIIIIIIHHHHHHHIIIIHIIIIIIIHHIIIIIHHHHIHIIIIIIIHIIHHIIIIIHIGIIIIIHGHHEHHHHHH?IIIIIIIIIHHHHHIIIHIIHHIIIHHHGIIHIHIHGHDIIIIIIIIHIIFGIIHIIIIHIIGIIHFIIIIIIIIIIIHIIIIIIIIIDDDDD
@HISEQ:969:HM2KJBCX2:2:1101:17661:36952 2:N:0:ACTATGCA
ACACCGCACAATCCCAACTATCCCTATTAATCATTACGTCAATCCTAGAAACCAACAAAATAGGATCAAACGTCCTATTTCATTATTCCATGCTAATGTATTCAAGCGTTAGCCTGCTTTAAACACTCTAATTTTTTCAAAGTAACAGTCCTGTTTCCCTGCAACACCAAATTAATGACATTACAGTTCTTCAAGAAGGAGGAACCAGTAAAGCCAGTACATACCAGAGGCACGACCAACTTACTAATCCCGAAATTCAACTACGAGCTTTTTAACTGCAACAACTTTAATATACGCTATTGGAGCTGGAATTACCGCGGCTGCTGGCACCAGACTTGCCCTCCAA
+
DDDDDIIIIIIIIIIIIIIIIIIIIIIIIIIIIIIIIIIIIIIIIIHIEHIIHIFHHHHHHHDEHHHIHIIHFHHIIIIIIIIIHIHIIIHIGIIIIIHIIIIIIIHHHIHGHIHHHIHIIIIIIIIIIIIIIIIIIHIIIIHIIIIIIIIIIIIIIIIIIIIIIIIIIHIHHIIIIIIIIIIIIIIIIIIIIIIIIIIIIIIIIIIIIIIIIIIIIIIIIIIIIIIIIIIIIIIIIIIIIIIHHIIIIIIIIIIIIIIIIIHIIIIIIIIIIIIIIIIIIIIIIIIIIIIIIHIIIIIHIIIIIIIIIIIIIIIIIIIIIIIIIIIIIIIIIIIIIIIIIDDDDD
@HISEQ:969:HM2KJBCX2:2:1101:3643:35814 2:N:0:ACTATGCA
ACACCGCACAATCCCAACTATCCCTATTAATCATTACGTCAATCCTAGAAACCAACAAAATAGGATCAAACGTCCTATTTCATTATTCCATGCTAATGTATTCAAGCGTTAGCCTGCTTTAAACACTCTAATTTTTTCAAAGTAACAGTCCTGTTTCCCTGCAACACCAAATTAATGACATTACAGTTCTTCAAGAAGGAGGAACCAGTAAAGCCAGTACATACCAGAGGCACGACCAACCTACTAATCCCGAAATTCAACTACGAGCTTTTTAACTGCAACAACTTTAATATACGCTATTGGAGCTGGAATTACCGCGGCTGCTGGCACCAGACTTGCCCTCCAA
+
DDDDDCHHIIIIIEHHHIIIHGHHIHHIHIHHIIGIIIHIHHF1DFGHHIIEHIHIIHHHHHDEHE?GHII=1<<GHHGHHIHHI?GE?FHFGHHIIHHIHGHHHCGHHHIGHIHHGHEIHFHIICHEFHHHIIHHHIIHFHHIIIIIHEIHHIIHIEGIIIHIIHFHGHIHIHIIIIIIHHIIIHFHHHHIIIIHHIHIHHHGIIHIHIHHHHHHIHIIIIHHEHHGIIIIIIIHHIHHHCDFDCHGIHIHHHHHEHIIIHEIIHHIIHHHEHHHHIGIIIIHIHHIHIIHECDHHIIIHIIHEHHHHIIGIIIIIIIIHIIIIIIIIHIIHHIIIIIGIDDDDD
@HISEQ:969:HM2KJBCX2:2:1101:13391:37202 2:N:0:ACTATGCA
ACACCGCACAATCCCAACTATCCCTATTAATCATTACGTCAATCCTAGAAACCAACAAAATAGGATCAAACGTCCTATTTCATTATTCCATGCTAATGTATTCAAGCGTTAGCCTGCTTTAAACACTCTAATTTTTTCAAAGTAACAGTCCTGTTTCCCTGCAACACCAAATTAATGGCATTACAGTTCTTCAGAAAGGAGGAATCAGCGAAGCCAGTGCATACCAGTGGCACGACCAACCTGCTGACCCCGAAATTCAACTACGAGCTTTTTAACTGCAACAACTTTAATATACGCTATTGGAGCTGGAATTACCGCGGCTGCTGGCACCAGACTTGCCCTCCAA
+
0<<B@CHDHHIIC@H@EEHHHCHHHHIFEHEEHIIHEHCHHHFFCHIEGHHGIHHHHIFEHHH?CGHIIHHHFHHHHIIIIIIIHHEHIIEHGIHHIIIHIIHIHHCIHGIGIIIIIIIHHGHHHFGHHFHCHHHHGHGGECFHHIIHH?EHHHIHIHHHIIIIIHHHG?HGCHHGHEHFHFHHHGHFFFCHHHHHEHHIIGIIHIIIIIHGHIHGEIHIIHHIIHHIIIHHHHIHIIHIIHHHHHIIH*IHIHHG1@IHHHIHIIHFEHIHGHEHHIIIHHEIHCHHG@HHEIHHIHHHHHGCF@EIIIIIHHIHHCHHHHIHIIIIIIIHHGHHIIHIICDDDB
@HISEQ:969:HM2KJBCX2:2:1101:3280:37534 2:N:0:ACTATGAA
ACACCGCACAATCCCAACTATCCCTATTAATCATTACGTCGATCCTAGAAACCAACAAAATAGAATCAAACGTCCTATTTCATTATTCCATGCTAATGTATTCAAGCGTAAGCCTGCTTTAAACACTCTAATTTTTTCAAAGTAACAGTCCTGATTCCCCACGACACCAAATTAATGACATCGCGGTTCTTCAGAAGGTAGGAACCGATAATGCCAGTGCGTACCGAGGCACGACCAACAATTCGATCCCGAAATTCAACTACGAGCTTTTTAACTGCAACAACTTTAATATACGCTATTGGAGCTGGAATTACCGCGGCTGCTGGCACCAGACTTGCCCTCCAA
+
DDDDDIIIIIIIIIIIIIIIIIIIIIIIIIIIIIIIIIIIIIIIIIIIIIIIIIIIIIIIIIHEIIHIFIHIIGIIFHIIIHIIIIIHIIIIIIIIIIIHIEHIIIIIIHIIIIIIGIHIHHIIIIIIIIIIIIIIIIIHIIIIIIHIIIIIIIIIIIIIIIHHHHHHIIIIIIIIIHIIIIIIIIIIIIIHIIIIIIIIIIIIIIIIIIIIIIIIIIIIIIIIIIIIIIIIIIIIIIIIHHDGIIHIIIIIIIIIIIIIIIIIIIIIIIIIIHIIIIIIIIIIIIIIIIIIIIIIIIIIIIIIIIIIIIIIIIIIIIIIIIIIIIIIIIIIIIIIIIIIDDDDD
@HISEQ:969:HM2KJBCX2:2:1101:17800:37052 2:N:0:ACTATGCA
ACACCGCACAATCCCAACTATCCCTATTAATCATTACGTCAATCCTAGAAACCAACAAAATAGGATCAAACGTCCTATTTCATTATTCCATGCTAATGTATTCAAGCGTTAGCCTGCTTTAAACACTCTAATTTTTTCAAAGTAACAGTCCTGTTTCCCTGCAACACCAAATTAATGACATTACAGTTCTTCAAGAAGGAGGAACCAGTAAAGCCAGTACATACCAGAGGCACGACCAACCTACTAATCCCGAAATTCAACTACGAGCTTTTTAACTGCAACAACTTTAATATACGCTATTGGAGCTGGAATTACCGCGGCTGCTGGCACCAGACTTGCCCTCCAA
+
CDDDDIIIIIIIIIIIIIIIIIIIIIIIIIIIIIIIIIIIIIIIIIIIGIIIHIIIHIIHHHHHFHHIIIIIIEHIIIIIHIIIIIIIHIIIIIIIIIIIIIIIIIIIIIIIIIIIIHIIIIIIIIIIIHEHIIIIIIIIIIIIHIHHHHIIIIIIIIIIHIIIIIIIIIIHIIIIIIIIIIIIIIIIIHIIIIIIIIIIIIIIIIIIIIIIIIIIIIIIIIIIIIIIIIIIIIIIIIIIIIIHIIIIIIIIIIIIIIIIIIHIIIIIIIIIIIIIIHIIIIIIIIHIIIIIIIIIIHIHIIIIIIIIIIIIIIIIIIIIIIIIIIIIIIIIIIIIIIIIIDDDDD
@HISEQ:969:HM2KJBCX2:2:1101:13773:37632 2:N:0:ACTATGCA
ACACCGCACAATCCCAACTATCCCTATTAATCATTACGTCAATCCTAGAAACCAACAAAATAGGTTTGAACGTCCTATTTCATTATTCCATGCTAATGTATTCAAGCGTTAGCCTGCTTTAAACACTCTAATTTTTTCAAAGTAACAGTCCTGTTTCCCTGCAACACCAAATTAATGGCATTACAGTTCTTCAGAAAGGAGGAATCAGCGAAACCAGTTCATACCAGTGGCACGACCAACCTGCTGACCCCGAAATTCAACTACGAGCTTTTTAACTGCAACAACTTTAATATACGCTATTGGAGCTGGAATTACCGCGGCTGCTGGCACCAGACTTGCCCTCCAA
+
DDDDDHIIIIIIIIIIIIIIIIIHIIIIHIIIFIIIHHIIIIIIIFHHHHHIEHIHHIIIIHHFHHHHHHHIIIIIIIIHIIEHHHHHEEHHHIIIHIHIIHHIIIHIIHIIHGHIIIHIIIHIIIIIIIHIIHIIIHHHHIIIIIIHIHIIIHIIIIIIIIIIIIIHIIHGHIIIIIIIIIIIIIIIIIIIIHHHIIIIIIIIIIHIIIIIHIHIHIIIIIIIIIIIIIHEHIIGIIIIIIIHGHHGHIIIIIHIIHFHIIIIIIIIHIIIIIIHIIIHHIHIIIIIIIIIIIIIIIIIIIIIIIIIIIIIIIIIIIIIIIIIIIIIIHIHHHIIIIIIIDDDDD
@HISEQ:969:HM2KJBCX2:2:1101:17188:37794 2:N:0:ACTATGCA
ACACCGCACAATCCCAACTATCCCTATTAATCATTACGGTGATCCTAGAAACCAACAAAATAGAACCATGCCGTCCTATTCTATTATTCCATGCTAATGTATTCGAGCAAAAATGCCTGCTTTAAACACTCTAATTTTTTCAAGGTAAAGGTCCTGGATCCGCAAGACACCCAATAAAGGACATCAAGTTTCTCCAGAAGGTGAGAAATCAACAGTAACAGTTCATACCCCTTAAGGCATGACCATCACGTCAATCCCGAAATTCAACTACGAGCTTTTTAACTGCAACAACTTTAATATACGCTATTGGAGCTGGAATTACCGCGGCTGCTGGCACCAGACTTGCCCTCCAA
+
D@DD@/FCCE1<D@FHIHGFGEEFCHEHIIIIIIHIHEDGHIHGHEHGHE1G1@GGCCGF@H?CFFFCCH?HC<CCHEG@CEHH1<CCG@EFCGHHH?1CG@DHHCEDFF@FFGF@IHEHHFGACCC@EHHHIA@EFIHGC@EIIIFGHGHHHDIHHICEHEH@GE?FCCHHIIGHEHIIIHHCHEFHFHHHHEHHHGFIHFHIHFEHCCFHGHIGD$F<6HCEGGCHEHEHHGHHHE<HHGHHHHGCHFC<FC/GHHGCDCEHC1HHHHEIFHE?HIHFGFCGFHEHHHGGEFC?HHDC<HHEHEEHEHHHHIIHHGC<E</DHIIHH@HHEFEHIIHHHHHHIHHEBDB@D
@HISEQ:969:HM2KJBCX2:2:1101:20787:37325 2:N:0:ACTATGCA
ACACCGCACAATCCCAACTATCCCTATTAATCATTACATCGATCCTAGAAACCAACAAAATAGAATCGGATGTCCTATTTCATTATTCCAGCTCCAATAGCGTATATTAAAGTTGTTGCAGTTAAAAAGCTCGTAGTTGAATTTCGGGATCAAATTGTCGGTCGTGCTTCGGTACACACTGGCATTATTGGTTCCTACCTTCTGAAGAACTACGATGTCATTAATTTGGTGTCGTGGGGAATCAGGACTGTTACTTTGAAAAAATTAGAGTGTTTAAAGCAGGCGCACGCTTGAATACATTAGCATGGAATAATGAAATAGGACGTTTGATTCTATTTTGTTGGTTTCTAGGATCGACGTAATGATTAATAGGGATAGTTGGGGTATTGACGGTC
+
DDDDDGHHHHHIIHIIIIHHGHGHHIIIHHIIIIIGHIIIHCHHHIHIIIHHHHIIHIGHIHHIIIHHFHIH?GCCEH?H?HHCHHIIHGCHIIGF@DG1<<CCECF?GHIHI1CHHH?GHEFHFHIIHIHH=<E?DD1GCGE?CGHGHDFHHHCFHHD>ECHHEHHHEECCAHGBG@GCEB6CGF8CBDHFGCGCC@@@F.HEFC/CFGHH/?HHFGCEH</E<IIHHHHC?CIHHHAGCHDHHIFHE>CIHEHHHHHEHHGHIIHGHHHIHHFF?IHHGDGHGGHHHCFEFCEEHHHG@HEIHH@?IIHHHHHEGIHEHFHFFIGIIGHIIIIIIHHIIHIHHEIHHHHFHHEG<?HIIIHHHHHIIGHHHHIIHIIIIHEHIHIHHIBCDDD
@HISEQ:969:HM2KJBCX2:2:1101:11397:38223 2:N:0:ACTATGCA
ACACCGCACAATCCCAACTATCCCTATTAATCATTACGTCAATCCTAGAAACCAACAAAATAGGATCGAACGTCCTATTTCATTATTCCATGCTAATGTATTCAAGCGTTAGCCTGCTTTAAACACTCTAATTTTTTCAAAGTAACAGTCCTGTTTCCCTGCAACACCAAATTAATGACATTACAGTTCTTCAGAAAGGAGGAATCAGCGAAGCCAGTTCATACCAGTTGCACGACCAACCTGCTGACCCCGAAATTCAACTACGAGCTTTTTAACTGCAACAACTTTAATATACGCTATTGGAGCTGGAATTACCGCGGCTGCTGGCACCAGACTTGCC
+
DA?DB??HHIHIIIIGHEHIHIHHIIIIIIHEHFCGC@<CHH?GHIHHHHHHIIIHE11DCHCC?GCHIHH/CFED@FH1<EGEHCEHCHFEGFHCCHEHHFFHI<HEGEHCCHE6GHHHE?EHHHEGHHHGHI@@DIIHHGADH@AFHHHEFCHIHGGFFHHHCFHHDGEGHEEHHHHGCHC9HIIIHHIIHHIIHI2E@HHHG.GGH;HC$EEIGHHEHHHHHHGF(FHIIHHIHGDC<11@C<<<HB@HF?HHHG@ED0CEIIGHE@GHHHG@GEHHHHEG@G?CGC@HHEHHCCHHH@HHCGG<?HEHIIIIIHGIIIHH?C@@CEFHHHHDDDDB
@HISEQ:969:HM2KJBCX2:2:1101:11684:38740 2:N:0:ACTATGCA
ACACCGCACAATCCCAACTATCCCTATTAATCATTACGTCAATCCTAGAAACCAACAAAATAGGATCGAACGTCCTATTTCATTATTCCATGCTAATGTATTCAAGCGTTAGCTTGCTTTAAACACTCTAATTTTTTCAAAGTAACAGTCCAAATTCCCCGCAACACCAAATTAATGGCATTACGGCTCATCAGGAAGGAGGAATCAGTGAGACCAGTACATACCAGAGGCATGACCAACCTACTAACCCCGAAATTCAACTACGAGCTTTTTAACTGCAACAACTTTAATATACGCTATTGGAGCTGGAATTACCGCGGCTGCTGGCACCAGACTTGCCCTCCAA
+
DDDDDIIIIHHHHIIIIIIIIIIIIIIIIIIIIIIIIIIIIIIIIIIHIIIIIIIIIIHIIIHHIIIHIHIHIIIIIIIIIIIIIIIIIIIIIIIIIIIIIHIIIIIIIIIHIIIIIIIIIIIIIIIIIIIIIIIIIIIIIIIIIHIIHIIIIIIIIIIIIIIIIIIIIIIIIIIIIHIHIIIIIIIIIIIIIHIHIIIIIIIIIIIIIIIIIIHIIIIIIIIIIIIIIIIIIIIIIIIIIIHHHIHIIIIIIIIIIIIIIHIIIIIIIIIIIIIIIIIIIIIIIIIIIIIIIIIIIIIIIIIIIIIIIIIIIIIIIIIIIIIIIIIIIIIIIIIIIIIIIDDDDD
@HISEQ:969:HM2KJBCX2:2:1101:1656:37886 2:N:0:ACTATGCA
ACACCGCACAATCCCAACTATCCCTATTAATCATTACGTCAATCCTAGAAACCAACAAAATAGGATCAAACGTCCTATTTCATTATTCCATGCTAATGTATTCAAGCGTTAGCCTGCTTTAAACACTCTAATTTTTTCAAAGTAACAGTCCTGTTTCCCTGCAACACCAAATTAATGACATTACAGTTCTTCAAGAAGGAGGAACCAGTAAAGCCAGTACATACCAGAGGCACGACCAACCTACTAATCCCGAAATTCAACTACGAGCTTTTTAACTGCAACAACTTTAATATACGCTATTGGAGCTGGAATTACCGCGGCTGCTGGCACCAGACTTGCCCTCCAA
+
DDDDDIIHHIIIHIIHIIFHHIIGIIIIIIIIIIIHIHFIFHIIIIIIIIIIFEHHHHIIIIHEIIIIIGEHHGHHIIIHIIIIIIIIIIIGHHIIIIIIHGHEHIIIHHEHHIIHIHHGHIHHIIIIHIGIIIIIIHHGHHHGFGHH;HFHIIHHIHGHHIGHEHHHHEEGHHHHGHHIGHIIIHHHFHHIHHCHHHHEGEHHIIHHHHFGHIEHGHHHEIIHFF<1CHIHDHIHHHFHEC@F<D//GIHIHHFHFGD<E0DHHHGEEFHHEHFIIHIIHHFHHGIHHHHIIIIIHFHHF@HIHIIIHIIHDHHCHHFHHHHHIIIHIIHHHIHEHDHEG?DDDD
@HISEQ:969:HM2KJBCX2:2:1101:16059:39678 2:N:0:ACTATGCA
ACACCGCACAATCCCAACTATCCCTATTAATCATTACATCGATCCTAGAAACCAACAAAATAGAATCGGATGTCCTATTTCATTATTCCATGCTAATGTATTCAAGCGTGAGCCTGCTTTAAACACTCTAATTTTTTCAAGGTAACAGTCCTAATTCCCCGTGACACCAAATTAATGGCATTACGGTTCTTTAGAAGGTGAGAAATCAATAATATCAGTACATACCAACGGCATGACCGACAATTTGATCCCGAAATTCAACTACGAGCTTTTTAACTGCAACAACTTTAATATACGCTATTGGAGCTGGAATTACCGCGGCTGCTGGCACCAGACTTG
+
DDDDDIGIIIIIIHHIIIIIIIIIIIIIIIIIIIIIIIIIIEHHIIHIIIIHIIIIHIIIIHIIHIHHIIHIHHIIHIIHHIIIIIIIHIIGHHIIIIIIIHIHIHHHIIIIIIIHIIIIIIIIIIIIIIIIIIIIIIIIIHHIIIIIIIIHHHIHIIIHIIIIIIHIIIHIIIIIIIIIIHIIIIIIIIIIIIIIIIIIIHIIIIIIIHIIIHHIIIIIIIHIIIIIGIIIHIIIHHIIIIIIIIIIHIIIIIIIIIIIIIIIIIIIIIIIIIIHGIIIIIIIIIIIIIIIIIIIIIIIIIIIIIIIHHIIIIIIIIIHIIIIIIIIIIIIIIDDDDD
@HISEQ:969:HM2KJBCX2:2:1101:13043:40024 2:N:0:ACTATGCA
ACACCGCACAATCCCAACTATCCCTATTAATCATTACGTCGATCCTAGAAACCAACAAAATAGAATCAAACGTCCTATTTCATTATTCCATGCTAATGTATTCAAGCGCGAGCTTGCTTTAAACACTCTAATTTTTTCAAAGTAACAGTCCTGATTCCCCATGACACCAAATTAATGACATCGTGGTTCGTCAGAAGGGAGAAACCAATAATGCTAGTACGTACAAAGTACGACCGACATATTAGTCCCGAAATTCAACTACGAGCTTTTTAACTGCAACAACTTTAATATACGCTATTGGAGCTGGAATTACCGCGGCTGCTGGCACCAGACTTGCCCTCCAA
+
DDDDBIIIIIIHIIIIIHHHHHIIIIIIIIIIHIIIIIIIHIIIIIIIIIIIIIIIIIIIIIIIIIIHHIIHIIGHHHIIH?HHHHIEHIIIIHIHHIIHIHIIIHIIIIIHHHHIIIHHHHHGFHHHIIHHIHGIIIIIIGIIIIIIHHHHIHIIIIHIHIFHHHIHIIHHHHHHHIHHHIIIHIHHHHGIIIIHIIGIHIHIHIIHIIIHIIHIIHIIHGHIIIIIHIHHIIGIIIIHHHHH=IIIHHIHHHIIIIHHIIIIIIIIIIIIIHIHHIIIIIIHHIIHHIHIIIIIIIIIIIIIHHGIIIIIIIHIGIIIIIIIIIIIIIHIIIIIGIIDDDDD
@HISEQ:969:HM2KJBCX2:2:1101:6748:40504 2:N:0:ACTATGCA
ACACCGCACAATCCCAACTATCCCTATTAATCATTACGTCAATCCTAGAAACCAACAAAATAGGATCGAACGTCCTATTTCATTATTCCATGCTAATGTATTCAAGCGTTAGCCTGCTTTAAACACTCTAATTTTTTCAAAGTAACAAGTCCTGTTTCCCTGCAACACCAAATTAATGACATTACAGTTCTTCAAGAAGGAGGAATCAGTAAAGCCAGTACATACCATAGGCACGACCAACCTACTGACCCCGAAATTCAACTACGAGCTTTTTAACTGCAACAACTTTAATATACGCTATTGGAGCTGGAATTACCGCGGCTGCTGGCACCAGACTTGCCCTCCAA
+
DDDDDIIIIIIIIIIIIIIIIIIIIIIIIIIIIIHHIHIIIIIHIIIIIIIHHIIIIIEGHHGHIHIHHHIIHEHHIIIIIIIIIIIIHIIIGHIHHHHIIIIIIEIHIIHHHHHIIIIIHIIIIIHIIIIIHIIIIIIIIIHIIIIIIIIIIIIHHHIHHIIIIIIIHIIIHIIIHIHFHIIIIIIIIIIIHIIIIIIIIIIIHHIIIIIIIIIIIIIIIIIIIIIIIIIIIIIIIIIIIIIHHHHIIIIIIIIIIIIIIIIIIIIIIIIIIIIIIIIIIIIIIIIHIIIIIIIGIHGIIIIIIIIIIIIIIIIIIIHIIIIIIIIIIIIIIIIIIIHIIIDDDDD
@HISEQ:969:HM2KJBCX2:2:1101:2556:39527 2:N:0:ACTATGCA
ACACCGCACAATCCCAACTATCCCTATTAATCATTACGTCGATCCTAGAAACCAACAAAATAGAATCAAACGTCCTATTTCATTATTCCATGCTAATGTATTCAAGCGCGAGCCTGCTTTAAACACTCTAATTTTTTCAAAGTAACAGTCCTGATTCCCCACGACACCAAATTAATGACATCGTGGGTAGGAATCAATTTGACCAGTACGTACCGAGGCACGACCGACCAACAGATCCCGAAATTCAACTACGAGCTTTTTAACTGCAACAACTTTAATATACGCTATTGGAGCTGGAATTACCGCGGCTGCTGGCACCAGACTTGCC
+
@ADB@HHHHHEHCHHCHHHHHHHIHHHIHEHEHIICHHHHHCHHDCCGHIIH1<CEHI?GHHFEF@1@@1CGHH0EEEHCGHHEGH@F?C1CHHGGIHGF@C1G=D@E5CF/CCF?FEECGAHB6CHHFHHHE1CGFF@GGHAGHEHFGGHGFGFCCEGC<<CHHHHHHFGHIIHIH@HF/7HCEG;FG?HGHHFHEGIHHHHHFEHIIHHHEHEIIGHIHHEE?GEGFHGEHFCEHHHDCGCCD<HEHG<HHHGGIIH@GIHFC?EHD@GCD<1GGCCHHHHEFEF@HHHIHHEGEHHHHCHCGHHCHHEFCEEHHHHHGHIDDB@B
@HISEQ:969:HM2KJBCX2:2:1101:14788:40565 2:N:0:ACTATGCA
ACACCGCACAATCCCAACTATCCCTATTAATCATTACATCGATCCTAGAAACCAACAAAATAGAATCGGATGTCCTATTTCATTATTCCATGCTAATGTATTCAAGCGTAAGCTTGCTTTAAACACTCTAATTTTTTCAAGGTAACAGTCCTAATTCCCCATAACATCAAATAAATGACATTATGGTTCTTTAGAAGGTGAGAACCAATAAAACCAGTACATACCGAGGCATGACCGATTCCTTGATCCCGAAATTCAACTACGAGCTTTTTAACTGCAACAACTTTAATATACGCTATTGGAGCTGGAATTACCGCGGCTGCTGGCACCAGACTTGCCCTCCAA
+
DDDDAIGHHEGHHGHIIHIHHHHIIIHHIHIIIIIIHIIIHIHIIIIIIHIHIIIIIIIIIIHFHIIIIIIIHGHIIIIIHIIIIIIIIIHEHHIIIHHFHHHHHFHHIIIIHIFFHCHHIHHHHIHIIIIIIIHHHHIIIHHIIIIIHIHIIHHHHEHHIHHHHIIIHHIIIIIIHIIIIIIHHHHFFIIIIIIIIIIIHIIIIIIIIIIIIGIIIIIHIHIIIIIIHIIIIIIHHHHIHHHFHDHIHIIIIIIHIGHHHHHIIHIHHFHEIHIIIIHHIIIIIIHIHHHCHIIIIHGHIHHIIIIHIIIIIHIHIIHHIIIIIIIIIIIIHHFHEIHHDDDB@
@HISEQ:969:HM2KJBCX2:2:1101:20394:40473 2:N:0:ACTATGCA
ACACCGCACAATCCCAACTATCCCTATTAATCATTACGGTGATCCTAGAAACCAACAAAATAGAACCATGCCGTCCTATTCTATTATTCCATGCTAATGTATTCGAGCAAAATGCCTGCTTTAAACACTCTAATTTTTTCAAGGTAAAGGTCCTGGTTCCACATGACACCCAATTAAGGACATCATGCTTCTCCAGAAGGTGAGAAATCAACTGCGACAGTTCATACCCCTTAAGGCACGACCATCACGTCAATCCCGAAATTCAACTACGAGCTTTTTAACTGCAACAACTTTAATATACGCTATTGGAGCTGGAATTACCGCGGCTGCTGGCACCAGACTTGCCCTCCAA
+
DDDDDHIIIIIIIIIIIIIIIIIIIIIIIIIIIIIIIIIIIIIIIHIIIIIIIIIIIIIIIIHIIIIGIHIGIFIIIIIHHIIIIHIIIIIIIHIGIIIIIEIHHIGHIIIIIIIIIIGHHGGHGHIIIHIIIIIHIHIIIIIIIIIIIIHIIIIIIIIIIIIIHIIIIIHIIIHIHIHIIIIIIIIIIHIIHIIIIIIIIHHHIIIIIIIIIIIHIIIIHIIIIIIIIIIIIIIIIIIIIIIIIIHIIIHIIIIIIIIIIIIIIIIIIIIIIIIIIIIIIIIIIIIIIIIIIIIIIIIHIIIIIIIIIIIIIIIIIIIIIIIIIIIIIIIIIIHIIIIIIIIIIIIDDDDD
@HISEQ:969:HM2KJBCX2:2:1101:11099:41252 2:N:0:ACTATGCA
ACACCGCACAATCCCAACTATCCCTATTAATCATTACGGTGATCCTAGAAACCAACAAAATAGAACCATGCCGTCCTATTCTATTATTCCATGCTAATGTATTCGAGCAAAATGCCTGCTTTAAACACTCTAATTTTTTCAAGGTAAAGGTCCTGGTTCCACATGACACCCAATTAAGGACATCATGCTTCTCCAGAAGGTGAGAAATCAACTGCGACAGTTCATACCCCTTAAGGCACGACCATCACGTCAATCCCGAAATTCAACTACGAGCTTTTTAACTGCAACAACTTTAATATACGCTATTGGAGCTGGAATTACCGCGGCTGCTGGCACCAGACTTGCCCTCCAA
+
DDDDDIIIIIHHHIHIHIIIHEFIIIIIIIIIIIIGHIIFHIIIIIIIIIIIHIIIIIIHHHHHIIEHHIIIIIIIIIIIIIHIIHEHHEEHIIIIIIIFHCHHHIIIIHIIIGGHHIIIIIHIIIIIIIIIIIHIIIIIIIIIHIIIIIIIIIHHHHHIIIIIIIIIIIHIHIIIIHIIHIIGIIIIIIIHIIIIIIHIIIIIIIIIIIHIIIIIIIIIHHIHHIIIIIIIIIIIIIIHHIIHIIGIIGDHHHIGIIIIIIIIIIIIIIIIIIIIIIIIIIIIIIIIIIHGIIIIIIIIGIIHIIIIIIIIIIIIIIIIIIIIIIIIIIIIIIIIIIIIIIIIIIIDDDDD
@HISEQ:969:HM2KJBCX2:2:1101:5492:41004 2:N:0:ACTATGCA
ACACCGCACAATCCCAACTATCCCTATTAATCATTACGTCAATCCTAGAAACCAACAAAATAGAATCAAACGTCCTATTTCATTATTCCATGCTAATGTATTCAAGCGTAAGCCTGCTTTAAACACTCTAATTTTTTCAAAGTAACAGTCCTGATTCCCCACGACACCAAATTAATGACATCGCGGTTCTTCAGAAGGTAGGAACCAATAATACCAGTGCGTACCGAGGCACGACCGACACTCTGATCCCGAAATTCAACTACGAGCTTTTTAACTGCAACAACTTTAATATACGCTATTGGAGCTGGAATTACCGCGGCTGCTGGCACCAGACTTGCCCTCCAA
+
DDDDCIIIIIIIIIIHIIIGIIIIIIIIIIIIHIHHIEHIHHIIIIEF?GHIIIIHIIIIHHIEHHHIHCHHCGHHIHHHHHHIIICHHIIGHIIIIIHIIIHHHHHHHHHIIHHHHHIIIIIIIHGHHHIIHHIIIHHHIIHFHIIHGIIIIGHIHHHGIIIHIIIIHIIIHHIIIHHHIIIGIIHHIHHIIIIIIIIHIHHFIFIIIIHIHIIHIIIIIHHHIIIIIIHHIIHIIHIHIIHFIIIIIIIIGIIIIIIIHIHHGIIIIIIIIHIIIIIHIIHIIIHIIIHHIIIIIIIIIIIIHIIIIIIIIIIIIIIHIIIIIIIIHIIIIIIIIIIIDDDDD
@HISEQ:969:HM2KJBCX2:2:1101:8115:42905 2:N:0:ACTATGCA
ACACCGCACAATCCCAACTATCCCTATTAATCATTACGGTGATCCTAGAAACCAACAAAATAGAACCATGCGTCCTATTTCATTATTCCATGCTAATGTATTCAGGCAATAGCCTGCTTTAAGCACTCTAATTTTTTCAAGGTAACAGTCCTGCTTCCCCAACGCACCAAATTAATGGCATGCTGGTTATTCAGAAGGTAGGAATCCATCACGCCAGTACAGACCCAAAAGCCCGACCAACGGATAAATCCCGAAATTCAACTACGAGCTTTTTAACTGCAACAACTTTAATATACGCTATTGGAGCTGGAATTACCGCGGCTGCTGGCACCAGACTTGCCCTCCAA
+
DDDDDHIIIHHIIIIHIIIIIIIIIIIIIIIIIIIIIIIIIIHIIIIIIIIIIIIIIIIIIIHIHIIIHHIIHHIIIIHIIHHIIIIIIIHIHIIIIIIIHHIHIIIIIIIIIIIIIIIIIIIIIIIIIIIIIIIIIIIIIIIIIIHIIIIHHIHHIIIIIIIIIIIIIIIIIIIIIIIIIIIIIIIIHIIIIIIIIIHHIHIIIIIIIIIIIIIIIIIIIIIIIIIIIIIIIIIIIIIIIIIIHHIIIIIIIIIIIIIIIIIIIIIIIIIIIIIIIHIIIIIIIIIIIIIIIIIIIIIIIIIIIIIIIIIIIIIIIIIIIIIIIIIIIIIIIIIIIIIIIIDDDDD
@HISEQ:969:HM2KJBCX2:2:1101:14076:42861 2:N:0:ACTATGCA
ACACCGCACAATCCCAACTATCCCTATTAATCATTACGTCAATCCTAGAAACCAACAAAATAGGATCAAACGTCCTATTTCATTATTCCATGCTAATGTATTCAAGCGTTAGCCTGCTTTAAACACTCTAATTTTTTCAAAGTAACAGTCCTGTTTCCCTGCAACACCAAATTAATGACATTACAGTTCTTCAAGAAGGAGGAACCAGTAAAGCCAGTACATACCAGAGGCACGACCAACCTACTAATCCCGAAATTCAACTACGAGCTTTTTAACTGCAACAACTTTAATATACGCTATTGGAGCTGGAATTACCGCGGCTGCTGGCACCAGACTTGCCCTCCAA
+
@@@D0/CEEHFHIE@FG@HHG11<@1GHGHI1<<DGHHECGHEHG?GHGHHFCGHH?GHC@H<1<<@GHHHGHHEE<DGH1<C?GEFE1CFFHHHFIHFDE<GGDGHF=ADGCCHEHHHHHC@<C<C@GCGFHFC?CHH&EHFHBHHCGCEEHIHHD@<CFGE@HHHGDFGHHHHG1CD@HHHDE#@FEEGDIHIIHHEC#FFI;CDEHC8@D@1F;C<6GCC6CEE?EEHHC<0<1<1D11<<:1</?C<1@F<?HG@DCD<GC<1EIHEHGC<@HEHGFEHHD<@HEEHHHEHIIHHIHEHHHGHHH@HECCDHECEEHHHIIHIIHCHHIHEHFHHIIDDDCD
@HISEQ:969:HM2KJBCX2:2:1101:6578:42653 2:N:0:ACTATGCA
ACACCGCACAATCCCAACTATCCCTATTAATCATTACGTCGATCCTAAAAACCAACAAAATAGGGTCAAACGTCCTATTTCATTATTCCATGCTAATGTATTCAAGCGTGTGCCTGCTTTAAACACTCTAATTTTTTCAAAGTAACAGTCCTGATTCCCCATGACACCAAATTAATGACATCACAGTTCGTCAGAAGGTAGAAATCAATAATACCAGTGCATACCGGAGGCACGACCAATATATTGATCCCGAAATTCAACTACGAGCTTTTTAACTGCAACAACTTTAATATACGCTATTGGAGCTGGAATTACCGCGGCTGCTGGCACCAGACTTGCCCTCCAA
+
DDDDDHIIIIIIIIIIIIIIIIIIIIIIIIIIIIIIIIIIIIIIIIIIGHIIIIIIHHHIIIHHGHHIIIIIHIIIIIIIIIIIIIIIIIIIHHIIIIHHIIIIIIIIHHIIIIIIIIIIIIIIIIIHIHIIIIIIHHIIIIIIIIIIIIHHIIIIIIHIIIHHIIHHIIIIIIIIIIIIIIIIIIIIIIIHIIIIIIIIIIIIIIIHIIIIIHIIIIIIIIIIIIIIIIIIIIIIIIHIIIIIHIIIIIIIIIIIHIIIIIIIIIIIIIIIIIHIGIIIIIHIHIHIIIIIIIIIIIIHHIIIHIIIIIIIIIIIIIIIIIIIIIIIIIIIIIIIIHIIIDDDDD
@HISEQ:969:HM2KJBCX2:2:1101:5493:43073 2:N:0:ACTATGCA
ACACCGCACAATCCCCACTATCCCTATTAATCATTACGTCGATCCTAGAAACCAACAAAATAGAATCAAACGTCCTATTTCATTATTCCATGCTAATGTATTCAAGCGCGAGCTTGCTTTAAACACTCTAATTTTTTCAAAGTAACAGTCCTGATTCCCCATGACACCAAATTAATGACATCGTGGTTCGTCAGAAGGGAGAAACCAATAATGCTAGTACGTACAAAGTACGACCGACATATTAGTCCCGAAATTCAACTACGAGCTTTTTAACTGCAACAACTTTAATATACGCTATTGGAGCTGGAATTACCGCGGCTGCTGGCACCAGACTTGCCCTCCAA
+
DDDDDIIIIIIIIIIIIIIIIIIIIIIHIHHIIIIIIIIIIIIIIIIIIIIIIIIIIIIHHIH@HHIIGHIIIIIIIIIIIIHIIIIIIIIHIIHHIIIIIIIIIIIIHIIIIIIIIIHIIIIIIIIIIIIIIHHIIIIIIIIIIIIIIIHIHIIIIIIIIHIIIIIIIIIIIIIIIIIIIIIIIIIIIIIIIIIIIIIIIIIIIIIIIIIIIIIIIIIIIIIIIIIIIIIIIIIIIIIIIHHIIIIIIIIIIIIIIIIIIIIIIIIIIIIIIIIIIIIIIIIIIIIIIIIIIIIIIIIIIIIIIIIIIIIIIIIIIIIIIIIIIIIIIIIIIIIIIIIDDDDD
@HISEQ:969:HM2KJBCX2:2:1101:12075:42701 2:N:0:ACTATGCA
ACACCGCACAATCCCAACTATCCCTATTAATCATTACGTCAATCCTAGAAACCAACAAAATAGGATCAACGTCCTATTTCATTATTCCATGCTAATGTATTCAAGCGCGAGCCTGCTTTAAACACTCTAATTTTTTCAAAGTAACAGTCCTGATTTCCCACCACACCAAATGAATGACATGATGGTTCGTCAGAAGGTAGGAATCAGTAACACCAGTACGTACCGAAGGCACGACCAGCGTACTAATCCCGAAATTCAACTACGAGCTTTTTAACTGCAACAACTTTAATATACGCTATTGGAGCTGGAATTACCGCGGCTGCTGGCACCAGACTTGCCCTCCAA
+
DDDDDIIIIHHIHHIIIIIIIIIIIIIIIIIIIIIIIIIIIIHIIIIHIIIHHIIHHIFIHIHHHHIHIGHCHHHIIHIIHIIHHHHHIHHHHIIIIIIIIHHIIIDGIHHHIIIIIIIHHHGEGIIIHHHIIHIIIIIIIIIIHHIHIIIIIIIHIIGHHHHIHIIIIIHIIIIIIIIHIIIIIIIIIIHHIIIIIIIIHIIIIIIIIIIIIIIIHIIIIIIIIIIIIIIIGHIHIIIIIIIHIIIIHIIIIIIIIIIIHIIIIIIIIIIIIIIIIIIIIIIIIGIIIIIIIIIIIIIIIIIIIIIIIIIIIIIIIIIIIIIIIIIIIIIIIIGIIIIIDDDDD
@HISEQ:969:HM2KJBCX2:2:1101:17025:42911 2:N:0:ACTATGCA
ACACCGCACAATCCCAACTATCCCTATTAATCATTACGTCGATCCTAGAAACCAACAAAATAGAATCAAACGTCCTATTTCATTATTCCATGCTAATGTATTCAAGCGCGAGCCTGCTTTAAACACTCTAATTTTTTCAAAGTAACGGTCCTGATTCCCCATGACACCAAATTAATGACATCATGGTTCTTCAGAAGGGAGAAATCAAAATTGCCAGTACGTACCGAGGCACGACCAACAAATTGATCTCGAAATTCAACTACGAGCTTTTTAACTGCAACAACTTTAATATACGCTATTGGAGCTGGAATTACCGCGGCTGCTGGCACCAGACTTGCCCTCCAA
+
DDDDDHIIIIIHIIIIIIHIHIIIHIHIIIHIIHIIIHEHHIIIIIHIHIIIHIIIIHHIHIGHHEHIEHIHFHIHGHHGIIHHHHCHHIICHEHIIIHHHEHIIIIHHIHIHIIIIIHIIHHHIIIIHHIIIIIHHIIIIIIIIIIIIIIIIIHIIIHIIIIIIIIIIIIIIIIIIIIIIIHIIIIIIIIIIHHHIIIIIIIIIIIIIIIIIIIIIIIIIIIIIIIIIIIIHIIIIIIIIIIHIIIIIIIIIIIIHIIIHHHIHIIIIIIIIIIIIIIIIIHHIIIIHHIIHIIIIIIIIIIIIIIIIIIIIIIIIIIIIIIIIIIIIIIIIIIIIIIIDDDDD
@HISEQ:969:HM2KJBCX2:2:1101:9628:43788 2:N:0:ACTATGCA
ACACCGCACAATCCCAACTATCCCTATTAATCATTACGTCAATCCTAGAAACCAACAAAATAGGATCGAACGTCCTATTTCATTATTCCATGCTAATGTATTCAAGCGTTAGCTTGCTTTAAACACTCTAATTTTTTCAAAGTAACAGTCCAAATTCCCCGCAACACCAAATTAATGGCATTACGGATCATCAGGAAGGAGGAATCAGTGAGACCAGTACATACCAGAGGCATGACCAATCTACTAACCCCGAAATTCAACTACGAGCTTTTTAACTGCAACAACTTTAATATACGCTATTGGAGCTGGAATTACCGCGGCTGCTGGCACCAGACTTGCCCTCCAA
+
DDDDAIIIIEFGEHHIIIIIIIIIIIIIIHIIIIIIIIIIIIIIIIIHHHIHIHIIIIFHIIHHHIIHHIHIIIIIIIGIIIIIIIIIGIHHIIHCIIIHHIIIIIIHIIIIHHIIIIIIIIHHIGIIIIIIIIIIIIIIIIIIIIIIIIIIHHHHIIIIIIIHIIGIIIIIIIHIG1IHIIIIIIIIIIIIIIIIIIIIIIIIIIIIIIIIIIIIIIIIIIIIIHIIIIIIIHIIIIIIIIHHHIIIIIIIIIIIHHIIIIHIIGIIIIIIIIHIIIIIIIHIIIIIIIIIIHIHIIIIIIIIIIIIIIIIIIIIIIIIIIIIIIIHIIHIIIIHIIIHIDDDDD
@HISEQ:969:HM2KJBCX2:2:1101:12616:43700 2:N:0:ACTATGCA
ACACCGCACAATCCCAACTATCCCTATTAATCATTACGTCAATCCTAGAAACCAACAAAATAGGATCGAACGTCCTATTTCATTATTCCATGCTAATGTATTCAAGCGTTAGCTTGCTTTAAACACTCTAATTTTTTCAAAGTAACAGTCCTAACTCCCCATAACACCAAATTAATGACATCATGGTTCGTCAGAAAGGAGAGACCAATGATACCAGTACGTACCGAAGGCACGACCGACATATTGATCCCGAAATTCAACTACGAGCTTTTTAACTGCAACAACTTTAATATACGCTATTGGAGCTGGAATTACCGCGGCTGCTGGCACCAGACTTGCCCTCCAA
+
DDDDDIIIIHHIHHHIIIIIIIIIIIIIIIHIIIIHIIIIIIIIHHHIIIIIIIIIHHEHHIHHHCHHDHIIHIIIIHIHIIIHIIIIIIIIIIHIHHHHIIIIIIHHHIIIHIIHIIIIIHHIIIIIIIIIIIIIIIIIHHIIIHHIHHIGHIIIIIIHIIIHHIHIIIIIHIHHHHIIIIIIIIIHIIIIIIIIIIIIIIIIIIIIIIIIIIIIIIIIIIIIIIHIIIIIIIIIIIIIIIHHGIIIIIIIIIIIIIIIIHIIIIIIIIIIIIIIIIIIIIIIIIIHIHIIIHIIIHIIIIIIIIIIHIIIIIIIIIIIIIIIIIIIIIIIIIIIIIIIIDDBDD
@HISEQ:969:HM2KJBCX2:2:1101:17002:45247 2:N:0:ACTATGCA
ACACCGCACAATCCCAACTATCCCTATTAATCATTACGTCGATCCTAGAAACCAACAAAATAGAATCAAACGTCCTATTTCATTATTCCATGCTAATGTATTCAAGCGTACGCCTGCTTTAAACACTCTAATTTTTTCAAAGTAACAGTCCTGATTCCCCACGACACCAAATTAATGACATCGCGGTTCTTCAGAAGGTAGGAACCAATAATGCCAGTACGTACCGAAGCACGACCAACAATTCGATCCCGAAATTCAACTACGAGCTTTTTAACTGCAACAACTTTAATATACGCTATTGGAGCTGGAATTACCGCGGCTGCTGGCACCAGACTTGCCCTCCAA
+
DCDDDIIIIIIIIIIIIIHIGHIIHIIIIIIIIHIIIHIIIIHHHIIIIIIIHHIIHIEHDGFHIHIIIIIG<FHHIIHHIIIIIHIIIHHHFHEHIIIIIHCHFIIIHHIIHHHIIIIHGHIIIIIHIIIIIIIIIHHIIIIIHIIIIIIIIIIIIHIIHIIHIHIIIIIIIIIIIIIIIIIIIIIIIIIIIIIIIIIIIIIIIHIIHIHIIIIIIIIIIIIIIIIIIIIIIIIIIIIIIIHEIIIIIIIIIIIIIIIIIHIIIIIIIIIIIIIIIIIIIIIIIIIIIIIIIIIIIIIIIIIIIIIIIIIIIIIIIIIIIIIIIIIIIIIIIIIIIIIIDDDDD
@HISEQ:969:HM2KJBCX2:2:1101:6457:45479 2:N:0:ACTATGCA
ACACCGCACAATCCCAACTATCCCTATTAATCATTACGGTGATCCTAGAAACCAACAAAATAGAACCATGCCGTCCTATTTTATTATTCCATGCTAATCTATTCAAGCACTAGCTTGCTTTAAGCACTCTAATTTTTTCAAGGTAATAGCTCTGCTTCCCCAACGCACCAAATTAATGGCATGAAGGTTATTCAGAAGGTAAGAATCCATCAAATCAGTACGAACAGTGAAGCCCGACCGATAGACAGATTCCGAAATTCAACTACGAGCTTTTTAACTGCAACAACTTTAATATACGCTATTGGAGCTGGAATTACCGCGGCTGCTGGCACCAGACTTGCCCTCCAA
+
DDDDDIIIIIIHIIIIIIIIHIIIIIIIIIIIIIIIIIIIIHIIIIIIIIIIIIIIIIIIHHGHIHIIIIIIDEHHIIIIIIIIIIIIIIIIHHIIIHIIIHIIIIIHIIIIHIIIIIIIIIIIIHIIIIIIIIIIIIIIIIIIIIIIIIIIIIIIIIIIHHHIIIIIIIIIIIIIIIIIHIIIIIIIIIIIIIIIIIIIIIIIIIIIIIIIIIIIIIIIIIIIIIIIHIIIIIIIIIIIIIIIIIHIIGIIIIIIIIIIIIIIIIIHIIIIIIIIIIIIIIIIIIIIIIIIIIIIIIIIIIIIIIIIIIIIIIIIIIIIIIIIIIIIIIIIIIIIIIIIIIIDDDDD
@HISEQ:969:HM2KJBCX2:2:1101:19440:46167 2:N:0:ACTATGCA
ACACCGCACAATCCCAACTATCCCTATTAATCATTACGTCGATCCTAGAAACCAACAAAATAAAATCAAACGTCCTATGTCGTTATTCCATGCTAATGTATTCAAGCGTGAGCCTGCTTTAAACACTCTAATTTTTTCAAAGTAACAGTCCTGATTCCCCAAAACACCAATTTAATGGCATTATGATTCGTCAGAAAGGAGAAACCAATAATACCAGTACGTACAAAAGCACGACCAGTAAACCGGTCTCGAAATTCAACTACGAGCTTTTTAACTGCAACAACTTTAATATACGCTATTGGAGCTGGAATTACCGCGGCTGCTGGCACCAGACTTGCCCTCCA
+
DDDDDIIIIIIIIIIIIIIIIIIIIHIIIIIIIIIIIIIIHHIIIIIIIIIHHHIIIIIHIIIIIIIIIIIIIIIIHH1FEHIIIIIIFHHIIIIIIHHIHHHHIIHIHIIIHHIIIIIIIIIIIIIIIIIIIHIIIIIIIIIIIIIIIIHIIHIIIIIIIIIIIIIIIIIIIIIIIIIIIIIIIIIIIIIIIIIIIIIIIIIIIIIIIIIHHEIIIIIIIIIIIIIIIIIIIIIIIIIIIFCHIIIIIIIIIIIIIIIIIIIIIIIIIIIIIIIIIIGIIIHIHIHIIHIIIIIIIIIIIIIIIIIIIIIIIHIIIIIIIIIIIIIIIIIIIIIIIIIDDDDD
@HISEQ:969:HM2KJBCX2:2:1101:7230:47143 2:N:0:ACTATGCA
ACACCGCACAATCCCAACTATCCCTATTAATCATTACATCGATCCTAGAAACCAACAAAATAGAATCGGATGTCCTATTTCATTATTCCATGCTAATGTATTCAAGCGTGAGCCTGCTTTAAACACTCTAATTTTTTCAAGGTAACAGTCCTAATTCCCCGTGACACCAAATTAATGGCATTACGGTTCTTTAGAAGGTGAGAAATCAATAATATCAGTACATACCAACGGCATGACCGAAACATTGATTCCGAAATTCAACTACGAGCTTTTTAACTGCAACAACTTTAATGTACGCTATTGGAGCTGGAATTACCGCGGCTGCTGGCACCAGACTTGCCCTCCAA
+
B@DBBCCHHHHGHIIIEEHCHHHHHEEHEEHIHH@HHHGHEEHIIIGFH?HIIIIIEHHE@EHHHHIIIHEC<FEFHEEEEE@HH?GHHH@FHCHFHHHHIIIHHHHHGHFIIHF?HHHHGHHHHHHHIHHHFH@FCIH?HGHHHHIIHIIHEEG1<HGIIHGIIIHIIIHGGHHHIFIIIIIIHHGDGCFIIIIIIHHGIIHIIHHIHIHHGIIHHHHIIIHEHHHEHHEHIIIIHIHIHHHHHHIHHHHHHIIIIHIHIIIIIIIHHIIIIHHCEFEH@IIIIHHGEEHFHHIIIIHHIHHHIGIIIHGHIHIIHHIIIGIIHIIIIHHIHHIHHHHHEC@@@@<
@HISEQ:969:HM2KJBCX2:2:1101:1944:46359 2:N:0:ACTATGCA
ACACCGCACAATCCCAACTATCCCTATTAATCATTACGTCGATCCTAGAAACCAACAAAATAGAATCAAACGTCCTATTTCATTATTCCATGCTAATGTATTCAAGCGTACGCCTGCTTTAAACACTCTAATTTTTTCAAAGTAACAGTCCTGATTCCCCACGACACCAAATTAATGACATCGCGGTTCTTCAGAAGGTAGGAACCAATAATGCCAGTACGTACCGAAGCACGACCAACAATTCGATCCCGAAATTCAACTACGAGCTTTTTAACTGCAACAACTTTAATATACGCTATTGGAGCTGGAATTACCGCGGCTGCTGGCACCAGACTTGCCCTCCAA
+
DDDCAIIIIIIIIIIIIIIIIIIIIHIIIIIIIIIHIIIIIIIIIIIIIIIIHIHIGIFIIIHIHIIIIGHIIGHIIIIIIIIIIIIHIIIIGIEIIHHIHHHHIIIHIIIHFHIIIIIIIIIIIIIIIIIIIIIIHIIHIIHHIHIIHHHIHIHIIIHIIIIIIIHIIIIHIIIIIIIIHIIIIIIIIHHHIHIIHHHIIIIIHIIHIIIHIIIIIHHHIIIIIIIIIIIIIIHHIIIIIHHGIHIIIIIIIIIIIIIIIHIIIIIIIIIIIIIIIIIIIIIIIIIIIIIIHIIIIIIIIIIIIIIIIIIIIIIIIIHIIIIIIIIIIIIIIIIIIIIIDDDDD
@HISEQ:969:HM2KJBCX2:2:1101:10655:48019 2:N:0:ACTATGCA
ACACCGCACAATCCCAACTATCCCTATTAATCATTACGGTGATCCTAGAAACCAACAAAATAGAACCATGCCGTCCTATTCTATTATTCCATGCTAATGTATTCGAGCAAAATGCCTGCTTTAAACACTCTAATTTTTTCAAGGTAAAGGTCCTGGTTCCACATGACACCCAATTAAGGACATCATGCTTCTCCAGAAGGTGAGAAATCAACTGCGACAGTTCATACCCCTTAAGGCACGACCATCACGTCAATCCCGAAATTCAACTACGAGCTTTTTAACTGCAACAACTTTAATATACGCTATTGGAGCTGGAATTACCGCGGCTGCTGGCACCAGACTTGCCCTCCAA
+
DDD@B/<CEHHHE1CEEEHEHIHII?C@CCHEECFHHH@<<<GCCEC@GECF1DFHH@G?C@FF@H11<FHHDHHIG?HHFHCHIHEHHEGFHH@?CCC1D<HHFFEHHHGCHCHEHHCHHEEFCDEHIHHCHDEHHHIIHHHDIIHHEFGHHHHIGHIHHHEHFIGIIHIGIHHGCF@EHHHIHHHHGCHHHD@EHHEHC@GDIHIIIHHHCD@ECGHEHIIHHHGHHHEIHHIFHHHEHIIIGFCHFHHIIIGHH@HGGIIHEIIHCD11HIIIIIHEHHEIIHHIHGCC@HHHIHEHHHHEG1HHIHHEGIHHHIIHHIIIIIGIIIHIIIHIIHIHIIIIIIHD@@@@
@HISEQ:969:HM2KJBCX2:2:1101:7651:47490 2:N:0:ACTATGCA
ACACCGCACAATCCCAACTATCCCTATTAATCATTACGTCAATCCTAGAAACCAACAAAATAGGATCGAACGTCCTATTTCATTATTCCATGCTAATGTATTCAAGCGTTAGCCTGCTTTAAACACTCTAATTTTTTCAAAGTAACAGTCCTGTTTCCCTGCAACACCAAATTAATGGCATTACAGTTCTTCAGAAAGGAGGAATCAGCGAAGCCAGTGCATACCAGTGGCACGACCAACCTGCTGACCCCGAAATTCAACTACGAGCTTTTTAACTGCAACAACTTTAATATACGCTATTGGAGCTGGAATTACCGCGGCTGCTGGCACCAGACTTGCCCTCCAA
+
DDCCDIIHIIII<GHHIIIIIIIIIHIIGIIGIIHIIHIHIIIIHIIIHHFHGHIIEGHIIIHHGHIGGHEHHIHIHIIHIHHHIIIHHGFCFHIIIIIIIIIIIIIIIIIIIIHIIHHHGGIIIIIIHIIIIIIIIIIIIIHIIIIIIIIIIIIHHHIIIIIIIIIIIHIIIIHIIIIIIIIIIIIIIIIIIIGIIIIIIIIIIIIIIIIIIIIIIHHIIHIIIIIIIIIIIIIIIIIIIIGHGIIIHIIIIIHIIIIIIIIIIIIIIIIIIIIIIIIIIHIIIHIIIIIIIIIIIIIHIHIIIIIIIHIIIIIIIIIIHIIIIIIIIIIIIIIIIIIIIDDDDD
@HISEQ:969:HM2KJBCX2:2:1101:14813:48377 2:N:0:ACTATGCA
ACACCGCACAATCCCACTATCCCTATTAATCATTACGTCAATCCTAGAAACCAACAAAATAGGATCAACGTCCTATTTCATTATTCCATGCTAATGTATTCAAGCGCGAGCCTGCTTTAAACACTCTAATTTTTTCAAAGTAACAGTCCTGATTCCCCGCCACACCAAATGAATGACATGATGGTTCGTCAGAAGGTAGGAACCAGTAACACCAGTACGTACCTAAGGCACGACCAACGTACTGATCCCGAAATTCAACTACGAGCTTTTTAACTGCAACAACTTTAATATACGCTATTGGAGCTGGAATTACCGCGGCTGCTGGCACCAGACTTGCCCTCC
+
DDDCDIIIIHIIHHII?C@C@GHH1@F<FE?<1FFEE<1DEF?GHCDCHIEHEHCCGHFE@1DCC@1FGCC<DEGGHH?CGGEHI1<CFHEHHHIIIHHHHDHHHGHHIIIIIHHIIIHIHIIGIHIHHIIHIHIIIIIHHHHHIHCIIIIHGHIIIIIIHIHIIIIIHHIIIIIIIHIIHHCHIIIIIII<IIIIIIIIIIIIIIIIIIIIIIIHIIIIIIIIIHIIIII=IIIIIIIFGIIIIIIIIIIIIHHHIIIHFHIHIIIIIIIIHIHIIIIHIIIIIIIIIIIHIIIHIIIIIIIIIIIIIIIIIIHIIIIIIIIIIIIIIIIIIIIIIDDDDD
@HISEQ:969:HM2KJBCX2:2:1101:8604:48793 2:N:0:ACTATGCA
ACACCGCACAATCCCAACCCTATTAATCATTACATCGATCCTAGAAACCAACAAAATAGAATCGGATGTCCTATTTCATTATTCCATGCTAATGTATTCAAGCGTGAGCCTGCTTTAAACACTCTAATTTGGTGTTGCAGGGAAACAGGACTGTTACTTTGAAAAAATTAGAGTGTTTAAAGCAGGCTAACGCTTGAATACATTAGCATGGAATAATGAAATAGGACGTTCGATCCTATTTTGTTGGTTTCTAGGATTGACGTAATGATTAATAGGGATAGTTGGGGTCCGCT
+
DDDDDIHIDIIIHHIHIIHIHGGGFHHHIIIHIIHIHGHIEHFIIHIIIIIIHHIIIIHHHHHG?FHIHIEHIIIHIIIHIIIIGHHIIIHIIHIHEIHHIIHIHIIHHGIHIHHIHHHHHHEHHHH@HIHHIIHHHHHFHIHIHHIHIHHHFIIIHHIHIIIIHHIHHIIIIIIIIIIIIIHIIIIIIHHHHIHIIIIIHIIIIIIIFIHHIIIIIIIIIIIIIIHIHHIIIIIIIIIHIIHCIHHHFIHGHIIHIIIHHHIIIIIIHHHHHGIGEHHIIIIIIIIDDDDDD
@HISEQ:969:HM2KJBCX2:2:1101:1753:48650 2:N:0:ACTATGCA
ACACCGCACAATCCCAACTATCCCTATTAATCATTACGTCGATCCTAGAAACCAACAAAATAGAATCAAACGTCCTATTTCGTTATTCCATGCTAATGTATTCAAGCGTGAGCCTGCTTTAAACACTCTAATTTTTTCAAAGTAACAGTCCTGATTCCCCATGACACCAAATTAATGACATCATGGTTCGTCAGAAGGTAGGAATCAATAATACCAGTACGTACAATAGCACGACCAATAAATTGATCCCGAAATTCAACTACGAGCTTTTTAACTGCAACAACTTTAATATACGCTATTGGAGCTGGAATTACCGCGGCTGCTGGCACCAGACTTGCCCTCCAA
+
DDDDDIIIIIIIIIIGIIIIIIIGIIIIIIIHIIIIIIIIIIIGHIHHGHIIHFIIIIIIIIEGIIIIIGIHHGHHIIIHIIIIIIIGHHIIGI?HHHFHHGEHIIHGIIIIGHHHIIIIIIIIIHIIIIHIHIIIIIIIHHHHHGHHHHIHGHGHHIIGHHHIIIGIIIHFIHGHE@HGHHFGDIHHIHHHHEHHFGCEEIHGGHHGHHHDGHHGHEEHHHHHIIIHHHGHCIIIIIHHIHGDHHCIIIHIIIHIHIIHHDHHIIIIIIIIGIIHHHHIIIIIIIIIIIIIIHIIIIIIIIIIIIIIIIIIIIIIIIIIIIIIIIIIIIIIIIIIIIIIDDDDD
@HISEQ:969:HM2KJBCX2:2:1101:17388:48158 2:N:0:ACTATGCA
ACACCGCACAATCCCAACTATCCCTATTAATCATTACGTCAATCCTAGAAACCAACAAAATAGGATCAAACGTCCTATTTCATTATTCCATGCTAATGTATTCAAGCGTTAGCCTGCTTTAAACACTCTAATTTTTTCAAAGTAACAGTCCCGTTTCCCTGCAACACCAAATTAATGACATTACAGTTCTTCAAGAAGGAGGAACCAGTAAAGCCAGTACATACCAGAGGCACGACCAACCTACTAATCCCGAAATTCAACTACGAGCTTTTTAACTGCAACAACTTTAATATACGCTATTGGAGCTGGAATTACCGCGGCTGCTGGCACCAGACTTGCCCTCCAA
+
DDDDDIIIIIIIIIIIIIIIIIIIIIGIIIIIIIIIIIHHIIIIHIHHHHHHIIIIIIIHIHHCEHHIIIIHFHHIHIIHIIIIIIIIIIIIFHIIIIHHIHIIIIIIHHHIIIIIIIIIIHIIIIIHIIIIIIIIIIIIIIIIIIIIIIIIIIIIIIIIIIIIIIIIIIIIHIIIIIIIIIIIIIIIIIIIIIIIIIIIIIIHIHIIIHIIIIHIIIIIIIIIIIIIIIIIIIIIIIIIIIHHFIIIIIIIIIIIHIIIIIIIIIIIIIIIIIIIIIIIIIIIIIIIIIIIIIIIIIIIIIIIIIIIIIIIIIIIIIIIIIIIIIIIIIIIIIIIIIIIIDDDDD
@HISEQ:969:HM2KJBCX2:2:1101:10918:48880 2:N:0:ACTATGCA
ACACCGCACAATCCCAACTATCCCTATTAATCATTACGTGATCCTAAAACCAACAAAATAGAACCATCGTCCTATTTTATTATTCCATGCTAATGTATTCAAGCAAAAATGCCCGCTTTAAACACTCTAATTTTTTCAAAGTAAAGGTCCTGATTCATCGAAACACCCAAGAGCATCCCGAATCACCAGAAGGTGAGAAATTGGCTACACACCGTTTCATGCCCCTAAAGGCACAATCGATATATCCCAATCCCGAAATTCAACTACGAGCTTTTTAACCGCAACAACACTAATATACGCTATTGGAGCTGGAATTACCGCGGCTGCTAATACCAGACTTGCCCTCCAA
+
DDDDDIIIIIIIIIIIHHIIIGIIIIIIIIIIIIHHHIIIIIHIIHHIIIHIIHIHIIIIIIIIGHHIIHIIHIHIIIIIIIIIHHHGEHFHIIIIIHHHHHHHHHHHIIIHHHIIIIIIIIIIIIHHIHFHHGHHIHIIIIIIIIIIIIIHHIGGHHIHIIIIHHIIHIIIIIIIIIHIHHHIIIIIHIIHHIIIIIIHIIIIIHIIHIIIIIIIIIIIIIGIIIIHIIIIIIIIIIIIIIIIIHHCIIIIIIIIIIIIIIIHIIIIIIIIIIIIIIIIIIIIIIIHHIHIIIIIHIIIIIIIIIIIIIIIIIIIIHGIIIIIIIHIIIIIIIIIHHHGIIIIDDDDD
@HISEQ:969:HM2KJBCX2:2:1101:10686:49261 2:N:0:ACTATGCA
ACACCGCACAATCCCAACTATCCCTATTAATCATTACGTCGATCCTAGAAACCAACAAAATAGAATCAAACGTCCTATTTCATTATTCCATGCTAATGTATTCAAGCGTGCGCCTGCTTTAAACACTCTAATTTTTTCAAAGTAACAGTCCTGATTCCCCACGACACCAAATTAATGACATCGCGGTTCTTCAGAAGGTAGGAACCAATAATGCCAGTACGTACCGAAGCACGACCAACAATTCGATCCCGAAATTCAACTACGAGCTTTTTAACTGCAACAACTTTAATATACGCTATTGGAGCTGGAATTACCGCGGCTGCTGGCACCAGACTTGCCCTCCAA
+
DDDCDIIIIIIIIIIIIIIIIIIIIIIIIIIIIIIIIHIIIIIIHIIIIIIIIIIIIIIGIIIIIHIFHHIHHHHIIIIIIIIIIIIIEHIIIIIGIIHIIHIIIIHIHIIHHIIHHIIIIIIIIIIIIIIIIIIIHIIIIIIIIIHIHIIIIHIHIHIIIIIHHIIIIIIHHIIIIIHIIIIIIIIIIIIIIIIIIIIIHIIIIIIIIIIIIIIIIHIIIIIIIIIIIIIIIIIIIIIHIHGHIHHIGIHIIIHIIIIIIHIIIIIIIIIIIIIIHIIIIIIHIIIIIIIIIHIIHIIIIIIIIIIIIIIIIIIIIIIIIIIIIIIIIIIIIIIIIIIIDDDDD
@HISEQ:969:HM2KJBCX2:2:1101:5012:49769 2:N:0:ACTATGCA
ACACCGCACAATCCCAACTATCCCTTTAATCATTACGTTGATTCTAGAAACCAACAAAAATAGAATCTAACGTCCTATTTCATTATTACATGCTAATGTATTCAAGTGCGTGCCTGCTTTAAACACTCTAATTTTTTCAAAGTAACATCCTGACTCCCCACAACATCAAATTAATGACATCATGATTCATCAGAAGGGAGAAATCAATGACATTAGTACGTACCAAAGGCACGACCGACGTATTGATCCCGAAATTCAACTACGAGCTTTTTAACTGCAACAACTTTAATATACGCTATTGGAGCTGGAATTACCGCGGCTGCTGGCACCAGACTTGCCCTCCAA
+
<0<D@?/C/CF<1<<1<<<1CDC@HHHHEFEH@GCH?CGE1C@FHFHCGHHHFCEHEHIII?@EHIIIII1C1<DCHIIICFG@GHC1<CF1<FCHHHFIHHEHHCCGHIHDHHHCEFHHHHIHHHHGFE5?EFEFHHIHIIIIIIHHIIHHHHDIHFHDCGHHHGIIIIGIIIHIHIIHIIIIIIIHHIIIIIHIGHIHIIIIIIIIIGHHFIHIIIHIIIIIIIIIGIIIIIIIIIIIIHHCGIIHIHHHIIIIIIIIIIIIIIIIIIIIIIIIIIGIIIIIIIIGIIIIIIIHHHHIIIIIIIIIIIHIIHIIIIIIIIIIIIIIHIIIIIIIIIIIDDDDD
@HISEQ:969:HM2KJBCX2:2:1101:4287:50350 2:N:0:ACTATGCA
ACACCGCACAATCCCAACTATCCCTATTAATCATTACGTCAATCCTAGAAACCAACAAAATAGGATCGAACGTCCTATTTCATTATTCCATGCTAATGTATTCAAGCGTTAGCTTGCTTTAAACACTCTAATTTTTTCAAAGTAACAGTCCAAATTCCCCGCAACACCAAATTAATGGCATTACGGCTCATCAGGAAGGAGGAATCAGTGAGACCAGTACATACCAGAGGCATGACCAACCTACTAACCCCGAAATTCAACTACGAGCTTTTTAACTGCAACAACTTTAATATACGCTATTGGAGCTGGAATTACCGCGGCTGCTGGCACCAGACTTGCCCTCCAA
+
DDDDDIIIIHHHHIIIIIIIIIIIIIIIHIIIIIIIIIIIIIIIIIIIIIIIIIIIIIIIIIHIHIHHHIIGIIIIIHIIGIIIHIIIIIIIGIIHIIIIIIIIIHIHIIIHIIIIIIIIIIHHIIHIHIIIIIIIIIIIIIIIIIIIIIIIIIIIIIIIIIIIIIIIIIIIIIIIIIIIIIIIIIIIIIIIIIIIIIIIIIIIIIIIIIIIIIIIIIIIIIIIIIIIIIIIIIIIIIIIIIHHHIIIIIIIIIIIIIIIIIHIIIIIIIIIIIIIIIIIIIIIIIIIIIIIIIIIIIIIIIIIIIIIIIIIIIIIIIIIIIIIIIIIIIIIIIIIIIIIIDDDDD
@HISEQ:969:HM2KJBCX2:2:1101:19966:50461 2:N:0:ACTATGCA
ACACCGCACAATCCCAACTATCCCTATTAATCATTACATCGATCCTAGAAACCAACAAAATAGAATCGGATGTCCTATTTCATTATTCCATGCTAATGTATTCAAGCGTGAGCCTGCTTTAAACACTCTAATTTTTTCAAGGTAACAGTCCTAATTCCCCGTGACACCAAATTAATGGCATTACGGTTCTTTAGAAGGTGAGAAATCAATAATATCAGTACATACCAACGGCATGACCGAAACATTGATCCCGAAATTCAACTACGAGCTTTTTAACTGCAACAACTTTAATATACGCTATTGGAGCTGGAATTACCGCGGCTGCTGGCACCAGACTTGCCCTCCAA
+
DADBDGDHHHHH?FHCGHHHCHEEHIIHIIIIIIHH@HIIGHIIIGIIHCGGEHHIIIHHHHFFHGHEHEH<GH?EHHFF@FHEHHIIEHH11CFEHHHHHGIHIHIHIIGHHHHHIHGHIHIIHHGHCHGHIHHIHHHGEEHHHHFCHHIIIGHHHGGHIIHFHHFIHGHHHH:HFGHGF?EHHHHIIIHFIIHIHIH:HIFHIHIIIIIIHHHHFHDHIIHGIIHIIHHIIHHHIIIIIHGGHFH?DIIHEEEIIHHGIIIHGEHHIIHHEGHHIHIIIHHHHEFHHHHHGCHHHGEIIIIIIHIIIFHHHHHHDHGIIIIHIHIIIIIIGHIIHHIIHGCDDDD
@HISEQ:969:HM2KJBCX2:2:1101:5003:51235 2:N:0:ACTATGCA
ACACCGCACAATCCCAACTATCCCTATTAATCATTACATCGATCCTAGAAACCAACAAAATAGAATCGGATGTCCTATTTCATTATTCCATGCTAATGTATTCAAGCGTGAGCCTGCTTTAAACACTCTAATTTTTTCAAGGTAACAGTCCTAATTCCCCGTGACACCAAATTAATGGCATTACGGTTCTTTAGAAGGTGAGAAATCAATAATATCAGTACATACCAACGGCATGACCGAAACATTGATCCCGAAATTCAACTACGAGCTTTTTAACTGCAACAACTTTAATATACGCTATTGGAGCTGGAATTACCGCGGCTGCTGGCACCAGACTTGCCCTCCAA
+
DDDDDIIIIHHIIHIIIIIIIIIIIIIIHIIIIIIIIIIIIIIIIIIIIIIIIIHIIIIIIIIHHIHHIIIIIIIIGIIIIIHIIIIHHHHHIIIIIIIHIHHIIIIIHHIHIHGGHIIIIHIHHHHIIIHHIIIIHHHHGHIHIHIHHIIIIIIHIIHHHIHHIHHIIIIIHIIIIIIIIIIIIIIIIIIHIIIIHHHIIIIIIIIIIIIIIHIIIIIIIIIIGIIIHIIIIIIIGIIIHIHIIIIIIIIIIIIIIHIIIIIIIIIIIIIIIIIIIIIIIIIIIIIIIIIIIIIIIIIIIIIIIIIIIIIIIIIIHIIIIIIIIIIIIIIIIIIIIIIIIIDDDDD
@HISEQ:969:HM2KJBCX2:2:1101:7090:51229 2:N:0:ACTATGCA
ACACCGCACAATCCCAACTATCCCTATTAATCATTACGGTGATCCTAGAAACCAACAAAATAGAACCATGCCGTCCTATTCTATTATTCCATGCTAATGTATTCGAGCAAAAATGCCTGCTTTAAACACTCTAATTTTTTCAAGGTAAAGGTCCTGGATCCGCAAGACACCCAATAAAGGACATCAAGTTTCTCCAGAAGGTGAGAAATCAACAGTGACAGTTCATACCCCTTAAGGCATGACCATCACGTCAATCCCGAAATTCAACTACGAGCTTTTTAACTGCAACAACTTTAATATACGCTATTGGAGCTGGAATTACCGCGGCTGCTGGCACCAGACTTGCCCTCCAA
+
DDDCDIGIIHIHHHIIIIIIIIIGIIIIIIIIIIIIIIIIIIIIHIHIHIIGHIIIIIIIIIHHHIIHIIHIIIIHIIIIHHIIIGIIIHIIHIHIIIIIIEHIIHIIIIIIIIIIIIIIIIIIIIIIIHIHIIIIHHHIIIIIIHIIIIIHHIHHIIIIIIIIIIIIIIIHIIIIIIIIIIIIIIIIIIHIHIIIIIIIIIIIHIIHIIIIIIIIIIHIIIIIIIIHGIIIIIIIIIIIIIIIIIIIIHHFIIIIIIIIIIIIIIIIHIIHIIIIIIIIIHIIIIIIIIIIIIIIIIIIHIIIIIIIIIIIIIIIIIIIIIIIIIIIIIIIIIIIIIIIIIIIIIIIDDDDD
@HISEQ:969:HM2KJBCX2:2:1101:17661:50552 2:N:0:ACTATGCA
ACACCGCACAATCCCAACTATCCCTATTAATCATTACGTCAATCCTAGAAACCAACAAAATAGGATCGAACGTCCTATTTCATTATTCCATGCTAATGTATTCAAGCGTTAGCCTGCTTTAAACACTCTAATTTTTTCAAAGTAACAGTCCTGTTTCCCTGCAACACCAAATTAATGACATTACAGTTCTTCAGAAAGGAGGAATCAGCGAAGCCAGTGCATACCAGTGGCACGACCAACCTGCTGACCCCGAAATTCAACTACGAGCTTTTTAACTGCAACAACTTTAATATACGCTATTGGAGCTGGAATTACCGCGGCTGCTGGCACCAGACTTGGCCTCCAA
+
@DADA//</<DH1FFH?ECH1<<CGDCGCFHEHIIHHEEHIH1CG@111DFH@FHHGE??G<<<FE@EHCED1@<01<1<C1G1FHE1C<1FGHHHHGHHHHHIHDEEEHECHEG@FF<FEGEHGECHHHIIIG@H@HGEGGHCGEHEB<7HGAGHHEIIHFGCHFDF@DHHDHHH:CGF/EGE@HHGCGCHHH:GIIHEIHFFEHGECE?HF1AHHCFIIHHHIIHHGIGFIHIHHFCIIIFGCHDIHHHHFEGHHFHIIIHIHHH@HGC1CHHHHIHIIHHIIIIHHGCHIHHGEGEFHEIHHHIIIIIIIHHHECH@HHIIIHIIIHIIHCEF?FIGGDDCDD
@HISEQ:969:HM2KJBCX2:2:1101:14709:51489 2:N:0:ACTATGCA
ACACCGCACAATCCCAACTATCCCTATTAATCATTACGGTGATCCTAGAAACCAACAAAATAGAACCATGCCGTCCTATTCTATTATTCCATGCTAATGTATTCGAGCAAAATGCCTGCTTTAAACACTCTAATTTTTTCAAGGTAAAGGTCCTGGTTCCACATGACACCCAATTAAGGACATCATGCTTCTCCAGAAGGTGAGAAATCAACTGCGACAGTTCATACCCCTTAAGGCACGACCATCACGTCAATCCCGAAATTCAACTACGAGCTTTTTAACTGCAACAACTTTAATATACGCTATTGGAGCTGGAATTACCGCGGCTGCTGGCACCAGACTTGCCCTCCAA
+
DDDDDIDHHHIHHHHIIIIIIIIIIIIIIIIGIIIHIIHIIIIIIIHCFHHIIIIIIIIIIIHHHIEHI@EE?CDHHH@HFHEHHIIIHIIGEHHIEHHHHEIIIIIHHIIIIIIHIHEIIHIHIIIIIHHHIIIHIIIHIIIIIIIIIIIIIIHHHGIHIIIIIIIHGIIIIIIIIIIIIIIIIIIIIIIIGIIIIIIIIIIIIIIIIIIIIIIIIIIIIIIIIIIIIIIIIIIIIIIIIIIIIHGIIHIIIIIIIIIIIIIIIIIIIIIIIIIIIIIIIIIIIIIIIIIIIIIIIIIIIIIIIIIIIIIIIIIIIIIIIIIIIIIIIIIIIIIIIIIIIIIIIIIDDDDD
@HISEQ:969:HM2KJBCX2:2:1101:14885:51324 2:N:0:ACTATGCA
ACACCGCACAATCCCAACTATCCCTATTAATCATTACGTCAATCCTAGAAACCAACAAAATAGGATCGAACGTCCTATTTCATTATTCCATGCTAATGTATTCAAGCGTTAGCTTGCTTTAAACACTCTAATTTTTTCAAAGTAACAGTCCAAATTCCCCGCAACACCAAATTAATGGCATTACGGCTCATCAGGAAGGAGGAATCAGTGAGACCAGTACATACCAGAGGCATGACCAACCTACTAACCCCGAAATTCAACTACGAGCTTTTTAACTGCAACAACTTTAATATACGCTATTGGAGCTGGAATTACCGCGGCTGCTGGCACCAGCTTGCCCTCCAA
+
CDDAAHHHHHIGE@HHIG@CCGEHCHHHHHHFHEHHHI@GHHIHI1FHHHIHHEHEHH@GHHGFIEGHGHHDHH0DEFHIIGIFIE@?11C@HIHHHCGHHHHHHHCH@IHHHDEHGHHIIHHFHHGHHHHIIE?IGIIIHHGHFEHCEHEGG1FH?<CHEFHHHHGIIIHEHIIHEIIIHFHHGHHIHHHHHHEDHIHIIIHIHEHIIHIHIIIIIIIHGHHHHIHHHIIIHGIIIIIHHEGCIIFHGIHHHHIHEHGHHIHHHHIIHHHIIHFIIIHIHIIH?HHIIIIIHIIIIIIGIIIIHHIHHIIIIIIIIIIIIIHIIIIIIIIIIHFIIIIIDDDAB
@HISEQ:969:HM2KJBCX2:2:1101:16052:51734 2:N:0:ACTATGCA
ACACCGCACAATCCCAACTATCCCTATTAATCATTACGTCAATCCTAGAAACCAACAAAATAGGATCGAACGTCCTATTTCATTATTCCATGCTAATGTATTCAAGCGTTAGCTTGCTTTAAACACTCTAATTTTTTCAAAGTAACAGTCCAAATTCCCCGCAACACCAAATTAATGGCATTACGGATCATCAGGAAGGAGGAATCAGTGAGACCAGTACATACCAGAGGCATGACCAATCTACTAACCCCGAAATTCAACTACGAGCTTTTTAACTGCAACAACTTTAATATACGCTATTGGAGCTGGAATTACCGCGGCTGCTGGCACCAGACTTGCCCTCCAA
+
DDCCAIIIIHIICGHHHIIIIIIHHHIIIHIIIIIHFHHIHIHIEEHIHIFHHIIIIGIIHHHHHIHIGIEHHIIIHIIIIIIFEHHECGGHIIHHHGGIIHIIIIIIIHIIIIIIIIIIIHIHFHIHIHIHHIHHIHHIHHHIIGHHHHIIIIIIIIIIIIHIIIIIHHIIIIHHIIIIHIIIHIGIHHHIIHIIIIIIIIIIIIIIIHHHIIIIIIIIIIIIIIIIHIIHHHIIIIHGIIIHHIHHIIIIIIHHHHIIIIIIIIIHHGIIIIIIIIIIIIIIHIIIIIIIHHIGIIIIIHIIIIIHHIHIIIIIHIIIIIHIIIIIIIIIHIIIIIIHIDDDDD
@HISEQ:969:HM2KJBCX2:2:1101:8297:51877 2:N:0:ACTATGCA
ACACCGCACAATCCCAACTATCCCTATTAATCATTACTTCAGTCCGCAAACACCAACAAAATAGAACCAAAGTCCTAACTTATTATTCCATGCTAATGTATTCATAGCCTGCAACGCCTGCTTTAAACACTCTAATTTTTTCAAAGTAAACGATCTAGTGCGCTGGTACCGGCTCAGTGAAGAGTAGCACCAGTGTCGCTAGAAGGATGGCTTGGCCAAGCCGGCACTCACACACGTCACCGTGGCGGGCCGGCTGCACCACACCAGAAATCCAACTACGAGCTTTTTAACTGCAGCAACTTTAATATACGCTATTGGAGCTGGAATTACCGCGGCTGCTGGCACCAGACTTGCCCTCCAA
+
DDDD@IIIIHHHIIIIIIIIII?HIHHHIIIIIEHGHIIIIIIIIHIGIIIIIEIGHEEHIIHHIIIIIIIIIHIHGIIIHIIIIIIHIIHIHHHIIHHHEDFHHHHHHHHHHIGCFCGEHIIHHHHFHIHIIIIIIIHGHHIFGHHIGEHIGFCHH?DIIHHHHHHHCHHHHHHIIIIIIIIHIIIIIIGIHGIIIHHIIIIIIIIIIHHHIIIIIIIHIEIHHHGHHHHGHHIIIIIIIIIIIIIIIIIHIIIIHG=GIHHIHHHHGFIHHHGHHIIHIIIIHIIIIIIIIIIIIIHIHIIHHIIHHHIIIIIHIIHIHHIIIIHCIIIIIIIIHIIIIIIIIIIIIIIIIIHEDDDDD
@HISEQ:969:HM2KJBCX2:2:1101:1828:52675 2:N:0:ACTATGCA
ACACCGCACAATCCCAACTATCCCTATTAATCATTACGTCAATCCTAGAAACCAACAAAATAGGATCGAACGTCCTATTTCATTATTCCATGCTAATGTATTCAAGCGTTAGCCTGCTTTAAACACTCTAATTTTTTCAAAGTAACAGTCCTGTTTCCCTGCAACACCAAATTAATGGCATTACAGTTCTTCAGAAAGGAGGAATCAGCGAAGCCAGTGCATACCAGTGGCACGACCAACCTGCTGACCCCGAAATTCAACTACGAGCTTTTTAACTGCAACAACTTTAATATACGCTATTGGAGCTGGAATTACCGCGGCTGCTGGCACCAGACTTGCCCTCCAA
+
DCDDCIIIHIIHIFHHGHI11FHHHHGHIIIHIIIHHIICHHIIHG@FFE1CHHIIIGICF1C@1DEHHEHH<C@GHHGEHHCHCHCHEHEHHHHFCHHIHHHHIIGIIIHIIHGHHGGIIGIIIIHIIHHGCHFFIIIIHHFIHHGHGHHHGFHFIIHIIIIIIIIIIHHGHHGHIIIIHHIIIHHIHHGIIIIHIIIIHHIHIIHHHHIIHHIIIIIIIGIHIIHHIHHHHHIIIHGIIHHGCIIIIIIIHGIIHIIIHHHIIIIIIHIIIIHIHIIIIIIIIHIIIIIIIIIIIIIIIIIIIIIIIIIIIIIIIIIIHEIIIIIIIIIIHHIIIIIHIDBDDD
@HISEQ:969:HM2KJBCX2:2:1101:20998:52678 2:N:0:ACTATGCA
ACACCGCACAATCCCAACTATCCCTATTAATCATTACGTCGATCCTAGAAACCAACAAAATAGAATCAAACGTCCTATTTCATTATTCCATGCTAATGTATTCAAGCGTGCGCCTGCTTTAAACACTCTAATTTTTTCAAAGTAACAGTCCTGATTCCCCACGACACCAAATTAATGACATCGTAGTTCTTCAGAAGGTAGGAACCAATAATGCCAGTGTGTACCGAAGCACGACCGACAATTTGATCCCGAAATTCAACTACGAGCTTTTTAACTGCAACAACTTTAATATACGCTATTGGAGCTGGAATTACCGCGGCTGCTGGCACCAGACTTGCCCTCCAA
+
@@@D@C/FHHH@D<EHHHGF1DHHHHFHHIEEHFEHEHFHDDHE@@GEHHFDGHE@@EHH1D1GHEHIFH<01<C=CFFGCHH1F@GHEEEH1CFC@GFFGC@FHIHE@<HHHHEHHHHGGGHHIGFGHIIHHHFEH?GGHHHFHIHEGGHHEHHHHDDFHHHHCCHGHGEHHGHHHIEHHFGGCHCHHEHIHFHGEHHHHEHHHCECC?GIHHHHGCAIHCG=HGCD>DHFDGD=FIIHDGD<1@HHC1GED?IHHHEHHEIHHHHHHIHGD<?HIIIIHFCIIIIHIHHH@HHIIHHHIHGHEIHHIHIIHCDIIHIHHIIIIIIIIIIHHIHHHGHHD@D0<
@HISEQ:969:HM2KJBCX2:2:1101:10157:53604 2:N:0:ACTATGCA
ACACCGCACAATCCCAACTATCTCTATTAATCATTACGTCAATCCTAGAAACCAACAAAATAGGATCGAACGTCCTATTTCATTATTCCATGCTAATGTATTCAAGCGTTAGCTTGCTTTAAACACTCTAATTTTTTCAAAGTAACAGTCCAAATTCCCCGCAACACCAAATTAATGGCATTACGGATCATCAGGAAGGAGGAATCAGTGAGACCAGTACATACCAGAGGCATGACCAATCTACTAACCCCGAAATTCAACTACGAGCTTTTTAACTGCAACAACTTTAATATACGCTATTGGAGCTGGAATTACCGCGGCTGCTGGCACCAGACTTGCCCTCCA
+
DDDDDHHHHHGIHHIIIIIHHIIIHIHHHIIIIIIIIIIIHIHFHHFHIIIIIIIIIHHHFIIHIIHIIIFHF@GHHHIGEHHIIIIICHCGHHHGHHFFCGHHIIGHHIIHHIHIHHIIGHIIIHFIHIIGHHFHHHIIIIIIIIHHFHEHHIIIIHHHHHIIIIIIHIGHHIIIHHGHEHIIIIHH@@EHI@HIIIHIIIHHFCHHIIIHHGIIHIIIHIIHIHGEHHFIHEHFHHIIHHHHGHIHHGHHIHEHHHIHIIHHHHHIHHHIHEHIIIHIIHIIHHGIIIHHDIIHHHHGIIIIIIIHIHIIIIHHHGIGIIIIIHIIIHHEIIHGHEGIADBDD
@HISEQ:969:HM2KJBCX2:2:1101:21044:53537 2:N:0:ACTATGCA
ACACCGCACAATCCCAACTATCCCTATTAATCATTACATCGATCCTAGAAACCAACAAAATAGAATCGGATGTCCTATTTCATTATTCCATGCTAATGTATTCAAGCGTGAGCCTGCTTTAAACACTCTAATTTTTTCAAGGTAACAGTCCTAATTCCCCGTGACACCAAATTAATGGCATTACGGTTCTTTAGAAGGTGAGAAATCAATAATATCAGTACATACCAACGGCATGACCGAAACATTGATCCCGAAATTCAACTACGAGCTTTTTAACTGCAACAACTTTAATATACGCTATTGGAGCTGGAATTACCGCGGCTGCTGGCACCAGACTTGCCCTCCAA
+
DDDDDHHIIFGFHEHIIIFIFHHIFIIIIIHHGGHIIIHHHH?HIGHHHHHGHIIIIHIHGHEFHFHHIIGDEHEDFDECHHIHIIHIGHEHFCGHGHHHHIIIIGIHHHHHHHIGHAEHGGHGHIHHHHHIIHIIIIIIHHHCHHIIHGIIIHGIHIIIGHHIHIGHIIHIIIIIIIHHIIIIIH;IIIIIIIIFIIIIIIIIII;IIIIIIIIIIIII<HIHIIIIIIIIIIIII=IIIIIHGBIIIIIIIIIIIIIIIIIIIIIHIIIIIIIIIIIIIIIIHIIIIIIIIIIIIIIHHHIIIIIIIIIIIIIIIIIIIIIIIIIIIIIIHIIIIIIIIIDDDDD
@HISEQ:969:HM2KJBCX2:2:1101:20478:53906 2:N:0:ACTATGCA
ACACCGCACAATCCCAACTATCCCTATTAATCATTACATCGATCCTAGAAACCAACAAAATAGAATCGGATGTCCTATTTCATTATTCCATGCTAATGTATTCAAGCGTGAGCCTGCTTTAAACACTCTAATTTTTTCAAGGTAACAGTCCTAATTCCCCGTGACACCAAATTAATGGCATTACGGTTCTTTAGAAGGTGAGAAATCAATAATATCAGTACATACCAACGGCATGACCGAAACATTGATCCCGAAATTCAACTACGAGCTTTTTAACTGCAACAACTTTAATATACGCTATTGGAGCTGGAATTACCGCGGCTGCTGGCACCAGACTTGCCCTCCAA
+
CDDDDIIIHFDGF@HGHHIIIIIGIIIIIHIHIIIIIGHIHHIIIIIHIHIHHIIHGIIIIIIIIIIHHIHCGHIIIHIHIGHHIIECEHHHEHHHHGEHH<EHHHHGHIIHHHHIIEHIIIHHGFHGHFHIHIIIIEHIIHIHHHHHIHIIIHHHDHGGIHHEEHHHIIIIIHHEHIIHGIHHIIIHHIGHIIIHEHHEHEIIHH<IHHIIIHGIIIHIIHGIIIHIIIIIIIIIIHIIIIHHHHIIIGIIIIIIIIIIIIHIIIIIHIIIIIIIIIIIIIHIIIIIIIIIIIIIIIIHHIIIIIIIIIIIIIIIIIIIIIIIIIIIIIIIIIIIIIIIIIDDDDD
@HISEQ:969:HM2KJBCX2:2:1101:15074:53960 2:N:0:ACTATGCA
ACACCGCACAATCCCAACTATCCCTATTAATCATTACATCGATCCTAGAAACCAACAAAATAGAATCGGATGTCCTATTTCATTATTCCATGCTAATGTATTCAAGCGTGAGCCTGCTTTAAACACTCTAATTTTTTCAAGGTAACAGTCCTAATTCCCCGTGACACCAAATTAATAGCATTACGGTTCTTTAGAAGGTGAGAAATCAATAATATCAGTACATACCAACGGCATGACCGAAACATTGATCCCGAAATTCAACTACGAGCTTTTTAACTGCAACAACTTTAATATACGCTATTGGAGCTGGAATTACCGCGGCTGCTGGCACCAGACTTGCCCTCCAA
+
CDDDDHIIIHHIHHIIIIIIIIIIIIIIIIIIIIIIIIIIIIIIIIIIIIIIIIIIIIIIIIHIIIIIHHIIIIIIIIIIIIIIIIIIIIHIIIIHHIIIIIIIIIIIIIIIIIIIIIIIIIIHHIIHIIIIIIIIIIIIIIIIIIIIIIIIIIIIIIIIIIIIIIIHIIIIIIIIIIIIIIIIIIIIIIIIIIIIIIIIIIIIIIIIIIIIIIIIIIHIIIIIIIIIIIIIIIIIIIIIIIIIHHIIIIIIIIIIIIIIIIIIIIIIIIIIIIIIIIIIIIIIIIIIIIIIIIIIIIIIIIIIIIIIIIIIIIIIIIIIIIIIIIIIIIIIIIIIIIIIIIDDDDD
@HISEQ:969:HM2KJBCX2:2:1101:5269:54336 2:N:0:ACTATGCA
ACACCGCACAATCCCAACTATCCCTATTAATCATTACGTCAATCCTAGAAACCAACAAAATAGGATCGAACGTCCTATTTCATTATTCCATGCTAATGTATTCAAGCGTTAGCCTGCTTTAAACACTCTAATTTTTTCAAAGTAACAGTCCTGTTTCCCTGCAACACCAAATTAATGACATTACAGTTCTTCAAGAAGGAGGAATCAGTAAAACCAGTACATACCATAGGCACGACCAACCTACTGACCCCGAAATTCAACTACGAGCTTTTTAACTGCAACAACTTTAATATACGCTATTGGAGCTGGAATTACCGCGGCTGCTGGCACCAGACTTGCCCTCCAA
+
DCDDDIIIIIIIIIIIIIIIIHIIIIIIIIIIIIIIIIIIIIIIIIIIHHHHIIIIIIIHIHHIHHIEHIIIIIIIIIIIIIIIIIIIIIIIIIHHHIIHIGIIIIIHHHIHHIIIIIIIIIIIHHHIIHIIIIIIIIIIIIIIIIHIIHIIIIIIIIHHIIIIHIHIIHIIHIGHIHHIIIHHIHIIIIIIIIIHIHHHHIIIHHHHIIIIIHIIHIHGHHIIIHIIHIIHIIIIIIIHIHHHIIIIHIIIIIGIIIIIIIIIIIIIIIIIIIHIIIIIIIIIIIIIIIIIIIIIIIIIIIIIIIIIIIIIIIIIIIIIIIIIIIIIIIIIIIIIIIIIIDDDDD
@HISEQ:969:HM2KJBCX2:2:1101:12313:54604 2:N:0:ACTATGCA
ACACCGCACAATCCCAACTATCCCTATTAATCATTACGGTGATTCAGAAACCAACAAAACAGGACCACCGTCCTATTTTATTATTCCATGCTAATGTATTCAGACATAAGCCTGCTTTGAACACTCTAATTTTTTCAAGGTAAAGGTCCTGGTTTCCTACCACGCTAAATTAATAACATGATAGTTCCCCAGAAGGTAGAAATTCTACACGCCAGTACAGACAATAGCCTGACCAACGGTAGAACCCCGAAATTCAACTACGAGCTTTTTAACTGCAACAACTTTAATATACGCTATTGGAGCTGGAATTACCGCGGCTGCTGGCACCAGACTTGCCCTCCAA
+
DDCDDIIIIIIIIIIIIIIIIIIIIIIIIIIIIIIIIIIIIIIIIIIIIIIIIHIIIIIIIIHIIIIIHIIIIIIHIIIIIIIIIIIIIIIHHIIHIIIIIIIIIIIIIIIHIIIIIIIIIIIIIIIIIIIIIIIIIIIIIIIIIIIIIIIIIIIIIIIIIIIIIHIHIIIIIIIIIIIIIIIIIIIIIIIIIIIIIIIIIIIIIIIIIIIIIIIIIIIIIIIIHIIIIIIIIIIIIIHHHFIIIIIIIIIIIIIIIIIIIIIIIIIIIIIIIIIIIIHIIIIIIIIIIIHIIIIIIIIIIIIIIIIIIIIIIIIIIIIIIIIIIIIIIIIIIIIIIIDDDDD
@HISEQ:969:HM2KJBCX2:2:1101:13192:54704 2:N:0:ACTATGCA
ACACCGCACAATCCCAACTATCCCTATTAATCATTACGTCGATCCTAGAAACCAACAAAATAGGGTCAAACGTCCTATTTCATTATTCCATGCTAATGTATTCAAGCGCGAGCCTGCTTTAAACACTCTAATTTTTTCAAAGTAACAGTCCTGATTCCCCGCCACACCAACTTAATGACATGACGGTTCTTCAGAAGGGAGAAACCAGTGACACCAGTGCATACCGAAGGCACGACCAGCGTACTGATCTCGAAATTCAACTACGAGCTTTTTAACTGCAACAACTTTAATATACGCTATTGGAGCTGGAATTACCGCGGCTGCTGGCACCAGACTTGCCCTCCAA
+
ADDCDIGDHIIIHIIHIHIHIIIIHIIIHGIIGIIHIEHHHIIHHHIHGHIHHHIIGHCCHHHHIIHHEHFHIIIIGIHHHHIHGHIFEEHGHHIGHHIHIGHHIHHIHIHHIHHHFHHHHCEFEHHIIIHIIIIHHIIIIHHHHEHEHHIGHHHHHHHHHIIIHHHHHIIIIIIIIIIIIIIIIIIIHIHIIIII<IIIIIIIIIIIIIIIIIIIIIIIHIIIIIIIIIIIIIIIIIIIIIIIIIIIIIIIIIIHIIIIIHIIHHIIIIIIIHGIIIIIIIIIIIIIIIIIIHIIIIIIIIIIIIIIIIIIIIIIIIIIIIIIIIIIIIIIIIIIIIIIIDDDDD
@HISEQ:969:HM2KJBCX2:2:1101:19253:55921 2:N:0:ACTATGCA
ACACCGCACAATCCCAACTATCCCTATTAATCATTACGTCAATCCTAGAAACCAACAAAATAGGATCGAACGTCCTATTTCATTATTCCATGCTAATGTATTCAAGCGTTAGCTTGCTTTAAACACTCTAATTTTTTCAAAGTAACAGTCCAAATTCCCCGCAACACCAAATTAATGGCATTACGGGTCATCAGGAAGGAGGAATCAGTGAGACCAGTACATACCAGAGGCATGACCAATCTACTAACCCCGAAATTCAACTACGAGCTTTTTAACTGCAACAACTTTAATATACGCTATTGGAGCTGGAATTACCGCGGCTGCTGGCACCAGACTTGCCCTCCAA
+
DDDDAGIIHH@HHIHHEHHHHIIHIHHHHIHIIIHIIHHF=HHGHIIHIGH@HHIIIIHGHI@<C@GHHHEEH?GHICHHHIIIIIGCHH11<1GHFHHHFFGCHGHEHHGHHHFGHFHHGEHHHHFHHHHHHHEHHIIHIHCIIHGHHIFIIHE1DIIHHIIIHHHIIIIIIIIIIGGIHIIHHIIHIHGGIIIIIIIIHIIIIIIIIGGFHIIIIIIIHDIIIIIIIIIIIIIIIIIIIIHGCHHHIIIIIIIIIIIIIIIIIHHHIIIIIIIIIIHIIIHIHHIHHIIIIIIIIIIIIIIIIIIIIIIHIIIIIIIIIIIIIIIIIIIIIIIIIIIIIDDDDD
@HISEQ:969:HM2KJBCX2:2:1101:11802:56221 2:N:0:ACTATGCA
ACACCGCACAATCCCAACTATCCCTATTAATCATTACGTCGATCCTAGAAACCAACAAAATAGGTTCGATCGTCCTATTTCGTTATTCCATGCTAATGTATTCAAGCGCGAGCCTGCTTTAAGCACTCTAATTTTTTCAAAGTAACAGTCCTGTTTCCCCGCAACAACAAATTAATGCCATCACGGTTCTACAAGAGGGAGGGACCAGTGAGGCCAGTGCATACCAGTGGCACGACCGACCTACTGGCCCCGAAATTCAACTACGAGCTTTTTAACTGCAACAACTTTAATATACGCTATTGGAGCTGGAATTACCGCGGCTGCTGGCACCAGACTTGCCCTCCAA
+
BB@DBDHIDHIIHHHHIICHC@HHIIHHHHGHHIHIIFHIIIHHHHEH?HHFIIGHCHHIGICECFHDHEHCHHHII?EH?FG1GHFEHGIIHHIIGIIIHIHHIGIIIIIGHIIIIIIIIIHGIHIHHIIIIHHIIIIIIIIHHIIIHHIIIHIHGIIIIIHIIIIIIIIIIIIIIIIIIIIIIIIIIIIIHIIIIIIIIIIIHIIIIIIIIHHIIIIIIIIIIIIIIIIIIIIIIIIIIIIHGIHHIHHIIIIIIIIIIIIIIIIIIIIIIIIIIIIIIIIIIIIIHIIIIIIIIIIIIIIIIIIIIIIIIIIIIIIIIIIIIIIIIIIIIIIIIIIIIDDDDD
@HISEQ:969:HM2KJBCX2:2:1101:6492:56830 2:N:0:ACTATGCA
ACACCGCACAATCCCAACTATCCCTATTAATCATTACGGTGATCCTAGAAACCAACGAAATAGAATCAGTCCGTCCTATTTCATTATTCCATGCTAATGTATTCAGACGATAGTCTGCTTTAAACACTCTAATTTTTTCAAAGTAACAGTCCTGATTTCCCATCACACCAAATAAATGGCATGAAAGTTCCTCAGAAGGTAGAGATCCATCTCACCAGTGCAGACAATTAAGCCTGACCAATGGGTAGACCCCGAGGTTCAACTACGAGCTTTTTAACTGCAACAACTTTAATATACGCTATTGGAGCTGGAATTACCGCGGCTGCTGGCACCAGACTTGCCCTCCAA
+
DDADDGDHIIIHIIHIIIIIIIIIIIIIIIIIHHIIIIEGHHHIIIIIIIIIGIHIIIIIIIHIHIIIGHHHCHHHDHHGHIIIIIHIIHIEIIIIHHHHIIIHHIIIGIIIHHIIIIIHIIIHIIIIIIIIHHHHIIIIIIIIIIIIIIIHIHIIIIIIHGIIIIIGIIIIIIIIII;HIIIIIIIIIIIIHIIIIHIIIIIIIHIIIIIHIIIIIIIIIIIIIIIIIIIIIIHGIIIIIGHHHGDHIHGIIIIHIIIIIIIIIIIIIIIIIIIIIIIIIIIIIIIIIIIIIIIIIIIIIIIIIIIIIIIIIIIIIIIIIIIIIIIIIIIIIIIIIIIIIIIDDDDD
@HISEQ:969:HM2KJBCX2:2:1101:4113:57272 2:N:0:ACTATGCA
ACACCGCACAATCCCAACTATCCCTATTAATCATTACGGTGATCCTAGAAACCAACAAAATAGAACCAATCCGTCCTATTTCATTATTCCATGCTAATGTATTCAGACTTAAGCCTGCTTTAAACACTCTAATTTTTTCAAAGTAACAGTCCTGATTTCCCAACACACCAAATTAATGACATGAAGGTTCTTCAGAAGGTAGAAATTCGCCACTACTGTACGGACCGTAAAGCCCGACCATAGGACAAATTTCGAATTTCAACTACGAGCTTTTTAACTGCAACAACTTTAATATACGCTATTGGAGCTGGAATTACCGCGGCTGCTGGCACCAGACTTGCCCTCCAA
+
CDDDDIHIIHIIHIIHIIIIIIIIIIIIIIIIIIIIIIIIIIIIIIIIFHHIIIIIFHGHIIHIIIHIFHHHHHIHIIIIIIIHIHIIIIHHIIHIGIIIIHHHHIIIIIHIHHHIIIIIIIIIHIIHIII1HGHHHIIIIIIIIIIIIIIIIIIIIIIIIIIIIIIHHIIIIIIIIIIIHIIIIIIIHEIHHIIIIIIIIIIIIIHIIIIIIIIIIIIIIIIIIIIIIIIHIIIIIIHIIIIIIHGIIIHIIIIIIIIIIIIIIIIIIIIIIIIIIIIIIIIIIIIIIIIIIIGHIIIIIIIIIIIIIIIIIIIIIHIIIIIIIIIIIIIIIIIIIIIIIIIDDDDD
@HISEQ:969:HM2KJBCX2:2:1101:3445:58709 2:N:0:ACTATGCA
ACACCGCACAATCCCAACTATCCCTATTAATCATTACCTCAAGTTCCGAAGACCAACAAAATAGAACTGAGGTCCTATTCCATTATTCCATGCAACATTATTCGGGCGGTGACGCCTGCTTTAAGCACTCTAATTTTTTCAAAGTAAACGTACCGATTGCCCATGACACTCGGTGAAGAGCACCAAGGGACGTGTCGGTAAAATGTTCAGCCAAGAAGTAGCCACCGGCAGGTGGACCGCTTGGCTTGAACTGAGATCCAACTACGAGCTTTTTAACCGCAACAACTTTAATATACGCTATTGGAGCTGGAATTACCGCGGCTGCTGGCACCAGACTTGCCCTCCAA
+
ADDDCIHIIHHIHIIIIIIIIIIIIIIIIIIIIIIHHIIIIIIIIIIIIIIIGIIIIIGHHIIGIIIIIHIIIIHIIIIIIHHHHIIIIGHIHHFHFIIHIIIIIIIIIIIIIIIIIIIIIIIIIIIIIIIIIIIIIIIIHIIIHIIIIHHIIIIIHIIIIIIIHHIIIHIIIIHIIIIIIIHIIIIIIIIIIIIIHIIIIIHIIIIIIIIIIIIIIIIIIIIIIIIIIIIIIIIIIIIIIIIIIHIIIIIHIIIIIIIIIIIIIIIIIIIIIIIIIIIIIIIIIIIIIIIIIIIIIIIIIIIIIIIIIIIIIIIIIIIIIIIIIIIIIIIIIIIIIIIIIIDDDDD
@HISEQ:969:HM2KJBCX2:2:1101:4908:58422 2:N:0:ACTATGCA
ACACCGCACAATCCCAACTATCCCTATTAATCATTACGGTGATCCTAGAAACCAACGAAATAGAACCAATCCGTCCTATTTCATTATTCCATGCTAATGTATTCAGACGTTAGCCTGCTTTAAACACTCTAATTTTTTCAAAGTAACAGTCCTGATTTCCTATCACACCAACTAAATGGCATGAAAGTTCCTCAGAAGGTAGAGATTTATCTCACCAGTACAGACAATTAAGCCTGACCAATGGGTAAACCCCGAAGTTCAACTACGAGCTTTTTAACTGCAACAACTTTAATATACGCTATTGGAGCTGGAATTACCGCGGCTGCTGGCACCAGACTTGCCCTCCAA
+
BDDDCIIIGEHH1FCCHIIIIIIIIIIIHIHIIIHHHHHIGIHHHIIE@GHGHIHHHII@HHHFHIEEEHHHIHIIIIHHHHHIIIHIIIGIEFEG?ECIHIHHHIIIIGIIIIIIHFHHHHIIIHIGIHHIHHHHHHGGEIHHIIIIHHIHHCHGHGHHHHGIIIIHIIIIIIHHHHEHGHEGIHHHIIHIIHIIIHFHIIIIHHHIIIGIIIIHIHHIHHGHHHHGIIHIIIHIIIIHIIHHHHEHHIIIIHHIHHHHHIIHIHHIIIIIIIHIIIIIIIIIIIIIHIIIHIIIIIIGHHGIIIGIIIIHIIIIHIIIIIIIIIIIIIIIIIIIIIIIIIIDDDDD
@HISEQ:969:HM2KJBCX2:2:1101:1262:58975 2:N:0:ACTATGCA
ACACCGCACAATCCCAACTATCCCTATTAATCATTACATCGATCCTAGAAACCAACAAAATAGAATCGGATGTCCTATTTCATTATTCCATGCTAATGTATTCAAGCGTGAGCCTGCTTTAAACACTCTAATTTTTTCAAGGTAACAGTCCTAATTCCCCGTGACACCAAATTAATGGCATTACGGTTCTTTAGAAGGTGAGAAATCAATAATATCAGTACATACCAACGGCATGACCGAAACATTGATCCCGAAATTCAACTACGAGCTTTTTAACTGCAACAACTTTAATATACGCTATTGGAGCTGGAATTACCGCGGCTGCTGGCACCAGACTTGCCCTCCAA
+
DDDCDDHIIFHFHHIIIIHHHIIIIIIHHIHIIHHHIIHHEHHHIHHHIIIHHGHIHGHIIIHHIIIH0DHDGHHHIHHGIIIHIHGIIGHIHHHEHIIHHHHIIHHIHHIIHHHIHDHHHHIIIHHHHIEHHHIIGGHFGGHHGHHIHIIIIFEHHHIIIIIIIIHHIHIIIHIIECHHIHIHEIHHHIIIIIHIHIIIIIIIIIHHCIIIGIIHHHHCEHHFHHEHIIHHHHGEC@HHEHHHCGHFCHDHIHEIIIIIIHFIIGIIGIIIHIIIIIIIIIIIIIIHIIHIHHEHFGHHFHIHEHHIHHHEIIIHDHHHHIIIIIHHHIIHEHHIHIHIIIDDDDD
@HISEQ:969:HM2KJBCX2:2:1101:11956:59117 2:N:0:ACTATGCA
ACACCGCACAATCCCAACTATCCCTATTAATCATTACATCGATCCTAGAAACCAACAAAATAGAATCGGATGTCCTATTTCATTATTCCATGCTAATGTATTCAAGCGTGAGCCTGCTTTAAACACTCTAATTTTTTCAAGGTAACAGTCCTAATTCCCCGTGACACCAAATTAATGGCATTACGGTTCTTTAGAAGGTGAGAAATCAATAATATCAGTACATACCAACGGCATGACCGAAACATTGATCCCGAAATTCAACTACGAGCTTTTTAACTGCAACAACTTTAATATACGCTATTGGAGCTGGAATTACCGCGGCTGCTGGCACCAGACTTGCCCTCCA
+
0<DDB?HH<C<11<D1<GHHF@CDHHFHIH@EHHHHGEHHIHH?GHHIIEGFCGH@EEEHCHHIIIGIICEHIFHHGHEHFGHIIIGHHIIE1CFHHGHHIHHIHFHHHHHHGHHGHEHIIGIHIIHIIIIIIHEHHHHHEHIIIHHHGIIHHHHIIIIIIIIIHF?HHIIHHEHIIIHIIIIIHHHHHIIIIIHHIHHIII<IIHGHHIHHIIIEHIHFHHHGHDHIHHFHIHIIHIIIIIHHHIIHIHDIIHHIGIIGIHIIIIIIIHIEIIIIHGIIHHHFG@GHHHHHCEEIIIIIIIIIIIIIIIHHIIIHIIHHHEIIIGIIHHIIIHHIIIHGIDDBDD
@HISEQ:969:HM2KJBCX2:2:1101:20325:59181 2:N:0:ACTATGCA
ACACCGCACAATCCCAACTATCCCTATTAATCATTACGTCGATCCTAGAAACCAACAAAATAGGGTCAAACGTCCTATTTCATTATTCCATGCTAATGTATTCAAGCGTGAGCCTGCTTTAAACACTCTAATTTTTTCAAAGTAACAGTCCTGATTCCCCGCGACACCAAATTAATGACATCACGGATCTTCAGAAGGGAGAAACCAGTGACACCAGTGCATACCAAAGGCATGACCAGCGTACTGATCCCGAAATTCAACTACGAGCTTTTTAACTGCAACAACTTTAATATACGCTATTGGAGCTGGAATTACCGCGGCTGCTGGCACCAGACTTGCCCTCCAA
+
DB@DDHC<EHI1GFHHHEDGH<FHHHIIFHE<EC1FHIEHIDHI=@EHIEHIIF1D?FHEHEC?FCHG1C@0CGHIIHIIGI?G1CGHC@<FHHHHH?HHHC/1@@FCFGDD@FFHH1DH860161@?F8DGBB1A6<B1DIHEHCFGB71<8FECDDEC<C#D@HFFH@F/FFGHHHF<D<F//HHDCHF0GCFF<:<<:F@FEFG@DC1?@HEHHHFHHEHFEEEG@G@EFCEFHHHE@HDCDCDHA/HHFCEFH?HGEE<C1CHIHHC@IHCFCDGIHGEHIIHHIHHIHEHGIIIIHEHHFEHGEIHHHCIHIIHHHGCF@IHIIIHHHGGEHHIHHDCDBD
@HISEQ:969:HM2KJBCX2:2:1101:17094:59035 2:N:0:ACTATGCA
ACACCGCACAATCCCAACTATCCCTATTAATCATTACGGTGATCCTAGAAACCAACAAAATAGAACCATGCCGTCCTATTCTATTATTCCATGCTAATGTATTCGAGCAAAAATGCCTGCTTTAAACACTCTAATTTTTTCAAGGTAAAGGTCCTGGATCCGCAAGACACCCAATTAAGGACATCAAGTTTCTCCAGAAGGTGAGAAATCAACAGCGACAGTTCATACCCCTTAAGGCACGACCATCACGTCAATCCCGAAATTCAACTACGAGCTTTTTAACTGCAACAACTTTAATATACGCTATTGGAGCTGGTATTACCGCGGCTGCTGGCACCAGACTTGCCCTCCAA
+
ADCDDHHIIIIIIIIHIIHIIHIIIIIIIIHIIIIIIIIIIIIIIIIIGIIIIIIIIIIIIIGHHIIFHCHHHHIIHHIHIIIEHIIIIIIIIGIIIIIHHGHIHHHHIIIIIIIIHIIIHHHHIIHIHIIIIHHIIHIHHIIHIIIIIIIHIIIIIHHIIHHIIIIIIHFIIIIIIHHIIIIIIIIIIIIIIIHIIIIIIIIIIIIIIIIIIIIIIIIIIIHIIIIIIIIIIIIIIIIIIIIIIHIIHIIHIIIIIIIIIIIIIIIIIIIIIIIIIIIIHHIIIIIIIIIIIIIIIIIIHIIIIIIIIIIIIIIIIIIIIIIIIIIIIIIIIIIIIIIIIIIIIIIIDDDDD
@HISEQ:969:HM2KJBCX2:2:1101:6233:59871 2:N:0:ACTATGCA
ACACCGCACAATCCCAACTATCCCTATTAATCATTACGTCAATCCTAGAAACCAACAAAATAGGATCAACGTCCTATTTCATTATTCCATGCTAATGTATTCAAGCGCGAGCCTGCTTTAAACACTCTAATTTTTTCAAAGTAACAGTCCTGATTCCCCGCCACACCAAATTAATGACATGATGGTTCGTCAGAAGGTAGGAACCAGTAACACCAGTACGTACCTAAGGCACGACCAACGTACTGATCCCGAAATTCAACTACGAGCTTTTTAACTGCAACAACTTTAATATACGCTATTGGAGCTGGAATTACCGCGGCTGCTGGCACCAGACTTGCCCTCCAA
+
DDDDDIIIIHHIHHIIIIIIIIIIIIIIIIIIIIIIIIIIIIHGIIIIHIIIFHIIIIIIIIHIIIHIIGIHHIIIIIIIIHIIIIIIIIHIIIIIHIIIIHHHHHHIIIIIIIHIIIIIIHH=HIGHIIIIIIHIIIIIIIIIGIIIHIIIIIIIIIIIIIIIIIIIIIIIIIIHHHIHIIIIIIIIIIIIIIIIIIIIIIIIIIIIIIIIIIIIIIIIIIIIIIIIIIIIIIIIIIIIIIHHIIIIIIIIIIIIIIIIIHIIIIIIIIIIIIIIIIIIIIIIIIIIIIIIIIIIIIIIIIIIIIIIIIIIIIIIIIIIIIIIIIIIIIIIIIIIIIIIDDDDD
@HISEQ:969:HM2KJBCX2:2:1101:16001:60048 2:N:0:ACTATGCA
ACACCGCACAATCCCAACTATCCCTATTAATCATTACCTCGACTCCGAAAGCCAACGAAATAGAACCGAGGTCCTATTCCATTATTCCATGCACTAATGTTCAGGCTGTAGCGCCTGCTTTGAGCACTCCAATTTTTTCAAAGTAAACGTGCTGGCCACTCATGGCACTCGGTTAAGAGAACCATAAACGAACCAGCCAGATCGTCCGGGCAGGCAGTAAACGCCGCAAGGCGCACCGCTCGCCCGAAACCGAGATCCAACTACGAGCTTTTTAACCGCAACAACATTAATATACGCTATTGGAGCTGGAATTACCGCGGCTGCTGGCACCAGACTTGCCCTCCAA
+
DDDDDICHHHHHEHHHHIEHHHIHFHIHHEHHEGHFHIIIIGCHHEGHHIIIIIHIIIIHIHIHIIHDHCDHHHEGHHHHII?GHIHHII@EEHIEHIIE@IHHHHIIIHHHGHHIIHHIHHCEHHGFIIHHHHHHHHIIIIIHHIHIHHHHFHEGHHHEHIHHHIHHGHGHGGHHFHHHGEFGH@CHHGHHIHEHHFIHIIHHEIIIIHIIHIIIIHHFHHDDGIIIIHIIIIIIHBFHHHCHCIIHGEF<D1HIHHHHIHIIHHIIHGIIHIHHIIIHIFIHGHCHHIIIIHHCHEG@HIIIHHHIHHIIIIIIIIIIIIIHHGGIHGHIHGEEHGIIHDBDD@
@HISEQ:969:HM2KJBCX2:2:1101:20111:59935 2:N:0:ACTATGCA
ACACCGCACAATCCCAACTATCCCTATTAATCATTACATCGATCCTAGAAACCAACAAAATAGAATCGGATGTCCTATTTCATTATTCCATGCTAATGTATTCAAGCGTGAGCCTGCTTTAAACACTCTAATTTTTTCAAGGTAACAGTCCTAATTCCCCGTGACACCAAATTAATGGCATTACGGTTCTTTAGAAGGTGAGAAATCAATAATATCAGTACATACCAACGGCATGACCGAAACATTGATCCCGAAATTCAACTACGAGCTTTTTAACTGCAACAACTTTAATATACGCTATTGGAGCTGGAATTACCGCGGCTGCTGGCACCAGACTTGCCCTCCAA
+
DDDDDIHHIHIIIHIIIIIIIIIIIIHIIIIIIIIIIIIIHIIIIIIIGIIIGIIIIIIHIIHHIIIIIIIIIIIIIIIIIIIIHIIHHHCHIIIHHHIIIHHIIIIHHHIIIIHHIHIHIIHIIIHIIIIIHHHIHIIHHIIIIIIIIIIIIIIIHIIHIGIIIIIIIIIHIIIIIIIIIHIHIHIIIIIIIIIIHIHIIHIIIIIIIIIIIIIIIIHIIHIIIIIIHIIIIIIIIIIIIIIIHHGHHIIIIIIIIIIIIIIIIIIIIIIIIIIIIIIIIIIIIIIIIIIIIIIIIIIIHHIIIIIIHIIIIIIIIIIIIIIIIIIIIIIIIIIIIIIHIIDDDDD
@HISEQ:969:HM2KJBCX2:2:1101:7686:60356 2:N:0:ACTATGCA
ACACCGCACAATCCCAACTATCCCTATTAATCATTACGTCAATCCTAGAAACCAACAAAATAGGATCGTCGTCCTATTTCATTATTCCATGCTAATGTATTCAAGCGTTAGCCTGCTTTAAACACTCTAATTTTTTCAAAGTAACAGTCCTGTTTCCCCGCAACACCAACTTAATGGCATTACGGTTCTACAAGAAGGAGGAATCAGCAAAGCCAGTGCATACCAGTGGCACGACCAACTTGCTGACCCCGAAATTCAACTACGAGCTTTTTAACTGCAACAACTTTAATATACGCTATTGGAGCTGGAATTACCGCGGCTGCTGGCACCAGACTTGCCCTCCAA
+
DDDDDIIIIHHHIIIIIIIIIIIIIIIIIIIIIIIIIIIIIIIIIIIIIIIIHIIIIIIHIIHIIHIIIHIIIIIIHHIIIIIIIIHIIIIIIIIIIIIIIIIIIIIIIIIIIIIIIIIIIHIIIIIIIIIIHIIIIIIIIIIIIIIHIIIIIIIIIIIIIIIIIIIIHIIIIIIIHIIIIIIIIIIHIIIIIIIIIIIIIIIIIIIIIIIIIIIIIIIIIIIIIIIIIIIIIIIIIIIIIIHHIIIIIIIIIIIIIIIIIIIIIIIIIIIIIIIIIIIIIIIIIIIIIIIIIIIIIIIIIIIIIIIIIIIIIIIIIIIIIIIIIIIIIIIIHIIIIIIIDDDDD
@HISEQ:969:HM2KJBCX2:2:1101:10385:60616 2:N:0:ACTATGCA
ACACCGCACAATCCCAACTATCCCTATTAATCATTACATCGATCCTAGAAACCAACAAAATAGAATCGGATGTCCTATTTCATTATTCCATGCTAATGTATTCAAGCGTAAGCCTGCTTTAAACACTCTAATTTTTTCAAGGTAACAGTCCTAATTCCCCGTGACACCAAATTAATGGCATTACGGTTCTTTAGAAGGTGAGAAATCAATAATATCAGTACATACCAACGGCATGACCGAAACATTGATCCCGAAATTCAACTACGAGCTTTTTAACTGCAACAACTTTAATATACGCTATTGGAGCTGGAATTACCGCGGCTGCTGGCACCAGACTTGCCCTCCAA
+
D@@@@</CCCHECCHCHIHHIIEEHIIIE1<DHIEFEGHCHEH?HC@H@<CHEC@E@1FHHH1@FHE1<0D<HI1F@<GCCGHIHCE11<C<@<FGHHIHFCHHHH@CFFH@GHIHHFHHCGFGGGHHGGH@EAF<EEHHEEHFHHHHHGHGFHGHECCHEIIHHGFEHCHHHHGG7IHHE@GE/FEFIHFCIIIIIIHEIIIHG7CIHHHHEF@FC<GEEG<CHEHG<@@EHHHECHCFEHFGC<HDH<EGEFIIHHFHEEECHIGGE@EC@EHHFEHIIHGCHFF1GCIHEECHG?CHCHHGEFEHHFHGEHHHCDCHHEHCHHHFGCHHHHIGEG@HIID@ADD
@HISEQ:969:HM2KJBCX2:2:1101:12460:60840 2:N:0:ACTATGCA
ACACCGCACAATCCCAACTATCCCTATTAATCATTACATCGATCCTAGAAACCAACAAAATAGAATCGGATGTCCTATTTCATTATTCCATGCTAATGTATTCAAGCGTGAGCCTGCTTTAAACACTCTAATTTTTTCAAGGTAACAGTCCTAATTCCCCGTGACACCAAATTAATGGCATTACGGTTCTTTAGAAGGTGAGAAATCAATAATATCAGTACATACCAACGGCATGACCGAAACATTGATTCCGAAATTCAACTACGAGCTTTTTAACTGCAACAACTTTAATATACGCTATTGGAGCTGGAATTACCGCGGCTGCTGGCACCAGACTTGCCCTCCAA
+
DDDDDIIIIFHHHHIIHIIIIIGIIHII?GHEGHHHIIIIGHEHIIIHHHIIIIIIIIIHIHHHHHIHGHHHHHHHHHHHIIIIIHIHHHFGHG?FHHGHEDHHIGHHHHIGHIIHHGHIHHHIIHIIIFIIIHIEHIIHIIHHHIIIIHIHIIHIHEHHHFIIIIHHIHHHEIIIIIIIIIIIIIIIIHHHIIIIIIHGIIIIHHHHIIIIIHHIIIIIIIIHGHIHHIHHGIIIIIIHIIIIHGIIIGHHIIIIHIIIIIIIIIIGIIIIIHIHHIIIIIIIIHIHIIIIIIHGIGIIHHHIIIIIIIIIIIIIIIGIIIIIIIIIIIIIIIIIIIIIIIDBDDD
@HISEQ:969:HM2KJBCX2:2:1101:8939:60006 2:N:0:ACTATGCA
ACACCGCACAATCCCAACTATCCCTATTAATCATTACGTCAATCCTAGAAACCAACAAAATAGGATCGAACGTCCTATTTCATTATTCCATGCTAATGTATTCAAGCGTTAGCCTGCTTTAAACACTCTAATTTTTTCAAAGTAACAGTCCTGTTTCCCTGCAACACCAAATTAATGACATTACAGTTCTTCAAGAAGGAGGAATCAGTAAAGCCAGTACACACCATTGGCACGACCAACCTACTGACCCCGAAATTCAACTACGAGCTTTTTAACTGCAACAACTTTAATATACGCTATTGGAGCTGGAATTACCGCGGCTGCTGGCACCAGACTTGCCCTCCAA
+
DDDDBIIIIHHIHHIIIIHIIIIIEHIIIIIIIIIIIIICHIIHIIIHIIIHHHIHIIIHIEEHHHGHHIHHIEHHHIHIHHIIIIHHIIHIIIIIIIIGHHHHHHIHIIIIGIIIIIIIIIIHIIIIIFHGEHIGHEHIIIIIIIIIIIIHIIIIIIIIIIIIIIIHIIHHHIIIIIIIHIIIHIHIHIIIIIIIIIIIIIIHHHHGIIHIIHIIIIIIIHIHIIIIIIIIIIIIIIHIIIHHHIIIIIIIIIIIIIIIIIIIIIIIIIIIHIIIIIIIIIIIIIHHIIIIIIIHIHIIHIIIIIIIIIIIIIIIIIIIIIHIIIIIIIIIIIIIIIIIIDDDDD
@HISEQ:969:HM2KJBCX2:2:1101:8438:61176 2:N:0:ACTATGCA
ACACCGCACAATCCCAACTATCCCTATTAATCATTACATCGATCCTAGAAACCAACAAAATAGAATCGGATGTCCTATTTCATTATTCCATGCTAATGTATTCAAGCGTGAGCCTGCTTTAAACACTCTAATTTTTTCAAGGTAACAGTCCTAATTCCCCGTGACACCAAATTAATGGCATTACGGTTCTTTAGAAGGTGAGAAATCAATAATATCAGTACATACCAACGGCATGACCGAAACATTGATCCCGAAATTCAACTACGAGCTTTTTAACTGCAACAACTTTAATATACGCTATTGGAGCTGGAATTACCGCGGCTGCTGGCACCAGACTTGCCCTCCAA
+
DADDDIIIIFDFHIHHIIIHHIHHIIIHHHIIIHIIIIIFHHIGHH?EHHHHHHIIIIIHIIICEEHHHFHHHHHHIIGHHIHIHIIIHIIEHHIIIHIHHIIIIIHHHHIIHHIIHIIIIHHIIIIHHHHIIHIHEHHHIIHIIIHIHHGHHIIIDIIIIHHIIIHHHIIHHIHIIHIIIIIHIIIIIIIIIIIIIIIIIIIIIIHIHHHIIIIIIHHHIIIIIIIIIIHIIIIIHIHIHIIIHGIHHIIIHIHIIIIIIIIHIIIIIIIIIIIHIIIIIIIIIHIHIIIIIIIIIIIIIIIHIIIIIIIIIHIIIIIIIIIIIHIIIIHIIIHIIHIIIIDDDDA
@HISEQ:969:HM2KJBCX2:2:1101:8758:61016 2:N:0:ACTATGCA
ACACCGCACAATCCCAACTATCCCTATTAATCATTACGTCAACCCTAGAAACCAACAAAATAGGATCAAACGTCCTATTTCATTATTCCATGCTAATGTATTCAAGCGTTAGCCTGCTTTAAACACTCTAATTTTTTCAAAGTAACAGTCCTGTTTCCCTGCAACACCAAATTAATGACATTACAGTTCTTCAAGAAGGAGGAACCAGTAAAGCCAGTACATACCAGAGGCACGACCAACCTACTAATCCCGAAATTCAACTACGAGCTTTTTAACTGCAACAACTTTAATATACGCTATTGGAGCTGGAATTACCGCGGCTGCTGGCACCAGACTTGCCCTCCAA
+
ADDDDIHIHGHEEHIIIIIIHECHHHCDGHHHHHGEHHIHHHHHHIHHIIIIGHHFHHICH?GHHHHHHHHHGCGCHHFHFFHIIHHHGIHHFHIHIHIIIHIIIIIIIIHEHHHIIIIHHHHHFHHHHHHIHHHHHIHIHHIIHIIIHIHIIIHHIIIIHGEFGHHIHIHGCIIIIIIHGHHHHHHHGIIGIIHIIIHHHIIHHEHIIIIIIIIIHIIIIIIIIIIHGCIIIIIHHHHGIHHFCHH<HIHIIIIIIIIHHGEHIIHHIIIIIIHHIFHIIGHHIHGGDCGIHHIIIHIIHIIIIIIIIIHIHHHCIIIIIIIIIIIIIIIHIHHIIIIIIDDDDD
@HISEQ:969:HM2KJBCX2:2:1101:11206:61224 2:N:0:ACTATGCA
ACACCGCACAATCCCAACTATCCCTATTAATCATTACGGTGATCCTAGAAACCAACAAAATAGAATCATGCCGTCCTATTTTATTATTCCATGCTAATGTATTCAAGCAAAATGCCTGCTTTAAACACTCTAATTTTTTCAAAGTAAAGGTCCTGGTTCCCCGTGACACCCAATTAAGGGCATCGCGGTTCTCCAGAAGGTGAGAAATTGACTACACCAGTTCATACCCCTTAAGGCACGACCGATGTGTCAATCCCGAAATTCAACTACGAGCTTTTTAACTGCAACAACTTTAATATACGCTATTGGAGCTGGAATTACCGCGGCTGCTGGCACCAGACTTGCCCTCCAA
+
DDDDDIIIIIIIIIIIIIIIIIIIIIIIIIIIIIIIIIIIIIIGIIIIIIIIIIIIIFHIIGIIHIIIHHIFHIGIIIIIIIIIIGIIIIIIIIIIIIIIIGHHIIIHIIIHIIIIIIGHIIIIIIIHIIIIIIIHHIIIIIIIHIHIIIIIIHIIIIHHIIIIIIHIIIIIIIIHIIIIIIIIIHIIIIIIHIIIHIIIIIIIIIIIIIIIIIIHIIIIIIIIIIIIIIIIIIIHIIIIIIIIIHIIIIHIIIIIIIIIIIIIIIIIIIIIIIHIIIIIIIIIIIIHIHIHHHIIIIIHIIIIIHIIIIIIIHHIIIIIHIIIIIIIIIIIIIIIIIIIIIIIIIIDDDDD
@HISEQ:969:HM2KJBCX2:2:1101:16227:61408 2:N:0:ACTATGCA
ACACCGCACAATCCCAACTATCCCTATTAATCATTACGGTGGTCCTAGAAACCAACAAAATAGAACCATGCCGTCCTATTTTATTATTCCATGCTAATGTATTCAAGCAAAAATGCCTGCTTTAAACACTCTAATTTTTTCAAAGTAAAGGTCCTGGTTCCCCGCGGCACCCAATTAAGGACATCGCGGTTCTCCAGAAGGTGAGAAATTGACTGCACCAGTTCATACCCCGTAAGGCACGACCGATGCGCCAATCCCGAAATTCAACTACGAGCTTTTTAACTGCAACAACTTTAATATACGCTATTGGAGCTGGAATTACCGCGGCTGCTGGCACCAGACTTGCCCTCCAA
+
CDDDDIIHHFGIHHIIIIIIIIIIIIIIIIIIIIIIIIIIIIIIIIIIIIHIHIIIIIIIIHHIIIHHIIIHHHIIHIIHHHHHIIIIIIIIIHIIIIIIIHHIHIIIIIIIIIIIIIIIHIIIIIIIIIIIIIIIHHHIIIIIIIIIIIIIIHHHIHHIHIIIIIIIIIIIIIHIIIIIIIIIIIIIIIHIIIIIIIIIIIIIIIIIIIIIIIIIIIIIIIIIIIIIIHIIIIIIIIIIIIIIIIIIIHHFIIHIIIIIIHHIIIIHHHHHIHIIIIHHIHIIIIIIIIHHHHIIIIIIIIIIIIIIIHIIIIIIIIIIIIIIIIIIIIIIIIIIIIIIIIIIIIIHDDDDD
@HISEQ:969:HM2KJBCX2:2:1101:10314:61826 2:N:0:ACTATGCA
ACACCGCACAATCCCAACTATCCCTATTAATCATTACATCGATCCTAGAAACCAACAAAATAGAATCGGAGGTCCTATTGCATTATTCCATGCTAATGTATTCAAGCGTGAGCCTGCTTTAAACACTCTAATTTTTTCAAGGTAACAGTCCTAATTCCCCGTGACACCAAATTAATGGCATTACGGTTCTTTAGAAGGTGAGAAATCAATAATATCAGTACATACCAACGGCATGACCGAAACATTGATCCCGAAATTCAACTACGAGCTTTTTAACTGCAACAACTTTAATATACGCTATTGGAGCTGGAATTACCGCGGCTGCTGGCACCAGACTTGCCCTCCAA
+
DBDD@/CC/?FHEFH@C@<<<C<FEH@E<C@HEF1<GC11<GHHHIC1<1DGG??0@1FHC@DCGHHE0</<0<<1<DH11<11<1<1<1<F?1D@1@@EHHFCGIIHIHIHEHIHHIIHHHHHFGHEG6G1DG8B<HEHHHIHHFHIIIHIHHGDGIIHHHIIIHFIHHGFHHHHFDIHE?HHGFHCHEHHHHEGHFIIIIIHEGIIIIIIIHHG@GCHF<FHIHHHHFIIHEHHHHHHHIHHEHGIHHHHGEHIHHEEIIHIHIHGIHIIIIIIIHIHEIIIIHEHIIHIHHIIIIIIIIIIIGIIIIHHHHHIIIIIIIIIIIIIIHIHIHGIHIHIIIDDDDD
@HISEQ:969:HM2KJBCX2:2:1101:10544:63050 2:N:0:ACTATGCA
ACACCGCACAATCCCAACTATCCCTATTAATCATTACGTGGTCCTAAAACCAACAAAATAGAACCATCGTCCTATTTTATTATTCCATGCTAATGTATTCAAGCAAAAATGCCCGCTTTAAACACTATATTTTTTTCAAAGTAAAAGTCCTAGTTCATTGAAACACCCAAGAGCATCCCAATTCACCAGAAGGTGAGAAATTGGCTACACACCGATTCATGCCCCTAAAGGCATGACCGATATATCCCAATCCCGAAATTCAACTACGAGCTTTTTAACCGCAACAACACTAATATACGCTATTGGAGCTGGAATTACCGCGGCTGCTAATACCAGACTTGCCCTCCAA
+
DDDDCHIIIIIIIIIIIIIIIIIGIIIIIHHIIIIIIIIIIIHHHIIIIIIIIIIIHIIIHIIIHIIIIHIIIIIIIHIIIIHIIHIIHHIIIIIIIIIGIIIIIIIHIIIIIIIIIIIIIIIIIIIIIIHHHHIIIIIIII1IIIIIIHIIIIIIHIHIIHHIIHHIHGHHIHIHIHHIIHIIIGIIIIIIIIIIIIHHHIIIIIIHHIGIIIIHHIIIIIIIIHIIIIHHIIHHIIIIIIIIHHGDIHHIIIIIIIIIIIIHIIIIIIIIIIIIIIHIIIIIIIHIHIIIIIIIIIIIIIIHIIIIIIIIIIIIIIIIIIIIIIIIIIIHIIIIIIIIIIIIDDDDD
@HISEQ:969:HM2KJBCX2:2:1101:20069:62260 2:N:0:ACTATGCA
ACACCGCACAATCCCAACTATCCCTATTAATCATTACATCGATCCTAGAAACCAACAAAATAGAATCGGATGTCCTATTTCATTATTCCATGCTAATGTATTCAAGCGTAAGCTTGCTTTAAACACTCTAATTTTTTCAAGGTAACAGTCCTAATTCCCCATAACATCAAATAAATGACATTATGGTTCTTTAGAAGGTGAGAACCAATAAAACCAGTACATACCGAGGCATGACCGATTCCTTGATCCCGAAATTCAACTACGAGCTTTTTAACTGCAACAACTTTAATATACGCTATTGGAGCTGGAATTACCGCGGCTGCTGGCACCAGACTTGCCCTCCAA
+
DDDDDIIIIHHHHHHIIIIIIHIIIIIIHIIIIIIIIIIIIIIIIIIIHHIIIIIIIIIIIIIHIIIIGIIIHHIHHIIIHIHIIIIHHHIHIIIIIIIIIIHIIHIHHHHIIIIHHHHIIIIHHIHIIHHIIIIIIIHIIIHIIIIIIHIIIIIIIIIIIIIIIIIIIIIIIIIIIIIIIIIIIIIIIIIIIIIIIIIIIIIHHIIIIIIIIIIIIIIIIIIIIIIIIIHIIIIIIIIIIIHEIIIIIGIIIHIIIIHIIHIIIIIIIIIIIIIIIIIIIIIIIIIIIIIIIIIIIIIIIIIIIIIIIIIIIIIIIIIIIIIIIIIIIIIIIIIIIIIIDDDDD
@HISEQ:969:HM2KJBCX2:2:1101:17919:62968 2:N:0:ACTATGCA
ACACCGCACAATCCCAACTATCCCTATTAATCATTACGGTGATCCTAGAAACCAACAAAATAGAACCATGCCGTCCTATTCTATTATTCCATGCTAATGTATTCGAGCAAAAATGCCTGCTTTAAACACTCTAATTTTTTCAAGGTAAAGGTCCTGGATCCGCAAGACACCCAATAAAGGACATCAAGTTTCTCCAGAAGGTGAGAAATCAACAGTAACAGTTCATACCCCTTAAGGCATGACCGTCACGTCAATCCCGAAATTCAACTACGAGCTTTTTAACTGCAACAACTTTAATATACGCTATTGGAGCTGGAATTACCGCGGCTGCTGGCACCAGACTTGCCCTCCAA
+
DCCDDIIIICDGHHIIIIIIIIIIIIIIIIIIIIIIIIIIIIIIIIIIEHIIIIIIIHIIIIHHIIHIIGHIIIIIFHHIIIIIIIIHIIIIHHIIGCGEGDFIIHHHIIIIIIIIIIIIIIIIIIIIIIIIIIIIIGIIIIIIIIIGIIIIIHIHIIIHIIHIIHIHIGIIIHIHIIHFFIIIIIIIIIHIHHHIHIIIIIIIIIIIIIIIIIIHIIIIIIIIIIHIIIIIIIIIIIIIIIIIIIGIIIHGIIIIIIHIIIIIIIIIIHIIHIIIIIIIIHIIIIIIIIIIIIIIIIIIIIIIIIIIIIIIIIIIIIIIIIIIIIIIIIIIIIIIIIIIIIIIIIIIDDDDD
@HISEQ:969:HM2KJBCX2:2:1101:17352:63476 2:N:0:ACTATGCA
ACACCGCACAATCCCAACTATCCCTATTAATCATTACGTCGATCCTAGAAACCAACAAAATAGAATCAAACGTCCTATTTCATTATTCCATGCTAATGTATTCAAGCGCGAGCTTGCTTTAAACACTCTAATTTTTTCAAAGTAACAGTCCTGATTTCCCATGACACCAAATTAATGACATCGTGGTTCGTCAGAAGGGAGAAACCAATAATGCTAGTACGTACAAAGTACGACCGACATATTAGTCCCGAAATTCAACTACGAGCTTTTTAACTGCAACAACTTTAATATACGCTATTGGAGCTGGAATTACCGCGGCTGCTGGCACCAGACTTGCCCTCCAA
+
CDDDDIIIIIIIIIIIIIHIHIHIIIIIIIIIIIIIIIIIIIIIIIIIIIIIHIIIIIIIIIHHIIIIIIIGHIIIIHIIIIIIIIIIIIHHEHIIHHHIIHHIIIIIIIIIIIIIIIIIIIIIIIIIIIIIIIIIIIIIIIIHIIIHHHHIIIIIIIIIIIIIIIIHIIIIIIIIIIIIIIIHHIIIHIIIIIIIIIIIIIIIIIIIIIIIIIIIIIIIIIIIIIIIIIIIHIHIIIIIIIHIIIIIIIIIIIIIIIIIIIIIIHIIIIIIIIIIIIIIIIIIIIIIIIIIIIIIIIIIIIIIIIIIIIIIIIIIIIIIIIIIIIIIIIIIIIIIIIIDDDDD
@HISEQ:969:HM2KJBCX2:2:1101:4817:62710 2:N:0:ACTATGCA
ACACCGCACAATCCCAACTATCCCTATTAATCATTACGTCGATCCTAGAAACCAACAAAATAGAATCAAACGTCCTATTTCGTTATTCCATGCTAATGTATTCAAGCGTGAGCCTGCTTTAAACACTCTAATTTTTTCAAAGTAACAGTCCTGATTCCCCATGACACCAAATTAATGACATCATGGTTCGTCAGAAGGTAGGAATCAATAATACCAGTACGTACAATAGCACGACCAATAAATTGATCCCGAAATTCAACTACGAGCTTTTTAACTGCAACAACTTTAATATACGCTATTGGAGCTGGAATTACCGCGGCTGCTGGCACCAGACTTGCCCTC
+
BDDAAHHI?CGHE@FHHCGEFC@CDHHIIHEHIIHHE1<FCC@<EGHHHIICFHHFC1DHHHIIFC1<FH?CGG=CGGHIEHHIFEHH1DEHCHHHGH6DGIHHHHFFGA@DA<<DE@AGHF81B<B1DHHHGH@A<1HHGGDHIIIHHECHHHFE1C?IIHG<@D0HCF<@EHHC5@HC/?GC7CFH@<<@HHHHHGIIHIHG@CEIHHHFHH18FHIHHFG?IHHE=EHC<FA1HGCHFF?HCCE?/AHIIHIIIIIIHHHIIIHHHHECIIIIIIIIIIIHHGHIHIHIHIIIHIIIIHIIIIHHFGEDECHIIHHEHHHEHHIHFHHCFIIHID@@@D
@HISEQ:969:HM2KJBCX2:2:1101:12496:63785 2:N:0:ACTATGCA
ACACCGCACAATCCCAACTATCCCTATTAATCATTACGTCAACCCTAGAAACCAACAAAATAGGATCAAACGTCCTATTTTATTATTCCATGCTAATGTATTCAAGCGTTAGCCTGCTTTAAACACTCTATTTTTTTCAAAGTAACAGTCCTGTTTCCCCGCAACACCAAATTAATGGCATCACGGTTCTTCAAGAAGGAGGAATCAGCAAGGCCAGTTCATACCGGTGGCACGACCAACCTGCTGACCCCGAAATTCAACTACGAGCTTTTTAACTGCAACAACTTTAATATACGCTATTGGAGCTGGAATTACCGCGGCTGCTGGCACCAGACTTGCCCTCCA
+
DDDDDHIIIIIIIIIIIIIIIIIIIIIIIHHHIIIIHHIIIIIIIIIHIIIHIIIIIF@GHIIIIIIIIIIIHHIIIIIIIIII1FHIHHHIIIIHHIIIIHHHHHHHHHIIIHHHIIIIIIIIIIIIII1IIHHIHHIIIIIIHHHE$IIIHHHIIEIHIIHHHHHHIIIIIIIIHHIHIIIIIIIIIIIIIIHIIIIIHIIIIIHGIIIIIIIIIIIIHIIIIIIIIIIIIIIIIIHIIHIHIIIIIIIIIIIHIIIIIIIIIIIIIIIIIIIIIIIIIIIHHFGIIIIIIIIGIIIIIIIIIHIIHIIIIIIIIIIIIIIIIIIIIIIIIIIIIIIIDDDDD
@HISEQ:969:HM2KJBCX2:2:1101:3517:63511 2:N:0:ACTATGCA
ACACCGCACAATCCCAACTATCCCTATTAATCATTACATCGATCCTAGAAACCAACAAAATAGAATCGGATGTCCTATTTCATTATTCCATGCTAATGTATTCAAGCGTGAGCCTGCTTTAAACACTCTAATTTTTTCAAGGTAACAGTCCTAATTCCCCGTGACACCAAATTAATGGCATTACGGTTCTTTAGAAGGTGAGAAATCAATAATATCAGTACATACCAACGGCATGACCGAAACATTGATCCCGAAATTCAACTACGAGCTTTTTAACTGCAACAACTTTAATATACGCTATTGGAGCTGGAATTACCGCGGCTGCTGGCACCAGACTTGCCCTCCAA
+
BDDD?HHHGCEHIIIIHIIIIIIIIIIIIIIIIIIIIGHHIHIHIIIIIHIIIIIIIIIHIHII?HHEEEHHHEHHHHIIIIHIIIIHIIIHIIIIIIIIHHHHIHIIHIHIIEIIIIIIIHEHIIIHIHHIIHIHIIGEHHIHHHHIIIIHHHHH<GIHGEHHIIHIHHHFIIHHCCEHHHHDCIIHIIIHIIIIHCDIIIIHHEIIHGHHHIIIHHFGCF1EEGIIHHIIIIIIIIIIIIGHGDCHIIIIIIIIIIIIIIIIIIIIIIIIIIHHIIIIIIIIIIIIIIIIIIIIIIIIHIIIIIIIIIIIIIIIIIIIIIIIIIIIIIIIIIIIIIIIIIDDDDD
@HISEQ:969:HM2KJBCX2:2:1101:18458:64619 2:N:0:ACTATGCA
ACACCGCACAATCCCAACTATCCCTATTAATCATTACGTCGATCCTAGAAACCAACAAAATAGAATCAAACGTCCTATTTCATTATTCCATGCTAATGTATTCAAGCGCGAGCTTGCTTTAAACACTCTAATTTTTTCAAAGTAACAGTCCTGATTCCCCATGACACCAAATTAATGACATCGTGGTTCGTCAGAAGGGAGAAACCAATAATGCTAGTACGTACAAAATACGACCGACATATTAGTCCCGAAATTCAACTACGAGCTTTTTAACTGCAACAACTTTAATATACGCTATTGGAGCTGGAATTACCGCGGCTGCTGGCACCAGACTTGCCCTCCAA
+
0DD@BHIIHIIIHFHHHIHHEHHIIIIIGHIHHIIIHHH1CDHC@G@CEHHGHHIIGHIHI1FHHHHHHHEHIC0EEHHIHHHGGEHH?EHHEHEHIHHHHECIIHHHDHIIFHHHEFHGIHGFHIHHIIFHHHHIGIHIIHHHH@HE1GIIHHHIHHGIIIHHEHD/CEHHF#HHHHEIHIHCIHIHE?FFGIIIIHHIIIIHEIIIIIHGHIHIHFIIHHHGHHIIIIIIHDIIIIHIIIHIHHHFIIIIHHEHGIIIIHIHIHIIIHIIIIIIHIIIIIIIHHHHIIIIIHHHGIIIIIIHHIHIIIIIIHIIIIIIIIIIIIIIIIIIIHIHIIHADDDD
@HISEQ:969:HM2KJBCX2:2:1101:19548:64526 2:N:0:ACTATGCA
ACACCGCACAATCCCAACTATCCCTATTAATCATTACATCGCTCCTAGAAACCAACAAAATAGAATCGGATGTCCTATTTCGTTATTCCATGCTAATGTATTCAAGCGTGAGCCTGCTTTAAACACTCTAATTTTTTCAAGGTAACAGTCCTACTTCCCCGTGACACCAAATTAATGGCATTACGGTTCTTTAGAAGGTGAGAAATCAATAATATCAGTACATACCAACGGCATGACCGAAACATTGATCCCGAAATTCAACTACGAGCTTTTTAACTGCAACAACTTTAATATACGCTATTGGAGCTGGAATTACCGCGGCTGCTGGCACCAGACTTGCCCTCCAA
+
<0<D0CDD<<<CH1CCF0DHHI@1<D<<<1DCCF11<<1GH0<CCCG1<FFH?EF<<1<<1DECGE110<<CGCC1D1<GE@<DE1<FFGH1<<DHHHHHGEHCH@10EGB7<1<1E@GFHFC@A?HCHHEC<F1AC8<BGCHF?HEEFHCGF$<CFII9GIHIHD?HG7GFFHFHFF/FHHHCCCCHHFIIHGEGFEC?GCHG?CH?F@HHEHEG<CEIIHFGEEHHCHCG1HEEC@CHHGCFD1AHHD?HHEEF1@HCEC0IIIHHHCEEHFHEIHFHEHEHFHFCHHHFG@HHEHFCGCEHG?EHHHHGG<CC<CIIEHHHCG@IHHHGCHGC1EHIHGD@@D?
@HISEQ:969:HM2KJBCX2:2:1101:6191:65159 2:N:0:ACTATGCA
ACACCGCACAATCCCAACTATCCCTATTAATCATTACGTCAATCCTAGAAACCAACAAAATAGGATCGAACGTCCTATTTCATTATTCCATGCTAATGTATTCAAGCGTTAGCTTGCTTTAAACACTCTAATTTTTTCAAAGTAACAGTCCAAATTCCCCGCAACACCAAATTAATGGCATTACGGCTCATCAGGAAGGAGGAATCAGTGAGACCAGTACATACCAGAGGCATGACCAACCTACTAACCCCGAAATTCAACTACGAGCTTTTTAACTGCAACAACTTTAATATACGCTATTGGAGCTGGAATTACCGCGGCTGCTGGCACCAGACTTGCCCTCCAA
+
DDDDDIIIIHHHECHHGHHFFHEHHGHIGHIGEHHHIHHE=HHCHFHHHGFHEEHH?GCHGGEHIH?G=EGHHHDHEHEHHCHHIHIHICGHHHHHIIIIIIIIIIIIIIHIHIIHIIIIIIIIIIHIIIHHHIHIIIIIIIHIIIIIIIIHIHHIIIIIIIIIIIIIHHIIIIIIIIIIIIIIIIIIIIHIIIIIIHIIIIIIIIIIIIIIIIIIIIIIIIIIIIIIIIIIIIIIIIIIHHHHHIHIIIIIIIIIIIIHHHIIIIIIIIIIIIIIIIIIIIIIIIHEIIIIIIIIIIIIIIIIIIIIIIIIIIIIIIIIIIIIIIIIIIIIIIIIIIIIHDDDDD
@HISEQ:969:HM2KJBCX2:2:1101:11719:64342 2:N:0:ACTATGCA
ACACCGCACAATCCCAACTATCCCTATTAATCATTACGGTGATCCTAGAAACCAACGAAATAGAATCAGTCCGTCCTATTTCATTATTCCATGCTAATGTATTCAGACGATAGTCTGCTTTAAACACTCTAATTTTTTCAAAGTAACAGTTCTGATTTCCAATCACACCAAATAAATGGCATGAAAGTTCCTCAGAAGGTAGAGATCCATCTCACCAGTACAGACAATTAAGCCTGACCAATGGGTAGACCCCGAAGTTCAACTACGAGCTTTTTAACTGCAACAACTTTAATATACGCTATTGGAGCTGGAATTACCGCGGCTGCTGGCACCAGCTTGCCCTCCAA
+
DDDDDIIIIIIIHIIIIIIIIIIIIIIIIIIIIHIIIIIIIHIIIIIHHIIIHIIIHHIGIIIIIHIGIIIIIIIIIHIIIIIIIIIHHIIICHIHIIIHIIIIIIIIIIIIIIIIIIIIIIHIIIIIIIIHIIIIIIHIIIIIIIIIIIIIIIIIIIIIIHIIIIIIIIIIIIIIIIHIIIIIIIIIIIIIIIIIIIIIIHIIGIIIIIHIIIIIIIIIIIIIIIIIIIIIIIIIIIIIIIIHHGIIIIIIIIIIIIIIIIIIIIIIIIIIIIIIIIIIIIIIIIIIIIIIIIIIIIIIIIIIIIIIIIIIIIIIIIIIIIIIIIIIIIIIIIIIIIIIIIDDDDD
@HISEQ:969:HM2KJBCX2:2:1101:3593:64859 2:N:0:ACTATGCA
ACACCGCACAATCCCAACTATCCCTATTAATCATTACGTCGATCCTAGAAACCAACAAAATAGAATCAAACGTCCTATTTCATTATTCCATGCTAATGTATTCAAGCGCGAGCTTGCTTTAAACACTCTAATTTTTTCAAAGTAACAGTCCTGATTTCCCGCGACACCAAATTAATGACATCGTGGTTCGTCAGAAGGGAGAAACCAATAATGCTAGTACGTACAAAGTACGACCGACATATTAGTCCCGAAATTCAACTACGAGCTTTTTAACTGCAACAACTTTAATATACGCTATTGGAGCTGGAATTACCGCGGCTGCTGGCACCAGACTTGCCCTCCAA
+
DDDDDIIIIIIIIIIIIIIIIIIIIIIIIIIIIIIHIIIIIIIIIHIIHHHIHHIIIIIIIIIHHHHIIGIIHIIIGIIIIHIIIIIHIHIIHHIHIIIIHGHIIIIIIHIHIIHIIIHHIHHHHHIIIIIIIIIIIIIIIIIIIIIIIIIIIHIIIIIIIIIIIIIIIHIIHIIIIIIIIIIIIIIIIIIIIIIIIIIIIIIIIIHHHIIIIIIIIIIIIIIIIIHIIIIIIIIIIIIIIIHIIIIIIIIIIIIIIIIIIIIIIIIIIIIIIIIIIIIIIIIIIIIIIIIIIIIIIIIIIIIIIIIIIIIIIIIIIIIIIIIIIIIIIIIIIIIIIIIDDDDD
@HISEQ:969:HM2KJBCX2:2:1101:4033:65703 2:N:0:ACTATGCA
ACACCGCACAATCCCAACTATCCCTATTAATCATTACGGTGATCCTAGAAACCAACGAAATAGAATCAGTCCGTCCTATTTCATTATTCCATGCTAATGTATTCAGACGATAGTCTGCTTTAAACACTCTAATTTTTTCAAAGTAACAGTCCTGATTTCCCATCACACCAAATAAATGGCATGAAAGTTCCTCAGAAGGTAGAGATCCATCTCACCAGTGCAGACAATTAAGCCTGACCAATGGGTAGACCCCGAAGTTCAACTACGAGCTTTTTAACTGCAACAACTTTAATATACGCTATTGGAGCTGGAATTACCGCGGCTGCTGGCACCAGACTTGCCCTCCAA
+
DDDDDIIIIIIIIIIIIIIIIHIIIIIIIIIIIIIIIIIIIIIHIIIIHHHIIHIIGHIIIIHIIIHIIIEHHHCDHIIIIIIHIHIIIIIIHHHHIIHHIHIIIHIIIIIIHGHIIIIIIIIIHHIHIIIHHHIHIGHHIGIIIIIHHIIIIIIIIIIIHHIIIIHHIIIIIIGIHIIHIIIIIIIHIIGIIIIHIIIGIIIIIIIIIIIIIIIHIIIIIHIIIIIIIIIIIIIIIIIIIIIIHGDGIIIIIIIIIIIIIIIIIIIIIIIIIIIIIIIIIIHIIIIIIIIIIIIIIIIIIIIIIIIIIIIIIIIIHIIIIIIIIIIIIHIIIIIIIIIIIIIDDDDD
@HISEQ:969:HM2KJBCX2:2:1101:16281:65596 2:N:0:ACTATGCA
ACACCGCACAATCCCAACTATCCCTATTAATCATTACGGTGATCCTAGAAACCAACAAAATAGAACCATGCCGTCCTATTCTATTATTCCATGCTAATGTATTCGAGCAAAAATGCCTGCTTTAAACACTCTAATTTTTTCAAGGTAAAGGTCCTGGATCCGCAAGACACCCAATAAAGGACATCAAGTTTCTCCAGAAGGTGAGAAATCAACAGTAACAGTTCATACCCCTTAAGGCATGACCATCACGTCAATCCCGAAATTCAACTACGAGCTTTTTAACTGCAACAACTTTAATATACGCTATTGGAGCTGGAATTACCGCGGCTGCTGGCACCAGACTTGCCCTC
+
DDDCDIHIIIIIIIIIIIIIIIIIHHIIIIIIIIIIIIIIHIIIIIIIIIIIIIIIIHHIIHIIIIIHIIIIIIIIIIIIIIIIIHHIHHIIIIIIIHIIIHHIHIHIIIIIIIIHIIIIIIIIIIIIIIIIIIIIIIIIIIIHIIIHIIIIIGHHIHIHIIIIIIIIIIIIIIIIIIHHIIIIHIIIIIIHIIIIIIIIIIIIHIIIIIIIIIIHIIIIIIIIIIIIIIIIHHIIIIIIIIIIHHIHEIIIHHHIIIIIIIIIIIIIIIIIIIIIIIIIIIIIIIIIIIIHIHIIIIIIHIIIIIIIIIIIIIIHIIIIIIIIIIIIIIIIIIIIIIIIIIIIIDDDDD
@HISEQ:969:HM2KJBCX2:2:1101:16510:65885 2:N:0:ACTATGCA
ACACCGCACAATCCCAACTATCCCTATTAATCATTACGGTGATCCTAGAAACCAACAAAATAGAACCATGCCGTCCTATTCTATTATTCCATGCTAATGTATTCGAGCAAAAATGCCTGCTTTAAACACTCTAATTTTTTCAAGGTAAAGGTCCTGGATCCGCAAGACACCCAATTAAGGACATCAAGTTTCTCCAGAAGGTGAGAAATCAACAGCGACAGTTCATACCCCTTAAGGCATGACCATCACGTCAATCCCGAAATTCAACTACGAGCTTTTTAACTGCAACAACTTTAATATACGCTATTGGAGCTGGAATTACCGCGGCTGCTGGCACCAGACTTGCCCTCCAA
+
DDDDDIHIIIIIHHHIIHIIIGIIIIIIIIIIIIIIIHHIIIIIGIIIGHGHHIIIHIHIIIFHIIIIIIIGIIIIIIIHHIIHIIII@HHEFHHIIIIHIIHGHIIIIIIIIHHIIIIIIIIIIHHGHIIIIIIIIHHHHIIIIIIIIHHHIGIIHHIIIHHHIIIGIIIIIIIIIIIIIIIIIHHIHHHHHHIIIIIIIHHIIHIIIIIIIIIIIIIGIHHIIIIIGIIIIIIHIIIIIIIIIIIIIHHCHHHIIIIIIHIIIIIIIIIIIIIIGIIIIIIIHIIIIIIIIIIIIIHHHIIIIIIIIIIIIIIIIIIIIIIIIIIIIIIIIIIIIIIIIIIIIIIIDDDDD
@HISEQ:969:HM2KJBCX2:2:1101:4264:65432 2:N:0:ACTATGCA
ACACCGCACAATCCCAACTATCCCTATTAATCATTACGGTGATCCTAGAAACCAACAAAATAGAACCATGCCGTCCTATTCTATTATTCCATGCTAATGTATTCGAGCAAAAATGCCTGCTTTAAACACTCTAATTTTTTCAAGGTAAAGGTCCTGGATCCGCAAGACACCCAATAAAGGACATCAAGTTTCTCCAGAAGGTGAGAAATCAACAGTAACAGTTCATACCCCTTAAGGCATGACCATCACGTCAATCCCGAAATTCAACTACGAGCTTTTTAACTGCAACAACTTTAATATACGCTATTGGAGCTGGAATTACCGCGGCTGCTGGCACCAGACTTGCCCTCCAA
+
DDDDDIIIIIIHIIIIIIIIIIIIIIIIIHHIIIIIIIIIIIIIIIIIHIIHHHIIEHIIIIHIHHIIICHHIIIIIIIIIIIIIIIIIIIIIHIIHIHHIEHIHHIGIIIIIIIHHIIIIHHIIHHHIIIIIIIIIIIIIIIIIIIIIIIIIIIIHIIIIHHIIIIHIIIHIIIIIIIHIHIIIIIIIIIIHIIIIIIIIIIIIIIIIIIIIIIIIIIIIIIIIIIIIIIIIIIIIIIIIIIIIIIHIIIHIIHIIIIIIIIIIIIIIIIIIIIIIIIIIIIIIIIIIIIIIIIIIIIIIIIIIIIIIIIIIIIIIIIIIIIIIIIIIIIIIIIIIIIIIIIIIIIIDDDDD
@HISEQ:969:HM2KJBCX2:2:1101:8285:66819 2:N:0:ACTATGCA
ACACCGCACAATCCCAACTATCCCTATTAATCATTACGGCGACTCTAGAAACCAACAAAATAGAACCACACGTCCTATTTTATTATTCCATGCTAATGTATTCGGGCATAGGCCTGCTTTGAACACTCTAATTTTCTCAAGGTAAAAGTCCTGGTTCCCCAATGCACACCAATAAAGGGCACACCGGCTCACCAAGAGGTAAGACCCAGCCAGACAGTACATGCCGTTAAGCAGACCGCCCAGCCAGGCCTGAAGTTCAACTACGAGCTTTTTAACTGCAACAACTTTAATATACGCTATTGGAGCTAGAATTACCGCGGCTGCTGGCACCAGACTTGCCCTCCAA
+
DDDDDIHIIIIHIIIIIIIIIIIIIIIIIIIIIIIIIIIIIIIHIIIHHIIIIHIHFHIIIIFHIIHIIHHHGHHHHHHIHIIIIIIIIIIHIHGHIIIIHIIIHIHIIIIHIIIIIIIIIHHIIIIIIIIIIHGHIIIIIIIIIIIIIIIIIHHGIIIIIHIIIIIIIIIIIIIIIIIIIIIIIIIIIIIIIIIIIIIIIIHIIIIIIIIIIIIIIIIIIIIIIIIIIIIIIIIIIIIIIIIIHIIIIIIIIIIIIIIIIIIIIIIIIIIIIIIIIIIIIIIIIIIIIIIIIIIIIIIIIIIIIIIIIIIIIIIIIIIIIIIIIIIIIIIIIIIIIIIIIDDDDD
@HISEQ:969:HM2KJBCX2:2:1101:13531:66755 2:N:0:ACTATGCA
ACACCGCACAATCCCAACTATCCCTATTAATCATTACGTCAATCCTAGAAACCAACAAAATAGGATCAAACGTCCTATTTCATTATTCCATGCTAATGTATTCAAGCGTTAGCCTGCTTTAAACACTCTAATTTTTTCAAAGTAACAGTCCTGTTTCCCTGCAACACCAAATTAATGGCATTACAGTTCTTCAGAAAGGAGGAATCAGCGAAGCCAGTGCATACCAGTGGCACGACCAACCTGCTGACCCCGAAATTCAACTACGAGCTTTTTAACTGCAACAACTTTAATATACGCTATTGGAGCTGGAATTACCGCGGCTGCTGGCACCAGACTTGCCCTCCAA
+
ABDBD<HIDHGHFDCFHHFEFHHEGHHHHGHHIIIHH<GHHHHICHIHHIIE@EEHICHEHEHIHHHHHEDGHEHI?EGDFHHIHHH1<DH1FHFHHHIIIHHGHCCCGHCCEHHHEHIHEHGGGHEFHHGHIIIHHCHIHHGGIHHHFFFHHHFHHEHGHIIHGGEHDGFCGHHEEH?IHHHHHHEHGHCIIHIIIIHIIIIIIIIHHEHHHHEGHEHHHIHEGH=IIIHHHIIIIHFEHGHHGEEGIIIHHIIHEIIIIIHHIIIIIHIHIIIIIIIHHIHIHHHHHIIIIHIGIIIHHHIIIIIHFIIIHHHHIIIHGIHHIIIIIIIIIIIHIIIIHADDDD
@HISEQ:969:HM2KJBCX2:2:1101:4174:67026 2:N:0:ACTATGCA
ACACCGCACAATCCCAACTATCCCTATTAATCATTACGTCGATCCTAGAAACCAACAAAATAGAATCAAACGTCCTATTTCGTTATTCCATGCTAATGTATTCAAGCGTGAGCCTGCTTTAAACACTCTAATTTTTTCAAAGTAACAGTCCTGATTCCCCATGACACCAAATTAATGACATCATGGTTCGTCAGAAGGTAGGAATCAATAATACCAGTACGTACAATAGCACGACCAATAAATTGATCCCGAAATTCAACTACGAGCTTTTTAACTGCAACAACTTTAATATACGCTATTGGAGCTGGAATTACCGCGGCTGCTGGCACCAGACTTGCCCTCCAA
+
@@@DBHDDHHHF1CC1FHHHFEGHHGHIIIHHHEEHHG@EH<CC0CHHHIIE<FEEC1EHHHHFC@<CC?<DEGHI?1CEC1<FHHHIC<GF?HH@CHHHHHHHIIIIHEH<A?FIHEHHHCHHIIIIHHEHGHHHHHIIIIEIIIIIHHIIHIIHHF?IHIIIIIIIIIIHFIHHHHHHGHIHFDHIIIHHIIIIIIIHHHEHHHIIIIIIIIIIHIHEHHIIIGII<IIIIIIHIIIIIHG@IIIIIHHHIIIIIIHIIIIIIIHIIIIIIIIGHHGIIIIIIIHIIHIIIIIIIIIIIHIIHIIHIIIHIHHIIIHHIIIIIIIIIIIIIIIHHIHHBADDB
@HISEQ:969:HM2KJBCX2:2:1101:15262:67087 2:N:0:ACTATGCA
ACACCGCACAATCCCAACTATCCCTATTAATCATTACGTCAATCCTAGAAACCAACAAAATAGGATCGAACGTCCTATTTCATTATTCCATGCTAATGTATTCAAGCGTTAGCTTGCTTTAAACACTCTAATTTTTTCAAAGTAACAGTCCAAATTCCCCGCAACACCAAATTAATGGCATTACGGATCATCAGGAAGGAGGAATCAGTGAGACCAGTACATACCAGAGGCATGACCAATCTACTAACCCCGAAATTCAACTACGAGCTTTTTAACTGCAACAACTTTAATATACGCTATTGGAGCTGGAATTACCGCGGCTGCTGGCACCAGACTTGCCCTCCAA
+
DDDDDGHIHFGHHHIIIIIIHIIIIIIIIIIIIIIHIIIIIIIIIHHIIIIHHIHIIIIIIG@DHHHIHIHIHHIIHIHIIHIIIIIIIIIIHHHGHHIIIIHIIIIIHIIEIHHIHHHHIIHIIIFIIIHHHIIIHIIIIIGHHIIIGHHHHHIEHHHIIHIIIIIIHIIHHIHGEIIIIIIIIIGIHIHHHHHIIIIHHHHIIIIIIIIIIIIIIHIIIIHHIGIHHIHIIIIIIIIIIIIHGHHIIIIHIIIHIIIIIIIIHIGIIIIIIIIIIHIIIIIIIIHIIIIIIIHHIIIHHIIIIIIIIIIIIIIIIIIIIIIIIIIIIIIIIIIIIIIIIDDDDD
@HISEQ:969:HM2KJBCX2:2:1101:9780:65313 2:N:0:ACTATGCA
ACACCGCACAATCCCAACTATCCCTATTAATCATTACGTCGATCCTAGAAACCAACAAAATAGAATTACACGTCCTATTTCATTACTCCAAGATAATGTATTCAAGCGTAAGCCTGCTTTAAACACTCTAATTTTTTCAAAGTAACAGTCCTGATTCCCCACGACACCAAATTAATGACATCGCGGTTCTTCAGAAGGTAGAAACCGATAATGCCAGTACGTACCGAAGCACGACCAACAATTCGATCCCGAAATTCAACTACGAGCTTTTTAACTGCAACAACTTTAATATACGCTATTGGAGCTGGAATTACCGCGGCTGCTGGCACCAGACTTGCCCTCCAA
+
DB@BD<D?E/<<1<<11<<1<111<EHG@FH111<D1<1<<C110<<F<CH1<DD=1C11D11<1111111011<<11D<1<<1<1DGH111111ECIHHH0?IHF5GCEE1?@@1H87HHHHHHGEHBFF?HECF@6<C@@HDHHEB<GHH7GHHCHHHHGHFGGIII9CEGHHFIIHIHDGHGHFGCFCCHIIHHAIIIHHHCEEFFGHED?IHHHGEHFD><HHHHHHHIIGIIIHHFC<HHHFHE1GIIIHGHGIIHHDHHIHGIHHEHHHHG?HHCEHG1IIHFHHHHGHIIIIHIHIIIGHHEEGIIIIHCHHHHIIIIIHHHIIHIIH@G<HHDBDD@
@HISEQ:969:HM2KJBCX2:2:1101:20093:67251 2:N:0:ACTATGCA
ACACCGCACAATCCCAACTATCCCTATTAATCATTACTCATTTCCCCAAAAACCAACAAAATTCGAGATACGAGTCCTAAATTATTATTCCATGCTAATGTATTCATAACTTTCAGCCTGCTTTAAACACTCTAATTTTTTCAAAGTAAAGGTCCTGGATTGCGAACCCAAACCAGTAACGGGCAGGAACGTTCTCCAGGAAGATGGTAAGCGCGCATCGGCACTCACACACGCTACCGTGGCGGGCCAAGCGCACTATACCAGAAATCCAACGACGAGCTTTTTAACTGCAACAACTTTAATATACGCTATTGGAGCTGGAATTACCGCGGCTGCTGGCACCAGACTTGCCCTCAA
+
000D0C<<C?F?C1<<1CE@CGCFE?111<D<CEG<DF?<CH1<@F?10<<<D@HH01FCE1C<GG1@GHHHIH01<D1<<111<<<<1111<CEHHC?1D<C@GHHIIHHE1@FE1<<1?1<DC<@E?@E@CC1DG@11.@BD12FHEEE<<6?FD0DFEHC47<CC7</#A7<C/<F#:.7.HGB@B@C8.;./E@;.@:C.GCH@CC/C//<0-C:<<0HFFGC@<0:-1./EC:0CHEC1A@BEEA?/D1<<1@<11CHEHF<1?HDC/0CD<?DD<CH@??GC@HFGGCEGF1CGGC1<0D<1F<G@HEHGHEG?FC<1/C?IGCIIFIHED<<C1FCC<1?EEECGD<<<0
@HISEQ:969:HM2KJBCX2:2:1101:15990:67022 2:N:0:ACTATGCA
ACACCGCACAATCCCAACTATCCCTATTAACCATTACATCGATCCTAGAAACCAACAAAATAGAATCGGATGTCCTATTACATTATGACATGCTAATGTATTCAAGCGTGAGCCTGCTTTAAACACTCTAATTTTTTCAAGGTAACAGTCCTAATTCCCCGTGACACCAAATTAATGGCATTACGGTTCTTTAGAAGGAGAGAAATCAATAATATCAGTACATACCAACGGCATGACCGAAACATTGATCCCGAAATTCAACTACGAGCTTTTTAACTGCAACAACTTTAATATACGCTATTGGAGCTGGAATTACCGCGGCTGCTGGCACCAGACTTGCCCTCCAA
+
@0D0<<FD/CCGHHGE1@11DG11<C@G1C1<DC@1CCFGEGEEHE1<D?GH<DGC1CCF111<C11<<00<1<<<FG?1<11<1<1<1<GC<1<<1F@EHHHEE@<E@BHD/IIHG<@HIHH0HHIHHHGCFCC1A#HHHHFIH8HGH6FBGHH/<CH-I9HIIHH:IIIIIIHIIIIHHIHHFHEGFIIIIIIIHIIHH@IHFEIIIGIHFHDHGIHGCHGHHIIHHIIIHHHFBHHIIHHHFGIIHCDCEHGIIHHGIHIIIIIIIIHIHIHHIHIIFHGF<GFIHIIIIIIIHIIHGCEIIIIHEHHIIIIHDHHGHGCGFHFHHEHHHGHHHIHHHG@D@DD
@HISEQ:969:HM2KJBCX2:2:1101:2024:68159 2:N:0:ACTATGCA
ACACCGCACAATCCCAACTATCCCTATTAATCATTACGTCGATCCTAGAAACCAACAAAATAGAATCAAACGTCCTATTTCATTATTCCATGCTAATGTATTAAGGCGTGAGCCTGCTTTAAACACTCTAATTTTTTCAAAGTAACAGTCCTGATTCCCCACGACACCAAATAAATGACATCATGGTTCGTCAGAAGGGAGAAACCGACGATGCCAGTACGTACCGAGGCACGACCGACATGATGGTCCCGAAATTCAACTACGAGCTTTTTAACTGCAGCAACTTTAATATACGCTATTGGAGCTGGAATTACCGCGGCTGCTGGCACCAGACTTGCCCTCCAA
+
CDDDAIIIHIHCFHIIIIIIFIGIIIHIIGIGHIIIIHHFHIIIIIIIIIIIHIIIHHHHHIIIIIIHHFHDGH@EHGHHIIFIIHIGIHIHIHEHHHHHIGIIIIHHIIIIHGIIIIIIHIHIIIIIFHIHIIIIHHIIIIIIIHIIIIIHIHHGIHIIIIHIIHHIIIIIIIIHHHHHHHHIIIIIIIHIIIIIIIIIIIHIIIIIHIIHIIIIHHIIHIIIIIIIHIIIIIIIIIIIIIHHIIIIIIIIIIIHIHHHHEHIIIIIIIIIIHIIIIGIIIIIIIIIIIIIIIIIIIIHIIIIIIIIIIIIIIIIIIIIIIIIIIIIIIIIIIIIIIIHDDDDD
@HISEQ:969:HM2KJBCX2:2:1101:13432:68055 2:N:0:ACTATGCA
ACACCGCACAATCCCAACTATCCCTATTAATCATTACATCGATCCTAGAAACCAACAAAATAGAATCGGATGTCCTATTTCATTATTCCATGCTAATGTATTCAAGCGTGAGCCTGCTTTAAACACTCTAATTTTTTCAAGGTAACAGTCCTAATTCCCCGTGACACCAAATTAATGGCATTACGGTTCTTTAGAAGGTGAGAAATCAATAATATCAGTACATACCAACGGCATGACCGAAACATTGATCCCGAAATTCAACTACGAGCTTTTTAACTGCAACAACTTTAATATACGCTATTGGAGCTGGAATTACCGCGGCTGCTGGCACCAGACTTGCCCTCCAA
+
BB@DBHHIIHHIHIIHHEHHIIHIIIIIIIIIGIIIIGIIIHIIIHIIIIIIHHIHGHIHHIIGHHICHIIIIHIIGHIIIEHIEHHC@FHIIIGGIHIGHHHIIIIIIIHHGHIHIIIIIIIHHHHHIIIIIIIIIIIHHIHIHHIHIIIIHIHHIIGHIIIIIIIIIIIIIIIIIIIIIIIHHIIIIIIIHIIIIIIIIIIIIHIIIIIIIIIIIIIIIIIHIIIIIIIIHIIIHIIIIIIHHGIIHHIIHIIIIIIIIIIIIIIIIIIIIIIIIIIIIIIIIIIIIIIIIIIIIIIIIIIIIIIIIIIIIIIIIIIIIIIIIIIIIIIIIIIIIIIIIIDDDDD
@HISEQ:969:HM2KJBCX2:2:1101:3066:68206 2:N:0:ACTATGCA
ACACCGCACAATCCCAACTATCCCTATTAATCATTACGGTGATCCTAGAAACCAACGAAATAGAATCAGTCCGTCCTATTTCATTATTCCATGCTAATGTATTCAGACGTTAGCCTGCTTTAAACACTCTAATTTTTTCAAAGTAACAGTCCTGATTTCCAATCACACCAAATTAATGACATGAAAGTTCATCAGAAGGTAGAGATTTATCTCACCAGTACAGACAATTAAGCCTGACCAATGGGTAAACCCCGAAGTTCAACTACGAGCTTTTTAACTGCAACAACTTTAATATACGCTATTGGAGCTGGAATTACCGCGGCTGCTGGCACCAGACTTGCCCTCCAA
+
DDDDDIIIIIIHIIIIIIIIIIIIIIIIIIIIIIIIIIIIIHIIIIIIIHIHHHIIIGIIIIIIIIIIIIIHIIIIIIIIIIIHIHIIHEHHIIIGIIIIIIIIIIIIIIIHIIIIIIIHIIHHHHIIIIIHIIIHHHIIHIIIIIIIIHIIIHIIIIGIIHIIIIIHIIIIIIHHIIIIIIIIIIIIIIIIIIIIHIIHIIIIIIIIIHIHIIIIIIIIIIIHIIIIIIIIIIIIIIIHIIIIIHDIIIIIIIIIIIIIIIIIIIIIIIIIIIIIIIIIIIIIIIIIHHIIIIIIIIIIIIIIIIIIIIIIIIHIIIIIIIIIIIIIIIIIIIIIIIIIIIIDDDDD
@HISEQ:969:HM2KJBCX2:2:1101:19992:69214 2:N:0:ACTATGCA
ACACCGCACAATCCCAACTATCCCTATTAATCATTACGGCGGTCCTATAACCAACAAAATAGAACCGCACGTCCTATTCTATTGTTCCATGCTAATGTATTCGAGCATAGGCCTGCTTTGAACACTCTAATTTTTTCAAAGTAAAAGTCCTGGTTCCCCGCACGCCCAGCGAAGGGCATGCGTACCCCCAGAGTGAAAGCCCCGGCCGGGCCAGTGCACGCGGTGAGGCGGACCAGCCGGCGCGGGGCCCAGGTTCAACTACGAGCTTTTTAACCACAACAACTTTAATATACGCTATTGGAGCTGGAATTACCGCGGCTGCTGGCACCAGACTTGCCCTCCAA
+
DDDDDIHIIIHIIHIHIIIIIIIIIIIIIIIIIIIIIIIIIIIIIIIIIIIIIHHIHIIIIHHIIIHIHHHFEHHHHHCHIIICHHHIHIIHIIIIIIIIHFHIIIIIIIIIIIIHIIIIHHHIIIHIIIIIIIIIHIIHHHIIIIHHIHIIIIIIIIIHHIIIIIIHIIIIIIIIIIIIIIHGIIIIIIIIIIIIIIIIIIIIIIIIIIII>IIIIIIIIIIIIIIIIIIIIIIIHIIIIIEIIIIIIIIIIIIIIIIIIIIIIIIIIIIIIIIIIIIIIIIIIIIIIIIHIIIIIIIIIIIIIIIIIIIIIIIIIIIIIIIIIIIIIIIIIIIIIIIDDDDD
@HISEQ:969:HM2KJBCX2:2:1101:11472:69585 2:N:0:ACTATGCA
ACACCGCACAATCCCAACTATCCCTATTAATCATTACGTCAATCCTAGAAACCAACAAAATAGGATCGAACGTCCTATTTCATTATTCCATGCTAATGTATTCAAGCGTTAGCTTGCTTTAAACACTCTAATTTTTTCAAAGTAACAGTCCAAATTCCCCAAAACACCAAATTAATGGCATTAAGGTTCATCAGGAAGGAGGAATCAGTGAGACCAGTACATACCAGAGGCATGACCAACCTACTAACCCCGAAATTCAACTACGAGCTTTTTAACTGCAACAACTTTAATATACGCTATTGGAGCTGGAATTACCGCGGCTGCTGGCACCAGACTTGCCCTCCAA
+
DDDDDHIIIHIHHHIIIIGIHHIIIIIIIIIIIIIIIIIIIIIIIIIIIIIIIIIIHIIIIIIIIIIGIIGIHHIIIIIIIIIIIIIIIIIIIIIHIIIIIIHIIIHIIIIHIIIIIHHIHIIIIIIIIIIIIIIIIIIIIIIIIIIIIIIIIIIIIHIIHIIIIIIIIHIIIIIIIIIIIIIIIIIIIIIIIIIIIIIIIIIIIIIIIIIIIIIIIIIIIIIIIIIIIIIIIIIIIIIIIIIHHHHIIIIIIIIIIIHIIIHIIIIIIIIIIIHIIIIIIIIIIIIIIIIIIIIIHIIIIIIIIIIIIIIIIIIIIIIIIIIIIIIIIIIIIIIIIIIIIDDDDD
@HISEQ:969:HM2KJBCX2:2:1101:10082:69654 2:N:0:ACTATGCA
ACACCGCACAATCCCAACTATCCCTATTAATCATTACTCCAGTTGCTAAAAAACCAACAAAATAGAACCGAAGTCCTACGGTGTTATCCCATGCTAATAGTATTCACGGCGTAAGCCTGCTTTGAACACTCTAATTTTTTCAAAGTAAAGGTGATCAAGAGTCGGATGATCTCCAACCAACCCAGAGTAAACCAGGTGAGCTGAAGGTCCGCAAATGACCACAGAAGCTGACACGCTCTTCAACACTATCATCCCAGAAGAGACGTAGGCCAGAGAGCGTAATGTCAGGAAATCCAACTACGAGCTTTTTAACTGCAACAACTTTAATATACGCTACTGGAGCTGGAATTACCGCGGCTGCTGGCACCAGACTTGCCCTCCAA
+
DDDDDIHIIHIIIIIIIIIHIHIIIIIIIIIIIIIIIIIIIIIGHHIIEEHIIIIEHHIHIIIIHHHHHIIHHHHIIIIHIEGEHIIIIIGIIIHIIIIGFDGHHIIHHIIIIHIGIHHHHIIEHIIIIIIIIIIIHHIIIHIHHIIIHHHHHHHHHIIIIIIIIHIIIIIIIIHIIIIIHIHHIIIHIHHIIIIHFHIHHIIIIHHHIHIIIIIHIIIIIIIIIIHIIIIIIIIIHIIIIIIIIIIHGIIHIIIIIIIIHIIIIIIIIIIIIHFIHIIIHHIIIIIIIIIIIIIHHHGIIGIIIIIIIIIIIIIIIIIIIIHIIIIIIIIIIIIIIIIIIIIIIIIIIIIIIIIIIIIIIIIIIIIIIIIIIIIIIIDDDDD
@HISEQ:969:HM2KJBCX2:2:1101:14268:70620 2:N:0:ACTATGCA
ACACCGCACAATCCCAACTATCCCTATTAATCATTACCTCGACTCCGAAAGCCAACGAAATAGAACCGAGGTCCTATTCCATTATTCCATGCACTAATGTTCAGGCTGTAGCGCCTGCTTTGAGCACTCCAATTTTTTCAAAGTAAACGTGCTGGCCACTCATGGCACTCGGTTAAGAGAACCATAAACGAACCAGCAAGATCGTCCGGGCAAACAGTAAACGCCGCAAGGCGCACCGCTCGCCCGAAACCGAGATCCAACTACGAGCTTTTTAACCGCAACAACATTAATATACGCTATTGGAGCTGGAATTACCGCGGCTGCTGGCACCAGACTTGCCCTCCAA
+
DDDDDHIHIHIHFHIIIIHIIIIIIIHIIIHIIIGIIIIIIHIIIIGIHICHHHIIGHIIIIIHHIHDHDCC@HIHIEHGEHHHHHEHGIGIIIHIIIIIHIIIIHIIIIHIIIHIIIIHIIHHHHHIHHHHIIIIIIHIHIHHHIIIIIIIIHIIIHIIIIIHIIIIIIIHEIIIIIIIIIIIHIIHIHIIIIIIIIIIIIIIHIIIIIIIIIIIIIHFHIIIHIIIIIIIIIIIIII>IIIH=IIIIIIIIHIIHIIIIIIIIIIIIIIIIIIIIIIIIIIHIIIIIIIIIHIIIIIIIIIIIIIIIIIIIIIIIIIIIIIIIIIIIIIIIIIIIIIIIDDDDD
@HISEQ:969:HM2KJBCX2:2:1101:18532:70941 2:N:0:ACTATGCA
ACACCGCACAATCCCAACTATCCCTATTAATCATTGCTCACAAATCCAAAAACCAACAAAATACGATAAACGAGCCCTAACTTATTATTCCATGCTAATGTATTCATAACTAACCGCCTGCTTTAAACACTCTAATTTTTTCAAAGTAAAGGTCCTGGATTGCGAACCCAACCCAGCAAAGGGCAGGAACGTTCTCCAGGAAGATGGTAAGCGCGCATCGGCACTCACACACGAAACCGTGGCGGGCCAAGCGCACTATACCAGAAATCCAACTACGAGCTTTTTAACTGCAACAACTTTAATATACGCTATTGGAGCTGGAATTACCGCGGCTGCTGGCACCAGACTTGCCCTCCAA
+
DDDDDIIIIHHIIIIIIIIIIIIIIIIIIIIIIIIIHHIIIHIIIIIIIIHHIIHIIIIIIIIIIEHIIIIIHIIIIIIIIIIGIIIIIIHIIIIIIIFEFFHHHHIHIIHIIIIIIIHIIIIIHIIIIIIIIIIIHIIHHIIIIIIIIIIIIIIIIIIIIIIIIIIIHIIIIIIIIIIIIIIIIIIIIHHHHIHIIIIIIIIIIIIIIIIIIIIIIIIIIIIIIIIIIIIIIIIIIIIIIIIIIIIIGIIIIIIIIIIIIIIHIIIIIIIIIIIIIIIIIIIIIIIIIIIIIIIIIIIIIIIIIIIIIIIIIIIIIIIIIIIIIIIIIIIIIIIIIIIIIIIIIIIIIIIIIDDDDD
@HISEQ:969:HM2KJBCX2:2:1101:12848:71091 2:N:0:ACTATGCA
ACACCGCACAATCCCAACTATCCCTATTAATCATTACGGTGGTCCTAGAAACCAACAAAATAGAATCATCCGTCCTATTTTATTATTCCATGCTAATGTATTCAAGCAAAATGCCTGCTTTAAACACTCTAATTTTTTCAAAGTAAAGGTCCTGGTTCCCCGCGGCACCCAATTAAGGACATCGCGGTTCTCCAGAAGGTGAGAAATTGACTACACCAGTTCATACCCCTTAAGGCACGACCGATGTGTCAATCCCGAAATTCAACTACGAGCTTTTTAACTGCAACAACTTTAATATACGCTATTGGAGCTGGAATTACCGCGGCTGCTGGCACCAGACTTCCCTCAA
+
DDDDDIIIIHHHHHIIIIHIIHIIIIIGIIIIIIIHIHIIHIIIIIGIHIIIHHHHIIIHHHHGHIHHIIIIIIIIIIIIIHHIHHGHHIIIIIIIIIIIHIIIHHIIIIIIIIIIIIHHGHHHHIIIHHHIHHIIHHHHAGHIIIIIIIHIHIHIIIIIIIIHHHE8IIIIIHIIIIHIIIIIIIIIIIIIHIIIIIIIIIIIIIIIIIIIIIIIIIIIIIHIIIIIIIIII<IIIIIIIIIIIIHGHHIHIIIIIIIIIIIIIIIIIIIIIIIIIIIIIIIIIIIIIIIHHIIIIIIIIIIIIIIIIIIIIIIIIIIIIIIIIIIIIIIIIIHIIIIIIHIIDDDDD
@HISEQ:969:HM2KJBCX2:2:1101:10907:71237 2:N:0:ACTATGCA
ACACCGCACAATCCCAACTATCCCTATTAATCATTACGGTGATCCTAGAAACCAACGAAATAGAATCAGTCCGTCCTATTTCATTATTCCATGCTAATGTATTCAGACGATAGTCTGCTTTAAACACTCTAATTTTTTCAAAGTAACAGTCCTGATTTCCCATCACACCAAATAAATGGCATGAAAGTTCCTCAGAAGGTAGAGATCCATCTCACCAGTGCAGACAATTAAGCCTGACCAATGGGTAGACCCCGAAGTTCAACTACGAGCTTTTTAACTGCAACAACTTTAATATACGCTATTGGAGCTGGAATTACCGCGGCTGCTGGCACCAGACTTGCCCTCCA
+
DDDCDIIIIIIIIHIIIIIIIIIIIIIIIHIIIIIIIIIIGHIIIIIIIIIIIIIHIEHIIIHIIIIIHIHIIHIIIIIIIIIIIIIIIHHIHIIHIIIIIIIIIHIIIIIIIIIIIIIIIIIIIIIIIIIIHIIIIIIIIIIIIIIIIHHIIHIIIIIIIIIIIIIIIIIIIIIIIIIIIIIIIIIIIIHIIIIIIIIIIIIIIIIIIIIIIIIEIIIIIIIIIIIIIIIIIIIIIIIIIIIIIHIIIIIIIIIIIIIIIIIIIIIIIIIIIIIIIIIIIIIIIIIIIIIIIIIIIIIIIIIIIIIIIIIIIIIIIIIIIIIIIIIIIIIIIIIIIIIIIIDDDDD
@HISEQ:969:HM2KJBCX2:2:1101:11779:71252 2:N:0:ACTATGCA
ACACCGCACAATCCCAACTATCCCTATTAATCATTACGGTGGTCCTAGAAACCAACAAAATAGAACCACAACGTCCTATTCTATTATTCCATGCTAATCTATTCAAGCAATAGCCCGCTTTAAACACTCTAATTTTTTCAAGGTAATGGTCCTGGCTCCCCAACACACCCAATTAAGGACATACTGGTTCACCAGAAGGAAGACCCGACAACAGGACAGTACTCGCCAAAGACGGACCGCCCGGCCAAGTCTAAAATTCAACTACGAGCTTTTTAACTGCAACAACTTTAATATACGCTATTGGAGCTGGAATTACCGCGGCTGCTGGCACCAGACTTGCCCTCCAA
+
DDDDB?EHHIIIIIIIIIIIIIIGIIIIIIIIIGHHIHHHHIIIIIIHIIIIIIIIIIICHHHIHI@HHIGICDGHEHH?GHHIIIGHIHIIIHHIHIIIIIIIHIHHIIIIHIHHHIIHHHHIIIIHHHG<HHEIIHHIIIIIHHHHHHHIIIIIHHHHIHHHHIHIHIIHGIIIIHHHHHFEIIGIIIHFHHHHHHHIIHIHHIIIIIIIHI;FIIHIIIHDFHHIFIHIIIIHIIIIIIIHHHGHHG@IIIIHIIIIHHHEIIIIIIIIIIHHGHIIHHHHHIHIHIIIHIIIIIHHIIIIIIIIIHHIIHIIIIIIIHIIIIIIIIIIIIIIIIIIIIDDDDC
@HISEQ:969:HM2KJBCX2:2:1101:13808:70573 2:N:0:ACTATGCA
ACACCGCACAATCCCAACTATCCCTATTAATCATTACGTCACTCCTAGCAACCAACAAAATAGGATCAACGTCCTATTTCATTATTCCATGCTAATGTTTTCAAGCGTGCGCCTGCTTTAAACACTCTAATTTTTTCAAAGTAACAGTCCTGATTCCCCACGACACCAAATTAATGACATCGCGGTTCTTCAGAAGGTAGGAACCAATAATGCCAGAGCGTACCGAGGCACGACCGACAATCTGATCCCGAAATTCAACTACGAGCTTTTTAACTGCAACAACTTTAATATACGCTATTGGAGCTGGAATTACCGCGGCTGCTGGCACCAGACTTGCCCTCCAA
+
00<D0/C//C1111<1<0111D?CG1FGC1<D1<111<F?00<<<<1<1<CH@@G@11<<D1F@11<111<<DH0<1DHH1<<F@HCD@F1111<11<C1<1<:C<00:<3<F6<D1EHHDHG@D@HEHHHIGF<@EGBCGD1D?87<F1A<1:DEHHB<HGFHFF<<CE/CE8..D:--C</D//CA//@</<//HG</A?<<0<F0D/0<0FE;D:HE<0EHGB1G0C<0<<C<D1D11:1EDC</C<1HD<GDCGC0C<11<<11<<1<C<11D1<<111111GD1<D<<1F@GHF1EEHHGD1<<<<CC/CC@?D11CCC@HEHGHEDECIIHEC0DDD<
@HISEQ:969:HM2KJBCX2:2:1101:2915:72126 2:N:0:ACTATGCA
ACACCGCACAATCCCAACTATCCCTATTAATCATTACGTCGATCCTAGAAACCAACAAAATAGGTTCGATCGTCCTATTTCGTTATTCCATGCTAATGTATTCAAGCGCGAGCCTGCTTTAAGCACTCTAATTTTTTCAAAGTAACAGTCCTGTTTCCCCGCAACAACAAATTAATGCCATCACGGTTCTACAAGAGGGAGGGACCAGTGAGGCCAGTGCATACCAGTGGCACGACCAACCTACTGGCCCCGAAATTCAACTACGAGCTTTTTAACTGCAACAACTTTAATATACGCTATTGGAGCTGGAATTACCGCGGCTGCTGGCACCAGACTTGCCCTCCAA
+
@DDDDIHHIHHHHHHIIIIHEHIIIIIIIHHIHIIHIIIIIIGHIIHIIHHIHHIIHEHIGHFFE?FDHH?HHHCHHIIIIIGHHHHIHFF@EHHIIHHHHHGHHHHHHHIHHIIHIIHGEHEHIGEHIIHHBHHHHHFFHHHHHGEHIIIIHHIGHIHHHEBCGHHIHHI@HHIH.GEIIHHIIFGHFHHIFHFFHHHHCEHGHEHHHEFEIHCHGIIHHHHIHIHGHHIHHIIIHGCHHGFD0CHEGE?FIHHCCIHIHHCGC<CHHEHIHG@HFHFHGGHFHGFEEGHFHGCGCHHE@EEIIIHGEFHIHDGIHDIIIHHHIHHHHHEHIIIIHHHHHDDDDD
@HISEQ:969:HM2KJBCX2:2:1101:16742:71426 2:N:0:ACTATGCA
ACACCGCACAATCCCAACTATCCCTATTAATCATTACGGTGATCCTAGAAACCAACAAAATAGAACCATGCCGTCCTATTCTATTATTCCATGCTAATGTATTCGAGCAAAATGCCTGCTTTAAACACTCTAATTTTTTCAAGGTAAAGGTCCTGGTTCCACATGACACCCAATTAAGGACATCATGCTTCTCCAGAAGGTGAGAAATCAACTGCGACAGTTCATACCCCTTAAGGCACGACCATCACGTCAATCCCGAAATTCAACTACGAGCTTTTTAACTGCAACAACTTTAATATACGCTATTGGAGCTGGAATTACCGCGGCTGCTGGCACCAGACTTGCCCTCCAA
+
DDDCDIIIIIIIIIIIIIIIIIIIIIIIIIIIHIIIIIIIIIIIIIIIIIIIIIIIHGHIIIHIIIIIIHHIGHHIIIHIIIIIIIIIIIHGIIGIIGHFHFIIIIIIIIIIIHIHIHIIIIIIIHIIIIIIIIIIIIIHHHIIIIHIIIIIIIHIIIIIIHGHIHIIIIIIIIHIIIIIIIIIHIIIIIIIIIIIHGIIIIIIHIIIIIGIIIIIIIIIIIIIIIIIIIIIHIIIIIIIIIIIIIHHIHGIIIIIIIIIIIIIIIIHEIIIIIIIIIIIHIIIIIIIIHIIIIIIIIIHIIIIIIIIIIIIIIIIIIIIIIIIIIIIIIIIIIIIIIIIHIIIIIIDDDDD
@HISEQ:969:HM2KJBCX2:2:1101:15144:72697 2:N:0:ACTATGCA
ACACCGCACAATCCCAACTATCCCTATTAATCATTACGGTGATCCTAGAAACCAACGAAATAGAATCAGTCCGTCCTATTTCATTATTCCATGCTAATGTATTCAGACGATAGTCTGCTTTAAACACTCTAATTTTTTCAAAGTAACAGTCCTGATTTCCCACGACACCAAATTAATGACATCGTGGTTCGTCAGAAGGGAGAAACCAATAATACTAGTACGTACAAAGTACGACCGACATATTAGTCCCGAAATTCAACTACGAGCTTTTTAACTGCAACAACTTTAATATACGCTATTGGAGCTGGAATTACCGCGGCTGCTGGCACCAGACTTGCCCTCCAA
+
DDDDDIIIIIIIIIIIIIIIIIIIIIIIIIIIIIIIIIIIIHIIHIIIIIIIIIIIHIIIIIHHFHHHGHIHIHGHIIIIIGIIIIIIIGIIHHHIIIIIIHHIIIIIIHIIIHIIIIIIIIIIIIIIIIIIIIHIHIIHEIIHIIIIIIIIIHHGIHIHIIIHHIIIHIIIHHIIIIIIIIIIIIIIIIIHIIHIHIHIIIIIIIHIIIIIIIIIIIIIIHIIIIIIIIIIIIIIIIIIIIIIIIIIIIHIIIIIIIIIIIIIIIIIIIIIIIIIIIIIIIIIIIIIIIIIIIIIIIIIIIIIIIIIIIIIIIIIIIIIIIIIIIIIIIIIIIIIIIIIDDDDD
@HISEQ:969:HM2KJBCX2:2:1101:3155:72276 2:N:0:ACTATGCA
ACACCGCACAATCCCAACTATCCCTATTAATCATTACGGTGATCCTAGAAACCAACAAAATAGAACCATGCCGTCCTATTCTATTATTCCATGCTAATGTATTCGAGCAAAAATGCCTGCTTTAAACACTCTAATTTTTTCAAGGTAAAGGTCCTGGATCCGCAAGACACCCAATAAAGGACATCAAGTTTCTCCAGAAGGTGAGAAATCAACTGCAACAGTTCATACCCCTTAAGGCATGACCATCACGTCAATCCCGAAATTCAACTACGAGCTTTTTAACTGCAACAACTTTAATATACGCTATTGGAGCTGGAATTACCGCGGCTGCTGGCACCAGACTTGCCC
+
DDDDDIIIIIHIIHIIIIIIIIHIIIIIIIIIGIIHIIIHHIIHIIIIIHIIIIHHHEHHIIIHIHIIIHHHIIIGHIIHIIIIIGGIIIIICHIIGIHIGCIHHIHIIGIIIIIIIIIIHHIIIHIIIIIIIIIHHHHHIIIIIIIIIIIHIIIIIIIIIIHHHHIHHIIIIIHIHIIIIIIIIIIIHIIIHIHIIHIIIIIIIIIIIIIIIHHIHIIIIHIIIIIIHIIIIIIIHIIIIIIIIHEIIIIIIIIIIIIIIIIIIIIIIIIIIIIIIIIIIHIIIIIIIIIIIIIIIIIHHIIIIIIIIIIIIIIIIIHIIIIIIIIIIIIIIIIIIIIIIIIDDDDD
@HISEQ:969:HM2KJBCX2:2:1101:19192:72946 2:N:0:ACTATGCA
ACACCGCACAATCCCAACTATCCCTATTAATCATTACGTCAATCCTAGAAACCAACAAAATAGAATCAAACGTCCTATTTCATTATTCCATGCTAATGTATTCAAGCGTAAGCCTGCTTTAAACACTCTAATTTTTTCAAAGTAACAGTCCTGATTTCCCACGACACCAAATTAATGACATCGCGGTTCTTCAGAAGGTAGGAACCAATAATACCAGTTCGTACCGAGGCACGACCGACAATTTGATCCCGAAATTCAACTACGAGCTTTTTAACTGCAACAACTTTAATATACGCTATTGGAGCTGGAATTACCGCGGCTGCTGGCACCAGACTTGCCCTCCAA
+
DDDDDIIIIIIIIIIIIIIIIIIIIIIIIHIIIIIIIIIHHIIIIIIIIIHIIIIIIIHIIIHHIIIIEGIHHIIIIIIIIIIIIIHIHIIIIIIIIIIIHHIIIIIHIIHIIIIIHIIIIIHIIIIIIIIIIIIIHIIIIIIIIIIIIIIIIIIIIIIIIIHIHIIHIIIIIIIIIIIHIIIIHIIIIIIIIIIIIIIIIHHHIIIIIIIIHIIIIIIIIIIIIIIIIIIIIIIIIIIIIIIIIIIIIIIIIIIIIIIIHIIIIIIIIIIIIIIIIIIIIIIIIIIIIIIIIIIIIIIIIIIIIIIIIIIIIIIIIIIIIIIIIIIIIIIIIIIIIIIIDDDDD
@HISEQ:969:HM2KJBCX2:2:1101:16091:72441 2:N:0:ACTATGCA
ACACCGCACAATCCCAACTATCCCTATTAATCATTACATCGATCCTAGAAACCAACAAAATAGAATCGGATGTCCTATTTCATTATTCCATGCTAATGTATTCAAGCGTGAGCCTGCTTTAAACACTCTAATTTTTTCAAGGTAACAGTCCTAATTCCCCGTGACACCAAATTAATGGCATTACGGTTCTTTAGAAGGTGAGAAATCAATAATATCAGTACATACCAACGGCATGACCGAAACATTGATCCCGAAATTCAACTACGAGCTTTTTAACTGCAACAACTTTAATATACGCTATTGGAGCTGGAATTACCGCGGCTGCTGGCACCAGACTTGCCCTCCAA
+
<D0<DH/<CC<<1DFHFE@1<FC1DC<FG?C@FCCE?1<<<1110<F@1<<F1<<<CCHFECGEH?GC00</<FE@CGHCC1<1@FCC@11<<DHHH@C6DD@4@F<E@G@DF@DFCF1EDBGBGG?CGGB5FBHHIHH1FHFH1FD@H@B<CCCCF-HE??HGHHDF@HE@C/?EC//GC<<.FD<<</0HH>CFFF0ECEIIIHHGHHGC1</<HGCGECFC@FHHC=HIHIHGC0C@CC:11<1<<AE1@HCFHHEDHIHHG@GGHHGCECHEFCIIHFC@G@HHG@C<0G<HEGIIIIIIHFGD11<C<?C<<<<11GECD<@F<FEC?G<HG?G/EC@@D0@
@HISEQ:969:HM2KJBCX2:2:1101:15706:73544 2:N:0:ACTATGCA
ACACCGCACAATCCCAACTATCCCTATTAATCATTACGTCAATCCTAGAAACCAACAAAATAAGATCGAACGTCCTATTTCATTATTCCATGCTAATGTATTCAAGCGTTAGCTTGCTTTAAACACTCTAATTTTTTCAAAGTAACAGTCCAAATTCCCCGCAACACCAAATTAATGGCATTACGGTTCATAAGGAAGGAGGAATCAGTGAGACCAGTACATACCAGAGGCATGACCAACCTACTAACCCCGAAATTCAACTACGAGCTTTTTAACTGCAACAACTTTAATATACGCTATTGGAGCTGGAATTACCGCGGCTGCTGGCACCAGACTTGCCCTCCA
+
DDDDDIGIIHHIHIIIIIIIIGIIHIIIIIHHIIHIIIIIIIIGGIIHIIIIIIIIHHIHIEHHIHIHIIIIHICHHHGIIIIIIIIIIIIIIIIIIIIIIIHHHIIIIIIIIHHIIIHIIEHHIIHIIIHIIIIIIIIIIIIIIIIIIIIIIIHHIIIIIIIIIIIIIIIIIIIIIIIIHIIIIIIIIIIIIIIIIIIIIIIIIIIIIIIIIIHHIIIHHIIIIIIIIIIIIIIIIIIIHHFGHIHIIHGIIIIIIIIIIIIIIIIIIIIIIIIIIIIIIIIHIIIIIIIIIHHGIIIIIIIIIIIIIIIIIIIIIIIIIIIIIIIIIIIIIIIIIIIIDDDDD
@HISEQ:969:HM2KJBCX2:2:1101:1996:73952 2:N:0:ACTATGCA
ACACCGCACAATCCCAACTATCCCTATTAATCATTACGGTGATCCTAGAAACCAACAAAATAGAACCATGCCGTCCTATTTTATTATTCCATGCTAATCTATTCAAGCACAAGCCTGCTTTAAGCACTCTAATTTTTTCAAGGTAATAGCTCTGCTTCCCCAACGCACTAACTTAATAGCATGATGGTTATTCAGAAGGTAGGAATTCATCAGGCCAGTACGGACAGTGAAGCCCGACCAACCGACAAACTCCGAAATTCAACTACGAGCTTTTTAACTGCAACAACTTTAATATACGCTATTGGAGCTGGAATTACCGCGGCTGCTGGCACCAGACTTGCCCTCCAA
+
DDDDDIIHIIIIIIIIIIIIIIIIIIIIIIIIIIIIIIIIIIIIIIIIHIIIIIIIIIIIIIHHIIIIGIHIHHHHHIIIIIIIIIIHHIIIIIIIIIIIIHIIIIIIIIIIHIIIIIIIIIIIIIIIIIIHIIIIHIIIIIIIIIIIIIIIIIIIIIIIIIIIIIIIIIIIIIIIIIHIIIIIIIIIHIIIIIIIIIIHIIIIIIIIIIIIIIIIIIIIIIIIIIIIIIIIIIIIIIIIIIIIIIHIHIIIIIIIIIHIIIIIIIIIIIIIIIIIIIIIIIIIIIIIIIIIIIIIIIIIIGIIIIIIIIIIIIIIIIIIIIIIIIIIIIIIIIIIIIIIIIIDDDDD
@HISEQ:969:HM2KJBCX2:2:1101:17526:74633 2:N:0:ACTATGCA
ACACCGCACAATCCCAACTATCCCTATTAATCATTACGTCAATCCTAGAAACCAACAAAATAGGTTCGAACGTCCTATTTCATTATTCCATGCTAATGTATTCAGGCGCTAGCCTGCTTTAAACACTCTAATTTTTTCAAAGTAACAGTCCTGTTTCCCCGCAACACCAAATTAATGGCATTACGGTTCTACAAGAAGGAGGAGTCAGCGAGCCAGTGCATACCATTGGCACGACCGACCTGCTAACCCCGAAATTCAACTACGAGCTTTTTAACTGCAACAACTTTAATATACGCTATTGGAGCTGGAATTACCGCGGCTGCTGGCACCAGACTTGCCCTCCAA
+
DDDA0?FH<C<F11<1D<CH11<<@FGGE1FGEHH?<DF@HHEE@EHHGGHEEGE=@<D1D@@C<GE/DGE<GHHIGHIGE?@HHIH1<DC1F<@?EFFFGFHHHHHFGCFHFIIHHEHEHFHC11EFGFHIHHHBE11HEIHHHHHEGHIHHHIIFGIDGEDHHHIHHEHHFHHHEHIIIIIIIHGHGHIHHIIHHIIHIIIHHHHD?HHHIHIIHE?HFHCGEFIIHIIIIHHBHHEHFFHGIIIHHIIIIIGIHHIHIIIGIHIIIIHEHHIHHIIHHHHIIHIIIIIIIIHHHIIHHIHHHIIIIIIGIIIGIIIIIHIIHHIIIIIIIHIHIIIHB@DDB
@HISEQ:969:HM2KJBCX2:2:1101:11589:74622 2:N:0:ACTATGCA
ACACCGCACAATCCCAACTATCCCTATTAATCATTACGTCAATCCTAGAAACCAACAAAATAGAATCAAACGTCCTATTTCGTTATTCCATGCTAATGTATTCAAGCGTGAGCCTGCTTTAAACACTCTAATTTTTTCAAAGTAACAGTCCTGATTCCCCATGACACCAAATTAATGACATCATGGTTCGTCAGAAGGTAGGAATCAATAATACCAGTACGTACAATAGCACGACCAATAAATTGATCCCGAAATTCAACTACGAGCTTTTTAACTGCAACAACTTTAATATACGCTATTGGAGCTGGAATTACCGCGGCTGCTGGCACCAGACTTGCCCTCCAA
+
DDDDDIIIIHHIHHHIIIHIIIIIHIIIIIIIIIIIIIIIIHIIIIIIIIIIIIIIGHHHIGGHHIIIIIHGHHIIIIGHH?HIHIIHHHHIC@HHIIHIIIIHHIHGHIIHHIIHHIHIIIHIIIIIIIIIIIIIIIIIIIIIIIIIIIHIIIIIIIIIIIIHHIIIIIIIIIIIIHIIIIIIIHIIIIIHIIIIIIIIIIIIHIIIIIIIIIIIIIIIIIIIIIIIHIIIIIIIIIIIIHHFIHIIIHIIIHGIIIIIIIIIHHGIIIIIIIIIIIIHIIIIIIIIIIIIIIIIIHIIIIIIIIIIIIIIIIIIIIIIIIIIIIIIIIIIIIIIIIIIDDDDD
@HISEQ:969:HM2KJBCX2:2:1101:18946:74813 2:N:0:ACTATGCA
ACACCGCACAATCCCAACTATCCCTATTAATCATTACGTCAATCCTAGAAACCAACAAAATAGGATCAAACGTCCTATTTCATTATTCCATGCTAATGTATTCAAGCGTTAGCCTGCTTTAAACACTCTAATTTTTTCAAAGTAACAGTCCTGTTTCCCTGCAACACCAAATTAATGACATTACAGTTCTTCAAGAAGGAGGAACCAGTAAAGCCAGTACATACCAGAGGCACGACCAACCTACTAATCCCGAAATTCAACTACGAGCTTTTTAACTGCAACAACTTTAATATACGCTATTGGAGCTGGAATTACCGCGGCTGCTGGCACCAGACTTGCCCTCCAA
+
DDDDDIIIIHIIIIIIIIIIIIIIIIIIIIHIIIIIIIIIIIIIIIIIIIIIIIIIIIIIIIHIHIIIIIHIIIDHIHIIIIIIIIGHIHEHGEHIIIIIIHHIIIHIHHIHHIHHHIIIIIIIIHIHIHHIIIIIIHHIIHIIIIIIIIIIIIIIIIHGHIIIHHHIIIHGHIHIIIIIHIIIIIIIIIGII;HFIIIIIIIIIIHGIIIIIIIIIIIIIIIIIIIII=IIIIIGIHHIHHHGHHHEIIHIIIIHIIIIIHIIIIIIIIIIIIIIIIIIIIIIIIIIIIIIIIIIIIIHHIIIIIIIIIIIIIIIIIIIIIIIIIIIIIIIIIIIIIIIIDDDDD
@HISEQ:969:HM2KJBCX2:2:1101:5956:74603 2:N:0:ACTATGCA
ACACCGCACAATCCCCAACTATCCCTATTAATCATTACGGTGATCCTAGAAACCAACGAAATAGAATCAGTCCGTCCTATTTCATTATTCCATGCTAATGTATTCAGACGATAGTCTGCTTTAAACACTCTAATTTTTTCAAAGTAACAGTCCTGATTTCCAACCACACCAAATAAATGGCATGAAAGTTCCTCAGAAGGTAGAGATCCATCTCACCAGTACAGACAATTAAGCCTGACCAATGGGTAGACCCCGAAGTTCAACTACGAGCTTTTTAACTGCAACAACTTTAATATACGCTATTGGAGCTGGAATTACCGCGGCTGCTGGCACCAGACTTGCCCTCCAA
+
DDCDDIGIIIIIIIIIHHHIIIGIIIIIIHIIIIIIIIIIIIIIIIIIIIHIIHHIHIGHIIIIHHGHIIIIHIIHIIIIIIGIIIIIIIIIIIIIIGIIIHIIIIIIIIIIIIIIHIIIIIIIIIIHHIIIIIIIIHIIIIIIIIIIIIIHHIIIIIIIHHIIHIIIIIIIIIIIIIIIIIIIIIIIIIIIIHIIIIIIIIIIIIHIIIIIIIIIIIIIIIIIIIIIHHIIIIIIIIIIIIIIHHIDIIIIIIIIIIIIIIIIIIIIIIIIIIIIIIIHIIIIIIIIHHIIIIIIIIIIIIIIIIIIIIIIIIIIIIIIIIIIHHIIIIIIIIIIIIIIIIIIDDDDD
@HISEQ:969:HM2KJBCX2:2:1101:13220:75108 2:N:0:ACTATGCA
ACACCGCACAATCCCAACTATCCCTATTAATCATTACGTCAATCCTAGAAACCAACAAAATAGGATCGAACGTCCTATTTCATTATTCCATGCTAATGTATTCAAGCGTTAGCTTGCTTTAAACACTCTAATTTTTTCAAAGTAACAGTCCAAATTCCCCGCAACACCAAATTAATGGCATTACGGATCATCAGGAAGGAGGAATCAGTGAGACCAGTACATACCAGAGGCATGACCAATCTACTAACCCCGAAATTCAACTACGAGCTTTTTAACTGCAACAACTTTAATATACGCTATTGGAGCTGGAATTACCGCGGCTGCTGGCACCAGACTTGCCCTCCAA
+
DDDD?HCHD?GFHCGHHGHFHHHHIHHHHHIICCHEHHHGHHHFEEHIEHIH1DHIIIIHHHE1CHH@HHCHGGEGHIIEEHHIHHGGHHHEEHFHGHHEHIHHHHHHHHIHHFHHHHEHIHGEHHIHIIIHHHCFIIHHHHHHHHEHHECGIHHEIIHHHIIHHGGHHEGEHH?HHCHIIIHHGHEHHHIHHC@@EHIHEHHIHEHIIIHHIIIIGIIIHHHHHHHHGCIIIIIH;HHHHIHHHHHDHHHHHIHIGIIIIIIHHGIIHFFHHHFHHHHHHIIHHFCHHHIIHHCFHEHHHIIHHHFHHHIIIIIIIIIGIIIHHIIIIIIIIHHE1IHHH@@DD0
@HISEQ:969:HM2KJBCX2:2:1101:19025:73559 2:N:0:ACTATGCA
ACACCGCACAATCCCAACTATCCCTATTAATCATTACGTCGATCCTAGAAACCAACAAAATAGGGTCAAACGTCCTATTTCATTATTCCATGCTAATGTATTCAAGCGTGAGCCTGCTTTAAACACTCTAATTTTTTCAAAGTAACAGTCCTGATTCCCCGCGACACCAAATTAATGACATCACGGATCTTCAGAAGGGAGAAACCAGTGACACCAGTGCATACCAAAGGCATGACCAGCGTACTGATCCCGAAATTCAACTACGAGCTTTTTAACTGCAACAACTTTAATATACGCTATTGGAGCTGGAATTACCGCGGCTGCTGGCACCAGACTTGCCCTCCAA
+
DDDDDIIIIIIIIIIIIIIIIIIIIIIIIIIIIIIHIIIIIIIIIIHIHIIIIIIIIIIGHIIEHIIIIIIIIIIIIIIIIIIIHIIIIGIHIHIGIHIIIGHHIIIIIIIIIIIIIHIIIIIIIIIIIIIIIIIIIIIHIIIIIIIIIIHIIIIIGIHIIIIIIIIIIIIHIIHHIIIIIIIIIIIIIIIIIIIIIIIIIIIIIIIIIIIIIIIIIIIIIIIIIIIIIIIIIIIIIIIIIIIIIIIHIIIIIIIIIIIIIIIIIIIIIIIIIIHIIIIIIIIIIIIHIIIIIIIIIIIIIIIIIIIIIIIIIIIIIIIIIIIIIIIIIIIIIIIIIIIIIDDDDD
@HISEQ:969:HM2KJBCX2:2:1101:3795:75107 2:N:0:ACTATGCA
ACACCGCACAATCCCAACTATCCCTATTAATCATTACATCGATCCTAGAAACCAACAAAATAGAATCGGATGTCCTATTTCATTATTCCATGCTAATGTATTCAAGCGTGAGCCTGCTTTAAACACTCTAATTTTTTCAAGGTAACAGTCCTAATTCCCCGTGACACCAAATTAATGGCATTACGGTTCTTTAGAAGGTGAGAAATCAATAATATCAGTACATACCAACGGCATGACCGAAACATTGATCCCGAAATTCAACTACGAGCTTTTTAACTGCAACAACTTTAATATACGCTATTGGAGCTGGAATTACCGCGGCTGCTGGCACCAGACTTGCCCTCCAA
+
DDDDDIIIIHIIHIIIIIIIIIIIIIIIIIIIIIIIIIIIHIIIIIEHIIIIIIIIIIIHIGHHIIIIHIHIIGHHIIHIIIIIIIIIIHIIHIIIIIIIIIIIIIIIIIIIHIIIIIHHIIIIIIIIIIIIIIIIIIIIIIIIIIIIIIIIIIIIIIIIIIIIIIHIIIIIIIIIIIIIIIIIIIIIIIIIIIIIIIIIIIIIIIIIIIIIIIIIIIIIIIIIIIIIIIIIIIIIIIIIIIIIIGIIIIIIIIIIIIIIIIIIIIIIIIIIIIIIIIIIIIIIIIIIIIIIIIIIIIIIIIIIIIIIIIIIIIIIIIIIIIIIIIIIIIIIIIIIIIIIIIDDDDD
@HISEQ:969:HM2KJBCX2:2:1101:7871:74491 2:N:0:ACTATGCA
ACACCGCACAATCCCAACTATCCCTATTAATCATTACGTCAATCCTAGAAACCAACAAAATAGGTTCGAACGTCCTATTTCATTATTCCATGCTAATGTATTCAGGCGCTAGCCTGCTTTAAACACTCTAATTTTTTCAAAGTAACAGTCCTGTTTCCCCGCAACACCAAATTAATGGCATTACGGTTCTACAAGAAGGAGGAATCAGCAAGCTAGTACATACCAGTGGCAAGACCAACCTGCTGATCCCGAAATTCAACTACGAGCTTTTTAACTGCAACAACTTTAATATACGCTATTGGAGCTGGAATTACCGCGGCTGCTGGCACCAGACTTGCCCTCCAA
+
DDDDDIIIIHHIGHHIIIIIIIHIIIIIIIIIIIIIHHIIIIIIFIFIIIIHHIIIFHHIIHHIHHIIHHHHHHIIICHHHIIIIIHCGCHFHHHHHIIIIIIIIIHIIIHIIIHHIHHHIIHHFIIIHHIIIHHIHIIHHIIIIHHHHHHIHHHHHGIIHHIIIIHHIHGHIIIHIIIIIIIIHIHHHGIIIIIIIIIIIIIIIIIIHIIIIIHIIIIIIIIIIIHIIIIIIHIHIIIIIIHGIIIIIIIIIIIIIIIIIIIIIIIIIIIIIHIIIIIIIIIIIIHIIIIIIIIIIIIIIIIIIIIIIIGIIIIIIIIIIIIIIIIIIIIIIIIIIIIIDDDDC
@HISEQ:969:HM2KJBCX2:2:1101:6852:76236 2:N:0:ACTATGCA
ACACCGCACAATCCCAACTATCCCTATTAATCATTACGTCAATCCTAGAAACCAACAAAATAGGATCAACGTCCTATTTCATTATTCCATGCTAATGTATTCAAGCGCGAGCCTGCTTTAAACACTCTAATTTTTTCAAAGTAACAGTCCTGATTCCCCACCACACCAAATTAATGACATGATGGTTCGTCAGAAGGTAGAAATCAGTAACACCAGTACGTACCGAAGGCACGACCAGCGTACTAATCCCGAAATTCAACTACGAGCTTTTTAACTGCAACAACTTTAATATACGCTATTGGAGCTGGAATTACCGCGGCTGCTGGCACCAGACTTGCCCTCCAA
+
DDDDDIIIIHGHHHIIIIIIIIIIIIIIIIIIIIIIIIIIIIIIIIGIIIIIIIIIIIIIIHHGIIIIIGHHIIIGHIIHIIIIIIIGIIIIIIHIIIIIIHIIIIHIIIHIIIIIIIIIIIIIIIIIIIIIIIIIIIIIIIIIIIIIIIIIHIIIIIIIIIIIIIIIIIIIIIIIIIIIIIIIIIIIIIIIIIIIIIIIIIIIIIIIIIIIIIIIIIIIIIIIIIIIIIIIIIIIIHIIIIIHIIIIIIIIIIIIIIIIIIIIHIIIIIIIIIIIIIIIIIIIIIIIIIIIIIIIIIIIIIIIIIIIIIIIIIIIIIIIIIIIIIIIIIIIIIIIIIIIDDDDD
@HISEQ:969:HM2KJBCX2:2:1101:9102:76500 2:N:0:ACTATGCA
ACACCGCACAATCCCAATATCCCTATTAATCATTACGTCGATCCTAGAAACCAACAAAATAGAATCAAACGTCCTATTTCATTATTCCATGCTAATGTATTCAAGCGCGAGCTTGCTTTAAACACTCTAATTTTTTCAAAGTAACAGTCCTGATTTCCCGCGACACCAAATTAATGACATCGTGGTTCGTCAGAAGGGAGAAACCAATAATGCTAGTACGTACAAAGTACGACCGACATATTAGTCCCGAAATTCAACTACGAGCTTTTTAACTGCAACAACTTTAATATACGCTATTGGAGCTGGAATTACCGCGGCTGCTGGCACCAGACTTGCCCTCCAA
+
<<D0<C/<CC1CG1<@<1<C1CDF1FC@G?E?GEHE<1D<<CH0CHHCFCFC?HHF1D<<GGHH<CCGC10<D@=EFF?H@C1DC<1<<F1FHHGHHFFGIGDHHECHHHGIHHCHHHHGHBBF11<1B1CFEG1CC?HHFF8GHE@:?HCGEG<HIHDGHHHHGCHHIHHHHG??FHHCHEG<HCBA:?HIIIIHHHIHHFHHGGCAG1H=C<1EEIHHHGD<1EDG<A<//B/GEEIHFD</<//<<D<11CCHD1GCEC<10HHHHD1IHC1C1<<<1D1?FHHHC@C<HHCCHHG?FC1C@C1D1</HHEC<1?HEHGF1CHHHE<HHHD0/C<D<0<0
@HISEQ:969:HM2KJBCX2:2:1101:7803:76370 2:N:0:ACTATGCA
ACACCGCACAATCCCAACTATCCCTATTAATCATTACGTCAATCCTAGAAACCAACAAAATAGGATCGAACGTCCTATTTCATTATTCCATGCTAATGTATTCAAGCGTTAGCCTGCTTTAAACACTCTAATTTTTTCAAAGTAACAGTCCTGTTTCCCTGCAACACCAAATTAATGACATTACAGTTCTTCAAGAAGGAGGAATCAGTAAAGCCAGTACATACCAGAGGCACGACCAACCTACTGACCCCGAAATTCAACTACGAGCTTTTTAACTGCAACAACTTTAATATACGCTATTGGAGCTGGAATTACCGCGGCTGCTGGCACCAGACTTGCCCTCCAA
+
DDDDDIIIIIIIIIIIIIIIIIIIIIIIIIIIIIIIIIIIIIIIIIIIIIIIIIIIIIIIIIIIHII0DGHIHIIIIIIIIIIIIIIIIIIIIIIIIIIIIIIIIIIIHIIIIIIHIIIIHHHHHIIIIIIIIIIIIIIIIIIIIIIIIIIIIIHIIIIIIIIIIIIIIIIIIIIIIIIIIIIIIIIIIIIIIIIIIIIIIIIIIIIIIIIIIIIIIIIIIIIIIIIIIIIIIIIIIIIIIIIIIIIIIIIIIIIIIIIIIIIIIIIIIIIIIIHIIIIIIIIIIIIIIIIIIIIIIIIIIIIIIIIIIIIIIIIIIIIIIIIIIIIIIIIIIIIIIIIIIDDDDD
@HISEQ:969:HM2KJBCX2:2:1101:7982:76704 2:N:0:ACTATGCA
ACACCGCACAATCCCAACTATCCCTATTAATCATTACGTCGATCCTAGAAACCAACAAAATAGAATCAAACGTCCTATTTCATTATTCCATGCTAATGTATTCAAGCGTGCGCCTGCTTTAAACACTCTAATTTTTTCAAAGTAACAGTCCTGATTCCCCACGACACCAAATTAATGACATCGCGGTTCTTCAGAAGGTAGGAACCAATAATGCCAGTACGTACCGAAGCACGACCAACAATTCGATCCCGAAATTCAACTACGAGCTTTTTAACTGCAACAACTTTAATATACGCTATTGGAGCTGGAATTACCGCGGCTGCTGGCACCAGACTTGCCCTCCAA
+
DDDDDIHIIIIIIIIIIIIIIIIIIIIIIIIIIIIIIIIIIIIIIIHIIIIIIIIIIIIIIIIIIIIIHHHHHIIHIIIIIIIIIIIIIIIIGIHIIIIIIIIIIIIIHHIIIIIIIHIIIIIIIIIIIIIIIIIIIIIIIIIIIIIIIIIIIIIIIIHIIIIIIIIIIIIIIIIIIHIIIIIIIIIHIIIIIIIIIIIIIIIIIHIHIIIIIIIIIIIIIIIIIIIIIIIIIIIIIIIIIHGDIIIIIIIIIIIIIIIIIIIIIIIIIIIIIIIIIIIIIIHIIIIIIIIIIIIIIIIIIIIIIIIIIIIIIIIIIIIIIIIIIIIIIIIIIIIIIIIIDDDDD
@HISEQ:969:HM2KJBCX2:2:1101:18981:76702 2:N:0:ACTATGCA
ACACCGCACAATCCCAACTATCCCTATTAATCATTACGTCAATCCTAGAAACCAACAAAATAGGATCAAACGTCCTATTTCATTATTCCATGCTAATGTATTCAAGCGTTAGCCTGCTTTAAACACTCTAATTTTTTCAAAGTAACAGTCCTGTTTCCCTGCAACACCAAATTAATGACATTACAGTTCTTCAAGAAGGAGGAACCAGTAAAGCCAGTACATACCAGAGGCACGACCAACTTACTAATCCCGAAATTCAACTACGAGCTTTTTAACTGCAACAACTTTAATATACGCTATTGGAGCTGGAATTACCGCGGCTGCTGGCACCAGACTTGCCCTCCAA
+
DDDDDIIIIHHHHHIIIIIIIIIIIIIIIIIIIIIGHIIIIIIIIIIIIIIIIIIIHIHIIIHHIIIIIHIIHHHIIIIIIIIIIIIHFHHHIIIIIIIIIIIIIIIIIIIIIIIIIIIIIIIIIIIIIIIHGHIHHHIIIIIIIIIIIIIIHHIIIIIIIIIIIIIIIIIIIIIIIIIIIIIIIIIIHIIIIIIIIIIIIIIIIIIIIIIIIIIIIIIIIIIHIIIIIIIIIIIIIIIIIIIHHIIIIIIIIIIIIIIIIIHIIIIIIIIIIIIIIIIIIIIIIIIIIIIIIIIIIIIIHIIIIIIIIIIIIIIIIIIIIIIIIIIIIIIIIIIIIIIIIDDDDD
@HISEQ:969:HM2KJBCX2:2:1101:12752:76232 2:N:0:ACTATGCA
ACACCGCACAATCCCAACTATCCCTATTAATCATTACGTCGATCCTAGAAACCAACAAAATAGAATCAAACGTCCTATTTCATTATTCCATGCTAATGTATTCAAGCGTAAGCCTGCTTTAAACACTCTAATTTTTTCAAAGTAACAGTCCTGATTCCCCACGACACCAAATTAATGACATCGCGGTTCTTCAGAAGGTAGGAACCGATAATGCCAGTGCGTACCGAGGCACGACCAACAATTCGATCCCGAAATTCAACTACGAGCTTTTTAACTGCAACAACTTTAATATACGCTATTGGAGCTGGAATTACCGCGGCTGCTGGCACCAGACTTGCCCTCCAA
+
DDB@DHIHIIIIHIIIIIIIIIIIIIIIIIIIIIIIIIHIGHIIIIIGHHHIIHII1GCHIIHHGIIHEHFHHIHIFHIIIIIIIIIHHHHHHIGCHHIHHIHHHIHIIIHDHHIHHHGHHBGGHHHHIIIHHHIIHIIHHIIIIHIIIIIHHHHHHHHEGHIIIIHHIHFIHIIIHEIHIHHHFHIHIIIIIIIIIIIIIIHIIIIIHEIIIIGIIIIHHHHE.HIIIIHIIIIHHHH<HCCFEHGHCGGIIIIIIIIIHHHIHHIHIHEIIHIIHIIIIHHIHIIIIIIIIIIIIHIGIHIHIIIIIIHIIIIIHIIIIIIIIIIIIIIIIIIIGIIIDDDDD
@HISEQ:969:HM2KJBCX2:2:1101:14052:76051 2:N:0:ACTATGCA
ACACCGCACAATCCCAACTATCCCTATTAATCATTACGTCAATCCTAGAAACCAACAAAATAGGTTTGAACGTCCTATTTCATTATTCCATGCTAATGTATTCAAGCAAATGCCTGCTTTAAACACTCTAATTTTTTCAAAGTAACAGTCCTGTTTCCCTGCAACACCAAATTAATGACATTACAGTTCTTCAGAAAGGAGGAATCAGCGAGACCAGTTCATACCAGTGGCACGACCAGCCTGCTGACCCCGAAATTCAACTACGAGCTTTTTAACTGCAACAACTTTAATATACGCTATTGGAGCTGGAATTACCGCGGCTGCTGGCACCAGACTTGCCCTCCAA
+
DDDDDIIIIIIIIIIIIIIIIIIIIIIIIIIIIIIIIIIIIIIGIIIHIIGIHIIIGHIIHHEGHHIHHIHIHHIIIGHIHIIIIIIGIIHIIHHIIHIIIIIIIIIIIIHIHIIIIIIIHIIHIIIIIIHIIIIIIIIIIIIIIIIIIIIIIIHHIIIIIIIIIHH@HHIHHHIIIIIIIIIIIIIIIHIIIIIIIIIIIIIIIGIIIIIIIIIIIHIHIIIIIIIIIIIIIIIIIIIIIIIHFIIIIIIIIIIIIIIIIIIIIIIIIIIIIIIIIIIIIIHHIHIIIIGIIIIIIIIIIIIIIIIIIIIIIIHIIIIIIIIIIIIIIIIIIIIIIHIIIDDDDD
@HISEQ:969:HM2KJBCX2:2:1101:16174:76871 2:N:0:ACTATGCA
ACACCGCACAATCCCAACTATCCCTATTAATCATTACGTCGATCCTAGAAACCAACAAAATAGGGTCAAACGTCCTATTTCATTATTCCATGCTAATGTATTCAAGCGTGAGCCTGCTTTAAACACTCTAATTTTTTCAAAGTAACAGTCCCGATTCCCCGCGACACCAAATTAATGACATCACGGATCTTCAGAAGGGAGAAACCAGTGACACCAGTGCATACCAAAGGCATGACCAGCGTACTGATCCCGAAATTCAACTACGAGCTTTTTAACTGCAACAACTTTAATATACGCTATTGGAGCTGGAATTACCGCGGCTGCTGGCACCAGACTTGCCCTCCAA
+
BD@DDHHHH?H1FECHII?FCHCF@CFFEGHHHHHIIIIIIHHFDHF1<EGHHECDHHFEHHH1D<@EEHIGHE@GHIIGIIIIGH?GHIIIFHH?GHHHHIIHHFHHIB@@EHCHHHHIIHHHFHGHHIIIHHFEHIHEIHIIHGGHC<@7EF?EIIHIIIIIIHEHHEEHIIHIHIIHHHHGHDHEGEIHIIIIHEHIIHFGHIHHHEFHGGHIIIIIIIGHHHHHHDHI<<HIIIIIHHHEBEECCEEHIIHHIIIIIIIIIHEHGIIHEHHHHFIIHFHHEHF@HHEHHHIIHDHIHEHHHIIIIIIIHHGIIIHIIIIIIIHIIIIHFIHIHEIIHBBDAD
@HISEQ:969:HM2KJBCX2:2:1101:21270:78860 2:N:0:ACTATGCA
ACACCGCACAATCCCAACTATCCCTATTAATCATTACCTCGACTCCGAAAGCCAACGAAATAGAATCGAGATCCTATTCCATTATTCCATGCACTAATGTTCAGGCTGTAACGCCTGCTTTGAGCACTCCAATTTTTTCAAAGTAAACGTGCCGGCCACCAACTGCACTCAATTAAGAGAACAGCAGACGAACCGGCAAAATCGCCCGCATGCACAGTGACACCGCAAGGTGTACCGCGCACGCGAAACCGAGATCCAACTACGAGCTTTTTAACCGCAACAACTTTAATATACGCTATTGGAGCTGGAATTACCGCGGCTGCTGGCACCAGACTTGCCCTCCAA
+
DDDABHHHGHHGHFHHIIHH?HHIHIHIIIFHIGHHHIHGHHHHHHHHHHGHGHIHHEHHHGEHIEHH?EEHECHF@1DHEHHHIIGHFH@EHFE?GHCC@EDHHHEEHEHHHHHHIIFHHEHIIIHHHIIGHIGH?HHHHHIEHIIIDHHHHFIIIHHHFFIHGHHGBHGGGA<DBGFGHGGEGAEEHECDIHIHHF/@?GIGIIHHIHIHHHHFHFHGHEGHFHFCGIGIHIIIIIHHHFEDFFHCIGHEFFIHHHEIHFHIHIHIIHHGDDHHHGC?HCHIHHHHHHHHGHHHG@IIIIIIIIIHFHHHIHHIIHHHIIIIIIIHIIHHHIIIHIIIDDDBD
@HISEQ:969:HM2KJBCX2:2:1101:3149:80630 2:N:0:ACTATGCA
ACACCGCACAATCCCAACTATCCCTATTAATCATTACATCGATCCTAGAAACCAACAAAATAGAATCGGATGTCCTATTTCATTATTCCATGCTAATGTATTCAAGCGTGAGCCTGCTTTAAACACTCTAATTTTTTCAAGGTAACAGTCCTAATTCCCCGTGACACCAAATTAATGGCATTACGGTTCTTTAGAAGGTGAGAAATCAATAATATCAGTACATACCAACGGCATGACCGAAACATTGATCCCGAAATTCAACTACGAGCTTTTTAACTGCAACAACTTTAATATACGCTATTGGAGCTGGAATTACCGCGGCTGCTGGCACCAGACTTGCCCTCCAA
+
ADBBDIIIIHIHHHIIIIIIIIIIIIHIIIIIEHIIIIIIGGHHGHIHIHFHIGHHEGHHHFHIGIIHHIIIHIIHIIIHIIIIHEFHH@HHIIGEHHIIIIIHFIIHHIIIIIIHHHIHIHHHIHHIHIHIIIIIHIHIIHHHHIHIHHIIIHHGHIIIIIIHIIHIHHHGIHHGHIHGIHIIIIHIIIIIIIGIHIIIIHEIIIHHIIIIIIIIIIIIIHGIIHIIIIIHIIIHDIIIIHIHFCIIIIIIIIHHIHIHGIIIIIIIIIIIIIIHIIIIIIIIIIHIHIIIIIIIIIHHF@HIIIIIIIIIIIIIIIIIIIIIIIIIIHIHFIIHIIIIIHABDBD
@HISEQ:969:HM2KJBCX2:2:1101:4409:80824 2:N:0:ACTATGCA
ACACCGCACAATCCCAACTATCCCTATTAATCATTACATCGATCCTAGAAACCAACAAAATAGAATCGGATGTCCTATTTCATTATTCCATGCTAATGTATTCAAGCGTGAGCCTGCTTTAAACACTCTAATTTTTTCAAGGTAACAGTCCTAATTCCCCGTGACACCAAATTAATGGCATTACGGTTCTTTAGAAGGTGAGAAATCAATAATATCAGTACATACCAACGGCATGACCGATACATTGATCCCGAAATTCAACTACGAGCTTTTTAACTGCAACAACTTTAATATACGCTATTGGAGCTGGAATTACCGCGGCTGCTGGCACCAGACTTGCCCTCCAA
+
DDDDDIIIIHHIHFHIHIIIIIIIIIIIIIIIIIIIIIIIIIIIIIHIIIHIIIIIIIIHIFHGHIIIIIIIIIIIIIIIIIIIIIIHIIIHIIIIIIIIIHIIIIIIIIIIIIIIIIIIIIIIIIIHIIIIIHHHIIIIIIIHIIIIIIIIHIIIIIIIIIIIIIIIIIIIIIIIIIIIIIIIIIIIIIIIIIIIIIIIIIIIIHIIIIIIIIIIIIIIIIIIIIIIIIIIIIIIIIIIIIIIHHIIIIGIIIIIIIIIIIIIIIIIIIIIIIIIIIIIIIIIIIIIIIIIIIIIIIIIIHIIIIIIIIIIIIIIIHGIIIIIIIIIIIIIIIIHIIIIIIDDDDD
@HISEQ:969:HM2KJBCX2:2:1101:20728:80364 2:N:0:ACTATGCA
ACACCGCACAATCCCAACTATCCCTATTAATCATTACGGTGGTCCTAGAAACCAACAAAATAGAATCATCCGTCCTATTTTATTATTCCATGCTAATGTATTCAAGCAAAATGCCTGCTTTAAACACTCTAATTTTTTCAAAGTAAAGGTCCTGGTTCCCCGCGGCACCCAATTAAGGACATCGCGGTTCTCCAGAAGGTGAGAAATTGACTACACCAGTTCATACCCCTTAAGGCACGACCGATGTGTCAATCCCGAAATTCAACTACGAGCTTTTTAACTGCAACAACTTTAATATACGCTATTGGAGCTGGAATTACCGCGGCTGCTGGCACCAGACTTGCCCTCCAA
+
DDDDDIIIIEHGGDHIIIIIIIIIIIIIIIHIIIIIIIHHIIIIIIIIIIIIIIIIHIIIIIFHIIIIHII=DGHIIIIIIIIIIHHIIHHHIHIIIHHIIHHHGEHHIIIIHIIIIIIIIIIIHHHIIIIIIHHHIIIIIIHGIIHDGIIIIIIIIIIIIIIIIIIIHHIIIIHHIHIIHIIGHHHEIIHIIIIIIIIGIIIIIIHIIIIIIIIIIIIHIHIHHIIIIHIIII=IIIIHIIIIIIHIHGHIIIIHIIIIIIIIIIIIIIIIIIIIIIIIIIIIIIIIIIIIIIIIIIHIIIIIIIIIIIIIIIIIIIIIIIIIIIIIIIIIIIIIIIIIIIIIIIDDDDD
@HISEQ:969:HM2KJBCX2:2:1101:8278:80586 2:N:0:ACTATGCA
ACACCGCACAATCCCAACTATCCCTATTAATCATTACGGTGATCCTAGAAACCAACGAAATAGAATCAGTCCGTCCTATTTCATTATTCCATGCTAATGTATTCAGACGATAGTCTGCTTTAAACACTCTAATTTTTTCAAAGTAACAGTCCTGATTTCCCATCACACCAAATAAATGGCATGAAAGTTCCTCAGAAGGTAGAGATCCATCTCACCAGTGCAGACAATTAAGCCTGACCAATGGGTAGACCCCGAGGTTCAACTACGAGCTTTTTAACTGCAACAACTTTAATATACGCTATTGGAGCTGGAATTACCGCGGCTGCTGGCACCAGACTTGCCCTCCAA
+
DDDDDIIIIIIIIIHIIIIIIIIIIIIIIIIIIIIIIIIIIGIIIIIIIIIHHHIIGFHFHCGHHIIIIIIIIIIHHIIIIHHIIIHIIIIIHHIHHIIIIIIIIHIIIIIIIIIIHIIIHIIIIIIHIIIIIHIIHIIIIIIIIIIIIIIIIIIIIIIIIIHIIIIIIIIHIIIIIIIIIIIIHIIIIIIHIIIIIIIIHIIIIHIIIIIIIIIIIIIIIIIIIIIIIIIIIIIIIIIIIHIIIHDIIIIIIIIIIIIIIIIIIIIIIIIIIIIIIIIIIIIIIIIIHIIIIIIIIIIIIIIIIIIIIIIIIIIIIIIHIIIIIIIIIIIIIIIIIHIIIIIDDDDD
@HISEQ:969:HM2KJBCX2:2:1101:14086:80553 2:N:0:ACTATGCA
ACACCGCACAATCCCAACTATCCCTATTAATCATTACTTCAGTCCTAGAAACCAACAAAATAGAACTAAAGTCCTATTCCATTATTCCATGCTAATATATTCAAGCAAACATGCCTGCTTTAAACACTCTAATTTTTTCAAAGTAAAAGTCTTGGATCCCTAGCGCACTCAATTAAGAGCACACTAGTTCCCCAAAAGGAAAAGCCCAAAGTTGCAGTACAAACCTTTCGGTTGACGGCAACTATAAGCCCAAAATTCAACTACGAGCTTTTTAACTGCAACAACTTTAATATACGCTATTGGAGCTGGAATTACCGCGGCTGCTGGCACCAGACTTGCCCTCCAA
+
DDDDDIIIICDGGHIIIIIIIIIIIIIIIIIIIIIIIIIIIIIIIIIIIIIIIIIIIIIIIIFFHHIIIIHIIEHHHHIIIHHIIIHIIIIIIIGIIIIIIIIIIIIIIIIIIHIIIIIIIIIIIIIIIIIIIIIIIIIIIIIIHHHIIIIIIIIIIIIHIIIIIIIIIIIIIHIIHIHIIIIHIIIIIIHIIIIIIIIIIIIIIIIIIIIIIIIIIIIIIIIIIIIIIIIIIIIIIIIIIHHHHIIIIIIIIIHIIIIIIIHIIIIIIIIIIIIIIIIIIIIIIIIIIIIIIHIIIIIIIIIIIIIIIIIIIIIIIIIIIIIIIIIIIIIIIIIIIIIIIDDDDD
@HISEQ:969:HM2KJBCX2:2:1101:5335:80033 2:N:0:ACTATGCA
ACACCGCACAATCCCAACTATCCCTATTAATCATTACGGTGATCCTAGAAACCAACGAAATAGAACCAATCCGTCCTATTTCATTATTCCATGCTAATGTATTCAGACGTTAGCCTGCTTTAAACACTCTAATTTTTTCAAAGTAACAGTCCTGATTTCCTATCACACCAACTAAATGGCATGAAAGTTCCTCAGAAGGTAGAGATTTATCTCACCAGTACAGACAATTAAGCCTGACCAATGGGTAAACCCCGAAGTTCAACTACGAGCTTTTTAACTGCAACAACTTTAATATACGCTATTGGAGCTGGAATTACCGCGGCTGCTGGCACCAGACTTGCCCTCCAA
+
DDDDDIIIIEGHHHIIIIIIIIHIIIIIIIIIIIIIIIIIIIIIIIIIIIIIIIIIIIHIIIHIIIIIIIHIIIIIIIIIIIIIHIIIIIIIIIIIIIIIIHIIIIIIIIIIIIIIIIIIIIIIHIIIIIIIIIHIIIIIIIIIIIIIIIIIIHIIIIIHIIIIIIIIIIIIIIIIIIIIIIIIIIIIIIIIIIIIIIIIIIIIIIIIIIIIIIIIIIIIIIIIIIIIIIHIIIIIIIIIIIIIHHEIIIIIIIIIIIIIIIIIIIIIIIIIIIIIIIIIIIIIIIIIIIIIIIIIIIIIIIIIIIIIIIIIIIIIIIIIIIIIIIIIIIIIIIIIIIIIIIIDDDDD
@HISEQ:969:HM2KJBCX2:2:1101:8943:81417 2:N:0:ACTATGCA
ACACCGCACAATCCCAACTATCCCTATTAATCATTACGTCAATCCTAGAAACCAACAAAATAGGATCAAACGTCCTATTTCATTATTCCATGCTAATGTATTCAAGCGTTAGCCTGCTTTAAACACTCTAATTTTTTCAAAGTAACAGTCCTGTTTCCCTGCAACACCAAATTAATGACATTACAGTTCTTCAAGAAGGAGGAACCAGTAAAGCCAGTACATACCAGAGGCACGACCAACCTACTAATCCCGAAATTCAACTACGAGCTTTTTAACTGCAACAACTTTAATATACGCTATTGGAGCTGGAATTACCGCGGCTGCTGGCACCAGACTTGCCCTCCAA
+
DDDDDGIIIIIIIIHIIIIIHIIIIIIIIIFHIIIIIIHHIIIIIIHIGIIIIIIGEHIIIIIEHHIIHIIHHHIHIIIHIIIIIIHIHIIIIEHIIHIIIIIIIIIIIIIIIIIIHIIIIHHIIIHIIIIIIIIIHIHHIIIIIIIIHHIIIIIIIIIHHIIIIHIIIIIHIIIIIIIIIIIIIHHHIIIGIIIIIIIIIIIIIIIIIIIIIIIHHIIIIIIIIIIIHIIHHIIIHIIIHIHHGIHEHHHHIIIHHIIIHHHIIIIHIIIIIIIIIIIIIIIIHIGIIIIIIIIIIIIIIIIIIIIIIIIIIIIIIIIIIIIIIIIIIIIIIIIIIIIIIDDDDD
@HISEQ:969:HM2KJBCX2:2:1101:20419:81477 2:N:0:ACTATGCA
ACACCGCACAATCCCAACTATCCCTATTAATCATTACGTCGATCCTAGAAACCAACAAAATAGGATTAACGTCCTATTTCATTATTCCATGCTAATGTATTCAAGCGTTAGCCTGCTTTAAACACTCTAATTTTTTCAAAGTAACAGTCCTGATTTCCCGCAACACCAAATTAATGACATCACGGTTCGTCAAGAAGGAGGAATCAGTAAAGCCAGTGCATACCAATGGCATGACCAACTTACTAACCCCGAAATTCAACTACGAGCTTTTTAACTGCAACAACTTTAATATACGCTATTGGAGCTGGAATTACCGCGGCTGCTGGCACCAGACTTGCCCTCCAA
+
DDDDDHIIIIIIIIIIIIIIHIIIIIIIIIIHIIIIIIIIIIIIIIIIIIIIGIII@GHIGIGEHHHIIFHHHGHIIHIHGHHIIHIFEHHGHGHIHHHHHHIIIHIIIIHEHIHIIHIHHHHHHIHHHHHHHIHHIHHHIIIIHHHIIIIIIIIIIGHIIHHHIIIHIIIIIIIIIIIIIIIIIIIGIHIIIIIIIIIIIIIIIHHHHIIIIIIIHIHIIIIIIIIIIIIIIIHIIIIIIIHHIIIIIIIIIIIIIIIIIIIIIIHIIIIIIIHHIIIIIHIIIIIIIIIIIIIHHGFDIIIIIIIIIIIIIIIIIIIIIIIIIIIIIIIIIIIIHIIIDDDDD
@HISEQ:969:HM2KJBCX2:2:1101:16211:81433 2:N:0:ACTATGCA
ACACCGCACAATCCCAACTATCCCTATTAATCATTACGGTGATCCTAGAAACCAACGAAATAGAATCAGTCCGTCCTATTTCATTATTCCATGCTAATGTATTCAGACGATAGTCTGCTTTAAACACTCTAATTTTTTCAAAGTAACAGTCCTGATTTCCCATCACACCAAATAAATGGCATGAAAGTTCCTCAGAAGGTAGAGATCCATCTCACCAGTACAGACAATTAAGCCTGACCAATGGGTAGACCCCGAAGTTCAACTACGAGCTTTTTAACTGCAACAACTTTAATATACGCTATTGGAGCTGGAATTACCGCGGCTGCTGGCACCAGACTTGCCCTCCAA
+
@@@D@HHICCEHEHIFCHHIHGHHIIIIHIIIGHEHEEHCGHHIIH?<GEHIHEHHIIGHIH@GHHHHHHEHHI?CHHIFIGHHEHIIIGFG1FH?CCHHCDHHHHHHHHHHHHHHHIDGHHIIHIHIHHHGGFHGDCHHIGHEFHFGHHHHIIHHFHIHHHIIIIIIIIHIHHGIIIIIIHIHHIIHHIIHIHIIHIIIIIHGIGIHHHHIIIIHIIIIIII=IIIHHIIIHFIIIHHIHIHHCD<GIIIIIIIIIHGIHHHHIIIHIHHHIIHHHFHHIIIIIIHGHHIHHIIIIIIIIIHIHHIIIHIIIIIIIIHHIIIIIIIIIIIIHHHGGIHIIIIDDDDD
@HISEQ:969:HM2KJBCX2:2:1101:1976:81507 2:N:0:ACTATGCA
ACACCGCACAATCCCAACTATCCCTATTAATCATTACGTCAATCCTAGAAACCAACAAAATAGGATCGAACGTCCTATTTCATTATTCCATGCTAATGTATTCAAGCGTTAGCCTGCTTTAAACACTCTAATTTTTTCAAAGTAACAGTCCTGTTTCCCTGCAACACCAAATTAATGACATTACAGTTCTTCAAGAAGGAGGAATCAGTAAAGCCAGTACATACCATTGGCACGACCAACCTACTGACCCCGAAATTCAACTACGAGCTTTTTAACTGCAACAACTTTAATATACGCTATTGGAGCTGGAATTACCGCGGCTGCTGGCACCAGACTTGCCCTCCAA
+
DDDDDIIIIIIIIIIIIIIIIIIIIIIIIIIIIIIIIIIIIIIIIIIIIIIIIIIIIHIIIGIIIIIIIIIHHHHIIIIIHHIIIIIHIHIHHGIIIIIIIHHHHHIIIIIHIHIIIIIIIIIIIIIIIHIIIIIIIIIIIIIIIHIIIIIIIIIIIHIIIIIIIHGIHHIIIIIIIIIIIIIIIIIIIIIIIIIIIIIIIIIIIIIIIHIIIIHIIIIIIIIIIIIIIIIIIIIIIIIIIIHHGHHIIIIIIIIIIIIIIIIIIIIIIIIIIIIIIIIIIIIIIIHIIIIIIIIIIIIIIIIIIIIIIIIIIIIIIIIIIIIIIIIIIIIIIIIIIIIIIDDDDD
@HISEQ:969:HM2KJBCX2:2:1101:6777:82756 2:N:0:ACTATGCA
ACACCGCACAATCCCAACTATCCCTATTAATCATTACGTCAATCCTAGAAACCAACAAAATAGGATCAAACGTCCTATTTCATTATTCCATGCTAATGTATTCAAGCGTTAGCCTGCTTTAAACACTCTAATTTTTTCAAAGTAACAGTCCTGTTTCCCTGCAACACCAAATTAATGGCATTACAGTTCTTCAGAAAGGAGGAATCAGCGAAGCCAGTGCATACCAGTGGCACGACCAACCTGCTGACCCCGAAATTCAACTACGAGCTTTTTAACTGCAACAACTTTAATATACGCTATTGGAGCTGGAATTACCGCGGCTGCTGGCACCAGACTTGCCCTCCAA
+
DDDDDIIIIHHIIIIIIHIIIIIIIIIIIIIIIIIIHIIIIIIHIIIIIIIIIIIIIIIIHHHHIIIIIIIIIIIIIIIIIHIIIHIIHIIHGIIIIIIIIHIIIIIIIIIIIIIIIIIIIIIIIIIIIIIIHIIIIIIIIIIIIIIIHIIIIIIIIHIIIIIIIIIHIIHHHIIIIIIIIIIIIIIIIIIIIIIIIIIIIIIIHIIIIIIIIIIIIIIIIIIIIIIIIIIIIIIIIIIIIIIIHIIIIIIIIIIIIIIIIIIIIIIGIIIIIIIIIGIIIIIIIIIIIIIIIIIIIIIIIIIIIIIIIIIIIIIIIIIIIIIIIIIIIIIIIIIIIHIIIDDDDD
@HISEQ:969:HM2KJBCX2:2:1101:16108:83015 2:N:0:ACTATGCA
ACACCGCACAATCCCAACTATCCCTATTAATCATTACGGTGATCCTAGAAACCAACGAAATAGAATCAGTCCGTCCTATTTCATTATTCCATGCTAATGTATTCAGACGATAGTCTGCTTTAAACACTCTAATTTTTTCAAAGTAACAGTCCTGATTTCCCATCACACCAAATAAATGGCATGAAAGTTCCTCAGAAGGTAGAGATCCATCTCACCAGTGCAGACAATTAAGCCTGACCAATGGGTAGACCCCGAGGTTCAACTACGAGCTTTTTAACTGCAACAACTTTAATATACGCTATTGGAGCTGGAATTACCGCGGCTGCTGGCACCAGACTTGCCCTCCAA
+
DBDDAHGIIHIHDCGHHIIHIHHHHIHIGHHHHHHIIHIIHHHHIIEHHHGGHIIIHHHIIIIIIHHIHHEHHHHIHEHIHGHIIIIIH?@@D1GHIIIIIFGHHHIIIIHHHHHHIIHHHFIHHHHCEHHHIIHHHIHHHHHHIIHHIFHCDFHHHIHHHHHHHHIIHHEHIIHH@@GHHFEHHHHHHHFGHHHIIIIHHHHHHHGHHHIHIIHHGHHIHHEIIIHIHIIIIIIIHFGHHHHGCB<HIGHIHEHEHHFHHG?HDIIHHHHCCHHHIHHEIHHFHH@EIHIHCHIHIHGIIIIIIIIIIHEHHEHIIIIIIIIIIHEHCIIIIIIHHHHGHHF<@D@@
@HISEQ:969:HM2KJBCX2:2:1101:2214:84223 2:N:0:ACTATGCA
ACACCGCACAATCCCAACTATCCCTATTAATCATTACGTCGATCCTAGAAACCAACAAAATAGAATCAAACGTCCTATTTCGTTATTCCATGCTAATGTATTCAAGCGTGAGCCTGCTTTAAACACTCTAATTTTTTCAAAGTAACAGTCCTGATTCCCCATGACACCAAATTAATGACATCATGGTTCGTCAGAAGGTAGGAATCAATAATACCAGTACGTACAATAGCACGACCAATAAATTGATCCCGAAATTCAACTACGAGCTTTTTAACTGCAACAACTTTAATATACGCTATTGGAGCTGGAATTACCGCGGCTGCTGGCACCAGACTTGCCCTCCAA
+
DDDDDIIIIIIIIIIIIIIIHIIIIIIIIHIIIIIIIHHHHIIIIIIIHIIIIIIIIIIHHIHIIIIIHIHIIIIHIIIIHIIIIIIHEEHIIIHIIHHIICHIIIIIIIIIIIIIIIIIIIIIIIIIIIIIIIHIIIIHIIHIIIIIIIIIIIHIIIHIIIIIIIIIIHHHHIIHHHHIIIHHGIHIIIIIIIIIIIIIIIIIIIIIIIIIIIIIHHHIIIIIIIIIIIIIIIIIIIIIIIIHIIIHIIIIIIIIIIIIIIIIIIIIIIIIIIIIIIIIIIHHIIHIIIIIIIIIIIIIIIIIIIIIIIIIIIIIIIIIIIIIIIIIIIIIIIIIIIIIDDDDD
@HISEQ:969:HM2KJBCX2:2:1101:15416:84072 2:N:0:ACTATGCA
ACACCGCACAATCCCAACTATCCCTATTAATCATTACGTCGATCCTAGAAACCAACAAAATAGAATCAAACGTCCTATTTCGTTATTCCATGCTAATGTATTCAAGCGTGAGCCTGCTTTAAACACTCTAATTTTTTCAAAGTAACAGTCCTGATTCCCCATGACACCAAATTAATGACATCATGGTTCGTCAGAAGGTAGGAATCAATAATACCAGTACGTACAATAGCACGACCAATAAATTGATCCCGAAATTCAACTACGAGCTTTTTAACTGCAACAACTTTAATATACGCTATTGGAGCTGGAATTACCGCGGCTGCTGGCACCAGACTTGCCCTCCAA
+
DDDDDIGHIHIIHHIIIIIIHIIIIIIIIIIIIIIIIIIIIIIGIIHHIIIHIHIIIIIIIIHFEHFIIIEHH?EHHIIIIIIIHHHHIHHHHHIIIGIIIIHHHIIIIIIIIHHIIIIIIIIIIIIIHIIIHIIIIGHIIIHIIIIIIIIIIIIIIIIIHGHIHIEIIHHHHIIIIIIIIIIIIHHIHIHIIIIIIHIIIIIIIIIIIIIHIIIIIHIIIIIIIIIIIIIIIIIIIIIIIIHHIHHIHIIIIIIIIIIIIIIIIIIIIIIIIIIIIIIIIIIIHHIIIIIIIIIIIIIIHIIIIIIIIIIIIIIIIIIIIIIIIIIIIIIIIIIIIIIIDDDDD
@HISEQ:969:HM2KJBCX2:2:1101:13298:83357 2:N:0:ACTATGCA
ACACCGCACAATCCCAACTATCCCTATTAATCATTACGTCGATCCTAGAAACCAACAAAATAGAATCAAACGTCCTATTTCATTATTCCATGCTAATGTATTCAAGCGTGCGCCTGCTTTAAACACTCTAATTTTTTCAAAGTAACAGTCCTGATTCCCCACGACACCAAATTAATGACATCGCGGTTCTTCAGAAGGTAGGAACCAATAATGCCAGTGCGTACCGAGGCACGACCGACAATCTGATCCCGAAATTCAACTACGAGCTTTTTAACTGCAACAACTTTAATATACGCTATTGGAGCTGGAATTACCGCGGCTGCTGGCACCAGACTTGCCCTCCAA
+
DDDDDIIIIIIIIGIIIIIIIIIIIIIIIIIIIIIIIIIIIIIIIIIIHIIIIIIIIIGIIIIIIIIIIIIIIEGHIHIIIIIIIIIIHIIIIIIHHIIIIIIIIIHIIHHIIIHIIHHHIIIIIIIIIIIIIIIIIIIIIIIIIIIIIIIHIHIIIIIHIIIIHIIHIIIHIIIIIHIHIIIIIIIIIIIIIIHII<IIIIIIIIIHHIIIIIIIIIIHHHIIIIIIIIIIIIIIIIIIIIHFIIIIIIIIIIIIIIIIIIIIHHIIIIIIIHIGIIIIIIIIIHIIIIIIIIGHIIHHIIIIIIIIIIIIIIIIIIIIIIIIIIIIIIIIIHIIIIIIDDDDD
@HISEQ:969:HM2KJBCX2:2:1101:11347:84377 2:N:0:ACTATGCA
ACACCGCACAATCCCAACTATCCCTATTAATCATTACGGTGATCCTAGAAACCAACAAAATAGAACCATGCCGTCCTATTCTATTATTCCATGCTAATGTATTCGAGCAAAAAATGCCTGCTTTAAACACTCTAATTTTTTCAAGGTAAAGGTCCTGGATCCGCAAGACACCCAATAAAGGACATCAAGTTTCTCCAGAAGGTGAGAAATCAACTGTAACAGTTCATACCCCTTAAGGCATGACCATCACGTCAATCCCGAAATTCAACTACGAGCTTTTTAACTGCAACAACTTTAATATACGCTATTGGAGCTGGAATTACCGCGGCTGCTGGCACCAGACTTGCCCTCCAA
+
DDDDDIHIIIIIIIIIHIIGIHFIIIIIIIIIHIIIIIHHEHIIIIHHHIIIGHIIHIIHIIHHHIIHHHIIIHHIHIIGIIGIIIIIIIIIIIHIHHHGHHHIIIIIIIHIIIIIHIIIHHIGHHHIIIIIIHHIIIIIHIIHIHFIHFIHIIIHHH?GHHHGIIIIIIIHHIIFIIIIIIHHIIIIIHGGHHIIIIIIIIIHIIHIHHIIIIHHHHIIIIIIIIIIIIIIHHIIIHIIIIHHGIIIIIIHEIHIIIIIIIHHIIHIIIIIIIIHIIIIHIIIIIIIIHHIIIIHHIIHHEGIIIIIHIIIIIIIIIIIHIIHHHIIIIIIIIIHIIIIIIGIIIIIIDDDDD
@HISEQ:969:HM2KJBCX2:2:1101:18778:84625 2:N:0:ACTATGCA
ACACCGCACAATCCCAACTATCCCTATTAATCATTACGGTGATTCAGAAACCAACAAAACAGGACCACCGTCCTATTTTATTATTCCATGCTAATGTATTCAGACATAAGCCTGCTTTGAACACTCTAATTTTTTCAAGGTAAAGGTCCTGGTTTCCTACCACGCTAAATTAATAACATGATAGTTCCCCAGAAGGTAGAAATTCTACACGCCAGTACAGACAATAGCCCGACCAACGATAGAACCCCGAAATTCAACTACGAGCTTTTTAACTGCAACAACTTTAATATACGCTATTGGAGCTGGAATTACCGCGGCTGCTGGCACCAGACTTGCCCTCCAA
+
DDDDDIIIIIIIIIIIIIIGIIIIIIIIIIIIIHIIIIIIIIIIIIIIIIIIHHIGHHHIIIHHIIIIIIIIIHHIHHHIIHHIIIHIIEHIIGHIIIIIHIGIIIIIIHGIIIIIHIIHHHGIHHHHGIIIHIIIHHIIIIIIIIIIHIIIIIIIIIHIIIHIIIIIIIIIIHIIIIIGIIIHIHIIIIIHIIIIIIHIIIIIIIIIIIIIIIIIIIIIIIIIIIIIGIIIIIIIIIIIHFIHIIHHIIIIHHIGIIIIIIIIIIIIIIHHIIIIIIIIIIIIIIIIIIHIIIIIIIIIIIIIIIIIIIIIIIIIIIIIIIIIIIIIIIIIIIIIIIDCDDD
@HISEQ:969:HM2KJBCX2:2:1101:10825:84898 2:N:0:ACTATGCA
ACACCGCACAATCCCAACTATCCCTATTAATCATTACGTCAATCCTAGAAACCAACAAAATAGGATCAACGTCCTATTTCATTATTCCATGCTAATGTATTCAAGCGCGAGCCTGCTTTAAACACTCTAATTTTTTCAAAGTAACAGTCCTGATTCCCCGCCACACCAAATGAATGACATGATGGTTCGTCAGAAGGTAGGAACCAGTAACACCAGTACGTACCTAAGGCACGACCAACGTACTGATCCCGAAATTCAACTACGAGCTTTTTAACTGCAACAACTTTAATATACGCTATTGGAGCTGGAATTACCGCGGCTGCTGGCACCAGACTTGCCCTCCAA
+
DDDDDIIIIEGGHHIIIIIIIIIIIIIIIIIIIIIIGIIIIIIIIIIIHIIIIIIIIIHHHIIIGIIIIIIHIIIIIIIIIIIIIHIIHIIHHFGIHHIIIEHHHHIIIIIIIIIHIHHIHHHIIIIHIHIIIIIIIIIIIHIIIIIIIIIIHHGIIIIIIIIIIIHIIIIIIIIIIIIIIIHIIIIIIIIIIIIIIIIIIIIIIIIIIIIIIIIIIIIIIIIIIIIHIIIIIIIIIIIIIIIIHIIIIIGIIIIHIIIIIHIIIIIIIIIIIHIIIIIIIIIIIGIIIIIIHIIHIIIIIIIIIIIIIIIIIIIIIIIIIIIIHIIIIIIIIIIIIIIIDDDDD
@HISEQ:969:HM2KJBCX2:2:1101:12367:84563 2:N:0:ACTATGCA
ACACCGCACAATCCCAACTATCCCTATTAATCATTACGTCAATCCTAGAAACCAACAAAATAGGTTTGAACGTCCTATTTCATTATTCCATGCTAATGTATTCAAGCAAATGCCTGCTTTAAACACTCTAATTTTTTCAAAGTAACAGTCCTGTTTCCCTGCAACACCAAATTAATGACATTACAGTTCTACAGAAAGGAGGAATCAGCGAGACCAGTTCATACCAGTGGCACGACCAGCCTGCTGACCCCGAAATTCAACTACGAGCTTTTTAACTGCAACAACTTTAATATACGCTATTGGAGCTGGAATTACCGCGGCTGCTGGCACCAGACTTGCCCTCCAA
+
DDDDDIIIIHHHHIIIIIIIIIIIIIIIIIIIIIIIIIIIIIHIIIIIHIIIIIIIIHIHIIIHHIIIHIIIHIIIIIIIIIIIIIIIIIIIHIIIIIIHIIIHHHIIIIIIIIIIIIIIIIIIIIIIIIIIIIHIIIIIIIIIIIIIIHIIIIIIIIIIIIIIIIIIIIIIIIIIIIIIIHIIIIIIIIIIIIIIIIIIIIIIHIIIIIIIIIIIIIIIIIIIIIIIIIIIIIIIIIIIIIIHIIIIIIIIIIIIIIIIIIIIIIIIIIIIIIIIIIIIIIIIIIIIIIIIIIIIIIIIIIIIIIIIIIIIIIIIIIIIIIIIIIIIIIIIIIIIIIIIIDDDDD
@HISEQ:969:HM2KJBCX2:2:1101:12284:85053 2:N:0:ACTATGCA
ACACCGCACAATCCCAACTATCCCTATTAATCATTACTTCGGTCCTAGAAACCAACAAAATAGAACCAAAGTCCTATTCTATTATTCCATGCTAATGTATTCAAGCGAATGCCTGCTTTAAACACTCTAATTTTTTCAAAGTAAAAGTCCTGGTTCCCTGCCGCACCGAATAAACGACACGACAGTTTACCAGAAGGTAAGACCCAGCCAGGACAGTACAAACCCTAAGGCAGACCGTCCAACCAGGCCTAAAATTCAACTACGAGCTTTTTAACTGCAACAACTTTAATATACGCTATTGGAGCTGGAATTACCGCGGCTGCTGGCACCAGACTTG
+
DDDDDHIIIHHHIIIIIIIIIIIIIIIIIGIIIIIIIIIIHIIIIHIIIIIIIIIIIFHHIIHIIIIIIIHHHHIIHIIIIIIIIIIIIIIIIIHIIIIIIIIHIIIIIIIIIIIIIIIHHIIIIIIIIIIIIIHIHIIIIIIHIIIHIIIIHHIIIIIIIIIIIIIIIIIHIIIIIIIIIIIIIIIIIIIIIIIIIIIIIIIIIIIIIIIIIIIIIIIIIIIIIIIIHIIIHHHHIIIIIIIIIHIIIIIIIIHHIIIIIIIIIIIIIIIIIIIIIIIIHHGHIIIIIIIIIIIIHIIIIIIIIIIIIIIIIIIIIIIIIIIIIIIIIIIIDDDDD
@HISEQ:969:HM2KJBCX2:2:1101:19603:85208 2:N:0:ACTATGCA
ACACCGCACAATCCCAACTATCCCTATTAATCATTACTTCGGTCCTAGAAACCAACAAAATAGAACCAAAGTCCTATTTTATTATTCCATGCTAATGTATTCAAGCGAATGCCTGCTTTAAACACTCTAATTTTTTCAAAGTAAAAGTCCTGGTTCCCTGCCGCACTGAGTAAACAACACGACAGCTCACCAGAAGGGAAGACCCAGTCAGGACAGTACATGCCCGAGGGCAGACCGTCCAACCGGGCCTAAAATTCAACTACGAGCTTTTTAACTGCAACAACTTTAATATACGCTATTGGAGCTGGAATTACCGCGGCTGCTGGCACCAGACTTGCCCTCCAA
+
DD@D0//<F?1D<F1CCDH1F111CFGFIHHGHEHE@GH?CGECCGHHGHFF1<GHHCG<@FCDH1DH<<1<CGEFEHFEHEH1GH<1<111D?G@HFGII?;H1C@C?HD?HGFHFCHEFHEBFCFHI@FHIHHHGIHGEADCBCC<77<$HCH8DE?E??<8:CE<@EHCHGFGHHDGFHHF/CDCH/C8IHHED<<DDIHEC0FHHFC<GFHHGHH8<ADEHHHGDDIHEHCHCEC?CE<<CFHHD?HHHHGG1HHHGCGC1EHFHHHHGCF11GE@FHCHHIHHCIHGEDCEIGIHEHHIHEHGHHGCHHCCHIHFIHIHCCIHEHHCGE@GGIHHD@DD0
@HISEQ:969:HM2KJBCX2:2:1101:5077:85749 2:N:0:ACTATGCA
ACACCGCACAATCCCAACTATCCCTATTAATCATTACATCGATCCTAGAAACCAACAAAATAGAATCGGATGTCCTATTTCATTATTCCATGCTAATGTATTCAAGCGTGAGCCTGCTTTAAACACTCTAATTTTTTCAAGGTAACAGTCCTAATTCCCCGTGACACCAAATTAATGGCATTACGGTTCTTTAGAAGGTGAGAAATCAATAATATCAGTACATACCAACGGCATGACCGATACATTGATCCCGAAATTCAACTACGAGCTTTTTAACTGCAACAACTTTAATATACGCTATTGGAGCTGGAATTACCGCGGCTGCTGGCACCAGACTTGCCCTCCAA
+
CDDDDIIIIEGHFHIIHIIIGHIIIIIIIIIIIIIIIIIIHIIHHIIIIIIIIIIIIIIHHIIIIIGIIIIIIEHIIHIIHIIHIIIHHHHIHHIIIIIIHGIIIIHHHHHIIIIIIHIIHIHIIHIIIIIIIIIIIIIIIIIIIIIIIIIIHHIIIIIIIIIIIIIIIIIIHIHIIIIIIIIIIIIHHHHIIIIIIIIIIIIIIIGIIIIGIIIIIIIIGIIIIIHHII=IIIIIIIIIII<HG<IIIIIIIIIIIIIIIIIIIIIIIIIIIIIIIIIIIIHIIIIHIIIIIIIIIIIIIHIIIIIIIIIIIIIIIIIIIIIIIIIIIIIIIIIIIIIIIIDDDDD
@HISEQ:969:HM2KJBCX2:2:1101:19542:85367 2:N:0:ACTATGCA
ACACCGCACAATCCCAACTATCCCTATTAATCATTACGGTGATCCTAGAAACCAACAAAATAGAACCATGCCGTCCTATTCTATTATTCCATGCTAATGTATTCAAGCGTTAGCCTTCTTTAAACACTCTAATTTTTTCAAAGTAACAGTCCCGTTTCCCTGCAACACCAAATTAATGACATTACAGTTCTTCAGAAAGGAGGAATCAGCGAAGCCAGTACATACCAGTGGCACGACCAACCTGCTGACCCCGAAATTCAACTACGAGCTTTTTAACTGCAACAACTTTAATATACGCTATTGGAGCTGGAATTACCGCGGCTGCTGGCACCAGACTTGCCCTCCAA
+
DDDDDIIIIIIIHIHIIIIIIIIIIIIIIIIIIIIIIIHIIIIIIIIIIIIIIIIIIIIIIIIIHIIIIHGHHIIHIIIHIIIIIIIIIEHHHHHHIIIIIIHHIIIHIHIIIIIHIIIIIIIIIIIIIIIIIIIIIIIIIIIIIIIHIHIIIIIHHIIHHIIIIIIIIIIIIIIIIGIIIHIIIIIIIHHGHIIIIHIIHHHIIIIIIHFGIHHIIHIHIIIIIIIIIIIIIHIHIIIIIIIIFHIIIIIIIIIIIIIIIIIIIIIIIIIIIIIIIIIIIIIIIIHIIIIHIIIIIIIIIIIIIIIIIIIIIIIIIIIIIIIIIIIIIIIIHHIIIIIIIICDDDD
@HISEQ:969:HM2KJBCX2:2:1101:17798:85636 2:N:0:ACTATGCA
ACACCGCACAATCCCAACTATCCCTATTTATCATTACATCGATCCTAGAAACCAACAAAATAGAATTGGATGTCCTATTTTATTATTCTATGCTAATGTATTCAAGCGTGAGCCTGCTTTAAACACTCTAATTTTTACAAAGTAACAGTCCTAATTCCCCGTGACACCAAATTAATGGCATTACGGTTCTTTAAAAGATGAGAAATTAATAATATCAGTACATACCAACGGCATGACCAAAACATTGATTTCGAATTTCAACTACGAGCTTTTTAACTGCAACAACTTTAATATACGCTATTGGAGCTGGAATTACCGCGGCTGCTGGCACCAGACTTGCCCTCCAA
+
DD@DD?HHHHEEHEGGECGHIIGEHHHHHFHHHHHI1@GHIE@FEHHEHEHIGHHGE@GH?GHIGHHIGH?FFHGHII1CEH1DF<FHFEHEGHHIHI@?EIHHGHHGHHHDIHHEHFHFHHHIIIHDHGFHG6FEHHHHHFEHHHHHGEHHI;DEHIHEHHE7HFEIHGDGEHEHEIHGEIIHIFIIIIHIIIIIIHHHGHHHHHFHGHHHGHCHHEHGHECHHHEHHGIHHHHHHHHHIIHG?HIIIHHD1HGE@IHIHEGCGEECEEHD<FHEHEHIIIIHGCH@IIIHHFIIIIIHGHIFHHHH?HHHCEHHE?HHIIHEIIIHIIHGFDHHEHHHHHDAA@?
@HISEQ:969:HM2KJBCX2:2:1101:4760:85906 2:N:0:ACTATGCA
ACACCGCACAATCCCAACTATCCCTATTAATCATTACGGTGATCCTAGAAACCAACAAAATAGAACCATGCCGTCCTATTCTATTATTCCATGCTAATGTATTCGAGCAAAAATGCCTGCTTTAAACACTCTAATTTTTTCAAGGTAAAGGTCCTGGATCCGCAAGACACCCAATAAAGGACATCAAGTTTCTCCAGAAGGTGAGAAATCAACAGTAACAGTTCATACCCCTTAAGGCATGACCATCACGTCAATCCCGAAATTCAACTACGAGCTTTTTAACTGCAACAACTTTAATATACGCTATTGGAGCTGGAATTACCGCGGCTACTGGCACCAGACTTGCCCTCCAA
+
DDDDDIIIIHHHIIIIHIIIIIIIIIIIIIIIIHIIIIIIIIIIIIGIIIIIIIIIIIIIIIHIIIIIIHGHHHIIIIH@HIIIIIFHHIIIHIIHIIHIIFHHHHIIIIIIIIIIIIHIIIHHHIIIIIIIIIIIHIHHHIIIHHIIHIGIIIIIIIHIHIIIIIIIIIIIIIIIIIIIIIIIIIIIIIIIIIIIIIIIIIIIIIIIIIIIIIIIIIIIIIIIIIIIIIIIIIIIIIIIIIIIIIIIIIHGIIIIIIIIIIIIIIIIIIIIIIIIIIIIIIIIIIIIIIIIIIIIIIIIIIIIIIIIIIIIIIIIIIIIIIIIIIIIIIIIIIIIIIIIIIIIIIIIDDDDD
@HISEQ:969:HM2KJBCX2:2:1101:11109:85934 2:N:0:ACTATGCA
ACACCGCACAATCCCAACTATCCCTATTAATCATTACATCGATCCTAGAAACCAACAAAATAAGATCAAACGTCCTATTTCATTATTCCATGCTAATGTATCCAAGCGCGAGCCTGCTTTAAACACTCTAATTTTTTCAAAGTAACAGTCCTGATTCCCCGCCACACCAAATAAATGGCATAACGGTTCTTCAGAAGGGAGGAATCAGTGACACCAGTGCACACCAAAGGCACGACCAGCGTACTGATCCCGAAATTCAACTACGAGCTTTTTAACTGCAACAACTTTAATATACGCTATTGGAGCTGGAATTACCGCGGCTGCTGGCACCAGACTTGCCCTCCAA
+
DDDDDIIIIHGHHIIIHIIIIIIIIIIIIIIIIGIIIIIIIIIIIIIIIHIIIIIIIIIHIIIIHHIIIEHHIIIIIIIIIIIIHHIHIGIIHIHIIHIHIHHHHHIHIIHIHIIHIIIIIHIIIIIIIIIIIIIIIHIIIIHHIIIIIHIIIHIIIIIIIIGIIIIIIIHIHIIIIIIIIIIIIIIIIIIIIIIIIIIIIIIIIIIIIIIIIIIIIIIIIGIIHIIIIIIIIIIIIIIIIIIHHIIIIIIIIIIIIIIIIHHHIHGHIIIIIIIIIIIIIIIIIHIIIIIIIHIIIIIIIIIIIIHIIIIIIIIIIIIIIIIIIIIIIIIIIIIIIIIIIDDDDD
@HISEQ:969:HM2KJBCX2:2:1101:10692:85885 2:N:0:ACTATGCA
ACACCGCACAATCCCAACTATCCCTATTAATCATTACGTCAATCCTAGAAACCAACAAAATAGGATCGAACGTCCTATTTCATTATTCCATGCTAATGTATTCAAGCGTTAGCCTGCTTTAAACACTCTAATTTTTTCAAAGTAACAGTCCTGTTTCCCTGCAACACCAAATTAATGACATTACAGTTCTTCAAGAAGGAGGAATCAGTAAAGCCAGTACATACCATAGGCACGACCAACCTACTGACCCCGAAATTCAACTACGAGCTTTTTAACTGCAACAACTTTAATATACGCTATTGGAGCTGGAATTACCGCGGCTGCTGGCACCAGACTTGCCCTCCAA
+
DDDDDIIIIIIIIIIIIIIIIIIIIIIIIIIIIIIIIIIIIIIIIIIIIIIIIIIIIIHHIIIIGHHHIIIIHIHIIIIIHIIIIIIFHIIIGIHHIIIIIHIIGIIIIIIHHIIIIIIIIIIIIIIIIIHIIIIIIHIIIIIIIHIHIIIIIIIIHGHHHHIHHIIGHGIIIIIIIIIIIIIIIIIIIIIIIHIHHHIIIIIIHHIIHIGIIIIIIIIIIIIIIIIIHIIIIIIIIIIIIIIHHIIIIIIIIIIIIIIIIHIIIHIIIIIHIIHIIHHCIIIIIIHIIIIIIIIIIIIHIIIIIIIIIIIIIIIIIIIIIIIIIIIIIIIIIIIIIIIGIDDDDD
@HISEQ:969:HM2KJBCX2:2:1101:14314:86284 2:N:0:ACTATGCA
ACACCGCACAATCCCAACTATCCCTATTAATCATTACGGTGATCCTAGAAACCAACGAAATAGAATCAGTCCGTCCTATTTCATTATTCCATGCTAATGTATTCAGACGATAGTCTGCTTTAAACACTCTAATTTTTTCAAAGTAACAGTCCTGATTTCCCATCACACCAAATAAATGGCATGAAAGTTCCTCAGAAGGTAGAGATCCATCTCACCAGTGCAGACAATTAAGCCTGACCAATGGGTAGACCCCGAAGTTCAACTACGAGCTTTTTAACTGCAACAACTTTAATATACGCTATTGGAGCTGGAATTACCGCGGCTGCTGGCACCAGACTTGCCCTCCAA
+
DDDDDIIIIIIIIIIHIIIIGIIIIIIIHIIIIIIIIHIIHIIIIGIIIIIIIIIIHCHIIIGIHHHHIHIGEHIHIIIHIIIHIIIHHCHHEGHFGGIIIIIIIIIIIIIIIIIHIHHIIIHHHIIIHIHIIHIHIIIIHIIIIIIIIIIIIIHIIIIIIIIIIIIHIIIIIIIHFIIHGIIIIIHHHIIIIIIIIIIIIHIIIIIIIIIIIIIIIIIIIIIIHHD1IIIIIIIIIIIIIIIIHHDHIIIIIIIIIIHHIIIIIIIIIIIIIIIIIIIIIIIIIIIIIIIIIIIIIIIIIIIIIIIIHIIIIIIIIIIIIIIIIIIIIIIIIIIIIIIIIIIDDDDD
@HISEQ:969:HM2KJBCX2:2:1101:12078:86309 2:N:0:ACTATGCA
ACACCGCACAATCCCAACTATCCCTATTAATCATTACTTCATCCCTAGAAACCAACAAAATAGAAACGAAGTCCTAAATTATTATTCCATGCTAATGTATTCATAGCACAAGCCTGCTTTAAACACTCTAATTTTTTCAAAGTAAAAGATGTAGTTCCACTCCCCAGTAAAGAGGAGTTTCCCTACAAGGATGGCAGACGCACACCGATACTCGCATACCTTGCGGCAGCGGACCAGGCGCACCATACCAGAAATTCAACTACGAGCTTTTTAACTGCAGCAACTTTAATATACGCTATTGGAGCTGGAATTACCGCGGCAGCTGGCACCAGACTTGCCCTCCAA
+
DCDDDIIIIHHIIIIIIIIIIIIIIIIIIIIIIIIIIIIIIIIIIIIIIIIIIIIIIIHIIIHIIIIIHIHIIIIIHIIIIIIIIIIIGIIIIIIIIIIIIIIIIIIIIIIIIIIIIIIIIIIIIIIIIIIIIIIIIHIIIIIIIIIHIIIIIIHIIHIIIIIIIIIIIIIIIIIIIIIIIIIIIIIIIIIIIIIIIIIIIIIIIIIIIIIIIIIIIIIIIIIIIIIIIIIIIIIIIIIIIIIIIIIIIIIIIIIIIHIIIIIIIIIIIIIIIIIIIIIIIIIIIIIIIIIIIIIIIIIIIIIIIIIIIIIIIIIIIIIIIIIIIIIIIIIIIIIIIIIIDDDDD
@HISEQ:969:HM2KJBCX2:2:1101:4565:87090 2:N:0:ACTATGCA
ACACCGCACAATCCCAACTATCCCTATTAATCATTACGGCGGTCCTAGAAACCAACAAAATAGAACCACACGTCCTATTCTATTATTCCATGCTAATGTATTCGAGCATAGGCCTGCTTTGAACACTCTAATTTTTTCAAAGTAAAAGTCCTGGTTCCCCGACACACCCAGTGAAGGGCATGCGGCTCCCCAGAAGGAAAAACCCGGCCGGACCAGTGCACGCGGTGAGGCGGACCGGTCAGCCAGGCTCAAGGTTCAACTACGAGCTTTTTAACTGCAACAACTTTAATATACGCTACTGGAGCTGGAATTACCGCGGCTGCTGGCACCAGACTTGCCCTCCAA
+
DADDDIGHHGHIIIHIECHHIIEHEH@<GFHHHIIIIHDHICEHDHEFEHHIHHG0@@CGFHFEHHHHIIGHHHFEHHGCFHEHHCHIGCCC??GHH<EHF>CGHCHHIGHHEIHHIIIGCGFG@F@HEHFCHHHFFCECHEFFHGEHEHGHDGHFHCHHG?HHHEHHIHHHIIIIHHHCHDHHIHGIIIIIHIIIIIHHFCIIIIGIIHHHIIIIHHIIHIIIIIHIIIIIHIIIIIIIHFGHIIHIIIIIHHIGIHHIHIIIIIIIIIIIHHIIIIIIIIIIIHHHIIGIIHIIIIHIIIIIIIIIIIIIIIIIIIIIIIIIIIIIIIIIIIHIIIIHDDDDD
@HISEQ:969:HM2KJBCX2:2:1101:15145:87343 2:N:0:ACTATGCA
ACACCGCACAATCCCAACTATCCCTATTAATCATTACGTCAATCCTAGAAACCAACAAAATAGGATCAACGTCCTATTTCATTATTCCATGCTAATGTATTCAAGCGCGAGCCTGCTTTAAACACTCTAATTTTTTCAAAGTAACAGTCCTGATTCCCCGCCACACCAAATGAATGACATGATGGTTCGTCAGAAGGTAGGAACCAGTAACACCAGTACGTACCTAAGGCACGACCAACGTACTGATCCCGAAATTCAACTACGAGCTTTTTAACTGCAACAACTTTAATATACGCTATTGGAGCTGGAATTACCGCGGCTGCTGGCACCAGACTTGCCCTCCAA
+
<DB@0CC/CC@@1F?@C0D<CGHC1F?HHHHIGIIHG1<GDHH1@HHC?11FHGE=ECH11<DC1<CC@HEGCGHEEEHGI@E1CFHFCC?C@GHHIGH@@@D?1F<<F?CEIH@EFB8<FHHIIFEGCEHH6<HH@EF<CGEHEHE<?EIHHHEHHHH@@=@G@HCHFHGHCFFGHHG<H@HDHDGG/GEHHIIHIIIIIIIHEHEHFHGIIHHHHGHHGHHHHIFFEEC?EECGIHHHCHGCEC<<CHHIHHFCHHDCHH@IHEHCHEIHHG?EEIHHHHH?HHEIIIIHHHHHEIFIHHECEF<C@IHHHDDIHH@G?HIHHFF@1C@<GD1EC<GG@?@@D
@HISEQ:969:HM2KJBCX2:2:1101:2676:87470 2:N:0:ACTATGCA
ACACCGCACAATCCCAACTATCCCTATTAATCATTACGTCAATCCTAGAAACCAACAAAATAGGATCGAACGTCCTATTTCATTATTCCATGCTAATGTATTCAAGCGTTAGCCTGCTTTAAACACTCTAATTTTTTCAAAGTAACAGTCCTGTTTCCCTGCAACACCAAATTAATGACATTACAGTTCTTCAAGAAGGAGGAATCAGTAAAGCCAGTACACACCATTGGCACGACCAACCTACTGACCCCGAAATTCAACTACGAGCTTTTTAACTGCAACAACTTTAATATACGCTATTGGAGCTGGAATTACCGCGGCTGCTGGCACCAGACTTGCCCTCCAA
+
DDDDCIIIIHIIIIIIIIIIIIIIIIIHIIIIIIIIIIIIIIIHIIIIGIIIIHHHIIHHIIHIIHIIIHIIIGIIIIIIGIIIEHHH?HHHHIHIIIIIIIIIIIHIIIIIIIIIIIIIHHHIIIIIIIIIIIIHIIIIIIHIIHIIHIIIIIIIIIIIIGIIIIHIIIIIHIHIHIIIIIIIIIIIIIIIIIIIIIIIIIIIIIIIIIIIIIIIIIIIIIIIIIIIHGIIIIIIIIHIIIIHGIIIIIIIIIIIIIIIIIIIIIIIIIIIIIIIIIIIIIHIIIIIIIIIIIIIIIIIIIIIHIIIIIIIIIIIIIIIIIHG?IIIIIIIIIIIIIIIIDDDDD
@HISEQ:969:HM2KJBCX2:2:1101:8823:87897 2:N:0:ACTATGCA
ACACCGCACAATCCCAACTATCCCTATTAATCATTACGTCAATCCTAGAAACCAACAAAATAAGATCGAACGTCCTATTTCATTATTCCATGCTAATGTATTCAAGCGTTAGCTTGCTTTAAACACTCTAATTTTTTCAAAGTAACAGTCCAAATTCCCCGCAACACCAAATTAATGGCATTACGGTTCATAAGGAAGGAGGAATCAGTGAGACCAGTACATACCAGAGGCATGACCAACCTACTAACCCCGAAATTCAACTACGAGCTTTTTAACTGCAACAACTTTAATATACGCTATTGGAGCTGGAATTACCGCGGCTGCTGGCACCAGACTTGCCCTCCAA
+
0BB@BCCHHECCG?ECHIGHHHHHHEHFC1GEHFHGIIGHHIIHGIIICEGHHEHIFHHEHIE1GHCHHFHI?G@@E?FHHEFHHIIH@FEH1@GHHIHIIIIHIIIHIIHHEHIHIGHHHIFFHHHHHGGHHHIIIHHHHIHG@EEHHFCCBEHHIIGHIHHHGCGGHHHHIIHGIIIIIHHIHHGIIGIHHGIIIIHHG@IIHIIHHH@HHIHHHFHHH@AIIHHCCEHHHIHHHIIHGEHHFE@GIFF1HH@C@HE@HHHHHFHHEHHIIIIIIHHCIIIIIIHHIIIHHHIHIHIHGIHIIIHHHEIIIIIIHIIIHIIEHIIIHIIIIIIIIIIIH?DDDD
@HISEQ:969:HM2KJBCX2:2:1101:13671:88578 2:N:0:ACTATGCA
ACACCGCACAATCCCAACTATCCCTATTAATCATTACGTCGATCCTAGAAACCAACAAAATAGAATCAAACGTCCTATTTCATTATTCCATGCTAATGTATTCAAGCGTGCGCCTGCTTTAAACACTCTAATTTTTTCAAAGTAACAGTCCTGATTCCCCACGACACCAAATTAATGACATCGCGGTTCTTCAGAAGGTAGGAACCAATAATGCCAGTGCGTACCGAGGCACGACCGACAATCTGATCCCGAAATTCAACTACGAGCTTTTTAACTGCAACAACTTTAATATACGCTATTGGAGCTGGAATTACCGCGGCTGCTGGCACCAGACTTGCCCTCCAA
+
DDDDDIIIIIIIIIHIIGIIIIIIIIIIIHIIIIIIIIIIIIIIIIHIIIIIIIHDHHIIIIIEHHIIHHHHIIHHHIIIIIIHIIIICHHIHHIHHIHIIHGHIHHIIIIIIIIIIIIIIHEHGIIHIIIIIIHIIIIIIIHIHHHHIIIIHHHHHIIIHIIHIHIIIIIIIIIIIIIIIIHHHHHIIIIHIIIIIIIIIIIIIIIIIHIIIIIIIIHIIHIIGIHIIIIIIIIIIIHIIHHIIIIIIIIIIIIIIIIIIIHGHHIIIIIIHIIIIIIIIIIIIIIIIIIIIIIIIIIIIIIIHIIIIIIIIIIIHIIIIIIIIIIIIIIIIIIIIIIIDDDDD
@HISEQ:969:HM2KJBCX2:2:1101:11707:88364 2:N:0:ACTATGCA
ACACCGCACAATCCCAACTATCCCTATTAATCATTACGTCGATCCTAGAAACCAACAAAATAGGTTCGATCGTCCTATTTCGTTATTCCATGCTAATGTATTCAAGCGCGAGCCTGCTTTAAGCACTCTAATTTTTTCAAAGTAACAGTCCTGTTTCCCCGCAACAACAAATTAATGCCATCACGGTTCTACAAGAGGGAGGGACCAGTGAGGCCAGTGCATACCAGTGGCACGACCGACCTACTGGCCCCGAAATTCAACTACGAGCTTTTTAACTGCAACAACTTTAATATACGCTATTGGAGCTGGAATTACCGCGGCTGCTGGCACCAGACTTGCCCTCCAA
+
DDDDDIIIIIIIIIIIIIIIIIIIIIIIIIIIIIIIIIIIHIIIIIIIIIIIIIIIHHHHHHHHIIIHHIIIIGIIIIIIIIIIIIIIIIIIIIIIIIIIIIHIIGIIIIIIIIIIIIIIIIIIIIIIIIIIIIIIIIIIHIIIHIIIIIIIIIIIIIIIIIIIIIIIIIIIIIIIIHIIIIIIIIIIIIIIIHIIIIIIIIIIIIIIIIIIIIIIIIIIIIIIIIIIIIIIIIIIIIIIIIIHEIIGIIIIIIIIIIIIIIIIIIIIIIIIIIIIIIIIIIIIIIIIIIIIIHIIIIIIIIIIIIIIIIIIIIIIIIIIIIIIIIIIIIIIIIIIIIIIIDDDDD
@HISEQ:969:HM2KJBCX2:2:1101:18396:88698 2:N:0:ACTATGCA
ACACCGCACAATCCCAACTATCCCTATTAATCATTACGTCAATCCTAGAAACCAACAAAATAGGATCAAACGTCCTATTTCATTATTCCATGCTAATGTATTCAAGCGTTAGCCTGCTTTAAACACTCTAATTTTTTCAAAGTAACAGTCCTGTTTCCCTGCAACACCAAATTAATGACATTACAGTTCTTCAAGAAGGAGGAATCAGTAAAGCCAGTACATACCAGAGGCACGACCAACTTACTAATCCCGAAATTCAACTACGAGCTTTTTAACTGCAACAACTTTAATATACGCTATTGGAGCTGGAATTACCGCGGCTGCTGGCACCAGACTTGCCCTCCAA
+
CDDDDIIIIIIIIIIIIIIIIIIIIIIIIIIIIIIIIIIIIIIIIIIIGHIIIIIIHHIIIHHIIIIIIIIIHHIIIIIIIIIIIIIIIIIIIIIIIIHIHGIIIIIIIIHIIIIIIIIIIIIIIIIIIIIIIIIIIIIIIIIIIIIIIIIIIIIIIIIIIIIIIIIIIIIIIIHIIIIIIIIIIIIIIIIIIIIIIIIIIHIIIIIIIIIIIIIIIIIIIIIIIIIIIIIIIIIIHIIIIIIHIIHIIIIIIIIIIIIIIIIIIIIIIIIIIIIIIHIIIIIIIIHIIIIIIIIIIIIIIIIIIIIIIIIIIIIIIIIIIIIIIIIIIIIIIIIIIIIIIDDDDD
@HISEQ:969:HM2KJBCX2:2:1101:17580:89006 2:N:0:ACTATGCA
ACACCGCACAATCCCAACTATCCCTATTAATCATTACGGTGGTCCTAGAAACCAACAAAATAGAACCACAACGTCCTATTCTATTATTCCATGCTAATCTATTCAAGCAATAGCCCGCTTTAAACACTCTAATTTTTTCAAGGTAATGGTCCTGGCTCCCCAACACACCCAATTAAGGACATACTGGTTCACCAGAAGGAAGACCCGACAACAGGACAGTACTCGCCAAAGACGGACCGCCCGGCCAAGTCTAAAATTCAACTACGAGCTTTTTAACTGCAACAACTTTAATATACGCTATTGGAGCTGGAATTACCGCGGCTGCTGGCACCAGACTTGCCCTCCAA
+
DDDCDIIHIIIIHIIIIIIHIIIIIIIIHIIIIIIIIIIHIIHIIIIHIIHIIIIIIIIIIIHIIIIIIIIGHHHIHIHIIIIIIIHHGHHIIIIHIIIIIHHHIIIHIIHIIIIIHIHIIIIIHHIIHHIIIIIHIHIHHHHIIIIIHIIIIIIIIIIHIIHIIIIIIIIHHIIIIIIIIIIIIIIIIIIIIIIIHIIIIHIIIIIIIIIIGIHHHIIIIIIIIIIHIIIIIIIIIIIIIIIIIIIIIIIIIIIIIIIIIIHEIIIIIIIIIIIIIIIIIIIIIIIIIIIIIIIIIIIIIIIIIIIIIIIIIIIIIIIIIIIIIIIIIIIIIIIIIIIIIIDDDDD
@HISEQ:969:HM2KJBCX2:2:1101:7907:89713 2:N:0:ACTATGCA
ACACCGCACAATCCCAACTATCCCTATTAATCATTACGTCAATCCTAGAAACCAACAAAATAGGATCGAACGTCCTATTTCATTATTCCATGCTAATGTATTCAAGCGTTAGCTTGCTTTAAACACTCTAATTTTTTCAAAGTAACAGTCCAAATTCCCCGCAACACCAAATTAATGGCATTACGGATCATCAGGAAGGAGGAATCAGTAAGACCGGTACATACCAGAGGCATGACCAATCTACTAACCCCGAAATTCAACTACGAGCTTTTTAACTGCAACAACTTTAATATACGCTATTGGAGCTGGAATTACCGCGGCTGCTGGCACCAGACTTGCCCTCCAA
+
@<DBDCHDHHIC<<C1<CE@HICEHHHHIIHIIIHIIC<FG0GG1DEG<@1F@CFHIIICEHC11CCH=DEHCG0DH@H@@GH@GHH@FEHC<CC@HHIGHFEGHHH@IHHIIHIGHFC@@HHGHHEIHHFHHHIHI?GEHIHHIHHGHEEHIIHCGHDHHIHHIHHEHIHIHHIHEIHHHIIIIHIHHEFIHHIIIIFIIIIIIHH?IIIIHHHIHIIIHHIGHHHHIIIIIIIHCIIIIIHHFHHHIHHIHFEF1EEIIIHCIIHIHGHIHHHHHEHIIGIIIIIIHGIIIHGIIHHFGHIIHIIIIIIIIIIIHDIIIHIHIHIIIIIIHIIIIHDDHDDDCD
@HISEQ:969:HM2KJBCX2:2:1101:12563:89484 2:N:0:ACTATGCA
ACACCGCACAATCCCAACTATCCCTATTAATCATTACGTCGATCCTAGAAACCAACAAAATAGGTTCGATCGTCCTATTTCGTTATTCCATGCTAATGTATTCAAGCGCGAGCCTGCTTTAAGCACTCTAATTTTTTCAAAGTAACAGTCCTGTTTCCCCGCAACAACAAATTAATGCCATCACGGTTCTACAAGAGGGAGGGACCAGTGAGGCCAGTGCATACCAGTGGCACGACCAACCTACTGGCCCCGAAATTCAACTACGAGCTTTTTAACTGCAACAACTTTAATATACGCTATTGGAGCTGGAATTACCGCGGCTGCTGGCACCAGACTTGCCCTCCAA
+
DDDDDHIIIIIIIIIIIIHHIIIIIIIGIIIIIIIIIHIIHIIIIIIIIIIHIIIIIHIHIIIIIHIGIIIGIHIIIIHIHIIIIHIIIIIIIIIIIIIIIHEHIIIIHIIIIIIIIIIIIIIIIIIIIIIIIIHIIIHIIIIHIIIIIIIIIHIIIIHIIHIIIIIIIIHHIIIIIIHHIIIIIIIIIIIIIIIIIIIIIIIIHIIIIIIIIIHHHAIIIIIIIIIIIIIIIIIIIIIIIIIHGIIIIHHIIIIIIIIIIIIHIIIIIIIIIIIIIIIIIIIIIIIIIIIIIIIIIIIIIIIIIIIIIIIIIIIIIIIIIIIIIIIIIIIIIIIIIIIIIDDDDD
@HISEQ:969:HM2KJBCX2:2:1101:13697:90723 2:N:0:ACTATGCA
ACACCGCACAATCCCAACTATCCCTATTAATCATTACGTCGATCCTAGAAACCAACAAAATAGAATCAAACGTCCTATTTCATTATTCCATGCTAATGTATTCAAGCGTGCGCCTGCTTTAAACACTCTAATTTTTTCAAAGTAACAGTCCTGATTCCCCACGACACCAAATTAATGACATCGCGGTTCTTCAGAAGGTAGGAACCAATAATGCCAGTACGTACCGAAGCACGACCAACAATTCGATCCCGAAATTCAACTACGAGCTTTTTAACTGCAACAACTTTAATATACGCTATTGGAGCTGGAATTACCGCGGCTGCTGGCACCAGACTTGCCCTCCAA
+
DDDDCIIIIIIIIIIIIIIIIIIIIIIIIIHIIIIIIIHIIIIIIIIIIIHHIIIIIIIIIIIIHIIIIIIHIIGIIIGHHHIIHIIHHHIIGIIIIIIIIHIIIIIIIIHIIIIIIHIIIHHIIIIHIIIIIIIIIIIIIIHIHHIIIIIIIIIIIIIIIIIIIIIIIIHHIHIIIIHGIIIIIIIIIHHIIIIIIIIIIIIIIHIIHHHHIIIIIIIIIIIIIIIIIIIHIHHIHIIIIHHEIHIIIIIIIIIIIIIIIHIIIIIIIIIIIIIIHIIIIIIIGIIIIIIIHIIIIIIIIIIIIIIIIIIIIIIIIIIIIIIGIIIIIIIIIIIIIIIIDDDDD
@HISEQ:969:HM2KJBCX2:2:1101:17319:91018 2:N:0:ACTATGCA
ACACCGCACAATCCCAACTATCCCTATTAATCATTACGGTGATCCTAGAAACCAACGAAATAGAATCAGTCCGTCCTATTTCATTATTCCATGCTAATGTATTCAGACGATAGTCTGCTTTAAACACTCTAATTTTTTCAAAGTAACAGTCCTGATTTCCCATCACACCAAATAAATGGCATGAAAGTTCCTCAGAAGGTAGAGATCCATCTCACCAGTGCAGACAATTAAGCCTGACCAATGGGTAGACCCCGAGGTTCAACTACGAGCTTTTTAACTGCAACAACTTTAATATACGCTATTGGAGCTGGAATTACCGCGGCTGCTGGCACCAGACTTGCCCTCCAA
+
DDDDDIHIIIIIIIIIIIIIIIIIIIIIIIIIIIIIIIIIIHHIHIIIIHIIIIIIIIIIIIIIIIGIFHHHIHHIIIIGGGHIIIIIIIIFHIIIHHIIIIIIIIIIIIIIIHIIIIHIIIIIIIIHIIIIIIIHHHHIHHIIIIHIIIIHIIIIIIIIIIIIIHIIHIIGIIIIIIIHHIIIIIIIIIIIIIIIIIIIIIIIIIGIIIIIIIHIIIIIIIIIIIIIIIIIIIIIIIIIIIIIHHHIIIIHIIIIIIIIIIIIIIIIIIIIIIIIIIIIIIIIIIIHHIIIIIIIIIIIIIIIIIIIIIHGIIIHIIIIIIHIIIIIIIIHIIIIIIIIIIIDDDDD
@HISEQ:969:HM2KJBCX2:2:1101:10287:91471 2:N:0:ACTATGCA
ACACCGCACAATCCCAACTATCCCTATTAATCATTACGGTGATCCTAGAAACCAACGAAATAGAACCAAGCCGTCCTATTTCATTATTCCATGCTAATATATTCAGACGTTAGCCTGCTTTAAACACTCTAATTTTTTCAAAGTAATAGTCCTGATTTCCAATCACACCAAATAAATGGCATGAAAGTTCCTCAGAAGGTAGAGATTTATCTCACCAGTACAGACAATTAAGCCTGACCAATGGGTAAACCCCGAAGTTCAACTACGAGCTTTTTAACTGCAACAACTTTAATATACGCTATTGGAGCTGGAATTACCGCGGCTGCTGGCACCAGACTTGCCCTCCAA
+
DDDDDIIIIHIIHHIIIIIIIIIIIIIIIIIIIIIIIIIIIIHIIIIIIIIHHIIIHIHHIIFHHHIIIHIIIHHHIIIIIHIIIIIIIIIIHHIIIIIIIHIIIIIIIIIIIIIIIIHHIHIIIIIHIIIIIIIIIIIIIIIIIIIIIIIIIIIIIIIIIIIIIIIIIIIIIIHHIIIIIIIHIIIIIIHIIIHIHIIIHIIIIIIIIIIIIIIIIIIIIIIIIIIIIIIIIIIIIIIIIIIIHHDIIIIIIIIIIIIIIIIIIIIIIIIIIIIIIIIIIIIIIIIIIIIIIIIIIIIIIIIIIIIIIIIIIIIIIIIIIIIIIIIIIIIIIIIIIIIIIIIDDDDD
@HISEQ:969:HM2KJBCX2:2:1101:15433:91627 2:N:0:ACTATGCA
ACACCGCACAATCCCAACTATCCCTATTAATCATTACGTCAATCCTAGAAACCAACAAAATAGGATCAAACGTCCTATTTCATTATTCCATGCTAATGTATTCAAGCGTTAGCCTGCTTTAAACACTCTAATTTTTTCAAAGTAACAGTCCTGTTTCCCTGCAACACCAAATTAATGACATTACAGTTCTTCAAGAAGGAGGAACCAGTAAAGCCAGTACATACCAGAGGCACGACCAACCTACTAATCCCGAAATTCAACTACGAGCTTTTTAACTGCAACAACTTTAATATACGCTATTGGAGCTGGAATTACCGCGGCTGCTGGCACCAGACTTGCCCTCCAA
+
CDDDDIIIIIIIFIHIIIHIIIIIIIIIIIIIIIIIIHIIIIIIIIIHIIIIIIIIHIFHIHCGEEHHHHHFGHDHIIIIGHHHIIIHFHIIGHHIIHIIHHHHIIIIIHIIIIIIIIHHIHIIIIIHHIHEHHIIIIHHHIIHHIHHHFGHHHIHIHHGHIHIHHHHIIIIIIIIIIIIHIIIIIIIIHIIIIIIIIIIHHIIHIIIIHIIIIHIIIIIIIIIIIIHHIIHIIIIHHGIHHGFFHHIIIIIHHIHIIHIIIIIIIIIHIIIIIIIIHHHHIIIIIIHIIIGIIIIIGIIIIIIIHIIIHIIGIHIIIIIIIIIIIIIIIIIIHHFIHIIIDDBDD
@HISEQ:969:HM2KJBCX2:2:1101:7512:92302 2:N:0:ACTATGCA
ACACCGCACAATCCCAACTATCCCTATTAATCATTACGTCGATCCTAGAAACCAACAAAATAGGATCAAACGTCCTATTTCATTATTCCATGCTAATGTATTCAAGCGTTAGCCTGCTTTAAACACTCTAATTTTTTCAAAGTAACAGTCCTGTTTCCCTGCAACACCAAGTAAATGGCATCACAGTTCTTCAAGAAGGAGGAACCAGTAAGGCCAGTACATACCAGTGGCACGACCAACCTACTGACCCCGAAATTCAACTACGAGCTTTTTAACTGCAACAACTTTAATATACGCTATTGGAGCTGGAATTACCGCGGCTGCTGGCACCAGACTTGCCCTCCAA
+
DADDDCHHHIFHHHHEHHIHECFFHHIII@CHEHICGGFHIIIGIHIFHEHI?HHIFIIIIICHIEEC@GIIGCEHHI@<GFHFHHIEHIIIIIEHIIHIIHHHIIIIIIIIHEHGIIHHGIIIIIGIHHHHHIEHEHIGIIHHFIIIIIIIIIHIIHIHIHIIHHHIIIIIHHHIIIIIGIIIIIIIIIIIIIHIIIIIIHHHHIIIIIIHIIHHIIIHIHHHHHIIIHFHIIIIHHGIHHGHHHDIIIIIIHIHIIIHHHIIIIIIIIIIIIIIIIIIIIIIIIHHIIIIIHIIIHHGHIIHHIIIIIIIIIIIIIIIIIIHIIIIIIIIIIIIIIIIIDDDDD
@HISEQ:969:HM2KJBCX2:2:1101:14686:92045 2:N:0:ACTATGCA
ACACCGCACAATCCCAACTATCCCTATTAATCATTACGGCGGTCCTAGAAACCAACAAAATAGAACCGCACGTCCTATTCTATTATTCCATGCTAACGTATTCGAGCAAATGCCTGCTTTGAACACTCTAATTTTTTCAAAGTAAAAGTCCTGGTCCCCAACACGCCCAGTGAAGGGCATGCGGTTCTCCAGAAGAAAAGGCCCGGCCGGACAAGTGCACGCGGTGAGGCGGACCTGCCAGCCAGGCCAAAGGTTCAACTACGAGCTTTTTAACTGCAACAACTTTAATATACGCTATTGGAGCTGGAATTACCGCGGCTGCTGGCACCAGACTTGCCCTCCAA
+
DDDCDIHIIHHHIGHIHIGIIIIIIIIIIIIIIIIIIIIIGIIIIIHIIIIFFHIIIHHHIIIHIIHGIHGIHIIIHHHHHFHHGHIHGIIHFHHHHIIIIGHHIHHIIHGEGIIHHEIHHIIIHIIIIIIHIHHIHIHIIIHHIHIIIIIHHHHHIIHHGHHIHHIIIHFHEIIIIHHFIHHHHHHHHHHHHHIIIHIIHHHHHHDHGCHIIIIIIIIIIHIIIIIIIIIHHHIIHHIIHEEIHHHGIHIIIIGIIIIIIIIHHDHHHHEIHIIIIIIIIHIIIHEIIIHHHIIIGIHIIIGIIHFIIIIIIHHIHEHHIIIHIIIIHHIIIIHIIHH@ADDD
@HISEQ:969:HM2KJBCX2:2:1101:19180:92437 2:N:0:ACTATGCA
ACACCGCACAATCTCAACTATCCCTATTAATCATTATGTGATCCTAGAAACCAACAAAACGGAACCACTGTCCTATTTCATTATTCCATGCTAATGTATTCAAGCAAATCAATGCCTGCTTTAAACACTCTAATTTTTTCAAAGTAAAAAATTCTAGTTCATTGAGACACCCATTAAGAACATCACAATTCACCAGAAGGTGAGAAATTGGCTACACCAGTTCATGCCCCTTAAGGCACGACCGATGCATCAATTCCGAAATTCAACTACGAGCTTTTTAACCGCAGCAACTTTAATATACGCTATTGGAGCTGGAATTACCGCAATGGCTGCTAACACCAGACTTGCCCTCCAA
+
DDDDDIIIIIIIIIIIIIIIHHIIIIIIIIIIIIIHIIIIIIIIIIIIIIIIIIIIIIHIHHIIIIIIIIIIIIIIIIIIIHIIIIIHIIHHHIIFHHHIIGEHEIIIIIIIIIHIIIIIIIIIIHHIIHHIIIIHHIIIIIIIHIIIIIIIIIHIHHIIHIIIHIIIIIIIIIIIIIGIIIIHHHIHIIIIIIIIIIIIIIIIIIIIIIIIIIIIIIIIIIIIIIIHHIHIIIHIIHH,IIIIIIIIIIHIHEIIIIIIIIIIIIIHIIIIIIIIIIIIIIIIIIIIIIIIIIIIIIIHHIIIIHHHIIIIIIIIIIIIIIIIIIIIIIIIIIIIIHIIIIIIIIIIIIDDDDD
@HISEQ:969:HM2KJBCX2:2:1101:8703:92764 2:N:0:ACTATGCA
ACACCGCACAATCCCAACTATCCCTATTAATCATTACGGTGGTCCTAGACCAACAAAATAGAACCAACGTCCTATTCTATTATTCCATGCTAATCTATTCAAGCAAAAGCCCGCTTTAAACACTCTAATTTTTTCAAGGTAATGGTCCTGGTTCCCCGACACACCCAATAAAGGGCATACCGGCTCACCAGAAGGATAGACCCGACAACAGAACAATACTCGCCAGAGACGGACCGTCCGGTCAGGCCTAAAATTCAACTACGAGCTTTTTAACTGCAACAACTTTAATATACGCTATTGGAGCTGGAATTACCGCGGCTGCTGGCACCAGACTTGCCCTCCAA
+
DCDDDIIIHHHHIIIIIIHIIIIHIIHIIIHHCHFHIEHIIGHHHHIHHHHFCHIII?FHEHHFCHHGHIHIDEHHFE@GHEFDEHIGGFHFGHHHHHHHHHHEHHEHHEHHCGHHHHIHHHCHHIIHHEFGHIIIIIIIIHHHHHHHGGHGHIHHHEHHHH@HGIIHCGIIIHEHIIHIHFHHIIIIIHHGEIIIIHGIIHHHHCHHGCCIHHHGIHIHIIGIHIIHIHH7HHIHIIIHHHEHHHHIIIIIHHHIIHHHCHFHHHEIIIIIIHHIIHIIHHHIFIIIIIHIIIIIHIHIIIHHHHIIIIHIGHIIIIIHIIIIIHHIHHHIIIIIHIIDDDBA
@HISEQ:969:HM2KJBCX2:2:1101:2134:92911 2:N:0:ACTATGCA
ACACCGCACAATCCCAACTATCCCTATTAATCATTACGGCGGTCCTAGAAACCAACAAAATAGAACAGCACGTCCTATTCTATTATTCCATGCTAACGTATTCGAGCAAATGCCTGCTTTGAACACTCTAATTTTTTCAAAGTAAAAGTCCTGGTCCCCAACACGCCCAGTGAAGGGCATGCGGTTCTCCAGAAGAAAAGGCCCGGCCGGACAAGTGCACGCGGTGAGGCGGACCTGCCAGCCAGGCCAAAGGTTCAACTACGAGCTTTTTAACTGCAACAACTTTAATATACGCTATTGGAGCTGGAATTACCGCGGCTGCTGGCACCAGACTTGCCCTCCAA
+
DBDDDIDHHIIHHIIHIIIHEGHIHIIIICHHHIGHHHHIHIEHCHIHIEHHHIHHHHGHIIHIHFHHHHCCC@HEC@GEHHIIHHHH@HEHEEHIIIHIHDGHIHIIHIEHHHHIHHHHHHHHGIIIHIIIIHHFHHIIIIHGHHHHHIHHECHHIHFHHIIIGHIHHIIHHHHHIIIIIHIIHIIIEHIHHHIIGIIGIIIIIHHHIHIHHIIIIIIIIIII>IIIIIIIIIIIIHEHFHHIHGHHHHEIIIIHIHIIIHIHIIHEHGIHHIHIIIIIHCIHHHIIIIHIIIIHIIIIHIIIIIHIIIHIIIIHIIIIIHIIHHIIIIHIIIIIIIIDDDDA
@HISEQ:969:HM2KJBCX2:2:1101:19412:92665 2:N:0:ACTATGCA
ACACCGCACAATCCCAACTATCCCTATTAATCATTACGTCAATCCTAGAAACCAACAAAATAGGATCGAACGTCCTATTTCATTATTCCATGCTAATGTATTCAAGCGTTAGCTTGCTTTAAACACTCTAATTTTTTCAAAGTAACAGTCCAAATTCCCCGCAACACCAAATTAATGGCATTACGGATCATCAGGAAGGAGGAATCAGTGAGACCAGTACATACCAGAGGCATGACCAACCTACTAACCCCGAAATTCAACTACGAGCTTTTTAACTGCAACAACTTTAATATACGCTATTGGAGCTGGAATTACCGCGGCTGCTGGCACCAGACTTGCCCTCCAA
+
DDDDDIGIIHHIIIIIIIIIIIIIIIIIIIIIIIIIIIIIIIIIIIIIIIIIIIIIIIIIIIHIIHIIIIIIIIIIIIIIIIIIIIIHHHIIIIGHIHIIIIHIIIIIIIIIIIIIIIIIIIHIIIIIIHIIIIIIIIHIIIIIIIIIIIHHIIHIIIIIIIIIIIIIIIHHHIIIIIIIIIIIIIIIIIIIIIIIIIIIIIIIIIIIIIIIIIIIIIIIIIIIIIIIIIIIIIIIIIIIIIIHHHIIIIIIIIIIIIIIIIHIIIIIIIIIIIIIIIIIIIIIIIIIIIIIIIIIIIIIIIIIIIIIIIIIIIIIIIIIIIIIIIIIIIIIIIIIIIIIIDDDDD
@HISEQ:969:HM2KJBCX2:2:1101:12303:93018 2:N:0:ACTATGCA
ACACCGCACAATCCCAACTATCCCTATTAATCATTACGTCAATCCTAGAAACCAACAAAATAGGATCGAACGTCCTATTTCATTATTCCATGCTAATGTATTCAAGCGTTAGCCTGCTTTAAACACTCTAATTTTTTCAAAGTAACAGTCCTGTTTCCCTGCAACACCAAATTAATGGCATTACAGTTCTTCAGAAAGGAGGAATCAGCGAAGCCAGTGCATACCAGTGGCACGACCAACCTGCTGACCCCGAAATTCAACTACGAGCTTTTTAACTGCAACAACTTTAATATACGCTATTGGAGCTGGAATTACCGCGGCTGCTGGCACCAGACTTGCCCTCCAA
+
CDDDDHHIII@CHIIIIIGIICHHHIIIICCHFHHIIIIIIHIHIIIIIIIIIIIIIHHIIIGCHHIHHHHIIIGIIIGIIHIIIIH@CHHIIEEHIIIIHIIHIIIIIIIIEIIIIIHHHHHHHIHHIHHHHFHHCCIHHHHIHGHIHHHIHHIHIIIHIIIHIHIIIHHIHHIIIIIIIIIIIIIHGIIIIIIIIIIIIIHIIIIIIHIHIIIIIIIIIIIIII<HIHIIIIHI>IHIIIIHDIHIHIIIIIIIIIIIIHIIIIIIIIIIIHGIIIIIIIHHIIHIHIIIIIHIIIHIIIIIIHIIIHHHHIIGIIIIIIIIIIIIIIIIHHIIIIIIIDDDDD
@HISEQ:969:HM2KJBCX2:2:1101:12281:93052 2:N:0:ACTATGCA
ACACCGCACAATCCCAACTATCCCTATTAATCATTACGGTGGTCCTAGAAACCAACAAAATAGAACCACAACGTCCTATTCTATTATTCCATGCTAATCTATTCAAGCAATAGCCCGCTTTAAACACTCTAATTTTTTCAAGGTAATGGTCCTGGCTCCCCAACACACCCAATTAAGGACATACTGGTTCACCAGAAGGAAGACCCGACAACAGGACAGTACTCGCCAAAGACGGACCGCCCGGCCAAGTCTAAAATTCAACTACGAGCTTTTTAACTGCAACAACTTTAATATACGCTATTGGAGCTGGAATTACCGCGGCTGCTGGCACCAGACTTGCCCTCCAA
+
DDDDDIIIIIIIIIHIIIIIIIIIIIIIIIIIIIIIIIIHIIIIIIIIIIIIIIIIHIIIIIGHIIIHIIIIHHIHIIIIHHIIIIIIIIIIIIIIHHIIIIIIIIHIIIHIHIIIIIIIIIIIIHIIHIHIIHIIIIIIIIIIIIIIIIIIIIIIIIIIIIIHHIIIIIIIIIIIIIIIIIIIIGIIIIIGIIIIIIIIIIIIIIIIIIIIIIIIIIIIIIIIIIIIIIIIIIIIIIHIIIIIIIIIIIIIIIIIIIIIIIIIIIIIIIIIIIIIIIIIIIIIIIIIIIIIIIIIIIIIIIIIIIIIIIIIIIIIHIIIIIIIIIIIIIIIIIIIIIIIIIDDDDD
@HISEQ:969:HM2KJBCX2:2:1101:7161:93141 2:N:0:ACTATGCA
ACACCGCACAATCCCAACTATCCCTATTAATCATTACGTCAATCCTAGAAACCAACAAAATAGGATCAAACGTCCTATTTCATTATTCCATGCTAATGTATTCAAGCGTTAGCCTGCTTTAAACACTCTAATTTTTTCAAAGTAACAGTCCTGTTTCCCTGCAACACCAAATTAATGACATTACAGTTCTTCAAGAAGGAGGAACCAGTAAAGCCAGTACATACCAGAGGCACGACCAACTTACTAATCCCGAAATTCAACTACGAGCTTTTTAACTGCAACAACTTTAATATACGCTATTGGAGCTGGAATTACCGCGGCTGCTGGCACCAGACTTGCCCTCCAA
+
DDDCDIIIIIIIIIHHIIIIIIIIIIIIIIIIIIIIIIIIIIIIIIIIIIIIHIIHHIHIIIGEHHIIHIIIHHIIHIIHIIHHHIIHIIIIIIIIIHIIIHHIIIIIHIIIIIHIIHIIIIHHHIIGIIIIIIIIIIHIIIIHIIIIIIIIIIIIIIIIIIIIIIHIIIIIIIIIIIIHHIIIHHIIIIGIIIIIIIIIIIIIHIIIIIIHGIHIIIIIIIIIIHIHFIHIIIIIIHIIIIIHHIIIIIIIGIIIIIIIIHHIIHIIIIIIIIIIIIIIIIIIIIIIIIIIIIIIIIIHIIIIIIIIIIIIIIIIIIIIIIIIIHIIIIIIIIIIIIIIIDDDDD
@HISEQ:969:HM2KJBCX2:2:1101:19384:93084 2:N:0:ACTATGCA
ACACCGCACAATCCCAACTATCCCTATTAATCATTACGTCAATCCTAGAAACCAACAAAATAGGATCGAACGTCCTATTTCATTATTCCATGCTAATGTATTCAAGCGTTAGCCTGCTTTAAACACTCTAATTTTTTCAAAGTAACAGTCCTGTTTCCCTGCAACACCAAATTAATGGCATTACAGTTCTTCAGAAAGGAGGAACCAGCAAAGCCAGTGCATACCAGTGGCACGACCAACCTGCTGATCCCGAAATTCAACTACGAGCTTTTTAACTGCAACAACTTTAATATACGCTATTGGAGCTGGAATTACCGCGGCTGCTGGCACCAGACTTGCCCTCCA
+
DDDDDHIIIIIIHHIIIIIIIIIIIIIIIIIIIIIIIIHIIIIIIIIIIIIIIIIIIIIIIIHI?GHHIIIHHFHIIIIIGIIIIIHIIIIHHIIIIIIIIHIIIIIHIIIHIIIIIIIIIIHIIIIIIIIIIIIIIIIIIHHIIIIIIGHIHIIIIGHIIIIIIIIIIHIIIIIIIHIIIIIIIIHIIIIIIIIIIIIIHIIIIIIHIIIIIIIIIIHIIIIIIIIIIHIIIIIIHIHIIHHFIIIIIIIIIIIIIIIIIIIIIIIIIIIIIIIIIIIIIIIHIIIHIIIIIIIIIIIIIIIIIIIIIIIIIIIIIIIIIIIIIIIIIIIIIIIIIIIIDDDDD
@HISEQ:969:HM2KJBCX2:2:1101:2272:93157 2:N:0:ACTATGCA
ACACCGCACAATCCCAACTATCCCTATTAATCATTACGTCAATCCTAGAAACCAACAAAATAGGATCGAACGTCCTATTTCATTATTCCATGCTAATGTATTCAAGCGTTAACCTGCTTTAAACACTCTAATTTTTTCAAAGTAACAGTCCTGTTTCCCTGCAACACCAAATTAATGACATTACAGTTCTTCAAGAAGGAGGAATCAGTAAAGCCAGTACATACCATAGGCACGACCAACCTACTGACCCCGAAATTCAACTACGAGCTTTTTAACTGCAACAACTTTAATATACGCTATTGGAGCTGGAATTACCGCGGCTGCTGGCACCAGACTTGCCCTCCAA
+
<<DBD/EHIH@<G<1C1<D@11<DD<<<1CC@1G<<11D100<1<D1DGC?<1C@@11<<1@111<D<0D?<<<CC1<CGC1<<C?GH?1111<FGHHHHG81CCHEF6GA03EHA<F068<FHHHHGDCE>18?HHHGCHFIIIHFEHHHG<C@DGCIHHHGDE<H8HEHGFEHF7GHHHHEGCC5HGCH:8FCFHGIHFHHIIHGGHF<FCCGIHGFH?HHHHFC8HEHCAEHDGCFE@F1HCB<A/CHHG@FEHEFH@GCIHEH@?HEFGHHH@ECEHHHHHEEHGF1GE<C@@CHHHHHIIIHHHIHHHECHDC<CHHEIHIH@IIHHG1EEEEC0CDD@D@
@HISEQ:969:HM2KJBCX2:2:1101:5086:93039 2:N:0:ACTATGCA
ACACCGCACAATCCCAACTATCCCTATTAATCATTACGGTGATCCTAGAAACCAACGAAATAGAATCAGTCCGTCCTATTTCATTATTCCATGCTAATGTATTCAGACGATAGTCTGCTTTAAACACTCTAATTTTTTCAAAGTAACAGTCCTGATTTCCCATCACACCAAATAAATGGCATGAAAGTTCCTCAGAAGGTAGAGATCCATCTCACCAGTGCAGACAATTAAGCCTGACCAATGGGTAGACCCCGAAGTTCAACTACGAGCTTTTTAACTGCAACAACTTTAATATACGCTATTGGAGCTGGAATTACCGCGGCTGCTGGCACCAGACTTGCCCTCCAA
+
DDDDDIIIIIIIIIIIIIIIIIHIIIIIIIIIIIIIIIIIIIIIIIIIIIIIIIIIHIIIIIHHHIHIIGHHIIIIIHIIIIIIIIIIIIIIIIIIIIIIIHIIIIIIIHIIIIIIIGIIIIHIIIIHIIIIIIIIIIIIIIIIIIIIIIIIIHIIIIIIIIIIIIIIIIIIIIIIIHIIIIIIIIIIIIIIIIIIIIIIIIIIIIIIIIIIIIIIIIIIIIIIIIIIIIIIIIIIIIIIIIIIHGFIIIIIIIIIIIIIIIIIIIIIIIIIIIIIIIIIIIIIIIIIIIIIIIIIIIIIIIIIIIIIIIIIIIIIIIIIIIIIIIIIIIIIIIIIIIIIIIIDDDDD
@HISEQ:969:HM2KJBCX2:2:1101:14903:93554 2:N:0:ACTATGCA
ACACCGCACAATCCCAACTATCCCTATTAATCATTACGTCGATCCTAGAAACCAACAAAATAGAATCAAACGTCCTATTTCATTATTCCATGCTAATGTATTCAAGCGCGAGCTTGCTTTAAACACTCTAATTTTTTCAAAGTAACAGTCCTGATTTCCCGCGACACCAAATTAATGACATCGTGGTTCGTCAGAAGGGAGAAACCAATAATGCTAGTACGTACAAAGTACGACCGACATATTAGTCCCGAAATTCAACTACGAGCTTTTTAACTGCAACAACTTTAATATACGCTATTGGAGCTGGAATTACCGCGGCTGCTGGCACCAGACTTGCCCTCCAA
+
DDDDDIIIIIIIHIIIIIIIIIIIIIIIIIIIIIIIIIIIIIIIIIIIIIIHIIIIIIHHIIGHIIIHHIHIHHIIHIIIIIIIIIHIGIIHGHIIIIIIIIIHIIIIIIIIIIIIIHHHIIIIIIIIIIIIIIIHHIIIIIIIIIIIHIIIIIIIIIIIIIGIIIIIIIIHIIIIIIIIIIIIIIIIHIIIIIIIIIIIIIIIIIIIIIIIIIIIIIIIIIIIIIIIIIIIIIIIIIIIIIHIIIIIIIIIIIIIIIIIIIIIIIIIIIIIHIIIIIIIIIIHIIIIIIIHIIIIIIIIIIIIIIIIIIIIIIIIIIIIIIIIIIIIIIIIIIIIIIIDDDDD
@HISEQ:969:HM2KJBCX2:2:1101:5201:94610 2:N:0:ACTATGCA
ACACCGCACAATCCCAACTATCCCTATTAATCATTACGTCAATCCTAGAAACCAACAAAATAGGATCGAACGTCCTATTTCATTATTCCATGCTAATGTATTCAAGCGTTAGCCTGCTTTAAACACTCTAATTTTTTCAAAGTAACAGTCCTGTTTCCCTGCAACACCAAATTAATGACATTACAGTTCTTCAAGAAGGAGGAATCAGTAAAGCCAGTACATACCATTGGCACGACCAACCTACTGACCCCGAAATTCAACTACGAGCTTTTTAACTGCAACAACTTTAATATACGCTATTGGAGCTGGAATTACCGCGGCTGCTGGCACCAGACTTGCCCTCCAA
+
DDDDDIIIIIIIIIIIIIIIIIIIIIIIHIIIIIIHIIIIIIIIIIIIIEHIIHII?HHHHIIIIHIHIIGHFHIHHHHIIFIIFIIGIIIIIHIHIIHIHIHHIHIIIIIIIIIIHIIIIHIIIIIIIHFHIIIIIIIHHIGIIIIIIIIIIIIIIIIHIIIIIIIIIIIHIIHIIIIHHIIIIIIHIIIIIIIIIIIHHIIIIIIIHIIIIIIHHIIIIIIHIIIIIIIIIIIIHIHIHHIGIIHIIIIHIIIHHIIIIGIIIIIIIIIIIIIIIIIIIIIIIIIIIIHHIIIIIIIIIIIIIIIIIIIIIIIIIIIIIIIIIIIIIIIIIIIIIIIIIDDDDD
@HISEQ:969:HM2KJBCX2:2:1101:6514:94720 2:N:0:ACTATGCA
ACACCGCACAATCCCAACTATCCCTATTAATCATTACGTCAATCCTAGAAACCAACAAAATAGGATCGTCGTCCTATTTCATTATTCCATGCTAATGTATTCAAGCGTTAGCCTGCTTTAAACACTCTAATTTTTTCAAAGTAACAGTCCTGTTTCCCCGCAACACCAACTTAATGGCATTACGGTTCTACAAGAAGGAGGAATCAGCAAAGCCAGTGCATACCAGTGGCACGACCAACTTGCTGACCCCGAAATTCAACTACGAGCTTTTTAACTGCAACAACTTTAATATACGCTATTGGAGCTGGAATTACCGCGGCTGCTGGCACCAGACTTGCCCTCCAA
+
DDDDDHIIIHHHHHIHIIIIIIIIIHIHHHIIIIIIIIIIIIIHHHIIIHIIIIHHIHHIIIIIIGIHGHIHIHIGHIIGHHHHHHHIHHHIIIHHIIHHIIHHHHHHHIHIIHIHIHIIIIHIIIIIIIIIHHHHIIHIIIIHHIIIIIHHIHIHIGHHHHIIHIIIIIIIIIIIIIIIIIHHIHIIIIIIIIIIIIIIHIIHIIIIIIHIIHHHIIIIIIIIIIIIIIIIIIIIIIIIIIHHIHHHHHEGIIIHIIIIIIIIIIIIHIIIIIIIIIIIIIIHIHIIIIIIIIIHGIIIIHIIIIIIIIIIIIIIIIIHHIIIIIIIIIIIIIIIHHIIDDDDD
@HISEQ:969:HM2KJBCX2:2:1101:10280:94961 2:N:0:ACTATGCA
ACACCGCACAATCCCAACTATCCCTATTAATCATTACGGTGATCCTAGAAACCAACAAAATAGAACCATGCCGTCCTATTCTATTATTCCATGCTAATGTATTCGAGCAAAAATGCCTGCTTTAAACACTCTAATTTTTTCAAGGTAAAGGTCCTGGATCCGCAAGACACCCAATTAAGGACATCAAGTTTCTCCAGAAGGTGAGAAATCAACAGCGACAGTTCATACCCCTTAAGGCATGACCATCACGTCAATCCCGAAATTCAACTACGAGCTTTTTAACTGCAACAACTTTAATATACGCTATTGGAGCTGGAATTACCGCGGCTGCTGGCACCAGACTTGCCCTCCAA
+
DBAB?DHIIIIIEFEHIIIGIHIIIIIIIIIIIIIIIHHHIHGIHHHIGEEHHHIIIIHHHHGEHIGIICHHCEHHHGC?GCEEHIGHFHIHFFHHCEHC?@@HHHH@FHHHIIHHGEGCFIHIIHHHHFGFHHDIHHHHHHIHIHFHHEFA?HGHHC?DHGFDIIHHIIIHHHEH@IIIHHHHGGHDHHEHGHHIHFHHHEFHHIHHGEGHCBHEEHHHHHIHHIIIIIIH=IIIIIIIIIIIIGIIIIHFIIIIIIIIIIIIIIIHGHIHEIIIIIIIIIIIIIIIIIIIIIIIIIIIHIIHIIIIIIGIIIIIIIIIIIIIIIIIIIIIIHIIIIIIIIIIIIHEDDDDD
@HISEQ:969:HM2KJBCX2:2:1101:8060:94901 2:N:0:ACTATGCA
ACACCGCACAATCCCAACTATCCCTATTAATCATTACGGTGGTCCTAGAAACCAACAAAATAGAACCATGCCGTCCTATTTTATTATTCCATGCTAATGTATTCAAGCAAAAATGCCTGCTTTAAACACTCTAATTTTTTCAAAGTAAAGGTCCTGGTTCCCCGCGGCATCCAATTAAGGACATCGCGGTTCTCCAGAAGGTGAGAAATTGACTGCACCAGTTCATACCCCGTGAGGCACGACCGATGCGCCAATCCCGAAATTCAACTACGAGCTTTTTAACTGCAACAACTTTAATATACGCTATTGGAGCTGGAATTACCGCGGCTGCTGGCACCAGACTTGCCC
+
A@@DDHHHIIIIIHHGEHIIIIHIIHHHIHIHH@GHIIEGGFHH?HH1DGHHIG@HEHHIHIHHHHHHHHIIHIHIIHIIIEGIIII??1FCHIHHHHHIHHFEHIGGHIIIIHHHHHEHGHECFCCGIIIIIIHGCIHHFHIIIIIHHHCGHHGEHHEHHDHHIIHHHIGIIHIHHHHHDFHHHIIHHHHGHFCIIHHIIIHHIHHHFIHGAFGHFHIIHIIIHHFHIHHIIIIIIIIIHHIIIHEIIIHEHIIIIIIHGF@?IIIHIHIHCHHHIHHCFIIIHHIHHHHGIIIIIHEEGHHIIIIIIIIIIHIIHIHHHHIIGIIIHGIIHHCHEHIIIIH@D@BD
@HISEQ:969:HM2KJBCX2:2:1101:2388:95920 2:N:0:ACTATGCA
ACACCGCACAATCCCAACTATCCCTATTAATCATTACGTCGATCCTAGAAACCAACAAAATAGAATCAAACGTCCTATTTCATTATTCCATGCTAATGTATTCAAGCGTGCGCCTGCTTTAAACACTCTAATTTTTTCAAAGTAACAGTCCTGATTCCCCACGACACCAAATTAATGACATCGTAGTTCTTCAGAAGGTAGGAACCAATAATGCCAGTGTGTACCGAAGCACGACCGACAATTTGATCCCGAAATTCAACTACGAGCTTTTTAACTGCAACAACTTTAATATACGCTATTGGAGCTGGAATTACCGCGGCTGCTGGCACCAGACTTGCCCTCCAA
+
BDD?D/?CE?F@CHHH?GFCF@CFFFI@HHFHHHHHHHFHHCHECGCGFHIIEHHIGEE?HHGHIHIFH?HIHIHIIHGIIIIIHIHEHHHIGHHIIIHHECFHHGHHHDHHHHEHHIEGGEHIEHF?GHHFIIHHHHFHHHH?HHHHIIHHHHEFHHIIHFHHECIHEHHEIIGFCEHEEIHHEHHGHIGGHIIIIGHHHEHCEEHHIHHHHCHHIHIHHHHHHIIIIHHIHEHHFGHHHIIEHHCCHIHIHFHIHHHHHHHIIHIIIIHFIHIHHIHEHHCH@EHGIIIHEHHGGGDCIIHIHEIIGIHHHHDIIIIIIHGEHHEHIIIHIFHHHIIIDADDA
@HISEQ:969:HM2KJBCX2:2:1101:18094:94525 2:N:0:ACTATGCA
ACACCGCACAATCCCAACTATCCCTATTAATCATTACGTCAATCCTAGAAACCAACAAAATAGGATCAAACGTCCTATTTCATTATTCCATGCTAATGTATTCAAGCGTTAGCCTGCTTTAAACACTCTAATTTTTTCAAAGTAACAGTCCTGTTTCCCTGCAACACCAAATTAATGACATTACAGTTCTTCAGAAAGGAGGAATCAGCGAGACCAGTACGTACCAATGGCACGACCAACCTGCTGACCCCGAAATTCAACTACGAGCTTTTTAACTGCAACAACTTTAATATACGCTATTGGAGCTGGAATTACCGCGGCTGCTGGCACCAGACTTGCCCTCCAA
+
DDDDDIIIIIHIHHIIIIIIIIHIIIIIIHIHIIIIIIIIIIIEHHIIIIIHIII=HHGIIHIIIIIIIIGGHIGHHIHIIIHHIIIEHIIHHHIIIIIIHHIIIHIIIIHIIHIIIIIIIIIIIHIHIIIHHHIIHIIHHIIIIIIIHIIIIIHIIIIIIIIIIIHHIIIHIIIIIIIIHIIIIIIIIHIIIIIIIIHHHHIHIIIHIIHIIIIIIIIIIHIHIIIIIIIIIIIIIIIIIIIHHIIIIIIHIIIIHIGIIIIIIIHIIIIIIIIIIIIIIHIIIIHIIIIIIIIIIIIIIIIIIIIIIIIIIIIIIIIIIIHIIIIIIIIIIIIIIHIIIDDDDD
@HISEQ:969:HM2KJBCX2:2:1101:10909:95952 2:N:0:ACTATGCA
ACACCGCACAATCCCAACTATCCCTATTAATCATTACGGTGATCCTAGAAACCAACGAAATAGAATCAAGCCGTCCTATTTCATTATTCCATGCTAATGTATTCAGACGTTAGCCTGCTTTAAACACTCTAATTTTTTCAAAGTAACAGTCCTGATTTCCAATCACACCAAATTAATGACATGAAAGTTCCTCAGAAGGTAGAGATTTATCTCACCAGTACAGACAATTAAGCCTGACCAATGGGTAAACCCCGAAGTTCAACTACGAGCTTTTTAACTGCAACAACTTTAATATACGCTATTGGAGCTGGAATTACCGCGGCTGCTGGCACCAGACTTGCCCTCCAA
+
DDDADIIIIIIIIIIIIIIIIIIIIIIIIIIIIIIGHHIIIIIFE?@FHIIIHEHHHHFHIGHEHHHIIHIIDHIIHGGHHIHHHHHIFHEHGIIHIFHHIEHHHHHIIEHICEHIIIIIIIHHHHIIIIIHIIIHHHHHAIHIHHHHHFHIIHHHHHHHHHCIIIHGIHHIHIIHHHIIHIIIHHIHIHHFHHGHHHIHIIHHHFHHHFHF@EGIIIIIHHHIIIIIIIIIHIIIHIIHHHIHFGGHHIIHHIIIIIIIIIIIIIIIIIIIIIIIIIIIIIIIIIHIIHIIIIIIIIIIIIIIIIIIIHIIIIIIIIIIIIIIIIIIIIIIIIIIIIIIIIIDDDDD
@HISEQ:969:HM2KJBCX2:2:1101:11194:95788 2:N:0:ACTATGCA
ACACCGCACAATCCCAACTATCCCTATTAATCATTACGTCAACCCTAGAAACCAACAAAATAGGATCGAACGTCCTATTTCATTATTCCATGCTAATGTATTCAAGCGTTAGCCTGCTTTAAACACTCTAATTTTTTCAAAGTAACAGTCCTGTTTCCCTGCAACACCAAATTAATGACATTACAGTTCTTCAAGAAGGAGGAATCAGTAAAGCCAGTACACACCATTGGCACGACCAACCTACTGACCCCGAAATTCAACTACGAGCTTTTTAACTGCAACAACTTTAATATACGCTATTGGAGCTGGAATTACCGCGGCTGCTGGCACCAGACTTGCCCTCCAA
+
DDDDDIIIIIIIIIIIIIIIIIHIIIIIIIIIIIIIIIIIIIIHIIIIIHIIHIHIIIHIIIIHIHIHIIIIIIGIIIIIIIIIIIIIEHIIGIIIHGIIHHGHIIIIIIHGHIIIIIIIIIIIIIIIIIHIIIIIIIHIIIHHIIIIIIHHIIIHGIHHIIIIHHHHIIIIIIIIHEHIIIHIIIIIIIIIHHHHHHIHHHIHIHHHIIIHGHIHHIHHIHGHHHHIIIHIHIIIHHHFHHFHHHHHIIHEIIHHHHGIIIHIIHHHIIIIIIIIIIIIIIIIIIIIIIIIIIIIIHIIIIIIIIIIIIIIIIIIIIIIIHIIIIIIIIIIIIIIIHIIIDDDDD
@HISEQ:969:HM2KJBCX2:2:1101:3081:95867 2:N:0:ACTATGCA
ACACCGCACAATCCCAACTATCCCTATTAATCATTACATCGATCCTAGAAACCAACAAAATAGAATCGGATGTCCTATTTCATTATTCCATGCTAATGTATTCAAGCGTGAGCCTGCTTTAAACACTCTAATTTTTTCAAGGTAACAGTCCTAATTCCCCGTGACACCAAATTAATGGCATTACGGTTCTTTAGAAGGTGAGAAATCAATAATATCAGTACATACCAACGGCATGACCGAAACATTGATCCCGAAATTCAACTACGAGCTTTTTAACTGCAACAACTTTAATATACGCTATTGGAGCTGGAATTACCGCGGCTGCTGGCACCAGACTTGCCCTCCAA
+
@BDDDEDIIHHIIIIHIIIIGHHIIGHIECEHHIHIII?EHHHHHICGHEHIHFIIGHHIIEHICHHF@EHHCG1GHHHEFIIIEFHE@1<<@<FGCIHHF@HHEFHIIHIIHHGHHIHHIHIHGGHGHHHHGHHFHHHIE@FGH@ECHGFHHHHIHHHHCCEGEIH@HHGGHHF<@HHHCHHEEHCIHHHHHHFHFHHIHCHHGC1CHCHHHHCFE<CGHHFGEIIIIHIIHEIIIIHIHIHIHHIIIIIIIIIIIIIIIIIIIIIIIIIIIIIIIIIIIIIIIHIIIIIIIIIIIIIIIIIIIIIHIIIIIIIIIIIIIIIIIIIIIIIIIIIIIIIIIIDDDDD
@HISEQ:969:HM2KJBCX2:2:1101:16070:96664 2:N:0:ACTATGCA
ACACCGCACAATCCCAACTATCCCTATTAATCATTACGGTGATCCTAGAAACCAACAAAATAGAACCATGCCGTCCTATTCTATTATTCCATGCTAATGTATTCGAGCAAAAATGCCTGCTTTAAACACTCTAATTTTTTCAAGGTAAAGGTCCTGGATCCGCAAGACACCCAATAAAGGACATCAAGTTTCTCCAGAAGGTGAGAAATCAACAGTAACAGTTCATACCCCTTAAGGCATGACCATCACGTCAATCCCGAAATTCAACTACGAGCTTTTTAACTGCAACAACTTTAATATACGCTATTGGAGCTGGAATTACCGCGGCTGCTGGCACCAGACTTGCCCTCCAA
+
DBADDIIIIIIIIHIHIIIHHCGHHHIHHIIGFHIH?CHHHEHFHIHHHIIIGHICHHHIIIHHC@FHIIIHIHDDHHIFHH@HECHHECHHCCGCHHHHHEHHIIIIHHHEHGHCGFHIHHHIHHEHHDHHHHHHHIGHEEHEHHGHHHHHIIGHHIHHIHIIFHEDCCHIIHGIIIIIIHIIHHIGHEEHGIIHHHHEFHHHHHHFEHHHHEHHHGEGIHHIHHHHIHEIIHHF:IIHEHHIIHGDHH?DIIIIHFHIHHGEG?CHEIIIHE@HEF<1HHFHCIHGIHIIIHHHHHIIHIIHHIHHGCIIIIIHGGCHHDIHC@IHHECHHGHHHHG?FGGGHGHH@DDBA
@HISEQ:969:HM2KJBCX2:2:1101:18852:97618 2:N:0:ACTATGCA
ACACCGCACAATCCCAACTATCCCTATTAATCATTACGTCGATCCTAGAAACCAACAAAATAGGTTCGATCGTCCTATTTCGTTATTCCATGCTAATGTATTCAAGCGCGAGCCTGCTTTAAGCACTCTAATTTTTTCAAAGTAACAGTCCTGTTTCCCCGCAACAACAAATTAATGCCATCACGGTTCTACAAGAAGGAGGGACCAGTGAGGCCAGTGCATACCAGTGGCACGACCAACCTACTGGCCCCGAAATTCAACTACGAGCTTTTTAACTGCAACAACTTTAATATACGCTATTGGAGCTGGAATTACCGCGGCTGCTGGCACCAGACTTGCCCTCCAA
+
CDDDDIIIIIIIHIIIHHIIIIIIIIIIIIIIIIIIIIIIIIIIIIIGHIIIIIIIIIIIIIIIIIIIGIIHIIIIIIIIHIIIIIIIGIHIHHEHIIIIIFHHIIIIIIIIIIIIIIIIIHIIIIIIIIIIIIIIIIIIIIIIIIIIIIHHHIIIIIIIHIIIIIIIIIIIIIIIIIIIHIIIIIIIIIIIIIIIIIIIHIIIIIIIIIIIIIIIIIIIIIIIIIIIHIIIIIIIIIIIIIIHIIIIIIIIIIIHEIIIIIIIIIIIIIIIIIIIIIIIIIIIIIIIIIIIIIIIIIIIIIIIIIIIIIIIIIIIIIIIIIIIIIIIIIIIIIIIIIIIIDDDDD
@HISEQ:969:HM2KJBCX2:2:1101:15262:97055 2:N:0:ACTATGCA
ACACCGCACAATCCCAACTATCCCTATTAATCATTACGGTGATCCTAGAAACCAACAAAATAGAATCATGCCGTCCTATTTTATTATTCCATGCTAATGTATTCAAGCAAAATGCCTGCTTTAAACACTCTAATTTTTTCAAAGTAAAGGTCCTGGTTCCCCGCGACACCCAATTAAGGGCATCGCGGTTCTCCAGAAGGTGAGAAATTGACTACACCAGTTCATACCCCTTAAGGCACGACCGATGTGTCAATCCCGAAATTCAACTACGAGCTTTTTAACTGCAACAACTTTAATATACGCTATTGGAGCTGGAATTACCGCGGCTGCTGGCACCAGACTTGCCCTCCAA
+
DBDB?EHIGHIIHHIIIGEHHHIIIIIHIIHIIHGIEGHHHIF?GHHFEHHGHHGIIEHCHHF@GHGFH<ECCEDCEHH?FGHHHEIHECCH@EE@E?CGF1DHHHHHIIHHHGHHIIIIIHHHHHHE6@EHHIGHHHIEHGHHCGDHHEE@CGAHF@F1D1FE?HIGCEIHIIIHGC@HEDGHHE<F?HGHHHHIIIHHGHHHHHC8HHFAHHHIIHE?HIIIHHIIIHHHHHHGEIGIHHGIIGGIIHEIIHDCIHHEHHHGC<1GIIIIHEFHHHHHHEHEHIHHHHIHEHHGEGC<HHIIHHHGHH@1HHHHHIIIIHHHIHHHIIIIIGHIHHGIIGIHHDH@D<<0
@HISEQ:969:HM2KJBCX2:2:1101:2167:98385 2:N:0:ACTATGCA
ACACCGCACAATCCCAACTATCCCTATTAATCATTACGTCAATCCTAGAAACCAACAAAATAGGATCGAACGTCCTATTTCATTATTCCATGCTAATGTATTCAAGCGTTAGCTTGCTTTAAACACTCTAATTTTTTCAAAGTAACAGTCCAAATTCCCCGCAACACCAAATTAATGGCATTACGGCTCATCAGGAAGGAGGAATCAGTGAGACCAGTACATACCAGAGGCATGACCAACCTACTAACCCCGAAATTCAACTACGAGCTTTTTAACTGCAACAACTTTAATATACGCTATTGGAGCTGGAATTACCGCGGCTGCTGGCACCAGACTTGCCCTCCAA
+
DDCDCIHHHHHHGHIIIIIIIIHIIHIIIIIHIIIIIHIIIIIIIIIIIIGGHHIIIIIGHCHHGHIIGHHHFE=HGHHIIIIIIIIIEFHHIHIIIHIIIGHIIHIIIHIHGIHIIIIIIHIHHHHIHIIIIGIHIIIIIIIIIHEHHIIIIHHHHIHIIIIIIIIHIHIHGHHHIIIIIIIIIIIIIIIIIIIIIIIIIIIHHIIGIIIIIIIIIIIIIIIIIIIIIIIIIIIIIIIIIHHHHIIIIIIIIIIIHIIIHIIIIIIIIIIIIIIIIIIIIIIIIIIIIIIIIIIIIIIIIIIIIIIIIIIIIIIIIIIIIIIIIIIIIIIIIIIIIIIIIDDDDD
@HISEQ:969:HM2KJBCX2:2:1101:18929:97320 2:N:0:ACTATGCA
ACACCGCACAATCCCAACTATCCCTATTAATCATTACGTCGATCCTAGAAACCAACAAAATAGAATCAAACGTCCTATTTCATTATTCCATGCTAATGTATTCAAGCGTAAGCCTGCTTTAAACACTCTAATTTTTTCAAAGTAACAGTCCTGATTCCCCACGACACCAAATTAATGACATCGCGGTTCTTCAGAAGGTAGGAACCGATAATGCCAGTGCGTACCGAGGCACGACCAACAATTCGATCCCGAAATTCAACTACGAGCTTTTTAACTGCAACAACTTTAATATACGCTATTGGAGCTGGAATTACCGCGGCTGCTGGCACCAGACTTGCCCTCCAA
+
<DDDB??C??F@CEE<@GCCHHHEC?1D?EG@C?FCHHGHDHHFCDGCE1FHGHHCHHE@FCGHICF?EHC01D<C@GC<CFG<D1<1C<<FC@@HHH%G@@CCHEHEHHHD?@CF?1FHHICC@HEGBD1FH6DF<GCHFHGDFGGHGIHHEFFDHHHEEB?GGFHHGE-<CC<GHH@HHDHIHHCEF<FGHHHHH9DGHIIIIHHHGHGF00?CC0/CG=HG=GD1@B-HCE@EHHF1D<<<?C/HCF@CD1@GGFHGEHHHCG<CECEGCFCCEHHHHEF<1?EIHHHEGC1HHGIIIIIHHGHF?FGC?IHIIIHHFCHHEHHHIIHHF11HCIHF<?DB@
@HISEQ:969:HM2KJBCX2:2:1101:20697:97909 2:N:0:ACTATGCA
ACACCGCACAATCCCAACTATCTCTATTAATCATTACGGTGGTCCTAGAAACCAACAAAATAGAACCATGCCGTCCTATTTTATTATTCCATGCTAATGTATTCAAGCAAAAATGCCTGCTTTAAACACTCTAATTTTTTCAAAGTAAAGGTCCTGGTTCCCCCCGGCACACAATTAAGGACATCGCGGTTCTCCAGAAGGTGAGAAATTGACTGCACCAGTTCATACCCCGTAAGGCACGACCGATGCGCCAATCCCGAAATTCAACTACGAGCTTTTTAACTGCAACAACTTTAATATGCGCTATTGGAGCTGGAATTACCGCGGCTGCTGGCACCAGACTTGCCCTCCAA
+
@DD?<CD//<<11<DCEHE?EH1<<CCGHFHFCGHE1<@H1D011<CFFE@H1CGHEHHH1F@11D<C1111<</<GFG@HEGHEG1<C<C@1<<<F1<1<1CHHG@11<C@F?1DGGE@6FGDB<D@<C@FDFC1@E??HH?BG6@HEEG@HHGCE00<EFC+77.79.,GB.@:.FIFF@<DIHDEC.:=</-GFC/CHHFHECCGG@0<C0D0F?C:0F0000/IHHHHCCHAHECD<0:0<CC<A11<ECC/C<1<1G1H?C<1=H@ECHEEGE@@1?HCCGED1C1FFFEEEC<<//C@C1@C<F1HHHIHEG@DF?H?HHH?HHHF@EHGIIIHHIHECIHE?ABB0
@HISEQ:969:HM2KJBCX2:2:1101:17371:99211 2:N:0:ACTATGCA
ACACCGCACAATCCCAACTATCCCTATTAATCATTACGTCAATCCTAGAAACCAACAAAATAGGATCAAACGTCCTATTTCATTATTCCATGCTAATGTATTCAAGCGTTAGCCTGCTTTAAACACTCTAATTTTTTCAAAGTAACAGTCCTGTTTCCCTGCAACACCAAATTAATGACATTACAGTTCTTCAAGAAGGAGGAACCAGTAAAGCCAGTACATACCAGAGGCACGACCAACCTACTAATCCCGAAATTCAACTACGAGCTTTTTAACTGCAACAACTTTAATATACGCTATTGGAGCTGGAATTACCGCGGCTGCTGGCACCAGACTTGCCA
+
DDDCDIIIIIIIIIIIIIIIIIIIIIIIIIIIIIIIIIIIIIIIIIIHIIIIIIIIIEHIIIFHHIIIIHIIIIIIIIIIIIIHIIHHIIIHIIIIIIIIIIIIIHHIIIIIIIIII0IIIIHHIIIIIIHIIIIIIIHIHIIIIIIIIIIIIIHIIIIIIIIIIIHIIIIIIIIIIIIIIIIIIIIIIIIIIIIIIIIIIIIIIIIIIHHIIIIIIIIIIHIIIIIIHIIIIHIIIIIIIIIIIIIHIIIIIIIIIIIIIIHIIHIIIIIIIIHIIIIIIIIIIIIIIIIIIHIIIIIHIIIIIIIIIIIIIIIIIIIIIIIIIIIIIIIIIIIIDDDDD
@HISEQ:969:HM2KJBCX2:2:1101:17576:99000 2:N:0:ACTATGCA
ACACCGCACAATCCCAACTATCCCTATTAATCATTACATCGATCCTAGAAACCAACAAAATAGAATCGGATGTCCTATCTCATTATTCCATGCTAATGTATTCAAGCGTGAGCCTGCTTTAAACACTCTAATTTTTTCAAGGTAACAGTCCTGATTCCCCATGACACCAAATTAATGACATCATGGTTCGTCAGAAGGTAGGAATCAATAATACCAGTACGTACAATAGCACGACCAATAAATTGATCCCGAAATTCAACTACGAGCTTTTTAACTGCAACAACTTTAATATACGCTATTGGAGCTGGAATTACCGCGGCTGCTGGCACCAGACTTGCCCTCCAA
+
@DBD@<C/CC<<D<CEGHHHIHEHEH1<@GHF1FF<D1CG=HE1C1CHHHHHGIIIICHCFH1CDFH1<<<<C1CCEF1<CEFG?CGHEHI??1<FFF@@GCC@G1<0<<<CFC<<?FHGGABCGFAEF@DHHFHCH?CGC??HHCHEBDHHEHHCHHGCCD,D1DGIHHHHIHHD6FC#E@?G?E<GC?C<H@HG@F7FI:EGCFFHGDHD<EIHHECGFHHFHCHCAHHCFHHECHIIHGHGGHE??A<HH?EIEHHHIHHIIIIHIIIIIHIIIHHHFF<CFGIFIHFHIHIIIIIHGIIIIIIIHIIIIHIIIHHHHIIIHGIIIIHEHHEIGIHH@@BB@
@HISEQ:969:HM2KJBCX2:2:1101:4773:97913 2:N:0:ACTATGCA
ACACCGCACAATCCCAACTATCCCTATTAATCATTACGGTGATCCTAGAAACCAACGAAATAGAATCAGTCCGTCCTATTTCATTATTCCATGCTAATGTATTCAGACGATAGTCTGCTTTAAACACTCTAATTTTTTCAAAGTAACAGTCCTGATTTCCCATCACACCAAATAAATGGCATGAAAGTTCCTCAAAAGGTAGAGATCCATCTCACCAGTACAGACAATTAAGCCTGACCAATGGGTAGACCCCGAAGTTCAACTACGAGCTTTTTAACTGCAACAACTTTAATATACGCTATTGGAGCTGGAATTACCGCGGCTGCTGGCACCAGACTTGCCCTCCAA
+
DDDDDIIIIIIIIIIIIIIIIIIIIIIIIIIIIIHIIIIIIIIIIIIIIIIIIIIIIHHIIIIHHIIIHIHIIIIHIIIIIIIIIIHIHIHHHIIIIHIIIHIIIIIIIIIIIIIIIIIIIIIIIIIIIIIIIIIIIIIIIIIIIIIIIIIHIIIIIIIHIIIIIIIHHIIIIIIIIIIIIIIIIIIIIIIIIIIIIIIIIIIIIIIIIHIIIIIIIIIIIIIIIIIIIII=IIIIIIIIIIIHHGFIIIIIIIIIIIIIIIIIIIIIIIIIIIIIIIIIIIIIIIIIIHIIIIIIIIIIIIIIIIIIIIIIIIIIIIIIIIIIIIIIIIIIIIIIIIIIIIIDDDDD
@HISEQ:969:HM2KJBCX2:2:1101:9120:100913 2:N:0:ACTATGCA
ACACCGCACAATCCCAACTATCCCTATTAATCATTACATCGATCCTAGAAACCAACAAAATAGAATCGGATGTCCTATTTCATTATTCCATGCTAATGTATTCAAGCGTGAGCCTGCTTTAAACACTCTAATTTTTTCAAGGTAACAGTCCTAATTCCCCGTGACACCAAATTAATGGCATTACGGTTCTTTAGAAGGTGAGAAATCAATAATATCAGTACATACCAACGGCATGACCGAAACATTGATCCCGAAATTCAACTACGAGCTTTTTAACTGCAACAACTTTAATATACGCTATTGGAGCTGGAATTACCGCGGCTGCTGGCACCAGACTTGCCCTCCAA
+
DDDDDIGHHEFHHHIIIIIIIIIIIIHIIIIHIIIGIIIIIIIIGHHIIIHIHHIIIIIIIIHIIIIGHHIIIIGIIIIIIIIIEHHFHHIGFEHHHIIHIIIIIIIIIIIHHIIHIIIHHHHIIIIIIIIIHHHHIIIIIIIIIIIIIHIIHIHIIIGIIIFHIIHIIIIIIIIIIIIIIGIHIIHHIIIIIIIIIIIIIIIIIIIIIIIHIHHIHIIIIIIIIIIIIIIIIIIIIIIIIIIIIHIHHIIIIIIIIIIIIIIIIIIIIIIIIIIIIIIIIIIIIHIIIIHIIIIIIIGIIIIIIIHFGIIIIIIIIIIIIIIHIIIGIIIIIIIIIIIIIIDDDDD
@HISEQ:969:HM2KJBCX2:2:1101:17002:100338 2:N:0:ACTATGCA
ACACCGCACAATCCCAACTATCCCTATAATCATTACGGTGATCCTAGAAACCAACGAAATAGAATCAGTCCGTCCTATTTCATTATTCCATGCTAATGTATTCAGACGATAGTCTGCTTTAAACACTCTAATTTTTTCAAAGTAACAGTCCTGATTTCCCATCACACCAAATAAATGGCATGAAAGTTCCTCAGAAGGTAGAGATCCATCTCACCAGTGCAGACAATTAAGCCTGACCAATGGGTAGACCCCGAAGTTCAACTACGAGCTTTTTAACTGCAACAACTTTAATATACGCTATTGGAGCTGGAATTACCGCGGCTGCTGGCACCAGACTTGCCCTCCAA
+
DCDDDHHIIIIIIIIIIIIIGIIIIIIIIIIIHHIIHGFHHIHIIIHHIIIIIIIIHIIHH@HEEHIFFHHHHHIIIHHIIIHIIIIHIIIIIHIIHIIIIIIHGHIIIIIIGIIIIIIIIHHIIIIIIIIIIIIIIHHHHHIIIIIIIIIIIHHIIIIIIIIHHHIIIIIHHIHIIIGHIHIIIIIIGIIHHHHIIIIHIIIIIIIIIIIHIIIIIIIIIIIIIIIIIIIIIIIIIIIIIIIHHGHIGHIIIIIIIIIIIIIIIIIIIIIIIIIHIIIIIIIHIIIIIIIIIIIIIIIIIIIIIIIIIIIIIIIIIIIIIIIIIIIIIIIIIIIIIIIIIIDDDDD
@HISEQ:969:HM2KJBCX2:2:1101:6265:100821 2:N:0:ACTATGCA
ACACCGCACAATCCCAACTATCCCTATTAATCATTACGTCAATCCTAGAAACCAACAAAATAGGATCAAACGTCCTATTTCATTATTCCATGCTAATGTATTCAAGCGTTAGCCTGCTTTAAACACTCTAATTTTTTCAAAGTAACAGTCCTGTTTCCCTGCAACACCAAATTAATGACATTACAGTTCTTCAAGAAGGAGGAACCAGTAAAGCCAGTGCATACCAGAGGCACGACCAACCTACTAATCCCGAAATTCAACTACGAGCTTTTTAACTGCAACAACTTTAATATACGCTATTGGAGCTGGAATTACCGCGGCTGCTGGCACCAGACTTGCCCTCCAA
+
DDDCDIHHIHIIHHIIIIIIIIIIIIIHIHIIIIFIIHIIIIIIHIIIHIIIIIIIIIIHIIHIEHHHIIHHIHHDHHIIIIIIIIIFHIIIHIIIIIIIIHIIIIIIIIIIFHIIIHIIIIHHHGHHHHIHHHIHHIIHIIHEHHIIIIIIIIIIIGHIIIHIIIIIIIIIIIIIIIIHIIIIIIIIIIIIIIIIIIIIIIIIIIIIIIIIIIIIIIIIIIIIIHIIIIIGIIIIIHHIHHHHFFHHIIIIIIGIHIIIIIIIIGIIIIIIIIIIIIIIIIIIIIHIIIIIIIIIHIIIIIHIIIIIIIIIIIIGIIIIIIIIIIIIIIIIIIIGIIGIIDDDDD
@HISEQ:969:HM2KJBCX2:2:1101:19427:101005 2:N:0:ACTATGCA
ACACCGCACAATCCCAACTATCCCTATTAATCATTACGTCAATCCTAGAAACCAACAAAATAGGATCAAACGTCCTATTTCATTATTCCATGCTAATGTATTCAAGCGTTAGCCTGCTTTAAACACTCTAATTTTTTCAAAGTAACAGTCCTGTTTCCCTGCAACACCAAATTAATGACATTACAGTTCTTCAAGAAGGAGGAACCAGTAAAGCCAGTACATACCAGAGGCACGACCAACTTACTAATCCCGAAATTCAACTACGAGCTTTTTAACTGCAACAACTTTAATATACGCTATTGGAGCTGGAATTACCGCGGCTGCTGGCACCAGACTTGCCCTCCAA
+
??DB0CCHHD1F@<1<<DHHHHHI1@CGHHH?FH?FEHHGHCGH1DFEEEHCC@GEHGHIHIE111CCHHHEHEH=GEHHIHIIII@<G1CHHEHHHIFHHF@CGCHAGEHHHHHH@AEGHIIHHHGIHHF@EGFGFHHHGIHGFGCGGCEFCFFEHHHIIHHHIIIIC?DGHHHHHHCFCHF<DGGF@DHGHHC0HF@FCCFFHCGD:IIHHGCD<CGHIHHHFHHFGCHHHCHHHHEIHFHIHIHHDCHHHHEEGHHHCIIIIIHEEHFHEGHFHEHIIHHHGGC?EH@CC@HHIHIHCE@GD1CH?GHHHHE<HHHHHECCHIIIIIIIHGIHCCCCC0?DBD
@HISEQ:969:HM2KJBCX2:2:1102:3420:3114 2:N:0:ACTATGCA
ACACCGCACAATCCCAACTATCCCTATTAATCATTACGGTGATCCTAGAAACCAACAAAATAGAACCATGCCGTCCTATTCTATTATTCCATGCTAATGTATTCGAGCAAAATGCCTGCTTTAAACACTCTAATTTTTTCAAGGTAAAGGTCCTGGTTCCACATGACACCCAATTAAGGACATCATGCTTCTCCAGAAGGTGAGAAATCAACTGCGACAGTTCATACCCCTTAAGGCACGACCATCACGTCAATCCCGAAATTCAACTACGAGCTTTTTAACTGCAACAACTTTAATATACGCTATTGGAGCTGGAATTACCGCGGCTGCTGGCACCAGACTTGCCCTCCAA
+
DDDDDIHGIIIIHIIIIIIIIIIIIIIIIIIIIIIIIIIIIIHGHIHIIIHGHIIIIIIHIHHHHIHIHH?HHHCEHGHIIIIIIIHIIIIIIHIGIIIIHHHHIIHIIIIIIIIIIIIIIHIHIIIIIIIIIIIIIIIIIIIIIIIHIIIIIIIIIHIIIIIHHIIIIIHIIIIIIIIIIIIIIIIIIIIHIIIIIIIIIIIIIIIIIIIIIIIIIIIIIIIIIIIIIIIIIIIIIIIIIIIIIIIIIHHIIIIIIIIIIIIIIIIIIIIIIIIIIIIIIIIIIIIIIIIIIIIIIIIIIIIIIIIIIIIIIIIIIIIIIIIIIIIIIIIIIIIIIIIIIIIIIIIDDDDD
@HISEQ:969:HM2KJBCX2:2:1102:4193:3190 2:N:0:ACTATGCA
ACACCGCACAATCCCAACTATCCCTATTAATCATTACATCGATCCTAGAAACCAACAAAATAGAATCGGATGTCCTATTTCATTATTCCATGCTAATGTATTCAAGCGTGAGCCTGCTTTAAACACTCTAATTTTTTCAAGGTAACAGTCCTAATTCCCCGTGACACCAAATTAATGGCATTACGGTTCTTTAGAAGGTGAGAAATCAATAATATCAGTACATACCAACGGCATGACCGAAACATTGATCCCGAAATTCAACTACGAGCTTTTTAACTGCAACAACTTTAATATACGCTATTGGAGCTGGAATTACCGCGGCTGCTGGCACCAGACTTGCCCTCCAA
+
DDDDDIIIIEHHHIIIIIIIIIIIIIIIIIIIIIIIIIIIIIIIIIIIHIIIIIHIIIIIIIHIHIIIIIIIIIHIIIIIIIIFHIIIHIIIIIIIIIIIIGHIIIIIIIIIIIHIIIIIIIIIIIIIIHIHIIIIIIIIIIIIIIIIIIIIIIIHHIIIIIIIIIIIIIIIIIIIIIIIIIIIIIIIIIIIIIIIIIIIIIIIIHIIIIIIIIIIIIIIIIIIIIIIIIIIIIIIIIIIIIIIHHIIIGIIIIIIIIIIIIIIIIIIIIIIIIIIIIIIIIIIIIIIIIIIIIIIIIIIIIIIIIIIIIIIIIIIIIIIIIIIIIIIIIIIIIIIIIIIIIDDDDD
@HISEQ:969:HM2KJBCX2:2:1102:4517:3196 2:N:0:ACTATGCA
ACACCGCACAATCCCAACTATCCCTATTAATCATTACGGTGATCCTAGAAACCAACAAAATAGAACCATGCCGTCCTATTCTATTATTCCATGCTAATGTATTCGAGCAAAAATGCCTGCTTTAAACACTCTAATTTTTTCAAGGTAAAGGTCCTGGATCCGCAAGACACCCAATTAAGGACATCAAGTTTCTCCAGAAGTTGAGAAATCAACAGCGACAGTTCATACCCCTTAAGGCATGACCATCACGTCAATCCCGAAATTCAACTACGAGCTTTTTAACTGCAACAACTTTAATATACGCTATTGGAGCTGGAATTACCGCGGCTGCTGGCACCAGACTTGCCCTCCAA
+
DDDDDIHIIIIIIIIIIIIIIIIIIIIIIIIIIIIIIIIIIIIIIIIIIIIIIHIIIIIGIIHHIIIIIHIIIHIIIIHHIIIIIIIIIIIHHIIGIIIIGGHHIHGIIIIIIIHIIIIIIIIHIIIIIIIIIIIIIIIIIIIIIIIIIIIIIIIIIIIIIGIIIIIIIHIIIIIIIIIIIIIIIIIIIIIIIIIIIIIIIIIIHIIIIIIIIIIIIIIIIIIIIIIIIIIIIIIIHIIIIIIIIIIIIIHHIIIIIIIIIIIIIIIIIIIIIIIIIIIIIIIIIIIIIIIIIIIIIIIIIIIIIIIIIIIIIIIIIIIIIIIIIIIIIIIIIIIIIIIIIIIIIIIIDDDDD
@HISEQ:969:HM2KJBCX2:2:1102:11530:3414 2:N:0:ACTATGCA
ACACCGCACAATCCCAACTATCCCTATTAATCATTACGGTGATCCTAGAAACCAACGAAATAGAATCCTTCCGTCCTATTTCATTATTCCATGCTAATGTATTCAGACGATAGTCTGCTTTAAACACTCTAATTTTTTCAAAGTAACAGTCCTAATTTCCCATCACACCAAATAAATGGCATGAAAGTTCCTCAGAAGGTAGAGATCCATCTCACCAGTGCAGACAATTAAGCCTGACCAATGGGTAGACCCCGAAGTTCAACTACGAGCTTTTTAACTGCAACAACTTTAATATACGCTATTGGAGCTGGAATTACCGCGGCTGCTGGCACCAGACTTGCCCTCCAA
+
<<D@D/CC?CG?D<GGEHC1C11D111<1<<<111<DC0111DGH1<1<<1<<1DG0<<011<1<<F111<10<<<011<<11111111D1111<<F1@@CIHCCFHEB<GEG@G@1EGF7@DCF<FHHBGHDFFH&<C<CGGGBD@<?HHED$<<<C1<@@@EFFGCEECFDHDCGHFHFHIHHHEG7?EHHGFHHCHD7DF<0FEGFHG1CGHFDFHCHF@7D8?H8D%F>EGAFHHHIHHD@<1HIHC<1<11D1GHCCEEHECEHFHHHHF?HHF@E?HHED@IHEEHHHHHEHEHIIHE@C<<@@EIHH?CE?CHCEHHIHIIIHH?G1C<E1HGC@1DD0D0
@HISEQ:969:HM2KJBCX2:2:1102:14005:3216 2:N:0:ACTATGCA
ACACCGCACAATCCCAACTATCCCTATTAATCATTACGTCGATCCTAGAAACCAACAAAATAGAATCAAACGTCCTATTTCATTATTCCATGCTAATGTATTCAAGCGTGCGCCTGCTTTAAACACTCTAATTTTTTCAAAGTAACAGTCCTGATTCCCCACGACACCAAATTAATGACATCGCGATTCTTCAGAAGGTAGGAACCAATAATGCCAGTGCGTACCGAGGCACGACCGACAATCTGATCCCGAAATTCAACTACGAGCTTTTTAACTGCAACAACTTTAATATACGCTATTGGAGCTGGAATTACCGCGGCTGCTGGCACCAGACTTGCCCTCCAA
+
DDDDDIIIIIIIIIIIIIHIIIIIIIIIIIIIIIIIIIIIIIIIIIHIHIIIIIIIIIHHIIHHHHIIIIIHHHHIIIIIIHIIIIIIIIHHIIIHHHIIIHHHHHIIIIHHIIIHHHHHIIIIIIIIIIIIIIIIIIIIIIIIIIIHHHIIIHIEGIIIHIIHHIHIIIHHIIIIIIHIIIIIIIIHIIIIIIIIIIIIIIIIIIIHIHIIIIIIHIIIHHIIIIIIIIIIIHIIIIIIIIHHIIHIIIIIIIIIIIIIIIIIIHIIIIIIIIIIIIIIIIIIIIIIIIIIIIIIIIIIIIIIIHIIIIIIIIIIIIIIIIIIIIIIIIIIIIIIIIIIDDDDD
@HISEQ:969:HM2KJBCX2:2:1102:7288:3584 2:N:0:ACTATGCA
ACACCGCACAATCCCAACTATCCCTATTAATCATTACGGTGATCCTAGAAACCAACGAAATAGAATCAGTCCGTCCTATTTCATTATTCCATGCTAATGTATTCAGACGATAGTCTGCTTTAAACACTCTAATTTTTTCAAAGTAACAGTCCTGATTTCCCATCACACCAAATAAATGGCATGAAAGTTCCTCAGAAGGTAGAGATCCATCCTACCAGTGCAGACAATTAAGCCTGACCAATGGGTAGACCCCGAAGTTCAACTACGAGCTTTTTAACTGCAACAACTTTAATATACGCTATTGGAGCTGGAATTACCGCGGCTGCTGGCACCAGACTTGCCCTCC
+
DDDDDIHIIIIIIHIIIIIIIIIIIIIIIIIIIIIIIIIIIIIIIIGI1GHHIIIIHIIHIIHFEHHHHHFIIGHHIIIIIIIHHHIIIHGIHIHIIHIIIHIIIIHIIIIIIIIIIIIIHHIIHIIIIHIHHHIHHIIIHIIHIHIIHIIIIIIIIIIIIGHIIIHHHHIIIHIIIIIIIIIIIIIIIIIIHIIHIHIIIIIIHHIIIIIIIHIHIIIIIIIIIHHIIIIIIIGIIIIIIIIHHHIIIIIIIIIIIIIIIIIGIHIFIIIIIIIIIIIIIIIIIIIIIIIIHHIIIIIIIIIIIIIIIIIIIIIIIIIIIIIIIIIIIIIIHHFDEIIIIDDDDD
@HISEQ:969:HM2KJBCX2:2:1102:15601:3507 2:N:0:ACTATGCA
ACACCGCACAATCCCAACTATCCCTATTAATCATTACATCGATCCTAGAAACCAACAAAATAGAATCGGATGTCCTATTTCATTATTCCATGCTAATGTATTCAAGCGTGAGCCTACTTTAAACACTCTAATTTTTTCAAGGTAACAGTCCTAATTCCCCGTGACACCAAATTAATGGCATTACGGTTCTTTAGAAGGTGAGAAATCAATAATATCAGTACATACCAACGGCATGACCGAAACATTGATCCCGAAATTCAACTACGAGCTTTTTAACTGCAACAACTTTAATATACGCTATTGGAGCTGGAATTACCGCGGCTGCTGGCACCAGACTTGCCCTCCAA
+
DDDDDIIIIHHIIIIIIIIIIIIIIIIIIIIIIIIIIIIIIIIIIIIIIIIIIIIIIIIIIIHIIIIHIIIIIIIIIIIIIIIIIIIIIIIIIIIIIIIIHHIHHIIIIIIIIII1HHHIIIIIIIIIIIIIIIHIIIIIIIIIIIIIHIIIIIIIHHIIIIIIIIIIIIIIIIIIIGIIIIIIIIIIIIIIIIIHIIIIIIIIIIIIIIIIIIIHIIIIIIIIIHIIIIHIIIIIIIIIIIIIHGIIIIIHIIIIIIIIIIIIHIIIIIIIIIIHIIIIIIIIIIIIIIIIIIIIIIIIHIIIIIIIIIIIIIIHIIIIIIIIIIIIIIIIIIIIIIIIIIDDDDD
@HISEQ:969:HM2KJBCX2:2:1102:21131:4339 2:N:0:ACTATGCA
ACACCGCACAATCCCAACTATCCCTATTAATCATTACATCGATCCTAGAAACCAACAAAATAGAATCAGATGTCCTATTTCATTATTCCATGCTAATGTATTCAAGCGTGAGCCTGCTTTAAACACTCTAATTTTTTCAAGGTAACAGTCCTAATTCCCCGTGACACCAAATTAATGGCATTACGGTTCTTTAGAAGGTGAGAAATCAATAATATCAGTACATACCAACGGCATGACCGAAACATTGATCCCGAAATTCAACTACGAGCTTTTTAACTGCAACAACTTTAATATACGCTATTGGAGCTGGAATTACCGCGGCTGCTGGCACCAGACTTGCCCTCCAA
+
DADCDGGHHHHCHHHIIHIHHHIGGHEHHHHHHHHFFHEEHH@FHHHHIIHIHIIIIIIIHH@FHEH1DGHEFEHGHFHCHHHIHHHHHH?C?GHHEFGG@?CHHHHEGHHHHHHFHHIHHIHHIIHHEHHIIIHHHHGHFGEHHGHIIIIHIHIHIHIIIIHHHHCIHHHIIIIIIIHIIIIIIHIIIIIIIIIIIIIIIIHIHIIIIIIIHHIIIIHHHGIIIIHHIIIIHIIIIIIIIIIHHFGHIIIIIGIIIIIIIIIHIIIIIIIIIIHGIIIIIIIIIIIIIIHIIIIIIIHHIHIIIIIIIIIIIIIIIIIIIIIIIIIIIHIIIIIIIIIIIIDDDDD
@HISEQ:969:HM2KJBCX2:2:1102:5584:4819 2:N:0:ACTATGCA
ACACCGCACAATCCCAACTATCCCTATTAATCATTACGGTGATTCAGAAACCAACAAAACAGGACCACCGTCCTATTTTATTATTCTATGCTAATGTATTCAGACGTAAGCCTGCTTTGAACACTCTAATTTTTTCAAGGTAAAGGTCCTGGTTTCCCACCACGCTAAATAAATAACATGATGGTTCCCCAGAAGGTAGAAATTCCACGCGCCAGTACAGACTATTGCCTGACCAACGGTAGAACCCCGAAATTCAACTACGAGCTTTTTAACTGCAACAACTTTAATATACGCTATTGGAGCTGGAATTACCGCGGCTGCTGGCACCAGACTTGCCCTCCAA
+
DDDDDIGIIIIIIIIIIIIIIIIIIIIIIIIIIIIIIIIIIIIHGHHIIIIIIIIIIIIIIHGIIHHIIIIIIIHHIIIIIIIIHHIIIIIIHIHIIIHHIIIIIIHIIIIIIIIIIIIHIHIIIIIIIIIIIIIIIIIHIHIIIIIIIIIIIIIIIHIHHHIHIIIIIIIIIIIIHIIIIIIIIHIIIIIIIIHIHIIIIIIIIIHIIIIIIIIIIIIIIIIIIIIIIIIIIIIIIIH<HFIIIIIIIIIIIIIIIHHHIIIIIIIIIIIIIIIIIIIIHIIIIIIIIIHIIIIIIIIIIHIIIIIIIHIIIIIIIIIIIIIIIIIIIIIIIIIIIIDDDDD
@HISEQ:969:HM2KJBCX2:2:1102:15658:5659 2:N:0:ACTATGCA
ACACCGCACAATCCCAACTATCCCTATTAATCATTACGGTGATTTAGAAACCAACAAAACAGGACCACCGTCCTATTTTATTATTCCATGTTAATGTATTCAAACGTAAGCCTGCTTTGAACACTCTAATTTTTTCAAGGTAAAGGTCCTGGTTTCCCACTACGCTAAATTAATAACATGATGGTTCCCCAGAAGGTAGAAATTCCACACGCCAGTACAGACTATTGCCCGACCAACGGTAGAACCCCGAAATTCAACTACGAGCTTTTTAACTGCAACAACTTTAATATACGCTATTGGAGCTGGAATTACCGCGGCTGCTGGCACCAGACTTGCCCTCCAA
+
DDDDDIIIIHIIHIIHHIIIIIIIIIIIIIIIIHIHIHHHEHHIIHHHIIHGHHIIHIIHIHGHHIIGDHFEHHIIIGIIIIIIIHHHCEGFFIIIIHIIIIIIIIHIIIIIIIIIIIIIIIIIIIIIIIIIIIIIHIIIIIIIIIIIIIIIIIIIIIIIIIIIIIIIIHIIIIIIIIIIIIIIIIIIHIIIIIIIIIIIIIIIIIIIHIIIIIIIIIIIIIIIIIIIIIIIIIIIIHIIHDIIIIIIIIIIIIIIIIIIIIIIIIIIIIIHIIIIIIIIIIIIIIIIIIIIIIIIIIIIIIIIIIIIIIHIIIIIIIIIIIIIIIIIIIIIIIIIIIDDDDD
@HISEQ:969:HM2KJBCX2:2:1102:2547:5252 2:N:0:ACTATGCA
ACACCGCACAATCCCAACTATCCCTATTAATCATTACGTCAATCCTAGAAACCAACAAAATAGGATCAACGTCCTATTTCATTATTCCATGCTAATGTATTCAAGCGCGAGCCTGCTTTAAACACTCTAATTTTTTCAAAGTAACAGTCCTGATTCCCCACCACACCAAATTAATGACATGATGGTTCGTCAGAAGGTAGGAATCAGTAACACCAGTACGTACCGAAGGCACGACCAGCGTACTAATCCCGAAATTCAACTACGAGCTTTTTAACTGCAACAACTTTAATATACGCTATTGGAGCTGGAATTACCGCGGCTGCTGGCACCAGACTTGCCCTCCAA
+
DDDDDIIIIEHHHIIIIIIIIIIIIIIIIIIIIIIIIIIIHIIIIIIIIIIIIIIIIIIEHIHIIIIHIIIIIIIHIIIIIIIIIIIIIIIIIIHIIIIIIIIIIIIIIIIIIIIIHIIIIIIIIIIIIIIIIIIIIIIIIHIIIIIIIIIHHHHIIIIIIIIIIIIIIIIIIIHIIIIIIIIIIIIIIIIIIIIIIIIIIIIHIIIIIIIIIIIIIIIIIIIIIIIIIIIIIIIIIIIIIIIGIIIIIIIIIIIIIIIIIIIIIIIIIIIIIIIIIIIIIIIIIIIIIIIIIIIIIIIIIIIIIIIIIIIIIIIIIIIIIIIIIIIIIIIIIIIIIIIIDDDDD
@HISEQ:969:HM2KJBCX2:2:1102:12340:5767 2:N:0:ACTATGCA
ACACCGCACAATCCCAACTATCCCTATTAATCATTACGTCAATCCTAGAAACCAACAAAATAGGATCGAACGTCCTATTTCATTATTCCATGCTAATGTATTCAAGCGTTAGCCTGCTTTAAACACTCTAATTTTTTCAAAGTAACAGTCCTGTTTCCCTGCAACACCAAATTAATGACATTACAGTTCTTCAGAAAGGAGGAATCAGCGAAGCCAGTGCATACCAGTGGCACGACCAACCTGCTGACCCCGAAATTCAACTACGAGCTTTTTAACTGCAACAACTTTAATATACGCTATTGGAGCTGGAATTACCGCGGCTGCTGGCACCAGACTTGCCCTCCAA
+
DDDDDIHIHIIIHIIIHIIIIIIIIIIIIIIIIIHIIIIHIIIIIIIIIIIIIIIIIIIIIIEHIIIIIIIIIIHIGIIIIIIIIIIHHHIHIIIIIIIIIIIIIIIIIIHIIIIHIIIIIHHIIIIIIIIGIHIIIIIIIIIIIHIIIIIIHIIIIIHIIIIIIIIIIIHIIIIIIIIHIIIIIIIIIIIIIIIHHIIIIIIHIIIIIIIIIIIIIIIIIIIIIIIIHHIIHIIIIIIIHIIHGIIIIIIIIIIIIIIIIIIIIIIIIIIIIIIIIIIIIIIIIIIHIIIIHIIHIIIIIIIIIIIIIIIIIIIIIIIIIIIIIIIIIIIIIIIIIIIIIDDDDD
@HISEQ:969:HM2KJBCX2:2:1102:14964:5653 2:N:0:ACTATGCA
ACACCGCACAATCCCAACTATCCCTATTAATCATTACATCGATCCTAGAAACCAACAAAATAGAATCGGATGTCCTATTTCATTATTCCATGCTAATGTATTCAAGCGTGAGCCTGCTTTAAACACTCTAATTTTTTCAAGGTAACAGTCCTAATTCCCCGTGACACCAAATTAATGGCATTACGGTTCTTTAGAAGGTGAGAAATCAATAATATCAGTACATACCAACGGCATGACCGAAACATTGATCCCGAAATTCAACTACGAGCTTTTTAACTGCAACAACTTTAATATACGCTATTGGAGCTGGAATTACCGCGGCTGCTGGCACCAGACTTGCCCTCCAA
+
DDDDDIIIIFHHHHIIIIIIIIIIIIIIIIIIGIHIIIIIIIIIIIHIIIIIHIIIHIIFIIGHHIIHIIIIIHIGIIIIIIIIIIHHHIFHHIIIHGIIIIHHIIIIHIIIIIIIIIIIIIIIIIIIHIIIIIIIIIIIIIIIIIIIIIIIIIIIIIIIIIIIIIHIIIIIIIIIIGIIIIIIIIIIIIIIIIIIIIIIIIIIIIIIIIIIIHIIIIIIIIIIIIIIIIIIIIIIIIIIIIIIHHIIIIIIIIIIIIIIIIIIIIIIIIIIIIIIIIIIIIIIIIIIIIIIIIIIIIIIIIIIIIIIIIIIIIIIIIIIIIIIIIIIIIIIIIIIIIIIIIDDDDD
@HISEQ:969:HM2KJBCX2:2:1102:7871:5020 2:N:0:ACTATGCA
ACACCGCACAATCCCCAACTATCCCTATTAATCATTACGTCGATCCTAGAAACCAACAAAATAGAATCAAACGTCCTATTTCATTATTCCATGCTAATGTATTCAAGCGTGAGCCTGCTTTAAACACTCTAATTTTTTCAAAGTAACAGTCCTGATTCCCCACAACACCAAATAAATGACATCATGGTTCGTCAGAAGGGAGAAACCAACAATGCCAGTACGTACCTAGGCACGACCGACATGATGGTCCCGAAATTCAACTACGAGCTTTTTAACTGCAGCAACTTTAATATACGCTATTGGAGCTGGAATTACCGCGGCTGCTGGCACCAGACTTGCCCTCCAA
+
DDDDDIIIIIIIHIIIIIIIIIIIIIIIIIIIIIIIIIIIIIIIIIIIIIIIIIIIIIHIHIIIIIIIIIIIIIIIHIIIHIIIIIIIIIIIHIIIIIIIIIIIIIIIIIIIIIIIIIIIIHIIIIIIIIIIIIIHIIIIIIIIIIIIIHIIIIIIIIIIIIIIIIIIIIIIIIIIIIIHHIIIIIIIIIIIIIIIIIIIIIIIIIIIIIIIIIIIIIIIIIIIIIIIIIIIIIIIIIIIIIIIHIIIIIIIIIIIIIIIIIIIIIIIIIIIIIIIIIIIIIIIIIIIIIIIIIIIIIIHHIIIIIIIIIIIIIIIIIIIIIIIIIIIIIIIIIIIIIIIIDDDDD
@HISEQ:969:HM2KJBCX2:2:1102:7784:6886 2:N:0:ACTATGCA
ACACCGCACAATCCCAACTATCCCTATTAATCATTACGTCGATCCTAGAAACCAACAAAATAGAACCATGCCGTCCTATTTTATTATTCCATGCTAATCTATTCAAGCACTAGCTTGCTTTAAGCACTCTAATTTTTTCAAGGTAATAGCTCTGCTTCCCCAACGCACCAAATTAATGGCATGAAGGTTATTCAGAAGGTAAGAATCCATCAAATCAGTACGAACAGTGAAGCCCGACCGATAGACAGATTCCGAAATTCAACTACGAGCTTTTTAACTGCAACAACTTTAATATACGCTATTGGAGCTGGAATTACCGCGGCTGCTGGCACCAGACTTGCCCTCCAA
+
DDDDDIIIIIIIIGIIIIIIIIIIIIIIIIIIIIIIIIIIIHIHHIHHIIIIIIHIIIHHIGHIHHIHIHHIIIIHIHFHHHIIIIHIIHGIFHHHIIIIIIIIIIHIHIIIIIIIIIIIIIIIIHIIIIIIIIIIIIIIIIIIIIIIIIIIIIIIIIIIHIIIIHIIIIIIIIIIIIIIIIIIIIIIIIIIIIIIIHIIIIIIIIIIIIIIIIIIIIIIIIIIIIIIIIIIIIIIIIIIIIIIIIHIIIIIIIIIIIIIIIIIIIIIIIIIIIIIIIIIIIIHIIIIIIIIIIIIIIIIIIIIIIIIIIIIIIIIIIIIIIIIIIIIIIIIIIIIIIIIIIIDDDDD
@HISEQ:969:HM2KJBCX2:2:1102:17480:7609 2:N:0:ACTATGCA
ACACCGCACAATCCCAACTATCCCTATTAATCATTACATCGATCCTAGAAACCAACAAAATAGAATCTGATGTCCTATTTCATTATTCCATGCTAATGTATTCAAGCGTAAGCTTGCTTTAAACACTCTAATTTTTTCAAGGTAACAGTCCTAATTCCCCATAACATCAAATAAATGACATTATGGTTCTTTAGAAGGTGAGAACCAATAAAACCAGTACATACCAAGGCATGACCGATTCCTTGATCCCGAAATTCAACTACGAGCTTTTTAACTGCAACAACTTTAATATACGCTATTGGAGCTGGAATTACCGCGGCTGCTGGCACCAGACTTGCCCTCCAA
+
DDDDDHIIIHHHHHIIIIIIIIIIIIIIIIIIIIIIIIIIIIIIIIIIIIIIIIIIEHHHGHHIHIIIIHIHIIIIHIIIIIIHHIIIIIIIIIIIIIIIIIIHHIHIIIIIIIIIIIIIIIIIIIIIIIGHIIIIIIIIIHIHIHIIHHIIIIIIHHGIIIIHIIIIIIIIIIIHIIIIIIIIIIIIIIHIIIIII;IIIIIIIIIIIIIIIIIIIIIIIIIIIIIIIIIIIIIIIIHIIIIHIIIIIIIIIIIIIHIIIIIIIIIIIIIIIIIIIIIIIIIIIIIIIIIIIIIIHIIIIIIIIIIIIIIIIIIIIIIIIIIIIIIIIIIIIIIIIIIIDDDDD
@HISEQ:969:HM2KJBCX2:2:1102:17071:7797 2:N:0:ACTATGCA
ACACCGCACAATCCCAACTATCCCTATTAATCATTACGTCAATCCTAGAAACCAACAAAATAGGATCGAACGTCCTATTTCATTATTCCATGCTAATGTATTCAAGCGTTAGCCTGCTTTAAACACTCTAATTTTTTCAAAGTAACAGTCCTGTTTCCCTGCAACACCAAATTAATGGCATTACAGTTCTTCAGAAAGGAGGAATCAGCGAAGCCAGTGCATACCAGTGGCACGACCAACCTGCTGACCCCGAAATTCAACTACGAGCTTTTTAACTGCAACAACTTTAATATACGCTATTGGAGCTGGAATTACCGCGGCTGCTGGCACCAGACTTGCCCTCCAA
+
DDDDDIIIIHEHHIGIIIHHEHHIHIIIIIIIIIIGIIHIHIIIIIIIIIIIHIIIIIEHIHIGICHIIIIHHHI=GHHHHEHGHHHHIEFEEGHEIIIHIHHHIHIIIIIHIIIIHHHHGGGHIIHIIHIHHHIHIIHHHHIIHHHGGHIIHIHHIIIHHHIHHHHIGHHGIIIHIIIIIIHIIHHHHIHHIIHIIIIIIIIHGIHHHIHHHIIIHIIIHIIHIIIIIHHHIIIHHIHIIIIHHIIIIIIHHIIIIIIIIIIIIIIIIIHIHHGIHIIIIIHHHIGHIIIIIIIIIIHHIIIIIIIIIIIIIIIHIIIIIIIIIIIHHIIIHHIIIIIIIDDDDB
@HISEQ:969:HM2KJBCX2:2:1102:4344:7738 2:N:0:ACTATGCA
ACACCGCACAATCCCAACTATCCCTATTAATCATTACGGTGATTCAGAAACCAACAAAACAGGACCACCGTCCTATTCTATTATTCCATGCTAATGTATTCAAGCGCGAGCCTGCTTTAAACACTCTAATTTTTTCAAAGTAACAGTCCTGATTCCCCACCACACCAAATTAATGACATGATGGTTCGTCAGAAGGTAGAAATCAGTAACACCAGTACGTACCGAAGGCACGACCAGCGTACTAATCCCGAAATTCAACTACGAGCTTTTTAACTGCAACAACTTTAATATACGCTATTGGAGCTGGAATTACCGCGGCTGCTGGCACCAGACTTGCCCTCCAA
+
@DDDDIIIIHIHIIIIIIIIIIIIIIIIIHIIIIIIIIIHHIIIIHIIIHHIIIIIIHIIHHIIIIHHHIHIGIIIIIIIHIGIIHHHHHGIHIIIIIIIIIHIIIIIIIIIIGIIHIIIIIIHIIHIHIIIIIIIHIIIIIIHIIIIIIIIIIIHIHHIGIIIIIIIIIIIIIIIIIIIHHGIIIIIIIIIIIIIIIIIIIIIIIIIIIIIIIIIIIHIIIIIIGIIHHIIIIIIIIIIHIHIIIIIIIIIIHIIIIIIIIIIIIIIIIIIIIIIIIIIIIIIIIIIIIIIHIIIIIIIIIIIIIIIIIIIIIIIIIIIIIIIIIIIIIIIIIIIHHIDDDDD
@HISEQ:969:HM2KJBCX2:2:1102:16552:8322 2:N:0:ACTATGCA
ACACCGCACAATCCCAACTATCCCTATTAATCATTACGTCGATCCTAGAAACCAACAAAATAGAATCAAACGTCCTATTTCATTATTCCATGCTAATGTATTCAAGCGTTAGCCTGCTTTAAACACTCTAATTTTTTCAAAGTAACAGTCCTGTTTCCCTGCAACACCAAATTAATGACATTACAGTTCTTCAAGAAGGAGGAATCAGTAAAGCCAGTACATACCATAGGCACGACCAACCTACTGACCCCGAAATTCAACTACGAGCTTTTTAACTGCAACAACTTTAATATACGCTATTGGAGCTGGAATTACCGCGGCTGCTGGCACCAGACTTGCCCTCCAA
+
DDDDDIHIIIIIIHIIIIIIIIIIIIIIIIIIIIIIIIIIIIIIIHIHIHIGHHIIIIIHIIHIIIIIIIIHEFHIIGIIIIIIIHIIEHHHHHHIIIHHIHEHHEHHH;IIHHHHIIIHHIIIIHEHIIIH;IHIHIIIIIIIIFHFEHCFGHHHI;EHIIIHIIGGHIFH/F<FEHHHHHHHHEGHII@?FHHFH?H?HCHHIIIIIHHHFHHCCBGHHHIGEFHG?CEC7CHEDHGCEHHIH@GG&H11?FD1CGIHHC<D<1HHHG?H@?EG@HHF@FD<C11D<1CEHHIHHHHEGHEIHHD<1?EE<?D?C/GHECGHHC?C<@<F<H@<<</01<<<D<
@HISEQ:969:HM2KJBCX2:2:1102:18387:8634 2:N:0:ACTATGCA
ACACCGCACAATCCCAACTATCCCTATTAATCATTACGTCAATCCTAGAAACCAACAAAATAGGATCGAACGTCCTATTTCATTATTCCATGCTAATGTATTCAAGCGTTAGCTTGCTTTAAACACTCTAATTTTTTCAAAGTAACAGTCCAAATTCCCCGCAACACCAAATTAATGGCATTACGGCTCATCAGGAAGGAGGAATCAGTGAGACCAGTACATACCAGAGGCATGACCAACCTACTAACCCCGAAATTCAACTACGAGCTTTTTAACTGCAACAACTTTAATATACGCTATTGGAGCTGGAATTACCGCGGCTGCTGGCACCAGACTTGCCCTCCAA
+
DDDDDIIGIHIIHIEGHIIIIIIIIHIIIIIIIIIIIHHIIIIIIIIH@HHIIIHIHIIIHHEFHIIDHHHIIGHEHIHHIIIHIIIIHHHHHGHIIGFHHIIIIHIIHHGHIHIIHHHHHFEHHHHIIIHHHGHHHHEIIGHHHIHHFHIHEEHHIIIHHIIIHIIHHIHIGIHHIIHHHIHDGIIIHECIHIHGIHIIIGIIIIHHHIIHIIIHHHIIIHIHIIIIIHIIIIIIIIIIGFGGFCCIHIIIIIHHHIIIIIIIIIIHHHHIIIIIIHIIIIIIHHHCIIIIHIIIIIIIIIIIIIIHIIIIIIIIIIIHHHHIIIHHIIIIHIHHIIHIHDDDDB
@HISEQ:969:HM2KJBCX2:2:1102:6059:8923 2:N:0:ACTATGCA
ACACCGCACAATCCCAACTATCCCTATTAATCATTACGGTGGTCCTAGAAACCAACAAAATAGAACCACAACGTCCTATTGTATTATTCCATGCTAATCTATTCAAGCAATAGCCCGCTTTAAACACTCTAATTTTTTCAAGGTAATGGTCCTGGCTCCCCAACACACCCAATTAAGGACATACTGGTTCACCAGAAGGAAGACCCGACAACAGGACAGTACTCGCCAAAGACGGACCGCCCGGCCAAGTCTAAAATTCAACTACGAGCTTTTTAACTGCAACAACTTTAATATACGCTATTGGAGCTGGAATTACCGCGGCTGCTGGCACCAGACTTGCCCTCCAA
+
DDDDDIIIIIIIIIIIIIIIIIIIIHIIIIIIIIIIIIIGHIIIIIHIIHGIIIIIHIHHIHHIHIIIIIIIIIIIIIHI1DHHIIIIIHIHIFHGIIIHHHHHIIIIHIIHHIIIIIHIIHHIIIIIIIIIIIIHIIIHIIIIIIIIIIIIIIIIIIIIIHHIIIHIIIIIIHIIIIIIIIIIIIIIIIIHIIIIIIIIHIIIIIIIIIIIIIIIIIIIIIHIIIIIIIHHIIIHIIIIIIIIIIIIIIIIIIIIIIIIIIIHIIIIIIIIIIIHIIIIIIIHHIHIIIIIIIIIIIIIIIIIIIIIIIIIIIIIIIIIIIIIIIIIIIIIIIHIIHIIIIDDDDD
@HISEQ:969:HM2KJBCX2:2:1102:2726:8743 2:N:0:ACTATGCA
ACACCGCACAATCCCAACTATCCCTATTAATCATTACGTCAATCCTAGAAACCAACAAAATAGGATCGAACGTCCTATTTCATTATTCCATGCTAATGTATTCAAGCGTTAGCCTGCTTTAAACACTCTAATTTTTTCAAAGTAACAGTCCTGTTTCCCTACAACACCAAATTAATGACATTACAGTTCTTCAGAAAGGAGGAATCAGCGAAGCCAGTACATACCAGTGGCACGACCAACCTGCTGACCCCGAAATTCAACTACGAGCTTTTTAACTGCAACAACTTTAATATACGCTATTGGAGATGGAATTACCGCGGCTGCTGGCACCAGACTTGCCCTCCAA
+
BDDC@HG<HHHIIGHE1CGHIIIEFHHHHIIEHHIHIIIIIIIIFHEH?HHHHHIHIHGEHHIIIIHHIIIIIIIIIIHIHCHHIGHIIHEHH@GHGHHECIIHHIIIIIHHEHH?HHIIIIIIIIIIIIIHIIHIHHHHHHHHIGIHHIHHACHHIHHIHHHIHHIHHHGH@IIIIIHIHEHIHIHHHCIIIHIIIIHIHFIHHIIHIIIIIIHIIGIIHHHHIIIHIIIIIIIIIIIIIHHHCIHIIIIIIIIIIIIIIIIIIIIIIHGIIHHIIIIHIIIIIHHIHIIIIIIIIIIIIIIIIIHFHIIIHIIIHIIIIIIIIHIIIIIIIHIHIIIIIDDDDD
@HISEQ:969:HM2KJBCX2:2:1102:19626:9849 2:N:0:ACTATGCA
ACACCGCACAATCCCAACTATCCCTATTAATCATTACGTCGATCCTAGAAACCAACAAAATAGAATCAAACGTCCTATTTCATTATTCCATGCTAATGTATTCAAGCGTAAGCCTGCTTTAAACACTCTAATTTTTTCAAAGTAACAGTCCTGATTCCCCACGACACCAAATTAATGACATCGCGGTTCTTCAGAAGGTAGGAACCAATAATGCCAGTGCGTACCGAAGCACGACCAACAATTTGATCCCGAAATTCAACTACGAGCTTTTTAACTGCAACAACTTTAATATACGCTATTGGAGCTGGAATTACCGCGGCTGCTGGCACCAGACTTGCCCTCCAA
+
DDDDDIIIIIIIIIHHIIIIIIIIHIIIIIIIIIIHIIIIIIIHIIIIIIIIIIIIIIIIIIIIIIIIIHHIIHHIHIIIIIIIHIIEHIIIIIIIIIHIIHHHIHIIIIIHIIIHIIIIIIHHIHHHIHHHHHHIIIIIIIHIIIIHHHHIIIHHIIIIIIIIIHIIIIIIIIIIIIIHHIIIIIIIIIIIIIIIIIIIIIIIIHIIIIIIIIIIIIIIHHHIIIIIII=IIIIIIIIIHHHHIIIIIIIIIIIIIIIHIIIIIIIIIIIIIIIIIIIIIIIIIIIIIIIIIIIIHIIIIIIIIIHHIIIIIIIIIIIHIIIIIIIIIIIIIIIIIIIIDDDDD
@HISEQ:969:HM2KJBCX2:2:1102:20613:9817 2:N:0:ACTATGCA
ACACCGCACAATCCCAACTATCCCTATTAATCATTACATCGATCCTAGAAACCAACAAAATAGAATCGGATGTCCTATTTCATTATTCCATGCTAATGTATTCAAGCGTGAGCCTGCTTTAAACACTCTAATTTTTTCAAGGTAACAGTCCTAATTCCCCGTGACACCAAATTAATGGCATTACGGTTCTTTAGAAGGTGAGAAATCAATAATATCAGTACATACCAACGGCATGACCGAAACATTGATCCCGAAATTCAACTACGAGCTTTTTAACTGCAACAACTTTAATATACGCTATTGGAGCTGGAATTACCGCGGCTGCTGGCACCAGACTTGCCCTCCAA
+
DDDCDIIIIHGHHHIIIIHIIIIIIIIIIIIIIIIIIIIIIIIIIIIIIIIIIIIIIIIIIIIHIIIIIHIGHHIIIIIIIIIIIIIHIIIHHIIIIHIIIFHHIIIIHHHHHIIIIHIIHHIIIIIIIIHHHIIIIIIIIIIHHHIIIIIHHIIHHIIIHHIIIIIHIHIIIIIIIIGIIIIIIIIIIIIIIIIIIIHIIIIIIIHIIIIIIHIIIIHIIIIIIIIIIIIIIIIIIHIIIIHIHDIIIIIIIIIIIIIIIIIIIIIIIIIIIIIIIIIIIIIIIIHIIIIIIIHIIIIIIHIIIIIIIIIIIIIIHIIIIIIIIIIIIIIIIIIIIIIIIIDDDCD
@HISEQ:969:HM2KJBCX2:2:1102:15033:10456 2:N:0:ACTATGCA
ACACCGCACAATCCCAACTATCCCTATTAATCATTACTTCAGTCCTAGAAACCAACAAAATAGAACTAAAGTCCTATTCCATTATTCCATGCTAATATATTCAAGCAAACATGCCTGCTTTAAACACTCTAATTTTTTCAAAGTAAAAGTCTTGGATCCCTAGCGCACTCAATTAAGAGCACACTAGTTCCCCAAAAGGAAAAGCCCAAAGTTGCAGTACAAACCTTTCGGTTGACGGCAACTATAAGCCCAAAATTCAACTACGAGCTTTTTAACTGCAACAACTTTAATATACGCTATTGGAGCTGGAATTACCGCGGCTGCTGGCACCAGACTTGCCCCT
+
DDDDDIHIIHHHIIIIIIIIIIIIIIIHIIIIIIIIIIIIIIIIIIIIIIHIGIIIIHIIIIGHIIIGIIIHHIHIIGIIIIIIIIIIHHHHIIIIIIIIIHIHIGIIIIIIIIIIIIIIIIIHIIIIIIIIIIIIIIIIHIIIIIIIIIIIHIHIIIHIIIIIIHIIIIIIIIIIIIIGIIIIIIIIIIIIIIIIIIIIIIIIHIIIIIIIIIIIIIIIIIIIIIIIIIIIIIIIIIHIIIIIIIIIIHIIIIIHHIIIIIIIIIIIIIIIIIIIIIIIIIIIIIIIIIIIIIIIIIIIIIIIIIIIIIIIIIIIIIIIIIIIIIIIIIIIIIIIIIDDDDD
@HISEQ:969:HM2KJBCX2:2:1102:21128:10820 2:N:0:ACTATGCA
ACACCGCACAATCCCAACTATCCCTATTAATCATTACATCGATCCTAGAAACCAACAAAATAGAATCGGATGTCCTATTTCATTATTCCATGCTAATGTATTCAAGCGTGAGCCTGCTTTAAACACTCTAATTTTTTCAAGGTAACAGTCCTAATTCCCCGTGACACCAAATTAATGGCATTACGGTTCTTTAGAAGGTGAGAAATCAATAATATCAGTACATACCAACGGCATGACCGAAACATTGATCCCGAAATTCAACTACGAGCTTTTTAACTGCAACAACTTTAATATACGCTATTGGAGCTGGAATTACCGCGGCTGCTGGCACCAGACTTGCCCTCCAA
+
DBDBDDDHHFH?FEHHIIIIIIIHCHCEGHCHHEHHIIHHHHHIDHHIIHIHIHHEHHHHFHHHIHG1EE=D1DC1C<CFCFHHIFGHCHHHH1DGCHEGHDEEHFD@0HCDHEG@FEFGFHH88HCHHHEHIIHHDFHHHHHEIHGHIHHGHHEDHIIHIIIHIIIHIIGIIIHGIIIIIIHHHHIHIIIIIIIIIIIIIIIIHIIIIIHGIIGGGIIIIHHEGIIHIIIIIIGIIIGIIIIIFBIIIFHIHIHHIHIIIIIIIIHIIIIIHIIHIIIHHIIIIIHIIIHIHHIIIHHHHFHIHIIIIIIIIIIIIIIIIIIIIIIIIHIIIIIIIIIIIIDDBAD
@HISEQ:969:HM2KJBCX2:2:1102:3394:11057 2:N:0:ACTATGCA
ACACCGCACAATCCCAACTATCCCTATTAATCATTACGGTGGTCCTTGAACCAACAAAATAGAACCACAACGTCCTATTCTATTATTCCATGCTAATCTATTCAAGCAAAAGCCTGCTTTAAACACTCTAATTTTTTCAAGGTAATGGTCCTGGCTCCCCGGCACGCCCAATTAAGAACATACCGATTCACCAGAAAGATAGACCCGACGACAGAACAGTACTCGCCAGAGACGGACCGTCCGGCCAGGCCTAAAATTCAACTACGAGCTTTTTAACTGCAACAACTTTAATATACGCTATTGGAGCTGGAATTACCGCGGCTGCTGGCACCAGACTTGCCCTCCAA
+
DDDDDIIIIHHHIIIIIIIIIHIIIIIIIHIIIGIIIIHHIIIIIHIIIIIIIIIIIIIIIHHHIIIIIIIIHIIIHIIGIGIIIIIHIIHGIIIIIIIIIFIIIIIHIIIIIIIHIHHHIIIIIHIIIIHHIHIIIGIIIIIIIIIIIIHIIIHIIIIIIIIIIIHHIIHHIIIIIIIIIIIIIIIIHEIHIIIIIIIIIIHIIIIIIIIIIIIIIIIIIIIIIIIIIIIHIIIIIIIHIIIIHGIIIHHIIIIIHHIHHIIHHIHIIIIIHHHIIIIIIIIHIIIIIIIHIIHIIIIIIIIIIIIIIIIIIIIIIIIIIIIIIIIIIGHIIIHGIIIIIIDDDDD
@HISEQ:969:HM2KJBCX2:2:1102:14727:11129 2:N:0:ACTATGCA
ACACCGCACAATCCCAACTATCCCTATTAATCATTACATCGATCCTAGAAACCAACAAAATAGAATCGGATGTCCTATTTCATTATTCCATGCTAATGTATTCAAGCGTGAGCCTGCTTTAAACACTCTAATTTTTTCAAGGTAACAGTCCTAATTCCCCGTGACACCAAATTAATGGCATTACGGTTCTTTAGAAGGTGAGAAATCAATAATATCAGTACATACCAACGGCATGACCGAAACATTGATCCCGAAATTCAACTACGAGCTTTTTAACTGCAACAACTTTAATATACGCTATTGGAGCTGGAATTACCGCGGCTGCTGGCACCAGACTTGCCCTCCAA
+
DDCDDHHHIFGFHHIHIIIIIHIIGIHIHHIIIIIIIIIIFHIFEGC@HHIHHIIIIIIIIIHIIIEGHIIHIIGIIHIEIHHHIHHIHIHGIIIIIIHIHCHHHIHEHIIIHHHHICHHIHIIIIIGHIIHH@EIHHHHIHIIHIIHHHIIHIHIIHHGGHIIHHHHIHIIIHIHHIHIHHHHIIIHHGIIIIHIIHIHHHIIHHGIIIIIIIHEIIIIHIIHHEHHIHEHHIIIIIHIIIIHHHIIHHGIHIIIIIIIHHIIIIIHEHHHHHEHIIIIHIIIIIIHHHIHIIIIIHHHGCIIIIIIIIIIGIIGHHHIIIIIIIIIIIHIIIHIIIHIIIDDBDB
@HISEQ:969:HM2KJBCX2:2:1102:17363:10571 2:N:0:ACTATGCA
ACACCGCACAATCCCAACTATCCCTATTAATCATTACGGTGATCCTAGAAACCAACGAAATAGAATCAGTCCGTCCTATTTCATTATTCCATGCTAATGTATTCAGACGATAGTCTGCTTTAAACACTCTAATTTTTTCAAAGTAACAGTCCTGATTTCCCATCACACCAAATAAATGGCATGAAAGTTCCTCAGAAGGTAGAGATCCATCTCACCAGTGCAGACATTTAAGCCTGACCAATGGGTAGACCCCGAAGTTCAACTACGAGCTTTTTAACTGCAACAACTTTAATATACGCTATTGGAGCTGGAATTACCGCGGCTGCTGGCACCAGACTTGCCCTCCAA
+
DDDDDHIIIIIIIIIIIIIIIIIIIIIIIIHIIIIIIIIIIIIIIHIHIIIIHIIIHHHIIIHFHHIIFHIIIHHIIIHHIIIIIIIIHGIHGEHHIIIIIIIIIHIIIIIIFIIIIIIIIIIIIIIIIIIIIIIIIIIHHIIIIIIIIHIIIIIIIIIIIIIIIIIIHIIIIHIIIIIIIIIIIIIIIIIIIIIIIIIIIIIIIIIIIIIIIIIIIIIIIIIIIIIIIIIIIIIIIIIIIIIIIHDIIIIIIIIIIIIIIIIIIIIIIIIIIIIIIIIIIIIIIIIIIIIIIIIIIIIIIIIIIIIIIIIIIIIIIIIIIIIIIIIIIIIIIIIIIIIIIIIDDDDD
@HISEQ:969:HM2KJBCX2:2:1102:3037:10391 2:N:0:ACTATGCA
ACACCGCACAATCCCAACTATCCCTATTAATCATTACGTCAATCCTAGAAACCAACAAAATAGAATCAAACGTCCTATTTCATTATTCCATGCTAATGTATTCAAGCGTAAGCCTGCTTTAAACACTCTAATTTTTTCAAAGTAACAGTCCTGATTCCCCACGACACCAAATTAATGACATCGCGGTTCTTCAGAAGGTAGGAACCAATAATGCCAGTGCGTACCGAGGCACGACCGACAATCTGATCCCGAAATTCAACTACGAGCTTTTTAACTGCAACAACTTTAATATACGCTATTGGAGCTGGAATTACCGCGGCTGCTGGCACCAGACTTGCCCTCCAA
+
DDCDDIIIIHHIHIIIHIIIIIIIIIIIIIIIIIIHIIHIIIIHHIIIIIIIIIIIIIIIIIIIIIIIHIHIIIHIIIIIIIIIIIIIIIHHGHIIIIIIIIIIIIIIIIIIIIIIIIIHIIIIIIIHHIIIIIIIIIIIIIIIIIIIIIIIIIIIIIIIIIIIIIIIIIIIIIIIIIIIIIIIIIIIIIIIIIIIIIIIIIIIIIIIIIIIIIIIIIIIIIIIIIIIIIIIIIIIIIIIIIHHIIIIIIIIIIIIIIIIIIIIIIIIIIIIIIIIIIIIIIIIIIIIIIIIIIIIIIIIIIIIIIIIIIIIIIIIIIIIIIIIIIIIIIIIIIIIIIIIDDDDD
@HISEQ:969:HM2KJBCX2:2:1102:19330:11235 2:N:0:ACTATGCA
ACACCGCACAATCCCAACTATCCCTATTAATCATTACGTCAATCCTAGAAACCAACAAAATAGGATCAAACGTCCTATTTCATTATTCCATGCTAATGTATTCAAGCGTTAGCCTGCTTTAAACACTCTAATTTTTTCAAAGTAACAGTCCTGTTTCCCTGCAACACCAAATTAATGACATTACAGTTCTTCAAGAAGGAGGAACCAGTAAAGCCAGTACATACCAGAGGCACGACCAACCTACTAATCCCGAAATTCAACTACGAGCTTTTTAACTGCAACAACTTTAATATACGCTATTGGAGCTGGAATTACCGCGGCTGCTGGCACCAGACTTGCCCTCCAA
+
DDDDDIHIIIIIIIIIIIIHIIHIIHIIGIHIIIIGIIIIIIIIIIEHEHHIIGIIIIHIIIHHHIIGGHHIIIIIIIIIHIIHHIIIHIIHGIIIIFHIIGIIIIIIIIIIIIIIIHGIHIGHIIIIIIIIIIHIIIIIIIIHHHIIIIIIIIIIIIIIIHIIIIIIIIHHIIHIIIHIIIIIIIIIIIIIIIIIHIIHIIIIIHIHIIIIIIIIIIIIIIIIIIIIIIIIIIIIIIIIIIHHGHIHHIIIIIIIIIHIIIIIIIHIIIHIIIIIIIIIIIIIIIIIIIIIIIIIHHIIIIIIIIIIIIIIIIIIIIIIIIIIIIIIIIIIIIIIIIIIICDDDD
@HISEQ:969:HM2KJBCX2:2:1102:6611:11159 2:N:0:ACTATGCA
ACACCGCACAATCCCAACTATCCCTATTAATCATTACGGTGGTCCTAGAAACCAACAAAATAGAACCACAACGTCCTATTCTATTATTCCATGCTAATCTATTCAAGCAATAGCCCGCTTTAAACACTCTAATTTTTTCAAGGTAATGGTCCTGGCTCCCCAACACACCCAATTAAGGACATACTGGTTCACCAGAAGGAAGACCCGACAACAGGACAGTACTCGCCAAAGACGGACCGCCCGGCCAAGTCTAAAATTCAACTACGAGCTTTTTAACTGCAACAACTTTAATATACGCTATTGGAGCTGGAATTACCGCGGCTGCTGGCACCAGACTTGCCC
+
ADDDDIIIIIHIIHHIHHIHIIIIIIIIHIGIIIIIIIIIIIIIHIIIIEHIIIGHIHHIIIIIIIIIIIIIDCHFHEHIHIHHIIIHIIIIIGIIIIIHIHHIIIGHIIIIIHIHIIIHHIGIIIIIIIIIIIIIIIIHHIIIIHIIIHIIIIIIIIHIHHIHIIIIIIIIIHIIIHIHIIIIIIIIIIIHIIIIIIIIIIIIIIIIIIIIIIHIIIIIIIIIIIIIHIIIIIIIIIHHEIIIIIIIIFIHIIIIIIIIIHHHIIIIIIIIIIIIIIIIIIIIHIIIIIIIIIHIIIIIIIIIIIIIIIIIIIIIIIIIIIIIIIIIIIIIIIIIIDDDDD
@HISEQ:969:HM2KJBCX2:2:1102:6428:11379 2:N:0:ACTATGCA
ACACCGCACAATCCCAACTATCCCTATTAATCATTACGTCGATCCTAGAAACCAACAAAATAGAATCAAACGTCCTATTTCATTATTCCATGCTAATGTATTCAAGCGTAAGCCTGCTTTAAACACTCTAATTTTTTCAAAGTAACAGTCCTGATTCCCCACGACACCAAATTAATGACATCGCGGTTCTTCAGAAGGTAGGAACCGATAATGCCAGTGCGTACCGAGGCACGACCAACAATTCGATCCCGAAATTCAACTACGAGCTTTTTAACTGCAACAACTTTAATATACGCTATTGGAGCTGGAATTACCGCGGCTGCTGGCACCAGACTTGCCCTCCAA
+
CDDDDIIIIIIIIIIIIIIIIIIHIIIIIIIIIHIIIIIIIIIIHIIIIHHIHIIIIIIHIIIHIIHIHIIIIIIIIIIHIIIIHIIIIIIHIIIIIIIIIIIIIHIHIIIGIIIIIIIIIIIIIIIIIIHIIHHIIIIIHIIIIIHIIIIIIIHHIIIIIIIIIIIIIIIIIIIIIHIIIIIIIIIIIIIHIIIIIIIIIIIIIIIIIIIIIIIIIIIIIIIIIIIIIIIIIIIIIIIHIHEHIIIIIIIIIIIIIIIIIHIIIIIIIIIIIIIIIIIIIIIIIIIIIHIIHIIIIIIIIIIIIIIIIIIIIIIIIIIIIIIIIIIIIIIIIIIIIIIIDDDDD
@HISEQ:969:HM2KJBCX2:2:1102:18445:12392 2:N:0:ACTATGCA
ACACCGCACAATCCCAACTATCCCTATTAATCATTACGTCGATCCTAGAAACCAACAAAATAGAATCAAACGTCCTATTTCATTATTCCATGCTAATGTATTCAAGCGCGAGCTTGCTTTAAACACTCTAATTTTTTCAAAGTAACAGTCCTGATTTCCCATGACACCAAATTAATGACATCGTGGTTCGTCAGAAGGGAGAAACCAATAATGCTAGTACGTACAAAGTACGACCGACATATTAGTCCCGAAATTCAACTACGAGCTTTTTAACTGCAACAACTTTAATATACGCTATTGGAGCTGGAATTACCGCGGCTGCTGGCACCAGACTTGCCCTCCAA
+
DDDDDHHIIHIIHHIIIIIIIIGIHHIIIHIIIIIHIIIHDHHIIIEHHIIIIIIHHIICGEHGHIIIIIIIIHHHHIHIHIIIIIIGHIGGHHIIIIIHIHEIHHEHEHIHIHHIIIIIIIHHIIGIIIIHIHHHHHIIIIIIIIIIIIHIIHIIHHHIIIHHIIIIIIIHIIIIIIIHHIIGIHIIIIIHIIIIIIHIIHHH<HHIHIIIHIIIHIIIHHIIIIIIIIHIIIHIIIIHIHGIIIIIIIIIIIIIIIIIIIHIGIIIIIIIIIIIIIIIIIIHEIIIIIIIIIIIIIIIIIIIIIHIIIIIIHIIIIIIIIIIIIIIIIIIIIIIIIIDDDDD
@HISEQ:969:HM2KJBCX2:2:1102:12696:12583 2:N:0:ACTATGCA
ACACCGCACAATCCCAACTATCCCTATTAATCATTACATCGATCCTAGAAACCAACAAAATAGAATCGGATGTCCTATTTCATTATTCCATGCTAATGTATTCAAGCGTGAGCCTGCTTTAAACACTCTAATTTTTTCAAGGTAACAGTCCTAATTCCCCGTGACACCAAATTAATGGCATTACGGTTCTTTAGAAGGTGAGAAATCAATAATATCAGTACATACCAACGGCATGACCGAAACATTGATCCCGAAATTCAACTACGAGCTTTTTAACTGCAACAACTTTAATATACGCTATTGGAGCTGGAATTACCGCGGCTGCTGGCACCAGACTTGCCCTCCAA
+
DDDDDIGIIEGHHHHIIFIHIIFHIIIIIHIHIIHHIIIIIIIIIIIHHGIEHIIIIIIIIIIH?EHHIGICGHHHEHHIIGIIHHIEHIIIHHHIHHHHHEIIIIHHIGIHIIIIIHHHHHIIIHHIHIIIIIIIIIIIIHIIIIIIIIIIIIHIIHHIIIIIIIHIIIIIHIIIIIIIIIIIIIIIIIEIIIHIHIIIIHIHIHIIIIIIIIIIIIIIIIIIIIIIIIIIIIIIIIIIIIIHDDHIIIHHIIIIHIIHIIIIIIIIIIIIIIIIIIIIIIIIIIIIIIIIIIIIIIIIIHIIIIIIIIIIIIIIIIIIIIIIIIIIIIIIIIIIIIIIIIDDDDD
@HISEQ:969:HM2KJBCX2:2:1102:17753:12438 2:N:0:ACTATGCA
ACACCGCACAATCCCAACTATCCCTATTAATCATTACGTCAATCCTAGAAACCAACAAAATAGGATCAAACGTCCTATTTCATTATTCCATGCTAATGTATTCAAGCGTTAGCCTGCTTTAAACACTCTAATTTTTTCAAAGTAACAGTCCTGTTTCCCTGCAACACCAAATTAATGACATTACAGTTCTTCAAGAAGGAGGAACCAGTAAAGCCAGTACATACCAGAGGCACGACCAACTTACTAATCCCGAAATTCAACTACGAGCTTTTTAACTGCAACAACTTTAATATACGCTATTGGAGCTGGAATTACCGCGGCTGCTGGCACCAGACTTGCCCTCCAA
+
CDDDDIIHIIIIIIIIIIGIIIIIIIIIIIIIIIIIIIHIIIIIIIHIIIIIIIIIIIIIHIHIIHIIIIIIHIIIIIHIIGIIIIIIHIIIEHGFIIIIIIIIIIIIIHIIIIIIIIIIIIIIIIIIIIIIIIIHHIIIIIIIIIIIHHHIIIIIIIIIIIIIIIIIIIIHHIIIIIIIIIIIIIIIIIIIIIIIIIIIIIIHIIIIIIIIIIIIIIIIIIIIIIIIIIIIIIIIIIIIIIIHHIIIIIIIIIIIIIIIIIIIIIIIIIIIIIIIIIIIIIIIIIIIIIIIIIIIIIIIHIIIIIIIIIIIIIIIIIIIIIIIIIGIIIIIIIIIIIIIIDDDDD
@HISEQ:969:HM2KJBCX2:2:1102:5790:12918 2:N:0:ACTATGCA
ACACCGCACAATCCCAACTATCCCTATTAATCATTACGTTGATCCTAGAAACCAACAAAATAGAATCGAACGTCCTATTTCATTATTCCATGCTAATGTATTCAAGCGCGTGCCTGCTTTAAACACTCTAATTTTTTCAAAGTAACAGTCCTGACTCCCCACAACATCAAATTAATGACATCATGATTCATCAGAAGGGAGAAATCAATGACATTAGTACGTACCGAAGGCACGACCGACGTATTGATCCCGAAATTCAACTACGAGCTTTTTAACTGCAACAACTTTAATATACGCTATTGGAGCTGGAATTACCGCGGCTGCTGGCACCAGACTTGCCCTCCAA
+
DDDDDIIIIFFHHHIHIIIGIIIIIIIIIIIIIIIIIIIIIIIIIIIIIIIIIIHIHIIIIIIIHIIIIIIIGHHIIIIIIIIIIIIIIIIIIIIIHIIIIHHHIHHIHIIIIIIIGHIIHIIIIHIIHIIIIIIIIIIHIIIIIIIHIIHIIHIIIIIHIIIIIIHIIIIIIIIIIIIIIIIIIIEIIIIIIIIIIIIIHIIHIIIIIIIIIIIIIIIIIIIIIIIIIIIIIIIIHIIHIIHHGIIHIIIIIIIIIIIIIIIIIIIIIIIIIIHIIIIIIIHHIIIIIIIIIHIIIIIIIIIIIIIIIIIIIIIIIIIIIIIIIIIIIIIIIIIIIIIIIDDDDD
@HISEQ:969:HM2KJBCX2:2:1102:12476:13125 2:N:0:ACTATGCA
ACACCGCACAATCCCAACTATCCCTATTAATCATTACGTCGATCCTAGAAACCAACAAAATAGGGTCAAACGTCCTATTTCATTATTCCATGCTAATGTATTCAAGCGTGTGCCTGCTTTAAACACTCTAATTTTTTCAAAGTAACAGTCCTGATTCCCCATGACACCAAATTAATGACATCATAGTTCGTCAGAAGGTAGAAATCAATAATACCAGTGCATACCGGAGGCACGACCAATATATTGATCCCGAAATTCAACTACGAGCTTTTTAACTGCAACAACTTTAATATACGCTATTGGAGCTGGAATTACGCGGCTGCTGGCACCAGACTTGCCCTCCAA
+
DDDDDHGIIIIIIIIIIIIIIIHHIIIIIIIIIIIIIIIIIIIIIIIIIHIIIHIIIIIEHHHIIHIIIHIHHHHIIIHIIIHIHHHHIIIIIIHHIHHHIFHIHHHIIGIIIIIHIIIIIIIIIIIIIIHIHHHHHHHIIIIIIIIIIIIIHHHIIIIIIHIIIIIIIIIIIIIIIHHIIIIIIIIIIIHIIIIHIIIIIIGIIIHIIIHIIIIHIIIIIIIHIIIIIIHIIIIIIIIIIIHHHIIIIIHIIIIIHIIIIIIIIIIIIHIHIIIHHHIIIIIIIHIHIIIIIIIIIHHHHIIIIIIIIIHIIIIHHIIIIIIIIIHIIIIIHIIIIIIIDDDDD
@HISEQ:969:HM2KJBCX2:2:1102:15402:14181 2:N:0:ACTATGCA
ACACCGCACAATCCCAACTATCCCTATTAATCATTACGTCGATCCTAGAAACCAACAAAATAGAATCAAACGTCCTATTTCATTATTCCATGCTAATGTATTCAAGCGTGAGCCTGCTTTAAACACTCTAATTTTTTCAAAGTAACAGTCCTGATTCCCCACAACACCAAATAAATGACATCATGGTTCGTCAGAAGGGAGAAACCAACAATGCCAGTACGTACCTAGGCACGACCGACATGATGGTCCCGAAATTCAACTACGAGCTTTTTAACTGCAGCAACTTTAATATACGCTATTGGAGCTGGAATTACCGCGGCTGCTGGCACCAGAC
+
DDDCDIHIIIIIIIIIIIIIHIIHIGIIIIGEHHIIIIIHIIIHIIIHIIIIIIIIGIHHHIGHHHIIIIIHHEHDHIHHHIHHIIIIIIHHHIIIGHIIIFHIHHHIIHIIHIHIIIIIHHGHHHIIIGIIHHHHHIHHHHHIIIIIHIHHHEIIIHHGHIHIHHCIHIIHIHIIIHHHHHIIIIIIIIIIIHIIIIIGHIIIIIIIIIIIHGIIIIIIIIIIIHIIGIHHIIIHIHFIIIIIIIIIIIIIIIIIIIIIIIIIIIIIIIIIIIIIIIIIIIIIIIIIIIIIIIIIIIIHIIIIIIIIIIHIIIIIIIIIIIIIIIIIIDDDDD
@HISEQ:969:HM2KJBCX2:2:1102:17250:14468 2:N:0:ACTATGCA
ACACCGCACAATCCCAACTATCCCTATTAATCATTACTCATTTCACCAAAAACCAACAAAATTCGCGACACGAGTCCTAACTTATTATTCCATGCTAATGTATTCATAACTTTCAGCCTGCTTTAAACACTCTAATTTTTTCAAAGTAAAGGTCCTGGATTGCGAACCCAACCCAGTAAAGGGCAGGAACGTTCTCCAGGAAGATGGTAAGCGCGCATCGGCACTCACACACGATACCGTGGCGGGCCAAGCGCACTATACCAGAAATCCAACTACGAGCTTTTTAACTGCAACAACTTTAATATACGCTATTGGAGCTGGAATTACCGCGGCTGCTGGCACCAGACTTGCCCTCCAA
+
DDDDDIIIIIIIIIIIIIIIIIIIIIIIIIIIIIIIIIIIIIIHIIIIIIIIIHIHIHIIIIIIIGHIIGHIIIHIGHIIIIIIIIIIIIIIIIHIIIHIIGHHIIIIIIIIIIIHIIIIIHHIHGHIIIHIIIIIIHIIIIIIIIIIHIIIIHIIIHHHHHIHIHIHIHIIIIIIHIIHHHHIIIIIIIIIHIIHEHHIIIIIIIIIHIIIIIIIIIIIIHIIIHIIIIIIIIIIHIIIIIIIIIIIIIIIIIHIHIIIIIIIIIIIIIIIIIIIIIIIIIIIIIIIIIIIIIIIIIIIIIIIIHIIIIIIIIIIIIIIIIIIIIIIIIIIIIIIIIIIIIIIIIIIIIIIIDDDDD
@HISEQ:969:HM2KJBCX2:2:1102:18890:14462 2:N:0:ACTATGCA
ACACCGCACAATCCCAACTATCCCTATTAATCATTACGGTGGTCCTAGAAACCAACAAAATAGAACCACAACGTCCTATTCTATTATTCCAGCTCCAATAGCGTATATTAAAGTTGTTGCAGTTAAAAAGCTCGTAGTTGAATTTCGGGACTAATATGTCGGTCGTACTTTGTACGTACTAGCATTATTGGTTTCTCCCTTCTGACGAACCACGATGTCATTAATTTGGTGTCATGGGAAATCAGGACTGTTACTTTGAAAAAATTAGAGTGTTTAAAGCAAGCTCGCGCTTGAATACATTAGCATGGAATAATGAAATAGGACGTTTGATTCTATTTTGTTGGTTTCTAGGATCGACGTAATGATTAATAGGGATAGTTGGGCGGAGAAGGGAA
+
DDDCDIHIIIIIHIHIIIIIIIIIIIIIIIHIIIIIIHGHIIHIIIIGGHICGHIIGI1FHHHHIIIGGEGHIIHIIIHIIIIIIIIIIIIIIIIHHHHHH@CCGHIIIIIEHHHHIIIIIGIIHEGHHHHIIIIHIIHHGHIIIHHIHIHIIIIIIHIIIIIIIIIIIIIIIIIIIIHIIIIIIIIHHHIHHIIIIIIIHIIHHGIHIIIHIIIIHIGIIIIIIIIIIH=IIIIIHHHHIIIIIIIIIIIIHIIIIIIIIIIIIIIHIIIIIIIIIIIIIIHIIIIIIIIIIHIIIIIIIHIIIIIIIIIIIIIIIIIIIIIIIIIIIIIIIIIIIIIIIIIIIIIIIIIIIIIIIIIIIIIIIIIIIIIIIIIIIIIIIIIIIIIIIIDDDDD
@HISEQ:969:HM2KJBCX2:2:1102:15898:14556 2:N:0:ACTATGCA
ACACCGCACAATCCCAACTATCCCTATTAATCATTACATCGATCCTAGAAACCAACAAAATAGAATCGGATGTCCTATTTCATTATTCCATGCTAATGTATTCAAGCGTGAGCCTGCTTTAAACACTCTAATTTTTTCAAGGTAACAGTCCTAATTCCCCGTGACACCAAATTAATGGCATTACGGTTCTTTAGAAGGTGAGAAATCAATAATATCAGTACATACCAACGGCATGACCGAAACATTGATCCCGAAATTCAACTACGAGCTTTTTAACTGCAACAACTTTAATATACGCTATTGGAGCTGGAATTACCGCGGCTGCTGGCACCAGACTTGCCCTCCAA
+
DDDDDHGHHHHIHHIIIIIHIIIIIIIIIIIIIIIIIIIIHIIIGIIIIIIICHHHHIIIIHHIHIIIIHIIIIIIHIHIIIIIIHH?HIIHEHHHHHIIIIIIIIHIHIIHHHHHIIHIHIIIIIHIIIIHIIIHIIIIHIIIIIIIIIHIIIIIIHIIHHIIIIHIIIIIIIIIIIIIIIIIIIIIHIIIIIIIIIIIIIIIIIIIIIIIIIIIIIIIIIIIIIHIIIIIIIIHHIIIIIIIHFIIHIIIIIIIIIIIIIIIIIIIIIIIIIIIIIIIIIIIIIHIIIIIIIIIIIIIIHIIIIIIIIIIIIIIIIIIIIIIIIIIIIIIIIIIIIIIIIDDDDD
@HISEQ:969:HM2KJBCX2:2:1102:2483:15830 2:N:0:ACTATGCA
ACACCGCACAATCCCAACTATCCCTATTAATCATTACGGTGATCCTAGAAACCAACAAAATAGAATCATGCCGTCCTATTTTATTATTCCATGCTAATGTATTCAAGCAAAATGCCTGCTTTAAACACTCTAAATTTTTCAAAGTAAAGGTCCTGGTTCCCCGTGACACCCAATTAAGGGCATCGCGGTTCTCCAGAAGGTGAGAAATTGACTACACCAGTTCATACCCCTTAAGGCACGACCGATGTGTCAATCCCGAAATTCAACTACGAGCTTTTTAACTGCAACAACTTTAATATACGCTATTGGAGCTGGAATTACCGCGGCTGCTGGCACCAGACTTGCCCTCCAA
+
DDDDDIIIIHHHIIIIIIIIIIIIIIIIIIIIIIIIIIIIIIIIIIIIIIIIGIGIIIHHHIHHIIIIIFGHIIGIIIIHHIIIIIIIIGIHHHHHHIIGHGIIIHHHIIIIIIHIIIIIIIIHHIIIIIIIHHIIIIIIIIIIIIIIIIIIIIIIIIIIIIIIIIIIIIIIIIIIIIIIIIIIIIIIIIIIIIIIIIIIIIIIIIIIIIIIIIIIIIIIIIIIIIIIIIIIIIIHIIIIIIIIIIIIIIHIIIIIIIIIIIIIIIIIIIIHIIIIIIIIIIIIIIIIIHIIHIIIIIIIIIIIIIIIIIIIIIIIIIIIIIIIIIIIIIIIIIIIIIIIIIIIIIIDDDDD
@HISEQ:969:HM2KJBCX2:2:1102:15975:15649 2:N:0:ACTATGCA
ACACCGCACAATCCCAACTATCCCTATTAATCATTACATCGATCCTAGAAACCAACAAAATAGAATCGGATGTCCTATTTCATTATTCCATGCTAATGTATTCAAGCGTGAGCCTGCTTTAAACACTCTAATTTTTTCAAGGTAACAGTCCTAATTCCCCGTGACACCAAATTAATGGCATTACGGTTCTTTAGAAGGTGAGAAATCAATAATATCAGTACATACCAACGGCATGACCGATACATTGATCCCGAAATTCAACTACGAGCTTTTTAACTGCAACAACTTTAATATACGCTATTGGAGCTGGAATTACCGCGGCTGCTGGCACCAGACTTGCCCTCCAA
+
DDDDDIIIIEGHHHIIIIIIIIIIIIIIIIIIIIIIIIIIIIIIIIIIIIIIHIIIIIIFIIHHIIIIIIHIHIIIIIIIHIIIIIIIIIIIIIIIIIIIIHIIIIHIIIIIIIIIIIIIIIIIIIIIIIIIIHHHHIIIIHIIIIIIIIIIIIIHIIIIHIIIIIIIIHIHIIIIIIGIIIIIIIIIIIIIIIIIHIIIIIIIIIIIIIIIIIIIGIIIIIIIIIIIHHIIIIIIIIIIIIIIHHIIIIIIIIIIIIIIIIIIIHIIIIIIIIHHIHIIIIIIIIIIIIIIIIIIIIIIHHIIIIIIIIIIIIIIIIIIIIIIIHIIIIIIIIIIIIIIIIDDDDD
@HISEQ:969:HM2KJBCX2:2:1102:4390:15134 2:N:0:ACTATGCA
ACACCGCACAATCCCAACTATCCCTATTAATCATTACGGTGATCCTAGAAACCAACAAAATAGAACCATGCCGTCCTATTCTATTATTCCATGCTAATGTATTCGAGCAAAAATGCCTGCTTTAAACACTCTAATTTTTTCAAGGTAAAGGTCCTGGATCCGCAAGACACCCAATTAAGGACATCAAGTTTCTCCAGAAGGTGAGAAATCAACAGCGACAGTTCATACCCCTTAAGGCATGACCATCACGTCAATCCCGAAATTCAACTACGAGCTTTTTAACTGCAACAACTTTAATATACGCTATTGGAGCTGGAATTACCGCGGCTGCTGGCACCAGACTTGCCCTCCAA
+
DDDDCIIIIIIIIIIIIIIIIIIIIIIIIIIIIIIIIIIIIIIIIIHIIIIIIIIIIIIHIHGHHIIIIHHHHEHHIHHIHHIIIIIIIIIIIIIIHHHHHGHIIIIIIIIIIIIIIIIIIHHHHIIIIIIHIGHIIIHIIIIIIIIIIIGHIIIIIIIIIIHIIIIIIHIIIIIIHIIIIIIIIIIIHHIIIIIIIIIIIIGIIIIIIIIIIHIIIHIIIIIIIIIIIIIIIIII<IIIIIIIIIIIIIIHIIIIIIIIIIIIIIIIIHIIIIIIIIIIIIIIIIIIIIIIIIIIIIIIIIIIIIIIIIIIIIIIIIIIIIIIIIIIIIIIIIIIIIIIIIIIIIIIDDDDD
@HISEQ:969:HM2KJBCX2:2:1102:20690:16270 2:N:0:ACTATGCA
ACACCGCACAATCCCAACTATCCCTATTAATCATTACGTCGATCCTAGAAACCAACAAAATAGAATCAAACGTCCTATTTCGTTATTCCATGCTAATGTATTCAAGCGTGAGCCTGCTTTAAACACTCTAATTTTTTCAAAGTAACAGTCCTGATTCCCCATGACACCAAATTAATGACATCATGGTTCGTCAGAAGGTAGGAATCAATAATACCAGTACGTACAATAGCACGACCAATAAATTGATCCCGAAATTCAACTACGAGCTTTTTAACTGCAACAACTTTAATATACGCTATTGGAGCTGGAATTACCGCGGCTGCTGGCACCAGACTTGCCCTCCAA
+
DDDDDHIHIIIIIIIIIIIIGHHIIIHIIIIIIIIIIIIIIIIIIIIHHHIIIIIIIIIIIIIIHIIIIIHIGGHIGIIHIIIIIIIIIHGHHIHIIIIGHIGIHIHIIHHIHIICHIIIGGIIIIIIIIHHIIIIIIIIIIIIIHHIIIIIHHHHHHHHIIIIIIHIIIIIIIIIIIIGIIIIIIIIIIIIIIIIIIIIIIIIIIIIIHHHHGGIIIIIIIIGIIIIIIIIIIIIIIIIIHHGIHHIIIIIIIIIIIIIIIIIIIIIIIIIIIIIIIIIIIIIIIIIIIIIIIIIFIIIIIIIIIIIIIIIIIHIIIIIIIIIIIIIIIIIIIIIIIIIDDDDD
@HISEQ:969:HM2KJBCX2:2:1102:12284:18135 2:N:0:ACTATGCA
ACACCGCACAATCCCAACTATCCCTATTAATCATTACGTCGATCCTAGAAACCAACAAAATAGAATCAAACGTCCTATTTCATTATTCCATGCTAATGTATTCAAGCGTGAGCCTGCTTTAAACACTCTAATTTTTTCAAAGTAACAGTCCTGATTCCCCACAACACCAAATAAATGACATCATGGTTCGTCAGAAGGGAGAAACCAACAATGCCAGTACGTACCTAGGCACGACCGACATGATGGTCCCGAAATTCAACTACGAGCTTTTTAACTGCAGCAACTTTAATATACGCTATTGGAGCTGGAATTACCGCGGCTGCTGGCACCAGACTTGCCCTCCAA
+
DDDDCHIHHHCHFGHIIGIGHIIHIHHHIHIHHHIIHGEHHHGEHHG?EHHHHHHIHHIEHFHHIEHHEHHHEEHHH?GEHII@ED@CHI@GEHEHHHFGCGIIIIHGIHHGGHHHGHGHHIHHHICHHIIIIGHHEIHIHFHHHFG<CIHGHFCHIHGHHHHHCHIHEIIHIHHHFHHIHHHGFDHIFHGCHFEGHHHHEHEIIIIIIHHHIHHHG@FHGIIHHIHHHGIHDHIIIIIIHHHGIIIIIIIHHHCFHFHIHHHGIGIIHIIHIIIHIIIIHIIHEIHIHIHHIHHGIIIHHIIIIIIIIIIIIIIIIIIIHFGIHGIIIIHIIHIIIIHIDADD@
@HISEQ:969:HM2KJBCX2:2:1102:7849:17935 2:N:0:ACTATGCA
ACACCGCACAATCCCAACTATCCCTATTAATCATTACGGTGATCCTAGAAACCAACGAAATAGAATCAGTCCGTCCTATTTCATTATTCCATGCTAATGTATTCAGACGATAGTCTGCTTTAAACACTCTAATTTTTTCAAAGTAACAGTCCTGATTTCCCATCACACCAAATAAATGGCATGAAAGTTCCTCAGAAGGTAGAGATCCATCTCACCGGTGCAGACAATTAAGCCTGACCAATGGGTAGACCCCGAGGTTCAACTACGAGCTTTTTAACTGCAACAACTTTAATATACGCTATTGGAGCTGGAATTACCGCGGCTGCTGGCACCAGACTTGCCCTCCAA
+
BDB@@?/<EHIGF@CEHCHHIIHH?F1CHHGDE@FGFEDGECGEHHCGEHHHIICHH1G<FHHH?HH?GHFHHHI<011CCGH1CCFEGHHHHG1<1CHHGIHFHHHIIIHIHHHGIIHHHHHHIIHHGHHHIHIIIHHHHIIIIIIHIIHHEEEHHHHHHIGIIIHHIIIIIIIIIIHIIIHHHIIIIIIIIIHIIIIGIIHIHIIIIIIIIIIHIIIIIIIIIHHIIIH=IIHIII=IIIIIHFFIIIIIIIIIIIIHFIIGIIIIIIIHIIIHIIHIIIIIIIIIIIIHGHIIIIIIIIIIIIIIIIIIHHIIIIIHFIIIIIIIIIIIIIIIHIIIIIIDDDDD
@HISEQ:969:HM2KJBCX2:2:1102:14010:17629 2:N:0:ACTATGCA
ACACCGCACAATCCCAACTATCCCTATTAATCATTACGGTGATCCTAGAAACCAACAAAATAGAATCGAACGTCCTATTTCATTATTCCATGCTAATGTATTCAAGCGCGTGCCTGCTTTAAACACTCTAATTTTTTCAAAGTAACAGTCCTGACTCCCCACAACATCAAATTAATGACATCATGATTCATCAGAAGGGAGAAATCAATGACATTAGTACGTACCGAAGGCACGACCGACGTATTGATCCCGAAATTCAACTACGAGCTTTTTAACTGCAACAACTTTAATATACGCTATTGGAGCTGGAATTACCGCGGCTGCTGGCACCAGACTTGCCCTCCAA
+
DDDDDIIIIHHHHIIIIIIIIIIIIIIIIIIIIIIIIIIIIIIIIIIIIIIHIIIIIIIIIIHHIIIIHIIGHHHIIIIIIIIIIIIIIIIIHIIIIIIIIIHIIIIIIHHIIIIIIIIIHHIIIIIIIIIIIIIIIIIIIIIHIIIIIIIIIIIIIIIIIIIIIIIIIIIIIIHIIIIIIIIIIIIIIIIIIIIIIIIIIIIIIIIIIIIIIIIIIIIIIIIIIIIIIIIIIIIIIIIIIHHIHIIIIIIIIIIIIIIIIIIIIIIIIIIIIIIIIIIIIIIIIIIIIIIIIIIIIIIIIIIIIIIIIIIIIIIIIIIIIIIIIIIIIIIIIIIIIIIIIDDDDD
@HISEQ:969:HM2KJBCX2:2:1102:3363:18780 2:N:0:ACTATGCA
ACACCGCACAATCCCAACTATCCCTATTAATCATTACGTCAATCCTAGAAACCAACAAAATAGGATCGAACGTCCTATTTCATTATTCCATGCTAATGTATTCAAGCGTTAGCCTGCTTTAAACACTCTAATTTTTTCAAAGTAACAGTCCTGTTTCCCTGCAACACCAAATTAATGACATTACAGTTCTTCAGAAAGGAGGAATCAGCGAAGCCAGTGCATACCAGTGGCACGACCAACCTGCTGACCCCGAAATTCAACTACGAGCTTTTTAACTGCAACAACTTTAATATACGCTATTGGAGCTGGAATTACCGCGGCTGCTGGCACCAGACTTGCCCTCCAA
+
DDDDDHIIIIIIIIIIIIIIIIIIIIIIIIIIIIIIIIIIIIIIIIIIIIIIHIIIIICHHIHGEHHHHIIIHGHIHIHIIIIIHIIHHIHHIHHHIHIIHIIIIIIIIIIIIIIHIIIIIHIIIIIIIIIIIIIIIIIIIIIIIHIIIIIIIIIIIIIIIIIIIIIIIIIIIIIIIIIIIIIIIIIIHIIIIIIIIIIIIIIIIIIIIIIIIIIIIIGIIIIIIIIIIIIIIIIIIIIIIIIHHIHIIIIIIIIIIIIIIIIIIIIIIIIIIIIIIIIIIIIIIIIIIIIIIIIIIHIIIIIIIIIIIIIIIIIIIIHIIIIIIIIIIIIIIIIIIIIIIDDDDD
@HISEQ:969:HM2KJBCX2:2:1102:15368:19459 2:N:0:ACTATGCA
ACACCGCACAATCCCAACTATCCCTATTAATCATTACGGTGATCCTAGAAACCAACAAAATAGAACCATGCCGTCCTATTCTATTATTCCATGCTAATGTATTCGAGCAAAATGCCTGCTTTAAACACTCTAATTTTTTCAAGGTAAAGGTCCTGGTTCCACATGACACCCAATTAAGGACATCATGCTTCTCCAGAAGGTGAGAAATCAACTGCGACAGTTCATACCCCTTAAGGCACGACCATCACGTCAATCCCGAAATTCAACTACGAGCTTTTTAACTGCAACAACTTTAATATACGCTATTGGAGCTGGAATTACCGCGGCTGCTGGCACCAGACTTGCCCTCCAA
+
ADDDDIIIIIIIIHIIIIIIIHIIIIIIIIIIIIIIIIIHIHHHHHICHIIGIIIIHIIIIIIIIIIGIHHIIIIIIIIIIIFIIIIIIHIIIFHHIIIIIHIIIIIIHHHIGFHIIIIHIIHIHIIIIHHIHIIIHIIHIIIIIIIIIIIIIIIIIIHIIIIHIIIIHIIIIIIIIIHIIIIIIIIIHHIIIIIIIIIIIIIIIIIIIIHIIIIIIIIIHIIIIIIIIIIIIIIIIIIIIIIIIIIHIIHIIIIIIIIIIIIIIIIIIHIIIIHIIIIIHIIIIIIIIIIIIIIHIIIIIIIIIHHIIIIIIIIIIIIIIIHIIIIIIIIIIIIIIIIIIIIIIIIDDDDD
@HISEQ:969:HM2KJBCX2:2:1102:2879:18712 2:N:0:ACTATGCA
ACACCGCACAATCCCAACTATCCCTATTAATCATTACGGTGATCCTAGAAACCAACGAAATAGAATCAGTCCGTCCTATTTCATTATTCCATGCTAATGTATTCAGACGATAGTCTGCTTTAAACACTCTAATTTTTTCAAAGTAACAGTCCTGATTTCCCATCACACCAAATAAATGGCATGAAAGTTCCTCAGAAGGTAGAGATCCATCTCACCAGTACAGACAATTAAGCCTGACCAATGGGTAGACCCCGAAGTTCAACTACGAGCTTTTTAACTGCAACAACTTTAATATACGCTATTGGAGCTGGAATTACCGCGGCTGCTGGCACCAGACTTGCCCTCCAA
+
DDDDDIIIIIIIIIIIIIIIIIIIIIIIIIIIIIIIIIIIIIIIIIHIHIIIIIIIIIIIIIIGHIIIIIIIIHHIIIIIIIIIHIIIIIIIIIIIHHIIIHIIIIIIIIIIIIIIIIIIIHIIIIIHIIIIIHIIIIIIIIIIIIIIIIIIIIIIIIIIIIIIIIIIIIIIIIIIIIIIIIIIIIIIIIIIIIIIIIIIIIIIHIIIIIIHIIIIIIIIIIIIIIIIIIIIIIIIIIIIIIIIIHEIIIIIIIIIIIIIIIIIIIIIIIIIIIIIIIIIIIIIIIIHIIIIIHIIIIIIIIIIIIIIIIIIIIIIIIIIIIIIIIIIIIIIIIIIIIIIIIIDDDDD
@HISEQ:969:HM2KJBCX2:2:1102:14626:19374 2:N:0:ACTATGCA
ACACCGCACAATCCCAACTATCCCTATTAATCATTACGTCAATCCTAGAAACCAACAAAATATGATCAACGTCCTATTTCATTATTCCATGCTAATGTATTCAAGCGCGAGCCTGCTTTAAACACTCTAATTTTTTCAAAGTAACAGTCCTGATTCCCCGCCACACCAAATGAATGACATGATGGTTCGTCAGAAGGTAGGAACCAGTAACACCAGTACGTACCTAAGGCACGACCAACGTACTGATCCCGAAATTCAACTACGAGCTTTTTAACTGCAACAACTTTAATATACGCTATTGGAGCTGGAATTACCGCGGCTGCTGGCACCAGACTTGCCCTCCAA
+
DDDD0<<E/CFE11DGHHE<<CG1FHIIIIIHHHIIHH1<EEGEEH1FFE1@1<FHHEHIGI1DC1CHHH0<@EEHIGIG@HHIEHH1CFCEEHHHCC?ED@FEDEHCHHDGHGHHEEEHHG@HCEHHHIHHHHEEHGEB6GFHFH?GEGHGEGGHCHHHEHHHEFGHIGFHHIHHCGHIHGIIIIGIIIHHHGHGIHIIHGF0HCHHIHGGIHHHHGHGHGHHHIIHHHEHHEHHIIIIHHFDHHFHEIIHHHEHGCIIHIHHHHCIIIIHHHHHHEHHHHGC1G@HHHCC<<HHGC@FHIHF@?IHGIHCE<C?IIIHHCGCEFIHIIIHGFEHGHHG@DADB
@HISEQ:969:HM2KJBCX2:2:1102:2810:20481 2:N:0:ACTATGCA
ACACCGCACAATCCCAACTATCCCTATTAATCATTACGGTGATTCAGAAACCAACAAAACAGGACCACCGTCCTATTTTATTATTCCATGCTAATGTATTCAGACATAAGCCTGCTTTGAACACTCTAATTTTTTCAAGGTAAAGGTCCTGGTTTCCTACCACGCTAAATTAATAACATGATAGTTCCCCAGAAGGTAGAAATTCTACACGCCAGTACAGACAATAGCCTGACCAACGGTAGAACCCCGAAATTCAACTACGAGCTTTTTAACTGCAACAACTTTAATATACGCTATTGGAGCTGGAATTACCGCGGCTGCTGGCACCAGACTTGCCCTCCAA
+
DDDDDIIIIIIHIIIIIIIIIHIIIIIIGHIIIIIIIIIHHIIIIIGHHHIIIIIGIGHIIIIHIIHEHHHHHIIIIIHHIIHIIHHHIHCHCFHHHIIIHHIHHIIIIIIIIIIIHIIIHIHIIIIIIIIGHIHHHHIHIHHIIIIIIHIHIIIIIHCHHHIIIIIFIIIIIHHHEEHFD/IIHEGHIIIIHIIHHIIIHHHIIIIIIIIIIIIIIIIIIIIIIIIIIIIIIIIHIIHHHGIIIIIIIIIIIIIIIIIIIIIIIIIIIIIHIIIIIIIIHFHHIIIIIIIIIIIIIIIIIIIIIIIIIIIIIHIIIIIIIIIIIIIIIIIIIIIIIIDDDDD
@HISEQ:969:HM2KJBCX2:2:1102:3220:20443 2:N:0:ACTATGCA
ACACCGCACAATCCCAACTATCCTATTAATCATTACGGTGATCCTAGAAACCAACAAAATAGAACCATGCCGTCCTATTCTATTATTCCATGCTAATGTATTCGAGCAAAAATGCCTGCTTTAAACACTCTAATTTTTTCAAGGTAAAGGTCCTGGATCCGCAAGACACCCAATTAAGGACATCAAGTTTCTCCAGAAGGTGAGAAATCAACAGCAACAGTTCATACCCCTTAAGGCACGACCATTACGTCAATCCCGAAATTCAACTACGAGCTTTTTAACTGCAACAACTTTAATATACGCTATTGGAGCTGGAATTACCGCGGCTGCTGGCACCAGACTTGCCCTCCAA
+
BDA@?EDHHCHC?1<DG@FHEHHEHHH?HHHICCHHCC<1<<1<CFCEHHHCHHHIIHICH?FHIEHHCC1CE<C@FF1@GH@FHHGCFEC<CHIFEEHHHCGEHHHHHHHHHHHIHHHHEDHHHHHHEIHGHHHHHFHHEHIHHIIIIIHHHIHIHHIIHHHIHIIIIHHHHHHHGHHIIIHFHGIHHHHHFIHIHIIIHIIHHHHHIHIIGIIIHHHHHHGHHHIIIIHIIIIHHHIIHGIIIHIHHHHHIIIIHIHHHEHHGDHIIIIIIIIIIHHHIIHHHIIIIHFHGIHHHFIHIHIHIIIIIIIIIHIIIIIIIIIHIIIIIIIIIHIIIIHIIIIIIIIDDCCD
@HISEQ:969:HM2KJBCX2:2:1102:3096:20959 2:N:0:ACTATGCA
ACACCGCACAATCCCAACTATCCCTATTAATCATTACGTCAATCCTAGAAACCAACAAAATAGGATCAAACGTCCTATTTCATTATTCCATGCTAATGTATTCAAGCGTTAGCCTGCTTTAAACACTCTAATTTTTTCAAAGTAACAGTCCTGTTTCCCTGCAACACCAAATTAATGACATTACAGTTCTTCAAGAAGGAGGAACCAGTAAAGCCAGTACATACCAGAGGCACGACCAACTCTCTAATCCCGAAATTCAACTACGAGCTTTTTAACTGCAACAACTTTAATATACGCTATTGGAGCTGGAATTACCGCGGCTGCTGGCACCAGACTTGCCCTCCAA
+
@DDDCGEHIIIEHI?CEHHIIGHGHHHH?CCHHIHIIIHEHEHFHI?@@EHIF@FHEHIFHG1<@GEFH?CGE1GHHHHC@1FHFHH@ECHIIIHHHHHHHDE@HIIIHIIIIHHFGHHIHHHGAEEFGHGEGCHHDHGGHHHHHHHGHHFCFEGEHGEHHIIHHHHIHHHHFCFGE<EHGFEHHECHHEHH@EHDFCHHGCHGCIHEEHHF3CIH@HIHHFHGGIIHHIIIIIIHHIIIIHEHFHHECHEGD1CCGHFH@ECGHG@HHGHHGHEHIEHEEIHIHGCEIIIHFG?IIIHHHGIIIHGHH@GEHIIIIIIIHHEFHGEHIIIHCHEEHEIIGDAADB
@HISEQ:969:HM2KJBCX2:2:1102:9893:20892 2:N:0:ACTATGCA
ACACCGCACAATCCCAACTATCCCTATTAATCATTACATCGATCCTAGAAACCAACAAAATAGAATCTGATGTCCTATTTCATTATTCCATGCTAATGTATTCAAGCGTAAGCTTGCTTTAAACACTCTAATTTTTTCAAGGTAACAGTCCTAATTCCCCATAACATCAAATAAATGACATTATGGTTCTTTAGAAGGTGAGAACCAATAAAACCAGTACATACCAAGGCATGACCGATTCCTTGATCCCGAAATTCAACTACGAGCTTTTTAACTGCAACAACTTTAATATACGCTATTGGAGCTGGAATTACCGCGGCTGCTGGCACCAGACTTGCCCTCCAA
+
DDD@DDHIHFHH?FCHHHIIIIHHIHIHIGIIHFHHHHIIHGHHHEHHCHHFHHHCHGFCGFHIIEHGH?@HHHFHIIIHEGFFHHHCHIHIHHIHHHHHFGHHIIHIIIIIIIIIHIGIHIFHIHIIIIHHHIIIIGHIIHIIIIGIIHIIIIHIHFGIHHGHH?CIIGIHHEIIIIIHHIIIIIII:HHHIHHHHIHIIIHHFHIIIIIHIGIIIIIHIIIIIIIHHFHIIIIIIIIIIHHHIIIHHHIHGIIIIIIIHHHHHIIIIIIIHHHIIHIIIIIIIIIIHHHEGHIIIHIIHIIIIIIIIIIIIIHGIIIHIIIIIIIIIHIHFIIIIIIHAACDD
@HISEQ:969:HM2KJBCX2:2:1102:7914:21601 2:N:0:ACTATGCA
ACACCGCACAATCCCAACTATCCCTATTAATCATTACATCGATCCTAGAAACCAACAAAATAGAATCGGATGTCCTATTTCATTATTCCATGCTAATGTATTCAAGCGTGAGCCTGCTTTAAACACTCTAATTTTTTCAAGGTAACAGTCCTAATTCCCCGTGACACCAAATTAATGGCATTACGGTTCTTTAGAAGGTGAGAAATCAATAATATCAGTACATACCAACGGCATGACCGAAACATTGATCCCGAAATTCAACTACGAGCTTTTTAACTGCAACAACTTTAATATACGCTATTGGAGCTGGAATTACCGCGGCTGCTGGCACCAGACTTGCCCTCCAA
+
DDDDDIIIIHHHHIIIIIIIIIIIIIIIIIIIIIIIIIIIIIIIIIIIIIIIIIIIHIHIIIHIIIIIIIIHFEHIIHIIIIIIIIIIIHHHIIIIIIIIIIIIIIHIIIIIIIIIIIIIIIIIIIIIIIIIIIIIIIIIIIIIIHHIIIIIIHIIHHIIIIIIIIIIIIIIIIIIIIIIIIIIIIIIIIIIIIIIIIIIIIIIIIIIIIIIIIIIIIIIIIIIHIIIIIIIIIIIIIIIIIIIHFIIIIIIIIIIIIIIIIIIIIIIIIIIIIIIIIIIIIIIIIIIIHIIIIIIIIIIIIIIIIIIIIIIIIIIIIIIIIIIIIIIIIIIIIIIIIIIIIDDDDD
@HISEQ:969:HM2KJBCX2:2:1102:19511:21723 2:N:0:ACTATGCA
ACACCGCACAATCCCAACTATCCCTATTAATCATTACGTCGATCCTAGAAACCAACAAAATAGAATCAAACGTCCTATTTCATTATTCCATGCTAATGTATTCAAGCGCGAGCCTGCTTTAAACACTCTAATTTTTTCAAAGTAACAGTCCTGATTTCCCGCGACATCAAATTAATGACATCGTGGTTCGTCAGAAGGTAGGAATCAATTTGACCAGTACGTACCGAGGCACGACCGATCAACTGATCCCGAAATTCAACTACGAGCTTTTTAACTGCAACAACTTTAATATACGCTATTGGAGCTGGAATTACCGCGGCTGCTGGCACCAGACTTGCCCTCCAA
+
DDDDDIIIIIIIIIIIIIIIIIIIIIIIIIIIIIIIIIIIIIIIIIHIIIIIIIIIIIIIIIHHIIHIGIIIIIIIIIIIIIIIIIIIIIIIIIIIIIHIIGIIIIIIIIIIIIIIIIIHHIIIIIIIIIHIIIIIIIIIIIHIIIIIIIIIIIIIIIIIIIIIIIIIIIIIHIIIIIIIIIIIIIIIIIIIIIIIIIIIIIIIIIIHIIIIIIIIIIIIIIIIIIIIIIIIIIIIIIIIIIHGHIIIIIIIIIIIIIIIIIIIIIIIIIIIIIIIIIIIIIIIIHHIIIIIIIIIHIIIIIIIIIIHIIIIIIIIIIIIIIIIIIIIIIIIIIIIIIIIDDDDD
@HISEQ:969:HM2KJBCX2:2:1102:11920:21442 2:N:0:ACTATGCA
ACACCGCACAATCCCAACTATCCCTATTAACCATTACGTTGTACCTAGAAACCAACAAAATAGGTTCGAACGTCCTATTTCATTATTCCATGCTAATGTATTCAAGCGTTTGCCTGCTTTAAACACTCTAATTTTTTCAAAGTAACAGTCCTGACTCCCCACGACACCAAATTAATGACATCATGGTTCATCAGAAGGGAGGAATCAACGACCCCAGTGCGTACCGAAGGCACGACCGACGTATTGATCCCGAAATTCAACTACGAGCTTTTTAACTGCAACAACTTTAATATACGCTATTGGAGCTGGAATTACCGCGGCTGCTGGCACCAGACTTGCCCTCCAA
+
@DBBA<HHIECFHCCE1EHGHHCGFEHFEFHHH?GGGC1<1CEHHIIIHIGIIHHFEGHHFFFGHHHD?CHDHG=CCF1<DGCHHHEHGHGH1DHIHGGHIHCGHDHHHIIHHFHFFBGCGIHIIIHGGECHIIHHHIIEHHHFFCGGFFHHHGHHIHEHGIHIHHHGIHIHHHHHHIHG@@IHFFHHGIHHHIHHHHHFIHHIHEHHHHHHGGGHHIGIIHHIHHGIIIIIHIIIHHEG?EEGDEIHIDIGFCIIIHHHGHHHHGGGHEIHEG@GIIIHHEHHIHEIIHHEHEHEHGHIHIHHEHIIHHIGHHHHHC@EIIIIIIHCFIIHHGEHIGDEHD@ADB
@HISEQ:969:HM2KJBCX2:2:1102:4397:22474 2:N:0:ACTATGCA
ACACCGCACAATCCCAACTATCCCTATTAATCATTACGTCGATCCTAAAAACCAACAAAATAGGTCCAAACGTCCTATTTCATTATTCCATGCTAATGTATTCAAGCGTGTGCCTGCTTTAAACACTCTAATTTTTTCAAAGTAACAGTCCTGATTCCCCATGACACCAAATTAATGACATCACAGTTCGTCAGAAGGTAGAAATCAATAATACCAGTGCATACCAGAGGCACGACCAACCTACTAATCCCGAAATTCAACTACGAGCTTTTTAACTGCAACAACTTTAATATACGCTATTGGAGCTGGAATTACCGCGGCTGCTGGCACCAGACTTGCCCTCCAA
+
D<0DD?/CE/DHHII1C0DH11D1D<<<<1<1DH1<11<1/<<G0<1<CGE001<011<11<1<11<1D<<0D1<CGHH1DHIH1D111<D11D1C<G@F111HG<<GA?IHA181/1<DB1<811<<F1@G:<DF/1CGB1<C8<@CFHHE1<1%1C<DF0<CG<00<HG<<///.<</<G<<F/<#/<<0C9@CCF8DDE<<1GHD1FGHDH/1/</</1<D/1CIIGGIIIIIHCF1@F<C1IHHIIIIIIIIIIIIIIHIIIIIIIIIIIIIIIIIIIIIIIIIIIIIIIIIIIIHHIIIIIIIIIIIIIIIIIIIIIIIIIIIIIIIIIIIIIIIIDDDDD
@HISEQ:969:HM2KJBCX2:2:1102:5025:22335 2:N:0:ACTATGCA
ACACCGCACAATCCCAACTATCCCTATTAATCATTACGTCGATCCTAGAAACCAACAAAATAGGTTCGATCGTCCTATTTCGTTATTCCATGCTAATGTATTCAAGCGCGAGCCTGCTTTAAGCACTCTAATTTTTTCAAAGTAACAGTCCTGTTTCCCCGCAACAACAAATTAATGCCATCACGGTTCTGCAAGAGGGAGGGACCAGTGAGGCCAGTGCATACCAGTGGCACGACCAACCTACTGGCCCCGAAATTCAACTACGAGCTTTTTAACTGCAACAACTTTAATATACGCTATTGGAGCTGGAATTACCGCGGCTGCTGGCACCAGACTTGCCCTCCAA
+
CDDDCGGIIGGHIIHIIIIIIIIIGGHHIIIIGIHIIIGHIGHIIHGIIIIIIIIHIHIIEHHHEFHHIIIDH@E=EHIHIHIIIFHIIIHHHIIGIIHEHIHHIHEHHIIHIIHHFHIIIHIIHHHIIIHIIIHHHEHHIIHIHHCHHIHIIHIIIIIGHHHIGHHEHIHFIIHHIIIHIIIIIHHGHEHEHHHHIIHGHIHG@CEHFIHIIIIHHHHHHHHHHHHHIIIHGIIHIHHHHHFFBHIIIIIIIIIHIHIHEHCIHIHIHIIHIIIIIIIHHIIIIIIIIIIHIIIIIIIIIIIIIIIIIIIIIIIIIIIIIIIHIIIIIIIIIHIIIIIIIDDDDD
@HISEQ:969:HM2KJBCX2:2:1102:3878:21080 2:N:0:ACTATGCA
ACACCGCACAATCCCAACTATCCCTATTAATCATTACGTCGATCCTAGAAACCAACAAAATAAGATCAAACGTCCTATTTCATTATTCCATGCTAATGTATTCAAGCGCGAGCCTGCTTTAAACACTCTAATTTTTTCAAAGTAACAGTCCTGATTCCCCGCCACACCAAATAAATGGCATAACGGTTCTTCAGAAGGGAGGAATCAGTGACACCAGTACATACCAAAGGCACGACCAGCGTACTGATCCCGAAATTCAACTACGAGCTTTTTAACTGCAACAACTTTAATATACGCTATTGGAGCTGGAATTACCGCGGCTGCTGGCACCAGACTTGCCCTCCAA
+
DBDDDIIIIIIIIIIIIIIIIIIIHEHIIIGHIIIIIIHIIIIIIIIHHIIIIIHIIIIIIIIHIIIIIIHIHHHHIIIIIIIIIIIHHIIHIIIIIIHIIHHIIHHHIHHHIHIIIIIIIIIGHIIHIIIIIIIIHIIIIIIIHIIIIIIIHHHHHHIIIIHIIIIIIIIIIHIIIIHIIHI@IIIIGIIIIIIIIIIIIIIIIIIIIIIIIIIIIIIIIIIIIIIIIIIIIGHHGIIIIIIHFIIIGIIIIIIIIIIIIIIIIIIIIIIIIIIIIIIIIIIIIIIIIIIIIIIIIIIHHIIIIIIIIIIIIIIIIIIIIIIIIIIIIIIIIIIIIIIIIDDDDD
@HISEQ:969:HM2KJBCX2:2:1102:17309:21781 2:N:0:ACTATGCA
ACACCGCACAATCCCAACTATCCCTATTAATCATTACGTCGATCCTAGAAACCAACAAAATAGAATCAAACGTCCTATTTCATTATTCCATGCTAATGTATTCAAGCGTACGCCTGCTTTAAACACTCTAATTTTTTCAAAGTAACAGTCCTGATTCCCCACGACACCAAATTAATGACATCGCGGTTCTTCAGAAGGTAGGAACCAATAATGCCAGTACGTACCGAAGCACGACCAACAATTCGATCCCGAAATTCAACTACGAGCTTTTTAACTGCAACAACTTTAATATACGCTATTGGAGCTGGAATTACCGCGGCTGCTGGCACCAGACTTGCCCTCCAA
+
DDDDDIIIIIIIIIIIIIIIIIIIIIIIIIIIIIIIIIIIIIIIHIIGHHIIIIIIIHIIIIIHIHIFHIIIIHIIIIIIIIIIIIIHIHIHIIHIIIIIIIIHIIIIIIIIIIIIIIIIIIIIIIIIIIIIHHIIHIIHIIIIIIIIIIIIIIHHIIIIIIIIIIIIIIIIIIIIIIIIIIIIIIIIIIIHIIIIIIIIIIIIIHIIIIIIIIIIIIIIIIIIIIIIIIIIIIIIIIIIIHHEIIIHIIIHIIIIIIIIIIIIIIIIIIIIIIIIIIIIIIIIIIIIIIIIHIIIIIIIIIIIIIIIIIIIIIIIIIIIIIIIIIIIIIIIIIIIIIIIDDDDD
@HISEQ:969:HM2KJBCX2:2:1102:1773:22196 2:N:0:ACTATGCA
ACACCGCACAATCCCAACTATCCCTATTAATCATTACGGTGATCCTAGAAACCAACAAAATAGAACCATGCCGTCCTATTCTATTATTCCATGCTAATGTATTCGAGCAAAAATGCCTGCTTTAAACACTCTAATTTTTTCAAGGTAAAGGTCCTGGATCCGCAAGACACCCAATTAAGGACATCAAGTTTCTCCAGAAGGTGAGAAATCAACAGCGACAGTTTATACCCCTTAAGGCACGACCATCACGTCAATCCCGAAATTCAACTACGAGCTTTTTAACTGCAACAACTTTAATATACGCTATTGGAGCTGGAATTACCGCGGCTGCTGGCACCAGACTTGCCCTCCAA
+
ADDDAHIIIHHGHIIIIIIIIHHIIIIIIGHHHHIHIHHHEGCHCHIHIIIIHIIIIHHHHHIIIEHIIII?/DE?@EGHCHIIIIEFCGHHHGIFHIHIHFHIHHIHIHHIHGIIHHIGEHIHGGHIGHIIIIIIIGCEHHCGHHHHGHHEGIIIHHEIIGHHHHHIHFIHGF@<GIIIIHIIFIHHHHEHHIGIIIIHIHEGHHHGGHHIIIIIHHHHGF<1GGHHHHHF@GGHIIIHHHIIHHIHHHHCHHHIGIIIHHHHIIHHIIIIHIHIHFIIIIIIIIHIIHHHHEDHHHGEIHHHHHIHIIIHHHHIIIHHIIIIIIHIHIHIIHIHIIIIIIGIIHHE@D@DD
@HISEQ:969:HM2KJBCX2:2:1102:16647:21988 2:N:0:ACTATGCA
ACACCGCACAATCCCAACTATCCCTATTAATCATTACGTCAATCCTAGAAAACAACAAAATAGGATCGAACGTCCTATTTCATTATTCCATGCTAATGTATTCAAGCGTTAGCCTGCTTTAAACACTCTAATTTTTTCAAAGTAACAGTCCTGTTCCCCTGCAACACCAAATTAATGACATTACAGTTCTTCAGAAAGGAGGAATCAGCGAAGCCAGTACATACCAGTGGCACGACCAACCTGCTGACCCCGAAATTCAACTACGAGCTTTTTAACTGCAACAACTTTAATATACGCTATTGGAGCTGGAATTACCGCGGCTGCTGGCACCAGACTTGCCCTCCAA
+
DDDDDIHIIHHIHHIHHIHIIIIIIIIIHIIIIIIIIIHIIIIIIIFHFHEHCHIIIIIHEHHHFHIHHHHIHHIIIHHIIIIIIIIIIHIIGHIIIIHIIIHHHDEHHEHHGHIIIIIIIIIHEFHHHIIHIIIHHHGHGIHHIIHIIHHIIIIIHHHIIIIIIIIIIIHHIIII;IIIIIIIIIIIIIIIHHGIIIIIIIIIIIIIIIIIIIIIIIIIIIIIGIIIHGIIIIHIHHHIHIIHFIHGHIIIIIIIIIIIHIIIIIIIIIIIIIIIIIIIIIHIIIIIIIIIHHGHIIIIIIIIIIIIIIIIIIHIIIIIIIIIIIHIIIIIHGIIIIIIIDDDDD
@HISEQ:969:HM2KJBCX2:2:1102:19581:23149 2:N:0:ACTATGCA
ACACCGCACAATCCCAACTATCCCTATTAATCATTACGTCAATCCTAGAAACCAACAAAATAGGATCAAACGTCCTATTTCATTATTCCATGCTAATGTATTCAAGCGTTAGCCTGCTTTAAACACTCTAATTTTTTCAAAGTAACAGTCCTGTTTCCCTGCAACACCAAATTAATGACATTACAGTTCTTCAAGAAGGAGGAATCAGTAAAGCCAGTGCATACCATAGGCACGACCAACCTACTAACCCCGAAATTCAACTACGAGCTTTTTAACTGCAACAACTTTAATATACGCTATTGGAGCTGGAATTACCGCGGCTGCTGGCACCAGACTTGCCCTCCAA
+
DADDDHGHDHIIIIIIIIIIIIIIIIIIIIHHHIHHIIIIIHIIIIIIIIGIIIGHIHHHIHIIIHIHIIHIHEHHIIIEFCFHHIIIIIIIGIIIIHIHIGGHHIIHIIIIHIIHHIIHHEHHIIHHIIIHHHIIIIHHIIIIIIIIHHHIHIIHIIIIIIIIIIIIIIHHIIHHHHHHHIIIIIHHHIIIIIIHIHHIIIIHIIIIGIIIIIHHIIIIIIIIIIIIIIIIIIIIHGDHHHHHIHHIIIHIIHIHHIIIIHIIGIGIIIIHIIIIIIIIIIIIHHHHIIIIIIIIIIIIHIIIIIIIIIIIIIIIIIIIIIIIIIIIIIIIGIIIIIIIIDDDDC
@HISEQ:969:HM2KJBCX2:2:1102:12032:23284 2:N:0:ACTATGCA
ACACCGCACAATCCCAACTATCCCTATTAATCATTACATCGATCCTAGAAACCAACAAAATAGAATCGGATGTCCTATTTCATTATTCCATGCTAATGTATTCAAGCGTGAGCCTGCTTTAAACACTCTAATTTTTTCAAGGTAACAGTCCTAATTCCCCGTAACACCAAATTAATGGCATTACGGTTCTTTAGAAGGTGAGAAATCAATGATAACAGTGCATACCAACGGCATGACCGAAATATTGATCCCGAAATTCAACTACGAGCTTTTTAACTGCAACAACTTTAATATACGCTATTGGAGCTGGAATTACCGCGGCTGCTGGCACCAGACTTGCCCTCCAA
+
DDDDAHIIIHGFFHIIIIIIIIIIIIIIIIIIIIIIIIIIIIEIIIIIIIIIIIIIIIIIIIIIIIIIIIIGIIIIIIIIIGHIIIIIIIHIFHHHIIIHIIIIIIHIIIIIIIIIHIIIIIHIIIIIIIIIIIIHHIIIIIIIIIIIIIIIIIIIIIIIIIIIIIIIIIIIIIIIIIIIIIIIIIIIIIIIIIIIIIIIIIIIIIIIIIIIIHIIIIIIIIIIIIIIIIIIIIIIIIIIIIIIHHIIIIIIIIIIIIIIIIIIIIIHIIIIIIIIIIIIIIIIIIIIIIIIIIIIIIIIIIIIIIIIIIIIIIIIIHIIIIIIIIIIIIIIIIIIIIIIIIDDDDD
@HISEQ:969:HM2KJBCX2:2:1102:8131:25313 2:N:0:ACTATGCA
ACACCGCACAATCCCAACTATCCCTATTAATCATTACGGTGGTCCTAGAAACCAACAAAATAGAACACAACGTCCTATTCTATTATTCCATGCTAATCTATTCAAGCAATAGCCCGCTTTAAACACTCTAATTTTTTCAAAGTAATGGTCCTGGCTCCCCAACACACCATACTGGTTCACCAGAAGGAAGACCCGACAGCAGACAGTACTCGCCAAAGACGGACCGCCCGGCCAGGCCTAAAATTCAACTACAAGCTTTTTAACTGCAACAACTTTAATATACGCTATTTGAGCTGGAATTACCGCGGCTGCTGGCACCAGACTTGCCCTCCAA
+
DDDDDIIIIIIIIIIIIIIIIIIIIIIIIIIIIIIIIIIIIIIIIIIIHIIIIIIIIIIIIIIHIIIIIIHIIIHIHIIIHHHIIHIIIIIHIIIIIIIIIHIIIIIIIIIIIIIIHIIIIIIIIIIIIIHIIIIIHHIIIIIHIIIIIIIIIIIIIIIIIIIIIIIIIIIIIIIIIIIIIIIIIIIIIIIIIIIIIIIIIIIIIIIIIIIIIIIIIIIIIIIIIIIIIIIIHIIIIIIIIIIIIIIIIIHIIIHIIIIIIIHIIIIIIIIIIIIIIIIIIIIIIIIIIIIIIIIIIIIIIIIIIIIIIIIIIIIIIIIIIIIIIIIIIDDDDD
@HISEQ:969:HM2KJBCX2:2:1102:20873:24511 2:N:0:ACTATGCA
ACACCGCACAATCCCAACTATCCCTATTAATCATTACGTCAATCCTAGAAACCAACAAAATAGGATCAACGTCCTATTTCATTATTCCATGCTAATGTATTCAAGCGCGAGCCTGCTTTAAACACTCTAATTTTTTCAAAGTAACAGTCCTGATTCCCCACCACACCAAATTAATGACATGATGGTTCGTCAGAAGGTAGGAATCAGTAACACCAGTACGTACCGAAGGCACGACCAGCGTACTAATCCCGAAATTCAACTACGAGCTTTTTAACTGCAACAACTTTAATATACGCTATTGGAGCTGGAATTACCGCGGCTGCTGGCACCAGACTTGCCCTCCAA
+
DDDDDIGIIEHGHGIIHHHHHIIIIHHIIIIIIIIIIIHGIGIIIIHIIIIIIIIHIIIIIIIIIIIIIIIHHHIIIIIIIIIIIEHIIIIHIHIIIHHHEHHHIIHHIIIIIIIIHHIIIIIHHIIIIIIIIIIIIIIHHHIIIIIIIIIIIIIIGIHIHIIIIIHHIIIIIIIIIIIIIHIIIIIIIIIIIIIIIIIIIIIIIIIIIIIIIIIIIHIIHIIIIHIIIIIIIIIIIIIIIIIHIIIIIIIHHIIIIIHIHHIGHIIIHIIIIIIIIIIIIIHIIIIIIIIIIIIIIIIIIIIIIIIIIIIIIIIIIIIIIIIIIIIIIIIIIIIIIIIIDDDDD
@HISEQ:969:HM2KJBCX2:2:1102:6629:26120 2:N:0:ACTATGCA
ACACCGCACAATCCCAACTATCCCTATTAATCATTATGGTGATTCAGAAACCAACAAAACAGGACCACCGTCCTATTTTATTATTCCATGCTAATGTATTCAGACATAAGCCTGCTTTGAACACTCTAATTTTTTCAAGATTAAGGTCCTGGTTTCCTACCACGCTAAATTAATAACATGATAGTTCCCCAGAAGGTAGAAATTCTACACGCCAGTACAGACAATAGCCCGACCAACGATAGAACCCCGAAATTCAACTACGAGCTTTTTAACTGCAACAACTTTAATATACGCTATTGGAGCACCAGACTTGCCCT
+
DDDCDIHIIIHIHHHHIIIIIIHHHIIIFHHIHHIIII1FHHHIGIIIIIIIIHIGFEHCHHCFHHHHHHDGGHHHHHHIIIHEHGHHHHIHIGHIHIHCIIIIIIIIHIGHHHIHIIIHHHIHIHIICHHHIIHHHHEHGEHIIHHGIIHHHHHHHIHHHHHHIIIHHHIIIHIHHHIHHHIIHGHHHHHHHH@FIIIIIHIHIHIIIIHHIHHHIIIIHIHEIHHHGHIHGIIHHFHHHHGHGHIIHIIIIIHIIIIIHIHHGIIIHHGCIIIIIHHHEHHIIIIIIHGIIIIIIIIIIIIIIIIIIIIIDCDDD
@HISEQ:969:HM2KJBCX2:2:1102:14352:26554 2:N:0:ACTATGCA
ACACCGCACAATCCCAACTATCCCTATTAATCATTACGGTGATCCTAGAAACCAACAAAATAGAACCATGCCATCATATTTTATTATTCCATGCTAATCTATTCAAGCACAAGCCTGCTTTAAGCACTCTAATTTTTTCAAGGTAATAGCTCTGCTTCCCCAACGCACTAACTTAATAGCATGCTGGTTATTCAGAAGGTAGGAATTCATCAAGTCAGTGCGGACAGTGAAGCCCGACCAACCGACAAACTCCGAAATTCAACTACGAGCTTTTTAACTGCAACAACTTTAATATACGCTATTGGAGCTGGAATTACCGCGGCTGCTGGCACCAGACTTGCCCTCCAA
+
@?BDBHHH<F?@@111<DHHH<DE1D1F11DGEEHH11D<1D@11D<1DGGCC<FC1D<F1F11<G1CE1<11<<1<F11<DH11D11<1<1<<FHI1CHHIHHEHECHDHH4@HEEEEHEGEIHHGIIIIIHHHEHCGGHHB?EHHIHHIIHGIHHHHEHIHG9HIHIHHIGIIHEIGIHHHFIFHHHIIHIGIHEEIIGHEIHHGHHEHEIIIGIIIIIIHIIIIGIHIHFFCCFGIIIHHGHHGHEHEIHHHHIIGIIIIGIIIIIHIIIIIIIHIHHIIIIIIHFIIIIHECHHIHIIIIIIIHHIIIIIIIHCIIIIIIIIIHHIIIIIIIIIIHIIHBBDD@
@HISEQ:969:HM2KJBCX2:2:1102:9720:26813 2:N:0:ACTATGCA
ACACCGCACAATCCCAACTATCCCTATTAATCATTACGTCAACCCTAGAAACCAACAAAATAGGATCAAACGTCCTATTTTATATTCCATGCTAATGTATTCAAGCGTTAGCCTGCTTTAAACACTCTAATTTTTTCAAAGTAACAGTCCTGTTTCCCCGCAACACCAAATTAATGGCATCACGGTTCTTCAAGAAGGAGGAATCAGCAAGGCCAGTTCATACCAGTGGCACGACCAACCTGCTGACCCCGAAATTCAACTACGAGCTTTTTAACTGCAACAACTTTAATATACGCTATTGGAGCTGGAATTACCGCGGCTGCTGGCACCAGACTTGCCCTCCAA
+
DDDDDIGIIIIIIIIIIIIHHHHIIIIIIIIIIIHIIIHIIIIHHIIIIIIIIIIIHIIIIIIGHHHIIIHDHHHIIIHHHIIIIIHFEHFGHHIHIIIIIIIIHHHHHIHHHHHIIIIIIIIIIIIGHIIIIIHHIHFHIHHIIIHHIIIIHIIIIIHHIIIIIIIHHHIIIIIIIIIIGIIIIIHIIIIIIIHIIIIIIIIIIIIIIHIHIIIIIIIIIIIIIIIIIIIIHGIIIHHIHHHFIIIIIIIIIIIIIIIIIIIIIIIIIIIHIIIIIIHIIIIIIIIIIIIIHIIIIIIIIIIIIIIIIIIIIIIIIIIIIIIIIIIIIIIIIIIIIHIIDDDDD
@HISEQ:969:HM2KJBCX2:2:1102:21028:26575 2:N:0:ACTATGCA
ACACCGCACAATCCCAACTATCCCTATTAATCATTACGGTGATCCTAGAAACCAACGAAATAGAATCAGTCCGTCCTATTTCATTATTCCATGCTAATGTATTCAGACGTTAGCCTGCTTTAAACACTCTAATTTTTTCAAAGTAACAGTCCTGATTTCCAATCACACCAAATTAATGACATGAAAGTTCCTCAGAAGGTAGAGATTTATCTCACCAGTACAGACAATTAAGCCTGACCAATGGGTAAACCCCGAAGTTCAACTACGAGCTTTTTAACTGCAACAACTTTAATATACGCTATTGGAGCTGGAATTACCGCGGCTGCTGGCACCAGACTTGCCCTCCAA
+
DADDDHGHHIIF?FHHHHIIHHHIIH@HHHCGHGEGHEHGEHHGGHHHHGHIGIIHIIIIIIHIIHHHEHHE@FHHHH@EEEH?FGHHFHHHHCGGHHHHHHHHGEHEHEEGCGEAFHEHHGHIHIIHEHHIIHIHFHHHIHIIIIHHIHIHFCEHHECGHHIIHHHGHIHIHEHHHIIIIIIIIIGIIHIIIIIHIIIIHHIGIIIIGIIIIIIIIIIIHIIHIIHH<IIGIIIIIIIIIGIHHFDHDIHIIIIHIIIIIIIIIIIIIIIHIIHGIIHIHIHIIIIIIIIIIIIIIIHIIIIIIIIIIIIIIIIIIIIIIHIHIIIIIIIIIIIHIIIIIIIDDDDC
@HISEQ:969:HM2KJBCX2:2:1102:19122:26905 2:N:0:ACTATGCA
ACACCGCACAATCCCAACTATCCCTATTAATCATTACGTCAATCCTAGAAACCAACAAAATAGGATCGAACGTCCTATTTCATTATTCCATGCTAATGTATTCAAGCGTTAGCTTGCTTTAAACACTCTAATTTTTTCAAAGTAACAGTCCAGATTCCTCGCAACACCAAATTAATGGCATTACGGCTCATCAGGAAGGAGGAATCAGTGAGACCAGTACATACCAGTGGCATGACCAACCTACTGACCCCGAAATTCAACTACGAGCTTTTTAACTGCAACAACTTTAATATACGCTATTGGAGCTGGAATTACCGCGGCTGCTGGCACCAGACTTGCCCTCCAA
+
DDDDDIIIIHHIHHHIHIIIIIIIIIIIIIIIHIIIIIHIIIIIIIIIIIIIIIIIIEHHIIIIIHIIHIIIIIIIIIIIIIIIIHHHHIIIGIIHIHIIIGHIIIIIIIIIIIIIIIIIIIIIIHIIIHIHGHHHIIIIIIIIIIHHHIIHHGIIIIHIIIIIIIIIIHIHIIGIIIHIIIIIIIIIIIHIIIIIIHIHIIIIHIHIIIHIIIIHGIIIIIIIIIIIIIIIIIIIHHGIHHFFIIIIIIIIIIIIIIIIHIIIHIIIIIIIIIIIIIIIIIIIIIIHHIIIIHIIIIIIIHIIIIIIIIIIIIIIIIIIIIIIIIIIIIIIIIIIIIIIIDDDDD
@HISEQ:969:HM2KJBCX2:2:1102:14061:27213 2:N:0:ACTATGCA
ACACCGCACAATCCCAACTATCCCTATTAATCATTACGTCAATCCTAGAAACCAACAAAATAGGATCGAACGTCCTATTTCATTATTCCATGCTAATGTATTCAAGCGTTAGCCTGCTTTAAACACTCTAATTTTTTCAAAGTAACAGTCCTGTTTCCCTGCAACACCAAATTAATGGCATTACAGTTCTTCAGAAAGGAGGAATCAGCGAAGCCAGTGCATACCAGTGGCACGACCAACCTGCTGACCCCGAAATTCAACTACGAGCTTTTTAACTGCAACAACTTTAATATACGCTATTGGAGCTGGAATTACCGCGGCTGCTGGCACCAGACTTGCCCTCCAA
+
DDDDDIHIIIIIHIIIIIHIIIIIIIIICHHIIIIIIIIIIIIIIIHIIIIIIIIIGIHIIIHHHIIIIIIIIHIIIHHIIIIIIIIHHHICEHHHIIIIIIIIIHHIHHIIFHHHIGIIIIIGIIIIIIIIIIIIIIIIIIIIIHHIIIIIIIHHIIIIIIIIIIIIIHIIHHIHIIIIIHEIIIIIIIIIIHIIIIIIIIIHIIIIIIIIIIIIIIIIIIIHIIIIIIIIIIIIIIIIIIIHGIIIIGIIIIIIIIIIIIIIIIIIHFIIIIIIIIIIIIIIIIIIIIIIIIIIIIIIIIIIIIIIIIIIIIIIIIIIIIIIIIHIIIIIIIIIIIIIIDDDDD
@HISEQ:969:HM2KJBCX2:2:1102:14619:27234 2:N:0:ACTATGCA
ACACCGCACAATCCCAACTATCCCTATTAATCATTACGGTGATTCAGAAACCAACAAAACAGGACCACCGTCCTATTTTATTATTCCATGCTAATGTATTCAGACGTAAGCCTGCTTTGAACACTCTAATTTTTTCAAGGTAAAGGTCCTGGTTTCCCACCACGCTAAATTAATAACATGATGGTTCCCCAGAAGGTAGGAATTCTACACGCTAGTACAGACTGGTTAGCCCGACCAACGGTAGAACCCCGAAATTCAACTACGAGCTTTTTAACTGCAACAACTTTAATATACGCTATTGGAGCTGGAATTACCGCGGCTGCTGGCACCAGACTTGCCCTCCAA
+
DDDDDIIIHIHIHIIIIIIFHHHHIHIIIIIIHHIIIIGEHHIHHIHIIIFHHHHIH<GGCEHE@HHCHHIHDHIIGGHIHIIIIEHHHHEHHEHHGH=H@DHCHHIEGEHIIFHHGHGCEHHGHHHHIIIIHEHBFHHEHHGI@FGHIGHHFHEHECH@GHIG.CDHHHIIIHHHHHHGHHECE<EEFHGEEHGEEIHIIHHGHH@IIGIHEHHFHHEHHHHF@D?EHHCHGDE@HHHGDHHDHH@?@HHHHIIHFGHE0HHHEHHCHHHHGHHHFEGHHGC@@HEE@G<0EH@F<CC@EIIH@@HFHGC<HHF<HHECFCCEEIIIHIIHFCE@GHHD000<0
@HISEQ:969:HM2KJBCX2:2:1102:18446:27452 2:N:0:ACTATGCA
ACACCGCACAATCCCAACTATCCCTATTAATCATTACGTCGATCCTAGAAACCAACAAAATAGGATTAACGTCCTATTTCATTATTCCATGCTAATGTATTCAAGCGTTAGCCTGCTTTAAACACTCTAATTTTTTCAAAGTAACAGTCCTGATTTCCCGCAACACCAAATTAATGACATCACGGTTCGTCAAGAAGGAGGAATCAGTAAAGCCAGTACATACCGAAGGCATGACCAACTTACTAACCCCGAAATTCAACTACGAGCTTTTTAACTGCAACAACTTTAATATACGCTATTGGAGCTGGAATTACCGCGGCTGCTGGCACCAGACTTGCCCTCCAA
+
DD?B@DC<FHGHIEHIIDEHHHIHHIHHHFHFEEHIIIIHGCEH@EHH?H@EHHIHIFHHEH@HHEC@HIIHECEIIHHIHHHHHCCGCHHEEEFHHFHHIIIIIIIIHHHHIIHGHIIIIIIIHIHHIHIHHHHHHHHHIIIHIIHHIIIIIIHIHHHIIIHHHHIIIIIHIHFHGEHIIIIIIIIHHHIIIIIIIIII<IHHIIIIIIHIHEHIIIIHIIHIIIIIIIIIIIIIIIIIIIIHFHIIIHHIIIIIIIIIIIIIIIIIIIIIHGIIIIIIIIIIIIIIIIIIIIIHIIHHIIIIIIIIIIIIIIIIIIIIIIIIIIIIIIIIIIIIIIIIDDDDD
@HISEQ:969:HM2KJBCX2:2:1102:17612:27694 2:N:0:ACTATGCA
ACACCGCACAATCCCAACTATCCCTATTAATCATTACATCGATCCTAGAAACCAACAAAATAGAATCGGATGTCCTATTTCATTATTCCATGCTAATGTATTCAAGCGTGAGCCTGCTTTAAACACTCTAATTTTTTCAAGGTAAAAGTCCTAATTCCCCGTGACACCAAATTAATGGCATTACGGTTCTTTAGAAGGTGAGAAATCAATAATATCAGTACATACCAACGGCATGACCGAAACATTGATCCCGAAATTCAACTACGAGCTTTTTAACTGCAACAACTTTAATATACGCTATTGGAGCTGGAATTACCGCGGCTGCTGGCACCAGACTTGCCCTCCAA
+
DDCDDHIIIHHIIIIIIIIIIIIIIIIIIIIIIIIIIIIIIHIIIIIIIIIIIIIIIIIIIIIGIIIIIHIIIEHIIIIIIIIIIIHHIIIIIIIIIIIIIGIHHIIIIIIIIIIIIIIIIIIIIIIIIIIIIIIIIIIIIIIIIIIIHIIIIIIHIIIIIIIIIIIHIIHIHIIIIIIIIIIIIIIIIIIIIIIIIIIIIIIIIHIIIIIIIIIIIIIIIIIIIIIIIIIIIIIIIIIIIIIIHIIIIIIIIIIIIIIIIIIIIIIIIIIIIIIIIIIIIIIIIIIIIIIIIIHIIIIIIIIIIIIIIIIIIIIIIIIIIIIIIIIIIIIIIIIIIIIIIIDDDDD
@HISEQ:969:HM2KJBCX2:2:1102:18850:26596 2:N:0:ACTATGCA
ACACCGCACAATCCCAACTATCCCTATTAATCATTACGTCAATCCTAGAAACCAACAAAATAGGATCAAACGTCCTATTTCATTATTCCATGCTAATGTATTCAAGCGTTAGCCTGCTTTAAACACTCTAATTTTTTCAAAGTAACAGTCCTGTTTCCCTGCAACACCAAATTAATGACATTACAGTTCTTCAAGAAGGAGGAACCAGTAAAGCCAGTACATACCAGAGGCACGACCAACCTACTAATCCCGAAATTCAACTACGAGCTTTTTAACTGCAACAACTTTAATATACGCTATTGGAGCTGGAATTACCGCGGCTGCTGGCACCAGACTTGCCCTCCAA
+
DDDDDIIGHIIIHIIIIIIIIIIHIIIIIIIIIIIIIGIIIIHHHHHIIIIIHIIIIGHIHIHHIIIIIGGHHIHHHHIIIIIIIIIEHGHIIHIIIIIIIIIHIHIHHHHIIIIIIIIIIIHIIIIHIHIHIIIIIIIIIIIHIIIIIIIIHEIHIIHHHHIIIIHIIIIHIIIIIIHIHIIIIIIIIIIIIIIIIIIIIIHHHIHIIIHIIIIIHHHIIIIHIIIHHIIIIIIIIHIIHIHHGHHHIIIIIIIIIIIIIIHIIIIIIIIIIIHIIIIIIIIIIHHIIIIIIIIIIIIIIIIIIIIIIIIIHIIIIIHIIIIIIIIIIIIIIIIIIIIIIDDDDD
@HISEQ:969:HM2KJBCX2:2:1102:15139:27714 2:N:0:ACTATGCA
ACACCGCACAATCCCAACTATCCCTATTAATCATTACATCGATCCTAGAAACCAACAAAATAGAATCGGATGTCCTATTTCATTATTCCATGCTAATGTATTCAAGCGTGAGCCTGCTTTAAACACTCTAATTTTTTCAAGGTAACAGTCCTAATTCCCCGTGACACCAAATTAATGGCATTACGGTTCTTTAGAAGGTGAGAAATCAATAATATCAGTACATACCAACGGCATGACCGAAACATTGATCCCGAAATTCAACTACGAGCTTTTTAACTGCAACAACTTTAATATACGCTATTGGAGCTGGAATTACCGCGGCTGCTGGCACCAGACTTGCCCTCCAA
+
DDDDDIIHHEHHHHIHIIIIIIIIIIIIIIIIIIIIIIIIHIHIIIIIIIIHGHHIFHHIIIHIIIIIIIIHHIHIIIHIIIIIIIIHHIIIHIFHHIIIIIIIIIIIIIIHHIIIIIIIIIIIIIIIIIIHHHHHIIIIIIIIIIIIIIIIIIIIIIIHIIIIIIIIIIIIIIIIIGIIIIIIIIIIIIIIIIIIIIIIHIIIIIIIIHIIIIIIIIIIIIIIIIIIIIIIIIIIIHIIIIIIHIIIIHIIIIIIIIIIIIGIIIIIHIIIIIHIIIIIIIIIIIIIIIIIIIIIIIIIIIIIIIIIIIIIIIIIIIIIIIIIIIIIIIIIIIIIIIIIIIDDDDD
@HISEQ:969:HM2KJBCX2:2:1102:21247:27750 2:N:0:ACTATGCA
ACACCGCACAATCCCAACTATCCCTATTAATCATTACGGTGATCCTAGAAACCAACAAAATAGAACCATACGACCTATTTCATTATTCCATGCTAATGTATTCAGGCAATAGCCTGCTTTAAGCACTCTAATTTTTTCAAGGTAACAGTCCTGCTTCCCCAACGCACCAAATTAATGACATGCTGGTTATTCAGAAGGTAGGAATCCATCACGCCAGTACAGACCCAAAAGCCCGACCAACGGATAAACCCCGAAATTCAACTACGAGCTTTTTAACTGCAACAACTTTAATATACGCTATTGGAGCTGGAATTACCGCGGCTGCTGGCACCAGACTTGCCCTCCAA
+
DDDADH<DCCFD1CHFHHHGHHIHFHHHGH?FH?@GHHFCEEECCEHHHHHHHIIGIIHHHH?HHC?F?FEC1</0D?<?FCF@C11<1FHE11<F1CGH@@EC?GFEHHHHEGD@FG1CCHC@GHEHHFHHFF?EFHIHIHACABDIGIHFHH=GIHED<9IIHGEEFEHG@FEEGCE@FCHIIHHHEG@:?HFDHHECGHGFCCHDCEC<HIHFFCIHHGEIHHFEHDIHBFFGGGHIIIIGC<DEHEGHHECCEHEGHIHCHG?IIIIIIIIHIGHH?HGCEHFHHHHIIIIGIIHEIIIHEIIIIIIIGIIIHHIIIIIIIIIIIHIHCGCIIIIIIIDDDDD
@HISEQ:969:HM2KJBCX2:2:1102:20067:27527 2:N:0:ACTATGCA
ACACCGCACAATCCCAACTATCCCTATTAATCATTACGGTGATCCTAGAAACCAACGAAATAGAATCAGTCCGTCCTATTTCATTATTCTATGCTAATGTATTCAGACGTTAGCCTGCTTTAAACACTCTAATTTTTTCAAAGTAACAGTCCTGATTTCCCATCACACCAAATGAATGGCATGAAAGTTCCTCAGAAGGTAGAGATTCATCTCACCAGTGCAGACAATTAAGCCTGACCAATGGGTAAACCCCGAAGTTCAACTACGAGCTTTTTAACTGCAACAACTTTAATATACGCTATTGGAGCTGGAATTACCGCGGCTGCTGGCACCAGACTTGCCCTCCAA
+
DDDD0CHI?HCHH1C<CED@GHIFHEHH@CHHEHHIIHFHHEHH1<<C11DE<FHFIHHIHHIHIIE@HCCHHH1CCEHHIHCEHHIEH1<D@F@HIHGGHHHHGGGGHHHHHHHHHHHHGHFGIHFHGEGCHHHHHHHGIHGCGHIIIIIIIIIHHHIHGE@IIHHFHHHDHHHHHFHHHHIHHIIHIGIIIIIIIHIIIIIH:IIIHFCHIIIHIHHHFHHIIIIHIIIFIIIIIIIHIIHHGDDIIGIIIIIIIIIIIIHIIIIIIIIIIIIIIIHHIIIIIIIIHHHIIIGIIIIIIIIIIHIIIHIIIIIIIIHIHIIIHIIIIIIIIHIIIIIIIIIDDDDD
@HISEQ:969:HM2KJBCX2:2:1102:16188:27442 2:N:0:ACTATGCA
ACACCGCACAATCCCAACTATCCCTATTAATCATTACATCGATCCTAGAAACCAACAAAATAGAATCGGATGTCCTATTTCATTATTCCATGCTAATGTATTCAAGCGTGAGCCTGCTTTAAACACTCTAATTTTTTCAAGGTAACAGTCCTAATTCCCCGTAACACCAAATTAATGGCATTACGGTTCTTTAGAAGGTGAGAAATCAATAATATCAGTACATACCAACGGCATGACCGAAACATTGATCCCGAAATTCAACTACGAGCTTTTTAACTGCAACAACTTTAATATACGCTATTGGAGCTGGAATTACCGCGGCTGCTGGCACCAGACTTGCCCTCCAA
+
DDDDDGIIIHIIIHHHIIIIIIIIIIIIIIIIIIIIIGIHIIIHIIIIHIHICHIHHHIHHHFHHIIIIIIIHIIHHIIIIHIIGIIIHIIHHIEEHIHIIIIIIIIIIHHHHIIHIIIIIIIIIIIIHHIIIIIIIIIIIIIIIHHIIIIIIHIIIHFGIIIIIHIHHFIIIIIIIIIIIHIIIIIIIIIIIIIIIIIIHIIIIIIIHHIIIIHHIHHIIIIIIIIIIIHIIIIIII=IIIIIIGIIIIIIHIIIIIIIIIIIIIIIIIIIIIIIIIIIIIIIIIIIIIIIIIIIIIIIIHIHIIIIIIIIIIIIIIIIIIIHIIIIIIIIIIIIIIIIIIDDDDD
@HISEQ:969:HM2KJBCX2:2:1102:3900:28838 2:N:0:ACTATGCA
ACACCGCACAATCCCAACTATCCCTATTAATCATTACCTCAAGTTCCGAAGACCAACAAAATAGAACTGAGGTCCTATTCCATTATTCCATGCAACATTATTCGGGCGTTACGCCTGCTTTAAGCACTCTAATTTTTTCAAAGTAAACGTACTGATCGCCCATGACACTCGGTGAAGAGCACCATGGGACAGCTCAGTAAAATGTTCAGCCAAGAAGTAACCACCGGCAGGTGGACCGCTTGGCTTGAACTGAGATCCAACTACGAGCTTTTTAACCGCAACAACTTTAATATACGCTATTGGAGCTGGAATTACCGCGGCTGCTGGCACCAGACTTGCCCTCCAA
+
@?DDDHCDHH@GEHHHIIHHHHEHHHHHHIIHHHHEHEEG@HIICFHEHFHIHIIIHEHHHIIIIIHIIIIHHI1@HHEHHHHGIEHHH1GHHHG?HHGH?HHHHHHIHHIIIHIIHIIIIIIGIFHHHH@CHHIHHHIIIIHIIIHHHHIHH@HFIHHIIHHCGHHHHHFHHIIHHHHHIFCFEIGIHHIIHEHIHGHHFIIHHHHHGHHHHHHHIHGHE<<AHH>CHFEHHIIIIIIHIHHFGHIIHFHEHHHGFF@GECHEHFIHHIIIIIIHHIIIIIIHHGFEHIIIIIHHIIIHIIIIIIIIIIIIIHHHHHIIIIIHHIHHIIIIIHHHIHIIIDAD@@
@HISEQ:969:HM2KJBCX2:2:1102:3749:30077 2:N:0:ACTATGCA
ACACCGCACAATCCCAACTATCCCTATTAATCATTACGGTGATCCTAGAAACCAACGAAATAGAATCAGTCCGTCCCATTTCATTATTCCATGCTAATGTATTCAGACGATAGTCTGCTTTAAACACTCTAATTTTTTCAAAGTAACAGTCCTGATTTCCCATCACACCAAATAAATGGCATGAAAGTTCCTCAGAAGGTAGAGATCCATCTCACCAGTGCAGACAATTAAGCCTGACCAATGGGTAGACCCCGAAGTTCAACTACGAGCTTTTTAACTGCAACAACTTTAATATACGCTATTGGAGCTGGAATTACCGCGGCTGCTGGCACCAGACTTGCCCTCCAA
+
DDDDDIIHHIIIGHIIHIIIIIIHIIIHIIIIIIIIIIIIIIIIHIIIIIIHIGIIIIIIIIHIIIIIIIIIIIHIIIIHIGIIIIIIIIIIHHIFHHHHIIIIIIIIIIIIIHIIHIEIHHHIIIIIIIIIIIIHGHIHIIIIIIIIIHIIIIIHIHHIIIIHIIIIHHIIIIGHIIIIIIHEGHIIIIIIIIIIIHHHHHIIIIIHGHIIIIIIIIIIIIIIIIIIIIIIIIIIHIIIIHIHGDEIIIIIIIIIIIIIIIIHIIIIIIIIIIIIIIIIIIIIHIIIHHIIIIIIGHIIIIIIIIIIIIIIIIIIHIIIIIIIIIIIIIIIIIIIIIIIIIIDDDDD
@HISEQ:969:HM2KJBCX2:2:1102:1327:31230 2:N:0:ACTATGCA
ACACCGCACAATCCCAACTATCCCTATTAATCATTACGTCAATCCTAGAAACCAACAAAATAGGATCAAACGTCCTATTTCATTATTCCATGCTAATGTATTCAAGCGTTAGCCTGCTTTAAACACTCTAATTTTTTCAAAGTAACAGTCCTGTTTCCCTGCAACACCAAATTAATGGCATTACAGTTCTTCAGAAAGGAGGAATCAGCGAGACCAGTACGTACCAATGGCACGACCAACCTGCTGACCCCGAAATTCAACTACGAGCTTTTTAACTGCAACAACTTTAATATACGCTATTGGAGCTGGAATTACCGCGGCTGCTGGCACCAGACTTGCCCTCCAA
+
DDDDDIIIIIH@HHIIIIIIHIHIIGIIIIIIIHHIIHIGIIIIIIIHHGHIIIHIIIIEHIGGHIIIIIIIHHCHHHHIHHHIGFHHHHHHHIIIIIHIHIIHHIIIIIIIIIHFHHHIIHIIIIIIIIHHFIHHHIHIIIIIHHIIHIIHIIIIIIIIIIIIIIIIHHHHIIIIHIIHGIIIIIIIHIIHGIHHIIIIHIIIHIIIHIIIIIIIIIIIIIIIHFHIIIIIIIIIIHIIIIIHFIIIIIIIIIIIHIIIIIIIIIIIIIIIIIHIIHIHIIIHHHHIIIIIIIIIIIIIIIIIIIIIIIIIIIHIIIIIIIIIIIIIIIIIIIIIIIIIIDDDDC
@HISEQ:969:HM2KJBCX2:2:1102:6879:32109 2:N:0:ACTATGCA
ACACCGCACAATCCCAACTATCCCTATTAATCATTACGTCAATCCTAGAAACCAACAAAATAGGATCAACGTCCTATTTCATTATTCCATGCTAATGTATTCAAGCGCGAGCCTGCTTTAAACACTCTAATTTTTTCAAAGTAACAGTCCTGATTCCCCACCACACCAAATTAATGACATGATGGTTCGTCAGAAGGTAGAAATCAGTAACACCAGTACGTACCGAAGGCACGACCAGCGTACTAATCCCGAAATTCAACTACGAGCTTTTTAACTGCAACAACTTTAATATACGCTATTGGAGCTGGAATTACCGCGGCTGCTGGCACCAGACTTGCCCTCCAA
+
CDDDDIIHHFFHE@EHGHIGIIIIIGIIIIIIIIIIIHHHHIIIIIHHGHIIIIIHGHHIIIGHEHIHIIHHIHIIIHHHHIIIFFH1DHHGHIGFGGHIIHHHIIHIHIHHIIHHHEIIIIIHHHHHHIIHHHIGIIHHHHHIHHIIHIHHHHEIHHIHIIIIHHIHIHHEHEGHHHIIIHIIIHFIHEIIIIIIIHIIIIIIIIHHHHHIHHIHGHFHHIIIHIIIIIHIIIIIIIIIGIHEIHGIHEHHGIHEIIHHGHHIIIIIIIIHIIHIIIIIIIHHHIIIHHHIIIIIIIIIIIIHHIIIHIHIIHHIIIIIIIIIIIIIIIIIIIIIIIIHDDDDD
@HISEQ:969:HM2KJBCX2:2:1102:12986:31802 2:N:0:ACTATGCA
ACACCGCACAATCCCAACTATCCCTATTAATCATTACGGCGGTCCTAGAAACCAACAAAATAGAACCGCACGTCCTATTCTATTATTCCATGCTGTAATATTCGAGCAAAGGCCTGCTTTGAACACTCTAATTTTTTCAAAGTAAAAGTCCTGGTCCCCAACACACCCAGTGAAGGGCATGCGGTTCTCCAGAAGAAAAGGCCCGGCCGGACAAGTGCACGCGGTGAGGCGGACCTGCCAGCCAGGCCAAAGGTTCAACTACGAGCTTTTTAACTGCAACAACTTTAATATACGCTATTGGAGCTGGAATTACCGCGGCTGCTGGCACCAGACTTGCCCTCCAA
+
DDDCDHIIIGIIIHIIIIIIIGIIIFHIIIIIIIIIIIIGHGIIHHHHHHH@GHHIIIIHHIHECGIDDEHHHHIIIIHHIIIIHIIHIIIIIIHHHIIIIHHHHIIIHIIHHIIIIHIGIIIIIIIHIIIIIIIIHIIIIHHIHIIIIIHIIIIIIHIIIHIIHIHIIIIIIIIIGIIIIIIIIHHEIIIIIIIIHHCIIIIHIIIIIIIIHII=HIIIIIIHEIIIIIIIIIIIIIIIIIHIIIHHIIHEIIIIIIIIIIIIIIHIIIIIIIIIIIIIIIIIIIIIIIIIIIIIIIIIHIIIIIIIHIIIIIHIIIIIIIIIIIIIIIIHHIIIIIIDDDDD
@HISEQ:969:HM2KJBCX2:2:1102:14933:31420 2:N:0:ACTATGCA
ACACCGCACAATCCCAACTATCCCTATTAATCATTACGGTGATCCTAGAAACCAACGAAATAGAACCAATCCGTCCTATTTCATTATTCCATGCTAATGTATTCAGACGTTAGCCTGCTTTAAACACTCTAATTTTTTCAAAGTAACAGTCCTGATTTCCTATCACACCAACTAAATGGCATGAAAGTTCCTCAGAAGGTAGAGATTTATCTCACCAGTACAGACAATTAAGCCTGACCAATGGGTAAACCCCGAAGTTCAACTACGAGCTTTTTAACTGCAACAACTTTAATATACGCTATTGGAGCTGGAATTACCGCGGCTGCTGGCACCAGACTTGCC
+
DDCDDIIHIHHHHHIIIIIIIIHIIIIIIHIIIIIIIIIIIIIIIIHGHHIHIIIIIHHIIIHEHIIEHIHHIHGIIIIIHHIIIIIIIIIIIHIIIIIIIIIIIIHIIIIIIHIIIIHHIIIIIIIIIHIHIIIHIHIIIIIIIIIIIIIIIIIIIIIIIHIIIIIIHIIIIIIIIIIIIIIIIIIIIIIIIIIIIIIIIIIIIIIIIIHIIIIIIIIIIIIIIIIIIIIIGIIIIIGIHIIIIIIIIIIIIIIIIIIIIIIIIIIIIIIIIIIIIIIIIIHHGIIHHHIIIIIIIIIIIIIIIIIIIIIIIIIIIIIIIIIIIIIIIHHFFIIIIDDDDD
@HISEQ:969:HM2KJBCX2:2:1102:8296:31608 2:N:0:ACTATGCA
ACACCGCACAATCCCAACTATCCCTATTAATCATTACGTCGATCCTAGAAACCAACAAAATAGAATCAAACGTCCTATTTCGTTATTCCATGCTAATGTATTCAAGCGTGAGCCTGCTTTAAACACTCTAATTTTTTCAAAGTAACAGTCCTGATTCCCCATGACACCAAATTAATGACATCATGGTTCGTCAGAAGGTAGGAATCAATAATACCAGTACGTACAATAGCACGACCAATAAATTGATCCCGAAATTCAACTACGAGCTTTTTAACTGCAACAACTTTAATATACGCTATTGGAGCTGGAATTACCGCGGCTGCTGGCACCAGACTTGCCCTCCAA
+
DDDDDIIIIIIIIIIIIIIIGIIIIIIIIIHIIIIIIHIIIIIIIIHIHEHHHHIIHIIHHHHHHHIIIIH@HHIIGHFHIHIIIIIIIIIIHHHHHHHHHHHHIHIHHHHIHHIHHIHHIIIIIIHHHIIIIIIHHEHIIIHHIIIIIGIIIHFEIIGIIHHIHIIGIIHGHHIIIIIIHIHHHIHHIHHIIIIII<IIIIIHG;IIIIHIIIIIIHIIIIIIIIIIIIIHIIIIIIIIIIIH4IIIIIIIIIHIIIIIIIIIIIIIGIIHIIIIIIIIIIHGIHIIIIIIIIIIIIHIIIIIIIIIIIIIIIIHIIIIIIIIIIIIIIIIIIHIIIIIDDDDD
@HISEQ:969:HM2KJBCX2:2:1102:16036:32748 2:N:0:ACTATGCA
ACACCGCACAATCCCAACTATCCCTATTAATCATTACGGTGATCCTAGAAACCAACAAAATAGAACCATGCCGTCCTATTCTATTATTCCATGCTAATGTATTCAAGCAAAAATGCCTGCTTTAAACACTCTAATTTTTTCAAAGTAAAGGTCCTGGTTCCCCGCGGCATCCAATTAAGGACATCGCGGTTCTCCAGAAGGTGAGAAATTGACTGCACCAGTTCATACCCCGTGAGGCACGACCGATGCGCCAATCCCGAAATTCAACTACGAGCTTTTTAACTGCAACAACTTTAATATACGCTATTGGAGCTGGAATTACCGCGGCTGCTGGCACCAGACTTGCCCTCCAA
+
DDCDDIIIIHHIHHHIIIIIIIIIIIIIHIIIIIIIIIIIIHHHIIIIIIIHIIIIGHIIIHHIIIIIHEHHHIIIHGHIIIIIIIIIIHIIIHIIIIIIIHHIIIIIIIIIIIIIIIIIIIIHIIHIIIIIIIIIIIIIIIIHHIIIIIHHIIIIIHIIIIHIIIIIIHIIIIIIIIIHHHHIIIIIIHHIHIIIIIIIIIIIIIIIIIIIIIIIIIIIIIIIIIIIIIIIIIIIIIIIIIIIIIIIHIIHHHEIHHIIIIIIIIIIIHHIIIIGIIIIIIIIIIIIIIIIIHHIIIIIIIIIIIHIIIIGIIIIIIIIIIIIIIIIIIIHIHIIIIIIIIIIGIIIDDDDD
@HISEQ:969:HM2KJBCX2:2:1102:12203:33312 2:N:0:ACTATGCA
ACACCGCACAATCCCAACTATCCCTATTAATCATTACCTCGACTCCGAAAGCCAACAAAATAGAACCGAGATCCTATTCTATTATTCCATGCACTAATGTTCAGGCTGTAGCGCCTGCTTTGAGCACTCCAATTTTTTCAAAGTAAACGTACTGGCCACGTATGGCACTCGGTTAAGAGAACCACACACGAACCAATAAAATCGTCCGGTCAAACAGTAAATACCGCAAGGTACACCGCCCAACCGAAACCGAGATCCAACTACGAGCTTTTTAACCGCAACAACTTTAATATACGCTATTGGAGCTGGAATTACCGCGGCTGCTGGCACCAGACTTGCCCTCCAA
+
DCDADIIIIIIIII@HHHIHIIIHIIIHHHIIIIIIHIHHHIIIIIIGHIHEFIHHICHHHIHHHHHHGCHCHHGIIIHIIIIIHH?GEH1HHHHGIEFFEFCIIIIIIIIIIIIIIHIIHIHHIHIHIIIIIIIIIIIIHHHFHIHIIIIIIHHGIHIHIIIIIIIIIIHIHHHHIIIIIIIIIIIHIIIIIIIHHHIIIIIHIHIIIIIIIIIIIIIIIIIIIIIIIHIIIHHI=IIIIHHHGIIIIIIIHHIIIGIIHIIIIIIIIIIIIIIIIIIIIIIHIHIIIIIIIIIIHIIIIIIIHIIIIIIIIIIIIIIIIIIIIIIHIIIIIIIIIIIIIDDDDA
@HISEQ:969:HM2KJBCX2:2:1102:9225:33854 2:N:0:ACTATGCA
ACACCGCACAATCCCAACTATCCCTATTAATCATTACGTCAATCCTAGAAACCAACAAAATAGGATCAACGTCCTATTTCATTATTCCATGCTAATGTATTCAAGCGTTAGCCTGCTTTAAACACTCTAATTTTTTCAAAGTAACAGTCCTGTTTCCCTGCAACACCAAATTAATGGCATTACAGTTCTTCAGAAAGGAGGAATCAGCGAAGCCAGTGCATACCAGTGGCACGACCAACCTGCTGACCCCGAAATTCAACTACGAGCTTTTTAACTGCAACAACTTTAATATACGCTATTGGAGCTGGAATTACCGCGGCTGCTGGCACCAGACTTGCCCTCCAA
+
DDDDDIIIIIIIHHIIIIIIIIIIIIIIIIIIIIIIIIIIIIIIIIHIHIIHHIIIIIIHIIHIHIHHIHHHHGIIIIIIIIIIIIIHIIIIHHIIIHIIIHHIIIIIIIIIIIIIIIIIGIIIIHIHHIHHHHIIIHIIIIIIIHHIHHIIIIIIIIIIIIIIIIIIIHIIIIIIIIIIHIIIIIIIIIIIIIIIIIIIIIIIIIIIIIIIIIIIIIIIIIIIIIIIIIIIIIIIIIIIIIIHIIGIIIIIIIHIIIIIIIHGIIIIIIIIIIIIIIIIIIIIIIIIIIIIIIIIIIIIIIIIIIIIIIIIIIIIIIIHIIIIIHIIIIIIIIIIHIIIDDDDD
@HISEQ:969:HM2KJBCX2:2:1102:15704:34222 2:N:0:ACTATGCA
ACACCGCACAATCCCAACTATCCCTATTAATCATTACGGTGATCCTAGAAACCAACAAAATAGAACCATGCCGTCCTATTCTATTATTCCATGCTAATGTATTCGAGCAAAATGCCTGCTTTAAACACTCTAATTTTTTCAAGGTAAAGGTCCTGGTTCCACATGACACCCAATTAAGGACATCATGCTTCTCCAGAAGGTGAGAAATCAACTGCGACAGTTCATACCCCTTAAGGCACGACCATCACGTCAATCCCGAAATTCAACTACGAGCTTTTTAACTGCAACAACTTTAATATACGCTATTGGAGCTGGAATTACCGCGGCTGCTGGCACCAGACTTGCCCTCCAA
+
CDDDDIHIIIIIIIIIIIIHIIIHIIIIIIIIIIIIIIIHHHIIGEHIGIHHHHIIHHIHIIHEHIHHIHHHHHEHHHHIII@GHHHIIHICHFGHIIHEHGHIIIHHIHIIIHHIIIIHHIIHIIHIIHIHHHIIIIIIIIIIIIIIHIIIIIIIIIIIIIIHHHIIIIIIIHIIIIIIIIIIIIIIIIIIIIIIIIIIIIIIIIIIIIIIIIIIIIIIIIIHIIIIHIIIIIIIIIIIIIIIIIIIIHFGHIIIIIIIIIIGIIIIHIIHHIIHIIIIIIHIIIIIIIHIIIIIIHHHIIIGIIIIIIIIIIIIIIHIIIIIIIIIIIIIIIIIIIIIIIIIIIIDDDDD
@HISEQ:969:HM2KJBCX2:2:1102:17975:34117 2:N:0:ACTATGCA
ACACCGCACAATCCCAACTATCCCTATTAATCATTACGGTGATCCTAGAAACCAACAAAATAGAACCATGCCGTCCTATTCTATTATTCCATGCTAATGTATTCGAGCAAAAATGCCTGCTTTAAACACTCTAATTTTTTCAAGGTAAAGGTCCTGGATCCGCAAGACACCCAATAAAGGACATCAAGTTTCTCCAGAAGGTGAGAAATCAACAGTAACAGTTCATACCCCTTAAGGCATGACCATCACGTCAATCCCGAAATTCAACTACGAGCTTTTTAACTGCAACAACTTTAATATACGCTATTGGAGCTGGAATTACCGCGGCTGCTGGCACCAGACTTGCCCTCCAA
+
DDDDDIHIIIIIHIIIIIIIIIIHIIIIIIIIIIIIIIIIIHGIHIIIIIHGHHIHIIGHIIHCHIIIIHHHIIIIIEGHHIIIIIIIHIIHFIHHHHHHHGHHIIHFIIIHHIIIIE;FHHGHIIFHIHIIHIIIIHIGHIIHHIIIIIEEGFGDFHHIIFHIIHIIHIGIFEHHIIHHGHIIHIIIHHHEHHGHGIIHHHHHEEHIFFCGHHFHEG16&<GFHFH?HGHEHHH@GCHAGHICFH?EHG1<<</EHFD1HF1D11D<0<<1110?IHHH@D<1F<@D<1D<1IHD<10<0C1<1<1D1D111?FIIIIIIIIIIIIIIIHIIIIIIIIIIIIIIIIIDDDDD
@HISEQ:969:HM2KJBCX2:2:1102:18016:34100 2:N:0:ACTATGCA
ACACCGCACAATCCCAACTATCCCTATTAATCATTACGTCAATCCTAGAAACCAACAAAATAGGATCAACGTCCTATTTCATTATTCCATGCTAATGTATTCAAGCGCGAGCCTGCTTTAAACACTCTAATTTTTTCAAAGTAACAGTCCTGATTCCCCACCACACCAAATTAATGACATGATGGTTCGTCAGAAGGTAGGAATCAGTAACACCAGTACGTACCGAAGGCACGACCAACGCACTAATCCCGAAATTCAACTACGAGCTTTTTAACTGCAACAACTTTAATATACGCTATTGGAGCTGGAATTACCGCGGCTGCTGGCACCAGACTTGCCCTCCAA
+
DDDDDHDHHHII@@CHHHIIIEHFHIIHIHIHHIFHIECHHEHHFHHGHHHHHHHHHHHIIGIHG@E<FGHGHGHHCGFHHIHGHE?1C@HECCCC@GGHECIIHHHHHHEHHEC?HIGHEHIGHFAFEHHIGHIHHHHHHCIHIIHHHIGHIIIHHHEHHDHHHIGIHGFCHEHHGFGGHIHDHDGGHIIHHFHHIHGFHHHIIIIGIHHHHHIHHFHIEFFHHHG<7HHHHHHHHHCHHHHEHEC?C<HHIHIHIHIHEHHHCHIIIIIIHIIIIIIIHHGFHGHHEHHHIIIIHHHHGCGCIHEIIHEHIHHHC@GEHEIIH?IIHHHEHHHGCIGIDA@B@
@HISEQ:969:HM2KJBCX2:2:1102:9427:34615 2:N:0:ACTATGCA
ACACCGCACAATCCCAACTATCCCTATTAATCATTACGGTGGTCCTAGACCAACAAAATAGAACCAACGTCCTATTCTATTATTCCATGCTAATCTATTCAAGCAAAAGCCCGCTTTAAACACTCTAATTTTTTCAAGGTAATGGTCCTGGTTCCCCGACACACCCAATAAAGGGCATACCGGCTCACCAGAAGGATAGACCCGACAACAGACAGTACTCGCCAGAGACGGACCGCCCGGTCAGGTCTAAAATTCAACTACGAGCTTTTTAACTGCAACAACTTTAATATACGCTATTGGAGCTGGAATTACCGCGGCTGCTGGCACCAGACTTGCCCTCCAA
+
D0D?@ECEDCEG11DCGH?<C<DDC@@EFHCEHH?GHC0D1<CG1CGCHHHEEGH@F@CHH?GH?GH@E<10<D1G11<<<1<CF@HHHGEGFHHF?FHCFF<<CCFD<CDHH<?C?GFHCFCGIHHHDGFB<C<CFH?DHHHHEHCCHE?EDFGCHE@HHGEEHHHHHGFHHH4<<HHGIHHCHG?HGHFCCHHHHGED@/HGCHHGEEFCFEIHCHDE1CHHIIIIHIHHHGIHHDHF?FGEH>FHIIHIIHFIIIIIIIIIHFGEHGHHECIIIIIIIHHEHGIIIIHCIHHFCCHHEHEHIIHHIIIIIHIIIIIIIHIIHHHHGIIHIIIHHG0ADD@
@HISEQ:969:HM2KJBCX2:2:1102:1849:34009 2:N:0:ACTATGCA
ACACCGCACAATCCCCAACTATCCCTATTAATCATTACGTCGATCCTAGAAACCAACAAAATAGAATCAAACGTCCTATTTCATTATTCCATGCTAATGTATTCAAGCGTGCGCCTGCTTTAAACACTCTAATTTTTTCAAAGTAACAGTCCTGATTCCCCACGACACCAAATTAATGACATCGCGGTTCTTCAGAAGGTAGGAACCAATAATGCCAGTGCGTACCGAAGCACGACCAACAATTTGATCCCGAAATTCAACTACGAGCTTTTTAACTGCAACAACTTTAATATACGCTATTGGAGCTGGAATTACCGCGGCTGCTGGCACCAGACTTGCCCTCCAA
+
DDDDDIIIIIIIIIIIIIIIIIIIIIIIIIIIIIIIIIIIIIIIIIIIIIIHIIIIIIIIIIIIIIIIIGIIIIIIIIIIIIIIIIIIIGHHIIIIIIIIHHIIIIIIIIIHHIIIIIIIIHIIIIIIIIIIIIIIIIIIIIIIIIIIIIIIIIIIHIIIIHIIIIIIIIIIIIIIIIIIIIIIIIIIIIIIIIIIIIIIIIIIIIIIIIIIIIIIIIIIIIIIIIIIIIIIIIIIIIIIIIHIIIIIIIIIIIIIIIIIHIHIIIIIIIIIIIIIIIIIIIIIIIIIIIIIIIIIIIIIIIIIIIIIIIIIIIIIIIIIIIIIIIIIIIIIIIIIIIIIIDDDDD
@HISEQ:969:HM2KJBCX2:2:1102:10567:35373 2:N:0:ACTATGCA
ACACCGCACAATCCCAACTATCCCTATTAATCATTACATCGATCCTAGAAACCAACAAAATAGAATCGGATGTCCTATTTCATTATTCCATGCTAATGTATTCAAGCGTGAGCCTGCTTTAAACACTCTAATTTTTTCAAGGTAACAGTCCTAATTCCCCGTGACACCAAATTAATGGCATTACGGTTCTTTAGAAGGTGAGAAATCAATAATATCAGTACATACCAACGGCATGACCGAAACATTGATCCCGAAATTCAACTACGAGCTTTTTAACTGCAACAACTTTAATATACGCTATTGGAGCTGGAATTACCGCGGCTGCTGGCACCAGACTTGCCCTCCAA
+
DDDDDIIIIFHHHHIIIIIIIIIIIIIIIIIIIIIHIIIIIIIIIIIIIIIIIHIIIIIIIIIIIIGHIIIIIIIIIIIIIIIIIIIHIIIIHIIIIIIIIIIIIIIIIIIIIIIIIIIIIIIIIIIHHHIIIIIIIIIIIHIHIIIIIIIIIIIIIIIIHIIIIIIHIIIIIIIIIIIIIIIIIIIIIIIIIIIIIIIIIHIIIIIIIIIIHHIIIIIIIIIIIIIIIIHIIIIIIIIIIIIIIIIIIIIIIIIIIIIIIIIIIIIIIIIIIIIIIIIIIIIIIIIIIIIIIIIIIIIIHHIIIIIIIIIIIIIIIIIIIIIIIIIIIIIIIIIIIIIIIIDDDDD
@HISEQ:969:HM2KJBCX2:2:1102:18346:35371 2:N:0:ACTATGCA
ACACCGCACAATCCCAACTATCCCTATTAATCATTACATCGATCCTAGAAACCAACAAAATAGAATCGGATGTCCTATTTCATTATTCCATGCTAATGTATTCAAGCGTGAGCCTGCTTTAAACACTCTAATTTTTTCAAGGTAACAGTCCTAATTCCCCGTGACACCAAATTAATGGCATTACGGTTCTTTAGAAGGTGAGAAATCAATAATATCAGTACATACCAACGGCATGACCGAAACATTGATCCCGAAATTCAACTACGAGCTTTTTAACTGCAACAACTTTAATATACGCTATTGGAGCTGGAATTACCGCGGCTGCTGGCACCAGACTTGCCCTCCAA
+
<DD@DHGHHCCE<<CHHHHICHIIHIIIIIIIIGGHHHHEHIIICHFHEH?G?GHHHIIEHGHHHGFH=EECF?GHHIIIIHIEEHHFH1<@GHCHFGHGHEHCHHEHHDGF@FCCHIHFHGHEHGHHHHGH@HHF?FHHHHFEHCD1HGCCFHCEF7C<EGHIHG?<DEEHHHEIIH?HCFHCGDDF:HHHHCGCIIHG7@HHHFHIIIIIHHHHEHHHII@EFGAGCFCEHHEHG7EGGFGEH<CF@C/11CF1@FIHIIIHHHHEIIIHEEHGEEEHEHEF<GF<C<1@HDIHHEHHHCF?HHEIHFEHHHHEC?DHEFEGHHE@FFGC@EGCEC=<HHDADDD
@HISEQ:969:HM2KJBCX2:2:1102:11968:35653 2:N:0:ACTATGCA
ACACCGCACAATCCCAACTATCCCTATTAATCATTACGGTGATCCTAGAAACCAACAAAATAGGATCAACGTCCTATTTCATTATTCCATGCTAATGTATTCAAGCGCGAGCCTGCTTTAAACACTCTAATTTTTTCAAAGTAACAGTCCTGATTCCCCGCCACACCAAATTAATGACATGATGGTTCGTCAGAAGGTAGGAACCAGTAACACCAGTACGTACCTAAGGCACGACCAACGTACTGATCCCGAAATTCAACTACGAGCTTTTTAACTGCAACAACTTTAATATACGCTATTGGAGCTGGAATTACCGCGGCTGCTGGCACCAGACTTGCCCTCCAA
+
DDDDDIIIIIIHIIIIIIIIIIIIIIIIIIIIIIIIIIIIIIIIIIIIHIIIIIIIHIHIIIIIIIIIIIIIIIIIIIIIIIIIIIIIIIIIIIIIIIIIIEIIIIIIIIIIIIHIIIIIIIFHIIIIIIIIIIIIIIIIIIIIIIIIIIIIIIIIIIIIIIIIIIIIIIIIIHIIIIIIIIIIIIIIIIHIIIIIIIIIIIIIIIIIIIIIIIIIIIIIIIHIIIIIIIIIIIIIIIIIIIHGIIIIIIIIIIIIIIIIIHIIIIIIIIIIIIIIIIIIIIIIIIIIIIIIIIIIIIIIIIIIIIIIIIIIIIIIIIIIIIIIIIIIIIIIIIIIIIIIDDDDD
@HISEQ:969:HM2KJBCX2:2:1102:16992:35480 2:N:0:ACTATGCA
ACACCGCACAATCCCAACTATCCCTATTAATCATTACGGTGATCCTAGAAACCAACAAAATAGAACCATGCCGTCCTATTTTATTATTCCATGCTAATGTATTCAGGCACTAGCCTGCTTTGAGCACTCTAATTTTTTCAAGGTAATAGTCCTGCTTCCCCAACGCACCAAGTGAATGGCATGCTGGTTATTTAGAAGGTAAGAACCCACCACACCAGTACGAACAGTGAAGCCCGACCGATGGACAGATTCCGAAATTCAACTACGAGCTTTTTAACTGCAACAACTTTAATATACGCTATTGGAGCTGGAATTACCGCGGCTGCTGGCACCAGACTTGCCCTCCAA
+
0B<<BHCCFHHEH111<C@E?E1FGHE?CH<FHHHHEGH@?CH?@CFHHHH?GHCG?F1FEHCHIHFEHHHHCCEEEH?1DCG@@GGC1CGF<CCHECF?C@<C@HHCGGIFHGGHHGHIHG@GGHHIIHIIEGHCGECGGIIHHD@FHHDCHHGB:CIHHE@EDEDFCGHEHGHIIHEGEHGE?EGHHFGFG@FFGHE@HGGCCH;EEHIHEHIIHHHGE?HFHFIIIIHE/CHD0=EC<?FEFCCIHE@DHHHEH@HGFG@IH@HDG0HEHHF<<EHHG1GEHDCC<<1FGGECC@C??IHHHCG@EHHEHEIHHHDCIHFHEFCHIHHIHFC@EHGEIHG@@D@D
@HISEQ:969:HM2KJBCX2:2:1102:10188:35985 2:N:0:ACTATGCA
ACACCGCACAATCCCAACTATCCCTATTAATCATTACGTCGATCCTAGAAACCAACAAAATAGAATCAAACGTCCTATTTCATTATTCCATGCTAATGTATTCAAGCGTAAGCCTGCTTTAAACACTCTAATTTTTTCAAAGTAACAGTCCTGATTCCCCACGACACCAAATTAATGACATCGCGGTTCTTCAGAAGGTAGGAACCGATAATGCCAGTGCGTACCGAAGCACGACCAACAATTCGATCCCGAAATTCAACTACGAGCTTTTTAACTGCAACAACTTTAATATACGCTATTGGAGCTGGAATTACCGCGGCTGCTGGCACCAGACTTGCCCTCCAA
+
DDDDDIIIIIIIIIIIIIIIIIIIIIIIIIIIIIIIIHIHIIIHIIIIIIIIIIIIIIHIIIIIIIIIHIHIIIIIIIIIIHIIHIIIHHIIIHHIIIIIIIIIIIHIIIIIGIIIIHIIIIIIIIIIIIIIIIIIIIHIIIIIIHIIIIIIIIIIIIIIIIIIIIIIIIIIIIIIIIIIIIIIIIIIIIIIIIIIIIIIIIIIIIIIIIIIIIIIIIIIIIIIIIIIIIIIIIIIIIIIIIHGIIIIIIIIIIIIIIIIHIIIIIIIIIIIIIIIIIIIIIIIIIIIIIIIIIIIIIIIIIIIIIIIIIIIIIIIIIIIIIIIIIIIIIIIIIIIIIIIDDDDD
@HISEQ:969:HM2KJBCX2:2:1102:6811:35562 2:N:0:ACTATGCA
ACACCGCACAATCCCAACTATCCCTATTAATCATTACGGTGATCCTAGAAACCAACAAAATAGAACCATGCCGTCCTATTCTATTATTCCATGCTAATGTATTCGAGCAAAAATGCCTGCTTTAAACACTCTAATTTTTTCAAGGTAAAGGTCCTGGATCCGCACGACACCCAATAAAGGACATCAAGTTTCTCCAGAAGGTGAGAAATCAACAGTAACAGTTCATACCCCTTAAGGCATGACCGTCACGTCAATCCCGAAATTCAACTACGAGCTTTTTAACTGCAACAACTTTAATATGCGCTATTGGAGCTGGAATTACCGCGGCTGCTGGCACCAGACTTGCCCTCCAA
+
DB00D/ECHC1@F@F?HHHHE@HHG?@FCC@@HE?CFHH@1DGC1DD@FEG?<<1E1C1FGF?GHE<FE1<DE0C<D1C1@<CEEGHIH1DCG1<<FHH11CFED@80@D<<@F1/HF<@<DGHEC?81B<F1CDC1GCEEEG?FFHIIHAEHG<B70HHE@#E#EIHG<DED/C<<D<DCE/@CHHG@GEHGHHHHHCHHIHHFH@?HHHCCCC<D<CFE@FFGCCCEIHHD<<D<11CB0C@A@CEHGDCCE/<<F<<1<<<11<?HEHF1C0EHHIHGCHECF<<1GHED@C11D<<//1@@<<@HIHEHEIHHHHDE/E</@HEGE1<HHCIIHCD@GE?E<C?@0?@?
@HISEQ:969:HM2KJBCX2:2:1102:3478:36219 2:N:0:ACTATGCA
ACACCGCACAATCCCAACTATCCCTATTAATCATTACGTCAATCTTAGAAACCAACAAAATAGGTTCGATCATCTTATTTTATTATTCCATGCTAATGTATTCAAGCGTTAGCCTGCTTTAAACACTCTAATTTTTTCAAAGTAACAGTCCTGTTTCCCTGCAACACCAAATTAATGACATTACAGTTCTTCAAGAAGGAGGAATCAGTAAAGCCAGTACATACCATAGGCACGACCAACCTACTGACCCCGAAATTCAACTACGAGCTTTTTAACTGCAACAACTTTAATATACGCTATTGGAGCTGGAATTACCGCGGCTGCTGGCACCAGACTTGCCCTCCAA
+
DDDDDIIIIIIIIIIHIGHIIIIIIGIIEHIHIIIHIIHIIIIIIIFIIIIIHHGIHIIIIIHHHHHIIIHIHIIIIIHHHHIIIIIIIIIIGHIIIGHIIIIIIIGIIIIIHIIIGHIIICG;IEHHHHIHHIIIHEHHHHIIHHHIHIHHHHHHHIHIIHHHEFHFEFHHHHHHHHCGHHHIIEHIHEHEGEFEHHCFHHIHEHHHGHIHFFHHHHH@HGHHHIIGEEC/CEHCIHHEEHHHFE?<IIGHIIHIHCGCCGHCGCGEHIIHHHHHF?FHHCHFF@CFHF1C00/EFHHHHHHHE?HHEIIHHEDHC?HHHHFHCHHCFHG?1HHIIHHHGB@DDD
@HISEQ:969:HM2KJBCX2:2:1102:15618:36951 2:N:0:ACTATGCA
ACACCGCACAATCCCAACTATCCCTATTAATCATTACGTCGATCCTAGAAACCAACAAAATAGAATCAAACGTCCTATTTCATTATTCCATGCTAATGTATTCAAGCGTGCGCCTGCTTTAAACACTCTAATTTTTTCAAAGTAACAGTCCTGATTCCCCACGACACCAAATTAATGACATCGTAGTTCTTCAGAAGGTAGGAACCAATAATGCCAGTGTGTACCGAAGCACGACCGACAATTTGATCCCGAAATTCAACTACGAGCTTTTTAACTGCAACAACTTTAATATACGCTATTGGAGCTGGAATTACCGCGGCTGCTGGCACCAGACTTGCCCTCCAA
+
DDD@DDHHIIIHGHIHIEFHHHHIIIIHHIEFHGHFHG@EDHIHIIIGFHIIGIFHEHHIIIGIHIEHIIEHEHHHIIIHIIIIHHIHIIHHGHIIIIIIIIIIIIIHHIHIIHHHIIHHIHHHIIIIHHIIHIIIHIIHIIIIIHIHIIIIIIHIIIIHHFHHGIIFHGGHIIIIIIIIHIIIIHIHIIIIHHIHIIIIIHHHHEHHHIIIIHIHI=IIIIIIHHHHIHHIIIHHIIIIIHHFHHIHEIIIHHIIIHHEHHHEIIIIIIIIIHIIIIIIIHFIIIIIHIHHHIIHIIIIIIIIIIIIIIIHIIIIIIIIIIIHIIIIGIIIIHIIIIIIDBCDA
@HISEQ:969:HM2KJBCX2:2:1102:12805:37199 2:N:0:ACTATGCA
ACACCGCACAATCCCAACTATCCCTATTAATCATTACGTCGATCCTAGAAACCAACAAAATAGGTTCGATCGTCCTATTTCGTTATTCCATGCTAATGTATTCAAGCGCGAGCCTGCTTTAAGCACTCTAATTTTTTCAAAGTAACAGTCCTGTTTCCCCGCAACAACAAATTAATGCCATCACGGTTCTACAAGAAGGAGAGACCAGTGAGGCCAGTGCATACCAGTGGCACGACCAACCTACTGGCCCCGAAATTCAACTACGAGCTTTTTAACTGCAACAACTTTAATATACGCTATTGGAGCTGGAATTACCGCGGCTGCTGGCACCAGACTTGCCCTCCAA
+
DDDDDIIIIIIIIIIIIIIIIIIIIIIIIIIIIIIIIIIIIIIHIIIIEHIIIIIIIIIHIGHIIIIIIIIIHHHIIIIIIGHIIFHHHHIIGIIIIIIIIIIHHIIIIIIIIIIIIHIIIIIIIIIIIIIIIIIIIIIHIIIIIIIIIIIIIIIIIIIIIIIIIIIIHHHHIIIHIIIHHIHIIIIIIIIIHIIIIIIIIIIIIIIIIIIIIIHIIIIIIIIIIIIIIIIIIIIIIIIIIIHHIIIIIIIIIIIIIIIIIHHIIIIIIIIIIIIIIIIIIIIIIIIIIIIIIIIIIIIIIIIIIIIIIIIIIIIIIIIIIIIIIIIIIIIIIIIIIIIIIDDDDD
@HISEQ:969:HM2KJBCX2:2:1102:8233:37346 2:N:0:ACTATGCA
ACACCGCACAATCCCAACTATCCCTATTAATCATTACATCGATCCTAGAAACCAACAAAATAGAATCGGATGTCCTATTTCATTATTCCATGCTAATGTATTCAAGCGTAAGCTTGCTTTAAACACTCTAATTTTTTCAAGGTAACAGTCCTAATTCCCCATAACATCAAATAAATGACATTATGGTTCTTTAGAAGGTGAGAACCAATAAAACCAGTACATACCAAGGCATGACCGATTCCTTGATCCCGAAATTCAACTACGAGCTTTTTAACTGCAACAACTTTAATATACGCTATTGGAGCTGGAATTACCGCGGCTGCTGGCACCAGACTTGCCCTCCAA
+
DDDDDIIIIHHIIHIIIIIIIIIIIIIIIIIIIIIIIIIIIIIIIIIIIIIIIIIIIIIIIIHIIIIIIHIGIIIIIIIIIIIIIIIHHIIIIIIIIIIIIIIIHIIIIIIIIIIIIIIIHIIIIIIHHIIIIIIIIIIIIIIIIIIIIIIIIIIIIIIIHIIIIIIIIIIIIIIIIIIIIIIIIIIIIIIIIIIIIIIIIIIIIIIIIIIIIIIIIIIIIIIIIIIIIIIIIIIIIIIIIIHIIIIIIIIIIIIIIIIIIHIIIIIIIIIIIIIIIIIIIIIIIIIIIIIIIIIIIIIIIIIIIIIIIIIIIIIIIIIIIIIIIIIIIIIIIIIIIIIIDDDDD
@HISEQ:969:HM2KJBCX2:2:1102:18889:37352 2:N:0:ACTATGCA
ACACCGCACAATCCCAACTATCCCTATTAATCATTACGGTGATCCTAGAAACCAACAAAATAGAACCATGCCGTCCTATTCTATTATTCCATGCTAATGTATTCGAGCAAAAATGCCTGCTTTAAACACTCTAATTTTTTCAAGGTAAAGGTCCTGGATCCGCAAGACACCCAATTAAGGACATCAAGTTTCTCCAGAAGGTGAGAAATCAACAGCGACAGTTCATACCCCTTAAGGCATGACCATCACGTCAATCCCGAAATTCAACTACGAGCTTTTTAACTGCAACAACTTTAATATACGCTATTGGAGCTGGAATTACCGCGGCTGCTGGCACCAGACTTGCCCTCCAA
+
BAD?D//CHHIEHEHHHHIHHEHHGEHIIIIIHHIIIIHIIHHHEHIIGIHIGHHDEHHCHCHHF?FHIH11<</<D@GG@GHHHHFHEHC<EHHHHHCGCCEHFGHHHHFHIIHEFGIHEAEHHIIIIIHHHFIHIHHHHHIIIHHHHHGHFIHHIHHDHHGEHHHHFHEHCHHHFFHHEHHHHHFHFFHIIIIIIHHHHGHIIIHIHHIIHHIHHIHGIIIIIIHCIIHIIHIIHEHHIIIIIIIIGIIHIIHHDIIHIHIIIIIIIIIIHHIIIIIIIHIIIIGIIIIIIIIIIHHHGIIHIIIIIHIIHHHHIIIIIGDHHIIHIIHIHHFHHFHHHHEIIHIHBDDDD
@HISEQ:969:HM2KJBCX2:2:1102:3278:37622 2:N:0:ACTATGCA
ACACCGCACAATCCCAACTATCCCTATTAATCATTACGTCGATCCTAGAAACCAACAAAATAGGGTCAAACGTCCTATTTCATTATTCCATGCTAATGTATTCAAGCGTGTGCCTGCTTTAAACACTCTAATTTTTTCAAAGTAACGGTCCTGATTCCCCATGACACCAAATTAATGACATCACAGTTCGTCAGAAGGTAGAAATCAATAATACCAGTGCATACCGGAGGCACGACCAATATATTGATCCCGAAATTCAACTACGAGCTTTTTAACTGCAACAACTTTAATATACGCTATTGGAGCTGGAATTACCGCGGCTGCTGGCACCAGACTTGCCCTCCAA
+
DDBD@HHIIIIIIIHHHHCHIIIIIIIIHFGHGIIIIIHFHIGEHHHIF@HHFEHHEEHHHHHEGGHHIIHDHHHH?G<FEGHIHEHHHHIEHHHHHHFHHGIIIIIHHHIIHIIHHHFHHIHIIIIIHHHHIIIIIIIIHIIHIIIHHIIIIIIHIHIIHIIIIIIHHIIHIIIHIIHIIIIIIIIHIHHHIIIIIIIIIHIIIIIIIIIHIHIIHHIIIIIIIIIIIIIIH=IIIIIIIIIHCIIIIIIHIIIHIIIIIIIIIIIIIIIIIIIIIIIIIIIIIIIIIIIIIIIIIHHHGIIIIIHIIIIHHIIIIIIIIIIIIIIIIIIIIIIIIIIIIDCDDD
@HISEQ:969:HM2KJBCX2:2:1102:15014:37712 2:N:0:ACTATGCA
ACACCGCACAATCCCAACTATCCCTATTAATCATTACGTCGATCCTAGAAACCAACAAAATAGGGTCAAACGTCCTATTTCATTATTCCATGCTAATGTATTCAAGCGTGTGCCTGCTTTAAACACTCTAATTTTTTCAAAGTAACGGTCCTGATTCCCCATGACACCAAATTAATGACATCACAGTTCGTCAGAAGGTAGAAATCAATAATACCAGTGCATACCAGAGGCACGACCAATATATTGATCCCGAAATTCAACTACGAGCTTTTTAACTGCAACAACTTTAATATACGCTATTGGAGCTGGAATTACCGCGGCTGCTGGCACCAGACTTGCCCTCCAA
+
DCDCDIIIIIIIIIIIIGIIIIIIIIIIIIIIIIIIIIIHIIIGHIGIIIHIIIIIHIIGIIECFHHHHHIHHHHHHHIIIIIIGHIIIIIIIHIIIIIIIIIHHHGHIIIIIIIIIHIHHIIIIIIIIIHIIHHIIHIIIIIHIIIIHHHIIIIHIIIIIIIHIIIGIIIHIIHIIIHHIIIIIIIIHIHIIIIIIIHIIIIIIIIIIIIIIIIIIIIIIIIIIIIIIIIIIIIHIIIIIIIHFIIIFIIIIIIIIIIIIIIIHIIIIIIIIIIIIHIIIIIIIIIIIIIIIIIIIHIHHIIIHF1IIIIIIIIIIIIIIIIIIIIIIIIIIIIIIIIIIDDDDD
@HISEQ:969:HM2KJBCX2:2:1102:3261:40561 2:N:0:ACTATGCA
ACACCGCACAATCCCAACTATCCCTATTAATCATTACGGTGGTCCTAGAAACCAACAAAATAGAACCACAACGTCCTATTCTATTATTCCATGCTAATCTATTCAAGCAATAGCCCGCTTTAAACACTCTAATTTTTTCAAGGTAATGGTCCTGGTTCCTCGACACACCCAATAAAGGGCATACCGCCTCACCAGAAGGATAGACCCGATAACAGAACAGTACTCGCCAGAGACGGACCGTCCGGTCAGGCCTAAAATTCAACTACGAGCTTTTTAACTGCAACAACTTTAATATACGCTATTGGAGCTGGAATTACCGCGGCTGCTGGCACCAGACTTGCCCTCCAA
+
DDDDDIIIIFHHGHIIIIIIIIIIIIIIIIIIIIIIIIIIIIIIIIIIIIIIHIIIIICHIIHIHIIIIIIIHHIIIIIHHHIIIIIIIIIIGGHIIIIIIHIHIIIIIIIIIIIIIIIIIIIIIIIIIIIIIIIIIHIIIIIIIIIIIIIIHIIIHIHHIHIIIIIIHIIIIHIHIIIIIIIIIIIIHIIIIIIHIIIIIIIIIIIHH8IIIIIIIIIIIIIIIIIII=IIIII>IIIIIIIIIIHIIIIIIIIIIIIIIIIIIIIIIIIIIIIIHIIIIIHIIIIHIIIIIIIIIIIIIIIIIIIIIIIIIIIIIIIIIIIIIIIIIIIIIIIIIIIIIIIDDDDD
@HISEQ:969:HM2KJBCX2:2:1102:10868:41247 2:N:0:ACTATGCA
ACACCGCACAATCCCAACTATCCCTATTAATCATTACGTCGATCCTAGAAACCAACAAAATAGGATTAACGTCCTATTTCATTATTCCATGCTAATGTATTCAAGCGTTAGCCTGCTTTAAACACTCTAATTTTTTCAAAGTAACAGTCCTGATTTCCCGCAACACCAAATTAATGACATCACGGTTCGTCAAGAAGGAGGAATCAGTAAAGCCAGTACATACCGAAGGCATGACCAACTTACTAACCCCGAAATTCAACTACGAGCTTTTTAACTGCAACAACTTTAATATACGCTATTGGAGCTGGAATTACCGCGGCTGCTGGCACCAGACTTGCCCTCCAA
+
DDDDDIIHIIHIIIHIIIHHHIIIIIIHIIIIIHIIIIIIIIIIIIEHIEHIECEE@EHIHHHHHHEHHIIHIHHHHHHHIIIHIIIHEHHHIHHHHIIIIFGHHFHHHIIIHIHIGHIIIIIIIIIIIHHIHIHIIIEHIIIIIHIIIIIIIHHHHHIIIIHHHHIIIIIIIIIIIIIHIIIIIIIIHHHIIIIIIIIIIIIIIIIHIIIHIHIIIIIIIHGIIGHIIIIIIHEHHHIIIHGHHEHHHIH@IIIHHIIHHHIIIIIIGIHG?EHHHIIIIIIHEIIHIIIHHHIIIIIIIIIIIIIIIIGIIIIIIIIIIIHIIIIIIIIIIIIIIIHIDDDDD
@HISEQ:969:HM2KJBCX2:2:1102:4366:41959 2:N:0:ACTATGCA
ACACCGCACAATCCCAACTATCCCTATTAATCATTACGGTGATCCTAGAAACCAACAAAATAGAATCATGCCGTCCTATTTTATTATTCCATGCTAATGTATTCAAGCAAAATGCCTGCTTTAAACACTCTAATTTTTTCAAAGTAAAGGTCCTGGTTCCCCGCGACACCCAATTAAGGGCATCGTGGTTCTCCAGAAGGTGAGAAATTGACTACACCAGTTCATACCCCTTAAGGCACGACCGATGTGTCAATCCCGAAATTCAACTACGAGCTTTTTAACTGCAACAACTTTAATATACGCTATTGGAGCTGGAATTACCGCGGCTGCTGGCACCAGACTTGCCCTCCAA
+
DD@DD<<<ECDHHGHHHIIIIIGIIIIIEHIHIIIIGICHHHIIIIFEHHIIIIGCHEHIGHIII1CGHHHEHHIIHHHECHHHHHHHHEHIGHHIHHIIHFHHFIIHHIHHIIIIIIIIHHHHHIHIIIHIHHHIIHIHHIHIIIIIIIIIIIEHHHIHIHHHHIIIIIIIHHIHHIHGIIIIHIHFIIIIIHIIIIIIIIIIIIIIIHIHHFFDEIIIHIIIIIIIIIIIIIIIHDHIIHHGIIHGIHGIIIIIIIIIIIIIIIIIIIIIIIIIIIIIIIIIIIIIIIIIIIIIIIIIIIIIIIIIIIIGIIIIIIIIIIIIIIIIIIIIIIIIIIIIIHIIIIICDDDD
@HISEQ:969:HM2KJBCX2:2:1102:4000:41764 2:N:0:ACTATGCA
ACACCGCACAATCCCAACTATCCCTATTAATCATTACGTCGATCCTAGAAACCAACAAAATAGAATCAAACGTCCTATTTCGTTATTCCATGCTAATGTATTCAAGCGTGAGCCTGCTTTAAACACTCTAATTTTTTCAAAGTAACAGTCCTGATTCCCCATGACACCAAATTAATGACATCATGGTTCGTCAGAAGGTAGGAATCAATAATACCAGTACGTACAATAGCACGACCAATAAATTGATCCCGAAATTCAACTACGAGCTTTTTAACTGCAACAACTTTAATATACGCTATTGGAGCTGGAATTACCGCGGCTGCTGGCACCAGACTTGCCCTCCAA
+
BDDDDDHIHHIIC?EHHIIIIHIIIIHIHIIIGIIIIIIIIIIIHHIIIFHHHIHIFHEHIIGHHEHHCF10<F0C<F<DGHHHIHEHHH@EG<F@@CFHD<<DHH@@B0HEF1HEBF@GH?FFE@HHEHECGFG1CCFHICEII9HHHIIHHDCIIGIIHHHHHHH0HHHGHIIHHHHHHHEHFHCE9HHGHEHIIIHHG@IHHFIHFCFHHG=H;E@ECIHIIIHGGIIIFIIHHIHFHEHHHHFHHFEEIIHHGEIHCHIIHIIHHIIHIHIHGIHIIHHIHHCIIHHFHHHHG?HGHFHGIHIHHIIIHHCEDIGIIHFHCHHHHGHGCHGIIIHIDAADD
@HISEQ:969:HM2KJBCX2:2:1102:16624:42444 2:N:0:ACTATGCA
ACACCGCACAATCCCAACTATCCCTATTAATCATTACGGTGATCCTAGAAACCAACAAAATAGAACCATGCCGTCCTATTCTATTATTCCATGCTAATGTATTCGAGCAAAATGCCTGCTTTAAACACTCTAATTTTTTCAAGGTAAAGGTCCTGGTTCCACATGACACCCAATTAAGGACATCATGCTTCTCCAGAAGGTGAGAAATCAACTGCGACAGTTCATACCCCTTAAGGCACGACCATCACGTCAATCCCGAAATTCAACTACGAGCTTTTTAACTGCAACAACTTTAATATACGCTATTGGAGCTGGAATTACCGCGGCTGCTGGCACCAGACTTGCCCTCCAA
+
ADBDDIIIIIHICHHHIIHHHFEHHHIIIIIIIIIIGEFHIIHIIHHIIHIHHHHHIHHHIGGF@HFHHIHCEHIIIIHHIIHGHHE1GCHHEHEHHIIIIFIHEHHHIIIIHHEGHAF@FGHHGHI@GHHIIIIIIHHHHHHGHHIHHIHHHGEHHHHHIIIHHFGHEHIHHHCHHHG@GHIHH?GHHHHHHIIHGIIHHHEEHGCIIHHHHGIIHEHHHHIIHHH;HHHHHFHCHHIHFCIIIIHHHEHIHHIHHHHHIIIHFHEHCHE@IHIIIHHF<HFHHEIIHEIIIHHIHHECHFHIHIHHH@EEGCIIIHHHIHGGIHIIHEHIIHHIHHIIHHIHHHHDDD@@
@HISEQ:969:HM2KJBCX2:2:1102:8939:42385 2:N:0:ACTATGCA
ACACCGCACAATCCCAACTATCCCTATTAATCATTGCTCACAAATCCAAAAACCAACAAAATACGATAAACGAGCCCTAACTTATTATTCCATGCTAATGTATTCATAACTTTCAGCCTGCTTTAAACACTCTAATTTTTTCAAAGTAAAGGTCCTGGATTGCGAACCCAACCCAGTAAAGGGCAGGAACGTTCTCCAGGAAGATGGTAAGCGCGCATCGGCACTCACACACGATACCGTGGCGGGCCAAGCGCACTATACCAGAAATCCAACTACGAGCTTTTTAACTGCAACAACTTTAATATACGCTATTGGAGCTGGAATTACCGCGGCTGCTGGCACCAGACTTGCCCTCCAA
+
DDDDDIHIIHHIIIIIIIIIIIIIIIIIIIIIIIIIIHHIIIEHIIIIIIIIGIIIIIIIHIIIIHIIHCHHHIGHHHHIIHIIIIIIIIHIIHIHIIIIIDGHGIIIIIHHIIIHHIIHIIIIIIIIIIIIIIIIHHIHIIIIIIIIIIIIIIIHHIIIIIIIIHIIIIIIIHIIIIIIIIIIIIIIIIHHHIIIIIIIIIIIIIIIIIIIIIIIIIIHIIIIIIIIIIIIIHIIIIIIIIIIIIIIIIIIIHIIHIIIIIIHIIIIIIIIIIIIIIIIIIIHIIIIIIIIIIIIIIIIIIIIIIIIIIIIIIIIIHIIIIIIIIIIIIIIIIGIIIIIIIIIIIIIIIIIIDDDDD
@HISEQ:969:HM2KJBCX2:2:1102:6383:41963 2:N:0:ACTATGCA
ACACCGCACAATCCCAACTATCCCTATTAATCATTACGTCGATCCTAGAAACCAACAAAACAGGACCACCGTCCTATTTTATTATTCCATGCTAATGTATTCAGACGTAAGCCTGCTTTGAACACTCTAATTTTTTCAAGGTAAAGGTCCTGGTTTCCCACCACGCTAAATTAATAACATGATGGTTCCCCAGAAGGTAGGAATTCTACACGCTAGTACAGACTGGTTAGCCCGACCAACGGTAGAACCCCGAAATTCAACTACGAGCTTTTTAACTGCAACAACTTTAATATACGCTATTGGAGCTGGAATTACCGCGGCTGCTGGCACCAGATTGCCCTCCAA
+
DDDDDIIIIIIIIIIIIIIIIIIIIHIIIHIIIIIIIIIIIIIIIIHIIIIIIIIIIIIGIIHIHIIIIIHHHHHHIHIIIIIHIHIIIIIIIHIIIIIIIIIIIIIIIIIIIIIIIIIIGIIIHIHIIIIIIIIIIIIIIIIIIIIIIIIIIIIIHHHH<IIIHHIIIIIIIIHIIIIIIHIIIIIIIHGIIIIIHGH0HHHIIIIIIIIIIHIIIIIIIIHIIIIHIIIIIIIIIIIIIHHFIIIIIIIIIIIIIIIIIIIIIIIIIIIIIIIIIIIIIIIIIIIIIIIIIIIIIIIIIHIIIIIIIIIIIIIIIIIIIIIIIIIIIIIIIIIIIIIIDDDDD
@HISEQ:969:HM2KJBCX2:2:1102:1499:42557 2:N:0:ACTATGCA
ACACCGCACAATCCCAACTATCCCTATTAATCATTACGTCGATCCTAGAAACCAACAAAATAGGATTAACGTCCTATTTCATTATTCCATGCTAATGTATTCAAGCGTTAGCCTGCTTTAAACACTCTAATTTTTTCAAAGTAACAGTCCTGATTTCCCGCAACACCAAATTAATGACATCACGGTTCGTCAAGAAGGAGGAATCAGTGAAGCCAGTGCATACCAATGGCATGACCAACTTACTAACCCCGAAATTCAACTACGAGCTTTTTAACTGCAACAACTTTAATATACGCTATTGGAGCTGGAATTACCGCGGCTGCTGGCACCAGACTTGCCCTCCAA
+
DDCDDIIDHIIIHIIIIIIIIIIIIIIIIIIIIIIIIHHDHIIHIIHHIIIIHGIIIHGHIHHHHHHHIIIHIIFHIGIIIIIIIIGIIIIIIIIIIIHIIHIIIIIIIIIGIIIHHIIIIIIIIIIIIIIIIIIIIIIIIIIIIIIIHIIIIIIIIIIIIIIIIIIHIHIIIIIIIIIIIIIIIIIHIIIIIIIIIIIIIIIIIHIIHHIIIIIIIIIIIIIIIIIIIIIIIIIIIIIIIIIIIIIIIIIIIIIIIIIIIIIIIIIIIIIIIHIIIIIIIIIIIIHIIIIIHIGIIIIHIIIIIIIIIIIIIIIIIIIIIIIIIIIIIIIIIIIIIIIIDDDDD
@HISEQ:969:HM2KJBCX2:2:1102:4954:43095 2:N:0:ACTATGCA
ACACCGCACAATCCCAACTATCCCTATTAATCATTACGGTGATCCTAGAAACCAACAAAATAGAACCATGCCGTCCTATTCTATTATTCCATGCTAATGTATTCGAGCAAAAATGCCTGCTTTAAACACTCTAATTTTTTCAAGGTAAAGGTCCTGGATCCGCAAGACACCCAATTAAGGACATCAAGTTTCTCCAGAAGGTGAGAAATCAACAGCGACAGTTCATACCCCTTAAGGCATGACCATCACGTCAATCCCGAAATTCAACTACGAGCTTTTTAACTGCAACAACTTTAATATACGCTATTGGAGCTGGAATTACCGCGGCTGCTGGCACCAGACTTGCCCTCCAA
+
DDDDDIHIIIIIIIIIIIIIIHIHHIIIIIIIHIIIIGIIIHIIHIIIIIIIIIIIIIIEHHHCHIIHGHIGHHIIIIIIIHHIIIHIHCHHIIIIHHIHIHHIIIIIIIIIIIHIIIIIIFHIIHIIIIHHGGHIIIHIIIIIIIHIHIIHHIIIHIIIHIGIIIIIIIIIIIIIIIIIIIIIIIIIIIHIIIIIIIIIIIIGIIIIIIIIIIIIIHIIIIIIIIIIIIIIIIIIHF2IIIIIIIIHHIIHIHIHHIIIIIIIIIIIIIIHHIIIIIIIIIIIIIIIIIIIIIIIIIIIHIIIIIIIIIIIIIIIIIIIIIIIIIIIIIIIIIIIIIIIIIIIIIIIDDDDD
@HISEQ:969:HM2KJBCX2:2:1102:2553:42969 2:N:0:ACTATGCA
ACACCGCACAATCCCAACTATCCCTATTAATCATTACTTCAATTCTAGAAACCAACAAAATAGAACCGAAGTCCTAAATTATTATTCCATGCTAATGTATTCAAGGCATAAGCCTGCTTTAAACACTCTAATTTTTTCAAAGTAATAGAGCTAGATGGCGACGACAAGCCCAGTAAAGGGTTGTCGCCGTTCTCAAGCAAGATGGTAGACGCGCGCCAGCACACACACTCGTAACCGAGGCGGGCCAGGTGCGTCAAACCAGAAATCCAACTACGAGCTTTTTAACTGCAGCAACTTTAATATACGCTATTGGAGCTGGAATTACCGCGGCTGCTGGCACCAGACTTGCCCTCCAA
+
DDDDDIIIIIIIIIIIIIIIIIIIHIIIIIIHHIIIIIHGHIIIIIIIHIIIIIIIIIIIIIHIIIIIIIHIIGIIGIIIIIIIII?HHHIHIHIIIIIIIGHHHHHIIIIIIIIIHIIIIHHIIIIIIIIIIIIIIIIHHIIHIIIIIIHIIIIHIIIIHHGIIIHIIIIIIIIIIIIIIIIIIIIIIIIIIIIIIIIIIHGHIHIIIIIIIIIIIIIIIIIIIIIIIIIIIIIIIIIIIIIIIIIIHGIIIIHIIIIIIIIIHIIIIIIIIIIIIIIIIIIIIIIIIIIIIIIIIIIIIIIIIIIHIHHIIIIIIIIIIIIIIIIIIIIIIIIIIIIIIIIIIIIIHIIDDDDD
@HISEQ:969:HM2KJBCX2:2:1102:15926:44694 2:N:0:ACCATGCA
ACACCGCACAATCCCAACTATCCCTATTAATCATTACGTCGATCCTAGAAACCAACAAAATAGAATCAAACGTCCTATTTCGTTATTCCATGCTAATGTATTCAAGCGTGAGCCTGCTTTAAACACTCTAATTTTTTCAAAGTAACAGTCCTGATTCCCCATGACACCAAATTAATGACATCATGGTTCGTCAGAAGGTAGGAATCAATAATACCAGTACGTACAATAGCACGACCAATAAATTGATCCCGAAATTCAACTACGAGCTTTTTAACTGCAACAACTTTAATATACGCTATTGGAGCTGGAATTACCGCGGCTGCTGGCACCAGACTTGCCCTCCAA
+
DDDDDIIIIIIIIIIHGIIIIIIIIIIIIIIIIIIFIIIIIIIIIIHHIIIIIIIIIGIGIEHIIIIGIIIIIIIIIIIIIIIIIIIIIIIIIIIIIHIIIHHIIIIIIIIIIIIIIIIIIIIIIIIIIIHIIIHIIIIIIIIIIIIIIIIIIHIIIIHIIIIIIIIHIIIHHIHIIIIIIIIIIIIIIIHEIIIIGIIIIIIIIIIIIIIIIIIIIIIIIIIIIIIIIIIIIIIIIIIIIIIHIIIIIIIIIIIIIHIIIIIIIHHHIIIIIIIIIIIIIIIIIIIIIIIIIIIIIIIIIIIIIIIIIIIIIIIIIIIIIHIIIIIIIIIIIIIIIIIIDDDDD
@HISEQ:969:HM2KJBCX2:2:1102:7931:45399 2:N:0:ACTATGCA
ACACCGCACAATCCCAACTATCCCTATTAATCATTACGGTGATCCTAGAAACCAACGAAATAGAATCAGTCCGTCCTATTTCATTATTCCATGCTAATGTATTCAGACGATAGTCTGCTTTAAACACTCTAATTTTTTCAAAGTAACAGTCCTGATTTCCAACCACACCAAATAAATGGCATGAAAGTTCCTCAGAAGGTAGAGATCCATCTCACCAGTGCAGACAATTAAGCCTGACCAATGGGTAGACCCCGAAGTTCAACTACGAGCTTTTTAACTGCAACAACTTTAATATACGCTATTGGAGCTGGAATTACCGCGGCTGCTGGCACCAGACTTGCCCTCCAA
+
DDDDCIIIIHHIIHIIIIIIIHIIIIIIIIIIIIIIIIIIIHIHIIHIIIIIIIIIIICHHIHIIHIIIIHFIIIIIIIIIGIIIIIIHIHHHIIHIIIIIIIIIIIIIIIIIIIIIIIIIIHIIIIIIIIIIIIIIIHIHIIIIIIIIIIIIIIIIHIIIHHIIIIIIIIIIIIIIIHIIIIIIIIIIIIIIIIIIIIIIIIIIIIHHHIHIIIIIIIIIIIIIIIIIIIIIIIIIIIIIIIHHGGIIIIIIIIIIIGIIIIIIIIIIIIIIIIIIIIIIIIIIIIIIIIIIIIIIIIIIIIIIIIIIIIIIIIIIIIIIIIIIIIIIHIIIIIHIIIIIIIDDDDD
@HISEQ:969:HM2KJBCX2:2:1102:10331:45891 2:N:0:ACTGTGCA
ACACCGCACAATCCCAACTATCCCTATTAATCATTACGGTGGTCCTAGACCAACAAAATAGAACCAACGTCCTATTCTATTATTCCATGCTAATCTATTCAAGCAAAAGCCCGCTTTAAACACTCTAATTTTTTCAAGGTAATGGTCCTGGTTCCCCGACACACCCAATAAAGGGCATACCGGCTCACCAGAAGGATAGACCCGACAACAGACAGTACTCGCCAGAGACGGACCGCCCGGTCAGGTCTAAAATTCAACTACGAGCTTTTTAACTGCAACAACTTTAATATACGCTATTGGAGCTGGAATTACCGCGGCTGCTGGCACCAGACTTGCCCTCCAA
+
DDDDDIIIIHGHHHIIIIIIIIIIIIIIIHIIIIIIIIIIIIIIIIIIIIIH1DHIIIIIIIIIIIHIHHHIIHIIIIGIIIIEHHIIFHIIIIIIIIIIIIHIIIIIIHIIIIIIIIIIHIIIIIIIIIIHHIIIIIIIIIIIHHIIIIHHHIIIIIIIIHIIIIIGIIIIIIIIHIIIIHIIIIIIHIIIIIIIIIIIIIIIIIIIIIIIIIIIIIHIIIIIIIIIIIIIIIIIIIHIIIIII=HHIIIIIIIIHIHHHIIIIHHIIIIIIIIIIIIIIHIIIIIIIIHIIIHIHHIIIIIIIIIIIIIIIIIIIIIIIIIIIIIIIIIIIIIIIIDDDDD
@HISEQ:969:HM2KJBCX2:2:1102:19386:45491 2:N:0:ACTATGCA
ACACCGCACAATCCCAACTATCCCTATTAATCATTACGGTGGTCCTAGACCAACAAAATAGAACCAACGTCCTATTCTATTATTCCATGCTAATCTATTCAAGCAAAAGCCCGCTTTAAACACTCTAATTTTTTCAAGGTAATGGTCCTGGTTCCCCGACACACCCAATAAAGGGCATACCGGCTCACCAGAAGGATAGACCCGACAACAGAACAGTACTCGCCAGAGACGGACCGTCCGGTCAGGCCTAAAATTCAACTACGAGCTTTTTAACTGCAACAACTTTAATATACGCTATTGGAGCTGGAATTACCGCGGCTGCTGGCACCAGACTTGCCCTCCAA
+
CDDDDIHIIEFGGHIIIIIIIIIIIIIIIIIIIIIIIIIIIIIIGHHIIIIIIIIIIIIHIIIHIIHIIIIIIIIIIIIIIIIIHIIIIGIHIIHIHHIHHIHIIIIIIIIIIIIIIIIIIIIIIIIHIIIIIIIIIIIIIIIIIHIIIIIIIIIIIIHHIIIIIIIIIIIHIIIIIIIIIIIIIHIIGIIIIIHIGIGIIIIIIIIIHIIIHIIIIIIIIIIIIIIIIIIIIIIIIIIIIIHIIIIHIIIIIIIIIIIIIIIIIIIIIIIIIIIIIIIIIIIIIIIIIIIIIIIIHGGIIIIIIIIIIIIIIIIIIIIIIIIIIIIIIIIIIIIIIIIDDDDD
@HISEQ:969:HM2KJBCX2:2:1102:17485:46736 2:N:0:ACTATGCA
ACACCGCACAATCCCAACTATCCCTATTAATCATTACGGTGATCCTAGAAACCAACAAAATAGAACCATGCCGTCCTATTCTATTATTCCATGCTAATGTATTCGAGCAAAAATGCCTGCTTTAAACACTCTAATTTTTTCAAGGTAAAGGTCCTGGATCCGCAAGACACCCAATAAAGGACATCAAGTTTCTCCAGAAGGTGAGAAATCAACAGTAACAGTTCATACCCCTTAAGGCATGACCATCACGTCAATCCCGAAATTCAACTACGAGCTTTTTAACTGCAACAACTTTAATATACGCTATTGGAGCTGGAATTACCGCGGCTGCTGGCACCAGACTTGCCCTCCAA
+
DDDDDIIIIIIIHHIIHIIIIIIIIIIIHIIIIIIIIIIIGIIIIIHIIFHHIIIIIIIIIHEHHIIIIHHHCHIIII?GHHHFHIIIHIIIIHIIIIIIIHHHHIIIIIIIIIIHIIGHIIHIIHIHIIIIIIIIIIIIIIIIIIIIIIIIHIIHGIHIIIIIIHEIIIIIIIIIIIIIHIIIIIGIIIGIIIIIIIIIIIIIIIIIIIIIIIIIHIIIIHIIHIHIIIIIIIIIIHIIIHIIIIIIIIHGIHHIIIIIIGHIIIIIIHIIGIIIIIIIIIHIIIIIIIIIIHHIIIIIIIIIIIIIIIIIIIIIIIIIIIIIIIIIIIIIIIIIIIIIIIIIIIIIDDDDD
@HISEQ:969:HM2KJBCX2:2:1102:8547:46620 2:N:0:ACTATGCA
ACACCGCACAATCCCAACTATCCCTATTAATCATTACGTCAATCCTAGAAACCAACAAAATAGGATCGAACGTCCTATTTCATTATTCCATGCTAATGTATTCAAGCGTTAGCCTGCTTTAAACACTCTAATTTTTTCAAAGTAACAGTCCTGTTTCCCTGCAACACCAAATTAATGACATTACAGTTCTTCAGAAAGGAGGAATCAGCGAAGCCAGTGCATACCAGTGGCACGACCAACCTGCTGACCCCGAAATTCAACTACGAGCTTTTTAACTGCAACAACTTTAATATACGCTATTGGAGCTGGAATTACCGCGGCTGCTGGCACCAGACTTGCCCTCCAA
+
DDDDDIIIIIIIIIIHHIIIIIIIIIIIIIIIIIIIIIIIIHIIIIHIIIIIIIIIIIIIIIFHIIHHIIIIIIIIIIIIIIIIIIIIIIIIHIIIIIIIIIIHIIIIIIIIIIIIIIIIHIHIIIIIIIIIIIIIIIIIIIIIIIIIIHHIIIIIIIIIIIIIIIIIIIHHIIIIIIIIIIIIIIIIIIIIIIIIIIIIIIIIIIIIIIIIIIIIIIIIIIIIIIIIIIIIIIIIIIIIIIIHFIIIIIIIIIIIIIIIIIIIIIIIIIIIIIHIIIIIIIIIIIHIIIHIIIIIIIIIIIIIIIIIIIIIIIIIIIIIIIIIIIIIIIIIIIIIIIIIIDDDDD
@HISEQ:969:HM2KJBCX2:2:1102:4713:46969 2:N:0:ACTATGCA
ACACCGCACAATCCCAACTATCCCTATTAATCATTACGGTGGTCCTAGAAACCAACAAAATAGAACTACAACGTCCTATTCTATTATTCCATGCTAATCTATTCAAGCAATAGCCCGCTTTAAACACTCTAATTTTTTCAAGGTAATGGTCCTGGCTCCCCAACACACCCAATAAAGGGCATACTGGTTCACCAGAAGGAAGACCCGACAGCAGACAGTACTCGCCAAAGACGGACCGCCCGGCCAGGCCTAAAATTCAACTACGAGCTTTTTAACTGCAACAACTTTAATATACGCTATTGGAGCTGGAATTACCGCGGCTGCTGGCACCAGACTTGCCCTCCAA
+
DDDDCIIIIHGHIIIIIIIIIIIIIIIIIIIIIIIIIIIIIIIIIIIIIIIIIIIIIIIIIIHIHIIIIHIIIGHIIIIIIIIIIIIIHHIIIIIIIIIIIHIIIIIIIIIIIIHHIIIIIHHHHHIIIIIIIIIHIIIIIIIIIIIIIIIIIGIIHHIHHHHIIIIIIHIIIIIIIIIHIIIIIIHHHHIIIIIIIIIIIHIIIIIHHIIIIIIIIIIIIIIIGIIIIIHIIHHIIHIIIIIHGIIIIHIIIIIHIIIIIIIIHIIIIIIIIIIIIIIIIIIIHIHIIIIIIIIIIIIIIIIIIIIIIIIIIIIIIIHIIIIIIIIIIIIHIIIIIIIIIDDDDD
@HISEQ:969:HM2KJBCX2:2:1102:9891:47187 2:N:0:ACTATGCA
ACACCGCACAATCCCAACTATCCCTATTAATCATTACGGTGATCCTAGAAACCAACGAAATAGAATCAGTCCGTCCTATTTCATTATTCCATGCTAATGTATTCAGACGATAGTCTGCTTTAAACACTCTAATTTTTTCAAAGTAACAGTCCTGATTTCCCATCACACCAAATAAATGGCATGAAAGTTCCTCAGAAGGTAGAGATCCATCTCACCGGTGCAGACAATTAAGCCTGACCAATGGGTAGACCCCGAGGTTCAACTACGAGCTTTTTAACTGCAACAACTTTAATATACGCTATTGGAGCTGGAATTACCGCGGCTGCTGGCACCAGACTTGCCCTCCAA
+
DDDDDIIIIIHIIIIIIIIIIIIHIIIIIIEHIIIIIIDHHIGGGHIIIIIIIIHIHGHIIGHIIIIIIHIICEHHIHHHIHIHHIGIIHHGIEGHHHIIIIIIIIIIIIIIIIIIHIHHHHHIIIIIIHIIIIIHIIIIHHIIIIIIIIIIIIIIIIGIIHGIIIIHHIIIIIIIIIIIIIIIIIIIIIIIIIHHIIIIIIIIIIIIIIIIIIIIIIIIIIIIIIIIIIIIIGIIIIIIIIIIIHGIIIIIIIIIHIIIIIHIIIIIIIIIIIIHHIIHIIIIIIIIIIIIIIIIIIIIIIIIIIIIIIIIIIIIIIIIIIIIIIIIIIIIIIIHIIHIIIIDDDDD
@HISEQ:969:HM2KJBCX2:2:1102:19422:47401 2:N:0:ACTATGCA
ACACCGCACAATCCCAACTATCCCTATTAATCATTACGTCAATCCTAGAAACCAACAAAATAGGATCAACGTCCTATTTCATTATTCCATGCTAATGTATTCAAGCGCGAGCCTGCTTTAAACACTCTAATTTTTTCAAAGTAACAGTCCTGATTCCCCGCCACACCAAATGAATGACATGATGGTTCGTCAGAAGGTAGGAACCAGTAACACCAGTACGTACCTAAGGCACGACCAACGTACTGATCCCGAAATTCAACTACGAGCTTTTTAACTGCAACAACTTTAATATACGCTATTGGAGCTGGAATTACCGCGGCTGCTGGCACCAGACTTGCCCTCCAA
+
DDDDDIIIIHIIGHIIIIIIIIIIIIIIIIIIIIIIIIIIIIIIIIIIIIIIIIIIHIIIIIHHHIIIIIGIIIIIIIIIIIIIIIIIIIIIHIIIIIIIHGIIHIIIHIIHIIIIIIIIIHIIIIIIIHIIIIIIHIIIIIHIIIIIIIIIIIGIIIIIIIIIIIIIIIHIIIIIIIIIIIIIIIHIIIIIIIIIIIIIIIIIIIIIIIIIIIIIIIIIIIIIIIIIIIIIIIIIIIIIIIHH=IIIIIIIIIIIIIIIIIIIIIIIIIIIIIIIIIIIIIIIIIIIIIIIIIIIIIIIIIIIIIIIIIIIIIIIIIIIIIIIIIIIIIIIIIIIIIIIDDDDD
@HISEQ:969:HM2KJBCX2:2:1102:16051:47379 2:N:0:ACTATGCA
ACACCGCACAATCCCAACTATCCCTATTAATCATTACGGTGATCCTAGAAACCAACAAGATAGAACCATGCCGTCCTATTCTATTATTCCATGCTAATGTATTCGAGCAAATATGCCTGCTTTAAACACTCTAATTTTTTCAAGGTAAAAGTCCTGGATCCGCAAGACACCCAATAAAGGACATCAAGTTTCTCCAGAAGGTGAGAAATCAACAGTAACAGTTCATACCCCTTAAGGCATGACCATCACGTCAATCCCGAAATTCAACTACGAGCTTTTTAACTGCAACAACTTTAATATACGCTATTGGAGCTGGAATTACCGCGGCTGCTGGCACCAGACTTGCCCTCCAA
+
D@<00<///<111<F1<EE<<111<<<<CFC11<<1<C<F@<F<1DHH?CF1<<D<<11<<<1FH?@G1F1GHH?/0@1C1<CCG11111<1<CH111<<DFHHHF?E<11/D7C@B8<<1<AF@HAF@H6@FGDG1DHH<@FHHHHGB%HHHHF1?7<1*<(1FHHEE<F<<CEHHDHHHIHF/?F/EGIHGCFHG@G00?IHIHHG@FHIHIHDIHHC@HCHEIH<CHEFHEF1?CE?CCHDGG.GC<?CF?C?/GCHGFEHGGE<GHEHHHH@HHHEEHFFHIGIHHFHGCFEIIHEHHHGCE@FHIIIIIIIIHHEHHCCIIIIIIHHFC?HIHHHHHHHEEIIDAAAD
@HISEQ:969:HM2KJBCX2:2:1102:2173:47786 2:N:0:ACTATGCA
ACACCGCACAATCCCAACTATCCCTATTAATCATTACTCCAGTTGCTAAAAAACCAACAAAATAGAACCGAAGTCCTACGGTGTTATCCCATGCTAATAGTATTCACGGCGTAAGCCTGCTTTGAACACTCTAATTTTTTCAAAGTAAAGGTGATCAAGAGTCGGATGATCTCCAACCAACCCAGAGTAAACCAGGTGAGCTGAAGGTCCGCAAATGACCACAGAAGCTGACACGCTCTTCAACACTATCATCCCAGAAGAGACGTAGGCCAGAGAGCGTAATGTCAGGAAATCCAACTACGAGCTTTTTAACTGCAACAACTTTAATATACGCTACTGGAGCTGGAATTACCGCGGCTGCTGGCACCAGACTTGCCCTCCAA
+
ADDDDIIIIHGHIHIIGIIIIIIIIIIIIIIIIIIIIIIIIIIIIIGFHIIHIHHHIIIIGIIGIHHIHHIIHHIIHHHIFCHHIIIFEHIIEHIIIIGHIDGHHIIIIIIIHIHIIIGIIHIHGHHHIIIIIIIIIIIHIHIIIIIHIHHHHIIIIIIIIHIHIIHHHHHHIIIHIIIHHHIHIIHHHIIIIIIIIIIIIIHIIIIIIIIIIIIHHHIIIIIIIIIHHIIIIIIIIIHHIIIGGIIIHIIIIIIIIIIIIIIIIIIIIIIIIIIIIIIHHDIIHIIHIIIIIIIIIIIIIIIIIIIIIIIIIIIIIIIIIIIIIIIIIIIIIIIIIIIIIIIIIIIIIIIIIIIIIIIIIIIIIIIIIIIIIIIIIIDDDDD
@HISEQ:969:HM2KJBCX2:2:1102:11983:47905 2:N:0:ACTATGCA
ACACCGCACAATCCCAACTATCCCTATTAATCATTACGGTGATCCTAGAAACCAACGAAATAGAATCAGTCCGTCCTATTTCATTATTCCATGCTAATGTATTCAGACGATAGTCTGCTTTAAACACTCTAATTTTTTCAAAGTAACAGTCCTGATTTCCCATCACACCAAATAAATGGCATGAAAGTTCCTCAGAAGGTAGAGATCCATCTCACCAGTGCAGACAATTAAGCCTGACCAATGGGTAGACCCCGAAGTTCAACTACGAGCTTTTTAACTGCAACAACTTTAATATACGCTATTGGAGCTGGAATTACCGCGGCTGCTGGCACCAGACTTGCCCTCCAA
+
DDDDCHIIIIIIIIIIIIIIIIIIIIIIIIIIIIIIIIIIIIIIIHIIIIIIIIIIIIIIIIIIHIIIIIIIIHIIIIIIIIIIIIIIIHIIIIIIIIIIIIIIIIIIHIIIIIIIIIIIIIHIIIIIIIIIIIIIIHIIIIIIIIIIIIIIIIIIIIIIIHIIIIIHHIIIIIIIIIIIIHIIIIIIIIIIIIIIIIIIIIIIIIIIIIIIIIHHHIIIIIIIIIIIIIIIIIIIIIIIIIIIHGAIIIIIIIIIIIIIIIIIIIIIIIIIIIIIIIIIIIIIIIIIHIIIIIIIIIIIIIIIIIIIIIIIIIIIIIIIIIIIIIIIIIIIIIIIIIIIIIIDDDDD
@HISEQ:969:HM2KJBCX2:2:1102:15890:47680 2:N:0:ACTATGCA
ACACCGCACAATCCCAACTATCCCTATTAATCATTACGTTGATCCTAGAAACCAACAAAATAGGTTCGAACGTCCTATTTCATTATTCCATGCTAATGTATTCAAGCTAAAGCCTGCTTTAAACACTCTAATTTTTTCAAAGTAACAGTCCTAACTCCCCATAACACCAAATTAATGACATCATGGTTCGTCAGAAAGGAGAAACCAATGATACCAGTACGTACCGAAGGCACGACCGACATATTGATCCCGAAATTCAACTACGAGCTTTTTAACTGCAACAACTTTAATATACGCTATTGGAGCTGGAATTACCGCGGCTGCGGGCACCAGACTTGCCCTCCAA
+
DDDDDIIIHHHHIHIIIIIIFHHIIIIIIIIIIHIIIIHHGHIIIIIHHIIIIIHHHHIIHIHHHHHHIIHIHEHHIGIIIHIHHHIIFIHIIIIIIIIIIHHHIHIIIIIIIIIIIIHIIIIIHIHHGHHHHHHHIIIIIIIIHHHIHGIHHIIHHHIIHIIIHHHIIIIHIIIHHHIIIHHIIHHGIIIHIHIIIIIIIIIIHGIIHIIIIIHIIHHFIIIIIIIIHIHIIIIIIIIIIHGHEIIHIIIIIIHHIHIHGIIIIIIIHIHFIIHHHIIHIIIIIHHIIIIIIIIIIIIIIIIIIHHIIHIIIIIIIIIIIIIIIIIIIIIIIIIIIIIIIDDDDD
@HISEQ:969:HM2KJBCX2:2:1102:15924:47263 2:N:0:ACTATGCA
ACACCGCACAATCCCAACTATCCCTATTAATCATTACAACAGTCCTAGAAACCAACAAATAGAACCATTGTCCTATTCCATTATTCCATGCACGAATATCCAAGCGTGTAAAGCCTGCTTTGAGCACTCTAATTTTTTCAAAGTAAACCTGGCGGCGCCCCAGGACACTCGGTTAAGAGCACCCTGATGCCTCCGCCACACCATTCACGGGCCAATGGGACAGTCGCGCCAAACAGCGGACCGTCCCCTACCCGCCGAGATCCAACTACGAGCTTTTTAACCGCAACAACTTTAATATACGCTATTGGAGCTGGAATTACCGCGGCTGCTGGCACCAGACTTGCCCTCCAA
+
@0DB0?/<</<1GHIHCCG@1<11<<CF?HIHE@HCHGEECHHC?<1<D1<<D<CECEFEHH?GHHIHHHEHCCHFHHH@EF1<D1<<C<11<CHCG@F1D1<CGHECGIHFD5GEGFHHH@GCGGHHHHH11@?HHCHH<D@FHHEE5C71?E7?CHHEHHHEEHHGHGIHGHF?@?=FHHHH@FFB@CHHAHEHED9/IIHHEHFHIHHHHHIIHHHEHHHDIHHHHGIGHHHHHE@CHDHDIIIIIHIIIHIIIIHIIIGIHIIHHIHIIHIHHEDHHHIHIHGEDHHIHHEFHHCHIIIIIIIIIHIIIIHIIIIIIIIIIIIIIIIHHHIIHIHHHHHIHF@D@B@
@HISEQ:969:HM2KJBCX2:2:1102:11293:49004 2:N:0:ACTATGCA
ACACCGCACAATCCCAACTATCCCTATTAATCATTACGTCAATCCTAGAAACTAACAAAATAGGATCAACGTCCTATCTCATTATTCCATGCTAATGTATTCAAGCGCGAGCCTGCTTTAAACACTCTAATTTTTTCAAAGTAATAGTCCTGATTCCCCGCCACACCAAATTAATGACATGATGGTTCGTCAGAAGGTAGGAATCAGTAACACCAGTACGTACCGAAGGCACGACCAACGTACTAATCCCGAAATTCAACTACGAGCTTTTTAACTGCAACAACTTTAATATACGCTATTGGAGCTGGAATTACCGCGGCTGCTGGCACCAGACTTGCCCTCCAA
+
DDDDDIIIIHFHIHIIIIHIIIIIIIIIIIIIIIGHHIHHIGIIIIIIIIIIIIIIIHIIIIIIIIIIIICHIIHIIHIIIIIIICHHIIIGIIIIHIHHIHHHHHHHIHHHIIIGIIIIIIIHIHIHHIIIIIIIIIIIHIIIIIIIHIIHIIHHHIHGHHIIHIHIHIIIIIIIIIIIIIIHIIIIIIIIIIIIIHIIIIIHIIIIIIIIIIIIIIIIIIHIIIIIIIIIIIIIIIIIIIHHIIIIIIHIHIHHIIIIIIIIIIHIIIIIGIHIIIIIIIIIIGHIIIIIHIIIIIIIIIHIGIIIIIIIIIIHIIIIHIIIIIIIIIIIIIIIIIIIDDDDD
@HISEQ:969:HM2KJBCX2:2:1102:5730:50910 2:N:0:ACTATGCA
ACACCGCACAATCCCAACTATCCCTATTAATCATTACGTCAATCCTAGAAACCAACAAAATAGAATCAAACGTCCTATTCCGTTATTCCATGCTAATGTATTCAAGCGTGAGCCTGCTTTAAACACTCTAATTTTTTCAAAGTAACAGTCCTGATTTCCCATAACACCAAATTAATGGCATTATAGTTCGTCAGAAGAGAGAAACCGATTATACCAGTACGTACAAAAGCACGACCAATAAACCGGTCTCGAAATTCAACTACGAGCTTTTTAACTGCAACAACTTTAATATACGCTATTGGAGCTGGAATTACCGCGGCTGCTGGCACCAGACTTGCCCTCCAA
+
DDCDDIIIIHHIGHIIIIIIIIIIIIIIIIIIIIIIIIIIIIIHIIIIIIIIIIIIIIIIIIIIIIIIIIIIHIIIIIIIGHIIIIIHIIHIIIIIIIIIIIIIIHIIIIIIIIIIIIIIIIIIIIIIIIIIIIIHIIIIIIIIIIIIIIIIIIIIIHIIIIIIIIIIIIIIIIIHHHIIIIIHIIIHIHHIIIIIIIIIIIIHIIIIHHHIIIIIIIIIIIIHIIIIIIIIIHIIIIIIIIHEIIIIIIHIIIIIIIIIIIIIIIIIIIIIIIIIIIIIIIIIIHHIIIIIIIIIIIIIIIIIIIIIIIIIIIIIIIIIIIIIIIIIIIIIIIIIIIIIDDDDD
@HISEQ:969:HM2KJBCX2:2:1102:9244:50821 2:N:0:ACTATGCA
ACACCGCACAATCCCAACTATCCCTATTAATCATTACGTCGATCCTAGAAACCAACAAAATAGAATCAAACGTCCTATTTCATTATTCCATGCTAATGTATTCAAGCGTAAGCCTGCTTTAAACACTCTAATTTTTTCAAAGTAACAGTCCTGATTCCCCACGACACCAAATTAATGACATCGCGGTTCTTCAGAAGGTAGGAACCGATAATGCCAGTGCGTACCGAGGCACGACCAACAATTCGATCCCGAAATTCAACTACGAGCTTTTTAACTGCAACAACTTTAATATACGCTATTGGAGCTGGAATTACCGCGGCTGCTGGCACCAGACTTGCCCTCCAA
+
@DDDDIIIIIHIIIIIGDHIIIGIIIHIIIHIIIIIIIIIIIIIGHIEDHIIHHHIIIIFHHHIHIH1<<DHGGHIIIIHGHHGFGHIGHGHIGICHHHIHHHIIIHHIIIHIIHIIHHHHIHHHHHFHIHIIHHHIIIIHIHHIHHHHIHHHHHHIEHGHHHIHHHHHHHIGGCHGGHHHIIIHHGGHHEIHHHHCGIIHIHIHHHIIHHFHHIHHIIIIHIIHGHHHHIIIIHIHHEHEED<IIHHCIIIIIIIGIIIHEHHFEIIIGIHH@IIIIHHFHHHCEHHIIHHHIIIIIIIIIHGIIIIIIHHHIHIIIIIIIIIIIIIIIHGHHIIHEIHDDDDD
@HISEQ:969:HM2KJBCX2:2:1102:18652:51047 2:N:0:ACTATGCA
ACACCGCACAATCCCAACTATCCCTATTAATCATTACGGTGATCCTAGAAACCAACAAAATAGAACCATGCCGTCCTATTCTATTATTCCATGCTAATGTATTCGAGCAAAAATGCCTGCTTTAAACACTCTAATTTTTTCAAGGTAAAGGTCCTGGATCCGCAAGACACCCAATAAAGGACATCAAGTTTCTCCAGAAGGTGAGAAATCAACAGTAACAGTTCATACCCCTTAAGGCATGACCATCACGTCAATCCCGAAATTCAACTACGAGCTTTTTAACTGCAACAACTTTAATATACGCTATTGGAGCTGGAATTACCGCGGCTGCTGGCACCAGACTTGCCCTCCAA
+
DADDA?HHGHHC1FCHHHGHIGHHHHHHHIIIIIHHHGHHHIHFHGHHIIIHIGHHEH?CGHFGHHGHHCCG?<CCCHHHHHIHFHHIHIHHHHHGHHIIIEHGHIIIIIIIHHIHGHHGIIHIIHFHHHHHHHHIIHHIIIIIIIIHHIHIIIHHDHGHIIIIIHIHIEIIIIHHHIIIIIIHHIIIIHHHHGIIIIIHIIHHHIIIHHIIIIIIHHGHGIIIIIIIIHGGIIIIGIIHHHGIHIIHIIIHIHHDHIIIIIIIIIIIHHIIIIIIIIIIIHIIIIIIIIIHHGGGIIHFIIIIIIIIIIIIIIIIIIIIIIIIIIIIIIHIHIIIIIIIHIIIIIIIDDDDD
@HISEQ:969:HM2KJBCX2:2:1102:18848:51100 2:N:0:ACTATGCA
ACACCGCACAATCCCAACTATCCCTATTAATCATTACGTCAATCCTAGAAACCAACAAAATAGGATCGAACGTCCTATTTCATTATTCCATGCTAATGTATTCAAGCGTTAGCCTGCTTTAAACACTCTAATTTTTTCAAAGTAACAGTCCTGTTTCCCTGCAACACCAAATTAATGACATTACAGTTCTTCAGAAAGGAGGAATCAGCGAAGCCAGTGCATACCAGTGGCACGACCAACCTGCTGACCCCGAAATTCAACTACGAGCTTTTTAACTGCAACAACTTTAATATACGCTATTGGAGCTGGAATTACCGCGGCTGCTGGCACCAGACTTGCCCTCCAA
+
CDDDAICDEHHIGHHHHIIIICEHIGHHIIIIHIIHEEH?EHHEGHHIHIIHIHHHIIIIIIGH@GGGHHIHIEHEGHHIHHIHHIIEHHHIGHI1GGIHHIHHHDHHHHGHGHHHIIHHHFCGIHHIHIIIHHGHHHHHEIIHIIIIIGHHHHIHDIHIHCHHIIIIIIIIHIIIIHHHCGIIIIHIIIIIIIIIIIIHEFIIHIIIHHIIIHHHIHIHIIIIIIIHH=IIIIIIIIIIIHIHHIHHIHIHIIIIIIIIIHIIIIIIIHHHHIHIIIIIIIIHFF1IIIHIIIIIIIIHHIIIIIIHHIIIIIIIIIIIIIIIIIIIIIIIIHHEIGIIIBDDDB
@HISEQ:969:HM2KJBCX2:2:1102:17779:52010 2:N:0:ACTATGCA
ACACCGCACAATCCCAACTATCCCTATTAATCATTACGGTGATCCTAGAAACCAACAAAATAGAACCATGCCGTCCTATTCTATTATTCCATGCTAATGTATTCGAGCAAAAATGCCTGCTTTAAACACTCTAATTTTTTCAAGGTAAAGGTCCTGGATCCGCAAGACACCCAATTAAGGACATCAAGTTTCTCCAGAAGGTGAGAAATCAACAGCGACAGTTCATACCCCTTAAGGCATGACCATCACGTCAATCCCGAAATTCAACTACGAGCTTTTTAACTGCAACAACTTTAATATACGCTACTGGAGCTGGAATTACCGCGGCTGCTGGCACCAGACTTGCCCTCCAA
+
@DD@DCHHIIIHHHHHHIHCHEHHEH?FEEHHHHHHIH=CEHHHHIH@GHHHHIHHHHGHHHHIIGEHFHHHIC?ECEHHHHI?GEC@@F@CFHHHE1G@F1FHHHICHEIHHCD?HFIIHEFIIHHHHHFHHBDG@GHIHHHHHEHHIHGIHHHHFEEH<GHIHHDHGHHIIHIGHIHIHEHEIIIHFCFHHHHIHGIIIIIHIIHHHIHEHHF?HIHIIHEIHHHHHIHFIIHHHGHIHHHIIIHFFHFHHHDIHHIHHHFIHHFIHIIIHHHEIIIIIIHHEIIIIHGF@EEEHHCCHHHGHHFHHIHIHHIHHHIIIHIHHIIEIHHEIHIIIHGEHGHIIIIIDCDDD
@HISEQ:969:HM2KJBCX2:2:1102:15440:52216 2:N:0:ACTATGCA
ACACCGCACAATCCCAACTATCCCTATTAATCATTACATCGATCCTAGAAACCAACAAAATAGAATCGGATGTCCTATTTCATTATTCCAGCTCCAATAGCGTATATTAAAGTTGTTGCAGTTAAAAAGCTCGTAGTTGAATTTTAGGCCTGACCGGACGGTCCGTCTCTGGCGAGTACTGTTCTGTTGTCGGGTCTATCCTTCTGGTGAGCCGGTATGCCCTTTATTGGGTGTGTCGGGGAACCAGGACCATTACCTTGAAAAAATTAGAGTGTTTAAAGCGGGCTTTTGCTTGAATAGATTAGCATGGAATAATAGAATAGGACGTTGGTTCTATTTTGTTGGTCTAGGACCACCGTAATGATTAATAGGGATAGTTGGGGTGACCTGATGT
+
DDDDDIIIIIHHFIIIHIIHHHIFIIIIIIIIIIIIIIIIGIHIHIIHIHHIIIIHIHHIIHHHGHI@GHGHHIHIIIIHHIIIIIIIICHHHEHFFG@CCCEHHIIIIIIHHHHIGHIIIIIIHIGG=GH@EEHIIHHIIHHIIHHIIIHIHIHGIHHHHIHIIIIIIIIIHIIIIIIIHHFHIIHIIIIIGIIHIHGIIIIIIIIIIIIIIIIIIIGIIHGHIHIHDHIIIIIIIIIIIIIHHGIGIIIHIIHIIIIIIIIIIIIIIIIIIIIIIIIHIIIIIIIIIIIIHIIIIIIIIIIIIHIIIIIHIIIHIIIIIIIIIIIIIIIIIIHHIIHHIIIIIHIIHIIIHIIIIIHIIIGIIIIIIIIIIIIIHIIHIIIIIIIIIDDDDD
@HISEQ:969:HM2KJBCX2:2:1102:13548:51472 2:N:0:ACTATGCA
ACACCGCACAATCCCAACTATCCCTATTAATCATTACGGTGGTCCTAGAAACCAACAAAATAGAACCACAACGTCCTATTCTATTATTCCATGCTAATCTATTCAAGCAATAGCCCGCTTTAAACACTCTAATTTTTTCAAGGTAATGGTCCTGGCTCCCCAACACACCCAATTAAGGACATACTGGTTCACCAGAAGGAAGACCCGACAACAGGACAGTACTCGCCAAAGACGGACCGCCCGGCCAAGTCTAAAATTCAACTACGAGCTTTTTAACTGCAACAACTTTAATATACGCTATTGGAGCTGGAATTACCGCGGCTGCTGGCACCCAGACTTGCCCTCCAA
+
DDDDCIIIIIIIHHIIIIIIIIIIIIIIIIIIHIIIIIHHIIIIHIIIHIIIIIIIIHHIIIHHHHIIIIHH?EHHIIIHGHIIIIIIHIIIHGIIIIIIIHHIIIIIIIIIIIHHIIHIIIIIIIIIIIIIIIIIHIIIIIIIIIIHIIHIIHIHIIIIIIIIIIIIIIIIHHIHIIIIIIIIIHHGIIIIIIIHIIIIIIIIIIIIIIIIIIIIIIIIIIIIIIIIIIIIIIIIIIIIIIIIHHFIIIIHIIIIHHHHIHIHIIIIIIIIIIIIIIIIIIIIIIIIIIIIIIHIIIIIIIIIIIIIIIIIIIIIIIIIIIIIIIIIIIIIHIIIIIIIIHIDDDDD
@HISEQ:969:HM2KJBCX2:2:1102:12238:52261 2:N:0:ACTATGCA
ACACCGCACAATCCCAACTATCCCTATTAATCATTACGTCAATCCTAGAAACCAACAAAATAGGATCGAACGTCCTATTTCATTATTCCATGCTAATGTATTCAAGCGTTAGCCTGCTTTAAACACTCTAATTTTTTCAAAGTAACAGTCCTGTTTCCCTGCAACACCAAATTAATGACATTACAGTTCTTCAAGAAGGAGGAATCAGTAAAGCCAGTACACACCATTGGCACGACCAACCTACTGACCCCGAAATTCAACTACGAGCTTTTTAACTGCAACAACTTTAATATACGCTATTGGAGCTGGAATTACCGCGGCTGCTGGCACCAGACTTGCCCTCCAA
+
DDDDDIHIIIIIIEHIIIIGIIIIIIIIIIIIIIIHIIIIHIIIHIHIIIHIIIGHHIIIIHEHHIIHIGHCHEHIFIHHIIIIHHIIFIHHIHHIGIHIIECHIIHIHHHHHIIIHIHIIIHIIIHHHHHIHHIIIIHFIIIIIIHIHIIIIIIIIIIIIIIIIIIIIIHHIIIIIIIIIIIIIIIIIIIIIIIIIIIIIIIIIIIIIIIIIIIIIIIIIIHHIIIIIIIIIIIIII=IIIIHHIIIIIIIIIIIIIIIIIIIIIIIIIIIIIHIIIIIIIHIIIIIIIIIIIIIIIIIIIIIIIIIIIIIIIIIIIIIIIIIIIIIIIIIIHHIIIIIIDDDDD
@HISEQ:969:HM2KJBCX2:2:1102:11906:52966 2:N:0:ACTATGCA
ACACCGCACAATCCCAACTATCCCTATTAATCATTACGGTGGTCCTAGAAACCAACAAAATAGAACCACAACGTCCTATTCTATTATTCCATGCTAATCTATTCAAGCAATAGCCCGCTTTAAACACTCTAATTTTTTCAAGGTAATGGTCCTGGCTCCCCAACACACCCAATTAAGGACATACTGGTTCACCAGAAGGAAGACCCGACAACAGGACAGTACTCGCCAAAGACGGACCGCCCGGCCAAGTCTAAAATTCAACTACGAGCTTTTTAACTGCAACAACTTTAATATACGCTATTGGAGCTGGAATTACCGCGGCTGCTGGCACCAGACTTGCCCTCCA
+
@DDDDIGIHIHI@<@FEHIHIIGEHHII@HHHIIIHIEEHHHIIFGEHIHGHIIIHIIIIIFHH?FHIIIGED<C=0@C<GHFEHHGHEHIHGHGHIIIHHCHHHHGFGFHH?CEEGDHHHFEHHHHHHHIIIIHHHHIIIHHEIHHB1DGHHHHHEEDCGEGHHH@HHHIHHHHHHHHEEEGCHHIFEDD8CHIIHHHEHGHICIIIIIHEHCCIHHCHIHHHFCFIIIHIGHGIDHDHE<FC<@EFHHGIIHHIIIIHIHHHHHCEHHGIGIHHG?EIHG?EGHHHCIHHGC<DHHGECGFGHIHHIHHIGIHDCCCC?IHHHCF@CCE@HFHHHHIH@BD@D@
@HISEQ:969:HM2KJBCX2:2:1102:9485:53171 2:N:0:ACTATGCA
ACACCGCACAATCCCAACTATCCCTATTAATCATTACGGTGATCCTAGAAACCAACAAAATAGAACCATGCCGTCCTATTCTATTATTCCATGCTAATGTATTCGAGCAAAATGCCTGCTTTAAACACTCTAATTTTTTCAAGGTAAAGGTCCTGGTTCCACATGACACCCAATTAAGGACATCATGCTTCTCCAGAAGGTGAGAAATCAACTGCGACAGTTCATACCCCTTAAGGCACGACCATCACGTCAATCCCGAAATTCAACTACGAGCTTTTTAACTGCAACAACTTTAATATACGCTATTGGAGCTGGAATTACCGCGGCTGCTGGCACCAGACTTGCCCTCCAA
+
@DADDDHIIIIHIHFGCEFEHHH?GFEHC?GFHEGCGEEHF?EHGECEHIHIII@GHHE@CCGE11DCG1GHIFHII11DECEHIIIH11F?1DHHFHFHCDHHIIHHGFFG?GHHHHEEHGHIGFHHHEFCCHHHHIEEEHEFGAEEFHIHFEGHHHHHHHHHHHHHHHG@EEIHHHHHDEH:IIIHHCIHGHHHEHF;IIIHHEEFHHIIHFEHGGDHHFIIIHIIIHFIIHHHHHHGCGHCEGHIHGCIHHHH@FEIHEIHHCHE?HGGHIIHHCC@GGHECHHHHIHHEHD1D0E<HHHHEHHEHHHEGCFEEIHHE<HHC@GEHEECIIHHHFHHHIHHGHIDBDDD
@HISEQ:969:HM2KJBCX2:2:1102:12049:53502 2:N:0:ACTATGCA
ACACCGCACAATCCCAACTATCCCTATTAATCATTACGTGGTCCTAAAACCAACAAAATAGAACCATCGTCCTATTTTATTATTCCATGCTAATGTATTCAAGCAAAAATGCCCACTTTAAACACTATATTTTTTTCAAAGTAAAAGTCCTAGTTCATTGAAACACCCAAGAGCATCCCAATTCACCAGAAGGTGAGAAATTGGCTACACACCAATTCATGCCCCTAAAGGCATGACCGATATATCCCAATCCCGAAATTCAACTACGAGCTTTTTAACCGCAACAACACTAATATACGCTATTGCAGCTGGAATTACCGCAGCTGCTAATACCAGACTTGCCCTCCA
+
DDDDDIIIIIIIIIIIIIIIIIIIIIIIIIIIIIIIIIIIIIIIIIIIIIIHIIIIIIIIIIIIIIIIHHHIIIIIIIIIIIHIIHIIIIIIIIIIIIIIIIHHIIIIIHHIIIIIHIIIIIIHIIIIIIIIIIIIIIIHIIIIIIIIHIIIIIIIIIIIIIIIIIIIIIIIIIIIIIIIIIIIIIIIIIIIIIIIIIIIIIIIIIIIIHHIIIHHIIIIIIHIIIIIIIIIIIIIIIIIIIIIHHHIIIIIIIIIIIIIIIHIIIIIIIIIIIIIIIIIIIIIIIIIHIIIIIIIIIIIIIIHF1IIIIIIIIIIIIIIIIIIIIIIIIIIIIIIIIIIIIIDDDDD
@HISEQ:969:HM2KJBCX2:2:1102:15729:53744 2:N:0:ACTATGCA
ACACCGCACAATCCCAACTATCCCTATTAATCATTACGGTGATCCTAGAAACCAACAAAATAGAATCATGCCGTCCTATTTTATTATTCCATGCTAATGTATTCAAGCAAAATGCCTGCTTTAAACACTCTAATTTTTTCAAAGTAAAGGTCCTGGTTCCCCGCGACACCCAATTAAGGGCATCGCGGTTCTCCAGAAGGTGAGAAATTGACTACACCAGTTCATACCCCTTAAGGCACGACCGATGTGTCAATCCCGAAATTCAACTACGAGCTTTTTAACTGCAACAACTTTAATATACGCTATTGGAGCTGGAATTACCGCGGCTGCTGGCACCAGACTTGCCCTCCAA
+
DDDDDIIIIIHIHHHHIIIIIIIIIFHIIHIIIIHIIIGHH?HHIHHHIIGHIGIIFHIIHIHHHIIIH1FEHHDHHHHHIEHIGHIGGHHCHIIIIIEEH<HCHHHIIHHIHHIFHICHHHGHHHHIHHHHHHIHIHEGIHHIHGHIIIIHHIHIHHHHGHHGIIHIIIIHIIHHHE/IIIGIHIHHHHHEHIIIHIIHHGIHIIIIIIIIIIIHIIHGIIIIIHHIHIIIIGHHHHDIIIIIIGIIIHFIIIIIHIIIIIIIIHHIIHIHIIIIIIIIIIIIIGIIIIIIHHIIIIIIIHHGIIIIIHHHIIIIIIIIIHIIIIIIIIIIIIIHIHIHHHHEEHHB@BBD
@HISEQ:969:HM2KJBCX2:2:1102:15026:53491 2:N:0:ACTATGCA
ACACCGCACAATCCCAACTATCCCTATTAATCATTACGTCGATCCTAGAAACCAACAAAATAGGTTCGATCGTCCTATTTCGTTATTCCATGCTAATGTATTCAAGCGCGAGCCTGCTTTAAGCACTCTAATTTTTTCAAAGTGACAGTCCTGTTTCCCCGCAACAACAAATTAATGCCATCACGGTTCTACAAGAGGGAGGGACCAGTGAGGCCAGTGCATACCAGTGGCACGACCAACCTACTGGCCCCGAAATTCAACTACGAGCTTTTTAACTGCAACAACTTTAATATACGCTATTGGAGCTGGAATTACCGCGGCTGCTGGCACCAGACTTGCCCTCCAA
+
DDDDDIIIIIIIIIIIIIIIIIIIIIIIIIIIIIIIIIIGIIHIIIIIIIIIIIIIIIIGHIHIIHIIHIIIIGIIIIIIIIIHIHIIIIIIIIIIIIIIIHIHIIIIIIIIIIIHIIIIIIIIIIIIIIIIIIIIIIIHIIIIIIIIIIIIIIIIIIIIIIIIIIIIIIIIHHIIIIIIIIIIIIIIIIIIIIIIIIIIIIIIIIIIIIIIIIIIIIIIIIIIIIIIIIIIIIIIIIIIIIIIHIIIHIIHIIIIIIIIIIIIIIIIIIIIIIIIIIIIIIIIIHIIIIIIIIIIIIIIIIIIIIIIIIIIIIIIIIIIIIIIIIIIIIIIIIIIIIIIIDDDDD
@HISEQ:969:HM2KJBCX2:2:1102:13570:54500 2:N:0:ACTATGCA
ACACCGCACAATCCCAACTATCCCTATTAATCATTACATCGATCCTAGAAACCAACAAAATAGAATCAAAACGTCCTATTTCATTATTCCATGCTAATGTATTCAAGCGTAAGCCTGCTTTAAACACTCTAATTTTTTCAAAGTAACAGTCCTGATTCCCCATGACACCAAATTAATGACATCATGGTTCGTCAGAAGGGAGAAATCAATAAGCTAGTACGTACCAAAGGCACGACCAACATATTGATCCCGAAATTCAACTACGAGCTTTTTAACTGCAACAACTTTAATATACGCTATTGGAGCTGGAATTACCGCGGCTGCTGGCACCAGACTTGCCCTCCAA
+
DDDDDIHHIHHHHHIIIIIIIIIIIIIIIIIIIIIIIIIIIIIIIIIIIIIIIIIIIIHIIIIIIIIIIIICHHGIIIIIIIHIIGIIHHHIHHIIIIHHHFIIIIIHIIIHIHIHIIHHIHHIHIIIIIIIHHIIIIIIIIIIIIIIHIIIHIHIIIIIIIIIIIIHIIIIIHIIIIIIIHIIHHIIIIHIIIIHIIIIIIIIIIIIIIIIIIIIHIIIIHIGIIIIIIIIIIIIIIIIIIIHHIIGIIIIIIIIIIIIIIIIIIIIIIIIIIIIIIIIIIIIHHHHIIIIIIIIIGIIIIIIIIIIHIIIIIIIIIIIIIIIIIIIIIIIIIIIIIIIIDDDDD
@HISEQ:969:HM2KJBCX2:2:1102:17265:54916 2:N:0:ACTATGCA
ACACCGCACAATCCCAACTATCCCTATTAATCATTACATCGATCCTAGAAACCAACAAAATAGAATCGGATGTCCTATTTCATTATTCCATGCTAATGTATTCAAGCGTGAGCCTGCTTTAAACACTCTAATTTTTTCAAGGTAACAGTCCTAATTCCCCGTGACACCAAATTAATGGCATTACGGTTCTTTAGAAGGTGAGAAATCAATAATATCAGTACATACCAACGGCATGACCGAAACATTGATCCCGAAATTAAACTACGAGCTTTTTAACTGCAACAACTTTAATATACGCTATTGGAGCTGGAATTACCGCGGCTGCTGGCACCAGACTTGCCCTCCAA
+
DDDDDIIIIHHHHGHHIIIIIIIIHIIIIIIIIIIIIIIIIIHIIIFHIGHIGIIIIIIHIIIIIIIIIHIIHHHIIIIIIIIIIIIHIIIIGIIGIIIIIIIIIIFIIIIIIIIIIIIIIIHIIIIIIIIIIIIIHHIIHIIIIIIIIIIIIIIIIIIIHIIIIIHHIIIIIIIIIIIIIIIIIIIIIIIGHIIIIIIIIIIIIIIIIIIIIIIIIIIIIIIIIIIIIIHIIIIIIIIIIIIHIIIIIIIIIIIIIH@IIIIIIIIIIIIIIIIIIIIIIIIIIIIIIIIIIIIIIIIIIHIIIIIIIIIIIIIIIIIIIIIIIIIIIIIIIIHIIIIIIIDDDDD
@HISEQ:969:HM2KJBCX2:2:1102:5792:55030 2:N:0:ACTATGCA
ACACCGCACAATCCCAACTATCCCTATTAATCATTACGGTGGTCCTAGAAACCAACAAAATAGAACCACAACGTCCTATTCTATTATTCCATGCTAATCTATTCAAGCAATAGCCCGCTTTAAACACTCTAATTTTTTCAAGGTAATGGTCCTGGCTCCCCAACACACCCAATTAAGGACATACTGGTTCACCAGAAGGAAGACCCGACAACAGGACAGTACTCGCCAAAGACGGACCGCCCGGCCAAGTCTAAAATTCAACTACGAGCTTTTTAACTGCAACAACTTTAATATACGCTATTGGAGCTGGAATTACCGCGGCTGCTGGCACCAGACTTGCCCTCCAA
+
DDDDDIIIIHHHHCHHIIIHIIHIIIIIIIIIIIHIIIIIIIGIIIIIHHHIHIIIIGEHIIIIIIIHIIFHHHIIIIIIIHHIIICGHHIIIHIIIFHIIHHHHIIHIIIIIIHIIIHHHHHHHHIHHIHHHHHFGHHHIIIIHIIIIIIHHGIHHIIIIIIIHIIIIHIHHHHHHHIIIIIIHHIIIIHIIIIIIIIHHGHIIIIIIIHIHIIIIIIIIIHIIIHHFHHHIIIIIIIIHHGIIIIIIIHHHIIHGCIIIIHFIHIIIIIIHIIIIIIIIIIHHHIGIHHIHIHIIIIHHHIIIIIIIIIIIIIIIIIGIIIIIIIIIIIIIIHIIIIIIIDDDDD
@HISEQ:969:HM2KJBCX2:2:1102:15647:54968 2:N:0:ACTATGCA
ACACCGCACAATCCCAACTATCCCTATTAATCATTACGTCAATCCTAGAAACCAACAAAATAGGATCAAACGTCCTATTTCATTATTCCATGCTAATGTATTCAAGCGTTAGCCTGCTTTAAACACTCTAATTTTTTCAAAGTAACAGTCCTGTTTCCCTGCAACACCAAATTAATGACATTACAGTTCTTCAAGAAGGAGGAACCAGTAAAGCCAGTACATACCAGAGGCACGACCAACCTACTAATCCCGAAATTCAACTACGAGCTTTTTAACTGCAACAACTTTAATATACGCTATTGGAGCTGGAATTACCGCGGCTGCTGGCACCAGACTTGCCCTCCAA
+
DDDDDIHHIHHHIIGIIIIIIIIHIIIIIIIIIIIHIHHIIIIIGIHIIIIIIIIIIIIIHHHHHIIIIIIGHHIIIIIIIHIIIIHHIIIGHIHIIIIIIIHHIHIIIIIIIIIIIIIIIHHIIIIIIIIIIIIIIIIIGIIIIIIIIIIIIIIIIIHIIIIIIIIIIIIIIIIIIIIIIIIIIIIIIIIIIIIIIIIIIIIIIIIIIIIIIIIIIIIIIIIIIIIIIIIIIIIIIIIIIIHHHIIIIIIIIIIIIIIIIIHIIIIIIIIIIIIIIIIIIIIIIIIIIIIIIIIIIIIIIIIIIIIIIIIIIIIIIIIIIIIIIIIIIIIIIIIIIIIIIDDDDD
@HISEQ:969:HM2KJBCX2:2:1102:16131:55693 2:N:0:ACTATGCA
ACACCGCACAATCCCAACTATCCCTATTAATCATTACGGCGACTCTAAAAACCAACAAAATAGAAACGCGCGTCCTATTTTATTATTCCATGCTAATGTATTCGGGCAAAAGGCCTGCTTTGAACACTCTAATTTTCTCAAGGTAAAAGTCCTGGTTCCCCTGCGCACCCAATCAAGGGCACACCGGTTCACCAAGAGGAAAAGCCCACCCAGACAGTACAGCGCCGTTAGGCGGACCATCCGGACGAGCTCGAATTTCAACTACGAGCTTTTTAACTGCAACAACTTTAATATACGCTATTGGAGCTGGAATTACCGCGGCTGCTGGCACCAGACTTGCCCTCCAA
+
DDDDDIIIIIIIIIIIIIIIIIIIIIIIIIIIIIIIIIGIIHIIIIIIIIIIIIIIIIIIIIIIIIIIGIGIIHHIIHIIHHIIIHIIHIIIHIIIIIIIGIIIIIIIIIIIHHIIIIIIIIIIIIIIIIIIIIIIIIIIIIIIIIIIIIHIIIIIHIIHIIIIIIIIHIIIIIIIIIHIIIIIIIIIIIIIIIIIIIIIIIIIIIIIIIIIIIIIIIIIIIIIIIIIIIIIIIIIIIHIIIIIIGIIIIIIIIIIIIIIIIIIIIHHIIIIIIIIIIIIIIHIHIIIIIIIIIIIIIIIIIIIIIIIIIIIIIIIIIIIIIIIIIIIIIIIIIIIIIIIIIDDDDD
@HISEQ:969:HM2KJBCX2:2:1102:4317:54719 2:N:0:ACTATGCA
ACACCGCACAATCCCAACTATCCCTATTAATCATTACGTCAATCCTAGAAACCAACAAAATAGGTTTGAACGTCCTATTTCATTATTCCATGCTAATGTATTCAAGCGTTAGCCTGCTTTAAACACTCTAATTTTTTCAAAGTAACAGTCCTGTTTCCCTGCAACACCAAATTAATGGCATTACAGTTCTTCAGAAAGGAGGAATCAGCGAAACCAGTTCATACCAGTGGCACGACCAACCTGCTGACCCCGAAATTCAACTACGAGCTTTTTAACTGCAACAACTTTAATATACGCTATTGGAGCTGGAATTACCGCGGCTGCTGGCACCAGACTTGCCCTCCAAA
+
DDDDDIIIIHHIHGHIIIIIIIIIIIIIIIIIIIIIIIIIIIIIIIIIHIIIIIHIIIIIIIIIHIHHIIIIHHHIIIIIIIIIIIIIIIIIHIIIIIIIIIIIIHIIHHIIIIIIIIIIHIIIIHIHIIIIIIIIIIIIIIIIIIIIIIIIIIIIIIHIIIIIIIIIIIIIIIIIIIIIHHIIIIIIIIIIIIIIIIIHIIIIIIIIIIIIIIIIIIIIIHIIIIIIIIIIIIIIIIIIIIIIHGIIIIIIIIIIIIIIIIIIIIIIIIIIIIIIIIIIIIIIIIHIIIIIIIIIIIIIIIIIIIIIIIIIIIIIIIIIIIIIIIIIIIIIIIIIIIIIIIDDDDD
@HISEQ:969:HM2KJBCX2:2:1102:7173:57410 2:N:0:ACTATGCA
ACACCGCACAATCCCAACTATCCCTATTAATCATTACGTCGATCCTAGAAACCAACAAAATAGAATCAAACGTCCTATTTCATTATTCCATGCTAATGTATTCAAGCGCGAGCTTGCTTTAAACACTCTAATTTTTTCAAAGTAACAGTCCTGATTTCCCGCGACACCAAATTAATGACATCGTGGTTCGTCAGAAGGGAGAAACCAATAATGCTAGTACGTACAAAGTACGACCGACATATTAGTCCCGAAATTCAACTACGAGCTTTTTAACTGCAACAACTTTAATATACGCTATTGGAGCTGGAATTACCGCGGCTGCTGGCACCAGACTTGCCCTCCAA
+
DA@D@HIDCCFHGHHIHHHIFHIHHHGHIIHHFIIHEHCHIIH@HHEECEEHIGHHIHIHH@FHH<GEFHHIGHHIEHICHHIIIIIIIIIIIEHIIEHHHEHHDD?EH@GHFGEGHFHEHHGHEHHHE@EHEHHGHGEHHIHFGEHEHIAECE@HGHHHHHHIHHHEHFIHHHHIIIHHHH@FGHDEHHHCHHFIIHHHHHG@HHHHHHHIHHGIIGIIHGHHHH@HHHHEHIHEHHFGHHFHFHC<IIIIHEHIHIIHHHGHHHIHIIIHIIIHIIIHIIHHHHHIIIIIIHIIIIIIIIIHIHIHIHHCIIIIIIHHHHHHFEIHGIIHIIIIHGIDADD@
@HISEQ:969:HM2KJBCX2:2:1102:10436:57049 2:N:0:ACTATGCA
ACACCGCACAATCCCAACTATCCCTATTAATCATTACATCGATCCTAGAAACCAACAAAATAGAATCGGATGTCCTATTTCATTATTCCATGCTAATGTATTCAAGCGTGAGCCTGCTTTAAACACTCTAATTTTTTCAAGGTAACAGTCCTAATTCCCCGTGACACCAAATTAATGGCATTACGGTTCTTTAGAAGGTGAGAAATCAATAATATCAGTACATACCAACGGCATGACCGAAACATTGATCCCGAAATTCAACTACGAGCTTTTTAACTGCAACAACTTTAATATACGCTATTGGAGCTGGAATTACCGCGGCTGCTGGCACCAGACTTGCCCTCCAA
+
B@DD@DHDCFHHHG@FHHHEHHIIIHHIHGHHHIHEHHHHH@HHHHHIEEGH?GHEHHHHHIHHIGH10DEEFGHIHHHIICEEHHEHIIIIIHHHHIHHHFGHHIHEHGGGHFHHGEEHHFIHIIIIIIIIIIIIHHIIHHGFHHGHHGIGIIHCHGIHHHIDGGHEIIIIIIIIIIIIIHHHIIIIIIIHIHHHIIGHIIIIIHHIHIIIIIGGIIIIIIIHIHIIHIIIIIHIIIIIIIHGHGIIIHIIIIIHHIIIIHIIIIIIHIHIIIIIIIIGIIIIIIIIIIIIIHHIIHIIHGIIIIIGIIIIIIIHIIIIIIIIIIIIIHIIIIIIHIIIIIDDDDD
@HISEQ:969:HM2KJBCX2:2:1102:2624:58184 2:N:0:ACTATGCA
ACACCGCACAATCCCAACTATCCCTATTAATCATTACATCGATCCTAGAAACCAACAAAATAGAATCGGATGTCCTATTTCATTATTCCATGCTAATGTATTCAAGCGTGAGCCTGCTTTAAACACTCTAATTTTTTCAAGGTAACAGTCCTAATTCCCCGTGACACCAAATTAATGGCATTACGGTTCTTTAGAAGGTGAGAAATCAATAATATCAGTACATACCAACGGCATGACCGAAACATTGATCCCGAAATTCAACTACGAGCTTTTTAACTGCAACAACTTTAATATACGCTATTGGAGCTGGAATTACCGCGGCTGCTGGCACCAGACTTGCCCTCCAA
+
DDDDDIIIIFHIHIIIIIIIIIIIIIIIIIIIIIIIIIIIIIIHIIFHHHIIIIIIIIIHIIHIIIGHIIIIIGIIIIIIIIIIIIHHHIHHHIIIIIIIIIIIIIIIIIIIGIIIIIIIHHHIIIIIIIIIIIIIIIIHIIIIIIIIHIIIHIIIIHHIHIIIIIIIIIIIIIIIIIIIIIIIIIIIIIIIIIIIIIIIIIIIIIIIIIIIIIIIIIIIIIIIIIIIIIIIIIIIIIIIIIIHGCIIIIIIIIIIIIIIIIIIIIIIIIIIIIIIIIIIIIIIIIIIIIIIIIIIIIIIIIIIIIIIIIIIIIIIIIIIIIIIIIIIIIIIIIIIIIIIIIDDDDD
@HISEQ:969:HM2KJBCX2:2:1102:17849:57054 2:N:0:ACTATGCA
ACACCGCACAATCCCAACTATCCCTATTAATCATTACTTTGGTCCTTAAAACCAACAAAATAGAACCAAAGTCCTATCTGTTCATTCCATGCTAATGTATTCAAGGCGACTGCCTGCTTTAAACACTCTAATTTGTTCAAAGTGAAGGTCTGGAAGCGTCCGCGGCACAGTGAAGCACCGCTTCCGCCACCAAACGGAAGAGCCCAGCGCACAGTGCGCGATTTACACCGGACCGTACGCCAAGCCCCAAAATCCAACTACGAGCTTTTTAACCGCAACAACTTTAATATACGCTATTAGAGCTGGAATTACCGCGGCTGCTGGCACCAGACTTGCCCTCCAA
+
DDA@DHHHHIIIIHIIIIIIIIIIIGIHCHHIEHHHIIIIHIFHIIIIIIIIIHIIIHHIIIHHHIHHCHFC@FGFIIHGHHHIHHEHHHEHHIHIHIIHIIIHEIHHHEH<HGIFHHIHHHHHFHHGEHHHHFHFGIIIHIIIHIHIHIHH?HIHHHEHHDC?F?IHHHGHHGEHHHIHIHEHHF=HHCHHHFGCIII>IHHHIIHIIHGEIHHDIIHGIIIIIIIHHHHGGIHIIIHGIHIIHHHIIHHHG?GHHHEIIIHFHEIHIHHHHC@HIIIIIHEHEIHHGDIHHFGHCCHHIGIIHHHHEGIIGHHIIGIIHIIIIIGHIIHFHHHCHHB@DD@
@HISEQ:969:HM2KJBCX2:2:1102:2772:58669 2:N:0:ACTATGCA
ACACCGCACAATCCCAACTATCCCTATTAATCATTACGGTGATCCTAGAAACCAACAAAATAGAACCATGCCGTCCTATTCTATTATTCCATGCTAATGTATTCGAGCAAAAATGCCTGCTTTAAACACTCTAATTTTTTCAAGGTAAAGGTCCTGGATCCGCAAGACACCCAATAAAGGACATCAAGTTTCTCCAGAAGGTGAGAAATCAACAGTAACAGTTCATACCCCTTAAGGCATGACCATCACGTCAATCCCGAAATTCAACTACGAGCTTTTTAACTGCAACAACTTTAATATACGCTATTGGAGCTGGAATTACCGCGGCTGCTGGCACCAGACTTGCCCTCCAA
+
BADC@HHHDF<@FHHHEGHHEHEHHIIIIEHHIIHIH?EHDHHIIIHGCHHIIGE=GEHIIIF?FCHEH<F?/CCDHHEHHIIHHHGEEHHI@HHHHHHHHHGH1<DEHHE@CFECFGHICHIIIICHFHEHEEHEHHHHIIIIHHIIIIHHH@HIHHE?FHHHIHHIHHHHHHD<EGGHHHHIEHHHEEDFCFHHCDC0GDHHH?IIHIHHIICHEHHHHG@AGECG@C<1HC1HHGCCC1?HIHHHG<@@D</DHGF1HHCHHEGIIIHHHIHIHEHEGEIIIHHFD1CHG<@G?HCE<HC<1IIHFHHG?EIIHIHHHEC/IIIHIIHHC1EIHHEHECHCC<HH@@DDD
@HISEQ:969:HM2KJBCX2:2:1102:1833:59240 2:N:0:ACTATGCA
ACACCGCACAATCCCAACTATCCCTATTAATCATTACGTCAATCCTAGAAACCAACAAAATAGGATCGAACGTCCTATTTCATTATTCCATGCTAATGTATTCAAGCGTTAGCTTGCTTTAAACACTCTAATTTTTTCAAAGTAACAGTCCAAATTCCCCAAAACACCAAATTAATGGCATTAAGATTCATCAGGAAGGAGGAATCAGTGAGACCAGTACATACCAGAGGCATGACCAACCTACTAACCCCGAAATTCAACTACGAGCTTTTTAACTGCAACAACTTTAATATACGCTATTGGAGCTGGAATTACCGCGGCTGCTGGCACCAGACTTGCCCTCCAA
+
D@BDDHIH?CDCGHIHH0FHHEH1C<<CECHDGHHE@CCH@CGHEEECHCH?FHE0G1C@CEE11<D0DCEC11<0<G1@?1FH?CHE1D1<C@HEHHFHEGIIHHGDHHHFEHHGFHG?F<BB<CHGHEHHHIIIIIGHFFHHEGGEG@G9;<:C<C?CGHHIE<<EHF?GFH6<5?EGGFHDDGEHEFGCHH@HIHHFC#HG<DGE@HH6D$HEH<HEHGHHHGIIIHHHGGGDEHCHHEHCGHHHIIGHHEHF@GF@IHHHEIIIIHEHFFHHFFIIIIIHHGD1IHHHHIHEHGHHGHC<HHIHHIHHCIIHHIIHIIHHHIIIIIIIHHIIIIHHEDD@DD
@HISEQ:969:HM2KJBCX2:2:1102:8186:59494 2:N:0:ACTATGCA
ACACCGCACAATCCCAACTATCCCTATTAATCATTACGTCGATCCTAGAAACCAACAAAATAGAATCAAACGTCCTATTTCATTATTCCATGCTAATGTATTCAAGCGCGAGCTTGCTTTAAACACTCTAATTTTTTCAAAGTAACAGTCCTGATTCCCCATGACACCAAATTAATGACATCGTGGTCCGTCAGAAGGGAGAAACCAATAATGCTAGTACGTACAAAGTACGACCGACATATTAGTCCCGAAATTCAACTACGAGCTTTTTAACTGCAACAACTTTAATATACGCTATTGGAGCTGGAATTACCGCGGCTGCTGGCACCAGACTTGCCCTCCAA
+
DDDDDIHIIIIIIHIGHHIIIIIIIIIIIIIGIIIIIIIIIHHIHIHIIIIHHIIIIIIIIHHHIIIIIIIIHHHHIIHHHIIIIIIIIIIHIHIIIIIIIIHIIIIIIIIIIIIIIIIIIHIHIIIIIIIHIIIIIIHIIIIIIIHHHIIHIIIHIHHIIIIIIIHIHIIIIIIIIIIIIIIIHIIGIIIIIIIIIIHIIIIHIIIIIIIIIIIIIIIIIIIIIIIIIIIIH=IIIIIIIIHIHGIIIIIIIIIIIHIIIIIIIIIIIIIIIIIIIIIIIIIIIIIGIIHEIIIIIIHIIIIIIIIIIIIIIIGIIIIIIIIIIIIIIIIIIIIIIIIDDDCD
@HISEQ:969:HM2KJBCX2:2:1102:9351:59325 2:N:0:ACTATGCA
ACACCGCACAATCCCAACTATCCCTATTAATCATTACGGTGATCCTAGAAACCAACGAAATAGAATCAGTCCGTCCTATTTCATTATTCCATGCTAATGTATTCAGACGTTAGCCTGCTTTAAACACTCTAATTTTTTCAAAGTAACAGTCCTGATTTCCCAACACACCAAATAAATGGCATAAAAGTTCCTCAGAAGGTAGAGATTTATCTCACCAGTGCAGACAATTAAGCCTGACCAATGGGTAAACCCCGAAGTTCAACTACGAGCTTTTTAACTGCAACAACTTTAATATACGCTATTGGAGCTGGAATTACCGCGGCTGCTGGCACCAAACTTGCCCTCCAA
+
DDDDCIIIIIHIHIIIIIIIIIIIIIIIIIIHIIIIIIIIIHHEHIIIIIIIIIIIIIHIIHHHHIIIIHFEHHIGHHHIIIGHHIIIHHHIHGHEHIIHIHHHIIIIIIIIIIGHIIIIIIIIIIIIIIIIIIIIHIIIIIIIIIIIIIIIIIIIIIIIIIIIIIIHIIIIIIIHIGIIIIIIIIIIHIHIIIIHIIIIIIIIIIHHHGIIIIIHIIIIIIIIIIIIIIIIIIIIIIIIIIIHIIHIIIIIIIIIIIIIIIIIIIIIIIIIIIIIIIIIIIHIIIIIHHIIIIIIIIIIIIIIIIIIIIIIIIIIIIIIIIIIIIIIIIIIIIIIIIIIIIIDDDDD
@HISEQ:969:HM2KJBCX2:2:1102:10716:59349 2:N:0:ACTATGCA
ACACCGCACAATCCCAACTATCCCTATTAATCATTACATCGATCCTAGAAACCAACAAAATAGAATCGGATGTCCTATTTCATTATTCCATGCTAATGTATTCAAGCGTGAGCCTGCTTTAAACACTCTAATTTTTTCAAGGTAACAGTCCTAATTCCCCGTAACACCAAATTAATGGCATTACGGTTCTTTAGAAGGTGAGAAATCAATGATAACAGTGCATACCAACGGCATGACCGAAATATTGATCCCGAAATTCAACTACGAGCTTTTTAACTGCAACAACTTTAATATACGCTATTGGAGCTGGAATTACCGCGGCTGCTGGCACCAGACTTGCCCT
+
DDDDDIHIIEHHGGHHIGIGHIFHHIIIHHIIIIIIHIIIIIIHGIIIGHFHHIIIIIIIIHGHIIIIIIIIHEHIGIHIHIIIIIIICHIIIIIIIIIIIHIHHHIIIIIIIIIIIHIIHHIHHIHHHIHIIIIIIIIIIIIHIIGIIHIIIIIIIIIIHIIHIIIIIIIHIIIIIIIIIHIIHIIIIIIIGIIIIIHIHIIIIIIIIIIIIIIIIIIIIIIIIIIIIIIIIIIIIHIHHGHIIIIIHIIIGIIIIIIIIIIIIIIIIIIIIIIIIIIIIIIIHIIIIIIIIIIIIIIIIIIIIIIIIIIIIIIIIIIIHIIIIIIIIIIIIIIIIIDDDDD
@HISEQ:969:HM2KJBCX2:2:1102:11598:59969 2:N:0:ACTATGCA
ACACCGCACAATCCCAACTATCCCTATTAATCATTACGGTGATCCTAGAAACCAACGAAATAGAATCAGTCCGTCCTATTTCATTATTCCATGCTAATGTATTCAGACGTTAGCCTGCTTTAAACACTCTAATTTTTTCAAAGTAACAGTCCTGATTTCCAATCACACCAAATTAATGACATGAAAGTTCCTCAGAAGGTAGAGATTTATCTCACCAGTACAGACAATTAAGCCTGACCAATGGGTAAACCCCGAAGTTCAACTACGAGCTTTTTAACTGCAACAACTTTAATATACGCTATTGGAGCTGGAATTACCGCGGCTGCTGGCACCAGACTTGCCCTCCAA
+
DDDDDIIIIIIIIIIIIIIIIIIIIIIIIIIIIIIIIHIIIIIIIIHIIIIIIIHIIIIHIIHHIIIIHIIIIIIHIIHIIHIIIIIIIIIIIIIIIIHIIHIIIIIIIIIIIIIIIIIIIIIHHIIIIIIIIIIIIIIIIIIIIIIIIIIIIIIIIIIIIIIIIIIIIIIIIIIIIIIIIIIIIIIIIIIIIIIIIIIIIIIIIIIIIIHIIIHIIIIIIIIIIIIIIIIIIIIIIIIIIIIIIHGIIIIIIIIIIIIIIIIIIIIIIIIIIIIIIIIIIIIIIIIIIIIIIIIIIIIIIIIIIIIIIIIIIIIIIIIIIIIIIIIIIIIIIIIIIIIIIIIDDDDD
@HISEQ:969:HM2KJBCX2:2:1102:2620:60740 2:N:0:ACTATGCA
ACACCGCACAATCCCAACTATCCCTATTAATCATTACGTCGATCCTAGAAACCAACAAAATAGAATCAAACGTCCTATTTCATTATTCCATGCTAATGTATTCAAGCGTGAGCCTGCTTTAAACACTCTAATTTTTTCAAAGTAACAGTCCTGATTCCCCACAACACCAAATAAATGACATCATGGTTCGTCAGAAGGGAGGAACCAACAATACCAGTACGTACCGAAGCACGACCGACATGATGGTCCCGAAATTCAACTACGAGCTTTTTAACTGCAACAACTTTAATATACGCTATTGGAGCTGGAATTACCGCGGCTGCTGGCACCAGACTTGCCCTCCAA
+
DDDDDIIIIIIIIIIIIIIIIIIIIIIIIIIIIIIIIIIIIIIIIIIIHHIIIIIIHIIIIIIIIIIIIIIIHGDHIIIIIIIIIIIIEFIIHHIIIIIIIHHHEHHHIHIIIIIIIIIIIIIIIIIIIIIIIIHIIIIHIHIIIIIIIIIIIIIIIHIIIIIIIIIIIIIIIIIIHHHIIIIIIIIIIIIIIIIIIIIIIIIIIIIIIIIIIIIIIIIIIGIIIIIIIHIIIIIIIIIIIIHHIIIIIIIIIIHHIIIIHHIIIIIIIIIIIIIIIIIIIIIIIIIIIIIIIIIIIIIIIIIIIIIIIIIIIIIIIIIIIIIIIIIIIIIIIIIIIIIIDDDDD
@HISEQ:969:HM2KJBCX2:2:1102:19377:60643 2:N:0:ACTATGCA
ACACCGCACAATCCCAACTATCCCTATTAATCATTACGGTGATCCTAGAAACCAACAAAATAGAACCATGCCGTCCTATTCTATTATTCCATGCTAATGTATTCGAGCAAAAATGCCTGCTTTAAACACTCTAATTTTTTCAAGGTAAAGGTCCTGGATCCGCAAGACACCCAATAAAGGACATCAAGTTTCTCCAGAAGGTGAGAAATCAACAGTAACAGTTCATACCCCTTAAGGCATGACCGTCACGTCAATCCCGAAATTCAACTACGAGCTTTTTAACTGCAACAACTTTAATATACGCTATTGGAGCTGGAATTACCGCGGCTGCTGGCACCAGACTTGCCCTCCAA
+
DDDDAHCHIHE?F<EFGHHHGHIIHHIIHIIHHHIIIIIHIHHHHIIIHHIGIIIHGHIIIIIHHEGHIIHIIHHIHIHIIIIHIEHHHHIIHHH@HHHGHFHHIIHCHIIIIIIIIIIIIIIIIHIHHIIIIIIIIIHIIIIIIIIIIIHHIIIIHHHIHHIHIIIIIIHIHGIIIIHIIIIIIIIIIIIIIIIIHHHIIIIIIIHIIIIIIIIIIIIIHIIIIHHI<IIIGIIIIIIIIHIIIIIIIIGDIHHIIIHIIIHIIIIIIIIHHFIIIIIIHEIIIIHIIIHGFGIIIIIIIIIIIIIIIIIIIIIIIIIIIIIIIIIIIIIIIIIIIIIIIIIIIIIIDDDDD
@HISEQ:969:HM2KJBCX2:2:1102:9075:61176 2:N:0:ACTATGCA
ACACCGCACAATCCCAACTATCCCTATTAATCATTACATCGATCCTAGAAACCAACAAAATAGAATCGGATGTCCTATTTCATTATTCCATGCTAATGTATTCAAGCGTGAGCCTGCTTTAAACACTCTAATTTTTTCAAGGTAACAGTCCTAATTCCCCGTGACACCAAATTAATGGCATTACGGTTCTTTAGAAGGTGAGAAATCAATAATATCAGTACATACCAACGGCATGACCGAAACATTGATCCCGAAATTCAACTACGAGCTTTTTAACTGCAACAACTTTAATATACGCTATTGGAGCTGGAATTACCGCGGCTGCTGGCACCAGACTTGCCCTCCAA
+
DDDDDIGIIHHIHEHIIIIIIIIIIIIIIIIHIIHIIIIHIHHHIIIIIIIIHIIIIIIIIIIIIIIIIIIIIIIIGIIIHIIIHIIHHIIIIIIIIIIIIIIIIIIIIIIIIIIIIIIIIIIIIIIIIIIIIIIIIIIIIHIIIIIIIHHHHHIIIHIHHIIIIIIHIIIIIIIIHIIIIIIIIIIIIIIIIIIIIIIIIIIIIIIIIIIIHHHIIIIIIIIIIIIIIIIIIIIIIIIIIIIHGFIIIIIIIIIIIIIIIIIIIIIIIIIIIIIHIIIIIIIIIIIIIIIIIIIIIIIIIHIIIIIIIIIIIIIIIIIIIIIIIIIIIIIIIIIIIIIIIIDDDDD
@HISEQ:969:HM2KJBCX2:2:1102:12685:61044 2:N:0:ACTATGCA
ACACCGCACAATCCCAACTATCCCTATTAATCATTACGTCGATCCTAGAAACCAACAAAATAGAATCAAACGTCCTATTTCATTATTCCATGCTAATGTATTCAAGCGCGAGCTTGCTTTAAACACTCTAATTTTTTCAAAGTAACAGTCCTGATTTCCCATGACACCAAATTAATGACATCGTGGTTCGTCAGAAGGGAGAAACCAATAATGCTAGTACGTACAAAGTACGACCGACATATTAGTCCCGAAATTCAACTACGAGCTTTTTAACTGCAACAACTTTAATATACGCTATTGGAGCTGGAATTACCGCGGCTGCTGGCACCAGACTTGCCCTCCAA
+
DDDDDIIIIIIIIIIIIIIIIIIIIIIIIIIIIIIHIIIIIIIIIIIIHHIIIIIIIIIIIHHIHHIIIIIIIIIIIIIIIIIIFHIIHIIHHHIIIIIHIIIIIHIIIHIIIIIIIIIIIIIIIIIIIIIIIIIIIIIIIIIIIIIIIIIIIIIIIIIIIIIIIIIIIIIIIIIIHIIIIIIIIIIIIIIIIIIIIHHIIIIIIIIIIIIIIIIIIIIIIIIIIIIIIIHIIIIIIIIHIIHIIIIIIIIIIIIIIIIIIIIIIIIIIIIIIIIIIIIIIIIIHHIIIIIIIIIIIIIIIIIIIIIIIIIIIIIIIIIIIIIIIIIIIIIIIIIIIIIDDDDD
@HISEQ:969:HM2KJBCX2:2:1102:14648:60880 2:N:0:ACTATGCA
ACACCGCACAATCCCAACTATCCCTATTAATCATTACATCGATCCTAGAAACCAACAAAATAGAATCTGATGTCCTATTTCATTATTCCATGCTAATGTATTCAAGCGTAAGCTTGCTTTAAACACTCTAATTTTTTCAAGGTAACAGTCCTAATTCCCCATAACATCAAATAAATGACATTATGGTTCTTTAGAAGGTGAGAACCAATAAAACCAGTACATACCAAGGCATGACCGATTCCTTGATCCCGAAATTCAACTACGAGCTTTTTAACTGCAACAACTTTAATATACGCTATTGGAGCTGGAATTACCGCGGCTGCTGGCACCAGACTTGCCCTCCAA
+
DDDDDIIIIIHIIHIIIIIIIIIHIIIIIIIIIIIIIIIHHIIIIIIIHIIIIIIIIIGIIIIGHIIIIHHHIIIIHIHIHFIIIIIIIIIIHIIHIIIIIIHIIIIHIIHIIIIIHIIIIHIIIIIIIIIIIIIIIIIIIIIIIIHIIIIIIIIIIIGIHIIHIIIIIIIIIIIIIIIIIIIIIIIIHIIIIIIIIIIIIIIIIIIIIIIIIIIHIHIIIIIIIIIIIIIIIIIIIIHIIIHHIIIIIIHIIIIIIHHHHEHIIIIIIIIIIHIIIHIIIIIHIIIIIIIIIIIIIIIIIIIIIIIIIIHIIIIIIIIIIIIIIIIIIIIIHIIIIIIIDDDDD
@HISEQ:969:HM2KJBCX2:2:1102:18393:61906 2:N:0:ACTATGCA
ACACCGCACAATCCCAACTATCCCTATTAATCATTACTCCAGTTGCTAAAAAACCAACAAAATAGAACCGAAGTCCTACGGTGTTATCCCATGCTAATAGTATTCACGGCGTAAGCCTGCTTTGAACACTCTAATTTTTTCAAAGTAAAGGTGATCAAGAGTCGGATGATCTCCAACCAACCCAGAGTAAACCAGGTGAGCTGAAGGTCCGCAAATGACCACAGAAGCTGACACGCTCTTCAACACTATCATCCCATAAGAGACGTAGGCCAAGGAGCGTAATGTCAGGAAATCCAACTACGAGCTTTTTAACTGCAACAACTTTAATATACGCTACTGGAGCTGGAATTACCGCGGCTGCTGGCACCAGACTTGCCCTCCAA
+
DDBDDHIGIECFFGHHGHIIIHIIHHHHFCFHIHIHCGHHIHIIIGHHEHIFHHHHIIIIIEHIHIIIHHHH?GHHI1<@0DH@EHIFFHH?1GF@HEEHH<CGG@HCHHDEHECGHH1DHHHHHED1<<D@GG1FGHIIGIIHIIHHIHHGIHFHIIIHHIHHHGGHH?HFIHHHEHIIICHIGIHIHEHHFFFIHHIIIIIIIIIIHIIHGHIHIHIGIFIIIIIIIIIIIHGIIGHHHIHHIIHIHIHHIIGIIIIIHHHIHHHHIHIIIIIIIIIHGGIHIIIHIIIHHIIHHIIIIIIHIIIIHGHHHHIIIIIIIHIHIHIHHHHIIHHIIIHIIIHHIIIIHIIIIHIIIIIIIIIIIIIIIHHIHHIIIIDDDDD
@HISEQ:969:HM2KJBCX2:2:1102:16343:62899 2:N:0:ACTATGCA
ACACCGCACAATCCCAACTATCCCTATTAATCATTACGTCGATCCTAGAAACCAACAAAATAGGGTCAAACGTCCTATTTCATTATTCCATGCTAATGTATTCAAGCGTGTGCCTGCTTTAAACACTCTAATTTTTTCAAAGTAACAGTCCTGACTCCCCACAACATCAAATTAATGACATCATGATTCATCAGAAGGGAGAAATCAATGACATTAGTACGTACCGAAGGCACGACCGACGTATTGATCCCGAAATTCAACTACGAGCTTTTTAACTGCAACAACTTTAATATACGCTATTGGAGCTGGAATTACCGCGGCTGCTGGCACCAGACTTGCCCTCCAA
+
@@BDDHHIIDEHGHHHHGHIIIHHHHGHHHHHHIHHHHIIIIICHHII?GHHHIIIIIIHHHHHGHIIHHHHIHIHIIIIIIIIGIIE@HHEHHHIIIIIIHHIIIIIIIIHHHIIIIIIHHHHIIIHGIIHHHHHIHIIIIIHIIIIHIHHGHHIIIIIIIIIHHEHHIHGHHHGGIIHHIHGHIHHHHIIIIIIIIIIHIHHFHHIHHIIHHHHIIIIIIIIIIIIIIHIIIIIIIIIHHHHGIIHIIHGIHIIIIIIIHIIIIIIIIIHIIIHHHIIIIIIHIHHIHIIIIHHHGIIIIHHHIIHHIIIHIIIIIIIIIHIHHGHIIIIIIHIIIIIIDDDDD
@HISEQ:969:HM2KJBCX2:2:1102:3857:63305 2:N:0:ACTATGCA
ACACCGCACAATCCCAACTATCCCTATTAATCATTACGTCAATCCTAGAAACCAACAAAATAGGATCAAACGTCCTATTTCATTATTCCATGCTAATGTATTCAAGCGTTAGCCTGCTTTAAACACTCTAATTTTTTCAAAGTAACAGTCCTGTTTCCCTGCAACACCAAATTTATGACATTACAGTTCTTCAAGAAGGAGGAACCAGTAAAGCCAGTACATACCAGAGGCACGACCAACTTACTAATCCCGAAATTCAACTACGAGCTTTTTAACTGCAACAACTTTAATATACGCTATTGGAGCTGGAATTACCGCGGCTGCTGGCACCAGACTTGCCTCC
+
<0B@B?/C<CH@CFFHH0C?1<<1<<<CCHIHHCC@C1<<<EH<1C1<@CGH1D1CHEC1CCD1<D@C1F10<1<E@?CF11D@CH@F@CGH?HFHH@IHHHEHHHFHFHHDF@EC@HHEHFEFHHH1CEEHFHFHHB@CGHHHHIHHHGHHCGCECCEHEHEHGH?DHHGFCEHHIIIIHHECEFECEHGE@CFGECIIHHFF1?H<HHGHIHCG@HHIHIHHFCCFIGHEH;EHEHHGHHGHHG?HDE@D<1@@HGFCC@<D1CCDEHHEEG@HHH@HG@<CHIHEHIHEC@C@CCECGHEIFH@GGHIIHDDCDCEIGIHIHHGGFC?HIHGG@@@DB?D
@HISEQ:969:HM2KJBCX2:2:1102:3665:63573 2:N:0:ACTATGCA
ACACCGCACAATCCCAACTATCCCTATTAATCATTACATCGATCCTAGAAACCAACAAAATAGAATCGGATGTCCTATTTCATTATTCCATGCTAATGTATTCAAGCGTGAGCCTGCTTTAAACACTCTAATTTTTTCAAGGTAACAGTCCTAATTCCCCGTAACACTAAATTAATGGCATTACGGTTCTTTAGAAGGTGAGAAATCAATGATAACAGTGCATACCAACGGCATGACCGAAATATTGATCCCGAAATTCAACTACGAGCTTTTTAACTGCAACAACTTTAATATACGCTATTGGAGCTGGAATTACCGCGGCTGCTGGCACCAGACTTGCCCTCCAA
+
DDDDDIIIIFGH<FHGHIIIIIHIIIIIIIIIIIIHHHIGHIIGIHIIIIIHIIIIIHIHIHHIIIIIIIICHEEGHIIIHIIIIHIHEHHHHHHIIIHIHHHFGHGHHHIIHIIIIIIIIIIIIIIGHHIIHIIIIIHHIIIIIIIIHHIHIIIHDIIIIIIIIIIIIIIIIIIHIIIIIIIIIIHHIIIIIIIIIIIIIIIIIIIIIIIIIII<IIIIIIIIIIIIIIIIIIIIIIGIIIIGHDIIIIIIIIIIIIIIIIIIIIIIIIIIIIIIIIIIIIIIIIIIIIIIIIIIIIIIHHIIIIIIIIIIIHIIIIIIIIIIIIIIIIIIIIIIIIIIIIDDDDD
@HISEQ:969:HM2KJBCX2:2:1102:18191:63205 2:N:0:ACTATGCA
ACACCGCACAATCCCAACTATCCCTATTAATCATTACGGCGGTCCTAGAAACCAACAAAATAGAACCGCACGTCCTATTCTATTATTCCATGCTAACGTATTCGAGCAAATGCCTGCTTTGAACACTCTAATTTTTTCAAAGTAAAAGTCCTGGTCCCCAACACGCCCAGTGAAGGGCATGCGGTTCTCCAGAAGAAAAGGCCCGGCCGGACAAGTGCACGCGGTGAGGCGGACCTGCCAGCCAGGCCAAAGGTTCAACTACGAGCTTTTTAACTGCAACAACTTTAATATACGCTATTGGAGCTGGAATTACCGCGGCTGCTGGCACCAGACTTGCCCTCCAA
+
DDDCDHDHIIIIHEHIIHHIFHGHIIIIIIIFHHIIIIIIIDHICHIHHHIHIHIHIHIIIIHGGHHCHHIIIIHIGHFHHIIIIHHIIIIIHIGIIHHHH@HFHIIIHIHIHIFHIIIIIIIIIIIHHGIIIIIIIHIIIIIIIIIFHIHHHHHIHIHIHHHGIHIHFHHIIHHHFGIIHHHHIIHHGIHHHHIIIIIHHIIIIIIIIIIIIIIIIIIIIIIIIIIIIIIIHIHHIGIIIHHHIHHHFHHCIIIGIIIIIIIIHIHIIIIIIIIIIIIIIIGIHIIIIIIHIIIIIIIIIIIIIIIIIIHIIIHIIIIIIIIIIIIHIIIHIIIIIIIDDDDD
@HISEQ:969:HM2KJBCX2:2:1102:20220:63275 2:N:0:ACTATGCA
ACACCGCACAATCCCAACTATCCCTATTAATCATTACGTCGATCCTAGAAACCAACAAAATAGAATCAAACGTCCTATTTCATTATTCCATGCTAATGTATTCAAGCGTAAGCCTGCTTTAAACACTCTAATTTTTTCAAAGTAACAGTCCTGATTCCCCACGACACCAAATTAATGACATCGCGGTTCTTCAGAAGGTAGGAACCGATAATGCCAGTGCGTACCGAAGCACGACCAACAATTCGATCCCGAAATTCAACTACGAGCTTTTTAACTGCAACAACTTTAATATACGCTATTGGAGCTGGAATTACCGCGGCTGCTGGCACCAGACTTGCCCTCCAA
+
DD@DDG<CDDHIIHHEHHFHIFHEFEHHHIHCHHIHHIHIDDHHIIG@HEHHEGHEECHIHIHIGCHG<DGG@EDEHFIHIIIHEHIIHHIII?FGHIHGGHHEHHHIIIHHEHHHHHHHHHIHHGHHHHGEFIIHHHCHHIIHIIIIIIIIHHIIHFEHIHIHIIGIHIHHHHFHHGHHHHHIFIGGIHHHHHHHHIHHHIIHHHIHHGHIH;HIIIIIIIIHHEIHDHHIIIIIHG@CHHE<IIHIIIIIIIIIIGHHHHIIIIIHIFHGHGIIIIIIHIIIIHIGIHIHIHIIIIIIIIIHIIIHIIIHHIHGHIHGIHIIIIIIIIIIIIHIIIHEDDADD
@HISEQ:969:HM2KJBCX2:2:1102:13112:62505 2:N:0:ACTATGCA
ACACCGCACAATCCCAACTATCCCTATAATCATTACGGTGATCCTAGAAACCAACGAAATAGAATCAGTCCGTCCTATTTCATTATTCCATGCTAATGTATTCAGACGATAGTCTGCTTTAAACACTCTAATTTTTTCAAAGTAACAGTCCTGATTTCCCATCACACCAAATAAATGGCATGAAAGTTCCTCAGAAGGTAGAGATCCATCTCACCGGTGCAGACAATTAAGCCTGACCAATGGGTAGACCCCGAGGTTCAACTACGAGCTTTTTAACTGCAACAACTTTAATATACGCTATTGGAGCTGGAATTACCGCGGCTGCTGGCACCAGACTTGCCCTCCAA
+
DDDDDIIIIIIIHIIIIIIIIIIIIIIIIIIIIIIIHIIIIIIHHIHIIIIHHIHHIIIHIHHHHIIHHHIGHHHHIIIIFHHIHIIGHIIGGHHHHIIIHHHHIIIIIIIIHIIIIIIIIIHG1IIHGIIIIIIIIIIIIIIIIIIIIIIIIHIIIIIIIIHIIIIIIIIIIIIIIIIIIIIIIIIIIIHIIIIIIIIIIIIIIIIHHIIIIIIIIIIIIIIIIIIIIIIIIIIIIIIIIIIIHDIIIIIIIIIIIIIIIIIIIIIIIIIHIIIIIIIIIIIIIHHHHIHIIIIIIIIIIIIIIIIIIIIIIIIIIIIIIIIIIIIIIIIIIIIIIIIIIIDDDDD
@HISEQ:969:HM2KJBCX2:2:1102:8714:63425 2:N:0:ACTATGCA
ACACCGCACAATCCCAACTATCCCTATTAATCATTACGTCGATCCTAGAAACCAACAAAATAGGTTCGATCGTCCTATTTCGTTATTCCATGCTAATGTATTCAAGCGCGAGCCTGCTTTAAGCACTCTAATTTTTTCAAAGTAACAGTCCTGTTTCCCCGCAACAACAAATTAATGCCATCACGGTTCTGCAAGAGGGAGGGACCAGTGAGGCCAGTGCATACCAGTGGCACGACCAACCTACTGGCCCCGAAATTCAACTACGAGCTTTTTAACTGCAACAACTTTAATATACGCTATTGGAGCTGGAATTACCGCGGCTGCTGGCACCAGACTTGCCCTCCAA
+
DDDDDIHIIIIIIIIIHGIIIIIIIIHIIIIIIIHHHGIHHHIHIIIIIIIIIHIIIIIFHHHHHHHIIIHGH?EHIIIIIHIIIIIIIIIIIIHIIIIIHHIIIHIIIIIIIIIHIIIIIIHIIIIIIIIIIIHHIIIIIIIIIIIIIIIIIIIIIIIHIIIIIIIIIIHIIHFIIHHIIIIIIIIIIIIIHIIIIIIHIIIIIIIIIIIIIIIIIIIIIHIHIIIIIIIIIIIIIIIIIIHGGIIIIGIIIHIIIIIIIIIIHIGIIIIIIIIIIIIIHIHHIIIIIIIIIIIIIIIIIIIIIIIIIIIIIIIIIIIIIIIIIIIIIIIIIIIIIIIIICDDDD
@HISEQ:969:HM2KJBCX2:2:1102:11261:64166 2:N:0:ACTATGCA
ACACCGCACAATCCCAACTATCCCTATTAATCATTACGTCAATCCTAGAAACCAACAAAATAGGATCAACGTCCTATTTCATTATTCCATGCTAATGTATTCAAGCGCGAGCCTGCTTTAAACACTCTAATTTTTTCAAAGTAACAGTCCTGATTCCCCGCCACACCAAATGAATGACATGATGGTTCGTCAGAAGGTAGGAACCAGTAACACCAGTACGTACCTAAGGCACGACCAACGTACTGATCCCGAAATTCAACTACGAGCTTTTTAACTGCAACAACTTTAATATACGCTATTGGAGCTGGAATTACCGCGGCTGCTGGCACCAGACTTGCCCTCCAA
+
DDDDDHHHCF?HHIHIHIHGHIIIIHIHIIGHHIIGIHIGHIIHIIIHHIIHIIIHHIIIIIICEEHHHHHICEHHIIHHEHHIIHIIIHHIIGIIHIIHEFHHIHHHIHIDHHHHHEFHGIIICFHIIIHIIHGHIIGIIIHIIHFHHIIGHIEHDGHHHIHHHHIHGHFHHGIIIIIIIIIIHIHHHHHIIGIIIIIIIIIIIIIIIIHIHHHHIIIIIHHHIIHIIHIIIHIHIIIIHHGDIIHIIGIIIHHEIIIIIIIIIIIIHHHIIIIHIIIHIHHIHHHIGHIIIIIIIIIIIIIIIIHIIIIHIIIIIIIIHIIIHIIHIIIIIIIIIIHIDDDDB
@HISEQ:969:HM2KJBCX2:2:1102:8413:63584 2:N:0:ACTATGCA
ACACCGCACAATCCCAACTATCCCTATTAATCATTACGTCAATCCTAGAAACCAACAAAATAGGATCGAACGTCCTATTTCATTATTCCATGCTAATGTATTCAAGCGTTAGCTTGCTTTAAACACTCTAATTTTTTCAAAGTAACAGTCCAAATTCCCCGCAACACCAAATTAATGGCATTACGGCTCATCAGGAAGGAGGAATCAGTGAGACCAGTACATACCAGAGGCATGACCAACCTACTAACCCCGAAATTCAACTACGAGCTTTTTAACTGCAACAACTTTAATATACGCTATTGGAGCTGGAATTACCGCGGCTGCTGGCACCAGACTTGCCCTCCA
+
DDDDDIHIIIIIIHIIIIIIIIIIIIIIIIIIIIHIIHIIIIIIIIIIIIIIIIIIIIIIIIHHHHIHIHIHEHIHIIIIIIHIIHIIIIGHEHHIIIIIIIHHIHHHHIIIHIIHIHIIIIIHIFHIIIIIIIIIIIHIIIHIIIIIHHIIHHIIHHIIIIIIIIIIIIIIIIIIIHIIIIIIHIHHEHIIIIIIIIHHIHIIIIIIIHHIIIIIIIIIIIIIIIIIIIIIIIIIHHGIHHHFIHHHIIIIIIIHFIIIIIHHIIIIIIIIIIIIIIIIIIIIIIIIIIIIIIIIIIIIIIIIIIIIHIIIIIIIIIIHIIIIIIIIIIIIIIIIIIIIDDDDD
@HISEQ:969:HM2KJBCX2:2:1102:2027:64022 2:N:0:ACTAAGCA
ACACCGCACAATCCCAACTATCCCTATTAATCATTACGTCGATCCTAGAAACCAACAAAATAGAATCAAACGTCCTATTTCGTTATTCCATGCTAATGTATTCAAGCGTGAGCCTGCTTTAAACACTCTAATTTTTTCAAAGTAACAGTCCTGATTCCCCAAGACACCAAATTAATGACATCATGGTTCGTCAGAAGGTAGGAATCAATAATACCAGTACGTACAATAGCACGACCAATAAATTGATCCCGAAATTCAACTACGAGCTTTTTAACTGCAACAACTTTAATATACGCTATTGGAGCTGGAATTACCGCGGCTGCTGGCACCAGACTTGCCCTCCAA
+
DDDDDIIIIIIIIIIIIIIIIIIIIIIIIIIIIIIIIEHIHIHIHIHIHIHIIIHIHIIGHGHHIEHIIIIHHHIIHIHIIIIIIIIIIIHH?HHIIIIIIHHIIHIIIIIIIIIIIHIIIIIIIHIIIIIIIIHIIIHIIIIIHIIIHIIIIIIIHHIIIIIIIIIIHIIIIIIIIHIIIIIIIIIIIIIIIIIIHIIIIIIIIIIIIIIIHIIIIIIIIIIIIIIIHIIIIIIIIIIIIIHGIIIIIIIIIIIIIIIIIIIIIIIIIIIIIIIIIIIIHHFIIIIIIIIIIIIIIIHHIIIIIIIIIIIIIIIIIIIIIIIIIHIIIIIIIIIIIHHIDDDDD
@HISEQ:969:HM2KJBCX2:2:1102:7565:63914 2:N:0:ACTATGCA
ACACCGCACAATCCCAACTATCCCTATTAATCATTACGTCAATCCTAGAAACCAACAAAATAGGATCAACGTCCTATTTCATTATTCCATGCTAATGTATTCAAGCGCGAGCCTGCTTTAAACACTCTAATTTTTTCAAAGTAACAGTCCTGATTCCCCACCACACCAAATTAATGACATGATGGTTCGTCAGAAGGTAGAAACCAGTAACGCCAGTACGTACCTAAGGCACGACCAACGAACTGATCCCGAAATTCAACTACGAGCTTTTTAACTGCAACAACTTTAATATACGCTATTGGAGCTGGAATTACCGCGGCTGCTGGCACCAGACTTGCCCTCC
+
DDDDDHIIIIIIHIIIIIIIIIIIIHIIIIIIIIIIICHIIHIIIHHHHIIIIIIIIIIHIIIIHIIIIIIIIIIIIIHIIHHIHHIIHIIGIHHHGIIHIHHHHHIIHHIHIIIHIIIIIIIIIIIIIIIHIIHIIIHHIIIIIIIIIIIIHIHIHHIIIIIIIIIIIIIHHIIHHIIHIIIIIIIIIIIIIIIIIIIHGIIIHIIIIIIIIIIIIIIIIIIIIIIIIIIIIIIIIIIIHHIIIIHDHIIIIIIIIIIIIIIIIIIIIHIIIIIIIIIIIHHIIIIHEHIIIIIIIIIIIIIIIIIIIIIHIIIIHIIIIIIIIIHHHD<<<<IIIIDDDDD
@HISEQ:969:HM2KJBCX2:2:1102:1282:64907 2:N:0:ACTATGCA
ACACCGCACAATCCCAACTATCCCTATTAATCATTACGTCGATCCTAGAAACCAACAAAATAGAATCAAACGTCCTATTTCATTATTCCATGCTAATGTATTCAAGCGCGAGCTTGCTTTAAACACTCTAATTTTTTCAAAGTAACAGTCCTGATTTCCCGCGACACCAAATTAATGACATCGTGGTTCGTCAGAAGGGAGAAACCAATAATGCTAGTACGTACAAAGTACGACCGACATATTAGTCCCGAAATTCAACTACGAGCTTTTTAACTGCAACAACTTTAATATACGCTATTGGAGCTGGAATTACCGCGGCTGCTGGCACCAGACTTGCCCTCCAA
+
DDCDDIIHIIIIGHHHHHIIHHIHIIIIICGGHIIIIFEHCHHHEFE?EHHHGHIIIHHIHHGHHC@GHIIGHHGHFFCHFEHIHHFHIIFC@HHIHHHIIGHHIGHGHHHIIHHEGHIIIHFHHHHIIHEHHHGHGIHIIIIHGEHHFEHHHHGHHHHHIHIIHGHIIIHCGGEHGHHGIHIIIIIIIHHHIIHHIIIIIHIIIHHIHHEGFIIIHIHHECHHIIHEIIGIIIIIIIHFHIHHHHHHEHHHHFIHHIHIIIIIIIIIIHHHIIIGIIHHHHHGFEIHHEHGIIIIIIHHHHIIHHIIIIIIIIIIIHIHHIHGHIIIIIHGHHFHHCIBCDDD
@HISEQ:969:HM2KJBCX2:2:1102:13257:64840 2:N:0:ACTATGCA
ACACCGCACAATCCCAACTATCCCTATTAATCATTGCTCACAAATCCAAAAACCAACAAAATACGATAAACGAGCCCTAACTTATTATTCCATGCTAATGTATTCATAACTAACCGCCTGCTTTAAACACTCTAATTTTTTCAAAGTAAAGGTCCTGGATTGCGAACCCAACCCAGCAAAGGGCAGGAACGTTCTCCAGGAAGATGGTAAGCGCGCATCGGCACTCACACACGAAACCGTGGCGGGCCAAGCGCACTATACCAGAAATCCAACTACGAGCTTTTTAACTGCAACAACTTTAATATACGCTATTGGAGCTGGAATTACCGCGGCTGCTGGCACCAGACTTGCCCTCCAA
+
DDDDDIHIIECHHHIIIIIIIIIIIIIIIIIIIIIIIIIIIIIHHHIHHHIIGHIIIIIIIHIIIIIIIHEHGHHDHIIIIIIIGIHIIIHIGIGHIIHIHFHHIHHIGIHIIIHHHHIIHIIHHIHHIIHIIIIIHIIHIIIIIIIIHIIIIIHHHHGHIHIIIIIIIIIIHIIIIIIIIHHIIIIIIIIHIIIIIIIIIIIIIIIHHIIIIIIIDHIHIIIIIIIIIIIIHHIIIIIHIIIIIHGIIIIIIHIIIIIIIIIHIIIIIIIIIIIIIIIIIIIIIIIIIIIIIIIIIIIIIIIIIIIIIIIIIIIIIIIIIIIIIIIIIIIIIIIIIIIIIIIIIIIIIIIIIDDDDD
@HISEQ:969:HM2KJBCX2:2:1102:11399:65297 2:N:0:ACTATGCA
ACACCGCACAATCCCAACTATCCCTATTAATCATTACGTCGATCCTAGAAACCAACAAAATAGAATCAAACGTCCTATTTCATTATTCCATGCTAATGTATTCAAGCGTACGCCTGCTTTAAACACTCTAATTTTTTCAAAGTAACAGTCCTGATTCCCCACGACACCAAATTAATGACATCGCGGTTCTTCAGAAGGTAGGAACCAATAATGCCAGTACGTACCGAAGCACGACCAACAATTCGATCCCGAAATTCAACTACGAGCTTTTTAACTGCAACAACTTTAATATACGCTATTGGAGCTGGAATTACCGCGGCTGCTGGCACCAGACTTGCCCTCCAA
+
DDCDDIGIIICHHIIIIIIIHIIIIIIHIIIIEHHHIIIIHIIIIIIGGIIIIIIIIIIHHIIIIIIIEHIIEHIIHHHIHIIIIHIIGHHIIGHIHHIIIHHHIIHIIIIIIIIIIIIHHIHIIIIIIHIHIIHIHHHHIIHHHIHIIIIIIIIIHIIIIIHGHGHIIIIHIIIIIHIHIIGHIIIIIIIIIIIIIIIHIHIIIIIIIIIHIIIHIIIIHIIIIIIIIIIIIHIIIIIIIHGDHCIIIHHIIIIHIHIIIHIIIIIIIIIIIIIIIIGIIIIIIIIIIIIIIIIIIIIIIIIIIIIIIIIIIIIIIIHIIIIIIIIIIIIIHHIIIIHIDDDDD
@HISEQ:969:HM2KJBCX2:2:1102:5637:65176 2:N:0:ACTATGCA
ACACCGCACAATCCCAACTATCCCTATTAATCATTACGTCGATCCTAGAAACCAACAAAATAGAATCAAACGTCCTATTTCATTATTCCATGCTAATGTATTCAAGCGTGCGCCTGCTTTAAACACTCTAATTTTTTCAAAGTAACAGTCCTGATTCCCCACGACACCAAATTAATGACATCGCGGTTCTTCAGAAGGTAGGAACCAATAATGCCAGTGCGTACCGAGGCACGACCGACAATCTGATCCCGAAATTCAACTACGAGCTTTTTAACTGCAACAACTTTAATATACGCTATTGGAGCTGGAATTACCGCGGCTGCTGGCACCAGACTTGCCCTCCAA
+
DDDDDIIIIIIIIIIIIIIIIIIIIIIIHIIIIIIIIIIIIIIIIIIIHIEIHIIIIIIIIIIIGHIIIIIIIIIIIIIHIHIIIIIIIIIIIIIIIIIIIIIIIIIIIHIIIIIIIIIIIIIIIIIIIEIHHIIIIIHHIIIIIIIIIIHIIIIIIIIIIIIIIIIIIIIIIIIIIHIIIIIIIIIIIIIIIIIIIIHIIIIIIIIIIIIIIIIIIIIIIIIIIIIIIIIIIIIIIIIHIHHHIIIIIIIIIIIIIIIIIIIIIIIIIIIIIIIIIIIIIIIIIIIIIIHIIIIIIIIIIIIIIIIIIIIIIIIIIIIIIIIIIIIIIIIIIIIIIIIIDDDDD
@HISEQ:969:HM2KJBCX2:2:1102:1667:65586 2:N:0:ACTATGCA
ACACCGCACAATCCCAACTATCCCTATTAATCATTACGGTGGTCCTTGAACCAACAAAATAGAACCACGACGTCCTATTCTATTATTCCATGCTAATCTATTCAAGCAAAAGCCTGCTTTAAACACTCTAATTTTTTCAAGGTAATGGTCCTGGCTCCCCGGCACGCCCAATTAAGAACATACCGATTCACCAGAAAGATAGACCCGACGACAGAACAGTACTCGCCAGAGACGGACCGTCCGGCCAGGCCTAAAATTCAACTACGAGCTTTTTAACTGCAACAACTTTAATATACGCTATTGGAGCTGGAATTACCGCGGCTGCTGGCACCAGACTTGCCCTCCAA
+
DDDDDCCE/CHHGHI@GHH?HEFHIIIIHIHIIIHIIHIIIIHEHHHHHIHHCEEHCHIIIIIIHFHIICCEHHEEC1GFHEHGHIIEHHHHFIEHIIHHIHGEHHHIIIHCHHGIHHDHEH@G?CHHGG?FEHHHHHFGHHGHGH?GD@G?HHHHEHHIHHCIIHEECEHHHHIHHHHGIIGHEHDHGC?HC-8GFHHGBC?EDDEHIIHEFCCG?CHEGHGIIHIIIIHIIIIHHIHHHIIHHGIIIGIIIIIHHIIHHHIIIHFIHHIHFHGC?IIIIHIIIIHGIIIIHHHHIIIIHHIIIIIIIIIIIIHGIIHIHHIIIIIIHIIIHIHGIIIIIID@DDD
@HISEQ:969:HM2KJBCX2:2:1102:12737:66324 2:N:0:ACTATGCA
ACACCGCACAATCCCAACTATCCCTATTAATCATTACGGTGGTCCTAGAAACCAACAAAATAGAACCACAACGTCCTATTCTATTATTCCATGCTAATCTATTCAAGCAATAGCCCGCTTTAAACACTCTAATTTTTTCAAGGTAATGGTCCTGGCTCCCCAACACACCCAATTAAGGACATACTGGTTCACCAGAAGGAAGACCCGACAACAGGACAGTACTCGCCAAAGACGGACCGCCCGGCCAAGTCTAAAATTCAACTACGAGCTTTTTAACTGCAACAACTTTAATATACGCTATTGGAGCTGGAATTACCGCGGCTGCTGGCACCAGACTTGCCCTCCAA
+
BDDDBIIIIIHHDHCGHIIHHIIHIIIIIIIIGHIIIHHIIIIHHHIHI@HIIIHIIIEHIIIIIIGIIGHEDHHEHHHHIGHFHHEHHIHIIIGHIIIIHCFIHHHHIIIIIHIIGIHCHHHIEHHHHH@@GHHCHHHGHHFGHHIHHHHHHBGGHIHHHHHHHHIGIHHIHIIIHHEHHIHHIIHHHEGHIIIIIIHHIHIIIHIIIIIIIHFFFIIIIIIHHHHIIIIIHIGIIIIIIIIIGIHGGCHIIHIIHHFHIIHCCHHHIHIIIIIHHIHIHIIIHHIHHGHIHEGIIIIIIIIIIIIIHIIIIIIIIIGIHIIIHIIHIIIIIIHHIHIIHIDDDDC
@HISEQ:969:HM2KJBCX2:2:1102:1583:67501 2:N:0:ACTATGCA
ACACCGCACAATCCCAACTATCCCTATTAATCATTACGGTGATCCTAGAAACCAACAAAATAGAACCAATCCGTCCTATTTCATTATTCCATGCTAATGTATTCAGACTATAGCCTGCTTTAAACACTCTAATTTTTTCAAAGTAACAGTCCTGATTTCCCAACACACCAAATTAATGACATGAAGGTTCTTCAGAAGGTAGAAATTCGACACTACTGTACGGACCGTAAAGCCCGACCATAGGACAAATTTCGAATTTCAACTACGAGCTTTTTAACTGCAACAACTTTAATATACGCTATTGGAGCTGGAATTACCGCGGCTGCTGGCACCAGACTTGCCCTCCAA
+
CDDDDIIDHIIIIHEFHEIIIIIIIIIIIFHHHEHGHHGHHHEGHIIF1F1DGHHIGIGHHIHGIIIHIIIG@D1FHCGHHIGIHHHEHIIIIIIHEHHHHHIIHHEHIIHHDFHHHGHHHHEHHIHFCGFFHEFHEHHHHHHGIHEHHHFFHHHIGIIIHHICHHHHEHHIIHEHIHHIHIIHII;IHEGHHHIHHI;IIHIHIIIIIIIIIIHHIIIIHHGFHIIIIIIFIHIIHIIIIIIHIGIIIIIHHIIIIIIIIIIIIIIIIIIIIIIIHIGIIIIHHFHIGIHEIIHIIIIIIIIIHHIIIIIIIHHIHHIHHIIIIIIIHHIIIHG?IIIHIIIDCDDD
@HISEQ:969:HM2KJBCX2:2:1102:18345:68147 2:N:0:ACTATGCA
ACACCGCACAATCCCAACTATCCCTATTAATCATTACGTCGATCCTAGAAACCAACGAAATAGGATCAAACGTCCTATTTCATTATTCCATGCTAATGTATTCAAGCTAATGCTTGCTTTAAACACTCTAATTTTTTCAAAGTAACAGTCCTGATTCCCCACGACACCAAATTAATGACATCATGCTTCGTCAGAAGGGAGAAACCAATTGTACCAGTTCATACCGTAGGCACGACCGATAAATTGATCCCGAAATTCAACTACGAGCTTTTTAACTGCAACAACTTTAATATACGCTATTGGAGCTGGAATTACCGCGGCTGCTGGCACCAGACTTGCCCTCCAA
+
DDDDDIIIIIIIHIHHIIIIIHIIHIIIIHIIIIIHHIIIIIIGHIIIHGHIHHIIGHIIHGFEHGIIFHIHIIHIHIIIIHHIIIHGHHHIGIIIIIIIIHHIIIIHIIIIIIIIIIIIHIIIIHHHIIIIIIIIIIIIHIIIIIIHHIHIHHIIHIIHHIIIIIIIIGIHHIHHIIHIIIIIIIIIIIIHIHHIIIHIHHIIIIIHIIIIIIIIIIIIIIIIIIIIIIIIIIHIIIIIIIIIHIIIIIIIIIIIIIIIIIIIIIIIIIIIIIIIIIIIIIIIIIIIIIIIIHIIIIHHGIIIIIIIIIIIIIIIIIIIIIIIIIIIIIIIIIIIIIIIIDDDDD
@HISEQ:969:HM2KJBCX2:2:1102:6495:68174 2:N:0:ACTATGCA
ACACCGCACAATCCCAACTATCCCTATTAATCATTACGTCAATCCTAGAAACCAACAAAATAGGATCAAACGTCCTATTTCATTATTCCATGCTAATGTATTCAAGCGTTAGCCTGCTTTAAACACTCTAATTTTTTCAAAGTAACAGTCCTGTTTCCCTGCAACACCAAATTAATGACATTACAGTTCTTCAGAAAGGAGGAATCAGCGAGACCAGTACGTACCAATGGCACGACCAACCTGCTGACCCCGAAATTCAACTACGAGCTTTTTAACTGCAACAACTTTAATATACGCTATTGGAGCTGGAATTACCGCGGCTGCTGGCACCAGACTTGCCCTCCAA
+
DDDDDIIIIHHHHHIIIIIIIIIIIIIIIIIIIIIIIHIIIIIIIIIIIIIIIIIIIIIIIIHHIHHHGIHIHHIIHIIIIIIIGHIGIIIIIHIIIIHIIIIHHGIIIIHGHIIIIIIIIIHIIHIIIIIIIIHIIIIIIIIIIIIIIIIIIIIIIIIIIIIIIIIIIIIHIIIIIIIIIIIIIIIIIIIIIIIIIIIIIIIIIIIIIIIIIIIIIIIIIIIIIIIIIIIIIIIIIIIIIIIHHIIIIIIIIIIIIIIIIIIIIIIIIIIIIIIIIIIIIIIIIIIIIIIIIIIIIIIIIIIIIIIIIIIIIIIIIIIIIIIIIIIIIIIIIIIIIIIIIDDDDD
@HISEQ:969:HM2KJBCX2:2:1102:11678:66837 2:N:0:ACTATGCA
ACACCGCACAATCCCAACTATCCCTATTAATCATTACGTCGATCCTAGAAACCAACAAAATAGAATCAAACGTCCTATTTCGTTATTCCATGCTAATGTATTCAAGCGTGAGCCTGCTTTAAACACTCTAATTTTTTCAAAGTAACAGTCCTGATTCCCCATGACACCAAATTAATGACATCATGGTTCGTCAGAAGGTAGGAATCAATAATACCAGTACGTACAATAGCACGACCAATAAATTGATCCCGAAATTCAACTACGAGCTTTTTAACTGCAACAACTTTAATATACGCTATTGGAGCTGGAATTACCGCGGCTGCTGGCACCAGACTTGCCCTCCAA
+
DDDDDHGIIIIIIIIIIIIIHIIIIIIIIIIIIIIIIIIIHIIIIIIIIIIIIIIIIIIIIIHHIIIIGHEH@HHIEGHFIIIIIIIIIIHHIIHIIIIIHHHHIIGHHIIHHIIHIHIHHHIHGIIIIIIHIIIIIIGIIIIIHIIIIIIIIIIIIIIIIIIIIIIIIIIIIIIHIHIIIIIHIIHIHIIIIIIIIIIIIIIIIIIIIHIIIIHIIHGIIIIHIIIIIIIIIIIIIIIIIIHHIIIIIIIIIIHIIIIIIIIIIIIIIIIIIIIIIIIIIIIIIIIIIIIIIIIIIIIIIIIIIIIIIIIIIIIIIIIIIIIIIIIIIIIIIIIIIIIIDDDDD
@HISEQ:969:HM2KJBCX2:2:1102:9817:68307 2:N:0:ACTATGCA
ACACCGCACAATCCCAACTATCCCTATTAATCATTACGTCAATCCTAGAAACCAACAAAATAGGATCGAACGTCCTATTTCATTATTCCATGCTAATGTATTCAAGCGTTAGCCTGCTTTAAACACTCTAATTTTTTCAAAGTAACAGTCCTGTTTCCCTGCAACACCAAATTAATGACATTACAGTTCTTCAGAAAGGAGGAATCAGCGAAGCCAGTGCATACCAGTGGCACGACCAACCTGCTGACCCCGAAATTCAACTACGAGCTTTTTAACTGCAACAACTTTAATATACGCTATTGGAGCTGGAATTACCGCGGCTGCTGGCACCAGACTTGCCCTCCAA
+
DDDDDGIIIIIIIIIIIIIIIIIIIIIIIIIHIIIIHHIIIHGHIIIIIFFHHGHIHIIIIIHHIIIIIIIIIIIIIIHIIIIIIIIIIIIIIIIIIIIIIIIIIIIIIIIIIIIIIIIIIIIIIIIIIIIIIIIIIIIIIIIIIIIIIIIIIHIIIIIIIIIIIIIIIIIIIIIIIIIIHIIIIIIHHIIIIIIIIIIIIIIIIIIIIIIIIIIIIIIIIIIIIIIIIIIIIIIIIIIIIIIHHIIIIIIIIIIIIIIIIIIIIIIIIIIIIIHIIIIIIIIIIIIIIIIIIIIIIIIIIIIIIIIIIIIIIIIIIIIIIIIIIIIIIIIIHHIIIIIIIDDDDD
@HISEQ:969:HM2KJBCX2:2:1102:7999:68336 2:N:0:ACTATGCA
ACACCGCACAATCCCAACTATCCCTATTAATCATTACGTCAATCCTAGAAACCAACAAAATAGGATCAAACGTCCTATTTCATTATTCCATGCTAATGTATTCAAGCGTTAGCCTGCTTTAAACACTCTAATTTTTTCAAAGTAACAGTCCTGTTTCCCTGCAACACCAAATTAATGGCATTACAGTTCTTCAGAAAGGAGGAATCAGCGAAGCCAGTGCATACCAGTGGCACGACCAACCTGCTGACCCCGAAATTCAACTACGAGCTTTTTAACTGCAACAACTTTAATATACGCTATTGGAGCTGGAATTACCGCGGCTGCTGGCACCAGACTTGCCCTCCAA
+
[truncated: 35,446,677 more chars]
