# Supplementary material for: Response of arbuscular mycorrhizal fungal community in soil and roots to grazing differs in a wetland on the Qinghai-Tibet plateau
Source: PeerJ. 2020 Jun 19;8:e9375. doi: 10.7717/peerj.9375 (PMC7307571; doi:10.7717/peerj.9375)
Supplement: Supplemental Information 16 [file peerj-08-9375-s016.zip › Soil non-grazing 16-20/18.fastq]

@HISEQ:969:HM2KJBCX2:2:1101:7626:2812 2:N:0:ACTATGCA
GTCTCCTCCCTTCCCAACTATCCCTATTAATCATTACGTCAATCCTAGAAACCAACAAAATAGGATCGAACGTCCTATTTCATTATTCCATGCTAATGTATTCAAGCGTTAGCCTGCTTTAAACACTCTAATTTTTTCAAAGTAACAGTCCTGTTTCCCTGCAACACCAAATTAATGACATTACAGTTCTTCAGAAAGGAGGAATCAGCGAAGCCAGTGCATACCAGTGGCACGACCAACCTGCTGACCCCGAAATTCAACTACGAGCTTTTTAACTGCAACAACTTTAATATACGCTATTGGAGCTGGAATTACCGCGGCTGCTGGCACCAGACTTGCCCTCCAA
+
DDDDDIIIIIIIIIIIIIHIIIIIIIIIIHHIIIIIIIIIIIIIIIIIIIIIIIIIHIHIIIHIHIIIIIIGIHIIIIIIIIIIIIIIIIIIIGIHIHIIIGHIIIIIIIIIIIIIIIIIIIIIIIIIIIIIIIIIHIIIIIIIIIHIIIIIIIIIIIIIIIIIIIIIIIIIIIIIIIIHFIIIIIIIIIIIIIIIIIIIIIIIIIIIIIIIIIIIIIIIIIIIIIIIIIIIIIIIIIIIIIIHHIIIIIIIIIIIIIIIIIIIIIIIIIIIIIIIIIIIIIIIIIIIIIHIIIIIIIIIIIIIIIIIIIIIIIIIIIIIIIIIIIIIIIIIIIIIIIIIIDDDDD
@HISEQ:969:HM2KJBCX2:2:1101:15110:2890 2:N:0:ACTATGCA
GTCTCCTCCCTTCCCAACTATCCCTATTAATCATTACGTCAATCCTAGAAACCAACAAAATAGGTTTGAACGTCCTATTTCATTATTCCATGCTAATGTATTCAAGCGTTAGCCTGCTTTAAACACTCTAATTTTTTCAAAGTAACAGTCCTGTTTCCCTGCAACACCAAATTAATGGCATTACAGTTCTTCAGAAAGGAGGAATCAGCGAAACCAGTTCATACCAGTGGCACGACCAACCTGCTGACCCCGAAATTCAACTACGAGCTTTTTAACTGCAACAACTTTAATATACGCTATTGGAGCTGGAATTACCGCGGCTGCTGGCACCAGACTTGCCCTCCAA
+
DDDDDIIIIIIIIIIIIIIIIIIIIIIIIIIIIIIIIIIIIIIIIIIIHIHIIIIIIIHCHHHHHGHHHIIIIIIIIIIIIIIIIIIIIHIIFHIHIIIIIIIIIIIIIHIIIHIIIIHIIIIIIIIHHHIIIHIIIIHIHHHIIIIIIIIIIIIIIIIIIIIIIIIIIIHIIIIIIIIHIIIIIIIIIIIIIIIIIIIIIIIIIIIIIIIHHIIIIIIIIIIIIIIIIIIIIIIIIIIIIIIHHIIIIIIIIIIIIIIIIIIIIIIIIIIIIIIIIIIIIIIIIIIIIIIIIIIIIIHIIIIIIIIIIIIIIIIIIIIIIIIIIIIIIIIIIIIIIIIIIDDDDD
@HISEQ:969:HM2KJBCX2:2:1101:8429:3143 2:N:0:ACTATGCA
GTCTCCTCCCTTCCCAACTATCCCTATTAATCATTACATCGATCCTAGAAACCAACAAAATAGAATCGGATGTCCTATTTCATTATTCCATGCTAATGTATTCAAGCGTGAGCCTGCTTTAAACACTCTAATTTTTTCAAGGTAACAGTCCTAATTCCCCGTGACACCAAATTAATGGCATTACGGTTCTTTAGAAGGTGAGAAATCAATAATATCAGTACATACCAACGGCATGACCGAAACATTGATTCCGAAATTCAACTACGAGCTTTTTAACTGCAACAACTTTAATATACGCTATTGGAGCTGGAATTACCGCGGCTGCTGGCACCAGACTTGCCCTCCAA
+
DDDDDIIIIIIIIHIIIIIIIIIIIIIIIHIIIIIIIIIIIIIIIIIIGIIIIIIIIIIIIIIIIIIIIIIHIIIHIIIIIIIIIHIIIIIIHIIIIIHIIGIIIHIHIIIIIIIIIIIIIIIIIIHIIIHIHIIIIIIHIHIHIIIHHHIIIIIIIHIIIHIIIIIIIIIIIIIIIIIIIIIIIIHGIIIIIIIIIIIIIIIIIIIIIIIIIIIIIIIIIIIIIIIIIIIIHIIIIIIIIIIIHHIIIIIIIIIIIIIIIIIIIIIIIIIIIIIIIIIIIIIIIIHIIIIIIIIIIIIIIIIIIIIIIIIIIIIIIIIIIIIIIIIIIIIIIIIIIIIIIIDDDDD
@HISEQ:969:HM2KJBCX2:2:1101:12029:4195 2:N:0:ACTATGCA
GTCTCCTCCCTTCCCAACTATCCCTATTAATCATTACGGTGATCCTAGAAACCAACAAAATAGAACCATGCCGTCCTATTCTATTATTCCATGCTAATGTATTCGAGCAAAAATGCCTGCTTTAAACACTCTAATTTTTTCAAGGTAAAGGTCCTGGATCCGCAAGACACCCAATAAAGGACATCAAGTTTCTCCAGAAGGTGAGAAATCAACAGTAACAGTTCATACCCCTTAAGGCATGACCGTCACGTCAATCCCGAAATTCAACTACGAGCTTTTTAACTGCAACAACTTTAATATACGCTATTGGAGCTGGAATTACCGCGGCTGCTGGCACCAGACTTGCCCTCCAA
+
CDDDDIIIIIIIIIIIIIIIIIIIIIIIIIIIIIIIIIIIIIIIIIIIIHHIIIIIIHIIIIHHIIIIIIIICHIIIIIIIIHIHIIIIIIIHIIIIHIHIHHHHIIIIHIIIIHIIIIIIIIIIIIIIIIIIIIIIIIIIIIIIIHIIIIIIIIIHHGIIHIIIIIIIIIIIHIIIIIIIIIIIIIHHGFIIIIIIIIIIIIIIIIIIIIIIIIIIHIIIIIHHHHIIIIIIIHIHIHIIHIIIIIIIHHFIIIIHHIIIIIIIIIIHFHIIIIIIIIIIHIIIIIIIIIIIIIIIIHFGIIIIIIIIIIIIIIIIIIIIIIIIIIIIIIIIIIIHIIIIIIIIIIIDDDDD
@HISEQ:969:HM2KJBCX2:2:1101:14011:4035 2:N:0:ACTATGCA
GTCTCCTCCCTTCCCAACTATCCCTATTAATCATTACATCGATCCTAGAAACCAACAAAATAGAATCGGATGTCCTATTTCATTATTCCATGCTAATGTATTCAAGCGTGAGCCTGCTTTAAACACTCTAATTTTTTCAAGGTAACAGTCCTAATTCCCCGTAACACCAAATTAATGGCATTACGGTTCTTTAGAAGGTGAGAAATCAATGATAACAGTGCATACCAGAGGCACGACCAACCTACTAATCCCGAAATTCAACTACGAGCTTTTTAACTGCAACAACTTTAATATACGCTATTGGAGCTGGAATTACCGCGGCTGCTGGCACCAGACTTGCCCTCCAA
+
BDDDDIII?HHHHHHIIIIIIIIGIIIIIIGHIIIIIIHHIIIICHFEHIHIIIIIIIIGHGHFHIGHIHIIIIIIIEHIIIIHIHIHHIGHIHIIIIHHIIIHIFHDHIIIHIHIHHIIIIIIHIIHIHEHHIIIHFGHIIIHHHHFHGGHIIIIGIHIIIIHIIHIIIIIHIIIIIIIIIIIIIIIGHGIIIIIIHIIIIIIIHIIIIHIIIIIIIHHHIIIIIIIIIIIHIIIIIIHIIHHCCIHIIIIIHHIHIIIIGIIIIIIIIIHIIIIIIIIIIIIIHIHIIIIIIHHIHHGHHIIIIIIIIIIIIIIIIGHIIIGIHIIIIIGIIIIIIIIIIDCCDD
@HISEQ:969:HM2KJBCX2:2:1101:5747:4667 2:N:0:ACTATGCA
GTCTCCTCCCTTCCCAACTATCCCTATTAATCATTATGGCGGTCCTAGAAACCAACAAAATAGAACCGCACGTCCTATTCTATTATTCCATGCTGTAATATTCGAGCAAAGGCCTGCTTTGAACACTCTAATTTTTTCAAAGTAAAAGTCCTGGTCCCCAACACACCCAGTGAAGGGCATGCGGTTCTCCAGAAGAAAAGGCCCGGCCGGACAAGTGCACGCGGTGAGGCGGACCTGCCAGCCAGGCCAAAGGTTCAACTACGAGCTTTTTAACTGCAACAACTTTAATATACGCTATTGGAGCTGGAATTACCGCGGCTGCTGGCACCAGACTTGCCCTCCAA
+
DBA@BHFHHEHHHHEHHFHHHHHHHGHIIGIFHIIIHHH@HHH/C?FHHHHIHIIIIIIIGHFIIHHHHHHHHGHHHIHHHHIHHEHIIIEHEHIIIIIIIHHIIIIIIIHHHIIIIHHHIHGHHHEHIHHHHIIHHIIIIHHHIIIIIHHIIHHIHHHHHHEEAIIIIIHIHIIIIIIIIIIIHGGCIIIIIIIHHHIIIIIIIIIIIIIIIIIIIIIIIIIIIIIIIIHIIIIIIIIIIHEIIIHHIFIIIIIIIIIIIIIIIIIIIHIIIIIIIHHHIIIIIIIIIIIIIIIIIIIIIIIIIIIIIIIIIIIIIIIIIIIIIIIIIIIIIIIIIIIDDDDD
@HISEQ:969:HM2KJBCX2:2:1101:4671:4553 2:N:0:ACTATGCA
GTCTCCTCCCTTCCCAACTATCCCTATTAAACATTACGTCGATCCTAGAAACCAACAAAATAGGGTCAAACGTCCTATTTCATTATTCCATGCTAATGTATTCAAGCGTGTGCCTGCTTTAAACACTCTAATTTTTTCAAAGTAACGGTCCTGATTCCCCATGACACCAAATTAATGACATCACAGTTCGTCAGAAGGTAGAAATCAATAATACCAGTGCATACCAGAGGCACGACCAATATATTGATCCCGAAATTCAACTACGAGCTTTTTAACTGCAACTACTTTAATATACGCTATTGGAGCTGGAATTACCGCGGCTGCTGGCACCAGACTTGCCCTCCAA
+
DDDDDHIIIIIIIIIIIIIIIIIIIIIIII1DFHIIIIIIIIIIIIHIIIHIIIIIIIIIIHGHIHIIIIIIIHFHIIIHIIIIIIIIHHIIHIIIIIIHIHIIHIIIIIIHIIIIIIIIIIIIHHIIIIIIIIIIIIHIHHIIIHHHIIIIIHIHHIIIIHIIIIIIIIIIIIIHIIIHGIIIIIIIIHIIIIIIHIIHIIIIIIIIIIIIIHIIIIIIIIIIIIIIIIHIIIIHIIIIIIIHHIIIIIIIIIIIGIIIHIIIIIIIIIIIIIIIIIIIHD1IIIIIIIIIIIIIIIIIIIIIIIIIIIIIIIIIIIIIIIIIIIIIIIIIIIIIIIIIIDDDDD
@HISEQ:969:HM2KJBCX2:2:1101:18813:5292 2:N:0:ACTATGCG
GTCTCCTCCCTTCCCAACTATCCCTATTAATCATTACGGTGATCCTAGAAACCAACAAAATAGGATCGAACGTCCTATTTCATTATTCCATGCTAATGTATTCAAGCGTTAGCCTGCTTTAAACACTCTAATTTTTTCAAAGTAACAGTCCTGTTTCCCTGCAACACCAAATTAATGACATTACAGTTCTTCAAGAAGGAGGAATCAGTAAAGCCAGTACATACCATAGGCACGACCAACCTACTGACCCCGAAATTCAACTACGAGCTTTTTAACTGCAACAACTTTAATATACGCTATTGGAGCTGGAATTACCGCGGCTGCTGGCACCAGACTTGCCCTCCAA
+
DDCA@GEHHHIHIGCGHHHHII1GHF@G1FHHHEHHIGHGHHHHHFCFCFFHHE?GHHIFGIGH1FHEHFHHIHHHHEFHHHEHHEEHHFHIHFH@HHHHHFHHHCIHHFEIIGHE@FHGHFHHGIHHGH1CHHHFFHHCHHHHBHHHHCHHHHFHIDHFHHECCFE?HHCEHHGHHGF@FHFCCCCHEIHEHHHH@HGHHEHF<<<<DGFEEGDFEGGEIIHHGDHC1=HHDEEIHGCFC?HGHGCHGHG@CHHCFHGHEHDHHHIIIH@C<D<C@HHGFHG<C<<HFGFGCIIIIHCHEHEHHFGCHEHEDHDDHDGEHEGIHG?@FHFEEHIHHHHEH@D@@@
@HISEQ:969:HM2KJBCX2:2:1101:18849:4810 2:N:0:ACTATGCA
GTCTCCTCCCTTCCCAACTATCCCTATTAATCATTACGTCAATCCTAGAAACCAACAAAATAGGATCAAACGTCCTATTTCATTATTCCATGCTAATGTATTCAAGCGTTAGCCTGCTTTAAACACTCTAATTTTTTCAAAGTAACAGTCCTGTTTCCCTGCAACACCAAATTAATAACATTACAGTTCTTCAGAAAGGAGGAATCAGCGAAGCCAGTACATACCAAAGGCACGACCAACCTGCTAACCCCGAAATTCAACTACGAGCTTTTTAACTGCAACAACTTTAATATACGCTATTGGAGCTGGAATTACCGCGGCTGCTGGCACCAGACTTGCCCTCCAA
+
DDDDDIIIIIIIIIIIIIIIIIIIIHIIIIIIIIIIIIIIIIIHIIHIGHIIIIHIIIHHHHHIHIHIHIIIHIIIIIIIIIIIIIIIIIIIGIHHHIIIIHIIIIIIIIIIHIIIIIIIIHIIIIIIIIIIIIIIIIIIIIIIIIIIIIIHIIIIIIIIIIIIIIIIIIHHHIIIIIIIHIIIIHIIIIIIIIIIIIIIIIIIHIIIIIHIIIIIIIIIIIIIIIIIIIIIIIIIIIIIIIIIIIIIIIIIIIIIIIIIIIIIIIIIIIIIIIIIIIIIIIIIIIIIIIIIIIIIIIIIIIIIIIIIIIIIIIIIIIIIIIIIIIIIIIIIIIIIIIIIIDDDDD
@HISEQ:969:HM2KJBCX2:2:1101:20486:5483 2:N:0:ACTATGCA
GTCTCCTCCCTTCCCAACTATCCCTATTAATCATTACGTCGATCCTAGAAACCAACAAAATAGGTTCGATCGTCCTATTTCGTTATTCCATGCTAATGTATTCAAGCGCGAGCCTGCTTTAAGCACTCTAATTTTTTCAAAGTAACAGTCCTGTTTCCCCGCAACAACAAATTAATGCCATCACGGTTCTACAAGAGGGAGGGACCAGTGAGGCCAGTGCATACCAGTGGCACGACCAACCTACTGGCCCCGAAATTCAACTACGAGCTTTTTAACTGCAACAACTTTAATATACGCTATTGGAGCTGGAATTACCGCGGCTGCTGGCACCAGACTTGCCCTCCAA
+
DDDDDIIIIHIGHHIHHHIIIIIIIIIIIIIGHIIHIIHHIHHHHHHHIIHIIHHEEHHHIIGHFHHHHHIHHHIIIIIIIHHHHIHGHHIHIIEEHHIIIHHHHHIDHHIHHIHHHHHIHHIIHHHHIHHIHHHHHIIIIHHHHHHHIHHIIHHIHIGHIIIIGHHEHIHFHHHHIIHHHGDIHHIGHIIHEHHGGIHIIIHIIIIIIHGIIIIIIIIHIIIIIIIIIIIIIHIIIHHGHHHHHIHHIIIHIIIIIIHIIIIIIIIIIIIIIIIIIIIIIIIHIIIIIIIHHHIIIIIHIHIIIIIIIIIIIIIIIIIIIIIIIIIIIIIHIHIIIIIHIDDDDD
@HISEQ:969:HM2KJBCX2:2:1101:13031:6475 2:N:0:ACTATGCA
GTCTCCTCCCTTCCCAACTATCCCTATTAATCATTACATCGATCCTAGAAACCAACAAAATAGAATGCGATGTCCTATTTCATTATTCCATGCTAATGTATTCAAGCGTGAGCCTGCTTTAAACACTCTAATTTTTTCAAGGTAACAGTCCTAATTCCCTATAACATCAAATAAATGACATTATAGTTCTTTAGAAGGTGAGAACCAATAAAATCAGTACATACCAAGGCATGACCAACTAATTGATCCCGAAGTTCAACTACGAGCTTTTTAACTGCAACAACTTTAATATACGCTATTGGAGCTGGAATTACCGCGGCTGCTGGCACCAGACTTGCCCTCCAA
+
DDDDDIIIHIIIIHIIIIHIIHIIIGHIIHHHIIHIIIIHHIIIIIIIIHIIIGFHHIIIIIHGHHHEHIIHHHIIIIIIHIIIEHIHIIIHEHHIIIIHIHHIIHIHIIIIIHIIIIIIHIIIHCHIIIHHIIIIIIHIIIIIIIIHIIIIIIIIGIHIIIIIHIIHIIIIIIIIHIIHHIIIIIIIIIIIIIIIIHHHHHHIHIIHIIIIIIIIIIIHIIIIIIIIHIIIHIIIIIIIIIHGIIIIIIIIIIHGIIIIIIIIIIIIIIIIIIIIIIIIIIIHHHIIIIIHGHHHHHIIIIIIHIIIIIIIIIIIIIIIIIIIIHIIIIIIIIHIIIIIDDDDD
@HISEQ:969:HM2KJBCX2:2:1101:16253:7131 2:N:0:ACTATGCA
GTCTCCTCCCTTCCCAACTATCCCTATTAATCATTACGGTGATCCTAGAAACCAACAAAATAGAATCATGCCGTCCTATTTTATTATTCCATGCTAATGTATTCAAGCAAAATGCCTGCTTTAAACACTCTAATTTTTTCAAAGTAAAGGTCCTGGTTCCCCGCGACACCCAATTAAGGGCATCGCGGTTCTCCAGAAGGTGAGAAATTGACTACACCAGTTCATACCCCTTAAGGCACGACCGATGTGTCAATCCCGAAATTCAACTACGAGCTTTTTAACTGCAACAACTTTAATATACGCTATTGGAGCTGGAATTACCGCGGCTGCTGGCACCAGACTTGCCCTCCAA
+
ADD@BIIIIGHHH@GHHDHGHCH?GFHHHIEHCEHHIHHHIIIHEHH1DGHHHHHHG?C1C@C<DHEHHHHCHIIIIIGGHFIHHHIGF1DCGHEEHHIF?<IHHHHHGHHHEECHGGFFHHIHHHHGFHHGGGHHHCHFEHFIHIHEHCCHHHHIIIIHIHHHHHFHGHHHEEIHIHH=HHHIHE?IHHIHHFIIHEHCHEIIHHHFB?HFGFHIHHGEGHEHHEHEIHHHDHEEECHHDCEEGIHFC<CHE/CIHHHHHCIHEHE<IHHCHCEHHIHIIIHEHEEHGD<1GCHFGC<0CCFCC@C@IHIHHIHGFHHHHDCIIIHHEFCCC1CIHGEHHHHEIHH@DDA@
@HISEQ:969:HM2KJBCX2:2:1101:14383:7132 2:N:0:ACTATGCA
GTCTCCTCCCTTCCCAACTATCCCTATTAATCATTACATCGATCCTAGAAACCAACAAAATAGAATCGGATGTCCTATTTCATTATTCCATGCTAATGTATTCAAGCGTGAGCCTGCTTTAAACACTCTAATTTTTTCAAGGTAACAGTCCTAATTCCCCGTGACACCAAATTAATGGCATTACGGTTCTTTAGAAGGTGAGAAATCAATAATATCAGTACATACCAACGGCATGACCGAAACATTGATCCCGAAATTCAACTACGAGCTTTTTAACTGCAACAACTTTAATATACGCTATTGGAGCTGGAATTACCGCGGCTGCTGGCACCAGACTTGCCCTCCAA
+
DDDDDIIIIIIIIHIIIIIIIIIIIIIIIIIIIIIIIIIIIIIIIIIIIIHIIHIIGIIIIIIHIIIIIIIIIIIIIHIIHIIIIIHEHHHIGHIIIIIIIIIIIIIIHIHIIIIIIIIIIHIIIIIIIIIIIIIIIIIIIIIIIIIIIIIIIIHIIIIIHHFHIIIIIIIIIIIIIIIIIIIIIIIHIIIIIIIIIIIIIIIIIIIIIIIIIHHIIIIIIIIIIIHIIIIIIIIHIIIIIIIIIHIIIIIIIIIIHIIIIIIIIIIIHIIIIIIIIIIIIIIIIIIIIIIIIIIIIIIIIHIIIIIIIIIIIIIIIIIIIIIIIIIIIIIIIIIIHIIIIIDDDDD
@HISEQ:969:HM2KJBCX2:2:1101:15129:7974 2:N:0:ACTATGCA
GTCTCCTCCCTTCCCAACTATCCCTATTAATCATTACGTCAACCCTAGAAACCAACAAAATAGGATCAAACGTCCTATTTTATTATTCCATGCTAATGTATTCAAGCGTTAGCCTGCTTTAAACACTCTAATTTTTTCAAAGTAACAGTCCTGTTTCCCCGCAACACCAAATTAATGGCATCACGGTTCTTCAAGAAGGAGGAATCAGCGAGGCCAGTTCATACCATTGGCACGACCAACCTGCTGACCCCGAAATTCAACTACGAGCTTTTTAACTGCAACAACTTTAATATACGCTATTGGAGCTGGAATTACCGCGGCTGCTGGCACCAGACTTGCCCTCCAA
+
DDADDIIIIIIIIIIIIGIIHIIIIIIIIIIIIIHIIIHIIHIIIIIIIIHIIIIIGIFHIHHHCHHIGHFHHHIIIIIIHIIHIIGIFGHEEGIIIIIIIGIHIIIIHIIGIHHHHIIIIIIIIIIHHIHIIIHIIIIHIIIIIIIIHIIIIIIIIIIIIIIIIIIIIIIHIIIIHIIIIIIIIIIIIIHIIIIIIIIIIHIIHIIIIIIIIIIIIIIIIIIIIIHIIIIIIIIIIIIIIHIHHIIIIIIIIIHIIIIIIIIIIIIIIIIIIIIIIIIIIIIIIIIIIIIIIIIIIIIIIIIIIIIIIIIIIIIIIIIIIIIIIIIIIIIIIIIIIIIIIDDDDD
@HISEQ:969:HM2KJBCX2:2:1101:2140:8060 2:N:0:ACTATGCA
GTCTCCTCCCTTCCCAACTATCCCTATTAATCATTACGTCAATCCTAGAAACCAACAAAATAGAACCATGCCGTCCTATTCTATTATTCCATGCTAATGTATTCGAGCAAAAATGCCTGCTTTAAACACTCTAATTTTTTCAAGGTAAAGGTCCTGGATCCGCAAGACACCCAATTAAGGACATCAAGTTTCTCCAGAAGGTGAGAAATCAACAGCGACAGTTCATACCCCTTAAGGCATGACCATCACGTCAATCCCGAAATTCAACTACGAGCTTTTTAACTGCAACAACTTTAATATACGCTATTGGAGCTGGAATTACCGCGGCTGCTGGCACCAGACTTGCCCTCCAA
+
DDDDDIIHHIIIIIIIIIIIHIIIIIIIIHIIIIIIIIIHIHIHIIIHIIIIIIIIHIIHHIHHIIIHIHHIIIIIIIIIHIIIIIIIIIIIIGHIIIIIHIIIHHIIIIIIIIIIIIHIIHIIIIIIIIHIIIIIIHHHIIIIHIIIIIIHIIIIHIIHIHHIHIHIIIIHIIIIIHIIIIIIIIIHHIHIIHIIIIIIIIIIIIIIIIIIIIIIIIIIIIIHIIIIIIIIIIIIIIIIIIHHIIIIIIIEIIIIIIIIIIIIIIIIIIIIHIIIIIIIIIIIIIIIIIIIIIIIIIIIHIIIIIIIIIIIIIIIIIIIIIIIIIIIIIHIIIIIIIIIIIIIIIIIDDDDD
@HISEQ:969:HM2KJBCX2:2:1101:18218:7206 2:N:0:ACTATGCA
GTCTCCTCCCTTCCCAACTATCCCTATTAATCATTACGTCAATCCTAGAAACCAACAAAATAGGATCGAACGTCCTATTTCATTATTCCATGCTAATGTATTCAAGCGCGTGCCTGCTTTAAACACTCTAATTTTTTCAAAGTAACAGTCCTGACTCCTCACAACATCAAATTAATGACATCATGATTCATCAGAAGGGAGAAATCAATGACATTAGTACGTACCGAAGGCACGACCGACGTATTGATCCCGAAATTCAACTACGAGCTTTTTAACTGCAACAACTTTAATATACGCTATTGGAGCTGGAATTACCGCGGCTGCTGGCACCAGACTTGCCCTCCAA
+
DDDDCIIIHIIIIIIIIIHIIIIIHIIIIIIIIIIIIHHIHIIHIIIIIIIIIGGHHHHIHIIFCHHHIEHIIIFHIIIIIIHIHHIHHIIIHIGEIHHHIHHHHHHIIIIIIIIIIIHHIIIIHIHHIIHHIIIIIIIHIIIIIIIIHIHIIHHIGI#IIHHIIIIIIIIFIIIHHHIIIIIIIIIIIIIHIIIIIIIIIIIIIIIIIIIIIIIIIIIIIIIIIIIII?IIIIIIIIIIIIHHHIHHIGIHIIIIIIIIIIIIIIIIIIIIIIIIIIIIIIIIIIIIIIIIIIIIIIIIIIIIIIIIIIIIIIIIIIIIIIIIHIIIIIIIIIIIIIIIIDDDDD
@HISEQ:969:HM2KJBCX2:2:1101:18046:7223 2:N:0:ACTATGCA
GTCTCCTCCCTTCCCAACTATCCCTATTAATCATTACGGTGGTCCTAGAAACCAACAAAATAGAACCACAACGTCCTATTCTATTATTCCATGCTAATCTATTCAAGCAAATGCCTGCTTTAAACACTCTAATTTTTTCAAGGTAATGGTCCTGGCTCCCCGGCACACCCAATAAAGGACATACTGGTTCACCAGAAGGTGGACCCGACACAGGACAGTACTCGCCAAAGACGGACCGCCCGGCCAGGCCTAAAATTCAACTACGAGCTTTTTAACTGCAACAACTTTAATATACGCTATTGGAGCTGGAATTACCGCGGCTGCTGGCACCAGACTTGCCCTCCAA
+
BDDBDIHCFHIFHIHHIIHHIHE?GHHHHHIHCHEHHIGIIIIC@HHHI?HHIEFHH?HHEEEHHIHHCCGHHH?GEE?@FFFHHICHEHFHIIIICGIHHDGHHHHIIHCGGIIIHHHHHHHIIIHHGHGHIGIEEHIHHHHHHHEHGGHHIHGCHHGIIIGHH@@@DHIHHIIIHIHIIIIIHIIHHHHGIIIHHIHHIIHHEIIIIIIIHEIIIIIIIHIIGHHIHHHDIIHIHHIHIIHHEHHIHHIIIIHHIIIIIIIIIIIIIIIIHIIIIIIIIIIIHHGHHIIHH@IHHGCCFHIIIIIIIIHIIIHIGIIIIIIHIIHIIIIIIIGIIIIHHDADDD
@HISEQ:969:HM2KJBCX2:2:1101:8775:8349 2:N:0:ACTATGCA
GTCTCCTCCCTTCCCAACTATCCCTATTAATCATTACGTCGATCCTAGAAACCAACAAAATAGAATCAAACGTCCTATTTCATTATTCCATGCTAATGTATTCAAGCGTAAGCCTGCTTTAAACACTCTAATTTTTTCAAAGTAACAGTCCTGATTCCCCACGACACCAAATTAATGACATCGCGGTTCTTCAGAAGGTAGGAACCAATAATGCCAGTGCGTACCGAAGCACGACCAACAATTTGATCCCGAAATTCAACTACGAGCTTTTTAACTGCAACAACTTTAATATACGCTATTGGAGCTGGAATTACCGCGGCTGCTGGCACCAGACTTGCCCTCCAA
+
DDAB?CF1DG<CCGHHIG?G?CGF@E11CEEGHH?DGEE1CCG1<1FCCCFH11<01<<GEF?FHFGHGFH01<D0C<C111<1DHGIH@11F1DG?FG?9CHGDC?E=GF<FFFCFHCCCF1HHB168<FHICH?DAFFHIFF?CF7CGEB<B<1HD=HHECAEC?HHHC/?HGHHHGHHEEHH=EC@CCHEEHIHGEF@FG<DE7D@F1CCHF?CHHE@FEDCCIIIGEC1EA/C<<11111?DHHE1CIHG@HFHGE@HE?HEHG?HHEHHEFCHHG?IHCEHHIHCC=GC<1HH@HHHFF@1HHHEIDECFDDEF1D1<CC?HFFF<<CDCC0EE<00DD<
@HISEQ:969:HM2KJBCX2:2:1101:6836:8668 2:N:0:ACTATGCA
GTCTCCTCCCTTCCCAACTATCCCTATTAATCATTACGTCGATCCTAGAAACCAACAAAATAGGGTCAAACGTCCTATTTCATTATTCCATGCTAATGTATTCAAGCGTGTGCCTGCTTTAAACACTCTAATTTTTTCAAAGTAACAGTCCTGATTCCCCATGACACCAAATTAATGACATCACAGTTCGTCAGAAGGTAGAAATCAATAATACCAGTGCATACCAGAGGCACGACCAATATATTGATCCCGAAATTCAACTACGAGCTTTTTAACTGCAACAACTTTAATATACGCTATTGGAGCTGGAATTACCGCGGCTGCTGGCACCAGACTTGCCCTCCAA
+
DDDDDIIIIIGIIIIIIIIIIIIIIIIIIIIIIIIIIIIIIIIIIIGIIIIIIIGIHHIIGIGHEHHIIIIIIHIIHIIHIIIIIIIIGIIGIIIIIIIIHHHIIHIHIIHHIHIIIIIIHIHIIIHHHHIHIIHIIFGHEHIHHGHIIIHIHIHIIIIIIHHHIIIIHGHIIIIIIHHIIIHIHIIHIIHHHHGGHIIHIIIIHIIHHHIIIIIIIIIIIIIHIIHHHIHHDIHHCEHHHEHHGHHHHHIHHIIIIIHH?HIIHIIIHGIIIHHIHHHHHIIIIHHIIIIIIHHIHHFHHIIHIIIIIIIIIHHIIHIIFIIIGIIIIIIIIHIIIIIIIDDDDB
@HISEQ:969:HM2KJBCX2:2:1101:10370:8545 2:N:0:ACTATGCA
GTCTCCTCCCTTCCCAACTATCCCTATTAATCATTACTTCAGTCCTAGAAACCAACAAAATAGAACCGAAGTCCTAAATTATTATTCCATGCTAATGTATTCAAGGCATAAGCCTGCTTTAAACACTCTAATTTTTTCAAAGTAATAGAGCTAGATCGCGACGACAACCCAGTGAAGGGCGCCGCCGTTTTCTAGCAGGATGGCAGACACGCGCCAGCACTCACACTCGTAACCGAGGCGGGCCAGGTGCGTCAAACCAGAAATCCAACTACGAGCTTTTTAACTGCAGCAACTTTAATATACGCTATTGGAGCTGGAATTACCGCGGCTGCTGGCACCAGACTTGCCCTCCAA
+
DDDDDIIIIIIIIIIIIIIIIIIIIIIIHHIHIIIIIIIIIIIIIIIIIIIIIIIIIHIIIIHHHIIIIIIIIIIGIIHIIIIIIIIIIIIIIIIIIIIHIEHIIHHIIIIIIIHIIIIIIIIIIIIIIIIIIIIIIIIIHIIIIIIIIHIIIIIIIIIIIIIIIIIHIIIIHIIIIGHHIIIIIHIIIIIIIIIIIIIIHIIIIIIIIIIIIIIIIHIHIIIIIIIIIIIIIIIIIIIIIIIIIIIIIIIIHIIIIIIIIIIHHIIIIIIIIIIIIIIIIIIIIIIIIIIIIIIIIIIIIIIIIIHHHIIIIIIIIIIIIIIIIIIIIIHIIIIIIIIIIIIIIIIIIDDDDD
@HISEQ:969:HM2KJBCX2:2:1101:11880:9494 2:N:0:ACTATGCA
GTCTCCTCCCTTCCCAACTATCCCTATTAATCATTACGGTGGTCCTAGACCAACAAAATAGAACCAACGTCCTATTCTATTATTCCATGCTAATCTATTCAAGCAAATGCCTGCTTTAAACACTCTAATTTTTTCAAGGTAATGGTCCTGGCTCCCCGGTACACTCAATAAGGAACATGCCGGTTCACCAGAAGGTAAGACCCGACACAGAACAGTACTCGCCAAAGACGGACCGCCCGGCCAGGCCTAAAATCCAACTACGAGCTTTTTAACTGCAACAACTTTAATATACGCTATTGGAGCTGGAATTACCGCGGCTGCTGGCACCAGACTTGCCCTCCAA
+
DDDDDIIIIHFEGHHHIIIHIIIHIIIIIIHHIIIIIIHHIGHIIIIIIIIIIIIIIGHCCGHIIHIIDHHHHGHHHHIHIHHHIIIGHHIHIHIIIFHHIHHIIHHIHIIIIIIIHHHIIHHIIHHIEHIHHHHHIIIIIIIIHHHHIHHIIIIIIIIIIIIIIIIIHIHHHHHIIIIIIHIIIHIIHHHHIHIHHGHHIHIIIIIIHHHIIIIIIHHIIIIIIIHHIIIIIIIGIIIHIHIIIIIIIIIIFIIIIIIIIIIIIIIIHIIIIIIIHIIIIIIIIIIIIIIIIHHFDFIIIIIIIHD1IIIIIIIIIIIIIIIIIIIIIIIIIIIHIIDDDDD
@HISEQ:969:HM2KJBCX2:2:1101:20270:9705 2:N:0:ACTATGCA
GTCTCCTCCCTTCCCAACTATCCCTATTAATCATTACGTCGATCCTAGAAACCAACAAAATAGAATCAAACGTCCTATTTCGTTATTCCATGCTAATGTATTCAAGCGTGAGCCTGCTTTAAACACTCTAATTTTTTCAAAGTAACAGTCCTGATTCCCCATGACACCAAATTAATGACATCATGGTTCGTCAGAAGGTAGGAATCAATAATACCAGTACGTACAATAGCACGACCAATAAATTGATCCCGAAATTCAACTACGAGCTTTTTAACTGCAACAACTTTAATATACGCTATTGGAGCTGGAATTACCGCGGCTGCTGGCACCAGACTTGCCCTCCAA
+
D@D@<G1CFH1C@EH@H@1<CFGH1@CGCG11<@G<FEHC//CCG11<DHG1F1<<1DGHC?1<@<@CGH?0<<E0<1CE@1<DCEE1F111D1<HIIIIHIIIIHHHIHIIHHHHGIIHHHHIIIIIIHIIIIIIGHIIIIIIIIIIIIIHIIIIIIHIIIIIIIHIIII:IIIIIIIIIIIIIIIIIIIIIIIIIIIIIIIIIIGIIIIGIIIIIIIIIIIIIIIIGIIIIIIIIIIIIIGHIIGIIIIIIIIIIIIIIIIIIIIIIIIIIIIIIIIIIIIIIIIIIIIIIIIIIIIIIIIIIIIIIIIIIIIIIIIIIIIIIIIIIIIIIIIIIIIIDDDDD
@HISEQ:969:HM2KJBCX2:2:1101:1375:9410 2:N:0:ACTATGCA
GTCTCCTCCCTTCCCAACTATCCCTATTAATCATTACATCGATCCTAGAAACCAACAAAATAGAATCTGATGTCCTATTTCATTATTCCATGCTAATGTATTCAAGCGTAAGCTTGCTTTAAACACTCTAATTTTTTCAAGGTAACAGTCCTAATTCCCCATAACATCAAATAAATGACATTATGGTTCTTTAGAAGGTGAGAACCAATAAAACCAGTACATACCAAGGCATGACCGATTCCTTGATCCCGAAATTCAACTACGAGCTTTTTAACTGCAACAACTTTAATATACGCTATTGGAGCTGGAATTACCGCGGCTGCTGGCACCAGACTTGCCCTCCAA
+
@@@@@CF@@CC@GHHCHHEFFFHHHIIHHIFGHCHHIHHH@GHHHFHEE@EHEECHGHIHHECHHEHFEGC1<C1GECHFHHEEF@G<CF@GEHIIHHHIHFHHHDCEHIHG@HFEF?GEIHFH1C?EHGGHCH@6C?HHHEGGGHH@?EGHHCCEHHIGFF<DFHC@C?CHHEEFDCCCEG?HFEC?FGCIHHHHHIHGHGGEHHFHHHGHHDF@HFFC1FFHEDHHEHCD0C=HEEHEH@@CG?CEC?HHFH@EEHHH=HHD1@HHHIIIIHGHE@CFHHHC1?HEHHHHG<EIHGHHIHHGFIHFEHCCC??CCGCEHG@EHEEG?HHCC@EHGGHH@?BD@
@HISEQ:969:HM2KJBCX2:2:1101:5003:9442 2:N:0:ACTATGCA
GTCTCCTCCCTTCTCCGCCCACTATCCCTATTAATCATTACGTCGATCCTAGAAACCAACAAAATAGAATCAAACGTCCTATTTCATTATTCCATGCTAATGTATTCAAGCGTACGCCTGCTTTAAACACTCTAATTTTTTCAAAGTAACAGTCCTGATTCCCCACGACACCAAATTAATGACATCGCGGTTCTTCAGAAGGTAGGAACCAATAATGCCAGTACGTACCGAAGCACGACCAACAATTCGATCCCGAAATTCAACTACGAGCTTTTTAACTGCAACAACTTTAATATACGCTATTGGAGCTGGAATTACCGCGGCTGCTGGCACCAGACTTGCCCTCCAA
+
@DD@DHHEEHIF?C@DHHHGG?FH@<CGHFHIEFHHHC@@HHHIICHIGGHHCEEH?G?CEHH?FHHHEGHEHEHH@FHIHCFHEEH?EEEFGHHH1CFIHHHFHHHHHCHDHHECEFHHFBDFHHHHGFB1BFHCGHHCHHHCIHIHHHG7ECGHEH@AECHGHDHHGHHHIHF<HIHHHGGHHHHIIHHEIIIHHEHIIHHIIHIHC>IHEIHIIIIIGIIHHHIGIFIHHHHFFCCDIHFHFFCCEIHDCIGIIIHHIIHEHHHHEIHEIIIIIHHHHHEHHIIHHIHG?HCIHDIIIIIIIHEIHIIIIIIIHIHIIIIIIIIIIIIIIHIHHIIIIIHHD@@DB
@HISEQ:969:HM2KJBCX2:2:1101:2834:9684 2:N:0:ACTATGCA
GTCTCCTCCCTTCCCAACTATCCCTATTAATCATTACGGTGATTCAGAAACCAACAAAACAGGACCACCGTCCTATTCTATTATTCCATGCTAATGTATTCAGACGTAAGCCTGCTTTGAACACTCTAATTTTTTCAAGGTAAAGGTCCTGGTTTCCCACCACGCTAAATTAATAACATGATAGTTCCCCAGAAGGTAGAAATTCTACACACCAGTACAGACTTGTTAGCCCGACCAACGGTAGAATCCCGAAATTCAACTACGAGCTTTTTAACTGCAACAACTTTAATATACGCTATTGGAGCTGGAATTACCGCGGCTGCTGGCACCAGACTTGCCCTCCAA
+
DDDDDIIIIHIIIIIIIIIIIIIIIIIIIIIIIIIIIIGIIIIIIIIIIIIIIIIIIIIIIIHGHHIIIGHIIIIIIHIIIIIIIIIIIIIIIIIIIIIIIIIIIIIIIIIIIIIIIIIIIHIIIIIIHIIIIIIIIIIIIIIIIIIIIIIHGHHIIIIIIIIIIIIIIIIIIIIIIIIIIIIIIIIIIIIIIIIIIIIIIIIIIIIIIIIIIIIIIIIIIIIIIIIIIIIIIIIIIIIIIIHFIIIIIIIIIIIIIIIIIIIIIIIIIIIIIIIIIIIIIIIIIIIIIIIIIIIIIIIIIIIIIIIIIIIIIIIIIIIIIIIIIIIIIIIIIIIIIIIIDDDDD
@HISEQ:969:HM2KJBCX2:2:1101:10321:9879 2:N:0:ACTATGCA
GTCTCCTCCCTTCCCAACTATCCCTATTAATCATTACGTCAATCCTAGAAACCAACAAAATAGGATCAACGTCCTATTTCATTATTCCATGCTAATGTATTCAAGCGCGAGCCTGCTTTAAACACTCTAATTTTTTCAAAGTAACAGTCCTGATTCCCCACCACACCAAATTAATGACATGATAGTTCGTCAGAAGGTAGGAATCAGTAACACCAGTACGTACCGAAGGCACGACCAGCGTACTAATCCCGAAATTCAACTACGAGCTTTTTAACTGCAACAACTTTAATATACGCTATTGGAGCTGGAATTACCGCGGCTGCTGGCACCAGACTTGCCCTC
+
DDDDDIIIIIIIIIIIIIIGIIIIIIIIIIIIIIIIIIIIIIIIIIIIEHHIIIIIIIIHIHFEHHIIIIHEHHIIIIIHIIIGIHHIIGHHIHIIHHIIIHHHHIHIIIIIIIIIIHIHHIIFIHIIIIIIIIHIIIIIIIIIIIIIIIIIIIHIIHIIIHHHIIIIIIIIIIHIHIIIIIIIIIIIIIIIIIIIIIIIIIIIIIIIIIIIIIIIIIIIIIIIIIIIIIIIIIIIIIIHHIIIIIIIIIIIIIIIIIIIIHIIIIIIIIIIIHIIIIIIIIIIIIHIIHIIHIIIIIIIIIIIIIIIIIIIIIIIIIIIIIIIIIIHIIIIIIIIIDCDDD
@HISEQ:969:HM2KJBCX2:2:1101:5242:10711 2:N:0:ACTATGCA
GTCTCCTCCCTTCCCAACTATCCCTATTAATCATTACGTCAATCCTAGAAACCAACAAAATAGGATCAAACGTCCTATTTCATTATTCCATGCTAATGTATTCAAGCGTTAGCCTGCTTTAAACACTCTAATTTTTTCAAAGTAACAGTCCTGTTTCCCTGCAACACCAAATTAATGACATTACAGTTCTTCAGAAAGGAGGAATCAGCGAAGCCAGTACATACCAAAGGCACGACCAACCTGCTAACCCCGAAATTCAACTACGAGCTTTTTAACTGCAACAACTTTAATATACGCTATTGGAGCTGGAATTACCGCGGCTGCTGGCACCAGACTTGCCCTCCAA
+
DDDDDIIHIHIIIGHGHHHIIIIGHIGHIHIHHHIIIGHIIHHIHIIIIHEHEHIGCHCHHHGHGHHIIHIIIIHHIHIIIIIHHHIIFEFHGHIIIIIHHFHHIIIIIIHHHIHIGIHIIIIIHIHEHIIIHHGHHIIIHIHIIIIIHHEHHHIHIIHGIIIIHIHIIHHHHIHIIIIIIGIIIIHHFHIHHIIIIIHHIHHHFIIIIIIIIIIIIIHIHIII<IHHIIHGI<IHIHHHIHHEHIHIIHIHGIIIIIIIIIIIIIIIIIIHIIIHIIHIIIHHIIIGIIIIIIIIIIIIIIIIIIIIIIIIHIHHIIIIIIIIIIIIIIIIIIHHIIIIIDAAD@
@HISEQ:969:HM2KJBCX2:2:1101:20068:10344 2:N:0:ACTATGCA
GTCTCCTCCCTTCCCAACTATCCCTATTAATCATTACGTCAATCCTAGAAACCAACAAAATAGGATCAAACGTCCTATTTCATTATTCCATGCTAATGTATTCAAGCGTTAGCCTGCTTTAAACACTCTAATTTTTTCAAAGTAACAGTCCTGTTTCCCTGCAACACCAAATTAATGACATTACAGTTCTTCAAGAAGGAGGAACCAGTAAAGCCAGTACATACCAGAGGCACGACCAACCTACTAATCCCGAAATTCAACTACGAGCTTTTTAACTGCAACAACTTTAATATACGCTATTGGAGCTGGAATTACCGCGGCTGCTGGCACCAGACTTGCCCTCCAA
+
DDD@@HIICHIHH@GHHHIIIHHHHHHHHHHEHEHHHIHIHIIIHHIHIHIIIGCHHIHHHHICECHHH?GHCHHHIIGHGCGHEHIIEHGC?HHIIIIHIHGHEHHHIHIIHHEEHHHGHHHIIFHHGEGHHIHIIHIHIIIIHIHHHIHHFFHHHDGIIHHFECIGHHGCHHHHHHEHGCIIIHHEHHHHHHGHF<FHHCHGG?HEHHH@HHIIHHHGHHIHIHEIGIHHHHHDGEGIHHGDC8<IHHHIHHEC1IFHIIHHIIHIIIHIHHHIIHIHHFHHGC1HHH@HHHHGIIHHIIIIHHHEIIIIHHHDGIIIIHHIIIIIHHIIIHHHHIHHEB@@DB
@HISEQ:969:HM2KJBCX2:2:1101:11013:11725 2:N:0:ACTATGCA
GTCTCCTCCCTTCCCAACTATCCCTATTAATCATTACGGTGATCCTAGAAACCAACGAAATAGAATCAGTCCGTCCTATTTCATTATTCCATGCTAATGTATTCAGACGATAGTCTGCTTTAAACACTCTAATTTTTTCAAAGTAACAGTCCTGATTTCCAACCACACCAAATAAATGGCATGAAAGTTCCTCAGAAGGTAGAGATCCATCTCACCAGTGCAGACAATTAAGCCTGACCAATGGGTAGACCCCGAAGTTCAACTACGAGCTTTTTAACTGCAACAACTTTAATATACGCTATTGGAGCTGGAATTACCGCGGCTGCTGGCACCAGACTTGCCCTCCAA
+
DDDDDIIIIIIIGHIIIIIIIIIIHHIIIIIIIIIIIIIIIHIIIIGIHIIIIHHIHHIIIIIGGIIFIIIHIIIIHHIIIHHIIIIIIIIIIIIIIIIIIIHIIIIIIIIIIHIIIIIIIIHIIHHIIIHGHIIHIIIIIIIHIIIIIIIIHIIIIIIHIIIIIHHIIIIIHHIIIIIIIIIIIIIIIIIIIIIHHHHIIIIIIIIIIHIIIIIIIIIIIIIIIIIIIIIIIIIIIIIIIIIHHHEIIIIIIIIIIIIIIIIIIIIIIIIIIIIIIIIIIIIIIIHHHIIIIIIIIIIIIIIIIIIIIIIIIIIIIIIIIIIIIIIIIIIIIIIIIIIIIIIDDDDD
@HISEQ:969:HM2KJBCX2:2:1101:11117:11144 2:N:0:ACTATGCA
GTCTCCTCCCTTCCCAACTATCCCTATTAATCATTACTTCAGTTCTAGAAACCAACAAAATAGAACCGAAGTCCTAAATTATTATTCCATGCTAATGTATTCAAGGCATAAGCCTGCTTTAAACACTCTAATTTTTTCAAAGTAATAGAGCTAGATCGCGACGACAGCCCAGTAAAGGGTGCCGCCGTTTTCTAGCAGGATGGTAGACGCGCGCCGGCACTCACACTCGTAACCGAGGCGGGCCAGGTGCGTCAAACCAGAAATCCAACTACGAGCTTTTTAACTGCAGCAACTTTAATATACGCTATTGGAGCTGGAATTACCGCGGCTGCTGGCACCAGACTTGCCCTCCAA
+
DD@D@@F@HE?CCCC?1D@CHEEHHHFHIE@1CHHC@C1<CFHFH?FHCHGCGHHHHGGHHIHEHGG?C/C11<FGHH<111<FG@1<F1<1CCFDFHE1F1D@IHIHHHFF@<FHC1HHHHIHHEHHCIHGE<GB?HHHHHFHHHHFGGIHHHHHHHIEGCG<HEHFHHHGGG<IHHHDD?7?CCF7GHHIIIHIHF=FHHGAIIHHDHHHHIHEGIHCFIHIHHHIGHFIIIIIHHHHIHIIIGIIGIIHHIHHEHHHHHCHIIIHGEDHHGIIHFEHIIIIHHIIIIIHIHHIIIHH@IHHCHHCGIIIHHHIHIHHIIIIGHHHHGEHHHIIIIIIIIIIIIIHHDBDDD
@HISEQ:969:HM2KJBCX2:2:1101:14331:12246 2:N:0:ACTATGCA
GTCTCCTCCCTTCCCAACTATCCCTATTAATCATTACATCGATCCTAGAAACCAACAAAATAGAATCGGATGTCCTATTTCATTATTCCATGCTAATGTATTCAAGCGTGAGCCTGCTTTAAACACTCTAATTTTTTCAAGGTAACAGTCCTAATTCCCCGTGACACCAAATTAATGGCATTACGGTTCTTTAGAAGGTGAGAAATCAATAATATCAGTACATACCAACGGCATGACCGAAACATTGATCCCGAAATTCAACTACGAGCTTTTTAACTGCAACAACTTTAATATACGCTATTGGAGCTGGAATTACCGCGGCTGCTGGCACCAGACTTGCCCTCCAA
+
CBDDCIIIIGHIGIIIHIIIIIIIIIIIIIGIIIIIIIGIHIIIIIHGCFCHIHHHIIIGIHGGFHIIIIHCHHHHHHHHHIIIIIIIEHIHFHHIIIIIIHGIHGHEHHHHIIIIIIIIHIHHHHIHIHIIIIIHIIIHIHIIIIIHHHIIIIIHHHIIIIIIIHHFIIHIIIIIIIIIIIIIIIIIGIIIIHHIHIIIIIIIIHFIIIIIIIIIIIIIIIIIIIIIIIIIIIIIHHIIIIIIHHIGIIGIIIIIIIIHIIIIIIIIIIIGIFIIIIIIHIIIIIIIIIIIIIIIIIIIIIIIIIIIIIIIIIIIIIGIIIIIIIIIIIIIIIIIIIIIIIDDDDD
@HISEQ:969:HM2KJBCX2:2:1101:11757:12313 2:N:0:ACTATGCA
GTCTCCTCCCTTCCCAACTATCCCTATTAATCATTACGTCAATCCTAGAAACCAACAAAATAGGATCGAACGTCCTATTTCATTATTCCATGCTAATGTATTCAAGCGTTAGCTTGCTTTAAACACTCTAATTTTTTCAAAGTAACAGTCCAAATTCCCCGCAACACCAAATTAATGGCATTACGGATCATCAGGAAGGAGGAATCAGTAAGACCGGTACATACCAGAGGCATGACCAATCTACTAACCCCGAAATTCAACTACGAGCTTTTTAACTGCAACAACTTTAATATACGCTATTGGAGCTGGAATTACCGCGGCTGCTGGCACCAGACTTGCCCTCCAA
+
@<DB@EHHHEHIHIIGIIIIIHHGIHGIIHHIIIIIIHHHHIHEHHHCHHHIIFEHI1FHIHHIHHHHIHGDHIIGHHEEHHHCHIIIHGIGGHHIIHIHIHHHGFHGHHHIHIIHEHGGHHIIIHIHHGHIIGHCHHHHIIIHGHHHHHHDHHHHIHGIIHHIHIIHHCEGHIHHHHGHIIHHIIIHIHIHIHIIHIIIIHIHHHIIIIIHHHGHIIIIIIIIHHIIHHHFHIIIHHIHHIIGEIIHHHHEHHG@IHIHEHHHHHIHEIHHGEGEIIHEHHFHHHHC@EHHHIHHGGIIIHIIIIIIIIIHIIIIIHIIIHHHIHIIHHHEGDEIIIIHIDDB@@
@HISEQ:969:HM2KJBCX2:2:1101:5508:12781 2:N:0:ACTATGCA
GTCTCCTCCCTTCCCAACTATCCCTATTAATCATTACATCGATCCTAGAAACCAACAAAATAGAATCTGATGTCCTATTTCATTATTCCATGCTAATGTATTCAAGCGTAAGCTTGCTTTAAACACTCTAATTTTTTCAAGGTAACAGTCCTAATTCCCCATAACATCAAATAAATGACATTATGGTTCTTTAGAAGGTGAGAACCAATAAAACCAGTACATACCAAGGCATGACCGATTCCTTGATCCCGAAATTCAACTACGAGCTTTTTAACTGCAACAACTTTAATATACGCTATTGGAGCTGGAATTACCGCGGCTGCTGGCACCAGACTTGCCCTCCAA
+
DDCDCIIIIIIIIIIIIIHIIIIIIIIIIIIIIIIIHIIIIIIIIHHIGIIIIIIIIIGHIIIHIIIIIIIIIIIIIIIIIIIHIIHIHIIHGHFIIIIHIHIIIIIIIIIIIIIIIIIIIIIIIIIIIIIIIIIHHIIIIIHIIIIIIIIIIIIIIIIIIIIIIIIIIIIIIHIIIIIIIIIIIIIIIIIIIIIIIIIIIIIIIIIIIIIHHIIIIIIIIIIIIIIIIIIIIIIIIIIIHHHGHIIIIIIIGIIIIIIIIIIIIIIIIIIIIIIIIIIIIIIIIHIIIIIHGIIIIIIIIIIIIIIIIIIIIIIIIIIIIIIIIIIIIIIIIIIIIIIIDDDDD
@HISEQ:969:HM2KJBCX2:2:1101:7483:13452 2:N:0:ACTATGCA
GTCTCCTCCCTTCCCAACTATCCCTATTAATCATTACGGTGATCCTAGAAACCAACAAAATAGAACCATGCCGTCCTATTCTATTATTCCATGCTAATGTATTCGAGCAAAAATGCCTGCTTTAAACACTCTAATTTTTTCAAGGTAAAGGTCCTGGATCCGCAAGACACCCAATAAAGGACATCAAGTTTCTCCAGAAGGTGAGAAATCAACAGTAACAGTTCATACCCCTTAAGGCATGACCGTCACGTCAATCCCGAAATTCAACTACGAGCTTTTTAACTGCAACAACTTTAATATACGCTATTGGAGCTGGAATTACCGCGGCTGCTGGCACCAGACTTGCCCTCCAA
+
DDDDDIIIIIIIIIIIIIIIIIIIIIIIIIIIIIIIIIIIIIIIHIIIHIGIIIIIHIIIIHFHHIIIIIHHHHHIIGIIIIHGHIIIIIIHIIIIIIIHIGHIHHHIIIIIIIHIIHIIIIHIIIIHIIIIIIIIIIIIIIIIIIIIIIIIHIIHIHIIIIIIIIHIIIIIIIIIHIIIIIIIIIIIIIHIIIIIHIIIIIHIIIIIIIIIIHIIIIIHIIHIIHHIIIIIIIIIIIIIIIIIIIIIIIHDIIHIIIIIIHIIIIIIIHHHHIIIIIIIIIIIIIIIIIIIIIIIIIIIIIIIIHIIIIIIIIIIIIIIIIIIIIIIIIIIIIIIIIIIIIIIIIIIDDDDD
@HISEQ:969:HM2KJBCX2:2:1101:16900:13438 2:N:0:ACTATGCA
GTCTCCTCCCTTCCCAACTATCCCTATTAATCATTACGGTGGTCCTAGAAACCAACAAAATAGAACCACAACGTCCTATTCTATTATTCCATGCTAATCTATTCAAGCAAATGCCTGCTTTAAACACTCTAATTTTTTCAAGGTAATGGTCCTGGCTCCCCGGCACACCCAATAAAGGACATACTGGTTCACCAGAAGGTGGACCCGACACAGGACAGTACTCGCCAAAGACGGACCGCCCGGCCAGGCCTAAAATTCAACTACGAGCTTTTTAACTGCAACAACTTTAATATACGCTATTGGAGCTGGAATTACCGCGGCTGCTGGCACCAGACTTGCCCTCCAA
+
DDDBBE?E<EH1GHHEGGIHIII1CGFEE1FEEC1<F<DEGDCGCGHFEGHHIGHEE11<CGH1FGFH1D1C<<<C0<1<1<1FHHC?G@<EHHIGEHHH@HHHHHHEHCECDEEHIIHF1@B@HHIHGHHIHCE1HHHHHGIHEHIHGIHGEHHFDHHHIH8HHEDHGHHHFGIIIHIHGIIHIHHHHHHI;HGEHHHIHHHE?IHIHIHHHF0FEGFHHCIHH?CHHA<EC=CDHHIIHIHFHHHHIHEHHEGGIHHHEIIGIIHHHHIHFD1IHIHGHHHGFCC?IIHHHHHEG1CDGHFIHHHGFCFIHIIHIIHEEG@@FHIHFHIHHEHHCHGHG@@D00
@HISEQ:969:HM2KJBCX2:2:1101:12627:13561 2:N:0:ACTATGCA
GTCTCCTCCCTTCCCAACTATCCCTATTAATCATTACATCGATCCTAGAAACCAACAAAATAGAATCGGATGTCCTATTTCATTATTCCATGCTAATGTATTCAAGCGTAAGCCTGCTTTAAACACTCTAATTTTTTCAAGGTAACAGTCCTAATTCCCCGTGACACCAAATTAATGGCATTACGGTTCTTTAGAAGGTGAGAAATCAATAATATCAGTACATACCAACGGCATGACCGAAACATTGATCCCGAAATTCAACTACGAGCTTTTTAACTGCAACAACTTTAATATACGCTATTGGAGCTGGAATTACCGCGGCTGCTGGCACCAGACTTGCCCTCCAA
+
D@D@DEHIIGHHHHHH@EHHIHIHCEHIIIHHIHHHHIGFHGHIFHHIIIIIGEHIIIIIHI@HHHIHCDCCC<1CEEHHEHHIIHHHFHHCE1<GEFCFHFEGHEFHGHHFHFHEHIEGHHFFGFFHHHIIGGHEHHHGD@@G?HHHGHHIHIHFHECF@CEFHHFEHEGHHHHHHGEGECFHHGGCCFEHHHHHHFHEIIHHHHEHIHHHEHFFEHFG?G?CC0HIIHGFHEHE/CGCCIHHHFHDH<DHGCHF?HCD<1CHGCHHCGIIIHHGFCEHHHHECHH@CHGF=IHHEHHHHHHFEGG?HHHEH?IHGHGIIHFCHF@EHGHGGFHECHHCC@BD0D<
@HISEQ:969:HM2KJBCX2:2:1101:21173:13540 2:N:0:ACTATGCA
GTCTCCTCCCTTTCCCAACTATCCCTATTAATCATTACATCGATCCTAGAAACCAACAAAATAGAATCGGATGTCCTATTTCATTATTCCATGCTAATGTATTCAAGCGTGAGCCTGCTTTAAACACTCTAATTTTTTCAAGGTAACAGTCCTAATTCCCCGTAACACCAAATTAATGGCATTACGGTTCTTTAGAAGGTGAGAAATCAATGATAACAGTGCATACCAACGGCATGACCGAAATATTGATCCCGAAATTCAACTACGAGCTTTTTAACTGCAACAACTTTAATATACGCTATTGGAGCTGGAATTACCGCGGCTGCTGGCACCAGACTTGCCCTCCAA
+
D@BDCHEHIIGHGFHHIIIHIHHIIIIIIIIHIIHHHHIIHHGHIIHCGHIHIIIIIIIIIHIIIIIGHHIHDHHEHGCEHHHGHIIHECHCHE@HHH@FGEDGHHFHGGHHEHHHHIFFFFHIHIIHHIHHIIHHHHHHIIHGFFHGIIHIHGHHHIIIIIHIHIHHHEHIHIIIHIIHHHHHHIHIIHHHIIIHIHGIIIIHIHIIIHIIH<HIIIIIIIIIIHIIIIIIIHIIHIIIGIIIHEFHHIIIIIHHIIIIIIIIIIIIHE1IIIIHHIIIIHIHEIIIIIIIIIIHIGIIIHIIIIIIIIIHIIIIIIIIIHIIHIIIIHHIIIIHIIIHHIIDDDAD
@HISEQ:969:HM2KJBCX2:2:1101:9353:14485 2:N:0:ACTATGCA
GTCTCCTCCCTTCCCAACTATCCCTATTAATCATTACGGTGATCCTAGAAACCAACGAAATAGAATCAGTCCGTCCTATTTCATTATTCCATGCTAATGTATTCAGACGATAGTCTGCTTTAAACACTCTAATTTTTTCAAAGTAACAGTCCTGATTTCCAATCACACCAAATAAATGGCATGAAAGTTCCTCAGAAGGTAGAGATCCATCTCACCAGTGCAGACAATTAAGCCTGACCAATGGGTAGACCCCGAAGTTCAACTACGAGCTTTTTAACTGCAACAACTTTAATATACGCTATTGGAGCTGGAATTACCGCGGCTGCTGGCACCAGACTTGCCCTCCAA
+
DDDDDIIHIIIIIHIHEHIIIIIIIIIIIIIIIIIIIIGHIIIGIIIIGIIHEHIHIIGIIHIIIIIIIIIIIIICHHIIIHHIIIIIIHHIIIIIIIIIHHIIHIIIIHIIIIIIIIIIIIIHHIIIIIIIIIIIIIIHIIIIIIIIHHIHIIIIIIIIIIHIIIIIIIIIIIHIIIIIIIIIIIIIIHHIIIIIIIIIIIIIIIIIIIIIIIIIIIIIIIIIIIIIIIIIIIHIIIIIIIIIIHDIIIIIIIIIIIIIIIIIIIIIIIIIIIIIIIIIIIIIIIIIHIIIIIIIIIIIIIIIIIIIIIIIIIIIIIIIIIIIIIIIIIIIIIIIIIIIIIIDDDDD
@HISEQ:969:HM2KJBCX2:2:1101:11277:14084 2:N:0:ACTATGCA
GTCTCCTCCCTTCCCAACTATCCCTATTAATCATTACGTCAATCCTAGAAACCAACAAAATAGGATCGAACGTCCTATTTCATTATTCCATGCTAATGTATTCAAGCGTTAGCCTGCTTTAAACACTCTAATTTTTTCAAAGTAACAGTCCTGTTTCCCTGCAACACCAAATTAATGACATTACAGTTCTTCAGAAAGGAGGAATCAGCGAAGCCAGTGCATACCAGTGGCACGACCAACCTGCTGACCCCGAAATTCAACTACGAGCTTTTTAACTGCAACAACTTTAATATACGCTATTGGAGCTGGAATTACCGCGGCTGCTGGCACCAGACTTGCCCTCCAA
+
DDDDDIIIIIIIIIIIIIIIIIIIIIIIIIIIIIIIIIHIIIHIIIIIHIIIIGFIFHCCHGHHHHEHIIIIHHEHIIIIIIHHIIIHHFHIHFHEGHIIIIIHIIIIIIIIIHIHHHIIIHIIIIIIIHHHHHIIIIHCIHIHHHIIIIIIHIIIIIIIHIIHHIIHHIHGHIHIIHIIIIIIIIIIIIIIIIIIIIIIIIIIIIIIIIHIIIIIIIIIIIIIIIIII=IIIIIIHHHIIIIHHIIIIIIIIIIIIIHIIIIIIIIIIIIIIIHIIHIIIIIIIIHIIIIIIIIIIIIIIIIIIIIIIIIIIIIIIIIIIIIIIIIIIIIIIIGIIIIIIDDDDD
@HISEQ:969:HM2KJBCX2:2:1101:14176:15595 2:N:0:ACTATGCA
GTCTCCTCCCTTCCCAACTATCCCTATTAATCATTACGTCGATCCTAGAAACCAACAAAATAGGGTCAAACGTCCTATTTCATTATTCCATGCTAATGTATTCAAGCGTGTGCCTGCTTTAAACACTCTAATTTTTTCAAAGTAACAGTCCTGATTCCCCATGACACCAAATTAATGACATCATAGTTCGTCAGAAGGTAGAAATCAATAATACCAGTGCATACCGGAGGCACGACCAATATATTGATTCCGAAATTCAACTACGAGCTTTTTAACTGCAACAACTTTAATATACGCTATTGGAGCTGGAATTACCGCGGCTGCTGGCACCAGACTTGCCCTCCAA
+
DDDDBHIIIIIIIIIIIIIIHIIIIIIIIIIIIIHHIHIIIIIIIIIIIIIIIIIIIEHIIHHIIIIIIIIHHIIIIIGHHIIHHIIIIIIHHIIHIIIIIHHHIGIIIIIHHIIIIIIIIIIIIIIIIIIIIIIIIIIGIIIHHIHIHIIIIIIIIIIIIIIIHIHIIIIIIIIGIIHHIIIIIIHHIIHIIIIIIIIHIIIIIGIIIIGIIIIIIIIIIIIHIIIIIIIIIIIIIIHIIIIIIHHIHDHIIIIIIIIIIIIIIIIIIIIIIIIIIIIIIIIIIIIIIIIIIIIIIIIIIIIIIIIIIIIIIIIIHIIIIIIIIIIIIIIIIIIGIIIIIDDDDD
@HISEQ:969:HM2KJBCX2:2:1101:15980:15069 2:N:0:ACTATGCA
GTCTCCTCCCTTCCCACTATCCCTATTAATCATTGCTCACAAATCCAAAAACCAACAAAATACGATAAACGAGCCCTAACTTATTATTCCATGCTAATGTATTCATAACTAACCGCCTGCTTTAAACACTCTAATTTTTTCAAAGTAAAGGTCCTGGATTGCGAACCCAACCCAGCAAAGGGCAGGAACGTTCTCCAGGAAGATGGTAAGCGCGCATCGGCACTCACACACGAAACCGTGGCGGGCCAAGCGCACTATACCAGAAATCCAACTACGAGCTTTTTAACTGCAACAACTTTAATATACGCTATTGGAGCTGGAATTACCGCGGCTGCTGGCACCAGACTTGCCCTCCAA
+
DDDDDIIIIHIGIIHIIHIIIIIIIIIIIIIIIIIIIIIHIIIIHGHIIIIIIIIIIHIIIHIIIIIIIIIIIDIIIIIIIIIIHIIFHFHIHGIIIIGHIHHHEHIIIIIIIIIIIIIIIHIIIIIIIIIIHIIIHIIHHIIHIIIHIIIIIIIIIIIIIIIIIIIIIHIIIIIHIIIIIIIIIIIIIIIIIGIIIIIIIIIIIIIIIIIIIIIIIIIIIIIII==HH=IIIHIIIHIIIIIGIIIIIIIHGHIHIIIGIIIIHHIIIIIIIIIIIIIIIIIIIIIIIIIIIIHIIIIIHIIIIIHIIIIIIIIIIIIIIIIIIIIIIIIIIIIIIIIIIIIIIIIIHH@IDDDDD
@HISEQ:969:HM2KJBCX2:2:1101:14069:16067 2:N:0:ACTATGCA
GTCTCCTCCCTTCCCAACTATCCCTATTAATCATTACGTCAATCCTAGAAACCAACAAAATAGGATCGAACGTCCTATTTCATTATTCCATGCTAATGTATTCAAGCGTTAGCCTGCTTTAAACACTCTAATTTTTTCAAAGTAACAGTCCTGTTTCCCTGCAACACCAAATTAATGACATTACAGTTCTTCAAGAAGGAGGAATCAGTAAAGCCAGTACACACCATTGGCACGACCAACCTACTGACCCCGAAATTCAACTACGAGCTTTTTAACTGCAACAACTTTAATATACGCTATTGGAGCTGGAATTACCGCGGCTGCTGGCACCAGACTTGCCCTCCAA
+
DDDBDHIIIIIIIIIGIIIIGIIIIIIIHHHIIIIIIIIIIIIIIIIIIIHIIIIIIGIIIIGGFHHIIIIHHHHHIIIIIHHIIIHIHIHEGHIHIIHIIIIIIIIHIIIHIIIIIIIIIIHHHIIIIIIIIIIIIIHIIIIIIIIIIIIIIIIHIIIIHIIIIIIIIIIIHIIIIIIIIIIIIIIIIIIIIIHIIIIIIIIIIIIIIIIIIHIIIIIIIIIIIIIIIIIIIIII=HEIIIIHGIHHGIIIIIIIIIIIIIIHIGIIIIIIIIIIIIIIIIIIIIIIIIIIIIIIIIIIIIIIIIIIIIIIIIIIIIIIIIIIIIIIIIIIIHIIIIIIIDDDDD
@HISEQ:969:HM2KJBCX2:2:1101:13730:16496 2:N:0:ACTATGCA
GTCTCCTCCCTTCCCAACTATCCCTATTAATCATTACGGTGATCCTAGAAACCAACAAAATAGAACCATGCGTCCTATTTCATTATTCCATGCTAATGTATTCAGGCAATAGCCTGCTTTAAGCACTCTAATTTTTTCAAGGTAACAGTCCTGCTTCCCCAACGCACCAAATTAATGGCATGCTAGTTATTCAGAAGGTAGGAATCCATCACGCCAGTACAGACCCAAAAGCCCGACCAACGGATAAATCCCGAAATTCAACTACGAGCTTTTTAACTGCAACAACTTTAATATACGCTATTGGAGCTGGAATTACCGCGGCTGCTGGCACCAGACTTGCCCTCCAA
+
DDDDCIIIIIIIIIIIIIIIIIIIIIIIIIIIIIIIIIIIIIIIIIIIIIIIIIIIIHIIIIIFIEHHHIIIIHIIIHIIIIIIIIIIIIIIHIIIIIIIIIIIIIIIIIIIIHIIIIIIIIIIIIIGIIIIIIIIIIIHHIIIIIIIIIHIIIIIIIIIHHIIGIIIIIIIIIIIIIIIIIIIIIIIIIIIIIIIIIIHIIIIIIIIIIIIIIIIHIIIIIIIIIIIIHIIGIIIIIIIIIIIIHIIIIIIIIIIIIIIIIIIIHGIIIIHHIIIIIIIIIIIIIIIIIIIIIHIIIIIIIIIIIIIIIIIIIIIIIIIIIIIIIIIIIIIIIIIIIIIIIDCDDD
@HISEQ:969:HM2KJBCX2:2:1101:4862:17455 2:N:0:ACTATGCA
GTCTCCTCCCTTCCCAACTATCCCTATTAATCATTACGGTGATCCTAGAAACCAACAAAATAGAACCATGCCGTCCTATTCTATTATTCCATGCTAATGTATTCGAGCAAAAATGCCTGCTTTAAACACTCTAATTTTTTCAAGGTAAAGGTCCTGGATCCGCAAGACACCCAATAAAGGACATCAAGTTTCTCCAGAAGGTGAGAAATCAACAGTAACAGTTCATACCCCTTAAGGCATGACCATCACGTCAATCCCGAAATTCAACTACGAGCTTTTTAACTGCAACAACTTTAATATACGCTATTGGAGCTGGAATTACCGCGGCTGCTGGCACCAGACTTGCCCTCCAA
+
DDDDDIIIIIIIIIIIHIIIIIIIIIIIIIIIIIIIIIIIIIIIIIIIIIIIIIIIIIIIHHHHHIHIIIHIIIIIIGGIIIIIIIIIHIIIIIHIIIHIIGHIIHIIIIIIIIIIIIIIIIIIIIHIIIHIIIIIIIIIIIIIIIIIIIIIIIIIIIIIIIIIIIIIIIIIIIIIHIIIIIIIIIIIIIIIIIIIIIIIIIIIIIIIIIIIIIIHIHIIIIIIIIIIIIIIIIIIIIIIIIIIIIIHIIHFIIHIIIIIIIIIIIIIIIIIIIIIIIIIIIIIIIIIIIIIIIIIIIIIIIIIIIIIIIIIIIIIIIIIIIIIIIIIIIIIIIIIIIIIIHIIIIIIDDDDD
@HISEQ:969:HM2KJBCX2:2:1101:21167:17339 2:N:0:ACTATGCA
GTCTCCTCCCTTCCCAACTATCCCTATTAATCATTACGGTGGTCCTAGAAACCAACAAAATAGAACCACAACGTCCTATTCTATTATTCCATGCTAATCTATTCAAGCAAATGCCTGCTTTAAACACTCTAATTTTTTCAAGGTAATGGTCCTGGCTCCCCGGCACACCCAATAAAGGACATACTGGTTCACCAGAAGGTGGACCCGACACAGGACAGTACTCGCCAAAGACGGACCGCCCGGTCAGGCCTAAAATTCAACTACGAGCTTTTTAACTGCAACAACTTTAATATACGCTATTGGAGCTGGAATTACCGCGGCTGCTGGCACCAGACTTGCCCTCCAA
+
@<D@BHFCEHH1@FH@FHEHFEHHEHHHGH@EHEHEH?@<@CGCHGGEHHIFHHIHFHHGGHHHHHCEGHHH<<10<<<DC1DFGDGF11DCG1@FHCHFHEH@CGCGCFGEE@EHHGB<D8CGHIIFGHGHDHHHH@B@FGFB<CCECDHH8CHE1HHCGHIE?HGI:HCF@A/FFFHECEHIHEIHIHHHHEHHFG?IHECHIIHHF?IGHHGIHIGHHHIGHFEEEF<GHDIHIGIHDFHECIHGHGGHIIIIIIIHHGCHF1HHIHIHHIHHIHIGIHHHIHIIIHHHIHCGHHDCDHEIIHIIIFIHHIIIIIIHHIIIIIIHHIIIIHIIIIIIIDDD@@
@HISEQ:969:HM2KJBCX2:2:1101:4190:17763 2:N:0:ACTATGCA
GTCTCCTCCCTTCCCAACTATCCCTATTAATCATTACGGTGGTCCTAGACCAACAAAATAGAACCAACGTCCTATTCTATTATTCCATGCTAATCTATTCAAGCAAAAGCCCGCTTTAAACACTCTAATTTTTTCAAGGTAATGGTCCTGGTTCCCCGGCACACCCAGTTAAGGACATACCGGCTCACCAGAAGGATAGACCCGACAACAGACAGTACTCGCCAGAGACGGACCGCCCGGTCAGGCCTAAAATTCAACTACGAGCTTTTTAACTGCAACAACTTTAATATACGCTATTGGAGCTGGAATTACCGCGGCTGCTGGCACCAGACTTGCCCTCCAA
+
DDDDDIIIIIIIIIIIGIIIIIIIIIIIHIIIIIIIHHIIIIIIIIIIIHIIGIIGGHIHHHIIIGIHHIIIIHFHFHHIIIIIIIIIIIIHIIIIIIIIIHHHIIIIIIIIIIIHHIIIIHIIIIIIIIIIIIIIIIIIIIIIIIIIIHIHHIIIIIIIIIIIIIIIIIIIIIIIIIIIIIIIIIIIIIIIIIHIIIIIIIIIIIIIIIIIIIIIIIIIIIIIIIIIIIIIIIIIIIIIIIIIIIIIIIIIIIIIIIIIIIIIIIIIIIIIIIIIIIIHGIIIIIIIIIIIIIHHGGIIIIIIIIIIIIIIIIIIIIIIIIIIIIIIIIIIHIIIIIDDDDD
@HISEQ:969:HM2KJBCX2:2:1101:6911:18174 2:N:0:TCTATGCA
GTCTCCTCCCTTCCCAACTATCCCTATTAATCATTACGGCGGTCCTAGAAACCAACAAAATAGAACCACACGTCCTATTCTATTATTCCATGCTAATGTATTCGAGCATAGGCCTGCTTTGAACACTCTAATTTTTTCAAAGTAAAAGTCCTAGTTCCCCGACACACCCAGTGAAGGGCATGCGGTTCCCTAGAAGGAAAGACCCGATCGGACCAGTACACGCGGTGAGGCGGACCGGCCAACCAGGCCCAAGGTTCAACTACGAGCTTTTTAACTGCAACAACTTTAATATACGCTATTGGAGCTGGAATTACCGCGGCTGCTGGCACCAGACTTGCCCTCCAA
+
DDDDCHIIIIIIGHIIIIIIIIIIIIIIIIIIIIIIIIIIDHHDHHHIHGHIIIIIIIIEHEGHHHIIIIIHIEHHFHEHIIIIHIIIIIIGIIHHIIIIIIIIIIIHIIHHIIIIIIIIIHHIIIIIHIIIIIIIHHHIHHIIIHIIIIIIIIIIIIIIIIIIIIIHHHIHIIIIIIIIIIIIIIIIIIIIIIHIIIIIIIIIIIIIIIIHHIIIIIIIIIIIIIIIIIIIIIIIIIIIIIIHIIIIIIIIHIIIIIIIIIIIIIIIIIIIIIIIIIIIIHIIIIIIIIIIHIIIIIIIIIIIIIIIIIIIIIIIIIIIIIIIIIIIIIIIIIIIIIIIDDDDD
@HISEQ:969:HM2KJBCX2:2:1101:11561:18111 2:N:0:ACTATGCA
GTCTCCTCCCTTCCCAACTATCCCTATTAATCATTACGGTGATCCTAGAAACCAACGAAATAGAATCAGTCCGTCCTATTTCATTATTCCATGCTAATGTATTCAGACGATAGTCTGCTTTAAACACTCTAATTTTTTCAAAGTAACAGTCCTGATTTCCCATCACACCAAATAAATGGCATGAAAGTTCCTCAGAAGGTAGAGATCCATCTCACCAGTGCAGACAATTAAGCCTGACCAATGGGTAGACCCCGAAGTTCAACTACGAGCTTTTTAACTGCAACAACTTTAATATACGCTATTGGAGCTGGAATTACCGCGGCTGCTGGCACCAGACTTGCCCTCCAA
+
DDDDDIIIIIIIIIIIIIHIIIIIIIIIIIIIIIIIIHIIIIIIIIIGHHHIIIIIIIIIIIIGIIIIGIIIIHIIIFHHHIIIIIIIIGHIIIIHIIIIIIIIIIIIIIIIIHIIIIIIIIIHIIIIIIIHIIIHIIIIHIHIIIIIIIIIIIHIHIIIIIIIIIIHIIIIIIHIIIIIIIIHIIIIIIIHIIIIIIIIIIIIIIIIIIIIIIIIIIIIIIIIIIIIIIIIIIIIIIIIIIIIIHGIIIIIIIIIIIIIIIIIIIIIIIIIIIIIIIIIIIIIIIIIIIIIIIIIIIIIIIIIIIIIIIIIIIIIIIIIIIIIIIIIIIIIIIGIIIIIIIIDDDDD
@HISEQ:969:HM2KJBCX2:2:1101:4826:18009 2:N:0:ACTATGCA
GTCTCCTCCCTTCCCAACTATCCCTATTAATCATTACTCCAGTTGCTAAAAAACCAACAAAATAGAACCGAAGTCCTACGGTGTTATCCCATGCTAATAGTATTCACGGCGTAAGCCTGCTTTGAACACTCTAATTTTTTCAAAGTAAAGGTGATCAAGAGTCGGATGATCTCCAACCAACCCAGAGTAAACCAGGTGAGCTGAAGGTCCGCAAATGACCACAGAAGCTGACACGCTCTTCAACACTATCATCCCAGAAGAGACGTAGGCCAGAGAGCGTAATGTCAGGAAATCCAACTACGAGCTTTTTAACTGCAACAACTTTAATATACGCTATTGGAGCTGGAATTACCGCGGCTGCTGGCACCAGACTTGCCCTCCAA
+
DDDDDIIIIIIIIIIIIIIIIIIIIIIIIIIIIIIIIIIIIIIIIIGIIGIIIHIIHIIIIIIIHHGIHIHHDHIIIIIIIIIIIHIGIHIIHIIIIIIIIDHHHIIHIGIIIIIHIHIIIIIIIIIGIGIIIIIIHIIIIIIIIIIIIIHIHIIIHIIIIIHHIHHHHIIIIIIIIIIIHIIIIIIIIIIIIIIIIIIIHIIIIIIHGIIIIIIIIIIIIIIIIGIHIIIIIIIIIIIIIIIIIIIIIIIIIIIIIIIIIIIIIIIIIIIIIIIIIIIIHFIIIIIIIIIIIIIIIIIIIIIIIIIIIIIIIIIIIIIIIIIIIHIIIIIIIIIIIIIIIIIIIIIIIIIIIIIIIIIIIIIIIIIIIIIIIIIIIIDDDDD
@HISEQ:969:HM2KJBCX2:2:1101:10138:18720 2:N:0:ACTATGCA
GTCTCCTCCCTTCCCAACTATCCCTATTAATCATTACGGTGATCCTAGAAACCAACAAAATAGAACCATGCCGTCCTATTCTATTATTCCATGCTAATGTATTCGAGCAAAAATGCCTGCTTTAAACACTCTAATTTTTTCAAGGTAAAGGTCCTGGATCCGCAAGACACCCAATAAAGGACATCAAGTTTCTCCAGAAGGTGAGAAATCAACTGCAACAGTTCATACCCCTTAAGGCATGACCATCACGTCAATCCCGAAATTCAACTACGAGCTTTTTAACTGCAACAACTTTAATATACGCTATTGGAGCTGGAATTACCGCGGCTGCTGGCACCAGACTTGCCCTCCAA
+
DDDCDIIIIIIIIIGIIIIIIIIIIIIIIIIIIHHHHHHIIIIIIIIIIIIIIIHIIHHCHEFHIIIII@HIHIIHIIIGIIIIIGIIIIIIIIIHIIGIIIHIHHIIIHIIHIHIHIIIIIIIIIIIIIIIIIIHHHHIHIGHIIIIHIIIIIIHHHIIIIIIIIIIIIIIIIIIHCIIIIIIIIIIHHIIIIIIIIIIHGIHIIIIIIIIIIIIIHIIHIIIIIIIIIHIIIIIIIIIIIIIIIIHIIIIIIGHIIIIIIIIIHIIIIIIIIIIIIIIGIIIIIIIIIHIIIIIIIIIIIIHIIIIIIIIIIIIIIIIIIIIIIIIIIIIIIIIIIIIHIHIIIIIDDDDD
@HISEQ:969:HM2KJBCX2:2:1101:12386:18665 2:N:0:ACTATGCA
GTCTCCTCCCTTCCCAACTATCCCTATTAATCATTACGTCAATCCTAGAAACCAACAAAATAGGATCGAACGTCCTATTTCATTATTCCATGCTAATGTATTCAAGCGTTAGCTTGCTTTAAACACTCTAATTTTTTCAAAGTAACAGTCCAAATTCCCCGCAACACCAAATTAATGGCATTACGGATCATCAGGAAGGAGGAATCAGTGAGACCAGTACATACCAGAGGCATGACCAACCTACTAACCCCGAAATTCAACTACGAGCTTTTTAACTGCAACAACTTTAATATACGCTATTGGAGCTGGAATTACCGCGGCTGCTGGCACCAGACTTGCCCTCCAA
+
ADDDDIIHIIIIIIIIIIIIIIIIIHHIIHIHIIHEHHIIIHHCGHIIHHIIIHIIIE?FHHHCGHEHDEHHHIHIEHHHHEHIHHHHHHIHHIIIIHIIIIHHHIIIIHIIIIIHHHIIIIHIIIIIHGIHHHHHGFHEHIIIIIIHIIHIHIHIIIIIIIHHHHHHIHIIHIIIIIIHIHIIIGIHHIIGIIIIIIIIIIIHHEIIHIHIIGIHIIIIIIIIIIIIIIHIIIII;HIIIHHHEFCHCHHHIHIHIIIIIHHIIHIIIIIIHGDHIIIHHHGIIIIHHHIHHGIHIIIIIIIIIIIIIIIHIIIIIIIIIHIIIIIIIIIIIHIGIIIIICDDDD
@HISEQ:969:HM2KJBCX2:2:1101:7222:18495 2:N:0:ACTATGCA
GTCTCCTCCCTTCCCAACTATCCCTATTAATCATTACGTCAATCCTAGAAACCAACAAAATAGGATCAAACGTCCTATTTCATTATTCCATGCTAATGTATTCAAGCGTTAGCCTGCTTTAAACACTCTAATTTTTTCAAAGTAACAGTCCTGTTTCCCTGCAACACCAAATTAATGACATTACAGTTCTTCAAGAAGGAGGAACCAGTAAAGCCAGTACATACCAGAGGCACGACCAACCTACTAATCCCGAAATTCAACTACGAGCTTTTTAACTGCAACAACTTTAATATACGCTATTGGAGCTGGAATTACCGCGGCTGCTGGCACCAGACTTGCCCTCCAA
+
DDDDDIIIHIIHIIIIIIIIIIIIIIIIIIIIIHIIIIIHIHIIIIIIHIHIIIIIIIIHHGF@GHIIIIGHHHIIIIIIHIIIIIIIHIIIHIIIIIIIIIHIIIIIIIIHIHIIIIIIIIIIIIIIIIIIHHHIIHIIIIIIIIIIIIIIIIIIIHIIIIIIIIIIIIIIHIIIIIIIIIIIIIIIGIIIIIIIIIIIIIIIIIIIIIIIIIIIIIIIIIIHIIIIIIIIIIIIIIIIIIHHIIIHIIIIIIIIIIIIIIHIIIIIIIIIIIIIIIIHHIIIHIIIIIIIHHIIHIIIIIIIIIIIIIIIIIIIIIIIIHIIIIIIIIIHIIIIIIIIIDDDDD
@HISEQ:969:HM2KJBCX2:2:1101:5032:20647 2:N:0:ACTATGCA
GTCTCCTCCCTTCCCAACTATCCCTATTAATCATTACGGTGGTCCTAGAAACCAACAAAATAGAACCATGCCGTCCTATTTTATTATTCCATGCTAATGTATTCAAGCAAAAATGCCTGCTTTAAACACTCTAATTTTTTCAAAGTAAAGGTCCTGGTTCCCCGCGGCATCCAATTAAGGACATCGCGGTTCTCCAGAAGGTGAGAAATTGACTGCACCAGTTCATACCCCGTGAGGCACGACCGATGCGCCAATCCCGAAATTCAACTACGAGCTTTTTAACTGCAACAACTTTAATATACGCTATTGGAGCTGGAATTACCGCGGCTGCTGGCACCAGACTTGCCCTCC
+
DDDDCIIIIIIIIIIIGIIIHHIIIIIIIIHIHHIIIIHIIIIIIIFHIEHHIIGHHGIHHC@FEHIHIHIIIHHHGHGIIIIIIIIIIIHHEHIIIHIIIHIIHIIIIIIIIIIIHHHIHHIIGIIIIIIIIIIIHHHIIGHIIIIIHIHHIIIIHGIIHIIIIIIIIIIHIIIIIIIIIIIIIIIIIIHGIFIIIIIIIIIIIIIIIIIIIIHIIIIIIIIIIIHIIIIIIIII<IIIIIIIIIIIIHIHHIHIIIIIIIIIIIIIHDIIIIIIIIIIIIIIIIIIIIIIIIIIIIIIHIIIIIIIIIHIIIIIIIIIIIGIIIIIIIIIIIIIHHFDDCIIIIDDDDD
@HISEQ:969:HM2KJBCX2:2:1101:6214:20923 2:N:0:ACTATGCA
GTCTCCTCCCTTCCCAACTATCCCTATTAATCATTACATCGATCCTAGAAACCAACAAAATAGAATCGGATGTCCTATTTCATTATTCCATGCTAATGTATTCAAGCGTGAGCCTGCTTTAAACACTCTAATTTTTTCAAGGTAACAGTCCTAATTCCCCGTGACACCAAATTAATGGCATTACGGTTCTTTAGAAGGTGAGAAATCAATAATATCAGTACATACCAACGGCATGACCGAAACATTGATCCCGAAATTCAACTACGAGCTTTTTAACTGCAACAACTTTAATATACGCTATTGGAGCTGGAATTACCGCGGCTGCTGGCACCAGACTTGCCCTCCAA
+
DDDDDIIIIIIIIIIIIIIIIGHHIIHHIIIIIIIIIIIIIIIIIIGIIIGIIHIIEHIHHHHIIIIIIIIIIIIIHIIHHHHHHHIHIHHIIIIHIIIHIIIIIIIHIIIHIIIIIIIIIHHHHIIIIIHHHIIIHIIIIIIIIIIIIIIIIHIHGIIIIIHIIIIHHIIIIIIIIIHIIIIIIIIIIIIIIIIIIIIIIIIIIIIGIIIIHIHIIIIIIIIIIIIHIIIIII=IIGIIIIHIHHIHIIIIIIIIIIIIIIIIIIIIIIIIIIIIIIIIIIIIIIIIIIIIIIIIIIIIHIIIIIIIIIHHIIIIIIIIIIIIGIIIIIIIIIIIIIIIHIDDDDD
@HISEQ:969:HM2KJBCX2:2:1101:12874:21031 2:N:0:ACTATGCA
GTCTCCTCCCTTCCCAACTATCCCTATTAATCATTACATCGATCCTAGAAACCAACAAAATAGAATTGGATGTCCTATTTTATTATTCTATGCTAATGTATTCAAGCGTGAGCCTGCTTTAAACACTCTAATTTTTACAAAGTAACAGTCCTAATTCCCCGTGACACCAAATTAATGGCATTACGGTTCTTTAAAAGATGAGAAATTAATAATATCAGTACATACCAACGGCATGACCAAAACATTGATTTCGAAATTCAACTACGAGCTTTTTAACTGCAACAACTTTAATATACGCTATTGGAGCTAGAATTACTGTGGCTGCTAGCACCAGACTTGCCCTCCAA
+
DDDDDHIIIIIIFHFHHHHHIIIGIIIIIIIIIIIIHHIIIHIIIIIHHIGHHEHIIIIIIIIGIHIHI?EHIIIIIIIIHHHHIIIIIHIIGIIIIIIIIHHHHHHIHHHHHIHIIIIIIIIIIIIIIHHHCHIIHHHHHIIIIIHCHIHIIIIIIIFHHH0IHHHHIHIIHIIIIHHIIIIIIIIIHIIHGHHHIIHHHGIIHIHIIIIIIIIIIIIIIIIIIIHHIIIIIHIHHHGIIIIIII<IGIIIHIHIIIIIIHIIIIIIHIIIIHIIIIIIIIIIIIIIIIIIIIHIIIIIIIIIIIIIIIIIIIIIIIIIIIIIIIIHIHIIIIHIHIIIIIDDDDD
@HISEQ:969:HM2KJBCX2:2:1101:3615:21211 2:N:0:ACTATGCA
GTCTCCTCCCTTCCCAACTATCCCTATTAATCATTACGGTGATTCAGAAACCAACAAAACAGGACCACCGTCCTATTCTATTATTCCATGCTAATGTATTCAGACGTAAGCCTGCTTTGAACACTCTAATTTTTTCAAGGTAAAGGTCCTGGTTTCCCACCACGCTAAATTAATAACATGATAGTTCCCCAGAAGGTAGAAATTCTACACGCCAGTACAGACTTGTTAGCCCGACCGACGGTAGAACCCCGAAATTCAACTACGAGCTTTTTAACTGCAACAACTTTAATATACGCTATTGGAGCTGGAATTACCGCGGCTGCTGGCACCAGACTTGCCCTCCAA
+
DDDDDIIIIIIIIIIIIIIIIIHIIIIIIIIIHIIIIIIIIIHIIIIGIIHIHIIIIHIIHHHEHHHIFIHCDHHIIGIIIHIIIHIHIHHEHIIHIIIHHHHHIHIHIIIGHIIIIHIEHHBCIHHHIIIIIIHCIIIIIIIIIIIIIIIHHHIIIIHIIIHIIHHIHHHHHHIIHIIIIIIHHGIHIIIIIIIIIIIIIIIIIIIIIIIIIIIIIIIIIIIIIIIIIIIIIIIIIIIIIHHFHHIHIIIIIHIIIIIIIHIIIIIIIIIIIIIIIIIIIIIIIIIIIIIIHIIIIIIIIIIIIIIIIIIIIIIIIIIIIIIIIIIIIIIIIIIIIIIIDDDDD
@HISEQ:969:HM2KJBCX2:2:1101:11256:21050 2:N:0:ACTATGCA
GTCTCCTCCCTTCCCAACTATCCCTATTAATCATTACATCGATCCTAGAAACCAACAAAATAGAATCGGATGTCCTATTTCATTATTCCATGCTAATGTATTCAAGCGTGAGCCTGCTTTAAACACTCTAATTTTTTCAAGGTAACAGTCCTAATTCCCCGTGACACCAAATTAATGGCATTACGGTTCTTTAGAAGGTGAGAAATCAATAATATCAGTACATACCAACGGCATGACCGAAACATTGATCCCGAAATTCAACTACGAGCTTTTTAACTGCAACAACTTTAATATACGCTATTGGAGCTGGAATTACCGCGGCTGCTGGCACCAGACTTGCCCTCCAA
+
DDDDDIHIIHIHHIHHHHHIIIIIIHHIIIIIHHIIHIIIIHIIIIHGHHIIIGHIIIFIIHHHHHEHGFHIHHIGIHHGIGHIHIHHHIIHHHHCCHHHIHHHHIHIHIIIHIIHHHCHH?HHEGHIHHHHHHGHIIIIHHIHHIIHIHHIIGHFIHHIHHIHHFHHIHIIHHHHIHIIHHHIIIHEIIIIIIHHGHIIIIHIHHHIIHIIIIIGIGHEHIIIIIIIIIIIIHIIIIIIIIIIHHHHDIHHIIIIIIIIIHGIIIIIIIIGIIIIGHFIIIIIHIIIIIIIIIIIIIHIHIIIIIIIIIIIIIIHHIHIHIIIIIIHIIIIIIHHHIIIIIBDDDD
@HISEQ:969:HM2KJBCX2:2:1101:18445:21380 2:N:0:ACTATGCA
GTCTCCTCCCTTCCCAACTATCCCTATTAATCATTACGTCGATCCTAGAAACCAACAAAATAGAATCAAACGTCCTATTTCATTATTCCATGCTAATGTATTCAAGCGTGCGCCTGCTTTAAACACTCTAATTTTTTCAAAGTAACAGTCCTGATTCCCCACGACACCAAATTAATGACATCGCGGTTCTTCAGAAGGTAGGAACCAATAATGCCAGTGCGTACCGAAGCACGACCAACAATTTGATCCCGAAATTCAACTACGAGCTTTTTAACTGCAACAACTTTAATATACGCTATTGGAGCTGGAATTACCGCGGCTGCTGGCACCAGACTTGCCCTCCAA
+
DDDDDHHHIIIIIIIHIIIIIIIIIIIIIHIHIIIIIGIIIIIHHIGIHIHIIHIIIIIIHIIFHHHIIGIHHEHHHIIIFHHIIHIHHCHIGHHIIIIIIIIIIIIIIIIIIIIIIIIIIHIHHHIHIIIIIHIIIIIIIIIIIIIHHIIIIIIIIIIIIIIIIIHIIIIIHIIIIIIIIIIIIIIIIIIIIIIIIIIIIIIIIIIIIIIIIIHIIIIIIIIIIIIIIIIIIIIIIIIIIIIHIIIIIIIIIIHIIIIIIIIIIIIIIIIIIIIIIIIIIIIIIIIIIIIIIIIIIIHHIIIIIIIIIIIIIIIIIIHIIIIIIIIIIIIIIIIIIIIIDDDDD
@HISEQ:969:HM2KJBCX2:2:1101:3737:21429 2:N:0:ACTATGCA
GTCTCCTCCCTTCCCAACTATCCCTATTAATCATTACGGTGATCCTAGAAACCAACGAAATAGAATCAGTCCGTCCTATTTCATTATTCCATGCTAATGTATTCAGACGATAGTCTGCTTTAAACACTCTAATTTTTTCAAAGTAACAGTTCTGATTTCCAATCACACCAAATAAATGGCATGAAAGTTCCTCAGAAGGTAGAGATCCATCTCACCAGTACAGACAATTAAGCCTGACCAATGGGTAGACCCCGAAGTTCAACTACGAGCTTTTTAACTGCAACAACTTTAATATACGCTATTGGAGCTGGAATTACCGCGGCTGCTGGCACCAGACTTGCCCTCCAA
+
DDDDDIIIIIIIIIIIIIIIIIIIIIIIIIIIIIIIIIIIIIIIIIIIIIIIHHEHIIIIIIIIIIFEHHIIIHIIIIIGIIIIIIIIHIIHIIHIIIIIIHFGHGIIGGHIGIIIGIHIIIHHGHHIHIFDHFFHIHEHIHIIHHGHGIGIIIIGGIHHFFGGHIII9IIHGIIHHIIIGIIIIIIIIGIGIIIHIIGHIIIIIIGIIIIIIIIIIIIIIIIIGIIIIIIIIGIGIHIHEIIIGFFIGIIIIIIIIIIIIIIIIIIIHIIIIIIIIIIIIIIIIIIIIIIIIHIIIIIIIIIIIIIIIIIIIIIIIIIIIIIIIIIIIIIIIIIIIIIIIIIDDDDD
@HISEQ:969:HM2KJBCX2:2:1101:5163:23245 2:N:0:ACTATGCA
GTCTCCTCCCTTCCCAACTATCCCTATTAATCATTACGTCGATCCTAGAAACCAACAAAATAGAATCAAACGTCCTATTTCGTTATTCCATGCTAATGTATTCAAGCGTGAGCCTGCTTTAAACACTCTAATTTTTTCAAAGTAACAGTCCTGATTCCCCATGACACCAAATTAATGACATCATGGTTCGTCAGAAGGTAGGAATCAATAATACCAGTACGTACAATAGCACGACCAATAAATTGATCCCGAAATTCAACTACGAGCTTTTTAACTGCAACAACTTTAATATACGCTATTGGAGCTGGAATTACCGCGGCTGCTGGCACCAGACTTGCCCTCCAA
+
DDDDDIIIIIIIHIIHIIIIIIIIIIIIHIIIIIIIIIIIIIIIIIGIHHHIIHHHHFIIHHHHHEHIHIIIIIIIGHIIIIIIHIIHHIIIIHIHHHIIHHIIIIHIIIIHIIIIIIIIHHIIIIHIIHHHIHIIIIIHIIHHIHIIHIIIIIHIIIIIIHIIIIHIIIHHEIHIIHHIHIIIIIIHIIIIIIIIIHHHHHIIIIIIIIIIIIIIIIIIIIIIIIIIIIIIIIIIIIIIIHIHIIIIIIIIIIHIIIIIIIIIIIIIIIIIIIIIIIIIIIIIIHHHIIIIIIIIIIIIIIIIIIHIIIIIIIIIIIIIIIIIIIIIIIIIIIIIIIIIDDDDD
@HISEQ:969:HM2KJBCX2:2:1101:17202:22661 2:N:0:ACTATGCA
GTCTCCTCCCTTCCCAACTATCCCTATTAATCATTACGGTGGTCCTAGAAACCAACAAAATAGAACCACAACGTCCTATTCTATTATTCCATGCTAATCTATTCAAGCAATAGCCCGCTTTAAACACTCTAATTTTTTCAAGGTAATGGTCCTGGCTCCCCAACACACCCAATAAAGGACATGCTGGCTCACCAGAAGGAAGACCCGACAGCAGACAGTACTCGCCAAAGACGGACCGCCCGGCCAGGCCTAAAATTCAACTACGAGCTTTTTAACTGCAACAACTTTAATATACGCTATTGGAGCTGGAATTACCGCGGCTGCTGGCACCAGACTTGCCCTCCAA
+
DDDDCIIHIIIHIHIIIIIIIIIIIHIIIIIIIIIIIIIIIIIIIIHIHHIIIIGIHHHHIGHHHHIIIIFIHHIIIIIHHHIIHIIIIIGIHHIIIHIIIHHHHHHIIIIIIIIIIIHIIIIIHIIIHIIIIIIIHHHIGIIIIIIIIIIIIIIIHIHHIIIIIIIIIIIHIIIHIIIIIIIIIIIHHHHHGIIIIIIHIIIIIIIIIIIIIIIIIIIIIIIIIIIIIIIIIIIIHHIIIIIHHIIIIIIIIIIIIIIIIHHIIIIIIIIIIIIIIIIIIIIIIIIIIIHIIHIHIHIHHIIIIIIIIIIIIIIIIIIIIIIIIIIIIIIIIIIIIHIIIDCDDD
@HISEQ:969:HM2KJBCX2:2:1101:1415:23183 2:N:0:ACTATGCA
GTCTCCTCCCTTCCCAACTATCCCTATTAATCATTACATCGATCCTAGAAACCAACAAAATAGAATCGGATGTCCTATTTCATTATTCCATGCTAATGTATTCAAGCGTGAGCCTGCTTTAAACACTCTAATTTTTTCAAGGTAACAGTCCTAATTCCCCGTGACACCAAATTAATGGCATTACGGTTCTTTAGAAGGTGAGAAATCAATAATATCAGTACATACCAACGGCATGACCGATACATTGATCCCGAAATTCAACTACGAGCTTTTTAACTGCAACAACTTTAATATACGCTATTGGAGCTGGAATTACCGCGGCTGCTGGCACCAGACTTGCCCTCCAA
+
DDDDDIIIIIIIIIIIIIIIIIIIIIIIIIIIIIIIIIIIHIIIIIHHIFHIFHIHEHIIIIIGIIIIIIIIIIIIIIIHHIIIIIIHIIIIEHHHHIIIIGHHIHHIIIIIIIIIIIIIIIIIIIIIIIHIIIIIIIHIIIIHIIIIIIIIIIIIIHHIIIIIHIIEIIIIIIIIIIIIIHHIIHIIIIIIIIIIIIIIIIIIIHEGIIIIIIIIIIIIIIIIIIIIIIIIIIIIIIIIIIHHHGIIIIIIIIIIHIIIIIIIIIIIIIIIIIIHIIIIIIIIIIIIIIIIIIIIIIIIIIIIIIIIIIIIIIIIGIIIIIIIIIIIIIIIIIIHIIIIIIDDDDD
@HISEQ:969:HM2KJBCX2:2:1101:4744:23398 2:N:0:ACTATGCA
GTCTCCTCCCTTGGTCCCAACTATCCCTATTAATCATTACGTCGATCCTAGAAACCAACAAAATAGAATCAAACGTCCTATTTCATTATTCCATGCTAATGTATTCAAGCGTGCGCCTGCTTTAAACACTCTAATTTTTTCAAAGTAACAGTCCTGATTCCCCACGACACCAAATTAATGACATCGCGGTTCTTCAGAAGGTAGGAACCAATAATGCCAGTGCGTACCGAGGCACGACCGACAATCTGATCCCGAAATTCAACTACGAGCTTTTTAACTGCAACAACTTTAATATACGCTATTGGAGCTGGAATTACCGCGGCTGCTGGCACCAGACTTGCCCTCCAA
+
DDDDDIIHIIIIIIHIIIIIIIIIIIIIHIIIIIIIIIIIIIIIIIIIIIICHHHIIIIHIIHIIIGIHIIIIIIIIIIIIIIIHIIIIIIIHIHHGHIIIIIIIIIIIIIIHGHIIIIIIIHIIIIIIIIIIIIIIIIHIIHIIIIIIIIIIIIIIIIIIHHGIIIIIIIIHHIIIIIIIIIIIIIIIIHHIIHIIIIIIIIIIIIIIIIIIIIIIIIIIIIIGIIGIIIIIIIIIIHIIIIIIHGIIIIIIIHIIIIIIHG0IIIIIIIIIIIIIIIIIIIIIIIIIIIIIIIIIIIIIHHIIIIIIIIIIIIIIIIIIIIIIHIIIIIIIIIIIIIHIIHDDDDD
@HISEQ:969:HM2KJBCX2:2:1101:20525:24146 2:N:0:ACTATGCA
GTCTCCTCCCTTCCCAACTATCCCTATTAATCATTACGGTGATCCTAGAAACCAACGAAATAGAATCAGTCCGTCCTATTTCATTATTCCATGCTAATGTATTCAGACGTTAGCCTGCTTTAAACACTCTAATTTTTTCAAAGTAACAGTCCTGATTTCCAATCACACCAAATTAATGACATGAAAGTTCCTCAGAAGGTAGAGATTTATCTCACCAGTACAGACAATTAAGCCTGACCAATGGGTAAACCCCGAAGTTCAACTACGAGCTTTTTAACTGCAACAACTTTAATATACGCTATTGGAGCTGGAATTACCGCGGCTGCTGGCACCAGACTTGCCCTCCAA
+
DDDDDIIEFGHIEHIIIIIHIGIHIIIIIHHHHHHFHHHIHHHIIHHHHHIIIIIHHHIIHIGHIIIIIIHCGHIIIIIEHHHHHHHIHFHHHIHHGHICADGHHIIHHIHIHHHIGIHGGHHIHGHHIIIHIIIHHHIHHHHGIIHIIHIHGEHFHHIHIGHEHHIHHHIIIHHHFGHIIIIIIIIHGHIIHIIIIIIGIIIIIIIHHHHHIHHIIIIIIIIIIIIIHIIIIIHHIIIIHHIHFHDHCHHIHIIIIIIHIIIIIIIIIFIHHHIIIIIHHIIIHHHHIIIIIIIIHIIIHHIIIIIIIIHIIHIIHIIIIIIIIGIIIIIIIIIIIIIIIIIDDDCD
@HISEQ:969:HM2KJBCX2:2:1101:10832:23754 2:N:0:ACTATGCA
GTCTCCTCCCTTCCCAACTATCCCTATTAATCATTACGTCGATCCTAGAAACCAACAAAATAGAATCAAACGTCCTATTCCGTTATTCCATGCTAATGTATTCAAGCGTGAGCCTGCTTTAAACACTCTAATTTTTTCAAAGTAACAGTCCTGATTCCCCAAAACACCAAATTAATGGCATTAAGATTCGTCAGAAAGGAGAAACCAATAATATCAGTACGTACAAAAGCACGACCAATAAACCGGTCTCGAAATTCAACTACGAGCTTTTTAACTGCAACAACTTTAATATACGCTATTGGAGCTGGAATTACCGCGGCTGCTGGCACCAGACTTGCCCTCCAA
+
DDDDDIIHIHIIIHIIIIIIIIIIHIIIHHIIIIIIIIIHIIIIIIHIHIIIHIIHIIIHHGHEHIIIIIHIIEHIIIIIIIIIDHHHIIIIIIIIIIIIIIIIIIIIIIIIIIIIIHHIIIHIIIIIIIIIIIIIIIIIIIIIIHIIIIIIIIIIIIHIIIIIIIIIIIIIIHIIHHHIIIIIIIIIIIHIIIIIIIIIIIIIIGIIIIIIIIIIIIIIIIIIIIIIIIIIIIIIIHHHHE<FIIGIIGIIIHIHIIIIIIIIIIIIIIIIIIIIIIIIIIHIHGIIIIIIIIIIIIIIIIIIIIIIIIIIIIIIIIIIIIIIIIIIIIIIIIIIIIIIDDDDD
@HISEQ:969:HM2KJBCX2:2:1101:3519:24516 2:N:0:ACTATGCA
GTCTCCTCCCTTCCCAACTATCCCTATTAATCATTACTCATTTCCCCAAAAACCAACAAAATTCGAGATACGAGTCCTAAATTATTATTCCATGCTAATGTATTCATAACTTGCAGCCTGCTTTAAACACTCTAATTTTTTCAAAGTAAAGGTCCTGGATTGCGAACCCAACCCAGTAAAGGGCAGGAACGTTCTCCAGGAAGATGGTAAGCGCGCATCGGCACTCACACACGATACCGTGGCGGGCCAAGCGCACTATACCAGAAATCCAACTACGAGCTTTTTAACTGCAACAACTTTAATATACGCTATTGGAGCTGGAATTACCGCGGCTGCTGGCACCAGACTTGCCCTCCAA
+
D<BD@FEG@@HE1<1<<EH1CC1<1<<<GCHECG@EGHCHHCF1<@GHHH@FEEH@E@G1<<1GHC?FCGHIHIH1FGHEH1DHHHHH?E1DHE11<F1<DDFGECHCHE@@%<FH1C<E?@6@@?%<<FHEHEEEEFFE?HH?C@DHEGH@DEG@HGHEGHIHH<C.C=@CGHEG/CCGHHHIHI:IHHGE/GEHHEIHCHDDC/C7DIHCG<C<F@HIHCF>F@GEHHGEFGD@E@HE@GHHGCA<G/<<1<<1<C<D<<D1G1?EGEEHHEHDHHFCFCHD1C1CC?HGEIIHHD1@?EFCCIHIIHCG<@<@EGIIHFFD/E<<HF@GCEE?@G@HIIIHHFEG?IHHG@?@D<
@HISEQ:969:HM2KJBCX2:2:1101:16969:24758 2:N:0:ACTATGCA
GTCTCCTCCCTTCCCAACTATCCCTATTAATCATTACATCGATCCTAGAAACCAACAAAATAGAATCGGATGTCCTATTTCATTATTCCATGCTAATGTATTCAAGCGTAAGCCTGCTTTAAACACTCTAATTTTTTCAAGGTAACAGTCCTAATTCCCCGTGACACCAAATTAATGGCATTACGGTTCTTTAGAAGGTGAGAAATCAATAATATCAGTACATACCAACGGCATGACCGAAACATTGATCCCGAAATTCAACTACGAGCTTTTTAACTGCAACAACTTTAATATACGCTATTGGAGCTGGAATTACCGCGGCTGCTGGCACCAGACTTGCCCTCCAA
+
DDDDDIHIIIHHIIIIIIEHGHIHIHIIIIIIIIIIHHIGIIIHIHFHGIIIIIIIHIIIGHHIIIIIIIIIHEHIIIIHHHIIGIIIIIHIIHIHIIIIHFHHHHIIHHHIIIIIIIHHGIHHIHIIHHIIIIHIHGGHHIIIIIHIIHIIIHHIIIHIIIHHIIHIHHIHIIIIHIFIIIHIIIGHHHHGIGIIIHHIHHCEGGIIIIHHGEHECIHHHHIIHHHHHHHHIIIHIHFHIHIHHDHIHHIFHHHFIIIIHHHHIIHIHIHIHHHFHHHHGHHIIHIHHHHHIHHIHHHIIIIHHHEHIHGIIIIIIH?IHIIIIHIHHIIIIHHIIIIIIIDCDDD
@HISEQ:969:HM2KJBCX2:2:1101:18466:24864 2:N:0:ACTATGCA
GTCTCCTCCCTTCCCAACTATCCCTATTAATCATTACGTCAATCCTAGAAACCAACAAAATAGGATCAACGTCCTATTTCATTATTCCATGCTAATGTATTCAAGCGCGAGCCTGCTTTAAACACTCTAATTTTTTCAAAGTAACAGTCCTGATTTCCCACCACACCAAATGAATGACATGATGGTTCGTCAGAAGGTAGGAATCAGTAACACCAGTACGTACCGAAGGCACGACCAGCGTACTAATCCCGAAATTCAACTACGAGCTTTTTAACTGCAACAACTTTAATATACGCTATTGGAGCTGGAATTACCGCGGCTGCTGGCACCAGACTTGCCCTCCAA
+
DDDDDIIIIIIIHHHHIIIIIIIHHIIIHIIHHIIIIHIGHIGHHHHHIIIIGIIIEGHEHGGF?CHHHHHHHHH1FHHHIHHEHIIIIIHGHFHHHIIIIHIIIIIHHIIIHIHIHIIIIHGIIIIIGIHIHIIIIIHHGHIIIIIIIIHIHIHIHHEBIIIHGHHIHHHIIIIHHIIIIIHIHIHIIHIIIIHH2HHIIIHIIIIIHIIIHIIIIIIIIIHIIHIIIIIIIIIIIIIHIIIIIHHIIIIIGIIHIIIIIIIIIHIIIIIIIIIIIIIIIIIHHHIIIHIIHIIIHIIIIHIIIIIIIIIIIIHIIIIIIIIIIIIIHIHIIIIIIIIICDDDD
@HISEQ:969:HM2KJBCX2:2:1101:9334:25130 2:N:0:ACTATGCA
GTCTCCTCCCTTCCCAACTATCCCTATTAATCATTACGGTGGTCCTAGACCAACAAAATAGAACCAACGTCCTATTCTATTATTCCATGCTAATCTATTCAAGCAATAGCCCGCTTTAAACACTCTAATTTTTTCAAGGTAATGGTCCTGGCTCCCCAACACACCCAATTAAGGACATACTGGTTCACCAGAAGGAAGACCCGACAACAGGACAGTACTCGCCAAAGACGGACCGCCCGGCCAAGTCTAAAATTCAACTACGAGCTTTTTAACTGCAACAACTTTAATATACGCTATTGGAGCTGGAATTACCGCGGCTGCTGGCACCAGACTTGCCCTCCAA
+
D@DD@EHHHHIIEHIHHIIIIHHHHIHIIIIHHHIHIIHHHEHCHIHHHIIGHIIC?CGHHGFGCH?GHICHHEHHIHHIIIHH?CGHEEHH?CIHHIHEG<IHIIIHIHHHHHGHHHI6H@GIIHHHDGGHHEFHHHHHHEHIHIIHHDGHHIIHHFIHHHHIIHIIIIIIII:HIIIIHIIIIHHFGHIIIIIIIIHHHGIIHIHFIIIIIIIIHHHIHHFIIIIHIIIIIHHIFHHHFHIIIHHIIIIHGHEHHHIIHIIIIIIIIIHIIIIIIHIIIHIIIHIIIIIIHFIHHHIIIIIIIIIIIIIIIIHIIHIIIIIIIIIIIIIIIHIIIIDCDCD
@HISEQ:969:HM2KJBCX2:2:1101:5593:25643 2:N:0:ACTATGCA
GTCTCCTCCCTTCCCAACTATCCCTATTAATCATTACGGTGGTCCTAGAAACCAACAAAATAGAACCACAACGTCCTATTCTATTATTCCATGCTAATCTATTCAAGCAAATGCCTGCTTTAAACACTCTAATTTTTTCAAGGTAATGGTCCTGGCTCCCCGGCACACCCAATAAAGGACATACTGGTTCACCAGAAGGTGGACCCGACACAGGACAGTACTCGCCAAAGACGGACCGCCCGGCCAGGCCTAAAATTCAACTACGAGCTTTTTAACTGCAACAACTTTAATATACGCTATTGGAGCTGGAATTACCGCGGCTGCTGGCACCAGACTTGCCCTCCAA
+
DDDDDIIIIIIIIIIIIIIIIIIIIIIIHHIIIIIIIIIIIIIIIIIIIHIIIIIIIIIIIIHHIIIIIIIIHHHIIGIIIIIIIGIHIIIIIIHHIIIIIIHIIIIIIIIIIIIIIIHIIIIIIIIHIHIIHIIIHHIHIIIHIIIIIIIIIIHIIIIIIIHIIIIIHIIHIIIHIIIIIIIIIIHIIIIIIIIHIIHIIIHIIIIIIIIIIIIIHIHIHIIIIHIIIIHIIIIIIIHIIIIIHIIIHIIIIIIIHIIIHHFHIIIIIIIIIHIIGIIIIIIIIIIIIIIIIIIIIHFDDIIIIHIIIIIIIIIIIIIIIIIIIIIIIIIIIIIHIIIIIDDDDD
@HISEQ:969:HM2KJBCX2:2:1101:17210:26232 2:N:0:ACTATGCA
GTCTCCTCCCTTCCCAACTATCCCTTAATCATTACATCGATCCTAGAAACCAACAAAATAGAATCGGATGTCCTATTTCATTATTCCATGCTAATGTATTCAAGCGTGAGCCTGCTTTAAACACTCTAATTTTTTCAAGGTAACAGTCCTAATTCCCCGTGACACCAAATTAATGGCATTACGGTTCTTTAGAAGGTGAGAAATCAATAATATCAGTACATACCAACGGCATGACCGATACATTGATCCCGAAATTCAACTACGAGCTTTTTAACTGCAACAACTTTAATATACGCTATTGGAGCTGGAATTACCGCGGCTGCTGGCACCAGACTTGCCCTCCAA
+
DDDDCGIIIIIIIIIIIIIIIIIIIHIIIIIIIIIHIIIIIIIIHIIIGHGHIIIIIHIHHHIIIHIHIIIIIIIIIIIIIIIIIHIIIHIIHIIIHIIHHHHHIIIHHHHIIIIHHIIIIIHIHIIIIIIIIIIIIIIIIIIIIIIIIHHIIIIIIIIGHHIHHIIIIHHIIIIHIIIHIHIIIHIIIIIIIIIIIIIIIIIHHIIIIIIIIIIIIIIIIIIHIHHHIIIIIIIIIIIIIHGDIIHIHIHIIIIIIIIIIIIIIIIIIIIIHHIIIIIIIIIIIHIIIHIIHIIIIIIIIIIIIIIIIIIIIIIIIIIIIIIIIIIIIIIIIIIIIIIIDDDDC
@HISEQ:969:HM2KJBCX2:2:1101:21175:26373 2:N:0:ACTATGCA
GTCTCCTCCCTTCCCAACTATCCCTATTAATCATTACATCGATCCTAGAAACCAACAAAATAGAATGCGATGTCCTATTTCATTATTCCATGCTAATGTATTCAAGCGTGAGCCTGCTTTAAACACTCTAATTTTTTCAAGGTAACAGTCCTAATTCCCTATAACATCAAATAAATGACATTATAGTTCTTTAGAAGGTGAGAACCAATAAAATCAGTACATACCAAGGCATGACCAACTAATTGATCCCGAAGTTCAACTACGAGCTTTTTAACTGCAACAACTTTAATATACGCTATTGGAGCTGGAATTACCGCGGCTGCTGGCACCAGACTTGCCCTCCAA
+
DDDA@HGHIHHIIHHHIIIIG1FGHHIIIIHIIHIHEHHFDEHFDHHIICHHEHIIHIIICHIHII@1EHGHHHIIHIEEHHIHHHIIIIEEHFFHGIFHGHGHHHEGHHHIHHIHIGIIIHHEEIIHIHIIHIIIIIHHIHHHHIHIHIHIIIIIIIHHIIIIHHIHIIIIIHHIIIIHHIIIHIIIHHHHFIIIIIIIIIIIIIIIIIIIIIIII:IHFIIIIIIIIIIHIIHIIIIIIHHFHIHHIIIIIIIIHIIIIIIIHIIIIIIIHHGIIIHHGHHIIHIIIIIIHIIIIIHIIIIGIIIIIIIIIIIIIIIHIIIIIIIIIIIIIIIIIIIIDDDDD
@HISEQ:969:HM2KJBCX2:2:1101:7807:27079 2:N:0:ACTATGCA
GTCTCCTCCCTTCCCAACTATCCCTATTAATCATTACATCGATCCTAGAAACCAACAAAATAGAATCGGATGTCCTATTTCATTATTCCATGCTAATGTATTCAAGCGTGAGCCTGCTTTAAACACTCTAATTTTTTCAAGGTAACAGTCCTAATTCCCCGTGACACCAAATTAATGGCATTACGGTTCTTTAGAAGGTGAGAAATCAATAATATCAGTACATACCAACGGCATGACCGAAACATTGATCCCGAAATTCAACTACGAGCTTTTTAACTGCAACAACTTTAATATACGCTATTGGAGCTGGAATTACCGCGGCTGCTGGCACCAGACTTGCCCTCCAA
+
DDDDDIIIIHIIIHIIIIIIGIIIIIIIIGIIIIIIIIIHIIIIIIIIIIIIHHIIGHHIIIIIIIIHIIIIIIIHHIHIIHHIIIIHIIIIFHIIIHHIIIIIIIIIIHIHHIIIIIIIIIIIHIIIIIIIIIIIIIIIHIHIIIIHGIIIIIIHGIIIHIIIHIIHIIIIIIIIIIIHIIIIIIIIIIIIIIIIHIIIHFIIIIIIIIIIIIIIIIIIIIIIIIIIIIIIIIIIIIIIIIIIIHHGHIIIIIIIHIIIIIIIIIIIIIIIIIIIIIIIIIIIIIIIIIIIIIHIIIIIIIIIIIIIIIIIIIIIIIIIIIIIIIHIIIIIIIIIIHIIIIDDDDD
@HISEQ:969:HM2KJBCX2:2:1101:19554:27477 2:N:0:ACTATGCA
GTCTCCTCCCTTCCCAACTATCCCTATTAATCATTACGGTGATCCTAGAAACCAACGAAATAGAATCAGTCCGTCCTATTTCATTATTCCATGCTAATGTATTCAGACGTTAGCCTGCTTTAAACACTCTAATTTTTTCAAAGTAACAGTCCTGATTTCCCATCACACCAAATAAATGGCATGAAAGTTCCTCAGAAGGTAGAGGATTCATCTCACCAGTGCAGACAATTAAGCCTGACCAATGGGTAAACCCCGAAGTTCAACTACGAGCTTTTTAACTGCAACAACTTTAATATACGCTATTGGAGCTGGAATTACCGCGGCTGCTGGCACCAGACTTGCCCTCCAA
+
CDDDDIIHIIIIIIIIIIIIIIHIIIIIIIIIIIIIIIIIIIIIIIIIHIIIIIIIIIIIIIIIIIIIIIIIIIIIIIIHIHIIIHIIHHIIIFIGHIIIIFGHIIIIIIIIIHIIIIHIIIIIIIIIIIIIIIIIIHGGHIIIIIIIIHIIHIIHIIIIHIIIIIIIIIIIHHIIIIIIIIIIIIIIIIHHIIIIIIIIIIIIIIHIHIIIHIIIIIIIIIIIIIIIIIIIIIIIIIIIIIIIHIIHHHIIIIIIIIIIIIIIIIIIIIIIIIIIIIIIIIIIIIIIHHHHIIIIIIIIIIIIIIIIIIIHIIIIIIIIIIIIIIIIIIIIIIIIIIIIIIIIDDDDD
@HISEQ:969:HM2KJBCX2:2:1101:18875:28341 2:N:0:ACTATGCA
GTCTCCTCCCTTCCCAACTATCCCTATTAATCATTACGGTGATCCTAGAAACCAACAAAATAGAACCATGCGTCCTATTTCATTATTCCATGCTAATGTATTCAGGCAATAGCCTGCTTTAAGCACTCTAATTTTTTCAAGGTAACAGTCCTGCTTCCCCAACGCACCAAATTAATGACATGCTGGTTATTCAGAAGGTAGGAATCCATCACGCCAGTACAGACCCAAAAGCCCGACCAACGGATAAACCCCGAAATTCAACTACGAGCTTTTTAACTGCAACAACTTTAATATACGCTATTGGAGCTGGAATTACCGCGGCTGCTGGCACCAGACTTGCCCTCCAA
+
BDDDBEHFHHIHHIHHIHHHIHHHEHHIHGFHIHIIHHHGHHIIIIIIHFHHEEHIHIIIHIGH?FFHHGHHEHHHHHHIHHHFGHHHEHHEHHHGHHHHIEHHGCHIHHHHIFHHC@HIIHGEHIIHHHHHHGHHHF@C89HIHHIHHGHHECGHFHHHHHHIIDHEGEGIHEDFFHHHHEIHHGGGHIHGHHHGHGHHHHCHFIHHHGIHE=IGHEHGHHGHCHGHIHHECHH<4EGCCGCF1EHHG8CF1HHG@HEFHGCIIIHIIHHIHEIHEHEEHHHF1HFFHFEHHHEHHHHECEHIH?IIIHEHHHIHHGHIHGIHFEFEHHIIHHCHCHDHGC@@DDD
@HISEQ:969:HM2KJBCX2:2:1101:19215:28692 2:N:0:ACTATGCA
GTCTCCTCCCTTCCCAACTATCCCTATTAATCATTACGGTGGTCCTAGAAACCAACAAAATAGAACACAACGTCCTATTCTATTATTCCATGCTAATCTATTCAAGCAATAGCCCGCTTTAAACACTCTAATTTTTTCAAAGTAATGGTCCTGGCTCCCCAACACACCATACTGGTTCACCAGAAGGAAGACCCGACAGCAGACAGTACTCGCCAAAGACGGACCGCCCGGCCAGGCCTAAAATTCAACTACAAGCTTTTTAACTGCAACAACTTTAATATACGCTATTTGAGCTGGAATTACCGCGGCTGCTGGCACCAGACTTGCCCTCCAA
+
DDDDDIIIIIIIIIIIIIIIIIIIIIHIIIIIIIIIIIIIGIIIIIIIIIIIIIIIIIHIIIHHHIIIHIIHHHHIGIIIIIIIIIIIIHIIIIIHHIIIIIIIHIIIIIHHHIIIIIHIIIIIIIIHHIIIIIIIIIIHIHHIHIIIIIIIHIIIIIIIIIIIIIIIIIIIIHIIIIIIIIIIIIIIIIIIIIIHIIIIIIIIIIIIIIIIIIIIHIHIIIIIIIIIIIIHHIIIHHHIIIIIGIIIIIIHHEIIIIIIIIHIIIIIIIIIIIIHIIIIIHIIIIIIIIIIIIIIIIIIIIIIIIIIIIIIIIIIIIIIIIIIIIIIIDDDDD
@HISEQ:969:HM2KJBCX2:2:1101:16831:28319 2:N:0:ACTATGCA
GTCTCCTCCCTTCCCAACTATCCCTATTAATCATTACATCGATCCTAGAAACCAACAAAATAGAATCGGATGTCCTATTTCATTATTCCATGCTAATGTATTCAAGCGTGAGCCTGCTTTAAACACTCTAATTTTTTCAAGGTAACAGTCCTAATTCCCCGTGACACCAAATTAATGGCATTACGGTTCTTTAGAAGGTGAGAAATCAATAATATCAGTACATACCAACGGCATGACCGAAACATTGATTCCGAAATTCAACTACGAGCTTTTTAACTGCAACAACTTTAATATACGCTATTGGAGCTGGAATTACCGCGGCTGCTGGCACCAGACTTGCCCTCCAA
+
DDDDDIIIIIIIIIIIIIIIIIIIHHIIIIHHIIIHIIIIHHIIIIHGHIIIIIGIIIIGIHHHIFIHHGHIIIIIIIGIIIIIIFFHHIHHHDGHHHHHIHIIHGHIHHHGHIHIIHIHIIIIIIIHIHHIHHIHIIHIIHIHIHIHIHIIIIIIIIIIIIHHHIHIIIIIHIIIIIIIIIIIIIIIHIIIIIIIIIHIIIIIIIIIIIIIGIIIIH<IIIHIIIIIIHHHIIIIIIIIIIIIHHIIIIIIIIIHIIIIIIIIIIIIIIIIIIIIIIIIHIIIIIIIIGIIIHIIIIIIIIIIIIIIIIIIIIIIIIIIIIIIIIIIIIIIIIIIIIIIIIDDDDD
@HISEQ:969:HM2KJBCX2:2:1101:12766:29355 2:N:0:ACTATGCA
GTCTCCTCCCTTCCCAACTATCCCTATTAATCATTACATCGATCCTAGAAACCAACAAAATAGAATCGGATGTCCTATTTCATTATTCCATGCTAATGTATTCAAGCGTGAGCCTGCTTTAAACACTCTAATTTTTTCAAGGTAACAGTCCTAATTCCCCGTAACACCAAATTAATGGCATTACGGTTCTTTAGAAGGTGAGAAATCAATGATAACAGTGCATACCAACGGCATGACCGAAATATTGATCCCGAAATTCAACTACGAGCTTTTTAACTGCAACAACTTTAATATACGCTATTGGAGCTGGAATTACCGCGGCTGCTGGCACCAGACTTGCCCTCCAA
+
DDDDDIIIIIIIIIIIIIIIIIIHIIIHIIIIIIIIIIIHIIIIIIIGHIHIIHIIHIIIIIHHIIIIIIIIIGHEHHIGHIHHHIIIGIHIIIHIIIIIIIIHHHHHHHHHIIIGIIIIIIIIHHHIHIIHHHHIIIIHIIIIIIIIIIIHHIIHIHHIIIIIIHIIIIIHIIIIIIIIIIIIIIHHIHIIIIIIHHIIIIIIIHIIIIIIIIIIIIIIIHIIIIIIIIIIIIIIIIIIIIHHHGIIIIIIIIIIIIIIIIIIIIIIIIIIIIIHIIIIIIIIIIIIIIIIIIIIIIIIIIIIIIIIIIIHIIIIIIIIIIHIIIIIIIIIIIIIIIIIIIDDDDD
@HISEQ:969:HM2KJBCX2:2:1101:4302:29535 2:N:0:ACTATGCA
GTCTCCTCCCTTCCCAACTATCCCTATTAATCATTACATCGATCCTAGAAACCAACAAAATAGGGTCAAACGTCCTATTTCATTATTCCATGCTAATGTATTCAAGCTAATGCCTGCTTTAAACACTCTAATTTTTTCAAAGTAACAGTCCTAACTCCCCATGACACCAAATAAATGAAATCATGGTTCGTCAGAAGGGAGAAATCAATGATACCAGTACGTACCAGAGGCACGACCGATATATTGATCCCGAAATTCAACTACGAGCTTTTTAACTGCAACAACTTTAATATACGCTATTGGAGCTGGAATTACCGCGGCTGCTGGCACCAGACTTGCCCTCCAA
+
DDDDDIIIIGIIGIIIIIIIIIIIIIIIIIIIIIIIIIIIIIIIIIGIIIIIIHIIIHHHHHHHHHIIHHIIIIIIHIIIIIIIIIIIHGHIGHIIIIIIIIIIIIIIIIIIIIIIIIIIIIIIIIIIIIIIIIIIIIIIIIIIIIIIGIIIIIIIHGIIIIHIIIIIIIHIIIIIIIIIIIIIIIIIIIIIIIIIIIIIIIIIIIIIIIIIIIIIIIIIIIIIIIIIIIIIIIIIIIIIIIHHGIHIIIIIIIIIIIIIIIIIIIIIIIIIIIIIIIIIHHIIIIIIIIIIIIIIIIIIIIIIIIIIIIIIIIIIIIIIIIIIIIIIHIIIIIIIIIIIIDDDDD
@HISEQ:969:HM2KJBCX2:2:1101:18873:29865 2:N:0:ACTATGCA
GTCTCCTCCCTTCCCAACTATCCCTATTAATCATTACGGTGGTCCTAGAAACCAACAAAATAGAACCACAACGTCCTATTCTATTATTCCATGCTAATCTATTCAAGCAAATGCCTGCTTTAAACACTCTAATTTTTTCAAGGTAATGGTCCTGGCTCCCCGGCACACCCAATAAAGGACATACTGGTTCACCAGAAGGTGGACCCGACACAGGACAGTACTCGCCAAAGACGGACCGCCCGGCCAGGCCTAAAATTCAACTACGAGCTTTTTAACTGCAACAACTTTAATATACGCTATTGGAGCTGGAATTACCGCGGCTGCTGGCACCAGACTTGCCCTCCAA
+
D<<DBHIEFHHGHC@C@C1<FC1D1<CC1EHE1<C1DEDHHHH?<C1@CF@GH?1D1<CFH?CHHE?C@11</1<DG111<C1FF?1<<DC1<DGH?EHIC1<1<DHFBFEF<<@@GBE@EBB<GF@H8HF<FHF?@@HGCEHE1FH@HH5ACCCEHCHE7..G:E?B,IHHBH?GB?B.G.A@EHHGGFHFCHCCHHHGD/G</HCHIHFGHHDCHGHHCECGHHEEHCCDDCCIFECDH@?G<FCEG@EHHGHHHIHG@EFHEEFCHHEIHHFIHHHHGC1HCCFHHHC=HIHIHD<<<HCHECHHIHGHHHIIIIIIHHE@HHFHHFGHHCHHHGHHCDD0<0
@HISEQ:969:HM2KJBCX2:2:1101:17986:28630 2:N:0:ACTATGCA
GTCTCCTCCCTTCCCAACTATCCCTATTAATCATTACGTCAATCCTAGAAACCAACAAAATAGGATCGAACGTCCTATTTCATTATTCCATGCTAATGTATTCAAGCGTTAGCTTGCTTTAAACACTCTAATTTTTTCAAAGTAACAGTCCAAATTCCCCAAAACACCAAATTAATGGCATTAAGGTTCATCAGGAAGGAGGAATCAGTGAGACCAGTACATACCAGAGGCATGACCAACCTACTAACCCCGAAATTCAACTACGAGCTTTTTAACTGCAACAACTTTAATATACGCTATTGGAGCTGGAATTACCGCGGCTGCTGGCACCAGACTTGCCCTCCAA
+
DDDDDIIIIIIIIHIIIIIIIIIIIIIIIEHIIIIIIIIIIIIHHIIIIIIIIIHIIHIIIIHIHHIHIIIHIIIHIIIIHIHIIIIIIIIIGIIIIIIHIIHIIIIIIIIHIIIIIIIIIIIIIIIHHIIIHIIIIIIIIIIIIIIIHIIIIIHIIIIIHHIHHEIIIIHHHIIIIIHIHIIIIIIHIHIIIIIIIIIIIIIIIIIIIIIIIIHIIIIHIHIIIIIIIHIIIIIIIIIIIIIHIIIIIIIIIIIIIIIIHIIIIIIIIIIIIIIIIIIIIIIIIIHGIIIIIIIIIIIIGIIIIIIIIHIHIIIIIIIIIIIIIIIIIIIIIIIIIIIIIDDDDD
@HISEQ:969:HM2KJBCX2:2:1101:8678:31015 2:N:0:ACTATGCA
GTCTCCTCCCTTCCCAACTATCCCTATTAATCATTACGGTGATCCTAGAAACCAACAAAATAGAACCATGCGTCCTATTTCATTATTCCATGCTAATGTATTCAGGCAATAGCCTGCTTTAAGCACTCTAATTTTTTCAAGGTAACAGTCCTGCTTCCCCAACGCACCAAATTAATGGCATGCTGGTTATTCAGAAGGTAGGAATCCATCACGCCAGTACAGACCCAAAAGCCCGACCAACGGATAAATCCCGAAATTCAACTACGAGCTTTTTAACTGCAACAACTTTAATATACGCTATTGGAGCTGGAATTACCGCGGCTGCTGGCACCAGACTTGCCCTCCAA
+
<<00<<C@<G@1<G?@<GHH11<CFCCECECC1<F<G1<<<<F1<FC<<<GCGFGEE1<DDC1<E@1111F/<C/E<1D<1<1G@G@11<<1<1<<GHCE@<DCHHIICFEG?HFIIGHGDGH1@GHIHHHGH1BG6DGCF1CIIHHHEHFFCEH?D9C?FHIIHHHEEECIIHIHEFHFEG<GH@HGDCEHIHEHC:HHHIFHGH?E=DHHHCHIHEHGCCEHC@CHHF?<E6<ECEFGH1<GBDHECD<F1EGC1HF@DC=HHD11<CHF1CHHCG?HHF@FCE@@FEHHE@GHHEF@@HHG@H@HIHCHC<CCC?IIIFIHC?HF?HIHCHGGHHHIHCDBD@@
@HISEQ:969:HM2KJBCX2:2:1101:16905:31207 2:N:0:ACTATGCA
GTCTCCTCCCTTCCCAACTATCCCTATTAATCATTACGGTGATCCTAGAAACCAACGAAATAGAATCAGTCCGTCCTATTTCATTATTCCATGCTAATGTATTCAGACGATAGTCTGCTTTAAACACTCTAATTTTTTCAAAGTAACAGTCCTGATTTCCCATCACACCAAATAAATGGCATGAAAGTTCCTCAGAAGGTAGAGATCCATCTCACCAGTGCAGACAATTAAGCCTGACCAATGGGTAGACCCCGAAGTTCAACTACGAGCTTTTTAACTGCAACAACTTTAATATACGCTATTGGAGCTGGAATTACCGCGGCTGCTGGCACCAGACTTGCCCTCCAA
+
DDDADIHIHIIHIIIIIIIIIIIIIIIIIIIIIHHIIIIIHIIIIIIGIHHIIGEHIHIIIIIIHHIIIIIIHHHHIIIIIIIIIHHHHEHIIHIIHHIIIIIHHGIIIIIIIIIIIIIIIHIHIIIFHIHHHIIIIIHIIIIHHHIIIIIIIIHIIIIIIIIIIIIIIIIIIHHIIIIIIIHIIIIIIIIIIHHIIIIIIIIIIIIIIIIIIIIIIIIIIIIIIIIIIIIIIIIIIIIIIIIIIHFIIHIIIIIIIIIIIIIIIIIIIIIIIIHIHIIIIIIIIIIIIIIIIIIIIIIIIIIIIIIIIIIIIIIIIIIIHIIIIIIIIIIIIIIIIIIIIIIDDDDD
@HISEQ:969:HM2KJBCX2:2:1101:5450:32157 2:N:0:ACTATGCA
GTCTCCTCCCTTCCCAACTATCCCTATTAATCATTACGTCGATCCTAGAAACCAACAAAATAGAATCAAACGTCCTATTTCGTTATTCCATGCTAATGTATTCAAGCGTGAGCCTGCTTTAAACACTCTAATTTTTTCAAAGTAACAGTCCTGATTCCCCATGACACCAAATTAATGACATCATGGTTCGTCAGAAGGTAGGAATCAATAATACCAGTACGTACAATAGCACGACCAATAAATTGATCCCGAAATTCAACTACGAGCTTTTTAACTGCAACAACTTTAATATACGCTATTGGAGCTGGAATTACCGCGGCTGCTGGCACCAGACTTGCCCTCCAA
+
ADDDDIIHHIIHHHHHHIIIIIIGIIIIIHHHGHIHHIHHHHHHIHHEEHHIIFHIIICHF@GGCGHHIHIIIIIIHHFEHIIIHHHIHIHHIHIHIIIHHFHHHHHHIHHHHHHHIEIHHHHHIIHIHHHHIIIIIIIIIIIIIHGIIHIIIIIHIIIIIHGHIIGIHIHHIIHIHIIHIIIIIIIIIIIIIHHHHIIIIIIIIIIIIIIIHIIIIIIIIIIIIIHIIIIIHHIIIIIIIHHHIGIIIIIIIIIIIIIIIIHIIIIIIIIIIIIIIIIIIIIIHHIIIIIIHIIIIIIIIIIIIIIIIIIIIIIIIIIIIIIIIIIIIIIIIIIIIIIIDDDDD
@HISEQ:969:HM2KJBCX2:2:1101:19393:31876 2:N:0:ACTATGCA
GTCTCCTCCCTTCCCAACTATCCCTATTAATCATTACGGTGATTCAGAAACCAACAAAACAGGACCACCGTCCTATTCTATTATTCCATGCTAATGTATTCAGACGTAAGCCTGCTTTGAACACTCTAATTTTTTCAAGGTAAAGGTCCTGGTTTCCCACCACGCTAAATTAATAACATGATAGTTCCCCAGAAGGTAGAAATTCTACACACCAGTACAGACTTGTTAGCCCGACCAACGGTAGAATCCCGAAATTCAACTACGAGCTTTTTAACTGCAACAACTTTAATATACGCTATTGGAGCTGGAATTACCGCGGCTGCTGGCACCAGACTTGCCCTCCAA
+
DDDBDIIIHIHIHIIIIIIIIIIEHHIIIIHIIIIHIIIHIIIIHEEHHGHICFHHIHIIEC1<DCHFH?HDEHHIIIIIHHHEFCHHHEHIIIIIHIIGG@HFHIIIIHIIIIIIIIHFHHHFHIIHEHHIIHHIIIHIIHHGHIHIHHFCIIHIIGIHFHHIIIHHIIHIGHHHIIHHHIHHFIHHIIGIIHGIIIIIIIIIIHIIIIII=IHGIHHHIIHIIIIIIHIIIHIII=IIIHHGIHHIIIIIIIHHHIIIHIIIIIIIIIIIIIHIIIIIIIIHGIIIIIIHHIIIIIIIIIIIIIHIIHHIIIIIIIHHFIHIIIIIIIIIHHIIIIIIDDDDD
@HISEQ:969:HM2KJBCX2:2:1101:9395:33293 2:N:0:ACTATGCA
GTCTCCTCCCTTCCCAACTATCCCTATTAATCATTACGTCGATCCTAGAAACCAACAAAATAGAATCAAACGTCCTATTTCGTTATTCCATGCTAATGTATTCAAGCGTTAGCTTGCTTTAAACACTCTAATTTTTTCAAAGTAACAGTCCAAATTCCCCGCAACACCAAATTAATGGCATTACGGCTCATCAGGAAGGAGGAATCAGTGAGACCAGTACATACCAGAGGCATGACCAACCTACTAACCCCGAAATTCAACTACGAGCTTTTTAACTGCAACAACTTTAATATACGCTATTGGAGCTGGAATTACCGCGGCTGCTGGCACCAGACTTGCCCTCCAA
+
DDDDDIIIIIIIIIIIIIIIIIIIIIIIIIIIIIIIIIIIIIIIIIIHIIIIIHIIIGHIIHHGHIIIHGIHIIIIIIHIIIIIIIIIIIIIIHHHIHIIIIIIIIIIIIIIIIIIIIIIIIIIIIIIIIIICHIIIIIIIIIIIIIIIIIHIIIIIHIIHIIIIIIIIIIIIIIIIIIIIIIIIIIIIGIIIIIIIIIIIIIIIIHIIIIIIIIIIIIIIIIGIIIIIIIIIIIIIIIIIIIHHHIHIIIIGIIIIIIIIIIIIIIIIIIIIIIIIIIIIIIIIIIIIIIIIIIIIIIIIIIIIIIIIIIIIIIIIIIIIIIIIIIIIIIIIIIIIIIIIDDDDD
@HISEQ:969:HM2KJBCX2:2:1101:4653:33875 2:N:0:ACTATGCA
GTCTCCTCCCTTCCCAACTATCCCTATTAATCATTACATCGATCCTAGAAACCAACAAAATAGAATCGGATGTCCTATTTCATTATTCCATGCTAATGTATTCAAGCGTGAGCCTGCTTTAAACACTCTAATTTTTTCAAGGTAACAGTCCTAATTCCCCGTGACACCAAATTAATGGCATTACGGTTCTTTAGAAGGTGAGAAATCAATAATATCAGTACATACCAACGGCATGACCGAAACATTGATCCCGAAATTCAACTACGAGCTTTTTAACTGCAACAACTTTAATAGACGCTATTGGAGCTGGAATTACCGCGGCTGCTGGCACCAGACTTGCCCTCCAA
+
DDDDDIIIIIIIIIIIIIIIIIIIHIIIIIIIIIIIIIIHIIIIIIGGHHHIIEHIFIIIIGFHHIIFHGHHHEHIGIHHHFHHHHIIHHHHIIFFHFECEDHGIHIIIHIIGIIHIGIIIEHIGHHII<CHII;HIGHH;IIHHIIIHFHHII<IGIHIGHIGIHIIIHG;HIGH?GEGFHHG</GHHHI9FC0CCHGHEEHII<FGEEGGHHHC?<FHHEAE?FGHHFHECHHHGEF>CHHHAH</CCHECHGD?C@HHHHHDH?EEEF1CC@CEEHGE@CF<F<1<11E<0<CC@C1GIHFF<1E@1HGD<DGDHDIHHHHHIIHEH@CCCEG@HHHHH@B@DD
@HISEQ:969:HM2KJBCX2:2:1101:16936:34219 2:N:0:ACTATGCA
GTCTCCTCCCTTCCCAATATCCCTATTAATCATTACGGTGGTCCTAGAAACCAACAAAATAGAACCACAACGTCCTATTCTATTATTCCATGCTAATCTATTCAAGCAATAGCCCGCTTTAAACACTCTAATTTTTTCAAGGTAATGGTCCTGGCTCCCCAACACACCCAATAAAGGACATGCTGGCTCACCAGAAGGAAGACCCGACAGCAGACAGTACTCGCCAAAGACGGACCGCCCGGCCAGGCCTAAAATTCAACTACGAGCTTTTTAACTGCAACAACTTTAATATACGCTATTGGAGCTGGAATTACCGCGGCTGCTGGCACCAGACTTGCCCTCCAA
+
DDDDDIIIIIIIIIIIIIIIIIIIIIHHIIIIIIIIIIIIGIIIHIEHIIIIIHIIGHHIIE@HIIIIIIIIEHHIHHHIIIIIIHIIIIIIIIIIIHIHIHHHIIIIIIIIIIIIHHIIIIIHIIIIIIIIIIIIHIHHIIIIIIIIIIHHIIHIIIIIIIIIIHIIIIHIIIIIIIIIIIIIIIIHHHIGIIIIIIIHHHIIIIIIIIIIIIIIIIIIIIIIIIIHIIIIIIIIIIIIIIIIIHIIIHIIIIIIIIIIHHIIHIIIIIIHHGIIIIIIIIHIIHIIIIIIHIIIHHHHIIIIIIIIIIIIIIIIIIIIIIIIIHIIIIIHIIIIIIIIDDDDD
@HISEQ:969:HM2KJBCX2:2:1101:5504:34717 2:N:0:ACTATGCA
GTCTCCTCCCTTCCCAACTATCCCTATTAATCATTACGGTGATCCTAGAAACCAACAAAATAGAACCATGCCGTCCTATTCTATTATTCCATGCTAATGTATTCGAGCAAAAATGCCTGCTTTAAACACTCTAATTTTTTCAAGGTAAAGGTCCTGGATCCGCAAGACACCCAATTAAGGACATCAAGTTTCTCCAGAAGGTGAGAAATCAACAGCGACAGTTCATACCCCTTAAGGCATGACCATCACGTCAATCCCGAAATTCAACTACGAGCTTTTTAACTGCAACAACTTTAATATACGCTATTGGAGCTGGAATTACCGCGGCTGCTGGCACCAGACTTGCCCTCCAA
+
DDDDDIIIIIIIIIIIIIIIIIIIIIIIIIIIIIIIIIIIIIIIIIIIIIIIIHIIHIIIIIIIIIIIIIHIGHHIHIHHIIIIIIIGHIIIHIIIIHHIHHHIHHIIIIIIIIHIIHIHIIIIIIIIIIIIIHIIIHIIIIIIIIIIIIIIIIIHIHIIIIIIIIIIIIIIIIIIIIIIIIIIIHIIIHHHHHIIIIIIIIIIIIIIIIIIIIIIIHIIIIIIIIIIIIIIIIIIGIIIIIIIIIIIIIIHIIIIIIIIIIIIIIIIIIIIIIIIIIIIIIIIIIIIIIIIIIIIIIIIHIIIIIIIIIIIIIIIIIIIIIIIIIIIIIIIIIIIIIIIIIIIIIIIDDDDD
@HISEQ:969:HM2KJBCX2:2:1101:8746:34142 2:N:0:ACTATGCA
GTCTCCTCCCTTCCCAACTATCCCTATTAATCATTACGGTGATCCTAGAAACCAACAAAATAGAACCATGCCGTCCTATTCTATTATTCCATGCTAATGTATTCGAGCAAAATGCCTGCTTTAAACACTCTAATTTTTTCAAGGTAAAGGTCCTGGTTCCACATGACACCCAATTAAGGACATCATGCTTCTCCAGAAGGTGAGAAATCAACTGCGACAGTTCATACCCCTTAAGGCACGACCATCACGTCAATCCCGAAATTCAACTACGAGCTTTTTAACTGCAACAACTTTAATATACGCTATTGGAGCTGGAATTACCGCGGCTGCTGGCACCAGACTTGCCCTCCAA
+
DDDDDIIHIHHIIIIGIIIHIIIIIIIIHIIHHIIHIIIIIIIIHIIIIIIHHHFHHEHIHHHHHIHIIHIII@/FHHIIIHIIIHGHDCGHIGIHHHIIIHDHIHHIIIIIIIIIIIIHHIIIIIGIIIIIHIHHIIIIIHHHHIIIHIHGIIHIIHHGIIIIIIIIHHIIIIIHIIIIIIIIIIIIIIIIIIIIGIIIIIIIIIIIIIIIIIIIIIIIIIIIIIIIIIIIIIIIIHIIIIIIHHHIIIHIIIIIIIIIIIIIIHIIHIIIIIIIIIIIIIIIIIIIIIIIIIIIIIIIIIIIIIIIIIIIIIIIIIIIIIIIIIIIIIIIIIIIIIIIIHIIHIIDCDDD
@HISEQ:969:HM2KJBCX2:2:1101:6775:34486 2:N:0:ACTATGCA
GTCTCCTCCCTTCCCAACTATCCCTATTAATCATTACGTCAATCCTAGAAACCAACAAAATAGGATCGAACGTCCTATTTCATTATTCCATGCTAATGTATTCAAGCGTTAGCCTGCTTTAAACACTCTAATTTTTTCAAAGTAACAGTCCTGTTTCCCTGCAACACCAAATTAATGGCATTACAGTTCTTCAGAAAGGAGGAATCAGCGAAGCCAGTGCATACCAGTGGCACGACCAACCTGCTGACCCCGAAATTCAACTACGAGCTTTTTAACTGCAACAACTTTAATATACGCTATTGGAGCTGGAATTACCGCGGCTGCTGGCACCAGACTTGCCCTCCAA
+
DDCDDEHHHEHEGHCHIHIIIIGIIIIEHHIIHFHHFHIHIHHIEIEHHHHIIEEEE?HHHIIF?GHEHHHHHIIHHICHH@GG<FHHFCHIIIIGIIIHH@GHGIIHHHIHIHHHHHIHHGHIEHHHHH1FFGHHHHFHHIIHIIIEHHHHHIHIIIHGIHHCHIIHIIIHIHEGE/DHIGIHFFHH@HHIIIIIIHEGHCHEHIIIIHH@EEHEHHHHGEHHHHFG<0EIHHGCDGHHHIHFCEAGHHGFHIHEHGIIHHCGE?HH@HEEHFCCIIIIHG@<EHGHEHIHHIIIIIIIIIHHHGIHIHHHHIHDHHDFEEHIIHE@CIHHHFHEHFHEHD@@BD
@HISEQ:969:HM2KJBCX2:2:1101:5814:34798 2:N:0:ACTATGCA
GTCTCCTCCCTTCCCAACTATCCCTATTAATCATTACTTCAGTCCGCAAACACCAACAAAATAGAACCAAAGTCCTAACTTATTATTCCATGCTAATGTATTCATAGCCTGCAACGCCTGCTTTAAACACTCTAATTTTTTCAAAGTAAACGATCTAGTGCGCTGGTACCGGCTCAGTGAAGAGTAGCACCAGTGTCGCTAGAAGGATGGCTTGGCCAAGCCGGCACTCACACACGTCACCGTGGCGGGCCGGCTGCACCACACCAGAAATCCAACTACGAGCTTTTTAACTGCAGCAACTTTAATATACGCTATTGGAGCTGGAATTACCGCGGCTGCTGGCACCAGACTTGCCCTCCAA
+
DDDDDIIIIIIIIIIIIIIIIIIIIIIIIIIIIIIIIIIIIIIIIIIIIIIHIIIIIIIIIIIHHIIIIIIIIIIIIIIGIIIIIIIIIHHIIIIIIIIIIHHIIIIIIIIIIIIIIIIIIIIIIIIIIIIIIIIIIIIIIIIIIIIIIIIIIIIIIIIHIIIIIIIIIIIIIIIIIIIIIIIIIIIIIIIIIIIIIIIIIIIIIIIIIIIIIIIIIIIIIIIIIIIIIIIHHGIIIIIIIIHIIIIIIIIIIIIIIIHEIIHIIIIIIIIIIIIIIHIIIIIIIIIIIIIIIIIIIIIIIIIIIIIIIIIIIIIIIIIIIIIIIIIIIIIIIIIIIIIIIIIIIIIIIIIIIIIIDDDDD
@HISEQ:969:HM2KJBCX2:2:1101:7045:34746 2:N:0:ACTATGCA
GTCTCCTCCCTTCCCAACTATCCCTATTAATCATTACGTCAATCCTAGAAACCAACAAAATAGGTTTGAACGTCCTATTTCATTATTCCATGCTAATGTATTCAAGCGTTAGCCTGCTTTAAACACTCTAATTTTTTCAAAGTAACAGTCCTGTTTCCCTGCAACACCAAATTAATGACATTACAGTTCTTCAGAAAGGAGGAATCAGCGAAACCAGTTCATACCAGTGGCACGACCAACCTGCTGACCCCGAAATTCAACTACGAGCTTTTTAACTGCAACAACTTTAATATACGCTATTGGAGCTGGAATTACCGCGGCTGCTGGCACCAGACTTGCCCTCCAA
+
DDDDDIIIIIIIIIIIIIIIIIIIIIIIIIIIIIIHIIIIIIIIIIIIIHGIH?EIHHGHIHHHHHHHEHHIIIIHHIIIIHIIIIIIIHHIIIIIIIIIIIIIIHIIIIIIIHIIIIIIIIIIIIIHHIHIIIIIHIIHHIIIIIIIHHIIIHHIIIGIIHIIIIIIIHHIIIHIIIIHIIIIIIIHHHIIIIIIIIIIIIIIIIIHIIIIHIIIHIIIIIHIIIIIIIIIIIIIIIIHIIIIHIIIIIIIIIIIIIHIIIIIHHIIIIIIIIIIIIIIIIHGIIIIIIIIIIIIIIIIIIIIIIIIIIIIIIIIIIIIIIIIIIIIIIIIIHHIIIIIIDDDDD
@HISEQ:969:HM2KJBCX2:2:1101:1647:34649 2:N:0:ACTATGCA
GTCTCCTCCCTTCCCAACTATCCCTATTAATCATTACGTCGATCCTAGAAACCAACAAAATAGAATCAAACGTCCTATTTCGTTATTCCATGCTAATGTATTCAAGCGTGAGCCTGCTTTAAACACTCTAATTTTTTCAAAGTAACAGTCCTGATTCCCCAAGACACCAAATTAATGACATCATGGTTCGTCAGAAGGTAGGAATCAATAATACCAGTACGTACAATAGCACGACCAATAAATTGATCCCGAAATTCAACTACGAGCTTTTTAACTGCAACAACTTTAATATACGCTATTGGAGCTGGAATTACCGCGGCTGCTGGCACCAGACTTGCCCTCCAA
+
DDDDDIIIIIIIIIIIHIIIIIIIIIIIIIIIIIIIIIIIIIIIIIIIHIIIIIIIIIGHIHHIIIIIIIIIIHIIIIIIIIIIIIIHIIIIIIIIIIIIIHIIIIIIIIIHHHIIIIIIIIIIIIIIIHIIIIIIIIIHIIIIIIIIIIIIIIHHIIIIIIIIHIIHIIIIIIIIIIIIIIIIIIIIIIHIIIIIIIIIIIIIIIIIIIIHHIIIIIIIIIIIIIIIIIIIIIIIIIIIIIHHIHIIIIIIIIIIIIIIIHIIIIIIIIIIIIIIIIIIIIIIIIIIIIIIIIIIIIIIIIIIIIIIIIIIIIIIIIIIIIIIIIIIIIIIIIIIIIIIDDDDD
@HISEQ:969:HM2KJBCX2:2:1101:4109:34695 2:N:0:ACTATGCA
GTCTCCTCCCTTCCCAACTATCCCTATTAATCATTACGGTGATCCTAGAAACCAACGAAATAGAATCAGTCCGTCCTATTTCATTATTCCATGCTAATGTATTCAGACGATAGTCTGCTTTAAACACTCTAATTTTTTCAAAGTAACAGTCCTGATTTCCCATCACACCAAATAAATGGCATGAAAGTTCCTCAGAAGGTAGAGATCCATCTCACCAGTGCAGACAATTAAGCCTGACCAATGGGTAGACCCCGAAGTTCAACTACGAGCTTTTTAACTGCAACAACTTTAATATACGCTATTGGAGCTGGAATTACCGCGGCTGCTGGCACCAGACTTGCCCTC
+
DDDDDIIIIIIIIIIIIIIIIIIIIIIIIIIIIIIIIIIIIIIIIIIGGIIIIIHIIGEHHIHHIHIIIIIGIIIIIIIIIIHIIIIIIIIHEHHIHIIIIIIIIIIIIIIIIIIIIIIIIIIHHHIIIIIIIIIIIIIIIIIHIIIIIIIIIIIIIIIIIHIIIIIIIIIIIIIIIIHIIIIIIIIIIHIIIIIIIIIIIIIIIIIIIIIIIIIIIIIIIIIIIIIIIIIIIIIIIIIIIIIHIIIIIIIIIIIIIIIIIIIIIIIIIIIIIIIIIIIIIIIIIIIIIIIIIIIIIIIIIIIIIIIIIIIIIIIIIIIIIIIIIIIIIIIIIIIIIIIIDDDDD
@HISEQ:969:HM2KJBCX2:2:1101:12271:35268 2:N:0:ACTATGCA
GTCTCCTCCCTTCCCAACTATCCCTATTAATCATTACGTTGATCCTAGAAACCAACAAAATAGGTTCGAACGTCCTATTTCATTATTCCATGCTAATGTATTCAAGCTAAAGCCTGCTTTAAACACTCTAATTTTTTCAAAGTAACAGTCCTAACTCCCCATAACACCAAATTAATGACATCATGGTTCGTCAGAAAGGAGAGACCAATGATACCAGTACGTACCGAAGGCACGACCGACATATTGATCCCGAAATTCAACTACGAGCTTTTTAACTGCAACAACTTTAATATACGCTATTGGAGCTGGAATTACCGCGGCTGCTGGCACCAGACTTGCCCTCCAA
+
DD@@0<DEHHEHEHHH?EHEEEHHFFEHHIEEHEHEHIIHIIIHIIIIIEC?CGHG1CHEHHHHFFHIGHEDGH=GHHIHEHGHEHEHIIIHGHHHFHHHEEGHIHIHHIHHGIIHHFHHIHHHHHHHHIIHHHHHHIHHIHEHIHHHHIHGHHH?IIHIIHHHHHHHFGIIHGIHHGIIHEGIHHHHCHHCIIIIIIIIIHIIHEGIIHIIIIIIIIIIHHHIIIIHHHIIHGHHIGIHHHHGFHHHHIIIIHIIIIHHEHIHIIIIIIIIIIIIIIIIHHHEIHHGIGIIIIIIIHIHIIIIIIIIIIIIIHHHHIIIIHHHGIHGIIIIIIIHIHIHICDDDD
@HISEQ:969:HM2KJBCX2:2:1101:11834:36033 2:N:0:ACTATGCA
GTCTCCTCCCTTCCCAACTATCCCTATTAATCATTACGGTGGTCCTAGAAACCAACAAAATAGAACCACAACGTCCTATTCTATTATTCCATACTAATCTATTCAAGCAATAGCCCGCTTTAAACACTCTAATTTTTTCAAGGTAATAGTTCTGGCTCCCCAAAACACCCAATAAAGAGCATACTGGTTCACCAGAAGGAAGACCCGACAGCAGACAGTACTCGCCAAAGACGGACCGCCCGGCCAGGCCTAAAATTCAACTATGAGCTTTTTAACTGCAACAACTTTAATATACGCTATTGGAGCTAGAATTACCGCGGCTGCTGGCACCAGACTTGCCCTCCAA
+
DDDDDIIIIIIIIIIIIIHIIIIIIIIIIIIIIHIIIHIHIIIIIIHHIHHHIIIIHIIIIIHHHIIIIIIIIHHIIIHIIIHHHHFHIIIIIIIIIIIEEGIIIIHEHHHIHIIIHIHHHHHHIIIHGHHGHHIHHHIGHIHIHHHIHHHIIIHHHHHHHIIIGHEDHIHHIHIIHFHIIIHHHHIHHIIFHEHEHHHGDHCDHFHHIIGIIIIIHEHIGHHHHGHGIHHHHIIGIIHHIHIIIHIIIIIIIIHHHIIHHHHIIIHIIIIIHEIIHIIHHHGIIIIIHGHHECIIHIIIIIIIIIIHIIIIHIIIIIIIIIHFIIIIIHIIIHIIIIIIICDDDD
@HISEQ:969:HM2KJBCX2:2:1101:17341:36889 2:N:0:ACTATGCA
GTCTCCTCCCTTCCCAACTATCCCTATTAATCATTACGTCAATCCTAGAAACCAACAAAATAGGTTTGAACGTCCTATTTCATTATTCCATGCTAATGTATTCAAGCGTTAGCCTGCTTTAAACACTCTAATTTTTTCAAAGTAACAGTCCTGTTTCCCTGCAACACCAAATTAATGGCATTACAGTTCTTCAGAAAGGAGGAATCAGCGAAACCAGTTCATACCAGTGGCACGACCAACCTGCTGACCCCGAAATTCAACTACGAGCTTTTTAACTGCAACAACTTTAATATACGCTATTGGAGCTGGAATTACCGCGGCTGCTGGCACCAGACTTGCCCTCCAA
+
DDDDDIIIIIHIIGIIIIIIHIIIIIIIIIIIIFIIIIIIIIIIIIIIGIHIHIIIIHHHHHHHGHEHHHIHHIHIIIIIIGIIHIIIIIIIIHIIIIIHHIHHIIIIIIIHHIIIIHIIIIIIIIIIIIGIIIIIIIIIIIIIHHHHIIIIIIIIIIHHIHIIHIHIIIHIHIIIHIIIIIIIIIIIIIIIIIIIIIIIIIIIHIIIIIIIIIIIIIIIIIIIIIIIIIIIIIIIIIHIIIIHGIIIIIIHIIIIIIIIIIIIIIIIIIIIIIHIIIIIIHIIIIIIIIHIIIIIIIIIIIIIIIIIIIHIIIIIIIIIIIIIIIIIIIIIIIIIIIIIIDDDDD
@HISEQ:969:HM2KJBCX2:2:1101:14651:37987 2:N:0:ACTATGCA
GTCTCCTCCCTTCCCAACTATCCCTATTAATCATTACATCGATCCTAGAAACCAACAAAATAGAATCGGATGTCCTATTTCATTATTCCATGCTAATGTATTCAAGCGTGAGCCTGCTTTAAACACTCTAATTTTTTCAAGGTAACAGTCCTAATTCCCCGTGACACCAAATTAATGGCATTACGGTTCTTTAGAAGGTGAGAAATCAATAATATCAGTACATACCAACGGCATGACCGAAACATTGATCCCGAAATTCAACTACGAGCTTTTTAACTGCAACAACTTTAATATACGCTATTGGAGCTGGAATTACCGCGGCTGCTGGCACCAGACTTGCCCTCCAA
+
DDDDDIIIIIIIIIIIIIIIIIIIIIIIIIIIHIIIIIIIIHIIIIIIIIHIIIIIHIIIIHIIIIHHIIIIIIIHIIIIIIIIGIIHIIIIIIIIIHIIIHIIIIGIIHHIIIIHIHHIIIIIIIIIIIIIIIIHIHIIIIIIIIIIIIIIIIHIIIIIIIHIIIIIIIIIIIHIIIIIIIIIIIIIGIIIIIIIIIIIIIIIHIIIIIIIIIIIIIIIIIIHIIIIIIHHIIIIHIIHIIIIHHIIIIIIIIIIIIIIIIIIIIIIIIIIIIIIIIIIIIHIIIIIIIIIIIIIIGIIIHIIIIIIIIIIIIIIIIIIIIIIIIIIIIIIIIIIIIIIIIDDDDD
@HISEQ:969:HM2KJBCX2:2:1101:11286:37696 2:N:0:ACTATGCA
GTCTCCTCCCTTCCCAACTATCCCTATTAATCATTACATCGATCCTAGAAACCAACAAAATAGAATCGGATGTCCTATTTCATTATTCCATGCTAATGTATTCAAGCGTGAGCCTGCTTTAAACACTCTAATTTTTTCAAGGTAACAGTCCTAATTCCCCGTGACACCAAATTAATGGCATTACGGTTCTTTAGAAGGTGAGAAATCAATAATATCAGTACATACCAACGGCATGACCGATACATTGATCCCGAAATTCAACTACGAGCTTTTTAACTGCAACAACTTTAATATACGCTATTGGAGCTGGAATTACCGCGGCTGCTGGCACCAGACTTGCCCTCCAA
+
ADDDDIIIIIIIIIIIIIIIIIIHIIIIIIIIIIIIIIIHHIHIIIIIGGHIIIIIGGIGHGGEHHEHEEHHHHIHGIHGHIHHIIIHHHIIIIIIIIIIIIIIIIHIIIIIIIIIIIIIIIIIIIIHHIIHIIIIIHHHIIIIIIIIIIHIIIIHIIIIIHIIIIIIIIHIIIIIIIIIIIIIIIIIIIIIIIIIIIIIHIIIIIIIIIIIIIIIIIIIIIIIIIIIIIIIIIIIIIIIIIIHHHIIIIIIIIIIIIIIIIIIIIIIIIIIIIIIIIIIIIIIIIIIIIIIIIIIIIIIIHIIIIIIIIIIIIIIIIIIIIIIIIIIIIIIIIIHIIIIIIDDDDD
@HISEQ:969:HM2KJBCX2:2:1101:5801:38503 2:N:0:ACTATGCA
GTCTCCTCCCTTCCCAACTATCCCTATTAATCATTACATCGATCCTAGAAACCAACAAAATAGAATCGGATGTCCTATTTCATTATTCCATGCTAATGTATTCAAGCGTGAGCCTGCTTTAAACACTCTAATTTTTTCAAGGTAACAGTCCTAATTCCCCGTGACACCAAATTAATGGCATTACGGTTCTTTAGAAGGTGAGAAATCAATAATATCAGTACATACCAACGGCACGACCGAAACATTGATCCCGAAATTCAACTACGAGCTTTTTAACTGCAACAACTTTAATATACGCTATTGGAGCTGGAATTACCGCGGCTGCTGGCACCAGACTTGCCCTCCAA
+
DDDDAHHHIIHIIIIIHHIIIIIIIIIIIIIHHIIIIIIHHHIIIHIIGIIHIIIIGIIIIHIIIIIIIGHHHIHIIIIIHIIIIIIEHHIIHH@HHIIIIIIIHIHIHHIHIIHIIGIIHIIIIIIIIIIIIIIHIHIIIIIHHHIIIIHIIIHIIIIHHHIIIIIIIIIIIIIIIIIIIIIIIIIIIIIIIIIIIIIIIIIIHHIIIIIIIIIIIIIIIIIHIHIHHIIIHHIIIIIIIIIIHFIHHIHIIIIIIIIIIIIHIIIIIIIIIIIIIIIIIIIIIIIIIIIIIHIIIIIIHIIIIIIIIIIIIIIIIIIIIIIIIIIIIIIIIIIIIIIIIIDDDDD
@HISEQ:969:HM2KJBCX2:2:1101:16177:38720 2:N:0:ACTATGCA
GTCTCCTCCCTTCTCCGCCCAACTATCCCTATTAATCATTACGTCGATCCTAGAAACCAACAAAATAGAATCAAACGTCCTATTTCATTATTCCATGCTAATGTATTCAAGCGCGAGCTTGCTTTAAACACTCTAATTTTTTCAAAGTAACAGTCCTGATTTCCCATGACACCAAATTAATGACATCGTGGTTCGTCAGAAGGGAGAAACCAATAATGCTAGTACGTACAAAGTACGACCGACATATTAGTCCCGAAATTCAACTACGAGCTTTTTAACTGCAACAACTTTAATATACGCTATTGGAGCTGGAATTACCGCGGCTGCTGGCACCAGACTTGCCCTCCAA
+
DDDDDIIIIIIIIIIIIIIIIIIIIIIIIIIIIIHIIIIIFEHHIIIIHIHIGHIIIGIHIIGIIIIIIIHHIIIIIIIIIIIHIIIIHIIIIGFIIIIIIHHHHHIIIIHIHIHIIHIIIHIIIIIIIIIIIIIIHIIIIIIHIIIHIHHIIIIIIHIIIIHHIIIIIIHIHIIIHGIII;IIIIIIIIHIHIIIHIIIIIIIIIIIIIIIIIHIIHIIIIIIIIIIIIIIIII<IIIIIIIIIIIHIIIIIIIIIIIIIIIIIIIIIIIIIIIIIIIIIIIIIIIIIHHIIIIIIIIIIIIIIHIHHIIIIIIIIIIHIIIIIIIIIIIIIIIIIIIIHHIICDDDD
@HISEQ:969:HM2KJBCX2:2:1101:8358:39746 2:N:0:ACTATGCA
GTCTCCTCCCTTCCCAACTATCCCTATTAATCATTACGTCGATCCTAGAAACCAACAAAATAGAATCAAACGTCCTATTTCATTATTCCATGCTAATGTATTCAAGCGTAAGCCTGCTTTAAACACTCTAATTTTTTCAAAGTAACAGTCCTGATTCCCCACGACACCAAATTAATGACATCGCGGTTCTTCAGAAGGTAGGAACCGATAATGCCAGTGCGTACCGAGGCACGACCAACAATTCGATCCCGAAATTCAACTACGAGCTTTTTAACTGCAACAACTTTAATATACGCTATTGGAGCTGGAATTACCGCGGCTGCTGGCACCAGACTTGCCCTCCAA
+
DDDDDIIIIIIIIIIIGIHHIIIIIIIIIIIIIIIIIIIIIIIIIIIIGIHIIIIIIIIGIIIHIIIHIIIIHIHIIIIIIIIIIIIIIIIIIIIIIIIIIIIIIIIIIIIIIIIIIIIIIHHIIIIIIIIIIIIIIIIIIIIIIIIIIIIIIIIIIIIIIIIHIIIIIIIIIIIIIIIIIIIIIHIIIIIIIIIIIIIIIIIIIHIIIIIIIIIIIIIIIIIIIIIIIIIIIIIIIIIIIHHHIIIIIIIIIIIIIIIIHHIIIIIIIIIIIIIIIIIIIIIIIIIIIIIIIIIIIIIIIIIIIIIIIIIIIIIIIIIIIIIIIIIIIIIIIIIIIIIIDDDDD
@HISEQ:969:HM2KJBCX2:2:1101:3650:39791 2:N:0:ACTATGCA
GTCTCCTCCCTTCCCAACTATCCCTATTAATCATTACGGTGGTCCTAGAAACCAACAAAATAGAACCACAACGTCCTATTCTATTATTCCATGCTAATCTATTCAAGCAAATGCCTGCTTTAAACACTCTAATTTTTTCAAGGTAATGGTCCTGGCTCCCCGGCACACCCAATAAAGGACATACTGGTTCACCAGAAGGTGGACCCGACACAGGACAGTACTCGCCAAAGACGGACCGCCCGGCCAGGCCTAAAATTCAACTACGAGCTTTTTAACTGCAACAACTTTAATATACGCTATTGGAGCTGGAATTACCGCGGCTGCTGGCACCAGACTTGCCCTCCAA
+
@@D@D1<GEHHHEHEGHIHHE1FFHCGG@CE1<FC<C<0<<EHH@HHHIEHIHGIIFEHEH@CHHH1CCGHHIHF=GEHEHHGHIIF?ECCHIHG1DGFHHGH?G?G@GHHHHFFFHHFHHHHHI<HG@HHHHHGG@8CEGGEHHHEHGCHG@HE?HHHD?HEIHHHEHFHHGHIH;IHGIHHGCIHHFHGGHIHGIHGIIHGD=HHHHGHGHGIHE@CEDHHHHFHCHHHHHIIHECHCDH@C<HEHEGHHIIHEHHGHHGCHEHHHIHEHFHHHH?HHGCCHIIHIHHHHFHHHFEFHFH@H?HIIIIIHHCHHIIIHHHIIIIIIIIHIHFIIIHHHHDDDDD
@HISEQ:969:HM2KJBCX2:2:1101:14818:40111 2:N:0:ACTATGCA
GTCTCCTCCCTTCCCAACTATCCCTATTAATCATTACATCGATCCTAGAAACCAACAAAATAGAATCGGATGTCCTATTTCATTATTCCATGCTAATGTATTCAAGCGTGAGCCTGCTTTAAACACTCTAATTTTTTCAAGGTAACAGTCCTAATTCCCCGTGACACCAAATTAATGGCATTACGGTTCTTTAGAAGGTGAGAAATCAATAATATCAGTACATACCAACGGCATGACCGAAACATTGATCCCGAAATTCAACTACGAGCTTTTTAACTGCAACAACTTTAATATACGCTATTGGAGCTGGAATTACCGCGGCTGCTGGCACCAGACTTGCCCTCCAA
+
DDDDDIIIIIIIIIIIIIIHIIIHIHHIHHHHIIIIIIIIIIIIIIIIHIIIIIIIIEHHHHECHIHHIIIIIIIIIGHHHHIIIIIIIIIIIHIIIIIIHHIIHIHGHGHIIIIIHHIG$HHHHIIHIHHIHIICIIIHIHIIIIIIHHIIIIIIIIIIIIIIIIIIIIIIIIHHIGHIIHIIIIIIIIIIIIIIIIIIIHIIIIIIIIIIHFIHEGIIIIGIIIIIIIIIGIIIIIIIIIIIHGIIIIIIIIIIIIIIIIIIIIIIIIIHIIIIIIIIIIIIIIIIIIIIHIIIIIIIIIIIIIIHIIIIIIIIIIIIIIIHIIIIIIIIIIIIIIIIIIDDDDD
@HISEQ:969:HM2KJBCX2:2:1101:3995:41549 2:N:0:ACTATGCA
GTCTCCTCCCTTCCCAACTATCCCTATTAATCATTACGGTGGTCCTAGAAACCAACAAAATAGAACCACAACGTCCTATTCTATTATTCCATGCTAATCTATTCAAGCAAATGCCTGCTTTAAACACTCTAATTTTTTCAAGGTAATGGTCCTGGCTCCCCGGCACACCCAATAAAGGACATACTGGTTCACCAGAAGGTGGACCCGACACAGGACAGTACTCGCCAAAGACGGACCGCCCGGTCAGGCCTAAAATTCAACTACGAGCTTTTTAACTGCAACAACTTTAATATACGCTATTGGAGCTGGAATTACCGCGGCTGCTGGCACCAGACTTGCCCTCCAA
+
0<<D@CCGECFH11F@1<C@@11<FEHHH?G@HEHC@?G@10<C?F@11?<GFG?EH?<CCF1C@@F?<C1G/1<0<CE11<<DCCCE1D1F<<1CE@F@C<F@GCHF<E@CDD8F<11G8<16CC%11<HB5DHGFHI?@B1HHHGG@AA1GC@DC0C10HEEHIHHEGE@HHDFFHEEEHCEHHHEG?G:CG@HEFF-C/D/E<0C<<<@FHG@HFFCAHCG@<1IHHHHHHEE?AC/FCD11HGD/@IHHCHE?@IHFHHGC1HHEIIHHFFCEHHGHGD<1IHEHHHHHGHGG<1<<HFIIHHEHHGHHEGHHC<FHEHHHHGEHHHEHGIIIHHHHB@@D<
@HISEQ:969:HM2KJBCX2:2:1101:5142:42332 2:N:0:ACTATGCA
GTCTCCTCCCTTCCCAACTATCCCTATTAATCATTACGGCGGTCCTAGAAACCAACAAAATAGAACCGCACGTCCTATTCTATTATTCCATGCTGTAATATTCGAGCAAAGGCCTGCTTTGAACACTCTAATTTTTTCAAAGTAAAAGTCCTGGTCCCCAACACACCCAGTGAAGGGCATGCGGTTCTCCAGAAGAAAAGGCCCGGCCGGACAAGTGCACGCGGTGAGGCGGACCTGCCAGCCAGGCCAAAGGTTCAACTACGAGCTTTTTAACTGCAACAACTTTAATATACGCTATTGGAGCTGGAATTACCGCGGCTGCTGGCACCAGACTTGCCCTCCAA
+
DDDDDIIIIIIIIIIIIIIIIIIIIIIIIIIIIIIIIIIIIIDHIIIFIIIIIHIIHIHHHHIIHHIHIIIGIIIIGHHIIIIIIIIHHIIIIIHIIHIIHGIHIHIIIIIHHHIHIHIIHIIIIIIIIHIIIIIHHIIIIIIIIIIIIHIIIIIIIIIIIIHHHHIIHIIIIIIIIIIIIIIIIIIHIIIIIIIIIHIIIIIIIIIIIIIIIIIGIIIIIIIIIIIIIIIIIIIIIIIIIHGIIIHIIIIHIIIIIIIIIIIHIIIIIIIIIIIIHIIGIIIIIIIIIIIIIIIIIIIIIIIIIIIIIIIIIIIIIIIIIIIIIIIIIIIIIIIIIIIDDDDD
@HISEQ:969:HM2KJBCX2:2:1101:2513:42142 2:N:0:ACTATGCA
GTCTCCTCCCTTCCCAACTATCCCTATTAATCATTACTCTGGTCCTGAAAACCAACAAAACAGAACCATAGTCCTATTCTATTATTCCATGCTAATGTATTCAAGCAAATGCCTGCTTTGAACACTCTGATTTTTTCAAGGTAAACAACATTAGCTTTAACACTAATGTAAAAAATGATTCAAATAAATCTTACTCCTAAAAGTAAAATAAATTCAATATCACAAGATTCAACTACGAGCTTTTTAACTGCAACAACTTTAATATACGCTATTGGAGCTGGAATTACCGCGGCTGCTGGCACCAGACTTGCCCTCCAA
+
DDDDDIIIHHIIIIIIIIIIIIIIIIIIIIIIIIIIIHHIIIIIIIHIHHHIGIIIIIIGIIFEHIIIIIHHHHGFHHEHHHIIIHIIHHHIHHIIIIIIIHHGHIIIIHHHHHHIIIIHHHHIHIIHHHIIIIIIIIHHHHIHF@IIIHHIIIHIIIHHHFHIIIHIIIIIIIHIIIIIIIIIIIIIIIHHIIIHIIIIIHHHIIIIIIIIHIHHFIIIIIIIIIIIIIIIIIIIIIIIIIIIIIIIIIIIIIIIIIIIIIIIIIIIIIIIIIIIIIIIIIIIIIIIIIIIIIIIIIIIIIIIIIIIIIIIIDDDDD
@HISEQ:969:HM2KJBCX2:2:1101:4469:42566 2:N:0:ACTATGCA
GTCTCCTCCCTTCCCAACTATCCCTATTAATCATTACGTCGATCCTAGAAACCAACAAAATAGGTTCGATCGTCCTATTTCGTTATTCCATGCTAATGTATTCAAGCGCGAGCCTGCTTTAAGCACTCTAATTTTTTCAAAGTAACAGTCCTGTTTCCCCGCAACAACAAATTAATGCCATCACGGTTCTACAAGAAGGAGGGACCAGTGAGGCCAGTGCATACCAGTGGCACGACCAACCTACTGGCCCCGAAATTCAACTACGAGCTTTTTAACTGCAACAACTTTAATATACGCTATTGGAGCTGGAATTACCGCGGCTGCTGGCACCAGACTTGCCCTCCAA
+
DDDDDIIIIIIIIIIIIIIIIIIIIIIIIIIIIIIIIIIIIIIIIIIIIHIIIIHIIIIIIIIIIIIIIIIIIIIIIIIIIIIIIIIIIGIIGICHHIHIIIIIIIIIIIIIIIIIIIIIIIHHIIIIIIIIIIIIIIIIIIIIIIIIIIIIIIIIIHIIIIIIHIIIIIIIIIIIIIIIIIHIIIIIHIIIIIIIIIIIIIIIIIIIIII<IIHIIIIIIIIIIIIIIIIIIIIIIIIIIIIHHIIIIIHHIIIIIIIIIIIIIIIIHIIIIIIIIIIIIIIIIIIIIIIIIIIIIIIIIIIIIIIIIIIIIIIIIIIIIIIIIIIIIIIIIIIIIIIIIDDDDD
@HISEQ:969:HM2KJBCX2:2:1101:19854:41849 2:N:0:ACTATGCA
GTCTCCTCCCTTCCCAACTATCCCTATTAATCATTACATCGATCCTAGAAACCAACAAAATAGAATCGGATGTCCTATTTCATTATTCCATGCTAATGTATTCAAGCGTGAGCCTGCTTTAAACACTCTAATTTTTTCAAGGTAACAGTCCTAATTCCCCGTGACACCAAATTAATGGCATTACGGTTCTTTAGAAGGTGAGAAATCAATAATATCAGTACATACCAACGGCATGACCGAAACATTGATCCCGAAATTCAACTACGAGCTTTTTAACTGCAACAACTTTAATATACGCTATTGGAGCTGGAATTACCGCGGCTGCTGGCACCAGACTTGCCCTCCAA
+
DDDDDIIIIIIIIIIIIIIIIIIIIIIIHIIIIIIIIIIIIHIIIIIIIIGIIIIIIIIIIIIIIIIIIHIIIIHIIIIIHIIIIIHHIHIIIIIIIIIIIIHIIIIHIIIIIIIIIIIIIHIIIIIIIIIIIIIIIIIHHIIIIIIIIIIHIIIIHIIIHHHIIIIIIIIIHHIIIIIIIIIIIIIIIHIIIIIIIIIIIIIIIHIIIIIIIIIIIIIIIIIIIIIIIIIIIIIIIIIIIIIIHFIIHIIIIIIIIIIIIIIIIIIIIIIIIIIIIIIIIIIIIIIIIIIIIIIIIIIIHIIIIIIIIIIIIIIIIIIIIIIIIIIIIIIIIIIIIIIIIIDDDDD
@HISEQ:969:HM2KJBCX2:2:1101:4840:42637 2:N:0:ACTATGCA
GTCTCCTCCCTTCCCAACTATCCCTATTAATCATTACGTCGATCCTAGAAACCAACAAAATAGAATCAAACGTCCTATTTCATTATTCCATGCTAATGTATTCAAGCGCGAGCTTGCTTTAAACACTCTAATTTTTTCAAAGTAACAGTCCTGATTTCCCGCGACACCAAATTAATGACATCGTGGTTCGTCAGAAGGGAGAAACCAATAATGCTAGTACGTACAAAGTACGACCGACATATTAGTCCCGAAATTCAACTACGAGCTTTTTAACTGCAACAACTTTAATATACGCTATTGGAGCTGGAATTACCGCGGCTGCTGGCACCAGACTTGCCCTCCAA
+
DDDDDIIIIIIIGIIIHIIIHIIIIIIIIIIIIIIIIIIIIIIIIHIIIIIIIIHHIHIHHHHEFHIIHIIGHHHIHHHHIGIIIHIIIIIIIIIHIIIIIHIIIIIIIHIIIIIIIIIHIIIIGIHIIIHHIHHHIIIIIIIIIIIIIIIIIIHIIIIIIHIIIIIIIHHHIIIIIIIIIIIIIIIHHIIIIIIIIIIIIIHIIIIIIIIHIIIIIIIIIHIIIIIIIIIIIIIIIIIIIIHIIIIIIIIIIHIIIIHIIIIIIIIIIGHIIIIIIIIIIIIHHIIIIIIIIIIIIIIIIIIIIIIIIIIIIIIIIIIIIIHIIIIIIIIIIIIIIIIDDDDD
@HISEQ:969:HM2KJBCX2:2:1101:11922:43969 2:N:0:ACTATGCA
GTCTCCTCCCTTCCCAACTATCCCTATTAATCATTACGTCAATCCTAGAAACCAACAAAATAGGATCGAACGTCCTATTTCATTATTCCATGCTAATGTATTCAAGCGTTAGCTTGCTTTAAACACTCTAATTTTTTCAAAGTAACAGTCCAAATTCCCCAAAACACCAAATTAATGGCATTAAGATTCATCAGGAAGGAGGAATCAGTGAGACCAGTACATACCAGAGGCATGACCAACCTACTAACCCCGAAATTCAACTACGAGCTTTTTAACTGCAACAACTTTAATATACGCTATTGGAGCTGGAATTACCGCGGCTGCTGGCACCAGACTTGCCCTCCAA
+
DDDDDGHIIIIIIIIIIIIIHIHIIIIIIIIIHIIIIHHIIHIIIIIIIIIIIIIIHHHHHI@HEHHGHHHHHIIIHIIIIIIIIIIIIIHHIHHIGIHHHIIHGIHIIHIIIIHHIIIHIIIIIIIIIIIIIIIIHIIIIIIIIIIIIIIIIIHHIHIIHIIHIIIHIIIHHHHIIIIIIHIIHIIIIHIIIHIIIIIIIIIIIHIHIIIIIIIIHIIIIIIIIIIHIIIIIIIIIIIIIIIHIIHIIIIIIIIIIIIIIIIIIIIIIIIIIIIIIIIIIIIIIHGIIIIIIIIIIIIIIIIIIIIIIIIHHIIHIIIIIIIIIIIIIIIIIIIIIIHIIDDDDD
@HISEQ:969:HM2KJBCX2:2:1101:16576:43454 2:N:0:ACTATGCA
GTCTCCTCCCTTCCCAACTATCCCTATTAATCATTACGGTTGTCCTAGAAACCAACAAAATAAAACAACTTCGTCCTATTCTATTATTCCATGCTAATGTATTCCGGCATAAGCCTGCTTTAAACACTCTAATTTTTTCAAGGTAAAGGTCCTGACTACCCGCAACATCCAATAAAGGACATTACGTATCACCAGGCGGATAGACCCCACACAACCAGTACTCATCAAAAGATGGACCGATTGGTAGAATCCAAAATTCAACTACGAGCTTTTTAACTGCAACAACTTTAATATACGCTATTGGAGCTGGAATTACCGCGGCTGCTGGCACCAGACTTGCCCTCCAA
+
DDDD@HHIIIIIIGHIHIIIIIIHIIIIIIHIIIIIIIHHIIIIIIHHHHHIIIIIIHIHHHHHIIFHHHHHIIIIIIHI@GHIIHIIHHHIIIIGIIHIIHHHIIHIHIIIIIHIIIIIIIIIHIIIIIIHHIIIFHHIIIIIHIIIHHHHHHHHIIIIIIIIIIIIIHIEIGIHHGIIIHIHIHIHIIGIIIHHGGIIIIIIGIHIIHHHHIIIGIIIIIIIIIIIIHIIIIHHIIIIIIHIHHIIIIHIHIIIIHIHIIIIIIIIIIIIGIIIIIIIIIIIHIIHIIIIIIHIIIIIIGIIIIIIIIIIIIIIIIIIIIHHGIIHIIHHIHHIHIIIIIDDDDD
@HISEQ:969:HM2KJBCX2:2:1101:21180:43847 2:N:0:ACTATGCA
GTCTCCTCCCTTCCCAACTATTAATCATTACGTCGATCCTAGAAACCAACAAAATAGGTTCGATCGTCCTATTTCGTTATTCCATGCTAATGTATTCAAGCGCGAGCCTGCTTTAAGCACTCTAATTTTTTCAAAGTAACAGTCCTGTTTCCCCGCAACAACAAATTAATGCCATCACGGTTCTACAAGAAAGAGGGACCAGTGAGGCCAGTGCATACCAGTGGCACGACCAACCTACTGGCCCCGAAATTCAACTACGAGCTTTTTAACTGCAACAACTTTAATATACGCTATTGGAGCTGGAATTACCGCGGCTGCTGGCACCAGACTTGCCCTCCAA
+
D@DDBHFHHHEEHGGHIIHIHHHIEHIHHIIIIGIIIGHGHIHHIHHHIIIIIIGHHEHEHHHGHHIIIIIHEHIIIIHEEHHHEHHHHHF?<DGHHHHEHHHHHHHHHIHEHHHHHHGIHHHIHIHIIICGFHIHHHIIHHGGHHCGHHIIIHIIIHIIIIIIIHIHHHIHIHHHHIHHIIIHHIHHHFG?HIIIHFIIHIIIIIHIIIIIIIIHHIHHIIIIIIIIIIIIHIHHGG<IIHIDHIIIIIIIIIIHGIHFIIIIIIHIHIIIIIIHHHIIIHIIHHHHIIIHHIIIIIIIIIIIIIIIIIIIIHIIHIIIIIIIIIIIIIIIIIIDDDDD
@HISEQ:969:HM2KJBCX2:2:1101:4817:45655 2:N:0:ACTATGCA
GTCTCCTCCCTTCCCAACTATCCCTATTAATCATTACATCGATCCTAGAAACCAACAAAATAAAATTGGATGTCCTATTTTATTATTCTATGCTAATGTATTCAAGCGTGAGCCTGCTTTAAACACTCTAATTTTTACAAAGTAACAGTCCTAATTCCCCGTGATACCAAATTAATGGCATTACGGTTCTTTAAAAGATGAGAAATTAATAATATCAGTACATACCAACGGCATGACCAAAACATTGATTTCGAAATTCAACTACGAGCTTTTTAACTGCAACAACTTTAATATACGCTATTGGAGCTAGAATTACTGTGGCTGCTAGCACCAGACTTGCCCTCCAA
+
BDDDDIIIIIIIIIIIIGIIIIIIIIIIIIIIIIIIIIIIIHIIIIIIGIIIIIIIIIIIHIHHIHIGHIIHHIIIGHHIEHHIIIIHIIHHHIIEHIIIIIIIIHHHIIHIIIIIHIIIHIIIIIIIIIIIIHIIIIIIIIHHHIHHHIHIIIIIGHHIIHIIIIIIIIIIIIIIIIIHIHIIIIIGIIIIIIIIIIIIIIIIIIIIIIIIIHIIIIIIIIIIIIIHIIIIIIIIIIHIIIIIIHIIIIIIIIIIIIIIIIIIIIIIIIIIIIIIIIIIIIIIIIIIIIIIHIHIIIIIIIIIIIIIIIIIIIIIIIIIIIIIHIIIIIIIIIIIIIIIIIDDDDD
@HISEQ:969:HM2KJBCX2:2:1101:18077:47694 2:N:0:ACTATGCA
GTCTCCTCCCTTCCCAACTATCCCTATTAATCATTACATCGATCCTAGAAACCAACAAAATAGAATCGGATGTCCTATTTCATTATTCCATGCTAATGTATTCAAGCGTGAGCCTGCTTTAAACACTCTAATTTTTTCAAGGTAACAGTCCTAATTCCCCGTGACACCAAATTAATGGCATTACGGTTCTTTAGAAGGTGAGAAATCAATAATATCAGTACATACCAACGGCATGACCGAAACATTGATCCCGAAATTCAACTACGAGCTTTTTAACTGCAACAACTTTAATATACGCTATTGGAGCTGGAATTACCGCGGCTGCTGGCACCAGACTTGCCCTCCAA
+
CDDCDIIEHHHHHHHHIIIIIEHHHIIIIIIHIIHIIHF<DCHHHHIHHHHFHHFHFHIIIHHEHHFGHHHHIIIHHHIH@GGHEHI?CCGE?HGFHHIFEHCEDEHIIIIIIIIHIIFCGHHHGHIIHIHHIIIIIHIIIIIIIIIHIHIIHIIHCHHIIIHHHHHEIIHHGHGHHEIIHHHDHHHDEHGHIIHHGIHFIHIHGHHIIIIIIIIIIIIH<HGIIIIIIIIIIIIIHIHIHHHHFGHHHCCIHHHF1CIIHHIHIIIIHHIIFIIIHHIIIIIGIIHHIIIIIIHIIIIIIIIIIGIIIIHHIIIHHIIIIIIIIIIHHIHIIIIHIIIIIIDDDDD
@HISEQ:969:HM2KJBCX2:2:1101:18177:47362 2:N:0:ACTATGCA
GTCTCCTCCCTTCCCAACTATCCCTATTAATCATTACATCGATCCTAGAAACCAACAAAATAAAATCTCATTTCCTATCTCATTATTCCATGCTAATGTATTAAAGCGTAAGCTTGCTTTAAACACTCTAGTTTTTTCAAGGTAAAAGTCCTAATTCCCCATAACATCAGATAAATGACATTATGGTTCTTTAGAAGGTGAGAACCAATAAAAACAGTACATACCAAAGCCTGACCGATTCCTTGATCCCGAAATTCAACTACGAGCTTTTTAACTGCAACAACTTTAATATACGCTATTGGAGCTGGAATTACCGCGGCTGCTGGCACCAGACTTGCCCTCCA
+
0<0D0<11<DFC111<101CCHHE@F1DGCHC@11<<CE@H?1101DGHCEH@1@EGGHF1C11C1111<<1<1CE1D111<FFHH?111<1<1CCHHE1<</1<</<0<@1<111<<C1C<1FGEHEDC/<<D1<.<@<<C1AD$D9$<D@<<GF<<HFGFHF1<0<<1CCGHF0D<C?/HC:CC?C00@<0<0<0FGD0<0D<11<<1G<<1<111:111<1@D</11>EEEHCCF1FC</@@C<<C11<GHG?HHHEHE@<1?HEE?FHFCC@IIHD<1HHIHG1G?GECCEHGHEHF<1??HEC<<1CHCE<C@1CC<1<<@1HCGHGD<CC@C<0@B<0
@HISEQ:969:HM2KJBCX2:2:1101:19442:47980 2:N:0:ACTATGCA
GTCTCCTCCCTTCCCAACTATCCCTATTAATCATTACGTCGATCCTAGAAACCAACAAAATAGAATCAAACGTCCTATTTCATTATTCCATGCTAATGTATTCAAGCGTGCGCCTGCTTTAAACACTCTAATTTTTTCAAAGTAACAGTCCTGATTCCCCACGACACCAAATTAATGACATCGCGGTTCTTCAGAAGGTAGGAACCAATAATGCCAGTGCGTACCGAGGCACGACCGACAGTCTGATCCCGAAATTCAACTACGAGCTTTTTAACTGCAACAACTTTAATATACGCTATTGGAGCTGGAATTACCGCGGCTGCTGGCACCAGACTTGCCCTCCAA
+
@<<@DFCFCHIEHEEC1CHHHH1<<C@<FCFFGEEGF1<D?/<GHIE11C@H?@@0<D?H1FGCGEHGHEHE@@@HCHH@<C1FE@GHCG@1<CGHIIHHHFHCHHICEIHCEE@@<GHHG@BB<?HHG@GGGEEG?@GEHHHHHIHHEHHGFFE?HEHHHDB<EHHHIHHHEEHEGFCHDCDHIHHCEEEEH;HHHHHFH@HHEHIIHHGIIHEH<EC03FEGH8HH:HCGEDIIIIIHHCD<AHIIDIHHHHHHHEEGDCGHIHHHEHHHF@HHCHHHGHHHEGIIHHHIIIHHHHHHIIIHHHHHHIHHHIIIIIIHIIHHIIIIHIIIIHHEHIIHDD@DD
@HISEQ:969:HM2KJBCX2:2:1101:17317:48538 2:N:0:ACTATGCA
GTCTCCTCCCTTCCCAACTATCCCTATTAATCATTACGGTGATCCTAGAAACCAACGAAATAGAACCAAGCCGTCCTATTTCATTATTCCATGCTAATATATTCAGACGTTAGCCTGCTTTAAACACTCTAATTTTTTCAAAGTAATAGTCCTGATTTCCAATCACACCAAATAAATGGCATGAAAGTTCCTCAGAAGGTAGAGATTTATCTCACCAGTACAGACAATTAAGCCTGACCAATGGGTAAACCCCGAAGTTCAACTACGAGCTTTTTAACTGCAACAACTTTAATATACGCTATTGGAGCTGGAATTACCGCGGCTGCTGGCACCAGACTTGCCCTCCAA
+
DDDDDIIIIIIIIIIIIIIIHIIIIIIIIIIIIIIIIHIIIHIIIIIIHIIIIIEHIGIIIIHHHIIIHHHIIIIIIIIIIIIIIHIIHIIIHIIIIIIIIIIIIIIIIIIIHIIIIIIIIIIIIIIIIIIIIIIIIIIIIIIIIIIIHHIIIIIIIIIIIHIIIIIIIIIIIIIIIIIIIIIIIIIIIIIIIIIIIIIIIIIIIIIIIIIIIIIIIIIIIIIIIIIIIIIIIIIIIIIIIIIIIHHIIIIIIIIIIIIIIIIIIIIIIIIIIIIIIIIIIIIIIIIIIIIIIIIIIIIIIIIIIIIIIIIIIIIIIIIIIIIIIIIIIIIIIIIIIIIIIIIDDDDD
@HISEQ:969:HM2KJBCX2:2:1101:7817:48647 2:N:0:ACTATGCA
GTCTCCTCCCTTCCCAACTATCCCTATTAATCATTACGTCGATCCTAGAAACCAACAAAATAGAATCAAACGTCCTATTTCATTATTCCATGCTAATGTATTCAAGCGTGCGCCTGCTTTAAACACTCTAATTTTTTCAAAGTAACAGTCCTGATTCCCCACGACACCAAATTAATGACATCGCGATTCTTCAGAAGGTAGGAACCAATAATGCCAGTGCGTACCGAGGCACGACCGACAATCTGATCCCGAAATTCAACTACGAGCTTTTTAACTGCAACAACTTTAATATACGCTATTGGAGCTGGAATTACCGCGGCTGCTGGCACCAGACTTGCCCTCC
+
DBDBDIIGIIIHIHIIIIGIIIIHHIIIIHIHIIIIIEGHHIHHHIIHIHHIIIIIIHIGIHHHIEHHIIHHHHHHGHHGHIHIIIHIFHHHEHHHIHHIIHFHIGIIHIHGIIHHIIIIHHGHHIIHIHIIIHHHIHHHHHHHHHIHHHHHHHIIHIIIIIHHHHHHHIIIIIIIIIIHIIIIIIIIIHHIIIIHHIIIIIIIIIIIIIH;?GHHIHIIIIIIIIHIIIIIIIIIIIIIIIIHIIHIIIIIIIIIHIIHIHIIHIIGIIIIIHIIHIIIIIIIHIGIHIIHGIIIIIIIIIIIIHIIIIIIIIIIHIIIIIIIIIIIIIHHF1IIIIDDDCD
@HISEQ:969:HM2KJBCX2:2:1101:6813:49567 2:N:0:ACTATGCA
GTCTCCTCCCTTCCCAACTATCCCTATTAATCATTACGTCGATCCTAGAAACCAACAAAATAGAATCAAACGTCCTATTTCGTTATTCCATGCTAATGTATTCAAGCGTGAGCCTGCTTTAAACACTCTAATTTTTTCAAAGTAACAGTCCTGATTCCCCATGACACCAAATTAATGACATCATGGTTCGTCAGAAGGTAGGAATCAATAATACCAGTACGTACAATAGCACGACCAATAAATTAATCCCGAAATTCAACTACGAGCTTTTTAACTGCAACAACTTTAATATACGCTATTGGAGCTGGAATTACCGCGGCTGCTGGCACCAGACTTGCCCTCCAA
+
DDDDDIIIIIIIIIIIIIIIIIIIIIIIIIIIIIIIIIIIIIIHIIIIIIIIIIIIHIIHIGHHIIIIIIHIIIIIIIIIIIIIIIIHHIIIIIIIIIIIIHHHIHHIIIIIHHIIIH@HHIIIIIIIIIHIIIIIIHIIIIIIIIIHIIIIIIIIIIGIIIIIIIIGHHGHIIHHIIIIHIIIIHIHHIIHIIIIIIIIHIIIHIIHIIIHIIIIIIIIHIIHIIIIIIIIIIHIIIIIHIIIIIIIHIIIIIIIIIIIIIIIIIIIIIIIIIIIIIIIIIIIIIIIIIIIIIIIIIIIIIIIIIIIIIIIIIHIIIIIIIIIIIIIIIIIIIIIIIIIDDDDD
@HISEQ:969:HM2KJBCX2:2:1101:14598:49345 2:N:0:ACTATGCA
GTCTCCTCCCTTCCCCAACTATCCCTATTAATCATTACGTCGATCCTAGAAACCAACAAAATAGGTTCGATCGTCCTATTTCGTTATTCCATGCTAATGTATTCAAGCGCGAGCCTGCTTTAAGCACTCTAATTTTTTTCAAAGTAACAGTCCTGTTTCCCCGCAACAACAAATTAATGCCATCACGGTTCTACAAGAGGGAGGGACCAGTGAGGCCAGTGCATACCAGTGGCACGACCGACCTACTGGCCCCGAAATTCAACTACGAGCTTTTTAACTGCAACAACTTTAATATACGCTATTGGAGCTGGAATTACCGCGGCTGCTGGCACCAGACTTGCCCTCCAA
+
DDDDDIIIIIIIIIIIIIIIIIIIIIIIIIIIIIIIIIIIIIIIIIIIHIIIIIFHHIIHHIGHHHGHIIIIIIIIIIIIIIIIIHIIIIIHGEHIIIIGIGHHIIHHIIIIIIIIGGHHHHIGIIIIIIIBHIIHIIHHIHIIIIIIIIIII:;IH;HHHIHFIIIIIIIIIHGHGIGIIIIIIIIGIIIIIIIGIGIIGIIIGIIIIIIGIIIIGIIIIIGIGIGIIIIGGIIIIIIGIIIIGHHIIIIIIIIIIIIIIIIIIIIIIIIIIIIIIIIIIIIIIIIIIIIIIIIIIIIIIIIIIIIIIIIIIIIIIIIIIIIIIIIIIIIIIIIIIIIIIIIDDDDD
@HISEQ:969:HM2KJBCX2:2:1101:15336:50130 2:N:0:ACTATGCA
GTCTCCTCCCTTGGTCCCAACTATCCCTATTAATCATTACGTCGATCCTAGAAACCAACAAAATAGAATCAAACGTCCTATTTCATTATTCCATGCTAATGTATTCAAGCGTGAGCCTGCTTTAAACACTCTAATTTTTTCAAAGTAACAGTCCTGATTCCCCACAACACCAAATAAATGACATCATGGTTCGTCAGAAGGGAGAAACCAACAATACCAGTACGTACCGAGGCACGACCGACATGATGGTCCCGAAATTCAACTACGAGCTTTTTAACTGCAGCAACTTTAATATACGCTATTGGAGCTGGAATTACCGCGGCTGCTGGCACCAGACTTGCCCTCCAA
+
DDDDDIIHIIIIHIIIIIIIIIIIIIIIHHHHIIHHIIIHIIIIIIIIIHIEHIGGHIHGII@GHHCHHIIIIGHHHDHIIIIIIIIHIIFFHIIGIIIIHHHIIHHIHIHIHHHHIHEHHIIIIIHHHIIGIIHHHIGHHIHIIHIIIIHIIIHHIHIIHIHIIIHIHGHIIIIIHIHHHHHGHIHIIIIHHHIIIIIIIIIIIIIHIIIIIIIIIIIIIIIIIIGIIGIIIIIIIIIGIIHIHHEIIGIIIIIIIIHIIIIIIIIIIIIIIIIIIIIIIIIIIIIIIIIIIIIIIIIIIIHIIIIIIIIIIIIIIIIIIIIIHIIIIIIIIIIIIIIIIIIDCDDC
@HISEQ:969:HM2KJBCX2:2:1101:11778:50376 2:N:0:ACTATGCA
GTCTCCTCCCTTCCCAACTATCCCTATTAATCATTACATCGATCCTAGAAACCAACAAAATAGAATCTGATGTCCTATTTCATTATTCCATGCTAATGTATTCAAGCGTAAGCTTGCTTTAAACACTCTAATTTTTTCAAGGTAACAGTCCTAATTCCCCATAACATCAAATAAATGACATTATGGTTCTTTAGAAGGTGAGAACCAATAAAACCAGTACATACCAAGGCATGACCGATTCCTTGATCCCGAAATTCAACTACGAGCTTTTTAACTGCAACAACTTTAATATACGCTATTGGAGCTGGAATTACCGCGGCTGCTGGCACCAGACTTGCCCTCCAA
+
<<D<BF?CG@<CHHIIIIIIIIIIIIIIIIIIIIIIIHHEEHFHHH@GHHHCG1GEEHIIHHC<FFG1<C@HECGH1G@?GGHFFH<1<<CDCHHHHIHHHHHGE@@@GGCHEGCGHIHHHHCCFCHFFHEDHHGHIGEEEEIHFHHIGHHHHICHDCIHEF@CEH@HHHHHHCH@HHHHHHHHHHHG0GCIIIHI:HEHCIHIHIHHFHEHHHIIHHFEIHIIHGEIIHCIHIHHHEHHHFD<C<IIIGIIIIIHIIIIIHIIIIIIIIIIIHIIIIIIIIIIIIIIIIIIIIIIIIIIIIIIIIIIIIIIIIIIIIIIIIIIIIIIIIIIIIIIIIIIDDDDD
@HISEQ:969:HM2KJBCX2:2:1101:5824:49626 2:N:0:ACTATGCA
GTCTCCTCCCTTCCCAACTATCCCTATTAATCATTACGGTGATCCTAGAAACCAACAAAATAGAATCATGCCGTCCTATTTTATTATTCCATGCTAATGTATTCAAGCAAAATGCCTGCTTTAAACACTCTAATTTTTTCAAAGTAAAGGTCCTGGTTCCCCGCGACACCCAATTAAGGGCATCGCGGTTCTCCAGAAGGTGAGAAATTGACTACACCAGTTCATACCCCTTAAGGCACGACCGATGTGTCAATCCCGAAATTCAACTACGAGCTTTTTAACTGCAACAACTTTAATATACGCTATTGGAGCTGGAATTACCGCGGCTGCTGGCACCAGACTTGCCCTCCAA
+
DDDDDIIIIIIIIIIIHIIIIHIIIIIIIIHIIIIGIIHHIIIHIIIIIIIIIICHHHCHHIIHIIIIHGFHIIIIIIIIIIIIIIIIIIIIIIIHIIIHHFIHIIHHIIIIHIIIIIIIIIIIIIIHIIIHIIHHDIIIIHIIHIIIHIIIIHHHHIIIIIIIIIIIIIIIIIIIIHFIIIIIIIIIIIIIIIIIIIIIIIIIIIIHIIIIIIH<=IIIIIIIIIIIIIIIIII<IIIIIIIIIIIIIHGIIIIIIIIIIIIIIIIIIIIIIIIIIIIIIIIIIIIIIIIIIIIIIIIHIIIIIIIIIIIIIIIIIIIIIIIIIIIIIIIIIIIIIIIIIIIIIIIDDDDD
@HISEQ:969:HM2KJBCX2:2:1101:9211:50381 2:N:0:ACTATGCA
GTCTCCTCCCTTCCCAACTATCCCTATTAATCATTACATCGATCCTAGAAACCAACAAAATAGAATCGGATGTCCTATTTCATTATTCCATGCTAATGTATTCAAGCGTGAGCCTGCTTTAAACACTCTAATTTTTTCAAGGTAACAGTCCTAATTCCCCGTGACACCAAATTAATGGCATTACGGTTCTTTAGAAGGTGAGAAATCAATAATATCAGTACATACCAACGGCATGACCGAAACATTGATCCCGAAATTCAACTACGAGCTTTTTAACTGCAACAACTTTAATATACGCTATTGGAGCTGGAATTACCGCGGCTGCTGGCACCAGACTTGCCCTC
+
DDCDDIIIGIIIIIIIIIIIHIIIIIIIIIIIIIIIIIIIIIIIIIIIHIHIIIGIHIIHIHIGIIIIIHIGIIIIIIIIIIIIIIIIHHIHHHIIIIIIIFHHIHH=IIIIHIIIIIIIG<IIIIIGIIIIIIIIIHHIIIIHIHIIIHHIIHIIGHIIIIGHIII@EHEHEHHIICGGHIIIHHHHIIIIICHHFHGHHHIIHHHHHIIIIIIHHFGFHHHHFCHHICCHHHAHHHHHHD<HHHHCFDCC?CGF?ECHHHGDDHFHDFHCHIHFEHECF<D1FHFG@@CHFHGCDHEHGCGF?FEEEIIHHHIHGIHHEEGGHHGHCGIIHHHHCHH?BDDB
@HISEQ:969:HM2KJBCX2:2:1101:13800:50933 2:N:0:ACTATGCA
GTCTCCTCCCTTCCCAACTATCCCTATTAATCATTACGTCAATCCTAGAAACCAACAAAATAGGATCAACGTCCTATTTCATTATTCCATGCTAATGTATTCAAGCGCGAGCCTGCTTTAAACACTCTAATTTTTTCAAAGTAACAGTCCTGATTCCCCGCCACACCAAATTAATGACATGATGGTTCGTCAGAAGGTAGGAATCAGTAACACCAGTACGTACCGAAGGCACGACCAACGTACTAATCCCGAAATTCAACTACGAGCTTTTTAACTGCAACAACTTTAATATACGCTATTGGAGCTGGAATTACCGCGGCTGCGGCACCAGACTTGCCCTCCAA
+
DDDDDIIIIIIIIIIIIIIIIIIIHIIIIIIIIIIIIIIIIIIIIIIIIIIHIHIIIIIGHFHHIIHIIEHIHIIHIIIGIIIICHHHIIHHHIIIFIIHFHHHIIIIIIDHHHIIHHIHEHHIIIIIIHIHHIIHIHHIIIHHHIHHHHHIIIIIIIIIHHHIFIHHIIIHHHHHGHIIHHHIIIIIIIIIIIIIIIIIIIIIIIIHIIIIIIHIIIIIIIHIIIIIIHGHHHIIIHHIIIHIIHIIIIIHHEHHIIHIIIIIIIIIIIIIIHHHIIHIIHHHGIIIIIIHHIGHGHHGIIIIIIIIIIIIIIIIIIIIIIIIIIIIIIGIIIIIIIHDDDDD
@HISEQ:969:HM2KJBCX2:2:1101:4618:50923 2:N:0:ACTATGCA
GTCTCCTCCCTTCTCCGCCCAACTATCCCTATTAATCATTACGTCGATCCTAGAAACCAACAAAATAGAATCAAACGTCCTATTTCATTATTCCATGCTAATGTATTCAAGCGCGAGCTTGCTTTAAACACTCTAATTTTTTCAAAGTAACAGTCCTGATTTCCCGCGACACCAAATTAATGACATCGTGGTTCGTCAGAAGGGAGAAACCAATAATGCTAGTACGTACAAAGTACGACCGACATATTAGTCCCGAAATTCAACTACGAGCTTTTTAACTGCAACAACTTTAATATACGCTATTGGAGCTGGAATTACCGCGGCTGCTGGCACCAGACTTGCCCTCCAA
+
BDDDAHHIEHHHIIGIHFHCEHHIIGHIHHIIIHHHFHCGGHEEH?HCGHHIDHEHHIGEHE@E@HHCGEE@FGHHHCGHIIHIHHIIIIIIHHEHEH@FDHHHEC<HEHCHEEEIHHHHHFHHHGBGEHIIIHHHHIIHHGHHHFIIIIHIIIIHHHIHEHIHHEIHGHEHGCHHHIIHIIHGIHHHHCCCEEGHGIHCIIHIHEHHIIIIHGHGIHFHHEGHFHED@HHGII<EC?IFHEHIFHIHHHHDIIIIIIHHHHHHIIHHGF0GIIHHHGIIHCHEIIIIHEIIIIHHHIIIIIIIIGIIIHIIIIHHHIHHIIIIHIIIIIIIIEHHEHEHHHHHAD?D@
@HISEQ:969:HM2KJBCX2:2:1101:4618:51297 2:N:0:ACTATGCA
GTCTCCTCCCTTCCCAACTATCCCTATTAATCATTACGTCAATCCTAGAAACCAACAAAATAGGATCGAACGTCCTATTTCATTATTCCATGCTAATGTATTCAAGCGTTAGCCTGCTTTAAACACTCTAATTTTTTCAAAGTAACAGTCCTGTTTCCCTGCAACACCAAATTAATGGCATTACAGTTCTTCAGAAAGGAGGAATCAGCGAAGCCAGTGCATACCAGTGGCACGACCAACCTGCTGACCCCGAAATTCAACTACGAGCTTTTTAACTGCAACAACTTTAATATACGCTATTGGAGCTGGAATTACCGCGGCTGCTGGCACCAGACTTGCCCTCCAA
+
DDDDCIIIIIIIIIIIIHIIIIIIIIIIIIIIIGIHIIIIIHIIIIIIGIIIHHIIHHIIIIHEHIIIGHHDHIIIHIIEHHHIIGHHF1FGHIIHIIIIIIHFHHHHHIIIHIIIIIIIIHHIIHIIIHEHIIHIHIHEHIIIIIIIIIIIHIIIIIIIHIIIIHIIHHIHIIIIIIIHHIIIIIIIIIIIIIIIIIIIIIHHIIIIIIIIIIIIIIIIIIIIIIIIIIIIIIIIIIIIIIHGEIIIIHIIIIIIIHIIIIHIHIHIIIIIIIIIIIIIIIIIIIIIIIIIIIIIIIIIIIIIIIIIIIIIIIIIIIIIIIIIIIIIIIIIIIIIIIIIIDDDDD
@HISEQ:969:HM2KJBCX2:2:1101:16310:51614 2:N:0:ACTATGCA
GTCTCCTCCCTTCCCAACTATCCCTATTAATCATTACATCGATCCTAGAAACCAACAAAATAGAATCGGATGTCCTATTTCATTATTCCATGCTAATGTATTCAAGCGTAAGCCTGCTTTAAACACTCTAATTTTTTCAAGGTAACAGTCCTAATTCCCCGTGACACCAAATTAATGGCATTACGGTTCTTTAGAAGGTGAGAAATCAATAATATCAGTACATACCAACGGCATGACCGAAACATTGATCCCGAAATTCAACTACGAGCTTTTTAACTGCAACAACTTTAATATACGCTATTGGAGCTGGAATTACCGCGGCTGCTGGCACCAGACTTGCCCTCCAA
+
DDDDDIHHHIIIGFHHIIIIIHHIHIHIIIIIIHIIIIIIIHHHHHIHHHHHHIIIIIIHHFHHCGHHIIIIIHIHGHIIICHIHHGCEGHIIHIIIIIHIHGHHHHHHIHIHFHHHHIGIHGHIHHHHFHHIIIIIFHHHGIIIHIHHIHHHHHIHGHIIIHIIIIIIHIHHIHIIIIIIIIIIHIIHHHHIIIIIIIIHHIIIHIIIIIIIIIIIIIIIIHIIIIHIIIIIIIIIIIIIIHHHHIHHHIIHIIIIHIIIIIIHEIIIIIIHHIIIIIIIIIIHHIIIIHHIIIIIIIIIIIIIIIIHIIHHIIIIIIIIIIIIIIHIIIIIIIIIIIIIIDDDDD
@HISEQ:969:HM2KJBCX2:2:1101:11309:51855 2:N:0:ACTATGCA
GTCTCCTCCCTTCCCAACTATCCCTATTAATCATTACCTCAGGTCCTTAAGACCAACAAAATAGAACCGAGGTCCTATTCCATTATTCCATGCAACATTATTCGGGCGTACACCAATGAAAGCAACGCCTGCTTTGAGCACTCTAATTTTTTCAAAGTAAACGTATCGATCGCCCATGACACCCGGTGAAGAGCACCATGGGACCTTACGAGTGTCCCCTCTCGGGAAACACTAATCGATAAGCTGTCCGGCAACTGTCAGTGGCCGCCTTTCAGAGACGGACCGACAGGCACGAACTGAGATCCAACTACGAGCTTTTTAACCGCAACAACTTTAATATACGCTATTGGAGCTGGAATTACCGCGGCTGCTGGCACCAGACTTGCCCTCCAA
+
DDDDDEHHHHHIIIIIHHIIIIIIIHHIIHHIIHIHHEHIIFIIIIIIGIGHIIIHIGCCHHEHHGHFHHDCHEHIGIIHHHEHHIHIIHHHIEEHHHIIIGHGHHIIICHHHCHEHHEHCHFHHHHCEHHIHHHHFHIIGHIIHIIIIIIHHHHIHIHHIIHH@GEHIHIHHHGHHHDGEFGGHH>>GIIIIIHHHIHFHHIHIIIIIIIIGHHGIIIIIIIIIHIHGIIIHI<IHIIIHIIIIIIIIIHHHIHIHCHIIIIIIIIHGIIIIIIIIHIIHIIIIIIIIIHGHIIIIIIIIIIIIIIIIIIIIIIIIIIIIHHIIIIIIIIIIIHIIIIIIIIIIIIIIIIIIIIIIIIHHIIHIIIIIIIIIIIIIIIIIIIIIIHHDDDDD
@HISEQ:969:HM2KJBCX2:2:1101:14486:52442 2:N:0:ACTATGCA
GTCTCCTCCCTTCCCAACTATCCCTATTAATCATTACGTCAATCCTAGAAACCAACAAAATAGGATCAACGTCCTATTTCATTATTCCATGCTAATGTATTCAAGCGCGAGCATGCTTTAAACACTCTAATTTTTTCAAAGTAACAGTCCTGATTCCCCGCCACACCAAATGAATGACATGATGGTTCGTCAGAAGGTAGGAACCAGTAACACCAGTACGTACCTAAGGCACGACCAACGTACTGATCCCAAAATTCAACTACGAGCTTTTTAACTGCAACAACTTTAATATACGCTATTGGAGCTGGAATTACCGCGGCTGCTGGCACCAGACTTGCCCTCCAA
+
DDBDDIIIIIIIIIIIHHHIIF?EHEEHIIIIIGHIIIEHEHHHIIIHHHHIIGIII?FHHGHCF?CHCH0<DCHHHHHHHHEHIIHFHHHCFGCFEHHHHHDDGHHIIFGCDHGHIGHFIHIHHHHIHEHHHHIDIHHEHGIIHIGHHIIIHGGIIHHIIFHEGGHIIIIHHIGIHIIIIIIIIIHFIIIIIIGHIIIIHHEHHIIIIHIHFHHHIIHHIIIHIGHHHIIHHHHIIIHIFHGGHHEDHHHHIHHHIGIIIHHEIIIIIIIIHHIIIIIIIIIIIGIHIHIIIIIIIIIIIIIIIIIIIIIIIIIIIIIIIIIIIIIHIIIIHIIIIIIIDDDDC
@HISEQ:969:HM2KJBCX2:2:1101:12969:52385 2:N:0:ACTATGCA
GTCTCCTCCCTTCCCAACTATCCCTATTAATCATTACATCGATCCTAGAAACCAACAAAATAGAATCTGATGTCCTATTTCATTATTCCATGCTAATGTATTCAAGCGTAAGCTTGCTTTAAACACTCTAATTTTTTCAAGGTAACAGTCCTAATTCCCCATAACATCAAATAAATGACATTATGGTTCTTTAGAAGGTGAGAACCAATAAAACCAGTACATACCAAGGCATGACCGATTCCTTGATCCCGAAATTCAACTACGAGCTTTTTAACTGCAACAACTTTAATATACGCTATTGGAGCTGGAATTACCGCGGCTGCTGGCACCAGACTTGCC
+
@D0D?CCF?GHCHIIH@HHIFEC1CFHHF?FF@EHEHG@GE@GE@HG1@GH?EEEH1<1D@GGIH1CFE?CGEHHCHIFHIIFC?@F1FHHHHHHEGHHIIGEHGHHHHIIGHHHEIHHGCIHHHE@GC6<DE@EHHF3<FG?DFCFCDCHIHHGHHHHCE@CFD@GIIHIHHHHFHHHHGHHHHE?HGHIHHIHHHHHGC1HGCDGE@HHH:HIIHHHHHFIHEEHG?EH@HE01D<HHCCFEGCCDCFCFCC1@EHEGC/HHIHGG@GHCFGEEHHIIHHHHHGEHG@CHHIGHEIIIIIHGFC1HHHEDIHGGIHFHEHF1EEFFCHHGHHD<@@D
@HISEQ:969:HM2KJBCX2:2:1101:19220:52981 2:N:0:ACTATGCA
GTCTCCTCCCTTCCCAACTATCCCTATTAATCATTACGGTGATCCTAGAAACCAACGAAATAGAATCAGTCCGTCCTATTTCATTATTCCATGCTAATGTATTCAGACGATAGTCTGCTTTAAACACTCTAATTTTTTCAAAGTAACAGTCCTGATTTCCAACCACACCAAATAAATGGCATGAAAGTTCCTCAGAAGGTAGAGATCCATCTCACCAGTACAGACAATTAAGCCTGACCAATGGGTAGACCCCGAAGTTCAACTACGAGCTTTTTAACTGCAACAACTTTAATATACGCTATTGGAGCTGGAATTACCGCGGCTGCTGGCACCAGACTTGCCCTCCAA
+
DDDDCIIHIIHIIIIHIIIIIIIIIIIIIIIIIIIIIHHHHHHIIIIGHFHHIHIIICHHHIHIHIIIHEHHHHHIIIIIHHIIIIIHIHIIIIIHIIIIHHHHIIIIIIIIHGIIIHIIIIIIIIHHIIIHGHIIHIIHIIIHIIIIIHIIIIIIIIIIIGGIIIIIHHHHGIIHHIIIIIIIIIIIIHIIIIIIII;IIIIIIIHIIIIIIIIIIIIIIIIIIIIIIIIIIIHIIIIIIIIHHHDGIGIIIIIIIIIIIIIIIHIIIIIIIIIIIIIIIIHIIIHIHIIIIIIIIIIIIIIIIIHIIIIIIIIIIIIIIIIIIIIIIIIIIIIIIIIIIIIDDDDD
@HISEQ:969:HM2KJBCX2:2:1101:17655:51600 2:N:0:ACTATGCA
GTCTCCTCCCTTCCCAACTATCCCTATTAATCATTACGTCAATCCTAGAAACCAACAAAATAGGATCAACGTCCTATTTCATTATTCCATGCTAATGTATTCAAGCGCGAGCCTGCTTTAAACACTCTAATTTTTTCAAAGTAACAGTCCTGATTCCCCACCACACCAAATTAATGACATGATGGTTCGTCAGAAGGTAGGAATCAGTAACACCAGTACGTACCGAAGGCACGACCAGCGTACTAATCCCGAAATTCAACTACGAGCTTTTTAACTGCAACAACTTTAATATACGCTATTGGAGCTGGAATTACCGCGGCTGCTGGCACCAGACTTGCCCTCCAA
+
BD@@DGHGH@HHHIIEHHGHIECGHIEGHECGHFHHHIHHHIGGHHIEECGHCHHHHGHHGII1FHHICE=DCG@GHIHHHH@C1GEHH?<1<1CG?HG?CCGFHIHEHI<CHHHE@GH@CHFHIIHGHFHHHHHHFIHHA@GGHIGCHG@EAFCGEHAFHHDDEHGEH5F<DHGFEHHHCFDCG?/IHHHHIIIHEHHHEIIHEHEHHHHDFFCCIIIIHGIHHCCHCAHCFGCHHIHHHHHHIIHIGIHHHHIHHHIHGFCHHHEFEHEHHHEHCHCGCHIHDHGHEHIIIHEFFHHIH@@HHIHG@HGDDIIHCHEC@E@HD11CHHHF<E1GGCCHDDD@<
@HISEQ:969:HM2KJBCX2:2:1101:14452:53130 2:N:0:ACTATGCA
GTCTCCTCCCTTCCCAACTATCCCTATTAATCATTACGTCAATCCTAGAAACCAACAAAATAGGATCGAACGTCCTATTTCATTATTCCATGCTAATGTATTCAAGCGTTAGCTTGCTTTAAACACTCTAATTTTTTCAAAGTAACAGTCCAAATTCCCCGCAACACCAAATTAATGGCATTACGGATCATCAGGAAGGAGGAATCAGTGAGACCAGTACATACCAGAGGCATGACCAACCTACTAACCCCGAAATTCAACTACGAGCTTTTTAACTGCAACAACTTTAATATACGCTATTGGAGCTGGAATTACCGCGGCTGCTGGCACCAGACTTGCCCTCCAA
+
DDDDDIIIIIIIIIIIIIIIIIIIIIIIIIIIIHIIIIIIIIIIIHHGFIIHHIIHHIIIIIHFHIIHHHIIHFHIIIIIIIIIIIHHHIHIHIIIIIIIIIIIIIIIIIIIHIIIIIIIIIIIIIIIIIIIIIIIIIIIIIIIIIIIHIIIIIIHIHIIIIIHHIIIHHIHIIIIIIIIIIIIIIIIIIIHIIIIIIIIIIIIIIIIHIIIIIIIIIIIIIIIIIIIIIIIIIIIIIHHIIHHHIIIIIIIIIIIIIIIIIHIIIIIIIIIIGIIIIIIIIIIIIIIIHIIIHIIIIIIIIIIHIIIIIIHIIIIIIIGIIIIIIIIIIIIIIIIIIIIIDDDDD
@HISEQ:969:HM2KJBCX2:2:1101:7408:53915 2:N:0:ACTATGCA
GTCTCCTCCCTTCCCAACTATCCCTATTAATCATTACGTCAATCCTAGAAACCAACAAAATAGGATCGAACGTCCTATTTCATTATTCCATGCTAATGTATTCAAGCGTTAGCCTGCTTTAAACACTCTAATTTTTTCAAAGTAACAGTCCTGTTTCCCTGCAACACCAAATTAATGACATTACAGTTCTTCAGAAAGGAGGAATCAGCGAAGCCAGTACATACCAGTGGCACGACCAACCTGCTGACCCCGAAATTCAACTACGAGCTTTTTAACTGCAACAACTTTAATATACGCTATTGGAGCTGGAATTACCGCGGCTGCTGGCACCAGACTTGCCCTCCAA
+
DDDDDIIIIIIIIIIIIIIIIIIIIIIIIIIIIIIIIIIHIIIIIIIIIIIIHIIIIIIIIIIIGIIIHIIIIGIIGIIIIIIIIIIIHHHIIIIGIIIIIIIIIIIIHIIHIIIIIIIIIHHIIHIIIIIIIHIHIIIHHIIIIIIIIIIIIIIIIIIIIIIIIIIIIHIHIIIIIIIIIIIIIIIIIIIIIIIIIIIIIIIIIIIIIIIIIIIIIIIIIIIIIIIIIIIIIIIIIIIIIIIHGIIIIIIIIIIIIIIIIIIIIIIIIIIIIIIIIIIIIIIIIIIIIIIIIIIIIIIIIIIIIIIIIIIIIIIIIIIIIIIIIIIIIIIIIIIIIIIIIDDDDD
@HISEQ:969:HM2KJBCX2:2:1101:12720:54122 2:N:0:ACTATGCA
GTCTCCTCCCTTCCCAACTATCCCTATTAATCATTACGTCAATCCTAGAAACCAACAAAATAGGATCAAACGTCCTATTTCATTATTCCATGCTAATGTATTCAAGCGTTAGCCTGCTTTAAACACTCTAATTTTTTCAAAGTAACAGTCCTGTTTCCCTGCAACACCAAATTAATGACATTACAGTTCTTCAAGAAGGAGGAACCAGTAAAGCCAAGTACATACCAGAGGCACGACCAACTTACTAATCCCGAAATTCAACTACGAGCTTTTTAACTGCAACAACTTTAATATACGCTATTGGAGCTGGAATTACCGCGGCTGCTGGCACCAGACTTGCCCTCCAA
+
BDDDDIIIIIIIIIIIIIIIIIIIIIIIIIIIIIIIIGHHIIIIIIIIHCHIIGHIIHHEHIHHIHIHIIIHHIIIGIGIIIIIIIIHHIHHHIHIIIIIIIIIIIIIIHIIIIIHIIIIIIHIIIHIHIIIIIIIIIIIIIIIIIIIIIIIIIIIIIIIHIIIIIIIIIHHIIIIIIIIIIIIIIIIIIIIIIIIIIIIIHIIIIIIIIIIIHIIIIIIIIIIIIIIIIIIIIIIIIIIIIHIHHIIHIIIIIHIIHIIIIIIHIIIIIIIIIIIIIIIIIHIIIIHIIIIHIIIIIIIIIIIIIIIIIIIIIIIIIIIIIIIIIIIIIIIIIIIIIIIIIDDDDD
@HISEQ:969:HM2KJBCX2:2:1101:4091:53767 2:N:0:ACTATGCA
GTCTCCTCCCTTCCCAACTATCCCTATTAATCATTACGTCAACCCTAGAAACCAACAAAATAGGATCAAACGTCCTATTTTATTATTCCATGCTAATGTATTCAAGCGTTAGCCTGCTTTAAACACTCTAATTTTTTCAAAGTAACAGTCCTGTTTCCCCGCAACACCAAATTAATGGCATCACGGTTCTTCAAGAAGGAGGAATCAGCGAGGCCAGTGCATACCATTGGCACGACCAACCTGCTGACCCCGAAATTCAACTACGAGCTTTTTAACTGCAACAACTTTAATATACGCTATTGGAGCTGGAATTACCGCGGCTGCTGGCACCAGACTTGCCCTCCAA
+
DDDA@HHHIHIHHHIHIGHHIIIIIIIIIHHIIIIHIIIIGIIIIIIIGHHHIIEHHIIIHHHHCEEHCHHCF1EH1FHHHHHIHGGEC1FECHGEIHIIHIIIHGIHIIIHIIIIIIIIIHIHIIHEIHIIIIHIIHIIIIIIIIIIIIIHHHIIIIH9IIIIGIIIIIHHHIIIIIIIIIIIIIIHHHIIIIIIIHIHHIIGIIIIIIIIIIIIIIIIIIIIIIIIIIIIIIIIIIIIIIHHHIIIIIIIIIIIIIIIIIIIIIIIIIIIIIIIIIIIIIIIIHHIIHHIIIIIIHHCIIIIIIIIIIIGIIIIIIIIIIIIIIIIIIIIIIIHIIIIIDBDDD
@HISEQ:969:HM2KJBCX2:2:1101:9154:54930 2:N:0:ACTATGCA
GTCTCCTCCCTTCCCAACTATCCCTATTAATCATTACATCGATCCTAGAAACCAACAAAATAGAATCGGATGTCCTATTTCATTATTCCATGCTAATGTATTCAAGCGTGAGCCTGCTTTAAACACTCTAATTTTTTCAAGGTAACAGTCCTAATTCCCCGTGACACCAAATTAATGGCATTACGGTTCTTTAGAAGGTGAGAAATCAATAATATCAGTACATACCAACGGCATGACCGAAACATTGATCCCGAAATTCAACTACGAGCTTTTTAACTGCAACAACTTTAATATACGCTATTGGAGCTGGAATTACCGCGGCTGCTGGCACCAGACTTGCCCTCCAA
+
DDDDDHIIIIIIIIIIIIIIIIIIIIIIIIIIIIIIIIIIIIIIIIHIIIIIIIIIHHIIIHHHIIIIIGIIIHIIIIIIIIIIIHIIHIIIIIIIIIIIIIIIIIIIIIIIIIIIIIIIIIIIIIIIIIIIIIIIHIIIIIIIIIIIIIIIIIIIHIIIIIIIIIIIIIIHIIIIIIIIIIIIIIIIIIIIIIIIIIIIIIIIIIIIIIIIIIIIIIIIIIIIHIIIIIIIIIIIIIIIIIIIIGIIIIIIIIIIIIIIIIIIIIIIIIIIIIIIIIIIIIIIIHIIIIIIIIIHIIIHHHIIIIIIIIIIIIIIIIIIIIIIIIIIIIIIIIIIIIIIIIDDDDD
@HISEQ:969:HM2KJBCX2:2:1101:6881:55095 2:N:0:ACTATGCA
GTCTCCTCCCTTCCCAACTATCCCTATTAATCATTACGTCGATCCTAGAAACCAACAAAATAGAATCAAACGTCCTATTTCATTATTCCATGCTAATGTATTCAAGCGTGAGCCTGCTTTAAACACTCTAATTTTTTCAAAGTAACAGTCCTGATTCCCCACAACACCAAATAAATGACATCATGATTCGTCAGAAGGGAGAAACCAACAATGCCAGTACGTACCTAGGCACGACCGACATGACGGTCCCGAAATTCAACTACGAGCTTTTTAACTGCAGCAACTTTAATATACGCTATTGGAGCTGGAATTACCGCGGCTGCTGGCACCAGACTTGCCCTCCAA
+
DDDDDIIIHIIIIIIIHGIIIIIIIIIIHHIIIIIIIIIIIIHIIIIIIIIIIIIIIIIIIHHEHIIIIIIIIHHIGIHHIIIIIIIIIIIIIIFIIIHIHGIIIIIIIIIIIIIHIIIIHHIIIIIIIIIIIIIIIIIIIIHHIIIIIIIIHHHHIHHHIIIIHHIHHHHHHIIHIHIIIIIIIIIIIIIIIIIIIIHIIIIIIIHIHIHIIIIIIIIIIIIIIIIIIIIIIIIIIIIIIIHHIIIIIIIIIHIIIIIIIIIIIIIIIIIIIIIIIIIIIIIIIIIIIIIIIIIIIIIIIIIIIIIIIIIIIIIIIIIIIIIIIIIIIIIIIIIIIIIICDDDD
@HISEQ:969:HM2KJBCX2:2:1101:18057:55043 2:N:0:ACTATGCA
GTCTCCTCCCTTCCCAACTATCCCTATTAATCATTACGGTGGTCCTAGAAACCAACAAAATAGAACCACAACGTCCTATTCTATTATTCCATGCTAATCTATTCAAGCAAATGCCTGCTTTAAACACTCTAATTTTTTCAAGGTAATGGTCCTGGCTCCCCGGCACACCCAATAAAGGACATACTGGTTCACCAGAAGGTGGACCCGACACAGGACAGTACTCGCCAAAGACGGACCGCCCGGCCAGGCCTAAAATTCAACTACGAGCTTTTTAACTGCAACAACTTTAATATACGCTATTGGAGCTGGAATTACCGCGGCTGCTGGCACCAGACTTGCCCTCCAA
+
DDDDDIIIIIIIIIIIIIIIIIIIIIIIIHIIIIIIIIIIIFIIIIIIIHHIGHHHHIHHHHHHHIICHHIIIIGHIIHIIIHIIHHIIHEHIIIHIIIIIFHIHIIIIIIIIIIIIHFHIIIIHHHIIIIIIIIIIHHHIIIIIHIIIHIHIIIIIIIIIIIHIHIIIIIIIIIIIIIIIIIIIHIIIIIIIIIIIIIIHIIIIIIIIIIIIIIIIIIIIIIIIIIIIIIIIIIIIIIIIIIIIIIIHHIIIIIIHIIIIIHIIIIIIIIIIIIIIIIIIIIIIHHHIIIIIIIIHHHDGIIIIIIIIIIIIIIIIIIIIIIIIIIIIIIIIIIIIIIIIDDDDD
@HISEQ:969:HM2KJBCX2:2:1101:16297:55634 2:N:0:ACTATGCA
GTCTCCTCCCTTCCCAACTATCCCTATTAATCATTACGTCGATCCTAGAAACCAACAAAATAGAATCAAACGTCCTATTTCGTTATTCCATGCTAATGTATTCAAGCGCGAGCTTGCTTTAAACACTCTAATTTTTTCAAAGTAACAGTCCTGATTTCCCATGACACCAAATTAATGACATCGTGGTTCGTCAGAAGGGAGAAACCAATAATGCTAGTACGTACAAAGTACGACCGACATATTAGTCCCGAAATTCAACTACGAGCTTTTTAACTGCAACAACTTTAATATACGCTATTGGAGCTGGAATTACCGCGGCTGCTGGCACCAGACTTGCCCTCCAA
+
DDDDDIIIHIIIHIHIIHIIIHHIIIHIIHIIIIIIIIIIIIIICHHHHIIHIIIIIHHIHGHHHIIIIIIIIIIHEHFHHIHIIIHHHHIIHIIHIEHHHHIIIIIIIHIIIIIIIIIIIIHIFHIIIIIHHHIIIIIIIIIIIIIIIIIIIIHIIHIHIHHIIIIIIHHHIIIIIIIIIIIIIIHHHIHIIIIIHIHHHIIIIIIIIIIIIIHHIIIIIIIIIIIIIIIIIIIIIIIIHIHHIHHEIHIIIIHIIIIIIHIIIIIHHHIIHHHHIIIIHHHFGFHIHIIIIHIIIIIIIIIIIIHIIIIIIIIIIIIIIIIIHHIIIIIIIIIIIIHDDDDD
@HISEQ:969:HM2KJBCX2:2:1101:17750:55586 2:N:0:ACTATGCA
GTCTCCTCCCTTCCCAACTATCCCTATTAATCATTACGTCGATCCTAGAAACCAACAAAATAGAATCAAACGTCCTATTTCGTTATTCCATGCTAATGTATTCAAGCGTGAGCCTGCTTTAAACACTCTAATTTTTTCAAAGTAACAGTCCTGATTCCCCATGACACCAAATTAATGACATCATGGTTCGTCAGAAGGTAGGAATCAATAATACCAGTACGTACAATAGCACGACCAATAAATTAATCCCGAAATTCAACTACGAGCTTTTTAACTGCAACAACTTTAATATACGCTATTGGAGCTGGAATTACCGCGGCTGCTGGCACCAGACTTGCCCTCCAA
+
DDDDDIGIIIIIIIIIIIIIHIIIIIIIGIIIIIIIIHIHIIIIIIGHHHIIIIIIIIIHHHHHHIIIIIIHHIIIHHHFHIIIIHIGHIIHGIIIIIHIIHIIIHHIIIIHHHIHIIIIIIIHIHFHHIIIHIIIHIIIIIIIIGIHIGIHHHIIIIHHHHHHHHHHHIHIIIGGFGFHHIIIIHGHHGEHIFHIHGHFHHHIIIHGHEHGEHHHGFHHFGEHGHHHHHHEHHHIHIHIIHEFHHHEIHHHHHGHGCH@C<EC@IHFIIIHEHCEHHHHHHIHFIIHHEEECHHEHHHHCIHHHHFIIIIIIIIIIIIIIIIIIIIIIIIIIIIIIIIIDDDDD
@HISEQ:969:HM2KJBCX2:2:1101:17723:55443 2:N:0:ACTATGCA
GTCTCCTCCCTTGGTCCCAACTATCCCTATTAATCATTACGTCAATCCTAGAAACCAACAAAATAGGATCGAACGTCCTATTTCATTATTCCATGCTAATGTATTCAAGCGTTAGCTTGCTTTAAACACTCTAATTTTTTCAAAGTAACAGTCCAAATTCCCCAAAACACCAAATTAATGGCATTAAGATTCATCAGGAAGGAGGAATCAGTGAGACCAGTACATACCAGAGGCATGACCAACCTACTAACCCCGAAATTCAACTACGAGCTTTTTAACTGCAACAACTTTAATATACGCTATTGGAGCTGGAATTACCGCGGCTGCTGGCACCAGACTTGCCCTCCAA
+
BDDDDIIIIIIIIGIIIIIIIIIIIIIIIIIIIIIIIIIIIIIIIHHIIIIIHIHHIHHHIEHIIIHIIIHIIHHGHIIIIIHGIIIFHIIIIHHIIIIHHHIHHHIIIHIIIIIHIHIHHIIIEHHHIIIIIHHIIHHIIIHIIIHHIIHHHHIIIIIIIIGIIHHHHIHHIHHIIIIIIIIIIIIIIIIIIIIIIIIIIIIIIIIIIIIIIIIHHIHIIIIHIIIIHIIIIIIIIIIIIIIIIHHFIIIIIIIIIIIIIIIIIIIIIIIIIIIIIIIIIIIIIIIIIIIIIIIIIIIIIIIIIIIIIIIIIIIIIIIIIIIIIIIIIIIIIIIIIIIIIIIIDDDDD
@HISEQ:969:HM2KJBCX2:2:1101:16872:55554 2:N:0:ACTATGCA
GTCTCCTCCCTTCCCAACTATCCCTATTAATCATTACGGCGGTCCTAGAAACCAACAAAATAGAACCATGCGTCCTATTTCATTATTCCATGCTAATGTATTCAGGCAATAGCCTGCTTTAAGCACTCTAATTTTTTCAAGGTAACAGTCCTGCTTCCCCAACGCACCAAATTAATGGCATGCTGGTTATTCAGAAGGTAGGAATCCATCACGCCAGTACAGACCCAAAAGCCCGACCAACGGATAAATCCCGAAATTCAACTACGAGCTTTTTAACTGCAACAACTTTAATATACGCTATTGGAGCTGGAATTACCGCGGCTGCTGGCACCAGACTTGCCCTCCAA
+
DDDDDIGHIIIIIIIIHIHIHIIIIIIIIIIIIHIIIIEHIIHIIHIIIIIIIGFHHIIIHIHEFHIIIIIHHIIEHHHIIGHHIIGHIHIIIIHIGIHIIIIIIIHHIHIIIIIIIIIHIIIHHIIIIIIIIIIIIHIIIIHIHIHHIIIIIIHHHIIIIIIIHHHIIIHHIHGIIHHHIIIIIIIIIIIIIIIIIIIIIIIIIIIIIHHGIIIIIIIIIHIIHHIIHHIIIIIHIIIHIIIIHHIIIIIIIIIIIIIIIIIIIIIIIIIIIIIIIIIIIIIIIIIIIIIIIIHIIIIIIIIIIIIIIIIIIIIIIIIIIIIIIIIIIIIIIIIIIIIIIIDDDDD
@HISEQ:969:HM2KJBCX2:2:1101:15140:54955 2:N:0:ACTATGCA
GTCTCCTCCCTTCCCAACTATCCCTATTAATCATTACGGTGATCCTAGAAACCAACGAAATAGAATCAGTCCGTCCTATTTCATTATTCCATGCTAATGTATTCAGACGATAGTCTGCTTTAAACACTCTAATTTTTTCAAAGTAACAGTCCTGATTTCCCATCACACCAAATAAATGGCATGAAAGTTCCTCAGAAGGTAGAGATCCATCTCACCAGTGCAGACAATTAAGCCTGACCAATGGGTAGACCCCGAAGTTCAACTACGAGCTTTTTAACTGCAACAACTTTAATATACGCTATTGGAGCTGGAATTACCGCGGCTGCTGGCACCAGACTTGCCCT
+
D@DDDIIIIIIIIIIIIIIIIIIIHIIIIIIIIIIIIIIHHHIIIIIHIIIIIGIIHHIIHIHHIHIIHIIIIIIIGIHHIHIIIGIIIEHIIIIIIIIIIIIIIIIIIIIIIIIIIIHIIIGHEHHGIIIHIHHHHIIHIIIHHIHHIIIIIIIIIIIIHIHIIHHEIIHIIIIIIHIIIIIIIIIIIIIIIGIIIIIIIIIIIIIIIIIIIIIIIIIIIIIIIIIIIIIIIIIIIIIIIIHIIIIIIIIIIIIIIIHIIIIIIIIIIIIIIIHIIIIHIIIIIIIIHIIIIIIIIHIIIIIIIIIIIIIIIIIIIIGHIIIIIIIIIIIIIIGIIIIDDDDD
@HISEQ:969:HM2KJBCX2:2:1101:11709:56458 2:N:0:ACTATGCA
GTCTCCTCCCTTCCCAACTATCCCTATTAATCATTACATCGATCCTAGAAACCAACAAAATAGAATCGGATGTCCTATTTCATTATTCCATGCTAATGTATTCAAGCGTGAGCCTGCTTTAAACACTCTAATTTTTTCAAGGTAACAGTCCTAATTCCCCGTGACACCAAATTAATGGCATTACGGTTCTTTAGAAGGTGAGAAATCAATAATATCAGTACATACCAACGGCATGACCGAAACATTGATCCCGAAATTCAACTACGAGCTTTTTAACTGCAACAACTTTAATATACGCTATTGGAGCTGGAATTACCGCGGCTGCTGGCACCAGACTTGCCCTCCAA
+
@DDDDIIIIIIIIIIIIIIIIIIIIIIIIIIIIIIIIIIIIIIIIIHHIIIIIHIIGHIIIIHHIHHIHIIIIIIIIIIIIIIGIIHHIIIIHIHIIIIIHHIIIHHHHIIIHIIIIIIIIIIIIHIHIIIIIIIIIIIIIIIIIIIIHGIIIIIIIIIIIIIIIIHIIIIIIIIIIIIIIIIIIIIIIIIIIIIIIIIIIIIIIIIIIIIIIIIIIIIIIIIIIIIIIIIIIIIIIIIIIIIHHDIIHIIIIIIIIIIHIIGIIIIIGIIIIIIIIIIIIIIIIIIIIIIIIIIIIIIIHHIIIIIIIIIIIIIIIIIIIIIIIIIIIIIIIIIIIIIIHIDDDDD
@HISEQ:969:HM2KJBCX2:2:1101:12598:56528 2:N:0:ACTATGCA
GTCTCCTCCCTTCCCAACTATCCCTATTAATCATTACGTCGATCCTAGAAACCAACAAAATAGAATCAAACGTCCTATTTCGTTATTCCATGCTAATGTATTCAAGCGTTAGCCTGCTTTAAACACTCTAATTTTTTCAAAGTAACAGTCCTGTTTCCCTGCAACACCAAATTAATGACATTACAGTTCTTCAAGAAGGAGGAACCGGTAAAGCCAGTACATACCAGAGGCACGACCAACCTACTAATCCCGAAATTCAACTACGAGCTTTTTAACTGCAACAACTTTAATATACGCTATTGGAGCTGGAATTACCGCGGCTGCTGGCACCAGACTTGCCCTCCAA
+
@D@@@CHHIH?GEFFHHIIEFEHHHHHHHIIHIIHHHHCFCFECHHHEHHHFHHGHIHGHEH@FHDGHHHEH@CGHIIHIICD<CHCCCG@EEGFEIIIIIIHGHHFHCGIHHFHHDIHHHEGHI@HHHHIIIGHHHHHAHHHHFHIHGHHHHHFGIIIHFHHIIHHIHFIHFHHIGHHIIHHHHHHIHIIHHGHHIGIIIIIIHE1IHHHIIGIHFHIIIIIIIIIIIIIIIIIIIIIIIHHHCIIHIHIIIIHIHHIIHIHHHIIHIIIIHIIHIIIIIIHIIIIIIIIIIHIIHIIIHGIIIIIIIIIIIIIIIIIIIIIIIIIIIIIIIIIIIIIIIDDDDD
@HISEQ:969:HM2KJBCX2:2:1101:2087:56042 2:N:0:ACTATGCA
GTCTCCTCCCTTCCCAACTATCCCTATTAATCATTACATCGATCCTAGAAACCAACAAAATAGAATCGGATGTCCTATTTCATTATTCCATGCTAATGTATTCAAGCGTGAGCCTGCTTTAAACACTCTAATTTTTTCAAGGTAACAGTCCTAATTCCCCGTGACACCAAATTAATGGCATTACGGTTCTTTAGAAGGTGAGAAATCAATAATATCAGTACATACCAACGGCATGACCGAAACATTGATCCCGAAATTCAACTACGAGCTTTTTAACTGCAACAACTTTAATATACGCTATTGGAGCTGGAATTACCGCGGCTGCTGGCACCAGACTTGCCCTCCAA
+
DDDDDIIIIIIIIIIIIIIIIIIIIIIIIIIIIIIIIIIIIIIIIIIGEHHIIIIIIIIHHHHHIIIHHHHIIIIIIIIIIIIIIIIIIIIIHIHIIIIIIGIIIIIIIIIHHIIIIIIIIHHIIIIHIIHHHIIIIIIHIIIIHIIIIIHIIIIIHIIHHIIIIIHIIIIIIIIIIGIIIHIIIIIIIIIIIIIIIIIIIIIHIIIIIIIIIIIIIIIIIIIIIIIIIIIIIIIIIIIIIIIIIIIIIIIHIIIIIIIIIIIIIIIIIIIIIIIIIIIIIIIIIIIIIIIIIIIIIIIIHHIIIIIIIIIIIIIIIIIIIIIIIIIIIIIIIIIIIIIIIIDDDDD
@HISEQ:969:HM2KJBCX2:2:1101:4495:57547 2:N:0:ACTATGCA
GTCTCCTCCCTTCCCAACTATCCCTATTAATCATTACATCGATCCTAGAAACCAACAAAATAGAATCGGATGTCCTATTTCATTATTCCATGCTAATGTATTCAAGCGTGAGCCTGCTTTAAACACTCTAATTTTTTCAAGGTAACAGTCCTAATTCCCCGTGACACCAAATTAATGGCATTACGGTTCTTTAGAAGGTGAGAAATCAATAATATCAGTACATACCAACGGCATGACCGAAACATTGATCCCGAAATTCAACTACGAGCTTTTTAACTGCAACAACTTTAATATACGCTATTGGAGCTGGAATTACCGCGGCTGCTGGCACCAGACTTGCCCTCCAA
+
CDDDDIIIIIIIIIIIIIIIIIIIIHIIIIIIIIIIHIIIIIIIIIIHIIIIIIHHIHIIIIHIIIIIHGHIIHIIIIIIIGIIIIIIIIIIIIHHIIIIHGIHIIIHHIIHHIHHHIIIIIIHIHIIIIIIIIIIIIIIIIIHIIIIHIIIIIIIIIIIIIIIIIIIHIIIIIIIIIIIIIIIHIIIIIIIIIIIIIIIIIIIIIIIIIIIIIIIIIIIIIIIIIIIIIIIIIIIIIIIIIIIHGIHIIIIIIIIIIIIIIIIIIIIIHIIIIIIIIIIIIIIIIIIIIIIIIIIIIIIHIIIIIIIIIIIIIIIIHIIIIIIIIIIIIIIIIIIIIIIIIDDDDD
@HISEQ:969:HM2KJBCX2:2:1101:19809:56386 2:N:0:ACTATGCA
GTCTCCTCCCTTCCCAACTATCCCTATTAATCATTACATCGATCCTAGAAACCAACAAAATAGAATCGGATGTCCTATTTCATTATTCCATGCTAATGTATTCAAGCGTGAGCCTGCTTTAAACACTCTAATTTTTTCAAGGTAACAGTCCTAATTCCCCGTGACACCAAATTAATGGCATTACGGTTCTTTAGAAGGTGAGAAATCAATAATATCAGTACATACCAACGGCATGACCGAAACATTGATCCCGAAATTCAACTACGAGCTTTTTAACTGCAACAACTTTAATATACGCTATTGGAGCTGGAATTACCGCGGCTGCTGGCACCAGACTTGCCCTCCAA
+
<D@<<D1<FHECHHIIIIIIIIIIIIIIIIIIIIIIIIHIIIIIIIIHIIIIIIIIIIIIIHHIIIIIICHHIIIIIHIIIIIIIIHIIHGHIIIIIHHIIHHIIGHDHIIIIIIIIIIGIIIIIIHHHHHDHIHIIHIIIIIIIHIIIIIIIIIIIIIIIHFIIIHIIIIIIIIIIIIHIIIIIIIIIIIIIHIIIII;I;IIIIIIIHEIHG1IGIHHIIGIIIIIIIIIIIIIIIIIHG/IHFIIIIIIIIIIIIIIIIIIIIIIIIIIIIIIIIIIIIIIIIIIIIIIIIIIIIIIIIIIIIIIIIIIIIIIIIIIIIIIIIIIIIIIIIIIIIIIIIDDDDD
@HISEQ:969:HM2KJBCX2:2:1101:4129:57437 2:N:0:ACTATGCA
GTCTCCTCCCTTCCCAACTATCCCTATTAATCATTACATCGATCCTAGAAACCAACAAAATAGAATCGGATGTTCTATTTCATTAATCCATGCTAATGTATTCAAGCGTGAGCCTGCTTTAAACACTCTAATTTTTTCAAGGTAACAGTCCTAATTCCCCGTGACACCAAATTAATGGCATTACGGTTCTTTAAAAGATGAGAAATTAATAATATCAGTACATACCAACGGCATGACCAAAACATTGATTTCGAAATTCAACTACGAGCTTTTTAACTGCAACAACTTTAATATACGCTATTGGAGCTAGAATTACTGTGGCTGCTAGCACCAGACTTGCCCTCCAA
+
0<00<1<<@G?C1<D?GH?C11<DF?EGCCC<C1DF?EC?0DF10<C<<DCC?1D0@GHH1<1DH?D@0<0/<11<11DF11<F11<C11<11<<F1HFGHHHHG9HIIHIIGIIIHHHHHIIIIHHIIHHHGHIHIHHIHIIIIIIIHHEIIHIIIIHIIIIIHHGIIIIIHIIIGIIIGIIIGHIIIHHIIIIIIIHHHHIIIHHIIIIIHHIGIGGIIGIIIGIIGGGGGIIIFHHIIIFIFHHHHHHFIIIIIIIIIIIIIIIIIHIHIIIIIIIHIIIIHHHHIHIIIIIIIIIIHHIHIIIIHIIIIIIIHIIIIIIIIGIIIIIIIIIIIIIIIIDDDDD
@HISEQ:969:HM2KJBCX2:2:1101:5686:58255 2:N:0:ACTATGCA
GTCTCCTCCCTTCCCAACTATCCCTATTAATCATTACGGTGATCCTAGAAACCAACAAAATAGAACCATGCCGTCCTATTCTATTATTCCATGCTAATGTATTCGAGCAAAATGCCTGCTTTAAACACTCTAATTTTTTCAAGGTAAAGGTCCTGGTTCCACATGACACCCAATTAAGGACATCATGCTTCTCCAGAAGGTGAGAAATCAACTGCGACAGTTCATACCCCTTAAGGCACGACCATCACGTCAATCCCGAAATTCAACTACGAGCTTTTTAACTGCAACAACTTTAATATACGCTATTGGAGCTGGAATTACCGCGGCTGCTGGCACCAGACTTGCCCTCCAA
+
BB@@<FC11EH?GH@1CHH?GH@@<@EFGCH?C1<CFE0C?1<CGHHH?F?C<11<111<CEEGC1DCCCGHH<//01<1<<1FH1C<C11<C?F1<C<<<1C@6DGGHCCEHHEEHHEG?A?EAEDH<FH@<DCAFH.<F1D8HE@G<<GECAB97<DGG?CGF7HGCHH@IIHHHGHHHGE?HHEGC/FHEC?FHED@?H@ECHCHG@GHFEHFHFCCA<IFFIHHCCGHF1?FHFDHHFHFAHIHH@DFCEF<F@HFG?CF<CEC<EEC@HEHEHCEGEHGGCHHFHGF1HEHHEHHHHGFHHHGFGEHE@CFHG<HHDGIIHHIFHHEHGFHH@HEEIIGGHGBBD?D
@HISEQ:969:HM2KJBCX2:2:1101:18801:58355 2:N:0:ACTATGCA
GTCTCCTCCCTTCCCAACTATCCCTATTAATCATTACGTCAATCCTAGAAACCAACAAAATAGGATCAAACGTCCTATTTCATTATTCCATGCTAATGTATTCAAGCGTTAGCCTGCTTTAAACACTCTAATTTTTTCAAAGTAACAGTCCTGTTTCCCTGCAACACCAAATTAATGGCATTACAGTTCTTCAGAAAGGAGGAATCAGCGAAGCCAGTGCATACCAGTGGCACGACCAACCTGCTGACCCCGAAATTCAACTACGAGCTTTTTAACTGCAACAACTTTAATATACGCTATTGGAGCTGGAATTACCGCGGCTGCTGGCACCAGACTTGCCCTCCAA
+
@D@BDHHI?GHHICCHCHCCCCHEHHGFHIIHIEEHH@<CCCEE<CGE@G@1CCHHHFHHI@1DCFCHHG@E<1EHFH1DHI1CFH1111C<1<FFHEIIIIHHCHHHEHFHDEIHIHHIIIHHIIHIGHIIIHIHHIIIHIIHIHHIIHEHIHIGGI9?IGIII:<HHGD0GHIIIFHIHCHGIHGHHHHFGIIIIIHHHEHHHFIIIIIIIGIIIHEHIIIGIHIHIIHIIIIIIIIIIGHEEIHHGHIHIIIIIHHIIHIIIHHHIHHHFIIIHEHIHIHIHE@HIH?IHIIIIIIIHCHHHHHHHCIHHIIHIIIIIIIHHIIIIIIIIIHEHHHIIDCDDD
@HISEQ:969:HM2KJBCX2:2:1101:19431:58625 2:N:0:ACTATGCA
GTCTCCTCCCTTCCCAACTATCCCTATTAATCATTACGTCAATCCTAGAAACCAACAAAATAGGATCAACGTCCTATTTCATTATTCCATGCTAATGTATTCAAGCGCGAGCCTGCTTTAAACACTCTAATTTTTTCAAAGTAACAGTCCTGATTCCCCGCCACACCAAATGAATGACATGATGGTTCGTCAGAAGGTAGGAACCAGTAACACCAGTACGTACCTAAGGCACGACCAACGTACTGATCCCGAAATTCAACTACGAGCTTTTTAACTGCAACAACTTTAATATACGCTATTGGAGCTGGAATTACCGCGGCTGCTGGCACCAGACTTGCCCTCCAA
+
DDDBDHIIHIIIIIIIIIIHHHHHIIIIIIIIIIIHIIIIHIIIIIIIIHHIIIIIIIIIIHHGHIIIIHHHIIIIIIIHIIIIIIGHIIHIHHIIIIHIHHIHHIHIIIIIHIIIIIHIIHIHIIIIIIIIIIHIIIIIIIHHHIHHIIIIIIIIIIIIIIIIIIIIIIIIHIIIIIIIIIIIIIIIIIHIIIIIIIIIIIIIIIIIIIIIIIIIGHHHIIIIIIIIIIIIIIIIIIIIIIHGIIIIIIIIIIIIIIIIIHHIIIIIIIIIIIIIIIIIIIIIIIIIIIIIIIIIIIIIIIIIIIIIIIIIIIIIIIIIIIIIIIIIIIIIIIIIIIIIDDDDD
@HISEQ:969:HM2KJBCX2:2:1101:17862:59212 2:N:0:ACTATGCA
GTCTCCTCCCTTCCCAACTATCCCTATTAATCATTACGTCGATCCTAGAAACCAACAAAATAGAATCAAACGTCCTATTTCATTATTCCATGCTAATGTATTCAAGCGCGAGCTTGCTTTAAACACTCTAATTTTTTCAAAGTAACAGTCCTGATTCCCCATGACACCAAATTAATGACATCGTGGTTCGTCAGAAGGGAGAAACCAATAATGCTAGTACGTACAAAGTACGACCGACATATTAGTCCCGAAATTCAACTACGAGCTTTTTAACTGCAACAACTTTAATATACGCTATTGGAGCTGGAATTACCGTGGCTGCTGGCACCAGACTTGCCCTCCAA
+
CDDDDIIHIIIIIIIIIIIIIIIIIIIIIIIIIIIIIIIIIIIIIIIIEHIIIIHIIIGHHHHHHHIIIICHHHIIIIIIIIIIIIIIHIIIIIIIIIIIIIIIIHHIHHIHIIIIIIIIIIIHIIIIIIIIIIIIIIIIIIIIIIIIIIIIIIIIIIIHHHHIIIIIIIIIIIIIIIIIIIIHIIIIIIIIIIIIIIIIIIIIIIIIIIIIIIIIIIIIIIIIIIIIIIIIIIIIIIIIIIIIIIIIIIIIIIIIIIHIHIIIIIIIIIIIIIIIIIIIIIIIIIIIIIIIIIIIIIIIIIIIIIIHIIIIIIIIIIIIIIIIIIIIIIIIIIIIIIIDDDDD
@HISEQ:969:HM2KJBCX2:2:1101:18666:59375 2:N:0:ACTATGCA
GTCTCCTCCCTTCCCAACTATCCCTATTAATCATTACATCGATCCTAGAAACCAACAAAATAGAATCGGATGTCCTATTTCATTATTCCATGCTAATGTATTCAAGCGTGAGCCTGCTTTAAACACTCTAATTTTTTCAAGGTAACAGTCCTAATTCCCCGTGACACCAAATTAATGGCATTACGGTTCTTTAGAAGGTGAGAAATCAATAATATCAGTACATACTAACGGCATGACCGAAACATTGATCCCGAAATTCAACTACGAGCTTTTTAACTGCAACAACTTTAATATACGCTATTGGAGCTGGAATTACCGCGGCTGCTGGCACCAGACTTGCCCTCCAA
+
DDBDDHEHIEHHIHHIIIIIGE@HHIIIHHIIGIEHIIIIHGIIIEHIIIHI?GHHIHGIECFHIEHI=C@CEHHICCHHF@H@CFCH@FHEFHHCHIIHHHIIIIIHHHHHHIIHEHHFEIIIIIGIIIGHGHIIIHIIIIIIHIIHIIIIIHHHHIIIIHIHHHGHIIIHHIIIIGIIIIIIHIIGIIIIIIIIIIIIIIIIIIIIIIIIIHHIIIIIHIIIIIIIIIIIIIIIIHIIIIIIIIIIIIIIIIIIIIIIIIIHIIIIIIIIHIIIIIIIIIIIIIIIIIIIIIIIIIIIHHIIIIIIIIIIIIIIIIIIIIIIIIIIIIIIIIIIHIIIIIDDDDD
@HISEQ:969:HM2KJBCX2:2:1101:7662:58840 2:N:0:ACTATGCA
GTCTCCTCCCTTCCCAACTATCCCTATTAATCATTACATCGATCCTAGAAACCAACAAAATAGAATCGGATGTCCTATTTCATTATTCCATGCTAATGTATTCAAGCGTGAGCCTGCTTTAAACACTCTAATTTTTTCAAGGTAACAGTCCTAATTCCCCGTGACACCAAATTAATGGCATTACGGTTCTTTAGAAGGTGAGAAATCAATAATATCAGTACATACCAACGGCATGACCGAAACATTGATCCCGAAATTCAACTACGAGCTTTTTAACTGCAACAACTTTAATATACGCTATTGGAGCTGGAATTACCGCGGCTGCTGGCACCAGACTTGCCCTCCAA
+
DDDDDFHGIHIIHHHHGHHEFHEHHHHHHIIIHHHHIIIHGGHGHIHHIHHHECHHGEHIIHIIIHHHIIHHHIIIHHGHIHHIHHHFHIHHHHHHHHHHHEGHHGHIHIHECHEFG?HIHGHHHCGHIHGHHHH<<6F@G@FF@HEDGFHHHHHHFIIHIIIHHFFIHHGIHHHHCCEEIIIHIIHF@@HHHEG@FHGGGIIIHFHHHHIIHFEGIHHFHHHHH=HGEH1FHHHE<HEGHHHF?FC<H=DHGFCIHIFFCC0HEHFEDHHGC@F<EHIIHHHHCD1?@HFHG@D/<CEGC@EHCGC?IIFHCDHDCC?IHEHEEC@GHHHG<C<C?EFIGF??DDD
@HISEQ:969:HM2KJBCX2:2:1101:18056:58910 2:N:0:ACTATGCA
GTCTCCTCCCTTCCCAACTATCCCTATTAATCATTACATCGATCCTAGAAACCAACAAAATAGAATCGGATGTCCTATTTCATTATTCCATGCTAATGTATTCAAGCGTAAGCTTGCTTTAAACACTCTAATTTTTTCAAGGTAACAGTCCTAATTCCCCATAACATCAAATAAATGACATTATGGTTCTTTAGAAGGTGAGAACCAATAAAACCAGTACATACCAAGGCATGACCGATTCCTTGATCCCGAAATTCAACTACGAGCTTTTTAACTGCAACAACTTTAATATACGCTATTGGAGCTGGAATTACCGCGGCTGCTGGCACCAGACTTGCCCTCCAA
+
ADDDAHHE1EHHGHIHIHIGEHHIHHIIIIIEHIIGHHHFEFEHIHHGGCGFF<CGE?GCGCHHGHICHHHHIEHHHHHIEEHHHIH?F?EHFHHEHIHHHCFHIFHHHFGGHHHHGHHHIHFCEIHHFEHHHHHFHHIIHFHHHHHGHFHDHHHEGIHHHFIIHEHHHGHIIIHFHIIIHHGHHIIIHIIIIIIIIGIIIIIIHHIIIIHHHEIIIHHHIHIHHFHHFIIHHIHHHIHIGHFGIIHIIIIIIIHGHHHHHHHIHHIIIIIIIIIIHIGIIIIIHHEHIIIHHHHHGHFIHHIIHIHHIIIIIIIIIIHHHCHHGIIIIIHIIIHHHIIHBADD@
@HISEQ:969:HM2KJBCX2:2:1101:17789:59509 2:N:0:ACTATGCA
GTCTCCTCCCTTCCCAACTATCCCTATTAATCATTACGTCGATCCTAGAAACCAACAAAATAAAACCAAACGTCCTATTTCGTTATTCCATGCTAATGTATTCAAGCGTGAGCCTGCTTTATACACTCTAATTTTTTCAAAGTAACAGTCCTGATTCCCCAAGACACCAAATTAATGACATCATGGTTCGTCAGAAGGTAGGAATCAATAAAACCAGTACGTACAATAGCACGACCAATAAATTGATCCCGAAATTCAACTACGAGCTTTTTAACTGCAACAACTTTAATATACGCTATTGGAGCTGGAATTACCGCGGCTGCTGGCACCAGACTTGCCCTCCAA
+
0<D<D11D1<<<FH?G?<<11DGCEHH@E<FFCH?C1DG1C?EH=<C<GH@H@G1CHHH?111<11<1DFHDEHHIIIII1<FFHFHIIIIHHIIIGEHIIDHHIFE<0.D.1<C111<DC/<<CG1DF?1<<GHHICIHHG1A<G?B<D;11;<1C?EFD;<<@DH@GD:///B<-/D<<////../0000DDCF<00E@<<<1/1<1/1/11<11GD</C:/1<1CGIIGIIHG?GD<<:11/IHHIIIIIIHIIIIIIIIIIIIIIIIIIIIIIIIIIIHEGHIIIIIIIIIIIIIIIIIIIIIIIIIIIIIIIIIIIIIIIIIIIIIIIIIIIIIIDDDDD
@HISEQ:969:HM2KJBCX2:2:1101:3679:59827 2:N:0:ACTATGCA
GTCTCCTCCCTTCCCAACTATCCCTATTAATCATTACGTCGATCCTAGAAACCAACAAAATAGAATCAAACGTCCTATTTCATTATTCCATGCTAATGTATTCAAGCGTGCGCCTGCTTTAAACACTCTAATTTTTTCAAAGTAACAGTCCTGATTCCCCACGACACCAAATTAATGACATCGCGGTTCTTCAGAAGGTAGGAACCAATAATGCCAGTACGTACCGAAGCACGACCAACAATTCGATCCCGAAATTCAACTACGAGCTTTTTAACTGCAACAACTTTAATATACGCTATTGGAGCTGGAATTACCGCGGCTGCTGGCACCAGACTTGCCCTCCAA
+
DDDDCIIIIIIIIIIIIIIIIIHIIIIIIIHIIHIIIIIIHIIIIIIGHIIIIHIIIIHIIIIHHHIIIIIIIIIIIIIIHIIHIIIIHIIIIIIIIIIIIIIIIIIIIIIIIIIIIIIIIHIIIIIIIHIIIIIIIIIIIIIIIIIIIIIIIIIIIIIIIIHHIIIHIIGIIIIIIIIIIIIIIIHIIIIIIIIIIIIIIHIIIIIIIIIIIIIIIIIIIIIIIIIIIIIIIIIIIIIIIHGEIIIIIIIIIIIIIIIIIHIIIIIIIIIIIHIIIIIIIIIIIIIIIIIIIIIIIHFFIIIIIIIIIIIIIIIIIIIIIIIIIIIIIIIIIIIIIIIIDDDDD
@HISEQ:969:HM2KJBCX2:2:1101:3769:59889 2:N:0:ACTATGCA
GTCTCCTCCCTTCCCAACTATCCCTATTAATCATTACAATGGTCCTAGAAACCAACAAAATAGAATCATTGTCCTATTCTATTATTCCATGCTAATGTATTCCGGCATAAGCCTGCTTTAAACACTCTAATTTTTTCAAGGTAAAGGTCTTGACTCTTCGCAACACCCACTAAAGGGCATTACGCTTCATCAAGCGGTGAGGCCCAACCGACCAGTACTCGTTACAAGAACGGACCAATCGGCCAAACCCAAAATTCAACTACGAGCTTTTTAACTGCAACAACTTTAATATACGCTATTGGAGCTGGAATTACCGCGGCTGCTGGCACCAGACTTGCCCTCCAA
+
DDDCDIIIIIIHIFHHHIIIIIIIIIIIHIIIIHIIIIHIIIIIIIIIHIIIIIIIIIICHIGEHIIHIIGHIIIHIHIHIIHIIIEFHIIHHHHHGGHHIHIIHIIIIHIHHHGIHHIHHHHHIIIIIIIIIGIIIIIIIIIIIIIHHIIIHIIIIIIHIIIHIIIIIIIIHIIHIIIIHIIIIIIIIIIIIIIIHHIIIIIIGIIIIHHIIHIIIHHHIIIIIHHIIIIIIIIIIIIIHIIHIIIIIIIIIIHIIHIIIIIIIIIIIIIIIIIIIIIIHIIIIIIIIIIIIIIIIIIIIIIIIIIIIIIIIIIIIIIIIIIHIIIIIIIIIIIIIIIIDDDDD
@HISEQ:969:HM2KJBCX2:2:1101:18145:60203 2:N:0:ACTATGCA
GTCTCCTCCCTTCCCAACTATCCCTATTAATCATTACGGTGGTCCTAGAAACCAACAAAATAGAACCACAACGTCCTATTCTATTATTCCATGCTAATCTATTCAAGCAAATGCCTGCTTTAAACACTCTAATTTTTTCAAGGTAATGGTCCTGGCTCCCCGGCACACCCAATAAAGGACATACTGGTTCACCAGAAGGTGGACCCGACACAGGACAGTACTCGCCAAAGACGGACCGCCCGGCCAGGCCTAAAATTCAACTACGAGCTTTTTAACTGCAACAACTTTAATATACGCTATTGGAGCTGGAATTACCGCGGCTGCTGGCACCAGACTTGCCCTCCAA
+
DDDDDIIIIIIIIIIIIIIIIIIIIIIIIIIIIIIIHIIIIIIIIIIIIIIIIIIIHHEHIIHIHIHIIIIHIIIIIIIIIIIIIHIIIIIIIIIIIIIIIFHHIIHIIIIIHHIIHHHIIIIIHIIHIIIHIHIIIIHHIIIIIIIIGIHGHHHIIIIHHEEHIIIIIHIIEIIIHHGHGHIIHIHIIHHHIGFIHIHHHIEHIIHHHGFEHHHHIIIIIIIGHIHIIHEHDIIIIIIIHHIHHHHIHIIHIHHCHFHHHHDEEHIIIIIIIIHEHFHIHHHHEHIIIIIIHGECGC@DGIIHIHIHIFIIIIIIIIIIIIIIIIIIIIIIIIIIIIIIIDDDDD
@HISEQ:969:HM2KJBCX2:2:1101:8949:60374 2:N:0:ACTATGCA
GTCTCCTCCCTTCCCAACTATCCCTATTAATCATTACATCGATCCTAGAAACCAACAAAATAGAATCGGATGTCCTATTTCATTATTCCATGCTAATGTATTCAAGCGTGAGCCTGCTTTAAACACTCTAATTTTTTCAAGGTAACAGTCCTAATTCCCCGTGACACCAAATTAATGGCATTACGGTTCTTTAGAAGGTGAGAAATCAATAATATCAGTACATACCAACGGCATGACCGAAACATTGATCCCGAAATTCAACTACGAGCTTTTTAACTGCAACAACTTTAATATACGCTATTGGAGCTGGAATTACCGCGGCTGCTGGCACCAGACTTGCCCTCCAA
+
DD@D?@GC<DECF?@GHEHEHHEE1<GHHED1DHEHHHH?EH?C<F?F<CCHEEHHHHHDHI1<F?G<D=</<D1CG1C11<FCCHC1<<G?CHHHIIHHHHHHHEHB@<HHHEGDHGGEHIIIHHHHIHCHF@HEIGHFHFGHIHIHGHHHHHHCHDEHHHHHHF0EHCHEHIHHE@CHHEGHI:HIHGGHHHHFC:CFIIIIIH?IIIIHG;H;HIIIIIHIEHIIGIHIHH=HIIHHEHHHGCGIIHGIHHFIHGIIIIHHHHHIIIHHHHIHIIIIIHEHHEHCHIIIHEIHHIHIHFHIIHHEHIIHHHHCC?DIIHIHHHCCGEIHHGHHEGCIHH@@DDB
@HISEQ:969:HM2KJBCX2:2:1101:11457:58388 2:N:0:ACTATGCA
GTCTCCTCCCTTCCCAACTATCCCTATTAATCATTACGTCGATCCTAGAAACCAACAAAATAGAATCAAACGTCCTATTTCGTTATTCCATGCTAATGTATTCAAGCGTGAGCCTGCTTTAAACACTCTAATTTTTTCAAAGTAACAGTCCTGATTCCCCATGACACCAAATTAATGACATCATGGTTCGTCAGAAGGTAGGAATCAATAATACCAGTACGTACAATAGCACGACCAATAAATTGATCCCGAAATTCAACTACGAGCTTTTTAACTGCAACAACTTTAATATACGCTATTGGAGCTGGAATTACCGCGGCTGCTGGCACCAGACTTGCCCTCCAA
+
DDDDDIIIIIIIIIIIIIIIIIIIIIIIIIIIIIIIIIIIIIIIIIHIHIHIIIIIIHHIIIHIIIHIIIIIIIIIIIIIIIIIIIIIIIIIIIIIIIIIIIIIIIHIIIIIHIIHIIIIHIIIIIIHIIIIIIIIIHIIIIIIIIIIIIIIIIIIIIIIIIIIIIHIIIIIIIIIIIIIIHIIIIIIIIIIIIIIIIIIIIIIIHIIIIIIIIIIIIIIIIIIIIIHIIIIIIIIIIIIIIIHIIIIIIIIIHIIIIIIIIIIIIIIIIIIIIIIIIIIHIIIIIIIIIIIIIIIIIIIIIIIIIIIIIIIIIIIIIIIIIIIIIIIIIIIIIIIIIIIDDDDD
@HISEQ:969:HM2KJBCX2:2:1101:13846:61224 2:N:0:ACTATGCA
GTCTCCTCCCTTCCCAACTATCCCTATTAATCATTACGTCAATCCTAGAAACCAACAAAATAGGATCAACGTCCTATTTCATTATTCCATGCTAATGTATTCAAGCGCGAGCCTGCTTTAAACACTCTAATTTTTTCAAAGTAACAGTCCTGATTCCCCACCACACCAAATTAATGACATGATGGTTCGTCAGAAGGTAGGAATCAGTAACACCAGTACGTACCGAAGGCACGACCAGCGTACTAATCCCGAAATTCAACTACGAGCTTTTTAACTGCAACAACTTTAATATACGCTATTGGAGCTGGAATTATCGCGGCTGCTGGCACCAGACTTGCCCTCCAA
+
DDDDDIIIIIIIIHIIIIIIHIIIIIIIIHIIIIIIIIIIIIIIIHHHCHHIIGHIIHCHHCGHEEHGIIIIIIHIIIIHHIIFIIGHHIHGIIIIIIHIIH3IIIIIIIIIHIIIIIHIGHHIIIIIIIIIIIIIIIIIIIIIIIIIIIIIIHHIIHHHHHHHHIIIIIIIIIIIIIIIIIIIIIIIIIIIIHIIIIIIIIIIIIIIIIIIIIIIIIIIIIIIIIIIIIIIIIIIIIIIIIIHIIIIIIIIIIHHIIIIIIIIIIIIIIIIIIIIIIIIIIIIIIIIIIIIIIIIIIIIIIIIIIIIIIIIIIIIIIIIIIIIIIIIIIIIIIIIIIIIDDDDD
@HISEQ:969:HM2KJBCX2:2:1101:10561:61222 2:N:0:ACTATGCA
GTCTCCTCCCTTCCCAACTATCCCTATTAATCATTACATCGATCCTAGAAACCAACAAAATAGAATCTGATGTCCTATTTCATTATTCCATGCTAATGTATTCAAGCGTAAGCTTGCTTTAAACACTCTAATTTTTTCAAGGTAACAGTCCTAATTCCCCATAACATCAAATAAATGACATTATGGTTCTTTAGAAGGTGAGAACCAATAAAACCAGTACATACCAAGGCATGACCGATTCCTTGATCCCGAAATTCAACTACGAGCTTTTTAACTGCAACAACTTTAATATACGCTATTGGAGCTGGAATTACCGCGGCTGCTGGCACCAGACTTGCCCTCCAA
+
DBDDDIIIIIIIIIIIIIIIIIIIIIIIIIIIIIIIIIIHIIIIIIIIIIIIHIIIHHHHIHGHIHIIIHHHHHIIFHIIIHHHIIIIHIIIIIIIIIIIIIHIIIIIIIIIIIIIIIIIIIIIIIHIIIIIIHIIIIIIIIIIIHIIIIIIIIIIIIIIIIIIIIHIIIIIIIIIIIIIIIIIIIIIIIIIIIIIIIIIIIIIIIIIIIIIIIIIIIIIIIIIIIIIIIIIIIIIIIIIIIHHIIIIIIIIIIIIIIIHIHIIIIIIIIIIIHIIIIIIIIIIIIIIIIIIHIIIIIIIIIIIIHIIIIIIIIIIIIIIIIIIIIIIIIIIIIIIIIIIDDDDD
@HISEQ:969:HM2KJBCX2:2:1101:12196:61619 2:N:0:ACTATGCA
GTCTCCTCCCTTCCCAACTATCCCTATTAATCATTACGGTGATCCTAGAAACCAACAAAATAGAACCATGCCGTCCTATTCTATTATTCCATGCTAATGTATTCGAGCAAAATGCCTGCTTTAAACACTCTAATTTTTTCAAGGTAAAGGTCCTGGTTCCACATGACACCCAATTAAGGACATCATGCTTCTCCAGAAGGTGAGAAATCAACTGCGACAGTTCATACCCCTTAAGGCACGACCATCACGTCAATCCCGAAATTCAACTACGAGCTTTTTAACTGCAACAACTTTAATATACGCTATTGGAGCTGGAATTACCGCGGCTGCTGGCACCAGACTTGCCCTCCAA
+
BDDDDHHIHIIHIHHIIIHIIHIIIIIGIHHHHFEEHHHIFHEHIIHHIIIIIIGIIEHHEHIIIIGHIIIHHIIDHHHGEHHIIGHHHEEHHHGIFCCFHHHHHIHHHIIIHHIIIGHHIHHHHHGFIHHIIIIIIIIIIHHHHHHIHGIHIIHHGHIIIHHHCDIHEIIIIIIIIIIIIHHIIIHHEHIIHIIIHIIIHHIIIIIIIIIGIIIIIIHHHFHHIIIIIIIIIIIIIIIIHIG?IHHHHHHIIIIIIIIIIIIIIIIHHIIHHIIIIIIIIIIIIIIIIHIIIIIHHHHIIIIIIIIIIIIIIIIIIIIIHHIHHHIIIIIIIIIIIIIIIIIIIHHBADDD
@HISEQ:969:HM2KJBCX2:2:1101:2911:61576 2:N:0:ACTATGCA
GTCTCCTCCCTTCCCAACTATCCCTATTAATCATTACGGCGGTCCTAGAAACCAACAAAATAGAACCGATGTCCTATTCTATTATTCCATGCTAATGTATTCGAGCAAAGGCCTGCTTTGAACACTCTAATTTTTTCAAAGTAACAGTCCTGTTTCCCTGCAACACCAAATTAATGACATTACAGTTCTTCAAGAAGGAGGAACCAGTAAAGCCAGTACATACCAGAGGCACGACCAACCTACTAATCCCGAAATTCAACTACGAGCTTTTTAACTGCAACAACTTTAATATACGCTATTGGAGCTGGAATTACCGCGGCTGCTGGCACCAGACTTGCCCTCCAA
+
DDDDDIIIIIIIIIIIIIIIIIIIIIIIHIIIIIIIIIHIIIIIII?HIHHIIIIIIIIHIGHHHHHHHHHHIHHFIHHHIIHHHIHHFHHHHHIIIHHFIHGIHIIIIIIIIIIIIHIGHHHHIHHIIIIIIIIIIHHHIIIHIIIIIHIIGIIIIIIHIIIIIIIIIIIIIIIIIIIIIIIIIIHIIHIIIIIIIIIHIIIIIIIIIIIIIIIIIIIHIIIIHHGIIIIIGIIIIIIIIIHGIIGIIIIIIIIIIIIIIIIIHIIIIIIIIIIIIIIIIIIIIIIIIIIIIIIIIIIIIIIIIIIIIIIIIIIIIIIIIIIIIIIIIIIIIIIIIIIIDDDDD
@HISEQ:969:HM2KJBCX2:2:1101:14477:61826 2:N:0:ACTATGCA
GTCTCCTCCCTTCCCAACTATCCCTATTAATCATTACGTCGATCCTAGAAACCAACAAAATAGAATCAAACGTCCTATTTCGTTATTCCATGCTAATGTATTCAAGCGTGAGCCTGCTTTAAACACTCTAATTTTTTCGAAGTAACAGTCCTGATTCCCCATGACACCAAATTAATGACATCATGGTTCGTCAGAAGGTAGGAATCAATAATACCAGTACGTACAATAGCACGACCAATAAATTGATCCCGAAATTCAACTACGAGCTTTTTAACTGCAACAACTTTAATATACGCTATTGGAGCTGGAATTACCGCGGCTGCTGGCACCAGACTTGCCCTCCAA
+
DDDDDIIIIIIIIIIIIIHIIIIIIIIIIIIIIIIIIIIIIIIIIIIHIIIIIIIHIHHIIIIIGHIIIIIIHIIIIIIGIIIIIIIIIIIHGHHIIIIIIIIIIHHIIIIIIIIIIIIIIIIIIIIIIIHIIIIIIIIIGIIIIIIIIIIIIIIIIIIIIIIIIIIIIIIHIIIIIIIIHFGHIIIIIIIIIIIIIIIIIIIIIIIIIIHIHIIIIIIIIIIIIIIIIIIIIIIIIIIIIIIHIIIIIIIIIIIIIIIIIIIIIIIIIIIIIIIIIIIIIIIIIIIIIIIIIGIIIIHHIIIIIIIIIIIIIIIIIIIIIIIIIIIIIIIIIIIIIIIIDDDDD
@HISEQ:969:HM2KJBCX2:2:1101:3768:62009 2:N:0:ACTATGCA
GTCTCCTCCCTTCCCAACTATCCCTATTAATCATTACGGTGGTCCTAGAAACCAACAAAATAGAACCACAACGTCCTATTCTATTATTCCATGCTAATCTATTCAAGCAATAGCCCGCTTTAAACACTCTAATTTTTTCAAGGTAATGGTCCTGGCTCCCCAACACACCCAATATAGGACATACTGGTTCACCAGAAGGAAGACCCAACAACAGACAGTACTCGCCAAAGACGGACCGCCCGGCCAGGCCTAAAATTCAACTACGAGCTTTTTAACTGCAACAACTTTAATATACGCTATTGGAGCTGGAATTACCGCGGCTGCTGGCACCAGACTTGCCCTCCAA
+
ADBDDHIIIIIIIIIIIIIIIIIIIIIIIIIGIIIIIIIIIIIIIIIIIIIIIIIIHIIEHIHHHIHHIIHHIEHHHHFGHHIIIIEHIIIIGCEHHIIGIFHEHHIGIIIICIHHHIDIHHIIIIHHHHIIIGIIIIIIIIHIIHIIHICHHHHHIIIHHEHEHHGIGIIHHHCHGHGFHHHHIGHGFGHHHF@FHHHHHHFIHHFHFHHD0HFFEHECCBH@HHHIHHGHCH;?HHHIHGHGEHIHEIHIIIIIIIIIIIIIIIIIIIIHGIIIIIIIIIIIIIIIIIIIIIIIIHHHHIIIIIIIIIIIIIIIIIIIIIIIIIIIIIIIIIIIIIIIIDCDDD
@HISEQ:969:HM2KJBCX2:2:1101:12667:61777 2:N:0:ACTATGCA
GTCTCCTCCCTTCCCAACTATCCCTATTAATCATTGCTCACAAATCCAAAAACCAACAAAATACGATAAACGAGCCCTAACTTATTATTCCATGCTAATGTATTCATAACTAACCGCCTGCTTTAAACACTCTAATTTTTTCAAAGTAAAGGTCCTGGATTGCGAACCCAACCCAGCAAAGGGCAGGAACGTTCTCCAGGAAGATGGTAAGCGCGCATCGGCACTCACACACGAAACCGTGGCGGGCCAAGCGCACTATACCAGAAATCCAACTACGAGCTTTTTAACTGCAACAACTTTAATATACGCTATTGGAGCTGGAATTACCGCGGCTGCTGGCACCAGACTTGCCCTCCAA
+
BDDDDHIIIIIIHIIIIIIIIIIIIIIIIIIIIIIIIIIIIIIIIIHIIIIIIIIIIIIIIIHIIIIIIIHIIIIIIIIIIHHIIIIIIHIHHIHIHIIHHDHHHIIEHIHIHIIIIIHIIIIIIHIHHHIHIIGIHIHHHIHIHIIIIIIIIIIIIIIIIIIIIIGIIIHIIIIGIIIIHIIIIIHIIIIIIIIIIIIIIIIIIHIGIHIIIIIIIIIIIIIIIIIIIIIIHHIIIIIIIIIIIIIIIIIIGGIIIIIIIIIIIIIIIIIIIIIIIIIIIHGIIIIIHIIIIIIIHIHIIIIIIIIIIHIIHHGIIIIIIIIIIIIIIIIIIHGIIIIHIIIIIIIIIIIIIDDDDD
@HISEQ:969:HM2KJBCX2:2:1101:6488:61457 2:N:0:ACTATGCA
GTCTCCTCCCTTCCCCAACTATCCCTATTATCATTACATCGATCCTAGAAACCAACAAAATAGAATCGGATGTCCTATTTCATTATTCCATGCTAATGTATTCAAGCGTGAGCCTGCTTTAAACACTCTAATTTTTTCAAGGTAACAGTCCTAATTCCCCGTGACACCAAATTAATGGCATTACGGTTCTTTAGAAGGTGAGAAATCAATAATATCAGTACATACCAACGGCATGACCGAAACATTGATCCCGAAATTCAACTACGAGCTTTTTAACTGCAACAACTTTAATATACGCTATTGGAGCTGGAATTACCGCGGCTGCTGACACCAGACTTGCCCTCCAA
+
DDDCDIIIIIHIIIIIIIIIIIIIIIIIIIIIHIIIIIIIIIIIIIHHIIIIIIIIIIIIIEGEHIIIIIIIIIIHI@HHIHIIIHIIIIIIHIIIIIIEHHIIIHGHHIIHIIIIIIHHIIIIIIIHIIIIIIIIHIIIIIIIIIIIIIIIIIIIHIIHHIIIIIIIIIIIIIIIIIIIIIIIIIIIIIIIIIIIIIIIIIIIIIHIIIIIIHIIIIIIIIIIIIIIIIHIIIIIIIIIIIIHHDIIIIIIIIIIIIIIIIIIIIIHIIIIIIIIIIIIIIIIIIIHIIIIIIHIIHHIHHIIIIIIIIIIIIIIIIIIIIIIHIIIIIIIIIIIIIIIIHDDDDD
@HISEQ:969:HM2KJBCX2:2:1101:3620:62522 2:N:0:ACTATGCA
GTCTCCTCCCTTCCCAACTATCCCTATTAATCATTACGTCGATCCTAGAAACCAACAAAATAGAAACGACGTCCTATTCCATTATTCCATGCACGAATATCCAAGCGTGTAAAGCCTGCTTTGAGCACTCTAATTTTTTCAAAGTAAACCTGGCGGCGCCCCAGGACACTCGGTTAAGAGCACCCTGACGCCTCCGCCACACCATTCACGGGCCAATGGGACAGTCGCGCCAAACAGCGGACCGTCCCCTACCCGCCGAGATCCAACTACGAGCTTTTTAACCGCAACAACTTTAATATACGCTATTGGAGCTGGAATTACCGCGGCTGCTGGCACCAGACTTGCCCTCAA
+
DD@?@HHIEEHHHEEHCHHIHHEFHIIHIIHFHIGHHEHHICHHHHIIG?EF?FHIIEHFHIEEH?CHHH/CEHEHHHIHEGHIGGH?GHHGHHHIGHIIEHECIHHEDFHEEEC1IHFHHHHHHHGHHIHIHIHHEHDHIIIHHHHHEHHGHIHHHCHEIHHHGHGHIHHHGHEHHHHHHGIIIHCHIIIIIIIIGIIHHIIHHHHHIIIHHEIHHHHHHIIHDHHIIIGIIHHDHHHG@IHIHIIHHCCIIIIIIIHIIIIIIIIIIIIIIIHIIIIHEIIIIIIHHHIGIHIIIIHGIIIHIIIIHIIIIIIIIIIIIIIHIIIIHIIIIIIIIIIIIIIIIIDDADC
@HISEQ:969:HM2KJBCX2:2:1101:14583:62618 2:N:0:ACTATGCA
GTCTCCTCCCTTCCCAACTATCCCTATTAATCATTACGTCAATCCTAGAAACCAACAAAATAGGATCGAACGTCCTATTTCATTATTCCATGCTAATGTATTCAAGCGTTAGCCTGCTTTAAACACTCTAATTTTTTCAAAGTAACAGTCCTGTTTCCCTGCAACACCAAATTAATGACATTACAGTTCTTCAAGAAGGAGGAATCAGTAAAGCCAGTACATACCATAGGCACGACCAACCTACTGACCCCGAAATTCAACTACGAGCTTTTTAACTGCAACAACTTTAATATACGCTATTGGAGCTGGAATTACCGCGGCTGCTGGCACCAGACTTGCCC
+
DDDDDIIIIIIIIIIIIIHIIIIIIIIIIIIIIIIIIHIIIIIIIIIIIIIIIIIIIHIIIHGHIIIHHIIIIIIIIIIIIIIIIIIIHIIIGIIIIIIIIIIIIHIIIIIIIIIIIIHIIIIIIIIIIIIIIIIIIIIIIIIIIIIIIIIIIIIIIIIIIIIIIIIIIIIIIIIIIIIIIIIIIIIIIIIIIIIIIIIIIIIIIIIIIIIIIIIIIIIIIIIIIIIIIIIIIIIIIIIHIIIIIIIIIIIIIIIIIIIIIIIIIIIIIIIIIHHIIIIIIIIIIIIIIIIIIIIIIIIIHIIIIIIIIIIIIIIIIIIIIIIIIIIIIIIIIIIIDDDDD
@HISEQ:969:HM2KJBCX2:2:1101:5017:62815 2:N:0:ACTATGCA
GTCTCCTCCCTTCCCAACTATCCCTATTAATCATTACGTCAATCCTAGAAACCAACAAAATAGGATCGAACGTCCTATTTCATTATTCCATGCTAATGTATTCAAGCGTTAGCCTGCTTTAAACACTCTAATTTTTTCAAAGTAACAGTCCTGTTTCCCTGCAACACCAAATTAATGACATTACAGTTCTTCAAGAAGGAGGAATCAGTAAAGCCAGTACATACCATTGGCACGACCAACCTACTGACCCCGAAATTCAACTACGAGCTTTTTAACTGCAACAACTTTAATATACGCTATTGGAGCTGGAATTACCGCGGCTGCTGGCACCAGACTTGCCCTCCAA
+
CDCDDIIIIIIIIIIIIIIIIIIIIIIIIIIIHIIIIIIIIIIIIIIIIIIIIIIIHHIIHHHHHHHIIIIIIIIIIIIIIIIIIIIIIIIIIIEHIIIIIHIHEIIIIIIIIIIGIIIIIIIIIIHIIIIHIHHHIIIIIIHIIIIHHIHIHHIIIIIHIIIIIIHIIIIIIIIIIIHIIIIIIIIIIIIIIIIIIIIIIIIIIIIIIIIIIIIIIIIIIIIIIIIIIIIIIIIIIIIIIHFHFHIIIIGIIIIIIIIIIIIIIIIIIIIIIIIIIIIIIIIIIIIIIIIIIIIIIIIIIIIIIIIIIIIIIIIIIIIIIIIIIIIIIHIIIIIIIIIIIDDDDD
@HISEQ:969:HM2KJBCX2:2:1101:6833:62924 2:N:0:ACTATGCA
GTCTCCTCCCTTCCCAACTATCCCTATTAATCATTACATCGATCCTAGAAACCAACAAAATAGAATCTGATGTCCTATTTCATTATTCCATGCTAATGTATTCAAGCGTAAGCTTGCTTTAAACACTCTAATTTTTTCAAGGTAACAGTCCTAATTCCCCATAACATCAAATAAATGACATTATGGTTCTTTAGAAGGTGAGAACCAATAAAACCAGTACATACCAAGGCATGACCGATTCCTTGATCCCGAAATTCAACTACGAGCTTTTTAACTGCAACAACTTTAATATACGCTATTGGAGCTGGAATTACCGCGGCTGCTGGTACCAGACTTGCCCTCCAA
+
DDDDDIIIIIIIIIHIHIIHFHHIIIGIIGIIIIIIIIIIIIIIIIHGHGHHIHIIHHGIIIHHIIIGHIIHIIIIIHIIIIIIIIIHHHIIIHHIHIHIHHGIHHIIIHHHEHIIHIIIIIIIIHHHIIHIIHIHHIIIIIIIIIHHIHIIHHHIIIFHGIIIIIHHGHIIIIIIIIHIIIIIIIHGIIHHIIIIIIIIIIIIIIIIIIIHIIIIIIIIIIII<HIHGIIIIIGIIIIIIIIHIIIGIIIIIIIIIIIIIIIIGIHHIIIIIHHIIHHIIIHIIIHHHIHHHIIHIIIIIIIIIIIIGIIIIIIIIIIIIIIIIIIIIIHEHHHIIIIIDDDDC
@HISEQ:969:HM2KJBCX2:2:1101:14738:63090 2:N:0:ACTATGCA
GTCTCCTCCCTTCCCAACTATCCCTATTAATCATTACGTCAATCCTAGAAACCAACAAAATAGGATCAAACGTCCTATTTCATTATTCCATGCTAATGTATTCAAGCGTTAGCCTGCTTTAAACACTCTAATTTTTTCAAAGTAACAGTCCTGTTTCCCTGCAACACCAAATTAATGACATTACAGTTCTTCAAGAAGGAGGAATCAGTAAAGCCAGTACATACCAGAGGCACGACCAACTTACTAATCCCGAAATTCAACTACGAGCTTTTTAACTGCAACAACTTTAATATACGCTATTGGAGCTGGAATTACCGCGGCTGCTGGCACCAGACTTGCCCTCCAA
+
DDDDDIIIIIIIIIIIIHIIIIIIIIIIIIIIIIIIIIIIIIIIIIIIEHIIIHIIGIHGHHFHHHGHHIHIHHGHIIHIIIIIHIIIHIHIIHIIIIIHIIIIIIIHIHIHHIIIHIIIIIHIIIHHIIIIIIIIIIIIIIHIIIIIIIIIIIHIIIIHIIIIIIIHIIHHHIIIIIIIIIIIIIIIIIIIIIIIIIIIIIIIIIIIIIIIIIIIIIIIIIIIIIIIIHIIIIIIIIIIIIIIIIIIIIIIIIHHHIIIIIIIIIIIIIIIIIIIIIIHF?IIIIIIIIIIIIIHIIIIIIIIIIIIIIIIIIHIIIIIIIIIIIIIIIIIIIIIIIIIIDDDDD
@HISEQ:969:HM2KJBCX2:2:1101:2093:63658 2:N:0:ACTATGCA
GTCTCCTCCCTTCCCAACTATCCCTATTAATCATTACATCGATCCTAGAAACCAACAAAATAGAATCGGATGTCCTATTTCATTATTCCATGCTAATGTATTCAAGCGTGAGCCTGCTTTAAACACTCTAATTTTTTCAAGGTAACAGTCCTAATTCCCCGTGACACCAAATTAATGGCATTACGGTTCTTTAGAAGGTGAGAAATCAATAATATCAGTACATACCAACGGCATGACCGAAACATTGATCCCGAAATTCAACTACGAGCTTTTTAACTGCAACAACTTTAATATACGCTATTGGAGCTGGAATTACCGCGGCTGCTGGCACCAGACTTGCCCTCCAA
+
@DDDDIIH1DHFHGIHIHIIIIIEGHHEHHHIGHIHIECHIIIIGHHEH?GFHHFEHCEECHHIEHICH=0CCH?FEHH1GCHHHCHIHIEGHHFIGGGHIEHIHGHHFGH=G@HAFHHHHFEGFFEHGCHGIIHHIGIIHFGFEHHHFFHIHFIHHHIHHG@GIIFHIHHHHIIIIHHFIIHHHIHIHHIIHHEHEIHGGGIHHHIHIHHHGHHHEGCHFHIIIIIIHHHHFHFIIHIHIIIIHHIIIIGIIIIIHGIIIIHHHEHHIIHIIHIIIIHHIIIHHEEHHGIIHHHDHIHHFHHIHFHIHCIIGIIIIIIIIIHIIIIIIIIIIIIHHIIIHHDDCDA
@HISEQ:969:HM2KJBCX2:2:1101:18374:64030 2:N:0:ACTATGCA
GTCTCCTCCCTTCCCAACTATCCCTATTAATCATTACGTCGATCCTAGAAACCAACAAAATAGAATCAAACGTCCTATTTCATTATTCCACGCTAATGTATTCAAGCGTGCGCCTACTTTAAACACTCTAATTTTTTCAAAGTAACAGTCCTGATTCCCCACGACACCAAATTAATGACATCGTGGTTCTTCAGAAGGTAGGAACCAATAATGCCAGTGCGTACCGAAGCATGACCGACAATTTGATCCCGAAATTCAACTACGAACTTTTTAACTGCAACAACTTTAATATACGCTATTAGAGCTGGAATTACCGCAGCTGCTGGCACCAGACTTGCCCTCCAA
+
BDBDAHIIIHIHIIHHIIIIHEHHHHIIIFHEHHIIIIIHGDHIHHIIIGIHHHFEGHHHIIIHHIIIIGIIIEHIIIIIHHHHHHIHHHHHHIFHIIIIIIIIIGIGHHHIIHIIIIHHIGHIHHIIHIIIIIIIIIHIIHHHHHHIHHIHEGHHIIIIIHIIIHIHHGIHIIIIIIIIIIIIHIIIHIIIIIIIIIIIIIIIIHIIIHIIIIIIIHIIIIIIIIHHIIHIHHIGIIIIIHHGHIIIHIIIHIHHED0HHHIIIIIIIIIIHHHIIIIIIHHFHGIIIIIHIIIHHIIHIIIIIIIHIIIIIIIIIIIIIIIHIIIIIIIIIIIIIIIIDDDDD
@HISEQ:969:HM2KJBCX2:2:1101:5648:64030 2:N:0:ACTATGCA
GTCTCCTCCCTTCCCAACTATCCCTATTAATCATTACGTCGATCCTAGAAACCAACAAAATAGGTTCGAACGTCCTATTTCATTATTCCATGCTAATGTATTCGAGCGATTGCCTGCTTTAAACACTCTAATTTTTTCAAAGTAACAGTCCTAACTCCCCATAACACCAAATTAATGACATCACGATTTGTTAGAAGGGAGAAATCAATAACGTTAGTACGTACCGAGGCACGACCGACGTATTGATCCCGAAATTCAACTACGAGCTTTTTAACTGCAACAACTTTAATATACGCTATTGGAGCTGGAATTACCGCGGCTGCTGGCACCAGACTTGCCCTCCAA
+
DDDDDIIIIIIIIIIIIIIIIIIIIIIIIIIIIIIIIIIIIIIIIIIIHIIIIIIIHIGHIIHIIIIHIIIIIIIIIIIIIIIIIIIIIIIIIHHIIHIIIFHHIIIIIIIIIIIIIHIHHIIHIIIIIIIIGIIHIIIIIIIIIIIIIIHIIIIIIIIIIIIIIIIIIIIIIIIIIIIIIIHIIIIIIHFHIIHIHHHIIIIIIIIIIIIIIIIIIIIIIIIIIIIIIIIIIIIIIIIIHHHFIIIIIIIIIIIIIIIIIIIIIIIIIIIIIIIIIIIIIIIIIIIIIIIIIIIIIIIIIIIIIIIIIIIIIIIIIIIIIIIIIIIIIIIIIIIIIIIIDDDDD
@HISEQ:969:HM2KJBCX2:2:1101:2025:64995 2:N:0:ACTATGCA
GTCTCCTCCCTTCCCAACTATCCCTATTAATCATTACATCGATCCTAGAAACCAACAAAATAGAATCGGATGTCCTATTTCATTATTCCATGCTAATGTATTCAAGCGTGAGCCTGCTTTAAACACTCTAATTTTTTCAAGGTAACAGTCCTAATTCCCCGTAACACCAAATTAATGGCATTACGGTTCTTTAGAAGGTGAGAAATCAGTGATAACAGTGCATACCAACGGCATGACCGAAATATTGATCCCGAAATTCAACTACGAGCTTTTTAACTGCAACAACTTTAATATACGCTATTGGAGCTGGAATTACCGCGGCTGCTGGCACCAGACTTGCCCTCCAA
+
D<@0<F1GEHHHFHHFCGEH@E@GHEHIFHH?FH@CHII?@1DC<GEEH1FC11FGC?C@C1<GHHHHHGCF<D1<CEHEC@HG?CD11<DE@CCFGFEDF<D?@1?GEBCIHHHHHDG<F@AEHHHAIHHGHHHH.HFHF?CHHB@FHGHIEFC71HHHGGEEG:HEGFCHG@DDG1HEEC<CC@HGD<@:CEEFG<CEIHHHF@DD$8EH@@CHHIIHCF<<1:0<<C1AC<C<-A@IIHHCC<CDC/CHG<1IHHE@GD@HEHCG=?HG<CHCEHFHHE@HFHD<11CD0<<<@GCCCEEHEIHHIIHIIHIHHCDIG@HEF@CHHEHHGC<@EEHIHD<ADD@
@HISEQ:969:HM2KJBCX2:2:1101:11780:65181 2:N:0:ACTATGCA
GTCTCCTCCCTTCCCAACTATCCCTATTAATCATTACGTCAATCCTAGAAACCAACAAAATAGGATCGAACGTCCTATTTCATTATTCCATGCTAATGTATTCAAGCGTTAGCTTGCTTTAAACACTCTAATTTTTTCAAAGTAACAGTCCAAATTCCCCGCAACACCAAATTAATGGCATTACGGATCATCAGGAAGGAGGAATCAGTGAGACCAGTACATACCAGAGGCATGACCAATCTACTAACCCCGAAATTCAACTACGAGCTTTTTAACTGCAACAACTTTAATATACGCTATTGGAGCTGGAATTACCGCGGCTGCTGGCACCAGACTTGCC
+
DDDDDIIIIIIIIIIIIIIIIIIIIIIIIIIIIIIIIIIIIIIIIIIHIIIIIIHIIIIIIIHHEHIHIHIHIIIIIIIIIIIIIIIIIIIHIIHIIIIIIHHHIIIIIIIIIIIIIIIIIIIIIIIIIIIIIIIIIIHIIIIIIIIIIIIHIIIIIIIIIIIIIIIIIIIIIIIIIIIIIIIIIIIIIIIIIIIIIIIIIIIIIIIIIIIIIIIIIIIIIIIIIIIIIIIIIIIHHHIIIIIIIIIIIIIIIIIIIIIIIHIIIHIIIIIIIIIIIIIIIIIIIIIIIIIIIHIIIIIIIIIIIIIIIIIIIIIIIIIIIIIIIIIIIIIIIIIDDDDD
@HISEQ:969:HM2KJBCX2:2:1101:13506:66270 2:N:0:ACTATGCA
GTCTCCTCCCTTCCCAACTATCCCTATTAATCATTACATCGATCCTAGAAACCAACAAAATAGAATCGGATGTCCTATTTCATTATTCCATGCTAATGTATTCAAGCGTGAGCCTGCTTTAAACACTCTAATTTTTTCAAGGTAACAGTCCTAATTCCCCGTGACACCAAATTAATGGCATTACGGTTCTTTAGAAGGTGAGAAATCAATAATATCAGTACATACCAACGGCATGACCGAAACATTGATCCCGAAATTCAACTACGAGCTTTTTAACTGCAACAACTTTAATATACGCTATTGGAGCTGGAATTACCGCGGCTGCTGGCACCAGACTTGCCCTCCAA
+
DDDDDIIIIIHIIIIIIGHIIIIIIIIIIHIHIIIIIIIHHHIIIIIIHHHIHHGIIIEHHHHIHIEHIIIIIIHIIHIIIIIIIHHHHIHHEHIIIHHIIHIIIHHIIIIIIIIHHIHHHHHIIIIHIIIIIIIIIIIIIIIIHIHIHIIIIHGHIIIHIHHIIIIIIIHIHIHIIGIIIGIIIHIIIIIIIIIIHHHHIHIIIIIIIIIHHIIIIHIIIIIIIIIIIIIIIIIIIIIIIIIIHHIIHIIIHIIIIIIIIIIIIIIIIIIIIIIHIGIIHIIIIIIIIIIIIIHIIIHIIIIIIIIIIIIIIIIIIIIIIIIIIIIIIIIIIIIIIIIHIIDDDDD
@HISEQ:969:HM2KJBCX2:2:1101:4446:67489 2:N:0:ACTATGCA
GTCTCCTCCCTTCCCAACTATCCCTATTAATCATTACGGTGATCCTAGAAACCAACGAAATAGAATCAGTCCGTCCTATTTCATTATTCCATGCTAATGTATTCAGACGATAGTCTGCTTTAAACACTCTAATTTTTTCAAAGTAACAGTCCTGATTTCCCATCACACCAAATAAATGGCATGAAAGTTCCTCAGAAGGTAGAGATCCATCTCACCAGTGCAGACAATTAAGCCTGACCAATGGGTAGACCCCGAAGTTCAACTACGAGCTTTTTAACTGCAACAACTTTAATATACGCTATTGGAGCTGGAATTACCGCGGCTGCTGGCACCAGACTTGCCCTCCAA
+
DDDDDIIIIIIIIIIIIIIIIIIIIIHGHIIIIIIIIIIIIIIIIIIIIIIIIIIIIFHIIIIIIHHHHIIIHHHGIIIIIIIIIIIIIIFHHGHIIHIIIIIIIIIIIIIIIIIIIIIIIIIIIIIIHIIHHIIIIIIIIIIIIIIIIHIIIIIIIIIIIIIIIIIIIIIIHIIIIIIHIIIIIIIIIIIIIIIIIIIIIIIIIIIIIIIIIIIIIIIHIIIIIIIIIIIIIIIIIIIIIIIHHHFIIIIIIIIIIIIIIIIIIIIIIIIIIIIIIIIIIIIIIIIIIIIIIIIIIIIIIIIIIIIIIIIIIIIIIIIIIIIIIIIIIIIIIIIIIIIIIIIDDDDD
@HISEQ:969:HM2KJBCX2:2:1101:1291:67533 2:N:0:ACTATGCA
GTCTCCTCCCTTCCCAACTATCCCTATTAATCATTACGTCAATCCTAGAAACCAACAAAATAGGATCAAACGTCCTATTTCATTATTCCATGCTAATGTATTCAAGCGTTAGCCTGCTTTAAACACTCTAATTTTTTCAAAGTAACAGTCCTGTTTCCCTGCAACACCAAATTAATGACATTACAGTTCTTCAAGAAGGAGGAACCAGTAAAGCCAGTACATACCAGAGGCACGACCAACCTACTAATCCCGAAATTCAACTACGAGCTTTTTAACTGCAACAACTTTAATATACGCTATTGGAGCTGGAATTACCGCGGCTGCTGGCACCAGACTTGCCCTCCAA
+
DDBDDIHHIIIHIHIIHHIIHHHEHHHHHHHHII?GHHHH@GHHHIIHHHEHIGIIIIIIIIIEEEHH?HIIHIIHHIIEHGIFHHIIHIIICFHHHHHGHGHHFCHHF@CECHHIHHFHHFH?GHHGHHHIHHIIIFHHIIHHHIIHHIIIHHHHHHIIHIIIHHIHHEHIIIIHFHIGIHHIIHHHFHHHIIIHHHHEFDHIHHHFEF?IIIHIHHHHHG?EF1HHG70HF<CE<G@HCG<F1FEHFDHC<1<HHFEHEE<GC1HEC?IHHCCFHGIIHG@GEHHGCFE@HHHIIIHGIIHHFIHHIIIIIHHHHDHIHIIIIIIIIIHEHHIIIHHHIDDDBD
@HISEQ:969:HM2KJBCX2:2:1101:18263:67110 2:N:0:ACTATGCA
GTCTCCTCCCTTCCCAACTATCCCTATTAATCATTACGGTGGTCCTAGAAACCAACAAAATAGAACCACAACGTCCTATTCTATTATTCCATGCTAATCTATTCAAGCAAATGCCTGCTTTAAACACTCTAATTTTTTCAAGGTAATGGTCCTGGCTCCCCGGCACACCCAATAAAGGACATACTGGTTCACCAGAAGGTGGACCCGACACAGGACAGTACTCGCCAAAGACGGACCGCCCGGCCAGGCCTAAAATTCAACTACGAGCTTTTTAACTGCAACAACTTTAATATACGCTATTGGAGCTGGAATTACCGCGGCTGCTGGCACCAGACTTGCCCTCCAA
+
DDDDBIIIIEHIHEEHIGHIIIIIIHIIHGIIIIGIIIIIIIIIIHIIIIIIIIGIIIIIIIHIIIEHIIIGIHIIIIIIFHIIIIIIIHHGHEHHIIHHHHHHHHIIIIHHEFFHHIHHIIIIEHIIIIHHHHHIIIHHIIIIIHIIHHIGIIIHIHHHIIIIIIHIIHIIHIIHHHIIIIIHIIHIHHIIIIIIIIHHHHIHIIHIIIIIHIIIIIHIHIIIHEIIIHHHHIIIIIHHHGIHGHIIIIIIIIIHIIIHHIIIIIHIIIIIIIIIIHGGHIIIHHIIIIIIIIIIHHHFHIIIIIIIIIIIIIIIIIIIIIIIIIIIIIIIIIIIIIIIIDDDDD
@HISEQ:969:HM2KJBCX2:2:1101:5942:67578 2:N:0:ACTATGCA
GTCTCCTCCCTTCCCAACTATCCCTATTAATCATTACGGTGATCCTAGAAACCAACAAAATAGAATCATGCCGTCCTATTTGATTATTCCATGCTAATGTATTCAAGCAAAATGCCTGCTTTAAACACTCTAATTTTTTCAAAGTAAAGGTCCTGGTTCCCCGTGACACCCAATTAAGGGCATCGCGGTTCTCCAGAAGGTGAGAAATTGACTACACCAGTTCATACCCCTTAAGGCACGACCGATGTGTCAATCCCGAAATTCAACTACGAGCTTTTTAACTGCAACAACTTTAATATACGCTATTGGAGCTGGAATTACCGCGGCTGCTGGCACCAGACTTGCCCTCCAA
+
DD0<@<GHH@@C@CCG@CGHIIIGIHHI@HCC@<CH@EH<11<@@F?@@CCHCEHEHCC@CFH1FH@1<F1FCGDD0F<<11<1<DD@CFGHHC@@HEHEHCHFHHHHHFFCG<GGEEFIHHIHBHHHCHHHHECCH@FHHIIGCIHHFIIHFHEHHHHHHHGGBEHHHHHHHHHF@FHHGCHIIIHHHIIIFHHIHGDCCHHHIG<IHFHHHIHHHIIIGHIHIIIHIHHCFHHI<HHHHHIIIIIIHHFIIHHHIIIHHHHIHGHFIIHIGIHHIIIIIIIHHGHFFFHEIHHHHFHHIHIIHHHHHHHIHEHHGHHHIIHIHHHHHHIHHIIIIHIIHIIIIIIDDDD@
@HISEQ:969:HM2KJBCX2:2:1101:12394:67724 2:N:0:ACTATGCA
GTCTCCTCCCTTCCCAACTATCCCTATTAATCATTACGTCAATCCTAGAAACCAACAAAATAGGATCGAACGTCCTATTTCATTATTCCATGCTAATGTATTCAAGCGTTAGCCTGCTTTAAACACTCTAATTTTTTCAAAGTAACGGTCCTGTTTCCCTGCAACACCAAATTAATGACATTACAGTTCTTCAGAAAGGAGGAATCAGCGAAGCCAGTGCATACCAGTGGCACGACCAACCTGCTGACCCCGAAATTCAACTACGAGCTTTTTAACTGCAACAACTTTAATATACGCTATTGGAGCTGGAATTACCGCGGCTGCTGGCACCAGACTTGCCCTCCAA
+
DDCDDIIFIIIIIIHIIIHHHIIIIIIIIHIIIIIIIIIIIHIIIIIIGIHHF@HHHIGHIIIHHIIHIIHIIGHIIIIIIIIHIIIHIIIEHIIGHIIIIIIHIIHIIIIIIIIGHIIIIIIIIIIIIIIIIIHIHIGIIIIHIHIIIIIIIIIHIIIIIIIIIIIIIIIIIIIIIHHIHIHIIIIHIIGIIIIHIIIIIIIIIIIIIIIIIIIIIIIIIIIIIIIIIIIIHIIIIHIIIIIHGIHHHFIIIIIIIIIIIIIIIIIIIIIHIHHIIIIIIIIIIIIIIIIIIIIIIIIIIIIIIIIIIIIIIIIIIIIIIIIIIIIIIIIIIIIIIIIIIDBCDD
@HISEQ:969:HM2KJBCX2:2:1101:1532:68113 2:N:0:ACTATGCA
GTCTCCTCCCTTCCCAACTATCCCTATTAATCATTACATCGATCCTAGAAACCAACAAAATAGAATCGGATGTCCTATTTCATTATGCCATGCTAATGTATTCAAGCGTGAGCCTGCTTTAAACACTCTAATTTTTTCAAGGTAACAGTCCTAATTCCCCGTGACACCAAATTAATGGCATTACGGTTCTTTAGAAGGTGAGAAATCAATAATATCAGTACATACCAACGGCATGACCGAAACATTGATCCCGAAATTCAACTACGAGCTTTTTAACTGCAACAACTTTAATATACGCTATTGGAGCTGGAATTACCGCGGCTGCTGGCACCAGACTTGCCCTCCAA
+
D<<D0CFH?GH?F<<FHF?1<<G11<<C1DH<1D1<DG?CC1<C0DEGCC@F<<CC1<<11CGCCCG?C@0<<C<1C1<1@CCF<<1<1<1DG1F1G<DHF</:11100G8<CGE<1<HFGF<C1F@?CG4GEHFBE@811@BDGA<1?ADF1B<1D7DE@6CF<DHEIHHGD/HE9HH@IHGCG<<HEIIIHIIH@;H;HCDFCHHHD11GDAD1FEHGEH4ECHEHIIHG@HECHEH?IHHF<1CHHDCHC1G?GCHED?E<DEC1HCGFCC1EHHHCFCHHHHCFIIIHG@G?EHHGCFHEHH?HCGCC@F<DHEED<1<1GHHHFCFHFCC@E1C/D1@@<B<
@HISEQ:969:HM2KJBCX2:2:1101:16753:68123 2:N:0:ACTATGCA
GTCTCCTCCCTTCCCAACTATCCCTATTAATCATTACGGCGGTCCTAGAAACCAACAAAATAGAACCGCACGTCCTATTCTATTATTCCATGCTAATGTATCCGAGCAAAGGCCTGCTTTGAACACTCTAATTTTTTCAAAGTAAAAGTCCTGGTTCCCCGACACGGCCAGTGAAGGCCATGCGGCTCCCCAGAAGGAAAGGCCCGGCCGGACCAGTGCACGCGGTGAGGCGGACCGGCCAGCCAGGCCCAAGGTTCAACTACGAGCTTTTTAACTGCAACAACTTTAATATACGCTATTGGAGCTGGAATTACCGCGGCTGCTGGCACCAGACTTGCCCTCCAA
+
DDDDDIIIIIIIIIIHIIIIIIIIIIIIIIIIIIIIHHHIIHHIIIIIIIIIIHGIEHIHIIGIIIIHHIIGIIIIHHIIHIIIIIIEHHIIIIGGIIIIIGIIIIIIIIHHIIIIIHIIFHHIHIIIIIIIIIIIHIIIIIIIHIIIIIIIIHIIIIIIIIIHIIIHIHIHIIHIIIIIIIIIIHHIIHIIIIIIIIGHHIIIIIIIIIIIIIIIIHIIIIIII>IIIIIIIIIIIIIIIIIHHIIIHIIIIIIIIIIIIIIIIIIIIIIIIIIIIIIIIIIIIIIIIIIIHIIIIIIIIIIIIIIIIIIIIIIIIIIIIIIIIIIIIHIIIIIIIIIIDDDDD
@HISEQ:969:HM2KJBCX2:2:1101:20981:68186 2:N:0:ACTATGCA
GTCTCCTCCCTTCCCAACTATCCCTATTAATCATTACATCGATCCTAGAAACCAACAAAATAGAATCGGATGTCCTATTTCATTATTCCATGCTAATGTATTCAAGCGTAAGCTTGCTTTAAACACTCTAATTTTTTCAAGGTAACAGTCCTAATTCCCCATAACATCAAATAAATGACATTATGGTTCTTTAGAAGGTGAGAACCAATAAAACCAGTACATACCGAGGCATGACCGATTCCTTGATCCCGAAATTCAACTACGAGCTTTTTAACTGCAACAACTTTAATATACGCTATTGGAGCTGGAATTACCGCGGCTGCTGGCACCAGACTTGCCCTCCAA
+
D@DDDHHHHIIIGHIGHHHIIHIIFHHHIIIIIIIIIIHHGIHIIIIIIIIIIIIIIHIIHIHHIIIHHHHHCGHIIHHIHIIHIIGHHHHHHHHHEHHHHFHHIHFEHHHEHHIHIIIIIIIIHHHHIHHHHIHIIHIIIHHHHEHHHHIIHIIIIHHHHEHHIHHIIIIHIIIIIIIIIIIHIHIIIIIIIIHIHIIIIIIHIIIHIIIIIIIIIHIIIIIIIIIIIIIIIHIIIIIIIGHFGIGIIIIIHHIIHGDIHHIHFIIIIIIIIIIIIIIIIIHIIHHIIIIIIIIIIIIIIIIIIIIIIIIIIIIIIIIIIIIIIIIIIIIIIIIIIIIIDDDDD
@HISEQ:969:HM2KJBCX2:2:1101:12752:68462 2:N:0:ACTATGCA
GTCTCCTCCCTTCCCAACTATCCCATTAATCATTACGTCGATCCTAGAAACCAACAAAATAGGTTCGATCGTCCTATTTCGTTATTCCATGCTAATGTATTCAAGCGCGAGCCTGCTTTAAGCACTCTAATTTTTTCAAAGTAACAGTCCTGTTTCCCCGCAACAACAAATTAATGCCATCACGGTTCTACAAGAAGGAGGGACCAGTGAGGCCAGTGCATACCAGTGGCACGACCAACCTACTGGCCCCGAAATTCAACTACGAGCTTTTTAACTGCAACAACTTTAATATACGCTATTGGAGCTGGAATTACCGCGGCTGCTGGCACCAGACTTGCCCTCCAA
+
DDD@DHGHEHIIEHHHIIIHCHI?GHHHHFIIIIIHHHHHDHIIHEHIHHHHFGE@@CHHFHCGHHIIIGHHHIIHHHEEHHEHCEEHHHEEFHCHHIIIIIIIIIIIIIGHIIHHHHIIHIHIIHHFHHHIIHIHIHIIIHHHHIIGIIIIIHFHIHIIHIIIIIIHHIHIIIIHHHHIIIIIIHHIIIIHIIHIIIHIIIIIIIIIIIIIIIIHIIIIIIGIIIIIIHIIIHIIHIIIIIHIIIIIHIIIIIIIIIIIGIIHIIIIIHHIIIIIHIIIIIIHIIHIGIHIHIIHIIIIIIIIIIIIIIIIIHHIIIIIIIIIIIIIIIIHIIIIIIIIDDDBD
@HISEQ:969:HM2KJBCX2:2:1101:12885:68301 2:N:0:ACTATGCA
GTCTCCTCCCTTCCCAACTATCCCTATTAATCATTACGTCGATCCTAGAAACCAACAAAATAGAATCAAACGTCCTATTCCGTTATTCCATGCTAATGTATTCAAGCGTGAGCCTGCTTTAAACACTCTAATTTTTTCAAAGTAACAGTCCTGATTCCCTATAACACCAAATTAATGGCATTATAGTTCGTCAGAAAGGAGAAACCGATTATACCAGTACGTACAATAGCACGACCAGTAAGCCGGTCTCGAAATTCAACTACGAGCTTTTTAACTGCAACAACTTTAATATACGCTATTGGAGCTGGAATTACCGCGGCTGCTGGCACCAGACTTGCCCTCCAA
+
DDDDDIIGIIIIIIIIIIIIIIIIIIIIIIIIIIIIIHIIIIIIIIIIIIIIIIIIIIIIIIIIIIIIIIIIIIIIIIIIIIIIIHHGHIIIIIIIIIIIIIIHHHIIIIIIIIIIIIHIIIHIIIHIIIIIIIIIIIIIIIHHIIIIIIIHIHHIHIIIIIIHHHIIIIIHIIIIHIIIIIHIIHHIIIIIIIIIIIIIIIIIIIIIIIIIIIIIIIIIIIIIIIIIIIIIIIIIIIIIIIHEHIIIHGHIIIGIIHHIIIIIIIIIIIIIIIIIIIHIIIHHIIIIIIIIIIIIIIIIIIIIIIIIIIIIIIIIIIIIIIIIIIIIIIIIHHIIIIIIDDDDD
@HISEQ:969:HM2KJBCX2:2:1101:9578:68602 2:N:0:ACTATGCA
GTCTCCTCCCTTCCCAACTATCCCTATTAATCATTACGGTGATCCTAGAAACCAACAAAATAGAACCATGCCGTCCTATTCTATTATTCCATGCTAATGTATTCGAGCAAAAATGCCTGCTTTAAACACTCTAATTTTTTCAAGGTAAAGGTCCTGGATCCGCAAGACACCCAATAAAGGACATCAAGTTTCTCCAGAAGGTGAGAAATCAACTGCAACAGTTCATACCCCTTAAGGCATGACCATCACGTCAATCCCGAAATTCAACTACGAGCTTTTTAACTGCAACAACTTTAATATACGCTATTGGAGCTGGAATTACCGCGGCTGCTGGCACCAGACTTGCCCTCCAA
+
ADDADIIIIIIHHIIIIHIHHIHIIIHHHIIGCHHHHIFHHIIIHIHGI?@HI?HHDEHHGHHCHHHCHCEHHHDCGHEEHFHHIEE?HG@EHIIEH1@FCCFHFHHGHHHIHIIIFF@HFCHIHHHHHCHHIIIIIIHGHFFHEHHHIHFIIIHHHIHHHHCEHEIIHHHIHGIHFIHHHHHHHEHHHIIIIIIIIIIHIHHHIIIHIIHHIHHIIIIIIIHFHHHDIHIIIHHHHIHIIIIIIIHHEHHHIIIIDHIIHIIIIIIIIHHFEHIIIIIHH@IIIIIIIGIIIIIIIHIIIIIIIHIGIIIHHIIIHHHIIIIIHIHHIHIIIGIIIIIIIHHIIHHIDDDDB
@HISEQ:969:HM2KJBCX2:2:1101:19520:69018 2:N:0:ACTATGCA
GTCTCCTCCCTTCCCAACTATCCCTATTAATCATTACGGTGATCCTAGAAACCAACGAAATAGAATCAGTCCGTCCTATTTCATTATTCCATGCTAATGTATTCAAGCGTTAGCCTGCTTTAAACACTCTAATTTTTTCAAAGTAACAGTCCTGTTTCCCTGCAACACCAAATTAATGACATTACAGTTCTTCAAGAAGGAGGAATCAGTAAAGCCAGTACATACCATTGGCACGACCAACCTACTGACCCCGAAATTCAACTACGAGCTTTTTAACTGCAACAACTTTAATATACGCTATTGGAGCTGGAATTACCGCGGCTGCTGGCACCAGACTTGCCCTCCAA
+
DDDDDIIIIIIIIIHIIIIIIGIIIIIIIIIIIIIIIIIIHHIIIIIIIIIIIIIIIIIIIIIIIIIIHIIIHIIIIHIIIHIIIIIIIIGIIIIHIIIIIIIIIIIIIIIIIIIIIIIIGHIIIIIHIIIHIIIIIIIHHIIHHIIHIIIIIIHHIIIIIIHIIIIIGIIIHIIIIIIIIIHIIIIIIIIHHIIIHIIIIIIIIIIHIIIIIIIIIIIIIIIIIIIIIIIIIIIIIIHIIIIHHFIIIIIIIIIIIIIIIIIIIIIIIIIIIIIHIHIIIIIIIIIIIIIIIIIIIIIIIIIIIIIIIIIIIIIIIHIIIIIIIIIIIIIIIIIIIIIIIIDDDDD
@HISEQ:969:HM2KJBCX2:2:1101:7887:69383 2:N:0:ACTATGCA
GTCTCCTCCCTTCCCAACTATCCCTATTAATCATTACATCGATCCTAGAAACCAACAAAATAGAATCGGATGTCCTATTTCATTATTCCATGCTAATGTATTCAAGCGCGAGCCTGCTTTAAACACTCTAATTTTTTCAAAGTAACAGTCCTGATTCCCCGCCACACCAAATTAATGACATGATGGTTCGTCAGAAGGTAGGAACCAGTAACACCAGTACGTACCTAAGGCACGACCAACGTACTGATCCCGAAATTCAACTACGAGCTTTTTAACTGCAACAACTTTAATATACGCTATTGGAGCTGGAATTACCGCGGCTGCTGGCACCAGACTTGCCCTCCAA
+
ADDDDIIIIIIIIIIIIIIIIIIIIIIIIIHHIIIIIIIIIIIIIIIIIIIIIIIIGIIEHIIGIHIHHHIHHHHIIIIIHIIIHIIHIIGIIHHHHHIHIGHIIIEHIIHIIHHHIIIIIIIIIHIHIIIIIHHHHIIIHIIIHIIIIIIIIIIIIIIIIIIIHIIIIIIIIIIIIIIIIGHHIIIIIIIIIIIIIIIIIIIIIIIIIHGIHIIIIIIIIIIIIIIIIIIIIIIIIHIIIIIGHIIIIIIIIIIIIIIIIIIHIIIIIIIIIIIIIIIIIIHHIIGIIIIIIHIIIIIIIIIIIIIIIIIIIIIIIIIIIIIIIIIHIIIIIIIIIIIIIDDDDD
@HISEQ:969:HM2KJBCX2:2:1101:11007:69836 2:N:0:ACTATGCA
GTCTCCTCCCTTCTCAACTATCCCTATTAATCGAGCCCAACTATCCCTATTAATCATTACGGTGGTCCTAGACCAACAAAATAGAACCAACGTCCTATTCTATTATTCCATGCTAATCTATTCAAGCAAAAGCCCGCTTTAAACACTCTAATTTTTTCAAGGTAATGGTCCTGGTTCCCCGACACACCCAATAAAGGGCATACCGGCTCACCAGAAGGATAGACCCGACAGCAGAACAGTACTCGCCAGAGACGGACCGTCCGGTCAGGCCTAAAATTCAACTACGAGCTTTTTAACTGCAACAACTTTAATATACGCTATTGGAGCTGGAATTACCGCGGCTGCTGGCACCAGACTTGCCCTCCAA
+
DDDDDGIIIIIIIIIIIIIIIIIIIIIHIHIIIIIIIIIIIIIIIIIIIIIGIIHIIHIHHEHIIIIIIHHHHFHHIGHHIIHIIGHHIIIIIGHIIHIIHFHIIIHIIHIIIIIHHIIIIGIHHHIIHIIHIIIIHEHIIIHHIIIIIHIIIIIIEGHIIHGIIIIIIHHGIIHHIIIIIIIHHIIHHIIHIHIIHIIIIIHIIHHIIIHIIIIIIIIIIIIIIIIIHHGIIIIIHIIIIIHIIIIIIIIIIIIIIIIIIIIIIIIIIIHIIIIIIHHHIIIIIIIIIIIIIIIIIIIIIIIIIIIHIIIIIIIIIIHHGGIIIIIIIIIIIIIIIIIIIIIIIIIIIIIIIIIIIIHIIIDDDDD
@HISEQ:969:HM2KJBCX2:2:1101:10977:69520 2:N:0:ACTATGCA
GTCTCCTCCCTTCCCAACTATCCCTATTAATCATTACGTCAATCCTAGAAACCAACAAAATAGGATCAAACGTCCTATTTCATTATTCCATGCTAATGTATTCAAGCGTTAGCCTGCTTTAAACACTCTAATTTTTTCAAAGTAACAGTCCTGTTTCCCTCCAACACCAAATTAATGACATTACAGTTCTTCAAGAAGGAGGAACCAGTAAAGCCAGTACATACCGGAGGCACGACCAACCTACTAATCCCGAAATTCAACTACGAGCTTTTTAACTGCAACAACTTTAATATACGCTATTGGAGCTGGAATTACCGCGGCTGCTGGCACCAGACTTGCCCTCCAA
+
DDDDDIIIIIIIIIIIIIIIIIIIIIIIIIIIIIIIIHIIIIIIIIIIIIIIIIIIIGIIHHHIGIIIIHIIIIIIGIIIIIIIIIIHHIIIIHIIIIIHIIIIIIIIIIIIIIIIGHIHHHHIIIIIIIIIIIIIHIIIIIIIIIHIIIIIIIIIIIIIIIIIIIIIIIIHHIIIIIIIHIIIIIIIIIIIIIIIIIIIHHIIIIHIIIIIIIHIIIIIIIIIIIIIIIIIIIIIIIIIIIHHGHHEIIHIIIIIHIIHIIIIIIIIIIIIIIIIIIIIIIIIIHHIIIIIIIIIIIIIIIIIIIIIIIIIIIIHIIIIIIIIIIIIIIIIIIIIIIIIIDDDDD
@HISEQ:969:HM2KJBCX2:2:1101:6646:70439 2:N:0:ACTATGCA
GTCTCCTCCCTTCCCAACTATCCCTATTAATCATTACGGTGGTCCTAGACCAACAAAATAGAACCAACGTCCTATTCTATTATTCCATGCTAATCTATTCAAGCAAATGCCTGCTTTAAACACTCTAATTTTTTCAAGGTAATGGTCCTGGCTCCCCGGTACACTCAATAAAGAACATGCCGGTTCACCAGAAGGTAAGACCCGACACAGAACAGTACTCGCCAAAGACGGACCGCCCGGCCAGGCCTAAAATTCAACTACGAGCTTTTTAACTGCAACAACTTTAATATACGCTATTGGAGCTGGAATTACCGCGGCTGCTGGCACCAGACTTGCCCTCCAA
+
DDDDDIIIIIIIIIIIIIIIIIIIIIIIIIIIIIIIIIIIIIIIIIIIIIIIGIIIIIIIIIIIIGIIIIIIIHHIIHIIIIIIGGIIIIIIIIIIIIIIIIIIIIIIHIIIIIIIHIIIIIIIIIIIIIIIIIIIIIIIIIIIIIIIIIIIIIIIIIIIIIIIIIIIIIIIIIIIIIIIHIIIIIIIIIIHIIIIIIIIIIIIIIIIIIIHIIIIIIIIIIIIIIIIIIIIIIIIIIHHHGIIIHGIIIIIHIIIIIIIIIIIIIIIIIIIIIIIIIIIIIIIIIIIIIIIIHHGDDIIIIIIIIIIIIIIIIIIIIIIIIIIIIIIIIIIIIIIIIDDDDD
@HISEQ:969:HM2KJBCX2:2:1101:2678:70659 2:N:0:ACTATGCA
GTCTCCTCCCTTCCCAACTATCCCTATTAATCATTACATCGATCCTAGAAACCAACAAAATAGAATCGGATGTCCTATTTCATTATTCCATGCTAATGTATTCAAGCGTGAGCCTGCTTTAAACACTCTAATTTTTTCAAGGTAACAGTCCTAATTCCCCGTGACACCAAATTAATGGCATTACGGTTCTTTAGAAGGTGAGAAATCAATAATATCAGTACATACCAACGGCATGACCGAAACATTGATCCCGAAATTCAACTACGAGCTTTTTAACTGCAACAACTTTAATATACGCTATTGGAGCTGGAATTACCGCGGCTGCTGGCACCAGACTTGCCCTCCAA
+
DDDDDIIIIIIIIIIIGIIIIIIHIIIGIIIIIIIIIGIIIIIIIIIHIIIIHHGIIIHEHHHHEHHHHHIDHFGGHIIIHGIHHGIIIGHIIIGIIHIHHFGHIHIHIHGIIIIIIIIHGHHHHIIHHEEIHHHIHIIFHIIHHIIIIIHIIIIIIHGIIIIIHIHHIIIHHIIIHGIHHHIHGIIHIIIIHIIIIIHIHIIIIIIIIHIIIIIGIHIHHHHHIIHHIIIHIHIGIIIIIHHHHFIIIIGIHIIHIIIIIIIHIIIIHIIHIIIHIIIIIIIIIIIIIIIIFHIIIIIHHGIIHHHIIIIIIIIIIIIIIIIIIIIIIIIIIHIIIIIIHHD@BDD
@HISEQ:969:HM2KJBCX2:2:1101:8444:71040 2:N:0:ACTATGCA
GTCTCCTCCCTTCCCAACTATCCCTATTAATCATTACGTCGATCCTAGAAACCAACAAAATAGAATCAAACGTCCTATTTCATTATTCCATGCTAATGTATTCAAGCGTGTGCCTGCTTTAAACACTCTAACTTTTTCAAAGTAACGGTCCTGATTCCCCATGACACCAAATTAATGACATCACAGTTCGTCAGAAGGTAGAAATCAATAATACCAGTGCATACCGGAGGCACGACCAATATATTGATCCCGAAATTCAACTACGAGCTTTTTAACTGCAACAACTTTAATATACGCTATTGGAGCTGGAATTACCGCGGCTGCTGGCACCAGACTTGCCCTCCAA
+
DDDDDIIIIIIIIIIIIIIIIHIIIIIIIIIIIIIIIIIIIIIIIIIIIIIIIIHIIIHIIIIIHHIHHIIIIIIIIIIIIIIIIIIIIIIIGIHGIIIIIIIIIIHHIIIIIIIIIIIIIHGIHIIIIII1FHHIIIHIIIIHIIHIIIIIIIIIHIHIIHIHIIIIIIHHHIIIIHHIIIIIIIIIIIHIIIIIIIIIIIIIIIIIIIIIIIIIIIIIIIIIIIIIIIIIIIIIIIIIHIIIGHIIIIIIIIHHIIIIIIIIIIIIIIHIIIIIIIIIIIIHIIIIIIIIHIIIIIIHHIIIIIIIIIIIHIIIIIIIIIIIIIIIIIIIIIIIIIIIIDDDDD
@HISEQ:969:HM2KJBCX2:2:1101:14134:70542 2:N:0:ACTATGCA
GTCTCCTCCCTTCCCAACTATCCCTATTAATCATTACGGTGATCCTAGAAACCAACAAAATAGAACCATGCCGCCCTATTTTATTATTCCATGCTAATCTATTCAAGCACAAGCCTGCTTTAAGCACTCTAATTTTTTCAAGGTAATAGCTCTGCTTCCCCAACGCACTAACTTAATAGCATGCTGGTTGTTCAGAAGGTAGGAATTCATCAGGCCAGTGCGGACAGTGAAGCCCGACCAACCGACAAACTCCGAAATTCAACTACGAGCTTTTTAACTGCAACAACTTTAATATACGCTATTGGAGCTGGAATTACCGCGGCTGCTGGCACCAGACTTGCCCTCCAA
+
DDDDDICHHIHHIIGIIIIIIIGIGIIHHIIIIGHHIGDFHIHIIIIHHIIIIHIIHHIIHHDHGGHIIFH?<EHHHHHHHHHHIHGC??EHFHHECGHHH@IIIIIIIIIIHFGHFGEGIHIIGIIIIHHIIHHHHIHHIIIIIIIHIIIIIIHHGHIIHHEHHIIIHHHHHIIHIIIHGHHEIIIHHHHIIHIIHIHHIIIHHIHIIEHIIIIIIIII<IIIIIIHHIIHIIGIIIIIHDGIGHDFGIIHHIIHIIIIIIIIIIIHIIHIIHIIIIIIIIIIIIIIIIIHIIIHIIHIIIIIIIIIIIIIIIIIHDIHIIIIIIIIIIHIIIIIIIIIIIICDDDD
@HISEQ:969:HM2KJBCX2:2:1101:6363:71797 2:N:0:ACTATGCA
GTCTCCTCCCTTCCCAACTATCCCTATTAATCATTACATCGATCCTAGAAACCAACAAAATAGAATCTGATGTCCTATTTCATTATTCCATGCTAATGTATTCAAGCGTAAGCTTGCTTTAAACACTCTAATTTTTTCAAGGTAACAGTCCTAATTCCCCATAACATCAAATAAATGACATTATGGTTCTTTAGAAGGTGAGAACCAATAAAACCAGTACATACCAAGGCATGACCGATTCCTTGATCCCGAAATTCAACTACGAGCTTTTTAACTGCAACAACTTTAATATACGCTATTGGAGCTGGAATTACCGCGGCTGCTGGCACCAGACTTGCCCTC
+
DDDDDIIHIIIIGIHIIIIIIIIIIIIIIHIIIIHIIIHIIIIIIIIHHIIIHIHIGIIHHIHIFHIIIGIIIIHHIIIIIGIIIIIHEHHHHIIIHIIIHIIHHHIIIHHHHIIGHIIIHIHHIIIIIIGIHIIIIIIIIIIIIIIIIIIHIIIIIIHIIIHIIHHIIIIIIIHHIIIIHIIIIIIIIIIIIIIIIIIIIIIIIIIIIIIIIIIIIIIIIIIIIIIIIIIIIIIIIIIIHIIIIIIIIIIIIIHHHIIHE/IIIIIIIIIIIHIIIIIIIIIIIIIHIIIIIIIIIIIIIIIIIIIIIIIIIIIIIIIIIIIIIIIIIIIIIIIIIDDDDD
@HISEQ:969:HM2KJBCX2:2:1101:18962:72632 2:N:0:ACTATGCA
GTCTCCTCCCTTCCCAACTATCCCTATTAATCATTACGTCAATCCTAGAAACCAACAAAATAGGATCGAACGTCCTATTTCATTATTCCATGCTAATGTATTCAAGCGTTAGCCTGCTTTAAACACTCTAATTTTTTCAAAGTAACAGTCCTGTTTCCCTGCAACACCAAATTAATGACATTACAGTTCTTCAGAAAGGAGGAATCAGCGAAGCCAGTTCATACCAGTGGCACGACCAACCTGCTGACCCCGAAATTCAACTACGAGCTTTTTAACTGCAACAACTTTAATATACGCTATTGGAGCTGGAATTACCGCGGCTGCTGGCACCAGACTTGCCCTCCAA
+
D@DD?GG@@G?GECDFFHH1DC1DG?GHH?H1<CHHEH1@0D?GEH<F1<DECH?G11<DHHE?G1DEH1@/<<@EH1<<1CCC@@@HCG?1GEC@1?F@F1DIHHCEGHHC@@6CHGHHHHCFAEFC?@FHHE<8CEB<HEBACGB1@GHC;D7$<EEH7HGFHECHIHI@HG5<HGEFCHF<<<<CC<G/HEGHHF1HGHHGGCCD?HFHEFDHGEGHGCHEHHHEHEGC?HE?EHE8CFEFHIHG@CHFG1HHIIHHIHHHHHHHFFHHHHFCFHGIHHCH?DF1HHCHEHF?HHHHHIHIIHF@@FHFHDIIHHIGHIHIHGIIHGIHHC@HIHIHFDDDDA
@HISEQ:969:HM2KJBCX2:2:1101:16997:73056 2:N:0:ACTATGCA
GTCTCCTCCCTTCCCAACTATCCCTATTAATCATTACGGTGATCCTAGAAACCAACAAAATAGAACCATGCGTCCTATTTCATTATTCCATGCTAATGTATTCAGGCAATAGCCTGCTTTAAGCACTCTAATTTTTTCAAGGTAACAGTCCTGCTTCCCCAACGCACCAAATTAATGACATGCTGGTTATTCAGAAGGTAGGAATCCATCACGCCAGTACAGACCCAAAAGCCCGACCAACGGATAAACCCCGAAATTCAACTACGAGCTTTTTAACTGCAACAACTTTAATATACGCTATTGGAGCTGGAATTACCGCGGCTGCTGGCACCAGACTTGCCCTCCAA
+
DDDDDIIIIIIIIIIIIIIIIIIIIIIIHHIIIHIHHHIHIIIIIIIIFHIIIIIIHHHHHHHIIIIIHIIGEHHIIGHHIIHIIIHIIIIIHIIIIIHIIHHHHHEIHHIGIIHHHHHHDHIIIIIHIHHHHIHHHIHHIHHIHIIIIIIHIIIHIIIIIIIIIIIIIIHIIHIIIIIHIHIIIIHIIIIIIIHIIIHHHIIIIIHHHHHHIIIHIHIHHGAIGIIGHHIIHIHHIIIIIIIHGEHIIIHIIIIIHFHCGIIIIIIIHHIIIHIIHIIIIIIHHIIIHHGIIHHIIHHGIIIIIIHIIIIIIIIIIHIIIIIHHIIIIIIIIIHIIIIIIIDDDDD
@HISEQ:969:HM2KJBCX2:2:1101:16514:73662 2:N:0:ACTATGCA
GTCTCCTCCCTTGGTCCCAACTATCCCTATTAATCATTACGTCAATCCTAGAAACCAACAAAATAGGATCGAACGTCCTATTTCATTATTCCATGCTAATGTATTCAAGCGTGAGCCTGCTTTAAACACTCTAATTTTTTCAAGGTAACAGTCCTAATTCCCCGTGACACCAAATTAATGGCATTACGGTTCTTTAGAAGGTGAGAAATCAATAATATCAGTACATACCAACGGCATGACCGAAACATTGATCCCGAAATTCAACTACGAGCTTTTTAACTGCAACAACTTTAATATACGCTATTGGAGCTGGAATTACCGCGGCTGCTGGCACCAGACTTGCCCTCCAA
+
DDDDDIIGHIIIIIHIGIIIIHIIIIIIIIHIIIIHIIIIHIHIIIIIIIHIIIIIIIIIIHFIHHIIIGHIIGHIEHHIIIIIIIIIIIGIIIHHHIHIIIHIIHIIIHIIIHIIIIIIIIIIIIIIIIIIIHHHIHHHIIIIIIIIIIIIIIIIIIIIIHIIIIIIIIGIIIIIIIIIIIIIIIIIIIHIIIIIIIIIIIIIIIIIIIIIIIIIIIIIHHIIIIIIIIIIIIIIIIIIHIIIIIIIHIIIIIIIIIIIIIIIIIIIIIIIIIIIIIIIIIIIIIIIIIIIIIIIIHIIIIIIHIIIIIIIIIIIIIIIIIIIIIHIIIIIIIIIIIIIIHIIIDDDDD
@HISEQ:969:HM2KJBCX2:2:1101:14917:73814 2:N:0:ACTATGCA
GTCTCCTCCCTTCCCAACTATCCCTATTAATCATTACGTTGTACCTAGAAACCAACAAAATAGGTTCGAACGTCCTATTTCATTATTCCATGCTAATGTATTCAAGCGTTTGCCTGCTTTAAACACTCTAATTTTTTCAAAGTAACAGTCCTGACTCCCCACAACACCAAATTAATGACATCATGGTTCATCAGAAGGGAGAAATCAACGACGCCAGTGCGTACCGAAGGCACGACCGACGTATTGATCCCGAAATTCAACTACGAGCTTTTTAACTGCAACAACTTTAATATACGCTATTGGAGCTGGAATTACCGCGGCTGCTGGCACCAGACTTGCCCTCCAA
+
DDDDDIIHIHIIIIIIIIIIHIIHIIIIIIIIIIIIIIIIIIIHIIHIHIIIIIGHHIHEHHHGHHIDHIIIIIIIIIIIIFGIHIIHFHIGEHHGIIIIHHIHHIHGCHHIIIIIIIHIHIIIHIIHIIIIIIIHIHHIGIIIIIIHEHIHIIIHIHHIHIIIHGHIHIIHIIGIHIIHHIGIIIIIIIHGIHHIHIIIIIIIIIIIIIHIIIIIIIIIHIIIIIIIIHIIIIIIIIIIIIHHHIIIHIHHHIIIHIIIHIIIIIIIIIIIIIIIIHHIIIIIIIIIIIIIIIIIIHIIIIIIIIIHIIIIIIIIIIIIHHHHIHIHIIIIIHIIIIIIIBDDDD
@HISEQ:969:HM2KJBCX2:2:1101:6055:73783 2:N:0:ACTATGCA
GTCTCCTCCCTTCCCAACTATCCCTATTAATCATTACGTCAATCCTAGAAACCAACAAAATAGGATCGAACGTCCTATTTCATTATTCCATGCTAATGTATTCAAGCGTTAGCCTGCTTTAAACACTCTAATTTTTTCAAAGTAACAGTCCTGTTTCCCTGCAACACCAAATTAATGACATTACAGTTCTTCAAGAAGGAGGAATCAGTAAAGCCAGTACACACCATTGGCACGACCAACCTACTGACCCCGAAATTCAACTACGAGCTTTTTAACTGCAACAACTTTAATATACGCTATTGGAGCTGGAATTACCGCGGCTGCTGGCACCAGACTTGCCCTCCAA
+
DDDDDIIIIIIIIIIGIIIIIIIIIIIIIIIIIIIIIIIIIIIHIIIIIIIIIIIIIIIHHHIIHIIIIIIIIIIIIIIIHIIIIIIIIIIIGIIHIIIIIHIIIIIIIIIIIIIIIIIIIIHIIIIIIIIIIIIIIIIIIIIIIIIIIIIIIIIIIIIIIIIIIIIIIIIIIIIIIIIIIIIIIIIIIIIIIIIIIIIIIIIIIIIIIIIIIIIIIIIIIIIIIHIIIIIIIIIIIIIIIIIIHIIIIIIIIIIIIIIIIIIIIIIIIIIIIIHIIIIIIIIIIIIIIIIIIIIIIIIIIIIIIIIIIIIIIIIIIIIIIIIIIIIIIIIIIIIIIIIIIDDDDD
@HISEQ:969:HM2KJBCX2:2:1101:10414:74145 2:N:0:ACTATGCA
GTCTCCTCCCTTCCCAACTATCCCTATTAATCATTACGTCAATCCTAGAAACCAACAAAATAGGATCAACGTCCTATTTCATTATTCCATGCTAATGTATTCAAGCGCGAGCCTGCTTTAAACACTCTAATTTTTTCAAAGTAACAGTCCTGATTCCCCACCACACCAAATTAATGACATGATGGTTCGTCAGAAGGTAGAAATCAGTAACACCAGTACGTACCGAAGGCACGACCAGCGTACTAATCCCGAAATTCAACTACGAGCTTTTTAACTGCAACAACTTTAATATACGCTATTGGAGCTGGAATTACCGCGGCTGCTGGCACCAGACTTGCCCTCCAA
+
DDDDDIIIHIIIIIIIIIIIHIIIIIIIIIHIHIIIIIIIIIIIIIIIIIIIIIHIIHIHIHHHIHIIIIIHIIIIIHIIIIHHHIIIIIIHIIHIIIIIIGHHIIIHIIIHIIHIHIIIIHHIIIIIIIIIIIIIIHHIIIIIHIIIIIIIIIHHHIIIIIHHHHHIHIIIIIIIFIIHIIIIIIIIIIIIIIIIIIIIIIIHIIIIHIIIIIIIIIIIIIHIIIIIIIIIIIIIIIIIIHIHHIIIIHIIIIIHHFHIIIIIHIIIIIHIHHIIIIHIIIIIIIHIIIIIIIIIIIIIIIIIIIIIIIIIIIIIIIIIIIIIIHIIIIIIIIIIIHIIDDDDD
@HISEQ:969:HM2KJBCX2:2:1101:10408:74368 2:N:0:ACTATGCA
GTCTCCTCCCTTCCCAACTATCCCTATTAATCATTACGGTGATCCTAGAAACCAACAAAATAGAACCATGCCGTCCTATTCTATTATTCCATGCTAATGTATTCGAGCAAAAATGCCTGCTTTAAACACTCTAATTTTTTCAAGGTAAAGGTCCTGGATCCGCAAGACACCCAATAAAGGACATCAAGTTTCTCCAGAAGGTGAGAAATCAACAGTAACAGTTCATACCCCTTAAGGCATGACCATCACGTCAATCCCGAAATTCAACTACGAGCTTTTTAACTGCAACAACTTTAATATACGCTATTGGAGCTGGAATTACCGCGGCTGCTGGCACCAGACTTGCCCTCCAA
+
DBDDBFHIFIIEHIIHIIHIIIGIIHIHHHIFGFHHIHIIHIHIHIHHHIIIIIHHHHIIHIIHIHCHIIHEE<CHHIEHIIHHIHIIIIHHHCHIIHCGHFGIIIIIIIHHIIIHIIHIIHHHHIIHHHHIIHHIIIIIIIIHIHHHIIIIIIIIIIIIHIIIIIIIIIIIIIIIHHIIIIIIIIHGIIHIHHIIIIIIHGIIIIIIHHIIHIIHIIIIIHHIIIHIIHIHIIIIIIIIIIIIIIHGHIHGHIIIIIIIIIIIIIIIIIIIHIIIIIIIIHIIIIIIIIIIHEIIIIHIIIIIIIIIIIIIIIIIIIIIIIIIIIIIIIIIIIHHIIIIIIIIIIIIDDDDD
@HISEQ:969:HM2KJBCX2:2:1101:10419:74762 2:N:0:ACTATGCA
GTCTCCTCCCTTCCCAACTATCCCTATTAATCATTACGTCAATCCTAGAAACCAACAAAATAGGATCGAACGTCCTATTTCATTATTCCATGCTAATGTATTCAAGCGTTAGCTTGCTTTAAACACTCTAATTTTTTCAAAGTAACAGTCCAAATTCCCCGCAACACCAAATTAATGGCATTACGGATCATCAGGAAGGAGGAATCAGTGAGACCAGTACATACCAGAGGCATGACCAATCTACTAACCCCGAAATTCAACTACGAGCTTTTTAACTGCAACAACTTTAATATACGCTATTGGAGCTGGAATTACCGCGGCTGCTGGCACCAGACTTGCCCTCCAA
+
ADDDDIICGHIIIIIIIIIIIIIIIIIIIIIIIIIIIHHIIHIIIIHFHHIIIIII?GFHIIIIHHHEHHIHHIHHIHEGHIIICHEHEHEHEHIIHIIIIIIHHHHHHHIHHIIIIIHHIEEHHIIIIHHIIHFFHIIHHIIIIHHIGIHIIIIIHCHGIIIIIIIHICHHGHHHIIIIHIIHIIIIHIIIIHEIIIIIHIIIIIIIIIIIIIIIIIIHIIIHIIIHIIIIIIIIIII<HHFHGIIIIIHGHGHHEEIIHIHIIIIIIIIIIIHIIHIIIIIIIHIIIIGIIIIIIIIIIIHGIIIHIIIIIIIIHIIIIIIIIIIIIHHHIIIIIIGHEDADDD
@HISEQ:969:HM2KJBCX2:2:1101:10685:73532 2:N:0:ACTATGCA
GTCTCCTCCCTTCCCAACTATCCCTATTAATCATTACGTCGATCCTAGAAACCAACAAAATAGAATCAAACGTCCTATTTCGTTATTCCATGCTAATGTATTCAAGCGTGAGCCTGCTTTAAACACTCTAATTTTTTCAAAGTAACAGTCCTGATTCCCCATGACACCAAATTAATGACATCATGGTTCGTCAGAAGGTAGGAATCAATAATACCAGTACGTACAATAGCACGACCAATAAATTAATCCCGAAATTCAACTACGAGCTTTTTAACTGCAACAACTTTAATATACGCTATTGGAGCTGGAATTACCGCGGCTGCTGGCACCAGACTTGCCCTCCAA
+
CDDDDIIIIHHIHHIIIIIIIIIIIHHIIHIHIIIHIFHIHHIHHIIIIIIIIIIIIIIHIIIIIIIIIIIIHIHIHHIIHIIIIIIIIIIHCHIIIIIIIFIIHHHHIIIIHHHIIIIHIIIIIIIHIHGHHHIHHHIHIHGHIIIIIIHIIHHGIIHIIIHHIIHIIIHHHIIIIIIIIGIIIIHIIIIIIIIIIIH<#IIIIIIIIIIIHIIIHHIIIIIIIIIIIIIIIIHIIIIIIIIIHIHIIIIIIIHIIIIIIIIIIIIIIIIIIIIIIIIHIIIHIHHIIIIIIIIIIIIIIIIIIIIIIIIDIIIIIIIIHIIIIIIIIIIIIIIIIIIHDDDDD
@HISEQ:969:HM2KJBCX2:2:1101:7411:75312 2:N:0:ACTATGCA
GTCTCCTCCCTTCCCAACTATCCCTATTAATCATTACGGTGATCCTAGAAACCAACAAAATAGAACCATGCCGTCCTATTCTATTATTCCATGCTAATGTATTCGAGCAAAAATGCCTGCTTTAAACACTCTAATTTTTTCAAGGTAAAGGTCCTGGATCCGCAAGACACCCAATAAAGGACATCAAGTTTCTCCAGAAGGTGAGAAATCAACAGTAACAGTTCATACCCCTTAAGGCATGACCATCACGTCAATCCCGAAATTCAACTACGAGCTTTTTAACTGCAACAACTTTAATATACGCTATTGGAGCTGGAATTACCGCGGCTGCTGGCACCAGACTTGCCCTCCAA
+
DDDDDIIIIIIIIIIIIIIIIIIIIIIIIIIIIIIIIIIIIIIIIIIIIIIIIHIIHIIIIIGHIIIIIHHIIIIIIHHIIIIIIIIIIIHIIIIIIIIIIHHHIIIIIIIIIIIIIIIIIIIIIIIIIIHIIIIIIIIIIIIIHIIIIHIIIIHIIIIIIIIIIIIIIIIIIIIIIIIIIIIIIIIIIIIIHIIIIIIIIIIIIIIIIIIIHIIIIHIIIIIIIIIIIIIIIIIIIIIIIIIIIIIHIIHFIIHIHHIIIIIIIIIIIIIIIIIIIIIIIHIIIIIIIIIIIIIIIIIIIIIIIIIIIIIIIIIIIIIIIIIIIIIIIIIIIIIIIIIIIIIIIIIIDDDDD
@HISEQ:969:HM2KJBCX2:2:1101:8212:75834 2:N:0:ACTATGCA
GTCTCCTCCCTTCCCAACTATCCCTATTAATCATTACATCGATCCTAGAAACCAACAAAATAGAATCGGATGTCCTATTTCATTATTCCATGCTAATGTATTCAAGCGTGAGCCTGCTTTAAACACTCTAATTTTTTCAAGGTAACAGTCCTAATTCCCCGTGACACCAAATTAATGGCATTACGGTTCTTTAGAAGGTGAGAAATCAATAATATCAGTACATACCAACGGCATGACCGAAACATTGATCCCGAAATTCAACTACGAGCTTTTTAACTGCAACAACTTTAATATACGCTATTGGAGCTGGAATTACCGCGGCTGCTGGCACCAGACTTGCCCTCCAA
+
DDDDDIIIIIIIIHIIIIIIIIIEHIIIIIIIIIIIIIIIIIIIHIIIHIIHIGHFCHHHIHFHFHGIIDHIIIIHHIGHGHHIGHHCEHFEHHHIHEHHHEHIHHHFHIIHHIIIIIIIHHIHFHIHHIGHHHHHHHIHHGIIIIIIHHHIIHGGIIHIIHHHHIHIIIIHF/HHHHIIIHHHHIHHHIIIIIIIIHIIIIIIIHHGHGIIIIIIIIIIIIIIIHHHHHHIIIIIIIIIIIIIIIIGGIIHGIIIIIIIIIGIIIIIIIIHIIIIIIIIIIIIIIHHIIIIIIIIIIIIIHIIHIIIIIIIIIIIIIIIIIIIIIIIIIIIIIIIIIIIGIDDDDD
@HISEQ:969:HM2KJBCX2:2:1101:12806:74842 2:N:0:ACTATGCA
GTCTCCTCCCTTCCCAACTATCCCTATTAATCATTACTTCAGTCCTAGAAACCAACAAAATAGAACCGAAGTCCTAAATTATTATTCCATGCTAATGTATTCAAGGCATAAGCCTGCTTTAAACACTCTAATTTTTTCAAAGTAATAGAGCTAGATCGCGACGACAACCCAGTGAAGGGCGCCGCCGTTTTCTAGCAGGATGGCAGACACGCGCCAGCACTCACACTCGTAACCGAGGCGGGCCAGGTGCGTCAAACCAGAAATCCAACTACGAGCTTTTTAACTGCAGCAACTTTAATATACGCTATTGGAGCTGGAATTACCGCGGCTGCTGGCACCAGACTTGCCCTCCAA
+
DDDDDIIIIIIIIIIIIIIIIIHIIHIIIIIIIIIIIIIIIIIHHHIIIIIIEHIIIEGHHHHHHIIIIIHHHFHIIIIHIIIIIICHIIIIIIGIHHEHHFFGHHIIIHIHIEHHGIIHHIIIIIIIIHHIHHHHIHHGIIIIIIIIIIIIIIIHIIHHEIIIIIIIIIIIIIIIHIIIIIIIIIIIIIIIIIIIIIIIHIIIIIIIIIIIIIIIIFIHIHIIIIIIIIHHHIIIIIIIIIIIIIIIIGIHEIIIIIIIHIIIIIIIIHIIIIIIIIIIHHIIHIIIIIIIIHEIHIIIIIIIIIIIIIIIIHIIIHIIIIIIGIIIIIIIIIIIIIIIIIIIIIIIIDBDDD
@HISEQ:969:HM2KJBCX2:2:1101:11928:75926 2:N:0:ACTATGCA
GTCTCCTCCCTTCCCAACTATCCCTATTAATCATTACGGTGGTCCTAAAACCAACAAAATAGAACCAACGTCCTATTCTATTATTCCATGCTAATCTATTCAAGCAAATGCCCGCTTTAAACACTCTAATTTTTTCAAGGTAATGGTCCTGGTTCCCCGACACACCCAATAAAGGGCATCCCGGCTCACCAGAAGGATAGACCCGACGACAGAACAGTACTCGCCAAAGACGGACCATCCGGCCAGGCCTAAAATTCAACTACGAGCTTTTTAACTGCAACAACTTTAATATACGCTATTGGAGCTGGAATTACCGCGGCTGCTGGCACCAGACTTGCCCTCCAA
+
DDDDDIIIIIIIIGHIIIIIIIIIIIIIIIIIIIIIIIIIIGIIIIHIIIIIIIIIIHIIIIEHIIIIIIIIIIIIIIHHIIIIIIIIIIIHHHIIIIIIIIIIIIIIIIHHIIIIIIIIHEHIIIIIIIHHIIIIIIIIIIIIIIIHIIIHHHIIHIHIIIIIIIIIIIIHIIIIIIHHIIIIIIIIIIIIIIIIIIIIIIIIIIIHIIIIIIIIIIIIHIIIIIIHIIIIIIIIIIIIIIIIIIIHIIIIIIIIIIIIIIIIIIIIIIIIIIIIIIIIIIHIIIIIIIIIIIIHHGFDIIIIIIIIIIIIIIIIIIIIIIIIIIIIIIIIIIIIIIIIDDDDD
@HISEQ:969:HM2KJBCX2:2:1101:7020:76135 2:N:0:ACTATGCA
GTCTCCTCCCTTCCCAACTATCCCTATTAATCATTACGTCGATCCTAGAAACCAACAAAATAGAATCAAACGTCCTATTTCATTATTCCATGCTAATGTATTCAAGCGTGAGCCTGCTTTAAACACTCTAATTTTTTCAAAGTAACAGTCCTGATTCTCCACAACACCAAATAAATGACATCATGGTTCGTCAGAAGGGAGAAACCAACAATGCCAGTACGTACCGAGGCACGACCGACATGATGGTCCCGAAATTCAACTACGAGCTTTTTAACTGCAGCAACTTTAATATACGCTATTGGAGCTGGAATTACCGCGGCTGCTGGCACCAGACTTGCCCTCCAA
+
DDDDDIIIIIIIIIIIIIIIIIIIIIIIIIIIIIIIIIIIIIIIIIIIIIHIIIIIIIIHIIHHIIIIIIIIHIIIIIHIIIIIIIIIIIIIIHIIIIIIIHHIIIIIIIIIIIIIIIIIIIIHIIIIIIIIIIIIIIIIIIIIIIIIIIIIIIIHIIIIIIIIIHIIIIIIIIIIIIIIIIIHIIIHIIIGIIIIIIIIIIIIIIIIIIIIIIIIIIIIIIIIIIIIIIIIIIIIIIIIIIIHIIIIIIIIIIIIIIIIHHIIIIIIIIIIIIIIIIIIIIIIIIIIIIIIIIIIIIIIIIIIIIIIIIIIIIIIIIIIIIIIIIIIIIIIIIIIIIIIDDDDD
@HISEQ:969:HM2KJBCX2:2:1101:7694:76181 2:N:0:ACTATGCA
GTCTCCTCCCTTCCCAACTATCCCTATTAATCATTACGTCGATCCTAGAAACCAACAAAATAGAATCAAACGTCCTATTTCATTATTCCATGCTAATGTATTCAAGCGCGAGCTTGCTTTAAACACTCTAATTTTTTCAAAGTAACAGTCCTGATTTCCCATGACACCAAATTAATGACATCGTGGTTCGTCAGAAGGGAGAAACCAATAATGCTAGTACGTACAAAGTACGACCGACATATTAGTCCCGAAATTCAACTACGAGCTTTTTAACTGCAACAACTTTAATATACGCTATTGGAGCTGGAATTACCGCGGCTGCTGGCACCAGACTTGCCCTCCAA
+
D@DBBHIEHIHICHIHIGIIGIIIHHIIIHIIIIHHIIIIIIIEHIIIIHIHFHHHIIGIIIHIICHHIIGIIEHIGIIFHIHIIIIIHHIIIEGIIIIHIHHHIHIHIHHIIIIIIHIIIIGEHHIHIIIIIIIIIIIIIIIIIIIIIIHIIIHIHIIHIIIIIIIIIHHHHIIIIIIIIIIIIIIIGIIHIIIIIIIIIIIIIIIIIIHIIIIIIIIIIIHIHIIIIIIIIII>IIIIIIHHIIIHIIIIIIIIIIIHIIIIIIIIIHIIIIIIHGIIIIIHHIIIIHHHIIIIIIIIIIIIIIIIIIIIIIIIIIIIIHIIIIIIIHIIIIIHIIIDDCDD
@HISEQ:969:HM2KJBCX2:2:1101:5524:76729 2:N:0:ACTATGCA
GTCTCCTCCCTTCCCAACTATCCCTATTAATCATTACGGTGGTCCTAGAAACCAACAAAATAGAACCACAACGTCCTATTCTATTATTCCATGCTAATCTATTCAAGCAAATGCCTGCTTTAAACACTCTAATTTTTTCAAGGTAATGGTCCTGGCTCCCCGGCACACCCAATAAAGGACATACTGGTTCACCAGAAGGTGGACCCGACACAGGACAGTACTCGCCAAAGACGGACCGCCCGGCCAGGCCTAAAATTCAACTACGAGCTTTTTAACTGCAACAACTTTAATATACGCTATTGGAGCTGGAATTACCGCGGCTGCTGGCACCAGACTTG
+
@DDDDHHHIHIGHFEGEHHIHEEHEHIIIGIIIIIIIIIHHHIEGIIIIIHHGHIFHFE?GHFHIIIHHHHHIIHHH?FCHHHIEHHEHIIEIHHIIHIHHIIHIGIIIHIIIHIIIIIIHHHHIHIHIIHIIIHIIIHHHIHIIHIHIHIHHIHHHIDIIHGHECIHHHHFIIIIIIHHIIIHIIIHFHHGGHH@HIHHIIIIIIIIHHCHHHHIIIIIIHIIIIIIFH<HHHHHCIHGIIIIIIIIHEIIIIHHHIIHIHIIIIIIIIIIIIIIIIIIHIIHIIIIIHIIHHIIHHGGDHIIIIIIIIIHHIIIIHIHIIHIIIIIHHIIIDDDDD
@HISEQ:969:HM2KJBCX2:2:1101:19153:75911 2:N:0:ACTATGCA
GTCTCCTCCCTTCCCAACTATCCCTATTAATCATTACGTTGATTCTAGAAACCAACAAAAATAGAATCTAACGTCCTATTTCATTATTCCATGCTAATGTATTCAAGCGCGTGCCTGCTTTAAACACTCTAATTTTTTCAAAGTAACATCCTGACTCCCCACAACATCAAATTAATGACATCATGATTCATCAGAAGGGAGAAATCAATGACATTAGTACGTACCAAAGGCACGACCGACGTATTGATCCCGAAATTCAACTACGAGCTTTTTAACTGCAACAACTTTAATATACGCTATTGGAGCTGGAATTACCGCGGCTGCTGGCACCAGACTTGCCCTCCAA
+
DDDDDIIIIIIIIIIIIIIIIIIIIIIIIIIIIIIIIIIIIIIIIIIIIIIIIIIIIIIIIIIHIIIIIIHIGHIIIIIIIHIIIHIIIIIIIGIIIIIIIIIIIIIIIIIIIIIIIIIIHHIHIIIHHIIIIIIIIIIIHIHHIIHIGIHIIHIIIHIIHIIIIIHIIIIHIIIIIIIIHIIIIIHIIHHIIIHIIIIIIIIIIIIIIIHIIIIIIIIIIIIIIIIIIIIIII?IIIIIIIHIHIIIIIIIIIIIIIIIIIHIIIIIIIIIIIHIIIIIIIIIIIIIIIIIIIIIIIIIIIIIIIIIIIIIIIIIIIIIIIIIIIIIIIIIIIIIIIIIIDDDDD
@HISEQ:969:HM2KJBCX2:2:1101:20550:76722 2:N:0:ACTATGCA
GTCTCCTCCCTTCCCAACTATCCCTATTAATCATTACATCGATCCTAGAAACCAACAAAATAGAATCGGATGTCCTATTTCATTATTCCATGCTAATGTATTCAAGCGTGAGCCTGCTTTAAACACTCTAATTTTTTCAAGGTAACAGTCCTAATTCCCCGTGACACCAAATTAATGGCATTACGGTTCTTTAGAAGGTGAGAAATCAATAATATCAGTACATACCAACGGCATGACCGAAACATTGATCCCGAAATTCAACTACGAGCTTTTTAACTGCAACAACTTTAATATACGCTATTGGAGCTGGAATTACCGCGGCTGCTGGCACCAGACTTGCCCTCCAA
+
DDDDDIIHIIIIIIIIIIIIIIIIHIIIIIIIIIIIIIIIIIIIIIIIIHIIHIIIIHIHHHHIIIIIHGHIIIHIHIIIIGIIIIIHIEHHHIIIIIIIIGHIIHIIIIIIIIIIHIIIIIIHIIIHHHHHIIIIIIIHHIIIIFIIIHIIIIIIIIIHHHHHGIIGIIIIIIIIHIIHHIIIHHIIGGIIIIIIIIHIIIIIIIIIIIIIIIIIIIIIHHHIIIIIHIIIIIIIGIIIIIIIHGIIIHIIIIIIIIIIIIIIIIIIIIIIIIIIIIIIIIIIIIIIIIIIIIIIIIIIIIIIIIIIIIIIIIIIIIIIIIIIIIIIIIIIIIIIIIIIIIDDDDD
@HISEQ:969:HM2KJBCX2:2:1101:17817:77483 2:N:0:ACTATGCA
GTCTCCTCCCTTCCCAACTATCCCTATTAATCATTACGGTGGTCCTAGAAACCAACAAAATAGAACACAACGTCCTATTCTATTATTCCATGCTAATCTATTCAAGCAATAGCCCGCTTTAAACACTCTAATTTTTTCAAAGTAATGGTCCTGGCTCCCCAACACACCATACTGGTTCACCAGAAGGAAGACCCGACAGCAGACAGTACTCGCCAAAGACGGACCGCCCGGCCAGGCCTAAAATTCAACTACAAGCTTTTTAACTGCAACAACTTTAATATACGCTATTTGAGCTGGAATTACCGCGGCTGCTGGCACCAGACTTGCCCTCCAA
+
@DB@@FHHHHHH1D<<@EGHHIHHIIIIICGEHEEHGHHHHHIG?FCHFHHHEIHHHCHHCHF?@GEH?GHDD100C?<@GHCHF<F?@FHG@CFFHEHGGIHGGHEHHIHDEEHHEDHGIHHGCFFIHHHEHFHGIIIIIIIIHGHHHEFEHEEH@C@FFHEHFGIIIIIHGIIIHHFIHGFCF@?HHHFC#HHIIIIIII<IIIIIIHFIGIHIHCADFGFBHFDCIIIFGIHHFCFIIHF=IHIIIIHHIIIIIIIHHHHHHIIIIHEHHHHHHHHGCIHEHHHHIIIIHHIIIIHHHIHHDIIHIIIHIIIHIIIHHIHHIHHHIDDDDA
@HISEQ:969:HM2KJBCX2:2:1101:16836:77756 2:N:0:ACTATGCA
GTCTCCTCCCTTCCCAACTATCCCTATTAATCATTACATCGATCCTAGAAACCAACAAAATAGAATCGGATGTCCTATTTCATTATTCCATGCTAATGTATTCAAGCGTGAGCCTGCTTTAAACACTCTAATTTTTTCAAGGTAACAGTCCTAATTCCCCGTAACACCAAATTAATGGCATTACGGTTCTTTAGAAGGTGAGAAATCAATGATAACAGTGCATACCAACGGCATGACCGAAATATTGATCCCGAAATTCAACTACGAGCTTTTTAACTGCAACAACTTTAATATACGCTATTGGAGCTGGAATTACCGCGGCTGCTGGCACCAGACTTGCCCTCCAA
+
CDDDDIIIIIHIIGH@GHHIIIIIHHIHHI@GHIIIIIHIIIH?HIHHGHIIIIIIIGHCCEHCHEFEEH=F<CHEHHHHHHHHHHHFGFGHHHFHFHHHF@@@GGHHGEEGHIHHHEHHGHHIIHHGHFHIIHEHHHHBHFHFGFHHHH@FHHG?GGHEE@EHHIHGHHHHHGHFFIHHHHFHGHEHEEHHGIIHHGHHHHIHHIHHFEGIIIIFHGGHGHHHHIGHHHEHHIHHIHHHIIHHECHEHHCCGIHGIHHFIIIHHHHHHHIIHGCCIIHHIIHIHHFHHEHIIIIHHHHEHIIIHIIIIHHHHIIHIIIHHEIHIIHGIIHIHFCCHHEC@FDD@AD
@HISEQ:969:HM2KJBCX2:2:1101:12096:78161 2:N:0:ACTATGCA
GTCTCCTCCCTTCCCAACTATCCCTATTAATCATTACGTCAATCCTAGAAACCAACAAAATAGGATCGAACGTCCTATTTCATTATTCCATGCTAATGTATTCAAGCGTTAGCCTGCTTTAAACACTCTAATTTTTTCAAAGTAACAGTCCTGTTTCCCTGCAACACCAAATTAATGACATTACAGTTCTTCAGAAAGGAGGAATCAGCGAAGCCAGTGCATACCAGTGGCACGACCAACCTGCTGACCCCGAAATTCAACTACGAGCTTTTTAACTGCAACAACTTTAATATACGCTATTGGAGCTGGAATTACCGCGGCTGCTGGCACCAGACTTGCCCTCCAA
+
DDDDDIIIIIIIIIIIIIIIIIIIIIIHIIHIIIIIIHIIIIIIIIIIIIIIIIIIIIIIIHHIFHIHHHIIHHIIIIIIIIIIIIHGHHFHIHCHIIIIIHIHIHHIHHIIHIIIHIIIIHIIIIIIHIIIHIIIIIHHIIIIIIIIIIHHHHIIIIIIIIIIIIIIIHEHHIIIIHIIIIIIIIIIHHHHIIIIIIIIIIIIIIIIIIIIIHIIIIIHHI1IIIIIIIIIIIIIIIIIIIIFHIIIIIIIIIIIIHIIIIIIIIIIIIHHF1IIIIIIIIIIIIIIIIIIIIIIIIIIIIIIIIIIIIIIIIIIIIIIIIIIIIIIIIIIIIIIIIIIIDDDDD
@HISEQ:969:HM2KJBCX2:2:1101:6882:78510 2:N:0:ACTATGCA
GTCTCCTCCCTTCCCAACTATCCCTATTAATCATTACGTCAATCCTAGAAACCAACAAAATAGGATCGAACGTCCTATTTCATTATTCCATGCTAATGTATTCAAGCGTTAGCTTGCTTTAAACACTCTAATTTTTTCAAAGTAACAGTCCAAATTCCCCGCAACACCAAATTAATGGCATTACGGATCATCAGGAAGGAGGAATCAGTAAGACCGGTACATACCAGAGGCATGACCAATCTACTAACCCCGAAATTCAACTACGAGCTTTTTAACTGCAACAACTTTAATATACGCTATTGGAGCTGGAATTACCGCGGCTGCTGGCACCAGACTTGCCCTCCAA
+
DDDDDIIIIIIIIIIIIIIIIHIIIGIHIIIIIIIEHGHHIIIIIIIHIIIIIIIIIHHIIIGHHHIHHHHHHIIIIIIIIIIIIIIHHFHHHHIIHIIIIGGIIHHGHIIE@FGIHHHIIHHEHIHFHIIHIHIIHIHHIIIHIIIIHIIHHHHHIIIIHFHHHIIHHIHHIIIIHHIHIHIGHHHHGHGCIHIHIIIIIHIIHIIIHIGIIIHHIHHEHHIIIIIIGIGIIIIIIIHIIIIHIHIIIIIHHIIHHIHIIIIIIHIIIIIHHHIIIIIIIIIIHIIIIIHHHIIIIIIIIIIIIIIIIHIIIIHHIIIIIIIIIHIIIIIIIIIIIIIIIDDDDD
@HISEQ:969:HM2KJBCX2:2:1101:16467:78518 2:N:0:ACTATGCA
GTCTCCTCCCTTCCCAACTATCCCTATTAATCATTACGGTGGTCCTAGAAACCAACAAAATAGAACCACAACGTCCTATTCTATTATTCCATGCTAATCTATTCAAGCAAATGCCTGCTTTAAACACTCTAATTTTTTCAAGGTAATGGTCCTGGCTCCCCGGCACACCCAATAAAGGACATACTGGTTCACCAGAAGGTGGACCCGACACAGGACAGTACTCGCCAAAGACGGACCGCCCGGTCAGGCCTAAAATTCAACTACGAGCTTTTTAACTGCAACAACTTTAATATACGCTATTGGAGCTGGAATTACCGCGGCTGCTGGCACCAGACTTGCCCTCCA
+
DDDDDIIIIIIIIHIIIHIIIIIIIIIIIIIIIIIIIIIIIHIHIIIIHIIIIIIIIIIHHHHIIIGIGIIHIIIGHHIIIIHIHHHIICHIIHIIIIIIIIHIIIIIIIIIHIIIIIIIIIIIIIIIIIIIIIIIIIIIIIHIIIIIIHIIIIHHIHHHIIIIIIIIIIIIIIIHIIIIIIIIIIIIIIIIIIIIIIHIIIIIIHHIIIHIIIIIIIIIIIIIIHIIIIIHIIHIIIIIIIIHIIIIIIHIIIIIHIIIIIHHIIHIIIGIIIIIIIIIIIIIIIIIIIIIIIIIIIIHEIIIIIIIHIIHIIIIIIIIIIIIIIIIIIIIIIIIIIIIDDDDD
@HISEQ:969:HM2KJBCX2:2:1101:9998:79964 2:N:0:ACTATGCA
GTCTCCTCCCTTCTCCGCCCAACTATCCCTATTAATCATTACGTCGATCCTAGAAACCAACAAAATAGAATCAAACGTCCTATTTCGTTATTCCATGCTAATGTATTCAAGCGTGAGCCTGCTTTAAACACTCTAATTTTTTCAAAGTAACAGTCCTGATTCCCCATGACACCAAATTAATGACATCATGGTTCGTCAGAAGGTAGGAATCAATAATACCAGTACGTACAATAGCACGACCAATAAATTGATCCCGAAATTCAACTACGAGCTTTTTAACTGCAACAACTTTAATATACGCTATTGGAGCTGGAATTACCGCGGCTGCTGGCACCAGACTTGCCCTCCAA
+
DDDDDIIIGIIIIIIIIIIIIIIIIIIIIIIIIIIIIIIIIIIIIIIIIIIHHIIEHIIHIHHHHIIHIIIIIIIIIIIIIIIIIIIIIIIIIIIIHIHHIHIIIIIHHIHHIIIHHGIIIIIHHHIHIIIIIIIIIIIIIIHIIIIIIIIIIIIIIIIIIIGIHIIIIHIIIIIHHIHIIIIIIIIIIIHIIIIHIIIIIIIIIIIIIIIIIIIIIHIIHIIIIIIIIIIIIIIIIIIIIIIIIIIHHIHIIIIIIIIIIIIIIIIIIIIIIIIIIIIIIIIIIIIIIHHIIIIIIIIIIIIIIIIIIIIIIIIIIIIIIHIIHIIIIIHIIIIIIIIIIIIGIDDDDD
@HISEQ:969:HM2KJBCX2:2:1101:10684:81981 2:N:0:ACTATGCA
GTCTCCTCCCTTCCCAACTATCCCTATTAATCATTACGTCAATCCTAGAAACCAACAAAATAGGATCAAACGTCCTATTTCATTATTCCATGCTAATGTATTCAAGCGTTAGCCTGCTTTAAACACTCTAATTTTTTCAAAGTAACAGTCCTGTTTCCCTGCAACACCAAATTAATGACATTACAGTTCTTCAAGAAGGAGGAACCAGTAAAACCAGTACATACCAGAGGCACGACCAACTTACTAATCCCGAAATTCAACTACGAGCTTTTTAACTGCAACAACTTTAATATACGCTATTGGAGCTGGAATTACCGCGGCTGCTGGCACCAGACTTGCCCTCCAA
+
DDDDDIIIIIIIIIIIIIIIIIIIIIIIIIIIIIIIIIIIIIIIIIIIIIIIIIIIHIIIIIHHHIIIIIIIIIIIIIIIIIIIIIIHIIIIHIIIIIIIIIIIIIIIIIIIHIIHIIIIIIIIIIIIIIIIIIIIIIIHIIIIIIIIIIIIIIIIIIIIIIIIIIIIIIIIIIIIIIIIIIIIIIIIIIIIIIIIIIIHIIIIIIIIIIIIIIIIIIIIIIIIIIIIIIIIIIIIIIIIIIIHGIIIIIIIIIIIIIIIIIIIIIIIIIIIIIIIIIIIIIIIIIIIIIIIIIIIIIIHHIIIIIIIIIIIIIIIIIIIIIIIIIIIIIIIIIIIIIIIIDDDDD
@HISEQ:969:HM2KJBCX2:2:1101:4175:80780 2:N:0:ACTATGCA
GTCTCCTCCCTTCCCAACTATCCCTATTAATCATTACGTCAATCCTAGAAACCAACAAAATAGGATCGAACGTCCTATTTCATTATTCCATGCTAATGTATTCAAGCGTTAGCCTGCTTTAAACACTCTAATTTTTTCAAAGTAACAGTCCTGTTTCCCTGCAACACCAAATTAATGACATTACAGTTCTTCAGAAAGGAGGAATCAGCGAAGCCAGTACATACCAGTGGCACGACCAACCTGCTGACCCCGAAATTCAACTACGAGCTTTTTAACTGCAACAACTTTAATATACGCTATTGGAGCTGGAATTACCGCGGCTGCTGGCACCAGACTTGCCCTCCAA
+
DDDDDIIIIIIIIIIHIIIHHHHIIIIIIFIIIIIIIIIIIIIIIIIIIHIIIIIIIIHHIIHHHHIIIIIIIHIIIIIIIIIIIIIIIIIHIHIIIIIIIIIIIIIIIIIIIIIIIIIIIIIIIIIIHHIIIHIIIIIIIIIIIIHHHIIIIIIHIIIHIIIIIIIHHIHHHIIIIIIIIIIIIIIIIIIIIIIIIHIIIIIIIIIIIIIIIHIIIIIIIHIIIIIIIIIIIIIIIIIIIHIHHIIIIIIIIIIIIIIIIIIIIIIIIIIIIHHIIIIIIIIHIIIIIHIIIIIIIIIIIIIIIIIIIIIIIIIIIIIIIIIIIIIIIIIIIIIIIIIIIDDDDD
@HISEQ:969:HM2KJBCX2:2:1101:5569:80466 2:N:0:ACTATGCA
GTCTCCTCCCTTCCCAACTATCCCTATTAATCATTACGTCGATCCTAGAAACCAACAAAATAGAATCAAACGTCCTATTTCGTTATTCCATGCTAATGTATTCAAGCGTGAGCCTGCTTTAAACACTCTAATTTTTTCAAAGTAACAGTCCTGATTCCCCATGACACCAAATTAATGACATCATGGTTCGTCAGAAGGTAGGAATCAATAATACCAGTACGTACAATAGCACGACCAATAAATTGATCCCGAAATTCAACTACGAGCTTTTTAACTGCAACAACTTTAATATACGCTATTGGAGCTGGAATTACCGCGGCTGCTGGCACCAGACTTGCCCTCCAA
+
DDDDDIIIIIIIIIIIIIIIIIIIIIIIIIIIIIIIIIIHIIIIIIIIIIHIIIIIIIIHHEG1CHIHIIIIIIHIIIIHIIIIIIIIHIIIGIHIIIIIHIIIIHIIIIIIIIIIHIIIIHHIHHGIHIIIIIIIIIIIHIIIIHHHIIIIIIIIIIIHIIIIIIIIIIIHIIIIHIIIIIIIHIIIIIIIIIIIHIIIIIIIIIIIIIIIIIIIIIIIIIIIIIIIIIIHIIIIIIIIIIIIIIIIIIIIIIIIIIIIIIIIIIIIIIIIIIIIIIIIIHGHIIIIIIIIIIIIIIIIIIIIIIIIIIIIIIIHIIIIIIIIIIIIIIIIIIIIIIIIDDDDD
@HISEQ:969:HM2KJBCX2:2:1101:2825:82274 2:N:0:ACTATGCA
GTCTCCTCCCTTCCCAACTATCCCTATTAATCATTACGTCGATCCTAGAAACCAACAAAATAGGGTCAAACGTCCTATTTCATTATTCCATGCTAATGTATTCAAGCGTGAGCCTGCTTTAAACACTCTAATTTTTTCAAAGTAACAGTCCTGATTCCCCGCGACACCAAATTAATGACATCACGGATCTTCAGAAGGGAGAAACCAGTGACACCAGTGCATACCAAAGGCATGACCAGCGTACTGATCCCGAAATTCAACTACGAGCTTTTTAACTGCAACAACTTTAATATACGCTATTGGAGCTGGAATTACCGCGGCTGCTGGCACCAGACTTGCC
+
CDDDDIIIIIIIIIIIHIIIIIIIIIIIIIIIIIIIIIIIIIIIIIIIIIIIIIIIIHFFHIHIIIIIHIIIIIGIHIIIIIIIIIIIIIIIGIHIIIIIIHHHIIIIIIIIIIIIIHIIIIIIIIIIIIIIIIHIHIIIIIIHIHHIIIIIIIGHHIIIIIIIIIIIIIIIIIIIIIIIIIIIIIIIIIIIIIIIIIIIHHIIIIIIIIHHFIIIIIIIIIIHHHIHIIIIIIIIHHHIIIIIIIIIIIIIIIIIIIIIIIHHIIIIIIIHIIHIHIIIIIIIIIIIIIIIHEIHIIIIIIIIIIIIIIIIIIIIIIIIIIIIIHHF<<<IIIIDDDDD
@HISEQ:969:HM2KJBCX2:2:1101:6336:81816 2:N:0:ACTATGCA
GTCTCCTCCCTTCCCAACTATCCCTATTAATCATTACATCGATCCTAGAAACCAACAAAATAGAATTAGATGTCCTATTTTATTATTCTATGCTAATGTATTCAAGCGTGAGCCTGCTTTAAACACTCTAATTTTTACAAAGTAACAGTCCTAATTCCCCGTGACACCAAATTAATGGCATTACGGTTCTTTAAAAGATGAGAAATTAATAATATCAGTACATACCAACGGCATGACCAAAACATTGATTTCGAAATTCAACTACGAGCTTTTTAACTGCAACAACTTTAATATACGCTATTGGAGCTAGAATTACTGTAGCTGCTAGCACCAGACTTGCCCTCCAA
+
DDDDDIIIIIIIIIIIIIIIIIIIIIIIIIIIIIIIIIGIIIIIIIIGHIIIIHHIIHEHHHIHIIIHIIIIIIIHIIIHHIIIIIIIIIHCHIHIIIIIIIIIIIHHIIIIIIIIIIIIIIIIIIIIIIIIIIIIHHIIIHIIIIIIHIHIIHHHIIGIIIIIIIIIIIIHHIIIIIIIIIIHIIIIIIIIIIIIIIIIIIIIIIIIIIIIIIIIIIIIIIIIIIIIIIIIIIIIIIIIIIIIIHIIIIIIIIIIIIIIIIIHIIIIIIIIIIIIIIIIIIIIIIHHIIIIIIIIIIIIIIIIIIIIIIIIIIIIIIIIIIIIIIIIIIIIIIIIIIIIIIDDDDD
@HISEQ:969:HM2KJBCX2:2:1101:3167:83188 2:N:0:ACTATGCA
GTCTCCTCCCTTCCCAACTATCCCTATTAATCATTACGGTGATCCTAGAAACCAACAAAATAGAACCAATCCGTCCTATTTCATTATTCCATGCTAATGTATTCAGACTATAGCCTGCTTTAAACACTCTAATTTTTTCAAAGTAACAGTCCTGATTTCCCAACACACCAAATTAATGACATGAAGGTTCTTCAGAAGGTAGAAATTCGCCACTACTGTACGGACCGTAAAGCCCGACCATAGGACAAATTTCGAATTTCAACTACGAGCTTTTTAACTGCAACAACTTTAATATACGCTATTGGAGCTGGAATTACCGCGGCTGCTGGCACCAGACTTGCCCTCCAA
+
DDDDDIIIIHIIIIIIIIIGIHIHIGHIIIIIIIIIIIHIICHHIIIIIGIIIHIHIEHIIIGIIIIHIIGIIHHIIIIIIIIHIIHHH@GHHEHIIIHIIGHIIIIHIIIIHHGIIHIIIIIHHIGIIIIIIIIIIIIIIIIIIIHHIIIIIIIIIHIIIIHEHHGIGHIIIHIIIIIIHIIIIIIIIIIIGIIHIHIIIIIIIHIIIIIIIIIIIIIIIIIIIIIIIIIIIIIIIIIIIIIHIIHIIIIHIHIIIIIIIIIIIIIIIIIIIIIIIIIIIIIIHIIIIIIIIIIIIIIIIIIIIIIIIIIIIIIIIIIIIIIIIIIIIIIIIIIIIIIIIIIDDDDD
@HISEQ:969:HM2KJBCX2:2:1101:9599:81527 2:N:0:ACTATGCA
GTCTCCTCCCTTCCCAACTATCCCTATTAATCATTACGGTGATCCTAGAAACCAACAAAATAGAACCATGCCGTCCTATTCTATTATTCCATGCTAATGTATTCGAGCAAAAATGCCTGCTTTAAACACTCTAATTTTTTCAAGGTAAAGGTCCTGGATCCGCAAGACACCCAATTAAGGACATCAAGTTTCTCCAGAAGGTGAGAAATCAACAGCGACAGTTCATACCCCTTAAGGCATGACCATCACGTCAATCCCGAAATTCAACTACGAGCTTTTTAACTGCAACAACTTTAATATACGCTATTGGAGCTGGAATTACCGCGGCTGCTGGCACCAGACTTGCCCTCCAA
+
ABDDDIIIIIIIIIIIIIIIIIIIIIIIIIIIHIIIIIIIIIIHIIIIIIIIIIIIIIIIIIIHIIIIIIIIIIIIIHIIIIIIIIIIIIIIIIIIFHIIIHHIIIIIIIIIIIIIIIIIIIIIIIHIHIIIIIIIIIIIIIIIIIIIIIIIIIIHIIIIIIIIIIIIIIIIIIIIIIHIIIIIIHIIIIHIIIIIIIIIIIIIIIIIIIIIIIIIIHIHIHIIIIIIIIIIIIIIIIIIIIHIIIIHIIIHIIIIIIIIIIIIIIIIIHIIIIIIIIIIIIIHIIIIIIIIIIIIIIHIHIIIIIIIIIIIIIIIIIIIIIIIIIIIIIIIIIHIIIIIIIIIIIIICDDDD
@HISEQ:969:HM2KJBCX2:2:1101:16426:81849 2:N:0:ACTATGCA
GTCTCCTCCCTTCCCAACTATCCCTATTAATCATTACGGTGATCCTAGAAACCAACGAAATAGAATCAATCCGTCCTATTTCATTATTCCATGCTAATGTATTCAGACGTTAGCCTGCTTTAAACACTCTAATTTTTTCAAAGTAACAGTCCTGATTTCCCATCACACCAAATAAATGGCATGAAAGTTCCTCAGAAGGTAGAGATTCATCTCACCAGTACAGACAATTAAGCCTGACCAATGGGTAAACCCCGAAGTTCAACTACGAGCTTTTTAACTGCAACAACTTTAATATACGCTATTGGAGCTGGAATTACCGCGGCTGCTGGCACCAGACTTGCCCTCCAA
+
DDDBDHIIHHIIHEHIIIIHIHIIIIIHHHHCHHHIHIHIIHIDHFFHHHIGHEFHHHHIGCFEEHIIIICEEHHHHFIIIGHIIIIIH?GHHIHH?FHHHFHEEHIHHFHHHHHEEHIHIGIIIHHIEHHHIIIIIHHIHHHHHIEEGHHIHHHHHHHIHHHHHGIHHIIIHIIIHHIHGIIIIIIHHIHHFHIIIHHGIIIGIIIIIHIIIII;IHIIIIIIIIIHHHIIIIIIIIIHIIHHHHEHIIHIIIIHIIHIIIIHHHIIIIIIIIIIIHHHIIIIIIHHCGIIIIIIIIIHIIIIIIIIIIIIIIIIIIIIIHIIHIIIHIIIIIIIHHHIIIICDDDD
@HISEQ:969:HM2KJBCX2:2:1101:11019:83474 2:N:0:ACTATGCA
GTCTCCTCCCTTCCCAACTATCCCTATTAATCATTACGTCGATCCTAGAAACCAACAAAATAGGGTCAAACGTCCTATTTCATTATTCCATGCTAATGTATTCAAGCGTGTGCCTGCTTTAAACACTCTAATTTTTTCAAAGTAACGGTCCTGATTCCCCATGACACCAAATTAATGACATCACAGTTCGTCAGAAGGTAGAAATCAATAATACCAGTGCATACCAGAGGCACGACCAATATATTGATCCCGAAATTCAACTACGAGCTTTTTAACTGCAACAACTTTAATATACGCTATTGGAGCTGGAATTACCGCGGCTGCTGGCACCAGACTTGCCCTCCAA
+
DDDDDIIIIIIIIIIIIIIIIIIIIIIIIIIIIIIIIIIIIIIIIIIIIIIIIIIIIEHIIHHHHHHHHHHIIIIIIIIIIHIIIIHIIIIIIIIIIGHHIIIIIIIIIIHHIIIIIIIIIHHIIIIIIIHIIIIIIIIIIHHIIHIIHIIIIIIIIIIIIIIIIIIIIIIHIIGIIIIIHIIIIIIIHHHIIHIIIIHIHIIIIIIIIIIIIIIIIHFIIIIIIIIIIIIIIIIHHIIIIIIIHHHIIIIIIIIGIIIIIGIIIIIIIIIIIIHIIIIIIIIIIIIIIIIIIIHGIHIHHIIIIIIIIIIIIIIIIIIIIIIIIIIIIIIIIIIIIIIIIDDDDD
@HISEQ:969:HM2KJBCX2:2:1101:8270:83390 2:N:0:ACTATGCA
GTCTCCTCCCTTCCCAACTATCCCTATTAATCATTACGTCGATCCTAAAAACCAACAAAATAGGGTCAAACGTCCTATTTCATTATTCCATGCTAATGTATTCAAGCGTGTGCCTGCTTTAAACACTCTAATTTTTTCAAAGTAACAGTCCTGATTCCCCATGACACCAAATTAATGACATCACAGTTCGTCAGAAGGTAGAAATCAATAATACCAGTGCATACCGGAGGCACGACCAATATATTGAACCCGAAATTCAACTACGAGCTTTTTAACTGCAACAACTTTAATATACGCTATTGGAGCTGGAATTACCGCGGCTGCTGGCACCAGACTTGCCCTCCAA
+
DDDDDIIIIIIIIIIHHIIIIIIIIIIIIIIIIIIIIIIIIDHIIIEHHHHIIGIHHIIIIIGHHHHHIIIIIIIIIHHIGHIIEHIIHHIHIIHHHGHIIIIIIIIHIHIIIIIIIIHIIHIIHHHHII&HIHIIIHIIIIIIIIIIIIIIIIGIIIIIIHIIIIIIIIIHIIIIIIIIIIIIIIIIIIHIIIIIIIIIIIIIIIIIIHIHIIIIIIIIIIIIIIIIIIIIHIIIIHIIIIIHHIIIHIIHIIIIIIIIIIIIIHIIIIIIIIIIIIIIIIIIIIIIIIIIIIIHHHHDDIIIIIIIIIIHIIIIIIIIIIIIHIIIIIIIIIIIIIIIIDDDDD
@HISEQ:969:HM2KJBCX2:2:1101:19202:84076 2:N:0:ACTATGCA
GTCTCCTCCCTTCCCAACTATCCCTATTAATCATTACCTCGACTCCGAAAGCCAACGAAATAGAATCGAGATCCTATTCCATTATTCCATGCACTAATGTTCAGGCTGTAACGCCTGCTTTGAGCACTCCAATTTTTTCAAAGTAACAGTCCTGTTTCCCTGCAACACCAAATTAATGACATTACAGTTCTTCAAGAAGGAGGAATCAGTAAAGCCAGTACACACCATTGGCACGACCAACCTACTGACCCCGAAATTCAACTACGAGCTTTTTAACTGCAACAACTTTAATATACGCTATTGGAGCTGGAATTACCGCGGCTGCTGGCACCAGACTTGCCCT
+
CDDDDIIIIIIIIIHIIIIIIIIIIIIIIIHIIIIIIIIIIHIIIIIIIIHIIIIIHIHIIIGHHHIHIGHIIIIIIIIIIIIIIGIIIIHGHHHIIHHHIIIIHHIHIIIIHIIIIHIIIIIIIIHIIIIIIIIIIIIIIIIIIHIIIIIIIIIIIIIIIIIIIIIIIIIHIIIIIIIIIIIIIIIIIIHHGIIIIIIIIIIIIIIIIIIIIIIIIIIIIIIIIIIIIIIIIIIIIIIHIHIIIIIIIIIIIIIIIIIIIIIIIIIIIIIIIIIIIIIIIIIIIIIIIIIIIIIIIIIIIIIIIHGIIIIIIIIIIIIIHIIIIIIIIIIIIIIIIIDDDDD
@HISEQ:969:HM2KJBCX2:2:1101:17317:84555 2:N:0:ACTATGCA
GTCTCCTCCCTTCCCAACTATCCCTATTAATCATTACGGTGGTCCTAGAAACCAACAAAATAGAACCACAACGTCCTATTCTATTATTCCATGCTAATCTATTCAAGCAATAGCCCGCTTTAAACACTCTAATTTTTTCAAGGTAATGGTCCTGGCTCCCCAACACACCCAATTAAGGACATACTGGTTCACCAGAAGGAAGACCCGACAACAGGACAGTACTCGCCAAAGACGGACCGCCCGGCCAAGTCTAAAATTCAACTACGAGCTTTTTAACTGCAACAACTTTAATATACGCTATTGGAGCTGGAATTACCGCGGCTGCTGGCACCAGACTTGCCCTCCAA
+
DDDADHIIIIIHHEHHIGIIHHHIIIIIIHIIIIIIIEEHIIHHIIII@GHHHEHI@GHHEHHEHIHHGFEEHHHEHIGIHHEHHI1CGHIHIGHHHIHHHDHGHHIIIIIIHHIIHHHGHHGCHHIIIHIIHIIHIHIIIIHIHHHHHHHIIIIIIIHIHIIIHHEIHHHGEEIIIIIIIIIIHHIIIGIIHIIHIIIIIIIHIIIHIIIIIIIHEHHIIHHIHHHIIIHGIIIIHIIIIIIGHHIHHIHHIIIIIIIIIIHHIHIIIIIIIIHIGIIIIIIGIIIHIIIIHIHIIIHHHHIIIIIIIIIIIIIIIIIIIIIIIIIIIIIIIIIIIIIIIIDDDDD
@HISEQ:969:HM2KJBCX2:2:1101:3324:84904 2:N:0:ACTATGCA
GTCTCCTCCCTTCCCAACTATCCCTATTAATCATTACGGTGGCCCTTGAACCAACAAAATAAGACCACCAGTCCTATTCTATTATTCCATGCTGGCATATTCAAGCTAAACAGCCTGCTTTGAACACTCTAATTTCTTCACAGTAAATCCCGGTTCATCATCCTCCTCGAAAGAAGAATGTTCCCCGATAAATTGAGACTCGATGACATCAGTACATGTCTTGCGACAGACCAATGCATCTCATCTTACATCCGACTACGAGCTTTTTAACTGCAACAACTTTAATATACGCTATTGGAGCTGGAATTACCGCGGCTGCTGGCACCAGACTTGCCCTCCAA
+
DDDBDHIIHIIIGFHIHIIIGIIIGHIIIHIIIIIIIIHIIHIIIIFHHIIHIIIIIIEHHIHIIIIHIHHHHHHIIIHHIIIGGHHIHHIIIHHH1IIIHHHIIIIIIHHHIHHHHIIIIHIIIIIHIIHHIHIIIIHEIIIIIIIIHIHIIIIIIHHGIHGHHIIIIIIIIIIHIGIHHHHIIIIHHHFIIIIIIIIIIIIIIIIIIIIHIIIIIIIHEGHIIIIIIIIIIIGIIHFDIIIIIIHHHHHHIHIIIIIIIIIIIIIIIIIIHHEHHHHIIIHHIHCIIIIIHIIGIIIIIIIIHHIIIIIIIIHIIIHIIIIIIIIIIIIIHHGHABADD
@HISEQ:969:HM2KJBCX2:2:1101:20333:84732 2:N:0:ACTATGCA
GTCTCCTCCCTTCCCAACTATCCCTATTAATCATTACATCGATCCTAGAAACCAACAAAATAGAATCGGATGTCCTATTTCATTATTCCATGCTAATGTATTCAAGCGTGAGCCTGCTTTAAACACTCTAATTTTTTCAAGGTAACAGTCCTAATTCCCCGTGACACCAAATTAATGGCATTACGGTTCTTTAGAAGGTGAGAAATCAATAATATCAGTACATACCAACGGCATGACCGAAACATTGATCCCGAAATTCAACTACGAGCTTTTTAACTGCAACAACTTTAATATACGCTATTGGAGCTGGAATTACCGCGGCTGCTGGCACCAGACTTGCCCTCCAA
+
DDDADIIIIIIIIHIIIIIIIIIHIIIIHIIHIIIIIIIIIIIIIIIHIHIIIHCHHHIIHIIIIIFEHIIGFEHIHIHHIEHHICHHIHGHGHIIHIHIHIIIIIIIIIHHHIIIIIIIIIIIIIIIIIIIIIIHHIIIIIIIIIIIHIIIHHGHGIIIIIHIIIIIIIIHHIHHHHIIIHHIHHGHHHIHIIIIHIIHIHIIIIIIHHIIIIIIIHIIIIIIIIIIIIIIIIIIIIIIIIIHHHIIIIHIIIIIHHIIHHGIIIIIIIIIIIIIIIIIIIIIIIIIIIIIIHIIIIIIIIIIIIIIIIIIIIIIIHIIIIIIIIIIIIIIIIIIIIIIIIDDDDD
@HISEQ:969:HM2KJBCX2:2:1101:4010:85027 2:N:0:ACTATGCA
GTCTCCTCCCTTCCCAACTATCCCTATTAATCATTACATCGATCCTAGAAACCAACAAAATAGAATCGGATGTCCTATTTCATTATTCCATGCTAATGTATTCAAGCGTGAGCCTGCTTTAAACACTCTAATTTTTTCAAGGTAACAGTCCTAATTCCCCGTGACACCAAATTAATGGCATTACGGTTCTTTAGAAGGTGAGAAATCAATAATATCAGTACATACCAACGGCATGACCGAAACATCGATCCCGAAATTCAACTACGAGCTTTTTAACTGCAACAACTTTAATATACGCTATTGGAGCTGGAATTACCGCGGCTGCTGGCACCAGACTTGCCCT
+
ADDDDIIIIIIIIIIIIIIIIIIIIIIIHIIIIIIIIIIIIIIIIIIIIHIIIHIIIIIIIIIIIIIIIIIIHIIIIIIIIHIIIIIHIIIHIIIIIIIIIIIHIHHIIIIHIIIIGIIIIIHIIIIIIIIIIIIIIIIIIIIIIIIIIIIIIIIIHIIIIIIIHIIIIIIIHIIIIIIIIIIIIIIIHIIIIIIIIIIIIIIIIIIIIIIIIIIIIIIIIIIIIIIIIIIIIIIIIIIIIHIIIIIIIIIIIIIIIIIIIIIIIIIIIIIIIIIIIIIIIIIIIIIIIIIIIIIIIIIIIIIIIIIIIIIIIIIIIIIIIIIIIIIIIIIIIIIIIIDDDDD
@HISEQ:969:HM2KJBCX2:2:1101:2151:84576 2:N:0:ACTATGCA
GTCTCCTCCCTTCCCAACTATCCCTATTAATCATTACATCGATCCTAGAAACCAACAAAATAGAATCGGATGTCCTATTTCATTATTCCATGCTAATGTATTCAAGCGTGAGCCTGCTTTAAACACTCTAATTTTTTCAAGGTAACAGTCCTAATTCCCCGTAACACCAAATTAATGGCATTACGGTTCTTTAGAAGGTGAGAAATCAATGATAACAGTGCATACCAACGGCACAATCGATATATCCCAATCCCGAAATTCAACTACGAGCTTTTTAACCGCAACAACACTAATATACGCTATTGGAGCTGGAATTACCGCGGCTGCTAACACCAGACTTGCCCTCCAA
+
DDDDDIIIIIIIIIIIIIIIIIIIIIIIIIIIIIIIIIIIIIIIIIIIIHEHIIIIHIHIIIIHIHHFHHHHIHIIHIIIIHIIHIIIIIIIIIIIIIHIIIIIIIIIIIIIIIIIIIIIHHIIIIIHIIIIIIIIIIIIIIIIIIIIIIIIIIIIIIIIIIIIIIIIIIIIIIIIIIIIIIIIIIIIIIIIIIIIIIIIIIIIIIIIIIIIIIIIIIIIIIIIIIIHIIIIIIIIIIIIIIIIIIHDIIIIIIIIIIIIIIIIIIIIIIIIIIIIIHIIIIIIIIIIIIIIIIIIIIIIIIIIIIIIIIIIIIIIIIIIIIIIIIIIIIIIIIIIIIIIIIIIDDDDD
@HISEQ:969:HM2KJBCX2:2:1101:12888:86733 2:N:0:ACTATGCA
GTCTCCTCCCTTCCCAACTATCCCTATTAATCATTACGGTGATCCTAGAAACCAACAAAATAGAACCATGCCGTCCTATTCTATTATTCCATGCTAATGTATTCGAGCAAAATGCCTGCTTTAAACACTCTAATTTTTTCAAGGTAAAGGTCCTGGTTCCACATGACACCCAATTAAGGACATCATGCTTCTCCAGAAGGTGAGAAATCAACTGCGACAGTTCATACCCCTTAAGGCACGACCATCACGTCAATCCCGAAATTCAACTACGAGCTTTTTAACTGCAACAACTTTAATATACGCTATTGGAGCTGGAATTACCGCGGCTGCTGGCACCAGACTTGCCCTCCAA
+
B@DDDHHHCEFHIIIIHHHHHHICHEGHHHHCFHHIIE=CGHHCEHCEEEHCGHHHIIH1C1DGEHI@C<FCHEHHHEGHHHHHHHHHIHHIHIIIIEGHICHHEFHHIHHHIEHIIIIHIIIHHIHGHHHHHHHIIHFIHFIIGIHIIIIIHH@HIHIIIIHHHEEHHHIHHHHHHIIIHHIHHFGHIEIIIHIIIHIIIIIIIGIIIHHIIIIHIHHHH@HEIIIIIHIIIIHHHHIIHIIIHHHIIHFHFDIGIIIIIIIIIHHIIIIHHEHHEIIIHIIIIIHHHHGIIIIHIIIHIIHHIHHIIIIIIIIIIIIIIIIHIIIIIIIIIIIIIIIIIIIIIIIDDDDD
@HISEQ:969:HM2KJBCX2:2:1101:6264:87770 2:N:0:ACTATGCA
GTCTCCTCCCTTCCCAACTATCCCTATTAATCATTACGTCAATCCTAGAAACCAACAAAATAGGATCGAACGTCCTATTTCATTATTCCATGCTAATGTATTCAAGCGTTAGCTTGCTTTAAACACTCTAATTTTTTCAAAGTAACAGTCCAAATTCCCCGCAACACCAAATTAATGGCATTACGGATCATCAGGAAGGAGGAATCAGTGAGACCAGTACATACCAGAGGCATGACCAATCTACTAACCCCGAAATTCAACTACGAGCTTTTTAACTGCAACAACTTTAATATACGCTATTGGAGCTGGAATTACCGCGGCTGCTGGCACCAGACTTGCCC
+
DDDDDIIIIIIIIIIIIIIIIIIIIIIIIIIIIIIIIIIIIIIIIIIIHHIIIIIIHIHHHIHIGIIHGHHHIIIIIIIIIGIIIIIHIIIIIIIIIIIIIHIIIIIIIIIIIIIIIIIIIHIIIIIIIIIIIIIIHIIHIIIIIIIIIIIIIIIHIIIIIIIIIIIIIIIIIIIIIIIIIIIIIIHIIIIIIIIIIIIIIIIIIIIIIIIIIIIIIIIIIIIIIIIIIIIIIIIIIIIHIIIIIIIIIIIIIIIIIIIIIIIIIHIIIIIIIHHIIIIHIIHHIIIIIIIHIHIIIIIIIIIIIIIIIIIIIIIIIIIIIIIIIIIIIIIIIIIIDDDDD
@HISEQ:969:HM2KJBCX2:2:1101:4609:86898 2:N:0:ACTATGCA
GTCTCCTCCCTTCCCAACTATCCCTATTAATCATTACATCGATCCTAGAAACCAACAAAATAGAATCGGATGTCCTATTTCATTATTCCATGCTAATGTATTCAAGCGTGAGCCTGCTTTAAACACTCTAATTTTTTCAAGGTAACAGTCCTAATTCCCCGTGACACCAAATTAATGGCATTACGGTTCTTTAGAAGGTGAGAAATCAATAATATCAGTACATACCAACGGCATGACCGAAACATTGATCCCGAAATTCAACTACGAGCTTTTTAACTGCAACAACTTTAATATACGCTATTGGAGCTGGAATTACCGCGGCTGCTGGCACCAGACTTGCCCTCCAA
+
DBD?DIIIIEHHH1GHHHHIIIIHIIIIIIHIHHHEFHHHCEHFEHHFCHCEHHHIIHHHHHIGHHIIGIIIHHHIIIHIIIIIEGECGCCEHHHHIGHEHHIHHHHHEGIIHFIHHIIGIHIIIHIIIHIHHHCGCHEFHGHHHHHHHHFHHHHHHDIHIIHIFHHHIIHHHHHHHHGFHHGHHIIHHHHIHIHDHIHHGIHIIHIIIIIIHHHIIIIHIHHIIHIIGIIIIIIHHIIIIHHGGEIIHHGIIHIIGIHHIHIIIIIIHIIIIHIIGIHIIIIIIIIHIIIIIIIIIIHIHHIIIIIIIIIIHIIGHIGIIIIIHHIHIIIIIHIIIIIIIGDDDDD
@HISEQ:969:HM2KJBCX2:2:1101:8030:87690 2:N:0:ACTATGCA
GTCTCCTCCCTTCCCAACTATCCCTATTAATCATTACGTCAATCCTAGAAACCAACAAAATAGGTTCGAACGTCCTATTTCATTATTCCATGCTAATGTATTCAGGCGCTGGCCTGCTTTAAACACTCTAATTTTTTCAAAGTAACAGTCCTGTTTCCCCGCAACACCAAATTAATGGCATTACGGTTCTACAAGAAGGAGGAATCAGCAAGCTAGTACATACCAGTGGCAAGACCAACCTGCTGATCCCGAAATTCAACTACGAGCTTTTTAACTGCAACAACTTTAATATACGCTATTGGAGCTGGAATTACCGCGGCTGCTGGCACCAGACTTGCCCTCCAA
+
DDDDDIIIIIIIIIIIIIIIIIIIIIIIHIIIIIIIIIIIIIIIIIIIHIHIIHIHFHIIIIHIIIIIGHIIIIIIIIIIIIIIIIIEHIIIIIIIIIIIIHIIIIIIIIIIIIIIIIIIIIIIIIHIIIIIIIIIIIIHIIIHHIIIIIIIIIIIIIIIIIIIIIIIIIHIIIIHIIIIIIIIIIIIIIIGIHIIIIIIIIIGIIIIIIIIIIIIHIIIIIIIIIIIIIHIIIIIIIIIIIHHIIIIIIIIIIIIIIIIHIIIIIIIIIIIIIIIIHIIIIHIIIIIIIIIIIIIIIIIIIIIIIIIIIIIIIIIHIIIIIIIIIIIIIIIIIIIIIIIDDDDD
@HISEQ:969:HM2KJBCX2:2:1101:5990:90085 2:N:0:ACTATGCA
GTCTCCTCCCTTCCCAACTATCCCTATTAATCATTACGTCAATCCTAGAAACCAACAAAATAGGATCAAACGTCCTATTTCATTATTCCATGCTAATGTATTCAAGCGTTAGCCTGCTTTAAACACTCTAATTTTTTCAAAGTAACAGTCCTGTTTCCCTGCAACACCAAATTAATGGCATTACAGTTCTTCAGAAAGGAGGAACCAGCAAAGCCAGTGCATACCAGTGGCACGACCAACCTGCTGATCCCGAAATTCAACTACGAGCTTTTTAACTGCAACAACTTTAATATACGCTATTGGAGCTGGAATTACCGCGGCTGCTGGCACCAGACTTGCCCTCCAA
+
DDDDAIIIHIIIIIIIIGIIIIIIIIIHHHHHIIIIIIEH=GHHIIEHHCHHIIHIIIIHHHIGEHHHHIIIIHEHHHHIIIIHIIHEHHIEHHIIIIIIHHIHHHIIIIIIIIIIIIIIIIIHHIIIIIHIHIHHHHHHIIIIIHHIIIIIIIIHIIIIIIIIHIIIIIIIIIIIIIIIIIIIIIHIHIHIIHIIIIIIIIIIIIIIIIIIIIIIIIIIIHIIIIIIHIIIIIIIIHEIIIHHGHHIIIIIHHIIIIIIIIIHHGIIIIIIIHHIIIIIIIIIIIIIIHIIIIIIIIIIIIIIHIIIIIIHIIIIIIIIIIIIIIIIIIHIIHIIIIIIIDDDDD
@HISEQ:969:HM2KJBCX2:2:1101:17816:90871 2:N:0:ACTATGCA
GTCTCCTCCCTTCCCAACTATCCCTATTAATCATTACATCGATCCTAGAAACCAACAAAATAGAATCGGATGTCCTATTTCATTATTCCAGCTCCAATAGCGTATATTAAAGTTGTTGCAGTTAAAAAGCTCGTAGTTGAATTTCGGGATTGACGTGACGGTCATGCCTTAAGGGGTATGAACTGTTACTGTTGATTTCTCACCTTCTGGAGAAACTTGATGTCCTTTATTGGGTGTCTTGCGGATCCAGGACCTTTACCTTGAAAAAATTAGAGTGTTTAAAGCAGGCATTTTTGCTCGAATACATTAGCATGGAATAATAGAATAGGACGGCATGGTTCTATTTTGTTGGTTTCTAGGATCACCGTAATGATTAATAGGGATAGTTGGGGATCCACGGACA
+
DDDDDIIIIIIIIIIIIIIIIIHIHIIIIIIIHIIHIIIHEHHIIIIIEHHHIIIIIC?EDDFEHHFI@GHCG@HIHHIIGEHIHHIFHIIEHHEEHIHII<GHIEFHHIIHHHFFH@GHCHHEHH@GC1DHFHFGHHHEFHHI11E<CEHEEIIIHIFHIHHHHEDHIIIHIIHHEIIIIHHIIIIHGIIIHHHEHHHIIHFHGFHH?HHHHHGIIIIIHHGIIIIIIIIFGIIIIGIIGGGIGIH?IIIIIIIIIHFIHIIIIIIIIIIIHIIIIIIIIIIIIIIIIIIIIIHIIIIIIHIIIIIIIIIIIHHIIIIIHIGIIIIIIIIIIIIIIHIIIIIIIIHIIIIIHIIIIIIIIHIIIIIHIIIIIHIIIIIIIHIHHIIIIIIIIIHIIIDDDDD
@HISEQ:969:HM2KJBCX2:2:1101:19036:90425 2:N:0:ACTATGCA
GTCTCCTCCCTTCCCAACTATCCCTATTAATCATTACGTCAATCCTAGAAACCAACAAAATAGGTTTGAACGTCCTATTTCATTATTACATGCTAATGTATTCAAGCGTTAGCCTGCTTTAAACACTCTAATTTTTTCAAAGTAACAGTCCTGTTTCCCTGCAACACCAAATTAATGACATTACAGTTCTTCAGAAAGGAGGAATCAGCGAAACCAGTTCATACCAGTGGCACGACCAACCTGCTGACCCCGAAATTCAACTACGAGCTTTTTAACTGCAACAACTTTAATATACGCTATTGGAGCTGGAATTACCGCGGCTGCTGGCACCAGACTTGCCCTCCAA
+
0<D<DHI1DC@F1<<11<1<11<<FCG<<F1<D1DG11<1<E1<1D?<1<@@<C<EHH1D<<11DCE0<FCF<1<0FG@C?CCHEEH1<11<111GHFHHHF0HD<E<BIH6<$A@@CFHF@BC<IHGGEED1G@CHHHFB6BHIHGG@@?IIHEG8HHH?GIIHHD<<DHGHGF?EF/CCHF(EC@HGGFHG<CDHCHG9@<DDEI;HIHIHEHHIHGIIIHGCFEEEIIHHEIHDGC?HHG1?HCH:HHHEHHD?HCIHHDHIHE@FHHCEHFFEEEHFCFEFFD@F?CECEE1<@HHIIIIIGIIIIGHDHDHCEEGC<EHHF@GDFGCCFGCEEF=D<0<<0
@HISEQ:969:HM2KJBCX2:2:1101:2639:91415 2:N:0:ACTATGCA
GTCTCCTCCCTTCCCAACTATCCCTATTAATCATTACGGTGATCCTAGAAACCAACAAAATAGAACCATGCCGTCCTATTCTATTATTCCATGCTAATGTATTCGAGCAAAAATGCCTGCTTTAAACACTCTAATTTTTTCAAGGTAAAGGTCCTGGATCCGCAAGACACCCAATTAAGGACATCAAGTTTCTCCAGAAGGTGAGAAATCAACAGCGACAGTTCATACCCCTTAAGGCATGACCATCACGTCAATCCCGAAATTCAACTACGAGCTTTTTAACTGCAACAACTTTAATATACGCTATTGGAGCTGGAATTACCGCGGCTGCTGGCACCAGACTTGCCCTCCAA
+
DDDDDIIHIIIIIIIIIIHHIIIIIIIIIIIIIIIIIIIIIIIIIIIIIIIIIIIIIHIHHFHHHHHIIGIHIIIIIIIIIIIIIIIIIHIIIHIIGIHHIIHIIIHHIIHHIIIIIIIIIIIIGIIHIIIIIHHHHIIIIIHIEHIIHIHHIIHIIIIIHIIIIHIIIIIIHHGEIIIIIIIIIHHHGHGIHHIIHHIIIIIIIIHHIIIIHHIIIIIIHEIIIIIIIIHHIIIIIIHIIHIIIHHIHHHHIIHHHIIIIHIIIGIIHEHHIIIIIIIGHHIIIIIIIIIHIHIIIIHIIIIIIHIIIIIIIIIIHIIIIIIIIIIIIIIIIIIIIIIHIIIIIIIIDDDDD
@HISEQ:969:HM2KJBCX2:2:1101:16132:91477 2:N:0:ACTATGCA
GTCTCCTCCCTTCCCAACTATCCCTATTAATCATTACGTCAATCCTAGAAACCAACAAAATAGGATCGAACGTCCTATTTCATTATTCCATGCTAATGTATTCAAGCGTTAGCCTGCTTTAAACACTCTAATTTTTTCAAAGTAACAGTCCTGTTTCCCTGCAACACCAAATTAATGACATTACAGTTCTTCAGAAAGGAGGAATCAGCGAAGCCAGTGCATACCAGTGGCACGACCAACCTGCTGACCCCGAAATTCAACTACGAGCTTTTTAACTGCAACAACTTTAATATACGCTATTGGAGCTGGAATTACCGCGGCTGCTGGCACCAGACTTGCCCTCCAA
+
@B@BDGHH1GGCH111<<FHHIE<CGHEHCH1DFHCHHGHIHEHGHCHE?CHIEGH11<<CHH11DCGEHHIHHE0C1<DC1<<<D@H@GIGCEHHIHHGIIIIHHG<EHHIGHHHEIIHHHBA1B@DFFEHHHGGHFFGHHHGIHHHECHHHFG@H?HHHC:HHHIIIHHIGGD?IIIHEHIIGIIHIIIIIHHHIIIHFIIHIHHHDHHGIIFGIIIHEHHEIIIIIIIIIHHGIHHHHGGGDHDHIIHEIIIHHIIIHEHIHHIH?IIIIHHIIIIGIHIIIIIIIIHIIHIIIGIIIIIIIIIHIIIIIIIIIIIIIIIIHHIHHHIIHIIIIIIIHDADDD
@HISEQ:969:HM2KJBCX2:2:1101:7041:92070 2:N:0:ACTATGCA
GTCTCCTCCCTTCCCAACTATCCCTATTAATCATTACGTCAATCCTAGAAACCAACAAAATAGGATCAAACGTCCTATTTCATTATTCCATGCTAATGTATTCAAGCGTTAGCCTGCTTTAAACACTCTAATTTTTTCAAAGTAACAGTCCTGTTTCCCTGCAACACCAAATTAATGACATTACAGTTCTTCAAGAAGGAGGAACCAGTAAAGCCAGTACATACCAGAGGCACGACCAACCTACTAATCCCGAAATTCAACTACGAGCTTTTTAACTGCAACAACTTTAATATACGCTATTGGAGCTGGAATTACCGCGGCTGCTGGCACCAGACTTGCCCTCCAA
+
DDDDDCHHIIEEFHHHEHIIGFGC1FEHIHHIIIIIIGHGGHI@HHHHIIIHIH?G1CDHHHGHHHIHIIEED<DHHHGFFEFHIHEHHHICGGFHHHIHIGHFEHHHHHEIIHHEHHHGFIHHFCIHHHHHIIIHAFGCIIIIIHIIHHIHHFHIIIIIGFDHHHGCEFHGIIIIHHIGIIIIIHIHFHHIHHIIIIIIIHHGFCIIHHHIII<IIHHEHHHGIIIHE<GHIIIHHHHIIHHFGGECIHHIIIIIIHIHHHHIFEIIIIIIIHIGIIIIIIIIHHIHIIIIIIHIIIIHIIIIIIIIIIIIIIHIIIIIHIHHIHFHEIIIHIIIIIIGHADCDD
@HISEQ:969:HM2KJBCX2:2:1101:10827:92707 2:N:0:ACTATGCA
GTCTCCTCCCTTCCCAACTATCCCTATTAATCATTACGGTGGTCCTAGAAACCAACAAAATAGAACCACAACGTCCTATTCTATTATTCCATGCTAATCTATTCAAGCAAATGCCTGCTTTAAACACTCTAATTTTTTCAAGGTAATGGTCCTGGCTCCCCGGCACACCCAATAAAGGACATACTGGTTCACCAGAAGGTGGACCCGACACAGGACAGTACTCGCCAAAGACGGACCGCCCGGCCAGGCCTAAAATTCAACTACGAGCTTTTTAACTGCAACAACTTTAATATACGCTATTGGAGCTGGAATTACCGCGGCTGCTGGCACCAGACTTGCCCTCCAA
+
DDDDDIIIIIIIIIIIIIIIIIIIIIIIIHIIIIIIIIIIIHIIIIIIIIIIIIIHIIIIIHHHHIIIIIIIIIIIIIIIHIIIIIIIIIIIHIIIIIIIIIIHHIIIIIIIIIIIIIIHIIIIIIIIIIIIIIIIIIIIIIIIIIIIIIIIIIIIIHIIIIIIIIIIIIIIIIIIIIIIIIIIIIIIIIIIIIIIIIIIIIIIIIIIIIIIIIIIIIIIIIIIIIIIIIIIIIIIIIIIIIIIIIIIIHIIIIIIIIHIIIIIIIIIIIIIIIIIIIIIIIIIIIIIIIIIIIIIIHHGGIIIIIIIIIIIIIIIIIIIIIIIIIIIIIIIIIIIIIIIIDDDDD
@HISEQ:969:HM2KJBCX2:2:1101:18331:91876 2:N:0:ACTATGCA
GTCTCCTCCCTTCCCAACTATCCCTATTAATCATTACGGTGGTCCTAGAAACCAACAAAATAGAATCATCCGTCCTATTTTATTATTCCATGCTAATGTATTCAAGCAAAATGCCTGCTTTAAACACTCTAATTTTTTCAAAGTAAAGGTCCTGGTTCCCCGCGGCACCCAATTAAGGACATCGCGGTTCTCCAGAAGGTGAGAAATTGACTACAACAGTTCATACCCCTTAAGGCACGACCGATGTGTCAATCCCGAAATTCAACTACGAGCTTTTTAACTGCAACAACTTTAATATACGCTATTGGAGCTGGAATTACCGCGGCTGCTGGCACCAGACTTGCCCTCCAA
+
@D@D@@G111<<DH1G@0<<<FH1<<D1F11<1D<11<0F10<DG<GCHHIIIIIIIIIII111<1<11D<<ECH@1111<<<F1<D1D1<C<11<11<<<<1<D@1D111D111C11<1<<1C1DG1CG11<1CEHG####################DH?-7.@A77,BHD7.....8.C-HC-</D<<//<:/-F/F//D0<<00<0D<0:<<.D:<1<1:0</11<111@FHD</G<D<1<1D1111F</HC1IIIHF1IIIIIIIIIIIIIIIIIIIIIIIIIIIIIHIIIIIIIIIIIIIIIIIIIIIIIIIIIIIIIIIIIIIIIIIIIIIIIIIIIIIIDDDDD
@HISEQ:969:HM2KJBCX2:2:1101:5624:92918 2:N:0:ACTATGCA
GTCTCCTCCCTTCCCAACTATCCCTATTAATCATTACGTCAATCCTAGAAACCAACAAAATAGGTTTGAACGTCCTATTTCATTATTCCATGCTAATGTATTCAAGCGTTAGCCTGCTTTAAACACTCTAATTTTTTCAAAGTAACAGTCCTGTTTCCCTGCAACACCAAATTAATGACATTACAGTTCTTCAGAAAGGAGGAATCAGCGAAACCAGTTCATACCAGTGGCACGACCAACCTGCTGACCCCGAAATTCAACTACGAGCTTTTTAACTGCAACAACTTTAATATACGCTATTGGAGCTGGAATTACCGCGGCTGCTGGCACCAGACTTGCCCTCCAA
+
DDDDDIIIIIIIIIIIIIIIIIIIIIIIIHIIIIIIIIIIIIIIIIIIIIIIIIIIIHEHIIIIHHHHIHIIIIIIGIIHIIIIIIIIIIIIIIIIIIIIIDFHIIIIIIIIIIIIIIIIIHHIIHIIIIIIIIIIIHIIIIIHIHIHIHIIGHHHHHHIHIHIHGHFHIIIHHHIE@FHIIIIIHHEHGHFIHEHIHHHFIIHHHHCHHHHDIIHGHFIIHGIHHHHGI<HHGIIIIHH?FEHEIHGIIIIHIIIIIHIIIHHIHIIIIIIIIHIGIIIHIIHIHEEIHHFFHGIHHHHHEHIIIIIIIIIGIIHGIIHHIIIIIIIIIIGHHGIIHHEGDBDDD
@HISEQ:969:HM2KJBCX2:2:1101:12394:93061 2:N:0:ACTATGCA
GTCTCCTCCCTTCCCAACTATCCCTATTAATCATTACGTCGATCCTAGAAACCAACAAAATAGGGTCAAACGTCCTATTCCATTATTCCATGCTAATGTATTCAAGCGTGTGCCTGCTTTAAACACTCTAATTTTTTCAAAGTAACAGTCCTGATTCCCCATGACACCAAATTAATGACATCACAGTTCGTCAGAAGGTAGAAATCAATAATACCAGTTCATACCAGAGGCACGACCAATATATTGATCCCGAAATTCAACTACGAGCTTTTTAACTGCAACAACTTTAATATACGCTATTGGAGCTGGAATTACCGCGGCTGCTGGCACCAGACTTGCCCTCCAA
+
DDDDDIIIIIIIIIIIIIIIIIIIIIIIIIIIIIIIIIIIIIIIIIIIIIIIIIHIIIHHIIEHHHHIIIIIIIIIIII@HIIIIIIIIIIIHIGHIIIIIIIHIHIIIIHIIIIIIIIIHIIIIIIIHGIIIIIIIIIIHIIIIIIIHIIIIIHIIIIIIIIIIIIIIIIIIIIIIIIIIIIIIIHHFIIIIIIIIIIIIIIIIIIIIIIIIIIIIIIIIIIIIIIIIIIIIIIIIIIIIIIIHIIIIIIIIIIIIIIIHIHIIIIIIIIIHIIIIIIIIIIIIIIIIIIIIIIIIIIIHIIIIIIIIIIIIIIIIIIIIHIIIIIIIIIIIIIIIIIIIDDDDD
@HISEQ:969:HM2KJBCX2:2:1101:8706:92922 2:N:0:ACTATGCA
GTCTCCTCCCTTCCAACTATCCCTATTAATCATTACATCGATCCTAGAAACCAACAAAATAGAATCGGATGTCCTATTTCATTATTCCATGCTAATGTATTAAAGTTGTTGCAGTTAAAAAGCTCGTAGTTGGATTTCTGGTGTGGTGCAGCAGGCCCGCATGCGGATTCGTGTGTGAGTGCCGGCTTGGCCAGGCCATCCTTCTAGCTCACTGCTCTCTCCTTCATTGGATGGGTGCAGTGTTAGTCTAGATCTTTTACTTTGAAAAAATTAGAGTGTTTAAAGCAGGCAGTGTTTGCTATGAATACATTAGCATGGAATAATAATAGTGGGCTCCGGTCCTCTTTTTGTTGGTGTTTGTGGACTGAAGTCATGATTAATAGGGATAGTTGGGTCAGGACTGTGT
+
DDBBDIIIEHIIIIIIIIIIHHIIHHHIIIHHIIIHIHIHFHEHIIIIIGIIEEHIIGIHIHHHIIHIFECHEHHHHIIHIIIEHHHHHHEEHE@C?HEIIFFHHCE?GEEFCHIIHEEFFEHHHE?@HH@HE1<CG@FE@GEG0=GCGCFFEHIH0CHHHE00EEHCGFHHDCHHHEH//CE,CDI,:CFFHCEGH.8966.98649B@A6A?.@FC@@AH?IHHIHEHFIIEIIHIGIGGIIHIIHIIIHIIIHIHHIIIHIHIIIIIHIIIIIIIHFFIIHIIIIIHHHGEHHIIIHIHIHHIHCHGIGIIIIIIIHHIIIIIIIIIIIHIHCIHIIIIIIIIHIIIIIIIIIIIIIIHIHIIIIIIGIIHIIIIIIIIIIIIIIIIIIIIIIIHIIIDDDDD
@HISEQ:969:HM2KJBCX2:2:1101:19111:93434 2:N:0:ACTATCCA
GTCTCCTCCCTTCCCAACTATCCCTATTAATCATTACGGTGATCCTAGAAACCAACAAAATAGAACCATGCCGTCCTATTCTATTATTCCATGCTAATGTATTCGAGCAAAAATGCCTGCTTTAAACACTCTAATTTTTTCAAGGTAAAGGTCCTGGATCCGCAAGACACCCAATTAAGGACATCAAGTTTCTCCAGAAGGTGAGAAATCAACAGCGACAGTTCATACCCCTTAAGGCACGACCATCACGTCAATCCCGAAATTCAACTACGAGCTTTTTAACTGCAACAACTTTAATATACGCTATTGGAGCTGGAATTACCGCGGCTGCTGGCACCAGACTTGCCCTCCAA
+
DDDDDIIIIIIIIIIIIIIIIIIIIIIIIIIIIHIIIIHIIGHHIIIIIIIIHIIIIIIIIIDGHIHIIGIIIIIHHIIIIIIIIIIHIIIIIIIHIIIHHDCHHHFHIIIIIIIIIIIIIIHIIIIIIIHIIIIIIIIIIIIIIIHIIHHHIIIHIIIIIIIIIHHIIIIIIIIIHHHIIIIIIIIIIHGGIHIIIIIIIIIIIIIIHIIIIIIIIIIIIHIIIIIIIHIIIIIIIIIIIIIIIIIHHIHHIIIIIIIIIIHIIIIIHHHIGIIIIIIIIIIIIIIIHIIIIIIIIIIHHIIIIIIIIIIIIIIIIIIIIIIIIIIIIIIIIIIIIIIIIIIIIIIIDDDDD
@HISEQ:969:HM2KJBCX2:2:1101:4103:93592 2:N:0:ACTATGCA
GTCTCCTCCCTTCCCAACTATCCCTATTAATCATTACGTCGATCCTAGAAACCAACAAAATAGAATCAAACGTCCTATTTCATTATTCCATGCTAATGTATTCAAGCGCGAGCTTGCTTTAAACACTCTAATTTTTTCAAAGTAACAGTCCTGATTTCCCGCGACACCAAATTAATGACATCGTGGTTCGTCAGAAGGGAGAAACCAATAATGCTAGTACGTACAAAGTACGACCGACATATTAGTCCCGAAATTCAACTACGAGCTTTTTAACTGCAACAACTTTAATATACGCTATTGGAGCTGGAATTACCGCGGCTGCTGGCACCAGACTTGCCCTC
+
DDDDDIIIIIIIIIHIIIIIIIIIIIIIIIIIIIIIIHIIHIIIIIIIIIHIIHHIFHGHIIIIIHIIIIIHIIIIIIHIIIIIIIIIIIIIIIIIIIIIHIIIIIIIIGHIIIIIIIIIIIHIIIIIIIIIIIIIIIIIIIIIIIIIIIIIIIIIIIIIIIIIIIIIIIIIIIIIIIIIIIIIIIIIHIIIIIIIIIIIIIIIIIIIIIIIIIIIIIIIIIIIIIIIIIIIIIIIIIIHIIIIIIIIIIIIIIIIIIIIIIIIIIIIIIIIIIIIIIIIIIIIIIIIIIIHIIIIIIIIIIIIIIIIIIIIIIIIIIIIIIIIIIIIIIIIIIIIDDDDD
@HISEQ:969:HM2KJBCX2:2:1101:6241:94710 2:N:0:ACTATGCA
GTCTCCTCCCTTCCCAACTATCCCTATTAATCATTACGTCAACCCTAGAAACCAACAAAATAGGATCAAACGTCCTATTTTATTATTCCATGCTAATGTATTCAAGCGTTAGCCTGCTTTAAACACTCTAATTTTTTCAAAGTAACAGTCCTGTTTCCCCGCAACACCAAATTAATGGCATCACGGTTCTTCAAGAAGGAGGAATCAGCGAGGCCAGTGCATACCATTGGCACGACCAACCTGCTGACCCCGAAATTCAACTACGAGCTTTTTAACTGCAACAACTTTAATATACGCTATTGGAGCTGGAATTACCGCGGCTGCTGGCACCAGACTTGCCCTCCAA
+
DDDDDIIIIIIIHIIIIIIIIIIIIIIIIHIIIIIGHIIIIIIIIIIIGHIIIHHIIFHIIIHFEHIIIHHHEHIIIIHIIIIHHIHHFHIIIIIHIIIIIIIIIHIIIIIIHIHIIIIIIIIIIIHHIIIIHIHIIHHFIIIIIIIIIIIIIIIIIIIHHIIIIIIIIIIIIHIIIIIIIIHIIIIIIIGIIIIIIIIHHIIIIIIIIIIIIIHIIIIIIIIHIIIHIHIIIIIIIIHHIIIHHIHIIIIIHIIIIIIHHHIIIHIIIIIIIHHIIIGGHIIIIHHIHIIIIIIIIIHIIIIIIIIIIIIIIIHIIHIIIIIIIIIIIIIIIIIIIHIIIDDDDD
@HISEQ:969:HM2KJBCX2:2:1101:11294:95210 2:N:0:ACTATGCA
GTCTCCTCCCTTCCCAACTATCCCTATTAATCATTACGTCAATCCTAGAAACCAACAAAATAGGATCAACGTCCTATTTCATTATTCCATGCTAATGTATTCAAGCGCGAGCCTGCTTTAAACACTCTAATTTTTTCAAAGTAACAGTCCTGATTTCCCACCACACCAAATGAATGACATGATGGTTCGTCAGAAGGTAGGAATCAGTAACACCAGTACGTACCGAAGGCACGACCAGCGTACTAATCCCGAAATTCAACTACGAGCTTTTTAACTGCAACAACTTTAATATACGCTATTGGAGCTGGAATTACCGCGGCTGCTGGCACCAGACTTGCCCTCCAA
+
DDDDDIIIIIIIIIIIIIIIIIIIIIIIIIIIIIIIIIIIIIIIIIIGIHIIIIGIIIHIIIIHHIIIIIHHIIIIIIIIIIIIIHIIIIIHIHIIIIHHIHHHIIIIIIIIIIIIIIIIIIIIIIIIIIIIIIIIIIIIIIIIIIIIIIIIIIIIIIIHHHIIIIIIIIIIIIIIIIIIIIIIIIIIIIIIIIIIIIIIIIIIIIIIIIIIIIIIIIIIIIIIIIIIIIIIIIIIIIIIIIIHIIIIIIIIIIIIIIIIIIIIIIIIIIIIIIIIIIIIIIIIIIIIIIIIIIIIIIIIIIIIIIIIIIIIIIIIIIIIIIIIIIIIIIIIIIIIIIIIDDDDD
@HISEQ:969:HM2KJBCX2:2:1101:17441:94745 2:N:0:ACTATGCA
GTCTCCTCCCTTCCCAACTATCCCTATTAATCATTACGTCAATCCTAGAAACCAACAAAATAGGATCAAACGTCCTATTTCATTATTCCATGCTAATGTATTCAAGCATTAGCCTGCTTTAAACACTCTAATTTTTTCAAAGTAACAGTCCTGTTTCCCTGCAACACCAAATTAATGACATTACAGTTCTTCAAGAAGGAGGAACCAGTAAAGCCAGTACATACCAGAGGCACGACCAACTTACTAATCCCGAAATTCAACTACGAGCTTTTTAACTGCAACAACTTTAATATACGCTATTGGAGCTGGAATTACCGCGGCTGCTGGCACCAGACTTGCCCTCCAA
+
DDDDDIIIIIIIIIIIIIIIIIIIIIIIIIIIIIIHIIIIIIIIIIIIIIIIIIIIIIHIHHHHHIIIGIIHIIIIIIIIIIIIIIIIIIIIIIIIIHIIIIIIIIIIIIIIIIIIIIIIIIIIIIIIIIIIIIIIIIIIIIIIIIIIIIIIIIIIIIIIIIIIIIIIIIHIIIIIIIIIIIIIIHIIIIIIIIIIIIIIIIHIIHIIIIIIIIIIIIIIIIIIIIIIIIIIIIIIIIIIIIIIIIIIIIIIIIIIIIIIIIIIIIIIIIIIIIIIIIIIIIIIIIIIIIIIIIIIIIIIIIIIIIIIIIIIIIIIIIIIIIIIIIIIIIIIIIIIIIIIIDDDDD
@HISEQ:969:HM2KJBCX2:2:1101:19231:95072 2:N:0:ACTATGCA
GTCTCCTCCCTTCCCAACTATCCCTATTAATCATTACGTCAATCCTAGAAACCAACAAAATAGGATCAAACGTCCTATTTCATTATTCCATGCTAATGTATTCAAGCGTTAGCCTGCTTTAAACACTCTAATTTTTTCAAAGTAACAGTCCTGTTTCCCTGCAACACCAAATTAATGGCATTACAGTTCTTCAGAAAGGAGGAATCAGCGAAGCCAGTGCATACCAGTGGCACGACCAACCTGCTGACCCCGAAATTCAACTACGAGCTTTTTAACTGCAACAACTTTAATATACGCTATTGGAGCTGGAATTACCGCGGCTGCTGGCACCAGACTTGCCCTCCAA
+
DDDDDIIIIIIIIIIIIIIIIIIIIIIIIIIIIIIIIIIIIIIIIIIIIIIIIIIIHIHIIIHHHIIIIIIIIHIIIIIIIIIIIIIIIIIIHIIIIIHIIHIIIIIHIHIIHIIIIIIIIIIIIIIIIIIIIIIIIIIIIIIIIIIIIIIIIIIIIIIIIIIIIIIIIIIIIIIIIIIIIIIIIIIIHIIIIIIIIIIIIIIIIIIIIIIIIIIIIIIIIIIIIIIIIIIIIIIIIIIIIIIIHIIIIIIIIIIIIIIIIIIIIIIIIIIIIIIIIIIIIIIIIIIIIIIIIIIIIIIIIIIIIIIIIIIIIIIIIIIIIIIIIIIIIIIIIIIIIIIIIDDDDD
@HISEQ:969:HM2KJBCX2:2:1101:2585:95470 2:N:0:ACTATGCA
GTCTCCTCCCTTCCCAACTATCCCTATTAATCATTACGGCGGTCCTAGAAACCAACAAAATAGAACCAACGTCCTATTCTATTATTCCATGCTTATGTATCCGAGCATAGGCCTGCTTTGAACACTCTAATTTTTTCAAAGTAAAAGTCCTGGTTCCCCAACACACCCAGTAAAGGGCATGAGGCTCCCCAGAAGGAAAGGCCCGGCCGGACCAGTACACGCGGTGAGGCGGACCGGCCAGCCAGACCCGAAGTTCAACTACGAGCTTTTTAACCGCAACAACTTTAATATACGCTATTGGAGCTGGAATTACCGCGGCTGCTGGCACCAGACTTGCCCACCAA
+
0<@00<1111<<1D1<CH?111<<<<CFH?H<D1D1C@=//<C/<<1<<C11<1@0<C1<D<CHH1<FG0<110<<1<1D11<<<<11111<<1@@@GEG11<@<//<BDDF@CE@?CHEH68<B<<F1B6?FH9IIIHG?HHFCE;D3AFF@HHC?CG@;9-.:FGAG@8HEB.HCG@B;8/=-8-/-D8//D.FHGIHHDE<BC/CCGDDHHGHE<EC:HH>FCC0/C<DHHHGD01<FIHHFF<EC/HG?HF<?E@0HEHEFDGHEEECE/<1C<GD<11FCC1@EC<</?C11C@CG?GF1FHHHEHH?/<?IHHD1??@HCHIHHCEG<@1C<10@D<0
@HISEQ:969:HM2KJBCX2:2:1101:12522:96478 2:N:0:ACTATGCA
GTCTCCTCCCTTCCCAACTATCCCTATTAATCATTACGGTGATCCTAGAAACCAACAAAATAGAACCATGCCGTCCTATTCTATTATTCCATGCTAATGTATTCGAGCAAAATGCCTGCTTTAAACACTCTAATTTTTTCAAGGTAAAGGTCCTGGTTCCACATGACACCCAATTAAGGACATCATGCTTCTCCAGAAGGTGAGAAATCAACTGCGACAGTTCATACCCCTTAAGGCACGACCATCACGTCAATCCCGAAATTCAACTACGAGCTTTTTAACTGCAACAACTTTAATATACGCTATTGGAGCTGGAATTACCGCGGCTGCTGGCACCAGACTTGCCCTCCAA
+
DDDDDIIIIIIIIIIGHIIIIIIIIIIIIGHIIIIIIIHHHIIHIIIIIIIIIIFHIGHHGIHIIIIIIIIHHHEHIIIIIIIIIIIIHIIIIHIEEHEEHFHIIIHHIIIHIIIIIIGIIIIHIIIHIIIIIIIIHHHIIIIIIIIIHHIHIIIIHHIIIIIHHIIIHIIIIIIIHHHHIIIIIIIIIIIIIIIIIIHHHIHIHIIIIIIIIIIIIIIIIIIIIIIIIIIIIIIIIIIIHHIIIHHIIIHIIIIIIIIIIIIIIIIHHHHIIHGHIIIIIIIIIIIIIIIIIIIIIGIIIIIIIIIIIIIIIIIHHHIIIIIIIIIIIIIIIIIIIIIIIIIIIIIDDDDD
@HISEQ:969:HM2KJBCX2:2:1101:7480:96601 2:N:0:ACTATGCA
GTCTCCTCCCTTCCCAACTATCCCTATTAATCATTACGGTGATCCTAGAAACCAACAAAATAGAATCATGCCGTCCTATTTTATTATTCCATGCTAATGTATTCAAGCAAAATGCCTGCTTTAAACACTCTAATTTTTTCAAAGTAAAGGTCCTGGTTCCCCGCGACACCCAATTAAGGGCATCGTGGTTCTCCAGAAGGTGAGAAATTGACTACACCAGTTCATACCCCTTAAGGCACGACCGATGTGTCAATCCCGAAATTCAACTACGAGCTTTTTAACTGCAACAACTTTAATATACGCTATTGGAGCTGGAATTACCGCGGCTGCTGGCACCAGACTTGCCCTCCAA
+
ADDDDIIIIIIIIHHIHIIIIIIIIIHIIHHIIIIIIGIHIIIIIGIHHIIIIIIIFIIIIHHIIGIIIGIIHHHIIIIIHIHHHHHIHHHGC@FHIIHHIHHHIIHHHIIIHFHHIHIIHHHIIIIIIHHHHHIHHHIHHHIIHIIIIIIIIHHHIHIIHIIIIIIIIIIIIHHHHEHHHHHIEDHIIIHHHIIIIHHIIHHIGIIHHHHHHFEGHIIIIIIHHHIIHHHIIHHHECHIHIIIHHCFHHGHHDHHHEIIHHIGEFIHDHHEGCHIIIHEIIHHIIIHIIHEIIIHHIIHIHHIIIIHIHIIIIIIIIIIHIIIIIIIIIIIIHIIIIIIIIIIIIIDDDDD
@HISEQ:969:HM2KJBCX2:2:1101:16828:97424 2:N:0:ACTATGCA
GTCTCCTCCCTTCCCAACTATCCCTATTAATCATTACGTCGATCCTAGAAACCAACAAAATAGGTTCGATCGTCCTATTTCGTTATTCCATGCTAATGTATTCAAGCGCGAGCCTGCTTTAAGCACTCTAATTTTTTCAAAGTAACAGTCCTGTTTCCCCGCAACAACAAATTAATGCCATCACGGTTCTACAAGAAGGAGGGACCAGTGAGGCCAGTGCATACCAGTGGCACGACCAACCTACTGGCCCCGAAATTCAACTACGAGCTTTTTAACTGCAACAACTTTAATATACGCTATTGGAGCTGGAATTACCGCGGCTGCTGGCACCAGACTTGCCCTCCAA
+
DBDDDIIIIIHIIIIIIIHIHHHHHIIIIIIIIIIIIIIIHIIIHIIIIIIIIIGHIIIHHGGHHHHEHIIHFHIIHHEHIHHIIIHIIIIHIHHHIIIHIHHHIHIIIIIHIIIIIIIIIIIIIIIIIIIIIIIHGHHIIIIIIIIIIIIIIIHIIIIIIIHIIIIIIIHIIIIHIHIIIHIIIIIHGIIHIIIIIIIIIIIIIIIIIIIHIIIIIIIIIIIIIIIIIIIIIIIIIIIIIIHHHIIIIIIIIIIIIIIIIIIIIIIIIIIIIIIHIIIIIIIIIIIHIIIIIHIIIIIIIIIGIIIIIIIIIIIIGIIIHIIIIIIIIIIIIIIIIIIIIDDDDD
@HISEQ:969:HM2KJBCX2:2:1101:8460:98589 2:N:0:ACTATGCA
GTCTCCTCCCTTCCCAACTATCCCTATTAATCATTACGTCAATCCTAGAAACCAACAAAATAGGATCGAACGTCCTATTTCATTATTCCATGCTAATGTATTCAAGCGTGAGCCTGCTTTAAACACTCTAATTTTTTCAAGGTAACAGTCCTAATTCGCCGTAACACCAAATTAATGGCATTACGGTTCTTTAGAAGGTGAGAAATCAATAATATCAGTACATACCAACGGCATGACCGAAACATTGATCCCGAAATTCAACTACGAGCTTTTTAACTGCAACAACTTTAATATACGCTATTGGAGCTGGAATTACCGCGGCTGCTGGCACCAGACTTGCCCTCCAA
+
ADDDDIIIIGIIIHIGHIIIIIIHHIHIIHHIIHHIIIIIIIHIHIIHHIIIIIGIIHIIHIH?HHHIHHIDHHHIHGHHIIIIIEEHHIHHIIIIHIIIHEGIIIIIIIIHHIGIIIIHHHGHHHHIIIHIIIIHIIHIIHIIHIIHIIHIIIIIIIIIIIIIIIIIIIIIIIIIIIIIIIIIIIIIIHHHHIIIIIIIIIIIIIIIIIIIIHHIIIIIHIIIIIIIIIIIIIIIIIIIIIIIHGIIIIIIIIIIIIIIIIIIIIIIIIIIIIIIIIIIIIIIIIIIIIIIIIIIIIIHHHIIIIIIIIIIIIIIIIIIIIIIIIIIIIIIHIIIIIIIIIDDDDD
@HISEQ:969:HM2KJBCX2:2:1101:18375:98814 2:N:0:ACTATGCA
GTCTCCTCCCTTCCCAACTATCCCTATTAATCATTACATCGATCCTAGAAACCAACAAAATAGAATTGGATGTCCTATTTCATTATTCCATGCTAATGTATTCAAGCGTGAGCCTGCTTTAAACACTCTAATTTTTTCAAGGTAACAGTCCTAATTCCCCGTGACACCAAATTAATGGCATTACGGTTCTTTAGAAGGTGAGAAATCAATAATATCAGTACATACCAACGGCATGACCGAAACATTGATCCCGAAATTCAACTACGAGCTTTTTAACTGCAACAACTTTAATATACGCTATTGGAGCTGGAATTACCGCGGCTGCTGGCACCAGACTTGCCCTCCAA
+
DDDCDHHIIIIIIIHIIIIIIIHIIIIIIHIIIIIIIIIIIGEHHHIHHHIIIIHGIEHHGHHHIHEHH?HHIIIHIIIIIIIIEHHHHIIIIHICEHHGFDGEGHHHHIIIIIIHHHIIHIHHIIHIIIEGHIHHHIHIIHIIIIHIHIIIHHGHFHIIIHIIIIHHIHHEEIIIIIIIIHHGIIHHHHIIIIHIHHCHIHIIIIIIHHHHGIHIHIHIIIIIIIIIII<IIIIHGHHGIHEHHHIIIIIIIIIHIIHHIIIHIIIIIIIIHHHHIHFIIIIIIHG?HIIIIGHIIIIIIIIIIIIIIHIIIHIIHIIIIIIIIIIIIIIIIIIIIIIGIHD?D@D
@HISEQ:969:HM2KJBCX2:2:1101:8000:99079 2:N:0:ACTATGCA
GTCTCCTCCCTTCCCAACTATCCCTATTAATCATTACGGTGGTCCTAGAAACCAACAAAATAGAACCACAACGTCCTATTCTATTATTCCATGCTAATCTATTCAAGCAAATGCCTGCTTTAAACACTCTAATTTTTTCAAGGTAATGGTCCTGGCTCCCCGGCACACCCAATAAAGGACATACTGGTTCACCAGAAGGTGGACCCGACACAGGACAGTACTCGCCAAAGACGGACCGCCCGGCCAGGCCTAAAATTCAACTACGAGCTTTTTAACTGCAACAACTTTAATATACGCTATTGGAGCTGGAATTACCGCGGCTGCTGGCACCAGACTTGCCCTCCAA
+
DDCDDIIIHHIIIIIIHGHIIIHHIIHHHHIFIHHHGHHHHHHHHIIGHHIIIIIIIEEHHHHHHIEE1FHIHHIIIHHEHHHHHC?CHHCHHHHIIHGIHHGHHIGHHHHFHIIIIHIIIIGHIIIIHIEHIIIHHIIHIIHIIHHIGFGHGHIHHIIHHHHIHHHHHHFHIIGIIIIHHHHHGHIHHHHIHIHIHGD?DDHHDHHHFHHHHHHHIHFHH?HHFEHIHDCFHC<IIIHIHGIHEHHHHHHGHIHHIHIHHECHHHIIFHHIIGIIIIIIHHHHHIHIIIIIIHGHHD<<<IIIHHEIIIGGIIIIIIIHGIIIGHIIIIIIIIHHHGIHH@?D@@
@HISEQ:969:HM2KJBCX2:2:1101:3643:99231 2:N:0:ACTATGCA
GTCTCCTCCCTTCCCAACTATCCCTATTAATCATTACGTCAATCCTAGAAACCAACAAAATAGGATCAAACGTCCTATTTCATTATTCCATGCTAATGTATTCAAGCGTTAGCCTGCTTTAAACACTCTAATTTTTTCAAAGTAACAGTCCTGTTTCCCTGCAACACCAAATTAATGACATTACAGTTCTTCAAGAAGGAGGAACCAGTAAAGCCAGTACATACCAGAGGCACGACCAACCTACTAATCCCGAAATTCAACTACGAGCTTTTTAACTGCAACAACTTTAATATACGCTATTGGAGCTGGAATTACCGCGGCTGCTGGCACCAGACTTGCCCTCCAA
+
DDDDDIIHIIIIIIIIIIIIIIIIIIIIIIIIIIIIIHIIIIIIIIIHHIIIIIIIFHIIIIHIIIIIHIIIHHGHIIIIGIIIIIHIGHIHIIIIIIHIIIIIIHIIIIIIHHHIIIIIIIIHIIIIIIIIIIIIHIIHIIIIIHHIIIIIHIIIIIIIIIIIIIIIIIIIIIIIIIIIIHIIIIIIIIIIIIIIIIIIIIIIIIIIIIIIIIIIIIIIIIIIIIIHIIIIIIIIIIHIIIHHFIIIIIIIIIIIIIIIIIIIIIIIIIIIIIIIIIIIIIIIIIIIIIIIIIIIIIIIHIIIIIIIIIIIIIIIIIIIIIIIIIIIIIIIIIIIIIIIIDDDDD
@HISEQ:969:HM2KJBCX2:2:1101:5427:100250 2:N:0:ACTATGCA
GTCTCCTCCCTTCCCCAACTATCCCTATTAATCATTACATCGATCCTAGAAACCAACAAAATAGAATGCGATGTCCTATTTCATTATTCCATGCTAATGTATTCAAGCGTGAGCCTGCTTTAAACACTCTAATTTTTTCAAGGTAACAGTCCTAATTCCCTATAACATCAAATAAATGACATTATAGTTCTTTAGAAGGTGAGAACCAATAAAATCAGTACATACCAAGGCATGACCAACTAATTGATCCCGAAGTTCAACTACGAGCTTTTTAACTGCAACAACTTTAATATACGCTATTGGAGCTGGAATTACCGCGGCTGCTGGCACCAGACTTGCCCTCCAA
+
DDDDDIIIIIIIIIIIHIIIIIIIIIIIIIIIIIIIIIIIIIIIIIIIFIIHIIIIIIIIIIHIEEHHII=HIHHHIHIIIIIHHIIIIIIIHHIIIIIIIIHIHHHIIIHIIIIIIIIIHIHHHHIIIIIIIIIIIIIHIIIIIIHIHIHIIIIIIIIIIIIIHIIIIIIIIIIIIIIIIIIIIIIIIHIIIIIIIIHHIIIIIHIIIIIIIIIIIIIIIIIIIIIIIIIIIIIIIIIIIIIHGIIIIIIIIIIIIIIIIIIIIIIIIIIIIIIIIIIIIIIIIIIIIIIIIIIIIIIIIIIIIIIIIIIIIIIIIIIIIIIIIIIIIIIIIIIIIIIIIDDDDD
@HISEQ:969:HM2KJBCX2:2:1101:20011:99688 2:N:0:ACTATGCA
GTCTCCTCCCTTCCCAACTATCCCTATTAAACATTACATCGATCCTAGAAACCAACAAAATAGAATCGGATGTCCTATTTCATTATTCCATGCTAATGTATTCAAGCGTGAGCCTGCTTTAAACACTCTAATTTTTTCAAGGTAACAGTCCTAATTCCCCGTGACACCAAATTAATGGCATTACGGTTCTTTAGAAGGTGAGAAATCAATAATATCAGTACATACCAACGGCATGACCGAAACATTGATCCCGAAATTCAACTACGAGCTTTTTAACTGCAACAACTTTAATATACGCTATTGGAGCTGGAATTACCGCGGCTGCTGGCACCAGACTTGCCCTCCAA
+
BDDDDIIIIIIIIIIIIIIIIHIIIIIIIIIIIIIIIIIIIIIIHIIIIIHIIIIIIHIGIIHFHHIHHHIIIIIIGIIGHIHIHHHIGIIIIIIEEIIIIHEGIHHHIIIIIIIHIIIIIIIIIIIIIIIIIIIIIIIIIIIIIIIHHIIIIIIIIIIIIIIIIIIIIIIIHIIIIIIIIIIIIIIHIHIIIIIIIIIHIIIIIIIIIIIHHHIIIIIIIIIIIIIHIIIIIIIIIIIIIIIIIHIIIIIIIIIIIIIIIIIIIIIHHIIIIIIIIIIIIIIIIHIIIIIIIIIIIIIIHHIIIIIIIIIIIIIIIIIIIIIIIIIIIIIIIIIIIIIIIIDDDDD
@HISEQ:969:HM2KJBCX2:2:1101:11689:99605 2:N:0:ACTATGCA
GTCTCCTCCCTTCCCAACTATCCCTATTAATCATTACATCGATCCTAGAAACCAACAAAATAGAATCGGATGTCCTATTTCATTATTCCATGCTAATGTATTCAAGCGTGAGCCTGCTTTAAACACTCTAATTTTTTCAAGGTAACAGTCCTAATTCCCCGTGACACCAAATTAATGGCATTACGGTTCTTTAGAAGGTGAGAAATCAATAATATCAGTACATACCAACGGCATGACCGAAACATTGATCCCGAAATTCAACTACGAGCTTTTTAACTGCAACAACTTTAATATACGCTATTGGAGCTGGAATTACCGCGGCTGCTGGCACCAGACTTGCCCTCCAA
+
DDBDDHIIIIIHHHIIIIIIIIIHIIIIIIIIIIIIIIIIIIIHIIIGIIIIHHHHIIIIIIIIIIIIGHIIHIHIGHHHEHHHHIHCCHFH?GFHHIIIIHIHHIHIHIIHHHHIHIIIIIIIIIIIHHHHIIHIHHIIIIIIIIIIIIIIIIIHHHIIHHHHIIIIIIIIIIIIIIIIIIIIIIIIIIIIIIIIIIIIIIIIIIIIIIIIIIIIIIIIIIIIHIIIIIIHIIIIIIIIIIIIIHIIIIIIIIIIIIIIIIIIIIIIIIIIIIIIIIIIIIIIIIIIIIHIIIIIIHIIIHIIIIIIIIIIIIIIIIIIIIIIIIIIIIIIIIIHIIIIIIDDDDD
@HISEQ:969:HM2KJBCX2:2:1101:7931:100844 2:N:0:ACTATGCA
GTCTCCTCCCTTCCCAACTATCCCTATTAATCATTACGGTGATCCTAGAAACCAACGAAATAGAATCAGTCCGTCCTATTTCATTATTCCATGCTAATGCATTCAGACGATAGTCTGTTTTAAACACTCTAATTTTTTCAAAGTAACAGTCCTGATTTCCCATTACACCAAATAAATGGCATGAAAGTTCCTCAGAAGGTAGAGATCCATCTCACCAGTGCAGACAATTAAGCCTGACCAATGGGTAGACCCCGAGGTTCAACTACGAGCTTTTTAACTGCAACAACTTTAATATACGCTATTGGAGCTGGAATTACCGCGGCTGCTGGCACCAGACTTGCCCTCCAA
+
DDDDCIIIHIIIHIIHIIIIIIIIIIIIIIIIIIIIIIHIIIIIIIIIIHIIIIIIIHIIIHHIIIIIIIIIIIIGHIIIIIIHIIIIIIGHFHIIIHIIIHHIIIIIIIIHIIIHIHGHIHIIIIIIIIIHHHIIIIIIHIIIIIIIHIIIIIIIIIIIIIIIHHHHHHHIIIIIIIIIIIIIIIIIIIIIIIIIIIIIIIIIIIIIHHIIIIIIIIIIIIIIIIIIIIGIIIIIIIIIIIIIIHHIIIIIIIIIIIIIIIIIIIIIIIIIIIIIIIIIIIIIIIIIHHIIIIIIIIIIIIIIIIIIIIIIIIIIIIIIIIIIIIIIIIIIIIIIIIIIIIIDDDDD
@HISEQ:969:HM2KJBCX2:2:1101:9973:99936 2:N:0:ACTATGCA
GTCTCCTCCCTTCCCAACTATCCCTATTAATCATTACGGTGATCCTAGAAACCAACAAAATAGAACCATGCCGTCCTATTTTATTATTCCATGCTAATCTATTCAAGCACTAGCTTGCTTTAAGCACTCTAATTTTTTCAAGGTAATAGCTCTGCTTCCCCAACGCACCAAATTAATGGTATGAAGGTTATTCAGAAGGTAAGAATCCATCAAATCAGTACGAACAGTGAAGCCCGACCGATAGACAGATTCCGAAATTCAACTACGAGCTTTTTAACTGCAACAACTTTAATATACGCTATTGGAGCTGGAATTACCGCGGCTGCTGGCACCAGACTTGCCCTCCAA
+
0D0<0<<DC1CCGC<1<<F?@GG@DHE@1<11CGHFH1CH1<<1DCEGHHHEG11D<1<1<C<1<<<1C1<@E@C/E<1F?HHCEE@11<1<11<<F1?HHGFG<1<@DFHC1FGGHE6DGHH@GFEC?CFBD1CGAH1DG@@HGAAFGCG9<FHCFEE1CHEC0<CED0<FFGFE<<@EHG7IIHFEGEH?HHG<GCEHF<@?H@0HG<0F<1HEHHHHCHIHC<@F@<<<<//<:-E<<<1:<<<EHEE?<1EGCCC<1<@D/EFCGEF<1EECHCHG<1HCCF1<1<1CF<C<?C<@EHHC<CCEFHCEGIIHDCCCHECFGCCCFCCG<<C<CECC<0@DBD<<
@HISEQ:969:HM2KJBCX2:2:1101:7512:101105 2:N:0:ACTATGCA
GTCTCCTCCCTTCCCAACTATCCCTATTAATCATTACGGTGATTCAGAAACCAACAAAACAGGACCACCGTCCTATTTTATTATTCCATGCTAATGTATTCAGACATAAGCCTGCTTTGAACACTCTAATTTTTTCAAGGTAAAGGTCCTGGTTTCCTACCACGCTAAATTAATAACATGATAGTTCCCCAGAAGGTAGAAATTCTACACGCCAGTACAGACAATAGCCCGACCAACGATAGAACCCCGAAATTCAACTACGAGCTTTTTAACTGCAACAACTTTAATATACGCTATTGGAGCTGGAATTACCGCGGCTGCTGGCACCAGACTTGCCCTCCAA
+
DDDDDIIIIIIIIIIGIHIIIIIIIIIIIIIIIIIIIHIIIIIIIIIGIIIIIHIIIEHIIHHHIIHHHHHIIIIHIIHIHHIIIIIIIIIIIIIHIIIHIHHHIIIIIIGIIIIIIIHIHHIIIIIIIIHIIIIHIIHIIIIIIIHIIIIIIHIIIIIIHIIIIIIIIIHIIHIIIIIIIHIIIHIIIIHIIIIIIIIIIIIHHIIIHIHHHHIIIIIHIIIIIIIIIHHHIIIHIIIIHGIHIHIIIIIIIIIIIHIIIIHGIIIIIIIIIIIIIIIIIHIIIIIIIIHIIIIIIIIIIIIIIIIIIIIIIIIIIIIIIIIIIIIIIIIIIIIIIIDDDDD
@HISEQ:969:HM2KJBCX2:2:1102:7104:2688 2:N:0:ACTATGCA
GTCTCCTCCCTTCCCAACTATCCCTATTAATCATTACATCGATCCTAGAAACCAACAAAATAGAATCGGATGTCCTATTTCATTATTCCATGCTAATGTATTCAAGCGTGAGCCTGCTTTAAACACTCTAATTTTTTCAAGGTAACAGTCCTGATTTCCCATCACACCAAATAAATGGCATGAAAGTTCCTCAGAAGGTAGAGATTCATCTCACCAGTGCAGACAATTAAGCCTGACCAATGGGTAAACCCCGAAGTTCAACTACGAGCTTTTTAACTGCAACAACTTTAATATACGCTATTGGAGCTGGAATTACCGCGGCTGCTGGCACCAGACTTGCCCTCCAA
+
DDADDHIIHCHIIIIIHIIFHHIIIIIIIIIIIIIIHHIIIIIIIIIIIIIIIIHHIIIIIHGHHHH@HCHIIIIIIIIIIIIIIIIIIIIIIIIIIHIIIHIHIGIIIHIHIIIIHIIHIHHHHIIIIIHHIIIIHIIIIHIHIHIIIIIIHIHHIIIIHHIIIIIIHHHHHGHGIIIIIHHHIIHHGHIHHIIIIIHHIIIIIHIIHIIIIIIIIIIIIIIIIHIIIIIHIIIHHIIIHHHHHGIIIIHIIIIIHIIIIIIIIIIHHIIIIIIIIIIIIIIIIIHIIIIIIIIIIIIIHIIIIIIIIIIIIHIIIIIIIIIHIIIIIIIIIIHHIIIIIIDDDDD
@HISEQ:969:HM2KJBCX2:2:1102:16128:2407 2:N:0:ACTATGCA
GTCTCCTCCCTTCCCAACTATCCCTATTAATCATTACGTCAATCCTAGAAACCAACAAAATAGGATCAACGTCCTATCTCATTATTCCATGCTAATGTATTCAAGCGCGAGCCTGCTTTAAACACTCTAATTTTTTCAAAGTAACAGTCCTGATTCCCCGCCACACCAAATTAATGACATGATGGTTCGTCAGAAGGTAGGAATCAGTAACACCAGTACGTACCGAAGGCACGACCAGCGTACTAATCCCGAAATTCAACTACGAGCTTTTTAACTGCAACAACTTTAATATACGCTATTGGAGCTGGAATTACCGCGGCTGCTGGCACCAGACTTGCCCTCCAA
+
DDDDDIIHHHIIIHHHHHIHIIIGIIHIHIIIIIIHHEHIIEHHGHHFHHGIHEEEHIIIICHGHHHIIIDHIHDHIIIIIHIIIHIC1FHHHEEHGHIHHHGHEHIIHIIHHHHIIIIHEGHFHHIIIGIIIHIIIHIHHIHIIIHHEHIIIIGHHIIIIIHIIIIIIHGIIHHIIIIIIGHHIIIIIIHIIIIIHIIIIIHHHHIIIIIIIIIIHIIIIIIIIHIIIIIIHHIHHGIHIHHHHHHIIHHIIHHIIIHHHHHGIIIIHIIIIIHIIIIIIIIIIIIIIIHIHIGIIIHHIIIIIIHIIIIIIIIIIIIIIIIIIIIIIIIIIIIIHIIIDDDDD
@HISEQ:969:HM2KJBCX2:2:1102:16015:3113 2:N:0:ACTTTGCA
GTCTCCTCCCTTCCCAACTATCCCTATTAATCATTACGGTGATTCAGAAACCAACAAAACAGGACCACCGTCCTATTTTATTATTCCATGCTAATGTATTCAGACATAAGCCTGCTTTGAACACTCTAATTTTTTCAAGGTAAAGGTCCTGGTTTCCTACCACGCTAAATTAATAACATGATAGTTCCCCAGAAGGTAGAAATTCTACACGCCAGTACAGACAATAGCCCGACCAACGATAGAACCCCGAAATTCAACTACGAGCTTTTTAACTGCAACAACTTTAATATACGCTATTGGAGCTGGAATTACCGCGGCTGCTGGCACCAGACTTGCCCTCCAA
+
CDDDDHIIIIIIIIIIIHIIIIHHIIIIIIIIIIIIIIIHIHIIIHIIGHIIIHIIGH?HHIHIHHIIHIHIIIIIIIIIIHIIIIGIIHHIGIHIIHHIIHHIHIIHIHHHIIGIIIGIIHHHIHIIIIHHIIIHHHHIHIIIIHHHIIHHIHIHIHIHIHIIHHIIHIIIIHIIHIHHHGHHHHIGHIIIHHHHIIIIIIIHIIIIIIIIIIHHIIIIIIIIHIIIHHIHIIIIHHHFHGIHHGIIHIIIHHIIIIHIHIIIIIIIHIIIIIIIIIIIIIIIIIIIIHHHIIHHIIIIIIIIIIIIIIIIIIIIIIIIIIIIIIIIIIIHIIIIIIDDDDD
@HISEQ:969:HM2KJBCX2:2:1102:14816:3786 2:N:0:ACTATGCA
GTCTCCTCCCTTCCCAACTATCCCTATTAATCATTACGTCAATCCTAGAAACCAACAAAATAGGATCAAACGTCCTATTTCATTATTCCATGCTAATGTATTCAAGCGTTAGCCTGCTTTAAACACTCTAATTTTTTCAAAGTAACAGTCCTGTTTCCCTGCAACACCAAATTAATGACATTACAGTTCTTCAAGAAGGAGGAACCAGTAAAGCCAGTACATACCAGAGGCACGACCAACTTACTAATCCCGAAATTCAACTACGAGCTTTTTAACTGCAACAACTTTAATATACGCTATTGGAGCTGGAATTACCGCGGCTGCTGGCACCAGACTTGCCCTCCAA
+
DDDDCIIIIIIIIIIIIIIIIIIHIIIHIIIIIHIHIIIIIIIIIIHIHIHIIIIIIHHIIIIIHIIIIIIIIHIIIIIHIHHIHIIIGHHHEHHIIIIIIHHIHCHIIHHHIIIIIIIIHHHIIIIHIIIIHIHIIIGHFIIHHHHHHHIIHIIIIGHIIIIIIHIHIIIIHIIIIIHHIHIIIIIIHHIIIIHIHIHIIHIIGIIIIIIIIIHIIIIIIIIIIIIIHIIIIIIIIIIHHHHHHHIIIIIIIIIIIIIIIIIIIIIIIIIHHHHIIIIIIIIIHIIIIIIIIIIIIIIIIIIIIIIIIIIIIIHIHHIIHIHIIIIIIIIIIIIIIHIIIDDDDD
@HISEQ:969:HM2KJBCX2:2:1102:3895:4114 2:N:0:ACTATGCA
GTCTCCTCCCTTCCCAACTATCCCTATTAATCATTACGGTGGTCCTAGAAACCAACAAAATAGAACCACAACGTCCTATTCTATTATTCCATGCTAATCTATTCAAGCAAATGCCTGCTTTAAACACTCTAATTTTTTCAAGGTAATGGTCCTGGCTCCCCGGCACACCCAATAAAGGACATACTGGTTCACCAGAAGGTGGACCCGACACAGGACAGTACTCGCCAAAGACGGACCGCCCGGCCAGGCCTAAAATTCAACTACGAGCTTTTTAACTGCAACAACTTTAATATACGCTATTGGAGCTGGAATTACCGCGGCTGCTGGCACCAGACTTGCCCTCCAA
+
DDDDDIIHIIIIIIIIIIIIIIIIIIIIIIIIIIIIIIIIIIIIIIIIIHIIIIIIIIIIHHIIIIIIIHFHIIIIIIIIIIIIIIIIIHHIIIIIIIIIIHHIIIIIIIIIIIIIIIIHIHIIIIIIIIIHIIIIIIGHHIIIIIIHIHGIIHHIIIIIIIIHIIIIIIIHHIIIIIIIIIIHHIIIIGIIIIIIIIIIIIIIIIIIIIIIIIIIIIIIIIIIIIIIIIIIIIIIIIIIIIIIHIIIGIIIIIIIIHHIIIHIHIIIIIIIIIIIIIIIIIIIIHHIIIIIIHIIIHHDFIHIIIIIIIIIIIIIIIIIIIIIIIIIIIIIIIIIIIHIIDDDDD
@HISEQ:969:HM2KJBCX2:2:1102:3806:3889 2:N:0:ACTATGCA
GTCTCCTCCCTTCCCAACTATCCCTATTAATCATTACGGTGATTCAGAAACCAACAAAACAGGACCACCGTCCTATTTTATTATTCCATGCTAATGTATTCAGACGTAAGCCTGCTTTGAACACTCTAATTTTTTCAAGGTAAAGGTCCTGGTTTCCCACCACGCTAAATTAATAACATGATGGTTCCCCAGAAGGTAGGAATTCTACACGCTAGTACAGACTGGTTAGCCCGACCAACGGTAGAACCCCGAAATTCAACTACGAGCTTTTTAACTGCAACAACTTTAATATACGCTATTGGAGCTGGAATTACCGCGGCTGCTGGCACCAGACTTGCCCTCCAA
+
@DABDGGIHGHIIIIIIFHHIIIIFEHIIIHHHHIHHHIHHHIHHHIIIEHIFFHHIIEHII?<EH@GHHIHHHIIEFHHHHGCHH1DEFHHHEHIIHHEIIHHIHIIHDGIIIIHHHIIIIHIIIIHG<FGIHGIIIHEHIIHIIHIIIIIHIHHIIIIIHHIIIIIHIHIIIIIIIIIIIIIIHHHIIIHIIIIIIIIIIIIIIHIIGIIIIIHIHIIIIIIIIIHIIIIIIGIIIIHHHGDIIIIHIIIIIIIIIIIHIIIIIIIIIIHIIIIIIIIHIHHIIIIIIIIIIIIIIHIIIIIIIIIIIIIIIIIGIHGIIIIIIIIIIIIIIHIIIIIBBDDD
@HISEQ:969:HM2KJBCX2:2:1102:20763:3874 2:N:0:ACTATGCA
GTCTCCTCCCTTCCCAACTATCCCTATTAATCATTACGGTGATCCTAGAAACCAACAAAATAGAATCATGCCGTCCTATTTTATTATTCCATGCTAATGTATTCAAGCAAAATGCCTGCTTTAAACACTCTAATTTTTTCAAAGTAAAGGTCCTGGTTCCCCGCGACACCCAATTAAGGGCATCGTGGTTCTCCAGAAGGTGAGAAATTGACTACACCAGTTCATACCCCTTAAGGCACGACCGATGTGTCAATCCCGAAATTCAACTACGAGCTTTTTAACTGCAACAACTTTAATATACGCTATTGGAGCTGGAATTACCGCGGCTGCTGGCACCAGACTTGCCC
+
DDDDDIIIIIIIIIIIIIIIIIIIIIIIIIHIIIIIIIHIIHGHHIIIIIIIIIIIIIIHHIHIIIIIIIIIHHIIIIIIGIHIHIHIIIIHHHEHIIIIIDHHIIIIHIHHIHHHIIIIIHHHIGHHIIHIIIIIIIHIHEIIHIIHIICHHHHFHIIIIIIIIIIIIIIIIIIIHIIIHIIIHIIIIIIIIIIIIIIIIIIIIIIIIIIIIIIIIIIIIIIIHHIHIIIIIIIIIIIIIIIHHFIIIIIIHIIIIIIIIHIIIIIIIIIIIIIIIIIIIIIIIIIIIIIIIIIIIIIIIHIIIHIIIIIIIIIIIIIIIIIIIIIIIIIIIIIIIIIIIIDDDDD
@HISEQ:969:HM2KJBCX2:2:1102:14844:3475 2:N:0:ACTATGCA
GTCTCCTCCCTTCCCAACTATCCCTATTAATCATTACGTCGATCCTAGAAACCAACAAAATAGAATCAAACGTCCTATTTCGTTATTCCATGCTAATGTATTCAAGCGTGAGCCTGCTTTAAACACTCTAATTTTTTCAAAGTAACAGTCCTGATTCCCCATGACACCAAATTAATGACATCATGGTTCGTCAGAAGGTAGGAATCAATAATACCAGTACGTACAATAGCACGACCAATAAATTGATCCCGAAATTCAACTACGAGCTTTTTAACTGCAACAACTTTAATATACGCTATTGGAGCTGGAATTACCGCGGCTGCTGGCACCAGACTTGCCCTCCAA
+
DDDDDIIIIIIIHIIIIIIIIIIIIIIIIIIIIIIIIIIIHIIIIIIIIIIIIIHIIIIHIIH@EHHIIIIIIIHIIIIIHIHIIIICHHIHIIIIIIIHIIIIIIIIIIIIIHIIIIHIIIIIIIHHHHIIIIIIIIIIIIIIIIIIIIIIHIHIIHHIIIIIIIIIIIIIIIHIIIIIIIIIIIIIIIIIIIIIIIIIHIIIHIIIIIHIIIIIIHIIIIIIIIIIIIIIIIIIIIIIIIHHIIIIIIIIIIHHIIIIIIIIIIIIIIIIIIIIIIIIIIIHIIIIIIIIIIIIIIIIIIIHIIIIIIIHIIIIIIIIIIIIIIIIIIIIIIIIIIIIDDDDD
@HISEQ:969:HM2KJBCX2:2:1102:17352:4503 2:N:0:ACTATGCA
GTCTCCTCCCTTCCCAACTATCCCTATTAATCATTACGGTGATCCTAGAAACCAACAAAATAGAACCATGCCGTCCTATTCTATTATTCCATGCTAATGTATTCGAGCAAAATGCCTGCTTTAAACACTCTAATTTTTTCAAGGTAAAGGTCCTGGTTCCACATGACACCCAATTAAGGACATCATGCTTCTCCAGAAGGTGAGAAATCAACTGCGACAGTTCATACCCCTTAAGGCACGACCATCACGTCAATCCCGAAATTCAACTACGAGCTTTTTAACTGCAACAACTTTAATATACGCTATTGGAGCTGGAATTACCGCGGCTGCTGGCACCAGACTTGCCCTCCAA
+
DDDADIIIHIIIEHIIIHIIHIGIIIIIIHIIIIIIIIIHHIIIIEHIHHIIIHIIIIIHIIGHFHIIHHHI<GCCHFHFHIHIGFGIIGFHGHIHHGHGHFHHHHIIIIHIHHHGH@HHHIHHHIIHHHIIHHHGHHHHIIIIIHHIHIIIIHIHHHHIIHIIIIIIHHHHHGIIIIHIIIHIHHIIIIHIHIIHHIIIIIIHIIIIIIIIIGIIIIIIIHIIIHIIIIIHIIIIIIIIIIIIIIHIIIHIHIIIIIIIHIIIIIIHHIIIIIIIIHHIHIIGHGIIIIIIIIIIIIHEIIIIIIIIIIIIIHIIIIIIIIIIIHIIIIIIIIIIIIIIIIIIIIIADDDD
@HISEQ:969:HM2KJBCX2:2:1102:1772:4877 2:N:0:ACTATGCA
GTCTCCTCCCTTCCCAACTATCCCTATTAATCATTACGTCAATCCTAGAAACCAACAAAATAGGATCAAACGTCCTATTTCATTATTCCATGCTAATGTATTCAAGCGTTAGCCTGCTTTAAACACTCTAATTTTTTCAAAGTAACAGTCCTGTTTCCCTGCAACACCAAATTAATGACATTACAGTTCTTCAAGAAGGAGGAATCAGTAAAGCCAGTACATACCAGAGGCACGACCAACTTACTAATCCCGAAATTCAACTACGAGCTTTTTAACTGCAACAACTTTAATATACGCTATTGGAGCTGGAATTACCGCGGCTGCTGGCACCAGACTTGCCCTCCAA
+
BDABDIHIIGHEHHIGHI?EH@GHHHGHHHGHHIHIHIIIGIEHHHHEHHIHHHIH?EHHIHHHCHHHIIIIHIIIHHIEHHIHIHIIGEFHHHHHGGGEHHHHHHHIHIHIIIFEHHHHHHHHIIIHHIGHHHHCHHGHIIHIIIHHGGHIIHFHIHHIIIIHIIHGHIIIIHHHIIHHIIHIIHHHHHHHHHHHHIIHHIIHHHIHHIIHIIIIIIIIHHHIHH9@EHHHIHHGHHHHEGGHHIIHIHHEHH@HHHHIHHHIIHIHHHHHHHGIIGIHIHIHHEHHHHIHDGHHHHHHIIIIIHIIIHIIHIIIIHHHHIHIHCHIIHFEGGEHHIHHHBBDDD
@HISEQ:969:HM2KJBCX2:2:1102:19646:5313 2:N:0:ACTATGCA
GTCTCCTCCCTTCCCAACTATCCCTATTAATCATTACGTCAATCCTAGAAACCAACAAAATAGGATCAAACGTCCTATTTCATTATTCCATGCTAATGTATTCAAGCGTTAGCCTGCTTTAAACACTCTAATTTTTTCAAAGTAACAGTCCTGTTTCCCTGCAACACCAAATTAATGACATTACAGTTCTTCAAGAAGGAGGAACCAGTAAAGCCAGTACATACCAGAGGCACGACCAACCTACTAATCCCGAAATTCAACTACGAGCTTTTTAACTGCAACAACTTTAATATACGCTATTGGAGCTGGAATTACCGCGGCTGCTGGCACCAGACTTGCCCTCCAA
+
DDDDDIIIHIHIHIIIIIIIIFIIIHIIIIIGIIIIIIIGIHIIIIIIGIHHIIIIIHIFHEHEIHIHIIIIHHIIIIIIIIIIIIIHHHHIGHIIIHIIIHIIIHIIIHIHHHIHHIHIIHIIIIIIIIIIIIIHIIIIFHHHIIIHIIHIIIIHIIHIIHIIIHIFHHGHHIIHHIHHHIIHIIIHHHHIIHIIIHIHHHIIHHHHIIHGIIIHHHIHIIIHHIIIHEGHHHIIHIIIHGHHFHHEGIHHIIIFHGIIHIHGEIIIHIIIIIIIHIIHHEIIIHIGIIHHGHHEFHGIHIIIIIHHHIIIIIIIIIHHHIIIIIIIIIIHIIIIIIIHIDDDDD
@HISEQ:969:HM2KJBCX2:2:1102:21093:5069 2:N:0:ACTATGCA
GTCTCCTCCCTTCCCAACTATCCCTATTAATCATTACATCAATCCTAGAAACCAACAAAATAGAATCGGATGTCCTATTTCATTATTCCATGCTAATGTATTCAAGCGTGAGCCTGCTTTAAACACTCTAATTTTTTCAAGGTAACAGTCCTAATTCCCCGTGACACCAAATTAATGGCATTACGGTTCTTTAGAAGGTGAGAAATCAATAATATCAGTACATACCAACGGCATGACCGAAACATTGATCCCGAAATTCAACTACGAGCTTTTTAACTGCAACAACTTTAATATACGCTATTGGAGCTGGAATTACCGCGGCTGCTGGCACCAGACTTGCCCTCAA
+
B@@DDH?EHIIIIHEHIIIH@GHC?C?GGH@HHIIEHH1<DH@DGHI@<FHHHHEHHIIH@CFGH@@FHHD<FC1C?CEEH@CCFF1DFHEC?CFHCCGHHGCGHE@GEFEHHHG<GH8FFF@8CHCFF8CHE@HHGCHBG?HFECGGEGIHEEGEDCHGH@GCG@HFCEG6FHHCG@FDED?FHEHFHHIHE@GHHHHHHF@GEHEIFHCHF?ECHHHCE1HFFE<0HIHF?HGCFEHHHHG?HIGGFIHHHIHGGHIIIHGEHGCIHHHEHHHFHHGIIIIHGIIIHHFIIIHHHEHHHGHFCG?IIHIIHHIIIIIHHHIHEGIIIIIIIHHIHGIHHBDD@D
@HISEQ:969:HM2KJBCX2:2:1102:3448:6120 2:N:0:ACTATGCA
GTCTCCTCCCTTCCCAACTATCCCTATTAATCATTACGTCAATCCTAGAAACCAACAAAATAGGATCAAACGTCCTATTTCATTATTCCATGCTAATGTATTCAAGCGTTAGCCTGCTTTAAACACTCTAATTTTTTCAAAGTAACAGTCCTGTTTCCCTGCAACACCAAATTAATGACATTACAGTTCTTCAGAAAGGAGGAACCAGCGAGACCAGTACGAACCAAAGGCACGACCAACCTGCTGATCCCGAAATTCAACTACGAGCTTTTTAACTGCAACAACTTTAATATACGCTATTGGAGCTGGAATTACCGCGGCTGCTGGCACCAGACTTGCCCTCCAA
+
BDDDDIIEHHHHIEHHEH<FG?@GHIHIHHHHIGHHHEGHHHICHFH@EE@HHHHHEHHEFHEC1CHHHIGIHIHHHH@<CHH@@FEHEEC?EHIIIHIHHHHHEGHHHGEHEHEEHIIHHHEIHIHGHHHHHIFHD?6DHHHHIIGHFIIIIHHGHGHHIHHEHHH@HHHHIHIHGHHCIHIGIIIIIIIHIIIIIIIIHGF<<IIHHHCHGCGHHGHCFHHHHHHH@CEHHGH?CHCEEEHGHIHIIHHHHEHEHG@IHHCIIIIHHEHHIIIHCHGCFHEEHHHIHHEIHEHEHIIHEIHHHHHGHHIHHIIHDHHHHHHHHHHGFHHEHFIGIHHG?@@BAD
@HISEQ:969:HM2KJBCX2:2:1102:13094:6142 2:N:0:ACTATGCA
GTCTCCTCCCTTCCCAACTATCCCTATTAATCATTACGTCAATCCTAGAAACCAACAAAATAGGATCAAACGTCCTATTTCATTATTCCATGCTAATGTATTCAAGCGTTAGCCTGCTTTAAACACTCTAATTTTTTCAAAGTAACAGTCCTATTTCCCTGCAACACCAAATTAATGACATTACAGTTCTTCAGAAAGGAGGAATCAGCGAAGCCAGTACATACCAAAGGCACGACCAACCTTCTAACCCCGAAATTCAACTACGAGCTTTTTAACTGCAACAACTTTAATATACGCTATTGGAGCTGGAATTACCGCGGCTGCTGGCACCAGACTTGCCCTCCAA
+
CDDDDIIIIIIIIIIIIIIIIIIIIIIIIHIIIIIIIIIHIIIHHIIIGIGIIIIIHIHHHHHIIHIGGIIHIHHIGHIIIHIIIIIIGIIIHIHHIIIIIIIIIIIIIIIIIIIIIIIIHIIIIIIHIIHIIIIIIIIIHIIIIIIIIIIIIIIIIIIIHHIHHHHIIIIIIIIIIIIIIIIIIIIIIIIIIIIIIIIIIIIIIIIIIIIIIIIIIIIIIIIIIIIIIIIIIIIIIIIHHGCIIIIIIIGIIIIIIIIIIIIIIIIIIIIIIIIIIIIIIIIIIIHIIIIIIIIIIIIIIIIIIIIIIIIIIIIIIIIIIIIIIIIIIIIIIIIIIIIIIDDDDD
@HISEQ:969:HM2KJBCX2:2:1102:8192:6032 2:N:0:ACTATGCA
GTCTCCTCCCTTCCCAACTATCCCTATTAATCATTACATCGATCCTAGAAACCAACAAAATAGAATCGGATGTCCTATTTCATTATTCCATGCTAATGTATTCAAGCGTGAGCCTGCTTTAAACACTCTAATTTTTTCAAGGTAACAGTCCTAATTCCCCGTGACACCAAATTAATGGCATTACGGTTCTTTAGAAGGTGAGAAATCAATAATATCAGTACATACCAACGGCATGACCGAAACATTGATCCCGAAATTCAACTACGAGCTTTTTAACTGCAACAACTTTAATATACGCTATTGGAGCTGGAATTACCGCGGCTGCTGGCACCAGACTTGCCCTCCAA
+
DDDDDHIIIIIIIIIIIIIIIIIIIIIIIIIIIIIIIIIIHIIIHIIIIIIIIIIIHIFHIIIIHIIIHIIIIIIIIIIIIIIIIIIIIIIHGIIHHHIIIIIIIIHIIHIHHIIHIIIIIIHIIIIHIHFIIHHHHIIIIIIIIIIIHIIIIIIIIIIIIIIIIIIIIIIIIIIIIIIIIHIIIIIIIIIIIIGIIIIIIIIIIIIIIHIIIIIIIIIIIIIIHIHIIIIIIIIIIIIIIIIIHFIIIIIIIIIIIIIIIIIIIIIIIIIIIIIIIIIIIIIIIIIIIIIIIHIHIIIIHHIIIIHIIIIIIIIIHIIIIIIIIIIIIIIIIIIIIIIIIIDDDDD
@HISEQ:969:HM2KJBCX2:2:1102:10473:6889 2:N:0:ACTATGCA
GTCTCCTCCCTTCCCAACTATCCCTATTAATCATTACGTCAATCCTAGAAACCAACAAAATAGGATCAACGTCCTATTTCATTATTCCATGCTAATGTATTCAAGCGCGAGCCTGCTTTAAACACTCTAATTTTTTCAAAGTAACAGTCCTGATTCCCCGCCACACCAAATGAATGACATGATGGTTCGTCAGAAGGTAGGAACCAGTAACACCAGTACGTACCTAAGGCACGACCAACGTACTGATCCCGAAATTCAACTACGAGCTTTTTAACTGCAACAACTTTAATATACGCTATTGGAGCTGGAATTACCGCGGCTGCTGGCACCAGACTTGCCCTCCAA
+
DDDDDIIIIIIIIIIIIIIIIIIHIIIIIGHIIIIIIIIIIIIIIIIGIIIIIIIIIFEHHIHHHIIIIIIIHIIIIHHIIIIIIIIHIIIHIIIIIIHHIEHHEHHIIIIIIIIIIIIIIIIIIHIIIHIIIHIHHIIHIIIHIIIIIIHHFHIIIIIIIIIIIIIIIIIIIIIIIIIIIIIIIIIIIIIIIIIIIIIIIIHIIIIIIIIHIIIIIIIIHIIIIIIIIIIIIIIIIIIIIIHGIIIHHIIIIIIGHIIIIIIIIIHIIIIIIHIIIIIIIIIIIIIIIIHGHIIIIIIIIIIIIIIIIIIIIIIIIIIIIIIIIIIIIIIIIIIIIIIIDDDDD
@HISEQ:969:HM2KJBCX2:2:1102:7779:6948 2:N:0:ACTATGCA
GTCTCCTCCCTTCCCAACTATCCCTATTAATCATTACATCGATCCTAGAAACCAACAAAATAGAATCTGATGTCCTATTTCATTATTCCATGCTAATGTATTCAAGCGTAAGCTTGCTTTAAACACTCTAATTTTTTCAAGGTAACAGTCCTAATTCCCCATAACATCAAATAAATGACATTATGGTTCTTTAGAAGGTGAGAACCAATAAAACCAGTACATACCAAGGCATGACCGATCCCTTGATCCCGAAATTCAACTACGAGCTTTTTAACTGCAACAACTTTAATATACGCTATTGGAGCTGGAATTACCGCGGCTGCTGGCACCAGACTTGCCCTCCAA
+
ADDD?H@EEEHHIEHFHIIIIIHIGHIIGEIHHEHHHEEHE?CH=GF1CCGHI?CEEEEHFHHEGEHGIE<CCHHIGIEHICGHHHIICFHIIIIIIHFHHEHHHHHEHHGHHFHEHIIHIEHHAHHHGHHHEHEGHFHHHHHHIIIHEIHGHGGHHHHDHHGHHIHII@HHHHHHHHIHHHHHFHH?HEEHHHGHIHGHIIHHHHHIIHHIIIIIIIHIHHHHIIHGEEHHGHIHHIHHFHIHIIIHEF@HFIHIHHIIIHG?1ECFHG<CF?IIIHHHHHEIIHHF@HHGD<IHIIIHHHHIIHIHHEEHHCHGIHIHHGHHIIHEIHEHHIHIHHCEDD@@0
@HISEQ:969:HM2KJBCX2:2:1102:15569:6745 2:N:0:ACTATGCA
GTCTCCTCCCTTCCCAACTATCCCTATTAATCATTACGGTGATCCTAGAAACCAACAAAATAGAACCATGCGTCCTATTTCATTATTCCATGCTAATGTATTCAGGCAATAGCCTGCTTTAAGCACTCTAATTTTTTCAAGGTAACAGTCCTGCTTCCCCAACGCACCAAATTAATGACATGCTGGTTATTCAGAAGGTAGGAATCCATCACGCCAGTACAGACCCAAAAGCCCGACCAACGGATAAACCCCGAAATTCAACTACGAGCTTTTTAACTGCAACAACTTTAATATACGCTATTGGAGCTGGAATTACCGCGGCTGCTGGCACCAGACTTGCCCTCCAA
+
DDDBDIIIIIIIIIIHIIIIIIIIIIIIGIIIIIIIIIIIIIIIIIIIHIIIIIIIEHHEHGHGIHHIIHHIHIHHHIHHIIIIIIHIIHIIHIIIHIIIIIIHHHHIIIIHHIIIIIIIIIHIHIIIIIIIIIIIIIIHIIIIIIIIIIIIIIIHIIIIIHIIIIIIIIIIIIIIIIIIIIIIIIIIIIIIIIIIIIIIIIIIGIIIHIIIIIIIIIIIIHEIIIIHHHIIIIIIIIIIIIIIHIIIIIIIIIIIIIIHIIIIIIIIIIIIIHIIIIIIIIIIIIIIIIIIIIIIIIIIIIIIIIIIIIIIIIIIIIIIIIIIIIIIIIIIIIIIIIIIIIDDDDD
@HISEQ:969:HM2KJBCX2:2:1102:4828:6871 2:N:0:ACTATGCA
GTCTCCTCCCTTCCCAACTATCCCTATTAATCATTACGGTGGTCCTAGAAACCAACAAAATAGAATCATCCGTCCTATTTTATTATTCCATGCTAATGTATTCAAGCAAAATGCCTGCTTTAAACACTCTAATTTTTTCAAAGTAAAGGTCCTGGTTCCCCGCGGCACCCAATTAAGGACATCGCGGTTCTCCAGAAGGTGAGAAATTGACTACACCAGTTCATACCCCTTAAGGCACGACCGATGTGTCAATCCCGAAATTCAACTACGAGCTTTTTAACTGCAACAACTTTAATATACGCTATTGGAGCTGGAATTACCGCGGCTGCTGGCACCAGACTTGCCCTCCAA
+
DDDDDIIIIIIIIHHIIIIIIIIIIIIIIIIIIIIIIIIIIIIIIHIGHIIIIHGHHHHIIIIIHIIIIHGIHGHHIIGHIIIIIIIIIIIIHIIIIIHIIIIIHIHIIIIIHHHIIIIIIHIHHIIHHIIIIHIIIIGIIHIIIHHIIHIIIIHHIIIIIIIIIIIIIIIIIIIHIIIIIHIIIIIIIIIIIIIIIIIIIIIIIIIIIIIIIIIHIIIIHIIIIIIIIIIIIIIIIIIIIIIIIIIIIHIIIIIIIIIIIIIIIIIIIIIIIIIIIIIIIIIIIIIIIHGHIIIIIIIIIIIIIIIIIIIIIIIIIIIIIIHIIIIIIIIIIIIIIIIIIIIIIIDDDDD
@HISEQ:969:HM2KJBCX2:2:1102:13601:7237 2:N:0:ACTATGCA
GTCTCCTCCCTTCCCAACTATCCCTATTAATCATTACGGTGGTCCTAGAAACCAACAAAATAGAACCACAACGTCCTATTCTATTATTCCATGCTAATCTATTCAAGCAATAGCCCGCTTTAAACACTCTAATTTTTTCAAGGTAATGGTCCTGGCTCCCCAACACACCCAACAAAGGACATGCTGGTTCACCAGAAGGAAGACCCGACAGCAGACAGTACTCGCCAAAGACGGACCGCCCGGCCAGGCCTAAAATTCAACTACGAGCTTTTTAACTGCAACAACTTTAATATACGCTATTGGAGCTGGAATTACCGCGGCTGCTGGCACCAGACTTGCCCTCCAA
+
CDDDDIIIIIIIHIIGIIIHIIIIIIIIIHIHHHHHIIIIIIIHIHHGHHIIHHHIHCHIHHEHIIIIIIHHIIIIIIIGIIIHHHHHHHHIHHIIIIIHIIHIHIIIIIIIIIIHHIIHHIHHHHHIGHHHIIHHIHHHIIHHHIIIIIHIIHHEHIHIIIIIHIHIIIIIGIIHHIIIIHIIIIHHGHIIIHHHHHIIIIIIIIIIIIIIIIIIIIIIHIIIIIIIIIIIIIIIIHIIIIIHEIIIIIIIIIIIIIHIIIIIIIIIHIIIIIIIIIIHHIIIIIIIIIIIIIIIIIIIHIIIIIIIIIIIIIHHIHIIIIHIIIIIIIIIIIIIHHEGIDDDDD
@HISEQ:969:HM2KJBCX2:2:1102:13698:7241 2:N:0:ACTATGCA
GTCTCCTCCCTTCCCAACTATCCCTATTAATCATTACGTCGATCCTAGAAACCAACAAAATAGGTTCGATCGTCCTATTTCGTTATTCCATGCTAATGTATTCAAGCGCGAGCCTGCTTTAAGCACTCTAATTTTTTCAAAGTAACAGTCCTGTTTCCCCGCAACAACAAATTAATGCCATCACGGTTCTACAAGAAGGAGGGACCAGTGAGGCCAGTGCATACCAGTGGCACGACCAACCTACTGGCCCCGAAATTCAACTACGAGCTTTTTAACTGCAACAACTTTAATATACGCTATTGGAGCTGGAATTACCGCGGCTGCTGGCACCAGACTTGCCCTCCAA
+
DDDCDIIGIIIIIIIIIIIIIIIIIIIIIIIIIIIIIIHIIIIIIIIIIIIIIHCHEHIGHHHHHIHIHIGIIIIIHGIIHHIIIIIIIIIHIIIIIIHIHEHHHIIIIIIIIIIIIIIIIIIIIIIIIIIIIIIIIIIIIIIIIIIIIIIIIIIIIIIHIHHIIIIIIIHHIIIIIIIIIIHIIIIIIIHGIIIIIIIIIIIIHHIIIIIIIIIIIIIIIIIIIIIIIIIIIGIIIIIIIIIIHIIIIIIIIIIIIIIIIIIIIIIIIIIIIIHIIIHIIIIHIIIHIIIIIHIIIIIIIIIIIIIIIIIIIIIIIIIIIIIIIIIIIIIIIIIIIIIIIDDDDD
@HISEQ:969:HM2KJBCX2:2:1102:9909:7876 2:N:0:ACTATGCA
GTCTCCTCCCTTCCCAACTATCCCTATTAATCATTACATCGATCCTAGAAACCAACAAAATAGAATCGGATGTCCTATTTCATTATTCCATGCTAATGTATTCAAGCGTAAGCTTGCTTTAAACACTCTAATTTTTTCAAGGTAACAGTCCTAATTCCCCATAACATCAAATAAATGACATTATGGTTCTTTAGAAGGTGAGAACCAATAAAACCAGTACATACCGAGGCATGACCGATTCCTTGATCCCGAAATTCAACTACGAGCTTTTTAACTGCAACAACTTTAATATACGCTATTGGAGCTGGAATTACCGCGGCTGCTGGCACCAGACTTGCCCTCCAA
+
DDBDDIHGHH@HH@GEHIHECHHH?FHCEHHEHIIHIIH@<GEFHHIG?CH??C@EHHHHI@<GHH@C@CCCEFEGIH<G@FGH?@1DHHH@H<CGFFEHCHHGHE??IHG@GIIHHHIIFHHHIHHFFFGIHE@@HHGF@IHFGIIIHEIHHHDHGFD<FEHCHEIIHEHHHHFIHFCHIHHEH:;IHHHIIHIHHHEIHGHCGIHH;HEFFCGIIHH2HHIHEHF?HIIIIHCH8IHHFEFGHHIHGIIIIH@EHGEEGDIIHCHIHHHHHIHEHIHIIIHCHHGHFHCIIIHHIIHHHHIIHIHHIIIHDHIHCIIIIGHHIIIIIHGIIHIHDGIHDDBD0
@HISEQ:969:HM2KJBCX2:2:1102:12118:8491 2:N:0:ACTATGCA
GTCTCCTCCCTTCCCAACTATCCCTATTAATCATTACATCGATCCTAGAAACCAACAAAATAGAATCGGATGTCCTATTTCATTATTCCATGCTAATGTATTCAAGCGTGAGCCTGCTTTAAACACTCTAATTTTTTCAAGGTAACAGTCCTAATTCCCCGTGACACCAAATTAATGGCATTACGGTTCTTTAGAAGGTGAGAAATCAATAATATCAGTACATACCAACGGCATGACCGATACATTGATCCCGAAATTCAACTACGAGCTTTTTAACTGCAACAACTTTAATATACGCTATTGGAGCTGGAATTACCGCGGCTGTTGGCACCAGACTTGCCCTCCAA
+
CDDDDIIIIIIIIIIHIIHIIHIIIIIIIIIIIIIIIIIIIIIIIIIHIHHIIIIIIIIGHHHHIIIHIIIIIIIIIIIIHIIIHIIIIHIIHIIIIIIIIIIIIIIHHIIIIIIIIIIIIHIIIIIIIIHHIIIIIIIIIIIIIIIIIIIIIIIIIIIIIIIIIIIIIIIIIIIIIIIIIIIIIIIIIHIIIIIIIIIIIIIIIIIIIIIIIIIIIIIIIIIIIIHIIIIIIIIIIIIIIIIIGEIIIIHIIIIIIIHIIIIIIIIIIIIIIIIIIIIHIIIIIIIIIIIIIIIIIIIIHHIIIIIIIIIIIIIIIHIIIIIHIIIIHIIIIHIIIIIIIIDDDDD
@HISEQ:969:HM2KJBCX2:2:1102:4052:8175 2:N:0:ACTATGCA
GTCTCCTCCCTTCCCAACTATCCCTATTAATCATTACGGTGGTCCTAGAAACCAACAAAATAGAACCATGCCGTCCTATTTTATTATTCCATGCTAATGTATTCAAGCAAAAATGCCTGCTTTAAACACTCTAATTTTTTCAAAGTAAAGGTCCTGGTTCCCCGCGGCATCCAATTAAGGACATCGCGGTTCTCCAGAAGGTGAGAAATTGACTGCACCAGTTCATACCCCGTGAGGCACGACCGATGCGCCAATCCCGAAATTCAACTACGAGCTTTTTAACTGCAACAACTTTAATATACGCTATTGGAGCTGGAATTACCGCGGCTGCTGGCACCAGACTTGCCCTCCAA
+
DDDDBIG?EHIHHHHHHIHIIIIGHHHHIHHI?GIHHHHHIIHIGIIIGHHIHHHHF1@GHI<EEHIHH@?E<<F<EG@@GHIIIHHIIHHEEHIIHHGHHC@FHI@<<FFFHIHGHH<CFEHHEHHHBDHFHHEHHHHCB@@HHGIHHE@FCEHIHFHHHHHCEF@EEHHHHHG@HEIIHHIHCHCIHIIHGGIHF?GF;H<IIHGHHIIHH@GCF@CEDIFEHECC/HHEHHGEIGIIFHIHHHFECECCIHGHHHHHHEEHFHHHGCHHECGCHEIHEHHHEEHD?EGIIHEIIIHHCIHIHIHEHCHHHHG@IIHHHHEIIIIHHHEHHHHHGFHHHIIIIIHG?DDBD
@HISEQ:969:HM2KJBCX2:2:1102:16919:9019 2:N:0:ACTATGCA
GTCTCCTCCCTTCCCAACTATCCCTATTAATCATTACATCGATCCTAGAAACCAACAAAATAGAATCTGATGTCCTATTTCATTATTCCATGCTAATGTATTCAAGCGTAAGCTTGCTTTAAACACTCTAATTTTTTCAAGGTAACAGTCCTAATTCCCCATAACATCAAATAAATGACATTATGGTTCTTTAGAAGGTGAGAACCAATAAAACCAGTACATACCAAGGCATGACCGATTCCTTGATCCCGAAATTCAACTACGAGCTTTTTAACTGCAACAACTTTAATATACGCTATTGGAGCTGGAATTACCGCGGCTGCTGGCACCAGACTTGCCCTCCAA
+
DDDDDIIIIIIIIIIIIIHIIIIIIIIIIIIIIIIIIIIIIIIIIIIHHHHIIIIIIIHIHIIIIEHHIHIIHIIIIIIIIIIIIHIIIIIHHIIIIIIIIHHHIIIIIIHIIIIIIIHIHHIGIIIIIIIIIIIIIIIIIIIIIIIIHHIIIIHIIIIIHIIIHHHHIIIIIIIIIIIIIIIIIIIHGIIIIIIIIIIIIIIIIIIIIIIIIIIIIIIIIIIIIIIIHIIIIIIIIIIIIIIHIIIIIIIIIHIIIIIIIHIIIIIIIIIIHHIIIIIIIIHIIIIIIIIIHIIIIIIHIIIIIIIIIIIHIIIIIIIIIIIIIIIIIIIHHIIIIIIIDDDDD
@HISEQ:969:HM2KJBCX2:2:1102:15597:10156 2:N:0:ACTATGCA
GTCTCCTCCCTTCCCAACTATCCCTATTAATCATTACGGTGATCCTAGAAACCAACAAAATAGAACCATGCCGTCCTATTCTATTATTCCATGCTAATGTATTCGAGCAAAAATGCCTGCTTTAAACACTCTAATTTTTTCAAGGTAAAGGTCCTGGATCCGCAAGACACCCAATAAAGGACATCAAGTTTCTCCAGAAGGTGAGAAATCAACAGTAACAGTTCATACCCCTTAAGGCATGACCATCACGTCAATCCCGAAATTCAACTACGAGCTTTTTAACTGCAACAACTTTAATATACGCTATTGGAGCTGGAATTACCGCGGCTGCTGGCACCAGACTTGCCCTCCAA
+
DDDDDIIIIIIIIIIHIIIIIIIIIIIIIIIIIIIIIIIIIIIIIIIIIHIIIIIHIIIIIIIIIIIIIIIIIIIIIIIIIIIIIIIIIIIIIIIIIIHGHHIIIIIIIIIIIIIIIIIIIIIIIIIIIIIIIIIIIIIIIIIIIIIIIIIIHIIIHHIIIIIIIIIIIIIIIIIIIIIIIIIIIIIIIIHIIIIIIIIIIIIIIIIIIIIIIIIIIIIIIIIIIIIIIIIIIIIIIIIIIIIIIIIIHHHFHIHIIIIIIIIIIIIIHIIIIIIIIIIIIHIIIIIIIIIIIIIIIIIIHIIIIIIIIIIIIIIIIIIIIIIIIIIIIIIIIIIIIIIIIIIIIIIIDDDDD
@HISEQ:969:HM2KJBCX2:2:1102:19088:9906 2:N:0:ACTATGCA
GTCTCCTCCCTTCCCAACTATCCCTATTAATCATTACGGTGATCCTAGAAACCAACAAAATAGAATCATGCCGTCCTATTTTATTATTCCATGCTAATGTATTCAAGCAAAATGCCTGCTTTAAACACTCTAATTTTTTCAAAGTAAAGGTCCTGGTTCCCCGCGACACCCAATTAAGGGCATCGTGGTTCTCCAGAAGGTGAGAAATTGACTACACCAGTTCATACCCCTTAAGGCACGACCGATGTGTCAATCCCGAAATTCAACTACGAGCTTTTTAACTGCAACAACTTTAATATACGCTATTGGAGCTGGAATTACCGCGGCTGCTGGCACCAGACTTGCCCTCCAA
+
DDDDAIHIIIIIIIIIIIIIIIIIIIIIIHIIIIIIIIIIIIIIIIHHHHIIIGHIGFIHHIIIIIGHIIIGIIGGHHH?HHIIIHIIIHIIHIIIIIIIHHHHIIIIIHHFIHIIIHHIIHHIIIHIIIIIIIIIGIHGIHHIIIIIHIHHIIIIIIIIHIGIHIIIIIIIIIHEIIIIIIIIIIHIIIIIEIIIIIIIIIIIIIIIHIIIIIIIIIIIIIIIIIIIIIGIIIIIIIIIIIIIIIIIHHGHHIIIIIIIIIHIIIHIIIIIIIHIIIIIIIIIIIIHIHIIIIIIIIIIIIIIIIIIIIIIIIIIIIIIIIHIIHHIIIIIIIIIIIIIIIIIIIIDDDDC
@HISEQ:969:HM2KJBCX2:2:1102:16257:10433 2:N:0:ACTATGCA
GTCTCCTCCCTTCCCAACTATCCCTATTAATCATTACATCGATCCTAGAAACCAACAAAATAGAATCGGATGTCCTATTTCATTATTCCATGCTAATGTATTCAAGCGTGAGCCTGCTTTAAACACTCTAATTTTTTCAAGGTAACAGTCCTAATTCCCCGTGACACCAAATTAATGGCATTACGGTTCTTTAGAAGGTGAGAAATCAATAATATCAGTACATACCAACGGCATGACCGAAACATTGATCCCGAAATTCAACTACGAGCTTTTTAACTGCAACAACTTTAATATACGCTATTGGAGCTGGAATTACCGCGGCTGCTGGCACCAGACTTGCCCTCCAA
+
DDDDDIIIIHIIIIIIIIIIIIIIIHIIIIIHIIIIIIIIIHHHHHHHIHIIIIIIHGIHHIIIHIIIIGIIIIIIIIIIIIIIIIHIIIHIIIIHIIIIIIIIIIIIIIIIIIIIIIIHIIIIIIIIIIIIIIIIIIIIIIIIIIIIHIIIIHHIIIIIIIIIIIIIIIIIHIHIIIIIIIIIIIIIIIIIIIIIIIHHIIIIIIIIIIIIIIIIIIIIIIIIIIIIIIIIIIIIHIIIIIIIHIIHHIIIIIIIIIIIIIHIIIIIIIIIIIIHIIIIIIIIIIIIIIIIIIIIIIIIIIIIIIIIIIIIIIIIIIIIIIIIIIIIIIIIIIIIIIIIIIBDDDD
@HISEQ:969:HM2KJBCX2:2:1102:12356:10025 2:N:0:ACTATGCA
GTCTCCTCCCTTCCCAACTATCCCTATTAATCATTACATCGATCCTAGAAACCAACAAAATAGAATCGGATGTCCTATTTCATTATTCCATGCTAATGTATTCAAGCGTGAGCCTGCTTTAAACACTCTAATTTTTTCAAGGTAACAGTCCTAATTCCCCGTGACACCAAATTAATGGCATTACGGTTCTTTAGAAGGTGAGAAATCAATAATATCAGTACATACCAACGGCATGACCGAAACATTGATCCCGAAATTCAACTACGAGCTTTTTAACTGCAACAACTTTAATATACGCTATTGGAGCTGGAATTACCGCGGCTGCTGGCACCAGACTTGCCCTCCAA
+
DDDDDIIIIIIIIIIIIIIIIIIIIIIIIIIIIIHIIIIIIIIIIIHIEHHHIIIIIIIIIIHIIIIHIIHIIIIIIIIIHIIIIIIIGIIHIIIIIIIIIHHIIIIIIIIIHIIIIIIIIHHIIIIIIIHIIIIIIIIHIIIIIIIIIIIIIIIIIIIIIIIIIIIIIIIIIIIIIIIIIIIIIIIIIIIIIIIIIIIIIIIIIIIIIIIIIIIIIIIIIIIIIIIIIIIIIIIIIIIIIIIIIHIIIIIHIIIIIIIIIIIIIIIIIIIIIIIIIIIIIIIIIIIIIIIIIIIIIIIIIHIIIIIIIIIIIIIIIIIIIIIIIIIIIIIIIIIIIIIIIIDDDDD
@HISEQ:969:HM2KJBCX2:2:1102:7105:10780 2:N:0:ACTATGCA
GTCTCCTCCCTTCCCAACTATCCCTATTAATCATTACATCGATCCTAGAAACCAACAAAATAGAATCGGATGTCCTATTTCATTATTCCATGCTAATGTATTCAAGCGTGAGCCTGCTTTAAACACTCTAATTTTTTCAAGGTAACAGTCCTAATTCCCCGTGACACCAAATTAATGGCATTACGGTTCTTTAGAAGGTGAGAAATCAATAATATCAGTACATACCAACGGCATGACCGATACATTGATCCCGAAATTCAACTACGAGCTTTTTAACTGCAACAACTTTAATATACGCTATTGGAGCTGGAATTACCGCGGCTGCTGGCACCAGACTTGCCCTCCAA
+
DDDDDHHEEHIHIHHHHHIIIICEHGHHHHHEHHIIIGHIEEHHIHHEGHGIIIHGHHFEFHIIIIIHIGHCHIECHHCHGHHIIEHIIIIGHHHHIHHHHFIIIHHHHDHDHHGIHGHGHACHHHIIIHHHHHHIIIIHHIIIHIHHCIIHHHHEGIIHGHHIIIHIIHHIIIIIIIIIHEHHIHHHIIIHIIIIIHHHHGIIIHIIHIIIHHDH?HIIIHEIIIIIIIHIIIIHIIIIHIHHDAFIIIIIHHIIIIIHIIIIIIIIIIIIIGIIIIIIIIHHHHG?IIIHHIIIIIHHHHIHIIIHIIHIHIIIHIIIHHIIIIIIIHIIHHGHHIIGIIDDAB@
@HISEQ:969:HM2KJBCX2:2:1102:12618:10651 2:N:0:ACTATGCA
GTCTCCTCCCTTCCCAACTATCCCTATTAATCATTACGGTGGTACTAGAAACAAACAAAATAGAACTACAACGTCCTATTCTATTATTCCATGCTAATCTATTCAAGCAATAGCCCGCTTTAAACACTCTAATTTTTTCAAGGTAATGGTCCTGGCTCCCCAACACACCCAATAAAGGGCATACTGGTTCACCAGAAGGAAGACCCGACAGCAGACAGTACTCGCCAAAGACGGACCGCCCGGCCAGGCCTAAAATTCAACTACGAGCTTTTTAACTGCAACAACTTTAATATACGCTATTGGAGCTGGAATTACCGCGGCTGCTGGCACCAGACTTGCCCTCCAA
+
<<000<D1DEH?@G1<1DHHHEHE@H<GGHICFHGHH@=<EHE1<FG@G?C111<<DGEFH111D<1<DG?CHC<CC@1<D1FCC?1D1DC1111<C?C@HD1?HHG@8F@C1D<CCC/EHHGH11CHGFE5CHGHHFH@FBBEFDH?HGEHB9:8<DHDHHHIHEEG0IHEEHHHHGHCHHGGGGB8.CHG?EIGIHHH?CHHDGEEIHFGHHHGEHHHGFHHHHHGF@CCHECCCC//HC11DFECD1IHHIIHCDDHHECC1?HHHGHFHE@HHF?HFC?G@HCHGHIHEEH?GFG<<1EHHHEHHIIIIHDHCIHGHG?G?EFHHHF<1<C@IHHEEBDDBD
@HISEQ:969:HM2KJBCX2:2:1102:17611:11506 2:N:0:ACTATGCA
GTCTCCTCCCTTCCCAACTATCTTAATCATTACGTCAATCCTAGAAACCAACAAAATAGGATCAACGTCCTATTTCATTATTCCATGCTAATGTATTCAAGCGCGAGCCTGCTTTAAACACTCTAATTTTTTCAAAGTAACAGTCCTGATTCCCCGCCACACCAAATTAATGACATGATGGTTCGTCAGAAGGTAGGAACCAGTAACACCAGTACGTACCTAAGGCACGACCAACGTACTGATCCCGAAATTCAACTACGAGCTTTTTAACTGCAACAACTTTAATATACGCTATTGGAGCTGGAATTACCGCGGCTGCTGGCACCAGACTTGCCCTCCAA
+
BDDDAHIIIIIIIIIIIHIIIIIIIIIIIIIIIGHIIIIIHIIIIIIIHHIIIHIHHIHHEHHIIIIIIHIIIIIHIIIIIIHIIIIHHHHIIIIIHHHIGHIHIIIIIIIHHIIIHIGHIIHIHEHHHIIIIHIHIIIIIHIHIIIHHIHIIIHIIIHIIIHIIIHIIHGHHIIHIIIIIIIIIIIIIIIIIIIHIIIIIIIIIHIIIIIIIIIIIIIIIIIIIIIIIHIIIIIIHIHHIIIIIIIIIIIIIIIIIIIHIIIIIIIIIIIIIIIIIIIIIHIIIIIIIIIIIIIIIIIIIIIIIIIHIIIIIIIIIIIIIIIIIIIIIIHIIIGIDDDDB
@HISEQ:969:HM2KJBCX2:2:1102:12343:12810 2:N:0:ACTATGCA
GTCTCCTCCCTTCCCAACTATCCCTATTAATCATTACGGTGATCCTAGAAACCAACAAAATAGAACCATGCCGTCCTATTCTATTATTCCATGCTAATGTATTCGAGCAAAATGCCTGCTTTAAACACTCTAATTTTTTCAAGGTAAAGGTCCTGGTTCCACATGACACCCAATTAAGGACATCATGCTTCTCCAGAAGGTGAGAAATCAACTGCGACAGTTCATACCCCTTAAGGCACGACCATCACGTCAATCCCGAAATTCAACTACGAGCTTTTTAACTGCAACAACTTTAATATACGCTATTGGAGCTGGAATTACCGCGGCTGCTGGCACCAGACTTGCCCTCCAA
+
DDDDDIIIIIIIIIIIIIIIIIHIIIIIIIIIIIIIIIIIIIIIIIIHIIIIIIHIIIIIIIHHIIIIICHHIIIHIIIIIIIIIIIHIHIIGHIIIIHHHHIIHIIIIIIIIIIIIIIIIIIIIHIHIIIIGIIIIIIIIHIIIIIIIIIIIHIIIIIIIIIIIIIIIIIIIIIIIIIIIIIIIIIIIIIIHIIIIIIIIIIIIIIIIIIIIIIIIIIIIIIIIIIIIIIIIIIIIIIIHIHIIIIIIHHIIIIIIIIIIIIIIIIIIIIIIIIIIIIIHIIIIIIIIHIIIIIIIIIIIIIIIIIIIIIIIIIIIIIIIIIIIIIIIIIIIIIIIIIIIIIIIIIDDDDD
@HISEQ:969:HM2KJBCX2:2:1102:1559:12761 2:N:0:ACTATGCA
GTCTCCTCCCTTCCCAACTATCCCTATTAATCATTACGGTGGTCCTAGAAACCAACAAAATAGAACCACAACGTCCTATTCTATTATTCCATGCTAATCTATTCAAGCAATAGCCCGCTTTAAACACTCTAATTTTTTCAAGGTAATGGTCCTGGCTCCCCAACACACCCAATAAAGGACATGCTGGCTCACCAGAAGGAAGACCCGACAGCAGACAGTACTCGCCAAACACGGACCGCCCGGCCAGGCCTAAAATTCAACTACGAGCTTTTTAACTGCAACAACTTTAATATACGCTATTGGAGCTGGAATTACCGCGGCTGCTGGCACCAGACTTGCCCTCCAA
+
DDDDAEHIHHHHG1FHHHIIHG?FGEHHHHHEHHHHHHI@HIHIIH@<GG<F1<CE?@<DEH1@CHHHIIGIIG?GHHEFHHEHE<GEHI@1DHGHFHICGFHHH<@FEFGEH8DDEHHHHHGHHBGEFHEEGHHHEGHHHEHGFF7CHHHHH?DGHHCHHGGGDB0IGHHHDFIIIIHIIIHHFHHCCF/HH@GIIHHHCHEIHHIIIIIIIIIGIHGIHGHIHHE@:D1CCHIIIIIHIIIHEIHIHFIHHHHHIHHEHGCHFDFHGIIHIHHIIIHIIIHHIHHGIHIHHGHHIIHHHHHIIIGIIHH?IHDIGIHIHHHHEIIIIIIHHFCHHHHEHCDDAB
@HISEQ:969:HM2KJBCX2:2:1102:8733:12989 2:N:0:ACTATGCA
GTCTCCTCCCTTCCCAACTATCCCTATTAATCATTACGGTGGTCCTAGAAACCAACAAAATAGAACACAACGTCCTATTCTATTATTCCATGCTAATCTATTCAAGCAATAGCCCGCTTTAAACACTCTAATTTTTTCAAAGTAATGGTCCTGGCTCCCCAACACACCATACTGGTTCACCAGAAGGAAGACCCGACAGCAGACAGTACTCGCCAAAGACGGACCGCCCGGCCAGGCCTAAAATTCAACTACAAGCTTTTTAACTGCAACAACTTTAATATACGCTATTTGAGCTGGAATTACCGCGGCTGCTGGCACCAGACTTGCCCTCCAA
+
DDDDDIIHIIIIIIIIIHIIIIIIIIIIIIIIIIIHIIDIGIIIIIHIIHHIIGHIH?HHIHHEHHHGHIHHGFFIGHH1GGHHHHIIIIIIIIIIHIIIIIIHIHIIIIIIIIGHIIIHHHHGIIIIIIIIIIIIIIIIIIIIIIIIIIIIIIIIIIIHIIIIIIIIIIIIIIIIIIIIIIIIIIIIIIIIIIIIIIIIIIIIIIIIIIIIIIIIIIHIIIIIIIIIIIHIIIIIHI?IIIIIIIIIIIHGGHIIIIIIIIHIIIIIIIIHIIIIIIIIIHIIIIIIIIIIIIIIIIIIIIIIIIIIIIIIIIIIIIIIIHIIIIIIIDDDDD
@HISEQ:969:HM2KJBCX2:2:1102:7106:12469 2:N:0:ACTATGCA
GTCTCCTCCCTTCCCAACTATCCCTATTAATCATTACGGTGGTCCTAGAAACCAACAAAATAGAACCACAACGTCCTATTCTATTATTCCATGCTAATCTATTCAAGCAAATGCCTGCTTTAAACACTCTAATTTTTTCAAGGTAATGGTCCTGGCTCCCGGGCACACCCAATAAAGGACATACTGGTTCACCAGAAGGTGGACCCGACACAGGACAGTACTCGCCAAAGACGGACCGCCCGGTCAGGCCTAAAATTCAACTACGAGCTTTTTAACTGCAACAACTTTAATATACGCTATTGGAGCTGGAATTACCGCGGCTGCTGGCACCAGACTTGCCCTCCAA
+
DDDDDIIIIIIIHHEHHHIIIHIIIIIIIIIGGHIIIIGIIIIHIIIIIHHIHHIIIHIIIIIGIIHHIIIIGHIIIIIIIIHIIIIHHHGIHIIIIIIIIIIIIIIIIIIIHIIIIIIIIIHIHHIIHIIIIHIIHGHIIIIIIIIHHIIIIIIIIIIHIIIHIIIIIIIIIIIIIIIIIIIIIIIIHIIIIIIIIIIIIIIHIIIIIIHIIIIIIIIIIIIIIIIIIIHIIHEIIIIIIIIHHIIIIIIIIIIIIHIIIIIIIIIIIIIIIIIIIIIIIIIIIIIIIIIIHHIIHGFFDIIIIIIIIIIIIIIIIIIIIIIIIIIIIIIIIIIHIIIIIDDDDD
@HISEQ:969:HM2KJBCX2:2:1102:15874:13573 2:N:0:ACTATGCA
GTCTCCTCCCTTCCCAACTATCCCTATTAATCATTACATCGATCCTAGAAACCAACAAAATAGAATCGGATGTCCTATTTCATTATTCCATGCTAATGTATTCAAGCGTGAGCCTGCTTTAAACACTCTAATTTTTTCAAGGTAACAGTCCTAATTCCCCGTGACACCAAATTAATGGCATTACGGTTCTTTAGAAGGTGAGAAATCAATAATATCAGTACATACCAACGGCATGACCGAAACATTGATCCCGAAATTCAACTACGAGCTTTTTAACTGCAACAACTTTAATATACGCTATTGGAGCTGGAATTACCGCGGCTGCTGGCACCAGACTTGCCCTCCAA
+
@0DDDCHHIIH@FHIHIIIHH?F@EGEEHGE@GECGHHHHFHCGEHH@GHIIIHIHC1D?<FGFHHIIECHCGFCEHHFIH?DHF@GHHIHE?FCHHHIGH<DH=HHHIHHIIHHEHHHHHFHHHHGHHFFHIFHGHE1GG?FGHIHFCGHHHGHHIHHEGIIIHHHHHIIIHHHCECHHGDHHFHIIHIIIIIHF?IHHGCFHHFHHGHI;HEC6HIHHHHHHHCEHHG1EHH9EFHHEHHGF8B@EACCGHEIHGIIIIHEHFHE@CIIIHCIHHHFHHEIIHEIHHIHHGCHDHHCHHEIIIHHIIIIIIIIIIIIIHHH@CIIHEIIIGIHHHHIIIHDDCDD
@HISEQ:969:HM2KJBCX2:2:1102:12794:12941 2:N:0:ACTATGCA
GTCTCCTCCCTTCCCAACTATCCCTATTAATCATTACGTCAATCCTAGAAACCAACAAAATAGGATCAAACGTCCTATTTCATTATTCCATGCTAATGTATTCAAGCGTTAGCCTGCTTTAAACACTCTAATTTTTACAAAGTAACAGTCCTGTTTCCCTGCAACACCAAATTAATGACATTACAGTTCTTCAAGAAGGAGGAACCAGTAAAGCCAGTACATACCAGAGGCACGACCAACTCTCTAATCCCGAAATTCAACTACGAGCTTTTTAACTGCAACAACTTTAATATACGCTATTGGAGCTGGAATTACCGCGGCTGCTGGCACCAGACTTGCCCTCAA
+
DDDDDIIIIHIIIHHHIIIIIIIIIIIIIIHIIIIIHIIHIIIIIIIIIIGIFHHIIIIHHIGHIIIIIGHIFHIIIIHIHIIIIIIGHIHIIIIIIHIIHIHIIIIHIIIIIIIIIIIIIIIIHHIHIIIIIIIIIHIIIHHIIIIIIIIIIIHIIIIIIIIIIIIIIIIIIIIIIIHIIHIIIIIIIHIIIIIIIIIIIIIIIIIIIIIIIIHIIIIIIIIIIIIIIIHIIIIIIIHHHIHHHIIIIIHIIIIIIIIIIIIIIIIIIIIIIHIIIIIIIIIIIIIIIIIIHHIIIIIIIIIIIIIIIIIIIIIIHIIIIHHIIIIIIHIIIIIIIIIIDDDDD
@HISEQ:969:HM2KJBCX2:2:1102:19294:14330 2:N:0:ACTATGCA
GTCTCCTCCCTTCCCAACTATCCCTATTAATCATTACGGTGGTCCTAGAAACCAACAAAATAGAACCATGCCGTCCTATTTTATTATTCCATGCTAATGTATTCAAGCAAAAATGCCTGCTTTAAACACTCTAATTTTTTCAAAGTAAAGGTCCTGGTTCCCCGCGGCATCCAATTAAGGACATCGCGGTTCTCCAGAAGGTGAGAAATTGACTGCACCAGTTCATACCCCGTGAGGCACGACCGATGCGCCAATCCCGAAATTCAACTACGAGCTTTTTAACTGCAACAACTTTAATATACGCTATTGGAGCTGGAATTACCGCGGCTGCTGGCACCAGACTTGCCCTCCAA
+
DDDDDIIIIIIIIIIIIIIIIIIIIIIIIIIIIIIIIIIIIIIIIIIGHIIIIIIIIIIIIIHFHIHHICHHIHIIIIIHIIIIIIIIIHIHIGIIIIIHHHHHIIIIIIIIIIIIIIIIIIIIIIIIIIIIIIIIIHIIIIIIIIIIIIIIIIIIHIIIIIIIIIIIIIHIIIIIIIIIIIIIIIIIIIIIIIIIIIIIIIIIIIIIIIIIIIIIIIIIIIIIIIIIIIIIIIIIHIIIIIIIIIIIHIHHIIHIIIIIIIIIIIIIIIIIIIIIIIIIIIIIIIIIIIIIIIIIIIIIIIIIIIIIIIIIIIIIIIIIIIIIIIIIIIIIIIIIIIIIIIIIIIIIDDDDD
@HISEQ:969:HM2KJBCX2:2:1102:7486:14493 2:N:0:ACTATGCA
GTCTCCTCCCTTCCCAACTATCCCTATTAATCATTACGGTGATCCTAGAAACCAACAAAATAGAACCATGCCGTCCTATTTTATTATTCCATGCTAATCTATTCAAGCACAAGCCTGCTTTAAGCACTCTAATTTTTTCAAGGTAATAGCTCTGCTTCCCCAACGCACTAACTTAATAGCATGCTGGTTATTCAGAAGGTAGGAATTCATCAAGCCAGTGCGGACAGTGAAGCCCGACCAACCGACAAACTCCGAAATTCAACTACGAGCTTTTTAACTGCAACAACTTTAATATACGCTATTGGAGCTGGAATTACCGCGGCTGCTGGCACCAGACTTGCCCTCCAA
+
DDDDDIIIIIHIIIIIIIIIIIIIIIIIIIIIIIIIIIGIIHIHIIIIIHIIIIHIIIHIIIIGIIIIIHIIIHIHIHIIIIIHIIIIIIIIIGIIGIIIIIIIIIIIIIIIHHIIIIIHIIIIIIIHIIIIIIIIIIIIIIIIIIIIIIIIIIIIIIIIIIIIIIIIIIIIIIIIIIIIIIIIIIIIIIIHIIIIIIIIIIIIIIIIIIIIIIIIIIIIIIIIIIIIIIIIIIIIIIIII=IIIHGIHIIIIIIIIIIIIIIIIIIIIIIIIIIIIIIIIIIIIIIIIIIIIIIIIIIIIIIIIIIIIIIIIIIIIIIIIIIIIIIIIIIIIIIIIIIIIIIDDDDD
@HISEQ:969:HM2KJBCX2:2:1102:4774:14432 2:N:0:ACTATGCA
GTCTCCTCCCTTCCCAACTATCCCTATTAATCATTACATCGATCCTAGAAACCAACAAAATAGAATCGGATGTCCTATTTCATTATTCCATGCTAATGTATTCAAGCGTAAGCCTGCTTTAAACACTCTAATTTTTTCAAGGTAACAGTCCTAATTCCCCGTGACACCAAATTAATGGCATTACGGTTCTTTAGAAGGTGAGAAATCAATAATATCAGTACATACCAACGGCATGACCGAAACATTGATCCCGAAATTCAACTACGAGCTTTTTAACTGCAACAACTTTAATATACGCTATTGGAGCTGGAATTACCGCGGCTGCTGGCACCAGACTTGCCCTCCAA
+
CDBDAIIHIIIHIIIIHHIIIIHHHHFHHHIIIHHHIHHHIHHIHIHHIHIIIIGH?EHHHIIFHHII=GEDHH?C1FHGEHHIIIIHIIHGIIIIIHHIIGIHIIHHIHICHHIHIIHIIIIIGHHHIIIIIIHIHHHHHHGHGHHHHIIIIIHHIHHHHHHHEHFEIIIHIIIIIIIHHIIIIIIIIIIIHHHFIHEIHEHGHHEIIIIIHHHIIIIHHEHHHHCIIHIIIIHEHGIIIIIHFBIHIGIIIIIHHHHIIIIIIIIIIIIHFFCGHHIIIIIIHHHHIHIIHFIIIIIHIHIHGIIIIIIIIIIHIIIIHIIIIIIHIIIIIIIIIIHHHFB@DAD
@HISEQ:969:HM2KJBCX2:2:1102:21278:15231 2:N:0:ACTATGCA
GTCTCCTCCCTTCCCAACTATCCCTATTAATCATTACGGTGATCCTAGAAACCAACAAAATAGAACCATGCCGTCCTATTCTATTATTCCATGCTAATGTATTCGAGCAAAAATGCCTGCTTTAAACACTCTAATTTTTTCAAGGTAAAGGTCCTGGATCCGCAAGACACCCAATAAAGGACATCAAGTTTCTCCAGAAGGTGAGAAATCAACAGTAACAGTTCATACCCCTTAAGGCATGACCATCACGTCAATCCCGAAATTCAACTACGAGCTTTTTAACTGCAACAACTTTAATATACGCTATTGGAGCTGGAATTACCGCGGCTGCTGGCACCAGACTTGCCCTCCAA
+
BDD@@EGHHIFHIEHEEHE?@GHHCH?FCF1@F?@EHGF1CECEFE?@CGHHHHHHFHHCGHHHHHE?1D1FD<//0C<1<1C1FHGH?DE@1@1FHG<<<1<EGFHFD@G?HG?EHHGEA8<<F%FHHHGBFCDFBFEHGGEEG6CGHHHGCF3HE?IHHFD?D?GFHFHHCDCFGE?EGHEFHCCHH:HIII<HG<HHHHHHHHII;HHHHEFHFDA?CDIHFGGIHHIHEIHHCFCEHGHCGEECFFG<FHGIGHEGCCHCHHHIHEHFGHIGIHHHHGIIIIHHHHEIHHGHFGGHGIHHHEHGHEFIIIIHHIIHIIIIIHIHIIIIIIIHIIIHDHIIIIHIDDDD?
@HISEQ:969:HM2KJBCX2:2:1102:17903:15283 2:N:0:ACTATGCA
GTCTCCTCCCTTGGTCCCAACTATCCCTATTAATCATTACGTCGATCCTAGAAACCAACAAAATAGAATCAAACGTCCTATTTCATTATTCCATGCTAATGTATTCAAGCGTGCGCCTGCTTTAAACACTCTAATTTTTTCAAAGTAACAGTCCTGATTCCCCACGACACCAAATTAATGACATCGCGTTTCTTCAGAAGGTAGGAACCAATAATGCCAGTGCGTACCGAGGCACGACCGACAATCTGATCCCGAAATTCAACTACGAGCTTTTTAACTGCAACAACTTTAATATACGCTATTGGAGCTGGAATTACCGCGGCTGCTGGCACCAGACTTGCCCTCCAA
+
DDDDDIIIIIIIIIHHIIIIIIIIIIIIIIIIIIIIIIIIIIIIHIIIIIGIHIIHIIIIIIIIIIIIIIIIIIIIIGIIIIIIIIIIIIIHIHGIIIIIIIIIIIIIIIIIIIIIIIHIIIIIIIIIIIIIIIIIIIIIIHHIIHIIIIIIIIIIIIIIHIIIIIIIIIIIIIIIIIIIIIIIIIIIIIIIIIIIIIIIIIHIIIIIHIIIIIIIIIIIIIHIIIHIIIIIIIIIIIGIIIIIIHHIIIIIIIIIIIIIIIIIIIIHIHIIIIIIIIIIIIIIIIIIIIIIIIIIIIIIIIIIIIIIIIIIIIIIIIIIIIIIIIIIIIIIIIIIIIIIIIIDDDDD
@HISEQ:969:HM2KJBCX2:2:1102:19285:15804 2:N:0:ACTATGCA
GTCTCCTCCCTTCCCAACTATCCCTATTAATCATTACGGTGATCCTAGAAACCAACAAAATAGAACCATGCGTCCTATTTCATTATTCCATGCTAATGTATTCAGGCAATAGCCTGCTTTAAGCACTCTAATTTTTTCAAGGTAACAGTCCTGCTTCCCCAACGCACCAAATTAATGGCATGCTGGTTATTCAGAAGGTAGGAATCCATCACGCCAGTACAGACCCAAAAGCCCGACCAACGGATAAATCCCGAAATTCAACTACGAGCTTTTTAACTGCAACAACTTTAATATACGCTATTGGAGCTGGAATTACCGCGGCTGCTGGCACCAGACTTGCCCTCCAA
+
DDDDDIIIIIIIIIIIIIIIIIIIIIIIIIIIIIIIIIIIIIIIIIIHIIIIIHIIHIIIIIHHIIIIIFFHHHIHIIIIIIIIIIIIIIIIIHHIIIIIIHHHHGIHIIIHIIIIIHIIIHIIIIIIIIIIIIIIIIIIIIIIIIIIIIHIIIIIIIIIIIIHIIIIIIIIIIIIIIIHHGHIIIIIIIIIIIHIIIIIIIIIIIIIIIIIIIIIIIIIIIIIIIIIIIIIIIIIIIIIIIIIHHIIIIIIIIIIIIIIIIIIIIIIIIIIIIIIIIIIIIIIIIIIIIIIIIHIIIIIIIIIIIIIIIIIIIIIIIIIIIIIIIIIIIIIIIIIIIIIIIDDDDD
@HISEQ:969:HM2KJBCX2:2:1102:16447:15658 2:N:0:ACTATGCA
GTCTCCTCCCTTCCCAACTATCCCTATTAATCATTACTGTGGTCCTAGAAACCAACAAAATAGAACCACAACGTCCTATTCTATTATTCCATGCTAATCTATTCAAGCAAATGCCTGCTTTAAACACTCTAATTTTTTCAAGGTAATGGTCCTGGCTCCCCGGCACACCCAATAAAGGACATACTGGTTCACCAGAAGGTGGACCCGACACAGGACAGTACTCGCCAAAGACGGACCGCCCGGCCAGGCCTAAAATTCAACTACGAGCTTTTTAACTGCAACAACTTTAATATACGCTATTGGAGCTGGAATTACCGCGGCTGCTGGCACCAGACTTGCCCTCCAA
+
DBBDDHHF?HHHCGHEHHEEG?GEHEFHHCGFHIHC@1<F<C<CFHIF11CEE1<01<CGGEHHHGIHCEH=/<10<<CFHFEHI?FEDEHH?<FH@EHHH@FIIHHIHHHHCHHGHG@IIHHIIIHIIIIHHHHHHIHHHGIHHHHHHHIHHHHHHEHE0CIIIIIIHHHIHGIIHIHIIHIHHIIIHIHHEHIIIIIIIIIIIIHHIHHIIIIIIIIIHIIF@HIHHEHIIHIIIIHHDHGHHHIHHFIIIIIHHIIIIIIHHIGIIIIIIHHFIIIIIIHHHIIIHHGIIIGIHHFD<HHIIHIHIIHIIHHHHIIIHHEHGIIIIHIIIIIHIIHIIDDDDA
@HISEQ:969:HM2KJBCX2:2:1102:17736:15576 2:N:0:ACTATGCA
GTCTCCTCCCTTCCCAACTATCCCTATTAATCATTACGGTGGTCCTAGAAACCAACAAAATAGAACCACAACGTCCTATTCTATTATTCCATGCTAATCTATTCAAGCAAATGCCTGCTTTAAACACTCTAATTTTTTCAAGGTAATGGTCCTGGCTCCCCGGCACACCCAATAAAGGACATACTGGTTCACCAGAAGGTGGACCCGACACAGGACAGTACTCGCCAAAGACGGACCGCCCGGCCAGGCCTAAAATTCAACTACGAGCTTTTTAACTGCAACAACTTTAATATACGCTATTGGAGCTGGAATTACCGCGGCTGCTGGCACCAGACTTGCCCTCCAA
+
DDDDDIIIIIIIHHFHIIIIIIIHHHIIIIIIIIIIIIIGHIIIIIIHHIIIHGHIHEHHHHIGHIIIGIHGHIIHIIHHIIIIIIIHIGHHIIIIIIIIIIHHHIIIIEHHHHHHHHIHHHHHHHFGIIIIIIIIIIIIIHIIIHIHIIIIIIIIHHIHIIHHIGHIHIIIGIIIIHHIIHHFHIIIIIIIIIIIIIIIIIIIHIIIIIIIIIHIIIIIIIIIIHIIIIIIIIIHIIIIGIIIHIIHHHIIIIIIIIIIHHDHIIIIIIIIIIIIIIIIIIIIHIHIIIIIIIIIHGFDDIIHIIIIIIIIIIIIHIIIIIIIIIIIIIIIIIIIIIIIHDDDDD
@HISEQ:969:HM2KJBCX2:2:1102:8084:16822 2:N:0:ACTATGCA
GTCTCCTCCCTTCCCAACTATCCCTATTAATCATTACGGCGGTCCTAGAAACCAACAAAATAGAACCGCACGTCCTATTCTATTATTCCATGCTGTAATATTCGAGCAAAGGCCTGCTTTGAACACTCTAATTTTTTCAAAGTAAAAGTCCTGGTCCCCAACACACCCAGTGAAGGGCATGCGGTTCTCCAGAAGAAAAGGCCCGGCCGGACAAGTGCACGCGGTGAGGCGGACCTGCCAGCCAGGCCAAAGGTTCAACTACGAGCTTTTTAACTGCAACAACTTTAATATACGCTATTGGAGCTGGAATTACCGCGGCTGCTGGCACCAGACTTGCCCTCCAA
+
DBBDDIHIEHIFI?FEHEHIII@CCGCCHEH?<FEGI@<C/EEHIIG?FHHII?CEEEFECGHGFHHHHHIDECHHHHEHHEHHH@1FHI@<@EHHHIHIIIHHEGCEHHIHHGHG?GHIHIIIGHEFHFIIIIIHIIHGIHHIIIIIHIIIHG@IHHGHHHHGHHHHHHHIIIIIIIIHIIIIIIHEIHIHHGHHHEIHIHIIIIIHIIIHGIHHIDHIIIII>HIIIIIIIIHHIHIIHHHIIHHGIHHIIIHIHHHIHIIIIIIIIIIIIIIIIHIIIIIIIIIIIHGIIIIHHIIIIIHIIIIIIIIIIIIIIIIIHHIIIIHIIIIHIIIIIIFDBADA
@HISEQ:969:HM2KJBCX2:2:1102:20938:16937 2:N:0:ACTATGCA
GTCTCCTCCCTTCCCAACTATCCCTATTAATCATTACGGTGGTCCTAGACCAACAAAATAGAACCAACGTCCTATTCTATTATTCCATGCTAATCTATTCAAGCAAAAGCCCGCTTTAAACACTCTAATTTTTTCAAGGTAATGGTCCTGGTTCCCCGGCACACCCAGTTAAGGACATACCGGCTCACCAGAAGGATAGACCCGACAACAGACAGTACTCGCCAGAGACGGACCGCCCGGTCAGGCCTAAAATTCAACTACGAGCTTTTTAACTGCAACAACTTTAATATACGCTATTGGAGCTGGAATTACCGCGGCTGCTGGCACCAGACTTGCCCTCCAA
+
@0D0@GEHHIII11FCFHHIFHHHIHIHIHEHGECHH?EGEEH@GCH1DHHHHHIIIIIIEHHIHIIHH1G@EHGG1DD1DGE?G@@<?D1DGEHGCCH@CHHFEHEHHHHHFHHEHHHI@1DC@CG<IH?AC?DHH8FCF<1DHHG1B1@0EHE?<C<<?CHII/DCH4DHH/;FGHEHC=CBB8:@GCCF=FDAHGC=/?@D0<0.<0C<F0CDCCFHCEC0EEA<??C<CHCHDGIHCHHGD1FGG?G<F<1EE?C<CF<FHHHHGHHIIHIHFC<?FHIHHEFF=HEHD<D1<<?HGIIIIHHHHEIHHCIIIIIHHHFG?FHC@<<HHIHIHG@@@D0
@HISEQ:969:HM2KJBCX2:2:1102:9650:17761 2:N:0:ACTATGCA
GTCTCCTCCCTTCCCAACTATCCCTATTAATCATTACATCGATCCTAGAAACCAACAAAATAGAATCGGATGTCCTATTTCATTATTCCATGCTAATGTATTCAAGCGTGAGCCTGCTTTAAACACTCTAATTTTTTCAAGGTAACAGTCCTAATTCCCCGTGACACCAAATTAATGGCATTACGGTTCTTTAGAAGGTGAGAAATCAATAATATCAGTACATACCAACGGCATGACCGAAACATTGATCCCGAAATTCAACTACGAGCTTTTTAACTGCAACAACTTTAATATACGCTATTGGAGCTGGAATTACCGCGGCTGCTGGCACCAGACTTGCCCTCCAA
+
DDDDDIIIIIIIIIIIIIIIIIIIIIIIIIIIIIIIIIIIIIIIIIIGIIHIIIHIIIIIIIEHIIIGHHIIIIIIHIIIIHIIIIICHHHIHHIIIIGHHIIIIHIIIIIGHIIIIIIIIIIIIIIHHIIIIIIIIIIIIHHIHIIIIHIIIIIIIIIIIIIIIIIIIIIIIIIIIIIIIIIIHIIIIIIIIIIIIIIIIIIIIIIIIIIIIIHIIIIIIIIIIIIIIIIIIIIIIIIIIIIIHGIIIIIIIIIIIIIIIIIIIIIIHIIIIIIIIIIIIIIIIIIIIIIIIIIIIIIHHHIIIIIIIIIIIIIIIIIIIIIIIIIIIIIIIIIIIIIIIIDDDDD
@HISEQ:969:HM2KJBCX2:2:1102:9986:17776 2:N:0:ACTATGCA
GTCTCCTCCCTTCCCAACTATCCCTATTAATCATTACATCGATCCTAGAAACCAACAAAATAGAATCGGATGTCCTATTTCATTATTCCATGCTAATGTATTCAAGCGTGAGCCTGCTTTAAACACTCTAATTTTTTCAAGGTAACAGTCCTAATTCCCCGTGACACCAAATTAATGGCATTACGGTTCTTTAGAAGGTGAGAAATCAATAATATCAGTACATACCAACGGCATGACCGAAACATTGATCCCGAAATTCAACTACGAGCTTTTTAACTGCAACAACTTTAATATACGCTATTGGAGCTGGAATTACCGCGGCTGCTGGCACCAGACTTGCCCTCCAA
+
DDDDDIIIIIIIIIIIEIIIIIIIIIIIIIIIIIIIIIIIIIIIIIIHIIIIIIIIIIIFHIIGIIIIIIIIIIIIIIIGIIIIIIIIHIHIHHIIIIIIIGIIIIIIIIIIIIIIIIIIIIIIIIIIIIIIIIIIIIIIIIIIIIIIIIIIIIIIIIIIIIIIIIIIIIIIIIIIIHIIIIIIIIIIIIIIIIIIIIIIIIIIIIIIIIIIIIIIIIIIIIIIGIIIIIIIIIIIIIIIIIIIHHIIIIIIIIIIIIIIIIIIIIIIIIIIIIIIIIIIIIIIIIIIIIIIIIIIIIIIIHIIIIIIIIIIIIIIIIIIIIIIIIIIIIIIIIIIIIIIIIDDDDD
@HISEQ:969:HM2KJBCX2:2:1102:5079:17718 2:N:0:ACTATGCA
GTCTCCTCCCTTCCCAACTATCCCTATTAATCATTACGTCGATCCTAGAAACCAACAAAATAGAATCAAACGTCCTATTTCGTTATTCCATGCTAATGTATTCAAGCGTGAGCCTGCTTTAAACACTCTAATTTTTTCAAAGTAACAGTCCTGATTCCCCAAGACACCAAATTAATGACATCATGGTTCGTCAGAAGGTAGGAATCAATAATACCAGTACGTACAATAGCACGACCAATAAATTGATCCCGAAATTCAACTACGAGCTTTTTAACTGCAACAACTTTAATATACGCTATTGGAGCTGGAATTACCGCGGCTGCTGGCACCAGACTTGCCCTCCAA
+
@DDCDHHHGHEGFHIFHHIIHHHFH?HHEHHHHFHIIIIHCDHHHIGHECGHHEHHEHHHC?GHIEFHHEHGCHECHEHHI1DE1GGEE1<<<CFHIIHIHFHHIHIIHIGHFHHFG@CGGGGE<F@CDDCHECGHEHHIHFEHHIHIIIIIIHGEHHCEEHHCGFH?F@GF#HDDHGHIHHIIHHCFHHEFHHHIIGHHHIGHHEEHHD7DHHFIFHGEGAGHHIHIHHHIHGCHHHGCCHHEIHHHIHHGEIHIIIHHHIHIHGECHHHFHFHHGHIHHIHIHHHHIHEHHHHHHHFHHIHIHIIIIIHHHHHGHIHHHHCIIHHCIIIHHIGIIIIIDDDDD
@HISEQ:969:HM2KJBCX2:2:1102:2053:19412 2:N:0:ACTATGCA
GTCTCCTCCCTTCCCAACTATCCCTATTAATCATTACGGCTCCCCTAGAAACCAACAAAATAGGAAAGCCGTCCTATTCTATTATTCCATGCTAATGTATTCGAGCAAAGGCCTGCTTTGAACACTCTAATTTTTTCAAAGTAAAAGTCCTGGTTCCCCGACACACCCAGTAAAGGGCATGCGAATCCCCAAGAGGAAAGATCCGGCCGGACCAGTGCACGCGGTGAGGCGGACCGGCCAGCCAGACCCAAGGTTCAACTACGAGCTTTTTAACTGCAACAACTTTAATATACGCTATTGGAGCTGGAATTACCGCGGCTGCTGGCACCAGACTTGCC
+
DDDDCIIIIIIHIIIIIIIIIIIIIIIIIHIHIIIIIIIIIIIIIIIHHHIIIIIIIIIIHIHHIHIIHHHHHIIFHHIIIIIGIFHGIHHIHHHIHIIIHCHIIIIIHIHIIIIIIIIIGHIIIIIIIHIHIIIHHIIIIIHHHIHHIIGHIIIGIIHHIIHHHIIIIIIHIIIHHIIIIIIIIHIIIIIIIIIIIIHHIHIGIIIIIIIIIIIIIIIIIIIIIIIIGIIIIIIHEIIIIIIIIIGIIIIIIIIIIIIIIIIIIIIIIIIIIIIIIIIHIIIIIIIIIIHEIIIIIIIIIIIIIIIIIIIIIIIIIIIHIIIIIHIHIIIHHDDDDD
@HISEQ:969:HM2KJBCX2:2:1102:19988:19087 2:N:0:ACTATGCA
GTCTCCTCCCTTCCCAACTATCCCTATTAATCATTACGTCAATCCTAGAAACCAACAAAATAGGATCGAACGTCCTATTTCATTATTCCATGCTAATGTATTCAAGCGTTAGCTTGCTTTAAACACTCTAATTTTTTCAAAGTAACAGTCCAAATTCCCCGCAACACCAAATTAATGGCATTACGGCTCATCAGGAAGGAGGAATCAGTGAGATCAGTACATACCAGAGGCATGACCAACCTACTAACCCCGAAATTCAACTACGAGCTTTTTAACTGCAACAACTTTAATATACGCTATTGGAGCTGGAATTACCGCGGCTGCTGGCACCAGACTTGCCCTCCAA
+
ADDDDIIIHIIIIIIIIIIIIIHIIIIIIIIIIIIHIIIIIIIIIIIGHHIIHIIIIIIEHHHHIIIIFHIIIIIIIGIIIIIIHHHIEHIHFHIIIHIHHGIIIIIIIIIIIIIIIIIHIIIIHIIHIIIHHIHIIIHIIIIIHIIHIHHHIIHIIIIIIIIIHHHIIIIHIIIIIIIIIIIIIIIIIHIIHIIIHIIIIIIIIIIIIIIHIIIIIIIIHIIIIHIIIIIIII=IHIIIIHHHHHHIIIHIIIIIIIIIIHHIIIIIHIIIIIIIIIIIIIIIIIIIIIIIHIIIIIIIHIIIIIIIIIIIIIIIIIIIIIIIIIIIIIIIIIIIIIIIIDDDDD
@HISEQ:969:HM2KJBCX2:2:1102:7139:19606 2:N:0:ACTATGCA
GTCTCCTCCCTTCCCAACTATCCCTATTAATCATTACGGCGGTCCTAGAAACCAACAAAATAGGACCGCACGTCCTATTCTATTATTCCATGCTAACGTATTCGAGCAAAGGCCTGCTTTGAACACTCTAATTTTTTCAAAGTAAAAGTCCTGGTCCCCAACACACCCAGTGAAGGGCATGCGGTTCTCCAGAAGAGAAGGCCCGGCCGGACAAGTGCACGCGGTGAGGCGGACCTGCCAGCCAGGCCAAAGGTTCAACTACGAGCTTTTTAACTGCAACAACTTTAATATACGCTATTGGAGCTGGAATTACCGCGGCTGCTGGCACCAGACTTGCCCTCCAA
+
CDDDDGIIIIIIHIIIIIIIIIIIIIIIIIIIHIIIIHIIHIHIIIHIHEEHHIIIIIIGHGFCHHHCHHHGHGHEHHIIIIIIIIIIHIIIIGHIIIIIHDHHHIIIHIIIHIIHIIIIGIIIIIIIHHIHHIIIIIIIIIIIIIIHHIIIIIIIIHIIIIHIHIIIIIIIIIIIIIIIIIIIIIHHIIIIIIIIIIIIHHIIIIIIIIII>IIIHIIIIIIIIIIIIIIIIHIIIIIIIIHIIIIHIIIIIIIIIIIIIIIIIIIIIIIIIIIIIIIHIHIIIIIIIIGIIIIIIIIIIIIIIIIIIIIIIIIIIIIIIIIIIIIIIIIIIIIIIIIDDDDD
@HISEQ:969:HM2KJBCX2:2:1102:2245:19526 2:N:0:ACTATGCA
GTCTCCTCCCTTCCCAACTATCCCTATTAATCATTACGTCAATCCTGGAAACCAACAAAATAGGATCAACGTCCTATTTCATTATTCCATGCTAATGTATTCAAGCGCGAGCCTGCTTTAAACACTCTAATTTTTTCAAAGTAACAGTCCTGATTCCCCACCACACCAAATTAATGACATGATGGTTCGTCAGAAGGTAGAAATCAGTAACACCAGTACGTACCGAAGGCACGACCAGCGTACTAATCCCGAAATTCAACTACGAGCTTTTTAACTGCAACAACTTTAATATACGCTATTGGAGCTGGAATTACCGCGGCTGCTGGCACCAGACTTGCCCTCCAA
+
?D@DDHIIHIIEFHHHHEHHHCFHIHHHIIHIIHHHIHI?GEHHH?HIC@FEHIIIHEHEF@GC@CHEHHHHFHHHCFHICECEHHHGEHHEHHIHIIIIHHHEHIIIHHHHHIHHIIIHHECDIIIHHCHHHHHIEHIIIHFHHHGEHFHGEEHIHGHHIHIIHHHGEHHHHEIHIIIIIIHHHCIIIIHIIHGIIIIIIIHHIIHIHFIHIHIIIIIIIIII;HHIIIIIHIIHHHIHIHE<IIIIIIIIIIHGEHHHHDHHCGIIIIIIHGHIIIIIGIIIIIIIIHEG@CGIIIIIIIIIIIIIIIIIHHIIIIIIIIIIIHHIIIIIIHIIIHIIDDDDB
@HISEQ:969:HM2KJBCX2:2:1102:3172:19950 2:N:0:ACTATGCA
GTCTCCTCCCTTCCCAACTATCCCTATTAATCATTACATCGATCCTAGAAACCAACAAAATAGAATCGGATGTCCTATTTCATTATTCCATGCTAATGTATTCAAGCGTGAGCCTGCTTTAAACACTCTAATTTTTTCAAGGTAACAGTCCTAATTCCCCGTGACACCAAATTAATGGCATTACGGTTCTTTAGAAGGTGAGAAATCAATAATATCAGTACATACCAACGGCATGACCGAAACATTGATCCCGAAATTCAACTACGAGCTTTTTAACTGCAACAACTTTAATATACGCTATTGGAGCTGGAATTACCGCGGCTGCTGGCACCAGACTTGCCCTCCAA
+
CDDDDIHIIIIIIIIIIIIIIIIIIIIIIHIHIIIIIIIIIIIIIIIIIIIIIIHIHHHIIIHIIIIHIEHIIHIIHIIIIFHIIIHIIIIIGIIIIIIIIIIIIIIIIIIIIIIIIIIIIIIIIIIIIIIIIIIIIIIIIIIIIIIIIIIIIIIIIIIIIIIIIIIIIIIIIIIIIIIIIIIIIIIIIIIIIIIIIIIIIIIIIIIIIIIIIIIIIIIIIIIIIIIIIIIIIIIIIIIIIIIIIHIIIIIIIIIIIIIIIIIIIIIIIIIIIIIIIIIIIIIIIIIIIIIIIIIIIIIIIIIIIIIIIIIIIIIIIIIIIIIIIIIIIIIIIIIIIIIIIIDDDDD
@HISEQ:969:HM2KJBCX2:2:1102:12451:20271 2:N:0:ACTATGCA
GTCTCCTCCCTTCCCAACTATCCCTATTAATCATTACATCGATCCTAGAAACCAACAAAATAGAATCGGATGTCCTATTTCATTATTCCATGCTAATGTATTCAAGCGTGAGCCTGCTTTAAACACTCTAATTTTTTCAAGGTAACAGTCCTAATTCCCCGTGACACCAAATTAATGGCATTACGGTTCTTTAGAAGGTGAGAAATCAATAATATCAGTACATACCAACGGCATGACCGAAACATTGATCCCGAAATTCAACTACGAGCTTTTTAACTGCAACAACTTTAATATACGCTATTGGAGCTGGAATTACCGCGGCTGCTGGCACCAGACTTGCCCTCCAA
+
DDDDDIIIIIIIIIIIIIIIIIIIIIIIIIIIIIIIIIIIHIIIIIIIIIIIIIIIHCHHIIHIIHIHIIHHIIGIIIIIIIIIIIIIIIIIIIIHHIIIIIIIIIIIIIIIIIIIIIIIIHIIIHIIIIIIIIIIIIIIIIIIIIIIIIIIIIIIIIIIIIHIIIIIIIIIIIIIIIIIIIIHIIIIIIIIIIIIIIIIIIIIIIIIIHIIIIIIIIIIIIIIIIIIIIIIIIIIIIIIIIIIHHIIIIIIIIIIIIHIIIIIIIIIIHIIIIIIIIIIIIIIIIIIIIIIIIIIIIIIIIIIIIIIIIIIIIIIIIIIIIIIIIIIIIIIIIIIIIIIIIDDDDD
@HISEQ:969:HM2KJBCX2:2:1102:18832:19389 2:N:0:ACTATGCA
GTCTCCTCCCTTCCCAACTATCCCTATTAATCATTACATCGATCCTAGAAACCAACAAAATAGAATCGGATGTCCTATTTCATTATTCCATGCTAATGTATTCAAGCGTGAGCCTGCTTTAAACACTCTAATTTTTTCAAGGTAACAGTCCTAATTCCCCGTGACACCAAATTAATGGCATTACGGTTCTTTAGAAGGTGAGAAATCAATAATATCAGTACATACCAACGGCATGACCGAAACATTGATCCCGAAATTCAACTACGAGCTTTTTAACTGCAACAACTTTAATATACGCTATTGGAGCTGGAATTACCGCGGCTGCTGGCACCAGACTTGCCCTCCAA
+
DDDBDIIIIIIIIEFEHHHGIHIHIIIIEHHHIIHHHHH@GHIIIIIHHHIHHHHHGHIIIIIHHHHHIGHHIIFHFHGHEHGHGHHIHHHGEHH?EHIIIIIIIIHIIIIHHIIHIEGHGEFIHHEIIIIIIIIIHHEFCHIHHIHHHHGHHIIIIIIIIIIIIIIIIIIIIIIHIGIIIIHGIHIGIIIGIIIII;IHIHHHGGIIIIIHFIHIIIGIIIIIIIIIIHIHHGIIIIIIIIIHIIIHHIHHHHHHEIIIIIHHHGIIIIHHIIIHIIHIIIIGIIHHIIHHHIHIIIHHHGIIIIIIIIIHEIIHHHHEIHGIIIIIIIHIIIIGIIIIIIDDDDD
@HISEQ:969:HM2KJBCX2:2:1102:3771:20820 2:N:0:ACTATGCA
GTCTCCTCCCTTCCCAACTATCCCTATTAATCATTACGGTGATCCTAGAAACCAACAAAATAGAACCATGCCGTCCTATTCTATTATTCCATGCTAATGTATTCGAGCAAAATGCCTGCTTTAAACACTCTGATTTTTTCAAGGTAAAGGTCCTGGTTCCACATGACACCCAATTAAGGACATCATGCTTCTCCAGAAGGTGAGAAATCAACTGCGACAGTTCATACCCCTTAAGGCACGACCATCACGTCAATCCCGAAATTCAACTACGAGCTTTTTAACTGCAACAACTTTAATATACGCTATTGGAGCTGGAATTACCGCGGCTGCTGGCACCAGACTTGCCCTCCAA
+
DDDDDIIIHIGHIIIIIIIIIIIIIIIIIIIIIHIIIIIHIIIIIIIIIIIIHIHIHGHHIIHGHIIIHIIIIIIIIIIIIIIIIIIIIIHHHIIIIIIHIGIHIIHHHHIIIIIHHIIIIIIIIIIIIIHIIIIIIIIIIIIIIIIIIIIHIIIIHIIIIIIIIIIIIIIIIIIIIIIIIIIIIIIIIIIIIIIIIIIIIIIIIIIIIIIIIIHIIIIIIIIIIIIIIIIIIIIIIIIIIIIIIIIIIIHIIIIIIIIIIIIIIIIIIIIIIHGHIIIIHIIIIIIIIIIIIIIIIIIIIIIIIIIIIIIIIIIIIIIIIIIIIIIIIIIIIIIIIHIIIIIIIIIDDDDD
@HISEQ:969:HM2KJBCX2:2:1102:6088:21440 2:N:0:ACTATGCA
GTCTCCTCCCTTCCCAACTATCCCTATTAATCATTACGGCGGTCCTATTCTATTATTCCATGCTAACGTATTCGAGCAAAGGCCTGCTTTGAACACTCTAATTTTTTCAAAGTAAAAGTCCTGGTCCCCAACACGCCCAGTGAAGGGCATGCGGTTCTCCAGAAAGAAAGGCCCGGCCGGACAAGTGCACGCGGTGAGGCGGACCTGCCAGCCAGGCCAAATGGTCAACTACGAGCTTTTTAACTGCAACAACTTTAATATACGCTATTGGAGCTGGAATTACCGCGGCTGCTGGCACCAGACTTGCCCTCCAA
+
DDCCDIHIIIIIIIIIHIHIIIIIIFHIHIIIIIIIIIIGIIHHIIIHIHHIIIHHHIIHIHIHHHHIIHIIIIIIIHIHIHIIHIIHHFIIIHFHIIIIIFHIIIIIHIIIIIIIIIHIIIIIIIIIIHEHHIIIIIIIIIIIIIIIIIIIIIIHIIHIIIIIIIHIIIIIIIIIIIIIIIIIIHIIIIIIIIIIIIIIIIIIIIIIIIIHGIIIIHHIIIIIIIIIIIIIIIIIIIIIIIIIIIIIIIIHHHIIIIIIIIIIIIIIIIIIIIIIIIIIIIIIIIIIIIIIIIIIIIIIIIIIIIIIIDDDDD
@HISEQ:969:HM2KJBCX2:2:1102:7713:21558 2:N:0:ACTATGCA
GTCTCCTCCCTTCCCAACTATCCCTATTAATCATTACGTCGATCCTAGAAACCAACAAAATAGGTTCGATCGTCCTATTTCGTTATTCCATGCTAATGTATTCAAGCGCGAGCCTGCTTTAAGCACTCTAATTTTTTCAAAGTAACAGTCCTGTTTCCCCGCAACAACAAATTAATGCCATCACGGTTCTACAAGAGGGAGGGACCAGTGAGGCCAGTGCATACCAGTGGCACGACCAACCTACTGGCCCCGAAATTCAACTACGAGCTTTTTAACTGCAACAACTTTAATATACGCTATTGGAGCTGGAATTACCGCGGCTGCTGGCACCAGACTTGCCCTCCAA
+
CDDDCIIIIIIIIGGIIIIIIIIIIIIIIIIIGHIIIGIIIIHIHIIIHIIIIEHHHEEHHHGHHHIHHIIIIHIIIIIIIIIIIIIIIIIIIIIIIIIIIHIIIIIIIIIHIIIHIIIIIIIIIIIIIIIHIIIIIIIIIIIIIIIIHIIIIIIIIIIIIIIIIIIIHIIIIIIIIIIIIIIIIIIIIIIIIIIIIIIIIIIIIIIIIIIIIIIIIIIIIIIIIIIIIIIIIIIIIIIIIIIHHIIIIIIIIIIIIIIIIIIIIIIIIIIIIIHIIIIIIIIIIIIIIIIIIIIIIIIIIIIIIIIIIIIIIIIIIIIIIIIIIIIIIIIIIIIIIIIIIDDDDD
@HISEQ:969:HM2KJBCX2:2:1102:2847:21571 2:N:0:ACTATGCA
GTCTCCTCCCTTCCCAACTATCCCTATTAATCATTACGTCGATCCTAGAAACCAACAAAATAGAATCAAACGTCCTATTCTATTATTCCATGCTAATGTATTCGAGCAAAAATGCCTGCTTTAAACACTCTAATTTTTTCAAGGTAAAGGTCCTGGATCCGCAAGACACCCAATTAAGGACATCAAGTTTCTCCAGAAGGTGAGAAATCAACAGCGACAGTTCATACCCCTTAAGGCATGACCATCACGTCAATCCCGAAATTCAACTACGAGCTTTTTAACTGCAACAACTTTAATATACGCTATTGGAGCTGGAATTACCGCGGCTGCTGGCACCAGACTTGCCCTCCAA
+
DDDDDIIIIIIGIIIIIIIIIIIHIHIIIIIIIIIIIIIIIIIIIIIIIIIIHHHIGIIIHEHHIIIIIHIIHIGHIIIIIHIIIIIGHHIIGHIIHIIIIHIIIIIIIHIIIIIIIIIIIHIIIIHIIHIIIIIIIIHIIIIIIIIIIIIHHHIIIIIIIIIIHIIIIIIIIIIIIIIIIIIIIIIIHHIIIIIIIIIIHIIIIIIIIIIIIIIIIIIIHIIIIIIIIIHIIIIIIIIIIIIIIHIHIIHIHIIIIIIIIIIIIIIIHIIIIIIIIIIIHIIIIIIIIIIIIIIHIIIHIIIIIHHIIIIIIIIIIIIIIIIIIIIIIIIIIIIIIIIIIIIIIIIDDDDD
@HISEQ:969:HM2KJBCX2:2:1102:6055:22044 2:N:0:ACTATGCA
GTCTCCTCCCTTCCCAACTATCCCTATTAATCATTACGGTGGTCCTAGAAACCAACAAAATAGAATCATCCGTCCTATTTTATTATTCCATGCTAATGTATTCAAGCAAAATGCCTGCTTTAAACACTCTAATTTTTTCAAAGTAAAGGTCCTGGTTCCCCGCGGCACCCAATTAAGGACATCGCGGTTCTCCAGAAGGTGAGAAATTGACTACACCAGTTCATACCCCTTAAGGCACGACCGATGTGTCAATCCCGAAATTCAACTACGAGCTTTTTAACTGCAACAACTTTAATATACGCTATTGGAGCTGGAATTACCGCGGCTGCTGGCACCAGACTTGCCCTCCAA
+
DDDDDIIIIIIIIIIIIIIIIIIIIIIIIIIIIIIIIIIHIIIHIIIIHIGIIIIIIIIIIIIIIIIIIIIIIIIIIIIIIIIIIIIIIIHIHIIIIIIIIHIIIIIIIIIIIIIIIIIIIIIIIIIIIIIIIIIIIIIIIIIIIIIIIIIIIIIHIIIIIIIIIIIIIIIIIIIIIIIIIIIIIIIIIIIIIIIIIIIHIHIIIIIIIIIIIIIIIIIIIIIIHIIIIIIIIIIIIIIIIIIIIIIIIHIIIIIIIIIIIIIIIIIIIIIIIIIIIIIIIIIIIIIIIIIIIIIIHIIIIIIIIIIIIIIIIIIIIIIIIIIIIIIIIIIIIIIIIIIIIIIIIIDDDDD
@HISEQ:969:HM2KJBCX2:2:1102:9084:22187 2:N:0:ACTATGCA
GTCTCCTCCCTTCCCAACTATCCCTATTAATCATTACGTCAATCCTAGAAACCAACAAAATAGGATCGAACGTCCTATTTCATTATTCCATGCTAATGTATTCAAGCGTTAGCCTGCTTTAAACACTCTAATTTTTTCAAAGTAACAGTCCTGTTTCCCTGCAACACCAAATTAATGGCATTACAGTTCTTCAGAAAGGAGGAACCAGCAAAGCCAGTGCATACCAGTGGCACGACCAACCTGCTGATCCCGAAATTCAACTACGAGCTTTTTAACTGCAACAACTTTAATATACGCTATTGGAGCTGGAATTACCGCGGCTGCTGGCACCAGACTTGCCCTCCAA
+
DDDDDCHHHHHIIHIIICHHGFEHHIIIIHIIIIIIIIIIIIGHFHF<CGHIIFHHE@GHHHHHHHIHGCHIHEEEHHGCHCHIHIIHCHH1CGHHIIIIIIHHHGIIIIIIHHHHHHIIIHFGFEIHHGEHIHHHHIHBFHHIHHHIHIHIIHIIHGHHHHCHIHEHEGHHIHIIHIHHHIHIIHHHHHHIEIIIIIIIIGIIHIIIIIHGHIHIIIIIIHIHIFHHIIIIIIIIHGCHGIIIIIHIIIIIIIIHHHIIIHIIIHIHIIHHHHGIIGIIIHHHGIIHIIIIHHIIHIHIIIIIIIIIIIIIIIIHIIIIIIHIIIIIIIIIHGIIHIIIGDDDDD
@HISEQ:969:HM2KJBCX2:2:1102:15543:22354 2:N:0:ACTATGCA
GTCTCCTCCCTTCCCAACTATCCCTATTAATCATTACATCGATCCTAGAAACCAACAAAATAGAATCGGATGTCCTATTTCATTATTCCATGCTAATGTATTCAAGCGTGAGCCTGCTTTAAACACTCTAATTTTTTCAAGGTAACAGTCCTAATTCCCCGTGACACCAAATTAATGGCATTACGGTTCTTTAGAAGGTGAGAAATCAATAATATCAGTACATACCAACGGCATGACCGAAACATTGATCCCGAAATTCAACTACGAGCTTTTTAACTGCAACAACTTTAATATACGCTATTGGAGCTGGAATTACCGCGGCTGCTGGCACCAGACTTGCCCTCCAA
+
CDDDDIHHIIIIHIIIHGIIIIIIIIIIIIHIIIIIIHIIIIIIIIHHIIIHHIIIGIIIIGCHHHIIIGIIHHIIIIIIGIIIIHIIIIIIIHIIIIIHIIHIIHHHHHHHHHIHIIIIIIIHHGIHHIIIIIIIHIIIIIHIIIHIHHIIIIIIIIIIIIIIIHHIIIIHHIIIIIIIIIIIIIIIIIIIIIIIIIIIIIIIIIGIIIIIIIIIIIHHIHIIIIIIIIIIIIIIIIIIIIHIHGIIHHHIIIIIIIIIIIIIIIIIIIIIIIIHIIIIIIIIIIIIIIIHIIHIIIIIIIIIIIIIIIIIIIIIIHIIIIIIIIIIIIIIIIHHIIIIIIDDCDD
@HISEQ:969:HM2KJBCX2:2:1102:2437:23448 2:N:0:ACTATGCA
GTCTCCTCCCTTCCCAACTATCCCTATTAATCATTACGGTGATCCTAGAAACCAACAAAATAGAATCATGCCGTCCTATTTTATTATTCCATGCTAATGTATTCAAGCAAAATGCCTGCTTTAAACACTCTAATTTTTTCAAAGTAAAGGTCCTGGTTCCCCGTGACACCCAATTAAGGGCATCGCGGTTCTCCAGAAGGTGAGAAATTGACTACACCAGTTCATACCCCTTAAGGCACGACCGATGTGTCAATCCCGAAATTCAACTACGAGCTTTTTAACTGCAACAACTTTAATATACGCTATTGGAGCTGGAATTACCGCGGCTGCTGGCACCAGACTTGCCCTCCAA
+
DDDDDIIIIIIIIIIIIIIIIHIGIIIIIIIIIIIIIIIIIHIIIIIIIIIIIIEHIHIHIIIHEHIIICFIHIIIIEHHHIIIIIIIHIHIIIIIGHIHHFGGIIIHIIIIIHIIIIIIIIHHIHGHHEHIFHIHHHHHIHIIHIIIIIIIIIIIIIIIIHIIIIIHHIIIIIIIIIIIIIIIIIIIIIIIIIIIIIIIHIIIIIIIIIIIIIIIIIIIIIIIIIIGIIIIIIIIIIIIIIHIIIIIIIHIIIIIIIIIIIIIIIIIIIHIIIIIIIIIIIIIIIHIIIIIIIIIIIIIIIIIIIIIIIIIIIIIIIIIIIIIIIIIIIIIIIIIIIIIIIIIIIIDDDDD
@HISEQ:969:HM2KJBCX2:2:1102:16377:22617 2:N:0:ACTATGCA
GTCTCCTCCCTTCCCAACTATCCCTATTAATCATTACGTCGATCCTAGAAACCAACAAAATAGAATCAAACGTCCTATTTCATTATTCCATGCTAATGTATTCAAGCGCGAGCTTGCTTTAAACACTCTAATTTTTTCAAAGTAACAGTCCTGATTTCCCGCGACACCAAATTAATGACATCGTGGTTCGTCAGAAGGGAGAAACCAATAATGCTAGTACGTACAAAGTACGACCGACATATTAGTCCCGAAATTCAACTACGAGCTTTTTAACTGCAACAACTTTAATATACGCTATTGGAGCTGGAATTACCGCGGCTGCTGGCACCAGACTTGCCCTCCAA
+
DDDDDIIIHIIIIIIHIIIGIIIIIIIIIHIIIIIGGHIIIIHHIHHHHHIIE??GHIIHEHIIIIHIIIIIIHIIHHIIIIHIHHIIHGGHHHHHIIIIIHIIHIGHIHIHHHHHHHHIIHHIIIIIHIHHHHHHHIHIHHHIHIHHHHIHHHGHFGHEDHGIHHIIIHHGHHHHHIIHHIIIDIIHHHHGHHHHHHHIHIIIIHIHIIHHHGCHHII;GHI=III<II=IIII3=<GDDHHGGIIHHFIIIIHIIIHHHIIIIIIIIIHIIIIIIIIIIIHHHHIHIIIIIIIIIIHIHIIHHGHHGEIIIHIIIIIIHIIIIIIIIIIIIIIIIIIDDDDD
@HISEQ:969:HM2KJBCX2:2:1102:2239:23665 2:N:0:ACTATGCA
GTCTCCTCCCTTCCCAACTATCCCTATTAATCATTACGGTGATCCTAGAAACCAACGAAATAGAATCAGTCCGTCCTATTTCATTATTCCATGCTAATGTATTCAGACGATAGTCTGCTTTAAACACTCTAATTTTTTCAAAGTAACAGTCCTGATTTCCAACCACACCAAATAAATGGCATGAAAGTTCCTCAGAAGGTAGAGATCCATCTCACCAGTACAGACAATTAAGCCTGACCAATGGGTAGACCCCGAAGTTCAACTACGAGCTTTTTAACTGCAACAACTTTAATATACGCTATTGGAGCTGGAATTACCGCGGCTGCTGGCACCAGACTTGCCCTCCAA
+
DDDDDIIIIIIIIIIIIIIIIIIIIIIIIIIIIHIIIIIIIIIIIHHIIIIIIGGIIHHIIIIFHHIIIIHIIIIIIIIIIIIIIIIIIIIIIIIIIIIIHHIIIIIIIIIIIIIIIIHIIIIIIIIIHIIIIIIHIIIIHHIIIIIIIIIIIIIIIIIIIIIIIIIIIIIIHHIIIIIIIIIIIIIIIIIIIIIIIIIIIIIIIIIIIIIIIIIIIIIIIIIIIIIIIIIIIIIIIIIIIIIIHHHIIIIIIIIIIIIIIIIIIIIIIIIIIIIIIIIIIIIIIIIIIIIIIIIIIIIIIIIIIIIIIIIIIIIIIIIIIIIIIIIIIIIIIIIIIIIIIIIDDDDD
@HISEQ:969:HM2KJBCX2:2:1102:12268:23895 2:N:0:ACTATGCA
GTCTCCTCCCTTCCCAACTATCCATATTAATCATTACGGTGGTCCTAGACCAACAAAATAGAACCAACGTCCTATTCTATTATTCCATGCTAATCTATTCAAGCAAAAGCCCGCTTTAAACACTCTAATTTTTTCAAGGTAATGGTCCTGGTTCCCCGACACACCCAATAAAGGGCATACCGGCTCACCAGAAGGATAGACCCGACAACAGAACAGTACTCGCCAGAGACGGACCGTCCGGTCAGGCCTAAAATTCAACTACGAGCTTTTTAACTGCAACAACTTTAATATACGCTATTGGAGCTGGAATTACCGCGGCTGCTGGCACCAGACTTGCCCTCCAA
+
DDDDDIIIIIIIIIIIIIIIIIIIIIIIIIIIIIIIIHIIIIIIIIIIIIIIIIIIHHHHGHIIIIIIIIIIIIIIIIIIIIHHIIIIIIIIIIIIIIIIIIIIIIIIHHHIIIIHHIIIHIIIHIIIIIIIIHIIIIHIIIIIIIIIIIIIIIIIHIIIIIIIIIIIIIIIIIIIIIIIIIIIIIIIIIIIIIIIIIIIIIIIIIIIIIIHHIIIIIIIIIIIIIIIHIIIIIIIIIIIIIHIIIIHIIIIIIIIIIIIIIIIIIIIIIIIIIIIIIIIIIIIIIIIIIIIIIIHHGFIIIIIIIIIIIIIIIIIIIIIIIIIIIIIIIIIIIIIIIIDDDDD
@HISEQ:969:HM2KJBCX2:2:1102:20551:24490 2:N:0:ACTATGCA
GTCTCCTCCCTTCCCAACTATCCCTATTAATCATTACGTCGATCCTAGAAACCAACAAAATAGAATCAAACGTCCTATTTCGTTATTCCATGCTAATGTATTCAAGCGTGAGCCTGCTTTAAACACTCTAATTTTTTCAAAGTAACAGTCCTGATTCCCCAAGACACCAAATTAATGACATCATGGTTCGTCAGAAGGTAGGAATCAATAATACCAGTACGTACAATAGCACGACCAATAAATTGATCCCGAAATTCAACTACGAGCTTTTTAACTGCAACAACTTTAATATACGCTATTGGAGCTGGAATTACCGCGGCTGCTGGCACCAGACTTGCCCTCCAA
+
DDDCDIIIIIIHIIHIIHIIIIIIIIIIIIHIIIIIIHIIIIIIIIIIHIIIIIHIHIIIIIHIIIGIIIIIHHHHHIIHHHHHHIIGHFHHCHHIHHIIIHHHIIHHIHIIIIIIIIIIHHHIIHIGIHHHHIHIIIIIIHHHIIHHIIHIIIIIIHIIIIIIHIIIIIIIHIIIIIIHGIHHIIIHGIHIIIIIIIIIHHIIIIIIIIHIIIIIIIIIIIIIIIIIIIII=II<IIIIIHIGIIIIHGHHIIIHIIIIIHIIIIIIIIIIIIIIIIIIIIIIIIIIIIIIIIIIIIIIIIIIIIIHIIIIIIIIIIIIIIIIIIIIIIIIIIIIIIIIDDDDD
@HISEQ:969:HM2KJBCX2:2:1102:5691:25463 2:N:0:ACTATGCA
GTCTCCTCCCTTCCCAACTATCCCTATTAATCATTACGGTGGTCCTAGAAACCAACAAAATAGAACCATGCCGTCCTATTTTATTATTCCATGCTAATGTATTCAAGCAAAAATGCCTGCTTTAAACACTCTAATTTTTTCAAAGTAAAGGTCCTGGTTCCCCGCGGCATCCAATTAAGGACATCGCGGTTCTCCAGAAGGTGAGAAATTGACTGCACCAGTTCATACCCCGTGAGGCACGACCGATGCGCCAATCCCGAAATTCAACTACGAGCTTTTTAACTGCAACAACTTTAATATACGCTATTGGAGCTGGAATTACCGCGGCTGCTGGCACCAGACTTGCCCTCCAA
+
?D@@<@EHC?CHCF?GHCGHH?FEDHHIIEHE?HIICHEHEHEH?GHHIEH@CHHDCH1CHH@FHHCHEHE1?CEHHHH<<C@@HHHFFHIIGH?E@GFCCFF@HHCFHHCCFF1EHG?<GHFHHFEHHFEHIEHCEFED@EHGGEG@B1FHIHGCGIIHHICC?CDHHHAFHCHIIEH?:HHDH@DIHFCC@CCHHCHICGDG?HIHGHHF0DAF<CF<CGFGGEE68G<HHC@HG0EC<GHHHIHH@G1<<</?<<<1GCCCCHEC0<<11HCF<<1<<1EF1<1<1<<G@@HCCF0ECDEIHG@?FCHEC@GFCECF<CE/?CHCHG1GGFG<?@EEHHIHEE=GD?DD0
@HISEQ:969:HM2KJBCX2:2:1102:11949:25074 2:N:0:ACTATGCA
GTCTCCTCCCTTCCCAACTATCCCTATTAATCATTACATCGATCCTAGAAACCAACAAAATAGAATCGGATGTCCTATTTCATTATTCCATGCTAATGTATTCAAGCGTGAGCCTGCTTTAAACACTCTAATTTTTTCAAGGTAACAGTCCTAATTCCCCGTGACACCAAATTAATGGCATTACGGTTCTTTAGAAGGTGAGAAATCAATAATATCAGTACATACCAACGGCATGACCGAAACATTGATCCCGAAATTCAACTACGAGCTTTTTAACTGCAACAACTTTAATATACGCTATTGGAGCTGGAATTACCGCGGCTGCTGGCACCAGACTTGCCCTCCAA
+
DDDDDIIIIIIIIIIIIIIIIIIIIIIIIIIIIIIIIIIIIIGIIIIIIIHIHIIIEHHHIIIIIIIIIIIIIIIIIIIIIIIIIIIIIIIIIIIIIIIIIIIIIIIIIIIIIIIIIIIIIIHIIIIIIIIIIIIIHIHIIIHIIIHIIIIIIIIIIIIIIIIIIIIIIIIIIIIIIIIIIIIIHIIIIIIIIIIIIIIIIIIIIIIIIIIIIIIIIIIIIIIIIIHIIIIIIIIIIIIIIIIIIIIIIIIIIIIIIIIIIIIIIIIIIIIIIIIHIIIIIIIIIIIIIIIIIIIIIIIIIIIIIIIIIIIIIIIIIIIIIIIIIIIIIIIIIIIIIIIIIIDDDDD
@HISEQ:969:HM2KJBCX2:2:1102:10966:25848 2:N:0:ACTATGCA
GTCTCCTCCCTTCCCAACTATCCCTATTAATCATTACGGTGGTCCTAGAAACCAACAAAATAGAACCACAACGTCCTATTCTATTATTCCATGCTAATCTATTCAAGCAATAGCCCGCTTTAAACACTCTAATTTTTTCAAGGTAATGGTCCTGGCTCCCCAACACACCCAACAAAGGACATGCTGGTTCACCAGAAGGAAGACCCGACAGCAGACAGTACTCGCCAAAGACGGACCGCCCGGCCAGGCCTAAAATTCAACTACGAGCTTTTTAACTGCAACAACTTTAATATACGCTATTGGAGCTGGAATTACCGCGGCTGCTGGCACCAGACTTGCCCTCCAA
+
DDDDDIIIIIIIIIIIIIIIIIIIIIIIIIIIIIIIIIIIIIIIIIHHIIIIIIHIIGEHIIHHIIIIIIHIGHIIHIIIIIIIIIIIIIIIHIHHHIIIIHHIIIHIHIIIIIIIIHIIIIIHHIIIIIIIIIIIIIIIIIIIIIIIIIIIIHIIIIIIIHIIIIHIIIIIIIIIIIIHIIIIIIIHHHIIIIIIIIIIIIIIIIIIIIIIIIIIIIIIIIIIIIIIIIIIIIIIIIIIIIIIHIIIIIIIIIIIHIIIIIIIIIIIIIIIIIIIIIIIIIIHIIIIIIIIIIIIIIIHHIIIIIIIIIIIIIIIIIIIIIIIIIIIIIIIIIIIIIIIIDDDDD
@HISEQ:969:HM2KJBCX2:2:1102:20538:24720 2:N:0:ACTATGCA
GTCTCCTCCCTTCCCAACTATCCCTATTAATCATTACGTCAATCCTAGAAACCAACAAAATAGGATCGAACGTCCTATTTCATTATTCCATGCTAATGTATTCAAGCGTTAGCCTGCTTTAAACACTCTAATTTTTTCAAAGTAACAGTCCTGTTTCCCTGCAACACCAAATTAATGACATTACAGTTCTTCAGAAAGGAGGAATCAGCGAAGCCAGTGCATACCAGTGGCACGACCAACCTGCTGACCCCGAAATTCAACTACGAGCTTTTTAACTGCAACAACTTTAATATACGCTATTGGAGCTGGAATTACCGCGGCTGCTGGCACCAGACTTGCCCTCCAA
+
ADCDDIHHIHIGGHIHIIGHIIHIIIIIIIIIHGIHHHFHIIIHIIIIGIIIHHIHHIIHHIIHIGIFCHIIIIIIIIIHFHIIIGHHHIIHIHIIIHHIIHHHIIHIIIIIIIIHIIHIIIHHFHHHHHHIIIIIHHIIIIIIIHHIHHIIIIIIIHIIIIIIIIIIIIHHHIIHIIHHIIHIIIIIIIIHHIGIIIHIIIIHIIIIIIIIIIIHIIIIIIIIIHIHHIIIIIIIIIHIIHHHHIIIIGIIIIIIIIIIIIIIIIIIIIIIIIHIIIIIIIHIHIIHGIHIIIIIIIIIIIIIIIIIIIIIIIIIIIIIIIIIIIIIIIIIIIIIIIIIIDADDD
@HISEQ:969:HM2KJBCX2:2:1102:3407:24786 2:N:0:ACTATGCA
GTCTCCTCCCTTCCCAACTATCCCTATTAATCATTACATCGATCCTAGAAACCAACAAAATAGAATCTGATGTCCTATTTCATTATTCCATGCTAATGTATTCAAGCGTAAGCTTGCTTTAAACACTCTAATTTTTTCAAGGTAACAGTCCTAATTCCCCATAACATCAAATAAATGACATTATGGTTCTTTAGAAGGTGAGAACCAATAAAACCAGTACATACCAAGGCATGACCGATCCCTTGATCCCGAAATTCAACTACGAGCTTTTTAACTGCAACAACTTTAATATACGCTATTGGAGCTGGAATTACCGCGGCTGCTGGCACCAGACTTGCCCTCCAA
+
DDDDDIIHIIIIIIHIIIIGHIIIIHIIHIIIIIIIIIIIIIIIHIGIIHHHIIHHHIIIIHICHHIIIGIIHGHIGHIIIGHIIHIGHHHI?GHIHIIHHHIHHIIIIIIIIIIIIIIIIIHHEHIIHIIIIIIIIIIHIHIIIIHIIIIIIHIIHIGIIIIIIIIIIIIIIIIHIIIIIIIIIIIIIIIIIIIIIIIIIIIIIIIIIIIIIIIIIIIIIIIIIIIIIIIIIIIIIIIIIHEGIIIIIIIIIIIIIIIIIIIIIIIIIIIIIIIIIIIIIIIIIIIIIIIIIIIIIIIIIIIIIIIIIIIIIIIIIIIIIIIIIIIIIIIIIIIIIIIIDDDDD
@HISEQ:969:HM2KJBCX2:2:1102:18363:25959 2:N:0:ACTATGCA
GTCTCCTCCCTTCCCAACTATCCCTATTAATCATTACGGTGATCCTAGAAACCAACAAAATAGAACCATGCCGTCCTATTCTATTATTCCATGCTAATGTATTCGAGCAAAAATGCCTGCTTTAAACACTCTAATTTTTTCAAGGTAAAGGTCCTGGATCCGCAAGACACCCAATAAAGGACATCAAGTTTCTCCAGAAGGTGAGAAATCAACAGTAACAGTTCATACCCCTTAAGGCATGACCATCACGTCAATCCCGAAATTCAACTACGAGCTTTTTAACTGCAACAACTTTAATATACGCTATTGGAGCTGGAATTACCGCGGCTGCTGGCACCAGACTTGCCCTCCAA
+
ADAD@HIIHHHEGHHIHHICEHIHIHFHGGHHHIH@FGHH?HHHHIEEFHHEHFHHI11<C1<DGHHCEHHECE/?GEHE1DCGHHH?G@DC1<CHEHIFHDGHHHFHHHFHEHHHFHGGHHIFIIIIIHEGIIIHHHGCHHHHIHHIIHIIIHHIIHCGHHEIIHIIIHDEIHFIIHIHHGHHFFIIHFDHGIIIIHEGIHHIIIIHIIIIIHHIIIHHHIHFIIIHHIHHIIFFEHHHIHHIIIIIHFCDHHGIIIIIIIHHIIIIHEHHHHHHIIHIIIIIIIIIIIIHIIIIIIHHGIIIIIIIIHIHHIHHIIIIIIIIIIIIIIIIIIIIIIHIIIIIIIIIDDDDD
@HISEQ:969:HM2KJBCX2:2:1102:14497:26438 2:N:0:ACTATGCA
GTCTCCTCCCTTCCCAACTATCCCTATTAATCATTACGTCGATCCTAGAAACCAACAAAATAGAATCAAACGTCCTATTTCATTATTCCATGCTAATGTATTCAAGCGCGAGCTTGCTTTAAACACTCTAATTTTTTCAAAGTAACAGTCCTGATTTCCCATGACACCAAATTAATGACATCGTGGTTCGTCAGAAGGGAGAAACCAATAATGCTAGTACGTACAAAGTACGACCGACATATTAGTCCCGAAATTCAACTACGAGCTTTTTAACTGCAACAACTTTAATATACGCTATTGGAGCTGGAATTACCGCGGCTGCTGGCACCAGACTTGCCCTCCAA
+
D<DDDHHECCDHHHCEHH@@FHIIIIHHIEH?GEHHHIIECHHHIHI?GCEEHHCH?HI11C<@1CHHIHEC<DHECF<DCGHIHE1FG?FGEHHHHECIIIHHH<>HCHHHHIHEFGGHHHIIIFHIGIEEFEHGHHIII9IIHHEG@FHECIHHIHHIIIIIHHHCHEHGCHHHGDHEDCIHDIHHHGGIIIIIIIIIHIIIIHIIIIHGIHIHIIIIIGFHEIHHHDIIIHHHHG?=HGGIIHHIIHIIIIIGIHGGIIIIHHIIHHEHHFIIIIIHIHHHHGIIIHHECHFEGHGIIIIHHIIIIHHHHHDDIHGHEEHIIHIHH@EHIIIHIIHDBAB@
@HISEQ:969:HM2KJBCX2:2:1102:15948:26998 2:N:0:ACTATGCA
GTCTCCTCCCTTCCCAACTATCCCTATTAATCATTACGGTGGTCCTAGAAACCAACAAAATAGAACCACAACGTCCTATTCTATTATTCCATGCTAATCTATTCAAGCAATAGCCCGCTTTAAACACTCTAATTTTTTCAAGGTAATGGTCCTGGCTCCCCAACACACCCAACAAAGGACATGCTGGTTCACCAGAAGGAAGACCCGACAGCAGACAGTACTCGCCAAAGACGGACCGCCCGGCCAGGCCTAAAATTCAACTACGAGCTTTTTAACTGCAACAACTTTAATATACGCTATTGGAGCTGGAATTACCGCGGCTGCTGGCACCAGACTTGCCCTCCAA
+
DDDDDIIFHIIIHHIHHIHHHIIIIGIIIIIIIIHIIIIHIIIHIIHIIIHIIGHIIIIGIIHHHIIIHHIHICHIIHHIIHIIIIHIIHHIEEHHIHHHHGHHHHHIIIIIIGIHIIHHHIIIHHIHIIIIIIIIIGIIIIIIHHHIGIIIHHHIIIHHHHGHHHEGHCIIIIIIIIIIIIIIHHIIHFIIIIIIIIIIIIIIIIIIIIIHIIIIIIIIIIIHIIIIIHIIIIIIIIIIIIGIHIHHHGIIIIIIIIIIIIHHHIIIIIIIIIIIIIIIHIHGHIIIIIIIIIIIIIHHHIIIIIIIIIIIIIIIIIIIIIIIIIIIIIIIIIIIIIIIIDDDDD
@HISEQ:969:HM2KJBCX2:2:1102:2302:27455 2:N:0:ACTATGCA
GTCTCCTCCCTTCCCAACTATCCCTATTAATCATTACATCGATCCTAGAAACCAACAAAATAGAATCGGATGTCCTATTTCATTATTCCATGCTAATGTATTCAAGCGTGAGCCTGCTTTAAACACTCTAATTTTTTCAAGGTAACAGTCCTAATTCCCCGTGACACCAAATTAATGGCATTACGGTTCTTTAGAAGGTGAGAAATCAATAATATCAGTACATACCAACGGCATGACCGAAACATTGATCCCGAAATTCAACTACGAGCTTTTTAACTGCAACAACTTTAATATACGCTATTGGAGCTGGAATTACCGCGGCTGCTGGCACCAGACTTG
+
DDDDDIIIIIIIIIIIIIIIIIIIIIIIIIIIIIIIIHIIIIIIIIIIHHIIIIIIEHIGIIIHIHIHIHHIIHIIIIIIIGIIIIIHHHIIIIIIIIIIGIIIIIIIIIIIIIIIIIIIIHIHHIIHHIIIIIIIIIIIIIIIIIIIIIIIIIIIIIIIIIIIIIHIIIIIIIIIIIIIIIIIIIIIIIIIIIIIHIIIIIIIIIIIIIIIIIIIIIIIIIIIIIIIIIIIIIIIIHIIIIIIIIIIIIIIIIIIIIIIIIIIIIIIIIIIIIHIIIIIIIIIIIIIIIIIIIIIIIIIHHIIIIIIIIIIIIIIIIIIIIIIIIIIIIIIIIDDDDD
@HISEQ:969:HM2KJBCX2:2:1102:5834:28173 2:N:0:ACTATGCA
GTCTCCTCCCTTCCCAACTATCCCTATTAATCATTACGGTGATTCAGAAACCAACAAAACAGGACCACCGTCCTATTTTATTATTCCATGCTAATGTATTCAGACATAAGCCTGCTTTGAACACTCTAATTTTTTCAAGGTAAAGGTCCTGGTTTCCTACCACGCTAAATTAATAACATGATAGTTCCCCAGAAGGTAGAAATTCTACACGCCAGTACAGACAATAGCCTGACCAACGGTAGAACCCCGAAATTCAACTACGAGCTTTTTAACTGCAACAACTTTAATATACGCTATTGGAGCTGGAATTACCGCGGCTGCTGGCACCAGACTTGCCCTCC
+
DDDDDIIIIIIIIIIIIIIIIIIIIIIIIHIIIIIHHIIIIIIIIIIIIIIIIIIIIIHHIIHHIIHIIIIIIIIIIIIIHIGIIIHHIIIIIIIIIIIIHHHIIGIIIIIIIIHIIIIIIIIIIIIIHIHIIIIIIIIIIIIIIIIIIIIIIIIIHIIIIIIIIIIIHHIIIIIIHIIIIIIHIIIIIHIIIIIIIIIIIIIIIIIIIIIIIIIIIIIIIIIIIIIIIIIIIIIIIIIIIIIHIIIHIIIIIIIIIHHFHHHHIIIIIIIIIIIIIIIIHIIIIIIIIIIIIIIIIIIIIIIIIIIIIIIIIIIIIIIIIHIIIIHIIIIIIIIIDDDDD
@HISEQ:969:HM2KJBCX2:2:1102:1905:28440 2:N:0:ACTATGCA
GTCTCCTCCCTTCCCAACTATCCCTATTAATCATTACATCGATCCTAGAAACCAACAAAATAGAATCGGATGTCCTATTTCATTATTCCATGCTAATGTATTCAAGCGTGAGCCTGCTTTAAACACTCTAATTTTTTCAAGGTAACAGTCCTAATTCCCCGTGACACCAAATTAATGGCATTACGGTTCTTTAGAAGGTGAGAAATCAATAATATCAGTACATACCAACGGCATGACCGAAACATTGATCCCGAAATTCAACTACGAGCTTTTTAACTGCAACAACTTTAATATACGCTATTGGAGCTGGAATTACCGCGGCTGCTGGCACCAGACTTGCCCTCCAA
+
DDDDDIIIIIIIIIIIIIIIIIIIIHIIIIIIIIIIIIIIIIIHIIIIHHIIIIIIIIIIIHHIGIIIIIIIIIHIHIIIIHIIHIIHIIIIIHHHHIIIIHIHIHIIIIIIIIIIIIIIIIIIIIIGIIIIIIIIIIIIIIIIIIIIIIIIIIIHIIIIHIIIIIIIIIIIIIIIIIIIIIIIIIIIIIIIIIIIIIIIIIIIIIIIIIIIHHHIIIIIIIIIIIIIIIIIIIIIIIIIIIIIHFIIIIIIHIIIIIIIIIIIIIIIIIIIIIIHIIIIIIIIIIIIIIIIIIIIIIIIIIIIIIIIIIIIIIIIIIIIIIIIIIIIIIIIIIIIIIIIIIDDDDD
@HISEQ:969:HM2KJBCX2:2:1102:9791:28591 2:N:0:ACTATGCA
GTCTCCTCCCTTCCCAACTATCCCTATTAATCATTACGTCAATCCTAGAAACCAACAAAATAGGATCGAACGTCCTATTTCATTATTCCATGCTAATGTATTCAAGCGTTAGCCTGCTTTAAACACTCTAATTTTTCCAAAGTAACAGTCCTGTTTCCCTGCAACACCAAATTAATGACATTACAGTTCTTCAGAAAGGAGGAATCAGCGAAGCCAGTGCATACCAGTGGCACGACCAACCTGCTGACCCCGAAATTCAACTACGAGCTTTTTAACTGCAACAACTTTAATATACGCTATTGGAGCTGGAATTACCGCGGCTGCTGGCACCAGACTTGCCCTCCAA
+
0<D@BFH?EH?D@<EEE@C@1C@@GC@F?1FCGHH@1E<F<ECGH?1<FFGHH?@EG?<CGE<<CGH00CH/<CGCHH@GH1DC@CC1DC<1DF?GHFHHGHHEHHGEGHFHHHHHHHFGFGEB1IHHFHHHHFHHHFGHHIHHHFHHFEEHC3HHEIHFHHIHEHHGGGEGHIHGFFHHECIIHHHCIHIGHHHIHEIHIIIIIHHHDIHGHHIIHHCHIIHIHIIHEGHHHEECIHGFGIHHDHDIHCGIIHHHIIIIIIIIIHEIIHH@HHCEHHIHHGIIIIHFHEHIHHDEFFIHHEHHEHHHHIIHDHCCIIIIHHHHIHGHHHHHIHHHFHHHH?AADD
@HISEQ:969:HM2KJBCX2:2:1102:6563:29160 2:N:0:ACTATGCA
GTCTCCTCCCTTCCCAACTATCCCTATTAATCATTACGTCAATCCTAGAAACCAACAAAATAGGATCGAACGTCCTATTTCATTATTCCATGCTAATGTATTCAAGCGTTAGCTTGCTTTAAACACTCTAATTTTTTCAAAGTAACAGTCCAAATTCCCCGCAACACCAAATTAATGGCATTACGGCTCATCAGGAAGGAGGAATCAGTGAGACCAGTACATACCAGAGGCATGACCAACCTACTAACCCCGAAATTCAACTACGAGCTTTTTAACTGCAACAACTTTAATATACGCTATTGGAGCTGGAATTACCGCGGCTGCTGGCACCAGACTTGCCCTCCAA
+
ADDDDIIIIIIIIIIIIIIIIIIIIIIIIHIIIIIIIHIIIIIIHIIIIGIIIIIIIIGHIIHIIHIIIHHIIIGIIIHIFHIIIIIHIIIIIIIIIIIIIIIIIIIIIIIIIIIIIIIIIIIIIIHHHIIIIIIIIIIIIIIIIIIIIIIIIIHIIIIIIIIIIIIIIIIIIIIIIIIIIIIIIIIIIIIIIIIIIIIIIIIIHIIIIIIHIIIIIIIIIIIIIIIIIIIIIIIIIIIIIIHHHIHIIIIIIIIIIIIIIIIIIIIIIIHIIIIIIIIIIIIIIIHIIIIIIIIIIIIIIIIIIIIIIIIIIIIIIIIIIIIIIIIIIIIIHIIIIIIIIDDDDD
@HISEQ:969:HM2KJBCX2:2:1102:18306:28539 2:N:0:ACTGTGCA
GTCTCCTCCCTTCCCAACTATCCCTATTAATCATTACGGTGATCCTAGAAACCAACAAAATAGAATCATGCCGTCCTATTTTATTATTCCATGCTAATGTATTCAAGCAAAATGCCTGCTTTAAACACTCTAATTTTTTCAAAGTAAAGGTCCTGGTTCCCCGTGACACCCAATTAAGGGCATCGCGGTTCTCCAGAAGGTGAGAAATTGACTACACCAGTTCATACCCCTTAAGGCACGACCGATGTGTCAATCCCGAAATTCAACTACGAGCTTTTTAACTGCAACAACTTTAATATACGCTATTGGAGCTGGAATTACCGCGGCTGCTGGCACCAGACTTGCCCTCCAA
+
DDDDDIIIIIIIIIIIIIIIIIIIIIIIIHIIIIIIIIIIIIIHIIIGIHIIIIIIIIIIIIHGIIIIIHHHIIIGHHIIIIIIIIIIIHIIIGIIIIIIHFHIIIIHIIHIIIIHHIIIIIIIIIIIIIIIIIIIIIIIIHHHHIIIHIIIIIIIIHIIIIIIIIIIIIIIIIIIIIIIIIIIIIIIIIIIIIIIIIIIIIIIIIIIIIIIIIIIIIIIIIIIIHIIIIIIIIIIIIIIIIIIIIGIIIHIIIIIIIIIIIIIIIIIIIIIIIIIIIIIIIIIIIIIIIIIIIIIIIIIIIIIIIIIIIIIIIIIIIIIIIIIIIIIIIIIIIIIIIIIIIIIIIIDDDDD
@HISEQ:969:HM2KJBCX2:2:1102:17310:27841 2:N:0:ACTATGCA
GTCTCCTCCCTTCCCAACTATCCCTATTAATCATTACGTCGATCCTAGAAACCAACAAAATAGAATCAAACGTCCTATTTCGTTATTCCATGCTAATGTATTCAAGCGTGAGCCTGCTTTAAACACTCTAATTTTTTCAAAGTAACAGTCCTGATTCCCCAAGACACCAAATTAATGACATCATGGTTCGTCAGAAGGTAGGAATCAATAATACCAGTACGTACAATAGCACGACCAATAAATTGATCCCGAAATTCAACTACGAGCTTTTTAACTGCAACAACTTTAATATACGCTATTGGAGCTGGAATTACCGCGGCTGCTGGCACCAGACTTGCCCTCCAA
+
@BD@DHIIIHIIIIIIIIHIEHIHGHHHIIIIIGIIIIIIIGIIIIHHIIIHIIHHEEHIHIIIGIIIEH1GHH=GHHIHHHIEEHHHFHIHHHFHIIIHIGEEHHIIIHHHIIHHIIHHHGHHHHEGHIHHHHHIIIHIHIIIIHIIIHGIHGHIIHHIHHEEIHFCHHGIIIIHHIIIIHEHGHGIIIHHHHIIIIIHIIIHHIIHIHHHGGHHHHIIIIIIIHIH<IIIIFIIIIIIIHIHIIHHHIHHHIIHIIIIIIHIHIIIIHHIIIIIGIIIHHFIIHIIIHHHHGHHHF?IIIIIIIIIHHFIHDHHDHIIIIIHHHIHHIIHHHHIIIIHBDDDA
@HISEQ:969:HM2KJBCX2:2:1102:17452:29994 2:N:0:ACTATGCA
GTCTCCTCCCTTCCCAACTATCCCTATTAATCATTACGGCGGTCCTAGAAACCAACAAAATAGAACCGCACGTCCTATTCTATTATTCCATGCTGTAATATTCGAGCAAAGGCCTGCTTTGAACACTCTAATTTTTTCAAAGTAAAAGTCCTGGTCCCCAACACACCCAGTGAAGGGCATGCGGTTCTCCAGAAGAAAAGGCCCGGCCGGACAAGTGCACGCGGTGAGGCGGACCTGCCAGCCAGGCCAAAGGTTCAACTACGAGCTTTTTAACTGCAACAACTTTAATATACGCTATTGGAGCTGGAATTACCGCGGCTGCTGGCACCAGACTTGCCCTCCAA
+
DDDDDIIEHHIIIIIIHIIIIIIIIIIIIIHIIIIHIIIIGIIIIIIIIIIIHIHIHIIIIGHIHII<HHIHIHHIIIIIIHIIIIIHHHHIIIHIIIIIIHHHHHIHHHIIHIIIIIIIIIIIHIIIIIIIIIIHIHIIIIIIIIIIIIIIIIIIIIIIHHHHHIHIHIIIIIIIIIIIIIIHIIHIHHIIIIIIIIIIHIIIIIIIIHIIIIIIIIIIIIIIIIIIIIIIIIIIIHGIIIHIIIHHIIHIIIIIIIIIIIIIIIIIIIIIIIIIIIIIIIIIIIIIIIIIIIIIIIIIIIIIIIIIIIIIIIHIIIIIIIIIIIIIIIIIIIIIIIIDDDDD
@HISEQ:969:HM2KJBCX2:2:1102:15875:30225 2:N:0:ACTATGCA
GTCTCCTCCCTTCCCAACTATCCTTATTAATCATTACGTCAATCCTAGAAACCAACAAACTAGGTTGGAACGTCCTATTTCATTATTCCATGCTAATGTATTCAAGCGTTAGCCTGCTTTAAACACTCTAATTTTTTCAACGTAACAGTCCTGTTTCCCTGCAACACCAAATTAATGGCATTACAGTTCTTCAGAAAGGAGGAATCAGCGAAACCAGTTCATACCAGTGGCACGACCAACCTGCTGACCCCGAAATTCAACTACGAGCTTTTTAACTGCAACAACTTTAGTATACGCTATTGGAGCTGGAATTACCGCGGCTGCTGGCACCAGACTTGC
+
<0<00<1<@C@E@F1C<DE?<GC11<<CGH@G?GFCFE1<CH1<1C111<1DHE1<ECH1<1<1<11/<11DG1<E1<F?H?CFHH@FHH@DC1@61EHGHBCB5<HHHHHHEGG6FII8HIHF<F6DCG@GGB<86??D3HFHGGA58GHGEC8?D@@D3D1GD<<0@,<<EHHGC0D?CFGFD<G70C<@<HHFG>@D<0G0D<0.ED<11GE@HGGHHFC1@HEG?C.AA?C?DCH@C:1<1.-C-HCIHFH@EGCHHHCE<1D<1<111D1G1?HHDC<1<11C<1IHDHECD1CG1HEIHF<1@CD1<C//DCD1C1@G<CF<<<1?C<00@D0
@HISEQ:969:HM2KJBCX2:2:1102:1945:30345 2:N:0:ACTATGCA
GTCTCCTCCCTTCCCAACTATCCCTATTAATCATTACGTCAATCCTAGAAACCAACAAAATAGGATCGAACGTCCTATTTCATTATTCCATGCTAATGTATTCAAGCGTTAGCTTGCTTTAAACACTCTAATTTTTTCAAAGTAACAGTCCAAATTCCCCGCAACACCAAATTAATGGCATTACGGATCATCAGGAAGGAGGAATCAGTGAGACCAGTACATACCAGAGGCATGACCAATCTACTAACCCCGAAATTCAACTACGAGCTTTTTAACTGCAACAACTTTAATATACGCTATTGGAGCTGGAATTACCGCGGCTGCTGGCACCAGACTTGCCCTCCAA
+
DDDDDIIIIIIIIIIIIIIIIIIIIIIIIIIIIIIIIIIIIIIIIIIIIIGIIHIIIIIEHEHIEHIIIIIIIIGIIIIIIIIIIIIIIIIIIIIIIGHHIHIIIIIIIIIHIIIIIIIIHHIIIIHIHHIIIIIIIIIIIIIIIIIIIIIIIIIHIIIIIIIIIIIIIIIIIIIIIIIIIIIIHIIIIIIIIIIIIIIIIIIIIIIIIIIIIIIIIIIIIIIIIIIIIIIIIIIIIIIIIIIHHIHIHIIIIIIIIIIIIIIIIIIIIIIIIIIIIIIIIIIHHIIIIIIIIIIIIIIIIIIIIIIIIIIIIIIIIIIIIIIIIIIIIIIIIIIIIIIIIDDDDD
@HISEQ:969:HM2KJBCX2:2:1102:12548:30255 2:N:0:ACTATGCA
GTCTCCTCCCTTCCCAACTATCCCTATTAATCATTACGGTGGTCCTTGAACCAACAAAATAGAACCACAACGTCCTATTCTATTATTCCATGCTAATCTATTCAAGCAAAAGCCTGCTTTAAACACTCTAATTTTTTCAAGGTAATGGTCCTGGCTCCCCGGCACGCCCAATTAAGAACATACCGATTCACCAGAAAGATAGACCCGACGACAGAACAGTACTCGCCAGAGACGGACCGTCCGGCCAGGCCTAAAATTCAACTACGAGCTTTTTAACTGCAACAACTTTAATATACGCTATTGGAGCTGGAATTACCGCGGCTGCTGGCACCAGACTTGCCCTCCAA
+
DDDDDIIIIIHIHIIIIIIIIIIIIIIHIIIIIIIIIIIIIIIIIHIIIGIIIHICHIIIIHIIIIIHGIHHHHIIIIIIHHIHIIIIIIIIHIFHHIIIIIHIIIIIHHHIHHIIIHIIIIIIIIIHIIHIIIIHHIIIIIIIIIIHIIIHIHHIIHIIIIIIIIIHIIIIIHIIHHIIIIIGIIIIIIHHIIIHIIIIIIIIIIIHIIIIIHHHHIHIIIIIIIIIIIIIIIIHIIIIIIIIIHIIIHHIIIIIIIIIIIIHIIIIIIIIIIIIIIIIIIIIHIHIIIIIIHHIIIHGFGIIIIIIIIIIIIIIIHIIIIIIIIIIIIIIIIIIIIIIIIDDDDD
@HISEQ:969:HM2KJBCX2:2:1102:18652:30385 2:N:0:ACTATGCA
GTCTCCTCCCTTCCCAACTATCCCTATTAATCATTACGTCGATCCTAGAAACCAACAAAATAGAATCAAACGTCCTATTTCATTATTCCATGCTAATGTATTCAAGCGCGAGCTTGCTTTAAACACTCTAATTTTTTCAAAGTAACAGTCCTGATTTCCCGCGACACCAAATTAATGACATCGTGGTTCGTCAGAAGGGAGAAACCAATAATGCTAGTACGTACAAAGTACGACCGACATATTAGTCCCGAAATTCAACTACGAGCTTTTTAACTGCAACAACTTTAATATACGCTATTGGAGCTGGAATTACCGCGGCTGCTGGCACCAGACTTGCCCTCCAA
+
DDDCDIHIIIIHIIIIIIIIIIIHHHIIIIIIHIIIIIIIIIIIIIHIGIIIIIIIEFHFHHIIIIIIHHIIHHHIIIIHIIIIIIIEHIHHFEHHHHHIIIHHIIHHIHHHIIIIIIHHIIIIIGHIHH1HIIHHHIIIIIIIIIIHHIIIIIHHHEHIIIIIIIIIIHIIIIIIIHHHHHFHIHIIIIIIIIIIIIHIIIIIIIIIHIIHIHIIIIIIIIIIIIIIIIIIIIHIIHIHHHHIHIIIIIIIIIHIIIIIIIIIIIIIIIIIIIIIIIIIIIIIIIIIIIHIIIIIIIIIIIIIIIIIIIIIIIIIIIIIIIIIIIIIIIIHIIIIIIIDDDBD
@HISEQ:969:HM2KJBCX2:2:1102:5830:30803 2:N:0:ACTATGCA
GTCTCCTCCCTTCCCAACTATCCCTATTAATCATTACGGTGGTCCTAGAAACCAACAAAATAGAACCACAACGTCCTATTCTATTATTCCATGCTAATCTATTCAAGCAAATGCCTGCTTTAAACACTCTAATTTTTTCAAGGTAATGGTCCTGGCTCCCCGGCACACCCAATAAAGGACATACTGGTTCACCAGAAGGTGGACCCGACACAGGACAGTACTCGCCAAAGACGGACCGCCCGGTCAGGCCTAAAATTCAACTACGAGCTTTTTAACTGCAACAACTTTAATATACGCTATTGGAGCTGGAATTACCGCGGCTGCTGGCACCAGACTTGCCCTCCAA
+
DDCDDIIIIIIIIIIIIIIIIIIIIIIIIIHHIIIIIIIIIIIIIIIIIIIIIIIIEHHIIIHIIIIIHIIIICHHIIIIHIIIIIHIIIIIIIIIIIIIIHIHHIIIIIIIIIIIIIHIHIIIIHIIIIIHIHHHIIIIHIIIIIHIHIIIIIIIIIIIIIIIIIIIIIIHIIIIIIIIIIIIIHIIIIIIIIIIIIIIHIHIIIIIIIHIIIIIIIIIHIIIIIIIIIIIIIIIIIIIIIIIIIIIIIHIIIIIIIIIHHDIHHIIIIIIIIIIIIIIIIIIIIIIIIIIHHIIHHGDGIIIIIIIIIIIIIIIIIIIIIIIIIIIIIIIIIIIIIIIICDDDD
@HISEQ:969:HM2KJBCX2:2:1102:10621:31064 2:N:0:ACTATGCA
GTCTCCTCCCTTCCCAACTATCCCTATTAATCATTACGTCGATCCTAGAAACCAACAAAATAGAATCAAACGTCCTATTTCATTATTCCACGCTAATGTATTCAAGCGTGCGCCTACTTTAAACACTCTAATTTTTTCAAAGTAACAGTCCTGATTCCCCACGACACCAAATTAATGACATCGTGGTTCTTCAGAAGGTAGGAACCAATAATGCCAGTGCGTACCGAAGCATGACCGACAATTTGATCCCGAAATTCAACTACGAACTTTTTAACTGCAACAACTTTAATATACGCTATTAGAGCTGGAATTACCGCAGCTGCTGGCACCAGACTTGCCCTCCAA
+
@DADDIIIHIEHHIIIIIIIIIIGIHIIIIIHIIIIIHIHIIIE@HHHIIIIIIIIIIIIIIGHHIIGHIIHGHHHIIEHHIIHHIHHIIGEDHEIHHGIHHFHEHHDIIIHEHIHIIIIHHHHHHHHIHGHHHHIHIIIHIIIIIIHIIHIHIIHIIHGHIIIHHHIIIIIHHIIIHIIIIIIIIIIIIIIIIIIIIIIIHIIHIIIIIHIIIIIIIIIHIIGI<II<IIIIIIHIIIGIIHGIIHIHIIIIHHIIIIIIIHIIIIIHIIIIIIIIIIIHIIIIIIIIIIHHIIIIIIIIIIIIIIIIIIIIIIIIIIHIIIIIIIIIIIIIIIIIIIIDDDDD
@HISEQ:969:HM2KJBCX2:2:1102:4621:31471 2:N:0:ACTATGCA
GTCTCCTCCCTTCCCAACTATCCCTATTAATCATTACGGTGGTCCTAGAAACCAACAAAATAGAACCACAACGTCCTATTCTATTATTCCATGCTAATCTATTCAAGCAAATGCCTGCTTTAAACACTCTAATTTTTTCAAGGTAATGGTCCTGGCTCCCCGGCACACCCAATAAAGGACATACTGGTTCACCAGAAGGTGGACCCGACACAGGACAGTACTCGCCAAAGACGGACCGCCCGGCCAGGCCTAAAATTCAACTACGAGCTTTTTAACTGCAACAACTTTAATATACGCTATTGGAGCTGGAATTACCGCGGCTGCTGGCACCAGACTTGCCCTCCAA
+
DDDDDIIIIIIIIIIIIIIIIIIIIIIIIIIIIIIIIIIIIIIIIIHIHHHIIIHIIIGIIIGCEHIGHIIHHHIIIGHIIIHIIIIIIIIIIIIIIIIIIHHHIIIHIIIIIIIIHIIIIIIIIIIIIIIIIIIIHHHHIIIIIIIIIIIHIIIIIIIIIIGIIHIIIIIIIIIIIIIIIIIIIIIIIIIIIIIIIIIIIIIIIIIIIIIIIIIIIIIIIIIIIIIIIIIIIIIIIIIIIIIIHIIIIIIIIIIIIIIIIIHIIIHIIIIIIIIIIIIIIIIIIIIIIIIIIIIIHHFDDIIIIIIIIIIIIIIIIIIIIIIIIIIIIIIIIIIIIIIIIDDDDD
@HISEQ:969:HM2KJBCX2:2:1102:12049:32029 2:N:0:ACTATGCA
GTCTCCTCCCTTCCAAACTATCCCTTTTAATCATTACATCGATCCTAGAAACTATAGAAATAGAATCGGTTCGCCTATTTCCTTTTTCCATGCTAATGTATTCAAGCGTCAGCCTGCTTCACACACTCTAATTTTTTCAAGGTAACAGTCCTAATTCCCCGTGACACCAAATTAATGGCATTACGGTTCTTTAGAAGGTGAGAAATCAATAATATCAGTACATACCAACGGCATGACCGAAACATTGATCCCGAAATTCAACTACGAGCTTTTTAACTGCAACAACTTTAATATACGCTATTGGAGCTGGAATTACCGCGGCTGCTGGCACCAGACTTGCCCTCCAA
+
00<DD?@11<F<GH1<11D<<F1111<1<<D111<111<D<11<DH?11<1D11111<11<<11<1FG0001/<000<1<111<1<<C1<D1<1<<15HED??CIHHE@$H55@HEAFF$A$A@EIIHB<?<0FF1@C11H13<BBCGE@F;1@A8CDDDGFDC6FEGFF/?HHHCD/?>C/C?@GHGIHH?EEECGHFCEEGHAE?IFAHFFEAD11FHHCEHG<>D/:1C1FGA<ED1D<HC1D@/FH<EH?CHCHHFCECF<@CFC1EHIHF<HHGIHHEHH?GF<?H@FHHHCF1HFHIIIHIHF@C@@E?CE<DEH@HC@FHHHGCGED<1EEHHHCB@D@@
@HISEQ:969:HM2KJBCX2:2:1102:13432:31276 2:N:0:ACTATGCA
GTCTCCTCCCTTCCCAACTATCCCTATTAATCATTACGGTGATCCTAGAAACCAACGAAATAGAATCAGTCCGTCCTATTTCATTATTCCATGCTAATGTATTCAGACGATAGTCTGCTTTAAACACTCTAATTTTTTCAAAGTAACAGTCCTGATTTCCAACCACACCAAATAAATGGCATGAAAGTTCCTCAGAAGGTAGAGATCCATCTCACCAGTACAGACAATTAAGCCTGACCAATGGGTAGACCCCGAAGTTCAACTACGAGCTTTTTAACTGCAACAACTTTAATATACGCTATTGGAGCTGGAATTACCGCGGCTGCTGGCACCAGACTTGCCCTCCAA
+
DDDDDIIIIIIIIIIIIIIIIIGIIIIIIIIIEHHIIIIIHIIHIIHIIIIIIEHHIHHIHHHIIIIHHIIGIHHIIIIIIIIGIGHIIGIIIGIHHIIHIGIIHIIIIIIIIIHIIIHIIIIIIHHIIIHHHIGHIIHHHHIIHIIIIHIHIHIIIIIIIIIIHIIIIIIIHIIIHIIIIIIIIIHIIIIIIIIIIHHEIIIIHIHIHHHIIIIHIIIIGIIIIIHHIIIHIIHIIIIIIIHHIHEIIIIIIIHHIHHIIIIIIIIIIIIIIHIIIIIIIIIIIHIHGIIIIIIIHIIGIIHIIIIIIIIIIHGIHIIIIIIIIIIIIIIIIIHHIIIIIIIDDDDD
@HISEQ:969:HM2KJBCX2:2:1102:6692:33210 2:N:0:ACTATGCA
GTCTCCTCCCTTCCCAACTATCCCTATTAATCATTACGTCAATCCTAGAAACCAACAAAATAGGATCGAACGTCCTATTTCATTATTCCATGCTAATGTATTCAAGCGTTAGCTTGCTTTAAACACTCTAATTTTTTCAAAGTAACAGTCCAAATTCCCCGCAACACCAAATTAATGGCATTACGGCTCATCAGGAAGGAGGAATCAGTGAGACCAGTGCATACCGATGGCATGACCAATCTACTAACCCCGAAATTCAACTACGAGCTTTTTAACTGCAACAACTTTAATATACGCTATTGGAGCTGGAATTACCGCGGCTGCTGGCACCAGACTTGCCCTCCAA
+
@DADDIEHHHI?GEG?GHHHHHIHHIIHHHHHIIHFGE@HHHHHIIEGHIHHHHHIHF?HHIIIHGIHHHICGHIHIEGHH?GHIHH?GHHGH@FHHHHIIGHIHEFHIHHHFECDFHGGIHIIHHEEFHHHHHHHIIHGHHHEEHHGHIIHGHHHIHIIIHHHHHHIIHHHHIHHHGHHHHIHHIIHHHHIHHHIIHHHEFHFGHFHEGEHIIIHIHIIIIIIHEHG+C<GHFHEHHEFHGHFGHHCGIGIIIHEHIIHHIIHEEFIIIHHHHFHHGIHHHG@FH?HGIIIIHHIIHHIHIIHGHHHEEHHDIIIGGHGIIIIIIGIIHHECHIGHHIIIDDADD
@HISEQ:969:HM2KJBCX2:2:1102:16029:33782 2:N:0:ACTATGCA
GTCTCCTCCCTTCCTATCCCTATTAATCATTACTTCAGTCCTAGAAACCAACAAAATAGAACCGAAGTCCTAAATTATTATTCCATGCTAATGTATTCAAGGCATAAGCCTGCTTTAAACACTCTAATTTTTTCAAAGTAATAGAGCTAGATCGCGACGACAACCCAGTGAAGGGCGCCGCCGTTTTCTAGCAGGATGGCAGACACGCGCCAGCACTCACACTCGTAACCGAGGCGGGCCAGGTGCGTCAAACCAGAAATCCAACTACGAGCTTTTTAACTGCAGCAACTTTAATATACGCTATTGGAGCTGGAATTACCGCGGCTGCTGGCACCAGACTTGCCCTCCAA
+
0DD@AHI@GHHIEHHFHIHHIIIIHHIIHHIHIIGHHHHIIIIIIIGIIIIIIHGEHGGH1FHHIDDHHHEHHHHIIIIIIHFHCE1GEGHFHHIIIEGGHHHHHHIHGHGHFIIHIHHHHHIIIHIIIHI@HHIHHGEHGGIIHHHGHCEHGIHEAHFIHIIIHHHGHIHDIHHHHDGIIHHHEHEHGIHHHHFHHIIGIHIHHEGIIHIIGIIHFHIIHHEHGHIHIIIHIHHIIIIIHDHHHHGCHHIHHFGHHHHHFGHGG=IIIIIIHIIHHHHHHHEIIIHIIHHEFHFDHHHFHHHGIIIIIIIIHGHEGHHHCIIIHIHHHIIIIIHEFEHHIIIIIDDDDD
@HISEQ:969:HM2KJBCX2:2:1102:18069:33769 2:N:0:ACTATGCA
GTCTCCTCCCTTCCCAACTATCCCTATTAATCATTACGTCAATCCTAGAAACCAACAAAATAGGATCAAACGTCCTATTTCATTATTCCATGCTAATGTATTCAAGCGTTAGCCTGCTTTAAACACTCTAATTTTTTCAAAGTAACAGTCCTGTTTCCCTGCAACACCAAATTAATGACATTACAGTTCTTCAAGAAGGAGGAACCAGTAAAGCCAGTACATACCAGAGGCACGACCAACCTACTAATCCCGAAATTCAACTACGAGCTTTTTAACTGCAACAACTTTAATATACGCTATTGGAGCTGGAATTACCGCGGCTGCTGGCACCAGACTTGCCCT
+
DDDDDIIIIIIIHIIIIIIGGHIIIIIIIHIIIIIHHHIIIIIIIIIIIIIIIIIIIIHIIHIIIIIIIIHIIIIIHIIIIIIIIIIIIIIIHIIHIIIIIIIIIIIIIIIHHIHHHHHHHIIIIIIIIIIIIIIIHIIIIIIIIHIIIIIHIIIIIIIIHIIIIIIIIIHIHIIIIIIIIIIIIIIIIIIIIIIIIIIIIIIIIHHHHHHIIIIIIIIHIIIIIIIIIIIIIIIIIIHHDHIHGIIHIIIIHHIHIIIIIIIIIIIIIIIIIIHIIIIIIIIIHGHHHIIIIIIIIIIHHIIIIIIIIIIIIIIIGIIGIIIIIIIIIIIIIIIIIDCDDD
@HISEQ:969:HM2KJBCX2:2:1102:15816:33217 2:N:0:ACTATGCA
GTCTCCTCCCTTCCCAACTATCCCTATTAATCATTACGTCAATCCTAGAAACCAACAAAATAGGATCAAACGTCCTATTTCATTATTCCATGCTAATGTATTCAAGCGTTAGCCTGCTTTAAACACTCTAATTTTTTCAAAGTAACAGTCCTGTTTCCCTGCAACACCAAATTAATGACATTACAGTTCTTCAAGAAGGAGGAACCAGTAAAGCCAGTACATACCAGAGGCACGACCAACTTACTAATCCCGAAATTCAACTACGAGCTTTTTAACTGCAACAACTTTAATATACGCTATTGGAGCTGGAATTACCGCGGCTGCTGGCACCAGACTTGCCCTCCAA
+
DDDDCIIIIIIIIIIIIIIIIIIIIIIIIIIIIIIIIIIHIIIIIIIGHHIIIIIIHHHHIIIIIHIIIIIIIGHIIIIIIIIIIIIIIIIIIIGIIHIIIIIIIIIIIIIIIIIIHIIIIHIIIIIIIIHIIIIIHIIIIIIIIIIIIIIIIIIIIIIIIIIIIIIIIIIHIIIIIIIIIIIIIIIIHIIIIIIIIIIIIIIIIIIHIIIIIIIIIIIIIIIIIIIIIIIIIIIIIIIIIIIIHIIIIIHIIIIIIIIIIHHIIIIIIIIIIIHIIIIIIIIIIIIIIIIIIIIIIIHHGIIIIIIIIIIIIIIIIIIIHIIIIIIIIIIIIIIIIHIIIDDDDD
@HISEQ:969:HM2KJBCX2:2:1102:10488:35348 2:N:0:ACTATGCA
GTCTCCTCCCTTCCCAACTATCCCTATTAATCATTACCTCGACTCCGAAAGCCAACGAAATAGAACCGAGATCCTATTCCATTATTCCATGCACTAATGTTCAGGCTGTAGCGCCTGCTTTGAGCACTCCAATTTTTTCAAAGTAAACGTGCTGGCCACTCATGGCACTCGGTTAAGAGAACCATAAACGAACCAGCAAGATCGTCCGGGCAAACAGTAAACGCCGCAAGGCGCACCGCTCGCCCGAAACCGAGATCCAACTACGAGCTTTTTAACTGCAACAACTTTAATATACGCTATTGGAGCTGGAATTACCGCGGCTGCTGGCACCAGACTTGCCCTCCAA
+
DDCDDIIIIIIIIHIIIIIIIIIIIIIIIIIIIIIIIIIIIIIIIIIIIIIIIIIIGHIIIHHIHIIHIHIIIIIIIIIIGIIIIIIHHHHGIIIIIIIIIIIIIIIIIIIIIIIIIIIIIIIIIIIIIIIIIIIIIIHIHIIIIIIIIIIIIIIIIIIIIIIIIIIIIIIIIIIIIIIIIIIIIIIIIIIIIIIIIIIIIIIIIIIIIIIIIIIIIIHIIIIIIIIIIIIIIIIIIIIIIIIHGIIIIIIIIIIIIIIIIIIIIIIIIIIIIIIIIIIIIIIIIIIIIIIIIHIIIIIIIIIIIIIIIIIIIIIIIIIIIIIIIIIIIIIIIIIIIIIIIDDDDD
@HISEQ:969:HM2KJBCX2:2:1102:5277:35890 2:N:0:ACTATGCA
GTCTCCTCCCTTCCCAACTATCCCTATTAATCATTACATCGATCCTAGAAACCAACAAAATAGAATCTGATGTCCTATTTCATTATTCCATGCTAATGTATTCAAGCGTAAGCTTGCTTTAAACACTCTAATTTTTTCAAGGTAACAGTCCTAATTCCCCATAACATCAAATAAATGACATTATGGTTCTTTAGAAGGTGAGAACCAATAAAACCAGTACATACCAAGGCATGACCGATTCCTTGATCCCGAAATTCAACTACGAGCTTTTTAACTGCAACAACTTTAATATACGCTATTGGAGCTGGAATTACCGCGGCTGCTGGCACCAGACTTGCCCTCCAA
+
DDDDDIIIHIIIIIIIIIIIIIIHIIIIIIIIIIIIIIIHIHGIIIIGGIGIIIFHC@EEHIHEHHFHHIIIIGHIHIGIEHIIGIICHIIEFEHIFIIIIIIIIIIHHHIIHHHIIIIIIHHHHHHHIIIIHHIIIHIIIIIIIIIIIIIIIIIIIIGIIIIIIIIIIIIIIIIIIIIIIIIIIIIIIIIIIIIIIIIIIIIHHIIIIIIIIIII;IIIIHIIIIIIIIIIIIIIIIIIIIHGIIIIIIIIIIIIIIIIIHIIIIIIIIIIIIIIIIIIIIIIIIIIIIIIIIIIIIIIIIIIIIIIIIIIIIIIIIIIIIIIIIIIIIIIIIIIIIIIDDDDD
@HISEQ:969:HM2KJBCX2:2:1102:13584:34893 2:N:0:ACTATGCA
GTCTCCTCCCTTCCCAACTATCCCTATTAATCATTACGTCAATCCTAGAAACCAACAAAATAGGATCAAACGTCCTATTTCATTATTCCATGCTAATGTATTCAAGCGTTAGCCTGCTTTAAACACTCTAATTTTTTCAAAGTAACAGTCCTGTTTCCCTGCAACACCAAATTAATGACATTACAGTTCTTCAAGAAGGAGGAACCAGTAAAGCCAGTACATACCAGAGGCACGACCAACTTACTAATCCCGAAATTCAACTACGAGCTTTTTAACTGCAACAACTTTAATATACGCTATTGGAGCTGGAATTACCGCGGCTGCTGGCACCAGACTTGCCCTCCAA
+
DDDDDIIIIIIIHIIHIIIIIIIIIIIIIHIIIIIIIIIIIIIIIIIIIIIIIHIIIIHIHHIHHIIIIIIGIIIIIIHIIIHIIIIHHIIIHIIIIIIIIHIIIIIIIIIIIIIIIIIIIIIIIIIIIIIIIIIIIIIIIIHIIIIIIIIIIHIIIIIIIIHIHHIIIIHHHIHIIIIIIIIHIIIIIIIIHIIIIIIIIHHIIHIIIIIIIIIIIIIIHIIIIIIIIIIIIIIIIIHHHHIHIIHHIIIIIHIIIIIIIIHHIIIIIIIIIIIIIIIIIIIIIIHIIIIIIIIIIIIHIIIIIIIIIIIIIIIIIIIIIIIIIIIIIIIIIHIIIIIIIDDDDD
@HISEQ:969:HM2KJBCX2:2:1102:11139:34999 2:N:0:ACTATGCA
GTCTCCTCCCTTCCCAACTATCCCTATTAATCATTACATCGATCCTAGAAACCAACAAAATAGAATCTGATGTCCTATTTCATTATTCCATGCTAATGTATTCAAGCGTAAGCTTGCTTTAAACACTCTAATTTTTTCAAGGTAACAGTCCTAATTCCCCATAACATCAAATAAATGACATTATGGTTCTTTAGAAGGTGAGAACCAATAAAACCAGTACATACCAAGGCATGACCGATTCCTTGATCCCGAAATTCAACTACGAGCTTTTTAACTGCAACAACTTTAATATACGCTATTGGAGCTGGAATTACCGCGGCTGCTGGCACCAGACTTGCCCTCCAA
+
0<00@11111<<FHHCHCEFHEHEEF1D11<CGHEC<1@F0F1<01<F1DE<<<C0<11GCHC111<CED<<1<@<F1<<11DCFHE111<<FF11?F<GHHHGACF<CB@H@H6<EHHGG1F1FB@?BDH<@EF6AD@F?6FCF?GCG@@EDDCG@@<D<D<CEC@CGDF@GHFCGCHFEHCG?HF01IIHF+HHEGH7HHGCF=HHCIIIHGHHHFGHG@GF=CD1HHEECCB/1DF@FC<<</?CC1C1F111FD<1@<HFC<01GCGFC1HHF@@HEHGEGCED1FED</<1CHFF??HFG?EC@FECHCCDE?IHIH@F@G@FCHHEHEHGEHDD0@@B0
@HISEQ:969:HM2KJBCX2:2:1102:6617:36844 2:N:0:ACTATGCA
GTCTCCTCCCTTCCCAACTATCCCTATTAATCATTACGGTGATCCTAGAAACCAACAAAATAGAACCATGCCGTCCTATTTTATTATTCCATGCTAATATATTCAGGCACTGGCCTGCTTTGAGCACTCTAATTTTTTCAAGGTAATAGTCCTGCTTCCCCAACGCACCAAGTGAATGGCATGCTGGTTATTCAGAAGGTAAGAACCCACCACACCAGTACGGACAATGAAGCCCGACCGATGGACAGATTCCGAAATTCAACTACGAGCTTTTTAACTGCAACAACTTTAATATACGCTATTGGAGCTGGAATTACCGCGGCTGCTGGCACCAGACTTGCCCTCCAA
+
D<B@BEHHI@CGEHHCH@<@HE11DGEEHFCD<1<CCE0<EC?11<C1DGHII?@GH1C1<G1C1<CGHHFHH<CC011D11FCHCF1<FCF<1D1<CGHIH@?DC?HGCGHHHHHHEEF8<CCHH6<<?HFGGHFFHHGHCEHIHFHHIIHHHFG@HHGDEHHHAHIHFIHG@HGFEEF8HHEGGHHHCECEHIHIIHHHG>CH?CIHHEGD<FFC=HH=CCHHHFG>1C<DHFFC0EFECHHF<DHG@0/GCIHHG?HCHG@HHGCCHEIIHEGCGEEECHHHHCEHHIHEHHEHHF@HHGEHHGIIIHGFCHHHHDHIHHGE@HFHECCHHGHHHHDDGC0?@D@
@HISEQ:969:HM2KJBCX2:2:1102:6335:37627 2:N:0:ACTATGCA
GTCTCCTCCCTTCCCAACTATCCCTATTAATCATTACGGTGATCCTAGAAACCAACAAAATAGAACCATGCCGTCCTATTCTATTATTCCATGCTAATGTATTCGAGCAAAAATGCCTGCTTTAAACACTCTAATTTTTTCAAGGTAAAGGTCCTGGATCCGCAAGACACCCAATTAAGGACATCAAGTTTCTCCAGAAGGTGAGAAATCAACAGCGACAGTTCATACCCCTTAAGGCATGACCATCACGTCAATCCCGAAATTCAACTACGAGCTTTTTAACTGCAACAACTTTAATATACGCTATTGGAGCTGGAATTACCGCGGCTGCTGGCACCAGACTTGCCCTCCAA
+
@DDDDIIIIIIIHIIIIIIGIIIIGIHIIIHIIIIIIIIIIIIHIIIIIGHIIIIIIIIHIIGHIHC@H1FFDHHIIIIIIIIIIIHIIIIGEEHFHHHHIHHGHIHHIIIIHHIIIIGIIIIIIIHIHHHHIHHHHIHHIIHHHIIIIHIIIIHHIIHIDHHIIIHHHIHIIHHIIIIIIHHIIHIHGEHHHGIIHHHIIIIHHHFHHIIIIIGHHHIIIIHIIIIHFEHIIHIIIHIHHGGIIIIIIHHGIIIIHIHIIIIIIIIHHDIIHIHHCIIHHHIHGIIIHHFIIHEHIIHH@IIIHIIHIIIIIIHIHIIIHIIIIIIHIIIIHIIIHIHHHCIIIHIIDDDDD
@HISEQ:969:HM2KJBCX2:2:1102:9080:37940 2:N:0:ACTATGCA
GTCTCCTCCCTTCCCAACTATCCCTATTAATCATTACGGTGGTCCTAGACCAACAAAATAGAACCAACGTCCTATTCTATTATTCCATGCTAATCTATTCAAGCAAAAGCCCGCTTTAAACACTCTAATTTTTTCAAGGTAATGGTCCTGGTTCCCCGGCACACCCAGTTAAGGACATACCGGCTCACCAGAAGGATAGACCCGACAACAGACAGTACTCGCCAGAGACGGACCGCCCGGTCAGGCCTAAAATTCAACTACGAGCTTTTTAACTGCAACAACTTTAATATACGCTATTGGAGCTGGAATTACCGCGGCTGCTGGCACCAGACTTGCCCTCCAA
+
DDDCDIIIIIIIIIIIIIIIIIIIIIIIIHIIIIIIIIHIIGIIIIIIIIIIIIIIIIIIIIIHIICHIIIIIHFHIIHHIIIIIIIIIIIIIHIIIIIIIIIIIIIIIHHIHIIIIIIIIIIIIIHIHHHIIIIIIIIHHIIIIIIIIIHHIIIIIIIIIIIIIIIIIIIHIIIIIIIIIIIIIIIIIIIIIIIIHIIIIIIIIIIIIHIIIIIIIIIIGIIIIIIIIIIIIIIIIIIIIIIIIIIIIIIIIIIIHHIHIIIIIIIIIIIIIIIIIIIIHIIIIIIIIIIIIIHGDFIIIIIIIIIIIIIIIIIIIIIIIIIIIIIIIGIIIIIIIIDDDDD
@HISEQ:969:HM2KJBCX2:2:1102:8783:38539 2:N:0:ACTATGCA
GTCTCCTCCCTTCCCAACTATCCCTATTAATCATTACGGTGATCCTAGAAACCAACAAAATAGAATCATGCCGTCCTATTTTATTATTCCATGCTAATGTATTCAAGCAAAATGCCTGCTTTAAACACTCTAATTTTTTCAAAGTAAAGGTCCTGGTTCCCCGCGACACCCAATTAAGGGCATCGCGGTTCTCCAGAAGGTGAGAAATTGACTACACCAGTTCATACCCCTTAAGGCACGACCGATGTGTCAATCCCGAAATTCAACTACGAGCTTTTTAACTGCAACAACTTTAATATACGCTATTGGAGCTGGAATTACCGCGGCTGCTGGCACCAGACTTGCCCTCCAA
+
DDDDDIIIIIIHIIHIHIIIIIHIIIIGIHIHIHHFHIGCGHIHIIIHIIIIHHIIHCHGHHIHIGHHHIIIIICHIIFEEHHHHHIIIIHHIIIGHIIIIHIIIHIIGHHHHIHHHHHDHHHHHIHFHHIHHIHIIIIHHHHIIIIIIIHIIIIIHHIIIHIIIIIIIIIIIIIHFHGHIIIIIIIIIIIIHHIIHIIIHIIIHHIIIIHIIIIIIIHHIIHIHEGIIIHHHIIIIHIIHIHGIIIHIHFIHIIGIHHGIIIIHEEHIIIHHHIHIIIIIIIIIIIIIIIIHHIIIIHHIIIIIHIIIIIIIIIIIIIIIIIIIIIIIIIIIIIIIIIIIIIIIIHDADDD
@HISEQ:969:HM2KJBCX2:2:1102:15776:38528 2:N:0:ACTATGCA
GTCTCCTCCCTTCCCAACTATCCCTATTAATCATTACGTCAATCCTAGAAACCAACAAAATAGGATCGAACGTCCTATTTCATTATTCCATGCTAATGTATTCAAGCGTTAGCCTGCTTTAAACACTCTAATTTTTTCAAAGTAACAGTCCTGTTTCCCTGCAACACCAAATTAATGACATTACAGTTCTTCAAGAAGGAGGAATCAGTAAAGCCAGTACACACCATTGGCACGACCAACCTACTGACCCCGAAATTCAACTACGAGCTTTTTAACTGCAACAACTTTAATATACGCTATTGGAGCTGGAATTACCGCGGCTGCTGGCACCAGACTTGCCCTCCAG
+
DDDDDIIHIHIIHECHHIHIIIIIIGIIIIIIIIIHIFIIIIIIIIIIGGEHHHIIIHIGHHFHCGHCEGHHHIEHHIIGIHIIGIIIHIG?GHIHHIIIIIIHIHHHHGHGIIIHIHHIIHHIIIIIIGHIIIIHHGHHIIHHHGHIIIIIIIIIHGIIIIIHGCHHHIIIIIHIHFHGIHIIIIIIIHIIIIIIIIIIIIHHGIIIIHHEHFIIIIIIIIIIIIIIIIIIIIHIFHFHIHHHGIHIIIIFIHIIIIIIIIIIIIGIIIIIHIHIIIIIIIIIIIIIIIIIIIIIIIHIHIIIIIIIIIHIIIIIIIIHIIIIIIIIIIIIIIIIIIIIIDDDD0
@HISEQ:969:HM2KJBCX2:2:1102:13164:38979 2:N:0:ACTATGCA
GTCTCCTCCCTTCCCAACTATCCCTATTAATCATTACATCGATCCTAGAAACCAACAAAATAGAATCGGATGTCCTATTTCATTATTCCATGCTAATGTATTCAAGCGTGAGCCTGCTTTAAACACTCTAATTTTTTCAAGGTAACAGTCCTAATTCCCCGTGACACCAAATTAATGGCATTACGGTTCTTTAGAAGGTGAGAAATCAATAATATCAGTACATACCAACGGCATGACCGAAACATTGATCCCGAAATTCAACTACGAGCTTTTTAACTGCAACAACTTTAATATACGCTATTGGAGCTGGAATTACCGCGGCTGCTGGCACCAGACTTGCCCTCCAA
+
BDDDDIIIIIIIIIIIIIIIIIGIIIIIIIIIIIIHIIIIIIIIIIIIGHIIIHIIIHHHHIHHHHIIHHIIIHIHHHIIGIIIIIIIHIIIFIIIIIIIIIHHIIIIIIIIHIIIHIIIIIIIIIIIIIIHHIIIIIIIIIIIIIIIHHIIIIHIIIHHIIIIIIHHIIIIIIIIIIIIIIIIIIIIIIHHIIIIIIHIIIIIIIIIIIIIIIHIIIHIIIIIIIIIIIIIIIIIIIIIIIIIIIIIIIIIIIIIIIIIIIIIIIIIIIIIIIIIIIIIIIIIIIIIIIIIIIIIIIIIIIIIIIIIIIIIIIIIIIIIIIIIIIIIIIIIIIIIIIIIIIDDDDD
@HISEQ:969:HM2KJBCX2:2:1102:16067:39145 2:N:0:ACTATGCA
GTCTCCTCCCTTCCCAACTATCCCTATTAATCATTACGGTGATCCTAGAAACCAACGAAATAGAATCAGTCCGTCCTATTTCATTATTCCATGCTAATGTATTCAGACGTTAGCCTGCTTTAAACACTCTAATTTTTTCAAAGTAACAGTCCTGATTTCCCATCACACCAAATAAATGGCATGAAAGTTCCTCAGAAGGTAGAGATTCATCTCACCAGTGCAGACAATTAAGCCTGACCAATGGGTAAACCCCGAAGTTCAACTACGAGCTTTTTAACTGCAACAACTTTAATATACGCTATTGGAGCTGGAATTACCGCGGCTGCTGGCACCAGACTTGCCCTCCAA
+
@DBDDHIIHEGHFEFFHDHIHHHCHEHHHHHCEHHHHIHIIIEHHHIECC?C@1CEE10CC11C1@??<FHGII?/<<1DC11DGHEFGCH@1@CC1@HEHHGHGHFHHHHHEHFIHCIIHHHHHI8IHIIIIIIIHHHFHIHIIIIHHHHIHIHIIIIHHHIIIIIHHHHIHGGCIIIIIIIIHIIIH;IIIIIIIIIIIIIIIIIIIIIIIIHIIIIIHHHIIHIIIIIIIIIIIIIIIHFDDC<IIHIIIIIIIIIIIIIIIIIIIIIIIIIIIHIHHIIIIIIHHGIHIIIIIHIIIIIIIIIIIIIIIIIIHIIIIIIIGIIIIIIIIIHGIIIIIIIDDDDD
@HISEQ:969:HM2KJBCX2:2:1102:6517:39185 2:N:0:ACTATGCA
GTCTCCTCCCTTCCCAACTATCCCTATTAATCATTACGTCAATCCTAGAAACCAACAAAATAGGATCGAACGTCCTATTTCATTATTCCATGCTAATGTATTCAAGCGTTAGCCTGCTTTAAACACTCTAATTTTTTCAAAGTAACAGTCCTGTTTCCCTGCAACACCAAATTAATGACATTACAGTTCTTCAGAAAGGAGGAATCAGCGAAGCCAGTGCATACCAGTGGCACGACCAACCTGCTGACCCCGAAATTCAACTACGAGCTTTTTAACTGCAACAACTTTAATATACGCTATTGGAGCTGGAATTACCGCGGCTGCTGGCACCAGACTTGCCCTCCAA
+
DDDDDIIIIIIIIIIIHIIIIIIIIIIIIIIIIIIIIIHIIIIIIIIHIIEHIIIHHIIIIHGHHIIIIHIIHIIIIIIIIIIIIIIHIIIIGIHFIIIIIIIIIIIIIIIIIIIIIIIIIHHHIHIIIIIIIIIIIIIIIIIIIIIIIIIIIIIIIIIIIIIIIHHIIIIHIIIIIIIIIIIIIIIHIIIIIIIIIIIIIIIIIIIIIIIIIIIIIIIIIIIIIIIIIIIIIIIIIIHIIIIHHIIIIIIIIIIIIIIIIIIIIIIIIIIIIIHIIIIIIIIIIIIIIIIIIIIIIIIIIIIIIIIIIIIIIIIIIIIIIIIIIIIIIIIIIIIIHIIIIDDDDD
@HISEQ:969:HM2KJBCX2:2:1102:9784:39641 2:N:0:ACTATGCA
GTCTCCTCCCTTCCCAACTATCCCTATTAATCATTACGGTGATCCTAGAAACCAACAAAATAGAACCATGCCGTCCTATTCTATTATTCCATGCTAATGTATTCGAGCAAAAATGCCTGCTTTAAACACTCTAATTTTTTCAAGGTAAAGGTCCTGGATCCGCAAGACACCCAATAAAGGACATCAAGTTTCTCCAGAAGGTGAGAAATCAACAGTAACAGTTCATACCCCTTAAGGCATGACCATCACGTCAATCCCGAAATTCAACTACGAGCTTTTTAACTGCAACAACTTTAATATACGCTATTGGAGCTGGAATTACCGCGGCTGCTGGCACCAGACTTGCCCTCCAA
+
BDDDDIIIIIIIIIIIHIIIHIIIIIIIIIIIIIIIIHHIIIIIGIIIIIIIIIIIIIIIIIHIIIIIHHIIHHIIIIHIIIIIIIIIIIIIGHIHIHIHHHIIIIEHIIIIIIIIIHIIHIIIIIIIIIIIIIIIIIHHIIIHIIIIIIIIIIIHIIIIIIIIIIIIIIIIIIIIIIIIIHIIIIHIIIIIIIIIIIIIIIIIIIIHIIIIIIIHHHIIIIIIIIIIIIIIIIIIIIIIIIHIIIIHIHGFIIIIIIIIIIIIHIIIIHIIIIIIIIIIIIIIIIIIIIIIIIIIIIIIHIIIIIIIIIIIIIIIIIIIIIIIIIIIIIIIIIIIIIIIIIIIIIIIDDDDD
@HISEQ:969:HM2KJBCX2:2:1102:20043:40247 2:N:0:ACTATGCA
GTCTCCTCCCTTCCCCAACTATCCCTATTAATCATTACGTCGATCCTAGAAACCAACAAAATAGGGTCAAACGTCCTATTTCATTATTCCATGCTAATGTATTCAAGCGTGTGCCTGCTTTAAACACTCTAATTTTTTCAAAGTAACGGTCCTGATTCCCCATGACACCAAATTAATGACATCACAGTTCGTCAGAAGGTAGAAATCAATAATACCAGTGCATACCGGAGGCACGACCAATATATTGATCCCGAAATTCAACTACGAGCTTTTTAACTGCAACAACTTTAATATACGCTATTGGAGCTGGAATTACCGCGGCTGCTGGCACCAGACTTGCCCTCCAA
+
BDDDBIIIGHIHHEEHEHHIGIIIIIIIHFFHHFHHEEHIHHHFEHH?GHHHIGCHEEGEHIH?1CHHHHHHIIHIHECHFHHHIHIIIHEHEHHHEHIHIHHGHHEHHGFIGGHIIICHHHIIIIHHIHIIHHIIHHHGGEHHHEHH@EIGHHIHHHHFGFHHFCIGIIHHHEIHHHHGHHHFHHHFEHIHHHHIIHGHHHIIHIHHIIIIIIIHI<IIIIHIIIIIIIHGIIIIHHHIIIHHHHFDHIIIIIIIHIIIIIHHHIIIIHIIHFHHIIIIIIIIIHHHIGIIHIIIHHHEHHIIIIIIIHIIIIIIHHIIIIHIIHIIIHHHHHHIIHIIIIDDDBD
@HISEQ:969:HM2KJBCX2:2:1102:17955:41000 2:N:0:ACTATGCA
GTCTCCTCCCTTCCCAACTATCCCTATTAATCATTACGGTGATCCTAGAAACCAACGAAATAGAATCAGTCCGTCCTATTTCATTATTCCATGCTAATGTATTCAGACGATAGTCTGCTTTAAACACTCTAATTTTTTCAAAGTAACAGTCCTGATTTCCCATCACACCAAATAAATGGCATGAAAGTTCCTCAGAAGGTAGAGATCCATCTCACCAGTGCAGACAATTAAGCCTGACCAATGGGTAGACCCCGAAGTTCAACTACGAGCTTTTTAACTGCAACAACTTTAATATACGCTATTGGAGCTGGAATTACCGCGGCTGCTGGCACCAGACTTGCCCTCCAA
+
DDDDDHIIIIIIIIIIIIIIIIIIIIIIIIIIIIIIIIHIIIIIIIIGHHIIIHHIIHHHIIHIIIIIHIHIIIIIIIIIIIIIIIIIIIIIIIIIHHIIIIIIIIIIIIIIIIIIIIIIIIIIIIIIHIIHHIIIIIIIIHIIIIIIIIIIIIIIHHHIHHIIIIIIIIIIIIIIIHIHHIIIIIIIIGHIIIIIIIIHHIIIIIIIIIIIIIIIIIIIIIIIIIIIIIIIHIIIIIIIIIIIIHGIIIIIHIIIIIIIIIIIIIIIIHIIIIIIHIIIIIIIIIIHHIIIIIIIIIIIIIIIIIIIIIIIIIIIIIIIIIIIIIIIIIIIIIIIIHIIIIIDDDDD
@HISEQ:969:HM2KJBCX2:2:1102:11274:40955 2:N:0:ACTATGCA
GTCTCCTCCCTTCCCAACTATCCCTATTAATCATTACGTCAATCCTAGAAACCAACAAAATAGGATCAAACGTCCTATTTCATTATTCCATGCTAATGTATTCAAGCGTTAGCCTGCTTTAAACACTCTAATTTTTTCAAAGTAACAGTCCTGTTTCCCTGCAACACCAAATTAATGACATTACAGTTCTTCAAGAAGGAGGAACCAGTAAAGCCAGTACATACCAGAGGCACGACCAACCTACTAATCCCGAAATTCAACTACGAGCTTTTTAACTGCAACAACTTTAATATACGCTATTGGAGCTGGAATTACCGCGGCTGCTGGCACCAGACTTGCCCTCCAA
+
DDDDDHG@FHIHHHFHFHHHHHIHEHEHIIIIGHHEHHHIHHGIIIGHHHIIHHHHI?G1CGHHIECEHIIHC?E@HH@GHHCHHCCEFGCEEGHHH@HHIIHIHHHHIHHEHFCHHHIHEGHGHHIHHGIHIHGFEFCEHHHFHIHGIHHHHICHHHFIIIHGHFCHHGHFHHECGIHHEFHHHHFIIHHHHIHHHIHHHHHHHHHHHHIHIIHIGHHH8DG?HCGIH8IIIHHHHHIHHHHFFHDHIHIIIIIHHHHEHHHIIIHIIHHIIHGHIHHHHHHIHHHGIIHHGIHHHGIIHIIIHHIIIIFIIIIIIIIIIIHHIIIIIIIIIIIHEHDHFAADD@
@HISEQ:969:HM2KJBCX2:2:1102:19958:40988 2:N:0:ACTATGCA
GTCTCCTCCCTTCCCAACTATCCCTATTAATCATTACGTCGATCCTAGAAACCAACAAAATAGAATCAAACGTCCTATTTCGTTATTCCATGCTAATGTATTCAAGCGTGAGCCTGCTTTAAACACTCTAATTTTTTCAAAGTAACAGTCCTGATTCCCCATGACACCAAATTAATGACATCATGGTTCGTCAGAAGGTAGGAATCAATAATACCAGTTCGTACAATAGCACGACCAATAAATTGATCCCGAAATTCAACTACGAGCTTTTTAACTGCAACAACTTTAATATACGCTATTGGAGCTGGAATTACCGCGGCTGCTGGCACCAGACTTGCCCTCCAA
+
DDDDDIIIIIIIIIIIIIIIIIIIIIIIIIIIIIIHHIIIIIIIIIHIEHHIIIHIIIIIIIIIIIIIIHIIIHIIHIIIIIIIIIIIIIIIIIIHHIIIIIIIIIIIIHIIIIIIHIIIIIIIIIIIIHIIIIIIIIIIIIIIIIIIIIIIIIIIIIHIIHIIIIIIHIIHIIIIIIIIIIIIIIHHIIIIIIIIIIIIIIIIIIIHIIIIIIIIIIIIIIIIIIIIIIIHIIIIIIIIIIHIIIHIIIIIIIIIIIIIIIIIIIIIIIIIIIIIIIIIIIIIIHHIIIIIIIIIIIIHIIIIIIHIIIIIIIIIIIIIIIIIIIIIIIIIIIIIIIIIDDDDD
@HISEQ:969:HM2KJBCX2:2:1102:12219:41256 2:N:0:ACTATGCA
GTCTCCTCCCTTCCCAACTATCCCTATTAATCATTACCTCAATGCTCTACAAAACCAACAAAATAGAACCGAGGTCCTATTCTATTATTCCATGCAACATTATTCAGGCGTAAGGCCTGCTTTAAGCACTCTAATTTTCTCAAAGTAAACGTACCGGCTACCGAAAACACCCAATAAAGGGCATCAACGGCCAACCGGTTGATTAGGACCAGACATGCAGTAAACGCAGTGAAGCGTACCACATACTAGTACCCGAGATCCAACTACGAGCTTTTTAACTGCAACAACTTTAATATACGCTATTGGAGCTGGAATTACCGCGGCTGCTGGCACCAGACTTGCCCTCCAA
+
DDDDDIIIIIIIIIIIIIIIIIIIHIIIIIIIIIIIIIIIIIIIIIIIIIIIIHIIIIIICHIIIHHHIIDHHHGEHIIIIGIIIIIIIHIHIEHIIHIIIHIIIIIIIIIIIIIIIIIIIIIIIIIHIIIIIHHHHIIIIIIIIIIIIIIIIIIIHIIIIIIIIIHIIHIIIIIIIHIIIIIIIIIIIIIHIIIIIIIIIIIIIIIIHIIIIHIIIIIIIIIIIIIIIIIIIIIIIIIIIIIIIIIGIIIIGIIIIIIIIIIIIIIIIIIIIIIIIIIIIIIIIIIIIIIIIIIIHIIIIIIIIIIIIIIIIIIIIIIIIIIIIIIIIIIIIIIIIIIIIIIIDDDDD
@HISEQ:969:HM2KJBCX2:2:1102:14262:41964 2:N:0:ACTATGCA
GTCTCCTCCCTTCCCAACTATCCCTATTAATCATTACATCGATCCTAGAAACCAACAAAATAGAATCGGATGTCCTATTTCATTATTCCATGCTAATGTATTCAAGCGTGAGCCTGCTTTAAACACTCTAATTTTTTCAAGGTAACAGTCCTAATTCCCCGTGACACCAAATTAATGGCATTACGGTTCTTTAGAAGGTGAGAAATCAATAATATCAGTACATACCAACGGCATGACCGAAACATTGATCCCGAAATTCAACTACGAGCTTTTTAACTGCAACAACTTTAATATACGCTATTGGAGCTGGAATTACCGCGGCTGCTGGCACCAGACTTGCCCTCCAA
+
DDDDDIIIIIIIIIIIIIIIIIIIIIIIIIIIIIIIIIIIIIIIIIIIIIIIIIIIIHIGHHHHIIHHHIDHHIIIIIIIIIIHIHIIIGIHIIIGHIIIIIIIHIIIIIIIIIIIHIIIIIGHIIIIIIHIIIIIHIHIIIHIIIIIIGIIIIIIIIIIIIIIIIHHIIIIIIIIIIHIIIIIIIIIIIIIIIIIIIIIIIIIIIIIIIIIIIIIIIIIIIIIIIIIIIIIIIIIHIIIIIIIHHIIIIIIIIIIIIIIIIIIIIIIIIIIIIIIIIIIIIIIIIIIIIIIIIIIIIIIIIIIIIIIIIIIIIIIIIIIIIHIIIIIIIIIIIIIIIIIIIDDDDD
@HISEQ:969:HM2KJBCX2:2:1102:17236:41970 2:N:0:ACTATGCA
GTCTCCTCCCTTCCCAACTATCCCTATTAATCATTACGGTGGTCCTAGACCAACAAAATAGAACCAACGTCCTATTCTATTATTCCATGCTAATCTATTCAAGCAAATGCCTGCTTTAAACACTCTAATTTTTTCAAGGTAATGGTCCTGGCTCCCCGGTACACTCAATAAAGAACATGCCGGTTCACCAGAAGGTAAGACCCGACACAGAACAGTACTCGCCAAAGACGGACCGCTCGGCCAGGCCTAAAATTCAACTACGAGCTTTTTAACTGCAACAACTTTAATATACGCTATTGGAGCTGGAATTACCGCGGCTGCTGGCACCAGACTTGCCCTCCAA
+
DDDDDIIIIIIIIIIIIIIHIIIIIIIIIIIIIIIIIIHIIHIIIIIIIIIIIIIFEHHHHIIIIGHIIIIIIIIIIIIIIIIIIIIIIIIIGHIIIIIIIHIIIIHIHIIIIIIIIIIIIIIIIIIIIIIIIIIIIIIIIIIIIIIIIIIHIIIIIIIIIIIIIIIIIIIHIIIIIIHGIIIIIHIIIIIHIIIIIIIHHIHIIIIIHIIIIIIIIIGIIIIIIIIIIIIHIIIIIIIIIHIIIIHIIIIIIIIIIIIIIIIIIIIIIIIHIIIIIIIIIIIIIIIIIHHIIHGDDDIIIIIIIIIIIIIIIIIIIIIIIIIIIIIIIIIIIIIIIIDDDDD
@HISEQ:969:HM2KJBCX2:2:1102:4853:42434 2:N:0:ACTATGCA
GTCTCCTCCCTTCCCAACTATCCCTATTAATCATTACATCGATCCTAGAAACCAACAAAATAGAATCGGATGTCCTATTTCATTATTCCATGCTAATGTATTCAAGCGTGAGCCTGCTTTAAACACTCTAATTTTTTCAAGGTAACAGTCCTAATTCCCCGTGACACCAAATTAATGGCATTACGGTTCTTTAGAAGGTGAGAAATCAATAATATCAGTACATACCAACGGCATGACCGATACATTGATCCCGAAATTCAACTACGAGCTTTTTAACTGCAACAACTTTAATATACGCTATTGGAGCTGGAATTACCGCGGCTGCTGGCACCAGACTTGCCCTCCAA
+
DDDDDIIIIHIIIIIIIIIIIIIIIIIIIIIIIIIIIIIIIIIIIIIIIIIIIIIIIIIHIIIIIIIHIIIIIIIIIIIIIIIIIIIHHHHIIIIIIIIIIIHIIHIHIIIIHIIIIIIIIIIIHHHGIIIIIIIIIIIIIIIIIHIHHGIIIIIIIIIIGIIIIIIIIIIIIIIIIIIIIIIIIIIIIIIIIIIIIIIIIIIIIIIIIIIIIHIIIIIIIIIIIIIIIIIIIIIIIHIIIIIHHEHIIIIIIIIIIIIIIIIIIIIIIIIIIIIIIIIIIIIHIIIIIIIIIIIIIIIIIIIIIIIIIIIIIIIIIIIHIIIIIIIIIIIIIIIIIIIIIIDDDDD
@HISEQ:969:HM2KJBCX2:2:1102:17131:42258 2:N:0:ACTATGCA
GTCTCCTCCCTTCCCAACTATCCCTATTAATCATTACGGTGGTCCTAGAAACCAACAAAATAGAACACAACGTCCTATTCTATTATTCCATGCTAATCTATTCAAGCAATAGCCCGCTTTAAACACTCTAATTTTTTCAAAGTAATGGTCCTGGCTCCCCAACACACCATACTGGTTCACCAGAAGGAAGACCCGACGACAGAACAGTACTCGCCAGAGACGGACCGTCCGGCCAGGCCTAAAATTCAACTACGAGCTTTTTAACTGCAACAACTTTAATATACGCTATTGGAGCTGGAATTACCGCGGCTGCTGGCACCAGACTTGCCCTCCAA
+
DDDDDIIIIIIIIIIIIIIIIIIIIIIIIIIIIIIHIIIIHGHIIIIIIIIIIIIIIIHHIHHIIIIIHIIIIIIIIIHHIIIHIHEHIIIIIIIIIIIIIIIIIIHIIIIIHIIHHIIIHIIIIIIIIIIIIIIIIIIHIIIIIIIHIIHIIHHIHIIIIIIHIIIIIIIIIIIIHHIHIIIIIIIIHHHIIIIHIIIIIIIIIIIIIHIIIIHEIIIIIIHHIIIIIIIIII?IHIHGIHIIIHIIIIIIIIHIHHIHIIIHIIIIHIIIHIHIIIIIHIIIIIIHIIIIIIIIIIIIIIIIIIIHIIIIIIIIIIIIIIIIIIIIIIDDDDD
@HISEQ:969:HM2KJBCX2:2:1102:17862:42570 2:N:0:ACTATGCA
GTCTCCTCCCTTCCCAACTATCCCTATTAATCATTACTTCAGTCCGCAAACACCAACAAAATAGAACCAAAGTCCTAACTTATTATTCCATGCTAATGTATTCATAGCCTGCAACGCCTGCTTTAAACACTCTAATTTTTTCAAAGTAAACGATCTAGTGCGCTGGTACCGGCTCAGTGAAGAGTAGCACCAGTGTCGCTAGAAGGATGGCTTGGCCAAGCCGGCACTCACACACGTCACCGTGGCGGGCCGGCTGCACCACACCAGAAATCCAACTACGAGCTTTTTAACTGCAGCAACTTTAATATACGCTATTGGAGCTGGAATTACCGCGGCTGCTGGCACCAGACTTGCCCTCCAA
+
DDDCBHHIHIIIHHIHHHIIEHIIIIIIIHIHIIGFFHHHHIHFGIIHHIIIIIIHHCEFHHHIIIIIIIE@CHEHGIGHIIIIIHIIHEHIIIIIIHHHHD@HHHHIIIIGIIIIIHIIIIIIIHIIHHHHIIIIIIHIIHHHHIIIHHIIHHHIIIIIIIIIIIIIIIIHHHHHIIIIIGIIIIIIIIIIHIIIIIIHIIIIIIIIIHHHIIHIIIHIIIIIHIIIIIIHHHIIHIIHIHIIHIHHIIIIIIIIIHHDIHHHHIIIIIHIIIIIIIIIIIIIHHIIIIIIIIIIIIIIIIIIIIIIIIIIIIIIIIIIIIIIIIIIIIIIIIIIIIIIIIIIIIIIHIIIHIIIDDCDD
@HISEQ:969:HM2KJBCX2:2:1102:10910:43693 2:N:0:ACTATGCA
GTCTCCTCCCTTCCCAACTATCCCTATTAATCATTACGGTGATCCTAGAAACCAACAAAATAGAACCATACCGTCCTATTCTATTATCCCATGCTAATGTATTCGAGCAAAAATGCCTGCTTTAAACAAACACTCTAATTTTTTCAAAGTAACAGTCCAAATTCCCCGCAACACCAAATTAATGGCATTACGGATCATCAGGAAGGAGGAATCAGTGAGACCAGTACACACCAATGGCACGACCAACCTACTGACCCCGAAATTCAACTACGAGCTTTTTAACTGCAACAACTTTAATATACGCTATTGGAGCTGGAATTACCGCGGCTGCTGGCACCAGACTTGCCCTCCAA
+
DDDDDIIHHIIIIIIIIIHIIIIIIIIIIIIIIIIIIIIIIIIIIIIIIIIIIIIIHIHIIIIIIIIIIIIIIFIIIIHHIIIHHIIIHIIIIIIHCHHEHHGHIHIHHIHIHIHHIIIIHHGIIIIIIIIIIIIIIHIHHHHHIIIIIIIIGIHHHIIHIHHIIGHEHIHHHHHIHIIIIIIHIHHIIIIHIIHIIIIIIIIIIIIIIHIIIIIIIHHGHIIIIIIIIIIHHIIH<IHIIIIIIIIIIIHHIIIIIIIIIIIIIIIIIHHIIIIIIIIHIHIIIIIIIIHHHIHIHHHHGIIHFIIIIHIIIIIIIIIIIIIIIIIIIIIIIGHIIIIIHIIHIIIIDDDDD
@HISEQ:969:HM2KJBCX2:2:1102:4553:43584 2:N:0:ACTATGCA
GTCTCCTCCCTTCCCAACTATCCCTATTAATCATTACATCGATCCTAGAAACCAACAAAATAGAATCGGATGTCCTATTTCATTATTCCATGCTAATGTATTCAAGCGTGAGCCTGCTTTAAACACTCTAATTTTTTCAAGGTAACAGTCCTAATTCCCCGTGACACCAAATTAATGGCATTACGGTTCTTTAGAAGGTGAGAAATCAATAATATCAGTACATACCAACGGCATGACCGAAACATTGATCCCGAAATTCAACTACGAGCTTTTTAACTGCAACAACTTTAATATACGCTATTGGAGCTGGAATTACCGCGGCTGCTGGCACCAGACTTGCCCTCCAA
+
DDDDDHHHIHIIIIIIIIIIIIHIIHIIIIIHHIIHIHHIIIIIIIIGFHHHIIIIHIIIIHHIHIIIIFIIIIFHHHIIFHIIIIICGHIHIIHHFHIHIHGHHHIIHHHGEHIHHIIIHHHEHIHIIHIIHIIIIIGHIHIIHHHIIIIIIIIIIIHHHIHHHHIEIIHIIIIIHGIIHIIIHFIIIIIIIIIIHHHIIIIIHHIIIIHIIHIHIIIIIIIIIIIIIHIIIIIIIIIIIHHGGDIIIIIIIIIHEIIHIIIIIHIIIIHIIIIIIIIIIIIIIIIHIIHIIIHIIHHHFHIIIIIIIIIIIIIIIIIIIIIIIIIIIIIIIIIIIIIHGIDDDCD
@HISEQ:969:HM2KJBCX2:2:1102:8437:43361 2:N:0:ACTATGCA
GTCTCCTCCCTTCCCAACTATCCTTATTAATCATTACGTCAATCCTAGAAACCAACAAAATAGGATCGAACGTCCTATTTCATTATTCCATGCTAATGTATTCAAGCGTTAGCTTGCTTTAAACACTCTAATTTTTTCAAAGTAACAGTCCAAATTCCCCGCAACACCAAATTAATGGCATTACGGATCATCAGGAAGGAGGAATCAGTGAGACCAGTACATACCAGAGGCATGACCAATCTACTAACCCCGAAATTCAACTACGAGCTTTTTAACTGCAACAACTTTAATATACGCTATTGGAGCTGGAATTACCGCGGCTGCTGGCACCAGACTTGCCCTCCAA
+
DDD@DHHHICHI@G1<<EFHH?C1<<D11DG@FEECFH?C@EFC1<@1<C@1FFHE@ECHHHE1@F<0<C1CFHII?C1DC1C@GGHHHFIEFHHEHCHHHHHGHHHCHC@@DHHHHGCHCBBBFEFCHHHDB<CHHIHHIHHHBGHHCFCGCA<1HHHECH@@FHHE@FIIHECE<?F<DHHHF;GIHEHHGD0HH?;HCHCHFIHIH<IHGHIIIHHIIIIIIIHHHEEHHFEHGC:1?G<GCHDHFDC<1FHHFHHH@EEGIHHHEHHIHCEHIHHHHED<HHHGC1H@EEHHHHFCEG@HHHGCHEIHIHHIH?@HGHEHEC<1GHC@FFGEG=HHE@BDDD
@HISEQ:969:HM2KJBCX2:2:1102:9448:43068 2:N:0:ACTATGCA
GTCTCCTCCCTTCCCAACTATCCCTATTAATCATTACCTCGAGCTCCGAAAACCAACAAAATAGAACCGAGGTCCTATTCCATTATTCCATGCACCACTATTCAGGCTTGCGCCTGCTTTAAGCACTCTAATTTTTTCAAAGTAAATCTTCCAGCCACCCAAGCCACTCAATGAAGAGCAGCAAGGGAAAACCGGATAAATTAGACCAGGAAAAGCAGTAACCACTCATTGAGGGACCGCTATCCTAGGTCGCAGATCCAACTACGAGCTTTTTAAACGCAACAACTTTAATATACGCTATTGGAGCTGGAATTACCGCGGCTGCTGGCACCAGACTTGCCCTCCAA
+
DDDCAIIIIIIHIHIIIIHIIHIIIIHIHHIIIIIHHEHHIGCHDHIIGF<<GHHHIHHHIIIGHGHHDHHIHHHIHHHCGHIGHHHIIIIGIIIIHIIGHIIIHHIHHEHIIIHHHHIIGIIIIHHHHIIHHHHIHIIIIIIIHGIHIIIIIGIIIIIIIIHHIIIIIIIIIIIIIIIIIHHIIIIIIIIIGIIIHIIIIIHIIIIIIIIIIIIIIIIIIHHIIIIIIIIIIIIIIIIIIIIIIIIIIIIIIIIIIIIIIIIIIIIIIIIIIIIHIIIIIIIIIIIIIIIIIIIIIIIIIIIIIIIIIIIIIIIIIIIIIIIIIIIIIIIIIIIIIIIIIIDDDDD
@HISEQ:969:HM2KJBCX2:2:1102:7018:44967 2:N:0:ACTATGCA
GTCTCCTCCCTTCCCAACTATCCCTATTAATCATTACGTCAATCCTAGAAACCAACAAAATAGGATCAAACGTCCTATTTCATTATTCCATGCTAATGTATTCAAGCGTTAGCCTGCTTTAAACACTCTAATTTTTTCAAAGTAACAGTCCTGTTTCCCTGCAACACCAAATTAATGACATTACAGTTCTTCAAGAAGGAGGAACCAGTAAAGCCAGTGCATACCAGAGGCACGACCAACCTACTAATCCCGAAATTCAACTACGAGCTTTTTAACTGCAACAACTTTAATATACGCTATTGGAGCTGGAATTACCGCGGCTGCTGGCACCAGACTTGCCCTCCAA
+
DDDDDIHIIIIIIIHIIIIIIIIIIIIIIIIIIIIIIIIIIIIIIIIIIIIIIIIIIIIIIHEHHIIIIHIGHHIIHIHIIIIIIIIIIIIIHIIIIIIIHIIIIIIIIIIIIIIIIIIIIIIIIHIIIIGIIIIIIIIIHIIIIIIIHIIHIIIIIHIIHIIIIIIIIIHGIIIIIHIIIIIIIIIIIHIIIIIHHIIIIIIIIIIIIIIIIIIIIIIIIIIIIIIIIIIIIIIIIIIIIHHIGIIHIIIIIIIIIIIIIIIIIIIIIIIIIIIIIIIIIIIIIIIIIIIIIIIIIIIIIIIIIIIIIIIIIIIIIIIIIIIIIIIIIIIIIIIIIIIIIDDDDD
@HISEQ:969:HM2KJBCX2:2:1102:21007:44713 2:N:0:ACTATGCA
GTCTCCTCCCTTCCCAACTATCCCTATTAATCATTACGTCAATCCTAGAAACCAACAAAATAGGATCAAACGTCCTATTTCATTATTCCATGCTAATGTATTCAAGCGTTAGCCTGCTTTAAACACTCTAATTTTTTCAAAGTAACAGTCCTGTTTCCCTGCAACACCAAATTAATGACATTACAGTTCTTCAAGAAGGAGGAACCAGTGAAGCCAGTACATACCAGAGGCACGACCAACCTACTAATCCCGAAATTCAACTACGAGCTTTTTAACTGCAACAACTTTAATATACGCTATTGGAGCTGGAATTACCGCGGCTGCTGGCACCAGACTTCCCTCCAA
+
DBD@DIHIHICHHIIIIHHFEHIIHIIIIEFHHEHHHHHHIIHIIGIIIIHIIIIIIIGIIIHHIIHIIIIHFGHHIHIIIHIGIIHIIIHHIEHHHHHHHHIIHHHIIIHHEHHIHIIIHHIHIIHIIHIIIIHHIIHIIIHHIHHHFHEHEHIIIHIHHHHHHGHIIHHHIGHIHIIHIHHHHIGIIIIIHIGEHHIIHHHIIHIHIIIHIHIIIIIGIIIIIGIHIHIHIGHIIIIGHFFBHHDHIIHHIIHIIIIIHGIIHHIIIIIIHGHIIIIIIHHEIIIIIIIIIIIGIIIIIIIHIIIIIIIIIIIIIIIIIIIIIIIIIIIIIIIIIIIIDDDCD
@HISEQ:969:HM2KJBCX2:2:1102:7682:44158 2:N:0:ACTATGCA
GTCTCCTCCCTTCCCAACTATCCCTATTAATCATTACATCGATCCTAGAAACCAACAAAATAGAATCGGATGTCCTATTTCATTATTCCATGCTAATGTATTCAAGCGTGAGCCTGCTTTAAACACTCTAATTTTTTCAAGGTAACAGTCCTAATTCCCCGTGACACCAAATTAATGGCATTACGGTTCTTTAGAAGGTGAGAAATCAATAATATCAGTACATACCAACGGCATGACCGAAACATTGATCCCGAAATTCAACTACGAGCTTTTTAACTGCAACAACTTTAATATACGCTATTGGAGCTGGAATTACCGCGGCTGCTGGCACCAGACTTGCCCTCCAA
+
DBDDDIIIIIIIIIIIIIIIIIIIIIIIIIIIHIIIIIIIIIIIIIIIIIIICHIIIIIIIIIIIIIIIIIIIIIIIIIIIIIIIIIIIIIIHIHIIIHHIHHHIIHIIIIIIIIIIIIIIIIIIIIIIIHIIIIIIIIIIIIIIIIHEHHHIIIIIIIIIIIIIIIIIIIIIIIIIIIIIIIIIIHHIIHIIIIIIIIIIIIIIIIIIIIIIIHIIIIIIIIIIIIIIIIIIIIIIIIIIIIIHFIIIGIIIIIIIIIIIIIIIIIIIIIIIIHHIIIIIIIIIIIIIIIIIIIIIIIIHIIIIIIIIIIIIIIIIIIIIIIIIIIIIIIIIIIIIIIIIIDDDDD
@HISEQ:969:HM2KJBCX2:2:1102:2301:46947 2:N:0:ACTATGCA
GTCTCCTCCCTTCCCAACTATCCCTATTAATCATTACGTTGATTCTAGAAACCAACAAAAATAGAATCTAACGTCCTATTTCATTATTCCATGCTAATGTATTCAAGCGCGTGCCTGCTTTAAACACTCTAATTTTTTCAAAGTAACATCCTGACTCCCCACAACATCAAATTAATGACATCATGATTCATCAGAAGGGAGAAATCAATGACATTAGTACGTACCAAAGGCACGACCGACGTATTGATCCCGAAATTCAACTACGAGCTTTTTAACTGCAACAACTTTAATATACGCTATTGGAGCTGGAATTACCGCGGCTGCTGGCACCAGACTTGCCCTCCAA
+
DDDDDIIIIIIIIIIIIIIIIIIIIIIIIIIIIIIIIIIIIIIIIIHIIHIIIIIIFFHHIIHHEHHIIIIIIIIIIIIIIIIIIIIIHIIIIIIGHIIIIHHIIIHIHIIIHIIIIIIIIIHIIIIHGIIIHHIIHIHIIIIIIIIIIIIIIHHGIIIHIIIHHIHHIIHHIIIIIIIIIIIIHIHIIIIIIIHIIIIIIIIIIIIIIIHIIHIIIIIIIIIIIIIIIIIHIIHIIIIIIIHHGIIIIIIIIIIIIIIIIIIIIIIIIIIIIIIIIIIIIIIIIIIIIIIIIIIIIIIIIIIIIIIIIIIIIIIIIIIIIIIIIIIIIIIIIIIIIIIIIDDDDD
@HISEQ:969:HM2KJBCX2:2:1102:17696:46450 2:N:0:ACTATGCA
GTCTCCTCCCTTCCCAACTATCCCTATTAATCATTACGGTGGTCCTAGAAACCAACAAAATAGAACCACAACGTCCTATTCTATTATTCCATGCTAATCTATTCAAGCAAATGCCTGCTTTAAACACTCTAATTTTTTCAAGGTAATGGTCCTGGCTCCCCGGCACACCCAATAAAGGACATACTGGTTCACCAGAAGGTGGACCCGACACAGGACAGTACTCGCCAAAGACGGACCGCCCGGCCAGGCCTAAAATTCAACTACGAGCTTTTTAACTGCAACAACTTTAATATACGCTATTGGAGCTGGAATTACCGCGGCTGCTGGCACCAGACTTGCCCTCCAA
+
DDDDDIIIIIIIIIHIIIIIIIIIIGGIIIIIIIIIIIIIIGIIIIIIGFFHIIIIIHHHHIHHHIIIIIIIHGHHIIIIIIHCHHHHEHHIIIIIIIHHIIHHIIIIIIIHIHIIIIIHHHHIHIIIHHHHIIIIIHHHIGIIIIIIIGIIIIIHIIIIIIIHIIIEIIIIIIIIIIIIIIIIIIHIIHIHIIHIIIIIIIIIIIIIIIIIIHHHIIIIIIIIIIIIIIHIIIIIIIIIHIIHHIIIIHIIIIIIIIIIIIHIIIIIIIIIIIIIIIIIIIIHIIIIIIIIIHIHHHDDDIIIIIIIIIIIIIIIIIIIIIIIIIIIIIIIIIHIIIIIIDDDDD
@HISEQ:969:HM2KJBCX2:2:1102:10226:47308 2:N:0:ACTATGCA
GTCTCCTCCCTTCCCAACTATCCCTATTAATCATTACATCGATCCTAGAAACCAACAAAATAGAATCGGATGTCCTATTTCATTATTCCATGCTAATGTATTCAAGCGTGAGCCTGCTTTAAACACTCTAATTTTTTCAAGGTAACAGTCCTAATTCCCCGTGACACCAAATTAATGGCATTACGGTTCTTTAGAAGGTGAGAAATCAATAATATCAGTACATACCAACGGCATGACCGAAACATTGATCCCGAAATTCAACTACGAGCTTTTTAACTGCAACAACTTTAATATACGCTATTGGAGCTGGAATTACCGCGGCTGCTGGCACCAGACTTGCCCTCCAA
+
DDDDDIIIFHIGIIIHHHIIIIIIHIIIIIIHHHIIIIIHIHIIIIHIGHGIIHIHIIHEHHHHIIHIHIIIIIIIIIIIGIIIHHIIGIIGIIGIIIIIIIIIIHIIIIIIHIHIIIIIIHHIIIIIIIIIIIIHIIIIIIIIIHIIIIIIIHHHIHHHHHIIIIIHIIIIHHIIIIIIIIIIIIHIGGIIIIIIIHIIIIIIIIIIIHIIIGIIIIIIIIIIIIIHIIIIIIIIHHIIIIIIHGIIHIIIIIIIIIIIIIIIIIIIIIIIIIHIIGIIIHIIIIIHIIIHIIIIIIIHGGIIIIIIIIIHGHIIIIIIIIGIIIHHIIIIIIHIHIIIIIDDDDD
@HISEQ:969:HM2KJBCX2:2:1102:5700:46731 2:N:0:ACTATGCA
GTCTCCTCCCTTCCCAACTATCCCTATTAATCATTACGTCGATCCTAGAAACCAACAAAATAGAATCAAACGTCCTATTTCATTATTCCATGCTAATGTATTCAAGCGCGAGCCTGCTTTAAACACTCTAATTTTTTCAAAGTAACAGTCCTGATTCCCCACGACACCAAATTAATGACATCGTGGGTAGGAATCAATTTGACCAGTACGTACCGAGGCACGACCGACCAACAGATCCCGAAATTCAACTACGAGCTTTTTAACTGCAACAACTTTAATATACGCTATTGGAGCTGGAATTACCGCGGCTGCTGGCACCAGACTTGCCCTCCAA
+
DDADDIIIIIIIIIIIIIIIIIIIIIIIIIIIIIIIIIHIIIIIIIIFHIIIIIFHHIGIIIIIIHHIHHIIIIIIHIIIHIIHIIIIHIIIIIIIIIIIIHIHIIIIIHIIIIIIIIHHIIIIIIIIIIIIIIHIIIIIIIHHIIIIHFIIIIIIIIIIHIIIHHIIIIIIHIIIIIIIIIIIIIIHIIIIIIIIIIIHHHIIIIIIIIIIIIIIIIIIIIIIIIIIIIIHIIIHIHIIIIIIIIIIHIIIIIIIIIIIIIIIIIIIIIIIIIIIIIIHIIIIIIIHIIIHIIIFIIHIIIIIIIIHIIIIIIIIIIIIIHIIIIIIIDDDDD
@HISEQ:969:HM2KJBCX2:2:1102:3775:49511 2:N:0:ACTATGCA
GTCTCCTCCCTTCCCAACTATCCCTATTAATCATTACATCGATCCTAGAAACCAACAAAATAGAATCGGATGTCCTATTTCATTATTCCATGCTAATGTATTCAAGCGTGAGCCTGCTTTAAACACTCTAATTTTTTCAAGGTAACAGTCCTAATTCCCCGTGACACCAAATTAATGGCATTACGGTTCTTTAGAAGGTGAGAAATCAATAATATCAGTACATACCAACGGCATGACCGAAACATTGATCCCGAAATTCAACTACGAGCTTTTTAACTGCAACAACTTTAATATACGCTATTGGAGCTGGAATTACCGCGGCTGCTGGCACCAGACTTGCCCTCCAA
+
BDDDDIIIIIIIIIIIIIIIIIIIIIIIIIIIIIIIIIIIIIIIIIIIHIIIIIIIIIIIIIIIIIIGHIIIIGHIIIIIIHIIIIIIIHIHHIIIIIIIIIIIIIIIIIIIIIIIIIIIIIIIIIIGIIIIIIIIIIIIIIIIIIIIIIIIIIIIIIIIIIHIIIIIIHIIIIIIIIIIIIIIIIIIIIIIIIIIIIIIIIIIIIIIIIIIHIIIIIIIIIIIHIIII;IIIIIIIHIIIIIHIHIIIIIIIIIIIIIIIIIIIIIIIIIIIIIIIIIIIIIIIIIIIIIIIIIIIIIIHHIIIIIIIIIIIIIIIIIIIIIIIIIIIIIIIIIIIIIIIIDDDDD
@HISEQ:969:HM2KJBCX2:2:1102:20815:49302 2:N:0:ACTATGCA
GTCTCCTCCCTTCCCCAACTATCCCTATTAATCATTACATCGATCCTAGAAACCAACAAAATAGAATCGGATGTCCTATTTCATTATTCCATGCTAATGTATTCAAGCGTGAGCCTGCTTTAAACACTCTAATTTTTTCAAGGTAACAGTCCTAATTCCCCGTGACACCAAATTAATGGCATTACGGTTCTTTAGAAGGTGAGAAATCAATAATATCAGTACATACCAACGGCATGACCGAAACATTGATCCCGAAATTCAACTACGAGCTTTTTAACTGCAACAACTTTAATATACGCTATTGGAGCTGGAATTACCGCGGCTGCTGGCACCAGACTTGCCCTCCAA
+
DDDDDIIIIIIIIIIIIIIIIIIIIIIIIIIIIIIIIIIIIIIGIIIIIIIHIIIIIIIIIHIIIIIIIHIIHHIIIIIIIIIIIIIHIFHIIIIHIHIIIHHHIIIIHIIHGIIIHIIIIHIIIIIIIIHEIIIIHHIIIIIIIIIIIHIIIIIIIIIIHHIIIIIIIIIIIIIHHHHIIIIIIIIHHHIIIIIIIIIIIIIIIHIIIIIIIIIHIIHIIIIIIIIIHHIIIIIHIIIIIIIGHGCIIHIHGIIIIIHIIIIIIIIIIIIIIIIIHIIIIIIIIIIIIIIIIIIIIIIHHHHIIHHIIIIIIIIIIIIIIIIIIIIIIIIIIIIIIIIIIIIDDDBA
@HISEQ:969:HM2KJBCX2:2:1102:19205:49378 2:N:0:ACTATGCA
GTCTCCTCCCTTCCCAACTATCCCTATTAATCATTACATCGATCCTAGAAACCAACAAAATAGAATCGGATGTCCTATTTCATTATTCCATGCTAATGTATTCAAGCGTGAGCCTGCTTTAAACACTCTAATTTTTTCAAGGTAACAGTCCTAATTCCCCGTAACACCAAATTAATGGCATTACGGTTCTTTAGAAGGTGAGAAATCAATGATAACAGTGCATACCAACGGCATGACCGAAATATTGATCCCGAAATTCAACTACGAGCTTTTTAACTGCAACAACTTTAATATACGCTATTGGAGCTGGAATTACCGCGGCTGCTGGCACCAGACTTGCCCTCCAA
+
DD@D@FCF<C@G@CFCHHIGCF@<CEHHIFFEGHHHIHIEHHHHHEHHHHFHIGHIIIIIFIHHHHC@E@GDG<@GHGHHHHIIHIIHICHCHHHHHHHHHIIHHHIHHHHIHHHHHEIIHHHEIIIIIIIIIIIHIIIIIIHIIIIIIHIHIHHHHIIHIHIHGHEIIIIHIIIIIHHIIIIGIIHHHIHIIHIIHIHIIIIIIIHHHEIIHIIIIIIHHIIIIIIHIIHIIHGIIIIIIIHGGHIHCHIIIIIIHIHIIIIIIIIIHHIHIHHIIHHIIIIIIIIHIIHHIIIIIHHIIIIIIIIHHIHIIIIIIIIHIIHIIIIIHIHIHHIIHIIHHH@BBAD
@HISEQ:969:HM2KJBCX2:2:1102:16779:49923 2:N:0:ACTATGCA
GTCTCCTCCCTTCCCAACTATCCCTATTAATCATTACGTAAATCCTAGAAACCAACAAAATAGGATCAACGTCCTATTTCATTATTCCATGCTAATGTATTCAAGCGCGAGCCTGCTTTAAACACTCTAATTTTTTCAAAGTAACAGTCCTGATTCCCCGCCACACCAAATTAATGACATGATGGTTCGTCAGAAGGTAGGAATCAGTAACACCAGTACGTACTGAAGGCACGACCAACGTACTAATCCCGAAATTCAACTACGAGCTTTTTAACTGCAACAACTTTAATATACGCTATTGGAGCTGGAATTACCGCGGCTGCTGGCACCAGACTTGCCCTCCAA
+
@DDDDIIIIIIIIHIIIIIIIIIIIIIIIGHHIHICHHHHIIIIHHHIHIIIIIIIGHHIIHHFFHHHIHIHHHHHIGIIIIIIIIHHHIIHHHHIIIHIHGIHIIIIIIIIIIIIIIHHHHIHIHHIIIIIIIIIIIIHIIIIHIIHHIIHHIHIIIIGIIIIIIIIIIIIIIIIIIIIIIIIIIIIIIIIIIIIIHHIIIIIIIIIIIIIIIHIIIIIIIIIIIIIIIIIIIIIIIIIIIHIIIIIIIHHIIIHIIIIHHIIHIIIIIIIIHIIIIIIIIIIIIIIIIIIHIIIIIIIIIIIIIIIIIIIIIIIIIIIHIIIIIHIIIIIIIIIIIIIDDDDD
@HISEQ:969:HM2KJBCX2:2:1102:9850:50227 2:N:0:ACTATGCA
GTCTCCTCCCTTCCCAACTATCCCTATTAATCATTACTTCAGTCCTAGAAACCAACAAAATAGAACTAAAGTCCTATTCCATTATTCCATGCTAATATATTCAAGCAAACATGCCTGCTTTAAACACTCTAATTTTTTCAAAGTAAAAGTCTTGGATCCCTAGCGCACTCAATTAAGAGCACACTAGTTCCCCAAAAGGAAAAGCCCAAAGTTGCAGTACAAACCTTTCGGTTGACGGCAACTATAAGCCCAAAATTCAACTACGAGCTTTTTAACTGCAACAACTTTAATATACGCTATTGGAGCTGGAATTACCGCGGCTGCTGGCACCAGACTTGCCCTCCAA
+
DDDDDIIIIIIIIIIIIIIIIIIIIIIIIIIIIIIIIIIIIIIGIIIIIIIIIGIIIIIIIIFHHIIIIIHHIIIIIIIIGHIIIIIIIIIHIHIHHIIIIIHIHHHIIIHIIIIIIIIIIIIIIIIIIIIIIIIIHIIHIIIIIIIIIIIIIIHIIIIIIIIIIIIIIIIIIIIIIIIIIIIIIIIIHIIIIIIIIIIIIIIIIIIIIIIIIIIIIIIIIIIIIIIIIIIIIIIIIIIIIIIHHIIIIIIIIIIIIIIIIIIIIIIIIIIIIIIIIIIIIIIIIIIIIIIIIIIIHIHIHIIIIIIIIIIIIIIIIIIIIIIIIIIIIIIIIIIIIIIIIDDDDD
@HISEQ:969:HM2KJBCX2:2:1102:10631:49498 2:N:0:ACTATGCA
GTCTCCTCCCTTCCCAACTATCCCTATTAATCATTACGTCGATCCTAGAAACCAACAAAATAGAATCAAACGTCCTATTTCATTATTCCATGCTAATGTATTCAAGCGTGCGCCTGCTTTAAACACTCTAATTTTTTCAAAGTAACAGTCCTGATTCCCCACGACACCAAATTAATGACATCGCGGTTCTTCAGAAGGTAGGAACCAATAATGCCAGTGCGTACCGAGGCACGACCGACAATCTGATCCCGAAATTCAACTACGAGCTTTTTAACTGCAACAACTTTAATATACGCTATTGGAGCTGGAATTACCGCGGCTGCTGGCACCAGACTTGCCCTCCAA
+
DDDDDIIHHIIHIHIIIIIIIIIIIIIIIIIIIIIIIIIIIHIIIIIIIIIIIIIIHEHIIGHHIIIIIIIHHHHIIHIIIIIIIHIIIIIHIIIIIIIIHIIIIIIIIIIIHIIIIIIIHIIIIIIIIIIIIIIIIIIIIIIIIIIHIIIIHIHHIIIIIIIHIIIIIIIIIIIIHIIIIIIIIIIIIIIIIIIIIIIIIIIIIIIIIIIIIIIIIIIIIIIIIIIIIIIIIIIIIIIIIHHHIIIIIIIIIIIHIIIIIIIIIIIIIIIIIHIIIIIIIIIIIIIIIIIIIIIIIIIHIIIIIIIIIIIIIIIIIIIIIIIIIHIIIIIIIIIIIIIIDDDDD
@HISEQ:969:HM2KJBCX2:2:1102:12667:50248 2:N:0:ACTATGCA
GTCTCCTCCCTTCCCAACTATCCCTATTAATCATTACGTCGATCCTAGAAACCAACAAAATAGAATCAAACGTCCTATTTCATTATTCCATGCTAATGTATTCAAGCGCGAGCCTGCTTTAAACACTCTAATTTTTTCAAAGTAACGGTCCTGATTCCCCATGACACCAAATTAATGACATCATGGTTCTTCAGAAGGGAGAAATCAAAATTGCCAGTACGTACCGAGGCACGACCAACAAATTGATCTCGAAATTCAACTACGAGCTTTTTAACTGCAACAACTTTAATATACGCTATTGGAGCTGGAATTACCGCGGCTGCTGGCACCAGACTTGCCCTCCAA
+
DDDDDHHIIHIIIIIHIIIIIIIIIIIIIIIIIIIHIIIIIHIIIIGIHHHIIGIIEHHEHHIIIIIIIIIIG?HIIIIIIHIIIIIGHIIIIIIIIIIIIHHHIIIIIIIIIIIIIIIHIIIIIIIIIIIIHIHHIIIIIIIIIHHIIIIIIIIIIIIIIIIIIIIIIIIIIIIHHIIIIIHHHIIHIHIIIIIIIIIIIIIIIIIIIIIIIIIIIIIIIIIIIIIIIIIIHIIIIIIIIIIHIHIIHHHIIIIIIIIIIIIIHIHIIIIIIIIIIIIIIIIIIIIIIIIIIIGIIIIHIIIIHHIIIIIIIIIIIIIIIIIIIIIIIIIIIHIIIIIIDDDDD
@HISEQ:969:HM2KJBCX2:2:1102:11884:50415 2:N:0:ACTATGCA
GTCTCCTCCCTTCCCAACTATCCCTATTAATCATTACGGTGGTCCTAGACCAACAAAATAGAACCAACGTCCTATTCTATTATTCCATGCTAATCTATTCAAGCAAAAGCCCGCTTTAAACACTCTAATTTTTTCAAGGTAATGGTCCTGGTTCCCCGACACACCCAATAAAGGGCATACCGGCTCACCAGAAGGATAGACCCGACAACAGAACAGTACTCGCCAGAGACGGACCGTCCGGTCAGGCCTAAAATTCAACTACGAGCTTTTTAACTGCAACAACTTTAATATACGCTATTGGAGCTGGAATTACCGCGGCTGCTGGCACCAGACTTGCCCTCCAA
+
DDDDDIIIHIIIIIIIIIIIIIIIIIIHIHIGIIIIIIIIHIEHHHHIIIIIIIIEHHHHGHIIIIGIHIIIHGHHIIIIIIIHIHHHHECHIHHHIHIHHIIFHIGHIGIIHHHHIIHHIIIIIGIHHIHIHIIIIIIIIIIHIIIHIIHHCGIHIIIIIIIIHIIIIIHIIIIIIIIIIIIIIHIIIIIIIIIIIHIIIIIIIIIIIIIIHIIIIIIHIIIIIIIIIIIIHIHHHIIIIIHIIIIHIIIIIIGIIIIIIIIIIIIIIIIIIIIIIIIIIIIIIIIIIIHGIIIHGHFIIIIIIIIIIIIIIIIIIIIIIIIIIIIIIIIIIIIIIIIDDDDD
@HISEQ:969:HM2KJBCX2:2:1102:7283:50875 2:N:0:ACTATGCA
GTCTCCTCCCTTCCCAACTATCCCTATTAATCATTACGTCAATCCTAGAAACCAACAAAATAGGATCGAACGTCCTATTTCATTATTCCATGCTAATGTATTCAAGCGTTAGCTTGCTTTAAACACTCTAATTTTTTCAAAGTAACAGTCCAAATTCCCCGCAACACCAAATTAATGGCATTACGGATCATCAGGAAGGAGGAATCAGTGAGACCAGTACATACCAGAGGCATGACCAATCTACTAACCCCGAAATTCAACTACGAGCTTTTTAACTGCAACAACTTTAATATACGCTATTGGAGCTGGAATTACCGCGGCTGCTGGCACCAGACTTGCCCTCCAA
+
DDDDDIHIIIIIIIIIIIIIIIIIIIIIIIIIIIIIIIIIIIIIIIIHIIHIIIIIHIIIIIHHIIIHIIIIHHIIIIIIIIIHIHIHHIGHEHHHIIIHIIIIIIIIIIIIIIIIIHIIIIHHIIIIIIIIIIIIIIIHIIIIHIIIIIIIIIIHGIHIIIIIIIIIIIIIHIIIHIIHHHIIIHIIIIIIIIIIIHIIHIIIIIIIIIIIIIIIIIIIIIIIIIIIIIIIIIIIIHIHIIIIHHIIHIIIIIIIIIIIIIIIIIIIIIIIIHIIIIIIIIIIIIIIIIIHHEIIIIIIIIIIIIIIIIIIIHIIIIIIIIIIIIIIIIIIIIIIIIIIIDDDDD
@HISEQ:969:HM2KJBCX2:2:1102:18861:49846 2:N:0:ACTATGCA
GTCTCCTCCCTTCCCAACTATCCCTATTAATCATTACCTCGAGCTCCGAAAACCAACAAAATAGAACCGAGGTCCTATTCCATTATTCCATGCACCACTATTCAGGCTTACGCCTGCTTTAAGCACTCTAATTTTTTCAAAGTAAATTTTCCAGCTACCCAAGCCACTCAGTAAAGAGCAGCATGGGAAAACCGGAGATATTAGGTCAGGAAAAGCAGTGACCACCCATTGGGGGACCGCCATCCTAGACCGCAAATCCAACTACGAGCTTTTTAAACGCAACAACTTTAATATACGCTATTGGAGCTGGAATTACCGCGGCTGCTGGCACCAGACTTGCCCTCCAA
+
@@@DD@CGGHIIIHHHHHIHHI?GF<CCC@H1<DG@<GCHE0EHIFHHHDCDCCGFH<DF1DH?CFHECCCDEF?<GCEGCECCC@<FFHI@D1DHFHHHHGGFGEGHHGED@HFFEHIIHFHFGHEFHHED8CHBCDCCGIHHHHHGCEEEHHEHHHHDHFHFIHHCHGFFHCHHEHHIIHGHGCHHGECIIHHIHHFHGHHIHEIH;HIHHHHIIHEHHHEHEHHHEDIH<<CCG<IIIHGGHEHDECHGHHEHEGIHHEEHGHHHHCHEHEHHHHEIHHHHHHF<<HIIHEIIIIHHEEHHHHGHHGFHHHEHHCIHGCGC1HFIHFEHCGDCE@HDHFD?DBB
@HISEQ:969:HM2KJBCX2:2:1102:16619:51782 2:N:0:ACTATGCA
GTCTCCTCCCTTCCCAACTATCCCTATTAATCATTACGTCAATCCTAGAAACCAACAAAATAGGATCAACGTCCTATTTCATTATTCCATGCTAATGTATTCAAGCGCGAGCCTGCTTTAAACACTCTAATTTTTTCAAAGTAACAGTCCTGATTTCCCACCACACCAAATTAATGACATGATGGTTCGTCAGAAGGTAGGAATCAGTAACACCAGTACGTACCGAAGGCACGACCAGCGTACTAATCCCGAAATTCAACTACGAGCTTTTTAACTGCAACAACTTTAATATACGCTATTGGAGCTGGAATTACCGCGGCTGCTGGCACCAGACTTGCCCTCCAA
+
BDDDDIIIIIIIIHIHIIIIIIIIIIIIIIIIIIIIIIIIIHIIIIIIIHIIIIIIIHGIIIIIGFHIIIHHFIIHIIIIIIIIIIIIIIIIIHHIHHIIIHHIIIIIIIIHIIIIHIIIIIHHIHHHHIIIHIIIIHIHIIIIIIIIIIIIIIIHIIIIIIIIIIHIHIIIHIIIIIIIIIIIIIIIIIIIIIIIIIIIIIIIIIIIIIIIIIIIIIIIIIIIIIIIIIIIIIIIIIIIIIHGIIIIIIIIIIIIIHHIIIIIHIIIIIIIIHIIIIIIIIIIIIIIIIIIIIIIIIIIIIIIIIIIIIIIIIIIIIIIIIIIIIIIIIIIIIIIIIIIDDDDD
@HISEQ:969:HM2KJBCX2:2:1102:4871:51809 2:N:0:ACTATGCA
GTCTCCTCCCTTCCCAACTATCCCTATTAATCATTACGTCAATCCTAGAAACCAACAAAATAGGATCGTCGTCCTATTTCATTATTCCATGCTAATGTATTCAAGCGTTAGCCTGCTTTAAACACTCTAATTTTTTCAAAGTAACAGTCCTGTTTCCCCGCAACACCAACTTAATGGCATTACGGTTCTACAAGAAGGAGGAATCAGCAAAGCCAGTGCATACCAGTGGCACGACCAACTTGCTGACCCCGAAATTCAACTACGAGCTTTTTAACTGCAACAACTTTAATATACGCTATTGGAGCTGGAATTACCGCGGCTGCTGGCACCAGACTTGCCCTCCAA
+
@DDDBIIHHHIHHHIHIGGHECFHHGHHHFE@HCDGHEGHFHGFHHG?FHIHEHIIEHCHHH1D@EF=CHHDHEHIIHCFFHIIIIIIEHH?EFG?<<<FH?FC1CE:E=HEGCGFHFHEHHIG1FBGH5CHGC6EBGHGHEFGFGFHE@GHECHHIIHDDIHGHHDC0<GCGDCHGGHEHIHHHG<CEF0CFF?IIHIIHHF0HEFFH?H6G<HIIHGHHEE?HGHH00CHD<C@D<EGC/<<0</C/GC<<<1F<<<<<F0F<HC1CF<CC<1<C<<<1G<C<<1<1F<<<<<<1<1@CG1HEHHG@HC/C/<//HD1F<C<<@@CIIGD<1<CCIHF<0@B@
@HISEQ:969:HM2KJBCX2:2:1102:8688:52372 2:N:0:ACTATGCA
GTCTCCTCCCTTCCCAACTATCCCTATTAATCATTACGTCAATCCTAGAAACCAACAAAATAGGATCAACGTCCTATTTCATTATTCCATGCTAATGTATTCAAGCGCGAGCCTGCTTTAAACACTCTAATTTTTTCAAAGTAACAGTCCTGATTCCCCGCCACACCAAATTAATGACATGATGGTTCGTCAGAAGGTAGGAACCAGTAACACCAGTACGTACCTAAGGCACGACCAACGTACTGATCCCGAAATTCAACTACGAGCTTTTTAACTGCAACAACTTTAATATACGCTATTGGAGCTGGAATTACCGCGGCTGCTGGCACCAGACTTGCCCTCCAA
+
DBDDDGIIIIIIGHIIIIIIIIIIIIIIIIIIIIIHIEHIIHIIIIIHGIIIIGHIIIHHIHHHFHIHIHIHIIIGIHIIHIIIIIIGIHIIIIHIIIIIIHHHIIIIIIIHIHIIIIIIGIIIIIHIIIIIIIIIIIIIIIHIIHIIIGHIHIIIIHIIIIIIIIIIIIIIHIIIIIIIIIIIIIHIHIIIIHIIIIIIHIIIIIIIIIIIIIIIHIIHIIIIHIIIIIIIIIIIIIIIIIHIIIIIIIIIIIIIIIHHHHIIGIIIIIIIIIIIIIIIIIHHIIIIIIIGIIHIIIIIIIIIIIIIIIIIIIIIIIIIIIIIIIIIIIIIIIIIIIIIDDDDD
@HISEQ:969:HM2KJBCX2:2:1102:9914:52271 2:N:0:ACTATGCA
GTCTCCTCCCTTCCCAACTATCCCTATTAATCATTACGTCAATCCTAGAAACCAACAAAATAGGATCGAACGTCCTATTTCATTATTCCATGCTAATGTATTCAAGCGTTAGCCTGCTTTAAACACTCTAATTTTTTCAAAGTAACAGTCCTGTTTCCCTGCAACACCAAATTAATGGCATTACAGTTCTTCAGAAAGGAGGAATCAGCGAAGCCAGTGCATACCAGTGGTACGACCAACCTGCTGACCCCGAAATTCAACTACGAGCTTTTTAACTGCAACAACTTTAATATACGCTATTGGAGCTGGAATTACCGCGGCTGCTGGCACCAGACTTGCCCTCCAA
+
@DDDDIHHIIIIIIIIIIIIHIIIIIIIIIIIIIIIIIHIIIIIHIIIIIIIIIIIHHHHIIHHFHICHIIHHHIIIIIIIIIIHIHIIIIHHIIIHIIHHIIIIIIIIIIIIIIIIIIIIIIIIIIIIIIIIFIIIIIIIIHIIIIIHHIIIIIIIIIIIIIIIIIIIIIHIIIIIHHHFIIIIIIIHIIGIIIIIIIIIGIIIIIIIIIIIIIIIIIIIIIIIIIIIIIIIIIIIIIIIIIHHIIIIIIHIIIIIIHIIIIIIIIHIIIIIIIIIIIIIIIIIIIIIIIIIIIIIIIIIIIIIIIIIIIIIIIIHIIIIIIIIIIIIHIIIIIIIIIIIDDDDD
@HISEQ:969:HM2KJBCX2:2:1102:15245:51383 2:N:0:ACTATGCA
GTCTCCTCCCTTCCCAACTATCCCTATTAATCATTACGGTGGTCCTAGAAACCAACAAAATAGAACCACAACGTCCTATTCTATTATTCCATGCTAATCTATTCAAGCAATAGCCCGCTTTAAACACTCTAATTTTTTCAAGGTAATGGTCCTGGCTCCCCAACACACCCAATAAAGGACATGCTGGCTCACCAGAAGGAAGACCCGACAGCAGACAGTACTCGCCAAAGACGGACCGCCCGGCCAGGCCTAAAGTTCAACTACGAGCTTTTTAACTGCAACAACTTTAATATACGCTATTGGAGCTGGAATTACCGCGGCTGCTGGCACCAGACTTGCCCTCCAA
+
DDDDDIIIIIIIIIIIIIIIIIIIIHIIIIIIIIIIIIIIHHHIIIIIIHIIIHIIIIIHIHHEGHIIIHIIHHHIIIIIIIGIIHHHIIIIHIIIIIIIIHHIIIHIIIIIIIIIIIHIIIIIIIIIIHIIIIIIIIIIIIIIIHIHIIIIIIHIIIIIIIIIIIIIIHIIHFHHIIIIIIHIIIHHIIIHIIIIHIIIIIIIIIIIIIIIIIIIIIIIIIIIIIIIIIHIIIIIIHIIIIHECIIIIIIIIIIIIIIIIIIIIIIHIIIIIIIIIIIIIIIIIIIIIIIIHIIIIIIHIIIIIIIIIIIIIIIIIIIIIIIIIIGIIIIIIIIIIIGIIDDDDD
@HISEQ:969:HM2KJBCX2:2:1102:13794:53024 2:N:0:ACTATGCA
GTCTCCTCCCTTCCCAACTATCCCTATTAATCATTACGGTGGTCCTAGAAACCAACAAAATAGAACCATAACGTCCTATTCTATTATTCCATGCTAATCTATTCAAGCAAATGCCTGCTTTAAACACTCTAATTTTTTCAAGGTAATGGTCCTGGCTCCCCGGCACACCCAATAAAGGACATACTGGTTCACCAGAAGGTGGACCCGACACAGGACAGTACTCGCCAAAGACGGACCGCCCGGCCAGGCCTAAAATTCAACTACGAGCTTTTTAACTGCAACAACTTTAATATACGCTATTGGAGCTGGAATTACCGCGGCTGCTGGCACCAGACTTGCCCTCCAA
+
D<BDDI111<FF1<CH1C<G1<1<D@1CCF?H1<CH<1<1<<0<CGCCDH11D1DEHF@1<<1111<@1<DF0<<@<<11<1<C<F?<<11<<@GEF1@FFGFH1FGHHHHHEHIHIHGHEFH@HHHGHHEEHIHHHHHH@FHH6<HHHEG?@FHHGIHDHHC:H:EIHHHCGHHF1HHIHHF@?GIIHGIIHHHDHIHHEHEIIHHHIHECHIHIHIIIHHHGEC.CC>DC<A=HDHHDHECHHED>EEIIIGHGHCGGHHCHHFCIIHFEFHFIFIIHFIIHFEGHIHHGCGCEHFEFCHIIIHIHHCIIIIHCCHHHCE1HGGFHEHHHEGEHIGIHHADDD@
@HISEQ:969:HM2KJBCX2:2:1102:18037:53862 2:N:0:ACTATGCA
GTCTCCTCCCTTCCCAACTATCCCTATTAATCATTACGTCAATCCTAGAAACCAACAAAATAGGATCGAACGTCCTATTTCATTATTCCATGCTAATGTATTCAAGCGTTAGCTTGCTTTAAACACTCTAATTTTTTCAAAGTAACAGTCCAAATTCCCCGCAACACCAAATTAATGGCATTACGGCTCATCAGGAAGGAGGAATCAGTGAGACCAGTGCATACCGATGGCATGACCAATCTACTAACCCCGAAATTCAACTACGAGCTTTTTAACTGCAACAACTTTAATATACGCTATTGGAGCTGGAATTACCGCGGCTGCTGGCACCAGACTTGCCCTCCAA
+
DBCDDIIIIIIIIIIIIHIIIIIIIIIIHIIIIIIIIIIIIHIIIIIEHGIIIIIIHCHIIHII?HGH@HHIIIIIIHIHHIHHIIHEHFIIHFHFIIIIIIIIIIGHIIIIIGIIIIIIIIIHHIIHIIIIHIIIIIIIIIIHIIIIHIIIHIIHIIIIIIHIHHIIIIHHIIHIIIIHIIIIIIGGIHIIHIIIIIIIIIIIIIIIHIIIIIIIIIIIIIIIIIIIHIIHIIIIIIIIIIIHHHIIIIIIIIIIIIIHIIIIIIIIHIIIIIIHIIIIIIIHHIIIIIIIIHGIIIIIIIIIIIIHIIIIIIIIIIIIIIIIIIIIIIIIIIIHIIIIIDDDDD
@HISEQ:969:HM2KJBCX2:2:1102:12488:54070 2:N:0:ACTATGCA
GTCTCCTCCCTTCCCAACTATCCCTATTAATCATTACTCATTTCCCCAAAAACCAACAAAATTCGAGATACGAGTCCTAACTTATTATTCCATGCTAATGTATTCATAACTTTCAGCCTGCTTTAAACACTCTAATTTTTTCAAAGTAAAGGTCCTGGATTGCGAACCCAACCCAGTAAAGGGCAGGAACGTTCTCCAGGAAGATGGTAAGCGCGCATCGGCACTCACACACGATACCGTGGCGGGCCAAGCGCACTATACCAGAAATCCAACTACGAGCTTTTTAACTGCAACAACTTTAATATACGCTATTGGAGCTGGAATTACCGCGGCTGCTGGCACCAGACTTGCCCTCCAA
+
D@D@@CH1GEHHGHIEHH@GHC@@FEEHHHIH1CG?HIE1DG@<C@CGEF11DGEHHHHHH@FEHEFE@1GH1CHCHFHIEHEHFH@CHECGHHHHEEH@HCCHFHHG@HHGIHH<HFEHHBF@DGCFBGHHIEHHHGEHH;E@BCHEFHHCHHHFHGDDFHDGCCHDHHGFEHHBFCFEHHHFEGHDEEFGF?HHEHHEHIIHHHHHEDHF<HHHHE<G0GC?FCF?HHHGCEEIGIIIIGHHHHHEEHHIHEHEGHGCGHFEH@F@HHHHIHHEHHGDIHHHFEHEHHHHIHEF?HCHHH@HECDGEHHG@CEGF@?HCHHHDHHCHHEHEG@1CFHHGGHHEHEDH@F=EDD@<<
@HISEQ:969:HM2KJBCX2:2:1102:8042:53913 2:N:0:ACTATGCA
GTCTCCTCCCTTCCCAACTATCCCTATTAATCATTACGTCAATCCTAGAAACCAACAAAATAGGATCGAACGTCCTATTTCATTATTCCATGCTAATGTATTCAAGCGTTAGCCTGCTTTAAACACTCTAATTTTTTCAAAGTAACAGTCCTGTTTCCCTGCAACACCAAATTAATGACATTACAGTTCTTCAGAAAGGAGGAATCAGCGAAGCCAGTGCATACCAGTGGCACGACCAACCTGCTGACCCCGAAATTCAACTACGAGCTTTTTAACTGCAACAACTTTAATATACGCTATTGGAGCTGGAATTACCGCGGCTGCTGGCACCAGACTTGCCCTCCAA
+
DDDDDIHIIIIIIIIIIIIIIIIIIIIIIIIIIIIIIIIIIIIHIHIIIIIIIIIIIGHIIIIIIIHHIGHHHHDHHIIIGHIHIIIIIIHHIHIIIIIIIIIIIIIHIIIIIIHHHIIIIIIIHIIHIIHIIIIIIIHIIHIIIHHIIIIIIIIIIIIIIHHIIHIIIIIIHIIIIIIIIIIIIIIIIIIIIIIIIIIIIIIIHIHIIIIGIIIIIIIIIIIIIIIIIIIIIIIIIIIIGIHHHIIIHIHIIIIIIIIIIIIIIIIIIIIIIHHIIIIIIIIIIIIIIIIIIIIIIIIIIIIIIIIIIIIIIIIIIIIIIIIIIIIIIIIIIIIIIIIIHDDDDD
@HISEQ:969:HM2KJBCX2:2:1102:20992:54069 2:N:0:ACTATGCA
GTCTCCTCCCTTCCCAACTATCCCTATTAATCATTACGTCGATCCTAGAAACCAACAAAATAGAACCATGCCGTCCTATTCTATTATTCCATGCTAATGTATTCGAGCAAAAATGCCTGCTTTAAACACTCTAATTTTTTCAAGGTAAAGGTCCTGGATCCGCAAGACACCCAATAAAGGACATCAAGTTTCTCCAGAAGGTGAGAAATCAACTGCAACAGTTCATACCCCTTAAGGCATGACCATCACGTCAATCCCGAAATTCAACTACGAGCTTTTTAACTGCAACAACTTTAATATACGCTATTGGAGCTGGAATTACCGCGGCTGCTGGCACCAGACTTGCCCTCCAA
+
DDD?DHEHIIICF@GHII?FCGHEEFGHIIIIIHIIIE1CDE1<GEHHEHIIIHIIIIIIEGCGHHIIEFHHHHDHHH??FHHHHHIHFHFG<CFHI?ECC1DH@F@EHIIIHGCHHGCHHGHHGHFHHHHIHIIHIHHHIHHHHHHHGGECEGHGHGHIIHHHHHHHHIHHIIHHHIHFI8IHFHHH:FIHHIHIHHEHHGIIHIIIIHCIIHGHGHIIIIIIHHHIHIIIIIHIIIHHHEHIIIHHHIHGIIHIIHHHHHIIHHHHGEIHHHHIIIIIHHIIIIIIHFCIIHIIIHEGEIIHGIIHIIIIIIIIIIIIIIIIIIIIIIIIIIIIIIIIIIHHIGIHDDBDD
@HISEQ:969:HM2KJBCX2:2:1102:17063:53098 2:N:0:ACTATGCA
GTCTCCTCCCTTCCCAACTATCCCTATTAATCATTACGGTGGTCCTAGACCAACAAAATAGAACCAACGTCCTATTCTATTATTCCATGCTAATCTATTCAAGCAAAAGCCCGCTTTAAACACTCTAATTTTTTCAAGGTAATGGTCCTGGTTCCCCGACACACCCAATAAAGGGCATACCGGCTCACCAGAAGGATAGACCCGACAACAGAACAATACTCGCCAGAGACGGACCGTCCGGTCAGGCCTAAAATTCAACTACGAGCTTTTTAACTGCAACAACTTTAATATACGCTATTGGAGCTGGAATTACCGCGGCTGCTGGCACCAGACTTGCCCTCCAA
+
DDDDDIIIIIIIIIIIIIHIIIIIIIIHIIIIIIIIIHHIIHIIIIIHIIIIIIIIIIIIFEHIIHHIIHIIHIHIHHHHIIIIIHHGHIIIIHIIHHHHHFHIIIIIGHHIIIIIIIIIIIIHHIIIIIIIIIIIIIIIIIIIIIIIIIIHDGIIHIHHIIIIIIIIIIIHIIIIIIIIIHIIIIIIIIIIIIIIIIIHIIIIIIIIIIIIIIIIIIIIIIIIHIIIIIIIIIIIIIIIIIHIIIIIIIIIHIIIIIIIIIIIIIIIIIIIIIIIIIIIIIIIIIIIIIIIIIIHFFFIIIIIIIIIIIIIIIIIIIIIIIIIIIIIIIIIIIIIIIIDDDDD
@HISEQ:969:HM2KJBCX2:2:1102:3310:54681 2:N:0:ACTATGCA
GTCTCCTCCCTTCCCAACTATCCCTATTAATCATTACGGTGATCCTAGAAACCAACAAAATAGAACCATGCCGTCCTATTCTATTATTCCATGCTAATGTATTCGAGCAAAAATGCCTGCTTTAAACACTCTAATTTTTTCAAGGTAAAGGTCCTGGATCCGCAAGACACCCAATTAAGGACATCAAGTTTCTCCAGAAGGTGAGAAATCAACAGCGACAGTTCATACCCCTTAAGGCATGACCATCACGTCAATCCCGAAATTCAACTACGAGCTTTTTAACTGCAACAACTTTAATATACGCTATTGGAGCTGGAATTACCGCGGCTGCTGGCACCAGACTTGCCCTCCAA
+
DDDDDIIIIIIIIIIIIIIIIIIIIIIIIIIIIIIIIIIIIIIIIIIIHIIIIIEHHIFHIIHHHIIIIHGIIIIIIHIIIIIIIIIIGHGHHIIIIIIIIHHHHHIIIIHHIIHHHHHIIIIIIHHCGHHIHIIIIIIIIHIHHIIHHIIIIIHHHHIIIIIIIHIHIIIHHIIIIIHHHHIIHIIIIHIIIIIHHIHHHHIIHIIGHHHHHIHHHHFIIIHHHHEHIIHIIIIIIHGHIHHIHHIHHHHEHHGIIIIIIIIIIIIHHFIIIIIIIIIIIIIIIIIIIIIIIIIIIIIIIIIIIIHIIIIIIIIIIIIIIIIIIIIIIIIIIIIIIIIIIIIIIIIIDDDDD
@HISEQ:969:HM2KJBCX2:2:1102:2363:54572 2:N:0:ACTATGCA
GTCTCCTCCCTTCCCAACTATCCCTATTAATCATTACGTCGATCCTAGAAACCAACAAAATAGAATCAAACGTCCTATTTCATTATTCCATGCTGATGTATTCAAGCGCGAGCCTGCTTTAAACACTCTAATTTTTTCAAAGTAACGGTCCTGATTCCCCATGACACCAAATTAATGACATCATGGTTCTTCAGAAGGGAGAAATCAAAATTGCCAGTACGTACCGAGGCACGACCAACAAATTGATCTCGAAATTCAACTACGAGCTTTTTAACTGCAACAACTTTAATATACGCTATTGGAGCTGGAATTACCGCGGCTGCTGGCACCAGACTTGCCCTCCAA
+
DDDDCIIIIIIIIIIIIIIIIIIIIIIIIIIIIIIIIIIIIIIIIIGHIHIIIIIIGEHHHHIIIIIIIGIIHHHIIIIIIHIIIIIHEHIIIIIIIIIIIIHIIIIIIIIIIIIIIIIIIIIIIIIIIIIIIIIIIIIIIIIIIIIIHIIIIIIIIHIIIIIIIIIIIIIIIIIIIIHIHIIIIIIIIIIIIIIIIIIIIIIIIIIIIIIIIIIIIIIIIIIIIIIIIIIIIIIIIIIIIIIHIIIIIIIIIIIIIIIIIIIIIIIIIIIIIIIIIIIIIIIIIIIIIIIIIIIIIIIIIIIIIIIIIIIIIIIIIIIIIIIIIIIIIIIIIIIIIIIIDDDDD
@HISEQ:969:HM2KJBCX2:2:1102:4631:55303 2:N:0:ACTATGCA
GTCTCCTCCCTTCCCAACTATCCCTATTAATCATTACATCGATCCTAGAAACCAACAAAATAGAATCGGATGTCCTATTTCATTATTCCATGCCAATGTATTCAAGCGTGAGCCTGCTTTAAACACTCTAATTTTTTCAAGGTAACAGTCCTAATTCCCCGTGACACCAAATTAATGGCATTACGGTTCTTTAGAAGGTGAGAAATCAATAATATCAGTACATACCAACGGCATGACCGAAACATTGATCCCGAAATTCAACTACGAGCTTTTTAACTGCAACAACTTTAATATACGCTATTGGAGCTGGAATTACCGCGGCTGCTGGCACCAGACTTGCCCTCCAA
+
DDDDDIIIIIIIIIIIIHIIIIIIIIIIIIIIGIHHIIIIHIIIIIIIIIIIIIGIEHEHHHHIHIIIIHIHHIIIIIHHIIIIIIIIFHIHIIH@GHIIIGIIIIIIIIIIIIIGIIIIIIHIHIIHIHIIIIIIHIHIIIIIIIIIIIIIIHIIIHHHIIIIIIIIIIIHIIIIIIHIIHIIHIIIHIIIIIIIIHGIGIIIIHIIIHIIIIHIIIIIIIIIIIIIIIIIIIIIIGIIIIIIHEIHIIIIIIIIIIIIIIIIIIIIIIIIIIIIIIIIIIIIIIHIIIIIIIIIIHIIIIIIIIIIIIIIIIIIIIIIIIIIIIIIIIIIIIIIIIIIIIDDDDD
@HISEQ:969:HM2KJBCX2:2:1102:9866:55479 2:N:0:ACTATGCA
GTCTCCTCCCTTCCCAACTATCCCTATTAATCATTACGGTGATCCTAGAAACCAACAAAATAGAACCATGCCGTCCTATTTTATTATTCCATGCTAATCTATTCAAGCACAAGCCTGCTTTAAGCACTCTAATTTTTTCAAGGTAATAGCTCTGCTTCCCCAACGCACTAACTTAATAGCATGCTGGTTATTCAGAAGGTAGGAATTCATCAGGCCAGTGCGGACAGTGAAGCCCGACCAACCGACAAACTCCGAAATTCAACTACGAGCTTTTTAACTGCAACAACTTTAATATACGCTATTGGAGCTGGAATTACCGCGGCTGCTGGCACCAGACTTGCCCTCCAA
+
DDDDDIIIIIIIIIIIIIIIIIIIIIIIIIIIIIIIIIIIIGIIIIIIIIIIIIIIHIIHIIIIIIIGIIIHHIHGHIIIIIIIIHIIIIIIIIIHGHIIHIIIIIHIIIIIIHIIIIGIIGHIIIHIIIHIIIIIIIIIIIHGHIIIIIIHIIIIIIIIIHIIIHGIIIHIIIIIIIIIIIIHIIIHHHHIIIIIHIIHHHIIIII<HIIHGIIII=HIGIIIIIIIIIIIIIIIIIIIIIIIHHHIIIIIIIIIIIIHIIIHDIIIIIIIIIIIIHHIIIIIIIIIIIIIHHGHIIIIGIHIIIIIIIIIIIIIIIIIIIIIIIIIIIIIIIIHIIIIIIIDDDDD
@HISEQ:969:HM2KJBCX2:2:1102:15193:55898 2:N:0:ACTATGCA
GTCTCCTCCCTTCCCAACTATCCCTATTAATCATTACGGTGGTCCTAGAAACCAACAAAATAGAATCATCCGTCCTATTTTATTTTTCCATGCTAATGTATTCAAGCAAAATGCCTGCTTTAAACACTCTAATTTTTTCAAAGTAAAGGTCCTGGTTCCCCGCGGCACCCAATTAAGGACATCGCGGTTCTCCAGAAGGTGAGAAATTGACTACACCAGTTCATACCCCTTAAGGCACGACCGATGTGTCAATCCCGAAATTCAACTACGAGCTTTTTAACTGCAACAACTTTAATATACGCTATTGGAGCTGGAATTACCGCGGCTGCTGGCACCAGACTTG
+
DDDDDIIIIIIIIIIIHIIIIIIIIIIIIIIIIIIIIIIIIHIIIIIIIIIIIHIIHIIIIIIHHIHIIIIIHIIIIIIIIIIIIIIHHIIIIIIIIIIIIHHIIIIIIIIIIIIIIIIHIIIIIIIIIIIIIIIIIIIIIHIIIIIIIIIIIIIIIIIIIIIIIIIIIIIIIIIIHIIIIIHIIIIIIIIIIIIIIIIIIIIIIIIIIIIIIIIIIIIIIIIIIIIIIIIIIIIIIIIIHHIIIIIIIIIIIIIIIIIIIIIIIIIIIIIIIIIIIIIIIIIIIIIIIIHHIIIIIIIIIIIIIIIIIIIIIIIIIIIIIIIIIIIIIIIIIIIIIIDDDDD
@HISEQ:969:HM2KJBCX2:2:1102:17687:55541 2:N:0:ACTATGCA
GTCTCCTCCCTTCCCAACTATCCCTATTAATCATTACGTCAATCCTAGAAACCAACAAAATAGGATCGAACGTCCTATTTCATTATTCCATGCTAATGTATTCAAGCGTTAGCCTGCTTTAAACACTCTAATTTTTTCAAAGTAACAGTCCTGTTTCCCTGCAACACCAAATTAATGGCATTACAGTTCTTCAGAAAGGAGGAATCAGCGAAGCCAGTGCATACCAGTGGCACGACCAACCTGCTGACCCCGAAATTCAACTACGAGCTTTTTAACTGCAACAACTTTAATATACGCTATTGGAGCTGGAATTACCGCGGCTGCTGGCACCAGACTTGCCCTCCAA
+
DDDDDIIIIIIIIIIIIIIIIIIIIIIIGIIIIIIIIIIIIIIIIIHIGIIIIIIIHIHEHHHHHHIIHHIIHHIIIIHIIIIHIIHIHIIIGHHIIIIIIIIHIIIIIIIIIIIIIIIIIIIIHIIIIIIIIIIIIIIIHIIIIHIIIIIIIIIIIIHIIIIIIIIHHIIIIIIIIHIIIIIIIIIIIIHIIIHIIIIIIIIIIIIIIIIHIIIIIIIIIIIIIIIIIIIIIIIIIIIHIIIHHIIIIIIIIIIIIIIIIIIIIIIIIIIIIHGIIIIIIIHIIIIIIIIIIIIIIIIHIIIIIIIIIIIIIIIIIIIIIIIIIIIIIIIIIIIIIIIIIDDDDD
@HISEQ:969:HM2KJBCX2:2:1102:7979:55941 2:N:0:ACTATGCA
GTCTCCTCCCTTCCCAACTATCCCTATTAATCATTACGTCGATCCTAGAAACCAACAAAATAGAATCAAACGTCCTATTTCATTATTCCATGCTAATGTATTCAAGCGCGAGCTTGCTTTAAACACTCTAATTTTTTCAAAGTAACAGTCCTGATTTCCCATGACACCAAATTAATGACATCGTGGTTCGTCAGAAGGGAGAAACCAATAATGCTAGTACGTACAAAGTACGACCGACATATTAGTCCCGAAATTCAACTACGAGCTTTTTAACTGCAACAACTTTAATATACGCTATTGGAGCTGGAATTACCGCGGCTGCTGGCACCAGACTTGCCCTCCAA
+
DDDDDIIIIHHIIIIIIIIIIIIIIIIIIIIIIIIIIIIIIIIIHIIIIIIIIIFIHIIIIIIIIIIIIIIIHHIIIIIIIIIIIIIHIHIIIIIIIHIIIIIIIIIIIIIIIIIIIIIIIIIIIIIIIIIIIIIIIIIIIIIIIIIIIIIIIIIIIIIIIIIIIIIIIIIIIIIIIIIIIIIIIIIIIIIIIIIIIIIIIIIIIIIIIIIIIIIIIIIIIIIIIIIIIIIIIIIIIIIHIIHIIIIIIIIIIIIIIIIIIIIIIIIIIIIIIIIIIIIIIIIIHIIIIIIIIIIIIIIIIIIIIIIIIIIIIIIIIIIIIIIIIIIIIIIIIIIIIIIDDDDD
@HISEQ:969:HM2KJBCX2:2:1102:15649:56020 2:N:0:ACTATGCA
GTCTCCTCCCTTCCCAACTATCCCTATTAATCATTACGTCAATCCTAGAAACCAACAAAATAGGATCAAACGTCCTATTTCATTATTCCATGCTAATGTATTCAAGCGTTAGCCTGCTTTAAACACTCTAATTTTTTCAAAGTAACAGTCCTGTTTCCCTGCAACACCAAGTAAATGGCATCACAGTTCTTCAAGAAGGAGGAACCAGTAAGGCCAGTACATACCAGTGGCACGACCAACCTACTGACCCCGAAATTCAACTACGAGCTTTTTAACTGCAACAACTTTAATATACGCTATTGGAGCTGGAATTACCGCGGCTGCTGGCACCAGACTTGCCCTCCAA
+
DDDDDIIIIIIIIIIIIIIIIIIIIIIIIIIIIIIIIHIIIIIIIIIIHHHIIIIIGIIIIIDGEHHIIIIHHIIIIIIIGHIIIIIIHIIIFHHIIIIIIHHHIIIIIIIIIHIIHIIIIHIHIIIIIIIIIIIIIIHHIIIIIIIIIIIIHIIIIIIIIIIIIIIIIIIIIIIIIIIIIIIIIIIIIIIGIIIIIIIIIIIIIIIIIIIIIIHIIIIIIIIIIIIIIIIIIIIIIIIIIIIIIIIIIIIIIIIIIIIIIIHIIIIIIIIIIIIIIIIIIIIIIIIIIIIIIIIIIIIIHIIIIIIIIIIIIIIIIIIIIIIIIIIIIIIIIIIIIIIIIDDDDD
@HISEQ:969:HM2KJBCX2:2:1102:8401:56259 2:N:0:ACTATGCA
GTCTCCTCCCTTCCCAACTATCCCTATTAATCATTACATCGATCCTAGAAACCAACAAAATAGAATCGGATGTCCTATTTCATTATTCCATGCTAATGTATTCAAGCGTGAGCCTGCTTTAAACACTCTAATTTTTTCAAGGTAACAGTCCTAATTCCCCGTGACACCAAATTAATGGCATTACGGTTCTTTAGAAGGTGAGAAATCAATAATATCAGTACATACCAACGGCATGACCGAAACATTGATCCCGAAATTCAACTACGAGCTTTTTAACTGCAACAACTTTAATATACGCTATTGGAGCTGGAATTACCGCGGCTGCTGGCACCAGACTTGCCCTCCAA
+
@B?@DHHHHHHHIIIFHHHHHIHIIHHIIIHHHHHHIHIIIHIIIIEHHHIHHIGHIIIHIIIHIIHEHHHHHHIIIHIHHHIIHIII@CGHEHIIHGHIHCHHIHEHHIIIIIIIIHHIIIHIIHIHFHIIHFHHIIHHHGIHIIIIHHGIHIHHHHEHGHFIHF?GIIHHHIHIHCIIIHIHIGIHHHGIIIIIIIIGIIHHGIIIIIFIHIHIHEHIHIHGI<HHHIHIIIIIIHIIHFIHHHIIIIIHHIIIIIHIIIIHIHIHHIIIIIIIIIIIIIIIIIHHFIHIIIIIIHIIIHHGIIIIHFIIIIHHHIHHHIIIIIIIIHHEIIIIIIHDIIDDBDD
@HISEQ:969:HM2KJBCX2:2:1102:4946:56588 2:N:0:ACTATGCA
GTCTCCTCCCTTCCCAACTATCCCTATTAATCATTACGTCAATCCTAGAAACCAACAAAATAGGATCGAACGTCCTATTTCATTATTCCATGCTAATGTATTCAAGCGTTAGCCTGCTTTAAACACTCTAATTTTTTCAAAGTAACAAGTCCTGTTTCCCTGCAACACCAAATTAATGACATTACAGTTCTTCAAGAAGGAGGAATCAGTAAAGCCAGTACATACCATTGGCACGACCAACCTACTGACCCCGAAATTCAACTACGAGCTTTTTAACTGCAACAACTTTAATATACGCTATTGGAGCTGGAATTACCGCGGCTGCTGGCACCAGACTTGCCCTCCAA
+
DDDDCHIIIIIIIIIIIIIIIIHIIIIIHIIIIIIHIIIIIIIIIIFHHIHIFIIIIIIIIGHIIIIIIHIIIIIIIIIIIIIIHIHHIIIIIIIIIIIIIIIIIIIHIIIIIHIIIIIHIIIIHIIIIIIIIIIIIIIIIIIIIIIIHHIIIIIIHIIIIIIIIIHHIIIIHIIIIIIIIIIIIIIIIIIIIIIIIIIIIIIIIIIIIIIIIIIIIIIIIIIIIIIIIIIIIIIIIIIIIIIHHHIIIIIIIIIIHGIIHIIIIIIIIIIIIIIIIIIIIIIIIIIIIIIIIIIIIIIIHHIIIIIIIIIIHIIIIIIIIIIIIIIIIIIIIIHHIIIIIIDDDDD
@HISEQ:969:HM2KJBCX2:2:1102:2586:56919 2:N:0:ACTATGCA
GTCTCCTCCCTTCCCAACTATCCCTATTAATCATTACGTCAATCCTAGAAACCAACAAAATAGGATCAACGTCCTATTTCATTATTCCATGCTAATGTATTCAAGCGCGAGCCTGCTTTAAACACTCTAATTTTTTCAAAGTAACAGTCCTGATTCCCCACCACACCAAATTAATGACATGATGGTTCGTCAGAAGGTAGAAATCAGTAACACCAGTACGTACCGAAGGCACGACCAGCGTACTAATCCCGAAATTCAACTACGAGCTTTTTAACTGCAACAACTTTAATATACGCTATTGGAGCTGGAATTACCGCGGCTGCTGGCACCAGACTTGCCCTCCAA
+
DDDDDIIIIIIIIIIIIIIIIIIIIIIIIIIIIIIIIIIIIIIIIIIIGIIIIIGIIIIIIIIIGIIIIIIIIIIIIIIIIIIIIIIIIIHIIIIIIIIIIIIIIIIHIIIIHIIIIIIIHIHIIIIIHIIIIIIIIIIIIIIIIIIIIIIIIHIIIHIIIIIIHIIIIIIIIHIIIIIIIIIIIIIIIIIIIIIIIHIIIIIIIIIIIIIIIIIIIIIIIIIIIIIIIIIIIIIIIIIIIIIIIIIIIIIIIIIIIIHHIIIIHHHHIIIIIIIIIIIIIIIIIIIIIIIIIIIIIIHHIIIIIIIIIIIIIIIIIIIIIHIIIIIIIIIIIIIIIIIIDDDDD
@HISEQ:969:HM2KJBCX2:2:1102:5562:56160 2:N:0:ACTATGCA
GTCTCCTCCCTTCCCAACTATCCCTATTAATCATTACATCGATCCTAGAAACCAACAAAATAGAATCGGATGTCCTATTTCATTATTCCATGCTAATGTATTCAAGCGTGAGCCTGCTTTAAACACTCTAATTTTTTCAAGGTAACAGTCCTAATTCCCCGTGACACCAAATTAATGGCATTACGGTTCTTTAGAAGGTGAGAAATCAATAATATCAGTACATACCAACGGCATGACCGATACATTGATCCCGAAATTCAACTACGAGCTTTTTAACTGCAACAACTTTAATATACGCTATTGGAGCTGGAATTACCGCGGCTGCTGGCACCAGACTTGCCCTCCAA
+
DDDDDIIIIIHIHIIIIIIIIIIIIIIIIIIIIIIIIIIIIIIIIIIGHIIIIIHIIIHIIIIIIIIIIIIIIIIIIIIIIIIIIIIIIIIIHIIHHIIIIHIIIHIIIIIIIIIIIIIIIIIIIIIIIIIIIIIIHHIIIIIIIIIIIIIIIIIIIIIIIIIIIIHIIIIHHIIIIIIHIIIIHIIIHIIIIIHIIIIIIIIIIIIIIIIIIIIIIIIIIIIIIHIHIIIIHIHIIIIIIIIIHDIIIIIIIIIHIIIIIIIIIIIIIIIIIIIIIIIIIIIIIIIGIIIIIIIIIIIIIHIIIIIIIIIIIIIIIIIIIIIIIIIIIIIIIIIIIIIIIIDDDDD
@HISEQ:969:HM2KJBCX2:2:1102:7078:58735 2:N:0:ACTATGCA
GTCTCCTCCCTTCCCAACTATCCCTATTAATCATTACGGTGGTCCTAGAAACCAACAAAATAGAACCACAACGTCCTATTCTATTATTCCATGCTAATCTATTCAAGCAAATGCCTGCTTTAAACACTCTAATTTTTTCAAGGTAATGGTCCTGGCTCCCCGGCACACCCAATAAAGGACATACTGGTTCACCAGAAGGTGGACCCGACACAGGACAGTACTCGCCAAAGACGGACCGCCCGGTCAGGCCTAAAATTCAACTACGAGCTTTTTAACTGCAACAACTTTAATATACGCTATTGGAGCTGGAATTACCGCGGCTGCTGGCACCAGACTTGCCCTCCAA
+
DDDDDIIIIIHIIIHIIIIIIIIIIIIIGIIIIIIIIIHHHIIIIIHGHHHIIHIHHIGIIIGCHHIHHIIHHHHFHIHHIIIIIIIIIHIGHHHCHHIIIEGHHHHHIIIIIHHIEHHIHHIIHIIIIIIIIIHHIIHIIIIIIHIIIIHHHHGGIIIHHIHIIHHIIIIIIIIIIIHIIHIIIIHIHHIHGIIIIIIHHHHGHIHGEHEHHHIHHIIIIIIIIHIIHHEIIIHHDIIIHHHIHHHECIHHIIIHIHHIIHHIIIIIIIIIIIHIIHHIIHHHIHHEHHHHGIIHHGFCDIIIIIIIIIIIIIIIIIHIIIIIIIGIIHIIHGIIIIIHHDDDDD
@HISEQ:969:HM2KJBCX2:2:1102:2512:58555 2:N:0:ACTATGCA
GTCTCCTCCCTTCCCAACTATCCCTATTAATCATTACATCGATCCTAGAAACCAACAAAATAGAATCGGATGTCCTATTTCATTATTCCATGCTAATGTATTCAAGCGTGAGCCTGCTTTAAACACTCTAATTTTTTCAAGGTAACAGTCCTAATTCCCCGTAACACCAAATTAATGGCATTACGGTTCTTTAGAAGGTGAGAAATCAATGATAACAGTGCATACCAACGGCATGACCGAAATATTGATCCCGAGATCCAACTACGAGCTTTTTAACCGCAACAACTTTAGTATACGCTATTGGAGCTGGAATTACCGCGGCTGCTGGCACCAGACTTGCCCTCCAA
+
DDDDDIIIIIIIIIIIIIIIIIHIIIIIIIIIIIIIIIIIIIIIIIGHIHHHIHIIIIIGHHHIIIHHHHIHHHHIIIIIIIIIIIIIGIIGHIIHHHHIIHIIIHHIIIIIIIIIIIHHHHIIIIHIIIIIIIIIHIIIIIIIHIIIIIIIIIIHHGIIIIHIHHIIIIIIIIIIIIIIIIIIHIIHHIIIIIIIIIIIIIIIIIIIIIIIIIIIIIIIIIIIIIIIIIIIIIIIIIIIIIIHHDIIIIIIIIIIIIIIIIIIIIIIIIIIIIIIIIIIIIIHHIIIIIIIIIIIIIIIIIIIIIIIIIIIIIIIIIIIIIIIIIIIIIIIIIIIIIIIIIDDDDD
@HISEQ:969:HM2KJBCX2:2:1102:17728:59228 2:N:0:ACTATGCA
GTCTCCTCCCTTCCCAACTATCCCTATTAATCATTACATCGATCCTAGAAACCAACAAAATAGAATCGGATGTCCTATTTCATTATTCCATGCTAATGTATTCAAGCGTGAGCCTGCTTTAAACACTCTAATTTTTTCAAGGTAACAGTCCTAATTCCCCGTGACACCAAATTAATGGCATTACGGTTCTTTAGAAGGTGAGAAATCAATAATATCAGTACATACCAACGGCATGACCGAAACATTGATCCCGAAATTCAACTACGAGCTTTTTAACTGCAACAACTTTAATATACGCTATTGGAGCTGGAATTACCGCGGCTGCTGGCACCAGACTTGCCCTCCAA
+
DDDDAIIIIIIIHIIIIIIIIIIHIIIIIIIGIIIHIIIIHIIIIIIIHIHIIIIHFIIIIICHHHIHGHIIIHIHIIGIIIIIIIIEHIIIIIIHHIIIIIIHHIIIIIIIIIIIIHIIIIHHIIIIIIIIIIIHHIIIIIIGIIIIIIIIIIIIIIIIIIIIIIIIHIIIIIIIIIIIIGIIIIIIIIIIIIIIIIIIIIIIIIIIIIIIIIIIIIIIIHIHIIIIIIIIIIIIIIIIIIIHIDIHIIIIIIIIIIIIIIIIIIIIIIIIIIIIIIIIIIIIIIIIIIIIIIIIIIIIIIIIIIIIIIIIIIIIIIIIIIIIIIIIIIIIIHIIHHIIIIDDDAD
@HISEQ:969:HM2KJBCX2:2:1102:10444:60214 2:N:0:ACTATGCA
GTCTCCTCCCTTCCCAACTATCCCTATTAATCATTACGGTGATCCTAGAAACCAACGAAATAGAATCAGTCCGTCCTATTTCATTATTCCATGCTAATGTATTCAGACGTTAGCCTGCTTTAAACACTCTAATTTTTTCAAAGTAACAGTCCTGATTTCCAATCACACCAAATTAATGACATGAAAGTTCCTCAGAAGGTAGAGATTTATCTCACCAGTACAGACAATTAAGCCTGACCAATGGGTAAACCCCGAAGTTCAACTACGAGCTTTTTAACTGCAACAACTTTAATATACGCTATTGGAGCTGGAATTACCGCGGCTGCTGGCACCAGACTTGCCCTCCAA
+
DDDDDGFIHIGIIIIIIIIHIIIIIIIIIIGFHIHIIIHIIIHFHHHHHEGHIIEE@?EEHHE?EEFH<GHE0CGDHHC@GHHIIIIH@CHHECEHHEHHIHHIIIIIHIHIIHHIHIHHHHIHHIIIIIHIHIIIIIHIIHHHIIIIIIIIIIIIIHHIIHHHIIIGIIIIIIIIHIIIIHIIGIIIIIHIIIIIIIIIIIIIIIIIIIIIHIIIIIIIIIIIIIIIIII=IHI<I==IIIIIHHEIIIIHIIIIIIIIIIIIIIIIIIIIIIIIIIIIIIIIIIIIHIIIIIIIIIIIIIIIIIIIIIIIIIIIIIIIIIIIIIIIIIIIIIIIIIIIIIIDDDDD
@HISEQ:969:HM2KJBCX2:2:1102:13485:60338 2:N:0:ACTATGCA
GTCTCCTCCCTTCCCAACTATCCCTATTAATCATTACATCGATCCTAGAAACCAACAAAATAGAATCGGATGTCCTATTTCATTATTCCATGCTAATGTATTCAAGCGTGAGCCTGCTTTAAACACTCTAATTTTTTCAAGGTAACAGTCCTAATTCCCCGTGACACCAAATTAATGGCATTACGGTTCTTTAGAAGGTGAGAAATCAATAATATCAGTACATACCAACGGCATGACCGATACATTGATCCCGAAATTCAACTACGAGCTTTTTAACTGCAACAACTTTAATATACGCTATTGGAGCTGGAATTACCGCGGCTGCTGGCACCAGACTTGCCCTCCAA
+
DDDDDHIIIIIIIHIIIIIIIIIHHHHIIIIHHIIIIIIIIEEHIIIHGHHIIIIIIIIHHHHEHIIIHCDHIIHHHHHIIEHHEHIHEHHHGHHGHIIHIIHIIHHHHHHHIHHHHHIHHIFHEHHIIIIHHIHIHIIIIIIIIIIHIIIIHHIIIIHHEHHIIIIIIIIHHIIIIIHIIIIIIIHHIIIIIIIHHHHHIIIIIHIIIIHIIIHIIIHIIIIIIIIIIIIIIHIIIHIIIHIHHD<IIIIIIIIIIIIIIIIIIIIHIIIIIIHHIHIIIIIIIIIIIIIIIIIIIIIIHHIIIIIHIIIIHIIIIIIIIIIIIIIIIIIIIIIIIIIIIIDDDDD
@HISEQ:969:HM2KJBCX2:2:1102:19047:60735 2:N:0:ACTATGCA
GTCTCCTCCCTTCCCAACTATCCCTATTAATCATTACGTCGATCCTAGAAACCAACAAAATAGGGTCAAACGTCCTATTTCATTATTCCATGCTAATGTATTCAAGCGTGAGCCTGCTTTAAACACTCTAATTTTTTCAAAGTAACAGTCCTGATTCCCCGCGACACCAAATTAATGACATCACGGATCTTCAGAAGGGAGAAACCAGTGACACCAGTGCATACCAAAGGCATGACCAGCGTACTGATCCCGAAATTCAACTACGAGCTTTTTAACTGCAACAACTTTAATATACGCTATTGGAGC
+
DDDDDIIIIIIIIIIIIIHHIIIIIIIIHIIIIIIIIIIIIHHIIIIIHHIIIIGIHIHHHHHHHIIIIIIIIIIIIIIIIIIIIIIIIIIIIIIIIIIIIIIIIHIIIIIIIIIIIIIIIIIIIIIIIIIIIIIIIIIIIIIIIIIIIIIIIIIIIIIIIIIIIIIIIIIHIIIIIIIIIIIIIHIIIIIIIIIIIHHHIIIHHIIIIIIIIIIIIIIIIIIIIIIIIIIIIIIIIIIIIIIIIIIIIIIIIIIIIIIHHIHIIIIIIIIIIIIIIIIIIIIIIIIIIIIIHEHFHIIIIDDDDD
@HISEQ:969:HM2KJBCX2:2:1102:17744:60762 2:N:0:ACTATGCA
GTCTCCTCCCTTCCCAACTATCCCTATTAATCATTACGTCGATCCTAGAAACCAACAAAATAGAATCAAACGTCCTATTTCATTATTCCATGCTAATGTATTCAAGCGTAAGCCTGCTTTAAACACTCTAATTTTTTCAAAGTAACAGTCCTGATTCCCCACGACACCAAATTAATGACATCGCGGTTCTTCAGAAGGTAGGAACCAATAATGCCAGTGCGTACCGAAGCACGACCAACAATTTGATCCCGAAATTCAACTACGAGCTTTTTAACTGCAACAACTTTAATATACGCTATTGGAGCTGGAATTACCGCGGCTGCTGGCACCAGACTTGCCCTCCAA
+
DDDDDIIIIIIIIIIIIIIIIIIIIIIIIIIIIIHIIIIIIIIIIIIIIGHHIIIIHEHHHEHHHHFHHHIIIIIIIHIIIIIIIIHHIIIIIIIIIIIIHGIIHIIIHIIIIIIHEIHHGHIIIIIIIIIIIIIIIIIHIIHIIIIHHHIIIIIIIIIIIIIIIIIIIIIIIIIIIIIIIIIIHIIIIIIIIIIIIIIIIIIIIHIIIIIIIIIIIIIIIIIIIIIIIIIIIIIIIIIIIIHHIIIHIIIIIIHIIIIHIIIIIIIIIIIIIHIIIIIIIIIIIIIIIIIIIIIIIIIIIIIIIIIIIIIIIIIIIIIIIHIIIIIIIIIIIIIIIIIIDDDDD
@HISEQ:969:HM2KJBCX2:2:1102:11487:61045 2:N:0:ACTATGCA
GTCTCCTCCCTTCCCAACTATCCCTATTAATCATTACGGTGATCCTAGAAACCAACGAAATAGAATCAGTCCGTCCTATTTCATTATTCCATGCTAATGTATTCAGACGTTAGCCTGCTTTAAACACTCTAATTTTTTCAAAGTAACAGTCCTGATTTCCCATCACACCAAATAAATGGCATGAAAGTTCCTCAGAAGGTAGAGATTCATCTCACCAGTGCAGACAATTAAGCCTGACCAATGGGTAAACCCCGAAGTTCAACTACGAGCTTTTTAACTGCAACAACTTTAATATACGCTATTGGAGCTGGAATTACCGCGGCTGCTGGCACCAGACTTGCCCTCCAA
+
00<<DEEG1D<111D@HHHEHHIGCE@CFE<GG1D?CH@G1D@F<C1<D@<DC@CHHGHI1F1FH1CGHF<1<<1<<1<1DFHHEHHIHCHEE?1FHII<FFG@@6AD/EHH@EBHHHEFGHHHHGHGHGFHH@G@F<<C16FDCGEHCFGCHEGHHI?HIEHHIHFFG@GEEHHHHFHHFD@HIHH@FECHFHFHHEHHIIHHHHEC<EFF?CFCIHGFGD7DGFEFEHGC@FFC1HEGCHEC?F<C</?E<EHCHHF@EGHEH@HEHHHIHFHF<?HEFHCCEIHHCFHIHHHGIIG?CHFEHHH@GEIIHECHDDE?IGH@IHEC@?GIHHEG@HEH<GEDDD@D
@HISEQ:969:HM2KJBCX2:2:1102:8407:61523 2:N:0:ACTATGCA
GTCTCCTCCCTTCCCAACTATCCCTATTAATCATTACGGTGGTCCTAGAAACCAACAAAATAGGATCGAACGTCCTATTTCATTATTCCATGCTAATGTATTCAAGCGTTAGCCTGCTTTAAACACTCTAATTTTTTCAAAGTAACAGTCCTGTTTCCCTGCAACACCAAATTAATGACATTACAGTTCTTCAGAAAGGAGGAATCAGCGAAGCCAGTACATACCATTGGCACGACCAACCTACTGACCCCGAAATTCAACTACGAGCTTTTTAACTGCAACAACTTTAATATACGCTATTGGAGCTGGAATTACCGCGGCTGCTGGCACCAGACTTGCCCTCCAA
+
@DDDBFHE@EHCC@GH?EHHHEHHHHH?HHH?HHEHG@DFHC<<CCCC?GHI?C?E?@HEHHH1FHI=HHIDCCHEHCHIHIIIHIIIHGCGHEHIHCEHIIIIHIHHG@GCEHEHIIIIIIIHHIHFGFGH8@CHHHIIIIIIHHHHHHIHHHHHGIIGHGHHH:EHHIHFCFIHIHIIIHIHEFHHEHFHIIHHHIHIHHEIIIHHDHHHGIIHIHHHIHHEHFHCC<@H?@EHCIHGHGHIGCHG<?IIIGHIIIHHHEHHEC1EIHG@C@1@CIIIIIIHF1EIHCIHHIIIIHEHHIIHIHIIIIHHHFH<IHEFHCEIHGEIIIIHEHHHHHC@C@@@AD
@HISEQ:969:HM2KJBCX2:2:1102:14626:61880 2:N:0:ACTATGCA
GTCTCCTCCCTTCCCAACTATCCCTATTAATCATTACGGTGATCCTAGAAACCAACAAAATAGGATCAAACGTCCTATTTCATTATTCCATGCTAATGTATTCAAGCGTTAGCCTGCTTTAAACACTCTAATTTTTTCAAAGTAACAGTCCTGTTTCCCTGCAACACCAAATTAATGACATTACAGTTCTTCAAGAAGGAGGAACCAGTAAAGCCAGTGCATACCAGAGGCACGACCAACCTACTAATCCCGAAATTCAACTACGAGCTTTTTAACTGCAACAACTTTAATATACGCTATTGGAGCTGGAATTACCGCGGCTGCTGGCACCAGACTTGCCCTCCAA
+
DDDDDIIIIIIIIIIIIIIIIIIIIHIIIIIIIIIIIIIIGIIIIIIIIIIIHIHIIIIIIIHHHIIIIIIHIIIIIIIIIHIIIIIIHIIIHIIIIIIIIIIIHHIIIIIIIIIIIIHIIIIIIIIIIIIIIIIIIIIHIIIIIIIIIIIIIHIHIIIIIIIIIIIIIIHIIIIIIIIHIHIIIIIIIIIIIIIIIIIIIIIIIIIIIIIIIIIIIIIIIIIIIIIIIIIIIIIIII=IIIIHIIIIIIIIIIIIIIIIIIIIIIIIIIIIIIIIIIIIIIIHIIIIIIIIIIIIIIIIIIIIIIIIIIIIIIIIIIIIIIHIIIIIIIIIIIIIIIIIIDDDDD
@HISEQ:969:HM2KJBCX2:2:1102:14938:62658 2:N:0:ACTATGCA
GTCTCCTCCCTTCCCAACTATCCCTATTAATCATTACGGTGATCCTAGAAACCAACAAAATAGAACCATGCGTCCTATTTCATTATTCCATGCTAATGTATTCAGGCAATAGCCTGCTTTAAGCACTCTAATTTTTTCAAGGTAACAGTCCTGCTTCCCCAACGCACCAAATTAATGGCATGCTGGTTATTCAGAAGGTAGGAATCCATCACGTCAGTACAGACCCAAAAGCCCGACCAACGGATAAATCCCGAAATTCAACTACGAGCTTTTTAACTGCAACAACTTTAATATACGCTATTGGAGCTGGAATTACCGCGGCTGCTGGCACCAGACTTGCCCTCCAA
+
DDBD@HGEFCFGHI1FHHFGHHHHIGHHIIH@GEHEHHGHECGIIFHIEHEHCH<EHHIIHE1<FHIGEF@<<CCE@@<G1DF1<<FH?CG1<<E@?IIIIHHF@EHHEIGIIHGGIGHHHH@@HIIIHHIHIIIGEFIIHHIIIHIIGIHIIIIIIIHIHHHFHGEIIHIHHFHGIIIIIHHHHIIIIIHGGIIGIIIH;IIIIIIIHIHHFHFIHHGIIIIIHIHIIHIIIIHHGIIHIIIIFGIFGIHHIIIIIGIHHIHIIIIGIIIIIIIIIIIIIIHHHIIIIIIIHIIIIIIIIIIIIIIIHIIIIIIIIGIIIIIIIIIIIHIIIIIIIHGHGIADDDD
@HISEQ:969:HM2KJBCX2:2:1102:9054:63335 2:N:0:ACTATGCA
GTCTCCTCCCTTCCCAACTATCCCTATTAATCATTACGGTGGTCCTAGACCAACAAAATAGAACCAACGTCCTATTCTATTATTCCATGCTAATCTATTCAAGCAAAAGCCCGCTTTAAACACTCTAATTTTTTCAAGGTAATGGTCCTGGTTCCCCGACACACCCAATAAAGGGCATACCGGCTCACCAGAAGGATAGACCCGACAACAGAACAGTACTCGCCAGAGACGGACCGTCCGGTCAGGCCTAAAATTCAACTACGAGCTTTTTAACTGCAACAACTTTAATATACGCTATTGGAGCTGGAATTACCGCGGCTGCTGGCACCAGACTTGCCCTCCAA
+
BDDDDIIIIIIIIIIIIIIIIIIIIHIIIIIIGIIIIIIHHIIIIIIIHIIIHIHEHHHIHHHIIEEHIHIIIGIIHIIIHIIHGHIIGHIIIHIIIIIIIHIHIIIIIIIHHIHIIIIIIIIIIHIIIIIIIIIIIIIHIIIIIIHHIHIIIIIIIIIIIIIIIIIIIIIIIIIIIIIIIIHIIIIIIIIIIIIIIIIIIIIIIIIIHHIIIIIIIIIHIIIIIIIIIIIIIIIIIIIIIIHHIIIIIIIIIIIIIIIIIIIIIIIIIIIIIIIIIIIIIIIIIIIIIIIHIIIHHGFIIIIIIIIIIIIIIIIIIIIIIIIIIIIIIIIIIIIIIIIDDDDD
@HISEQ:969:HM2KJBCX2:2:1102:21138:62677 2:N:0:ACTATGCA
GTCTCCTCCCTTCCCAACTATCCCTATTAATCATTACGTCAATCCTAGAAACCAACAAAATAGGATCAAACGTCCTATTTCATTATTCCATGCTAATGTATTCAAGCCTTAGCCTGCTTTAAACACTCTAATTTTTTCAAAGTAACAGTCCTGATTTCCTGCAACACCAAATTAATGACATTACAGTTCGTCAAGAGGGAGGAATCAGTGAGATCAGTACATACCAGAGGCATGACCAACCTACTAACCCCGAAATTCAACTACGAGCTTTTTAACTGCAACAACTTTAATATACGCTATTGGAGCTGGAATTACCGCGGCTGCTGGCACCAGACTTGCCCTCCAA
+
@0D00F11C@111@?<CCDD@C?@1D<C@F1CC@1D@EGHGHE1F1DFEHHGHHI0EEHEFHGGH1DGEHH0<1<0C1111<DCGCD<@GC<CEEEEFEEFGFGIHHCEHG1FAAHHECHFEEGHGHH@HFHEEHHHGEGHHHHFHHHHHHHHFGIIIHHHEHHHFHGEHGIIHFHCHIHCHHGFIHIHGIIIIIIIHIIIIIIIIIIIIIIHIIHFIHHHGEIGHFCIHHCHIIIIHHGFGDD:<CHFFHHH?HIHEHIIHEGHGGHHGHHHHGIIIH@GCFEIFGHEGGIHGHIHHEIIIIGGIIHIIIIIHIHHIIIIIIIIIIHHIIHD<GHHIIHIBDDD0
@HISEQ:969:HM2KJBCX2:2:1102:1632:63430 2:N:0:ACTATGCA
GTCTCCTCCCTTCCCAACTATCCCTATTAATCATTACATCGATCCTAGAAACCAACAAAATAGAATCGGATGTCCTATTTCATTATTCCATGCTAATGTATTCAAGCGTGAGCCTGCTTTAAACACTCTAATTTTTTCAAGGTAACAGTCCTAATTCCCCGTGACACCAAATTAATGGCATTACGGTTCTTTAGAAGGTGAGAAATCAATAATATCAGTACATACCAACGGCATGACCGATACATTGATCCCGAAATTCAACTACGAGCTTTTTAACTGCAACAACTTTAATATACGCTATTGGAGCTGGAATTACCGCGGCTGCTGGCACCAGACTTGCCCTCCAA
+
DDDDDIIIIIIIIIIIIIIIIIIIIIIIIIIIIIIIIIIIIIIIIIIIGIIIIIIIIIGIIIHIIIIIHGIIIIIIIIIIIIIIIIHIIIIIIIIHIIIIIIIIIGHIIIIIIIIIIIIIIIIIIIIIIIIIIHIIIIIIIIIIIIHIIIIIIIHHIIIIIIIIHIIHIIIIIIIIIIHHIIIIIIIIIIIIIIIIIIIIIIIIIIIIIIIIIIIIIIIIIIIIIIIIIIIIHIIIIIIIIIHHFA<IHIHIIIIIIIHIIIIIIIIIIIIIIIIIIIIIIIIIIIIIIIIIIIIIIIIIHHIIIIIIIIIIIIIIIIIIIIIIIIIIIIIIIIIIIIIIIIDDDDD
@HISEQ:969:HM2KJBCX2:2:1102:20170:63644 2:N:0:ACTATGCA
GTCTCCTCCCTTCCCAACTATCCCTATTAATCATTACATCGATCCTAGAAACCAACAAAATAGAATCGGATGTCCTATTTCATTATTCCATGCTAATGTATTCAAGCGTGAGCCTGCTTTAAACACTCTAATTTTTTCAAGGTAACAGTCCTAATTCCCCGTGACACCAAATTAATGGCATTACGGTTCTTTAGAAGGTGAGAAATCAATAATATCAGTACATACCAACGGCATGACCGAAACATTGATTCCGAAATTCAACTACGAGCTTTTTAACTGCAACAACTTTAATATACGCTATTGGAGCTGGAATTACCGCGGCTGCTGGCACCAGACTTGCCCTCCAA
+
DDDDDIIIIIIIIIIIIIIIIIIIIIIIIIIHIIIIIIIIIIIIIIIIIIIIIHIIIIIIIIIIIIIIIIIIIIEHIIIIIIIIIIIHIHHIHIIIIIIIIGIIIIIIIIHHIIIIIIIIIIIHIIIIIIIIIIIHIIIIIHIIIIIIIHIIIHIIIIIIIIIIIIIIIIIIIIIIIHIIIIIIIIIIHIIIIIIIIIIIIIIIIHIIIIIIIIIIIIHIIIIIIIIIIIIIIIIIIIIIIIIIHHIIHIIIIIIIIIIIIIIIIIIIIIIIIIIIIIIIIIIIIIIIIIIIIIIIIIIIIIIIIIIIIIIIIIIIIIIIIIIIIIIIIIIIIIIIIIIIIIDDDDD
@HISEQ:969:HM2KJBCX2:2:1102:17991:64494 2:N:0:ACTATGCA
GTCTCCTCCCTTCCCAATATCCCTATTAATCATTACGTCGATCCTAGAAACCAACAAAATAGAATCAAACGTCCTATTTCATTATTCCATGCTAATGTATTCAAGCGCGAGCCTGCTTTAAACACTCTAATTTTTTCAAAGTAACAGTCCTGATTCCCCACGACACCAAATTAATGACATCGTGGGTAGGAATCAATTTGACCAGTACGTACCGAGGCACGACCGACCAACAGATCCCGAAATTCAACTACGAGCTTTTTAACTGCAACAACTTTAATATACGCTATTGGAGCTGGAATTACCGCGGCTGCTGGCACCAGACTTGCCCTCCAA
+
ADDCAHHHIHIIIIIIHIIIIIIHIIIIIHIHIIIIIHIIIHHHIHFHHIIIGIIIIIHIIGEHEHHHHH0FFEHHHHIIHIIIIHHIIIIIIIIIHGIIHIIIHIIHHEDHHIIIHIIHHIHIIHHIIIIHIHIHHIHIIIIIHIIHIIIIIIFIIIIHHHIIHIHHIGIGIIIIHHIHIIIIHIIIIIIIIHIIIIIHHIIIIHIIIIIHHIIIIIIIIIHGIIIIIHHHIHFIIIIIHIIIIIIHHHIHHIIIIIIIHHIIIIIIIIIIHHIIIIHCIIHHEIIIIIIIIIIHIIHHIIIIIIHEIIIHIIIIIIIIIIIIIIIHD@@DD
@HISEQ:969:HM2KJBCX2:2:1102:20753:65843 2:N:0:ACTATGCA
GTCTCCTCCCTTCCCAACTATCCCTATTAATCATTACGGTGATCCTAGAAACCAACAAAATAGAACCATGCCGTCCTATTCTATTATTCCATGCTAATGTATTCGAGCAAAAATGCCTGCTTTAAACACTCTAATTTTTTCAAGGTAAAGGTCCTGGATCCGCAAGACACCCAATAAAGGACATCAAGTTTCTCCAGAAGGTGAGAAATCAACAGTAACAGTTCATACCCCTTAAGGCATGACCATCACGTCAACCCCGAAATTCAACTACGAGCTTTTTAACTGCAACAACTTTAATATACGCTATTGGAGCTGGAATTACCGCGGCTGCTGGCACCAGACTTGCCCTCCAA
+
DDCDDIIGHIIIIIIHHHHFIHHHHHHHHEHHEGHHCHHICGHEEHHHEHHIEHCHEEHHHGHHHEHFI1FC<<CHHH?FHHIHHH@GEHHEHEFFGHHHIGHFGGIIHIIHFHHHHHHHHCGHHHIHGHHEFHHIIHHHGHHFFHH1HEEFHHEHHFHIHECDHGF@GHHIC@DFHIFCDCHHEHHIFDH?GFHHHH?IHIHHIHHIIIIHHHEEECHGDGCFHCFI;IHE<HIHGHIFHHIIHHHHHIHEHHDDIHHEEHHIHHEIHHEGC@IIIIHG?FGFIHF@HHHIIIHHHHIHGHGCGF1@C<1IHIIHG?HHHDHCHGHCIHFHHHGC@IIIHHHGEDEHDDAAD
@HISEQ:969:HM2KJBCX2:2:1102:6767:65501 2:N:0:ACTATGCA
GTCTCCTCCCTTCCCAACTATCCCTATTAATCATTACGTCGATCCTAGAAACCAACAAAATAGAATCAAACGTCCTATTCCGTTATTCCATGCTAATGTATTCAAGCGTGAGCCTGCTTTAAACACTCTAATTTTTTCAAAGTAACAGTCCTGATTCCCTATAACACCAAATTAATGGCATTATAGTTCGTCAGAAAGGAGAAACCGATTATACCAGTACGCACAATAGCACGACCAGTAAGCCGGTCTCGAAATTCAACTACGAGCTTTTTAACTGCAACAACTTTAATATACGCTATTGGAGCTGGAATTACCGCGGCTGCTGGCACCAGACTTGCCCTCCAA
+
DDDDDIIIGIIIIIIIIIIIIIIIIHIIIIIIIIIIIIIIIHIIIIIHIIHIHHGIIIIIIIIHIIIIIIIIIIIIHIIIIHIIHIIIIIIIIHIIIIIIIIIIIIIIIIIIIIIIIIIIIIIIHIIIIIIIIIIIIIIIIIIIIIIIIIIIIIIIIIIIIIIIIIIIIIIIIIIIIIIIIIIIIIHIHIIIIIIIIIIIIIIIIIIIIIIIIIIIIIIIIIIIIIIIIIIIIIIIIIIIIIIHIIIIIIIIIIIIIIIIIIIIIIIIIIIIIIIIIIIIIIIIIIIIIIIIIIIIIIIIIIIIIIIIIIIIIIIIIIIIIIIIIIIIIIIIHIIIIIIIDDDDD
@HISEQ:969:HM2KJBCX2:2:1102:19769:66659 2:N:0:ACTATGCA
GTCTCCTCCCTTCCCAACTATCCCTATTAATCATTACGTCGATCCTAGAAACCAACAAAATAGGGTCAAACGTCCTATTTCATTATTCCATGCTAATGTATTCAAGCGTGAGCCTGCTTTAAACACTCTAAGTAACAGTCCTGATTCCCCGCGACACCAAATTAATGACATCACGGATCTTCAGAAGGGAGAAACCAGTGACACCAGTGCATACCAAAGGCATGACCAGCGTACTGATCCCGAAATTCAACTACGAGCTTTTTAACTGCAACAACTTTAATATACGCTATTGGAGCTGGAATTACCGCGGCTGCTGGCACCAGACTTGCCCTCCAA
+
DDDDCHHIIIIEHHIIHIHHIIIIIIHHHHCHIFCHIIIIGHHHHHCCFEHGHIIGHHIHIIIFCHHEHHIIEHIIIIIIEEHHIHIIIIHIHHHHHIHIIHHHIIHHHHEHHHHGGHFHHHGHHIIIHIHHEHIIHG@HHHHHH@HHHHGIIIIIIIIIHGFHIIIHHIHIIIHHCHIHHDGIIIHHIHGHHHHHHHHHHHGEHIHIIIIIIHEHHCIHHHHHHGHHIGHIHEFIDIGHIIIHGCCCCHHHEHEIHHIHIIHHEHEHIHHHHHHH@GEHHHGIHIHIH@IIIHHCFIIHIIIIHDDHIIIIIHEIIHHIH?HGIHIIIIHCDBAC
@HISEQ:969:HM2KJBCX2:2:1102:14327:67182 2:N:0:ACTATGCA
GTCTCCTCCCTTCCCAACTATCCCTATTAATCATTACATCGATCCTAGAAACCAACAAAATAGAATCGGATGTCCTATTTCATTATTCCATGCTAATGTATTCAAGCGTGAGCCTGCTTTAAACACTCTAATTTTTTCAAGGTAACAGTCCTAATTCCCCGTGACACCAAATTAATGGCATTACGGTTCTTTAGAAGGTGAGAAATCAATAATATCAGTACATACCAACGGCATGACCGATACATTGATCCCGAAATTCAACTACGAGCTTTTTAACTGCAACAACTTTAATATACGCTATTGGAGCTGGAATTACCGCGGCTGCTGGCACCAGACTTGCCCTCCAA
+
CBDDDIIIIIIIIIIIIIIIIIIIIIIIIIIIIIIIIIIIIIIIIIIIIIHIIHHIHIIIIIHIIIIHHIHIHHHIIIHIIHIIIIIIGIIIHHIIIIIHIIIIIIIIIIIIIIIIHIIIIIIIIIIIIIHIIIIIIIIIIIIIIIIIIIIIIIIIIIIIIIIIIIIIIIIIIIIIIIIHIIIIIIIIIIIIIIIIIIIIIIIIIIIIIIIIIIIIIIIIIIIIIIIIIIIIIIIIIIIIIIIIHFIIIIIIIIIIIIIIIIIIIIIIIIIIIIIIIIIIIIIIIIIIIIIIIIIIIIIIHIIIIIIHG<IIIIIIIIIIIIIIIIIIIIIIIIIIIIIIIIDDDDD
@HISEQ:969:HM2KJBCX2:2:1102:7436:67100 2:N:0:ACTATGCA
GTCTCCTCCCTTCCCAACTATCCCTATTAATCATTACGGTGATCCTAGAAACCAACGAAATAGAACCAAGCCGTCCTATTTCATTATTCCATGCTAATATATTCAGACGTTAGCCTGCTTTAAACACTCTAATTTTTTCAAAGTAATAGTCCTGATTTCCAATCACACCAAATAAATGGCATGAAAGTTCCTCAGAAGGTAGAGATTTATCTCACCAGTACAGACAATTAAGCCTGACCAATGGGTAAACCCCGAAGTTCAACTACGAGCTTTTTAACTGCAACAACTTTAATATACGCTATTGGAGCTGGAATTACCGCGGCTGCTGGCACCAGACTTGCCCTCCAA
+
?DDBDEGEHHIIIIIIIIIIIIIIIGHIIHIIIIGHIGHHF?HHHIIIIHECHHEHHIIIIHIHHIIIIHHICHHIIEHIIGHHGHIIIEHIHIIIHHHHHIIIHFGHHIIHIGHHIIGIIHHHFHCHHIHIIIIHGHHIIEHGIIHHHHHIIIGIIHIIHEHHHIIIIIIHIIHHIIIIIIIIHHHIHFGIIIIHHHHHIIFIIIIIIIIIIIHGHHHHHHHFEHHIHHIHGIIIHHGIHHHHIHEIIIHHHIIIIIIHHHHIIIIIIIIHIHHHGHHHIIIIHHHHIIIIHIHGGIIIIHIIIIIIIIIIIIIIIIIHHHIIIIIHHIHIIIIHIIGIIHHDADBD
@HISEQ:969:HM2KJBCX2:2:1102:13642:67249 2:N:0:ACTATGCA
GTCTCCTCCCTTCCCAACTATCCCTATTAATCATTACGGTGGTCCTAGACCAACAAAATAGAACCAACGTCCTATTCTATTATTCCATGCTAATCTATTCAAGCAAATGCCTGCTTTAAACACTCTAATTTTTTCAAGGTAATGGTCCTGGCTCCCCGGTACACTCAATAAAGAACATGCCGGTTCACCAGAAGGTAAGACCCGACACAGAACAGTACTCGCCAAAGACGGACCGCCCGGCCAGGCCTAAAATTCAACTACGAGCTTTTTAACTGCAACAACTTTAATATACGCTATTGGAGCTGGAATTACCGCGGCTGCTGGCACCAGACTTGCCCTCCAA
+
DDDDDIGIIIIIIIHHIIIIIIIIIHIHHHIHHIIIII=GCEHHHHHGHIIHGIIHCHF?@EHIHHIIIIIIIEHHHH@HIIIIIIEHHIIIFHIIHIIIIEHHHGHHIHHHIGHGHIIIIIHIIHHIHIIIIHIHIFHHHIIIHIIGIHHHIIIIIIIHIIIHHIIIHHIEGHHIIIHEHHIHIHIIHIGHHHHHFHCEGIIIIIIIIHHIIHEGHHFIHHHHIHHHGHHHIIIIHIHHHHIHHFIHHIHHEHHHIIIIIIHHCGHHHEEHHIHIIIHHHE@?IHIIIHHHEHHHGFHHHIHHIIIIIHIHHHHIIIIIHIIIHIIIIHHIIIIIHHBADDB
@HISEQ:969:HM2KJBCX2:2:1102:13061:67471 2:N:0:ACTATGCA
GTCTCCTCCCTTCCCAACTATCCCTATTAATCATTACTTCAGTCCTAGAAACCAACAAAATAGAACCAAAGTCCTATTCCATTATTCCATGCTAATATATTCAAGCAAACATGCCTGCTTTAAACACTCTAATTTTTTCAAAGTAAAAGTCTTGGATCCCTAGCGCACTCAATTAAGAGCACACTAGTTCCCCAAAAGGAAAAGCCCAAAGTTGCAGTACAAACCTTTCGGTTGACGGCAACTATAAGCCCAAAATTCAACTACGAGCTTTTTAACTGCAACAACTTTAATATACGCTATTGGAGCTGGAATTACCGCGGCTGCTGGCACCAGACTTGCCCTCCAA
+
DDCDDHHHFHHHHFEHIIHHHHHIIIIIIIIIIHIHGHIHIIIIIIIIIIHIIIIIIGHIIIHEHIIHIHHHIIHHHIHFHHIIIIHIIIIGIIIHGHFGHEHIHIIHHHIHHHFIHHHHHIIIIIIHHHHIHIHHHHIIHHHIIIIHGIIHHIIIIIIIHIIHHIHHIHIIIIIIHIHIIGIIIHHHH/GHIIIIIIIIIIIIIIIIIIIIIGHIIIIIIIIIHDIIIIIIIIIIIIHHHIIHHIIIIIIIIIIHGIIIIHHCIIIIHHGHHIIIIIIIIIIIIIHIIIIHDIIIIHIHHIIIIIIIIIIIIIIIIIIIIIIIIIIIIIIIHIIIHIIIHDDDDD
@HISEQ:969:HM2KJBCX2:2:1102:15194:67073 2:N:0:ACTATGCA
GTCTCCTCCCTTCCCAACTATCCCTATTAATCATTACGTCGATCCTAGAAACCAACAAAATAGAATCAAACGTCCTATTTCATTATTCCATGCTAATGTATTCAAGCGTGAGCCTGCTTTAAACACTCTAATTTTTTCAAAGTAACAGTCCTGATTCTCCACAACACCAAATAAATGACATCATGGTTCGTCAGAAGGGAGAAACCAACAATGCCAGTACGTACCGAGGCACGACCGACATGATGGTCCCGAAATTCAACTACGAGCTTTTTAACTGCAGCAACTTTAATATACGCTATTGGAGCTGGAATTACCGCAGCTGCTGGCACCAGACTTGCCCTCCAA
+
BBDDDIIIHIIIIIIIIIIIIHIIIIIIIIIHIIIIIIIIIIIIIIIHHIIIHIHIIHIHIHHEHIGHHHHHHIIIIIIIIIIIHIIIIHHIIIIIIIIIIDHIIIIHHIIHIIIIIIHIIIIIIHIIIIIHIIIIIIHEIIIIIIIIIIIIIIHIIIIIHHHHHHIIIIIIIIIIHHIIIIHIIIHIHIIHIIIIIIIIIIIIIHIIIHIIIHIIIIIIIIIIIIIIIIIIIIIHIIIIIHHEIIIIHIIIIIIIIIHIIHIIIIIIIIIIIIIIIIIIIIIIIIIIIIIIIIIIIIIHIIIIIIIIIIIIIIIIIHIIIIIIIIIIIIIIIIIIIIIIDDDDD
@HISEQ:969:HM2KJBCX2:2:1102:13053:67856 2:N:0:ACTATGCA
GTCTCCTCCCTTCCCAACTATCCCTATTAATCATTACATCGATCCTAGAAACCAACAAAATAGAATCGGATGTCCTATTTCATTATTCCATGCTAATGTATTCAAGCGTGAGCCTGCTTTAAACACTCTAATTTTTTCAAGGTAACAGTCCTAATTCCCCGTGACACCAAATTAATGGCATTACGGTTCTTTAGAAGGTGAGAAATCAATAATATCAGTACATACCAACGGCATGACCGAAACATTGATCCCGAAATTCAACTACGAGCTTTTTAACTGCAACAACTTTAATATACGCTATTGGAGCTGGAATTACCGCGGCTGCTGGCACCAGACTTGCCCTCCAA
+
DDDDDIIIIIIIIIIIIIIIIIIIIIIIIIIIIIIIIIIIIGIIIHGHIHIIIHIIIHIHICH@HHHIIIIIIIIIHIIIHIIIHHIHHIIICHIIIIIIIHIIIIIIIIIIIHIIIIIIIHIHIHIIIHHHIIIIIIHHHIIIIIIIIIIIIHIIIIIIIIHIIHHIIIHHHIIIIIGIIIIIIIHIIIIIIIIIIIHHIIIIIHIIIIIIIIIIIIIIIIIIIIIIIHHHIIIIIIIIIIHHGHIHHHIIIIIHIHIIIIIIIIIIHEIIIGIIIHIIIIIIIIIIIIIHIIIIIIIIHHIIIIIIIIIIIIIIIIIIIIIIIIIIIIIIIIIIIIIIIHDDDDD
@HISEQ:969:HM2KJBCX2:2:1102:14981:67874 2:N:0:ACTATGCA
GTCTCCTCCCTTCCCAACTATCCCTATTAATCATTACGTCAATCCTAGAAACCAACAAAATAGGATCGAACGTCCTATTTCATTATTCCATGCTAATGTATTCAAGCGTTAGCCTGCTTTAAACACTCTAATTTTTTCAAAGTAACAGTCCTGTTTCCCTGCAACACCAAATTAATGACATTACAGTTCTTCAAGAAGGAGGAATCAGTAAAGCCAGTACATACCATTGGCACGACCAACCTACTGACCCCGAAATTCAACTACGAGCTTTTTAACTGCAACAACTTTAATATACGCTATTGGAGCTGGAATTACCGCGGCTGCTGGCACCAGACTTGCCCTCCAA
+
DDDDDIIIIIIIIIIIIIIIIIIIIIIIIIIIIIIIIIIIIIIIIIIIIIHIIIIIIIHGIIHIIIIIIIIIIHIIIIIIIIIIIIHEHIIIGIIIIIIIIIIIIIIIIIIIIIIIIIIIHIIHIIIIIIIIIIIIIIIIIIIIIIIIIIIIIIIIIIHIIIIIIIIIIHHHHHIIIIIIIIIIIIIIIIIIIIIIIIIIIIIIIIIIIIIIIIIIIHIIIIIIIIIIIIIIIIIHIIHIHHHHIIIIIIIIIIIIIIHIIIIIIIIIIIIIIIIIIIIIIIIIIIIIIIIIIIIIIIIIIIIIIIIIIIIIIIIIIIIIIIIIIIIIIIIIIIIIIIIIIDDDDD
@HISEQ:969:HM2KJBCX2:2:1102:7450:68047 2:N:0:ACTATGCA
GTCTCCTCCCTTCCCAACTATCCCTATTAATCATTACGGCGGTCCTAGAAACCAACAAAATAGAACCGCACGTCCTATTCTATTATTCCATGCTGTAATATTCGAGCAAAGGCCTGCTTTGAACACTCTAATTTTTTCAAAGTAAAAGTCCTGGTCCCCAACACACCCAGTGAAGGGCATGCGGTTCTCCAGAAGAAAAGGCCCGGCCGGACAAGTGCACGCGGTGAGGCGGACCTGCCAGCCAGGCCAAAGGTTCAACTACGAGCTTTTTAACTGCAACAACTTTAATATACGCTATTGGAGCTGGAATTACCGCGGCTGCTGGCACCAGACTTGCC
+
DDDDDIIIIIGHIIIIIIIIIIGIIIIIIIIHIIIIIHCHIIIIGIIIIHHIIGIIEHHHHIHIIIHHHDHHHIIIHHIIIEHIIHHGHHIGHIIHHIIIIIIHHIIIHIIIIIIIIHIHHHIIHHIIHIIIIIIIIHHIIIIIIIIHIIIIIIIIHIIIHIHHEIIIIHIIIIHIIIIIIIIIIIIIIIIIIHIIIIHIIIIHIIIIIIIIIHIIIIIIIIIIIIIIIIIIIIHHGIIIIIIIIIIIIIIIIIIIIIIIIIIIIIIIIIIIIIIIIGIIIIIIIIIIIIIIIIIIIIIIIIIIIIIIIIIIIIIIIIIIIIIHG<<<<IIIIDDDDD
@HISEQ:969:HM2KJBCX2:2:1102:10435:68250 2:N:0:ACTATGCA
GTCTCCTCCCTTCCCAACTATCCCTATTAATCATTACATCGATCCTAGAAACCAACAAAATAGAATCGGATGTCCTATTTCATTATTCCATGCTAATGTATTCAAGCGTGAGCCTGCTTTAAACACTCTAATTTTTTCAAGGTAACAGTCCTAATTCCCCGTGACACCAAATTAATGGCATTACGGTTCTTTAGAAGGTGAGAAATCAATAATATCAGTACATACCAACGGCATGACCAATACATTGATCCCGAAATTCAACTACGAGCTTTTTAACTGCAACAACTTTAATATACGCTATTGGAGCTGGAATTACCGCGGCTGCTGGCACCAGACTTGCCCTCCAA
+
@BDBBEHEHGEHHHHEFHHHHH@HHHHHHIIIHHIIIIIHHHIHIIIEHEHIHHHIHHICHGEHHHHHIHHIIHCFHIHHIIIIIHGEHIHIIHIIIIIIG@HFCFHHHHGHHHHHHIHHFHHHHHHFFIHHHFFCHFCHC@HHFCGHHHHHHHHHHHHHIIIHHHFHFGGHIHHHCGFHHHHHIHIEFFHGEHHHHHHHIIHIHEHHFHIIIHIIIIHGFHEGFHHHEHGEHDHEEHHHFGGD1C1HHHCHHHGFFCGCHHHHHHCHGCHF?EFC@FEHFIHIHF<1EH@EFHECHFCED@EIHHHCHHHHEEC/C<DIHGIIGHHGHGHHCDC@@HIHHED<D?@
@HISEQ:969:HM2KJBCX2:2:1102:15782:68493 2:N:0:ACTATGCA
GTCTCCTCCCTTCTCCGCCCAACTATCCCTATTAATCATTACGTCGATCCTAGAAACCAACAAAATAGAACCATGCCGTCCTATTCTATTATTCCATGCTAATGTATTCGAGCAAAATGCCTGCTTTAAACACTCTAATTTTTTCAAGGTAAAGGTCCTGGTTCCGCATGACACCCAATTAAGGACATCATGCTTCTCCAGAAGGTGAGAAATCAACTGCGACAGTTCATACCCCTTAAGGCACGACCATCACGTCAATCCCGAAATTCAACTACGAGCTTTTTAACTGCAACAACTTTAATATACGCTATTGGAGCTGGAATTACCGCGGCTGCTGGCACCAGACTTGCCCTCCAA
+
CDDDDIIIIIIIIIIIIIIIGIIIIIIIIIIIIIIIIIIIIIIIIIHIIIHHHIHFHIIGIIGIIHIHHIIIIIIIEDGHIIIIGIIHHIIHHEHIIIIHICHIIIIIIHIIIIIIIIIIIIIIIIIIHIIIIIIIIIIIIIIIIIIIIHIIIIIIIIIIIIIIIIIHIIIIIIIIIIIIIIIIIIIIIIIIIIHIIIIIIHHIIIIIIIIIIIIIIHIIIIIIIIIIIIHIIIIIIIIIIHIIIIIIIIHHIIHGIIIIIIIIIIIHGIIIHEIIHIIIIIIIIIIGIIIIIIIIIIIIIIIHGIIIIIIIIIIIIIIIIIIIIIIIIIIIIIIIIIIIIIIIIIIIIIIICDDDD
@HISEQ:969:HM2KJBCX2:2:1102:16934:68894 2:N:0:ACTATGCA
GTCTCCTCCCTTCCCAACTATCCCTATTAATCATTACGTCGATCCTAGAAACCAACAAAATAGGGTCAAACGTCCTATTTCATTATTCCATGCTAATGTATTCAAGCGTGTGCCTGCTTTAAACACTCTAATTTTTTCAAAGTAACAGTCCTGATTCCCCATGACACCAAATTAATGACATCATAGTTCGTCAGAAGGTAGAAATCAATAATACCAGTGCATACCGGAGGCACGACCAATATATTGATCCCGAAATTCAACTACGAGCTTTTTAACTGCAACAACTTTAATATACGCTATTGGAGCTGGAATTACCGCGGCTGCTGGCACCAGACTTGCCCTCCAA
+
BDDDDIIIIIIIIIIIIIIIIIIIIIIIIIIIIIIIHHIIIIIHIIIIHIIIIHIIIIGHHIHHHIHIHIIIHIHIIIIIIIIIIIGHIHGIHHIIIIHIIIIIIIIIIIIIIIIHIHIIIIIIIIIIIIIIIIIIIIIIIIIIIIIIIIIIIHIIIIIIIHIIIIIIIIIIIIHIIIIHIIHIIIIIIIIIIIIIIIIIIIIIIIIIIIIIIIIIIIIIIIIIIIIIIIIIIIIIHIIIIIHHGIIIIIIIIIIIIIIIIIIIIIIIIIIIIIHIIIIIIIIHIIIIIIIIIIIIHIHHGIIIIIIIIIIIIIIIIIIIIIIIIIIIIIIIIIIIIIIIIDDDDD
@HISEQ:969:HM2KJBCX2:2:1102:16921:68904 2:N:0:ACTATGCA
GTCTCCTCCCTTCCCAACTATCCCTATTAATCATTACGTCGATCCTAGAAACCAACAAAATAGGGTCAAACGTCCTATTTCATTATTCCATGCTAATGTATTCAAGCGTGTGCCTGCTTTAAACACTCTAATTTTTTCAAAGTAACAGTCCTGATTCCCCATGACACCAAATTAATGACATCATAGTTCGTCAGAAGGTAGAAATCAATAATACCAGTGCATACCGGAGGCACGACCAATATATTGATCCCGAAATTCAACTACGAGCTTTTTAACTGCAACAACTTTAATATACGCTATTGGAGCTGGAATTACCGCGGCTGCTGGCACCAGACTTGCCCTTCAA
+
DDDDDIIIIIIIIIIIIIIIIIIIIIIIIIIIIIIIIIIIHIIIIIIHIIIIIIIIIIHIIHHIHFHIIIIIIIIGHHIIIIIIIIIIIIIIIIIIIIIIIHHIIIIIIIIHIIIIIIIHIIHIIIIIHIIIHIIHIIIIHIIIIIIIIIIIIIIIIIIIIIIIIIIIIIHHHIIIHIIIIIIHIIIIIIIIIIIIIIIIIIIIIIIIIIIIIIIIIIIIIIIIIIIIIIIHIIIIIIIIIIHIHIIIIIIIIIIIIIIIIIIIIIIIIIIIHIHIIIIHIIIHIIIIIIIIIIIIIIIHHIIIGIIIIIIIIIIIIIIIIIIIIIIIIIIIIIIIIIIIIDCDDD
@HISEQ:969:HM2KJBCX2:2:1102:17865:68564 2:N:0:ACTATGCA
GTCTCCTCCCTTCCCAACTATCCCTATTAATCATTACGGTGATCCTAGAAACCAACAAAATAGAATCATGCCGTCCTATTTTATTATTCCATGCTAATGTATTCAAGCAAAATGCCTGCTTTAAACACTCTAATTTTTTCAAAGTAAAGGTCCTGGTTCCCCGCGACACCCAATTAAGGGCATTGCGGTTCTCCAGAAGGTGAGAAATTGACTACACCAGTTCATACCCCTTAAGGCACGACCGATGTGTCAATCCCGAAATTCAACTACGAGCTTTTTAACTGCAACAACTTTAATATACGCTATTGGAGCTGGAATTACCGCGGCTGCTGGCACCAGACTTGCCCTCCAA
+
DBDDDEHHHHIGIEHHIHIIIIHHIHHHHHIH@HHHHHHIGHHIFH?GG@GEGHCEHCH1FHHEEHHHHHIIE@?EH1GEFGCHHFHHIE1FHHE?GEGHC<DHHHHHIHHIIHHCHHHGHHIIIHHIIIHGGHHIIIIIHHHHIFIIFHHHIIIIHFHHFIHIHHIIIHHIIGIHHHIHEIHIIIIIIIIHIIIIIIIIHIIIHHIHIIIIIIHIIGIIIIIIIHIHIIII=HHIIIIIIIIIIIIIIIHIHHHIHGIIIIIIIIIHIIIIIIIIIIIIIIIIIIIIIIIHIIIIIIIIIIIIIIIIIIIIIIIIIIIIIIIIIIIIIIIIIIIIIIIIIIIIIIIDDDDD
@HISEQ:969:HM2KJBCX2:2:1102:11524:69038 2:N:0:ACTATGCA
GTCTCCTCCCTTCCCAACTATCCCTATTAATCATTACGTCAATCCTAGAAACCAACAAAATAGGATCAAACGTCCTATTTCATTATTCCATGCTAATGTATTCAAGCGTTAGCCTGCTTTAAACACTCTAATTTTTTCAAAGTAACAGTCCTGTTTCCCTGCAACACCAAATTAATGACATTACAGTTCTTCAGAAAGGAGGAATCAGCGAAGCCAGTACATACCAAAGGCACGACCAACCTGCTAACCCCGAAATTCAACTACGAGCTTTTTAACTGCAACAACTTTAATATACGCTATTGGAGCTGGAATTACCGCGGCTGCTGGCACCAGACTTGCCCTCCAA
+
DDDDDIIIIIIIIIIIIIIIHIIIIIIIIIIIIHHIIIHIIIIIIIIHIIIIIIIIIIIIIIGHIHHHIIIIHHIIIIIIIIIIHHIIIIHIIIIIIIIIIIHIIIIIIIIIIIIIIIHIIHIIIIIIIIIIIIIIIHIIIIIIIIIIIHIIIIIIIIIIIIIIIIIIIIIIIIIIIIIIIIIIHIIIHIIIIIIIIIIIIIIIIIIIIIIIIIIIIIIIIIIIIIIIIIIIIIIIIIIIIIIIHHIIIIIIIIIIIIIIIIHIIIIIIIIIIIHIIIIIIIIIIIIIIIIIIIIIIIIIIIIIIIIIIIIIIIIIIIIIIIIIIIIIIIIIIIIIIIIIIDDDDD
@HISEQ:969:HM2KJBCX2:2:1102:16443:69433 2:N:0:ACTATGCA
GTCTCCTCCCTTCCCAACTATCCCTATTAATCATTACTCCAGTTGCTAAAAAACCAACAAAATAGAACCGAAGTCCTACGGTGTTATCCCATGCTAATAGTATTCACGGCGTAAGCCTGCTTTGAACACTCTAATTTTTTCAAAGTAAAGGTGATCAAGAGTCGGATGATCTCCAACCAACCCAGAGTAAACCAGGTGAGCTGAATGTCCGCAAATGACCACAGAAGCTGACACGCTCTTCAACACTATCATCCCAGAAGAGACGTAGGCCAGAGAGCGTAATGTCAGGAAATCCAACTACGAGCTTTTTAACTGCAACAACTTTAATATACGCTACTGGAGCTGGAATTACCGCGGCTGCTGGCACCAGACTTGCCCTCCAA
+
ADDDDGIIHIHIHFFEHIGHIHGHFHHIIGHFHHIIGHIIIIIIIHII?HHIIIHIIGI?FGGHGHIICDHH<HIHHGFHHHEEHHHHIEHICHHIIIFHIHIIGHHIHGHHHIGECDHHHIHHCEEHIHIHCHHHIIHIIIHHHHHGGHHGIIHIHHHIHIIIHHHHHHHEHIIIIIIIHIHIHHHHIIIHIIHFHFIIHFHHHHGIIIHIIHHHHHHIIHIIIIIIIIIIIIIIIIIIGIIIIHIIIIIIIIIIIIIIIHIHIHHIIIIIIIIIIIHGG<IIHHIIHIIHHIIIHGIIIIIHIIIIIGIHHIHIHIIIHHHG?IIIHHIHGIIIHFIGIGIIIIIIIIIIIIIIHIIIIIHHHIIIIIIIIIIIIGDCDDD
@HISEQ:969:HM2KJBCX2:2:1102:18486:69271 2:N:0:ACTATGCA
GTCTCCTCCCTTCCCAACTATCCCTATTAATCATTACGTCAATCCTAGAAACCAACAAAATAGGATCGAACGTCCTATTTCATTATTCCATGCTAATGTATTCAAGCGTTAGCCTGCTTTAAACACTCTAATTTTTTCAAAGTAACAGTCCTGTTTCCCTGCAACACCAAATTAATGACATTACAGTTCTTCAAGAAGGAGGAATCAGTAAAGCCAGTACATACCATTGGCACGACCAACCTACTGACCCCGAAATTCAACTACGAGCTTTTTAACTGCAACAACTTTAATATACGCTATTGGAGCTGGAATTACCGCGGCTGCTGGCACCAGACTTGCCCTCCAA
+
DDDDDIIIIIIIIIIIIIIIIIIIIIIIIIIIIIIIIIIIIIIIIIHIHIIIIIIIHIIIIIHH?HHHHIIIHIIIIIIIIIIIIHIIIIIIHIIIIIIIIIIIIIIHHH@HIIIIIIIIIIIIIIIIIIIIIIIIIIIIIIIIIIIIIHIIIIIIIIHIIIIIIIIIIIHHIIIIIIIIIIIIIIIIHIHIIIIIIIIIIIIIIIIIIIIIIIIIIIIIIIIIIIIIIIIIIIIIIIIIIIIHHIIIIIIIIIIIIIIIIIIIIIIIIIIIIIIIIIIIIIIIIIIIIIIIIIIIIIIHHIIIIIIIIIIIIIIIIIIIIIIIIIIIIIIIIIIIIIIIIDDDDD
@HISEQ:969:HM2KJBCX2:2:1102:13601:70070 2:N:0:ACTATGCA
GTCTCCTCCCTTCCCAACTATCCCTATTAATCATTACATCGATCCTAGAAACCAACAAAATAGAATCGGATGTCCTATTTCATTATTCCATGCTAATGTATTCAAGCGTGAGCCTGCTTTAAACACTCTAATTTTTTCAAGGTAACAGTCCTAATTCCCCGTGACACCAAATTAATGGCATTACGGTTCTTTAGAAGGTGAGAAATCAATAATATCAGTACATACCAACGGCATGACCGAAACATTGATCCCGAAATTCAACTACGAGCTTTTTAACTGCAACAACTTTAATATACGCTATTGGAGCTGGAATTACCGCGGCTGCTGGCACCAGACTTGCCCTCCAA
+
CDDDDIIIIIIIIIIIIHIIIIIIIIIIIIIIIIIIHIIHIIIIIIIIIHIIGIGIFHHHIHHIIIIIHHHIIGIIIIIIGIIIHIIGHFHHIIIIIIIHIHIHIIIIIIIIIIIIIIIIIHHHHIIIIIIIIIIIIIIIIIHIIIIIIIIIIIIHHGIIIIIIIIIIIIIHIIIIIIIIIIIIIIGIIIIIIIIIIIIIIIIIIIIIIIIIIIIIIIIIIIIIIIIIIIIIIIIIIIIIIIIIHGIIIIIIIIIIIIHIIIIIIIIIIIIIIIIIIIIIIIIIIIIIIIIIIIIIIIIIIIIIIIIIIHIIIIIIIIIIIIIIIIIIIIIIIIIIIIIIIIDDDDD
@HISEQ:969:HM2KJBCX2:2:1102:5683:70904 2:N:0:ACTATGCA
GTCTCCTCCCTTCCCAACTATCCCTATTAATCATTACGTCAATCCTAGAAACCAACAAAATAGGATCGAACGTCCTATTTCATTATTCCATGCTAATGTATTCAAGCGTTAGCCTGCTTTAAACACTCTAATTTTTTCAAAGTAACGGTCCTGTTTCCCTGCAACACCAAATTAATGACATTACAGTTCTTCAGAAAGGAGGAATCAGCGAAGCCAGTGCATACCAGTGGCACGACCAACCTGCTGACCCCGAAATTCAACTACGAGCTTTTTAACTGCAACAACTTTAATATACGCTATTGGAGCTGGAATTACCGCGGCTGCTGGCACCAGACTTGCCCTCCAA
+
DD@@@HIHIH?EE@GEHHHGE1CFFHHHIIEHHIEHIIGHEDHFEHGHHIGHEFCHHFH?GEIIFIEH=CGCCHHEE<F?HIIHIEHHEHHHHHEEFHHHIIIIHIIHIIHDHHHHHHHGHHHHHHGIHHHIIIHIIIHIHHHHHHIHHHHGGHIIHEHDHIIIIHIIIHGDFIIIHHIHEHIIIIIHHHIIIIHIHHIHHIIIHIHIIHIHIIIIIIIIIHIIIIIIIIIIIHIIIIIIIHHE?DIIIIIIIHIHHIHIHHHHHIIIIHIIIIHHHHHIIHHHGHIIIIHIHIIIHEIHFHIIIIIHIIIIIIIIIIIIIIHEIIHIIIIHFIIIIIIIIDADDD
@HISEQ:969:HM2KJBCX2:2:1102:6421:71209 2:N:0:ACTATGCA
GTCTCCTCCCTTCCCAACTATCCCTATTAATCATTACAGCGGTCCTAGAAACCAACAAAATAGAACCGATGTCCTATTCTATTATTCCATGCTAATGTATTCGAGCAAAGGCCTGCTTTGAACACTCTAATTTTTTCAAGGTAAAAGTCCTGGTTCCCCACGACACCCAGTAAAGGGCATCGGGTTTCCCAGAAGGAAAGACCCGACCGAATCCGTACGCTCGATTAGGAGGACAGATCAGCCAGGTCCAAGGTTCAACTACGAGCTTTTTAACGGCAACAACTTTAATATACGCTATTGGAGCTGGAATTACCGCGGCTGCTGGCACCAGACTTGCCCTCCAA
+
DDDDDIIIIIIIIIIIIIIIIIIIIIIIIIIIHIIIIIIIIGIIIIIHIIIIIEGII1CHHIIIIIHHHHHHHIIIIIIHIIIIIIIIIIIIIIIIIIIHIHIHIHIIIIGIIIIIHIIIIIIIIIIIIHHHIHIIIIIIIIIHHHHIIIIIIIIIIIIIIHIIHIIIIHIIIIIIIIIIIIIHFIIIHIIIIIIIIIIIIIIIIIIIIIIIIIIIIIIIIIIIIIIIIIIIIIIIIIIIHIHIIIIHHHIIIIIIIIIIIIIIIIIIGIIIIHIIIIIIIIIIHIIIIIIIIIIIIIIIIIIIIIIIIIIIIIIIIIIIIIIIIIIIIIIHIIIIIIIDDDDD
@HISEQ:969:HM2KJBCX2:2:1102:13033:71353 2:N:0:ACTATGCA
GTCTCCTCCCTTCCCAACTATCCCTATTAATCATTACATCGATCCTAGAAACCAACAAAATAGAATCGGATGTCCTATTTCATTATTCCATGCTAATGTATTCAAGCGTGAGCCTGCTTTAAACACTCTAATTTTTTCAAGGTAACAGTCCTAATTCCCCGTGACACCAAATTAATGGCATTACGGTTCTTTAGAAGGTGAGAAATCAATAATATCAGTACATACCAACGGGCATGACCGAAACATTGATCCCGAAATTCAACTACGAGCTTTATAACTGCAACAACTTTAATATACGCTATTGGAGCTGGAATTACCGCGGCTGCTGGCACCAGACTTGCCCTCCAA
+
DDDDDIIIIIIIHIIIIIIIIIIIIIIIIIIIIIIIIIIHIIIIIIIIIIHIIIIIHIIIIIIHHHIHIIIHIGIIIIIIIIIIIIIHIHIIHIIII1IIIIIIIIIIIIIIIIIIIIIIIIHIIIIIIIIIIIIIIIIIIIIIIIIIIIIIIIIIHIIIIIIIIIIIIIIHIIIIIHIIIIIIIIIIIIIIIIIIIIIIIIIIIIIIIIIIIIIIIIIIIIIIIIIIIIIIIIIIIIIIIIIIIHIIIIIIIIIIIIIIIIIIIIIIIIIIIIIIIIIIIIIIIIIIIIIIIIIIIIIIIHHIIIIIIIIIIIIIIIIIIIIIIIIIIIIIIIIIIIIIIIIDDDDD
@HISEQ:969:HM2KJBCX2:2:1102:12909:71770 2:N:0:ACTATGCA
GTCTCCTCCCTTCCCAACTATCCCTATTAATCATTACATCGATCCTAGAAACCAACAAAATAGAATCGGATGTCCTATTTCATTATTCTATGCTAATGTATTCAAGCGTGAGCCTGCTTTAAACACTCTAATTTTTTTAAGGTAACAGTCCTAATTCCCTGTGACACCAAATTAATGGCATTACGGTTCTTTAGAAGATGAGAAATCAATAATATCAGTACATACCAACGGCATGACCGAAACATTGATCCCGAAATTCAACTACGAGCTTTTTAACTGCAACAACTTTAATATACGCTATTGGAGCTGGAATTACCGCGGCTGCTGGCACCAGACTTGCCCTCCAA
+
DDDDDIIHIIIIIIIIHIIIIIIIIIIIIIIIIIIIIIIIHIIIIIIIIIHIIIIIGIFIIEHHIHHGHIIIIHIIIIIIIHIIIIIIIIIIGIIIIIIIIHIHIIIIIIIIIIIHHIHIIIIIIIIIIIIIIIIIIIIIIHIIIIIIIIIIIIIIIIIIIIIIIHHIIIIHIIIIIIIIIIIIIIIIIHIIIIIIIIIIIIIIIIIIIIIIIIIIIIIIIIIIIIIIIIIIIIIIIIIIIIIHHHIIIIIIIIIIIIIIIIIIIIIIIIIIIIIIIIIIIIIIIIIIIIIIIIIIIIIIIIIIIIIIIIIIIIIIIIIIIIIIIIIIIIIIIIIIIIIIIIDDDDD
@HISEQ:969:HM2KJBCX2:2:1102:1450:72157 2:N:0:ACTATGCA
GTCTCCTCCCTTCCCAACTATCCCTATTAATCATTACGGTGATCCTAGAAACCAACGAAATAGAATCAGTCCGTCCTATTTCATTATTCCATGCTAATGTATTCAGACGATAGTCTGCTTTAAACACTCTAATTTTTTCAAAGTAACAGTCCTGATTTCCAACCACACCAAATAAATGGCATGAAAGTTCCTCAGAAGGTAGAGATCCATCTCACCAGTACAGACAATTAAGCCTGACCAATGGGTAGACCCCGAAGTTCAACTACGAGCTTTTTAACTGCAACAACTTTAATATACGCTATTGGAGCTGGAATTACCGCGGCTGCTGGCACCAGACTTGCCCTCCAA
+
DDDDDIIIIIIIIIIIIIIIIIIIIIIIIIIIIIIIIIIIIIIIIIIIIIHIIHHIIHIIIHHGIIIIIIIIHGHHHIHHIHIIIIIIIIIIHHIIIIIIHHHHIHHIIIIIIIIIHIIIIIIIHIHIIIIIIIIIIIIIIIIIIIIIIIIIIIIIIIIIIIIIIIIIIIIIIIIIIIIIIIIIIIIIIIIIIIIIIIIIIHIIIIIIIIIIIIIIIIIIIIIIIIIIIIIIIIIIIIIIIIIIIHFIIIIIIIIIIIIIIIIIIIIIIIIIIIIIIIIIIIIIIIIIIIIIIIIIIIIIIIIIIIIIIIIIIIIIIIIIIIIIIIIIIIIIIIIIIIIIIIIDDDDD
@HISEQ:969:HM2KJBCX2:2:1102:5478:72446 2:N:0:ACTATGCA
GTCTCCTCCCTTCCCAACTATCCCTATTAATCATTACGTCAATCCTAGAAACCAACAAAATAGGATCGAACGTCCTATTTCATTATTCCATGCTAATGTATTCAAGCGTTAGCTTGCTTTAAACACTCTAATTTTTTCAAAGTAACAGTCCAAATTCCCCGCAACACCAAATTAATGGCATTACGGATCATCAGGAAGGAGGAATCAGTGAGACCAGTACATACCAGAGGCATGACCAACCTACTAACCCCGAAATTCAACTACGAGCTTTTTAACTGCAACAACTTTAATATACGCTATTGGAGCTGGAATTACCGCGGCTGCTGGCACCAGACTTGCCCTCCGA
+
DDDDDIIIIIIIIIIIIIIIIIIIIIIIIIIIIIIIIIIIIIIIIIIIHIGIIIGIIIIIIHIHHIIIGIHIIIIIIIIIIIIIIIIIIIIIIIIIIIIIIIIIIIIIIIIIIIIIIIIIIHIIIIIIIIIHIIIIIIIIIIIIIIIIIIIIIIHHHIIIIIIIIIIIIIIIIIIIIIIIIIIIIIIIIIIIIIIIIIIIIIIIIIIIIIIIIIIIIIIIIIIIIIIIIIIIIIIIIIIIIIIHHIIIIIHIIIIIIIIIIIHIIIIIIIIIIIIIIIIIIIIIIIIIIIIIIHIIIIIIIIIIIIIIIIIIIIIIIIIIIIIIIIIIIIIIIIIIIIIIIDDDDD
@HISEQ:969:HM2KJBCX2:2:1102:18055:71558 2:N:0:ACTATGCA
GTCTCCTCCCTTCCCAACTATCCCTATTAATCATTACGTCAATCCTAGAAACCAACAAAATAGGATCGAACGTCCTATTTCATTATTCCATGCTAATGTATTCAAGCGTTAGCCTGCTTTAAACACTCTAATTTTTTCAAAGTAACAGTCCTGTTTCCCTGCAACACCAAATTAATGACATTACAGTTCTTCAGAAAGGAGGAATCAGCGAAGCCAGTGCATACCAGTGGCACGACCAACCTGCTGACCCCGAAATTCAACTACGAGCTTTTTAACTGCAACAACTTTAATATACGCTATTGGAGCTGGAATTACCGCGGCTGCTGGCACCAGACTTGCCCTCCAA
+
DDDDDIIIIIIHHIIIIIIIIIIIIIIIHIIIIIIGIHIIIIIIGIIIFHHIIHHIEHH?GHHIHIIIIIIIIIIIIIIIIIIIIHHEHEHIIIHHIIIIIIIIIIIIIIGIIIIHIIIHIIIGIIIIIIIIIIIHHIIIIIIIIIIIIIIIIIIIIIHIIIIIIIIIIIHGHIIIIIIHHIHIIIIHHIIIHHIIIIIIIIIIIIIIIIGIIIIIIIIIIIIIIIIIIIIIIIIIIIIIIIIIHIIIIIIIIIIIIIIIIHIIIIHIIIIIIIIIHIIIIIIIIIIIIIIIIIIIIIIIIIIIIIIIIIIIIIIIIIIIIIIIIIIIIIIIIIIIIIIIIDDDDD
@HISEQ:969:HM2KJBCX2:2:1102:20485:72159 2:N:0:ACTATGCA
GTCTCCTCCCTTCCCAACTATCCCTATTAATCATTACGTCGATCCTAGAAACCAACAAAATAGAATCAAACGTCCTATTTCATTATTCCATGCTAATGTATTCAAGCGTGCGCCTGCTTTAAACACTCTAATTTTTTCAAAGTAACAGTCCTGATTCCCCACGACACCAAATTAATGACATCGCGGTTCTTCAGAAGGTAGGAACCAATAATGCCAGTGCGTACCGAGGCACGACCGACAATCTGATCCCGAAATTCAACTACGAGCTTTTTAACTGCAACAACTTTAATATACGCTATTGGAGCTGGAATTACCGCGGCTGCTGGCACCAGACTTGCCCTCCAA
+
DDDDDIIIIIIIIHGIIIIIIIIIGIHIIIIIIIIIIHIHIIIIIIIHIHIHEHHIIIIIIGHGHIIIIIIHIIHIIIIIIIIIIIIIIIHIIGHIHHHHIHHHIHHIIHIHIIIIIIIHHHIHHGGHHHHHHIIIIHIIIHHIIIIHIIIIIHHEIHHHIHIHHHHHIIIIIHIHHHHIIIHIIIIIHIIIIIIIIIIIIIIIIHHHHHIHIIIIIIHHHHIIIIIIIIIIIIIIIIIIIIHHIIIIIHIIGIHIIIIIIIIIIIIIIIIHHGIIIIIIIIIIHHHIIIIIIIIIHIHHIIIIIIHIIIIIIIIIIIIIIIIIIIIIIIIIIIIHIIIIDDCDD
@HISEQ:969:HM2KJBCX2:2:1102:9487:73034 2:N:0:ACTATGCA
GTCTCCTCCCTTCCCAACTATCCCTATTAATCATTACATCGATCCTAGAAACCAACAAAATAGAATCGGATGTCCTATTTCATTATTCCATGCTAATGTATTCAAGCGTAAGCTTGCTTTAAACACTCTAATTTTTTCAAAGTAACAGTCCTGATTTCCCGCGACACCAAATTAATGACATCGTGGTTCGTCAGAAGGGAGAAACCAATAATGCTAGTACGTACAAAGTACGACCGACATATTAGTCCCGAAATTCAACTACGAGCTTTTTAACTGCAACAACTTTAATATACGCTATTGGAGCTGGAATTACCGCGGCTGCTGGCACCAGACTTGCCCTCCAA
+
D@DADEHIIIIIIHEHHIIIGIIIHHIIIGIHGIHIIIIIDCGHEHHII?GHIHHHFHIEHHHIHHIEHGEDCHIHHHH@FEHHIIHCHHG1FHHHHHHIHHGIHHHEHHHGHGGHHHHIHGHHEBGHHHHHEHHHIHIHIIIIIIIHHIHGHIIIIIIIHHGIIHHFHHHHEHIGIHIHHIIIHDHHEHIHIHHHHFIIIIHHHHEHFGIIFFHH9HIIIGIHHIHHIHIIIIHHHIHFFHGHHHDHEGIIIIGIIIIHIHHIIIIIHHIIIIHHFFHHHGHCHEIIIHHHIIIIIIIHIIHGIIIIIIHHHHHHIHHFHFHIGHIIIHHIGIHIHHEDDD@B
@HISEQ:969:HM2KJBCX2:2:1102:16413:72939 2:N:0:ACTATGCA
GTCTCCTCCCTTCCCAACTATCCCTATTAATCATTACATCGATCCTAGAAACCAACAAAATAGAATCGGATGTCCTATTTCATTATTCCATGCTAATGTATTCAAGCGTGAGCCTGCTTTAAACACTCTAATTTTTTCAAGGTAACAGTCCTAATTCCCCGTGACACCAAATTAATGGCATTACGGTTCTTTAGAAGGTGAGAAATCAATAATATCAGTACATACCAACGGCATGACCGAAACATTGATCCCGAAATTCAACTACGAGCTTTTTAACTGCAACAACTTTAATATACGCTATTGGAGCTGGAATTACCGCGGCTGCTGGCACCAGACTTGCCCTCCAA
+
DDDA@EG@1EC1<<G?CHG?HD<F<1FEEEH<1DFGHFH?0CC10D1FEHE?<<F0<1C1<DCC1GHH=<CEC<CCHHHHCGHHGHH?DEHEHHHHFCHGGFEGCCGHHCGGHEHCFHHHHF8?IHBEHHBDBDHHEEGBGHIIHFEFFA<HGD@?IIHHFHHF7D<EGGHEFGHH0GFGHHE?EEH?CD<EHIHHH0@DHEE9DCHHEHGHIGEFHCEFGHHHE?HEC@ECGHFFAHHHHCHFF@HEC8/1DHCD1?EGG?CHHIHHE?G<1CGC<1ECCHEHFC<<1E@IIHHHE@@HGC1CHHHHIHEF?DIHC<<CHECCCHF?EGIIHHFHH@@FEC<0000
@HISEQ:969:HM2KJBCX2:2:1102:19914:73174 2:N:0:ACTATGCA
GTCTCCTCCCTTCCCAACTATCCCTATTAATCATTACGGTGATCCTAGAAACCAACGAAATAGAATCAGTCCGTCCTATTTCATTATTCCATGCTAATGTATTCAGACGATAGTCTGCTTTAAACACTCTAATTTTTTCAAAGTAACAGTCCTGATTTCCCATCACACCAAATAAATGGCATGAAAGTTCCTCAGAAGGTAGAGATCCATCTCACCAGTGCAGACAATTAAGCCTGACCAATGGGTAGACCCCGAGGTTCAACTACGAGCTTTTTAACTGCAACAACTTTAATATACGCTATTGGAGCTGGAATTACCGCGGCTGCTGGCACCAGACTTGCCCTCCAA
+
DDCDDIGEHHHIHG@GEEHIIIIHHHHHHHIEHIICEEHHHEFHC1D@@GHH@F@DHHHHGIIFGEEHEHHIIF<CHHEH?1CHEEHICEEEEEEC?GGEHGHHHHIIIHIHHGHIHHIIHIHGHGHHIHHHHHHHIIIHHIHHIIIIIHIIHHHIIHIIHHGIIIIHHHHHHHIFHHFIIIIIIIIIIIIIIIIIIIIIIHHHIIIIIFIHHHGIIHHIIIIIIIIIIIIIHIIIHIIIIIIIHGEHEDCHHIIHHEGHIIIIIHHIIIIIIIIIHHIHIHIIIIIHHHIIHIIIIIHHHIIHHHHHEHHHHGIHHGIIHHEIIHIIIIIIHIHIHHE@?HEDDDDD
@HISEQ:969:HM2KJBCX2:2:1102:16333:74484 2:N:0:ACTATGCA
GTCTCCTCCCTTCCCAACTATCCCTATTAATCATTACATCGATCCTAGAAACCAACAAAATAGAATCGGATGTCCTATTTCATTATTCCATGCTAATGTATTCAAGCGTGAGCCTGCTTTAAACACTCTAATTTTTTCAAGGTAACAGTCCTAATTCCCCGTGACACCAAATTAATGGCATTACGGTTCTTTAGAAGGTGAGAAATCAATAATATCAGTACATACCAACGGCATGACCGAAACATTGATCCCGAAATTCAACTACGAGCTTTTTAACTGCAACAACTTTAATATACGCTATTGGAGCTGGAATTACCGCGGCTGCTGGCACCAGACTTGCCCTCCAA
+
DDDDAHIHIIHIGHIIIIIIIGHIIIHIEHHHIHHIHIIHIHHHHHHHIIIIHEHIIIIIHGHGHHIIHIIIIFHIHIIIIIHIIIIH<FGHIIHGHIIIIHHHHHIIIIHIGIIHIIIIIIIIIHIIHIIIIIIHIIIIIIIIIIGHIIHIHHHHIIIHHHHIIIIHHIHHIIIHHHIHHIIIIIIIIIHIIIIIIIIIIIIIHHIIIHIIHHHIIIHIIIIIIIIIIHHIIIIIIIIIIIHHIHHHEIIIIIIIIIIIIIHIHIIIIIIIIHHHHFIIIIIIHGIIIIIHIHHIIIHHHHHIIIIIIIIIIIIIIHIIIIIGIGIHIIIIHGIIIIIIIIDDDDD
@HISEQ:969:HM2KJBCX2:2:1102:4080:74366 2:N:0:ACTATGCA
GTCTCCTCCCTTCCCAACTATCCCTATTAATCATTACATCGATCCTAGAAACCAACAAAATAGAATTGGATGTCCTATTTTATTATTCTATGCTAATGTATTCAAGCGTGAGCCTGCTTTAAACACTCTAATTTTTACAAAGTAACAGTCCTAATTCCCCGTGACACCAAATTAATGGCATTACGGTTCTTTAAAAGATGAGAAATTAATAATATCAGTACATACCAACGGCATGACCAAAACATTGATTTCGAAATTCAACTACGAGCTTTTTAACTGCAACAACTTTAATATACGCTATTGGAGCTAGAATTACTGTGGCTGCTAGCACCAGACTTGCCCTCCAA
+
DDDDDIIIIIIIIIHIIIIIIIIIIIIIIIIIIIIIHIIIHIIIIIIIIIIIIGIIIIIHIIIHIIIHIIHHIIIIEHIIIGIIIIIHIIIIIIHHIIHHHHIIIHGH<IIHIIIIIIIIIIIIIIIIHIIHIIIIIIIHHIIIIIIIIIHIIIIIIIHIIHIIIIIIIIIHHIIIIIIIIIIIHIIIGIIIIIIIIHIIIIIIIIIIIIIIIIIIIIIIIIIIIIIIIIIIIIIIIIIIIIIIIHIIIIIIIIIIIIIIIIIIIIIIIIIIIIIIIIIIIIIIIIIIIIIIIIIIIIIIIIIIIIHIIIIIIIIIIIIIIIIIIIIIIIIIIIIIIIIIIIDDDDD
@HISEQ:969:HM2KJBCX2:2:1102:13435:75254 2:N:0:ACTATGCA
GTCTCCTCCCTTCCCAACTATCCCTATTAATCATTACGTCGATCCTAGAAACCAACAAAATAGGTTCGATCGTCCTATTTCGTTATTCCATGCTAATGTATTCAAGCGCGAGCCTGCTTTAAGCACTCTAATTTTTTCAAAGTAACAGTCCTGTTTCCCCGCAACAACAAATTAATGCCATCACGGTTCTACAAGAAGGAGGGACCAGTGAGGCCAGTGCATACCAGTGGCACGACCAACCTACTGGCCCCGAAATTCAACTACGAGCTTTTTAACTGCAACAACTTTAATATACGCTATTGGAGCTGGAATTACCGCGGCTGCTGGCACCAGACTTGCCCTCCAA
+
DDDDAIIIIIIHHIIIIIIIIIIGIGHIHHIIIIHIIIIIIGHIIIIIHGEHHFFHEHHEH?FHHGHIEHHGHIIIGHHIIIIIIIIHHIHHHIIFHEGHHHHHIIIIIIIIIIIIIIIHHHHIIHIHIIIIIIIIIIIIIIHIHHIGIIIIIIHIIIIIHIIIGIIIIHIIHIIIGIIHIIIIIHIIIIIIIIIIIIIHHIIIIIIIIIHIIIIIIHFIIIIIIIIHHHHHHIIIIIIIIHIHEIIIIIIHIIIIHIIIIIIHIIIIIIIIIHIHHHIIIIIIIIIIIIIIHHIHIIIHIIIIIIIHHIIIIIIIHHIIIIIIIIIIIIIIIHIHHIIIIDDDDD
@HISEQ:969:HM2KJBCX2:2:1102:2706:76598 2:N:0:ACTATGCA
GTCTCCTCCCTTCCCAACTATCCCTATTAATCATTACGGTGGTCCTAGAAACCAACAAAATAGAACCACAACGTCCTATTCTATTATTCCATGCTAATCTATTCAAGCAAATGCCTGCTTTAAACACTCTAATTTTTTCAAGGTAATGGTCCTGGCTCCCCGGCACACCCAATAAAGGACATACTGGTTCACCAGAAGGTGGACCCGACACAGGACAGTACTCGCCAAAGACGGACCGCCCGGCCAGGCCTAAAATTCAACTACGAGCTTTTTAACTGCAACAACTTTAATATACGCTATTGGAGCTGGAATTACCGCGGCTGCTGGCACCAGACTTGCCCTCCAA
+
CADDDIIIIIIIIIIIIIIIIIIIIIIIGIIIIIIIIIIIIIIIHIIIHHHIIIIIIHHHIHHFHIIIIIHIIIHCHHHHIHIIIIIIIIIIIIGHHIIIIHHHHIIIHIIIIIIIIIGHHIHIIIHHIHIIIIIIIHIHIIIIIIIHIIIIIIIIIIIHIHIIIIIIIIIIIIIIIIIIIIIIIIIIIIIIIIIIIIIIIIIIIIIIIIHIIIIIIIIIIIHIIIHIIIHIIIHIHIIIIIIHGIIIIHIIIIIIIIIIIIHIIIIIIIIIIIIIIIIIIIIIIIIIIIIIIIIIIHHFFIIIIHIIIIIIIIIIIIIIIIIIIIIIIIIIIIIIIIIIIDDDDD
@HISEQ:969:HM2KJBCX2:2:1102:2861:77665 2:N:0:ACTATGCA
GTCTCCTCCCTTCCCAACTATCCCTATTAATCATTACGTCGATCCTAGAAACCAACAAAATAGAATCAAACGTCCTATTTCATTATTCCATGCTAATGTATTCAAGCGTGCGCCTGCTTTAAACACTCTAATTTTTTCAAAGTAACAGTCCTGATTCCCCACGACACCAAATTAATGACATCGCGGTTCTTCAGAAGGTAGGAACCAATAATGCCAGTGCGTACCGAGGCACGACCGACAATCTGATCCCGAAATTCAACTACGAGCTTTTTAACTGCAACAACTTTAATATACGCTATTGGAGCTGGAATTACCGCGGCTGCTGGCACCAGACTTGCCCTCCAA
+
A@DADIHFIIIIGHHHIIIIHIIIIIIIIGEFEHHHHIIIHHHIHIIIIHIIIHIII1CFGIIIIHIIFHHHHIIHHIIIHFHHIIIH1CCG?CEFHIIIHGIHHIGHIIIIIIGIIHHEHHEIIHFIIIIIHGHHIHGIIIHHHGHHFIIHHHHEIIIHHIIIIIIIEHHHHHCHIIIHHIIHIIIIIIHIIIIIIIIIIIHHE;IHIIIIIIIIIIIIHIHHIIIIIIIIIIIIIIIIHHECGIHIIIIIIIIIIIIIIIIIIIIIIIHIIIIIIIHHIHHIIIIIIIIIIIIIHIHIIIIIIIIIIIIIIIIIHHIIIIIIIIIIIIIIIIIIIIIIDDDDD
@HISEQ:969:HM2KJBCX2:2:1102:2283:78188 2:N:0:ACTATGCA
GTCTCCTCCCTTCCCAACTATCCCTATTAATCATTACGGTGATCCTAGAAACCAACAAAATAGAACCATGCCGTCCTATTCTATTATTCCATGCTAATGTATTCGAGCAAAAATGCCTGCTTTAAACACTCTAATTTTTTCAAGGTAAAGGTCCTGGATCCGCAAGACACCCAATAAAGGACATCAAGTTTCTCCAGAAGGTGAGAAATCAACAGTAACAGTTCATACCCCTTAAGGCATGACCATCACGTCAATCCCGAAATTCAACTACGAGCTTTTTAACTGCAACAACTTTAATATACGCTATTGGAGCTGGAATTACCGCGGCTGCTGGCACCAGACTTGCCCTCCAA
+
BDDDDGIIGIIIIIIFHIIIIIIIHIIIIIIHIIIIIIIHIHHGHHHHIHEHIIIHHEHHIHHEHH@EEGHHHHIGHHIHHHHHHIEHHGHIHHHIHHHIHGHHCHHIIGHHHHIEIHHHGHHHIIIIHEHHHIIIIHHGHFGIHHHHHEHHEHEHHIHIIIIIHHHHHHHIHHHIHHCCIHHGEHIHCGCHHEHHHHIIIIIHHIHIHHIHGIIIIIHHEGIIHIHHHHEIIIIHHFHGGHHIIHHHHHGDIHHIIIHHHGHIIIIIHHHIHHHIIIIIIHIIIIIIIIIHIIIIIIIIIIIIIIIIIIIIIIHHIIIIIIHGIHIIHIIIIIIIIIIIIIIIIIIHDDBD@
@HISEQ:969:HM2KJBCX2:2:1102:5205:79295 2:N:0:ACTATGCA
GTCTCCTCCCTTCCCAACTATCCCTATTAATCATTACCTCAAGTTCCGAAAACCAACAAAATAGAACCGAGGTCCTATTCCATTATTCCATGCGCGGTTATTCAGGCAGACTGCCTGCTTTGAGCACTCTAATTTTTTCAAAGTAAACGTTCCGGCCACCCGAGGCACTCAGCGAAGAGCACCGGGGGAAAACCGGGAGGTAGGTCAGGACGGGCAGTATCGTCGCGAAACGAACCGCGAGCCTGGACCCGAGATCCAACTACGAGCTTTTTAACTGCAACAACTTTAATATACGCTATTGGAGCTGGAATTACCGCGGCTGCTGGCACCAGACTTGCCCTCCAA
+
DDDDDIIIIIIIIIIIIIIIIIIIIIIIIIIIIIIIIEHIIIIIIGIIGHHIIII1GHHIIIHHHHIIIIHHIHIIIGIIHGIHHIIHGIIIFIIIIIIIIIIHFFHHIIIIIIIIIIIHIIIGIIIIIIIIIIIIIIHIIIIIIHHHHHHIIHIIHHEHIIIIIIHHEHIHHIHIIHIHIIHIHIIIIIHIIIIIIIII=IIHIIIIIIIIIIIIIIIIIIIIIIIIIIIIIIIIIIIGIIHGIIIIIIIIIIIIIIIIIIIIIIIIIIIIIIIIIIIIIIIIIIIIIIIIIIIIIIIIIIIIIIIIIIIIIIIIIIIIIIIIIIIIIIIIIIIIIIIIDDDDD
@HISEQ:969:HM2KJBCX2:2:1102:17612:80148 2:N:0:ACTATGCA
GTCTCCTCCCTTCCCAACTATCCCTATTAATCATTACATCGATCCTAGAAACCAACAAAATAGAATCGGATGTCCTATTTCATTATTCCATGCTAATGTATTCAAGCGTGAGCCTGCTTTAAACACTCTAATTTTTTCAAGGTAACAGTCCTAATTCCCCGTGACACCAAATTAATGGCATTACGGTTCTTTAGAAGGTGAGAAATCAATAATATCAGTACATACCAACGGCATGACCGAAACATTGATCCCGAAATTCAACTACGAGCTTTTTAACTGCAACAACTTTAATATACGCTATTGGAGCTGGAATTACCGCGGCTGCTGGCACCAGACTTGCCCTCCAA
+
DDDDDIIIIIIIIIIIIIIIIIIIIIIIIIIIIIIIIIIIIIIIIIIIIIIIIIIIIIIIIIIIIIIIIHIIIHIIIIIHIIIIIIIIIIIIIIIIIIIIHHIIIIIHIIIIIIIIIHIIIIIIIIIIIIIIIIIIIIIIIIIIIIIIIIIIIIIIIIIIIIIIIIIIIIIIIIIIIIIIIIIIIIIIIIIIIIIIIIIIIIIIIIIIIIIIIIIIIIIIIIIIIIIIIIIIIIIIIHIIIIIIIIIIIIIIIIIIIIIIIIIIIIIIIIIIIIIIIIIIIIIIIIIIIIIIIIIIIIIIIIIIIIIIIIIIIIIIIIIIIIIIIIIIIIIIIIIIIIIIIIDDDDD
@HISEQ:969:HM2KJBCX2:2:1102:10624:80746 2:N:0:ACTATGCA
GTCTCCTCCCTTCCCAACTATCCCTATTAATCATTACGGTGGTCCTAGAAACCAACAAAATAGAACCACAACGTCCTATTCTATTATTCCATGCTAATCTATTCAAGCAAATGCCTGCTTTAAACACTCTAATTTTTTCAAGGTAATGGTCCTGGCTCCCCGGCACACCCAATAAAGGACATACTGGTTCACCAGAAGGTGGACCCGACACAGGACAGTACTCGCCAAAGACGGACCGCCCGGCCAGGCCTAAAATTCAACTACGAGCTTTTTAACTGCAACAACTTTAATATACGCTATTGGAGCTGGAATTACCGCGGCTGCTGGCACCAGACTTGCCCTCCAA
+
BBBDDIIIFHIIIIIHHIIIIIIG1GHHIIIIHIHHHHEECGCGFIGEHIIIFIIHIFHHCGHHGHHHHIII<CHHGCCHGHHHHHHGFEHHIHHGHHCHHEHGHIIHIHHGCFHEGHHHGHIHHHIIIHEHHIFHIHHIHHGIHHHHHHHHGC=FEFIHHFGHHHGFIIIIIHHHHHGIHEHHHFGFHIIIHHHHGDCCHGHIIIIIIHIIHHGCIIHHHI;IHHGFIIHHDHHHHHHHCHHHGHGC1@HIIIHHHHHIHHFHHGHIHIIIIHHHIIIHHHHHHIGIGIIHHIHFIHFFCIHHIHHCIHFIIIHHCHGIIIIIIHHEHIIIIIIIHHGHCD@DD@
@HISEQ:969:HM2KJBCX2:2:1102:5998:81124 2:N:0:ACTATGTA
GTCTCCTCCCTTCCCAACTATCCCTATTAATCATTACGGTGATCCTAGAAACCAACAAAATAGAATCATGCCGTCCTATTTTATTATTCCATGCTAATGTATTCAAGCAAAATGCCTGCTTTAAACACTCTAATTTTTTCAAAGTAAAGGTCCTGGTTCCCCGTGACACCCAATTAAGGGCATCGCGGTTCTCCAGAAGGTGAGAAATTGACTACACCAGTTCATACCCCTTAAGGCACGACCGATGTGTCAATCCCGAAATTCAACTACGAGCTTTTTAACTGCAACAACTTTAATATACGCTATTGGAGCTGGAATTACCGCGGCTGCTGGCACCAGACTTGCCCTCCAA
+
DDBDDIIHIIIIIIIIIIIIIIIIIIIIIIIIGIIIIIIHIIIHIIIIIIIIIIIIIIHIIIIIIIIIIIHHIHIHIIIIIIIIIIIIHIIIIIIIIIIIIGIIIIIIIIIHIIIIIIIIIIIIIIIIIIIIIIIIIIIIIIIIHIHHIHIFIIIIIIIIIIIIIIIIHHIIIIIIIIIIIIIIIIIIIIIIIIIIIHIIIIIIIIIIIIIIIIHIIIIIIIIIIIIIIIIIIIIIIIIIIIIIIIIIIIHIIIIIIIIIIIIIIIIIIIIIIIIIIIIIIIIIIIIIIIIIIIIIIIIIIIIIIGIIIIIIIIIIIIIIIIIIIIIIIIIIIIIIIIIIIIIIIIIDDDDD
@HISEQ:969:HM2KJBCX2:2:1102:15412:81054 2:N:0:ACTATGCA
GTCTCCTCCCTTCCCAACTATCCCTATTAATCATTACGGTGATCCTAGAAACCAACAAAATAGAACCATGCGTCCTATTTCATTATTCCATGCTAATGTATTCAGGCAATAGCCTGCTTTAAGCACTCTAATTTTTTCAAGGTAACAGTCCTGCTTCCCCAACGCACCAAATTAATGGCATGCTGGTTATTCAGAAGGTAGGAATCCATCACGCCAGTACAGACCCAAAAGCCCGACCAACGGATAAATCCCGAAATTCAACTACGAGCTTTTTAACTGCAACAACTTTAATATACGCTATTGGAGCTGGAATTACCGCGGCTGCTGGCACCAGACTTGCCCTCCAA
+
BDDDDIIIIIIIIIIIIIIIIIIIIIIIIIIIIIIIIIIIIIIIIHIIIIIIIIIIIIHIHIGHIIIIIHIIIIIIIIIIIIIIIIIIIIIIGIIIIIIIIHHIIIHIIIIIIIIIGIIIIIHHIIIIIIIIIIIIIIIIIIIIIIIIIIIHIIIIIIIHIHIIIIIIIIIIIIIIIIIIIIIIIIIIIIIIIIIIIHIIIIIIIIIIIIIIIIIIIHIIIIIIIIIIIIIIIIIIIIIIIIIIHGIIIIHIIIIIIIIIIIIIIIIIIIIIIIHIHIIIIIIIHIIIIIIIIIIIIIIIIIIIIIIIIIIIIIIIIIIIIIIIIIIIIIIIIIIIIIIIIIDDDDD
@HISEQ:969:HM2KJBCX2:2:1102:3042:81442 2:N:0:ACTATGCA
GTCTCCTCCCTTCCCAACTATCCTATTAATCATTACGTCGATCCTAGAAACCAACAAAATAGGGTCAAACGTCCTATTTCATTATTCCATGCTAATGTATTCAAGCGTGTGCCTGCTTTAAACACTCTAATTTTTTCAAAGTAACAGTCCTGATTCCCCATGACACCAAATTAATGACATCACAGTTCGTCAGAAGGTAGAAATCAATAATACCAGTTCATACCAGAGGCACGACCAATATATTGATCCCGAAATTCAACTACGAGCTTTTTAACTGCAACAACTTTAATATACGCTATTGGAGCTGGAATTACCGCGGCTGCTGGCACCAGACTTGCCCTCCAA
+
DDDDDIIIIIIHIIIIIIIIIIIIIIIIIHHIIIIIIIIIHIIIIIIGHIIIHIHC?GGHHIHIIIIGIHIIIHIIIIIIIIIGIIFHIIFHII?IIIIIIIIIIIIIIIIIIIIIIIIIHHIIIIIIIIHIIIIIIIIIIIIIIIHIIIIIIHHIIIIIIIIIIIHIIHHGIIIIIIIHIIIIIIIIIIIIIIIIHHHIIIIIIIIHIIIIIIIIIIIIIIIIIIIIIIIIIIIIIIIIIHHHIIIIIIIIIIIIIIIIIIIIIIIIIIIIIIIIIIIIIIIIIIIIIIIIIIIIIIHHIIIIHIIIIIIIIIIIIIIIIIIIIHIIIIIIIIIIIIIIDDDDD
@HISEQ:969:HM2KJBCX2:2:1102:6415:81730 2:N:0:ACTATGCA
GTCTCCTCCCTTCCCAACTATCCCTATTAATCATTACATCGATCCTAGAAACCAACAAAATAGAATTGGATGTCCTATTTTATTATTCTATGCTAATGTATTCAAGCGTGAGCCTGCTTTAAACACTCTAATTTTTACAAAGTAACAGTCCTAATTCCCCGTGACACCAAATTAATGGCATTACGGTTCTTTAAAAGATGAGAAATTAATAATATCAGTACATACCAACGGCATGACCAAAACATTGATTTCGAAATTCAACTACGAGCTTTTTAACTGCAACAACTTTAATATACGCTATTGGAGCTAGAATTACTGTGGCTGCTAGCACCAGACTTGCCCTCCAA
+
DDDDDIIIIIIIIIIIIIIIIIIIIIIIIIIIIIIIIIIIIIIIIIIHHIIIIIIIIHIHIIIIIIIGHIIIIIIIHIIIIIIIIIIGIIIIHIIIIIIIIIIIIIIIIHIIIIIIHIIIIHHIIIIIIIHIHHIIIIIIIIIIIIIIIIIIIIIIIIIIIIIIIIIIIIIIIIIIHIIIIHIIIIHIIIIIIIIIIIIIIHIIIIIIIIIIIIIIIIIIIIHIIIIIIIIIIIIIIIIIIIIIGHIIIIIIIIIIIIIIIIIHHHIIIIIIIIIIIIIIIIIIIIIIHIIIIIIIIIIIIIIIIIIIIIIIIIIIIIIIIIIIIIIIIIIIIIIIIIIIIIDDDDD
@HISEQ:969:HM2KJBCX2:2:1102:16877:81425 2:N:0:ACTATGCA
GTCTCCTCCCTTCCCAACTATCCCTATTAATCATTACGTCGATCCTAGAAACCAACAAAATAGGGTCAAACGTCCTATTTCATTATTCCATGCTAATGTATTCAAGCGTGTGCCTGCTTTAAACACTCTAATTTTTTCAAAGTAACAGTCCTGATTCCCCATGACACCAAATTAATGACATCACAGTTCGTCAGAAGGTAGAAATCAATAATACCAGTGCATACCGGAGGCACGACCAATATATTGATCCCGAAATTCAACTACGAGCTTTTTAACTGCAACAACTTTAATATACGCTATTGGAGCTGGAATTACCGCGGCTGCTGGCACCAGACTTGCCCTCCAA
+
DDDDCIHIIIIIIIIIIIIIIIIIIIIIIIIIIIIIIIIIHIHIIIIHHHIIIHEHIHHHIIIGGHHHEHIHHIIIIIIHIIIIHHIIIIIIIIIIIIIHHIHHIIIIIIIHHIIIIHHIHHHIIIIIIIHIIIIIHHIHHIIIIIIIIIIIIIIIIIIIIIIIIIIIIIHIIIIIIHIIHIIIIIIIIIIHIIIIIIIIIIIIIIIHHIIIIIIIIHIIIIIIIIIIIHIIIIHIIIIIIIHIHIIIIIIIIIIIIIIIHHHIIIIIIIIIIHHIIIIIIIIHIIIIHIIIIIIIIIHHHIIIIIIIIIIIIIIIIIIIIIIIIIIIIIIIIIIIIIIIIDDDDD
@HISEQ:969:HM2KJBCX2:2:1102:2173:81621 2:N:0:ACTATGCA
GTCTCCTCCCTTCCCAACTATCCCTATTAATCATTACGGCGGTCCTAGAAACCAACAAAATAGGACCGCACGTCCTATTCTATTATTCCATGCTAACGTATTCGAGCAAAGGCCTGCTTTGAACACTCTAATTTTTTCAAAGTAAAAGTCCTGGTCCCCAACACACCCAGTGAAGGGCATGCGGTTCTCCAGAAGAAAAGGCCCGGCCGGACAAGTGCACGCGGTGAGGCGGACCTGCCAGCCAGGCCAAAGGTTCAACTACGAGCTTTTTAACTGCAACAACTTTAATATACGCTATTGGAGCTGGAATTACCGCGGCTGCTGGCACCAGACTTGCCCTCCAA
+
CDDDDIGIIIHHIIIIHIIIIIIIIHHIHIIIIIIIIIIIIIIIIIHIHIIIIIHIIIIIIHHHIIIIHIIIHIDHGHHHEHIIHIIIIIIIIIHHHHHEHHHIIHIIHIIIHIHIHGIHHIIIIIHIIIIIIIIIIIIIIIIIIHHIHIIIHEHIHHIGHHHHIIIIIIHIHIIIIIIIIIIIIIIIIIIIIIIIGIIIIIIIIIIIIIIIIIIIIIIIIIIIIIIIIIIIIIIHIIIIIIHIIIIHIIIIIIIIIIIIIIIIHIIIIIIIIIIIIHEIIIIHHHIIIIIIIIIIIIHIIIIIIIIIIIIIIIIIIIIIIIIIIIIIIIIIIGIIIIIDCDDD
@HISEQ:969:HM2KJBCX2:2:1102:21098:81789 2:N:0:ACTATGCA
GTCTCCTCCCTTCCCAACTATCCCTATTAATCATTACATCGATCCTAGAAACCAACAAAATAGAATCGGATGTCCTATTTCATTATTCCATGCTAATGTATTCAAGCGTGAGCCTGCTTTAAACACTCTAATTTTTTCAAGGTAACAGTCCTAATTCCCCGTGACACCAAATTAATGGCATTACGGTTCTTTAGAAGGTGAGAAATCAATAATATCAGTACATACCAACGGCATGACCGAAACATTGATCCCGAAATTCAACTACGAGCTTTTTAACTGCAACAACTTTAATATACGCTATTGGAGCTGGAATTACCGCGGCTGCTGGCACCAGACTTGCCCTCCAA
+
DAD@DIHHIIIHIHHIIIHFGHIIEHEHHHHHHGHHIIHHIIFCEEGEHHHIIIIGHHHIHGFHHIGIIHHHHE?CDFHH1CG?HHHIEHHHGECHHHGH@@FHHFHHGIHHGHHHHGHHCFHADHHHHHIHHFHHIIIIHHHHGEHHEHEHHHHIIIIIHEIIIHIHHIIIHEHGHEIIIIHIFIIIIIHHHHEHIIIIIHHGIHGHIHIHIII<HIHHHHHII;HHIIIIHHIHIIIHHIIHHFHHFFIHIHHIIHGGHIIIIIIIIIIIIHHGIIHHGIIHHIHIHHHHGIHIIHHFGCIIIIIIIIIIIIIHIHIIIHIIIIIIIHIHEHGHIHHHIIDDDAD
@HISEQ:969:HM2KJBCX2:2:1102:19059:81796 2:N:0:ACTATGCA
GTCTCCTCCCTTCCCAACTATCCCTATTAATCATTACGTCGATCCTAGAAACCAACAAAATAGAATCAAACGTCCTATTTCATTATTCCATGCTAATGTATTCAAGCGTAAGCCTGCTTTAAACACTCTAATTTTTTCAAAGTAACAGTCCTGATTCCCCACGACACCAAATTAATGACATCGCGGTTCTTCAGAAGGTAGGAACCAATAATGCCAGTGCGTACCGAAGCACGACCAACAATTTGATCCCGAAATTCAACTACGAGCTTTTTAACTGCAACAACTTTAATATACGCTATTGGAGCTGGAATTACCGCGGCTGCTGGCACCAGACTTGCCCTCCAA
+
DDDDDIIIIIIIIIIIIIIIIIIIIIIGIIIIIIIHIIHIIIIIIIHHFHHIHHHIHEHIIIIHIIIIGHIIIIIIIIGHHHIIIIIIIIIHIGHHIIIHIGHIIIIIIIIIIHIIIIIIIHIHIIIIIIIHIIIIHIIHIIIIIIIIIGIIIIIHIIIIIIIIIIIIIIIIIIIIIIIIIIIIIIIIHIIIIIIIIIIIIIIIIIIIIIIIIIIIIIIIIIIIIIIIHIIIIIIIIIIIIIIHIGIHIIIIIIIIIIIIIHIIIIIIIIIIIIIIIIIIIIIIIIIIIIIIHIIIIIIIIIIIIIIIIIIIIIIIIIIIIIIIIIIIIIIIIIIIIIIIDDDDD
@HISEQ:969:HM2KJBCX2:2:1102:8992:82256 2:N:0:ACTATGCA
GTCTCCTCCCTTCCCAACTATCCCTATTAATCATTACGTCGATCCTAGAAACCAACAAAATAGAATCAAACGTCCTATTTCATTATTCCATGCTAATGTATTCAAGCGTAAGCCTGCTTTAAACACTCTAATTTTTTCAAAGTAACAGTCCTGATTCCCCACGACACCAAATTAATGACATCGCGGTTCTTCAGAAGGTAGGAACCAATAATGCCAGTGCGTACCGAAGCACGACCAACAATTTGATCCCGAAATTCAACTACGAGCTTTTTAACTGCAACAACTTTAATATACGCTATTGGAGCTGGAATTACCGCGGCTGCTGGCACCAGACTTGCCCTCCAA
+
<<<0<11<CGF<<G111DC?FE11<@GCCCC@@<GCHIH??/D<<D@@EHHG@@GHHDC@<CFHEHI1C<F<C10<C<1CHHEH@CEGDE?CG1CFCGHHHHIIIHGHHFHIHHHEHFDFHHFEGGHIIEGFHHEHHHHHHH?HGFHHHHHHHFHEHHFHGEEHABEEGC0FHHHHGGIHDDDHEHEEEHHIIHIIIIHIIHHHHEHIHHHFHFHHIFHCHEECGIHHHHIHHEHHHHHHHHF<HHDGHIIHCHGEHGHH@HHHFHHFHEHIFHHHGIIHGG<F@FC?IIHHHEHGFIHEHIHHHEHHHHECHHDGHHHECFIIIIIHIHHE<CEIHHG@B??D@
@HISEQ:969:HM2KJBCX2:2:1102:17102:82381 2:N:0:ACTATGCA
GTCTCCTCCCTTCCCAACTATCCCTATTAATCATTACATCGATCCTAGAAACCAACAAAATAGAATCGGATGTCCTATTTCATTATTCCATGCTAATGTATTCAAGCGTGAGCCTGCTTTAAACACTCTAATTTTTTCAAGGTAACAGTCCTAATTCCCCGTGACACCAAATTAATGGCATTACGGTTCTTTAGAAGGTGAGAAATCAATAATATCAGTACATACCAACGGCATGACCGAAACATTGATCCCGAAATTCAACTACGAGCTTTTTAACTGCAACAACTTTAATATACGCTATTGGAGCTGGAATTACCGCGGCTGCTGGCACCAGACTTGCCCTCCAA
+
DDDDDIIIIIIIIGIHHIIIFHIIIIIIIHIIIIIIIIIIIIIIIIHIHHIIIIIIIIHHHIIHEHHHIHHHHIIHIHIHGIIIFHIIGIIIIIIHIIIIIHIIIHIHHIIIIIIIIIIIIIHIIIIIIIIIIIIHIIIIIIIIIIIIIIIIIHIHIIIIIIIIIIIIIIIHHIIIIIIIIIIIIHIIHIHIIIIIIIIIIIIHIIIIIIIIHIIIIIIIIIIIHIIIIIIIIIIIIIIIIIIIHHIIIIHIIIIIIIIIIIIIHIIIIIIIIIIIIIIIIIIIIIIIIIIIIIIIIIIIIIIIIIIIIIIIIIIHIIIIIIHIIIIIIIIIIIIIIIIIIIDDDDD
@HISEQ:969:HM2KJBCX2:2:1102:17726:82799 2:N:0:ACTATGCA
GTCTCCTCCCTTCCCAACTATCCCTATTAATCATTACGTCAATCCTAGAAACCAACAAAATAGGATCAAACGTCCTATTTCATTATTCCATGCTAATGTATTCAAGCGTTAGCCTGCTTTAAACACTCTAATTTTTTCAAAGTAACAGTCCTGTTTCCCTGCAACACCAAATTAATGACATTACAGTTCTTCAAGAAGGAGGAACCAGTAAAGCCAGTACATACCAGAGGCACGACCAACTTACTAATCCCGAAATTCAACTACGAGCTTTTTAACTGCAACAACTTTAATATACGCTATTGGAGCTGGAATTACCGCGGCTGCTGGCACCAGACTTGCCCTCCAA
+
DDDDDIIHIIIIHIIIIIIIIIHIIIIIIIIIIIIIIIIHIHIIIIIIGIIIIIIIIIIGIHHIGIII?GFIHHIHIHIHHHIIIIIIIIIIIIIIIIIIIHIIIIHIHIIHIIIIIIIIIHIHGHIIIIIIIIIIHIIIIIIIIHIIIIIIIIIIIIIIHIIIIIIIIHIHHIIIIIIIIIIIIIIIIIIIIIIHIIIIIIIIIIIIIIHIIIIIIIIIIIIIIHIIIIIIIIIIIIIIIIIHHIIIIIIHIIIIIIIIIHHIIIHIIIIIIIIIIIIIIHIIIIIHIIIIHHIIHIIHHIIIIIIIIIIIIIIIIIIIIIIIIIIIIIIIIIIIIIIIIDDDDD
@HISEQ:969:HM2KJBCX2:2:1102:4023:83173 2:N:0:ACTATGCA
GTCTCCTCCCTTCCCAACTATCCCTATTAATCATTTCATCGATCCTAGAAACCAACAAAATAGAATCGGATGTCCTATTTCATTATTCCATGCTAATGTATTCAAGCGTGAGCCTGCTTTAAACACTCTAATTTTTTCAAGGTAACAGTCCTAATTCCCCGTGACACCAAATTAATGGCATTACGGTTCTTTAGAAGGTGAGAAATCAATAATATCAGTACATACCAACGGCATGACCGAAACATTGATCCCGAAATTCAACTACGAGCTTTTTAACTGCAACAACTTTAATATACGCTATTGGAGCTGGAATTACCGCGGCTGCTGGCACCAGACTTGCCCTCCAA
+
DDDDDIIIIIIIIIIIIIIIIIIIIIIIIIIIIIIIIIIIIIIIIIIIHIIIIIIIHIHIIIIIIIIHIGIIIIIIIIIIIIIIIIIIHIIIHHHIIIIIIIIIIIIIIIIIIIIHIIIIIIHIIIIIIIIIIIIIIIIIIIIIIIIIIIIIIIIHIIIHIIIIIIHIIIIIIIGIIIIIIIIIIIIIIIIIIIIIIIIIIIIIIIIIIIIIIIIIIIIIIIIIIIIIIIIIIIIIIIIIIIIIIIIIIIHIIIIIIIIIIIIIIIIIIIIIIIIIIIIIIIIIIIIIIIIIIIIIIIIIHIIIIIIIIIIIIIIIIIIIIIIIIIIIIIIIIIIIIIIIIIDDDDD
@HISEQ:969:HM2KJBCX2:2:1102:12098:82871 2:N:0:ACTATGCA
GTCTCCTCCCTTCCCAATATCCCTATTAATCATTACGGTGATCCTAGAAACCAACAAAATAGAACCATGCCGTCCTATTCTATTATTCCATGCTAATGTATTCGAGCAAAAATGCCTGCTTTAAACACTCTAATTTTTTCAAGGTAAAGGTCCTGGATCCGCAAGACACCCAATTAAGGACATCAAGTTTCTCCAGAAGGTGAGAAATCAACAGCGACAGTTCATACCCCTTAAGGCATGACCATCACGTCAATCCCGAAATTCAACTACGAGCTTTTTAACTGCAACAACTTTAATATACGCTATTGGAGCTGGAATTACCGCGGCTGCTGGCACCAGACTTGCCCTCCAA
+
@DDDDIIIIIHIIIIHIIIIIIIIHIIIIIIIIIIIIIIIIIIIIIIIIGIIGHIIEHHIGHIIIIIIIIIIIIIIGHIHHHIIIIIIIIIIIIIIHIIHIGHEIIIIIIIHIIIIIIIIIIIIIIIIIIIIHHHIIIIIIIIIIIIIIIIIIIIIIIIIIIIIIIIIIIIIIIIIIIIIIIIIIIIIIIIIIIIIIIIIHIIIIIIIIIIIIIIIIIIIIIIIIIIIIIIIIII<IIIIIIIIIIIIIIHIIIIIIIIIIIIIIIHHHIIIIIIIIIIIIIIIIIIIIIIIIIIIIIIIIIIIIIIIIIIIIIIIIIIIIIIIIIIIIIIIIIIIIIIIIIIIIIIDDDDD
@HISEQ:969:HM2KJBCX2:2:1102:8841:85977 2:N:0:ACTATGCA
GTCTCCTCCCTTCCCAACTATCCCTATTAATCATTACGTCAATCCTAGAAACCAACAAAATAGGATCGAACGTCCTATTTCATTATTCCATGCTAATGTATTCAAGCGTTAGCCTGCTTTAAACACTCTAATTTTTTCAAAGTAACAGTCCTGTTTCCCTGCAACACCAAATTAATGACATTACAGTTCTTCAAGAAGGAGGAATCAGTAAAGCCAGTACATACCATAGGCACGACCAACCTACTGACCCCGAAATTCAACTACGAGCTTTTTAACGGCAACAACTTTAATATACGCTATTGGAGCTGGAATTACCGCGGCTGCTGGCACAGACTTGCCCTCCAA
+
DDDDDIIIIIIIIIIGIIIIIIIIIIIIIIIIIIIIIIIIHHIIIIIIIHHHIIHIIHHIHHHIIIIIIIIIIIIIFIIIIHIIIIIIHIIIIIIIIIIIIIIIIIIHIIIIHIIIIIHIIHHHHIIIIIGHIIIHIHIIIIIIIIIIIIIIIIHHIHIIIIIIIIHHIIIIIIIIIIIIIIIIIIIIIIIIIIIIIIIIIIIIIIIIIIIIIIIIIIIIIIIIIIIIIIIIIIIIIIIIIHHDHIIIIIIIIIIIIIIIIIIIIIIIIIIIIIIIIIIIIIIIIIIIIIIIIIIIIHHFGIIIIIIIIIIIIIIIIIIIIIIIIIIIIIIIIIIIIIIIDDDDD
@HISEQ:969:HM2KJBCX2:2:1102:3369:86289 2:N:0:ACTATGCA
GTCTCCTCCCTTCCCAACTATCCCTATTAATCATTACGTTGATTCTAGAAACCAACAAAAATAGAATCTAACGTCCTATTTCATTATTCCATGCTAATGTATTCAAGCGCGTGCCTGCTTTAAACACTCTAATTTTTTCAAAGTAACATCCTGACTCCCCACAACATCAAATTAATGACATCATGATTCATCAGAAGGGAGAAATCAATGACATTAGTACGTACCAAAGGCACGACCGACGTATTGATCCCGAAATTCAACTACGAGCTTTTTAACTGCAACAACTTTAATATACGCTATTGGAGCTGGAATTACCGCGGCTGCTGGCACCTGACTTGCCCTCCAA
+
CDDDDIIIIIIIIIIIIIIIIIIIIIIIIHIHIIIHIIIIIIIIIIIHIHIIGHHIHIIIIIIHHIIIIIHIIIIIHIIIIIIIIIIIGHIIHHIIIIIIIIIIIIIIHIHIHIIIIIIIIIIHHGHIIHHHIHHIHHIIIIIIIIIIIHHHIIHHIIIIIIIIIIHHIIIIIIIIIIIIHIIIIIIIIIIIIIIIIIIIIIIIIIIIIIIIIIIIIIIIIIIIIIIIIIIIIIIIIIIIIIHIIIIIIIIIIIIIIIIIIIHIIIIIIIIIIIIIIIIIIIIHIIIIIIIIIIIIIIIIIIIIIIIIIIIIIIIIIIIIIIIIIIIIIIIIIIIIIIIIIDDDDD
@HISEQ:969:HM2KJBCX2:2:1102:13825:87224 2:N:0:ACTATGCA
GTCTCCTCCCTTCCCAACTATCCCTATTAATCATTACATCGATCCTAGAAACCAACAAAATAGAATCGGATGTCCTATTTCATTATTCCATGCTAATGTATTCAAGCGTAAGCTTGCTTTAAACACTCTAATTTTTTCAAGGTAACAGTCCTAATTCCCCATAACATCAAATAAATGACATTATGGTTCTTTAGAAGGTGAGAACCAATAAAACCAGTACATACCGAGGCATGACCGATTCCTTGATCCCGAAATTCAACTACGAGCTTTTTAACTGCAACAACTTTAATATACGCTATTGGAGCTGGAATTACCGCGGCTGCTGGCACCAGACTTGCCCTCCAA
+
BDADDIHCHIIHDGHGHGHIHII?GHIIGHFGHHIHHHHHIIIIDHIEE?@GHIIIIHIFHIHHHHGHHGHCECGEHFIHECHEHHI1FCGEHEEHHHIIHHIIHFHHHHHEIIHHIHEHHHGHHHHIHHHHHHHHHHHIIIIIIHHIGHHIIIIIIHHIIIHHHEFIIIHIIHGIIIIIIIIIIIIIIIHIIIHHHHHHIHGIIHIIHIIIIIIIII=IIIIIIIIIG?HIIII<IIHIHIHGIIIIHIIIIIIIIIIIIHIIIIIIIIIIIHIIIIIIIIIIIIIIIIIHGIIIIIIIIIIIIIHIIIIIIIIIIIIHIIIIIIIIIIIIIIIIIIIIDDDDD
@HISEQ:969:HM2KJBCX2:2:1102:2895:87711 2:N:0:ACTATGCA
GTCTCCTCCCTTCCCAACTATCCCTATTAATCATTACGTCGATCCTAGAAACCAACAAAATAGAATCAAACGTCCTATTTCATTATTCCATGCTAATGTATTCAAGCGCGAGCCTGCTTTAAACACTCTAATTTTTTCAAAGTAACAGTCCTGATTTCCCACGACACCAAATTAATGACATCGTGGTTCGTCAGAAGGTAGGAATCAATTTGACCAGTACGTACCGAGGCACGACCGATCAACTGATCCCGAAATTCAACTACGAGCTTTTTAACTGCAACAACTTTAATATACGCTATTGGAGCTGGAATTACCGCGGCTGCTGGCACCAGACTTGCCCTCCAA
+
AD@D@EG@FC1CGHIIIIIIIIIHHCGHEHHHFHHHIHHIGHGHI@FHEHHHHHIIHH@1FHIEEHHEFF@HCHHHF1DGHEGFFFHEHIHEH?FGHFCEHDGGEDHIII=<CECC@GHFH@@FHHHHHHHHECGHGBFFCHBCHHIHHIHIHFHHIIHHHIHIHIIHHIIIH@HG@HHGCGCEH?EEHHIIIHHHEHGEHH@F9GGGF@E<6GFH?IIH;HHHIIHEHECFECHHFEHHEGE@</DH<GEHHGHC1<GIIHHGF?CEIEIIIIIIIHHDFCCF<HCGCD<@@HG@G<CHIIH@FH@CHFCCCC/CHC?F1ECC<1@H@HHCHEG<<?@?DDDB@
@HISEQ:969:HM2KJBCX2:2:1102:20449:86890 2:N:0:ACTATGCA
GTCTCCTCCCTTCCCAACTATCCCTATTAATCATTACATCGATCCTAGAAACCAACAAAATAGAATCGGATGTCCTATTTCATTATTCCATGCTAATGTATTCAAGCGTGAGCCTGCTTTAAACACTCTAATTTTTTCAAGGTAACAGTCCTAATTCCCCGTGACACCAAATTAATGGCATTACGGTTCTTTAGAAGGTGAGAAATCAATAATATCAGTACATACCAACGGCATGACCGATACATTGATCCCGAAATTCAACTACGAGCTTTTTAACTGCAACAACTTTAATATACGCTATTGGAGCTGGAATTACCGCGGCTGCTGGCACCAGACTTGCCCTC
+
DDDDDIIIIIIIIIIIIIIIIIIIIIIIIIIIHIIIIIIIIIIIIIIIHIIIIIIIFHHIIIHII?GGHHIIIIIIIIIIIIHIHIIHHIIHHHIIIHIIHHIHHIHHHIIIIIIIIHHIIIIHHIHHHHIIIIIIIIIIIIIIIIIIIIIIIIIHIHHDIHIIIIHIIIIHIIIHIHIIIIIHIIIIIIHHIIIIIIIHIIIIIIIIIIIIIIIIHIIIIIIIGHIIIIIIIIIIIHIII>HIIIIIIIIIIIIIIIIIIIIIIIIIIIIIIIIHIIIIIIIIIIIHIIIIIIIIIIIIIIIIIIIIIIIIIIIIIIIIIIIIIIIIIHIHIIIIIIIDDDDD
@HISEQ:969:HM2KJBCX2:2:1102:17489:87583 2:N:0:ACTATGCA
GTCTCCTCCCTTCCCAACTATCCCTATTAATCATTACGGTGGTCCTTGAACCAACAAAATAGAACCACGACGTCCTATTCTATTATTCCATGCTAATCTATTCAAGCAAAAGCCTGCTTTAAACACTCTAATTTTTTCAAGGTAATGGTCCTGGCTCCCCGGCACGCCCAATTAAGAACATACCGATTCACCAGAAAGATAGACCCGACGACAGAACAGTACTCGCCAGAGACGGACCGTCCGGCCAGGCCTAAAATTCAACTACGAGCTTTTTAACTGCAACAACTTTAATATACGCTATTTGAGCTGGAATTACCGCGGCTGCTGGCACCAGACTTGCCCTCCA
+
DDDCDIIIIIIIIIIIIIIIIIIIIIIIIIIIIIIIIIIIIIIIIIIIHIIIHIIIHIFHHHHIIIHIGIIIIIIIEHIIIIIIHIIIFHIIGHGHIIHHIGHHIHHHIIIIIIIIIIHHIHIIHIIIIGIIIIIIIHIIIIIIIIIIIIHIHHIIIIIIIIIIIIIIIIIHIIHIIIHGIIIIIIIIIHIIIIIIIIIIIIIIIIIIIIIIIIIIIIIIHIIIIIIIIIIIIIIIGIGIIIIIHIIIIIHIIIIIIIIIIIIHHIIIIIIIIIIIIIIIIIIIIIIHIIIIIIIIIHHHHHIIIIIIIIIIIIIIIIIIIIIIIIIIIIIIIIIIIIIIIDDDD0
@HISEQ:969:HM2KJBCX2:2:1102:15229:88192 2:N:0:ACTATGCA
GTCTCCTCCCTTCCCAACTATCCCTATTAATCATTACATCGATCCTAGAAACCAACAAAATAGAATCGGATGTCCTATTTCATTATTCCATGCTAATGTATTCAAGCGTGAGCCTGCTTTAAACACTCTAATTTTTTCAAGGTAACAGTCCTAATTCCCCGTGACACCAAATTAATGGCATTACGGTTCTTTAGAAGGTGAGAAATCAATAATATCAGTACATACCAACGGCATGACCGAAACATTGATCCCGAAATTCAACTACGAGCTTTTTAACTGCAACAACTTTAATATACGCTATTGGAGCTGGAATTACCGCGGCTGCTGGCACCAGACTTGCCCTCCAA
+
CDDDDIIFHHIIIIIIIIIIIIIIIIIIIIHIIIIIIHIIIIIIIIIIEHIIIIIIHHHIIIIIIHIIIIIHHGHHIIHHEHIIIIIHHHIIIHIIIIHHIHHHHIIIIIIIHIIIIIIIIHIIIIIIIIIIIIIHHIHGIIIIIIIIIIIIIIHIIIIIIIHIIIIIIHHIIIHIIHIIIIIHEIIIIIIIIIHIIIIIIIIIIIIIIIIIIIIIIIIIHIIIHIIIIIIIHIIIIIGIIIIHHFHHHIIIGIIIIIIIIIIIIIIIIIIIIIIIIIIIIIIIIIIIIIIIHIIIIIIIIIIIIIIIIIIIIIIIIIIIIIIIIIIIIIIIHIIIIIHIIIDDDDD
@HISEQ:969:HM2KJBCX2:2:1102:17960:88152 2:N:0:ACTATGCA
GTCTCCTCCCTTGGTCCCAACTATCCCTATTAATCATTACGTCGATCCTAGAAACCAACAAAATAGAATCAAACGTCCTATTTCATTATTCCATGCTAATGTATTCAAGCGTGCGCCTGCTTTAAACACTCTAATTTTTTCAAAGTAACAGTCCTGATTCCCCACGACACCAAATTAATGACATCGCGGTTCTTCAGAAGGTAGGAACCAATAATGCCAGTGCGTACCGAGGCACGACCGACAATCTGATCCCGAAATTCAACTACGAGCTTTTTAACTGCAACAACTTTAATATACGCTATTGGAGCTGGAATTACCGCGGCTGCTGGCACCAGACTTGCCCTCCAA
+
CDCDAIHIIIHIIEC?EHHEHFEHHHIIIIHIEHHIEHHEFIIHHIIEHF1<FHIHIIIIIHHHH1CC<GCHFHIHHHIGEHHHHHHEH@GEHFFGG1EHHEH@FHIHHFDHC<EHGHEHHHGGHIHHHHFHGCHEEHHGHHHHFEHGHHGHIFHHHCFHCHHHHHIHHHHHGHHHIFHHIIEGEDHIIHGFHGHIIIIIHHHEEIHG<EHHHHCHHCIIHHFHGIHHIIIIHIIIIHHEIHIHEHFIIIGIIHIIIIHIIIIIIIIIIIHIIHIIHIIIIIIHIIIIIIIIIIIIIIIIIHIIHIIHIHHHIIIIIIIIIIIIIIIIIHIIIHIHIIIIIGIDDDDD
@HISEQ:969:HM2KJBCX2:2:1102:4364:88062 2:N:0:ACTATGCA
GTCTCCTCCCTTCCCAACTATCCCTATTAATCATTACGGTGATCCTAGAAACCAACAAAATAGAATCATGCCGTCCTATTTTATTATTCCATGCTAATGTATTCAAGCAAAATGCCTGCTTTAAACACTCTAATTTTTTCAAAGTAAAGGTCCTGGTTCCCCGTGACACCCAATTAAGGGCATCGCGGTTCTCCAGAAGGTGAGAAATTGACTACACCAGTTCATACCCCTTAAGGCACGACCGATGTGTCAATCCCGAAATTCAACTACGAGCTTTTTAACTGCAACAACTTTAATATACGCTATTGGAGCTGGAATTACCGCGGCTGCTGGCACCAGACTTGCCCTCCAA
+
DDDDBIIIIHFIIIIIIHHIHIIHIHHFHIIIIIHHIHIIGHHIHIHCEHIHIIHIIHHHEFGHHGIHICFHHHIIHIHHHCFHIHIHIHIIHIHIIHHHHGHHGIHHIIHHHIHHIHEFIHHHHGFFIHHHIIHHHIHIHHHIIIIIIHIHIHHHHHHIIIHHHHHHHHHHEIHHIII-HHDHHHEHHIIIEEHHHGIHGIIIIIIIFGIHIHHIIHIHHIHFGEHIHGHIIIIHIIIIIHHIIIIIIHGHHHIHIIHGIIHEIIIIIIIIIIIIIIIIIIIIHHHHHIIIIIIIIIIIIIIIIIIIIHIIIIIIIIHIIIIIIIIIIIIIIIIIIIHIIIIIIIIDDDA@
@HISEQ:969:HM2KJBCX2:2:1102:5799:88429 2:N:0:ACTATGCA
GTCTCCTCCCTTCCCAACTATCCCTATTAATCATTACGGTGGTCCTAGAAACCAACAAAATAGAACCACAACGTCCTATTCTATTATTCCATGCTAATCTATTCAAGCAAATGCCTGCTTTAAACACTCTAATTTTTTCAAGGTAATGGTCCTGGCTCCCCGGCACACCCAATAAAGGACATACTGGTTCACCAGAAGGTGGACCCGACACAGGACAGTACTCGCCAAAGACGGACCGCCCGGTCAGGCCTAAAATTCAACTACGAGCTTTTTAACTGCAACAACTTTAATATACGCTATTGGAGCTGGAATTACCGCGGCTGCTGGCACCAGACTTGCCCTCCAA
+
DDDDDIIIIIIIIIIIIIIIIIIIIIIIIIIIIIIIIIIIIIIIIIIIIIIIIHGIIHHHIIIHIIIIIIIIIIIIIIHIIIIHIIIHHIIIIHIIIIIIIHHIIIIIIIIIIIIIIIIIIHIIIIIIIIIIIIIHIIIHIIIIIIIIIIHIIIIIHIIIIIIIIIIIIIIIIIIIIIIIIIIIIIIIIIIIIIIHIIIIIIIIIIIIIIIIIIIIIIIIIIIIIIIIIIIIIIIIIIIIIIIIHIIIIIIIIIIIIIIIIIIIIHIIIIIIIIIIIIIIIIIIIIHIIIIIIIIIIHHGGIIIIIIIIIIIIIIIIIIIIIIIIIIIIIIIIIIIIIIIIDDDDD
@HISEQ:969:HM2KJBCX2:2:1102:4800:88937 2:N:0:ACCATGCA
GTCTCCTCCCTTCCCAACTATCCCTATTAATCATTACGTCAATCCTAGAAACCAACAAAATAGGATCGAACGTCCTATTTCATTATTCCATGCTAATGTATTCAAGCGTTAGCCTGCTTTAAACACTCTAATTTTTTCAAAGTAACAGTCCTGTTTCCCTGAAACACCAAATTAATGACATTACAGTTCTTCAAGAAGGAGGAATCAGTAAAGCCAGTACACACCATTGGCACGACCAACCTACTGACCCCGAAATTCAACTACGAGCTTTTTAACTGCAACAACTTTAATATACGCTATTGGAGCTGGAATTACCGCGGCTGCTGGCACCAGACTTGCCCTCCAA
+
DDDDDIIHIIIIIIIIIIIIIIHIIIIIIIIIIIHIIIIIIIIIIIIIIIIIIEHIIFEIHHHHHIIIHIIIIIHIIIHHIGIHHIIIHIIIIIIHIHHIIIIIIHIIHIIIHHHHIIHIIIIIIIIIHHIIHHHIIIHHIIIIIIIIIIIIIIIIIIHHIHHIHIGHIIIIHIIIIHHIIIIIIIIIIIIIIIIIHIIIHHIHIIIIHIIIIGIIIIIIIIIIIIIIHIIHIIHHIIHIIIIHHIIIIIIIIIIIIIHIIIIIIIIIIIIIIIIIIHIIIIIHIIIIIIIIIIIIIIIIHIIIIIIIIIIIIIIHIIIIIIIIIIIIHIIIIIIIIIIIIDDDDD
@HISEQ:969:HM2KJBCX2:2:1102:5082:89208 2:N:0:ACTATGCA
GTCTCCTCCCTTCCCAACTATCCCTATTAATCATTACATCGATCCTAGAAACCAACAAAATAGAATCGGATGTCCTATTTCATTATTCCATGCTAATGTATTCAAGCGTGAGCCTGCTTTAAACACTCTAATTTTTTCAAGGTAACAGTCCTAATTCCCCGTGACACCAAATTAATGGCATTACGGTTCTTTAGAAGGTGAGAAATCAATAATATCAGTACATACCAACGGCATGACCGAAACATTGATCCCGAAATTCAACTACGAGCTTTTTAACTGCAACAACTTTAATATACGCTATTGGAGCTGGAATTACCGCGGCTGCTGGCACCAGACTTGCCCTCCAA
+
DDDCDIIIIIIHHIIIIHHHIIIHIHIHIIIGIIIIIIHIIGIIII?@EHIIHIHIIIGFHIIGHHIIHHHDCFGHHHGHIGFHHHIHHIFEHHIHIHHHHGIIIIHHIHHHIIIIIIIHIHIIIIHFHEIHHGHHIIIHIIIIIIHHHHHHIIIIIIIIIIIHHIHIIIIHHIHIIGIIIIIIIIIIIIIIIIHIIIIIIIIIHHHIIIIIIIIIIIIIIIIIIIIIIIIIII=IIIIHIIIIHGIIIIIIIIIIIIIIIIIIIIIIIIIIIHIIIIIIIIIHIIIIIIIIIIIIIIIIIIIIIIIIIIHIIIIIHIIIIHIIIIIIIIIIIIHIIIIIHIDDDDD
@HISEQ:969:HM2KJBCX2:2:1102:7024:89454 2:N:0:ACTATGCA
GTCTCCTCCCTTCCGCCCAACTATCCCTATTAATCATTACGTCAATCCTAGAAACCAACAAAATAGGATCGTCGTCCTATTTCATTATTCCATGCTAATGTATTCAAGCGTTAGCCTGCTTTAAACACTCTAATTTTTTCAAAGTAACAGTCCTGTTTCCCCGCAACACCAACTTAATGGCATTACGGTTCTACAAGAAGGAGGAATCAGCAAAGCCAGTGCATACCAGTGGCACGACCAACTTGCTGACCCCGAAATTCAACTACGAGCTTTTTAACTGCAACAACTTTAATATACGCTATTGGAGCTGGAATTACCGCGGCTGCTGGCACCAGACTTGCCCTCCAA
+
DDDDDIIIIIIIIIIIIIIIIIIIIIIIIIIIIHIIIHHIHIIIIIIIIGHHIIIIIIIIIIIIIHIHHIFHHHIIIIIIIIIIIIIIIIHHIIHIIHIIIIHHIIIHIIHHHIHIIIIHHIIIIIIIIHIIIIIIIIIIGHIIIIIIHIIHIIIIIIIIIIHIIIIHHIIIHHIHIIIIIHIHIIIIIIIIIIIIIHIIIIIIIIIIIIIIIIIIIIIIIIIIIIIIIIIIIIIIIIIIIIIHEHGIHIIIHIIIIIIIIIIIIIIIIIIIIIIHHIIIHIHIIIIIIIIIIIIIIIIIIHHIIHIIIIIIIIIIIIIIIIIIIIIIIIIIIIIIIIIIIIIDDDDD
@HISEQ:969:HM2KJBCX2:2:1102:7275:89198 2:N:0:ACTATGCA
GTCTCCTCCCTTCCCAACTATCCCTATTAATCATTACATCGATCCTAGAAACCAACAAAATAGAATCGGATGTCCTATTTCATTATTCCATGCTAATGTATTCAAGCGTGAGCCTGCTTTAAACACTCTAATTTTTTCAAGGTAACAGTCCTAATTCCCCGTGACACCAAATTAATGGCATTACGGTTCTTTAGAAGGTGAGAAATCAATAATATCAGTACATACCAACGGCATGACCGAAACATTGATCCCGAAATTCAACTACGAGCTTTTTAACTGCAACAACTTTAATATACGCTATTGGAGCTGGAATTACCGCGGCTGCTGGCACCAGACTTGCCCTCCAA
+
DDDDDIIIHHIIIHIIIIIHIIIIIIIIIIIIIIIIIIIHIIIIIIHHIIIIIEHHHHIIIIIIIHIIIIIIIIIIIEEHIIIIHIIHFHHHHHIHIHIGIHIIIIHIIIIIIIIIIHIIIIIIIIIIIIIIIIIIIIIIIIIIIIIIHIHIIIIIIIIIIIIIIIIIIIIIHIIIIIIIIIIIIIIIIHIIIIIIIIIIIIIIIIIIIIIIIIIIIIIIIIIIIIIIIIIIIIIIIIIIIIIIIIIIIIIIIIIIIIIIIIIIIIIIIIIIIIIIIIHIIIIIIIIIIIIIIIIIIIIIIIIIIIIIIIIIIIIIIIIIIIIHIIIIIIIIIIHIIIIIIIDDDDD
@HISEQ:969:HM2KJBCX2:2:1102:20792:89854 2:N:0:ACTATGCA
GTCTCCTCCCTTCCCAACTATCCCTATTAATCATTACGGTGATCCTAGAAACCAACAAAATAGAACCATGCCGCCCTATTCTATTATTCCATGCTAATGTATTCGAGCAAAAATGCCTGCTTTAAACACTCTAATTTTTTCAAGGTAAAGGTCCTGGATCCGCAAGACACCCAATTAAGGACATCAAGTTTCTCCAGAAGGTGAGAAATCAACAGCGACAGTTCATACCCCTTAAGGCATGACCATCACGTCAATCCCGAAATTCAACTACGAGCTTTTTAACTGCAACAACTTTAATATACGCTATTGGAGCTGGAATTACCGCGGCTGCTGGCACCAGACTTGCCCT
+
@D@@DGCGHIIHIIIIHIIIIIIIIIIIIHHFHHIFHGFIEHIIIHIEHHHIIIHIHIIHIIHHHHHEH@E??/<<C1<DHHIIIIH?HHHECCECHGH1C<1FE?HGGHGHEGDHHIIHEGHHHHGGB<FHIHIHIHHDHHHHHHHGHIHFHHEHDFHHHHIHHIIHHHEHIIIIHHHIIIHGIHHIIIHFECIIIIIIHHCD8IHHGCFGDHFHFHIIIHHHCE@HFHHIIIHIHGHGHFHHHCCEGIHHHDHHDGIIIHEEEGEIHFHHHHHHEIHFHCHHEIIHHEHIIIHHF@HEGHHGIIIHHHEIIHHHIHIIHHCHDGEFFIIIIIIIIIIIHG?HDDDDD
@HISEQ:969:HM2KJBCX2:2:1102:19301:90404 2:N:0:ACTATGCA
GTCTCCTCCCTTCCCAACTATCCCTATTAATCATTACGGTGATCCTAGAAACCAACAAAATAGAACCATGCCGTCCTATTCTATTATTCCATGCTAATGTATTCGAGCAAAAATGCCTGCTTTAAACACTCTAATTTTTTCAAGGTAAAGGTCCTGGATCCGCAAGACACCCAATAAAGGACATCAAGTTTCTCCAGAAGGTGAGAAATCAACAGTAACAGTTCATACCCCTTAAGGCATGACCATCACGTCAATCCCGAAATTCAACTACGAGCTTTTTAACTGCAACAACTTTAATATACGCTATTGGAGCTGGAATTACCGCGGCTGCTGGCACCAGACTTGCCCTCCAA
+
@DDDDIIIIIIIIIIIIIIHIIIIIHIIIIIGIIIIIIHIIGIHIIIHIIGIIIGIHIIIIIHCHIGHHHHIDHHIIHHHHIHIIIIHHHHIIIIIIIIHIGGHHIIIIIIIIIHHHIIIIIIIIIIIHIHIIIIIIIIHHIIIIIIIIHHHIIIIIHHHIGIIIHIHIIHIIIIIIIIHHHHHHIIIIIIIIHIIIIIHIIIIIIIIIIIIIIIIIIIIIIIIIIIIIIIHIIIIIIIIIIIIIIIIIIHGIIIIHIIIIIIIIIIIIIIIIIIIIIIIIIIHIIIIIIIIIIIIIIIIIIIIIIIIIIIIIIIIIIIIIIIIIIIIIIIIIIIIIIIIIIIIIIIIDCDDD
@HISEQ:969:HM2KJBCX2:2:1102:21039:90011 2:N:0:ACTATGCA
GTCTCCTCCCTTCCCAACTATCCCTATTAATCATTACGTCGATCCTAGAAACCAACAAAATAGGGTCAAACGTCCTATTTCATTATTCCATGCTAATGTATTCAAGCGTGAGCCTGCTTTAAACACTCTAATTTTTTCAAAGTAACAGTCCTGATTCCCCGCGACACCAAATTAATGACATCACGGATCTTCAGAAGGGAGAAACCAGTGACACCAGTGCATACCGAAGGCATGACCAGCGTACTGATCCCGAAATTCAACTACGAGCTTTTTAACTGCAACAACTTTAATATACGCTATTGGAGCTGGAATTACCGCGGCTGCTGGCACCAGACTTGCCCTCCAA
+
[truncated: 32,757,847 more chars]
