# Supplementary material for: Response of arbuscular mycorrhizal fungal community in soil and roots to grazing differs in a wetland on the Qinghai-Tibet plateau
Source: PeerJ. 2020 Jun 19;8:e9375. doi: 10.7717/peerj.9375 (PMC7307571; doi:10.7717/peerj.9375)
Supplement: Supplemental Information 16 [file peerj-08-9375-s016.zip › Soil non-grazing 16-20/19.fastq]

@HISEQ:969:HM2KJBCX2:2:1101:1700:2322 2:N:0:ACTATGCA
GTAGCACTCATGCCCAACTATCCCTATTAATCATTACGTCAATCCTAGAAACCAACAAAATAGAATCATGCCGTCCTATTTCGTTATTCCATGCTAATCTATTCAAGCATAAAGCCTGCTTTAAACACTCTAATTTTTTCAAAGTAACAGTCCTAGCTCCCTATTACACCTAGTGAAAGGCATAGTAGTTCACTAGAAGGTGGAGATTGACATTACCAGTACATATCCGAAGACACGACCGGTACGCCAATCCCGAAATTCAACTACGAGCTTTTTAACTGCAACAACTTTAATATACGCTATTGGAGCTGGAATTACCGCGGCTGCTGGCACCAGACTTGCCCTCCAA
+
DDDDDIIIIIIIIIIHIIIIIIIIIIIIIIIIIIIIIIIIIIIIIIIIIIIIIIIIIHIIIIGIIHIIIIIGIHIHIIIIIIIIIIHHIIIHHHHHIIIIIHIIIIIHIIIIIHHIIIIIIHIIIHHIIHIIIIHIIIIIIIIHIIIIIIIHHHIIIIIIIHIHIIIHHIIIIHIIIIIIIIIIHIIIHGIIIIIIIIIIIIIIIIIHIIIIHHIIIIIIIIIIIIII3IIIIIII<HIIIIIIIIHHIIIIIIIIIIIIIIIIIIIIIIIIIIIIIIIIIIIIIIIIIHHIIIIIIIIIIIIIIIIIIIIIIIIIIIIIIIIIIIIIIIIIIIIIIIIIIIIIDDDDD
@HISEQ:969:HM2KJBCX2:2:1101:14259:2668 2:N:0:ACTATGCA
GTAGCACTCATGCCCAACTATCCCTATTAATCATTACGGTGATCCTAGAAACCAACAAAATAGAACCATGCCGTCCTATTCTATTATTCCATGCTAATGTATTCGAGCAAAAATGCCTGCTTTAAACACTCTAATTTTTTCAAGGTAAAGGTCCTGGATCCGCAAGACACCCAATAAAGGACATCAAGTTTCTCCAGAAGGTGAGAAATCAACAGTAACAGTTCATACCCCTTAAGGCATGACCATCACGTCAATCCCGAAATTCAACTACGAGCTTTTTAACTGCAACAACTTTAATATACGCTATTGGAGCTGGAATTACCGCGGCTGCTGGCACCAGACTTGCCCTCCAA
+
@DDDDIIIIIIIIGIIIIIIIIIHIIIIIFCHHHIHIIIIIIIIIGFGHHIIIIIIHHHHHIDHHHIIHHGHCHHIHIHHIHHIIGIIIIIIIHIIGIIIEFEHIHHHIIHHEHIHIHHGHHHIIIIHIIHHHHIFHIFIIIHHIHHHHIIIIIIGHHHEHIIHHIIIIIHHHIHIHFIIHIIIHHIIHHIIIIIHHHIIIIIHIIIIIIIIHIIHIIIIIIIIHHIHIIIIHIHHIIHHH@IIIIIIIHHDIIHIIHHIHIIIFGIIHHHIIIIIIIIIIHIIIIIIHIHGIIHHIIIHGIHIHIIHIIIIIIIIIIIIIIIIHIIIIIIIIIIIIIIIIIHIIIIIDDDDD
@HISEQ:969:HM2KJBCX2:2:1101:2891:3192 2:N:0:ACTATGCA
GTAGCACTCATGCCCAACTATCCCTATTAATCATTACGGTGATCCTAGAAACCAACAAAATAGAACCATGCCGTCCTATTCTATTATTCCATGCTAATGTATTCGAGCAAAAATGCCTGCTTTAAACACTCTAATTTTTTCAAGGTAAAGGTCCTGGATCCGCAAGACACCCAATTAAGGACATCGAGTTTCTCCAGAAGGTGAGAAATCAACAGCAACAGTTCATACCCCTTAAGGCACGACCATTACGTCAATCCCGAAATTCAACTACGAGCTTTTTAACTGCAACAACTTTAATATACGCTATTGGAGCTGGAATTACCGCGGCTGCTGGCACCAGACTTGCCCTCCAA
+
DDDDDIIIIIIIIIIIGIIHIIIIIIIIIIIIIIIIIIIIIHIIIICGHIIIIHIIIHIIIIIGHIHHIIIHIIIIIIIIIIIIIIIGHIHIHFHHIHHHHGHGEHHIIIIIIHHGHHHHHGHHHIHHHHHIHIIHHIIIIEHIIIIHHHGHHFHFEGHHIIIIIHHIIHIGHHIHHHEHHHFEECCHHHIIFGCFHHIHHEHI0HFC@CFH?E?HFHHFBECAFHHHIHECHIHHEFDDEEHHEEIIIHC@EC/CHHDEHCIHHHGG@<GD<@CIIIIIHHEEH?HGGIIIIHFGD1@C<HGCC1HHHH@HGIIIIHIH<IHCCHHEGHGIHEHFHGF1HHIIHHHG@DDDD
@HISEQ:969:HM2KJBCX2:2:1101:20701:2786 2:N:0:ACTATGCA
GTAGCACTCATGCCCAACTATCCCTATTAATCATTACGTCAACCCTAGAAACCAACAAAATAGGATCAAACGTCCTATTTTATTATTCCATGCTAATGTATTCAAGCGTTAGCCTGCTTTAAACACTCTAATTTTTTCAAAGTAACAGTCCTGTTTCCCCGCAACACCAAATTAATGGCATCACGGTTCTTCAAGAAGGAGGAATCAGCAAGGCCAGTTCATACCGGTGGCACGACCAACCTGCTGACCCCGAAATTCAACTACGAGCTTTTTAACTGCAACAACTTTAATATACGCTATTGGAGCTGGAATTACCGCGGCTGCTGGCACCAGACTTGCCCTCCAA
+
BDDDDHHIIIIHIIHIIIIHHIIIIIIIIIIIIIIIIGHIIIIIHIIHIIIIIHIIIIIIIIHIIIIHGHFHIIIIHHHDGHIIIIIIIIIHGIIIIIIHGHHHIHHIHIIIIHHIIIIIIIIIIHHHIIIIIIIGIIIIIHHHHIGHEFIIIIIGIIIIIIIIIIIIIIHGIIIIHIIIIHHHIIIIIIIIIIIIIIIHIIIHHIIIHIIIIIIIIIIGIIIHIIIIIIHIHIIIHIGIII<GDIHGIIIHGIIIIGIIIIIIIIHHIHIIIIIIIIIIIIIHHHGIIIIIIIIIIHIIIIIHIIIIIIIIIIIIIIIIIIIIIIIIIIIIIIIIIIIIHDDDDD
@HISEQ:969:HM2KJBCX2:2:1101:12852:4231 2:N:0:ACTATGCA
GTAGCACTCATGCCCAACTATCCCTATTAATCATTACGTCAATCCTAGAAACCAACAAAATAGGATCGAACGTCCTATTTCATTATTCCATGCTAATGTATTCAAGCGTTAGCCTGCTTTAAACACTCTAATTTTTTCAAAGTAACAGTCCTGTTTCCCTGCAACACCAAATTAATGGCATTACAGTTCTTCAGAAAGGAGGAATCAGCTAAGCCAGTGCATACCAGTGGCACGACCAACCTGCTGACCCCGAAATTCAACTACGAGCTTTTTAACTGCAACAACTTTAATATACGCTATTGGAGCTGGAATTACCGCGGCTGCTGGCACCAGACTTGCCCTCCAA
+
DD@B@HHIHIHE1DHEHIH1<1D1CFHIIIIHHHHHIIHFHHIHH@GHI1GH@HHFCHHFGC1D<GCEHHHDHGH@@FEHCGH@GIHFECHECCFCIHIFHEGHHHHHHIIIHGIHIHHHHHHHHHFHHHHHIHIHHHHIIIIIGHHIIGIHEHIHHHGHE1HEHHGFECDHFIIIIIIIIIIIIIIHHGIHHEIIHHIHEHIHIHHHIIIIIIIIIHEHHEHHIHHGH<IHH6HHHIHIHIHHEIHIHIIIHEEIIGIIIIHIIHHHIHHHHGCHHHHIHIIIIIHGIHFHGIIIIIIIIHIIIIIIIIIIIIIIIIIHHIIIIHIIIIHHEHHHHGIHG@@BDD
@HISEQ:969:HM2KJBCX2:2:1101:9631:4387 2:N:0:ACTATGCA
GTAGCACTCATGCCCAACTATCCCTATTAATCATTACGTCAATCCTAGAAACCAACAAAATAGGATCAAACGTCCTATTTCATTATTCCATGCTAATGTATTCAAGCGTTAGCTTGCTTTAAACACTCTAATTTTTTCAAAGTAACAGTCCTGTTTCCCTGCAACACCAAATTAATGGCATTACAGTTCTTCAGAAAGGAGGAATCAGCGAAGCCAGTACATACCAGTGGCATGACCAACCTGCTGACCCCGAAATTCAACTACGAGCTTTTTAACTGCAACAACTTTAATATACGCTATTGGAGCTGGAATTACCGCGGCTGCTGGCACCAGACTTGCCCTCC
+
DDDDDIHCHHHIIGIHIIIIIIIIIIIIIIHHIIIIIHIHHIIHHHHHHIIFHGHIIHIHHHFFC@FHHHIGGHHIIHIHIIEHIIIIIIIIHHHFIHIIHHHIIIIIIIIIHGHIIHHHHHIIHIHIHIIIIHIIHIIIIIIIIIHIIIIIIIIIHIIIHHIIHIIIIIHHHHIGIIIIIIIIGIIIHIIHIIIIIIIIHIIIIIIIHIIIIIIIIIIIIIIHIIIIIIIIIIIHHHHIHHFIIIIIHHIHHIIIIIIIHIHIIHIIIIIIIHGIIIIIIIIHIIHIIIIIIIIIIIIIIIIHIIIIIIIIIIIIIIIIIIIIIIIIIIIHIIIIIIIDDDDD
@HISEQ:969:HM2KJBCX2:2:1101:6584:4643 2:N:0:ACTATGCA
GTAGCACTCATGCCCAACTATCCCTATTAATCATTACGGTGATCCTAGAAACCAACAAAATAGAACCATGCCGTCCTATTCTATTATTCCATGCTAATGTATTCGAGCAAAAATGCCTGCTTTAAACACTCTAATTTTTTCAAGGTAAAGGTCCTGGATCCGCAAGACACCCAATTAAGGACATCAAGTTTCTCCAGAAGGTGAGAAATCAACAGCGACAGTTCATACCCCTTAAGGCATGACCATCACGTCAATCCCGAAATTCAACTACGAGCTTTTTAACTGCAACAACTTTAATATACGCTATTGGAGCTGGAATTACCGCGGCTGCTGGCACCAGACTTGCCCTCCAA
+
@DDDDHHHFHHHHHEHHEHHIIHHHGHIC@H@C@C<FCCGE1CH1F@EH1<GHHHECEH?EHHCGECFHCHHCEDC<F?EFF1DHC11C<DFH?GCHH@G1<FHIICHHDHEIHHEHFHHGCEAFIIHIHEFFDEHDH<?GHIIHB1<CGHHH0@C?CDHDHHHIDCGHIIHE@HHIIHHIIHEFCHHCHHE<HHHHFEHHH:FCHHHIIIIII;HGGHHHHEHIIIHIEEIHFHIIIIIIHIIHHHHHFHFHGIIHIHHHGHHIHGIHEHHHGHFGEIHEIIHIHEIHIIHHGHEHHIIIIIIGIIIIIIIHHIHHIIIIIIIIIIIIIIGIIHHEIIIIHHHIHHHBABD@
@HISEQ:969:HM2KJBCX2:2:1101:1442:5355 2:N:0:ACTATGCA
GTAGCACTCATGCCCAACTATCCTATTAATCATTACGTCGATCCTAGAAACCAACAAAATAGAATCAAACGTCCTATTTCGTTATTCCATGCTAATGTATTCAAGCGTGAGCCTGCTTTAAACACTCTAATTTTTTCAAAGTAACAGTCCTGATTCCCCATGACACCAAATTAATGACATCATGGTTCGTCAGAAGGTAGGAATCAATAATACCAGTACGTACAATAGCACGACCAATAAATTGATCCCGAAATTCAACTACGAGCTTTTTAACTGCAACAACTTTAATATACGCTATTGGAGCTGGAATTACCGCGGCTGCTGGCACCAGACTTGCCCTCCAA
+
DDDDDIIIIIIIIIIIIIHIIIHIIIIIIIIIIIIHIIIIIIIIIIIIIIIIIIIIIIIIIIHIHHIIHHIIIGHHIIIIIIIIIIGIIIIIIIIIIHHH<CGHHIIHIIHIIIGIH<IIGIIIHHIIEHIIIIIIHIIIIIIIIIIIIIIIIIHGHIIHIHHHIIHIHHHIHHIHHHEEHHHEHHIIIG@IIIIIIHHHHHIHIHIHIIHHHHIIIHHHHHEGHHIFHG@GFCCHHIIIIHGIHHHCIHHHCHCGHHHE<DHHIIIHHHHGF<GHHHIIIIHHH@HIHGEC<HHHHHHIIIIHIHHHIHHIHDHHHFCHHHHIIIIIIHHH@?HGHCFD<<DD
@HISEQ:969:HM2KJBCX2:2:1101:10406:5544 2:N:0:ACTATGCA
GTAGCACTCATGCCCAACTATCCCTATTAATCATTACATCGATCCTAGAAACCAACAAAATAGGATCAACGTCCTATTTCATTATTCCATGCTAATGTATTCAAGCGCGAGCCTGCTTTAAACACTCTAATTTTTTCAAAGTAACAGTCCTGATTCCCCGCCACACCAAATGAATGACATGATGGTTCGTCAGAAGGTAGAAACCAGTAACACCAGTACGTACCTAAGGCACGACCAACGTACTGATCCCGAAATTCAACTACGAGCTTTTTAACTGCAACAACTTTAATATACGCTATTGGAGCTGGAATTACCGCGGCTGCTGGCACCAGACTTGCCCTCCAA
+
DDDDDIIIIIIIIHIIIIIIIIIIIIIIIIIIIIIIIIIIIIIIIIIIIIIIIIIIIIIIIIIIIHIIIIIIIIIIIIIIHIIIHHIHIIIIIIIIHHIIIHHIIIIIIIIIIIIIIIHIIIGHIHIIIIIIIIIIIIIIIIHIIIIIIIIHIIIIIIIIIIIIIIIIHIIGIIIIIIIIIIIIIIIIHIIIIIIIHIIIHIIIIIIIIHIIIIIIIIIIHIIIIIIIIIIIIIIIIIIIIIIIIIIIIIIIIIIIIIIIIIIIIIIIIIIIIIIIIIIIIIIIIIIIIIIIHIHIIIIIIIIIIIIIIIIIIIIIIIIIIIIIIIIIIIIIIIIIIIIIDDDDD
@HISEQ:969:HM2KJBCX2:2:1101:5209:6274 2:N:0:ACTATGCA
GTAGCACTCATGCCCAACTATCCCTATTAATCATTACGTCGATCCTAGAAACCAACAAAATAGAATCAAACGTCCTATTTCATTATTCCATGCTAATGTATTCAAGCGCGAGCTTGCTTTAAACACTCTAATTTTTTCAAAGTAACAGTCCTGATTTCCCGCGACACCAAATTAATGACATCGTGGTTCGTCAGAAGGGAGAAACCAATAATGCTAGTACGTACAAAGTACGACCGACATATTAGTCCCGAAATTCAACTACGAGCTTTTTAACTGCAACAACTTTAATATACGCTATTGGAGCTGGAATTACCGCGGCTGCTGGCACCAGACTTGCCCTCCAA
+
DDDDDIIIIIIIIIIIIIIIIIIIIIIIIIIIIIIIIIIIIIIIIIIIIIIIIIIIIHIIIIIIIIIIIIIIIIIIIIIIHIHIIIIIIIIHHHIIIIIIIGIHIHIIIIIIIIIIIIIIIHIIIIHIIIIHIIIIIIIIHIIIIIIIIIIIIIIIIIHIGHIIIIIHIHHIHIIIIIIIIIIIHIIIIIIIIIIIIIIIIIIIIIIIIIIIIIIIIIIIIIIIIIIIIIIIIIIIIIIIHHHIIIIIIIIIIIIIIIIIIIIIIIIIIIIIIIIIIIIIIIIHGGIIIIIIIIIIIIIIIIIIIIIIIIIIIIIIIIIIIIIIIIIIIIIIIIIIIIIDDDDD
@HISEQ:969:HM2KJBCX2:2:1101:15298:7077 2:N:0:ACTATGCA
GTAGCACTCATGCCCAACTATCCCTATTAATCATTACGGTGATTCAGAAACCAACAAAACAGGACCACCGTCCTATTTTATTATTCCATGCTAATGTATTCAGACGTAAGCCTGCTTTGAACACTCTAATTTTTTCAAGGTAAAGGTCCTGGTTTCCCACCACGCTAAATTAATAACATGATGGTTCCCCAGAAGGTAGAAATTCCACACGCCAGTACAGACTATTGCCCGACCAACGGTAGAACCCCGAAATTCAACTACGAGCTTTTTAACTGCAACAACTTTAATATACGCTATTGGAGCTGGAATTACCGCGGCTGCTGGCACCAGACTTGCCCTCCAA
+
DDDDDIIIIIIIIIIIIIIIIIIIIIIIIHIIIIIIIIIIIIIIIIIIIIIIIIIIIIIIIIGHIIIIIIIIGHHIIIIIHHIIHHIIIIGHIIIIIIIIHIIIIIIIIIIIIIIIIIIIHIIIIIIIIIHIIHIHHHHHHHIIIIIHHIHIIIHIIIIIIIIIIIIIHHFHHHIIIIIIIHHHIHIIIIIIIIIIIIIIIIIHIIIIHHIIIIIIIIIIIIIIIIIIIIIIIIIIIIIHHFIIHIIIIIIIIIIIIIIIIIIIIIIIIIIIIIIIHIIIIIIIIIIIIIIIIIIIIIIIIIIIIIIIIIIIIIIIIIIIIIIIIIIIIIIIIIIIIIDDDDD
@HISEQ:969:HM2KJBCX2:2:1101:11982:7632 2:N:0:ACTATGCA
GTAGCACTCATGCCCAACTATCCCTATTAATCATTACGGTGATTCAGAAACCAACAAAACAGGACCACCGTCCTATTCTATTATTCCATGCTAATGTATTCAGACGTAAGCCTGCTTTGAACACTCTAATTTTTTCAAGGTAAAGGTCCTGGTTTCCCACCACGCTAAATTAATAACATGATGGTTCTCCAGAAGGTAGGAATTCTACACGCTAGTACAGACTGGGTAGCCCGACCAACGGTAGAACCCCGAAATTCAACTACGAGCTTTTTAACTGCAACAACTTTAATATACGCTATTGGAGCTGGAATTACCGCGGCTGCTGGCACCAGACTTGCCCTCCAA
+
DDDDDIIIIIIIIIIIIIIIIIIIHIIIHIIIIIIIIIIIIIIIIIIIIIIIIIIIIIIIIHHEHHHIDHHIIIIIIIIIIIIIIIIIIIIIIIIIIIIIIHIHIIIHIIIIIIIIIIIIIIIIIIIIIIIFHIHIHHIIIIIIIIIIIIIIIIIIHHHHIIIIIIIIIIIIIIIIIIIIIIIIIIIIIIIIIIIIIIIIIIIHIIIIIIIIIIIIIIIIIIIIIIIIIIIIIIIIIIIIIHIDIIIIHHIIIIIIIIIIIIIIIIIIIIIIIIIIIIIIIIIIIIIIIIIIIIIIIIIIIIIIIIIIIIIIIIIIIIIIIIIIIIIIIIIIIIIIIIIIDDDDD
@HISEQ:969:HM2KJBCX2:2:1101:9498:7911 2:N:0:ACTATGCA
GTAGCACTCATGCCCAACTATCCCTATTAATCATTACGGTGATCCTAGAAACCAACAAAATAGAATCAAACGTCCTATTTCGTTATTCCATGCTAATGTATTCAAGCGTGAGCCTGCTTTAAACACTCTAATTTTTTCAAAGTAACAGTCCTGATTCCCCAAGACACCAAATTAATGACATCATGGTTCGTCAGAAGGTAGGAATCAATAATACCAGTACGTACAATAGCACGACCAATAAATTGATCCCGAAATTCAACTACGAGCTTTTTAACTGCAACAACTTTAATATACGCTATTGGAGCTGGAATTACCGCGGCTGCTGGCACCAGACTTGCCCTCCAA
+
DDDDDIIIIIIIIIIIIIIIIIIIIIIIIIIIIIIIIHIIIIIIIIIIIIIIIIHIIHHIIIIHIIIIIIIIIIHIIIHIIHIIIIIHIIIIIIIIIIIIIGIIIIIIIIIIIIIIIIIIIIIIHIHHHIIIIHIHHIIIHHIIIIIIIIIHIHHIIIIIHIHIIIIIIIIIIIIIIIIIIIIIIIIIGIIIIIIIIIGIIIIIIHIIIIIIIIIIIIIIIIIIIIIIIIIIIIIIHIIIHHHHIIIIHIIIIIIIIIIIIIIHHIIIIIIIIIIIIIIIHIHGIIIIIIIIHIIIIIIIIIIIIIIIIIIIIIIIIIIIIIIIIIIIIIIIIIHIIIIIDDDDD
@HISEQ:969:HM2KJBCX2:2:1101:3134:8284 2:N:0:ACTATGCA
GTAGCACTCATGCCCAACTATCCCTATTAATCATTACGTCGATCCTAGAAACCAACAAAATAGGGTCAAACGTCCTATTTCATTATTCCATGCTAATGTATTCAAGCGTGAGCCTGCTTTAAACACTCTAAGTAACAGTCCTGATTCCCCGCGACACCAAATTAATGACATCACGGATCTTCAGAAGGGAGAAACCAGTGACACCAGTGCATACCAAAGGCATGACCAGCGTACTGATCCCGAAATTCAACTACGAGCTTTTTAACTGCAACAACTTTAATATACGCTATTGGAGCTGGAATTACCGCGGCTGCTGGCACCAGACTTGCCCTCCAA
+
DDDDDHIIIIIIIIIIIIIIIIIIIIIIIIIIIIIIIIIIIIIIIIIIIIGIIIIIIIIIIIHIEHIIIIIGIIIIIIIIIIHIIIIIIIIIIIIIIIHHIHIIIIIIIIIIIIHHIIIIIHIIIIIIIIIIIIIIIIIIIIIIIIIIIIIIIIIIIIIIIIIIIIIIIIIIIIIIIIIIIIIIIIIIIIHIIIIIIIIIIIIIIIIIIIIIIIIIIIIIIIIIIIIIIIIIIHIIIIIIIIIIIIIIIIIIIIIIIIIIIIIIIIIIIHIIIIIIIIIIIIIIIIIIIIIIIIIIIIIIIIIIIIIIIIIIIIIIIIIIIIIIIIIIIIIDDDDD
@HISEQ:969:HM2KJBCX2:2:1101:2727:8701 2:N:0:ACTATGCA
GTAGCACTCATGCCCAACTATCCCTATTAATCATTACATCGATCCTAGAAACCAACAAAATAGAATCGGATGTCCTATTTCATTATTCCATGCTAATGTATTCAAGCGTGAGCCTGCTTTAAACACTCTAATTTTTTCAAGGTAACAGTCCTAATTCCCCGTGACACCAAATTAATGGCAATACGGTTCTTTAGAAGGTGAGAAATCAATAATATCAGTACATACCAACGGCATGACCGAAACATTGATTCCGAAATTCAACTACGAGCTTTTTAACTGCAACAACTTTAATATACGCTATTGGAGCTGGAATTACCGCGGCTGCTGGCACCAGACTTGCCCTCCAA
+
@DDA@HECHHFCH11@CGHHHHHHIHHEHFHHHCCGHEEHE@HHFHIFH?HCFGC@EHCECHHGCHHHIEC<1C@11<CC@G?G1CGHE1CGHIGHHIHGFEHHHE@FHEHD@HECHHHHICHH?EEGHIEHHHHFCFGHGHHHHIHFFG@@EA?DEHEDFHHIHFCFHHFEHHHHHIH5HHHHF@H?IIHHHHIEHHHHHEIHIIIIEEHHHHHFFHHHE@FEEHCGEHEHIHDGCIHHHIHIIHHHHEHGIIHHEHHCEHEIHHEHGEHIHGCFHGIIHEEEGFEHHHHHCCHHHHCGCHIHIIIHGG@GGDHDCCHH?GIHHHHHHHHG1HGIIHFHFED@?DD
@HISEQ:969:HM2KJBCX2:2:1101:3357:8551 2:N:0:ACTATGCA
GTAGCACTCATGCCCAACTATCCCTATTAATCATTACGGTGATCCTAGAAACCAACAAAATAGAACCATGCGTCCTATTTCATTATTCCATGCTAATGTATTCAGGCAATAGCCTGCTTTAAGCACTCTAATTTTTTCAAGGTAACAGTCCTGCTTCCCCAACGCACCAAATTAATGGCATGCTGGTTATTCAGAAGGTAGGAATCCATCACGCCAGTACAGACCCAAAAGCCCGACCAACGGATAAATCCCGAAATTCAACTACGAGCTTTTTAACTGCAACAACTTTAATATACGCTATTGGAGCTGGAATTACCGCGGCTGCTGGCACCAGACTTGCCCTCCAA
+
DDDDDIIIIIIIIIIIIIIIIIIIIIIIIIIIHIIIIIIIIHIIIIIIIIIIIIIIIIGHIIHIIIIIIIIIHHIIIIHIIIIIIIIIIHIIIHGIIIIIIIIIIHIIIIIIHIIIIIIIIIIIIIIIIIIIIIIHIIHIIIIIIIIHIIIIIIIHIIHHIHIIIIIIIHFIIIIIIIIIIIGIHIIHIIIIIIIIIIIIIIIIIIIIIIIIIIIIIIIIIIIIIIIHHHIIIIIIIIIHIIIIHHIIHHIIIIIIIIIIIIIHIIIIIIIIIIIIIIIIHIIIIIIIIIIIHHHIIIIIIIIIIIIIIIIIIIIIIIIIIIIHIIIIIIIIIIIIIIIIIIDDDDD
@HISEQ:969:HM2KJBCX2:2:1101:11629:9930 2:N:0:ACTATGCA
GTAGCACTCATGCCCAACTATCCCTATTAATCATTACGGTGATCCTAGAAACCAACAAAATAGAACCATGCCGTCCTATTCTATTATTCCATGCTAATGTATTCGAGCAAAAATGCCTGCTTTAAACACTCTAATTTTTTCAAGGTAAAGGTCCTGGATCCGCAAGACACCCAATAAAGGACATCAAGTTTCTCCAGAAGGTGAGAAATCAACAGTAACAGTTCATGCCCCTTAAGGCATGACCATCACGTCAATCCCGAAATTCAACTACGAGCTTTTTAACTGCAACAACTTTAATATACGCTATTGGAGCTGGAATTACCGCGGCTGCTGGCACCAGACTTGCCCTCCAA
+
DDAD?HHCHHE1?FHH1CGHHIGHHFHEGH@HHFHCEEC1EFIHIIGDGHHICHHH?CHCH1<DGHH?E@GHCECDHHG?EGFHH1F@@HH11<<FH11<<D1HIHFHHHIIIHHHHG@1GCHHHCHHHHHHHHHFFIIIGHIHHGCIIHHGGIIFHEEHIIIIHEIIIIFGIIGIHHIHHHHIIHEEHIHIIGHIHHGIIHIHIIHH:HIIIIIGIHIIFIHGIIIIIIIIIIIIGIIGIHIIIGIIIHHCHHHIGHIIIIHGIHHHIIIIIIIHIIHGIIIHFHIIIIIIIIHEGHIHEIIIIIHFIIIIIIIIIIIIIHIIIHD1IIIIIIIIIIFHEHHIIIIIDDDDB
@HISEQ:969:HM2KJBCX2:2:1101:6301:10192 2:N:0:ACTATGCA
GTAGCACTCATGCCCAACTATCCCTATTAATCATTACGTCAATCCTAGAAACCAACAAAATAGGTTTGAACGTCCTATTTCATTATTCCATGCTAATGTATTCAAGCGTTAGCCTGCTTTAAACACTCTAATTTTTTCAAAGTAACAGTCCTGTTTCCCTGCAACACCAAATTAATGGCATTACAGTTCTTCAGAAAGGAGGAATCAGCGAAACCAGTTCATACCAGTGGCACGACCAACCTGCTGACCCCGAAATTCAACTACGAGCTTTTTAACTGCAACAACTTTAATATACGCTATTGGAGCTGGAATTACCGCGGCTGCTGGCACCAGACTTGCCCTCCAA
+
BDDBDHHHIIIHIIIIHIIGIIHIIIIIIIIIIIHIIIIIHIIIIIIIIIIIIIIIIIIIIIIGHGGHIHIIIIIIIIIIIIHHHHHIIIIIIHIIIIIHIIHIIIIIIIIHIIIIHIHHHHIIIIIIHIIIIHHHHIHHIIIIIIIIHIIIIIHIIIIHIIIIIIIIIHIIIIIIIIHIIIIIIHIIHHHHIIIIIIIIIGIIIIIIIIHHGIIIHIIIIIIIIIIIIIIIIIIIIHGHIIHHFIIIGIIIIHIIIIIIIIHIHIIHHFHIHHIIIIIIIIIHIIIIIIIIIHIIHHIHHIIIIIIIIHGHIIIHIHIIIIIIIIIIIIIIIIIIIIIIHDDDDD
@HISEQ:969:HM2KJBCX2:2:1101:2400:9754 2:N:0:ACTATGCA
GTAGCACTCATGCCCAACTATCCCTATTAATCATTACGGTGATCCTAGAAACCAACGAAATAGAATCAGTCCGTCCTATTTCATTATTCCATGCTAATGTATTCAGACGATAGTCTGCTTTAAACACTCTAATTTTTTCAAAGTAACAGTCCTGATTTCCCATCACACCAAATAAATGGCATGAAAGTTCCTCAGAAGGTAGAGATCCATCTCACCAGTGCAGACAATTAAGCCTGACCAATGGGTAGACCCCGAAGTTCAACTACGAGCTTTTTAACTGCAACAACTTTAATATACGCTATTGGAGCTGGAATTACCGCGGCTGCTGGCACCAGACTTGCCCTCCAA
+
DDDDDIIIIIIIIIIIIIIIIIIIIIIIIIIIIIIIIIIIGHIIIIIIIIIIIIIIIIIIIIIGIIIIIIIGHHHIHIHIIIIIIIIIIIIIHIHEHIIIIIIIIIIIIIIIIHIIIIIIIIIIIIIHIIIHIIIIIIIIIIIIIIIIIIIIIIIIIIIIIIGIIIIIIIIIIIIIIIIIIIIIIIIIIIIIIIIIIIIIIIIIIIIIIIIIIIIIIIIIIIIIIIIIIIIIIIIIIIIIIIIHHGDIIIIIIIIIIIIIIIIIIIIIIIIIIIIIIIIIIIIIIIIIHIIIIIIIIIIIIIIIIIIIIIIIIIIIIIIIIIIIIIIIIIIIIIIIIIIIIIIDDDDD
@HISEQ:969:HM2KJBCX2:2:1101:14155:10447 2:N:0:ACTATGCA
GTAGCACTCATGCCCAACTATCCCTATTAATCATTACGTCGATCCTAGAAACCAACAAAATAGAATCAAACGTCCTATTTCATTATTCCATGCTAATGTATTCAAGCGTACGCCTGCTTTAAACACTCTAATTTTTTCAAAGTAACAGTCCTGATTCCCCACGACACCAAATTAATGACATCGCGGTTCTTCAGAAGGTAGGAACCAATAATGCCAGTACGTACCGAAGCACGACCAACAATTCGATCCCGAAATTCAACTACGAGCTTTTTAACTGCAACAACTTTAATATACGCTATTGGAGCTGGAATTACCGCGGCTGCTGGCACCAGACTTGCCCTCCAA
+
DDDDDIIIIIHIIIIHIIIIIIIIIIIHIIIIIIIIIIIIIIIIIHIIIIIIIIIIIIIIIIIHIIIIHHHIHFHIHIHIIIIIIIHIIIIIHIHIIHHIIFIIIHHIIIIIIIIIIIIIHHHHIIIIIIIIIIIIIIIIIIIIIIIIFIIIHHHIIIIIIIIIIIIIIIHIIIIIIIIIIIIIIIIHIIIIIIIIIHIIIIIIHIIIIIIIIIIIIIIIIIIIIIIIIIIIIIIIIIIIIIHGIIIIIIIIIIIIIIIIIHIIIIIIIIIIIIIIIIIIHIIIHIIIIIIIIIIIIIIIIIIIIIIIIIIIIIIIIIIIIIIIIIIIIIIIIIIIIIIIDDDDD
@HISEQ:969:HM2KJBCX2:2:1101:6988:11975 2:N:0:ACTATGCA
GTAGCACTCATGCCCAACTATCCCTATTAATCATTACGTCAATCCTAGAAACCAACAAAATAGGATCGAACGTCCTATTTCATTATTCCATGCTAATGTATTCAAGCGTTAGCCTGCTTTAAACACTCTAATTTTTTCAAAGTAACAGTCCTGTTTCCCTGCAACACCAAATTAATGACATTACAGTTCTTCAAGAAGGAGGAATCAGTAAAGCCAGTACATACCATAGGCACGACCAACCTACTGACCCCGAAATTCAACTACGAGCTTTTTAACTGCAACAACTTTAATATACGCTATTGGAGCTGGAATTACCGCGGCTGCTGGCACCAGACTTGCCCTCCAA
+
DDDBDIHIIIIHGIIHIIIIIIIIIHIIIIIHIHIIGHHIIIHHHHIIIGHIIIGIIIIIIEHFIIIEHHIIIICHIIIFHIIIIIHIIIEHHHIGHHHIEHHIIEIHGIIIHIIIIIIIIIIIIIIIIHGIIHHHHHHHIHIIIHHHHHIHIHIHIIIIHIIHIIIHIIHIIIIIIIHHHHIHGIHIHIIIIIIHIIIIHIIIHIIIIIHIIIHIHIHIIIIIIHIIIIIIIIIIIIIIIIHHHIIIIIIIIIIIIIIIIIIIIIIIHIIIHHHHIIIIIIIIIIIIIIIIIIIIIIIIIIIIIHIIIIIIIIIIIIIIIIIIIIIIIIIIIHIIIIIIIDDDDD
@HISEQ:969:HM2KJBCX2:2:1101:3259:12104 2:N:0:ACTATGCA
GTAGCACTCATGCCCAACTATCCCTATTAATCATTACGTCAATCCTAGAAACCAACAAAATAGGATCAACGTCCTATTTCATTATTCCATGCTAATGTATTCAAGCGCGAGCCTGCTTTAAACACTCTAATTTTTTCAAAGTAACAGTCCTGATTCCCCACCACACCAAATTAATGACATGATGGTTCGTCAGAAGGTAGAAATCAGTAACACCAGTACGTACCGAAGGCACGACCAGCGTACTAATCCCGAAATTCAACTACGAGCTTTTTAACTGCAACAACTTTAATATACGCTATTGGAGCTGGAATTACCGCGGCTGCTGGCACCAGACTTGCCCTCCAA
+
DDDDDIIIIIIIIIIIHIIIIIIIIIIIIIIIIIIIIIIIIIIHIIIIIIIIIIIIIIIIIIHIIIIIIIIHIGIIIIIIIIIIIIIHIIIIIIIIIIIIHFHHHIIIIIIIIIIIIIIIIIIIIIIIIIIIIIIIIIIIIIIIIIIHIIIIIIIIIIIIIIIIIIIIIHIHIIIIIIIIIIIIHHIIIIIIIIIIIIIIIIIIIIIIIIHEIIIIIIIIIIIIIIIIIIIIIIIIIIIIIHHHIIHIIIIIIIIHIIIIHHIIIIIIIIIIIIIIIIIIIIIIIHIIIIIIHIIIIIIIIIIIIIIIIIIHIIIIIIIIIIIIIIIHIIIIIIIIIIIIDDDDD
@HISEQ:969:HM2KJBCX2:2:1101:13980:11888 2:N:0:ACTATGCA
GTAGCACTCATGCCCAACTATCCCTATTAATCATTACGGTGATCCTAGAAACCAACAAAATAGAACCATGCCGTCCTATTCTATTATTCCATGCTAATGTATTCGAGCAAAAATGCCTGCTTTAAACACTCTAATTTTTTCAAGGTAAAGGTCCTGGATCCGCAAGACACCCAATTAAGGACATCAAGTTTCTCCAGAAGGTGAGAAATCAACAGCGACAGTTCATACCCCTTAAGGCATGACCATCACGTCAATCCCGAAATTCAACTACGAGCTTTTTAACTGCAACAACTTTAATATACGCTATTGGAGCTGGAATTACCGCGGCTGCTGGCACCAGACTTGCCCTCCAA
+
DDDDDIIIIIIEGHHIIIIIIIIIIIIIIIIIIIIHIIHHEHIIIIIIIHIHIIIIIIIIIIHHIIIIIICHHIIIIIIGIIIIIIIIIIIIHHIIIIGHIHHIIIIIIIIIIIIIHIIIIIHIIIIIIIIIIIIIHIHIIIIHIHIIIIIIIHIHIIIIIIIIHHHHIIIIIIIHIIIIIIIIIIIIIIIIHIIIIIIIIIIIHIHHIIIIIHIIHIIIIIIIIIHHHHIIIIIIIIIIIHHHIIIIIHIHIHHIIIIIIIIIIIIIHHHIIIIIIIIIIHIIIHHIIIIIIHHIIIGHHIIIIIIIIIIIIIIIIIIIIIIIIIIIHIIIIHIIIIIIIIIIIIIIDDDDD
@HISEQ:969:HM2KJBCX2:2:1101:14105:11891 2:N:0:ACTATGCA
GTAGCACTCATGCCCAACTATCCCTATTAATCATTACGGTGATCCTAGAAACCAACAAAATAGAACCATGCCGTCCTATTCTATTATTCCATGCTAATGTATTCGAGCAAAAATGCCTGCTTTAAACACTCTAATTTTTTCAAGGTAAAGGTCCTGGATCCGCAAGACACCCAATAAAGGACATCAAGTTTCTCCAGAAGGTGAGAAATCAACAGTAACAGTTCATACCCCTTAAGGCATGACCGTCACGTCAATCCCGAAATTCAACTACGAGCTTTTTAACTGCAACAACTTTAATATACGCTATTGGAGCTGGAATTACCGCGGCTGCTGGCACCAGACTTGCCCTCCAA
+
DDCDDIIIIIIIIIIIIIIIIIIIIIIIIIIIIHIIHIIIIIIIIIIIGIIIHIIIIIIIIIIHIHIIIHEHHHHHIIHHHIIIIIIIHIIHIHHHIHHIIFFIIIGHIIIHIIIHIIIIIIIIIIIIIIIIIIIIIIIIHIIIHHIIIIIIIIIHHHIIIIIIIIIIIIIIIIIIIIIIIIIIIIIIIIIIIIIIIIIIIIIIIIIIIHIIIHIIIIIIIIIIIIIHIIIIIIIIIIHIIHIIIIIHIIHFIIIIIIIIIIIIIIIIIIIIIIIIIIIIIIIIGIIIIIIIIIIIIIIIIIIIIIIIIIIIIIIIIIIIIIIIIIIIIIIIIIIIIIIIIIIIIIIIDDDDD
@HISEQ:969:HM2KJBCX2:2:1101:19736:11924 2:N:0:ACTATGCA
GTAGCACTCATGCCCAACTATCCCTATTAATCATTACGGTGATCCTAGAAACCAACAAAATAGAACCATGCCGTCCTATTCTATTATTCCATGCTAATGTATTCGAGCAAAAATGCCTGCTTTAAACACTCTAATTTTTTCAAGGTAAAGGTCCTGGATCCGCAAGACACCCAATAAAGGACATCAAGTTTCTCCAGAAGGTGAGAAATCAACAGTAACAGTTCATACCCCTTAAGGCATGACCATCACGTCAATCCCGAAATTCAACTACGAGCTTTTTAACTGCAACAACTTTAATATACGCTATTGGAGCTGGAATTACCGCGGCTGCTGGCACCAGACTTGCCC
+
CDDDDIIIIIIIIIIIIIHIIIIIIIIIICHHGIIIIIIIIHIIGHHIHGHIIIIIIIIIHIEHIIIIIIIIIEHHIHIHII?HHGIIIEHIHEHIFEIHIIHIHIIIIIIIIIIIHIIIIHHHIIIIIIIIIIHHIIIIIIIIIIIHIIIIIIIIHIIIIHIIIHIIIIIIIIIIIIIHIIIIIIIHIIIIIHIIIIIIIIIIIIIIIIIIIIIHIIIIHHHIIIIIIIIIIHHIHIIHIIIIHHGHIIIIIIIIIIIIIIHIIIIIIIIIHIIHIIIIIIIIIIIHIIIIIIIIIIIHHIIIIIIIIIIIIIIIIIIIIIIIIIIIIIIIIIIIIIIIIIIDDDDD
@HISEQ:969:HM2KJBCX2:2:1101:16698:12875 2:N:0:ACTATGCA
GTAGCACTCATGCCCAACTATCCCTATTAATCATTACGGTGATCCTAGAAACCAACAAAATAGAACCATGCCGTCCTATTCTATTATTCCATGCTAATGTATTCGAGCAAAAATGCCTGCTTTAAACACTCTAATTTTTTCAAGGTAAAGGTCCTGGATCCGCAAGACACCCAATTAAGGACATCAAGTTTCTCCAGAAGGTGAGAAATCAACAGCGACAGTTCATACCCCTTAAGGCATGACCATCACGTCAATCCCGAAATTCAACTACGAGCTTTTTAACTGCAACAACTTTAATATACGCTATTGGAGCTGGAATTACCGCGGCTGCTGGCACCAGACTTGCCCTCCAA
+
DDDDDIIIIIIIIIIIIIIIIIIIIIIIIIHIIHIIIIIIIIIIIIIIIIIHIIIIIIIIIIEHIIIIHIIHHHIIIIIIIIIIIIIIIIIHHIIHHHHCGEHHHIGIIIIIIIIIIIHIIIIIIIIIIHIIIIIIHHGHHHHIIIIHIIIIIIIIIIIGIIIIIIIIIIHIIIIGIIHIHIIIHIIIIIHIIIIIIIIHIHIIIIIIIIHIIIIIIIIIIIIIIIIIIIIIIIIIIIIIIIIIIHHIIHIHIIHIIIIIIIIIIHIIIHIIIIIIIIIIIIIIIIIIIIIIIIIIIIHIHIIIIIIIIIIIIIIIIIIIIIIIIIIIIIIIIHIIIIIIHIIIIIIIDDDDD
@HISEQ:969:HM2KJBCX2:2:1101:6013:13109 2:N:0:ACTATGCA
GTAGCACTCATGCCCAACTATCCCTATTAATCATTACGTCAATCCTAGAAACCAACAAAATAGGATCGAACGTCCTATTTCATTATTCCATGCTAATGTATTCAAGCGTTAGCCTGCTTTAAACACTCTAATTTTTTCAAAGTAACAGTCCTGTTTCCCTGCAACACCAAATTAATGACATTACAGTTCTTCAGAAAGGAGGAATCAGCGAAGCCAGTGCATACCAGTGGCACGACCAACCTGCTGACCCCGAAATTCAACTACGAGCTTTTTAACTGCAACAACTTTAATATACGCTATTGGAGCTGGAATTACCGCGGCTGCTGGCACCAGACTTGCCCTCCAA
+
DDDDDHIIIIIIIIIIIIIIIIIIIIIIIIIIIIIIIIIIIIIIIHIIIIIIIIIIGIIIIIIIHIIIIIIIIIIIIIIIIIIIIIIIIIIIHIIIIIIIIIIIIIIIIIIIIIIIIIIIIIIIIIIIIIGIIIIIIIIIIIIIIIIIIIIIIIIIIIIIIIIIIIIIIIIIHIIIIIIIIIIIIIIIIIIIIIIIIIIIIIIIIIIIIIIIIIIIIIIIIIIIIIIIIIIIIIIIIIHIIIIHGIIIIIIIIIIIIIIIIIIIIIIIIIIIIIHIIIIIIIIIIIIIIIIIIIIIIIIIIIIIIIIIIIIIIIIIIIIIIIIIIIIIIIIIIIIIIIIIIDDDDD
@HISEQ:969:HM2KJBCX2:2:1101:17531:13722 2:N:0:ACTATGCA
GTAGCACTCATGCAACTATCCCTATTAATCATTACGTCAATCCTAGAAACCAACAAAATAGGATCAACGTCCTATTTCATTATTCCATGCTAATGTATTCAAGCGCGAGCCTGCTTTAAACACTCTAATTTTTTCAAAGTAACAGTCCTGATTCCCCGCCACACCAAATGAATGACATGATGGTTCGTCAGAAGGTAGAAACCAGTAACACCAGTACGTACCTAAGGCACGATCAACGTACTGATCCCGAAATTCAACTACGAGCTTTTTAACTGCAACAACTTTAATATACGCTATTGGAGCTGGAATTACCGCGGCTGCTGGCACCAGACTTGCCCT
+
CDDDDIHIIIIIIIIHIIIIIIIHHIIIIIIHHIIIIGIIIIIIIHIIIIIIIIIIIIIIGHGIIEHHGHHHIIIIHIIIIIIIIHIIHIIIIHIIIIIHIHFH=HHIIIIIHHIHIIHIEHIHGIIIIIIIIIHIIIHHHIHIIHHHIHHHCIHHHHIIIIIIIIIHHIIIIIIIIIIIIIIIIIIIIIIIIIIIIIIIIIIIIIIIIHHIIIIIIIIIIIIIIIIIIHIIIIIIHHIIIIIIIIIIIIIIIIIIIIIIIIIIIIIIIIIIIIIIIIIIIIIIIIIIIIHIIIIIIIIIIIIIIIIIHIIIIIIIIIIIIIIIIIIIIIIIIIDDDDD
@HISEQ:969:HM2KJBCX2:2:1101:9443:13844 2:N:0:ACTATGCA
GTAGCACTCATGCCCAACTATCCCTATTAATCATTACGGTGATCCTAGAAACCAACAAAATAGAATCATGCCGTCCTATTTTATTATTCCATGCTAATGTATTCAAGCAAAATGCCTGCTTTAAACACTCTAATTTTTTCAAAGTAAAGGTCCTGGTTCCCCGTGACACCCAATTAAGGGCATCGCGGTTCTCCAGAAGGTGAGAAATTGACTACACCAGTTCATACCCCTTAAGGCACGACCGATGTGTCAATCCCGAAATTCAACTACGAGCTTTTTAACTGCAACAACTTTAATATACGCTATTGGAGCTGGAATTACCGCGGCTGCTGGCACCAGACTTGCCCTCCAA
+
@DDBDIIIHIIIIIIIGHHEHFHIHIIIIIIHEHHIIEHHHHHIHHHHEHHIHHIIIGHGHC@CHEGFHIG?CHHIHIIIHHHHIHIIIHHCHIIIIIEHIFH?HIGIHHHHEGHHIHHHIHEHIHIHHHFIIHFHHHHHGFHGGHHHHHHHHEIHE<IHHHHHFHHHIHHHGHECHHHEHHFIIHHIIIIIGGIIHIIIGIIIIIHE?FIHHIHIHFHHEHHHHFDIIHIIFGEHHHHHHFHHIIHGHFHHFC/HHHIIHEIHIHHHIIHHEEEIHEGCGG?HHCIHHFHGEFHIIHHHHHHGIHIIIHIHEIHGHHDHDCCHIIHHHHHHHEHIIHIHGEEIIHEDDB@@
@HISEQ:969:HM2KJBCX2:2:1101:11913:14469 2:N:0:ACTATGCA
GTAGCACTCATGCCCAACTATCCCTATTAATCATTACGGTGATTCAGAAACCAACAAAACAGGACCACCGTCCTATTCTATTATTCCATGCTAATGTATTCAGACGTAAGCCTGCTTTGAACACTCTAATTTTTTCAAGGTAAAGGTCCTGGTTTCCCACCACGCCAAATTAATAACATGATGGTTCCCCAGAAGGTAGAAATTCTACACACCAGTACAGACTTGGTAGCCCGACCGACGGTAGAACCCCGAAATTCAACTACGAGCTTTTTAACTGCAACAACTTTAATATACGCTATTGGAGCTGGAATTACCGCGGCTGCTGGCACCAGACTTGCCCTCCAA
+
DDCDDHHHIHFFHFEHHHHIIIGHH1GHIGIIIIHEIHEDEE?CCFEHCEHFC?EEFEHG?C1DDGHGHHGCEEHHEHE1<GEEE@GF<FHHC@EHCGEIHHHFCHIHG?@HHHFHGIIIHIHHIIHGHHHHHEHIIIHIIIHHIIIIHHGHEHFHGIIIIIIHHHIIHHHHIHIIIIIIIIIIIIGGIIIHHHHIIIIHHHFIIIIIHIHIIIIHIHIHCF%IIIFIIHHIIIIIIIIHHHC@FHHHIIIHGIGHHGIIIHIIIIHIIIIGIHIHIIIIHHHFGEEHHHGIHIHIIIIIIIIIIIIIIIIIIIHIIIIHIHGIIIIIIIIIHIIIIHHIBB@DB
@HISEQ:969:HM2KJBCX2:2:1101:13281:14808 2:N:0:ACTATGCA
GTAGCACTCATGCCCAACTATCCCTATTAATCATTACGTCGATCCTAGAAACCAACAAAATAGAATCAAACGTCCTATTTCGTTATTCCATGCTAATGTATTCAAGCGTGAGCCTGCTTTAAACACTCTAATTTTTTCAAAGTAACAGTCCTGATTCCCCATGACACCAAATTAATGACATCATGGTTCGTCAGAAGGTAGGAATCAATAATACCAGTACGTACAATAGCACGACCAATAAATTGATCCCGAAATTCAACTACGAGCTTTTTAACTGCAACAACTTTAATATACGCTATTGGAGCTGGGATTACCGCGGCTGCTGGCACCAGACTTGCCCTCAA
+
DDDDDHHIIIIIIGHHIIIIIIIIIIIIIIIIIIIIIIIHIIIIGIIIIIIIIHIIHI?GHHHHHHHIIIHCGHHHHIIIIGHIIIIHHFHHIHIIHIIIIIIHIIIHIIIIIIHHHHIIIIHIIHIHIIIHHIIIIHIIHIIIIIIIIHHIHHHHHFHHIIIIIIIHIIIGIHIIIIHHGIIGIIIIIIIIIIIIIIIIIIIIIIIIIIIIIIIIIIIIIHIIIIIIIIIIIIIIIIIIIIHIIIIIIIIIIIIHIIIIIIIIHIIIIIIIIIIIIIIIIIIIIHIIIIIHHIIIIIIIIIIIIIIHIIIIIIIHIIIIIIIIIIIIIIIIIIIIIIIDDDDD
@HISEQ:969:HM2KJBCX2:2:1101:1744:15234 2:N:0:ACTATGCA
GTAGCACTCATGCCCAACTATCCCTATTAATCATTACATCGATCCTAGAAACCAACAAAATAGAATCAAAACGTCCTATTTCATTATTCCATGCTAATGTATTCAAGCGTAAGCCTGCTTTAAACACTCTAATTTTTTCAAAGTAACAGTCCTGATTCCCCATGACACCAAATTAATGACATCATGGTTCGTCAGAAGGGAGAAATCAATAAGCTAGTACGTACCAAAGGCACGACCAACATATTGATCCCGAAATTCAACTACGAGCTTTTTAACTGCAACAACTTTAATATACGCTATTGGAGCTGGAATTACCGCGGCTGCTGGCACCAGACTTGCCCTCCAA
+
DDDDDIIIIIIIIHIIIIIIIIIIIIIIIIGHHIIIIIIHIGHHIIIIIIIIFHIIIIIIIIGHHIIIIHIGIHHHHHIGI?HHIIIH?GHHHIIIIHIIIHIIIIIHIIIIIIIIHIIHHHHHIHIIIIIHIIIIIHIHIIIIIIHIIIIIIIHIIIIHIIHIIIIIIIIIHIIHIIIIIIIIHIIIIIIIIIIIIIIHIIIIIHIIIIIIIIIIIIIIIIIIHIIIIHIIIIIIIIIIIIIHHIIIIIIIIIIIIIIIIIIIIIIIIIIIIIIIIIIIIIIIIIIIIIIIIHIIIIIIIIIIIIIIIIIIIIIIIIIIIIIIIIIIIIIIIIIIIIIIIDDDDD
@HISEQ:969:HM2KJBCX2:2:1101:16176:15204 2:N:0:ACTATGCA
GTAGCACTCATGCCCAACTATCCCTATTAATCATTACGTCGATCCTAGAAACCAACAAAATAGAATCAAACGTCCTATTTCGTTATTCCATGCTAATGTATTCAAGCGTGAGCCTGCTTTAAACACTCTAATTTTTTCAAAGTAACAGTCCTGATTCCCCATGACACCAAATTAATGACATCATGGTTCGTCAGAAGGTAGGAATCAATAATACCAGTACGTACAATAGCACGACCAATAAATTGATCCCGAAATTCAACTACGAGCTTTTTAACTGCAACAACTTTAATATACGCTATTGGAGCTGGAATTACCGCGGCTGCTGGCACCAGACTTGCCCTCCAA
+
DDDBBHHHGHHIIGEGHHIIIIGHIIIIIIIHIIIHCHIIIIIIIHIHHIHHGFIIIEHHHIIEHHHHGCFEHHD@FHIIHIHIHHHHFHIIHGHIIIIIIHIHIIGDHIIHEHHHIIIHIHIIHHHHHHHHHHGEFHHIIFHHHHHGHEHHHHEGGIIHIGGIIIH:HGHHHIIHGFCHHHHECHGIHHIHIIIIHGHGFFHIHFH;FHHIIHHH@HIHHHIIIIIIIIIIIIHIHHHIHGHCHHEHHECGHF<GHGIIIIHGHHH?IHEGGHGHCHHHHIIIIIIIIIIIIIIIIIIIHHHGHHHGHHHHHDCDHHIHHIIIIFIHHHHHHHIIIIGGAABAD
@HISEQ:969:HM2KJBCX2:2:1101:15010:15479 2:N:0:ACTATGCA
GTAGCACTCATGCCCAACTATCCCTATTAATCATTACGTCAATCCTAGAAACCAACAAAATAGGATCAAACGTCCTATTTCATTATTCCATGCTAATGTATTCAAGCGTTAGCCTGCTTTAAACACTCTAATTTTTTCAAAGTAACAGTCCTGTTTCCCTGCAACACCAAATTAATGGCATTACAGTTCTTCAGAAAGGAGGAATCAGCGAAGCCAGTGCATACCAGTGGCACGACCAACCTGCTGACCCCGAAATTCAACTACGAGCTTTTTAACTGCAACAACTTTAATATACGCTATTGGAGCTGGAATTACCGCGGCTGCTGGCACCAGACTTGCCCTCCAA
+
0DD0<<CGEHIIE1C1<@HCH1DC<1CFH?G?<FH?GCG1C<C11<C11D1@<FFEHHIHI?1<1D<1<<D@C1<CFCF1C1CE1D@C1<11<EFH@6<8?GCGHHHCHHG1FH@?EHCHF<FAF1HCHHEHHGH?8CAHHHHHHHEHFFHHEHIIHHHHHHCHHGEE8DC0@HGECIHG?GG7GHEHFEECHHHIH8?EHFF@CECFFFHHGEFEIFFECFHEHEHEECAC<1</C<<?GHGD<=C<<HFC<1HHGHCEEE<@D1@CEHEHGC<HHC1CCHHH@D<C@GEGEHCD1<@HHG1@@HHHHEHHDHC/HHHEF<@CFCC<1CD<@@EHHGE=HBD@@D
@HISEQ:969:HM2KJBCX2:2:1101:10825:16238 2:N:0:ACTATGCA
GTAGCACTCATGCCCAACTATCCCTATTAATCATTACGTCAATCCTAGAAACCAACAAAATAGGATCGAACGTCCTATTTCATTATTCCATGCTAATGTATTCAAGCGTTAGCTTGCTTTAAACACTCTAATTTTTTCAAAGTAACAGTCCAAATTCCCCGCAACACCAAATTAATGGCATTACGGCTCATCAGGAAGGAGGAATCAGTGAGACCAGTACATACCAGAGGCATGACCAACCTACTAACCCCGAAATTCAACTACGAGCTTTTTAACTGCAACAACTTTAATATACGCTATTGGAGCTGGAATTACCGCGGCTGCTGGCACCAGACTTGCCCTCCAA
+
DDDBDIIIIHGHIIIGFHHIHHHCHHIHIHHIHIIIHFHIIIHIEHIHIIIIGHIHIIIIIIGIHHHEEHHGHHIIIIIIIIHIIHI?EHHIHHHEHHIHH@D?HHHHHGHHIIGHIGIIIGHGEHHHHIHHIIHIIIIHIIIIHIIHHHEHHFIHEHEHFEEHHFHHFIIHHHIIHGHHFIHIEHHHHHFHHIHFHHFEHEHHIEIIHGEEHHHHIHEHGHHHEF7F@EHHH:CHFHHEEF<<8IHHEHGEHEFEHFEEGGCHHHGECHGEHG@CECFHHHHIHHHHHGEG@GHFHFE@@GEHHHHHCHHIHHHHDECHHHHIIHGIHEHHFFHCHHC@E@ADB@
@HISEQ:969:HM2KJBCX2:2:1101:3113:14493 2:N:0:ACTATGCA
GTAGCACTCATGCCCAACTATCCCTATTAATCATTACGTCGATCCTAGAAACCAACAAAATAGAATCAAACGTCCTATTTCATTATTCCATGCTAATGTATTCAAGCGTGCGCCTGCTTTAAACACTCTAATTTTTTCAAAGTAACAGTCCTGATTCCCCACGACACCAAATTAATGACATCGCGGTTCTTCAGAAGGTAGGAACCAATAATGCCAGTGCGTACCGAGGCACGACCGACAATCTGATCCCGAAATTCAACTACGAGCTTTTTAACTGCAACAACTTTAATATACGCTATTGGAGCTGGAATTACCGCGGCTGCTGGCACCAGACTTGCCCTCCAA
+
@DBD?E?GE<CFHHH@1GHG@C?CHEHH1CGEHCHGHIC@E<EE=F?GFHHEHHHIGEH?F<DCHC@EEHHECFEH1<GHIEGH1FE1CG111<F@FHGHHHHHIEEHCCGCCGEHFHHHGFCF@EH@DHGHIHHHHIIIHHHEEEHHBIHECECHIIHGHHEHHEHHGAHAHHHHIHHDFFIIIIIHIHHHH;HIHEIGHCHEGCGHIIH@IIHIHHDHHGHDHIHHFHHIIHHHHGFD1CFHGIIHHHIHHHFIGIHHEHHHEHHIIHHIHHIIIIHIIIHIIHHIGHEFHHHHHHHHIIIIFIIIIIIDIIIHGIIIIIIIHIHHIIIIHHIIHIIIDDDDD
@HISEQ:969:HM2KJBCX2:2:1101:8848:15569 2:N:0:TCTATGCA
GTAGCACTCATGCCCAACTATCCCTATTAATCATTACGTGATCCTAGAAACCAACAAAACGGAACCACTGTCCTATTTCATTATTCCATGCTAATGTATTCAAGCAAATCAATGCCTGCTTTAAACACTCTAATTTTTTCAAAGTAAAAAATTCTAGTTCATTGAGACACCCATTAAGAACATCACAATTCACCAGAAGGTGAGAAATTGGCTACACCAGTTCATGCCCCTTAAGGCACGACCGATGCATCAATTCCGAAATTCAACTACGAGCTTTTTAACCGCAGCAACTTTAATATACGCTATTGGAGCTGGAATTACCGCAATGGCTGCTAACACCAGACTTGCCCTCAAA
+
DDDDDIIIHHHIIIIIIIIIIHIIIIIIIHIIIHIIIIHIHIIIGEHHHIIIIIIIIEHHIIHIIIIIIIIFHIIIIIIIIIIIIIIHHIIIIIIIIIHHH<GGFIIIIHIIIHIHHHIIIIIIIIIIIIIHHIIIIIHIIIIIHIIIIIIIHIIIIIIIIHHIIIIIIIIIIIIIIIIHIIIIIHHIHHHIIIIIIIIIIIIIIHIIHIIIIIHHIIIIIIIIIIIIIIIIIIIIIIIIIIIIIIIIIIIIHIIIIIIIHIIIIIIIIIIIIIIIIIIIIIIIHIIIIIIIIIIIIIIHIIIIIIIIIIIIIIIIIIIIIIIIIIIIIIIIIIIIIIIIIIIIIHIIIIDDDDD
@HISEQ:969:HM2KJBCX2:2:1101:9873:16858 2:N:0:ACTATGCA
GTAGCACTCATGGCCCAACTATCCCTATTAATCATTACGTCAATCCTAGAAACCAACAAAATAGGATCGAACGTCCTATTTCATTATTCCATGCTAATGTATTCAAGCGTTAGCCTGCTTTAAACACTCTAATTTTTTCAAAGTAACAGTCCTGTTTCCCTGCAACACCAAATTAATGACATTACAGTTCTTCAGAAAGGAGGAATCAGCGAAGCCAGTGCATACCAGTGGCACGACCAACCTGCTGACCCCGAAATTCAACTACGAGCTTTTTAACTGCAACAACTTTAATATACGCTATTGGAGCTGGAATTACCGCGGCTGCTGGCACCAGACTTGCCCTCCAA
+
DDDDDIIIIIGHIIIIIIGIIIIIIIIIIIIIIIIIIIIIIIIIIIIIHHIIEHIIIIIIIHIIGIIIIIIHHHIIIIHHHIHIHIIIGIIIIHIHIHIHHIHIIIIIIHHIHHIHHIHHFHIHHEGGFGEHIIIIIHIIIIIIIIIIIIHHIIHHHIIIIIIHIHHIIIHIHIHIIIIIIIIHEHIIIIIIIIIIIIIIIGIHEHIIIIIHIHIIIIIIIIIIIIHIIIIIIIIIIIIHIIHHHHHHHIIHIIIIIIHIIIIIIIIIIIIIIIIHIIIIIIIIIIIIIHGIIIIIIIIHHHIIIIIIIIIIIIIIIIIIIIIIIIIIIIIIIIHIHHHIIIDCDDD
@HISEQ:969:HM2KJBCX2:2:1101:10310:16913 2:N:0:ACTATGCA
GTAGCACTCATGCCCAACTATCCCTATTAATCATTACGGTGATCCTAGAAACCAACAAAATAGAACCATGCCGTCCTATTTTATTATTCCATGCTAATGTATTCAGGCATAGGCCTGCTTTGAGCACTCTAATTTTTTCAAGGTAATGGTTCTGCTTCCCCGGCACATCAAATTAATGGCATACCGGTTATTCAGAAGGTAGGAATCCATCACACCAGTGCGGACCGTGAGGCCCGACCGACGGATAGATCCCGAAATTCAACTACGAGCTTTTTAACTGCAACAACTTTAATATACGCTATTGGAGCTGGAATTACCGCGGCTGCTGGCACCAGACTTGCCCTCCAA
+
CDDDDIHIIIIIIIIIIIIIIIIIIIIIIIIIIIIHHIIIIIIIIIIIIIIHIIIIIHIFHHHIIIIIGIIGIIIIHIIIIIIIIHIIIHHHHIIIIHIHIIIIIIIIHIIHHIIHIIIIIIIIHIIIIIIIIIIIIIIIIIIIHIIIIHHIIIIIIIIHGEHHIIIIIIIIIIIIIHHIHHIHIIIHIIIIIIIHIIIIIIIIIIIIIIIIIIIIIIIIIIHIIIIIIIIIGIIIIIIIIIIIIHGIIIIIIIIIIIIIIIIHHHIIIIIIIIIIIIIIIIIIIIIHIIIIIIIHIIIIIIIIIIIIIIIIIIIIHIIIIIIIIIIIIIIIIIIIIIIIIIIDDDDD
@HISEQ:969:HM2KJBCX2:2:1101:3023:17665 2:N:0:ACTATGCA
GTAGCACTCATGCCCAACTATCCCTATTAATCATTACGTCGATCCTAGAAACCAACAAAATAGGTTCGATCGTCCTATTTCGTTATTCCATGCTAATGTATTCAAGCGCGAGCCTGCTTTAAGCACTCTAATTTTTTCAAAGTAACAGTCCTGTTTCCCCGCAACAACAAATTAATGCCATCACGGTTCTACAAGAGGGAGGGACCAGTGAGGCCAGTGCATACCAGTGGCACGACCGACCTACTGGCCCCGAAATTCAACTACGAGCTTTTTAACTGCAACAACTTTAATATACGCTATTGGAGCTGGAATTACCGCGGCTGCTGGCACCAGACTTGCCCTCCAA
+
@DB@0<<<<<<C1<CCCHHI1GHHEHHHCCG1<GH?1<F1<CG1D1DCHH?GH@1<DFEH1F1<FGH?@HE/<1<GEHHH?HC1@HH<1<1<1D<GHHIEHHHHEHCHDHHHFHGHEHIIHHHEGEFEIIHHHHIHHF@EGHHF<HCIHHCHHHEHGGDEECHH?G@HHHF/GHHIHEHHHFHCHHIIHHCGC?IHHCIIHEGGHH:IIFHCEEHHEH9IHHH@CG1HHCHE?HIHHHFH@@GGEHCCFHCFHEHHH?HGC@EE1EGHFIIIHHGHH?HHCGHHFHHHCEF0HIDHHIIIHEHIIIHHHHHHIHIIHIIHHHGIIHGIIIIIHIIIIIIIIDDDBD
@HISEQ:969:HM2KJBCX2:2:1101:10515:18478 2:N:0:ACTATGCA
GTAGCACTCATGCCCAACTATCCCTATTAATCATTACGGTGATCCTAGAAACCAACAAAATAGAACCATGCCGTCCTATTCTATTATTCCATGCTAATGTATTCGAGCAAAAATGCCTGCTTTAAACACTCTAATTTTTTCAAGGTAAAGGTCCTGGATCCGCAAGACACCCAATAAAGGACATCAAGTTTCTCCAGAAGGTGAGAAATCAACTGTAACAGTTCATACCCCTTAAGGCATGACCATCACGTCAATCCCGAAATTCAACTACGAGCTTTTTAACTGCAACAACTTTAATATACGCTATTGGAGCTGGAATTACCGCGGCTGCTGGCACCAGACTTGCCCTCCAA
+
DDDDCIGHIIIHHCCHIHIIIIIIIIIIIIIIIIIIIIIIIIIHHIIIHIHIIIHIIIGGGHHHHIIIIHIIIHHGHHIIIIIHIIIIIHIIIIHFHHIIIEHHHHIHHIIIHIHIHHHHHIIIIIHGIIIIIIHHIHIIIHGEHHIHIIGIIIHHHIHIIIIIIIIHHGHIIHHIHIIIIIHIIHHIHGFHGIIHIIIIHIIIIIIIHHIIIIIHIHIIIIIHHIIIIG=IIIHHHIIHHHIIIIGIIIHHIIHHHIIIIIIIIIIHHEHIHIIIIIHIIIIIIIIIIIIIIIIIIIIHHHGIIIIHIIIIIIIIIIIIIIIIIIIIIIIIIIIHIIIIIIIIIIIIDDDDD
@HISEQ:969:HM2KJBCX2:2:1101:20548:18440 2:N:0:ACTATGCA
GTAGCACTCATGCCCAACTATCCCTATTAATCATTACGGTGATCCTAGAAACCAACAAAATAGAACCATGCCGTCCTATTCTATTATTCCATGCTAATGTATTCGAGCAAAAATGCCTGCTTTAAACACTCTAATTTTTTCAAGGTAAAGGTCCTGGATCCGCAAGACACCCAATAAAGGACATCAAGTTTCTCCAGAAGGTGAGAAATCAACAGTAACAGTTCATACCCCTTAAGGCATGACCATCACGTCAATCCCGAAATTCAACTACGAGCTTTTTAACTGCAACAACTTTAATATACGCTATTGGAGCTGGAATTACCGCGGCTGCTGGCACCAGACTTGCCCTCCAA
+
DDDCDHIIIIIII?FEHHHHIIHIIIIIIIGCHHIHIIHHHEHEHIHIIIIIGIIIHHIIHHIIIIIII@FH?GCHHHEHHIFHHECF1DCGCHHHHGHH@<D1C<<@IHHHHIIHHGHHEGHHHHHHIGHIIHHEHHHHIHEHHAHCHE@EGHEHDHHFHHGHHCDGIHGHIIHIIIIIIIIIIIIHGCHIIHIIIIIIIHIIHIIIHIIIIIIIIIHHIIIIHHHIIIIFHIIIIIIIIIIHIIIHHIHFHH?IIIIIIHEIHHHIHEIIIIIHIIIIHHIIIHIIIHHIHHEIIIH=IIIHHHFHIIIIIIIIIHIIIIIIIIIIIIHIIIIIHIIIIIIIIIIIDDDDD
@HISEQ:969:HM2KJBCX2:2:1101:9681:18571 2:N:0:ACTATGCA
GTAGCACTCATGCCCAACTATCCCTATTAATCATTACGGTGATCCTAGAAACCAACAAAATAGAACCATGCCGTCCTATTCTATTATTCCATGCTAATGTATTCGAGCAAAAATGCCTGCTTTAAACACTCTAATTTTTTCAAGGTAAAGGTCCTGGATCCGCAAGACACCCAATTAAGGACATCAAGTTTCTCCAGAAGGTGAGAAATCAACAGCGACAGTTCATACCCCTTAAGGCATGACCATCACGTCAATCCCGAAATTCAACTACGAGCTTTTTAACTGCAACAACTTTAATATACGCTATTGGAGCTGGAATTACCGCGGCTGCTGGCACCAGACTTGCCCTCCAA
+
DDDDDIIIHIIIIIIIIIIIIIIIIIIIIIIIIIIIIHHIIIIIIIIIIIIIIIIIIIIIIIIHIIIIIHIHCHHHIIIHHIIIIIIIIHIHHHIIIIGGIEHHHHHIIIIIIIHIIIIIIIIIIIIIIIHIIIIIIIIIIIIGIIIIIIIHHIIIIIIIIIIIIIHHIHIIIIIHIIIIIIIIIIIIIIIIIIIIIIIIIIIIIIIIHIIIIIIIIIIIIIIIIIHIIIIIIIIIIIIIHIIIIIIIIIIIIIIIIIIIIIIIIIIIIIIIIIIIIIIIIIIIIIIIIIIIIIIIIIHIIIIIIIIIIIIIIIIIIIIIIIIIIIIIIIIIIIIIIIIIIIIIIIIIDDDDD
@HISEQ:969:HM2KJBCX2:2:1101:11519:18875 2:N:0:ACTATGCA
GTAGCACTCATGCCCAACTATCCCTATTAATCATTACGGTGATCCTAGAAACCAACGAAATAGAATCAGTCCGTCCTATTTCATTATTCCATGCTAATGTATTCAGACGATAGTCTGCTTTAAACACTCTAATTTTTTCAAAGTAACAGTCCTGATTTCCCATCACACCAAATAAATGGCATGAAAGTTCCTCAGAAGGTAGAGATCCATCCTACCAGTGCAGACAATTAAGCCTGACCAATGGGTAGACCCCGAAGTTCAACTACGAGCTTTTTAACTGCAACAACTTTAATATACGCTATTGGAGCTGGAATTACCGCGGCTGCTGGCACCAGACTTGCCCTCCAA
+
DDDDDIIIIIIIIHIHIIIIIIIIIIIIIIIIIIHIIIIIIIIIIIIIIIIIIIIIIFHHIIHIIIIHHHIHHHGHHIIIIIIIIIIIIIIIIIIGHHHHIHIIIIIIIIIIIIHIIHIIIHIIIEIIHIIIIIIIIIIIIHIGGHHHIHHIIIIHIIIIIIIHIIIIHHIIHHHGIIIIIIHHIIIIIHIIHIIIHIIIHIIIIIIGIIIIIIIIHIHIIIIIIIIHHIIIIHIIIIIIIIIIIHHHHHIHIIIIIIIIHHIIIIIIIIHHIIIIIIIIIIIHIIIIIIIIIIIIIIIIIIIIIIIIIIIIIIIIIIIIIIIIIIIIIIHIIHIHGIIIIIGDDDDD
@HISEQ:969:HM2KJBCX2:2:1101:14982:18112 2:N:0:ACTATGCA
GTAGCACTCATGCCGCAACTATCCCTATTAATCATTACGGTGATCCTAGAAACCAACAAAATAGAACCATGCCGTCCTATTCTATTATTCCATGCTAATGTATTCGAGCAAAAATGCCTGCTTTAAACACTCTAATTTTTTCAAGGTAAAGGTCCTGGATCCGCAAGACACCCAATTAAGGACATCGAGTTTCTCCAGAAGGTGAGAAATCAACAGCAACAGTTCATACCCCTTAAGGCACGACCATTAC
+
IHEDIIHHIIHHHIIHHIIIHFHHIHHIGFFHIIIIHHHGIHIIHIIIIIIHHHHIIHIIIIIHIIIIIHIIIIHHIIIIHHHIIIHIICHIIIIIIIIIHGIIIIIIIIIIIIIIIHIIIIIIHIHHHHHIIIHHIIIIIIIIIIIHHIIIIHIIIIIIIIIIIIIIIIIIIIIIHIIIIIIIHIIIHHIIIIHHIIIIIIIIIIIHIHHHHCIIIIIII=IIII=IIIHIIIIHIIHD?IIIIDDDDD
@HISEQ:969:HM2KJBCX2:2:1101:20343:18826 2:N:0:ACTATGCA
GTAGCACTCATGCCCCAACTATCCCTATTAATCATTACGGTGATCCTAGAAACCAACAAAATAGAACCATGCCGTCCTATTCTATTATTCCATGCTAATGTATTCGAGCAAAAATGCCTGCTTTAAACACTCTAATTTTTTCAAGGTAAAGGTCCTGGATCCGCAAGACACCCAATTAAGGACATCGAGTTTCTCCAGAAGGTGAGAAATCAACAGCAACAGTTCATACCCCTTAAGGCACGACCATTACGTCAATCCCGAAATTCAACTACGAGCTTTTTAACTGCAACAACTTTAATATACGCTATTGGAGCTGGAATTACCGCGGCTGCTGGCACCAGACTTGCCCTCCAA
+
DDDCDIIIIHIHIGHIIIIIIIIIIIIIHIIIIIIIIIIFHIIIIIIIIIHIHHIIIIIIEHIHIIIIHIGHFHIHHIHIIIHIIIIIIFHIIIH?HHHHI<FHEHHHHHIIIIHICHIHHHHHHGHIGHIIIHIIHHIHHHHHEHIHIIIHHHHH?IIHIIHFHIIIIIIHIIIIIIIHIIIIHIIIIIHHHHHHIIIIIHGIIHIIIIIIIIIIGIIIIIIHIIIHIIIIIIIIIIIHIIIIIIIIIIIIHIIIIIIIIIIGIIIIIIIIIIIIIIIIIIHGIIIIIIIIHHHIIIIIIHIIIIIIIIHIIIIIIIIHIIIIIIIIIIIIIIIIIIIIIIIIIIIIIDDDDD
@HISEQ:969:HM2KJBCX2:2:1101:18729:19544 2:N:0:ACTATGCA
GTAGCACTCATGCCCAACTATCCCTATTAATCATTACGGTGATCCTAGAAACCAACAAAATAGAACCATGCCGTCCTATTCTATTATTCCATGCTAATGTATTCGAGCAAAAATGCCTGCTTTAAACACTCTAATTTTTTCAAGGTAAAGGTCCTGGATCCGCAAGACACCCAATTAAGGACATCAAGTTTCTCCAGAAGGTGAGAAATCAACAGCGACAGTTCATACCCCTTAAGGCATGACCATCACGTCAATCCCGAAATTCAACTACGAGCTTTTTAACTGCAACAACTTTAATATACGCTATTGGAGCTGGAATTACCGCGGCTGCTGGCACCAGACTTGCCCTCCAA
+
0D@@DHHHEHFF?CGHGHHHHFHHEHHIIH?FFHHIIGHHHIIHHHH@FHH1DHHHHHI1GHHHHHHE<<<?DGDEHHI?<DHHEHHHE<FHCHH?HHHHHHHGFHEHHEHIHFHFEHIGGCHHGHHFGFHHIHIIIHIHIIIIIHGHIIIHHCHCDHHGGGHIIHHIHEF?HGFHHHHHHHFEEGIIIH?GIIIHHHIHH?:HHEHHHIHIIIHFIHGEHGH?HHGCEEHIHIIIIHFIHIHGIIHIHHGGIIHIIHIHIIIHHHHHHFHHFFHHHC@HHFHHHHHHHIGHHHIIHHCGEIHGHFFEHIIIIIHHIHIHIHHIIIIIGIIIIHIIIHIIIIIHHIIIDDDDD
@HISEQ:969:HM2KJBCX2:2:1101:4703:20093 2:N:0:ACTATGCA
GTAGCACTCATGCCCAACTATCCCTATTAATCATTACGGTGGTCCTAGAAACCAACAAAATAGAACCACAACGTCCTATTCTATTATTCCATGCTAATGTATTCAGACTTAAGCCTGCTTTAAACACTCTAATTTTTTCAAAGTAACAGTCCTGATTTCCCAACACACCAAATTAATGACATGAAGGTTCTTCAGAAGGTAGAAATTCGCCACTACTGTACGGACCGTAAAGCCCGACCATAGGACAAATTTCGAATTTCAACTACGAGCTTTTTAACTGCAACAACTTTAATATACGCTATTGGAGCTGGAATTACCGCGGCTGCTGGCACCAGACTTGCCCTCCCAA
+
@D@DAIIHHIHHIHHHHIFHIIIEHIHIGHIHIHEEEC=GHHHHHHHHIIIIHIGIHII?HHHHHHHCCGH=FGFEHII?FEHHEGGGFIII?EEHHI?IIHHIHHIGHIIIIHHIFGHHHHHGHHEHHIIIIIHHGIIIIIHHHIFHIIHHHIHHHHEFCGFHHHIIIIIHHIIIIHIIIIIIIIIIIIIHIIIIIIHIIIIIIHHIIIIHHHIIIIIIIIIHHHIHIIIIIIIIIIIIIIIIIHGFHEHIIHIHHHIIIIIIIIIIIIIIIIIIIIIIIIIIIIIIIIIIHIIIIIIIIIIIIIIIIIIIIIIIIIIIIIIIIIIIIIIIIIIIIIIIIIIIDDDDC
@HISEQ:969:HM2KJBCX2:2:1101:5623:20280 2:N:0:ACTATGCA
GTAGCACTCATGCCCAACTATCCCTATTAATCATTACGTCAATCCTAGAAACCAACAAAATAGGATCAAACGTCCTATTTCATTATTCCATGCTAATGTATTCAAGCGTTAGCCTGCTTTAAACACTCTAATTTTTTCAAAGTAACAGTCCTGTTTCCCTGCAACACCAAATTAATGACATTACAGTTCTTCAAGAAGGAGGAACCAGTAAAGCCAGTACATACCAGAGGCACGACCAACCTACTAATCCCGAAATTCAACTACGAGCTTTTTAACTGCAACAACTTTAATATACGCTATTGGAGCTGGAATTACCGCGGCTGCTGGCACCAGACTTGCCCTCCAA
+
DDB@BFECCHCEHGE@G@HIEEHHEHHE@HHIE@GHHEGCGE?GHHECCCEHIHEHHECFFEE?GEHHEFHIGHIHHH?HHEE@@?CCHIIHIHIGHHHHIIHGHHEEHGGIHIIHIHCGG@?HHHIHHHHHGHHHAGFCGHHHIHIHIHHFG7EHIIIGIIIIIIIGIHHHHHHEHHIIIIIIIIIIHIGIIIHGIIHEHHHCHHFIIHHHGIHIIHIIIIIHGHIHHIIIHCIIHGCHGHHIEIHHHHIHECIHEIIIIIHIIIIIIIHHIIHIHIIIHHHGHFHIHIIIIIIHIIHGEIHHGIIHHCIIHIIIIIIHIGIIIIIIIIIHEIIIIIIIIDDDDD
@HISEQ:969:HM2KJBCX2:2:1101:12726:20424 2:N:0:ACTATGCA
GTAGCACTCATGCCCAACTATCCCTATTAATCATTACGGTGATCCTAGAAACCAACAAAATAGAACCATGCCGTCCTATTCTATTATTCCATGCTAATGTATTCGAGCAAAAATGCCTGCTTTAAACACTCTAATTTTTTCAAGGTAAAGGTCCTGGATCCGCAAGACACCCAATTAAGGACATCAAGTTTCTCCAGAAGGTGAGAAATCAACAGCGACAGTTCATACCCCTTAAGGCATGACCATCACGTCAATCCCGAAATTCAACTACGAGCTTTTTAACTGCAACAACTTTAATATACGCTATTGGAGCTGGAATTACCGCGGCTGCTGGCACCAGACTTGCCCTCCAA
+
CDDDDIHHIIIIIIIHIIIIIIIIHIIIIIHIHIIGIIIIIHIIIIIIIIIIIIHIIHEHIIIIIIIIIFIIIIIIIGHHIIIGIHFHEHHHIGHEHIIHGFHHIIHHIIIIIIIIIIIIIIIIHHHHIIHHHHIIIIIIIIIHIIHIIIIIIIIIIIHHIHHIIIIIIIHIIIIHIIIHIIHHIIIIHHHIHIHIIIIIIIIIHIIIHIIIIIIIHHIIIIIIHHIIIIIIIIIIIIIIIIIIIIIIIIIGIIIIIIIIIIIIIIIIIIIIIIIIIIIIIIIIIIIIIIIIIIIIIIIIHIIIIIIIIIIIIIIIIIIIIIIIIIIIIIIIIIIIIIIIHIHIIIIIDDDDD
@HISEQ:969:HM2KJBCX2:2:1101:8452:20775 2:N:0:ACTATGCA
GTAGCACTCATGCCCAACTATCCCTATTAATCATTACGTCAATCCTAGAAACCAACAAAATAGGATCGAACGTCCTATTTCATTATTCCATGCTAATGTATTCAAGCGTTAGCTTGCTTTAAACACTCTAATTTTTTCAAAGTAACAGTCCAAATTCCCCAAAACACCAAATTAATGGCATTAAGGTTCATCAGGAAGGAGGAATCAGTGAGACCAGTACATACCAGAGGCATGACCAACCTACTAACTCCGAAATTCAACTACGAGCTTTTTAACTGCAACAACTTTAATATACGCTATTGGAGCTGGAATTACCGCGGCTGCTGGCACCAGACTTGCCCTCCAA
+
DDDDDIHIIIIIIIIIIIIIIIIIIIIIHIIIIIIIIIIIHHIIIIIIIIIIHIIIIIIGIHHIIIIIIHHHIIHIIIIIIIIIIIIIIIIIIHIIIIIIIIIHIIIIIIIIIIIIIIIIIIIIIIIHHIIHHHIIIIIIIIIIIIIIIIIIIHHEIHIIIIIIIHGIIIIIIIIIHIIIIHIIIIIIIIIIIIIIII;IIIIIIIIIIIIIIIIIIIIIIIIIIIIIIIIIIIIIIIIIIIHHHIIIIIIIIIIIIIIIIIIIIIIIIIIIIIIIIIIIIIIIIIIIIIIIIIIIIIIIIIIIIIIIIIIIIIIIIIIIIIIIIIIIIIIIIIIIIIIIIDDDDD
@HISEQ:969:HM2KJBCX2:2:1101:8124:20669 2:N:0:ACTATGCA
GTAGCACTCATGCCCAACTATCCCTATTAATCATTACGGTGATCCTAGAAACCAACAAAATAGAACCATGCCGTCCTATTTTATTATTCCATGCTAATCTATTCAAGCACAAGCCTGCTTTAAGCACTCTAATTTTTTCAAGGTAATAGCTCTGCTTCCCCAACGCACTAACTTAATAGCATGCTGGTTATTCAGAAGGTAGGAATTCATCAGGCCAGTGCGGACAGTGAAGCCCGACCAACCGACAAACTCCGAAATTCAACTACGAGCTTTTTAACTGCAACAACTTTAATATACGCTATTGGAGCTGGAATTACCGCGGCTGCTGGCACCAGACTTGCCCTCCAA
+
DDADAIIIIIIHHIIIIIIIIHIIIIIIIIIIIIIIIIIIIIIIHIIIIIIIIIIIIIIIIIIIIHIIGHEHIDHIHHHIIIIIIIIIHHIHIFHIIIHIIIHIIIIIIIIHHHIIIGHHIIIIIIIIIIIIIIIIIIIIIIIIIIIIIIIIIIIIHHIIIHHIIIHHIIIIIHHIIIIIIIIIIIIIIIGIIIIIIIIIIIIIIIIIIIIIIIIIIIIIIIIIIIIIIIIIIIIIIIIIIIIIIHHIHHIIIIIIIIIIIIIIIIIIIIIIIIIIIIIIIIIIIHIIIIIIIIIHIIIIIIIIIIIIIIIIIIIIIIIIIIIIIIIIIIIIIIIIIIIIIIIDDDDD
@HISEQ:969:HM2KJBCX2:2:1101:9446:20562 2:N:0:ACTATGCA
GTAGCACTCATGCCCAACTATCCCTATAATCATTACGTCGATCCTAGAAACCAACAAAATAGGGTCAAACGTCCTATTTCATTATTCCATGCTAATGTATTCAAGCGTGTGCCTGCTTTAAACACTCTAATTTTTTCAAAGTAACAGTCCTGATTCCCCATGACACCAAATTAATGACATCACAGTTCGTCAGAAGGTAGAAATCAATAATACCAGTGCATACCGGAGGCACGACCAATATATTGATCCCGAAATTCAACTACGAGCTTTTTAACTGCAACAACTTTAATATACGCTATTGGAGCTGGAATTACCGCGGCTGCTGGCACCAGACTTGCCCTCCAA
+
DDDDDIIIIIIIIIIIIIIIIIIIIIIIIIIIIIIIIIIIIIIIIIIIIIIIIIIIIIIIIIIIIIIIIIIIIIHIIIIIIIIIIIIIIIIIIIIIIIIIIIIIIIIIIIHIIIIIIIIIIIIIIIIIIIIIIIIIIIIIIIIIIIIIIIIIIHIIIIIIIIIIIIIIIIIIIIIIIIIIIIIHIIIIIIIIIIIIIIIIIIIIHIIIIIIIIIIIIIIIIIIIIIIIIIIIIIIIIIIIIIIIIIIIIHIIIIIIIIHHIIIIIIIIIIIIIHIIIIIIIIIIIIIIIIIIIIIHIIIIIIIIIIIIIIIIIIIIIIIIIIIIIIIIIIIIIIIIIIIIDDDDD
@HISEQ:969:HM2KJBCX2:2:1101:10896:20639 2:N:0:ACTATGCA
GTAGCACTCATGCCCAACTATCCCTATTAATCATTACGTCGATCCTAGAAACCAACAAAATAGGGTCAAACGTCCTATTTCATTATTCCATGCTAATGTATTCAAGCGTGTGCCTGCTTTAAACACTCTAATTTTTTCAAAGTAACAGTCCTGATTCCCCATGACACCAAATTAATGACATCACAGTTCGTCAGAAGGTAGAAATCAATAATACCAGTTCATACCGGAGGCACGACCAATATATTGATCCCGAAATTCAACTACGAGCTTTTTAACTGCAACAACTTTAATATACGCTATTGGAGCTGGAATTACCGCGGCTGCTGGCACCAGACTTGCCCTCCAA
+
DDCDDIIIIIIHIIIIIIIIHHIIIIIIIIIIIIHIIHIIIIIIIIIIIIIIIIIHIIIIIHHGHHHHIIHIIIIIIIIIIIIIIIIIIIIHHIHIIIIHIHIIIIIIIIIIIIIIIIIIIIIIIIIIIIIIIIIIIIIIIIIIIIIIIIIIIIIIIIIIIIIIIIIIIIIIIIIIIIIIIIIIIIIIIIIIIIIIIIIIIHIIIIIIIIIIIIIIIIIIIIIIIIIIIIIIIIIIIIIIIIIHGIIIIIIIIIIIIIIIIIHIIIIIIIIIIIIIIIIIIIIIIIIIIIIIIIIIIIHGHIIIIIIIIIIIIIIIIIIIIIIIIIIIIIIIIIIIIIIIIDDDDD
@HISEQ:969:HM2KJBCX2:2:1101:15147:19841 2:N:0:ACTATGCA
GTAGCACTCATGCCCAACTATCCCATTAATCATTACGTCAATCCTAGAAACCAACAAAATAGGATCGAACGTCCTATTTCATTATTCCATGCTAATGTATTCAAGCGCGAGCCTGCTTTAAACACTCTAATTTTTTCAAAGTAACAGTCCTGATTTCCCGCCACACCAAATTAATGACATGACGGTTCGTCAGAAGGTAGGAACCAGTAACACCAGTACATACCAAGGCACGACCAGCGTACTGATCCCGAAATTCAACTACGAGCTTTTTAACTGCAACAACTTTAATATACGCTATTGGAGCTGGAATTACCGCGGCTGCTGGCACCAGACTTGCCCTCCAA
+
DDD@@HH<CHFIIH1FHH1FHCGFHIHHEGHHIIGHE1DCEHHEHF1@GH@CG?CHGHIIII1D1FGEHFHEG=0DFCHH@EGHEFC@GFHC@DC1FHHH@<CD<<DEB/>CCGHHHB6F<F@F@EGHIHEEHCIHCGA<G@GHEHHHE@@HHHHHIIIHDHHHEHIIIIHFHHEEIHEIHCGIHHIHHEIIIIIHFIHHHHCCHIHIIHIHEGHEEIHHEHCIHHHHHIHF@HHIGHHHHFGHDHHIHHHF@HHGGIIHIHIGIIIHIIGHHH?FHHGH@EHE@@IHF0<EIIIHIGIIIHIIIHEEHG<HIHHIHHHHFIIIIHHHHHEIHHHHHGIDDB@@
@HISEQ:969:HM2KJBCX2:2:1101:20463:20605 2:N:0:ACTATGCA
GTAGCACTCATGCCCAACTATCCCTATTAATCATTACGTCGATCCTAGAAACCAACAAAATAGGGTCAAACGTCCTATTTCATTATTCCATGCTAATGTATTCAAGCGTGTGCCTGCTTTAAACACTCTAATTTTTTCAAAGTAACGGTCCTGATTCCCCATGACACCAAATTAATGACATCACAGTTCGTCAGAAGGTAGAAATCAATAATACCAGTGCATACCAGAGGCACGACCAATATATTGATCCCGAAATTCAACTACGAGCTTTTTAACTGCAACAACTTTAATATACGCTATTGGAGCTGGAATTACCGCGGCTGCTGGCACCAGACTTGCCCTCCAA
+
DDDCDIIIIGHIHHHHIIIIIIIHIIHIIHIIIIIIIHHHHHIIIHIIIIIIHIGIIIIIIIHHGHHIIIHHHIHIIIIIHIIHGIH@GHHHHIHGIEHIIEHHIHIIIIHHHHEHGHHHIHHGHIIIIIHIIIHIDGIHFHEHHCDHHHIHEHHGHGFHHHHCIHHFIIIHHIHHHIIIHHHIIHGHHHEHHIIIHHHHHHIHIIIIIIIIIIIIHHIIIIHIIIIIIIIIIHIHGIIIIHHEFIIHIIIIIHHHHIIIHIHIIIIIIIIIIIIIIIIIIIIIIIHIIIIIIIIIIHIHHIIIIIIHHIIIIIIIIHIIHHIIIIIIIIHIIIIIIIGHICDDDD
@HISEQ:969:HM2KJBCX2:2:1101:6853:19035 2:N:0:ACTATGCA
GTAGCACTCATGCCCAACTATCCCTATTAATCATTACGTCGATCCTAGAAACCAACAAAATAGAATCAAACGTCCTATTTCATTATTCCATGCTAATGTATTCAAGCGTAAGCCTGCTTTAAACACTCTAATTTTTTCAAAGTAACAGTCCTGATTCCCCACGACACCAAATTAATGACATCGCGGTTCTTCAGAAGGTAGGAACCGATAATGCCAGTGCGTACCGAGGCACGACCAACAATTCGATCCCGAAATTCAACTACGAGCTTTTTAACTGCAACAACTTTAATATACGCTATTGGAGCTGGAATTACCGCGGCTGCTGGCACCAGACTTGCCCTCCAA
+
DDDDDIIIIIIIIIIIIIIIIIIIIIIIIIIIIIIIIIIIIHIIIIHIIIIIHIIIIIIHIIIIIIIIIIIIIIIIGIGIIIIIIIIIIHIIIIIIHIIIIIIIIIHIIIIIIIHIIIHIIIIIIIIIIIIIIIIIIIIIIIIIIIIIIIIIIIHIIIIIIIIIIIIIIHIIIIIIHIIIIIIIIIIIIIIIIIIIIIIIIIIIIIIIIIIIIIIIIIIIIIIIIIIIIIIIIIIIIIIIIHGGIIIIIIIIIIIIIIIIIHIIIIIIIIIIIIIIIIIIIIIIIIIIIIIIHIIIIIIIIIIIIIIIIIIIIIIIIIIIIIIIIIIIIIIIIIIIIIIIDDDDD
@HISEQ:969:HM2KJBCX2:2:1101:20409:20806 2:N:0:ACTATGCA
GTAGCACTCATGCCCAACTATCCCTATTAATCATTACGTTGATCCTAGAAACCAACAAAATAGAATCGAACGTCCTATTTCATTATTCCATGCTAATGTATTCAAGCGCGTGCCTGCTTTAAACACTCTAATTTTTTCAAAGTAACAGTCCTGACTCCCCACAACATCAAATTAATGACATCATGATTCATCAGAAGGGAGAAATCAATGACATTAGTACGTACCGAAGGCACGACCGACGTATTGATCCCGAAATTCAACTACGAGCTTTTTAACTGCAACAACTTTAATATACGCTATTGGAGCTGGAATTACCGCGGCTGCTGGCACCAGACTTGCCCTCCAA
+
CDDDDIIIIIIIIIIIIIIIIIIIIIIHIIIIIIIIIIIIIIIIIIIIIIIIIIIIIIIIIIHIIIIHIIIIIIIIHHIIIIHIIIIHIIIIIIIHIIIHIHHIIIIIHIIHIIIIIIIIGIIIIIIHHHIHIIIIIIIHHIIIHHIIIIIHHIIIIIIIIHIIIHHIIIIHIIIIIIIIIIIIIIIIIIIIIIIIIIIIIIIIIIIIIIIIIIIIIIIIIIIIIIIIIIIIIIIIIIIIIIIHGIIIIGIIIIIIIIIIIIIIIIIIIIIIIIIIIIIIIIIIIIIIIIIIHIIIIIIIIIIIIIIIIIIIIIIIIIIIIIIIIIIIIIIIIIIIIIIIIDDDDD
@HISEQ:969:HM2KJBCX2:2:1101:8335:21709 2:N:0:ACTATGCA
GTAGCACTCATGCCCAACTATCCCTATTAATCATTACGTGGTCCTAAAACCAACAAAATAGAACCATCGTCCTATTTTATTATTCCATGCTAATGTATTCAAGCAAAAATGCCCACTTTAAACACTATATTTTTTTCAAAGTAAAAGTCCTAGTTCATTGAAACACCCAAGAGCATCCCAATTCACCAGAAGGTGAGAAATTGGCTACACACCAATTCATGCCCCTAAAGGCATGACCGATATATCCCAATCCCGAAATTCAACTACGAGCTTTTTAACCGCAACAACACTAATATACGCTATTGGAGCTGGAATTACCGCAGCTGCTAATACCAGACTTGCCCTCCA
+
DDBBBIHIIIHIHHGHHIHIHEIIIHIIIIHIIIIHIHHIIIIIIIIIIHHHIGHFHHHIHHIHIIIHGHHIHIIIHFEHHIHIH@HEHIHHIHEHH?IIIIHIIIIIIIIIEHHIHHIIHHEFGGEIIIIIIHIIHIIIIIIIIIIHEIIIIIIIIIIHHHFIIIIIIIIIIHHHIHIIIIIIHIIIIIIIIIIIIIIIIHIIIIIIIIHIIIIIIIIIIIIII=IIIIIIIIIIIIIIIIIHGHHIIIHIIIIIIIIIIIHIIIIIIIIIIIIIIIIIIIIIIIIIIIIIIIIIIIIIIIIIIIIIIIIIIIIIIIIIIIIIIIIHIIIIIIIIIIIIIIIDDDDD
@HISEQ:969:HM2KJBCX2:2:1101:21225:21672 2:N:0:ACTATGCA
GTAGCACTCATGCCCAACTATCCCTATTAATCATTACGTCAATCCTAGAAACCAACAAAATAGGATCGAACGTCCTATTTCATTATTCCATGCTAATGTATTCAAGCGTTAGCCTGCTTTAAACACTCTAATTTTTTCAAAGTAACAGTCCTGTTTCCCTGCAACACCAAATTAATGACATTACAGTTCTTCAAGAAGGAGGAATCAGTAAAGCCAGTACACACCATTGGCACGACCAACCTACTGACCCCGAAATTCAACTACGAGCTTTTTAACTGCAACAACTTTAATATACGCTATTGGAGCTGGAATTACCGCGGCTGCTGGCACCAGACTTGCCCTCCAA
+
BBADAHC1CHEGHFEHHHHICCGEHHHHHI1EG<CDCEC@GGGCCHHHHHFC@EHFHGHIHGHEEHECHH?E<D0<D?1DEHFHIEFHHHFHH?DGEHEDG?GHHIHHHCDHHHEHIHGBGHHGHIHHHFHHHHFEFHEHHHHFHBFGHHIHEGFFGIHIIHGHHIIHHHHGIHIHHHHHHHHHHIGIIIHIIIHGHIIIIIIIIIIIIHHIIIIHIII=IHEHIIHIIIIIIIHIIHIIIHHHHGIIIIIIHHHHIIIIIIIIHHIIIHIIHGFIIIIHIIIHIIIHIIIIIIIIIHIIIIIIIIIIIIIIIIIHIIIHIHIIIIIIIIIIIHIIIIIIIDDDDD
@HISEQ:969:HM2KJBCX2:2:1101:7714:21870 2:N:0:ACTATGCA
GTAGCACTCATGCCCAACTATCCCTATTAATCATTACGGTGATCCTAGAAACCAACAAAATAGAACCATGCCGTCCTATTCTATTATTCCATGCTAATGTATTCGAGCAAAAATGCCTGCTTTAAACACTCTAATTTTTTCAAGGTAAAGGTCCTGGATCCGCAAGACACCCAATAAAGGACATCAAGTTTCTCCAGAAGGTGAGAAATCAACAGTAACAGTTCATACCCCTTAAGGCATGACCATCACGTCAATCCCGAAATTCAACTACGAGCTTTTTAACTGCAACAACTTTAATATACGCTATTGGAGCTGGAATTACCGCGGCTGCTGGCACCAGACTTGCCCTCCAA
+
DDDDDIIIIIIIIIHIIHIIIIIIIIIIIIHHIIIIIIIIIIIIIIHIIFIIIIIIEHHIIIHHIIIIIIIHHHIIIGHIIIHIIIIIHHIFHFHIEHIHHHHHHIIIIIIIIIHHHIIHIHIIIIIIIIIIIHIHHHIIIIIIIIIIIIIHIIIIIIIIIHHIIIIIIIIIIGIIIIIIIIIIIHGIHHHIIHIIIHIIIHHIIIIHHIIIIIIIIHIGIIHIIIIIIIIIIIIIHHIIIIIIIIHGIIHHIIIIIIHIIIHIIIHIIIIIIHIIIIIIIIIIIIIIIIIHHIIIIIIIHIIIIIIIIIIIIIIIIIIIIIIIIIIIIIIIIIIIIIIIIIIIIIIHDDDDD
@HISEQ:969:HM2KJBCX2:2:1101:5814:21997 2:N:0:ACTATGCA
GTAGCACTCATGCCCAACTATCCCTATTAATCATTACGTCAATCCTAGAAACCAACAAAATAGGATCAACGTCCTATTTCATTATTCCATGCTAATGTATTCAAGCGCGAGCCTGCTTTAAACACTCTAATTTTTTCAAAGTAACAGTGCTGATTCCCCGCCACACCAAATGAATGACATGATGGTTCGTCAGAAGGTAGGAACCAGTAACACCAGTACGTACCTAAGGCACGACCAACGTACTGATCCCAAAATTCAACTACGAGCTTTTTAACTGCAACAACTTTAATATACGCTATTGGAGCTGGAATTACCGCGGCTGCTGGCACCAGACTTGCCCTCCAA
+
DDCDDHFGHHHHHHHHHIEHHIHIIIIIGIIIIIIIIIIIIIIIGGHHHHIIIGIIHFHHIIIIHEHG?EHHIIIIIIIIGIIIIFGHIGIEHHHIIIHIIEHIIIIIHIIIIHIIHHHHHIIHHHHIIIIIIHFDHFHGHHIIIIIH1HHHIHEHIIIIIIIIHIHIHHHIIIIHIIIIIIIIIIIIIHIIIIIIIIHIIIIIIIIHHHIIIHIIHIIIIIIIIIIIIIIIHEIIIIIIHHHFIIIIIIIIIIIIIHHHIIIIIIIIHIIIIIIIIIIIIIHIIIIIIIHHHIIIIIHIIIIIIGIIHIFIIIIIIIIHIIIIIIIIIIIIIHIIHIIIDDDDD
@HISEQ:969:HM2KJBCX2:2:1101:8927:22507 2:N:0:ACTATGCA
GTAGCACTCATGCCCAACTATCCCTATTAATCATTACGGTGGTCCTAGAAACCAACAAAATAGAACCACAACGTCCTATTCTATTATTCCATGCTAATCTATTCAAGCAATAGCCCGCTTTAAACACTCTAATTTTTTCAAGGTAATGGTCCTGGCTCCCCAACACACCCAATTAAGGACATACTGGTTCACCAGAAGGAAGACCCGACAACAGGACAGTACTCGCCAAAGACGGACCGCCCGGCCAAGTCTAAAATTCAACTACGAGCTTTTTAACTGCAACAACTTTAATATACGCTATTGGAGCTGGAATTACCGCGGCTGCTGGCACCAGACTTGCCCTCCAA
+
DDDDDIIIIIIIIIIIIIIIIIIIIIIIIIIIIIIIIHGIIIIIIIIIIIIIHIIIGHIIIIHHHIHIIHHIIIHIHCGHIHIIIIIIIHHIIIGHHIIHIHHIIIHHHIIIHHHHGHHHEFHHHHIGHHIIIIIHHHIHHHIHIIHHHHHIIIIIHHHHHHHHHHHEHHIIIHHIIIHHIIIHIIIHIIHHIIHHIIIIIHHHIIHIIIIHIIHIIIIIIIIIIIIHII==IIIIIIIHGIIIIIIIIIIIIIIIHIIHIIIIIHHIIHIIIIIIIIIIIIIIIIIIHIIHGIIIIIIHHIIIIIIIIIIIIIIIIIIIIIIIIIIIIIIIIIIIIIIIIICDDDD
@HISEQ:969:HM2KJBCX2:2:1101:6126:22591 2:N:0:ACTATGCA
GTAGCACTCATGCCCAACTATCCCTATTAATCATTACATCGATCCTAGAAACCAACAAAATAGAATCGGATGTCCTATTTCATTATTCCATGCTAATGTATTCAAGCGTGAGCCTGCTTTAAACACTCTAATTTTTTCAAGGTAACAGTCCTAATTCCCCGTGACACCAAATTAATGGCATTACGGTTCTTTAGAAGGTGAGAAATCAATAATATCAGTACATACCAACGGCATGACCGAAACATTGATCCCGAAATTCAACTACGAGCTTTTTAACTGCAACAACTTTAATATACGCTATTGGAGCTGGAATTACCGCGGCTGCTGGCACCAGACTTGCCCTCCAA
+
D@@BDHHIHHHIIIIIHHIHHIHGIIIIIFHIIHGFHIHHHIGHHEHIGH?GFHIICHFHIEHHHEHIIEHI?FHHIIHHIIIIHIEHHCGE?EHHEHIIHHHIIIHHHFHIHHGHHHHHIHGGDHHHIHIHHHIIHGGEGHHHHHIIHHHHHIIIIHEGHHIHEHG<HHHIHHHIHIIHGIHHEHHIIHHGHHCIIHHE?EHFHCHHEGHHHHHHC;GEGHHHIHIHHHGGIHCGIGIHHHHHHEHHFGHHIIIIIIIIIHHHHHIHIHHHFGEGHHEIHIIIIHIIIHIIIIIIIHHHCIHHIIHHEIIIIIIHIIIIIIHGIIIIIHIIIIHHGIIIIIDCDAB
@HISEQ:969:HM2KJBCX2:2:1101:7663:23212 2:N:0:ACTATGCA
GTAGCACTCATGCCCAACTATCCCTATTAATCATTACGTCAATCCTAGAAACCAACAAAATAGGATCAACGTCCTATTTCATTATTCCATGCTAATGTATTCAAGCGCGAGCCTGCTTTAAACACTCTAATTTTTTCAAAGTAACAGTCCTGATTCCCCACCACACCAAATTAATGACATGATGGTTCGTCAGAAGGTAGAAATCAGTAACACCAGTACGTACCGAAGGCACGACCAGCGTACTAATCCCGAAATTCAACTACGAGCTTTTTAACTGCAACAACTTTAATATACGCTATTGGAGCTGGAATTACCGCGGCTGCTGGCACCAGACTTGCCCTCCAA
+
ADDBBGIHIIHFFCGHHIIIGEHHIIIIHHIHIHGEIIIEHHHIHHHCHHFIIFFEGH?GHFHHIFHHIHEE@HHIIGHHHIIEHEHE?HHHGHHHHHIHHCIHHIHIIGHGIIHHFEIIHHHHHHIHHHHHIIIIHFGHHHIIHHHIIHEFHHGHHHHHIIIIIIIIIIHIHIIIIIHHGIIIIIIIIIIIIIIIIIIIIIIIIIHIIIIHIHIIIIIIIIIIIHIIIIHI<IIIIIIIIHHHIHHIIIIHIIHIIHIIIIIIIIIIIIIIIIIIIIIIIIIIIIIIIIHHHIIIIIIIIIIIIIIIIIIIIIIIIIIIIIIIIIIIIIIIIIHIIIIIDDDDD
@HISEQ:969:HM2KJBCX2:2:1101:13558:23220 2:N:0:ACTATGCA
GTAGCACTCATGCCCAACTATCCCTATTAATCATTACGGTGATCCTAGAAACCAACAAAATAGAACCATGCCGTCCTATTCTATTATTCCATGCTAATGTATTCGAGCAAAATGCCTGCTTTAAACACTCTAATTTTTTCAAGGTAAAGGTCCTGGTTCCACATGACACCCAATTAAGGACATCATGCTTCTCCAGAAGGTGAGAAATCAACTGCGACAGTTCATACCCCTTAAGGCACGACCATCACGTCAATCCCGAAATTCAACTACGAGCTTTTTAACTGCAACAACTTTAATATACGCTATTGGAGCTGGAATTACCGCGGCTGCTGGCACCAGACTTGCCCTCCAA
+
DDDDDIIIIIIIIIIIIIIIIHIHHIIIIHIIGIIIIIIIIIIHIHHIIIIIIIIIIIIIIIIIIIIHIIIIGHIIIIHIHIIIIIIIIIIHHIIIIIHHIGIIIIIIIIIIIIIIIIIHIIIIIHIIIIHIHIIIHIHIIIGIIIHHHIHIIIIIIHIIIIIIIIIIIHIIHIIIIHIIIHHHIIIIIIIIIIIIIIIIHIIHIHIIHIIIIIIHIIIIHGHHIIIIIIHHIIIIIIIIIIIIHIIIHHHIHIIIIIIIIHHIIIHIIIIIIIHIIIIIIIIIIIIIIIIIHHIIIIIIGIIIIIIIIIIIIIIIIIIIIIIIIIIIIIIIIIIIIIIIIIIIIIIDDDDD
@HISEQ:969:HM2KJBCX2:2:1101:5109:23626 2:N:0:ACTATGCA
GTAGCACTCATGCCCAACTATCCCTATTAATCATTACGGTGATCCTAGAAACCAACAAAATAGAATCATGCCGTCCTATTTTATTATTCCATGCTAATGTATTCAAGCAAAATGCCTGCTTTAAACACTCTAATTTTTTCAAAGTAAAGGTCCTGGTTCCCCGCGACACCCAATTAAGGGCATCGCGGTTCTCCAGAAGGTGAGAAATTGACTACACCAGTTCATACCCCTTAAGGCACGACCGATGTGTCAATCCCGAAATTCAACTACGAGCTTTTTAACTGCAACAACTTTAATATACGCTATTGGAGCTGGAATTACCGCGGCTGCTGGCACCAGACTTGCCCTCCAA
+
DDD@DHHHHIIIHIIIIIIIIIHHHIIIIIIIIIIIIHHIIIIIIIIIIIIIIIIIIIIIIIGIHIIIIEHCHCHGHIIGIIHIIHIIIIIHHHIGFHHH@<IIHIHHHHIHHHHIIHGIHHIHHHIIIHIHEHIHHHIIIHHHHHIIIIIHIIHHIIIHHHIIIIIIIIIIIIIIIIIIIIIIIIIIIIIIIIIIIIIIIHIIIIIIIIIIIIIIGIIIIIIHIHIHIIIIIIIIIIIHEIII>IIIIIHIIIHIIIHIHHEHIIIGIIIIIIIIIHIIIIIIIIIIIHIIIIIIIHHHHIIIIIIIIIHIIIIIIIIIHIIIIIIIIIHIIHIHIIIIIIIIIIHDDDDD
@HISEQ:969:HM2KJBCX2:2:1101:6004:22968 2:N:0:ACTATGCA
GTAGCACTCATGCCCAACTATCCCTATTAATCATTACGTCAATCCTAGAAACCAACAAAATAGGTTTGAACGTCCTATTTCATTATTCCATGCTAATGTATTCAAGCGTTAGCCTGCTTTAAACACTCTAATTTTTTCAAAGTAACAGTCCTGTTTCCCTGCAACACCAAATTAATGGCATTACAGTTCTTCAGAAAGGAGGAATCAGCGAAACCAGTTCATACCAGTGGCACGACCAACCTGCTGACCCCGAAATTCAACTACGAGCTTTTTAACTGCAACAACTTTAATATACGCTATTGGAGCTGGAATTACCGCGGCTGCTGGCACCAGACTTGCCCTCCAA
+
DDDDDIIIIIIIIIIIIIIHIIIIIIIIIIIIIIIIIIIIIIIIIIIIIIIIHIIIHIIIIIIIHIIIIIIIIIIIHHIIIHIIIIIHHIIIIIIIIIHIIIHIIIIIIIIIIIIIIIIIIHHIIIIIIIIIIIHIIIIIIIIIIIIIIIIIIIIIIIHHIIIIIIIIIIHIIIIIIIIIIIIIIHHHIHHIIIIIIIIIIIIIIIHIIIHIIIIIHIIIIIIIIIIIIIIIIIIIIIIIIHHHGHIIIIIIIIIIIHHHGIIIIIIIIIIIIHHIIIIIHGIIIHGIIIIIHHIHIIIHIIIIIIIIIIIIIIIIIIIIIIIIIIIIIIIHIHIIIIIIIDDDDD
@HISEQ:969:HM2KJBCX2:2:1101:6246:22982 2:N:0:ACTATGCA
GTAGCACTCATGCCCAACTATCCCTATTAATCATTACGTCGATCCTAGAAACCAACAAAATAGAATCAAACGTCCTATTTCGTTATTCCATGCTAATGTATTCAAGCGTGAGCCTGCTTTAAACACTCTAATTTTTTCAAAGTAACAGTCCTGATTCCCCAAGACACCAAATTAATGACATCATGGTTCGTCAGAAGGTAGGAATCAATAATACCAGTACGTACAATAGCACGACCAATAAATTGATCCCGAAATTCAACTACGAGCTTTTTAACTGCAACAACTTTAATATACGCTATTGGAGCTGGAATTACCGCGGCTGCTGGCACCAGACTTGCCCTCCAA
+
DDDDDIIIIIIIIIIIIIIIIIIIIIIIIIGIIIIIIIIIIIIIIIIIIIIIIIIIHIEIIIIIIHIIHIHIIIGHIIHIIIIIIIIIIIIIHIIGIHIGIFHIIHIIIIIIIIIIIIIIIIHIIIIHIIIIIIIIIIIIIIIHIIIHHIIIIIIIIIIIHIIIIIIIIIIIIIIIIIIIIIIIHIIIIIIIIIIIIIHIIIIHGIIHIIIHHHIIIIIIIIIIIIIIIIIIIIHIIIIIIIIIIIHIIIIIIIIIIIIIIIIIIIIIIIIIIIIIIIIIIIIIHIIIIIIIHIIIIIIIIIIIIIIIIIIIIIIIIIIIIIIIIIIIIIIIIIIIIIIHDDDDD
@HISEQ:969:HM2KJBCX2:2:1101:7679:24486 2:N:0:ACTATGCA
GTAGCACTCATGCCCAACTATCCCTATTAATCATTACGTCGATCCTAGAAACCAACAAAATAGAATCAAACGTCCTATTTCGTTATTCCATGCTAATGTATTCAAGCGTGAGCCTGCTTTAAACACTCTAATTTTTTCAAAGTAACAGTCCTGATTCCCCATGACACCAAATTAATGACATCATGGTTCGTCAGAAGGTAGGAATCAATAATACCAGTACGTACAATAGCACGACCAATAAATTGATCCCGAAATTCAACTACGAGCTTTTTAACTGCAACAACTTTAATATACGCTATTGGAGCTGGAATTACCGCGGCTGCTGGCACCAGACTTGCCCTCCAA
+
BDBDDIIIHIHHIIIIIIIIIIIIIIIIIIIIIIIIIIIIGIHGIIIIIIIIIIIIIIIHIIIIIIIIIIHIIIIIIIIIIIIIIIIIHIIIIIHIIHIIIIIIIIIIIFHHIIIIIIIIHIIIIIIIIIIIIHHHIIIIIIIIIIIIIIIIIIIIIIIIHIIIIIIGIIIIHIHIIIIIIGIIIIIIIIIHIIIIIIIIIIIIIIIIIIIHHIIIIIIIIIIIIIIIIHIIIIIIIIIHHIIH;HHCIIIIIHIIIIIIIIIIIIIIIIIIIIIIIIIIIIIIIHIIIIIHIIIIIIIIIIIIIIIIIIIIIIIIIIIIIGIIIIIIIIIIIIIIIIIIDDDDD
@HISEQ:969:HM2KJBCX2:2:1101:15250:24820 2:N:0:ACTATGCA
GTAGCACTCATGCCCAACTATCCCTATTAATCATTACGGCGACTCTAGAAACCAACAAAATAGAACCGCACGTCCTATTTTATTATGCCATGCTAATGTATCCGGGCATAGGCCTGCTTTGAACACTCTAATTTTCTCAAGGTAAACGTCCTGGTTCCCCAACACACCCAATTAAGGGCATGCCGGCTCACCAAGAAAGAGAACACGGCCAGACAGTACACACCGTGAGGCGGACCGCCCAGCCACGTTCGAAGTTCAACTACGAGCTTTTTAACTGCAACAACTTTAATATACGCTATTGGAGCTGGAATTACCGCGGCTGCTGGCACCAGACTTGCCCTCCAA
+
CDDDCIIIIIHIIIIIIIIIIIIIIIIHIHIIIIIIIHGHIIIHIIIHIIIIIIIIHIIGIIHIIIIIIIHHHHHHHHHHHHIIIIIIIIIIIIIIHIHHHIHIIIIIIIIHIIIIIIIHHIIIIIIIIIIIHHIHIIHIIIIHHIIIHIIIIIHGIIIIIIIIIIIIIGHHIGHHIIIIIIHHHIIHIHIIIIIIIIIIIIHIIHIHIIIIIIIIIIIIIIIIIIIIIIIIIIIIIIIIIIHFIHIIIIIIIIIIHIIIIIIIIIIIIIIIIIIIIIIIIHIIIIIIHHHHHIIIIIIIIIIIIIIIIIIIIIIIIIIIIIIIIIIIIIIIIIIIIIIIDDDDD
@HISEQ:969:HM2KJBCX2:2:1101:2675:25440 2:N:0:ACTATGCA
GTAGCACTCATGCCCAACTATCCCTATTAATCATTACGTCAATCCTAGAAACCAACAAAATAGGATCAAACGTCCTATTTCATTATTCCATGCTAATGTATTCAAGCGTTAGCCTGCTTTAAACACTCTAATTTTTTCAAAGTAACAGTCCTGTTTCCCTGCAACACCAAATTAATGACATTACAGTTCTTCAAGAAGGAGGAACCAGTAAAGCCAGTACATACCAGAGGCACGACCAACCTACTAATCCCGAAATTCAACTACGAGCTTTTTAACTGCAACAACTTTAATATACGCTATTGGAGCTGGAATTACCGCGGCTGCTGGCACCAGACTTGCCCTCCAA
+
DDDDDIIIIIIIIIIIIIIIIIIIIIIIIIIIIIIIIIIIIIIIIIIIIIIIIIIIEHIIIIIIIIIIIIIIIIGIIHHIHHIHIIIHHIIIIHHIIIIIHFEHIIHIIHIIIIIIIIIIIIIIIHIIIIHIIIIIIHIIIIIIIHHIIIIIIIIIIIIIIIIIIIIIIIHHHIHIIIIIIIIIIIIIIIIIIIIIIIIIIIIHIIIIIIIIIIIIIIIIIIIIIIIIIIIIIIIIIHHIIHHHGHHFIIIIIHIIIIIHIIIIIIIIIIIIIIIIIIIIIIIIIIIIIIIIIIIIIIIIIIIIIIIIIIIIIIIIIIIIIIIIIIIIIIIIIIIIIIIIIDDDDD
@HISEQ:969:HM2KJBCX2:2:1101:21014:25662 2:N:0:ACTATGCA
GTAGCACTCATGCCCAACTATCCCTATTAATCATTACGTCGATCCTAGAAACCAACAAAATAGGGTCAAACGTCCTATTTCATTATTCCATGCTAATGTATTCAAGCGTGAGCCTGCTTTAAACACTCTAATTTTTTCAAAGTAACAGTCCTGATTCCCCGCGACACCAAATTAATGACATCACGGATCTTCAGAAGGGAGAAACCAGTGACACCAGTGCATACCAAAGGCATGACCAGCGTACTGATCCCGAAATTCAACTACGAGCTTTTTAACTGCAACAACTTTAATATACGCTATTGGAGCTGGAATTACCGCGACTGCTGGCACCAGACTTGCCCTCCAA
+
DDDDDHHEHIHIIIIIIIHIHIIIHIHIIIHIIHHIIIIIIIIIIIIIIIIEEHHIIIIIHHHHHHHHIIGIDGDHHCHGHI?HHCHHHIEEHHHIHHHFEFFHIIIIHIIIIIIHIHHIHIIIIIIHIHHIIHHIGGHIIIIIIHHIHIIIGHHHIIIIIIIIIIIIHIIHIHHHGHIIGIIIIIIIIIIIHIIIIIIIIIIHIIIIIHHIIIIIIHIHIIIIIIIHIIIIIIIIIIIIIIIHGIIIIIIIIIIIHIIHIIIIIHIIIIIIIIHIIIIIIIIHIIIIIIIHHHIIIIIIIIIIIIIIIIIIIIIIIIIIIIIIIIIIIIIIIIIIIIIIIDDDDD
@HISEQ:969:HM2KJBCX2:2:1101:13841:26476 2:N:0:ACTATGCA
GTAGCACTCATGCCCAACTATCCCTATTAATCATTACGTCGATCCTAGAAACCAACAAAATAGGGTCAAACGTCCTATTTCATTATTCCATGCTAATGTATTCAAGCGTGAGCCTGCTTTAAACACTCTAATTTTTTCAAAGTAACAGTCCTGATTCCCCGCGACACCAAATTAATGACATCACGGATCTTCAGAAGGGAGAAACCAGTGACACCAGTGCATACCAAAGGCATGACCAGCGTACTGATCCCGAAATTCAACTACGAGCTTTTTAACTGCAACAACTTTAATATACGCTATTGGAGCTGGAATTACCGCGGCTGCTGGCACCAGACTTGCCCTCCAA
+
DDDDDIIIIIIHIHIIIHIIHIIIIIIIIIIIIIIIIIIIIIIIIHIIHHIIGIHIHIIIHIHIHHIIIIFHECGHIIIHGIIIIHIGHHHHIIIIIIIIIIIIIIIIIIIIIIIIIIIIIIIIIIIIIIHHIIIHIHIIIIIIIIIIIIIIIIIIIIIIIIIIIIIIHIIIIIIIIIIIIIIIIIIIHIIIIIIIIIIIIIIIIIIIIIIIIIIIIIHIIIIIIIIIIIIIIIIIIIIIIIIIHIIIIIIIIIIIIIIIIIHIIIIIIIGIIIHIIIIIIIIIIIIIIIIIIIIIIIIIIIIIIIIIIIIIIIIIIIIIIIIIIIIIIIIIIIIIIIIIIDDDDD
@HISEQ:969:HM2KJBCX2:2:1101:18748:27336 2:N:0:ACTATGCA
GTAGCACTCATGCCCAACTATCCCTATTAATCATTACGTTGTACCTAGAAACCAACAAAATAGGTTCGAACGTCCTATTTCATTATTCCATGCTAATGTATTCAAGCGTTTGCCTGCTTTAAACACTCTAATTTTTTCAAAGTAACAGTCCTGACTCCCCACAACACCAAATTAATGACATCATGGTTCATCAGAAGGGAGAAATCAACGACGCCAGTACGTACCGAAGGCACGACCGACGTATTGATCCCGAAATTCAACTACGAGCTTTTTAACTGCAACAACTTTAATATACGCTATTGGAGCTGGAATTACCGCGGCTGCTGGCACCAGACTTGCCCTCCAA
+
DBB?@EH@FHHCCHHCHHCHCGHHFHIHIII@FHII?GHGFECG@HHHIIIHHGHIHH1@GF@@GHGIHH?DFE=EEHFHHHHIHHF1CGG<<<<FGCHHGDGCGHCHIIHDHHDHGHEHEHGGHIHHGCEHHFHF8CG@HHGIIIHGA@HEHECG10AEHECHGGHHC8GEIHHHGEHHGIIIIIIGIHHIHIIIHIHEIIIIHFHHHHE<IIHHIIHHIIHEEHIIIHHHGII>HGIIIHHFDHHCIHHHHHFC1?IIIIIIIHFHHHCIGHGGIHHHGHHIIHIIIIHHIHHEEIHHIIHIIHHIHHHHGIHIIHIHHHHEIIIIIHIHEEHIIIIIHDDD@@
@HISEQ:969:HM2KJBCX2:2:1101:5025:26785 2:N:0:ACTATGCA
GTAGCACTCATGCCCAACTATCCCTATTAATCATTACCTCAATGCTCTACAAAACCAACAAAATAGAACCGAGGTCCTATTCTATTATTCCATGCAACATTATTCAGGCGTAAGGCCTGCTTTAAGCACTCTAATTTTCTCAAAGTAAACGTACCGGCTACCGAAAACACCCAATAAAGGGCATCAACGGCCAACCGGTTGATTAGGACCAGACATGCAGTAAACGCAGTGAAGCGTACCACATACTAGTACCCGAGATCCAACTACGAGCTTTTTAACTGCAACAACTTTAATATACGCTATTGGAGCTGGAATTACCGCGGCTGCTGGCACCAGACTTGCCCTCCAA
+
DDCDDIIIIIIIIIIHIIHIIIIIIIIIIIIIIIIIIIIIIIIIIIHIIIIIIGIIIIIIIIIIIIGIIHHHHHHHHIIIIHIIHIHIIIHHHHHHIIIIIIIIIIHIHIIIHHIHGIIIIIIIIHIIIIIIIIHHFHIIIHHIIHIIIIIIIIIIIIIIIIIIIHIIIIIHHIIIIIIIIIIHIIIIIIIIIIIIIIIIIIIIHIIIHIIIIIIIIIIIIIIIIIIIIIIIIIIIIIIIIIIIIIHFIIIIIIIIIIHIIIIIIIIIIIIIIIIIIHIIIIIIIIIIIIIIIIIIIIIIIIIIIIIIIIIIIIIIIIIIIIIIIIIIIIIIIIIIIIIIIIHIDDDDD
@HISEQ:969:HM2KJBCX2:2:1101:19082:27715 2:N:0:ACTATGCA
GTAGCACTCATGCCCAACTATCCCTATTAATCATTACGTCGATCCTAGAAACCAACAAAATAGGTTCGATCGTCCTATTTCGTTATTCCATGCTAATGTATTCAAGCGCGAGCCTGCTTTAAGCACTCTAATTTTTTCAAAGTAACAGTCCTGTTTCCCCGCAACAACGAATTAATGCCATCACGGTTCTACAAGAAGGAGGGACCAGTGAGGCCAGTGCATACCAGTGGCACGACCAACCTACTGGCCCCGAAATTCAACTACGAGCTTTTTAACTGCAACAACTTTAATATACGCTATTGGAGCTGGAATTACCGCGGCTGCTGGCACCAGACTTGCCCTCCAA
+
DDBDDIIIHIIHHHIIIIIIIIIIHHIIHIIHIIIHHHIIIIIIHIIIIIIIHHIIIIIIIHHIIIIGHHHHH?GHIIII?FHHEHHEHCHCEHIIIHIIIIHIHHHIIIIIIIIIIHIHHIIIIIIIIHIIHHHHIIHBHHHIIIIHIIIIHHHHHIGIIIIIIIIIIIIIIIGIIHFIIIIIIHIIIIIIIHIIIIIIHIIIIIIIIIIIIIHIIIIIIIIIIIIIHII=IIIIIIIIIIHHGIIHHHHHIIIIIIIHIIIIHIIIIIIIIIIIIIIIIIHIIIIIIHIIIIIIIIIIIIIIIIIIIIIIIIIIIIIIIIIIIIIIIIIIIIIIIIIIIDDDDD
@HISEQ:969:HM2KJBCX2:2:1101:18371:28171 2:N:0:ACTATGCA
GTAGCACTCATGCCCAACTATCCCTATTAATCATTACGTCGATCCTAGAAACCAACAAAATAGAATCAAACGTCCTATTTCATTATTCCATGCTAATGTATTCAAGCGCGAGCTTGCTTTAAACACTCTAATTTTTTCAAAGTAACAGTCCTGATTTCCCGCGACACCAAATTAATGACATCGTGGTTCGTCAGAAGGGAGAAACCAATAATGCTAGTACGTACAAAGTACGACCGACATATTAGTCCCGAAATTCAACTACGAGCTTTTTAACTGCAACAACTTTAATATACGCTATTGGAGCTGGAATTACCGCGGCTGCTGGCACCAGACTTGCCCTCCAA
+
BDDDDIIIIIHIIIIIIIIIIIIIIIIIHIIIIIIIIIIIIIHIIIIIIIIIIIIIIIIIIIIIIIIIIIIIIIIIIIIIIIIIIIIHHHIIIIIIIIIIIIIIIIIIIIIIIIIIIIIIIHIIIIIHIIIIIIIIIIIIIIIIIIIIIIIIIIIIIIHIIIIIIIIIIIIHIIIIIIIIIIIIIIIIIIIIIIIIIIIIIIIIIIIIIIIIIIIIIIIIIIIIIIIIIIIIIIIIIIIIIIIIIIIIIIIIIIIIIIIIIIIIIIIIIIIIIIIIIIIIIIIIIHIIIIIIIIIIIIIIIIIIIIIIIIIIIIIIIIIIIIIIIIIIIIIIIIIIIIIDDDDD
@HISEQ:969:HM2KJBCX2:2:1101:19186:28617 2:N:0:ACTATGCA
GTAGCACTCATGCCCAACTATCCCTATTAATCATTACGGTGATCCTAGAAACCAACAAAATAGAACCATGCCGTCCTATTCTATTATTCCATGCTAATGTATTCGAGCAAAAATGCCTGCTTTAAACACTCTAATTTTTTCAAGGTAAAGGTCCTGGATCCGCAAGACACCCAATAAAGGACATCAAGTTTCTCCAGAAGGTGAGAAATCAACAGTAACAGTTCATACCCCTTAAGGCATGACCATCACGTCAATCCCGAAATTCAACTACGAGCTTTTTAACTGCAACAACTTTAATATACGCTATTGGAGCTGGAATTACCGCGGCTGCTGGCACCAGACTTGCCCTCCAA
+
DDDDDHIHIIIIHIIIHIIIIIIIIIIIIIHIIIIIIIIIIHIIIIIIIIIIIIGIIIIIIIHIIIIHIHIIIIIGIIHGHIIHIIIHIIIIIGHHHFHEHHGHHIIHIIIIHIIIIIIIHIIHIIIIHIIIIHIIIIIIIIIHIIIIIIIIIIIIHIIIHIIIIIIIIIIIIIHIIIIIIIIIIIIIIIHIIIIIIIIIIIIIIIIIIIIIIIIIIIIIIIIIIHEIIIIIIIIIIIIIIIIIIIIIIIHGIIIIIIIIIIIIIIIIIIIIIIIIIIIIIHIIIIIIIIIIIIIIIIIIIIIIIIIIIIIIIIIIIIIIIIIIIIIIIIIIIIIIIIIIIIIIIIIIDDDDD
@HISEQ:969:HM2KJBCX2:2:1101:6887:30239 2:N:0:ACTATGCA
GTAGCACTCATGCCCACTATCCTATTAATCATTACATCGATCCTAGAAACCGACAAAATAGAATCTGATGTCCTATTTCATTATTCCATGCTAATGTATTCAAGCGTAAGCTTGCTTTAAACACTCTAATTTTTTCAAGGTAACAGTCCTAATTCCCCATAACATCAAATAAATGACATTATGGTTCTTTAGAAGGTGAGAACCAATAAAACCAGTACATACCAAGGCATGACCGATTCCTTGATCCCGAAATTCAACTACGAGCTTTTTAACTGCAACAACTTTAATATACGCTATTGGAGCTGGAATTACCGCGGCTGCTGGCACCAGACTTGCCCTCCAA
+
DDDCDIIIIIIIIIIIIIIIIIIIIIHIIIIIIIIHHIHIIIIIHIIIIIIIIIIIHIIIIIIIIIHHIIIHIIIIIIIIIIIIHIIIIGHIIIIIIIIIIIIIIIIIIIIIIIIIHIIHIHIHIIIIIIIIIIIIIIIHIIIIIIIIIIIIIIIIIIIIIIIIIIIIIIIIIIIIIIIIIIIIIIIIIIIIIIIIIIIIIIIIIIIIIIIIIIIIIIIIIIIHIIIIIIIIIIIIIIIIHGIIIIIIIIIIIIIIIIIHIIIIIIIIIIIIIIIIIIIIIIIIIIIIIIHIIIIIIIIIIIIIIIIIIIIIIIIIIIIIIIIIIIIIIIIIIIIIIIDDDDD
@HISEQ:969:HM2KJBCX2:2:1101:12440:30252 2:N:0:ACTATGCA
GTAGCACTCATGCCCAACTATCCCTATTAATCATTACGGCGATCCTAGAAACCAACAAAATAGAACCATGCCGTCCTATTCTATTATTCCATGCTAATGTATTCGAGCAAAAATGCCTGCTTTAAACACTCTAATTTTTTCAAGGTAAAGGTCCTGGCTCCGCAAGACACCCAATAAAGGACATCAAGTTTCTCCAGAAGGTGAGAAATCAACAGTAACAGTTCATACCCCTTAAGGCATGACCATCACGTCAATCCCGAAATTCAACTACGAGCTTTTTAACTGCAACAACTTTAATATACGCTATTGGAGCTGGAATTACCGCGGCTGCTGGCACCAGACTTGCCCTCCAA
+
A<BDDEC<1<1<FHHIIIIIIHIIIIIIIIIIIIIIIHC/<EHIIIIIGIIIIIHIIIIIIIIGGFGEE<CHD0CC<<FHGGHHH@HCG@G1CFCGHCHEH<<HF@@5@HGEECCCGHFEGAA<C<@@FE?DFCHHHAHG<1<HF<HHCB1F@ADG@$<D0G?F7<CIHI/FHHDCFHG/IHGCC<DFFEFHGHHHHHHEIGHIIHHD8HGCH:E<EHHH@A4GCHGG:CG9HEGHHCIGIHHEGHEHIFHDHD?GIIIHGCIIIIHIIHIIIIIIIIIIHIH@IIIIIIIIIIIIIIIGIHIIIIIIIIIHIIIIIIIIIHHIIIIIIIIIIIIIIIIIIIIIIIIHDCDDD
@HISEQ:969:HM2KJBCX2:2:1101:11195:30542 2:N:0:ACTATGCA
GTAGCACTCATGCCCAACTATCCCTATTAATCATTACGTCGATCCTAGAAACCAACAAAATAGAATCAAACGTCCTATTTCATTATTCCATGCTAATGTATTCAAGCGTGAGCCTGCTTTAAACACTCTAATTTTTTCAAAGTAACAGTCCTGATTCCCCACAACACCAAATAAATGACATCATGGTTCGTCAGAAGGGAGAAACCAACAATGCCAGTACGTACCTAGGCACGACCGACATGATGGTCCCGAAATTCAACTACGAGCTTTTTAACTGCAGCAACTTTAATATACGCTATTGGAGCTGGAATTACCGCGGCTGCTGGCACCAGACTTGCCCTCCAA
+
DDDDDIIIIIHIIIIIIIIIHHIIIIIIIIIHIIIIIHIIIIIIIIIIIIIIIIIHIIIIIIIIHIIIIIIIIIHHIHHIHIIIIIIC?GHIIIHHHIIIIIIIHIIHIIIIIIIHHHIIIIIIIIIIIIIIIIIIHHIIIIIIIIIIIIIIIIIIIIIHIIGHHHIIIIHHIHIIHHIIIIIIIIIIIIIIIIIIIIIIIIIIIIIIIIIIIIIIIIIIIIIIIIIHIIIIIIIIIIIIIIHGIIIIIFHHIIIIIGIIIHIIIIIIIIIIIIIIIIIIIIIIIIIIIIIIIIIIIIIIIIIIIIIIIIIIIIIIIIHIIIIIIIIIIIIIIIIIIIIIDDDDD
@HISEQ:969:HM2KJBCX2:2:1101:16471:30251 2:N:0:ACTATGCA
GTAGCACTCATGCCCAACTATCCCTATTAATCATTACGTCGATCCTAGAAACCAACAAAATAGAATCAAACGTCCTATTTCATTATTCCATGCTAATGTATTCAAGCGTAAGCCTGCTTTAAACACTCTAATTTTTTCAAAGTAACAGTCCTGATTCCCCACGACACCAAATTAATGACATCGCGGTTCTTCAGAAGGTAGGAACCGATAATGCCAGTGCGTACCGAAGCACGACCAACAATTCGATCCCGAAATTCAACTACGAGCTTTTTAACTGCAACAACTTTAATATACGCTATTGGAGCTGGAATTACCGCGGCTGCTGGCACCAGACTTGCCCTCCAA
+
DDD0<?1<FG<1<11<GGHH@1<DDCFGHCHEHGHHC<<1C?C1<CH@1C1DCFF<EEHHGCFHHIG@GH1<<1<0<FFC11<1<GHGFE<1CFHIHEHG?EEFEHIHIHHD5G@FHGHGHHCHH@D1HHHHIHHG<HF?HF@CEHHHHHHCGIHGHIIIHHGHEHGIIHHGHHIIIHIIIIIIIIIIHGHIIIHH<CHHH?HGDHHHGHHIIFHIIIHGEHHGHHHDHII<HIFEHIIIHHH@HHHGIHCIIIHIIIHHHCHHIIIIIIIHIIHHIIIHEFHHHHHHHIHHHDEIIHHHEIIIIHHGHHHHHHIHIHIIIHGHIHFFCHHHHIIIHIHHAD@@@
@HISEQ:969:HM2KJBCX2:2:1101:2488:30579 2:N:0:ACTATGCA
GTAGCACTCATGCCCAACTATCCCTATTAATCATTACATCGATCCTAGAAACCAACAAAATAGAATCTGATGTCCTATTTCATTATTCCATGCTAATGTATTCAAGCGTAAGCTTGCTTTAAACACTCTAATTTTTTCAAGGTAACAGTCCTAATTCCCCATAACATCAAATAAATGACATTATGGTTCTTTAGAAGGTGAGAACCAATAAAACCAGTACATACCAAGGCATGACCGATTCCTTGATCCCGAAATTCAACTACGAGCTTTTTAACTGCAACAACTTTAATATACGCTATTGGAGCTGGAATTACCGCGGCTGCTGGCACCAGACTTGCCCTCCA
+
DBDDAIIHIHHEHHEEGHCGHHIIIHHHHHHHIIIIFEHIIEHEHIIIIHHHHIHIH1FHHIH?GHIICGHIHHIIHHIIIIIICCFHIHHE@GHHHHHHHCFEHGHHFHFEEHACGF?HHI?FFEEH@EHHIIGIHHHIHHHGHHHHHICHIIIIIIHIIHHHIHCGHIHHIHGHGIHHHHHEEHIIHHFHIHHIHHIIIHFGCHFHHHIIIHEIIIIIHEHHHIHFIIIIHHIHHHHHIGCHHHHHIIIHFHIIHH@HHHE@HIHFGIHHHIIIIIHIHHHHHIIIIHECGHIIIIHIIIIIHIHIHIHGIHHDIIHIIIIIIIIIIIIHFIHHHHHDAACD
@HISEQ:969:HM2KJBCX2:2:1101:19689:31319 2:N:0:ACTATGCA
GTAGCACTCATGCCCAACTATCCCTATTAATCATTACGTCGATCCTAGAAACCAACAAAATAGAATCAAACGTCCTATTTCGTTATTCCATGCTAATGTATTCAAGCGTGAGCCTGCTTTAAACACTCTAATTTTTTCAAAGTAACAGTCCTGATTCCCCATGACACCAAATTAATGACATCATGGTTCGTCAGAAGGTAGGAATCAATAATACCAGTACGTACAATAGCACGACCAATAAATTAATCCCGAAATTCAACTACGAGCTTTTTAACTGCAACAACTTTAATATACGCTATTGGAGCTGGAATTACCGCGGCTGCTGGCACCAGACTTGCCCTCCAA
+
DDDDDHGHHIIIHFHHHHHIIHIIIIIIHHI?GHHHHIIIIHHGEFGHGHHHHHIIHIHHHHIGHHHHHHHGIEHDHGHIHGHI1FHGHHIIHHHHGHHIEFHHIHIGHHHHIIHIIIIIIIFGHGGHHGIIIIHGHIIIIHHHHHHIHFHHIHHIHHECHHHHIHGHHHGHHIIIHIIIHIIHHHIIIHHHIIHHIHHIIIIHHEIHHHHHEHIIIIIIIHIIIIIIIIIGIIII>HIIIIHHHIIHGIIIHIHHIIHHIIIIIIIIIIHHIIIIIIHIIIIIHHIIIIIHHHGIHIIIIIIIIIHIIIIIIIGIIIFIIIIIIIIHHHIHIHIIIIIIDDDDD
@HISEQ:969:HM2KJBCX2:2:1101:8946:32155 2:N:0:ACTATGCA
GTAGCACTCATGCCCAACTATCCCTATTAATCATTACGGTGATCCTAGAAACCAACAAAATAGAACCATGCCGTCCTATTCTATTATTCCATGCTAATGTATTCGAGCAAAAATGCCTGCTTTAAACACTCTAATTTTTTCAAGGTAAAGGTCCTGGATCCGCAAGACACCCAATTAAGGACATCGAGTTTCTCCAGAAGGTGAGAAATCAACAGCAACAGTTCATACCCCTTAAGGCACGACCATTACGTCAATCCCGAAATTCAACTACGAGCTTTTTAACTGCAACAACTTTAATATACGCTATTGGAGCTGGAATTACCGCGGCTGCTGGCACCAGACTTGC
+
DDDDDIIIIIIIIIIIIIIIIIHIIIIIIIIIIIIIHIIIIIIIIIIIIIIIIIIIIIIIIIHIIIIIIIIIIIIIIIIIIIGHHIIIIIIIIHIIHIIIIIIIIIHIHIIIIIIIIHHIIIIIIHIIIIIIIIIIIIIIIIIIIIIIIIIIIIIHIIIIIIIIIHIIIIHIIIIHHGIIIIIIIIIIIHHIIHIIIIIIIIIIIIIIIIIIIIIIIIIIIHHIIIIIIIIIIIIIIIIIHIIHGIIIIIIIIIIIIIIIIIIIIIIIIHIIIIIIIIIIHHIIIIIIIIIIIIIIIIIIIIIIIIIIIIIIIIHIIIIIIIIIIIIIIIIIIIHF1IIIIDDDDD
@HISEQ:969:HM2KJBCX2:2:1101:11098:31624 2:N:0:ACTATGCA
GTAGCACTCATGCCCAACTATCCCTATTAATCATTACGGTGATCCTAGAAACCAACAAAATAGAACCATGCCGTCCTATTCTATTATTCCATGCTAATGTATTCGAGCAAAAATGCCTGCTTTAAACACTCTAATTTTTTCAAGGTAAAGGTCCTGGATCCGCAAGACACCCAATAAAGGACATCAAGTTTCTCCAGAAGGTGAGAAATCAACTGCAACAGTTCATACCCCTTAAGGCATGACCATCACGTCAATCCCGAAATTCAACTACGAGCTTTTTAACTGCAACAACTTTAATATACGCTATTGGAGCTGGAATTACCGCGGCTGCTGGCACCAGACTTGCCCTCCAA
+
DDDDDIIIIIIIIIIIIIIIIIIIIIIHIIIIIIIIIIIIHIIIIIIIIIIIIHIIIIIIIIIIIIIIIHIGHHDDHIIIIHIIIIIIHIIGGHHIIHIIIHHGIIIHIIIIIIIIIHIIIIIIHHIIIIIIHHIIIIIIIIHIIIIIIIIIIIIIHHHIHIIIIIHIIIIHIIIIIIIIIIIIIIHIIIIIIIIIIIIIIIIIIIIIIIIIIIIIIIIIIIIIIIIIIIIIHIIIIIIIIIIIIIIFIIIHIIIIIIIIIIIIIIHIIIIIIIIIIIIIIIIIIIIIIIIIIIIIIIIIIIIIIIIIIIIIIIIIIIIIIIIIIIIIIIIIIIIIIIIIIIIIIIIIDDDDD
@HISEQ:969:HM2KJBCX2:2:1101:5842:32005 2:N:0:ACTATGCA
GTAGCACTCATGCCCAACTATCCCTATTAATCATTACGTCGATCCTAGAAACCAACAAAATAGAATCAAACGTCCTATTTCATTATTCCATGCTAATGTATTCAAGCGTAAGCCTGCTTTAAACACTCTAATTTTTTCAAAGTAACAGTCCTGATTCCCCACGACACCAAATTAATGACATCGCGGTTCTTCAGAAGGTAGGAACCGATAATGCCAGTGCGTACCGAGGCACGACCAACAATTCGATCCCGAAATTCAACTACGAGCTTTTTAACTGCAACAACTTTAATATACGCTATTGGAGCTGGAATTACCGCGGCTGCTGGCACCAGACTTGCCCTCCAA
+
DDDDDIIIIIHIIHHIIIIIIIIIIIIIIIIIIIIHHIIIIGHHHIIIIIIIIIIIIIIIIGHEGHIIHHIIEHHIIIGHHIGIIHIIHIIGFHHHIIIHHHGHHHHHHHHHIIIHIIIIIHIIIIIIIIIHHHIHIIIFIHGIIIIIIIIIIIHHHIIIIHIIIIIIIIIIIHGIIHIIIIIIIIIIIIIIIIIIIIIIIIIIIIIIIIIIIIIIIIIIIIIIIIIIIIIIIIIIIIIIIHHDIIIIIIIIIIIIIIIIIHIIIIIIIIIIHHIHIIIIIIIIIIIIIIIIHIIIIIIIIIIIIIIIIIIIIIIIIIIIIIIIIIIIIIIIIIIIIIIIDDDDD
@HISEQ:969:HM2KJBCX2:2:1101:11370:32054 2:N:0:ACTATGCA
GTAGCACTCATGCCCAACTATCCCTATTAATCATTACGGTGATCCTAGAAACCAACGAAATAGAATCAATCCGTCCTATTTCATTATTCCATGCTAATGTATTCAGACGTTAGCCTACTTTAAACACTCTAATTTTTTCAAAGTAACAGTCCTGATTTCCCATCACACCAAATAAATGGCATGAAAGTTCCTCAGAAGGTAGAGATTCATCTCACCAGTACAGACAATTAAGCCTGACCAATGGGTAAACCCCGAAGTTCAACTACGAGCTTTTTAACTGCAACAACTTTAATATACGCTATTGGAGCTGGAATTACCGCGGCTGCTGGCACCAGACTTGCCCTCCAA
+
DDCDDIIIIIIIIIIIHIIIIIIIIIIHIIIIIIIIIIIIIIIIHIIIHIHIIIIIIHIIHIIEHHHIIIIHIIIIIIIHIIFHIHIHIIIIIIHIHHIHIHIIIHIIHIIIHIIIIHIIIHIIIHIHHIIIIIHHIIIIIIHHIIIIIIIIIHIIIIIIIIIIIIIIIIIIIIIIIIIIIIIIIIIIIIHIIIIIIIHHIIIHIIIIIHIIIIIIIIIIIIIIIIIIIIHIIHIIIIIIIIIHHHEIIIIIIIIIIIIIIIIIIIIIIIIIHIIIIIIIIIIIGIIIIIIIIIIIIIIIIIIIIIIIIIIIIIIIIIIIIIIIIIHIIIIIIIIIIIIIIIIDDDDD
@HISEQ:969:HM2KJBCX2:2:1101:7656:32521 2:N:0:ACTATGCA
GTAGCACTCATGCCCAACTATCCCTATTAATCATTACGGTGGTCCTAGAAACCAACAAAATAGAACCACAACGTCCTATTCTATTATTCCATGCTAATCTATTCAAGCAATAGCCCGCTTTAAACACTCTAATTTTTTCAAGGTAATGGTCCTGGCTCCCCAACACACCCAATTAAGGACATACTGGTTCACCAGAAGGAAGACCCGACAACAGGACAGTACTCGCCAAAGACGGACCGCCCGGCCAAGTCTAAAATTCAACTACGAGCTTTTTAACTGCAACAACTTTAATATACGCTATTGGAGCTGGAATTACCGCGGCTGCTGGCACCAGACTTGCCCTCCAA
+
DDDDDIIIIIIIIIIIIIIIIIIIIGIIIIIIHIIGIIIIIIIIIIIIIIIIIIIIIIIIHIGIIIIIIIIIIHHHIIIIIIIIGIIIIIIIHIIIIIIIIHHIHIIIIIIIIIIHHIIIIIIIIIIIIIIIIHHHHIIIIIIIIIIIIIHIIIHIIIIIIIIHHHHIIIIIHIIHIIIIIIIHIIIIHHIHIIIIIIIIIHIIIIIIIIIIIIIIIIIIIIIIIIIIIHIIIIIIIIIIIIIIIIIIIIIIIIIIIIIIIIIIIIIIIIIIIIIIIIIIIIIIIIIIIIIIIIHIIIIIIIIIIIIIIIIIIIIIIIIIIIIIIIIIIIIIIIIIIIIIIIDDDDD
@HISEQ:969:HM2KJBCX2:2:1101:7589:33180 2:N:0:ACTATGCA
GTAGCACTCATGCCCAACTATCCCTATTAATCATTACGTCAATCCTAGAAACCAACAAAATAGGATCGAACGTCCTATTTCATTATTCCATGCTAATGTATTCAAGCGTTAGCTTGCTTTAAACACTCTAATTTTTTCAAAGTAACAGTCCAAATTCCCCGCAACACCAAATTAATGGCATTACGGCTCATCAGGAAGGAGGAATCAGTGAGACCAGTGCATACCGATGGCATGACCAATCTACTAACCCCGAAATTCAACTACGAGCTTTTTAACTGCAACAACTTTAATATACGCTATTGGAGCTGGAATTACCGCGGCTGCTGGCACCAGACTTGCCCTCCAA
+
DB@@DIHHHHIIIIIIHHGHHGHHI@CHHHCGEHHIEEHFHDHFHIHH@HFIHHEDH1GEHHFGGFHHEEF/DFEHH?CGHEHHHHIH?HHC?E@EIIIIIHHFHHHHCHHHGHIHHGHHHHHHIIIIIIHIIHIIIHHHIIIIIIIIIIIHHIHHIIHH?IHHHGGHIHHIHIIIIGIHHHHIHIIHIIGIIIIIHIIIIIIIHIIIIIIIIIIIIHIIHGCHIIIIIIIIIIIIGIIIIIHHFHHIHIIIIIIIIIIIIIHIIIIHCIIIIHHIIIIIIIIIIIIIIIIIIIIIIIIIIIIIIIIIIIIIIIIIIIIIIIHIIIIIIIIIIIIIIIIIIDDCDD
@HISEQ:969:HM2KJBCX2:2:1101:5179:32127 2:N:0:ACTATGCA
GTAGCACTCATGCCCAACTATCCCTATTAATCATTACGTCGATCCTAGAAACCAACAAAATAGAATCAAACGTCCTATTTCATTATTCCATGCTAATGTATTCAAGCGTAAGCCTGCTTTAAACACTCTAATTTTTTCAAAGTAACAGTCCTGATTCCCCACGACACCAAATTAATGACATCGCGGTTCTTCAGAAGGTAGGAACCGATAATGCCAGTGCGTACCGAAGCACGACCAACAATTCGATCCCGAAATTCAACTACGAGCTTTTTAACTGCAACAACTTTAATATACGCTATTGGAGCTGGAATTACCGCGGCTGCTGGCACCAGACTTGCCCTCCAA
+
DDDDDIIIIIIIIIIIIIIIIIIIIIIIIIIIIIIIHIIIIIIIIIHHIIIIIIIIIIIIIHIIIHIHIIIIHIHIIIIIIHIIIIHHIIHIHIIIIIIIIIHIHHIIIIIIIIIIIHHHHHIIIIIIIIIIIIIIIIIIIIIIIIIIIIIIIHIIIIIIIIIIIIIIIIIIIIIIIIIIGIIHIIIIIIIIIIIIIIIIIIIIIIIIIIIIIIIIIIIIIIIIIIIIIIIIIIIIIIIIIHHFIIHHIIIIIIIIIIIIIIIIIIIIIIIIIHIIIIIIIGIIIIIIIIIIIIIIIIIIIIHIIIIIIIIIIIIIIIIIIIIIIIIIIIIIIIIIIIHIDDDDD
@HISEQ:969:HM2KJBCX2:2:1101:4138:33009 2:N:0:ACTATGCA
GTAGCACTCATGCCCAACTATCCCTATTAATCATTACGTCAATCCTAGAAACCAACAAAATAGGATCAAACGTCCTATTTCATTATTCCATGCTAATGTATTCAAGCGTTAGCCTGCTTTAAACACTCTAATTTTTTCAAAGTAACAGTCCTGTTTCCCTGCAACACCAAATTAATGACATTACAGTTCTTCAAGAAGGAGGAACCAGTAAAGCCAGTACATACCAGAGGCACGACCAACTTACTAATCCCGAAATTCAACTACGAGCTTTTTAACTGCAACAACTTTAATATACGCTATTGGAGCTGGAATTACCGCGGCTGCTGGCACCAGACTTGCCCTCCAA
+
DDDDDGHIIIICHHHHIIIIHIGHHIIHHFHHHIIGHEHIIFHHIIGHIIIIGHIIIFHIHHHHIIIHHHIIIIIIIIHIIIHIIGIH?FHHCHIGIIHIHHHHIDHHIHHIIIIIIHHHHHCHHIHIHIHHIIGIHHHIIIHIHIIHIHHIIIFHIHIIIIIIIIGIIIHHHIIIIIIIHHIIHHIIHIIIIIIIHHIHHIIIIIHIIIIIHIIIHIIIIHIIIIIIHHIIIHIIIIIHGHHEFHHHHIHHIIHHHIIIIIIIIIIIHIIIIIIIIIIIIIIIIHGHIIIHEIIIIHHHIIIIHIIIIIIGHIIIIIHIIIIIIIHHIIIIIIIIIIIIHD@BBD
@HISEQ:969:HM2KJBCX2:2:1101:20382:33149 2:N:0:ACTATGCA
GTAGCACTCATGCCCAACTATCCCTATTAATCATTACGTCAATCCTAGAAACCAACAAAATAGGATCAACGTCCTATTTCATTATTCCATGCTAATGTATTCAAGCGCGAGCCTGCTTTAAACACTCTAATTTTTTCAAAGTAACAGTCCTGATTCCCCGCCACACCAAATGAATGACATGATGGTTCGTCAGAAGGTAGGAACCAGTAACACCAGTACGTACCTAAGGCACGACCAACGTACTGATCCCGAAATTCAACTACGAGCTTTTTAACTGCAACAACTTTAATATACGCTATTGGAGCTGGAATTACCGCGGCTGCTGGCACCAGACTTGCCCTCCAA
+
DDDDDIHIIIIIIIIIIIIIIIIIIIIIIIIHIIIIIIIIHIIHIIIIIIIIIIIIIIIIIIIIIIIIIIIIIFHIIIIIHIIIIIEHHEHHIIIIIIHHHHHHIIIIIIGIIIIIIIIIIIHIIIIIIEIIIHIIIIIIIIIIIHHIIIHHHGHHHIIIIIIIIIIIIIHIHIHIIIIIIIIIIIIIIIIIIIIIIIIIIIIIIIIIIIIIIIIIIIIIIIIHIIIIIIIIIIIIIIIIIHHIIIIIIIHIIIIIIIHIIIIIIHIIIIIIHHIIIIIIIIIIIIIIIIIIIIIIIIIIIIIIIIIIIIIIIIIHIIIIIIIIIIIIIIIIIIIIIIIIDDDDD
@HISEQ:969:HM2KJBCX2:2:1101:2048:33846 2:N:0:ACTATGCA
GTAGCACTCATGCCCAACTATCCCTATTAATCATTACGGTGATCCTAGAAACCAACAAAATAGAATCATGCCGTCCTATTTTATTATTCCATGCTAATGTATTCAAGCAAAATGCCTGCTTTAAACACTCTAATTTTTTCAAAGTAAAGGTCCTGGTTCCCCGTGACACCCAATTAAGGGCATCGCGGTTCTCCAGAAGGTGAGAAATTGACTACACCAGTTCATACCCCTTAAGGCACGACCGATGTGTCAATCCCGAAATTCAACTACGAGCTTTTTAACTGCAACAACTTTAATATACGCTATTGGAGCTGGAATTACCGCGGCTGCTGGCACCAGACTTGCCCTCCAA
+
DDDDDIIHIIIIIIIIIIIIIIIIIIIIIIIHIHIIIIIIIIEHHIGIHIIIIIIIIHHIIIIGIIIIHFIIHEFHIIIIGIIHIIIIEEHIHIIHHIIIIHHHIIIGHIIIIIHIIFFHIIIHIFHHFHHIHHIHHIIIHHIHHHHHHHHHIIIIHIIIIHFIHHHHHIHHIIIIIIIHIIIIHHHIIIIIHHIIIIHHIH@HFIIIIIIIHIIHHIHGIIIHGEIIIIIIIIIIIIHHHDIHIIGHH@C?FEGIIHIIIHHHHGC@IIIIIIIIIIIIIIHGHHIIHIIHIHIIIIIIIIIIIIIIIIIIIIIIIIIIIIIIIIIIIIIIIIIIIIIIIIIIIIIDDDDD
@HISEQ:969:HM2KJBCX2:2:1101:14961:33560 2:N:0:ACTATGCA
GTAGCACTCATGCCCAACTATCCCTATTAATCATTACATCGATCCTAGAAACCAACAAAATAGAATCGGATGTCCTATTTCATTATTCCATGCTAATGTATTCAAGCGTAAGCCTGCTTTAAACACTCTAATTTTTTCAAGGTAACAGTCCTAATTCCCCGTGACACCAAATTAATGGCATTACGGTTCTTTAGAAGGTGAGAAATCAATAATATCAGTACATACCAACGGCATGACCGAAACATTGATCCCGAAATTCAACTACGAGCTTTTTAACTGCAACAACTTTAATATACGCTATTGGAGCTGGAATTACCGCGGCTGCTGGCACCAGACTTGCCCTCCAA
+
DDDDDIIIHIIHIIIHIIIIIGIIIIIIIIHIIIIIIIIHIIHIIIIIIIIIIIIIIIHHIIHHIIHHIIHIIHIIHIHIHIHHHHIIIIIHFHHIHIIHHHHIIGIIIHIIIIHHIHHIHHIIIIIIIIIIIIIHHIHIIIIIIHIIIIIIIIIHHIIIHGIIIIIIIIHIIIIIIIIIIIIIIIIIIIIIIIIIHIHIIIIIIHHHIIIIIIIIIIIIIIIIHIIIHIIIIIIIIIIIIIIIHHIIIIIIIIIIIIHIIIIHIIIIIIIIIIHIIIIIIIIIIIIIIHIIIIIIIIIIIIIIIIIIIIIIIIIIIIIIIIIIIIIIIIIIIIIIIIIIIIDDDDD
@HISEQ:969:HM2KJBCX2:2:1101:19630:33956 2:N:0:ACTATGCA
GTAGCACTCATGCCCAACTATCCCTATTAATCATTACGGTGATCCTAGAAACCAACAAAATAGAACCATGCCGTCCTATTCTATTATTCCATGCTAATGTATTCGAGCAAAAATGCCTGCTTTAAACACTCTAATTTTTTCAAGGTAAAGGTCCTGGATCCGCAAGACACCCAATAAAGGACATCAAGTTTCTCCAGAAGGTGAGAAATCAACTGTAACAGTTCATACCCCTTAAGGCATGACCATCACGTCAATCCCGAAATTCAACTACGAGCTTTTTAACTGCAACAACTTTAATATACGCTATTGGAGCTGGAATTACCGCGGCTGCTGGCACCAGACTTGCCCTCCAA
+
DADA@HGH?HHHF1CFGHHEHHH@GHIHIHHHHHIIGICHHGIHHGFHIIIHIIIIHHIHIIEHIIEHHIEHCHCDHFIIIHFHHIIIFEHHIHHIIGIHHCGGHHCHHHCHHHHEHIHIHHHEHH@HHCHIIIIIHHHIAGFFAHGHEFHGHIHGHHFG3GEHEHEIIHG0HHFIIIHIIIIIIIHGHIHHCGD<FFIIIHEEFCHIIHIIIIIHGCHHHHGHHIIHHHFIIHHEIGIHFIIIFIHHHFGDHHHHHHFIIIIIIIHHECHIHIIIHIIIIIIIHIIIHGIIIIIIIIIIHHIIIIIIIIIIHHHHIHIIIIIHHIIHHHIIIIIIGIIIIHHEHHFHCDDDD
@HISEQ:969:HM2KJBCX2:2:1101:17846:34607 2:N:0:ACTATGCA
GTAGCACTCATGCCCAACTATCCCTATTAATCATTACGGTGGTCCTAAAACCAACAAAATAGAACCAACGTCCTATTCTATTATTCCATGCTAATCTATTCAAGCAAATGCCCGCTTTAAACACTCTAATTTTTTCAAGGTAATGGTCCTGGTTCCCCGACACACCCAATAAAGGGCATCCCGGCTCACCAGAAGGATAGACCCGACGACAGAACAGTACTCGCCAAAGACGGACCATCCGGCCAGGCCTAAAATTCAACTACGAGCTTTTTAACTGCAACAACTTTAATATACGCTATTGGAGCTGGAATTACCGCGGCTGCTGGCACCAGACTTGCCCTCCAA
+
DDDDDIIIHIIIIIIIIIIIIIIIIIIIIHIIIHIHHHIIIIIHIIIHIIIIIIIIIHIHIIHIIIHIIIIHIIHHIGIIIIIIIHIIHIFHGIIIIIIIIIIIIIIIIIIIIIHIIIIIIIIHIIIIIIIHIIHIIIIIIIIIIIHIIIIHHHHIIIIIIIIIIIIIIIIIIIHHHIHIIIHIIIIIHIIIIIIHIIIIIIIIIIIIIIIIIIIIIIIIIIIIIIIIIHIIIII>IHIIIIHGHIIIIIIIIIHHIIIIIIIIIIIIIIIIIIIIIIIIIIIIIIIIIHIIIIIIIIHHIIIIIIIIIIIIIIIIIIIIIIIIIIIIIIIIIIIIIIIIDDDDD
@HISEQ:969:HM2KJBCX2:2:1101:3694:35239 2:N:0:ACTATGCA
GTAGCACTCATGCCCAACTATCCCTATTAATCATTACGTCGATCCTAGAAACCAACAAAATAGGGTCAAACGTCCTATTTCATTATTCCATGCTAATGTATTCAAGCGTGTGCCTGCTTTAAACACTCTAATTTTTTCAAAGTAACAGTCCTGATTCCCCATGACACCAAATTAATGACATCACAGTTCGTCAGAAGGTAGAAATCAATAATACCAGTGCATACCGGAGGCACGACCAATATATTGATCCCGAAATTCAACTACGAGCTTTTTAACTGCAACAACTTTAATATACGCTATTGGAGCTGGAATTACCGCGGCTGCTGGCACCAGACTTGCCCTCCAA
+
DDDDDIIIHIIIIIIIIIHIIIIIIIIIIIIIIIIIIIIIIIIIIIIIIIIIIHIIIIIIIIHIIIIHIIHIIIIIHIIIIIIIIIIIIHIIHIIIIIIIHIHHIIIIIHHIIIIIIIIIIIIIIIIIHIIIIIHHIIIIIIHIIIIIIIIIIIIIIHIIIIIIIIIIIIHIIIHIIIIIIIIIIIIHIIIIIIIIIIIIIIIIIIHHHIHIIIIIIIIIIIIIIIIIIIIIIIIIIIIHIIIHHIHIIIIIIIIIIIIIIIIIIIIIIIIIIIHIIIIIIIIIIIIIIIIIIIIIIIIIIIIIIIIIIIIIIIIIIIIIIIIIIIIIIIIIIIIIIIIIIDDDDD
@HISEQ:969:HM2KJBCX2:2:1101:2072:34225 2:N:0:ACTATGCA
GTAGCACTCATGCCCAACTATCCCTATTAATCATTACGTCAATCCTAGAAACCAACAAAAAAGGATCAAACGTCCTATTTCATTATTCCATGCTAATGTATTCAAGCGTTAGCCTGCTTTAAACACTCTAATTTTTTCAAAGTAACAGTCCTGTTTCCCTGCAACACCAAATTAATGACATTACAGTTCTTCAAGAAGGAGGAACCAGTAAAGCCAGTGCATACCAGAGGCACGACCAACCTACTAATCCCGAAATTCAACTACGAGCTTTTTAACTGCAACAACTTTAATATACGCTATTGGAGCTGGAATTACCGCGGCTGCTGGCACCAGACTTGCCCTCCAA
+
DDDCDIIIIIIIIIIIIIIHIIIIIIHIIIIIHIIGIIIIIIIIHHIHIIIIHIIIIIIIHIIIIIIIIIHIIIIIHIIIIGIIHIIIHGHHEHHHIIIIIHHHIIHHIIIIIHIIIIIIIIIIIIHHHIIIIIIIIHIIIIIHIIIIHHIIHHIIHHIIIIIIIIHHIIIIHHIIIIIIIHIIIIIIIIHIIIIIIIIIIIIIIIIIIIIHII<IIIIIIIIIIIIHIIIIIIIHHIIII5HHGIHIIGIIIIIIIIIIIIIIIIIIIIIIIIIIIIIIIIHIIIIIIIIIIIIIIIIIIIIIIIIIIIIIIIIIIIIIIIIIIIIIIIIIIIIIIIIGIDDDDD
@HISEQ:969:HM2KJBCX2:2:1101:13246:35384 2:N:0:ACTATGCA
GTAGCACTCATGCTCAACTATCCCTATTAATCATTACGTCGATCCTAGAAACCAACAAAATAGAGTCAAACGTCCTATTTCATTATTCCATGCTAATGTATTCAAGCGTAAGCCTTCTTTAAACACTCTAATTTTTTCAAAGTAACAGTCCTGATTCCCCACGACACCAAATTAATGACATCGCGGTTCTTCAGAAGGTAGGAACCAATAATGCCAGTGCGTACCGAAGCACGACCAACAATTTGATCCCGAAATTCAACTACGAGCTTTTTAACTGCAACAACTTTAATATACGCTATTGGAGCTGGAATTACCGCGGCTGCTGGCACCAGACTTGCCCTCCAA
+
BD@@0<1D1GHC?1<<DHG?@111<FCCHHC1C<1<F1<<<EHHGGHEFFCH111<1D?1<<<<1<<@GH1EH10D1@@@GGF@11<<1DCGHHHHHC<D@C@G?1<0<<<@FH1/<G/F@FCHE111<D1<<:<<C1F<CEHECCFHEAF81D@HE?<1D@HC8C?GCDFHFG?D<@@?E.:CCHDD<DHCG<6G@/FC/<FIHGHCCCDD00@C?D#66<CACCC<=HFFCGC1<<<<<11<1<<?HEG<1HD<<<<HHC0<11HHF1HG<1C<1@FD<HD<<11?HHG<H<HC1F@D1<111D1<111<</C/<<11F1CHHFD<1<1F<11D0/CG@D?B0
@HISEQ:969:HM2KJBCX2:2:1101:15538:35648 2:N:0:ACTATGCA
GTAGCACTCATGCCCAACTATCCCTATTAATCATTACGGTGATTCAGAAACCAACAAAACAGGTTCACCGTCCTATTTTATTATTCCATGCTAATGTATTCAGACATAAGCCTGCTTTGAACACTCTAATTTTTTCAAGGTAAAGGTCCTGGTTTCCTACCACGCTAAATTAATAACATGATAGTTCCCCAGAAGGTAGAAATTCTACACGCCAGTACAGACAATAGCCCGACTAACGATAGAACCCCGAAATTCAACTACGAGCTTTTTAACTGCAACAACTTTAATATACACTATTAGAGCTGGAATTACCGCGGCTGCCGGCACCAGACTTGCCCTCCAA
+
DDCDDIHGHHHIIIIHIDGHIGCHIIHGC<FEHEHE@CEHGIIIIIEH1FHICHEHIGHFHDGCFGHHHHG@CHGH?EHHFHHIIH1CGHHIGHHIGHHIHCHHIHGHHHC?EHHFHHHHH@GHHAGHHIHHGHCC@HHGHGHHIHHEHIHIHHGHHFGEHHHG?IIIHIIIIHHG:IIHGHHEF??CDGHIHIIIIIIIIIIGIHEHIII=IIHHIIIIIHIIGHIIIIHHIHIIGIIIHFHHIIIIHHEIIIIIHHIHHHIFHIIIIIHEIHHHIHIHHIIIIIHHGHHHGIIIIIIIIIIIIIIIHIIHHIIIIIIIIIIIHIIIIIIHIIIIIIDDDDB
@HISEQ:969:HM2KJBCX2:2:1101:14749:36227 2:N:0:ACTATGCA
GTAGCACTCATGCCCAACTATCCCTATTAATCATTACATCGATCCTAGAAACCAACAAAATAGAATCTGATGTCCTATTTCATTATTCCATGCTAATGTATTCAAGCGTAAGCTTGCTTTAAACACTCTAATTTTTTCAAGGTAACAGTCCTAATTCCCCATAACATCAAATAAATGACATTATGGTTCTTTAGAAGGTGAGAACCAATAAAACCAGTACATACCAAGGCATGACCGATTCCTTGATCCCGAAATTCAACTACGAGCTTTTTAACTGCAACAACTTTAATATACGCTATTGGAGCTGGAATTACCGCGGCTGCTGGCACCAGACTTGCCCTC
+
DDDDDIIHIIIIIIIIIIIIHIIIIIIIIIIIIIIIIIIIIIIHIIIIIIIIIIIIIIIIIIIEHIIIIHIIIIIIIIIIIIIIIIIIIHIFIIIIIIIIIIIIIIIHIIIIIIIIIIIIIIIIIIIHIIIHIIIIHHIIIIIIIIIIIIIHIIIIIIGIIIIIIIHIIIIIIIIIIIIIHIIHIIIIIIIIIIIIIIIIIIIIIIIIIIIIIIIIIIIIIIIIIIIIIIIIIIIIIIIIHIIIIIHIIIIIIHIIIIIIIIIIIIIIIIIIIIIIIIIIIIIIIIHIIIIIIIIIIIIIIIIIIIIIIIIIIIIIIIIIIIIIIIIIIIIIIIIIIDDDDD
@HISEQ:969:HM2KJBCX2:2:1101:4969:36141 2:N:0:ACTATGCA
GTAGCACTCATGCCCAACTATCCCTATTAATCATTACGGTGGTCCTAGAAACCAACAAAATAGAACCACAACGTCCTATTCTATTATTCCATGCTAATCTATTCAAGCAATAGCCCGCTTTAAACACTCTAATTTTTTCAAGGTAATGGTCCTGGCTCCCCAACACACCCAATTAAGGACATACTGGTTCACCAGAAGGAAGACCCGACAACAGGACAGTACTCGCCAAAGACGGACCGCCCGGCCAAGTCTAAAATTCAACTACGAGCTTTTTAACTGCAACAACTTTAATATACGCTATTGGAGCTGGAATTACCGCGGCTGCTGGCACCAGACTTGCCCTCCAA
+
DDDDDIIIIIIIIIIHIIIIIIIIHIIIIIIHIIIIHHIIIIIIIIIIIIIIIIIIIIIIIIIIIIIHIIHIIIIIIIIIIICHIIIIIIIIIIIGHIIIIHHIIIHIIIIIIIHIHIHHIIHHHHIIIIIIIIIIIIIIGIIIIIIIIHHIIIGGHIIIHHHHEIIIHIIHFHHHIIHHIIIIIIIIHIIIIIIIIIIHHIIIIIIIHIIIIIIIIIIIIIIIIIIIIIIIIIIIIHIIIIIIIHIIIIIIIIIHIIIIHEIHIIIHIIIIIIIIIIIIIIIIIIIIIIIIIIIIIIIIIIIIIIIIIIIIIIIIIIIIIIIIIIIIIIIHHHIIIIIHIIDDDDC
@HISEQ:969:HM2KJBCX2:2:1101:13270:36396 2:N:0:ACTATGCA
GTAGCACTCATGCCCAACTATCCCTATTAATCATTACGTCAATCCTAGAAACCAACAAAATAGGATCGAACGTCCTATTTCATTATTCCATGCTAATGTATTCAAGCGTTAGCCTGCTTTAAACACTCTAATTTTTTCAAAGTAACAGTCCTGTTTCCCTGCAACACCAAATTAATGGCATTACAGTTCTTCAGAAAGGAGGAATCAGCGAAGCCAGTGCATACCAGTGGCACGACCAACCTGCTGACCCCGAAATTCAACTACGAGCTTTTTAACTGCAACAACTTTAATATACGCTATTGGAGCTGGAATTACCGCGGCTGCTGGCACCAGACTTGCCCTCCAA
+
ADDADHHIIIIIHHIIIHIIFHHIIIIHIIIGIIIIIIIHE@FHHIHHHHIHHHIIHIIEGFCGFEHHHIHDHHGHFHHHHIIIHHHFHGIHEHHHHHHIIFHHHHHHHHHHHIHIIIHHHHHIHHIIHHHFHIIIFHHGIIHIHHHHEHIHIIIIGIHIIIIIHFEHEHIHHIIIIIIHHGIHIIHHHHHIIIIIIIIIHIHHIIIIIIHIIIIIHHFIIHHFFIIIIIIIIIIIIHHHHHHHCFIIIIIIIIIIIIIIHIIHHGEIIIIIHHHIHIIIIHIIHHHIIHGIIIIGHHIIIIIIIIIIIIIIIIIIHIIIIIIIIIHIIIIIHIIIHHGIIDDDDD
@HISEQ:969:HM2KJBCX2:2:1101:1266:36870 2:N:0:ACTATGCA
GTAGCACTCATGCCCAACTATCCCTATTAATCATTACGGTGATCCTAGAAACCAACAAAATAGAACCATGCCGTCCTATTCTATTATTCCATGCTAATGTATTCGAGCAAAAATGCCTGCTTTAAACACTCTAATTTTTTCAAGGTAAAGGTCCTGGATCCGCAAGACACCCAATTAAGGACATCAAGTTTCTCCAGAAGGTGAGAAATCAACAGCGACAGTTCATACCCCTTAAGGCATGACCATCACGTCAATCCCGAAATTCAACTACGAGCTTTTTAACTGCAACAACTTTAATATACGCTATTGGAGCTGGAATTACCGCGGCTGCTGGCACCAGACTTGCCCTCCAA
+
DDDCDIHIIIIIGIHIHIIIIIIIIIIIIIIIIIIIIIIIIIIHIIIIIIIIHHHIIIIIIIIIHIIIHFHIIIHIIIIHGHIIIIHIHIIEHHIEFHFHHHHH@GCHIHIIIHHIIHIIIIIHFHIHIHHHHHIHHHHIIIHHHHHIIIIIIHHHHHHIHIIIIIIHHHIIIIIIHHHHIIHIIIIIIIIIIIIIIIIIIIIIIIIIIIIIIIIIHHIIIIIIHIIIIIIIIIIIIIIIIIIIIIIHIIHGIIIIIIIIIIIIIIIIIIIIIIIIIIHHIIIIIIIIIIIIIHHIIHFIIIIIIIIIIIIIHIIIIIIIIIIIIIIIIIIIIIIIIIIIIIIIIIIIDDDDD
@HISEQ:969:HM2KJBCX2:2:1101:4383:38382 2:N:0:ACTATGCA
GTAGCACTCATGCCCAACTATCCCTATTAATCATTACGGTGGTCCTAGAAACCAACAAAATAGAACCACAACGTCCTATTCTATTATTCCATGCTAATCTATTCAAGCAATAGCCCGCTTTAAACACTCTAATTTTTTCAAGGTAATGGTCCTGGCTCCCCAACACACCCAATTAAGGACATACTGGTTCACCAGAAGGAAGACCCGACAACAGGACAGTACTCGCCAAAGACGGACCGCCCGGCCAAGTCTAAAATTCAACTACGAGCTTTTTAACTGCAACAACTTTAATATACGCTATTGGAGCTGGAATTACCGCGGCTGCTGGCACCAGACTTGCCCTCCAA
+
DDDADIIIGHHHEHHHIIIIHHIIIIGIIIIIIIFIIIIIIGIIIIIIHEH@GHIIEHGHII?GGGHIIGHHEECHHIHGHIHIHGHIECGHHHIGF@GCHGCIHIGIHHHIIIHHHHIHHGHHHIHHIHIFGEEHIHHIHIIIIIIHIIHGHFHHHIIHIIIIIIHIHIHHHHIIIIHIIIIHIIIIHIHGFIHIIIIHIFIIIIIIIIIIIHHHHIIIIIII<IHIIIHHHIGIIHIIIIIIHHHGIHIIIIIIIHHHEHHHCHHHIIHIIIIHHIIHGHIHHIIIIIHHHIHIIIIHIIIIIIIIIIIIIIIIHIIIIIIIIIIIIIIIIIIIIIIHIIDDDDD
@HISEQ:969:HM2KJBCX2:2:1101:11130:38383 2:N:0:ACTATGCA
GTAGCACTCATGCCCAACTATCCCTATTAATCATTACGGTGGTCCTAGAAACCAACAAAATAGAACCACAACGTCCTATTCTATTATTCCATGCTAATCTATTCAAGCAATAGCCCGCTTTAAACACTCTAATTTTTTCAAGGTAATGGTCCTGGCTCCCCAACACACCCAATTAAGGACATACTGGTTCACCAGAAGGAAGACCCGACAACAGGACAGTACTCGCCAAAGACGGACCGCCCGGCCAAGTCTAAAATTCAACTACGAGCTTTTTAACTGCAACAACTTTAATATACGCTATTGGAGCTGGAATTACCGCGGCTGCTGGCACCAGACTTGCCCTCCAA
+
DDDDDHHIHIIIIHIIHIIIIIIEHIIIIIIIIIHIIIHHIIIIFIIIIIIIIIIIIGIIIIIHHIEHGEHHIHIIIIIIGHHIIGIIIHIIGGHIHIIIIIHIIIIIIIIHIIHIIIIHIHIGHHIIIIIIIIIIIHHIHIIIIIIIIIIIIIIHIIIIIIIHIIIIIIIIHIIIIIIGIIIIIIIIIIIHIIIIIIIIIIIIIIIIIHIIIIIIIIIIIIHIIIIHHHHHIIIIIIIIIIIIIHIIIIIIIIIIIIIHIIIHIGHIIIIIIIIIIIIIIIIIIIIHIIIIIIIIIIIIIHIIIIIIIIIIIIIIIIIIIIIIIIIIIIIIIIIIIIIIIIDDDDD
@HISEQ:969:HM2KJBCX2:2:1101:1266:39201 2:N:0:ACTATGCA
GTAGCACTCATGCCCAACTATCCCTATTAATCATTACGGTGGTCCTAGAAACCAACAAAATAGAACCACAACGTCCTATTCTATTATTCCATGCTAATCTATTCAAGCAATAGCCCGCTTTAAACACTCTAATTTTTTCAAGGTAATGGTCCTGGCTCCCCAACACACCCAATAAAGGACATGCTGGCTCACCAGAAGGAAGACCCGACAGCAGACAGTACTCGCCAAAGACGGACCGCCCGGCCAGGCCTAAAATTCAACTACGAGCTTTTTAACTGCAACAACTTTAATATACGCTATTGGAGCTGGAATTACCGCGGCTGCTGGCACCAGACTGCCCTCCAA
+
DDDDDIIIIIIIIIIIIIIIIIIIIIIIIIIIIIIIIIHIIIIIIIIIIIIIIIIIHIIHIIHIIIIIIIIIIHHHIIIHIIIIIHIIIIIHIHHIIIHIIIHHIIIIIIHIIHHIIIHIIIIIIIIHIHHBIHIHHIHHIIIHIIIIIIIIIIHHHHIIIIIIIIIIIHIIIIIHIIIIIIIIIIIIIIIIIIIIIIIIIHHIIIIIIIIIIIIIIIIIIIIIIIIIIIIIIIIIIIIIIIHGIIHGHHIIIIIIIIIIIIHHIIIIIIIIIIIIIIIIIIIIIIIIIIIIIIIIIIIHHIIIIIIIIIIIIIIIIIIIIIIIIIIIIIIIIIIIIIIIDDDDD
@HISEQ:969:HM2KJBCX2:2:1101:6746:39245 2:N:0:ACTATGCA
GTAGCACTCATGCCCAACTATCCCTATTAATCATTACGTCAATCCTAGAAACCAACAAAATAGGAAAGCCGTCCTATTCTATTATTCCATGCTAATGTATTCGAGCAAAGGCCTGCTTTGAACACTCTAATTTTTTCAAAGTAAAAGTCCTGGTTCCCCGACACACCCAGTAAAGGGCATGCGAATCCCCAAGAGGAAAGATCCGGCCGGACCAGTACACGCGGTGAGGCGGACCGGCCAGCCAGACCCAAGGTTCAACTACGAGCTTTTTAACTGCAACAACTTTAATATACGCTATTGGAGCTGGAATTACCGCGGCTGCTGGCACCAGACTTGCCCTCCAA
+
DDBA@EHHGHIHIECCCEHEHECHHHGIHIIHG1FHGEHECHEGH@GFHHHICGHFGCHHFIHG?GHHHHCEC?0DCFHHEHIIHHCCC1<CECIHIHHHECF1@DHHGHEHHHHHFEHEHIHHIHHIIHIIHFGHHHHIIHHHGHHHC@FHHIIHHFHHFIHIIIHHHHGHHEHHHHIGGHHHEHEFHIIIIHEIHHHIHEIHDIIHEEFHGHIHGDIIIIIIGIIIH=HHIIHIIHEHIHHHHGEGHHIHHEHGCIIIIIIIIHHHHECHHHIHIIIIIHEHHIHGIHIIIIIIIIIIHIIIIIIIIIIIIIIIIIIIIIGIIIIIHGHIIIIIIIHBDBDB
@HISEQ:969:HM2KJBCX2:2:1101:17698:38679 2:N:0:ACTATGCA
GTAGCACTCATGCCCCAACTATCCCTATTAATCATTACGGTGATCCTAGAAACCAACAAAATAGAACCATGCCGTCCTATTCTATTATTCCATGCTAATGTATTCGAGCAAAAATGCCTGCTTTAAACACTCTAATTTTTTCAAGGTAAAGGTCCTGGATCCGCAAGACACCCAATTAAGGACATCAAGTTTCTCCAGAAGGTGAGAAATCAACAGTAACAGTTCATACCCCTTAAGGCACGACCATTACGTCAATCCCGAAATTCAACTACGAGCTTTTTAACTGCAACAACTTTAATATACGCTATTGGAGCTGGAATTACCGCGGCTGCTGGCACCAGACTTGCCCTCCAA
+
DDDDDIIIIIIIIIIIIIIIIIIIIIIIIIIIIIIIIIIIIIIIIIIIIIHIIIIIIHIHHIIIIIIIIIEHIIHIIIIIIIIIIIGIIHHIHHIIHHIII<FHHIHHIIIIIIIIIIIIIIIIIIHIIIIIIIIIIIIIIIIIIHIIIIIIIIIIIIHIIIHGIIIIIIIIIHIIIIIIIIIIIIIIIIIHIIIIIIHIIIIIIHIIIIIIIIIIIIIIIIIIIIIIIHIIIIIIIIIIIIIIIIIIIIIHGIIIIIIIIIIIIIIIIIIIIIIIIIIIIIIIIIIIIIIIIIIIIIIIIIIIIIIIIIIIIIIIIIIIIIIIIIIIIIIIIIIIIIIIIIIIIIIIIDDDDD
@HISEQ:969:HM2KJBCX2:2:1101:2474:39117 2:N:0:ACTATGCA
GTAGCACTCATGCCCAACTATCCCTATTAATCATTACGGTGATCCTAGAAACCAACAAAATAGAACCATGCCGTCCTATTCTATTATTCCATGCTAATGTATTCGAGCAAAAATGCCTGCTTTAAACACTCTAATTTTTTCAAGGTAAAGGTCCTGGATCCGCAAGACACCCAATAAAGGACATCAAGTTTCTCCAGAAGGTGAGAAATCAACTGCAACAGTTCATACCCCTTAAGGCATGACCATCACGTCAATCCCGAAATTCAACTACGAGCTTTTTAACTGCAACAACTTTAATATACGCTATTGGAGCTGGAATTACCGCGGCTGCTGGCACCAGACTTGCCCTCCAA
+
BDDDDIIIIIIIIIIIIIIIIIIIIIIIIIIIIHIIIIIIIIIIIGHIIIIIIIIIIIIIIIIIIIIIIHHIIIIIIIIIIIIIIIIIHIIIIIIIIGIHHEGHEHHIIIIIIIIIHHHIIIGHHIHIIIIIIIIIIHIIIIIIIIIIIIIIIIIHIIHIIIHIIIIIHHIIIIIIIIIIIIHIIIIIIIHIIHIIIIHIIIIIIIIIIIHIIIIIIIIH<IIIHIIIIHIIIIII<IIIIIIIIIIIIIIHIIIGIIIIIIHIIIIIIIIIIIIIIIIIIIIIIIIIIIIIIIIIIIIIIIIIIIIIIIIIIIIIIIIIIIIIIIIIIIIIIIIIIIIIIIIIIIIIDDDDD
@HISEQ:969:HM2KJBCX2:2:1101:15231:39698 2:N:0:ACTATGCA
GTAGCACTCATGCCCAACTATCCCTATTAATCATTACGTCGATCCTAGAAACCAACAAAATAGAATCAAACGTCCTATTTCATTATTCCATGCTAATGTATTCAAGCGTGCGCCTGCTTTAAACACTCTAATTTTTTCAAAGTAACAGTCCTGATTCCCCACGACACCAAATTAATGACATCGCGGTTCTTCAGAAGGTAGGAACCAATAATGCCAGTGCATACCGAAGCACGACCGACAATCTGATCCCGAAATTCAACTACGAGCTTTTTAACTGCAACAACTTTAATATACGCTATTGGAGCTGGAATTACCGCGGCTGCTGGCACCAGACTTGCCCTCCAA
+
DBDD?GHF@HHEEHI@EC1CGFGHEHHG?FH1D<CH@G@GHHIHHEHIIEHIIIHIIGHIH@GH?CGHHE<EFCEHHH@1CCGEHHHHHFH@GHFHCHHEHFHHEHEDHHHDHHIHGGHIGCHEHGGHHHHEHIHIHHHBHIHFEGHHEHHGCEHHIHIIHIHGCEHHCGDHEHIIHIHHEDHHDEIGHFHHEHEGDHHG;HGIHEGHHIHHGIIHHECFIHIHHHG?HIHIHHHEGIHCHGHHHHHIHGF<1HHG@C0GHHHG@HHGIIHHD<HHGHHCFGCC@C@H@IHHHHCH@HEGGC@HFEEHG1EC?DHHHCEHGEG?EHHFFD<<<HC1CHIHBDD0<
@HISEQ:969:HM2KJBCX2:2:1101:13838:40045 2:N:0:ACTATGCA
GTAGCACTCATGCCCAACTATCCCTATTATTCATTACGGTGATCCTAGAAACCAACAAAGTAGAACCGAAGTCCTACGGTGTTATCCCATGCTAATAGTATTCACGGCGTAAGCCTGCTTTGAACACTCTAATTTTTTCAAAGTAAAGGTGATCAAGAGTCGGATGATCTCCAACCAACCCAGAGTAAACCAGGTGAGCTGAAGGTCCGCAAATGACCACAGAAGCTGACACGCTCTTCAACACTATCATCCAATAAGAGACGTAGGCCAAGGAGCGTAATGTCAGGAAATCCAACTACGAGCTTTTTAACTGCAACAACTTTAATATACGCTACTGGAGCTGGAATTACCGCGGCTGCTGGCACCAGACTTGCCCTCCAA
+
DDDDDIIIHHEHHHIIIHIIHIHIIHGHI1FHIIIIIIGHHHIHIIIHIIIHIIIIIHIHHIEHIIIHHIHE@HHIIFHGECGHHHIHHHIIIIIIIIII?DCGHHHIHHHIIIIIIICHHGIGHHHHHHHIHIIIIIICIHIHHIIIIIHIIIIIIIIIIIIHIHHEHEHHIIIIIIHHIIHFEHIIIIIIIIIIIIIGIIIIIIIIIIIIIIIIIHIIIIIIIIIIIIIIIIIIIIIIIIIIIIIIIIIIIIIIIIIIIIIHHIIIIIIIIIIIIIHHIIIIIIIIIIIIIHHHIIIIIIIIIIIIIIIIIIIIHIIIIHIIIIIIHIIIIIIIIIIIIIIIIIIIIIIIIIIIIIIIIIIIIIIIIIIIIIIIDDDDD
@HISEQ:969:HM2KJBCX2:2:1101:2742:39746 2:N:0:ACTATGCA
GTAGCACTCATGCCCAACTATCCCTATTAATCATTACGGTGATCCTAGAAACCAACAAAATAGAACCATGCCGTCCTATTTTATTATTCCATGCTAATCTATTCAAGCACAAGCCTGCTTTAAGCACTCTAATTTTTTCAAGGTAATAGCTCTGCTTCCCCAACGCACTAACTTAATAGCATGCTGGTTATTCAGAAGGTAGGAATTCATCAGGCCAGTGCGGACAGTGAAGCCCGACCAACCGACAACCTCCGAAATTCAACTACGAGCTTTTTAACTGCAACAACTTTAATATACGCTATTGGAGCTGGAATTACCGCGGCTGCTGGCACCAGACTTGCCCTCCAA
+
D@DD?EHHCGHHDHICCGH@EHIEHC?GHHHIIIIH1D@FHHH<CHHCEHHH?CFGHIHH@HH1@EFHHH1F/<CEECHFFGHH?GCHCFEFHIHFE1CGHGGGHHHHIHFHHIII9HEHCGHIHHFGIHEEHHIIIBFGHHHHHHIHHHHHHIHHBIIHHEAHHFHHHCHHIIIHHHC;IHIIIIIIHECE9HHHEEHHEHHIIH,EHHHHHHHD7C7IHDIIIHHHFCFIIHDHHDHHDFIIHF<<-EEDIHHHHHHHIHHHCHIIIIIHHHFIHHHIHGCHFHCCGCEHHG@<?EHEGFEHHEIIIHIIIHDHDIIIIHIIIIIIHFIHHHHEHEHHDIIDDD@@
@HISEQ:969:HM2KJBCX2:2:1101:15056:40504 2:N:0:ACTATGCA
GTAGCACTCATGCCCAACTATCCCTATTAATCATTACGTCAATCCTAGAAACCAACAAAATAGGTTTGAACGTCCTATTTCATTATTCCATGCTAATGTATTCAAGCGTTAGCCTGCTTTAAACACTCTAATTTTTTCAAAGTAACAGTCCTGTTTCCCTGCAACACCAAATTAATGGCATTACAGTTCTTCAGAAAGGAGGAATCAGCGAAACCAGTTCATACCAGTGGCACGACCAACCTGCTGACCCCGAAATTCAACTACGAGCTTTTTAACTGCAACAACTTTAATATACGCTATTGGAGCTGGAATTACCGCGGCTGCTGGCACCAGACTTGCCCTCCAA
+
DDDCDIHIIIIIIIIIIHIIIIIIIIIIIIIIIIIIIIIIIHIIIIIIIIIIIIIIIHIIIIHHHHHHHIHIIIIHIIHIIIIIIIIIHGHHHIIIIIIIIIIIIIIIIIIIIIIIIIHIHIIIHHIIIHIIIIIIIIIIHIIIIIIIIIIIIIIIIIIIIIIIIIIIIIIIIIIIIIIIIIIIIIIIIIIIIIIIIIIIIIIIIIIIIIIIIIIIIHIIIIIIIIIIIIIIIIIIIIIIIIIHGIIIIIIIIIIIIIIIIIIIIIIIIIIIIIIIIIIIIIIIIIIIIIIIIIIIIIIIIIIIIIIIIIIIIIIIIIIIIIIIIIIIIIIIIIIIIIIIIDDDDD
@HISEQ:969:HM2KJBCX2:2:1101:10565:41542 2:N:0:ACTATGCA
GTAGCACTCATGCCCAACTATCCCTATTAATCATTACGGTGGTCCTAGACCAACAAAATAGAACCAACGTCCTATTCTATTATTCCATGCTAATCTATTCAAGCAAAAGCCCGCTTTAAACACTCTAATTTTTTCAAGGTAATGGTCCTGGTTCCCCGACACACCCAATAAAGGACATACCGGCTCACCAGAAGGATAGACCCGACAGCAGAACAGTACTCGCCAGAGACGGACCGTCCGGTCAGGCCTAAAATTCAACTACGAGCTTTTTAACTGCAACAACTTTAATATACGCTATTGGAGCTGGAATTACCGCGGCTGCTGGCACCAGACTTGCCCTCCAA
+
DDDDDIIIIIIIIIIIIIIIIIIIIIIIIIIIIIIIIIIIIIIIIIIIIIIIIIIIIHIIHIIIIIIIIHHIHIIIIIIIIIIIIIIIIIIIIIIIGHIIIHHIIIIIIIIIIIHIHIIIIIIIIIIIIIIIIHIIGIIIIIIIIIIIIIIIIHIIIIIIIIIIIIIIIIIIIIIIIIIIIIIIIIIIIIIIIIIIHIIIIIIIIIIIIIIIIIIIHIIIIIIIIIIIIIIIIIIIIIIIIIIIIIIIIIIIIIIIIIHIHIIHIIIIIIIIIIIIIIIIIIIIIIIIIIIIIIIHHGHIIIIIIIIIIIIIIIIIIIIIIIIIIIIIIIIIIIIIIIIDDDDD
@HISEQ:969:HM2KJBCX2:2:1101:10501:41571 2:N:0:ACTATGCA
GTAGCACTCATGCCCAACTATCCCTATTAATCATTACATCGATCCTAGAAACCAACAAAATAGAATCGGATGTCCTATTTCATTATTCCATGCTAATGTATTCAAGCGTGAGCCTGCTTTAAACACTCTAATTTTTTCAAGGTAACAGTCCTAATTCCCCGTAACACCAAATTAATGGCATTACGGTTCTTTAGAAGGTGAGAAATCAATGATAACAGTGCATACCAACGGCATGACCGAAATATTGATCCCGAAATTCAACTACGAGCTTTTTAACTGCAACAACTTTAATATACGCTATTGGAGCTGGAATTACCGCGGCTGCTGGCACCAGACTTGCCCTCCAA
+
DDDDDIIIIIIIIIIIIIIIIIIIIIIIIIHIIIIIIIIIIIIIIGFHHIIIHIIIHHIHIHGHHIIIHIIHIIHHIIIIHHIIIHHHHIIIIIIIIIIIIIIIIHIIIIHHIHHIIIIHIIIIIIIIIIIIIIIIIIIIIIIIIIIIIIIIIIIIIIIIIIIIIIIIIIIIIIHIIIIHIIIIIIIIIIIIIIIIIIIIIIIIIIIIIIIIIIIIIIIIIIHIIIIIIIIIIIIIIIIIIIIIHIIIIIIIIIIIIIIIIIIIIIIIIIIIIIIIIIIHIIIIIIHIIIIIIIIIIIIIIIIIIIIIIIIIHIIIIIIIIIIIIIIIIIIIIIHIIIIIIIDDDDD
@HISEQ:969:HM2KJBCX2:2:1101:21143:42022 2:N:0:ACTATGCA
GTAGCACTCATGCCCAACTATCCCTATTAATCATTACGGTGATCCTAGAAACCAACAAAATAGAACCATGCGTCCTATTTCATTATTCCATGCTAATGTATTCAGGCAATAGCCTGCTTTAAGCACTCTAATTTTTTCAAGGTAACAGTCCTGCTTCCCCAACGCACCAAATTAATGGCATGCTGGTTATTCAGAAGGTAGGAATCCATCACGCCAGTACAGACCCAAAAGCCCGACCAACGGATAAATCCCGAAATTCAACTACGAGCTTTTTAACTGCAACAACTTTAATATACGCTATTGGAGCTGGAATTACCGCGGCTGCTGGCACCAGACTTGCCCTCCAA
+
DDDBAHHHIIIIIIIIHIIIIIIIIIHIIIHHIHIHHHH@GHFHIIIIIIIHGHHHHIHIIIHIIEHHHHII0E?HHHHGGHCHGHEHGHIHH?FHHGHHHGHHHGHHHIIDCHI7HGGEGHHFHHHHHHFHIIHIHHHHHHHFFHIHHIHHFHHHIHGHHHIIHHIIHEHHHHHHIHIIIGIIHHIIHIIIIIIIIIIHHHHIIIIHIIHIIIIIIHHHHGHII;IHHCHIIIFFIIIHIIHHFDHIIIIHIIIIIHFHHIHDHHCHIIIIIHHIIIIIIIIIHIIIIIHIHIIIIIIIIIIIIIIIIIIIIIIIIIIIIIIIIIIIIHIIIIIIIIHIIIDDDDD
@HISEQ:969:HM2KJBCX2:2:1101:18193:42367 2:N:0:ACTATGCA
GTAGCACTCATGCCCAACTATCCCTATTAATCATTACGGTGATCCTAGAAACCAACAAAATAGAACCATGCCGTCCTATTCTATTATTCCATGCTAATGTATTCGAGCAAAAATGCCTGCTTTAAACACTCTAATTTTTTCAAGGTAAAGGTCCTGGATCCGCAAGACACCCAATTAAGGACATCAAGTTTCTCCAGAAGGTGAGAAATCAACAGCGACAGTTCATACCCCTTAAGGCATGACCATCACGTCAATCCCGAAATTCAACTACGAGCTTTTTAACTGCAACAACTTTAATATACGCTATTGGAGCTGGAATTACCGCGGCTGCTGGCACCAGACTTGCCCTCCAA
+
BDDDDIHIIIIIHIIIIIIIIIIIIHIICHIIIHIIIIIIIIIIIIHIIIIIIIIIIIHIIIHHIIIIICHHIIIIIHIIIIIIIHGGHIHII?DHIGIIIGHIHIIIIIIIIIIIIIIIIIHIHHEHHHHHIHHHIIIIIHHIFFFHHIEHH@DHHHHHHIIIIDHHEHHHIHFHHH/FFHHHHIIGHIEFEGHHIEHHIHHHHHHIFFCHE=HGDCHIHGHHHHHIIIHGHEG?HFHG?CHHHFHHECEEHH?DIHCEIHEHECHC<<@CCGC?IIIH@H@@GEGHF@HG@IHEGCECCF@<EHHIGIIIIIIIIIIIIIIIIIIIIIIIIIIIIIIIIIIIIIIIDDDDD
@HISEQ:969:HM2KJBCX2:2:1101:9293:42367 2:N:0:ACTATGCA
GTAGCACTCATGCCCAACTATCCCTATTAATCATTACGTCAATCCTAGAAACCAACAAAATAGGATCGAACGTCCTATTTCATTATTCCATGCTAATGTATTCAAGCGTTAGCCTGCTTTAAACACTCTAATTTTTTCAAAGTAACAGTCCTGTTTCCCTGCAACACCAAATTAATGACATTACAGTTCTTCAGAAAGGAGGAATCAGCGAAGCCAGTACATACCAGTGGCACGACCAACCTGCTGACCCCGAAATTCAACTACGAGCTTTTTAACTGCAACAACTTTAATATACGCTATTGGAGCTGGAATTACCGCGGCTGCTGGCACCAGACTTGCCCTCCAA
+
DDDDDIHIHIIIIGIGHIIIHIIIIIIIHIIHIIIIIHEHIGIIIIIIGIIIGIIIHIHHHHGEEHHIIHIIFHHIIEHHHHIHHGEHHHIIIHHIIHGHHHGHIHHIIIHGHHHHHIHHIHIIIHHIIICHHHHIHIHEHHIHIIIIIIGHIIHIIIIHHIHHHHHIIIHHHHHIIIIIIIIIIIIIHEHHHHHHIIIIHIIIIIIIIIHHHGHHIIIIHHHGIIIIIIIHHHIGIIIIIHEHFHHHHIIHIIIIIHFHHIIIIIIIIIHHFHIIHIIIIIIIH@GIIIIIIIIIIHIHHIHIIIHIIIIIIIIIHIIIIIIIHIIHEIIIHHHHG=HHEABDAD
@HISEQ:969:HM2KJBCX2:2:1101:1857:43269 2:N:0:ACTATGCA
GTAGCACTCATGCCCAACTATCCCTATTAATCATTGCTCACAAATCCAAAAACCAACAAAATACGATAAACGAGCCCTAACTTATTATTCCATGCTAATGTATTCATAACTAACCGCCTGCTTTAAACACTCTAATTTTTTCAAAGTAAAGGTCCTGGATTGCGAACCCAACCCAGCAAAGGGCAGGAACGTTCTCCAGGAAGATGGTAAGCGCGCATCGGCACTCACACACGAAACCGTGGCGGGCCAAGCGCACTATACCAGAAATCCAACTACGAGCTTTTTAACTGCAACAACTTTAATATACGCTATTGGAGCTGGAATTACCGCGGCTGCTGGCACCAGACTTGCCCTCCAA
+
DDDDDIIIIIIIIIIIIIIIIIIIIHIIIIIIIIIIHHHFIHHHIIIIHIIIHIIIIIHIIIIIIIIHIHHIGHI<HEEHIIIIHHGIIIIIIFEEHGHHHDGHHIEGHIHHIIGHIIIIIIHHHIIIIGIIIHIIHGIIHHHHHHHIHIHHHHIHHHH<HIIIHHHIIIIIIIIIIHIIIIIIIIIIHHHHIIIHIIIIIHHGHIIHIIIIIIIIIIIIHHEGIIIIIIIHHHHIIIIIIIIIIIHIGIIIHIIGHIIIIIIIIIHIIIIIIIIIIIIIIIIHIIIIIIIIIIIHIIHIIIIIHGHIIIIIIIIIIIIIIIIIIIIIIIIIIIIIGIIIIIIIIIIHIIIIIDDCDD
@HISEQ:969:HM2KJBCX2:2:1101:17090:43478 2:N:0:ACTATGCA
GTAGCACTCATGCCCAACTATCCCTATTAATCATTACGGTGATCCTAGAAACCAACAAAATAGAACCATGCCGTCCTATTCTATTATTCCATGCTAATGTATTCGAGCAAAATGCCTGCTTTAAACACTCTAATTTTTTCAAGGTAAAGGTCCTGGTTCCACATGACACCCAATTAAGGACATCATGCTTCTCCAGAAGGTGAGAAATCAACTGCGACAGTTCATACCCCTTAAGGCACGACCATCACGTCAATCCCGAAATTCAACTACGAGCTTTTTAACTGCAACAACTTTAATATACGCTATTGGAGCTGGAATTACCGCGGCTGCTGGCACCAGACTTGCCCTCCAA
+
DDCDDIIIIIIIIIIIIIIIIIIIIIIIIIHHIIIHIIIIIIIIIIIIIIIIIHIIIIHHIICHHIIIIFHHHHIIHHIIIIIIIHFFHIIIGHIIHIIIHIIIIIIIIIHIIIIIIIIIHIIIHIIIIIIHGHIIHHHIIIIIIIIIIIIIIIIIIIIIIIIIIIIIIIIIHIIIIIIIIIIIIIIIIIIIIIIIIIIIIIIIIIIIIIIIIIIIIHIIIIIIIIIIIIIIIIIHIIIIIIIIIIHIIHGIIIIIIIIIIIIIIIIIHHIIIIIIIIIIIIIIIIIIIIIIIIIIIIHIIIIIHIIIIIIIIIIIIIIIIIIIIIIIIIIIIIIIIIIIIIIIIIIDDDDD
@HISEQ:969:HM2KJBCX2:2:1101:2896:43672 2:N:0:ACTATGCA
GTAGCACTCATGCCCAACTATCCCTATTAATCATTACGTCAATCCTAGAAACCAACAAAATAGGATCGAACGTCCTATTTCATTATTCCATGCTAATGTATTCAAGCGTTAGCCTGCTTTAAACACTCTAATTTTTTCAAAGTAACGGTCCTGTTTCCCTGCAACACCAAATTAATGACATTACAGTTCTTCAGAAAGGAGGAATCAGCGAAGCCAGTGCATACCAGTGGCACGACCAACCTGCTGACCCCGAAATTCAACTACGAGCTTTTTAACTGCAACAACTTTAATATACGCTATTGGAGCTGGAATTACCGCGGCTGCTGGCACCAGACTTGCCCTCCAA
+
DDCDCHHIIHIIHIIGIIIIIGEHHIIIIGCHIIIIGIIIIIIIHHIIHHIIGIIIIIIFHHIIIIIIIIHIIGCHFHHHIEHIGHIEGHIGI?GHIIIIHHHGIIIIIIIIIHIHHHHIIIIIIHHIHHIHIHIIIIHHIIIIHHHHEGHIIIIIIIIIIGIIIIIIIHIHHIIGIHIHHIIHHIHHHHIHHHIIIIIIIIIIHIIIIHIIIHIIIIIIHIIIIHIHHIIIIIIIIIIIGIIHGIHIIHHHIIIIIIIIIIIIIIIIIIIIIIHIIIIIIIIIIIIIIIIIIIIIIHEIIIIIIIIIIIIIIIIHIIIIIIIIIIIIIIIIIHHIIIIIIDDDDD
@HISEQ:969:HM2KJBCX2:2:1101:6552:44025 2:N:0:ACTATGCA
GTAGCACTCATGCCCCAACTATCCCTATTAATCATTACGGTGGTCCTAGAAACCAACAAAATAGAACCACAACGTCCTATTCTATTATTCCATGCTAATCTATTCAAGCAATAGCCCGCTTTAAACACTCTAATTTTTTCAAGGTAATGGTCCTGGCTCCCCAACACACCCAATTAAGGACATACTGGTTCACCAGAAGGAAGACCCGACAACAGGACAGTACTCGCCAAAGACGGACCGCCCGGCCAAGTCTAAAATTCAACTACGAGCTTTTTAACTGCAACAACTTTAATATACGCTATTGGAGCTGGAATTACCGCGGCTGCTGGCACCAGACTTGCCCTCCAA
+
DDD@BHHHHHIEHHHHIIIIEHHIIIEHIIFIHFGIIIIHHHIIIIHHIIGIIHHIGHFIECFGEHIHHICH@H<<EHIIIIHGIIIEG?@GHHGGEHHHHHGIHIIIHHHIIIIHEHHH=HIHIIIIIHHIHIHHGHHHEEHGGHHHGHHHHHHEHIHIHHIC=HHHFHHHFCFGCHHIIIIIIIIHHHFHEIIHIHEIIHHIHIHHIHHIHHHHIHIIIIIIIIIIIIIHHIHIIGIIIIHHHHGIIIIHHIIHIHHIIIIIHHHHHIIIIIIIIIIIHFGIHHHEHIIIIIIIIIIIIIIIHIIHIIIIHEIIIHIIIIIIIIIIIHHIIIHIIIIIIIIDDDDD
@HISEQ:969:HM2KJBCX2:2:1101:18489:44070 2:N:0:ACTATGCA
GTAGCACTCATGCCCAACTATCCCTATTAATCATTACGTCAATCCTAGAAACCAACAAAATAGGATCAAACGTCCTATTTCATTATTCCATGCTAATGTATTCAAGCGTTAGCCTGCTTTAAACACTCTAATTTTTTCAAAGTAACAGTCCTGTTTCCCTGCAACACCAAATTAATGACATTACAGTTCTTCAAGAAGGAGGAACCAGTAAAGCCAGTACATACCAGAGGCACGACCAACTTACTAATCCCGAAATTCAACTACGAGCTTTTTAACTGCAACAACTTTAATATACGCTATTGGAGCTGGAATTACCGCGGCTGCTGGCACCAGACTTGCCCTCCAA
+
ADDDDIHHIIIEGHIIHHHIHHHIIIIIGHHIIIIIIIIHIIIIIIHIHIFFCFHIIIIHIIHHIIIIIIHHHHHHIIIIIIIIIHHFHHEHHIIIIIHIIHIHIIHIIIIGHIHIHIIIIHIIIIIHHIIIHHIIIHIIIIIIHIHIIIHIIHHHHHHIIIHIHHIIIIHHHIIIIIIIIIIIIIIIIIIIIIIIIIIHHIHHGHHIIHHIIIIHIIIIIHIIHIIIIIIIIIIIIIIIIHHHGHIHIIIIIIIIIIIIIIIIIIIIIIIIIIIIIIIIIIIHIIIIIIIIIIIIHIIIIIIIIIIIIIIIIIIIIIIIIIIIIIIIIIIIIIIIIIIIIDCDDD
@HISEQ:969:HM2KJBCX2:2:1101:13467:43979 2:N:0:ACTATGCA
GTAGCACTCATGCCCAACTATCCCTATTAATCATTACGGTGATCCTAGAAACCAACAAAATAGAACCATGCCGTCCTATTCTATTATTCCATGCTAATGTATTCGAGCAAAATGCCTGCTTTAAACACTCTAATTTTTTCAAGGTAAAGGTCCTGGTTCCACATGACACCCAATTAAGGACATCATGCTTCTCCAGAAGGTGAGAAATCAACTGAGACAGTTCATACCCCTTAAGGCACGACCATCACGTCAATCCCGAAATTCAACTACGAGCTTTTTAACTGCAACAACTTTAATATACGCTATTGGAGCTGGAATTACCGCGGCTGCTGGCACCAGACTTGCCCTCCAA
+
D@@B@HECCCHEDCF?@HGHHHHHEECHHGHFH@@C1DCFE1<FCEHECH?GH1C=1C@1<GHFHCE1F1CDCHIIIEHH<C@FHC1C1@C<DC1C<DEFD<C1EHC@@FIHHIHHE@A?1HHFEGG@F@HGFDE@AE@HHFDCEEHF<IIGHFHHHEHIIHGCCFIHIHEHCHFIHFGIIHHHCCGIHHIIIIIGIHHCEHHGHHFHHHHEF0HCIIHGEEHFEHHCHGHHHHHCIHHDFAGD<EEGHFCGC/IHGHIHHHCIIHEHHHH?HHHHHEIHHIFHIIIHHHHC<HHIGIIHGIIHHCIIIIIIHEIIIIHIHDGHGHFHE?IHCIIIIIHHHEIHDIGDBABD
@HISEQ:969:HM2KJBCX2:2:1101:16146:44591 2:N:0:ACTATGCA
GTAGCACTCATGCCCAACTATCCCTATTAATCATTACGGTGGTCCTAGACCAACAAAATAGAACCAACGTCCTATTTTATTATTCCATGCTAATCTATTCAAGCAAAAGCCCGCTTTAAACACTCTAATTTTTTCAAGGTAATGGTCCTGGTTCCCACGGCACACGCGATAAAAGAACGTGCCGGTTCACCAGAAGGTAAGACCCGACACAGAACAGTACTCGCCAAAGACGGACCGCCCGGCCAGGCCTAAAATTCAACTACGAGCTTTTTAACTGCAACAACTTTAATATACGCTATTGGAGCTGGAATTACCGCGGCTGCTGGCACCAGACTTGCCCTCCAA
+
@D@D?@CG@CGEEHHGHIFH111<<CEEE<1<CG1CFHEHEEH<FGHFH@FC?CD1CFE1DFC11<C@G<FHHE@GCF?C?@GHFEH@G@?F@C@CGCGHHDHFHIHHHHCHCC?<DC<GGHEGBGHIHIHHGHFFFGIHHEFH1AHGDHEB<<DEHHHFEIIIEHGDGIHFIHHGHGGHG?#DGHGIHIFHEHFFHIIIHH<IIIHIIHFHHIIIHHHHHHHCIIIHGCFCHCHIHGHHHHGIIHF@EGHIHHHIIIIIHIHIIIIIGIIIIHHGEGIIHHHHHCCIIHEEHDIHGHEGHIHIIIIIHIIIIIHDIIIIHEHIGIIIIHHHHHGH@HIHD@@B@
@HISEQ:969:HM2KJBCX2:2:1101:11847:44646 2:N:0:ACTATGCA
GTAGCACTCATGCCCAACTATCCCTATTAATCATTACGTCAATCCTAGAAACCAACAAAATAGGATCGAACGTCCTATTTCATTATTCCATGCTAATGTATTCAAGCGTTAGCCTGCTTTAAACACTCTAATTTTTTCAAAGTAACAGTCCTGTTTCCCTGCAACACCAAATTAATGGCATTACAGTTCTTCAGAAAGGAGGAATCAGCGAAGCCAGTACATACCAGTGGCACGACCAACCTGCTGACCCCGAAATTCAACTACGAGCTTTTTAACTGCAACAACTTTAATATACGCTATTGGAGCTGGAATTACCGCGGCTGCTGGCACCAGACTTGCCCTCCAA
+
DDCAAHEHIHHIIIIIIIIIIIIIIIIIIIIIIIIIIIGHEHHIHGHIIIIIIIIIFHIIHIHGHGI@GHIIHHHHGI@HIHIHIIHHF1CEHHHIIIHIIIIIHIIIIHIIHIIIHIIIIIIHHIIHIIIIIIIIHEHIIIIIIIIIIIIIIIIIIIHIIIIIIIIIIIIHIIIIIIIIIIIIIIIIHIIHIIIIIIIIIIIHHIIIIIIIIIIIIIIIIIIIIIIIIIIIIIIIIHGIII=HFIIIIIIIIIIIIIIIIIIIIIIIIIIIIHIIIIIIIIIIIIIIIIIIIIIIIIIIIIIIIIIIIIIIIIIIIIIIIIIIIIIIIIIIIIIIIIIIIDDDDD
@HISEQ:969:HM2KJBCX2:2:1101:3955:45041 2:N:0:ACTATGCA
GTAGCACTCATGCCCAACTATCCCTATTAATCATTACATCGATCCTAGAAACCAACAAAATAGAATCGGATGTCCTATTTCATTATTCCATGCTAATGTATTCAAGCGTGAGCCTGCTTTAAACACTCTAATTTTTTCAAGGTAACAGTCCTAATTCCCCGTAACACCAAATTAATGGCATTACGGTTCTTTAGAAGGTGAGAAATCAATAATATCAGTACATACCAACGGCATGACCGAAACATTGATCCCGAAATTCAACTACGAGCTTTTTAACTGCAACAACTTTAATATACGCTATTGGAGCTGGAATTACCGCGGCTGCTGGCACCAGACTTGCCCTCCAA
+
DDDDDIIIIIIIIIIGIIIIIIIIIIIIIHIIIHIIIIIHIIIHIIIIIIIIIIIIIIHIIIIIIHHGHHHCHIIHIIIIIIIIIIHHIHIIHHHIIIIIIHIIIIIIIIIIIIIHHIIIHHHIIIIHHHIIHIIIIIIIIIIIIIIIIIIIIIHHHIIIIHIIIHHIIIIIIIIIH1IIIIIIIIIIIIIIIIHIIIIIIIIHIIIIIIIIIHIIHGIIIIIIHIIIIIIIIIIIHIIIIIIIHFIGIIIIIIIIIIIIIIHIIIIIIHIIIIIIIIIIGIIIIIIIIIIIHIHIIIIIIIIIIIIIIHIIIIIIHIIIIIIIIIIIHGIIIIIIIIIIIIDDDDD
@HISEQ:969:HM2KJBCX2:2:1101:20429:45275 2:N:0:ACTATGCA
GTAGCACTCATGCCCAACTATCCCTATTAATCATTACGGTGATCCTAGAAACCAACAAAATAGAACCATGCCGTCCTATTCTATTATTCCATGCTAATGTATTCGAGCAAAATGCCTGCTTTAAACACTCTAATTTTTTCAAGGTAAAGGTCCTGGTTCCACATGACACCCAATTAAGGACATCATGCTTCTCCAGAAGGTGAGAAATCAACTGCGACAGTTCATACCCCTTAAGGCACGACCATCACGTCAATCCCGAAATTCAACTACGAGCTTTTTAACTGCAACAACTTTAATATACGCTATTGGAGCTGGAATTACCGCGGCTGCTGGCACCAGACTTGCCCTCCAA
+
DDDA@HIIIIGHHHIIIEHGH@HHIFIHIIIIHIIHIHDEGHI1FHHIIIIFGHIIIHIFHHEHHHHHIHE@CHGHEHIFHIIIIIIIGHHH?CGEHHHEHHIHHHHHIIHIIIIIIEHGHIIIHEGIHIHHHHIIHFHGIIHIIIIIIIIIIIIHHGGHFHHIIIIHFEHIHHIIIHIIIIIIIIH:HGHH;IIIIIHHGIIIIIHIIIIIIIIIIIIIHHHHHIIIIIIIIIIII5=II<IHHIIFHFCHHIIIIIIIIIIIIHIIIIIHIHHIIIIIIIIIIIIIIIIIIIIIIIIIIIIIIIIIIIIIIIIIIIIIIIIIIIIIIIIIIIIIIIHIIIIIIIIDDDDD
@HISEQ:969:HM2KJBCX2:2:1101:11352:45135 2:N:0:ACTATGCA
GTAGCACTCATGCCCAACTATCCCTATAATCATTACAACGGTCCTAGAAACCAACAAAATAGAATCATTGTCCTATTCTATTATTCCATGCTAATGTATTCCGGCATATGCCTGCTTTAAACACTCTAATTTTTTCAAGGTAAAGGTCTTGGATATTCGCAACATCCAATAAAGGACATTACGCTTCCCCAAGCGGTGAGGCCCAACCGACCAGTACTCGTTACAAGAACGGACCAATCGGCCAAACCCAAAATTCAACTACGAGCTTTTTAACTGCAACAACTTTAATATACGCTATTGGAGCTGGAATTACCGCGGCTGCTGGCACCAGACTTGCCCTCCAA
+
DDDDDIIIIIIIIIIIIIIIIIIIIIIIIIIIIIIIIIIIIIIIIIIIGIIIIIIIIIIIIIIIIIIIIHIIIIIIIIIHIIIIIIIIIIHHGHHHIIIHIIHIHIIIIIIIIIIIIIIIIIIIIIIIIIIIIIIIIIIIIIIIIIIIIIIIIHIIIIIIIIIHGHIIIIIIIIIHIIIIIIIIIHIIIIIIIIIIIIIIIIIIIIIIIIIIIIIIIIIIIIIIIIIIIIIIIIIIIIIIIIHIIIIIIIIIIIIIIIIIIIIIIIIIIIIIIIIIIIIIIIIIIIIIIIIIIIIIIIIIIIIIIIIIIIIIIIIIIIIIIIIIIIIIIIIIIIIIIIIDDDDD
@HISEQ:969:HM2KJBCX2:2:1101:11764:45735 2:N:0:ACTATGCA
GTAGCACTCATGCCCAACTATCCCTATTAATCATTACGTCGATCCTAGAAACCAACAAAATAGAATCAAACGTCCTATTTCGTTATTCCATGCTAATGTATTCAAGCGTGAGCCTGCTTTAAACACTCTAATTTTTTCAAAGTAACAGTCCTGATTCCCCAAGACACCAAATTAATGACATCATGGTTCGTCAGAAGGTAGGAATCAATAATACCAGTACGTACAATAGCACGACCAATAAATTGATCCCGAAATTCAACTACGAGCTTTTTAACTGCAACAACTTTAATATACGCTATTGGAGCTGGAATTACCGCGTCTGCTGGCACCAGACTTGCCCTCCAA
+
DDDDDIIIIIHIIIIIIICGHIIIIIIIIIIIIIIIIIIIIIIIIHHGIIIIIIIIHIIIIIHHIIIIIIIFHEHHIHIIIIIIIHIIHIIIHIIIHIIIIHHGIIIIIIIIIHIIIHIHHHHIIIIIIIIIIIIIIIIIIIIIIIIIIIIIHIIIIHIIIHIIIIIHIIIGIHIHGFIIHIIHEFHHHIIIIIIIIIIIIIIIIIIIIIHHHHIIIIHHIIHIIIIIIIHIIIIIIHHIIIIHIIIIHIHIIIIIIIIIIIIIHHIIIIIIIIIIIIIIIIIIIIIIIIIIIIIIIIIIIIIIIIIIIIIIIHIIIIIIIIHIIIIIIIIIIIIIIIIIDDDDD
@HISEQ:969:HM2KJBCX2:2:1101:4001:46478 2:N:0:ACTATGCA
GTAGCACTCATGCCCAACTATCCCTATTAATCATTACATTGGTCCTAGAAACCAACAAAATAGAATCATCCGTCCTATTTTATTATTCCATGCTAATGTATTCAAGCAAAATGCCTGCTTTAAAAACTCTATTTTTTTCAAATTAAAGGTCCTGTTTCCCCGCAGCACCCATTTAAGGACATCGCGGTTCTCCAGAAGGTGAGAAATTGACTACACCAGTTCATACCCCTTAAGGCACGACCGATGTGTCAATCCCGAAATTCAACTACGAGCTTTTTAACTGCAACAACTTTAATATACGCTATTGGAGCTGGAATTACCGCGGCTGCTGGCACCAGACTTGCCCTCCAA
+
D<D00<111<F1DGHIIIGIIIIIIHIIIIIIIIIII111<1<FHHIHHHIIIIGIIIIHHHH?CHC<11<DGHHIGIIICHHIHIIIIIIIIIIIIHIIIGHIIFH@1<C?/D1111<<1FH1/10111</<FHIG.1D1</1<1<F1/<11//<1<FE1..,..<F00D.</D<<A?###########D/G/ACHD/<</-0<:0.00F0D0<0<<<1/:1..///D11FEGIHF/IIIGIHD<1/HEHIIIIIIIIIIIIIIIIIIIIIIIIIIIIIIIIHHIIIIHIHIIHIIIIIIIIIIIIIHIIIIIIIIIIIIIIIIIIIIIIIIIIIIIIIIIIIIIDDDDD
@HISEQ:969:HM2KJBCX2:2:1101:7842:46236 2:N:0:ACTATGCA
GTAGCACTCATGCCCAACTATCCCTATTAATCATTACGTCAATCCTAGAAACCAACAAAATAGGATCAACGTCCTATTTCATTATTCCATGCTAATGTATTCAAGCGCGAGCCTGCTTTAAACACTCTAATTTTTTCAAAGTAACAGTCCTGATTCCCCACCACACCAAATTAATGACATGATGGTTCGTCAGAAGGTAGAAATCAGTAACACCAGTACGTACCGAAGGCACGACCAGCGTACTAATCCCGAAATTCAACTACGAGCTTTTTAACTGCAACAACTTTAATATACGCTATTGGAGCTGGAATTACCGCGGCTGCTGGCACCAGACTTGCCCTCCAA
+
DDDDDIIIIIIIIIIIIIIIIIIIIIIIIIIIIIIIIIIIIIIIIIIIIIHIIIIIHIIIIIHHHIIIIIGHHIIIHIIIIIIIIIIIHHHIIIIHIIIIIIIIIIIIIIGIIIIIHHIIIIIIIIIIIIIIIIIIIIIIIIIIIIIIIIIIIIHIIIIIIIIIIIIIIIIIIIIIIIIIIIIIIIIIIIIIIIIIIIIIIIIIIIIIIIIIIIIIIIIIIIIIIIIIIIIIIIIIIIIIIIIIIIIIIIIIIIIIIIIIIIIIIIIIIIIIIIIIIIIIIIIIIIIIIIIIHIIIIIIIIIIIIIIIIIIIIIIIIIIIIIIIIIIIIIIIIIIIIIIIDDDDD
@HISEQ:969:HM2KJBCX2:2:1101:7427:46973 2:N:0:ACTATGCA
GTAGCACTCATGCCCAACTATCCCTATTAATCATTATGTCAATCCTAGAAACCAACAAAATAGGATCGAACGTCCTATTTCATTATTCCATGCTAATGTATTCAAGCGTTAGCCTGCTTTAAACACTCTAATTTTTTCAAAGTAACAGTCCTGTTTCCCTGCAACACCAAATTAATGACATTACAGTTCTTCAAGAAGGAGGAATCAGTAAAGCCAGTACATACCATAGGCACGACCAACCTACTGACCCCGAAATTCAACTACGAGCTTTTTAACTGCAACAACTTTAATATACGCTATTGGAGCTGGAATTACCGCGGCTGCTGGCACCAGACATGCCCTCCAA
+
DDDDDIIIIIIIIIHIHIIIHIIIIIIIHIHIIHIHEEGHIIIHIIIIIIIIIIHIIIHGIHHIIIIIIHIHHGIIIHHHHIECEHIGHHHIHIGIIIIIHIIIIIIIIHHHIHHHIIIIIIIIIIIIIIIIIIHIIIIIIIIHIIIIHIIHHHIHHHHIIIIIIIIIIIIIHIHIIIIIIIIIIIIIHHIHIIIIIIIIIIIIIIIHIIIIIIIIIIIHIIIIHHIHIIIIIIIHIHHIIIIHIIIGIIIGIIIIIIIIIIIIIIIIIIIIIIIIIIIIIIIIIIHIIIIIHHIIIIIIIIIIIIIIIIIIIIIIIIIIIIIIIIIIIIIIIIIIIIIIIDDDDD
@HISEQ:969:HM2KJBCX2:2:1101:15910:46929 2:N:0:ACTATGCA
GTAGCACTCATGCCCAACTATCCCTATTAATCATTACGTCAATCCTAGAAACCAACAAAATAGGATCGAACGTCCTATTTCATTATTCCATGCTAATGTATTCAAGCGTTAGCCTGCTTTAAACACTCTAATTTTTTCAAAGTAACAGTCCTGTTTCCCTGCAACACCAAATTAATGGCATTACAGTTCTTCAGAAAGGAGGAATCAGCGAAGCCAGTGCATACCAGTGGCACGACCAACCTGCTGACCCCGAAATTCAACTACGAGCTTTTTAACTGCAACAACTTTAATATACGCTATTGGAGCTGGAATTACCGCGGCTGCTGGCACCAGACTTGCCCTC
+
DBDADIHIICHIFGEHHHCFEEHIHHIIIIHIIEEHHCFHHHH?HHHHIII1GHHIEHHHHGEHEHIIIIEHCHIIIHFHHHHICHIIGHHEHIIIIIHIHIIIHHHIHIIIGIIIIIIIIIIHIIIHIIIIHIIIIIIIIIIIIHIIIIIIIIIIIIIIIIIIHGHHHHIHHHIIIIIIIIIIIIIIHHFHIIIIIIIIIIIIIHIIIIIIIIIIIHHIIIIIHIIIIIHIIIIIIIIIIIIIIIFHIIIIIIIIIIIIIIHIIIIIIIIIIIHIIIIIIIIHIIIHEIHIIIIIIIIIIIHIIHIIIIIIIIIIIHIIIIIIIIIIHIIHHHIIIIDD@B@
@HISEQ:969:HM2KJBCX2:2:1101:9178:46937 2:N:0:ACTATGCA
GTAGCACTCATGCCCAACTATCCCTATTAATCATTACTCATTTCCCCAAAAACCAACAAAATTCGAGATACGAGTCCTAAATTATTATTCCATGCTAATGTATTCATAACTTTCAGCCTGCTTTAAACACTCTAATTTTTTCAAAGTAAAGGTCCTGGATTGCGAACCCAACCCAGTAAAGGGCAGGAACGTTCTCCAGGAAGATGGTAAGCGCGCATCGGCACTCACACACGATACCGTGGCGGGCCAAGCGCACTATACCAGAAATCCAACTACGAGCTTTTTAACTGCAACAACTTTAATATACGCTATTGGAGCTGGAATTACCGCGGCTGCTGGCACCAGACTTGCCCTCCAA
+
@DDADHHHHIH?HIIIIIIIGIIIIIGHIIFIIIIHIIGIIGIHIGHIIIIIIHIIIEEHHHHHHHIIIIHHIGHHHHIIIHIIIHIIGHEHHEHHHIHHHFHHHHFHIIHHHHIIHHIIIHHIIIIIHHHHHIIIIIIIIIIIIIHHHFIHIIIIHHHIIIIIIHIHHHHIIIHIGIIHHHIHGIIIIIIIIIHCIIIIIHIIIIIIIIIIIHIIIIIHHGHIIIIIIIIHIHHHHIHHIIIIIIIIIIIIHIHHHHIHIHIHIIIIIIIIIIIIIHHHHHHHIIIIIIIIIIIIIHHIIGIIFGHIIIIHIIIIIIIIIHIIIIIIIIIIHIIHIIIIHIIIIHGIIIIIHDACDD
@HISEQ:969:HM2KJBCX2:2:1101:9085:47351 2:N:0:ACTATGCA
GTAGCACTCATGCCCAACTATCCCTATTAATCATTACGGTGATCCTAGAAACCAACAAAATAGAACCATGCCGTCCTATTCTATTATTCCATGCTAATGTATTCGAGCAAAATGCCTGCTTTAAACACTCTAATTTTTTCAAGGTAAAGGTCCTGGTTCCACATGACACCCAATTAAGGACATCATGCTTCTCCAGAAGGTGAGAAATCAACTGCGACAGTTCATACCCCTTAAGGCACGACCATCACGTCAATCCCGAAATTCAACTACGAGCTTTTTAACTGCAACAACTTTAATATACGCTATTGGAGCTGGAATTACCGCGGCTGCTGGCACCAGACTTGCCCTCCAA
+
DDDDDIIIIIIIIIIIIIIIIIEHHHIIIIIIIIIIIIIIIHIHIHIIHIIIIHIIHIHIHIIIIIIIIHIIIIIIIIIHIIIIIHIIIIIIIIIIIIIIIDHHIIIIIIIIIIIIIIHIIIIIIIIIIHIIHIIIIIIHIIIIIIIIIIIIIIIIIIIIIIIIIHIIIGIIIIHIIIIIIIIIIIIIIIHHIIIIHIIIIIHIIIIIIIHIIIIIIIIIHIIHIIIIIHIIIIIIIHIIIIIIIGIIIIHIHIIIHEHIIIIIIIIIIIIIIIIIIIIIIIIIIIIIIIIIIIIIIIIHIIIHIIIIIIIIIIIIIIIIIIIIIIIIIIIIIIIIIIIIIIIIIIIDDDDD
@HISEQ:969:HM2KJBCX2:2:1101:11387:47432 2:N:0:ACTATGCA
GTAGCACTCATGCCCAACTATCCCTATTAATCATTACGGCTCTCCTTGAAACCAACAAAATAGGAGCGCCGTCCTATTCCATTATTCCATGCTAATGTATTCGAGCAAAGGCCTGCTTTGAACACTCTAATTTTTTCAAAGTAAAAGTCCTGCTTCCCAAACCACGCCCAATAAAGGGCATGGCGTTCCGCAGAAGGAAAGGCCCGGCGCAACCAGTGCACGCGGTGAGGCGGACCGGCCCGCCAGGCCCAAGGTTCAACTACGAGCTTTTTAACTGCAACAACTTTAATATACGCTATTGGAGCTGGAATTACCGCGGCTGCTGGCACCAGACTTGCCCTCCAA
+
B<D<BHCHHH?CEHIH1DCG11<CHIHHH?C1<CGGHIHDC@HHEHFHFEH@FHIH@G1?GE1<CD1FHCDHHHHEH1C1F@G1GHEEE@FHHFHIIHHE=GEHCHHECHHHIIHHIIHHGHHFIHHGCHC@HGHHHHIIIHIIIHHEHHEIHHCHIGCC1H?HIIIFFEHHEIIIIIIIIIIIIHCHCHGEIHHHHIIIIHHIIIHHHHHHEEIHIGGIDGHIIIHIHDIIIHIIIHGIIIHEIGHHCIHHEIHIHGHIIIHHEFHHHHHGHGIIIIIIHIIIIFHHHIHHEIHIIIIIIIHIIIIIIIHGIIHIIIIIIIIHIHIIIIGIIIIIIIHCDDBD@
@HISEQ:969:HM2KJBCX2:2:1101:11319:48031 2:N:0:ACTATGCA
GTAGCACTCATGCCCAACTATCCCATTAATCATTACGGCTCTCCTAGAAACCAACAAAATAGGAGCGCCGTCCTATTCTATTATTCCATGCTAATGTATTCGAGCAAAGGCCTGCTTTGAACACTCTAATTTTTTCAAAGTAAAAGTCCTGCTTCCCGAACACACCCAGTAAAGGGCATGCCGTTCCGCAGAAGGAAAGGCCCGGCCGAACCAGTGCACGCGGTGAGGCGGACCAGTCAGCCAGGCCCAAGGTTCAACTACGAGCTTTTTAACTGCAACAACTTTAATATACGCTATTGGAGCTGGAATTACCGCGGCTGCTGGCACCAGACTTGCCCTCCAA
+
DDDDDIIIIIIIIIIIIIIIIIIIIIHHIIIIIIIIIIIIIIIIIIIIIIIIIHHHHIIIGHIGHHGHHIHIIIIIIIIIIIHIIIIHIIHIIHIIIIIIIHIIIIIIIIIIIIIHIIIHIHIIIIIIIHIIHHIIIIIIIIIIIIHIIIHIIIIIIIIIIIIIIIIIIHIIIHIIIIIIIIIIIIIIIIIIIIHIHIIIIIIIIHDHIIHIIIIIIIIIIIIIIIIIIIIIIIIIIIIHHHIIIIHIIIIIIIIIIIIIIIIHIIIIIIIIIHHIIIIIIIIIIIIIIIIIIIIIIIIIIIIIIIIIIIIIIIIIIIHIIIIIIIIIIIIIIIIIIIDDDDD
@HISEQ:969:HM2KJBCX2:2:1101:12912:47779 2:N:0:ACTATGCA
GTAGCACTCATGCCCAACTATCCTATTAATCATTACGGTGATCCTAGAAACCAACAAAATAGAACCATGCGTCCTATTTCATTATTCCATGCTAATGTATTCAGGCAATAGCCTGCTTTAAGCACTCTAATTTTTTCAAGGTAACAGTCCTGCTTCCCCAACGCACCAAATTAATGACATGCTGGTTATTCAGAAGGTAGGAATCCATCACGCCAGTACAGACCCAAAAGCCCGACCAACGGATAAATCCCGAAATTCAACTACGAGCTTTTTAACTGCAACAACTTTAATATACGCTATTGGAGCTGGAATTACCGCGGCTGCTGGCACCAGACTTGCCCTCCAA
+
DDDDDIIIIGIIIIIIIIIIIIIIIIIIIIIIIIIIIIIIIIIIIIIIIIIIIIIIHIIIEHHIIIIIIIHIIIIHIIIIIGHIIIHHHHEHIIIIIIIIHIIIIIIIHIIHIIIIIHIGIHIIIIIIIIIIHHIIIIIIIIIIIIHIIIIIIIIIIIHIIIIIIIIIIHHHIIIIIIIIIIIIIIHHHIIIIIIHIHHIIIIIIIIIIIIIIIIIIIIIIIIIIIIIIIIIIHHIIIIIIIIHHIIIIIIIIIIIIIIIIIIIIIIIIIIIIIIIIIIIIIIIHHIIIIIIIIIIIIIIIIIIIIIIIIIIIIIIIIIIIIIIIIIIIIIIIIIIIIIIIDDDDD
@HISEQ:969:HM2KJBCX2:2:1101:14512:47026 2:N:0:ACTATGCA
GTAGCACTCATGCCCAACAATCACTATTAATCATTACTTCAGTCTTAGAAACCAACAAAATACAACTAAAATCCTATTCCATTATTCCATGACAATATATTCAAGAAAACATGACTGCTTTAAACACTCTAATTTTATCAAAGTAAAAGTCTTGGATCCCTAGCGCACTCAATTAAGAGCACACTAGTTCCACAAAAGGAAAAGCCCAAAGTTGCAGTACAAACCTTTCGGTTGACGGCAACTATAAGCCCAAAATTCAACTACGAGCTTTTTAACTGCAACAACTTTAATATACGCTATTGGAGCTGGAATTACCGCGGCTGCTGGCACCAGACTTGCCCTCCAA
+
0D0D0<F1DH11DGHI@H1D<1111<F1DC1<D<FC<G<1DHII1D1D11D1<11<11<DH@11<F<FHI11<D1<CCCGHEFH@111<1111<C1HEG@<<FH6%FEB1151$<11866CB<C($FEEG?G<6DB$<1FF?GGFAF@+<7<D11@DF0C?E3'(<8CIHIHF<F<DG@<<<@HGF0HCC##<D<F/A><0G<:0<00D.D11B/DEHF<C@D1-</<CE<<E:<<::1D</F<1CHEIFCFF<F1<<D0D</01HEC@HIIHEH@HHGGCEHEIIIHHG@HEE?@CECFDFC<<1CCC<EIHCDHE?C<1@CCEHCCCECCEHEHHECEED@@@D
@HISEQ:969:HM2KJBCX2:2:1101:20264:48305 2:N:0:ACTATGCA
GTAGCACTCATGCCCAACTATCCCTATTAATCATTACGGTGATCCTAGAAACCAACAAAATAGAACCATGCCGTCCTATTCTATTATTCCATGCTAATGTATTCGAGCAAAAATGCCTGCTTTAAACACTCTAATTTTTTCAAGGTAAAGGTCCTGGATCCGCAAGACACCCAATAAAGGACATCAAGTTTCTCCAGAAGGTGAGAAATCAACTGCAACAGTTCATACCCCTTAAGGCATGACCATCACGTCAATCCCGAAATTCAACTACGAGCTTTTTAACTGCAACAACTTTAATATACGCTATTGGAGCTGGAATTACCGCGGCTGCTGGCACCAGACTTGCCCTCCAA
+
0DD@@FFEHEH@@GHHIHIHEHE1FGHHIIIIIIHHHGGH?EH@GHHGIHHHIIHHC@CGHH@FGHIHH?FHH@C/<CG?GHHHHHC1<CGE@HF1<1<<D<<D@C@@?HEHHH>CG?HFHF@HGBCCGIHEHHCF@FF8<AGHHHFHF@HE<EHHDEC1C<@F79D<CGD#IIIIIHHHFFFHIHIHIIHHF@IIIHHHEHHHGHFHFFGHHHGHHG@HFHGIIHHGHGHHHIHHEIHHHH@HGA.EFHHHIIIIHHHIH?GIIIHHHHHIIIHHHIIHIIHHHHHIHHIHHHHIHHHHEHIIIIIIIIIHHIHIHIIIIHHHHIIIIIHIGIHIIIIHIIHHFIIID@DDD
@HISEQ:969:HM2KJBCX2:2:1101:8155:49847 2:N:0:ACTATGCA
GTAGCACTCATGCCCAACTATCCCTATTAATCATTACGTCAATCCTAGAAACCAACAAAATAGGGTCAAACGTCCTATTTCATTATTCCATGCTAATGTATTCAAGCGTGAGCCTGCTTTAAACACTCTAATTTTTTCAAAGTAACAGTCCTGATTTCCCGCGATACCAAATTAATGACATCACGGATCTTCAGAAGGGAGAAACCAGTGACACCAGTGCATACCAAAGGCATGACCAGCGTACTGATCCCGAAATTCAACTACGAGCTTTTTAACTGCAACAACTTTAATATACGCTATTGGAGCTGGAATTACCGCGGCTGCTGGCACCAGACTTGCCCTCCAA
+
@D?@BC?CCHHHIIGHGHIHEG@CHFHHCHIHHIEHHGHIHIIHHHIEHIIIEEHIHIHHHICECHHHIIIHIGIHHHHHIIIIIIIH@G?GECHEHGHHIHIHI@GEGEGGHEIIHEHIHHIIIEHHGHHHHIIIHIIIIIIHHEGIIIHHGHFHHIFGHHHIIIIHIHHFHH/IHHIHEGEIHEFHHIIHIIIIIHIHHHHHGHG@CC<@FIIIIHHHHHEHHHH?FIIIHEGEHIHHHHHHFFDCC?GFEHHFD11EGIIFHIHHHHHHGIHCIHIIHHIHF@?HHGHEHEHIHHIIHIIIHGE@CHGHCHHDIIHIHIIIIHGIIIIHHHFIHEHHGBADDD
@HISEQ:969:HM2KJBCX2:2:1101:8667:50545 2:N:0:ACTATGCA
GTAGCACTCATGCCCAACTATCCCTATTAATCATTACGGTGATCCTAGAAACCAACAAAATAGAACCATGCCGTCCTATTCTATTATTCCATGCTAATGTATTCGAGCAAAAATGCCTGCTTTAAACACTCTAATTTTTTCAAGGTAAAGGTCCTGGATCCGCAAGACACCCAATTAAGGACATCGAGTTTCTCCAGAAGGTGAGAAATCAACAGCAACAGTTCATACCCCTTAAGGCACGACCATTACGTCAATCCCGAAATTCAACTACGAGCTTTTTAACTGCAACAACTTTAATATACGCTATTGGAGCTGGAATTACCGCGGCTGCTGGCACCAGACTTGCCCTCCAA
+
@DABDHEH?C@GEEGHCCHHI?DGHHIIIECGGHIIIHEFHHIIHGHHICHCGHHHIIIGHIHFHIHI1FHHHI/C@CHIIIIIHHIHHEHHHHIGHI?HIHHHHEEGIHHHHHHHIIIH@HHEHHHHHHCFGHIIHEHHEGEHGIHHHGHIHIIIHHEHEHHIHIIIIHIIHFIHIHEHHIHHHHHHIIHHHGIIIIIIIIIHIIIIIIIIIIIIHFIHHHIIHHHIIHIGIIHHHIIIIIHIHHIIIIHHHHDDIIIIIIIIHHIIHHHIHIIHHGHHIHIIIHHHHFGEHIIHHHGEHIHFHHIIIIIHIHIIHIIHHIHIHHHHGIHIIIIIIIIIIIIIIIIIDDDDD
@HISEQ:969:HM2KJBCX2:2:1101:17175:49772 2:N:0:ACTATGCA
GTAGCACTCATGCCCAATATCCCTATTAATCATTACGGTGATCCTAGAAACCAACAAAATAGAACCATGCCGTCCTATTCTATTATTCCATGCTAATGTATTCGAGCAAAAATGCCTGCTTTAAACACTCTAATTTTTTCAAGGTAAAGGTCCTGGATCCGCAAGACACCCAATAAAGGACATCAAGTTTCTCCAGAAGGTGAGAAATCAACAGTAACAGTTCATACCCCTTAAGGCATGACCATCACGTCAATCCCGAAATTCAACTACGAGCTTTTTAACTGCAACAACTTTAATATACGCTATTGGAGCTGGAATTACCGCGGCTGCTGGCACCAGACTTGCCCTCCAA
+
@DDDBHHGHEHCHIIIIIIIIIIGHIHFE?@EHEHHHHHCEHHIIH?CFHIIHHHIHE?H11FHIIFHIIIICCEDHIEHHFCEEEHHII?FHHIEHHH?GCFGFHIHHHIHFHHHHHIICHEGHGHIHHIIFHHEHHHGHHHHEIIIIIIHHHEE?GFGE?CFHEDE0EHHHDCGHHG#HHFHGIH7HHIIHIIIH?HHFFHIHHH;HFCGIHHHAIHIIIHIIHIHHIIIIIIIHHHEEHHHFEHHHC@IIHIHHIIHGFEGEGHHCHHFHHHHEHHGCIHIIHIHHHHCHIHIIHHGIIIHHIIIIIIIIIIIIGHIIIIHIGHCHIIHGIIIIIHGIIIIIIIDADB@
@HISEQ:969:HM2KJBCX2:2:1101:19937:51068 2:N:0:ACTATGCA
GTAGCACTCATGCCCAACTATCCCTATTAATCATTACGGTGATCCTAGAAACCAACAAAATAGAACCATGCCGTCCTATTCTATTATTCCATGCTAATGTATTCGAGCAAAAATGCCTGCTTTAAACACTCTAATTTTTTCAAGGTAAAGGTCCTGGATCCGCAAGACACCCAATTAAGGACATCAAGTTTCTCCAGAAGGTGAGAAATCAACAGCGACAGTTCATACCCCTTAAGGCATGACCATCACGTCAATCCCGAAATTCAACTACGAGCTTTTTAACTGCAACAACTTTAATATACGCTATTGGAGCTGGAATTACCGCGGCTGCTGGCACCAGACTTGCCCTCCAA
+
DD@DDIEHFHHFH@GHIIIEHGEHIIEHHEHCEHHHIHIHI?HGHIHEHEHIIHHHHIIIGIHHIIHHGEEHHHHHHH?<FCEGH@CEC@EHEHHIFHEEFCFHEHHEHHHHHHE?GHEGGAHHG?IIHGEHHIH@GHEHEHIIHECEHEHHGGCEHDIIHHIFHIIGHIIHHHIHIHHHIIHHIIHHIIHIHHHGIIHIHGIIHIIHHIHHHFEIIHIGIIII<IIIIIIIHHIIHIIIHIIIIHHHHHCDIIIIGIHIIIHHIHEHGCGHIHIHHIIIIIIIIIIIIIIIIHHIHHIIIHIIHIHIHHIHHHIIIIIIIIIIIIIIIIIIIIIIIIIIIIHIHIIIDBDDA
@HISEQ:969:HM2KJBCX2:2:1101:12966:51807 2:N:0:ACTATGCA
GTAGCACTCATGCCCAACTATCCCTATTAATCATTACGGTGGTCCTAGAAACCAACAAAATAGAACCACAACGTCCTATTCTATTATTCCATGCTAATCTATTCAAGCAATAGCCCGCTTTAAACACTCTAATTTTTTCAAGGTAATGGTCCTGGCTCCCCAACACACCCAATAAAGGACATACTGGTTCACCAGAAGGAAGACCCGACAGCAGACAGTACTCGCCAAAGACGGACCGCCCGGCCAGGCCTAAAATTCAACTACGAGCTTTTTAACTGCAACAACTTTAATATACGCTATTGGAGCTGGAATTACCGCGGCTGCTGGCACCAGACTTGCCCTCCAA
+
@DD@BEHIHHEHI?HHIIHICG@FGEEGG1FEHGGCEHHIC=CH?C111DG?CCHEHHHIHHFF111<EHH0CD1CEHFCGHIG??GH?1CG11DGGHHH@DFHFHC8FGHH<>51F<GFCHH@6DG<HIHGGGFCHB1HHHEIIIHHGHHFCE1DFFHEFHECEHHEHHHHHIHFH@HEHHIIHHHHCHHFHGEHG?CHCHH?EC0G:<0EH>HCGFHEHH?CGCHHHFCCHHHDHHCHHFD<1H@C<CGIHHHIIIHGIHCECFF<<@EEGHHCFFCHFHHH@G1HCG@HHHHIHHHHHHHIIHHIHIIHIIHHHCIHHGIHHIIHIIIHIIIIIHIIGDDDDD
@HISEQ:969:HM2KJBCX2:2:1101:11860:52671 2:N:0:ACTATGCA
GTAGCACTCATGCCCCAACTATCCCTATTAATCATTACGGTGATCCTAGAAACCAACGAAATAGAATCAGTCCGTCCTATTTCATTATTCCATGCTAATGTATTCAGACGATAGTCTGCTTTAAACACTCTAATTTTTTCAAAGTAACAGTCCTGATTTCCCATCACACCAAATAAATGGCATGAAAGTTCCTCAGAAGGTAGAGATCCATCTCACCAGTGCAGACAATTAAGCCTGACCAATGGGTAGACCCCGAAGTTCAACTACGAGCTTTTTAACTGCAACAACTTTAATATACGCTATTGGAGCTGGAATTACCGCGGCTGCTGGCACCAGACTTGCCCTCCAA
+
ADBDDIIIIIIIIIIIIIIIHHIIIIIIIIIIIIIIIIIIIIIIIIIGHIIIIIIHHGHGHH1@GEHHHEGHIH@GHHHHHIIIIIIIIIIIEHIIHIHIIHHIIIIIIGIIIIHIIIHHGHIIIIIIIIIIHIIHHHHIHHIHIIIHIIIHHIIHIIIIIIIIIIIIIIIIIIIIIHIIHHIIIIIIIIIIIIIIIIIIIIIIIIIIIIIGIIIIIIIIIIIIIIIII=IIHIIIIIIIIIIIIHGDIIIIIHIIIHHIIIIIIIIIIIIIIIIIIIIIIIIHIIIIIIIIIIIIIIHIIIIIIIIIIIIIIIIIIIIIIIIIIIIIIIIIIIIIIIIIIIIIDDDDD
@HISEQ:969:HM2KJBCX2:2:1101:16323:52900 2:N:0:ACTATGCA
GTAGCACTCATGCCCAACTATCCCTATTAATCATTACGGTGATCCTAGAAACCAACAAAATAGAACCATGCCGTTCTATTCTATTATTCCATGCTAATGTATTCGAGCAAAAATGCCTGCTTTAAACACTCTAATTTTTTCAAGGTAAAGGTCCTGGATCCGCAAGACACCCAATTAAGGACATCAAGTTTCTCCAGAAGGTGAGAAATCAACAGCGACAGTTCATACCCCTTAAGGCATGACCATCACGTCAATCCCGAAATTCAACTACGAGCTTTTTAACTGCAACAACTTTAATATACGCTATTGGAGCAGGAATTACCGCGGCTGCTGGCACCAGACTTGC
+
DDDDAIIIIIIIIFHHHHGGHHEHHHIIIIIHIIIIIIGIIIIIHHIIGIHIIIIIG11FFHHHIICHIIEHHHIHHHHIIIIIIIIIHIHIGHIIHIHHIGHEHHHIIIIIIIIHHHHIIIIHHHIIIIIIHHHHHHHHIIHHHIIHHHHHIIHHIIHIIGHIIHHHEHHIIHIHIHHHIHHIHHIIIHGHHIHIIIIIIIHHHIIIHIIIIIIIHIIIIIIIIIIIIIIHIIIIHIIIHIHGBHIHIHEIIHEHDHFHIIHHIHHHHIHHIIIIIIIIHHHIHIIIIIIIIIIIIIIHHIIHHIIIIIIHHHFDHGIIHHHHHHIIIIIIIHIIHIIIIDDDDD
@HISEQ:969:HM2KJBCX2:2:1101:15535:52754 2:N:0:ACTATGCA
GTAGCACTCATGCCCAACTATCCCTATTAATCATTACGGTGATCCTAGAAACCAACGAAATAGAATCAGTCCGTCCTATTTCATTATTCCATGCTAATGTATTCAGACGATAGTCTGCTTTAAACACTCTAATTTTTTCAAAGTAACAGTCCTGATTTCCCATCACACCAAATAAATGGCATGAAAGTTCCTCAGAAGGTAGAGATCCATCTCACCAGTGCAGACAATTAAGCCTGACCAATGGGTAGACCCCGAGGTTCAACTACGAGCTTTTTAACTGCAACAACTTTAATATACGCTATTGGAGCTGGAATTACCGCGGCTGCTGGCACCAGACTTGCCCTCCAA
+
DDDDDIIIIIIIIIIIIIIIIIIIIIIIIIIIIIIIIIIIIIIIIIGIIIIIIIIIIIIIIICHIHIIIIIIIIIIIIIIIIIIIIIIIIIHIIIIIIIIIIIIIIIIIIIIIIIIIIIHIIIIIIIIIIIIIIIIIIIIIIIIIIIIIIIIIIIIIIIIIIIIIIIGIIIIIIIIIIIIIIIIIIIIIIIIIIIIIIIIIIIIIIIIIIIIIIIIIIIIIIIIIIIIIIIIIIIIIIIIIIIIIHFIIIIIIIIIIIIIIIIIIIIIIIIIIIIIIIIIIIIIIIIIIIIIIIIIIIIIIIIIIIIIIIIIIIIIIIIIIIIIIIIIIIIIIIIIIIIIIIIDDDDD
@HISEQ:969:HM2KJBCX2:2:1101:19630:53804 2:N:0:ACTATGCA
GTAGCACTCATGCCCCAACTATCCCTATTAATCATTACGGTGATCCTAGAAACCAACGAAATAGGAGCGCCGTCCTATTCTATTATTCCATGCTAATGTATTCGAGCAAAGGCCTGCTTTGAACACTCTAATTTTTTCAAAGTAAAAGTCCTGCTTCCCGAACACACCCAGTAAAGGGCATGCCGTTCCGCAGAAGGAAAGGCCCGGCCGAACCAGTGCACGCGGTGAGGCGGACCGGTCAGCCAGGCCCAAGGTTCAACTACGAGCTTTTTAACTGCAACAACTTTAATATACGCTATTGGAGCTGGAATTACCGCGGCTGCTGGCACCAGACTTGCCCTCCAA
+
DDDCAHIIHHHHIIG<C@GFHHIHIIEGHIIIIHIIIHHHIIIIEHGHHCHII?HHGGEGHHIHIIIIIIIIIIIIHIFHHHHHIIHGHIEEFHHHHIIIIIHHHHHIIIEHIHIIIIIIHHHFHEGIHIIHIHHIIFHHIIHHHFHIIHHHHHHHIHIHIIIIHIGIHHHGGIIIIHHIIIIIHIIIHHHIIIIIIIIIIHIIIIIIIIIIIIIIIIIIIIIIIIIIIIIIIIHHIIHIIIIGIIIHIHHHHIIIIIIIIIIIIIIIIHIHIIHHIIIIIIIIIIHIIIIHHHIIIIIIIIIIHHHIIIIIIIIIIIIIIIIIIIIIIIIIIIIIIIIIDDDDD
@HISEQ:969:HM2KJBCX2:2:1101:3130:54027 2:N:0:ACTATGCA
GTAGCACTCATGCCCAACTATCCCTATTAATCATTACGTCGATCCTAGAAACCAACAAAATAGGTTCGATCGTCCTATTTCGTTATTCCATGCTAATGTATTCAAGCGCGAGCCTGCTTTAAGCACTCTAATTTTTTCAAAGTAACAGTCCTGTTTCCCCGCAACAACAAATTAATGCCATCACGGTTCTACAAGAAGGAGGGACCAGTGAGGCCAGTGCATACCAGTGGCACGACCAACCTACTGGCCCCGAAATTCAACTACGAGCTTTTTAACTGCAACAACTTTAATATACGCTATTGGAGCTGGAATTACCGCGGCTGCTGGCACCAGACTTGCCCTCCAA
+
DBDD@HHIHHIHCCCEHHHEGHFHI?FHHIIHGGE<GCFHHHH1EGHHHHHEHHHHIHH?HHCCCCDFGHG/<1<<CC?1CF1D?GHH@CC@HE@GCG@EECHHGHIHEFH6EEGHIGFF?CHGFEEHHH?GHHBEH1F?CHFHHFEF1FGFHA9<CEG?EHHHFIHG@@GHHEH?@HEFHHHIEGGCC@/<9G?HHHGFCF0EEHHH?GHE;D1C@@@HIHHHCHHHEE=E<HGC1F<<11C<0FDC?HIHHHCFEHHG<<<EC<CHG@EHHGCHE@EHGGCIHIHHGGHGC@DE?HGGCCHG?EHEEHHE<HHHHIHHHEHHIHHEIHG@IHHEHHGHGDBDDB
@HISEQ:969:HM2KJBCX2:2:1101:5724:54135 2:N:0:ACTATGCA
GTAGCACTCATGCCCAACTATCCCTATTAATCATTACGGTGATCCTAGAAACCAACAAAATAGAACCATGCCGTCCTATTCTATTATTCCATGCTAATGTATTCGAGCAAAAATGCCTGCTTTAAACACTCTAATTTTTTCAAGGTAAAGGTCCTGGATCCGCAAGACACCCAATTAAGGACATCAAGTTTCTCCAGAAGGTGAGAAATCAACAGCGACAGTTCATACCCCTTAAGGCATGACCATCACGTCAATCCCGAAATTCAACTACGAGCTTTTTAACTGCAACAACTTTAATATACGCTATTGGAGCTGGAATTACCGCGGCTGCTGGCACCAGACTTGCCCTCCAA
+
DDBDDIIGIIIIGIHIIIIIIHIIIIIIIIIIIIIIIIIIIIIGIHIIHIIIIHIHIIHIIHIHIIIIIIIHHIIIIICHHIIIIGIIIIIGIGIHIIIIIHHIIIHIIIIIIIIIIHIIIHHIIIIIIIIIIIIIHIIIIIIIIIIIGIHHIIIHIIIIIIIIIHIIIIHIIIIIIIHIIIIIIIHIIIIIIIIIHIIIIIIIIIIIHIIIIIIIIIIIIIIIIIIIIIIIIIIIIIIIIIIIIIIIIIHHIIIIIIIIIIIIIIIIIHIIIHIIIIIIIIIIIIIIIIIIIIHIIIHHHIIIIIIIIIIIIIIIIIIIIIIIIIIIIIIIIIIIIIIIIIIIIIIIDDDDD
@HISEQ:969:HM2KJBCX2:2:1101:3937:54656 2:N:0:ACTATGCA
GTAGCACTCATGCCCAACTATCCCTATTAATCATTACGGTGATCCTAGAAACCAACAAAATAGAATCATGCCGTCCTATTTTATTATTCCATGCTAATGTATTCAAGCAAAATGCCTGCTTTAAACACTCTAATTTTTTCAAAGTAAAGGTCCTGGTTCCCCGCGACACCCAATTAAGGGCATCGCGGTTCTCCAGAAGGTGTGAAATTGACTACACCAGTTCATACCCCTTAAGGCACGACCGATGTGTCAATCCCGAAATTCAACTACGAGCTTTTTAACTGCAACAACTTTAATATACGCTATTGGAGCTGGAATTACCGCGGCTGCTGGCACCAGACTTGCCCTCCAA
+
DDDDCHHIHIH1GHIIIIIIHIHHIIIFHIIHIIIIIIIIGIIHIIIIGIIIIIIIIHIIHIIIHIHIIEHHIHHIGHHHHHIHIHIIHIHHHCHIHIHHHHHIIHIEHHHIHCHIIHHHHIGIIIHHHHIICHHHHHHHHHGHHHGHFHHHHHHHHHIIHHIIHIIIIHHIHFFIHIIHIIHHIHIHIIIIHFIIIIIHHHHIIHEIHIHHHHHHEIIHHHGHHGHGIHHIHFIIIHIIHHHIIIIIHHHHCDGHIHIIIIHHEHHIIIIIIIIIIHIIIIIIHIIGIHGIHIIIHHIHHIIIIIIIIIIIIIIHIIIIIIIIIIHIIIIIIIIIIIIIIIIIIIIDCDDD
@HISEQ:969:HM2KJBCX2:2:1101:18777:54297 2:N:0:ACTATGCA
GTAGCACTCATGCCCAACTATCCCTATTAATCATTACGGTGATCCTAGAAACCAACAAAATAGAACCATGCCGTCCTATTCTATTATTCCATGCTAATGTATTCGAGCAAAAATGCCTGCTTTAAACACTCTAATTTTTTCAAGGTAAAGGTCCTGGATCCGCAAGACACCCAATTAAGGACATCAAGTTTCTCCAGAAGGTGAGAAATCAACAGCGACAGTTCATACCCCTTAAGGCATGACCATCACGTCAATCCCGAAATTCAACTACGAGCTTTTTAACTGCAACAACTTTAATATACGCTATTGGAGCTGGAATTACCGCGGCTGCTGGCACCAGACTTGCCCTCCAA
+
DDDDDIIIIHIHHIIGHIIIIIIIIIIIIIIHIIIIIHIIIIIHIIIIIIIHHIIIIIIIIEHIIIIIHHHHGIIIIIIIIIIIIHIIIIIHGHHIHHIHHHEGHHIIIIIHFHHHIHHHHIIHHIHIIIIIIIHIHHIHHHIIIIIIIIIIIHIIIHHHIIIIIIIIIIHIIIIIIHIIIIIIIIIIIIIIHIIIIIIIIIIIHIIIHIIIIIIIIIIIIIIIIIIIIIIIIIIIIIIIIIIHIIIIIHIIIIIIIIIIIIIIIIIIHHIIIIIIIIIIIIIGIIIIIIIIIIIIIIIIHIIIIIIIIIIIIIIIIIIHIIIIIIIIIIIIIIIIIIIIIIIIIIIIDDDCD
@HISEQ:969:HM2KJBCX2:2:1101:11537:54261 2:N:0:ACTATGCA
GTAGCACTCATGCCCAACTATCCCTATTAATCATTACGTCAATCCTAGAAACCAACAAAATAGGATCGAACGTCCTATTTCATTATTCCATGCTAATGTATTCAAGCGTTAGCCTGCTTTAAACACTCTAATTTTTTCAAAGTAACAGTCCTGTTTCCCTGCAACACCAAATTAATGGCATTACAGTTCTTCAGAAAGGAGGAATCAGCTAAGCCAGTGCATACCAGTGGCACGACCAACCTGCTGACCCCGAAATTCAACTACGAGCTTTTTAACTGCAACAACTTTAATATACGCTATTGGAGCTGGAATTACCGCGGCTGCTGGCACCAGACTTGCCCTCCAA
+
DDDDDIIIIIHHIIIIIIIIIIIIIHHHHHHIIHHHIHHIIHIIIIHIGIIIIIIIIIIHHGCGHHHHHIHHHHHHIHHIIIIIIIIICHIIIHHIHHGHIIIHHGGHHHEDEHIGIIIHHHIIIIHIIIHHCHHHHHHIIIHHHHEHIHIIHHHIHHHIHIIIHHFIHHIIHIIIHIHIIIIIIHIHIIIIHIIIIIHIIHIIHIIIIIHIIIHIIIIHIIHGHHIIIIIIIIIIHIHHHEEEFIIIHDIIGHIHIHIIIIIIHHIHHIHIHIIIIHIIIIIIHHHHHIIHHIHIHHHIIHIIIIIIIIHIIIIHIIIIIIIIIIIIIIIIIIHEHHIIIDDADD
@HISEQ:969:HM2KJBCX2:2:1101:20247:54316 2:N:0:ACTATGCA
GTAGCACTCATGCCCAACTATCCCTATTAATCATTACGGTGATCCTAGAAACCAACGAAATAGAATCAGTCCGTCCTATTTCATTATTCCATGCTAATGTATTCAGACGTTAGCCTGCTTTAAACACTCTAATTTTTTCAAAGTAACAGTCCTGATTTCCCATCACACCAAATAAATGGCATGAAAGTTCCTCAGAAGGTAGAGATTCATCTCACCAGTGCAGACAATTAAGCCTGACCAATGGGTAAACCCCGAAGTTCAACTACGAGCTTTTTAACTGCAACAACTTTAATATACGCTATTGGAGCTGGAATTACCGCGGCTGCTGGCACCAGACTTGCCCTCCAA
+
DDDDCIIIIIIIIIIHIIIIIIIIIIIGIIIIIIHHIIIIGIIIHIIIIIIIIIIIHIIIIIHCHCHIIIIIHFHIIIIIIHHFIIIII?GHIIIIIIIIIIHIIGIIIIIIEHHHEHIHHGHIHIIIGHHIIIIIIIIIIHIIIIIHGHFIHIHIIIHIIIIIIIIHHIIIHHIIIIIIIIIIIIIIIIIIHIIIIIIIIIIIIIIIGIGIIIIIIIIIIIIIIIIIIHIIIIIIIIIIIIIIIHHIIIIIIIIIIIIIIIIIIIIIIIIIIIIIIIIIIIIIIIIIIIIIIIIIIIIIIIIIIIIIIIIIIIIIIIIIIIIIIIIIIIIIIIIIIHIIIIIDDDDD
@HISEQ:969:HM2KJBCX2:2:1101:17132:55126 2:N:0:ACTATGCA
GTAGCACTCATGCCCAACTATCCCTATTAATCATTACGGTGGTCCTAGACCAACAAAATAGAACCAACGTCCTATTCTATTATTCCATGCTAATCTATTCAAGCAAAAGCCCGCTTTAAACACTCTAATTTTTTCAAGGTAATGGTCCTGGTTCCCCGACACACCCAATAAAGGACATACCGGCTCACCAGAAGGATAGACCCGACAGCAGAACAGTACTCGCCAGAGACGGACCGTCCGGTCAGGCCTAAAATTCAACTACGAGCTTTTTAACTGCAACAACTTTAATATACGCTATTGGAGCTGGAATTACCGCGGCTGCTGGCACCAGACTTGCCCTCCAA
+
DDDDCIIIIIIIIIIIIIIIIIIIIIIIIIIIIIIIIIIIIIIIIIIIIIIIIIIHIIIIIIIIIHIIIHIIHHIIIIHIIIIHIIIIIIIIIHIHHIIHIIIIIIHIHHIIIIIIIIIIHIIIIIIHIIIIIIIIIIIIIIIIIIIIIIHIHHIIIIIIIIIIIIIIHHHIIIIIIIIIIIIIIIIIIIIIIIIIIIIIIIIIIIIIHIIIIIIIIIHIIIIIIIIIIIIIIIIIIIIIIIIIIIHHIIIIIIIIIIIIIIIIIIIIIIIIIIIIIIIIIHIIIIIIIIIIIIHHGDGIIIIIIIIIIIIIIIIIIIIIIIIIIIIIIIIIIIIIIIIDDDDD
@HISEQ:969:HM2KJBCX2:2:1101:19198:55174 2:N:0:ACTATGCA
GTAGCACTCATGCCCCAACTATCCCTATTAATCATTACGGTGATCCTAGAAACCAACAAAATAGAACCATGCCGTCCTATTCTATTATTCCATGCTAATGTATTCGAGCAAAAATGCCTGCTTTAAACACTCTAATTTTTTCAAGGTAAAGGTCCTGGATCCGCAAGACACCCAATTAAGGACATCAAGTTTCTCCAGAAGGTGAGAAATCAACAGTAACAGTTCATACCCCTTAAGGCACGACCATTACGTCAATCCCGAAATTCAACTACGAGCTTTTTAACTGCAACAACTTTAATATACGCTATTGGAGCTGGAATTACCGCGGCTGCTGGCACCAGACTTGCCCTCCAA
+
DDDDAHFHEHH?HH?EHHIIIHHEIIEHICEHFECGHIFHFEGHHHHEHHIEHEGHHHCH@FE@H<FHHI@G1C<EEEEHHHCGHH?GCHHHGHHHHEEFFDCCG?6GDCHH?GHHEGCCFG8@FEIHIIHHHHHIIIEECEIHIIIIHGEECHGAFHDHHHCFEIHIIIIHIIIHDIGIIHGHEGHGC<F@HEGHEHIIHH;EIIIIHIHIIIIIIIIIHHHGHIIIGIHHIIHIIHFEHHHGIFHHIIHHGIIIIHIIIHIIIIIIIIHIIIIIIIIIIIIIIIIIIIIIIHEIIHHDGIIIIHIIIIIIIIIIIIIIIIIIIIIIIIIIIIIIIIIIIHIHIIIIIDDDDD
@HISEQ:969:HM2KJBCX2:2:1101:10099:55046 2:N:0:ACTATGCA
GTAGCACTCATGCCCAACTATCCCTATTAATCATTACGGTGGTCCTAGAAACCAACAAAATAGAACACAACGTCCTATTCTATTATTCCATGCTAATCTATTCAAGCAATAGCCCGCTTTAAACACTCTAATTTTTTCAAAGTAATGGTCCTGATTCCCCAACACACCATACTGGTTCACCAGAAGGAAGACCCGACAGCAGACAGTACTCGCCAAAGACGGACCGCCCGGCCAGGCCTAAAATTCAACTACAAGCTTTTTAACTGCAACAACTTTAATATACGCTATTTGAGCTGGAATTACCGCGGCTGCTGGCACCAGACTTGCCCTCCAA
+
0<B00C?11<11<FHIGHIHGHIHHHHHHEHGH@<GHHG1<0<11DHFHHIHEGHHICC1CG1<DGHFGG0?1<0011<11<<D@<@@GE6EE@E<1F8D<1CEH1FF@@C11DD@F80GEGFEEHG@DBECCHHHHHHGHIHHEGGE?B<C8$%B1<??AFCECH@HHDIIH-HD?@FG.H?HHH=HCED/-@0<.GCHC<<<0.</-C<1DF?EHG</AHDC?C-</<1:<<1/@C@@=IIIHH>HHGCC<<1GHHCHIIIIIHCCG?HHC1?IHCHE@CHEHHHHF1HHFFHHG@HIHEHDHHEEGIIHIHIHHGIIIHHEHGHG?DBDDD
@HISEQ:969:HM2KJBCX2:2:1101:3761:54455 2:N:0:ACTATGCA
GTAGCACTCATGCCCAACTATCCCTATTAATCATTACGGTGATCCTAGAAACCAACAAAATAGGATCAAACGTCCTATTTCATTATTCCATGCTAATGTATTCAAGCGTGTGCCTGCTTTAAACACTCTAATTTTTTCAAAGTAACAGTCCTGATTCCCCATAACACCAAATTAATGACATCATAGTTCGTCAGAAGGGAGAAATCAATAATACCAGTACATACCGAAGTACGACCGATATATTGATCCCGAAATTCAACTACGAGCTTTTTAACTGCAACAACTTTAATATACGCTATTGGAGCTGGAATTACCGCGGCTGCTGGCACCAGACTTGCCCTCCAA
+
DDCDDIIHGIIIIIIIIIIIIIHIIHIIHIHHHHIEHIIIIHIIIIIHHHIHIIIIIIIHIIIIIGIIIHHFHIIIIHIFIIGHHIIHICHHGHIIIGIHHDHIIGHHHHHHFHIIIIFHGIIIIIHHHIHHHHHHIIIHHIHHIIIIIIIIIIIHGHHGIHIIIIHGIGIHIIHHHIIIHEHIIHHGIIIIIIHHIIIIIIIIIIIHHFIIIIIIIIIIIHHII<IIIIIIIIIH>IIIIIHH2IHGHHIIHIIIIIIIIIHIIIHIIIIIIIHIIIIIIHGHIHHHIHIIIIIIIIIIIIIIIIIIIIIIIIIIHIIIIIIIIIIIIIIHIIIIIIIIDDDDD
@HISEQ:969:HM2KJBCX2:2:1101:9715:55873 2:N:0:ACTATGCA
GTAGCACTCATGCCCAACTATCCCTATTAATCATTACTCATTTCCCCAAAAACCAACAAAATTCGAGATACGAGTCCTAAATTATTATTCCATGCTAATGTATTCATAACTTTCAGCCTGCTTTAAACACTCTAATTTTTTCAAAGTAAAGGTCCTGGATTGCGAACCCAACCCAGTAAAGGGCAGGAACGTTCTCCAGGAAGATGGTAAGCGCGCATCGGCACTCACACACGATACCGTGGCGGGCCAAGCGCTCTATACCAGAAATCCAACTACGAGCTTTTTAACTGCAACAACTTTAATATACGCTATTGGAGCTGGAATTACCGCGGCTGCTGGCACCAGACTTGCCCTCCA
+
DDBDDIIIIIIIIIIIIIIIIIIIIHIIIIIIIIIIIIIIIIIIIIIIIIIIIIIIIHHHIIIIHIIIIIEGHIHIIHIIIIIIIHIIIIIHIIIIIIHHHDHHIIIIIGIIIHIHIIIIIIIIIIIHIIIIIHHIIIIIIIIIIHIHHHHHHIIIIIIHIIHIIHHIIHHHGIIIIIIIIIIIIIIIIIIIIIIIIIIIIHIHIIIIIIIIIIIIIGIIIIIIIIIIIIIIIIIIIIIIIIIIIIIIIIIIIIIHIIIIIIIIIIIIIIIIIIIIIIIIIIIIIIIIIIIIIIIIIIIIIIIIIHIIIIIIIIIIIIIIIIIIIIIIIIIIIIIIIIIIIIIIIIIIIIIIDDDDD
@HISEQ:969:HM2KJBCX2:2:1101:11097:56281 2:N:0:ACTATGCA
GTAGCACTCATGCCCAACTATCCCTATTAATCATTACATCGATCCTAGAAACCAACAAAATAGAATCGGATGTCCTATTTCATTATTCCATGCTAATGTATTCAAGCGTGAGCCTGCTTTAAACACTCTAATTTTTTCAAGGTAACAGTCCTAATTCCCCGTGACACCAAATTAATGGCATTACGGTTCTTTAGAAGGTGAGAAATCAATAATATCAGTACATACCAACGGCATGACCGATACATTGATCCCGAAATTCAACTACGAGCTTTTTAACTGCAACAACTTTAATATACGCTATTGGAGCTGGAATTACCGCGGCTGCTGGCACCAGACTTGCCCTCCAA
+
DDDDDHHHIIIIIIIIIIIIIGHIIIIIIIHIIIIIIHIIHHIHIIGIIIIGIIIIIIIGHHEHHIIIIIIIIFHIIHIIIHHHIIIHHIIIHGIGHIIIHHIIIHHIIHIIIIIIIIIIIHHIIIIGHHHIIIIIIIIHIIIIIHIIIIIIIIIHIIIIIIIIIIIIIIIHIIIIIIIIIIIIIIIIIIIIIIIIIIIIIIIIIIIIIIIIIIIIIIIIIIIIIIIIIIIIIIIIIIIIIIIIHFIIIIIIIIIIIIIIIIIIIIIIIIIIIIIIIIIIIIIIIIIIIIIIIIIIIIIIIIIIIIIIIIIIIIIIIIIIIIIIIIIIIIIIIIIIIIIIIIDDDDD
@HISEQ:969:HM2KJBCX2:2:1101:20669:56622 2:N:0:ACTATGCA
GTAGCACTCATGCCCAACTATCCCTATTAATCATTACGGTGATCCTAGAAACCAACAAAATAGAACCATGCCGTCCTATTTTATTATTCCATGCTAATCTATTCAAGCACAAGCCTGCTTTAAGCACTCTAATTTTTTCAAGGTAATAGCTCTGCTTCCCCAACGCACTAACTTAATAGCATGCTGGTTATTCAGAAGGTAGGAATTCATCAGGCCAGTGCGGACAGTGAAGCCCGACCAACCGACAAACTCCGAAATTCAACTACGAGCTTTTTAACTGCAACAACTTTAATATACGCTATTGGAGCTGGAATTACCGCGGCTGCTGGCACCAGACTTGCCCTCCAA
+
DDCDDIIIIIIIIIIIIIIIIHIIIGHIIIHIIIIHIHIIIIIIIIIIIIIIIHIIIIIIIIIHIIIIIGHIHIHHHIIHFHIIHIHHHIHIHHHIIHIHICHHHIHGHIHIIIHIIHHHIHIIIHHIIIIHIIIIIIIHIIGIIIHHHIIIHHHHHIHHIHHHHDHHHIIHIHHFHEHIIHIIIIIIIIHHHIIIIIIGIIIIIIIIIIIHGIIIIIHIIGIIIIIGIIIIIHIIIIHIIIIHHF<HHGIIIIIIIHHHIIHHHIIIIIIIIIIIIIIGIIIIIHIIIIIIIIIHIIIIIIIIIIIIIIIIIIIIIIIIIIIIIIIIIIIIIIIIIIIIIIIDDDDD
@HISEQ:969:HM2KJBCX2:2:1101:17083:56578 2:N:0:ACTATGCA
GTAGCACTCATGCCCAACTATCCCTATTAATCATTACGGTGATCCTAGAAACCAACAAAATAGAACCATGCCGTCCTATTCTATTATTCCATGCTAATGTATTCGAGCAAAAATGCCTGCTTTAAACACTCTAATTTTTTCAAGGTAAAGGTCCTGGATCCGCAAGACACCCAATTAAGGACATCAAGTTTCTCCAGAAGGTGAGAAATCAACAGCGACAGTTCATACCCCTTAAGGCATGACCATCACGTCAATCCCGAAATTCAACTACGAGCTTTTTAACTGCAACAACTTTAATATACGCTATTGGAGCTGGAATTACCGCGGCTGCTGGCACCAGACTTGCCCTCCAA
+
DDDDDIIIIIHIIIIIIIIIIIIIIIIIIIIIIGHIIIIIIIIIIIIIIHIIIIIIIIIIIIHIIIIII@HHHIIIIIIHHHIIIIIIIIHHEHHHHHHGHHHIHIHIHIHIIIIIIHIIGHIHIIIIIIIIIGIIIIIIIIHIIHHIIIIIIHIIHIIIIIIIIIIH#IIIIIIIIIIIIIIIIIIIIHHIIHIIIIIIIIHIIIIIIIIIIIIIIIIIIIIIIIIIIIIIIIIIIIIIIIIIIIIIIIIHIIIIIIIIIIIIIIIIHHIIIIIIIIIIIHIIIIIIIIIIIIIIIIIIIIIIIIIIIIIIIIIIIIIIIIIIIIIIIIIIIIIIIIIIIIIIIIIIDDDDD
@HISEQ:969:HM2KJBCX2:2:1101:15184:57138 2:N:0:ACTATGCA
GTAGCACTCATGCCCAACTATCCCTATTAATCATTACGTCGATCCTAGAAACCAACAAAATAGAATCAAACGTCCTATTTCATTATTCCATGCTAATGTATTCAAGCGTGCGCCTGCTTTAAACACTCTAATTTTTTCAAAGTAACAGTCCTGATTCCCCACGACACCAAATTAATGACATCGCGGTTCTTCAGAAGGTAGGAACCAATAATGCCAGTGCGTACCGAAGCACGACCGACAATTTGATCCCGAAATTCAACTACGAGCTTTTTAACTGCAACAACTTTAATATACGCTATTGGAGCTGGAATTACCGCGGCTGCTGGCACCAGACTTGCCCTCCAA
+
ADCBAIIIHIGIIIIIHHHHHIIIIIIIIIIIIIIIIIIIIIIIIIIIIIIIIIIIIIIHIIIHIGGHIIHIHHIIIIIIIIIIHIIHIIIIGHIHIIHIIIGIIHGHHHHCIHIHIIIIHIIIHHHIIIIIIIIIHHIIHIIIIIIIIIIIIIIIIIHIHHIIIIIIIIIIIIIIIIIIIIIIIIIIIIIIIIIIIIHIIIIHIIIHIIIIIIIIIIIIIIIIIIIIIIIIIIIHIIIIHIIHHHIHIHIIIIHGIIIIIIIIIIIIIIIIIIIIIIGIIHHIIIIIIIIIIIIHFHDFIIIIIIIHIIIIIIIIIIIIIIIIIHIIIIIIIIIIIIIIDDDDD
@HISEQ:969:HM2KJBCX2:2:1101:7678:58189 2:N:0:ACTATGCA
GTAGCACTCATGCCCAACTATCCCTATTAATCATTACGGTGATCCTAGAAACCAACAAAATAGAACCATGCCGTCCTATTCTATTATTCCATGCTAATGTATTCGAGCAAAAATGCCTGCTTTAAACACTCTAATTTTTTCAAGGTAAAGGTCCTGGATCCGCAAGACACCCAATTAAGGACATCAAGTTTCTCCAGAAGGTGAGAAATCAACAGCGACAGTTCATACCCCTTAAGGCATGACCATCACGTCAATCCCGAAATTCAACTACGAGCTTTTTAACTGCAACAACTTTAATATACGCTATTGGAGCTGGAATTACCGCGGCTGCTGGCACCAGACTTGCCCTCCAA
+
B?DDAHIIIHE@FHFHHHHIHIIHIHGEHIHIGHIEEH=<EHE<FH@<1<<GHEHHHHI?D<FE?EFCF@HH<ECDH@FFHHHIHHCCC@GC<1DGEC?11<DFHFHHHHHEGGIHGHIGHHGC@HEGECHHEIIHHIIHIHIIHFCGHHIHHHH@HCIHIHHIHHHHHHHHHHHHIHIIIHHIHIFHHDHHHHHIIIHIGIHFH<HIHIGHEHIIIHIIIHFHIIIHIHIIIHHHCFGIHIIIIIHHIIHCCHHIHIIIIHIIIIIHHEHIHHIHHHHHIIIHGHHG?@IIIIIIIIIIHHHEHGGIIIIIIIHIHIIIIIIIHIHEHIIIHFHHIIIIHHHIIHEHDDD<@
@HISEQ:969:HM2KJBCX2:2:1101:2600:58106 2:N:0:ACTATGCA
GTAGCACTCATGCCCAACTATCCCTATTAATCATTACGGTGATCCTAGAAACCAACAAAATAGAACCATGCCGTCCTATTCTATTATTCTATGCTAATGTATTCGAGCAAAAATGCCTGCTTTAAACACTCTAATTTTTTCAAGGTAAAGGTCCTGGATCCGCAAGACACCCAATTAAGGACATCAAGTTTCTCCAGAAGGTGAGAAATCAACAGCGACAGTTCATACCCCTTAAGGCATGACCATCACGTCAATCCCGAAATTCAACTACGAGCTTTTTAACTGCAACAACTTTAATATACGCTATTGGAGCTGGAATTACCGCGGCTGCTGGCACCAGACTTGCCCTCCAA
+
0<<0DHCF11F?1D11<0<11111<<FFECGEC<FH1C@F@111<<F1F<1<DG10<1<FF111<<C@H11<<</<E1F@1FHHC1DF111<111C<D1<F1<<D@1<?H6HG@G1<D%FHFEHHHHB<A1HEHHHHHEHH9HH6HGFFE@HBAA<?DH<E@?CE@C<EHH@H@GHCH:EHHHHHEEHEE?HGCIIHHHFGGCG?IIHHHIHHHFH?HHGGHG/HEFHHFHIHHHD@GIHIHHEHHFHHHCCIHHDHHEIIIIIIHIIHHEEHCIIGIIIIIIIIIIIHIIHIHEEGIHGDCGCIGHHGIHEEHIIIHEIHHHH<HHHHCHHHEEHHFHEGCCHEIHID@BD0
@HISEQ:969:HM2KJBCX2:2:1101:17909:58025 2:N:0:ACTATGCA
GTAGCACTCATGCCCAACTATCCCTATTAATCATTACGGTGATCCTAGAAACCAACGAAATAGAATCAGTCCGTCCTATTTCATTATTCCATGCTAATGTATTCAAGCGTGTGCTTGCTTTAAACACTCTAATTTTTTCAAAGTAACAGTCCTGATTCTCCATGACACCAAATTAATGACATCACAGTTCATCAGAAGGGAGAAATCAATGATGTCAGTACATACCAAAGGCATGACCGGCACCTTGATCCCGAAATTCAACTACGAGCTTTTTAACTGCAACAACTTTAATATACGCTATTGGAGCTGGAATTACCGCGGCTGCTGGCACCAGACTTGCCCTCCAA
+
DBDD?EHH1C<C<GHHHEH?@GHFEEHFHIHIEHHHE1C1EHFEGHEHC<FHIIGH0EH0CEH1FCFG@HCGH1DC01FCFHHIHCEEH@EFGEEH1HEIHHEFHGDGEEHIGHHEG?H@GGD<<CHHICFA?11AHHHF1HBDHHHF@HEFGEHE?FCCHFHHFEHG?GGH0EFDHHHHGCE<<<F<<EHEGFDDF<<HFCHHHHHHHHHEEGCHIHHHCGG<CC1EHHHHFCFCHCHEGDCFEGEAHDHEHG@HHHHIHEEEE@<GCC<@HCHHEIHIIHEHIIGIIIHIIHIIHEIHHGEIIIHHHHEHHHHIIIHIIHHHHIIIIIIIIHHIIHHHHCDADDA
@HISEQ:969:HM2KJBCX2:2:1101:2565:58630 2:N:0:ACTATGCA
GTAGCACTCATGCCCAACTATCCCTATTAATCATTACGGTGATCCTAGAAACCAACAAAATAGAATCATGCCGTCCTATTTTATTATTCCATGCTAATGTATTCAAGCAAAATGCCTGCTTTAAACACTCTAATTTTTTCAAAGTAAAGGTCCTGGTTCCCCGCGACACCCAATTAAGGGCATTGCGGTTCTCCAGAAGGTGAGAAATTGACTACACCAGTTCATACCCCTTAAGGCACGACCGATGTGTCAATCCCGAAATTCAACTACGAGCTTTTTAACTGCAACAACTTTAATATACGCTATTGGAGCTGGAATTACCGCGGCTGCTGGCACCAGACTTGCCCTCCAA
+
DB?BDHIIIEHIHHHHIIIIHH@HHIIIIGIGHHIIHIIIHIEHIHHH?GIIFHHHEHCHHIHIHIGHIFCGDHDCHH?GHEHIHE1D1C1<C@GHHHIHCGIHHHEGIIHIHHEHHIIIHHHEIIIIHHHGHHEHHHHIHCHIIIIIIIIHHIHHHFIIIIGIIIIHEIIIHIIIIIHHGIIIHIHIIIIIIIIIIIIIIIIIIHHGIIIIIIIIIIIIIIIIIHDHIIHHIIIIGIHGHHHIIIIIIHHIIIHIIIIIIIIHEHECIIHIHIIIIHIIIIIHIIHIHFIIHIIIIIGIIHIIIIIIIIIIIIIIIIIIIIIIIIIIIIIIIIIIIIIIIIIIIIGDDDDD
@HISEQ:969:HM2KJBCX2:2:1101:16075:59055 2:N:0:ACTATGCA
GTAGCACTCATGCCCAACTATCCCTATTAATCATTACGTCAATCCTAGAAACCAACAAAATAGGATCAACGTCCTATTTCATTATTCCATGCTAATGTATTCAAGCGCGAGCCTGCTTTAAACACTCTAATTTTTTCAAAGTAACAGTCCTGATTCCCCACCACACCAAATGAATGACATGATGGTTCGTCAGAAGGTAGGAATCAGTAACACCAGTACGTACCGAAGGCACGACCAGCGTACTAATCCCGAAATTCAACTACGAGCTTTTTAACTGCAACAACTTTAATATACGCTATTGGAGCTGGAATTACCGCGGCTGCTGGCACCAGATTTGCCCTCCAA
+
DDDDDIIIIIIIIHGHHIIIIHI?HFHHHIHIIIIHIHIEEHHFFHIHHIHHHIHHHIIHHHIIHIIIIIEHHIIIIIHHHIIIIIHEHHG?HIIIIHIHIHHHHHDHHIIIHHHHHGHHGHHEGIGHIFGEHIIIIIHIIHIIHIGHIHFFHHHIIHGHIIIHIHIIIIIIHIGGIIIGIHIIHHHIIIGIIHHFIHIIIIIIIIIIIIIHHIIIIIHHHHFIIIIHIIHIIIIIIIIHIHIHHHHHHHHHEHHIHHGHGIIIHIIIIIHEHIIHIIIIIIIIHHHIIIIIIIIIIIHIHIIIIIIIIIIHIIIIIIIIIIIIIHIIIHHGD1IIIIIIDDDDD
@HISEQ:969:HM2KJBCX2:2:1101:7557:59780 2:N:0:ACTATGCA
GTAGCACTCATGCCCAACTATCCCTATTAATCATTACGGTGATCCTAGAAACCAACAAAATAGAACCATGCCGTCCTATTCTATTATTCCATGCTAATGTATTCGAGCAAAAATGCCTGCTTTAAACACTCTAATTTTTTCAAGGTAAAGGTCCTGGATCCGCAAGACACCCAATTAAGGACATCAAGTTTCTCCAGAAGGTGAGAAATCAACAGCGACAGTTCATACCCCTTAAGGCATGACCATCACGTCAATCCCGAAATTCAACTACGAGCTTTTTAACTGCAACAACTTTAATATACGCTATTGGAGCTGGAATTACCGCGGCTGCTGGCACCAGACTTGC
+
DDDDDIIIFHIIIIIIIIIIIIIIIIIHIHIIIIIIIIHHIIIICHIIIIIIIIHIIIIIIIIIIIGFHFCEHGHIIHHHIGHIIIIIIFHHIIIIHIIIIIIHIHIIIIHIHIIIHHIIIIIHIIIIIIIIHIIIIIIIIIIIIHHIIIIHGIIIHIIIHIIIIIIIIHIIIIIIIIIIIIHIHIIHHIHIIIIIIIIIIIIIIIIIIIIIIII<IIIIIIIIHIIIIIIIIIIIIIIIIIIHFIHHIIIIIIIIIIIIIIIIHHIIHHIHGIIIIIIIIIIIIIIIIIIIIIIIIIIIHIIIIIIIIIIIIIIIIIIIIIIIIIIIHIIIIHHFGIIIIDDDDD
@HISEQ:969:HM2KJBCX2:2:1101:16061:59249 2:N:0:ACTATGCA
GTAGCACTCATGCCCAACTATCCCTATTAATCATTACGGTGGTCCTAGAAACCAACAAAATAGAACCACAACGTCCTATTCTATTATTCCATGCTAATCTATTCAAGCAATAGCCCGCTTTAAACACTCTAATTTTTTCAAGGTAATGGTCCTGGCTCCCCAACACACCCAATAAAGGACATGCTGGCTCACCAGAAGGAAGACCCGACAGCAGACAGTACTCGCCAAAGACGGACCGCCCGGCCAGGCCTAAAATTCAACTACGAGCTTTTTAACTGCAACAACTTTAATATACGCTATTGGAGCTGGAATTACCGCGGCTGCTGGCACCAGACTTGCCCTCCAA
+
DDDDDIIIIIIIIHHIIIIIIHIIIIIIHIIIIIIIIIIIIIIIIIIIIIIIIIIIIIIIHHGHIIIIIIIFHIHIIIIIIIIIIGIICHFHFGHIHHIIICHHHIIIHHHIIGIHIIHIIIHHIIIIIIIHHHIEHHHHHIGIIIIHHHEHHHIIIIHHHIIIIIIIIICEFHHHHGBCHHDEGE#HGHIHHHHHHICGHIIHGIIIIIIHIHIIHIIECGHHHHHGFFIIIHIHHIHHDHCCHIIHE@HHIIHGFHHDIHHHIHHIHHHEHHHGHHFIG@HCHECCHGHIIHHHHCFCDEHIIGHHHHHIHHHIGHIIIHIIIIIHHEEHIIIGIGHIIDCDDD
@HISEQ:969:HM2KJBCX2:2:1101:5461:59745 2:N:0:ACTATGCA
GTAGCACTCATGCCCAACTATCCCTATTAATCATTACGGTGATCCTAGAAACCAACAAAATAGAACCATGCCGTCCTATTCTATTATTCCATGCTAATGTATTCGAGCAAAATGCCTGCTTTAAACACTCTAATTTTTTCAAGGTAAAGGTCCTGGTTCCACATGACACCCAATTAAGGACATCATGCTTCTCCAGAAGGTGAGAAATCAACTGCGACAGTTCATACCCCTTAAGGCACGACCATCACGTCAATCCCGAAATTCAACTACGAGCTTTTTAACTGCAACAACTTTAATATACGCTATTGGAGCTGGAATTACCGCGGCTGCTGGCACCAGACTTGCCCTCCAA
+
DDDDDIIIIIIIIIIIIIIIIIIIIIIIIIIIIIIIIIIIIHIIIIIIHIIIIIIIHIIIIIIHHIIIIIHHIHGHIIHIIIIIIIIIIIIIIIIGIIIIIHIIIIIIIIIIIIIIIHIIIHIIIIHHHIIIIIIIIIIIHIIIIIIIIIIIIIIIIIIIHIHIIIIIIHIIIIIIIIHIIIIIIIIIIIIIIIIIIIIIIIIIIIIIIIIIIIIIIIIIIIIIIIIIIIIIIIIIIIIIIIIIIIIIIIHIIIIIIIIIIIIIIIIIIIIIIIIIIIIIIIIIIIIIIIIIIIIIIIIIIIIIIIIIIIIIIIIIIIIIIIIIIIIIIIIIIIIIIIIIIIIIIIIDDDDD
@HISEQ:969:HM2KJBCX2:2:1101:11444:59774 2:N:0:ACTATGCA
GTAGCACTCATGCCCAACTATCCCTATTAATCATTACGTCGATCCTAGAAACCAACAAAATAGAATCAAACGTCCTATTTCATTATTCCATGCTAATGTATTCAAGCGTAAGCCTGCTTTAAACACTCTAATTTTTTCAAAGTAACAGTCCTGATTCCCCACGACACCAAATTAATGACATCGCGGTTCTTCAGAAGGTAGGAACCAATAATGCCAGTGCGTACCGAAGCACGACCAACAATTTGATCCCGAAATTCAACTACGAGCTTTTTAACTGCAACAACTTTAATATACGCTATTGGAGCTGGAATTACCGCGGCTGCTGGCACCAGACTTGCCCTCCAA
+
DDDDDIGHHHIHHIIGHHHIIIIIIIIIIIIIIIIHIIIIIIIIIIHHIIIIIIIIIIGIIIIFIIIIHIIHEHIIIIHHHIHIHIIIIIIIGIIIHHIIIIHHHHGIIIIHIIHHHHIIIIIIIIIIIIIIIIIIHIIIHHHIIIIHIHIIIIHHIHHIIHIIIIIHIIIHHIIIHHIHHIHHHIHIHIIIIIIIIIIHIIIIIIIHIIHIIHIIIIIIIHHIIIIIIIIIIIIIHIIIIIHHIIIIIHIHHIHHIIIIIIIIIHIIIIIIHHIIIIIIIIIHIIIIIIIIIIIIIIIIIIHIIIIIIIIIIIIIIIIIIIIIIIIIIIHIIIIIIHHHDDDCD
@HISEQ:969:HM2KJBCX2:2:1101:10214:59311 2:N:0:ACTATGCA
GTAGCACTCATGCCCAACTATCCCTATTAATCATTACGTCAATCCTAGAAACCAACAAAATAGGATCAAACGTCCTATTTCATTATTCCATGCTAATGTATTCAAGCGTTAGCTTGCTTTAAACACTCTAATTTTTTCAAAGTAACAGTCCTGTTTCCCTGCAACACCAAATTAATGGCATTACAGTTCTTCAGAAAGGAGGAATCAGCGAAGCCAGTACATACCAGTGGCATGACCAACCTGCTGACCCCGAAATTCAACTACGAGCTTTTTAACTGCAACAACTTTAATATACGCTATTGGAGCTGGAATTACCGCGGCTGCTGGCACCAGACTTGCCCTCCAA
+
DDDDDIIIIIIIIIIIIIIIIIIIHIIIIIHIIIIIIIHIHIIIIIIIIIIIEHIIIHIIIIIIIIIIIIIIIGCHHIIIIHIIIIIHEHHIHGIIIIIIIIIIIIIIIHIHHIIIIIIIIHIIIIHIIIHIIIIIIIHHHIIIIIIIHHIIIIIIIIIIIIIIIIIIIIIIIIIIIIIIIIIIIIIIIIIIIIIIIIIIIIIIIIIIIIIIHIIIIIIIIIIIIIIIIIIIIIIIIIHIIIIHHIIIIIIIIIIIIIIIIIHIIIIIGIIIIHIIIIIIIIIIGIIIIIIIIIIIIHIIIIIIIIIIIIIIIIIIIIIIIIIIIIIIIIIIIIIIIIIIIDDDDD
@HISEQ:969:HM2KJBCX2:2:1101:6603:60280 2:N:0:ACTATGCA
GTAGCACTCATGCCCAACTATCCCTATTAATCATTACGGTGGTCCTAAAACCAACAAAATAGAACCAACGTCCTATTCTATTATTCCATGCTAATCTATTCAAGCAAATGCCCGCTTTAAACACTCTAATTTTTTCAAGGTAATGGTCCTGGTTCCCCAACACACCCAATAAAGGGCATCCTGGCTCACCAGAAGGATAGACCCGACGACAGAACAGTACTCGCCAAAGACGGACCATCCGGCCAGGCCTAAAATTCAACTACGAGCTTTTTAACTGCAACAACTTTAATATACGCTATTGGAGCTGGAATTACCGCGGCTGCTGGCACCAGACTTGCCCTCCAA
+
CDDCDIIIHIIHIIIIIIIIIIIIIIIIIHIIIIIIIIGIIIIIIIIIIIIHIIIIGIIIHGHHIIIHIIHHHIIIHGHHIIIIIIIHIIHIIIIIIIIIIIHIIIIIIIHHIGHIHIIIIIIHHIIIIIIIIIIIIIIIIIIIIIIIIIHIHHHIIIIIIIIIIHIIIHHIIIIIIIIIIHHIHIIIIHIIIIIIIIIIIIIIIIIIIIIIIIIIIIIIIIIIHIIIIIIIIIIIIHIIIIIHIIIIIIIIIIIIIIIHIHIIIIIIIIIIIIIIIIIIIIIIIIIIIIIIIIIIHHHHIIIIIIIIIIIIIIIIIIIIIIIIIIIIIIIIIIIIIIIIDDDDD
@HISEQ:969:HM2KJBCX2:2:1101:14863:61537 2:N:0:ACTATGCA
GTAGCACTCATGCCCAACTATCCCTATTAATCATTACGTCAATCCTAGAAACCAACAAAATAGGATCGAACGTCCTATTTCATTATTCCATGCTAATGTATTCAAGCGTTAGCCTGCTTTAAACACTCTAATTTTTTCAAAGTAACAGTCCTGTTTCCCTGCAACACCAAATTAATGACATTACAGTTCTTCAGAAAGGAGGAATCAGCGAAGCCAGTGCATACCAGTGGCACGACCAACCTGCTGACCCCGAAATTCAACTACGAGCTTTTTAACTGCAACAACTTTAATATACGCTATTGGAGCTGGAATTACCGCGGCTGCTGGCACCAGACTTGCCCTCCAA
+
DDDDDIIIIIIIIIIIIIIIIIIIIIIIIIIHIIIIIHIIIIIIIIIIHIIHIIIIIIIIIIHIIIIIIIIGHHHHIIIIIHHIIIIHGIIIIHIIIIIIIIIHIHIIIIIHHHIIIIIIHHHIIIIIIIIIIIHHIIHIIHGHIIIHIIHHHHIIIHHIIIIIIIIIIIIIIHHIIIIIIHIIIIHHIIIIIIIIIIIIIIIIIIIIIIIIIIHIIIIIIIIIIIIIIIIIIIIIHIIIIIIHGIIIIIIHIIIIIIIIIIHIIIIIIIIIIIHIIIIIIIIIIIIIIIIIIIIIHIIIIIIIIIIIIIIIIIIIIIIIIIIIIIIIIIIIIIIIIIIIIDDDDD
@HISEQ:969:HM2KJBCX2:2:1101:21126:62194 2:N:0:ACTATGCA
GTAGCACTCATGCCCAACTATCCCTATTAATCATTACGTCAATCCTAGAAACCAACAAAATAGGATCAACGTCCTATTTCATTATTCCATGCTAATGTATTCAAGCGCGAGCCTGCTTTAAACACTCTAATTTTTTCAAAGTAACAGTCCTGATTCCCCGCCACACCAAATTAATGACATGATGGTTCGTCAGAAGGTAGGAACCAGTAACACCAGTACGTACCTAAGGCACGACCAACGTACTGATCCCGAAATTCAACTACGAGCTTTTTAACTGCAACAACTTTAATATACGCTATTGGAGCTGGAATTACCGCGGCTGCTGGCACCAGACTTGCCCTCCAA
+
DDDCDHHFHIIIIIIIIHIIIHIIIHHIIIHIIHIIIIGEEE@EHGHHEHHHIIIIIIIHIIHHHHIHHIIEHHCGHFGEGHEHIHHGHHGCCGHHHHGHEGFH@EEHHIIHIGIHEGGEGHFHIHHHHBGHHFHIIHIIHHHIGACHHHIIIEHIIIHHHHHHHGIHHHHIHHHGHIHIIIIIIIIHIIIIIIIIIIGIIGHIIIHHHEHHIHHIHHIIHIHIIGIIIIIIIHHEIIGIIIHGHIIIIHHHCHIIHHEHHHIHEIHIIIIIHHIIHIIIIIHIIHHHHHHHGIIIIIIHIIIIIIIIIIIIIIIIIIIIIIIIIIIIIIIIHIIIIIIIDDDDA
@HISEQ:969:HM2KJBCX2:2:1101:5822:62366 2:N:0:ACTATGCA
GTAGCACTCATGCCCAACTATCCCTATTAATCATTACGGTGGTCCTTGAACCAACAAAATAGAACCACGACGTCCTATTCTATTATTCCATGCTAATCTATTCAAGCAAAAGCCTGCTTTAAACACTCTAATTTTTTCAAGGTAATGGTCCTGGCTCCCCGGCACGCCCAATTAAGAACATACCGATTCACCAGAAAGATAGACCCGACGACAGAACAGTACTCGCCAGAGACGGACCGTCCGGCCAGGCCTAAAATTCAACTACGAGCTTTTTAACTGCAACAACTTTAATATACGCTATTGGAGCTGGAATTACCGCGGCTGCTGGCACCAGACTTGCCCTCCAA
+
DDD@BHEHHHH11FH@HHH?FEHIHHHIHHHIGIIGIHIIHGHEHHIHI?GHHHHHEEHH?HHIHEHHIIHHHHIIIIHHH@FCFCFHHHIIIIIECFGHIGHGHHHIIIIHGHIIHHFFFGGIIIIHHHHHDIIHHIIIHHHHHEHHHFIFHB<CHGIIIIIIIIHGIHHHHHHGIHIHIIIHHIIGHHECGHIHIIIHIECHHHIIIIHFHIHCIIHIIIIIHHFIIHIIGIIHHIIIGIIGHGHHHGHIIIHGIIIIIIIIIIIGIIIIIIHHHIIIIIIIIIIIIIIIIGIIIIIHGFIIIIIIIIIGGIIIHIIIIIIIIIIIIIIIIIHHIIIIHEDDDDD
@HISEQ:969:HM2KJBCX2:2:1101:14346:62833 2:N:0:ACTATGCA
GTAGCACTCATGCCCAACTATCCCTATTAATCATTACGTCAATCCTAGAAACCAACAAAATAGGATCGAACGTCCTATTTCATTATTCCATGCTAATGTATTCAAGCGTTAGCTTGCTTTAAACACTCTAATTTTTTCAAAGTAACAGTCCAAATTCCCCGCAACACCAAATTAATGGCATTACGGATCATCAGGAAGGAGGAATCAGTGAGACCAGTACATACCAGAGGCATGACCAATCTACTAACCCCGAAATTCAACTACGAGCTTTTTAACTGCAACAACTTTAATATACGCTATTGGAGCTGGAATTACCGCGGCTGCTGGCACCAGACTTGCCCTCCAA
+
DDDDDIIHIIIIIIIIIIIIIIIIIIIIIIHIIIIIIFHIIIIIIIIIIIIHIIIIIGHHIIHHIIIHIIIGIIHIIIIIHIIIIIIIIGIIHIIIIIIIIHHIIIIIIIIIHIIIIIIIHIIIIIIIIHIIIIIIIIIHGIIIIIIIIIIIIHHHGIIIIIIIIIIIIIIIIIIIIIIIIIIIIIIIHIIIIIIIIIIIIIIIIIIIIIIIIIIIIIIIIIIHIIIHIIHIIIIIIIIIIIIHHIIIIIIIIIIIIIIIIIIIIIIIIIIIIIIIIIIIIIIIIIIIIIIIIIIIIIIIIIIIIIIIIIIIIIIIIIIIIIIIIIIIIIIIIIIIIIIIIDDDDD
@HISEQ:969:HM2KJBCX2:2:1101:3605:62652 2:N:0:ACTATGCA
GTAGCACTCATGCCCAACTATCCCTATTAATCATTACGTCAATCCTAGAAACCAACAAAATAGGATCGAACGTCCTATTTCATTATTCCATGCTAATGTATTCAAGCGTTAGCCTGCTTTAAACACTCTAATTTTTTCAAAGTAACAGTCCTGTTTCCCTGCAACACCAAATTAATGACATTACAGTTCTTCAGAAAGGAGGAATCAGCGAAGCCAGTACATACCAGTGGCACGACCAACCTGCTGACCCCGAAATTCAACTACGAGCTTTTTAACTGCAACAACTTTAATATACGCTATTGGAGCTGGAATTACCGCGGCTGCTGGCACCAGACTTGCCCTCCAA
+
DDDDDIIIHIIIHIIIIIIIIIIHIHIIIIIIIIIIIIIIIIIHIIIIIHIHHIIIIIGIHIFHHIHICHHGHGIHEHHIEHFHIIIF@GHHHHHHIHHIGDGHIHHHHHIIGHIIHIIIHGHHHHHHHCHHHHHGDHGGIIHHHGHHIIHHIIHIHIHIHHHGHHGHDHHHHHHHCFE/FIHHHHIHHHHFHGEGGIHHGF8HHCEFIIIHHDHHGCHCHGFHCHCFHHIIHHEDHCGHIHIHHEHHHHGFHGHGGHGIIHHHEF?GIHG<FEEEEGHHIIHHHHFF@HHIHHIIIHHCHH@EHIIIIHIIIIHHDDHGIFHIIIGHFGG?@GHHHHHC?@DBDD
@HISEQ:969:HM2KJBCX2:2:1101:4263:64081 2:N:0:ACTATGCA
GTAGCACTCATGCCCAACTATCCCTATTAATCATTACGGTGATCCTAGAAACCAACAAAATAGAACCATGCCGTCCTATTCTATTATTCCATGCTAATGTATTCGAGCAAAATGCCTGCTTTAAACACTCTAATTTTTTCAAGGTAAAGGTCCTGGTTCCACATGACACCCAATTAAGGACATCATGCTTCTCCAGAAGGTGAGAAATCAACTGCGACAGTTCATACCCCTTAAGGCACGACCATCACGTCAATCCCGAAATTCAACTACGAGCTTTTTAACTGCAACAACTTTAATATACGCTATTGGAGCTGGAATTACCGCGGCTGCTGGCACCAGACTTGCCCTCCAA
+
ADDDAHHCEHFHIIHIHHIFHIIHE1DGHIHHHIIIIIIGHHHHI@GHHGIIGCGG?HHIIICHHIIHIHHHH<?CEEH?<FEFHCCFHIHIHFGCEEH?EECFH?@ECGHEFFHHCGHFHFGEFEHHE?FCEEHHHHHHHHGGGHIHIHHCHFG@FGHIHHHHHIHHHIHEHIHIIIIIIHIEHHHEGHGGHHHHIHHHIHIHHH@HIIIIIHEECIGHHHEHHHGHIHIIHHHHCIIHHEHEHEEFHFEIHHE<IIGIHHGEGHHHF<@IHHHHHHHGIHHIHHHEHG?HIIHHFCEEHGIHHHHHHHHD@HEHHEHHC<IIIIIIHIHIIIIIHHHGG?HD/IIDD@DD
@HISEQ:969:HM2KJBCX2:2:1101:19754:64041 2:N:0:ACTATGCA
GTAGCACTCATGCCCAACTATCCCTATTAATCATTACGGTGATCCTAGAAACCAACAAAATAGAACCATGCCGTCCTATTTTATTATTCCATGCTAATCTATTCAAGCACTAGCTTGCTTTAAGCACTCTAATTTTTTCAAGGTAATAGCTCTGCTTCCCCAACGCACCAAATTAATGGCATGAAGGTTATTCAGAAGGTAAGAATCCATCAAATCAGTACGAACAGTGAAGCCCGACCGATAGACAGATTCCGAAATTCAACTACGAGCTTTTTAACTGCAACAACTTTAATATACGCTATTGGAGCTGGAATTACCGCGGCTGCTGGCACCAGACTTGCCCTCCAA
+
DD@@DHFCHCGHGEHCHHHIHHHIIGHHGHIHCHHIIIHGGCGHIHHEHHIIIIHIIHIGIIIIHIHICFEFCECHHHHHIIHIHIHEHIFHHEHHHIIIIEHHIHHHHHHICIIIHIIIIIGHFHEHHIHHGIIHIIHHHHFHIIHIIIIHIIHHHIIIGHHHGDHHHHHHFHHHEIIIHIIIIIIIIIGIIIIHIIIHIIIIHHHHHIGIIIGIIIIIHIIIIHIIIIIHIIIIHIIFIHIGHHDIIIIIIIIIIIHEHIIIHDIHIIIIIHHECIIIIIIIIIIIIIHGIIIIHIIIIIIIIHGIIIIIIIIIHIIIIIIIIIHHHHHIIIIHHIIIIIIDDCDD
@HISEQ:969:HM2KJBCX2:2:1101:6033:64007 2:N:0:ACTATGCA
GTAGCACTCATGCCCAACTATCCCTATTAATCATTACATCGATCCTAGAAACCAACAAAATAGAATCGGATGTCCTATTTCATTATTCCATGCTAATGTATTCAAGCGTGAGCCTGCTTTAAACACTCTAATTTTTTCAAGGTAACAGTCCTAATTCCCCGTGACACCAAATTAATGGCATTACGGTTCTTTAGAAGGTGAGAAATCAATAATATCAGTACATACCAACGGCATGACCGAAACATTGATCCCGAAATTCAACTACGAGCTTTTTAACTGCAACAACTTTAATATACGCTATTGGAGCTGGAATTACCGCGGCTGCTGGCACCAGACTTGCCCTCCAA
+
DDDDAIIHIIIHHEHHIIIEHHIFHIHHEHHHIGIGHIHHCHIIGIIIIIIIH@EHGHHHHGHHIEHEHCHHHHIIH?GHHEHHIHHEHIHIHIIIIHHH@GIIHHHHHHIHIIIIIHHHHHHHHIIHHIIIIHIIIIHIIIIIHHGGHHIHHHHIIIIIHHIHGFFIIIHHHH:IIHHFHHIHHHHIHHIIIHHIHIIIIIIIHIIHHHHHHHHIIHIHIIIHIHDIHHIHIHIIHGHIIIHEHEGIHHHHIHHIGIIHIIIIIHIHIHIIIIIIIIIIIIIHIHHHIIIHHCEIIIIIHIIIIIHIIIHHEIIIGIIIHIIIIIIIIIIIIHEIHIIIHG<DDDD
@HISEQ:969:HM2KJBCX2:2:1101:18108:64581 2:N:0:ACTATGCA
GTAGCACTCATGCCCAACTATCCCTATTAATCATTACGGTGATCCTAGAAACCAACAAAATAGAACCATGCCGTCCTATTCTATTATTCCATGCTAATGTATTCGAGCAAAAATGCCTGCTTTAAACACTCTAATTTTTTCAAGGTAAAGGTCCTGGATCCGCAAGACACCCAATTAAGGACATCAAGTTTCTCCAGAAGGTGAGAAATCAACAGCGACAGTTCATACCCCTTAAGGCATGACCATCACGTCAATCCCGAAATTCAACTACGAGCTTTTTAACTGCAACAACTTTAATATACGCTATTGGAGCTGGAATTACCGCGGCTGCTGGCACCAGACTTGCCCTCCAA
+
DDDDDIIIIHIIHHIIIIIIIIIIIHIHEHIIIIFHEHFIIIHHHIHIIHIGIIIIIIIHIHHHHIIGIHGH<EHHIIIIIIHIIHIIEHHIHIIHIIIIIHHIIIHIIIIIHIIHIHIHIIIHIIIIIHHHIIIIIIIIHHHFIIIIIHHHHIIHHGHIIIIIIIIIIIHHHGHIIIIIIIIIIIIIHIHIIIIIIIIIIIIIIIHHGIIIIIIIIHEIIIIHHIIIIIIHIIIIIIIIIIIIIIIIIIIHIIIIIIIIIIIIIIIIIIIIIIIIIIIIIIIIIIIIIHIIIIIIIIIIHIIIIIIIIIIIIIIIIIIHIIIIIIIIIIIIIIIIIIIIIIIIIIIIDDDDD
@HISEQ:969:HM2KJBCX2:2:1101:16492:64719 2:N:0:ACTATGCA
GTAGCACTCATGCCCAACTATCCCTATTAATCATTACGTCAATCCTAGAAACCAACAAAATAGGTTTGAACGTCCTATTTCATTATTCCATGCTAATGTATTCAAGCGTTAGCCTGCTTTAAACACTCTAATTTTTTCAAAGTAACAGTCCTGTTTCCCTGCAACACCAAATTAATGACATTACAGTTCTTCAGAAAGGAGGAATCAGCGAAACCAGTTCATACCAGTGGCACGACCAACCTGCTGACCCCGAAATTCAACTACGAGCTTTTTAACTGCAACAACTTTAATATACGCTATTGGAGCTGGAATTACCGCGGCTGCTGGCACCAGACTTGCCCTCCAA
+
DDDDD@1C@CGHIFCHE=FHH1CGHIII1<F<FHHH?@CG@@EEHH@DF1C?C<<0<111<FE?<GFH?D11C@0D1<DH11DCFGH1<<FCCEHEH6CGFC1H@IHHHHEHEA@HHHCIHHH3EHHHIIHDHHHFHHFEHG?HHG@GFCGIHHHGE?FHGEHHHHGHHFCFHEIIHG:EHEHGCEFHHEIHGE@EHGF?HHFHIHIHG?FHFHFHDHHHHFE?HHHFC;=HIIIHHF1D@<CD<.</DCF<1HGFHIIGEEH=IIHEHHHHG@HIIIIHHG1HHHHHEHHH=HCIHIHCHG@HEHEGEHHHHHHHDIIIIHEIHHIIHHIIHHHHIIHHED?@BB
@HISEQ:969:HM2KJBCX2:2:1101:19830:64646 2:N:0:ACTATGCA
GTAGCACTCATGCCCAACTATCCCTATTAATCATTACGGTGATCCTAGAAACCAACAAAATAGAACCATGCCGTCCTATTCTATTATTCCATGCTAATGTATTCGAGCAAAAATGCCTGCTTTAAACACTCTAATTTTTTCAAGGTAAAGGTCCTGGATCCGCAAGACACCCAATAAAGGACATCAAGTTTCTCCAGAAGGTGAGAAATCAACAGTAACAGTTCATACCCCTTAAGGCATGACCATCACGTCAATCCCGAAATTCAACTACGAGCTTTTTAACTGCAACAACTTTAATATACGCTATTGGAGCTGGAATTACCGCGGCTGCTGGCACCAGACTTGCCCTCCAA
+
DDDBDHCHHIIIHHHIIIIIIIIIIIIIIIHIIIIHIHHIEHIIIIIIIIIIIIHIIHIHHHHGHHHIIFEHDHHHFHHIIEEHHEHHE11<1@1DGHCCGCFH@DHHIIIIIHHHHIHHIGIIGIIHIIIIIIIIHHEHGIHIHHIIIIIIIIHIIHHHHHHIHIIIIHGIIIIHGIHIIIHHIIIIHHFIIIIIIHHIIIIIIIIIIIIIIIIIIIGHGIIIIIIIHIHHGIIIIIIIIIIIIIIIIGHGHHIIIIIIIIIIIIIIIIIIIIIIIIIIIIIIIIIIIHIHIHIIIIIIIIIIIIIIIIIIIIIIIIIIIIHIIIIIIIIIIIIIIIIIIIIIIIIIDDDDD
@HISEQ:969:HM2KJBCX2:2:1101:20959:64540 2:N:0:ACTATGCA
GTAGCACTCATGCCCAACTATCCCTATTAATCATTACGTCAATCCTAGAAACCAACAAAATAGGATCGAACGTCCTATTTCATTATTCCATGCTAATGTATTCAAGCGTTAGCCTGCTTTAAACACTCTAATTTTTTCAAAGTAACAGTCCAGTTTCCCCGCAACACCAAATTAATGGCATTACGGTTCATCAGGAAGGAGGAATCAGTAAGACCAGTACGTACCAATGGCACGACCAATCTACTAACCCCGAAATTCAACTACGAGCTTTTTAACTGCAACAACTTTAATATACGCTATTGGAGCTGGAATTACCGCGGCTGCTGGCACCAGACTTGCCCTCCAA
+
@DDDDIIHGHHHFHEHCGGF1FHHHHHIHG1CHEECDH<C<ECE?FCDHEH?DFHHIIIHHH??E1DEHEC<DEGCCFC@E@C<ECHFEHHII1CGHCHHG@FCHHIHGEHHCECHHHHIHIIGHHHFHHHFGHHECFFFHHHGHHH@GHHGF?CECFEC?IGIIIHF@GFHHHHHHF./HFIHEGHHH?HFGHIIHGH@C<HHEHEGIHEFFHIIIIHHGCCEC1GIHIHI<F6IHHHIHHFF<CCFHHC@FG@H?FHEIHECG1IHIHGHF<<@HHH@HCF<IHHHFIHHGHIHHGFFEHIHHHHHFHHIHHHDHHHIIHGCHHIGCIHH@FEFHGIIH@DB@@
@HISEQ:969:HM2KJBCX2:2:1101:11376:65347 2:N:0:ACTATGCA
GTAGCACTCATGCCCAACTATCCCTATTAATCATTACGGTGGTCCTAGACCAACAAAATAGAACCAACGTCCTATTCTATTATTCCATGCTAATCTATTCAAGCAAAAGCCCGCTTTAAACACTCTAATTTTTTCAAGGTAATGGTCCTGGTTCCCCGACACACCCAATAAAGGGCATACCGGCTCACCAGAAGGATAGACCCGACAACAGACAGTACTCGCCAGAGACGGACCGCCCGGTCAGGCCTAAAATTCAACTACGAGCTTTTTAACTGCAACAACTTTAATATACGCTATTGGAGCTGGAATTACCGCGGCTGCTGGCACCAGACTTGCCCTCCAA
+
DBBDDIIIIIIIIIIIIIIIIIIIIIIIIIIIIIIIIIIIIIIIHIIIIHHIIIHH?GGHEHEHIIHIGHIHHGIIIIHHIHIIIIIHHIIIHIIIHIIHIIIHIHHIHIHIIIHHIHIIHHIIIIIIIHIIIIIIIIIIIHIIIIIIIHIIHIIIIHIIIIHIIIIIIIIHIIIIIIIIIIIIIHIIIIIIIIIIIHIHIIIIIIIIIIIIIIIIIIIIIIIIIIIIIIHHIIIIIIIIIIIIHIIIIIIHIIIIIIIHIHHIIIIIIIHIIIIIIIIIIIIIIIIIIIIIIIHHGHIIIIIIIIIIIIIIIIIIIIIIIIIIIIIIIIIIIIIIIIDDDDD
@HISEQ:969:HM2KJBCX2:2:1101:6677:64757 2:N:0:ACTATGCA
GTAGCACTCATGCCCAACTATCCCTATTAATCATTACGGTGATCCTAGAAACCAACAAAATAGAATCATGCCGTCCTATTTTATTATTCCATGCTAATGTATTCAAGCAAAATGCCTGCTTTAAACACTCTAATTTTTTCAAAGTAAAGGTCCTGGTTCCCCGCGACACCCAATTAAGGGCATCGTGGTTCTCCAGAAGGTGAGAAATTGACTACACCAGTTCATACCCCTTAAGGCACGACCGATGTGTCAATCCCGAAATTCAACTACGAGCTTTTTAACTGCAACAACTTTAATATACGCTATTGGAGCTGGAATTACCGCGGCTGCTGGCACCAGACTTGCCCTCCAA
+
DDDDDIIIIIIIIIIIIIIIIGIIIIIIIIIIIIIIIIIIIIIHIIIIIIIIIIIIIHHIIIIIIIIIIHIIIIIIIHIHIHIIIIIIIIGIIIICHIIFFDHHHIHIIIIHIIIIIIIIFGHIHIHHIIIHHIIIIIIIIIIIIIIHIIIIIIIIHHIIIIIIIIIIIHIIIIIIIIIIIIIIIIIIIIIIIIIIIIIIIIIIIIIIIIIIIIIIIIIIIIIIIIIIIIIIIIIIIIIIIIIIIIIIIHHIHIIIIIIIIIIIIIIIIIIIIIIIIIIIIIIIIIIIIHIIHIIIIIIIIIIIIIIIIIIIIIIIIIIIIIIIIIIIIIIIIIIIIIIIIIIIIIIDDDDD
@HISEQ:969:HM2KJBCX2:2:1101:4589:66655 2:N:0:ACTATGCA
GTAGCACTCATGCCCAACTATCCCTATTAATCATTACGGTGATCCTAGAAACCAACAAAATAGAACCACAACGTCCTATTCTATTATTCCATGCTAATCTATTCAAGCAATAGCCCGCTTTAAACACTCTAATTTTTTCAAGGTAATGGTCCTGGCTCCCCAACACACCCAATAAAGGACATACTGGTTCACCAGAAGGAAGACCCGACAGCAGACAGTACTCGCCAAAGACGGACCGCCCGGCCAGGCCTAAAATTCAACTACGAGCTTTTTAACTGCAACAACTTTAATATACGCTATTGGAGCTGGAATTACCGCGGCTGCTGGCACCAGACTTGCCCTCCAA
+
DDDDDIIIIIIIIIIIIHIHIIIIIIIIIIIIIIIIIHIIIIIIIIIIIIIHIIIGIIIHHHHEHIIICEGEHECEHHHIIIIIIIIHIIIIHIIHGHHIHGHHHHEHIIIIHHIHHIHHIIIIHHIIIIIIIIIIIIIIIIIIIIIHHHIIIHIIHHIIIIHHIIIIIHIIIHHHIIIIIIIIHHHIIIHHIIIIIIIIHIHIIIIIHIIIIIIIIIIIIIIIIIIIIIHIIIIIIIIHIIIIHIIIHGIIIIIIIIIIIIIIIIIIIIIIIIHHIIIHHIIIIIIIIIIIIIHIIIHHIIIIIIIIIIIIIIIIIIIIIIIIIIIIIIIIIIIIIIIIIDDDDD
@HISEQ:969:HM2KJBCX2:2:1101:6495:65993 2:N:0:ACTATGCA
GTAGCACTCATGCCCAACTATCCCTATTAATCATTACTTAGGTTCCGTAAACCAACAAAATAGAACTAAAGTCCTATTCCATTATTCCATGCACTAATATACAAGCATAAAGCCTGCATTGAGCACTCTAATTTGTTCAAAGTAAACATGTCGGGCTATCAATGCACTTAGTTAAGAGCACTGAGATGGTCACTGGCTAGGTAGGATGAGCAAACAGTACCACCTGTAAGGCAAACCATTCACTCTTGTCCTCAGATCCAACTGCAAGCTTTTTAACTGCAACAACTTTAATATACGCTATTGGAGCTGGAATTACCATGGCTGCTGGCACCAGACTTGCCCTCCAA
+
DDDDDIIIIIIIIIIIIIIIIIIIIIIIIIIIIIIIIIIIIIIIIIIIIIIIIIIIIIHGIIHIHIIIIIHHHIIIIIIIIIIHHHIIIIIIIIIIIIIIIIIIHIIIIIIHHHIIIIIIIIIIHIIIIIIIIHIHHIIIIIHIIIIIHIHIIIIIIIIIIIIIIIIIIIIIHIIIIIIIIIHIIIIIIIIIIIIIIIIIIIIIHIIIIIIIIIIIIIIIIIIIIIIIIIIIIHGIIIIIIHIIIHIIIIIIIIIIIIIIIIIIIIIIIIIIIIIIIIIIIIIIIIIIIIIIIIIIIIIIIIIIIIIIIIIIIIIIIIIHIIIIIIIIIIIIIIIIIIIIIIDDDDD
@HISEQ:969:HM2KJBCX2:2:1101:6645:66849 2:N:0:ACTATGCA
GTAGCACTCATGCCCAACTATCCCTATTAATCATTACGGTGATCCTAGAAACCAACAAAATAGAACCATGCCGTCCTATTCTATTATTCCAGCTCCAATAGCGTATATTAAAGTTGTTGCAGTTAAAAAGCTCGTAGTTGAATTTCGGGGTTAGTAGGTTGGTCATGCCTCTGGTATGTACTGGTCTCACTGATTCCTCCTTCCTGATGAGCCGTAATGCCATTAATTTGGTGTTTTGGGGAATTTGGACTGTTACTTTGAAAAAATTAGAGTGTTTAAAGCAAGCTAACGCTTGAATACATTAGCATGGAATAATGAAATAGGACGTTCGATCCTATTTTGTTGGTTTCTAGGATTGACGTAATGATTAATAGGGATAGTTGGGTGCCATCTGAAT
+
DCDDDIIIIIIHIIIHIIIIII?HHHHIIHIIHIIIIGHHFIHIIIIHIGIIIIIIHHEHHIIIIIIIIEHIGIIIIHHIIIIIIEHIGFHFIIIIIIIIECCGIIIHIEEHHGF@GHHHHFGHIHHCEHHGHIC=GH?DHHIIIGHGHIHHIIIIHE@HHGHIHIIEIHHIIIIIHHHIIIHIHHHHHGIIHIIIHIHHHHHFIHHHHHDEHHIIIIIHHIIIIIIIIHIHHIGIHHFHIIIHHIIIIGIHGIIIIHHIIIIIIIHIIHHIHIHHIIIIIIHIIGIIIIIIIIHIIIIHHGIIIIIIIIIIIIIIIIIIIIIIIHIIIIIIIFIIIHHIIIIIIIIIIIIIIIIIIIIIIHIIHGHIHIIIIIIIIIIIIGIIIIHEIIIIDDDDD
@HISEQ:969:HM2KJBCX2:2:1101:15551:66504 2:N:0:ACTATGCA
GTAGCACTCATGCCCACTATCCCTATTAATCATTACGGTGATCCTAGAAACCAACGAAATAGAATCAGTCCGTCCTATTTCATTATTCCATGCTAATGTATTCAGACGTTAGCCTGCTTTAAACACTCTAATTTTTTCAAAGTAACAGTCCTGATTTCCCATCACACCAAATAAATGGCATGAAAGTTCCTCAGAAGGTAGAGATTCATCTCACCAGTGCAGACAATTAAGCCTGACCAATGGGTAAACCCCGAAGTTCAACTACGAGCTTTTTAACTGCAACAACTTTAATATACGCTATTGGAGCTGGAATTACCGCGGCTGCTGGCACCAGACTTGCCCTCCAA
+
CDDCDIIIIIIIIIIIIIIIIIIIIIIIIIIIIIIIIIIIIIIIHIIIIIIIIIIIIIIIHIHHHIIIIIIIHHIIHHIIIIIIIHIHIIIHHIHIIHIIHIIHHIIIIIIHIIIIIIIHIIIIIIIIHHHIIIIHIIIIIHIHIIIIIIIIIIIIIIIIIIIIIIIIIIGIIIIIIIIHIIIIIIIIIIIHIIIIIIIIIIIIIIIIIIIIIIIIIIIIIIIIIIIIIIIIIIIIIIIIIIIIHHIIIIIIIIIIIIIIIIIIIIIIIIIIIIIIIIIIIIIIIIIIIIIIIIIIIIIIIIIIIIIIIIIIIIIIIIIIIIIIIIIIIIIIIIIIIIIIIIDDDDD
@HISEQ:969:HM2KJBCX2:2:1101:7363:66884 2:N:0:ACTATGCA
GTAGCACTCATGCCCAACTATCCCTATTAATCATTACGGTGATCCTAGAAACCAACAAAATAGAACCATGCCGTCCTATTCTATTATTCCATGCTAATGTATTCGAGCAAAATGCCTGCTTTAAACACTCTAATTTTTTCAAGGTAAAGGTCCTGGTTCCACATGACACCCAATTAAGGACATCATGCTTCTCCAGAAGGTGAGAAATCAACTGCGACAGTTCATACCCCTTAAGGCACGACCATCACGTCAATCCCGAAATTCAACTACGAGCTTTTTAACTGCAACAACTTTAATATACGCTATTGGAGCTGGAATTACCGCGGCTGCTGGCACCAGACTTGCCCTCCAA
+
CDDDDIIIIIIIIIIIIIIIIIIIIIIIIIIIIIIIIIIIIIIIIIIIIIIIIIIIHIIIIIHIIIIIIIIHIIIIIIIIHIIIIIIIIIIIIIIIIIIIIHHIIIIIIIIHHHHIIIIIIIIIII;GIHIIIIIIIIIIIIIIHGHIIIIIIIIIIHHIIIIIHHHIIIIIIIHHHHIHIIIIIIFFHHHHIIIIFHIIFGHIIIIIIHHIGGCGHIIIIIHHIIIIHGHHIHHHEHHHIHHHIIIHHHF@C/HIHFHIHDGF@HGCCEECGCFIIIHEHGEHEFGEFG<1IHFGC<<<C1<1CFHHHFEHEHIIIIIIIIIIIIIIIIIIIIIIIIIIIIIIIIIDDDDD
@HISEQ:969:HM2KJBCX2:2:1101:18703:66690 2:N:0:ACTATGCA
GTAGCACTCATGCCCAACTATCCCTATTAATCATTACGTCAATCCTAGAAACCAACAAAATAGAATCGGATGTCCTATTTCATTATTCCATGCTAATGTATTCAAGCGTGAGCCTGCTTTAAACACTCTAATTTTTTCAAGGTAACAGTCCTAATTCCCCGTGACACCAAATTAATGGCATTACGGTTCTTTAGAAGGTGAGAAATCAATAATATCAGTACATACCAACGGCATGACCGAAACATTGATCCCGAAATTCAACTACGAGCTTTTTAACTGCAACAACTTTAATATACGCTATTGGAGCTGGAATTACCGCGGCTGCTGGCACCAGACTTGCCCTCCAA
+
DDADA1FH?GHHIEHHHFHHIIHIIIIFFHHFCHHIGCHHIGGHHIIHFHHHHHIE1CG@HHHEHHIHHCEHCGHHEFEHHHHHHEHIHHI?EH@HHIHHIFGHHGH@D@HEGHGHHHHIHGHHHGFHHGGGHHHHHGGHHCHHHIHEFGHIIIHHHHFHHHFFIIHHHHIHHHHH8?HHIHIIHFIHCHEHHHH@EIHHE@IHHHHGHHGFII38H:HHEIIIHHIIIIIIIIHIHIIIHEFFEDEIIIHIIIIIHHIHHHFHFHIHIHIIIHHIIIIHFIIHIHHIHIIIIHIIHIHIHIIHIHIIHIIIIIIIIGIIIIIIIIHIIHIIIIIIIIHIIIBCDDA
@HISEQ:969:HM2KJBCX2:2:1101:11088:66789 2:N:0:ACTATGCA
GTAGCACTCATGCCCAACTATCCCTATTAATCATTACGTCAATCCTAGAAACCAACAAAATAGGATCGAACGTCCTATTTCATTATTCCATGCTAATGTATTCAAGCGTTAGCTTGCTTTAAACACTCTAATTTTTTCAAAGTAACAGTCCAAATTCCCCGCAACACCAAATTAATGGCATTACGGCTCATCAGGAAGGAGGAATCAGTGAGACCAGTACATACCAGAGGCATGACCAACCTACTAACCCCGAAATTCAACTACGAGCTTTTTAACTGCAACAACTTTAATATACGCTATTGGAGCTGGAATTACCGCGGCTGCTGGCACCAGACTTGCCCTCCAA
+
DDDDDIIIIIIIIIGIIIIIIGIIIIIIIHIIIIIIHIIIIIIIIIHIIIIIIGIHIIHIIIIIEHHHIIHGHHIIIIIHHIIIIHIHIGIFHIIFHIHHHHHHIHHGHHIHIIHIIHHIIIIIHIIHIIIIIIHIHIIIIIHIIIIIHHIIIIHIIHDEIIIIIIHHHHGHHIHHIIIIIIIHIIIHIHHHIIIIIHHHHIIHGHIHIIH;IIIIIIIIIIIGIIIHHHIHIIIHIHIIHIHHHHHIHIIIIHIHGGIIIIIIHHHHHIIIIIIIIIIIIIIHHHHHIIHIIIIIIHIIIIIIIIIIHIIHIIIIIIIIIIIHHIIIIIIHIIIIIIIIHDCDDD
@HISEQ:969:HM2KJBCX2:2:1101:19514:67046 2:N:0:ACTATGCA
GTAGCACTCATGCCCAACTATCCCTATTAATCATTACGTGGTCCTAAAACCAACAAAATAGAACCATCGTCCTATTTTATTATTCCATGCTAATGTATTCAAGCAAAAATGCCCGCTTTAAACACTATATTTTTTTCAAAGTAAAAGTCCTAGTTCATTGAAACACCCAAGAGCATCCCAATTCACCAGAAGGTGAGAAATTGGCTACACACCGATTCATGCCCCTAAAGGCATGACCGATATATCCCAATCCCGAAATTCAACTACGAGCTTTTTAACCGCAACAACACTAATATACGCTATTGGAGCTGGAATTACCGCGGCTGCTGGCACCAGACTTGCCCTCCAA
+
DDDDDIIIIIIIIIIIIIIIIIIIIIIIIIIFIIIGIIIIIIIIIIIHHHHIHCHIIIIIIIIIIIIIIICGHIIIIIIIIICHIIIIIIIHIIHHIIIGHGFIIIIIIIHIIIIIIHIIIIIIHIHHHIIIIIIIIHIIHHIIIIIIIHHIIIIIIHIIIHHIIIHIIIIHIIIIIIIIHHHIIIIIHIIIIIIIIIIHHIIIIIIIIIIIIIHHFIIIIIHIIIIIHGHIIHEHIHIIIIIHDHHDIHEIIIIIIIHHIIIIHIIIIIIIHHGIIIIIIIIIIIHHHIIIIIIIIIIIIIIIIIIIIIIIIIIHIIIIIIIIIIIIIIIIIIIHHIIIIIIIDDDDD
@HISEQ:969:HM2KJBCX2:2:1101:5992:67704 2:N:0:ACTATGCA
GTAGCACTCATGCCCAACTATCCCTATTAATCATTACGGTGGTCCTAGACCAACAAAATAGAACCAACGTCCTATTCTATTATTCCATGCTAATCTATTCAAGCAAAAGCCCGCTTTAAACACTCTAATTTTTTCAAGGTAATGGTCCTGGTTCCCCGACACACCCAATAAAGGGCATACCGGCTCACCAGAAGGATAGACCCGACAACAGACAGTACTCGCCAGAGACGGACCGCCCGGTCAGGCCTAAAATTCAACTACGAGCTTTTTAACTGCAACAACTTTAATATACGCTATTGGAGCTGGAATTACCGCGGCTGCTGGCACCAGACTTGCCCTCCAA
+
DDDDCIHIIIIIHIIIIGIIIHIIIIIIIIHIHIIIIIIIIIIIIIIIIIIIIIIEHHHIHIIIIIIIIIGIIGHHIHFIIII1GEHHIIHHIIIHIIHCHEHHIHIIHHHIIIEFHHHIIHIIIIIIIIIIHHIIIIIHIIIHIIIIIIHHHIHHIIHHIIHIHGIIIHIIIIIIIIIIIIIHHHIIIIIIIIIHIIIHIIIIIIIHIIIIIIIIIIIIIIIIIIIIIIIHIIIIIIIIIHIIHHIIIHIIIIIIIIHIIIIGIIIIIIIIIIHIIIIIHIIIIIIIIIIIIIIHHHIIIIIIIIIIIIIIIIIIIIIIIIIIIIIIIIIIHIIIIIDDDDD
@HISEQ:969:HM2KJBCX2:2:1101:7541:67268 2:N:0:ACTATGCA
GTAGCACTCATGCCCAACTATCCCTATTAATCATTACGGTGGTCCTAGAAACCAACAAAATAGAACCACAACGTCCTATTCTATTATTCCATGCTAATCTATTCAAGCAATAGCCCGCTTTAAACACTCTAATTTTTTCAAGGTAATGGTCCTGGCTCCCCAACACACCCAATAAAGGACATACTGGTTCACCAGAAGGAAGACCCGACAGCAGACAGTACTCACCAAAGACGGACCGCCCGGCCAGGCCTAAAATTCAACTACGAGCTTTTTAACTGCAACAACTTTAATATACGCTATTGGAGCTGGAATTACCGCGGCTGCTGGCACCAGACTTGCCCTCCAA
+
DDDDDIIIIIIIIIIIIIIIIIIIIIIIIIIIIIIIIIIIIIIIIIIHIIIIIIIIIIIIIIHIIIIIIIIGIIIIIHHIIIIIIGIIIIIHHIIIIIIIIHIIIIIIIIIICHIIIIHHIIIIIIIHIIIHHIIHIIIIIIIIIIIIIIIIIIIIIIIIIIIIIIIIIIIIIIIIIIIIIIIIIIIIIIIIIIIIIIIIHIIIIIIIIIIIIIIIIIIIIIIIIIIIIIHIIIIIIIIIIIIIIIIIIIIIIIIIIIIIIIHIIIIIIIIIIIIIIIHIIIIIIIIIIIIIIIIIIIHIHIIIIIIIIIIIIIIIIIIIIIIIIIIIIIIIIIIIIIIIIDDDDD
@HISEQ:969:HM2KJBCX2:2:1101:16020:67614 2:N:0:ACTATGCA
GTAGCACTCATGCCCAACTATCCCTATTAATCATTACGGTGATCCTAGAAACCAACAAAATAGAACCATGCGTCCTATTTCATTATTCCATGCTAATGTATTCAGGCAATAGCCTGCTTTAAGCACTCTAATTTTTTCAAGGTAACAGTCCTGCTTCCCCAACGCACCAAATTAATGGCATGCTGGTTATTCAGAAGGTAGGAATCCATCACGCCAGTACAGACCCAAAAGCCCGACCAACGGATAAATCCCGAAATTCAACTACGAGCTTTTTAACTGCAACAACTTTAATATACGCTATTGGAGCTGGAATTACCGCGGCTGCTGGCACCAGACTTGCCCTCCAA
+
BDDDDIIHIIIIHHIHIIIIIIHHHIIIIHIIIIIGHIHIIIIIIIIIIIIHHHIIIHIHHIIGHIIHIIHIHDHHIIFEHIIIIHIIIIIIIIIIIHHGHEGHHHHIIIIIIHHHIHIHHHIIIIIIGIHHIIHHIIIIIHIIHIIIHHHHHIHHHHHHIIHIIIIIIHFHHIIHIIIHIHIIHHFHHIIIIIIHHIHHHHHGGGHIIIIHHIIIHGIIIIIIIHIIIHHIIHHHIIHHHHHHFHIIIIHIIIIIHHIIIHHHIIIIIIIIIIIIIFHIIIHIHGIIIIIHIIIIIIIIIIIIIIIIIIIIIIIIIIIIIIIIIIIIIIIIHFHGGGIIHIDDDDB
@HISEQ:969:HM2KJBCX2:2:1101:8872:67745 2:N:0:ACTATGCA
GTAGCACTCATGCCCAACTATCCCTATTAATCATTACTTCAGTCCTAGAAACCAACAAAATAGAACCAAAGTCCTATTCCATTATTCCATGCTAATATATTCAAGCAAACATGCCTGCTTTAAACACTCTAATTTTTTCAAAGTAAAAGTCTTGGATCCCTAGCGCACTCAATTAAGAGCACACTAGTTCCCCAAAAGGAAAAGCCCAAAGTTGCAGTACAAACCTTTCGGTTGACGGCAACTATAAGCCCAAAATTCAACTACGAGCTTTTTAACTGCAACAACTTTAATATACGCTATTGGAGCTGGAATTACCGCGGCTGCTGGCACCAGACTTGCCCTCCAA
+
DDDDDIIIIIIIIIIHIHIIIIIIIIIIIIIIIIIIIIGIIHIIIIIIIHHIIIIIIIIIIIHIIIHIHHHHIIIIIIIIIIIIIIIIIIIHHIIIIIIHIIHHIIIIHIIHGIIIIIHIIIIHIHHHIIIHHHIHHIHIIIIHHIIIIHIIHIHHIIHIIIIIIIHHFHIIIIHIHHIIIIIHIIIIIIIIHIIIIIIIIIIIIIIIIIIHIIIIIIIIIHHIIIIIIIIIIIIIIIIIIIHHHIIIHIIIIIIIIIIIIHHIIIIIIHIIIIIIIIHHIIIIIIIIIHIHIIIIIIIIIIIIIIIHIIIIIIIIIIIIIIIIIIIIIIIIIIIIIIIIIDDDDD
@HISEQ:969:HM2KJBCX2:2:1101:5202:68695 2:N:0:ACTATGCA
GTAGCACTCATGCCCAACTATCCCTATTAATCATTACGGTGATCCTAGAAACCAACAAAATAGAACCATGCCGTCCTATTCTATTATTCCATGCTAATGTATTCGAGCAAAAATGCCTGCTTTAAACACTCTAATTTTTTCAAGGTAAAGGTCCTGGATCCGCAAGACACCCAATAAAGGACATCAAGTTTCTCCAGAAGGTGAGAAATCAACAGTGACAGTTCATACCCCTTAAGGCATGACCATCACGTCAATCCCGAAATTCAACTACGAGCTTTTTAACTGCAACAACTTTAATATACGCTATTGGAGCTGGAATTACCGCGGCTGCTGGCACCAGACTTGCCCTCCAA
+
DDDBBHIIHIIIHIIIIIIIHEEEHIHIFHIIIIHGHHIIIIIHIIIHHHIHHIIHHHHFGHHHHFHIIIIIIHHIHIIIIIIHIIEHHFHE?HHEGHHIGEFIHIIIIIIIIHHIHHIIIHHHHFIIIIIIIIIHHHIIIIIIIIIIIGIIHIIIHIIIIHIIIIIIIIIIIIIIIIIIIIIIHIIHHHHIIGIIIIHIIIIIIIIIHIIIIIIIIFIIIIHIIIHIIIIIIIIIIIIHIIIIIIIIIHHDIIHIIIIIIIIIHIIIHHIIIIIIIIIIIIIIIIIIIIHIIIIIIIIIHIIIIIIIIIIIIIIIIIIIIIIIIIIIIIIIIIIIIIIIIIIIIIIIDDDDD
@HISEQ:969:HM2KJBCX2:2:1101:13835:68875 2:N:0:ACTATGCA
GTAGCACTCATGCCCAACTATCCCTATTAATCATTACGTCAATCCTAGAAACCAACAAAATAGCCCCACGCGTCCTATTTCATTATTCCATGCTAATGTATCCGAGCATGCGCCTGCTTTGAACACTCTAATTTTTTCAAGGTAATGGTCCTGGTTCCCCGACACACCCAACAAAGGACATGCCGACTCACCAGAAGGATAGGCCCGGCGTCGGAACAGTGCTCACCCGGAGGGCGGACCGCCCGGCCAGACCCAAAATTCAACTACGAGCTTTTTAACTGCAACAACTTTAATATACGCTATTGGAGCTGGAATTACCGCGGCTGCTGGCACCCAGACTTGCCCTCCA
+
DDDDDIIIIIGHIIIGIHIIIIIIIIIHIIHIIIIIHIIHIIHIIIIIIIIFHHHHIIIIIHHHHIIIIICHDHHEHIIIGHHIIIIHHIICGEHI?@CIGIIIIIIIHIIHHIIIHHHHHHHHHIIHHIIHHIHIIIHHIIIHCHGGHIIIIGIHHIIIIHIIIHIHHHIIIIIHHIIIIIIIIIIH=GHGIIIIIIIIIIIIIIIIIIII>IIIIIIIHIIIIIGIIHIIIIIIIIHIIIIIIIHGIHHIHHIIHIHHIGHHIHIIHHIIIIIIIHIIIIIIHIIIIIIIIIIIIIIIIIIIIIIIIIIIIIIHIIIIIIIHIIHIIIHIIIIIIIIIIIIIDDDDD
@HISEQ:969:HM2KJBCX2:2:1101:3360:67860 2:N:0:ACTATGCA
GTAGCACTCATGCCCAACTATCCCTATTAATCATTGCTCACAAATCCAAAAACCAACAAAATACGATAAACGAGCCCTAACTTATTATTCCATGCTAATGTATTCATAACTAACCGCCTGCTTTAAACACTCTAATTTTTTCAAAGTAAAGGTCCTGGATTGCGAACCCAACCCAGCAAAGGGCAGGAACGTTCTCCAGGAAGATGGTAAGCGCGCATCGGCACTCACACACGAAACCGTGGCGGGCCAAGCGCACTATACCAGAAATCCAACTACGAGCTTTTTAACTGCAACAACTTTAATATACGCTATTGGAGCTGGAATTACCGCGGCTGCTGGCACCAGACTTGCCCTCCAA
+
DDA@DIIH1FHHHH@GEHHCHFE?GHIIIHIIHGEHEEHHE?@HHHII@HIHIIHIGHIIGHHCHEHDHEHHHIII?FEGHHEHH@HHIE1<1DG@??<GEDFH@FHHCGHIIIIGIIIHHEGFGDHHHGHEGE@5FGHCEEIHGECHIIHHEHHIHHEFHIHHHHHIIHIIIIIIHGGHHEFHIIGIHEEHGGFIHIIHHHGGHHGAHGHIHHHHHEIHEIHGHIIIIIHHFHIIIIGGIIIIHCHIIIIIIIHHCIHHHIHHHHFECIHHEECIHHHHF?FHEIIIIHHHIHIIHH@CEIIHHHHHHFGCIIIIHFGGHHHEIHE<CDHHFHHECFHHF1F@CIH@IIHHED@BD@
@HISEQ:969:HM2KJBCX2:2:1101:4834:69142 2:N:0:ACTATGCA
GTAGCACTCATGCCCAACTATCCCTATTAATCATTACATCGATCCTAGAAACCAACAAAATAGAACCATGCCGTCCTATTCTATTATTCCATGCTAATGTATTCGAGCAAAAATGCCTGCTTTAAACACTCTAATTTTTTCAAGGTAAAGGTCCTGGATCCGCAAGACACCCAATTAAGGACATCAAGTTTCTCCAGAAGGTGAGAAATCAACAGCGACAGTTCATACCCCTTAAGGCATGACCATCACGTCAATCCCGAAATTCAACTACGAGCTTTTTAACTGCAACAACTTTAATATACGCTATTGGAGCTGGAATTACCGCGGCTGCTGGCACCAGACTTGCCCTCCAA
+
DDCDDHIIGFHHIIHHIIIIIIIEHHIIIIIIGHHHHIIIEHIGGHIHIIHIIGHIEHGIIIHHIHHIIHGIHH</GHHIIIIIHHIHHIHHIIGHHHHHHCHHGHEHHHFIHHIIHCHFHIHHFHHIIIIIIHIHEGHIHIIIIHIHHHIIFHHHIHIIIIIIIIHHHHIHHIIHIIIIIIIHIIIIFHIHHHIIIIIIIIHHIIIIHIIIIIIIIIIIIIIIIHHIIIHIIIIHIIIIIIIIIIIHHIHHIHIIIIIIIIIIHHHHHHIIIIIIIIIIIIIIIIIIIIIIIIIIIHIHHIIHHHHIIIIIIIIIIIIIIIIIIIIIIIIIIIIIIIIIIIIIIIIIDDDDD
@HISEQ:969:HM2KJBCX2:2:1101:14418:69663 2:N:0:ACTATGCA
GTAGCACTCATGGCCCAACTATCCCTATTAATCATTACGGTGATCCTAGAAACCAACAAAATAGAACCATGCCGTCCTATTCTATTATTCCATGCTAATGTATTCGAGCAAAAATGCCTGCTTTAAACACTCTAATTTTTTCAAGGTAAAGGTCCTGGATCCGCAAGACACCCAATTAAGGACATCAAGTTTCTCCAGAAGGTGAGAAATCAACAGCGACAGTTCATACCCCTTAAGGCATGACCATCACGTCAATCCCGAAATTCAACTACGAGCTTTTTAACTGCAACAACTTTAATATACGCTATTGGAGCTGGAATTACCGCGGCTGCTGGCACCAGACTTGCCCTCCAA
+
DDDDDIIIIIIIHIIIIIIIIIIIIIIIIIIHIIIIIIIIIIIIIIIIIIIIGHIIIIIIIIIIHIIIIIHIHIHHHIIIIIIIIIIIIGIIHHHHHIIIIGHHHHHIIIIIHIIIIIIHIIIIIIIIIIIIHHIIIIIHIIIIIIIIIIIIIIIHIIIIIIIIIIIIIIIHIIIIHHIIIIIIIIIIIIIIIIIIHIIIIIIIIIIIIIIIIIHIIIIIIIIIIIIIIIIIIIIIIIIIIIIIIIIIIIIHGIIIIIHIIIIIIIIIIIIIIIIIIIIIIIIIIIIHIIIIIIIIIIIHIHIIIIIIIIIIIIIIIIIIIIIIIIIIIIIIIIIIIIIIIIIIIIIIIDDDDD
@HISEQ:969:HM2KJBCX2:2:1101:14881:69584 2:N:0:ACTATGCA
GTAGCACTCATGCCCAACTATCCCTATTAATCATTACGTCAATCCTAGAAACCAACAAAATAGGGTCAAACGTCCTATTTCATTATTCCATGCTAATGTATTCAAGCGTGAGCCTGCTTTAAACACTCTAATTTTTTCAAAGTAACAGTCCTGATTTCCCGCGATACCAAATTAATGACATCACGGATCTTCAGAAGGGAGAAACCAGTGACACCAGTGCATACCAAAGGCATGACCAGCGTACTGATCCCGAAATTCAACTACGAGCTTTTTAACTGCAACAACTTTAATATACGCTATTGGAGCTGGAATTACCGCGGCTGCTGGCACCAGACTTGCCCTCCAA
+
DDDDDIIIIIIIIIIHIIIIIIIIIIIIIIIIIIIIIIIIIIIIIIIIIIIIIIIIHIIIIIHIFHHIIIIIIIHIIIIIIIIIGHIHIIIIIIIIIIIIIIIIIIHHIIIIIIIIIHIIIIIIIIIIIIIIIIIIIIIIIIIIIIIIIIIIIIHHIIHHIHIIIIIIIIIIIIIIIIIIIIIHIIIIIIIIIIIIIIHIIIIIIIIIIIIIIHIIIHIIIIIIIIIIIIIIIIIIIIIIIIIIHIIIIHIIIIIIIIIIIIIIIIIIGIIIIIIIIIIIIIIIIIIIIIIIIHIIIIIIIIIIIIIIIIIIIIIIIIIIIIIIIIIIIIIIIIIIIIIIIDDDDD
@HISEQ:969:HM2KJBCX2:2:1101:12731:69670 2:N:0:ACTATGCA
GTAGCACTCATGCCCAACTATCCCTATTAATCATTACGGTGGTCCTAGAAACCAACAAAATAGAACCGTGCCGTCCTATTTTATTATTCCATGCTAATGTATTCAAGCAAAAATGCCTGCTTTAAACACTCTAATTTTTTCAAAGTAAAGGTCCTGGTTCCCCGCGGCATCCAATTAAGGACATCGCGGTTCTCCAGAAGGTGAGAAATTGACTGCACCAGTTCATACCCCGTGAGGCACGACCGATGCGCCAATCCCGAAATTCAACTACGAGCTTTTTAACTGCAACAACTTTAATATACGCTATTGGAGCTGGAATTACCGCGGCTGCTGGCACCAGACTTGCCCTCCAA
+
DDDDDIIIIIIIIIIIIHIIIIIIIIIIIHIIIIIIIIGIIIIIIIIHGHIIIIIIIIIHHHHHIGICHHHHHIIIHEHIIIIIIHIIIIIIHIHIIIIHGDGIIIHIHHHHHIIIIIIIHHIIIIIIIIIHHHIHHHHIIIHHHIIIIIHIIIIHIHHIGIIIIIIIIIIIIIIIHIIIIHIIIIHIIIIIIHIIIIIIIHIIIIIIHIIIIIIIIIIIIIIIIIIIHIIIIIIIHIIIIIIIIIIIIIHHIIIIIIIIIIIIIIIIIIIIIIIIIIIIIIIIIIIIIIIIIIIIIIIIHIIIIIIIIIIIIIIIIIIIIIIIIIIIIIIIIIIIIIIIIIIIIIIIDDDDD
@HISEQ:969:HM2KJBCX2:2:1101:8898:70567 2:N:0:ACTATGCA
GTAGCACTCATGCCCAACTATCCCTATTAATCATTACGTCGATCCTAGAAACCAACAAAATAGAATCAAACGTCCTATTTCATTATTCCATGCTAATGTATTCAAGCGTAAGCCTGCTTTAAACACTCTAATTTTTTCAAAGTAACAGTCCTAATTCCCCACGACACCAAATTAATGACATCGCGGTTCTTCAGAAGGTAGGAACCAATAATGCCAGTGCGTACCGAAGCACGACCAACAATTTGATCCCGAAATTCAACTACGAGCTTTTTAACTGCAACAACTTTAATATACGCTATTGGAGCTGGAATTACCGCGGCTGCTGGCACCAGACTTGCCCTC
+
0<@DDIC<FC11CGHIIIHIIIIIIIIIIIIIIIIIICHHHHIHIIIIIIIIIIIIIIIHIIIIIIG@GG<GHHIIIIHIGIIIIIIHIIIIIIIIIHIIIFHHIIIIIDHHIHIIHI=GIIIIHGHFHHIHHIHIIHIIACGIHIIIIIGH$<F;HI<IIGCHDHGGIHGIIIIIEGHHI@/CCC<CEHG<GGHHH0DD<:HH<0D<1/1/B1</=D/B0CHE<G1HECHC<<11D<:<:<1F</<:/<111111HEIGEE<1110HF<<11<F1EIHHF<<<1@HD<<0<0C1@HFCCD<<D<<<<1F@CCIDIHHIIHE<1<@IHD?GD1<CCC?DD@D
@HISEQ:969:HM2KJBCX2:2:1101:3850:70680 2:N:0:ACTATGCA
GTAGCACTCATGCCCAACTATCCCTATTAATCATTACGTCGATCCTAGAAACCAACAAAATAGAATCAAACGTCCTATTTCGTTATTCCATGCTAATGTATTCAAGCGTGAGCCTGCTTTAAACACTCTAATTTTTTCAAAGTAACAGTCCTGATTCCCCATGACACCAAATTAATGACATCATGGTTCGTCAGAAGGTAGGAATCAATAATACCAGTACGTACAATAGCACGACCAATAAATTAATCCCGAAATTCAACTACGAGCTTTTTAACTGCAACAACTTTAATATACGCTATTGGAGCTGGAATTACCGCGGCTGCTGGCACCAGACTTGCCCTCCAA
+
DDD@@HGHIIHHH?GHEHIIFIFIGHIHIHHCHIHHIIHEHHHHIIIIEHHIHHFH?GHEGHIIIIIGHIGHIHICGHHFGHHIFHHE?1DHCGHIIHIIIIIIIHIGHGIIHHGEHIIHHHHHHHIIIHHHH@HIIIIIHHHHHHIIHCIIIIIIHHIHHEHHIIIIHIIIIIIIIHIIIIIIIIIIIIIHHIIIIIIIIIIIIIIIIIIHGIIII<HIIIIIIIIIIIHIIII=IIIHIIHHHIIIIIIIIIIIIIIH=IIIIIIIIIIHIIIIIIHHHHHIHIIIIIHIIIIIIIIHIIIIIIIIIIIIIIIIIIIIIIIIIIIIIIIIIIIIIIIIDDDDD
@HISEQ:969:HM2KJBCX2:2:1101:11871:70778 2:N:0:ACTATGCA
GTAGCACTCATGCCCAACTATCCCTATTAATCATTACATCGATCCTAGAAACCAACAAAATAGAATCGGATGTCCTATTTCATTATTCCATGCTAATGTATTCAAGCGTGAGCCTGCTTTAAACACTCTAATTTTTTCAAGGTAACAGTCCTAATTCCCCGTGACACCAAATTAATGGCATTACGGTTCTTTAGAAGGTGAGAAATCAATAATATCAGTACATACCAACGGCATGACCGATACATTGATCCCGAAATTCAACTACGAGCTTTTTAACTGCAACAACTTTAATATACGCTATTGGAGCTGGAATTACCGCGGCTGCTGGCACCAGACTTGCCCTCCAA
+
DDDDDIIIIHIIIIIIIIIIIIIIIIIIHIIIIIIIIIIIIIIIIIIIGHHIIIHIIIIIIIHIHIIIIIIIIIIIHIIIIIIIHIHIIIHIIHIIHIIIIIHIIIHIIIIIIIIIIIIIIIIIIIIHGHHEIIIHHHIIIHIIIIIIIIIIIIIIIIIIIIIIIIIHIIIIIIIIIIIIIIIIIIIIIIIIIIIHIIIIIIIIIIIIIIIIIIIIIIHIIIIIIIIIIIIIIIIHIIIIIIIIHDIIIHIIIIIIIIIIIIIIGIIIIIIIIIIIIIIIIIIIIIIIIIIIIIIIIIIIIIIIIIIIIIIIIIIIIIIIIIIIIIIIIIIIIIIIIIIIIIDDDDD
@HISEQ:969:HM2KJBCX2:2:1101:11246:71115 2:N:0:ACTATGCA
GTAGCACTCATGCCCAACTATCCCTATTAATCATTACGGTGATCCTAGAAACCAACAAAATAGAACCATGCCGTCCTATTCTATTATTCCATGCTAATGTATTCGAGCAAAAATGCCTGCTTTAAACACTCTAATTTTTTCAAGGTAAAGGTCCTGGATCCGCAAGACACCCAATAAAGGACATCAAGTTTCTCCAGAAGGTGAGAAATCAACAGTAACAGTTCATACCCCTTAAGGCATGACCGTCACGTCAATCCCGAAATTCAACTACGAGCTTTTTAACTGCAACAACTTTAATATACGCTATTGGAGCTGGAATTACCGCGGCTGCTGGCACCAGACTTGCCCTCCAA
+
@DBDDIIIIIIIIIIIIIHIIIIIIIIIIIIIIFIGIIHIIIIIIIIIGHHIHIHIGIIIIIHHIIIIHIHEHHHHIGIIIIIIIHIIIGIHHIIIIHIIIHHHHIIGIGIIIIIIIIIIIHIIHHIHIIIIIBGHHHIIIIIIHHIHIHIHIIIHIIIIHIIIIHIHHHHHGHHHIHIHHHIIIIHHFHECHIIHHHHIIIIIIIIIGHIHIIIIIIHIIHFIIIIIIIH=IHIIIIIIHHIHHIGIIHECIIIIHHIIIHEHHHHHE<HHHHIIGIIIIIIIIIIIHHIIIIHIIIHIHIIGIIIIIIIIIHHHFHIIIIHIHIIIHIIIIIIIIIIIIIIIIIIIDDDDD
@HISEQ:969:HM2KJBCX2:2:1101:14337:71171 2:N:0:ACTATGCA
GTAGCACTCATGCCCAACTATCCCTATTAATCATTACGTCAATCCTAGAAACCAACAAAATAGGATCGAACGTCCTATTTCATTATTCCATGCTAATGTATTCAAGCGTTAGCCTGCTTTAAACACTCTAATTTTTTCAAAGTAACAGTCCTGTTTCCCTGCAACACCAAATTAATGGCATTACAGTTCTTCAGAAAGGAGGAATCAGCGAAGCCAGTGCATACCAGTGGCACGACCAACCTGCTGACCCCGAAATTCAACTACGAGCTTTTTAACTGCAACAACTTTAATATACGCTATTGGAGCTGGAATTACCGCGGCTGCTGGCACCAGACTTGCCCTCCAA
+
DDDDDIIIIIIIIIIIIIIIIIIIIIIIIIIIIIIIIIIIIIIIIIIIIIIIIIIIIIIIIIHHIIIIIIHIIIIIIIIIIIIIIIIIIIIIHIIIIIIIIIIHIIIIHHIHIIIHIIIIIIIIIIIIIIIIIIIIIIIIIIIIIIIIIIIIIIIIIIIIIIIHIIHIIIIIHIIIIIIIIIIIIHIIIIIIIIIIIIIIIIIIIIIIIIIIIIIIIIIIIIIIIIIIIIIIIIIIIIIIIIHHHIIIIIIIIIIIIIIIIIIIIIIIIIIIIIIIIIIIIIIIIIIIIIIIIIIIIIIIIIIIIIIIIIIIIIIIIIIIIIGIIIIIIIIIIIIIIIIIIDDDDD
@HISEQ:969:HM2KJBCX2:2:1101:8192:70256 2:N:0:ACTATGCA
GTAGCACTCATGCCCAACTATCCCTATTAATCATTACGTCGATCCTAGAAACCAACAAAATAGGGTCAAACGTCCTATTTCATTATTCCATGCTAATGTATTCAAGCGTGTGCCTGCTTTAAACACTCTAATTTTTTCAAAGTAACAGTCCTGATTCCCCATGACACCAAATTAATGACATCACAGTTCGTCAGAAGGTAGAAATCAATAATACCAGTTCATACCAGAGGCACGACCAATATATTGATCCCGAAATTCAACTACGAGCTTTTTAACTGCAACAACTTTAATATACGCTATTGGAGCTGGAATTACCGCGGCTGCTGGCACCAGACTTGCCCTCCAA
+
ADBAAIIIIIIIHHIHIIIGHIGIHIIIHIIHHIIFHHIIHHIIGIGHIGHHHHIIEHHHIF<CHHFHHIFHHIIFIIIIGIIIHIIHHHHHGHIHIIHHHHHIIIIIIIIIHHHHIIIHIHHHIIIHHHHHBGFCHHIIHHHIHFFHIIIIIHFHHHHIIIIIHHHIIHHHIIHIIIIHGIIIIIIIIHIGGIHGGEIHIIIIIHIIIIIIHHFGIIHGIIIH<IIHIHIIIIIGIIIIIHHHEIIIIIIHEHHHHEFIIIIIHHIHHIIHIHIIIHGHIHHHHIIIGIIHHEIIHIHHHIIIIIIIHHHIHHIHGIIIIIIIHHHHIIIIIHIIGIIIIDDDBD
@HISEQ:969:HM2KJBCX2:2:1101:19089:70335 2:N:0:ACTATGCA
GTAGCACTCATGCCCAACTATCCCTATTAATCATTACGTCAATCCTAGAAACCAACAAAATAGGATCGAACGTCCTATTTCATTATTCCATGCTAATGTATTCAAGCGTTAGCCTGCTTTAAACACTCTAATTTTTTCAAAGTAACAGTCCTGTTTCCCTGCAACACCAAATTAATGACATTACAGTTCTTCAGAAAGGAGGAATCAGCGAAGCCAGTGCATACCAGTGGCACGACCAACCTGCTGACCCCGAAATTCAACTACGAGCTTTTTAACTGCAACAACTTTAATATACGCTATTGGAGCTGGAATTACCGCGGCTGCTGGCACCAGACTTGCCCTC
+
CDDDDIIIIIIIIIIIIIIIIIIGIGIIIIIIIIIGIIIHIIIIIIIHHFHIIIIIIIIIIIIHIIIHIHIIHIIIIIIIIIIIIIGHIIIIIIIIIIIIIIHHIIIIIIIIIIIIIIIIIHIIIIIIIIIHIHIIIIIIIIIIIIIIIIIIIIIIIIIIIIIIIIIIIIIIIIIIIGIIIIIIIIIIHIIIIIIIIIIIIIIIIIIIIIIIIIHIIIIIIIIIIIIIIIIIIIIIIIIIIHIIIIIIIIIIIIIIIIIIIIIIIIIIIIIIIIHIIIIIIIIIIIIIIIIIIIIIIIIHIIHIIIIIIIIIIIIIIIIIIIIIIIIIIIIIIIIIIIDDDDD
@HISEQ:969:HM2KJBCX2:2:1101:20179:71252 2:N:0:ACTATGCA
GTAGCACTCATGCCCAACTATCCCTATTAATCATTACGTCAATCCTAGAAACCAACAAAATAGGATCGAACGTCCTATTTCATTATTCCATGCTAATGTATTCAAGCGTTAGCCTGCTTTAAACACTCTAATTTTTTCAAAGTAACAGTCCTGTTTCCCTGCAACACCAAATTAATGACATTACAGTTCTTCAGAAAGGAGGAATCAGCGAAGCCAGTACATACCAGTGGCACGACCAACCTGCTGACCCCGAAATTCAACTACGAGCTTTTTAACTGCAACAACTTTAATATACGCTATTGGAGCTGGAATTACCGCGGCTGCTGGCACCAGACTTGCCCTCCAA
+
B<DB@GCGHHIHFEGGHFEHIIHGGHHHIHIEHHIE@CGHIIEH1CGHIHCCHCEEHHHHHHH11<FGHFE<<EHIHHGCGHEGHEH?HH1DGHEHHHG?GGIHEHHDGGHHHHGHGEIHHBCHIHHHH?HHHHHEFIIIIIIHHBHHG@EHIHIIHHGFHHHFHHGGHHGFIIIHIIIGIIHIIIIHIIIIIIIIIIHHHIIHHHHIIIIIIHIIHHGHIIIIHHGHGFIHHHHIHHGHHHHGDIIHHHIIIIIHIIIIIIIHHHHIHIIHIHCHCGIHHHHHEGHHHHHEHIHIHIIHHHHHGIIIIIIIIIIIIHHIIIIIIHHEHHHFGEIIIHGIIDDBCD
@HISEQ:969:HM2KJBCX2:2:1101:12637:72625 2:N:0:ACTATGCA
GTAGCACTCATGCCCAACTATCCCTATTAATCATTACGTCAATCCTAGAAACCAACAAAATAGGATCAAACGTCCTATTTCATTATTCCATGCTAATGTATTCAAGCGTTAGCCTGCTTTAAACACTCTAATTTTTTCAAAGTAACAGTCCTGTTTCCCTGCAACACCAAATTAATGACATTACAGTTCTTCAGAAAGGAGGAATCAGCGAAGCCAGTACATACCAGTGGCATGACCAACCTGCTGACCCCGAAATTCAACTACGAGCTTTTTAACTGCAACAACTTTAATATACGCTATTGGAGCTGGAATTACCGCGGCTGCTGGCACCAGACTTGCCCTCCAA
+
DDDDDHIIIIIIIIIIIIIIIIIIIIIIIIIFHIIIIIIIIIIIIIIIIIIHIIIIIIIEHIII?GHHIHIIIIGIIHIIIEGIIIHHHIIGIIHIIIIHIIHIIIHIIIIHIHIIIIIEHIGIHIIIHIIIHHIHHIIHIIHIIIIHHIIHIIIHIHIIIIIIIIIIIIGIIIIIIIIIHHIIIHHDHEGIIIIIIIHHIHIIHHIIHIHHEIIIIIIIIIIIIHHHHHGIHGIHHHHIHHEHHHIHIIIIIIIHIIIIIIIHHIIHIIIIIHHIHHIIIIIHHGEEIIHIIIHHIGIHHGIIIIIIIIIHGIIIIIIIIHIIIHGIIIIIIHHIIIIIIDDDDD
@HISEQ:969:HM2KJBCX2:2:1101:11764:72486 2:N:0:ACTATGCA
GTAGCACTCATGCCCAACTATCCCTATTAATCATTACGTCGATCCTAGAAACCAACAAAATAGGATTAACGTCCTATTTCATTATTCCATGCTAATGTATTCAAGCGTTAGCCTGCTTTAAACACTCTAATTTTTTCAAAGTAACAGTCCTGATTTCCCGCAACACCAAATTAATGACATCACGGTTCGTCAAGAAGGAGGAATCAGTAAAGCCAGTACATACCGAAGGCATGACCAACTTACTAACCCCGAAATTCAACTACGAGCTTTTTAACTGCAACAACTTTAATATACGCTATTGGAGCTGGAATTACCGCGGCTGCTGGCACCAGACTTGCCCTCCAA
+
DDDDDIIIIIIIHHHHFHHIIIIIIIIIIHIIIIIIHIIHHIIIIIHHIIIIIIIIIGHIIIFGHHHHIGHGHHHHIIIIIIHIIHIFHHGHIIIIIIIIIGHIIIIIIIIIIIHIIIIIHHIHIIIIIIIIIHIIIIHHIIIIHIIIIIIHIIIHIIIIIIIIHIHIIIIIIIIIIIIIIGHIIHIIIIIIIIIIIIGIIIIIIIIIIIIIIHIIIIIIIIIIIIHIIIHIIIIIIIIIIIHHIIIIIIIIIIIIIIIIIHIIHIIIIIIIIHIIIIIIIHIGIHIIIIIIIIIIIIIIIIIIIIIIIIIIIIIIIIIIIIIIIIIIIIIIIIIIIIIIDDDDD
@HISEQ:969:HM2KJBCX2:2:1101:13188:72887 2:N:0:ACTATGCA
GTAGCACTCATGCCCAACTATCCCTATTAATCATTACGTCAATCCTAGAAACCAACAAAATAGGATCAAACGTCCTATTTCATTATTCCATGCTAATGTATTCAAGCGTTAGCCTGCTTTAAACACTCTAATTTTTTCAAAGTAACAGTCCTGTTTCCCTGCAACACCAAATTAATGACATTACAGTTCTTCAAGAAGGAGGAACCAGTAAAGCCAGTACATACCAGAGGCACGACCAACCTACTAATCCCGAAATTCAACTACGAGCTTTTTAACTGCAACAACTTTAATATACGCTATTGGAGCTGGAATTACCGCGGCTGCTGGCACCAGACTTGCCCTCCAA
+
DDDCDGIIHIIIIHIIIIIIIIIIIIIHHHIIIIIHIIIIIIIIIIHIIHIIIIIIIIHHHHIIEHFFHHHIIIIIIIIIGIIIEHIGIIHHGIIIHIIIIHIHHIIIIIIHHIHIIHHHFHCHIIIIIIIIIIIIIHHIHIIIIIIIIIIIIHHHIHIIIIHIIIGIIHIHIIIHIIIIIIIIIIIHHIHIIIIIIIIIIIIIIHIIIIIIIIIIIHEIIIIIIIIIIIIIIIIIIIIIIHGAH1DCIIIIIHIHIIIIHIIIIIIIIIIIIIIIHIIHCIIIIIIIIIIIIIIIIIIHHIIIIIIIIIIIIIIIIHIIIIIIIIIIIIIIIIIIIIIIIDDDDD
@HISEQ:969:HM2KJBCX2:2:1101:18189:72849 2:N:0:ACTATGCA
GTAGCACTCATGCCCAACTATCCCTATTAATCATTACGGTGATCCTAGAAACCAACGAAATAGAATCAGTCCGTCCTATTTCATTATTCCATGCTAATGTATTCAGACGTTAGCCTGCTTTAAACACTCTAATTTTTTCAAAGTAACAGTCCTGATTTCCAATCACACCAAATTAATGACATGAAAGTTCCTCAGAAGGTAGAGATTTATCTCACCAGTACAGACAATTAAGCCTGACCAATGGGTAAACCCCGAAGTTCAACTACGAGCTTTTTAACTGCAACAACTTTAATATACGCTATTGGAGCTGGAATTACCGCGGCTGCTGGCACCAGACTTGCCCTCCAA
+
DDDDDIIIIIIIIIIIIIIIIIIIIIIIIIHIIIIIIIIIIIIIIIIIIHIIIIIIIIEHIIHHIIIIHIIIHIIIIIIHIIIIIIIIIIIIHHIIIIIIIIIIIIIIIIIIIHIIIIIIIIIHIIIIIIIIIHIHIIIIIIIIIIIIIIIIIIIIIIIIIIIIIIIIIIIIIIIIIHIIHIIIIIIIHHIIIIIIIIIIIIIIIIIIIIIIIIIIIIIIIIIIIIIIIIIIIIIIIIIIIIIIHHHIIIIIIIIIIIIIIIIIIIIIIIIIIIIIIIIIIIIIIIIIHHIIIIIIIIIIIIIIIIIIIIIIIIIIIIIIIIIIIIIIHIIIIIIIIIIIIIIDDDDD
@HISEQ:969:HM2KJBCX2:2:1101:8268:73224 2:N:0:ACTATGCA
GTAGCACTCATGCCCAACTATCCCTATTAATCATTACGGTGATCCTAGAAACCAACAAAATAGAACCATGCCGTCCTATTCTATTATTCCATGCTAATGTATTCGAGCAAAAATGCCTGCTTTAAACACTCTAATTTTTTCAAGGTAAAGGTCCTGGATCCGCAAGACACCCAATTAAGGACATCAAGTTTCTCCAGAAGGTGAGAAATCAACAGCGACAGTTCATACCCCTTAAGGCATGACCATCACGTCAATCCCGAAATTCAACTACGAGCTTTTTAACTGCAACAACTTTAATATACGCTATTGGAGCTGGAATTACCGCGGCTGCTGGCACCAGACTTGCCCTCCAA
+
@DBBDIIHIICHIIIIIHIIHGHIIIHIIIIEHIIIHICGCHIIHEHFHGIHIIIIIIIEIHHIHIHHGHEEH0/CGEHHHHGHHHIIHHHHCHHHHEHIHHHHIIIIIHHHFHHIHGCIHFEHHHHHIIIIHFHFFGHEIIHHHHFFHIIIIIIHHHHHIHHHHGCHHHIIHIHHHHGHHFIIIHHHFHCHIGGHIHIHH:IIHHEIHIIHHIIHCHIIIIH;HIIIIIIIIIIIGHIIHHGIIIIHHHECIIHIIHHHIIIIIHIGIIIIHIIIIIIHHHHEHIIIHGHGHIHIIIIIIIIHIIIIIIIHIIIIHIIIIHDHHIIHIIHIIHHIIIIIIHHHIIIIDADAD
@HISEQ:969:HM2KJBCX2:2:1101:20971:73783 2:N:0:ACTATGCA
GTAGCACTCATGCCCAACTATCCCTATTAATCATTACGGTGATCCTAGAAACCAACAAAATAGAACCATGCCGTCCTATTCTATTATTCCATGCTAATGTATTCGAGCAAAAATGCCTGCTTTAAACACTCTAATTTTTTCAAGGTAAAGGTCCTGGACCCGCAAGACACCCAATTAAGGACATCAAGTTTCTCCAGAAGGTGAGAAATCAACAGCGACAGTTCATACCCCTTAAGGCATGACCATCACGTCAATCCCGAAATTCAACTACGAGCTTTTTAACTGCAACAACTTTAATATACGCTATTGGAGCTGGAATTACCGCGGCTGCTGGCACCAGACTTGCCCTCCAA
+
DBB@DIIHIIGHIIIIIIIIGIIIIHHIHIFHHHHHIIIEHHIIIIGHIIIHGHIIIIIIHHFHHHIIHGHEHDEHHHEHHHI?FHEHHIH?CCHIIDC1DC@GEHHHHIIIIEGHIHCGHHHHIIIIIIHHHHHIIHIHIIFHHHHHHHHECIIHHHIIIGIHHHHIIIIIHHHIIIIIIIHIIHIIIHIIIIIIIHIIIIIGIIIIIHIHHHIIHHHHHHIHIHGIIIIIIIIIIIHIIIIIIIHHIHIHIIIIIIIIHFIIIIIIHHIIHIIIIIIIHHIHIIIIIIHIIIIIIIHHHIIIIHIIIIIIIIIIIIIIIIIIIIIIIIIIIIIIIIIIIIIIIIIIDDDDC
@HISEQ:969:HM2KJBCX2:2:1101:18964:74241 2:N:0:ACTATGCA
GTAGCACTCATGCCCACTATCCCTATTAATCATTACGTCGATCCTAGAAACCAACAAAATAGGGTCAAACGTCCTATTTCATTATTCCATGCTAATGTATTCAAGCGTGTGCCTGCTTTAAACACTCTAATTTTTTCAAAGTAACGGTCCTGATTCCCCATGACACCAAATTAATGACATCACAGTTCGTCAGAAGGTAGAAATCAATAATACCAGTGCATACCGGAGGCACGACCAATATATTGATCCCGAAATTCAACTACGAGCTTTTTAACTGCAACAACTTTAATATACGCTATTGGAGCTGGAATTACCGCGGCTGCTGGCACCAGACTTGCCCTCCAA
+
BBDD@HEHHCFHCE11D1DGDHHHIHI1FGHGHGEH?CGICCCCHCEC<FHHHEECG?1<CC1@1<<1DG<<<GC?G?FEHHH1DG1DFH11GH1DCHHF@CI9HIHHHEIGHHAGFEEEHHHHHHHHH8FEHGHHHHIHGGHHHHHCHGC@BDFGIIHHEFHHHHIIIHHEHHHIIHEGHIHEIHHHFGI;IIHIHHIIIHGEGIHIIIHIH;;H@HHHDHCIIIIII*=IHHGFHGIHHHHE<HHHDIIIHIHIIIIIIIIHGEHHHHIIIHHECIFIIIHHHF?IIIIIIHEG?HHHGFIHIIIIHIIIIIIIIIHHIEHHIIIIIIIIHEHHGHHHBD@D@
@HISEQ:969:HM2KJBCX2:2:1101:19475:74139 2:N:0:ACTATGCA
GTAGCACTCATGCCCAACTATCCCTATTAATCATTACGTCGATCCTAGAAACCAACAAAATAGAATCAAACGTCCTATTTCATTATTCCATGCTAATGTATTCAAGCGCGAGCTTGCTTTAAACACTCTAATTTTTTCAAAGTAACAGTCCTGATTTCCCGCGACACCAAATTAATGACATCGTGGTTCGTCAGAAGGGAGAAACCAATAATGCTAGTACGTACAAAGTACGACCGACATATTAGTCCCGAAATTCAACTACGAGCTTTTTAACTGCAACAACTTTAATATACGCTATTGGAGCTGGAATTACCGCGGCTGCTGACACCAGACTTGCCCTCCAA
+
DDDADIFHIIIIIHHHHH@HHFIIIIIIIHIHIIHHIHHIIIIEHHHHIIIIIIIIIIIIIIEHHHHHHIHCHHEHHIHGHIIIIHIF@GHHIIIHHIEEHIIIHHHGHEHHIIGIIIIIHHIHGHIHHFHHHIHFIIHGIIIIIHHIHIIHHHHCHHIHCHFHHIHIIIHIIIHHIIIHHHGIIIIGIIIIIIHIIIIIHIIIIIIIIIHGIIHIIIIIIHIIIIIIIHIIIIIHIIHHHIHHIIIIIHIIIIIHIIIIIIIIHIHHIIIIIIIGHIIIIHHHHHHIIIIIHIIIIIIIIIIIIHHIHHIIIGIIIIIIIIIIIIIIIIIHIIIHIIHDCDDD
@HISEQ:969:HM2KJBCX2:2:1101:17246:74035 2:N:0:ACTATGCA
GTAGCACTCATGCCCAACTATCCCTATTAATCATTACGGTGATCCTAGAAACCAACAAAATAGAACCATGCCGTCCTATTCTATTATTCCATGCTAATGTATTCGAGCAAAAATGCCTGCTTTAAACACTCTAATTTTTTCAAGGTAAAGGTCCTGGATCCGCAAGACACCCAATTAAGGACATCAAGTTTCTCCAGAAGGTGAGAAATCAACAGCGACAGTTCATACCCCTTAAGGCATGACCATCACGTCAATCCCGAAATTCAACTACGAGCTTTTTAACTGCAACAACTTTAATATACGCTATTGGAGCTGGAATTACCGCGGCTGCTGGCACCAGACTTGCCCTCCAA
+
ADCADFEEH@FEHHECH0DEH?GCFHHIIHI@?FHHHIHIFHHEHIIIGGCECFHHC1C1CGF?HH??G1CEE@DHIGEEHHHHIIHHIHHCHEHH1CHHIGEGCHCHHIIGIIIEHIHGFECAGIIIHHHHEFHHHHGHHHIIHHEHGHACIHFHHHGHGHHGIIHGHHEF;EIHHIHHHGHIHIIFHIHIHGIHIIHHHGHHIIHHHCGIIHIGIIHIHIHIIHIIIIIIII=IIIIIIIIHHFHHIHGCHDIHDHHHHF?IIIIIHCCHIGIHIIHIIIIHGIIIIHIIIGIIIHHHIHHHEIHIIIHHHHHIIHHGIIHHIIIIIIIIHIHHIHGIHHHIIHIHDD@@B
@HISEQ:969:HM2KJBCX2:2:1101:18057:75473 2:N:0:ACTATGCA
GTAGCACTCATGCCCAACTATCCCTATTAATCATTACGGTGATCCTAGAAACCAACAAAATAGAACCATGCCGTCCTATTCTATTATTCCATGCTAATGTATTCGAGCAAAAATGCCTGCTTTAAACACTCTAATTTTTTCAAGGTAAAGGTCCTGGATCCGCAAGACACCCAATTAAGGACATCAAGTTTCTCCAGAAGGTGAGAAATCAACAGCGACAGTTCATACCCCTTAAGGCATGACCATCACGTCAATCCCGAAATTCAACTACGAGCTTTTTAACTGCAACAACTTTAATATACGCTATTGGAGCTGGAATTACCGCGGCTGCTGGCACCAGACTTGCCCTCCAA
+
DDDDCIIIIIIIIGIGIIHIIIIIIIIIIIIIIIHIIIIIIIIIIIIHIIHIIIIIIHIHHHHHHIHIIIHHIIIIIHHIIIIIIHIIIIIIIHHHIIIIIHHIIIGIIIIHIIIIIIIIHHHHFHIIIIIHH@FHIIIIIIIIIIIIIIIIIIIIIIIIIIIIIIIIIIIHIIIIIIIIIIIIIIIHHHHIIIIIIIIHIIIIIIIIIIIIIIIHIIIIIIIIIIIIIIIIIIIIIIIIIIIIIIIIIIIHIIIHIHIIIIIIIIIIIHIIIGIIIIIIIIIIIIIIIIIIIIIIHHIIIIIIHIIIIIIIIIIIIIIIIIIHIIIIIIIIIIIIIIIIIIIIIIIIDDDDD
@HISEQ:969:HM2KJBCX2:2:1101:12299:75996 2:N:0:ACTATGCA
GTAGCACTCATGCCCAACTATCCCTATTAATCATTACGGTGATCCTAGAAACCAACGAAATAGAATCAGTCCGTCCTATTTCATTATTCCATGCTAATGTATTCAGACGTTAGCCTGCTTTAAACACTCTAATTTTTTCAAAGTAACAGTCCTGATTTCCAATCACACCAAATTAATGACATGAAAGTTCCTCAGAAGGTAGAGATTTATCTCACCAGTACAGACAATTAAGCCTGACCAATGGGTAAACCCCGAAGTTCAACTACGAGCTTTTTAACTGCAACAACTTTAATATACGCTATTGGAGCTGGAATTACCGCGGCTGCTGGCACCAGACTTGCCCTCCAA
+
DDDDDHHIIIIIIIIIIIIIIIIIIIIIIIIIIIIIIIIIIIIIIIIIIIIIIGIIIIIIIIHIIIIIIIIIIIIHIHIIIIIIIIIIIHIIHIIIIIIIIHHHHIHIIIIIIIIIIIIIIIIIIIIIIHIIHIIIIIIIIHIHIHIIIIIIIIHIIHIIIHIIIIIIIIIIHHHHHIHIIIIIIIIIIIIHIIIIIHIIIIIIIIIIIIIIIIIIIIIIIIIIIIIIIIIIIIIIIIIIIIIIIHEIIIIIIIIIIIIIIIIIIHIIIIIIIIIIIIIIIIIIIIIHIIIIIIIIIIIIIIIIIIIIIIIIIIIIIIIIIIIIIIIIIIIIIIIIIIIIIIIDDDDD
@HISEQ:969:HM2KJBCX2:2:1101:18314:76398 2:N:0:ACTATGCA
GTAGCACTCATGCCCAACTATCCCTATTAATCATTACGTTGTACCTAGAAACCAACAAAATAGGTTCGAACGTCCTATTTCATTATTCCATGCTAATGTATTCAAGCGTTTGCCTGCTTTAAACACTCTAATTTTTTCAAAGTAACAGTCCTGACTCCCCACAACACCAAATTAATGACATCATGGTTCATCAGAAGGGAGAAATCAACGACGCCAGTGCGTACCGAAGGCACGACCGACGTATTGATCCCGAAATTCAACTACGAGCTTTTTAACTGCAACAACTTTAATATACGCTATTGGAGCTGGAATTACCGCGGCTGCTGGCACCAGACTTGCCCTCCAA
+
DDDBDIHHIIIIIHIIIHIIIGIIIIIIIIIIIIIHHIIIIIIIIIIHHIIIIIIIHIIHIIIIIGHHHHFDHEHHHHIFGEHHHIIHHHIHHHHHHHIIHIHHHIIIIHHCHHHIHIIIGFGHIHHHIHIIIIHIIGHHIIIIIIIIIIIHEHGGIHHHHHHHHFIHHIIIHHGHIIIHHIHIIHIHIIIIIIIIIIIIIIIIIGHIIIHHIIIIIIIIIIIHIHHIIGIIHIII=FIIHIHHHIIIIHGFGIIHIIIHIIIIIIIIIIIIIIHIHHIIIIIIIIIIIIIIIIIIIIIIIIIIIIIIIIIIIIIIIIIIIIIIIIIIIIIIIIIIIIIIIDCDDD
@HISEQ:969:HM2KJBCX2:2:1101:17532:76201 2:N:0:ACTATGCA
GTAGCACTCATGCCCAACATCCCTATTAATCATTACGGCGGTCCTAGAAACCAACAAAATAGAACCGCACGTCCTATTCTATTATTCCATGCTAATGTATCCGAGCAAAGGCCTGCTTTGAACACTCTAATTTTTTCAAAGTAACAGTCCTGATTCCCCACCACACCAAACTAATGACATGATGGTTCGTCAGAAGGTAGGAATCAGTAACACCAGTACGTACCGAAGGCACGACCAGCGTACTAATCCCGAAATTCAACTACGAGCTTTTTAACTGCAACAACTTTAATATACGCTATTGGAGCTGGAATTACCGCGGCTGCTGGCACCAGACTTGCCCTCCAA
+
@DDDBHEHHHIIHIIIIIIIIIIIIIIIIIIIIIIIIIIHIIIIHEEEHHEHHIIHEHHHHHIIIHHDHDHHHHFHHHHHHIHIHHEHIIHIHIEHIHHGHHGIHHHFIHIHIIIIIIIIHEHHHHIIIIIHHHHIIIIIIHHHIIIIHHHIFHIIIIIIHIGHFHHHIHIHIDHEHECEEHHHHFIIIHIIHIIIHHHHIHIHGHHHHEIHIH;HHHHIIIIII>IIIIIIIHHIIIHIHIIHHIIIIHHHHIHIIIHHCCGHHIIHGIIHFCIIGIIIIIHIIIIHHIIIHIIIIIIIIIIIIIIIIIIIIIIIIIHIIIIIIIIIGIIGIIIIIHGIDDDDD
@HISEQ:969:HM2KJBCX2:2:1101:2329:75315 2:N:0:ACTATGCA
GTAGCACTCATGCCCAACTATCCCTATTAATCATTACGGTGGTCCTAGAAACCAACAAAATAGAATCATCCGTCCTATTTTATTATTCCATGCTAATGTATTCAAGCAAAATGCCTGCTTTAAACACTCTAATTTTTTCAAAGTAAAGGTCCTGGTTCCCCGCGACACCCAATTAAGGGCATTGCGGTTCTCCAGAAGGTGAGAAATTGACTACACCAGTTCATACCCCTTAAGGCACGACCGATGTGTCAATCCCGAAATTCAACTACGAGCTTTTTAACTGCAACAACTTTAATATACGCTATTGGAGCTGGAATTACCGCGGCTGCTGGCACCAGACTTGCCCTCCAA
+
DDDDDIHIIIIHIIIIIIIIIIIIIHIIIIIIIIIIIIIIIIIIIIIIGIIIIHIIIIIHIHHEHHHIIIHIIIIIIIIIIIIIIIIHIIIIFHHIEHIIIHHIIIIIIIIIHIIIIIIIIIHGHIIIIIIIIIIIIIIHHGHHGHIIIIIIHHHHIIIIIIIIIIIIIIIIIIIIIIIIIHIIIIIIIIIIIIIIIIIIIIIIIIIIIIIIIIIIIIIIIIIIIIIIIIIIIIIIIIIIIIIIIIIIHGIHIIIIIIIIIIIIIIIIIIIIIIIIIIIIIIIIIIIIIIIIIIIIIIIIIIIIIIIIIIIIIIIIIIIIIIIIIIIIIIIIIIIIIIIIIIIIIIDDDDD
@HISEQ:969:HM2KJBCX2:2:1101:6786:75562 2:N:0:ACTATGCA
GTAGCACTCATGCCCAACTATCCCTATTAATCATTACGGTGATCCTAGAAACCAACAAAATAGAACCATGCCGTCCTATTCTATTATTCCATGCTAATGTATTCGAGCAAAATGCCTGCTTTAAACACTCTAATTTTTTCAAGGTAAAGGTCCTGGTTCCACATGACACCCAATTAAGGACATCATGCTTCTCCAGAAGGTGAGAAATCAACTGCGACAGTTCATACCCCTTAAGGCACGACCATCACGTCAATCCCGAAATTCAACTACGAGCTTTTTAACTGCAACAACTTTAATATACGCTATTGGAGCTGGAATTACCGCGGCTGCTGGCACCAGACTTGCCCTCCAA
+
DDDDDIGIIIIIIHHHHHHIIGIHIIHIIIIIIIIHHIIIIIEEHIIIIGIHIIHHIIEGHHHEEHGHHGIIHHHIIIIIIIIHHHHIHHIIGHHIIFEHE@HHHHHHIIIIIIHIHHHIIHHIHHHHIIIHIHIIHHHEFCHHIHIIHIHHEHHHGHGHHGHFHHHIFHIIHEHIIIIIIIIIIIIHHGHHHGHIIIHHHIHHIIIIIHGIGIIIHIIIHIIHHHGIIHIIIIIIIIIIIIHIGIHIHHHIHHIIGIIHIIIIHGHIIHIHIIIIIIIHFIIIIIIIIHHIIIIHIIHHIIIGIIIIIIIIIIIIIIIIIIIHIIIIIIIIIHIIIIIIIIIIIIIDDDDB
@HISEQ:969:HM2KJBCX2:2:1101:3781:76613 2:N:0:ACTATGCA
GTAGCACTCATGCCCAACTATCCCTATTAATCATTACGTCGATCCTAGAAACCAACAAAATAGAATCAAACGTCCTATTTCATTATTCCATGCTAATGTATTCAAGCGTAAGCCTGCTTTAAACACTCTAATTTTTTCAAAGTAACAGTCCTGATTCCCCACGACACCAAATTAATGACATCGCGGTTCTTCAGAAGGTAGGAACCAATAATGCCAGTGCGTACCGAAGCACGACCAACAATTTGATCCCGAAATTCAACTACGAGCTTTTTAACTGCAACAACTTTAATATACGCTATTGGAGCTGGAATTACCGCGGCTGCTGGCACCAGACTTGCCCTCCAA
+
DDDDCIFHIIIIIIIIIIIIIIIIHIIIIIHIIIIIIIIGIIIIIIIIIIIHHIIIIIIIIIIIIIGIHIIIIIIIIIIIIIHIIIIIIIIIIIIIIIIIIIHIIIIIIIIIIIIIIIIIHIIIIIIHIIIIIIIIIIIIIIIIIIIIIIIIHIIIIIIIIIIIIIIIIIIIHIIIIHIIHIIIIIIIIIIIIIIIIIIIIIIIIIIIIHIIIIIIIIIIIIIIIIIIIIIIIIIIIIIIIIIHIIIIIIIIIIIIIIIIHIIIIIIIIIIIIIHIIIIIIIIIIIIIIIIIIIIIIIIIIIIIIIIIIIIIIIIIIIIIIIIIIIIIIIIIIIIIIIIIDDDDD
@HISEQ:969:HM2KJBCX2:2:1101:16250:76473 2:N:0:ACTATGTA
GTAGCACTCATGCCCAACTATCCCTATTAATCATTACATCGATCCTAGAAACCAACAAAATAGAATCGGATGTCCTATTTCATTATTCCATGCTAATGTATTCAAGCGTGAGCCTGCTTTAAACACTCTAATTTTTTCAAGGTAACAGTCCTAATTCCCCGTGACACCAAATTAATGGCATTACGGTTCTTTAGAAGGTGAGAAATCAATAATATCAGTACATACCAACGGCATGACCGAAACATTGATCCCGAAATTCAACTACGAGCTTTTTAACTGCAACAACTTTAATATACGCTATTGGAGCTGGAATTACCGCGGCTGCTGGCACCAGACTTGCCCTCCAA
+
DDDDAHGIIIIIHHIIIIIIIIIIHIIIIIIIHHIIIIIIIHIIHHIIIIIIIIIIIIIHIIIIIIIIHGIIHIHIHIIIIIHIIHI?EEFHHHIHIIIHHIHIHHGHIIIIIIIIIIIHIIIIIIIIIIIIIIIHIIIIIIIIIIIIIIHIHHIIIHGIIHIIIIIIIIIHHIIIIHIIIIIIIIIIHIIIIIIIIIIIIIIIIIIIIHIIIHIIIIHIIIIIIIIIIIIIIIIIIIIIIIIIIHIIIIIIIIIIGIIIIIIIIIIIIIIIIIIHIIIIIIIIIIIIIIIIIIIIIIIIIIIIIIIIIIIIIIIIIIIIIIIIIIIIIIIIIIIIIIIIIIDDDDD
@HISEQ:969:HM2KJBCX2:2:1101:5318:77051 2:N:0:ACTATGCA
GTAGCACTCATGCCCAACTATCCCTATTAATCATTACATCGATCCTAGAAACCAACAAAATAGAATCGGATGTCCTATTTCATTATTCCATGCTAATGTATTCAAGCGTGAGCCTGCTTTAAACACTCTAATTTTTTCAAGGTAACAGTCCTAATTCCCCGTGACACCAAATTAATGGCATTACGGTTCTTTAGAAGGTGAGAAATCAATAATATCAGTACATACCAACGGCATGACCGAAACATTGATCCCGAAATTCAACTACGAGCTTTTTAACTGCAACAACTTTAATATACGCTATTGGAGCTGGAATTACCGCGGCTGCTGGCACCAGACTTGCCCTCCAA
+
DDADDIIIIIIIIIIIIIIIIIIIIIIIIIIIIIIIIIIIIIIIIIIIIIIIIIIIHIIIIIIIIIHHHIIIIIIIIIIIGIIIIIIIHIIIIIIIIIIIIHIHIIIHHIIIIIIIIIIIIIIIIIIIIIIIIIIIIIIIIIIIHIIIIIIIIIIIIHIIIIIIIIIIIIIIHIIIIIIIIIIIIIIIIIIIIIIIIIIIIIIIIIIIIIIIIIIIIIIIIIIIIIIIIIIIIIIIIIIIIIIIHFIIIIIIIIIIIIIIIIIIIIIIIIIIIIIIIIIIIIIIIIIIIIIIIIIIIIIIHHIIIIIIIIIIIIIIIIIIIIIIIIIIIIIIIIIIIIIIIIDDDDD
@HISEQ:969:HM2KJBCX2:2:1101:6757:77535 2:N:0:ACTATGCA
GTAGCACTCATGCCCAACTATCCCTATTAATCATTACGGTGGTCCTAGAAACCAACAAAATAGAACCACAACGTCCTATTCTATTATTCCATGCTAATCTATTCAAGCAATAGCCCGCTTTAAACACTCTAATTTTTTCAAGGTAATGGTCCTGGCTCCCCAACACACCCAATTAAGGACATACTGGTTCACCAGAAGGAAGACCCGACAACAGGACAGTACTCGCCAAAGACGGACCGCCCGGCCAAGTCTAAAATTCAACTACGAGCTTTTTAACTGCAACAACTTTAATATACGCTATTGGAGCTGGAATTACCGCGGCTGCTGGCACCAGACTTGCCCTCCAA
+
BDDDDIIIIIHIIIIIIIIGIHIIIIIIHIIIIIIIIIIIIIIHIIIIIHIIIIIIIIIGHEEFHIHHHIIIIHHIIIIHHIIIIIIIHEHHHFHGHGHFHHHEHIHGHHHIEHHDHHHHEIHHEHHHHIIHIIIHHHEHHIIIIHIHGIHFHIGHGFHHHIIIIIHIIIIIHFHEHIIIIIIHIIHIHHIIIIIIIIIHFHIIIIIIIIIHHHEHHIIIHIIIIGIIIHIHHIGIIIHGIIIIHHIIIGHIIIIIIIIIIIHIIIIIIIIIHIHHIIIIHIHEHFIIIHHHHIHIHHIIIHIIIIIHIIIIIIIIIIIIIIIIIHHHIIHHHIIIIIHIIIDDDDD
@HISEQ:969:HM2KJBCX2:2:1101:3071:78504 2:N:0:ACTATGCA
GTAGCACTCATGCCCAACTATCCCTATTAATCATTACGTCGATCCTAGAAACCAACAAAATAGAATCAAACGTCCTATTTCATTATTCCATGCTAATGTATTCAAGCGCGAGCTTGCTTTAAACACTCTAATTTTTTCAAAGTAACAGTCCTGATTTCCCGCGACACCAAATTAATGACATCGTGGTTCGTCAGAAGGGAGAAACCAATAATGCTAGTACGTACAAAGTACGACCGACATATTAGTCCCGAAATTCAACTACGAGCTTTTTAACTGCAACAACTTTAATATACGCTATTGGAGCTGGAATTACCGCGGCTGCTGGCACCAGACTTGCCCTCCAA
+
@DDD@HGEHHIHGIIIGHHHIEHIHIIIHGHIIIIIIHHHHCHHIIIIGHHEHIGGHIIIIHHHHIEHIHFHHHIIHHCCEEHG?GF??GHEHIHHHHGHHGHHFHHHHHD<CHHHIIII?GHHIIIHIIHGGEHHIIHFHCFHH8FE8HEEH?@@HC0<H@HHCHHHICEHHEHHGFEFHIFHHIHHIG9EHHHHFFHHHC<BECE@FAAE?HCEFEEIHIHHFHECHGCH=?CHHGFCGHIFEC?@GHCCF1EHHGEGDHG@C<?HFHFD<11C?FC<HCC<EGFFC@CCHCHCFFHFEIIHIHHIHHCDIIIGHG<CECCD<1<@@GCCGG@H?EHD@@D@
@HISEQ:969:HM2KJBCX2:2:1101:13142:78130 2:N:0:ACTATGCA
GTAGCACTCATGCCCAACTATCCCTATTAATCATTACGGTGATCCTAGAAACCAACAAAATAGAACCATGCCGTCCTATTCTATTATTCCATGCTAATGTATTCGAGCAAAAATGCCTGCTTTAAACACTCTAATTTTTTCAAGGTAAAGGTCCTGGATCCGCAAGACACCCAATTAAGGACATCAAGTTTCTCCAGAAGGTGAGAAATCAACAGCGACAGTTCATACCCCTTAAGGCATGACCATCACGTCAATCCCGAAATTCAACTACGAGCTTTTTAACTGCAACAACTTTAATATACGCTATTGGAGCTGGAATTACCGCGGCTGCTGGCACCAGACTTGCCCTCCAA
+
DDBDDIHHHIIEHIIHHIIIIIIIIIIIIGFHIHIIIIIIGHHIIIGIIIIIEHIIHIHIIHHIIFHIIIIHIIIIIIIIIIIIIIIIEHHIIIIIIHHHIHHIHHHGIIIIIIHHIIIIIHHIHHHHIIIIIIHIIIHIIIIIHIIIIIIIIIIHIHHHIIHIIIIHIIIHIHEIIIHHIIHHIIIIHHHHHIIIGIIGIIIIIIIIIIII<IIHHHIIIIIIIIIIHHIIIIIIIIIIHIIHHIIIGHHCIIHIIIIIIIIIIIIHGHHGIIIIIIIIIIIIIIIIIIIIHIIIIIIHHIIIIIIIIIIIIIIIIIIIIIIIIIIIIIIIHIIIIIIIIHIIIIIIDDDDD
@HISEQ:969:HM2KJBCX2:2:1101:20152:78321 2:N:0:ACTATGCA
GTAGCACTCATGCCCAACTATCCCTATTAATCATTACGTCGATCCTAGAAACCAACAAAATAGAATCAAACGTCCTATTTCGTTATTCCATGCTAATGTATTCAAGCGTGAGCCTGCTTTAAACACTCTAATTTTTTCAAAGTAACAGTCCTGATTCCCCATGACACCAAATTAATGACATCATGGTTCGTCAGAAGGTAGGAATCAATAATACCAGTACGTACAATAGCACGACCAATAAATTGATCCCGAAATTCAACTACGAGCTTTTTAACTGCAACAACTTTAATATACGCTATTGGAGCTGGAATTACCGCGGCTGCTGGCACCAGACTTGCCCTCCAA
+
CDDDDIIIIIIIIIIIIIIIIIIIIIIIIIIIIIIIIIIIIIIIIGIIIIIIIIIIIIIIIIHIHHIIIIHIIHHIIIIIIIIIIIIHHIIGIIIHIIIIHGIIHHHHIHIIIIIIIIIIIIHHIIIIIIIIIIIIIIIIIHIIIIIIIIIIIHIIIHIIIHHIIIIIIHIHIIHHHIIIIIIIHIIIHHIIIIIIHIIIIIIIIIIIIIHIHIIIIIIIIIIIIIHIIIIIIIIIIIIIIIHHIIIIIGIIIIIIIIIIIIIIIIIIIIIIIIIIIIHIIIIIIIHIIIIIIIIIIIIIIIIIIIIIIIIIIIIIIIIIIIIIIIIIIIIIIIIIIIIIDDDDD
@HISEQ:969:HM2KJBCX2:2:1101:5048:79498 2:N:0:ACTATGCA
GTAGCACTCATGCCCAACTATCCCTATTAATCATTACGGTGGTCCTAGAAACCAACAAAATAGAACTACAACGTCCTATTCTATTATTCCATGCTAATCTATTCAAGCAATAGCCCGCTTTAAACACTCTAATTTTTTCAAGGTAATGGTCCTGGCTCCCCAACACACCCAATAAAGGGCATACTGGTTCACCAGAAGGAAGACCCGACAGCAGACAGTACTCGCCAAAGACGGACCGCCCGGCCAGGCCTAAAATTCAACTACGAGCTTTTTAACTGCAACAACTTTAATATACGCTATTGGAGCTGGAATTACCGCGGCTGCTGGCACCAGACTTGCCCTCCAA
+
DDDDDIHIIIIHGHIIIIIIIIIHIIIIIIIIIIIIIIIIHIIIIIIIIIIIHIIIIIIIIHGHIIIIIIIIIHIHIHIIIIIIIIIIIIIIHIHHHHHHIFGIHEEIIIHIIHHDEDFHHHHHHHHHHIIIIIHIHHIIIIGIIIIIIIIHG1IH5GGHGIIH9.HIIHHIHHFHIIIIIIIIIIIIHFIIIIIIIHIGIHHHIIIGIIIIIGIIIIGIIHIIIIIIIIIIIIIIIIIIIIIIHGIGIHIIIIIIIIIIIIIIIIIIIIIIIIIIIIIIIHIIIIIIIIIIIIIIIHIHHIIIIIIIIIIIIIIIIIIIHIIIIIIIIIIIIIIIIIIGIDDDDD
@HISEQ:969:HM2KJBCX2:2:1101:11339:79319 2:N:0:ACTATGCA
GTAGCACTCATGCCCAACTATCCCTATTAATCATTACGGTGATCCTAGAAACCAACAAAATAGAACCATGCCGTCCTATTCTATTATTCCATGCTAATGTATTCGAGCAAAAATGCCTGCTTTAAACACTCTATTTTTTTCAAGGTAAAGGTCCTGGATCCGCAAGACACCCAATTAAGGACATCAAGTTTCTCCAGAAGGTGAGAAATCAACAGCGACAGTTCATACCCCTTAAGGCATGACCATCACGTCAATCCCGAAATTCAACTACGAGCTTTTTAACTGCAACAACTTTAATATACGCTATTGGAGCTGGAATTACCGCGGCTGCTGGCACCAGACTTGCCCTCCAA
+
ADDDDIIIIIIIIIIIIIIIIIIIHEHHIHHIIHIGIIIIFIHHIIIIGHIIIIIIIIIIIIHIIIIIHHHHHIIIIFHHIIIGIIIFHHHIIHIHEHHIIIIIHIIIIIIIIIIIIIHHHHHHIIIIIIIIIIIHIIIIIIIIIIIIIIHHIIIIIHHIIIIIIIIIIIIIIIHIIIIIIIIIHIIHHGHHHIIIIHIIIIIIIIIIIIIIIIIIHHGIIIIIIIIIIHII=IIIIIIIHIIIIIHHIGIHIIIIIIIIIHIIHHIIHHIIHIIGIHIIHIIIIIIIIIIHHHHIIIHIHIIIHIHHIIIIIIIIIIIIIIIIIIIHIIIHIIIIIIIIIIIIIIIIDDDDB
@HISEQ:969:HM2KJBCX2:2:1101:14626:80081 2:N:0:ACTATGCA
GTAGCACTCATGCCCAACTATCCCTATTAATCATTACGTCGATCCTAGAAACCAACAAAATAGAATCAAACGTCCTATTTCGTTATTCCATGCTAATGTATTCAAGCGTGAGCCTGCTTTAAACACTCTAATTTTTTCAAAGTAACAGTCCTGATTCCCCATGACACCAAATTAATGACATCATGGTTCGTCAGAAGGTAGGAATCAATAATACCAGTTCGTACAATAGCACGACCAATAAATTGATCCCGAAATTCAACTACGAGCTTTTTAACTGCAACAACTTTAATATACGCTATTGGAGCTGGAATTACCGCGGCTGCTGGCACCAGACTTGCCCTCCAA
+
DDDDDIIIIIIGGHIFHIIIEHHHHIIIIIIIIIIIHIIIIIIIIIHIIIIIHIIHIHHHHH1GHHIIIIIIIIIIEHIHHHFHIIHFHIHIHIIIIIIHHGHHIHIIIIIHHHHCHHGHHIHHHIIHIIIIHHHHHHHIIFHIIHIIIIIHIHHHHHHIIIHHIIIHIIIHHIIIIHIHIIIIIIHIIIIIIIIIIIIIIIIIIHIIHIIIHIIIIIIIIIIGIIIIIIHHHHIIIIIIIIIHIIIIIIIIHIIHEIIIIIIIIIHIIIIIIIIIIIIIIIIHGHHHIIIIHIIIIIIIIIIIIIIIIIIIIIIIIIIIIIIIIIIIIIIIIIHIIIIIDCDDD
@HISEQ:969:HM2KJBCX2:2:1101:4402:79451 2:N:0:ACTATGCA
GTAGCACTCATGCCCAACTATCCCTATTAATCATTACGGTGATCCTAGAAACCAACAAAATAGAACCATGCCGTCCTATTCTATTATTCCATGCTAATGTATTCGAGCAAAAATGCCTGCTTTAAACACTCTAATTTTTTCAAGGTAAAGGTCCTGGATCCGCAAGACACCCAATAAAGGACATCAAGTTTCTCCAGAAGGTGAGAAATCAACAGTAACAGTTCATACCCCTTAAGGCATGACCGTCACGTCAATCCCGAAATTCAACTACGAGCTTTTTAACTGCAACAACTTTAATATACGCTATTGGAGCTGGAATTACCGCGGCTGCTGGCACCAGACTTGCCCTCCAA
+
ADDBBHHIIIIFIIIIIIIIIIIIIIIIIIIIIGIIIIIIIIHHHHIIIIIIHIIIEHHIIIHHIIIIIHCHEHHHIHIIIIHIIIIIIHFHHHIIGHEHHCFIIHHIHHIHHHIHIHHHIHHIHHGIHHHIIIHGIIIGHIIIIIIIIIIIIHHIIHGIIIIIIIHIHGIIIIIIIIIHIIIHIIIIHIIIHIIIIIIGHGIIIIIIIIIIIIIIIIIIIIIIIIIHIIIIIIIIIIGIIIIHIIHHIHHGIIIIIIHIIIHIIIIHHEIIIIIIIIIIIIIIIIIIIIIIIIIIIIIHIIIIIIIIIIIIIIIIIIIIIIIIIIIIIIIIIIIIIIIIIIIIIIIIDDDDD
@HISEQ:969:HM2KJBCX2:2:1101:18242:80260 2:N:0:ACTATGCA
GTAGCACTCATGCCCAACTATCCCTATTAATCATTACGGTGGTCCTAGACCAACAAAATAGAACCAACGTCCTATTCTATTATTCCATGCTAATCTATTCAAGCAAAAGCCCGCTTTAAACACTCTAATTTTTTCAAGGTAATGGTCCTGGTTCCCCGACACACCCAATTAAGGACATACCGGCTCACCAGAAGGATAGACCCGACAACAGGACAGTACTCGCCAGAGACGGACCGCCCGGTCAAGCCTAAAATTCAACTACGAGCTTTTTAACTGCAACAACTTTAATATACGCTATTGGAGCTGGAATTACCGCGGCTGCTGGCACCAGACTTGCCCTCCAA
+
DDDDCIIIIIIIIIIIIIIHIIIIIIIIIIIIIIIIIIIIHHHHHHIHIIIHHIIIHEHHIIIIIIGHHHIGIHHHIIHIIIIHGEEHGHHHIIHIIIHHHHFIHHIIIHIIIIHHIHHIIIHIIHIIHHHIIIIIIHHIIIIIHHIIIIHHIIIIIIIIHIIIIIHHHHHHIHIIIIIIIIIIIIIGIIIIIIIIIIIHIHHIIIIIIHHHIIIIIIIHIIIIIIIIIIIIIIIIIIIIIIIIIIIHIIIIIIIIIIIIIIIIIIIIIIIIIIIIIIIIIIIHIHIIIIIIIIIHHDHIIIIIIIIIIIIIIIIIIIIIIIIIIIIIIIIIIIIIIIIDDDDD
@HISEQ:969:HM2KJBCX2:2:1101:7837:80920 2:N:0:ACTATGCA
GTAGCACTCATGCCCAACTATCCCTATTAATCATTACATCGATCCTAGAAACCAACAAAATAGAATCTGATGTCCTATTTCATTATTCCATGCTAATGTATTCAAGCGTAAGCTTGCTTTAAACACTCTAATTTTTTCAAGGTAACAGTCCTAATTCCCCATAACATCAAATAAATGACATTATGGTTCTTTAGAAGGTGAGAACCAATAAAACCAGTACATACCAAGGCATGACCGATTCCTTGATCCCGAAATTCAACTACGAGCTTTTTAACTGCAACAACTTTAATATACGCTATTGGAGCTGGAATTACCGCGGCTGCTGGCACCAGACTTG
+
DDDDDIIIIIIIIIIIIIIIIIIIIIIIIIIIIIIIIIIIIIIIIHHIHIIHIHIIIIIIIHIIIIIIIIIIIIIIIIIIIHIIHHIIIIIIIIIIIIIIIIIIIHIIIIIIIIIIIIIIIIIIHIIIIIIIHIIIIIIIIIIIIIIIIIIIIIIHIHHIIIIIIIIHIIIIIIIIIIIIIIIIIIIIIIIIIIIIIIIIIIIIIIIIIIIIIIIIIIIIIIIIIIIIIIIIIHHHIIIIIIIIIIIIIIIIIIIIIIIIIHIIIIIIIIIIIHIIIIIIIIIIIIIIIIIIIIIIIIIIIIIIIIIIIIIIIIIIIIIIIIIIIIIIIIIIDDDDD
@HISEQ:969:HM2KJBCX2:2:1101:2207:81354 2:N:0:ACTATGCA
GTAGCACTCATGCCCAACTATCCCTATTAATCATTACGGTGATCCTAGAAACCAACAAAATAGAACCATGCCGTCCTATTCTATTATTCCATGCTAATGTATTCGAGCAAAAATGCCTGCTTTAAACACTCTAATTTTTTCAAGGTAAAGGTCCTGGATCCGCAAGACACCCAATAAAGGACATCAAGTTTCTCCAGAAGGTGAGAAATCAACAGTAACAGTTCATACCCCTTAAGGCATGACCATCACGTCAATCCCGAAATTCAACTACGAGCTTTTTAACTGCAACAACTTTAATATACGCTATTGGAGCTGGAATTACCGCGGCTGCTGGCACCAGACTTGCCCTCCAA
+
DDDDDIIHIGIIIIIIIHIIIIHIEHHIIIIIIIIIHIIIHIIHIGIIIGIIHIIIHIIHHIHIIHEHHHHIIIIIIHIGIIIHIIHHHIIEHHIIIIHHIHHHHHIGIIIHIIIIIIIIIHHHIHIIIIIIIIIIIIIIIIIIIIIIHIHIIIIHIHIHIHIIIIIIIIGIIIIIHHIIIIIIIHIHIIIIIIIIIIIIIIIGIIIIIIIIIIIIIIIIIIIIIIHIIIIIIIIIIIIIIIIIIIIIIIHFIIIIIIIIIIIIIIIIIIIIIIIIIIIIIIIIIIIIIIIIIIIIIIIIHIIIIIIIIIIIIIIIIIIIIIIIIIIIIIIIIIIIIIIIIIIIIIIIDDDDD
@HISEQ:969:HM2KJBCX2:2:1101:19171:82360 2:N:0:ACTATGCA
GTAGCACTCATGCCCAACTATCCCTATTAATCATTACGTCGATCCTAGAAACCAACAAAATAGGGTCAAACGTCCTATTTCATTATTCCATGCTAATGTATTCAAGCGTGAGCCTGCTTTAAACACTCTAATTTTTTCAAAGTAACAGTCCTGATTCCCCGCGACACCAAATTAATGACATCACGGATCTTCAGAAGGGAGAAACCAGTGACACCAGTGCATACCAAAGGCATGACCAGCGTACTGATCCCGAAATTCAACTACGAGCTTTTTAACTGCAACAACTTTAATATACGCTATTGGAGCTGGAATTACCGCGGCTGCTGGCACCAGACTTGCCCTCCAA
+
DDDBDIIIIIIIIIIHIIIIHIIIIIIIIIIHIIIHIIIIIIIIIIIIIIIIIIIIHIIGHIIHEHHIHIIIHIIHHIHHHIHIHHHIIIIHIIIHHHEHGIHHIIIIIIIHHIHHIIIGIHHIHHHHHHIIIIHHHHHHHHHHIIIHGIHHGHIIHIIIIIIIIIIIIHIHGIIIIIHIHHIIHHIHIIIIIIIIIIIIIIIIIIIIIIIIIIIIIHIIHGIGIIIIIIIIIIIIIIIIIIIHGIIIIIIIIIIIIIIIIHIIIIIIIIIIIIHIIIIIHHIIIHIIIHIIIIIIIIIIIIIIIIIIIIIIIIIIIIIIIIIIIIIIIIIIIIIIIIIIIDDDDB
@HISEQ:969:HM2KJBCX2:2:1101:20954:82448 2:N:0:ACTATGCA
GTAGCACTCATGCCCAACTATCCCTATTAATCATTACGGTGGTCCTAGAAACCAACAAAATAGAATCATCCGTCCTATTTTATTATTCCATGCTAATGTATTCAAGCAAAATGCCTGCTTTAAACACTCTAATTTTTTCAAAGTAAAGGTCCTGGTTCCCCGCGGCACCCAATTAAGGACATCGCGGTTCTCCAGAAGGTGAGAAATTGACTACACCAGTTCATACCCCTTAAGGCACGACCGATGTGTCAATCCCGAAATTCAACTACGAGCTTTTTAACTGCAACAACTTTAATATACGCTATTGGAGCTGGAATTACCGCGGCTGCTGGCACCAGACTTGCCCTCCAA
+
DDDCDIHEHHHHIIIIIIIHHHIIIIHHHIHHHEHHIIHHHHHHIIIIIIIIIIIIIIIIGIFGHGHIGHIGHFHHIHHIIIIGIIIHIHEHHHIHHE<FEHHHHHIIIIIHGHHHIIGHHHHGGHIIHHHIIIIHIIIIHIHHGHIHCGHIHHEHHIIIHDIIIHIIIIIIIHHHHHHIIIIIIHHHHHHIHHHIGIIIHHHHHEHIHGIHIHGIIIHHHIIHIIIIIHHIIHIHEHHHIIIIIIIIHHIIIIGIHIIIIIIHIIIIIIIHHIIIIHIHIIIHIIHGGIIIIIIIIIIIIIIIIIIIIIIIIIIIIIIIIIIIIHIIIHIIIIIIIIIIIIIIIIDDDCD
@HISEQ:969:HM2KJBCX2:2:1101:7501:82332 2:N:0:ACTATGCA
GTAGCACTCATGCCCAACTATCCCTATTAATCATTACGTCAATCCTAGAAACCAACAAAATAGGATCAACGTCCTATTTCATTATTCCATGCTAATGTATTCAAGCGCGAGCCTGCTTTAAACACTCTAATTTTTTCAAAGTAACAGTCCTGATTCCCCACCACACCAAATTAATGACATGATGGTTCGTCAGAAGGTAGAAATCAGTAACACCAGTACGTACCGAAGGCACGACCAGCGTACTAATCCCGAAATTCAACTACGAGCTTTTTAACTGCAACAACTTTAATATACGCTATTGGAGCTGGAATTACCGCGGCTGCTGGCACCAGACTTGCCCTCCAA
+
DDDCDIIIIIIIIIIIIIHIIIIIIIHIIIHHIIIIIIIIIIGIIIIIIIIIIIIIHIIIIIHIIIIIIIIHGIIHIIIHIIIHHIIFHHHIHHHHHHIIIIIHGIIIIIIIHIIIIHIIIIIIIIIIIIIIIIIIIIIIIIIIIIIIIIIIIIIIIIHIIIIIIIIIIIIIIIHHIIIIIIIIIIIIIIHIIIIHIIIIIIIIIIIIIIIIHIIIHIIIHIIIIIIIIIIIIIIIIHIIIIIHIIIIGIIHIIIHIIHHHHIIIIIIIIIIIIIIIIIIIIIIIIIIIIIIIIIIIIIIIHIIIIIIIIIIIIIIIHIIIIIIIIHIIIIIIIIIIIIIDDDDD
@HISEQ:969:HM2KJBCX2:2:1101:21004:81946 2:N:0:ACTATGCA
GTAGCACTCATGCCCAACTATCCCTATTAATCATTACGTGATCCTAAAACCAACAAAATAGAACCATCGTCCTATTTTATTATTCCATGCTAATGTATTCAAGCAAAAATGCCCGCTTTAAACACTCTAATTTTTTCAAAGTAAAGGTCCTGATTCATCGAAACACCCAAGAGCATCCCGAATCACCAGAAGGTGAGAAATTGGCTACACACCGTTTCATGCCCCTAAAGGCACAATCGATATATCCCAATCCCGAAATTCAACTACGAGCTTTTTAACCGCAACAACACTAATATACGCTATTGGAGCTGGAATTACCGCGGCTGCTGGCACCAGACTGCCCTCCAA
+
DDDADIECHHHFIIGIIHIIHIHIIEHHHIHGHCFGEHGHGECEHEEHHHFHIEGHHI?EDCHCHIHHH?GHHHHDE?D<GHHIIIHEEECCF?CCG1HHHDHIHHIIIHCHHIHHHHHHHHHHHGHGHEIHIIHHEHHHIHGHHHEHIIIHFHHIHIHHHHHIIIIIHHHGHIHHGIHHEHIIIH7IHFHHHIIIIHIIIHIIGHHGDHCFIIIIIIIIHHIHIIHGGHIIIHGGGIIIIHHIIHHIHHIIIIIHGHIIIIIIHEIIHIIIIIIIIIIIIGIIIIHHHIIIIHHHGIIIIIIIIIIIIIIIIIIIIIIIIIIIIIIIIIIIIIIIHIIIIIIDDDDD
@HISEQ:969:HM2KJBCX2:2:1101:10968:83733 2:N:0:ACTATGCA
GTAGCACTCATGCCCAACTATCCCTATTAATCATTACGGTGATCCTAGAAACCAACAAAATAGAACCATGCCGTCCTATTCTATTATTCCATGCTAATGTATTCGAGCAAAAATGCCTGCTTTAAACACTCTAATTTTTTCAAGGTAAAGGTCCTGGATCCGCAAGACACCCAATTAAGGACATCAAGTTTCTCCAGAAGGTGAGAAATCAACAGCGACAGTTCATACCCCTTAAGGCACGACCATCACGTCAATCCCGAAATTCAACTACGAGCTTTTTAACTGCAACAACTTTAATATACGCTATTGGAGCTGGAATTACCGCGGCTGCTGGCACCAGACTTGCCCTCCAA
+
DDDDDIIIIIIIIIIIHIIIIHHIHHHIIIIIIIIIIIHIIEHHIIFHHIIIHIIIIIGCGGHHIIICHHIIIGHIIIEHFHEHGEHHHI?FHHHHHH?GHIIHIIIIIIIIHEGHIHIIIIIHHHHHIIHIIIIIHHIIHHIIIIIIIIIHIIIHIHIIIIIHEHIIIIIIIIIIHIIIIIIIIIIIHIHIIIIIIHIHHHIIIIIIHIIHHIIIIIIIIIIIIIIIHIHIIIIIIIIIIIIIIHIHIHGFIIIIIIIIGIIIIIHHIIIHIIIIIHIIIIIIIIIIIIIHHIHIIIIIIIIIIIIHIIIIIIIIIIIIIIIIIIIIIIIIIIIIIIIIIIIIIIIIDDDDD
@HISEQ:969:HM2KJBCX2:2:1101:10350:82826 2:N:0:ACTATGCA
GTAGCACTCATGCCCAACTATCCCTATTAATCATTACATCGATCCTAGAAACCAACAAAATAGAATCGGATGTCCTATTTCATTATTCCATGCTAATGTATTCAAGCGTGAGCCTGCTTTAAACACTCTAATTTTTTCAAGGTAACAGTCCTAATTCCCCGTGACACCAAATTAATGGCATTACGGTTCTTTAGAAGGTGAGAAATCAATAATATCAGTACATACCAACGGCATGACCGAAACATTGATCCCGAAATTCAACTACGAGCTTTTTAACTGCAACAACTTTAATATACGCTATTGGAGCTGGAATTACCGCGGCTGCTGGCACCAGACTTGCCCTCCAA
+
BDDDDIIIGHHIGIIIIIIIHHHIIIHHHIIIHFHIIHIIIEHHIGIIIIIGHIGGIIIIIIGHIIIIHCGHHHHIHHHI?GHHHEHIIFHEEHHGHHIHIIIIIHHIHHHIIIIIIIIIHHIIIIIIIIIIIIIHHHHIIIHHIIIIHHIIIIIIIHHIHHHIIIIIIIIHIIIIIHHIIIIHIIIIIHIIIIIIIIHIIIIIIIHIIIIGHIHIHIHIIIIIIIIIIHIIHHHFHGIIIIIIHFIIIIIIIIIIIIIIIIIIHIIIIGIIIIGHIIIIIIHIIHIIIIIHIIHIIIIIIIIIIIHIIIIIIIIIIIIIIGIIIIIHIIIIIIIIIIIIIIDDDDD
@HISEQ:969:HM2KJBCX2:2:1101:4923:83371 2:N:0:ACTATGCA
GTAGCACTCATGCCCAACTATCCCTATTAATCATTACGTCGATCCTAGAAACCAACAAAATAGAATCAAACGTCCTATTTCATTATTCCATGCTAATGTATTCAAGCGCGAGCTTGCTTTAAACACTCTAATTTTTTCAAAGTAACAGTCCTGATTTCCCACGACACCAAATTAATGACATCGTGGTTCGTCAGAAGGGAGAAACCAATAATACTAGTACGTACAAAGTACGACCGACATATTAGTCCCGAAATTCAACTACGAGCTTTTTAACTGCAACAACTTTAATATACGCTATTGGAGCTGGAATTACCGCGGCTGCTGGCACCAGACTTGCCCTCCAA
+
DDBDDHHIIIIEHHHHFHHIHIIIHHIHIHIIIGGHIIHHIIGIIHGHIIHIFHHHHGHHIIHIIGIIIHIGFH=EHGHIIIIIIIFIFHHCHHHHIIIIHHIIIIIIICHHIEHHIIIIIGHHHHHHHHHHHIGHHIHHHHHIHIIHHHHHHHHGGHHHHHHHHHIIHCCHHIHHHFFH?HHHCHGIIHEHIHHHIIHIHHGGFEHFGHHHDHHHHIIHHIIIHIHHIHHHHDHHHIIIHHHHHFHHHHIIHIIIHHIHIIIIIIHIHHHHHIHIIIIHGHHGEHHHIIHIIIIIGIIIHHIIIIIIIIIIIIIIIIHIIIIIGIIIIHHIIIIIHHED@@@A
@HISEQ:969:HM2KJBCX2:2:1101:3568:83743 2:N:0:ACTATGCA
GTAGCACTCATGCCCAACTATCCCTATTAATCATTACGTCAATCCTAGAAACCAACAAAATAGGATCGAACGTCCTATTTCATTATTCCATGCTAATGTATTCAAGCGTTAGCCTGCTTTAAACACTCTAATTTTTTCAAAGTAACAGTCCTGTTTCCCTGCAACACCAAATTAATGACATTACAGTTCTTCAAGAAGGAGGAACCAGTAAAACCAGTACATACCAGAGGCACGACCAACTTACTAATCCCGAAATTCAACTACGAGCTTTTTAACTGCAACAACTTTAATATACGCTATTGGAGCTGGAATTACCGCGGCTGCTGGCACCAGACTTGCCCTCCAA
+
CDDDDIHIIIIHIIIIIIIIIIIIIIIIIIIIIIIIIIIIIIIIIIIHGIGIIIIIIIIIIHDHHIIIIIIIIHIGHIHIIIIHIIIIHIIIHIEFHHHHHGIHHHIIIIIIGIHIIIIIIIIIIIIIIHIIIIIIHIIIIIIIIHHIHIIHIIHIIIIIIIIIIIIIIIIHIIIIIIIIIIIIIIHIIHIIIIIIIIIIIIIIIIIIIIIIIIIIIIIIIIIIIIIIIIIIIIIIIIII=IIHHIIIGIIIIIIHIIIIIIIIIIIIIIIIIIIIIIIIIIIIIIIIIIIIIIIIIIIIIIIIIIIIIIIIIIIIIIIIIIIIIIIIIIIIIIIIIIIIIDDDDD
@HISEQ:969:HM2KJBCX2:2:1101:9348:82898 2:N:0:ACTATGCA
GTAGCACTCATGCCCAACTATCCCTATTAATCATTACGTCGATCCTAGAAACCAACAAAATAGAATCAAACGTCCTATTTCATTATTCCATGCTAATGTATTCAAGCGTGCGCCTGCTTTAAACACTCTAATTTTTTCAAAGTAACAGTCCTGATTCCCCACGACACCAAATTAATGACATCGCGATTCTTCAGAAGGTAGGAACCAATAATGCCAGTGCGTACCGAGGCACGACCGACAATCTGATCCCGAAATTCAACTACGAGCTTTTTAACTGCAACAACTTTAATATACGCTATTGGAGCTGGAATTACCGCGGCTGCTGGCACCAGACTTGCCCTCCAA
+
DDB@B@HEHHGHIGHEHIIIIIIGIIHIIIHHIIIIIHICCDEFHHIIIHIIHIIIIHHIHGGHHIIIIHHHHHIIHEHICFHIIIIHEHIIIIHIHHIIIHHHIIIIIIIHHIIHIHFIHHIIEIIHHHHIHIIIIIIIIGEHHIIHGHIIHIIIHIHIEHIIHHHGHHHIIIHIIIIHHIIHIIIIIIIIIIIIIIHHIIIHIHGIIGIHIHHHHHIIIIIIIIIIHHIIIIIIIHHHIHHGIIHIIHIIIIIIIIHIHIIIHEGIIIIHIIIIIIIIIIIIHFIIIIHHHHHIHHCHIIIIIHIIIIIIIIIIIIIIIIIHIHIIIIIIHIIIHIHIDDA@@
@HISEQ:969:HM2KJBCX2:2:1101:18116:83956 2:N:0:ACTATGCA
GTAGCACTCATGCCCAACTATCCCTATTAATCATTACGGTGATCCTAGAAACCAACAAAATAGAACCATGCCGTCCTATTCTATTATTCCATGCTAATGTATTCGAGCAAAAATGCCTGCTTTAAACACTCTAATTTTTTCAAGGTAAAGGTCCTGGATCCGCAAGACACCCAATTAAGGACATCAAGTTTCTCCAGAAGGTGAGAAATCAACAGCGACAGTTCATACCCCTTAAGGCATGACCATCACGTCAATCCCGAAATTCAACTACGAGCTTTTTAACTGCAACAACTTTAATATACGCTATTGGAGCTGGAATTACCGCGGCTGCTGGCACCAGACTTGCCCTCCAA
+
DDDDDIIIIIIIHIIIIHIIIHHIGHGHHIIHIIHIIIHHIIHHIIIIHHIHHHIHHFEHHHHHHHHIICE1CCCHIIIIIIHHIIIHHHIHCHHIGFH?GCGEFGCHIIIIHHIIHHHGHHIHIIIIIHIHFIIIIIHIIIHHIIIIGHIIIHIIIHHHHHIIIIIIIIIHIIHIIIIIIIIIIIIIIIHIGIIIIIIIIHHIIIIIHIIIHIIIHIIIIIIIIIIIIIIIIIIIIGIIIIHIIIIIIIIHIIIIIIIIIIIIIIIIIIIIIIIIIIIIIIIIIIIIIIIIIIIIIIIIIIIIIIIIIIIIIIIIIIIIIIIIIIIIIIIIIIIIIIIIIIIIIIIIDDDDD
@HISEQ:969:HM2KJBCX2:2:1101:3867:84250 2:N:0:ACTATGCA
GTAGCACTCATGCCCAACTATCGCTATTCATGATTACGTTGATCCTAGAAAGCAACAAAATAGAATCGAACGTCCTATTTCATTATTCCATGCTAATGTATTCAAGCGCGTGCCTGCTTTAAACACTCTAATTTTTTCAAAGTAACAGTCCTGACTCCCCACAACATCCAATTAATGACATCATGATTCATCAGAAGGGAGAAATCAATGACATTAGTACGTACCGAAGGCACGACCGACGTATTGATCCCGAAATTCAACTACGAGCTTTTTAACTGCAACAACTTTAATATACGCTATTGGAGCTGGAATTACCGCGGCTGCTGGCACCAGACTTGCCCTCCAA
+
DD0<@<1D11C1<<FH1<1DH?0<G@CF1D<1<<11D<<D1<11<<<D?GH11<FH1D<C1@1DFHFHIFHHE1<DH1G11<1F<FGG1<DG1<11H@<<C55<HHDDECEH@1G(<A81F@?@A/EHHF<<<6<1C?IHGBDHHCFHBC@11<HECC0@EHEHHE0@#EFC?H7GHIHHHCGFEIGIIHFHHEHHGIIIFFE<?HFFHFGGHGCGGHHIFFHIIGGIIGIHEDHCHEFHGFGD<HHHHGHFGIGHHIHHEHDHEEEHCFHCHEDHHCHFCGC<GF1EHHECCHE?@EHEGHHHHIHIHIIIHE?DCDHHEHHEEFEHIHIIFIIHHHDHH@BD@@
@HISEQ:969:HM2KJBCX2:2:1101:18229:84226 2:N:0:ACTATGCA
GTAGCACTCATGCCCAACTATCCCTATTAATCATTACGGTGATCCTAGAAACCAACAAAATAGAATCATGCCGTCCTATTTTATTATTCCATGCTAATGTATTCAAGCAAAATGCCTGCTTTAAACACTCTAATTTTTTCAAAGTAAAGGTCCTGGTTCCCCGCGACACCCAATTAAGGGCATCGCGGTTCTCCAGAAGGTGAGAAATTGACTACACCAGTTCATACCCCTTAAGGCACGACCGATGTGTCAATCCCGAAATTCAACTACGAGCTTTTTAACTGCAACAACTTTAATATACGCTATTGGAGCTGGAATTACCGCGGCTGCTGGCACCAGACTTGCCCTCCAA
+
BDDDDIIIIIIIIIIIIIIIIIIIIIIIGIIIIIIIIIIIGIIIIIIIIIIIIIIIHHIIIHHHIIICFHHGIHIHIIIGIIIIIIIIHGHHHGIHIHIHHDIHIIIIIIIIIIIIIIIIIIIIIIIIIIIIHIIIIIIHGIIHIIIIIIIIIHIHHHIIIHIIIIIIHHIIIHHHIIIIIIHIIIIIIIIIIIIIIIIIIIIIIIIIIIIIIIIIIIIIIIIIIIIIIIHIIIIIIIIIIIIIIIIIIIIIIIIIIIIIIIIIIIIIIIIIIIIIIIIIIIIIIIIIIIIIIIIIIIIIIIIIIIIIIIIIIIIIIIIIIIIIIIIIIIIIIIIIIIIIIIIIIIIDDDDD
@HISEQ:969:HM2KJBCX2:2:1101:10436:84479 2:N:0:ACTATGCA
GTAGCACTCATGCCCAACTATCCCTATTAATCATTACGGTGATCCTAGAAACCAACAAAATAGAACCATGCCGTCCTATTCTATTATTCCATGCTAATGTATTCGAGCAAAAATGCCTGCTTTAAACACTCTAATTTTTTCAAGGTAAAGGTCCTGGATCCGCAAGACACCCAATAAAGGACATCAAGTTTCTCCAGAAGGTGAGAAATCAACTGCAACAGTTCATACCCCTTAAGGCATGACCATCACGTCAATCCCGAAATTCAACTACGAGCTTTTTAACTACAACAACTTTAATATACGCTATTGGAGCTGGAATTACCGCGGCTGCTGGCACCAGACTTGCCCTCCAA
+
A@BDDG@GCHI?GCGEHGHIII11CE@@GHHEHH?G?<01<<CHHHH?@FEHHHE=EF1CFHIFHEEHCFGHH0/<D11<<<1DHECE1CF1GF@GHCFG@@C1FG?<<G@CHHHFGGHIGHEHFHHFFIHHFGE@DGGHHIHHGHHEHFIIHHHHIHCIIIHGFHIFHHH9HHEFHGIIIHHHHHHGCFIHHIIHEHHHHIHIIIHHGHHHHHEHHFGHF?HIGIHDF0<<6FCAEHED@EFFIHGCEEHFIHF?/C?HHFHEHEHCCCCC@EIHHFCHF<GC<HEHFD<D11GF@G0HIHIIHHHEHHHEGHEIIIHHHCHDDIHGFHIHF1EEIHGFDGCG=HHHD@B<0
@HISEQ:969:HM2KJBCX2:2:1101:11716:83728 2:N:0:ACTATGCA
GTAGCACTCATGCCCAACTATCCCTATTAATCATTACGGTGGTCCTAGAAACCAACAAAATAGAACCACAACGTCCTATTCTATTATTCCATGCTAATCTATTCAAGCAATAGCCCGCTTTAAACACTCTAATTTTTTCAAGGTAATGGTCCTGGCTCCCCAACACACCCAATTAAGGACATACTGGTTCACCAGAAGGAAGACCCGACAACAGGACAGTACTCGCCAAAGACGGACCGCCCGGCCAAGTCTAAAATTCAACTACGAGCTTTTTAACTGCAACAACTTTAATATACGCTATTGGAGCTGGAATTACCGCGGCTGCTGGCACCAGACTTGCCCTCCA
+
DDD@DHHIHHHHHIIIHGHIHHHIIIIGGFCFHHHHIHCHEEHHIIHIIHI@HIIIII?HHHCGHI@CEHEHHH1CEGHIFHIHIIIHHHHIFIHHCEGEHHHIIIIIIGHHGIHHGIIIHIHHIIHIHHHIHFIIHIHIHHHHIEHHHHHHIIHIHIIIHHHDHFHHHHFGCHHIHEHHHHHHHIIIHFDHH#HGIIIHIIIH<IIHIIEEHHIIHIIIIHIIIH;IIIIHIIHIIIIIIIIHIIIIIFIIIIIIIIIHHIHDIIHIIIIIHIHHHHHGGIIIHHHIIIIIIHGIIIIHIHIIIIIIIIIIIIIIIIHHHHIIHIGIIIIIIIHIIIIIH@ADBD
@HISEQ:969:HM2KJBCX2:2:1101:4342:85197 2:N:0:ACTATGCA
GTAGCACTCATGCCCAACTATCCCTATTAATCATTACGGTGGTCCTAGAAACCAACAAAATAGAACCATGCCGTCCTATTTTATTATTCCATGCTAATGTATTCAAGCAAAAATGCCTGCTTTAAACACTCTAATTTTTTCAAAGTAAAGGTCCTGGTTCCCCGCGGCATCCAATTAAGGACATCGCGGTTCTCCAGAAGGTGAGAAATTGACTGCACCAGTTCATACCCCGTGAGGCACGACCGATGCGCCAATCCCGAAATTCAACTACGAGCTTTTTAACTGCAACAACTTTAATATACGCTATTGGAGCTGGAATTACCGCGGCTGCTGGCACCAGACTTGCCCTCCAA
+
DDDADIHIHHHFHCHHIGIIIIGGHHIHHIIHIHHHHHHHHIHIIIIIHIHIH?HHFEHGHIIGGIIIHFHHHGDHEEHHEHFHH@CCHE?G?EHHHHHHC<CHIIIHHHGGGIHHHHHIHHHHHIHIHHHHHIIIIIIHHHFHHHGIHHEIIIIIHHHDHH<HHHHHIIIHIHGHHIHHHHHHHHDHGIIIIHIIIHIIIHHHHHHHHIIIHHIHHIIIIIIIIIHIGIIIHEEEHHDHGIIIIHCHCEECIIHHHFG@@IIHIHHHHHIHHHIIIIIHIIIHIIHHGCCHHHIIIIIIIIIIIIHHHCHEFIIIFHEHHDIIIIIIIIIIIHHHIIHHHHIIIHHFAD@@B
@HISEQ:969:HM2KJBCX2:2:1101:6689:85037 2:N:0:ACTATGCA
GTAGCACTCATGCCCAACTATCCCTATTAATCATTACGGTGGTCCTAGAAACCAACAAAATAGAACCACAACGTCCTATTCTATTATTCCATGCTAATCTATTCAAGCAATAGCCCGCTTTAAACACTCTAATTTTTTCAAGGTAATGGTCCTGGCTCCCCAACACACCCAATAAAGGACATACTGGTTCACCAGAAGGAAGACCCGACAGCAGACAGTACTCGCCAAAGACGGACCGCCCGGCCAGGCCTAAAATTCAACTACGAGCTTTTTAACTGCAACAACTTTAATATACGCTATTGGAGCTGGAATTACCGCGGCTGCTGGCACCAGACTTGCCCTCCAA
+
BDDD@HFHEGHHEHIEHIECGCGGFGCEFHEFEHIEHECF?GHCCECECFHC1CFHECGGEG@HIHFEE@GHII?CHG@?GHH?HG?HHH@HH@HEGHHHGCCFHHHGEHIIIIIIIIDGHHFEFHHHEFFHIIHIIIIHIHFHGEEIIIHGGGHHGIHIHHHEHHIHHIHHEIIHHIHGHEHHHIIIHIIIIHIHIIIHHHDHHIIIIIIHIIIHIIIHHFIIIIIII<IIIIIHHHIIHHIHGIHIGCHHIIIHIIGIIHIHIIIIIIIIIHHIIIIIIIIIHHHHIHHGEEHHIIHHHIIIIIIIIIIHIIIIHIIIIIIHHIHIIIIIHHIHIIIIIDDDDD
@HISEQ:969:HM2KJBCX2:2:1101:2309:85202 2:N:0:ACTATGCA
GTAGCACTCATGCCCAACTATCCCTATTAATCATTACGTCAATCCTAGAAACCAACAAAATAGGATCGAACGTCCTATTTCATTATTCCATGCTAATGTATTCAAGCGTTAGCCTGCTTTAAACACTCTAATTTTTTCAAAGTAACAGTCCTGTTTCCCTGCAACACCAAATTAATGACATTACAGTTCTTCAGAAAGGAGGAATCAGCGAAGCCAGTACATACCAGTGGCACGACCAACCTGCTGACCCCGAAATTCAACTACGAGCTTTTTAACTGCAACAACTTTAATATACGCTATTGGAGCTGGAATTACCGCGGCTGCTGGCACCAGACTTGCCCTCCAA
+
DDDDCIHIIIIIIIIIIIIIIIIIIIIIIIIIIIIIIIIIIIIIIIIIIIIIIIIIIIIGIIHIIIIIHIIIIIIIIIIIIIIIHIHHIIIHIIHHIIHIIIIIIIIIIIIIIIIIIIIIIIHIIIIIIIIIIIIIIIHIIIHIIIIIIIIIIIIIIIIIIIIIIIIIIIIHHIIIIIIIIIIIIIIIIIIIIIIIIIIIIIIIIIIIIIIIIIIIIIIIIIIIIIIIIIIIIIIIIIIIIIIHFIIIIIIIIIIIIIIIIIIIIIIIIIIIIIIIIIIIIIIIIIIIIIIIIIIIIIIIIIIIIIIIIIIIIIIIIIIIIIIIIIIIIIIIIIIIIIIIIDDDDD
@HISEQ:969:HM2KJBCX2:2:1101:8514:86392 2:N:0:ACTATGCA
GTAGCACTCATGCCCAACTATCCCTATTAATCATTACGGTGGTCCTTGAACCAACAAAATAGAACCACAACGTCCTATTCTATTATTCCATGCTAATCTATTCAAGCAAAAGCCTGCTTTAAACACTCTAATTTTTTCAAGGTAATGGTCCTGGCTCCCCGGCACGCCCAATTAAGAACATACCGATTCACCAGAAAGATAGACCCGACGACAGAACAGTACTCGCCAGAGACGGACCGTCCGGCCAGGCCTAAAATTCAACTACGAGCTTTTTAACTGCAACAACTTTAATATACGCTATTGGAGCTGGAATTACCGCGGCTGCTGGCACCAGACTTGCCCTCCAA
+
DDD@@EEHHIH@FHC1CGHHEHHH@CGEHHHHHHIHHEDGEHIIIIHEHHEHGHHHIICHHFCFF@EHEHCC<DEHHFIHHEHHC@@CGHCCCGEFHHHHF?GHHGFHHBGH?HIHFHIHHGHHHGIHHEHHHEHGHHHIIIHHHHHHHIIIHEEEHHGHHEHHDGACFHHHHHHHIIIHHHHHEHGHHEHGIIHIIHGFHHGHHHECHHHHHIHIHIIHIIIHHHG9<IIIHIHHHHHHEDHHHGIIGHGCIHHC?GHEGFHHIHHHG@EGIIIIIIIIIIIHEEGC?HHIH=IIIHIIIIIIHIIIHIHIIHIIIHIIIHHHHIIHIHIHHGCHIIIHIHD@DD@
@HISEQ:969:HM2KJBCX2:2:1101:15115:86428 2:N:0:ACTATGCA
GTAGCACTCATGCCCAACTATCCCTATTAATCATTACGTCAATCCTAGAAACCAACAAAATAGGATCGAACGTCCTATTTCATTATTCCATGCTAATGTATTCAAGCGTTAGCTTGCTTTAAACACTCTAATTTTTTCAAAGTAACAGTCCAGATTCCTCGCAACACCAAATTAATGGCATTACGGCTCATCAGGAAGGAGGAATCAGTGAGACCAGTACATACCAGTGGCATGACCAACCTACTAACCCCGAAATTCAACTACGAGCTTTTTAACTGCAACAACTTTAATATACGCTATTGGAGCTGGAATTACCGCGGCTGCTGGCACCAGACTTGCCCTCCAA
+
DDDDDIIIIIIIIIIIIIIIIIIIIIIIIIIIIIIIIIHIIIIIHIHIIIIIIIIIIGHIIIHIIIIIHIIIHHIIIIHHIIIIIIIIIIIIGIIIIIIIIIIIIIIIIIIIIIIIIIIIIIHHIIHIIIIIIIIIIIIIIIIIIIIIIIIIIIIIIHIIIIIIIIIIIIIIIIIIIIIIIHIIIIIIIIIIIIIIIIIIIIIIIIIIIIIGIIIIIIIIIIIIIIIIIHIIIIIIIIIIIHHGGHHIHIIIIIIIIIIIIIIIIIIIIIIIIIIIIIIIIIIIIIIIIIIIIIIIIIIIIIIIIIIIIIIIIIIIIIIIIIIIIIIIIIIIIIIIIIIIIDDDDD
@HISEQ:969:HM2KJBCX2:2:1101:11781:86329 2:N:0:ACTATGCA
GTAGCACTCATGCCCCAACTATCCCTATTAATCATTACGTTGTACCTAGAAACCAACAAAATAGGTTCGAACGTCCTATTTCATTATTCCATGCTAATGTATTCAAGCGTTTGCCTGCTTTAAACACTCTAATTTTTTCAAAGTAACAGTCCTGACTCCCCACGACACCAAATTAATGACATCATGATTCATCAGAAGGGAGAAATCAACGACGCCAGTGCGTACCGAAGGCACGACCAACCTGCTGACCCCGAAATTCAACTACGAGCTTTTTAACTGCAACAACTTTAATATACGCTATTGGAGCTGGAATTACCGCGGCTGCTGGCACCAGACTTGCCCTCCAA
+
DDDDDIIIIHIIIIIIIIIIIIIIIIIIIIIIIIIIIIIIIIIIIIIIIIIIIIIGIIIIIIIGHHHIGHIHIHIHIIIIIIIIIIIIIIIIHHIIIIIIIIIIIIIIIHIIIIIIIIIIIIIIIIIIHIIIIIIIIIIIIIIIIIIHIIIIIIHIIIIIIIIIIIIIIIIHHIIIIHIIIIIIIIIIIIIIIIIIIIIIIIIIIIHIIIIIIIIIIIIIHIIIIIIIIIIIIIIIIIIIIIIHHHIIHIIIIIIIIIIIIIIHIIHIIIIIIIIHIIIHIIIIIIIIIIIIIIIIIGIIHHIIIIIIIIIIIIIIIIIIIIIIIIIIIIIIIIIIIIIIIIDDDDD
@HISEQ:969:HM2KJBCX2:2:1101:17605:86480 2:N:0:ACTATGCA
GTAGCACTCATGCCCAACTATCCCTATTAATCATTACGGTGATCCTAGAAACCAACGAAATAGAATCAGTCCGTCCTATTTCATTATTCCATGCTAATGTATTCAGACGTTAGCCTGCTTTAAACACTCTAATTTTTTCAAAGTAACAGTCCTGATTTCCCATCACACCAAATGAATGGCATGAAAGTTCCTCAGAAGGTAGAGATTCATCTCACCAGTGCAGACAATTAAGCCTGACCAATGGGTAAACCCCGAAGTTCAACTACGAGCTTTTTAACTGCAACAACTTTAATATACGCTATTGGAGCTGGAATTACCGCGGCTGCTGGCACCAGACTTGCCCTCCAA
+
DDDDDIIIIIIIIIIIIIIIIHIIIIIIIIIHIIHIIIIIIIIIIIHIHIIIIIIIIIIIIIHIIIIIFHIIHHHHIIIIIIIIIIIIEHIFHHHHHHIIIHGIHHIIIIIIIIIIIHIIIHIIHIIIIHIIIHIIIIHIIIIHIIIIIIIIHIIIIIIHHHHIHHIIIIIHHHHHIHHIIIIIIHIIHHIHIIIIII;IIHIIIIHIIIIIIIIIIIIIIIIIIIIIIIIIIIIIIIIIIIIHHHDIIIIIIIIIIIHIIIIIIIIIIIIIIIIIIIIIIIIIIIIIIHIIIIIIIIIIIIIIIIIIIIIHIIIIIIIIIIIIIIIIIIIIIIIIIIIIIIIDDDDD
@HISEQ:969:HM2KJBCX2:2:1101:4629:87032 2:N:0:ACTATGCA
GTAGCACTCATGCCCAACTATCCCTATTAATCATTACGGTGATCCTAGAAACCAACAAAATAGAACCATGCCGTCCTATTCTATTATTCCATGCTAATGTATTCGAGCAAAAATGCCTGCTTTAAACACTCTAATTTTTTCAAGGTAAAGGTCCTGGATCCGCAAGACACCCAATTAAGGACATCAAGTTTCTCCAGAAGGTGAGAAATCAACAGCGACAGTTCATACCCCTTAAGGCATGACCATCACGTCAATCCCGAAATTCAACTACGAGCTTTTTAACTGCAACAACTTTAATATACGCTATTGGAGCTGGAATTACCGCGGCTGCTGGCACCAGACTTGCCCTCCAA
+
DDDDDIIIIIIGIIIIIIIIIIIIIIIIIIIIHIIIIIIIIHIIHIIIIIIHIIIIGIIIIIHIIIIIIHHIHIHGIHIHIHIIIIIIIIIIIHIIHIHHHHHIHHIIIHIIIIIIIIHHIIIIIIIIIFHIIIIIIIIIIIIIIIIIIHHHIIHGHIHHIIHIIIIIIHIIIIHIIIIHIIIIIIIIIIHIIIIIHIIIIIIIIIIIIIIIIIIIIIIIIIIIIIHIIIIIIIIIIIIIIHIIIIIIIHIHIIIIIIIIIIIIIHIIIIIIIIIIIIIIIIIIIIIIIIIIIIIIIIIIIIIIIIIIIIIIIIIIIIIIIIIIIIIIIIIIIIIIIIIIIIIIIIIHDDDDD
@HISEQ:969:HM2KJBCX2:2:1101:13905:87215 2:N:0:ACTATGCA
GTAGCACTCATGCCCAACTATCCCTATTAATAATTACGGTGATCCTAGAAACCAACAAAATGGAACCATGCCGTCCTATTCTATTATTCCATGCTAATGTATTCGAGCAAAAATGCCTGCTTTAAACACTCTAATTTTTTCAAGGTAAAGGTCCTGGATCCGCAAGACACCCAATTAAGGACATCAAGTTTCTCCAGAAGGTGAGAAATCAACAGCGACAGTTCATACCCCTTAAGGCATGACCATCACGTCAATCCCGAAATTCAACTACGAGCTTTTTAACTGCAACAACTTTAATATACGCTATTGGAGCTGGAATTACCGCGGCTGCTGGCACCAGACTTGCCCTCCAA
+
0D?@BHCGCCG11<DE1E11<1D1GHEHHC<1<<FEEE<F11<1<11<11<<<CG@CCC?FG1DC1<<CC1<C0/<<<1<<@F1FG111<11<1<<<F11<CGEFHH=EHHGHHCEF81130EA<CHHHG@A<CF@$AHFGHADIHG0?@E1EA<DDCEH9CFHEIIIHHHGC@F@GC=HHD<//</<-EDIHFIIHHFGC0FEHHEHHFCGC0C@HGCF1GFEEGHHCHHECF>E@F<@EHHFHEIHFCGDHEDIGEFHGD1EHC<EHH@C<<0?IHHHGD<ECIIIHHHHEC@HFIHCIHCF?IHHHIIHGIIIIHEIIHH?HHHIIHHHGHHFEH?HGHE@HDECBDB?<
@HISEQ:969:HM2KJBCX2:2:1101:6066:87878 2:N:0:ACTATGCA
GTAGCACTCATGCCCAACTATCCCTATTAATCATTACGTCGATCCTAGAAACCAACAAAATAGAATCAAACGTCCTATTTCATTATTCCATGCTAATGTATTCAAGCGTAAGCCTGCTTTAAACACTCTAATTTTTTCAAAGTAACAGTCCTGATTCCCCACGACACCAAATTAATGACATCGCGGTTCTTCAGAAGGTAGGAACCAATAATGCCAGTGCGTACCGAAGCACGACCAACAATTTGATCCCGAAATTCAACTACGAGCTTTTTAACTGCAACAACTTTAATATACGCTATTGGAGCTGGAATTACCGCGGCTGCTGGCACCAGACTTGCCCTCCAA
+
DD@@@GC<<@<111DC@GDG@GH@FF@GHEH1<CHIIHHHH?E10<DCCGEHHGHEHI?1FH?D@H1CGC<GHIIHIG?HFF1<FE@<1DHE@CHHCHIIHIHHIEHHIHHHEIHHHGHIGIIIIIHHHHHHICHIIIIHIIHIIHHHHG7HEEHFIIHHHGEFGCHIIIIHHIHEGDHHEIIHIIIGII;IIIIIIIHHIIIIIIIIHIIIIIIIGIHIIIIIHGIIHIHHHIGIIIHHH<GCIIIIIIIHIHIIIHHIHHIHIHIIHIIIHIIIIIIIIHHHHHIIIHIIIIIIIIIHIIIIIIIIIIIIIIIIIIIHHIIIIHIIIIIIIHD1HIIHDCDDA
@HISEQ:969:HM2KJBCX2:2:1101:6271:88393 2:N:0:ACTATGCA
GTAGCACTCATGCCCAACTATCCCTATTAATCATTACATCGATCCTAGAAACCAACAAAATAGAATCGGATGTCCTATTTCATTATTCCATGCTAATGTATTCAAGCGTGAGCCTGCTTTAAACACTCTAATTTTTTCAAGGTAACAGTCCTAATTCCCCGTGACACCAAATTAATGGCATTACGGTTCTTTAGAAGGTGAGAAATCAATAATATCAGTACATACCAACGGCATGACCGAAACATTGATCCCGAAATTCAACTACGAGCTTTTTAACTGCAACAACTTTAATATACGCTATTGGAGCTGGAATTACCGCGGCTGCTGGCACCAGACTTGCCCTCCAA
+
DDDDDIIIIIIIIIIIIIIIIIIIIIIIIIIIIIIIIIIHIIIIIHIIIIHIIIIIIIIHIIHHIIHIIFGHIIIIIIIIIHIIIIIHIHIIIHIHEIIHIIIIIIIIIIIIIIIIIIIIIIHIIIIIIIIIIIIIIIHIIIIIIIIIIIIIIIIIIHHIIIIIIIIIIIHIIIIIIIIHIIIIIIIIIIIIIIIIIIIIIIIIIIIIIIIIIIIIHIIIIIIIIIIIIIIIIIIIIIIIIIIIHGIIIIIIIIIIIIIIIIIIIIIIIIIIIIIIIIIIIIIIIIIIIIIIIIIIIIIIIIIIIIIIIIIIIIIIIIIIIIIIIIIIHIHIIIIIIIIIIIDDDDD
@HISEQ:969:HM2KJBCX2:2:1101:12281:88962 2:N:0:ACTATGCA
GTAGCACTCATGCCCAACTATCCCTATTAATCATTACGTCAATCCTAGAAACCAACAAAATAGGATCAAACGTCCTATTTCATTATTCCATGCTAATGTATTCAAGCGTTAGCCTGCTTTAAACACTCTAATTTTTTCAAAGTAACAGTCCTGTTTCCCTGCAACACCAAATTAATGACATTACAGTTCTTCAAGAAGGAGGAACCAGTAAAGCCAGTGCATACCAGAGGCACGACCAACCTACTAATCCCGAAATTCAACTACGAGCTTTTTAACTGCAACAACTTTAATATACGCTATTGGAGCTGGAATTACCGCGGCTGCTGGCACCAGACTTGCCCTCCAA
+
DDDBDHIHIHIEHHIIIIHHHEHIIIIIHIHIIIIIIIHIIIHIIHIIIIIHIHHIIIIGHIFHIIIIIIIHHIHIIHIHHIIIIHIIIIHIIHIEIHIIHGIIIHIIIIIIIHIIGHIIIIIIHIIIIIIIIIIIIIIIIIIIIHIIHIIIIIIIIIIIIHIIIIIIIIIHIIIIIIIIHIIIIIIIIHIIIIIIIIIIIIHHHIIIIIGIIIIIIIIIIIIIIIIIIIIIIIIHIIIIIIHHHIIHHIIIIIIIIIIIIIHIIIIIIIIIIIIIIIIIIIIIIIIIIIIIIIIIIIIIIIIIIIIIIIIIIIIIIIIIIIIIIIIIIIIIIIIIIIIIIDDDDD
@HISEQ:969:HM2KJBCX2:2:1101:15452:88886 2:N:0:ACTATGCA
GTAGCACTCATGCCCAACTATCCCTATTAATCATTACGGTGATCCTAGAAACCAACAAAATAGAACCATGCCGTCCTATTCTATTATTCCATGCTAATGTATTCGAGCAAAAATGCCTGCTTTAAACACTCTAATTTTTTCAAGGTAAAGGTCCTGGATCCGCAAGACACCCAATAAAGGACATCAAGTTTCTCCAGAAGGTGAGAAATCAACAGTAACAGTTCATGCCCCTTAAGGCATGACCATCACGTCAATCCCGAAATTCAACTACGAGCTTTTTAACTGCAACAACTTTAATATACGCTATTGGAGCTGGAATTACCGCGGCTGCTGGCACCAGACTTGCCCTCCAA
+
DDDDDIIIIIIIIIIIIIIIIIIIIIIIIIIIIIIHIIIIIIIIIIIIIIIIIIIIIIHIIIIIIIIIIHHIIHIIIIIIIIIIIIIIIIIIIIHIHFHHIEHHIIIIIIIIIIIIIIIIIIIIIHHIIIIIHGIIIIIIIIIIIIIIIIIIIIIIIHIIIIIIIIIIIIIIIIIIIIIIIIIIIIIIIIIIIIIIIIIIIIIIIIIHIIIIIIIIIIIHIIIIHIHIIIIIIIIIIIIIIIIIIIIIIHHFIIHIIIIIIIIIIIIIIHIIIIIIIIIIIIIIIIIIIIIIIIIIIIIIHIIIIIIIIIIIIIIIIIIIIIIIIIIIIIIIIIIIIIIIIIIIIIIIDDDDD
@HISEQ:969:HM2KJBCX2:2:1101:10204:88813 2:N:0:ACTATGCA
GTAGCACTCATGCCCAACTATCCCTATTAATCATTACGGTAATCCTAGAAACCAACAAAATAGAACCATGCCGTCCTATTCTATTATTCCATGCTAATGTACTCGAGCAAAAATCCCTGCTTTAAACACTCGAATTTTTTCAAGGTAAAGGTCCTGGATCCGCAAGACACCCAATTAAGGACATCAAGTTTCTCCAGAAGGTGAGAAATCAACAGCGACAGTTCATACCCCTTAAGGCATGACCATCACGTCAATCCCGAAATTCAACTACGAGCTTTTTAACTGCAACAACTTTAATATACGCTATTGGAGCTGGAATTACCGCGGCTGCTGGCACCAGACTTGCCCTCCAA
+
0<<0<D<111<1D1C1<0D1DH111<1111<11111DC0<111<<D1<1<1DG@1<11111<F1<<CG<1DH/<//01111<1<F111<11<F1D11<1<11<E0E8D@/EH9G&3HHHH@1/EGAB1F@B$<<<8<D8.B@18GB1B1121HF<8HD4D<EFFGCCDHH@DC?H:HH@CD2CD#D<<#@DIHFH/C<CC0A>?AGEE><HHDHHD/G1@FF:1C0D<CD1/FHEHC1<F<<<1:@G<01<<<CCC/D11FEEEF<0?ECEFF1D1<<GC<<D<1<1<1EIHF<<1GC<0G<CD<1<CC1F1<<<<1C<C<ECCIHC@G<<11HG<?GCD<1<<<?D100<0<
@HISEQ:969:HM2KJBCX2:2:1101:16508:89030 2:N:0:ACTATGCA
GTAGCACTCATGCCCAACTATCCCTATTAATCATTACGGCGGTCCTAGAAACCAACAAAATAGAACCGCGCGTCCTATTCTATTATTCCATGCTAATGTATCCGAGCAAAGGCCTGCTTTGAACACTCTAATTTTTTCAAAGTAAAAGTCCTGGTTCCCCGACACGGCCAGTGAAGGCCATGCGGCTCCCCAGAAGGAAAGGCCCGGCCGGACCAGTGCACGCGGTGAGGCGGACCGGCCAGCCAGGCCCAAGGTTCAACTACGAGCTTTTTAACTGCAACAACTTTAATATACGCTATTGGAGCTGGAATTACCGCGGCTGCTGGCACCAGACTTGCCCTCCAA
+
BDDDDIHHFGHH?<CGHIIIHIGHIHHIIIIIIIIGEHIIIHIHHHIIGIIHHHIIHIIHHIHIIIIICHCHICCHE<CFHIIHCGHHIIIHCEHIIIHIHIHHIIIHHGIIIIIIIHHHHHHHHIIIHHIIIHGGIHFIHHIIIHIIGIHIHIIHHGHIHEHHIHIIHIIIIHHHHEIIIIIIIIIIIIIIIIIIIIGIIIIIIIIIIIHHIIIIIIIIIIIIIIIIIIIIIIIHIIIIIIIGIIIHHHIIIIIIIIIIIIIIHIHIIIIIIIIIIIIIIIIIIIIGIIHIIIIIIIIIIIIIIIIIIIIIIIIIIIIIIHIIIIIIIIIIIIIIIIIIDDDDD
@HISEQ:969:HM2KJBCX2:2:1101:19291:89181 2:N:0:ACTATGCA
GTAGCACTCATGCCCAACTATCCCTATTAATCATTACGGTGATCCTAGAAACCAACAAAATAGAACCATGCCGTCCTATTCTATTATTCCATGCTAATGTATTCGAGCAAAAATGCCTGCTTTAAACACTCTAATTTTTTCAAGGTAAAGGTCCTGGATCCGCAAGACACCCAATAAAGGACATCAAGTTTCTCCAGAAGGTGAGAAATCAACAGTAACAGTTCATACCCCTTAAGGCATGACCGTCACGTCAATCCCGAAATTCAACTACGAGCTTTTTAACTGCAACAACTTTAATATACGCTATTGGAGCTGGAATTACCGCGGCTGCTGGCACCAGACTTGCCCTCCAA
+
B@DDBGHIHHCHHHHHHIGHHF1FHHHEHEFEGHHFIHDG?1FF11<<D1FH<CGHEHEHHHHGH@FHHCH1CG/CHDFHGHHHH11GCHHI?FHH?GEEHDFCCHH>FHHFG@<G@F?FHHH?GH?G?HEFHHECCHCGHEHHFGFGFHBCGEHGD??<HHH?HHHGC:DEGHFECCEHD<IHEHGH<DCF?H<F@EHHCHGDCC0C<FIHCG@HFE@E/<%6BF<CIIHEIIIGHHIHGG?<<CEHCEF<@HE<DGFHHIIIHHHHEEHG@EDHEHECECHHEHC<1?HHHECIHHGGC?CHEHIGCCHCC<GC@F@HHCCHDIIHHEF1CHEFGEGFH?IIHE@ED@D0D
@HISEQ:969:HM2KJBCX2:2:1101:17252:88395 2:N:0:ACTATGCA
GTAGCACTCATGCCCAACTATCCCTATTAATCATTACATCGATCCTAGAAACCAACAAAATAGAATCGGATGTCCTATTTCATTATTCCATGCTAATGTATTCAAGCGTGAGCCTGCTTTAAACACTCTAATTTTTTCAAGGTAACAGTCCTAATTCCCCGTGACACCAAATTAATGGCATTACGGTTCTTTAGAAGGTGAGAAATCAATAATATCAGTACATACCAACGGCATGACCGATACATTGATCCCGAAATTCAACTACGAGCTTTTTAACTGCAACAACTTTAATATACGCTATTGGAGCTGGAATTACCGCGGCTGCTGGCACCAGACTTGCCCTCCAA
+
@<DDDHH@C1GHIIIIIIIIIIIIIIIIIIIIIIIIIHIIIIIIIIIIIIIIIIIIIIIIIIIGHIII=DG?CF?GCHHFEEGF1FCF1<DF?@D?111FFGEGGCEGH?@DGF<CGHIIIHHB6F18<FIHIIIHHHDHH?CHHCHCGGF1FHIIHIID7<CF<<DHHHHFHHFDFD</CF<DEHGHFEGDEFFHHHGIIIIIIIIHGGHHFECIIIHBIIIIIHHCIIIIIHIIIHGHE<<C@FIIHIIIIIIIIIIIIIIIIIIIIIIIIIIIIIIIIIIIIIIIIIIIIIIIIIIIIIIIIIIIIIIIIIIIIIIIIIIIIIIIIIIIIIIIIIIIIIDDDDD
@HISEQ:969:HM2KJBCX2:2:1101:18037:90278 2:N:0:ACTATGCA
GTAGCACTCATGCCCAACTATCCCTATTAATCATTACGTCAATCCTAGAAACCAACAAAATAGGATCGAACGTCCTATTTCATTATTCCATGCTAATGTATTCAAGCGTTAGCTTGCTTTAAACACTCTAATTTTTTCAAAGTAACAGTCCAAATTCCCCGCAACACCAAATTAATGGCATTACGGCTCATCAGGAAGGAGGAATCAGTGAGACCAGTACATACCAGAGGCATGACCAACCTACTAACCCCGAAATTCAACTACGAGCTTTTTAACTGCAACAACTTTAATATACGCTATTGGAGCTGGAATTACCGCGGCTGCTGGCACCAGACTTGCCCTCCA
+
DDDDDIIIIIIIHHGHHIHIIGIIIIHIIHIIIHIGIIHIIIIIIIIIIIHIIIIIIIIGHIIHEEHD@CDEHIHHEHHFHEC<@FC?G<FHECHHIIGIIGHIIIIIIIIHIIIIIIHIHIHHHHIIHHCIIIIHHHHHGHHHHHHIIIIIHCBFIIIIHIIIIIIHHHIIIIIHIIIHHHIIIIIIHIHIIIIIIIIIIIIIIIIIIIIIIIIIIIIIIIIIIIIIIIIIIIIIIIGIHHFDIHDIIIHIIHHCGGIIHIHHIIIIGIIIIIIIIIIIIIIIIIIIIIIIHIIIIIIIHIIIIIIIHIIIIIIHIIIIIIIHEIIIIIIIIIIIIIIIDDDDD
@HISEQ:969:HM2KJBCX2:2:1101:8126:90084 2:N:0:ACTATGCA
GTAGCACTCATGCCCAACTATCCCTATTAATCATTACGTTGTACCTAGAAACCAACAAAATAGGTTCGAACGTCCTATTTCATTATTCCATGCTAATGTATTCAAGCGTTTGCCTGCTTTAAACACTCTAATTTTTTCAAAGTAACAGTCCTGACTCCCCACAACACCAAATTAATGACATCATGGTTCATCAGAAGGGAGAAATCAACGACGCCAGTGCGTACCGAAGGCACGACCGACGTATTGATCCCGAAATTCAACTACGAGCTTTTTAACTGCAACAACTTTAATATACGCTATTGGAGCTGGAATTACCGCGGCTGCTGGCACCAGACTTGCCCTCCAA
+
DDDDDIIHIHIIIIIIIIIIIIIIIIIIIIIGIIIIIIIIIIIIIIIIGGIIIIIIIGHHGHHIHIIHGHHHEHGEHHIIIIIIHIIHGIGHIIHIIIIIHHHHIHIIIHIIIHHFHHIIIHHHIIIHHIIIIGIGHHHIIIIIIHHIIIIIIIIIHEIIIIIIIIIIIIIHIIIIIIIHIIIHHIIIIIIIIIIIIIIIIIIIIIIIIIIIIIIIIIIIIIIIIHIIHIIIIIIIHIIIIIHGHIIHIHHHIIIIIIIIIIIIIIIIIIIIIIIIIIIIIIGIIIIIIIIIIIIIIIIIIIIIIIIIIIIIIIIIIIIIIIIIIIIIIIIIIIIIIIIIIDDDDD
@HISEQ:969:HM2KJBCX2:2:1101:10215:89399 2:N:0:ACTATGCA
GTAGCACTCATGCCCAACTATCCCTATTAATCATTACGGTGATCCTAGAAACCAACGAAATAGAATCAGTCCGTCCTATTTCATTATTCCATGCTAATGTATTCAGACGATAGTCTGCTTTAAACACTCTAATTTTTTCAAAGTAACAGTCCTGATTTCCAACCACACCAAATAAATGGCATGAAAGTTCCTCAGAAGGTAGAGATCCATCTCACCAGTACAGACAATTAAGCCTGACCAATGGGTAGACCCCGAAGTTCAACTACGAGCTTTTTAACTGCAACAACTTTAATATACGCTATTGGAGCTGGAATTACCGCGGCTGCTGGCACCAGACTTGCCCTCCAA
+
DDDDDIIIIIIIIIIIIIIIIIIIIIIIIIIIIIIIIIIIIIIIIIIIIIIIIIIIIIIIIIIIIIIIIIIIGHIIIIIIIIIIIIIIIIIIIIIIIIIIIHIIIIIIIIIIIIIIIIIIIIIHIIIIIIIIIIIIIIIIIIIHIIIIIIIIIIIIIIIIIIHIIIIIIIIIIIIIIIIIIIIIIIIIIIHHIIIIIIIIIIIIIIIIIIIIIIIIIIIIIIIIIIIIIIIIIIIIIIIIIIHHHGFIIIIIIIIIIIIIIIIIIIIIIIIIIIIIIIIIIIIIIIIIIIIIIIIIIIIIIIIIIIIIIIIIIIIIIIIIIIIIIIIIIIIIIIIIIIIIIIIDDDDD
@HISEQ:969:HM2KJBCX2:2:1101:14952:90774 2:N:0:ACTATGCA
GTAGCACTCATGCCCAACTATCCCTATTAATCATTACGTCAATCCTAGAAACCAACAAAATAGGATCAAACGTCCTATTTCATTATTCCATGCTAATGTATTCAAGCGTTAGCCTGCTTTAAACACTCTAATTTTTTCAAAGTAACAGTCCTGTTTCCCTGCAACACCAAATTAATGACATTACAGTTCTTCAAGAAGGAGGAACCAGTAAAGCCAGTACATACCAGAGGCACGACCAACCTACTAATCCCGAAATTCATCTACGAGCTTTTTAACTGCAACAACTTTAATATACGCTATTGGAGCTGGAATTACCGCGGCTGCTGGCACCAGACTTGCCCTCCAA
+
DDDAAHIHFHHHHIGEGHIEFHHGEFHHIIIGIIIHHI<FEHHH?HHEHIHIHG@EHIHHHHH1FFHGCEGH<CGHFHIHHHIHHIICHIIFH@HHECHHHHEHHHIHIIIIHHIEHIHHFHIHHIIHHHGFGHHHIIHIIIIIHHIIIIIIIIHIIIIIIIIIIIIHHHHHFHHHHIIHIIIIIIIHHEHIIIHGIIHHFGHFI:IIIIHIIG;IIIIHHIIIIIHEIIIIIHHIHHGIIGHHHHGHIIIIHIHHFGD0IFHHIIHIIIIIHIIIIHIIIIIHHHIIIIIHHIIIIIIHIIHIIIIGIIIHGIIIIIIIIIIIIHIIIIIIIIIIIIIIIBDDDD
@HISEQ:969:HM2KJBCX2:2:1101:4976:91350 2:N:0:ACTATGCA
GTAGCACTCATGCCCAACTATCCCTATTAATCATTACGGTGATCCTAGAAACCAACAAAATAGAACCATGCCGTCCTATTCTATTATTCCATGCTAATGTATTCGAGCAAAAATGCCTGCTTTAAACACTCTAATTTTTTCAAGGTAAAGGTCCTGGATCCGCAAGACACCCAATTAAGGACATCAAGTTTCTCCAGAAGGTGAGAAATCAACAGTAACAGTTCATACCCCTTAAGGCATGACCATCACGTCAATCCCGAAATTCAACTACGAGCTTTTTAACTGCAACAACTTTAATATACGCTATTGGAGCTGGAATTACCGCGGCTGCTGGCACCAGACTTGCCCTCCAA
+
DDDBDIIIIIIIIIIIIIIIIIIIIIIIIIIGIIIIIIIIIIIIIIIIIIIIIIIIIIIIIIHIIIIIIIIIIGHHHCHHHIIIIIIIIIIIIIIIEHHIIGGIIHHIIIIIIIIHHHIHHHIIIIHIHIHIIHIIIHIIIIIIIIIIIIIIIHHHHIIIHIHHIIIIIHIIIIIIIIIHIIHIIIIIIIHIIGGIIIIHHIIIIIIIHIIIIIIIIHIIIIIIIIHIIIIIIIIIHIIIIHIIIIIHHIHFIIIIIIHHIIIIIIIIIIIIIIIIHIIIHIIIIIHHIHIHIHIIIIIIIIIIIIHIIIIIIIIIIIIIIIIIIIIIIIIIIIIIIIIIIIIIIIIIDDDDD
@HISEQ:969:HM2KJBCX2:2:1101:15485:91470 2:N:0:ACTATGCA
GTAGCACTCATGCCCAACTACCCCTATTAATCATTACGTCGATCCTAGAAACCAACAAAATAGAATCAAACGTCCTATTTCATTATTCCATGCTAATGTATTCAAGCGCGAGCTTGCTTTAAACACTCTAATTTTTTCAAAGTAACAGTCCTGATTTCCCACGACACCAAATTAATGACATCGTGGTTCGTCAGAAGGGAGAAACCAATAATACTAGTACGTACAAAGTACGACCGACATATTAGTCCCGAAATTCAACTACGAGCTTTTTAACTGCAACAACTTTAATATACGCTATTGGAGCTGGAATTACCGCGGCTGCTGGCACCAGACTTGCCCTCCAA
+
DDDCDIIIIIIIIIIIGIIIIIIIIIIIIHIIIIIIIIIIIIIIIIIIIIIIFHIIIIIGIIHHIIIIIIIIIIFHIIIIIIIIIIIIHHIIGIIIIIHGHIHHIIIIIIIIIIIIIIIIIIIIHIIHIIIIHIIIIIIHHIHIIIIIHIIHIIHHHHHHIIIIIIIIIIIHHHHIHHHHIIIIIHHHIIHHIIIIHHIIHIIIHHIHHIIIIIIIHHHIIIIIIIIIIIIIIIIH>HIIIIIIIIHHHHIIIIIIIIHIIIHIIIIIIIIIIIIIIIIIIIIIIIIIIIIIIIIIIIIIIIIIIIIIIIIIIIIIIIIIIIIIIHIHIIIIIIIIIIIDDDDD
@HISEQ:969:HM2KJBCX2:2:1101:4589:92217 2:N:0:ACTATGCA
GTAGCACTCATGCCCAACTATCCCTATTAATCATTACGTCGATCCTAGAAACCAACAAAATAGGATTAACGTCCTATTTCATTATTCCATGCTAATGTATTCAAGCGTTAGCCTGCTTTAAACACTCTAATTTTTTCAAAGTAACAGTCCTGATTTCCCGCAACACCAAATTAATGACATCACGGTTCGTCAAGAAGGAGGAATCAGTAAAGCCAGTACATACCGAAGGCATGACCAACTTACTAACCCCGAAATTCAACTACGAGCTTTTTAACTGCAACAACTTTAATATACGCTATTGGAGCTGGAATTACCGCGGCTGCTGGCACCAGACTTGCCCTCCAA
+
DDDDDIGGEHHH1C1FGHICGGHHIHHHGHHHFHHEHHCD?HHC@FHHHIH@1FHHHHEHHHGEIHHIIHHCEH@GH1GHEHCHHHHHGGH@H?CHHIIIEEFHGHHHGHCIHHEHFCHIHHHFG1CHGCHFH@HHIIIIHHIIIIGIEHHGHIIHCHDGHHHHIEEIHIHIHHHHCHHHHGEHIHHHIIHIIHHIIIHHIIIIIIIHIIIH@CIIIIIIHIHIHIIIIIIIHHHHIIIIIIHHIIHHCHHHEHHIHIIHHCHIIIIIIIIIIIHIIHFHIIHIIIIIHHHHHHHIHHHHIIIIIIHIIHHIHHGHHIIGIIIIHHHIIIIHHHHIGIHH@B@DD
@HISEQ:969:HM2KJBCX2:2:1101:5702:92792 2:N:0:ACTATGCA
GTAGCACTCATGCCCAACTATCCCTATTAATCATTACGGTGATCCTAGAAACCAACAAAATAGAATCATGCCGTCCTATTTCATTATTCCATGCTAATCTATTCAAGCATAAAGCCTGCTTTAAACACTCTAATTTTTTCAAAGTAACAGTCCTAGCTTCCTATTACACCTAATGAAAGGCATAATAGTTCACTAGAAGGTGGAGATTGACAACTACCAGTACATGTCCGAAAACACGACCGATATGCCAATCCCGAAATTCAACTACGAGCTTTTTAACTGCAACAACTTTAATATACGCTATTGGAGCTGGAATTACCGCGGCTGCTGGCACCAGACTTGCCCTCCAA
+
DDDDDIIIIIIIIIIGIIIIIIIIIIIIIIIIIIIHIIIIIIIIIIIIIIIIIIIIGHFIIIIIIIIIIIIICEHIIHIHIHHIIIIIIIIHIIIIHIIIIHHIIIIHIIIIIHHIIIIIHIIIIIIIIIIIIIIIIIIIIIHIHIIIIIHHHGIIIHHIIIIIIIIIIIIIIIIIIIIIIIIIIIIHIIIIIIIIIIIIIIIIIIIIIIIIIIIII;IIIIIIIIIIIIIIIIIIIIIIIIIIIHIHIIHIIIIIIIIIIIGIIIIIIIIIIIIIIIIIIIIIIIIIIIIHIIIIIIIIIIIIIIIIIIIIIIIIIIIHIIIIIIIIIIIIIIIIIIIIIHIIIDDDDD
@HISEQ:969:HM2KJBCX2:2:1101:19014:93170 2:N:0:ACTATGCA
GTAGCACTCATGCCCAACTATCCCTATTAATCATTACATCGATCCTAGAAACCAACAAAATAGAATCGGATGTCCTATTTCATTATTCCATGCTAATGTATTCAAGCGTGAGCCTGCTTTAAACACTCTAATTTTTTCAAGGTAACAGTCCTAATTCCCCGTGACACCAAATTAATGGCATTACGGTTCTTTAGAAGGTGAGAAATCAATAATATCAGTACATACCAACGGCATGACCGAAACATTGATCCCGAAATTCAACTACGAGCTTTTTAACTGCAACAACTTTAATATACGCTATTGGAGCTGGAATTACCGCGGCTGCTGGCACCAGACTTGCCCTCCAA
+
DDDDDIIIIIIIIGIIIIIIIIIIIIIIIIIIIIIIIIIHIIIEHIIIHFHIIIIIGIHHHHHIICFHHHIIIIIHHIIIIIIIIIIIIIIIGHH?HIIHIHHHHHIIIIHIHIIIIHIIHIIIIIIIIIIHIIIIIIIIHIIIIIHHIIIIIIGIIIIHIIIIHIIHHIIIIIIIIIIIIIIIIIIIIIIIIIHIIIIIIIIIIGIIIIIIHIIIHIIIIHIIIIIIIIIIIIIIIIIIIIIIIHGIHIIIIIIIIIGIIIIIIIIIHIIHIIIIIIIHIIIIIIIIIIIIIIIIIHHIHIIIIIIIIIIIIIIIIIIIIIIIIIIIIIIIIIIIIIHIIIDDDDD
@HISEQ:969:HM2KJBCX2:2:1101:3770:93169 2:N:0:ACTATGCA
GTAGCACTCATGCCCAACTATCCCTATTAATCATTACGTCAATCCTAGAAACCAACAAAATAGGATCGAACGTCCTATTTCATTATTCCATGCTAATGTATTCAAGCGTTAGCCTGCTTTAAACACTCTAATTTTTTCAAAGTAACAGTCCTGTTTCCCTGCAACACCAAATTAATGGCATTACAGTTCTTCAGAAAGGAGGAATCAGCGAAGCCAGTGCATACCAGTGGCACGACCAACCTGCTGACCCCGAAATTCAACTACGAGCTTTTTAACTGCAACAACTTTAATATACGCTATTGGAGCTGGAATTACCGCGGCTGCTGGCACCAGACTTGCCCTCCAA
+
DDDDDIIIIIIIIIIIIIIIIIIIIIIIIIIIIIIIIIIIHHHHIIIIIIIIIIHIIIIIIIHIIIIIIIIIIIIIIIIIHIIIIIIHIIIIGIIIIIIIIIIIIIIIIIIHIIIIIIIIIIIIIIIIIIIIIIIIIIIIHIIIIIIIHIIIIIIIIIHIIIIIIIIIIIIIIIIIIIIIIIIIIIIIHIIGIIIIIIIIIIIIIIIIIIIIIIIIIIIIIIIIHIIIIIIIIIIIIIIIIIIHFIIIIIIIIIIIIIIIIIIIIHIIIIIIIIHIIIIIIIIIIIIIIIIIIIIIIIIIIIIIIIIIIIIIIIIIIIIIIIIIIIIIIIIIIIIIIIIIIDDDDD
@HISEQ:969:HM2KJBCX2:2:1101:1354:93004 2:N:0:ACTATGCA
GTAGCACTCATGCCCCAACTATCCCTATTAATCATTACGGTGATCCTAGAAACCAACAAAATAGAACCATGCCGTCCTATTCTATTATTCCATGCTAATGTATTCGAGCAAAAATGCCTGCTTTAAACACTCTAATTTTTTCAAAGTAAAGGTCCTGGATCCGCAAGACACCCAATAAAGGACATCAAGTTTCTCCAGAAGGTGAGAAATCAACTGTAACAGTTCATACCCCTTAAGGCATGACCATCACGTCAATCCCGAAATTCAACTACGAGCTTTTTAACTGCAACAACTTTAATATACGCTATTGGAGCTGGAATTACCGCGGCTGCTGGCACCAGACTTGCCCTCCAA
+
D@DBDIIIHIIGIIIIIIHIHIIHIIIIIIIHIIHIHIHHHIIIIIIIHHIHIIIIIHFFHHICGGHHCHCGHHGHHHIEHHHHIIIHHIIIIIHIIIIIHDGHHHIHIIIIHIHHHIIIIHIIHHHHIIIIHIIHIIHHHHHHHHIIIIIIIIIIIIHHHIIIIIIHIIHIIGIHEHIIIIIIIHGIIIIIIIIHIIFIIII<IIIIIIIIIIIIIIIHHIIIGIIIIIIIGIIIIIIHIIIIIIHGCIIHGIIIHIIIIIIIIIIIIIHHHHIIGIIIIIHIIIIIIIIIIIIIIIIIIHIHGIHHIIIIIIIIIIIIGIIHIIIIHIIIIIIIIIIIIIIIIIIIIDCDDD
@HISEQ:969:HM2KJBCX2:2:1101:4849:93802 2:N:0:ACTATGCA
GTAGCACTCATGCCCAACTATCCCTATTAATCATTACGGTGATCCTAGAAACCAACAAAATAGAACCATGCCGTCCTATTCTATTATTCCATGCTAATTTATTCGAGCAAAAATGCCTGCTTTAAACACTCTAATTTTTTCAAGGTAAAGGTCCTGGATCCGCAAGACACCCAATTAAGGACATCAAGTTTCTCCAGAAGGTGAGAAATCAACAGCGACAGTTCATACCCCTTAAGGCATGACCATCACGTCAATCCCGAAATTCAACTACGAGCTTTTTAACTGCAACAACTTTAATATACGCTATTGGAGCTGGAATTACCGCGGCTGCTGGCACCAGACTTGCCCTCCAA
+
DDDDCIIIIIIHIIGIHEECCHI@C@GHI1<C@GFGHHHFC?<GH1<1DHCHEH@EEHH?CFC@@G11<<D@/<E?EEHEHHHHEHIGHHCE<11D1111<<<HHHHCIHHHHGIHGHIIIHHHHFHHIIIIIHIIIIIHIIIIIIIIIIIHHHHHIIHIHIIIIIH9IHIIIIIHIIIIIIIIIIIIIIHIIIIIIIII0HIIIIIIIIIIIIII=III4IIIIIIIIIIIIIIIIIIGIIIIGIIIIIIHIIIHIIIIIIIIIIIIIIIIIIIIIIIIIIIIIIIIIIIIIIIIIIIIIIIIIIIIIIIIIIIIIIIIIIIIIIIIIIIIIIIIIIIIIIIIIIIIDDDDD
@HISEQ:969:HM2KJBCX2:2:1101:2937:93633 2:N:0:ACTATGCA
GTAGCACTCATGCCCAACTATCCCTATTAATCATTACGGTGGTCCTAGAAACCAACAAAATAGAACCACAACGTCCTATTCTATTATTCCATGCTAATCTATTCAAGCAATAGCCCGCTTTAAACACTCTAATTTTTTCAAGGTAATGGTCCTGGCTCCCCAACACACCCAATAAAGGACATGCTGGCTCACCAGAAGGAAGACCCGACAGCAGACAGTACTCGCCAAAGACGGACCGCCCGGCCAGGCCTAAAATTCAACTACGAGCTTTTTAACTGCAACAACTTTAATATACGCTATTGGAGCTGGAATTACCGCGGCTGCTGGCACCAGACTTGCCCTCCAA
+
DDDDDIIIIHIHHIFHIIIHIEHHIIIIHIHIIHIIIIHIHHIEIHIHGIIIIIII@HHIHHHFHIIIHIHHHHIIIIGIIIHIIGHIHH@EFHFHHHGIIIHIIIIGHHHEIGIIIIIHIHHGEHIIHIHIIIHIHGIIHHHHHHHIIIIIIIIHHHHHIIHHIIIIGIHIHIIHIIIIIHHIHIIIIIIIGIIIHIHIHEGIIIIIIIIIIIHIIIIIIHIIIIIIHIHIIIIIIHIII5IIHIIIIIIIIIIIIIIIIIHIIIIIIIIIIIIIIIIIIIIHIIIIIIHHIHIIIIHHHIIIIIIIIIIIIIIIIIIHIIIIIIIIIIIIIIIIIIIIHDDDDB
@HISEQ:969:HM2KJBCX2:2:1101:4396:94010 2:N:0:ACTATGCA
GTAGCACTCATGCCCAACTATCCCTATTAATCATTACGGTGATCCTAGAAACCAACAAAATAGAACCATGCCGTCCTATTTTATTATTCCATGCTAATCTATTCAAGCACAAGCCTGCTTTAAGCACTCTAATTTTTTCAAGGTAATAGCTCTGCTTCCCCAACGCACTAACTTAATAGCATGATGGTTATTCAGAAGGTAGGAATTCATCAGGCCAGTACGGACAGTGAAGCCCGACCAACCGACAAACTCCGAAATTCAACTACGAGCTTTTTAACTGCAACAACTTTAATATACGCTATTGGAGCTGGAATTACCGCGGCTGCTGGCACCAGACTTGCCCTCCAA
+
DDADAF?HHEGHHHHHFHIHHCHHIHHGHGHIEEEHIHHEHHIGHHHHHIGI@HGIHC?HHI?HEHEHIHGHIIHHH1C1<@@@HIF@G1FFGHEHHCIHHHHHIIHHHIHIIFIIHHCGHHGIIIIIIIIIIIHHHEEHIIHIIIHFHHHFHIHGFIIHIHEGHCFIHHHIIIIHIIIHFHHHIIIIIIIHEIIHHIIIIIIIIIIIIIIIIIIIIIIIIIIIIIIHIIIIIFIFHIGHIIIIIHGIIHIIIIIHIIIHIIIIIIHHIIIIIIIIIIIIIHIIIHIHHHIIIIIIIIHIHIIIIIIHIIIIIIIIIIIIIIIIIIIIIIIIIIIIIIIIIIIDDDDD
@HISEQ:969:HM2KJBCX2:2:1101:14099:93532 2:N:0:ACTATGCA
GTAGCACTCATGCCCAACTATCCCTATTAATCATTACGTCAATCTTAGATACCAACAAAATAGGATCGTCGTCCTATTTCATTATTCCATGCTAATGTATTCAAGCGTTAGCCTGCTTTAAACACTCTAATTTTTTCAAAGTAACAGTCCTGTTTCCCCGCAACACCAACTTAATGGCATTACGGTTCTACAAGAAGGAGGAATCAGCAAAGCCAGTGCATACCAGTGGCACGACCAACTTGCTGACCCCGAAATTCTACTACGAGCTTTTTAACTGCAACAACTTTAATATACGCTATTGGAGCTGGAATTACCGCGGCTGCTGGCACCAGACTTGCCCTCCAA
+
@D00<<F?HHH?<C<110<11<11<1<C@E1C?CF1<11<<E?111<111<<E110ECH?1111<1FGG1</<CHHFHIGG@@11D@E@1<CGC1F<<@?GE@HHHGB<071?HEGFG16EHHFHGHB<<@DG$@B1<B1A6CEH9H1A6@1A<ECCCE@7C.?<CCC5@DCF>C:@D<DGHDEECE=:/HHHFCHHHIIIH@EHE@F?HFFHFHHC1CFC<1/HHD<@0</C@<1HFEHD@C<FE:/C<E@@HGD11DD0?=HGCEHEEE@D<1HCEG<<1EFHHHFF<0EH<IIIHEGC@?GCHCGC?EHHC<D<GD1GE11G?CC1CC<1<1C@?0C?B??@
@HISEQ:969:HM2KJBCX2:2:1101:15942:94567 2:N:0:ACTATGCA
GTAGCACTCATGCCCAACTATCCCTATTAATCATTACGGTGATCCTAGAAACCAACAAAATAGAACCATGCCGTCCTATTTTATTATTCCATGCTAATCTATTCAAGCACTAGCTTGCTTTAAGCACTCTAATTTTTTCAAGGTAATAGCTCTGCTTCCCCAACGCACCAAATTAATGGTATGAAGGTTATTCAGAAGGTAAGAATCCATCAAATCAGTACGAACAGTGAAGCCCGACCGATAGACAGATTCCGAAATTCAACTACGAGCTTTTTAACTGCAACAACTTTAATATACGCTATTGGAGCTGGAATTACCGCGGCTGCTGGCACCAGACTTGCCCTCCAA
+
0<<<@<1<1<F111<C@CG1DF<DFCGHIGHH?HHHIHHIIIIIIIIIIGHHHI?EH<FHHHICHHHHICCHCEHHFFHHHCFGHCH1<@1<1@CC<FHHEHHHHG@CFHEHHIHGCHFIHHEGHGH@AGE?DEHHHHHHE?IHGIHHHEHHH?HHGHDGHHHHCHGHHEHHEHGEEEF<HIHIHHGFEHEIIIHIHFEIIHHIIIIIHGHGIHHHHHEEDIIIIHHCHHIIIIIHGIIFGGHIHF<GIIHHHHIIIIIHHIHHHG@HHEHIIIHHHHEHHHHCIHFHFHEHHHIHEEIHHIHGCIHEHIHGIIIIHIIIHHHIIHHGIIIIIIHHHGE<?EFD0@D@
@HISEQ:969:HM2KJBCX2:2:1101:8037:94392 2:N:0:ACTATGCA
GTAGCACTCATGCCCAACTATCCCTATTAATCATTACGGTGATTCAGAAACCAACAAAACAGGACCACCGTCCTATTTTATTATTCCATGCTAATGTATTCAGACGTAAGCCTGCTTTGAACACTCTAATTTTTTCAAGGTAAAGGTCCTGGTTTCCCACCACGCTAAATTAATAACATGATGGTTCCCCAGAAGGTAGAAATTCCACACGCCAGTACAGACAATTGCCCGACCAACGGTAGAACCCCGAAATTCAACTACGAGCTTTTTAACTGCAACAACTTTAATATACGCTATTGGAGCTGGAATTACCGCGGCTGCTGGCACCAGACTTGCCCTCCAA
+
ADDDDIIIIIIIIIIIIIIHIHIIIEHHIIIIIIIIIIIIIIIIHIHIGHIIIIIIIIIIIIHEGHHIHDHHHHHHIHHIIIGFHEGHHIIHIHFGGIHHIIHIIHGEHEHIHIHHIIHHIIIIIHHI?HGFHICHHIIIIIIIIIIIIHHHHHIIHHHHGIIHHHHGHHHHHHHIHIIIIIIHIHIIHIIIIIIHHHHHIIHGHHHIGIIHIIIHIIIIIIIHIIIHDIIII>IIIIIHHIIIIIIIIIHIIIIIIIIIIIHHIIIIIGIIIIIIIIIIIIIIIIIIIIIIIIIIHIHIIIHHIIIIHIIIIIIIIIIHIIIIIIIIIIIIIIIIIHBCDDB
@HISEQ:969:HM2KJBCX2:2:1101:5912:94702 2:N:0:ACTATGCA
GTAGCACTCATGCCCAACTATCCCTATTAATCATTACTCATTTCCCCAAAAACCAACAAAATTCGAGATACGAGTCCTAAATTATTATTCCATGCTAATGTATTCATAACTTTCAGCCTGCTTTAAACACTCTAATTTTTTCAAAGTAAAGGTCCTGGATTGCGAACCCAACCCAGTAAAGGGCAGGAACGTTCTCCAGGAAGATGGTAAGCGCGCATCGGCACTCACACACGATACCGTGGCGGGCCAAGCGCACTATACCAGAAATCCAACTACGAGCTTTTTAACTGCAACAACTTTAATATACGCTATTGGAGCTGGAATTACCGCGGCTGCTGGCACCAGACTTGCCCTCCAA
+
DDCDDIIIIIIIHGIIIIIIIIIHIIIIIIIIIIIIIIHHIIIIHIHIIIIIDHIIHIGIHHIIIGIIIIIIIIGHIHHIHIIIIIFHIIHHIHHHHGHIIDHHEHIIIIHHHHHHHIIHIIIHIIIIIGIIHHHHIHHIIIIHHIHGIIIIGIIIIIHHHHGIIHIHHHIIIHIIHGHEGHEGIIIIIIHHGHGHIHIIIIIIIIIIIIHHI<IIIHIIGIHIIIII<IHGHIIIIIIIIIIIIIIIIIIIIIIIIIIIIIIIIIIIIIIIHDIIIIIIIIIIIIIIIIIIIHIIGIIIIIIIIHIIIIIIIIIIIIIIIIIIIHIIIIIIIIIIIIIIIIIIIIIIIIIIIDDDDD
@HISEQ:969:HM2KJBCX2:2:1101:12651:94655 2:N:0:ACTATGCA
GTAGCACTCATGCCCAACTATCCCTATTAATCATTACGTCAATCCTAGAAACCAACAAAATAGGATCGAACGTCCTATTTCATTATTCCATGCTAATGTATTCAAGCGTTAGCTTGCTTTAAACACTCTAATTTTTTCAAAGTAACAGTCCAAATTCCCCGCAACACCAAATTAATGGCATTACGGATCATCAGGAAGGAGGAATCAGTGAGACCAGTACATACCAGAGGCATGACCAACCTACTAACCCCGAAATTCAACTACGAGCTTTTTAACTGCAACAACTTTAATATACGCTATTGGAGCTGGAATTACCGCGGCTGCTGGCACCAGACTTGCCCTCCA
+
DDDDCIIIIIIIIIIHIIIIIIIIIIIIIHIHIIIIIIIIIIHHIIIIHIIIIHHIIIEHHHHHIIIIIIIIHHHIIIIIIIIIIIIGIIIIGIIIIIIIIIIHHHIIHHIIIIIIHIIIHFHIIIIIIIIIIHIIIIIIIIIIIHIIIIIHHHHIIIIIIIIIIIIIIIIHHIHHHIIIHIIIIIIIHIIIIIHIIIIIIIIIHIIIIIIIIIIIIIIIIIIIIIIIIIIIIIIIIIIIHHHFIIIIIIIIIIIIIIIIIHHIIIIIIIIIIIIIIIIIIIIIIIIIIIIIIIIIIIIIIIIIIIIIIIIIHIIIIIIIIIIIIIIIIIIIIIIIIIIIDDDDD
@HISEQ:969:HM2KJBCX2:2:1101:10516:95227 2:N:0:ACTATGCA
GTAGCACTCATGCCCAACTATCCCTATTAATCATTACGTCAATCCTAGAAACCAACAAAATAGGATCAACGTCCTATTTCATTATTCCATGCTAATGTATTCAAGCGCGAGCCTGCTTTAAACACTCTAATTTTTTCAAAGTAACAGTCCTGATTCCCCACCACACCAAATTAATGACATGATGGTTCGTCAGAAGGTAGGAATCAGTAACACCAGTACGTACCGAAGGCACGACCAGCGTACTAATCCCGAAATTCAACTACGAGCTTTTTAACTGCAACAACTTTAATATACGCTATTGGAGCTGGAATTACCGCGGCTGCTGGCACCAGACTTGCCCTCCAA
+
DDDDDIIIIIIHIHIIIHHIIHHHIIIIIFIHIIIIIIIHHHIIIIIIIIIIIHHIIHIEHFHIHHIIIHIHIGHHIHHGFHHEHHHIIGHHIGIIIIIIHHHHHIIIIIIIIIIHHEHHHHHHIHHHIHHIIHHIHHHIIIIIIHIHIIIIIIIIHIHHFHHIIIHHHHHIIHHHGIIIIIIIIIIIIIIIIHIIIIIIIIIHIIIHIIIIIHIIHHHIIIIIIIIHIIIIIIIIIIIHIHHHIHHIIIIIHIIHIIIIIIIIIIIIIIIIIHIIIIIIIIHIHEIIIIIIIIIIIIIIIIIIIIIIIIHIIIIIIIIIIIIIIIIHIIIIHGIIIIIIDDDBB
@HISEQ:969:HM2KJBCX2:2:1101:17280:94855 2:N:0:ACTATGCA
GTAGCACTCATGCCCAACTATCCCTATTAATCATTACGTCAATCCTAGAAACCAACAAAATAGGATCAAACGTCCTATTTCATTATTCCATGCTAATGTATTCAAGCGTTAGCCTGCTTTAAACACTCTAATTTTTTCAAAGTAACAGTCCTGTTTCCCTGCAACACCAAATTAATGACATTACAGTTCTTCAAGAAGGAGGAACCAGTAAAGCCAGTGCATACCAGAGGCACGACCAACCTACTAATCCCGAAATTCAACTACGAGCTTTTTAACTGCAACAACTTTAATATACGCTATTGGAGCTGGAATTACCGCGGCTGCTGGCACCAGACTTGCCCTCCAA
+
DDDCDHIIIIIIHIIIIIIIIIIIIIIIIIIIIIIIIIIIIIIIIIIIIIIIHIIIIGIIIHHHHHIIIIIIIIIIIIHIIIIIIIIIIIIIHIIIIIIIIIIIIIIIIIIIIIIHIIIIIIIIIIIIIIIIIIIIIIIIIIIIIIIIIIIIIHIIIIIIIIIIIIIHIIIIIIIIIIIIIIIIIIIIHIIIIIIIIIIIIIIIIIIIIIIIIIIIIIIIIIIIIIIIIIIIIIIIIIIIIIHHHIIIIIIIIIIIIIIIIHDIIIIIIIIIIIIIIIIIIIIIIIIIIIIIIIIIIIIIIIIIIIIIIIIIIIIIIIIIIIIIIIIIIIIIIIIIIIIIIDDDDD
@HISEQ:969:HM2KJBCX2:2:1101:2364:95478 2:N:0:ACTATGCA
GTAGCACTCATGCCCAACTATCCCTATTAATCATTACGGTGATCCTAGAAACCAACAAAATAGAACCATGCCGTCCTATTCTATTATTCCATGCTAATGTATTCGAGCAAAAATGCCTGCTTTAAACACTCTAATTTTTTCAAGGTAAAGGTCCTGGATCCGCAAGACACCCAATTAAGGACATCAAGTTTCTCCAGAAGGTGAGAAATCAACAGCGACAGTTCATACCCCTTAAGGCATGACCATCACGTCAATCCCGAAATTCAACTACGAGCTTTTTAACTGCAACAACTTTAATATACGCTATTGGAGCTGGAATTACCGCGGCTGCTGGCACCAGACTTGCCCTCCAA
+
ABDDDHIIIIIIGHHIIIIIIEHIIHIIGIHIIHHIIHGIIIIGHIHIIIIIGHHIHH?GHIGHIHHHHDCH?HHIIHFHIIIHHHHIIIIIHCGHCFHHHHHHGHFGHHI@FIHHIIIHIHHEHHHIHFHIHHFHHIIIHHHHEIHHFHHIFHHHDHFGHHIHHHHEHIHHHGIIIIIHFFHHHIEIHHHHEHHFIIIIIIIIIIHIHIIHHHHHHHIIIIIIIIIHIIIHIHGIIIHHHIIHIIIHIFHCIHHGIGIIHHIIIHIHEDIIHIIIIIIHHHIIIIIIHFHIIIIHGHIHHGHIIIIIIIGIIIIIIHIHIIIIIIHEHIIIIIIIIIIIIHIGIHGHCDDDD
@HISEQ:969:HM2KJBCX2:2:1101:19966:95715 2:N:0:ACTATGCA
GTAGCACTCATGCCCAACTATCCCTATTAATCATTACGTCAATCCTAGAAACCAACAAAATAGGATTAAACGTCCTATTTCATTATTCCATGCTAATGTATTCAAGCGTTAGCCTGCTTTAAACACTCTAATTTTTTCAAAGTAACAGTCCTGTTTCCCTGCAACACCAAATTAATGACATTACAGTTCTTCAGAAAGGAGGAATCAGCGAAGCCAGTACATACCAAAGGCACGACCAACCTGCTAACCCCGAAATTCAACTACGAGCTTTTTAACTGCAACAACTTTAATATACGCTATTGGAGCTGGAATTACCGCGGCTGCTGGCACCAGACTTGCCCTCCAA
+
DDDDDIIIIIIIIHIIIIIIIIIIIIIIIIIIIIIIIIIIIIIIIIIIIIIIIIIIIIIGIIIIIIIIIIIIIHIIIIIIIIIIIIIIIIIIIIIIIIIIIIIIIIIIIIIIHIIIIIIHIIHIHIIIIIIIIIIIIIIHIIIIIIIIIIIIIIIIHGIIIIIIIIIHIHHIIIIIIIIIHIIIIIIIIIIIIIIIIIIIHIIIHIIIIIIIIIIIIIIIIIIIIIIIIIIIIIIIIIIIIIIIIIIIIIIIIIIIIIIIIIIIIIIIIIIIIIIIIIIIIIIIIIIIIIIIIIIIIIIIIIIIIIIIIIIIIIIIIIIIIIIIIIIIIIIIIIIIIIIIIDDDDD
@HISEQ:969:HM2KJBCX2:2:1101:13417:95741 2:N:0:ACTATGCA
GTAGCACTCATGCCCAACTATCCCTATTAATCATTGCTCACAAATCCAAAAACCAACAAAATACGATAAACGAGCCCTAACTTATTATTCCATGCTAATGTATTCATAACTAACCGCCTGCTTTAAACACTCTAATTTTTTCAAAGTAAAGGTCCTGGATTGCGAACCCAACCCAGTAAAGGGCAGGAACGTTCTCCAGGAAGATGGTAAGCGCGCATCGGCACTCACACACGATACCGTGGCGGGCCAAGCGCACTATACCAGAAATCCAACTACGAGCTTTTTAACTGCAACAACTTTAATATACGCTATTGGAGCTGGAATTACCGCGGCTGCTGGCACCAGACTTGCCCTCCAA
+
DDDDDIIIIIIIIGIIIIIIIIIIIIIIIIIIHIIIIIIIIIIIIIIIIIIIIIIIIIIIHHHIIHHHIHIIHHIIHIIIIIIIIIIIIIIIIIGHHIIIICGHHHIEIIHIIIIIHIIIIGHHIIIIIIIIIIHIHIIIIIIIHIIIIHHIHIIIIIHHHIIIIHIGHGIIIHHHFIIIIIGIIIGIIIHHIHIIIIIHIIIIIIIHHIIIIIIIIIIIIIIIHHIIIIIIIHIIIIHGIHIIIIIII+IIIIIHHIIIIIIIIHHIIIIIIIIIIIIIIIIIIIIIIIIIIIIHIHHHHIIIIIIIIIIIIIIIIIIIIIIHIIIIIIIIIIIIIIIIIIIIIIIIIIIIIDDDDD
@HISEQ:969:HM2KJBCX2:2:1101:6812:95161 2:N:0:ACTATGCA
GTAGCACTCATGCCCAACTATCCCTATTAATCATTACGGTGATCCTAGAAACCAACAAAATAGAACCATGCCGTCCTATTTTATTATTCCATGCTAATCTATTCAAGCACTAGCTTGCTTTAAGCACTCTAATTTTTTCAAGGTAATAGCTCTGCTTCCCCAACGCACCAAATTAATGACATGAAGGTTATTCAGAAGGTAAGAATCCATCAAATCAGTACGAACAGTGAAGCCCGACCGATAGACAGATTCCGAAATTCAACTACGAGCTTTTTAACTGCAACAACTTTAATATACGCTATTGGAGCTGGAATTACCGCGGCTGCTGGCACCAGACTTCCCTCCAA
+
DDDDDIIIIIIIIIIIIIIIIIIIIIIIIIIIIIIIIIIIIIIIIIIIIIIIHIIIIIHIIIHIIIIIIGHGDHIHIIIIIIIIIIIIIIIIHEEHIIHHHFHHIIIIIHIIIHIIIIIIIIIIIIIIHIIIIIHIIIIIIIGIIIIIIIIIIIIIHIHIIIIIIIIIIIIIIIIIIIIIHIIIIIIIIIIIIIIHIIIIIIIIIIIIIIIIIIHIIIIIIIIIIIIIIIIIIIIIHIIIIIIIHGIIIIIIIIIIIIIIIIIIIIIIIIIIIIIIIIIIIIIIIIIIIIIIIIIIIIIIIIIIIIIIIIIIIIIIIIIIIIIIIIIIIIIIIIIIIIIHIIDDDDD
@HISEQ:969:HM2KJBCX2:2:1101:21155:96377 2:N:0:ACTATGCA
GTAGCACTCATGCCCAACTATCCCTATTAATCATTACGGTGATCCTAGAAACCAACAAAATAGAACCATGCCGTCCTATTCTATTATTCCATGCTAATGTATTCGAGCAAAAATGCCTGCTTTAAACACTCTAATTTTTTCAAGGTAAAGGTCCTGGATCCGCAAGACACCCAATTAAGGACATCAAGTTTCTCCAGAAGGTGAGAAATCAACAGCAACAGTTCATACCCCTTAAGGCACGACCATTACGTCAATCCCGAAATTCAACTACGAGCTTTTTAACTGCAACAACTTTAATATACGCTATTGGAGCTGGAATTACCGCGGCTGCTGGCACCAGACTTGCCCT
+
DDDADIIHIHHHHHHHIHHIEHHIHIHIHHHHHCHHIIGFHE?GHFHHHHIHHHHHIHIHIGEHIIIGHEHH/0C<0DFFE?DEHHHH?@G?@EEFH1CHFHEHHHHHIHIIIGGHHHGIIHHHHIFHIIHHHIIIHHHIHHIIHHHHIFHHIIHFHIIIIHHHHFHIIIHIIIIIHHHHHIHHHHE?HIIIIIIIIHHIIHIIIIIIIIIHHHHGFFHHHIIIHEEIIIHIIIIHIIIIIHIFIIIIHIIIIIIIHHIHEHIIIHHIHCHIHHIIIIHHHHIHIIIIHHGIIIIIIHHGCIIIIHHHIIHIIIIIIIIIIIIIIIIIIIIIIIIIIIIIIIIIDDDDD
@HISEQ:969:HM2KJBCX2:2:1101:11614:96571 2:N:0:ACTATGCA
GTAGCACTCATGCCCAACTATCCCTATTAATCATTACGTCGATCCTAGAAACCAACAAAATAGAATCAAACGTCCTATTTCGTTATTCCATGCTAATGTATTCAAGCGTGAGCCTGCTTTAAACACTCTAATTTTTTCAAAGTAACAGTCCTGATTCCCCATGACACCAAATTAATGACATCATGGTTCGTCAGAAGGTAGGAATCAATAATACCAGTACGTACAATAGCACGACCAATAAATTAATCCCGAAATTCAACTACGAGCTTTTTAACTGCAACAACTTTAATATACGCTATTGGAGCTGGAATTACCGCGGCTGCTGGCACCAGACTTGCCCTCCAA
+
DDDDDIIHIICGHIIIIIIIIIIIIIIIIIIIIIIIIIHHIIIIIIIIIIIIIIIIIIIIIIIHHHIIHIIHHIIIIIIIIIIIIIIHIIHIEHEIIIIIHIHHIIIHIIHIIIIIIIIIIHIIIIIGHIIIIIIIIIIIIHIIIIIIIIIIIIIHIIIIIIIIIIIIIIIHGIIIIIIIIIHIIIIIIIIIIIIIIIIIIIIIIIIIHIIIIIIIIIIIIIIIIIIIII=IIIIIIIIIIIIIIIIIIHIIIIIIIIIIHFIIIIIIIIIIIIIIIIIIIIIIIIIIIIIIIIIIIIIIIIIIIIIIIIIIIIIIIIIIIIIIIIIIHIIIIIIIIIIIDDDDD
@HISEQ:969:HM2KJBCX2:2:1101:18176:96338 2:N:0:ACTATGCA
GTAGCACTCATGCCCAACTATCCCTATTAATCATTACGGTGATCCTAGAAACCAACGAAATAGAATCAGTCCGTCCTATTTCATTATTCCATGCTAATGTATTCAGACGATAGTCTGCTTTAAACACTCTAATTTTTTCAAAGTAACAGTCCTGATTTCCCATCACACCAAATAAATGGCATGAAAGTTCCTCAGAAGGTAGAGATCCATCTCACCAGTGCAGACAATTAAGCCTGACCAATGGGTAGACCCCGAGGTTCAACTACGAGCTTTTTAACTGCAACAACTTTAATATACGCTATTGGAGCTGGAATTACCGCGGCTGCTGGCACCAGACTTGCCCTCCAA
+
DDDDDIIIIIIIIIIIIIIIHIIIIIIIIIIIIIIIIIIIIIIIIIIIIIIIIIIIIIIIIIHGHHIIIIIIIIIIIIIIIIIIIIIIIHHIHIIIIIIIIGIIIIHIIIIIIIIIIIIIIIIIIIIIIIIIIIIIIIHIIHIIIIIIIIIIIIIIIIIIIIIIIIHHHIIIIIIHIIIIIIIIIIIIIIIIIIIIIIIIIIIIIIIIIIIIIII+IIIIIIIIIIIIIIIIIIIIIIIIIIIHHHGIIIIIIIIIIIIIIIIIIIIIIIIIIIIIIIIIIIIIIIIIIIIIIIIIIIIIIIIIIIIIIIIIIIIIIIIIIIIIIIIIIIIIIIIIHIIIIIIDDDDD
@HISEQ:969:HM2KJBCX2:2:1101:7179:96975 2:N:0:ACTATGCA
GTAGCACTCATGCCCAACTATCCCTATTAATCATTACGTCAATCCTAGAAACCAACAAAATAGGATCAAACGTCCTATTTCATTATTCCATGCTAATGTATTCAAGCGTTAGCCTGCTTTAAACACTCTAATTTTTTCAAAGTAACAGTCCTGTTTCCCTGCAACACCAAATTAATGACATTACAGTTCTTCAAGAAGGAGGAACCAGTAAAGCCAGTGCATACCAGAGGCACGACCAACCTACTAATCCCGAAATTCAACTACGAGCTTTTTAACTGCAACAACTTTAATATACGCTATTGGAGCTGGAATTACCGCGGCTGCTGGCACCAGACTTGCCCTCCAA
+
BDDDDIEGHIIEHIHIIIFGEHHHHHIHIHFHIIFHHIIIIIHIIIGIIIHIIIHHIIIGIIHCHIIHIIGIIIIIIIIIIIIIIIIHIIFHHIIIIHHHHFHIIIHHIIHHIIHIIIIIIIIIIIIIIIIIIIIIIIIIIIIIIHIIIIIIIHGIIIIIHIIIIIIIIIIIIIIIIIIIIIIIIIIHHHHIIIIIIIIIIHIIIHHHHIIIIHIHHIIIIIHHIIIIGIIIIIIIHGFHHHIHHHHEDHHIIIIIIIIIIIIIIIIIIIIIIIIIIIIIIIIIIHIIIIIIIIIIIIIIIIIIIIIIIIIIIIIIIIIIIIIIIIIIIIIIIIIIIIIIIDDDDD
@HISEQ:969:HM2KJBCX2:2:1101:21118:97099 2:N:0:ACTATGCA
GTAGCACTCATGCCCAACTATCCCTATTAATCATTACGGTGGTCCTAGAAACCAACAAAATAGAACCCTTAGCCGTCCTATTTTATTATTCCATGCTAATGTATTCAGACGATAAAGCCTGCTTTAAACACTCTAATTTTTTCAAGGTAATGGTCCTGGTTCCGCCAGACACCAAATAAATGACATCTGACCTCGCCAGAAGGTAAGAGACCCGCGGAGCCAGTGATGGACAGTTAAGCCCAACCGACCCGCGGCTCCCGAAATTCAACTACGAGCTTTTTAACTGCAACAACTTTAATATACGCTATTGGAGCTGGAATTACCGCGGCTGCTGGCACCAGACTTGCCCTCCAA
+
DAADDIICFHEHHHIIIHGIHIIIIHHHHHHHHCHHIIIFEHCGHEFHHHHHHIIIIIIIIIHHIIHGHIHHEEHCC<ED@CFHHHIIHHHECDGHHHIHCGDHHHHHHIIHGHIIHHGHFIHHHGHIIIIHIIHHIIIIIHHGHHHGFFIHHHHHHHDFIIHIIIHIIIHIIIIHIIHHHHHHHHIIHHIIIIIIIIIIIIIIIHGHHIIIIIIHHHIIIIIIIIIIIIIIIHIIIIIGIHHIIIHIIIIHGIIIIHGIHGHIIIIHIIHIHHHIIIIIHHHIIIIIIHIHIIIIIIIIHHIIHHHIIIIIIIIIIIIIIIIIIIIIIIIIIIIIIIIIIIIIIIIIIDDDCB
@HISEQ:969:HM2KJBCX2:2:1101:14139:97659 2:N:0:ACTATGCA
GTAGCACTCATGCCCAACTATCCCTATTAATCATTACGTCGATCCTAGAAACCAACAAAATAGAATCAAACGTCCTATTTCATTATTCCATGCTAATGTATTCAAGCGTGCGCCTGCTTTAAACACTCTAATTTTTTCAAAGTAACAGTCCTGATTCCCCACGACACCAAATTAATGACATCGCGGTTCTTCAGAAGGTAGGAACCAATAATGCCAGTGCGTACCGAGGCACGACCGACAATCTGATCCCGAAATTCAACTACGAGCTTTTTAACTGCAACAACTTTAATATACGCTATTGGAGCTGGAATTACCGCGGCTGCTGGCACCAGACTTGCCCTCCAA
+
DDDDDIIIIIIIIIIHIIIIIIIIIIIIIIIIIIIIIIIIIIIIIIIIIIIIIIIIIIIIIIHIHIIIHHIIIIIIIIIIIIIIIIIIIIIIIIIIIIIIIIHHIIIIIIIIIIIIIIIHHIIIIIIIIIIIIIIIIIIHIIIIIIIIIIIIIIIIIIIIHIIIIIIIIIIIIIIIIHIIIIIIIIIHIIIIIIIIIIIIIIIIIIIIIIIIIIIIIIIIIIIIIIIIIIIIIIIIIIIIIIHHIIIIIIIIIIIIIIIIIIIIIIIIIIIIIIIIIIIIIIIIIIIIIIIIIIIIIIIIIIIIIIIIIIIIIIIIIIIIIIIIIIIIIIIIIIIIIIIIDDDDD
@HISEQ:969:HM2KJBCX2:2:1101:17435:98107 2:N:0:ACTATGCA
GTAGCACTCATGCCCAACTATCCCTATTAATCATTACGGTGATCCTAGAAACCAACAAAATAGAATCATGCCGTCCTATTTTATTATTCCATGCTAATGTATTCAAGCAAAATGCCTGCTTTAAACACTCTAATTTTTTCAAAGTAAAGGTCCTGGTTCCCCGCGACACCCAATTAAGGGCATCGCGGTTCTCCAGAAGGTGAGAAATTGACTACACCAGTTCATACCCCTTAAGGCACGACCGATGTGTCAATCCCGAAATTCAACTACGAGCTTTTTAACTGCAACAACTTTAATATACGCTATTGGAGCTGGAATTACCGCGGCTGCTGGCACCAGACTTGCCCTCCAA
+
DDDDDIIIIIIIIIIIIIIIIIIIIIIHIIIIIIIIIIIIIIIHIIIIIIIIIIIIIIIIIHIIIIIIIHHIIIHIIIIHIHIIIIIIIIIIIHHHIIIIIGHHIIHIIIIIIIIIIHIIIIIIHIIHIIIIHIHIIIIIIIIHIIIIIIIIIHHHHIIIIIIIIIIIIIIIHIIIIIIIIIIIIIIIHIIIIIIIIIIIIIIIIIIIIIIIIIIHIIIIIHIIIIIIIIIIIIIIHHI<IIIIIIIIIHGIIIIHIIIIIIIIIIIIIIIIIIIIIIIIIIIIIIIIIIIIIIIIIIIIIIIIIIIIIIIIIIIIIIIIIIIIIIIIIIIIIIIIHIIIIIIIIIIDDDDD
@HISEQ:969:HM2KJBCX2:2:1101:17296:97932 2:N:0:ACTATGCA
GTAGCACTCATGCCCAACTATCCCTATTAATCATTACGGTGATCCTAGAAACCAACAAAATAGAATCATGCCGTCCTATTTTATTATTCCATGCTAATGTATTCAAGCAAAATGCCTGCTTTAAACACTCTAATTTTTTCAAAGTAAAGGTCCTGGTTCCCCGCGACACCCAATTAAGGGCATCGTGGTTCTCCAGAAGGTGAGAAATTGACTACACCAGTTCATACCCCTTAAGGCACGACCGATGTGTCAATCCCGAAATTCAACTACGAGCTTTTTAACTGCAACAACTTTAATATACGCTATTGGAGCTGGAATTACCGCGGCTGCTGGCACCAGACTTGCCCTCCAA
+
DDDDDIIIIIHIIIIIIIIIIIIIIIIIIHIHHIIIHIIIIIIIHIIIHIIHHHIIIIHHIIIIIIIIIIIFHEHIIIIIIIIIIIIICHIFEEHIHIHIHGHIIIHHIIIGHHHHIIIIIIIIIIIIIIHIIHIIIHIGHHGHIIIIIIIIHGIIHHFHHHHIHIIIIHHIIIIIIHIHHHIHIIHHIHHIHIIHIIIIIIIIIIIIIIIIIIIHIIIIIIIHHHIHHIIIIIIIHHIHHIIIIIIIIHHIHIIIIIIIIIIHIIIIIIIIHHHIIIHIIHIHIHHHCHIHHHIIIIIIIIHIIIIIIIIIHIIIIIIHIIIIIHIIIIIIIIIIIIIIIIIIIIIDDDDD
@HISEQ:969:HM2KJBCX2:2:1101:2513:98849 2:N:0:ACTATGCA
GTAGCACTCATGCCCAACTATCCCTATTAATCATTACGTCAATCCTAGAAACCAACAAAATAGGATAAACGTCCTATTTCATTATTCCATGCTAATGTATTCAAGCGCGAGCCTGCTTTAAACACTCTAATTTTTTCAAAGTAACAGTCCTGATTCCCCGCCACACCAAATGAATGACATGATGGTTCGTCAGAAGGTAGGAACCAGTAACACCAGTACGTACCTAAGGCACGACCAACGTACTGATCCCGAAATTCAACTACGAGCTTTTTAACTGCAACAACTTTAATATACGCTATTGGAGCTGGAATTACCGCGGCTGCTGGCACCAGACTTGCCCTCCAA
+
DDDDDIIIIIIIIIIIIIIIIIIIIIIIIIIIIIIIIHIIIIIIIIIIIIIIIIIIGIIIIIIIIIIIIIIIIIIIIIIIIIIIIIIIIIIIIIHHIIHIIHHIHHIIIIIIIIIIIIIIIIIIIHIIIHHIIIIIIHIIHIIIIIIIIIIIIIIIHIIIIIIIIIIIIIIIIIIIIIIIIIIIIIIIIIIIIIIIIIIIIIHIIIIIIIIIIIIIIIIIIIIIHIIIIIIIIIIIIIIIHIIHIIIIIIIIIIHIIIIIIIIIIIIIIIIIIIIIIIIIIIIIIIIIIIIIHIIIIIHHIIIIIIIIIIIIIIIIIIIIIHIIIIIIIIIIIIIIIIIIDDDDD
@HISEQ:969:HM2KJBCX2:2:1101:5000:99984 2:N:0:ACTATGCA
GTAGCACTCATGCCCAACTATCCCTATTAATCATTACGGTGATCCTAGAAACCAACAAAATAGAACCATGCCGTCCTATTTTATTATTCCATGCTAATCTATTCAAGCACTAGCTTGCTTTAAGCACTCTAATTTTTTCAAGGTAATAGCTCTGCTTCCCCAACGCACCAAATTAATGGCATGAAGGTTATTCAGAAGGTAAGAATCCACCAAATCAGTACGAACAGTGAAGCCCGACCGATAGACAGATTCCGAAATTCAACTACGAGCTTTTTAACTGCAACAACTTTAATATACGCTATTGGAGCTGGAATTACCGCGGCTGCTGGCACCAGACTTGCCCTCCAA
+
DDDDDIIIIIIIIIIHHIIGHHIIHIIIHHHHIIIIIHHIIIIIIHIIIICHEHIIFHIIIHIHIIIIIHGHIIHIIHIIIIIIIIIIIIIGHHHHHIHHHFHIIHIIIIIIIHHIIHIIIIHIIHIIIIIHHHIIIIIIIIIIIHIIIIIIIIIHHIHIHIIIIIIIHIIIHHIIIIIIIIIIHIIIIIIIIIIIIIIIIIIIIIIIIIIIHIHHIIIIIIIIIIIIIIHHHIIIIIHIIIIIIGIGIHIIIIIIIIIHIIIIIIIIIIIIIIIIIIIIIIIIIIIIIIIGIIIIIIIIIIIIIIIIIIIIIIIIIIIIIIIIIIIIIIIIIIIIIIIIIIIDDDDD
@HISEQ:969:HM2KJBCX2:2:1101:18092:98655 2:N:0:ACTATGCA
GTAGCACTCATGCCCAACTATCCCTATTAATCATTACGTCAATCCTAGAAACCAACAAAATAGAACCGCACGTCCTATTCTATTATTCCATGCTAATGTATCCGAGCAAAGGCCTGCTTTGAACACTCTAATTTTTTCAAAGTAAAAGTCCTGGTTCCCCGACACGGCCAGTGAAGGCCATGCGGCTCCCCAGAAGGAAAGGCCCGGCCGGACCAGTGCACGCGGTGAGGCGGACCGGCCAGCCAGGCCCAAGGTTCAACTACGAGCTTTTTAACTGCAACAACTTTAATATACGCTATTGGAGCTGGAATTACCGCGGCTGCTGGCACCAGACTTGCCCTCCAA
+
ADDDDHIIIIIIIIIIIIIIIIIIIIIIIIIIHIIIIIIIIIIGHIIIIIIIIIIIIIHHIIHIIHIGHIIIIIIIIIIIIGIIIIIIIIIHIIIHHHIIIIIIIIIIIIHHIIIIIIIIIIIIIIIIIIIHIIIIIIHIIHEIIIIHHIHHIHHIIIIIIIIIIIIIIIIIIIIIIIIIIIIIIHHIIIIIIIIIIIIIIIIIIIIIIIIIIIIIIIIIIIIIIIIIIIIIIIIIIIIIIIIIIIIIIHHIIIIIIIIIIIIIIIIIIIIIIIIIIIIIIIIIIIIIIIIIIIIIIIIIIIIIIIIIIIIIIIIIIIIIIIIIIIIIHIIIIIIIIIIIDDDDD
@HISEQ:969:HM2KJBCX2:2:1101:18816:98537 2:N:0:ACTATGCA
GTAGCACTCATGCCCAACTATCCCTATTAATCATTACGGTGGTCCTAGACCAACAAAATAGAACCAACGTCCTATTCTATTATTCCATGCTAATCTATTCAAGCAAAAGCCCGCTTTAAACACTCTAATTTTTTCAAGGTAATGGTCCTGGTTCCCCGACACACCCAATAAAGGGCATACCGGCTCACCAGAAGGATAGACCCGACAGCAGAACAGTACTCGCCAGAGACGGACCGTCCGGTCAGGCCTAAAATTCAACTACGAGCTTTTTAACTGCAACAACTTTAATATACGCTATTGGAGCTGGAATTACCGCGGCTGCTGGCACCAGACTTGCCCTCCAA
+
DDDDAIIIIIIIIIIIIIIIIIIIIIIIIIIIIIIIIIHIHDHHIIIIHIIIIIIIIIHHHGIIIIIIHIIIHIHIIIHHHIIEHHIIIIIIIIIIHIIHIEHHIHHIGGIHHIIIHIIIIIIGHIIGIIIIHIIIHHIEHHIHFHIHHGHGHHIIIHHEDIIIEHIHHIIIHHGIHHIIIHHFIIHHIIIIIIHIHIHHHIHGHHIHIII<HGIIIHFHHHHHHIIIHIIIIIIHHIIIIIHHIIIIHIIIIIHIIIIIIHHIHGIIIHGHIIIIIIHIIHHHHFIHHIIHIHHGHFFIIIIIIIIIIIIIGIIIIIIIIIHIHHIIIHFHHHHIIIHDDDDD
@HISEQ:969:HM2KJBCX2:2:1101:7042:100222 2:N:0:ACTATGCA
GTAGCACTCATGCCCAACTATCCCTATTAATCATTACGTCAATCCTAGAAACCAACAAAATAGGATCAAACGTCCTATTTCATTATTCCATGCTAATGTATTCAAGCGTTAGCCTGCTTTAAACACTCTAATTTTTTCAAAGTAACAGTCCTGTTTCCCTGCAACACCAAATTAATGACATTACAGTTCTTCAAGAAGGAGGAACCAGTAAAGCCAGTACATACCAGAGGCACGACCAACCTACTAATCCCGAAATTCAACTACGAGCTTTTTAACTGCAACAACTTTAATAAACGCTATTGGAGCTGGAATTACCGCGGCTGCTGGCACCAGACTTGCCCTCCAA
+
BAADDIIIGHIIHHIIIIHIEHIIIIHHIIHHHHIIIGHHEEHHHHHIIIIIFHHI@GHEH@CHFHHEHGEEFHIIIH@FFHHEEHHEHHHCGCHHHIHHEFHHIIHGHHHHFHHIIHIIHFHHHIIGHFHIHHHHIIIIIIIIIIGFHIIIIGHHEGHIIFGHGHHEHHHHIIIGHHHHHIIHHFF?HHHHHHGGH?IIIHIHHIHEFHGFEHHHHHHIIIHI;FIIIIIHHGHGIHHGHEIHDGFF<IIIIHIHEEIIIIIIIHHHHHEHIHHIHHIIIHHIFHHHIIHDHCHIHHIIIIHIIIHIIIIIIIIHIIIIIIIHHHIHIHHCHIIIIHIHHB0@@D
@HISEQ:969:HM2KJBCX2:2:1101:8567:99823 2:N:0:ACTATGCA
GTAGCACTCATGCCCAACTATCCCTATTAATCATTACGGTGATCCTAGAAACCAACAAAATAGAACCATGCCGTCCTATTCTATTATTCCATGCTAATGTATTCGAGCAAAAATGCCTGCTTTAAACACTCTAATTTTTTCAAGGTAAAGGTCCTGGATCCGCAAGACACCCAATAAAGGACATCAAGTTTCTCCAGAAGGTGAGAAATCAACAGTAACAGTTCATACCCCTTAAGGCATGACCATCACGTCAATCCCGAAATTCAACTACGAGCTTTTTAACTGCAACAACTTTAATATACGCTATTGGAGCTGGAATTACCGCGGCTGCTGGCACCAGACTTGCC
+
<<DB@HFH?E11<GCCCHCCF@C<CFHEHCFEGEHHIIHHE1GC1F<<1<FCFCGGC?F@HHFHH1D@FHHHH<EC0@@1<1CGHHH?<F@CGHCC1@1HF?<EEHIHIIHHHHDHHIFEC?FAD@HHHEGHH8GCECGHHGG<GHG@GHHHEHHFHEFHEGHDHHHEHH?HGCCIIIHHGEHHGEHCCC0F@FIHHHECF1HHFGHGHFGGHHHIHFFIHBFHGHEE@?HH9FHHGHIHGHIHEIIIHIHHGCCIIHHHHHFHHGIHHCHGIIHHGFCHHGHEEFHHHHGHHECHHH=EIIIHHEEIIHGCIHIEHHECHHDHHIHHHHHFIIHGEHHHFHD@BD@
@HISEQ:969:HM2KJBCX2:2:1101:6610:101138 2:N:0:ACTATGCA
GTAGCACTCATGCCCAACTATCCCTATTAATCATTACGGTGGTCCTAGAAACCAACAAAATAGAACCGAAGTCCTAACTTATTATTCCATGCTAATGTATTCATAGCGGTCAGCCTGCTTTAAACACTCTAATTTTTTCAAAGTAAACGATCTGTCAGCCACGTACCGTCTCAATGAAGAGAGGTGCGTGTCAACAGAAGGATGGCAGGCGCGACCCGACACTCACACAGCGAATGCTGGCGGGCCAGGCGCACCAGGCCAGAAATCCAACTACGAGCTTTTTAACTGCAGCAACTTTAATATACGCTATTGGAGCTGGAATTACCGCGGCTGCTGGCACCAGACTTGCCCTCCAA
+
DDDDCIIIIHIIHIIIIIIIIIIIIGIIHIHIHIIIIHIIIIIGHHHHFHGHEHHIHHHIIE@GHIIHHHHHHIHIHHIIIHH?HHCG@HCHHHIHGHIEHGHHICHEIHIIIIIHHHEHGHIIHHIIIIIHHHHHIHHHHFHHHHHHIIHIHG@GHIHIHIIIIIIIHHHHHIIIIHGHHIIIHIIIHIHHHIIIIIIIHIIIIIIHHIGIIIIIIIIIHHHHIHIIHIIIIHIIIIHIIIIIIIIIHIIIIIHIIIHHIIIIIIIIIIHCHIIIIIIIIIIIIIIIIIIIIIIIIIHHIIIIIIIIIIIIHIIIIIIIIIIIHIIIIIIIIIIIIIIIIIIIIIIIIIHDCDBD
@HISEQ:969:HM2KJBCX2:2:1101:19453:101263 2:N:0:ACTATGCA
GTAGCACTCATGCCCAACTATCCCTATTAATCATTACGGTGATCCTAGAAACCAACAAAATAGAACCATGCCGTCCTATTCTATTATTCCATGCTAATGTATTCGAGCAAAAATGCCTGCTTTAAACACTCTAATTTTTTCAAGGTAAAGGTCCTGGATCCGCAAGACACCCAATAAAGGACATCAAGTTTCTCCAGAAGGTGAGAAATCAACAGTAACAGTTCATACCCCTTAAGGCATGACCGTCACGTCAATCCCGAAATTCAACTACGAGCTTTTTAACTGCAACAACTTTAATATACGCTATTGGAGCTGGAATTACCGCGGCTGCTGGCACCAGACTTGCCCTCCAA
+
DDDDDIIIIIIIIIIIIIIIIIIIIIIIIIIIIIIIIIIIIIIIIIIIIIIIIIIIIIIIIIEHHHIIIIIIIIIIIIHIIHIIIIHIIIIIHFHIIIHHIF?IHIIIIIIIIIIIIIIIIHIIHIIIIIIIIIIIIIIIIIIHHIHIIIIIIIIIIHIIIIIIIIIIIHIIIIIIIIIIIIIIIIIIIIIIIIIIIIIIIIIIIIIIIIIIIIIIHHIIIIIIIIHIIIIIII=IIIIIIHHI<IIIIIHDIHHIHIIIIIIIIIIIIHIIIIIIIIIIIIIIIIIIIIIIIIIIIIIHGIIIIIIIIIIIIIIIIIIIIIIIIIIIIIIIIIIIIIIIIIIIIIIIDDDDD
@HISEQ:969:HM2KJBCX2:2:1101:9858:101046 2:N:0:ACTATGCA
GTAGCACTCATGCCCAACTATCCCTATTAATCATTACTCATTTCCCCAAAAACCAACAAAATTCGAGATACGAGTCCTAAATTATTATTCCATGCTAATGTATTCATAACTTTCAGCCTGCTTTAAACACTCTAATTTTTTCAAAGTAAAGGTCCTGGATTGCGAACCCAACCCAGTAAAGGGCAGGAACGTTCTCCAGGAAGATGGTAAGCGCGCATCGGCACTCACACACGATACCGTGGCGGGCCAAGCGCACTATACCAGAAATCCAACTACGAGCTTTTTAACTGCAACAACTTTAATATACGCTATTGGAGCTGGAATTACCGCGGCTGCTGGCACCAGACTTGCCCTCCAA
+
?DDBDIHIHIIGGIIIIIIIIIIIIGIHHIHHIIHIIHHIHIIHFHHHHIGIHIIFHIIEHHHICHHEEHFEHEEHHHHHEHHIIIIFHIHGE1<CGHHEC<CCHHIIIIHHIHIIIIIIIHHHIHHHIHIHIIHGHIHIIGIIIIHIIIIIHCIIIIIIIIIIIIIHHGIIHIIIHIIIIIIIHIIIIIIIIHIHIIIIIIHIIIIIIIIIIIIHIHIIIIIIIIIIIIIIIIIIIIIIIIIIIIIIIHIIIIIHGIIIIIIIHIIIIIIIIIIIIIIIIIIIIIIIIIIIIIIIIIIIIIIIIHIIIIIIIIIIIIIIIIIIIIHHIHIIIIIIIIIIIIIIIIIIIHIIIDDDDD
@HISEQ:969:HM2KJBCX2:2:1102:1278:3003 2:N:0:ACTATGCA
GTAGCACTCATGCCCAACTATCCCTATTAATCATTACGGTGATCCTAGAAACCAACAAAATAGAACCATGCCGTCCTATTCTATTATTCCATGCTAATGTATTCGAGCAAAAATGCCTGCTTTAAACACTCTAATTTTTTCAAGGTAAAGGTCCTGGATCCGCAAGACACCCAATAAAGGACATCAAGTTTCTCCAGAAGGTGAGAAATCAACAGTAACAGTTCATACCCCTTAAGGCATGACCATCACGTCAATCCCGAAATTCAACTACGAGCTTTTTAACTGCAACAACTTTAATATACGCTATTGGAGCTGGAATTACCGCGGCTGCTGGCACCAGACTTGCCCTCCAA
+
@DDDCIIHHIIIIHHEHIHIHHIHIIIIIIIEHHIII@HHIIHFIIHIHIEHIHIIEHHFG@<FHIIIIHHIHIHIHIHEHHIHHIIHHHHIHHHHICCCCFGHHHIHIHIHIHHCIIIHEHHHHHHHIHHHHEHCEHHIIHGIIGIIIHHHIIIHIHHHIIHIIHHHHIIIIHHHGHIIIIIHHHHGF:EIIHIIIHHIIHIIIIIIIIIIIIIGHHIIIIIHHHGIIIIIIIIIIHII;HHIIHIHIIHGIIHIIIIIHHHIHIIIHHHIIIHHHHHIHCGIIIIIIIHHGHHIIIIGHIIIIHHHHIIIHIIIIIHHIIIIIIIHIIIIIIIIIIIIIIHIIIIIBADD0
@HISEQ:969:HM2KJBCX2:2:1102:13980:2753 2:N:0:ACTATGCA
GTAGCACTCATGCACAACTATCCCTATTAATCATTACGTCGATCCTAGAAACCAACAAAACAGAATCACACGCCCTATTTCGTTATTCAATGCTAATGTATTCAAGCGTGAACCTGCTTTAAACACTCTAATTTCTTCAAAGTAACAGTCCTGATTCCCCATGACACCAAATTAATGACATCATGGTTCGTCAGAAGGTAGGAATCAATAATACCAGTACGTACAATAGCACGACCAATAAATTGATCCCGAAATTCAACTACGAGCTTTTTAACTGCAACAACTTTAATATACGCTATTGGAGCTGGAATTACCGCGGCTGCTGGCACCAGACTTGCCCTCCAA
+
00<00<<1<1D1C111<<C1<F<11<111<DC<1<<D11<//1<<C<111<DH11011<11<F?<1<@1<<</</<D<1D<11D<11D1<F1<1C@F<<<<IGHEAA8<B8&1G?68<C1B6<F8EHGCEB1F<$1D1<6/A@BDHHFFD1:@FC@G?CCF<1<GHHIH0H5@HEH@G<D/F@</5<0<HDGIHEFEFCC</GC@EHGD1</<11C<?IFFEHGC1H@EHF<1<@E><<1<D<1ACH=HF<EFHG@C?D10CGC?HC<@ECHD<?C@G@CFCHHFECHCHHHCCHF@D<CD@GCG?CCCCEHHHH<H@FC<CGFD<1<<<FHCIIHIHCHD0<0<
@HISEQ:969:HM2KJBCX2:2:1101:19517:101172 2:N:0:ACTATGCA
GTAGCACTCATGCCCAACTATCCCTATTAATCATTACGGTGATCCTAGAAACCAACAAAATAGAACCATGCCGTCCTATTCTATTATTCCATGCTAATGTATTCGAGCAAAAATGCCTGCTTTAAACACTCTAATTTTTTCAAGGTAAAGGTCCTGGATCCGCAAGACACCCAATAAAGGACATCAAGTTTCTCCAGAAGGTGAGAAATCAACAGTAACAGTTCATACCCCTTAAGGCATGACCATCACGTCAATCCCGAAATTCAACTACGAGCTTTTTAACTGCAACAACTTTAATATACGCTATTGGAGCTGGAATTACCGCGGCTGCTGGCACCAGACTTGCCCTCCAA
+
DBDC@CHHHGHIHHEHIIIIIIIIIIGIIIIIIIIIIHHGHHHHHHIIHHHEHHGIIGC1CGCFHEGHGH?FHEHDHIFHEHGHHIHIIIIIIIGGEHEHIFHHHHHIHIIHHIIIHHHIIIIIHHIIIIHHHHHHHHHHHIHIIIIHHHEEFHHHIHHHHGIIIIIIIIIIIHHIIIHGIIIIIIHHIHHHHGIIIIIIIIIIIIIIHIIHGIIIIIIIIHHIIIIIGIHHHIIIIIHIHHGGIIGGIFGDHCIIIIHHIIIIIIIIIIIIIIIIIIIIIIIIIIIIIIIIIHHIIIIHHHHIIIIIIIIIIIIIIIIIIIIIIIIIIIIIIIIIIIIIIIIIIIIIDDDDD
@HISEQ:969:HM2KJBCX2:2:1102:10296:2790 2:N:0:ACTATGCA
GTAGCACTCATGCCCAACTATCCCTATTAATCATTACGGTGATCCTAGAAACCAACAAAATAGAACCATGCGTCCTATTTCATTATTCCATGCTAATGTATTCAGGCAATAGCCTGCTTTAAGCACTCTAATTTTTTCAAGGTAACAGTCCTGCTTCCCCAACGCACCAAATTAATGACATGCTGGTTATTCAGAAGGTAGGAATCCATCACGCCAGTACAGACCCAAAAGCCCGACCAACGGATAAATCCCGAAATTCAACTACGAGCTTTTTAACTGCAACAACTTTAATATACGCTATTGGAGCTGGAATTACCGCGGCTGCTGGCACCAGACTTGCCCTCCAA
+
DCDDDIIIIIIHIIIIIIIIIHIIIIIIHIIIIIIIIHIIIIIIIIIIGIIIIHIIIIIHIIIIIIIIIHIIIIHIIIIIIIIHIIIIIIIIIIIIHHIIIIIIIIIIIIIIIHIIIHHHHHIIIIIIIIIIHHIIIIIIIIIIIIIIIIIIIIIIIIIIIIIIIHIIIIIIIIIIIHIIIIIIIIHIIIIIIIIIIIIIIIIIIIIIHHIIIIIIIIIIIIIIIIIIIIIIIHIHHIIIIIIIIHIIIIIIIIIIIIIIIIIIIIIIIIIIIIIIIIIIIIIIIIIIIIIIIIIIIIIIIIIIIIIIIIIIIIIIIIHIIIIIIIIIIIIIIIIIIIIIIIDDDDD
@HISEQ:969:HM2KJBCX2:2:1102:9798:4729 2:N:0:ACTATGCA
GTAGCACTCATGCCCAACTATCCCTATTAATCATTACGTCAATCCTAGAAACCAACAAAATAGGATCAAACGTCCTATTTCATTATTCCATGCTAATGTATTCAAGCGTTAGCCTGCTTTAAACACTCTAATTTTTTCAAAGTAACAGTCCTGTTTCCCTGCAACACCAAATTAATGACATTACAGTTCTTCAAGAAGGAGGAACCAGTAAAGCCAGTACATACCAGAGGCACGACCAACCTACTAATCCCGAAATTCAACTACGAGCTTTTTAACTGCAACAACTTTAATATACGCTATTGGAGCTGGAATTACCGCGGCTGCTGGCACCAGACTTGCCCTCCAA
+
@DD@DHEHHH?GCHHHHIHIHHHHFHGIIIHIHFHHHCF<EHHFHHGICGFFHHHCHHIEEH<<<<FHHHH01<DH?111<FCEHHDGHH@1CFFHHHEEGFECHCCIHHEHHGIIHHHIIIHFHHFGHHGHIHHEEFHCGHHHHCHFEEHHHEHIHHHHCCGHIHECHHHIHHHHC?IIIIIIIHE?EDFEIHHEIIHIHGHHIHI;HIIIHECGHIIGHIHIIIGIH<<IHIHDGHGEG1GCAFEDHHG@1HIGIIHHIIHHGCIHIIIIIIHEIIHEHHF<HHHG@C@@HIHHFHGHHHIIIIIIIHIHHHHHHCIHHIIHHIIFHIIHHCHGEHHD1AD@BD
@HISEQ:969:HM2KJBCX2:2:1102:2065:4383 2:N:0:ACTATGCA
GTAGCACTCATGCCCAACTATCCCTATTAATCATTACGTCGATCCTAGAAACCAACAAAATAGGGTCAAACGTCCTATTTCATTATTCCATGCTAATGTATTCAAGCGTGTGCCTGCTTTAAACACTCTAATTTTTTCAAAGTAACAGTCCTGATTCCCCATGACACCAAATTAATGACATCACAGTTCGTCAGAAGGTAGAAATCAATAATACCAGTGCATACCGGAGGCACGACCAATATATTGATCCCGAAATTCAACTACGAGCTTTTTAACTGCAACAACTTTAATATACGCTATTGGAGCTGGAATTACCGCGGCTGCTGGCACCAGACTTGCCCTCCAA
+
DDDDDIIIIIECGHHF?EHHEHHHIIHIIIIIIIHIIHEH?EHHI?CGEHE?FEHIH?FCHH@HCGFHEHHCGHHHHIEHGHHEHHIIFHH<FGFEC@C@FGG@E@GEHHHDC@B@@HHFHHIIHIIHHIIIIHEGFCGHHCGHHHFCHHCHCGGHC0D1HIHGEG<EHFHCEHHIIIHH?FIIHDHGEEECHEHHFHHIIIHF<?GHEHHHHEIIIHIGIIIHEH1H:CEIHGC<6GC1GF@F<@HE/CCGHHHHD1GEEIIHIHF0EHF?HHHHHHCEF?H<HHHHGFHH=HEF?GIHHIIIIHHEHHHHHFC/H<HG?EGFHDD1HIIIIHIHIIIHCABBAD
@HISEQ:969:HM2KJBCX2:2:1102:20350:5419 2:N:0:ACTATGCA
GTAGCACTCATGCCCAACTATCCCTATTAATCATTACTCTGGTCCTAGAAACCAACAAAATAGAACCAAAGTCCTATTCTATTATTCCATGCTAATGTATTCAAGCATAAGCCTGCCTTAAACACTCTAATTTTTTCAAGGTAAAGGTTCTGGTTCCCCAAAGCACTCAGTAAAGAGCACCTTGGTTCCCCAGAAGGTAAGACCCAACAATGCCAGTACCGCCAAAGGCAGACCGACTTGCTAGGCCCGAAATTCAACTACGAGCTTTTTAACTGCAACAACTTTAATATACGCTACTGGAGCTGGAATTACCGCGGCTGCTGGCACCAGACTTGCCCTCCAA
+
DDDDDIFHIGIIIGHIIHHIHIIIIIIIIIIIIIIIIIIIIGIIIIIIHIIIIHHHIIIIIIHHHIIIIIGFCHEHHHIIIHHHHIIIIHHEHHIGGFHIHIIIHEIHIIICHHHHHHHHHIHEGHIIIIIHIIHIGHEHIHHIIHHHEIIHHHHIHIIIIHHHGHIIHHIIIHHHFIHHEEIHEHHHGIIIHHHIH9IHIHHHHIIIIIIIIIIHHEIIIIIIHFIIIIIIHHHHEHGHGIIIIIIIHIIIHHIHHHHEHHIHIIIIIIHHIIGIIIIHIIIIIIIIIHIGIIIIIIHGIHIIIHIIIHIIIIIIIIIIIIIIIHEHHIHHHIIIIIDDDD@
@HISEQ:969:HM2KJBCX2:2:1102:7878:5055 2:N:0:ACTATGCA
GTAGCACTCATGCCCAACTATCCCTATTAATCATTACATCGATCCTAGAAACCAACAAAATAGAATCTGATGTCCTATTTCATTATTCCATGCTAATGTATTCAAGCGTAAGCTTGCTTTAAACACTCTAATTTTTTCAAGGTAACAGTCCTAATTCCCCATAACATCAAATAAATGACATTATGGTTCTTTAGAAGGTGAGAACCAATAAAACCAGTACATACCAAGGCATGACCGATTCCTTGATCCCGAAATTCAACTACGAGCTTTTTAACTGCAACAACTTTAATATACGCTATTGGAGCTGGAATTACCGCGGCTGCTGGCACCAGACTTGCCC
+
DDDDDIHIIIIHIIIIHIIIIIHIIIIIIIIIIIIIIIIHIIIIIIIIGIHIIIIIIIIIIHIHIIIIIIIIIIHIIIHIIIIIIHHHHIIIIIIIIHIIIIHIIHIIIIIIIIIIIIIIIIIIIIIIIIIIIIHIIIIIIIIIIIHIHIIIIIHHIIIIIIIIIIIIIIIIIIIIIIIIIIIIIIIIIIIIIIIIIIIIIIIIIIIIIIIIIIIIIHIIIIIIIIIIIIIIIHIIIHFIIIIIIIIHIIIIIIIHIIIIIHIHHIIIIHIIIHIIIIIHFIIIIIIIIIIIIIIHHIIIIIIIIIIIIIIHIIIHIIIIIIIIIIIIIIIHHIIDDDDD
@HISEQ:969:HM2KJBCX2:2:1102:5145:6105 2:N:0:ACTATGCA
GTAGCACTCATGCCCAACTATCCCTATTAATCATTACGGTGATCCTAGAAACCAACAAAATAGAACCATGCCGTCCTATTTCATTATTCCATGCTAATATATTCAGGCGATAGCCTGCTTTAAGCACTCTAATTTTTTCAAGGTAACAGTCCTGCTTCCCCGGCGCACCAAATTAATGGCATGCTGGTTATTCAGAAGGTAGGAATCCATCACGCCAGTACAGACCCAAAAGCCCGACCGACGGATGAACCCCGAAATTCAACTACGAGCTTTTTAACTGCAACAACTTTAATATACGCTATTGGAGCTGGAATTACCGCGGCTGCTGGCACCAGACTTGCCCTCCAA
+
DDDDDIIIIIIIIIIIIIIIIIIIIIIIIIIIIIIIIIIHIHIIIIIHHIIIIIIIIIIGIIHHHIIIIIIIGHIIIIHIIIIIIIHIIIIIIIHHIFIIHHHHIIIIHIIIIIIIIIHIIIHIIIIIIIIIHIIIHHIIIIIIIIIIIIIIIIIIHIIIIIHIIIIIIIIIIHIIHIIIIIIIIIIIHIIIIIIIIIIIIIIIIIIIIHHIIIIIIIIIIIIHIIIIIIIIIIIIIIIIIIIHIHFIIIIIIIIIIIIIIIIIIIIIIIIIIIIIIIIIIIIIIIIIIIIIIIIIIIIIIIIIIIIIIIIIIIIIIIIIIIIIIIIIIIIIIIIIIIIIIIIDDDDD
@HISEQ:969:HM2KJBCX2:2:1102:6086:5761 2:N:0:ACTATGCA
GTAGCACTCATGCCCAACTATCCCTATTAATCATTACGGTGGTCCTAGAAACCAACAAAATAGAATCAAACGTCCTATTTCGTTATTCCATGCTAATGTATTCAAGCGTGAGCCTGCTTTAAACACTCTAATTTTTTCAAAGTAACAGTCCTGATTCCCCATGACACCAAATTAATGACATCATGGTTCGTCAGAAGGTAGGAATCAATAATACCAGTACGTACAATAGCACGACCAATAAATTGATCCCGAAATTCAACTACGAGCTTTTTAACTGCAACAACTTTAATATACGCTATTGGAGCTGGAATTACCGCGGCTGCTGGCACCAGACTTGCCCTCCAA
+
DD@ADIHIIIIIHHIHHHHHGHGHHHIIHIIFEHHGFGEDHH@GHIIIFHGHIEHIIIIGHIIEHGHHIHHHI?=CCF<F?GHF?1GCEFGHFHHIHHHE@CHGIGHHGHIHGEHIIHIHFEHHEHIHFGHHIHIGHEHIIIHHIHIHHFHIHDHHGECHHHHH?HEHIHHHGFIHHHIIHIIIIIIHIIIIIIHHIHHHGIIIHHHIIIHCIHIIHFHIIIH<IIHIIIIHHIGIHHGGAHFFCEFHGIHHEIIIIIIIIHIIHHHIIIHEHHHGEIHIIIHHGDHHHHH@=HCEIIIIHHHHGEIIHHHHHHHDDIHFHHHHHHIIIIHIIHIIHDHH@DBDD
@HISEQ:969:HM2KJBCX2:2:1102:11216:5931 2:N:0:ACTATGCA
GTAGCACTCATGCCCAACTATCCCTATTAATCATTACATCGATCCTAGAAACCAACAAAATAGAATCGGATGTACTATTTCATTATTCCATGCTAATGTATTCAAGCGTGAGTCTGCTTTAAACACTCTAATTTTTTCAAGGTAACAGTCCTAATTCCCCGTGACACCAAATTAATGGCATTACGGTTCTTTAGAAGGTGAGAAATCAATAATATCAGTACATACCAACGGCATGACCGAAACATTGATCCCGAAATTCAACTACGAGCTTTTTAACTGCAACAACTTTAATATACGCTATTGGAGCTGGAATTACCGCGGCTGCTGGCACCAGACTTGCCCTCCAA
+
DDDDDIIIIIIIIIIIIIIIIIIIIIIIIIIIIIIIIIIIIIIIHIIIIIIIIIIIIGIIIIHHIIIIIIIIIIIIIIIIIIIIIIIGHIIHHHIIIIIIIIIIIIIHHHIIIIIIIIHIIIIIIIIIIIIIIIIIIIIIIIIIIIIIIIIIIIIIIIIIIHIIIIIIIIIIIIIIIIIIIIIIIIIIIIIIIIEIIIIIIIIIIIIIIIIIIIIIIIIIIIIIIIIIIIIIIIIIIIIIIIIHGHIIIIIIIIIIIIIIIIIIIIIIIIIIIIIHIIIIIIIIIIIIIIIIIIIIIIIIIIIIIIIIIIIIIIIIIIIIIIIIIIIIIIIIIIIIIIIIIIDDDDD
@HISEQ:969:HM2KJBCX2:2:1102:3018:6803 2:N:0:ACTATGCA
GTAGCACTCATGCCCAACTATCCCTATTAATCATTACGTCAATCCTAGAAACCAACAAAATAGGATCAACGTCCTATTTCATTATTCCATGCTAATGTATTCAAGCGCGAGCCTGCTTTAAACACTCTAATTTTTTCAAAGTAACAGTCCTGATTCCCCACCACACCAAATTAATGACATGATGGTTCGTCAGAAGGTAGAAATCAGTAACACCAGTACGTACCGAAGGCACGACCAGCGTACTAATCCCGAAATTCAACTACGAGCTTTTTAACTGCAACAACTTTAATATACGCTATTGGAGCTGGAATTACCGCGGCTGCTGGCACCAGACTTGCCCTCCAA
+
DDDDDIIIIIIIHIIIIIIIIIIGIIIIIIIIIIIIIIIIIIIIIHIHIIIIHIIIIIIIIIHIIIIIIIIHIIIIIHIGIIIIIHIEHIIGIIIIIIIIIIIIIIIIIIIIIHIIIIIIIIIIIIIIIIIIIHIIIIIIIIIIIIIIIIIIIIIIIIIHIIIIIIIIIIIIIIIIIIIIIIIIIIIIIIIIIIIIIIIIIIIIIIIIIIIIIIIIIIIIIIIIIIIIIIIIIIIIIIIIIIHHIIIIIIIIIIIIIIIIIIIIIIIIIIIIIIIIIIIIIIIIIIIIIIIIIIIIIIHHIIIIIIIIIIIIIIIIIIIIIIIIIIIIIIIIIIIIIIIIDDDDD
@HISEQ:969:HM2KJBCX2:2:1102:3853:7348 2:N:0:ACTATGCA
GTAGCACTCATGCCCAACTATCCCTATTAATCATTACGGTGATCCTAGAAACCAACGAAATAGAACCAATCCGTCCTATTTCATTATTCCATGCTAATGTATTCGAGCAAAAATGCCTGCTTTAAACACTCTAATTTTTTCAAGGTAAAGGTCCTGGATCCGCAAGACACCCAATAAAGGACATCAAGTTTCTCCAGAAGGTGAGAAATCAACAGTAACAGTTCATACCCCTTAAGGCATGACCGTCACGTCAATCCCGAAATTCAACTACGAGCTTTTTAACTGCAACAACTTTAATATACGCTATTGGAGCTGGAATTACCGCGGCTGCTGGCACCAGACTTGCCCTCCAA
+
BDD@@HHHIHIIIGHFHHIIIIIIIIIIHIIHHHHHHIIIIHIIIIIIIEEHHHHII?HHHHIIIHIIIIHIIIEHIIIHIIIIIIIIIIHHIHHIGHIHIFHIEHHIIIIHIIIIIIIHHHIHHHIIGIH@FHHIHIHHEEHHIIIHIIIIHHHHHHHIHHHHHIIHHEEIIIIIHIIIIIHFIIIHHGIHIIIIIHIIIIIIIIIIIHIIIIIIHHIIHHGIGIIIIIIIHIGHHHFIIIIIIIIIHHGGIHIHIHHHIIHIIIIHIIHIIIIIIHIHHHIIHIHHHIIIHHIIHHDHHIIIHIIIIIIIIIIHIIIIIHHIIIIIIHHHHGIIIIIHFHHIIIIIADCDA
@HISEQ:969:HM2KJBCX2:2:1102:12045:6780 2:N:0:ACTATGCA
GTAGCACTCATGCCCAACTATCCCTATTAATCATTACGGTGATCCTAGAAACCAACAAAATAGAACCATGCCGTCCTATTCTATTATTCCATGCTAATGTATTCGAGCAAAAATGCCTGCTTTAAACACTCTAATTTTTTCAAGGTAAAGGTCCTGGATCCGCAAGACACCCAATTAAGGACATCAAGTTTCTCCAGAAGGTGAGAAATCAACAGCGACAGTTCATACCCCTTAAGGCATGACCATCACGTCAATCCCGAAATTCAACTACGAGCTTTTTAACTGCAACAACTTTAATATACGCTATTGGAGCTGGAATTACCGCGGCTGCTGGCACCAGACTTGCCCTCCAA
+
@BDDDIHIIIHHIHGIHIIIIIIIIIIIIIIGIIIIIIIIIICFHHIIIHHHHHHIIHIGIIIIIFHI@?@H?C?EHIEHHIIIIIFHEHHEHHIIIHEGHGEEIIHGIHHHIIIIIIIIIHIHHHHIIIHIIGIIIHGHIHGHHIIIIIIHHIIHHIHHIIIIHHHHHFIIIIIIIIIIIHHHIIIIIIGIHGIIIIIIIIIIIIIIIIIIIIIHIIIIIIIIIIIIIHIIIIIIIIIIIHFIIIIIIIIHIHIGIIIIIIIIIIIIIIIIIIHIIIIIIIIIIIIIIIIIIIIIIIIHHIIIIIIIIIIIIIIIIIIIIIHIHIIIIIIIIIIIIIIIHIIIIIHIDDCDD
@HISEQ:969:HM2KJBCX2:2:1102:8340:6301 2:N:0:ACTATGCA
GTAGCACTCATGCCCAACTATCCCTATTAATCATTGCTCACAAATCCAAAAACCAACAAAATACGATAAACGAGCCCTAACTTATTATTCCATGCTAATGTATTCATAACTAACCGCCTGCTTTAAACACTCTAATTTTTTCAAAGTAAAGGTCCTGGATTGCGAACCCAACCCAGCAAAGGGCAGGAACGTTCTCCAGGAAGATGGTAAGCGCGCATCGGCACTCACACACGAAACCGTGGCGGGCCAAGCGCACTATACCAGAAATCCAACTACGAGCTTTTTAACTGCAACAACTTTAATATACGCTATTGGAGCTGGAATTACCGCGGCTGCTGGCACCAGACTTGCCCTCCAA
+
DDDDDIIIIIIIIIIIIIIIIIIIIIIIIIIIIIIIIIIIIIHIIIIIIIIIIIIIIIIIHIIIIIIIHIIIHHIIIIIIIIHIIHHHHIIIIHHIIHHIIFFHHIIIIIIHHIIHIIIIIHHHHIIIIIIIIIIIIIIHIIIHIIIIIIIIIIHIIHHIIIIHIIIIIIIIIIIIIIGIIIIIIIIIIIIIIIIIIIIIIIIIIIIIIIIIIIIIIIIIIIIIIIIIIIIIIIIIIIIIIIIIIIIIIIIIIIIIHIIIIHIIIIIIIIIIIIIIIIIIIIIIIIIIIIIIIIIIIIIIIIIIIIIIIIIIIIIIIIIIIIIIIIIIIIIIIIIIIIIIIIIIIIIIIIIIIDDDDD
@HISEQ:969:HM2KJBCX2:2:1102:12215:8031 2:N:0:ACTATGCA
GTAGCACTCATGCCCAACTATCCCTATTAATCATTACGGTGATCCTAGAAACCAACGAAATAGAATCAGTCCGTCCTATTTCATTATTCCATGCTAATGTATTCAGACGATAGTCTGCTTTAAACACTCTAATTTTTTCAAAGTAACAGTCCTGATTTCCCATCACACCAAATAAATGGCATGAAAGTTCCTCAGAAGGTAGAGATCCATCTCACCAGTGCAGACAATTAAGCCTGACCAATGGGTAGACCCCGAAGTTCAACTACGAGCTTTTTAACTGCAACAACTTTAATATACGCTATTGGAGCTGGAATTACCGCGGCTGCTGGCACCAGACTTGCCCTCCAA
+
DDDDDIIIHIIIHIIIIIIIIIIHIIIIIIIIIIHIIIIIIIIIIIIIIIIIIIIIGHIIIIIIIIIIGIIGIIIIIIIIIIIIIIIIIIIIIIIIIIIIIIHIIIIIIIIIIIIIIIHHIIIHIHIIIIIIIIIIIIIIHIIIIIIIIIIIIIHIHIIIIIIIIIIIIIIIIHHIIIIHIIIIIIIIIHIIIIIIIIIIIIIIIIIIIIIHIIIIIIIIIIIIIHIIIIIIIIIIHHIIIHIIHHCIIIIIIIIIIIIIIIIIIIIIIIIIIIIIIIIIIIIIIIIIHIIIIIIIIIIIIIIIIIIIIIIIIIIIIIIIIIIIIIIIIIIIIIIIIIIIIIIDDDDD
@HISEQ:969:HM2KJBCX2:2:1102:13934:7634 2:N:0:ACTATGCA
GTAGCACTCATGCCCAACTATCCCTATTAATCATTACGTCAATCCTAGAAACCAACAAAATAGGATCAACGTCCTATTTCATTATTCCATGCTAATGTATTCAAGCGCGAGCCTGCTTTAAACACTCTAATTTTTTCAAAGTAACAGTCCTGATTCCCCACCACACCAAATTAATGACATGATGGTTCGTCAGAAGGTAGAAATCAGTAACACCAGTACGTACCGAAGGCACGACCAGCGTACTAATCCCGAAATTCAACTACGAGCTTTTTAACTGCAACAACTTTAATATACGCTATTGGAGCTGGAATTACCGCGGCTGCTGGCACCAGACTTGCCCTCCAA
+
DDDDDIIIIIIIHIIIIIIIIIIIIIIIIIIHIIHIHIEHIIIHGHIIIIIIIIIIGIGHHIHIIIIHHIIIIIIIIIIHIIIIIIIIIIIHIIIIIIIIIHFHIIIIIIHHIIHIIIIIIIIHHIIIIIIIIIHHIHHHIIIIIIHIIIIIIIIIHIIHHIIIIIIHHIIIIIIHHIIIIIIIIIIIIIIIIIIIIIIIIIIHIIIIIIHIIIIIIHHIIIIIIHIIIIIIHEHIIIIIIHHFIIIIIIIIIIIIHGHHHEHIHIIIIIIIIHIIIIIIIIIIIIIIIIHHEIIIIIIIIIIIIIIIIIIIIIIIIIIIIIIIIIIIIIIIIIIIIIIIDDDDD
@HISEQ:969:HM2KJBCX2:2:1102:10481:8589 2:N:0:ACTATGCA
GTAGCACTCATGCCCAACTATCCCTATTAATCATTACGGTGATCCTAGAAACCAACGAAATAGAATCAGTCCGTCCTATTTCATTATTCCATGCTAATGTATTCAGACGTTAGCCTGCTTTAAACACTCTAATTTTTTCAAAGTAACAGTCCTGATTTCCCATCACACCAAATAAATGGCATGAAAGTTCCTCAGAAGGTAGAGATTCATCTCACCAGTGCAGACAATTAAGCCTGACCAATGGGTAAACCCCGAAGTTCAACTACGAGCTTTTTAACTGCAACAACTTTAATATACGCTATTGGAGCTGGAATTACCGCGGCTGCTGGCACCAGACTTGCCCTCCAA
+
DDDDDIIIIIIIIIIIIIIIIIIIIIHIIIIIIIIIIIGIIIIHIIIHIIIIHIIIIIIHIICHHHIIGIHIIIIHIIHIIIIIIIHIIIIIFHIHIHIIIHIIIIIIIIIIHIIIFHIIHIIHHIIIHIIIIIIIIIIIHIIIHIIIIIIIIHIIIHIIHIIIIIIHHIIIIIIIIIIIIIIIIIIHHIIIIIIIIIIHIIIIIIIIIIIIIIIIIIIIIIIIIHIIIIIIIIIIHHIIIIIHIHDIIIIIIIIIIIIHIIIIIIIIIIIIIIIIIIIIIIHHHIIIHHIIIIIIIIIIIIIIIIIIIIHIIIIIIIIIIIIIIIIIIIIIIIIIIIIIIIIDDDDD
@HISEQ:969:HM2KJBCX2:2:1102:6734:8949 2:N:0:ACTATGCA
GTAGCACTCATGCCCAACTATCCCTATTAATCATTACGTCAATCCTAGAAACCAACAAAATAGGTTTGAACGTCCTATTTCATTATTCCATGCTAATGTATTCAAGCGTTAGCCTGCTTTAAACACTCTAATTTTTTCAAAGTAACAGTCCTGTTTCCCTGCAACACCAAATTAATGACATTACAGTTCTTCAGAAAGGAGGAATCAGCGAAACCAGTTCATACCAGTGGCACGACCAACCTGCTGACCCCGAAATTCAACTACGAGCTTTTTAACTGCAACAACTTTAATATACGCTATTGGAGCTGGAATTACCGCGGCTGCTGGCACCAGACTTGCCCTCCAA
+
DDDBDIEIHIIHHIIIHIIIFHHIIIIGIIHIIFHHIIIHHIIEHIGHHIIIIIIIICCHHIGHHEEHIIHHIHHHHEEGHIIIHHHHHHHHHIIIIIIIIIIHIHHDHHIHGGCIIIIIIHIIIIIGIIIHHIIIIIIHHIIIIHHHIIIIIIHHHIIGIHHHFHHGIHHGHHIIIIIIHIIIIIIIIIIIIIIIIIIIHIIIIIIIIIIHIIIIHHIIIIIIIIIIIIIIIIHIIIIIIHIHGIIIGHIIIIIIIIIIIIIIIIIIIHIIHHHHIIIIIIIHIIIIIIIIIIIIIIIIIIIIIIIIIIIIIIIIIIIIIIIIIIIIIIIIHHIIIIIIIDDDDD
@HISEQ:969:HM2KJBCX2:2:1102:20038:9117 2:N:0:ACTATGCA
GTAGCACTCATGCCCAACTATCCCTATTAATCATTACGGTGATCCTAGAAACCAACAAAATAGAACCATGCCGTCCTATTCTATTATTCCATGCTAATGTATTCGAGCAAAAATGCCTGCTTTAAACACTCTAATTTTTTCAAGGTAAAGGTCCTGGATCCGCAAGACACCCAATTAAGGACATCAAGTTTCTCCAGAAGGTGAGAAATCAACAGCAACAGTTCATACCCCTTAAGGCACGACCATTACGTCAATCCCGAAATTCAACTACGAGCTTTTTAACTGCAACAACTTTAATATACGCTATTGGAGCTGGAATTACCGCGGCTGCTGGCACCAGACTTGCCCTCC
+
DDDDDIIIIIIIHIIIIIIIIIIIIIIIEHIIIIIIIIICHHIIIIIIIHGIIIIIIIIHHHHHHHIIIHIHIIHCHGFHHHHIHIHIIIIGIIIIGIHHICHHIHIIIIIIIIIIHIIIIHHIHHIHHHIIIIIHIIIIHHFGIIIHHHHHHGHHIHHIIIIIHHGEHHHIIHFIIHHIIIIIIIIIIIHIIHIIHHHHIIIIHHIHHIHIIIIIIIIIIIIIHHHHIIIHIIIIIHGIIIIIHHHIHFIIIHHIIIIIIIIIIIIIIHIIIIIIIIIIIIIIIIIIIIIIIHIIIIIIHIIIIIIIIIIHGGIIIIIIIIIIIIIHIIIIIIIIIIIIHGHIGICDDDD
@HISEQ:969:HM2KJBCX2:2:1102:16543:10443 2:N:0:ACTATGCA
GTAGCACTCATGCCCAACTATCCCTATTAATCATTACGGTGATCCTAGAAACCAACGAAATAGAATCAGTCCGTCCTATTTCATTATTCCATGCTAATGTATTCAGACGATAGTCTGCTTTAAACACTCTAATTTTTTCAAAGTAACAGTCCTGATTTCCAACCACACCAAATAAATGGCATGAAAGTTCCTCAGAAGGTAGAGATCCATCTCACCAGTACAGACAATTAAGCCTGACCAATGGGTAGACCCCGAAGTTCAACTACGAGCTTTTTAACTGCAACAACTTTAATATACGCTATTGGAGCTGGAATTACCGCGGCTGCTGGCACCAGACTTGCCCTCCAA
+
DDDDDIIIIIIIIIIIIIIIIIIIIIIIIIIIIHIIIIIIIIIIIIIIIIIHIIIIIIIIIIGHHIIIIIIIFHHHIIIHIHIIIIIIIIIIHHHHHIIIIIIIIIIIIIIIIIIIIIHHIIIIIIIIHIIIIIIIHIIIIIIIIIIIIIIIIIIIHIIIIIIIIIIIHIIIIIIIIIIIIIIIIIIIIIIIIIIIIIIIIIIIIIIIIIHIIIIIIIIIIIIIIIIIIIIIIGIIIHIIIIIHHHEIIIIIIIIIIIHIIIIIIIIIIIIIIIIIIIIIIIIIIIIIIIIIIIIHIIIIIIIIIIIIIIIIIIIIIIIIIIIIIIIIIIIIIIIIIIIIIIIDDDDD
@HISEQ:969:HM2KJBCX2:2:1102:14904:10376 2:N:0:ACTATGCA
GTAGCACTCATGCCCAACTATCCCTATTAATCATTACGTCGATCCTAGAAACCAACAAAATAGAATCAAACGTCCTATTTCATTATTCCATGCTAATGTATTCAAGCGTGAGCCTGCTTTAAACACTCTAATTTTTTCAAAGTAACAGTCCTGATTCCTCACAACACCAAATAAATGACATCATGGTTCGTCAGAAGGGAGAAACCGACGATGCCAGTACGTACCGAGGCACGACCAACATGATGGTCCCGAAATTCAACTACGAGCTTTTTAACTGCAGCAACTTTAATATACGCTATTGGAGCTGGAATTACCGCGGCTGCTGGCACCAGACTTGCCC
+
DDDDDIIIIIIIIIIIIIIIHIIIIIIIIIIIIIIIIIIIIIIIIIIIIIIIIIIIIHIIIIHHIIIIHIIHHGHHIHIIHHIIIIIIHIIIIHIIIIIIIGIIIIIIIIIIIIIHIHIIIIIIIIIIIIHIIIIIIIIIIIIIIIIIIIIIIIIIIIIIIIIIIIIIIIIIIIIIIIIIIIIIIIIIIIIIIIIIIIIIIIIIIIIIIIIIIIIIIIIIIIIIIIIIIIIIIIIIIHGIIIIIIIIIIIIIIIIIIIIIHHIIHIIIIIIIIIIIIIIIIIIIIIIIIIIIHIIIIIIIIIIIIIIIIIIIIIIIIIIIIIIIIIIIIIIIIIIDDDDD
@HISEQ:969:HM2KJBCX2:2:1102:3807:11250 2:N:0:ACTATGCA
GTAGCACTCATGCCCAACTATCCCTATTAATCATTACGGTGATCCTAGAAACCAACAAAATAGAACCATACCGTCCTATTCTATTATCCCATGCTAATGTATTCGAGCAAAAATGCCTGCTTTAAACAAACACTCTAATTTTTTCAAGGTAAAGGTCCTGGATCCGCAAGACACCCAATAAAGGACATCAAGTTTCTCCAGAAGGTGAGAAATCAACAGTAACAGTTCATACCCCTTAAGGCATACCATCACGTCAATCCCGAAATTCAACTACGAGCTTTTTAACTGCAACAACTTTAATATACGCTATTGGAGCTGGAATTACCGCGGCTGCTGGCACCAGACTTGCCCTCCAA
+
DDDDDIIIIIIHIIIIIIIIIHIIIHIIIIIHHIIIIIIIIHIIIIIIIIIIIGIIHIIIHHEHIIIIIIIGHIHHIHHIEHEHIHIIHHHIIIHHEEEHFFHH?FFHIHHIIIHHHIHIIIIIHIIIIIIHHIIIIIHIIIIHHEIHIIHIIHIIHGIIIIIHIIGHIHHIIHHHHIHIIIIHIIIIIIIIIHGHHIIIIIIIIIIIIIIIHIIIIIIIIHHIIIHIIIIHIIIIIIIIGHHHHHHHIIIHHGGIIIIIIIIIIIIIIIIIIIIIIIIIIIIIIIIIIIIIIIHFHIIIIIHHIIIIIHHIIIIIIIIIIIIIHIIIIIIIIIIIIIIIIIIIIIIIIIIDACDA
@HISEQ:969:HM2KJBCX2:2:1102:17986:10347 2:N:0:ACTATGCA
GTAGCACTCATGCCCAACTATCCCTATTAATCATTACGTCAATCCTAGAAACCAACAAAATAGGGTCAAACGTCCTATTTCATTATTCCATGCTAATGTATTCAAGCGTGAGCCTGCTTTAAACACTCTAATTTTTTCAAAGTAACAGTCCTGATTTCCCGCGATACCAAATTAATGACATCACGGATCTTCAGAAGGGAGAAACCAGTGACACCAGTGCATACCAAAGGCATGACCAGCGTACTGATCCCGAAATTCAACTACGAGCTTTTTAACTGCAACAACTTTAATATACGCTATTGGAGCTGGAATTACCGCGGCTGCTGGCACCAGACTTGCCCTCCAA
+
DADDDIIIIIIIGHHIIIFHHIIIGIIIIIHIIIIIIIIHIIIIIHIIIHIIHHHIIIIEHHHIHHHHIIIHHGIIIHHIIHHHHHIIHIIFGHIGIIHHFEHHIHHIIIHIIIIHIIIHIIIIIIIIHIIIHHIIIHHHIIIIHGHHG?HIHIHHHIIHIIIHHHHHE@HIHIIIIIIIIIHHIHHIHEIHIHHIHCIIIIIIHIHIIIIIIIIIIIIIIIIIIIIIIHIII=IHIIIIIIIIHHGIIIGIIIIHEHIHIIIIHHHHIIHIIHGHIIIIHIIIIH@IIHHHEHHIIIIIHHIIIIIIIIIIIIIIHIIIHHGIIIHIIIIIIHHHGIIIIDDDDD
@HISEQ:969:HM2KJBCX2:2:1102:16281:11299 2:N:0:ACTATGCA
GTAGCACTCATGCCCAACTATCCCTATTAATCATTACGGTGGTCCTAGACCAACAAAATAGAACCAACGTCCTATTTTATTATTCCATGCTAATCTATTCAAGCAAAAGCCCGCTTTAAACACTCTAATTTTTTCAAGGTAATGGTTCTGGTTCCCCGACACACCCAACAAAGGACATATCGGCTCACCAGAAAGATAGACCCGACAACAGGACAGTACTTGCCAGAGACGGACCGCCCGGTCAGGCCTAAAATTCAACTACGAGCTTTTTAACTGCAACAACTTTAATATACGCTATTGGAGCTGGAATTACCGCGGCTGCTGGCACCAGACTTGCCCTCCAA
+
DDDDDIGHHHIIIHIIIIIHIHGHHIIIIIIEHHIIIIIIIIIHHHHHEHIIHHIHFFGHHIIIIIIHHIIIIHIIIIIGHIIIHGHIHHIIIIHHHHHGIHHIIHIIHIEHIHIIIIIIIIIIIIIIIIIIIIIIIIIIIIIIHHHHIIHHHIIHIHIIIIIIIIIIIIHHHHIHIHHHIIHHIIIGIIIIIIIHHIIIIIIIIIIIIIHEIIIIIIIIIIIIIIIIIIIIIIIIIIIIHHGIIIIHHIIIHHIIIIHHHHHHHHIIIIIIIIIIIIIIIIHIIIIIIIIIIIHHHDDIIIIIIIIIIIIIIIIIIIIIIIIIIIIIIIIHHIIIIIIDDDDD
@HISEQ:969:HM2KJBCX2:2:1102:15260:11445 2:N:0:ACTATGCA
GTAGCACTCATGCCCAACTATCCCTATTAATCATTACGTCGATCCTAGAAACCAACAAAATAGAATCAAACGTCCTATTTCGTTATTCCATGCTAATGTATTCAAGCGTGAGCCTGCTTTAAACACTCTAATTTTTTCAAAGTAACAGTCCTGATTCCCCAAGACACCAAATTAATGACATCATGGTTCGTCAGAAGGTAGAAATCAATAATACCAGTACGTACAATAGCACGACCAATAAATTGATCCCGAAATTCAACTACGAGCTTTTTAACTGCAACACCTTTAATATACGCTATTGGAGCTGGAATTACCGCGGCTGCTGGCACCAGACTTGCCCTCCAA
+
DDA@0GFHGIHHIHHIIIHHIHGIIIIIIIIIIIGGHH@GCHFHIIHIGIIHIHIICCHCHHHHIIEHIHCEHHH=GIIIIHGEH1<@@HEH1?GFHCFCF5<GGC1EEFHHHCG?EFEH@GHFHIHHIIHHHB<DEGCFHFHGGHIH@GHHHCFEE0<HD@FGHFHHHH<</GCEHHHHGIIHHCHHHHGIIIHHHHGFCFEFGFFGHHGCHFGEDBFHHHHHHHFEC=EC<<C<D<1GC@D1CC</<?FC<<1<<1G@ECGC<GCHFF@GEHHEED0D<<111HG@?FCH@HHGHF?HHEHEG@@GCD<CC</<<11<1HD<<D1CCEFG<E?HIHG@D?D?<
@HISEQ:969:HM2KJBCX2:2:1102:16848:11200 2:N:0:ACTATGCA
GTAGCACTCATGCCCAACTATCCCTATTAATCATTACGTCGATCCTAAAAACCAACAAAATAGGGTCAAACGTCCTATTTCATTATTCCATGCTAATGTATTCAAGCGTGTGCCTGCTTTAAACACTCTAATTTTTTCAAAGTAACAGTCCTGATTCCCCATGACACCAAATTAATGACATCACAGTTCGTCAGAAGGTAGAAATCAATAATACCAGTGCATACCGGAGGCACGACCAATATATTGATCCCGAAATTCAACTACGAGCTTTTTAACTGCAACAACTTTAATATACGCTATTGGAGCTGGAATTACCGCGGCTGCTGGCACCAGACTTGCCCTCCAA
+
DDDADHHIHICHHIIIIIHHHIHIHIIIIIHIIHIIIHIIIIIIIHII@EH=GHHIIIIIHHC?GGGHHIGHGHHIH?1DHHIIIEHIII??<1GHIHIIIIIHHHIIHIIIIIIIIHHHHHIIIIHHHHGIIHHHDHIIEHIIIHIIIIIIIIIHIHIHHHHHIIIIIIIIIIIHHGFHGIHHIEHIIIIIIHIIIIIIIIIIIIHIIHHIIIIIIIIIIIIIIIIIIIHHIIIIIHIIIIHHGIIIHIIIIIIIIIIIIIHIIHIGIIIIIHFGIIIHHIIIIHIIIGIIIIIIIHHHFIIIIIIIIIIIIIIIIIIIIIGIIIIHIIIIHHIIIIIIIDCDDD
@HISEQ:969:HM2KJBCX2:2:1102:10752:11911 2:N:0:ACTATGCA
GTAGCACTCATGCCCAACTATCCCTATTAATCATTACGTCAATCCTAGAAACCAACAAAATAGGATCAACGTCCTATTTCATTATTCCATGCTAATGTATTCAAGCGCGAGCCTGCTTTAAACACTCTAATTTTTTCAAAGTAACAGTCCTGATTCCCCACCACACCAAATGAATGACATGATGGTTCGTCAGAAGGTAGAAATCAGTAACACCAGTACGTACCGAAGGCACGACCAGCGTACTAATCCCGAAATTCAACTACGAGCTTTTTAACTGCAACAACTTTAATATACGCTATTGGAGCTGGAATTACCGCGGCTGCTGGCACCAGACTTGCCCTCCAA
+
DDDDDIIIIIHEHIIIHIIIIIIIIIIIIIIIIIIIIFIIIIIHIIIIIIIIIIIIIICEHIGGIIIIIIGIIIIIIIIIIIIIIIIGIHIHHHHIGGHHHIIIIIIIIIIIIIIIIIIIIIIIHIHIIIIIIIIIIIHIHIIIIHHIIIIIIIIIIIIIIIIIIIIIIIHIIIHIIIIIIIIIIIIIHIIIIIIIIIIIIIIHIIIIIIIIIIIIIIIIIIIIIIIIIIIIIIIIIIIIIIIHIIIIHHHCIIHIIIIIIIIIIIIIIIIIIIIIIIIIIIIIIIIIIIGIHIIIIIIIIIIHIIIIIIIHIIIIIIIIHIIIIIHIIIIGIIIIIIHIDDDDD
@HISEQ:969:HM2KJBCX2:2:1102:20941:11982 2:N:0:ACTATGCA
GTAGCACTCATGCCCAACTATCCCTATTAATCATTACGTCAATCCTAGAAACCAACAAAATAGGTTTGAACGTCCTATTTCATTATTCCATGCTAATGTATTCAAGCGTTAGCCTGCTTTAAACACTCTAATTTTTTCAAAGTAACAGTCCTGTTTCCCTGCAACACCAAATTAATGGCATTACAGTTCTTCAGAAAGGAGGAATCAGCGAAACCAGTTCATACCAGTGGCACGACCAACCTGCTGACCCCGAAATTCAACTACGAGCTTTTTAACTGCAACAACTTTAATATACGCTATTGGAGCTGGAATTACCGCGGCTGCGGGCACCAGACTTGCCCTCCAA
+
B@DDDIHIIIHIIIIIIIIIIIIIIIIIIIIIIHIIIIIHIIIIIHIIIIIIIIIIIFHIIHIIHIIIIIHIHGHIIGIHIIIIGEGHHHHIHIIIIIHHHHIHIIIIIHIIHIHIHHIHHIIHIIIIHHHIIIHIHIHIIIIIIIIIIIIIIIIIIIIIHIIHHHHHHIIIIIIIIIIIIIIIHGIHIIIHH:GIIIHHIIIIIHHIHIHHIIIHHHIHHHHIIIIIIIIIIIIIIIIIIHHHDIHHIIIHHFHIHIIHIHEHHHIIIHIHGHFIIIIHIIIHIHIIHHIIIHIIIIIIIIIHIIIIIIIIIIIHIIIIIIIIIIIHIIIIIIIIIIIIIDDDDD
@HISEQ:969:HM2KJBCX2:2:1102:7369:11877 2:N:0:ACTATGCA
GTAGCACTCATGCCCAACTATCCCTATTAATCATTACGTCAATCCTAGAAACCAACAAAATAGGATCGAACGTCCTATTTCATTATTCCATGCTAATGTATTCAAGCGTTAGCCTGCTTTAAACACTCTAATTTTTTCAAAGTAACAGTCCTGTTTCCCTGCAACACCAAATTAATGACATTACAGTTCTTCAGAAAGGAGGAATCAGCGAAGCCAGTGCATACCAGTGGCACGACCAACCTGCTGACCCCGAAATTCAACTACGAGCTTTTTAACTGCAACAACTTTAATATACGCTATTGGAGCTGGAATTACCGCGGCTGCTGGCACCAGACTTGCCCTCCAA
+
BDDBDIEGF@HEHCFHHHIEHIHHHFHHHGHHEFHEGEHIH@GH@G?CE1FHHE@EEEHIIGIICCHEHFH<<D@CGGHHE@EH?CGHHHHGHIIIICCF<HFHHCCEHHIIIHFFGHHEHEEGC@HHII?GHFCEHHC@GHHFHHIHHFHHHICEHFIIIHHFGFIHHFGGEFFHHHGCCHHHHHHEHHHHEGEEFFCGEHHGHHEGCGHHH@IIHHGHHEIIIGHHHCEEDHEHHHEHIHHF@E?IIIHFHEHIHIHHEHIHH?HHECGHGFHHFEFHIIHHGCC@EH?HHIHIIFEHFCCG<EEEHGGEHHHHIIIHCHHHIIHGCHGHGCH@GC<IIDDDDD
@HISEQ:969:HM2KJBCX2:2:1102:5208:11397 2:N:0:ACTATGCA
GTAGCACTCATGCCCAACTATCCCTATTAATCATTACGTCGATCCTAGAAACCAACAAAATAGAATCAAACGTCCTATTTCGTTATTCCATGCTAATGTATTCAAGCGTGAGCCTGCTTTAAACACTCTAATTTTTTCAAAGTAACAGTCCTGATTCCCCATGACACCAAATTAATGACATCATGGTTCGTCAGAAGGTAGGAATCAATAATACCAGTACGTACAATAGCACGACCAATAAATTGATCCCGAAATTCAACTACGAGCTTTTTAACTGCAACAACTTTAATATACGCTATTGGAGCTGGAATTACCGCGGCTGCTGGCACCAGACTTGCCCTCCAA
+
DDBDDHFHHIIIHIIHIHHHHCEHIHFHGFHHHIHHIIIHHHHCHHHHCFHHHHE@DCGHH1F??GHIIGIHFHHH?CC1F1CH@HHHIHH11GCHHIHIIIIHIIIIHGGCGHHGIHIIHIHHHEFGDEEHIIHIHHHHIIHHIIHHHHIIIHGGF@CEFHGIIIIHHFIIIIHHH@HHFHH@?HFHHHEFIHHH7HGIHHHFFEHHEHHHHHHIHEH;IIHEHHHIIGIHHHEEIHHHEFAFHIIIHIIHFCCIHIIHHHHEHFHHCIHHIIIIIIHHHEHEHHGGGFIIIIHIIIHHHCHIHIIHIIHIIIIIIHH@IIHHIIHEIIIHHIHHHGHIDDD@0
@HISEQ:969:HM2KJBCX2:2:1102:9845:12360 2:N:0:ACTATGCA
GTAGCACTCATGACCCAACTATCCCTATTAATCATTACATCGATCCTAGAAACCAACAAAATAGAATTGGATGTCCTATTTTATTATTCTATGCTAATGTATTCAAGCGTGAGCCTGCTTTAAACACTCTAATTTTTACAAAGTAACAGTCCTAATTCCCTGTGACACCAAATTAATGGCATTACGGTTCTTTAAAAGATGAGAAATCAATAATATCAGTACATACCAACGGTATGACCAAAACATTGATTCCGAAATTTAACTACGAGCTTTTTAACTGCAACAACTTTAATATACGCTATTGGAGCTAGAATTACTGTGGCTGCTAGCACCAGACTTGCCCTCCAA
+
ADDDDIIIIIIIIIIIIIIIIIIIIIIIIIIIIIIIIIIIHIIIIIIIIIIIIIIIIIIIIIIIGHIIHIIIIIIHIIIIIIIIIIIHHHIIIIIIIHHIIIIIIIIIIIIIIIIIIIIIIIHHHIIIIIIIIIIHIHHHIIIIIHIIIIIIIIIIIIIIIIHHHHHHHIHHGIIIIIIIIIIIIIIIIHIIIIIIIIIIHIIIIIIIHIIIIIIIIIIHHIIIIIIIIIIIIIHIIIIIIIHIIHHIHIIIIIIIIIHIIIIIHIIIIIIIIIIIIIIIIIIIIIHIIIIIIIIIIIIIIIIIIIIIIIIIIIHIIIIIIIHIIIIIIIIHIIIIIIIIIIIDDDDD
@HISEQ:969:HM2KJBCX2:2:1102:10638:12710 2:N:0:ACTATGCA
GTAGCACTCATGCCCAACTATCCCTATTAATCATTACGTCAATCCTAGAAACCAACAAAATAGAATCAAACGTCCTATTTCATTATTCCATGCTAATGTATTCAAGCGTGCGCCTGCTTTAAACACTCTAATTTTTTCAAAGTAACAGTCCTGATTCCCCACGACACCAAATTAATGACATCGCGGTTCTTCAGAAGGTAGGAACCAATAATGCCAGTACGTACCGAGGCACGACCGACAGTCTGATCCCGAAATTCAACTACGAGCTTTTTAACTGCAACAACTTTAATATACGCTATTGGAGCTGGAATTACCGCGGCTGCTGGCACCAGACTTGCCCTCCAA
+
@D@DDHHHHIIHIHIIIIIIIIIHGHHIHIGHIHIIIIIIIIIHIIIHIIIHIIHIHIIGHHHEEHHHIHHEHIIHIIHIHIIHHHEHHEHHHHIIIHIIGIHFHGHHIHHHIHHIIHHHGHFHIHHHIHHHGHHHHIHHHIIIIHHHHIIIHIFHIIIIHIIIIIIIIHHHIIIIIHHIHIIIIIHEGCHHHGIHHIHIGIIIIHIIHGIIIIIIIIIHIHIIHIIHEHHHHHIHEHGIIHF:=GHI=IHHIIHIHIIHHFIIGHIIIIIHIIIIIGIIIGIIIHHIIHIIIIIIIIIIIIIHIIIIIIIIIIIIIIIIIIIGIIIIGIIHGIIIHIIIDDDDD
@HISEQ:969:HM2KJBCX2:2:1102:17722:12554 2:N:0:ACTATGCA
GTAGCACTCATGCCCAACTATCCCTATTAATCATTACGTCAATCCTAGAAACCAACAAAATAGGATCGAACGTCCTATTTCATTATTCCATGCTAATGTATTCAAGCGTTAGCCTGCTTTAAACACTCTAATTTTTTCAAAGTAACAGTCCTGTTTCCCTGCAACACCAAATTAATGACATTACAGTTCTTCAGAAAGGAGGAATCAGCGAAGCCAGTACATACCAGTGGCACGACCAACCTGCTGACCCCGAAATTCAACTACGAGCTTTTTAACTGCAACAACTTTAATATACGCTATTGGAGCTGGAATTACCGCGGCTGCTGGCACCAGACTTGCCCTCCAA
+
@DD@@HHHII1<1GHHHECEGEHHIII?<FCGHHGIGF1DHHIHFCCG@EHHIIHDH?FHFH@GE@FEEHED@GEHCEHHHGHIIG?HHIEHEHIGHIIIIHIIHHIIHHHEEHGFEHGGHEIIIIHEHHHFHHIHIHGGIIIHIHHH@HCB1GIIHFEHIHHHHIHHGHHHEIIIIHHHIHHIIHEGHHEHIHHHIIIIHHHCIHHHHIII=GGIHHFEIIIIIIHCIHIHHHHHIIGHHEHGDHECDHHIIIIHEGGHIHHIHGHFHFFHHHCHEIIIIIIIIIIHIIIIGIIIIIIIIIIIIIHIGIIIIIIHHHIGHIIGIIIHIIHHHCIIHIIIIDDCDD
@HISEQ:969:HM2KJBCX2:2:1102:19794:12827 2:N:0:ACTATGCA
GTAGCACTCATGCCCAACTATCCCTATTAATCATTACGTCAATCCTAGAAACCAACAAAATAGGATCGAACGTCCTATTTCATTATTCCATGCTAATGTATTCAAGCGTTAGCTTGCTTTAAACACTCTAATTTTTTCAAAGTAACAGTCCAAATTCCCCGCAACACCAAATTAATGGCATTACGGCTCATCAGGAAGGAGGAATCAGTGAGACCAGTACATACCAGAGGCATGACCAACCTACTAACCCCGAAATTCAACTACGAGCTTTTTAACTGCAACAACTTTAATATACGCTATTGGAGCTGGAATTACCGCGGCTGCTGGCACCAGACTTGCCCTCCAA
+
ADDDAIIGIIGHIHIIHIIIIIIIIIIIIHIIIIGCHHIIIIGHHIHIGHIIIIIICCHHIIFEHHHHII?EFHHHEGFHFHHEGHHHIIIGIHHIGHHIHHHHHHIHHHIIHIHIHHHHIHIIIGHIIHHHHGHFHGHGIIHHHHEBHIHHIIEGHGIIIHHFHHHEIIHEHHHF#IHHIHHDHFIIIIHIIIHIIGIIIIIIIIIHIIIIIIHIIIIIIIIHFHIIHIIGIIIIIHHEFEGC1DCDDHHCHIIIIIIIIIHHEIHFFG?IFIIHHEHHHIIIHIIHIHIIHIIIIHIHHHIHIIHEIIIHIIIHDHHIHIHHHCIIIIHHEIIHHGIHHADDDD
@HISEQ:969:HM2KJBCX2:2:1102:3007:12295 2:N:0:ACTATGCA
GTAGCACTCATGCCCAACTATCCCTATTAATCATTACGGTGGTCCTAGAAACCAACAAAATAGAACCACAACGTCCTATTCTATTATTCCATGCTAATCTATTCAAGCAATAGCCCGCTTTAAACACTCTAATTTTTTCAAGGTAATGGTCCTGGCTCCCCAACACACCCAATAAAGGACATGCTGGCTCACCAGAAGGAAGACCCGACAGCAGACAGTACTCGCCAAAGACGGACCGCCCGGCCAGGCCTAAAATTCAACTACGAGCTTTTTAACTGCAACAACTTTAATATACGCTATTGGAGCTGGAATTACCGCGGCTGCTGGCACCAGACTTGCCCTCCAA
+
DDDDDIHIIIIIGGHIIIIIIIIIIIIIIIIIIIIIIIHHIHIIIIIIHIIIIIIIIIIFHIHHHHHHIIIIHIIIIIIIIHIIIIHHIIIIHIIIIHIIIFHFHIGIHIHHHIIIHIHHIHHHIIIHIHHIIIIHIIIIIHIIIIIHHHIHHIIIIHIIIGIIIIIIHIGIIIHHIIHIHIIIIIIIIIIHHIIIIIIIHHGHIIIIIIIIIIIIIIIIIIIIHHHIHHEIIIIIIIIIIIIIHIIIHHIIIIIIIIHIIIHIIIIIIIIIIIIIIIIIHIIHIIIIIIIIIIIIIIIIIIIIIHIIIIIIIIHIIIIIIIIIIIIIIIIIIHIHIHIIIDDDDD
@HISEQ:969:HM2KJBCX2:2:1102:15869:13018 2:N:0:ACTATGCA
GTAGCACTCATGCCCAACTATCCCTATTAATCATTACGTCGATCCTAGAAACCAACAAAATAGAATCAAACGTCCTATTTCATTATTCCATGCTAATGTATTCAAGCGTAAGCCTGCTTTAAACACTCTAATTTTTTCAAAGTAACAGTCCTGATTCCCCACGACACCAAATTAATGACATCGCGGTTCTTCAGAAGGTAGGAACCAATAATGCCAGTGCGTACCGAAGCACGACCAACAATTTGATCCCGAAATTCAACTACGAGCTTTTTAACTGCAACAACTTTAATATACGCTATTGGAGCTGGAATTACCGCGGCTGCTGGCACCAGACTTGCCCTCCAA
+
DDDDDIIIIIIIIIIIIIIIHIIIIIIIIIIIIIIIIIIIIIIIIIIIIIIIIIIIIIIHIIHIIIIIIIIIHHIIGIIIIIIIIIIIIIIIIIIIHIIIIIIIIGIIIIIIFHIIIIIIIHIIIIIIIIIIHIIIHIIIIHIIIIIHHIIIIIHIIIIHIIIIIIHIIIIHIIIIIIIIIIIIIIIIIIIIIIIIIIIHIIIIIIIHIIIIHIIIIIIIIIIIIIIIIIIIIIIIIIIIIIIHIIHIIIIIIIIIIIIIHIIIIIIIIIIIIIIIIIIIIIIIIIIIIIIIIIIIIIIIIIIIIIIIIIIIIIIIIIIIIIIIIIIIIIIIIIIIIIIIDDDDD
@HISEQ:969:HM2KJBCX2:2:1102:6858:13217 2:N:0:ACTATGCA
GTAGCACTCATGCCCAACTATCCCTATTAATCATTACGTCGATCCTAGAAACCAACAAAATAGGGTCAAACGTCCTATTTCATTATTCCATGCTAATGTATTCAAGCGTGAGCCTGCTTTAAACACTCTAATTTTTTCAAAGTAACAGTCCTGATTCCCCGCGACACCAAATTAATGACATCACGGATCTTCAGAAGGGAGAAACCAGTGACACCAGTGCATACCAAAGGCATGACCAGCGTACTGATCCCGAAATTCAACTACGAGCTTTTTAACTGCAACAACTTTAATATACGCTATTGGAGCTGGAATTACCGCGGCTGCTGGCACCAGACTTGCCCTCCA
+
DDDDDIIIIGIIIIIIIIIIIIIIIIIIHIIIIIIIIIIIIHIIIIHFHHHHHIIIICHHIHEHHHIEHHIHGHHIIHHIIHIHIIIEHHIFHIIIIHHHIHHHIHIHHIIIIIIHHIHIIHHIIIIHHHHHIHIHHHEHHHIIIIIIIIIIIIHHIIIIIHIIIIIIIIIIIIIIIIHIHHIIIIHIIHHIIIHIIIIIIIIIIIIIIHIIHIHIIIIIIIIHIIIIIIIIHHIIIIIIIHHHIIIIIIIIIIIIIIIIIIHHGHHIIIIIIIHIIGIIIIIIIIIIIIHHIHIIHHIIIIIIIIIIIIIIIIHIHIIIIIIIIIIIIIIIIIIIIIIIDDDDD
@HISEQ:969:HM2KJBCX2:2:1102:4915:13761 2:N:0:ACTATGCA
GTAGCACTCATGCCCAACTATCCCTATTAATCATTACGTCGATCCTAGAAACCAACAAAATAGAATCAAACGTCCTATTTCGTTATTCCATGCTAATGTATTCAAGCGTGAGCCTGCTTTAAACACTCTAATTTTTTCAAAGTAACAGTCCTGATTCCCCAAGACACCAAATTAATGACATCATGGTTCGTCAGAAGGTAGGAATCAATAATACCAGTACGTACAATAGCACGACCAATAAATTGATCCCGAAATTCAACTACGAGCTTTTTAACTGCAACAACTTTAATATACGCTATTGGAGCTGGAATTACCGCGGCTGCTGGCACCAGACTTGCCCTCCAA
+
0D@@DCHHEFCFEHHFEHHHFH@EHCFEGHCHHHEEGE@H?/<FHIIEGHHHIC<CHFE1<DDGH1DEGHH@DHC0GED<FHHHHCHHI?C<EHHHGIHFHFFHGEFEHCEHEHFCEEHIHIBEHIHHHG@FEF@HHHEHGGHHCHEHGHIIHGEHHCEHEE<CHHHFHHGFHHGHEEFEGHH<<HDHHEHIHIHHGFEHFEIHHEHGHFFHHEHHC<BAHFGH=CGEGF<FD<>CD1AFHGF<CC<C<HEEIHHHFCCHHHCIHIEHH@F1GIHHEIHIHGD<11CCFHGCGCC@<@HHEHFH@HIHEHGCC?DCCIHGD1<<<<?IIIHFCHEEIHHHA@DAD
@HISEQ:969:HM2KJBCX2:2:1102:19446:14587 2:N:0:ACTATGCA
GTAGCACTCATGCCCAACTATCCCTATTAATCATTACATCGATCCTAGAAACCAACAAAATAGAATCGGATGTCCTATTTCATTATTCCATGCTAATGTATTCAAGCGTGAGCCTGCTTTAAACACTCTAATTTTTTCAAGGTAACAGTCCTAATTCCCCGTGACACCAAATTAATGGCATTACGGTTCTTTAGAAGGTGAGAAATCAATAATATCAGTACATACCAACGGCATGACCGAAACATTGATCCCGAAATTCAACTACGAGCTTTTTAACTGCAACAACTTTAATATACGCTATTGGAGCTGGAATTACCGCGGCTGCTGGCACCAGACTTGCCCTCCAA
+
DDDDDIHIIIIIIIIIIIIIIIIIIIIIIIIIIIIIIIIIIIIIIIIIIIIIIIIIIIIIHIIHIIIHIIIIIHIIIHIIIIIIIIGIEHIIHIIIHIIIIIIIIHIHHHHIIHHHIIIIIIIIIIIIIIHHIIIIIIIIFHGHIIHIHHIIIIIIIIIHIIIIIHHHIIIIIIIIIIIIIIIIIIIIHIIIIIIIHIIIIIIIIHHHHHIIIIIIIHIIIIIIIIIIIIIIIIIIIHIIII?HGFIIIIIIIIIIIIIIIIIIIIIIIIIIIIIIIIIIIIIIIIIIIIIIIIIIIIIIIIIIIIIIIIIIIIIIIIIIIIIIIIIIIIIIIIIIIIIIIIDDDDD
@HISEQ:969:HM2KJBCX2:2:1102:8734:14906 2:N:0:ACTATGCA
GTAGCACTCATGCCCAACTATCCCTATTAATCATTACGGTGATTCAGAAACCAACAAAACAGGACCACCGTCCTATTCTATTATTCCATGCTAATGTATTCAGACGTAAGCCTGCTTTGAACACTCTAATTTTTTCAAGGTAAAGGTCCTGGTTTCCCACCACGCTAAATTAATAACATGATAGTTCCCCAGAAGGTAGAAATTCTACACACCAGTACAGACTTGTTAGCCCGACCAACGGTAGAATCCCGAAATTCAACTACGAGCTTTTTAACTGCAACAACTTTAATATACGCTATTGGAGCTGGAATTACCGCGGCTGCTGGCACCAGACTTGCCCTCCAA
+
DDDDDIIIIIHIIIIIIIIIIIIIIIIIIIIIIIIIIIIIIIIIIIIIIIIGIIHHIHGIIHEHHIIIIIIIHHIIHGIHIIIIIIFIIIIHIIIIIIIHIIHIIHIIIHIIIIIIHIIHIIIIIIIIIIIIHHIIIIIIIIIIIIIHIIHHHHHHHHHHIIHHIIIIIIIIIIIIIHIIIIIIIIIIHIIIIGIIIIIIIIIIIIIIIIIIIIIIIIIIIIIIIIIIIIIIIIIGIIIHIHHGIIHIIIIIIIIIIIIIHIIIHIIIIIIIIHIIIIIIHIIIIIIIIIIIIIIIIIIIIIIIIIIIIIIHIIIIIIIIIIIIIIIIIIIIIIIIIIIIDDDDD
@HISEQ:969:HM2KJBCX2:2:1102:14810:15146 2:N:0:ACTATGCA
GTAGCACTCATGCCCAACTATCCCTATTAATCATTACGTCGATCCTAGAAACCAACAAAATAGAATCAAACGTCCTATTTCATTATTCCATGCTAATGTATTCAAGCGTAAGCCTGCTTTAAACACTCTAATTTTTTCAAAGTAACAGTCCTGATTCCCCACGACACCAAATTAATGACATCGCGGTTCTTCAGAAGGTAGGAACCGATAATGCCAGTGCGTACCGAAGCACGACCAACAATTCGATCCCGAAATTCAACTACGAGCTTTTTAACTGCAACAACTTTAATATACGCTATTGGAGCTGGAATTACCGCGGCTGCTGGCACCAGACTTGCCCTCCAA
+
D@BD0F1GHEFECGHIIEHHHHIIIIIIFHIHIHGEGHGHHHH1@HGGHIIIHIIIHEHIIIIHHHHIHGEHICGHHHHIIFIHEHECFH@?CCGHHIEEHCFGEFHHIHIE1FEH@GHHHHHIIHGHGHG@HHHIHIHHHIIHHHGHHHIHHFHHHDHIIHFIIIIHHHHHHHHIIIIHHHHHHIIIHHHIHHHIHHHHHIIHIIHEGCIIIHGIIIHHHHIIHHIIIHHDHHHFFHHHHFCDIIHIHHFGIIIIHIIHHEHHHHHCIIIIHHIIIIIIIIHIIIHHIIIIHIIIIIIIIIIIIIIIIIIIIIHHIIIIHHIIIIIIIIIIIIIIIIIIDDDCC
@HISEQ:969:HM2KJBCX2:2:1102:6945:15871 2:N:0:ACTATGCA
GTAGCACTCATGCCCAACTATCCCTATTAATCATTACGTCAATCCTAGAAACCAACAAAATAGGATCAAACGTCCTATTTCATTATTCCATGCTAATGTATTCAAGCGTTAGCCTGCTTTAAACACTCTAATTTTTTCAAAGTAACAGTCCTGTTTCCCTGCAACACCAAATTAATGACATTACAGTTCTTCAAGAAGGAGGAACCAGTAAAGCCAGTACATACCAGAGGCACGACCAACCTACTAATCCCGAAATTCAACTACGAGCTTTTTAACTGCAACAACTATAATATACGCTATTGGAGCTGGAATTACCGCGGCTGCTGGCACCAGACTTGCCCTCCAA
+
DDDDDIIIIIIIIIIIIIIIIIIIIIIIIIIIIIIIIIIIIIIIIIIIIIIIIIIIIIIIIIIIIIIIIIIIIHIIIIIIIIIIIIIHHIIIGHIIIIIIIIIHIIHIIIIIIIIIIIIIIIIIIIIIIIIIIIIIIIIIIIIIIIIIIIIIIIIIIIIIIIIIIIIIIIIIHIIIIIIIIIIIIIIIIIIIIIIIIIIHIIIIIHIIIIIIIIIIIIIIIIIIIIIIIIIIIIIIIIIIIIHHHIIIIIIIIIIIIIIIIIIIIIIIIIIIIIIIIIIIIIIIIIIIIIIIIIIIIIIIIIIIIIIIIIIIIIIIIIIIIIIIIIIIIIIIIIIIIIIIIDDDDD
@HISEQ:969:HM2KJBCX2:2:1102:20998:15742 2:N:0:ACTATGCA
GTAGCACTCATGCCCAACTATCCCTATTAATCATTACGGTGATCCTAGAAACCAACGAAATAGAATCAGTCCGTCCTATTTCATTATTCCATGCTAATGTATTCAGACGATAGTCTGCTTTAAACACTCTAATTTTTTCAAAGTAACAGTCCTGATTTCCAACCACACCAAATAAATGGCATGAAAGTTCCTCAGAAGGTAGAGATCCATCTCACCAGTACAGACAATTAAGCCTGACCAATGGGTAGACCCCGAAGTTCAACTACGAGCTTTTTAACTGCAACAACTTTAATATACGCTATTGGAGCTGGAATTACCGCGGCTGCTGGCACCAGACTTGCCCTCCAA
+
DDDDDGHHIIHHHHIHIIGIHHIIIHHHIIEHH<DGHIHHHIIIIGHHHHIIIIIHHIIIHIHIHFHHFH?EH<FD=HGHIHIEHH@HHIIFCGGHIHIHHHHHHFHHHHHHGHFGGHHHFDHHHIIIIIHHHHGHHHHHIIIHHIGHFFHGHDGHHGGHHHHHHHHHIHIIGGHIHIHHHIHHHHIIHIIIIIIHIII;IHI;IIIIIIII:HIIGIIIIIIIIHIIHIHIIIIHHIIIHGHIIHDIIIIIIIIHIHIIIIIIIIIIIIHIIIHHHIIIIIIIGHHIHIIHHIHHIIHHHIIIIHIIIIIIIIIIIIIIIIIIIIIIIIHIIHIHIIIIIIIDDDDD
@HISEQ:969:HM2KJBCX2:2:1102:18687:15879 2:N:0:ACTATGCA
GTAGCACTCATGCCCAACTATCCCTATTAATCATTACGTCAATCCTAGAAACCAACAAAATAGGATCAACGTCCTATCTCATTATTCCATGCTAATGTATTCAAGCGCGAGCCTGCTTTAAACACTCTAATTTTTTCAAAGTAACAGTCCTGATTCCCCGCCACACCAAATTAATGACATGATGGTTCGTCAGAAGGTAGGAATCAGTAACACCAGTACGTACCGAAGGCACGACCAGCGTACTAATCCCGAAATTCAACTACGAGCTTTTTAACTGCAACAACTTTAATATACGCTATTGGAGCTGGAATTACCGCGGCTGCTGGCACCAGACTTGCCCTCCAA
+
DDCDDIGIIIIIIIIIIIIIIIIIIIIIIIIIIIIHIIIHIIIIIIIIIIIIIHHIIHIIIIHIIIIIIIIIIIIIHHIHIIIIIIIHHIIC@HHIHIIIIFHHHIIGHIHHIIIIGHIHHHI=IGIIIIIIIIHHIIIHHIIIIIIIHIHHHHCIHIIIIIIIIHIIIIIIIIIIII;IIIII;IIIIIIIIIIIIIIIIIIIIIIIIIIIIGIIIIIHF.IIIIIIGIIIIIIGIIIIIIIHIIIIIIIIIIIIIIIIIIIIIIIIIIIIIIIIIIIIIIIIIIIIIIIIIIIIIIIIIIIIIIIIIIIIIIIIIIIIIIIIIIIIIIIIIIIIIIIIDDDDD
@HISEQ:969:HM2KJBCX2:2:1102:16829:16166 2:N:0:ACTATGCA
GTAGCACTCATGCCCAACTATCCCTATTAATCATTACATCGATCCTAGAAACCAACAAAATAGAATCGGATGTCCTATTTCATTATTCCATGCTAATGTATTCAAGCGTGAGCCTGCTTTAAACACTCTAATTTTTTCAAGGTAACAGTCCTAATTCCCCGTGACACCAAATTAATGGCATTACGGTTCTTTAGAAGGTGAGAAATCAATAATATCAGTACATACCAACGGCATGACCGAAACATTGATCCCGAAATTCAACTACGAGCTTTTTAACTGCAACAACTTTAATATACGCTATTGGAGCTGGAATTACCGCGGCTGCTGGCACCGACTTGCCCTCCAA
+
DDDDDHIIIIIIIIIIIHIIIIHIHIIIIIHIIIIIIIIIIIGHIIIEHIHIHIIIIHIHHIHHIHIGHHHH1FEGHHFEHHIIIHHIIGHICHGHIHHGIIIIIIIIHIIIIIIIIIIHHHIIIHIIHHIHIIIHHHHHIIHIIIIIIIIIIHHHIIIHIHIIIIIIIIIIIIIIIIIIIIIIIIIIIIIIIIIIIIIIIIIIIIIIIIIHIIIIIIIIIIIIIIIIIIIIIIIIIIIIIHIIHIIIIHIIIIIHIIIIIIHIIIIIIIIIIIIIIIIIIIIIIIIIIIIIHHEIHIIIIIIIIIIIIIIIIIIGIIIHIIIIIIIIIIIIIIIIIIIIIDDDDD
@HISEQ:969:HM2KJBCX2:2:1102:18626:16390 2:N:0:ACTATGCA
GTAGCACTCATGCCCAACTATCCCTATTAATCATTACGTCAATCCTAGAAACCAACAAAATAGGATCAAACGTCCTATTTCATTATTCCATGCTAATGTATTCAAGCGTTAGCCTGCTTTAAACACCCTAATTTTTTCAAAGTAACAGTCCTGTTTCCCTGCAACACCAAATTAATGACATTACAGTTCTTCAGAAAGGAGGAATCAGCGAAGCCAGTGCATACCAAAGGCACGACCAACCTGCTAACCCCGAAATTCAACTACGAGCTTTTTAACTGCAACAACTTTAATATACGCTATTGGAGCTGGAATTACCGCGGCTGCTGGCACCAGACTTGCCCTCCAA
+
DDDDCIIIIHIIIIIIIIIIIIIIIIIIIIIIIIIIIIIIIIIHIIHIIIIIIIIIIHIHIHHHIHHIIHIIIIIIIIIHIIIIIIHIIIIHEHIIIIHIIHHHHGHIIIIIIIIHHHHHHIIIIIIIHHIHHHHHIIIIIIHHIHIIIHHHIIHIIIHHIIIIIIIHIIIHHIIIHEHHHIHIIHGFEIIHIIHIIIIGIIHIHIIIHIIIIIIIIIIHIIIIGIIHHIIIIIIIIIHIIIHHHGIIIGHHIIIIIIIIIIIIIIIIIIIIIIIIIIIIIIIIHIIIIHHIIIIIIIIIIIIIIIIIIIHHIHIGIHIIIIIIIIHIIIIIIIIIIIIIIDDDDD
@HISEQ:969:HM2KJBCX2:2:1102:18829:16273 2:N:0:ACTATGCA
GTAGCACTCATGCCCAACTATCCCTATTAATCATTACATCGATCCTAGAAACCAACAAAATAGAATCTGATGTCCTATTTCATTATTCCATGCTAATGTATTCAAGCGTAAGCTTGCTTTAAACACTCTAATTTTTTCAAGGTAACAGTCCTAATTCCCCATAACATCAAATAAATGACATTATGGTTCTTTAGAAGGTGAGAACCAATAAAACCAGTACATACCAAGGCATGACCGATTCCTTGATCCCGAAATTCAACTACGAGCTTTTTAACTGCAACAACTTTAATATACGCTATTGGAGCTGGAATTACCGCGGCTGCTGGCACCAGACTTGCCCTCCAA
+
DDDDDIIIIIIIIIIIIIIIIIIIIIIIIIIIIIIIIIIIIIIIIIIIIIIIIIIIIIIIIIHHHIGIIIIIIIHIIIIIGIIIIIIIIIIEGHIIIIIIIIIIIHIIIIIIHIIHIIIIIHIIIIHIIIIHIHHIIIIIIHIIIIIIIHIHHIIIIIIHIIIIIIHIIIIIIIIIIIIIIIIIIIIHIIHIIIIIIIIIIIIIIIIIIIIIIIIIIIIIIIIIIIIIIIIIIIIIIIIIIIIHIIIIIIIIIIIIIIIIIIIIIIIIIIIIIIIIIIIIIIIIIIIIIIIIIIIIIIIIIIIIIIIIIIIIIIIIIIIIIIIIIIIIIIIIIIIIIIIIDDDDD
@HISEQ:969:HM2KJBCX2:2:1102:6616:16551 2:N:0:ACTATGCA
GTAGCACTCATGCCCAACTATCCCTATTAATCATTACGTCAATCCTAGAAACCAACAAAATAGGATCAACGTCCTATTTCATTATTCCATGCTAATGTATTCAAGCGCGAGCCTGCTTTAAACACTCTAATTTTTTCAAAGTAACAGTCCTGATTCCCCGCCACACCAAATTAATGACATGATGGTTCGTCAGAAGGTAGGAACCAGTAACACCAGTACGTACCTAAGGCACGACCAACGTACTGATCCCGAAATTCAACTACGAGCTTTTTAACTGCAACAACTTTAATATACGCTATTGGAGCTGGAATTACCGCGGCTGCTGGCACCAGACTTGCCCTCCAA
+
@DD@DHGFHHHHGEFHHHIIIFHEHEHIIHHIIIHIIHIIIHHIEHCGHFHIEHHIIHIGFC<CCCG?GEE1GHHEHHGHEHECE1<@GF11<FEFFHHHHHIHHFDDEHDEHHCHHHHICCHHHHGIHHHIHGHHEEHHHEHHEHHH?EGBBFHHHIHHFHHHIIIIIHHHIHHHFHHIIIIIIIIGIIIIIHHHHHHIIHIIHHIIIIIHIIIIHH<HHHGHIIIIIIIIHHHHIIHIIHEDHHHHDIIIIIIIIIHHIEEHHHIIIHIIGIIHHHHHIIHHHHGIIIHHEIHIIHHHIIIIHEHIIHHIIGIIIIIIIIIIHGEHHHGIIIHHIHHIDCDCD
@HISEQ:969:HM2KJBCX2:2:1102:3888:18090 2:N:0:ACTATGCA
GTAGCACTCATGCCCAACTATCCCTATTAATCATTACGGTGGTCCTAGAAACCAACAAAATAGAACCACAACGTCCTATTCTATTATTCCATGCTAATCTATTCAAGCAATAGCCCGCTTTAAACACTCTAATTTTTTCAAGGTAATGGTCCTGGCTCCCCAACACACCCAATAAAGGACATACTGGTTCACCAGAAGGAAGACCCGACAGCAGACAGTACTCGCCAAAGACGGACCGCCCGGCCAGGCCTAAAATTCAACTACGAGCTTTTTAACTGCAACAACTTTAATATACGCTATTGGAGCTGGAATTACCGCGGCTGCTGGCACCAGACTTGCCCTCCAA
+
DDCDCIIIIIIIIIIIIIIIHIIIHEHIIIIIIIIIIIIIIHIIIIIIIIIIIIHIIIIIIIHIHIIIIIIGIIIIHIIIIIHIIIIIIHGIIIIIIHIIIIIIIIHIIHIIIIIIHIHIIIIIIIIHIIIHHIIIIHIIIIIHHIIIHHEHHGHIIIIIIIIIHHIIHIIHIHIIIIIIIIIHHIIIHIHIHIIIIIIIIIHIIIIIIIIIIIHIIIIIIIIIIIIIIIIIIIIIIIIIIIIIHIIIIIIIIIIIIIIIIIIIIIIIIIIIHIIIIIIIIIIIIIIIIIIIIIIHIHHGHIIIIIIIIIIIIIIIIIIIIIIIIIIIIIIHIIIIIIIIIDDDDD
@HISEQ:969:HM2KJBCX2:2:1102:14191:19097 2:N:0:ACTATGCA
GTAGCACTCATGCCCAACTATCCCTATTAATCATTACGGTGATCCTAGAAACCAACAAAATAGAACCATGCCGTCCTATTCTATTATTCCATGCTAATGTATTCGAGCAAAAATGCCTGCTTTAAACACTCTAATTTTTTCAAGGTAAAGGTCCTGGATCCGCAAGACACCCAATAAAGGACATCAAGTTTCTCCAGAAGGTGAGAAATCAACAGTAACAGTTCATACCCCTTAAGGCATGACCGTCACGTCAATCCCGAAATTCAACTACGAGCTTTTTAACTGCAACAACTTTAATATACGCTATTGGAGCTGGAATTACCGCGGCTGCTGGCACCAGACTTGCCCTC
+
BDDD?GHHIECFHICCHHCFCFHHFHHHHFHIHHHGICECGGHHIHIIHHHIGIGH?1@GHHHIIIIHH1D@<CH?EH??1GHHH?C<CFF@@HCCHHHHHIHIIG@EEHIIHHDHGGHHFHEGGHFIHIIHHHGHIIHHIIIIHHCHFHHHIIIHDGHIHIHIIHHIIHEIIHIHIIIHIIHIIHHFHHHFFGIHIIII;IHHIIIGIHHHHHHFHFHHIIIHEIHHEIIIIIIIIHGHHIIHHHHIFIHIIIIIIIIHFEEHIHHIHHHHCIIIIIIIIHHGIHIHEGIIIIIIIIIHHIHIHIIIIIHHIHIIIIIIHIIIIIIIIIIIIIIIHIIHGIIIIDAADD
@HISEQ:969:HM2KJBCX2:2:1102:3498:19065 2:N:0:ACTATGCA
GTAGCACTCATGCCCAACTATCCCTATTAATCATTACGTCGATCCTAGAAACCAACAAAATAGAATCAAACGTCCTATTTCATTATTCCATGCTAATGTATTCAAGCGTGAGCCTGCTTTAAACACTCTAATTTTTTCAAAGTAACAGTCCTGATTCCCCACAACACCAAATAAATGACATCATGGTTCGTCAGAAGGGAGAAACCAACAATACCAGTACGTACCGAGGCACGACCGACATGATGGTCCCGAAATTCAACTACGAGCTTTTTAACTGCAGCAACTTTAATATACGCTATTGGAGCTGGAATTACCGCGGCTGCTGGCACCAGACTTGCCCTCCAA
+
@DDBDIIHHHHIIEHHH=HIIIIIIIHIHIHHIHHIHEHIIHICEECHIHIIIIHHIIHHHIHECHIIHGHGHEHFCHHIIHHHIIIIIIIIIIHIIHHHHHHIIIIIIIIIIIIIHIEHHHIIIIIHIIIIIHHHGFHHHGCEHIIIIIIIIIHIIIIHIHHEHHHIHIIIIIHHIHHHIHIIIIIIIIHHIIIIIIIIIIIIIIIIHIIHHIIIIIIIIIHHIHIIIIIIIIIGIIIIIIHGIIIIIIIIHIHHFIHIIHFHHIIIIIIIIHIIIIIHHIHHCIHFGIIIIIIIIIHHIIIIIIIIIIHIIIHHHHIIIIIHIIIIIIIIIIIIGHIIDDBDD
@HISEQ:969:HM2KJBCX2:2:1102:15732:18709 2:N:0:ACTATGCA
GTAGCACTCATGCCCAACTATCCCTATTAATCATTACGTCAATCCTAGAAACCAACAAAATAGGATCAACGTCCTATTTCATTATTCCATGCTAATGTATTCAAGCGCGAGCCTGCTTTAAACACTCTAATTTTTTCAAAGTAACAGTCCTGATTCCCCGCCACACCAAATTAATGACATGATGGTTCGTCAGAAGGTAGGAACCAGTAACACCAGTACGTACCTAAGGCACGACCAACGTACTGATCCCGAAATTCAACTACGAGCTTTTTAACTGCAACAACTTTAATATACGCTATTGGAGCTGGAATTACCGCGGCTGCTGGCACCAGACTTGCCCTCCAA
+
DABDDHHIIIIHGIIIHHHIIHEHIIIIHHIIIIIIIHHHHHHIIIGIHIIIIIIIHHEHIIGFE@FGFHHHEHIIIIIHIGHFE@E1DHEFEHHHCHHFH4EGHHHDHICFHFHHDHHHHGHIEHHHIIIHHHHIHIGHHHHIIIHHIIIHHI?IIHHGCDEG@GIIIHHHHH@HIIHIHHIHHHFHHHIIHHIH;HHHHH?HIIIHFHIHIIIIIIIHHHGHGIIIHIHHGHIIIIIIH<EFHCHFHIIHFHGIIIHGCEHHH@HHHIIIIHHHIIHIHHEGIIHFIIIGIHIIHGEHIHIHHIIIHHIIIHHHHIIHIIIHHHEEIIIHEHIGE?HHDDDD@
@HISEQ:969:HM2KJBCX2:2:1102:14384:20285 2:N:0:ACTATGCA
GTAGCACTCATGCCCAACTATCCCTATTAATCATTACGGTGATCCTAGAAACCAACAAAATAGAACCATGCCGTCCTATTCTATTATTCCATGCTAATGTATTCGAGCAAAAATGCCTGCTTTAAACACTCTAATTTTTTCAAGGTAAAGGTCCTGGATCCGCAAGACACCCAATTAAGGACATCAAGTTTCTCCAGAAGGTGAGAAATCAACAGCGACAGTTCATACCCCTTAAGGCATGACCATCACGTCAATCCCGAAATTCAACTACGAGCTTTTTAACTGCAACAACTTTAATATACGCTATTGGAGCTGGAATTACCGCGGCTGCTGGCACCAGACTTGCCCTCCAA
+
DDDDDIIIIIIHIIIIIIIIIIIIIIIIIIHIIIIIIHHHIGIIIGIIIIIIIIIIIHIHIIHGHIIIHEHIIHIIIIIIHIIHIIGHHEHHEHHGIHEHIHHIIIIIIIIIIIIIIIIIIIIIIIIIIIIIIIIIIIIHIIHIIIIIIHIIHIIHIIIIIIHIIIIHIIIIIIIIIIIIIIIIIIIIIIHIIIIIIIIIIIIIIIIIIIIIIIIIIHIIIIIIIIIIIIIIIIIIHIIIIIIIIIIIIIIHIIIIHIIIIIIIIIIIIHHIHIIIIIIIIIIIIIIIHIIIIIIHIIIIIIIIHIIIIIIIIIIIIIIIIIIIIIIIIIIIIIIIIIIIIIIIIIIIDDDDD
@HISEQ:969:HM2KJBCX2:2:1102:19318:20749 2:N:0:ACTATGCA
GTAGCACTCATGCCCAACTATCCCTATTAATCATTACGGTGGTCCTAGAAACCAACAAAATAGAACCACAACGTCCTATTCTATTATTCCATGCTAATGTATTCAGGCAATAGCCTGCTTTAAGCACTCTAATTTTTTCAAGGTAACAGTCCTGCTTCCCCAACGCACCAAATTAATGACATGCTGGTTATTCAGAAGGTAGGAATCAATCACGCCAGTACAGACCCAAAAGCCCGACCAACGGATAAACCCCGAAATTCAACTACGAGCTTTTTAACTGCAACAACTTTAATATACGCTATTGGAGCTGGAATTACCGCGGCTGCTGGCACCAGACTTGCCCTCCAA
+
DDDDDIIIIIIIHIIIHHHHHGIIIIIIIIIIIIIIIIIIIIIIIHIIIIIHIIIIIIIHIIHHIIIIIHIGHHHHHHHHHHIIIIHHIIIIIIIIHIIIIHHHHHIIIIIIIIIIHIHIIIIIHHHHHIIIIIIHIHHHIIIIIIIIIIIIIIIIIIIIIHEHFIIIIIIIIIIFHIIIIIIIIIIIIHIIHIIIIIIIHIIIIIIIIIIIIIGHIHHIIIIIIIIHIIIIIIIIIIIIIIHIHGDIIIIGIIIIIHIIIIIIIIIIIIIIIIIIIIHIHIIIIIIIIIIIIIIIIIIIIIIIIIIIIIIIIIIIIIIIIIIIIIIIIIIIIIIIIIIIIIIDDDDD
@HISEQ:969:HM2KJBCX2:2:1102:17048:20458 2:N:0:ACTATGCA
GTAGCACTCATGCCCAACTATCCCTTTAATCATTACGGTGATCCTAGAAACCAACAAAATAGAATCATGCCGTCCTCTTTTATTATTCCATGATAATGTATTCAAGCAAAATGCCTGCTTTAAACACTCTAATTTTTTCATAGTAAAGGTCCTGGTTCCCCGTGACACCCAATTAGGGGCATCGCGGTTCTCCAGAAGGTGAGAAATTGACTACACCAGTTCATACCCCTTAAGGCACGACCGATGTGTCAATCCCGAAATTCAACTACGAGCTTTTTAACTGCAACAACTTTAATATACGCTATTGGAGCTGGAATTACCGCGGCTGCTGGCACCAGACTTGCCCTCCAA
+
<<<00<<DE@1111<C<E1<11<D<1<D1FH?CE1<EH<<CGF?@FFEHHFHE1<E@EC1C1<GH@@G?F?/E</01111<<<1DHH?CH1D11<1<111<<F<C1C1<<<E<1G@F<@<8D8F?GGE@BDHHB@DG68<%<<*<6H6HEE18EHB?:1HEGEH0EB170B8C8AC(;<DHEHHHHH@:<?FEGACCB/EEGHEGCHF<<0FD<<0@EEHEC@CE:C1/FHHD/CCF-E@DHFCFHDA:<F<<F/HHFHFD@1GC@E<0IHHIIHFHF<CCG@E1G<<<1D<CIIIHHGC<1D1ECHFFHGC@C@F1CCEC<HHHFCGHGF1C<@<EHHEEG0HE<0000B
@HISEQ:969:HM2KJBCX2:2:1102:6674:20456 2:N:0:ACTATGCA
GTAGCACTCATGCCCAACTATCCCTATTAATCATTACGTCAATCCTAGAAACCAACAAAATAGGATCAAACGTCCTATTTCATTATTCCATGCTAATGTATTCAAGCGTTAGCCTGCTTTAAACACTCTAATTTTTTCAAAGTAACAGTCCTGTTTCCCTGCAACACCAAATTAATGACATTACAGTTCTTCAAGAAGGAGGAACCAGTAAAGCCAGTACATACCAGAGGCACGACCAACCTACTAATCCCGAAATTCAACTACGAGCTTTTTAACTGCAACAACTTTAATATACGCTATTGGAGCTGGAATTACCGCGGCTGCTGGCACCAGACTTGCCCTCCAA
+
DDDDDIIIIIIIIIIIIIIIIIGIIIIIIIIIIGHHIHIIIIIGIIIIIIIIIIIIIHIHHIHHHIIHIIIIIHIIIIHIGIIIIIHIHHIGCHHIIIIHIHIHIHIIIIIIIIIIIIIIIHHIHIHIHIIHFHIIIIIIIIIIIIIIIIIIIIIHHHIIIIIIIIGIIIIHIIIIIIHHHHIIIIHEHHIIIIIHIIIIIHIIFHHIIIIIIIHIIHIIIIIIIIIIIIIIIIHIIHHIIHEHFHHDIIIIIIIIIIIHIHIIIIIIIIIIIIIIIIIIIIHHIHGHHIHIHIIIIIIIIIIIIIIIIIIIIIIIIIIIIIIIIIIIIIIIIIIIIIIIHDDDDD
@HISEQ:969:HM2KJBCX2:2:1102:14578:21589 2:N:0:ACTATGCA
GTAGCACTCATGCCCAACTATCCCTATTAATCATTACGTCGATCCTAGAAACCAACAAAATAAGATCAAACGTCCTATTTCATTATTCCATGCTAATGTATTCAAGCGCGAGCCTGCTTTAAACACTCTAATTTTTTCAAAGTAACAGTCCTGATTTCCCGCCACACCAAATAAATGGCATAACGGTTCTTCAGAAGGGAGGAATCAGTGACACCAGTACATACCAAAGGCACGACCAGCGTACTGATCCCGAAATTCAACTACGAGCTTTTTAACTGCAACAACTTTAATATACGCTATTGGAGCTGGAATTACCGCGGCTGCTGGCACCAGACTTGCCCTCCAA
+
DDDCBIHIIIIIIIIIIIIIFIIIIIIIIIIIIIIHIIIIHIIIIIIIHIIGIIIIIIHEHHHHHIIHHHHGEEEHHIIGHIHIIIIIIIHIGFHHHHHIHGFHIHHHHHHIHHHHIIIHIIIIHIIIIIIIIIIHHHIIIHHHIHHHHHHIIIIHIIHIHIIHHHIGHHFIIHIIIIGHHIIIIIIHIIIIHIIHGIIIIIIIIIIIIIHIIIIIIIIIIIIHIIIIIIIIIIIIIIIIHIIHIIIIHIIIIIIIIIIHHHHHFIIIHIIIIIIIIIIIIIIIIIIHIIIIIIIIIIIIIIIIIIIIIIIIIIIIIIIHIIIIIIIHIHIIIIIIIIIIIDDDDD
@HISEQ:969:HM2KJBCX2:2:1102:17199:22420 2:N:0:ACTATGCA
GTAGCACTCATGCCCAACTATCCCATTAATCATTACGTCAATCCTAGAAACCAACAAAATAGGATCGAACGTCCTATTTCATTATTCCATGCTAATGTATTCAAGCGTTAGCTTGCTTTAAACACTCTAATTTTTTCAAAGTAACAGTCCAAATTCCCCGCAACACCAAATTAATGGCATTACGGATCATCAGGAAGGAGGAATCAGTGAGACCAGTACATACCAGAGGCATGACCAATCTACTAACCCCGAAATTCAACTACGAGCTTTTTAACTGCAACAACTTTAATATACGCTATTGGAGCTGGAATTACCGCGGCTGCTGGCACCAGACTTGCCCTCCAA
+
DDADDIIH?GHIIIFHFHHHHIIGIIIHIIHEHHIIIIGHIHIIIGIHGHIIIIIHH1DGCGHHIIHGHIDFEHHIGIIIIIEHIFHHIIEHGHCHHHIIIHIIIIIIGIHHHIHIGGFCHH?GHHHHHHHFHHHHIIHIHHIIIIIIHHIHHEHIIIIIICIHHGHIHHHHHHHG?IHEFHHHIIHCGCIHHIIGIIIIIHIHIIIIHHHHHFIIHHGIGHHEHHHEHIIGIIIHHIIHHIHHHHHCHH@EIHHIIHHG@HHHFHHHHIHIHCIHHHHHH?IIIIHHEIIHIHHF?G?HHHHIHIHIIHGHHIIHHHHGIIIIIIHIIHIHFHCIIHHEDDDD<
@HISEQ:969:HM2KJBCX2:2:1102:17806:22260 2:N:0:ACTATGCA
GTAGCACTCATGCCCAACTATCCCTATTAATCATTACGTCAATCCTAGAAACCAACAAAATAGGATCAAACGTCCTATTTCATTATTCCATGCTAATGTATTCAAGCGTTAGCCTGCTTTAAACACTCTAATTTTTTCAAAGTAACAGTCCTGTTTCCCTGCAACACCAAATTAATGACATTACAGTTCTTCAAGAAGGAGGAACCAGTAAAGCCAGTGCATACCAGAGGCACGACCAACCTACTAATCCCGAAATTCAACTACGAGCTTTTTAACTGCAACAACTTTAATATACGCTATTGGAGCTGGAATTACCGCGGCTGCTGGCACCAGACTTGCCCTCCAA
+
DDDDDIIIIIIIIIIIIIIIIIIIIIIIIIIIIIIIIIIIIIIIIIGHIIIIIHIIIIHHH@HHFIIIIIIIIEHIHIIIIIIIGIHFHIIIIIIIIIIIIIIIIIIIIIIIIIIIIIIIHIIIIIIIHHIIIIIIIIHIIIIIIIIIIIIIIIIIIIHHIIIIIIIIIIHHHIIIIIIIHIIIIIIIIIIIIIIIIHIHIIIIHIIHIIIIIIIIIIIIIIIIIIIIIHIIIIIIIIIIIHHHHIHEIIIIIIIHHIIIIHIIIIIIIIIIIIIIIIIIIIIIIIIIIIHIIIIIIIIIIIIIIIIIIIIIIIIIIIIIIIIIIIIIIIIIIIIIIIIIIDDDDD
@HISEQ:969:HM2KJBCX2:2:1102:10995:22677 2:N:0:ACTATGCA
GTAGCACTCATGCCCAACTATCCCTATTAATCATTACGGTGGTCCTAGAAACCAACAAAATAGAACCATGCCGTCCTATTTTATTATTCCATGCTAATGTATTCAAGCAAAAATGCCTGCTTTAAACACTCTAATTTTTTCAAAGTAAAGGTCCTGGTTCCCCGCGGCATCCAATTAAGGACATCGCGGTTCTCCAGAAGGTGAGAAATTGACTGCACCAGTTCATACCCCGTGAGGCACGACCGATGCGCCAATCCCGAAATTCAACTACGAGCTTTTTAACTGCAACAACTTTAATATACGCTATTGGAGCTGGAATTACCGCGGCTGCTGGCACCAGACTTGCCCTCCAA
+
DDDDDIIIIIIIIIIIIIIHIIIIIIIIIIIIIIIIIIHIIIIIIIIIIIIIIIIIIHIIIIHFHIIGIIHIIHIIIHHIIIGHIHIIIIFIIIIIHIIHIGHIIIIHIHIIIIIIIIHHIIIIIIIHIIHIIIIIIIIIIIIIIIIHHHIIIIIIIIIIIIIIIHIIIIIIIIIIIIIIIIIIIIIIIHIIIIIIIIIIIIIIIIIIIIIIIIIIIIIIIIIIIIIIIIIIIIHHHHIIIIIIIIIIHIHGIIIHIIIIIIIIIHHIIIIIIIIIIIIIIIHIIIIIIIIHIIIIIIIIIIIIIIIIIIIIIIIIIIIIIIIIIIIIIIIIIGIIIIIIIIIIIIIIDDDDD
@HISEQ:969:HM2KJBCX2:2:1102:11865:22752 2:N:0:ACTATGCA
GTAGCACTCATGCCCAACTATCCCTATTAATCATTACGTCGATCCTAGAAACCAACAAAATAGAATCAAACGTCCTATTTCGTTATTCCATGCTAATGTATTCAAGCGTGAGCCTGCTTTAAACACTCTAATTTTTTCAAAGTAACAGTCCTGATTCCCCATGACACCAAATTAATGACATCATGGTTCGTCAGAAGGTAGGAATCAATAATACCAGTTCGTACAATAGCACGACCAATAAATTGATCCCGAAATTCAACTACGAGCTTTTTAACTGCAACAACTTTAATATACGCTATTGGAGCTGGAATTACCGCGGCTGCTGGCACCAGACTTGCCCTCCAA
+
DDDDDIIIIIIIIIIIIIIIIIIIIIIIIIIIIIIIIIIIIIIIIIIIIIIIIIIIIGHEHHHHHIIIIIIHHHIIEHIII?HIIIHIIIIIIIIHIIIIIHIIIHGIIIIIIIHHIIIIIHIIIIIIIIIIIIHHHIIIIIIIIIIIIIIIIIIIIIGIIIIIIIIIIIHHHHIIIIIIIIIIIIIIIIIIIIIIIIIIIIIIIIIIIIIHGHIIIIHIIIIIIIIIIIIIIHHIIIIIIIHGIIIIIIIIIIIIIIIIIIIIHIGIIIIIIIIIIIIIIIIIHGIIIIIIIIIIIIIIIIIIIIIIIIIIIIIIIIIIIIIIIIIIIIIIIIIIIIIIDDDDD
@HISEQ:969:HM2KJBCX2:2:1102:17375:23417 2:N:0:ACTATGCA
GTAGCACTCATGCCCAACTATCCCTATTAATCATTACGGTGATCCTAGAAACCAACGAAATAGAATCAGTCCGTCCTATTTCATTATTCCATGCTAATGTATTCAGACGATAGTCTGCTTTAAACACACTAATTTTTTCAAAGTAACAGTCCTGATTTCCAACCACACCAAATAAATGGCATGAAAGTTCCTCAGAAGGTAGAGATCCATCTCACCAGTACAGACAATTAAGCCTGACCAATGGGTAGACCCCGAAGTTCAACTACGAGCTTTTTAACTGCAACAACTTTAATATACGCTATTGGAGCTGGAATTACCGCGGCTGCTGGCACCAGACTTGCCCTCCAA
+
DDDDDIIIIIIIIIIIIIIIIIIIIIIIIIIIIIIIIIIIIIIIIHIIHIIIIIIIIHIIIHHIIHHHHIIHHHIIIIIIIIIIIIHIIIIIIIIIIIIIIHIIIIIIIIIIIIHIHIIIIIIIIIIIIIIIIIHHHHIIIIIHIIIIIIIIIIIIIHHIIIIIIIIHIIIIIIIIIIIHIIIIIIIIIIHIIIIIIIIIIIIIIIIIIIIIIIIIIIIIIIIIHIIIIIIIIIIIIIIIIIIIHHFHIIIIIIIIIIIIIIIIIIIIIIIIIIIIIIIIIIIIIIIIIIIIIIIIIIIIIIIIIIIIIIIIIIIIIIIIIIIIIIIIIIIIIIIIIIIIIIIDDDDD
@HISEQ:969:HM2KJBCX2:2:1102:5855:23346 2:N:0:ACTATGCA
GTAGCACTCATGCCCAACTATCCCTATTAATCATTACGGTGATCCTAGAAACCAACAAAATAGAACCATGCCGTCCTATTCTATTATTCCATGCTAATGTATTCGAGCAAAATGCCTGCTTTAAACACTCTAATTTTTTCAAGGTAAAGGTCCTGGTTCCACATGACACCCAATTAAGGACATCATGCTTCTCCAGAAGGTGAGAAATCAACTGCGACAGTTCATACCCCTTAAGGCACGACCATCACGTCAATCCCGAAATTCAACTACGAGCTTTTTAACTGCAACAACTTTAATATACGCTATTGGAGCTGGAATTACCGCGGCTGCTGGCACCAGACTTGCCCTCCAA
+
DDDADGFHCFHHEHFGHIIIHHHHEHHIHI1FEHHHEHHH1CFGHHHIIIIGGHIHIHIEHEHHHHHIIIEEHCE<0CCC1GH?GHHECHHIIHGFIHCGHFHHIHIHIIHHIDCIGHHIIIHHGEGHHIHHIHHHIHIIIHHHHIIGHIIIIIIHIIIIIIHHIGIIIIHIIIHIIHFIHIHHIIHIIHIIIIIIIIIHIIIHIIIHIHHHHIIIIIIIIIIIIHGIIIIIIIIIIHIIIIIIIGIIIHGIHIHIIIIIHIIIIIIHFHIHIIIIIIIIHIGIIIHGIIIIIIIIIIIHIIIIIIIIIIIIIIHHIIIIIIIIIIIIIIIIIIHIIIIIHIIIIHH@DDAD
@HISEQ:969:HM2KJBCX2:2:1102:14362:23984 2:N:0:ACTATGCA
GTAGCACTCATGCCCAACTATCCCTATTAATCATTACGGTGATCCTAGAAACCAACAAAATAGAACCATGCCGTCCTATTCTATTATTCCATGCTAATGTATTCGAGCAAAAATGCCTGCTTTAAACACTCTAATTTTTTCAAGGTAAAGGTCCTGGATCCGCAAGACACCCAATTAAGGACATCAAGTTTCTCCAGAAGGTGAGAAATCAACAGCGACAGTTCATACCCCTTAAGGCATGACCATCACGTCAATCCCGAAATTCAACTACGAGCTTTTTAACTGCAACAACTTTAATATACGCTATTGGAGCTGGAATTACCGCGGCTGCTGGCACCAGACTTGCCCTCCAA
+
DDDDDIIIIIIIIIIIIIIIIIIIIIIIIIIIIIIIIIIIIIIIIIHHIIIIIIIIIIIEHHFHIIIIIIHHHIIIIIIIIIIIIIIIIIIIIHIHIIIIHHHIIIIIIIIIIIIIIIIIIIIIIIIIIIIIIIIIIIIIIIIIIIIIIHIIHIIIIIHIIIIIIIIIIIHIIIIIIIIIIIIIIIIIIIIIIIIIIIIIIIIIIIIIIIIIIIIIIIIIIIIIIIIIIIIIIIHIIIIIIIIIIIIIIIHHIIIIIIIIIIIIIIIIIIIIIIIIIIIIIIIIIIIIIIIIIIIIIIIIIIIIIIIIIIIIIIIIIIIIIIIIIIIIIIIIIIIIIIIIIIIIIIIIDDDDD
@HISEQ:969:HM2KJBCX2:2:1102:15057:23901 2:N:0:ACTATGCA
GTAGCACTCATGCCCAACTATCCCTATTAATCATTACGGTGATCCTAGAAACCAACAAAATAGAACCATGCCGTCCTATTTCATTATTCCATGCTAATGTATTCAGACGATAGTCTGCTTTAAACACTCTAATTTTTTCAAAGTAACAGTCCTGATTTCCCATCACACCAAATAAATGGCATGAAAGTTCCTCAGAAGGTAGAGATCCATCTCACCAGTGCAGACAATTAAGCCTGACCAATGGGTAGACCCCGAAGTTCAACTACGAGCTTTTTAACTGCAACAACTTTAATATACGCTATTGGAGCTGGAATTACCGCGGCTGCTGGCACCAGACTTGCCCTCCAA
+
ABDBDIHIIIIIHIIIHHIIHIHGHIIIIHIIHHHIIIHIIHIIGIIIIIHHFHHIIHGHHIGHCHHHHIIEHHHDHHIHHEHHIIIIHHHHHHIIHGHHIHHIHHIIIIIIIIIHIIHHIIIHHEHGHHHHIHIIHHIHHHHHIIIIHFHHHIIIIHIHGHHIIHIIIIIIIIIIIIHIIIIIIIIIIIIHIIIIIIIIIIIIIIIIIGIHIIIIIIIIIIIIIIHIIIIGI=IIIIHIIIIIIHHIIIIIIIIIIIIIIIIIIIIIIIIIIIIIHIIIIIIIIIGHHIIIIIIIIIIIIIIIIIIHIIIIIIIIIIIIIIIIIIIIIIIIIIIIIIIIIIIDDDDD
@HISEQ:969:HM2KJBCX2:2:1102:7387:23995 2:N:0:ACTATGCA
GTAGCACTCATGCCCAACTATCCCTATTAATCATTACGGTGGTCCTAGAAACCAACAAAATAGAACCATGCCGTCCTATTTTATTATTCCATGCTAATGTATTCAAGCAAAAATGCCTGCTTTAAACACTCTAATTTTTTCAAAGTAAAGGTCCTGGTTCCCCGCGGCATCCAATTAAGGACATCGCGGTTCTCCAGAAGGTGAGAAATTGACTGCACCAGTTCATACCCCGTGAGGCACGACCGATGCGCCAATCCCGAAATTCAACTACGAGCTTTTTAACTGCAACAACTTTAATATACGCTATTGGAGCTGGAATTACCGCGGCTGCTGGCACCAGACTTGCCCTCCAA
+
DDDBDIIHHIIGIIIIGIIIIIIIIIIIIHHIIICFHICHIFHIIHHIHIIHIIIIHIIIIHHIIIGII1GHHIIHIIGHHIGIIIIIIIIEHHIIIHIEH@CIHIHHHHIHIHHIHIGEIHIHHHIIHHHHIIIIIIIIIIIIIIIIIIIIHGIIIHHIHHIIIIIIGHHIHHIIIIIIIIIIIIIHIIIIIIIHIIIIIHIIIIHIIIIIIHIIIIIIIIIIIIIIHHIIIIIIIHDIIIIIIIIIIGHHIIHHIIHIIFIIHHIIIIIIHEIIIIIIIIIIIIHIHIHIIIIIIIIIIIIIIIIIIIIIIIIIIIIIIIIIIIIIIIIIIIIIIIIIIIIHIIIIDDDDD
@HISEQ:969:HM2KJBCX2:2:1102:14076:24444 2:N:0:ACTATGCA
GTAGCACTCATGCCCAACTATCCCTATTAATCATTACGGTGATCCTAGAAACCAACAAAATAGGATCGAACGTCCTATTTCATTATTCCATGCTAATGTATTCAAGCGTTAGCCTGCTTTAAACACTCTAATTTTTTCAAAGTAACGGTCCTGTTTCCCTGCAACACCAAATTAATGGCATCACGGTTCTTCAAGAAGGAGGAATCAGCAAGGCCAGTTCATACCGGTGGCACGACCAACCTGCTGACCCCGAAATTCAACTACGAGCTTTTTAACTGCAACAACTTTAATATACGCTATTGGAGCTGGAATTACCGCGGCTGCTGGCACCAGACTTGCCCTCCAA
+
0@D?DH?11<11111<C=CH11<11CG1CH1FG11C<E0<E?C<FF@CF<GC@C<EHHIIHHCE1<<<DGEC1FE0C111CD<DHHH1CG1C?CGHCCHH@CHEHHHH@GHCHHDEEG@FGHHHHHGFGHHHIEHGCFFFIEHHCHH<<0@@ECHGHHHHHFHHEG8F@GF<CHHCF@HHGIHEEHCFD?D0CF/CFCHFGHHIHHHGDHEHHG@GC?HG@?BHIIFEHG=<CF<CCC1?GA@CFDF?CDHHG?D@<1HHHEE=@FEIHHHC?G<C@HG@F<<11@FEHGFE0ECHHHGHHHFC<?HHF?IIIIHHC?HHCHGC1EG@GIHFC<HEGC?@EDDADD
@HISEQ:969:HM2KJBCX2:2:1102:14354:24398 2:N:0:ACTATGCA
GTAGCACTCATGCCCAACTATCCCTATTAATCATTACGTCGATCCTAGAAACCAACAAAATAGGGTCAAACGTCCTATTTCATTATTCCATGCTAATGTATTCAAGCGCGAGCCTGCTTTAAACACTCTAATTTTTTCAAAGTAACAGTCCTGATTCCCCGCCACACCAACTGAATGGCATGACGGTTCTTCAGAAGGGAGAAACCAGTGACACCAGTACGTACCGAGGCACGACCGACATGATGATCCCGAAATTCAACTACGAGCTTTTTAACTGCAGCAACTTTAATATACGCTATTGGAGCTGGAATTACCGCGGCTGCTGGCACCAGACTTGCCCTCCAA
+
DDDDDIIIIHHHIIIIIIIIHIIIIIIHIIIIIIIIIIIIIIIIIIIIIIIIHIIIIIIHIIHIIIIHHIIIHHIIIIIIIIIIIHIIIIIHIIIIHIIIHIHIIIIIIHHHIIIIIIIHHHIIIIIIIIIIIIIIIIIHIHIIIIIIHIIIIIHIIIIIIIIIIIHHHIIIIIIIIIIIHHHIIIIHHIIIIIIIIIIIIIIHHIIIIIIIIIIIIIIIIIIIIIHIIIIIIIIIIIIIIIIHIIIIIIIIIIIIIIIIIIIIIIIIIIIIIHIIIIIIIIIIIIIIIIIIIIIIHIIIIIIIIIIIIIIHIIIIIIIIIIIIIIIIIIIIIIIIIIIIDDDDD
@HISEQ:969:HM2KJBCX2:2:1102:14479:24428 2:N:0:ACTATGCA
GTAGCACTCATGCCCAACTATCCCTATTAATCATTACGTCAATCCTAGAAACCAACAAAATAGGATCGAACGTCCTATTTCATTATTCCATGCTAATGTATTCAAGCGTTAGCCTGCTTTAAACACTCTAATTTTTTCAAAGTAACAGTCCTGTTTCCCTGCAACACCAAATTAATGACATTACAGTTCTTCAAGAAGGAGGAATCAGTAAAGCCAGTACATACCATTGGCACGACCAACCTACTGACCCCGAAATTCAACTACGAGCTTTTTAACTGCAACAACTTTAATATACGCTATTGGAGCTGGAATTACCGCGGCTGCTGGCACCAGACTTGCCCTCCAA
+
DDDDDIIIIIIIIIIIIIIIIIIIIIIIIHIIIIIIIIIIIIIIIIIIIIIIIIIIIIIIIIIIIIIIIIIIIIIIIIIIIIIIIIIIIIIIIIIIIIHHIGHIIIIIIIIIIIIIIIIIIIIIIIIHIIIIIIIIIIIIIIIIIIIIIIIIIIIHIIIIIIIIIIIIIIIIIIIIIIIIIIIIIIIIIIIIIIIIIIIIIIIIIIIIHIIIIIIIIIIIIIIIIIIIIIIIIIIIIHIIIIHHHIIIIIIIIIIIIIIIIIIIIIIIIIIIIIIIIIIIIIIIIIIIIIIIIIIIIIIIIIIIIIIIIIIIIIIIIIIIIIIIIIIIIIIIIIIIIIIIIDDDDD
@HISEQ:969:HM2KJBCX2:2:1102:9773:24808 2:N:0:ACTATGCA
GTAGCACTCATGCCCAACTATCCCTATTAATCATTACGTCAATCCTAGAAACCAACAAAATAGGATCAACGTCCTATTTCATTATTCCATGCTAATGTATTCAAGCGCGAGCCTGCTTTAAACACTCTAATTTTTTCAAAGTAACAGTCCTGATTCCCCGCCACACCAAATGAATGACATGATGGTTCGTCAGAAGGTAGAAACCAGTAACACCAGTACGTACCTAAGGCACGACCAACGTACTGATCCCGAAATTCAACTACGAGCTTTTTAACTGCAACAACTTTAATATACGCTATTGGAGCTGGAATTACCGCGGCTGCTGGCACCAGACTTGCCCTCCAA
+
DD@DDIEHEHGHECGHHHEEEHFGHHHHHIHHHHHGEEGE@HFCGFHFCCHHIIIII??GHICCF@CEFFHHIFHHIIIIIEFHHE1CHFHIIIIIGHIIFHGHCGCDHIDDHHHHGCHFHHHHEFHFGHHHFGCHHIHHHGHHHFHFIIIHGFEIIIHIIHHHHHHEIIIIHHIIEIIIHIIIHHGHIIIIHHHHIHHHHGHIIIHHIHHIHIHHHHIIHHIIHH@CHHIHHHIHIIIHHFEGIHIHFHHHHCFIHIIIIIIIIIIHHIHHHEHIIIHHIHEHHGEG?@EHGIHIIIIIIIIIIIIIHIHIIIIHHIIIHIIHHHHHIHHCEHHEHGHIDDDDD
@HISEQ:969:HM2KJBCX2:2:1102:17610:25524 2:N:0:ACTATGCA
GTAGCACTCATGCCCAACTATCCCTATTAATCATTACATCGATCCTAGAAACCAACAAAATAGAATCGGATGTCCTATTTCATTATTCCATGCTAATGTATTCAAGCGTGAGCCTGCTTTAAACACTCTAATTTTTTCAAGGTAACAGTCCTAATTCCCCGTGACACCAAATTAATGGCATTACGGTTCTTTAGAAGGTGAGAAATCAATAATATCAGTACATACCAACGGCATGACCGAAACATTGATCCCGAAATTCAACTACGAGCTTTTTAACTGCAACAACTTTAATATACGCTATTGGAGCTGGAATTACCGCGGCTGCTGGCACCAGACTTGCCCTCCAA
+
DDDDDIIIIIIIIIIIIIIIHIIIIIIIIIIIIIHIIIIIIHIIIIIIIIIIIIIIIIIHIIHFHIHHIEHHHEHIIIGIIIHIIGIHIGHIIIHIHIIIIIIIIHIHIIIIIIIIIIIIIIIIIIIIIIIIIIIIIIIIIIIIIIIIIIIIIIIIIIIIIIIIIIIIIIIIIIIIIIIIIIIIIIIIIIIIIIIIIIIIIIIIIIIIIIIIIIIIIIIIIIIIIIIIIIIIIIIIIIIIIIIIHFIIIIIIIIIIIIIIIIIIIIIIIIIIIIIIIIIIIIIIIIIIIIIIIIIIIIIIIIIIIIIIIIIIIIIIIIIIIIIIIIIIIIIIIIIIIIIIIIDDDDD
@HISEQ:969:HM2KJBCX2:2:1102:3236:24873 2:N:0:ACTATGCA
GTAGCACTCATGCCCAACTATCCCTATTAATCATTACGTCAATCCTAGAAACCAACAAAATAGAATCAAACGTCCTATTTCATTATTCCATGCTAATGTATTCAAGCGTGAGCCTGCTTTAAACACTCTAATTTTTTCAAAGTAACAGTCCTGATTCCCCACAACACCAAATAAATGACATCGTGATTCGTCAGAAGGGAGAAACCAACAATACCAGTACGTACCGAGGCACGACCGACATGATGGTCCCGAAATTCAACTACGAGCTTTTTAACTGCAGCAACTTTAATATACGCTATTGGAGCTGGAATTACCGCGGCTGCTGGCACCAGACTTGCCCTCCAA
+
DDDDDIHIIIIIIIIIIIIIIIIIIIIIIIIIIIIIIIIIIHIHIIIIIIIIHIIIIIIIIIIHIIIIIIIIIGIIIIHIIIIIIIIHIIIIIIIIIHIIIHHHIIIIIIIGIIIIIIIIIHIIIIIGHIIIIIIIIIIIIIIIIIIIIIIIIHHIIIIIIIIIIIIIIIIIIIIIIIIIIIIIIIIHIIIIIIIIIHHIIIIIIIIIIIIIHIIIIIIIIIIIIIIIIIIIIIIIIIIIIHHHIIIIIIIIIIIIIIIIIHIIIIIIIIIIIIIIIIIIIIIIIIIIIIIIIIIIIIIIIIIIIIIIIIIHHIIIIIIIIIIIIIIIIIIIIIIIIIIIDDDDD
@HISEQ:969:HM2KJBCX2:2:1102:10094:25853 2:N:0:ACTATGCA
GTAGCACTCATGCCCCAACTATCCCTATTAATCATTACGTCAATCCTAGAAACCAACAAAATAGGATCGAACGTCCTATTTCATTATTCCATGCTAATGTATTCAAGCGTTAGCCTGCTTTAAACACTCTAATTTTTTCAAAGTAACAGTCCTGTTTCCCTGCAACACCAAATTAATGGCATTACAGTTCTTCAGAAAGGAGGAATCAGCGAAGCCAGTGCATACCAGTGGCACGACCAACCTGCTGACCCCGAAATTCAACTACGAGCTTTTTAACTGCAACAACTTTAATATACGCTATTGGAGCTGGAATTACCGCGGCTGCTGGCACCAGACTTGCCCTCCAA
+
0<D@BFHI1<1DHHIEH0<<<<DGE<11<FC111D@111<<C=1DCECCCGEH1F1<EHI?1DH1<<100<<<1<<DGH1C@11<1<111C1C111<IIIII8IIIIIHHIIIIIHCIIIIHHHHHIIGIIIIIIIIIIIIHIIIIHIIIIIIHCIHHHGCEHDIIIIIIIHHIIIHHHIHDDGHH;HGD/;IIIIHCH@IHCIIIIHG?GHE=?IHHC@HFIHHFABGIIIIIIIIIHCG1HEEDEH<IIIIIIIIIIIIIIIIIIIIIIIIIIHIIIIIIIIHIIIIIIIIIIIIIIIIIIIIIIIIIIIIIIIIIIIIIIIIIIIIIIIIIIIIIIIIIDDDDD
@HISEQ:969:HM2KJBCX2:2:1102:16679:26236 2:N:0:ACTATGCA
GTAGCACTCATGCCCAACTATCCCTATTAATCATTACGTCGATCCTAGAAACCAACAAAATAGGGTCAAACGTCCTATTTCATTATTCCATGCTAATGTATTCAAGCGTGTGCCTGCTTTAAACACTCTAATTTTTTCAAAGTAACGGTCCTGATTCCCCATGACACCAAATTAATGACATCACAGTTCGTCAGAAGGTAGAAATCAATAATACCAGTGCATACCGGAGGCACGACCAATATATTGATCCCGAAATTCAACTACGAGCTTTTTAACTGCAACAACTTTAATATACGCTATTGGAGCTGGAATTACCGCGGCTGCTGGCACCAGACTTGCCCTCCAA
+
DDDDDIIIIIEHIIHIIIIIIIIIIIIIIIIIHIIIIIIIHIHIIHIIIIIIEFHIEEEFHHFHEHFHHHHGFHIIIIIHIIIEHHIHHHIIHHEHIIHIIIIHHIHHIIHEGHIHIHIIHHGHHIIHIIIIIIHHHHIHHIIIIIIIIIIIIIIIIIIHHHHHHIIIIIIIIIII:IIIIIIIIIIIIIIIIIIIIIIIIIIIIIIIIIIIIIIIIIIIIIIIIIIIIIIIIIIIIIIIIIIHGIIIIGIIIIIIIIIIIIHIIIIIIIIIIIHIIIIIIIIIIIIIIIIIIIIIIIIHHIIIIIIIIIIIIIIIIIIIIIIIIIIIIIIIIIIIIIIIIDDDDD
@HISEQ:969:HM2KJBCX2:2:1102:18992:26255 2:N:0:ACTATGCA
GTAGCACTCATGCCCACCTATCCCTATTAATCATTACGGTGATCCTAGAAACCAACAAAATAGAACCATGCCGTCCTATTCTATTATTCCATGCTAATGTATTCGAGCAAAAATGCCTGCTTTAAACACTCTAATTTTTTCAAGGTAAAGGTCCTGGATCCGCAAGACACCCAATTAAGGACATCAAGTTTCTCCAGAAGGTGAGAAATCAACAGCGACAGTTCATACCCCTTAAGGCATGACCATCACGTCAATCCCGAAATTCAACTACGAGCTTTTTAACTGCAACAACTTTAATATACGCTATTGGAGCTGGAATTACCGCGGCTGCTGGCACCAGACTTGCCCTCCAA
+
B@@B0FFC??F111<11<@E?CC1<<FHG1<DGHHCGE@CC1<FHH?<D1FFH1F@C1C@GHFGG@@FF<DCH@?DH1C@CGEEEFHCFECH@HH11<1<D<<H@GHHH0@@G?DHHHCHHFGH?HDBGHHCGACHH@HHFHGHIFHHEHIHEHHHHHEHHEHHEFHC0CGHHGHGHIHHIIIIIIIHFCGEHEEIHHEFGEIGIHHGFGGIHHF1HIHIIIHFHHIIHEEHHIIHIGHIIHFHHIIGIIIHHECCDGIIFEHHHHIHHIHHGCH?H?FFIIHEGIIHHIIHEHFHIHG<CDIHIIHEIIIHHIIIHIIIIIIIIIIHIGIIIIIIIIIIHIIGIHGF?AD@B
@HISEQ:969:HM2KJBCX2:2:1102:3136:26522 2:N:0:ACTATGCA
GTAGCACTCATGCCCAACTATCCCTATTAATCATTACGTCAATCCTAGAAACCAACAAAATAGGATCAAACGTCCTATTTCATTATTCCATGCTAATGTATTCAAGCGTTAGCCTGCTTTAAACACTCTAATTTTTTCAAAGTAACAGTCCTGTTTCCCTGCAACACCAAATTAATGACATTACAGTTCTTCAAGAAGGAGGAACCAGTAAAGCCAGTACATACCAGAGGCACGACCAACCTACTAATCCCGAAATTCAACTACGAGCTTTTTAACTGCAACAACTTTAATATACGCTATTGGAGCTGGAATTACCGCGGCTGCTGGCACCAGACTTGCCCTCCAA
+
DDDDDIIIIIIIIIIHIIIIIIIIIIIIIIIIIIIIIIIIIIIIIIIIIIIIIIIIHIHIIIIIIIIIIIGIIGHIIIIIIIIIIIIIHIIIHIFHIIIIIIIIIIIIIIIIIIIIIIIIIIIIIIIIIIIIIIIIIIIIIIIIIIIIIIIIIIIIIIIIIIIIIIIIIIIIIIIIIIIIIIIIIIIIIIIIIIIIIIIIIIIIIIIIIIIIIIIIIIIIIIIIIIIIIIIIIIIIIIIIIIIIHIIHIIIIIIIIIIIHIHEIIIIIIIIIIIIIIIIIIIIIIIIIIIIIIIIIIIIIIIIIIIIIIIIIIIIIIIIIIIIIIIIIIIIIIIIIIIIIIDDDDD
@HISEQ:969:HM2KJBCX2:2:1102:18515:26330 2:N:0:ACTATGCA
GTAGCACTCATGCCCAACTATCCCTATTAATCATTACATCGATCCTAGAAACCAACAAAATAGAATCGGATGTCCTATTTCATTATTCCATGCTAATGTATTCAAGCGTGAGCCTGCTTTAAACACTCTAATTTTTTCAAGGTAACAGTCCTAATTCCCCGTGACACCAAATTAATGGCATTACGGTTCTTTAGAAGGTGAGAAATCAATAATATCAGTACATACCAACGGCATGACCGAAACATTGATCCCGAAATTCAACTACGAGCTTTTTAACTGCAACAACTTTAATATACGCTATTGGAGCTGGAATTACCGCGGCTGCTGGCACCAGACTTGCCCTCCAA
+
CDDDDIIIIHIIIIIIHIIIIIIIIIIIIIIIIIIIIIIIGEHHIIIIIHIIHIIIIGIHHIIIIIIIIIIIIEHHIHHIIHIIIIIIIHHGHHIIIIIIIHIIIGHIHIIIIIHIIIIIIIIIIIIIIIIIIIIIIIIIIIIIIIIHHIHIIHIIIIIIIIIIIIHHHIIIHIIIIIIIIIIIIIIIIIIIIIIIIIIIIIIIIIIIIIIIIIIIIIIIIIIIIIIIIIIIIIIIIIIIIIIIIFIIIIIIIIIIIIIIIIIIIIIGIIIIIIIIIIIIIIIIIIIIIIIIIIIIIIIIIIIIIIIIIIIIIIIIIIIIIIIIIIIIIIIIIIIIIIIIIIDDDDD
@HISEQ:969:HM2KJBCX2:2:1102:1795:27723 2:N:0:ACTATGCA
GTAGCACTCATGCCCAACTATCCCTATTAATCATTACGGTGATCCTAGAAACCAACAAAATAGAACCATGCCGTCCTATTCTATTATTCCATGCTAATGTATTCGAGCAAAAATGCCTGCTTTAAACACTCTAATTTTTTCAAGGTAAAGGTCCTGGATCCGCAAGACACCCAATTAAGGACATCAAGTTTCTCCAGAAGGTGAGAAATCAACAGCGACAGTTCATACCCCTTAAGGCACGACCATCACGTCAATCCCGAAATTCAACTACGAGCTTTTTAACTGCAACAACTTTAATATACGCTATTGGAGCTGGAATTACCGCGGCTGCTGGCACCAGACTTGCCCTCCAA
+
DDDDDIIIIIIHIIIIIIIIIIIIIIIIIIIIIHHIIIIIIIIIIIIIIIIIIIIIIIIIIIHIIIIIIHIIIIIIHIIIIIIIIIIIIGIHHIIIIIIHHHIIIIIIIIIIIHIIIIHHIIIIIIIIIIIIIHHIIIIIIIIIIIIIIIIIIIIIIIIIIIHIIIIIIIIIIIIIIIIIIIIIIIIIIIIIHIIIIIIIIIIIIIIIIIIIIIHIIIIIIIIIIIIIIIIIIIIIIIIIIIIIIIIIIIIHIIIIIIIIHIIIIIIIIIIIIIIIIIIIIIIIIIIIIIIIIIIIIIIIIIIIIIIIIIIIIIIIIIIIIIIIIIIIIIIIIIIIIIIIIIIIIIIIDDDDD
@HISEQ:969:HM2KJBCX2:2:1102:18771:26577 2:N:0:ACTATGCA
GTAGCACTCATGCCCAACTATCCCTATTAATCATTACGTCAATCCTAGAAACCAACAAAATAGGATCAAACGTCCTATTTCATTATTCCATGCTAATGTATTCAAGCGTTAGCCTGCTTTAAACACTCTAATTTTTTCAAAGTAACAGTCCTGTTTCCCTGCAACACCAAATTAATGACATTACAGTTCTTCAAGAAGGAGGAACCAGTAAAGCCAGTACATACCAGAGGCACGACCAACCTACTAATCCCGAAATTCAACTACGAGCTTTTTAACTGCAACAACTTTAATATACGCTATTGGAGCTGGAATTACCGCGGCTGCTGGCACCAGACTTGCCCTCCAA
+
DDDDDIIIIIIIIHIIIIIIIIIIIIIIIIIIIIIIIHHHIHIIIIIIIIIIIHHIIHEHHIHHIHIIHEHFCFECHIIIEHCHHEHIHIIFHGEHIIHHHIIIIHIIIHIHEIIHHHIHFGHHIIIIIGIIHIIIHIIHHGIIIIIHIIGIIIIHIHIIIHIHHIIIIIIHIIIIIIHIIIIGIIIIGIIIHIIIIIIIIHHFIHIIIIIIIHIIIIIIIIIHIIIIIIIIIIIIIIIIIIIHHIIHIIHHHIIIIHHIIHEHIIIIIIIIIIIIIIIIIIIIIIIIIIIIIIIIIIIIIIIIIIIIIIIIIIIHIIIIIIIIIIIIIIIIIIIIIIIIIDDDDD
@HISEQ:969:HM2KJBCX2:2:1102:13953:27934 2:N:0:ACTATGCA
GTAGCACTCATGCCCAACTATCCCTATTAATCATTGCTCACAAATCCAAAAACCAACAAAATACGATAAACGAGCCCTAACTTATTATTCCATGCTAATGTATTCATAACTAACCGCCTGCTTTAAACACTCTAATTTTTTCAAAGTAAAGGTCCTGGATTGCGAACCCAACCCAGCAAAGGGCAGGAACGTTCTCCAGGAAGATGGTAAGCGCGCATCGGCACTCACACACGAAACCGTGGCGGGCCAAGCACACTATACCAGAAATCCAACTACGAGCTTTTTAACTGCAACAACTTTAATATACGCTATTGGAGCTGGAATTACCGCGGCTGCTGGCACCAGACTTGCCCTCCAA
+
DDBDDIHFIIIIHIIIIHIIHHHHIHHHHHHHIIIHC?GFHHGHHIIIHIIGEHHIIHIIIIIIGIHCHHI@GH?F?FGHHHIGHHHIII1GH@GHIIHIHFHHIIIIIIHIIIIIIHGHIIIIIIHGHHIIIHIIIIIHIIHHHHIIIIIIIIGIHIHHHIGIHIIIIHHIIIIIIIIIIIIIIIIIIIIHIIIIHIIIIIIIIIIIIIIIIIIIIIIIIGIIIIIIIIHIHHIHHIGGIIIIHHHHHHIIIIIIIIIIIIIIIHIIHEFIIIHIIIIIIIIIIHHIIIIIIIIIIIIIIIIIIIIGIIIIIIIIIIIIIHHIIIIIIIIIIIIHHIIIIIIIIIIIIHIIIDDDDD
@HISEQ:969:HM2KJBCX2:2:1102:15995:28439 2:N:0:ACTATGCA
GTAGCACTCATGCCCAACTATCCCTATTAATCATTACGTCAATCCTAGAAACCAACAAAATAGGATCAAACGTCCTATTTCATTATTCCATGCTAATGTATTCAAGCGTTAGCCTGCTTTAAACACTCTAATTTTTTCAAAGTAACAGTCCTGTTTCCCTGCAACACCAAATTAATGACATTACAGTTCTTCAGAAAGGAGGAATCAGCGAGACCAGTACGTACCAATGGCACGACCAACCTGCTGACCCCGAAATTCAACTACGAGCTTTTTAACTGCAACAACTTTAATATACGCTATTGGAGCTGGAATTACCGCGGCTGCTGGCACCAGACTTGCCCTCCAA
+
DDDBDIIHFEHHIIIIIIGIIIHHHEHIHHIIHIIIIIHIIIIIHHHHFFHIEHHIGIIIGHHIIHIIHIHIIIIHIIHHHIIIEHHIHIIIIIHHIIHIIHHIIIIIIIIIIHHIIHIIIIIIIIHHIIGHIHHHIGIHIIIIIHIHIIIIIIHIIIHIIIIIIIHIIIIHIIIIHIHIIHIIIIIIIHHHIIHIIIIHIIIIIIIIIIIHIIIIIIHIIIIIIIIIIHIIHIIIIIIIIHHHFIIIIHIHIIIIHIIIIIIIIIGIIIHIIHGIIIIIIIIIIIHIIIIIIIIIHIIIHIIIIIHGIIHEIIHIGIIIIIIIIIIIIIIIHIIIIHIIIDDDDD
@HISEQ:969:HM2KJBCX2:2:1102:11800:28288 2:N:0:ACTATGCA
GTAGCACTCATGCCCAACTATCCCTATTAATCATTACGGTGATCCTAGAAACCAACAAAATAGAACCATGCCGTCCTATTCTATTATTCCATGCTAATGTATTCGAGCAAAAATGCCTGCTTTAAACACTCTAATTTTTTCAAGGTAAAGGTCCTGGATCCGCAAGACACCCAATAAAGGACATCAAGTTTCTCCAGAAGGTGAGAAATCAACAGTAACAGTTCATGCCCCTTAAGGCATGACCATCACGTCAATCCCGAAATTCAACTACGAGCTTTTTAACTGCAACAACTTTAATATACGCTATTGGAGCTGGAATTACCGCGGCTGCTGGCACCAGACTTGCCCTCCAA
+
DDDDDIIIIIIIIIIIIIIIIIIIIIIIIIIIIIIIIIIIIIIIIIIHIIIIIIIIIIHGIIFHIIIIIIIIHHGIIIIIIIIIIIIIIIICHHHHIIIIICHHIIIIIIIIIIIIIHHHHIHIIIIIIIIIIIIIIIIHIHIIIIIIIIIIHIIIIHHHIHHIIHIHHHIIIIIIIIIIIIHIIIIIIHHIIIIIIIIIIIIIIIIIIIIIIHIIHHIIIIIIIIIIHIIIIIIIIIIHHHIIIIIHIHGDIIIIIIIIIIIIIIIIIIIIIIIIIIIIIIIIIIIIIIIIIIIIIIIIHIIIIIIIIIIIIIIIIIIIIIIIIIIIIIIIIIIIIIIIIIIIIIIIDDDDD
@HISEQ:969:HM2KJBCX2:2:1102:4599:28808 2:N:0:ACTATGCA
GTAGCACTCATGCCCAACTATCCCTATTAATCATTACGGTGATCCTAGAAACCAACAAAATAGAACCATGCCGTCCTATTCTATTATTCCATGCTAATGTATTCGAGCAAAAATGCCTGCTTTAAACACTCTAATTTTTTCAAGGTAAAGGTCCTGGATCCGCAAGACACCCAATTAAGGACATCAAGTTTCTCCAGAAGGTGAGAAATCAACAGCGACAGTTCATACCCCTTAAGGCACGACCATCACGTCAATCCCGAAATTCAACTACGAGCTTTTTAACTGCAACAACTTTAATATACGCTATTGGAGCTGGAATTACCGCGGCTGCTGGCACCAGACTTGCCCTCCAA
+
DDDDDIHIIHIIIIIIIIIIIIHHIIIIIIIIHIIIIIIHIHHIIIIHHIIIIGHHHEHIHIHGHIHHICHIC<FHHIHIHHIIIIIIIECHHIIIIIHEH<CHHGHDIIIIHIHHEHIIHHFHGBGGHFHHHHHGGHHHGIHIIIIIIIIGIIIHIHHIIIGHHIIIIIGIIIHHIIHHHIIHIHHIIHIIIHIIHIIIIIIIGIIHGIIIIIIIHEIIIIIIIIIIHIIIIIIIIIII<IIHHHHGIHHFIIIIIIIIIIIIIIIIHEHIHHIIIIIIIIIIIIIIIIIIIIHIIIIIIIIIIIIIIIIIIIIIIIIIIIIIIIIIIIIIIIIIIIHIIIIIIIIIDDDDD
@HISEQ:969:HM2KJBCX2:2:1102:9690:29189 2:N:0:ACTATGCA
GTAGCACTCATGCCCAACTATCCCTATTAATCATTACTCCGGTCCCGAAGGCCAACACAATAGGACCAGACTCCTATCACGTTATTCCATGCTAATGTATTCAGAGCATAAGCTTGCTTTGAGCACTCTAATTTTTTGAAAGTAACAGCGCCGGAACCGCGACCCAGCCAATTAAGGCCAGGAGCACGCCGCCGACAAAAGGGACGGAAGGGCAGGTGCACACCAAGTAGGCGGACCAACCCTTACGACCCAAGATCCAACTACGAGCTTTTTAACTGCAACAACTTAAATATACGCTATTGGAGCTAGAATTACCACGGCTGCTGGCACCAGACTTGCCCTCCAA
+
D@DA?HCEHIIIGEEHHCHHIFGHEHH?CG1FHGEE1EHFHIIHCHHEHCHH11FCHHEHGH1CHHIHHI?ECGHGEG?GHE@EFG?EHHCCCCGCHFIHIHHFHHHHIIIHIIHIHIHHFHEFFC@FCHIHHHGF<CHIHEEF@GHHHIIIGIHDDHHDFCHG?HHE;IHHIHHIHGHHIIHHHDDCCEECHFHHGDCIHHIII<IIIHHGIIIII<HGHFD6HH<;=HHHIIIIIHHIIHHHFIHIHEGIIHHC??@CCC/HEC?HEIHIIIIIIIIIIHHFIHHIHHIIHEHH?HIHIHHHHFIIIIIIIIIIIGIIIIIIHHHFHIHIIHHHCEC=GDBDDD
@HISEQ:969:HM2KJBCX2:2:1102:7957:29642 2:N:0:ACTATGCA
GTAGCACTCATGCCCAACTATCCCTATTAATCATTACGGTGATCCTAGAAACCAACAAAATAGAACCATGCCGTCCTACTCTATTATTCCATGCTAATGTATTCGAGCAAAAATGCCTGCTTTAAACACTCTAATTTTTTCAAGGTAAAGGTCCTGGATCCGCAAGACACCCAAAATTAAGGACATCCAAGTTTCTCCAGAAGGTGAGAAATCAACAGCAACAGTTCATACCCCCTCCTTAAGGCACACGACCATCACACGTCAATCCCGAAATTCAACTACGAGCTTTTTAACTGCAACAACTTTAATATACGCTATTGGAGCTGGAATTACCGCGGCTGCTGGCACCAGACTTGCCCTCCAA
+
@D@B@HHFIFH<GGG?CCGHHIEHE?HH??GH@@EEH10CCG1D@FGCH@FEHCG@1FCFGHEFCFH?<<D@HHDDHH1<C1?GHGH1<C<DGHHE1GCG?<FGCCHHHI?GH?HHHHHHEFGHHGEC61<CCHHIHFGF@GCGIHH@FEGAFCHHED=FEHEEHGCEHFIHHHEGEIIFHEIG:HHHFD@CHEC@HHHHHIHHF?FGHCFGHFHHEHHHIHHEEEIHC<DHIIHHHGGEHFGGHIIIHHGGEHEHFIHEFCFHCDHIIHHEFHIIHHIHIIHHIHHEIHHHHHHHIHHGFIHHHFIIIHHHHHIHHFCHIHHG?GHHFGIIIHGIIIHIIIIGIIIIIIIIH@IIIIIDD@AD
@HISEQ:969:HM2KJBCX2:2:1102:18253:29977 2:N:0:ACTATGCA
GTAGCACTCATGCCCAACTATCCCTATTAATCATTACGTCGATCCTAGAAACCAACAAAATAGAATCAAACGTCCTATTTCATTATTCCATGCTAATGTATTCAAGCGTGAGCCTGCTTTAAACACTCTAATTTTTTCAAAGTAACAGTCCTGATTCCCCACAACACCAAATAAATGACATCATGGTTCGTCAGAAGGGAGAAACCAACAATGCCAGTACGTACCTAGGCACGACCGACATGATGGTCCCGAAATTCAACTACGAGCTTTTTAACTGCAGCAACTTTAATATACGCTATTGGAGCTGGAATTACCGCGGCTGCTGGCACCAGACTTGCCCTCCAA
+
DDD@DIIIIIHIIIIIIIIIIHIIIIIIIIIIIIIIIIIIIIHIIIHIIIIEHHHIHHIIIIEHHHIIHII=HEHIIHHHIIHIIIICHHIIEHIIIIIIIHIIIIHIIHIIIIHIHHIIIIIIIHIIHIIIIIIIIIIIIIHIIIIHIIHIIIIIIHIIIIIIIIIIIIIIIIIEGIIIIIHIIIIIIIHHIHHIIIIIHIIIHIIIHIIIIIIIIIHIIHIIIHIIIIIIIIIIIIIIIHHHIIIIIIHIIIIIIIIIHIIIIIIIIIHIIIIIIIIIIIIIIIIIIHIIIIIIIIIIIIIIIIIIIIIIIIIIIIIIIIIIIIIIIIIIIIIIIIIIDCDDD
@HISEQ:969:HM2KJBCX2:2:1102:1922:31594 2:N:0:ACTATGCA
GTAGCACTCATGCCCAACTATCCCATTAATCATTACGTCGATCCTAGAAACCAACAAAATAGAATCAAACGTCCTATTTCGTTATTCCATGCTAATGTATTCAAGCGTGAGCCTGCTTTAAACACTCTAATTTTTTCAAAGTAACAGTCCTGATTCCCCAAGACACCAAATTAATGACATCATGGTTCGTCAGAAGGTAGGAATCAATAATACCAGTACGTACAATAGCACGACCAATAAATTGATCCCGAAATTCAACTACGAGCTTTTTAACTGCAACAACTTTAATATACGCTATTGGAGCTGGAATTACCGCGGCTGCTGGCACCAGACTTGCCCTCCAA
+
DDDDDIIIHIHIIIIIIIIIIIIIHIHHIIIIIIIIIIIDHHIIIIIIIIIIIIIIIIIIHIIIIIIIIHIIIIIIIIIIIIIIIIIIIIIHIIIIIIIIIIHIIIIIIIIIIIIIIIIIHHHHHIHIIIIIIIIIIHHIIHIIIHIIIIIIIHIHGIHIIIHIIIIIIIHIIIIIIIIHIIIIIIIIIHIIIIIIIIHIIIIIIHHIIIHHHIIIIIIIIIHIGIHHIIIIIIIHIIHIIIHIIIIIHIIIIIIIIIIIIIIIIIIIIIIIIIIIIIIIIIIHIIHIIIIIIIIIIIIIIIIIIIIIIIIIIHIIIIIIIIIIIIIIIIIIIIIIIIIDDDDD
@HISEQ:969:HM2KJBCX2:2:1102:15912:31919 2:N:0:ACTATGCA
GTAGCACTCATGCCCAACTATCCCCTATTAATCATTACGGTGATCCTAGAAACCAACAAAATAGAATCATGCCGTCCTATTTTATTATTCCATGCTAATGTATTCAAGCAAAATGCCTGCTTTAAACACTCTAATTTTTTCAAAGTAAAGGTCCTGGTTCCCCGTGACACCCAATTAAGGGCATCGCGGTTCTCCAGAAGGTGAGAAATTGACTACACCAGTTCATACCCCTTAAGGCACGACCGATGTGTCAATCCCGAAATTCAACTACGAGCTTTTTAACTGCAACAACTTTAATATACGCTATTGGAGCTGGAATTACCGCGGCTGCTGGCACCAGACTTGCCCTCCAA
+
0<D0011<<11<11D1<GH1<11<DG1F@1<<<1<111<<1DHGE<1111<<1<DHH1F1FF1<<<1<D111</0<<0C1D<C1D@C<GHC<111<G?11<<<<DHH@@FFHEC>1BDFC1<CFB<G@F@@C@1<B6D@FGB1B1<F6<1B<?HHHGDE8?8<7<0IIHHGG<CEBEHF9HGC/CCCC/@EII;HEHGCC08HDE@@CG0;EHEGEHIHHHF1BHCHCH@EFEHHGGC@C7EE>FC@GEHF1HC</CF@GFD11CEGEGCE@GG<?HG@HHHCCGCF<<<<GC<G<CC<<DCD<<<@CC@@HHCEIIHEHECHCIHHIIEIIIHCGCCEIHIHEH?C<0D<<<
@HISEQ:969:HM2KJBCX2:2:1102:8546:32544 2:N:0:ACTATGCA
GTAGCACTCATGCCCAACTATCCCTATTAATCATTACGACAATCTTACAAACCAACAAAATAGGATCAAACGTCCTATTTCATTATTCCACGCTAATGTATTCAAGCGTTAGCCTGCTTTAAACACTCTAATTTTTTCAAAGTAACAGTCCTGTTTCCCTGCAACACCAAATTAATGACATTACAGTTCTTCAAGAAGGAGGAACCAGTAAAGCCAGTACATACCAGAGGCACGACCAACTTACTAATCCCGAAATTCAACTACGAGCTTTTTAACTGCAACAACTTTAATATACGCTATTGGAGCTGGAATTACCGCGGCTGCTGGCACCAGACTTGCCCTCCAA
+
<0D@0<CC1<CFHHH?1<GCFHH?1CGHIH?E?1CHIH1<EC@?1<D1<D@GHC10D111DG11111<1<<C<D00DGF1<11<C1<<1<10/000<1/FGHFIHHCIHHFCGDCHB<CHB8<B8<FDEGHDGG@HG?BHFGBC1HEHHHDFF/CEHHGHFIHFHCHHHHHHFHEIHHFC<<:HEDEE8CEHFDDEHHFHG<ECEHGEC@IHHEHFFHGGD1CCDC1AE=HIHHHEGCDD1/1EDF<HEHF?HF<11HEIHEEEHGCGHH@@@@CHGHGC<H@HHHF1CE@HHIDEHED<<1CHEGIIIHFE?HGHHCHHCHHFHEFHFHECEG<1HHCCF@?D<0
@HISEQ:969:HM2KJBCX2:2:1102:17761:32586 2:N:0:ACTATGCA
GTAGCACTCATGCCCAACTATCCCTATTAATCATTACGGTGGTCCTTGAACCAACAAAATAGAACCACAACGTCCTATTCTATTATTCCATGCTAATCTATTCAAGCAAAAGCCTGCTTTAAACACTCTAATTTTTTCAAGGTAATGGTCCTGGCTCCCCGGCACACGCAATTAAGCACATACCAATTCACCAGAAAGATAGACCCAACGACAGAACAGTACTCGCCAGAGACGGACCGTCCGGCCAGGCCTAAAATTCAACTACGAGCTTTTTAACTGCAACAACTTTAATATACGCTATTGGAGCTGGAATTACCGCGGCTGCTGGCACCAGACTTGCCCTCCAA
+
DDDDDIIIIIIIIIIIIIIIIIIIIIIIIHIIHIIIIIHIIIIIIIGHIIIIIIHIIGHIIGHIIIIIHIIHHIIIIHHIIIIIIIIIIIHIEHHIEHHEHHHIIIIIIIIHIIIIIIIIIIIHIIIIIHIIIIIIIIIIIIIIIIIIIIIIHEHIIIIIIIHIIIIGHHHIIIHIIIIIIIIIHHIIIIHIIIIIIHIIIIHIHIHCHIIIIIIIIIIIIIIIIIIIIIIIIIIIIIIIIIIIHEIIIIHIIIIIIIIIIIIIIHHIIIIIHIIIIIIIHIIIIIIIIIIIIIIIIIIIIIIIIIIIIIIIIIIIIIIIIIIIIIIIIIIIIIIIIIIIIIDDDDD
@HISEQ:969:HM2KJBCX2:2:1102:3376:32781 2:N:0:ACTATGCA
GTAGCACTCATGCCCAACTATCCCTATTAATCATTACGGTGGTCCTAGAAACCAACAAAATAGAATCATCCGTCCTATTTTATTATTCCATGCTAATGTATTCAAGCAAAATGCCTGCTTTAAACACTCTAATTTTTTCAAAGTAAAGGTCCTGGTTCCCCGCGGCACCCAATTAAGGACATCGCGGTTCTCCAGAAGGTGAGAAATTGACTACACCAGTTCATACCCCTTAAGGCACGACCGATGTGTCAATCCCGAAATTCAACTACGAGCTTTTTAACTGCAACAACTTTAATATACGCTATTGGAGCTGGAATTACCGCGGCTGCTGGCACCAGACTTGCCCTCCAA
+
DDDDDIIIIIIIIIIIIIIIIIIIIIIIIIIIIIIIIIIIIIIIIIIIHIIIHIIIIIIIIIIGIIIIIGIIHHIHIIIHHHIIIIIIIIIIHIIIIIIIIHHIIHIIIIIIIIIIIIIIIIHIHIIIGIIIIIIIIIIIIIIIIIIIIIIIIGHIIIIIIIIIIIIIIIIIIIIIIIIIIIIIIIIIHIIIIIIIIIIIIIIIIIIIIIIIIIIIIIIIIIIIHIIIIIIIIIIIIIIIIIIIIIIIIHIIIIHIIIIIIIIIIIIIIIIIIIIIIIIIIIIIIIIIHHHIIIIIIIIIIIIIIIIIIIIIIIIIIIIIIIIIIIIIIIIIIIIIIIIIIIIIIIDDDDD
@HISEQ:969:HM2KJBCX2:2:1102:4792:32320 2:N:0:ACTATGCA
GTAGCACTCATGCCCAACTATCCCTATTAATCATTACGTCAATCCTAGAAACCAACAAAATAGGATCGTCGTCCTATTTCATTATTCCATGCTAATGTATTCAAGCGTTAGCCTGCTTTAAACACTCTAATTTTTTCAAAGTAACAGTCCTGTTTCCCTGCAACACCAAATTAATGACATTACAGTTCTTCAAGAAGGAGGAACCAGTAAAGCCAGTGCATACCAGAGGCACGACCAACCTACTAATCCCGAAATTCAACTACGAGCTTTTTAACTGCAACAACTTTAATATACGCTATTGGAGCTGGAATTACCGCGGCTGCTGGCACCAGACTTGCCCTCCAA
+
DB@D@HHHIHIIHECHHIIIHH?GEHIFHHIIIIHGHIC@GHI1FHHHHHHHHFEHIIIIIIHIIHHIIIGIHHHIIHHFHIIHGHICHIIDG@HIHIIIIHHIIIIIIHHIIIIIIHIIHHEH?HEHIIIHHHHHGHHHIHHIHHHGIIIHHC@F@HGIHHGHHHHHHIIIIIHHFIIIIHIIIHGGHEIIIHHIHHHHHGDHIHIIHHHHCHHIIHIIIIIFHIIHHIHCEIIHGFHCGDGEHEHHDECG@@CCHEHHECEEGHGIIHEIIIIIHHHHHHHHHEHHIIHHHCIIIHIIIIIIIIHHIIHCIIIIIHGHIGIIIHIIIIHHIFHHHHE?DBBDD
@HISEQ:969:HM2KJBCX2:2:1102:7293:33394 2:N:0:ACTATGCA
GTAGCACTCATGCCCAACTATCCCTATTAATCATTACATCGATCCTAGAAACCAACAAAATAGAATCGGATGTCCTATTTCATTATTCCATGCTAATGTATTCAAGCGTGAGCCTGCTTTAAACACTCTAATTTTTTCAAGGTAACAGTCCTAATTCCCCGTGACACCAAATTAATGGCATTACGGTTCTTTAGAAGGTGAGAAATCAATAATATCAGTACATACCAACGGCATGACCGAAACATTGATCCCGAAATTCAACTACGAGCTTTTTAACTGCAACAACTTTAATATACGCTATTGGAGCTGGAATTACCGCGGCTGCTGGCACCAGACTTGCCCTCCAA
+
DDDCDIIIIIIIIIIIIIIIIIIIIIIIIIIIIIIIIIIIHIIIIIIIIIIIIIIIIIIGIIHIIIIHIHIIIFHIIIIIIIIIIIHHIIFHFHIIIIIIIIIIIIIIIIIIIIIIIIIIIIIIIIIIIHIIIIIIIIIIIIIIIIIIIIIIIHHIIIIIIIIIIIIIIIIIIIIIIIIIIIIIIIIIHHGIIIIIIHIIIIIIIHIIIIIIIIHIIIIIIIIIIIIIIIIIIIIIIIIIIIIIHIIIIIIIIIIIIIIIIIIIIIIIIIIIIIIIIIIIIIIIIIIIIIIIIIIIIIIIIIIIIIIIIIIIIIIIIIIIIIIIIIIIIIIIIIIIIIIIIIDDDDD
@HISEQ:969:HM2KJBCX2:2:1102:18531:33887 2:N:0:ACTATGCA
GTAGCACTCATGCCCAACTATCCCTATTAATCATTACGGCGGTCCTAGAAACCAACAAAATAGAACCGACGTCCTATTCTATTATTCCATGCTAATGTATTCGAGCAAAGGCCTGCTTTGAACACTCTAATTTTTTCAAGGTAAAAGTCCTGGTTCCCGACCACACTCAGTGAAGAACATGGCGTTCCCCAGGAGGAAAGACCAGGTCACGCTCGATTCGCTCGGTTAAGAGGACGAACTGACCAAGTCCAAGGTTCAACTACGAGCTTTTTAACGGCAACAACTTTAATATACGCTATTGGAGCTGGAATTACCGCGGCTGCTGGCACCAGACTTGCCCTCCAA
+
DD@0DFGHI?C1CFFFHHIHHH@C<1<<CEHFECHFHEHHHHHHCHCHEHHEHCCGH@H@HE1DF1<CCCD/DE011<1<<<@FEF11<<D1<CEHIGG8<1D8<EHHHHC@@1G@<CCCHHHIHHHHGDCGH1FCC@FEEG@CEEHB7.7A@8-E??@C=HHC.FF:.E@@>HHFF...<EC/HHC?@AD/HHFHGD<<000.@HCHFC<0EHG?E</CCCCF/E@GG<0D<:<HGCCHFCEEHHG11F<HEF?HCEECCD@HE@<1F?HCEEIHHHEGCGF?CD@EEGC0C/F<<1?HCHEIIGIHEHG<EC<CIIHFGC1FFHF@HG?D<@E@GIHHD0<B@
@HISEQ:969:HM2KJBCX2:2:1102:2057:34792 2:N:0:ACTATGCA
GTAGCACTCATGCCCAACTATCCCTATTAATCATTACGGTGGTCCTAGAAACCAACAAAATAGAACCATGCCGTCCTATTTTATTATTCCATGCTAATGTATTCAAGCAAAAATGCCTGCTTTAAACACTCTAATTTTTTCAAAGTAAAGGTCCTGGTTCCCCGCGGCATCCAATTAAGGACATCGCGGTTCTCCAGAAGGTGAGAAATTGACTGCACCAGTTCATACCCCGTGAGGCACGACCGATGCGCCAATCCCGAAATTCAACTACGAGCTTTTTAACTGCAACAACTTTAATATACGCTATTGGAGCTGGAATTACCGCGGCTGCTGGCACCAGACTTGCCCTCCAA
+
DDD@DII@@GH1@HHIHH1CH1<GHHCHEHHIIHIHGHHGC@HHEHEEHHHICHHEGHIHHHGHHICEHHHH/<CHIH@CCHHG@<<1<GH1FHH?HIIEHHE@HHHHIHHEH@HHGH?@IIHIIIIHGGCHHEH@HH8IHHFHHIIIIIIIIIHHHHIHIHDCIHHEFHHHIIIIIIIHIHHGHIIIHEHHHCHIHHIIIIIHHIHHHHHHIHFIIIHHEHHHHHIIHGIIIIIIHIIHFIIIIIHIIIHFHHDHHIHIHIHIIIIIIIIIHHIIIIIIHHHIHIHHEIHIIIIIHG=HHIIIIHIIIIIIIIHIIIIIHGIHIIIIIIIHF@HIIHIIIHHIHHIIDD@D<
@HISEQ:969:HM2KJBCX2:2:1102:5402:35429 2:N:0:ACTATGCA
GTAGCACTCATGCCCAACTATCCCTATAATCATTACGGTGATCCTAGAAACCAACAAAATAGAACCATGCCGTCCTATTCTATTATTCCATGCTAATGTATTCGAGCAAAGGCCTGCTTTGAACACTCTAATTTTTTCAAAGTAAAAGTCCTGCTTCCCGAACACACCCAGTGAAGGGCATGCCGTTCCGCAGAAGGAAAGGCCCGGCCGAACCAGTGCACGCGGTGAGGCGGACCGGTCAGCCAGGCCCAAGGTTCAACTACGAGCTTTTTAACTGCAACAACTTTAATATACGCTATTGGAGCTGGAATTACCGCGGCTGCTGGCACCAGACTTGCCCTCCAA
+
DCCDDIIIIIHHIIIHIIIIIIIIIIIIIIIIIIIIIIIIIIIIIIIIIIIIHIIIIIEHHHIIIIHIIIHIHIIIIHIIIHIIIIIIIHEHHIHIIHIIIIHHHIIIIIHIHIIIIIIIIHIIIIIIIIIIIHIIIIIHIIIIIIHIIIIIIHHGIGIIHIIIHIIIHIIIIIIHGIHIHIIIHEHHIIIIIIHIIHIIIHHHIIIIHIHHHIIIIIIIIIHIIIIIIIIIIIIIIIIHIIHHIIIHHHIIIIIIIIIIIIIIIIIIIIIIIIIIIIIIIIIIIIIIIIIIHIIIIIIIIIIIIIIIIIIIIIIIIIIIIIIIIIIIIIIIIIIIIIIIDDDDD
@HISEQ:969:HM2KJBCX2:2:1102:3553:35385 2:N:0:ACTATGCA
GTAGCACTCATGCCCAACTATCCCTATTAATCATTACGTTGTACCTAGAAACCAACAAAATAGGTTCGAACGTCCTATTTCATTATTCCATGCTAATGTATTCAAGCGTTTGCCTGCTTTAAACACTCTAATTTTTTCAAAGTAACAGTCCTGACTCCCCACGACACCAAATTAATGACATCATGGTTCATCAGAAGGGAGAAATCAACGACGCCAGTGCGTACCGAAGGCACGACCGACGTATTGATCCCGAAATTCAACTACGAGCTTTTTAACTGCAACAACTTTAATATACGCTATTGGAGCTGGAATTACCGCGGCTGCTGGCACCAGACTTGCCCTCCAA
+
@DD@@GIE?GHHHIII?GHHIIHHHHHHHHHHHEHGHEHHHIGH?GGHEHGHIEHIIHFHIHHC1CCC@GHHIIHIFHHHHEHHIHHIHIIGIIIHHHHHHHHHHDCGHCHIIIIIHHHHHHHHHHGIHHIHHFHEIHHGGIIIHIHHHIGHIIHIHDIHHHDGHHHHHDHIEHHHHHIHIIEHHG?EHHHGIIHIIIIIIHIIIHHHHIHIIHIIHHIHIHHHHEE?IGHHIIHHHIIIHGHFGIIIIHIHHIIHIIIIIIIIIIIIIGIIIIIIIIIIIIIIIIHHIHIHIIIIIIIIIIHIHIHHGG<IIIIHHIIIIHGHHHHIIIIIIIIIIHHIIDDCDB
@HISEQ:969:HM2KJBCX2:2:1102:15772:35507 2:N:0:ACTATGCA
GTAGCACTCATGCCCAACTATCCCTATTAATCATTACGGTGATCCTAGAAACCAACAAAATAGAACCATGCCGTCCTATTCTATTATTCCATGCTAATGTATTCGAGCAAAAATGCCTGCTTTAAACACTCTAATTTTTTCAAGGTAAAGGTCCTGGATCCGCAAGACACCCAATTAAGGACATCAAGTTTCTCCAGAAGGTGAGAAATCAACAGCGACAGTTCATACCCCTTAAGGCATGACCATCACGTCAATCCCGAAATTCAACTACGAGCTTTTTAACTGCAACAACTTTAATATACGCTATTGGAGCTGGAATTACCGCGGCTGCTGGCACCAGACTTGCCCTCCAA
+
DDDDDIIIIIIIIIIIIIIIIIIIIIIIIIIIIIIIHIHHIIIIIIIIIIIIIIIIIHIIIIIIIIIIIHHIIIDIIIHIIIIIIIHIEFIEHHIHIHHGHEGHHIHIIHIIIIIHIHIHIIHGCEHIIIHIIIIHIHHIHIIIIIIIIIIIHIIHHIIIHIIIIIIIIHHIIIHIIIIIIIHIHHFHIIHHIIHIIIIHIIIIIIIIIIIIIIIIIIIIHIIIHIIIIIIIIIIIIIIIIIIHIHIIIIHGIGIHHIIIIIIIIIIIIIIIIIIIIIHHHIIIIIIIIIIIIIHIIIIIIIIIIIHIIIIIIIIIIIIIIIIIIIIIIIIIIIIIIIIIIIIIIIIIDDDDD
@HISEQ:969:HM2KJBCX2:2:1102:17243:35570 2:N:0:ACTATGCA
GTAGCACTCATGCCCAACTATCCCTATTAATCATTACGTCGATCCTAGAAACCAACAAAATAGGGTCAAACGTCCTATTTCATTATTCCATGCTAATGTATTCAAGCGTGAGCCTGCTTTAAACACTCTAAGTAACAGTCCTGATTCCCCGCGACACCAAATTAATGACATCACGGATCTTCAGAAGGGAGAAACCAGTGACACCAGTGCATACCAAAGGCATGACCAGCGTACTGATCCCGAAATTCAACTACGAGCTTTTTAACTGCAACAACTTTAATATACGCTATTGGAGCTGGAATTACCGCGGCTGCTGGCACCAGACTTGCCCTCCAA
+
CDDDDIIIIIIIHHIIIIIIIIIIIIIIIIIIIIIIIIIIIIIIIIIIIIIIIIIIHIIIIIIIHIHIHIIIIIIIIIIIIIIIIIIIIIIIIIIIIIIIIIIIIIIIIIIIIIIIIGI9IIIIIIIIIIIIHIIIIIIIIIIIIIIIIIIIIIIIHIIIIIIIIIIIIIIIIIIIIIIIIIIIIIIIIIIIIIIIIIIIIIIIIIIIIIIIIIIIIIIGIIIIIIIIHIIIIHHIIHGIIIIIIHIIIIIIHIIIIIIIIIIIIIIIIIIIIIIIIIIIIIIIIHIIIIIIIIIIIIIIIIIIIIHIIIIIIIIIIIIIIIIIIIIIIIICDDDD
@HISEQ:969:HM2KJBCX2:2:1102:21047:35690 2:N:0:ACTATGCA
GTAGCACTCATGCCCACTATCCCTATTAATCATTACATCGATCCTAGAAACCAACAAAATAGAATCGGATGTCCTATTTCATTATTCCATGCTAATGTATTCAAGCGTGAGCCTGCTTTAAACACTCTAATTTTTTCAAGGTAACAGTCCTAATTCCCCGTGACACCAAATTAATGGCATTACGGTTCTTTAGAAGGTGAGAAATCAATAATATCAGTACATACCAACGGCATGACCGAAACATTGATCCCGAAATTCAACTACGAGCTTTTTAACTGCAACAACTTTAATATACGCTATTGGAGCTGGAATTACCGCGGCTGCTGGCACCAGACTTGCCCTCCAA
+
D@@ADHG@1FHEGGHHEHIHIIICECGHIG?FCCHHHH?CF<1GCEHGHCC@F?0DFHHGCH?GECFHH0<C@1CCHCE1CDCFECHHH@111<C1EGDD@DCHEF?<EECGHA<AFIHGGGGHEF?DFIHHHHHFGHGCEEFCG@CFHDGHEHHEHDHGIIH@E?HHH@HEIHIHFEEHGEC:FI;:E5HFCFGIIIIGIIHHHIIIGIFIHAHHHEFCFHHH@HDHIHFDHHHHHHEGHIHHDFCFHBHHHEHHHCHIHHEE<@CHFHIIHHGIGIHGHIIHGIIHIIIIIGDEHHHHHIIHHGIIHHHIHIIIHIIIIIIIIIHHHIHHHGHHHGIIICDDDD
@HISEQ:969:HM2KJBCX2:2:1102:4376:36121 2:N:0:ACTATGCA
GTAGCACTCATGCCCAACTATCCCTATTAATCATTACGGTGATCCTAGAAACCAACAAAATAGAACCATGCCGTCCTATTCTATTATTCCATGCTAATGTATTCGAGCAAAAATGCCTGCTTTAAACACTCTAATTTTTTCAAGGTAAAGGTCCTGGATCCGCAAGACACCCAAAATTAAGGACATCCAAGTTTCTCCAGAAGGTGAGAAATCAACAGCAACAGTTCATACCCCCTCCTTAAGGCACACGACCATCACACGTCAATCCCGAAATTCAACTACGAGCTTTTTAACTGCAACAACTTTAATATACGCTATTGGAGCTGGAATTACCGCGGCTGCTGGCACCAGACTTGCCCTCCAA
+
0DD<0FHFC1<1<FHHHG11F<1<<1D1<<D1DC<<FE0<@CGHGHH?@GF1<CGHHEFFGH1<C@1DHE@FHH?/E1D1FEG<DC<@11<1D1CCCH1CCFDF<<CCDC1F11=DG@@FHIHHIIHHFDD18D<DHCGHIEHHCHG<FCCCHCF<DE=11BEEEGE136<IHFFFHEIHG2G1F?G;HCIHG?HG/EHEFEFIIHIHIHIHEIHFHHEHHEEIIFHEGCDDIH?G?D<1EIHEHG=IHGC1EHHHD0GHEHHHHCC/?EEHHIHFHHG@HGIHHCHIHHHECG1F1HHHHHG@EHHEGC<<CE@GHIHFHHFHCFC1G@HECC/<IHHHHEHEIIIIHHHFE@HHHHHD@?BD
@HISEQ:969:HM2KJBCX2:2:1102:17817:36072 2:N:0:ACTATGCA
GTAGCACTCATGCCCAACTATCCCTATTAATCATTACGGTGATCCTAGAAACCAACAAAATAGAACCATGCCGTCCTATTCTATTATTCCATGCTAATGTATTCGAGCAAAAATGCCTGCTTTAAACACTCTAATTTTTTCAAGGTAAAGGTCCTGGATCCGCAAGACACCCAATAAAGGACATCAAGTTTCTCCAGAAGGTGAGAAATCAACAGTAACAGTTCATACCCCTTAAGGCATGACCATCACGTCAATCCCGAAATTCAACTACGAGCTTTTTAACTGCAACAACTTTAATATACGCTATTGGAGCTGGAATTACCGCGGCTGCTGGCACCAGACTTGCCCTCCAA
+
DDDDDIIIIIIIIIIIIIIIIIIIIIIIIIIHIIIIIIIIIIIIIIIIIIIIIIIIIIIIHGEHHIIIIIIHHIIHHHHIIHIHIIIIIIFHGIIIHIIIIGHHIIIIIIHHHHHIHHIHIIHIIHHHIIIHIHHIIIIIIIIIIIIIIIHIIHHIIIIIIHHIIHIIHHIIIHHIHHHIIHIHIIHHFHEIHIIIHIIIIHIIHIIIHIIIHHIIIIIIIIIIIHIIIIIIIIIIIIIIIIIHIGHHIIHHIHIIIIHIIIIIIIIIIIHIIHIIIIHIIIIIIIIIIIIIIIIIIIIIIIHIIIIIIIIIIIHIIIHIIIIIIIIIIIIIIIIIIIIIIHIIIIIIDDDDD
@HISEQ:969:HM2KJBCX2:2:1102:3648:36167 2:N:0:ACTATGCA
GTAGCACTCATGCCCAACTATCCCTATTAATCATTACGGTGATCCTAGAAACCAACAAAATAGAACCATGCCGTCCTATTCTATTATTCCATGCTAATGTATTCGAGCAAAAATGCCTGCTTTAAACACTCTAATTTTTTCAAGGTAAAGGTCCTGGATCCGCAAGACACCCAATAAAGGACATCAAGTTTCTCCAGAAGGTGAGAAATCAACAGTAACAGTTCATACCCCTTAAGGCATGACCATCACGTCAATCCCGAAATTCAACTACGAGCTTTTTAACTGCAACAACTTTAATATACGCTATTGGAGCTGGAATTACCGCGGCTGCTGGCACCAGACTTGCCCT
+
DDDCDIIIGIIIIIIIIIIIIIIIIIIIIIIIIIIIIIIIIIIIIIIIIIIIIHIIIIIIIIHIIIIIIGEEHHHHHIIFHIIIIHIIHHIIIIIIIIIIIIIIIIHIIIIIIIIIIIIIIIIIIIIIIHIIIIIIIHIIIIIIIIIIIIIHIIIIIIHIGHHHIIIIIIIIIIIIIIIIIIIIIIIIIIIIIIIIIIIIIIIIIIIHIIIIIIIIHHIIIIIIIIHIIIIIIIIIHIIIIIHIIIIIIIIIIIHIIIHIIHIIIIIIIIIIIIIIIIIIIIIIIIIIIIIIIIIIIIIHHIIIIIIIIIIIIIIIIIIIIIIHIIIIIIIIIIIIIIIIIIIIDDDDD
@HISEQ:969:HM2KJBCX2:2:1102:9312:36047 2:N:0:ACTATGCA
GTAGCACTCATGCCCAACTATCCCTATTAATCATTACATCGATCCTAGAAACCAACAAAATAGAATCGGATGTCCTATTTCATTATTCCATGCTAATGTATTCAAGCGTGAGCCTGCTTTAAACACTCTAATTTTTTCAAGGTAACAGTCCTAATTCCCCGTGACACCAAATTAATGGCATTACGGTTCTTTAGAAGGTGAGAAATCAATAATATCAGTACATACCAACGGCATGACCGAAACATTGATCCCGAAATTCAACTACGAGCTTTTTAACTGCAACAACTTTAATATACGCTATTGGAGCTGGAATTACCGCGGCTGCTGGCACCAGACTTGCCCTCCAA
+
DDDADIIHHHHHHIIIIHIHHHIHIIIIIIIIIIICHEHHIIHEHEHIHI1GHHHIIIIIIICHHIHHIC@HHHHHFHIHEHIIIIIHEGHIIICCHHHIHGIHIHIIHHIHGHIIIHIIIHHHHHIIIIIIHCHICHIHIIIIIIIIHIIIIHHHHHHHEHIHHHHHIIIHIIIIIGIIIIIHIHIIIIIIIIIIIIIIIIIIIIIIIIIIIIIIIIIIIIIIIIIIIIIIIIIIIIIIIIIIHFGIIIIIGIIIIHIIIIHIIIIIIIIIIIIIIIIIIIIIIIIIIIIIIIIIIIHIIIIIIIIIIIIIIIIIIIIIIIIIIIIIIIIIIIIIIIIIIIDDDDD
@HISEQ:969:HM2KJBCX2:2:1102:20844:36359 2:N:0:ACTATGCA
GTAGCACTCATGCCCAACTATCCCTATTAATCATTACGGTGATCCTAGAAACCAACAAAATAGAATCATGCCGTCCTATTTTATTATTCCATGCTAATGTATTCAAGCAAAATGCCTGCTTTAAACACTCTAATTTTTTCAAAGTAAAGGTCCTGGTTCCTCGCGGCACCCAATTAAGGACATCGCGGTTCTCCAGAAGGTGAGAAATTGACTACACCAGTTCATACCCCTTAAGGCACGACCGATGTGTCAATCCCGAAATTCAACTACGAGCTTTTTAACTGCAACAACTTTAATATACGCTATTGGAGCTGGAATTACCGCGGCTGCTGGCACCAGACTTGCCCTCCAA
+
DDDDDIIIHHIIIIIIIIGHHIIIIIIIIIIIIIIIIIIIIHIIHGHHIIHHHIIIIIHIIIGHIHHIIHHHIEEHHIH?EHIGIHCCC1GHHEGHIHIHHCHFCHF?FHHHHHIIIIIHIGHHIHEHIHHFGHHHHHH?DHIIHIHHHHHHHHHHHHHIIIIIIIHHGHGIHIHFIIIHIIIIIHIIIIIHHIIIIIIIIIHIHIHI<IIIIIIIIIHHIGIIIIIIIIIIIIIIHHHIFIGIIGGHIIIIHIHGIIHIIIIIGIIIHIHHIIIIIIIIIIIIIIIIHHIIHIIIIIHIIIIIGIIIIIIIGIIIIIIIHIIHIIIIIIIIIIIIIIIIIHHIIIIDDDDB
@HISEQ:969:HM2KJBCX2:2:1102:4858:36319 2:N:0:ACTATGCA
GTAGCACTCATGCCCAACTATCCCTATTAATCATTACGGTGATCCTAGAAACCAACAAAATAGAACCATGCCGTCCTATTCTATTATTCCATGCTAATGTATTCGAGCAAAAATGCCTGCTTTAAACACTCTAATTTTTTCAAGGTAAAGGTCCTGGATCCGCAAGACACCCAATTAAGGACATCAAGTTTCTCCAGAAGGTGAGAAATCAACAGCGACAGTTCATACCCCTTAAGGCATGACCATCACGTCAATCCCGAAATTCAACTACGAGCTTTTTAACTGCAACAACTTTAATATACGCTATTGGAGCTGGAATTACCGCGGCTGCTGGCACCAGACTTGCCCTCCAA
+
CDDCAIIIIIIIHIHIIIIIIIIIIIIIIIHIHHIIHIGIIIIIIIIIIIIIIIIIIGHIIIFHHIIHIIHEDGHHHIIIIGHHIIIIGIIIIIIIIHHHHFHIHIHGIGIIHIIIHIIIIIIIIIIIIIIIIHIIHHIE@EHHIIIIIIIHIHHIIHIIIIIIIHIIIHHIIHHHHHIIIIIHIIIIHHIIIIIIHIIIIIIIIIIIIIIIIHIIHGIIIIIIIIIIIIIIIIIIIIHIIHIIIHIIIIHGIIIIIIIIIIIIIIIIHHIIIIIIIIIIHIIIIIIIIIIHIIIHFIIIIIIIIHIIIIIIIIIIIIIIIIIIIIIIIIIIIIIIIIIIIIIIIIIIDDDDD
@HISEQ:969:HM2KJBCX2:2:1102:13578:36975 2:N:0:ACTATGCA
GTAGCACTCATGCCCAACTATCCCTATTAATCATTACGTCGATCCTAGAAACCAACAAAATAGAATCAAACGTCCTATTTCGTTATTCCATGCTAATGTATTCAAGCGTGAGCCTGCTTTAAACACTCTAATTTTTTCAAAGTAACAGTCCTGATTCCCCATGACACCAAATTAATGACATCATGGTTCGTCAGAAGGTAGGAATCAATAATACCAGTACGTACAATAGCACGACCAATAAATTGATCCCGAAATTCAACTACGAGCTTTTTAACTGCAACAACTTTAATATACGCTATTGGAGCTGGAATTACCGCGGCTGCTGGCACCAGACTTGCCCTCCAA
+
DDDDDIGIHIHIEHIHIIIGCHIIIHHIIIIIIIIHHIIHDDHHHHHIHIIHIIIIHGHHIHHIGIIIIIIIIHIHHIIIIIIIIIIHHHHIIIEHIIIIIIIIIIIIIIIHGHHIIGIIIIHHGHIIIIFHIIIIIIHIIIIIIIIIIIIIHHHHHHIHIHIIIIIHIIIHHIHIHIIIIIHGFIIIIIIIIIIIIHHHHHIIIIIIIIIIIIIIIIIIIIIIIIIIIIIIIIIIIHIIIIIIIIIIHHHIIIIHIIIIIIIIIIIIIIIIIIIIIIIIIIHHIHHIIIIIIIIIIIHIIIIIIIIIIIIIIIIHIIIIIIIIIIIIIIIIIHIIIIIIDDDDD
@HISEQ:969:HM2KJBCX2:2:1102:19562:37647 2:N:0:ACTATGCA
GTAGCACTCATGCCCAACTATCCCTATTAATCATTACGTCAATCCTAGAAACCAACAAAATAGGATCAACGTCCTATTTCATTATTCCATGCTAATGTATTCAAGCGCGAGCCTGCTTTAAACACTCTAATTTTTTCAAAGTAACAGTCCTGATTCCCCGCCACACCAAATTAATGACATGATGGTTCGTCAGAAGGTAGGAATCAGTAACACCAGTACGTACCGAAGGCACGACCAACGTACTAATCCCGAAATTCAACTACGAGCTTTTTAACTGCAACAACTTTAATATACGCTATTGGAGCTGGAATTACCGCGGCTGCTGGCACCAGACTTGCCCTCCAA
+
DDDDDIIIIIIIIIIIIHIIIHIIHHIIHIIIIIIHIIIIIIIHIIIIIIHHGHIIIIGIIIHHHIIIIIIIIIIIIIIHIIIIIIHIIIIHIIIIIIHHIHHIIIIIIIIIHIIIHIIIHIIIIHIHIHIIHIHIIIIHIIIIIIHHEHIIIIIIHHIHIHIHHIGIIIHIIIIIIIIIIIIIIIIIIIIIIIIIIIIIIIIHIHIIIIIIIIIIHIIIIIIHIHGHIIIIIIIIIIIIIIIHIIIIIIIIIIIIIIIIIHIIIIIIIIIIIHIIHIHIIIHIIIIIIIIIHIIIIIIIIIIIIIIIIIIIIIIIIIIIIIIIIIIIIIIHIIIIIIIIDDDDD
@HISEQ:969:HM2KJBCX2:2:1102:15077:37815 2:N:0:ACTATGCA
GTAGCACTCATGCCCAACTATCCCTATTAATCATTACGGTGATCCTAGAAACCAACGAAATAGAATCAGTCCGTCCTATTTCATTATTCCATGCTAATGTATTCAGACGATAGTCTGCTTTAAACACTCTAATTTTTTCAAAGTAACAGTCCTGATTTCCCATCACACCAAATAAATGGCATGAAAGTTCCTCAGAAGGTAGAGATCCATCTCACCAGTGCAGACAATTAAGCCTGACCAATGGGTAGACCCCGAAGTTCAACTACGAGCTTTTTAACTGCAACAACTTTAATATACGCTATTGGAGCTGGAATTACCGCGGCTGCTGGCACCAGACTTGCCCTCCAA
+
DDDDDIIIIIIIIIIIIIIIIIIIIIIIIIIIIIIHIIIIHIIHIIIIIIIIIIIIIHIIIIIGHIIHIIIHIIIIIIIIIIIIIIIIIIIIIIIIIIIIIHHIIHIIIIIIIIIHIIIIIIHIIIIIIIIHIIIIIIIIIIIIIIIHHIHIIIIIIIIIIIIIIIIHIIIIIIIIIIIIHIIIIIIIIIIIIIIIIIIIIIIIIIIIIIIIIIIIIIIIIIIIIIIIIIIIIIIIIIIIIIIIIHIIIIIIIIIIIIIIIIIIIIIIIHIIIIIIIIIIIIIIIIIIIIIIIIIIIIIIIIIIIIIIIIIIIIIIIIIIIIIIIIIIIIIIIIIIIIIIIIIDDDDD
@HISEQ:969:HM2KJBCX2:2:1102:9573:37976 2:N:0:ACTATGCA
GTAGCACTCATGCCCAACTATCCCTATTAATCATTACGTCGATCCTAGAAACCAACAAAATAGAATCAAACGTCCTATTTCATTATTCCATGCTAATGTATTCAAGCGCGAGCTTGCTTTAAACACTCTAATTTTTTCAAAGTAACAGTCCTGATTTCCCGCGACACCAAATTAATGACATCGTGGTTCGTCAGAAGGGAGAAACCAATAATGCTAGTACGTACAAAGTACGACCGACATATTAGTCCCGAAATTCAACTACGAGCTTTTTAACTGCAACAACTTTAATATACGCTATTGGAGCTGGAATTACCGCGGCTGCTGGCACCAGACTTGCCCTCCAA
+
DDDCDIIIIIIIIHIIIIHHIIIIIIIIIIIHIIIIIIIIIIIIIIIIIIIHIIHIIIIIIIIIIIIIIHHIIIIIIHIHIIHHIIIIHIIIGIIIIIIIIIIIIIIIIHHIIIIIIIHIHHIIIIIIIIHIHIIIIIIIIIIIIIIIIIIIIIIIIIHIIIIIIIHHIIIIIIIIIIIIIIIIIIIIIIIIIIIIIIIIIIIIIHHIIIIIIIIIIIIIIIIIIIIIIIIIIIIIIIIIIIHIIIIIIIIIIIIIIIIIIIIIIIIIIIIIIIIIIIIIIIIIIIIIIIIIIIIIIIIIIIIIIIIIIIIIIIIIIIIIIIIIIIIIIIIIIIIIIIIDDDDD
@HISEQ:969:HM2KJBCX2:2:1102:12526:37975 2:N:0:ACTATGCA
GTAGCACTCATGCCCAACTATCCCTATTAATCATTACGGTGATCCTAGAAACCAACAAAATAGAACCATGCCGTCCTATTCTATTATTCCATGCTAATGTATTCGAGCAAAAATGCCTGCTTTAAACACTCTAATTTTTTCAAGGTAAAGGTCCTGGATCCGCAAGACACCCAATTAAGGACATCAAGTTTCTCCAGAAGGTGAGAAATCAACAGCGACAGTTCATACCCCTTAAGGCACGACCATCACGTCAATCCCGAAATTCAACTACGAGCTTTTTAACTGCAACAACTTTAATATACGCTATTGGAGCTGGAATTACCGCGGCTGCTGGCACCAGACTTGCCCTCCAA
+
DDDDDIIIIIIIIIIIIIIIIIIIIIIIIIIIIIIIIIIIIIIIIIIIFIIIIIIIIIIIIIIHHIIIIIIIIIIIGIHIHIIIIHIIIIGIHHIIIIIHHHHIHHHGIIHHHIIIIIHHIHIIIIIHIIIIIIIIIIHIIIIHIIHIHHHHGIIIIIHIIIIIIIHIIIIIIIIIIIIIIIIIIIIIIIHIIIIIIIIIIHIIIIIIIIIIIIIIIIIIIIHIIIIIHIGIIIIIIIIIIHIIIHHHIIHGIHIHDIIIIIIIIIIIIIIIIIIIIIIIIIIIIIIIIIIIIIIIIIIIIIIIIIIIIIIIIIIIIIIIIIIIIIIIIIIIIIIIIIIIIIIIIIIIDDDDD
@HISEQ:969:HM2KJBCX2:2:1102:11654:38199 2:N:0:ACTATGCA
GTAGCACTCATGCCCAACTATCCCTATTAATCATTACTTCAGTCCTAGAAACCAACAAAATAGAACCAAAGTCCTATTCCATTATTCCATGCTAATATATTCAAGCAAACATGCCTGCTTTAAACACTCTAATTTTTTCAAAGTAAAAGTCTTGGATCCCTAGCGCACTCAATTAAGAGCACACTAGTTCCCCAAAAGGAAAAGCCCAAAGTTGCAGTACAAACCTTACGGTTGACGGCAACTATAAGCCCAAAATTCAACTACGAGCTTTTTAACTGCAACAACTTTAATATACGCTATTGGAGCTGGAATTACCGCGGCTGCTGGCACCAGACTTGCCCTCCAA
+
DDDDDIIIIIIIIIIIIIIIIIIIIIIIIIIIIIIIIIIIIIIIIIIHHIIHIIIIIIGIIIGEHHIIIIIIIIIIIIIFHIIIIGHHHIIGIHEFIIIIIHHHHHHIIIIIHIIIIIIIIHIIIHIIIIIIIIIIIIIIIIIIHIIIHGHIIIIIIHHIIIHGIIIIIIIIIIIIIIIIIIIIIIIIIIIIIIIIIIIIIIIIIIIIIIIIIIIIIIIIIIIIIIIIIIIIIIIIIIIIHIHHFIIHGIIIIIIIIIIIIIIIIIIIIIIIIIIIIIIIIIIIIIIIIIIIIIIIIIIIHIIIIIIIIIIIIIIIIIIIIIIIIIIIIIIIIIIIIIIIIDDDDD
@HISEQ:969:HM2KJBCX2:2:1102:17144:38026 2:N:0:ACTATGCA
GTAGCACTCATGCCCAACTATCCCTATTAATCATTACGTCGATCCTAGAAACCAACAAAATAGAATCAAACGTCCTATTTCATTATTCCATGCTAATGTATTCAAGCGTGCGCCTGCTTTAAACACTCTAATTTTTTCAAAGTAACAGTCCTGATTCCCCACGACACCAAATTAATGACATCGCGGTTCTTCAGAAGGTAGGAACCAATAATGCCAGTGCGTACCGAAGCACGACCGACAATTTGATCCCGAAATTCAACTACGAGCTTTTTAACTGCAACAACTTTAATATACGCTATTGGAGCTGGAATTACCGCGGCTGCTGGCACCAGACTTGCCCTCCAA
+
DDDDDIIIIFHHIGIHGHEHIIIIIIIIIIIIIIIIIIHIIIIIGIHIFHHHHIHIIGIHHIHHHIIIIIIIHIHIIIIHGIIIIHHIIIHHHIHIIIHIIHHHHHIIHHGIHIIIIIHIIHIHHHIIIIHIIIIIIIHIIHIIIIIIHIHHIIIIIHIIIIIIIIIIHHHGIIIIHHIHHHIGIIIHHHHIIIIIIIIIIIIIHIIIHHIIGGIIIIIIIIIIIIIIIIHHIHIHHHHIIHGDIIIIIHHIIIHIIIIIIHIIHIIIIIIIHHGIIIIHIHIIHGIIIHHIIIIIIHHHIIIIIIIIIIIGIIIIIIIIIIHIIIIIIIIIIIIIIIIIDDDDD
@HISEQ:969:HM2KJBCX2:2:1102:5740:38982 2:N:0:ACTATGCA
GTAGCACTCATGCCCAACTATCCCTATTAATCATTACGGTGATCCTAGAAACCAACAAAATAGAACCATGCCGTCCTATTCTATTATTCCATGCTAATGTATTCGAGCAAAAATGCCTGCTTTAAACACTCTAATTTTTTCAAGGTAAAGGTCCTGGATCCGCAAGACACCCAATAAAGGACATCAAGTTTCTCCAGAAGGTGAGAAATCAACTGCAACAGTTCATACCCCTTAAGGCATGACCATCACGTCAATCCCGAAATTCAACTACGAGCTTTTTAACTGCAACAACTTTAATATACGCTATTGGAGCTGGAATTACCGCGGCTGCTGGCACCAGACTTGCCCTCCAA
+
DDDDDIIIIIIIHIIIIIIIIHIIIIIIIHIIIIIIIIIIIIHIIGIHIIIIIIIIHIHHIIIIHIIIIIIHIHIIIIIIEHIIIIIIIIIIIIIHIIIIIIGIIIIIIIIIIIIIIIIIIIIIIIIIIIIIIIIIHIIIIIIIIIIIIIIHHIIIIIHIIIIIIHHIIIHIIIIIIIIIIIIIIIIIIIHIIIIIIIIIIIIIIIIIIIIIIIIIIIIIIIIIIIIIIIIIIIIIHIIIIHIIIIIHIIHFIIHIIIHIIIIIIIIIIIIIIHIIIIIIIIIIIIIIIIIIIIIIIIIIIIIIIIIIIIIIIIIIIIIIIIIIIIIIIIIIIIIIIIIIIIIIIIIIDDDDD
@HISEQ:969:HM2KJBCX2:2:1102:14527:39212 2:N:0:ACTATGCA
GTAGCACTCATGCCCAACTATCCCTATTAATCATTACGTCAATCCTAGAAACCAACAAAATAGGATCGAACGTCCTATTTCATTATTCCATGCTAATGTATTCAAGCGTTAGCCTGCTTTAAACACTCTAATTTTTTCAAAGTAACAGTCCTGTTTCCCTGCAACACCAAATTAATGACATTACAGTTCTTCAGAAAGGAGGAATCAGCGAAGCCAGTACATACCAGTGGCACGACCAACCTGCTGACCCCGAAATTCAACTACGAGCTTTTTAACTGCAACAACTTTAATATACGCTATTGGAGCTGGAATTACCGCGGCTGCTGGCACCAGACTTGCCCTCCAA
+
BBDABIIIGHIIIIIIIGIIHIHIIIIIIIHIIHIIIIIIIIIIIIIIIIIIHHIIHIIIIHGHGHIHIIIHFGHHIFHHHIIIIIIHIIHIIIIIHIHHHIHHHGIHIHIHHHEHHHIIIIHIIHHEIIHIGHHHHHHHIIIIIIHIIIIIHHHHIIIHIIIIIIIIIHHIIHIIHIIIIIIIIHHHIHIIIIIIIIIIIIIIIIIIIIIIIIHIIIIHIIIIIIIHIIHIHIHHIIIIIHIGDIIHGIIIIHHIHIIIIIIIIHHIIIIIIIIIIIIIHHHIIHIIIHIIIIHIIIIIIIIIIIIIIIIHHIIIIIIIIIIIIIIIIIIHHHIHIIIIIDDDCA
@HISEQ:969:HM2KJBCX2:2:1102:9039:39459 2:N:0:ACTATGCA
GTAGCACTCATGCCCAACTATCCCTATTAATCATTACGGTGATCCTAGAAACCAACAAAATAGAACCATGCCGTCCTATTCTATTATTCCATGCTAATGTATTCGAGCAAAAATGCCTGCTTTAAACACTCTAATTTTTTCAAGGTAAAGGTCCTGGATCCGCAAGACACCCAATAAAGGACATCAAGTTTCTCCAGAAGGTGAGAAATCAACAGTAACAGTTCATACCCCTTAAGGCATGACCATCACGTCAATCCCGAAATTCAACTACGAGCTTTTTAACTGCAACAACTTTAATATACGCTATTGGAGCTGGAATTACCGCGGCTGCTGGCACCAGACTTGCCCTCCAA
+
DDDDDIIIIIIIIIIHIIIIIHIIIIIIIIIIIIIIIIIIIIIIHIIIIIIIIIIIIIIIIIIIIIIIIFHIHHIIHIHIIIIIIIIIIIIIIHIHIIIIIGHHHIIIIIIIIIIIIIIIIIIHIIHIIIIIIIIIIHIHHIIIIIIIIIIIIIIHHHHIIIIIIIIIIIIIIIIIIIHHIHIIIIIIHHHHHHIIIIIIIIIIIIIIIIIIIIIIIIIIHHIIIIHIIIIIIIIHIIIIIIIIIIIIIIHFIIHIIIIIIIIIIIIIIIIIIIIIIIIIIIIIIIIIIHIIIIIIIIIIHIIIIIIIIIIIIIIIIIIIIIIIIIIIIIIIIIIIIIIIIIIIIIIIDDDDD
@HISEQ:969:HM2KJBCX2:2:1102:12936:40179 2:N:0:ACTATGCA
GTAGCACTCATGCCCAACTATCCCTATTAATCATTACATCGATCCTAGAAACCAACAAAATAGAATCTGATGTCCTATTTCATTATTCCATGCTAATGTATTCAAGCGTAAGCTTGCTTTAAACACTCTAATTTTTTCAAGGTAACAGTCCTAATTCCCCATAACATCAAATAAATGACATTATGGTTCTTTAGAAGGTGAGAACCAATAAAACCAGTACATACCAAGGCATGACCGATTCCTTGATCCCGAAATTCAACTACGAGCTTTTTAACTGCAACAACTTTAATATACGCTATTGGAGCTGGAATTGCCGCGGCTGCTGGCACCAGACTTGCCCTCCAA
+
DDDDDIHIIIIIIIIHHIIHIIIIIIIIIIIIIIIIIIIIIIIIIIIIIIIHIIIIIIIIIIHHIIIIIHIIIIIIIIIIIIIIHIHHIIIIHHIHHIHIIIHIIHGHIIIIIIIIIIIIIIIIIIIIIIIIIIIIIIIIIIIIIIIIIIIIIIIIHGIIIIIIIIIIIIIIIIIIIIHHHHIIIIIIIIIIIIIIIIIIIIIIIIIIIIIIIIIIIIIIIIIIIIIIIIIIIIIIIIIGIIHGIIIIIHIIIIIIIHIIIHIIIIIIIIIIIHIIIIIIIIIIIIIIIIIIIIIIIIIIIIIIIIIIIIIIIIIIIIIIIIIIIIIIIIIIHHIIIIIIDDDDD
@HISEQ:969:HM2KJBCX2:2:1102:13030:41005 2:N:0:ACTATGCA
GTAGCACTCATGCCCAACTATCCCTATTAATCATTACGTCAATCCTAGAAACCAACAAAATAGGATCAAACGTCCTATTTCATTATTCCATGCTAATGTATTCAAGCGTTAGCCTGCTTTAAACACTCTAATTTTTTCAAAGTAACAGTCCTGTTTCCCTGCAACACCAAATTAATGACATTACAGTTCTTCAAGAAGGAGGAACCAGTAAAGCCAGTACATACCAGAGGCACGACCAACTTACTAATCCCGAAATTCAACTACGAGCTTTTTAACTGCAACAACTTTAATATACGCTATTGGAGCTGGAATTACCGCGGCTGCTGGCACCAGACTTGCCCTCCAA
+
@D@DDHIIHHI1?CHEHHGHEHE?@GHIIIGHHHGHHEHHIIIIIHFEHHIIHHHHC1CCCCGHHIHHFE1DD@HEHH@DEHHFHCEHEE@EHH??HEFCEFIHHIHEHHGCHGIHIHGCHFHGGEG?HFH1?GHGHIHHHIIIHGHHHHHEGIHEHEHIIHHHHIIHIIHFDHGEFCHHD?HGHCHGHIHIIHHC?@<DD?IHIIHEHHIHHHHIHIIHHHIHHHEIIIIHHEHHHHGGFHHHHIIHIHEFIHHGCHHEGHEHHF@HEHIIIIIHGEIIHHGHGHC@HHHHCHCIHEHIIHGGHHEHHIIIHIHHHHHEFHFHIHHIIHHGIIIHECDHCDBDDD
@HISEQ:969:HM2KJBCX2:2:1102:5312:41942 2:N:0:ACTATGCA
GTAGCACTCATGCCCAACTATCCCTATTAATCATTACGTCAATCCTAGAAACCAACAAAATAGGATCAACGTCCTATCTCATTATTCCATGCTAATGTATTCAAGCGCGAGCCTGCTTTAAACACTCTAATTTTTTCAAAGTAATAGTCCTGATTCCCCGCCACACCAAATTAATGACATGATGGTTCGTCAGAAGGTAGGAATCAGTAACACCAGTACGTACCGAAGGCACGACCAACGTACTAATCCCGAAATTCAACTACGAGCTTTTTAACTGCAACAACTTTAATATACGCTATTGGAGCTGGAATTACCGCGGCTGCTGGCACCAGACTTGCCCTCCAA
+
<D0<@HHHHHIIIGHFCHGC@GHHGHHHIIHIGFHIHHGHHIIIIIH@CCHEHHIIHE1CEH<1<1DEHHDGEHHIEHE@GCHCGHHHF@HIHHIIIGII@1HHH<=CHHHDEHIIHIIGH?GH@EFCGHHHHEGEHHHEHGHHHI@HHFD<EHHDFHHFEHFFEHHHGIHGFGHCHGEHGIIIHHHIIIIIHHHEHHHHFIIGIHHGGHHHIHHHHHHIHIHHCHHHGFDHHEIHHGHHHFHHHHIIIHIHHHIIHHHIIIIIHIHEIIIIIHIIHIIHHEIHIHFIIHHEHHIIIIHIIIIHIIHIIIIIIIIDGIIHHEGIIIIIHHHHEHIIHDHFDB@B@
@HISEQ:969:HM2KJBCX2:2:1102:10748:42106 2:N:0:ACTATGCA
GTAGCACTCATGCCCAACTATCCCTATTAATCATTACGTCGATCCTAAAAACCAACAAAATAGGGTCAAACGTCCTATTTCATTATTCCATGCTAATGTATTCAAGCGTGTGCCTGCTTTAAACACTCTAATTTTTTCAAAGTAACAGTCCTGATTCCCCATGACACCAAATTAATGACATCACAGTTCGTCAGAAGGTAGAAATCAATAATACCAGTGCATACCGGAGGCACGACCAATATATTGATCCCGAAATTCAACCACGAGCTTTTTAACTGCAACAACTTTAATATACGCTATTGGAGCTGGAATTACCGCGGCTGCTGGCACCAGACTTGCCCTCCAA
+
DDDCDIIIIIIIHHIIIIIIIIIIIIIIIIIIIIIHIIIIIHHGIIIIIIIIGFHIHIGHHHHHHHHHHIGHIHIIGIIHHHIIIIHFFHGHHHHHHIIIIIIIIIHIIIHIIIIIIIIIIIHIIIIIIHHHHIIIIHIIIIIIHIIIIIIHIIHIIHFIIHHIIIIIIIIHIIIIIIIIIIIIIIIIIIIIIIIHIIIHIIIIIIIIIIIIIIHHIHHIIIIIIIII=IIIIHHHIHIIIIIIHIIHIHIIIIIHHIHGD1IIIIIIIIIHHHFIIIIIIIIIIIIIIIIIIIIIIIIHHIIIIIIIIIIIIIIIIIIIIIIIIIIIIIIIIIIIIIIIIDDDDD
@HISEQ:969:HM2KJBCX2:2:1102:15458:41548 2:N:0:ACTATGCA
GTAGCACTCATGCCCAACTATCCCTATTAATCATTACGGTGATCCTAGAAACCAACAAAATAGAACCATGCCGTCCTATTTTATTATTCCATGCTAATGTATTCAGGCATAGGCCTGCTTTGAGCACTCTAATTTTTTCAAGGTAATGGTTCTGCTTCCCCGGCACATCAAATTAATGGCATACCGGTTATTCAGAAGGTAGGAATCCATCACACCAGTGCGGACCGTGAGGCCCGACCGACGGATAGATCCCGAAATTCAACTACGAGCTTTTTAACTGCAACAACTTTAATATACGCTATTGGAGCTGGAATTACCGCGGCTGCTGGCACCAGACTTGCCCTCCAA
+
DDDBDIGIIIIIIHIIIIIIIIIIIIIIIIIIIIIIIHIIIIIIIHIIIIIHIIIIIIIIIIHHHIIIIHIHHIIIIHIIIIIIIIIIIIIIHHIIIIIIIIIIIHHHIIHHIIIIHIIIIIIIIIIIIIIIIIIIIIIIIIIIIIIHIIIIIIIHIIIIIIIIIIIIIIIIIIIHIIIIIIIIIIIIIIIIIIIIIIHIIIIIIHHIIIIIIIIIIIHIIIIIIIIIIIIIIIIIIIIIIIIIIHGIIIIIIIIIIIIIIIIIIIIIGIIIIIIIIIIIIIIIIIIIIIIIIIIHIGIHIIIIIIIIIHIIIIIIIIIIIIIIIIIIIIIIIIIIIIIIIIIDDDDD
@HISEQ:969:HM2KJBCX2:2:1102:2952:42896 2:N:0:ACTATGCA
GTAGCACTCATGCCCAACTATCCCTATTAATCATTACATCGATCCTAGAAACCAACAAAATAGAATCGGATGTCCTATTTCATTATTCCATGCTAATGTATTCAAGCGTGAGCCTGCTTTAAACACTCTAATTTTTTCAAGGTAACAGTCCTAATTCCCCGTGACACCAAATTAATGGCATTACGGTTCTTTAGAAGGTGAGAAATCAATAATATCAGTACATACCAACGGCATGACCGAAACATTGATCCCGAAATTCAACTACGAGCTTTTTAACTGCAACAACTTTAATATACGCTATTGGAGCTGGAATTACCGCGGCTGCTGGCACCAGACTTGCCCTCCAA
+
DDDDDHCGHHIHIIIIGHIIHDCGFHIIIIIEHHIIIIIICHHHHHIIIIIIH?HHHFIHHHHHHHIIIGHHHIIIEHIIIGIIIHH@FHHIGHIEHHGEHHGFIIHIIIHCHGIIHIHIIIHGHFFHHHECGHIIIICFHGGEHHHIHHHHE@GHHHHIIIIHHHEHHHHIIIIIHHHIHIHHCEIHHHEIIHHIIHIIIIHHHGIIIIIIIIHHEHHHHIIHHEDHHHIIHHGHIIHHIIHHHFFDDIIFIHIIIIIHIHHGIIHHIIIIHHIHIIIIIIIIHHIIIHHHIHGHHHIIHIIIIIHIIIIIIIHCHIIIIIIIIIIIIHIIIIIIHGIIIIBADDB
@HISEQ:969:HM2KJBCX2:2:1102:15127:43056 2:N:0:ACTATGCA
GTAGCACTCATGCCCAACTATCCCTATTAATCATTACGTCGATCCTAGAAACCAACAAAATAGAATCAAACGTCCTATTTCATTATTCCATGCTAATGTATTCAAGCGCGAGCTTGCTTTAAACACTCTAATTTTTTCAAAGTAACAGTCCTGATTTCCCGCGACACCAAATTAATGACATCGTGGTTCGTCAGAAGGGAGAAACCAATAATGCTAGTACGTACAAAGTACGACCGACATATTAGTCCCGAAATTCAACTACGAGCTTTTTAACTGCAACAACTTTAATATACGCTATTGGAGCTGGAATTACCGCGGCTGCTGGCACCAGACTTGCCCTCCAA
+
@DB<DHCHHIIIIIGHIIIHFEGEHIIIHIIIIGIFHIFH/EEGHHGCCGHIHIIHHIEHIIIIIIIHC@@EGHDHIIIGHIHHHIH1FGHE?FFEHIIHHHHHHHHH8DDHEHHHHIIHIH9GHHHGHIIEFHHHIGHIGHFGEGAGCB<GFHHHICH@HBD8.HHF??GGFCFHG@HHHHIHHHFHCGHGEG<CHD@HGG<CB@HHGIHHHHHHF8?FHIHHHGFFEHEHHGHHGEHGHG@F?:/FEEGHEC@FC<HHEHF1GIHIIHHFCHHEHGFHHFD1FE<ECEHHHHEECHCHHEGC?HHIHHDC<<//<?FHE<<@<1HCGEHFGGHGC0ED@@@0
@HISEQ:969:HM2KJBCX2:2:1102:7662:43445 2:N:0:ACTATGCA
GTAGCACTCATGCCCAACTATCCCTATTAATCATTACGTCAATCCTAGAAACCAACAAAATAGGATCGAACGTCCTATTTCATTATTCCATGCTAATGTATTCAAGCGTTAGCCTGCTTTAAACACTCTAATTTTTTCAAAGTAACAGTCCTGTTTCCCTGCAACACCAAATTAATGACATTACAGTTCTTCAGAAAGGAGGAATCAGCGAAGCCAGTGCGTACCAGTGGCACGACCAACCTACTGACCCCGAAATTCAACTACGAGCTTTTTAACTGCAACAACTTTAATATACGCTATTGGAGCTGGAATTACCGCGGCTGCTGGCACCAGACTTGCCCTCCAA
+
DDDDDIIIIIIIIIIIIIIIIIIIIIIIIIIIIIIIIIIIIHIIIIIIIIIIIIIIIIIIHIHHIIIIHIIIIHIIIIIIIIIIIIIIGHIIIIIHIIIIIIIIIHIIHIIIIIIIIIIIIIIIIIIIIIHIIIIIIIIIIIIIIIIIIIIIIIIIIIIIIIIIIIIIIIIIHIIIIIIIIIIIIIIIIIIIIIIIIIIIIIIIIIIIIIIIIIIIIIIIIIIIIIIIIIIIIIIIIHIIIIIHGIIIIIIIIIIIIIIIIIIIIIIIIIIIIIIIIIIIIIIIIIIIIIIIIIIIIIIIIIIIIIIIIIIIIIIIIIIIIIHIIIIIIIIIIIIIIIIIIDDDDD
@HISEQ:969:HM2KJBCX2:2:1102:2757:43682 2:N:0:ACTATGCA
GTAGCACTCATGCCCAACTATCCCTATTAATCATTACGTTGTACCTAGAAACCAACAAAATAGGTTCGAACGTCCTATTTCATTATTCCATGCTAATGTATTCAAGCGTTTGCCTGCTTTAAACACTCTAATTTTTTCAAAGTAACAGTCCTGACTTCCCACAACACCAAATTAATGACATCATGGTTCATCAGAAGGGAGAAATCAACGACGCCAGTGCGTACCGAAGGCACGACCGACGTATTGATCCCGAAATTCAACTACGAGCTTTTTAACTGCAACAACTTTAATATACGCTATTGGAGCTGGAATTACCGCGGCTGCTGGCACCAGACTTGCCCTCCAA
+
DDBD@HIIEHHHHIIIIIIHIIIIIIIIIIIIIIIIIIIIII@FHHIHGIIIIIIIGHHIIIII@GHIGHIHHIHHHHIIIIHHHIIFHIIIIIIGHIIIIHGHIIIIIIHIIIHIIIIIIIIIHHIIHIHHHHHIIHGHHIHEHHIIIIIIIIIIIIHIHIGHEHGHHIHHHIIHIIHHHIHIHIHHHHIGHEHIHIIHCHIHHIIIHHHHEHHHHHDHHIIIHHIHGEG@IHGDIHHEHCDGFIHGHHHEIIIHIIHHEHHHHHHHHIIIIHHHFHGEIHIIHHIIIHFFHHIHHHHGHEIEIIHIIIHCIHIIGIIIIIHHHHHFCGIHHIHHH=HIIADDBD
@HISEQ:969:HM2KJBCX2:2:1102:17076:43601 2:N:0:ACTATGCA
GTAGCACTCATGCCCACTATCCCTATTAATCATTACGTCAATCCTAGAAACCAACAAAATAGGATCAAACGTCCTATTTCATTATTCCATGCTAATGTATTCAAGCGTTAGCCTGCTTTAAACACTCTAATTTTTTCAAAGTAACAGTCCTGTTTCCCTGCAACACCAAATTAATGACATTACAGTTCTTCAAGAAGGAGGAACCAGTAAAGCCAGTACATACCAGAGGCACGACCAACTTACTAATCCCGAAATTCAACTACGAGCTTTTTAACTGCAACAACTTTAATATACGCTATTGGAGCTGGAATTACCGCGGCTGCTGGCACCAGACTTGCCCTCCAA
+
DDDDDIIIIIIIIIIIIIIHIIIIIIIIIIIIIIIIIIIHIIIIIHIIIIIHIIIIIGHHIFFHHGHHHGEHHDHHIIIIHHHIHHGII?HIHHIIIIIIIHIHIIIIIIIHIIIIIIIHGGIIIIHIHHHIIHIHGHIIHHIIIHIIIIIIIIIHIIIIIIIIIIIIIIIIIIIIIIIIIIIIHHHIIIHIIIIIIIHHIIIHIIIIIIIIIHIIHIIIIIHIIIIIIIIIIIIIIIIIIIHGIIIIIIIIIIIIIIHHIIIIIIIIIIIIIIIIIIIIIIIIIIIIIIIIIIIHGGDDIIIIIIIIIIIIIIIIGIIIIIIIIIIIIIIIIIIIIIIIDDDDD
@HISEQ:969:HM2KJBCX2:2:1102:3721:43254 2:N:0:ACTATGCA
GTAGCACTCATGCCCAACTATCCCTATTAATCATTACGTCGATCCTAGAAACCAACAAAATAGGGTCAAACGTCCTATTTCATTATTCCATGCTAATGTATTCAAGCGTGTGCCTGCTTTAAACACTCTAATTTTTTCAAAGTAACAGTCCTGATTCCCCATGACACCAAATTAATGACATCACAGTTCGTCAGAAGGTAGAAATCAATAATACCAGTTCATACCAGAGGCACGACCAATATATTGATCCCGAAATTCAACTACGAGCTTTTTAACTGCAACAACTTTAATATACGCTATTGGAGCTGGAATTACCGCGGCTGCTGGCACCAGACTTGCCCTCCAA
+
DDDDDIHIIIIIIIIIIIIIIIIIIIIIIIIIIIIIIIIIIIIIIIIIHIIIHIIIIHHHIIHIIIIIIIIIIIGIIHIIIIIIIIHIIIHIHGHIIIHIIIIIIIIIIIIIIIIIIIIIIIIIIIIIIIIIIIIIIIHIIIIIIIIIIIIIIIIHIIIIIIIIIIIIIIIIIIIIIIIIIIIIIIIHIIIIIIIIHIIIIIIIIIIIIIIIIIIIIIIIIIIIIIIIIIIIIIIIIIIIIIIHIIIIIIIIIIIIIIIIIIHIIHIIIIIIHIIIIIIIIIIIIIIIIIIIIIIIIIHIHIIIIIIIIIIIIIIIIIIIIIIIIIIIIIIIIIIIIIIIIDDDDD
@HISEQ:969:HM2KJBCX2:2:1102:15852:43805 2:N:0:ACTATGCA
GTAGCACTCATGCCCAACTATCCCTATTAATCATTACGGTGATCCTAGAAACCAACAAAATAGAATCATGCCGTCCTATTTTATTATTCCATGCTAATGTATTCAAGCAAAATGCCTGCTTTAAACACTCTAATTTTTTCAAAGTAAAGGTCCTGGTTCCCCGCGACACCCAATTAAGGGCATCGTGGTTCTCCAGAAGGTGAGAAATTGACTACACCAGTTCATACCCCTTAAGGCACGACCGATGTGTCAATCCCGAAATTCAACTACGAGCTTTTTAACTGCAACAACTTTAATATACGCTATTGGAGCTGGAATTACCGCGGCTGCTGGCACCAGACTTGCCCTCCAA
+
ADDDDIIIIIIHIIIIGIIIHIIHIIIIIIIIIIIIIIHIIIIIHIIIIIIIIIIIIIIIHIGIHIIEHIIHDHHEHIIHIIIIIIHHHHHHHGHEHGHFHDIIHHIHIIIIIIHHHHHHIIIFIFHIIIIGHHIGHHHFIIHIHHHHIIHHIIIIHIHIIIIIIIIIIIHIIIIIIHIIIIIIIIHIIIIIHHIHIIIIIIIHIIIIIIIIIIHIIIIIHIIIIIIIIIIIIIIIIHIIIIIIIIIIIHHIIIIIIIIIIIIIIIIIIIIIIIIIIIIIIIIIIIIIHIIIHHIIIIIIIIIIIIIIIIIIIIIIIIHIIIIIIIIIIIIIIIIIIIIIIIIIIIIDDDDD
@HISEQ:969:HM2KJBCX2:2:1102:4240:44039 2:N:0:ACTATGCA
GTAGCACTCATGCCCAACTATCCCTATTAATCATTACGGTGATCCTAGAAACCAACAAAATAGAACCATGCCGTCCTATTCTATTATTCCATGCTAATGTATTCGAGCAAAAATGCCTGCTTTAAACACTCTAATTTTTTCAAGGTAAAGGTCCTGGATCCGCAAGACACCCAATTAAGGACATCAAGTTTCTCCAGAAGGTGAGAAATCAACAGCGACAGTTCATACCCCTTAAGGCATGACCATCACGTCAATCCCGAAATTCAACTACGAGCTTTTTAACTGCAACAACTTTAATATACGCTATTGGAGCTGGAATTACCGCGGCTGCTGGCACCAGACTTGCCCTCCAA
+
DDDDDIIIIIIIIIIIIIIIIIIIIIIIIIIIIIIIIHIIIIIIIIIIIIIIIIIIHHIHIIHIIIIIIHHIIIIIIIIIIIIIIGIIIIIIIIIIIIHHHHIHIIIIIIIIIIIIIIIIIIIIIIIIIIIIIIIIIIIIIIIIIHIIIIIIHIIHIIIIIIIIIIIIIIIIIIIIIIIIIIIIIIIIIIIIIIIIIIIIIIIIIIIIIIIIIIIHIIIIIIIIIIIIIIIIIIIIIIIIIIIIIIIIIIIHIIIIIIIIIIIIIIIIIIIIIIIIIIIIIIIIIIIIIIIIIIIIIIIIIIIIIIIIIIIIIIIIIIIIIIIIIIIIIIIIIIIIIIIIIIIIIIIIDDDDD
@HISEQ:969:HM2KJBCX2:2:1102:13646:44419 2:N:0:ACTATGCA
GTAGCACTCATGCCCAACTATCCCTATTAATCATTACGTCGATCCTAGAAACCAACAAAATAGAATCAAACGTCCTATTTCATTATTCCATGCTAATGTATTCAAGCGCGAGCTTGCTTTAAACACTCTAATTTTTTCAAAGTAACAGTCCTGATTTCCCATGACACCAAATTAATGACATCGTGGTTCGTCAGAAGGGAGAAACCAATAATGCTAGTACGTACAAAGTACGACCGACATATTAGTCCCGAAATTCAACTACGAGCTTTTTAACTGCAACAACTTTAATATACGCTATTGGAGCTGGAATTACCGCGGCTGCTGGCACCAGACTTG
+
DDDDCIIHIIIIHHIIIIHIIIIIIIIIIIIIIIIIIIIIIIIHIIIIIIIIIIIIHIIIIIIIIIIIIIIGIIIIHIHHIIIIIIIIIIIIHIIIIIIIIIIHIIGIHHIIIIIHIIHIHIIIIIIIIIIIIIIIIIIIIIIIIIIIIIHIIIIIIIIIHIIIIIIIIIIIIIIIIIIIIIIIIIIIGIIIIIIIIIIIIIIIIIIIIIIIIIIIIIIIIIIGIIIIIIIIIIHIIIIIIIIIIIIIIIIIIIIIIIIIIIIIIIIIIIIIIIIIIIIIIHFIIIIIIIIIIIIIIIIIIIIIIIHIIIIIIIIIIIIIIIIIIIIIIIIDDDDD
@HISEQ:969:HM2KJBCX2:2:1102:14663:43530 2:N:0:ACTATGCA
GTAGCACTCATGCCCCAACTATCCCTATTAATCATTACATCGATCCTAGAAACCAACAAAATAGAATCAAACGTCCTATTTCGTTATTCCATGCTAATGTATTCAAGCGTGAGCCTGCTTTAAACACTCTAATTTTTTCAAAGTAACAGTCCTGATTCCCCAAGACACCAAATTAATGACATCATGGTTCGTCAGAAGGTAGGAATCAATAATACCAGTACGTACAATAGCACGACCAATAAATTGATCCCGAAATTCAACTACGAGCTTTTTAACTGCAACAACTTTAATATACGCTATTGGAGCTGGAATTACCGCGGCTGCTGGCACCAGACTTGCCCTCCAA
+
@DBDDIEE?GHEGCEEHCGHHHHHHIHIIIEHHIGHHEEHHHIEHHHHIIIIIIIIIIHEHHHHGEEHG@CHHGHH=GHHHIHIIGIGEECHHHIHCHHGHHGHHIIHHHIIIIIIIHHECEFEHHIIIHIIIIHCHHIIIHIHHIHIHHHIIHIHCHHIHIHHGIIHIIHHHGHIHFHHHHIIIHHIIIIIIIIIHEHHHGHIHHHIHHHEHGIIIHHGIIHIIHHIHIIHIHHEEIIIIHFHCIGGIHIHHHIIHIIIHHIGHIIIIIIIHHIIHIIHHHIIIHHHIHHFIIGIIHHIHHHIHIIIHGIIIIIHIIIIIIHIHIIIIIIIIIHIHIIIIADDD@
@HISEQ:969:HM2KJBCX2:2:1102:12540:45094 2:N:0:ACTATGCA
GTAGCACTCATGCCCAACTATCCCTATTAATCATTACGTCGATCCTAGAAACCAACAAAATAGAATCAAACGTCCTATTTCATTATTCCATGCTAATGTATTCAAGCGCGAGCTTGCTTTAAACACTCTAATTTTTTCAAAGTAACAGTCCTGATTTCCCATGACACCAAATTAATGACATCGTGGTTCGTCAGAAGGGAGAAACCAATAATGCTAGTACGTACAAAGTACGACCGACATATTAGTCCCGAAATTCAACTACGAGCTTTTTAACTGCAACAACTTTAATATACGCTATTGGAGCTGGAATTACCGCGGCTGCTGGCACCAGACTTGCCCTCCAA
+
CDDCDIIIIIIHIIIIIIIIHIIIIIIIIIIIIIIIIIIIIIIIIIIIIIIIIIIIIIHIIIIIIIHIIGIIHIHIIIIIIIIIIIIHHIIIIIIIIIIIIIIIIIIIIIIHHHIIIIIIIIIIIIIIIIHIIIIIIIIIIIIIIIIIIIIIIIIIIIIIIIIIIIHIIIHIGIIIIIIIIIIIIIIIIIIIIIIIIIIIIIIIIIIIIIHHHIIIIIIIIIIIIIIIIIIIIIIIIIIIIIHIIIIIHIIIIIIIIIHIIIIIIHIIIIIIIIIIIIIIIIIIIIIIIIIIIIIIIIIIIIIIIIIIIIIIIIIIIIIIIIIIIIIIIIIIIIIIIIIDDDDD
@HISEQ:969:HM2KJBCX2:2:1102:17440:46069 2:N:0:ACTATGCA
GTAGCACTCATGCCCAACTATCCCTATTAATCATTACGTCAATCCTAGAAACCAACAAAATAGGATCGAACGTCCTATTTCATTATTCCATGCTAATGTATTCAAGCGTTAGCTTGCTTTAAACACTCTAATTTTTTCAAAGTAACAGTCCAAATTCCCCGCAACACCAAATTAATGGCATTACGGCTCATCAGGAAGGAGGAATCAGTGAGACCAGTACATACCAGAGGCATGACCAACCTACTAACCCCGAAATTCAACTACGAGCTTTTTAACTGCAACAACTTTAATATACGCTATTGGAGCTGGAATTACCGCGGCTGCTGGCACCAGACTTGCCCTCCAA
+
BDDD@HHHHHIH11DCFEEFHHHIEHHEEHHCHHFHFHI@GEHHHGH?HEHIEHIIEHHFHIGHHHHIHIIICDGHHGHE?EFE?1FGEHHE?GHIHFIIHHIIIIIHIIHHFHHHEHFHHHIIIGCHIHIIHHHIHEHHHHHHHIIHHFHHIIIHHHFHEHIIHHHGHEEHHHHGHIIHGHHECEEIHGIIIIHHHIIHHEIHIHIIHHIIII<IIIIIIIHIEIIHHIIIIII<IIIIIIHFFHHIHGIIIIIIIIIIHIIIIIIHHIIHHIHHIIIHIIIIHHGHHHHIIIIIHIHIIIIIHIIIHHHHEHIIIGIIIIIIGIIIIIIIIIIHHHHIH@@@DD
@HISEQ:969:HM2KJBCX2:2:1102:17434:46687 2:N:0:ACTATGCA
GTAGCACTCATGCCCAACTATCCCTATTAATCATTACGGTGATCCTAGAAACCAACAAAATAGAACCATGCCGTCCTATTCTATTATTCCATGCTAATGTATTCGAGCAAAAATGCCTGCTTTAAACACTCTAATTTTTTCAAGGTAAAGGTCCTGGATCCGCAAGACACCCAATAAAGGACATCAAGTTTCTCCAGAAGGTGAGAAATCAACAGTAACAGTTCATGCCCCTTAAGGCATGACCATCACGTCAATCCCGAAATTCAACTACGAGCTTTTTAACTGCAACAACTTTAATATACGCTATTGGAGCTGGAATTACCGCGGCTGCTGGCACCAGACTTGCCCTCCAA
+
DDDDCIHHIIIIHIIHIIIGHHHIIIIIIIGIIIIIIHIIIIIIIIIIIIIIHIIIIHGIHHHHHHIIIHFHHEHHHIHGEHHIIIIIHHIC@HIIIIIHGFHHHIIIIIIHHFCGHHIHHHHHIIIIIIIIIHHFIHHIIIIIGHHHIIIIHGHHIGIGIHIIIHIIIHHIIIHHHIIHIIIIIIHGIHIIHIIIIIHHIIIIIIIIIHHIIIHIIHIIIIIIIIHIIGIIIIIHEIIIIHI=IIHHIIHGIHHIIIIIIIIIIIIIIIIIIIIIIIIIIIIIIIIIIHIIIIHIIIIIHIIIIIIIIIIIIIIIIIIIIIIIIIIIIIIIIHIIIIIIIIIIIIIIDDDDB
@HISEQ:969:HM2KJBCX2:2:1102:8589:46540 2:N:0:ACTATGCA
GTAGCACTCATGCCCAACTATCCCTATTAATCATTACATCGATCCTAGAAACTAACAAAATAGAATTGGATGTCCTATTTTATTATTCTATGCTAATGTATTCAAGCGTGAGCCTGCTTTAAACACTCTAATTTTTACAAAGTAACAGTCCTAATTCCCCGTGACACCAAATTAATGGCATTACGGTTCTTTAAAAGATGAGAAATTAATAATATCAGTACATACCAACGGCATGACCAAAACATTGATTTCGAAATTCAACTACGAGCTTTTTAACTGCAACAACTTTAATATACGCTATTGGAGCTAGAATTACTGTGGCTGCTAGCACCAGACTTGCCCTCCAA
+
CDDDDIIIIIIIIIIIIIIIIHHIIIIIIIIIIIIIHIIIIIIIIIIIIIIGIIIIIIHIIIHHHIIHHIIIIIIIGIIIIIIIIIIIIIIIHIIIHIIIIIIIIIIHIHIIHIIIIIIIIIIIIIIIIIIIIIIIIIIIIIIIIIIIHIIIIIIIIIIIIIIIIIIIIHIIIIIIIIIIIIIIIIIIIIIIIIIIIIIIIIIIIIIIIIIIIIIIIIIIIIIIIIIIIIIIIIIIIIIIIIIIIHIIIIHIHIIIIIIIIHIHIIHIIIIIIIIIIIIIIIIIIIIIIIIIIIIIIIIIIIIIIIIIIIIIIIIIIIIIIIIIIIIIIIIIHIIHIIIIIIDDDDD
@HISEQ:969:HM2KJBCX2:2:1102:4441:46173 2:N:0:ACTATGCA
GTAGCACTCATGCCCAACTATCCCTATTAATCATTACGGTGGTCCTAGACCAACAAAATAGAACCAACGTCCTATTCTATTATTCCATGCTAATCTATTCAAGCAAAAGCCCGCTTTAAACACTCTAATTTTTTCAAGGTAATGGTCCTGGTTCCCCGACACACCCAATAAAGGGCATACCGGCTCACCAGAAGGATAGACCCGACAGCAGAACAGTACTCGCCAGAGACGGACCGTCCGGTCAGGCCTAAAATTCAACTACGAGCTTTTTAACTGCAACAACTTTAATATACGCTATTGGAGCTGGAATTACCGCGGCTGCTGGCACCAGACTTGCCCTCCAA
+
DDDDDIIIIIIHIHIIIIIIIIHIIIIIIIIIIIIIIHIHHIIIIIIIHIIIIIIHHIIIHIIIIIIIIIIIIIGIIIHIIIIGHHIIGHIIIIIIIHIIIHHHIHIIGHHIIIDIIIIIIIIIIIIHIIIIHHIIIIIIIIIIIIIIIIHIIHHIHHHHIIIIHIIIIIIIIIIIIIIIIIIIIHIIIIIIIIIIIIIIIIIIIIIIIIIIIIIIIIIIIHIIIIIIIIIIIIIIIIIIIIHIIIIIIIIIIIHHHIIIIIIIIIIIIIIIIIIIIIIIIIIIIIIIIIIIIIIIHHHIIIIIIIIIIIIIIIIIIIIIIHIIIIIIIIIIIIIIIIIDDDDD
@HISEQ:969:HM2KJBCX2:2:1102:9321:47105 2:N:0:ACTATGCA
GTAGCACTCATGCCCAACTATCCCTATTAATCATTACGTCGATCCTAGAAACCAACAAAATAGGGTCAAACGTCCTATTTCATTATTCCATGCTAATGTATTCAAGCGTGTGCCTGCTTTAAACACTCTAATTTTTTCAAAGTAACAGTCCTGATTCCCCATGACACCAAATTAATGACATCACAGTTCGTCAGAAGGTAGAAATCAATAATACCAGTTCATACCAGAGGCACGACCAATATATTGATCCCGAAATTCAACTACGAGCTTTTTAACTGCAACAACTTTAATATACGCTATTGGAGCTGGAATTACCGCGGCTGCTGGCACCAGACTTGCCC
+
DDDDDIIHHIHIIIIIIIIIIEHIIIIIIIIEHIHHHHIIIGHFHHIHIIHHHHIIGIHHIIIIIIIIGIGHHCEHHIIIGCDFHHIIIIHHHIIIIIIIHHHIHIIIIIHHHIHHHHHIIHHGEHHIHIHHIHHHHFIIIIHIIIHHEIIIHHHHHIIHHIIHGHCHIIIGIIHHIIIIIIHHHHCGHHEHHIIHIHHHIIIIIHIIIIHHHHIIIHHIIIHHIIIHHHHIIIIIIHHHIIIIIIIIHIIHIIIIIIIIIGIHIIIIIIIIIIIIHHIIIIIIIHHEIHHHFIGIIIIHHIIIIIIHHHGEHIIIIIIIIIIIIIHIHEHEIIIIDDDDD
@HISEQ:969:HM2KJBCX2:2:1102:10966:47596 2:N:0:ACTATGCA
GTAGCACTCATGCCCAACTATCCCTATTAATCATTACGGTGATCCTAGAAACCAACGAAATAGAATCAGTCCGTCCTATTTCATTATTCCATGCTAATGTATTCAGACGATAGACTGCTTTAAACACTCTAATTTTTTCAAAGTAACAGTCCTGATTTCCAACCACACCAAATAAATGGCATGAAAGTTCCTCAGAAGGTAGAGATCCATCTCACCAGTGCAGACAATTAAGCCTGACCAATGGGTAGACCCCGAAGTTCAACTACGAGCTTTTTAACTGCAACAACTTTAATATACGCTATTGGAGCTGGAATTACCGCGGCTGCTGGCACCAGACTTGCCCTCCAA
+
DDDCDIIIIIIIIIIHIIIIIIIIIIIIIIIIIIIIIIIIIGIIIIIIIIHIIIIIIIIIIIIIIIIIIIIIIIIIIGIIIIIIIHHIIIFIIFHIIIIIIHIIIIIIIIIIIIIHIIIIIIIIIHIIIIIIIIIIHIIIIHIIIIIIIIIIIIIIIIIIIIIIIIIIIIIIIIIIIIIIIIIIIIIIIIIIIIIIIIIIIIIIIIIIIIIIIIIIIIIIIIIIIIIIIIIIIIIIIIIIIIIHHGDIIIIIIIIIIIIIIIIIIIIIIIIIIIIIIIIIIIIIIIIIIIIIIIIIIIIIIIIIIIIIIIIIIIIIIIIIIIIIIIIIIIIIIIIIIIIIIIIDDDDD
@HISEQ:969:HM2KJBCX2:2:1102:16699:48336 2:N:0:ACTATGCA
GTAGCACTCATGCCCAACTATCCCTATTAATCATTACGGTGATCCTAGAAACCAACAAAATAGAACCATGCCGTCCTATTCTATTATTCCATGCTAATGTATTCGAGCAAAAATGCCTGCTTTAAACACTCTAATTTTTTCAAGGTAAAGGTCCTGGATCCGCAAGACACCCAATAAAGGACATCAAGTTTCTCCAGAAGGTGAGAAATCAACAGTGACAGTTCATACCCCTTAAGGCATGACCATCACGTCAATCCCGAAATTCAACTACGAGCTTTTTAACTGCAACAACTTTAATATACGCTATTGGAGCTGGAATTACCGCGGCTGCTGGCACCAGACTTGCCCTCCAA
+
DDDDDIIEHIIIHIIIIIIIHIIIIIHIIIIIIIIIIIIIGIIIHIHIIHIIIIIIIIIIIIHIIIIIIHIIIHIHIIIIIHIIIIIIIIIIH?GGHHHHHHFHIIIIIIIHHIIIIIGIIIIHIIIIIIIIIIIIIIHHHHIIIIIIIIIIHHIIHIHIIIIIIIHIHHIIIIIIIIIIIIIIIIIIIIIIHIIIIIIIIIIIIIIIIIIIIIIIHGIIIIIIIIIIIIIIIIIIIIIIIHIIIIIIIIHFIIIHIIIIIIIIHIIIIHIIIIIIIIIIIIIIIIIIIIIIIIIIIIIIHIIIIIIIIIIIIIIIIIIIIIHIIIIIIIIIIIIIIIIIIIIIIIIIDDDDD
@HISEQ:969:HM2KJBCX2:2:1102:20238:47663 2:N:0:ACTATGCA
GTAGCACTCATGCCCAACTATCCCTATTAATCATTACGGTGATCCTAGAAACCAACAAAATAGAACCATGCCGTCCTATTCTATTATTCCATGCTAATGTATTCGAGCAAAAATGCCTGCTTTAAACACTCTAATTTTTTCAAGGTAAAGGTCCTGGATCCGCAAGACACCCAATTAAGGACATCAAGTTTCTCCAGAAGGTGAGAAATCAACAGCGACAGTTCATACCCCTTAAGGCATGACCATCACGTCAATCCCGAAATTCAACTACGAGCTTTTTAACTGCAACAACTTTAATATACGCTATTGGAG
+
@@DB@GEHEHHEHH?FEEIIIIHIHHEFHHICFGGCCEEHH@?GCHHEFHHIIHHEHHHFHHFCEFFFC<CCCGHHEHFGGCCFHHHC?FF<EEFECHCGG6GHGHH=CFFHIGC@CHEGC;<FEC@@?1GGHDG@HHC/D<C1D<C-D1<1<CF@CC1CCCGDH1CHGFHCFD<<<1C<C@<FEHH<FEHIH@CD<:<C<:@HFHGD1<D<0718><>H@@CCA0A<AF1CHEF?:G6HCHF1<<6EH=<1<<</<<1<11<C<1<1</D1<C@1<C<<?H?D1<<<<1<1<D1@HG<<<?C1CEIDD@BD
@HISEQ:969:HM2KJBCX2:2:1102:15383:47507 2:N:0:ACTATGCA
GTAGCACTCATGCCCAACTATCCCTATTCATCATTACGTCAATCCTAGAAACCAACAAAATAGGATCGAACGTCCTATTTCATTATTCCATGCTAATGTATTCAAGCGTTAGCCTGCTTTAAACACTCTAATTTTTTCAAAGTAACAGTCCTGTTTCCCTGCAACACCAAATTAATGACATTACAGTTCTTCAGAAAGGAGGAATCAGCGAAGCCAGTGCATACCAGTGGCACGACCAACCTGCTGACCCCGAAATTCAACTACGAGCTTTTTAACTGCAACAACTTTAATATACGCTATTGGAGCTGGAATTACCGCGGCTGCTGGCACCAGACTTGCCCTCCAA
+
D@DB?H?@GE1<<FHHIEEGHHHFHFHI11FC@1CHHHEHHI?<G@FHCGGH@HCGHHIEHE1CF1D<<1DFH@E=1<1<G1<FEHII?C<@HG?GEHHGHHHHHHDCHHHHEFHGHEIIHHHIIIIHHHHIIHHHHHHB/IHGFHGIIHIIIIIIHFIHIIHIIIIIIIIHIIII:IHIIHIIIIGIIIIIIIIIIIHHIIHHEIHIIIIHIIIHGIHGIIIIIIIIIGIIIIIIIIGIIHHHHIIIHIHIIIIIHIIIIIIIHIIIIIIHIIIIIHIIIIIIIIHIIHEHIIIIIIIIHHIIIIIIIIIIIIIIIIIIIIIIIIIIIIIIIIIIIIIIIDDDDD
@HISEQ:969:HM2KJBCX2:2:1102:1642:48540 2:N:0:ACTATGCA
GTAGCACTCATGCCCAACTATCCCTATTAATCATTACGGTGATCCTAGAAACCAACAAAATAGAATCATGCCGTCCTATTTTATTATTCCATGCTAATGTATTCAAGCAAAATGCCTGCTTTAAACACTCTAATTTTTTCAAAGTAAAGGTCCTGGTTCCTCGCGGCACCCAATTAAGGACATCGCGGTTCTCCAGAAGGTGAGAAATTGACTACACCAGTTCATACCCCTTAAGGCACGACCGATGTGTCAATCCCGAAATTCAACTACGAGCTTTTTAACTGCAACAACTTTAATATACGCTATTGGAGCTGGAATTACCGCGGCTGCTGGCACCAGACTTGCCCTCCAA
+
DDDDDIIIIIIIIIIIIIIIIIIIIHIIIIIIIHIIIIIIIIIIIHIIGIIIIIIIIIIHIIIHIHIIIHGIIHHHIIIIIIIIIIIIIGIIHHHHHHHHIHIHHHEIIIIIIIIIIIIHIIIIIIHIIIIIHIIHIIIIIIIIIIIIHIIIIIIIHIIIHIIIIIIIIIIIIIIIIIIIIIIIIIIHGEIIIIIIIIIIIIIIIIIIIHIIIIIIIIIIIIIIIIIIIIIIIIIIIIIIIIIIIIIIIIIIIHIIIIIIIIIIIIIIIIIIIIIIIIIIIIIIIIIIIIIIIIIIIIIIIIIIIIIIIIIIIIIIIIIIIIIIIIIIIIIIIIIIIIIIIIIIIIIDDDDD
@HISEQ:969:HM2KJBCX2:2:1102:15743:48756 2:N:0:ACTATGCA
GTAGCACTCATGCCCAACTATCCCTATTAATCATTACGGTGATCCTAGAAACCAACAAAATAGAACCATGCCGTCCTATTCTATTATTCCATGCTAATGTATTCGAGCAAAAATGCCTGCTTTAAACACTCTAATTTTTTCAAGGTAAAGGTCCTGGATCCGCAAGACACCCAATTAAGGACATCAAGTTTCTCCAGAAGGTGAGAAATCAACAGCGACAGTTCATACCCCTTAAGGCATGACCATCACGTCAATCCCGAAATTCAACTACGAGCTTTTTAACTGCAACAACTTTAATATACGCTATTGGAGCTGGAATTACCGCGGCTGCTGGCACCAGACTTGCCCTCCAA
+
DDDDDIIIIIIIIIHIIIIIIIIIIIIIIIIIIIIIIIIIIIIIIIIIIIIIGIIIIIIHIHIIHHIIIHHIIIIIIIHIHIEHHIIIIIGE@HHGIHGGHHHHIIHIIIIIIIIIIHHHHIHHHHHIIIIHFIIIIIIIHIHIIIIHIIIIIIIIIIIIIHIIIIIIHHGHIIHHIIIIIIIIIIIIIIIIHIIIIIIIIIIIIIIIIIIIIIIIIIIIIIIIIIIIIIIIIIIIHIIIIIIIHHIIIIIHIHIHIIIIIIIIIIIIIHIIHIIIIIIIIIIIHIIIIIIIIIIIIIIIIIIIIIIIIIHIIHIIIIIIIIIIIIIIIIIIIIIIIIIIIIIIIIIIDDDDD
@HISEQ:969:HM2KJBCX2:2:1102:14089:49615 2:N:0:ACTATGCA
GTAGCACTCATGCCCAACTATCCCTATTAATCATTACGTCAATCCTAGAAACCAACAAAATAGGTTCGAACGTCCTATTTCATTATTCCATGCTAATGTATTCAGGCGCTGGCCTGCTTTAAACACTCTAATTTTTTCAAAGTAACAGTCCTGTTTCCCCGCAACACCAAATTAATGGCATTACGGTTCTACAAGAAGGAGGAATCAGCAAGCCAGTACATACCAGTGGCAAGACCAACCTGCTGATCCCGAAATTCAACTACGAGCTTTTTAACTGCAACAACTTTAATATACGCTATTGGAGCTGGAATTACCGCGGCTGCTGGCACCAGACTTGCCCTCCAA
+
ADDADHIIIIIIGIIIHIIIHIIIIIIIIIIIGIIIIIIIGIIIIIIIIIHIIIII?FHHHHHHIIIEGHEDCHHI1GHIHIIIIHIIGHHIHFHIHIHIHIHHHHHHIHIHEEHIHIIIHHIGGHIIHHCHHHHHEHIIIIIIHHHIHHIIIIIIIIIIHIIIIIIIIIIIIIIIHIIIHIIIIIIIIIIIIIIIIIIIIIIIIIIIIIHIHEIIIIHIIHIIIIIHIIIIIII<IIIIIIHGIIIIIIIHHIIIIIHIIIIIHHIIIIIIHHIIIIIIIIIIIIIIIIIIIIIIIIIIIIIIIIIIIIIIIIIIIIIIIIIIIIIIIIIIIIIIIIIICDDDD
@HISEQ:969:HM2KJBCX2:2:1102:20814:49187 2:N:0:ACTATGCA
GTAGCACTCATGCCCAACTATCCCTATTAATCATTACGGTGATCCTAGAAACCAACAAAATAGAACCATGCCGTCCTATTCTATTATTCCATGCTAATGTATTCGAGCAAAAATGCCTGCTTTAAACACTCTAATTTTTTCAAGGTAAAGGTCCTGGATCCGCAAGACACCCAAAATTAAGGACATCCAAGTTTCTCCAGAAGGTGAGAAATCAACAGCGACAGTTCATACCCCTTAAGGCATGACCATCACGTCAATCCCGAAATTCAACTACGAGCTTTTTAACTGCAACAACTTTAATATACGCTATTGGAGCTGGAATTACCGCGGCTGCTGGCACAAGACTTGCCCTCCAA
+
DDDDDHGHIIIIIIIIIIHIIIIHIIIIIIHHIIEHHHIHHEHHIIIHIIIIIIIIIIIIIIHIIIIHIIIIIEHDHHHHHHIIIIIHEHGH?GHIIGHIIHHIGIIFHIHHEHIIHHIEHIFHHHHHFFHHIIIHHIHHHIHHIHIIIIIHHIHIHHHHHHIIIFHHHGHHHGIIHGIHHCHIGIIHHHGEFHHCGIHIIIIHHHHHIHIGIIIIHGIIIIIIIHIIIIIHIIHHHHIIIIIHIIIHHIIIIHHIIHIIIIIIIIHIGIIIHHIHFIIIIIIIIIIIIIIIHIIGIIIIIHIIIIIIIIIIIIHIHIIIIIIIIIIIIIIIIIIIIIIIIIIIIIIIIIIDDDDD
@HISEQ:969:HM2KJBCX2:2:1102:18182:51277 2:N:0:ACTATGCA
GTAGCACTCATGCCCAACTATCCCTATTAATCATTACGTCAATCCTAGAAACCAACAAAATAGGATCAACGTCCTATTTCATTATTCCATGCTAATGTATTCAAGCGCGAGCCTGCTTTAAACACTCTAATTTTTTCAAAGTAACAGTCCTGATTCCCCGCCACACCAAATTAATGACATGATGGTTCGTCAGAAGGTAGGAACCAGTAACACCAGTACGTACCTAAGGCACGACCAACGTACTGATCCCGAAATTCAACTACGAGCTTTTTAACTGCAACAACTTTAATATACGCTATTGGAGCTGGAATTACCGCGGCTGCTGGCACCAGACTTGCCCTCCAA
+
DBDDDIIIIIIIHHIIIIIIHIIIGHEIIIIIIIIIIIIHIGIIHHIIHIHEHHIHH?FHIIHGHHIHIHCCEHHHFHEEHIFHH1FHIHHHHHEHHHHHHFHFHIHHHHIHHIIIFHGGFHGHHHFHHIIHIHGHIHHFFHGIIHHHHIICHHHHGHIIGHHIIGHIHHHGIIIHEHGFIHHIIIHIIHIIHIIIHHIHEHEHGHGIIHGIIHHIIHHIIIHIHHHIIIIHGIIIIIIIIIIHGIIIIIIHEIHHIIIIIHIHHIIHIIHIHIIIIIHIIIIIIHHIIHIHHIIIIIIIIIIIIIIIIIIHIIIIIIIIIIIIIIIIIIIIIIIHIIIIDDDDD
@HISEQ:969:HM2KJBCX2:2:1102:21247:51624 2:N:0:ACTATGCA
GTAGCACTCATGCCCAACTATCCCTATTAATCATTACGGTGATCCTAGAAACCAACAAAATAGAATCATGCCGTCCTATTTTATTATTCCATGCTAATGTATTCAAGCAAAATGCCTGCTTTAAACACTCTAATTTTTTCAAAGTAAAGGTCCTGGTTCCCCGTGACACCCAATTAAGGGCATCGCGGTTCTCCAGAAGGTGAGAAATTGACTACACCAGTTCATACCCCTTAAGGCACGACCGATGTGTCAATCCCGAAATTCAACTACGAGCTTTTTAACTGCAACAACTTTAATATACGCTATTGGAGCTGGAATTACCGCGGCTGCTGGCACCAGACTTGCCCTCCAA
+
@DD?@G?F@G1D1@@CGDCFF@?FHHHHEHC1C@1DFE@<EG1111<FGHIIHCH=EFHFDCCGFDHG1<FC?<//0<<1<1<1D@H<D1FHE1CDH1?CCDGGGFHGEHGH?CCHGFCGFHHGECEFEEFHIHHGEG?B<AGHCIIHC?EE?F?GC?DCCHFGC?B?EEGBG?IHHIHHHEEDHHGC<>IHHHGGCHHH8HHHHCGHHF<EAEHGEFCHGD<<0CD@EEFIIHFECEFCGFFIGHGFHD<HDHDCHHHECHHEHHEHE@HCIIIIIHHGD1HIHHFHF1C?EFC1F<@DCHEHGIIIHHHFGHH@IGIIIHHIIHHHIIGIHHGIIHFCHHHIIIIDDDBD
@HISEQ:969:HM2KJBCX2:2:1102:1947:53587 2:N:0:ACTATGCA
GTAGCACTCATGCCCAACTATCCCTATTAATCATTACGGTGATCCTAGAAACCAACAAAATAGAACCATGCCGTCCTATTCTATTATTCCATGCTAATGTATTCGAGCAAAAATGCCTGCTTTAAACACTCTAATTTTTTCAAGGTAAAGGTCCTGGATCCGCAAGACACCCAATTAAGGACATCAAGTTTCTCCAGAAGGTGAGAAATCAACAGCGACAGTTCATACCCCTTAAGGCAGACCGTCCAACCAGGCCTAAAATTCAACTACGAGCTTTTTAACTGCAACAACTTTAATATACGCTATTGGAGCTGGAATTACCGCGGCTGCTGGCACCAGACTTGCCCTCCAA
+
DDDDDIIIIIIIHIIIIIIGIIIIIIIIIIIIIIIIIIIIIIIIIIHIHIIIGIIIIIIIIHHHIIIIIIIIIIIIIFHHFIIIIIIIIIIIIIIIIIIIIHIIIHHIIIIIHIIHHIIIIIIHIHIIIIHHIHIIIIIIIIHIIIIIIIIIHIIIHIIIHIIIIIIIIIIIIIIIIIIHIIIIIIIIIIIIHIII;IIIIIIIIIIIIIIIIIIIIIIIIIIIIIIIIIIIIIIIIIIIIIIIIIIIHHEIIIIHIIIIIIIIIIIIIIIIIIIIIIIIIIIIIIIIIIIIIIIIIIIIIIIIIIIIIIIIIIIIIIIIIIIIIIIIIIIIIIIIIIIIIIIIIIIDDDDD
@HISEQ:969:HM2KJBCX2:2:1102:5260:54111 2:N:0:ACTATGCA
GTAGCACTCATGCCCAACTATCCCTATTAATCATTACGGTGGTCCTAGAAACCAACAAAATAGAACCACAACGTCCTATTCTATTATTCCATGCTAATCTATTCAAGCAATAGCCCGCTTTAAACACTCTAATTTTTTCAAGGTAATGGTCCTGGCTCCCCAACACACCCAACAAAGGACATGCTGGTTCACCAGAAGGAAGACCCGACAACAAGACAGTACTCGCCAAAGACGGACCGCCCGGCCAGGCCTAAAATTCAACTACGAGCTTTTTAACTGCAACAACTTTAATATACGCTATTGGAGCTGGAATTACCGCGGCTGCTGGCACCAGACTTGCCCTCCAA
+
DDDDDIIIIIIIIIIIIIIIIIIIIHIIIIIIIIIHIHIIHIIIIIIIIIIIIIIIIIHIIIHIHIIHIHGIIIIIIHIIHIIIIIIIIIIIIHIIIIHIIHIIIIHIIIIIHIIIIIHIIIIIGHIIGIIIIIIIIIIIIIIIIIIIIIIIIIGHHHHIHIHHHIHHIIIIIIIIIHIIIIIIIHIIIIIHIIIIIIIIIHHIIIIIIIIIIIIIIIIIIIIIIIIIIIIIIIIIIIIIIIIIIHIIIIIIIIIIIIIIIIIIIIIIIIIIIIIIIIIIIIIIIIIIIIIIIIIIIIIIIIIIIIIIIIIIIIIIIIIIIIIIIIIIIIIIIIIIIIIIIIDDDDD
@HISEQ:969:HM2KJBCX2:2:1102:12877:54043 2:N:0:ACTATGCA
GTAGCACTCATGCCCAACTATCCCTATTAATCATTACGTTGTACCTAGAAACCAACAAAATAGGTTCGAACGTCCTATTTCATTATTCCATGCTAATGTATTCAAGCGTTTGCCTGCTTTAAACACTCTAATTTTTTCAAAGTAACAGTCCTGACTCCCCACAACACCAAATTAATGACATCATGGTTCATCAGAAGGGAGAAATCAACGACGCCAGTACGTACCGAAGGCACGACCGACGTATTGATCCCGAAATTCAACTACGAGCTTTTTAACTGCAACAACTTTAATATACGCTATTGGAGCTGGAATTACCGCGGCTGCTGGCACCAGACTTGCCCTCCAA
+
DDDDDIIIIIIIIIIIIIIIIHHIIIIIIIIIIIIIIIIIIIIEHIHHHIIHIIIIHIGIIEFHHIII?GHHIIHHGIIIIIIIGIIHHHIIEHHIHIIIHFHIHHIIIIIIIHIHIHIHHIIIIIIHGHIIHHHHIIIHIIIIIHIHHIIIFHIIIHHHIIIIIHEHHHHGHHIIIIIIHIIHIIIIHIHIIIIIIHIIIIIIIIIIIIHHHGHIIHIIHIIIIIIIIIIIIIIIIIIIIHHGCIIIIIIIIIIIIIIIIIIIIHIIIIIIIIIIIIIIIIIIIHIIIIIIHIIIIIIIIIIIIIIIIIIIIIHIIIIIIIIIIIIIIIIIIIIIIIHIIDDDDD
@HISEQ:969:HM2KJBCX2:2:1102:5946:54500 2:N:0:ACTATGCA
GTAGCACTCATGCCCAACTATCCCTATTAATCATTACGGTGATCCTAGAAACCAACAAAATAGAACCATGCCGTCCTATTCTATTATTCCATGCTAATGTATTCGAGCAAAATGCCTGCTTTAAATACTCTAATTTTTTCAAGGTAAAGGTCCTGGTTCCACATGACACCCAATTAAGGACATCATGCTTCTCCAGAAGGTGAGAAATCAACTGCGACAGTTCATACCCCTTAAGGCACGACCATCACGTCAATCCCGAAATTCAACTACGAGCTTTTTAACTGCAACAACTTTAATATACGCTATTGGAGCTGGAATTACCGCGGCTGCTGGCACCAGACTTGCCCTCCAA
+
DDCDDIEHHHIIIHHHEHHHIIHIHIIIHHHIIGHHIIIIGGCEEHHECHHHIHHHI?FHFHIIIHIIIIHIHHHCG?FHHIIGIIFECC1CGHIHIIIIIHHHHHHHHHIHHHHIIHI?GEDGCGHIHHHIIHHHHIIIIHIHIHHHHHIIHHHHIHIIHHHIHIHHHIIIHHHHIIIHIHHIHIIIIHIIIIIIIIIIIHFHFHHEIHHIIHIIIIHHHHIHIIIIIII=HFIHHHHHHIHIHIIIIIHIHHIGIIIIIIHIIIIIHIHHIIIIIIIIHIHHIIIIIHHGHIHHGIHIIIIIIIIIIHIIIIIIIHIIIIIIHIIIHIIIIIIIIIIIHFIIIIIDDDDD
@HISEQ:969:HM2KJBCX2:2:1102:6604:55174 2:N:0:ACTATGCA
GTAGCACTCATGTCCAACTATCCCTATTAATCATTACGTCAATCCTAGAAACCAACAAAATAGGATCGAACGTCCTATTTCATTATTCCATGCTAATGTATTCAAGCGTTAGCCTGCTTTAAACACTCTAATTTTTTCAAAGTAACAGTCCTGTTTCCCTGCAACACCAAATTAATGACATTACAGTTCTTCAAGAAGGAGGAATCAGTAAAGCCAGTACACACCATTGGCACGACCAACCTACTGACCCCGAAATTCAACTACGAGCTTTTTAACTGCAACAACTTTAATATACGCTATTGGAGCTGGAATTACCGCGGCTGCTGGCACCAGACTTGCCCTCCAA
+
DDCDDIHIIIIIIIIIIIIIIHIIIIIIIIIIIIHIHIIIHHIIIIIIIIIHIIIIIIIIIIIHIIIIIFHHIFHIIIHIIIIIIIIIIIIIIHIIIIIIIIHHHIIIIIIIIIIIIIIIIIIIIIIIIIIIIIIIIIIIIIIIIIIIIIIIIIIIIIIIIIIIHIGIIIIIIIIIIIIIHIIIIIIIHIIHIIIIIIIIIIIIIIIIIIIIIIIIIIIIIIIIIIIIIIIIIIIIIHHIHIIIHIIIIIHIIIIIIIIIIIIIIIIIIIIIIHIIIIIIIIIIIIIIIIIIIIIIIIIHHIIIIIIIIIIIIIIIIIIIIIIIIIIIIIIIIIIIIIIIIDDDDD
@HISEQ:969:HM2KJBCX2:2:1102:14439:55375 2:N:0:ACTATGCA
GTAGCACTCATGCCCAACTATCCCTATTAATCATTACGGTGGTCCTAGACCAACAAAATAGAACCAACGTCCTATTCTATTATTCCATGCTAATCTATTCAAGCAAAAGCCCGCTTTAAACACTCTAATTTTTTCAAGGTAATGGTCCTGGTTCCCCGACACACCCAATAAAGGACATACCGGCTCACCAGAAGGATAGACCCGACAGCAGAACAGTACTCGCCAGAGACGGACCGTCCGGTCAGGCCTAAAATTCAACTACGAGCTTTTTAACTGCAACAACTTTAATATACGCTATTGGAGCTGGAATTACCGCGGCTGCTGGCACCAGACTTGCCCTCCAA
+
DDDDDIIIIIIIIIIIIIIIIIIIIIIIIIIIIIIIIIIIIIIIIIIIIIIIIIIIIIIIIIIHIGHIIIIHIIHIIIIIIIIIHIIIHIIIIIIHIIHHIIHIIIIIIIIIIIIIIIIIIIIIIIIHIIIIIIIIIIIIIIIIIIIIIIHHIIIIIIIIIIIIIIIIHIIIIHIIIIIIIIIIIIIIIIIIIIIIIHIIIIIIIIIIIIIIIIIIIIIIIIIIIIIIIIIIIIIIIIIIIIHIIIHIIIIIIIIIIIIIHIIIIIIIIIIIIIIIIIIIIIIIIIIIIIIIIIIHHGGIIIIIIIIIIIIIIIIIIIIIIIIIIIIIIIIHIIIIIIIDDDDD
@HISEQ:969:HM2KJBCX2:2:1102:21008:55820 2:N:0:ACTATGCA
GTAGCACTCATGCCCAACTATCCCTATTAATCATTACGTCAATCCTAGAAACCAACAAAATAGGATCAACGTCCTATTTCATTATTCCATGCTAATGTATTCAAGCGCGAGCCTGCTTTAAACACTCTAATTTTTTCAAAGTAACAGTCCTGATTCCCCACCACACCAAATGAATGACATGATGGTTCGTCAGAAGGTAGAAATCAGTAACACCAGTACGTACCGAAGGCACGACCAGCGTACTAATCCCGAAATTCAACTACGAGCTTTTTAACTGCAACAACTTTAATATACGCTATTGGAGCTGGAATTACCGCGGCTGCTGGCACCAGACTTGCCCTCCAA
+
DDDDDIIFHIEEHIHHIIIIHHIIIIIIIIIIIHIHIEGHIIHHIHIHIHIHIIIHIIIIHHEGEHHIIHECHFHHHHHHHIIHHHHIIEHF?GHHGEHHHEHHHHEHFCHHHHHHHHHHIIIIIHHHHHHIIHHHIHIIHHHIHIHHHIHHHHGIIIIIGIHHGIIIIIIHEIIIIIIIGIHIIHHHIIIIIIIIIIIIIHHIIIIHHHHHHHHIHHIIHIIIIIHIIIHIIIIIIIHIIHEFHIIIIIIIHHIIIHHIHHIIHIIIIIIIHHIIIIIIIIHIIIIIIIHHGDIIIHHHIIIIIIIIIIIIIIIIIIIIIIIIIIIIIIIIIIIIIIIIDDDDD
@HISEQ:969:HM2KJBCX2:2:1102:17661:56189 2:N:0:ACTATGCA
GTAGCACTCATGCCCAACTATCCCTATTAATCATTACGGTGATCCTAGAAACCAACGAAATAGAACCAATCCGTCCTATTTCATTATTCCATGCTAATGTATTCAGACGTTAGCCTGCTTTAAACACTCTAATTTTTTCAAAGTAACAGTCCTGATTTCCTATCACACCAACTAAATGGCATGAAAGTTCCTCAGAAGGTAGAGATTTATCTCACCAGTACAGACAATTAAGCCTGACCAATGGGTAAACCCCGAAGTTCAACTACGAGCTTTTTAACTGCAACAACTTTAATATACGCTATTGGAGCTGGAATTACCGCGGCTGCTGGCACCAGACTTGCCCTCCAA
+
@DD@DIHEHHHHH?DGHH1D@C@HHHHHGHF@CEE@GCHHHHH1CFHGHEH<CFHI=CCCFGC@FFCEHII?GECD@C<FF1DHH?HCFFHE?1GEH@HHHCHHHGDDHHFDECGH?@1E@FHGHHHGIHIHIHHGECIHFFIIHIIIIHHCIHHECFHHHHEGIIHIIIHGIHHEH?;IHHEFIIIIIHEHFIIHIIHEHHIHGIIIIIIIHHH2IHII;IIIIIIIIIIIIIHIIGHIHIHCEGDIIIHGHHHIHIHHIHIIIIIIIIIIIIHHHFIHHEIIIIIIHIIIIIHGCHHHHIIIIIIGIIIIIIIIIIIHIIIIIIIIIIIIIIIIIIIIIHHDDBDD
@HISEQ:969:HM2KJBCX2:2:1102:9224:56339 2:N:0:ACTATGCA
GTAGCACTCATGCCCAACTATCCCTATTAATCATTACGTCAATCCTAGAAACCAACAAAATAGGATCAAACGTCCTATTTCATTATTCCATGCTAATGTATTCAAGCGTTAGCCTGCTTTAAACACTCTAATTTTTTCAAAGTAACAGTCCTGTTTCCCTGCAACACCAAATTAATGGCATTACAGTTCTTCAGAAAGGAGGAATCAGCGAAGCCAGTGCATACCAGTGGCACGACCAACCTGCTGACCCCGAAATTCAACTACGAGCTTTTTAACTGCAACAACTTTAATATACGCTATTGGAGCTGGAATTACCGCGGCTGCTGGCACCAGACTTGCCCTCCAA
+
@DD@DHHFEHHICHH@CHIHHHIIHIGIIIHH@HIIIHI?<@HGEHHHFHIIHIIIIIIHH?1CF?EHHIHHHEHHIIGIHHIIEHIFFGHHEHIHHHGHHGHHHHHIIHHHHHIIIHHEHHFHHHHHHHHHHHIFHHHIIHHIHHFFHHIIIIHHHIHIIIHHIHIHCGGFHHHIHIHHHHIHIIHGGHIIIIHHIIHIHIIHGIIIIHHIIHIIIIHHHHHGHHHHHHIIHIIHIGCGIIIHEGIHHHHFHHIIIIHIHHHHHCEEEFHIIFHHGIHFHHHIHHGIHHIIHIIIIIIIIHIIIGIIIHIIHEHHHIIIIIHFHHHHIIIIHFHHHHHHHCDBAD
@HISEQ:969:HM2KJBCX2:2:1102:13872:56789 2:N:0:ACTATGCA
GTAGCACTCATGCCCAACTATCCCTATTAATCATTACGTCGATCCTAGAAACCAACAAAATAGAATCAAACGTCCTATTTCGTTATTCCATGCTAATGTATTCAAGCGTGAGCCTGCTTTAAACACTCTAATTTTTTCAAAGTAACAGTCCTGATTCCCCATGACACCAAATTAATGACATCATGGTTCGTCAGAAGGTAGGAATCAATAATACCAGTACGTACAATAGCACGACCAATAAATTGATCCCGAAATTCAACTACGAGCTTTTTAACTGCAACAACTTTAATATACGCTATTGGAGCTGGAATTACCGCGGCTGCTGGCACCAGACTTGCCCTCCAA
+
DD0<<FEH?C<<<<<CDC?11111<1DGCC1<DCC<1<<1<C1<0<CCD<D@CCE=CE11<1111D11C11<C1<C@GHIE1<D<<<<@G@1CF1DGH?GFHF@@GGEHIIEFHEGIIHHF<CHHHGEHEG?CHEHHGFHEIIIIHEEFGHHHHG1E0HHIHHIII9IHHHH8HHIHIIIHFEHIHHHFHEIIIHII:GGFHHIHHIHHIIHHIHHFIIHHIIIIIIHGHIIIIIIHIHHHHFHIHHHBIIIIIHHIIHHIHGCCIHIIHHHHHIIIIIHEHGE??HHIIHIHIIIHIHHHEIIIIHGGHHHIHHEHGIIHH?HHFCCIHIIHHHIHDCIADDDD
@HISEQ:969:HM2KJBCX2:2:1102:8933:57272 2:N:0:ACTATGCA
GTAGCACTCATGCCCAACTATCCCTATTAATCATTACGTCGATCCTAGAAACCAACAAAATAAGATCAAACGTCCTATTTCATTATTCCATGCTAATGTATTCAAGCGTGTGCCTGCTTTAAACACTCTAATTTTTTCAAAGTAACAGTCCTGATTCCCCATAACACCAAATTAATGACATCATAGTTCGTCAGAAGGGAGAAATCAATAATACCAGTACATACCGAAGTACGACCGATATATTGATCCCGAAATTCAACTACGAGCTTTTTAACTGCAACAACTTTAATATACGCTATTGGAGCTGGAATTACCGCGGCTGCTGGCACCAGACTTGCCCTCCAA
+
ADDDDIIIIIIIIIIIIHIIIIIIIIHIIHIHIIIIIIIIIIIGIIIIIIIIIIIIIIIHHIGIHIIIIIIIEHIIGIHHIIIIHHHHHHIIIIIIIIIHIHIIIIIIIIIIIIIIHIIIIIHIIIIHHHIIIIHHHIIHHHGIIIIIIIIIIIIIIIIIIIHIIIIIIIHIIIIIIIIHIIIIIIIHIHIIHIIIIIIIIIIIHIIIIIHIIIHIIIIIIIIIIIIIIIIIH>IIIIIIIIHGIIHHGIIIIIHIGIIIIIIIIHIIIIIIHHIIIIIIIIIIHHIIIIIIIIIIIIIIIIIIIIIIIIIIIIIIIIIIIIIIIIIIIIIIIIIIIIIIDDDDD
@HISEQ:969:HM2KJBCX2:2:1102:15301:57556 2:N:0:ACTATGCA
GTAGCACTCATGCCCAACTATCCCTATTAATCATTACGTCAATCCTAGAAACCAACAAAATAGGATCGAACGTCCTATTTCATTATTCCATGCTAATGTATTCAAGCGTTAGCTTGCTTTAAACACTCTAATTTTTTCAAAGTAACAGTCCAAATTCCCCGCAACACCAAATTAATGGCATTACGGCTCATCAGGAAGGAGGAATCAGTGAGACCAGTGCATACCGATGGCATGACCAATCTACTAACCCCGAAATTCAACTACGAGCTTTTTAACTGCAACAACTTTAATATACGCTATTGGAGCTGGAATTACCGCGGCTGCTGGCACCAGACTTGCCCTCCAA
+
CDDDDIIIIIIIIHIIIIIIIIIIIIIIIIIIIIIIIIIIIIIIIHIIHIIIIIIIIIIHIIHIIIIHIIIGIIHIHIIIIIIIIIIIIIHGHIIHIIIIIIIIIHIIIIIIIIIHIIIIIIIIIIIIIIIIIIHIIIIIIIIIIIIIIIIIIIIHIHIIHIIIIIIHIIIHGIIIIIIIIIIIIIHIIIIIHIIIIHIIIIIIIIIIIIIIIIIIIIIIIIIIIIIIIIIIIIIIIIIIIIIHHIHIIIHIIIIIIIIIIIHIIIIIIIIIIIIIIIIIIIIIIIIIIIIIIIIIIIIIIIIIIIIIIIIIIIIIIIIIIIIIIIIIIIIIIIIIIIIIIDDDDD
@HISEQ:969:HM2KJBCX2:2:1102:8936:58254 2:N:0:ACTATGCA
GTAGCACTCATGCCCAACTATCCCTATTAATCATTACGTCAATCCTAGAAACCAACAAAATAGGATCGAACGTCCTATTTCATTATTCCATGCTAATGTATTCAAGCGTTAGCCTGCTTTAAACACTCTAATTTTTTCAAAGTAACAGTCCTGTTTCCCTGCAACACCAAATTAATGACATTACAGTTCTTCAAGAAGGAGGAATCAGTAAAGCCAGTACATACCATAGGCACGACCAACCTACTGACCCCGAAATTCAACTACGAGCTTTTTAACTGCAACAACTTTAATATACGCTATTGGAGCTGGAATTACCGCGGCTGCTGGCACCAGACTTGCCCTCCAA
+
DDDDDIIHHIIIIHIIIIIIFHHHIIIIIHHIGIHIIGHIIIIIIIHIIIIIGIHIHIIIIIIIHHIIGFHIIIIIHIIIHEHIHIIHIIIIIIIIIIIIIHHHHGHHHHIIGIHHIIIIIIIIHHHCFCEHHIHIIIIIIIIHHHIGIHHIIFHIIIIIHHIIHHHGHFHIHHIIHGEHFHIIHHIHHHHHHIEHGGCHEGHHHHHHHHHHFHIII<IIHGCIIHEH?BIIHGEDGCEGHECF<=IGIIIIHHIHHEHHIIIHEEHIIHEHHG?IIIIGIIIHHGCF@@HHHDHHEFHEHFHECIIIIHGIHIIHIGHHHEFHCG1HHHHIHIIHHE<HHBDBDD
@HISEQ:969:HM2KJBCX2:2:1102:20555:57362 2:N:0:ACTATGCA
GTAGCACTCATGCCCAACTATCCCTATTAATCATTACGTCAATCCTAGAAACCAACAAAATAGGATCGAACGTCCTATTTCATTATTCCATGCTAATGTATTCAAGCGTTAGCCTGCTTTAAACACTCTAATTTTTTCAAAGTAACAGTCCTGTTTCCCTGCAACACCAAATTAATGGCATTACAGTTCTTCAGAAAGGAGGAATCAGCGAAGCCAGTACATACCAGTGGCACGACCAACCTGCTGACCCCGAAATTCAACTACGAGCTTTTTAACTGCAACAACTTTAATATACGCTATTGGAGCTGGAATTACCGCGGCTGCTGGCACCAGACTTGCCCTCCAA
+
DDDDDIGIIIIIIIIIHIIGIIIIIIIIIIIIIHIIIIIHIHIFHIIHGIIHHIIIIIIIIIIIIGIIIIIGHHHIIIIIIIIIIIH@CHIHHHHHHIIIIHHGHIHIIIIHIIIGHIIIIHHHGHHHHHIIIIIIIIHIIIIHHIIIIIIIHIIIIIIIIIIIHHGIIIIIHIIIIIIIHIIIIIIIIIIIIIIIIIGIIIIIIIIIIIIHIIIIIIIIIIIIIIIIIIIHIIIIIIIIIIIHG<IHIIIIIIIIIIIIIIIIIIIIIIIIIIIIIIIIIIIIHIIIIIIIIIIIIIIIIIIIIIIIIIIIIIIIIIIIIIIIIIIIIIIIIIIIIIIIIDDDDD
@HISEQ:969:HM2KJBCX2:2:1102:5996:58580 2:N:0:ACTATGCA
GTAGCACTCATGCCCAACTATCCCTATTAATCATTACGTCAATCCTAGAAACCAACAAAATAGGATCAAACGTCCTATTTCATTATTCCATGCTAATGTATTCAAGCGTTAGCCTGCTTTAAACACTCTAATTTTTTCAAAGTAACAGTCCTGTTTCCCTGCAACACCAAATTAATGACATTACAGTTCTTCAAGAAGGAGGAACCAGTAAAGCCAGTACATACCAGAGGCACGACCAACCTACTAATCCCGAAATTCAACTACGAGCTTTTTAACTGCAACAACTTTAATATACGCTATTGGAGCTGGAATTACCGCGGCTGCTGGCACCAGACTTGCCCTCCAA
+
DDDBDHHHHHHHH?HHHIHIEEHHG1FH?@GHHIICHEHH=EFHHH1GC?F?GHHEHHHHIGHIE?@HHFE0<GCHHCGHHI?CHFHH1F@E1CCHHIHHHHIHHIHHHGHHHGEHHF?HHHHIIHIIIIHHHHHHIIHGHHHEHCFHHCHHHHEECDFHHIIHHHHHHHEHIIHHIIHHIIIIIHIIHHFHFHHHHHHHHHIEIHIHIHFEIHEIHHEHHHHHGHHHE@IHHHIIHHHHFCDAFGC?HDCHEHEHHHHGEHCHFCGIIIHHEHHHGIHIHIIIIIHEHCHFHHIIHHGIHIIIIIFHHHHHHIIIIIIHHHGHHHGIIIHHIHCGCIHHHD@DD@
@HISEQ:969:HM2KJBCX2:2:1102:17565:58279 2:N:0:ACTATGCA
GTAGCACTCATGCCCAACTATCCCTATTAATCATTACGTTGATCCTAGAAACCAACAAAATAGAATCGAACGTCCTATTTCATTATTCCATGCTAATGTATTCAAGCCCGTGCCTGCTTTAAACACTCTATTTTTTTCACAGTAACAGTCCTGACTCCCTACAACATCAAATTAATGACATCATGATTCATCAGAAGGGAGAAATCAATGACATTAGTACGTACCGAAGGCACGACCGACGTATTGATCCCGAAATTCAACTACGAGCTTTTTAACTGCAACAACTTTAATATACGCTATTGGAGCTGGAATTACCGCGGCTGCTGGCACCAGACTTGCCCTCCAA
+
B@@0DG1<1<FC1<CGCGHCH???GH1D<<D@?@@1<1FF<1<<CHH?<DGHEE1D@E1@1CE<FHH<GH1<110<FC<C1<CGG11<1<F?111CGEAHHE@E<><&1<FCG1<DGCC6@1EFB@BD@3$<CGF8F@@$<?F6DHCE@?AB?B@FGED$C1<E@D;<CE0<<@<@CC?C<?G@CCFDC?EF<<E?H8@HHEDD0CFFC<C0GFCFE@A8D@<0GD<=>E<@GEDHDFCEG1<1<</</:C1FG@HHG?E@<CC?CFEGD1CD<<1<GC1E?EFCF@HF?ECEC?1C111EC1C@GD1GF@EDHC/CHEFHIFHHGEHEIHIHHECE=<@<00@<<
@HISEQ:969:HM2KJBCX2:2:1102:9290:58055 2:N:0:ACTATGCA
GTAGCACTCATGCCCAACTATCCCTATTAATCATTACGTCGATCCTAGAAACCAACAAAATAGAATCAAACGTCCTATTTCATTATTCCATGCTAATGTATTCAAGCGTAAGCCTGCTTTAAACACTCTAATTTTTTCAAAGTAACAGTCCTGATTCCCCACGACACCAAATTAATGACATCGCGGTTCTTCAGAAGGTAGGAACCGATAATGCCAGTGCGTACCGAGGCACGACCAACAATTCGATCCCGAAATTCAACTACGAGCTTTTTAACTGCAACAACTTTAATATACGCTATTGGAGCTGGAATTACCGCGGCTGCTGGCACCAGACTTGCCCTCCAA
+
ADDDBHIIGHIHIIIHHHIHIIIIIHEHHHIHHHFEHHIIHCHHHIIHIIIIIHHHH@FHIIIEHHHHIEHFFHHHIIIHC<FHHHHIGIIHIIIGHHHIHFHHHHFHHHIIIIIIIIIHHIHIHIIIHHFHIIHHHHIIHHIIHIHIHIIHHHHFGHHCHHHEHGIIIHIHIHHEGHHGIGHHHHHIGIHIIGIIHEHIIIGIHHHCHHGIIGIHIIHHHHHHII?IHIHIHIIHIIIHHHEDGIIIHHHIIHHFIIIIIIHIGHIIIIIIIIIIIIIHHHHHHHGIHHIIIIIHHIIIIIIIIIHHIIIHIIIGIIIIIIHIGIHHHIIIIGIIIIIG@@DDD
@HISEQ:969:HM2KJBCX2:2:1102:18464:59132 2:N:0:ACTATGCA
GTAGCACTCATGCCCAACTATCCCTATTAATCATTACGGTGATCCTAGAAACCAACAAAATAGAACCATGCCGTCCTATTCTATTATTCCATGCTAATGTATTCGAGCAAAAATGCCTGCTTTAAACACTCTAATTTTTTCAAGGTAAAGGTCCTGGATCCGCAAGACACCCAATAAAGGACATCAAGTTTCTCCAGAAGGTGAGAAATCAACTGCAACAGTTCATACCCCTTAAGGCATGACCATCACGTCAATCCCGAAATTCAACTACGAGCTTTTTAACTGCAACAACTTTAATATACGCTATTGGAGCTGGAATTACCGCGGCTGCTGGCACCAGACTTGCCCTCCAA
+
DDDDDIHHIIIIIIIIIIIIIHHIIHIIIIIGIIIIIIHIHIIIIIIIIIHIIIIIHIIHIIHIIIGIIHHIDHHIIHIIIIHIIIIIHIIIGIIIIHHIIGHIIIIIIIIIIIGIIIIIHIIIIIHIIIIIIIIIHHHHIIIIHHIIIIIIIHIIIIIIIHEIHEHFHEHIIHHGIHHHIIIIIIIIIIIHIHIIIIIIIHIIIIIIIIHIIIHIIIIIIHHHHIII;IIIIIIIIIIHIIIIHIHHGIIHHHHIIIIIIHHIIIIIHIIIIIIHIIIIIIIIIIIIIIIIIIIIIIIIHIIIIIIIIIIIIIIIIIIIIIIIIIIIIIIHIHIIIIIIIIIIIIIIDDDDD
@HISEQ:969:HM2KJBCX2:2:1102:10898:59682 2:N:0:ACTATGCA
GTAGCACTCATGCCCAACTATCCCTATTAATCATTACGTCAATCCTAGAAACCAACAAAATAGGATCGAACGTCCTATTTCATTATTCCATGCTAATGTATTCAAGCGTTAGCCTGCTTTAAACACTCTAATTTTTTCAAAGTAACAGTCCTGTTTCCCTGCAACACCAAATTAATGACATTACAGTTCTTCAGAAAGGAGGAATCAGCGAAGCCAGTGCATACCAGTGGCACGACCAACCTGCTGACCCCGAAATTCAACTACGAGCTTTTTAACTGCAACAACTTTAATATACGCTATTGGAGCTGGAATTACCGCGGCTGCTGGCACCAGACTTGCCCTCCAA
+
DDADDIIIIIIIHHIIIIIIIIIIIIIIIIIIIIIIIIIIIHIIIIIIIIIIIIIIHIIIHHEHIIIIIIIIIIIIIIIIIIIIIIIEHIIIIIIIIHHHHGIIIIGIIIIIHIIHIIIIIIIHIIIIIIIIIHHIHIIHIIIIIIHIIIIIIIIIIIIIIIIIIHHHIHHHHIHIIIIIHIIIIIIIIIHIIIIIIIIIIIIIIIIIIIIIIIIIIIIIIIIIIIIIIIIIIIIIIIIIIIIHHIIIIIIIIIIIIHHHIIIIIIIIIIIIIIIIIIIIIIIIIIIIIIIIIIIIIIIIIIIIIIIIIIIIIIIIIIIIIIIIIIIIIIIIIIIIIIIIIDDDDD
@HISEQ:969:HM2KJBCX2:2:1102:17927:59439 2:N:0:ACTATGCA
GTAGCACTCATGCCCAACTATCCCTATTAATCATTACGGTGATCCTAGAAACCAACGAAATAGAATCAAGCCGTCCTATTTCATTATTCCATGCTAATGTATTCAGACGTTAGCCTGCTTTAAACACTCTAATTTTTTCAAAGTAACAGTCCTGATTTCCAATCACACCAAATTAATGACATGAAAGTTCCTCAGAAGGTAGAGATTTATCTCACCAGTACAGACAATTAAGCCTGACCAATGGGTAAACCCCGAAGTTCAACTACGAGCTTTTTAACTGCAACAACTTTAATATACGCTATTGGAGCTGGAATTACCGCGGCTGCTGGCACCAGACTTGCCCTCCAA
+
CDCDDIIIIIIIIIIIIIIIIIIIIIIIIIIIIIIHIIHIHIIIIIIIIIIIIIIIHIIIIIIIIIIHIIIIHIHHHIHIIIIIIIIIIIIIHIIIIIIIIIIIIHHIIIIIIIIIIIIIIIIIIIIIIIIIIIIIIHIIIIIIIIIIHHIIIIIIIIIIIIIIIIIIIIIIIIIIIIIIIIIIIIIIIIIIIIIIIIIIIIIIIIIIIIIIIIIIIIIIIIIIIIIIIIIIIIIIIHIIIIIIIHGIIIIIIIIIIIIIIIHIIIIIIIIIIIIIIIIIIIIIIIIIIIIIIIIIIIIIIIIIIIIIIIIIIIIIIIIIIIIIIIIIIIIIIIIIIIIIIIIDDDDD
@HISEQ:969:HM2KJBCX2:2:1102:8714:59609 2:N:0:ACTATGCA
GTAGCACTCATGCCCAACTATCCCTATTAATCATTACGTCGATCCTAGAAACCAACAAAATAGAATCAAACGTCCTATTTCATTATTCCATGCTAATGTATTCAAGCGTGCGCCTGCTTTAAACACTCTAATTTTTTCAAAGTAACAGTCCTGATTCCCCACGACACCAAATTAATGACATCGCGGTTCTTCAGAAGGTAGGAACCAATAATGCCAGTGCGTACCGAGGCACGACCGACAATCTGATCCCGAAATTCAACTACGAGCTTTTTAACTGCAACAACTTTAATATACGCTATTGGAGCTGGAATTACCGCGGCTGCTGGCACCAGACTTGCCCTCCAA
+
DB@D@CH1<FG@CH@CF@GHEGHEHHHEHHCG?HHDF1<GHHC1<DC<1C@GHHCC@DGGHCC<GE1<C11DC10DEHH@1CFHIIFHII1F1<DHHEEHECGHCCCHG0IHEH@@DEHHHG<EDEE@FHF<FHIHEEHHEHFBBBEFHHDEGFFIIIIHGBCCIHHFGACFHHIIHHCHEDDHHFFH=HFHIIHEH<IHGEHHCHFHHHHIG<HIHIIIIHIIIIHEIHH<ECECFFIHFHG<HCHHGHHD1HHIIIIIIHHHHHHHGIIHEHEIHIIIGIIHCIHHEIIHIIIIHHHHHHHIHIIHGHEIIIIIIIIHIIIIHIIHHIIHEHHHHHHHDD@@@
@HISEQ:969:HM2KJBCX2:2:1102:18495:59951 2:N:0:ACTATGCA
GTAGCACTCATGCCCAACTATCCCTATTAATCATTACGGTGATCCTAGAAACCAACAAAATAGAACCATGCCGTCCTATTTTATTATTCCATGCTAATGTATTCAAGCGTTAGCCTGCTTTAAACACTCTAATTTTTTCAAAGTAACAGTCCTGTTTCCCTGCAACACCAAATTAATGACATTACAGTTCTTCAGAAAGGAGGAATCAGCGAAGCCAGTACATACCAGTGGCACGACCAACCTGCTGACCCCGAAATTCAACTACGAGCTTTTTAACTGCAACAACTTTAATATACGCTATTGGAGCTGGAATTACCGCGGCTGCTGGCACCAGACTTGCCCTCCAA
+
DDDDCHEHHHCHIEHHEHHGHHHHICHIIHIHHH@FHIII?CG@HEHI@GEHHHEHEEHCEEHHIIGH?GHHDDCEEHHIHGHIHIIFHHFH@FHIHHHGHCHHHIHIHHIHHCHHHHIIHHGHEGHHHIIHHHIHHGHHHHHHIIIFHHEHFHIHEH?GHHFIIIIHHGHFHHIIH:IIHHHI;IIIIHF?IIIHIIIHIIIIHIIIIIIHIGIHIIIHECEHIHI<IIIIIHHHHIIHIIIHGDHDHDHEGHIIIHHIIIIIIIIIHGHIIIHGIIIIHHCHFHF@IHHEIHHDIIIIGIGIHIHHIIHHEHHHHIHIIHHEG@HIIHHIHIHIIIHIIICCDDC
@HISEQ:969:HM2KJBCX2:2:1102:6214:60648 2:N:0:ACTATGCA
GTAGCACTCATGCCCAACTATCCCTATTAATCATTACGTCGATCCTAGAAACCAACAAAATAGAATCAAACGTCCTATTTCATTATTCCATGCTAATGTATTCAAGCGTGAGCCTGCTTTAAACACTCTAATTTTTTCAAAGTAACAGTCCTGATTCCCCAAGACACCAAATTAATGACATCATAGTTCGTCAGAAGGAAGAAACCAATAAATTAGTACGTACCAAGGCACGACCAACATATTGATCCCGAAATTCAACTACGAGCTTTTTAACTGCAACAACTTTAATATACGCTATTGGAGCTGGAATTACCGCGGCTGCTGGCACCAGACTTGCCCTCCAA
+
@DDDDIHIIIHIHIIHHIGHHIIIIIIIIIHIHHIIIIIHIIIIIGIIIIIIIIIIIIIIIIEHIIIHHIHGGHHIGIIIHIIHIIHHHHHIIHIIIIIIIHIIIHHHHEG<EHHHIIIIIHHHHIGHIIIIIIIIHIIIIHHIIIGHIHIIHIHHHHIHHHHIHHIGIHIIHIIHIIIIHIIHIHHHIHHHHIIIHHIIIIIIIIIIIIHIHIIIIIIIIIIIIIIIIIIIIIIIIHIIIHHIIIIIHIIIIIIHIIHIIIIHIIIIIIIIIIIIIHHHHHIHHIIIIIIIIIIIIIIIIIIIIIIIIIIIIIIHIIIHIIIIIIIIIIIIIIIIIIIDDDBB
@HISEQ:969:HM2KJBCX2:2:1102:16318:60772 2:N:0:ACTATGCA
GTAGCACTCATGCCCAACTATCCCTATTAATCATTACGGTGGTCCTAGAAACCAACAAAATAGAACCACAACGTCCTATTCTATTATTCCATGCTAATCTATTCAAGCAATAGCCCGCTTTAAACACTCTAATTTTTTCAAGGTAATGGTCCTGGCTCCCCAACACACCCAATTAAGGACATACTGGTTCACCAGAAGGAAGACCCGACAACAGGACAGTACTCGCCAAAGACGGACCGCCCGGCCAAGTCTAAAATTCAACTACGAGCTTTTTAACTGCAACAACTTTAATATACGCTATTGGAGCTGGAATTACCGCGGCTGCTGGCACCAGACTTGCCCTCCAA
+
@DAD@HIHIGHIHHIIIIHHIHHIHIIHHHIIIIIGIIFHEHHEHHIIGIIIIIIIIIGFHFGHHHIHHGG0/D1CC@GHFH@GH@FGFGFGHCEEHGGFEDGHIIGHHHFHDIHHHDHHIIIIIHHHFHHG<HHHGHHHHHGHHHHHHHEFEFHHIIIIIIHHDIHHHIHHHGGHGHIGIHHGG@DDDGFEHHFFDFGHGHHHCGCIIHIHHH<HEHIHHHHIHIIIIIIIIIIGHIHHCHHIHEIHHFHCIIIHGGIIHHIIHIIHIIHFHIIIIIIIIIHIIIIIIIIIIIIIIHGHGIHEIIIIIIIIIIIIIIIIIIIIIIIIIIIIIIIHHHGIIIDDDDD
@HISEQ:969:HM2KJBCX2:2:1102:19877:61130 2:N:0:ACTATGCA
GTAGCACTCATGCCCAACTATCCCTATTAATCATTACGGTGGTCCTAGAAACCAACAAAATAGAACCATGCCGTCCTATTTTATTATTCCATGCTAATGTATTCAAGCAAAAATGCCTGCTTTAAACACTCTAATTTTTTCAAAGTAAAGGTCCTGGTTCCCCGCGGCATCCAATTAAGGACATCGCGGTTCTCCAGAAGGTGAGAAATTGACTGCACCAGTTCATACCCCGTGAGGCACGACCGATGCGCCAATCCCGAAATTCAACTACGAGCTTTTTAACTGCAACAACTTTAATATACGCTATTGGAGCTGGAATTACCGCGGCTGCTGGCACCAGACTTGCCCTCCAA
+
DDDDDIIIIIIIHHIIIIIIIIIIIIIIIIIIIIIIIIIIGHIHHIIIIIIHIIIIIIIIIHIIIIGIHFIIIIGIHIIIIIIIIIHIHHIIIIHIIIIIIFGHHHIIIIIIIIIIIIHIIIIIIIHIIIIIIIIIIIHIIIIIIIIIIHIGHIIIIIIIIIIIHIIIHHGIIIIIIIIIIIIHIIIIIIHIHIIIIIIIIIIIIIIIGIIIIIIIIIIIIIHIIIIIIIIIHIIIIIIIIIIIIIIIIIIHIIIIIIIIIIIIIIIIIIIIIIGIIIIIIIIIIIIIIIHHHIIIIIIIIIIIIIIIIIIIIIIIIIIIIIIIIIIIIIIIIIIIIIIIIIIIIIIIDDDDD
@HISEQ:969:HM2KJBCX2:2:1102:17268:62650 2:N:0:ACTATGCA
GTAGCACTCATGCCCAACTATCCCTATTAATCATTACGTCAATCCTAGAAACCAACAAAATAGGATCGAACGTCCTATTTCATTATTCCATGCTAATGTATTCAAGCGTTAGCTTGCTTTAAACACTCTAATTTTTTCAAAGTAACAGTCCAAATTCCCCGCAACACCAAATTAATGGCATTACGGATCATCAGGAAGGAGGAATCAGTGAGACCAGTACATACCAGAGGCATGACCAATCTACTAACCCCGAAATTCAACTACGAGCTTTTTAACTGCAACAACTTTAATATACGCTATTGGAGCTGGAATTACCGCGGCTGCTGGCACCAGACTTGCCCTCCAA
+
DBDBBIIIHEEHCH@EGDGHGHIIIIIIIIIIIIIHHHIIIIIIHHHHHIIIIIFHHIHIIHCHHIIIEHIIIHIIIIIIHHHGEHGHHIHIFIIHHHIHHHHHIHIIIHHHHHHHIIIIIHHHHIIIIIIHHIIIIIHIIIIIIIIII8IIHHHEHHHHHHIHGD@GIHHIHIIIIIIIIIIHIIHHHHFIIHIIIIIIIHIIIIIIIIIIIIIIIIIIIIIHHHIIHIIIIIIIIIIHHHHHHHIIHIIIIIIHIIHIIHIIIIIIIIIIIIHIIIIIIHIHIIIIIIIHHGIIIIIIIIIHIIIIIIIIIIIIIIIIIIIIIIIIIIIIIHIHIIIIIDCDDD
@HISEQ:969:HM2KJBCX2:2:1102:8097:62945 2:N:0:ACTATGCA
GTAGCACTCATGCCCAACTATCCCTATTAATCATTACGGCGGTCCTAGAAACCAACAAAATAGAACCGCGCGTCCTATTCTATTATTCCATGCTAACGATATCCGAGCACAAGCCTGCTTTGAACACTCTAATTTTTTCACAGTAAAAGTCCTGGTTCCCCGGCCACAGCCAGTGAAGGCCATGGGGCTCCCCAGAAGGAAAGGCCCAGCCGGACCCGTACTCGCGGTGAGGCGGACCGGCCAGCCAGGCCCAAGGATCAACTACGAGCTTTTTAACTGCAACAACTTTAATATACGCTATTGGAGCTGGAATTACCGCGGCTGCTGGCACCAGACTTGCCCTCCAA
+
D<DD@HI@<1D11<@@C0F1<G@1C<<DC<G11FH1F?<E?<FH?HEFHE1<1DCCHHECC<111FH//<<?/<<0111<D1D@H1DHHIGC1<FH?GHHHHIHG@GHHIIIHIHGGIHHFHG<CFIIHHHIHHIIHEHHHHGCHHEHHIGHEHCG?IIII<HHIIHIIGCGIIHIHIIHHCIGIIGIHDFGFHIFHIIHHFIFHFDHHHHGIIIIIIIIIIIIIHGIIGHHIIIHIIIIIHIIHGHIHECHIIIHFHIIIIHIHIHIIHIHHHIIIHIIHFFFHIIIHHHIIHHIIIIIIIIIIIIIHHIIIIIIIIIIHIIIIIIIHIGIIIIIHIIIFIDDADB
@HISEQ:969:HM2KJBCX2:2:1102:8513:62866 2:N:0:ACTATGCA
GTAGCACTCATGCCCAACTATCCCTATTAATCATTACGTCGATCCTAGAAACCAACAAAATAGAATCAAACGTCCTATTTCATTATTCCACGCTAATGTATTCAAGCGTGCGCCTACTTTAAACACTCTAATTTTTTCAAAGTAACAGTCCTGATTCCCCACGACACCAAATTAATGACATCGTGGTTCTTCAGAAGGTAGGAACCAATAATGCCAGTGCGTACCGAAGCATGACCGACAATTTGATCCCGAAATTCAACTACGAACTTTTTAACTGCAACAACTTTAATATACGCTATTAAAGCTGGAATTACCGCAGCTGCTGGCACCAGACTTGCCCTCCAA
+
DDDCDIIIIIIIIIIIIIIIIIIIIIIIIIIIIIIIIIIIGHIIIIIIIIHIIIIIIIHIIIIIIIIIIIIHIFHIIHIIHIIIIIHGHIHIHIIIIIIHHHIHIIIIIIHIIIIIIIHIIHIIIIIIIIIIIHIIIIIIIIIIIIHIIIIIIIHHHHIIIIIIIIIIIIIIIIHIIIIIIIIIIIIIHIIIIIIIIIIIIIIIIIIIIIIIIIIIIIIHIIIIIIIIIIIIHHIIIIIIIHHFIIIIIIIIIIIIIIIIHIIIIIIIIIIIIIIHIIIHHIHIIIIIIHIIIIIIIIIHG?IIIIIIIIIIIIIIIIIIIIIIIIIIIIIIIIIIIIIIDDDDD
@HISEQ:969:HM2KJBCX2:2:1102:1761:63016 2:N:0:ACTATGCA
GTAGCACTCATGCCCAACTATCCCTATTAATCATTACATCGATCCTAGAAACCAACAAAATAGAATCGGATGTCCTATTTCATTATTCCATGCTAATGTATTCAAGCGTAAGCCTGCTTTAAACACTCTAATTTTTTCAAGGTAACAGTCCTAATTCCCCGTGACACCAAATTAATGGCATTACGGTTCTTTAGAAGGTGAGAAATCAATAATATCAGTACATACCAACGGCATGACCGAAACATTGATCCCGAAATTCAACTACGAGCTTTTTAACTGCAACAACTTTAATATACGCTATTGGAGCTGGAATTACCGCGGCTGCTGGCACCAGACTTGCCCTCCA
+
DDDDDIIIIIIIHIIIIIIIIIIIIIIIIIIIIIIIIIIIIIIIIIIIIIIIHIIIIIIEHHFHHHHHHIHIIIIIIIIIIHIIIIIGHII@HHIHHIIIHHGHIIIIIIIIGIIHHIIIIHIIIIHIIIIIIIIIHHHIHHIIHIIIHIIIIIIIIIIIHIIIIIIIHIIIIIIIIIIIIIIIIIIIIIIIIIIIIIIIIIIIIIIIIIIIIIIIIIIIIIIHIHIIIIIIIIIIIIIIIIIHHIIIIIIIIIIIIIIIIIIIIIIIIIIIIIIIIIIIIIIIIIIIIIIIIIIIIIIIIIIIIIIIIIIIIIIIIIIIIIIIIIIIIIIIIIIIIIIIIDDDDD
@HISEQ:969:HM2KJBCX2:2:1102:1976:63652 2:N:0:ACTATGCA
GTAGCACTCATGCCCAACTATCCCTATTAATCATTACGTCAATCCTAGAAACCAACAAAATAGGATCGAACGTCCTATTTCATTATTCCATGCTAATGTATTCAAGCGTTAGCTTGCTTTAAACACTCTAATTTTTTCAAAGTAACAGTCCAAATTCCCCGCAACACCAAATTAATGGCATTACGGATCATCAGGAAGGAGGAATCAGTGAGACCAGTACATACCAGAGGCATGACCAACCTACTAACCCCGAAATTCAACTACGAGCTTTTTAACTGCAACAACTTTAATATACGCTATTGGAGCTGGAATTACCGCGGCTGCTGGCACCAGACTTGCCCTCCAA
+
DDDDDIIIIIIIHIHIIIIIIIIIIIIIIIIIIHIIIIIIIIIIIIIIIIIIIIIIHIIIIIHIIIIHHIIGHHIIHIIIIIIIIIIGHIIIGIIHIIIIIIIHIIIIHIIIIIHIIIIIIIIIHIIIIIIIIIIHIIIHIIIIIIIIHIIIHHIHHHIIHIIIIIIIIHIIIIIIIHIIIIIIIIIIIIIIIIIIIIIHIIIIIIIIIIIHIIIIHIIIIIIIIIIIIIIIIIIIIIIIIIIHGHHIIIIIIIHIIIIIIIIIIIIIIIIIIIIIIIHIIIIIIIIIIIHIIHIIIIIHHIIIIIIIIIIIIIIIIIIIIIIIIIIIIIIIIIIIIHHIIDDDDD
@HISEQ:969:HM2KJBCX2:2:1102:3538:64144 2:N:0:ACTATGCA
GTAGCACTCATGCCCAACTATCCCTATTAATCATTACGGTGATCCTAGAAACCAACGAAATAGAATCAGTCCGTCCTATTTCATTATTCCATGCTAATGTATTCAGACGTTAGCCTGCTTTAAACACTCTAATTTTTTCAAAGTAACAGTCCTGATTTCCCATCACACCAAATAAATGGCATGAAAGTTCCTCAGAAGGTAGAGATTCATCTCACCAGTGCAGACAATTAAGCCTGACCAATGGGTAAACCCCGAAGTTCAACTACGAGCTTTTTAACTGCAACAACTTTAATATACGCTATTGGAGCTGGAATTACCGCGGCTGCTGGCACCAGACTTGCCCTCCAA
+
DDDDDIIIIIIIIIIIIIIIIIIIIIIIIIIIIIIIIIIIHIIIIIGIIIIIIIIIIIIIIHIIIIHIIIIGIIIIIIIIIIIIIIIIIIIIIIIHIHIIIHIIIIIIIIIIIIIIIIIIIHIIIIIIIIIEIIIIIIIIIIHIIIIIIIIIIIIIIIIIIIIIIHIGIIIIIIIIIIIIIIIIIIIIIIIIIIIIIIIIIIIIIIIIIIIIIIIIIIIIIIIIIIIIIIIIIIIIIIIIIIIIIHGIIIIIIIIIIIIIIIIIIIIIIIIIIIHIIIIIIIIIIIIIIIIIIIIIIIIIIHIIIIIIIIIIIIIIIIIIIIIIIIIIIIIIIIIIIIIIIIIDDDDD
@HISEQ:969:HM2KJBCX2:2:1102:4521:63763 2:N:0:ACTATGCA
GTAGCACTCATGCCCAACTATCCCTATTAATCATTACGTCAACCCTAGAAACCAACAAAATAGAATCGAACGTCCTATTTCATTATTCCATGCTAATGTATTCAAGCGCGTGCCTGCTTTAAACACTCTAATTTTTTCAAAGTAACAGTCCTGACTCCCCACAACATCAAATTAATGACATCATGATTCATCAGAAGGGAGAAATCAATGACATTAGTACGTACCGAAGGCACGACCGACGTATTGATCCCGAAATTCAACTACGAGCTTTTTAACTGCAACAACTTTAATATACGCTATTGGAGCTGGAATTACCGCGGCTGCTGGCACCAGACTTGCCCTCCAA
+
BD<@DHHEHH1F@GHFHHEHHH@@HHEHEFHHHIIHIFHHHII?D@GHGGHIIHHICG1<@CGHH?H<F@GHH10GE1<C@GHHHGHGHH?G1D@@CFGDFDGEH1=0EEFHD@@<?C?FFFHHIIHHHHGFHI<FEHFHHGCFDHHHFGHHF71<HGD=GCGHHHEH?HHEHHIFFCFHIHHFGC/ECDHGH@EHGIIHHHHD@@?HG@GGCHIIHGHECC@G?<@HD<<CHGC<CCCD>HGHCF@G/-CHHHHFG<@CE0HCF1F<CHGCF@F@EE<<D1H@HGCC@EGCCCECCFCCC@HCHCIIIHIHEF</CCIIEGD<<111CHGC<<C<EEHGC@BBB@
@HISEQ:969:HM2KJBCX2:2:1102:6696:63931 2:N:0:ACTATGCA
GTAGCACTCATGCCCAACTATCCCTATTAATCATTACGTCGATCCTAGAAACCAACAAAATAGGGTCAAACGTCCTATTTCATTATTCCATGCTAATGTATTCAAGCGTGTGCCTGCTTTAAACACTCTAATTTTTTCAAAGTAACAGTCCTGATTCCCCATGACACCAAATTAATGACATCACAGTTCGTCAGAAGGTAGAAATCAATAATACCAGTGCATACCGGAGGCACGACCAATATATTGATCCCGAAATTCAACTACGAGCTTTTTAACTGCAACAACTTTAATATACGCTATTGGAGCTGGAATTACCGCGGCTGCTGGCACCAGACTTGCCCTCCAA
+
DDDDDIHIIIIIHIIIIIIIIIIIIIIIIIIIIIIIIGIIIIIIGIIIIIIHIIIIIIIIIIHHHHHHIIIIIIHIIIIIIIIIIIIHIIIIFHIIIIIIIHIIIIHIIIIIIIIHIIIIIIIHHIIHHIIIIHIIIIHIIIIIIIIIHIIIIIIIIIIIIIIHHIIIIIIIIIIIIIIIIIIIIIIIIIIIIIIIHIIIIIIIIIIIIIIIIIHIIIIIGIIIIIIIIIIIIIIIIIIIIIIHHIIIIIIIIIIHIIIIIIIIIIIIIIIIIIIIIIIIIIIIIIIIIIIIIIIIIIHGGIIIIIIIIIIIIIIIIIIIIIIIIIIIIIIIIIIIIIIIIDDDDD
@HISEQ:969:HM2KJBCX2:2:1102:6889:63867 2:N:0:ACTATGCA
GTAGCACTCATGCCCAACTATCCCTATTAATCATTACGGTGATCCTAGAAACCAACAAAATAGAACCATGCCGTCCTATTTTATTATTCCATGCTAATCTATTCAAGCACAAGCCTGCTTTAAGCACTCTAATTTTTTCAAGGTAATAGCTCTGCTTCCCCAACGCACTAACTTAATAGCATGCTGGTTATTCAGAAGGTAGGAATTCATCAAGCCAGTGCGGACAGTGAAGCCCGACCAACCGACAAACTCCGAAATTCAACTACGAGCTTTTTAACTGCAACAACTTTAATATACGCTATTGGAGCTGGAATTACCGCGGCTGCTGGCACCAGACTTGCCCTCCAA
+
DDDDDIIIIIIIIIIIGHIIIIIHHIHIIIHGHIIIICDHIIIIIIIIIIIIHIIIIIIIIHHEHHHHIHHHHHHHGIIIHIHIGIHIIIIHHIIIIIIIIHHIIIIIIIIIHIHIHIIHHHHIIIHHHIIHHHIHHHHHHHEHIIIIIIIIIGHHIIIHHHHIIIIIIIIIHIIIHHHHHIIIIHFHHHHHIHHEIHIIIIHIIIIIHHIHIIIIIIIIIIHIIIHIHIIIHIIIHIHIIIIIHGHHIIIHIGIIIGGIHHHHHHIIGIIIIIIIIIIIIIIHEHIHIIIIIGIIIIIIIIIIIIIIIHHIIIIIHCHIIIIIHHIIIIIIIIIHIIIIHIIDCDDD
@HISEQ:969:HM2KJBCX2:2:1102:6056:64590 2:N:0:ACTATGCA
GTAGCACTCATGCCCAACTATCCCTATTAATCATTATGGTGATTCAGAAACCAACAAAACAGGACCACCGTCCTATTTTATTATTCCATGCTAATGTATTCAGACATAAGCCTGCTTTGAACACTCTAATTTTTTCAAGATTAAGGTCCTGGTTTCCTACCACGCTAAATTAATAACATGATAGTTCCCCAGAAGGTAGAAATTCTACACGCCAGTACAGACAATAGCCCGACCAACGATAGAACCCCGAAATTCAACTACGAGCTTTTTAACTGCAACAACTTTAATATACGCTATTGGAGCACCAGACTTGCCCTCCAA
+
DDDDDIIGHIIIGHIHHHIIIIIIHHIIGGGHECGHIIHIIHHIHHHIEHIHHGHIHIIHHIEGEHHIIIIHIIHGHIIHIIIIIIIIIIIIIIIHIIIHFGIIGIIIIIHIIHIIIHHHHHIIIIIIIIIIIIIIIIHIHIIIIIHIHIIIHIHIIIIIIIIIIIHIIIIIIIIIIIIIIHIIIHIIIIIIIIIIIIIIIIIIIIIIIIIIIIIIIIHGIIIIIIIIIHIIIIIIGIIIIIIHIIIIIIIIIIIIIIIIIIIIIIIIIIIHIIIIIIIIHIIIIIIIIIHIIIIIIIIIIIIIIIIIIIIIIIIICDDDD
@HISEQ:969:HM2KJBCX2:2:1102:13357:65225 2:N:0:ACTATGCA
GTAGCACTCATGCCCAACTATCCCTATTAATCATTACGGTGATCCTAGAAACCAACAAAATAGAACCATGCCGTCCTACTCTATTATTCCATGCTAATGTATTCGAGCAAAAATGCCTGCTTTAAACACTCTAATTTTTTCAAGGTAAAGGTCCTGGATCCGCAAGACACCCAATAAAGGACATCAAGTTTCTCCAGAAGGTGAGAAATCAACAGTAACAGTTCATACCCCTTAAGGCATGACCATCACGTCAATCCCGAAATTCAACTACGAGCTTTTTAACTGCAACAACTTTAATATACGCTATTGGAGCTGGAATTACCGCGGCTGCTGGCACCAGACTTGCCCTCCAA
+
CDDDCIIIIIIIIHIIHIIGIIHIIIIIIIIIHIHIIHHIIIIIIIIIIIIHIIIIIIIIIIHECHIHHHIHDHDHIHHIIIIIIIIHHI1FGHIIIHEGHHHHHIIIHIIIFHHIHIIHHHIIHIHHIIIIHIIIIIHIHIIHGIIIIIIHIGHGIHHHIIIIIIIIIHHGHHIIIGIIHIIIHGIHHIHHDHIIIIIHIIHHHIIIHIIIIIHGH1IIIIIIIHHIIHIHIIIIIIIIIIIIIIIIIIHGIHIIIIIIIHIIIIIGGIIIIIIIIIIIHHIIIIIIIIIIIIIIIIIIHIIIIIIIIIIIIIHIIIIIIIIIIIIIIIIIIIIIIIIIIIIIIIIIDDDDD
@HISEQ:969:HM2KJBCX2:2:1102:14209:65230 2:N:0:ACTATGCA
GTAGCACTCATGCCCAACTATCCCTATTAATCATTACGGTGATCCTAGAAACCAACAAAATAGAACCATGCCGTCCTATTCTATTATTCCATGCTAATGTATTCGAGCAAAAATGCCTGCTTTAAACACTCTAATTTTTTCAAGGTAAAGGTCCTGGATCCGCAAGACACCCAATTAAGGACATCAAGTTTCTCCAGAAGGTGAGAAATCAACAGCGACAGTTCATACCCCTTAAGGCACGACCATCACGTCAATCCCGAAATTCAACTACGAGCTTTTTAACTGCAACAACTTTAATATACGCTATTGGAGCTGGAATTACCGCGGCTGCTGGCACCAGACTTGCCCTCCAA
+
DDD@BHCGHIIHIEFHHHHIHIHHIHHIGHIIIIICHCCGCHIIIIHHHIIHHIHHIIHHIIHEHIIGGCCHHHIGFHEHHHHHIHHHIIIHG?EHIIIHHI@HHHGDIIHIIHHFHHHHIIHHIHHFGHIHIHGHIIIHIHHHHIHHHHHIIIIHEEHIIIIHIIIHEGHIIIIIIIIHIIIIIIIIIIIIHIIIIIHHIIIIIIIIIIIIIIIIIIIIIHIIIIIIHIIIIII<IIIIIHIIIIIHIIIHIIIIIIIIIIIHHIIIIHIIHIIIIIHHHIIIIIIIIIIGIIHIIIHHIIIIIIIIIIIIIIIIIIIHIIIIIIIIIIIIIIIIIIIIIIIIIIIIDCDDD
@HISEQ:969:HM2KJBCX2:2:1102:20189:65667 2:N:0:ACTATGCA
GTAGCACTCATGCCCAACTATCCCTATTAATCATTACGGTGATCCTAGAAACCAACAAAATAGGGTCAAACGTCCTATTTCATTATTCCATGCTAATGTATTCAAGCGTGTGCCTGCTTTAAACACTCTAATTTTTTCAAAGTAACGGTCCTGATTCCCCATGACACCAAATTAATGACATCACAGTTCGTCAGAAGGTAGAAATCAATAATACCAGTGCATACCGGAGGCACGACCAATATATTGATCCCGAAATTCAACTACGAGCTTTTTAACTGCAACAACTTTAATATACGCTATTGGAGCTGGAATTACCGCGGCTGCTGGCACCAGACTTGCCCTCCAA
+
<DDDDH@HIIHGIIIEEHCFHHCCHEHIIHCEHHIEFHHHDGEHFFCFHIFIIIC=HHIIIE@GEHHEHGH=F@GHHHEHIHGHHH@GEEEIIIEHIIIHFE@GHHHGIIHCHHEHHHFGHIIIHHGHHEHIIIEHHHHGIHHGFHHEIIIIHHHHIHI@E@HHFHHHIIIHHHGIHFHIIIHHIHECHEGHHDHF@IHIIHHHFFGHHHGDGH1@1CCEGGHGI;HII=IIIHIIIIIHHHHCHIHFHDHHHGEEHHIHHEHHEHHHF@IIIIIHIHHIIIHHIIFIIHHEGCIIHIIHHIIIIIEHGCIIIHHC<DHIIIHEIIIIHCHGEHG?IHHGID@DDB
@HISEQ:969:HM2KJBCX2:2:1102:14570:65346 2:N:0:ACTTTGCA
GTAGCACTCATGCCCAACTATCCCTATTAATCATTACGTCGATCCTAGAAACCAACAAAATAGAATCAAACGTCCTATTTCATTATTCCATGCTAATGTATTCAAGCGTACGCCTGCTTTAAACACTCTAATTTTTTCAAAGTAACAGTCCTGATTCCCCACGACACCAAATTAATGACATCGCGGTTCTTCAGAAGGTAGGAACCAATAATGCCAGTACGTACCGAAGCACGACCAACAATTCGATCCCGAAATTCAACTACGAGCTTTTTAACTGCAACAACTTTAATATACGCTATTGGAGCTGGAATTACCGCGGCTGCTGGCACCAGACTTGCCCTCCAA
+
DDDCDIIIIIIIIIIIIIIIIIIIIIIIIIIIIIIIIIIIIIIIIIIIIIIIIIIIIIIIIIIGIIIIIIIIHIIIIIIIIIIIIIIGHIIIIIGIIIIIIIIIIIIIIIIIIHIHIIHIHHIIIIIHHIIIIIIIIIIIIIIIIIIHGIIIIIIIIIIIIIIIHIIIIIIIIIIIIIIIIIIIIIIIIIIIIIIIIIIIIIIIIIIIIIIIIIIIIIIIHIIIIIIHIIIIIHIIIIIIIHHGIIIIIIIIIIIIIHIIIHIIIIIIIIIIIIIIIIIIIIIIIIIIIIIIIIIIIIIIIIIIIIIIIIIIIIIIIIIIIIIIIIIIIIIIIIIIIIIIDDDDD
@HISEQ:969:HM2KJBCX2:2:1102:11795:66056 2:N:0:ACTATGCA
GTAGCACTCATGCCCAACTATCCCTATTAATCATTACGGTGATCCTAGAAACCAACAAAATAGAACCATGCCGTCCTATTCTATTATTCCATGCTAATGTATTCGAGCAAAAATGCCTGCTTTAAACACTCTAATTTTTTCAAGGTAAAGGTCCTGGATCCGCAAGACACCCAATAAAGGACATCAAGTTTCTCCAGAAGGTGAGAAATCAACTGCAACAGTTCATACCCCTTAAGGCATGACCATCACGTCAATCCCGAAATTCAACTACGAGCTTTTTAACTGCAACAACTTTAATATACGCTATTGGAGCTGGAATTACCGCGGCTGCTGGCACCAGACTTGCCCTCCAA
+
DDD?BHGIIH1?GHFEHHC@CFHEEHCHH?GHHI?HG@C11<FH1G1F@FH1FHHIIIGHHIH@FEECGEHIIEDHHIGCHEHHEGHCHH1FEEFFIHEFFHCHHIHHIHIHHHHHIIGIHCCBBDFHIHHEGHCHHCIHHHHFHHHHIHGHHFHHGHHHHHIIHHHFHGEHHHEHIIIIHHGFECHEHGCHHCCIIIHHFIIIIHHIIHHEHEHEI=HIHIHIIIIHFHGIIGIIIHGFHFHHHHHHHHHEIIHHHHCHHHIIIIHEIHIHIIHHIIHH@FHFIIHIIHHEHIHIHHEGDHIGHFIHIIIHHHIIIIHHHHH?DIHGHHHIIIHHIIHHHHIIHHIHD@@@B
@HISEQ:969:HM2KJBCX2:2:1102:2829:66882 2:N:0:ACTATGCA
GTAGCACTCATGCCCAACTATCCCTATTAATCATTACGGTGATCCTAGAAACCAACAAAATAGAATCATGCCGTCCTATTTTATTATTCCATGCTAATGTATTCAAGCAAAATGCCTGCTTTAAACACTCTAATTTTTTCAAAGTAAAGGTCCTGGTTCCCCGCGACACCCAATTAAGGGCATCATGGTTCTCCAGAAGGTGAGAAATTGACTACACCAGTTCATACCCCTTAAGGCACGACCGATGTGTCAATCCCGAAATTCAACTACGAGCTTTTTAACTGCAACAACTTTAATATACGCTATTGGAGCTGGAATTACCGCGGCTGCTGGCACCAGACTTGCCCTCCAA
+
DDDDDIIIIIIIIIIIIIIIIIIIIIIIIIIIIIIIIIIIIIIIIIIIGIIIIIGIHIHIIIHIIIIIIHIIHIGIIIIIIIIHIHIIIIIIIIIIIIHIIGIHIIIIIIIHIIHIIIIHIIIHGHIIIIIIHIIIIIIIIIHIIHIIIIIIIIHHHHIIIIIIIIIIIIIIIIIIIIIIIIIIIIIHIIIIIIIHIIIIIIIIIIIIIIIHIIIIIIIHIIIIIHIHIIHIIIIIIIIIHIIIIIIIIIHIHIIIIHIIIHIIHIIIIIIIIIIIIIIIIIIIIHIIIIIIIIIIIIIIIIIIIIIIIIIIIIHIIIIIIIIIIIIIIIIIIIIIIIIIIIIIIIIDDDDD
@HISEQ:969:HM2KJBCX2:2:1102:8131:67480 2:N:0:ACTATGCA
GTAGCACTCATGCCCAACTATCCCTATTAATCATTACGGTGATCCTAGAAACCAACAAAATAGAACCATGCCGTCCTATTCTATTATTCCATGCTAATGTATTCGAGCAAAAATGCCTGCTTTAAACACTCTAATTTTTTCAAGGTAAAGGTCCTGGATCCGCAAGACACCCAATTAAGGACATCAAGTTTCTCCAGAAGGTGAGAAATCAACAGCGACAGTTCATACCCCTTAAGGCATGACCATCACGTCAATCCCGAAATTCAACTACGAGCTTTTTAACTGCAACAACTTTAATATACGCTATTGGAGCTGGAATTACCGCGGCTGCTGGCACCAGACTTGCCCTCCAA
+
DDDDDIIIIIIIIIIIIIIIIHIHIIIIIIIIIIIIIIIIIIIHHIIIIIIIIIIIIIGIIHHIIIIHHIIIIIIIIIIIIIIIIIIIIHIIHIHIIIHIIIHIIIIIIIIIIIIIIIIIIIIIIIIIIIIIIIIIIIIIIIIIIIIIIIIIIIIIIIIIHIIIIIIIIIIIIIIHIIIIIIIIIIIIIIIIHIIIIIIIIIIIIIIIIIIIIIIIIIIIIIIIHIIIIIIIIIIIIIIIIIIIIIIIIIHHIIIIIIIIIIIIIIIIIHHIIIIIIIIIIIIIIIIIIIIIIIIIIIIIIIIIIIIIIIIIIIIIIIIIIIIIIIIIIIIIIIIIIIIIIIIIIIIIDDDDD
@HISEQ:969:HM2KJBCX2:2:1102:13043:67307 2:N:0:ACTATGCA
GTAGCACTCATGCCCAACTATCCCTATTAATCATTACGGTGATCCTAGAAACCAACAAAATAGAACCATGCCGTCCTATTCTATTATTCCATGCTAATGTATTCGAGCAAAAATGCCTGCTTTAAACACTCTAATTTTTTCAAGGTAAAGGTCCTGGATCCGCAAGACACCCAATAAAGGACATCAAGTTTCTCCAGAAGGTGAGAAATCAACTGCAACAGTTCATACCCCTTAAGGCATGACCATCACGTCAATCCCGAAATTCAACTACGAGCTTTTTAACTGCAACAACTTTAATATACGCTATTGGAGCTGGAATTACCGCGGCTGCTGGCACCAGACTTGCCCTCCAA
+
DDDDDIGIIIIIIIIIIIIIIIIIIIIIIIIIIIIIIIIIIIIIIHIIIIIIIIIIIIIGHHIHIIIIIIIGHIIIIHIIFHGIIIIIHHIHIIIIIIIHIGHIIIIIIIIIHHIIIIIIIIIIIIIIIIIIIHIIIIIIHHHHIHIIIIHHIIIIIIIIIIHIIIIIIIIIIIIIIIIIIIIIIIIIIIHHIIIIIIIHIIIIIIIIIIIIIIIIIIIIIIIIHIIIIIIIIIIIIIIIIIIIHIIHIIHGIIIIIIHIIIIIIIIIIIIIIIIIIIIIIIIIIIIIIIIIGIIIIIIIIIIIIIIIIIIIIIIIIIIIIIIIIIIIIIIIIIIIIIIIIIIIIIIIDDDDD
@HISEQ:969:HM2KJBCX2:2:1102:7956:66834 2:N:0:ACTATGCA
GTAGCACTCATGCCCAACTATCCCTATTAATCATTACGTCAATCCTAGAAACCAACAAAATAGGATCAAACGTCCTATTTCATTATTCCATGCTAATGTATTCAAGCGTTAGCCTGCTTTAAACACTCTAATTTTTTCAAAGTAACAGTCCTGTTTCCCTGCAACACCAAATTAATGACATTACAGTTCTTCAAGAAGGAGGAACCAGTAAAGCCAGTACATACCAGAGGCACGACCAACCTACTAATCCCGAAATTCAACTACGAGCTTTTTAACTGCAACAACGTTAATATACGCTATTGGAGCTGGAATTACCGCGGCTGCTGGCACCAGACTTGCCCTCCAA
+
0DDB@G1<<1<1CGE11DHHGH1<<C@<11D11DG?G<CHI=@G1F1<<DEH?1<CGH1<<GHE11DC1<CHC@C@HH1D1C@GF11D?HHGC1D1D1@FDCF@EHGCGFEHEAC11FHBGFHHF1FCCF81A?B<F8<1GB<<DHHC11B7<6<<E0IH8EC<EGFEEHCGFGHHEC/C?IHEEFHC/IHHF/D0HCD?EHEHHHHE>FFEHGHCCEHECCGCC?GC<0CEEF<DED:/?FGCEIHHHEC1F@G?@<<<<0IHGFEGFH@FC11?EIHEHGD<<11CCHF<@E/CHCHGCHF@FCHEHG<1DFCCCHHHEIHHHGEGCHHFC1D1HDCC?@0@@0
@HISEQ:969:HM2KJBCX2:2:1102:18276:67678 2:N:0:ACTATGCA
GTAGCACTCATGCCCAACTATCCCTATTAATCATTACGTCGATCCTAGAAACCAACAAAATAGAATCAAACGTCCTATTTCATTATTCCATGCTAATGTATTCAAGCGTGAGCCTGCTTTAAACACTCTAATTTTTTCAAAGTAACAGTCCTGATTCCCCACAACACCAAATAAATGACATCATGGTTCGTCAGAAGGGAGAAACCAACAATACCAGTACGTACCGAGGCACGACCGACATGATGGTCCCGAAATTCAACTACGAGCTTTTTAACTGCAGCAACTTTAATATACGCTATTGGAGCTGGAATTACCGCGGCTGCTGGCACCAGACTTGCCCTCCAA
+
DDDDDIIIIIIIIIIHIIIIIIIIIIIIIIIIIIIIIIIIHIIIIIIHIIIIIIIIGIIIIHHHIHIIIIIIHIHIIIHIIIIIIIIIIIIIIIIIIHIIIIIIIIIIIIIIIIIIIHHIIIIIIIIIIIIIIIIIIIIIIIIIIIIIIIIIIHIHHIGHIIIIIIIIIIIIIIIIIIHHHIHIHIIIIIIIIHIIIIIIIIIIIIIIIIIHHHIIIIIIIIIIIIIIIHHHE%IIIIIIHIHGIIIIIIIIIIIIIIIIIIIIIIIIIIIIIIIIIIIIIIIIIIIIIIIIIIIIIIIIIIIIIIIIIIIIIIIIIIIIIIIIIIIIIIIIIIIIIIIIDDDDD
@HISEQ:969:HM2KJBCX2:2:1102:16055:66837 2:N:0:ACTATGCA
GTAGCACTCATGCCCAACTATCCCTATTAATCATTACGTCAATCCTAGAAACCAACAAAATAGGATCAAACGTCCTATTTCATTATTCCATGCTAATGTATTCAAGCGTTAGCCTGCTTTAAACACTCTAATTTTTTCAAAGTAACAGTCCTGTTTCCCTGCAACACCAAATTAATGACATTACAGTTCTTCAAGAAGGAGGAACCAGTAAAGCCAGTACATACCAGAGGCACGACCAACCTACTAATCCCGAAATTCAACTACGAGCTTTTTAACTGCAACAACTTTAATATACGCTATTGGAGCTGGAATTACCGCGGCTGCTGGCACCAGACTTGCCCTCCAA
+
DDDDDIHIIIIHHHHHGIHHIIIGHHHIIIIIIIIGHIIIHIIGHHGHIIIEHHIIIIHIICGEHHIIIIHHIIHHFHHHIHIEHICCGHHIIIIIIIIIIHIHIHIIIIIHIIHHIIIIIHHHHHIHHHIIIIHHIIHHIIHIIIHIIIIIHHIIIIHGHIHIIIIIIIIHHIIIIIIIHIIIIIHHIHHHHHHHIHHHGIIIIIIIIIIIIIIIIIIIIIIIHIIIIIIIIIIIHIHIHHHHHHGHIIIIIIIIHIIIIIIIIIIIIHIIIIIIGIIIIIIHHIHHIIHIIIIIIIIHHIIIIIIHIIIIIIIIHIIHIIIIIIHIIIIIIIIIIIIIIDDDDD
@HISEQ:969:HM2KJBCX2:2:1102:11534:69088 2:N:0:ACTATGCA
GTAGCACTCATGCCCAACTATCCCTATTAATCATTACGGTGATCCTAGAAACCAACAAAATAGAACCATGCCGTCCTATTCTATTATTCCATGCTAATGTATTCGAGCAAAAATGCCTGCTTTAAACACTCTAATTTTTTCAAGGTAAAGGTCCTGGATCCGCAAGACACCCAATTAAGGACATCAAGTTTCTCCAGAAGGTGAGAAATCAACAGCGACAGTTCATACCCCTTAAGGCATGACCATCACGTCAATCCCGAAATTCAACTACGAGCTTTTTAACTGCAACAACTTTAATATACGCTATTGGAGCTGGAATTACCGCGGCTGCTGGCACCAGACTTGCCCTCCAA
+
DDDDDIIIIIIIIIIIIIIHIIIIIIIIIIIIIIIIIIIIIIIIIHIIIIIIGIIIIIIIIEDGHIIIIHIIIHIIIGGHHIIIIIIIIIIIHHIIIHIFHHIIHHIIIIIIIIIIIIIIIIIIIIIIIIIIIIIIIIIIIIIIIIIIIIIIIIIIIIIIIIIIIHIIIIIIIIIHIIIIIIIIIIIIIIHIHIIIIIIIIIIIIIIIIIIIIIIIIIIIIIIIIIIIIIIIIIIIIIIIIIIHIIIIIIIHIIIIIIIIIIIIIIIIIIIIIIIIIIIIIIIIIIIIIIIIIIIIIIIIIIIIIIIIIIIIIIIIIIIIIIIIIIIIIIIIIIIIIIIIIIIIIIIIDDDDD
@HISEQ:969:HM2KJBCX2:2:1102:16415:69487 2:N:0:ACTATGCA
GTAGCACTCATGCCCAACTATCCCTATTAATCATTACGTCGATCCTAGAAACCAACAAAATAGGTTCGATCGTCCTATTTCGTTATTCCATGCTAATGTATTCAAGCGCGAGCCTGCTTTAAGCACTCTAATTTTTTCAAAGTAACAGTCCTGTTTCCCCGCAACAACAAATTAATGCCATCACGGTTCTACAAGAAGGAGGGACCAGTGAGGCCAGTGCATACCAGTGGCACGACCAACCTACTGGCCCCGAAATTCAACTACGAGCTTTTTAACTGCAACAACTTTAATATACGCTATTGGAGCTGGAATTACCGCGGCTGCTGGCACCAGACTTGCCCTCCAA
+
DDDCDIIIFHHCCFHEHIIIHHHHHHIHHEHGHHIHEHHECC@FHGHIIIIIHIIIIIIHHHEHIIIHIIGHH<CEEGHHCHIIHHIDGHIICHIIIIIHHHIHGIHHGHIIIIIIHIIIIIGIHHHHHHIHHIIIIEHHIIHIIHHGHGFHHHHHHHHHHIIIIIHHHIHHHIIIIIIIIIHIIIHIHIIIIIIIIIIIIIIIIIIIIIIIIIIIIIHIIIIIHIIIIIIIIIIIIIIIIIIHHHGIIHFHIIIIIIHHIIIIIIIIIIIIIIIIIIIIIHIHHIIIIIIIIIIIIIIIIIIIIHHHIIIIIIIIIIIIIIIIIIIIIIIIIIIIIIIIIDDDDD
@HISEQ:969:HM2KJBCX2:2:1102:3377:70728 2:N:0:ACTATGCA
GTAGCACTCATGCCCAACTATCCCTATTAATCATTACGTCAATCCTAGAAACCAACAAAATAGGATCGAACGTCCTATTTCATTATTCCATGCTAATGTATTCAAGCGTTAGCCTGCTTTAAACACTCTAATTTTTTCAAAGTAACAGTCCTGTTTCCCTGCAACACCAAATTAATGACATTACAGTTCTTCAGAAAGGAGGAATCAGCGAAGCCAGTACATACCAGTGGCACGACCAACCTGCTGACCCCGAAATTCAACTACGAGCTTTTTAACTGCAACAACTTTAATATACGCTATTGGAGCTGGAATTACCGCGGCTGCTGGCACCAGACTTGCCCTCC
+
DDDDDIIIIIIIIIIIIIIIIIIIIIIIIIIIIIIIIIHIIIIIIIIIIIIIIIIIIIIIIIHHHHIIIIIIIIHIIIIIIIIIIIIIIIIIIIIIIIIIIIIIIIIIIIIIIIIIIIIIIIHHIIIIIIIIIIIHIIHIIIIIIIIIIIIIIIHHHIIIIIIIHIHIIIIIIIIIIHIIIIIIIIIIIIIIIIIIIIIIHHIIIIIIHIIIIIHIIIIIIIIIIIIIIIIIIHIIHIIIIHHIIIIIIIIHHIIIIIIIIIIIIIIIIIIIIIHIIIIIIIIIIIHIIIIIIIIIIIIIIIIIIIIIIIIIIIIIIIIHHHIIIIIIIIIIIIIIIIIDDDDD
@HISEQ:969:HM2KJBCX2:2:1102:18922:70770 2:N:0:ACTATGCA
GTAGCACTCATGCCCAACTATCCCTATTAATCATTACGGTGGTCCTAGAAACCAACAAAATAGAACTACAACGTCCTATTCTATTATTCCATGCTAATCTATTCAAGCAATAGCCCGCTTTAAACACTCTAATTTTTTCAAGGTAATGGTCCTGGCTCCCCAACACACCCAATAAAGGGCATACTGGTTCACCAGAAGGAAGACCCGACAGCAGACAGTACTCGCCAAAGACGGACCGCCCGGCCAGGCCTAAAATTCAACTACGAGCTTTTTAACTGCAACAACTTTAATATACGCTATTGGAGCTGGAATTACCGCGGCTGCTGGCACCAGACTTGCCCTCCAA
+
CDDDDIIIIIIIHIIIIIIHIIIIIIIIIIIIIIIIIIHIIFIIIIGHHIIIIHIIHIIGIHHHHIIIIGIIDHHIIIIHIIIHIIIIIIIIHHHIIHGHHFHIIIHHHIIHIIHIIHHHIHIIIIIHHIHIIIIIIHIIIIIIHIIIIIHIIIIIIIIGIIIIIIIIIIIIIHIIIIIIHIIIIHIIIIIIIIIIIIIIIHIIIIIIIIIIIIIHIIIIIHIIIIIIIIIIIIIIGIIIIIIIHIIIIIIIIIIHIIIIIHIIIIIIIIIIIIIIIIIIIIIIIIIIIIIIIIIIIIIIIIIIIIIIIIIIIIIIIIIIIIIIIIIIIIIIIIIIIIIIIDDDDD
@HISEQ:969:HM2KJBCX2:2:1102:11204:69532 2:N:0:ACTATGCA
GTAGCACTCATGCCCAACTATCCCTATTAATCATTACGTCGATCCTAGAAACCAACAAAATAGAATCAAACGTCCTATTTCATTATTCCATGCTAATGTATTCAAGCGCGAGCTTGCTTTAAACACTCTAATTTTTTCAAAGTAACAGTCCTGATTTCCCGCGACACCAAATTAATGACATCGTGGTTCGTCAGAAGGGAGAAACCAATAATGCTAGTACGTACAAAGTACGACCGACATATTAGTCCCGAAATTCAACTACGAGCTTTTTAACTGCAACAACTTTAATATACGCTATTGGAGCTGGAATTACCGCGGCTGCTGGCACCAGACTTGCCCTCCAA
+
DDDDDIIIIIIIHIIIIIIIIHIIIIIIIIIIIIIIIIIIIIIIIHIIIIIIIIHIIIIIIIHIHIIIIIIIHIIIIIIIIIIIIIIIIIIIIIIIIIIIHHIIIIIIIIHIIIIIIIIIIIIIIIGIIIIIIHIIHIHIIIIIIIIIIIIIIIHIIIIIIIIIIIIIIIIIIIIHIIIIIHIIIIIIHIIIIIIIIIIIIIIIIIIIIIIIIIIIIIIIIIIIIIIIIIIIHIIIIIIIIHHIIIIIIIIIIIIHIIIIIIIIIIIIIIHIIIIIIIIIIIIHGHHIIIIIIIIIIIIIIIIIIIIIIIIIIIIIIIIIIIIIIIIIIIIIIIIIIIIDDDDD
@HISEQ:969:HM2KJBCX2:2:1102:9581:71801 2:N:0:ACTATGCA
GTAGCACTCATGCCCAACTATCCCTATTAATCATTACATCGATCCTAGAAACCAACAAAATAGAATCGGATGTCCTATTTCATTATTCCATGCTAATGTATTCAAGCGTGAGCCTGCTTTAAACACTCTAATTTTTTCAAGGTAACAGTCCTAATTCCCCGTAACACCAAATTAATGGCATTACGGTTCTTTAGAAGGTGAGAAATCAATGATAACAGTGCATACCAACGGCATGACCGAAATATTGATCCCGAAATTCAACTACGAGCTTTTTAACTGCAACAACTTTAATATACGCTATTGGAGCTGGAATTACCGCGGCTGCTGGCACCAGACTTGCCCTCCAA
+
DDDDDIIIIIIIIIIIIIIIIIIIIIIIIIIIIIIIIIIIIIIIIIIIIIIIIIIIHIIIIHIIIIIIHHIIIIHIIIIIIIIIIIHH@EHHIIIIIIIIIIHHIIIIIIIIIIIIIIIIIIIHIIIIIIIIIIIIIIIIIIIIIIIIIIIIIIIIIIIIIIIIIIIIIIIIIIIIIIIIIIIIIIIIIIIIHIIIIIIIIIIIIIIIIIIIIIIIIIIIIIIIIIIIIIIIIIIIIIIIIIIHHDIIIIIIIIIIIIIIIIIIIIIIIIIIIIIIIIIIIIIIIIIIIIIIIIIIIIIIIIIIIIIIIIIIIIIIIIIIIIIIIIIIIIIIIIIIIIIIIIDDDDD
@HISEQ:969:HM2KJBCX2:2:1102:15909:71674 2:N:0:ACTATGCA
GTAGCACTCATGCCCAACTATCCCTATTAATCATTACGTCAATCCTAGAAACCAACAAAATAGGATCGAACGTCCTATTTCATTATTCCATGCTAATGTATTCAAGCGTTAGCTTGCTTTAAACACTCTAATTTTTTCAAAGTAACAGTCCAAATTCCCCAAAACACCAAATTAATGGCATTAAGGTTCATCAGGAAGGAGGAATCAGTGAGACCAGTACATACCAGAGGCATGACCAACCTACTAACCCCGAAATTCAACTACGAGCTTTTTAACTGCAACAACTTTAATATACGCTATTGGAGCTGGAATTACCGCGGCTGCTGGCACCAGACTTGCCCTCCAA
+
DDBADIIIIEHHIIHIIHIIEEGHHHHHIIIIFHIHFCFHE=HHGHHHHIIIHHIIGEC1GHIEHHHICCG/<CEHEHIIHHIIHHHHECHHI@HEIGHIHEFIHIIIIIIHFHHHCHHHIHFHHGGGHGIHIHHHIHGHHHIIIIIIIHHHHGEGHHIHHHHGIIHIIIHHHHIIIIIIIIIHFIIIIIIIIIIIIIIIGIIIIIIII<IIIIIIHIIIIIIIIIHIIIHIIIIIIIIIIHHHFFCGIIIIIIIIIIHIHEHIIIHIIIIIIIIIIIIIIIIIIIIIIIIHIIIIIIIIIIIIIIIIIIIIIIIHIIIIIIIIIIIIIIIIHHIIIIIIIDDDDD
@HISEQ:969:HM2KJBCX2:2:1102:2542:71578 2:N:0:ACTATGCA
GTAGCACTCATGCCCAACTATCCCTATTAATCATTACGGTGATCCTAGAAACCAACAAAATAGAACCATGCCGTCCTATTCTATTATTCCATGCTAATGTATTCGAGCAAAAATGCCTGCTTTAAACACTCTAATTTTTTCAAGGTAAAGGTCCTGGATCCGCAAGACACCCAATTAAGGACATCAAGTTTCTCCAGAAGGTGAGAAATCAACAGCGACAGTTCATACCCCTTAAGGCATGACCATCACGTCAATCCCGAAATTCAACTACGAGCTTTTTAACTGCAACAACTTTAATATACGCTATTGGAGCTGGAATTACCGCGGCTGCTGGCACCAGACTTGCCCTCCAA
+
BDBDDH?CEFHHH?HHHEHHIIHEH?EFFCH@GHEFHEHIGHFHHIHFEEEHHHHHIHIHFHI1CCHGHHIHIHHHH@@CCG?GHHHH1<@1CGFHCGGHHHHGIIECEHFFHHDEGFHIFEEHFFHF<HFGGHEFHHHHGFHA1GCCECGFHH@GC@@?:<GDCHHHIHFIHHCEG@GHHGFEFHHIHEHH?HHCEGDF?CHIHHF<<HH@DG@HHGEF@@EHHHGIHFC@EHHCFGFCC<HEFCHHCC1DIIHCC?EHHG@FC@HIHHEECFG?HHHHHGF?IHIHGFCFCCIHEHC=IHIIH?HEHHHHHHEIHGEDHHDDCCHHEHIIHGHHHGHEIIIHFH@HBAD@D
@HISEQ:969:HM2KJBCX2:2:1102:13468:72769 2:N:0:ACTATGCA
GTAGCACTCATGCCCAACTATCCCTATTAATCATTACGGTGATCCTAGAAACCAACAAAATAGAACCATGCCGTCCTATTCTATTATTCCATGCTAATGTATTCGAGCAAAAATGCCTGCTTTAAACACTCTAATTTTTTCAAGGTAAAGGTCCTGGATCCGCAAGACACCCAATAAAGGACATCAAGTTTCTCCAGAAGGTGAGAAATCAACAGTAACAGTTCATACCCCTTAAGGCATGACCGTCACGTCAATCCCGAAATTCAACTACGAGCTTTTTAACTGCAACAACTTTAATATACGCTATTGGAGCTGGAATTACCGCGGCTGCTGGCACCAGACTTGCCCTCCAA
+
DDCDDIHIIIIIIIIIIIIIIIIIIIHIIIIIIIIIIIIIIIIHHHIIIIIIIHIIIIIIIIFHHHIIIIHIHIIGHIIIIIIHIIIIHIIIIFHHIIHIHHIIHIHIIIIIIIIIIIIIIIIIHHIIIIIIIIIIIIIHIIIIIIIIIIIIIIIIIIIIIIIIIIIHIIIIIIIIIIIIIIIIIIIIIIIIIIIIIIIIIIIIIIIIIIIIIIIIIIIIHIIIIIHIGIIIIIIIIIIIIIIIIIIIIIHHIIHIIIIIIIIIIIIIIIIIIIIIIIIIIIIIIIIIIIIIIIIIIIIIHIIIIIIIIIIIIIIIIIIHIIIIIIIIIHIIIIIIIIIIIIIIIIIIDDDDD
@HISEQ:969:HM2KJBCX2:2:1102:14089:73154 2:N:0:ACTATGCA
GTAGCACTCATGCCCAACTATCCCTATTAATCATTACGTCGATCCTAGAAACCAACAAAATAGAATCAAACGTCCTATTTCGTTATTCCATGCTAATGTATTCAAGCGTGAGCCTGCTTTAAACACTCTAATTTTTTCAAAGTAACAGTCCTGATTCCCCATGACACCAAATTAATGACATCATGGTTCGTCAGAAGGTAGGAATCAATAATACCAGTACGTACAATAGCACGACCAATAAATTGATCCCGAAATTCAACTACGAGCTTTTTAACTGCAACAACTTTAATATACGCTATTGGAGCTGGAATTACCGCGGCTGCTGGCACCAGACTTGCCCTCCAA
+
ADDDDIIIIIIIIIIIIIIIIIIIIIIIIIIIIIIIIIIIIIHIIIIIIIIIIIIIIIIIIIIIIIIIGHIHHHHIIHHIIIIIIIIGFHIIIIIIHIIIIHHIIIIIIHIIIIIIIIIIIIIIIIIIHIIIIHIHHIIIIHHIHIIIHHIIIIIIIIIIIIIIIIIFIIIIIIHIHHHIHHIIIIIIIIIIIIIIHIIIHIIHIIIIIIIIIIHIIGIIIIIIIIIIIIIIIIHHIIIIHIHGIHIIHIIIIIIIIIIIIIIIHIIIIIIIIIIIIIIIIIHIIIIIIIIIIIIIIIIIIIIIIIIIIIIIIHIIIIIIIIIIIIIIIIIIIIIIIIIIDDDDD
@HISEQ:969:HM2KJBCX2:2:1102:14653:73243 2:N:0:ACTATGCA
GTAGCACTCATGCCCAACTATCCCTATTAATCATTACAACGGTCCTAGAAACCAACAAAATAGAATCATTGTCCTATTCTATTATTCCATGCTAATGTATTCCGGCATATGCCTGCTTTAAACACTCTAATTTTTTCAAGGTAAAGGTCTTGGATATTCGCAACATCCAATAAAGGACATTACGCTTCCCCAAGCGGTGAGGCCCAACCGACCAGTACTCGTTACAAGAACGGACCAATCGGTCAAACCCAAAATTCAACTACGAGCTTTTTAACTGCAACAACTTTAATATACGCTATTGGAGCTGGAATTACCGCGGCTGCTGGCACCAGACTTGCCCTCCAA
+
DDDCDIGFHHIHIHHIIIIIHIGHIHIGHHHGHHIIIIEHIIIIHHHIIIHIHIIHIGHHHIHIHEHIIIIHHHIIHHIIIIIIIIIFHHIHIIIIHHIIIHHHIHHIHIIIIIIIIIIIIIIIIIHHIHIIIIIHIIIGHIIIIHIHGIIIIIIIIIIIIHHHHIIIIIIIIIIIIIIIIIIIIIIIIHHHIIIIIIIIIIHHHIIIIIIIIIIHIIIIIIIIIIGIIHIIIHIIIIIHGHIIIIIIHIIIIIIIIIIIHIIIHIIIIIIIIIIIIIIIIHHIHGIIIIGIIIIIIIIIIIIIIIIIIIIIIIIIIIIIIIIIIIIIIIIIIIIIIIIIDDDDD
@HISEQ:969:HM2KJBCX2:2:1102:15300:73388 2:N:0:ACTATGCA
GTAGCACTCATGCCCAACTATCCCTATTAATCATTACATCGATCCTAGAAACCAACAAAATAGAATCTGATGTCCTATTTCATTATTCCATGCTAATGTATTCAAGCGTAAGCTTGCTTTAAACACTCTAATTTTTTCAAGGTAACAGTCCTAATTCCCCATAACATCAAATAAATGACATTATGGTTCTTTAGAAGGTGAGAACCAATAAAACCAGTACATACCAAGGCATGACCGATTCCTTGATCCCGAAATTCAACTACGAGCTTTTTAACTGCAACAACTTTAATATACGCTATTGGAGCTGGAATTACCGCGGCTGCTGGCACCAGACTTGCCCTCCAA
+
DDDDDIIIIIIIIIIIIIIIIIIIIIIIIIIIIIIIIIIIIIIIIIIIIIIIIIIIIIIIIIIIHIIIIIIIIIGIIIIIGIIIIIIFHIIIIHIIIIHIIHIIIIIIIIIIIIIIIIIIIIIIIIIIIIIIIIIIIIIIHIIIIIIIHIIIIIIIIIHIIIIIIIIIIIIIIIIIIIIIIIIIIIIIIIIIIIIIIIIIIIIIIIIIIIIIIIIIIIIIIIIIIIIIIIIIIIIIIIIIIIIIIIIIIIIIIIIIIIIIIIIIIIIIIIIIIIIIIIIIIIIIIIIIIIIIIIIIIIIIIIIIIIIIIIIIIIIIIIIIIIIIIIIIIIIIIIIIIIIIDDDDD
@HISEQ:969:HM2KJBCX2:2:1102:1532:73347 2:N:0:ACTATGCA
GTAGCACTCATGCCCAACTATCCCTATTAATCATTACGTCAATCCTAGAAACCAACAAAATAGGATCGAACGTCCTATTTCATTATTCCATGCTAATGTATTCAAGCGTTAGCCTGCTTTAAACACTCTAATTTTTTCAAAGTAACAGTCCTGTTTCCCTGCAACACCAAATTAATGACATTACAGTTCTTCAAGAAGGAGGAATCAGTAAAGCCAGTACATACCATAGGCACGACCAACCTACTGACCCCGAAATTCAACTACGAGCTTTTTAACTGCAACAACTTTAATATACGCTATTGGAGCTGGAATTACCGCGGCTGCTGGCACCAGACTTGCCCTCCAA
+
DDDDCIHIIIIIIIIIIIHHIIIIIIIIIIIIIIIIIIIIIIHIIIIIIIIIIIIIIIIIIIGHIIIIHIGIIIHIIIIIICHIIHIGHIIIIIIIIHIIIHIIHHHHHHIIIIIIIHIIIHIIIIHIIHIIIHHIIIIIHHHHIIIIIFIIIHIHIIIIIIIIIIIIIIIHIIIIIHIIIIIIIIIIIHHIIIIIIIIIIIIIIIIIIIIHIIIIIIIHHIIIIIIIIIIIIIIIIIIIHIHHHIIIIIIIIIIIIIIIIIHIIHIIIIIIIIIIHIIIIIIIIIIIIIIIIIIIIIIIIIIIIIIIIIIIIIIIIIIIIIIIIIIIIIIIIIIIIIIIIDDDDD
@HISEQ:969:HM2KJBCX2:2:1102:6220:73546 2:N:0:ACTATGCA
GTAGCACTCATGCCCAACTATCCCTATTAATCATTACGGTGATCCTAGAAACCAACAAAATAGAATCATGCCGTCCTATTTTATTATTCCATGCTAATGTATTCAAGCAAAATGCCTGCTTTAAACACTCTAATTTTTTCAAAGTAAAGGTCCTGGTTCCCCGCGACACCCAATTAAGGGCATCGCGGTTCTCCAGAAGGTGAGAAATTGACTACACCAGTTCATACCCCTTAAGGCACGACCGATGTGTCAATCCCGAAATTCAACTACGAGCTTTTTAACTGCAACAACTTTAATATACGCTATTGGAGCTGGAATTACCGCGGCTGCTGGCACCAGACTTGCCCTCCAA
+
DDDDDIIIIIIIIIIIIIIIIIIIIIIIIIIIIIHIIIIIIIIIIIIIHIIIIIIIHHIHIIIHHIIIIIHFHHHHHIIIGIIHHEHIIHHHGIIGHIHIIFHIIIIHIIIIIIGIIIHHIIHIIHHHIIIIIIIIIHHIHHHIIIHIIIIIIIIIIIIIIIIIIIIIIIIIIIIIIIIIIIIIIIIIIIIIIIIIIIIIIIIIIIIIIIIIIIIIIIIIHIIIIIIIIIIHIIIIIHIIIIIIIIIIIIHIGIIIIIIIIIIIIIIIIIIIIIIIIIIIIIIIIIIIIHIIIIIIIIIHIIIIIIHIIIIIIIIIIIIIHIIIIIIIIIIIIIIIIIIIIIIIIIIDDDDD
@HISEQ:969:HM2KJBCX2:2:1102:7137:74237 2:N:0:ACTATGCA
GTAGCACTCATGCCCAACTATCCCTATTAATCATTACGTCAATCCTAGAAACCAACAAAATAAGATCGAACGTCCTATTTCATTATTCCATGCTAATGTATTCAAGCGTTAGCCTGCTTTAAACACTCTAATTTTTTCAAAGTAACAGTCCAGATTCCTCGCAACACCAAATTAATGGCATTACGTCTCATCAGGAAGGAGGAATCAGTGAGACCAGTACATACCAGTGGCATGACCAACCTACTAACCCCGAAATTCAACTACGAGCTTTTTAACTGCAACAACTTTAATATACGCTATTGGAGCTGGAATTACCGCGGCTGCTGGCACCAGACTTGCCCTCCAA
+
[truncated: 35,459,704 more chars]
