# Supplementary material for: Response of arbuscular mycorrhizal fungal community in soil and roots to grazing differs in a wetland on the Qinghai-Tibet plateau
Source: PeerJ. 2020 Jun 19;8:e9375. doi: 10.7717/peerj.9375 (PMC7307571; doi:10.7717/peerj.9375)
Supplement: Supplemental Information 16 [file peerj-08-9375-s016.zip › Soil non-grazing 16-20/20.fastq]

@HISEQ:969:HM2KJBCX2:2:1101:5455:2334 2:N:0:ACTATGCA
CACCTGTAGTAGCCCAACTATCCCTATTAATCATTACGGTGATCCTAGAAACCAACAAAATAGAACCATGCCGTCCTATTCTATTATTCCATGCTAATGTATTCGAGCAAAAATGCCTGCTTTAAACACTCTAATTTTTTCAAGGTAAAGGTCCTGGATCCGCAAGACACCCAATAAAGGACATCAAGTTTCTCCAGAAGGTGAGAAATCAACAGTAACAGTTCATACCCCTTAAGGCATGACCATCACGTCAATCCCGAAATTCAACTACGAGCTTTTTAACTGCAACAACTTTAATATACGCTATTGGAGCTGGAATTACCGCGGCTGCTGGCACCAGACTTGCCCTCCAA
+
DDDDDIHEHIHHHIIIIIIIHHHHIIIIIIIIIIIIIIHHH@HHIIEFHHIHEHHIHFHHHHFHHHIIIF@HHIHHHE@GHIIIIGEHHHCHCGHHIIGFHGGHEEFHHHIIIIIIIIIHIGHHHHHHHHHHHHHHGHHHGHHHHFGFHHGHHIIHIHDIHHIIHHGIIIIIIHIIEIIIIIIIHIIHHGFHHHIIIIHIIIHIIIHFIIIIIIIHHHHIIIHIIIHIIHIIIIIIIIIIHIIIIIHHHIHGIIIIIIIIIIIIIHHIIHHIHIGIGIIHHFIIIIIIHIIIIIIIIIIIIIIIIIIIIIIHIIIIIIHIIIIIIIIIIIIIIIIIIHHHIIGIIIIIDCDDD
@HISEQ:969:HM2KJBCX2:2:1101:11619:2429 2:N:0:ACTATGCA
CACCTGTAGTAGCCCAACTATCCCTATTAATCATTACGGTGATCCTAGAAACCAACAAAATAGAACCATGCCGTCCTATTCTATTATTCCATGCTAATGTATTCGAGCAAAAATGCCTGCTTTAAACACTCTAATTTTTTCAAGGTAAAGGTCCTGGATCCGCAAGACGCCCAATAAAGGACATCAAGTTTCTCCAGAAGGTGAGAAATCAACAGTAACAGTTCATACCCCTTAAGGCATGACCATCACGTCAATCCCGAAATTCAACTACGAGCTTTTTAACTGCAACAACTTTAATATACGCTATTGGAGCTGGAATTACCGCGGCTGCTGGCACCAGACTTGCCCTCCAA
+
DDDDDIIIIIIIIIIIIIIIIIIIIIIHIIHIIIIIIIIIIIIIIIIIIIIIIIIIIIIIIIHIIIIIIHIIIIIIIIIHIIIIIIIIIIIIHIIIIHIIIHIHHIIIIIIIIIIHIIIIIIIIIIIIIIIIIIIIIIIIIIIIIIIIIIHHHIIHIHHIIIIIHIIIIHHHIIIIIIIIIIIIIIIHHIIIIIIIIIIIIIHIIIIIIIIIIIIIIHIIIIHHHIIIIIHIIIIIIIHIIIIIIIIIIIHGIIHIIIIIIIIIIIIIIIIIIIIIIIHIIIIIIIIIIIIIIIIIIIIHHIIIIIIIIIIIIIIIIIIIIIIIIIIIIIIIIIIIIIIIIIIIIIIIDDDDD
@HISEQ:969:HM2KJBCX2:2:1101:8755:2507 2:N:0:ACTATGCA
CACCTGTAGTAGCCCAACTATCCCTATTAATCATTACGTCAATCCTAGAAACCAACAAAATAGGATCAAACGTCCTATTTCATTATTCCATGCTAATGTATTCAAGCGTTAGCCTGCTTTAAACACTCTAATTTTTTCAAAGTAACAGTCCTGTTTCCCTGCAACACCAAATTAATGACATTACAGTTCTTCAGAAAGGAGGAATCAGCGAAGCCAGTACATACCAAAGGCACGACCAACCTGCTAACCCCGAAATTCAACTACGAGCTTTTTAACTGCAACAACTTTAATATACGCTATTGGAGCTGGAATTACCGCGGCTGCTGGCACCAGACTTGCCCTCCAA
+
DDDDDIIIIHIIIIGIIIIIIIIHIIIIIIIIIIIIIIIIIIIIIIIHIIIIIIIIIIIIIIIIIIIIIIHIIIIIHIIIIIIIIIIIIIIIIIIEIHIIIIIIIIIIIIIIIIIIIIIIIIHIHIIIHHIIIIIIIIIIIIIIIHIIIIIIIIIIIIIHIIIIIIIHHIIIIIIIIIIIIIIIIHHGIIIIIIIIIIIIHIIIIIIIIIIIIIIIIIHIIIIIIIIIIIIIIHIIIIHIIHIHHIIIIIIIIIIIIIIIHHFIIIIIIIIIIHHIIIIIIIIIIIIIIHHIIIIIIIIIIIIIIIIIIIIIHIIIHIIIIIIIIHIIIIIIIIIGIIIIHDDDDD
@HISEQ:969:HM2KJBCX2:2:1101:10553:2732 2:N:0:ACTATGCA
CACCTGTAGTAGCCCAACTATCCCTATTAATCATTACGTCGATCCTAGAAACCAACAAAATAGGTTCGATCGTCCTATTTCGTTATTCCATGCTAATGTATTCAAGCGCGAGCCTGCTTTAAGCACTCTAATTTTTTCAAAGTAACAGTCCTGTTTCCCCGCAACAACAAATTAATGCCATCACGGTTCTACAAGAGGGAGGGACCAGTGAGGCCAGTGCATACCAGTGGCACGACCGACCTACTGGCCCCAAAATTCAACTACGAGCTTTTTAACTGCAACAACTTTAATATACGCTATTGGAGCTGGAATTACCGCGGCTGCTGGCACCAGACTTGCCCTCCAA
+
@BDDDIIIIIIIIIIIIIHIIIHIIIIIIIIHIIIIIIIIIIIIIIHIIIIIIIHIIIHIIIIGHHIHFEHIHIIIIIIIIIIIIIIIIHIIIIHIGIIIIHHHIIIIHIIIIIIIIIIIIIFHIIIHHIHHHHHIIIIHIIHIIHHIIIIHHHIIIIIHIIIIIIIIHHHFHHIIIIIIIIIIIHIIIIIIIHIHIHIIIHIIIIHIIHIHIIHIIIHIIIIIIIIIIIIIIIIIIIIIIIIHIIIHIHHIIIIIIIIIIIIIIIIIIIIIIIIIIIIIIIIIIIIIIIIIIHIIIIIIIIIIHIIIIIIIIIIIIIIIIIIIIIIIIIIIIIIIIIIIIDDDDD
@HISEQ:969:HM2KJBCX2:2:1101:2565:2922 2:N:0:ACTATGCA
CACCTGTAGTAGCCCAACTATCCCTATTAATCATTACGGTGAGCCTAGAAACCAACAAAATAGAACCATGCCGTCCTATTCTATTATTCCATGCTAATGTATTCGAGCAAAAATGCCTGCTTTAAACACTCTAATTTTTTCAAGGTAAAGGTCCTGGACCCGCAAGACACCCAATTAAGGACATCAAGTTTCTCCAGAAGGTGAGAAATCAACAGCGACAGTTCATACCCCTTAAGGCATGACCATCACGTCAATCCCGAAATTCAACTACGAGCTTTTTAACTGCAACAACTTTAATATACGCTATTGGAGCTGGAATTACCGCGGCTGCTGGCACCAGACTTGCCCTCCAA
+
D@B@@FF1<<1<GHE1<CGHIIE@GEFHE1C111<1<1DC@E1<1DCCC<1FE110C11DF?G??1<CG1<D?D//011<<CGHC<11<11<D<<<1D1F111HFEED@GGI181<GG6861D1<<8<8<AFB1<CGFE@3A81<<<<GEEE@FDC@C$HHGDCE90HEG/<IHHGECF/FHHHCF<-F</EFEC</C?E>CCF<0EHGEHED<1<1<<C1EHH@@HHCG@<111HGFEFC1HGHHHHE<1GHC?<<11FFC<CC?HHG<<<1FHEHHHEGCCCIIHHCGCFIHHCHCG=GCFIHFEEGC?HCHHHGC@DHDDDH@HHFCEHEHHEHHF<@EGGC<0?D0<00
@HISEQ:969:HM2KJBCX2:2:1101:16672:3199 2:N:0:ACTATGCA
CACCTGTAGTAGCCCAACTATCCCTATTAATCATTACGGTGATCCTAGAAACCAACAAAATAGAACCATGCCGTCCTATTCTATTATTCCATGCTAATGTATTCGAGCAAAAATGCCTGCTTTAAACACTCTAATTTTTTCAAGGTAAAGGTCCTGGATCCGCAAGACACCCAATAAAGGACATCAAGTTTCTCCAGAAGGTGAGAAATCAACAGTAACAGTTCATACCCCTTAAGGCATGACCATCACGTCAATCCCGAAATTCAACTACGAGCTTTTTAACTGCAACAACTTTAATATACGCTATTGGAGCTGGAATTACCGCGGCTGCTGGCACCAGACTTGCCCTCCAA
+
DDDDDIIIIIIHHIIIIIIIIIIIIIIIIIIIIIIIIIIIIIIIIIIIIGIIGIIIIIIGIIFHIIIIIIIIIIIIIIHIHIIIIIIIIIIIIIIIIIHIIHHHFIIIHHHIIIIIIIIIIIIIIIIIIIIIIHIIIIHHHIIIHHIIIIIIIIIIIIIHIIIHHIHIIIIIIIIIIIIIIHIIIIHIHIHIIIIIIIIIIIIIHIIIIIIIIIIHHGIIIIIIIIIIIIIIIIIIIIIIIIIIIIHHIIHGIHHIIIIIIIIIIIIHHEIIHIIIIIIIIIIIIIIIIIIIIIIIIIIIIIIIIIIIIIIIIIIIIIIIIIIIIIIIIIIIIIIIIIIIIIIIIIIIDDDDD
@HISEQ:969:HM2KJBCX2:2:1101:8513:3102 2:N:0:ACTATGCA
CACCTGTAGTAGCCCAACTATCCCTATTAATCATTACGGTGATCCTAGAAACCAACAAAATAGAACCATGCCGTCCTATTCTATTATTCCATGCTAATGTATTCGAGCAAAATGCCTGCTTTAAACACTCTAATTTTTTCAAGGTAAAGGTCCTGGTTCCACATGACACCCAATTAAGGACATCATGCTTCTCCAGAAGGTGAGAAATCAACTGCGACAGTTCATACCCCTTAAGGCACGACCATCACGTCAATCCCGAAATTCAACTACGAGCTTTTTAACTGCAACAACTTTAATATACGCTATTGGAGCTGGAATTACCGCGGCTGCTGGCACCAGACTTGCCCTCCAA
+
DDDDDIIIIIIIIIIIIIIIIIIIIHIIIIIIIIGIIIHIIHIIIIHHIIHIIIIIIIIIIIHHHIIIIHIIIHIIHHIIHIIIIIIIIIIIIIIIIHIIIHIIHIIIIIIHIHIIIIIIIIIIIIHIIIHIIIIIIIIIGIHIHHHIHIHGIIIHHHHHIIIIHHHIHIIIIIHIIIIIIIIIIIIIIIIIIIIIIIIIIIHHIHIIIIIIIIIIHIIIIHIIIIIIIIIIIIIIIIIIIIIIIIIIIIIIIIIIIIIIIIIIIIIIIIIIIIIIIIIIHIIIIIIHIIIIIIIIIHIHIIIIIIIIIIIIIIIIIIIIIIIIIIIIIIIIIIIIIIIIIIIIIIIDDDDD
@HISEQ:969:HM2KJBCX2:2:1101:18757:3453 2:N:0:ACTATGCA
CACCTGTAGTAGCCCAACTATCCCTATTAATCATTACGTGATCCTAAAACCAACAAAATAGAACCATCGTCCTATTTTATTATTCCATGCTAATGTATTCAAGCAAAAATGCCCGCTTTAAACACTCTAATTTTTTCAAAGTAAAGGTCCTGATTCATCGAAACACCCAAGAGCATCCCGAATCACCAGAAGGTGAGAAATTGGCTACACACCGTTTCATGCCCCTAAAGGCACAATCGATATATCCCAATCCCGAAATTCAACTACGAGCTTTTTAACCGCAACAACACTAATATACGCTATTGGAGCTGGAATTACCGCGGCTGCTAATACCAGACTTGCCCTCCAA
+
0D?D@HHHEEHE@CH?C0D11<<GE<CFFEE?CFE?@EHC@GCG?F@1C1E1C0G@CECH?FF?C@1D<1<0<<D?<?FEHCG1DE11C111D<@H11DHHEHCGHE1CD><<DGDCE<FGC1F1F?A<1F11DGGC1CGB<88<AGFFBGHH1CF)0HGEEHHE?9EHC?HG:E?C@F</<6F@<CHHGDGC.HEDHHC?F<C@@FEFGH@@D8CCHGE<C1CC<<1A16<AEHC1C1/:C1F/DA<1?C/E1<<<11<11HEE<@F<<01??H@CC?<H@C1FC<<11<1HGIIIIHHC@HFCCCF1@G?HF1/EH?CE@HEH@@HHGCGFCFC<C1EC?=F??@@B
@HISEQ:969:HM2KJBCX2:2:1101:18482:4091 2:N:0:ACTATGCG
CACCTGTAGTAGCCCAACTATCCCTATTAATCATTACGTCGATCCTAGAAACCAACAAAATAGAATCAAACGTCCTATTTCATTATTCCATGCTAATGTATTCAAGCGTGCGCCTGCTTCAAACACTCTAATTTTTTCAAAGTAACAGTCCTGATTCCCCACGACACCAAATTAATGACATCGCGGTTCTTCAGAAGGTAGGAACCAATAATGCCAGTACGTACCGAAGCACGACCAACAATTCGATCCCGAAATTCAACTACGAGCTTTTTAACTGCAACAACTTTAATATACGCTATTGGAGCTGGAATTACCGCGGCTGCTGGCACCAGACTTGCCCTCCAA
+
0<DDDHIIGIIHHHHHIIIIIGHIIIIIGIIIHHHIIHIGDHHFHEFHIHHHGHHIIHIHHHHIIIIIIIIHC<CHHIIHIIIIGHHHIII?HIIIIIIIIHHIIHIIIHIHIIIIIIIIIIIIHIHHHHIIIIIIHIIIHIHIIGGHHIIIIIIHIHHIIIIIIIHHHEGCEEHH8GHIIHEHHHHHIIIIHHHIH@HHHHIIFHHAHFHCG@EHHHHHHHHEIIHIHEEEDE:DDGHHHHGHGIIIIIFIHHHHHGECEEECG@<HIHD1CCF1<1EECD<?@HHFCC0CCCECC<EC1HHHEIHH?GE<HDD?DIIHHHHEHFCCHF1EF?EHEHGC<0DD0
@HISEQ:969:HM2KJBCX2:2:1101:11796:4918 2:N:0:ACTATGCA
CACCTGTAGTAGCCCAACTATCCCTATTAATCATTACGTCGATCCTAGAAACCAACGAAATAGGATCAAACGTCCTATTTCATTATTCCATGCTAATGTATTCAAGCTAATGCTTGCTTTAAACACTCTAATTTTTTCAAAGTAACAGTCCTGATTCCCCACGACACCAAATTAATGACATCATGCTTCGTCAGAAGGGAGAAACCAATTGTACCAGTTCATACCGTAGGCACGACCGATAAATTGATCCCGAAATTCAACTACGAGCTTTTTAACTGCAACAACTTTAATATACGCTATTGGAGCTGGAATTACCGCGGCTGCTGGCACCAGACTTGCCCTCCAA
+
<@@@D@<FHG1<<CFHE=HH@GEHIIIIIIIHH@FCG@HEHHEHHFEDECGE@EHIEEH=GH11CGHHIFH@<<CCHCHFEHHHIIIF@HHEG@GHIIIHHHIHCIIHHHHIHHHHHHHFIIHGHIHEHHIIHHFF?HHHHIIIIIIIIIIIIHIIIHEHHHFH?IHGHHHHIHIIIIIHIIHIIIIIIIGHIIIIHIIIHIHIIIIHIGH<IIIIIIIHIHHIIIIIIIIIIHHIIIIHIIIHGIIIHIIIIIIIIIIIHHCIIHIHIIIHIHHIIIIIIIHIIIIIIIIIIHIIIHHGHIIIIIIIIIIHHIGIIIIIIIIIIIIIIIIIIHHHIIHIIDDDDD
@HISEQ:969:HM2KJBCX2:2:1101:12760:4872 2:N:0:ACTATGCA
CACCTGTAGTAGCCCAACTATCCCTATTAATCATTACGGTGATCCTAGAAACCAACAAAATAGAACCATGCCGTCCTATTCTATTATTCCATGCTAATGTATTCGAGCAAAAATGCCTGCTTTAAACACTCTAATTTTTTCAAGGTAAAGGTCCTGGATCCGCAAGACACCCAATTAAGGACATCAAGTTTCTCCAGAAGGTGAGAAATCAACAGCGACAGTTCATACCCCTTAAGGCATGACCATCACGTCAATCCCGAAATTCAACTACGAGCTTTTTAACTGCAACAACTTTAATATACGCTATTGGAGCTGGAATTACCGCGGCTGCTGGCACCAGACTTGCCCTCCAA
+
DDDDDIIIIIIIIIIIIHIIIHHIIIIIIIIIIIGIIIIIHIIIIGHIIIIIIIIIIIIIIIIHIIHIHHIHGHHHGHHIHHIHIIIIIIIFHIIIIIIHIFEHHHHIIIIIEHIHHHIHHHIHIIIHIIIIIIIIIIIIIIIIIHIIIIIIHIIHIIIIIIIIIIIIIIIIIIHIIIHIIIIIIIIIIHHIIIIIIIIIIIIIIIIIIIIIIIIIIIIIIIIIIIIIIHHIIIIIGIHIIIIIIIIIIIHHIIIIIIHIIIIIIIIIIHIHIIIIIIIIIIIIIIIIIIIIIIIIIIIIIIIIIIIIIIIIIIIIIIIIIIIIIIIIIIIIIIIIIIIIIIIIIIIIDDDDD
@HISEQ:969:HM2KJBCX2:2:1101:20868:4757 2:N:0:ACTATGCA
CACCTGTAGTAGCCCAACTATCCCTATTAATCATTACTCATTTCCCCAAAAACCAACAAAATTCGAGATACGAGTCCTAAATTATTATTCCATGCTAATGTATTCATAACTTTCAGCCTGCTTTAAACACTCTAATTTTTTCAAAGTAAAGGTCCTGGATTGCGAACCCAACCCAGTAAAGGGCAGGAACGTTCTCCAGGAAGATGGTAAGCGCGCATCGGCACTCACACACGATACCGTGGCGGGCCAAGCGCACTATACCAGAAATCCAACTACGAGCTTTTTAACTGCAACAACTTTAATATACGCTATTGGAGCTGGAATTACCGCGGCTGCTGGCACCAGACTTGCCCTCCAA
+
DDDADIHHIHHIIFHIHIGIIIIIIHHHIIIIIIIIIIIIIIIIIIIIIIIIIIIIIIIIIHHHHIIIFHHHHHEHHIHHHHHIIIIIIEHEHHGIIIHCF<<FHHIIHHHIIIIFHIIGIIIHHIIGHIIIHHIIIGHHFHHHGHFHHIEEEHGIIIHIHIHEEHIIHCHHHGHHHIHIHHGGHEEHGIIHFDHCHIIIIHIIIHIHHDHIIIHHH@HIIHIIGIIIIHIIHHIIHIHIIIIHEIIHGHHHHIIHGIHIHHIIIIHHHHGHIIIIIIIIIIIIGIIIIIIHIHHGHHIIHIIHFHIIIIIIIIIIIHIIIIIIIIIIIIIIIIIIIIIIIIIIIHIIIIIIICCDDA
@HISEQ:969:HM2KJBCX2:2:1101:10303:5105 2:N:0:ACTATGCA
CACCTGTAGTAGCCCAACTATCCCTATTAATCATTACGGTGGTCCTAGAAACCAACAAAATAGAACCACAACGTCCTATTCTATTATTCCATGCTAATCTATTCAAGCAAATGCCTGCTTTAAACACTCTAATTTTTTCAAGGTAATGGTCCTGGCTCCCCGGCACACCCAATAAAGGACATACTGGTTCACCAGAAGGTGGACCCGACACAGGACAGTACTCGCCAAAGACGGACCGCCCGGCCAGGCCTAAAATTCAACTACGAGCTTTTTAACTGCAACAACTTTAATATACGCTATTGGAGCTGGAATTACCGCGGCTGCTGGCACCAGACTTGCCCTCCAA
+
DDDDDIIIIIIIHIIIIIIIIIIIIIHIIIHHIIIIIIIIIIIIIIIIIIIIIIIIIIIIIHHIIIIIIIIIIHIIHHIHHIHIIIIIIIGHHHHIIIIIIHHHIIHHHIIIIHHIHIIHIHIHEHHHIIIIIIIIIIIHIIIIIIHHFHIHIIHHHHIIIIIIIIIIIIIIIIHIIIIIIIIIIIIHHIHGIIIIIIHIHHGFHHHHIHHIGIIIIIIIIHIIIIIIIHHIIIIIIHIIIIIIIIIIGIIIIIIIIIIIHHCIIHIIIIIIIIIIIIIIIIIIIHIIIHIHHHIIIIHHHIIIIIIIIIIIIIIIIIIIIIIIIIIIIIIIIIIIIIIIIDDDDD
@HISEQ:969:HM2KJBCX2:2:1101:19296:5123 2:N:0:ACTATGCA
CACCTGTAGTAGCCCAACTATCCCTATTAATCATTACGGTGGTCCTAGAAACCAACAAAATAGAACCACAACGTCCTATTCTATTATTCCATGCTAATCTATTCAAGCAAATGCCTGCTTTAAACACTCTAATTTTTTCAAGGTAATGGTCCTGGCTCCCCGGCACACCCAATAAAGGACATACTGGTTCACCAGAAGGTGGACCCGACACAGGACAGTACTCGCCAAAGACGGACCGCCCGGCCAGGCCTAAAATTCAACTACGAGCTTTTTAACTGCAACAACTTTAATATACGCTATTGGAGCTGGAATTACCGCGGCTGCTGGCACCAGACTTGCCCTCCAA
+
CDDDDIIHIIHEHHHIIIGHEEHHHIHHHFHHHIHHIIHHHHIHHHFHIIIIIIIIHEIGHHGHHHHHHHHHHH?GHIHHHIIG@DFGEHHHH?GEEFHHGDGHIIIIIGHHHIIHHHHIIIHGIIIIHIHIIIIHHGHHIHHHH@HFFHHHHHHHIHHEHIIHIIIHIGIHIIIIFIHHIIIG?DEHFGHHHHIIHHHHIHIIIHHCHIHHHEIIIIIIIGIIIIGIIIIIIIIIIIG>IIHIHHIIHIIIIIIHIIGIIIHIIHHHIIIIHIIIIIIIIIIIIIIHHIIGHHIIIIHHHIIIIIIH@IIIIIIIIIIIIIIIHIIIIIIIIIIIHIIIIDDDCD
@HISEQ:969:HM2KJBCX2:2:1101:18410:5911 2:N:0:ACTATGCA
CACCTGTAGTAGCCCAACTATCCCTATTAATCATTACGGTGATCCTAGAAACCAACGAAATAGAACCAAGCCGTCCTATTTCATTATTCCATGCTAATATATTCAGACGTTAGCCTGCTTTAAACACTCTAATTTTTTCAAAGTAATAGTCCTGATTTCCAATCACACCAAATAAATGGCATGAAAGTTCCTCAGAAGGTAGAGATTTATCTCACCAGTACAGACAATTAAGCCTGACCAATGGGTAAACCCCGAAGTTCAACTACGAGCTTTTTAACTGCAACAACTTTAATATACGCTATTGGAGCTGGAATTACCGCGGCTGCTGGCACCAGACTTGCCCTCCAA
+
D@@0<1DH1GHEHIIIIIIIIIIIIIIIIIIIIIIIIICD<GHIIIIIGIIIIIIIEHHIIIICHFHEH1<C/<C<D<G1<<<<FFGGCCCH1111<FHIGC1@@CGFH1DEH?E<ECFHCGEHCFFHIHHHDHIHECHHHHB<FCEEC@ED<<@GHFGD@@1GHIHHGHGG<D/<<</@F<<CEG5<<E<D0@@FD@@8EEIHG5<GF1CHHHG@FCEHEG@GFFF<CHHC1GF9C@EFF<EE1<<HHDDIHHHHF@H@GHGCHHCCFEEIIIHCHC<1?GG@@HGCHHED1CC@C@GEHEH@HFCCCCIHHHIHDF/CCHF@@EEIHIIIIIIIIIIIIIIDDDDD
@HISEQ:969:HM2KJBCX2:2:1101:14671:6156 2:N:0:ACTATGCA
CACCTGTAGTAGCCCAACTATCCCTATTAATCATTACGTCGATCCTAGAAACCAACAAAATAGAATCAAACGTCCTATTTCATTATTCCATGCTAATGTATTCAAGCGTGAGCCTGCTTTAAACACTCTAATTTTTTCAAAGTAACAGTCCTGATTCCCCACAACACCAAATAAATGACATCATGGTTCGTCAGAAGGGAGAAACCGACGATGCCAGTACGTACCGAGGCACGACCAACATGATGGTCCCGAAATTCAACTACGAGCTTTTTAACTGCAGCAACTTTAATATACGCTATTGGAGCTGGAATTACCGCGGCTGCTGGCACCAGACTTGCCCTCCAA
+
DDBBB@GHH1CCH<CCGEHIH11CGGEGG@?EHEEF@CF?C/DH@CE11<<@DFHI?FHGH@1FHHHHHI?0DGHEHHEHHHHH1FHHI@1CCHHEHHHG@<CCIIHHHFHHHG@@BCEGHHFHHHGHIHIIIIFHFHFHHHGEHHHIHGHIFGHHGHH0HHEGHHHIIHIIIHIIIHIHFFHIIHIIGIIIIIIIHHHIHIHIIIIIHIIIIHIHIHIIIIIIHIHEEHIHFIHIIGHHHDHDIIIHHEHGHHHHIIHIHHGE@HHHEHHIIIIIIHHHHIIIFIIIIIIFIIIIHIIIIIIIHEIIHIIHIIIHIIIHIIHHIHIIIHIIIIIIIIIIDDDBD
@HISEQ:969:HM2KJBCX2:2:1101:4216:6299 2:N:0:ACTATGCA
CACCTGTAGTAGCCCAACTATCCCTATTAATCATTACGGTGATCCTAGAAACCAACAAAATAGAACCATGCCGTCCTATTCTATTATTCCATGCTAATGTATTCGAGCAAAAATGCCTGCTTTAAACACTCTAATTTTTTCAAGGTAAAGGTCCTGGATCCGCAAGACACCCAATAAAGGACATCAAGTTTCTCCAGAAGGTGAGAAATCAACAGTAACAGTTCATACCCCTTAAGGCATGACCATCACGTCAATCCCGAAATTCAACTACGAGCTTTTTAACTGCAACAACTTTAATATACGCTATTGGAGCTGGAATTACCGCGGCTGCTGGCACCAGACTTGCCCTCCAA
+
DDDDDIIIIIIIIIIIIIIIIIIIIIIIIIIIIIIIIHHIIIIIIIIIIIIIIIIIIIIIIIIIIIIIIEHIGHIIIHIIIIIIIIIIIIIIHHHIGIHIIHGIIIIIIHHHIIIIHHHIIIIIHIIIIIIIHIIIIHIHIIIIHIIIIIIIIIIIIIIIHIIIIHHHHHIHIIIIIIIIIIIIIIIIIIIIIIIIIIIIIIIIIIIIIIIIIIIIIIIIIIIIIIIIIIIIIIIIIIHIIIIIIIHHHIHGIIIIIIIIIIIIIIIIHHIIIIIIIIIIIIIIIIIIIIIIIIIIIIIIIIIIIIIIIIIIIIIIIIIIIIIIIIIIIIIIIIIIIIIIIIIIIIIIDDDDD
@HISEQ:969:HM2KJBCX2:2:1101:18475:6357 2:N:0:ACTATGCA
CACCTGTAGTAGCCCAACTATCCCTATTAATCATTACGGTGATCCTAGAAACCAACAAAATAGAACCATGCCGTCCTATTCTATTATTCCATGCTAATGTATTCGAGCAAAAATGCCTGCTTTAAACACTCTAATTTTTTCAAGGTAAAGGTCCTGGATCCGCAAGACACCCAATTAAGGACATCAAGTTTCTCCAGAAGGTGAGAAATCAACAGCGACAGTTCATACCCCTTAAGGCATGACCATCACGTCAATCCCGAAATTCAACTACGAGCTTTTTAACTGCAACAACTTTAATATACGCTATTGGAGCTGGAATTACCGCGGCTGCTGGCACCAGACTTGCCCTCCAA
+
DDDDDIIIIIIIIIIIIIIIIIIIIIIIIHIIIIIIIIHIIIIIIIIIIIIIIIIIIIIIIIHIIIIIIIIIDHIIHIIIIIIIIIIIIIIIIIIIIIIIIHHIIIIIIIIHIIIIIIIIHIHIIIIIIIIIIGIIIIIIIIIIIIIIIIHHIIIIIIIIIIIIIIHIIIIIIIIIIIIHHIIIIIIIIIHIIIIIIHIIIIIIIIIIIIIIIIIIIIIIIIIIIIIIIIIIIIIIIIIIIIIIIIIIIIIIIIIIIIIIIIIIIIIIIIIIIIIIIIIIIIIIIIIIIIIIIIIIIIIIHIIIIIIIIIIIIIIIIIIIIIIHIIIIIIIIIIIIIIIIIIIIIIIIDDDDD
@HISEQ:969:HM2KJBCX2:2:1101:3843:6592 2:N:0:ACTATGCA
CACCTGTAGTAGCCCAACTATCCCTATTAATCATTACGGCGGTCCTATAACCAACAAAATAGAACCGCACGTCCTATTCTATTATTCCATGCTAATGTATTCGAGCATAGGCCTGCTTTGAACACTCTAATTTTTTCAAAGTAAAAGTCCTGGTTCCCCGCACGCCCAGCGAAGGGCATGCGTACCCCCAGAGTGAAAGCCCCGGCCGGGCCAGTGCACGCGGTGAGGCGGACCAGCCGGCGCGGGGCCCAGGTTCAACTACGAGCTTTTTAACCACAACAACTTTAATATACGCTATTGGAGCTGGAATTACCGCGGCTGCTGGCACCAGACTTGCCCTCCAA
+
DDDDDIIIIHIFHHHCCEHIIIIIHGIHCHHHHIIII<EHDGCHHHEFCGFHIH=C?HHIEGEEGHCHIIGH?GHHIHIIHHHHIHGIHIEGIIIHHHHHHGGHHHHIGHHIHIHGHHH@HCIIHHEHGIIIHHHHHGHHHHFHHHEHHHFAGGHHHIIHIIIEGHHCHGHIDHIHHDGDGAG<HHHHIHHEHFBEG<GHH?DHGHDHHIIIIIHGIHEHIFHGDGHHHCF<HHGIIIIHEDCHHECEHHCCHEEIIIIHHH?HIIIHGHHECGHGGD<HFDF<?CD?HEEIDHEHFECGC<@@HEIHHHHHC/CEGEHFHIIHEHHHGH@GHEHHEDHDADBD
@HISEQ:969:HM2KJBCX2:2:1101:5584:6598 2:N:0:ACTATGCA
CACCTGTAGTAGCCCAACTATCCCTATTAATCATTACGGTGATCCTAGAAACCAACAAAATAGAACCATGCCGTCCTATTCTATTATTCCATGCTAATGTATTCGAGCAAAAATGCCTGCTTTAAACACTCTAATTTTTTCAAGGTAAAGGTCCTGGATCCGCAAGACACCCAATTAAGGACATCAAGTTTCTCCAGAAGGTGAGAAATCAACAGTAACAGTTCATACCCCTTAAGGCACGACCATTACGTCAATCCCGAAATTCAACTACGAGCTTTTTAACTGCAACAACTTTAATATACGCTATTGGAGCTGGAATTACCGCGGCTGCTGGCACCAGACTTGCCCTCCAA
+
CDDDDIIHHIIIFIIIIIIIIHIIIIHIIIIIIIIIIIIIGIIIIIIHIIIHFHHHHIIIHHFHGIIIIIIFDHIHIHHIHHHIIIIIIHHH?GHHEHHIIHFHHHHIIHHHIIHHIHHHIIIIHGGHHIIIIHFHHIIIIHHHHHIHHHHIHEFHHEHICHHEHGHHHHHIIIIIIIIIHIIIIHIHHIFHIIIIHHHHIIIIHIIHHIIIHIIIIIIIIHIIIIHHIIIIIIIIIGIHIIIIIIIHHHCGIHHIIIIIIIIIIIIIIIIIIIIIIHIGIIIIIIIIIHIHGIHIHHDIHHIIIIIHHIIIHHIIIIIIIIIIHIIIIIIIIHGIIIIHIIIIIIIIDDADD
@HISEQ:969:HM2KJBCX2:2:1101:1689:6691 2:N:0:ACTATGCA
CACCTGTAGTAGCCCAACTATCCCTATTAATCATTACGGTGATCCTAGAAACCAACAAAATAGAACCATGCCGTCCTATTCTATTATTCCATGCTAATGTATTCGAGCAAAAATGCCTGCTTTAAACACTCTAATTTTTTCAAGGTAAAGGTCCTGGATCCGCAAGACACCCAATAAAGGACATCAAGTTTCTCCAGAAGGTGAGAAATCAACAGTAACAGTTCATACCCCTTAAGGCATGACCATCACGTCAATCCCGAAATTCAACTACGAGCTTTTTAACTGCAACAACTTTAATATACGCTATTGGAGCTGGAATTACCGCGGCTGCTGGCACCAGACTTGCCCTCCAA
+
DDDDDHHHIIIHIGIIHHIIHIIIIHFIIGIIIIIHHHIIHIIIIIIIIIIIHIHIHHGHHIIIIGEEHEHHEHCHHHHGGIIIII?HHFHGHIICHHHIIFEEEHEEH=H1IIHGIIIIHHIIGHIIIHIHIIIIHIHHIIFHIHHHHHECFEHHDGHIIFHHIHEFGHIIHIHGHIIIHHHHHHHGFHHHEGHHHFIHHHHFCCHGHFHGHHHFFIHG<HEHHEFHIIHFED1CIIIIHGHHEHECHHHDHHHHHIIIFIIIIIIIIIHIHHIHIIIHHHIIHHEHIIIIHHCHIHCIHHHG?HIIHIIHHHIIHHHIIIIIIIHHIHHIIIIIIIIHHHIIIIHHCDDDD
@HISEQ:969:HM2KJBCX2:2:1101:9176:7996 2:N:0:ACTATGCA
CACCTGTAGTAGCCCAACTATCCCTATTAATCATTACGGTGATCCTAGAAACCAACAAAATAGAACCATGCCGTCCTATTCTATTATTCCATGCTAATGTATTCGAGCAAAATGCCTGCTTTAAACACTCTAATTTTTTCAAGGTAAAGGTCCTGGTTCCACATGACACCCAATTAAGGACATCATGCTTCTCCAGAAGGTGAGAAATCAACTGCGACAGTTCATACCCCTTAAGGCACGACCATCACGTCAATCCCGAAATTCAACTACGAGCTTTTTAACTGCAACAACTTTAATATACGCTATTGGAGCTGGAATTACCGCGGCTGCTGGCACCAGACTTGCCCTCCAA
+
BDDADHIHIHHHIIHHHIIHIGIIIIHIIIIIIIIIIHIIIIIEHIIIIIHHHIIIEHIIIHHHHHIIHIIIHEHHIIHIIHIIHIHIHIIE1<GEHHHIF<IIIIHIIHHIIIIIIHHHGHHGECEFHHHIIIIEGHIIIHGHHHIHIHHHIHEHIIIGHIIIIIIHFIIIHGIIIHGIHHIIIIIHHHIHIIHIIIHHIHHHGIHIHHIHIIHFIIIIIIIIIIIIIIIIIIIIIIIIHHIIHHGHHFCIHDGIIIIIIHIIIIIIHIIIIIIIIIIIIHIIIIHHHCHIIHIIIIIIIIHIIHIIIIIIIIIIIIIIIIIIIIIIIIIIIIIIIIIIIIIIIIIDDCDD
@HISEQ:969:HM2KJBCX2:2:1101:5763:8257 2:N:0:ACTATGCA
CACCTGTAGTAGCCCAACTATCCCTATTAATCATTACGGTGATCCTAGAAACCAACAAAATAGAACCATGCCGTCCTATTCTATTATTCCATGCTAATGTATTCGAGCAAAAATGCCTGCTTTAAACACTCTAATTTTTTCAAGGTAAAGGTCCTGGATCCGCAAGACACCCAATTAAGGACATCAAGTTTCTCCAGAAGGTGAGAAATCAACAGCGACAGTTCATACCCCTTAAGGCATGACCATCACGTCAATCCCGAAATTCAACTACGAGCTTTTTAACTGCAACAACTTTAATATACGCTATTGGAGCTGGAATTACCGCGGCTGCTGGCACCAGACTTGCCCTCCAA
+
CDDDDIIIIIIIIIIIIIIIIIIIIIIIIIIIIIIIIIIIIIIIIIIIIIIIIIIIIIIIIIIIIIIIIIIIIHIIIIIIIIIIIIIIIIIIIIIIIIIIIFHIIIHIIIIIIIIIIHIIIIIIIIIIIIIIIIIIIHIIIIIIIIIIIIIIIIIIIIIIIIIIIIIIIIIIIIIIIIIIIIIIIIIIIIIIIIIIIIIIIIIIIIIIIIIIIIIIIIIIIIIIIIIIIIIIIIIIIIIIIIIIIIIIIIHHIIIIIIIIIIIIIIIIHHIIIIIIIIIHIIIIIIIIIIIIIIIIIIIIIIIIIIIIIIIIIIIIIIIIIIIIIIIIIIIIIIIIIIIIIIIIIIIIDDDDD
@HISEQ:969:HM2KJBCX2:2:1101:1408:8607 2:N:0:ACTATGCA
CACCTGTAGTAGCCCAACTATCCCTATTAATCATTACGGCGGTCCTAGAAACCAACAAAATAGAACCGCACGTCCTATTCTATTATTCCATGCTAATGTATCCGAGCAAAGGCCTGCTTTGAACACTCTAATTTTTTCACAGTAAAAGTCCTGGTTCCCCGCCACAGCCAGTGAAGGCCATGGGGTTCCCTAGAAGGAAAGGCCCAGCCGGACCAGTACTCGCGGTGAGGCGGACCGGCCAGCCAGGCCCAAGGTTCAACTACGAGCTTTTTAACTGCAACAACTTTAATATACGCTATTGGAGCTGGAATTACCGCGGCTGCTGGCACCAGACTTGCCCTCCAA
+
DBDDDHIIIIIIIIIIIIIIHIIIIIIIIIIIIIIIIIHHIIIIIIIIIIIIIIIIIGHIIIHIHIIIIIGHGHHCHHIIIIIIIIIIIGIHIHGIIHHIHHGHHIIIHHHGIIIIIHHIHHHIIIIHIIIIIHHHIHFIIIHHIIIIHIIHIHHIIIIIIIIIIIIIIHIIIIIIIIIIIHIIIIIHGH#IIIIIIIIIIIIIIIIIIIIIIIIIIIIIIIIIIIIIIIIIIIIIIIIIIIIHIIHIIIIIIIIIIIIIIIIIIIIIIIIIIIIIIHIIIIIIIGIIIIHHHIIIHIIIIIIIIIIIIIIIIIIIIIIIIIIIIIIIIIIIIIIIIIIIDDDDD
@HISEQ:969:HM2KJBCX2:2:1101:9054:9684 2:N:0:ACTATGCA
CACCTGTAGTAGCCCAACTATCCCTATTAATCATTACGTCAATCCTAGAAACCAACAAAATAGGATCGAACGTCCTATTTCATTATTCCATGCTAATGTATTCAAGCGTTAGCCTGCTTTAAACACTCTAATTTTTTCAAAGTAACAGTCCTGTTTCCCTGCAACACCAAATTAATGACATTACAGTTCTTCAAGAAGGAGGAATCAGTAAAGCCAGTACACACCATTGGCACGACCAACCTACTGACCCCGAAATTCAACTACGAGCTTTTTAACTGCAACAACTTTAATATACGCTATTGGAGCTGGAATTACCGCGGCTGCTGGCACCAGACTTGCCCTCCAA
+
DDDDDIIIIIIIIIIIIIIIIIIIIIIIIIIIIIIIIIIIHIIIIIHIIIIIIIIIIIIIIIIIHIIIIIIIIHIIIIIIIIIIIIIHIIIIIIIFIIIIIIIIIIIIIIIIIIIIIIIIIIIIIIIIIIIIIIIIIIIIIIIIIIHIIIIIIIIIIIIIIIIIIIIIIIIIHIHIIHIIIIIIIIIIIIIIIIIIIIIIIIIIIIHIIIIIIIIIIIIIIIIIIIIIIIIIIIIIIIHIIIIHHIIIIIIIIIIIIIIIIIIIIIIIIIIIIIIIIIIIIIIIIIIIIIIIIIIIIIIIIIIIIIIIIIIIIIIIIIIIIIIIIIIIIIIIIIIIIIIIIDDDDD
@HISEQ:969:HM2KJBCX2:2:1101:14311:9923 2:N:0:ACTATGCA
CACCTGTAGTAGCCCAACTATCCCTATTAATCATTACGTCAATCCTAGAAACCAACAAAATAGAATCAAACGTCCTATTTCATTATTCCATGCTAATGTATTCAAGCGTAAGCCTGCTTTAAACACTCTAATTTTTTCAAAGTAACAGTCCTGATTCCCCACGACACCAAATTAATGACATCGCGGTTCTTCAGAAGGTAGGAACCAATAATACCAGTGCGTACCGAGGCACGACCGACAATTTGATCCCGAAATTCAACTACGAGCTTTTTAACTGCAACAACTTTAATATACGCTATTGGAGCTGGAATTACCGCGGCTGCTGGCACCAGACTTGCCCTCCAA
+
DDDDDIIIIIIIIIIIIIIIIIHIIIIIIIHIIIIIIHHHHIIIIIIIGHHIIIIIIIIHIHHFIIIIIIIHIIIIHHIIHIIIIIHIIIHHGIIIIIIIIIIIIIIIIIIIGIIHIHIIIIIIIIIIIIIIIIIIIIIIIIIIIIHIIIIIIIIIIHIIIIIHIIIIIIIIIIIIIHHIIIIIIIIIIHIIIIIIIIIIIIHIIHIIHIIIHHIIIIHGIIIIIIIIIIIIIIIIIIIIIHHHIIIIIIIIIIIHIIIIIIIIIIIIIHIIIIIIIIIHIHIIIIIIIIIIIIIIIIIIIIIIIIIIIIIIIIIIHIIIIIIIIIIIIIIHIIIIIHIIDDDDD
@HISEQ:969:HM2KJBCX2:2:1101:8368:10754 2:N:0:ACTATGCA
CACCTGTAGTAGCCCAACTATCCCTATTAATCATTACGGTGATCCTAGAAACCAACAAAATAGAACCATGCCGTCCTATTCTATTATTCCATGCTAATGTATTCGAGCAAAAATGCCTGCTTTAAACACTCTAATTTTTTCAAGGTAAAGGTCCTGGATCCGCAAGACACCCAATAAAGGACATCAAGTTTCTCCAGAAGGTGAGAAATCAACAGTGACAGTTCATACCCCTTAAGGCATGACCATCACGTTAATCCCGAAATTCAACTACGAGCTTTTTAACTGCAACAACTTTAATATACGCTATTGGAGCTGGAATTACCGCGGCTGCTGGCACCAGACTTGCCCTCCAA
+
DDDDDIIIIIIIHIIIIIIIIIIIIIIIIIIIHHIIIIIIIIIIIIIGIIIIIIIIIIIIIHHIIIIIIIIIIIHIIIIIIIIGFHIHHIIIHIHHHHHIIIHIIHIHHGHIIHHHIHHIIIIIHHIIHIIIIHHHIIIIHHHIIHHHIIHHIIIIHIHIIIIIHHHGHGIIIIIHIIIIIIHIIIHIGIHIIIIHIHIIIIIIHGHHHHIIIIIIIHIIIHIHHIIIIIIIHIIIHIIIIIHHIIIIIIHGIIIHHHIIIIIIIIIIIHIIIIHIIIIIHHIIIIIIIIHIHIIIIIIHHIIIIIIIIIIIIIIIIIIIIIHIIIIIIIIIIIFHIIIIIIHIIIIIDDDDD
@HISEQ:969:HM2KJBCX2:2:1101:16864:10368 2:N:0:ACTATGCA
CACCTGTAGTAGCCCAACTATCCCTATTAATCATTACGTTGATCCTAGAAACCAACAAAATAGAATCGAACGTCCTATTTCATTATTCCATGCTAATGTATTCAAGCGCGTGCCTGCTTTAAACACTCTAATTTTTTCAAAGTAACAGTCCTGACTCCCCACAACATCAAATTAATGACATCATGATTCATCAGAAGGGAGAAATCAATGACATTAGTACGTACCGAAGGCACGACCGACGTATTGATCCCGAAATTCAACTACGAGCTTTTTAACTGCAACAACTTTAATATACGCTATTGGAGCTGGAATTACCGCGGCTGCTGGCACCAGACTTGCCCTCCAA
+
DCDDDIIIIIIHIIIIIIIIIIIIIIIIIIHIIHIIIIIIIIIIIIHIIIIIIIIIHIIIIIIIIFHIHHHIFHIIIIIIIIIIIIHHIIIIIIIIHHHHGIHHIIIIHIIIIIIGIHIIHIIIIIIIIIGIIIIIHHHHIGHHHIIHHIHIIIIIIIIIIIIIIIHHIIIIIIIHHHHIIIIIHHHIHIIHIIIIIIHHHHIIHIIIIIIHIIIIIIIIIIIHHIIIIIIIIIIIIIIIIIIHFIIIIIIIIIIIIIIIIIHIIIIIIIIIIIIIIIIIIHIIHIIIIIIIIHIIIIIIIIIIIIIIIIIIIIIIIIIIIIIIIIIIIIIIIIIIIGIIIDDDDD
@HISEQ:969:HM2KJBCX2:2:1101:7667:11652 2:N:0:ACTATGCA
CACCTGTAGTAGCCCAACTATCCCTATTAATCATTACGGTGATCCTAGAAACCAACAAAATAGAACCATGCGTCCTATTTCATTATTCCATGCTAATGTATTCAGGCAATAGCCTGCTTTAAGCACTCTAATTTTTTCAAGGTAACAGTCCTGCTTCCCCAACGCACCAAATTAATGACATGCTGGTTATTCAGAAGGTAGGAATCCATCACGCCAGTACAGACCCAAAAGCCCGACCAACGGATAAATCCCGAAATTCAACTACGAGCTTTTTAACTGCAACAACTTTAATATACGCTATTGGAGCTGGAATTACCGCGGCTGCTGGCACCAGACTTGCCCTCCAA
+
DDDDDIIIIIIIIIIHIIHIIIIIHIIIHHIIIIIIIIIIIGHHHIIIIIIIIIIIIIEHHIGHHHHIIIIIIDHFHIIIIHIIIIIGHHHHHIGHHIIIIHEHHIIIIIIIIIIIIIIIIIGHHHIIIIHHGIIIIHHIIIHIIIIIIIIHIGBGIHHIIIIHIIIGIIHHHIIHHEHIIIIIIHIIHIIHIIIIHHGIIHIHIIIIHHIIIIIIIHHIIIIIGIIIIIIIHIIIIIIIIIIIHHIHIIIIIIIIIIIIIIIIIIIIHIIIIIIIIIIIHIIHHIIIIIIIIIHIIGIIIIIIIIIIIIIIIIIIIIIIIIIIIIIGIIIIIIHIIIIIIIDCDDD
@HISEQ:969:HM2KJBCX2:2:1101:17373:11908 2:N:0:ACTATGCA
CACCTGTAGTAGCCCAACTATCCCTATTAATCATTACGGTGGTCCTAGAAACCAACAAAATAGAACCATGCCGTCCTATTTTATTATTCCATGCTAATGTATTCAAGCAAAAATGCCTGCTTTAAACACTCTAATTTTTTCAAAGTAAAGGTCCTGGTTCCCCGCGGCATCCAATTAAGGACATCGCGGTTCTCCAGAAGGTGAGAAATTGACTGCACCAGTTCATACCCCGTGAGGCACGACCGATGCGCCAATCCCGAAATTCAACTACGAGCTTTTTAACTGCAACAACTTTAATATACGCTATTGGAGCTGGAATTACCGCGGCTGCTGGCACCAGACTTGCCCTCCAA
+
DDDDDIIIIIIIIHEHEHGIICHIIHIIIIHIH?HHIIGHEEHHHHGHHHHHHIIIHIIIIIIHIIIIIIIIHHHHHGHHHIIIIIIIFHE?FHH?HCCG@DGFHIIIIIIIIIIHIHFIIIHHIIIIIIIIHHIIIHIHIHHHIIHHIIIIIIIIHHIIHHIIIHIIIIHHGIHGHIIIIIIHIIIGIIIIIHIHHFIIIGIIIIHIIIHIIIIIHIIIIHIIIIHIIIIIIIIIIIHIIIHIIIIGHIHGIIIIIIHIHHGIIIHHIHIHEGIIIIHHIIIIIIIIHHHHHGGEIIHHIIIIIIIIIIHIIIIIIIIIIIIIIHIIIIHIIIIIIIHIIIIIIIIIDDDDD
@HISEQ:969:HM2KJBCX2:2:1101:7158:12266 2:N:0:ACTATGCA
CACCTGTAGTAGCCCAACTATCCCATTAATCATTACGGTGATCCTAGAAACCAACAAAATAGAACCATGCCGTCCTATTCTATTATTCCATGCTAATGTATTCGAGCAAAAATGCCTGCTTTAAACACTCTAATTTTTTCAAGGTAAAGGTCCTGGATCCGCAAGACACCCAATAAAGGACATCAAGTTTCTCCAGAAGGTGAGAAATCAACTGCAACAGTTCATACCCCTTAAGGCATGACCATCACGTCAATCCCGAAATTCAACTACGAGCTTTTTAACTGCAACAACTTTAATATACGCTATTGGAGCTGGAATTACCGCGGCTGCTGGCACCAGACTTGCCCTCCAA
+
DDDDDIIIIIIIIIIIIIIIIIIIIIIIIIIIIIIIIIIIIIIIIHIIIIIIIIIIIIIIIIIIIIIIHIHIHHIIIIIIIHIIIIIIIIIIGIIIIIIIHFHIIHIIIHHIIIIIIIIHIIHIHIIIIIIIIIHIIIIIIIIIIIIHIIIIIIIIIIIIIIIIIIIIIIIIIIIIIIIIIIIHIIIIIIIIIIIIIIIIIIIIIIIIIIIIIIIIIIIIIIIIIIIIIIIIIHIIIIIIIIIIIIHIIHHIHIIIIIIIIIIIIIIIIIIIIIIIIIIIIIIIHIIIIIIIIIIIIIHIIIIIIIIIIIIIIIIIIIIIIIIIIIIIIIIIIIIIIIIIIIIIIIIDDDDD
@HISEQ:969:HM2KJBCX2:2:1101:9953:13441 2:N:0:ACTATGCA
CACCTGTAGTAGCCCAACTATCCCTATTAATCATTACGGTGATCCTAGAAACCAACAAAATAGAACCATGCCGTCCTATTCTATTATTCCATGCTAATGTATTCGAGCAAAAATGCCTGCTTTAAACACTCTAATTTTTTCAAGGTAAAGGTCCTGGATCCGCAAGACACCCAATAAAGGACATCAAGTTTCTCCAGAAGGTGAGAAATCAACAGTAACAGTTCATACCCCTTAAGGCATGACCATCACGTCAATCCCGAAATTCAACTACGAGCTTTTTAACTGCAACAACTTTAATATACGCTATTGGAGCTGGAATTACCGCGGCTGCTGGCACCAGACTTGCCCTCCAA
+
ADDDBIHHHHIHIHIIHIIIIIIHHIIIHIIIIHHIFHEHHEHHIIHEHIHIIIHIHIEHIIECEHHFEEHIHCEDHECGGHEHIHHECGHEHHCGHHHHH11HIHHHHIHHHIIFEIHGGHEHHEIHIHIIHIHGHIIHHHHGIIHIIIIHIIIIHHIIHIHIHIIIIHHHHGHHIHIHIIIGIIIIHGHIIIIIIHIHIIIIIIIHHIIIIIIIIHIHIHIIIIIIHIIIIHIIIIIIIHIIIIIHIHFGIHHDGHIIHHIIIIIHHHHHIIGIIIIIIIIIIIIIHHHHHHHHHHHHHIIIIIIIIHHHHGIIIIIHHHIIIIIHHHIIIIIIIIIIHHHIHIIHADBDB
@HISEQ:969:HM2KJBCX2:2:1101:4014:13060 2:N:0:ACTATGCA
CACCTGTAGTAGCCCAACTATCCCTATTAATCATTACGTCAATCCTAGAAACCAACAAAATAGGATCAACGTCCTATTTCATTATTCCATGCTAATGTATTCAAGCGCGAGCCTGCTTTAAACACTCTAATTTTTTCAAAGTAACAGTCCTGATTCCCCACCACACCAAATTAATGACATGATGGTTCGTCAGAAGGTAGAAATCAGTAACACCAGTACGTACCGAAGGCACGACCAGCGTACTAATCCCGAAATTCAACTACGAGCTTTTTAACTGCAACAACTTTAATATACGCTATTGGAGCTGGAATTACCGCGGCTGCTGGCACCAGACTTGCCCTCCAA
+
@DDDBHEHHHIIHFIHIGIIGIHCHHIIIHHIHHHHFHHHHIIC@HHHHIIIHIEGCHCHIIIHEEEHHHIHHHHHHHHIIHHIHII?GHHIGHI?GHIFIHIIIIHHHHHIIHFIIHIIHHIHIIHHHHIIIHIHEHIHIIIIIIHFHIIHHH@IHHHHHEGIIIIIIIIIIHEHFGIIIIIHIIHIIHEIIIIIIIIIIIIIIIIIIIIIIIIIIHHIIIIIIIIIIIIIIHHIHGIIIIHHIIHGIIIIHIIHGFGHHIHHHHCIGIIIIIIIIIHIIHIHHIHHIIHIIIIIIIHHIIIIIIIIHIHHHDIIIHIHGIHHHHHHIIIIHHIIIIIIDDDDD
@HISEQ:969:HM2KJBCX2:2:1101:1894:12434 2:N:0:ACTATGCA
CACCTGTAGTAGCCCAACTATCCCTATTAATCATTACGGTGATCCTAGAAACCAACAAAATAGAACCATGCCGTCCTATTCTATTATTCCATGCTAATGTATTCGAGCAAAAATGCCTGCTTTAAACACTCTAATTTTTTCAAGGTAAAGGTCCTGGATCCGCAAGACACCCAATAAAGGACATCAAGTTTCTCCAGAAGGTGAGAAATCAACAGTAACAGTTCATACCCCTTAAGGCATGACCATCACGTCAATCCCGAAATTCAACTACGAGCTTTTTAACTGCAACAACTTTAATATACGCTATTGGAGCTGGAATTACCGCGGCTGCTGGCACCAGACTTGCCCTCCAA
+
DDDDDFHGHHIIE<<FHEE?HEGHHHIEHHHHE@<DHCGHH?1FH?H1F1<CF@GHHHHIHICFGHEHEHIHHEC?CC1<FHEE?FC1FGCHHHI?FGHHH<CEHHHHCHH6@<FEGHEHFEHHHEHHCHGHHHDGFHEHHEHHA1<HHHHE@CDHHHCEC<GD8@DHHHHEHCCEHHHHCDFHEFHF?HHHHFHGIIIIIIHIHHHH@@?GF6GHHHEBHIHHEHHCHIIGIIIIHHHHHHEHHHIHG@EDHIDIHHEHHEGIHIIHHIGHIH=CIIIIIIIHIHGIHHIHCIHIHIHHEIHIIIIIIIIIIIIHGHHHHHH<HHIIHIIIIHHHHGCEEIIIIIHIDDDDA
@HISEQ:969:HM2KJBCX2:2:1101:19997:13386 2:N:0:ACTATGCA
CACCTGTAGTAGCCCAACTATCCCTATTAATCATTACGGTGGTCCTAGAAACCAACAAAATAGAACCACAACGTCCTATTCTATTATTCCATGCTAATCTATTCAAGCAAATGCCTGCTTTAAACACTCTAATTTTTTCAAGGTAATGGTCCTGGCTCCCCGGCACACCCAATAAAGGACATACTGGTTCACCAGAAGGTGGACCCGACACAGGACAGTACTCGCCAAAGACGGACCGCCCGGCCAGGCCTAAAATTCAACTACGAGCTTTTTAACTGCAACAACTTTAATATACGCTATTGGAGCTGGAATTACCGCGGCTGCTGGCACCAGACTTGCCCTCCAA
+
DDDDDIIIHHIIIIIIIIGIIIIIIIIIIIIIIIIIIIIIIIIIIIIIIIIIIIIIIIIIIIHIIIIIHHIIIIIHHICGHIIIIIHHHIIIIIHIIHHHHFHHIIIIIIIIIIHIIIHIIIIHHHIIIIHIIIIIIHIHIHIGIHHIIHIIIGHHHIIIIIIIIIHIHIIHHIHIIIIIIIHIIIIIIIIIHHIIIIIHHHEIIIIIIIIHIIIHIIIIIIIIIHHIIIIHIIIIIIIIIIIIHIIIIHIHIIIIIIIIIIHIIIGIIIIIIIHIIIIIIIIIIIIIIIIIIIIIIHHFGIIIIIIIIIIIIIIIIIIIIIIIIIIIIIIIIIIIIIIIHDDDDD
@HISEQ:969:HM2KJBCX2:2:1101:11615:13730 2:N:0:ACTATGCA
CACCTGTAGTAGCCCAACTATCCCTATTAATCATTACGGTGATCCTAGAAACCAACAAAATAGAACCATGCCGTCCTATTCTATTATTCCATGCTAATGTATTCGAGCAAAAATGCCTGCTTTAAACACTCTAATTTTTTCAAGGTAAAGGTCCTGGATCCGCAAGACACCCAATAAAGGACATCAAGTTTCTCCAGAAGGTGAGAAATCAACAGTAACAGTTCATACCCCTTAAGGCATGACTATCACGTCAATCCCGAAATTCAACTACGAGCTTTTTAACTGCAACAACTTTAATATACGCTATTGGAGCTGGAATTACCGCGGCTGCTGGCACCAGACTTGCCCTCCAA
+
DDDDDIIIIIIIIIIIIIIIIIIIIIIIIIIIIHIIIIHHIIIIIIHIIIIIIIIIIIIIIIFHIIIIIIIIIHHFGHHHHIIIIIIIGIIIGHIIIGIIIHHHHIHIIIIIIHHHIIIIIIHIHHHIIIHHIIHIIIIIIIIIIIIIIIIIIHIIIHIIIIIIIIIIIIIIIIIIIIIIIIIIIIIIIIHIIIIIIIIIIIIIIIIHHIIIIIIIIIIIIIIIIIIIIIIIIIIIIIIIIHH%IIIIIIHFIIIIIIIIIIIIIIIIIIIIIIIIIIIIIIIIIIIIIIIIIIIIIIIIIIIIIIIIIIIIIIIIIIIIIIIIIIIIIIIIIIIIIIIIIIHIIIIIDDDDD
@HISEQ:969:HM2KJBCX2:2:1101:7944:14202 2:N:0:ACTATGCA
CACCTGTAGTAGCCCAACTATCCCTATTAATCATTACGGTGGTCCTAGAAACCAACAAAATAGAACCACAACGTCCTATTCTATTATTCCATGCTAATCTATTCAAGCAAATGCCTGCTTTAAACACTCTAATTTTTTCAAGGTAATGGTCCTGGCTCCCCGGCACACCCAATAAAGGACATACTGGTTCACCAGAAGGTGGACCCGACACAGGACAGTACTCGCCAAAGACGGACCGCCCGGCCAGGCCTAAAATTCAACTACGAGCTTTTTAACTGCAACAACTTTAATATACGCTATTGGCGCTGGAATTACCGCGGCTGCTGGCACCAGACTTGCCCTCCAA
+
DDDDDIIIIIIHIIIIIIIHIIIHHHIIIIIIIGHHHIICHHIIIHHHIHIIIIHIIHCHHHHHHHHHIIHIIHCHHHIGIIIIHEHFHGHHHHIIIHIIICHHIIIHHIHHCEHHIIHHHHIEFFIFHIIHHGHHHIIEHIHHIGHE1DCFHIGHIEHIIIGHHIGHIEEHIIHHEHHIHIHIIEHHHGHHHHIHHE@=GH7HHHHHDCHED@HHHICHEHHFDH@>1CA/<<4CDCCHED1EEI@D@CCGCD111GD0@ECEGC<01C11EECGD11G@F11C1<?F1CC<</CC@?C/<</<1IHCG<D/HC?C/@GF<1?HEFHCHF1F<<<1C?C<<<0B<
@HISEQ:969:HM2KJBCX2:2:1101:15228:14347 2:N:0:ACTATGCA
CACCTGTAGTAGCCCAACTATCCCTATTAATCATTACGGTGATCCTAGAAACCAACGAAATAGAATCAGTCCGTCCTATTTCATTATTCCATGCTAATGTATTCAGACGTTAGCCTGCTTTAAACACTCTAATTTTTTCAAAGTAACAGTCCTGATTTCCCATCACACCAAATAAATGGCATGAAAGTTCCTCAGAAGGTAGAGATTCATCTCACCAGTGCAGACAATTAAGCCTGACCAATGGGTAAACCCCGAAGTTCAACTACGAGCTTTTTAACTGCAACAACTTTAATATACGCTATTGGAGCTGGAATTACCGCGGCTGCTGGCACCAGACTTGCCCTCCAA
+
DDDDDIIIIIIIIHIIHIIIIIIIIIIIIIIIIIIIIIIIIIIIIIIIIIIIIIIIIIIIIIIIIHIIIIGHIHHIIIHIIIIIIIIIHIIIIIIIIIIIIHIIIIHIIIIIIIIIIIIIIIIIIIHHHIIIIIIIIIIIIHIIIIIIHIIIIIIIIIIIIIIIIIIIIIIIHHHIIIHIIIIIIIIIIIIIIIIIIIIIIIIIIIIIIIIIIIIIIIIIIIIIIIIIIIIIIIIIIIIIIIIHHHFIIIIIIIIIIIIIIIIIIIIIIIIIIIIIIIIIIHHIIIIIIIIIIIIIIIIIIIIIIIIIIIIIIIIIIIIIIIIIIIIIIIIIIIIIIIIIIIIDDDDD
@HISEQ:969:HM2KJBCX2:2:1101:12841:14003 2:N:0:ACTATGCA
CACCTGTAGTAGCCCAACTATCCCTATTAATCATTACTCCGGTCCTGAAGGCCAACACAATAGGACCAGACTCCTATCACGTTATTCCATGCTAATGTATTCAGAGCATAAGCTTGCTTTGAGCACTCTAATTTTTTCAAAGTAACAGCGCTGGAACCGCAACCCAGCCAATTAAGGCTAGGAGCATGCCACCGACAAAAGGGACGAAAGGGCAGGTGCACACCGAGTAGGTGGACCGACCCTTACGACCCAAGATCCAACTACGAGCTTTTTAACTGCAAAAACTTAAATATATGCTATTGGAGCTGGAATTACCGCGGCTGCTGGCACCAGACTTGCCC
+
DDDDDIIIIIIIHHIIHIIHIIIIIIIIIIIIIIIIIIIIIIIIIIIIIIIIIIIIIIIIIHHIIIIGHIHHIIIIIIIIIIHIIGIIIIIIIIIIIIIIIHHHHHIIIHIEHIIIIIIIHIIHHHIIIHIIIIIIHIIHHHIIHIIIIHIIHEIIHIIHIIIIIIHIIIHIIGHHIIHIIIIIIHIIIIIIEIHIHHIEHHGIHIIIIIIIIIIIGIIIIHII<HIIIIIHIIIIHHHHIHIIHIIIHIIIIHHIIIIIIIHHIIIIIIIIIIIIIIIIIIHGIIIHIIIIIIHHEIIIIHHIIIIIIIIIIIIIIIIIIIIIIIGIIIIIIIIIDDDDD
@HISEQ:969:HM2KJBCX2:2:1101:14996:14965 2:N:0:ACTATGCA
CACCTGTAGTAGCCCAACTATCCCTATTAATCATTACGTCAATCCTAGAAACCAACAAAATAGGATCAAACGTCCTATTTCATTATTCCATGCTAATGTATTCAAGCGTTAGCCTGCTTTAAACACTCTAATTTTTTCAAAGTAACAGTCCTGTTTCCCTGCAACACCAAATTAATGGCATTACAGTTCTTCAGAAAGGAGGAATCAGCGAGACCAGTACGTACCAATGGCACGACCAACCTGCTGACCCCGAAATTCAACTACGAGCTTTTTAACTGCAACAACTTTAATATACGCTATTGGAGCTGGAATTACCGCGGCTGCTGGCACCAGACTTGCCCTCCAA
+
DDDDDIIIIIIIIIIIIIIIIIIIIIIIIIIIIIIIIIHHIIIIIIIIIIIIIIIIIHGGHHHIIIIIHHHIIIGIIIIIHIIIIGHIIIIGHIHIIIIIIIHIIIHHIIIIIIIIIIIHIIIIIIIIIIIIIIIIIIIIHIHHIIIIIIIHHIIIHIIIIIHIHHHIIHIHIIIIIIIIIIIIIHIIIIIIIIIIIIIIIIIIIIIIIIHHIIIIIIIIIIIIHIIIIIIIIIIIIIIIIIIHHIIIIIIIIIIIIIIIIIIIIHIIIIIIIHIIIIIIIIIIIIIIIIIIIIIIIIIIIIIIIIIIIIIIHIIIIIIIIIHIIIIIIIIIIIIIIIIIIDDDDD
@HISEQ:969:HM2KJBCX2:2:1101:1258:15179 2:N:0:ACTATGCA
CACCTGTAGTAGCCCAACTATCCCTATTAATCATTACGGTGGTCCTAGACCAACAAAATAGAACCAACGTCCTATTCTATTATTCCATGCTAATCTATTCAAGCAAAAGCCCGCTTTAAACACTCTAATTTTTTCAAGGTAATGGTCCTGGTTCCCCGGCACACCCAGTTAAGGACATACCGGCTCACCAGAAGGATAGACCCGACAACAGACAGTACTCGCCAGAGACGGACCGCCCGGTCAGGCCTAAAATTCAACTACGAGCTTTTTAACTGCAACAACTTTAATATACGCTATTGGAGCTGGAATTACCGCGGCTGCTGGCACCAGACTTGCCCTCCAA
+
D@DBDIHIHIIIGIIIHHHEDFEHIIHIHEHHHHIHHIIIIHHHIHHHHIHHHIHIHHHIIIIFHGHIGHGHHIIIIEGIIIIIIIHIGEHHIHIIIIIIEFIHIGIFEHHHHIHFEGHIIHIIHHHHIIHIIIHHEIHHHHIHIHIHHHHHIIIIIHIHIEHHHGIIFIHIIHHHIHHHC?HEHHHEIIHHHIIIIIHHCEEHHGHD1FE@FHHGIIIIHEHIIHHHE<HHIIIIHIIHIHIIHHGIIIHGGIIHHHHCEG@EHHHIHHIIIIIIHIHIIHIIIHIIHHHDIIHHHHHHIIHHIIIIIGHCHHGIHIIIIHIIGFHHGHHHHEGDGHB@@B<
@HISEQ:969:HM2KJBCX2:2:1101:17972:14904 2:N:0:ACTATGCA
CACCTGTAGTAGCCCAACTATCCCTATTAATCATTACGTTGATCCTAGAAACCAACAAAATAGAATCGAACGTCCTATTTCATTATTCCATGCTAATGTATTCAAGCGCGTGCCTGCTTTAAACACTCTAATTTTTTCAAAGTAACAGTCCTGATTCCCCACGACACCAAATTAATGACATCATGGCTCCTCAGAAAGGAGAAACCAATAACACCAGTACATACCAGAGGCATGACCGACGTATTGATCCCGAAATTCAACTACGAGCTTTTTAACTGCAACAACTTTAATATACGCTATTGGAGCTGGAATTACCGCGGCTGCTGGCACCAGACTTGCCCTCCAA
+
DDDDCIIIIIIIIIIIIIIIIIIIIIIIIIIIIIIIIIIIIIIIIIHIIIIIIIIIIIIIIIIIIIIIIIIIHHIHIIHIIIIIIIIIIIHIHIIIIIIIIGIIIIIIIIHIIIIIIIIIHHIIIIIIIIIIIIIIIIIIIHIHIHIIIIIIIIIIIIIHIIIIIIIIIIHHIIIHIIIIIIIIIIIHIIIIIIHIIIIIIIIIIIIIIIIIIIIIIIIIHIIIIIIIIIIIIHIIIIIIIIIHGIIIIIIIIIIIIIIIHHHIIIIIIIIIIIIIIIIIIIIIIIIIIIIIHGIIIIIIIIIIIIIIIIIIIIIIIIIIIIIIIIIIIIIIHFIIIIIIIDDDDD
@HISEQ:969:HM2KJBCX2:2:1101:15789:15332 2:N:0:ACTATGCA
CACCTGTAGTAGCCCAACTATCCCTATTAATCATTACTCATTTCCCCAAAAACCAACAAAATTCGAGATACGAGTCCTAAATTATTATTCCATGCTAATGTATTCATAACTTTCAGCCTGCTTTAAACACTCTAATTTTTTCAAAGTAAAGGTCCTGGATTGCGAACCCAACCCAGTAAAGGGCAGGAACGTTCTCCAGGAAGATGGTAAGCGCGCATCGGCACTCACACACGATACCGTGGCGGGCCAAGCGCACTATACCAGAAATCCAACTACGAGCTTTTTAACTGCAACAACTTTAATATACGCTATTGGAGCTGGAATTACCGCGGCTGCTGGCACCAGACTTGCCCTCCAA
+
DDDDDIIIIIIIIIIIIIIIIIIIIIIHIIIIIIIIIIIIIIIIIIIIIIHIIIIIIIIIIIIIIIIHIIIHIIIIIIIIIIIHIIIIIIIIIIHIIIIIIFHIIIIIIIIHIIIIHIHIIIIIIIIIHIIIIIIIIIIIIHIHIIIIIIIIIIIIIIIIHIIIHIIIIIIIIIIIIHHIIIIIHIIIIIIIIIIIIIIIIIIIIIIIIHIIIIHIIIIIIIIIIIIIIIIIIIIIIIIIIIIIIIIIIIIIIIIIIIIIIIIIIIIIIIIIIIIIIIIIIIIIIIIIIIIIIIIIIIIIIIIIIHIIIIIIIIIIIIIIIIIIIIIIIIIIIIIIIIIIIIIIIHIIIIIIIDDDDD
@HISEQ:969:HM2KJBCX2:2:1101:4053:15744 2:N:0:ACTATGCA
CACCTGTAGTAGCCCAACTATCCCTATTAATCATTACGTCGATCCTAGAAACCAACAAAATAGGTTCGATCGTCCTATTTCGTTATTCCATGCTAATGTATTCAAGCGCGAGCCTGCTTTAAGCACTCTAATTTTTTCAAAGTAACAGTCCTGTTTCCCCGCAACAACAAATTAATGCCATCACGGTTCTACAAGAAGGAGGGACCAGTGAGGCCAGTGCATACCAGTGGCACGACCAACCTACTGGCCCCGAAATTCAACTACGAGCTTTTTAACTGCAACAACTTTAATATACGCTATTGGAGCTGGAATTACCGCGGCTGCTGGCACCAGACTTGCCCTCCAA
+
@DDBDIIHHHIGHEHGHHHHIIHGIIIIIFHHIIHHGFHHHHIIIH?@HECHIHFHHEHHIIIHHHHHHHI/FCDDHHFIIIHIGHIHHIIIGIHGIHIIIIHHIHFIHHHHHIIIIHHHIIIIHIIIIIIHHHGHGEHFIHHHHIIHHHIIHHGGHIGGIHIIIIHIIIIIIHHIIIHHIIIIIIIIIIIHHH:EIIIIHHFHFIIIIHHIIIIII<IHIHGFEHIIIGIIHHHIIIIHHHEGFGHDHCIIIIIIHIGIIIIIIIGHIIHIIIIIGIHEIHHHIIHHHHH=HHIIIIIHHIIGIHIIIIIIHIIGIIHIIIHIIHIIIIIIIIIIIIIIHDDADD
@HISEQ:969:HM2KJBCX2:2:1101:13120:16007 2:N:0:ACTATGCA
CACCTGTAGTAGCCCAACTATCCCTATTAATCATTACGGTGGTCCTAGACCAACAAAATAGAACCAACGTCCTATTCTATTATTCCATGCTAATCTATTCAAGCAAAAGCCCGCTTTAAACACTCTAATTTTTTCAAGGTAATGGTCCTGGTTCCCCGACACACCCAATAAAGGGCATACCGGCTCACCAGAAGGATAGACCCGACAGCAGAACAGTACTCGCCAGAGACGGACCGTCCGGTCAGGCCTAAAATTCAACTACGAGCTTTTTAACTGCAACAACTTTAATATACGCTATTGGAGCTGGAATTACCGCGGCTGCTGGCACCAGACTTGCCCTCCAA
+
DDDDDIIIIIIIHHIHHIIIIIIIHHIIIHIHIIIIHIIHIGIGHIIIHIIIIHIIIIHFHHIIIGHIIIHHIHHHEHIIIHIIIHIIIHHHHIIIIIGIIIHHIIIHHIHIIIIIIIIIHIIHIIIIHIHHIIHIHHHIIIIIIIHIIHHHHIIIIHIIIIIIIIIIIIIIHIIIIIIIIHIIIIIIIIIIIIIIIHIHIIHIHIIIIIHIIIIIIIHIIIIIIIIIIIIIIIIIIIIIIIHIIIIHIHIIIIIIIIIIIIIIIIIIIIHIIIHIIIIIHIIIIIIIIIIHIIIHHHGIIIIIIIIIIIIIIIIIIIIIIIIHIIIIIIIIIIIIIIIDDDDD
@HISEQ:969:HM2KJBCX2:2:1101:2160:15403 2:N:0:ACTATGCA
CACCTGTAGTAGCCCAACTATCCCTATTAATCATTACGGTGATCCTAGAAACCAACGAAATAGAACCAATCCGTCCTATTTCATTATTCCATGCTAATGTATTCAGACGTTAGCCTGCTTTAAACACTCTAATTTTTTCAAAGTAACAGTCCTGATTTCCTATCACACCAACTAAATGGCATGAAAGTTCCTCAGAAGGTAGAGATTTATCTCACCAGTACAGACAATTAAGCCTGACCAATGGGTAAACCCCGAAGTTCAACTACGAGCTTTTTAACTGCAACAACTTTAATATACGCTATTGGAGCTGGAATTACCGCGGCTGCTGGCACCAGACTTGCCCTCCAA
+
DDDDDIIIIIIIIIIIIIIIIIIIIIIIIIIIIIIIIIIIIIIIIIIIHIIIIIIIIIIIHHHIIIHIIIIHIHIIIIIIIIHIIIIIIIIIIIIIIIIIIHIIIIIIIIIIIHIIHIIIIIIIHIIIIIIIIIIIIIIIIIIIIIIIIIIIHIHIIIIIIIIIIIIIIIIIIIIIIIIIIIIIIIIIIIIIIIIIIIIIIIIIIIIIIIIIIIIIIIIIIIIIIIIIIIIIIIIIIIIIIIIIIHHIIIIIIIIIIIIIIIIIIIIIIIIIIIIIIIIIIIIIIIIIHIIIIIIIIIIIIIIIIIIIIIIIIIIIIIIIIIIIIIIIIIIIIIIIIIIIIIIDDDDD
@HISEQ:969:HM2KJBCX2:2:1101:20713:17671 2:N:0:ACTATGCA
CACCTGTAGTAGCCCAACTATCCCTATTAATCATTACGGTGATCCTAAAACCAACAAAATAGAACCATCGTCCTATTTTATTATTCCATGCTAATGTATTCAAGCAAAAATGCCCGCTTTAAACACTCTAATTTTTTCAAAGTAAAGGTCCTGATTCATCGAAACACCCAAGAGCATCCCGAATCACCAGAAGGTGAGAAATTGGCTACACACCGTTTCATGCCCCTAAAGGCACAATCGATATATCCCAATTCCGAAATTCAACTACGAGCTTTTTAACCGCAACAACACTAATATACGCTATTGGAGCTGGAATTACCGCGGCTGCTAATACCAGACTTGCCCTCCAA
+
DDDDDIIIIIIIIIIIIIIIIIIIIIIIIIIIIIIIIIIIHIIIIIIIIIIIIIIIIIIIIIIIIIIIIIIIHIIIIIIIIIIIHIIIIGHHIIIIIIIIIGHHIIIIIIIIIIIIIHIIIIIIIHIIIIIIIIIIIIIIIIIIIIIIIIIHIIIIIIIIHHIHIIIIIIIHHIIHIIHIIIHIIIIIIIIIIIIIIIIIIIIIIIIIIIIIIIHIIIIIIIHIIIIIIIIIIIIIIIIIIIIIIIIHHIIIIIIIIIIIIIIIIIIIIIIIIIIIIIIIIIIIIIIIIHIIIIIIIHIIIIIIIIIIIIIIIIIIIIIIIIIIIIIIIIIIIIIIIIIIIIIIIDDDDD
@HISEQ:969:HM2KJBCX2:2:1101:18841:18322 2:N:0:ACTATGCA
CACCTGTAGTAGCCCAACTATCCCTATTAATCATTACGGTGGTCCTAGAAACCAACAAAATAGAACCACAACGTCCTATTCTATTATTCCATGCTAATCTATTCAAGCAATAGCCCGCTTTAAACACTCTAATTTTTTCAAGGTAATGGTCCTGGCTCCCCGATACGCCCAATTAAGAACATACCGATTCACCAGAAAGATAGACCCGACGACAGAACAGTACTCGCCAGAGACGGACCGTCCGGCCAGGCCTAAAATTCAACTACGAGCTTTTTAACTGCAACAACTTTAATATACGCTATTGGAGCTGGAATTACCGCGGCTGCTGGCACCAGACTTGCCCTCCAA
+
DDD@BEHECHHCHEHIFHIIIHHEHFHHHFCHFHIIGCHIE@HEHIIEEHGHF@GHHFGCHHCCHHHHHHICHIIIHHHI@GHIHHHHDG?F@EHFHHEHHHHEGFHHHHHHGCHIHHHHHBFFFGGIIIIHHFHIHIIIHECHHHIHGHIHGIIHHGIIHHHHHECECHHHHIHHEIIHHHHFGHIIHHHCEECEGHIGIHHH:HHEHIIIIIIHHHFIHIHEDIIIIIIIIHHHIIIGIHBHIHEIHIHHIIIIIIGHIHEIHIIIHDHGIGHIIIHHIIHHIHHHFIIIIIHEIIIHIHHIIIIIIIHIIHHDHIHIHIIIHIIHHIHIIIIHCHFHIIID@ADD
@HISEQ:969:HM2KJBCX2:2:1101:16867:18772 2:N:0:ACTATGCA
CACCTGTAGTAGCCCAACTATCCCTATTAATCATTACGGTGATCCTAGAAACCAACAAAATAGAACCATGCCGTCCTATTCTAATATTCCATGCTAATGTATTCGAGCAAAAATGCCTGCTTTAAACACTCTAATTTTTTCAAGGTAAAGGTCCTGGATCCGCAAGACACCCAATAAAGGACATCAAGTTTCTCCAGAAGGTGAGAAATCAACAGTAACAGTTCATACCCCTTAAGGCATGACCATCACGTCAATCCCGAAATTCAACTACGAGCTTTTTAACTGCAACAACTTTAATATACGCTATTGGAGCTGGAATTACCGCGGCTGCTGGCACCAGACTTGCCCTCCAA
+
BBDD@HCC11<<1D<DCE<CG@GHC@@CE?FCE@CFC@=<11<DGGF11@G1CFE=E1GGCH<1DEHH<FCGD<CE01<11<D11<D@@GE1<D1EH?@<111@@CC@CHHEG@CC1HA1AAEDHHEHHH?FDGH??HGEHFHHHF@B<1E<HFGC7F0GHFCHHCDHD@1HHHHIHHH:CGF@DEFEF<<F@HEHEF?EF?HHCHHHGCFFH?C?HHEHF@?EHEBG1@>@C<HCD11C@CHHHED<HECCFE/HC@<1DF1F1?IHIHGC1D<1F<1<HCG@HGC<HHCC<?EECHE<<E@@?CEEIIHHEIHFHHHHEDCCCHGCC11C<?HGEF1?FED1GHHD0000D
@HISEQ:969:HM2KJBCX2:2:1101:17403:18643 2:N:0:ACTATGCA
CACCTGTAGTAGCCCAACTATCCCTATTAATCATTACGGTGGTCCTAGAAACCAACAAAATAGGATCGAACGTCCTATTTCATTATTCCATGCTAATGTATTCAAGCGTTAGCCTGCTTTAAACACTCTAATTTTTTCAAAGTAACAGTCCTGTTTCCCTGCAACACCAAATTAATGACATTACAGTTCTTCAAGAAGGAGGAATCAGTAAAGCCAGTACATACCATAGGCACGACCAACCTACTGACCCCGAAATTCAACTACGAGCTTTTTAACTGCAACAACTTTAATATACGCTATTGGAGCTGGAATTACCGCGGCTGCTGGCACCAGACTTGCCCTCCAA
+
DDDDDIIIIIHIIIIIIIIIIIIIIIIIIIIIIIIIIIIIIIIIIIGIIIIIIIIIIIIIIIHEHIIIIIIIIIIIIIHHIIIHIIIIIHIIIIIIHGHIHHIIIIIIHIFGHIIIIIHIIIHHHIIIIIIHIHIIEFHIIEHIHIIGHHHIIHIIIIIIIIIIIHHIIHHHIIIIIIIIHIIIIIIIIIIIIIIIIIIIIHIIIIIHIIIIIIIIIIIIIIIIHHIIIIIIIIIIIIIIIIHHHIIIIIIIIIIIIIIIIIIIIIIIIIIIIIIIIIIIIIIIIIGIIIIIIIIIIIIIIIIIIIIIIIIIIIIIIIIIIIIIIIIIIIIIIIIIIIIIIDDDDD
@HISEQ:969:HM2KJBCX2:2:1101:10692:18048 2:N:0:ACTATGCA
CACCTGTAGTAGCCCAACTATCCCTATTAATCATTACGGTGGTCCTAGAAACCAACAAAATAGAACCACAACGTCCTATTCTATTATTCCATGCTAATCTATTCAAGCAATAGCCCGCTTTAAACACTCTAATTTTTTCAAGGTAATGGTCCTGGCTCCCCAACACACCCAACAAAGGACATGCTGGTTCACCAGAAGGAAGACCCGACAACAAGACAGTACTCGCCAAAGACGGACCGCCCGGCCAGGCCTAAAATTCAACTACGAGCTTTTTAACTGCAACAACTTTAATATACGCTATTGGAGCTGGAATTACCGCGGCTGCTGGCACCAGACTTGCCCT
+
BADDDIHIIHIIHHIIIIIHIIFHIIHIIHHIIHHHIGFHHHIIIIIGHHIIIHFHIFFHHHHIHIIIGGHHHHIIHHHHHH@HIGEHHHIHHIIIHIIIIGHIHIGIHHHIHHIIGIHHHGEHIHGIIIHHHHHHHIIIIIIIIIHHHHIHHHHIIIHHHIIHIIIIIIHHFIIHHFHIHDIIHHHIIIIIHIHHHIIIIHGHGGCHIIIHHHIIIIHEIIHIHHIIHHEHHH@IGIHDHFHIHHHHIHIIHIIIIHIIIHG<HIHFHCEGHHHHIHCIIHIIIIHIIIIHDGDIIIIIIHIHIHHHGFIIIIIIHIHHIIIIIIIHIHIIHIIHGIBCDDD
@HISEQ:969:HM2KJBCX2:2:1101:9073:19003 2:N:0:ACTATGCA
CACCTGTAGTAGCCCAACTATCCCTATTAATCATTACGTCAATCCTAGAAACCAACAAAATAGGATCAAACGTCCTATTTCATTATTCCATGCTAATGTATTCAAGCGTTAGCCTGCTTTAAACACTCTAATTTTTTCAAAGTAACAGTCCTGTTTCCCTGCAACACCAAATTAATGGCATTACAGTTCTTCAGAAAGGAGGAACCAGCAAAGCCAGTGCATACCAGTGGCACGACCAACCTGCTGATCCCGAAATTCAACTACGAGCTTTTTAACTGCAACAACTTTAATATACGCTATTGGAGCTGGAATTACCGCGGCTGCTGGCACCAGACTTGCCCTCCAA
+
DDDDDIIHIIIIIIIIIIIIIIIIIIIIIIIIIIIIIIIIIIIIIIHIIIIIIIIIIIIIHHIIIIIIIIIIIIIIIIIIIIIIIIIGIHIIIIIHIIIIIIIIIIIIIIIIIIIIIIIIIIIIIIIIIIIIIIIIIIIIIIIIIIIIIIIIIIIIIIIIIIIIIIIIIIIIIIIIIIIIIIIIIIIIIIIIIIIIIIIIIIIIIIIIIIIIIIIIIIIIIIIIIIIIIIIIIIIIIIIIIIIIHIIIIIIIIIIIIIIIIIIIIIIIIIIIIIIIIIIIIIIIIIIIIIIIIIIIIIIIIIIIIIIIIIIIIIIIIIIIIIIIIIIIIIIIIIIIIIIIIDDDDD
@HISEQ:969:HM2KJBCX2:2:1101:15476:19306 2:N:0:ACTATGCA
CACCTGTAGTAGCCCAACTATCCCTATTAATCATTACGGTGATTCAGAAACCAACAAAACAGGACCACCGTCCTATTTTATTATTCCATGCTAATGTATTCAGACATAAGCCTGCTTTGAACACTCTAATTTTTTCAAGGTAAAGGTCCTGGTTTCCTACCACGCTAAATTAATAACATGATAGTTCCCCAGAAGGTAGAAATTCTACACGCCAGTACAGACAATAGCCCGACCAACGATAGAACCCCGAAATTCAACTACGAGCTTTTTAACTGCAACAACTTTAATATACGCTATTGGAGCTGGAATTACCGCGGCTGCTGGCACCAGACTTGCCCTCCAA
+
DDDDCIIHHHIIIIIIIIIIIIIIIIHIIIIIIIIIIIIIIIIIIHHGHIIIIIIIIHIIIIIIIIIIIIIIIIHHHHHIIIIIIIIIIIIIIIIIIIIIHHIIIIIIHHHIIIHIIIIIIIIIIIIHHHHHIIIIIHIHIIIIHIIIIIIIIIIIIIIIIHHHIIIIIHHIIIIHIIIHHHHIHIIIHHEIIIIHIIIIHHHIIIIIIIIIIIIHIIIIIIIIIIHIIIIIIIIIIIIHHFIHIHIIIHHIIIIIIIHHIIIIIIIIIIIHHGIIIIIIHHHIIIIIIIIIIIIHHCHIIIIIIIIIIIIIIIIIIIIIIIIIIIIIIIHIIIIIIICDDDD
@HISEQ:969:HM2KJBCX2:2:1101:14927:20020 2:N:0:ACTATGCA
CACCTGTAGTAGCCCAACTATCCCTATTAATCATTACGTCAATCCTAGAAACCAACAAAATAGGATCAAACGTCCTATTTCATTATTCCATGCTAATGTATTCAAGCGTTAGCCTGCTTTAAACACTCTAATTTTTTCAAAGTAACAGTCCTGTTTCCCTGCAACACCAAATTAATGACATTACAGTTCTTCAAGAAGGAGGAACCAGTAAAGCCAGTGCATACCAGAGGCACGACCAACCTACTAATCCCGAAATTCAACTACGAGCTTTTTAACTGCAACAACTTTAATATACGCTATTGGAGCTGGAATTACCGCGGCTGCTGGCACCAGACTTGCCCTCCAA
+
DDDDDIIIIIHIIIIIIIIIIIIIIIIIIIIIIIIIIIIIIIIIIIIHIIIIIIIIIGIIIIGHHHHFIIIHGHIIIIIHIIIIIGHHEHHIIIIIIIIIIHIIIIIHIIIIHIIIIIIIIIIIIHIIHHIIIIIIIIIIIIIIIIGIIIIIIIIIIIIIIIIIHIIIIIIIIIIIHIIIIIIIIIIHHIIIIIIIGIIIIIIHIIIIIIIIIIIIIIIIIIIHIIIHIIIIIIIGIIHIIIHHHIIHIIIIIIIHIIIIIIHIIIGIIIIIIIIIIIIIIIIIIIIIIIIIIIIIIIIIIIIIIIIIIIIIIIIIIIIIIIIIIIIIIIIIIIIIIIIIIDDDDD
@HISEQ:969:HM2KJBCX2:2:1101:14690:20497 2:N:0:ACTATGCA
CACCTGTAGTAGCCCAACTATCCCTATTAATCATTACGGTGGTCCTTGAACCAACAAAATAGAACCACAACGTCCTATTCTATTATTCCATGCTAATCTATTCAAGCAAAAGCCTGCTTTAAACACTCTAATTTTTTCAAGGTAATGGTCCTGGCTCCCCGATACGCCCAATTAAGAACATACCGATTCACCAGAAAGATAGACCCGACGACAGAACAGTACTCGCCAGAGACGGACCGTCCGGCCAGGCCTAAAATTCAACTACGAGCTTTTTAACTGCAACAACTTTAATATACGCTATTGGAGCTGGAATTACCGCGGCTGCTGGCACCAGACTTGCCCTCCAA
+
DCDDDIIIIIIIIIIIIIIIIIIIHIIIIIIIIIIIIIIIIIIIIIIIIIIHIIIIIGIIIHHIIIIIIIIIIGIIIHHIIIIICHHIIIIIIHIIIIIIHHGIIIIHIHHHIIIIIIIIIIIIIIHFIHIIIIIIIHIIIIIIIIIIHHHIIIIIIIIIIIIIIIIIHIIIIIIIIIIIIIIIIIIHIHIIIIIIHIHHHEHIIIIHIIIIHIHIIIIHIHHIIIIIIIIIIIIIIIIIIIIHEHHIHFIIIIIIIIIIIIIIIIIIIIIIIIIIIIIIHIIIIIIIHIIIIHHIIIIIHHIIIIIIIIIIIIIIIIIIIIIIIIIIIIIIIIIIIIIIIIDDDDD
@HISEQ:969:HM2KJBCX2:2:1101:19926:20092 2:N:0:ACTATGCA
CACCTGTAGTAGCCCAACTATCCCTATTAATCATTACGGTGGTCCTAGAAACCAACAAAATAGAACCACAACGTCCTATTCTATTATTCCATGCTAATCTATTCAAGCAATAGCCCGCTTTAAACACTCTAATTTTTTCAAGGTAATGGTCCTGGCTCCCCAACACACCCAATTAAGGACATACTGGTTCACCAGAAGGAAGACCCGACAACAGGACAGTACTCGCCAAAGACGGACCGCCCGGCCAAGTCTAAAATTCAACTACGAGCTTTTTAACTGCAACAACTTTAATATACGCTATTGGAGCTGGAATTACCGCGGCTGCTGGCACCAGACTTGCCCTCCAA
+
DDDDDHIIIHHEHHHIIIIIIHCHHHIHHHHHHHIIIIIIHHIHHIGEHIHHHHHHIFHHGHEHIIIIIIIGII?EHIIIHHIIIIIHHFIIIHIFFHHIHEFHHHHIHHIIHHHEHIHIIHIIIIHHHIIIHHHCFHIGHIGFHHHIGIIHIIHHHHIIIIEHHIIHFHEHHIHHHHGFHIHHGHIIIIHHIIHHHFIIIIIIIHHHIIIHHIHEIIIIIIGIIHHIIIHFHEHHIIHHDHHEHFH)HCIIIIIHEFHHHHHHHHGCHECIHHEHIIIHIHEIHGG??HGHEHCIIIHHIHIIGIIHFHHIHIIHHGHIHIIGIIHIHHIIHHIIHHEIIHDD@@?
@HISEQ:969:HM2KJBCX2:2:1101:15077:21035 2:N:0:ACTATGCA
CACCTGTAGTAGCCCAACTATCCCTATTAATCATTACGGTGGTCCTAGAAACCAACAAAATAGAACCACAACGTCCTATTCTATTATTCCATGCTAATCTATTCAAGCAAATGCCTGCTTTAAACACTCTAATTTTTTCAAGGTAATGGTCCTGGCTCCCCGGCACACCCAATAAAGGACATACTGGTTCACCAGAAGGTGGACCCGACACAGGACAGTACTCGCCAAAGACGGACCGCCCGGCCAGGCCTAAAATTCAACTACGAGCTTTTTAACTGCAACAACTTTAATATACGCTATTGGAGCTGGAATTACCGCGGCTGCTGGCACCAGACTTGCCCTCCAA
+
BDDDDIIIIIIIIIIIIIIIIIHIIIIIIHIIIHIHIEHIGHIIIIIHHHIHIIIIIHIHIGIIHIHIIIHCCHHIIGHHIHIIIGIGF1<FGEHIHIIIIIIIIIIIIIIIIIHHIHHGHHHHHHHIHHHIHIHHIIIIHIIIIHIIHIIIIIHGIHHDIHIIIHHHIHIIIIIIIIHIIIIIIHIIIIIIHIIIIIIHHHHIIIIIIIIHIIIIIIHIIIIIIHIIIIIIIHIIIIIIIIHIHIIIIIIIIIIIHIHHIIHIIIIIIIGIIIIIIIIIIIIIIIIHIIIIIHGIIIIIIIIIIHIIIIIIIIIIIIIIIIIIIHIIIIIIIIIIIIIIIDDDDD
@HISEQ:969:HM2KJBCX2:2:1101:12683:21247 2:N:0:ACTATGCA
CACCTGTAGTAGCCCAACTATCCCTATTAATCATTACGGTGATCCTAGAAACCAACGAAATAGAATCAGTCCGTCCTATTTCATTATTCCATGCTAATGTATTCAGACGATAGTCTGCTTTAAACACTCTAATTTTTTCAAAGTAACAGTCCTGATTTCCAACCACACCAAATAAATGGCATGAAAGTTCCTCAGAAGGTAGAGATCCATCTCACCAGTACAGACAATTAAGCCTGACCAATGGGTAGACCCCGAAGTTCAACTACGAGCTTTTTAACTGCAACAACTTTAATATACGCTATTGGAGCTGGAATTACCGCGGCTGCTGGCACCAGACTTGCCCTCCAA
+
DDDDDIIIIIIHIIIIIIIIIIIIIHIIHIIIIIIHHIIIIIIHIIIIIIIIIIIIIIIIIIIIIIIIIIIHIIIIIIIIIIIIIIIIIIIIIIIIIIIIHHHHIIIIIIIIIIIIIIIHIIIIIIIIIIIHIIIIIIIHHIIIIIIIIIIIHIIHIIIIIHHIIIIHHIIIIIIIIIIIIIIIIIIIIIIIHIIIIIIIIIIIIIIHHIIHIIIIIIIIIIIIIIIIIIIIIHIIIIIIIIIHHGDIIIIIIIIIIIIHIIIIIIIIIIIIIIIIIIIIIIIIIHHHHHIIIIIIIIIIIIIIIIIIIIIIIIIIIIIIIIIIIIIIIIIIHIIIIIIIIIIDDDDD
@HISEQ:969:HM2KJBCX2:2:1101:14946:21568 2:N:0:ACTATGCA
CACCTGTAGTAGCCCAACTATCCCTATTAATCATTACGGTGATCCTAGAAACCAACAAAATAGAACCATGCCGTCCTATTTTATTATTCCATGCTAATCTATTCAAGCACTAGCTTGCTTTAAGCACTCTAATTTTTTCAAGGTAATAGCTCTGCTTCCCCAACGCACCAAATTAATGACATGAAGGTTATTCAGAAGGTAAGAATCCATCAAATCAGTACGAACAGTGAAGCCCGACCGATAGACAGATTCCGAAATTCAACTACGAGCTTTTTAACTGCAACAACTTTAATATACGCTATTGGAGCTGGAATTACCGCGGCTGCTGGCACCAGACTTGCCCTCCAA
+
DDDDDIIIIIIIIIIIIIIIIIIIIIIIIIIIIIIIIIIIFHGIIIIIHHIHIIIIIIIIIIHIIIIIIIGGHHIHHIIIHIIIIIIGHIHIHFHHIIHIIHHHHIHIIIIIIIIIIIIIIHHGHHIIIIIFHHIIIIIIIHIIIIIIHIHIIIIIIIHHHHHHIIHHGIIIIIHIIIIIIIIIIIIIIIIIHHIIIHHHIIIIIIIIIIIIIIHIIIIIIIIIIIIIIIIIIHIHHIIIIIIIIHGIGIIHIIIIIIIIIIIIIIIIHIIIIIIIHIIIIIIHIHIIIIIIIIHHHIIIIIIIIIIIIIIIIIIIIIIIIIIIIIIIIIIIIIIIIIIIIIIDDDDD
@HISEQ:969:HM2KJBCX2:2:1101:2924:22290 2:N:0:ACTATGCA
CACCTGTAGTAGCCCAACTATCCCTATTAATCATTACGTCGATCCTAGAAACCAACAAAATAGAATCAAACGTCCTATTTCATTATTCCATGCTAATGTATTCAAGCGTGAGCCTGCTTTAAACACTCTAATTTTTTCAAAGTAACAGTCCTGATTCCCCACAACACCAAATAAATGACATCATGGTTCGTCAGAAGGGAGAAACCAACAATACCAGTACGTACCGAAGCACGACCGACATGATGGTCCCGAAATTCAACTACGAGCTTTTTAACTGCAACAACTTTAATATACGCTATTGGAGCTGGAATTACCGCGGCTGCTGGCACCAGACTTGCCCTCCAA
+
DDDDDIIIIIIIIIIIIIIIIIIIIIIIIIIIIIIIIIIIIIIIIIIIIIIIIIIHIIIIIIHIIIIHIIIIIIGIIIIIIIIIGIIIHIIIIIIIIIIIIHHIHIIIIIHIIIIIIIIIIIIIIIIIIIIHIIIIIIIHIIIIIIIIIIIIIIIIIIIIIIIIIIIIIHIIIIIIIIIIIIIIHIIIIIIHIIIIIIIIIIIIIIIIIIIIHIIIIIIIIIIIIIIIIIIIIIIIIIIIIIIHIIIIIIIIIIIHIHHIHHIIIIIIIIIIIIIIIIIIIIIIIIIIIIIIHIIIIIIIIIIIIIIIIIIIIIIIIIIIIIIIIIIIIIIIIIIIIIIIDDDDD
@HISEQ:969:HM2KJBCX2:2:1101:21163:22745 2:N:0:ACTATGCA
CACCTGTAGTAGCCCAACTATCCCTATTAATCATTACATCGATCCTAGAAACCAACAAAATAGAATCGGATGTCCTATTTCATTATTCCATGCTAATGTATTCAAGCGTGAGCCTGCTTTAAACACTCTAATTTTTTCAAGGTAACAGTCCTAATTCCCCGTGACACCAAATTAATGGCATTACGGTTCTTTAGAAGGTGAGAAATCAATAATATCAGTACATACCAACGGCATGACCGAAACATTGATCCCGAAATTCAACTACGAGCTTTTTAACTGCAACAACTTTAATATACGCTATTGGAGCTGGAATTACCGCGGCTGCTGGCACCAGACTTGCCCTCCAA
+
CDDDCIIHIIIIIIIIIIIIIIHHHIIIIIHHHHHHFIHHGHHHHIIIIHHHHHIHIHHIGHHIHIGIHIHHCHFHHGHCEHHIIICHHIHHHGGFCGHHHHHHIHHHHGHHHEHHHIHHHHIIIGIIIIIGHIHIHHIIHHGHHHHHIHHIHIHIIIIIIHIHIIGIHIIIIIIIIIHEHHIIIIIIFIIIIIIIIIIIIIGIIHIHGHHEFGFFIIHIIIFHIIIHIIIIIIIIHIIIIHF?HDGHIIIIIHFGIIIIIIHHIHIIIIIIIIIHIIIIIHHIIIIIHIHHGEHIIIHFHFIIIIIIIIIIIHIIIIIIIIIIIIIIIHIIIIHIIIIIIIDDDDD
@HISEQ:969:HM2KJBCX2:2:1101:3291:23049 2:N:0:ACTATGCA
CACCTGTAGTAGCCCAACTATCCCTATTAATCATTACGGTGATCCTAGAAACCAACAAAATAGAACCATGCCGTCCTATTCTATTATTCCATGCTAATGTATTCGAGCAAAAATGCCTGCTTTAAACACTCTAATTTTTTCAAGGTAAAGGTCCTGGATCCGCAAGACACCCAATTAAGGACATCAAGTTTCTCCAGAAGGTGAGAAATCAACAGCGACAGTTCATACCCCTTAAGGCATGACCATCACGTCAATCCCGAAATTCAACTACGAGCTTTTTAACTGCAACAACTTTAATATACGCTATTGGAGCTGGAATTACCGCGGCTGCTGGCACCAGACTTGCCCTCCAA
+
DDDDDIIHIIIIIIHIIIIIIHIIIHHHIIIHHIIIIIIIIHIIIHHHHIIHIHIIHIIIIIII?GHHIIIGIIHGIHHHIIFHHIEEHEEHIIIIHGHHIHHHHIFHIIHIIIIIIIIGIIIIIEHHIHIIIFHIIIHHHGHIIIIIIHIHHIHHHIIIIHHIHHHIHHHGIIIHIIIIIIGIIIIIIIHIIIIHIHIGHHHHHHHHHHHHHIHIHHIIIHGIIIIIIIIIIIIHHIIHIIIIIHIIIHEGIIHHGIIIIIIIIIIIIHIHHIIIIIIIIHHHIIIHIIIHIIIIIIHHIIIHIIGIHEHHIIIIIIIIIGIIIIIIGHIIIHIIIIIIIIIIIIIIADDDD
@HISEQ:969:HM2KJBCX2:2:1101:17066:22708 2:N:0:ACTATGCA
CACCTGTAGTAGCCCAACTATCCCTATTAATCATTACGGTGATCCTAGAAACCAACAAAATAGAACCATGCCGTCCTATTCTATTATTCCATGCTAATGTATTCGAGCAAAAATGCCTGCTTTAAACACTCTAATTTTTTCAAGGTAAAGGTCCTGGATCCGCAAGACACCCAATTAAGGACATCGAGTTTCTCCAGAAGGTGAGAAATCAACAGCAACAGTTCATACCCCTTAAGGCACGACCATTACGTCAATCCCGAAATTCAACTACGAGCTTTTTAACTGCAACAACTTTAATATACGCTATTGGAGCTGGAATTACCGCGGCTGCTGGCACCAGACTTGCCCTCCAA
+
DDCDDIIIIIIIIIIIIIIIHIIHHIIIIGHIIGIIIHIIIIIHIGHIIIIIIHIIIHCHHIHIIIIIHHHIIIHIIIFHHHHIHHIHHIIIHHHGEHIFGHHHHIIIIIIIIIIHIIIHHIHIHIIIIHIIIIIHHFHIHIIIHIHIIIIIIIIIIIHIIIIIIIIIHHHIIHIIIHIIHIIIIIIIIIIIIIIIIIIIIIIIIIIIIIIIIIIIIIHIIIIIIIIIIIIIIIIIIIHIIIIIIIIIIIHHIHHHIIGIIIIIIIIIIIIIIIIIIIIIIHIIIIIIIIIIIHHIIIIIHIIIIIIIIIIIIIIIIIIIIIIIIIIIIIIIIIIIIIIIIIIIIIIIDDDDD
@HISEQ:969:HM2KJBCX2:2:1101:19191:22313 2:N:0:ACTATGCA
CACCTGTAGTAGCCCAACTATCCCTATTAATCATTACGTCGATCCTAGAAACCAACAAAATAGAATCAAACGTCCTATTTCATTATTCCATGCTAATGTATTCAAGCGCGAGCCTGCTTTAAACACTCTAATTTTTTCAAAGTAACAGTCCTGATTCCCCACCACACCAAATTAATGACATGATGGTTCGTCAGAAGGTAGAAATCAGTAACACCAGTACGTACCGAAGGCACGACCAGCGTACTAATCCCGAAATTCAACTACGAGCTTTTTAACTGCAACAACTTTAATATACGCTATTGGAGCTGGAATTACCGCGGCTGCTGGCACCAGACTTGCCCTCCAA
+
DDDADHHHHIIII?GEHHIHIIHHHHHIHHIHIHHIIFGHHHHIHHEEHFHIC@HHHEHHHIIHHHHHI?GFGHEH<<DHHEFHCHCHIHHHIIIHI@HHHGGCFIIHHHGEFGCHEHIHIIFIHHHGHHHHHHIHH@HHHGHIHIIGIHIIHHDHGHHIIHHGEEHHIIHHGIIIIIIIIHIHHHHHDHEIIHIIHHIHHIHGIHHHFHIIHHHHGEHHIHIHIIHHEHHIHHHIIIIHIHHD?HHIHDIIIHHHEHEIIIIIIIIIIHHH@HGIHIIHIIHIGIHHIHHHIIHIIFIIIHEIHHHHHCHHIIIHIIIIHHG?HGIIHHIHHG@HHGIHEBDDBD
@HISEQ:969:HM2KJBCX2:2:1101:5751:22867 2:N:0:ACTATGCA
CACCTGTAGTAGCCCAACTATCCCTATTAATCATTACGGTGATCCTAGAAACCAACAAAATAGAACCATGCCGTCCTATTCTATTATTCCATGCTAATGTATTCGAGCAAAAATGCCTGCTTTAAACACTCTAATTTTTTCAAGGTAAAGGTCCTGGATCCGCAAGACACCCAATAAAGGACATCAAGCTTCTCCAGAAGGTGAGAAATCAACTGCAACAGTTCATACCCCTTAAGGCATGACCATCACGTCAATCCCGAAATTCAACTACGAGCTTTTTAACTGCAACAACTTTAATATACGCTATTGGAGCTGGAATTACCGCGGCTGCTGGCACCAGACTTGCCCTCCAA
+
DDDDDIIIIIIIIIIIIIIHIIIIIIIIIIIIIIIIIIIIGHIIIGHIIIIIHIIIIIIIIHHHHIIIIIIIIIIIIHIHHHIIIIHIIIIIIIIIIIIIIHHHHIIIIIIIIIIIIIIIIIIIIIIIIIIIIIIIIIIIHIIIHHHIIIIIIHIIIIIIIIIIIIIIIIIIIIIHIIIIIIIIIIIHHHIIIIIIIIIIIIIIIIHIIIIIIIIIIIIIIIHIIIIIIIIIIIIIIIIIIIIIIHIHIIHHIIGIIIIIIIIIIIIHIIIIIIIIIIIIIHIGIIIIHIIIIIIIIIIIHIHIIIIIIIIIIIIIIIIIIIIIIIIIIIIIIIIIIHIIIIIIIGIIDDDDD
@HISEQ:969:HM2KJBCX2:2:1101:13944:23506 2:N:0:ACTATGCA
CACCTGTAGTAGCCCAACTATCCCTATTAATCATTACGTCGATCCTAGAAACCAACAAAATAGAATCAAACGTCCTATTTCGTTATTCCATGCTAATGTATTCAAGCGTGAGCCTGCTTTAAACACTCTAATTTTTTCAAAGTAACAGTCCTGATTCCCCATGACACCAAATTAATGACATCATGGTTCGTCAGAAGGTAGGAATCAATAATACCAGTACGTACAATAGCACGACCAATAAATTGATCCCGAAATTCAACTACGAGCTTTTTAACTGCAACAACTTTAATATACGCTATTGGAGCTGGAATTACCGCGGCTGCTGGCACCAGACTTGCCCTCCAA
+
DDDDDIIIIIIIIIIIIIIIIIIIIIIIIIIIIIIIIIIIIIIIIIIIIIIIIIIIIIIIIIIHIIIIIIGIIIIIIIIIIIIIIIIIIIIIIIIIIIIIIIHIIHIIIIIIIIIIIIIIIIIIIIIHIIIIIIIIIIIIIIIIIIIIIIIIIIIIIIIIIIHIIIIIHIIIIIIIIIIIHIIIIIIIHIIIIIIIIIIIIIIIIIIIIIIHHIIIIIIIIIIIIIIIIIIIIIIHIIIIIIIIIIIIIIIIIIIIIIIIIHIIIIIIIIIIIIIIIIIIIIIIIIIIIIIIIIIIIIIIIIIIIIIIIIIIIIIIIIIIIIIIIIIIIIIIIIIIIIIIDDDDD
@HISEQ:969:HM2KJBCX2:2:1101:7105:24251 2:N:0:ACTATGCA
CACCTGTAGTAGCCCAACTATCCCTATTAATCATTACGGTGGTCCTAGAAACCAACAAAATAGAACCATGCCGTCCTATTTTATTATTCCATGCTAATGTATTCAAGCAAAAATGCCTGCTTTAAACACTCTAATTTTTTCAAAGTAAAGGTCCTGGTTCCCCGCGGCATCCAATTAAGGACATCGCGGTTCTCCAGAAGGTGAGAAATTGACTGCACCAGTTCATACCCCGTGAGGCACGACCGATGCGCCAATCCCGAAATTCAACTACGAGCTTTTTAACTGCAACAACTTTAATATACGCTATTGGAGCTGGAATTACCGCGGCTGCTGGCACCAGACTTGCCCTCCAA
+
DDDDDIIIIIIIIIIIIIIIIIIIIIIIIIIIIIIIIIIIIIIIIIHIHIIIIIIIEHHIIIIIIIIIIIIIIHHIIIIIIIGHIIIIIIIIIGIIIIIIIFHIIIIIIIIIIIIIIIIIIIIIHHIIIIIIIIIIIIIIIIIGIIIIIIIIIIIIIHIIIIIIIIIIIIIIIIIIIIIIIIIIIIIIIIIIIIIIIIIIIIIIIIIIIIIIIHIIIIIIIIIIIIIIIIIIIIIIIIIIIIIIIIIIIIHHIIIIIIIIIIIIIIIIIIIIIIIIIIIIIIIIIIIIIIIIIIIIIIIIIIIIIIIIIIIIIIIIIIIIIIIIIIIIIIIIIIIIIIIIIIIIIIIIDDDDD
@HISEQ:969:HM2KJBCX2:2:1101:4346:24048 2:N:0:ACTATGCA
CACCTGTAGTAGCCCAACTATCCCTATTAATCATTACGGTGATCCTAGAAACCAACAAAATAGAATCATGCCGTCCTATTTTATTATTCCATGCTAATGTATTCAAGCAAAATGCCTGCTTTAAACACTCTAATTTTTTCAAAGTAAAGGTCCTGGTTCCCCGCGACACCCAATTAAGGGCATCGCGGTTCTCCAGAAGGTGAGAAATTGACTACACCAGTTCATACCCCTTAAGGCACGACCGATGTGTCAATCCCGAAATTCAACTACGAGCTTTTTAACTGCAACAACTTTAATATACGCTATTGGAGCTGGAATTACCGCGGCTGCTGGCACCAGACTTGCCCTCCAA
+
DDDDDIIIIIIIIIIIIIIIIIIIIIIIIIIIIIIIIIIIIIIIIIIIIIIIIIIIIGIIIIIHIIIIIHIIIIIIIIIIIIIIIIIIIIIIIIIIIIIIIGIIIIIIIIIIIHHIIHIIIIIIIIIIIIIIIIHIIIIIIIHIIIIIIHHIIIHHHIIIIIIIIIIIIIIIIIIIIIIIIIIIIIIIIIIIIIIIIIIIIHIIIIIIIIIIIIIIIIIIIHIIIIIIIIIIIIIIIIIIIIIIIIIIIIIIIIIIIIIIIIIIIIIIIIIIIIIIIIIIIIIIIIIIIIIIIIIIIIIIIIIIIIIIIIIIIIIIIIIIIIIIIIIIIIIIIIIIIIIIIIIIIIIDDDDD
@HISEQ:969:HM2KJBCX2:2:1101:18374:24341 2:N:0:ACTATGCA
CACCTGTAGTAGGCCCAACTATCCCTATTAATCATTACGTCAATCCTAGAAACCAACAAAATAGGTTTGAACGTCCTATTTCATTATTCCATGCTAATGTATTCAAGCGTTAGCCTGCTTTAAACACTCTAATTTTTTCAAAGTAACAGTCCTGTTTCCCTGCAACACCAAATTAATGGCATTACAGTTCTTCAGAAAGGAGGAATCAGCGAAACCAGTTCATACCAGTGGCACGACCAACCTGCTGACCCCGAAATTCAACTACGAGCTTTTTAACTGCAACAACTTTAATATACGCTATTGGAGCTGGAATTACCGCGGCTGCTGGCACCAGACTTGCCCTCCAA
+
DDDDDIIIIIIIGIIIIIIIIIIIIIIIIIIIIIIIIIIIIIIIIIIIIIIIHHIIIIIIIIIIIIIIHHHIIIIIIIIIIIIIIIIIIHIIHGHIIIIIIIIIIIIIIIIIIIIIIIIIIIIIIIIIIIIIIIIIIIIIIIIIIIIIIIIIIIHIIIIIIIIIIIIIIHHIHIIHHIIIIIIIIIIIIIIIIIIIIIIIIIIIIIIIIIIIIIIIIIIIIIIIIIIIIIIIIIIIIIIIIIIIIHIHIIIIIIIIIIIIIIIIIIIIIIIIIIIHIIIIIIIIIIIIIIIIIIIIIIIIIIIIIIIIIIIIIIIIIIIIIIIIIIIIIIIIIIIIHIHIIIDDDDD
@HISEQ:969:HM2KJBCX2:2:1101:14341:24892 2:N:0:ACTATGCA
CACCTGTAGTAGTCCAACTATCCCTATTAATCATTACGGTGATCCTAGAAACCAACAAAATAGAATCATGCCGTCCTATTTTATTATTCCATGCTAATGTGTTCAAGCAAAATGCCTGCTTTAAACACTCTAATTTTTTCAAAGTAAAGGTCCTGGTTCCCCGTGACACCCAATTAAGGGCATCGCGGTTCTCCAGAAGGTGAGAAATTGACTACACCAGTTCATACCCCTTAAGGCACGACCGATGTGTCAATCCCGAAATTCAACTACGAGCTTTTTAACTGCAACAACTTTAATATACGCTATTGGAGCTGGAATTACCGCGGCTGCTGGCACCAGACTTGCCCTCCAA
+
BDDDDIIICHHIHIIHHHHFHHIIIHHIIIGIIIIIHCHHHHIIHGEHHHIHEHIIIIIIGHIHIIIIIIGHIHHHDHGHHIFHIHII@HHHHHEHHHHIHHHIHIIIIIIIIIHIIHIIIIHHGIIHIIIIIHIIIIIHIHIIIIIIIHGIIIIIIIHHEHIIIIIIIIIIIIHIIHHIIIIIIHHIHHIIIIIIIIIIIIIIIIIIIIIIIIIIHIIHHHIIIIIIIIHIIIIIHIIIIHHIIIIIIHGIIIIIHIIIIIIIIIIIIIIIIIIIIIIIIIIHIIHIIIIIIIIIIIIIIIIIIIIIIIIIIIIIIIIIIIIIIIIIIIIIIIIIIIIIIIIIIIIDDDDD
@HISEQ:969:HM2KJBCX2:2:1101:12389:25004 2:N:0:ACTATGCA
CACCTGTAGTAGCCCAACTATCCCTATTAATCATTACGTCGATCCTAGAAACCAACAAAATAAAATCAAACGTCCTATTTCGTTATTCCATGCTAATGTATTCAAGCGTGAGCCTGCTTTAAACACTCTAATTTTTTCAAAGTAACAGTCCTGATTCCCCAAAACACCAAATTAATGGCATTATGATTCGTCAGAAAGGAGAAACCAATAATACCAGTACGTACAAAAGCACGACCAGTAAACCGGTCTCGAAATTCAACTACGAGCTTTTTAACTGCAACAACTTTAATATACGCTATTGGAGCTGGAATTACCGCGGCTGCTGGCACCAGACTTGCCCTCCAA
+
DDDDDIIIIIIIIIIIIIIIIIIIIIIIIIIIIIIIIHIIIIIIIIIIIIIIIIIIIHIIIHHIIIIGIHIIHIIIIIIIIIIIHIIIIIIIIIIIIIIIIIIIIHHIIIIIIIIIIIIIIIIIIIIIIIIIIIHHIIIIIIIIIIIIIIIIIIIHIIIIIIIIIIIIIIIIIIIIIIIIHIIIIIIIIIIIIIIIIIIIIIIIIIIIIIIIIIIIIIIIIIIIHHIGIIIIIIIIIIIIHHF/IIIIIIIIIIIIIIIIIIIIIIIIIIIIIIIHIIIIIIIIIIIIIIIIIIIIIIIIIIIIIIIIIIIIIIIIIIIIIIIIIIIIIIIIIIIIIIIIDDDDD
@HISEQ:969:HM2KJBCX2:2:1101:4958:25597 2:N:0:ACTATGCA
CACCTGTAGTAGCCCAACTATCCCTATTAATCATTACGGTGATCCTAGAAACCAACGAAATAGAATCAGTCCGTCCTATTTCATTATTCCATGCTAATGTATTCAGACGATAGTCTGCTTTAAACACTCTAATTTTTTCAAAGTAACAGTCCTGATTTCCAACCACACCAAATAAATGGCATGAAAGTTCCTCAGAAGGTAGAGATCCATCTCACCAGTGCAGACAATTAAGCCTGACCAATGGGTAGACCCCGAAGTTCAACTACGAGCTTTTTAACTGCAACAACTTTAATATACGCTATTGGAGCTGGAATTACCGCGGCTGCTGGCACCAGACTTGCCCTCCAA
+
BADCDIIEHHIHIIIIHIIHIIIIIIHEHHIHH@GHHIDGHIIIIIIHHIIIEHEGHE=HHHIIIIIIIHIEEHIHHHEHHIEHICHHHHEGEGHHCHIIHHHIHGIHEHGHIHIHHHH@HHHCGIHHIHEHHHHHHHHHHHHHHGHGIHIHHIIIHHIIIHHHHIHHGIIIHIHHHGIIIIIHIHGHHGIIIHHFIIIHHIIHHFHIHIIHIIIIIIHHIIIIIIIIHIIIIIIIHIHHIFHHFD<IIIIIIIIHIIHIIIIIIIIIGIIIIIIIIIIIIIIIIIHHCEIIIIIIIIIHIHIIHIIIIIIIIIIIIIIIIIIIIIIIIIIIIIIIIHIIIIIDDDDD
@HISEQ:969:HM2KJBCX2:2:1101:7367:25316 2:N:0:ACTATGCA
CACCTGTAGTAGCCCAACTATCCCTATTAATCATTACGTCAATCCTAGAAACCAACAAAATAGGTTCGAACGTCCTATTTCATTATTCCATGCTAATGTATTCAGGCGCTGGCCTGCTTTAAACACTCTAATTTTTTCAAAGTAACAGTCCTGTTTCCCCGCAACACCAAATTAATGGCATTACGGTTCTACAAGAAGGAGGAATCAGCAAGCTAGTACATACCAGTGGCAAGACCAACCTGCTGATCCCGAAATTCAACTACGAGCTTTTTAACTGCAACAACTTTAATATACGCTATTGGAGCTGGAATTACCGCGGCTGCTGGCACCAGACTTGCCCTCCAA
+
BDDBDIIIIHHHIIIIIIIIIIIIHIIIIIIIIEHHHIIIIIHHIIIIIHIIEHIIIHIIHIIIHIIHIGGHIIIIIHIIIHIIIIIIHIIHIIIIIIIGIIHIHGHIIIEHHGIIHHEHIEHHHHIIIIIIIIHHIHHHHIIHIIIIHIIHHGIIIIIIHHIIIHHIIIIIHIIIIIIIIIHGIIIGIIIIHIIHIIIIIIIIIIIIIIIIHIIIHIIIIIIIIIIIIIIHIHHIIIIIIHHCIIIIIIIIIIIIIIIIIH=IIIIIIIIIHIIIIIIIIIIIIHHHIIIIIIIIHIIIIIIIIIIIIIIIIIIIIIIIIIIIIIIIIIIIIIIIIIHIDDCDD
@HISEQ:969:HM2KJBCX2:2:1101:9357:26210 2:N:0:ACTATGCA
CACCTGTAGTAGCCCAACTATCCCTATTAATCATTACGGTGATCCTAGAAACCAACAAAATAGAACCATGCCGTCCTATTCTATTATTCCATGCTAATGTATTCGAGCAAAAATGCCTGCTTTAAACACTCTAATTTTTTCAAGGTAAAGGTCCTGGATCCGCAAGACACCCAATTAAGGACATCAAGTTTCTCCAGAAGGTGAGAAATCAACAGCGACAGTTCATACCCCTTAAGGCATGACCATCACGTCAATCCCGAAATTCAACTACGAGCTTTTTAACTGCAACAACTTTAATATACGCTATTGGAGCTGGAATTACCGCGGCTGCTGGCACCAGACTTGCCCTCAA
+
DDDDDIIIIIIIIIIIIIIIIIIIIIIIIIIIIIIIIIHIIIIIIIIIIIIIIHIIIIIIHIHIIIIIIIIIIIIIHIHIIIIIIIIIHHIIIGIIHIIIIGIIIIIIIIIHIIIIIIIGIIIIIHIIIIIIIIIIIHIIGIIIIIIIIIIIIIIIIIIIIIIIIIIIIIIIIIIIIIIIIIIIIIIIIIIIIIIIIIIIIIIIIIIIIIIIIIIIIIIIIIIHIIIIIHIIIIIIIIIIIIIIIIIIIIHIIIIIIIIIIIIIIIIIIHIIIIIIIIIIIIIIIIIIIIIIIIIIIIIIIIIIIIIIIIIIIIIIIIIIIIIIIIIIIIIIIIIIIIIIIIIIIIIDDDDD
@HISEQ:969:HM2KJBCX2:2:1101:10082:26138 2:N:0:ACTATGCA
CACCTGTAGTAGCCCAACTATCCCTATTAATCATTACGTCAATCCTAGAAACCAACAAAATAGGATCAAACGTCCTATTTCATTATTCCATGCTAAAGTATTCAAGCGTTAGCCTGCTTTAAACACTCTAATTTTTTCAAAGTAACAGTCCTGTTTCCCTGCAACACCAAATTAATGACATTACAGTTCTTCAAGAAGGAGGAACCAGTAAAGCCAGTACATACCAGAGGCACGACCAACCTACTAATCCCGAAATTCAACTACGAGCTTTTTAACTGCAACAACTTTAATATACGCTATTGGAGCTGGAATTACCGCGGCTGCTGGCACCAGACTTGCCCTCCAA
+
DDDDDIIIIIIIIIIIIIIIIIIIIIIIIIIIIHIIIIIHIIIIIICHHIIIEHIIIIIIIIHHIHIIIIHHHIIIIIHIIIIIGHIIIIIIIIIIIIIHHIHHIIIHHHIIHHHIIHHIIIIIIIIIIIIIHIIIIIIIIIIIIHHIIIIIIIIHIIIIIIHIIIIIIHHHHHIIHHIHIIIIIIIIIIIIIIHHIIIIIIIIIIIIIIIIIIIIIIIIIGIIIIIIIIIIIHHIIIHIHHGGHIHHIIIIIIIIIHIIHHFIIHIIIIIIIIIIIIIIIIIIHHHIIIIIIIIIIIHGGIIIIIIIIIIIIIIIHIIIIIIIIIIIIIIIIHIIIIIHIDDDDD
@HISEQ:969:HM2KJBCX2:2:1101:14007:26722 2:N:0:ACTATGCA
CACCTGTAGTAGCCCAACTATCCCTATTAATCATTACGGTGGTCCTAGAAACCAACAAAATAGAACCACAACGTCCTATTCTATTATTCCATGCTAATCTATTCAAGCAAATGCCTGCTTTAAACACTCTAATTTTTTCAAGGTAATGGTCCTGGCTCCCCGGCACACCCAATAAAGGACATACTGGTTCACCAGAAGGTGGACCCGACACAGGACAGTACTCGCCAAAGACGGACCGCCCGGCCAGGCCTAAAATTCAACTACGAGCTTTTTAACTGCAACAACTTTAATATACGCTATTGGAGCTGGAATTACCGCGGCTGCTGGCACCAGACTTGCCCTCCAA
+
DDDDDIIIHHIIIIIIIIHIIIIIIIIHIIHIGIHIIIHHIHIIHIIIIIIIIIIIIGIHHIGHIIHHIIIIIGEHIIIIIGHFGCHIIIHIIIHEHHHGHHHIHHIIIHIHHHGHGHIIIHHIIIHIHIIHIIHIFHHHIIIHHFIIIIIIIIHHFHIHHIHIIIHIIIIIIIIHIIHIIIIIIIHIIIIIHIIIIIIIIIHHHIIIIIIIFIIIII=IIIIIIIIIIIIIHHCIIIIIHIIIIIIIIHIHHHIIIHIIIIIIHHHHHIHHHIIIIIIIIIIIIIIHIIHFIHIIIHIIIIIIIIIIIIIIIIIIIIIIIIIIIIIIIIHEHEIHIIIIICCDDA
@HISEQ:969:HM2KJBCX2:2:1101:13632:27280 2:N:0:ACTATGCA
CACCTGTAGTAGCCCAACTATCCCTATTAATCATTACGTCAATCCTAGAAACCAACAAAATAGGTTCGAACGTCCTATTTCATTATTCCATGCTAATGTATTCAGGCGCTGGCCTGCTTTAAACACTCTAATTTTTTCAAAGTAACAGTCCTGTTTCCCCGCAACACCAAATTAATGGCATTACGGTTCTACAAGAAGGAGGAATCAGCAAGCTAGTACATACCAGTGGCAAGACCAACCTGCTGATCCCGAAATTCAACTACGAGCTTTTTAACTGCAACAACTTTAATATACGCTATTGGAGCTGGAATTACCGCGGCTGCTGGCACCAGACTTGCCCTCCAA
+
DDDDBCHFHGGH?<DCHIGHIHHHI?FHFHF@GHH1C@1<DEHHHIFHICHIIIIIHHCGEC<FGHHH@EHCCFHHHEHFGHHF11D1DHIEIIEHHHHFHHHHHHHHHHGHFEH@EHHEHHHIIIIIIIHHHHHHHHEHHC@EIHEHHFHHFHHHHCGHHIHFEHGHHF<<EIHHHEHHECIHIIIHHHHHHHHCIHHH9G<HHHHGIHIIIHHFG@EHEHEHHFH@IHHIIHDFIIIHF@@CIDHFCE@D1HCEIHDC=DEC@HFHGEEFEEHHIIHH@HHF1EHEH?IHHIIHIHIIHF?EHECFIIIHIIHHHFGIHHIIIIIHIHF<D11?CCDCDDCDD
@HISEQ:969:HM2KJBCX2:2:1101:2389:27430 2:N:0:ACTATGCA
CACCTGTAGTAGCCCAACTATCCCTATTAATCATTACGGTGATCCTAGAAACCAACAAAATAGAACCATGCCGTCCTATTCTATTATTCCATGCTAATGTATTCGAGCAAAAATGCCTGCTTTAAACACTCTAATTTTTTCAAGGTAAAGGTCCTGGATCCGCAAGACACCCAATTAAGGACATCAAGTTTCTCCAGAAGGTGAGAAATCAACAGCGACAGTTCATACCCCTTAAGGCATGACCATCACGTCAATCCCGAAATTCAACTACGAGCTTTTTAACTGCAACAACTTTAATATACGCTATTGGAGCTGGAATTACCGCGGCTGCTGGCACCAGACTTGCCCTCCAA
+
DDDDDIIIIIIIIIIIIIIIIIIIIGIIIHIIIIIIIIIIIIIIIIIIIIIIIIIIIEHHHHIIHIIHIIIIHIHHHFHIIIHIIIIIIIIIIIIHEHHIGGHIIHHIIIIHIIIIIIIIIIIHIIIIIIHIHIIIIIIIIIIIIIIIHIIIIIHIIHIIHIIIIIHIIIHIHHIIHIIIIIIIIIIIHHHIIIIIIGIIIIIIIIIIHIIIIHIIIIIIIIIIIIIIIIIGHIIIIIIIIIIIIIIIIIHHIIIIIIIIIIIIIIIIIIIIIIIIIIIIIIIIIIIIIIIIIIIIIIIIIIIIIIIIIIIIIIIIIIIIIIIIIIIIIIIIIIIIIIIIIIIIIIIIDDDDD
@HISEQ:969:HM2KJBCX2:2:1101:21081:27379 2:N:0:ACTATGCA
CACCTGTAGTAGCCCAACTATCCCTATTAATCATTACGTCGATCCTAGAAACCAACAAAATAGAATCAAACGTCCTATTTCATTATTCCATGCTAATGTATTCAAGCGCGAGCTTGCTTTAAACACTCTAATTTTTTCAAAGTAACAGTCCTGATTTCTCGCGACACCAAATTAATGACATCGTGGTTTGTCAGAAGGGAGAAACCAATAATGCTAGTACGTACAAAGTACGACCGACATATTAGTCCCGAAATTCAACTACGAGCTTTTTAACTGCAACAACTTTAATATACGCTATTGGAGCTGGAATTACCGCGGCTGCTGGCACCAGACTTGCCCTCCAA
+
D@DBDHHHHIIIGHIIIIIIIIHIIHHIIHHHHGHHIIHHHIIECHIIHIIHEEHIHIIIGHHIIEHHIHHI@CEHHGHIHHHFHH?HFHGHIFHHIHIIHFHHHHIHHIIHHHHGHHHHHHIIIFEHIHIHHHHHIHHIIHHHHHHGIHHEFGEHHHIIHHHHEHFHHHCFGIIIGIHEGHHHHHHIHIHHIIGIGIIIIHHHIIIIHHHFFIIIIHHHHIHHHHFHHIHIH<IIIIHIHEDIHIIIIHIHHHHHIIIHIHHFFIIHIHHHFIHHGGHIIHHIHIIIIIIIIIIHHHHGIIGIIIIIIIHIIIIIIIIIIIIIIIIIIIIHIIIIIIIDDDDD
@HISEQ:969:HM2KJBCX2:2:1101:18296:27593 2:N:0:ACTATGCA
CACCTGTAGTAGCCCAACTATCCCTATTAATCATTACGGTGGTCCTAGAAACCAACAAAATAGAACCACAACGTCCTATTCTATTATTCCATGCTAATCTATTCAAGCAATAGCCCGCTTTAAACACTCTAATTTTTTCAAGGTAATGGTCCTGGCTCCCCAACACACCCAATTAAGGACATACTGGTTCACCAGAAGGAAGACCCGACAACAGGACAGTACTCGCCAAAGACGGACCGCCCGGCCAAGTCTAAAATTCAACTACGAGCTTTTTAACTGCAACAACTTTAATATACGCTATTGGAGCTGGAATTACCGCGGCTGCTGGCACCAGACTTGCCCTCCAA
+
DDDDDHIIIIHII@HHHHHHIFHIIIIIFHHHEHHIEHHIIGIIIIIGHIIIIIIICHEHHHIEHHIIHEHHHHIIIGHIIIGHIHIEHIHHHIIIIIIIHFHHIIGIIIHIHGEHGFDEHEGHHHHHHIIIHIIHHHHHHHHHIIHIGIIHHHGFHGIIHHHHE<BBD@GGAHHGHEIHHFIIIIIHHIHGEIHHHIIIIHHDHHHHHHHGHHIIGIIIIIGIIIIIIIIHHHIIHHHIIIHFEHHHHHHFHHHGF@HHGIIHIIHCIHIHHHIIHIHIIIIIIIIIIIHEHIHIIIIHHIIIHHHEHIIIHHIHIIIIHHHHEIIIIIIIIIIIIGIHHHADDDD
@HISEQ:969:HM2KJBCX2:2:1101:17371:27794 2:N:0:ACTATGCA
CACCTGTAGTAGCCCAACTATCCCTATTAATCATTACGGTGATCCTAGAAACCAACAAAATAGAACCATGCCGTCCTATTTTATTATTCCATGCTAATCTATTCAAGCACAAGCCTGCTTTAAGCACTCTAATTTTTTCAAGGTAATAGCTCTGCTTCCCCAACGCACTAACTTAATAGCATGCTGGTTGTTCAGAAGGTAGGAATTCATCAGGCCAGTGCGGACAGTGAAGCCCGACCAACCGACAAACTCCGAAATTCAACTACGAGCTTTTTAACTGCAACAACTTTAATATACGCTATTGGAGCTGGAATTACCGCGGCTGCTGGCACCAGACTTGCCCTCCAA
+
DDDDBHIIHIIHIIIIIIIIIIIIIIIIIIIIIHHIIIIIHGIIIIIIIIIIIIIIIIIIIHHHIIIIIIIIIIIIIIIIIIIIIIIIIIIIIIIIHHIIHGIIIIIIIIIIIIIIIHGHHHIHHHIHHIIHHHIIHHHIHIIIIIIHIHIIIIIIHIIIIIIIIIIIIHHIIIIIIIIHHIIIHIIIIIIIIIIIIIIIHIIIIIIIHIIHHHHIIIIIIIIIIIIIIIIHHIIIIIIIIIIIIIIIIIIIIIIIIIIIIIIHDGIIIGIIIIIIIHIIIIIIIIIIIIIIIIIIIIIIIGIIIIIHIIIIIIIIIIIGIIIIIIIIIIIIIIIIIIIIIIIDDDDD
@HISEQ:969:HM2KJBCX2:2:1101:8335:28660 2:N:0:ACTATGCA
CACCTGTAGTAGCCCAACTATCCCTATTAATCATTACGGTGGTCCTAGAAACCAACAAAATAGAACCACAACGTCCTATTCTATTATTCCATGCTAATCTATTCAAGCAAATGCCTGCTTTAAACACTCTAATTTTTTCAAGGTAATGGTCCTGGCTCCCCGGCACACCCAATAAAGGACATACTGGTTCACCAGAAGGTGGACCCGACACAGGACAGTACTCGCCAAAGACGGACCGCCCGGCCAGGCCTAAAATTCAACTACGAGCTTTTTAACTGCAACAACTTTAATATACGCTATTGGAGCTGGAATTACCGCGGCTGCTGGCACCAGACTTGCCCTCCAA
+
CDDDDHIIIIIIIIIIIIIIIIIIIIIIIHIIIIIIIIIIIIIIIIIHIHHIHIIIIIHIIIIIIIIIIIIIGHIIIIIIIHHIIIIIIIIIIIIIIIHIIIGHIIIIIIIIHIHIIIIIIIIHIIIHHHHHHIIIIIHHHIIIIIIHIIEHIIIIIIIHIIIIIIIHHIIIIIIIIIIIIIIIIIIIIIHIIIIIHIIHIIIIIIIIIIIIIIIIIIIIIIIIIIIIIIIIIIHIIIIIIIIIHHIIHHIIIIIIIIIIHIIIIIIIIIIIIIIIIIIIIIIIIIIIIIIHGGIIIIIHIIIIIIIIIIHGIIIIIIIIIIIIIIIIIIIIIIIIIIIIIDDDDD
@HISEQ:969:HM2KJBCX2:2:1101:2025:29541 2:N:0:ACTATGCA
CACCTGTAGTAGCCCAACTATCCCTATTAATCATGACGTCAATCCTAGAAACCAACAAAATAGGATCAAACGTCCTATTTCATTATTCCATGCTAATGTATTCAAGCGTTAGCCTGCTTTAAACACTCTAATTTTTTCAAAGTAACAGTCCTGTTTCCCTGCAACACCAAATTAATGACATTACAGTTCTTCAAGAAGGAGGAACCAGTAAAGCCAGTACATACCAGAGGCACGACCAACCTACTAATCCCGAAATTCAACTACGAGCTTTTTAACTGCAACAACTTTAATATACGCTATTGGAGCTGGAATTACCGCGGCTGCTGGCACCAGACTTGCCCTCCAA
+
<<<001<1<<DH11<<1CF<G1DH@G@CCCCGHI11D=10<<GHI@1<<F1D1<D@11<<111<@HHHHI10<1<0D1D<G<1111<111<<<<D1@F@(<<<5111HGA<<HHCFACCF180CB1C?GG@FHII@H19<1@CHFCF61FCEHF<F?C<CECDFD<0HEFHEHGEHF?D<HD<GCCFG/<FCH?HEEC?HD0D<?CCE@HD1/1<1C<EHG?GF@<C?E00<CG</<D<@CD1<1<//C/<1D11?FHGCIHCECCHGCFD1D1G@?C<<F@CCC1HCHGD0EHC1HHCCHG<1GC@G<1@CC<//HCHIHECCCEEEIIHIHE@EG@DHG@ADD0
@HISEQ:969:HM2KJBCX2:2:1101:20594:29441 2:N:0:ACTATGCA
CACCTGTAGTAGCCCAACTATCCCTATTAATCATTACGGTGATCCTAGAAACCAACAAAATAGAACCATGCCGTCCTATTTTATTATTCCATGCTAATGTATTCAGGCACTAGCCTGCTTTGAGCACTCTAATTTTTTCAAGGTAATAGTCCTGCTTCCCCAACGCACCAAATGAATGGCATGCTGGTTATTCAGAAGGTAAGAACCCACCACACCAGTACGGACAGTGAAGCCCGACCGATGGACAGATTCCGAAATTCAACTACGAGCTTTTTAACTGCAACAACTTTAATATACGCTATTGGAGCTGGAATTACCGCGGCTGCTGGCACCAGACTTGCCCTCCAA
+
D@DBDHGFFGE?G@FCCEHEHI?C<<CCCEHEHECCHIEFEGHIIIFECFFHI?<<1D@FEHG?GHIIIEHIDG/CG@CCG1<FHHFHF11DHGHH@GFHE8C@E@CEHFHICHHHFEHEGEGCG1BCEIIHGHEEFHE@FGFHEHDGHIIHHIIGFHHH?EEIHEHIHHEHHEHHHHIIIIGIIHEHE9HFIIIIHHEFHHIIHDGGFHHGHF@EAIHHGGH;IH<CHHHHFHHHHI><EGCEFGFHIIHGHGIIHFIHHEGEHIIIHHHHFHEG?HFHHFHHHHH?FGHGC@IIIHHFD1HHHIHEHHE?IHIIIHIIHEHHEFHHIHCEIHGHHEFIIIIDADDA
@HISEQ:969:HM2KJBCX2:2:1101:6032:27724 2:N:0:ACTATGCA
CACCTGTAGTAGCCCAACTATCCCTATTAATCATTACGGTGATCCTAGAAACCAACAAAATAGAACCATGCCGTCCTATTTTATTATTCCATGCTAATGTATTCAGGCACTAGCCTGCTTTGAGCACTCTAATTTTTTCAAGGTAATAGTCCTGCTTCCCCAACGCACCAAGTGAATGGCATGCTGGTTATTCAGAAGGTAAGAACCCACCACACCAGTACGGACAGTAAAGCCCGACCGATGGACAGATTCCGAAATTCAACTACGAGCTTTTTAACTGCAACAACTTTAATATACGCTATTGGAGCTGGAATTACCGCGGCTGCTGGCACCAGACTTGCCCTCCAA
+
DDDDDIIIIIIIIHIIIIIHIIIIIIIIIIIIIIHIIIIIHHIIIIIIIIIIIIGHHHIEHHHHIIIIIIIIIHIIIIIHHHIIIIIIIHIHHGHIIIIIIHHIIIIIHIIIIIIIHHIIIGHIHEHIIIIHIIIIIIIIIIHHHIIIHHIIIGHHIIIIHIIIHIHIIIIIIIIIIIIHHIHHIIIHIIIHIIIHHFHHIHIIIHIIIIIIIIIHHHHIIIIIIGHHHIHHHIIHGIHHIIHIIHGIIIIIIIIIIIIIHIIIIIIIIIIIIIIIIIIIIIIIIIIIIIIIIIHHIIIIIIIIIIIIIIIIIIIIIIIIIIIIIIIIIIIIIIIIIIIIIIIDDDDD
@HISEQ:969:HM2KJBCX2:2:1101:16773:29153 2:N:0:ACTATGCA
CACCTGTAGTAGCCCAACTATCCCTATTAATCATTACGGTGATCCTAGAAACCAACAAAATAGAACCATGCCGTCCTATTCTATTATTCCATGCTAATGTATTCGAGCAAAAATGCCTGCTTTAAACACTCTAATTTTTTCAAGGTAAAGGTCCTGGATCCGCAAGACACCCAATAAAGGACATCAAGTTTCTCCAGAAGGTGAGAAATCAACAGTAACAGTTCATGCCCCTTAAGGCATGACCATCACGTCAATCCCGAAATTCAACTACGAGCTTTTTAACTGCAACAACTTTAATATACGCTATTGGAGCTGGAATTACCGCGGCTGCTGGCACCAGACTTGCCCTCCAA
+
DBDDD<DHGGHIHIHIIIHHHIHHIIIHHHCGHHHIIHHII?GEHF<CGHHIHHHIIHHHIHHHEHIHHFFHHCDHGHHHGFHHHHGHHIIIIHHHHEEEHEHIGHCCHIHHHHHHIHHEIHEHHGIIIGIIHEHHHIHHGHHHFIIHIHHIHHHHHHHHHHHHIH?0IHEIHHGHHHHFIIHIHFHHHIHHHCIIIHIIIIIIIIIGIIHHIHHHFHHIIIHHHHHIGIIIIIIIII=<IHIIIHEAIHF<HHDIIIIIHHHIHHHIHDIIHHHHHIIIHHHHHHFIIIIIIIIHHGHHGIIHHHHIIIHIIIIIIIIIIIHIIIIIIHIIIIIHIIIHHIIIIIIIDDDD@
@HISEQ:969:HM2KJBCX2:2:1101:13122:29612 2:N:0:ACTATGCA
CACCTGTAGTAGCCCAACTATCCCTATTAATCATTACGGTGATCCTAGAAACCAACAAAATAGAACCATGCCGTCCTATTCTATTATTCCATGCTAATGTATTCGAGCAAAAATGCCTGCTTTAAACACTCTAATTTTTTCAAGGTAAAGGTCCTGGATCCGCAAGACACCCAATTAAGGACATCAAGTTTCTCCAGAAGGTGAGAAATCAACAGCGACAGTTCATACCCCTTAAGGCATGACCATCACGTCAATCCCGAAATTCAACTACGAGCTTTTTAACTGCAACAACTTTAATATACGCTATTGGAGCTGGAATTACCGCGGCTGCTGGCACCAGACTTGCCCTCCAA
+
DDDDDIIIIIIFEHHIIII1GHI?G?FHHHIIIIH1DH=HHHIIIHHE@DHHIIHEHIIGH?G@CG??GHEHHGCDHHHIIGHHI?HHHHEHHHHIIHH?@CGHHIHHHIHHIHGHEHIIIHIHFGHHHHHIIHIHFHHIHHHHEHIHIIHHHHHEEIHHHFEHDHHFHHIHGEHGIIIIIIIIHHHFCEGHHEIIHHIHEHIIIIHHHHGHHHFHHIHGHIIIIIIIIHEHFIHHC@HGIIIIHHHGHH@FGE/CHHHIIHCIIIHGCCD1EIIIIIHHIHHIHIIHGHHH?EHGFHHGIIIIIIHECHGIIHEHIHIIIIIIIIIIIIHHHHHEHHHFGHIIIIHIDADB@
@HISEQ:969:HM2KJBCX2:2:1101:8878:29913 2:N:0:ACTATGCA
CACCTGTAGTAGCCCAACTATCCCTATTAATCATTACGGTGGTCCTAGAAACCAACAAAATAGAACCATGCCGTCCTATTTTATTATTCCATGCTAATGTATTCAAGCAAAAATGCCTGCTTTAAACACTCTAATTTTTTCAAAGTAAAGGTCCTGGTTCCCCGCGGCATCCAATTAAGGACATCGCGGTTCTCCAGAAGGTGAGAAATTGACTGCACCAGTTCATACCCCGTGAGGCACGACCGATGCGCCAATCCCGAAATTCAACTACGAGCTTTTTAACTGCAACAACTTTAATATACGCTATTGGAGCTGGAATTACCGCGGCTGCTGGCACCAGACTTGCCCTCCAA
+
D@DBDHHIGHH1CFGFHDHC@G?FHHFHHIFECCHIHHCHH=E1FCGHHHHECHEHH?<FEHHHIHIICH?1CDEHH<<CDHGHDCGH1<1<F?G?CCGGGCHHHEHHHHHHHFCHGHHHHHHGHIIHEHGBEHHF18<HEHIHHGGHF1EG?FHHHHH?C?H?HF?EIHHHHHGE?AG@GE<DEE<EHHGC@EEGEIIHEIIIIHIIHHIIIIIHHGEFEGCGGEHIHCHGEEFHHHEIIIIGIHHHHH1DG?CDDH?IIIHCHHIIIIIIIIHIIIIHHIHIIIHIIIHIIIHIIIIIIHIGIIIHGIIIIIIIIIIIIIIIIHIIIIIIIIIIIIIIIIIIIHIIDDDDD
@HISEQ:969:HM2KJBCX2:2:1101:3745:29625 2:N:0:ACTATGCA
CACCTGTAGTAGCCCAACTATCCCTATTAATCATTACGTCGATCCTAGAAACCAACAAAATAGAATCAAACGTCCTATTTCATTATTCCATGCTAATGTATTCAAGCGTGAGCCTGCTTTAAACACTCTAATTTTTTCAAAGTAACAGTCCTGATTCCCCACAACACCAAATAAATGACATCATGGTTCGTCAGAAGGGAGAAACCGACGATGCCAGTACGTACCGAGGCACGACCGACATGATGGTCCCGAAATTCAACTACGAGCTTTTTAACTGCAGCAACTTTAATATACGCTATTGGAGCTGGAATTACCGCGGCTGCTGGCACCAGACTTGCCCTCCA
+
DDDDDIIIIIIIIIIIHHHIIIIIIIIIIIIIIIIIHIIIIIIIIIIIIIIIHIHHIIIIIIIIIGIIIIIIHIHIF?HHIIIIHIIIIGHHHFIHIIIIIIIIIIHIIIIHIFHIIIIIHHIGEHHIIIHIIHIHIHIIIIIIIIIIHIHIIIHHIIIIIIIIHHIIIIHIIIIIIIIIIHIIIHHIIIIIIIIIIIIIIHIIIIIIIIIIIIIIIIIIIIIIIIIIIIIIIIIIIIIIIHGIIIIIIIIIIIIIIIHHHCHIHIIIIIIIIIIIIIIIIIIIIIIIIIIIIIIIIIIIIIIIIIIIIIHIIIIIIIIIIIIIIIIIIIIIIIIIIIIDDDDD
@HISEQ:969:HM2KJBCX2:2:1101:20932:29704 2:N:0:ACTATGCA
CACCTGTAGTAGCCCAACTATCCCTATTAATCATTACGTCAATCCTAGAAACCAACAAAATAGGATCGAACGTCCTATTTCATTATTCCATGCTAATGTATTCAAGCGTTAGCCTGCTTTAAACACTCTAATTTTTTCAAAGTAACAGTCCTGTTTCCCTGCAACACCAAATTAATGACATTACAGTTCTTCAGAAAGGAGGAATCAGCGAAGCCAGTGCATACCAGTGGCACGACCAACCTGCTGACCCCGAAATTCAACTACGAGCTTTTTAACTGCAACAACTTTAATATACGCTATTGGAGCTGGAATTACCGCGGCTGCTGGCACCAGACTTGCCCTCCAA
+
DADDDIIIIIIIIIIIIIIIIIIHIIIIIIHIIIIGIIGHIIIIIIIIIIHIHHIHIIIIIIIHIIIIIIHIHHHHHHHIIIIIIIIIHIHIHIEHEHHIIHHIIHIIIIIGIIIHIHHHHHIHHIIHIIHHIIIIIIIIIIIHHHHEIHIIIIIIIHHFFHHIIIHHHHIIIIIIHFHHHHHHIGIIIHHIHEIIIIHIIIIIIIIGHHHHIHHIIIIIIIIHIIIHH:HHIIIIIIIIIIIHCHCIHHHIIHIIIIHIIHHIHFHIIIIIIIHIIIIIHHCHHHIHIIIIIIIIHIHIHIIIIHHHIIIIIIIHHHIIIIIIIIIHIIIIHHIIIIIHIDDDCD
@HISEQ:969:HM2KJBCX2:2:1101:17974:30626 2:N:0:ACTATGCA
CACCTGTAGTAGCCCAACTATCCCTATTAATCATTACTTTGGTCCTCAAACCAACAAAATAAAACCAAAGTCCTATTCTATTATTCCATGCTAATGTATCCAAGCAAACGCCTGCTTTGAACACTCTAATTTATTCAAAGTAAACCCTTGGAGCCCTGCTGTTGCAGGCCCCCAAGTATAGGGAAACCCCGAAAAGTACTTGCAACGCAAGACCAGTCGGACAATCCCGAAGTTCGACTACGAGCTTTTTAACTGCAACAACTTTAATATACGCTATTGGAGCTGGAATTACCGCGGCTGCTGGCACCAGACTTGCCCTCCAA
+
DDDDDIIIIIIIIIIIIIIIIIIIIIIIIHIIIIIIIIIIIIIIIIIIIIIIIIIIIIIIIIIIIIHIIIIHIIIIIIIIIIHIIIIHIIIIIIIHHHIHHHIHIIHIIIIIIIIIIIIIHIIIIIIIIIIIIIIHIIIIIHIIIIIIIHIIHIHIIIIIIIIIHIIIIIIIIIIIIIIIIIHIIHHHIIIIIIIIIIIIIIIIIIIIIIIIIIIIIIIIHGIIIIHHHHIIIIIIIIIIIIIIIIIIIIIIIIIIIIHIIIIIIIIIIHIIIIIIIIIIIIIIIIIIIIIIIIIIIIIIIIIIIIIIIIIIIIIIIIDDDDD
@HISEQ:969:HM2KJBCX2:2:1101:3794:31236 2:N:0:ACTATGCA
CACCTGTAGTAGCCCAACTATCCCTATTAATCATTACGGTGATCCTAGAAACCAACAAAATAGAACCATGCCGTCCTATTCTATTATTCCATGCTAATGTATTCGAGCAAAAATGCCTGCTTTAAACACTCTAATTTTTTCAAGGTAAAGGTCCTGGATCCGCAAGACACCCAATAAAGGACATCAAGTTTCTCCAGAAGGTGAGAAATCAACTGCAACAGTTCATACCCCTTAAGGCATGACCATCACGTCAATCCCGAAATTCAACTACGAGCTTTTTAACTGCAACAACTTTAATATACGCTATTGGAGCTGGAATTACCGCGGCTGCTGGCACCAGACTTGCCCTCCAA
+
DDDDDIIIIIIIIIIHIIIIIIIIIIIIIIIIIIHHIIHIIIIIIIIIIIIIHHIIIIIIIIIIIIIIHIHIIHHIIIIIIIIIIIIIIHIHIHIIIIHHICGIHIIIHHIIIIIHHHHFHIIIIIIIIHIIIIIIHIIIIIIIIIIIIIIIHHIIIHEIHIIIIIIIIHIIIIIIHIHIHIIIIIIIIIHIIHIIIIIIIIIIIIIHIIIIIIIIIIIGIIIIHIHGIHIIIIIIIIIIIHIHIIGIIIHHIIIIIIIIIIIIHIIIIIIIIIIIIIIIIHIIIIIIIIIIIIIIIIIHGIHIIIIIIIIIIIIIIIHIIIIIIIIIIIIIIIIIIIIIIIIIIIIIDDDDD
@HISEQ:969:HM2KJBCX2:2:1101:11706:31774 2:N:0:ACTATGCA
CACCTGTAGTAGCCCAACTATCCCTATTAATCATTACGTCGATCCTAGAAACCAACAAAATAGAATCAAACGTCCTATTTCATTATTCCATGCTAATGTATTCAAGCGCGAGCCTGCTTTAAACACTCTAATTTTTTCAAAGTAACGGTCCTGATTCCCCATGACACCAAATTAATGACATCATGGTTCTTCAGAAGGGAGAAATCAAAATTGCCAGTACGTACCGAGGCACGACCAACAAATTGATCTCGAAATTCAACTACGAGCTTTTTAACTGCAACAACTTTAATATACGCTATTGGAGCTGGAATTACCGCGGCTGCTGGCACCAGACTTGCCCTCCAA
+
DDDDDIIIIIIIIIIIIIIIIIIIIIIIIIIIIIIIIIIIIIIIIIIIIIIIIIIIIIHIIIIIIIIIHIIIIIIIIIHIIIIIIIIIIIIIIIIIIIIIIHHHHIIIIIIIIIIIIHIIIHIIIIIIIIIIHIIIIIIIIIIIHIIIIIIIIIIIIIIIIIHIHIIIIIIIIIIIIIIIIIIIIIIIIIIIIIIIIIIIIIIIIIIIHIIIIHIIIIIIIIIIHIIIIIIIIIIIIIIIIIIIIIIIIIIIIIIIIIIIIIIIIIIIIIIIIIIIIIIIHIHIIIIIIIIIIIIIIIIIIIIIIIIIIIIIIIIIIIIIIIIIIIIIIIIIIIIIIIIIDDDDD
@HISEQ:969:HM2KJBCX2:2:1101:6430:32623 2:N:0:ACTATGCA
CACCTGTAGTAGCCCAACTATCCCTATTAATCATTACTTCAGTCCGCAAACACCAACAAAATAGAACCAAAGTCCTAACTTATTATTCCATGCTAATGTATTCATAGCCTGCAACGCCTGCTTTAAACACTCTAATTTTTTCAAAGTAAACGATCTAGTGCGCTGGTACCGGCTCAGTGAAGAGTAGCACCAGTGTCGCTAGAAGGATGGCTTGGCCAAGCCGGCACTCACACACGTCACCGTGGCGGGCCGGCTGCACCACACCAGAAATCCAACTACGAGCTTTTTAACTGCAGCAACTTTAATATACGCTATTGGAGCTGGAATTACCGCGGCTGCTGGCACCAGACTTGCCCTCCAA
+
DDDCCFHIIIIHIIIHIIIHIIIIIIIIIIIIIIIIIIIIIIIIIIIIGIIIIIIIIIIEHIIIHIIHHIIIHIFHIHIIIIIIGIIIIIIIIHIGIHHFHHHHIIHIHIIIIIIIIIHHIHIIIHFHHEHEHIHIIIIHIIHIIIIIIIIIIIHIIGIFHIEIIHHHIHHHHHGHHHHHIHHEHIHIIIIIIIIIIIHHIIHIIIIHIIHGIHIHIIIHHIHIIHHIIHHGECHEEIHHIFHHH?DIIIIIIHHGHHGEHHCIIHIIIHHIIHIIIIHHIIIIIIIIIIHFEHIIHIIIIIIIIIIIHIIIIIIIIIIIIIIIIIIIIIIIIIIIIIIIIGIIIIIIIIIIIIIIDDDDD
@HISEQ:969:HM2KJBCX2:2:1101:16889:33054 2:N:0:ACTATGCA
CACCTGTAGTAGCCCAACTATCCCTATTAATCATTACGTCAATCCTAGAAACCAACAAAATAGGATCAAACGTCCTATTTCATTATTCCATGCTAATGTATTCAAGCGTTAGCCTGCTTTAAACACTCTAATTTTTTCAAAGTAACAGTCCTGTTTCCCTGCAACACCAAATTAATGACATTACAGTTCTTCAAGAAGGAGGAACCAGTGAAGCCAGTACATACCAGAGGCACGACAAACCTACTAATCCCGAAATTCAACTACGAGCTTTTTAACTGCAACAACTTTAATATACGCTATTGGAGCTGGAATTACCGCGGCTGCTGGCACCAGACTTGCCCTCCAA
+
DDCDAIIHHII?GHHIIIIIF?EGHHIIIIIIIIIHIHHEGHIIIIGHHIFIIIIIHCFEGHHHHIIIIHIHFEHIEHHGHHHHHHFIIIFFHHIGIIHIIGFHIHHIIIHHEHHHIGHEHFHIIIIHHHIIIHHIHHHIHIIHHIIHHIIHIHGHHIIIGHHIHHIIHHHHIIIIIHIIHHHIHIIHHIHHHIIIHIIHHIHHHIHIIIIHHEIIIIIIIIIICHHHHI=HIHHD1HGIIIHHHHHHIHHIIIHGFHHGHHHHIIIHHFIHIHIIHHIHEIHHIHEHIIHG@EIIIIIIIIIHIIIIIIHIHHHHGIIIIIIHIIIIIIIHIIIIHIIIIDADBB
@HISEQ:969:HM2KJBCX2:2:1101:5313:32925 2:N:0:ACTATGCA
CACCTGTAGTAGCCCAACTATCCCTATTAATCATTACGGTGGTCCTGAAACCAACAAAATAGAACCACAACGTCCTATTCTATTATTCCATGCTAATCTATTCAAGCAATAGCCCGCTTTAAACACTCTAATTTTTTCAAGGTAATGGTCCTGGCTCCCCAACACACCCAACAAAGGACATGCTGATTCACCAGAAGGAAGACCCGACAGCAGACAGTACTCGCCAAAGACGGACCGCCCGGCCAGGCCTAAAATTCAACTACGAGCTTTTTAACTGCAACAACTTTAATATACGCTATTGGAGCTGGAATTACCGCGGCTGCTGGCACCAGATTGCCCTCCAA
+
DDDDDIIIIIIIHIIHIIIHIIHIIIIIHHIIIIIIIHHIIIIIIIIIIIIIHGHHHIIHHIIIIIIIHHIIIIIIHIIIIIHIIIIIGHIIIHHIIIHIIGHIIIIIIIIIIIIIHHHHIHHHIIIIIHHHHIIIHIIIIIIIHIIIIIIIIIIIIIIHHHHHHHHHFIIIIIHIIIIIIIIIIIIIHIIIIIIHHIIIIIIIIIIIIIIIIIIIIIIIHIIIHIIHIHIIIIIIIIIIIHEIIIIIIIIIIIIIIIIIIIIIHIIIIIIIIIIIIIIIIIIIIIIIIIHIHIIIIIIHIIIIIIIIIIIIIIIIIIIIIIIIIIIIIIIIIIIIIIIDDDDD
@HISEQ:969:HM2KJBCX2:2:1101:7150:33026 2:N:0:ACTATGCA
CACCTGTAGTAGCCCAACTATCCCTATTAATCATTACGGTGGTCCTAGAAACCAACAAAATAGAACCACAACGTCCTATTCTATTATTCCATGCTAATCTATTCAAGCAATAGCCCGCTTTAAACACTCTAATTTTTTCAAGGTAATGGTCCTGGCTCCCCAACACACCCAATAAAGGACATGCTGGCTCACCAGAAGGAAGACCCGACAGCAGACAGTACTCGCCAAAGACGGACCGCCCGGCCAGGCCTAAAATTCAACTACGAGCTTTTTAACTCCAACAACTTTAATATACGCTATTGGAGCTGGAATTACCGCGGCTGCTGGCACCAGACTTGCCCTCCAA
+
D@DDDGIIIIIIGHIHHDHGIHIIIIIIIIHHHHHIIIGH1EHEHHIIIIIFEGHIGHIIIHHCHHIIIIIIDGHIHIGFHGEHHH1<CFEGEHHHIHHHIHHHIHEHIIIIGHHGHI?EFHIHGHGHIIIIHHIHHIIIIIHHHGHIEHIIEHHHIGHIFEHIHIIIIIIHHIHHHHIFGGHHHIIIHHIHHIIHHIHIIIIIIIGHHIHIIIIGIIIHDHIIIIIIIIIIIHIIGIIIIIHIHIIIIHIIIIIIIHIIHIHIHIIIIIIHHHHG<1IIHHFIIIHHIHHHGEHGIIIIIIIIIIIIIIIIIIIIHIIIIIIIIIIIIIIHIIIGIIIIIDDDDD
@HISEQ:969:HM2KJBCX2:2:1101:3104:33563 2:N:0:ACTATGCA
CACCTGTAGTAGCCCCAACTATCCCTATTAATCATTACGGTGGTCCTAGAAACCAACAAAATAGAACCACAACGTCCTATTCTATTATTCCATGCTAATCTATTCAAGCAATAGCCCGCTTTAAACACTCTAATTTTTTCAAGGTAATGGTCCTGGCTCCCCAACACACCCAATTAAGGACATGCTGATTCACCAGAAGGAAGACCCGACAACAAGACAGTACTCGCCAAAGACGGACCGCCCGGCCAGGCCTAAAATTCAACTACGAGCTTTTTAACTGCAACAACTTTAATATACGCTATTGGAGCTGGAATTACCGCGGCTGCTGGCACCAGACTTGCCCTCCAA
+
DDDDDIIIIIIIHIIIIIIIHIIHIIIIIIIIIIIIIIIIIIIIIIIHIIIIIIIIIIIIIIIIHIIIIIIIIIHFHHHHIIIEHHIHIIGHIIIIIIIIHHHHIIIIIIIIIIHIHHHHHIIIHHHGHIIIIHIIIIIIIIHHIIIIIIIIHHHHHHHIIIIIIIIIIIIIHIIIIIHIHIIIIIHIIIIIHIIIIIIIIIIIIIIIIIIIIIIIIIIIIIIIIIHIII=IHIIIIIIIIIIIIHHIIIIIIIIIIIHIIIIIIIIIIIIIIIIIIIIIIIIIIHHIIIIIIIIIIIIIIIIIIIIIIHIIIIIIIIIIIIIIIIIIIIIIIIIIIIIIIIIDDDDD
@HISEQ:969:HM2KJBCX2:2:1101:1806:33269 2:N:0:ACTATGCA
CACCTGTAGTAGCCCAACTATCCCTATTAATCATTACATCGATCCTAGAAACCAACAAAATAGAATCGGATGTCCTATTTCATTATTCCATGCTAATGTATTCAAGCGTGAGCCTGCTTTAAACACTCTAATTTTTTCAAGGTAACAGTCCTAATTCCCCGTGACACCAAATTAATGGCATTACGGTTCTTTAGAAGGTGAGAAATCAATAATATCAGTACATACCAACGGCATGACCGAAACATTGATCCCGAAATTCAACTACGAGCTTTTTAACTGCAACAACTTTAATATACGCTATTGGAGCTGGAATTACCGCGGCTGCTGGCACCAGACTTGCCC
+
DDDDDIIIIIIIIIIIIIIIIIIIIIIIIIIIIIIIIIIIIIIIIIIIIIIIIIIIIHIIIIIIIIIIIIIIIIIIIIIIIIIIIIIIIIIIIIIIIIIIHIIIIIIIIIIIIIIIIIIIIIIIIIIIIIIIIIIIIIIIIIIIIHIIHIIIIIIIIHHIIIIIIIIIIIIIIIIIIIHHIIIIIIIIIIIIIIIIIIIIIIIIIIIIIIIIIHIIIIIIIIIIIIIIIIIIIIIIIIHHHIIIIIIIIIIIIIIIIIIIIIIIIIIIIIIIIIHFHIIIIIIIIIIIIIIIIIIIIIIIIIIIIIIIHIIIIIIIIIIIIIIIIIIIIIIIIIIIIDDDDD
@HISEQ:969:HM2KJBCX2:2:1101:17705:33530 2:N:0:ACTATGCA
CACCTGTAGTAGCCCAACTATCCCTATTAATCATTACGGTGGTCCTAGAAACCAACAAAATAGAATCATCCGTCCTATTTTATTATTCCATGCTAATGTATTCAAGCAAAATGCCTGCTTTAAACACTCTAATTTTTTCAAAGTAAAGGTCCTGGTTCCCCGCGGCACCCAATTAAGGACATCGCGGTTCTCCAGAAGGTGAGAAATTGACTACACCAGTTCATACCCCTTAAGGCACGACCGATGTGTCAATCCCGAAATTCAACTACGAGCTTTTTAACTGCAACAACTTTAATATACGCTATTGGAGCTGGAATTACCGCGGCTGCTGGCACCAGACTTGCCCTCCAA
+
DDDDDIIIIIIHIIIIIIIIIIHHIIIIIIIIIIIIIIIIIIIIIIIIIIIIHIIIIIHIIIGHIIIIIIIIIIIIIIIIIIIIHIIIIIHIIIGIIIIIIHHIIIIIIIIIIIIIIIIIIIIIIIIIIIIIIIIIIIIIIIIIIIIIIIIIIIIIHIHHIIIIIIIIIIIIIHIIIIIHIIIIIIIIIIIIIIIIIIIIIIIIIIIIIIIIIIIIIIHIIIIIIIIIIIIIIIIIIIIIIIIIIIIHIIIIIIHIIIIIIIIIIIIIIIIIIIIIIIIIIIIIIIIIIIIIIIIIIHIIIIIIIIIIIIIIIIIIIIIIIIIIIIIIIIIIIIIIIIIIIIIIIIDDDDD
@HISEQ:969:HM2KJBCX2:2:1101:16708:32456 2:N:0:ACTATGCA
CACCTGTAGTAGCCCAACTATCCCTATTAATCATTACGTCAATCCTAGAAACCAACAAAATAGGTTTGAACGTCCTATTTCATTATTCCATGCTAATGTATTCAAGCGTTAGCCTGCTTTAAACACTCTAATTTTTTCAAAGTAACAGTCCTGTTTCCCTGCAACACCAAATTAATGGCATTACAGTTCTTCAGAAAGGAGGAATCAGCGAAACCAGTTCATACCAGTGGCACGACCAACCTGCTGACCCCGAAATTCAACTACGAGCTTTTTAACTGCAACAACTTTAATATACGCTATTGGAGCTGGAATTACCGCGGCTGCTGGCACCAGACTTGCCCTCCAA
+
DCDDDIIIFHIHIHHHIHIIIIIIIIIIHIIIIIIIIIHIIIIFHIHHHIIHHHHIIIHIIHCHHGHHHHIHHIIIIIHHIIIIIIHIGIIGHIHHIGHIIEHIIIIHHIIHHHIIHIIIIHHHHHHIIIHHIIIHIIIIIIIIHHHHIHIIIIIIIIIIGIIIIHHHIIIHIIIIIHIIIIIIIHIHIIIIIIIIHIIIIHHGHHIIIIIIIIIIIIIIIIHIHIIIIHIIIIIIIIHIIIIHHHIIIIIIIIIIIIIHIHHHHGGIIHGIIIHIHIIIHHHHHIIIIIIIIIIIHIIIIIIIHHIIIIIIIIIIIIIIIIIIIIIIIIIHHFIIIIIIIDDDDD
@HISEQ:969:HM2KJBCX2:2:1101:6413:33862 2:N:0:ACTATGCA
CACCTGTAGTAGCCCAACTATCCCTATTAATCATTACAGCGGTCCTAGAAACCAACAAAATAGAACCGATGTCCTATTCTATTATTCCATGCTAATGTATTCGAGCAAAGGCCTGCTTTGAACACTCTAATTTTTTCAAGGTAAAAGTCCTGGTTCCCCACGACGCCCAATAAAGAACATCGGGTTCCCCAGAAGGAAAGACCCGACCGAATCCGTACGCTCGATTAGGAGGACAGATCAGCCCGGTCCAAGGTTCAACTACGAGCTTTTTAACGGCAACAACTTTAATATACGCTATTGGAGCTGGAATTACCGCGGCTGCTGGCACCAGACTTGCCCTCCAA
+
D0BBDGHEHEEHIE@EHHIGHEEHHHIIIIIIHHGH@HGHIDHIHHEEHIGHIHFHHHHEHIIIIFHHCEHHHIIIGHEFH?EHHHHIIIIGEHHIHHHHHHHHEFIIHF@EH@FEHIHCHHHHHHGHHIHCEHFEEEHGHCEHHIFHEFEFFHEHHHIIHHEEGHHEHFE?FEF</HC<HEECHECCCIHHHIHHCHBGHGHDIHHHCDHHIIHHHHIIHG?FIHE@FCF?HIHFHEHHHCEGHIHDHHGEHHHHHIIHIHHHEHEIGHGCCE1HDDFGCCHFHIHFC<EHHHHHFFHIIIGIIIIIHHHHHDHDFEHEHIHHHHIIHIGIHGHGHEGB?DDD
@HISEQ:969:HM2KJBCX2:2:1101:6577:33695 2:N:0:ACTATGCA
CACCTGTAGTAGCCCAACTATCCCTATTAATCATTACGGTGATCCTAGAAACCAACAAAATAGAATCATGCCGTCCTATTTTATTATTCCATGCTAATGTATTCAAGCAAAATGCCTGCTTTAAACACTCTAATTTTTTCAAAGTAAAGGTCCTGGTTCCCCGCGACACCCAATTAAGGGCATCGCGGTTCTCCAGAAGGTGAGAAATTGACTACACCAGTTCATACCCCTTAAGGCACGACCGATGTGTCAATCCCGAAATTCAACTACGAGCTTTTTAACTGCAACAACTTTAATATACGCTATTGGAGCTGGAATTACCGCGGCTGCTGGCACCAGACTTGCCCTCCAA
+
DCDDDIIIIIIIIIIIIIIIIIIIIIIIIIIIIIIIIIIIIIIIIIIIIIIIIIIGIHIIIIIIHIIIIIIIIIIIIIIIIIIIIIIIIIIIHIIIIIIIIIIIIIIIIIIIIHIIHIIIHIIIIIIIIIIIIIIIIIIIIIIIIIIIIHIIIIIIIIGHIIIIIIIIIIIIIIIIIIIIIIIIIIIIIIIIIIIIIIIIIIIIIIIIIIIIIIIIIIIIIIIIIIIIIIIIIHIIIIIIIIIIIIIIIIHIIIIIIHIIIIIIIIIIIIIIIIIIIIIIIIIIIIIIIHHIIIIIIIIIIIIIIIIIIIIIIIIIIIIIIIIIIIIIIIIIIIIIIIIIIIIIIIIDDDDD
@HISEQ:969:HM2KJBCX2:2:1101:9307:33927 2:N:0:ACTATGCA
CACCTGTAGTAGCCCAACTATCCCTATTAATCATTACGGTGATCCTAGAAACCAACAAAATAGAACCATGCCGTCCTATTCTATTATTCCATGCTAATGTATTCGAGCAAAAATGCCTGCTTTAAACACTCTAATTTTTTCAAGGTAAAGGTCCTGGATCCGCAAGACACCCAATAAAGGACATCAAGTTTCTCCAGAAGGTGAGAAATCAACAGTAACAGTTCATACCCCTTAAGGCATGACCGTCACGTCAATCCCGAAATTCAACTACGAGCTTTTTAACTGCAACAACTTTAATATACGCTATTGGAGCTGGAATTACCGCGGCTGCTGGCACCAGACTTGCCCTCCAA
+
DDDDDIIHIHIHIIIIIIIIIIIIIIIIIEHHIHIIIIIIGIHHIIIIIIIIIIIHICHHFF<GHHIIIIIHIIIIIIIIIHHHIIIIIIIHHHIGHHIIIEFHHIIIIHIHHIIIIIIIIIIIHIIHIIIGHHHHHHIIIIIHIIIIIIIIIIIIHIIIIIIIIIIIIIIIIIIIIIIIIIHIIIIIHHIIIIIIIIIIIIIIIIIIIIIIIIIIHGIIGIIIIIHHIIIHIIIIIIIIHEIIIHHIIIHCIIHGHIIGIIHIIIIHIIIIIIIIIIIIIIIIIIIIIIHIIHHIIIIHHIIIHIIIIIIIIIIIIIIIIIIIIIIIIIIIIIIIIIIIIIIIIIIIDDDDD
@HISEQ:969:HM2KJBCX2:2:1101:10922:33652 2:N:0:ACTATGCA
CACCTGTAGTAGCCCAACTATCCCTATTAATCATTACTTCAGTCCTAGAAACCAACAAAATAGAACCAAAGTCCTATTCCATTATTCCATGCTAATATATTCAAGCAAACATGCCTGCTTTAAACACTCTAATTTTTTCAAAGTAAAAGTCTTGGATCCCTAGCGCACTCAATTAAGAGCACACTAGTTCCCCAAAAGGAAAAGCCCAAAGTTGCAGTACAAACCTTACGGTTGACGGCAACTATAAGCCCAAAATTCAACTACGAGCTTTTTAACTGCAACAACTTTAATATACGCTATTGGAGCTGGAATTACCGCGGCTGCTGGCACCAGACTTGCCCTCCAA
+
DDDDDIIIIIIIIIIIIIIIIHIIIIIIIIIIIIIIIIIIIIIIIIHHIIIIIIIIIIIIIIIIIIIIIIHHIIIIIIIIIIIIIIIIIIIHIIIHHHIIIIIIHIIIIIIHIHIIIIIIIIIIHIIIIIIIIIIIIIIIIIIIIIIIIIIIIIIIIIGIIIIIIIHHIIIIIIIIIIIIIIIIIHHIIHIIIIIIIIHIIIIIIIIIIHIIIIIIIIIIIHIHGIHIIIIIIIIIIIIIIHHGHHIIHHIIIIHHDIIIHHHIIIIIIIIIIIIIIIIIIIIIIHHIIIIIIHIIIIIIIIIIIIIIIIIIIIIIIIIIIIIIIIIIIIIIIIIIIIIIIDDDDD
@HISEQ:969:HM2KJBCX2:2:1101:1392:35077 2:N:0:ACTATGCA
CACCTGTAGTAGCCCAACTATCCCTATTAATCATTACGTCAATCCTAGAAACCAACAAAATAGGATCGAACGTCCTATTTCATTATTCCATGCTAATGTATTCAAGCGTTAGCCTGCTTTAAACACTCTAATTTTTTCAAAGTAACAGTCCTGTTCCCCTGCAACACCAAATTAATGACATTACAGTTCTTCAGAAAGGAGGAATCAGCGAAGCCAGTGCATACCAGTGGCACGACCAACCTGCTGACCCCGAAATTCAACTACGAGCTTTTTAACTGCAACAACTTTAATATACGCTATTGGAGCTGGAATTACCGCGGCTGCTGGCACCAGACTTGCCCTCCAA
+
DCDDDHHGHIIIIIIHHEHHIIHIIIIIIIIIIEHIIHHIIIIIIIHIHIHIIIIIEHCHIIGHIHFHHIIIHHHHIIIIIIIIHHHGHHGCCHHGGEHGHHHHHFEEHIIGIHHHHHHIIIIIIIEHH;HHEFHGHHFHHIHHCGHIHHECHEFIIGIHHHHHIHIIHFHHHC?IIIHHHIIHHHHHHHEHHC?IGIIHHIIIFIGIIIIIGIIGHHEIIHIIHHHHI=IHDHHDHD<HHIH@CE/GIIIHH@HIHIIIIIHIIIIIIHIIIGFIIHIIIIIIHFHHHIIHIIIIHHHHEIIIHIGIIIHHHDIIHIIIIIIGIIIIIIHHIHIIIIHIIDDCDD
@HISEQ:969:HM2KJBCX2:2:1101:6744:34903 2:N:0:ACTATGCA
CACCTGTAGTAGCCCAACTATCCCTATTAATCATTACGGTGATCCTAGAAACCAACAAAATAGAACCATGCGGTCCTATTCTATTATTCCATGCTAATGTATTCGAGCAAAAATGCCTGCTTTAAACACTCTAATTTTTTCAAGGTAAAGGTCCTGGATCCGCAAGACACCCAATAAAGGACATCAAGTTTCTCCAGAAGGTGAGAAATCAACAGTAACAGTTCATACCCCTTAAGGCATGACCGTCACGTCAATCCCGAAATTCAACTACGAGCTTTTTAACTACAACAACTTTAATATACGCTATTGGAGCTGGAATTACCGCGGCTGCTGGCACCAGACTTGCCCTCCAA
+
DDDDDIIIIIIIIIIHIIIIIIIIHIIIIIIIIIIIIIIIIIIIIIGIIHIIIIIIIIIIIIIIIIIIIHH/FHIDHIIIIIIHIIIIHIIIGIHIIIIIIHHHHIIIIIIIIHIIIIIIIIIGIIIIIIIIHIHIIIIIIIIIIIIIIHHHGIIIIHIIIIIIIIHHIHHIIIIIIIIHIIIIIIIIHHIIHIIHHHHHIHHIIIIHHIIIIIIIHIHHHIIIIHHIIIIIIIIIIIIIIIHIIHIIIIHFIIHIIIIIIIHIIIIIIIIIIIIIIIIIIIIIIIIIIHGIIIIHIIHHIIIHHIIHIIIIIIIIIIIIIIHIIIIIIIIIIIIIIIIIIIIIIIIIDDDDD
@HISEQ:969:HM2KJBCX2:2:1101:2740:35316 2:N:0:ACTATGCA
CACCTGTAGTAGCCCAACTATCCCTATTAATCATTACTCATTTCCCCAAAAACCAACAAAATTCGAGATACGAGTCCTAAATTATTATTCCATGCTAATGTATTCATAACTTTCAGCCTGCTTTAAACACTCTAATTTTTTCAAAGTAAAGGTCCTGGATTGCGAACCCAACCCAGTAAAGGGCAGGAACGTTCTCCAGGAAGATGGTAAGCGCGCATCGGCACTCACACACGATACCGTGGCGGGCCAAGCGCACTATACCAGAAATCCAACTACGAGCTTTTTAACTGCAACAACTTTAATATACGCTATTGGAGCTGGAATTACCGCGGCTGCTGGCACCAGACTTGCCCTCCAA
+
BDDDDIIIIIIIIIIIIIIIIIHIIIIIIIIIIIIIIIIIIIIIIIIIIIIIIIIIIIHHIIIIHEHIIIIIGHHIHHIHGIIIIIIIIIEHIIIHHIHHHHHIGHIIGIIIIIIHIIIHHIIIIIHHIIIIIIHIIIIHIIIIIHIHHHIGHHIHIFIHIIIIIIIIIIIHIIIHEIIHHIHIIIIIIIIIIHHIIHIIIIIHIIIIIGIIHIIHIIHIHIIIHIHHIIIIIIIHIHIIIIIIHIIIIIIIIHIHFIIIIHIHIIIIIIIIIIIIIIIIIIHHHEHIIIIIIIIIIIHIIIIIIIIIIIIIIIIIIIIIIIIIIIIIIIHGIIIIIIIIIIIIIIIIIIIIIDDDDD
@HISEQ:969:HM2KJBCX2:2:1101:16386:35270 2:N:0:ACTATGCA
CACCTGTAGTAGCCCAACTATCCCTATTAATCATTACGTCAATCCTAGAAACCAACAAAATAGGTTCGAACGTCCTATTTCATTATTCCATGCTAATGTATTCAGGCGCTAGCCTGCTTTAAACACTCTAATTTTTTCAAGGTAACAGTCCTGTTTCCCCGCAACACCAAATTAATGGCATTACGGTTCTACAAGAAGGAGGAGTCAGCGAGCCAGTGCATACCATTGGCACGACCGACATGCTAACCCCGAAATTCAACTACGAGCTTTTTAACTGCAACAACTTTAATATACGCTATTGGAGCTGGAATTACCGCGGCTGCTGGCACCAGACTTGCCCTCCAA
+
@DDDDIIIIIIIHHHHHHHHIIIIIGHHHHIIHGHHHHIHHIHHEHIHEHHIFHIIIHHIHFHHIHEHHIGHIIIHGHIIHGGHHIICEGGHEGCIHIHHHIIHHHHHHIIIHDHHCHHHHHGHIIIHHHGFHHIIIFG@%DGIIIHIIIIIHIIIIIHHHHIIIIIHIHIHHIIIHIIIIIIIIHIIIIIHIIIIIIIIHFIHIIIIIIIIIIIIIHIIIIIIHIIIIIIHIIIHIIHIIIIIIIHIHHHIIIHHIIIIIIIIIHIIIIIIIIIIHIIIIIIIIHHIIIIIIHGHHHIIIHIHHHHFIHIIIIIIHHIHIIIIIIIIIIIHIHIIIIIIDDDDD
@HISEQ:969:HM2KJBCX2:2:1101:5621:36258 2:N:0:ACTATGCA
CACCTGTAGTAGCCCAACTATCCCTATAATCATTACGGTGATCCTAGAAACCAACAAAATAGAACCATGCCGTCCTATTCTATTATTCCATGCTAATGTATTCGAGCAAAAATGCCTGCTTTAAACACTCTAATTTTTTCAAGGTAAAGGTCCTGGATCCGCAAGACACCCAATAAAGGACATCAAGTTTCTCCAGAAGGTGAGAAATCAACAGTAACAGTTCATACCCCTTAAGGCATGACCATCACGTCAATCCCGAAATTCAACTACGAGCTTTTTAACTGCAACAACTTTAATATACGCTATTGGAGCTGGAATTACCGCGGCTGCTGGCACCAGACTTGCCCTCCAA
+
DBDDDIIIIIIHIHHHIIIIIHIIIIIIHHIIIIIIIHHIIIIIIIHIIIHIIIIIIIGHIIIIIHIIIIIGCEHHIHIIIHIIHIIIIIIIIIIIIGIIIGHHIHHIHIGIIIHHIIHIIIIHHIIIIIIIGHIIIIIIIIIHIIIIIIIIHIIIIIIIIIIIIIIIIIIIIIIIIIIIIIIHHIIHHGHGIIIIIIIIIHIHIIIIIIIIIIIIIIHHHHIIIHIIIIIIIIIIIIIIIIIIIIIIIHFIIHIIIIIIIIIIIIHIIIIIHIIIIIHIIIIIIIIIIIIGIIIIIIIHIIIIIIIIIIIIIIIIIIIIIIIIIIIIIIIIIIIIIIIIIIIIIIIDDDDD
@HISEQ:969:HM2KJBCX2:2:1101:13869:36481 2:N:0:ACTATGCA
CACCTGTAGTAGCCCAACTATCCCTATTAATCATTACGGTGGTCCTAGAAACCAACAAAATAGAACCACAACGTCCTATTCTATTATTCCATGCTAATCTATTCAAGCAAATGCCTGCTTTAAACACTCTAATTTTTTCAAGGTAATGGTCCTGGCTCCCCGGCACACCCAATAAAGGACATACTGGTTCACCAGAAGGTGGACCCGACACAGGACAGTACTCGCCAAAGACGGACCGCCCGGCCAGGCCTAAAATTCAACTACGAGCTTTTTAACTGCAACAACTTTAATATACGCTATTGGAGCTGGAATTACCGCGGCTGCTGGCACCAGACTTGCCCTCCAA
+
CDDDDIIGIIIIIIHIIIIIIIIHIIIIIIIIIIIIIIIIIIIIIIIIIIIIIIHIIIIHHIHIIIHIGIIIHIIIIHIIHIIIIIIIIIHIGHHHIIIIIIIIIIIIIIIIIIIIIIIIIIIIIIIIIIIHIIIIIIIHHIIIIIIIIIIIIIIHIIHEIIIIIIIIIIIIIIIIIIIIIIIIIIIIIIIIIIIIIIIIIIIIIIIIIIIIIIHIIIIIIHIIIIIIIIIIIIIIIIIIIIIIIIIIIIIIIIIIIIIIIIIIIIIIIIIIHIIIIIIIIIIIIIIIIIIIIHIIIIIHHIIIIIIIIIIIIIIIIIIIIIIIIIIIIIHHIIIIIIIIIDDDDD
@HISEQ:969:HM2KJBCX2:2:1101:12920:36133 2:N:0:ACTATGCA
CACCTGTAGTAGCCCAACTATCCCTATTAATCATTACGGTGGTCCTAGAAACCAACAAAATAGAACCATGCCGTCCTATTTTATTATTCCATGCTAATGTATTCAAGCAAAAATGCCTGCTTTAAACACTCTAATTTTTTCAAAGTAAAGGTCCTGGTTCCCCGCGGCATCCAATTAAGGACATCGCGGTTCTCCAGAAGGTGAGAAATTGACTGCACCAGTTCATACCCCGTGAGGCACGACCGATGCGCCAATCCCGAAATTCAACTACGAGCTTTTTAACTGCAACAACTTTAATATACGCTATTGGAGCTGGAATTACCGCGGCTGCTGGCACCAGACTTGCCCTCCAA
+
DDDDDIIIIIIIIIIIHIIHIGHHIIIIIIIGHIIIIIGHGIIIIIIIEGHEHHIIIIIHHIIIIIIIIHIIIHIHHFHHIIIIIIEHHHFIIIIIIIIIIGHGIIIIIIIIIIIHIHIIIIHFIHIIIIIIIIIHIHIHIIHFIGHIIIIIIIIIIHIIIHIIIIIIIIHIIIIHEIIIIIIIIHHIIHIIIHIIIIIIIIIIIIIIIIHIIIIIHHIIIIHIIIIHCIHIIIIIIIIIIIIIIIIIIHHFIIIIIIIIIHIHIHIIIIIIIIIIIIIIHIIGIIIIIIIIIIIIIIIIIIIIIIIIIIIIIIIIIIIIIIIIIIIIIIIIIIIIIIHIIIIIIIIIDDDDD
@HISEQ:969:HM2KJBCX2:2:1101:17415:36788 2:N:0:ACTATGCA
CACCTGTAGTAGCCCAACTATCCCTATTAATCATTACGGTGATCCTAGAAACCAACAAAATAGAATCATGCCGTCCTATTTTATTATTCCATGCTAATGTATTCAAGCAAAATGCCTGCTTTAAACACTCTAATTTTTTCAAAGTAAAGGTCCTGGTTCCCCGCGACACCCAATTAAGGGCATCGTGGTTCTCCAGAAGGTGAGAAATTGACTACACCAGTTCATACCCCTTAAGGCACGACCGATGTGTCAATCCCGAAATTCAACTACGAGCTTTTTAACTGCAACAACTTTAATATACGCTATTGGAGCTGGAATTACCGCGGCTGCTGGCACCAGACTTGCCCTCCAA
+
DDDDDIIIIIIIIIIIIIIIIIHIIIIIIIIIIIIIIHIIIIIIIIHHIIIIIIIIIHIIIHHHHHIIHCFHDHHIIIIHHIIIIIIHEHIIHHIIIGIIG<FHHIHGIIIIIIIHHHIHIHIIIIGHHHHGHIIHIIIIIIGHIIIIFHHHIEHIIIIHIHGHHDHIIHHHHHIHHEIHEHHHHHHEHIHFFHEHIIFHEEIIIIIIHIIHHGEEHHHIHHHHIHHIIHGIIIIIIIIIIHIIIIIIIHGIHIHIIIIIIIIIIIIIIIIIHIIIIIIIIIIIIIIIIIIIIIIIIIIIIIIIIIIIIIIIIIIIIIIIIIIIIIIIIIIIIIIIIIIIIIIIIIIDDDDD
@HISEQ:969:HM2KJBCX2:2:1101:4054:37087 2:N:0:ACTATGCA
CACCTGTAGTAGCCCAACTATCCCTATTAATCATTACGTCAATCCTAGAAACCAACAAAATAGGATCAAACGTCCTATTTCATTATTCCATGCTAATGTATTCAAGCGTTAGCCTGCTTTAAACACTCTAATTTTTTCAAAGTAACAGTCCTGTTTCCCTGCAACACCAAATTAATGACATTACAGTTCTTCAAGAAGGAGGAACCAGTAAAGCCAGTACATACCAGAGGCACGACCAACCTACTAATCCCGAAATTCAACTACGAGCTTTTTAACTGCAACAACTTTAATATACGCTATTGGAGCTGGAATTACCGCGGCTGCTGGCACCAGACTTGCCCTCCAA
+
CDDDDIIIIIIIIIIIIIIIIIIIIIIIIIIIIIIIIIIIIIIIIIHIIIIIIIIIIHIIIIIHIIIIHGIHHHIIIIIIIIIIIIIIIIIIIIIIIHEHHHHIIHIIHIIIIIIIIIIIIIHIIIIIIIIIIIIIGIIIIIHIIIHHIIIIIIIIIIIIIIIIIIIIIIIHIIIIIIHIIIIIIIIIIIIIIIIIIIIIIIIIIHIIIIIIIIIIIIIIIIIIIIIIIIIIIIIIIIHIIIIHHIIIIIIIIIIIHIIIIIIIIIIIIIIIIIIIIIIIIIHIIIIIIIIIIIIIIIIIIIIIIIIIIIIIIIIIIIIIIIIIIIIIIIIIIIIIIIIIIDDDDD
@HISEQ:969:HM2KJBCX2:2:1101:17330:36517 2:N:0:ACTATGCA
CACCTGTAGTAGCCCAACTATCCATATTAATCATTACGGTGGTCCTAAAACCAACAAAATAGAACCAACGTCCTATTCTATTATTCCATGCTAATCTATTCAAGCAAATGCCCGCTTTAAACACTCTAATTTTTTCAAGGTAATGGTCCTGGTTCCCCAACACACCCAATAAAGGGCATCCTGGCTCACCAGAAGGATAGACCCGACGACAGAACAGTACTCGCCAAAGACGGACCATCCGGCCAGGCCTAAAATTCAACTACGAGCTTTTTAACTGCAACAACTTTAATATACGCTATTGGAGCTGGAATTACCGCGGCTGCTGGCACCAGACTTGCCCTCCAA
+
DDDCDIIIIIIIIIIIIIIIIIIIIIIIIIIIHIIIIHIHIIIIIHHHEHIHIIIIHGHIIHHIIIIIIHHHIIIIHHEHHHHIHIIIIIHHFGEHIHHHHGFHFHHHHHHGHCHHHIHHFHIIIIIIHHIIIHEHHIIIIGIIIHHHIHHHIIIHHHHIIHHHIIIIIIIIHIHIIHIIIIIIIIIHHIIIIIGIHIIIIIIIIIIIHIIIIIHIIIIIIIIIGHIIIIIIIIIIIIIIIIHHIIIIHIIIIIHHIIIIIIGIIIHIIIIIIIIIIIIIIHIHIIIIIIIIIIIIIHIIIIIIIIIIIIIIIGIIIIIIIIIHIIIIIIIIIIIIIIIIDDDDD
@HISEQ:969:HM2KJBCX2:2:1101:1655:37349 2:N:0:ACTATGCA
CACCTGTAGTAGCCCAACTATCCCTATTAATCATTACGTCAATCCTAGAAACCAACAAAATAGGATCGAACGTCCTATTTCATTATTCCATGCTAATGTATTCAAGCGAATGCCTGCTTTAAACACTCTAATTTTTTCAAAGTAACAGTCCTGATTTCCCACGACACCAAATTAATGACATCGTGGTTCGTCAGAAGGGAGAAACCGACAGGGCCAGTACACACCAGAGGCGCGACCGACCCGTCGATCCCGAAATTCAACTACGAGCTTTTTAACTGCAACAACTTTAATATACGCTATTGGAGCTGGAATTACCGCGGCTGCTGGCACCAGACTTGCCCTTCAA
+
DDDDDIIIIIIIIIIIIIIIIIIIIIIIIIIIIIIIIIIIIIIIIIIIIIIIHIIIHIHIIIHIIIIHHIGHIIIIIIIIIIIHIIIHIIIIIIIIIHIIHIHIIIIIIIIIIIIIIIIIIIIIIIIIIIIIIIIIIIHHHHHIIIIIIIIIIIIIIIIIHIIHIIIIIIIIHIIIIIIIIIIIIIIIIIHIIIIIIIIIIIGHIIIIIIIIIIIIIIIIIIIIIIIIIIIIIIII>IHIHGCHGIHIHIIIIIIIIIIIIIIIIIIIIIIIIIIIIIIIIIIIIIIIIIIIIIIIIIIIIIIIIIIIIIIIIIIIIIIIIIIIIIIIIIIIIIIIIIIIIDDDDD
@HISEQ:969:HM2KJBCX2:2:1101:20010:35833 2:N:0:ACTATGCA
CACCTGTAGTAGCCCAACTATCCCTATTAATCATTACGGTGATCCTAGAAACCAACAAAATAGAACCATGCCGTCCTATTCTATTATTCCATGCTAATGTATTCGAGCAAAATGCCTGCTTTAAACACTCTAATTTTTTCAAGGTAAAGGTCCTGGTTCCACATGACACCCAATTAAGGACATCATGCTTCTCCAGAAGGTGAGAAATCAACTGCGACAGTTCATACCCCTTAAGGCACGACCATCACGTCAATCCCGAAATTCAACTACGAGCTTTTTAACTGCAACAACTTTAATATACGCTATTGGAGCTGGAATTACCGCGGCTGCTGGCACCAGACTTGCCCTCCAA
+
DDDDDIHIIIIIIGIIIIIIIIIIIIIIHIIIIIIIIIIHIIIIHIIIGIIIIIIIEHIIHHHIIIIIIHIIIIIIIIHIIIHIIIIIIIIIIHIHIIGHIDHHIIHIIIIIIIHIIIIIIIIIIHIIHHIIIIIIIIIHIIGIIIIIIIIIIIIHIIIIIIHIIHIIIIIIIIIIIIIIIIIIIIIIHIIHIIIIIIIIIIIHIIIIIIHIIIHIIIIIIHHHIIIIIIIIIIIIIIIHIIIIHIIIIIHIHIIIIIIIIIIIIIIIIIIIIIIIIIIIIIIIIIIIIHHHHIIIIIIIIIIIIIIIIIIIIIIIIIIIIIIIIHIIIIIIIIIIIIIIIIIHIIIDDDDD
@HISEQ:969:HM2KJBCX2:2:1101:5969:37664 2:N:0:ACAATGCA
CACCTGTAGTAGCCCAACTATCCCTATTAATCATTACGTTGATCCTAGAAACCAACAAAATAGAATCGAACGTCCTATTTCATTATTCCATGCTAATGTATTCAAGCGCGTGCCTGCTTTAAACACTCTAATTTTTTCAAAGTAACAGTCCTGACTCCCCACAACATCAAATTAATGACATCATGATTCATCAGAAGGGAGAAATCAATGACAATAGTACGTACCGAAGGCACGACCGACGTATTGATCCCGAAATTCAACTACGAGCTTTTTAACTGCAACAACTTTAATATACGCTATTGGAGCTGGAATTACCGCGGCTGCTGGCACCAGACTTGCCCTCCAA
+
DADD?CCGHHGHIIIHE@HIIIIIIIIGHIIIIHIHIEHHIIHGIHIIFFHIFIHHIHEGHHHEHHGIFHEHC1@GHHHEHGHIHFHIHI@CGGF@FHEEGCHGHHHHIIIIIIIHAHHHEGHIHHHHHIIIIGFFIHHIHIIHHHIIHHHIHHEBIIIIHIHHHHHHGHHHECFHGFIIIIIIHIIIHIIIIIIIII;IGIIIIIIIIIIGIGIIIIIGIIIIHDIIIIHIHIIIIIHIHHGGCIIHHIIIIIIIIIHHHHHIIHIIIIIIIIHIIIIIIIIHIIHIIHIIIHIIIIIIHIIIIIIIIIIIHIIIIIIIIIIIIIIIIIIIIIIIIIIIIDDDDD
@HISEQ:969:HM2KJBCX2:2:1101:12381:37010 2:N:0:ACTATGCA
CACCTGTAGTAGCCCAACTATCCCTATTAATCATTACGGTGGTCCTAGACCAACAAAATAGAACCAACGTCCTATTTTATTATTCCATGCTAATCTATTCAAGCAAAAGCCCGCTTTAAACACTCTAATTTTTTCAAGGTAATGGTCTGGTTCCCACGGCACACACAATAAAAGAACATGCCGGTTTACCAGAAGGTAAAACCCGACACAGAACAGTACTCGCCAAAGACGGACCGCCCGGCCAGGCCTAAAATTCAACTACGAGCTTTTTAACTGCAACAACTTTAATATACGCTATTGGAGCTGGAATTACCGCGGCTGCTGGCACCGACTTGCCCTCCAA
+
DDDDDIIIIIIGHHIIIIIIIHIIIIIIIIIIIIIIIIIIIGIIIIIIIIIIIIIIIIIIIIHHIIIIHHIHIIIIIIIIIIIIIGIIIHIIIIIIIIIIIGHIIIIIIIIIIIIIIIIIIHHIIIIGIIIIIIIIIIIIIIIIIIIIIHHHIIIIIIIIIIIIIIIIIIHIIIIIIIHIIIIIIIIIIIIIIIIIIIIIIIHIHIIIIIIIIIIIIIIHIIIIIIHHHIIIIIIIIIIIHGIIIIIHIIIIIIHIIIIIHIHHIIIIIIIIIIIIIIIIIIIIIIIIIIIIIIHGGGFIIIIIIIIIIIIIIIIIIIIIIIIIIIIIIIIIIIIIIIDDDDD
@HISEQ:969:HM2KJBCX2:2:1101:13927:37376 2:N:0:ACTATGCA
CACCTGTAGTAGCCCAACTATCCCTATTAATCATTACGGTGGTCCTAGAAACCAACAAAATAGAACCACAACGTCCTATTCTATTATTCCATACTAATCTATTCAAGCAATAGCCCGCTTTAAACACTCTAATTTTTTCAAGGTAATAGTTCTGGCTCCCCAAAACACCCAATAAAGGGCATACTGGTTCACCAGAAGGAAGACCCGACAGCAGACAGTACTCGCCAAAGACGGACCGCCCGGCCAGGCCTAAAATTCAACTACGAGCTTTTTAACTGCAACAACTTTAATATACGCTATTGGAGCTAGAATTACCGCGGCTGCTGGCACCAGACTTGCCCTCCAA
+
DDDDDIIIIIIIIHHIIIIIIHIIHHHIIIIIGIIIIIIIIHIIIIIIIIIIIIIIIHIGIIHIIIHIIIGIIIIIIHHHHIEHHFHHIIIIIIIHEHHIIHHHIIIIIIIIIIIIIIIIIIIIIHIIIIIIIIIHIIIIIIIIIIIIIIIIHIIIIIIHHIIIHIIIIIIIIHIHIIIIIIIIIIGIIIIIIIIIIIHIIHIIIIIIIIIHIIIIIIIIIIIIIIIIIIIIIIIHIIIIIIIIHIIIIIIIIIIIIIIIIIIIIIHIIIIIIIHIIIIIIIIIIIIIIIIIIHIIIIIIIIIIIIIIIIIIIIIIIIIIIIIIIIIIIIIIIIIIIIIIIDDDDD
@HISEQ:969:HM2KJBCX2:2:1101:3282:36815 2:N:0:ACTATGCA
CACCTGTAGTAGCCCAACTATCCCTATTAATCATTACGGTGGTCCTAGAAACCAACAAAATAGAACCACAACGTCCTATTCTATTATTCCATGCTAATCTATTCAAGCAATAGCCCGCTTTAAACACTCTAATTTTTTCAAGGTAATGGTCCTGGCTCCCCAACACACCCAACAAAGGACATGCTGGTTCACCAGAAGGAAGACCCGACAGCAGACAGTACTCGCCAAAGACGGACCGCCCGGCCAGGCCTAAAATTCAACTACGAGCTTTTTAACTGCAACAACTTTAATATACGCTATTGGAGCTGGAATTACCGCGGCTGCTGGCACCAGACTTGCCCTCCAA
+
DDDDDIIIIIIIIIIHIIIIIHHIIIIIGHHCHEHFHHHHHEHIIIIHHFHH?EHHHHHHIGIIHHFHEEHHHHHIIIHIHIIIFHIIEHHIIHIIIEIHIGHHIHIIIIIIHHHIIHGFGHHIHIFHHHHIHHHIIHIIIIIIIIIIIIIIHGGHHGIHHHIHHHIHIGIIIIIIIIIIIGIGHIHIHHIIIIIHIIIIIHGIIIIIHIIHHFIIIIIIIHIIHIIIIIIIIIIIIIIIIIHIIIHIHIIHIHIHIIHIIIIHIGIIIIIHGIHIIHIHIIHGHIIIIGIHHIIIIIIHHIIIIIIIHIIIIIIIIIIIIIIIHIIIIIIIIIIIIIIIIDDDDD
@HISEQ:969:HM2KJBCX2:2:1101:1265:38583 2:N:0:ACTATGCA
CACCTGTAGTAGCCCAACTATCCCTATTAATCATTACGGTGGTCCTAGAAACCAACAAAATAGAACCCTTAGCCGTCCTATTTTATTATTCCATGCTAATGTATTCAGACGATAAAGCCTGCTTTAAACACTCTAATTTTTTCAAGGTAATGGTCCTGGTTCCGCCAGACACCAAATAAATGACATCTGACCTCGCCAGAAGGTAAGAGACCCGCGGAGCCAGTGATGGACAGTTAAGCCCAACCGACCCGCAGCTCCCGAAATTCAACTACGAGCTTTTTAACTGCAACAACTTTAATATACGCTATTGGAGCTGGAATTACCGCGGCTGCTGGCACCAGACTTGCCCTCCAA
+
DDDDDIIIIHHGHIIIIIHHIIIIIIIIIIHIHIIIIIHIIIIIIIIIIIIIIIIIIIIIIIHIIIIIIIIHHHHEECHHIIHIIIIIIIIIHHHHFHIFHFHHIIHIHIIIHIIIIHIIHHHIIIIIIIHIIHIGIHIHHIIIIIIIIIIIIIGIIIIIIIIIIIHIIIIIIIIIIIIIHIHIHIIIHHIIIIIIIIIIIIIIIIIIIIHIIIIIIIIIIHIIIIIIIHHIIIIIIIIIHIIIIHIIIIIHGIIIIIIIIIIIIHHIIIIIIIIIIIIIHIIIIIIIIIIIIIIIIIIHHHIIIIIIIIIIIIIIIIIIIIHIIIIIIIIIIIIIIIIIIIIIIIIIIDDDDD
@HISEQ:969:HM2KJBCX2:2:1101:4996:37869 2:N:0:ACTATGCA
CACCTGTAGTAGCCCAACTATCCCTATTAATCATTACGTCGATCCTAGAAACCAACAAAATAGAATCAAACGTCCTATTTCGTTATTCCATGCTAATGTATTCAAGCGTGAGCCTGCTTTAAACACTCTAATTTTTTCAAAGTAACAGTCCTGATTCCCCATGACACCAAATTAATGACATCATGGTTCGTCAGAAGGTAGGAATCAATAATACCAGTACGTACAATAGCACGACCAATAAATTGATCCCGAAATTCAACTACGAGCTTTTTAACTGCAACAACTTTAATATACGCTATTGGAGCTGGAATTACCGCGGCTGCTGGCACCAGACTTGCCCTCCAA
+
DDDDDIIIIIIIIIIIIIIIIIIIIIIIIIIIIIIHIHIIIIIIIIIIGIIIIIIIIIIIIIHIIIIIIGHIIIGIIIIIIIIIIIIIHIIIIIHIIIHIIIHIIIHIIIIIIHIIHIIIIIIIIIIIIIIIIIHIIIIIIIIIIIIIHIIIIIIIIGIIIIIIIIIIIIIHIIIIIIHHHHIIIIIHIIIIIIIIIIIIHIIIIIIIIIIIHIIIIIIIIIIIIIIIIIIIIIHIIIIIIIIHIIIIIHIIIIIIIIIIIIIIIIIIIIHIIIIIIIIIGIIIHIIIIIIIIIIHIIIIIIIIIIIIIIIIIIHIIIIIIIIIIIIIIIIIIIIIIIIIDDDDD
@HISEQ:969:HM2KJBCX2:2:1101:17862:38674 2:N:0:ACTATGCA
CACCTGTAGTAGCCCAACTATCCCTATTAATCATTACGGTGATCCTAGAAACCAACAAAATAGAACCATGCCGTCCTATTCTATTATTCCATGCTAATGTATTCGAGCAAAAATGCCTGCTTTAAACACTCTAATTTTTTCAAGGTAAAGGTCCTGGATCCGCAAGACACCCAATAAAGGACATCAAGTTTCTCCAGAAGGTGAGAAATCAACAGTAACAGTTCATACCCCTTAAGGCATGACCATCACGTCAATCCCGAAATTCAACTACGAGCTTTTTAACTGCAACAACTTTAATATACGCTATTGGAGCTGGAATTACCGCGGCTGCTGGCACCAGACTTGCCCTCCAA
+
DCDDDIIIIIHIIIIIIHIIIIIIIIIIIIIIIIIIIIIIHIIIIIIIIIIIHHFHIIIHHHHHHIIFHHIHGIIHIIHHIIIIIHIIFHHIHHIIHHIIIGEHIIIHIIHIIIIIHIIIIIIHIIHIIIHIIHIIIHIIIIIIHHIIHIGHHIFGHHHIIIIIIIIIIIIIIIIIIIHIIIIIIHIIHHIIIIIIIIIIIIIIIIIHIIIIIIHIHHIIIHHHHIHIIIIIIIIHIIIIIIIIIIIIHIHFIIHIIIIIIIIIIIIIIHIIIGIIIIIIIIIIIIIIIHIHIHIIIIIHHIIIIIIIIIIIHIIIIIIIIIIIIIIIIIIIIIIIIIIIIIIIIIIIDDDDD
@HISEQ:969:HM2KJBCX2:2:1101:19579:39361 2:N:0:ACTATGCA
CACCTGTAGTAGCCCAACTATCCCTATTAATCATTACGGTGATCCTAGAAACCAACAAAATAGAATCATGCCGTCCTATTTTATTATTCCATGCTAATGTATTCAAGCAAAATGCCTGCTTTAAACACTCTAATTTTTTCAAAGTAAAGGTCCTGGTTCCCCGTGACACCCAATTAAGGGCATCGCGGTTCTCCAGAAGGTGAGAAATTGACTACACCAGTTCATACCCCTTAAGGCACGACCGATGTGTCAATCCCGAAATTCAACTACGAGCTTTTTAACTGCAACAACTTTAATATACGCTATTGGAGCTGGAATTACCGCGGCTGCTGGCACCAGACTTGCCCTCCAA
+
DBDDDIIIIIIIIIIIIIIIIHIIIIIIHIIIIIIIIIGIIIIIIIIIIIIIIIIIIIIIIIIIIIIIIIIIDHIIHIIIIIIIIHIIIHIIIGHHHIIIIHIIIIIIIIHIIIIIIIIIIHIIIIIIIHHIIHIIIIIIIIIHIIHIIHIIIIIHHHHIIIIIHIIIIIIIIIIIIIHIIIIIIIIIIIIIIIIHHIIIIIIIIIIIIIIIIIIIIIIIIIIIIHIIIIIHIIIIIIIHIIIIIIIIHHGIIIIIIIIIIHGIIIIIIIHIIIHIIIIIIIIIIIIIIIIIIIIIIIIIIIIIIIIIIIIIIIIIIIIIIIIIIHIIIIIIIIIIIIIIIIIIIIIDDDDD
@HISEQ:969:HM2KJBCX2:2:1101:18090:39801 2:N:0:ACTATGCA
CACCTGTAGTAGCCCAACTATCCCTATTAATCATTACGGTGATCCTAGAAACCAACAAAATAGAATCATGCCGTCCTATTTCGTTATTCCATGCTAATCTATTCAAGCATAAAGCCTGCTTTAAACACTCTAATTTTTTCAAAGTAACAGTCCTAGCTCCCTATTACACCTAGTGAAAGGCATAATAGTTCACTAGAAGGTGGAGATTGACATTACCAGTACATGTCCGAAAACACGACCGGTACGCTAATCCCGAAATTCAACTACGAGCTTTTTAACTGCAACAACTTTAATATACGCTATTGGAGCTGGAATTACCGCGGCTGCTGGCACCAGACTTGCCCTCCAA
+
DDDDDHIIIIIIIIHIIIIIIIIIIIIIHHIIIIIIIIIIIIIIIIIIHIIIIIIIHHIHHHIEHHHIIIIGHIIIHHIIIHIIIIIIIIIIIIIIIIIIIFHIIIIIIIIIIIIIIIIIIIIHHIIGIIIIHIIIIIIIIIIIIIIHHIIIIHIHIIIIIIIIIIIIIIIIIIIIIIIIIIIIIIIIIIIIIIIIIIIIIIIIIIIIIIIIIIIIIIIIIIIIIIIIIIIIIIIIIIIIIIIIIHEHIIHHIIIIIIIIIIIIIIIIHIIIIIIIIIIIGIIIIIIIHHHHIIIIHIIIIIIIIIIIIIIIIIIIIIIIIIIIIIIIIIIIIIIIIIIIIIIIDDDDD
@HISEQ:969:HM2KJBCX2:2:1101:7199:39353 2:N:0:ACTATGCA
CACCTGTAGTAGCCCAACTATCCCTATTAATCATTACTTTGGTTCTGAAAGCCAACAAAATAGAACCAAAGTCCTATCTTATTATTCCATGCTAATGCATACAAGCGATGAAGCCTGCTTTGAACACTTTGTTTTTCTCACAGTAAATGATGAGACTCGCATATCCAACCAGTGAAGGCCAGAAATGCTCCTCTCAAGGATGGCCTGCAAACCCGTCACAACATACTACAAGAGTACGGGCCAGGTTGGCTAGACCATAAGTTCGACTACGAGCCTTTTAACTGCAACAACTTTAATATACGCTATTGGAGCTGGTATTACCGCGGCTGCTGGCACCAGACTTGCCCTCCAA
+
@@BBDHG?FHIHECC1DHFFCGHH@GG?FECEHIIIHHIII?1DGHHHIHD@CGGHHHGIIHEHHIHHHIDEGHHHEH@GHF1CHEEGHHCEHH?HHHIGHHHIHGHIHHIHFGHHFGHGGHHHEIHHEHHG@?HEHHHIHHHCHIIIHHHHIGIHHDEHHHHHHHFGHCHHHHGIHHCHGGGHIIIHHHHFHEIHEFHHEIHHGIHHIIGEGHGHIIIIIIIIIIHHHEH=IIDII<HIIHIIIHHGFFHIHHEIHGIIIIHIIIIIIIIIIHIIIHHHHIIHHHIHHIIIIIIIHHGHHGHEIIIIIIHIHGHIHIIIIIIIIIIIIHIIIHHIIIIIIIIIIIIDDABD
@HISEQ:969:HM2KJBCX2:2:1101:2752:41692 2:N:0:ACTATGCA
CACCTGTAGTAGCCCAACTATCCCTATTAATCATTACGGTGATCCTAGAAACCAACAAAATAGAACCATGCCGTCCTATTCTATTATTCCATGCTAATGTATTCGAGCAAAAATGCCTGCTTTAAACACTCTAATTTTTTCAAGGTAAAGGTCCTGGATCCGCAAGACACCCAATAAAGGACATCAAGTTTCTCCAGAAGGTGAGAAATCAACAGTAACAGTTCATACCCCTTAAGGCATGACCATCACGTCAATCCCGAAATTCAACTACGAGCTTTTTAACTGCAACAACTTTAATATACGCTATTGGAGCTGGAATTACCGCGGCTGCTGGCACCAGACTTGCCCTCCAA
+
DDDDDIIIIIIIHIHIIIIIIIIIIIIIIIIIIIIIIIIIIIIIIIGIIIIHIIIIIIIIIIIHIIIIIHGIIIIIIIIIIIIIIIIIIHHIHIHHHHIHIHHHIIIIIIHIIIIIIIIIIIIIIIHIIIHIIIIIIIIIIIIIIIIIIIIHIIHHIIHIHIHIIIIIIIIIIIIIIIHIIIIIIIHHHHHIIIIIIIIHIIIHIIIHIIIIIIIIIIIIIIHIIIIIIIIIIIII2IIIIIIIIIIIIIHFIIHIIIIIIIIIIHIIIIIIIIIIIIIIIIIIIIIIIIIIIIIIIIIIIIIIIIIIIIIIIIIIIIIIIIIIIIIIIIIIIIIIIIIIIIIIIIIIDDDDD
@HISEQ:969:HM2KJBCX2:2:1101:9142:40915 2:N:0:ACTATGCA
CACCTGTAGTAGCCCAACTATCCCTATTAATCATTACGGTGATCCTAGAAACCAACAAAATAGAACCATGCCGTCCTATTCTATTATTCCATGCTAATGTATTCGAGCAAAATGCCTGCTTTAAACACTCTAATTTTTTCAAGGTAAAGGTCCTGGTTCCACATGACACCCAATTAAGGACATCATGCTTCTCCAGAAGGTGAGAAATCAACTGCGACAGTTCATACCCCTTAAGGCACGACCATCACGTCAATCCCGAAATTCAACTACGAGCTTTTTAACTGCAACAACTTTAATATACGCTATTGGAGCTGGAATTACCGCGGCTGCTGGCACCAGACTTGCCCTCCAA
+
DDDDDIIIIIIIIIHIIIIIIIIIIIIIIIIIIIIIIIIHIIIIIIIHIIIIIIIIIIIIIIHHIIHIIHCHIIHIIIIIIIIHIIIIIIIIIIIIIIIIHHIIIIIHIIHHIIIIIIIIIIIIIIIHIIIIIIIIIIIIIIIIIIIIIIIHIIIIIIIIIIIHHIHIHIIIIIIIIIHIIIIIIIIIIIIIIIIIIIIIIIIIIIIIIIIIIIIIIIIIIIIIIIIIIIIIIIIIIIIIIIIIIIHHIHGIIIIIIIIIIIIIIIIHHIIIIIIIIIIIIIIGIIIIIIIIIIIIIIIHIHIIIIIIIIIIIIIIIIIIIIIIIIIIIIIIIIIIIIIHIIIIIIIDDDDD
@HISEQ:969:HM2KJBCX2:2:1101:3347:42939 2:N:0:ACTATGCA
CACCTGTAGTAGCCCAACTATCCCTATTAATCATTACATCGATCCTAGAAACCAACAAAATAGAACCATGCCGTCCTATTTTATTATTCCATGCTAATCTATTCAAGCACTAGCTTGCTTTAAGCACTCTAATTTTTTCAAGGTAATAGCTCTGCTTCCCCAACGCACCAAATTAATGACATGAAGGTTATTCAGAAGGTAAGAATCTATCAAATCAGTACGAACAGTGAAGCCCGACCGATAGACAGATTCCGAAATTCAACTACGAGCTTTTTAACTGCAACAACTTTAATATACGCTATTGGAGCTGGAATTACCGCGGCTGCTGGCACCAGACTTGCCCTCCAA
+
DCDDDIIIIIIIHIHIIIIIIIIIIIIIIHIIIIIIIIIIIHIIIIIIIIIIIIIIIIIIIIIIIIIIIIIIIIIIIIIIHIIIIIHHHIIIIGIIIIHIIIIIIIHIIIIIHIIIGIIIIIHHIIIIIIIIHIIIIIIIIIIIIIIIGIIIIIIIIIIHIIIIIIIIIIIIIHIIHIIIIIIIIIHHHHIIIIIIIHIIIIIIIIIIHIIIIIIIIIIIIIIIIIIIHIIIIHIIIIIIIIIIIHGIIIIIIIIIIIHIIIIIIHIIIIIIIIIIIIIIIIIIIIIIIIIIIIIHIIIIIIIIIIIIIIIIIIHIIIIIIIIIIIIIIIIIIIIIIIIIIIIDDDDD
@HISEQ:969:HM2KJBCX2:2:1101:5498:43036 2:N:0:ACTATGCA
CACCTGTAGTAGCCCAATCCCTATTAATCATTACGTCAATCCTAGAAACCAACAAAATAGGATCGAACGTCCTATTTCATTATTCCATGCTAATGTATTCAAGCGTTAGCTTGCTTTAAACACTCTAATTTTTTCAAAGTAACAGTCCAAATTCCCCGCAACACCAAATTAATGGCATTACGGATCATCAGGAAGGAGGAATCAGTGAGACCAGTACATACCAGAGGCATGACCAATCTACTAACCCCGAAATTCAACTACGAGCTTTTTAACTGCAACAACTTTAATATACGCTATTGGAGCTGGAATTATCGCGGCTGCTGGCACCAGACTTGCCCTCCAA
+
DDDDDIHIIIIIIIIIIIIIIIIIIIIIIIIIIIIIIIIIIIIIIIIIIIIIIIIIIHIIIHIII@HIIIGHIIIIIIIIIHIIIGIIHIIIIIIIHIIIIIIIIIIIIIIIIIIIIIIIIIIIIIIIIIIIIIIIIIIIIIIIIIIIIIHHIIIIIIIIIIIIIIIIHIIIIIIIIIIIIIIIIIIIIIIIIIIIIIIIIIIIIIIIIIIIIIIIIIIIIIIIIIIIIIIIIIIIIIIIHHIIIIIIIIIIIIIHIIIIIIIIIIIIIIIIIIIIIIIIIIIIIIIIIIHIIIIIIIIIIIIIIIIIIIIIIIIIIIIIIIIIIIIIIIIIIIIIIIDDDDD
@HISEQ:969:HM2KJBCX2:2:1101:17721:42739 2:N:0:ACTATGCA
CACCTGTAGTAGCCCAACTATCCCTATTAATCATTACGGTGATCCTAGAAACCAACAAAATAGAACCATGCCGTCCTATTCTATTATTCCATGCTAATGTATTCGAGCAAAAATGCCTGCTTTAAACACTCTAATTTTTTCAAGGTAAAGGTCCTGGATCCGCAAGACACCCAATAAAGGACATCAAGTTTCTCCAGAAGGTGAGAAATCAACAGTAACAGTTCATACCCCTTAAGGCATGACCATCACGTCAATCCCGAAATTCAACTACGAGCTTTTTAACTGCAACAACTTTAATATACGCTATTGGAGCTGGAATTACCGCGGCTGCTGGCACCAGACTTGCCCTCCAA
+
<DDDBHHHIIEGIIIIIIIIIIIIIIIIIIIIIIIIII0CCGHHIIIIIIIIIHIIIIIIIIHHIHHII@G1CC<CECH1<GHHHE1C<<@@1C@@@G@GEG?EG@DEEHFE@FHHEGHH?A@G?FHE;FHHCEGHGCIHECFCGGIHF@<HEGH@CDHFHCEDHECHHHHIHHHIHCHHHEIHHGIHH@CHHHHHFIHHGHDHHEIHHEIIIIHCHFHHFC8FFCHHCEI>HHHIIGHEIIIIHHGDGFCCGHDIIIIIIIIIIIIIIHIIIIIIIIIIIIIIIIIIIIIIIIIIIIIIHIIIIIIIIIIIIIIIIIIIIIIIIIIIIIIIIIIIIIIIIIIIIIIIDDDDD
@HISEQ:969:HM2KJBCX2:2:1101:6139:43365 2:N:0:ACTATGCA
CACCTGTAGTAGCCCAACTATCCCTATTAATCATTACGTCAATCCTAGAAACCAACAAAATAGGATCGAACGTCCTATTTCATTATTCCATGCTAATGTATTCAAGCGTTAGCTTGCTTTAAACACTCTAATTTTTTCAAGGTAAAGGTCCTGGATCCGCAAGACACCCAATAAAGGACATCAAGTTTCTCCAGAAGGTGAGAAATCAACAGTAACAGTTCATACCCCTTAAGGCATGACCGTCACGTCAATCCCGAAATTCAACTACGAGCTTTTTAACTGCAACAACTTTAATATACGCTATTGGAGCTGGAATTACCGCGGCTGCTGGCACCAGACTTGCCCTCCAA
+
DDDDDIHIHIIIIHIIIIIIFHIIIHIIIIIIIGIIIHIHIGIIIIIIGHIGHIIIHHIHIEHHHIHIIHHIIIIIIIIIIIIIIHIIHIIIGIIIHHIEHIIHIIIGIGIIHHHHIIIIHHHIIHHIIIHHHHIFHIHIIIHIIIHIIIHIHHHIHIHHIHIIIIHHHHGHHIEHIIIIIIHIIHGHIIIIIIIIIIIHIIIIIIIIIIIIHFH;IHHHIHIIIIIIIIIIHHHIIHGIIIIIIIHHGFHHIIHIHHIHFIIIIIIHHCIIIHEEIHHIIIIHIIHHGIIHIIHHHEIIIIIIIIIIIIIIIIIIIIIIIIIIIIHIHIIIHIIIIIIHIIIIHDDDDB
@HISEQ:969:HM2KJBCX2:2:1101:13708:43615 2:N:0:ACTATGCA
CACCTGTAGTAGCCCAACTATCCCTATTAATCATTACGGTGATCCTAGAAACCAACAAAATAGAACCATGCCGTCCTATTCTATTATTCCATGCTAATGTATTCGAGCAAAAATGCCTGCTTTAAACACTCTAATTTTTTCAAGGTAAAGGTCCTGGATCCGCAAGACACCCAATTAAGGACATCAAGTTTCTCCAGAAGGTGAGAAATCAACAGCGACAGTTCATACCCCTTAAGGCATGACCATCACGTCAATCCCGAAATTCAACTACGAGCTTTTTAACTGCAACAACTTTAATATACGCTATTGGAGCTGGAATTACCGCGGCTGCTGGCACCAGACTTGCCCTCCAA
+
DDDDDIIIIIIIIHIIIIIIIIIIIIIHIIIHIIHHIIIIHIIIIIIIIIIHHHIIIIHIHHIHIIIIIIIIIIIIIIIIIIIIIHIHGHHIHIIIGHHHIHGIIIIIIIIIIIIIIIHIIIIIIIHHIHGIHHHHHIIIIIIIIIIIIIIIIIIIIIHIIIIIIHIIIIGIIIIIIIIIIIIIIIIIIIIIIIIIIIIIIIIIIIIIIIIIIIIIIIIHIIIIIIIIIIIIIIIIHIIIIIIIIIIIIIHHIIIIIIIIIIIIIIIIIIIIIIIIIIIIIIIIIIIIIGIIIIIIIIHIHIIIIIIIIHIIIIIIIIIIIHIIIHIIIIIIIIIIIIIIIIIIIIIIDDDDD
@HISEQ:969:HM2KJBCX2:2:1101:4497:44945 2:N:0:ACTATGCA
CACCTGTAGTAGCCCAACTATCCCTATTAATCATTACGTCAATCCTAGAAACCAACAAAATAGGATCGAACGTCCTATTTCATTATTCCATGCTAATGTATTCAAGCGTTAGCCTGCTTTAAACACTCTAATTTTTTCAAAGTAACAGTCCTGTTTCCCTGCAACACCAAATTAATGACATTACAGTTCTTCAGAAAGGAGGAATCAGCGAAGCCAGTGCATACCAGTGGCACGACCAACCTGCTGACCCCGAAATTCAACTACGAGCTTTTTAACTGCAACAACTTTAATATACGCTATTGGAGCTGGAATTACCGCGGCTGCTGGCACCAGACTTGCCCTCCAA
+
DDDDDIIIIIIIIIIIIIIIIIIIIIIIIIIIIIIIIHIIIIIIIIIIIIIIIIIIIIIIIIIIIIIIGHHHHIIIIIIIIIIIIIIHIIIGHIIHIIIIIIIIIIIIHIIIHIIIHIIIIIIIHIIIIIIIIIIIIIHHIIIIIIIIIIIIIIIIIIFIIIIIIIIIIIIHIIIIIIIIIIIIIIIIGIIIIIIIIIIIIIIHIIHIIIIIIIIIIIIIIIIIIIIIIIIIIIIIIIIIIIIHGIIIIIIIIIIIIIIIIIIIIIIIIIIIIIIIIIIIIIIIIIIIIIIIIIIIIIIIIIIIIIIIIIIIIIIIIIIIIHIIIIIHIIIIIIIIIIIIIDDDDD
@HISEQ:969:HM2KJBCX2:2:1101:11745:45157 2:N:0:ACTATGCA
CACCTGTAGTAGCCCAACTATCCCTATTAATCATTACGGTGATCCTAGAAACCAACAAAATAGAACCATGCCGTCCTATTCTATTATTCCATGCTAATGTATTCGAGCAAAAATGCCTGCTTTAAACACTCTAATTTTTTCAAGGTAAAGGTCCTGGATCCGCAAGACACCCAATTAAGGACATCAAGTTTCTCCAGAAGGTGAGAAATCAACAGCGACAGTTCATACCCCTTAAGGCATGACCATCACGTCAATCCCGAAATTCAACTACGAGCTTTTTAACTGCAACAACTTTAATATACGCTATTGGAGCTGGAATTACCGCGGCTGCTGGCACCAGACTTGCCCTCCAA
+
BABDBIIIIIHIIIIIIIIGIIIIIIIHHHHHHHHHIIGIIGHHHIIHHEHIHIIHIEHHIHHIHHIIHEH?CC<CHHGEEHIIIGIEEHHIIIIHHHHHI<FGIIIIHIIHIIIHHHIHIIHHHHGHHIIIHCHHHIIIIIHIHIHHHHHGHHIHHCDHHIIHHHEHHHHHHIHHDHHIHFGIHIIIHIHIIHIIHIIIHIHFIIIGHEIIHIIIIIIIIHIGHECEFHIIHHHEHIIHHFHIIIHGHGHFIIIHDIIIIIIIHHHHHHIGIHHIIIIHHGIIIIIIIHCHHIIIHIIHGIIIIIIIIIIIIIIIIIHIIHCIIHIIIHHIIIHIHHHHIIIIIHFIDBB@D
@HISEQ:969:HM2KJBCX2:2:1101:12567:44873 2:N:0:ACTATGCA
CACCTGTAGTAGCCCAACTATCCCTATTAATCATTACGGTGGTCCTAGAAACCAACAAAATAGAACCACAACGTCCTATTCTATTATTCCATGCTAATCTATTCAAGCAAATGCCTGCTTTAAACACTCTAATTTTTTCAAGGTAATGGTCCTGGCTCCCCGGCACACCCAATAAAGGACATACTGGTTCACCAGAAGGTGGACCCGACACAGGACAGTACTCGCCAAAGACGGACCGCCCGGCCAGGCCTAAAATTCAACTACGAGCTTTTTAACTGCAACAACTTTAATATACGCTATTGGAGCTGGAATTACCGCGGCTGCTGGCACCAGACTTGCCCTCCAA
+
ADDDCHIIIIIIGIHIIIIIIIIIIHECHGHIGHIIIEEHHHHIIIIIIIIHIIIIHCHIIHHIHIHIHHHIHGFHHHIGHHHEH?GHHIHHGHHHHGIIIHHHIIHHHHIIHIIIIIHHHHHIIGIIEIHHIHGGHIHHIHHHEHIGHEIHHIHIHIIHHFHHCHHIIHIIIIGHHHGIIIIHIIIIHHHIIIIIIIIIIIHHHIIIIIIIIHFHIIIIIIIIHHIIIIIIII?IHIIIIIIGIIIIIIIIIIIHIHIHIIIIIIHHIIGHIIIIHIIIHIIIIIHIGIIIIHHIIIIHIIIIIIIIIIIIHIIIIIIIIIIIIIIIIIIIIIIIIIIIIDDDDD
@HISEQ:969:HM2KJBCX2:2:1101:8087:45602 2:N:0:ACTATGCA
CACCTGTAGTAGCCCAACTATCCCTATTAATCATTACCTCGACTCCGAAAGCCAACGAAATAGAACCGAGATCCTATTCCATTATTCCATGCACTAATGTTCAGGCTGTAGCGCCTGCTTTGAGCACTCCAATTTTTTCAAAGTAAACGTGCTGGCCACTCAAGGCACTCGGTAAAGAGAACCATGAACGAACCAACAAAATCGTCCAAGCAAACAGTAAACATCGCAAGATGCACCATTCACCTGAAACCGAGATCCAACTACGAGCTTTTTAACCACAACAATTCTGATATACGCTATTGGAGCTGGAATTACCGCGGCTGCTGGCACCAGACTTGCCCTCCAA
+
DDDDDHIIIIIIIIIIIIIHIIIIIIHIHHHIIIIIIIIIIIIHIIIIIHEHIIIIHIIIIIIIIIIIIGGHIIIIIIIIIIHHIIIIIIHIIIIIHIIIIIIIIIIIIIIHIIIIIIHIIIIIIIIIIIIIIIIHHIIIIIIIIIIIIIIIIIIIIIIIIIIIGIIHHHIHIIIIIIIIIIIHHIIIIIHIIIIIIIIIIIIIHIIIIIIIIIIIIIIIIIIIIIIIIIIIIIIIIIIIIIIHHIIIIIIIIIIIIIIIIIIIIIIIIIIIIIIIIHHIIIIIIIIIIIIIIIHIIIIIIIIIIIIIIIIIIIIIIIIIIIIIIIIIIIIIIIIIIIHIIDDDDD
@HISEQ:969:HM2KJBCX2:2:1101:11748:45653 2:N:0:ACTATGCA
CACCTGTAGTAGCCCAACTATCCCTATTAATCATTACGGTGATCCTAGAAACCAACAAAATAGAATCATGCCGTCCTATTTTATTATTCCATGCTAATGTATTCAAGCAAAATGCCTGCTTTAAACACTCTAATTTTTTCAAAGTAAAGGTCCTGGTTCCCCGCGACACCCAATTAAGGGCATCGCGGTTCTCCAGAAGGTGAGAAATTGACTACACCAGTTCATGCCCCTTAAGGCACGACCGATGTGTCAATCCCGAAATTCAACTACGAGCTTTTTAACTGCAACAACTTTAATATACGCTATTGGAGCTGGAATTACCGCGGCTGCTGGCACCAGACTTGCCCTCCAA
+
DDDDDGHIIIIIIIIIIIIIIIIIIIIIIIIIIIIIIIIIIIIGIIIIIIIIHHIIGIIIIIIIIIIIHHHIIIIIIIIICHHIHIIIIGIHGIHHHFGFHGIGIIIIIIIIIHHIIHIIIIHIIIHGIHHEGIHIIIIIHHIIIIIIIIIHHIHHIIIHHIIIIIIIIIIIIIHIIIIIIIIIGHIIIIIIHIIIIIIIIIIIHIIIIIIIIIIIIIHIIIIIIIIGIIIIIIIIIIGHHIIIIIIIIHGIIIIIIIIIIIIIIIIIIIIIIIIIIIIIIIIIHIIIIIIIIIIIIIIIIIIIIIIIIIHIIIIIIIIIIIIIIIIIIIIIIIIIIIIIIIIIIIIDCDDD
@HISEQ:969:HM2KJBCX2:2:1101:13332:45211 2:N:0:ACTATGCA
CACCTGTAGTAGCCCAACTATCCCTATTAATCATTACGTCAATCCTAGAAACCAACAAAATAGGATCGAACGTCCTATTTCATTATTCCATGCTAATGTATTCAAGCGTTAGCCTGCTTTAAACACTCTAATTTTTTCAAAGTAACAGTCCTGTTTCCCTGCAACACCAAATTAATGACATTACAGTTCTTCAGAAAGGAGGAATCAGCGAAGCCAGTGCATACCAGTGGCACGACCAACCTGCTGACCCCGAAATTCAACTACGAGCTTTTTAACTGCAACAACTTTAATATACGCTATTGGAGCTGGAATTACCGCGGCTGCTGGCACCAGACTTGCCCTCCAA
+
DDDDDIIIIHIIIIIIIIIIIIIIIIIIIIIIIIIIIIIIIIIIIIIIIIIHIIIIIIIIIIIIIIIIIIIIIIIIIIIIIIIIIIIIIIHIGIIIIIIIIIHIIIIIIIIIIIIIIIIIIIIIIIIIIIIIIIIIIIIIIIIIIHIIIIIIIIIIIIIIIIIIIIIIIIIIIIIIIIIIIIIIIIIIIIIIIIIIIIIIIIIIIIIIIIIIIIIIIIIIIIIIIIIIIIIIIIIIIIHIIIIIHIIIIIIIIIIIHIIIIIIIIIIIIIIIIIIIIIIIIIIIIIIIIIIIIIIIIIIIIIIIIIIIIIIIIIIIIIIIIIIIIIIIIIIIIIIIIIIIIDDDDD
@HISEQ:969:HM2KJBCX2:2:1101:9912:45941 2:N:0:ACTATGCA
CACCTGTAGTAGCCCAACTATCCCTATTAATCATTACGTCAATCCTAGAAACCAACAAAATAGGATCGAACGTCCTATTTCATTATTCCATGCTAATGTATTCAAGCGTTAGCTTGCTTTAAACACTCTAATTTTTTCAAAGTAACAGTCCAAATTCCCCGCAACACCAAATTAATGGCATTACGGATCATCAGGAAGGAGGAATCAGTGAGACCAGTACATACCAGAGGCATGACCAATCTACTAACCCCGAAATTCAACTACGAGCTTTTTAACTGCAACAACTTTAATATACGCTATTGGAGCTGGAATTACCGCGGCTGTTGGCACCAGACTTGCCCTCCAA
+
DDDDDIIHIIIHHIIIIIIIIIIIIIIIIIIIIHIIIHIIIIHIIIHIGIIIIIIIIIHIIIIIGIIFHIHHHHIIIIIIIIIIIIIIHIIIIHIHIHIIIIIIIIHHIIIIIIIIIHHIIIIIIIIIIIIIHIHIIIIIIHIHIIIIHIIIIIIHIHIIIFHHHHIHHIHIIIIHIIHHIIIIIIIIIIIIIIIIIIIIHIIIIIIIIHHIIIHIIIIIIIIIIIIIIIIHIIIIIHIIIHHHHIFGIIHIIIIIIIIIIIHHIIGHIIIIIIIHIIIIIIIIIIIIIIIIIIIIIIIIIIIIIHIIIIIHIIHGIHIIIIIIIIIIIIIIIIIIIIGIIDDDDD
@HISEQ:969:HM2KJBCX2:2:1101:5030:45512 2:N:0:ACTATGCA
CACCTGTAGTAGCCCAACTATCCCTATTAATCATTACGGTGATCCTAGAAACCAACGAAATAGAACCAAGCCGTCCTATTTCATTATTCCATGCTAATATATTCAGACGTTAGCCTGCTTTAAACACTCTAATTTTTTCAAAGTAATAGTCCTGATTTCCAATCACACCAAATAAATGGCATGAAAGTTCCTCAGAAGGTAGAGATTTATCTCACCAGTACAGACAATTAAGCCTGACCAATGGGTAAACCCCGAAGTTCAACTACGAGCTTTTTAACTGCAACAACTTTAATATACGCTATTGGAGCTGGAATTACCGCGGCTGCTGGCACCAGACTTGCCCTCCAA
+
DDDDDIIIIIIIIGIHIIIIIHIIIIIIIIIIIIIIIIIIIIIIIIIIIIIIIIIIIIHIIIIIIIIHIIGIIIIIIIIIIHHHIHIIHEHHIHHHHHIIIGHHHGIIIIIIHIIIIIIIIIIIIIIIIIIIIIIIIIIIIIIIIIIIHIIIIIIIIIHIIIHIIIIHIIIIIIIIIIIIIIIIIIIIIIIIIIIIIIIIHHIIIIIIIIIIIIIIIIIIIIIIIIIHIIIIIIIIIIIIIIIIHHHIIIIIIIIIIIIIIIIIIIIIIIIIIIIIIIIHIIIIIIIHHHIHHIHIIIIIIIIIIIIIIIIIIIHIIIIIIIIIIIIIIIIIIIIIIIIIIIIDDDDD
@HISEQ:969:HM2KJBCX2:2:1101:7608:45927 2:N:0:ACTATGCA
CACCTGTAGTAGCCCAACTTCCCTATTAATCATTACGGTGGTCCTAGAAACCAACAAAATAGAACCACAACGTTCTATTCTATTATTCCATGCTAATCTATTCAAGCAAATGCCTGCTTTAAACACTCTAATTTTTTCAAGGTAATGGTCCTGGCTCCCCGGCACACCCAATAAAGGACATACTGGTTCACCAGAAGGTGGACCCGACACAGGACAGTACTCGCCAAAGACGGACCGCCCGGCCAGGCCTAAAATTCAACTACGAGCTTTTTAACTGCAACAACTTTAATATACGCTATTGGAGCTGGAATTACCGCGGCTGCTGGCACCAGACTTGCCCTCCAA
+
DDDDDIIIIIIIIIIIIIHHIHIHFDHFHIHIHIHIHHHIIIIIIHHHICCFHHHIIGIIIGHIIHHIIIHDC<?GHDFHIIHHIIIIHEFHICHHFHIIHCGHIIGIIIIIHIIHHHHGHGEHHGHFHHGEHHHHHFHGHHIIIIIHHIIIDHIHHEHIIHHHHHHIHIIHIIIHIIGIIIIIHIIIHHIIIHIIIIIIIIIIHHHHHIHIHIIHIIIIIIIIHHFIIHHHIHHIIHIIIIHGEIIHHIIIIHIIHHHHEEEIIHIIIHIIIIIHGIIHIIIIHHIIHHGIIIHG1CDDIIIIIIIIIIIGIIIIIIHHIIHHIIIIIIIIIIHIHHHFDBDDB
@HISEQ:969:HM2KJBCX2:2:1101:11028:45865 2:N:0:ACTATGCA
CACCTGTAGTAGCCCAACTATCCCTATTAATCATTACGGTGGTCCTAGAAACCAACAAAATAGAACCACAACGTCCTATTCTATTATTCCATGCTAATCTATTCAAGCAATAGCCCGCTTTAAACACTCTAATTTTTTCAAGGTAATGGTTCTGGCTCCCCAACACACCCAATAAAGGGCATACTGGTTCACCAGAAGGAAGACCCGACAGCAGACAGTACTCGCCAAAGACGGACCGCCCGGCCAGGCCTAAAATTCAACTACGAGCTTTTTAACTGCAACAACTTTAATATACGCTATTGGAGCTGGAATTACCGCGGCTGCTGGCACCAGACTTGCCCTCCAA
+
DDDDDIIIIIIHIIIIIIIIIIIIIIIIIIIIIIIIIIIIHIIHIIIIIIIIIIIIIIIIIIGHIIIIIIIHIIIIIIIIIIIIIIIHIHIIHHIIHIIIIHHIIIHIIIIIHIIIIIIIIIIIIIIHIIIIIIIIIIIIHIIIIIIIIIIIIGHIIIIIIIIIIIIIIIIIIHIIIIIIIIIIIIIIIIIIIIIIIIIIIIIIIIIIIIIIIIIIIIIIIIIIIIIIIIIIIIIIIIIIIIIIHIIIIIIIIIIIIIIIIIIIIIIIIIIIIIIIIIIIIIIIIIIIIIIIIIIIIIIIIIIIIIIIIIIIIIIIIIIIIIIIIIIIIIIIIIIIIIIIIDDDDD
@HISEQ:969:HM2KJBCX2:2:1101:18958:45755 2:N:0:ACTATGCA
CACCTGTAGTAGCCCAACTATCCCTATTAATCATTACGGTGATCCTAGAAACCAACAAAATAGAACCATGCCGTCCTATTCTATTATTCCATGCTAATGTATTCGAGCAAAAATGCCTGCTTTAAACACTCTAATTTTTTCAAGGTAAAGGTCCTGGATCCGCAAGACACCCAATAAAGGACATCAAGTTTCTCCAGAAGGTGAGAAATCAACAGTAACAGTTCATACCCCTTAAGGCATGACCATCACGTCAATCCCGAAATTCAACTACGAGCTTTTTAACTGCAACAACTTTAATATACGCTATTGGAGCTGGAATTACCGCGGCTGCTGGCACCAGACTTGCCCTCCAA
+
DDDDDIIHIIIIIIIIIIIIIIIIIIIIIIIIIIIIIIIIIHIIIIIIHIIHIIHIHIIIHIHHIIIIIIHIIIIGIIIIHIIIIIIIIIHIIHIIIIIIIHHIIIIHIIHHIIIIIIHHHHIIHIIIIIIIIIIIIIIIIIIIIIIIIHIIIIIIIHHIIIGIIIIIIIIIIIIIIIHHHHGGIIIIIHIIIIIIIIIIIIHIIIIIIIIIIIIIHHIIIIIIIIIIIIIIIIIIIIIIIIIHHIIHIIHGIIIIIIIIIIIIIIIIIIHGIHIIIIIIIIIIIIIIIIIIHIIIIIIIHIIIIIIIIIIIIIIIIIIIIIIIIIIIIIIIIIIIIIIIIIIIIIIIDDDDD
@HISEQ:969:HM2KJBCX2:2:1101:11749:46326 2:N:0:ACTATGCA
CACCTGTAGTAGCCCAACTATCCCTATTAATCATTACGTCGATCCTAGAAACCAACAAAATAGAATCAAACGTCCTATTTCATTATTCCATGCTAATGTATTCAAGCGTGAGCCTGCTTTAAACACTCTAATTTTTTCAAAGTAACAGTCCTGATTCCCCACAACACCAAATAAATGACATCATGATTCGTCAGAAGGGAGAAACCAACAATGCCAGTACGTACCTAGGCACGACCGACATGACGGTCCCGAAATTCAACTACGAGCTTTTTAACTGCAGCAACTTTAATATACGCTATTGGAGCTGGAATTACCGCGGCTGCTGGCACCAGACTTGCCCTCCAA
+
DDDDDIIIHIIIIFHHHIIIIIIIIIIIIIIIIIIIHIIIIIIIIIIIIIIIIIIGIIIIIIIIIHHIIIIIFHHIIIIIIIIIIIIIIIIFIIHIHHHIIIIIIIHIHIIIHHIIIIHFHIHIIHIIIIIIHIIHHIIIHIIHIIIIIHIIIIIIIIIIIIIIIHHIIIIIIIIIIIIIIIIIIHHHHIIIIIIIIHHHHIHHIHIHIIIIIIIIHIIIIIIIIIIIIIIIHHIHIIIIIIIIIIIHHHIIIHHHHIIIHHHHHIIIIIHHHHIIIHHIIIIIIHIIIIHIIIIIIIIHIIIIIIIIIIIIIHIHIIIHIIIIIIIIIIIIHIHIHDIHDBBDC
@HISEQ:969:HM2KJBCX2:2:1101:2514:46786 2:N:0:ACTATGCA
CACCTGTAGTAGCCCAACTATCCCTATTAATCATTACGGTGATCCTAGAAACCAACAAAATAGAACCATGCCGTCCTATTCTATTATTCCATGCTAATGTATTCGAGCAAAATGCCTGCTTTAAACACTCTAATTTTTTCAAGGTAAAGGTCCTGGTTCCACATGACACCCAATTAAGGACATCATGCTTCTCCAGAAGGTGAGAAATCAACTGCGACAGTTCATACCCCTTAAGGCACGACCATCACGTCAATCCCGAAATTCAACTACGAGCTTTTTAACTGCAACAACTTTAATATACGCTATTGGAGCTGGAATTACCGCGGCTGCTGGCACCAGACTTGCCCTCCAA
+
DDCDDIIIIIIIIHIIHIIGIIIIIIHIHIIIHIIFIIHIHIIIIIIIIHIIHHIIHHIIIIHIIIIIIHHHHHIHIHHGIIIIIIIIHIIHHGHIIIIIHCHHHHIHIHIHIIIIIHHHIIIIHIIIHIIIHIIIIIIHHHHIIIIIIIIIIIHHIHIIHIIIIHIIIIIIHIIIIHHIIIIIHIIIIHIIIIGIIHIIIHIIIIIIIIIIIIIIIIIIIIIIIIIIIHHIIGIIIIIIIIIIHIIIIHGIHHIIIHIIIHIIIIIIIIIIIIIIIIIIIIIHIIIIIIIIIIIIIIIHIIIIIIIIIIIIIIIIIHIIIIIIIIIIIIIIIIIIIIIIIIIIIIIDDDDD
@HISEQ:969:HM2KJBCX2:2:1101:17582:47014 2:N:0:ACTATGCA
CACCTGTAGTAGCCCAACTATCCCTATTAATCATTACGGTGATCCTAGAAACCAACAAAATAGAACCATGCCGTCCTATTCTATTATTCCATGCTAATGTATTCGAGCAAAAATGCCTGCTTTAAACACTCTAATTTTTTCAAGGTAAAGGTCCTGGATCCGCAAGACACCCAATAAAGGACATCAAGTTTCTCCAGAAGGTGAGAAATCAACAGTAACAGTTCATACCCCTTAAGGCATGACCGTCACGTCAATCCCGAAATTCAACTACGAGCTTTTTAACTGCAACAACTTTAATATACGCTATTGGAGCTGGAATTACCGCGGCTGCTGGCACCAGACTTGCCCTCCAA
+
DDDDDIIIIIIIIIIIIIIIIIIIIIIIIIIIIIIIIIIIIIIIIIIIIIIIIIIIIIIIIHHHIIIIIIHIHHIIIIIIIIIHIHIIIIIIFHIIIHIHIHHHIHHIIIIIIIIIIIIIIIIIIIHHIIIIIIHIIHIIIIIIIIIHIIIIIHIIIHHIIHGIIIIIIIHIIIIIIIIIIIIIHIIIIIIHHIIIIIIHIIIIIIHIIIIIIIIIIIIIIIIIIIIIIIIIIIIIIIIIIHIIIIIIIIHCIIHIIIIIIIIIIIIIIHIIIIIIIIIIIIIIIIIIIIIIIIIHGIIIIIIIIIIIIIIIIIIIIIIIIIIIIIIIIIIIIIIIIIIIIIIIIIIIDDDDD
@HISEQ:969:HM2KJBCX2:2:1101:9100:46463 2:N:0:ACTATGCA
CACCTGTAGTAGCCCAACTATCCCTATTAATCATTACGGCGGTCCTAGAAACCAACAAAATAGAACCGCGCGTCCTATTCTATTATTCCATGCTAATGTATTCAAGCGTTAGCCTGCTTTAAACACTCTAATTTTTTCAAAGTAACAGTCCTGTTTCCCTGCAACACCAAATTAATGACATTACAGTTCTTCAAGAAGGAGGAACCAGTAAAGCCAGTACATACCAGAGGCACGACCAACCTACTAATCCCGAAATTCAACTACGAGCTTTTTAACTGCAACAACTTTAATATACGCTATTGGAGCTGGAATTACCGCGGCTGCTGGCACCAGACTTGCCCTCCAA
+
DDCDDIIIIIIIHIIIIIIIIIIIHIIIIIIIIIIIIIIIIIIIIIIIIIIGGHIIIIIFIIIIHIIIIIIIHHIIIHHIIIIIHHHFHIIIHHFIIIIIIIGIIIIIIIIHIIIIIIIIIIIIIIIIHHIIIIIIIHH#HHHHHIIHIHIIIIIIIHIIHIHIHGCIIIIHHHGHHIIIIIIHEIIIIIIIIIHGIHHFIIHHFIHHIIIIIHIHHHHHHHI@CGIHEIIHHHHDHIIIIIHHGHHEHIHIHIIIHGGIIHHIIHIIIIIIIGHHHHHHIIIIIIIIIHHHHHHIHIIIHIIHHEIIIHIIIIIIIIIIIIIIIIIIIIIIIIIHIIIIIDDDDD
@HISEQ:969:HM2KJBCX2:2:1101:4818:47573 2:N:0:ACTATGCA
CACCTGTAGTAGCCCAACTATCCCTATTAATCATTACGGTGATCCTAGAAACCAACAAAATAGAACCATGCCGTCCTATTCTATTATTCCATGCTAATGTATTCGAGCAAAAATGCCTGCTTTAAACACTCTAATTTTTTCAAGGTAAAGGTCCTGGATCCGCAAGACACCCAATAAAGGACATCAAGTTTCTCCAGAAGGTGAGAAATCAACTGCAACAGTTCATACCCCTTAAGGCATGACCATCACGTCAATCCCGAAATTCAACTACGAGCTTTTTAACTGCAACAACTTTAATATACGCTATTGGAGCTGGAATTACCGCGGCTGCTGGCACCAGACTTGCCCT
+
0D@<0<DG1GHCH@EHIFHHG1F@GHHHFE1<<@DCH1EHC1@1CFG?1DF?GHHGHIICEH@@GCHIH@@@H@/<DHED1@<DCDGHF@@FCH?1111<HF588<CHGGAFIH<<E@CGHH?GFH?F0<?IHEHIHF@DCEHHGAFIHEEB7EHHHFHDDHGCFE@EGFFEDGHI?HHFEHHIHGH<@<DD0C<<HD<FHIHHGCCG?8HHH@3HGIIHFHFCCC@IIIHIHIHE;HHF7<8GH?@<AF1H@C/</GEGEIHHEEHEGC<C@@<CHHIIHH@C@E@G@G<<EEHHHHGC<HHFCECHECHHC@HHGEEIIHIHHGHGC1<FCIIIIHECGC@IDA?@D
@HISEQ:969:HM2KJBCX2:2:1101:17195:47543 2:N:0:ACTATGCA
CACCTGTAGTAGCCCAACTATCCCTATTAATCATTACGGTGATCCTAGAAACCAACGAAATAGAATCAGTCCGTCCTATTTCATTATTCCATGCTAATGTATTCAGACGATAGTCTGCTTTAAACACTCTAATTTTTTCAAAGTAACAGTCCTGATTTCCCATCACACCAAATAAATGGCATGAAAGTTCCTCAGAAGGTAGAGATCCATCTCACCAGTGCAGACAATTAAGCCTGACCAATGGGTAGACCCCGAAGTTCAACTACGAGCTTTTTAACTGCAACAACTTTAATATACGCTATTGGAGCTGGAATTACCGCGGCTGCTGGCACCAGACTTGCCCTCCAA
+
DADBDIIHIIIHEHE@HHHHIEHHHIIIIEEHHCEEHHGHIIHIHHIIIIIIIIIHHHHIGHCCE@FGD1<FEEHHHIHHHIHGHCHIIHHIEEHHHHHHHC?CHHFHHIHHFDFHHA<D?GFHIGHEEHHIEHHEHHIHIEHEFFHHHEHH@HFGHIHEFF<ED<C<EHIGHHIIHFCCECDH#EHHD<FCCIHHF@CEHGFHF?HHCD@HHDG<GFF@<FF<GDHHDIHE?EHDC1EF@@C<11DHHC<FHHHHHCC11C?GHEHEHGHIIGHFHGCEHHG1HHGCDEHHHG@DIHEH@GFEIHHGIIIHIIIHGHHHIHFHEHEEHCEHGF<EG?HHDHG?@BD0
@HISEQ:969:HM2KJBCX2:2:1101:15533:48002 2:N:0:ACTATGCA
CACCTGTAGTAGCCCAACTATCCCTATTAATCATTACGGTGATCCTAGAAACCAACAAAATAGAACCATGCCGTCCTATTCTATTATTCCATGCTAATGTATTCGAGCAAAAATGCCTGCTTTAAACACTCTAATTTTTTCAAGGTAAAGGTCCTGGATCCGCAAGACACCCAATAAAGGACATCAAGTTTCTCCAGAAGGTGAGAAATCAACAGTAACAGTTCATACCCCTTAAGGCATGACCATCACGTCAATCCCGAAATTCAACTACGAGCTTTTTAACTGCAACAACTTTAATATACGCTATTGGAGCTGGAATTACCGCGGCTGCTGGCACCAGACTTGCCCTCCAA
+
DDDDDIIIIIIIIIIIIIIIIHIIIIIIIIIIIIIHIIIIIIIIIIHIIIIIHIIIIIIIIIIHIIIIIICGHHIIIIHIIIIIIIIIHIIHHHIGIHIII@GIHHHIIIIIIIIIIIHHIIIIHIIIIIHIIIIHIHHIIIIIIIIIHHIHIIHIIIIIIHIIIIIIIIIIIIIIIIIIIIIIIIIIIHHHHGIIIIIIIIIIIIIIIIIIIIIIIHIIIIIIIIHIIIIIIIIIIIIIIHIIIIIIIIHHIIIIIIIIIIIIIIIIIHIIIIIIIIIIIHIIIIIIIIIIIIIIIIIIHIIIIIIIIIIIIIIIIIIIIIIIIIIIIIIIIIIIIIIIIIIIIIIIDDDDD
@HISEQ:969:HM2KJBCX2:2:1101:13296:48075 2:N:0:ACTATGCA
CACCTGTAGTAGCCCAACTATCCCTATTAATCATTACGTCAATCCTAGAAACCAACAAAATAGGATCGAACATCCTATTTCATTATTCCATGCTAATGTATTCAAGCGTTAGCCTGCTTTAAACACTCTAATTTTTTCAAAGTAACAGTCCTGTTTCCCTGCAACACCAAATTAATGGCATTACAGTTCTTCAGAAAGGAGGAATCAGCGAAGCCAGTACATACCAGTGGCACGACCAACCTGCTGACCCCGAAATTCAACTACGAGCTTTTTAACTGCAACAACTTTAATATACGCTATTGGAGCTGGAATTACCGCGGCTGCTGGCACCAGACTTGCCCTCCAA
+
0D<D01111<D11DHIE@HHI1D1<CG?CH@<<<1<C@G1D011<C<GHIICGHE@<1<EHHC1<F?00<1<G?D@H@111DCGE?CF11C11<DD@E<C1F<<D1<@<DH>@<<1HHFD1HG@<1AB<FFHHHGCHIHEF6&FB1B117;<1?HHD7F1DCCIHG0?EGC<HEEF0HHE@EFFC@HFFC/HC:GHHEFEF>HGDGHHCCGIGHFHCFGH?HEIHHHHHGGIHHIIFHIHEG><CEHHDAFCIIHGHEIHHHHHHHIIIHHGHC@HHIHIIHHC@CGHGHIHIIHHEHF?HFHHGHIHEIIIIIIHHEHEHEHIIIHFGHHHHHIIHGIIHDDDDD
@HISEQ:969:HM2KJBCX2:2:1101:19070:48446 2:N:0:ACTATGCA
CACCTGTAGTAGCCCAACTATCCCTATTAATCATTACATCGGTCCTGAAAAAAAACCATCAAAATAGAACCAATGTCCTATTTCATTATCCCATGCTAATGTATTCAAGGCAAAAATCGCCTGCTTTGAACACTCTATTTTTCTCAAAGTAAACTATCAGAATCTCACGAGCACTTAATGAAAAGTACCACGTGTTCCTCTGAAGTACAAAAAATCTGACCAGTATAATATCGCATGCACACAGCAAATATTGACAAGAACCTTGCGATCCCTGTCAAAAACCATGGACGCTCAATACCGATCAAGATTCAGACTACGAGCTTTTTAACTGCAACAACTTTAATATACGCTATTGGAGCTGGAATTACCGCGGCTGCTGGCACCAGACTTGCCCTCCAA
+
DDDDDIIIIIIIIIIIIIIIIGHIIIIIIIIIHIIIIHHIIIIIIIIIIFHIIIIHIEHIHICFHHHIIIIIHHIIHIHHHHHIIHHHIGH?HIIHIIGHHF@FHEHHHHCHEHEHI<EFHHHFECGHHHIIHHEFHIHHIIIIIIHEHIIIHEHHEFEGGGHHHIIHHIHHHIHIHHHHIIIHHIIHIIHHIHHHHIIHFHHHFHHIIHHEGHHHHHHHHHHIIIIHIIIIIHHIIIHGIHIHIIIIIIHIHHHIIIIHIIIHHIHHCIIIIIHIIHIIIIHHHIIIIIIHIIIIHGIIIIHIIHIIIIIIIIIIIHIIIIIHEGGIIHIIHHIHIIHFIIIIIHIIIIHHHHIHIIIIIIIIIIIHIIIIIIIIIIIIIIIIIIIIIIIIIIDDDDC
@HISEQ:969:HM2KJBCX2:2:1101:19577:48343 2:N:0:ACTATGCA
CACCTGTAGTAGCCCAACTATCCCTATTAATCATTACGGTGATTCAGAAACCAACAAAACAGGACCACCGTCCTATTTTATTATTCCATGCTAATGTATTCAGACATAAGCCTGCTTTGAACACTCTAATTTTTTCAAGGTAAAGGTCCTGGTTTCCTACCACGCTAAATTAATAACATGATAGTTCCCCAGAAGGTAGAAATTCTACACGCCAGTACAGACAATAGCCCGACCAACGATAGAACCCCGAAATTCAACTACGAGCTTTTTAACTGCAACAACTTTAATATACGCTATTGGAGCTGGAATTACCGCGGCTGCTGGCACCAGACTTGCCCTCCAA
+
DDDDDIIIIIIIIIHIIIIIIIIIIHHIIIIIIIIIIIIIIIIIIIIIIIIHIIIIIIIIIIIIIIIIIIIIIIIIIGHIIIIIIIGIII?HHIIFHIFHHHFHHIIIHHIIIIIFHHHIIIIIIIIIIIHIHIHHHHIHHHIHHHHIHIIHIIHIIHHGIIHHIIIIIHHIHHIIIIIIIIIIHHIGIFHIIIIIHIIIIIIHIIIIIHHIIIHIIIIIIIIIIHIIIIIIIIHIIHIIHHHHIIIIIIIIIIIIIIIIIIIIIIIIIIIIIIIIIIIIHIIIIIIIIHHIIIIIIIIIIGIIIIIIIIIIIIIIIIIIIIIIIIIIIIIIIIIIIIDDDDD
@HISEQ:969:HM2KJBCX2:2:1101:6000:49209 2:N:0:ACTATGCA
CACCTGTAGTAGCCCAACTATCCCTATTAATCATTACGGTGATCCTAGAAACCAACGAAATAGAACCAAGCCGTCCTATTTCATTATTCCATGCTAATATATTCAGACGTTAGCCTGCTTTAAACACTCTAATTTTTTCAAAGTAATAGTCCTGATTTCCAATCACACCAAATAAATGGCATGAAAGTTCCTCAGAAGGTAGAGATTTATCTCACCAGTACAGACAATTAAGCCTGACCAATGGGTAAACCCCGAAGTTCAACTACGAGCTTTTTAACTGCAACAACTTTAATATACGCTATTGGAGCTGGAATTACCGCGGCTGCTGGCACCAGACTTGCCCTCCAA
+
DCDDDIIIIIIIIIIIIIIIIIIIIIIHHHIHHHIIIIHHHFHIIIIIHHIIIIHIIHIIIIIIFHHHIHIIIIIIIHHIHIIIIIIIIEHIIIIIHHIHIFHHIHIIIHIIIHIIIIIIIHIHIHIIIIIHIIIIIIIIIIIIIIIIIIIIIIIIHIIIIIIIIIIIIIHIIIHIIIIHHIIIIIIIIIIIIIIIIIIIIIIIIIIIIIIIIIIIIIIIIIIIIIIHIII=IIIIIIIIIIIIIHGIIIIIIIIIIIIIIIIIIIIIIIIIIIIIIIIIIIIIIIIHHIIIIIIIIIIIIIIIIIIIIIIIIHIIIIIIIIIIIIIIIIIIIIIIIIIIIIIDDDDD
@HISEQ:969:HM2KJBCX2:2:1101:2045:49231 2:N:0:ACTATGCA
CACCTGTAGTAGCCCAACTATCCCTATTAATCATTACGTCGATCCTAGAAACCAACAAAATAGAATCAAACGTCCTATTTCGTTATTCCATGCTAATGTATTCAAGCGTGAGCCTGCTTTAAACACTCTAATTTTTTCAAAGTAACAGTCCTGATTCCCCATGACACCAAATTAATGACATCATGGTTCGTCAGAAGGTAGGAATCAATAATACCAGTTCGTACAATAGCACGACCAATAAATTGATCCCGAAATTCAACTACGAGCTTTTTAACTGCAACAACTTTAATATACGCTATTGGAGCTGGAATTACCGCGGCTGCTGGCACCAGACTTGCCCTCCAA
+
CDDCDIIIIIIIHIIHIIIIIIIIIIIIIIIIHIFHIIIIIIIIIIIIIIIIIIIIIIIIIIIIIIIIIIIIHHHIIIIIHHHIIIIIIIIIIIIIIIIGIIIIIIIIIIIIHIHIIIHIIIIIIIIIIIIIIIHIIIIIIIIIIIIIIIIIIIIIIIIIIIIIIIIIIIIIIIIIIIIIIIIIIIIIIIIIIIIIIIIIIIIIIIIIIIIIIIIIIHIIIIIIIIIIIIIIIIIIIIIIIIIIIIIIIIIIIIIIIIIIIIIIHHIIIIIIIIIIIIIIIIIIIIIIIIIIIIIIIIIIIIIIIIIIIIIIIIIIIIIIIIIIIIIIIIIIIIIIIIIIDDDDD
@HISEQ:969:HM2KJBCX2:2:1101:10539:49823 2:N:0:ACTATGCA
CACCTGTAGTAGCCCAACTATCCCTATTAATCATTACTTCGGTCCTAGAAACCAACAAAATAGAACCAAAGTCCTATTCTATTATTCCATGCTAATGTATTCAAGCGAAAGCCTGCTTTAAACACTCTAATTTTTTCAAAGTAAAAGTCCTGGTTCCCTGCCGCACTGAGTAAACAATACGACAGCTCACCAGAAGGTAAGACCCAGTCAGGACAGTACAAACCCTAGAGCAGACCGTCCAACCAGGCCTAAAATTCAACTACGAGCTTTTTAACTGCAACAACTTTAATATACGCTATTGGAGCTGGAATTACCGCGGCTGCTGGCACCAGACTTGCCCTCCAA
+
ABDDDIIIIIIIIIIIFIIHHIIIIIIIIIIGIIIIIIIIIIIIIHGIHIHIIIIIFHEHIIIHIIIIIIIHHGIEHIHIIIIIIIIIIIIIIIIIIIIIIIIIIIIIIIHHGIIIIHIIIHIIIIIIIIIHIIHIIIIHIHIIIIIIIIHIIIIIIHIIIIIIIIIIIIIHIIIIIIIIIIIIIIIHIIIIIIIIIIIIIIIIHIHIIIIIIIIIIIIIIIIIIIIIIIIIIIIIIHIIHHHGIIIHHIHHIHGIIIIIHHIGHIIIIIIIIIIIIIIIIIIIIIIIIIIIIIIIIIIIIHIIGIIIIIGIGIIIIIIIIIIIIIIIIIIIIIIIIIIIDDDDD
@HISEQ:969:HM2KJBCX2:2:1101:12940:49920 2:N:0:ACTATGCA
CACCTGTAGTAGCCCAACTATCCCTATTAATCATTACGGTGATCCTAGAAACCAACAAAATAGAACCATGCCGTCCTATTCTATTATTCCATGCTAATGTATTCGAGCAAAAATGCCTGCTTTAAACACTCTAATTTTTTCAAGGTAAAGGTCCTGGATCCGCAAGACACCCAATAAAGGACATCAAGTTTCTCCAGAAGGTGAGAAATCAACAGTAACAGTTCATACCCCTTAAGGCATGACCATCACGTCAATCCCGAAATTCAACTACGAGCTTTTTAACTGCAACAACTTTAATATACGCTATTGGAGCTGGAATTACCGCGGCTGCTGGCACCAGACTTGCCCTCCAA
+
DDBDDHHHEHEFFEHHHHIIHFHHHIIIIIIIIIFHFHDFHIC?FCHHIGHH1CGHIIFHHH@GHIIHHHEEHHDDHEHHEHEHI?CHIHIHEHHIHI1<F<FHGGECEFGHH@G?HHG@EEHHHHHHIIHHGFFEHEHHGGHHIIIHIIIIIIHHECECECHIGIIIHHIHHEHH?IGIIIHIIIHIIIHIHGIIIHIIHHHHGIIIIHIHGIHEFCHIFHGIIIHIHIHIIIIIIIIHHHIHIIHHHHHDHHCIIIIHHHGHIIIHHHGHHCHHHGHGHHHHHIIHHIIIIHHIIIIHHHHGHIIIHIIHIIIIIHIIHHGIIIIIIIIHIIIIIIHHGHIIIIIHBDDDB
@HISEQ:969:HM2KJBCX2:2:1101:14381:50084 2:N:0:ACTATGCA
CACCTGTAGTAGCCCAACTATCCCTATTAATCATTACGGTGATCCTAGAAACCAACAAAATAGAACCATGCCGTCCTATTCTATTATTCCATGCTAATGTATTCGAGCAAAAATGCCTGCTTTAAACACTCTAATTTTTTCAAGGTAAAGGTCCTGGATCCGCAAGACACCCAATTAAGGACATCAAGTTTCTCCAGAAGGTGAGAAATCAACAGCGACAGTTCATACCCCTTAAGGCACGACCATCACGTCAATCCCGAAATTCAACTACGAGCTTTTTAACTGCAACAACTTTAATATACGCTATTGGAGCTGGAATTACCGCGGCTGCTGGCACCAGACTTGCCCTCCAA
+
CDDDDIIIIIIHIIIIIIIIIIIIIIIHIIIIIIIIHHHIIIIIHIHIIIIHIIIIIIIIIIHHIHIIIEEHHHHHIGHIHIIIIIIIIIGHIIIIIGHHIHHIIHHIIIIIIHIIHHEIIIHHIIIHIHIIIHIIIIIIHIIIGGIHIIGIIIIIIIHIIIHHHIIIIIIIIIGIHIIIIIHIIHHIIHGIIHIIIIIIIIIIIIIHHIIIIIIIIIIIIIHIIIIIIIIIIIIIIIIIIIIIIHHHHHGFIIIIIIIIIIIIIIIIIIIIIIHIIIIIIIIIIIIHIIIHIIIIIHIHHIIIHIIIIIIIIIIIIIIIIIIIIIIIIIIIIIIIIIIIIIIIHHIIDDADC
@HISEQ:969:HM2KJBCX2:2:1101:16380:50434 2:N:0:ACTATGCA
CACCTGTAGTAGCCCAACTATCCCTATTAATCATTACGGTGATCCTAGAAACCAACAAAATAGAACCATGCCGTCCTATTCTATTATTCCATGCTAATGTATTCGAGCAAAAATGCCTGCTTTAAACACTCTAATTTTTTCAAGGTAAAGGTCCTGGATCCGCAAGACACCCAATTAAGGACATCAAGTTTCTCCAGAAGGTGAGAAATCAACAGCGACAGTTCATACCCCTTAAGGCATGACCATCACGTCAATCCCGAAATTCAACTACGAGCTTTTTAACTGCAACAACTTTAATATACGCTATTGGAGCTGGAATTACCGCGGCTGCTGGCACCAGACTTGCCCTCCAA
+
DDDDDFHHHIIIGIIHIHHHEGECGCHHHHHHHHHHIIIHICGFHH1CHHIF1DGHC@HHFCFHHIHGIIHHIHIHIHIIHHGEGHII1DCHHGHGHHFHICHHHHIGHHHHHHHIEC<EHHEGHHHHGHEFGEHHHIIIAEGHHGFHFHAGHHGHCEGHHCCIHHIHHEHHHFGFFF<EHEFHEFFHHHHIHHHHHGFHFGCIHIHIIIIIHHG@HGHGCHHHIIHIGIIHIHHFEFIGHG=HHIHHHHHHIHHHHHFIHHIIIHIIHHIIHIIIIIHGHHHEHIIIHIHGHGHIHIHHIIIIHHHH@IIIIHGHHFEDHHHHIIIHIHHHEHIIIIHGIHIIIIIIDDDDD
@HISEQ:969:HM2KJBCX2:2:1101:19834:50615 2:N:0:ACTATGCA
CACCTGTAGTAGCCCAACTATCCCTATTAATCATTACGTCGATCCTAGAAACCAACAAAATAGGATCGAACGTCCTATTTCATTATTCCATGCTAATGTATTCAAGCGCGAGCCTGCTTTAAACACTCTAATTTTTTCAAAGTAACAGTCCTGATTTCCCGCCACACCAAATTAATGACATGACGGTTCGTCAGAAGGGAGGAATCAGAAACACCAGTACATACCAGAGGCACGACCAGCGCACTGATCCCGAAATTCAACTACGAGCTTTTTAACTGCAACAACTTTAATATACGCTATTGGAGCTGGAATTACCGCGGCTGCTGGCACCAGACTTGC
+
DDDCDIIEHHIIIHHHHIIFDEHHHIHIIIIIIIHHHHEHHHEHHIIIIIIIHHIHHHFHIIEHIIIIHIIIIHIIHII1FFHHHHEHEHEHEHHICIGIIIHHIFHHHHIHHHHIIIFHHHHHIHHHIHHHHHHIIIGHEHFHIHHIIHHHFHIIHIIHIHHIIIIIIIHHIHIHHIIIIHHIHIIIIIIIIIIIIHHHHIIHIIIHIHHIIIIHEIIIIHIIIIIGHIIIIHFHECGIIIIIHHIHDIIIIIIIIIIIHIIIIHIIIIIIIIIIIIIIIIIIIHHGIIIHHHHHIIIHHIIIIIHIIIIHIIIIIIIIIIIIIIIIHFHIIIDDDDD
@HISEQ:969:HM2KJBCX2:2:1101:14709:50813 2:N:0:ACTATGCG
CACCTGTAGTAGCCCAACTATCCCTATTAATCATTACGGTGATCCTAGAAACCAACAAAATAGAACCATGCCGTCCTATTCTATTATTCCATGCTAATGTATTCGAGCAAAAATGCCTGCTTTAAACACTCTAATTTTTTCAAGGTAAAGGTCCTGGATCCGCAAGACACCCAATAAAGGACATCAAGTTTCTCCAGAAGGTGAGAAATCAACAGTAACAGTTCATACCCCTTAAGGCATGACCATCACGTCAATCCCGAAATTCAACTACGAGCTTTTTAACTGCAACAACTTTAATATACGCTATTGGAGCTGGAATTACCGCGGCTGCTGGCACCAGACTTGCCCTCCAA
+
DDDDDHIIIIIHIIIIIIIIIIIIIIIIIIIIIIIIIIIIIIIIIIIIIIIIIIIIIIIHHIHHIIIII?HHIHIIIIHIIIIIIHIIIHHIIHHIIIIIIHHIHIHIIIIIHIIHHHIIIIIIIIIIIIIIIIIIIIIIIIIIIIIIIIIIIIIHIIIHHIHIIIIIIIIHIIIIIIIIIIIIIIIIHHIIIIIIIIIIIIIIIIIIIIIIIIIIIIIIIIIIIIIIIIIIIIIIIIIIIHIIIIIIIHHFIIIHIIIIIIIIIIIIIIIIIIIIIIIIIIIIHIIIIIIIIIIIIIIIIIIIIIIIIIIIIIIIIIIIIIIIIIIIIIIIIIIIIIIIIIIIIIIIDDDDD
@HISEQ:969:HM2KJBCX2:2:1101:4837:51328 2:N:0:ACTATGCA
CACCTGTAGTAGCCCAACTATCCCTATTAATCATTACGGTGATCCTAGAAACCAACAAAATAGAACCATGCCGTCCTATTCTATTATTCCATGCTAATGTATTCGAGCAAAAATGCCTGCTTTAAACACTCTAATTTTTTCAAGGTAAAGGTCCTGGATCCGCAAGACACCCAATAAAGGACATCAAGTTTCTCCAGAAGGTGAGAAATCAACAGTAACAGTTCATACCCCTTAAGGCATGACCGTCACGTCAATCCCGAAATTCAACTACGAGCTTTTTAACTGCAACAACTTTAATATACGCTATTGGAGCTGGAATTACCGCGGCTGCTGGCACCAGACTTGCCCTCCAA
+
DDDDDIIIGHHIIIIIIIIIIIGHIIIIIHHHIIIIIHIIIIIHIGHHIIIHHIIIIGIIIIGHEHHHHHH1/GHIIIHIIHIHIIIIIIHIIHIICHEGHFHIHIIHHHFIHHHHIHHHHIIHIIIIIHIIHHHHHHHHIHHIIIIIHEHGHEHIIIIIHIHIIIHGIIIIIIIHHFIIHIIIIIIIIIIIIHIIIIIIIIIHIHIII<IIIIIIHHIIHIH=IIHIII=IIIIIHIIIIHIIIIGIIHGFHDHIIIIIHIIIIIHIIIIGIIHIIIIIIHIIIIIIIIIIHIIIIIHHDIIIIIIIIIIIIIIIIIIHIIIIIIIIIIIIIIIIIIIIHIIIIIIIDDDDD
@HISEQ:969:HM2KJBCX2:2:1101:18106:51163 2:N:0:ACTATGCA
CACCTGTAGTAGCCCAACTATCCCTATTAATCATTACGGTGATCCTAGAAACCAACAAAATAGAACCACAACGTCCTATTCTATTATTCCATGCTAATCTATTCAAGCAAATGCCTGCTTTAAACACTCTAATTTTTTCAAGGTAATGGTCCTGGCTCCCCGGCACACCCAATAAAGGACATACTGGTTCACCAGAAGGTGGACCCGACACAGGACAGTACTCGCCAAAGACGGACCGCCCGGCCAGGCCTAAAATTCAACTACGAGCTTTTTAACTGCAACAACTTTAATATACGCTATTGGAGCTGGAATTACCGCGGCTGCTGGCACCAGACTTGCCCTCCAA
+
DDDDDIHHHIIIHIIIIIIIIIIIIIIHIIIIIIHIHIIIIHIIIIIIIIIIIIIIIIHIIIIIIIIIHHIHIIIIIIIIIIIIIIIIIIHGIIHIHIIIIGHEHHHHIIIIIIFIIIIIHIIIIIIIIIIHIIIIIIIIIHIIIIIIIIIHHIHHHIIHHIHIHIIIIIIIGHIIIIIIIIIIIIIIHHHHIIIHIIIIIIHHFHIIIIIIIIIIIIIIIIIIIHGIIHHIIIIIIIIHIIIIHIIIIIIIIIIIIIIIIIHIIIIIIIIHIIIIIIIIIIIIIIIIIIIIIIIIIIIIIIIIIIIIIIIIIIIIIIIIIIIIIIIIIIIIIIIIIIIIIDDDDD
@HISEQ:969:HM2KJBCX2:2:1101:11613:52367 2:N:0:ACTATGCA
CACCTGTAGTAGCCCAACTATCCCTATTAATCATTACGTCGATCCTAGAAACCAACAAAATAGAATCAAACGTCCTATTTCATTATTCCATGCTAATGTATTCAAGCGTACGCCTGCTTTAAACACTCTAATTTTTTCAAAGTAACAGTCCTGATTCCCCACGACACCAAATTAATGACATCGCGGTTCTTCAGAAGGTAGGAACCAATAATGCCAGTACGTACCGAAGCACGACCAACAATTTGATCCCGAAATTCAACTACGAGCTTTTTAACTGCAACAACTTTAATATACGCTATTGGAGCTGGAATTACCGCGGCTGCTGGCACCAGACTTGCCCTCCAA
+
DADBDHIIHHIIIEHHIIHIHIIIIIIGIIHIHHIHIIIIIIIIGIICHFHHHIIGHIIGHIHFGFHHIIIIHIGIHHHHHHIIIIIHHIEHHHIIHHHHHG?GHIHHIHHEHHIIHGGHHHIIIIHFHHHHIHHHHIIIIIIIIIIHHIIHIIHHIIIHIIIIIIIGIIIGIIHIIHHHHIIIEIHFIIIHIIHHIHHHIIIIIHIHHGIIHFIIHIIHHIIIHIIIHHHIIIHIHIHIHHHGIIIIIIIIIIIIIIIIGIHIIHHHIIHIHEHHIHIIIIIIIIIIIIGIHHIHIIIIIIHIIIIIHIHIIIIGIIIIIIIIIIIIIIIIHIIIIIIIDCDDC
@HISEQ:969:HM2KJBCX2:2:1101:18862:52741 2:N:0:ACTATGCA
CACCTGTAGTAGCCCAACTATCCCTATTAATCATTACGGTGGTCCTAGAAACCAACAAAATAGAACCACAACGTCCTATTCTATTATTCCATGCTAATCTATTCAAGCAATAGCCCGCTTTAAACACTCTAATTTTTTCAAGGTAATGGTCCTGGCTCCCCAACACACCCAATTAAGGACATACTGGTTCACCAGAAGGAAGACCCGACAACAGGACAGTACTCGCCAAAGACGGACCGCCCGGCCAAGTCTAAAATTCAACTACGAGCTTTTTAACTGCAACAACTTTAATATACGCTATTGGAGCTGGAATTACCGCGGCTGCTGGCACCAGACTTGC
+
ADBDDGIIHIIIIDGEHHIIIIFEGEGHEHI?HHIGFFEFHHIIHHEHHC@FHEHIGHIHHHIFEG<GHHHHHHH=HEEGCHEGHEHGHHIHGHHG@HHEGGGHHI?IHIIIEHHDFHEEHHECFGFGEH?FHHFBCHHCGEFFHHGHHIIHEEHHFHI@CFHE@EA?HIHHCFHHHGHHHIHEG@FHHGHIHIHIHHIIIHHDIHHEEHHGEHEHHHHHF?HIHGHGH:IHHD<HCE<HCDGEHIHHFCHHHHIHGEIHHHHEHCEHFHHHHHH@HIIHHHHHHHCHIHIIHIHHHHFIHHHGHIIIHHIHHDIIHHDHHEEGIHHHHHCHHIIDDDDB
@HISEQ:969:HM2KJBCX2:2:1101:13990:53041 2:N:0:ACTATGCA
CACCTGTAGTAGCCCAACTATCCCTATTAATCATTACGGTGATCCTAGAAACCAACAAAATAGAACCATGCCGTCCTATTCTATTATTCCATGCTAATGTATTCGAGCAAAAATGCCTGCTTTAAACACTCTAATTTTTTCAAGGTAAAGGTCCTGGATCCGCAAGACACCCAATTAAGGACATCAAGTTTCTCCAGAAGGTGAGAAATCAACAGCGACAGTTCATACCCCTTAAGGCATGACCATCACGTCAATCCCGAAATTCAACTACGAGCTTTTTAACTGCAACAACTTTAATATACGCTATTGGAGCTGGAATTACCGCGGCTGCTGGCACCAGACTTGCCCTCCAA
+
DDDDDIIIIIIHIIIIIIIIIIIIIIHIHIHHHHHHIHIIIIIIIIHIFGHIIIIIIGICHHEHHHIII?FHHHHIIHGHHIIHIHIIIIIHHGHHIEHHHHHHGHHIIIIIIIHIIIGIIHGHHIIIIIIHIIIHIIIIIIIIIIIIIHHHIGIHHIIIIIGIIIIIIIIIHHHHIIHHIHHIIIIHGIIIHIHIHGIHIIHHHHIIGIIIIIIIIHIHIIIHIHHIIIIIIIIIIIIIHIIIIIIIIIIHIIIIIIIIIIIIIIIHIIIIIIHHIIIIIIIIIIIIIIIIIIIIIHIIIIIIIIIIIIIIIIIIIIIIIIIIIIIIIIIIIIIIIIIIIIIIIIIIDDDDD
@HISEQ:969:HM2KJBCX2:2:1101:18648:53109 2:N:0:ACTATGCA
CACCTGTAGTAGCCCAACTATCCCTATTAATCATTACGTCGATCCTAGAAACCAACAAAATAGGGTCAAACGTCCTATTTCATTATTCCATGCTAATGTATTCAAGCGTGTGCCTGCTTTAAACACTCTAATTTTTTCAAAGTAACAGTCCTGATTCCCCATGACACCAAATTAATGACATCACAGTTCGTCAGAAGGTAGAAATCAATAATACCAGTGCATACCGGAGGCACGACCAATATATTGATCCCGAAATTCAACTACGAGCTTTTTAACTGCAACAACTTTAATATACGCTATTGGAGCTGGAATTACCGCGGCTGCTGGCACCAGACTTGCCCTCCAA
+
DDDDDIIIIIIIIGHIIIIHIIHIIIIIIIIIIIIIIIIICHIIHIIIHIIHHIIIHIIHIIIHHHIIIHHIIIIIIIIIIIHIIIIIIHIHIIIIIHIIIGHIIIIHIHHHIIIIIIIGIIIIIHHIHHIIHHIIHIIIIHHIIIHIHIIIIIIIHHIIIHHIHIHIHGGHHIHIIIIHIIIIIIIHHIIIIIIHHHIIIIIIIIIHIIIIIIIIIIIIIIIIIIIIIIIIIIHHHIIIIIIHHIIHHIIHIIHGIIIIIIIHHHIIIIIIIIHIIIIIIIIIHHFHHIIIIIIIIHIHIIIIIIIIIIIIIIIIIIIIIIIIIIIIIIIIIIIIIIIIIDDDDD
@HISEQ:969:HM2KJBCX2:2:1101:18463:53809 2:N:0:ACTATGCA
CACCTGTAGTAGCCCAACTATCCCTATTAATCATTACGTCAATCCTAGAAACCAACAAAATAGGATCAAACGTCCTATTTCATTATTCCATGCTAATGTATTCAAGCGTTAGCCTGCTTTAAACACTCTAATTTTTTCAAAGTAACAGTCCTGTTTCCCTGCAACACCAAATTAATGACATTACAGTTCTTCAAGAAGGAGGAACCAGTAAAGCCAGTACATACCAGAGGCACGACCAACCTACTAATCCCGAAATTCAACTACGAGCTTTTTAACTGCAACAACTTTAATATACGCTATTGGAGCTGGAATTACCGCGGCTGCTGGCACCAGACTTGCCCTCCAA
+
DDDDDIIIIIIIIHHIIIIHHIIIIIIIIIIIIIIIIIIIIIIIIIIIIIIIIIIIIIHGIIHHHIIIHIIIIIIIIIIIHEHHIIIIGIIIIIIIIIIIIHEHHIIIIIIIIHIIIIIIIIIIIHHCHIIHIIIIIIIIIHHIIIIIIIIIIIIIIHIIIIIIIIIHIIIHHIIIIIIIHIIHHIIHIIIIIIIIIIIIIIIIIIIIIIIIIIHIHHIIIIII<IIIIIIIIIIIIIHIIIHGGIIIIIIIIIHHGHHEHIIIIIIIIIIIIIIIIIIIIIIIIIIIIIIIIIIIIIIIIIIIIIIIIIIIIIIIIIIIIIIIIIIIIIIIIIIIIIIIIDDDDD
@HISEQ:969:HM2KJBCX2:2:1101:1831:53910 2:N:0:ACTATGCA
CACCTGTAGTAGCCCAACTATCCCTATTAATCATTACGTCGATCCTAGAAACCAACAAAATAGAATCAAACGTCCTATTTCATTATTCCATGCTAATGTATTCAAGCGTGAGCCTGCTTTAAACACTCTAATTTTTTCAAAGTAACAGTCCTGATTCCCCACGACACCAAATAAATGACATCATGGTTCGTCAGAAGGGAGAAACCAACAATACCAGTACGTACCGAGGCACGACCGACATGATGGTCCCGAAATTCAACTACGAGCTTTTTAACTGCAGCAACTTTAATATACGCTATTGGAGCTGGAATTACCGCGGCTGCTGGCACCAGACTTGCCCTCCAA
+
DDDDDIIIIIIIHIIIIIIIHHIIIHHHIIIIIIIIIGIFHIIIIIIGEHIGIIIIIIGIIIHHIHICHIIIIHIIIIIIIIIHIIIIIIIIIIIIIHHHIIIIIHIHHIIHHFHHHHIIIIIHHIIIIIIIIIIHHIIHIHHHIIIIIIHIHHGHHHIHHHHIIIIHHIIHIIIIIIIIHIIHIIIIIHHHIIIIIHIIIIIIIIHIIIHGIIIIIIIIIIIIIIIIIIIIIII>IIIIIIHHIIIIIIIIIIIHHHGIHEHIGIIIIIIIIIIIIIIIIIIIHIIIIIIIIIIIIIHHIIIIIIIIIIIIIIIIIIIIIIIIIIIIIIIIIIIIIIIIDDDDD
@HISEQ:969:HM2KJBCX2:2:1101:12001:54223 2:N:0:ACTATGCA
CACCTGTAGTAGCCCAACTATCCCTATTAATCATTACGGTGGTCCTAGAAACCAACAAAATAGAACCACAACGTCCTATTCTATTATTCCATGCTAATCTATTCAAGCAATAGCCCGCTTTAAACACTCTAATTTTTTCAAGGTAATGGTCCTGGCTCCCCAACACACCCAATTAAGGACATACTGGTTCACCAGAAGGAAGACCCGACAACAGGACAGTACTCGCCAAAGACGGACCGCCCGGCCAAGTCTAAAATTCAACTACGAGCTTTTTAACTGCAACAACTTTAATATACGCTATTGGAGCTGGAATTACCGCGGCTGCTGGCACCAGACTTGCC
+
DCDDDIIIIIIIIIIIIIIIIIIIIIIIIIIIIIIIIIIIIIIIIIGHIIIIIIIIHIIIIIHIHIHHIIIIIHIIIIIIIIIIIIIIGIHHIIIIIIIIIIHHHHIIIHIIIIIIIIHIIIIHIIIHIIIIIIHIIIIIHIHIIIIIIHIGIHIHHIIHIIIIIIIHIIIIHIIIIIIIIIIIIIIHHIIIIIIIIIIIIIIIIHIIIIIIIIHIIIIIIIIIIIIIIIIHIIIIIHHEHIIIHHIIIIIIIIIIIIIIIHHHIIHIIIIIIIIHIIIIIIIIHIIIIIGIIHEIIIIHIHIIIIIIIIIIIIIIIIIIIIIIIIIIIIIHIIHIDDDDD
@HISEQ:969:HM2KJBCX2:2:1101:18254:54127 2:N:0:ACTATGCA
CACCTGTAGTAGCCCAACTATCCCTATTAATCATTACGGTGGTCCTAGAAACCAACAAAATAGAACCACAACGTCCTATTCTATTATTCCATGCTAATCTATTCAAGCAAATGCCTGCTTTAAACACTCTAATTTTTTCAAGGTAATGGTCCTGGCTCCCCGGCACACCCAATAAAGGACATACTGGTTCACCAGAAGGTGGACCCGACACAGGACAGTACTCGCCAAAGACGGACCGCCCGGTCAGGCCTAAAATTCAACTACGAGCTTTTTAACTGCAACAACTTTAATATACGCTATTGGAGCTGGAATTACCGCGGCTGCTGGCACCAGACTTGCCCTCCAA
+
AADDDIIIIIIIIIIIIIIIIIIIIIGIIIIIIIIIIIIIIIIIIIIIIIIIHIIIIIHIIIHIIHHIGIIIHIIIIIIIHIIIIIIIIHIHIIIIIIIHIHHHHIIIIIIIGHHGIIHIHIIIIIIHIIIFGHHIHIIIIIIIIHIIIIIIIHIIIIIIIIHIIIIIHIHHIIIIIIIIIIIIIHHHIHHHIIIIIIIHIIIIGIIIIIIIIIIIIIIIIIIIIHIIIIHIIIIIIIIIIIIHIIIIIHIIIIIHHIIIIIHIIIHIIIIIIIIIIIIIIIHIHHHIIHIIIIIIIHIHHIHIIIIIIIIIIIIIIIIIIIIIIIIIIIIIIIIIIHIIIDDDDD
@HISEQ:969:HM2KJBCX2:2:1101:17571:54557 2:N:0:ACTATGCA
CACCTGTAGTAGCCCAACTATCCCTATTAATCATTACGGTGGCCCTTGAACCAACAAAATAAGACCACCAGTCCTATTCTATTATTCCATGCTGGCGTATTCAAGCTAAACAGCCTGCTTTGAACACTCTAATTTCTTCACAGTAAAATCCGGTTCATCATCCTCCCAATTAAGAAAGAATGTTCCCCGATAAATTGAGACTTGATGACGTCAGTACATGTCTTGCGACAGACCAATGCATCTCATCTTACATCCGACTACGAGCTTTTTAACTGCAACAACTTTAATATACGCTATTGGAGCTGGAATTACCGCGGCTGCTGGCACCAGACTTGCCCTCCAA
+
DDDDDIIIIIIIIIIIIIIIIIIIIIIIIIIIIIIIIIIIIIIIIIIIIHIIIIIIIIIIIIGHHIIIIIIHHIIIIIIIIIIIIIIIIIIIIIIHIIIIIIHIIIIIIIIIIIIIIIIIIIIIIIIIIIIHIIIIIIIIIIIIIIIIIIIIIIIIIIIIIIIIIIIIIIIIIIIHIIIIIIIIIIIIIIIIIIIIIIIIIIIIIIIIIIIIIIIIIIIIIIIIIIIIIIIIIIIIIHIIHHIIIIIIIIIIIIIIIIIIIIIIIIIIIIIIIIIIIIIIHIIIIIIIIIHIIIIIIIIIIIIIIIIIIIIIIIIIIIIIIIIIIIIIIIIIIIIIIIDDDDD
@HISEQ:969:HM2KJBCX2:2:1101:10563:54995 2:N:0:ACTATGCA
CACCTGTAGTAGCCCAACTATCCCTATTAATCATTACGGTGGTCCTAGAAACCAACAAAATAGAACCATGCCGTCCTATTTTATTATTCCATGCTAATGTATTCAAGCAAAAATGCCTGCTTTAAACACTCTAATTTTTTCAAAGTAAAGGTCCTGGTTCCCCGCGGCATCCAATTAAGGACATCGCGGTTCTCCAGAAGGTGAGAAATTGACTGCACCAGTTCATACCCCGTGAGGCACGACCGATGCGCCAATCCCGAAATTCAACTACGAGCTTTTTAACTGCAACAACTTTAATATACGCTATTGGAGCTGGAATTACCGCGGCTGCTGGCACCAGACTTGCCCTCCAA
+
@@DD@HH@FHCFHHHHHIIIIEEEG@FEHHEEF@GFHC@H1<DE1F??HHHIH1@0<1DC<F?CF@HEHH1C?0C/0D1DHHHEH1F<11<CHEFFCFHE11C@FF?IHGDEHHDHGIHGHIHG@<FHIHHH@FCHG@HHGHBFHGHIIGIIHIIIHH<DIIIIHG?HHHHHH@EHGF?IHHE?CHHGIHIIIHHEIHEHHEEG@HEECH:HECEHFFGH@CGIHHDEAGFHHHIIIHHIHGHGHHBIHED1HHHCCF?IIHHGHHGE=HHHEGHHIIHIIHHIHHHIHHHGC?EIHIHIIIIIIIHHHHIHGIHHFIIIIHIIIIGIIIHIHIIIHIIHIHIHGIHH?BBD0
@HISEQ:969:HM2KJBCX2:2:1101:4441:54808 2:N:0:ACTATGCA
CACCTGTAGTAGCCCAACTATCCCTATTAATCATTACGGTGGTCCTAGAAACCAACAAAATAGAACCACAACGTCCTATTCTATTATTCCATGCTAATCTATTCAAGCAATAGCCCGCTTTAAACACTCTAATTTTTTCAAGGTAATGGTCCTGGCTCCCCAACACACCCAACAAAGGACATGCTGGTTCACCAGAAGGAAGACCCGACAGCAGACAGTACTCGCCAAAGACGGACCGCCCGGCCAGGCCTAAAATTCAACTACGAGCTTTTTAACTGCAACAACTTTAATATACGCTATTGGAGCTGGAATTACCGCGGCTGCTGGCACCAGACTTGCCCTCCAA
+
@@B@@<FEHHEGHEHHHIIIIH@EC?GCHFF<FHEHIEHEHGHGH@FEGGHHEHHHEHHHHIHHHCHGEEHIHIHC=H1FH@HHIFIHHC11CH@CCGHHEGFIHIHHIGIHHHHH@HCHHIIHHEIHHHHEHFEFGEIIHGADEB<@CHHHHFEE?GHFHHHCHGHEHEHHHEHHEHFHEEEHHHHGFHIHGEHHIHHHHHHDEGEGHHHHHEHIIIIHFHHCGGGEHHHE?DIIHHDCHEE@CHFH@HIHHF1EHHHHHGCGHGEIHHHHHHHHFIIHHFEHIIIIHHE@GIHHHHEFFIIIHHIIIHHEIHDIIIGHIIIIIHHHHHFEHHIHHEDCFBBB@@
@HISEQ:969:HM2KJBCX2:2:1101:15068:54618 2:N:0:ACTATGCA
CACCTGTAGTAGCCCAACTATCCCTATTAATCATTACGTGATCCTAAAACCAACAAAATAGAACCATCGTCCTATTTTATTATTCCATGCTAATGTATTCAAGCAAAAATGCCCGCTTTAAACACTCTAATTTTTTCAAAGTAAAGGTCCTGATTCATCGAAACACCCAAGAGCATCCCGAATCACCAGAAGGTGAGAAATTGGCTACACACCGTTTCATGCCCCTAAAGGCACAATCGATATATCCCAATTCCGAAATTCAACTACGAGCTTTTTAACCGCAACAACACTAATATACGCTATTGGAGCTGGAATTACCGCGGCTGCTAATACCAGACTTGCCCTCCAA
+
?@BDDHIIHII@GHHIIGIHCCGCGHHIIHHHGHIIIHIHIIFEHEHGIIIHIHHEHHHHHIFHHHIIHHEHHHIIIIIIIIIHHI@GFGHHHIIIGIGIGEHEHHHIIIEFHEHDHII??CG1/GEH?EEHHHGDFHFCEHGHHG@HEEHGHHGGHHFEHGEBFCIHHIIIHC?CCIIIIHHGHFIIHHFF@EGGHHHHIIHDHHHHHCHHIIIIH?HHCC6FHHHHGIHIHHIHGHIHHIHHG@DDE1EIIHHHIHEHIIHIIIFHHIEIIHGHHIIIHHEIIIIIHIIIHG=HHHIGHIHIHIHIHHIHHHHHHHDHHIHHIEHGGHIIIHHEGHEIIIIHBABBD
@HISEQ:969:HM2KJBCX2:2:1101:17611:55291 2:N:0:ACTATGCA
CACCTGTAGTAGCCCAACTATCCCTATTAATCATTACATCGATCCTAGAAACCAACAAAATAGAATTGGATGTCCTATTTTATTATTCTATGCTAATGTATTCAAGCGTGAGCCTGCTTTAAACACTCTAATTTTTACAAAGTAACAGTCCTAATTCCCCGTGACACCAAATTAATGGCATTACGGTTCTTTAAAAGATGAGAAATTAATAATATCAGTACATACCAACGGCATGACCAAAACATTGATTTCGAAATTCAACTACGAGCTTTTTAACTGCAACAACTTTAATATACGCTATTGGAGCTAGAATTACTGTGGCTGCTAGCACCAGACTTGCCCTCCAA
+
DCDDDIIHIIIIIIIIIIIIIIIIIIIIIIIIIIIIIIIIIIIIIIIIIIHIIIIIIIIIIIIIIIIHIIIIIIIIIIIIIIIIIIIIIIIIIIIIIIIIIIHHHHIIIIIIIIIIIIIIIIIIIIIIIIIIIIIIIHIIIIIIIIIIIHIIHFHIIIHHIIIIIIIHIHIIIIIIIIIIIIIIIIHIIHIIIIIIIIIIIIIIIIIIIIIIIHIIIIIIIIIIIIIIIIIIIIIIIIIIIIIIHHIIIIIIIIIIIIIIIIIIIIIIIIIIHHF1IIIIIIIIIIHIHHIIHCIIIIIIIIIIIIIIIIIIIIIIIIIIIIIIIIIHIIIIIIIIIIIIIIDDDDD
@HISEQ:969:HM2KJBCX2:2:1101:18519:55433 2:N:0:ACTATGCA
CACCTGTAGTAGCCCAACTATCCCTATTAATCATTACGGTGGTCCTAGAAACCAACAAAATAGAATCATCCGTCCTATTTTATTATTCCATGCTAATGTATTCAAGCAAAATGCCTGCTTTAAACACTCTAATTTTTTCAAAGTAAAGGTCCTGGTTCCCCGCGGCACCCAATTAAGGACATCGCGGTTCTCCAGAAGGTGAGAAATTGACTACACCAGTTCATACCCCTTAAGGCACGACCGATGTGTCAATCCCGAAATTCAACTACGAGCTTTTTAACTGCAACAACTTTAATATACGCTATTGGAGCTGGAATTACCGCGGCTGCTGGCACCAGACTTGCCCTCCAA
+
DADDDIIIIIIIIIIIIIIIIGHIIIIIIIHIIIIIIIHHCHIIIHIIIIIHHHIGHIIIIIIIHIIIIIIIHHHHIHIIIIIIIHIIIGIIHEHHHIIIIHHHHHHIIIHFIIIIHHHHIIIHIIIIHIGIIIIIHHHHHIHIIHIIIIHHHHIIHIIHHIIIGIHHHIHIIHHHIIIIIIHHGHIHHIGIIHIHIHIIIIIIIIIIIIIGIHIHIIIIIIIIIIIHIIIIIIIHIIIHIIIIIIIGIHIIIIIIIIIIIIHIHGHIIIIIIIIIIIIIIIIIIIIIHIIIIIIIIIIIIIIIIIIIIIIIIIIIIIIIIIIHIIIIIIIIIIIIIIIIIIIIIIDDDDD
@HISEQ:969:HM2KJBCX2:2:1101:11935:55173 2:N:0:ACTATGCA
CACCTGTAGTAGCCCAACTATCCCTATTAATCATTACGGTGGTCCTAGAAACCAACAAAATAGAACCATGCCGTCCTATTCTATTATTCCATGCTAATGTATTCGAGCAAAAATGCCTGCTTTAAACACTCTAATTTTTTCAAGGTAAAGGTCCTGGATCCGCAAGACACCCAATTAAGGACATCAAGTTTCTCCAGAAGGTGAGAAATCAACAGCGACAGTTCATACCCCTTAAGGCATGACCATCACGTCAATCCCGAAATTCAACTACGAGCTTTTTAACTGCAACAACTTTAATATACGCTATTGGAGCTGGAATTACCGCGGCTGCTGGCACCAGACTTGCCCTCCAA
+
DDCADHHHHHHIHIIIHIIIIGEHHFHEHIIIIHHIIHFHFFEHHHIEHEGHHIIIHIIHIIIIIHEHHEHICGHHHHHHHHHHH?FGHEHHIHHIIIIHHFGH?GHHHHIHIIHFIIHHHEHHHHHHHHHGHIIIIHHHHHHFEHEIIHHEHHHHFGHDGIHHEEHHHIGIHEEFHHHHHHHGGHHHHFFIHIIHHHHHIIHHCIIHEHHHHHIHHIHIIHIIIHHH6FEHH<IHHHGHIHIHHEHHHHHDHHHD<HHHEHEHHG@HHCHHHHIIHHHFGCIHHHEGHGHHHGHIIIHHIHHGEHIHHIIIIIHIIIIHIIIHHIHHHEHHIIIHHHCHHEHHHCEHDDDD@
@HISEQ:969:HM2KJBCX2:2:1101:14519:55275 2:N:0:ACTATGCA
CACCTGTAGTAGCCCAACTATCCCTATTAATCATTACGGTGATCCTAGAAACCAACAAAATAGAACCATGCCGTCCTATTCTATTATTCCATGCTAATGTATTCGAGCAAAAATGCCTGCTTTAAACACTCTAATTTTTTCAAGGTAAAGGTCCTGGATCCGCAAGACACCCAATTAAGGACATCAAGTTTCTCCAGAAGGTGAGAAATCAACAGCGACAGTTCATACCCCTTAAGGCATGACCATCACGTCAATCCCGAAATTCAACTACGAGCTTTTTAACTGCAACAACTTTAATATACGCTATTGGAGCTGGAATTACCGCGGCTGCTGGCACCAGACTTGCCCTCCAA
+
DDDDDIIIIIIIIIIIIIIIIIIIIIIIIIIIIIIIIIIIIIIIIIHIIIIIIIIIIIIIIHHIHIIIIGHIIIHIIIHIIIIIIIIIIIIIIHHIHHIIIIHIHIIIIIIIIIIIIIIIIIIIIIIIIIIIIIIIIIIIIIIIIIIIHIIIIIIIIIIIIHHIIIIIIIHIIIIIIIIIIIIIIIIIIHHIIIHIIIIIIIIIIIIIHIIIIIIHIIIIIIIHHIIIIIIIIIHIIIIIIIIIIIIIIIIHIIIIIIIIIIIIIIIIHIIIIIIIIIIIIIIIIIIIIGIIIIIIIIIIHIIHIIIIIIIIHIIIIIIIIIIIHIIIIIIIIIIIIIIIIIIIIIIIDDDDD
@HISEQ:969:HM2KJBCX2:2:1101:21107:55908 2:N:0:ACTATGCA
CACCTGTAGTAGCCCAACTATCCCTATTAATCATTACGTCGATTTCCGAAAACCAACAAAATAGAAACGACGTCCTATTCCATTATTCCATGCACGAATATCCAAGCGTGTAAAGCCTGCTTTGAGCACTCTAATTTTTTCAAAGTAAACCTGGCGGCGCCCCAGGACACTCGGTTAAGAGCACCCTGACGCCTCCGCCACACCATTCACGGGCCAATGGGACAGTCGCGCCAAACAGCGGACCGTCCCCTACCCGCCGAGATCCAACTACGAGCTTTTTAACCGCAACAACTTTAATATACGCTATTGGAGCTGGAATTACCGCGGCTGCTGGCACCAGACTTGCCCTCCAA
+
DADDAIIHIHHIIHIIIIHH?GHIIIEHHIHHHHIIIHDGHH?GHIIHHHIIIEHHIHHIGCHEHHIIHIIIICEEHDGG@GHIHH@FEHHH?FHHIICG?<DHHHEFHHHHIIHEHHHIHFFHHFHFHHHEHIHHHIHEHGEHH5@CEHC<HHHDDH?IHFHHHGHHGHHGHCEHGFAAAE8IIHE@FHGHHIIIHIHCHHIHHGEHDHIHGIHIIGIIIHHEHGIIIIIIIHHIHGIIFHIHGFIIHHEHHIIIIIIHIIIIIIIIIIIIIIIIIIIHHEIIIIIIIHGIIIIIIIHHGIIIIIIIIIIIIIIIIIIIIIIIIIIIIIIIIIIIIIIHHIIIIIIIDDDDD
@HISEQ:969:HM2KJBCX2:2:1101:15828:56113 2:N:0:ACTATGCA
CACCTGTAGTAGCCCAACTATCCCTATTAATCATTACGGTGATCCTAGAAACCAACAAAATAGAACCATGCCGTCCTATTCTATTATTCCATGCTAATGTATTCGAGCAAAATGCCTGCTTTAAACACTCTAATTTTTTCAAGGTAAAGGTCCTGGTTCCACATGACACCCAATTAAGGACATCATGCTTCTCCAGAAGGTGAGAAATCAACTGCGACAGTTCATACCCCTTAAGGCACGACCATCACGTCAATCCCGAAATTCAACTACGAGCTTTTTAACTGCAACAACTTTAATATACGCTATTGGAGCTGGAATTACCGCGGCTGCTGGCACCAGACTTG
+
DDDDDIIIIIIIIIIIIIIIIIIIIIIIIIIIIIIIIIIIIIIIIIIIIIIIIIIIIIIFIIHGHIIIIIIIIHHIHIEHHHHIIHIIIIHHEHIHIIIIIHHIIIHHIIIIIIIIIIIIIIIIIIIIHHIIIIIIIIIIIGIIHHHIIIIIIIIHHHIIIIIIIIIIIIIIIIIIIIIHIIIIIIIIHIIIHIIIIIIIHIIIIHIHIIIIIIIIIIIIIIIIIIHIIHIIIIIHIIIIHHGGIIIGIIIIIIIHIIIIIIIIIIIIIIIIIIIIIIIIIIIIIIIIIHHIIIIIIIHEIIIIIIIIIIIIIIIIIIIIHIIIIIIIHIIIIIIIIIIDDDDD
@HISEQ:969:HM2KJBCX2:2:1101:7848:57073 2:N:0:ACTATGCA
CACCTGTAGTAGCCCAACTATCCCTATTAATCATTACGTCAATCCTAGAAACCAACAAAATAGGATCGAACGTCCTATTTCATTATTCCATGCTAATGTATTCAAGCGTTAGCTTGCTTTAAACACTCTAATTTTTTCAAAGTAACAGTCCAAATTCCCCGCAACACCAAATTAATGGCATTACGGCTCATCAGGAAGGAGGAATCAGTGAGACCAGTACATACCAGAGGCATGACCAACCTACTAACCCCGAAATTCAACTACGAGCTTTTTAACTGCAACAACTTTAATATACGCTATTGGAGCTGGAATTACCGCGGCTGCTGGCACCAGACTTGCCCTCCAA
+
ADDDDIIIIIIIIIIIGIIIIIIIIIIIIIHHIIIIIIIHIIIFHHHIEHIHIHIIIIIGHHIIGHHIHIEHHEHHIIIIIIIHHHHFHEHHHIIHIHHEGGHIIIIIHIIIIIIIHHHHHHFHIHHHHGFHIHIHHHIIHHFHIHIIIIIIHIIHHGIIIHFFHIHHIIIHHIIIIHHHIHIIIIIIIIIIIIHIIIIIHIIIIIIIHIIIIIIHIIIIIIHIIIIIIIIIIIIIHHI3HIHGEHEHGIIIIIIIIIIIIIIIIIIIIIHHIIHHHIIIIIHIIIIIIIIIHGHHIIIIIIHIIIIIIHIIIIIIIIIIHIIIIIIIIIIIIIIIIHHIIDDDDD
@HISEQ:969:HM2KJBCX2:2:1101:13561:58408 2:N:0:ACTATGCA
CACCTGTAGTAGCCCAACTATCCCTATTAATCATTACGGTGATCCTAGAAACCAACGAAATAGAATCAGTCCGTCCTATTTCATTATTCCATGCTAATGTATTCAGACGATAGTCTGCTTTAAACACTCTAATTTTTTCAAAGTAACAGTCCTGATTTCCAACCACACCAAATAAATGGCATGAAAGTTCCTCAGAAGGTAGAGATCCATCTCACCAGTACAGACAATTAAGCCTGACCAATGGGTAGACCCCGAAGTTCAACTACGAGCTTTTTAACTGCAACAACTTTAATATACGCTATTGGAGCTGGAATTACCGCGGCTGCTGGCACCAGACTTGCCCTCCAA
+
DDDDDIIIIIIHIEHIIIIIIIHHIIIIIIIIIIIIIIIIIIIHIIIIIIIIHIIIIIHHIIIIIIIHIIIHHIHIHIIIIHIIIIIIHHIIGHHIHIIIIIHHIIIIIIIIIIIIIIIIIIIIIHHHHIIHHHIIIHIIIIIIIIIIHHIHFIIHIHIIIIIIIIHFHHHIIIIHIHEIIHIIIIIIIHIIIIIIIIHHHIIIIIGHHIIHIIIIIIIIIIIIIIIHGIIIIIIIIIIIIIHHHGDIIHIIIIIIIIIIIIIIIIHIIIIIIIIIIIIIIIIIIIIIHHIIIIIIIIGIIHIIIIIIIIIIIIIIIIIIIIIIIIIIIIIIIIIIIIIHIIIDDDDD
@HISEQ:969:HM2KJBCX2:2:1101:15838:59030 2:N:0:ACTATGCA
CACCTGTAGTAGCCCAACTATCCCTATTAATCATTACGGTGATCCTAGAAACCAACAAAATAGAACCATGCCGTCCTATTCTATTATTCCATGCTAATGTATTCGAGCAAAAATGCCTGCTTTAAACACTCTAATTTTTTCAAGGTAAAGGTCCTGGATCCGCAAGACACCCAATAAAGGACATCAAGTTTCTCCAGAAGGTGAGAAATCAACAGTAACAGTTCATACCCCTTAAGGCATGACCATCACGTCAATCCCGAAATTCAACTACGAGCTTTTTAACTGCAACAACTTTAATATACGCTATTGGAGCTGGAATTACCGCGGCTGCTGGCACCAGACTTGCCCTCCAA
+
DDDDDIIIIIIIIIIIIIIIIIIIIIIIIIIIIIIIIIIIIIIIIIIIIIIIHIIIIIIIIIEHHIIIIHIIIHIHIIIIIIIIIIIIIIIHIHHIHIIHIFHIHIHHIIIIIIIHIIIIIIIIHIHIIIIIIIIIIIIIIIIIIIIIIIIIIIIIIIIIIIIIIIIIIIIHIIIIIIIIIIIHIHHIIIIIIIIIIHIIIIIIIIIIIIIIIIIIIIIIIIIIIIIIIIIIIIIIIIIIIIIIIIIIIHGGIIIIIIIIIIIIIIIIIHIIIIIIIIIIIIIIIIIIIIIIIIIIIIIHIIIIIIIIIIIIIIIIIIIIIIIIIIIIIIIIIIIIIIIIIIIIIIIIDDDDD
@HISEQ:969:HM2KJBCX2:2:1101:7441:59389 2:N:0:ACTATGCA
CACCTGTAGTAGCCCAACTATCCCTATTAATCATTACGTCAATCCTAGAAACCAACAAAATAGGATCGAACGTCCTATTTCATTATTCCATGCTAATGTATTCAAGCGTTAGCCTGCTTTAAACACTCTAATTTTTTCAAAGTAACAGTCCTGTTCCCCTGCAACACCAAATTAATGACATTACAGTTCTTCAGAAAGGAGGAATCAGCGAAGCCAGTGCATACCAGTGGCACGACCAACCTGCTGACCCCGAAATTCAACTACGAGCTTTTTAACTGCAACAACTTTAATATACGCTATTGGAGCTGGAATTACCGCGGCTGCTGGCACCAGACTTGCCCTCCAA
+
DDDDDIIIIIIHIIIIIIIIIIIIIIIIIIIIIIIIIIIIIIIIIIHIIIIIIIIIIIIIIHHHGHIIIIIIIIIIIIIIIIIIIIIGIIIIIIIIIIIIIHHHIIHIIIIIIIIIIIIIIIIIIIIIIIIIIIIIIIIIIIIIIIIIIIIIHIIIIIIIIIIIIIIIIIIIIIIIIIIIIIIIIIIIIIIIIIIIIIIIIIIIIIIIIIIIIIIIIIHIIIIIIIIIIIIIIIIIIIIIIIIHIIIIIIIIIIIIIIIIIIIIIIIIIIIIIIIIIIIIIIIIIIIIIIIIIIIIIIIIIIIIIIIIIIIIIIIIIIIIIIIIIIIIIIIIIIIIIIIIIDDDDD
@HISEQ:969:HM2KJBCX2:2:1101:19500:59336 2:N:0:ACTATGCA
CACCTGTAGTAGCCCAACTATCCCTATTAATCATTACGGTGGTCCTAGAAACCAACAAAATAGAACCACAACGTCCTATTCTATTATTCCATGCTAATCTATTCAAGCAAATGCCTGCTTTAAACACTCTAATTTTTTCAAGGTAATGGTCCTGGCTCCCCGGCACACCCAATAAAGGACATACTGGTTCACCAGAAGGTGGACCCGACACAGGACAGTACTCGCCAAAGACGGACCGCCCGGCCAGGCCTAAAATTCAACTACGAGCTTTTTAACTGCAACAACTTTAATATACGCTATTGGAGCTGGAATTACCGCGGCTGCTGGCACCAGACTTGCCCTCCAA
+
@ADDDIIIIIIHHHIIIIIIIIIIIIIIIIIIIIIIIHHHHIIIIIIIIIIIIIIIIHHIIHHHIIIHHIIIGHGIIIIIIHIIIIIIIHIHIIIHHIIIIIHIIIHIIIIIIIIIIIIIHHIIIIIIIIIEIHHIIIIHIIIIIIIIHHIIIHHIHIIIIIHHIIIIIIHHIIHIIHGIIIIIGIIIIHIIHIIIIIIIIIIIIIIIHIIIIIIGIIIIIHHIIHIIIIIIIIIIIHIIIIHIHIHIHHIIIIIIIIIIIHHHIIIIIIIIIIIIIIIIIIIIIIIIIIIIIIIIHHHGGIIHIIIIIIIIIIIIIIIIIIIIIIHHIIIIIIIIIIIIIDDDDD
@HISEQ:969:HM2KJBCX2:2:1101:11336:59628 2:N:0:ACTATGCA
CACCTGTAGTAGCCCAACTATCCCTATTAATCATTACGTCAATCCTAGAAACCAACAAAATAGGATCGAACGTCCTATTTCATTATTCCATGCTAATGTATTCAAGCGTTAGCCTGCTTTAAACACTCTAATTTTTTCAAAGTAACAGTCCTGTTTCCCTGCAACACCAAATTAATGGCATTACAGTTCTTCAGAAAGGAGGAATCAGCGAAGCCAGTGCATACCAGTGGCACGACCAACCTGCTGACCCCGAAATTCAACTACGAGCTTTTTAACTGCAACAACTTTAATATACGCTATTGGAGCTGGAATTACCGCGGCTGCTGGCACCAGACTTGCCCTCCAA
+
<D<<0<<<<<C11<DHHIEHH?C<<FHEH?D@GFGEGHIIIICFHGHCH@H?EHHHHHIIII1<F@HHHFHDHE=EHECH@GHHHHI@CGHHGEHIFHHG?IHGHHH@HEGGFCCCFGHIIHHHHFE?FGGG6D@B?HEHIIIIHEHHHD2<AHCHHGHGHCHF@D?EHHIHEGGC9IHG/CGEHEEEEG/HHEIIIIIHGHIHHGHFHDHHHIIIIIGHGDF?FHG@C=IHHEIGHHGEHCHHFFHHC<FEHHGIIHIIHIHHHEHGCHEGGGD<EHHHHGD<EC1HHFHIHHDIGIHHHHHIHHHIHIHEEEHHDHIIIHHHHIGGIHIIIHECHIIIIDDDDA
@HISEQ:969:HM2KJBCX2:2:1101:20290:60427 2:N:0:ACTATGCA
CACCTGTAGTAGCCCAACTATCCCTATTAATCATTACGGTGGTCCTAGAAACCAACAAAATAGAACCACAACGTCCTATTCTATTATTCCATGCTAATCTATTCAAGCAAATGCCTGCTTTAAACACTCTAATTTTTTCAAGGTAATGGTCCTGGCTCCCCGGCACACCCAATAAAGGACATACTGGTTCACCAGAAGGAGGACCCGACACAGGACAGTACTCGCCAAAGACGGACCGCCCGGTCAGGCCTAAAATTCAACTACGAGCTTTTTAACTGCAACAACTTTAATATACGCTATTGGAGCTGGAATTACCGCGGCTGCTGGCACCAGACTTGCCCTCCAA
+
DDDCAHHHIIIHIIIIIIIIGIIIGIHIIIIIIIIIIIIIIIIIIIIIIIIIIHHHHIIIIIHHIIIIIIIIHC?HEHHFHIIGGH?GHIIHEFHHIHIIIHHIHIIIIIIHHFGHHIIFHIIIIIFFIIIIIIHIIHHIIHHIIIIHHHHIHEGHHIHIIHHIIIIGHIIIIGIHIIHIHHHGIIHIHIIIIHIIIIIIHIHIIHIIIIIIIIHIIIIIIIIIIIHIIIIIIIIIIIIIIIIIHIIIIIIIIGIHHIIIIHFIIIIIIIIIIIIIIIIIIIIIIHHIIIIIIHHHIIHHHIIIIIIIIIIIIIIIIIIIIIIIIIIIIIIIIIIIIIIIIDDDDD
@HISEQ:969:HM2KJBCX2:2:1101:10373:60797 2:N:0:ACTATGCA
CACCTGTAGTAGCCCAACTATCCCTATTAATCATTACGGTGATTCAGAAACCAACAAAACAGGTTCACCGTCCTATTTTATTATTCCATGCTAATGTATTCAGACATAAGCCTGCTTTGAACACTCTAATTTTTTCAAGGTAAAGGTCCTGGTTTCCTACCACGCTAAATTAATAACATGATAGTACCCCAGAAGGTAGAAATTCTACACGCCAGTACAGACAATAGCCCGACTAACGATAGAACCCCGAAATTCAACTACGAGCTTTTTAACTGCAACAACTTTAATATACACTATTAGAGCTGGAATTACCGCGGCTGCCGGCACCAGACTTGCCCTCCAA
+
DDA@DGHFHHCCHF1CGHHFHH@EF1<CF@G?C@?GEHEHEHHIIIFGEHEE?10@HHIC111GECHE?G1D<GHH1<GCHHHIIH1<C1D@EHHIHHGFEDFBFEEFHDGEHHG?GHEHHHCFEHAB6DHF@F6FHGAFGHHHFGFGHIHF@EHH7<CHEDC@9DHHEGHHIEHHGECGHG@<<./?CHIHHHHGDFIHHH7IHCHDEHEH5F<CD1CEIHIHEHCGIHED1CHHHFHHGDHHHF/C1F@HHH?EHEHHHCFEE@HHF1HHEHHEEHEHGEHIHGD1EHFHGGFC<GHHEEFFHD1GHHIHEGIIH?HC/E@G<HEG?HHHCIIHH?D@0<D
@HISEQ:969:HM2KJBCX2:2:1101:15626:61024 2:N:0:ACTATGCA
CACCTGTAGTAGCCCAACTATCCCTATTAATCATTACGGCGGTCCTAGAAACCAACAAAATAGGATCGCACGTCCTATTCCATTATTCCATGCTAACGTATCCGAGCAAAGGCCTGCTTTGAACACTCTAATTTTTTCAAAGTAAAAGTCCCGGTTCCCCGGCACACCCAGCGAAGGGCATGCGGCTCCCCGGGAGGAGGGGCTCGGCCGGACAGTGCACGCGGTGAGGCGGACCGGACGGCCAAGCCCAAGTTTCAACTACGAGCTTTTTAACTGCAACAACTTTAATATACGCTATTGGAGCTGGAATTACCGCGGCTGCTGGCACCAGACTTGCCCTCCAA
+
@@DD@@CFHFFCCHCHFHGHHGHHHHEHHHHHHHIHI@CCCHHCCHEECGH1C1FHHEHH?GFEGCFH=EH/CEHHHHHEHH?F1<D@F1CG1FCHI@@<1<<<DCC/HFHC1?FCHHFFGCGHHHHHHGAFCGFFCEHHFHGHEFHGFE8DCAHECFGH@EIHIHEC=CGCH@GH@HDIIHHIHHEHHHHHIIHHHHHHHIIIHHF/=EHFIHIFG?FCE=HIIHCHIIIHHDHDC</HHGCCFF?CHFHFHHHIHEIHC@EHH@FHHIHHHEIHHFCF1CEF@HCEFIHHCF@HFHIIHHHHHHHHEHHE<EHDIIIHHIHHCCCEHGC<<1EGDHHDD<@D
@HISEQ:969:HM2KJBCX2:2:1101:1546:60761 2:N:0:ACTATGCA
CACCTGTAGTAGCCCAACTATCCCTATTAATCATTACTCATTTCACCAAAAACCAACAAAATTCGCGACACGAGTCCTAACTTATTATTCCATGCTAATGTATTCATAACTTTCAGCCTGCTTTAAACACTCTAATTTTTTCAAAGTAAAGGTCCTGGATTGCGAACCCAACCCAGTAAAGGGCAGGAACGTTCTCCAGGAAGATGGTAAGCGCGCATCGGCACTCACACACGATACCGTGGCGGGCCAAGCGCACTATACCAGAAATCCAACTACGAGCTTTTTAACTGCAACAACTTTAATATACGCTATTGGAGCTGGAATTACCGCGGCTGCTGGCACCAGACTTGCC
+
BBDBDHHHIIIIIIIIIIIIIHHIIIIHGH1DGHEHHHECHFHFHIICHHIICHHHHIHHIIIEGCHHIH?@DHCFHH?HIIIGHHIHGHHIIEG?1CGHD<HHIIIIIIIHHHHGHHHIHHHIIIHIIHHIIIGHHIHGHIIIHIIHHIIIIHIHIIHHIHIIIHHGIHHHHHHIHHIIIIIIIHIIIGIIHHHHIIIHIIIIIHIIHIHIIIIIIIIIIIIIIIIIHHHHIIIIIIIIIIIIIIHIIHHIIIIIIIIIIIIIIIIIIIHIIIIIIIIIIIIIIIIIIIHHIIIHIIIHIIIIHGIIIHIIIIIIIIIIIIIIIIIIIIIIIIIIIIIIIHIIIIIDDDDD
@HISEQ:969:HM2KJBCX2:2:1101:1889:61674 2:N:0:ACTATGCA
CACCTGTAGTAGCCCAACTATCCCTATTAATCATTACGGTGGTCCTAGAAACCAACAAAATAGAACCATGCCGTCCTATTTTATTATTCCATGCTAATGTATTCAAGCAAAAATGCCTGCTTTAAACACTCTAATTTTTTCAAAGTAAAGGTCCTGGTTCCCCGCGGCATCCAATTAAGGACATCGCGGTTCTCCAGAAGGTGAGAAATTGACTGCACCAGTTCATACCCCGTGAGGCACGACCGATGCGCCAATCCCGAAATTCAACTACGAGCTTTTTAACTGCAACAACTTTAATATACGCTATTGGAGCTGGAATTACCGCGGCTGCTGGCACCAGACTTGCCCTCCAA
+
DDDDDIIIIIIIIIIIIIIIIIIIIIIIIIIIIIIIIIHIIIIIIIIIIIIIIIIIIIIIIIIIIIIIIGHHIIIIIIIIIIIIIGIIIIGIIIHIIIIIIHHIIIIIIIIIIIIIIIIIIIHHIIHIIIIIIIIIIIIIIIIIIIIIIIIIIIIIIIIIIIIIIHIIIIIIIIIHIIIIIIIIIIIIIIIIIIIIIIIIIIIIIIIIIIIIIIIIIIIIIIIIIIIIIIIIIIIIIIIIIIIIIIIIIIHGIIHIIIIIIIIIIIIIIIIIIIIIIIIIIIIIIIIIIIIIIIIIIIIIIIIIIIIIIIIIIIIIIIIIIIIIIIIIIIIIIIIIIIIIIIIIIIIIDDDDD
@HISEQ:969:HM2KJBCX2:2:1101:13657:61648 2:N:0:ACTATTCA
CACCTGTAGTAGCCCAACTATCCCTATTAATCATTACGGTGATCCTAGAAACCAACGAAATAGAATCAGTCCGTCCTATTTCATTATTCCATGCTAATGTATTCAGACGTTAGCCTGCTTTAAACACTCTAATTTTTTCAAAGTAACAGTCCTGATTTCCCATCACACCAAATAAATGGCATGAAAGTTCCTCAGAAGGTAGAGATTTATCTCACCAGTACAGACAATTAAGCCTGACCAATGGGTAAACCCCGAAGTTCAACTACGAGCTTTTTAACTGCAACAACTTTAATATACGCTATTGGAGCTGGAATTACCGCGGCTGCTGGCACCAGACTTGCCCTCCAA
+
<BB@BGFHIIEGG<DF@HHHGHC@EEHEDGHDFFHHHHIIIIHGFHHHIHHHFHHHI?E@FHHGHIEHGHHCHGHDHECEH@EFHFHFF1CCHHHH1<HHHGCEEEE@<?DCEHF@ACFIIHHF<ECHHEHCHHEHGHHHHFH?CAFHFC1HEEHGCHGE@EHHCFHHHHHHHHHFHGHEGECCC<<@EGEC?HCHIHGFC@HCFFG?FC<:DHHEHHIHCDGDCG@FHHHEF8F?H7:HHCF??CBCAHDHEIIHFFF1GHHHHHIHCEIHF1CHCC@@FEGFD<111CG?HGCCE@HHHEHHF<EHFHHEECDEC/IHIIHEHFHEHHGHIIHF1C1=FE<000DD
@HISEQ:969:HM2KJBCX2:2:1101:17248:61391 2:N:0:ACTATGCA
CACCTGTAGTAGCCCAACTATCCCTATTAATCATTACGGTGATCCTAGAAACCAACAAAATAGAACCATGCCGTCCTATTCTATTATTCCATGCTAATGTATTCGAGCAAAAATGCCTGCTTTAAACACTCTAATTTTTTCAAGGTAAAGGTCCTGGATCCGCAAGACACCCAATAAAGGACATCAAGTTTCTCCAGAAGGTGAGAAATCAACAGTAACAGTTCATACCCCTTAAGGCATGACCATCACGTCAATCCCGAAATTCAACTACGAGCTTTTTAACTGCAACAACTTTAATATACGCTATTGGAGCTGGAATTACCGCGGCTGCTGGCACCAGACTTGCCCTCCAA
+
DDDDDIIIIIIIHIIIIIIIIIHIIIIIIIIIIIIIIIIIIIIFHIIGIIIIHIIIIIIIIIHHIIIIIEHHHIIIIIIIIHIIIIIIIHHHIIIHIIIHFFHHIIIIIIIIIIIGIIIIIHIIHIIIHIIIIGHIIIIHHGIIIIIIIIHIIIIGIHIIIIHIHHHIIIIHIIGIIIIIIIIIHHIHIIIIIHIIIHIIIIIIIIIIIIIIHIIIIHIHIIH<IIIIIIIIIIIIHIIIIIIIHHEGIHFCHHDIIIIIIIIIIIIHIIIIIIIIIIIIIIIIIIIIIIIIIIIIIIIIHIIIIIIIIIIIIIIIHIIIIIIIIIIIIIIIIIIIIIIIIIIIIIIIDDDDD
@HISEQ:969:HM2KJBCX2:2:1101:5547:62768 2:N:0:ACTATGCA
CACCTGTAGTAGCCCAACTATCCCTATTAATCATTACGTCAATCCTAGAAACCAACAAAATAGGATCAAACGTCCTATTTCATTATTCCATGCTAATGTATTCAAGCGTTAGCCTGCTTTAAACACTCTAATTTTTTCAAAGTAACAGTCCTGTTTCCCTGCAACACCAAGTAAATGGCATCACAGTTCTTCAAGAAGGAGGAATCAGTAAGGCCAGTACATACCAGTGGCACGACCAACCTACTGACCCCGAAATTCAACTACGAGCTTTTTAACTGCAACAACTTTAATATACGCTATTGGAGCTGGAATTACCGCGGCTGCTGGCACCAGACTTGCCCTCCAA
+
DDDDDIIIIIIIIHIIIIIIIIIHIIIIIIIIIIIIIIIIIIIIIIIHHIIIIIIIIGHHIIIIIHIIIIIIIIIIIIIIIHIIIIIHIIIIIHHHIIIIIHHIIIIIHHIIIIHIIIIIIIHHIIIIIIIIIIIIHIIIIHIIIIHHIIIIIIIIIIIIIIIIIIIIIHIIIIIIHIIIIIIIIIIIIIIIIIIIIIIHIIIIIIIIIIIIIIIIIIIIIIIIIIIIIIIIIIIIHEEIIIHHGIIIIIIIIIIIIIIIIIIIIIIIIIIIIIIIIIIIIHIIIIIIIIIIIHIGIHIIIIIIIIIIIIIIIIIIIIIIIIIIIIIIIIIIIIIIIIIIIDDDDD
@HISEQ:969:HM2KJBCX2:2:1101:10018:62473 2:N:0:ACTATGCA
CACCTGTAGTAGCCCAACTATCCCTATTAATCATTACGGTGATCCTAGAAACCAACAAAATAGAACCATACCGTCCTATTCTATTATCCCATGCTAATGTATTCGAGCAAAAATGCCTGCTTTAAACAAACACTCTAATTTTTTCAAGGTAAAGGTCCTGGATCCGCAAGACACCCAATAAAGGACATCAAGTTTCTCCAGAAGGTGAGAAATCAACAGTAACAGTTCATACCCCTTAAGGCATACCATCACGTCAATCCCGAAATTCAACTACGAGCTTTTTAACTGCAACAACTTTAATATACGCTATTGGAGCTGGAATTACCGCGGCTGCTGGCACCAGACTTGCCCTCCAA
+
DDDDDIIIIIIIIIIIIIIIIIIIIIIIIIIIIIIIIIIIIIIIIIIIIIIIIHIIIIIIIIIIIIIIIIIIIIIIIIIIIIIIIIIHHIHIIIIIGIIIIHIIIIIIIIIIIIIHHIIIIIIIIIIIIIIIIHIIIIIIIIIIIHIIIIIIIIIIIIIIIIIIIIGIIIIIIIIIIIIIIIIIIIIIIIIIIIIIIIIIIIIIIIIIIIIIIIIIIIIHIHIIIIIIIIIIIIIIIIIIIIIIIIIIIIHIIHHIIIIIIIIIIIIIIIIIIIIIIIIIIIIIIIIIIIIIIIIIIIIIIIIHIIIIIIIIIIIIIIIIIIIIIIIIIIIIIIIIIIIIIIIIIIIIIIIDDDDD
@HISEQ:969:HM2KJBCX2:2:1101:7571:63818 2:N:0:ACTATGCA
CACCTGTAGTAGCCCAACTATCCCTATTAATCATTACGTCAATCCTAGAAACTAACAAAATAGAATCAAACGTCCTATTTTATTATTCCATGCTAATGTATTCAAGCGTAAGCCTGTTTTAAACACTCTAATTTTTTCAAAGTAACAGTCCTGATTCCCCACGACACCAAATTAATGACATCGCAGTTCTTCAGAAGGGAAGAACTAATAATACCAGTGCGTACCAAGGCACAACTGACAATTTGATCCCAAAATTTAACTACGAGCTTTTTAACTGTAACAACTTTAATATACACTATTGGAGCTAGAATTACTACAGCTGCTAGCACCAGACTTGCCCTCCAA
+
DDDDDIIIIIIIIIIIIIIIIIIIIIIIIIIIIIIIIIIIIIIIIIIIHIIIIIIIIIIIIIIIIIIIIIIHHIIIIIIIIIIIIIIIIIIIHIIIIIIIIIIIIIHIIIIHIHIIIIIIIIIIHIIIIIIIHHIIIIHHGIIIIIIIHIHIIIIIIIIIIIIIIIIHIIIIIIIIIHIIHIIIIIIHIIIIIIIIIIIIIIIHIIIIIIIGIIIIIIIIIIIIIIIIIIIIIIIIIIIIIIIHIIIIIIIIHIIIIIIIIIIIIIIIIIIIIHHIIIIIIIIIIIIIIIIIIIIIIIIIIIIIIIIIIIIIIIIIIIIIIIIIIIIIIIIIIIIIIIIIDDDDD
@HISEQ:969:HM2KJBCX2:2:1101:19110:63192 2:N:0:ACTATGCA
CACCTGTAGTAGCCCAACTATCCCTATTAATCATTACGGTGATCCTAGAAACCAACAAAATAGAACCATGCCGTCCTATTCTATTATTCCATGCTAATGTATTCGAGAAAAAATGCCTGCTTTACACACTCTAATTTTTTCAAGGTAAAGATCCTGGATCCGCAAGGCACCAAATTAAGGACATCAAGTTACTCCGGAAGGTTAGAAATCAACAGCGACAGTTCATACCCCTTAAGGCACGACCATCACGTCAATCCCGAAATTCAACTACGAGCTTTTTAACTGCAACAACTTTAATATACGCTATTGGAGCTGGAATTACCGCGGCTGCTGGCACCAGACTTGCCCTCCAA
+
0<<DD11<1DCC111DG0C@<11DHEHIHC@DC<FE<<01C1<1D<1<@C<<1<<01<@1DC<1D1<<F1DG/D/<<CFGFFHHH?1D11<111<1<D1111</1:1/<DH1C/<1</</:1/</<1DCH?D@1EF?AFC/<<1<D@C?############################C6.F./HHCG::/-/G<:--/<<//-D/<<<000GHG<0011<B1D<<00/1:1GD1<1:<<<1</1<1<1</<1<<///1CD1<<111<<0E<<<1<11HD1D<<1H@GHHEHC<EFHHG@IHE<<EHHCEIG@D<1<<<1///<F<H@F<11<<@@CHD<CC@HG@C0EDD@@@
@HISEQ:969:HM2KJBCX2:2:1101:16313:64427 2:N:0:ACTATGCA
CACCTGTAGTAGCCCAACTATCCCTATTAATCATTACGGTGATCCTAGAAACCAACAAAATAGAACCATGCCGTCCTATTCTATTATTCCATGCTAATGTATTCGAGCAAAAATGCCTGCTTTAAACACTCTAATTTTTTCAAGGTAAAGGTCCTGGATCCGCAAGACACCCAATAAAGGACATCAAGTTTCTCCAGAAGGTGAGAAATCAACTGCAACAGTTCATACCCCTTAAGGCATGACCATCACGTCAATCCCGAAATTCAACTACGAGCTTTTTAACTGCAACAACTTTAATATACGCTATTGGAGCTGGAATTACCGCGGCTGCTGGCACCAGACTTGCCCTCCAA
+
DD@BDHHIIIHHI@EGHCHHIIHIHHIIIHI@FGEHIIFHHHHIHGHHHFHHIHHHC?CHHIIHHIHHIGEHIGEDHHEHHHEHH@FHHHEHHFHIHIIIHDC@GHCEHFHIGHHEGHHIIHHFHHEHFGGHHCHIIIIIHHGHHHHHIHIHHHHIIEGHDFHHHHEIIHIIHHIIHHHEHIGHGIIEHHIHCIHHIIIHHHGHHHHHHHHHIIIHHHHIHFFHGGHHHIIIIIHHIHHHAIIHHHIHHHCGIIIHHF<FGF@FIHECGEHHHCHHHHHEHEHHGHIIIIHGEFEIHHIHHHGHHIIIHHHEHHGCHHHHIIIIIIIIIHIHHIIIIIIIIIIHHIHHDDDDD
@HISEQ:969:HM2KJBCX2:2:1101:14750:63651 2:N:0:ACTATGCA
CACCTGTAGTAGCCCAACTATCCCTATTAATCATTACGGTGATCCTAGAAACCAACAAAATAGAACCATGCCGTCCTATTCTATTATTCCATGCTAATGTATTCGAGCAAAAATGCCTGCTTTAAACACTCTAATTTTTTCAAGGTAAAGGTCCTGGATCCGCAAGACACCCAATAAAGGACATCAAGTTTCTCCAGAAGGTGAGAAATCAACAGTAACAGTTCATACCCCTTAAGGCATGACCATCACGTCAATCCCGAAATTCAACTACGAGCTTTTTAACTGCAACAACTTTAATATACGCTATTGGAGCTGGAATTACCGCGGCTGCTGGCACCAGACTTGCCCTCCAA
+
DDDDDIIIIIIHHHIIIIIIIIIIIIIIIIIIIIIIIIHIHIIIIIHIIHIHIIHIIIIIIIEHHIHIIIIIIIIIIIGIIIIIHIIIIIIIIIIIIHIIIIIHHIHIIIIIIIHIHIHIIIIIIIIIIIIIIIIIIIIHIIIHIHHIIIIHIIIHIIIIHIGIIIIHHHHHIIIIIHIIIIHIIIIIHIHIIHIIIIIIIIIIIIIIIHIIIIIIIIIIIIIIIIIIIIIIIIIHHIGIIIIIIIIIIIHHIIHIIIIIIIIIIIIIIHIIIIIIIIIIIIIIIIIIIIIIIIIIIIIIIIIIIIIIIIIIIIIIIIIIIIIIIIIIIIIIIIIIIIIIIIIIIIIIDDDDD
@HISEQ:969:HM2KJBCX2:2:1101:10449:65269 2:N:0:ACTATGCA
CACCTGTAGTAGCCCAACTATCCCTATTAATCATTACGGTGATCCTAGAAACCAACAAAATAGAACCATGCCGTCCTATTCTATTATTCCATGCTAATGTATTCGAGCAAAAATGCCTGCTTTAAACACTCTAATTTTTTCAAGGTAAAGGTCCTGGATCCGCAAGACACCCAATTAAGGACATCAAGTTTCTCCAGAAGGTGAGAAATCAACAGCGACAGTTCATACCCCTTAAGGCATGACCATCACGTCAATCCCGAAATTCAACTACGAGCTTTTTAACTGCAACAACTTTAATATACGCTATTGGAGCTGGAATTACCGCGGCTGCTGGCACCAGACTTGCCCTCCAA
+
DDDDDIHHIIHHHIIIIIIIIHIHIIIIIIIIHIIIIIIIIIIEHIIHHIIHIIIIIIIIHHGCHHGHIHHHHIHDHEHIHIIHHHHHIHIHFHICHIHHHCFHHICHHIIIIIIHHHHIIIIHHHHIIIHHIHHFGHIHIIIHGHHHIIIHIIIGIIIIIIHHIHIIIIIIIHIIIIHIIIHIIIIIHHFIIIIIIIIIIIIIIIIIHIIIIIIIIIIIIIIIIIIIIHIIIHHIIIIIIIIIIIIIIIHIIIHIIIIIIIIIIIIIIHHIIIIIIIIIIIIIIIIIHIHHHIIIIIHIIIIIIIIIIIIIIIIIIIIIIIIIHIIIIIIIIIIIIIIIIIIIIIIIDDCDB
@HISEQ:969:HM2KJBCX2:2:1101:12873:64083 2:N:0:ACTATGCA
CACCTGTAGTAGCCCAACTATCCCTATTAATCATTACGGTGATCCTAGAAACCAACGAAATAGAATCAGTCCGTCCTATTTCATTATTCCATGCTAATGTATTCAGACGATAGTCTGCTTTAAACACTCTAATTTTTTCAAAGTAACAGTCCTGATTTCCAACCACACCAAATAAATGGCATGAAAGTTCCTCAGAAGGTAGAGATCCATCTCACCAGTACAGACAATTAAGCCTGACCAATGGGTAGACCCCGAAGTTCAACTACGAGCTTTTTAACTGCAACAACTTTAATATACGCTATTGGAGCTGGAATTACCGCGGCTGCTGGCACCAGACTTGCCCTCCAA
+
DCDDDGIIIIIIIIIIIIIIIIIIIIIIIIIIIIIIIIIIIIIIIIIIIIIHIIIIIIIIIIIIHIIIIIIIIHHIIIIIIIIIIIIIHHIIIHIHIHIIHHIIIIIIHIIIIIIIIIIIIIIIIIIIIIIIIIHIIIIIIIIIIIIHIIIIIIIIIIIIIIIIIHHHIIIIIHHHIIIIIIIIIIIIIIIIIIIIIIHEHIIIIIIIIIIIIIIIIIIIIIIIIIIIHIGIIIIIIIIIIIIIIHDIIIIIIIIIIIIIIIIIIIIIIIIIIGIIIIIIIIIIIIIIIIIIIIIIIIIIIIIIIIIIIIIHIIIIIIIIIIIIIIIIIIIIIIIIIIIIIIIDDDDD
@HISEQ:969:HM2KJBCX2:2:1101:1369:65041 2:N:0:ACTATGCA
CACCTGTAGTAGCCCAACTATCCCTATTAATCATTACGGTGATCCTAGAAACCAACAAAATAGAACCATGCCGTCCTATTCTATTATTCCATGCTAATGTATTCGAGCAAAAATGCCTGCTTTAAACACTCTAATTTTTTCAAGGTAAAGGTCCTGGATCCGCAAGACACCCAATTAAGGACATCAAGTTTCTCCAGAAGGTGAGAAATCAACAGCAACAGTTCATACCCCTTAAGGCACGACCATTACGTCAAACCCGAAATTCAACTACGAGCTTTTTAACTGCAACAACTTTAATATACGCTATTGGAGCTGGAATTACCGCGGCTGCTGGCACCAGACTTGCCCTCCAA
+
DCDDDIIIIIIIIIIIIIIIIIIIIIIIIIIIIIHIIIIHHIIIIIIIHHIIIIIIIIIGIHHHIIIEHGHIIHIIIHHHHIIIIIIIIIHIGIIIIHFEHHHIHHHIIIIIIIIIHIIIIHHIIIIIIIIIIIIIIIIHHIIIIIIIIHIIIIIIIIIHIIIIIIHIHHHIIIIIHIIIIIIIIIIIHHEHHIIIIIIIIIIHIIHIHIIIIIIIIIIIIIIIIHGHHHHIIIHIIIHIIIIIIIHIIIHEHD<IIIIIHIHIIIIIHCIIIIIIIIIIIHIIIIIIHIHHHIIIIIIIIIIIIIIIIIIIIIIIIIIIIIIIIIIIIIIIIIIIIIIIIIIIIIIIDDDDD
@HISEQ:969:HM2KJBCX2:2:1101:13849:65923 2:N:0:ACTATGCA
CACCTGTAGTAGCCCAACTATCCCTATTAATCATTACGTCAATCCTAGAAACCAACAAAATAGGATCAACGTCCTATTTCATTATTCCATGCTAATGTATTCAAGCGCGAGCCTGCTTTAAACACTCTAATTTTTTCAAAGTAACAGTCCTGATTCCCCACCACACCAAATTAATGACATGATGGTTCGTCAGAAGGTAGAAATCAGTAACACCAGTACGTACCGAAGGCACGACCAGCGTACTAATCCCGAAATTCAACTACGAGCTTTTTAACTGCAACAACTTTAATATACGCTATTGGAGCTGGAATTACCGCGGCTGCTGGCACCAGACTTGCCCTCCAA
+
0<D@<<DEEFHCFGGHFHICHE@@HIIIIIEHHHECGGEHHHFHFG?EF?FGHCGHIFHHIHFHGH1FG1DDGH0DHECF1DEHHEGF?CG??CF?@HGHHEHHHHCDE@/CEEEGHECEGHCEGCB<FHH8FEEB<CFGHHEGBCHG@EEGADHH1<G1<@0HHC<GHFGHH@FFH/CCGGHIE<?HED<D@?DH/GEFHHHGF?0HEIHG?D1<<HEEGHDCF1C10<<ECC<0CHCFHFC1<?CC/C<C@F<<D1GE0FC1C1<111<11CD1111C<1DD<1<1<1@0EC?D1C11IIH@@C1E@<</<C</HFFHF?<1?CFC?HH@FHGDEC0100D@D
@HISEQ:969:HM2KJBCX2:2:1101:2413:65867 2:N:0:ACTATGCA
CACCTGTAGTAGCCTAACTATCCCTATTAATCATTACGGTGGTCCTAGAAACCAACAAAATAGAACCACAAAGTCCTATTCTATTATTCCATGCTAATCTATTCAAGCAATAGCCCGCTTTAAACACTCTAATTTTTTCAAGTTAATGGTCCTGGCTCCCCAACACACCCAATAAAGGACATGCTGGCTCACCAGAAGGAAGACCCGACAGCAGACAGTACTCGCCAAAGACGGACCGCCCGGCCAGGCCTAAAATTCAACTACGAGCTTTTTAACTGCAACAACTTTAATATACGCTATTGGAGCTGGAATTACCGCGGCTGCTGGCACCAGACTTGCCCTCCAA
+
0D<0@EHFEF11<11<FCDFCC1<FG?@F<C1GC@?FH0<<EHH1D<<<F@C11<<1@1<FGHEH111<D?1<<CC@GF?CDGH111FC@G<1<DH@E1@1@<H@@8@?18<DC5CCC?CHHFGB6?FGHHH?@GFGEF@HG#EHHHEGH/HH5G<G?C?HHHE?EDIHHIIHHHG?*HHFGEFGHCG?EHCH@GCHC/GGC=CEHHA.0HFDAFEEHHHDCDFHIH@EEGGH?C//IHHCCD1CGCC1@IIIHG1HF<GC<<C<<CDIHHEHG@CG1GGF@@C<CD1CC1EGD?GHD11<C@HC@HHHGC?HDIHDHHHHCFHHCEHF@FD<11E<<?0F0@@D0
@HISEQ:969:HM2KJBCX2:2:1101:5240:65278 2:N:0:ACTATGCA
CACCTGTAGTAGCCCAACTATCCCTATTAATCATTACGTCGATCCTAGAAACCAACAAAATAGAATCAAACGTCCTATTCCATTATTCCATGCTAATGTATTCAAGCGTGAGCCTGCTTTAAACACTCTAATTTTTTCAAAGTAACAGTCCTGATTCCCCATAACACCAAATTAATGGCATTATAGTTCGTCAGAAAGGAGAAACCAATAAAACCAGTACGTACAAAAGCACGACCAGTAGACCGGTCTCGAAATTCAACTACGAGCTTTTTAACTGCAACAACTTTAATATACGCTATTGGAGCTGGAATTACCGCGGCTGCTGGCACCAGACTTGCCCTCCAA
+
DDDDDIIIIIIIIIIIIIIIIIIIIIIIHIIIIIIIIIIIIIIIIIIGIIIIIIIIIIIIIIIEHHIIIIIIIIIIHIIIIIIIIIIIIIIIIIIIIIIIIHIIIIIIIIIIIIIIIIIIIIIIIIIIIIIIIIIIIIIIIIIIIIIIIIIIIIIIIIIIIIIIHIIHIIIIIIIHHIIIIIIIIIIIIIIIIIIIIIIIIIIIIIIIIIIIIIIIIIIIIIIHIIIIIIIIIIIIIIIIIIHIIIIIIIIIIIIIIIIIIIIIIIIIIIIHIIIIIIIIIIIIIIIIIIIIIIIIIIIIIIIIIIIIIIIIIIIIIIIIIIIIIIIIIIIIIIIIIIIIDDDDD
@HISEQ:969:HM2KJBCX2:2:1101:11093:66041 2:N:0:ACTATGCA
CACCTGTAGTAGCCCAACTATCCCTATTAATCATTACGTCGATCCTAGAAACCAACAAAATAGAATCAAACGTCCTATTTCATTATTCCATGCTAATGTATTCAAGCGTGAGCCTGCTTTAAACACTCTAATTTTTTCAAAGTAACAGTCCTGATTCCCCACAACACCAAATAAATGACATCATGGTTCGTCAGAAGGGAGAAACCAACAATACCAGTACGTACCGAGGCACGACCGACATGATGGTCCCGAAATTCAACTACGAGCTTTTTAACTGCAGCAACTTTAATATACGCTATTGGAGCTGGAATTACCGCGGCTGCTGGCACCAGACTTGCCCTCCAA
+
DDDDDIIIIIIIIIIIIIIIIIIIIIIIIIIIIIIIIIIIIIIIIIIIIIIIHIIIHIIIIIIIIIIIIIIIIIIIIIIIIIIIIIIIHIIIIIIIIIIIIHHIIIIIIIIIHHIIIIIIIIIIIIIIIIIIIIIIIIIIIIIIIIIIIIHIIIIIIIIIIIIIIIIIIIIHIIIIIIIIIIIIIIIIIIHIIIIHIIIIIIIIIIIIIIIIIIIIIHIIIIIHIIIIIIIIIIIIIIIIIIHGIIIIIIIIIIIIIIIIIIIIIIIIIIIIIIIIIIIIIIIIIIIIIIIIIIIIIIIIIHIIIIIIIIIIIIIIIIIIIIIIIIIIIIIIIIIIIIIIDDDDD
@HISEQ:969:HM2KJBCX2:2:1101:14852:66266 2:N:0:ACTATGCA
CACCTGTAGTAGCCCAACTATCCCTATTAATCATTACTTCGGTCCTAGAAACCAACAAAATAGAACCAAAAGTCCTATTCTATTATTCCATGCTAATGTATTCAAGCGAGAAGCCTGCTTTAAACACTCTAATTTTTTCAAAGTAAAAGTCCTGGTTCCCTGCCGCGCCGAATAAACGACACGACAGTTTACCAGAAGGTAAGACCCAGCCAGGACAGTACAAACCCTAAGGCAGACCGTCCAACCAAGCCTAAAATTCAACTACGAGCTTTTTAACTGCAACAACTTTAATATACGCTATTGGAGCTGGAATTACCGCGGCTGCTGGCACCAGACTTGCCCTCCAA
+
BBDDDIIIIIIHIHFHHIHHHHIHHIHIIIIIIIIIIIIIIIIIIIIHIIIIIHIIIIIIIIHIIIIIIHHHHHHIHHGIHHHIHIIHGHIIIHHIIIIIHGHHHHHHIIIIIFHIIIIIIHEHIIIIIIIHHIIIEHEIIIIHHIHGIHHHHHHIHHDFHHHIHIIHIHHIHHIHIIIIIIIIIGIHFHHFHHHIIGIIIIIIHHIIIHHHHIIIIIIIIHHHFHHIIIIIIIIIHIIHIHIHFEHHECGHHIIIHIIHEEGCIIHIIIGIIIIIIIIGHHIIIHFIHIIIHIIIIHIHHIIHHHHGIHIIIIIHIIIIIIIIIHIHHHHIHHGHIIIIIIDDDBD
@HISEQ:969:HM2KJBCX2:2:1101:13865:66850 2:N:0:ACTATGCA
CACCTGTAGTAGCCCAACTATCCCTATTAATCATTACGGTGATCCTAGAAACCAACAAAATAGAACCATGCCGTCCTATTCTATTATTCCATGCTAATGTATTCGAGCAAAAATGCCTGCTTTAAACACTCTAATTTTTTCAAGGTAAAGGTCCTGGATCCGCAAGACACCCAATAAAGGACATCAAGTTTCTCCAGAAGGTGAGAAATCAACTGCAACAGTTCATACCCCTTAAGGCATGACCATCACGTCAATCCCGAAATTCAACTACGAGCTTTTTAACTGCAACAACTTTAATATACGCTATTGGAGCTGGAATTACCGCGGCTGCTGGCACCAGAC
+
DDDDCIIIIIIIGIIIIIIIHIHIIIIIIIIIIIIIIIIIIIIIIIIIIIIIIIIIIIIIIIIIIIIIIIIGIHIIIIHIIIIIIGIIIIIIIIIIHIIIIGIHHIIIIIIHIIIIIHIIIIHHHHIIIIIIIIIIIIIIIIHIHGIIHIIIIIIIIIHHIIHIHHIIIIIIIIIIIHIIIIHIIIIIHIHIIIIIIIIIIIIIIIIIIIIIIIIIIIIIIIIIIIIIIIIIIIIIHIIHHIIIIIIIIHIIIIIIIIIIIIHIIIHHHHIIIIIIHIGIIIIIIIIIIIIIIIIIIIIHHIIIIIIIIIIIIIIIHHIIIIIIIIIIIIHIIIIIIDDDDD
@HISEQ:969:HM2KJBCX2:2:1101:12251:68227 2:N:0:ACTATGCA
CACCTGTAGTAGCCCAACTATCCCTATTAATCATTACTTCAGTCCTAGAAACCAACAAAATAGAACTAAAGTCCTATTCCATTATTCCATGCTAATATATTCAAGCAAACATGCCTGCTTTAAACACTCTAATTTTTTCAAAGTAAAAGTCTTGGATCCCTAGCGCACTCAATTAAGAGCACACTAGTTCCCCAAAAGGAAAAGCCCAAAGTTGCAGTACAAACCTTTCGGTTGACGGCAACTATAAGCCCAAAATTCAACTACGAGCTTTTTAACTGCAACAACTTTAATATACGCTATTGGAGCTGGAATTACCGCGGCTGCTGGCACCAGACTTGCCCTCCAA
+
ABDDDIIIIIIHHHIHHIIIIIIIIGIGIIIIIIGIIIIIHHIHIIHHIIIIHIIIIIIIIIHIIIIIIHCHHCHHHHHIFHHIIIHHHIIGHHIIIIIHHHHIIIHIIIIIIIHIIIHIIIIIHHIIHIIIIIHHEHIHHGIHIIIIIIIIIHIIIIIIIIIHHHHHIIIIIIIIIIIIIIIIHHHFHHIIHHEIIIIIIIIHIIIIIIIIIIHIIIIIIIHIIIIHIIIIIIIIIIIIIIHHGHHIGIIIIIIIIIHHHHHIHFIIIIIIIIIIIIIIIIIIIIIIIIIIIIIIIIIIIIIIIIIIIHIGIIIIIIIIIIIIIIIIIIIIIIIHIIIHHDDDDB
@HISEQ:969:HM2KJBCX2:2:1101:19005:68598 2:N:0:ACTATGCA
CACCTGTAGTAGCCCACTATCCCTATTAATCATTACGGTGATCCTAGAAACCAACAAAATAGAATCATGCCGTCCTATTTTATTATTCCATGCTAATGTATTCAAGCAAAATGCCTGCTTTAAACACTCTAATTTTTTCAAAGTAAAGGTCCTGGTTCCCCGCGACACCCAATTAAGGGCATCGTGGTTCTCCAGAAGGTGAGAAATTGACTACACCAGTTCATACCCCTTAAGGCACGACCGATGTGTCAATCCCGAAATTCAACTACGAGCTTTTTAACTGCAACAACTTTAATATACGCTATTGGAGCTGGAATTACCGCGGCTGCTGGCACCAGACTTGCCCTCCAA
+
DDDDDIIIIIHHIIIHIIHIIIIIHHIIIIHIIIIIIIIIIIIIIIIIIIIIIIIIHIIIIHIIIIGIIIHIIIIIIIIIHHHIGIIIHHIIIHHIIIIIICHIIIIIIHHIIIIHHIIIIHHHIIIHIIIIIIIIIIIIHHIHIHHIIIIIIIIIHIHIIIIIIIIIIIIIIHIHIIHIIIIIHHIIIIIIIIIIHIHIIIHIIIGIIHIIIHIIIIHIHIIHHIIIIIGIIIIIIIIIIHIIIIIIIHIIIHIIIIIIIIIIIIIIIIIHIIIIIIIIIIIIIIIIHIHFIIIIIIIIIIIIIIIIIIIIIIIIHHIIIIIIIIIIIIIIIIIIIIIIIIIIIIDDDDD
@HISEQ:969:HM2KJBCX2:2:1101:14505:68779 2:N:0:ACTATGCA
CACCTGTAGTAGCCCAACTATCCCTATTAATCATTACATCGATCCTAGAAACCAACAAAATAGAATCGGATGTCCTATTTCATTATTCCATGCTAATGTATTCAAGCGTGAGCCTGCTTTAAACACTCTAATTTTTTCAAGGTAACAGTCCTAATTCCCCGTGACACCAAATTAATGGCATTACGGTTCTTTAGAAGGTGAGAAATCAATAATATCAGTACATACCAACGGCATGACCGAAACATTGATCCCGAAATTCAACTACGAGCTTTTTAACTGCAACAACTTTAATATACGCTATTGGAGCTGGAATTACCGCGGCTGCTGGCACCAGACTTGCCCTCCAA
+
DDDDDIIIIIIIIGIIIIIIIIGIIIIIIIIIIIIIIIIIIHIHHHIIIIIIIIIDEHIIIIIHIIHIHIIHHIGEHIHIIIIIIGHIHIHIIIHGIHIIHFGHGIIIIIHHIGHHIIIIIHHCHHHIIHFHIHIIIIIIIIGIIHIIHIIIIIIIIIIIIHIHHIHHHHHIIIIIIIIIIHHIHGIIIIIIHHHIIIIIIIIIIIHIIIIIIIIHHIIIIIIHHIIIII=IIIIIIIIIIIHIHFGIIHIIIIIIIIIIIIIIIIIIIIIIIHHHIIIIIIIIIIIIHIIIIHHIIIHHIIIIIIIIIIIIIIIIIIIIIIIIIIIIIIIIIIIHIIIIIIDDDDD
@HISEQ:969:HM2KJBCX2:2:1101:12263:69663 2:N:0:ACTATGCA
CACCTGTAGTAGCCCAACTATCCCTATTAATCATTACGTTGATCCTAGAAACCAACAAAATAGAATCGAACGTCCTATTTCATTATTCCATGCTAATGTATTCAAGCGCGTGCCTGCTTTAAACACTCTAATTTTTTCAAAGTAACAGTCCTGACTCCCCACAACATCAAATTAATGACATCATGATTCATCAGAAGGGAGAAATCAATGACATTAGTACGTACCGAAGGCACGACCGACGTATTGATCCCGAAATTCAACTACGAGCTTTTTAACTGCAACAACTTTAATATACGCTATTGGAGCTGGAATTACCGCGGCTGCTGGCACCAGACTTGCCCTCCAA
+
DDDDDIIIIIIIIIIIIIIIIIIIIIIIIIIIIIIIIIIIIIIIIIIIIIIIIIIIHIIIIIIIIIIHHIHHIIIIHIIIIIIIIIIIHHIHGIIIIHIIIIHIIIIIIIIIIIIIIIIIIIIIIIIIIIIIIIIIIIHIIIIIIIIIHIIIHIIHIIIIIIIIIIGHIIIIIIHIIIIIIIIIIIIIIIHIIIIIIIIIIIIIIIIIIIIIIIIIIIIIIIIHIIIIIIIIIIIIIIIIIIIIHIIIIIIIIIIIIIIIIIIIIIIIIIIIIIIIIIIIIIIIIIIHIIIIIIIIIIIIIIIIIIIIIIIIIIIIIIIIIIIIIIIIIIIIIIIIIIIIIDDDDD
@HISEQ:969:HM2KJBCX2:2:1101:12806:69179 2:N:0:ACTATGCA
CACCTGTAGTAGCCCAACTATCCCTATTAATCATTACGGTGGTCCTAGAAACCAACAAAATAGAACCACAACGTCCTATTCTATTATTCCATGCTAATCTATTCAAGCAAATGCCTGCTTTAAACACTCTAATTTTTTCAAGGTAATGGTCCTGGCTCCCCGGCACACCCAATAAAGGACATACTGGTTCACCAGAAGGTGGACCCGACACAGGACAGTACTCGCCAAAGACGGACCGCCCGGCCAGGCCTAAAATTCAACTACGAGCTTTTTAACTGCAACAACTTTAATATACGCTATTGGAGCTGGAATTACCGCGGCTGCTGGCACCAGACTTGCCCTCCAA
+
DABDDIII?HHEHHIHHIIHIHHHIHIIIHHHIIIIIIIIEHHFFHHGIHICHGIGIIHFHHEHGHFEHHIICEHIIIIHIHHIII?EHEHH?HFHHHHHIGFHFIHHHHIIHGIIIHHGHHHHIIIIHHHIHHHIHHIHIIHG?GHECIIHHIHEHIIGIHIIIIIHEHIHHHHCG@GFHFIHHHIIIIHHGIIIHHIGHHHIIHHHHIIIHHHHIHEHHDIIIIIIHEHHHCHHHHDHHHHEEIHHIIIIHHIHIHHGEHFHHEEIIIIIIHIIHGHHHHHHHHHHIHHHHG<EHHGHHIIIHIHIIIIIIHGHGIIIIIIHIIHHHGCHIHECHHHHHB@DBD
@HISEQ:969:HM2KJBCX2:2:1101:2466:69891 2:N:0:ACTATGCA
CACCTGTAGTAGCCCAACTATCCCTATTAATCATTACGGTGGTCCTAGAAACCAACAAAATAGAACCACAACGTCCTATTCTATTATTCCATGCTAATCTATTCAAGCAAATGCCTGCTTTAAACACTCTAATTTTTTCAAGGTAATGGTCCTGGCTCCCCGGCACACCCAATAAAGGACATACTGGTTCACCAGAAGGTGGACCCGACACAGGACAGTACTCGCCAAAGACGGACCGCCCGGCCAGGCCTAAAATTCAACTACGAGCTTTTTAACTGCAACAACTTTAATATACGCTATTGGAGCTGGAATTACCGCGGCTGCTGGCACCAGACTTGCCCTCCAA
+
DDDDDIIIIIIIIIIIIIIIIIIIIIIIIIIIIIGIIIIIIIIIIIIIHIIIIIIIIIGIIIEHIIIIIIIHIIGIIIIEHIIIIHIIIIIIIIIIFHIIIHHIIIIGIIIIIIIHIIHHIIIIIIIIIIIIIIIIIIIIIIIIIIIIIIIIIHIIIIIIHHIIIIIIIIIIIIIIIIIIIIIIIIIIIIIIIIIIIIIIIIIIIIIIIIIIIIIIIIIIIIIIIIIIIIIIIIHIIIIIIIIIIIIIIIIIIIIIIIIIIIIIIIIIIIIIIIIIIHIIIIIIIIIIIIIIIHIIIIIIIIIIIIIIIIIIIIIIIIIIIIIIIIIIIIIIIIIIIIIIIDDDDD
@HISEQ:969:HM2KJBCX2:2:1101:8611:70209 2:N:0:ACTATGCA
CACCTGTAGTAGCCCAACTATCCCTATTAATCATTACGGTGATCCTAGAAACCAACAAAATAGAACCATGCCGTCCTATTCTATTATTCCATGCTAATGTATTCGAGCAAAAATGCCTGCTTTAAACACTCTAATTTTTTCAAGGTAAAGGTCCTGGATCCGCAAGACACCCAATAAAGGACATCAAGTTTCTCCAGAAGGTGAGAAATCAACAGTAACAGTTCATACCCCTTAAGGCATGACCATCACGTCAATCCCGAAATTCAACTACGAGCTTTTTAACTGCAACAACTTTAATATACGCTATTGGAGCTGGAATTACCGCGGCTGCTGGCACCAGACTTGCCCTCCAA
+
DDDDDIIIIIIIIIIIIIIIIIIIIIIIIIIIIIIIIIIIIIIIIIIIIIIIIIIIHIIIIIIIIGHIIIIIIIIHIIIHIIIIIIIIIIIIIIIIHHIHIGHIIIIIIIIIIIIIIIIIIHIIIIHIIIIIIIHIIHIHIIIHIIHIIIHIIIIIHHIIHHIIIIIIIIGIIIIHIIIHIIHIIIIIIIIIIIIIIIIHIHIHIIIIIIIIIIIIIIIIIIIHIIIIIIIIIIIIIIIIHHIIIIIIIHHDIIHIIIIIIIIIIIIIIIIIIIIIIIIIIHIIIIIIIIIIIIIIIIIIHIIIIIIIIIIIIIIIIIIIIIIIIIIIIIIIIIIIIIIIIIIIIIHIDDDDD
@HISEQ:969:HM2KJBCX2:2:1101:9092:69781 2:N:0:ACTATGCA
CACCTGTAGTAGCCCAACTATCCCTATTAATCATTACGGTGATTCAGAAACCAACAAAACAGGACCACCGTCCTATTTTATTATTCCATGCTAATGTATTCAGACATAAGCCTGCTTTGAACACTCTAATTTTTTCAAGGTAAAGGTCCTGGTTTCCTACCACGCTAAATTAATAACATGATAGTTCCCCAGAAGGTAGAAATTCTACACGCCAGTACAGACAATAGCCCGACCAACGATAGAACCCCGAAATTCAACTACGAGCTTTTTAACTGCAACAACTTTAATATACGCTATTGGAGCTGGAATTACCGCGGCTGCTGGCACCAGACTTGCCCTCCAA
+
DDDDDIIIIIIIIIIIIIIIIIIIIIIIIIIIIIIIIIIIIIIIIIIIIIIIHIIIHIIIIIIHIIHIIIIHIIIIIIIIIIIIIHHHIIGHHIIIIIIHIIIIIIIIIIIHHIIIIIIIHIIIHIIIIIIIIIIIIHIIIIIHHIHIHIHIHHHHHIIIHIHIIIIIIIIIIIIIIIIIIIIIIIIIIHIHIHIIIIIIIIIIHIIHIIIGIIIIIIIIIIIIIIHIIIIIIIIIIIIIHGHEIIIIIIIIIIIIIIIIIIIIIIIIIIIIIIIIIIIIIIIIIIIIIIIIIIIIIIIIIIIIIIIIIIIIIIIIIIIIIIIIIIIIIIIIIIIIIIDDDDD
@HISEQ:969:HM2KJBCX2:2:1101:9407:69795 2:N:0:ACTATGCA
CACCTGTAGTAGCCCAACTATCCCTATTAATCATTACGGTGGTCCTAGAAACCAACAAAATAGAACCACAACGTCCTATTCTATTATTCCATGCTAATCTATTCAAGCAAATGCCTGCTTTAAACACTCTAATTTTTTCAAGGTAATGGTCCTGGCTCCCCGGCACACCCAATAAAGGACATACTGGTTCACCAGAAGGTGGACCCGACACAGGACAGTACTCGCCAAAGACGGACCGCCCGGCCAGGCCTAAAATTCAACTACGAGCTTTTTAACTGCAACAACTTTAATATACGCTATTGGAGCTGGAATTACCGCGGCTGCTGGCACCAGACTTGCCCTCCAA
+
DDDDDIIIIIIIIIIIIIIIIIIIHIIIIIIIIIIIIIGHHHIIIIIIIIIIIIIIGEFFHHHHHICHIIHIIIIIIIIIIIIIIIIIIIIIIHIIHIIHIGIIHIIIIIIIIIIIIIHHHHHHIHIIIHIIIIIIIIHIIIIIIIHGIHIIIIIIIIIIIHIIIIIIIIIIIIIIIIIIIIIIIHIIIIIIIIIIIIIIIIIIIIIIIIIIIIIIIIIIIIIIIIIIIIIIIIIIIIIIIIIIHIIIIIIIIIIIIIIIIIIIIIHIIIIIIIIIIIIIIIIIIIIHIIIIIIIIIIIIIIIIIIIIIIIIIIIIIIIIIIIIIIIIIIIIIIIIIIIIIDDDDD
@HISEQ:969:HM2KJBCX2:2:1101:20005:70558 2:N:0:ACTATGCA
CACCTGTAGTAGCCCAACTATCCCTATTAATCATTACGGTGATCCTAGAAACCAACAAAATAGAACCATGCCGTCCTATTCTATTATTCCATGCTAATGTATTCGAGCAAAATGCCTGCTTTAAACACTCTAATTTTTTCAAGGTAAAGGTCCTGGTTCCACATGACACCCAATTAAGGACATCATGCTTCTCCAGAAGGTGAGAAATCAACTGCGACAGTTCATACCCCTTAAGGCACGACCATCACGTCAATCCCGAAATTCAACTACGAGCTTTTTAACTGCAACAACTTTAATATACGCTATTGGAGCTGGAATTACCGCGGCTGCTGGCACCAGACTTGCCCTCCAA
+
DDDDDIIIHIIHHIIIIIIIIHIIIIHIIIIIIIIHIIGIIIIIIIIIIGIIGIIIIIIHIGHIIIIIH?GHHHIIIHIIIIIIIIHIIIIHIIIIHHHHHFIHHHHIIIIIIIIIIIHGIHIIHHHIIIIIIHHIHGIIIIIIHIIIIIIIIIIIIHIIIIIIIIIHIIIIIIIIIIIIIIIIHIIIIIIIIIIIIIIIIIIHHIIIIIIIIIIHIIIIIIIIIIIIIIIIIIIIIIIIIHIIIIIIHIFIIIHIHIIIIIIIIIIIIHIIIIIIIIIIIIIIIIIIIIIIIIIIIIIIIIIIIIIIIIIIIIIIIIIIIIIIIIIIIIIIIIIIIIIIIIIIIIIDDDDD
@HISEQ:969:HM2KJBCX2:2:1101:17205:70825 2:N:0:ACTATGCA
CACCTGTAGTAGCCCAACTATCCCTATTAATCATTACGTCAATCCTAGAAACCAACAAAATAGGATCGAACGTCCTATTTCATTATTCCATGCTAATGTATTCAAGCGTTAGCTTGCTTTAAACACTCTAATTTTTTCAAAGTAACAGTCCAAATTCCCCAAAACACCAAATTAATGGCATTAAGATTCATCAGGAAGGAGGAATCAGTGAGACCAGTACATACCAGAGGCATGACCAACCTACTAACCCCGAAATTCAACTACGAGCTTTTTAACTGCAACAACTTTAATATACGCTATTGGAGCTGGAATTACCGCGGCTGCTGGCACCAGACTTGCCCTCCAA
+
DDDDDIIIIIIIIIIIIIHIIIIIIIIIIIIIIIIIIIIIIIIIIIIIIIIHIIIIIIIGIIHIHIIIIIIHIIIIIIIIIIIIIIHIIIIIHHIHIIIIIIIIIIHIHIIHIIIIIIHIHHHHIIIIIIIHIIHIIIIIIHIIIIIIIIIIIIIHIHHIIIIIIIIIIIIIIIIHHIIIHHIIHIIIIHIIIIIIIIIHIIIIIIIIIIIIIIIIIIIIIIIIIIIIIIIIIIIIIIIIIIIHIIHIIIIIIIIIHIIIIIIIIIIIIIIIIIIIIIIIIIIIIIIIIIIIIIIIIIIIIIIIIIIIIIIIHIIIIIIIIIIIIIIIIIIIIIIIIIIIIDDDDD
@HISEQ:969:HM2KJBCX2:2:1101:20684:70861 2:N:0:ACTATGCA
CACCTGTAGTAGCCCAACTATCCCTATTAATCATTACGGTGATCCTAGAAACCAACAAAATAGAACCATGCCGTCCTATTCTATTATTCCATGCTAATGTATTCGAGCAAAAATGCCTGCTTTAAACACTCTAATTTTTTCAAGGTAAAGGTCCTGGATCCGCAAGACACCCAATAAAGGACATCAAGTTTCTCCAGAAGGTGAGAAATCAACAGTAACAGTTCATACCCCTTAAGGCATGACCATCACGTCAATCCCGAAATTCAACTACGAGCTTTTTAACTGCAACAACTTTAATATACGCTATTGGAGCTGGAATTACCGCGGCTGCTGGCACCAGACTTGCCCTCCAA
+
DDDDDIIIIIIIIHHHHIIIIIIIIIIIIIIIIIIIIIGIIIIIIIIIHIIIIIIIIIIIIIHIIHIIIHIIIHCHIIIHIIIIIIIIHIIII@GHIHIHHGHHHHIGIHHHIIHHHIIIHIHIIHIIHIIIHHHIHHIHIIIIIIHIIHHHIIHIHHIIIEHHHIIIIIHIHIHIIIIIIHIIIIHHHIHHIIHHEIIIIIHHFIHIIIIIIIIIIHIHGIHIIHHIIIHIIIIIHHI<HIIIIHHHIHHFIHGIIHHIIIIIHIIIIIIIHHIIIIIHIHIIIIIIIIIIHHIIIIIHIIIIIIIIIIIIIIIHIIIIIIIIIIIIIIIIIIIIIIIIIIIIIIIIDDDDD
@HISEQ:969:HM2KJBCX2:2:1101:11241:71283 2:N:0:ACTATGCA
CACCTGTAGTAGCCCAACTATCCCTATTAATCATTACGTCGATCCTAGAAACCAACAAAATAGAATCAAACGTCCTATTTCATTATTCCATGCTAATGTATTCAAGCATGCGCCTGCTTTAAACACTCTAATTTTTTCAAAGTAACAGTCCTGATTCCCCACGACACCAAATTAATGACATCGCGGTTCTTCAGAAGGTAGGAACCAATAATGCCAGTGCGTACCGAAGCACGACCGACAATTTGATCCCGAAATTCAACTACGAGCTTTTTAACTGCAACAACTTTAATATACGCTATTGGAGCTGGAATTACCGCGACTGCTGGCACCAGACTTGCCCTCCAA
+
DDDDDIIIIIIIHIIIHIHIIHIIIIIIIIIIIIIIIIIIIIIIIIIIHIIHIIIIHIIIIIIIIIIIIIIIIIIIIIIIGIHIHIICHIHIIIIIIIIIIFIIIHIIIIIIIIIHHIIIIIHHIIIIIHHIIIIIIIHHIIIIIHIIIHIIIIIIIIHHHHIGHIIIIIHHFIIIIHHIIIIIIIHIIIIIIIIIIIIIIGIIIIIIIHIIIIIIIIIIIIIIIIIIIIIIHHIIIIIIIIIHIIIIIIIIIIIIIIHIIHHIGIIIIIIIIFIIIIIHGIHHEIIHGIHHHIIIIIIIIIHIHIIIIIIIIIIIIIIIIIIIIIIIIHIIIIIIIIIIDDDDD
@HISEQ:969:HM2KJBCX2:2:1101:19259:70334 2:N:0:ACTATGCA
CACCTGTAGTAGCCCAATTCCCTATTAATCATTACGGTGATCCTAGAAACCAACAAAATAGAACCATGCCGTCCTATTCTATTATTCCATGCTAATGTATTCGAGCAAAAATGCCTGCTTTAAACACTCTAATTTTTTCAAGGTAAAGGTCCTGGATCCGCAAGACACCCAATTAAGGACATCAAGTTTCTCCAGAAGGTGAGAAATCAACAGCGACAGTTCATACCCCTTAAGGCATGACCATCACGTCAATCCCGAAATTCAACTACGAGCTTTTTAACTGCAACAACTTTAATATACGCTATTGGAGCTGGAATTACCGCGGCTGCTGGCACCAGACTTGCCCTCCAA
+
DC@DDGIIIIIHIHHHHHIHIIIIIIIEHFHHIHHIHEHHHIIIIIIHHIHHIIIIIHIIEHIIHI1DFHHII?HIEEHHIHFHIHEHIHIHHIIFHHEEHFGHHIHIHFC15BGCG@GFFH1HGEEG<CCHCGC@HHHHFB<GH?HHECHHIIGIEEHEHEGGCCCFEGGHH?IIHGHEHHCHHCCEGGDEHGCEHGCD0D@DGHEHEHHG8GHFGHHIIIHHEHEFHHHGIHHGHG?CCFHHHHEE<1FHDHDHCHHG?F?FHHHCHGGIIIIIIIHHGCIHGHGFHHHHIHHG=DIHEIIHHCHIHFGF1IIIIHHCHIHIIIHHHIHHIHHHC1HHHIHHIID@@@D
@HISEQ:969:HM2KJBCX2:2:1101:17375:72639 2:N:0:ACTATGCA
CACCTGTAGTAGCCCAACTATCCCTATTAATCATTACGGTGATCCTAGAAACCAACAAAATAGAACCATGCCGTCCTATTCTATTATTCCATGCTAATGTATTCGAGCAAAAATGCCTGCTTTAAACACTCTAATTTTTTCAAGGTAAAGGTCCTGGATCCACAAGACACCCAATAAAGGACATCAAGTTTCTCCAGAAGGTGAGAAATCAACAGTAACAGTTCATACCCCTTAAGGCATGACCATCACGTCAATCCCGAAATTCAACTACGAGCTTTTTAACTGCAACAACTTTAATATACGCTATTGGAGCTGGAATTACCGCGGCTGCTGGCACCAGACTTGCCCTCCAA
+
DDDDDEHIIIIIHHHIIIIIIIHHHHHHHHFCGHGIEHHIEEGHHIHHHHGHHHIIIGHIHHFGGFHHIHE?HHIHHHI?EHIIIHHIFHHHCHGEH?HHG@@HHHHHHHIIIGHHHFHHHIHHHIIHHHIIGHHG?HEGIHIIHIIHIIIIIGHHHGHE?HHHIHGFHHEFHIIHHDFHHEHGFEIIIIIIHEHIHEIIHIHGHFEIHHHHHIHHHGH@9IIIHHGIIHHIIIIIIIHHIIIIIIIIIGHFHHDIIHIHGHIIIIHIIIHHHHGIIIIHIIIIHIHEEIIIIIHHFHHHDGIIIIHHIIIHIIIIIIIIIHIIIIIIIIIIIIIIIIIIIIIIIHIIDDDCD
@HISEQ:969:HM2KJBCX2:2:1101:13796:72905 2:N:0:ACTATGCA
CACCTGTAGTAGCCCAACTATCCCTATTAATCATTACGGTGATCCTAGAAACCAACAAAATAGAATCATGCCGTCCTATTTTATTATTCCATGCTAATGTATTCAAGCAAAATGCCTGCTTTAAACACTCTAATTTTTTCAAAGTAAAGGTCCTGGTTCCCCGCGGCACCCAATTAAGGACATCGCGGTTCTCCAGAAGGTGAGAAATTGACTACACCAGTTCATACCCCTTAAGGCACGACCGATGTGTCAATCCCGAAATTCAACTACGAGCTTTTTAACTGCAACAACTTTAATATACGCTATTGGAGCTGGAATTACCGCGGCTGCTGGCACCAGACTTGCCCTCCAA
+
DBDDDIEHHHHE@HIHHHIIHGHIIIHHHHHIIEFHEHIHEHIFHIIHIIIG?C1EHHHIEHFGHHCFHCFEDECDHHCHFFHGGHCHEHHHHHHCCCGHHCFFCC@CEHIHE3DHF<GEGIHHHHFHCHEG@@FFHIHIHHGHBFBFE@HIIHHHEDHIHHHECGHHCHIHHEHHFG:CIHH@5HFGD//FIIHHHHIIIHIIIIIHEIII<HHFHG@9H@9HHEC@G?IHHHHGHEHG@GIIIIIIIFGHECDDHEIIHGIHHIIHFH?GIIHHEGIIIHHFHEHGEGFHHHIHHED0IHIIIIHIIHHIIHIIIIIIIIHIIIIHHIIIIHHIIIHHIIIIHHIDADDD
@HISEQ:969:HM2KJBCX2:2:1101:19630:73002 2:N:0:ACTATGCA
CACCTGTAGTAGCCCAACTATCCCTATTAATCATTACGGTGATCCTAGAAACCAACAAAATAGAACCATGCCGTCCTATTCTATTATTCCATGCTAATGTATTCGAGCAAAAATGCCTGCTTTAAACACTCTAATTTTTTCAAGGTAAAGGTCCTGGATCCGCAAGACACCCAATTAAGGACATCGAGTTTCTCCAGAAGGTGAGAAATCAACAGCAACAGTTCATACCCCTTAAGGCACGACCATTACGTCAATCCCGAAATTCAACTACGAGCTTTTTAACTGCAACAACTTTAATATACGCTATTGGAGCTGGAATTACCGCGGCTGCTGGCACCAGACTTGCCCTCCAA
+
DDDDDIIIIIIIIIIIIIIIIIIHHIIIIIIIIIIIIIIIIIIIIIIIEHIIIIIIIIIIHHHIHHHIIGHHIIHIHIIIIIIIIIIIIIIIIGIIIIIIIGHIIIIHIIIIIHIIIHHIIIIIIIIIIHHIIIIIIIIIIIHIHHIHIIIIIIIHIIIIIIIIIHHIIIIIIIIIIIIHIIIIIIIIIIIIHHHHIIIIIHHHIIIIHIIIIIIIIIIIIIIIIIIIIIIIHHIIIIIIIIIIIHHIIIHGIHHIIIIIIIIIIIIHHIIIIIIIIIIIIIIIIIIIIIHHHHHHIIIIHIIIIIIIIIIIIIIIIIIIIIHIIIIIIIIIIIIIIIIIIIIIIIIIDDDDD
@HISEQ:969:HM2KJBCX2:2:1101:14332:73428 2:N:0:ACTATGCA
CACCTGTAGTAGCCCAACTATCCCTATTAATCATTACGGTGGTCCTAGAAACCAACAAAATAGAACCACAACGTCCTATTCTATTATTCCATGCTAATCTATTCAAGCAAATGCCTGCTTTAAACACTCTAATTTTTTCAAGGTAATGGTCCTGGCTCCCCGGCACACCCAATAAAGGACATACTGGTTCACCAGAAGGTGGACCCGACACAGGACAGTACTCGCCAAAGACGGACCGCCCGGCCAGGCCTAAAATTCAACTACGAGCTTTTTAACTGCAACAACTTTAATATACGCTATTGGAGCTGGAATTACCGCGGCTGCTGGCACCAGACTTGCCCTCCAA
+
DDDDDIIIIIIIIIIIIIIIIIIIIIIIIIIIIIIIIIIIIGIIIIIIIIIIIHIIIIIIIIHIIIIIIHHHHHIIIIIIIIIIIIIIIIIIIIIHIIIIIHHHIIIIIIHIIHHIIIHHIIIIHIIIIIIHIHIHHHIIIIIIIIIHIIIHIIIIIIIIHIIIIIIIIIIIIIIHIIIIIIIIIIIIGHHHIIIIIIHHIHIHIIIIIIIIIIIIIIIIHIIIIIIIIIHIIIIHIIIIIIIHHIIIIIIIIIIIIIIIIIIIIIIIIIIIIIIIIIIIIHIIIIIIIIIIIHIIIIIHIIIIIIIIIIIIIIIIIIIIIIIIIIIIIIIIIIIIIIIIIDDDDD
@HISEQ:969:HM2KJBCX2:2:1101:9930:73082 2:N:0:ACTATGCA
CACCTGTAGTAGTCCCAACTATCCCTATTAATCATTACGGTGATCCTAGAAACCAACAAAATAGAACCATGCCGTCCTATTCTATTATTCCATGCTAATGTATTCGAGCAAAAATGCCTGCTTTAAACACTCTAATTTTTTCAAGGTAAAGGTCCTGGATCCGCAAGACACCCAATTAAGGACATCAAGTTTCTCCAGAAGGTGAGAAATCAACAGTAACAGTTCATACCCCTTAAGGCACGACCATTACGTCAATCCCGAAATTCAACTACGAGCTTTTTAACTGCAACAACTTTAATATACGCTATTGGAGCTGGAATTACCGCGGCTGCTGGCACCAGACTTGCCCTCCAA
+
DADDA<DGFEFECC@CFHEHHHHIGEHEHHIEEHFGEH?GHCHFCFCCGEHHCGHCHHIHC@F<FHIIIGDGFHDF<GFH?HHHE@EHEHIHH11CGFHFF<CGHHHIIHEHIIIHGHGHHG?CEBGHGFGHGHCHEFE1CFFFGGFDHHHHA@FHCCFDHEHCFFHHHHHEHHGHEHG?CHHHHFFG@ECEHEIIIIIIIHHHHHHH@H?EHIIHHIIIIHEIHHEIGIIHHHHHCEGCC?FHACECEG@GDHDCCHG@GCCCHHF<CE<G@HEHEIH@HHEIGHHEHCCCEFGCC?H@G</GHEHCHEHEHEHIIIHCIHCHIIHG?HG@CD<1EIHCGGG@H@DHED0<@@
@HISEQ:969:HM2KJBCX2:2:1101:12759:72662 2:N:0:ACTATGCA
CACCTGTAGTAGCCCCAACTATCCCTATTAATCATTACGGTGATCCTAGAAACCAACAAAATAGAACCATGCCGTCCTATTCTATTATTCCATGCTAATGTATTCGAGCAAAATGCCTGCTTTAAACACTCTAATTTTTTCAAGGTAAAGGTCCTGGTTCCACATGACACCCAATTAAGGACATCATGCTTCTCCAGAAGGTGAGAAATCAACTGCGACAGTTCATACCCCTTAAGGCACGACCATCACGTCAATCCCGAAATTCAACTACGAGCTTTTTAACTGCAACAACTTTAATATACGCTATTGGAGCTGGAATTACCGCGGCTGCTGGCACCAGACTTGCCCTCCAA
+
DDDDDHIIIIIIIIHHIIIHHIIIIIIIIIIIGHIHHIHIIIIFHIFHHIIIEHHIIIIIIHIGHIHIIIIIHHIGDHIIIGIIIIIIIGHIFHCHIHHIH<FFGHIEHHHIIHHHIIIIIIIIIIIIHIIHIIHHHIIIIHHHGHHIIHHHHHHHHHFHHIIHHIIIIHHHIHHHEHEHIIIHHFHF?DHIHGIIIIIHIHEIHIIHIHIHHHGIIHHEIIHHHGIIIIIIIII<HIIIIIIIIIIIIIHHHEHIHHIIIIIIIIIIIIIIIIIHHIIIIIIIIIIIHEHIHIIIIIIHGIIIIIIIIIIGIIIIIIIIIIHIIIIIIIIIIIIIIIIIIIIIIIIIDDDDC
@HISEQ:969:HM2KJBCX2:2:1101:5016:74228 2:N:0:ACTATGCA
CACCTGTAGTAGCCCAACTATCCCTATTAATCATTACGGTGATCCTAGAAACCAACAAAATAGGATCAAACGTCCTATTTCATTATTCCATGCTAATGTATTCAAGCGTTAGCCTGCTTTAAACACTCTAATTTTTTCAAAGTAACAGTCCTGTTTCCCTGCAACACCAAATTAATGGCATTACAGTTCTTCAGAAAGGAGGAATCAGCGAGACCAGTACGTACCAATGGCACGACCAACCTGCTGACCCCGAAATTCAACTACGAGCTTTTTAACTGCAACAACTTTAATATACGCTATTGGAGCTGGAATTACCGCGGCTGCTGGCACCAGACTTGCCCTCCAA
+
DDDDDIIIIIHIIIIIIIIIIHIIIIIIIHIIIIIIIIIIIIIIIIIIIIIIIIIIIIIIHHCHHIIIHIIHHGGIEHIHIIIIIIIHHHIIIIHIIIIIIIIIIIIIIHIIIIHIIIIIIIIIIIIHIIIIIIIIIIIIIIIIIIIIHIIIIIIIIIIIIIIIIIIIIIIIIIIIIIIIIIIIIIIGIIIIIIIIIIIIIIIIHIIIIIIIIIIIIIIHIIIIIIIIIIIIIIIIIHIHIIIIHIIIIIHIIIIHIIIIIIIIIIIIIIIIIIIIIIIIIHIIIIIIIIIIIIIIIIIIIIIIIIIIIIIIIIIIIIIIIIIIIIIIIIIIIIIIIIIIIDDDDD
@HISEQ:969:HM2KJBCX2:2:1101:9480:74385 2:N:0:ACTATGCA
CACCTGTAGTAGCCCAACTATCCCTATTAATCATTACGGTGATCCTAGAAACCAACAAAATAGAACCATGCCGTCCTATTCTATTATTCCAGCTCCAATAGCGTATATTAAAGTTGTTGCAGTTAAAAAGCTCGTAGTTGAACTTCAGACCTGACCGGGCGGTCCGCCTAACGGTGTGTACTGTCTGGCCGGGCCTTACCTCTTGGTGAGCCGGCATGCCCTTCACTGGGTGTGTCGGGGAACCAGGACCTTTACCTTGAGAAAATTAGAGTGTTCAAAGCAGGCTTACGCCGGAATACATTAGCATGGAATAATAAAATAGGACGCGCGGTTCTATTTTGTTGGTTTCTAGAGTCGCCGTAATGATTAATAGGGATAGTTGGGGGTTCACCATAG
+
DDDDDHHIIIIIIIIHHIIIIIIIIIIIIIIIIIIIIIIIIHIIIIIIHIIIIIIIIIIIIIHIIIIHIHFHHIGGIGFIIIIHIHIHHHIHIIHIHHHHC<EDHEEHHHHHIIIIHIHIHIIIIIIIHHHIGHHIEHFHIIIEHGHIHIIIIIIHIHHGHHIHHGHHIHHHHGIIIHHIHHGHEGIIGGIIHHHHHHHHHHHGIIHIIHGIIIHIHHHIHHHEBHHHHHHHHIGIIIIIIIIIIIIIIIIIIHIIIIHHGIIHIHGHIIIIIIIIIIIIHIIIIIIIIIIIHHHIHIIIIIIHIHHIHIIIIIIIIIIIIHIHIHIIIIIIIIIIIIIIHIIGIIIIHIIIIIIHIIIIIIIIHIIIIIIIIIIIIIIIIIIIIIIHIIIDDDDD
@HISEQ:969:HM2KJBCX2:2:1101:15413:74858 2:N:0:ACTATGCA
CACCTGTAGTAGCCCAACTATCCCTATTAATCATTACGTCGATCCTAGAAACCAACAAAATAGAATCAAACGTCCTATTTCATTATTCCATGCTAATGTATTCAAGCGTGCGCCTGCTTTAAACACTCTAATTTTTTCAAAGTAACAGTCCTGATTCCCCACGACACCAAATTAATGACATCGCGGTTCTTCAGAAGGTAGGAACCAATAATGCCAGTACGTACCGAAGCACGACCAACAATTCGATCCCGAAATTCAACTACGAGCTTTTTAACTGCAACAACTTTAATATACGCTATTGGAGCTGGAATTACCGCGGCTGCTGGCACCAGACTTGCCCTCCAA
+
DDBDCHHIIIHIIHIGHIIIIIGHIIIHIIIIIIIIIIIIIIIIIIIIIIIIIIHHHIIIIHEHIIIIICHHHIGHIHGGHIIHHIIIIIIIIIIIIIIIHHHHIIHHIHIIGIHIIIHHHHHHIIIHIIIIFHHHIIIHHIIHHHFCGHHHGH1CGHHGEHFAHFEHFHIIIIIIHHHHDIIGHHHIIIIHGIIIIIIIIHHHHHHHIHGIIIIIIHIHIIIIIIIHIIIIIIIHHIIIHH@DHEIHIHHHIHHIIHIHIIIIHIIHIHHHGIIIIHHHIHEHHGIIIIHGIHHIIIIIIIIHHIIIIIIIIIIIHIIIIIIIIIIIIIIIHIHIHHIIBDAD@
@HISEQ:969:HM2KJBCX2:2:1101:5612:75651 2:N:0:ACTATGCA
CACCTGTAGTAGCCCAACTATCCCTATTAATCATTACGGTGATCCTAGAAACCAACAAAATAGAATCATGCCGTCCTATTTTATTATTCCATGCTAATATATTCAAGCAAAATGCCTGCTTTAAACACTCTAATTTTTTCAAAGTAAAGGTCCTGGTTCCCCGCGACACCCAATTAAGGGCATCGCGGTTCTCCAGAAGGTGAGAAATTGACTACACCAGTTCATACCCCTTAAGGCACGACCGATGTGTCAATCCCGAAATTCAACTACGAGCTTTTTAACTGCAACAACTTTAATATACGCTATTGGAGCTGGAATTACCGCGGCTGCTGGCACCAGACTTGCCCTCCAA
+
DDDDDIIIIIIIIIIIIIIIIIIIIIIIIIIIIIIIIIIIIIIIIIIIIIIIIIIIIIIIIIIIIIIIIIHIIIIIIIIIHIIIIIIIHHIIIIIIIIIHIFIIIHIIIIIIIIIIIIIIIIIIHIIIIIIIIIIIIIIIIIIIHHIIIIIIIIIHHHIIIIIIIIIIIIIIIHIIIIIIIIIIIIIIIIIIIIIIIIIIIIIIIIIIIIIIIIIIIIIIIIIIIIIIIIIIIIIIIIIIIIIIIIIIIIHIIIIIIIIIIIIIIIIIIIIIIIIIIIIIIIIIIIIIIIIIIIIIIIIIIIIIIIIIIIIIIIIIIIIIIIIIIIIIIIIIIIIIIIIIIIIIIIIDDDDD
@HISEQ:969:HM2KJBCX2:2:1101:16295:75079 2:N:0:ACTATGCA
CACCTGTAGTAGCCCAACTATCCCTATTAATCATTACGGTGGTCCTAGACCAACAAAATAGAACCAACGTCCTATTCTATTATTCCATGCTAATCTATTCAAGCAAAAGCCCGCTTTAAACACTCTAATTTTTTCAAGGTAATGGTCCTGGTTCCCCGACACACCCAATAAAGGGCATACCGGCTCACCAGAAGGATAGACCCGACAACAGACAGTACTCGCCAGAGACGGACCGCCCGGTCAGGTCTAAAATTCAACTACGAGCTTTTTAACTGCAACAACTTTAATATACGCTATTGGAGCTGGAATTACCGCGGCTGCTGGCACCAGACTTGCCCTCCAA
+
DB@DDHHHHIHHHHHIHDHHIHGGHHIIHFHCHHIIHHHHIIIEHHIIG@FHHIIIGHHIHIIIGHIHIIEGHIIIIHHHHHIICHIIGHHIEHFFCH?HHGHHHHIIIIDHHHHHIGHIIIHIIHHIHHIIHIIIHHIIHIFHIHIHGEHGHHHIHHHGIIHGIIHHIHGHHHHHHIIIIIIIIIIIIIHIIIHHHHHHIIHHHHHHHEHIIIIHIHHIHIIHHIIHIIIHIIIIGHCIHHHIIIHGIIIHGFHIHIHEHGF@HFHGIIIIIHHIHHHIIIHGHHIIHCIIHHGHIIHHIIIIIHIHHIIIIIIHIHHIIIIHHHIHHEHGHHCHGEDDCDA
@HISEQ:969:HM2KJBCX2:2:1101:12995:75630 2:N:0:ACTATGCA
CACCTGTAGTAGCCCAACTATCCCTATTAATCATTACGTGATCCTAAAACCAACAAAATAGAACCATCGTCCTATTTTATTATTCCATGCTAATGTATTCAAGCAAAAATGCCCGCTTTAAACACTCTAATTTTTTCAAAGTAAAGGTCCTGATTCATCGAAACACCCAAGAGCATCCCGAATCACCAGAAGGTGAGAAATTGGCTACACACCGTTTCATGCCCCTAAAGGCACAATCGATATATCCCAATTCCGAAATTCAACTACGAGCTTTTTAACCGCAACAACACTAATATACGCTATTGGAGCTGGAATTACCGCGGCTGCTAATACCAGACTTGCCCTCCAA
+
DADDDIIIIIIIIIIIIIIIIHIIIIIIIIIIIIIIIIHHIIIIIIIIIIHIGIIIIHHIIIIHIIIHIIIHIIIIIIHIIIIIHHGHIIIGIIIIHHIHIHHIIIIIIIIIIIIIIIIIHHIIIIHIIIIIIIIIIIIIHIIIIIIIIIHIIIIIIIIIIIIIIIHIIIIIIIIIIIIIIIIIIIIIIHIIIIIIIIIIIIIIIIIIIIIIIIIIIIIIIIIIIIIIIIIIIIIGIIIIIIIIHIHGIIIIIIIIIIIIIIIIIIIIIIIIIIIIIIIIIIIIIIIHIIIIIIIIIIIIIIIIIIIIIIIIIIIIIIIIIIIIIIIIIIIIIIIIIHIIHIIIDDDDD
@HISEQ:969:HM2KJBCX2:2:1101:6405:75823 2:N:0:ACTATGCA
CACCTGTAGTAGCCCAACTATCCCTATTAATCATTACGTCAATCCTAGAAACCAACAAAATAGGATCAAACGTCCTATTTCATTATTCCATGCTAATGTATTCAAGCGTTAGCCTGCTTTAAACACTCTAATTTTTTCAAAGTAACAGTCCTGTTTCCCTGCAACACCAAATTAATGACATTACAGTTCTTCAAGAAGGAGGAACCAGTAAAGCCAGTACATACCAGAGGCACGACCAACCTACTAATCCCGAAATTCAACTACGAGCTTTTTAACTGCAACAACTTTAATATACGCTATTGGAGCTGGAATTACCGCGGCTGCTGGCACCAGACTTGCCCTCCAA
+
DCDDDIIIIIIIHIIIIIIIIIIIIIIIIIIIIIIIIIIIIIIIIIIIHIIIIIIIIIIIIIHHIIHIIIIIIIIIIIIIIIIIGIIHGIIIIIGIIHIIIIIIIIIIIIIIIIIIIIHIIIHIIIIIIIIIIIIIIIIIIIHIIIIIIIIIIIIIIIIIIIIIIIIIIIIIHIIIIIIIIIIIIIIIIIIIIIIIIIIIIIIIIIIIIIIIIIHIIIIIIIIIIIIIIIIIIIIIIIIIIIIHHIIHIIIIIIIIIIIIIIHIIIIIIIIIIIIIIIIIIIIIIIIIIIIIIIIIIIIIIIIIIIIIIIIIIIIIIIIIIIIIIIIIIIIIIIIIIIIIIDDDDD
@HISEQ:969:HM2KJBCX2:2:1101:20987:76024 2:N:0:ACTATGCA
CACCTGTAGTAGCCCAACTATCCCTATTAATCATTACGTCGATCCTAGAAACCAACAAAATAGGGTCAAACGTCCTATTTCATTATTCCATGCTAATGTATTCAAGCGTGTGCCTGCTTTAAACACTCTAATTTTTTCAAAGTAACGGTCCTGATTCCCCATGACACCAAATTAATGACATCACAGTTCGTCAGAAGGTAGAAATCAATAATACCAGTGCATACCAGAGGCACGACCAATATATTGATCCCGAAATTCAACTACGAGCTTTTTAACTGCAACAACTTTAATATACGCTATTGGAGCTGGAATTACCGCGGCTGCTGGCACCAGACTTGCCCTCCAA
+
@DD@DHGHEHIHHIIGHIGHGHHHFHCHHHFHHHEHIHHHHIHHIIIHIHHHHHIIIIIIHHEHH<FHHIIDFCEHEHHIHIIIIE?GEEFHH?HHIEFHHCFHIHHHIIHHHHHIIIIHHIIHEHHHHHHHIHIIIHHHHHHGHHHHHHIHHEHHIHGIHHHGHHHHHH?IHHHEFHHHHHHHIHIHDHIIIIIIHHHIIIIIIIIIIIIIIIIIIIIIHIIIIIHIIIIIIIIIIIIIIIIHHHGIIIIIIIIIIIIIIIIIIIIIIIIIHIHIIIIIIIIIIIIIIHIIIIIIHHHHGIIIIIIIIIIIIIIIGIIIIIHIIIHIIIIIIIIIIIIIIDDDDD
@HISEQ:969:HM2KJBCX2:2:1101:1381:76315 2:N:0:ACTATGCA
CACCTGTAGTAGCCCAACTATCCCTATTAATCATTGCTCACAAATCCAAAAACCAACAAAATACGATAAACGAGCCCTAACTTATTATTCCATGCTAATGTATTCATAACTAACCGCCTGCTTTAAACACTCTAATTTTTTCAAAGTAAAGGTCCTGGATTGCGAACCCAACCCAGCAAAGGGCAGGAACGTTCTCCAGGAAGATGGTAAGCGCGCATCGGCACTCACACACGAAACCGTGGCGGGCCAAGCGCACTATACCAGAAATCCAACTACGAGCTTTTTAACTGCAACAACTTTAATATACGCTATTGGAGCTGGAATTACCGCGGCTGCTGGCACCAGACTTGCCCTCCAA
+
DDDDDIIIIIIIIIIIIIIIIIIIIIIIIIIIIIIIIIIIIIIIIIIIIHIIIIIIIHIIIIIIH?HHIIIIHIIIIGIGHIIIHEHHHIIIIHHIIHIIHDFHGIHIIIHHHIIIIIIIIHHHHIHCHHHGIIHIIIHHHHIIIIIIIIIHHIIIHHIHIIIIIIIIIIHIHHIIHHHIIIGHIIHHIIHHHHGHIIIIIIIIIIIIIHHIIIIIHIIIIIIHHIIIIIIIHHIIIIIIIIIIIIIIIIIIIIIIHIIIIIIIIIIIIIIIIIIIIIIIIIIIIIIIIIIIIIHHIIIIHGIIHHIIHIIIIIIIIIIIIIIGIIIIIIIIIHIIIIIIHIIIIIIIIIIIIDDDDD
@HISEQ:969:HM2KJBCX2:2:1101:11005:76143 2:N:0:ACTATGCA
CACCTGTAGTAGCCCAACTATCCCTATTAATCATTACGTCAATCCTAGAAACCAACAAAATAGGATCAACGTCCTATTTCATTATTCCATGCTAATGTATTCAAGCGCGAGCCTGCTTTAAACACTCTAATTTTTTCAAAGTAACAGTCCTGATTCCCCGCCACACCAAATTAATGACATGATGGTTCGTCAGAAGGTAGGAACCAGTAACACCAGTACGTACCTAAGGCACGACCAACGTACTGATCCCGAAATTCAACTACGAGCTTTTTAACTGCAACAACTTTAATATACGCTATTGGAGCTGGAATTACCGCGGCTGCTGGCACCAGACTTGCCCTCCAA
+
DDDDDIIIIIIIIIIIIIIIIIIIIIIIIHIIIIIIIIIIIIIIIIIIIIIIIIIIHHHIIIIHIIIIIIGHHHIHIIIGIIIIIIIIIHHFHHIIIIIIHIIIIIIIIIHIHIIIIHIIIHIHIIHIIIIIIIHHIIIIIIHIIIHIIIIHIHIIIIIIIIIIIHHIIIIHIIIIIIIIIIHIIHIHIHIIIIIIIHIIIIIIIIIIIIIIIIIIIIIIIIHIIIIIIIIIIIIIIIIHIHHHIIIIIHIIIIIHIHIIIIIIIIIIIIIIIIIIIIIIIIIIIHIIIIIIIIIIIIIIIIIIIIIIIIIIIIIIIIIIIIIIIIIIIIIIIIIIIIIIDDDDD
@HISEQ:969:HM2KJBCX2:2:1101:11724:76268 2:N:0:ACTATGCA
CACCTGTAGTAGCCCAACTATCCCTATTAATCATTACGTCGATCCTAGAAACCAACAAAATAGGTTCGATCGTCCTATTTCGTTATTCCATGCTAATGTATTCAAGCGCGAGCCTGCTTTAAGCACTCTAATTTTTTCAAAGTAACAGTCCTGTTTCCCCGCAACAACAAATTAATGCCATCACGGTTCTACAAGAGGGAGGGACCAGTGAGGCCAGTGCATACCAGTGGCACGACCGACCTACTGGCCCCGAAATTCAACTACGAGCTTTTTAACTGCAACAACTTTAATATACGCTATTGGAGCTGGAATTACCGCGGCTGCTGGCACCAGACTTGCCCTCCAA
+
DD?DD?HE?@D1<1D@CGEEHH1FC<CC11C111<<D@<DCEGIGHE1@H@FGH10<1<<1DC1FHC/1<@C1<D<C@<<1<1F11<C<GE@EH@HEHECHCCCHHG@E?F<CEH?@@B<CHHGEHHFIHHGHIHG<<@FHEGHIGFFFG0FAF@FHHC0?EAACHFHHHHIHIIIGHG7EFFC</:@EIHEHHHHHHFCF4@F@BHHFD0GCF<HFHF0HGCF@CHG?DIHEE?EC<11HHGG>CCC??HHGF?EF?EE<G?CF1C0@F1FC<1GGC1CGFD<1CEC<1HE<0C1C1EHHHF?IHEHHHHHE<//C/HGHHE1HHHCGF<<1<<EHHHHCD0@@D
@HISEQ:969:HM2KJBCX2:2:1101:1595:77086 2:N:0:ACTATGCA
CACCTGTAGTAGCCCAACTATCCCTATTAATCATTACGTCGATCCTAGAAACCAACAAAATAGAATCAAACGTCCTATTTCGTTATTCCATGCTAATGTATTCAAGCGTGAGCCTGCTTTAAACACTCTAATTTTTTCAAAGTAACAGTCCTGATTCCCCATGACACCAAATTAATGACATCATGGTTCGTCAGAAGGTAGGAATCAATAATACCAGTACGTACAATAGCACGACCAATAAATTGATCCCGAAATTCAACTACGAGCTTTTTAACTGCAACAACTTTAATATACGCTATTGGAGCTGGAATTACCGCGGCTGCTGGCACCAGACTTGCCCTCCAA
+
DDDDDIIIIIIIIIIIIIIIIIIIIIIIIIIIIIIIIIIIIIIIIIHIIIIIIIIIIIIIIHIIIIIIIIFHHIIHIIIIIIIIIIIIIIIIHIIIIIIIIIIIIIIIIIIIIIIIIIIIHIHIIIIIIIIIHIIIIIIIIIIIIIIIIIIIIIIIIIIIIIIIIIIIIIIHGIIIIIIIIIIIHIIIIIIIIIIIIIIIIIIIHIIIIIIIIIIIIIIIIIIIIIIIIIIIIIIIHIIIIIIHIIIIIIIIIIIIIIIIIIIIHIIIIIIIIIIIIIIIIIIIIHIIIIIIIIIIIIIIIIIIIIIIIIIIIIIIIIIIIIIIIIIIIIIIIIIIIIIIDDDDD
@HISEQ:969:HM2KJBCX2:2:1101:11639:77306 2:N:0:ACTATGCA
CACCTGTAGTAGCCCAACTATCCCTATTAATCATTACGGTGATCCTAGAAACCAACAAAATAGAACCATGCCGTCCTATTCTATTATTCCATGCTAATGTATTCGAGCAAAAATGCCTGCTTTAAACACTCTAATTTTTTCAAGGTAAAGGTCCTGGATCCGCAAGACACCCAATAAAGGACATCAAGTTTCTCCAGAAGGTGAGAAATCAACTGTAACAGTTCATACCCCTTAAGGCATGACCATCACGTCAATCCCGAAATTCAACTACGAGCTTTTTAACTGCAACAACTTTAATATACGCTATTGGAGCTGGAATTACCGCGGCTGCTGGCACCAGACTTGCCCTCCAA
+
B@DDDI@@GHHHHHHHFHGHGIIHHHHEEHHI@HHIHI=C<G1FFEHHEHFEHEHEECGCH@<@HHHHEEEHDGDC=GHEH?GEGHHCEHHH?GHHH?@CGE1D1HHEG@HHHHHHIIIHHGHIIIIIHHEHHHHCEHHDHHIIIIIIIIIH9HHIHHEDHIIHGEEEHHGHHHIHCHHHHEHEGEG??HFHGHGIIIIIIIIIIHEHFHIHGHIIHHIIIIH=IHHIIHIIIHHEIIIHIIIGIHHEHEGFIIIHDHEIHIHIHIIIIIIIIIIIIIIHCCHHEEHHHHIIIHIIIIIIHIHHIHHIIIGIGIIIHHHIIIIHIIIIIIIIIIIIIIIGIIIIIIHHD?DD@
@HISEQ:969:HM2KJBCX2:2:1101:10094:77459 2:N:0:ACTATGCA
CACCTGTAGTAGCCCAACTATCCCTATTAATCATTACGGTGATTCAGAAACCAACAAAACAGGACCACCGTCCTATTCTATTATTCCATGCTAATGTATTCAGACGTAAGCCTGCTTTGAACACTCTAATTTTTTCAAGGTAAAGGTCCTGGTTTCCCACCACGCTAAATTAATAACATGATAGTTCCCCAGAAGGTAGAAATTCTACACACCAGTACAGACTTGTTAGCCCGACCAACGGTAGAATCCCGAAATTCAACTACGAGCTTTTTAACTGCAACAACTTTAATATACGCTATTGGAGCTGGAATTACCGCGGCTGCTGGCACCAGACTTGCC
+
DCDDDHIIIIIIIIIIIIIIIIIIIIIIIIIIIIIHIIIIIIIIIIIEHIIIIIIIIIIIIIIIIIIIIIHIIIIIIIIIIIIIIIIIIIIIIIIIIIHIIHFHHIHIIIIIIIIHIIHFHHHIIHIHIIIIHHIIIIHHIIIIHIIIIHHIHIHHHHIIIIEEHIIIHIHHHHIIIIIIIIIHIHIIIHIIIHHHHHHIIIIIIIIIIIIIHHGIIIGIIHHIIIIIIHIIHIIHHHIIIIIIIHHIIIIIIIHIIIIIGIHIIHIIIIIHHHIIIHIHHGHIIIIIHHHHEEHHHIIIIIHIIHIHIIIIIIHIIIIIIIIIIIIIIIIIIIDDCDD
@HISEQ:969:HM2KJBCX2:2:1101:6615:77814 2:N:0:ACTATGCA
CACCTGTAGTAGCCCAACTATCCCTATTAATCATTACGGTGGTCCTAGAAACCAACAAAATAGAACCACAACGTCCTATTCTATTATTCCATGCTAATCTATTCAAGCAAATGCCTGCTTTAAACACTCTAATTTTTTCAAGGTAATGGTCCTGGCTCCCCGGCACACCCAATAAAGGACATACTGGTTCACCAGAAGGTGGACCCGACACAGGACAGTACTCGCCAAAGACGGACCGCCCGGCCAGGCCTAAAATTCAACTACGAGCTTTTTAACTGCAACAACTTTAATATACGCTATTGGAGCTGGAATTACCGCGGCTGCTGGCACCAGACTTGCCCTCCAA
+
@00<??C11D11DE11<DGHIIIC1<1<FHHH??C1<<0<<<<F1@C11DGHI1DCG1FFEHHEF?1F?1CE/<1<<1@111<CE1C1DEEHI1<1CHGH?CF1<GFEH?GECFIHHH@B1@E1FGEG?F?G?CHFGF@FH8<H5HHE8E?DFHHEC<HH?@3@?E<F0HHEH:IHIHHBB<GFEGFHEHEEGDCHHHHCH<GCCEGC0EHCFC<FEECE?<HHEHHHHC/AF-C</DE<C?HHEHHHHEHEF@F<<EHHHHIHHHFD1CCHHCFCG@HEHHHGFEC1HHHHHIHFE@GGC@EHHEFGF@HD/HIIIHHHCHHGIIHHEEHHHEC1GHGHD00<0D
@HISEQ:969:HM2KJBCX2:2:1101:14701:78086 2:N:0:ACTATGCA
CACCTGTAGTAGCCCAACTATCCCTATTAATCATTACATCAATCCTAGAAACCAACAAAATAGGATCAACGTCTTATTTCATTATTCCATGCTAATGTATTCAAGCGCGAGCCTGCTTTAAACACTCTAATTTTTTCAAAGTAACAGTCCTGATTCCCCACCACACCAAATTAATGACATGATGGTTCGTCAGAAGGTAGGAATCAGTAACACCAGTACGTACCGAAGGCACGACCAGCGTACTAATCCCGAAATTCAACTACGAGCTTTTTAACTGCAACAACTTTAATATACGCTATTGGAGCTGGAATTATCGCGGCTGCTGGCACCAGACTTGCCCTCCAG
+
DDDDDIIIIIIIIHIHIIIIIIIIIHIIIIIIIIIIIIIIIIIIIIHIIIIIIIIIHHIHIHHGIIHIIIIIHIIIIIIIIIIIIFIIIIIHIIIHHFHHIHGHIIIHHIIIIHIHIHHIIFIIIIIIIIIIIIHHIHHHHHIIHHIIIIIHIIIIHHHHIGHHIIIIIHHIIIHIIHIHEIIIIIIIIIIIHHIIIIIIIIIIIIIIIIIIIIHIHIIIIIHIIIIIIIIIIIIHIIIIIIHHIIIIIIIIIHIIIHHIIIIIIIIIHHIIIHIIIHIIIIIIHIIIIIIIIIIIIIIIIIIIIIIIIIIIIIIIIIIIIIIIIIIIIHIIIIIIIIIIDDDDD
@HISEQ:969:HM2KJBCX2:2:1101:20775:78209 2:N:0:ACTATGCA
CACCTGTAGTAGCCCAACTATCCCTATTAATCATTACGGTGATCCTAGAAACCAACAAAATAGAACCATGCCGTCCTATTCTATTATTCCATGCTAATGTATTCGAGCAAAAATGCCTGCTTTAAACACTCTAATTTTTTCAAGGTAAAGGTCCTGGATCCGCAAGACACCCAATAAAGGACATCAAGTTTCTCCAGAAGGTGAGAAATCAACAGTAACAGTTCATACCCCTTAAGGCATGACCGTCACGTCAATCCCGAAATTCAACTACGAGCTTTTTAACTGCAACAACTTTAATATACGCTATTGGAGCTGGAATTACCGCGGCTGCTGGCACCAGACTTGCCCTCCAA
+
DDDDDIIIIIIIIIIIIIIIIIIIIIHIIIIHIIIIIIIIIHIIIIIHHIIIIIIIIIIIIIIHHFHIIHIIGHIIIIIIIIIIIIIIIIIIIIIIIGIHIGHIHHIHIIIIHHIIIIIIHIHIIIIIIIIIIIIIIIIIIIIIIIIHIIHHIIGHIIHHHHHIIIHIIIIIIIHGHHIIIIIIIHGHIGIIIIIIIIIIIIIHIIIHIIIIIIIIIHIIHIHHF#HIIIIIIIIIIIIHIIIIIIIIIIHFIIIIIIIIIIIIIIHIIHIIIIIIIIIHIIIIIIIIIIIIIIIIIIIIIIIIIIIIIIIIIIIIIIIIIIIIIIIIIIIIIIIIIIIIIIIIIIIIDDDDD
@HISEQ:969:HM2KJBCX2:2:1101:18018:78840 2:N:0:ACTATGCA
CACCTGTAGTAGCCCAACTATCCCTATTAATCATTACGGTGATCCTAGAAACCAACAAAATAGAACCATGCCGTCCTATTCTATTATTCCATGCTAATGTATTCGAGCAAAATGCCTGCTTTAAACACTCTAATTTTTCCAAGGTAAAGGTCCTGGTTCCACATGACACCCAATTAAGGACATCATGCTTCTCCAGAAGGTGAGAAATCAACTGCGACAGTTCATACCCCTTAAGGCACGACCATCACGTCAATCCCGAAATTCAACTACGAGCTTTTTAACTGCAACAACTTTAATATACGCTATTGGAGCTGGAATTACCGCGGCTGCTGGCACCAGACTTGCCCTCCAA
+
DDDDDEHHIIHCHF@FHHHIIHIHEGHHFHHIFIHEF@@HHECHIHIE??GC<GHHHHHGHGF?1F1<DC@GDEHHHCEHEEHHHHEHHHHIEHHIGHEFE<HHDG@HIH@GHHHCHEEEEHIHHIHFHECHFIHHHHHEFCFEHHHHHHIHGHHFDDHHHF;CFHGGGEHF@<HHFEHCHGHIIIHG?GHGCIIHHIHIHGIIHIHFHHHEH@HEIHHHH@HHHGDHFHFGHFF=GCDEHHCHHGEE@EGHDCCHHEIIIHHIIHHEHHIHHIHFH?HHHIIIIIHHHIHGCEHHHGECDH@CCCHIHHEHG@EEGEHHHHHHGEG?H@EEIHHF<CGFE@HEDC<0?DB@
@HISEQ:969:HM2KJBCX2:2:1101:19175:78081 2:N:0:ACTATGCA
CACCTGTAGTAGCCCAACTATCCCTATTAATCATTACGGTGATCCTAGAAACCAACAAAATAGAACCATGCCGTCCTATTCTATTATTCCATGCTAATGTATTCGAGCAAAAATGCCTGCTTTAAACACTCTAATTTTTTCAAGGTAAAGGTCCTGGATCCGCAAGACACCCAATAAAGGACATCAAGTTTCTCCAGAAGGTGAGAAATCAACAGTAACAGTTCATACCCCTTAAGGCATGACCATCACGTCAATCCCGAAATTCAACTACGAGCTTTTTAACTGCAACAACTTTAATATACGCTATTGGAGCTGGAATTACCGCGGCTGCTGGCACCAGACTTGCCCTCCAA
+
DDDCDIIIIIIIIIIIIIIIIIIIIIIIIIIIIIIIIIIIIIIIHIIIIIIIIIIIIIIIIICHHHHIIHIHIHIHIIIIIIIIIIIIHIIIFHIIIHIIIHEHIIIIIIIIIIIIIHHIHIIIIIIIHIIIIIIIHIHIIGIIHIIIIIIIIHIHIIIIIIIIIIHIHHGIIIIIIIIIIIIIIIIIIIGIIIIIIIIIHIHIIIIIHIIIIIIIIHIHIIIIIIIIIIIIIIIIIIIIIIIIHIIFIIHEIIIIIIIIIIIIIIIIIIIIIHIIIIIIIHIIIIIIIIIIIIIIIIIIIIIIIIIIIIIGIIIIIIIIIIIIIIIIIIIIIIIIIIIIIIIIHIIIDDDDD
@HISEQ:969:HM2KJBCX2:2:1101:10726:79640 2:N:0:ACTATGCA
CACCTGTAGTAGCCCAACTATCCCTATTAATCATTACGGTGATCCTAGAAACCAACAAAATAGAACCATGCCGTCCTATTCTATTATTCCATGCTAATGTATTCGAGCAAAAATGCCTGCTTTAAACACTCTAATTTTTTCAAGGTAAAGGTCCTGGATCCGCAAGACACCCAATTAAGGACATCAAGTTTCTCCAGAAGGTGAGAAATCAACAGCGACAGTTCATACCCCTTAAGGCATGACCATCACGTCAATCCCGAAATTCAACTACGAGCTTTTTAACTGCAACAACTTTAATATACGCTATTGGAGCTGGAATTACCGCGGCTGCTGGCACCAGACTTGCCCTCCAA
+
DDDDDIIIIIIGIIIIIIIIIHHIIIIIIHIFHIIIIIIIIHIHHIIIIIIIIGIIIIIGIIHHIIHHIGIIIHHHHHIICHIIIIIIHIIIIIIIHIIIIHHHHIIHIIIIIIIHHIIIIIIIHHHIIIIIIIHHIIIIIHIIHHHIIIIIGIIIIIIIIHIIIIIIIIIIIIHIIIIIIIIIIIIIIHFIIIIIIIIIIIIIIIIIIHIIIIIIIIIIIIH=IIIIIIIIHIIIIIIIIIIIIIIIIIHHIIHHIIIIIIIIIIIIIIIIIIIIIIIIIIIIHHH@IIIIIHIIIIIIIIIIHIIIIIIIIIIIIIIIIIIIIIIIIIIIIIIIIIIIIIIIIIIIDDDDD
@HISEQ:969:HM2KJBCX2:2:1101:8099:79802 2:N:0:ACTATGCA
CACCTGTAGTAGCCCAACTATCCCTATTAATCATTACGGTGGTCCTAGAAACCAACAAAATAGAACCACAACGTCCTTTTCAATTATTCCATGCTAATCTATTAAAGCAAATGCATGCTTTAAACACTCTATTTTTTTCAAGGAAATGGTCCTGGCTCCTCGGCACACCCAATAAAGGACATACTGTTCCACAAGAAGGTGGACCCGACACAGGACAGTACTCGCCAAAGACGGACCGCCCGGCCAGGCCTAAAATTCAACTACGAGCTTTTTAACTGCAACAACTTTAATATACGCTATTGGAGCTGGAATTACCGCGGCTGCTGGCACCAGACTTGCCCTCCAA
+
@@@D@HHECC1<CCGHHHFHIFHHHEHHEGHHHIHIHH0110<DHHIHHIIFEHIHIIIHIH@DGH1C1<10/<<C01<C@1<C11F1C1<1111<<1/1<<</<111<1<D1F/1<1<D1CG1111<11<1<FEGH./<1D11D11<11<<<</1<DG/100<,<0<0@GHHGH?G4:<CHG:#</<##==*?IIHFD/FDCD/D7CD.CD0.<0@@D</H=CD01<<<1<ADHHEA/IHDG<1<1CHE@HIHIHEIHIIIIIIHGIIIIHIIIIIIIIIIIHFHIIIIHHHHHIHIIHHIIIIHIHIIIIIIIHHHHHHHHIIHHHHIGIHHHIIIIIH@BDDD
@HISEQ:969:HM2KJBCX2:2:1101:6991:79936 2:N:0:ACTATGCA
CACCTGTAGTAGCCCAACTATCCCTATTAATCATTACGGTGATCCTAGAAACCAACAAAATAGAACCATGCCGTCCTATTCTATTATTCCATGCTAATGTATTCGAGCAAAAATGCCTGCTTTAAACACTCTAATTTTTTCAAGGTAAAGGTCCTGGATCCGCAAGACATCCAATAAAGGACATCAAGTTTCTCCAGAAGGTGAGAAATCAACAGTAACAGTTCATACCCCTTAAGGCATGACCATCACGTCAATCCCGAAATTCAACTACGAGCTTTTTAACTGCAACAACTTTAATATACGCTATTGGAGCTGGAATTACCGCGGCTGCTGGCACCAGACTTGCCCTCCAA
+
DDDDDIIIIIIIIIIHHIIIIIIIIIIIIIIIIIIIIIIIIIIIIHHIIIIIIIIIIIHIIIIIIIIIIIIIIIIIIIHHIIGIIIIIIIIIHIIIIIIIIGHIIIIIIIIIIIIHIIIIIIIIHIIIIIIIIIIIIIIIIIIHIIIHIIIIIIIIIIIIIIIIIIIIIIIIIIIIIIIIIIIIIIIIIIIIIIIIIIIIIIIIIIIIIIIIIIIIHIIIIIIIIIHIIIIIIIIIIIIIIHIIIIIHIIHHIIIIIIIIIIIIIIIIIIIIIIIIIIIIIIIIIIIIIIIIIIIIIIHIIIIIIIIIIIIIIIIIIIIIIIIIIIIIIIIIIIIIIIIIIIIIIIIIDDDDD
@HISEQ:969:HM2KJBCX2:2:1101:12152:79806 2:N:0:ACTATGCA
CACCTGTAGTAGCCCAACTATCCCTATTAATCATTACGGTGGTCCTAGAAACCAACAAAATAGAACCACAACGTCCTATTCTATTATTCCATGCTAATCTATTCAAGCAAATGCCTGCTTTAAACACTCTAATTTTTTCAAGGTAATGGTCCTGGCTCCCCGGCACACCCAATAAAGGACATACTGGTTCACCAGAAGGTGGACCCGATACAGGACAGTACTCGCCAAAGACGGACCGCCCGGCCAGGCCTAAAATTCAACTACGAGCTTTTTAACTGCAACAACTTTAATATACGCTATTGGAGCTGGAATTACCGCGGCTGCTGGCACCAGACTTGCCCTCCAA
+
DDDDDHIEHHHHGHIHIIECFGFHIGHHIIIHIIHIIEEHHHIIHIHEEHGHHIGIGHIIIH?GHEHHHGHHIIEHHCEHHIHIIIHHECCGHFCHHHHHHHHCEHHHHFHHHGHHHHHHIHIIIHIIIHHHH?@GHIIIIHHHHHIIGEFIHEAEHHIIIHHHHHHIGIIHHIIIHGHHHGHHHG7F<<DEGHH@GIIHHHHHFHHHDIHIHHHIHHIG?HIHHIHIHGGHEHCHDHDCHIIHGHGF?HIIIHHGHHEHHHHEHEHHHIIHHHGFHHIFIHHGHEHEGEHCCGHHGCHHHIHEIHEIHGHHHHDDHDIIIHE@HHG@IIIHGCIIHHIIIB?BD@
@HISEQ:969:HM2KJBCX2:2:1101:19028:80214 2:N:0:ACTATGCA
CACCTGTAGTAGCCCAACTATCCCTATTAATCATTACGTCGATCCTAGAAACCAACAAAATAGAATCAAACGTCCTATTTCATTATTCCATGCTAATGTATTCAAGCGCGAGCCTGCTTTAAACACTCTAATTTTTTCAAAGTAACAGTCCTGATTTCCCACGACACCAAATTAATGACATCGTGGTTCCTCAGAAGGTAGGAATCAATTTGACCAGTACGTACCGAGGCACGACCGATCAACTGATCCCGAAATTCAACTACGAGCTTTTTAACTGCAACAACTTTAATATACGCTATTGGAGCTGGAATTACCGCGGCTGCTGGCACCAGACTTGCCCTCCAA
+
DDDDDIIIIHIICHGHIIHIIIIIIHIIIIIHHIIIIIHHIIIIIIIIEHIIIHIHIEHHIHHIIHIGHIHIHIGIIIIIHIIIIIIIIIIIIIIHHIIIIHIHIHIIHIIIGHIIIIIIIHHIIIIIIIHIIIIIIIIIIHHIIIHHIIIHIIIIIIIIIIIIHIIIIIIHHIHHHHHHEHIIIIIHIIIIIIHIIIIIIIHHHIIHHIIIIIIIIIIIIIIFIIIIIIHIIHIIIIHIIHGGIIIIHHHIIIIIIIIIIIIIIIGIIIIIIIIIIIIIIIHHGHHIIIIIIHIIIIIIIIIIIIIIIIIIIIIHIIIIIIIIIIIIIIIHHHFIIIIHDDCDD
@HISEQ:969:HM2KJBCX2:2:1101:3847:80625 2:N:0:ACTATGCA
CACCTGTAGTAGCCCAACTATCCCTATTAATCATTACGGTGATCCTAGAAACCAACAAAATAGAACCATGCCGTCCTATTCTATTATTCCATGCTAATGTATTCGAGCAAAAATGCCTGCTTTAAACACTCTAATTTTTTCAAGGTAAAGGTCCTGGATCCGCAAGACACCCAATAAAGGACATCAAGTTTCTCCAGAAGGTGAGAAATCAACTGCAACAGTTCATACCCCTTAAGGCATGACCATCACGTCAATCCCGAAATTCAACTACGAGCTTTTTAACTGCAACAACTTTAATATACGCTATTGGAGCTGGAATTACCGCGGCTGCTGGCACCAGACTTGCCCTCCAA
+
DDDDDIIIIIIIIIIIIIIIIIIIIIIIIIIIIIIIIIIIIIIIIIIIIIIIIIIIIIIIIIHHIIIIHHIIIIIIHFHIIIIHIIIIIIIIHIIIHHIHIHIIIIIIIIIIIHIIIIIIIIIIIIHIIIIIIIIIIIIIHHIIHIIIIIIHIIIIIHIHIIIIIIIIIIHHIIHIIIIIIIIIIIIIIIIIIIIIIIIIIIIIIIIHGIIIIIIIIIIIIIIHHIIIIIIIIIIIIIIIIIIIIIIIIIIHIIIIIIIIIIIIIIIIIIIIIIIIIIIIIIIIIIIIIIIIIIIIIIIIIIIIIIIIIIIIIIIIIIIIIIIIIIIIIIIIIIIIIIIIIIIIIIIIDDDDD
@HISEQ:969:HM2KJBCX2:2:1101:5876:80976 2:N:0:ACTATGCA
CACCTGTAGTAGCCCAACTATCCCTATTAATCATTACGTCAATCCTAGAAACCAACAAAATAGGATCAAACGTCCTATTTCATTATTCCATGCTAATGTATTCAAGCGTTAGCCTGCTTTAAACACTCTAATTTTTTCAAAGTAACAGTCCTGTTTCCCTGCAACACCAAATTAATGACATTACAGTTCTTCAAGAAGGAGGAACCAGTAAAGCCAGTACATACCAGAGGCACGACCAACCTACTAATCCCGAAATTCAACTACGAGCTTTTTAACTGCAACACCTTTAATATACGCTATTGGAGCTGGAATTACCGCGGCTGCTGGCACCAGACTTGCCCTCCAA
+
0@D0BEHIIHE?@HHHFHC@E?HHIIFECHCFHCHHIIEEHHIHHIFIHHH@CGHHIECCH?CEFHFCHFFHFEHHHCEHIIHGE@HGEGEHIHHHIEEHECDGEHHHCEGCCGEEEHHFGHF?@HE1DFDGH@HHAHHHFFHFE<FHICEFGCG<<;FE@<FGDGGHGF@DGHHHHGD<HHHHHGHHCE.;IIHHHEFHIHIIHEIHFHGE5@FIIIHC<1DA$FHHCHHHFH0<HF@HCFGC<AA/DC<11<1C?C1CGCFC<1HCHHD1C<D1HHF0FCC1EHGDCCE@<0C?HIIIHEHEHF1IHHIIHE<<<<HIHHHF1FH@GHIIHHIIIIHIHAD@D@
@HISEQ:969:HM2KJBCX2:2:1101:20431:80661 2:N:0:ACTATGCA
CACCTGTAGTAGCCCAACTATCCCTATTAATCATTACGTCGATCCTAGAAACCAACAAAATAGAATCAAACGTCCTATTTCATTATTCCATGCTAATGTATTCAAGCGTGCGCCTGCTTTAAACACTCTAATTTTTTCAAAGTAACAGTCCTTATTCCCCACGACACCAAATTAATGACATCGCGGTTCTTCAGAAGGTAGGAACCAATAATGCCAGTGCGTACCGAAGCACGACCAACAATTTGATCCCGAAATTCAACTACGAGCTTTTTAACTGCAACAACTTTAATATACGCTATTGGAGCTGGAATTACCGCGGCTGCTGGCACCAGACTTGCCCTCCAA
+
D@DDAEFH?G@<F1<1<<1<D1F?CGHHECDC@GFC?<<<<<EGHEE1<1<FHIFH1FHEEEG1<1C@C1CH1DCC<1<1<D@?<<C<<GC<1<CCEHEG@F@D1<C@<0HIHHGIHHHFC@<B81<8<<HEF@GI<C8EG@FHCAB1AB1B$<<HIIEG<7CHEBC@HIIHH@@CHEECCHEFDD/E?FCHGFFIH@FEE<HGGHFCH<BG3<</HH?CCCEDHCGECDDHGCC1C<@@@1C17F@F:<C1@HCHFHGE<?GD<1G1HC1@<CEIHGCFH@HEH?HG<@<<D/11<1<CGCC111<<<C@E</<C/<111E<1@HD1<<1C<ECD0C<<?DDBD
@HISEQ:969:HM2KJBCX2:2:1101:19886:81688 2:N:0:ACTATGCA
CACCTGTAGTAGCCCCACTATCCCTATTAATCATTACCTCGACTCCGAAAGCCAACGAAATAGAACCGAGATCCTATTCCATTATTCCATGCACTAATGTTCAGGCTGTAGCGCCTGCTTTGAGCACTCCAATTTTTTCAAAGTAAACGTGCTGGCCACCCATGGCACTCGATTAAGAGAACCATGAACGAACCAACAAAATCGTCCGGGCAAACAGTAGACACCGCAAGGTGCACCGCTCGCCCGAAACCGAGATCCAACTACGAGCTTTTTAACCGCAGCAATATTAGTATACGCTATTGGAGCTGGAATTACCGCGGCTGCTGGCACCAGACTTGCCCTCCAA
+
DDDDDIIIIIIIIIIIIIIIIIIIIIIIIIIFHIIIIIIIIIGHHIGDIHIIIHHIIHHIIIIIIIIIIHDHEHHIIIIIHIHFHHHHIIHIIIIHHIHHGIIHIIHHHHIIIIHIIHIIIHIHIHIIIIIIHIIIIIHHIIHHHIIIIIHIHFHIIHHHIHIIIIIHIIIHHHIHHIIIIIIIHHHIIHEHHHHHIHHGHIIIHIHIHIHHIIIIHHIIIIIHHIHIHHIIIIIIIHIHIIHHHHEDHEIIIIIIIHIIHDHHHHGIHHHFHHHHHIHHHIIHHHGIHIIIIIHIIIGIIIIHIIIIIIIIIIHHHIIIIIHIIIHIIIIIHHHGHIHHHDDDDD
@HISEQ:969:HM2KJBCX2:2:1101:9358:82168 2:N:0:ACTATGCA
CACCTGTAGTAGCCCAACTATCCCTATTAATCATTACGTCGATCCTAGAAACCAACAAAATAGAATCAAACGTCCTATTTCGTTATTCCATGCTAATGTATTCAAGCGTGAGCCTGCTTTAAACACTCTAATTTTTTCAAAGTAACAGTCCTGATTCCCCATGACACCAAATTAATGACATCATGGTTCGTCAGAAGGTAGGAATCAATAATACCAGTACGTACAATAGCACGACCAATAAATTGATCCCGAAATTCAACTACGAGCTTTTTAACTGCAACAACTTTAATATACGCTATTGGAGCTGGAATTACCGCGGCTGCTGGCACCAGACTTGCCCTCCAA
+
CCDDDIIIIIIIIIHIIIIIIIIIIIIIIIIIHIIIIIIIIIIIIIGHIIIIGEHIIIIHHHIGEEHIIHIHHEHHHIIIIIIIIIIIIIIIIIIIIIIIIIHIIHIIIIIIIIIIIIIIIIIIIGIHHIIIIIIIIHIIIIIIIIIIIHGIIIHHIHIIIIIIIIIIIIHHHIHIIHHHIIIIIIIIIIHIIIIIIIIIIIIIHHHHIIIHFHIIIIIIIIIIIIIIIIIIIIII>IIIIIIHHIIIIIIIIIIIIIIGIIIIIIIIIIIIIIIIIIIIIHIIHHIIIIIIIIIIIIIIIIIGIIIIHHIIIIIIIIIIIIIIIIIIIIIIIIIIIIIIDDDDD
@HISEQ:969:HM2KJBCX2:2:1101:10977:82127 2:N:0:ACTATGCA
CACCTGTAGTAGCCCAACTATCCCTATTAATCATTACGGTGATCCTAGAAACCAACAAAATAGAATCATGCCGTCCTATTTTATTATTCCATGCTAATGTATTCAAGCAAAAATGCCTGCTTTAAACACTCTAATTTTTTCAAAGTAAAGGTCCTGGTTCCTCGTGGCACCCAATTAAGGACATCACGGTTCTCCAGAAGGTGAGAAATTCACTACACCAGTTCATACCCCTTAAGGCACGACCGATGTGCAAATCCCGAAATTCAACTACGAGCTTTTTAACTGCAACAACTTTAATATACGCTATTGGAGCTGGAATTACCGCGGCTGCTGGCACCAGACTTGCCCTCCAA
+
DDDDDIIHIIIIIIIIIIIIIIIIIIIIIIIIIIIIIIIIIIIIIIIIIIIIIHIIIIHIHHGFHIIHIIIHIH<FHIIIIIIIIIIIIHIHIIIIHIIIIHIIIIHIIIIIIIIIIIIIIIIIIIHIIIIIHIHHIIIIIIIIIIIIIIIIIIIIIIIHIIIIIHIIIIIHIIIIIIIIIIIIIIIIIIIIIIIIIIIIIIIIIIIIIIIIIIIIIIIIIIIIIIHIIIIIIIIIIIIIIHIIIIIIIIHHHHHIIIIIIIIHIIIIIIIIIIIIIIIIIIIIIIIIIIIIIHHHIIIIIIIIIIIIIIIIIIIIIIIIIIIIIIIIIIIIIIIIIIIIIIIIIIIIDDDDD
@HISEQ:969:HM2KJBCX2:2:1101:15260:82628 2:N:0:ACTATGCA
CACCTGTAGTAGCCCAACTATCCCTATTAATCATTACGGTGATCCTAGAAACCAACAAAATAGAACCATGCCGTCCTATTCTATTATTCCATGCTAATGTATTCGAGCAAAAATGCCTGCTTTAAACACTCTAATTTTTTCAAGGTAAAGGTCCTGGATCCGCAAGACACCCAATAAAGGACATCAAGTTTCTCCAGAAGGTGAGAAATCAACTGCAACAGTTCATACCCCTTAAGGCATGACCATCACGTCAATCCCGAAATTCAACTACGAGCTTTTTAACTGCAACAACTTTAATATACGCTATTGGAGCTGGAATTACCGCGGCTGCTGGCACCAGACTTGCCCTCCAA
+
DDDADHIIIIIIIIIEHIIIFIIIIHGIIIIIIIIIIIEHHHHIHIEHIIGIHIHHEHHIIHFHIIIIIHIIGD<EHHIIIIIIHHIIHIIGHEHHHFIEHHEIIHEHHHIIHHIHGHHIIIIHHIIIIHHIGHIHHIIIHIIIHIIIIIIIIIHIIHGHIHEGHHHGIHIIIIIIIHHHIHHH?GIIHHHIHIIIIIIHIIIIIIIIIIIIIIIIIIIIIIIIIIIIIIHIIIIIIIHIIIIHIIHHIIHHIIIIIIIIIIIIIIHIIIIIIIIIIIIIHGIIIIIIIIIHEFIIIIHHGIGIIIHIIIIIIIIIIIIIIIIIIIIIIIIIIIIIIIIIIIIIIIIIDDDDD
@HISEQ:969:HM2KJBCX2:2:1101:13200:83007 2:N:0:ACTATGCA
CACCTGTAGTAGCCCAACTATCCCTATTAATCATTACGTCAATCCTAGAAACCAACAAAATAGGATCAAACGTCCTATTTCATTATTCCATGCTAATGTATTCAAGCGTTAGCCTGCTTTAAACACTCTAATTTTTTCAAAGTAACAGTCCTGTTTCCCTGCAACACCAAGTAAATGACATCACAGTTCTTCAAGAAGGAGGAATCAGTAAGGCCAGTACACACCAATGGCACGACCAACCTACTGACCCCGAAATTCAACTACGAGCTTTTTAACTGCAACAACTTTAATATACGCTATTGGAGCTGGAATTACCGCGGCTGCTGGCACCAGACTTGCCCTCCAA
+
DDDDDIIIIIIIHHIIIIIIIIIIIIHIIIHIIIIIIIIHHIIIIIIIIIIIHIIIGIIHHHIHHIIIIIHIIIIIIIIIIIIIIIIHIIIIIIIHHHIIIFGHIIIIIIIIHIIHIIIIIIHIIIIIIIIHIIIIIGIIIIIIIHHIHIIIIIHHGIIIHIIIIIIIIIHHIHHIIIHIIIIIIIIGHIHIIIIIIIIIIIIIIIIIIIIIIIIIIHIII=IIIIIIHIIIIIIIIIHIIGIHHGIFCIIIIIIIIIIIIIIIIIIIIIIHIIIIIIIIIIIIIIHIIIIIIIIIIIIIIIIIIIIIIIIIIIIIIIIIIIIIIIIIIIIIIIIIIIIIIDDDDD
@HISEQ:969:HM2KJBCX2:2:1101:2731:83542 2:N:0:ACTATGCA
CACCTGTAGTAGCCCAACTATCCCTATTAATCATTACGGTGATTCAGAAACCAACAAAACAGGACCACCGTCCTATTTTATTATTCCATGCTAATGTATTCAGACATAAGCCTGCTTTGAACACTCTAATTTTTTCAAGGTAAAGGTCCTGGTTTCCTACCACGCTAAATTAATAACATGATAGTTCCCCAGAAGGTAGAAATTCTACACGCCAGTACAGACAATAGCCCGACCAACGATAGAACCCCGAAATTCAACTACGAGCTTTTTAACTGCAACAACTTTAATATACGCTATTGGAGCTGGAATTACCGCGGCTGCTGGCACCAGACTTGCCCTCCAA
+
DDDDDIIIIIIIIIIIIIIIIIIIIIIIIHIIIHIIIIIIIIIIIIIIIIIIIIIIIIIIIIHIIIIIIIHIIIIIIIIIIIIIHHIIIIHIIIIIIIIIIHHHIIIIIIIIIIIIIIIIIIIIIIIHIIIIIIIIIIIIIIIIIIIIIIIIIIIIIIIIIIIIIIIIIIIIIIIIIIIIIIIIIIIIIIIIIIIIIIIIIIIIIIIIIIIIIIIIIIIIIIIIIIIIIIIIIIIIIIIIHHIIIIIIIHIIIIIIIIIIIIIIIIIIIIIIIIIIIIIIIIIIIIIIIIIIIIIIIIIIIIIIIIIIIIIIIIIIIIIIIIIIIIIIIIIIIIIIIIDDDDD
@HISEQ:969:HM2KJBCX2:2:1101:4693:84006 2:N:0:ACTATGCA
CACCTGTAGTAGCCCAACTATCCCTATTAATCATTACGGTGATCCTAGAAACCAACGAAATAGAATCAGTCCGTCCTATTTCATTATTCCATGCTAATGTATTCAGACGATAGTCTGCTTTAAACACTCTAATTTTTTCAAAGTAACAGTCCTGATTTCCCATCACACCAAATAAATGGCATGAAAGTTCCTCAGAAGGTAGAGATCCATCTCACCAGTACAGACAATTAAGCCTGACCAATGGGTAGACCCCGAGGTTCAACTACGAGCTTTTTAACTGCAACAACTTTAATATACGCTATTGGAGCTGGAATTACCGCGGCTGCTGGCACCAGACTTGCCCTCCAA
+
DDDDDIIIIIIIIIIIHIIIIIIIIIIIIIIIIIIIIHIIIIIIIIGHIIIIIHIIIIIIIIHIIIIIHIGHHHIHIIIIIIIIIIIIIIIIIIIIIHIIHFIIIHIIIIIIIIHHHHHHHIIIIIHHFIIHHIIIIIHHIIIIIIIIIIIIIIIIIIIIIIIIIIIIHHIIIIIIHIIIIIIIIIIIIIIIHIIIIIIIIIIIIIIIIIIIIIIIIIIIIIIIIIIIIIIIIIIIIIIIIIIIIHGIIIIIIIIIIIIIIIIIIIIIIIIIIIIIIIIIIIIIIIIIIIIIIIIIIIIIIIIIIIIIIIIIIIIIIIIIIIIIIIIIIIIIIIIIIIIIIIIDDDDD
@HISEQ:969:HM2KJBCX2:2:1101:13109:83939 2:N:0:ACTATGCA
CACCTGTAGTAGCCCAACTATCCCTATTAATCATTACGTCAATCCTAGAAACCAACAAAATAGGATCAAACGTCCTATTTCATTATTCCATGCTAATGTATTCAAGCGTTAGCCTGCTTTAAACACTCTAATTTTTTCAAAGTAACAGTCCTGTTTCCCTGCAACACCAAATTAATGACATTACAGTTCTTCAAGAAGGAGGAACCAGTAAAGCCAGTACATACCAGAGGCACGACCAACCTACTAATCCCGAAATTCAACTACGAGCTTTTTAACTGCAACAACTTTAATATACGCTATTGGAGCTGGAATTACCGCGGCTGCTGGCACCAGACTTGCCCTCCAA
+
DDDDDIHIIIIIIHIIIIIIIIIIIIIIIIIIIIIIIIIIIIIIIIIIHIIIIIIIIIIIHHHHGIIIIIGIIIIIIIIIIIIIIIIHIIIIIIIIIIHIIIIIIIHIIIIIIIIIIIIIIIIIIHIIIIIIIIIIHIIIIIIIIIIIIIIIIIIIIIIIIIIHIIIIIIHHHIIIIIIIIIIIIIIIIIIIIIIIIIIHHHIHIIHIIIIIIIIIIIIIIIIIIIIIIIIIIIIIIIIIIIIHHIHHIIHIIIIIIIIIIIHHIIIIIGIIIIHIIIIIIIIIIIHIIIIIIIIIIIIIIIIIIIIIIIHIIIIIIIIIIIIIIIHIIIIIIIIIIIIIIDDDDD
@HISEQ:969:HM2KJBCX2:2:1101:13699:83638 2:N:0:ACTATGCA
CACCTGTAGTAGCCCAACTATCCCTATTAATCATTACGGTGATCCTAGAAACCAACGAAATAGAATCAGTCCGTCCTATTTCATTATTCCATGCTAATGTATTCAGACGTTAGCCTGCTTTAAACACTCTAATTTTTTCAAAGTAACAGTCCTGATTTCCAATCACACCAAATTAATGACATGAAAGTTCCTCAGAAGGTAGAGATTTATCTCACCAGTACAGACAATTAAGCCTGACCAATGGGTAAACCCCGAAGTTCAACTACGAGCTTTTTAACTGCAACAACTTTAATATACGCTATTGGAGCTGGAATTACCGCGGCTGCTGGCACCAGACTTGCCCTCCAA
+
DDDDDIIIIIIIIHHIIIIIIIIIIIIIIIIIIIIIIIIIIIIIIIHIIG1FFHHICGHHHCGHHIGIFHEHHHIIHIIHIIIIIIHHIIIIHIIIIIHHIIHIIGHIIIIIIIIGHIHIIIHIHIIIIHHIIIIHIIIIHHIIHHIHHIIIIHIHIIH8HFHIIGFHGIIHHHFHIHHHHHHHHGIIIHHFHIIIIIIIHHHEIHIIIIHHIHHIHIIHIHHHHHIHIIIIIIHHEEHHIHEGCGEIIHCIGGIHIIHGGIHHHHIIHHIHIIIIIIHIHEHHHGEGFHHHIHHHEIIHIIIIIIHEHIIHIIIIIIHIIIIIIGGHIHIHHD1CGHHHHHH@AD@D
@HISEQ:969:HM2KJBCX2:2:1101:8251:84709 2:N:0:ACTATGCA
CACCTGTAGTAGCCCAACTATCCCTATTAATCATTACGTCAATCCTAGAAACCAACAAAATAGGATCGAACGTCCTATTTCATTATTCCATGCTAATGTATTCAAGCGTTAGCTTGCTTTAAACACTCTAATTTTTTCAAAGTAACAGTCCAAATTCCCCGCAACACCAAATTAATGGCATTACGGATCATCAGGAAGGAGGAATCAGTGAGACCAGTACATACCAGAGGCATGACCAATCTACTAACCCCGAAATTCAACTACGAGCTTTTTAACTGCAACAACTTTAATATACGCTATTGGAGCTGGAATTACCGCGGCTGCTGGCACCAGACTTGCCCTCCAA
+
DDDDDIIIIIIHIIHIIIIIHIIIIIIIIHIIIIIIIIIIIIIIIIHIIIIIIIIIIIIIIIHIIIIHIIIIIIIIIIIIIIIIIIIIIIIIIIIIHIIHIIIIIHHIIIIIIIIIIIIIIIIIIIIIIIIIIIIIIIIIIIIIIIIHHHIIIIIIIIIHIIIIIIIIIHIIIIIIIIIIIIIIIIIIIIIIIIIIIIIIIIIIIIIIIIIIIIIIIIIIIIIIIIIIIIIIIIIIIIIIIIHHHIIIIIIIIIIIIIIIIIIIIIIIIIIIIIIIIIIIIIIIIIIIIIIIIIIIIIIIIIIIIIHIIIIIIIIIIIIIIIIIIIIIIIIIIIIIIIIIIDDDDD
@HISEQ:969:HM2KJBCX2:2:1101:5051:84526 2:N:0:ACTATGCA
CACCTGTAGTAGCCCAACTATCCCTATTAATCATTACGGTGGTCCTAGACCAACAAAATAGAACCAACGTCCTATTTTATTATTCCATGCTAATCTATTCAAGCACTAGCCTGCTTTAAGCACTCTAATTTTTTCAAGGTAATAGCTCTGCTTCCCCGGCGCACCAACTGAATGGCATACCGGTTATTCAGAAGGTAGGAACCCATCACCCCAGTACGGACCGTAAAGCCCGACCGACGGACAGACCCCGAAATTCAACTACGAGCTTTTTAACTGCAACAACTTTAATATACGCTATTGGAGCTGGAATTACCGCGGCTGCTGGCACCAGACTTGCCCTCCAA
+
DDDDCIIIHIIIIIIHIIIIIIIIIIIIIIIIIIIIIIIIIIIIIIHIIIHIIIIIIIHIHIIIIIIIIIIHHIHIIIIHIIIIIIIIHIIIHIIIIIIIIIIIIIIIIIIIIIHIHHIIIIIHIIIIIIIIIIIIIIIIIIIIIIIIIIIIIIHIHIIIIIIIIIIIIIIIIIIHHIIIIIIIIIIIIIIIIIIIIIIIIIIIIIHHIIIIIIHIIIIIIIIIIIIIIIIIIIIIIIIIIHGIIIIIIIIIIIIIIIIIIIIIIIIIIIIIIIIIIIIIIHIIIIIIIIIIIIIIIIIIIIIIIIIIIIIIHIIIIIIIIIIIIIIIIIIIIIIIIIIDDDDD
@HISEQ:969:HM2KJBCX2:2:1101:20455:85121 2:N:0:ACTATGCA
CACCTGTAGTAGCCCAACTATCCCTATTAATCATTACGGTGGTCCTAGAACCAACAAAATAGAACCAACGTCCTATTCTATTATTCCATGCTAATCTATTCAAGCAAATGCCCGCTTTAAACACTCTAATTTTTTCAAGGTAATGGTCCTGGCTCCCCAACACACCCAACAAAGGACATGCTGGTTCACCAGAAGGAAGACCCGACAGCAGACAGTACTCGCCAAAGACGGACCGCCCGGCCAGGCCTAAAATTCAACTACGAGCTTTTTAACTGCAACAACTTTAATATACGCTATTGGAGCTGGAATTACCGCGGCTGCTGGCACCAGACTTGCCCTCCAA
+
BDDCDIIIGIIHIHIIIIIIIIIIIIIIGHIIIIIIIIIIGHIIIIIIIIIIIIIIIIIIIFHIIIIIIIHIIIIIIEHHIIIIIIICEHEHIHEGHIIIIHHHIHHIHHHHIHIHHIIGHHHHIIHHIIIIIIIIHHIIIIIIHHHIIHEFHIIHIIIGHHIHHIHFHIIHHIHIIIIIIIIIIIIHIIIIHHIIIHHGIIIIIIIHHHIIIIIIHIIIIIIIIIIIIIIIIIIIIIIIHGIIHEEHIIIIHHIHIIIIIIIIIIIIIIIIIIIIIIIIIIIIIIIIIIHIIIIIIHIIIIIIIIIIIIIIIIIIIIIIIIIIIIIIIIIIIIIIIIDDDDD
@HISEQ:969:HM2KJBCX2:2:1101:17004:85263 2:N:0:ACTATGCA
CACCTGTAGTAGCCCAACTATCCCTATTAATCATTACGTCAATCCTAGAAACCAACAAAATAGGATCGAACGTCCTATTTCATTATTCCATGCTAATGTATTCAAGCGTTAGCCTGCTTTAAACACTCTAATTTTTTCAAAGTAACAGTCCTGTTTCCCTGCAACACCAAATTAATGACATTACAGTTCTTCAAGAAGGAGGAATCAGTAAAGCCAGTACACACCATTGGCACGACCAACCTACTGACCCCGAAATTCAACTACGAGCTTTTTAACTGCAACAACTTTAATATACGCTATTGGAGCTGGAATTACCGCGGCTGCTGGCACCAGACTTGCCCTCCAA
+
DDDDDIIIIIIHIIIIIHIIIIIIIIIIIIIIIIIIIIIIIIIIIIIIIIIIIIIIIHIIIIFHHIHHHIIHGHHHIIHIHIIIIIHIIIFHHIHIIIHIIHHIIHIHIHIIIIIHIIHIIHHIIIIIIIIIIIIIIIIIIIIIIIIIIIIIIIHIIIIIIIIIIIIHHHIHIHIIIIIIHIIIIIIIIIIIIIIIIIIIIIIIIIIIIIHIIIIHIIIIIIIIIIIIIIIIIHHIIHHIIHHHIIIIIIIIIIIIIHHIIIIIIIIIIIIIIIIIIIIIIIIIIIIIIIIIIIIIIIIIIIIIIIIIIIIIIIIIIIIIIIIIIIIIIIIIIHIIIIIIIDDDDD
@HISEQ:969:HM2KJBCX2:2:1101:11627:85509 2:N:0:ACTATGCA
CACCTGTAGTAGCCCAACTATCCCTATTAATCATTACGGCGACTCTAGAAACCAACAAAATAGAACCGCACGTCCTATTTTATTATTCCATGCTAATGTATTCCGGCGTAAGCCTGCTTTGAACACTCTAATTTTCTCAAGGTAAAGGTCCTGGTTCCCCGACACACCCAGTGAAGGGCATGCCGGCTCACCAAGAGGTAAGGCCCGGCCAGACAGTACACACCGTTAGGCGGACCGCCCGGTCAGGTCTGAAGTTCAACTACGAGCTTTTTAACTGCAACAACTTTAATATACGCTATTGGAGCTGGAATTACCGCGGCTGCTGGCACCAGACTTGCCCTCCAA
+
DDDDDIIHIIIIIIIIIIIIIIIIIIIIIIIIIIIIIIIIIIIIIHHHHIIIIIHIIHHIIIFHHIHFHIIIIIIIIIHIIIIHIIIIIIIIHHIIIIIIIGIIHHGHHHIHIIIIIIHIIIIIIIIHIIIIHIIIHIIIIIIIIIIIIHIIIHHHIIIIIIIIIIIIIIIIIIIIIIIIIIIIIIIIIIIIIIIHIHIIIIIHIIIIIIIIIIIIIIIIIIIIIIIIIIIIIIIHIIIIIIIIIIIIIIIIIIIIHIIIIIIIIIIIIIIIIIIIIIIIIIIIIIIIIIHIHIIIIIIIIIIIIIIIHIIIIIIIIIIIIIIIIIIIIIIIIIIIIIIIDDDDD
@HISEQ:969:HM2KJBCX2:2:1101:8813:85288 2:N:0:ACTATGCA
CACCTGTAGTAGCCCAACTATCCCTATTAATCATTACGGTGATCCTAGAAACCAACAAAATAGAACCATGCCGTCCTATTCTATTATTCCATGCTAATGTATTCGAGCAAAAATGCCTGCTTTAAACACTCTAATTTTTTCAAGGTAAAGGTCCTGGATCCGCAAGACACCCAATAAAGGACATCAAGTTTCTCCAGAAGGTGAGAAATCAACAGTAACAGTTCATACCCCTTAAGGCATGACCATCACGTCAATCCCGAAATTCAACTACGAGCTTTTTAACTGCAACAACTTTAATATACGCTATTGGAGCTGGAATTACCGCGGCTGCTGGCACCAGACTTGCCCTCCAA
+
CDDCDIIIIIIIIIIIIIIIIIIIIIIIIIIIIIIIIIIIIIIIIIIIIIIIHIIIIIIIIIIHIIIIIIIIIIIIIIIIIIIIIIIIIIIIIIIIIIIIIGHHHIIIIIIIIIIIIIIIIIIHIIIIHIIIIIIIIIIIIIIIIIIIIIIIIIIIIIIIIIIIIIIIIIIIIIIIIIIIIIIIIIIIIHGIHIIIIIIIIIIIIIIIIIIIIHIIIHIIIIHIIIHIIIIIIIIIIIIIIIIIIIIHIIHFIIHIIIIIIIIIIIIIIHIIIIIIIIIIIIIIIIIIIIIIIIIIIIIIIIIIIIIIIIIIIIIIIIIIIIIIIIIIIIIIIIIIIIIIIIIIIIIIDDDDD
@HISEQ:969:HM2KJBCX2:2:1101:10559:86908 2:N:0:ACTATGCA
CACCTGTAGTAGCCCAACTATCCCTATTAATCATTACGTCGATCCTAGAAACCAACAAAATAGAATCAAACGTCCTATTTCATTATTCCATGCTAATGTATTCAAGCGCGAGCCTGCTTTAAACACTCTAATTTTTTCAAAGTAACAGTCCTGATTTCCCGCGACACCAAGTTAATGACATCGTGGTTCGTCAGAAGGTAGGAATCAATTTGACCAGTACGTACCGAGGCACGACCGATCAACTGATCCCGAAATTCAACTACGAGCTTTTTAACTGCAACAACTTTAATATACGCTATTGGAGCTGGAATTACCGCGGCTGCTGGCACCAGACTTGCCCTCCAA
+
DBDDDHHIIIIIIEHIIIIIIIIIIIIIHIIIIIIIIIIIIHHIHIIEGHGIIIIIIICHGHFHHHCCHIGIGIIIIIGHIHIHHHIHH?HHHHIIHIGGIIIIIHIIHIIIIIHIHIIIIHHHHHHIHHIHHFHHHHHEHHHIHHHIIHIIIIIIHHIIIIIIIIIIHHGGIIIHHHIIIIIIIIHIIIIIIHIHHIIIHHHHHGHHHIHHIIIIHHIIIIHIIHHIHIHIHHIIIIIHHHIIIIIIHIIIIIHHHHIHHIIIHIHIIIHHHGIIHIHHHHGHGHHGHIIIIIIIIHHHIIHIHHIIIIHIIIIIIIIIIIIIIIIHHHIIIIIIIIIIDDDBD
@HISEQ:969:HM2KJBCX2:2:1101:9144:87159 2:N:0:ACTATGCA
CACCTGTAGTAGCCCAACTATCCCTATTAATCATTACGGTGATCCTAGAAACCAACAAAATAGAACCATGCCGTCCTATTCTATTATTCCATGCTAATGTATTCGAGCAAAAATGCCTGCTTTAAACACTCTAATTTTTTCAAGGTAAAGGTCCTGGATCCGCAAGACACCCAATTAAGGACATCAAGTTTCTCCAGAAGGTGAGAAATCAACAGCGACAGTTCATACCCCTTAAGGCACGACCATCACGTCAATCCCGAAATTCAACTACGAGCTTTTTAACTGCAACAACTTTAATATACGCTATTGGAGCTGGAATTACCGCGGCTGCTGGCACCAGACTTG
+
DDDDDIIIIIIIIIIIIIIIIIIIIIIIIIIIIIIIIIIIIIIIIIIIHIHHHIHHIIHIIIHIIHIIIEHIIHIHHIIFHHIIIHIIIGIHGHIIIIIIIIHIIIIIIIIIIIHIIHHHIHIIIFIIIIIIIHIIIIIIFFIHIIIHIIIIIIIHIIIIIIIIIIIIIIHIIIIIIHIIIIIIIHIIHIIIIIIIIIIIHIIIIIIIIIIIIIIIIIIIIIIIIIHIIIIIIIIIIIIIIIHGIIIHIIIIIHHIIIIIIHIIIIIIIIIIIIIIIIIIIIIIIIIIIIIIIIIIIIIIHIHIIIIIIIIIIIIIIIIIIIIIIIIIIIIIIIIIIIIIDDDDD
@HISEQ:969:HM2KJBCX2:2:1101:5675:86933 2:N:0:ACTATGCA
CACCTGTAGTAGCCCAACTATCCCTATTAATCATTACGGTGGTCCTAGAAACCAACAAAATAGAACCACAACGTCCTATTCTATTATTCCATGCTAATCTATTCAAGCAAATGCCTGCTTTAAACACTCTAATTTTTTCAAGGTAATGGTCCTGGCTCCCCGGCACACCAAATAAAGGACATACTGGTTCACCAGAAGGTGGACCCGACACAGGACAGTACTCGCCAAAGACGGACCGCCCGGCCAGGCCTAAAATTCAACTACGAGCTTTTTAACTGCAACAACTTTAATATACGCTATTGGAGCTGGAATTACCGCGGCTGCTGGCACCAGACTTGCCCTCCAA
+
DDDDDIIIIIIIIIIIIIIIIIIIIIIIIIIIIIIIIIIIIIIIGHHIIIIIIHIIHIHIIIIIIIGIIHGHHECHHIIIIIIIIIIIHIHIIIIIIHIHIIIIIIIIIIIIIIIIIIHIIHIIIIIHIHHHHHHHHIIHIIIIIIIIIIIIIHHIIIIIIIIIIHIIIIIIIIIIIIIIIIIIIIIIIIIIIIIIIIIIIHIIIIIIHHIIIIIIIIIIIIIIIIIIIHEHHHHIIIIIIIIIHIIIIIIIIIIIIIIIIHEGIHIIIIIIIIIIIIIIIIIIIIIIIIIIIIIIIIIHHIIIIIIIIIIIIIIIIIIIIIHIIIIIIIIIIIIIIIIIIDDDDD
@HISEQ:969:HM2KJBCX2:2:1101:2305:87648 2:N:0:ACTATGCA
CACCTGTAGTAGCCCAACTATCCCTATTAATCATTACGTCGATCCTAGAAACCAACAAAATAAGATCAAACGTCCTATTTCATTATTCCATGCTAATGTATTCAAGCGTGTGCCTGCTTTAAACACTCTAATTTTTTCAAAGTAACAGTCCTGATTCCCCATAACACCAAATTAATGACATCATAGTTCGTCAGAAGGGAGAAATCAATAATACCAGTACATACCGAAGTACGACCGATATATTGATCCCGAAATTCAACTACGAGCTTTTTAACTGCAACAACTTTAATATACGCTATTGGAGCTGGAATTACCGCGGCTGCTGGCACCAGACTTGCCCTCCAA
+
DDDDDIIIIIIIIHIIIIIIHIIIIIIIIIIIIIIIIIIIIIGIIIIIIIIIIIIIIIIIHIIIIIIIIIIIIIIIIIIIIIIIIIIIIIIIIIHIIIIIIIIIIHIHIHHHIIIIHHHHIIIIIIHHHIHIIIIIIIIIIHIIIHIIHIIIIIHIIIIIIIIHIIIIIIHHIIIIIIIIIIIIIIHHIIHHIIIIIIIHIIIIIIIIHIIIIIIIIIIIIIIIIIIIIIIIIIIIIIIHIIHHIIIIIHIIIIIIIIIIIIIIIIIIIIIIIIIIIIIIIIIIHHIIIIIIIIIIIIIIIIIIIIIIIIIIIIIIIIIIIIIIIIIIIIIIIIIIIIIIDDDDD
@HISEQ:969:HM2KJBCX2:2:1101:12946:87923 2:N:0:ACTATGCA
CACCTGTAGTAGCCCAACTATCCCTATTAATCATTACGGTGATCCTAGAAACCAACAAAATAGAACCATGCCGTCCTATTCTATTATTCCATGCTAATGTATTCGAGCAAAAATGCCTGCTTTAAACACTCTAATTTTTTCAAGGTAAAGGTCCTGGATCCGCAAGACACCCAATTAAGGACATCAAGTTTCTCCAGAAGGTGAGAAATCAACAGCGACAGTTCATACCCCTTAAGGCATGACCATCACGTCAATCCCGAAATTCAACTACGAGCTTTTTAACTGCAACAACTTTAATATACGCTATTGGAGCTGGAATTACCGCGGCTGCTGGCACCAGACTTGCCCTCCAA
+
DDDDCHFHEHHHHHG?FHHHI1DFFEHIIIIHHHHHIGIIIIIIIIIIIHHHIIIIIHIIHEFHGIHIIIIIHGEHIHHIHGIIIIHHF?GHIHHIIGH<C1CGHIGEHIHHIHIIHHHFHHHHIIIIIIIIHHIIHHHF?IHHHHHEIIIIIHHGDIHIIIHIHHHIHHHCIIIIIGHIIHHFHEHHHHHHHHEIHIHIIHIIHIIHIHIIIHIIHHIIHIHIIIHDGIIIIHHIHHEIHIIIIHHGHFHGIIHHCGIHIIIHIIIHHHHEIIIIIIIIHHEHFIHIIIIIIH@FIIHIHIIIIIIHIIIIIIIIIIIIIIIIHIIIHIHIHHIIIHHIIHHIIIHHDDDBB
@HISEQ:969:HM2KJBCX2:2:1101:18045:88010 2:N:0:ACTATGCA
CACCTGTAGTAGCCCAACTATCCCTATTAATCATTACGGTGATCCTAGAAACCAACGAAATAGAATCAGTCCGTCCTATTTCATTATTCCATGCTAATGTATTCAGACGATAGTCTGCTTTAAACACTCTAATTTTTTCAAAGTAACAGTCCTGATTTCCCATCACACCAAATAAATGGCATGAAAGTTCCTCAGAAGGTAGAGATCCATCTCACCAGTGCAGACAATTAAGCCTGACCAATGGGTAGACCCCGAAGTTCAACTACGAGCTTTTTAACTGCAACAACTTTAATATACGCTATTGGAGCTGGAATTACCGCGGCTGCTGGCACCAGACTTGCCCTCCAA
+
<DBDDEFEGEFHHHHHIFHHHHHHIHIHIEHHI?FHFGFHIHIIHHIIEHIIHHIIHICEHII1FHHIIHHIHCHIIIHHIHHHHIIIEHEHEHHCCEHHIFHHHIHHEHHIIHIIHEHHIHHGGHHHHHIGIHIIIHHIHIHIHIIHHIHIIIIHHFHGIIHIHHHHHHGHHIIHFGIIIIIIIHIIHHIHHHGFIIIIHIHIIHIHHIHHHIHIIIIIIIIIIIHFHGIIIHIIIIHHGHHGHHIIIIHIIIIIIHIIIIIIIIHIIHIIIIIIIIIIIIIIIIIIIIIIIIIIIIIIIIIIIIIIIIIIIIIIIIIIIIIIIIIIIIIIIIIIIHIIIIIDDDDB
@HISEQ:969:HM2KJBCX2:2:1101:12757:88688 2:N:0:ACTATGCA
CACCTGTAGTAGCCCAACTATCCCTATTAATCATTACGGTGGTCCTAGACCAACAAAATAGAACCAACGTCCTATTTTATTATTCCATGCTAATCTATTCAAGCAAAAGCCCGCTTTAAACACTCTAATTTTTTCAAGGTAATGGTCTGGTTCCCACGGCACACACAATAAAAGAACATGCCGGTTTACCAGAAGGTAAAACCCGACACAGAACAGTACTCGCCAAAGACGGACCGCCCGGCCAGGCCTAAAATTCAACTACGAGCTTTTTAACTGCAACAACTTTAATATACGCTATTGGAGCTGGAATTACCGCGGCTGCTGGCACCAGACTTGCCCTCCAA
+
DDDDDHIIIIIIIIIIIIIIIIIIIIIIIIIIIIIIIIIIIIIIIIIIIIIIIIIIIIIIIIIIIEHIIIIHIIHIIIIIIIIIHIIIIIIIIIIIIIIIIIIIIIHIIIIIIIHIIHIIIIIIIIIIIIIIIIIIIIIIIIIIIIIIIIHHIIIIIIIIIIIIIIIIIIIIIIHHIHIIIIIIIIIHIIIIIIIIIIIIIIIIIIIIIIIIIIIIIIIIIIIIIIIIHIIIIIIIIIIIIIIIIIIIIIIIIIIIIIIIIIIIIIIIIIIIIIIIIIIIIIIIIIIIIIIIIIIHGHFIIIIIIIIIIIIIIIIIIIIIIIIIIIIIIIIIIIIIIIIDDDDD
@HISEQ:969:HM2KJBCX2:2:1101:8430:88741 2:N:0:ACTATGCA
CACCTGTAGTAGCCCAACTATCCCTATTAATCATTACGTCAATCCTAGAAACCAACAAAATAGGATCGAACGTCCTATTTCATTATTCCATGCTAATGTATTCAAGCGTTAGCCTGCTTTAAACACTCTAATTTTTTCAAAGTAACAGTCCTGTTTCCCTGCAACACCAAATTAATGGCATTACAGTTCTTCAGAAAGGAGGAATCAGCGAAGCCAGTGCATACCAGTGGCACGACCAACCTGCTGACCCCGAAATTCAACTACGAGCTTTTTAACTGCAACAACTTTAATATACGCTATTGGAGCTGGAATTACCGCGGCTGCTGGCACCAGACTTGCCCTCCAA
+
DDDDDIIIIIIIIIIIIIIIIIIIIIIIIIIIIIIIIIIIIIIIIIHIIIIIIIIIIHIIIHIHIIIIIIIIIIIIIIGIIIIIIIHFHIHIEEHIHHIIIIIIIIIIIIIIIIIIIIIIIIHIIIIIIIIIIIIIIIIIIIIIIIIIIIIHIIIIIIIIIIIIIIIIIIIIIIIIIIIIIIIIIHIIHHIIIIIIIIIIIIIIIIIIIIIIIIIIIIIIIIIIIIIIIIIIIIIIIIIIIIHIIIIIIIIIIIIIIIIIIIIIIIIIIIIIIIIIIIIIIIIIIIIIIIHIIIIIIIIIIIIIIIIIIIIIIIIIIIIIIIIIIIIIIIIIIIIIIIIIIDDDDD
@HISEQ:969:HM2KJBCX2:2:1101:14995:87954 2:N:0:ACTATGCA
CACCTGTAGTAGCCCAACTATCCCTATTAATCATTACGGTGATCCTAGAAACCAACAAAATAGAACCATGCCGTCCTATTCTATTATTCCATGCTAATGTATTCGAGCAAAAATGCCTGCTTTAAACACTCTAATTTTTTCAAGGTAAGGGTCCTGGATCCGCAAGACACCCAATTAAGGACATCAAGTTTCTCCAGAAGGTGAGAAATCAACAGCGACAGTTCATACCCCTTAAGGCATGACCATCACGTCAATCCCGAAATTCAACTACGAGCTTTTTAACTGCAACAACTTTAATATACGCTATTGGAGCTGGAATTACCGCGGCTGCTGGCACCAGACTTGCCCTCCAA
+
DDDDDIIIIIIIIIIIHIIIIIIIIIIIIIIIIIIIIIIIIIIIIIHIIIIIHHIIIIHIIIHIIIIIIIIIIIGHHIIIIIIIIIIIIIIIIIIIGHHIIHHHIIIIIIIIIIHHIIIIIIIHIIIIIIIIIIIIIIIIIIIIIIIIIIIHIIIHIIIIIIHIIIIIIIIIIIIIIIIIIIIIIIIIIIIIIIIIIIIIIIIIIIIIIIIIIIIIIIIIIIIIIIIIIIIIIIIIIIIIIIIIIIIIIIIHIIIIIIIIIIIIIIIIIIIIIIIIIIIIIIIIIIIIIIIIIIIIIIIIIIIIIIIIIIIIIIIIIIIIIIIIIIIIIIIIIIIIIIIIIIIIIIIIDDDDD
@HISEQ:969:HM2KJBCX2:2:1101:13164:88848 2:N:0:ACTATGCA
CACCTGTAGTAGCCCAACTATCCCTATTAATCATTACGGTGATCCTAGAAACCAACAAAATAGAATCATGCCGTCCTATTTTATTATTCCATGCTAATGTATTCAAGCAAAATGCCTGCTTTAAACACTCTAATTTTTTCAAAGTAAAGGTCCTGGTTCCCCGCGACACCCAATTAAGGGCATCGTGGTTCTCCAGAAGGTGAGAAATTGACTACACCAGTTCATACCCCTTAAGGCACGACCGATGTGTCAATCCCGAAATTCAACTACGAGCTTTTTAACTACAACAACTTTAATATACGCTATTGGAGCTGGAATTACCGCGGCTGCTGGCACCAGACTTGCCCTCCAA
+
DDDDDIIIIIIIHIIIIIIIIIIHIIIIIHHGHHHIEHIHHIIIIIIHIHHHIHIHIIHHIIEHIIIIIHIEHHHIIIIHHIIHEHIIH<FHHGHHHHIIIFHHHHGIIIIIIIHIIHIIHHHHIIHHHHIIIIIIIHHGGIIIIHHHHHIHIHGHGHHHHHGIHHIIIIIIIIIIIIIHHIIIIIIHHIIIHIIHHIIHIIIHIHHIHIIIIIIHIIHHIHIIHIIIIHHIIIIGIHHHIIIHHGHIIIHIHCIIIHIIIHHIIHHHIHHHIIHIIHIIIIIIIIIIIIHDCFIHIIHIHIHHIIHHGIIIIIHHHIIIIIIIIIHGIHEIHIIIIIIIIIIIIIIDDDCD
@HISEQ:969:HM2KJBCX2:2:1101:17916:88968 2:N:0:ACTATGCA
CACCTGTAGTAGCCCAACTATCCCTATTAATCATTACGGTGATCCTAGAAACCAACAAAATAGAACCATGCCGTCCTATTCTATTATTCCATGCTAATGTATTCGAGCAAAAATGCCTGCTTTAAACACTCTAATTTTTTCAAGGTAAAGGTCCTGGATCCGCAAGACACCCAATAAAGGACATCAAGTTTCTCCAGAAGGTGAGAAATCAACAGTAACAGTTCATACCCCTTAAGGCATGACCATCACGTCAATCCCGAAATTCAACTACGAGCTTTTTAACCACAACAATTCTGATATACGCTATTGGAGCTGGAATTACCGCGGCTGCTGGCACCAGACTTGCCCTCCAA
+
DBDCDIIIIHIIIIHIIIIIIIIIIIIIIIIIIIIIIIIIIIIIIIIIIIIIIFHIIIIIIIIIIHHIHIIIHEHHIIIIIIHIIIIIIFHHEHHIIIHHHFHIIIIHIIIIGIHIIHHIHIIIIIHHIIIHHIIIIIIIIIIIIIIIIIIIIIIIIIIIIIHIHIIIIIIIIIIIIIIIIIIIIIIIIIHHHHIIIIIIIIIIIIIIIIHIIEIIIIIIIIIIGIIIGIIIIIIIIIIIIHIIIIHHIHEHIIIIIIIIIIIIHIIIIIIIIIIIIIIIHIIHHIIIIHIIIIIIIIIIIIIIIGIIIIIIIIIIIIIIIIIIIIIIIIIIIIIIIIIIIIIIIHIIDDDDD
@HISEQ:969:HM2KJBCX2:2:1101:4340:89539 2:N:0:ACTATGCA
CACCTGTAGTAGCCCAACTATCCCTATTAATCATTACGGTGATCCTAGAAACCAACAAAATAGAACCATGCCGTCCTATTCTATTATTCCATGCTAATGTATTCGAGCAAAATGCCTGCTTTAAACACTCTAATTTTTTCAAGGTAAAGGTCCTGGTTCCACATGACACCCAATTAAGGACATCATGCTTCTCCAGAAGGTGAGAAATCAACTGCGACAGTTCATACCCCTTAAGGCACGACCATCAGGTCAATCCCGAAATTCAACTACGAGCTTTTTAACTGCAACAACTTTAATATACGCTATTGGAGCTGGAATTACCGCGGCTGCTGGCACCAGACTTGCCCTCCAA
+
DDDDDIIIIIIIIIIIIIIIIIIIIIIIIIIIIIIIIIHIIIIIIIHIIIIIIIIIIIIIIIIHIIIHIIHIIIIHHHIIIIIIIIIIIIIIIIIIIIHIIGIIIIIIIIIIHIIIIIIIIIIIIIIIIIIIIHIHHIIIIIIIIIIIIIIIIIIIIIIIIIIIIIIIHIIIIIIIIIIIIIIIIIIIIIIIIIIIIIIIIHIIIIIIIIIIIIIIIIIIIIIIIIIIIIIIIIIIIIIIIIIIIIIIIIHIIIIIIIIIHIIIIIIIHIIIIIIIIIIIIIIIIIIIIIIIIIIIIIIHIIIIIIIIIIIIIIIIIIIIIIIIIIIIIIIIIIIHIIIIIIIIIIIDDDDD
@HISEQ:969:HM2KJBCX2:2:1101:13914:89682 2:N:0:ACTATGCA
CACCTGTAGTAGCCCAACTATCCCTATTAATCATTACGGTGGTCCTAGAAACCAACAAAATAGAATCATCCGTCCTATTTTATTATTCCATGCTAATGTATTCAAGCAAAATGCCTGCTTTAAACACTCTAATTTTTTCAAAGTAAAGGTCCTGGTTCCCCGCGGCACCCAATTAAGGACATCGCGGTTCTCCAGAAGGTGAGAAATTGACTACACCAGTTCATACCCCTTAAGGCACGACCGATGTGTCAATCCCGAAATTCAACTACGAGCTTTTTAACTGCAACAACTTTAATATACGCTATTGGAGCTGGAATTACCGCGGCTGCTGGCACCAGACTTGCCCTCCAA
+
D@DDBHIIIIIIIIIHICHIIHIIGHHIHHGHGHIIIHIHIIEHHIIIIIIIIIIGEHGIIICHIIIIHEH=DFDHCHHFHIHIHIHIHIIIIHIGF@GCHHIIIIHHGHHHFHFFHEHHHHHIGHIIIHHIIIIHHHHEHFIHHIHHFHIIIIHHHIIIIHIIIHHEHHHIIHHIHEHHIIIIHDHHIIIIIIIIIIIIHIIIFHHHIHHFFGGIIIIHIIIIIIHHHCHHHIIIIHHHIIHIIHIIHHHEHIIIIIIIIIHHHIIIIIHIIIHHIIIIIIIIIHHIHGIHHIIHIIIIIIIIIIIIIIIIIIIIIIIIIIIIIIHHGIIIIIIIIIIIIIICIIDDDDD
@HISEQ:969:HM2KJBCX2:2:1101:10153:90083 2:N:0:ACTATGCA
CACCTGTAGTAGCCCAACTATCCCTATTAATCATTACGTCAATCCTAGAAACCAACAAAATAGAATCAAACGTCCTATTTCATTATTCCATGCTAATGTATTCAAGCGTAAGCCTGCTTTAAACACTCTAATTTTTTCAAAGTAACAGTCCTGATTCCCCACGACACCAAATTAATGACATCGCGGTTCTTCAGAAGGTAGGAACCAATAATACCAGTGCGTACCGAGGCACGACCGACACTCTGATCCCGAAATTCAACTACGAGCTTTTTAACTGCAACAACTTTAATATACGCTATTGGAGCTGGAATTACCGCGGCTGCTGGCACCAGACTTGCCCTCCAA
+
DDDDDIIIIIIIIIIIIIIIIIIIIIIIIIIIIIIIIIIIIIIIIIIIIIIIIIIIIIIIIIIIIIIIIIIIEHIIIIIIIIIIIIIIGIIIIIIHIIIIIIIIIIIIIIIIHIIIIIIHHHIIIIIIIIIIIIIIIIIIIIIIIIIIHIIIIIIHIIIIIIIIIIIIIIIIIIIIIHIIIIIIIIIIIIIIIIIIIIIIIIIIIIIIIIIIIIIIIIIIIHIIIIIIIIIIIIIIIIIIIHHHIIIIIIIIIIIIIIIIIIIIIIIIIIIIIHIIIIIIIIIIIIIIIIHIIIIIIIIIIIIIIIIIIIIIIIIIIIIIIIIIIIIIIIIIIIIIIIIIDDDDD
@HISEQ:969:HM2KJBCX2:2:1101:10531:89924 2:N:0:ACTATGCA
CACCTGTAGTAGCCCAACTATCCCTATTAATCATTACGTCGATCCTAGAAACCAACAAAATAGGGTCAAACGTCCTATTTCATTATTCCATGCTAATGTATTCAAGCGTGTGCCTGCTTTAAACACTCTAATTTTTTCAAAGTAACAGTCCTGATTCCCCATGACACCAAATTAATGACATCACAGTTCGTCAGAAGGTAGAAATCAATAATACCAGTGCATACCAGAGGCACGACCAATATATTGATCCCGAAATTCAACTACGAGCTTTTTAACTGCAACAACTTTAATATACGCTATTGGAGCTGGAATTACCGCGGCTGCTGGCACCAGACTTGCCCTCCAA
+
DDDDDIIIIIHIIIIIIIIIIHIIIIIIIHIIIIIGIIHHDIHIHIIIIIIIIIIIGIHIIIIIIIHHFHHHHIIIHGHHIIHHIIIHHEHIIIIHIHHIIHHHIIIIIHIIIIIIIGHIIIIIIIIIIIIHHIFHIIIIIIHHIHHIIIIIIIIHHIHHIHHHIIIIIIIIIHIIIIIHIHIIIIHGIHIIIIHHHIIIIIIIIIIIIIIHIIIGIGIHIIIIIIII<IIIIIIIHIIIIHIIH<IIIIIIGIIIIIIIIHIIIIIIHIIIIIHIIIIIIIIHIIIIIIIIHHHIIIIIIIIIIIIIIIIIIIIIHIIIIIIIIIIIIIIIIIIIIIIIIDCDDD
@HISEQ:969:HM2KJBCX2:2:1101:5500:90370 2:N:0:ACTATGCA
CACCTGTAGTAGCCCAACTATCCCTATTAATCATTACGTCAATCCTAGAAACCAACAAAATAGGATCGAACGTCCTATTTCATTATTCCATGCTAATGTATTCAAGCGTTAGCCTGCTTTAAACACTCTAATTTTTTCAAAGTAACAGTCCTGTTTCCCTGCAACACCAAATTAATGACATTACAGTTCTTCAGAAAGGAGGAATCAGCGAAGCCAGTGCATACCAGTGGCACGACCAACCTGCTGACCCCGAAATTCAACTACGAGCTTTTTAACTGCAACAACTTTAATATACGCTATTGGAGCTGGAATTACCGCGGCTGCTGGCACCAGACTTGCCCTCCAA
+
DDDDDIIIIIIIIIIIIIIIIIIIIIIIIIIIIIIIIIIIIIIIIIIIIIIIHHIIIIIIIIHIIIIIIIIIIIIIIIIIIIIIIIIIIIIIIIIIIIIIIIIIIIIIIHIHHIIIIIIIIIIHIIIIHHIIIIIIIIIIIIIIIIIIIIIIIIIIIIIIIIIIIIIIIIIIIIIIIIIIIIIIIIIIIIIIIIIIIIIIIIIIIIIIIIIIIIIIIIIIIIIIIIIIIIIIIIIHIIIIIIIHFIHIIIIIIIIIIIIIIIIIIIIIIIIIIIIIIIIIIIIIIIIIIIIIIIIIIIIHHIIIIIIIIIIIIIIIIIIIIIIIIIIIIIIIIIIIIIIIIDDDDD
@HISEQ:969:HM2KJBCX2:2:1101:13143:90761 2:N:0:ACTATGCA
CACCTGTAGTAGCCCAACTATCCCTATTAATCATTACGGTGGTCCTAGAAACCAACAAAATAGAACCACAACGTCCTATTCTATTATTCCATGCTAATCTATTCAAGCAAATGCCTGCTTTAAACACTCTAATTTTTTCAAGGTAATGGTCCTGGCTCCCCGGCACACCCAATAAAGGACATACTGGTTCACCAGAAGGTGGACCCGACACAGGACAGTACTCGCCAAAGACGGACCGCCCGGCCAGGCCTAAAATTCAACTACGAGCTTTTTAACTGCAACAACTTTAATATACGCTATTGGAGCTGGAATTACCGCGGCTGCTGGCACCAGACTTGCCCTCCAA
+
DDDDDIIIIIIIIIIIIIIIIHIIHHIIIHIIIIIIIIIIIIIIIIIIIIIIHIIIIIIIIIIIIIIIIIIHIIEHHIIIIIIIIHIIIHIFHIIIIIIIIGHHIIIHIIIIIIHIIIIIIIIIIIIIHIIIIIIIIIIIIIIHIHHIHHIIIHIIHIIHIHIIIIIIIIIHIIIIIIIIIIIIIIIIHIIIIIIIIIIHHIIIIIIIIIIIIIIIIIIIIHHIIIIIGIHIIIIIIIHIIIIIHIHHHIIIIIIIHIIIIIHIIIIIIIIIIIIIIHIIIIIIIIIIIIHIGIIIIHIHHIIIIIIIIIIIIIIIIIIIIIIIIIIIIIIIIIIIIIIIIDDDDD
@HISEQ:969:HM2KJBCX2:2:1101:8903:91213 2:N:0:ACTATGCA
CACCTGTAGTAGCCCAACTATCCCTATTAATCATTACGGTGGTCCTAGAAACCAACAAAATAGAACCACAACGTCCTATTCTATTATTCCATGCTAATCTATTCAAGCAATAGCCCGCTTTAAACACTCTAATTTTTTCAAGGTAATGGTCCTGGCTCCCCAACACACCCAATTAAGGACATACTGGTTCACCAGAAGGAAGACCCGACAACAGGACAGTACTCGCCAAAGACGGACCGCCCGGCCAAGTCTAAAATTCAACTACGAGCTTTTTAACTGCAACAACTTTAATATACGCTATTGGAGCTGGAATTACCGCGGCTGCTGGCACCAGACTTGCCCTCCAA
+
DDDBDIIIHIIIIIIIIIIIIIIIIIIIIIIIIIIIIIIIIIIIIIIIIIIIIIIIIIIIIIIIHHHIIHIHHHIIIIHIIIHIIIIIIIGIIIIIIIIIIHHIIIIIIIIIIIIIIIHIIIIIIIIIIIIIIIIIIIIIIIIIIIIIIIIIIIIIIIIIIIIIIIIIIIIIIIIIIIIIIIIIIIIIIIIIIIIIIIIIIIHIIIIIIIIIIIIIIIIIIIIIIIIIIIIIIIIIIIIIIIIIIIIGIIIIIIIIIIIIIIIIIIIIIIIIIIIIIIIIIIIIIIIIIIIIIIIIIIIIIIIIIIIIIIIIIIIIIIIIIIIIIIIIIIIIIIIIIIIIIIDDDDD
@HISEQ:969:HM2KJBCX2:2:1101:11287:91687 2:N:0:ACTATGCA
CACCTGTAGTAGCCCAACTATCCCTATTAATCATTACGTCAATCCTAGAAACCAACAAAATAGGATCGAACGTCCTATTTCATTATTCCATGCTAATGTATTCAAGCGTTAGCCTGCTTTAAACACTCTAATTTTTTCAAAGTAACAGTCCTGTTTCCCTGCAACACCAAATTAATGGCATTACAGTTCTTCAGAAAGGAGGAATCAGCGAAGCCAGTGCATACCAGTGGCACGACCAACCTGCTGACCCCGAAATTCAACTACGAGCTTTTTAACTGCAACAACTTTAATATACGCTATTGGAGCTGGAATTACCGCGGCTGCTGGCACCAGACTTGCCCTCCAA
+
DDDDDIIIIIIIIIIIIIHIIIIIIHIIHHIIIIIIIIIGIIIIIIIIIIHHIHIIIHIHHHHHEHIHCHIIIIIIIIIIIGIIIHIIIIIIIIIIIIIIIIIIIHIIIIIIIIIIIIIIIIIIIIHGIIIIIIIIIIIHIIIIIIIIHIIIIIIIIIIIIIIIIIIIIIIIIIIIIIIIIIIIIIIIIIIIIIIIIIIIIIIIIIIIIIIIIIIIIIIIIIIIIIIIIIIIIIIGIIHIIIIHFIIIHIIIIIIIIIIIIIIIIIIIIIIIIIHIIIIIIIIIIIIIIIIIIIIIIIIIIIIIIIIIIIIIIIIIIIIIIIIIIIIIIIIIIIIIIIIIHDDDDD
@HISEQ:969:HM2KJBCX2:2:1101:4812:91435 2:N:0:ACTATGCA
CACCTGTAGTAGCCCAACTATCCCTATTAATCATTACGGTGATCCTAGAAACCAACAAAATAGAACCATGCCGTCCTATTCTATTATTCCATGCTAATGTATTCGAGCAAAAATGCCTGCTTTAAACACTCTAATTTTTTCAAGGTAAAGGTCCTGGATCCGCAAGACACCCAATTAAGGACATCAAGTTTCTCCAGAAGGTGAGAAATCAACAGCGACAGTTCATACCCCTTAAGGCATGACCATCACGTCAATCCCGAAATTCAACTACGAGCTTTTTAACTGCAACAACTTTAATATACGCTATTGGAGCTGGAATTACCGCGGCTGCTGGCACCAGACTTGCCCTCCAA
+
ADDDDIIIHIIHIIIIIHIIIIIIIIIIHIIIIIIIIHIHHIIIIIIIIIIIIIIIIIIIIIHIIIIIHHHHHHHHIIGHIIIIIGHHHHIIIIIIIIGHICGH@HHHIIIHHIIHIIHIHIHHEHIHIIIIIIIIHHHHHHIIIIIHIIHIIIIIIIHHHIIIHHIHIHIHIIIIHIIIIIIHHIIIHIHHIIIIIIIHHIIIIIIIIIIIIIIIIIIIIHIIIIIIIIIIIIIIIIIIIIIIIIIIIIHHIIIIHIIIIIIIIIIIIIIIIIIIIIIIIIIIIIIIIIIIIIIIIIIIIIIIIIIIIIIIIIIIIIIIIIHIIIIIIIIIIIHIIIIIIIIIIIIIDDDDD
@HISEQ:969:HM2KJBCX2:2:1101:4564:91156 2:N:0:ACTATGCA
CACCTGTAGTAGCCCAACTATCCCTATTAATCATTACGGTGGTCCTAGAAACCAACAAAATAGAACCACAACGTCCTATTCTATTATTCCATGCTAATCTATTCAAGCAAATGCCTGCTTTAAACACTCTAATTTTTTCAAGGTAATGGTCCTGGCTCCCCGGCACACCCAATAAAGGACATACTGGTTCACCAGAAGGTGGACCCGACACAGGACAGTACTCGCCAAAGACGGACCGCCCGGCCAGGCCTAAAATTCAACTACGAGCTTTTTAACTGCAACAACTTTAATATACGCTATTGGAGCTGGAATTACCGCGGCTGCTGGCACCAGACTTGCCCTCCAA
+
DDD@DIHIHHIHIIIGIIIIIIGIHGIIHHI@GHIHIHHIHIIIIIIIIIIIIIHHIIIIIIFEHIIIHIGIIHHHHHHEGHHIIHHGIHHGHIIIIHHHIHHIIIIIHHHHGHGIHIIIIIIIIIIIHIIHEHHFHFHHHIIIIIIIHHIHHHHHHHIIHHHHHHHGIIIIIIIHIHHIIIIIIIIIIIHIIIIHIIIIGIIIIGIIIIIIIIIIIIIHHHIIHIHGHIHIIIHIII>IIIHHHHHHHHIIIIIHIHEHHHHIIIHIIIIIIHIIIIIIIIIHIIIHIHEIIIIIGIIIIIIIIHIIIHIIIIIIIIIIIIIIIIIIIIIIIIIIIIIIIDDDBB
@HISEQ:969:HM2KJBCX2:2:1101:20211:92809 2:N:0:ACTATGCA
CACCTGTAGTAGCCCAACTATCCCTATTAATCATTACGGTGGTCCTAGACCAACAAAATAGAACCAACGTCCTATTCTATTATTCCATGCTAATCTATTCAAGCAAAAGCCCGCTTTAAACACTCTAATTTTTTCAAGGTAATGGTCCTGGTTCCCCGACACACCCAATAAAGGGCATACCGGCTCACCAGAAGGATAGACCCGACAGCAGAACAGTACTCGCCAGAGACGGACCGTCCGGTCAGGCCTAAAATTCAACTACGAGCTTTTTAACTGCAACAACTTTAATATACGCTATTGGAGCTGGAATTACCGCGGCTGCTGGCACCAGACTTGCCCTCCAA
+
DDDDDIIIIIIIIIIHIIIIIIIIIIIIIIIIIIIIIHIIIIIIIIIIIIIIIIIIIIIIIIIIIIIIIIIIIIIIIIIIIIHIIIIIIIIIIIIIIIIIHHHHIIIIHIHIIIHIIIIGHHIIIIIHIIIIIIIHIIIIIIIIIIIIIIIIIIIIIIIHHIIIIHIHIIIIIIIIHHHIIIIIIIIIIIIIIIIIIIHHIIIIIIIIIHIIIIIIIIIIHIIIIIIIIIIIHIIIIIIIIIIIIIGHIIIIIIIIIIIIHHIHIIIIIIIIIIIHIIIIIIIHIIIIIIIIIIIIHHHIIIIIIIIIIIIIIIIIIIIIIIIIIIIIIIIIIIIIIIIDDDDD
@HISEQ:969:HM2KJBCX2:2:1101:7042:93528 2:N:0:ACTATGCA
CACCTGTAGTAGCCCAACTATCCCTATTAATCATTACAACGGTCCTAGAAACCAACAAAATAGAATCGTTGTCCTATTCTATTATTCCATGCTAATGTATTCTGGCATATGCCTGCTTTAAACACTCTAATTTTTTCAAGGTAAAGGTCTTGGCTCCGAGCAACACCCAATAAAGGGCATTACCCTTCCCCAAGCGGTGAGGCCCAACCGACCAGTACTCGTTACAAGAACGGACCAATCGGCCAAACCCAAAATTCAACTACGAGCTTTTTAACTGCAACAACTTTAATATACGCTATTGGAGCTGGAATTACCGCGGCTGCTGGCACCAGACTT
+
DCDDDIIEHHHEIIIHIIIHGHIHHGHHHHFEHHIIIIIICEHHDHIIIIIIIIIIHIFHEHEHIHIIIEHEH1<CG@HHIHHEHFHHIIIGHIIIIGIIIIHGHIIHIIIIHIIHHGIIHHIIIIHHH@DHIHHIHIIIIIHHIIIIIIIHHHHIIIIIIIIHGIHGIIIIIIIHIHHHHHIIIIIIHIIIIIIIIIIHHGIHII=GIIIIIIIIIIHIIIIIIHIIIIIIIHEHIIIIIGIIHHIIIIHIIIIIIIIIIIIIIIIHIHIIIIIIIIIIIIIIIIIIIIIIIIIIIHIIIIIIIIIIIIHIIHIGIIIIIIIIIIIIIIIDDDDD
@HISEQ:969:HM2KJBCX2:2:1101:17173:94124 2:N:0:ACTATGCA
CACCTGTAGTAGCCCAACTATCCCTATTAATCATTACGTCGATCCTAGAAACCAACAAAATAGAATCAAACGTCCTATTCCGTTATTCCATGCTAATGTATTCAAGCGTGAGCCTGCTTTAAACACTCTAATTTTTTCAAAGTAACAGTCCTGATTCCCTATAACACCAAATTAATGGCATTATAGTTCGTCAGAAAGGAGAAACCGATTATACCAGTACGTACAATAGCACGACCAGTAAGCCGGTCTCGAAATTCAACTACGAGCTTTTTAACTGCAACAACTTTAATATACGCTATTGGAGCTGGAATTACCGCGGCTGCTGGCACCAGACTTGCCCTCCAA
+
DDDDDIIIIIIIIIIIIIHIIIIIIIIIIIIIIIIIIIIIIIIIIIIIIIIIIIIIIIIIIIIIIIIHIIIHIIIIIIIIIEIIHIIIIIIIIIIIIIIIHIIIIIIIIIIIIIIIIIIIIIIIIIIIIIIIIIIIIIIIIIIIIIIIIIIIIIIIIIIIIIIIIIIIIIIIIIIIIIIIIIIIIIIIIIIIIIIIIIIIIIIIIIIIIIIIIIIIIIIIIIIIIIIIIIIIIIIIIIIIIIIHIIIIIIIIIIIIIIIIIIIIIIIIIIIIIIIIIIIIIIIIIIIIIIIIIIIIIIIIIIIIIIIIIIIIIIIIIIIIIIIIIIIIIIIIIIIIIIIIDDDDD
@HISEQ:969:HM2KJBCX2:2:1101:13463:94279 2:N:0:ACTATGCA
CACCTGTAGTAGCCCAACTATCCCTATTAATCATTACGGTGATCCTAGAAACCAACAAAATAGAACCATGCCGTCCTATTCTATTATTCCATGCTAATGTATTCGAGCAAAATGCCTGCTTTAAACACTCTAATTTTTTCAAGGTAAAGGTCCTGGTTCCACATGACACCCAATTAAGGACATCATGCTTCTCCAGAAGGTGAGAAATCAACTGCGACAGTTCATACCCCTTAAGGCACGACCATCACGTCAATCCCGAAATTCAACTACGAGCTTTTTAACTGCAACAACTTTAATATACGCTATTGGAGCTGGAATTACCGCGGCTGCTGGCACCAGACTTGCCC
+
DDDDDIIIIIIIIIIIIIIIIIIIIIIIIIIIIIIIIIIIIIIHIIIIHIIIIIHIIIIIIIIIIIIIIIIIIIIIIIIIIIIIIIIIIIIIHIIIIIIIIHHHIIIIIIIIIIIIIIIIIIIIIHIHIIIIIIIHIIIIIIIIIIIIIIIIIIIIIIIIIIIIIIIIIIIIIIIIIHGIIIIIIIIIIIHIIIIIIIIIIIIIIIIIIIIIIIIIIIIIIHIIIIIIIIIIIIIIIIIIIIIIHIIIIIIIHIIIIIIIIIIIIIIIIIIIIIIIIIIIIIIIIIIIIIIIIHIIIIIIIIIIIIIIIIIIIIIIIIIIIIIIIIIIIIIIIIIIIIIIIIDDDDD
@HISEQ:969:HM2KJBCX2:2:1101:17907:95877 2:N:0:ACTATGCA
CACCTGTAGTAGCCCAACTATCCCTATTAATCATTACGGTGATCCTAGAAACCAACAAAATAGAACCATGCCGTCCTATTCTATTATTCCATGCTAATGTATTCGAGCAAAAATGCCTGCTTTAAACACTCTAATTTTTTCAAGGTAAAGGTCCTGGATCCGCAAGACACCCAATAAAGGACATCAAGTTTCTCCAGAAGGTGAGAAATCAACAGTAACAGTTCATACCCCTTAAGGCATGACCGTCACGTCAATCCCGAAATTCAACTACGAGCTTTTTAACTGCAACAACTTTAATATACGCTATTGGAGCTGGAATTACCGCGGCTGCTGGCACCAGACTTGCCCTCCAA
+
CDDDDIIIIHIIHIIIIIIIIIIHIIIIIIIIIIIIIIIIIIIIIIEHIIGHIIIIIIIIIIIIIIHIIGIIHIIIIIIIIIIIIIIIIIIIIGIHHIHIIFHIHIIIIIIIIIIIIIIIIIIIIHIIIIIIIIIIIHIIIIIIIIIIIIIIIHIIIIIIIIIIIIIIIIIIIIIIIIIIIIIIIIIIIIIIIIIIIIIIIIIIIHIIIIIIIIIIIHIIHHHIIIIIIIIIIIIIIIIIIIIIIIIIIIHGIIIIIIIIIHIIIGIIIHIIIIIIIIIIIIIIIIIIIHIIIIIIIIIIIIIIIIIIIIIIIIIIIIIIIIIIIIIIIIIIIIIIIIIIIIIIIIIIDDDDD
@HISEQ:969:HM2KJBCX2:2:1101:6345:95199 2:N:0:ACTATGCA
CACCTGTAGTAGCCCAACTATCCCTATTAATCATTACGGTGGTCCTAGAAACCAACAAAATAGAACCATGCCGTCCTATTTTATTATTCCATGCTAATGTATTCAAGCAAAAATGCCTGCTTTAAACACTCTAATTTTTTCAAAGTAAAGATCCTGGTTCCCCGCGGCATCCAATTAAGGACATCGCGGTTCTCCAGAAGGTGAGAAATTGACTGCACCAGTTCATACCCCGTGAGGCACGACCGATGCGCCAATCCCGAAATTCAACTACGAGCTTTTTAACTGCAACAACTTTAATATACGCTATTGGAGCTGGAATTACCGCGGCTGCTGGCACCAGACTTGCCCTCCAA
+
DDDDDIIIIIIGIIIIIIIIIIIIIIIIIIIIIIIIHIIIIIIIIIIIIIIIIIIIIIHHIIHIIHIHIHIIIIIIIIIIIIIIIIIIIHIIIIIIIIIIHHIIIIIIIIIIIIIHIIIIHHIHHHIIHIIIIIIIIIHHIIIIIIHIHIIIIIIHHHHIIIIIIIIHIHGIIHIIIIIHIIIIIIIIIIHIIIIIIIIIIIIIIIIIHIIIIIIHHIIIHIIGGIIIIIIIIIIIIIHIIIIIIIIIIIHHIHHHHIIHHEIIIIIHIIIIIIIIIIIIIIIIIIIIHGHIHHIIIHIIIIIIIIIIIIIIIIIIIIHIIIIIIIIIIIIIIIIIIIIHIIGIIIIIDDDDD
@HISEQ:969:HM2KJBCX2:2:1101:2458:94637 2:N:0:ACTATGCA
CACCTGTAGTAGCCCAACTATCCCTATTAATCATTACGGTGATCCTAGAAACCAACAAAATAGAACCATGCCGTCCTATTCTATTATTCCATGCTAATGTATTCGAGCAAAATGCCTGCTTTAAACACTCTAATTTTTTCAAGGTAAAGGTCCTGGTTCCACATGACACCCAATTAAGGACATCATGCTTCTCCAGAAGGTGAGAAATCAACTGCGACAGTTCATACCCCTTAAGGCACGACCATCACGTCAATCCCGAAATTCAACTACGAGCTTTTTAACTGCAACAACTTTAATATACGCTATTGGAGCTGGAATTACCGCGGCTGCTGGCACCAGACTTGCCCTCCAA
+
DDDDDIIIIIIIIIIIIIIIIIIIIIIIIIIIIIIIIHIIIIIIHIIIIIIIIIIIIHIIIIIIIIIIIHHIIIIIIIIIIIIIIIIIHIHIHHIIIIIIIHIHGIIIIIIIIHIIIIIGIHHHHIIHIIHHIIIIIIIHIIIHHIIIIIHIIIIIIHIIIIIIHIIIIIIIIIIIIIHIIIIIIIIIHHIHIIIIIIIIIGIIIHHIIIHIIIIIIHIIIIIIIIIIIIIIIIIIIIIIIIIIIIIIHHFIIIIIIIIIIIIIIIIIIIIIHIIIIIIIHIIIIIIIIIIIIIIIIIHHIIIIIIIIIIIIIIIIIIIIIIIIIIIIIIIIIIIIIIIIIIIIIIIDDDDD
@HISEQ:969:HM2KJBCX2:2:1101:14400:96619 2:N:0:ACTATGCA
CACCTGTAGTAGCCCAACTATCCCTATTAATCATTACGGTGGTCCTAAAACCAACAAAATAGAACCAACGTCCTATTCTATTATTCCATGCTAATCTATTCAAGCAAATGCCCGCTTTAAACACTCTAATTTTTTCAAGGTAATGGTCCTGGTTCCCCAACACACCCAATAAAGGGCATCCTGGCTCACCAGAAGGATAGACCCGACGACAGAACAGTACTCGCCAAAGACGGACCATCCGGCCAGGCCTAAAATTCAACTACGAGCTTTTTAACTGCAACAACTTTAATATACGCTATTGGAGCTGGAATTACCGCGGCTGCTGGCACCAGACTTGCCCTCCAA
+
DDDDDIIIIIIIIIIIIIIIIIIIIIIHIIIIIIIIIHHHIGIHIIIIIIHIIIIIHHIIIHIIIIIIHIHIGHHIIIIIIIIIIIIIIIIIIHHIIHIHICGEHIIIHHIIIHIHIHIIIIHIHHIIHIIIIIHIIIIIHIIIIIIIIIIIHIIIIIIIIIIIHIIIIIIIHIIIIIIIIIIIIIIIHIIIIIIIIIHIIIIIIIIIIIIIIIIIIIIGIIIIIIIIHHIIIIIIIIIIIIIIIIIHIIIIIIIIIIIIIIIIIIIIIIIIIIIIIIIIHIIIIIIIHIIIIIIIHHHHIIIIIIIIIIIIIIIIIIIIIIIIIIIIHIIIIIIIIIIIDDDDD
@HISEQ:969:HM2KJBCX2:2:1101:4410:96321 2:N:0:ACTATGCA
CACCTGTAGTAGCCCAACTATCCCTATTAATCATTACGTCGATCCTAGAAACCAACAAAATAGAATCAAACGTCCTATTTCATTATTCCATGCTAATGTATTCAAGCGTACGCCTGCTTTAAACACTCTAATTTTTTCAAAGTAACAGTCCTGATTCCCCACGACACCAAATTAATGACATCGCGGTTCTTCAGAAGGTAGGAACCAATAATGCCAGTACGTACCGAAGCACGACCAACAATTCGATCCCGAAATTCAACTACGAGCTTTTTAACTGCAACAACTTTAATATACGCTATTGGAGCTGGAATTACCGCGGCTGCTGGCACCAGACTTGCCCTCCAA
+
DDDDDIIIIIIIIIIIIIIIIIIIIIIIIIIIIIIIIIIIIIIHIIIIIIIHIIIIIIHIIIIIIIIIEHH=GHHIHIIIIIIGHIIIIIHIGIIIIIIIHFHHIIIHIIHIIIIHIIHHIHIIIHHHIIIIIIIIIIIIIHIIIIIIIIIIIIIIIHIIIIIIHIIIIIHHIIIIIIIIHIIIIIIIIIIIIIIIIIIIIIIIIIIIIIIIIIIIIIIIIIIIIIIIIIIIIIIIIIIIIIHHIIIIIIIIIIIIIIIIIHIIIIIIIIIIIIIIIIHIIIIIIIIIIIIIIIIIIIIIIIIIIIIIIIIIIHIIIIIIIIIIIIIIIIIIIIIIIIIIDDDDD
@HISEQ:969:HM2KJBCX2:2:1101:10828:96709 2:N:0:ACTATGCA
CACCTGTAGTAGCCCAACTATCCCTATTAATCATTACGGTGGTCCTTGAACCAACAAAATAGAACCACAACGTCCTATTCTATTATTCCATGCTAATCTATTCAAGCAAAAGCCTGCTTTAAACACTCTAATTTTTTCAAGGTAATGGTCCTGGCTCCCCGGCACGCCCAATTAAGAACATACCGATTCACCAGAAAGATAGACCCGACGACAGAACAGTACTCGCCAGAGACAGACCGTCCGGCCAGGCCTAAAATTCAACTACGAGCTTTTTAACTGCAACAACTTTAATATACGCTATTGGAGCTGGAATTACCGCGGCTGCTGGCACCAGACTTGCCCTCCAA
+
DDDDDIIIIIIIIIIIIIIIIIIIIIIIIHIIIIIIIIIIIIIIIIIHHIIHIIHEEFHIIIIIIIIIIHHHIIIIIIIIIIIIHIIFHCHHIIIIIIHHHFIIIHIIHHIIIIIHHHIHIHHHHHIHIIIIFHHHHGEIIIIHHHGFIIIHHIIIIIIIHIHHIIIIIIIHIIIHIHHHEHHHIIIIIIIIIIHHIIHIIHHIIIIHHHIIIIIIIIIIHHHIIHIIIIIIIII=GIIIIIIIIFIIHGHIIIIIIIIIIIIHIIIIIIIIIHIIIIIIIIIIIIHHIHIIIIHIIIHIHGIIIIIIIIIIIIIIIIIIIIIIIIIIIIIIIIIIIIIHIICDDDD
@HISEQ:969:HM2KJBCX2:2:1101:15081:97570 2:N:0:ACTTTGCA
CACCTGTAGTAGCCCAACTATCCCTATTAATCATTACGGCGGTCCTAGAAACCAACAAAATAGGATCGCACGTCCTATTCTATTATTCCATGCTAACGTATTCGAGCAAAGGCCTGCTTTGAACACTCTAATTTTTTCAAAGTAAAAGTCCTGGTTCCCCAACACACCCAGTGAAGGGCATGAGGCTCTCCAGAAGGAAAGGCCCGGCCGAACCAGTACACGCGGTGAGGCGGACCAGACAGCCAGGCCCAAGTTTCAACTACGAGCTTTTTAACTGCAACAACTTTAATATACGCTATTGGAGCTGGAATTACCGCGGCTGCTGGCACCAGACTTGCCCTCCAA
+
DDDDDIIIIIIIEHIIIIIIHIIIIIIIIIIIIIIIIIEHHIIIIHHIIIIIIGIIHHHHHIHCHHIIIIHIIHIIIIHIIIIIHHHIIFHFHIIIHIIIIH?EIIIHIHIIIIIIIIIIHEHIIHIHIIIIHHIIIHIIIIIHHIIHIIIHHHIIIHIHGIIIIHIIIIIHIIHHHIGIIHIIIIHIGHHIIIHHIIIIIIIIIIIIIIIIIIIHIIIIIIIIIIIIIIHIIHHGIIIIHIHIIIHIIIIIIIIIHHHIIIIIHGHIIIHHHHHHHIHHHIHIIIIIIIGIIHIIIIHHIIIIHHIIHHIIHIIIIIIIIIHIIIIIIIIIHIIHGIHHDBCDD
@HISEQ:969:HM2KJBCX2:2:1101:16492:98002 2:N:0:ACTATGCA
CACCTGTAGTAGCCCAACTATCCCTATTAATCATTACGGTGGTCCTAGAAACCAACAAAATAGAACCACAACGTCCTATTCTATTATTCCATGCTAATCTATTCAAGCAATAGCCCGCTTTAAACACTCTAATTTTTTCAAGGTAATGGTCCTGGCTCCCCAACACACCCAACAAAGGACATGCTGGTTCACCAGAAGGAAGACCCGACAGCAGACAGTACTCGCCAAAGACGGACCGCCCGGCCAGACCTAAAATTCAACTACGAGCTTTTTAACTGCAACAACTTTAATATACGCTATTGGAGCTGGAATTACCGCGGCTGCTGGCACCAGACTTGCCCTCCAA
+
DDDDDIIIIIIIIIIIIIHHIHHIHIIIIHHHHIHIHIHIH=HHIIEHFHHIIIIIHHIIIIHIIHHGEHIEHHHHGHIIHIIIIHIICHHIHCHHIIIHHGHFHIHIIIIIIHIIHIHHHHIIHHHHIIIHIIIHIHIIIIIIIHIIIIIIIIHIHIIHHGIIIIIIGIIHIIIIIGIIHIIHIIIIIIIIIIIIIIIHIIHIHCIIIIIIIIIHIIIIGIIIIIIIIIHIHIIHIIIHIIIHHIIIIIIHIIIIHHHIIIHIIIIIIIIIIIIIIIIIIHIIIIIIIIIHFHIIIIIIIIIIIIIIIIIIIIIIIIIIIIIIIIIIIIIIIIIIIIIIIDDDDD
@HISEQ:969:HM2KJBCX2:2:1101:19302:98544 2:N:0:ACTATGCA
CACCTGTAGTAGCCCAACTATCCCTATTAATCATTACGGTGATCCTAGAAACCAACAAAATAGAACCATGCCGTCCTATTCTATTATTCCATGCTAATGTATTCGAGCAAAATGCCTGCTTTAAACACTCTAATTTTTTCAAGGTAAAGGTCCTGGTTCCACATGACACCCAATTAAGGACATCATGCTTCTCCAGAAGGTGAGAAATCAACTGCGACAGTTCATACCCCTTAAGGCACGACCATCACGTCAATCCCGAAATTCAACTACGAGCTTTTTAACTGCAACAACTTTAATATACGCTATTGGAGCTGGAATTACCGCGGCTGCTGGCACCAGACTTGCCCTCCAA
+
DDDDDIIIIIIIIIIIIIIIIIIIIIIIIIIIIIIIIIIHHIIIIIIIIIIIIIHIIIIIIIHIIIIIIIIIIHIIIIHIIIIIIIIIIIIIIIGHHHHIIGHIIIIIIIGHIIGIIIIIHIHIIIIHIIIIIIIHHIIIIGHIIIIHHHHHIIIIHIIIIHIIIIIIIHHIHIHIGHEHHIIIIIHGGHHHIGHHHHE?HHHGIHGHHHIIHHGGGHHGEHIHHHHHEIIHIIHIHHHHGGHHFHEEE?@HDCEGHHHIHHGFEHH=HEC<HHEHHIIHHIIIIHHFHHEGHFGGH=EEHGIIIHIIIHEHHHHIHHHFDDHGIIIHGIHHFHHCGIHHEHEGHEED@DDD
@HISEQ:969:HM2KJBCX2:2:1101:11737:98740 2:N:0:ACTATGCA
CACCTGTAGTAGCCCAACTATCCCTATTAATCATTACGGTGATCCTAGAAACCAACAAAATAGAACCATGCCGTCCTATTCTATTATTCCATGCTAATGTATTCGAGCAAAAATGCCTGCTTTAAACACTCTAATTTTTTCAAGGTAAAGGTCCTGGATCCGCAAGACACCCAATTAAGGACATCAAGTTTCTCCAGAAGGTGAGAAATCAACAGCGACAGTTCATACCCCTTAAGGCATGACCATCACGTCAATCCCGAAATTCAACTACGAGCTTTTTAACTGCAACAACTTTAATATACGCTATTGGAGCTGGAATTACCGCGGCTGCTGGCACCAGACTTGCCCTCCAA
+
DBDDDIIIIIIHHGHIIIIIIIIIIIIIIIIIIIIIIIHIIIIIIIIIIIII?GHIIIGIIHHEHHIIIHFHHIIIHIIIIIIIIIIIIIIIGHIIHIIHFCHHIIIIIIIHIIIIIIIIIIIIIIIIIIIIIHIIIIIIIIIIIHIIIIIIIHHIHIIIIIIIIIIIIIHIIIIIIIIIIIIIIIIIIHIIIIIIIHIIIHHIIIIIIIIIIIIIIIIIIIIIIIIIIIIIIIIIIIIIIIIIIHIHIIIHIIIIHIIIIIIIIIIIHEHIHIIIIIIIIIIIIIIIIIIIIIIIIIHHHIIIIHIIIIIIIIHIHIIIIIIIIIIIIIIIIIIIIIIIIIIIIIIIDDBDD
@HISEQ:969:HM2KJBCX2:2:1101:2635:99401 2:N:0:ACTATGCA
CACCTGTAGTAGCCCAACTATCCCTATTAATCATTACGGTGATCCTAGAAACCAACAAAATAGAACCATGCCGTCCTATTCTATTATTCCATGCTAATGTATTCGAGCAAAAATGCCTGCTTTAAACACTCTAATTTTTTCAAGGTAAAGGTCCTGGATCCGCAAGACACCCAATAAAGGACATCAAGTTTCTCCAGAAGGTGAGAAATCAACAGTAACAGTTCATACCCCTTAAGGCATGACCATCACGTCAATCCCGAAATTCAACTACGAGCTTTTTAACTGCAACAACTTTAATATACGCTATTGGAGCTGGAATTACCGCGGCTGCTGGCACCAGACTTGCCCTCCAA
+
DDDDDIIIIIHIIIHIFHIIIIIHHHIIIHHIIIIHHIHHHIHIIHHIHHHHIGHIIIIHHIHGHEHHICHFDGHHHHIEHGHIEHHF@CEEHGEHGHHHHCFIHIIIIIHHHHHHHHHHHIGHIFHHHHHIIHCGGIIHIIIIEHHGHEHFHHHHDHHIHHHIIIIIIGHHHIIIIIIIIHIHHIIGHHGIIIIIIIIIIHHIIHIIHIIIIHHHHFHGIIHIIHGIHIHHHIIIGHHIIIIIHHHHHGEFHDDIHHIIIIIIIHHIIIIIIIIIIIIIHIIIIIIIIIIHHIIIIIHHHIIIIIHHIIHIIIIIIIIIIIIIIIIIHIIIIIIIIIIIIHIIIHIIDDDDD
@HISEQ:969:HM2KJBCX2:2:1101:19470:98804 2:N:0:ACTATGCA
CACCTGTAGTAGCCCAACTATCCCTATTAATCATTACGTCGATCCTAGAAACCAACAAAATAGAATCAAACGTCCTATTTCGTTATTCCATGCTAATGTATTCAAGCGTGAGCCTGCTTTAAACACTCTAATTTTTTCAAAGTAACAGTCCTGATTCCCCATGACACCAAATTAATGACATCATGGTTCGTCAGAAGGTAGGAATCAATAATACCAGTACGTACAATAGCACGACCAATAAATTGATCCCGAAATTCAACTACGAGCTTTTTAACTGCAACAACTTTAATATACGCTATTGGAGCTGGAATTACCGCGGCTGCTGGCACCAGACTTGCCCTCCA
+
DDDDDIIIIIIIIIIIIIIIIHIIIIIIIIIIIIIIIIIIIIIIIIIIHIIIIHIIIIIIIIHIIIIIIIHIIIIIIIHHHHHIIIIHHIIHHIIIIIIIIIHHIGIIIIIIIIIGHIIIIIIIIIIIIIIIHIIIIIIIIIIIIIIIIIIIIIIIIIIIIIIIIIIIIIIIIIIIIIIHHIIIIIIIIIIIIIGIIIIIIHHHIIIIIIIIIIIIIIIIIIIIIIIIIIIIIIIIHIIIIIIIIIIHIIIIIIIHIIIIIIIIHIIIHIIIIIIIIIIIIIIIIIIIIIIIIIIIIIIIIIIIIIIIIIIIIIIIIHIIIHIIIIIIIIIIIIIIIIIDDDDD
@HISEQ:969:HM2KJBCX2:2:1101:7738:99524 2:N:0:ACTATGCA
CACCTGTAGTAGCCCAACTATCCCTATTAATCATTACGTTGATCCTAGAAACCAACAAAATAGAATCGAACGTCCTATTTCATTATTCCATGCTAATGTATTCAAGCGCGTGCCTGCTTTAAACACTCTAATTTTTTCAAAGTAACAGTCCTGACTCCCCACAACATCAAATTAATGACATCATGATTCATCAGAAGGGAGAAATCAATGACATTAGTACGTACCGAAGGCACGACCGACGTATTGATCCCGAAATTCAACTACGAGCTTTTTAACTGCAACAACTTTAATATACGCTATTGGAGCTGGAATTACCGCGGCTGCTGGCACCAGACTTGCCCTCCAA
+
DDDDDHHIIIIIIIIIIIIIIIHIIIIIHIIIIIIIIIIIIGIIIIHHIHIIIIIIIIIIIIIIIIIIIIIIHIIIIIIIIIIHIIIIIIIIIIIIIIIIIIIIIHIIIIIIIIIIIIIIIIIIIIIIIIIIHIIIIIIIIIIIIIIIIIIIIIIIIIIIIIIIIIIIIIIIIIIIIIIIIIIIIIIIIHIIIIIIIIIIIIIIIIIIIIIIIIIIIIIIIIIIIIIIIIIIIIIIIIIIIIIHFIIIIIIIIIIIIIIIIIIIIIIIIIIIIIIIIIIIIIIIIIIIIIIIIIIIIIIIIIIIIIIIIIIIIIIIIIIIIIIIIIIIIIIIIIIIIIIIIDDDDD
@HISEQ:969:HM2KJBCX2:2:1101:5465:99639 2:N:0:ACTATGCA
CACCTGTAGTAGCCCAACTATCCCTATTAATCATTACGGTGATCCTAGAAACCAACAAAATAGAATCATGCCGTCCTATTTCATTATTCCATGCTAATCTATTCAAGCATAAAGCCTGCTTTAAACACTCTAATTTTTTCAAAGTAACAGTCCTAGCTTCCTATTACACCTAATGAAAGGCATAATAGTTCACTAGAAGGTGGAGATTGACAACTACCAGTACATGCCCGAAAACACGACCGATATGCCAATCCCGAAATTCAACTACGAGCTTTTTAACTGCAACAACTTTAATATACGCTATTGGAGCTGGAATTACCGCGGCTGCTGGCACCAGACTTGCCCTCCAA
+
@DD?@HHEC<CHHIIIEHIIII?GHHIHICFHHHIIHHHHEHIHHHIIEEHHEHHIIIHE@CHCHHIFHCHHIIIHH?HHIIGHIHIIIHHIICHIEHHIIHHHHIHHHHHGHHHHIGHHHIHHHGFEHHHEGHCFHIHHHCHIHHEEHIIHIHHHIIHIHHIIIH@CHH@IHIIHIIIHHHGIIHHIHHHCGGIIHHHHHIIIHHHIIHHG;HIHGHFIHIIIHDHGIIIIHHHIIHEIIIIHHGIFGIHHHDHHHIHHIHFIIHIIIHHIHFIIIIIIHIHEHHHFEIIHHIIHIIIIIIGIHIIIIIIIIIIIIHIHHGIHHHIIIIGHIIIHHFIIIHGIIDDD@@
@HISEQ:969:HM2KJBCX2:2:1101:12016:100149 2:N:0:ACTATGCA
CACCTGTAGTAGCCCAACTATCCCTATTAATCATTACGGTGGTCCTAGAAACCAACAAAATAGAACACAACGTCCTATTCTATTATTCCATGCTAATCTATTCAAGCAATAGCCCGCTTTAAACACTCTAATTTTTTCAAGGTAATGGTCCTGGCTCCACAACACACCCAATAAAGAGTATACTGGTTCACCAGAAGGAAGACCCGACAGCAGACAGTACTCGCCAAAGACGGACCGCCCGGCCAGGCCTAAAATTCAACTACGAGCTTTTTAACTGCAACAACTTTAATATACGCTATTGGAGCTGGAATTACCGCGGCTGCTGGCACCAGACTTGCCCTCCAA
+
DCDDDIIIIIIHIIIIIIIIIIIIIIIIIIIIIIIIIIIIIHIHHIIIIIIIIIIIIIIIIIIIIIIGIIIIIIIIIIIIIIIIIIIIIIIIIIIIIIGHHCHHIIHHIIIIIIGIHFGIHHIIIHIHIIIIIIIHIIIHIIIIHIIIIIIIIIIIHIIHIIIIIIIIIIIIHIHIIIIIIIIIIHIIIIIIIIIIIIHHIIHIIIIHIIIIIHIIIIIIIIIIIIIIIIIIIIIIIIIIIIHHIIIIIIIIIIIIIIIIIIIIHIIIIIIIIIIIIIIIIIIHIIIIIIIIIIIIIIIIIIIIIIIIIIIIIIIIIIIIIIIIIIIIIIIIIIIIIIIIDDDDD
@HISEQ:969:HM2KJBCX2:2:1101:8942:100253 2:N:0:ACTATGCA
CACCTGTAGTAGCCCAACTATCCCTATTAATCATTACGGTGATCCTAGAAACCAACAAAATAGAACCATGCCGTCCTATTCTATTATTCCATGCTAATGTATTCGAGCAAAAATGCCTGCTTTAAACACTCTAATTTTTTCAAGGTAAAGGTCCTGGATCCGCAAGACACCCAATTAAGGACATCAAGTTTCTCCAGAAGGTGAGAAATCAACAGCGACAGTTCATACCCCTTAAGGCATGACCATCACGTCAATCCCGAAATTCAACTACGAGCTTTTTAACTGCAACAACTTTAATATACGCTATTGGAGCTGGAATTACCACGGCTGCTGGCACCAGACTTGCCCTCCAA
+
A@DDDIIIIHHEHIIHHHIIIIHHGFHIIIIEHHIHIIIHGEHIHHHGHHHHHHHHHHFHHIIIIIIIICHH<<CHEGHH?HCHHGIGHIHHHHIGEHHHFCFGHHHHHHGHIHEHCGGHHFHEH?FHHCGA@GHFHIFHHIIGIHHEIIEHHHHHCEEFC?HIIHHHHHGHEGHHGIHHHHHIIHFE@HFIHIHIFHIIHHIIHGIHHIGIHGIIHIHIIIGIIHHIIIGIIGI<IIHIIHHIHHEGCIHCHHHHCFCHGEHIHFIIHHIHHGIIIIIIIIIIIIIIIHIHCHGIIHIIIIIIHIHHIHIIIIIIIIIIHHHIIIIHIIIIIHIIIIIIIIIIIIIIDCDDD
@HISEQ:969:HM2KJBCX2:2:1101:21050:100372 2:N:0:ACTATGCA
CACCTGTAGTAGCCCAACTATCCCTATTAATCATTACGTGATCCTAAAACCAACAAAATAGAACCATCGTCCTATTTTATTATTCCATGCTAATGTATTCAAGCAAAAATGCCCGCTTTAAACACTCTAATTTTTTCAAAGTAAAGGTCCTGATTCATCGAAACACCCAAGAGCATCCCGAATCACCAGAAGGTGAGAAATTGGCTACACACCGTTTCATGCCCCTAAAGGCACAATCGATATATCCCAATTCCGAAATTCAACTACGAGCTTTTTAACCGCAACAACACTAATATACGCTATTGGAGCTGGCATTACCGCGGCTGCTAACACCAGACTTGCCCTCCAA
+
DDDAAH@DDFEECGHFFHHHHIHHFHCFCGEHHEFFGHHFH<FHHIIIEC=GCCGHFHHHGHI@@CF1<<@G=HEH??GCHI?GDEEE1CCEHF1<F?FEHDFF@HHEHHHHFFEEHHHIHHHIIIEEG:@FHFA?DHHIHGGCG6DFFDF?FHEEHEF1GHHDHEFCHH;C0HCC<DGHEFFHH?HFFEHHEIHHHGHHEEE@GCDFC;HEHCHEE:HHHDHHH2HD<GGEHHG?EHHHHHFGHHF<<1IHCHHECHHGHEHHECGIHEHHHECHH@HDFFC<E?FGCIHHEF<<0IIHGIIHCHIIFGD<1HEHHHIHHEGHHHHIHHHGHDCCDHHHIIIIBDD@D
@HISEQ:969:HM2KJBCX2:2:1101:10759:100901 2:N:0:ACTATGCA
CACCTGTAGTAGCCCAACTATCCCTATTAATCATTACGGTGATCCTAGAAACCAACAAAATAGAACCATGCCGTCCTATTCTATTATTCCATGCTAATGTATTCGAGCAAAAATGCCTGCTTTAAACACTCTAATTTTTTCAAGGTAAAGGTCCTGGATCCGCAAGACACCCAATAAAGGACATCAAGTTTCTCCAGAAGGTGAGAAATCAACAGTAACAGTTCATACCCCTTAAGGCATGACCATCACGTCAATCCCGAAATTCAACTACGAGCTTTTTAACTGCAACAACTTTAATATACGCTATTGGAGCTGGAATTACCGCGGCTGCTGGCACCAGACTTGCCCTCCAA
+
DDDDDIIIIIIIIIIIIIIHIIIIIIIIIIIIIIIIIIHIIIIIIIIHIIIIIIIIIIIIIIHGIIIIIHIIIGHIIEHIIIIIIIIIIIHHHHHIIIIIHHIIIIHIIIIIIIIIHIIIIIIIIIIIIIIIIIIIIIHIIIIIIIIIIIIIIIIIIHIIIIIIIIIIIIIIIIIIIIIIIIIIIIIIIIIIIIIIIIIIIIIIIIIIIIIIIIIIIIIIIIIIIIIIIIIIIIIIIIIIIIIIIIHHIIHGIIIIIIIIIIHIIIIIIIIIIIIIIIIIIIIIIIIIIIIIIIIIIIIIIIIIIIIIIIIIIIIIIIIIIIIIIIIIIIIIIIIIIIIIIIIIIIIIDDDDD
@HISEQ:969:HM2KJBCX2:2:1101:14737:99852 2:N:0:ACTATGCA
CACCTGTAGTAGCCCAACTATCCCTATTAATCATTACGGTGATCCTAGAAACCAACAAAATAGAACCATGCGTCCTATTTCATTATTCCATGCTAATGTATTCAGGCAATAGCCTGCTTTAAGCACTCTAATTTTTTCAAGGTAACAGTCCTGCTTCCCCAACGCACCAAATTAATGGCATGCTGGTTATTCAGAAGGTAGGAATCCATCACGCCAGTACAGACCCAAAAGCCCGACCAACGGATAAATCCCGAAATTCAACTACGAGCTTTTTAACTGCAACAACTTTAATATACGCTATTGGAGCTGGAATTACCGCGGCTGCTGGCACCAGACTTGCCCTCCAA
+
<D?DDEC<CHHF@F1DHEHIIHIHIIIGIIHHIHIIHFIEHFFCHHEEHHIEEHIIIIGIHHECHHHIHHGII/C@FGHH@@1CGHECHEECFCHFGHHHHE?G84GHHIHG@HHFHHEHHE@CFGEHIIGHHGCCE?@HFHIIIHFIIGHFHEEGEFF?EEEEGDHDCHHIHHHEIHHHGGIHFHHHIHFEIHHFEEHFD?HFG?CCEHHHIHHHHGGCGFHHCHHHCGBHCFEIGHEHEEHHG<HE?HHGHH?GHHIHHED<EHHHEHHEGIIHHGHFHHFIHHFGH?HHE<EHEFFHC1HIIIHHEHHFHEHHHGHHFEFEHFHEGHEIHHIHHHHHEF0?DDD
@HISEQ:969:HM2KJBCX2:2:1101:20158:99038 2:N:0:ACTATGCA
CACCTGTAGTAGCCCAACTATCCCTATTAATCATTACGGTGGTCCTAGAAACCAACAAAATAGAACCAAAACGTCCTATTCTATTATTCCATGCTAATCTATTCAAGCAATAGCCCGCTTTAAACACTCTAATTTTTTCAAGGTAATGGTCCTGGCTCCCCAACACACCCAATAAAGGACATACTGGTTCACCAGAAGGAAGACCCGACAGCAGACAGTACTCGCCAAAGACGGACCGCCCGGCCAGGCCTAAAATTCAACTACGAGCTTTTTAACTGCAACAACTTTAATATACGCTATTGGAGCTGGAATTACCGCGGCTGCTGGCACCAGACTTGCCCTCCAA
+
DABDDIIIEGEHHHHIIHHHHHHIIIIIHHIEHGIIIHIIHIIGHEEHEFHHHHH0EFHHCHGEFCE@1<<E/<FECFF1CFHIHIICHEEH1C?HE@1FH@CFGHEHGEEHHCHH<CHEHGIHFGHFHHHEHHHIE.@DGD@HEEHEHCCCFFA:DFHICFHEHEHHDGHG@ECH?:@HHHHH?<HHFFDGEF?CHHEHHA<FHE?CIHEEG@GGIIHHHHHEFFFHD<CHA?E<CCHIHHHC@D1F@1IIHEFC?CHECGEHHHECIIIHGGD1GIHG@HEIIHHG?F@HCEDH@FHEGHEGGCCF@HEHDHCHCDHEHIHECHHEF@EGC<HIHHDHGDD@D@
@HISEQ:969:HM2KJBCX2:2:1101:15664:100994 2:N:0:ACTATGCA
CACCTGTAGTAGCCCAACTATCCCATTAATCATTACGGTGATCCTAGAAACCAACAAAATAGAACCATGCCGTCCTATTCTATTATTCCATGCTAATGTATTCAGACGTAAGCCTGCTTTGAACACTCTAATTTTTTCAAGGTAAAGGTCCTGGTTTCCCACCACGCTAAATTAATAACATGATAGTTCCCCAGAAGGTAGAAATTCTACACACCAGTACAGACTTGTTAGCCCGACCAACGGTAGAATCCCGAAATTCAACTACGAGCTTTTTAACTGCAACAACTTTAATATACGCTATTGGAGCTGGAATTACCGCGGCTGCTGGCACCAGACTTGCCCTCCAA
+
DDDDDIIIIIIIIIIIIIIIIIIIIIIIIIIIIIIIHEHIIIIIIIFIIIIIIIHIIGHIIIIIIIEHHHHDHHIIIHIIIIIHIHHHIHFHHHIIHIIIHEGIHHIIIIIIIIIIIIIIIIIIIIIIIIIIIIIHIIHIHIIIIIIIIIIIHIIIIIIIIIHIHIIIHHIHIIIHIIIIIIIIIHGHIIIIIIIIIHHHIIIIIIHIIIIIIIIIIIIIIIIIHIIIIIIHIIIIIIIIIIIHGCIIIIIIIIIIIIIIIIIIIHIIIIIIIIIIIIIIIIIIIIIIIIIIIIIIIIIIGIIIIIIIIIIIIIIIIIIIIIIIIIIIIIIIIIIIIIIIIIDDDDD
@HISEQ:969:HM2KJBCX2:2:1102:7130:2369 2:N:0:ACTATGCA
CACCTGTAGTAGCCCAACTATCCCTATTAATCATTACGGTGATTCAGAAACCAACAAAACAGGACCACCGTCCTATTTTATTATTCCATGCTAATGTATTCAGACATAAGCCTGCTTTGAACACTCTAATTTTTTCAAGGTAAAGGTCCTGGTTTCCTACCACGTTAAATTAATAACATAATAGTTCCCCAGAAGGTAGAAATTCTACACGCCAGTACAGACAATAGCCCGACCAACGATAGAACCCCGAAATTCAACTACGAGCTTTTTAACTGCAACAACTTTAATATACGCTATTGGAGCTGGAATTACCGCGGCTGCTGGCACCAGACTTGCCCTCCAA
+
DDDDDIIIHIIIHIIIIIIHIHHIIIIIIIIIIIIIIIIIIIIIIHIIIIIIIIIIIIIIIIIIIIIIHIIIIIIIIIIIIIIIIHIIIIHHHHIIIIIIIIIIIHIIIIIIIIIIIIIIIIIIIIIIIIIIIHIIIIIIIHIHIHHHHHHIHHHHIIIIHHIHIIIIIIIIIHIIIIIIIIIIHEHHHHIIIIIIHIIIIIIIIIIIIIIIIIIIIIIIIIIIIIIIIIHIHHIIIIIIHGIIIIIIIIIIIIIIIIIIIIIIIIIIIIIIIIIIIIIIIHIIIIIIIIIIIIIIIIIIIIIIIIIIIIIIIIIIIIIIIIIIIIHIIIIIIIHIIIDDDDD
@HISEQ:969:HM2KJBCX2:2:1102:18059:3224 2:N:0:ACTATGCA
CACCTGTAGTAGCCCAACTATCCCTATTAATCATTACGGTGATCCTAGAAACCAACAAAATAGAATCATGCCGTCCTATTTCGTTATTCCATGCTAATCTATTCAAGCATAAAGCCTGCTTTAAACACTCTAATTTTTTCAAAGTAACAGTCCTAGCTCCCTATTACACCTAGTGAAAGGCATAGTAGTTCACTAGAAGGTGGAGATTGACATTACCAGTACATATCCGAAGACACGACCGGTACGCCAATCCCGAAATTCAACTACGAGCTTTTTAACTGCAACAACTTTAATATACGCTATTGGAGCTGGAATTACCGCGGCTGCTGGCACCAGACTTGCCCTCCAA
+
DCDDDHIHHIIIIIIIIIIGHIIIHIIIIIIIIIIIIIIIIIIHIIHIIIIIIIIIHIIIIHHHHIIIIHIFHHIGHHIIIIHIIGHHHHHIIIIHIIIIGEFHGIHHIHHIIHHIIHIIIIIIIIIIIIHIIIIIIIIHIGGHHIIIIHIHHGIHHIFHIIHHIHHIIIIIHIHIIIHGEGIHHHIGGIIIHHIIIHHIHIHIHHHHHIHHHHHIIGIIIIIHIIHGHHHHHHHHDCGIHHGIHHCGHF?IHGHHHHHHIHGFHHGIIIHHCIIHIIIIHIIIGIIHGHDHIIIHHHGHHIIHIIIIIIGGGHIIIIIIIIHIHHHHFEHHIHHHHHFHIIIHDDBD0
@HISEQ:969:HM2KJBCX2:2:1102:1580:2867 2:N:0:ACTATGCA
CACCTGTAGTAGCCCAACTATCCCTATTAATCATTACGGTGGTCCTAGAAACCAACAAAATAGAACCACAACGTCCTATTCTATTATTCCATGCTAATCTATTCAAGCAATAGCCCGCTTTAAACACTCTAATTTTTTCAAGGTAATGGTCCTGGCTCCCCAACACACCCAATTAAGGACATACTGGTTCACCAGAAGGAAGACCCGACAACAGGACAGTACTCGCCAAAGACGGACCGCCCGGCCAAGTCTAAAATTCAACTACGAGCTTTTTAACTGCAACAACTTTAATATACGCTATTGGAGCTGGAATTACCGCGGCTGCTGGCACCAGACTTGCCCTCCAA
+
DDDDDIIIIIIIHIIIIIIIIIIIIIIIIIIIIIIIIIHIIHIIIIIHIIIIIIIIIGIIIIIIIIIIIIIGIIIIIHIHHIIIIIIIIHIIHIIHIHIHHHHIIIIIIIIIIIHIIIIIIHIIIIIHHIIIIIIHHIIIHIIIIIIHIIIIIHIIIIIIIIIIIIIIIIIHHIHIIIIIIIIIIIIHIHHHIIIIIIIIIIIIIHIIIIIIIIIHIIIIIIIIIIIIIIIIIIIIHDHIIIIIHIIIIIHIHIIIIIIHIIIHIHGIIIIIIIIIIIIIIIIIIIIIIIIIIIIIIIIHHHIIIIIIIIIIIIIIIIHIIIIIIIIIIIIIIIIIIIIIHIDDDDD
@HISEQ:969:HM2KJBCX2:2:1102:7884:4065 2:N:0:ACTATGCA
CACCTGTAGTAGCCCAACTATCCCTATTAATCATTACGGTGATCCTAGAAACCAACAAAATAGAACCATGCCGTCCTATTCTATTATTCCATGCTAATGTATTCGAGCAAAAATGCCTGCTTTAAACACTCTAATTTTTTCAAGGTAAAGGTCCTGGATCCGCAAGACACCCAATTAAGGACATCAAGTTTCTCCAGAAGGTGAGAAATCAACAGTAACAGTTCATACCCCTTAAGGCACGACCATTACGTCAATCCCGAAATTCAACTACGAGCTTTTTAACTGCAACAACTTTAATATACGCTATTGGAGCTGGAATTACCGCGGCTGCTGGCACCAGACTTGCCCTCCAA
+
D@DB@GHEEC@CG@EGEEHHHHEEGEEGFHIEECC@HEGEHEFHHIFCE1CHHC@EE1FG@GH1GCH?C<GH/0/<<CC1<<1<G11CH@11FHH?1D<<<1<EFH@DCHG<@?=GGFGH6<?GHGHHH@G@F@=BFHFFHCHIHGA<6<CDFHCF?HCHCFEGGECF0@HGC@HCHHHHGEFCHDG</:DCFFIHGFGHHHHHFCCGEFEGHEF<CC<G?HFEG@GHH@CC@F@CEHCDHGCA@D1CEGD<G<IIIHH@FGEFHC<@@EGHIHHEFHHFCCGCFHCGHEHHF<@EGFEEHHHHFEHHCHHCGEGFFGECEEDHIHEHHEHHHIHCEIHIGHEGECHD0@@<0
@HISEQ:969:HM2KJBCX2:2:1102:5194:4585 2:N:0:ACTATGCA
CACCTGTAGTAGCCCAACTATCCCTATTAATCATTACGGTGGTCCTAGAAACCAACAAAATAGAACCACAACGTCCTATTCTATTATTCCATGCTAATCTATTCAAGCAATAGCCCGCTTTAAACACTCTAATTTTTTCAAGGTAATGGTCCTGGCTCCCCAACACACCCAATTAAGGACATACTGGTTCACCAGAAGGAAGACCCGACAACAGGACAGTACTCGCCAAAGACGGACCGCCCGGCCAAGTCTAAAATTCAACTACGAGCTTTTTAACTGCAACAACTTTAATATACGCTATTGGAGCTGGAATTACCGCGGCTGCTGGCACCAGACTTGCCCTCCAA
+
DDDDDIIIIIIIIIIIIIIIIIIIHHIIIIIIIIIIIIIIIIIIIIHIIIIIIIIIIHIHHHHHIIIIIIIIHIIIIIIIIHIIIIIIIIIHIIIIHIIIIHHIIIIIIIIIIIIIIIIIIIHIIIIIIIIHIIIIIIIHIIIIIIIIIIIIIIIHIHIGIIIIHIIIHHIHHHHGHHIIIIIIIIIHIIIIIIIIIIHIHHIIIIIIIIIIIIHIIIIIIIIIIIIIIIIIIIIIIIIIIIIIHHIIIIIIIIIIIHIIIIIIHIIIIIIIIIIIIIIIIIIIIIIIIIIIIIIIIIIIIIIIIIIIIIIIIIIIIIIIIIIIIIIIIIIIIIIIIIIIIIDDDDD
@HISEQ:969:HM2KJBCX2:2:1102:17359:4929 2:N:0:ACTATGCA
CACCTGTAGTAGCCCAACTATCCCTATTAATCATTACGGTGGTCCTAGAAACCAACAAAATAGAACCACAACGTCCTATTCTATTATTCCATGCTAATCTATTCAAGCAAATGCCTGCTTTAAACACTCTAATTTTTTCAAGGTAATGGTCCTGGCTCCCCGGCACACCCAATAAAGGACATACTGGTTCACCAGAAGGTGGACCCGACACAGGACAGTACTCGCCAAAGACGGACCGCCCGGCCAGGCCTAAAATTCAACTACGAGCTTTTTAACTGCAACAACTTTAATATACGCTATTGGAGCTGGAATTACCGCGGCTGCTGGCACCAGACTTGCCCTCCAA
+
DCCDDIIIIIIIIIIIIIIIIIIIIIIIIIIIIIIIIIIIIIIIIIHFHIIIIIIIIIIHIIFHIIIIIIIIHHHIIIEHHIIIIEHHIIIIIIHHIHHIHHIIHIHHIIIIHIIIIIIIHHIIIIIIIIIIIIIIIIIHIIHHHIIGIIIHIIIIIIIIIIIIIIIIIIIIIIIIIIIIIIIIIIIIIIIIIIIIIIIIIIIIIIIIIIIIIIIIIIIHIIIIHIIIIIIIIIIIIIIIIIIIFIIIHHIIIIIIIIIIIIIIIIIIIIIIIHHIIIIIIIIIIIIIIIIIIHIIIIHHGIIIIIIIIIIIIIIIIIIIIIIIIIIIIIIIIIIIIIIIIDDDDD
@HISEQ:969:HM2KJBCX2:2:1102:20910:4822 2:N:0:ACTATGCA
CACCTGTAGTAGCCCAACTATCCCTATTAATCATTACGGCGGTCCTAGAAACCAACAAAATAGAACCGCGCGTCCTATTCTATTATTCCATGCTAATGTATCCGAGCAAAGGCCTGCTTTGAACACTCTAATTTTTTCAAAGTAAAAGTCCTGGTTCCCCGACACGGCCAGTGAAGGCCATGCGGCTCCCCAGAAGGAAAGGCCCGGCCGGACCAGTGCACGCGGTGAGGCGGACCGGCCAGCCAGGCCCAAGGTTCAACTACGAGCTTTTTAACTGCAACAACTTTAATATACGCTATTGGAGCTGGAATTACCGCGGCTGCTGGCACCAGACTTGCCCTCCAA
+
DDDCDIIIIIIIIIIIIIHIIIIIIIIIIIIIIHIIIIHHHHIIHIIIIHIIIIIIIIIIHIEHHIIHIIID?FHHIHIIHEFHHHHHH?DG?GHHHHHICDFHHHHIIIHECFEHHIIIHHHIIIHIEHFHHDHHCGHHIIHIHHIH?HIHHGGHIIHHHHHGIHHGIIHFHHHIHIIHGIHHHHIHIIGHIHHIHEHHIIIHHIIHIHHHIHIIIIIIIIHIIIIIIIHIHHIIIIIIIHHHIIHIHIIHIIIIIIIIIIIIIIIIIIIIIIIIIIIIIIIIIIIIHHIIHIIIIIHIHIIIIIIIIIIIIIIIIIIIIIIIIHIIIIIIIIIIIIIIDDDDD
@HISEQ:969:HM2KJBCX2:2:1102:13531:5379 2:N:0:ACTATGCA
CACCTGTAGTAGCCCAACTATCCCTATTAATCATTACGGTGGTCCTAGAAACCAACAAAATAGAACCACAACGTCCTATTCTATTATTCCATGCTAATCTATTCAAGCAAATGCCTGCTTTAAACACTCTAATTTTTTCAAGGTAATGGTCCTGGCTCCCCGGCACACCCAATAAAGGACATACTGGTTCACCAGAAGGTGGACCGACACAGGACAGTACTCGCCAAAGACGGACCGCCCGGCCAGGCCTAAAATTCAACTACGAGCTTTTTAACTGCAACAACTTTAATATACGCTATTGGAGCTGGAATTACCGCGGCTGCTGGCACCAGACTTGCCCTCCAA
+
DBDDDIIIIIHGIIIHHIIIIIIIIIIIIIIHIIIHIIHIIHIHHIIGIIIIIIIIHHGIIHHHIIIIIIIIHIHIHIIIIHIIIIIIGHIIHHIIIIHIIEIIIIHHIIIIIIIIIIIIIIIHHHIIIIIIIIIIIIIIHHIIIIIGIHHHHHIHFIIHIHGIIIHHHGIIHIHHHHGDHHHIHIHIIHIIHHHHHHGEHH?GHFHHHIHHHHEHGHIGIIGHIHIIHHHGIHHIHGHDHIIHHEIIIIIIIHHIHGHHHHHIIGHHIIIIIIIIIHHHIIIIIIHIIIIIHIIHIIHIIIIIIIIIIIIIIIIIIIIIIIIIIIIIIIIHIIIIIIHIDDDDD
@HISEQ:969:HM2KJBCX2:2:1102:7433:5624 2:N:0:ACTATGCA
CACCTGTAGTAGCCCAACTATCCCTATTAATCATTACGGTGATCCTAGAAACCAACAAAATAGAACCATGCCGTCCTATTCTATTATTCCATGCTAATGTATTCGAGCAAAATGCCTGCTTTAAACACTCTAATTTTTTCAAGGTAAAGGTCCTGGTTCCACATGACACCCAATTAAGGACATCATGCTTCTCCAGAAGGTGAGAAATCAACTGCGACAGTTCATACCCCTTAAGGCACGACCATCACGTCAATCCCGAAATTCAACTACGAGCTTTTTAACTGCAACAACTTTAATATACGCTATTGGAGCTGGAATTACCGCGGCTGCTGGCACCAGACTTGCCCTCCAA
+
DDDDDIIIIIIIIIIIIIIIIIIIIIIIIIIIHIIIIIIIIIIIIIIIIIIIIIIIIIHIIIHHHIIIIEHIIHHIIIIIHIIIIGHCFHHHHGHHIIHFHGIIIIIIIIIIIIHHHIHGHIHIIIIIIIIIIIIIIIIIHHIIIHHHHIHHHIIIHIHIIIIIIIIIIIIIIIIIIIIIIIIIIIIIIIIIIIIIIIIIIHIIIIIIIIIIIIHIIIGIIIIIIIHIIIIIIIIIIIIIIIIIIIHIHIHIIHIHIIIIIIIIIIIIIIIIIIHIIIIIIIIIIIIIIIIIIIIIIIIIHIIIIIIIIIIIIIIIIIIIIIIIIIIIIIIIIIIIIIIIIIIIIIIDDDDD
@HISEQ:969:HM2KJBCX2:2:1102:19815:5970 2:N:0:ACTATGCA
CACCTGTAGTAGCCCAACTATCCCTATTAATCATTACGGTGATCCTAGAAACCAACAAAATAGAACCATGCCGTCCTATTCTATTATTCCATGCTAATGTATTCGAGCAAAAATGCCTGCTTTAAACACTCTAATTTTTTCAAGGTAAAGGTCCTGGATCCGCAAGACACCCAATAAAGGACATCAAGTTTCTCCAGAAGGTGAGAAATCAACAGTAACAGTTCATACCCCTTAAGGCATGACCATCACGTCAATCCCGAAATTCAACTACGAGCTTTTTAACTGCAACAACTTTAATATACGCTATTGGAGCTGGAATTACCGCGGCTGCTGGCACCAGACTTGCCCTCCAA
+
B@@BDHHIFHHCH@@GHGGHGGHHHHEHIFH1<GEHHH0CEHIEHIGHII1CFH@HHHIIIEGHFHIGIFHEHHCHEHHCEHHHGHHIIIHHEHHIHIHEHE@@GHFCHCHGFH@CG@FEFCH;IHEHHIGHIIHIIFF@BDC1BCEHHHHHHHHEE-HCDCIHHECGEE@@CHIHEHHFFHD@/?HEHHHCEFFHB0<HFHFHEGEHIGHEG1HHHHAEEGHC?FHDEGEGHFAFFGAHGDEGCFA<HCC<HHHCCFEEEGCHFC<HHDIIIIFHHHIHE?HHEHHEHEHHH@IHIIHG@D?HHIIHHGCH@EIIHHGCEHHHDH?FHIIHIHIIIIIIIHEE=HHHDADDB
@HISEQ:969:HM2KJBCX2:2:1102:8806:6280 2:N:0:ACTATGCA
CACCTGTAGTAGCCCAACTATCCCTATTAATCATTACGGTGATCCTAGAAACCAACAAAATAGAACCATGCCGTCCTATTCTATTATTCAATGCTAATGTATTCGAGCAAAAATGCCTGCTTTAAACACTCTAATTTTTTCAAGGTAAAGGTCCTGGATCCGCAAGACACCCAATAAAGGACATCAAGTTTCTCCAGAAGGTGAGAAATCAACAGTAACAGTTCATACCCCTTAAGGCATGACCGTCACGTCAATCCCGAAATTCAACTACGAGCTTTTTAACTGCAACAACTTTAATATACGCTATTGGAGCTGGAATTACCGCGGCTGCTGGCACCAGACTTGCCCTCCAA
+
DA@@@1<<DCE1<FHC@HHCFGECECGE@C1<C?GEHH0<C<FC1<C<1<D1<<DHEFF1<<<FHFC1CCFDH<<<0<1<<DHIHC1<11<1<1<CCCE1CF@GC<F@EEECG8<E<<:HG@ABCAB8<GCGGHEHH@1<1@HIH@?HG@E@HG1GEC71C<<7DCGCCCDG<@ECCEHHFCD9<<F<D//HHCEIHEHH:HHIHGDF6GEG@CGDF<F81FCEC#FCGHC@HEGC<CECE.FEEFECECHFHC/C?FEGCGHHHECEEIGH?HHHGCC1HFECEHHGGFCEGEHGEHCCCCFHFF@EHIHHE@IIHG@DHHHHIIHEHEC<CCEHIHEHGGEHDIIID@@B<
@HISEQ:969:HM2KJBCX2:2:1102:19301:7029 2:N:0:ACTATGCA
CACCTGTAGTAGCCCAACTATCCCTATTAATCATTACGTTGATCCTAGAAACCAACAAAATAGGATCGAACGTCCTATTTCATTATTCCATGCTAATGTATTCAAGCGTTAGCCTGCTTTAAACACTCTAATTTTTTCAAAGTAACAGTCCTGTTTCCCTGCAACACCAAATTAATGACATTACAGTTCTTCAAGAAGGAGGAATCAGTAAAGCCAGTACATACCATAGGCACGACCAACCTACTGACCCCGAAATTCAACTACGAGCTTTTTAACTGCAACAACTTTAATATACGCTATTGGAGCTGGAATTACCGCGGCTGCTGGCACCAGACTTGCCCTCCAA
+
DDDDDHHFHIIIHGHIIIIIFIIHHHHHHEHFHIICHEHHGIIIIIIHGHIHGGHIHIHHIIGIIHI=EHHGHIDHIHHHIHHIHIHGIIGCGHHFHHHHIFIIIHHIIHHGIIIIIIHIIIIIIHHIIIHIIIHHHHIIIIIHIIHGHHIIHGHIHIGHGIIIHIHIIIIHIIIIIIIIIHIIIIIHIIIIIIIIIIIHHHIIIIIGIIIIIHIHHGIHIIIIHIHIIGIIIIIIIHHIIIHGHGIIIIIIIIIHHHIHIIIIIIIIIIIIIIIIHIIIIIHIIIIHIIIIIIIIIHHHFIIIIIIIIIIIIIIIIIIIIIIIIIIIIIIIIIIIIIIIIDCDDD
@HISEQ:969:HM2KJBCX2:2:1102:12808:7683 2:N:0:ACTATGCA
CACCTGTAGTAGCCCAACTATCCCTATTAATCATTACGTCAATCCTAGAAACCAACAAAATAGGATCAAACGTCCTATTTCATTATTCCATGCTAATGTATTCAAGCGTTAGCCTGCTTTAAACACTCTAATTTTTTCAAAGTAACAGTCCTGTTTCCCTGCAACACCAAATTAATGACATTACAGTTCTTCAAGAAGGAGGAACCAGTAAAGCCAGTACATACCAGAGGCACGACCAACCTACTAATCCCGAAATTCAACTACGAGCTTTTTAACTGCAACAACTTTAATATACGCTATTGGAGCTGGAATTACCGCGGCTGCTGGCACCAGACTTGCCCTCCAA
+
BDADDIIIIIIG?GHHIIIIIGIIIIIIIIIIHIIIIIHIIIIIIIIIIIIIEHIIHIIIHHGFHIIIHIIIHIHIHIIIHIIHGIIIIIIIFHIIIIIIIHIIIIHIIIIIIIHIIHIIIIIIHIIHIIIIIIIIIIIIIIIIIIHIIIIIIIIIIIHIIHHIIIIIIIIIIHIIIIIIIIIIIIHIIIIIIIIIIIIIIIIIIIIIIHHIIIIIIIIIIIIIIIIIIIIIIIIIIHHIIIIHGIIIIIIIIIIIIIIIIIHIIIIIIIIIIIHIIIIIIIIIIHIIIIIIIHIGIIIHHIIIIIIIIIIIIIIIIIIIIIIIIIIIIIIIIIIIIIIIIDDDDD
@HISEQ:969:HM2KJBCX2:2:1102:8705:7609 2:N:0:ACTATGCA
CACCTGTAGTAGCCCAACTATCCCTATTAATCATTACGGTGATCCTAGAAACCAACAAAATAGAACCATGCCGTCCTATTCTATTATTCCATGCTAATGTATTCGAGCAAAATGCCTGCTTTAAACACTCTAATTTTTTCAAGGTAAAGGTCCTGGTTCCACATGACACCCAATTAAGGACATCATGCTTCTCCAGAAGGTGAGAAATCAACTGCGACAGTTCATACCCCTTAAGGCACGACCATCACGTCAATCCCGAAATTCAACTACGAGCTTTTTAACTGCAACAACTTTAATATACGCTATTGGAGCTGGAATTACCGCGGCTGCTGGCACCAGACTTGCCCTCCAA
+
DBDBDIHHGHHHGHHIIHIIIICHEHIIIIGHHEHEHHIIIIIIHHHIIIIIIGHHHHIIIIHFEH@CH@HCFC<EHEECEHEHFHHIGHIHHIIHCCGEHGHHHHFHHHHFFHFHHHGHIHHIIIHHHGHECIHHIIIHHHHIIIIIIIIHHCHEHFFIIIIIIGHHHIHIIHEHHHIIIIIIIHHHGHIEIIIIIIHHHIHHIHIIIIHHIIHGIIIIHGGHIHIIIIIIHHHHIIIIIGIIHIIIHHHHHHIIIHGIIIIHIIIIHHFHFIIIIIIHHIIHIIIHGIHHCIIIHGHIIIHGIIIIIIIIIIIIIIIIIHHIHIIIIIIIIHHHIIIIHHHGIIIDDDD@
@HISEQ:969:HM2KJBCX2:2:1102:17054:7666 2:N:0:ACTATGCA
CACCTGTAGTAGCCCAACTATCCCTATAATCATTACGTCGATCCTAGAAACCAACAAAATAGAATCAAACGTCCTATTTCGTTATTCCATGCTAATGTATTCAAGCGTGAGCCTGCTTTAAACACTCTAATTTTTTCAAAGTAACAGTCCTGATTCCCCATGACACCAAATTAATGACATCATGGTTCGTCAGAAGGTAGGAATCAATAATACCAGTTCGTACAATAGCACGACCAATAAATTGATCCCGAAATTCAACTACGAGCTTTTTAACTGCAACAACTTTAATATACGCTATTGGAGCTGGAATTACCGCGGCTGCTGGCACCAGACTTGCCCTCCAA
+
DDDDDIIIIIIHHIIIIIHIIIHIIHHIIIIHHIIIIHIHHHIIIHIIIIIGHHIIHHIHHHHFHIIIIGHGHHEHHGHIIIIIHGHHHHCCGHIIIIIHIIHHIIIHIIIHIHIIHIIIIHHIHIHIIIHIIHHHHIHHIIIIIIIIHIIHIIIHIHHIHHHHIHIIHHEGIIIHHHGIIHIIIHIIHHIIIIIIIHIIIHIHIIHIIIIIIIIIIIIIIIIHHIIIIIHIHIIIIIHFIHHIIIIIIIIIIHIIIIGIIIIHIIIIIIIIIHIIIIIIHIIIIIIIIIIIIIHIIIIIIIIIIIIIIIIIIIIIIHIIIIIIIIIIIIIIIIIIHIICDDDB
@HISEQ:969:HM2KJBCX2:2:1102:3739:8098 2:N:0:ACTATGCA
CACCTGTAGTAGCCCAACTATCCCTATTAATCATTACGGTGATCCTAGAAACCAACAAAATAGAATCATGCCGTCCTATTTTATTATTCCATGCTAATGTATTCAAGCAAAATGCCTGCTTTAAACACTCTAATTTTTTCAAAGTAAAGGTCCTGGTTCCCCGCGACACCCAATTAAGGGCATCGCGGTTCTCCAGAAGGTGAGAAATTGACTACACCAGTTCATACCCCTTAAGGCACGACCGATGTGTCAATCCCGAAATTCAACTACGAGCTTTTTAACTGCAACAACTTTAATATACGCTATTGGAGCTGGAATTACCGCGGCTGCTGGCACCAGACTTGCCCTCCAA
+
DDDDDIIIIIIIIIIIIIIIIIIIIIIIIIIIIIIIIIIIIIIIIIIIIIIIIIIIIHIIIIIIIIIIHIIIIIIIIIIIIIIIHIIIIIIIIIIIIIGHHHIIIIIIIIHIIHIIIIIIIIIHIIIIIIIIIIIHIIIIIIIIIIIIIHHHIIIIIIIIIIIIIIIIIIIIIIIIIIIIIIIIIIIIIIIIIIIIIIIIIIIIIIIIIIIIHIIIIIIIIIIIIIIIIIIIIIIIIIIIIIIIIIIIIIHIIIIIIIIIIIIIIIIIIIIIIIIIIIIIIIIIIIIIIIIIIIIIIIIIIIIIIIIIIIIIIIIIIIIIIIIIIIIIIIIIIIIIIIIIIIIIIIIDDDDD
@HISEQ:969:HM2KJBCX2:2:1102:3590:8607 2:N:0:ACTATGCA
CACCTGTAGTAGCCCAACTATCCCTATTAATCATTACGGCGGTCCTAGAAACCAACAAAATAGAACCGCACGTCCTATTCTATTATTCCATGCTGTAATATTCGAGCAAAGGCCTGCTTTGAACACTCTAATTTTTTCAAAGTAAAAGTCCTGGTCCCCAACACACCCAGTGAAGGGCATGCGGTTCTCCAGAAGAAAAGGCCCGGCCGGACAAGTGCACGCGGTGAGGCGGACCTGCCAGCCAGGCCAAAGGTTCAACTACGAGCTTTTTAACTGCAACAACTTTAATATACGCTATTGGAGCTGGAATTACCGCGGCTGCTGGCACCAGACTTGCCCTCCAA
+
DCDDDIIGHIHHHHHIIIIEIIHHGHHHHHIIIIIIIHHHIGIHIIIIHIIIGHICHEHHIHFHHIH/FHHIIIGIHIHIIEHGIII<GHHIIIHIIIIIIFIIIIHHHHHHHHIIHHGIEHHGHIHHHHHIHHIHIGIHIIIIIIIHHHIHHHGHHEHGEHCG@HEGFIIIIIIIIIIIHIIIIHHGIGIIHFGIHIHIIHIIIIIIHHIHHIIIHGIHIIIIIIHHHHHHGIIIIIIIIHEHHHGHIIIIIIIIIIGIIIIIHIIIIIIIIIIIIIIIIHIIIHIHIHHGIIIIIIIIIIIIIIIIIIIIIIIIIIIIHIIIIIHIIIIHIIIIIIIDDDDD
@HISEQ:969:HM2KJBCX2:2:1102:1767:8421 2:N:0:ACTATGCA
CACCTGTAGTAGCCCAACTATCCCTATTAATCATTACGGTGATTCAGAAACCAACAAAACAGGACCACCGTCCTATTTTATTATTCCATGCTAATGTATTCAGACATAAGCCTGCTTTGAACACTCTAATTTTTTCAAGGTAAAGGTCCTGGTTTCCTACCACGCTAAATTAATAACATGATAGTTCCCCAGAAGGTAGAAATTCTACACGCCAGTACAGACAATAGCCCGACCAACGATAGAACCCCGAAATTCAACTACGAGCTTTTTAACTGCAACAACTTTAATATACGCTATTGGAGCTGGAATTACCGCGGCTGCTGGCACCAGACTTGCCCTCCAA
+
DDDDDIIIIIIHIIIIIIIIIIIIIIIIHHIHIHIIIIIIIGIIHHHHIHIIIIIIGIIIGHHIIIIIIIHIIIIIHIIIHHIIHIIIIHIIIIIGIIIIIIIHIIIIHIHIIIIIHHIIIFIIHHIIIIIIIIHHIHIHIIIIIIHIIIIIIIIIIIIHIIIHHIIIIHIIIIIIIIIIIIIIHEIIHHHHIIHHHIHIIIHIIIIIIIIIIIIIIIIIIIIIHIIIIIIIIIIIIIIIHGIIIIIIIIIIIIIIIIIHIIIIIIIIIIIIIIIIIIIIIIIIIIIHHEGIIIIIIIIIIIIIIIIIIIIIIIIIIIIIIIIIIIIIIIHHIIIIIIDDDDD
@HISEQ:969:HM2KJBCX2:2:1102:13023:8321 2:N:0:ACTATGCA
CACCTGTAGTAGCCCAACTATCCCTATTAATCATTACGGTGATCCTAGAAACCAACAAAATAGAATCATGCCGTCCTATTTTATTATTCCATGCTAATGTATTCAAGCAAAATGCCTGCTTTAAACACTCTAATTTTTTCAAAGTAAAGGTCCTGGTTCCCCGTGACACCCAATTAAGGGCATCGCGGTTCTCCAGAAGGTGAGAAATTGACTACACCAGTTCATACCCCTTAAGGCACGACCGATGTGTCAATCCCGAAATTCAACTACGAGCTTTTTAACTGCAACAACTTTAATATACGCTATTGGAGCTGGAATTACCGCGGCTGCTGGCACCAGACTTGCCCTCCAA
+
DDDCDIIIIIIHIIIIIIIIIIIIIIIIIIIIIIIIIIIIIIIHIIIIHIIIHIIIIIIGHIIIIIIIIHHHIIIGHIIIIIHIIIIIHIIIIIIIIIIIIDIIIIIIIIIIIIIIIIIIIIIIIIIHHIIIGIHHIIIIIIIIIIIHIIIIIIIIIIIIIIIIIIIIIIIIIGHIIIHIIIHIIIIIIIIIHIIIIIIIIIIIIIIIIIIIIIIIIIIIIIIIIIIIIIHIIIIIIIIIIIIHHIIIIHHIHIIIHIIIIIIIIIIHIIIIIIIIIIIIIIHIHIIIIHIIHIIIIIIHIIIHIIIIIIIIIIIIIIIIIIIIIIIIIIIIIIIIIIIIIIIIIIIDDDDD
@HISEQ:969:HM2KJBCX2:2:1102:8165:8969 2:N:0:ACTATGCA
CACCTGTAGTAGCCCAACTATCCCTATTAATCATTACGTCAATCCTAGAAACCAACAAAATAGAATCATGCCGTCCTATTTTATTATTCCATGCTAATGTATTCAAGCAAAATGCCTGCTTTAAACACTCTAATTTTTTCAAAGTAAAGGTCCTGGTTCCCCGCGACACCCAATTAAGGGCATCGCGGTTCTCCAGAAGGTGAGAAATTGACTACACCAGTTCATACCCCTTAAGGCACGACCGATATGTCAATCCCGAAATTCAACTACGAGCTTTTTAACTGCAACAACTTTAATATACGCTATTGGAGCTGGAATTACCGCGGCTGCTGGCACCAGACTTGCCCTCCAA
+
DDDCDIIIIIIIIIIIIIIIIIIIIIIIIIIIIIIIIIIIIIIHIIIIIIIIIIIIIIIGHIIIIIIIIHIIIIIHIIIIIIIIIIIIIIIIIGIIIIIIIGHIIIIIIHIIIIIIIIIIIIHIIHIIIIIIIHIHHIHHHIHHIIIIIIIIIIIIIIIIIIIIIIIIHIIIIIHIIIIIIIIIIIIIIIIIIIIIIIIIIIIIIIIIIIIIIIIIIIIIIIIIIIIIIIIIIIIIIIIIIIIHHIIIIHGIIIIIIIIIIIIIIIIIIIIIIIIIIIIIIIIIIIHIGHIIIIIIIIIIIIIIIIIIIIGIIIIIIIIIIIIIIIIIIIIIIHIIIIHIIIIIIIIDDDDD
@HISEQ:969:HM2KJBCX2:2:1102:9967:8509 2:N:0:ACTATGCA
CACCTGTAGTAGCCCAACTATCCCTATTAATCATTACGGTGGTCCTAGAAACCAACAAAATAGAACCACAACGTCCTATTCTATTATTCCATGCTAATCTATTCAAGCAAATGCCTGCTTTAAACACTCTAATTTTTTCAAGGTAATGGTCCTGGCTCCCCGGCACACCCAATAAAGGACATACTGGTTCACCAGAAGGTGGACCCGACACAGGACAGTACTCGCCAAAGACGGACCGCCCGGCCAGGCCTAAAATTCAACTACGAGCTTTTTAACTGCAACAACTTTAATATACGCTATTGGAGCTGGAATTACCGCGGCTGCTGGCACCAGACTTGCCCTCCAA
+
DBBDDHHIHIIHHIIIIIIIIGHIIIIIIIHIHHIIIHHGHIIIIIIIFHIGHHIIIIIIIIEHHHHH?FHHCHHHIHFHHIIIIFIGICHFHGHHHIIIIHHIIIIIIHIIIIIIHGIIIHIHHHIIIHHHIIHIHHHIIIIHHIIHFHIIHHHHEGHHHHHIIIGIHHIIIIIIIHIHIIIIHGHHIHIIIIIGIIHIIIIIIIIHIIIIIIIIIIIIIIIHFIHIHIHIHIIIHIIIIIIHHIHIHGIIHEIIIHHHGHHIIIIIIIIIIIHGIIHEGIIIIIIHIIIIIHIIHHHHFIIIIIIIIIIHIIIIIIIIIIIIIIIIIIIIHIIIIHIIIDDDDD
@HISEQ:969:HM2KJBCX2:2:1102:9925:8646 2:N:0:ACTATGCA
CACCTGTAGTAGCCCAACTATCCCTATTAATCATTGCTCACAAATCCAAAAACCAACAAAATACGATAAACGAGCCCTAACTTATTATTCCATGCTAATGTATTCATAACTAACCGCCTGCTTTAAACACTCTAATTTTTTCAAAGTAAAGGTCCTGGATTGCGAACCCAACCCAGCAAAGGGCAGGAACGTTCTCCAGGAAGATGGTAAGCGCGCATCGGCACTCACACACGAAACCGTGGCGGGCCAAGCGCACTATACCAGAAATCCAACTACGAGCTTTTTAACTGCAACAACTTTAATATACGCTATTGGAGCTGGAATTACCGCGGCTGCTGGCACCAGACTTGCCCTCCAA
+
DBD@0CHHHHGHIIIIIIHCFEECEH@CFHEHHEHCHCCEH?@EHEHFECHIIIIIGCCEH@CH1C10EHHGG<E<C<<DGHIHHHICCFCHI1<DHHH1<<<DEE1<EHH@HCHDC<HFG<CFFGHHIIIGHHHHCHIIIGFIIGHIEHHHHIIIHHHIIHGGHHEHGB?IGIEHBD/HGEGEIHHIIHHFBFHHHHIHIIIIIIIIHCHHCCHHEHI;IHCEHHHHCIHEIHHECIIHIGHHHHHHGHHHHCHFDHEHEIIHIIHHGIIHHEIIIIIIHHHECEGHHGC?IIIIHHHHHIIHHHIIHIHHIIIIIIIHHEIIIIHHIIIIIIIHIHGHHIHHHCEHGIHHHD@@DD
@HISEQ:969:HM2KJBCX2:2:1102:6529:8679 2:N:0:ACTATGCA
CACCTGTAGTAGCCCAACTATCCCTATTAATCATTACGGTGGTCCTAAAACCAACAAAATAGAACCATGCCGTCCTATTCTATTATTCCATGCTAATGTATTCGAGCAAAAATGCCTGCTTTAAACACTCTAATTTTTTCAAGGTAAAGGTCCTGGATCCGCAAGACACCCAATAAAGGACATCAAGTTTCTCCAGAAGGTGAGAAATCAACAGTGACAGTTCATACCCCTTAAGGCATGACCATCACGTCAATCCCGAAATTCAACTACGAGCTTTTTAACTGCAACAACTTTAATATACGCTATTGGAGCTGGAATTACCGCGGCTGCTGGCACCAGACTTGCCCTCCAA
+
DDDDDIIIIIIIIHIIIIIIIIIIIIIIIIIIIIIIIIHIIIIIIIIIIIIIIIIIHIIHIHIIIIHIIGIHHHIIIIIIIGIIIIIIHIHHHIIIGIIIHFIHIIIIIIIIIIIIIHIHIIIIHGHIIIIIIIHIIIHIIIIHIIIIIIIIIIIIIHHIIIIIIIIIGIHIIIIIIIHHHHIIIIIIIHIHIIIIIIIIHIIIIIIIIIIIIIHIIIIIIIIIHIIIIIIIIIIIIIIIIIIIIIIIIHFIIHIIIHIIIIIIIIIIHIIIIIIIIIIIIIIIIIIIIIIIIIIIIIHGIIIIIIIIIIIIIIIIIIIIIIIIIIIIIIIIIIIIIIIIIIIIIIIDDDDD
@HISEQ:969:HM2KJBCX2:2:1102:19225:8606 2:N:0:ACTATGCA
CACCTGTAGTAGCCCAACTATCCCTATTAATCATTACGTCGATCCTAGAAACCAACAAAATAGGGTCAAACGTCCTATTTCATTATTCCATGCTAATGTATTCAAGCGTGTGCCTGCTTTAAACACTCTAATTTTTTCAAAGTAACAGTCCTGATTCCCCATGACACCAAATTAATGACATCACAGTTCGTCAGAAGGTAGAAATCAATAATACCAGTTCATACCAGAGGCACGACCAATATATTGATCCCGAAATTCAACTACGAGCTTTTTAACTGCAACAACTTTAATATACGCTATTGGAGCTGGAATTACCGCGGCTGCTGGCACCAGACTTGCCCTCCAA
+
DDDDDIIIIIIIIIIIIIIIIIIIIIIIIIIIIIIIIIIIIIIIIIIHHHIIIIIIIHIIIIHHGHIIIIIIHHIIIIIHIIIIGIGHIIIIGIIIIHHHIHHIIHIIIIIIIIIIHHIIIIIIIHIIIIIIIIIIIIIIIIIIIIIIIIIIIIIIIHIIIIIIHIIIIHIHIIIHIIIIIIIIIIIHHHIIIIIIIIIHIIIIIIIIIIIIIIIIIIIIIIIIIIIIIIIIIIIIIIIIIHIHGIIIIIIIIIIIIIIIIIIIIIIIIIIIIIIIIIIIIIIIIIIIIIIIIIIIIIIHHIIIIIIIIIIIIIIIIIIIIIIIIIIIIIIIIIIIIIIIIDDDDD
@HISEQ:969:HM2KJBCX2:2:1102:19287:8080 2:N:0:ACTATGCA
CACCTGTAGTAGCCCAACTATCCCTATTAATCATTACGGTGGTCCTAGAAACCAACAAAATAGAACCACAACGTCCTATTCTATTATTCCATGCTAATCTATTCAAGCAAATGCCTGCTTTAAACACTCTAATTTTTTCAAGGTAATGGTCCTGGCTCCCCGGCACACCCAATAAAGGACATACTGGTTCACCAGAAGGTGGACCCGACACAGGACAGTACTCGCCAAAGACGGACCGCCCGGCCAGGCCTAAAATTCAACTACGAGCTTTTTAACTGCAACAACTTTAATATACGCTATTGGAGCTGGAATTACCGCGGCTGCTGGCACCAGACTTGCCCTCCAA
+
DDDBDHIIHIIHIIIIIIIIIIIIIIIIIIIIIIIIIIHHIIIGHIIIIHIEHEHIIIICHEEHIIEEEHIIIH1CHHIIIIIIHIIHIEHIE?CEIHHHHIIIIIGIIHIIIHHIIIGHIIHIIIIIIIIHHHHIIIHHHIHHIHGIIHHIHHGIHIIIIIIIHHIHHHHEHHIIICEIHIIIHHIIIIHIHIIIHIIIIIIIIIIIIIIIHIHHIIIIIHIIGIHIHHEHIHHIHIHGHIIHGHHHF1IIIIIIIHIIHIHIIIIHHIIHIIIIIIIIIIIIHHIIIIIIIHHCHGFGFIIIIHEIIIIIIIGIIIIIIIIIHIIIIIIIHIHHIHIIHDDCDD
@HISEQ:969:HM2KJBCX2:2:1102:11410:9142 2:N:0:ACTATGCA
CACCTGTAGTAGCCCAACTATCCCTATTAATCATTACGGTGATCCTAGAAACCAACAAAATAGAACCATGCCGTCCTATTCTATTATTCCATGCTAATGTATTCGAGCAAAAATGCCTGCTTTAAACACTCTAATTTTTTCAAGGTAAAGGTCCTGGATCCGCAAGACACCCAATTAAGGACATCAAGTTTCTCCAGAAGGTGAGAAATCAACAGCGACAGTTCATACCCCTTAAGGCATGACCATCACGTCAATCCCGAAATTCAACTACGAGCTTTTTAACTGCAACAACTTTAATATACGCTATTGGAGCTGGAATTACCGCGGCTGCTGGCACCAGACTTGCCCTCCAA
+
DDDDDIIIIIIIIIIHHIIIIIIIIIIIIIIIIIIIIIHIIIIIIIIIIIIIIIIIIIIIIIHIIIIIIIIIIHHHIIIIHIIIIIIIIIIIIIIIIIICHHHHIIIHIIIIIIIIIIIIIIIIIIIIIHIIIIIIIIIIIIIIIIIHHHIHIIIFHIIIIIHIIIHIHIHHHHIIIIGIHHHIIIIGIIIHIIIIHHHIHIIIIHIIGHHIIIIIIIIIHIIIHIIIIIIIIIIIIIIIIIIIIIIIIIIHIIIIIHIIIIIIIIIIIIIIIIIIIIIIIIIIIIIIIIIIIIIIIIIIHIIIIIIIIIIIIIIIIIIIIIIIIIIIIIIIIIIIIIIIIIIIIIIIDDDDD
@HISEQ:969:HM2KJBCX2:2:1102:13500:9184 2:N:0:ACTATGCA
CACCTGTAGTAGCCCAACTATCCCTATTAATCATTACGGTGGTCCTAGAAACCAACAAAATAGAACCACAACGTCCTATTCTATTATTCCATGCTAATCTATTCAAGCAAATGCCTGCTTTAAACACTCTAATTTTTTCAAGGTAATGGTCCTGGCTCCCCGGCACACCCAATAAAGGACATACTGGTTCACCAGAAGGTGGACCCGACACAGGACAGTACTCGCCAAAGACGGACCGCCCGGCCAGGCCTAAAATTCAACTACGAGCTTTTTAACTGCAACAACTTTAATATACGCTATTGGAGCTGGAATTACCGCGGCTGCTGGCACCAGACTTGCCCTCCAA
+
DDDDDIIIIIIHHIIHIIIIIIIIIIIIIIIIFHIIIIGHHGHIIIIIIIIIIIHIIIHHIIHHIIIIIIIIIIIIIIIIHHIHIHIIHIIIIIIIIIHHHFIIHIIFHIHHHIIIIIHHIHIIHIHHHHIIIIIIIIIIHHIIIIHIHHIIIIIHHIIIHIIIIIIIIIIIIIIIIIIIIHIIIIIIHIIIIHIGIIIHHIHHIIIIIIIIIIIIIIIIHHHIIIIIHIHHIIHIIIIIIIIIHIIIHIIIIIIIIIIHGHHIIIIIHIIIIIIIIIIIIIIIHIGIIIIIIHHIIIIIIIIIIIIIIIIIIIHIIIIIIIIIIIIIIIIIIIIIIIIIIDDDDD
@HISEQ:969:HM2KJBCX2:2:1102:5167:9766 2:N:0:ACTATGCA
CACCTGTAGTAGCCCAACTATCCCTATTAATCATTACGTCGATCCTAAAAACCAACAAAATAGGGTCAAACGTCCTATTTCATTATTCCATGCTAATGTATTCAAGCGTGTGCCTGCTTTAAACACTCTAATTTTTTCAAAGTAACAGTCCTGATTCCCCATGACACCAAATTAATGACATCACAGTTCGTCAGAAGGTAGAAATCAATAATACCAGTGCATACCGGAGGCACGACCAATATATTGATCCCGAAATTCAACTACGAGCTTTTTAACTGCAACAACTTTAATATACGCTATTGGAGCTGGAATTACCGCGGCTGCTGGCACCAGACTTGCCCTCCAA
+
BBDDDHHIHHHHHHHIIHIGIIHGHHHEFCHCEGGHHHHIH/CH=HHHEHHIIFHIIHG@C?FCHHHHHIIC<CEEHHE@FHHHFGHIHHC1EHEHIIHHHHHHHHGHIIIHGFCCHIIHHIIHIIHDGAEHEHHFHCHFHIHHGIIFGIHGCHHEHFFEHHEIHHHHHHHEGHIIIHHFIIIHHHGHHHIHHHIIIHIHHEIHGHGIIHFHHHGH@HGIHFHHHCEFHECHCHGHHFD</<D@@FDIGDHHHE?HEIHHEEHHHHHGF?HHGCFHGFHHHIHHGCECHGFEEIIHHEHDFGEGD1EEHHHEHCHDHIHG?IHHHHIHEHIHIHHEHC<HE@<@@<
@HISEQ:969:HM2KJBCX2:2:1102:4645:9562 2:N:0:ACTATGCA
CACCTGTAGTAGCCCAACTATCCCTATTAATCATTACGTCGATCCTAGAAACCAACAAAATAGGGTCAAACGTCCTATTTCATTATTCCATGCTAATGTATTCAAGCGTGAGCCTGCTTTAAACACTCTAATTTTTTCAAAGTAACAGTCCTGATTCCCCGCGACACCAAATTAATGACATCACGGATCTTCAGAAGGGAGAAACCAGTGACACCAGTGCATACCAAAGGCATGACCAGCGTACTGATCCCGAAATTCAACTACGAGCTTTTTAACTGCAACAACTTTAATATACGCTATTGGAGCTGGAATTACCGCGGCTGCTGGCACCAGACTTGCCCTCCAA
+
DDCDDHIIIIIIIIIHIIIIIIIIIIIIIIIIIIIIIHIIIIIHIIHIHIIGIIIIHHHIIIIIIIIHIFHHIIIIIIIIIIIIIIHIIIHHIIIGHIIIHHIIIIIIHIIHHIIIIIIIIHIIHHHIIIHIIIIIIIIHIIIIIIIIIIIHIHHHIIIIIIIIIIIIIIHIHIIIHIIIIIIIIHIHIIIIIIIIIIHIIIIIIIIIIIIIIIIIIIIIIIIIIIIIIIIIIIIIIIIIIIIHFIIIIIIIIIIIIIIHIHDIIIIIIIIIIHGIIIIIHIIIIIIIIIIIIHIIIIIIIIIIIIIIIIIIIIIIIIIIIIIIIIIIIIIIIIIIIIIIIDDDDD
@HISEQ:969:HM2KJBCX2:2:1102:20441:9903 2:N:0:ACTATGCA
CACCTGTAGTAGCCCAACTATCCCTATTAATCATTACATCGATCCTAGAAACCAACAAAATAGAATGCGATGTCCCATTTCATTATTCCATGCTAATGTATTCAAGCGTGAGCCTGCTTTAAACACTCTAATTTTTTCAAGGTAACAGTCCTAATTCCCTATAACATCAAATAAATGACATTATAGTTCTTTAGAAGGTGAGAACCAATAAAATCAGTACATACCAAGGCATGACCAACTAATTGATCCCGAAGTTCAACTACGAGCTTTTTAACTGCAACAACTTTAATATACGCTATTGGAGCTGGAATTACCGCGGCTGCTGGCACCAGACTTGCCCTCCAA
+
DDDDDIIIIIIIIIIHIIIIIIIIHIIIIIIIIIIIIIIIIIIIIIIHIIIIIIIIHIIIIIIIIIIIIIHHHIEHHHIIIIIIIIIIIIIIIIIHIIIIIIIIIHIHHIIIIIIIIIIIIIIIIHIIIHIIIIIIIHIIIIIIIIHIIIIIHIIIIHHIIIIHIIIIIIIIIIIHIIIIIIIIIIIIHIIIIIIIHIIHIIIIHHIIIIIIIIIIIIIIIIIIIIIIHIIIIIIIIIIIIIHFIIIIIIIIIIIIIIIIIIIIIIIIIIIIIIIIHIIIIIIIIIIIIIIIIIIIIIIIIIIIIIIIIIIIIIIIIIIIIIIIIIIIIIIIIIIIIIIIDDDDD
@HISEQ:969:HM2KJBCX2:2:1102:12311:10593 2:N:0:ACTATGCA
CACCTGTAGTAGCCCAACTATCCCTATTAATCATTACGGTGATCCTAGAAACCAACAAAATAGAACCATGCCGTCCTATTCTATTATTCCATGCTAATGTATTCGAGCAAAAATGCCTGCTTTAAACACTCTAATTTTTTCAAGGTAAAGGTCCTGGATCCGCAAGACACCCAATAAAGGACATCAAGTTTCTCCAGAAGGTGAGAAATCAACAGTAACAGTTCATACCCCTTAAGGCATGACCATCACGTCAATCCCGAAATTCAACTACGAGCTTTTTAACTGCAACAACTTTAATATACGCTATTGGAGCTGGAATTACCGCGGCTGCTGGCACCAGACTTGCCCTCCAA
+
DDDDDIIIIIIIIIIHIIIIIHIHIIIIIIIHIHIIIIHIIIIIHIHIIIIIIIIIIHHIHIIIHHIIIFHHIHIIIIHHIIIHIHHFHHHIIIIHHIIIHHHHIIIIIIIHIIHHGHIHHHIIIHHHHIIHIIHIHHIIIIIHHIIIIIHHHHHGHIHHHHHIGHIIHHHGHIIIIIIIHHIIHIIHIIIIHIHIHHGIIIIHEIIIIHIIIIHIHHIIIIIIIHHHIIIHHHHHIHIHGGIIIIHHIHHDIIIGIGIIIIIIIIIHHHIIIIIIIIHIIIHIIIHIIIHHFHIHIIHIIIGIIIIIIIIIIIIIIIHIIIIIIIIIIIIIIIIIIIIIIIIIIIHHDDDD@
@HISEQ:969:HM2KJBCX2:2:1102:5315:10372 2:N:0:ACTATGCA
CACCTGTAGTAGCCCAACTATCCCTATTAATCATTACGTCGATCCTAGAAACCAACAAAATAGGTTCGATCGTCCTATTTCGTTATTCCATGCTAATGTATTCAAGCGCGAGCCTGCTTTAAGCACTCTAATTTTTTCAAAGTAACAGTCCTGTTTCCCCGCAACAACAAATTAATGCCATCACGGTTCTACAAGAAGGAGGGACCAGTGAGGCCAGTGCATACCAGTGGCACGACCAACCTACTGGCCCCGAAATTCAACTACGAGCTTTTTAACTGCAACAACTTTAATATACGCTATTGGAGCTGGAATTACCGCGGCTGCTGGCACCAGACTTGCCCTCCAA
+
DDDDDIIIIIIIIIIHIIIHIIIIIIIIIIIIIIIIIIIIIIIIIHHIIIIIIIIIIIHFHIIHHEHHIIIHHHHIIIHIIGIIIIIIIIIIIIHIIIIHHHHIHIIIIIIIIIIIIIIIIIIIIIIIIIIIHIIHIIIIHIIIIIIIIIIIIIIIIIIIGIIIIIIIIIIIIIIIIIIIIIIIIIIIIIIIIIIIIIIIIIIIIIIIIIIIIHHIIIIIIIIIIIIIIIIIIIIIIIIIIIIHFIIIIIGIIIIIIIIIIIIIIIIIIIIIIIHIIIIIIHIIIIIIIIIHIIIIIIIIIIIIIIIIIIIIIIIIIIIIIIIIIIIIIIIIIIIIIIHIIDDDDD
@HISEQ:969:HM2KJBCX2:2:1102:8362:11442 2:N:0:ACTATGCA
CACCTGTAGTAGCCCAACTATCCCTATTAATCATTACGGTGATCCTAGAAACCAACAAAATAGAACCATGCCGTCCTATTCTATTATTCCATGCTAATGTATTCGAGCAAAATGCCTGCTTTAAACACTCTAATTTTTTCAAGGTAAAGGTCCTGGTTCCACATGACACCCAATTAAGGACATCATGCTTCTCCAGAAGGTGAGAAATCAACTGCGACAGTTCATACCCCTTAAGGCACGACCATCACGTCAATCCCGAAATTCAACTACGAGCTTTTTAACTGCAACAACTTTAATATACGCTATTGGAGCTGGAATTACCGCGGCTGCTGGCACCAGACTTGCCCTCCAA
+
DDDDDIIIIIIHIIIIIIIIIIIIIIIIIIIIHIIIIIIIIIIIIIIIIIIIIIIIHIGHIIIIIIIIIFHHIHIIIIIIIIIIIIIIIIIIGCHHEHHHHHIIIIIIIIIIIIIIIIIIIIIIIIIIIIIIIIIIIIHFHHIIIIIHHHIHIHHIIIIIIIIIIHIIIHIIIIHIIHIIIIIIIIIIIIIIIIIIIIIIIIIIIIIIIIIIIIIIIIIIHHIHIHIIIIIIIIIIIIIIHIIIIIIIIIHIIIIIIIIIIIIIIIIIIIIIIIIIIIIIIIIIIIIIIIIIIIIIIIIIIIIIIIIIIIIIIIIIIIIIIIIIIIIIIIIIIIIIIIIIIIIIIIIDDDDD
@HISEQ:969:HM2KJBCX2:2:1102:7192:11646 2:N:0:ACTATGCA
CACCTGTAGTAGCCCAACTATCCCTATTAATCATTACATCGATCCTAGAAACCAACAAAATAGAATCGGATGTCCTATTTCATTATTCCATGCTAATGTATTCAAGCGTGAGCCTGCTTTAAACACTCTAATTTTTTCAAGGTAACAGTCCTAATTCCCCGTGACACCAAATTAATGGCATTACGGTTCTTTAGAAGGTGAGAAATCAATAATATCAGTACATACCAACGGCATGACCGAAACATTGATCCCGAAATTCAACTACGAGCTTTTTAACTGCAACAACTTTAATATACGCTATTGGAGCTGGAATTACCGCGGCTGCTGGCACCAGACTTGCCCTCCAA
+
DDDDDIIIIIIIIIIIIIIIIIIIIIIIIIIIIIIIIIIIIIIIIIIIHIIIIIIIIHIIIIIIIIIIIIIIIIIIIIIIIIIIIIIIIIIIIIIIIIIHIIIIIIIIIHIIIIIIIIIIIIIIIIIIIIIIHIIIIIIIIIIIIHIIIIIIIIIHIIHIHIIIIIIIIIIIIIIIIIIIIIIIIIIHIIIIIIIIIIIIIIIIIIHIIIIIIIIIIIIIIIIIIIIIIIIIIIIIIIIIIIIIIHIIIIIIIIIIIIIIIIIIIIIIIIIIIIIIIIIIIIIIIIIIIIIIIIIIIIIIIIIIIIIIIIIIIIIIIIIIIIIIIIIIIIIIIIIIIIIIIIDDDDD
@HISEQ:969:HM2KJBCX2:2:1102:2950:11871 2:N:0:ACTATGCA
CACCTGTAGTAGCCCAACTATCCCTATTAATCATTACGTCGATCCTAGAAACCAACAAAATAGAATCAAACGTCCTATTTCATTATTCCATGCTAATGTATTCAAGCGTGCGCCTGCTTTAAACACTCTAATTTTTTCAAAGTAACAGTCCTGATTCCCCACGACACCAAATTAATGACATCGCGGTTCTTCAGAAGGTAGGAACCAATAATGCCAGTGCGTACCGAGGCACGACCGACAATCTGATCCCGAAATTCAACTACGAGCTTTTTAACTGCAACAACTTTAATATACGCTATTGGAGCTGGAATTACCGCGGCTGCTGGCACCAGACTTGCCCTCCAA
+
BBDDDHIHIIIIIHIIHIIIIIIGIIIIIEHIIIIIIIIIIIIIDHHHHIIIIIGHHIHIIIIHIIIIIGIIIIGHIIIIIIIIHGHEHIIIIIIIHHHHIIHHHIIIIHIIIIIIIHIIIEIHIIIHIIHIIIHIIIHHIIIHHIIIIHIIIIIHIIHIHHIIHIIHHHIIIIIIIIIHHHHHIHEHIIIIIHIIIIIIIIIIHHIHIIIIIIII<IHIHHHIIIIIIIIIIIIIIHHIIHGCIHHIIHIHHIHIIHHHIIIIIIIIIIIIHGIIIIIIIIIHIIIIIIIIIIIIIIIIIIIIIIIIIIIIIIIIIIIIIIIIIIIHIHHIIHHIIHHHDCDDA
@HISEQ:969:HM2KJBCX2:2:1102:7437:11987 2:N:0:ACTATGCA
CACCTGTAGTAGCCCAACTATCCCTATTAATCATTACGGTGATCCTAGAAACCAACAAAATAGAATCATGCCGTCCTATTTTATTATTCCATGCTAATGTATTCAAGCAAAATGCCTGCTTTAAACACTCTAATTTTTTCAAAGTAAAGGTCCTGGTTCCCCGCGACACCCAATTAAGGGCATCGTGGTTCTCCAGAAGGTGAGAAATTGACTACACCAGTTCATACCCCTTAAGGCACGACCGATGTGTCAATCCCGAAATTCAACTACGAGCTTTTTAACTGCAACAACTTTAATATACGCTATTGGAGCTGGAATTACCGCGGCTGCTGGCACCAGACTTGCCCTCCAA
+
DDDDDIIIIIIIIIIIIIGIIIIIIIHIIIIIIIIIIIHIIIIIIIIIIIIIIIIIIHIIIHGHIIIGIHHIIIIIIHIIIIIIIIIIIIIIIIIIIIHIIHHIIIIIIIIIHIIIIIIIIIIIIIIIIIIIIIIIIIIIHIIIIIHHIIIIIIIIIIIIIIIIIIIIIIIIIIIIIIIIIIIIIIIIIIIIIIIIIIIIIIIIIIIIIIIIIIIIIIIIIIIIIIIIIIIIIIIIIIIIIIIIIIIHIIHIIIIIIIIIIIIIIIIIIIIIIIIIIIIIIIIIIIIIIHIIIIIIIIIIIIIIIIIIIIIIIIIIIIIIIIIIIIIIIIIIIIIIIIIIIIIIIIIDDDDD
@HISEQ:969:HM2KJBCX2:2:1102:16563:13456 2:N:0:ACTATGCA
CACCTGTAGTAGCCCAACTATCCCTATTAATCATTACGTCGATCCTAGAAACCAACAAAATAGAATCAAACGTCCTATTTCATTATTCCATGCTAATGTATTCAAGCGTAAGCCTGCTTTAAACACTCTAATTTTTTCAAAGTAACAGTCCTGATTCCCCACGACACCAAATTAATGACATCGCGGTTCTTCAGAAGGTAGGAACCAATAATGCCAGTGCGTACCGAAGCACGACCAACAATTTGATCCCGAAATTCAACTACGAGCTTTTTAACTGCAACAACTTTAATATACGCTATTGGAGCTGGAATTACCGCGGCTGCTGGCACCAGACTTGCCCTCCAA
+
DDDCDHIIIIIHHHCHIIIIIIIHIIIIIIIIIIIIHIIIHIICHIIIIIIHGHIHIIIIIIIGHIIIIIIGHHHIIIIIFHHIIIIC?GGHHHHIIHIHIHIIIIIIIIIIIIHIIIIIIHHIIIHHHIIIIIHIIHHIIIIIIIIIIIIIIIHHIIIIHIHIIIIIIIHIHIIIIIIIIIIIIIIIIIGIIIIIIIIIIIIIIIIIIIIIIIIIIIIIIIIIIIIIIIIIIIIIHIIIIIIHIIIIIIIIIIIIIIIIGHIIIIIIIIIIIIIIIIHIIIIIIIIIIIIIHIIIIIIIIIIHIIIIIIIIIIIIIIHIIIIIIIIIIIHIIIIIIIIIDDDDD
@HISEQ:969:HM2KJBCX2:2:1102:11638:13437 2:N:0:ACTATGCA
CACCTGTAGTAGCCCAACTATCCCTATTAATCATTACGGTGATCCTAGAAACCAACAAAATAGAACCATGCCGTCCTATTCTATTATTCCATGCTAATGTATTCGAGCAAAAATGCCTGCTTTAAACACTCTAATTTTTTCAAGGTAAAGGTCCTGGATCCGCAAGACACCAAATTAATGGCATTACGGTTCTTTAGAAGGTGAGAAATCAATAATATCAGTACATACCAACGGCATGACCGAAACATTGATCCCGAAATTCAACTACGAGCTTTTTAACTGCAACAACTTTAATATACGCTATTGGAGCTGGAATTACCGCGGCTGCTGGCACCAGACTTGCCCTCCAA
+
DDDDDIIIIIIIIIIIIIIIIIIIIIIIIIIIIIIIIIIIHIIIII1DHIIIIIIIIIIIIIHIHIIIIHHIIHIIIIIHIIIIIIIIIIIIIIIIHIHFHHIIHIIIIIIIIIIIIIIIIIIIIIIIIIIIIIIIIIIIIIIIIIIIIIIIIHIIIIIIIIIIIIIIIIIIIIIIIIIIIIIIIIIIIIIHIIIIIIIIIIIIIIIIIIIIIIIIIIIIIIIIIIIIIIIIIIIIIIIIIIIIIIIIHIIIIIIIIIIIIIIIIIIIIIIIIIIIIIIIIIIIIHIIIIIIIIIIIHHIIIIIIIIIIIIIIIIIIIIIIIIIIIIIIIIIIIIIIIIIIIIIIDDDDD
@HISEQ:969:HM2KJBCX2:2:1102:8556:13896 2:N:0:ACTATGCA
CACCTGTAGTAGCCCAACTATCCCTATTAATCATTACGGTGATCCTAGAAACCAACAAAATAGAACCATGCCGTCCTATTCTATTATTCCATGCTAATGTATTCGAGCAAAATGCCTGCTTTAAACACTCTAATTTTTTCAAGGTAAAGGTCCTGGTTCCACATGACACCCAATTAAGGACATCATGCTTCTCCAGAAGGTGAGAAATCAACTGCGACAGTTCATACCCCTTAAGGCACGACCATCACGTCAATCCCGAAATTCAACTACGAGCTTTTTAACTGCAACAACTTTAATATACGCTATTGGAGCTGGAATTACCGCGGCTGCTGGCACCAGACTTGCCCTCCAA
+
DDDDDIIIIIIIIGIIIIIIIIIIIHIIIIIIIIGHIIIIHGIIIIIIIIIHIIIIIIIIIIIIIIIIIHIIIIHIHIIIIIHIIIIIIGIIIIIIIHIHIHHHIIIIIIHIIIIIHIIIIHIIIIIIIIIIIIIIIIIIIIIIIHIIGIHIIIIIIIIIIIIIIIIIIIIIIHIIIIIIHIIIIIIHHHIHIIIIHIIHIIIIIIIHIIIIIIIIIIIIIHIHIIIIIIIIIIIIIIIIIIIIHIIIIIHIIIIIIIIIIIIIIIIIIIIIIIIIIIIIIIIIIIIIIIIIIHIIIIIHIIIIIIIIIIIIIIIIIIIIIIIIIIIIIIIIIIIIIIIIIIIIIIIDDDDD
@HISEQ:969:HM2KJBCX2:2:1102:2405:14192 2:N:0:ACTATGCA
CACCTGTAGTAGCCCAACTATCCCTATTAATCATTACTTCAGTCCTAGAAACCAACAAAATAGAACCAAAGTCCTATTCCATTATTCCATGCTAATATATTCAAGCAAACATGCCTGCTTTAAACACTCTAATTTTTTCAAAGTAAAAGTCTTGGATCCCTAGCGCACTCAATTAAGAGCACACTAGTTCCCCAAAAGGAAAAGCCCAAAGTTGCAGTACAAACCTTTCGGTTGACGGCAACTATAAGCCCAAAATTCAACTACGAGCTTTTTAACTGCAACAACTTTAATATACGCTATTGGAGCTGGAATTACCGCGGCTGCTGGCACCAGACTTGCCCTCCAA
+
DADDDIIIIIHIIIIIHHIIIIIIHHIIIIIIIIHHIIHIIIIIIIHIIIIIIIIHIHGHHHIGIIGIHIGHIGHIIIIIIHIEHIHIIIIIHIIIIIIHIIHHHHIHHIIIIHIIIHHHIIIIIIIIHHIIHIIHHIIIIIHHIIIIIIHIHIHIHHIHIIIHHIIIIIIIHIHHIIHIIIIIIIIIHHIIIIHIHIIIIGIIIIIIIHIIIIIIIIIIIHHIIIHIIIIIII=IIIIIIIIHHIIIIIIIIIIIIIIIIIIIHIIIIIIIIIIIIIIIIIHIIHIIHHHFFIIIIIIIHIIIIIIIIIIIIIHIIIIIIIIIIIIIIIIIIHIHIIIIIDDDDD
@HISEQ:969:HM2KJBCX2:2:1102:13938:14261 2:N:0:ACTATGCA
CACCTGTAGTAGCCCAACTATCCCTATTAATCATTACGTCAATCCTAGAAACCAACAAAATAGGATCAAACGTCCTATTTCATTATTCCATGCTAATGTATTCAAGCGTTTGCCTGCTTTAAACACTCTAATTTTTTCAAAGTAACAGTCCTGACTCCCCACGACACCAAATTAATGACATCATGGTTCATCAGAAGGGAGGAATCAACGACCCCAGTGCGTACCGAAGGCACGACCGACGTATTGATCCCGAAATTCAACTACGAGCTTTTTAACTGCAACAACTTTAATATACGCTATTGGAGCTGGAATTACCGCGGCTGCTGGCACCAGACTAGCCCTCCAA
+
DCDDDIIIIIIIIIIIIIIIIIHIIHIIIIIIIIIIIIIHIIIHIIHIHIIIIIIIIIIEHHHIHIIIIIIIIIHIIIIIIHIIIIIIIIIIIIIHHCHIIIHHHHHIIIIIHIIIIIIIIIIIIIIIIIIIIIIIIIIIIIIIIHHIIIIIIIIIHIIIHIIIIIIIIIIIIIIIIHHHIIIIIIIIIIHIIIIHIIIIIHIIIIIIIIHIIIIIIIIIIIIIIIIIIIIIHIIIIIIIHIHHHIIIIIIIIIIIIIIIIIIIIIIIIIIIIIHIIIIIIIIIIGIIIIIIIIIHHHGGFIIIIIIIIIIIIIIIIIIIIIIIIIIIIIIIIIIHIIIIIDDDDD
@HISEQ:969:HM2KJBCX2:2:1102:10463:14269 2:N:0:ACTATGCA
CACCTGTAGTAGCCCCAACTATCCCTATTAATCATTACGTGGTCCTAAAACCAACAAAATAGAACCATCGTCCTATTTTATTATTCCATGCTAATGTATTCAAGCAAAAATGCCCGCTTTAAACACTATATTTTTTTCAAAGTAAAAGTCCTAGTTCATTGAAACACCCAAGAGCATCCCAATTCACCAGAAGGTGAGAAATTGGCTACACACCGATTCATGCCCCTAAAGGCATGACCGATATATCCCAATCCCGAAATTCAACTACGAGCTTTTTAACCGCAACAACACTAATATACGCTATTGGAGCTGGAATTACCGCGGCTGCTAACACCAGACTTGCCCTCCAA
+
DDDDDIIIIIIIIIIIIIIIIIIIIIIIIHIIIIIHIIIIIIIIIIIHIIIHIIIIIIIIIIIIIIIIIIIHIIIIIIIIIIIIIIIHIIIIIIIHIIIHIHHHIIIHIIIIIIIIIIIIHIIIIIIIIIIIIIIIHIIIIIIIIIIIIIIIIIIHIHHHIIIIIIIIIIIHHHIIHIIIIIIIIHIIIIIIIIIHIIIIIIIIIIIIIIIIIIIIIIIIIIIIIIIII=IIHIIIHIIIIIHHHFHHDIHCIIIIIIHHHIIIIIIIIIIIIIIIIIIIIIIIIIIHHIIIIIHIIIIIIIIIIIIIIIIIIIIIIIIIIIIIIIIIIIIIIIIIIIIIIIIIIDDDDD
@HISEQ:969:HM2KJBCX2:2:1102:19160:15042 2:N:0:ACTATGCA
CACCTGTAGTAGCCCAACTATCCCTATTAATCATTACGGTGATCCTAGAAACCAACAAAATAGAATCATGCCGTCCTATTTTATTATTCCATGCTAATGTATTCAAGCAAAATGCCTGCTTTAAACACTCTAATTTTTTCAAAGTAAAGGTCCTGGTTCCCCGCGACACCCAATTAAGGGCATCGCGGTTCTCCAGAAGGTGAGAAATTGACTACACCAGTTCATACCCCTTAAGGCACGACCGATGTGTCAATCCCGAAATTCAACTACGAGCTTTTTAACTGCAACAACTTTAATATACGCTATTGGAGCTGGAATTACCGCGGCTGCTGGCACCAGACTTGCCCTCCAA
+
DDDDDIIIIIIIIIIIIIIIIIIIHHHHIIIIIIIIIIHIIIIIIIHHIIIHFHHIIIIIHHIGHIIIIIIIIHHGHHIIEHHHIHGHHHHGEHEEHIHIHGHHIIHHIIHIIIIHIHFHHHHHHIIHHHIIHHHIIIHHIIIIHIIHDIGIIIIHFIHFIIIIIHIIHHIHIIIIHHHHFHHIHHHIIIIIIGIIIIIHGIHIIHHIIHIIIIIHHIIHHGHGHHIIHIHIHHGHIIIHIIIHGHHHHFCIIIHHFHIIIIIHIIHDIHHHGIIIIIIIIIIIIIIIGHIIIIIIIIHIIHIIHGHHHIIHIHHIHHHIGIIIHIIIIIIIIIIIIIIIIIIHHIHDDBDD
@HISEQ:969:HM2KJBCX2:2:1102:11083:15105 2:N:0:ACTATGCA
CACCTGTAGTAGCCCAACTATCCCTATTAATCATTACGGTGATCCTAGAAACCAACAAAATAGAACCATGCCGTCCTATTCTATTATTCCATGCTAATGTATTCGAGCAAAATTGCCTGCTTTAAACACTCTAATTTTTTCAAGGTAAAGGTCCTGGATCCGCAAGACACCCAATTAAGGACATCAAGTTTCTCCAGAAGGTGAGAAATCAACAGTAACAGTTCATACCCCTTAAGGCACGACCATTACGTCAATCCCGAAATTCAACTACGAGCTTTTTAACTGCAACAACTTTAATATACGCTATTGGAGCTGGAATTACCGCGGCTGCTGGCACCAGACTTGCCCTCCAA
+
DDDDDIIIIIIHIIIIIIIIIIIIIIIIIIIHIIHIII=HHHIIIIIIIIIHIIIHIHHIIIGHHIIIIHIIIIIIHFHHHHIHIEHIEHIGIGIIHIHHHHHIHHIIIHIIGHIGHHFIHIHIHHIIIIIIIHHFHIGIIIIIHIHIHEHIIIIHIIIIIIIIIIIIIIIIHHHHIIIIIHHHGIHHIHHHHIGGHHIIIHIIIIIIIIIIIIIHIHHIIIIIHIIIIIIIIIIIIIIIIHHIIIIIIIHGIHHIIIHIIIHHIHIIIHIIIIIIIIIIIIIIIIIIIIIIIHHIHIIIIIIIIIIIIIIHHIIIIIIIIIIIIIIIIIIIIIIIIIIIIIIIIHIIDCDDD
@HISEQ:969:HM2KJBCX2:2:1102:20194:15429 2:N:0:ACTATGCA
CACCTGTAGTAGCCCAACTATCCCTATTAATCATTACGGTGATCCTAGAAACCAACGAAATAGAATCAGTCCGTCCTATTTCATTATTCCATGCTAATGTATTCAGACGATAGTCTGCTTTAAACACTCTAATTTTTTCAAAGTAACAGTCCTGATTTCCCATCACACCAAATAAATGGCATGAAAGTTCCTCAGAAGGTAGAGATCCATCTCACCAGTGCAGACAATTAAGCCTGACCAATGGGTAGACCCCGAGGTTCAACTACGAGCTTTTTAACTGCAACAACTTTAATATACGCTATTGGAGCTGGAATTACCGCGGCTGCTGGCACCAGACTTGCCCTCCAA
+
DDDDDIIIIIIIGHGHHIIIIIGHIIIIIIIHIHIIIIGHIIIIIIIIIIIHHIIIIIIIIIIIIIIIHIHIIHHHHIHIIIGIIIIIIIIHHHIIHHIIIHHIIIIIIIIIIIIIHIIIHIIIIIIIIIIIIIIIIIIIIIIIIHIIIHHHIIIIIIIIIIIIIIIIIIIIIIIIHIIIHIIIIIIIIIIIIIIIIIHIIHIIIHIIIIIHIIIIIIIIIIIIIIIIIIIIHIIIIIIIIIIIIHFIIIIIIIIIIIIIIIIIIHIIIIIIIIIIIIIIIIIIIIIIIIIIIIIIIIIIIIIIIIIIIIIIIIIIIIIIIIIIIIIIIIIIIIIIIIIIIIIDDDDD
@HISEQ:969:HM2KJBCX2:2:1102:4439:15105 2:N:0:ACTATGCA
CACCTGTAGTAGCCCAACTATCCCTATTAATCATTACGGTGATCCTAGAAACCAACAAAATAGAACCATGCCGTCCTATTCTATTATTCCATGCTAATGTATTCGAGCAAAAATGCCTGCTTTAAACACTCTAATTTTTTCAAGGTAAAGGTCCTGGATCCGCAAGACACCCAATTAAGGACATCAAGTTTCTCCAGAAGGTGAGAAATCAACAGCGACAGTTCATACCCCTTAAGGCATGACCATCACGTCAATCCCGAAATTCAACTACGAGCTTTTTAACTGCAACAACTTTAATATACGCTATTGGAGCTGGAATTACCGCGGCTGCTGGCACCAGACTTGCCCTCCAA
+
DDDDDIIIIIIIIIIIIIIIIIIHIIIIIIIIIIIIIIIIIIIIIIIIIIIIIIIIIIIIIIEHHIIIIIIIIIIGIIIIIIIIIIIIIIIIIIIIIIIHHFHHEHIIIIIIIIIIIIIIIIIIIIIIIIHHIIIHIIHHIIIIIIIIIIHHHIIIIIIIIIIIIIIIIIIIIIIIIIIIIIIIIIIIIIIIIIIIIIIIIIIIIIIIIIIIIIIIIIIIIIIIIIIIIIIIIIIIIIIIIIIIIIIIIIHHIIIIIIIIIIIIIIIIIHIIIIIIIIIIIIIIIIIIIIIIIIIIIIIIIIIIIIIIIIIIIHIIIIIIIIIIIIIIIIIIIIIIIIIIIIIIIIIIDDDDD
@HISEQ:969:HM2KJBCX2:2:1102:9124:16776 2:N:0:ACTATGCA
CACCTGTAGTAGCCCAACTATCCCTATTAATCATTACGGTGATCCTAGAAACCAACGAAATAGAATCAGTCCGTCCTATTTCATTATTCCATGCTAATGTATTCAGACGATAGTCTGCTTTAAACACTCTAATTTTTTCAAAGTAACAGTCCTGATTTCCCATCACACCAAATAAATGGCATGAAAGTTCCTCAGAAGGTAGAGATCCATCTCACCAGTACAGACAATTAAGCCTGACCAATGGGTAGACCCCGAAGTTCAACTACGAGCTTTTTAACTGCAACAACTTTAATATACGCTATTGGAGCTGGAATTACCGCGGCTGCTGGCACCAGACTTGCCCTCCAA
+
DDDDDIIIIIIIIIIIIIIIIIIIIIIIIIHIIIIIIIFHHHIHIIIIIIIIIIIIIIHIIIIHIIIIIIHIIIIIIIIIIIIIIIIIHIIEHHIHIIIIIIIIIIIIIIIIIIIIIIIIIIIIIIIIIIIHIIIIIIIIIIIHIIIIIIIIIIIIIIIIIIIIIIIIIIIIIIIIIIIIIIIIIIIIIIIIIIIIIIIIIIIIIIIIIIIIIIIIIIIIIIIIIIIIIIIIIIIIIIIIIHIHHGGHIIIIIIIIHIHIIIIIIIIIIIIIIIIIIIIIIIIIIIIIHHIIIIIIIIIIIIIIIIIIIIIIIIIIIIIIIIIIIIIIIIIIIIIIIIIIIIIDDDDD
@HISEQ:969:HM2KJBCX2:2:1102:19807:16482 2:N:0:ACTATGCA
CACCTGTAGTAGCCCAACTATCCCTATTAATCATTACGGTGATCCTAGAAACCAACAAAATAGAACCAAACCGTACTATTTTATTATTCCATGCTAATGTATTCAGACGGATGCCTGCTTTAAACACTCTAATTTTTTCAAAGTAACAGTCCTGATTTCCCCCCACACCAACTGAATGACATGGAGATTCCTCAGAAGATAGGAACTCGTCACACCAGTGCAGACAGTTAAGCCTGACCAATGGGCAAATCCCGAAGTTCAACTACGAGCTTTTTAACTGCAACAACTTTAATATACGCTATTGGAGCTGGAATTACCGCGGCTGCTGGCACCAGACTTGCCCTCCAA
+
@BDDBIHFEEHHIEGHCHEHEHECCCHHIGIICHCEHFHHHEHIIIF?HHFHHIIIIHIEFHFIGHHH?EG?EG1<DCCC1FCGHFGHHHHGEEHHHC?@D@<HHGHI<FE=CEHHHFGGHFH@HG@HHHGHHHHFBDGFDF6DHGG?FF5AEE?FB?HG<9EGGEHHIHGHHHEH@D<F?GECIIHHGCF<EHHHHFGEIHIIIHCHHHEI;IIIHIEHHGHHIHIHEII)HHGHGIHHFHEH)H@HECDIHHHHHIHHIHEFIIIIIIIHIHGC<EHIHIHIHFC@EHIIHHECCHIIIHHIIIIHFIHHIHHIIIIIIIIIIHEHEEHHIHHDCHIHHGCDBDD<
@HISEQ:969:HM2KJBCX2:2:1102:7051:16578 2:N:0:ACTATGCA
CACCTGTAGTAGCCCAACTATCCCTATTAATCATTACGGTGATCCTAGAAACCAACAAAATAGAACCATGCCGTCCTATTCTATTATTCCATGCTAATGTATTCGAGCAAAAATGCCTGCTTTAAACACTCTAATTTTTTCAAGGTAAAGGTCCTGGATCCGCAAGACACCCAATAAAGGACATCAAGTTTCTCCAGAAGGTGAGAAATCAACAGTAACAGTTCATACCCCTTAAGGCATGACCATCACGTCAATCCCGAAATTCAACTACGAGCTTTTTAACTGCAACAACTTTAATATACGCTATTGGAGCTGGAATTACCGCGGCTGCTGGCACCAGACTTGCCCTCCAA
+
DADDDIIIIIIIIIIIIIIIIIIIIIIIIIIIIIIIIIIIIIIIIIIIIIIIIIIIIIIIIIIIIIIIIHHIIIHIHHHIIIIIIIIIIIIIGIIHIIIIICHIIIIIIIIIIIIIHHIHIIIIIIIIIIIIIIIIIIIIIIIIHIHHIIIIIIIIIIHIIIIIIIIIIIIIIIIIIIIIIIIIIIIIIHHIIIIIIHIIHHIIIIIIIIIIIIIGIIIIHIIIHIHIHIHIIIIIIIHIIIIIIIIIIHHGIHIIIIIIIIIIIHIIIHIIIIIIGIIIIIIIIIIIIIIIIIIIIIHIHIIIIIIIIIIIIIIIIIIIIIIIIIHIIIIIIIHIIIIIIIIIIIIIDDDDD
@HISEQ:969:HM2KJBCX2:2:1102:5733:16725 2:N:0:ACTATGCA
CACCTGTAGTAGCCCAACTATCCCTATTAATCATTACGTCGATCCTAGAAACCAACAAAATAGAATCAAACGTCCTATTTCATTATTCCATGCTAATGTATTCAAGCGCGAGCTTGCTTTAAACACTCTAATTTTTTCAAAGTAACAGTCCTGATTTCCCGCGACACCAAATTAATGACATCGTGGTTCGTCAGAAGGGAGAAACCAATAATGCTAGTACGTACAAAGTACGACCGACATATTAGTCCCGAAATTCAACTACGAGCTTTTTAACTGCAACAACTTTAATATACGCTATTGGAGCTGGAATTACCGCGGCTGCTGGCACCAGACTTGCCCTCCAA
+
DDDDDIIIIIIIIIIIIIIIIIIIIIIIIIIIIIIIIIIIIIIIIIIIIIIIIIIIIIIIIIIIIIIIIIIIHIIIIIIIIIIIIIIIIIIIIIIHIIIIIHIIIIIIIIIIIIIIIIIIIIIIIHHHIHIIIIHIIIIIIIIIIIIIIIHIIHIIIIIIIIIIIIIIIIHHHIIIIIIIIIIIIIIIIIIIIIHIIIIIHIIIIIIIIIIIIIIIIIIIIHIIIIIIIIIIIIIIIIIHHIIIIIIIIHIIIIIIIIIIIIIIIIIIIIIIIIHIIIIIIIIIHIIIIIIHIIIIIIIIIIIIIIIIIIIIIIIIIIIIIIIIIIIIIIIIIIIIIIIDCDDD
@HISEQ:969:HM2KJBCX2:2:1102:17608:16822 2:N:0:ACTATGCA
CACCTGTAGTAGCCCAACTATCCCTATTAATCATTACGGTGATCCTAGAAACCAACAAAATAGAACCATGCCGTCCTATTCTATTATTCCATGCTAATGTATTCGAGCAAAAATGCCTGCTTTAAACACTCTAATTTTTTCAAGGTAAAGGTCCTGGATCCGCAAGACACCCAATTAAGGACATCAAGTTTCTCCAGAAGGTGAGAAATCAACAGCGACAGTTCATACCCCTTAAGGCATGACCATCACGTCAATCCCGAAATTCAACTACGAGCTTTTTAACTGCAACAACTTTAATATACGCTATTGGAGCTGGAATTACCGCGGCTGCTGGCACCAGACTTGCCCTCCAA
+
DDDDDIIIIIIIIIIIIIIIIIIIIIIIIIIIIHIIIIHIIIIIIIGHIHIIIHIIHIIIIHIHHIIIIIGIIIIIIIIHIIIIIHIIIIIIHIIIIIIIHGHIIIHHIIIIHIIIIHIIIIIIHHIIIIIIIIIIIIHIIIIHIIIIIIIIIIIIIHIIHIIIIIHIHHIIIIIIIIIIIIIIIIIIIIGIIIIIIIIIIHIIIIIIIIIIIIIIIIIIIIIIIIIIIIIIIIIIIIHIIIIIIIIIIIIHIIIIIIIIIIIIIIIIGHIIIIIIIIIIIHIIIIIIIIIIIIIIIIIIIIIIIIIIIIIIIIIIIIIIIIIIIIIIIIIIIIIIIIIIIIIIIIIIDDDDD
@HISEQ:969:HM2KJBCX2:2:1102:2030:17487 2:N:0:ACTATGCA
CACCTGTAGTAGCCCAACTATCCCTATTAATCATTACAGCGGTCCTAGAAACCAACAAAATAGAACCGATGTCCTATTCTATTATTCCATGCTAATGTATTCGAGCAAAGGCCTGCTTTGAACACTCTAATTTTTTCAAGGTAAAAGTCCTGGTTCCCCACCACACCCAGTGAAGGGCATGGGGTTCCCCAGGAGGAAAGGCCCGACCGAACCCGTGCGCTCGATTAGGAGGACAGGTCAGCCCGGCCCAAGGTTCAACTACGAGCTTTTTAACGGCAACAACTTTAATATACGCTATTGGAGCTGGAATTACCGCGGCTGCTGGCACCAGACTTGCCCTCCAA
+
DDDDDIIIIIIIIIIIIIIIIIIIIIGIHIIIIIIIIIIIIIIIIIEHIIIIIHIIIEHIIHIIIIIHIIIIIIIIIIIIIIIIHIIIHIIIIIIIIIIIIHIIIIIIIIHIIIIIIIIIIIIIIIIIG?IHHIIIIIIIHHIIIIIHIHIHHIIIIIIIIIIIIIHHIIIHHIIIIIIIIIIIHIIIIIIIIIIIIIIIHIIIIIIIIHEIIIIIIIIIIHIIHIIIIIIIIIIIIIIIIHEIIIIIIIIIIHHHHIIIIIIIIIIIIIIIIIIIIIIIIIIIIIIIIHIIIIIIIIIIIIIIIIIIIIIIIIIIIIIIIIIIIIIIIIIIIIIIHIIDDDDD
@HISEQ:969:HM2KJBCX2:2:1102:16545:17924 2:N:0:ACTATGCA
CACCTGTAGTAGCCCAACTATCCCTATTAATCATTACATCGATCCTAGAAACCAACAAAATAGAATCGTTGTCCTATTCTATTATTCCATGCTAATGTATTCTGGCATATGCCTGCTTTAAACACTCTAATTTTTTCAAGGTAAAGGTCTTGGCTCCGAGCAACACCCAATAAAGGGCATTACCCTTCCCCAAGCGGTGAGGCCCAACCGACCAGTACTCGTTACAAGAACGGACCAATCGGCCAAACCCAAAATTCAACTACGAGCTTTTTAACTGCAACAACTTTAATATACGCTATTGGAGCTGGAATTACCGCGGCTGCTGGCACCAGACTTGCCCTCCAA
+
DDDDDIIIIIIHIIIIIIIIIIIIIIIIIIIIIIIIIIIHIIIIIIIIHIIIIIIIIIIGHHHHHIGHHIGHHIIIIIIIHIIIFHIIIIHHHHIIIIIIHIHHHIIIIIIIIIIIHIIIIIIIIIIIIIIIIIIIHHIIIIIIIIIHIHIIHIIIIIIIIIIIIHIIIIIIIIIHHIIIIHIGIIHHIIIIIIIIIIIIIIIIIIIIIIIIIIIIIIIIIIIIIIIIIIIIIIIIIIIHIIIHIIIIIIIIIIIIIIIIIHIHIIIIIIIIIIIIIIIIHIIIIIIIIIIIHIIIIIIIIIIIIIIIIIIIIIIIIIIIIIIIIIIIIIIIIIIIIIIIDDDDD
@HISEQ:969:HM2KJBCX2:2:1102:17567:18031 2:N:0:ACTATGCA
CACCTGTAGTAGCCCAACTATCCCTATTAATCATTACTCATTTCCCCAAAAACCAACAAAATTCGAGATACGAGTCCTAAATTATTATTCCATGCTAATGTATTCAAGCGTGTGCCTGCTTTAAACACTCTAATTTTTTCAAAGTAACGGTCCTGATTCCCCATGACACCAAATTAATGACATCACAGTTCGTCAGAAGGTAGAAATCAATAATACCAGTGTATACCGGAGGCACGACCAATATATTGATCCCGAAATTCAACTACGAGCTTTTTAACTGCAACAACTTTAATATACGCTATTGGAGCTGGAATTACCGCGGCTGCTGGCACCAGACTTGCCCTCCAA
+
CDDDDIIIIIIIIIIIIIIIIIIIIIHIIIIIIIIIIIIIIIIIIIIIIIIIIIIIIHIIIIHIHCHHIHIIIIHIIIIIIIIIIIIIIIGIIIEGHHIIHIIIIIIHHHHIIIIIHIIIHIIHIHIIIGIIIIHIIIIHHHHIIIIIHIIIIIIHIIIIGIIHIIIIIIIHIHIIGHIIIIIIIIIIIHHIIIIIHHHIIIIIIIIIIIIIIIIIIIIIIIHIIIIIIIIIIIIIIIIIIIIIIIGHIIIIIIIIIIIIHIHIIIIIIIIIIIIIIIIIIIIIIIIIIIIIIIIIIHIHHGHIIIIIIIIIIIIIIIIIIIIIIIIIHIIIIIIIHIIIIIIDDDDD
@HISEQ:969:HM2KJBCX2:2:1102:8759:18214 2:N:0:ACTATGCA
CACCTGTAGTAGCCCAACTATCCCTATTAATCATTACCTCGACTCCGAAAGCCAACGAAATAGAATCGAGATCCTATTCCATTATTCCATGCACTAATGTTCAGGCTGTAACGCCTGCTTTGAGCACTCCAATTTTTTCAAAGTAAACGTGCCGGCCACCAACTGCACTCAATTAAGAGAACAGCAGACGAACCGGCAAAATCGCCCGCATGCACAGTGACACCGCAAGGTGTACCGCGCACGCGAAACCGAGATCCAACTACGAGCTTTTTAACCGCAACAACTTTAATATACGCTATTGGAGCTGGAATTACCGCGGCTGCTGGCACCAGACTTGCCCTCCAA
+
0@@@B?FGECHHGHHIIIIIIIIIIIIIIIIIIIIIIFEHHED0GHH<GDCHEHEE<GHG@C1GHE?CGHGHHHCCGH@G<DHC1FGHEFCEE1CGFEHFHHHF@81C<FHC@EHG<CHHG@DC?@B1CCEBEGHIID@FAHCCHFFHEHE<HHEHHBDGHHHFFHG@FCGF@@IIHIHHEHHCECFHD@HDHE?HEHH?FCEC?GIHEGE>II=IHG?EHEDHGGCHHCCE6IIIHHGDFED<>CC<H@CIHIIHIIIHHIIIIIIIIIIIHHIGIIIIIIIIIHIIIIIIIIHIIIIIIIIIIIHIHIIIIIIIIIIIIGIIIHIIIIIIIIIIIIIIDDDDD
@HISEQ:969:HM2KJBCX2:2:1102:6821:18103 2:N:0:ACTATGCA
CACCTGTAGTAGCCCAACTATCCCTATTAATCATTACGGTGATCCTAGAAACCAACAAAATAGAACCATGCCGTCCTATTCTATTATTCCATGCTAATGTATTCGAGCAAAAATGCCTGCTTTAAACACTCTAATTTTTTCAAGGTAAAGGTCCTGGATCCGCAAGACACCCAATTAAGGACATCAAGTTTCTCCAGAAGGTGAGAAATCAACAGCGACAGTTCATACCCCTTAAGGCACGACCATCACGTCAATCCCGAAATTCAACTACGAGCTTTTTAACTGCAACAACTTTAATATACGCTATTGGAGCTGGAATTACCGCGGCTGCTGGCACCAGACTTGCCCTCCAA
+
DDDCDIIIIIIIIIIIIIIIIIIIIIIIIIIIIIIIIIIIIIIIHIIIIHIIIIIIIIIIIIHIHHIGIIIIIIIIIIIIIIIIIIIIHIIIHHIEHHIIIHHIIIIIIIIHIIIIIIIIIIIIIIIIIIIIIIIIIIIIIIIIIIIIIIIIIIIIIIIHIIIIIIHHHIIIIIIIIIIIIIIIHIIIHHHHHIIIIIIIIIIIIIIIIIIIIIIIIIIIIIIIIIIIIIIIIIIIIIIIIIIIIIIIIIIHIIIIIIIIIIIIIIIIIIIIIIIIIIIIIHIIIIGIIIIIIIIIIIIIIIIIIIIIIIIIIIIIIIIIIIIIIIIIIIIIIIIIIIIIIIIIIIIIDDDDD
@HISEQ:969:HM2KJBCX2:2:1102:12066:17693 2:N:0:ACTATGCA
CACCTGTAGTAGCCCAACTATCCCTATTAATCATTACATCGATCCTAGAAACCAACAAAATAGAATCGGATGTACTATTTCATTATTCCATGCTAATGTATTCAAGCGTGAGCCTGCTTTAAACACTCTAATTTTTTCAAGGTAACAGTCCTAATTACCCGTGACACCAAATTAATGGCATTACGGTTCTTTAGAAGGTGAGAAATCAATAATATCAGTACATACCAACGGCATGACCGATACATTGATCCCGAAATTCAACTACGAGCTTTTTAACTGCAACAACTTTAATATACGCTATTGGAGCTGGAATTACCGCGGCTGCTGGCACCAGACTTGCCCTCCAA
+
000<<<<C<11<1DG@1D<1<11<FH?CFE1<F1D1CF1<<<D1<F@1<<F1<<<01<D1<1<CC@F1<0<FG111<CDFHH@CEC1DC<111DG1D@FHE@@<1<1880B08ACE@A1<F1<?HGCGIIIHAADCF66?HBD@DCG@2<1EHHHC%71EDC?HHGCHIIHH/FCC<1?CD/:.?@AC/CHF00G@<0<0CHHGEF?C1CHHGD1HG:AC:C1D1=GE/>G<1HB</0CFB<1<1<AFC//D1CHIHEECD<<<CGGC0CF<D<1@EDD<CC?C<HG1HEIIHD0?<1EHGD1@<@1EFGFG@DFCC//<<1H@HGC@FCD<11@@G@CC<1<@BD@
@HISEQ:969:HM2KJBCX2:2:1102:21137:18600 2:N:0:ACTATGCA
CACCTGTAGTAGCCCAACTATCCCTATTAATCATTACATCGATCCTAGAAACCAACAAAATAGAATCGGATGTCCTATTTCATTATTCCATGCTAATGTATTCAAGCGTGAGCCTGCTTTAAACACTCTAATTTTTTCAAGGTAACAGTCCTAATTCCCCGTGACACCAAATTAATGGCATTACGGTTCTTTAGAAGGTGAGAAATCAATAATATCAGTACATACCAACGGCATGACCGAAACATTGATCCCGAAATTCAACTACGAGCTTTTTAACTGCAACAACTTTAATATACGCTATTGGAGCTGGAATTACCGCGGCTGCTGGCACCAGACTTGCCCTCCAA
+
0D?@DIEFHHIHECEFHCEH1DGECH1CFHCEH?HEEHC?CHHFCHHFHHI?@CG@HHHF@HEHIECGCD@C1F??C??1@<CCE<11<DCC1CEH1@<F@<<CGFEE60DE5GCEEFHFGH;GCFGDHHHCEECHDC?GGBCEHCGH:@A@@FFHCHHDC<CHHEEEGCGCDH@0<<FEEHHH@E3FHCHGCGHHHHGHHHHGIFDFGHFHCCCG1EEEHFGCHGGHHHIIIIHHHHHHGGC1<<DHCHDEFHGEEHHHHGCED1HFHCGE?EEFIIIIGHHIIHFIHHHEHFHHEHHEGCHIHGCGHIHIHHHHHCHHHHFHFHHEIIHHHHCIIFHGHHAADBD
@HISEQ:969:HM2KJBCX2:2:1102:14105:19096 2:N:0:ACTATGCA
CACCTGTAGTAGCCCAACTATCCCTATTAATCATTACGGTGATCCTAGAAACCAACAAAATAGAACCATGCCGTCCTATTTTATTATTCCATGCTAATATATTCAGGCACTGGCCTGCTTTGAGCACTCTAATTTTTTCAAGGTAATAGTCCTGCTTCCCCAACGCACCAAGTGAATGGCATGCTGGTTATTCAGAAGGTAAGAACCCACCACACCAGTACGGACAATGAAGCCCGACCGATGGACAGATTCCGAAATTCAACTACGAGCTTTTTAACTGCAACAACTTTAATATACGCTATTGGAGCTGGAATTACCGCGGCTGCTGGCACCAGACTTGCCCTCCAA
+
DDDDDFGHHHHHHIIHIIIFHHHHIIIHIIIHGHHHIIHHHHHI@HFHHHHEGHIIHHGGHHGHIIHFHHGHHHDCHEF1FHIII@HEHHHHIICHHIHHHHGHIHIIGIIIIHHIIHHGHHHHHHGHIIIIHIIIIEHHHHCFIIIIIHHHIHHGGFHHFAGIIHHHEGHIHHIIIIGHGGHHIHEHHEGFGIHHGIHIIHHHHHEEEHHIIHIIIIHHGIHHIHIIIIIHDHHHGGHIIIIIIHFIIHHCIHHHHHHCFHHIIHHHHFIIIIIHHIIIIFHHHGCHHEFEHGCEDEHGGHHHIIIIIIHHIIIIIIHEIHHIHIHHIIHIHGHFHIHHIIH@DDDB
@HISEQ:969:HM2KJBCX2:2:1102:7207:19020 2:N:0:ACTATGCA
CACCTGTAGTAGCCCAACTATCCCTATTAATCATTACGTCAATCCTAGAAACCAACAAAATAGGATCGAACGTCCTATTTCATTATTCCATGCTAATGTATTCAAGCGTTAGCTTGCTTTAAACACTCTAATTTTTTCAAAGTAACAGTCCAAATTCCCCGCAACACCAAATTAATGGCATTACGGCTCATCAGGAAGGAGGAATCAGTGAGACCAGTACATACCAGAGGCATGACCAACCTACTAACCCCGAAATTCAACTACGAGCTTTTTAACTGCAACAACTTTAATATACGCTATTGGAGCTGGAATTACCGCGGCTGCTGGCACCAGACTTGCCCTCCAA
+
DDDDDIIIGIIHIIIIIIIIIIIIIIIIIIIIIIIIIIIIIIIIIIIIIHIIIIIIIIIIIIHHIIIIIHIIIIIIIIIIIHHIIIIIIIIIHIIIIIHIIIIIIIIIIIIIIIIIIIIIIIIIIIHIIIHIIIIIIIHIHIHIIIHIHIIIIHIIIIIIIIIIIIIIIIHIIIIIIIIIIIIIIIHIIGEIIIHIIIIIIIIIIIIIIIHIIIIIIIIIIIIIIIIIIIIIIIIIIIIIIIIHHIHIIIIIIIIIIIIIIIHHIIIIIIIIIIIIIIIIIIIIIIIIIIIIIIIIIIIIIIIIIIIIIIIIIIIIIIIIIIIIIIIIIIIIIIIIIIIIIDDDDD
@HISEQ:969:HM2KJBCX2:2:1102:10348:19520 2:N:0:ACTATGCA
CACCTGTAGTAGCCCAACTATCCCTATTAATCATTACATCGATCCTAGAAACCAACAAAATAGAATCGGATGTCCTATTTCATTATTCCATGCTAATGTATTCAAGCGTGAGCCTGCTTTAAACACTCTAATTTTTTCAAGGTAACAGTCCTAATTCCCCGTGACACCAAATTAATGGCATTACGGTTCTTTAGAAGGTGAGAAATCAATAATATCAGTACATACCAACGGCATGACCGATACATTGATCCCGAAATTCAACTACGAGCTTTTTAACTGCAACAACTTTAATATACGCTATTGGAGCTGGAATTACCGCGGCTGCTGGCACCAGACTTGCCCTCCAA
+
DDDDDIIIIIIIIIIHIIIIIIIIIIIIHIIIIIIIIIIIIIIIIIIIHIIIIIIIIHIHIIIIHIIIIIIIIIIIIIIIIIIIIIHHIIIIIIIHIIIIIIIIIIIIIIIIIIIIIIIIIIIIIIIIIIHIHIIIHHHIHIIIIIIHIIIIIIIIIHHHHIIIIHIIIIIIIIIIIIIIIIIIHIIIIHIIIIIIIIIIIHIIIIIIIIIIIHEIIIIIIIIIIIHIIIHIIIIIIHIIIIIIHFIIIIIIIIHIHIIIIIIIIIIIIIIIIIIIIIIIIIIIIIIIIIIIIIIIIIIIIIIIIIIIIIIIIIIIIIIIIIIIIIIIIIIIIIIIIIIIIIDDDDD
@HISEQ:969:HM2KJBCX2:2:1102:7086:19997 2:N:0:ACTATGCA
CACCTGTAGTAGCCCAACTATCCCTATTAATCATTACGGTGGTCCTAGAAACCAACAAAATAGAACCACAACGTCCTATTCTATTATTCCATGCTAATCTATTCAAGCAATAGCCCGCTTTAAACACTCTAATTTTTTCAAGGTAATGGTCCTGGCTCCCCAACACACCCAATAAAGGACATGCTGGCTCACCAGAAGGAAGACCCGACAGCAGACAGTACTCGCCAAAGACGGACCGCCCGGCCAGGCCTAAAATTCAACTACGAGCTTTTTAACTGCAACAACTTTAATATACGCTATTGGAGCTGGAATTACCGCGGCTGCTGGCACCAGACTTGCCCTCCAA
+
BDADDHEHEHIICCHFHIIHE@ECEHEEHHHHCHHIIIIIGHIGHIHHH?CGHHHHEEHHHHHE@GC<EFEHDHCHHHEFCHH?HHHH?@@GE11DFHCFEFHGGHEHGGGHDFH?GBC0CGHFCHHCHHFE1BFFBHIIIHHHEFCEEHHHGA<<GHEG?BHEHGBFGHHHEHHHFEGAEHBG/@GHFHG?IIHEIIIIIHIHHGIHHHEGCCHHHHHFCCIHGFIIIHHHIIHDEDDCDGCC1GIHEEHHEHHEIHHE?HHHH@HEHHGC@HGIHEHFHHGD1FCHFHIIIHHIIIIHHHHIIIIIIFHEEE/DHIIIIHG@HGFHHIIHHCG<GGIHF?@0DB
@HISEQ:969:HM2KJBCX2:2:1102:16453:20018 2:N:0:ACTGTGCA
CACCTGTAGTAGCCCAACTATCCCTATTAATCATTACGGTGATCCTAGAAACCAACAAAATAGAACCATGCCGTCCTATTCTATTATTCCATGCTAATGTATTCGAGCAAAATGCCTGCTTTAAACACTCTAATTTTTTCAAGGTAAAGGTCCTGGTTCCACATGACACCCAATTAAGGACATCATGCTTCTCCAGAAGGTGAGAAATCAACTGCGACAGTTCATACCCCTTAAGGCACGACCATCACGTCAATCCCGAAATTCAACTACGAGCTTTTTAACTGCAACAACTTTAATATACGCTATTGGAGCTGGAATTACCGCGGCTGCTGGCACCAGACTTGCCCTCCAA
+
ABDBDIIIIIIIGIIIIGIIIHIIIIIIIIIHIIIHIIHIIIHHHIIIIIIHFHIIIIGIIIIIIIIIIG?HCHCDHIIIIIIIHHHIFFHIHHIIIIIHIFGHHIIHIIIIIIHHIHIHIIIIIHIHIHHHHHIIIIIIIIIIIIIIIIIIIIHHHHHHHHIIHIIIIIIIIIIIHHHHIHHHIIIIHHIHIIIIIIHIHIIIIIIIIIIIHIIIIIIIHHHIIIIHHHHHHHIIIIIIIIIIIIIIIHHHHHIIIIIIHHIIIIIIIIIIIIHIIIIIIIHEIIIIIIIIIIIHIIIIIIIIIIIIIIIIHHHIIIIIIIIIHIIIIIIIIIIIIIIIIIIIIIIDDDDD
@HISEQ:969:HM2KJBCX2:2:1102:10609:19468 2:N:0:ACTATGCA
CACCTGTAGTAGCCCAACTATCCCTATTAATCATTACGGTGATCCTAGAAACCAACAAAATAGAATCATGCCGTCCTATTTCATTATTCCATGCTAATCTATTCAAGCATAAAGCCTGCTTTAAACACTCTAATTTTTTCAAAGTAACGGTCCTAGCTTCCTATTACACCTAATGAAAGGCATAATAGTTCACTAGAAGGTGGAGATTGACAACTACCAGTACATGTCCGAAAACACGACCGATATGCCAATCCCGAAATTCAACTACGAGCTTTTTAACTGCAACAACTTTAATATACGCTATTGGAGCTGGAATTACCGCGGCTGCTGGCACCAGACTTGCCCTCCAA
+
DDDDDIIIIIIHIIIIIIIIIIIIIIIIIIIIGIIIIIHIIHIIIIIIIIIIIIIHIIHIIIHFHHIIIHHHIHHIIIIIIIIIIIIIIIIIIIIHIHIHIHHHIIIHIIIHIIIIIIIIIIIIIIIIHIHIIIIIIHIIIIHIIIIIIIHHIHHIIIIIIIIIIIIIIIIIHIIIIIIIIIIIIIIIIIIIIIIIIIIIHIIIHIIIIIIIIIIIIIIIIIIIIIIIIIIIIIIIIIIHGIIIIIIIHIIIGIIIIIIIIIIIIIIIIIIIIIIIIIIIIIIIIIIIIIIIIHIIHHIIIIIIIIIIIIIIIIIIIIIIIIIIIIIIIIIIIIIIIIIIIIIIIDDDDD
@HISEQ:969:HM2KJBCX2:2:1102:11760:20899 2:N:0:ACTATGCA
CACCTGTAGTAGCCCAACTATCCCTATTAATCATTACAGCGGTCCTAGAAACCAACAAAATAGAACCGATGTCCTATTCTATTATTCCATGCTAATGTATTCGAGCAAAGGCCTGCTTTGAACACTCTAATTTTTTCAAGGTAAAAGTCCTGGTTCCCCACGACACCCAGTAAAGGGCCTCGGGTTTCCCAGAAGGAAAGACCCGGCCGAATCCGTACGCTCGATTAGGAGGACAGATCAGCCAGGTCCAAGGTTCAACTACGAGCTTTTTAACGGCAACAACTTTAATATACGCTATTGGAGCTGGAATTACCGCGGCTGCTGGCACCAGACTTGCCCTCCAA
+
D@@D01<F@G11DGHIHIIIHHIIIIIIIIIIIIIII?1D/<EHIIIIGHIIHIIIEEHHIIHGHHHHI/0<CC1<1C@G11<<<GCGF1<F<FG1<1C1<<<<10/<H@%F<C@6HFE1D;7<?BD1BDIIHHIIEHH21AFCHB+<@CF@CC?GHII8<.<8:F<DH:IHGC9-8<#E<=/HGD<<:GC<DGEFCG0C</<<0-0<<<0.?/IHEC011D/EB/1E?HCIHF<1G>C11<1C<@FHF<G<CIIIIIIIIIIIIIIIIIIIHH@IIIIIIIIIIIIIIIIIIIIIIIIIIIIIIIIIIIIIIIIIIIIIIIIIIIIIIIIIIIIIIIHDDDDD
@HISEQ:969:HM2KJBCX2:2:1102:19988:20836 2:N:0:ACTATGCA
CACCTGTAGTAGCCCAACTATCCCTATTAATCATTACGGTGATCCTAGAAACCAACAAAATAGAACCATGCCGTCCTATTTTATTATTCCATGCTAATCTATTCAAGCACTAGCTTGCTTTAAGCACTCTAATTTTTTCAAGGTAATAGCTCTGCTTCCCCAACGCACCAAATTAATGGCATGAAGGTTATTCAGAAGGTAAGAATCCATCAAATCAGTACGAACAGTGAAGCCCGACCGATAGACAGATTCCGAAATTCAACTACGAGCTTTTTAACTGCAACAACTTTAATATACGCTATTGGAGCTGGAATTACCGCGGCTGCTGGCACCAGACTTGCCCTCCAA
+
DDDDDHHHIIIIIIIIIGHHFHHHIIIIIIIIIHHHIIIGG@HHEHEHGIIIHHIIIIIIIIIIIIIIIHIGHHIGHHHHHHIIIHCHHIIIGEEHIHIIIHFIIHIIIHIIHIHIHIIHIHHIIHHIHIHIHHIIHHIIIIIHIHIIIIIHIIIHHHIIIHHHHIIIHIIHIIIHFHIIIHIHIIHIIIIIIHIIIIIIIIIIIIHIHHHIIHGGHIHIIIIIIHIIIIIIIGIIIIIIIIIIIHD9HIHHIIHIIIIIIIIIIIIIIIIIIGIIIIIIIIIIIIIIIIIIIIIIIIIIIIIIIIIIIIIIIIIIIIIIIIIIIIIIIIIIIIIIIIIIIIHDDDDD
@HISEQ:969:HM2KJBCX2:2:1102:19937:19883 2:N:0:ACTATGCA
CACCTGTAGTAGCCCAACTATCCCTATTAATCATTACGGTGATCCTAGAAACCAACAAAATAGAACCATGCCGTCCTATTCTATTATTCCATGCTAATGTATTCGAGCAAAATGCCTGCTTTAAACACTCTAATTTTTTCAAGGTAAAGGTCCTGGTTCCACATGACACCCAATTAAGGACATCATGCTTCTCCAGAAGGTGAGAAATCAACTGCGACAGTTCATACCCCTTAAGGCACGACCATCACGTCAATCCCGAAATTCAACTACGAGCTTTTTAACTGCAACAACTTTAATATACGCTATTGGAGCTGGAATTACCGCGGCTGCTGGCACCAGACTTGCCCTCCAA
+
BDDDDIHIIIHIIIIHIHIHIIIHIIIIIIGHHEHEHHHGEHIIIHIIIHIIIIIHIIIHIIIIIIHHHHG??CEHHIIHIIHIIGIIGIHIEEFHCGHHHFEHGHGHIIIIIIHGHGIIIHHHHHG@IIHHHHHFEHIIIIHEEHIHHIIHIHFIHGFEIHHHHHHIGIIHHHIIHHHIGIIIIIGIHGIHHIIHIHFHFHHFIIIHIIIHHHHIHHHHAIIIIHII<HFHHG@HEIIHIGIIIHHCHHFIHIGHIIIIIHGIIIIIIIIIIIIIIHIHFHHIIIIIIHHHHIIIIHEEHHFHIIIIIIIIIIIIHIIIIIIHIHIIIIIIHIHIHIIIIIIIHIHDDDDD
@HISEQ:969:HM2KJBCX2:2:1102:5405:20500 2:N:0:ACTATGCA
CACCTGTAGTAGCCCAACTATCCCTATTAATCATTACGTCGATCCTAGAAACCAACAAAATAGAATCAAACGTCCTATTTCATTATTCCATGCTAATGTATTCAAGCGTAAGCCTGCTTTAAACACTCTAATTTTTTCAAAGTAACAGTCCTGATTCCCCACGACACCAAATTAATGACATCGCGGTTCTTCAGAAGGTAGGAACCGATAATGCCAGTGCGTACCGAGGCACGACCAACAATTCGATCCCGAAATTCAACTACGAGCTTTTTAACTGCAACAACTTTAATATACGCTATTGGAGCTGGAATTACCGCGGCTGCTGGCACCAGACTTGCCCTCCAA
+
DDDDDIIIIIHIIIIIIIIIIIIIIIIIIIIHHIHIIIHIIIIIIIIIIIIIIIIIIIIIIIHEHHIIIIIIIIIIIIIIIIHIHGHGIIEHEHHIIIIIHFIHIIIHIIHHIIIIIIIHIIIIIIIIHIHHHIHIIHHHHIIIIIIHIIIIIHIHIHIIIIIHGHIIIIHHIIIIIIIIGIIIIHIHIIIIIIIIIIIIIIIIIIIIHIHHIIIIIIIIHIIIIIIIHIIIIIIIIIHIHGEFIIIHIIIIIIIIIIIIHFIIIIIIIGIIIHIIHIHHIIIIIIIIIIIIIIIIIIIIIIIIIIIIIIIIIIIIIIIIIIIIIIIIIIIIHIIIIIIIDDDDD
@HISEQ:969:HM2KJBCX2:2:1102:6433:20463 2:N:0:ACTATGCA
CACCTGTAGTAGCCCAACTATCCCTATTAATCATTACGGTGATCCTAGAAACCAACAAAATAGAACCATGCCGTCCTATTCTATTATTCCATGCTAATGTATTCGAGCAAAAATGCCTGCTTTAAACACTCTAATTTTTTCAAGGTAAAGGTCCTGGATCCGCAAGACACCCAATAAAGGACATCAAGTTTCTCCAGAAGGTGAGAAATCAACAGTAACAGTTCATACCCCTTAAGGCATGACCATCACGTCAATCCCGAAATTCAACTACGAGCTTTTTAACTGCAACAACTTTAATATACGCTATTGGAGCTGGAATTACCGCGGCTGCTGGCACCAGACTTGCCCTCCAA
+
DDCDDIIIIIIIIIIIIIIIIIIIIIIIIHHIHIIHHEHIGIHIIIIHIIIIIIIIIHIIHIIIIIIIIIHIHIIHHIIIGHIIIIIIGFHHICHHHHHEHFHHHHIFIHHHIIHGHHHIIHIIHHHHHHIIIIIIIIH?IHIIIIIIIHIIHIIHIHHCGIIIIHEHIIHIIIIIIIIIIHIHIIIIIIHIIIIIHHHHIIIHIIIIIIIIIIIHEHHIIIIIHIII<IIIIII2IIHIHHIIIIIFIIHFIHIHIIIIIIIIIHIIIIIIIIIIIIIIIHIHIHIIIIIIIIIIIIIIIIIIIIIIIIIIIIIIIIIIIIIIIIIIIIIIIIIIIIIIIIIIIIIICDDDD
@HISEQ:969:HM2KJBCX2:2:1102:10295:22448 2:N:0:ACTATGCA
CACCTGTAGTAGCCCAACTATCCCTATTAATCATTACGGTGATCCTAGAAACCAACAAAATAGAATCATGCCGTCCTATTTTATTATTCCATGCTAATGTATTCAAGCAAAATGCCTGCTTTAAACACTCTAATTTTTTCAAAGTAAAGGTCCTGGTTCCCCGCGACACCCAATTAAGGGCATCGTGGTTCTCCAGAAGGTGAGAAATTGACTACACCAGTTCATACCCCTTAAGGCACGACCGATGTGTCAATCCCGAAATTCAACTACGAGCTTTTTAACTGCAACAACTTTAATATACGCTATTGGAGCTGGAATTACCGCGGCTGCTGGCACCAGACTTGCCCTCCAA
+
DDDDCIHIIIIIIIIIIGIIIIIIIIIIIIIIIHIIIIIIGHIIIIIIIIHHIIIIIIIIIHIIIHIHIIIIIIIIIIIIIIIIIIIIIIIIIGIIIIIIIHHHHIIIIIIHIIIIIIIIIIHIHHHGIIIHIIIIIIIHHHHIIIIIIIIIHIIIIIHIIIIHHHHHIIIIIIIIIIIIHIHIIIIIIIIIHIIIIIIIIIIIIIIIIIIIIIIIIIIIIIIIIIIIIIIIIIIIIIIIIIIIIIIIIHHIIIIIIIIHHIIIIHHHHIIIIIIIIIIIIIIIIIIHHHIIHIIIIIIIIIIIIIIIIIIIIIIIIIIIIIIIIIIIIIIIIIIIIIIIIIHIIIIDDDDD
@HISEQ:969:HM2KJBCX2:2:1102:9540:22259 2:N:0:ACTATGCA
CACCTGTAGTAGCCCCAACTATCCCTATTAATCATTACGGTGGTCCTAGAAACCAACAAAATAGAACCACAACGTCCTATTCTATTATTCCATACTAATCTATTCAAGCAATAGCCCGCTTTAAACACTCTAATTTTTTCAAGGTAATAGTTCTGGCTCCCCAAAACACCCAATAAAGGGCATACTGGTTCACCAGAAGGAAGACCCGACAGCAGACAGTACTCGCCAAAGACGGACCGCCCGGCCAGGCCTAAAATTCAACTACGAGCTTTTTAACTGCAACAACTTTAATATACGCTATTGGAGCTAGAATTACCGCGGCTGCTGGCACCAGACTTGCCCTCCAA
+
@DD@DHCFCF@GHHHEHDHIIIHHIGHIIIIEHHHEHHEEHIIEHHHIEHIIIIIIHHHIEHHFHIIF@EHID<D@CHHIHHHIIHIHIH?GHECGHIHHHGEHHIHHIIEGEI?FEHHHDHHGFHHHHGGHCCFGGHHGIHHGHHHHHHHIHGEC@GHIHHHHGHIIIHEHGCHFHHHHEHIHFFGA<F<FCHIIIHHFHHGHHIHHIHHHEHHHEHIIHGHIIHHIHIEHIIII<H<DDHEFHCHHH?CHGEHIIHHHHHCIHGC?HHIH@EHHFF1DHHFD<HHEHHCHHHHIIIIIHHHHGIHIIIHHFDH<D<IIIIIIHFEHEFIIHHCHIIHIIH@CBD@
@HISEQ:969:HM2KJBCX2:2:1102:12848:22422 2:N:0:ACTATGCA
CACCTGTAGTAGCCCAACTATCCCTATTAATCATTACGGTGATCCTAGAAACCAACAAAATAGAACCATGCCGTCCTATTTTATTATTCCATGCTAATATATTCAGGCACTGGCCTGCTTTGAGCACTCTAATTTTTTCAAGGTAATAGTCCTGCTTCCCCAACGCACCAAGTGAATGGCATGCTGGTTATTCAGAAGGTAAGAACCCACCACACCAGTACGGACAATGAAGCCCGACCGATGGACAGATTCCGAAATTCAACTACGAGCTTTTTAACTGCAACAACTTTAATATACGCTATTGGAGCTGGAATTACCGCGGCTGCTGGCACCAGACTTGCCCTCCAA
+
DAA?DGHHHIIICHHHHHHHHIEGHHHIIIHIIEHHIEHGCEHFEHHIFHHECFHICGEHIH@HHIHIIFEHCECHEEHHIFCEHHHGIIIIEFH?1<G@HHHHGF1HD1HHEHIIHIHHEEEGHHGHHHIHFHHHHEGG?FEHHEHIHHHIIIHEEHIIGIHDFHHEEEHFHHHFHHHIIIIHIHEIIHI:;HHHFHHHHHIIIIHIIHHHHHIIHEHIIIII=HHGGHHGHGIHIIGGHIHEIIHIHIIHIHIIIIHHHCIHCHHHIGIIIIIHDHHHIIIHHEGCHIHGHGIHHGHIIHHHEIIIIIHIIIIIIHIIHIIIIIIIHIHIGIIIIIIHIIHDADDD
@HISEQ:969:HM2KJBCX2:2:1102:19754:22061 2:N:0:ACTATGCA
CACCTGTAGTAGCCCAACTATCCCTATTAATCATTACGTCGATCCTAGAAACCAACAAAATAGGTTCGATCGTCCTATTTCGTTATTCCATGCTAATGTATTCAAGCGCGAGCCTGCTTTAAGCACTCTAATTTTTTCAAAGTAACAGTCCTGTTTCCCCGCAACAACAAATTAATGCCATCACGGTTCTGCAAGAGGGAGGGACCAGTGAGGCCAGTGCATACCAGTGGCACGACCAACCTACTGGCCCCGAAATTCAACTACGAGCTTTTTAACTGCAACAACTTTAATATACGCTATTGGAGCTGGAATTACCGCGGCTGCTGGCACCAGACTTGCCCTCCAA
+
DC@DDGIIIIFHHCGEH=GHHE?EHGIIIGHHIHIHHII?HHIHIHGHEHGHHHHHIIEHHHGHHI?HCGHIEHIHHHEHHHHHI@HHHHIHIEHFHHEHHGFHHGHHHHIHIIGHHIHIIHIIIIIIIIHIIIHHEIHHIIHHIIIIIIHGHHCHIIIIHHHIGHIIIHHEHIHIIHIIHIIIIIIIGIIIHHHHHIIIIHIIGIIIIIIHHEFHHFHHIHIIHIHHHCIHHHHIHHFIIIHGHCIHH<HHIIIHIIIIIIHHF?IIIIIHIIHIIIHHHEIHIHHHGC@EDHIIIIIIIIIIIIIIIHHIHIIIIHHIIIIIIIHIIIIIHFIIHDHGHDADAD
@HISEQ:969:HM2KJBCX2:2:1102:10956:22519 2:N:0:ACTATGCA
CACCTGTAGTAGCCCAACTATCCCTATTAATCATTACGGTGATCCTAGAAACCAACAAAATAGAATCATGCCGTCCTATTTTATTATTCCATGCTAATGTATTCAAGCAAAATGCCTGCTTTAAACACTCTAATTTTTTCAAAGTAAAGGTCCTGGTTCCCCGCGACACCCAATTAAGGGCATCGTGGTTCTCCAGAAGGTGAGAAATTGACTACACCAGTTCATACCCCTTAAGGCACGACCGATGTGTCAATCCCGAAATTCAACTACGAGCTTTTTAACTGCAACAACTTTAATATACGCTATTGGAGCTGGAATTACCGCGGCTGCTGGCACCAGACTTGCCCTCCAA
+
DDDDDIIIIIIIIIIIIIIIIIIIIIIIIIIIIIIIIIIIIIIIIIHIIIIIIIIIIIIIIIHIIIIIIIIIIIIIIIIIIIIIIIIIIIIHHIIIHIIIIGHIIIIIIIIIIIIIIIIIGHIIIIIIIIIIIIIIIHIIIHIIIIIIIIIIIIIIIIIIIIIIIIIIIIIIIIIHIIHIIIIIIIIIHIIIIIIIIIIIIIIIIIIIIIIIIIIIIIIIIIIIIIIIIIHHIIIIIIIIIIIIIIIIIIGIHHIIIIIIIIIIIIIIIIIIIIIIIIIIIIIIIIIIIIIHHHIIIIIIIIIIIIIIIIIIIIIIIIIIIIIIIIIIIIIIIIIIIIIIIIIIIIIDDDDD
@HISEQ:969:HM2KJBCX2:2:1102:13067:23112 2:N:0:ACTATGCA
CACCTGTAGTAGCCCAACTATCCCTATTAATCATTACGGTGATCCTAGAAACCAACAAAATAGAACCATGCCGTCCTATTCTATTATTCCATGCTAATGTATTCGAGCAAAAATGCCTGCTTTAAACACTCTAATTTTTTCAAGGTAAAGGTCCTGGATCCGCAAGACACCCAATAAAGGACATCAAGTTTCTCCAGAAGGTGAGAAATCAACTGCAACAGTTCATACCCCTTAAGGCATGACCGTCACGTCAATCCCGAAATTCAACTACGAGCTTTTTAACTGCAACAACTTTAATATACGCTATTGGAGCTGGAATTACCGCGGCTGCTGGCACCAGACTTGCCCTCCAA
+
DDDDDIIIIIIIHHIHIFHEHIIIHHHIIIIIIIHIIIIIIEHIIIIIHIIEHHIIIIIIHHIFIGIHIHHICDHIGDGHGHHHIHIHCHIHEHIIIIFGHDGIHIHHIIIIIHIIIIIIHHIHIIIIIIIIIIIHIIIIIIIIIIIIHHHHIHEIHEHEIIIIIHIIHHHHHHHHGIHHIIHIIIIGHHGIHIIIHIIIIIIIIIIIHIIIIHIIIIIIIIHHHHIIIHIHIIIIIII<IIIIIIIIIHIHIIHHHGHIHHHIIIIIGIIIHHGIIGIIIHHIHIIIIIIHHGHIIIH@HIIIIIIIIIIIIIIIIIHIIIIIHIIIIIIIIIIIIIIIIIIIIIIHDDDDD
@HISEQ:969:HM2KJBCX2:2:1102:5792:23387 2:N:0:ACTATGCA
CACCTGTAGTAGCCCAACTATCCCTATTAATCATTACGGTGATCCTAGAAACCAACAAAATAGAACCATGCCGTCCTATTCTATTATTCCATGCTAATGTATTCGAGCAAAAATGCCTGCTTTAAACACTCTAATTTTTTCAAGGTAAAGGTCCTGGATCCGCAAGACACCCAATAAAGGACATCAAGTTTCTCCAGAAGGTGAGAAATCAACAGTAACAGTTCATACCCCTTAAGGCATGACCGTCACGTCAATCCCGAAATTCAACTACGAGCTTTTTAACTGCAACAACTTTAATATACGCTATTGGAGCTGGAATTACCGCGGCTGCTGGCACCAGACTTGCCCTCCAA
+
DDDDDIIIIIIIIIIIIIIIHIIIIIIIIIIIIIIIIIIIIIIIIIIIIIIHGIIIIHGHIIIIIIIIIIIIIIHIIIIFHIIIIIIHIIIIIIIHIIHFIHHHHIHIIIIIIIHIIIIIIIIHIIHIHIIIIIIIIIIIIIIIIIIIIIIIIIIIIHIIIIIIIIIHIHGIIIIIIIIIIIIIIIIIIIIIIIIIIIIIIIIIIIIIHIIIIIHIIHHIIIIIIIHIIIIIIIIIIIIIIHIIIIIIIIHDIHDIHHIIIIIIIIIIIHIIHIIIIIIIIIIIIIIIIIHIIIIIIIIHIIIIIIIIIIIIIIIIIIIIIIIIIIIIIIIIIIIIIIIIIIIIHIIIDDDDD
@HISEQ:969:HM2KJBCX2:2:1102:18817:23544 2:N:0:ACTATGCA
CACCTGTAGTAGCCCAACTATCCCTATTAATCATTACGGTGATTCAGAAACCAACAAAACAGGACCACCGTCCTATTTTATTATTCCATGCTAATGTATTCAGACGTAAGCCTGCTTTGAACACTCTAATTTTTTCAAGGTAAAGGTCCTGGTTTCCCACCACGCTAAATTAATAACATGATGGTTCCCCAGAAGGTAGAAATTCCACACGCCAGTACAGACTATTGCCCGACCAACGGTAGAACCCCGAAATTCAACTACGAGCTTTTTAACTGCAACAACTTTAATATACGCTATTGGAGCTGGAATTACCGCGGCTGCTGGCACCAGACTTGCCCTCCAA
+
DDDDDHHHHHIIFHIIIIIHIHEHIIIIIHIIIIIIHHHHIHIHIGHIIIIIHHHIHIIIIHHHIIHIICEHHIIIIIIIIIEEHIGIIIIHIIIIIIIHIHIHHHHIIHIHHIHHIIIIIIIIIIHIIIHIGIHIIIIIHHHIIIHHIIHHHHIHIIIHHHIIHIHHIHHIIIIIIIIIIIIIHHIIIIIIIHHHIHIHHHHHIIHHFIHGIIIIIIIIHIIIIGIIIIIIIIIIIIIHHHIIIIIIIIIIIHIFIIIIIIIIIIIIIIIIIIIHIIIIIIIIIIHHIHHIIHIIIIHHIIIIIIIIIIIIIIIIIIIIIIIIIIIIHHIIIIIIIIDDDDD
@HISEQ:969:HM2KJBCX2:2:1102:13259:24039 2:N:0:ACTATGCA
CACCTGTAGTAGCCCAACTATCCCTATTAATCATTACGGTGGTCCTAGACCAACAAAATAGAACCAACGTCCTATTTTATTATTCCATGCTAACCTATTCAAGCAAAAGCCCGCTTTAAACACTCTAATTTTTTCAAGGTAATGGTCCTGGTTCCCACGGCACACGCGATAAAAGAACTTGCCGGTTCACCAGAAGGTAAGACCCGACACAGAACAGTACTCGCCAAAGACGGACCGCCCGGCCAGGCCTAAAATTCAACTACGAGCTTTTTAACTGCAACAACTTTAATATACGCTATTGGAGCTGGAATTACCGCGGCTGCTGGCACCAGACTTGCCCTCCAA
+
BD@DBHHEGHHEHC@F?<FCG@1D<<<CC11<GH1<1<CG@0<D1<@EHE<CG<1<1DD<D111111C0DH@C?1<DDGHIGH1<1<<<1<1<1<<F1<DFDAEHB1CC1<EHH@H@1HGFF(0EFC7>BDCH?F<1CCFGHHF@E?DFHEGECCCB?7?EGHH?H?HFHHFHCAA:;+8-<D=/;../80@C@CCHEFC<<C<0:</<CC0C0C00G<DHEF@@0HG?HEACE??C/C/1<1DC1CHH?HHFGC@CHHD0CDC?EHF?C?@EGCC1G@EECHEHHEHFHGGEHC<<C1@CHHFHF<1<FEDDH?CC1FCCHFEHHC<CCHC<1@EEHHH@DB?D
@HISEQ:969:HM2KJBCX2:2:1102:18616:23456 2:N:0:ACTATGCA
CACCTGTAGTAGCCCAACTATCCCTATTAATCATTACGGTGATCCTAGAAACCAACGAAATAGAATCAGTCCGTCCTATTTCATTATTCCATGCTAATGTATTCAGACGATAGTCTGCTTTAAACACTCTAATTTTTTCAAAGTAACAGTCCTGATTTCCAACCACACCAAATAAATGGCATGAAAGTTCCTCAGAAGGTAGAGATCCATCTCACCAGTGCAGACAATTAAGCCTGACCAATGGGTAGACCCCGAAGTTCAACTACGAGCTTTTTAACTGCAACAACTTTAATATACGCTATTGGAGCTGGAATTACCGCGGCTGCTGGCACCAGACTTGCCCTCCAA
+
DDDADIIIIIIIIIIIIIIIIIIIHIIIIIIHIIIIIHIIIHIHIIHIIGHIIIIIIHIHHHHIGIIFHIIIIIIIIIIHIIGIIIIIEHIIIIIIHHI@GFHHHHIIIIIIHHHIIIGIIIIIIHHHIIICHIHIIGHHIIHHHIIIHIIIIIIFIIIIIIHEHDG?HHHGFHIHFCHEHIEHIHHHHHHHIHHHHHHHHHFHGHHHHHIFFHHIIIHGHHFHHEHHIHHGGFEHEEHHHHEHGCFHHFIIHG?HEHHFCE<<CHEGHEHIHIIHHHGFHHHEHHF?IIHHFGCC/<FFHHHEHHF@?HHFHEHEDHCCCGCFEEEIIHHHGC1D1EHHGIIDDDDD
@HISEQ:969:HM2KJBCX2:2:1102:4500:24967 2:N:0:ACTATGCA
CACCTGTAGTAGCCCAACTATCCCTATTAATCATTACGGTGATCCTAGAAACCAACAAAATAGAACCAATCCGTCCTATTTCATTATTCCATGCTAATGTATTCAGACTTAAGCCTGCTTTAAACACTCTAATTTTTTCAAAGTAACAGTCCTGATTTCCCAACACACCAAATTAATGACATGAAGGTTCTTCAGAAGGTAGAAATTCGCCACTACTGTACGGACCGTAAAGCCCGACCATAGGACAAATTTCGAATTTCAACTACGAGCTTTTTAACTGCAACAACTTTAATATACGCTATTGGAGCTGGAATTACCGCGGCTGCTGGCACCAGACTTGCCCTCCAA
+
@D@DBCGHHIIGGEHHIICEHHIIIIIIHHIHIHIIICHICGHHGHIIIIIIGHFIIIHHEHCEEFHIIIGG0DGHFHCEHIIHHHHIIIIIIGH?HHIHIHHHIHHIHIHHDGHIHFIHIHHHHHHIHHHHHHIHGHIIHIIHIIIIHIHFIIIHIHIHEHGFGFGEIIIIIIIHIIIHHIIIIHIIIIHHHIHIIIIIIHHHIIIIIIIIIIHIIIIIIIIIIHHIHHIGGIHIIIIIIIIIIHHIIIIIIHIIIIHHIIIIIIIIIHGIIIIIIIIIIIIIHHIIIIIIIIIIIIHIIIIIIIIIIHIIIIIIIIIIIIIIIIIIIHEIIIIIIIIIDGIDDDBD
@HISEQ:969:HM2KJBCX2:2:1102:19244:24661 2:N:0:ACTATGCA
CACCTGTAGTAGCCCAACTATCCCTATTAATCATTACGGTGATCCTAGAAACCAACAAAATAGAACCATGCCGTCCTATTCTATTATTCCATGCTAATGTATTCGAGCAAAATGCCTGCTTTAAACACTCTAATTTTTTCAAGGTAAAGGTCCTGGTTCCACATGACACCCAATTAAGGACATCATGCTTCTCCAGAAGGTGAGAAATCAACTGCGACAGTTCATACCCCTTAAGGCACGACCATCACGTCAATCCCGAAATTCAACTACGAGCTTTTTAACTGCAACAACTTTAATATACGCTATTGGAGCTGGAATTACCGCGGCTGCTGGCACCAGACTTGCCCTCCAA
+
DDDDDIIIIIIIIIIIIIIIIIIIIIHIIIIIIIIIIIIIIIIHIIIIIIIHIIIIIIIIIHHIIIIIIHIIIIIIHIIGIIIIIIIIIIIIHHIIIIIHHHHIHIHIHIIIIHIHHIIGHIIIIIIHIHHIIIIHIIIIIIIIIIIIHHIHIIIIIIIIIIIIIIHIHIIIIIIIIIHIIHIIIIIIIIIIIIIIHGIIIIIIHIIIHHHHIHHIIIIIIIIIIIIIHIIIIIIGIIHCHIIIHHHHEEFIHHIIHIIIIIIIHIIIIIIHHIIIIIIIHIIIIIIHHEIHIIIIIIHHIHIIIIIIIIHHIIIIIIIIIIIHIIHIGIIIIIIIIIIIHIIHIIIDDDDD
@HISEQ:969:HM2KJBCX2:2:1102:11328:24815 2:N:0:ACTATGCA
CACCTGTAGTAGCCCAACTATCCCTATTAATCATTACGGTGATCCTAGAAACCAACAAAATAGAACCATGCCGTCCTATTCTATTATTCCATGCTAATGTATTCGAGCAAAAATGCCTGCTTTAAACACTCTAATTTTTTCAAGGTAAAGGTCCTGGATCCGCAAGACACCCAATTAAGGACATCAAGTTTCTCCAGAAGGTGAGAAATCAACAGCGACAGTTCATACCCCTTAAGGCATGACCATCACGTCAATCCCGAAATTCAACTACGAGCTTTTTAACTGCAACAACTTTAATATACGCTATTGGAGCTGGAATTACCGCGGCTGCTGGCACCAGACTTGCCCTCCAA
+
DDDD@EFHHE1<GHHECGHEHEFFHHHHHGEHEHHEGD0D1CDGFH11@?CHIHHIIH??<1DHIFHHH<@GHEHHH1DCFHE?HHH?GH<GH?GEHE@FEE1EGH@0CCHHHGIHHF@@FGGHGBGFGHHHEHEEFHHHHHIHHGFHHFHAGHHIEH?HHHGHEIE@8HHIIHCFH?HHC<GEHHIHHGDIIHEIHG<EFD@IIHGE0IHGEFIHHFCDFHHHEC@DHIHHIHHHHGCCHHGHIHHHD@1HHF<CGHEGEHEHHHHHGHHHEHEFG1HHHCEIHFCGCHHGHHEIHIHE<HHE?IHHHIHIIHIIIHGIIIHHHIIIIHHHIHHIIIIHEHHCIIIIDDD@D
@HISEQ:969:HM2KJBCX2:2:1102:14865:25221 2:N:0:ACTATGCA
CACCTGTAGTAGCCCAACTATCCCTATTAATCATTACGGTGATCCTAGAAACCAACAAAATAGAACCATGCCGTCCTATTCTATTATTCCATGCTAATGTATTCGAGCAAAAATGCCTGCTTTAAACACTCTAATTTTTTCAAGGTAAAGGTCCTGGATCCGCAAGACACCCAATTAAGGACATCAAGTTTCTCCAGAAGGTGAGAAATCAACAGCGACAGTTCATACCCCTTAAGGCATGACCATCACGTCAATCCCGAAATTCAACTACGAGCTTTTTAACTGCAACAACTTTAATATACGCTATTGGAGCTGGAATTACCGCGGCTGCTGGCACCAGACTTGCCCTCCAA
+
DDDDDIIIIIIIIIIIIIIIIIIIIIIIIIIIIIIIHIIIIIIIIIIIIIIIIIHIHIIHHHHHHIHIIIHIIIGIIHIIIIIIIHIIIHIIIHIIIIIIIHHHIIIHIIIIIIIIIIIIIIIIIIIIIIIIIIIIIIIIHIIHIIIIHIIIHIHHIIIIHIIIIIIIIIIIIIIIIIIIIIIIIIIIIHHHIIIIIIIIIIIIIIIIIIIIIIIIIIIIIIIIIIIIIIIIIIIIIIIIIIIIIIIIIIIHIIIIIIIIIIIIIIIIIIIIIIIIIIIIIIIIIIIIIIIIIIIIIIIIIIIIIIIIIIIIIIIIIIIIIIIIIIIIIHIIIIIIIIIIIIIIIIIIDDDDD
@HISEQ:969:HM2KJBCX2:2:1102:9852:25433 2:N:0:ACTATGCA
CACCTGTAGTAGCCCAACTATCCCTATTAATCATTACGGTGATCCTAGAAACCAACAAAATAGAACCATGCCGTCCTATTCTATTATTCCATGCTAATGTATTCGAGCAAAAATGCCTGCTTTAAACACTCTAATTTTTTCAAGGTAAAGGTCCTGGATCCGCAAGACACCCAAAATTAAGGACATCCAAGTTTCTCCAGAAGGTGAGAAATCAACAGCAACAGTTCATACCCCCTCCTTAAGGCACACGACCATCACACGTCAATCCCGAAATTCAACTACGAGCTTTTTAACTGCAACAACTTTAATATACGCTATTGGAGCTGGAATTACCGCGGCTGCTGGCACCAGACTTGCCCTCCAA
+
CCDDDIHIIIIIIIIIIIIIIIIIIIIIIHIIIIGIIIHIIIIIIIIIIIIIIIIIIGHIIIIIIIIIIEHI<GHIIIIIIIIIIHIIIIIIIIIHIIHIIHIIIIIHIIHIIIIIIIIIHIIIIIIIIIIIIIIHIIIHIIIIIIIIIIIIIIIIIIIIIIIIIIHHIIHIIIIIIIIIIIIIHIHIIIIIIHHHIIIIIIIIIIIIIIIIIIIIIIIIIIHIIIIIHIIIIIIHHIIIIIIIIIIIIIIIIIIHHIIIIIHIIIIIHIIIIIIIIIIIIIIHIIIIIIHIIIIIIIIIIIIIIIIIIHHEIIIIIIIIIIIIIIIIIIIIIIIIIIIIIIIIIHIIIHIIIIIIIIIDDDDD
@HISEQ:969:HM2KJBCX2:2:1102:3396:25618 2:N:0:ACTATGCA
CACCTGTAGTAGCCCAACTATCCCTATTAATCATTACGGTGATCCTAGAAACCAACAAAATAGAACCATGCCGTCCTATTCTATTATTCCATGCTAATGTATTCGAGCAAAAATGCCTGCTTTAAACACTCTAATTTTTTCAAGGTAAAGGTCCTGGATCCGCAAGACACCCAAAATTAAGGACATCCAAGTTTCTCCAGAAGGTGAGAAATCAACAGCAACAGTTCATACCCCCTCCTTAAGGCACACGATCATCACACGTCAATCCCGAAATTCAACTACGAGCTTTTTAACTGCAACAACTTTAATATACGCTATTGGAGCTGGAATTACCGCGGCTGCTGGCACCAGACTTGCCCTCCAA
+
ADDADIIIIIIIIIIIIIIIIGIIIIIIIIIIIIIIIIHIIGIIIIIHIIIIHIIIIIIGIHIHIIIIHIGIIHHIHIIIIHHIIIHHHGHHIIIIHIIIIDHHHHIIIHHIFHHHI1IHIIIIIIHIIIIIIIHIIIIHIIIIIIIIIIHHGIIIIIHIIIIIIIIIIIHIIIIHIIIIIIIIIIIHIIIIIIIIIIIIGIIIIIIIIIIHIIIIIIIIIIIHIIIIIHIIIIIIIIIIIHHIIIIIIIIIIIIIIIIIIHHIIHIIIIIIIIIIIIIIIIIIIIIIIIIHHIIIIIIIHIIIIIIIIHHHIIIIIIIIIIIIIIIIIIIIIIIIIIIIIIIIIIIIIIIHIIIIIIIDDDDD
@HISEQ:969:HM2KJBCX2:2:1102:15480:25546 2:N:0:ACTATGCA
CACCTGTAGTAGCCCAACTATCCCTATTAATCATTACTCATTTCCCCAAAAACCAACAAAATTCGAGATACGAGTCCTAAATTATTATTCCATGCTAATGTATTCATAACTTTCAGCCTGCTTTAAACACTCTAATTTTTTCAAAGTAAAGGTCCTGGATTGCGAACCCAACCCAGTAAAGGGCAGGAACGTTCTCCAGGAAGATGGTAAGCGCGCATCGGCACTCACACACGATACCGTGGCGGGCCAAGCGCACTATACCAGAAATCCAACTACGAGCTTTTTAACTGCAACAACTTTAATATACGCTATTGGAGCTGGAATTACCGCGGCTGCTGGCACCAGACTTGCCCTCCAA
+
DDCDDIIHIIIIIIIIIIIIIIIIIIIIIIIIIIIHIIIIIIIIIIIIIIIIIIIIIIIHIIIIIIIIIIIIHHIIIIIIIIIIIIIIIIIIIIHIIIHHHDHHIIIIIIIIIIIIIIIIIIIIIIIIIIIIIIIIIIIHHHHIIIHIIIIIIIIIIIHHIIIHHIIIIIIIIIIIHIIIIIIIIIIIIIIIIIIIIIIIIIIIIIGIIHIIIIIIIIIIIIIIIIIIIIIIIIHIIIIIGHIIIIIIIIIIIIIIHIIIIIIIIIIIIIIIIIIIIIIIIIIIIIIIIIIIIIIIIHIIIIIIIHIIIIIIIIIIIIIIIIIIIIIIIIIIIIIIIIIIIHIIIIIIIIIIIDDDDD
@HISEQ:969:HM2KJBCX2:2:1102:13730:25296 2:N:0:ACTATGCA
CACCTGTAGTAGCCCAACTATCCCTATTAATCATTACGTCAATCCTAGAAACCAACAAAATAGGATCAAACGTCCTATTTCATTATTCCATGCTAATGTATTCAAGCGTTAGCCTGCTTTAAACACTCTAATTTTTTCAAAGTAACAGTCCTGTTTCCCTGCAACACCAAATTAATGACATTACAGTTCTTCAAGAAGGAGGAACCAGTAAAGCCAGTACATACCAGAGGCACGACCAACCTACTAATCCCGAAATTCAACTACGAGCTTTTTAACTGCAACAACTTTAATATACGCTATTGGAGCTGGAATTACCGCGGCTGCTGGCACCAGACTTGCCCTCCAA
+
DDDDDHIHHHHIGIIIIIIIIIIIIIIIIIIIIIIIIIIIGIHHHHIIIIIIHIIDEEHHIIIHIGHIHH?HHHHHIIIHEIHIIIICHHHIIHHHIIIHFHHHHIHIIHHHGEHHIIIIIHGFIIIIIIIIIHIIIIIIIHHIHFHGHFHIHHHIGHHHHGIHIHHHIIIIHIIHIHHHHIIIIIIIIIHHIIIIIIIIIIIHHIIIHIHIIIIIIIIIHIIHIHHEIIIIIIIHHIIIHHHFGHCGGHHIIIHFIIIIIHHIIIIIHHIIIIIIIIIIIIIIIIIHIIIIIIIIIIIIIIIIIIIHHGIIIIIIIIIIIIIIIIIIHIIIHHIIIIDIHADDDD
@HISEQ:969:HM2KJBCX2:2:1102:6290:26483 2:N:0:ACTATGCA
CACCTGTAGTAGCCCAACTATCCCTATTAATCATTACGGTGATCCTAGAAACCAACAAAATAGAACCATGCCGTCCTATTCTATTATTCCATGCTAATGTATTCGAGCAAAAATGCCTGCTTTAAACACTCTAATTTTTTCAAGGTAAAGGTCCTGGATCCGCAAGACACCCAATAAAGGACATCAAGTTTCTCCAGAAGGTGAGAAATCAACAGTAACAGTTCATACCCCTTAAGGCATGACCATCACGTCAATCCCGAAATTCAACTACGAGCTTTTTAACTGCAACAACTTTAATATACGCTATTGGAGCTGGAATTACCGCGGCTGCTGGCACCAGACTTGCCCTCCAA
+
DDDDDIIIIIIIIHHIIIIIIHIIHIIIIIIIIIIIIHHIHHHIIIIIIHHIIIIIIIEHIIHHIHIIHIGIIIIGIIIHGHHIHIIHHGIIIHHIIIHHFHCDHIHIIIHIIIIIIIIIHHIIHEIIIIIIIIIIHHHIGHIIIIIIIIIIHHHGIIIHIHIIIIIIIHGIHIIIIIIIIIIIIIHHIIIIIIIIIIIIIIIIIIIIIHIIIIIIIIIIIIHIIIHGIIIHIIIIHHIIIIIHIIHHIIHGIHDIIIIIIIIIIIIIIIIIIIIIIIIIHIIIIIIIIIIIIIIIIIIHHIIIHIIIIIIIIIIIIIIIIIIIIIIIIIIIIIIIIIIIIIIIIIIIDDDDD
@HISEQ:969:HM2KJBCX2:2:1102:9961:25784 2:N:0:ACTATGCA
CACCTGTAGTAGCCCAACTATCCCTATTAATCATTACGTCGATCCTAGAAACCAACAAAATAGAATCAAACGTCCTATTTCATTATTCCATGCTAATGTATTCAAGCGTAAGCCTGCTTTAAACACTCTAATTTTTTCAAAGTAACAGTCCTGATTCCCCACGACACCAAATTAATGACATCGCGGTTCTTCAGAAGGTAGGAACCGATAATGCCAGTGCGTACCGAGGCACGACCAACAATTCGATCCCGAAATTCAACTACGAGCTTTTTAACTGCAACAACTTTAATATACGCTATTGGAGCTGGAATTACCGCGGCTGCTGGCACCAGACTTGCCCTCCAA
+
DADDDIIIIIHHHHIFHIIHHHHIIIIIIIIIHIHHHHIIIGHIIIHHHHIIIIIHIHHIHIGHIIIH@?HHIIIIHEDHHHIIIIIHHFHIHHIGIHIHIHHHHIGIIIIHCHHIIHIIHGHHGHIIIHHIIIHHHHGIIIIIIHIIIIIIHIHHIHHHHHHEGBGHIHHIIIIIIIIHIIIIIIHGGHHIIHIHIIIIIHGIIHIIIIIIGIIIIIIIIIIIIIGHHIIIIIIHIIHHHD@@HHHIIIIIIIHIHIHHHIIIIHIIIIIHIHIIIHGIIIIIHG1IIIHGGIIIIIIIIIIIIIIIHIIHIHGIIIIIIIIIIIIIIHHHIIIIIHIHDDDDD
@HISEQ:969:HM2KJBCX2:2:1102:16253:25482 2:N:0:ACTATGCA
CACCTGTAGTAGCCCAACTATCCCTATTAATCATTACGGTGATCCTAGAAACCAACAAAATAGAACCATGCCGTCCTATTCTATTATTCCATGCTAATGTATTCGAGCAAAAATGCCTGCTTTAAACACTCTAATTTTTTCAAGGTAAAGGTCCTGGATCCGCAAGACACCCAATTAAGGACATCAAGTTTCTCCAGAAGGTGAGAAATCAACAGCGACAGTTCATACCCCTTAAGGCATGACCATCACGTCAATCCCGAAATTCAACTACGAGCTTTTTAACTGCAACAACTTTAATATACGCTATTGGAGCTGGAATTACCGCGGCTGCTGGCACCAGACTTGCCCTCCAA
+
DDDDDIHHHHHHHHHEHCH@GHIHHFHIIGIHHIHIIHIHIIIHIIIHIIIIEEHHHIGIGFFHHIHHIIIIIIIIIIIIIIHIHEHIIEHIIIIGHIIIHGHHIHIHIIIIIIHIIIIIHHIIIHIIHIHIHHHIIIIIIHIHHIIIIIHHHIHHHHIIIIIIIHHIHIIHIIIGIHIIIIHIIIHIIIIIIIIIHIIIHHIIHIIIIIIIHIHHHHHHHIIIHHIIIGHFHHIIIIIIIIIIHIIIIHHGHDHHIIIIIIIHHHIHHHHIHHIIIIIIHHHHIIIIIHHHHHGHIIHHHHIIHIIIIIHHIIIHIIIIIIIIIGIIIIGIIIIIIHIHIIIIIIIHBDDDD
@HISEQ:969:HM2KJBCX2:2:1102:15652:26601 2:N:0:ACTATGCA
CACCTGTAGTAGCCCAACTATCCCTATTAATCATTACGGTGATCCTAGAAACCAACAAAATAGAACCATGCCGTCCTATTCTATTATTCCATGCTAATGTATTCGAGCAAAATGCCTGCTTTAAACACTCTAATTTTTTCAAGGTAAAGGTCCTGGTTCCACATGACACCCAATTAAGGACATCATGCTTCTCCAGAAGGTGAGAAATCAACTGCGACAGTTCATACCCCTTAAGGCACGACCATCACGTCAATCCCGAAATTCAACTACGAGCTTTTTAACTGCAACAACTTTAATATACGCTATTGGAGCTGGAATTACCGCGGCTGCTGGCACCAGACTTGCCCTCCAA
+
DABDDIIIIIIIIIIIIFHIIIIIIIIIIIHFHHIIIIIHHFHEHHHEHIIIIIIIIIHIIIEHHIHHEFEHHIIIIIHHHHIIHHEIICHCHIHIIIHIIGHHHHHHHIHIHIIIHHHHIIHIIIIIIIIGHIIHHHHHIIIIHHHEHEHHIHGIIIHIIHHHHCIHHGHHIHGHHFDFHHEHIIIHHGIHHIHIIHIIIIIIIHIIIHIIIIHIIGIIHHHIHHHHHHIIIIIHGHIIIIIHIGHHHHDIIIIHIIIIIHIIGIIHCIHHHIIIIIIIHIIGIIHIIIIIIHIHHGEEIIIHIIIIIIHHIIHCIIHIIIIHHHHHGIIIIGIIHIIHIIIIIIIDDDDC
@HISEQ:969:HM2KJBCX2:2:1102:7819:27200 2:N:0:ACTATGCA
CACCTGTAGTAGCCCAACTATCCCTATTAATCATTACGGTGATTCAGAAACCAACAAAACAGGACCACCGTCCTATTCTATTATTCCATGCTAATGTATTCAGACGTAAGCCTGCTTTGAACACTCTAATTTTTTCAAGGTAAAGGTCCTGGTTTCCCACCACGCCAAATTAATAACATGATGGTTCCCCAGAAGGTAGAAATTCTACACACCAGTACAGACTTGGTAGCCCGACCGACGGTAGAACCCCGAAATTCAACTACGAGCTTTTTAACTGCAACAACTTTAATATACGCTATTGGAGCTGGAATTACCGCGGCTGCTGGCACCAGACTTGCCCTCCAA
+
DDDDDIIIIIIIIIIIIIIIIIIIIIIIIIIIIIIIIIIIIIIIIIIIIIIIIIIIIIIIIHIIIHIICHHGIHIIIHIIIIIIIGIIIIGHHIIIIIIIIIIHIHIIIIIIIIIIIIIIIIIIIIIIIIIIIIIIIIIIIIIIIIIIIIIHHIIIIIIIIIIIIIIIIIIIIIIIIIIIIIIIIIIIIIIIIIHIHIIIIIIIIIIIIIIIIIIIIIIIIIIIIIIIIIIIIIIHIIIHIHHDIIIIIIIIIIIIIIIIIIIIIIIIIIIIIIIIIIIIIIIIIIIIIIIIIIIIIIIIIIIIIIIIIIIIIIIIIIIIIIIIIIIIIIIIIIIIIIIIDDDDD
@HISEQ:969:HM2KJBCX2:2:1102:16792:27308 2:N:0:ACTATGCA
CACCTGTAGTAGCCCAACTATCCCTATTAATCATTACGGTGGTCCTAGAAACCAACAAAATAGAACCACAACGTCCTATTCTATTATTCCATGCTAATCTATTCAAGCAAATGCCTGCTTTAAACACTCTAATTTTTTCAAGGTAATGGTCCTGGCTCCCCGGCACACCCAATAAAGGACATACTGGTTCACCAGAAGGTGGACCCGACACAGGACAGTACTCGCCAAAGACGGACCGCCCGGCCAGGCCTAAAATTCAACTACGAGCTTTTTAACTGCAACAACTTTAATATACGCTATTGGAGCTGGAATTACCGCGGCTGCTGGCACCAGACTTGCCCTCCAA
+
DDDDDGHHIIIIIIGIIIHHHHHHIIIIIIIIIIIHIHIIHIIHHIIIIIIIIIIIIEHHHIHIIIIHHIIGIIHIIIIIIIIGIIIHHHIHEEEGHHGGGGHIIHIIIIIIIIIIIIGIHIIIHIIHIIIHIIIIIHHIIHHHIIIIIHHIEHGHHIGIIHHIIHIIIIHIIIHHIIHIHHIHHIIIIIHIIIIHIHIIIHHIIIHIIHHIHHHIIIIHIHHHHIIHHIHIHE5IIHHGDHIIHIIHHHHHIIGHIIIIHGCIHHIIIIIIIIHIIIIIHHFFIIIIHIIIIHIIIHGHHIHHGIIHIIIIIIIIGIHGIIIIIIIIIIIIIIIIIIIIIDDDDD
@HISEQ:969:HM2KJBCX2:2:1102:17720:27066 2:N:0:ACTATGCA
CACCTGTAGTAGCCCCAACTATCCCTATTAATCATTACGGTGGTCCTAGCCCAACAAAATAGAACCAACGTCCTATTCTATTATTCCATGCTAATCTATTCAAGCAAAAGCCCGCTTTAAACACTCTAATTTTTTCAAGGTAATGGTCCTGGTTCCCCGACACACCCAATAAAGGGCATACCGGCTCACCAGAAGGATAGACCCGACAGCAGAACAGTACTCGCCAGAGACGGACCGTCCGGTCAGGCCTAAAATTCAACTACGAGCTTTTTAACTGCAACAACTTTAATATACGCTATTGGAGCTGGAATTACCGCGGCTGCTGGCACCAGACTTGCCCTCC
+
DBDDDIIIIIHIIIIIIIIIIIIIIIIIIIIIGGHIIIIIIIIIIIIIIIHIIIIIHIIIHIIIIIEHIHHHHHGIIIIHIIHHHHIIIIECHHIHIIIIGHHGHIIIIHIIIHHHHIHIIIIIIIIHIIIHIIHIIHHFIHHIIIIIIIIHEHIIIIIIIIIGIIHIIIIIIIHIIIHIIIIIIIIIIGIIIIIIIIIIHIHIIIHHIIIIHHIIIIIIHHHHHIHIHIIHHEHDIIIIIDIIIHHFHIHIHHHIFIIIIIIIHHHHIIIIHHIIHIHFC1CIHCHHIHIDHIHHGD<DHIIIIIIIHIIIIHIIHIIHEHEIHIIIHHIIHFIHHCDBBDD
@HISEQ:969:HM2KJBCX2:2:1102:17933:27152 2:N:0:ACTATGCA
CACCTGTAGTAGCCCAACTATCCCTATTAATCATTGCTCACAAATCCAAAAACCAACAAAATACGATAAACGAGCCCTAACTTATTATTCCATGCTAATGTATTCATAACTAACCGCCTGCTTTAAACACTCTAATTTTTTCAAAGTAAAGGTCCTGGATTGCGAACCCAACCCAGCAAAGGGCAGGAACGTTCTCCAGGAAGATGGTAAGCGCGCATCGGCACTCACACACGAAACCGTGGCGGGCCAAGCGCACTATACCAGAAATCCAACTACGAGCTTTTTAACTGCAACAACTTTAATATACGCTATTGGAGCTGGAATTACCGCGGCTGCTGGCACCAGACTTGCCCTCCAA
+
DDDDDIIIIIIIIIIIHIIIIIIIIIIIIIIIIIIIIHIIIIIIHIIIIIIIIIIIIIIGHIIIIIHIIIIHIIHHHIIIIIIIIHIHIIHIIHHIIIIHHDGHIIIIIIIIIIIIIHHHHHIIHIIHIIIHIIIIHIIIIIIIHIIIIIIIHIIIIIHIIHHIHIHHIIHIHIIIIIIHHIIIIIIIIIIHHIIHIIIIIIIIGIIIIIIIIIIIIIIIIIHIIIIHHIIIIHIIIIIIIIIIHIGIIIIHHIIIHIIIIIIIIIIIIIIIIIIIIIIIIIIIIIIIIIIIIIIIIHIIIIIHGIIIIIIIIIIIIIIIIIIIIIIIIHIIIIIIIIIIIIIIIIIIIIIIIDDDDD
@HISEQ:969:HM2KJBCX2:2:1102:11549:27410 2:N:0:ACTATGCA
CACCTGTAGTAGCCCAACTATCCCTATTAATCATTACGGTGATTCAGAAACCAACAAAACAGGACCACCGTCCTATTTTATTATTCCATGCTAATGTATTCAGACGTAAGCCTGCTTTGAACACTCTAATTTTTTCAAGGTAAAGGTCCTGGTTTCCCACCACGCTAAATTAATAACATGATGGTTCCCCAGAAGGTAGAAATTCCACACGCCAGTACAGACAATTGCCCGACCAACGGTAGAACCCCGAAATTCAACTACGAGCTTTTTAACTGCAACAACTTTAATATACGCTATTGGAGCTGGAATTACCGCGGCTGCTGGCACCAGACTTGCCCTCCAA
+
CDDDDIIIIIIHHIIIIIIIHIIIIIIIIIIIIIIIIIIIIIIIIIIIIIIIIIIIIHIIIHHHHIIHIHFEHIIHHIIIIIIIIIIHHGHCFHHHHHHIIIIIIIIIIIHIIIIIIIIHIIIIIIIIIIHIIHIIIIHIIIIIIIIIIIIIIIIIIIIIIIIIIIIIIIIIIIIIIIIIIIIIHHEHHIIIIIHIHIIIIIIIIIHHHIIIIIIIIIIIIIIIIIIIIIIIIIIIIIIHGDIIHHIIIIIIIIIIIIIIIIIIIHIIIIIIIIIIIIIIIIIIIIIIIIIIIIIIIIIIIIIIIIIIIIIIIIIIIIIIIIIIIIIIIIIIIIIIIIDDDDD
@HISEQ:969:HM2KJBCX2:2:1102:2141:27375 2:N:0:ACTATGCA
CACCTGTAGTAGCCCAACTATCCCTATTAATCATTACGGTGATCCTAGAAACCAACGAAATAGAATCAGTCCGTCCTATTTCATTATTCCATGCTAATGTATTCAGACGTTAGCCTGCTTTAAACACTCTAATTTTTTCAAAGTAACAGTCCTGATTTCCAATCACACCAAATTAATGACATGAAAGTTCCTCAGAAGGTAGAGATTTATCTCACCAGTACAGACAATTAAGCCTGACCAATGGGTAAACCCCGAAGTTCAACTACGAGCTTTTTAACTGCAACAACTTTAATATACGCTATTGGAGCTGGAATTACCGCGGCTGCTGGCACCAGACTTGCCCTCCAA
+
DDDDAHIHIIIIIIIIIIIIHIIGHIIHIIIHIIIIIIIIIIIIIIIIIIIIIIIIIIIIIIHEHIIIIIIIGHIIIIIIIIIIIIIHIEHHGCHHIIIIIHHIIIHHIEHIIIIIIIIIIIHIIIIIIHHIHIIIIHIIHHIIIIIIIIIIIIIIIIIHHHIIIIIHHIIIHIIIHGHIIIIHIIIHHHIIIIIHHIIHIIIIIIIIHIIHIIIIIIHHGIIIHGIIIIIGIIIIIIIIIIIHHGDIHHIIIIIIIIHHIIIIIIIIIIIIIIIIIIIIIIIIIIHGIIIIIIIIIIIIIIIIIIIIIIIHIIIIIIHIIIIIIIIIIIIIIIHHIIIIIIIDBDDA
@HISEQ:969:HM2KJBCX2:2:1102:2028:27254 2:N:0:ACTATGCA
CACCTGTAGTAGCCCAACTATCCCTATTAATCATTACGGCTCTCCTAGAAACCAACAAAATAGGAGCGCCGTCCTATTCCATTATTCCATGCTAATGTATTCGAGCAAAGGCCTGCTTTGAACACTCTAATTTTTTCAAAGTAAAAGTCCTGCTTCCCGAAACACGCCCAGTGAAGGGCATGCCGTTCCGCAGAAGGAAAGGCCCGGCCGAACCAGTGCACGCGGTGAGGCGGACCGGTCAGCCAGGCCCAAGGTTCAACTACGAGCTTTTTAACTGCAACAACTTTAATATACGCTATTGGAGCTGGAATTACCGCGGCTGCTGGCACCAGACTTGCCCTCCAA
+
BBDADIIICHHGHIIIIIIIIIIGIIIHIHHIIIHHICGHHIIIHIGHCHIIGIHHIIIHIH@HCHH?HHDHHIIHHEGHIIIIIGHFHIGHIIHIHHHHHECEHCHHIHIIHIHIIIIHHIHHHIGHHHIIIIHHEFHHIECFFHHHHIIIHHEHHHIHHG?<HHFHFHHFHHHIIHHFHHFIHIHGGIIIIHHHIIFGHHGHHIHHHHIHHIIHIIHHHIIHHIHHHHHHID?<HHEEHHGEHECCEHHIHHHHG?IIIIHHFIIIIHHHEG?HHHEIHHHH?GFFCGCHHHGIIIIIIHHHIIIIIIIHIHCHHHHHIIIIGG?IHIHGFH@HHDCIDDDBA
@HISEQ:969:HM2KJBCX2:2:1102:18074:27450 2:N:0:ACTATGCA
CACCTGTAGTAGCCCAACTATCCCTATTAATCATTACGGTGGTCCTAGAAACCAACAAAATAGAACCACAACGTCCTATTCTATTATTCCATGCTAATCTATTCAAGCAAATGCCTGCTTTAAACACTCTAATTTTTTCAAGGTAATGGTCCTGGCTCCCCGGCACACCCAATAAAGGACATACTGGTTCACCAGAAGGTGGACCCGACACAGGACAGTACTCGCCAAAGACGGACCGCCCGGCCAGGCCTAAAATTCAACTACGAGCTTTTTAACTGCAACAACTTTAATATACGCTATTGGAGCTGGAATTACCGCGGCTGCTGGCACCAGACTTGCCCTCCAA
+
ABDDDIIIIIIHHHIIIIIIIIIIIIGIIHHFHIIIIIIIGGIHHHGHHIIIHIIIFHCHHHHIIIIIIIIIIHEHIGHIIIHHHHIEEHHIHIIHIGIIHEFHHGGIIHIIHHIHHIHHIIIHIIHHIIIIIIIHIIIHIIIHHEHFHHHHIIIHHIIEHGEHIIIIHIIIIIIIHHEHHF:HFHIHHFIIIHHIIIIIIIIIIIIIIIIHHGIHIHIIIIIGIIIIIIHIIIIIIIIIIIIIHIIIHGIIIIHHHHGIIHHHIIIHHIIHEHEIIIIIIIIHHGHIIIIIHHGIHFIHHIIIIHHHIIIIHIIIIIGIIIIIGIHIIIIIIIIHIIIIIDDDDD
@HISEQ:969:HM2KJBCX2:2:1102:4625:27295 2:N:0:ACTATGCA
CACCTGTAGTAGCCCAACTATCCCTATTAATCATTACGGTGGTCCTAGAAACCAACAAAATAGAACCACAACGTCCTATTCTATTATTCCATGCTAATCTATTCAAGCAAATGCCTGCTTTAAACACTCTAATTTTTTCAAGGTAATGGTCCTGGCTCCCCGGCACACCCAATAAAGGACATACTGGTTCACCAGAAGGTGGACCCGACACAGGACAGTACTCGCCAAAGACGGACCGCCCGGCCAGGCCTAAAATTCAACTACGAGCTTTTTAACTGCAACAACTTTAATATACGCTATTGGAGCTGGAATTACCGCGGCTGCTGGCACCAGACTTGCCCTCCAA
+
DDDDDIIIIIIIIIIIIIIIIIHIHHIIIIHIIIIHIHHIHIIIIIIIIGIIIIIIIHIFHHGEHIIIGIIHHHHHIIIHIIIIIIIIIGHIIGIHIHIIIHHGIIIIIIIIIIIIHHHHHHHHHHHIIHIIIIIIHIIHHIIIIHIIHHHHHHIHIIIIIIIGIIIHEIIIIIIIIIIIHHIIIIIIIIIIIIIIIIIIIIIIIIIIIIIIIIIHIIIIIIIIIIIIIIIIIIIIIIIGIIIIHIIIIHIIIIIIIIIIIIIIIIIIIIIIIIIIIIIIIIIIIIIIIIIIIIIIIIIHHIIIIIIIIIIIIIIIIIIIIIIIIIIIIIIIIIIIIIIIIDCDDD
@HISEQ:969:HM2KJBCX2:2:1102:1984:28215 2:N:0:ACTATGCA
CACCTGTAGTAGCCCAACTATCCCTATTAATCATTACGGTGGTCCTAGAAACCAACAAAATAGAACCACAACGTCCTATTCTATTATTCCATGCTAATCTATTCAAGCAAATGCCTGCTTTAAACACTCTAATTTTTTCAAGGTAATGGTCCTGGCTCCCCGGCACACCCAATAAAGGACATACTGGTTCACCAGAAGGTGGACCCGACACAGGACAGTACTCGCCAAAGACGGACCGCCCGGCCAGGCCTAAAATTCAACTACGAGCTTTTTAACTGCAACAACTTTAATATACGCTATTGGAGCTGGAATTACCGCGGCTGCTGGCACCAGACTTGCCCTCCAA
+
DDDDDIIIIIIIIIIIIIIIIIIIIIIIIIIIIIIIIIIIIIIIIIIIIHIIIIIIIIIIIIIIIIGIIIIIIIHIHIIIIIIIIIIIIIIIIIIIIIIIIHIIIIIIIIIIHIIIIIHIIIIIIIIIIIIIIIIIHIIHIIIHIIIIIHIIIIHHIIIIIIGIIIIIIHIIIIIIIIIIIIIIIIIIIIIIIIIIIIIIIHHIIIIIIIIIIHIIIIIIIIIIIIIIIIHIIIIIIIIIIIIIHIIIIIIIIIIIIIIIIIHIIHIIIIIIIHGIIIIIIIIHIIIIIIIIIHIIIIIIIIIIIIIIIIIIIIIIIIIIIIIIIIIIIIIIIIIIIIIIIDDDDD
@HISEQ:969:HM2KJBCX2:2:1102:13342:28197 2:N:0:ACTATGCA
CACCTGTAGTAGCCCAACTATCCCTATTAATCATTACGGTGATCCTAGAAACCAACAAAATAGAACCATGCCGTCCTATTCTATTATTCCATGCTAATGTATTCGAGCAAAAATGCCTGCTTTAAACACTCTAATTTTTTCAAGGTAAAGGTCCTGGATCCGCAAGACACCCAATTAAGGACATCAAGTTTCTCCAGAAGGTGAGAAATCAACAGCGACAGTTCATACCCCTTAAGGCATGACCATCACGTCAATCCCGAAATTCAACTACGAGCTTTTTAACTGCAACAACTTTAATATACGCTATTGGAGCTGGAATTACCGCGGCTGCTGGCACCAGACTTGCCCTCCAA
+
DDDDDIIIIIIIIIIIHIIIIIIIIIIIIIIIIIIIIIIIIIIIIIIIIIIIIIIIIIHEHIHIIIIIIHHHIIHHIIHIIIIIIHIIIIIHHIIIHIIIIHGHCHHHIIIIIIIIIIIIIIIIIHIIIIIIIIIIIHIIIIIIIIIIIHGHIIIIIIIIIIIIIIIIIIIIIIIHIIIIIIIIIIIIIHHIIIIIIIIIIIIHIIIIIIIIIIIIIIIIIIIIIIIIIIIIIIIIIIIIIIIIIIIIIIIIIIIIIIHIIIIIIIIHHIIIIIIIIIIIIIIIIIIIIIIIIIIIIIIIIIIIIIIIIIIIIIIIIIIIIIIIIIIIIIIIIIIIIIIIIIIIIIIIDDDDD
@HISEQ:969:HM2KJBCX2:2:1102:11302:28977 2:N:0:ACTATGCA
CACCTGTAGTAGCCCAACTATCCCTATTAATCATTACGGTGATCCTAGAAACCAACAAAATAGAACCATGCCGTCCTATTCTATTATTCCATGCTAATGTATTCGAGCAAAAATGCCTGCTTTAAACACTCTAATTTTTTCAAGGTAAAGGTCCTGGATCCGCAAGACACCCAATAAAGGACATCAAGTTTCTCCAGAAGGTGAGAAATCAACAGTAACAGTTCATACCCCTTAAGGCATGACCGTCACGTCAATCCCGAAATTCAACTACGAGCTTTTTAACTGCAACAACTTTAATATACGCTATTGGAGCTGGAATTACCGCGGCTGCTGGCACCAGACTTGCCCTCCAA
+
DDDDDIIIIIIIIIIIIIIIIIIIIIIIIIIIIIIIIIIIIIIIIIIIIHIHIHIIIIIHIIHIIIIIIHIIIIGHIIIIIIIIIIIIIIIGIIIHIIIHIEHHHIIIIIIIIIIIIIIIIIIIIIIIIIIIIIIIIIIIIIHIHIIIIHHHIIIIIHHHIIIIGHHIIGIIIIIIIIIIIIIIIIIIIIIIIIIIIIIIIIIIIIIIIGIIIIIIHIIIIIIIIIIIIIIIIIIIIIHIIIIIIIIIIHHDIIHIIIHIIIIHIGIIIIIIIIIIIIIIIHIIIIIIIIHIIIIIIIIIHIIIIIIIIIIIIIIIIIIIIIIIIIIIIIIIIIIIIIIIIIIIIIIIDDDDD
@HISEQ:969:HM2KJBCX2:2:1102:5399:28795 2:N:0:ACTATGCA
CACCTGTAGTAGCCCAACTATCCCTATTAATCATTACGGTGATCCTAGAAACCAACAAAATAGAACCATGCCGTCCTATTCTATTATTCCATGCTAATGTATTCGAGCAAAAATGCCTGCTTTAAACACTCTAATTTTTTCAAGGTAAAGGTCCTGGATCCGCAAGACACCCAATAAAGGACATCAAGTTTCTCCAGAAGGTGAGAAATCAACAGTAACAGTTCATACCCCTTAAGGCATGACCATCACGTCAATCCCGAAATTCAACTACGAGCTTTTTAACTGCAACAACTTTAATATACGCTATTGGAGCTGGAATTACCGCGGCTGCTGGCACCAGACTTGCCCTCCAA
+
DDDDCIHIIIHEHEHHHHIHIIICGHHIIHIHI@C@HEHGHGFHFHFHHHIIHHHHIHI?GHIEHFEGE1FHHE<CG?CG@FE?GC?@G?1FHHHIGHCE?C@@HHGIIHHIEFHCHFEGCFFC5IIIHFHHEHDEHHHHFHCHHHHIIHIHIIIHIHEHGIHFFCCEHIIHHHIIIHFEHHHFIHHHFHIHHGHHHIHHFHHGEH:IHIHIHEHFCGIIIHHGEC?DHHIIHHFFCHEG@HHEHFCHHG@@HEC?DCEEHHFEIIIHCCGC@IIIHCFFC<HHHHCFHF<C@EHCFHGCHHIHHFCGGCFHHIHIHHECEC<HHHFH@IIIHF@CIFGHEHEHC?@G@@@AB
@HISEQ:969:HM2KJBCX2:2:1102:2435:29600 2:N:0:ACTATGCA
CACCTGTAGTAGCCCAACTATCCCTATTAATCATTACGGTGATCCTAGAAACCAACAAAATAGAACCATGCCGTCCTATTCTATTATTCCATGCTAATGTATTCGAGCAAAATGCCTGCTTTAAACACTCTAATTTTTTCAAGGTAAAGGTCCTGGTTCCACATGACACCCAATTAAGGACATCATGCTTCTCCAGAAGGTGAGAAATCAACTGCGACAGTTCATACCCCTTAAGGCACGACCATCACGTCAATCCCGAAATTCAACTACGAGCTTTTTAACTGCAACAACTTTAATATACGCTATTGGAGCTGGAATTACCGCGGCTGCTGGCACCAGACTTGCCCTCCAA
+
DCDDDIIIIIIIIIIIIIIIIIIIIIIIIIIIIIIIIIIIIIIIIIIIIIIIIIIIIIIIIIIIIIIIIIIIHHIIIHIIHIIIIIIIIIIHIIIIIIIHIIIIIIIIIIHIIIIIIIIIHIIIIIIIIIIIHIIHIIHHIIIIIHIIIIHHIHIHHHIHIHIIHIIIIIIIIIIIIIIIHIIIIIIIIIIIIIIIIIIIIIIIIIIIIHIIIIIIIIIIIIIHIIIIIIIIIIIIIIIIIIII<IIIIHHIIIIIHIIIIIIIIIIIIIIIIIIIIIIIHIIIIIIIIIIIIIIIIHHHIIIIIIIIIIIIIIIIIIIIIIIIIIIIIIIIIIIIIIIIIIIIIIIDDDDD
@HISEQ:969:HM2KJBCX2:2:1102:17084:29358 2:N:0:ACTATGCA
CACCTGTAGTAGCCCAACTATCCCTATTAATCATTACGGTGGTCCTAGACCAACAAAATAGAACCAACGTCCTATTCTATTATTCCATGCTAATCTATTCAAGCAAAAGCCCGCTTTAAACACTCTAATTTTTTCAAGGTAATGGTCCTGGTTCCCCGACACACCCAATAAAGGGCATACCGGCTCACCAGAAGGATAGACCCGACAACAGACAGTACTCGCCAGAGACGGACCGCCCGGTCAGGTCTAAAATTCAACTACGAGCTTTTTAACTGCAACAACTTTAATATACGCTATTGGAGCTGGAATTACCGCGGCTGCTGGCACCAGACTTGCCCTCCAA
+
DDDDDIIIIIIIIIIIIIIIHIHIIIIIIIIIIIIIIIIHHIIIHHEHIIIIIIIIIIIHEHHIIEHIIGHHIHHIIHIHIIIIIIIIIIGHEHIIIIIHIIHHIIHIHGIIIIIIIIIIIIIIIIIIIIHHIIIIIIIIIIIIIHHIIHHHHIIIIIIIIIIIIIIIIIIHIIIIIIIIIIIIIIIIIIIIIIIIIIIIIIIIIIIIIIIIIIIIIHIIHIIIIIIIIIIIIIIIIIIIIIIIIIIIIIIIIIIIIIIIIIIIIIIIIIIIIIIIIIIIIIIIIIIIIIIIIIIIIIIIIIIIIIIIIIIIIIIIIIIIIIIIIIIIIIIIIIIIIIDDDDD
@HISEQ:969:HM2KJBCX2:2:1102:19026:29734 2:N:0:ACTATGCA
CACCTGTAGTAGCCCAACTATCCCTATTAATCATTACGTCAATCCTAGAAACCAACAAAATAGAACCAACGTCCTATTCTATTATTCCATGCTAATGTATCCGAGCATAGGCCTGTTTTGAACACTCTAATTTTTTCAAAGTAAAAGTCCTGGTTCCCCAACACACCCAGTAAAGGGCATGAGGCTCCCCAGAAGGAAAGATCCGGCCGGACCAGTACACGCGGTGAGGCGGACCGGCCAGCCAGACCCAAGGTTCAACTACGAGCTTTTTAACCGCAACAACTTTAATATACGCTATTGGAGCTGGAATTACCGCGGCTGCTGGCACCAGACTTGCCCTCCAA
+
DCDDDIIIIIIIIIIIIIIIIIIIIIIIIIIIIIIIIIIIIIIIIIIIIIIIIIGHIHIIIHHIIIIIIIHIIIIIIIII?HHIIIIHHHIIIIIIHIIHIHHIIHIIIIGIIIIIIIIIIIIIIIIIIIIIIIIHIIIIIIIIHIIIIIIHHHHIIIIIHIIIHIIIIIIIIIHHHIIIIHIIIIIIIHIIIIIIIIIIIHIIIIIIIIIIIIIIIIIIIIIIIIIIIIIIIIIIIIIIIHGIIIIIIIIIHHIIIIIIIIIIIIIIIIIHIIIIIIIIIIIHIIIIIIIHIIIIIIIIIIIIIIIIIIIIIIIIIIIIIIIIIIIIIIIIIIIIIIIDDDDD
@HISEQ:969:HM2KJBCX2:2:1102:10991:29819 2:N:0:ACTATGCA
CACCTGTAGTAGCCCAACTATCCCTATTAATCATTACGGTGGTCCTAGAAACCAACAAAATAGAACCACAACGTCCTATTCTATTATTCCATGCTAATCTATTCAAGCAATAGCCCGCTTTAAACACTCTAATTTTTTCAAGGTAATGGTCCTGGCTCCCCAACACACCCAATAAAGGACATGCTGGCTCACCAGAAGGAAGACCCGACAGCAGACAGTACTCGCCAAAGACGGACCGCCCGGCCAGGCCTAAAATTCAACTACGAGCTTTTTAACTGCAACAACTTTAATATACGCTATTGGAGCTGGAATTACCGCGGCTGCTGGCACCAGACTTGCCCTCCAA
+
@BD@DH@HEH?<@CGHIHE1CCHEHC@GH?G??GHIHCHIIHEHHHFF1CEFHHHIICHGHHEHHEHECE?EHCGHHC<<FH1FGCH1C@EECH11GG@F?<FHHH1GDFHHHC<C@@FCFFEHHHHCDGH5?@FHHCHHG<DEHEHHE?HGCHDHH?<GEEHG?CFCEHGDHDG@GHHIHIHHHHGIHHH@CHEGHCEHFECH@GDCHHHG@CFFHIGHCCIIGIHHHGAHDCCHHCHDC>F@1G@H?HHHIHGCIGIHIHDHHGC=EHGHEGIHHHE@D?IHE@IHEHEIIIHEEHHFHF<HEHH@EHFCCCE<?E<H@IIIHHC1HGCGF1EC@@DHH@@@@@
@HISEQ:969:HM2KJBCX2:2:1102:3753:29630 2:N:0:ACTATGCA
CACCTGTAGTAGCCCAACTATCCCTATTAATCATTACGGTGATCCTAGAAACCAACAAAATAGAACCATGCCGTCCTATTCTATTATTCCATGCTAATGTATTCGAGCAAAAATGCCTGCTTTAAACACTCTAATTTTTTCAAGGTAAAGGTCCTGGATCCGCAAGACACCCAATTAAGGACATCAAGTTTCTCCAGAAGGTGAGAAATCAACAGTAACAGTTCATACCCCTTAAGGCACGACCATTACGTCAATCCCGAAATTCAACTACGAGCTTTTTAACTGCAACAACTTTAATATACGCTATTGGAGCTGGAATTACCGCGGCTGCTGGCACCAGACTTGCCCTCCAA
+
DDDDDIIIIIIIIIIIIIIIIIIIIHIIIIIIIIIIIIIIIIIIIIIIIIIIIIIIIIIIIIHIIIIIIIIHIIIIIIIIIIIIIIIIIIIIIIIIIIIIIHIIIIIIIIIIIIIHIIIIHHIIIHIIHIIIIIIIIIIIIIIIIIIIHIIIIIIHIIIIIIIIIIIIIIIIIIIIIIIIIIIIIIIIIIHIIIIIIIIIIIIIIIIIIIIIIIIIIIIIIIIIIIIIIIIIIIIIIIIIIIIIIIIIIIIHIIIIIIIIIIIIIIIIIHIIIIIIIIIIIIIIIIIIIIIIIIIIIIIIIIIIIIIIIIIIIIIIIIIIIIIIIIIIIIIIIIIIIIIIIIIIIIIIDDDDD
@HISEQ:969:HM2KJBCX2:2:1102:20844:30035 2:N:0:ACTATGCA
CACCTGTAGTAGCCCAACTATCCCTATTAATCATTACAACGGTCCTAGAAACCAACAAAATAGAATCGTTGTCCTATTCTATTATTCCATGCTAATGTATTCTGGCATATGCCTGCTTTAAACACTCTAATTTTTTCAAGGTAAAGGTCTTGGCTCCGAGCAACACCCAATAAAGGGCATTACCCTTCCCCAAGCGGTGAGGCCCAACCGACCAGTACTCGTTACAAGAACGGACCAATCGGCCAAACCCAAAATTCAACTACGAGCTTTTTAACTGCAACAACTTTAATATACGCTATTGGAGCTGGAATTACCGCGGCTGCTGGCACCAGACTTGCCCTCCAA
+
DDDDDIIIIIIGIIIIIIIIIIIIIIIIIIIHIHIIIIIIGHIHIIIGIIIIGIHIIHIGIHIHHHIIIIHHHHIIIIHIHIIHGHHIIHHEHIIIHHEHHDGGHGHIHH?BGHHHHIIIIHHIIHGEHHHIHHHHHHIIHFHEGHHHHHFIHHHHHICIHHIIIIIHHGAFHIHHHHHFFHHHIIIIIHHHHHHIIHIIIGHHHHHGIIIIIIHHHHIIIIIIIIIIIIHIIIHHCIIHHCCHHFGAHHHHIIIHIHHG=IHHHHIHIIIIHHIIHGIHHG@EFEHFHHIIHHIHCHGIIHHHHIIIIIIIIIIIIIIGIIIIIIIIIIIIHHEHIHIIDDDDD
@HISEQ:969:HM2KJBCX2:2:1102:2071:29518 2:N:0:ACTATGCA
CACCTGTAGTAGCCCAACTATCCCTATTAATCATTACGGTGATCCTAGAAACCAACAAAATAGAACCATGCCGTCCTATTCTATTATTCCATGCTAATGTATTCGAGCAAAAATGCCTGCTTTAAACACTCTAATTTTTTCAAGGTAAAGGTCCTGGATCCGCAAGACACCCAATAAAGGACATCAAGTTTCTCCAGAAGGTGAGAAATCAACAGTAACAGTTCATACCCCTTAAGGCATGACCGTCACGTCAATCCCGAAATTCAACTACGAGCTTTTTAACTGCAACAACTTTAATATACGCTATTGGAGCTGGAATTACCGCGGCTGCTGGCACCAGACTTGCCCTCCAA
+
DDDDDIIIIIIIIIIIIIIIIIIIIIIIIIIIIIIIIIIIIIIIIIIHHIIIIIIIIIIIIIHIIIIIIIIIIIIIIIHIIIIIIIIIHIIIIHIIIHIIIHHIIIIIIIIIIIIIIIIIIIIIIIIIIIIIHIIIIIIIIIIIIIIIIIHIIIIIIIIIIIIIIIIIIIIHIIIIIHIIIIIIIIIIIIIIIIIIIIIIIIIIIIIIIIIIIIIIIIIIIHIII<IIIIIIIIIIIIIIIIIIIIIIIIHGIIIIIIIIIIIIIIIIIHIIIIIIIIIIIIIIIIIIIIIIIIIIIIIIIIIIIIIIIIIIIIIIIIIIIIIIIIIIIIIIIIIIIIIIIIIIIIIIDDDDD
@HISEQ:969:HM2KJBCX2:2:1102:7960:30454 2:N:0:ACTATGCA
CACCTGTAGTAGCCCAACTATCCCTATTAATCATTACGGTGGTCCTAGACCAACAAAATAGAACCAACGTCCTATTTTATTATTCCATGCTAATCTATTCAAGCAAAAGCCCGCTTTAAACACTCTAATTTTTTCAAGGTAATGGTCCTGGTTCCCACGGCACACGCGATAAAAGAACGTGCCGGTTCACCAGAAGGTAAGACCCGACACAGAACAGTACTCGCCAAAGACGGACCGCCCGGCCAGGCCTAAAATTCAACTACGAGCTTTTTAACTGCAACAACTTTAATATACGCTATTGGAGCTGGAATTACCGCGGCTGCTGGCACCAGACTTGCCCTCCAA
+
DCDDDIIIIIIIIIIIIIIIIIIIIIIIIIIIIIIIIIIIIIIIIIIIIIHIIIIIIIIIIIIIIIHIIIIIIHIIIIHIHHIHIIIIIIIHIIIIIIIEEFH<IIIIIIIIIHIHIHIIHIIIIIIHIIIHIIIIIIIIIIIIIIIIIIHHHIIIIIIIIIIIIIIHIIIIIIIIHIIIIIIIIIIIIIIIIIIIIIIIIIIIIIIIIIIIIIIIIIHIIIIIIIIIIIIIIIIIIIIIIIHGIIIIIIIIIIIIIIIHGIIIIIIIIIIIIIIIIIIIIIIIIIIIIIHIHIIIHF@DIIIIIIIIIIIIIIIIIIIIIIIIIIIIIIIIIIIIIIIIDDDDD
@HISEQ:969:HM2KJBCX2:2:1102:17671:30572 2:N:0:ACTATGCA
CACCTGTAGTAGCCCAACTATCCCTATTAATCATTACGGTGATCCTAGAAACCAACAAAATAGAACCATGCCGTCCTATTCTATTATTCCATGCTAATGTATTCGAGCAAAAATGCCTGCTTTAAACACTCTAATTTTTTCAAGGTAAAGGTCCTGGATCCGCAAGACACCCAATAAAGGACATCAAGTTTCTCCAGAAGGTGAGAAATCAACAGTAACAGTTCATGCCCCTTAAGGCATGACCATCACGTCAATCCCGAAATTCAACTACGAGCTTTTTAACTGCAACAACTTTAATATACGCTATTGGAGCTGGAATTACCGCGGCTGCTGGCACCAGACTTGCCCTCCAA
+
DDDDDIIIIIIIIIIIIIIIIIIIIIIIIIIIIIIIIIIIIIIIIIIIIIIIIIIIIIIIIIHIIIIIIFIIIIIIIIIHIIIIIIHIIIIGHHIIIIIHHHGHEHIHHIIIIIIIIIHIIIIIIIIIIIIIIIHIIIHHIIIIIIIIIHIIIIIIIIHIIIIIIIIIIIHIIIIIHHIIIIIIIIIIHHIHIIIIIIIIIIIIIIHHHIIIIIIIHIIIIIHIHHHE1IIIIIIIIIIIIHIIIIHGIHGDIHIIIIHIIIIIIIIIIHIIIIIIIIHIIHIIIIIIIIIIIIIHIHHFHIHIIIHIIIIIIIIIIIIIIIIIIIIIIIIIIIIIIIIIIIIIHIIH@DD<<
@HISEQ:969:HM2KJBCX2:2:1102:18227:30960 2:N:0:ACTATGCA
CACCTGTAGTAGCCCAACTATCCCTATTAATCATTACGGTGATCCTAGAAACCAACAAAATAGAACCATGCCGTCCTATTCTATTATTCCATGCTAATGTATTCGAGCAAAAATGCCTGCTTTAAACACTCTAATTTTTTCAAGGTAAAGGTCCTGGATCCGCAAGACACCCAATTAAGGACATCAAGTTTCTCCAGAAGGTGAGAAATCAACAGCGACAGTTCATACCCCTTAAGGCATGACCATCACGTCAATCCCGAAATTCAACTACGAGCTTTTTAACTGCAACAACTTTAATATACGCTATTGGAGCTGGAATTACCGCGGCTGCTGGCACCAGACTTGCCCTCCAA
+
DDDDDIIIIIIIIIIIIIIIIIIIIIIIIIIIIIIIIHHIIIIIIIIIIIIIIIIIGIIIIIIGIHIIIHGIGIIIIHIIIIHIIIIIIHIIIIIIIIIIHHHIIIHIHIIHHIIIIIIIHIIIHIHHIIIIIIIIIIIIIIIIIIIHHHIHIHIIIIIIHIHIIIIIIGHIIIIIIIIIIHIIIIIIHHHIHHHIIIIIIIHIIIIIHIIIIIIIIIIIIIIIIIHIIIIIIIIIIIIIIIIIIIIIIIHHIIIIIIIIIIIIIIIIIIIIIIIIIIIIIIIIIIIIIIIIIIIIIIIIHIIIIIIIIIIIIIIIIIIIIIIIIIIIIIIIIIIIIIIIIIIIIIIIDDDDD
@HISEQ:969:HM2KJBCX2:2:1102:8953:30757 2:N:0:ACTATGCA
CACCTGTAGTAGCCCAACTATCCCTATTAATCATTACGGTGATCCTAGAAACCAACAAAATAGAACCATGCCGTCCTATTCTATTATTCCATGCTAATGTATTCGAGCAAAATGCCTGCTTTAAACACTCTAATTTTTTCAAGGTAAAGGTCCTGGTTCCACATGACACCCAATTAAGGACATCATGCTTCTCCAGAAGGTGAGAAATCAACTGCGACAGTTCATACCCCTTAAGGCACGACCATCACGTCAATCCCGAAATTCAACTACGAGCTTTTTAACTGCAACAACTTTAATATACGCTATTGGAGCTGGAATTACCGCGGCTGCTGGCACCAGACTTGCCCTCCAA
+
DDDDDIIIHIIHIIHIIIIIIIIIIIIIIIIIIIIIIIIIIIIHIIIIIHIHHIIIIIIIIIHHIIIIIHIHIIIHIHFHEHHIHIIIFHIHHHIHHHHHIHIHHHFHHHIIIIIHIIGHIHHIIIHGHHIIIIIIIIIIIHIHIIIIIIIIIIIIIIIIIIIIIHIIIHIIIIIIIIIIIIIIIHIIIHHHIIIIIIIIIIIIIIIIIIIIHIIIIIIIIIIIIIIIIIHIIIIIIIIIIIIIIIIIIHGIHHIIIIIIIIIIIIIIIIIIIIIIIIIIIIIIIIIHIIIIHIIIIIIIIIIIIIIIIIIIIIIIIIIIIIIIIIIIIIIIIIIIIIIIIIIIIIIDDDDD
@HISEQ:969:HM2KJBCX2:2:1102:18640:30235 2:N:0:ACTATGCA
CACCTGTAGTAGCCCAACTATCCCTATTAATCATTACGGTGGTCCTAGAAACCAACAAAATAGAACCACAACGTCCTATTCTATTATTCCATGCTAATCTATTCAAGCAATAGCCCGCTTTAAACACTCTAATTTTTTCAAGGTAATGGTCCTGGCTCCCCAACACACCCAACAAAGGACATGCTGGTTCACCAGAAGGAAGACCCGACGACAAGACAGTACTCGCCAAAGACGGACCGCCCGGCCAGGCCTAAAATTCAACTACGAGCTTTTTAACTGCAACAACTTTAATATACGCTATTGGAGCTGGAATTACCGCGGCTGCTGGCACCAGACTTGCCCTCCAA
+
DDDDDIIIIIIIIIIIIIIIIIIIIIIIIIIIIIIIIIIIIIIIIIIIIIIIIIIIIHIIIIHIIIIIIIIIHIIIIIIIIIIIIIIIIIIIIIIIHIIIIIHIIIIIIIIIIIIIIIIIHIIIIIIIIIIIIIIIIIIIIIIHIIIIIIIIHIHHIIIIIIIIIIIIIIIIIHIHIIIIIIIIIIIIIIIIIIIIIIIIIIIIIIIIIIIIIIIIIIIIIIIIIIIIIIIIIIIIIIIIHIIIIHIIIIIIIIIIIIIIIIIIIIIIIIIIIIIIIIIIIIIIIIIIIIIIIIIIIIIIIIIIIIIIIIIIIIIIIIIIIIIIIIIIIIIIIIIIIIIIIIDDDDD
@HISEQ:969:HM2KJBCX2:2:1102:14937:31958 2:N:0:ACTATGCA
CACCTGTAGTAGCCCAACTATCCCTATTAATCATTACGGCGGTCCTAGAAACCAACAAAATAGAACCGCGCGTCCTATTCTATTATTCCATGCTAATGTATTCAAGCGTTAGCCTGCTTTAAACACTCTAATTTTTTCAAAGTAACAGTCCTGTTTCCCTGCAACACCAAATTAATGACATTACAGTTCTTCAGAAAGGAGGAATCAGCGAGACCAGTACGTACCAATGGCACGACCAACCTGCTGACCCCGAAATTCAACTACGAGCTTTTTAACTGCAACAACTTTAATATACGCTATTGGAGCTGGAATTACCGCGGCTGCTGGCACCAGACTTGCCCTCCAA
+
DDDDDHIIIIIIHIIHIIIIIIIIIIIIIIIIIHIIIIHIHHIIIIHHIIIGHIFHHIIHIHHIIIIHHHGIEHHHIIHHIIHHHHHIHIHEHHIIIIHIIHIIIIIHHHIIIIIIIIHHIHHIIIIIIIHIHHHHIIIHHIIHIIIIIIIIIIHHIIIHIIIIIHFIIHHHIIGIHIIIIIIIIIIIIIIIIIIIIIIHIIIIIIHIIIIIIHIIIIIIIIIHIIIIIIIIIIIIHII=IIIHGHIGHHHHIIHIHHIIIIIIIIIIIIIIIIIIIIIIIIIIIIIIIIIIIIIIIIIIHIIHIIIIIIIIIIIIIIIIIIIIIIIIIIIIIIIIIIIIIDDDDD
@HISEQ:969:HM2KJBCX2:2:1102:19210:32473 2:N:0:ACTATGCA
CACCTGTAGTAGCCCAACTATCCCTATTAATCATTACGTCGATCCTAGAAACCAACAAAATAGAATCAAACGTCCTATTTCATTATTCCATGCTAATGTATTCAAGCGCGAGCCTGCTTTAAACACTCTAATTTTTTCAAAGTAACAGTCCTGATTTCCCACGACACCAAATTAATGACATCGTGGTTCGTCAGAAGGTAGGAATCAATTTGACCAGTACGTACCGAGGCACGACCGATCAACTGATCCCGAAATTCAACTACGAGCTTTTTAACTGCAACAACTTTAATATACGCTATTGGAGCTGGAATTACCGCGGCTGCTGGCACCAGACTTGCCCTCCAA
+
DDDDDIHIIIIHHHHIIHHIHIIEHHIHIHIIIIIIIIIIIIHIEHGGEHFHHHHCHIIHIHH1FHGFHEHHIIGHHIHHHHIIIIHIIHFC?EHGIHIIIIIHIIGIHHIIIIHEHEHHIHHHHIHIHHIHFHIIHIIHFIHIIHHHHHHGCIHIIHHHHIEFHHIHHHHHIIIIHIHIIIHIHIHHIIHIIIGIIIIHHHHHHIIHHIHHFIHIGIIHIIIIIIIIHHIIIHIIIIIHHHGGIHGIIIIIIIIIIIHIIHFIIIIIIIHHHHIIIIIIIHHIHEIHHHIIIIIIIIHIIIIIIIIIIIIIIHIIIIIIIIIIIIIIIIHHIIIIIIIIDDADA
@HISEQ:969:HM2KJBCX2:2:1102:11338:32041 2:N:0:ACTATGCA
CACCTGTAGTAGCCCAACTATCCCTATTAATCATTACGGTGATCCTAGAAACCAACAAAATAGAACCATGCCGTCCTATTCTATTATTCCATGCTAATGTATTCGAGCAAAAATGCCTGCTTTAAACACTCTAATTTTTTCAAGGTAAAGGTCCTGGATCCGCAAGACACCCAATTAAGGACATCAAGTTTCTCCAGAAGGTGAGAAATCAACAGCGACAGTTCATACCCCTTAAGGCACGACCATCACGTCAATCCCGAAATTCAACTACGAGCTTTTTAACTGCAACAACTTTAATATACGCTATTGGAGCTGGAATTACCGCGGCTGCTGGCACCAGACTTGCCCTCCAA
+
DDDDDIIIIIIIIIIIIIIIIHIIIHIIIIIIIIIIIIIIIIIIIIIFHHIIHIIIIIHIIIIHIIIIIGHIHHIIIIIIHIIIIIIIIHIIIIIIIHHHHHHIIIIIIIHHIIIIIIIIIIHHIHIHIIIIIIIIHHIHIHIIHHIIIHIHIHIHHHGHIIIIIIIIIIIIIHHHIIIIIHHIIIHHHHFHHFIIHIIIIIIHIIIHHIHIIIIIIIIIIIIIIIIIIIIIIIIIHIIIIIIIIIIHIIHHIIIIHIIIIIIIIIIIIIIIIIIIIIIIIIIIIHIIIIIIIHIIHIIIIIIIIIIIIIIIIIIIIIIIIIIIIIIIIIIIIIIIIIIIIIIIIIIIDDDDD
@HISEQ:969:HM2KJBCX2:2:1102:6298:32835 2:N:0:ACTATGCA
CACCTGTAGTAGCCCAACTATCCCTATTAATCATTACGTCGATCCTAGAAACCAACAAAATAGGGTCAAACGTCCTATTTCATTATTCCATGCTAATGTATTCAAGCGTGTGCCTGCTTTAAACACTCTAATTTTTTCAAAGTAACAGTCCTGATTCCCCATGACACCAAATTAATGACATCATGGTTTGTCAGAAGGTAGAAACCAACGATGCCAGTACGTACCGGAGGCACGACCGACATGTTGATCCCGAAATTCAACTACGAGCTTTTTAACTGCAACAACTTTAATATACGCTATTGGAGCTGGAATTACCGCGGCTGCTGGCACCAGACTTGCCCTCCAG
+
DDDDDIIIIIHHIHHHIIIIIIIIIIIIIHIHIHHHIIIIHHIIIIGHI1GHIHHHIHIHHHHHECCHGGHGFHHHIHEHHEFHIIIIIIIIIIHHHHHHIIHHIHHIIHHIIHIHHHIIIIIHIIIIHHIIIIHHIHHIIIIHGIIIHIIIIIIHIIIIIHIIIIIIIHHIIIHIIIHHCIHHIHIHIIHIIIIIIHIIIIHHIIIIIIHHIIHIIIIHIIIIIIHHIIIIIIHIHIHIIIHHGHHDHHIHIIIIHIIIIIIIIIIIIIIHIHHIIIIHHHIHHHIIIIIIIIIIHIHGFIIHIIIIIHHIIIIIIHIIIIIIIIIIIIIIIHIIIIIIIDDDD0
@HISEQ:969:HM2KJBCX2:2:1102:17564:32562 2:N:0:ACTATGCA
CACCTGTAGTAGCCCAACTATCCCTATTAATCATTACGTCAATCCTAGAAACCAACAAAATAGGATCGAACGTCCTATTTCATTATTCCATGCTAATGTATTCAAGCGTTAGCCTGCTTTAAACACTCTAATTTTTTCAAAGTAACAGTCCTGTTTCCCTGCAACACCAAATTAATGACATTACAGTTCTTCAAGAAGGAGGAATCAGTAAAGCCAGTACACACCATTGGCACGACCAACCTACTGACCCCGAAATTCAACTACGAGCTTTTTAACTGCAACAACTTTAATATACGCTATTGGAGCTGGAATTACCGCGGCTGCTGGCACCAGACTTGCCCTCCAA
+
DDDDDIIIIIIIIIIIIIIIHIIIIIIIIIIIIIIIIIIIIHIIIIHIIIIIIIIIGIIGIIIIIIIIIIIIIIIIIIIIIIIIHHIHIIIIHHIIIIIIIIHIHIIIIIIIIIIIIIIIIIIIIIHIIIIIIIIIIIIIIIIHIHIIIIIIIIHIHIIIIIIIIHIIIIIIIIIIIIIIIIIIIIIIIIIIIIIIIIIIIIIIIIIIIIIIIIIIIIIIIIIIIIIIIIIIIIIIIIHIIIIHHIIIIIIIIIIIIIIIIIIIIIIIIIIIIIIIIIIIIIIIIIIIIIIIIIIIIIIIIIIIIIIIIIIIIIIIIIIIIIIIIIIIIIIIIIIIIIIIIDDDDD
@HISEQ:969:HM2KJBCX2:2:1102:18311:32925 2:N:0:ACTATGCA
CACCTGTAGTAGCCCAACTATCCCTATTAATCATTATCAAATGACATTTGTAAACCAATAGAAAACAAATCCTTTAATCCTTTTCTATTATTCCATGCTAATTTATTCAAGCTTTTTTTGCCTGCTTTAAACACTCTAATTTTTTCACAGTAAATTTGTTGTGATCAACACCCTGTTCTCACAGTGTGTCCCCATCAACTCTTAGGTGGGTCTATTTGGGGGTAAGTAAGAGAGAGAGTAAAAATGTACACACACTGAATGTGTGCCACTTTACCCCCTCACACTCACCCCACCCCCACCTACTTATCCAACTACGAGCTTTTTAGCTGCAACAACTTTAATATACGCTATTGGAGCTGGAATTACCGCGGCTGCTGGCACCAGACTTGCCCTCCAA
+
DDDCDIIHHIIHHIIGHHHHIGHIHIIIIIIIIIIIIIIIHIIIIIIIIIIHIIIHIIHHHIIIIIIIHII@HIGE<GEFHHHHIIHIHHHIGCHHH1FHH<FHHIIIIHIIHIIIHIHGCCG?1GHIIHHHHCHHIIIHHIIIIII1HHG@DFHHHIHIHIIIIIHIHIHIHHHHHIIHEHHGHIIHHEIHHEGHIFHGHHHEFHFHHHGHEEEHHIIHHHIIIIIHFHGIHIGHEHHHHHIIIIHIIIIHIIGIIIIIIIIIIIHIIGIIIIIIIIIIIIIIHGIIGGIIIIIIIIIIIIIIHIIIIHHIIIIIIIIIIIIIHIIIIIIIIIIIIIIIIIHHIIIIHGDFHIIIIIIIIIIIIIGGIIIIIIIIIHIIIIIIIIIIIIIIDDDDD
@HISEQ:969:HM2KJBCX2:2:1102:13167:33797 2:N:0:ACTATGCA
CACCTGTAGTAGCCCAACTATCCCTATTAATCATTACGGTGGTCCTAGAAACCAACAAAATAGAACCACAACGTCCTATTCTATTATTCCATGCTAATCTATTCAAGCAATAGCCCGCTTTAAACACTCTAATTTTTTCAAGGTAATGGTCCTGGCTCCCCAACACACCCAATAAAGGACATGCTGGCTCACCAGAAGGAAGACCCGACAGCAGACAGTACTCGCCAAAGACGGACCGCCCGGCCAGGCCTAAAATTCAACTACGAGCTTTTTAACTGCAACAACTTTAATATACGCTATTGGAGCTGGAATTACCGCGGCTGCTGGCACCAGACTTGCCCTCCAA
+
DDDDDHIIIIIIHIIIIIIIIIIIHIIIHIIIIIIIIICHIIIIIIGIIEHHIIIIHIHIIEHHHHIIIEGEHHHHIHGHHIIGIIIIEEHIIIIIIGIHHHHIHIIIIIIIEHIIIIIGHIEHIIIIIIIHHHHHHIIIHIIIIHHHHIIHHHHHHHDHHHEHHIHIHHGIHHHHGIHIHIHIHIHHHIIHHIHHEGHGGIIIIIHGIIHIIIIIHHIIIIIIGIIIIIIHIIIIHIIIIIIHEHIHIIIIHHHHIHIIIHHHIHHHGIHHHGIIIIIIIIIHHHHIHHHIIHIIIIIIHIIIIIGHIIIIIIHIHHIHIIIIIIIHIIIIIIIIIIIIIDDDDD
@HISEQ:969:HM2KJBCX2:2:1102:11911:33140 2:N:0:ACTATGCA
CACCTGTAGTAGCCCAACTATCCCTATTAATCATTACGGTGATCCTAGAAACCAACGAAATAGAATCAGTCCGTCCTATTTCATTATTCCATGCTAATGTATTCAGACGTTAGCCTGCTTTAAACACTCTAATTTTTTCAAAGTAACAGTCCTGATTTCCCAACACACCAAATAAATGGCATAAAAGTTCCTCAGAAGGTAGAGATTTATCTCACCAGTGCAGACAATTAAGCCTGACCAATGGGTAAACCCCGAAGTTCAACTACGAGCTTTTTAACTGCAACAACTTTAATATACGCTATTGGAGCTGGAATTACCGCGGCTGCTGGCACCAGACTTGCCCTCCAA
+
DDDDDIIIIIIIIIIIIIIIIIIHIIIIIIIIGIIIIIIIIIIHIIIIIIIIIIIIIIIIIIHHIIIIIIIGIHIIIIIIIIIIIIIIIIIIHHIHHIIIIHIIIIIIIIIIIIIIIHIIIIHHHIIIIIIIIIIIIIIIHHIIIIIIIIIIIIIIIIHIIIIIIIIIIIIIIIIIIIIIIIIIIIIIIIIIIIIIIIIIIIIIIIIIIIIIIIIIIIIHIIIIIIIIIIIIIIIIIIIIIIIIIHEIIIIIIIIIIIIIIIIIIIIIIIIIIIIIIIIIHIIIHIIIIIIIIIIIIIIIIIIIIIIIIIIIIIIIIHIIIIIIIIIIIIIIIIIIIIIIIIIDDDDD
@HISEQ:969:HM2KJBCX2:2:1102:12105:33221 2:N:0:ACTATGCA
CACCTGTAGTAGCCCAACTATCCCTATTAATCATTACGTCGATCCTAGAAACCAACAAAATAGAATCAAACGTCCTATTTCATTATTCCATGCTAATGTATTCAAGCGCGAGCTTGCTTTAAACACTCTAATTTTTTCAAAGTAACAGTCCTGATTTCCCGCGACACCAAATTAATGACATCGTGGTTCGTCAGAAGGGAGAAACCAATAATGCTAGTACGTACAAAGTACGACCGACATATTAGTCCCGAAATTCAACTACGAGCTTTTTAACTGCAACAACTTTAATATACGCTATTGGAGCTGGAATTACCGCGGCTGCTGGCACCAGACTTGCCCTCCAA
+
DCDAD@CHHCE<GHIIIIIIIIIIIIIIIIIIIIIIIIGCHIIHIHHIIIHI@HHFHHH1CGHIH@CCFF@CDCCHEHFFEGGHECC1FHE@GEEHHHIHEEHF<CGIHHCGEFHF@HHHH?IHHHIFHF@HHIIHHHHHGIIHIIHHEHHHHIIGIHHHHHHHHIHFGHIHHHHHIIHIIIIHIIHEIIIIHHIHHHIHIIIIHHIGIHIHHHEFFEGHHHHFHGEEHHDE?HHHHIHGFHCHHHIIHHIHIIHE?HHHIIHIHEIHHIHHEIHHHCHIIHGCGEIIIIHHHHHHHHHHHIHEHIHEHHIHHHHIIIIIIIIHEHHHIIHGHEIHHHG@DDB<
@HISEQ:969:HM2KJBCX2:2:1102:17845:33922 2:N:0:ACTATGCA
CACCTGTAGTAGCCCAACTATCCCTATTAATCATTACGGTGATCCTAGCAACCAACAAAATAGACTCATGCCGTCCTATTTTATTATTCCATGCTAATGTATTCAAGCAAAATGCCTGCTTTAAACACTCTAATTTTTTCAAAGTAAAGGTCCTGGTTCCCCGCGACACCCAATTAAGGGCATCGCGGTTCTCCAGAAGGTGAGAAATTGACTACACCAGTTCATACCCCTTAAGGCACGACCGATGTGTCAATCCCGAAATTCAACTACGAGCTTTTTAACTGCAACAACTTTAATATACGCTATTGGAGCTGGAATTACCGCGGCTGCTGGCACCAGACTTGCCCTCCAA
+
<D0DBGC<<DEC@HE<1<FE@HH1<CCFHHCHHHI@11<<DHE<1D1111<DH@G0GHH1D11<1<11DC<<<0//<<D11<1DC11<C<1<<111<1D@C1@@?EEEHHG?HH@1HFFFD1ED<FBB<EHGHFCH?HHHHH7E1F@HFE51<<;HDHHHH?7B.?@HEHAC8CGCGHHHG8<C<E<C@EED/<FFHHGCHG/@FC@?HGGHIHGCCHEGAHCDEE<GD/11E<<0<<<0EIFGC?@EHH@EF<HCEHEHFC?G@HE<E<<C1EGHG<?EH?EHF1HGEGF1HFF1HHEHHC<HCC@<1@H?G<F<D?DHHIHDHCF1CHHD11<C1HHFECCG<@H@DD@@
@HISEQ:969:HM2KJBCX2:2:1102:9331:34951 2:N:0:ACTATGCA
CACCTGTAGTAGCCCAACTATCCCTATTAATCATTACATCGATCCTAGAAACCAACAAAATAGAATCGGATGTCCTATTTCATTATTCCATGCTAATGTATTCAAGCGTGAGCCTGCTTTAAACACTCTAATTTTTTCAAGGTAACAGTCCTAATTCCCCGTGACACCAAATTAATGGCATTACGGTTCTTTAGAAGGTGAGAAATCAATAATATCAGTACATACCAACGGCATGACCGAAACATTGATCCCGAAATTCAACTACGAGCTTTTTAACTGCAACAACTTTAATATACGCTATTGGAGCTGGAATTACCGCGGCTGCTGGCACCAGACTTGCCCTCCAA
+
DCDDDIIIIIIIIIIIIIIIIIIIIIIIIHIIIIIIIIIIIIIIIIIIIIIIHIIIIHHIIIHIIIIIIIIIIIIIGIIIIIIIIIIHHHHIIIIIIIIIIHIIIHHIIIIIIIIIIIIIIHIIIHIIIIHIIIIIIIIIHIIIIIIIIIIIIIIIIIIIHHHIHIGIIIIIIIIIIIIIIIIIIIIIIIIIIIIIIIIIIIIIIIIIIIIIIIHIIIIIIIIIIIIIIIIIIIIIIIIIIIIIHIIIIIIIIIIHIIIIIIIIIIIIIIIIIIIIIIIIIIIIIIIIIIIIIIIIIIIIHIIIIIIIHIIIIIIIIIIIIIIIHIIIIIIIIIIIIIIIIIDDDDD
@HISEQ:969:HM2KJBCX2:2:1102:4108:35090 2:N:0:ACTATGCA
CACCTGTAGTAGCCCAACTATCCCTATTAATCATTACGGTGGTCCTAGAAACCAACAAAATAGAACCACAACGTCCTATTCTATTATTCCATGCTAATCTATTCAAGCAAATGCCTGCTTTAAACACTCTAATTTTTTCAAGGTAATGGTCCTGGCTCCCCGGCACACCCAATAAAGGACATACTGGTTCACCAGAAGGTGGACCCGACACAGGACAGTACTCGCCAAAGACGGACCGCCCGGCCAGGCCTAAAATTCAACTACGAGCTTTTTAACTGCAACAACTTTAATATACGCTATTGGAGCTGGAATTACCGCGGCTGCTGGCACCAGACTTGCCCTCCAA
+
DDDCDIIIIIHHHEEHHHIIHHIIIGHIHIIIIIIIIIHIIIHHIIGHHHIIIIIHHHHHIIHIHIIIIIIIIIIIIIHIIIFHIIIIIIIIIIHIIGIHIHCHHHIIHHHGHHHHHIHIHHHIGHIHHHHIEHIIHIHHIHHIHIHHHFHIIEHHHGIHDIGIIHHFIHIIIIIHIIIIIIIIHHEHHHIHIHHHHIIIHHHHHIIHHIIIIIIIIIIIIHIIIGIIIHIIIIHIIIGIIHHHHIIIIHIIIIIIIIIHHHIHHGIIIIIIIIIIIIIIIIIIIIIIIIIIIIIIIHHHHIIIIIIIIIHHIIIIIGIIIIIIIIIIIIIIIIIIIGIIHDDDDD
@HISEQ:969:HM2KJBCX2:2:1102:18264:35108 2:N:0:ACTATGCA
CACCTGTAGTAGCCCAACTATCCCTATTAATCATTACGGTGGTCCTAGAAACCAACAAAATAGAACCACAACGTCCTATTCTATTATTCCATGCTAATCTATTCAAGCAAATGCCTGCTTTAAACACTCTAATTTTTTCAAGGTAATGGTCCTGGCTCCCCGGCACACCCAATAAAGGACATACTGGTTCACCAGAAGGTGGACCCGACACAGGACAGTACTCGCCAAAGACGGACCGCCCGGCCAGGCCTAAAATTCAACTACGAGCTTTTTAACTGCAACAACTTTAATATACGCTATTGGAGCTGGAATTACCGCGGCTGCCGGCACCAGACTTGCCCTCCAA
+
DDDDDIIIIIIIIHIIIIIIIIIIIIIIIIIIIIIII1DGIIIIIIIIEHIIIHIIIHIGHHHIIIIIIIIIIIIIIIIIIIIIIIIIIHHGIIIIIIIIIHHFIIHIIHIIIGIIIIIIIIIIIIIIIIIIIIIIIIHIIIIIIIIIIIIIIIIIIIGIHIIIIIIIIIIIIIIIIIIHIIIHIIIIIIIIIIIIIIIIIIIIIIIIIIIIIHIIIIIIIIIIIIIIIIIIIIIIIHIIHIIIHIIIIHIIIIIIIIIIIHIIIIIIIIIIIIIIIIIIIIIIIIIIIIIIIIIIIIIIHIIIIIIIIIIIIIIIIIIIIIIHIIIIIIIIIIIIIIIIIDDDDD
@HISEQ:969:HM2KJBCX2:2:1102:12585:34726 2:N:0:ACTATGCA
CACCTGTAGTAGCCCAACTATCCCTATTAATCATTACGGTGATCCTAGAAACCAACAAAATAGAACCATGCCGTCCTATTCTATTATTCCATGCTAATGTATTCGAGCAAAAATGCCTGCTTTAAACACTCTAATTTTTTCAAGGTAAAGGTCCTGGATCCGCAAGACACCCAATTAAGGACATCAAGTTTCTCCAGAAGGTGAGAAATCAACAGCGACAGTTCATACCCCTTAAGGCATGACCATCACGTCAATCCCGAAATTCAACTACGAGCTTTTTAACTGCAACAACTTTAATATACGCTATTGGAGCTGGAATTACCGCGGCTGCTGGCACCAGACTTGCCCTCCAA
+
DDDDDIIIIHIIIIIIIIIIIIIIIIIIIIIHIIIIIIHHIIIIIIIGHHIHIIIIIIIIIIHHHIIGHEHHHHHHHIGHGHEHIHHHIIIIHHIHHGHEHHGGHHEDHHIIIIIIIIHHIEHIIIHIHHIIIGHIHHHIIIHIIHGIIIIHHHIHIIHIHIIIIIHIIIIIIIHHIIIIIIHIIIIIHHHIIIIIIIIIIIIIHIIIIIIIIIIIIIIIIIIIIIIIIIIIIIIIIIIIIIIIIIIIIIHHIHIHIIIIIIHHIIIIIIIIIIIIIIIHIIIIIIIIIIHHGHIIIHIIIIIIIIIIIIIIIIIIIIIIIIIIIIIIIIIIIIIIIIIIIIIIIIIIDDCDD
@HISEQ:969:HM2KJBCX2:2:1102:9253:35495 2:N:0:ACTATGCA
CACCTGTAGTAGCCCAACTATCCCTATTAATCATTACGGTGATCCTAGAAACCAACAAAATAGAACCATGCCGTCCTATTCTATTATTCCACGCTAATGTATTCGAGCAAAAATGCCTGCTTTAAACACTCTAATTTTTTCAAGGTAAAGGTCCTGGATCCGCAAGACACCCAATTAAGGACATCAAGTTTCTCCAGAAGGTGAGAAATCAACAGCGACAGTTCATACCCCTTAAGGCATGACCATCACGTCAATCCCGAAATTCAACTACGAGCTTTTTAACTGCAACAACTTTAATATACGCTATTGGAGCTGGAATTACCGCGGCTGCTGGCACCAGACTTGCCCTCCAA
+
DDDDDIIIIIIIIIIIIIIIIIIIIIIIIIIIIIIIIIIIIIIIIIIIIIIIIIIIIGIHIIIIIIIIIIIIIIIIIIIIIIIIIIIIIII1DEHIIHIIIHHIIHHIIIIIIIIHIIIGIIIIIIIIIIIIIIIIIIIIIIIIIIIIIIIIHIIIIIIIIIHIIIIIIIIIIIIIIIIIIIIIIIIIIIHIIIIIIIIIIIIIIIIIIIIIIIIIIIIIIIIIIIIIIIIIIIIIIIIIIIIIIIIIIIIHIIIIIIIIIIIIIIIIIIIIIIIIIIIIIIIIIIIIIIIIIIIIIIIIIIIIIIIIIIIIIIIIIIIIIIIIIIIIIIIIIIIIIIIIIIIIIIIIDDDDD
@HISEQ:969:HM2KJBCX2:2:1102:17606:35687 2:N:0:ACTATGCA
CACCTGTAGTAGCCCAACTATCCCTATTAATCATTACGGTGATCCTAGAAACCAACAAAATAGAACCATGCCGTCCTATTTTATTATTCCATGCTAATGTATTCAGGCATAGGCCTGCTTTGAGCACTCTAATTTTTCAAGGTAATGGTTCTGCTTCCCCGGCACATCAAATTAATGGCATACCGGTTATTCAGAAGGTAGGAATCCATCACACCAGTGCGGACCGTGAGGCCCGACCGACGGATAGATCCCGAAATTCAACTACGAGCTTTTTAACTGCAACAACTTTAATATACGCTATTGGAGCTGGAATTACCGCGGCTGCTGGCACCAGACTTGCCCTCCAA
+
BDDDAFHHEHHEHCECCHHHIHE@C@EE@EEHHHCGHEEHHEFHHGF1<C1CHEEGFIIIIHIHGEH?@FHIIHDHFC1<FEGHHI?CF@GHHECF1FGCFHC@DFCEHCGGDC?F1CG?G?<HHIHIGHHEHHCHH811FGG@HB<1<DDFG@HHEGHHHBGHHG1HF@CGHHICCHF@?CDEDFIHEEHHHFH7HHGCHHGECHHHEG<CCHC//8C<<<<6F<<@8C/?IIIHC<IIIIHHDCD<<//C?GC<<11ECE</D<1ED<11HFEFHIHHEFD1HEF1@C<100HC1GC<CCFC@CD11FCFHCC//<<11F?H@FHHF<1CCC<GCCCHIHD@D<0
@HISEQ:969:HM2KJBCX2:2:1102:6050:35935 2:N:0:ACTATGCA
CACCTGTAGTAGCCCAACTATCCCTATTAATCATTACGGCTCTCCTAGAAACCAACAAAATAGGAGCGCCGTCCTATTCTATTATTCCATGCTAATGTATTCGAGCAAAGGCCTGCTTTGAACACTCTAATTTTTTCAAAGTAAAAGTCCTGGTTCCCCGACACGGCCAGTGAAGGCCATGCGGCTCCCCAGAAGGAAAGGCCCGGCCGGACCAGTGCACGCGGTGAGGCGGACCGGCCAGCCAGGCCCAAGGTTCAACTACGAGCTTTTTAACTGCAACAACTTTAATATACGCTATTGGAGCTGGAATTACCGCGGCTGCTGGCACCAGACTTGCCCTCCAA
+
DCDDDIIIIIIIIIIIIIIIIIIIIIIIIIIIIIIIIIHIIIIIIIIIIIIIIIIIGHHGIIIIIIIIIIIIIIIIIIIIIIIIIIIIIIIIIIIIIIIIIIIIIIIIIIIIIIIIIIIIIIIIIIIIIIIIIIIIIIIIIIIIIIIHIIIIIIIIIIIIIIIIIIIIHIIIIIIIIIIIIIIIIIIHIHIIIIIIIIIIIIIIIIIIIIIIIIIIIIIIIIIIIIIIIIIIIIIIIIIIIIHIIIIIIIIIIIIIIIIIIIIIIIIIIIIIIIIIIIIIIIIIIIIIIGIIIIIIIIIIIIIIIIIIIIIIIIIIIIIIIIIIIIIIIIIIIIIIIIIDDDDD
@HISEQ:969:HM2KJBCX2:2:1102:6636:35816 2:N:0:ACTATGCA
CACCTGTAGTAGCCCAACTATCCCTATTAATCATTACGGTGATCCTAGAAACCAACAAAATAGAACCATGCCGTCCTATTCTATTATTCCATGCTAATGTATTCGAGCAAAAAATGCCTGCTTTAAACACTCTAATTTTTTCAAGGTAAAGATCCTGGATCCGCAAGACACCCAATAAAGGACATCAAGTTTCTCCAGAAGGTGAGAAATCAACAGTAACAGTTCATACCCCTTAAGGCATGACCATCACGTCAATCCCGAAATTCAACTACGAGCTTTTTAACTGCAACAACTTTAATATACGCTATTGGAGCTGGAATTACCGCGGCTGCTGGCACCAGACTTGCCCTCCAA
+
DDDDDIIIIIIIIIIIIIIIIIIIIIIIIIIIIIIIIIIIIIIIIIIIIIIIIIIIIHHHHHEHIIHIIIIHIIIIIHIIIIIIIIIIIIIIIIIIIIHIIHHHIIHIIIIIIIIIIIIIIIIIIIIIIIIIIIIIIIIIIIHIIIIIIIIIIHIIHHIIIIIIIIIFIIIIIIIIIIIIIIIIIIIIIIIIIIIIIIIIIIIIIIIIIIIIIIIIIIIIIIIIIIIIIIIIIIIIIIIIIIIIIIIIIIIHGIIIIIIIIIGIIIIIIIIIIIIIIIIIIIIIIIIIIIIIIIIIIIIHIIIIIIIIIIIIIIIIIIIIIIIIIIIIIIIIIIIIIIIIIIIIIIIIIDDDDD
@HISEQ:969:HM2KJBCX2:2:1102:11434:35581 2:N:0:ACTATGCA
CACCTGTAGTAGCCCAACTATCCCTATTAATCATTACGGTGATCCTAGAAACCAACAAAATAGAACCATGCCGTCCTATTCTATTATTCCATGCTAATGTATTCGAGCAAAAATGCCTGCTTTAAACACTCTAATTTTTTCAAGGTAACAGTCCTAATTCCCCGTGACACCAAATTAATGGCATTACGGTTCTTTAGAAGGTGAGAAATCAATAATATCAGTACATACCAACGGCATGACCGAAACATTGATTCCGAAATTCAACTACGAGCTTTTTAACTGCAACAACTTTAATATACGCTATTGGAGCTGGAATTACCGCGGCTGCTGGCACCAGACTTGCCCTCCAA
+
DDDDDIIIIIIIIIIIIIIHIIIIIIIIIIIIIIIIHIIIIIIIIIIIIIIIIIIIIHIHIIGHIIIIIIIHIHIIIHHIHIIIIIIIIIIICHIHIHHHIIHHIIIIIIIIIIIIIIIIIIIIIIIIIIHIIHIIIIHIIIIIIIIIIIIHIIIIIIHIIIIIIIIIIIIIIIIIIIIIIIIIIIIIIIIHIIIIIIIIIIIIIIIIIHIIIIIIIIIIIIIIIIIIIIIIIIIIIIIIIIIIIIIIHIIIIIIIIIIIIIIIIIIIIIIIIIIIIIIIIIIIIIIIIIIIIIIIIIIIIIIIIIIIIIIIIIIIIIIIIIIIIIIIIIIIIIIIIIIIIIIIIDDDDD
@HISEQ:969:HM2KJBCX2:2:1102:20355:36013 2:N:0:ACTATGCA
CACCTGTAGTAGCCCAACTATCCCTATTAATCATTACGTCGATCCTAGAAACCAACAAAATAGAATCAAACGTCCTATTTCGTTATTCCATGCTAATGTATTCAAGCGTGAGCCTGCTTTAAACACTCTAATTTTTTCAAAGTAACAGTCCTGATTCCCCATGACACCAAATTAATGACATCATGGTTCGTCAGAAGGTAGGAATCAATAATACCAGTACGTACAATAGCACGACCAATAAATTGATCCCGAAATTCAACTACGAGCTTTTTAACTGCAACAACTTTAATATACGCTATTGGAGCTGGAATTACCGCGGCTGCTGGCACCAGACTTGCCCTCCAA
+
DDDDDIIIIIIIHHIIIIIIIIIIIIIIIIIHIIHIIHIEHHIHIIIIIIIIIIIIIIIIIIIIIIHIIHFHE1EHHHHHHIHIIIIHEHIHIIIIHIIIHGIIHIIIIIIIHHHIHGIHIIHHIIIGHIIIIIIIIHHHIIHIIIIIIHHHHHHIIHHHFGHIIHCIHIIHHIIIHH:IIIIIGIIHHGIIHIIIIHIHHHIIHIIIIIIHIIIIHIIIIIIIIIIIIIIIIIIIIIIIIHHHIHIIIIIIIIHHGIIIIIIIIIHHIHIIHHHIIIIIIIHIIIIIIIIIHIIIIIIIIIIIIIIIIIIIIIIIIIIIIIIIIIIIIIIIHIIIIIIIDDDDD
@HISEQ:969:HM2KJBCX2:2:1102:9742:36190 2:N:0:ACTATGCA
CACCTGTAGTAGCCCAACTATCCCTATTAATCATTACTTCAGTCCTAGAAACCAACAAAATAGAACCAAAGTCCTATTCCATTATTCCATGCTAATATATTCAAGCAAACATGCCTGCTTTAAACACTCTAATTTTTTCAAAGTAAAAGTCTTGGATCCCTAGCGCACTCAATTAAGAGCACACTAGTTCCCCAAAAGGAAAAGCCCAAAGTTGCAGTACAAACCTTACGGTTGACGGCAACTATAAGCCCAAAATTCAACTACGAGCTTTTTAACTGCAACAACTTTAATATACGCTATTGGAGCTGGAATTACCGCGGCTGCTGGCACCAGACTTGCC
+
DDDDDIIIIIIIIIHIIIIHIIFHIIIHHHHHGEHIIIIIIIIGHIIIIHHHHHIIGHFFHHDHIIIIIIHIHIIIIHHHHIIIIIIEGHHHHIIIIIIIIIIIIIIIIIIIIHIIIIIIIIHHIIIIIIIIIIIHIHIIIIIIIIIIIIIHIHHCIIHGHIIIIHHIIIIIIIHHIIIIHIHHHHHHHIHIIIHHHIIIIIIIHIIHHIIIIIIIIIIIIHIIIIIIIIIIIIIIIH9IHIIIHIIIIIHIIIHIIHHGIIIIHHIIIHIIIIIIIIIIIIIIIIIIIIIHFGIIHIIIIIIIIIIIIIIHHIIIIIIIIIIIIIIIIIIIIIIDDDDD
@HISEQ:969:HM2KJBCX2:2:1102:9518:36191 2:N:0:ACTATGCA
CACCTGTAGTAGCCCAACTATCCCTATTAATCATTACGTCAATCCTAGAAACCAACAAAATAGGATCAAACGTCCTATTTCATTATTCCATGCTAATGTATTCAAGCGTTAGCTTGCTTTAAACACTCTAATTTTTTCAAAGTAACAGTCCTGTTTCCCTGCAACACCAAATTAATGGCATTACAGTTCTTCAGAAAGGAGGAATCAGCGAAGCCAGTACATACCAGTGGCATGACCAACCTGCTGACCCCGAAATTCAACTACGAGCTTTTTAACTGCAACAACTTTAATATACGCTATTGGAGCTGGAATTACCGCGGCTGCTGGCACCAGACTTGCCCTCCAA
+
DBDDDHIIEHIGIIIIIIIIIIIIIIIIIIIIIIIIIIIIHIIIIHHHHIIIIHIIIIIHIIIIIIIIIIIHHIGIIIHIIIIIIHIHIHIIEHHIIGHHHGIIIIHIIIIIIIHHHHHIIEIHHHIIIIEIIHIIIIIGHIIIIIIIIIHHIHIHIIIIHHHHIIIIIHIIIHGIIIHIIIIIIIHIIIHHHIIIIIIIIIIIHIIIIIIIIIIIIIIIIIIIIHIIIIIIIIIIIIIIIIIHHIIIIIHHHHHHHHIIIIIIIHIIIIIIIIHIIIGIIIIIHIIIIIIIIIIIIIIIIIIIIHIIIIIIIIIIIIIGIIIIIIIHIIIIIIIIIIIIIDDDDD
@HISEQ:969:HM2KJBCX2:2:1102:13729:36878 2:N:0:ACTATGCA
CACCTGTAGTAGCCCAACTATCCCTATTAATCATTACGGTGATCCTAGAAACCAACAAAATAGAACCATGCCGTCCTATTCTATTATTCCATGCTAATGTATTCGAGCAAAAATGCCTGCTTTAAACACTCTAATTTTTTCAAGGTAAAGGTCCTGGATCCGCAAGACACCCAATAAAGGACATCAAGTTTCTCCAGAAGGTGAGAAATCAACTGCAACAGTTCATACCCCTTAAGGCATGACCATCACGTCAATCCCGAAATTCAACTACGAGCTTTTTAACTGCAACAACTTTAATATACGCTATTGGAGCTGGAATTACCGCGGCTGCTGGCACCAGACTTGCCCTCCAA
+
DDDDDIIIIIIIIIIIIIIIIIIIIIIIIIIIIIIIIIIIIIIIIIHIIIIIIIIIIIIIIIIIIIHIIHIIIIGIIIIIIIIIIIIIIIIIIHIIIIGHIHHIIIIIIIIIIHHIIIHIIIIIIIIIIIIIIIIIIIIIGIIIIIIIIHIIIIIIIIIIIIIIIIIIIIHIIIIIIIHIHIIIIIHIIIHIIIHIIIIIIIIIIIIIHIIIIIIIIIIIIIIIIIIIIIIIIIIIIIIIIIIIIIHIIIHHIIIIIIIIIIIIIIIIIIIIIIIIIIIIIIIIIIIIIIIIIIIIIIIIIIIIIIIIIIIIIIIIIIIIIIIIIIIIIIIIIIIIIIIIIIIIIIIIDDDDD
@HISEQ:969:HM2KJBCX2:2:1102:16114:37003 2:N:0:ACTATGCA
CACCTGTAGTAGCCCAACTATCCCTATTAATCATTACGGTGATCCTAGAAACCAACAAAATAGAACCATGCCGTCCTATTCTATTATTCCATGCTAATGTATTCGAGCAAAAATGCCTGCTTTAAACACTCTAATTTTTTCAAGGTAAAGGTCCTGGATCCGCAAGACACCCAATAAAGGACATCAAGTTTCTCCAGAAGGTGAGAAATCAACTGCAACAGTTCATACCCCTTAAGGCATGACCATCACGTCAATCCCGAAATTCAACCACGAGCTTTTTAACTGCAACAACTTTAATATACGCTATTGGAGCTGGAATTACCGCGGCTGCTGGCACCAGACTTGCCCTCCAA
+
DDDCDIIIIIIIIHIIIIIIIIGHIIIIIIIIIIIIIIIIIIIIIIIIHIIIHIIIIIIIHHHHHIGHHIHHIHIIHIIIIIIIIIIIHHHIIIIHHIHIIFHIIIIIIIHHHIIIIIIIIIIIIIIIIIIIIIHIIIIIIIIIHIIIIIIIIIHIIHIIIIIIIIIIIIIHIHIIIIHIIIIIIIHIHHHIIHIIIIIIIIIIHIIIIIIIIIIIIIIIIHIIHIIIIHHHHIIIIIIIIIIIIIIIIIHHIIIIIIIIIIIIIIIIHHIIIIIIIIIIIHIIIIIIIIIIIIIHIIIIHIIIHIIIIIIIIIHHIIIIIIIHIIIIIIIIIIIIIIIIIIIIIIIIDDDDD
@HISEQ:969:HM2KJBCX2:2:1102:7325:37470 2:N:0:ACTATGCA
CACCTGTAGTAGCCCAACTATCCCTATTAATCATTACGGTGATCCTAGAAACCAACAAAATAGAACCATGCCGTCCTATTCTATTATTCCATGCTAATGTATTCGAGCAAAAATGCCTGCTTTAAACACTCTAATTTTTTCAAGGTAAAGGTCCTGGATCCGCAAGACACCCAATAAAGGACATCAAGTTTCTCCAGAAGGTGAGAAATCAACAGTAACAGTTCATACCCCTTAAGGCATGACCATCACGTCAATCCCGAAATTCAACTACGAGCTTTTTAACTGCAACAACTTTAATATACGCTATTGGAGCTGGAATTACCGCGGCTGCTGGCACCAGACTTGCCCTCCA
+
DDDDCIIIIIIHHHIIIIIIII1FHIIIIIIIIIIIIIIIIIIIIIIIIIIIIHIIIIIIIIIIIIIIIHIIIIIIIIIIIIIIIIIIIHIIHHIIIIIIIIHIHIHHIIIIIIIIHI?HHHHHIIIIIIIIIIIIIHHIIIIHIIIIHIHHHFIHHIIIIIIIIIIIIIIIIIHIIIIIIIIIIIIIHHHIIIIHIIIIIIIIIIIHHIIIIIHIHIIIIHIIIHHHIIIIIIIIIIIIIIIIIIIFIHGIIGIIIIIIIIIIIIIIIHIIIIIIIIHIIIIIIIIIIIIIHIHIIIIHHIIIIIIIIIIIIIIIIIIIIIIIIIHIIHIIIIIIIIIIIIIIIIIDCCDD
@HISEQ:969:HM2KJBCX2:2:1102:12249:37729 2:N:0:ACTATGCA
CACCTGTAGTAGCCCAACTATCCCTATTAATCATTACGTCGATCCTAGAAACCAACAAAATAGAATCAAACGTCCTATTTCATTATTCCATGCTAATGTATTCAAGCGTGCGCCTGCTTTAAACACTCTAATTTTTTCAAAGTAACAGTCCTGATTCCCCACGACACCAAATTAATGACATCGCGGTTCTTCAGAAGGTAGGAACCAATAATGCCAGTGCGTACCGAGGCACGACCGACAATCTGATCCCGAAATTCAACTACGAGCTTTTTAACTGCAACAACTTTAATATACGCTATTGGAGCTGGAATTACCGCGGCTGCTGGCACCAGACTTGCCCTCCAA
+
BDBDAHIIIIIHHHHHHIHHIIIIIIIIIIHIIGIIIIIHIIIIHHGHCHHEFHHIIIIFHIHEHIIIGIEH@F=GHHFHEEHHFEHHIIGGHHIIIHIHHHHIIHHHHCHHEGHGHHIIIGCHIIHIHI1GHIEHHHIFIHEHHHHH1DGHHHIIIHFEGHCHHIIHHEHHGHHGIHHIHHHHHCEFGHIIIIIIIIHIHHHIHHIIIIIHEHHIIIIIIHHHFHEHIIIIHEHCHHIIHHGCIIIIHHFHIIHHHIHIIIIHHIIIIHIIHHIIIHHIIIIIIHGIIIIIHIIHHHIHHIGIIIIIIIHIIIIIIHIIIIIIIIHHGIIIHIIIIHHGDBBDD
@HISEQ:969:HM2KJBCX2:2:1102:11471:36711 2:N:0:ACTATGCA
CACCTGTAGTAGCCCAACTATCCCTATTAATCATTACAGCGGTCCTAGAAACCAACAAAATAGAACCGATGTCCTATTCTATTATTCCATGCTAATGTATTCGAGCAAAGGCCTGCTTTGAACACTCTAATTTTTTCAAGGTAAAAGTCCTGGTTCCCCACGACACCCAGTAAAGGGCATCGGGTTTCCCAGAAGGAAAGACCCGACCGAATCCGTACGCTCGATTAGGAGGACAGATCAGCCAGGTCCAAGGTTCAACTACGAGCTTTTTAACGGCAACAACTTTAATATACGCTATTGGAGCTGGAATTACCGCGGCTGCTGGCACCAGACTTGCCCTCCA
+
DDDDDIIIIIIIIIIIIIIIIIIIIIIIIIIIIIIIIIHIIIIIIIIIIIIIIIIIIGHIIIHHHIIHHHIHIIIIIIIIIIIIIHIIHIIIIIIIIIIIIIHHIIIIIIIHIIIIIIIHHHIIIIIIIIIIIIIIIIIIIIIIIIIIIIIIIIIIIIIIIIIHIIIHIIIIIIIIIIIIHIIIIIIIIIIIIIIIIIIHIHIIHHHIIIIIIIIIIIIIIIIIIIIIIIIIIIIIIIIIHIIIIIIIIIIIIIIIIIIIIIIHIIIIIIIIIIIIIIIIHGHIIIIIIIIHIIIIIIIIIIIIIIIIIIIIIHIIIIIIIIIIIIIHIIIIIIIIIIDDDDD
@HISEQ:969:HM2KJBCX2:2:1102:16506:37559 2:N:0:ACTATGCA
CACCTGTAGTAGCCCAACTATCCCTATTAATCATTACGTCAATCCTAGAAACCAACAAAATAGGATCGAACGTCCTATTTCATTATTCCATGCTAATGTATTCAAGCGCGAGCCTGCTTTAAACACTCTAATTTTTTCAAAGTAACAGTCCTGATTCCCCGCCACACCAAATAAATGGCATAACGGTTCTTCAGAAGGGAGGAATCAGTGACACCAGTACATACCAAAGGCACGACCAGCGTACTGATCCCGAAATTCAACTACGAGCTTTTTAACTGCAACAACTTTAATATACGCTATTGGAGCTGGAATTACCGCGGCTGCCGGCACCAGACTTGCCCTCCAA
+
CDDDDIIIIIIIIHHHHHIIIIIIIHHIGIIHIHIIHHHIIHIGHIHIHHIHIIIIIIIIIHIHEHHICGFHHCGHIIIIIHIHHIHHCE1FFHHIIEHHIGHGHHHIHIIIIGIIHIIHHHHHHHHHHIIIIIHHHIIIHHHHIHIIIIIIIIIHIIIHIIHFHHIIIIIIHIHIIIIIIHIIIIIIIIIIIIIIIIIIIHIIIIIIIIIIIIHIIIIIIIIIIHHFIIHIIIIIIIIIIIHHFIIIIIGIIIIHGIHIIHEIIHIIIIIIIIIIIIIIIHIIIIIIIIIIIIIIIHHHHIIIIIIIIIIIIIIIIIIIIIIHIIIIIIIIIIHIIIIIIDDDCD
@HISEQ:969:HM2KJBCX2:2:1102:18401:37767 2:N:0:ACTATGCA
CACCTGTAGTAGCCCAACTATCCCTATTAATCATTACGGTGATCCTAGAAACCAACAAAATAGAATCATGCCGTCCTATTTTATTATTCCATGCTAATGTATTCAAGCAAAATGCCTGCTTTAAACACTCTAATTTTTTCAAAGTAAAGGTCCTGGTTCCCCGCGACACCCAATTAAGGGCATCGCGGTTCTCCAGAAGGTGAGAAATTGACTACACCAGTTCATACCCCTTAAGGCACGACCGATGTGTCAATCCCGAAATTCAACTACGAGCTTTTTAACTGCAACAACTTTAATATACGCTATTGGAGCTGGAATTACCGCGGCTGCTGGCACCAGACTTGCCCTCCAA
+
CDDDDIIIIIIIIIIIIIIIIIIIIIIIIIIIIIIIIIHIIIIIIIIIIIIIIIIIHHHHIIIHIIIIIIIIIIIIIIIHIIIIHIIIIIIIIGIIIIIIIHIIIIHIIIIIIIHIIIIIIIHHIIIIHIIHGHIGIIIIIIIIIIIIIIIIIHIHIIIIIIIIIIIIIIIIIIIIIHIHIIIIIIHIIIIIIIIIIIIIIIIIIIIIIIIIIIIIIIHIIIIIIIIIIHIIIIIIIHIIIIIIIIIIIIHIHIIIIIIIIIIIIIIIIIIIIIIIIIIIIIIIIIIHIIIIIIIIIIIIIIIIIIIIIIHIIIIIIIIIIIIIIIIHIIIIIIIIIIIIIIIIIIIDDDDD
@HISEQ:969:HM2KJBCX2:2:1102:14108:38441 2:N:0:ACTATGCA
CACCTGTAGTAGCCCAACTATCCCTATTAATCATTACGGTGGTCCTAGAAACCAACAAAATAGAACCACAACGTCCTATTCTATTATTCCATGCTAATCTATTCAAGCAATAGCCCGCTTTAAACACTCTAATTTTTTCAAGGTAATGGTCCTGGCTCCCCAACACACCCAATAAAGGACATGCTGGCTCACCAGAAGGAAGACCCGACAGCAGACAGTACTCGCCAAAGACGGACCGCCCGGCCAGGCCTAAAATTCAACTACGAGCTTTTTAACTGCAACAACTTTAATATACGCTATTGGAGCTGGAATTACCGCGGCTGCTGGCACCAGACTAGCCCTCCAA
+
DDDDDIIIIIIIIIIHIIIIIIIIIIIIIIIIIGIIIIIIIIIIIIIIIIIIIIIIIIIIIIHHHIIIIIIIIHIIIIIIIIIIIIIIIIIIIIIIIIIHIIHHIIIIIIIIIHIIIIHIIIIIIIIIIIIIHHHHIIIIIIIIIIIIIHHIIHIHHGIHIIIIIIHIIIIIIHHIIIHIIIIIIIIIIIIIIIIIIIIIIIIIIIIIIIIIIIIIIIIIIIIIIIIIHHHIIIIIIIIIIIIIHIIIIHIIIIIIIIHIIIHIIHIIIIIIIIHIIIIIIIIIIIIIIIIIIIIIIIHHIIIIIIIIIIIIIIIIIIIIIIIIIIIIIIIHIIIIIIIIIDDDDD
@HISEQ:969:HM2KJBCX2:2:1102:7630:38749 2:N:0:ACTATGCA
CACCTGTAGTAGCCCAACTATCCCTATTAATCATTACGGTGATTCAGAAACCAACAAAACAGGACCACCGTCCTATTCTATTATTCCATGCTAATGTATTCAGACGTAAGCCTGCTTTGAACACTCTAATTTTTTCAAGGTAAAGGTCCTGGTTTCCCACCACGCTAAATTAATAACATGATAGTTCCCCAGAAGGTAGAAATTCTACACACCAGTACAGACTTGTTAGCCCGACCAACGGTAGAATCCCGAAATTCAACTACGAGCTTTTTAACTGCAACAACTTTAATATACGCTATTGGAGCTGGAATTACCGCGGCTGCTGGCACCAGACTTGCCCTCCAA
+
DDDDDIIIIIIIIIIIIIIIHIIIIIIIIIIIIIIHIIIHIIIIIIHIIIIIIIIIIIIIIIHHIIGIIIIHIIIIIIIIIIIIIHIIIIHIIIIHIIIIIIHIIIIIIIHIIIIIIIIIIIIIIIIIIIIIIIIHGIIIIIIIIIIHIHIIIIIIIIIIIIIHIIIIIIIIIIIIHIIIIIIIIIIIIIIIIIIIIIIIIIIIIIIHIIIIIIIIIHIIIIIIIIIIIIIIIIIIIIIIIHGFIIIIIIIIIIIIGIIIIIIIIIIGIIIIIIIIIIIIIIIHIIIHIIIHGIIIIIIIIIIIIIIIIIIIIIIIIIIIIIIIIIIIIIIIIIIIIIIIDDDDD
@HISEQ:969:HM2KJBCX2:2:1102:16263:38346 2:N:0:ACTATGCA
CACCTGTAGTAGCCCAACTATCCCTATTAATCATTACCTCGACTCCGAAAGCCAACGAAATAGAACCGAGATCCTATTCCATTATTCCATGCACTAATGTTCAGGCTGTAGCGCCTGCTTTGAGCACTCCAATTTTTTCAAAGTAAACGTGCTAGCCACCCGTGGCACTCGGTTAAGAGAACCACGAACGAACTAACAAAATCGTCCGGGCAGACAGTACCAGACGAATCTGAACCATCCGCCCGAAACCGAGATCCAACTACGAGCTTTTTAACCGCAACAACTTTAATATACGCTATTGGAGCTGGAATTACCGCGGCTGCTGGCACCAGACTTGCCCTCCAA
+
DDADDHIHIHHIIECECC@HEE@EHIIII@HEHIIFCHHHEGHIIFHCHEC<<CHCHHHFHHHCHI1?ED<CCFGCHHHHIIIGHHF11C1FFFFD@GHIHHGCHHHFHD<DHHEFEGHGHEHHGBHIHHHFHHIHGHHGAGGCCHHEEHCHIIIIHIHCEEHHHIIIIHFHGDHFFGHHHHHHHHHIEHHDIHGDFIHHHEC8<BD/C?EIGHGG?7GHHEEDG@HHGHGGECEDCHD?A?C<CCEHIIIIHHGCHIHHHDGHF@EEHGF@HEHHHHIHHEDD<<<HFC@=IIHEFGEEHIHFIGIHEHHHHEC/?EECFCFFC?HIIHHHHHHEECHF@D@DB
@HISEQ:969:HM2KJBCX2:2:1102:2516:39971 2:N:0:CCTATGCA
CACCTGTAGTAGCCCAACTATCCCTATTAATCATTACGGCGACTCTAGAAACCAACAAAATAGAACCGCACGTCCTATTTTATTATTCCATGCTAATGTATTCGAGCATAAGCCTGCTTTGAACACTCTAATTTTCTCAAGGTAAAAGTCCTGGTTCCCCAACACACCCAGTGAAGGGCATGCCGGCTCACCAAGAGGTAAGACCCAGCCGGACAGTACATACCGTTAGGCAGACCATCCAGCCAGGCCTGAAGTTCAACTACGAGCTTTTTAACTGCAACAACTTTAATATACGCTATTGGAGCTGGAATTACCGCGGCTGCTGGCACCAGACTTGCCC
+
DDDDDIIIIIIIIIIIIIIIIIIIIIIIIIIIIIIIIIIIIIIIIIIIIIIIIIIIIIHIIIIIIIIIIIIIIGHHGGHHIIGIIIIIIIIIIIIIIIIIIHIHHHIIIIIIIIIIIIIIIIIIIIIIIHIIIIIIIIIHCHIIIIHEHIHEHHHHIHIIIIIIIHIGIIIIIIIIHIIIIIIHIIHIIIIIIIIIIIIIIIHIGIIIIIIIIHIIIIIIIIIIIIIIIIIIIIIIIIHIIIHIIIIIIIIIIIIIIIIIIIIIIIIIIIIIIIIIIIIIHEHHIIIIIIIIHIIIIHIIIIIIIIIIIIIIIIIIIIIIIIIIIIIIHIIIIIIDDDDD
@HISEQ:969:HM2KJBCX2:2:1102:2899:39656 2:N:0:ACTATGCA
CACCTGTAGTAGCCCAACTATCCCTATTAATCATTACGTCGATCCTAGAAACCAACAAAATAGAATCAAACGTCCTATTTCATTATTCCATGCTAATGTATTCAAGCGCGAGCTTGCTTTAAACACTCTAATTTTTTCAAAGTAACAGTCCTGATTTCCCGCGACACCAAATTAATGACATCGTGGTTCGTCAGAAGGGAGAAACCAATAATGCTAGTACGTACAAAGTACGACCGACATATTAGTCCCGAAATTCAACTACGAGCTTTTTAACTGCAACAACTTTAATATACGCTATTGGAGCTGGAATTACCGCGGCTGCTGGCACCAGACTTGCCCTCCAA
+
CDCDDIIIIIIIFGHHIHGIHIIIIHIIIIIIIIIIIIIIIIIIIIIIHIIIHIHIIHHHHFEFGHFHHIHH@GEHEEHFHIHEHEHGH<DHHIIFHHIIHIGIIIHHHHIGHGE?HGHHEEHIIHHHHIHIIHHHIIIIIIHIHHHIHIIHHHHIIIIHHCIHGIIIIHHHGIIIIIIHHIIIIIIHDHEIIIIIIHEIIIIIIIIHIHIIIHIHIIIIHHIIHIIIIIIIIIIHHIIHHIIIIIIHIIIIIIIIIIIIIIIIHIIIIIHIHIIIIIIHHFHHGFGIIIHIIIIIIIIIIIIIIIIIIIIIIIIIIIIIIIIIIIIIIHIIIIHG/IIDDDDB
@HISEQ:969:HM2KJBCX2:2:1102:10338:39685 2:N:0:ACTATGCA
CACCTGTAGTAGCCCAACTATCCCTATTAATCATTACGGTGATCCTAGAAACCAACAAAATAGAACCATGCCGTCCTATTCTATTATTCCATGCTAATGTATTCGAGCAAAATGCCTGCTTTAAACACTCTAATTTTTTCAAGGTAAAGGTCCTGGTTCCACATGACACCCAATTAAGGACATCATGCTTCTCCAGAAGGTGAGAAATCAACTGCGACAGTTCATACCCCTTAAGGCACGACCATCACGTCAATCCCGAAATTCAACTACGAGCTTTTTAACTGCAACAACTTTAATATACGCTATTGGAGCTGGAATTACCGCGGCTGCTGGCACCAGACTTGCCCTCC
+
DDDDDIIIIIIIIIIIIIIIIIIIIIIIIIIIIIIIIIIIIIIIIIIIIIIIIIIIIIIIIIIIIIIIIIIHIIIIIIIIIIIIIIIIHHIIIIIIIHIHHHFEHHIIIGIDHFHIIIHIIIIIIIIIIIIIIIIIHIIIIIHHEHHEHHHHHHHGHIIIIIIIIHEHHIIHHIHIIIEHIIHIIHGHIHHHHIIHH?CECHECHI?CGHHIIIIIHH:D@HFCHHHHHEHHCGC6HHHDHHHIFHFHIHIHIHHHC1G?HEHHF0EGHHHIIIIHEHGHEHCHHCHFECH@CCHCF@0CDHCFGGC@FHHHHEIIIIIHIHHDHHHGHGHEGIHEHE@D1@EE/@@B@D
@HISEQ:969:HM2KJBCX2:2:1102:8397:38840 2:N:0:ACTATGCA
CACCTGTAGTAGCCCAACTATCCCTATTAATCATTACGGTGGTCCTAGAAACCAACAAAATAGAACCATGCCCTCCTATTTTATTATTCCATGATAATGTATTCAAGCAAAAATGCCTGCTTTAAACACTCTAATTTTTTCAAAGTAAAGGTCCTGGTTCCCCGCGGCATCCAATTAAGGACATCGCGGTTCTCCAGAAGGTGAGAAATTGACTGCACCAGTTCATACCCCGTGAGGCACGACCGATGCGCCAATCCCGAAATTCAACTACGAGCTTTTTAACTGCAACAACTTTAATATACGCTATTGGAGCTGGAATTACCGCGGCTGCTGGCACCAGACTTGCCCTCCAA
+
<@@00D<FCFFCE1CCC@GHHHEHIICE1FHII@1DCHC110<<<GEC<<G1HH?GHH@GHE<GH<11D1D@1<10D11F1D@H1C@11<DH111<G11FE@<GD@1CHHH@1G<@G@1@F?HHF1E@?@G@DGD?GEH@F<<DE@B8HEEB1CGC@HIHHHE.HF?GHEHAIHG?GG@IHHH<HCC=D./?F?HHEFH?CCA@?HEHHECF0EEGFHHEEHIHHCE<HHFCGCHECIHIHIH@FIFCDF@<F<//F1EIIHGG@EEHHHGEFGCHHHIIHGHGHHEHHGDGC<CD@FDGHHHFFIHIHGIHEGFEIIHIHDCCIIIHHFIIIHHHHHHHHHEIHCIIDBD@D
@HISEQ:969:HM2KJBCX2:2:1102:5211:39932 2:N:0:ACTATGCA
CACCTGTAGTAGCCCAACTATCCCTATTAATCATTACGTCAATCCTAGAAACCAACAAAATAGGTTTGAACATCCTATTTCATTATTCCATGCTAATGTATTCAAGCGTTAGCCTGCTTTAAACACTCTAATTTTTTCAAAGTAACAGTCCTGTTTCCCTGCAACACCAAATTAATGGCATTACAGTTCTTCAGAAAGGAGGAATCAGCGAAACCAGTTCATACCAGTGGCACGACCAACCTGCTGACCCCGAAATTCAACTACGAGCTTTTTAACTGCAACAACTTTAATATACGCTATTGGAGCTGGAATTACCGCGGCTGCTGGCACCAGACTTGCCCTCCAA
+
DDDDDIIIIIIIIIIIIIIIIIIIIIIIIIIIIIIIIIIIIIIIIIIIIIIIIIIIHIHHIIIIIIHIIGIIIGHIIIIIIHIIIIIHIIIIGHIIIIIIIHHIIIHIHIIIIIIIIIIIIIIIIIIIIIIIIIIIIIIIIIIIIIIIIIIIIIIIIIIHGIIIIIHIIIIHIIIIIIIIIIIIIIIIIIIIIIIIIIIIIIIIIIIIIIIIIIIIIIIIIIIIIIIIIIIIIIIIIIIIIGIHHIIIIIIIIIIIIIIIIIIIIIIIIIIHIIIIIIIIIIIIIIIIIIIIIIIIIIIIIIIIIIIIIIIIIIIIIIIIIIIIIIIIIIIIIIIIIIIIIDDDDD
@HISEQ:969:HM2KJBCX2:2:1102:14628:39581 2:N:0:ACTATGCA
CACCTGTAGTAGCCCAACTATCCCTATTAATCATTACGGTGGTCCTAGAAACCAACAAAATAGAACCACAACGTCCTATTCTATTATTCCATGCTAATCTATTCAAGCAAATGCCTGCTTTAAACACTCTAATTTTTTCAAGGTAATGGTCCTGGCTCCCCGGCACACCCAATAAAGGACATACTGGTTCACCAGAAGGTGGACCCGACACAGGACAGTACTCGCCAAAGACGGACCGCCCGGCCAGGCCTAAAATTCAACTACGAGCTTTTTAACTGCAACAACTTTAATATACGCTATTGGAGCTGGAATTACCGCGGCTGCTGGCACCAGACTTGCCCTCCAA
+
DDDCDIIIIIIIIIIIIIIIIIIIIIIIIIIIIIIIIIIIIIIIIIIIIIHIIIIIIIIIIHHHIIIIGIIHHHIIIIGIIIIIHIIIIIIIIIIIIIIIIIHIHIIIIIGHHHIIIIIHHGIIIIHIIIIIIIIIIIIHIIIIHHIHIIIIHIHIHIIIIHIIIIIIHIIIIIHHIIIHIIIIIHHIIHIIIIIIHIIIIIIIGIIIIIHIIIIIIIIIHIIIIHIIIIIIIIIIIIIIIIHHGIIIHHIIIIIGIIIIHIHIIHIIIIHHF1IIIIIIIIIIIIIIIIIHHHIIIIIHHIIIIIIIIIIIIIIIIIIIIIIIIIIIIIIIIHIIIIIIIDDDDD
@HISEQ:969:HM2KJBCX2:2:1102:8336:40117 2:N:0:ACTATGCA
CACCTGTAGTAGCCCAACTATCCCTATTAATCATTACGGTGATCCTAGAAACCAACAAAATAGAACCATGCCGTCCTATTTTATTATTCCATGCTAATCTATTCAAGCACAAGCCTGCTTTAAGCACTCTAATTTTTTCAAGGTAATAGCTCTGCTTCCCCAACGCACTAACTTAATAGCATGATGGTTATTCAGAAGGTAGGAATTCATCAGGCCAGTACGGACAGTGAAGCCCGACCAACCGACAAACTCCGAAATTCAACTACGAGCTTTTTAACTGCAACAACTTTAATATACGCTATTGGAGCTGGAATTACCGCGGCTGCTGGCACCAGACTTGCCCTCCAA
+
DDDDDIIIIIIIIIIIIIIIIIIIIIIIIIIIIIIIIIIIIIIIIIGIHIIIIIIIIIIIIIHIIHHIIIHIIHIIIIGHHHIIIIIIIIIIHIIHHHIIIHHHIIIIIIIIHIIIIIIIHIIIIIIIIIIIIIIIIHIIIIIIIIIIIIIIIIIIIIIIIIHIHHHHIHHHIGIIIIIIIIHIIIIIIHIHICIIIIIIHIIIIIIIIHIIIIIIIIIIIIIIIIIHIIIIIIIIIIHIIIIIIHHIHIIIIIIIIIIIIIIIIIIIIIIIIIIIIIIIIIIIIIIIIIIIIIIIIIIIIIIIIIIIIIIIIIIIIIIIIIIIIIIIIIIIIIIIIIIIIIGDDDDC
@HISEQ:969:HM2KJBCX2:2:1102:17166:39899 2:N:0:ACTATGCA
CACCTGTAGTAGCCCAACTATCCCTATTAATCATTACGTTGTACCTAGAAACCAACAAAATAGGTTCGAACGTCCTATTTCATTATTCCATGCTAATGTATTCAAGCGTTTGCCTGCTTTAAACACTCTAATTTTTTCAAAGTAACAGTCCTGACTCCCCACGACACCAAATTAATGACATCATGGTTCATCAGAAGGGAGAAATCAACGACGCCAGTGCGTACCGAAGGCACGACCGACGTATTGATCCCGAAATTCAACTACGAGCTTTTTAACTGCAACAACTTTAATATACGCTATTGGAGCTGGAATTACCGCGGCTGCTGGCACCAGACTTGCCCTCCAA
+
ABDDDHIIIHHIHHHEHHFHHIIIHGIIIIIIIIIIIIHIIIIHIIHHHIIIEHII?CHHHHEHEGHHHFHIFECHIIGFHHHHHHHFHHHIHIGHHHHIIHHHIHHIEGHHIHHHHGEHHFHGHHHCHEHHFIGHGHIHHHFEEHHG@HIE:DGDHEHEHHFHHGHHIHHCEGHFH:CCFHHCCHHEHGGGHHFEFCEHHGHGFD@F?ECCG@HHHIHDHHGH?HFHHEGEHHHDDEGHHHHEDHH?C/IHHFFFHCCDCHIHHFHCHHEECG<?GHHEHHHF@@EHHIIEHIHHGCCDCCHEIHEIIHIHGE?CCCIHFHCHGHHFHIHGHCECEEHHE@?@D?
@HISEQ:969:HM2KJBCX2:2:1102:16346:40236 2:N:0:ACTATGCA
CACCTGTAGTAGCCCAACTATCCCTATTAATCATTACGTCGATCCTAGAAACCAACAAAATAGGTTCGATCGTCCTATTTCGTTATTCCATGCTAATGTATTCAAGCGCGAGCCTGCTTTAAGCACTCTAATTTTTTCAAAGTAACAGTCCTGTTTCCCCGCAACAACAAATTAATGCCATCACGGTTCTACAAGAAGGAGGGACCAGTGAGGCCAGTGCATACCAGTGGCACGACCAACCTACTGGCCCCGAAATTCAACTACGAGCTTTTTAACTGCAACAACTTTAATATACGCTATTGGAGCTGGAATTACCGCGGCTGCTGGCACCAGACTTGCCCTCCAA
+
<@DADHHHFGHIHEHHHIIIIHIHHFHHHHIHIIIHHHIHHHHHHFHHHIIIIHIHHGHHG?HHIIHHIIHIHHCGGHIIIIIIEHHHHGHHHHHHIIIIIFGHHHCHHICHGHHHHHIHIHIHHHGHIIHHHIHIIIHHHHHHHHIHIHIIHHIIIIHIGIHHIIIHGHGCHFGGHIHHHGGHIIHHHHIIHHHIHHHEHHCGIIIHHIGIHIHGIHGIHHIIHHHGEFIIHGIIIH<GHHHFHIIIHC<<IHIHGIHGEHHHHHGHG?HHHHHHFEIIHIHHHFEEIHHIHIHHHHHIHFDFFIHHHHHHGIHIHIHHHGEFHFFIIIHIIHHHHHIIICDADD
@HISEQ:969:HM2KJBCX2:2:1102:17275:40692 2:N:0:ACTATGCA
CACCTGTAGTAGCCCAACTATCCCTATTAATCATTACGGTGATCCTAGAAACCAACAAAATAGAACCATGCCGTCCTATTCTATTATTCCATGCTAATGTATTCGAGCAAAAATGCCTGCTTTAAACACTCTAATTTTTTCAAGGTAAAGGTCCTGGATCCGCAAGACACCCAATAAAGGACATCAAGTTTCTCCAGAAGGTGAGAAATCAACTGCAACAGTTCATACCCCTTAAGGCATGACCATCACGTCAATCCCGAAATTCAACTACGAGCTTTTTAACTGCAACAACTTTAATATACGCTATTGGAGCTGGAATTACCGCGGCTGCTGGCACCAGACTTGCCCTCCAA
+
DDDDDIIIIIIIIIIIIIIIHIIIIIIIIIIIIIIIIIIIIIIIIIIIIIIIIIIIIIIGIIHIIIIIIIIIIIIIIIIIIIIIIIIIIIIIIIIIIHIIIHHIIIHHIIIIIIIIIIIIIIIIIIIIIIIIIIIIIIHGIIIIIIHIIIIIIIIIIIIIIIIIIIIIIIIIIHIIIIHIIIIIHIIHIIHHIIIIIIIIIIIIIIHIIIIIIIIIIIIIIIIIIIIIIIIIIIIIIIIIIIIIIIIIIIIHIIIIIIIIIIIIIIIHIIIIIIIIIIIIIHIIIIIIIIIIIIIIHIIIIIIIIIIIIIIIIIIIIIIIIIIIIIIIHIIIIIIIIIIIIIIIIIIICDDDD
@HISEQ:969:HM2KJBCX2:2:1102:7793:41634 2:N:0:ACTATGCA
CACCTGTAGTAGCCCAACTATCCCTATTAATCATTACGTCGATCCTAGAAACCAACAAAATAGAATCAAACGTCCTATTTCGTTATTCCATGCTAATGTATTCAAGCGTGAGCCTGCTTTAAACACTCTAATTTTTTCAAAGTAACAGTCCTGATTCCCCATGACACCAAATTAATGACATCATGGTTCGTCAGAAGGTAGGAATCAATAATACCAGTACGTACAATAGCACGACCAATAAATTGATCCCGAAATTCAACTACGAGCTTTTTAACTGCAACAACTTTAATATACGCTATTGGAGCTGGAATTACCGCGGCTGCTGGCACCAGACTTGCCCTCCAA
+
DDDDDEHHHHEEHIGHFHHHIIHHHHIHHHHHHIIIIGH?EHHGHIEHHHIHHHIIHIHEHHHIIHH?HHIIDH=EH?G@HHIHHIHG1CEGHGCHIIHIGCGHHHHIIHHIHIHCGHEIIHGIIIIIIIHHHFHHHIHHHHHCHBAECFEFHIIHHIIHGHHIHFHHIIHHHIHEIHHIIHIGHHCHIIIIIIIIIIHGFIIHHEHHHGCCCIIIIGHHHHIHHFIIHEHIIHHHIHHHFHHF;HDHIHHEHEIIHGIHGIIIIIHIIIHIIHHHIHGIIIIHHEHEIIIIHIHIIHIIIIIHIIIIHIIIIIIIIIIIIHHIIHEGIIIIHHEHIIIIDDDD@
@HISEQ:969:HM2KJBCX2:2:1102:5072:42301 2:N:0:ACTATGCA
CACCTGTAGTAGCCCAACTATCCCTATTAATCATTACGGTGGTCCTAGAAACCAACAAAATAGAACCATGCCGTCCTATTTTATTATTCCATGCTAATGTATTCAAGCAAAAATGCCTGCTTTAAACACTCTAATTTTTTCAAAGTAAAGGTCCTGGTTCCCCGCGGCACCCAATTAAGGACATCGCGGTTCTCCAGAAGGTGAGAAATTGACTACACCAGTTCATACCCCTTAAGGCACGACCGATGTGTCAATCCCGAAATTCAACTACGAGCTTTTTAACTGCAACAACTTTAATATACGCTATTGGAGCTGGAATTACCGCGGCTGCTGGCACCAGACTTGCCCTCCAA
+
DDDDDIIIIIIIIIIIIIIIIIIIIIIIIIIIIIIIIIIIIIIIIIIIIIIIIIIIHIIIIIHHHHHHHIHIIIIIIIIIHIIIIIIHIIIIIIIIIIIIIHIIIIIIIIIIIIIIIIIIIIIIIIIIIIIIIHIIIIIIIIIIIIIIIIIIIIIIIIIIHIIIIIIIIIIIIIIIIIIIIIIIIIIIIIIIIIIIIHIIIIIIIIIIIIIIIIIIIIIIIIIIIIIIIIIIIIIIIIIIIIIIIIIIIIIHIIIIIIIIIIIIIIIIIIIIIIIIIIIIIIIIIIIIIIIIIIIIIIIIIIIIIIIIIIIIIIIIIIIIIIIIIIIIIIIIIIIIIIIIIIIIIIIIDDDDD
@HISEQ:969:HM2KJBCX2:2:1102:7407:42440 2:N:0:ACTATGCA
CACCTGTAGTAGCCCAACTATCCCTATTAATCATTACGGTGATCCTAGAAACCAACAAAATAGAACCATGCCGTCCTATTCTATTATTCCATGCTAATGTATTCGAGCAAAAATGCCTGCTTTAAACACTCTAATTTTTTCAAGGTAAAGGTCCTGGATCCGCAAGACACCCAATAAAGGACATCAAGTTTCTCCAGAAGGTGAGAAATCAACAGTAACAGTTCATACCCCTTAAGGCATGACCATCACGTCAATCCCGAAATTCAACTACGAGCTTTTTAACTGCAACAACTTTAATATACGCTATTGGAGCTGGAATTACCGCGGCTGCTGGCACCAGACTTGCCCTCCAA
+
DDDDDIIIIIIIIIIIIIIIIIHIIIHIHIIIIIIIIIIIIIIIIIHHIIIIIIIIIIIIIIHIIIIIIHIIIHIIIIIHHIIIIIIHIIIIIIIIIIIHFHHIHHHHIHHHIIHIIHHHHHHHHGHHIIIIIIIIIIIHGHHIIIHIIIIGHIIHHIHGIGHIIIIIIIGIHIHIIIIIIIIIHIHIIIIIIIIIIHHIIIIIIIIIIIIIIHIHHEHEHIIIIHHIIIIIIIIIIIIIIHIIIIHHIIHFIIIIIIIIIIIIIIIIIIIIIIIIIIIIIIIIIIIHIHHHIIIIIIIIHIIIIIIIIIIIGIIIIIIIIIIIIIIIIIIHIIHHIIIIIIIIIIIIDDDDB
@HISEQ:969:HM2KJBCX2:2:1102:4547:42918 2:N:0:ACTATGCA
CACCTGTAGTAGCCCAACTATCCCTATTAATCATTACGGTGATCCTAGAAACCAACAAAATAGAACCATGCCGTCCTATTCTATTATTCCATGCTAATGTATTCGAGCAAAAATGCCTGCTTTAAACACTCTAATTTTTTCAAGGTAAAGGTCCTGGATCCGCAAGACACCCAATTAAGGACATCAAGTTTCTCCAGAAGGTGAGAAATCAACAGCGACAGTTCATACCCCTTAAGGCATGACCATCACGTCAATCCCGAAATTCAACTACGAGCTTTTTAACTGCAACAACTTTAATATACGCTATTGGAGCTGGAATTACCGCGGCTGCTGGCACCAGACTTGCCCTCCAA
+
DDDDDHIIIIIIHHIHIIIIIIIIIIIIIIIIIIIIIIIIIIIHIIIIIIIHFIIIIIIHIIHHHIHIIIIIHIIHIIIIIIIIIIIIIHIIGIIIIHHHHHGHHHIIIIIIIIIIIIIIIIIIIIIHHIHIIIIIHIIIIIIIIIIIIIIIIIIHIIIIIIIIIHHIIIIIIIHIIIIHIIIIIHIIIIHIIIIIIIIIIIIIIIIIIIIIIIIIIIIIIIIIIIIHIIIIIIIIIIIIIIIIIIIIIHHHIIIIIIIIIIIIIIIIIHIIIIIIGIIIIIIIIIIIIIIIIIIIIIIIIIIIIIIIIIIIIIIIIIIIIIIIIIIIIIIIIIIIIIIIIIIIIIIIDDDDD
@HISEQ:969:HM2KJBCX2:2:1102:10726:42914 2:N:0:ACTATGCA
CACCTGTAGTAGGCCCAACTATCCCTATTAATCATTACGTCAATCCTAGAAACCAACAAAATAGGATCAAACGTCCTATTTCATTATTCCATGCTAATGTATTCAAGCGTTAGCCTGCTTTAAACACTCTAATTTTTTCAAAGTAACAGTCCTGTTTCCCTGCAACACCAAATTAATGACATTACAGTTCTTCAAGAAGGAGGAACCAGTAAAGCCAGTACATACCAGAGGCACGACCAACCTACTAATCCCGAAATTCAACTACGAGCTTTTTAACTGCAACAACTTTAATATACGCTATTGGAGCTGGAATTACCGCGGCTGCTGGCACCAGACTTGCCCTCCAA
+
ADDDDIIGIHEEHI?HHEHHEHEC@GGHHIH@@HHEECHIIHFHHHHEH?HIHHHGHHHCFGH1FHHHEHFHH?FEHGIEG?1CFE?11CFHIHG??FEHHGHEF@>CGGHHHHHFFHI?CEHBEHHHHHGHGHCHIFHGHFEHFHIHHHIGHECFGIIIIIIIIIHIHH?GFGIHGFHHHGHHHEHDCDHHHHFHHHHCHHGHGFHHHEIIIHIIIIIHEHHIHHHIHCHGHHEEHHCFHHEHFHHEHHCFCEHIIHHHDHIIHIGIHIIIIIHIIIIIHG@HGD?EGGEHHHIHHHIHHEIIIIHFIIIIIIIIHIIIIIIIHGIHHIIIIIIHHHIHHEDDADD
@HISEQ:969:HM2KJBCX2:2:1102:18204:41007 2:N:0:ACTATGCA
CACCTGTAGTAGCCCAACTATCCCTATTAATCATTACGGTGATCCTAGAAACCAACAAAATAGAACCATGCCGTCCTATTCTATTATTCCATGCTAATGTATTCGAGCAAAAATGCCTGCTTTAAACACTCTAATTTTTTCAAGGTAAAGGTCCTGGATCCGCAAGACACCCAATTAAGGACATCAAGTTTCTCCAGAAGGTGAGAAATCAACAGCGACAGTTCATACCCCTTAAGGCATGACCATCACGTCAATCCCGAAATTCAACTACGAGCTTTTTAACTGCAACAACTTTAATATACGCTATTGGAGCTGGAATTACCGCGGCTGCTGGCACCAGACTTGCCCTCCAA
+
@BDDDIIEE<F@<CCGEHHIHHGEGHIIFHHCGHIHHCHHHHIHHFEEHIIFIIIIH@GEHHHIIHIIH?1FHHIHH@<CHH1CHCEEH1?G1<C<FCHCHFHHIIIIIHHIHIHHGIHHHEHIHHIIIHHIIHHIHIHHGIHIIIIHIHHHECIHHHEHHIGIHIIHHGHFHEHEIIHHHHHHCFHHGHCHHHIHEHIIIIIHFIII<GIIIIIHIHHHHIHHIIIGIGIIHIIIIHIHIHHHHGIIHGHHIIIIIIHIIIIIIIIIHHIIIIHIIIIHHHIIIIIIIIIHHGIIIIHIIHIIIIIIIIIIIHHIIIIIIIIIIIIIHHIIIGIIIIIIIHHEIHIHAADDD
@HISEQ:969:HM2KJBCX2:2:1102:12091:41511 2:N:0:ACTATGCA
CACCTGTAGTAGCCCAACTATCCCTATTAATCATTACGTCGATCCTAGAAACCAACAAAATAGGTTCGATCGTCCTATTTCGTTATTCCATGCTAATGTATTCAAGCGCGAGCCTGCTTTAAGCACTCTAATTTTTTCAAAGTAACAGTCCTGTTTCCCCGCAACAACAAATTAATGCCATCACAGTTCTGCAAGAGGGAGGGACCAGTGAGGCCAGTGCATACCAGTGGCACGACCAACCTACTGGCCCCGAAATTCAACTACGAGCTTTTTAACTGCAACAACTTTAATATACGCTATTGGAGCTGGAATACCGCGGCTGCTGGCACCAGACTTGC
+
DDDDDIIIIIIIIIIIIIIGIIIIHIHIIIIIIIIHHIIHIIIIHHIGIIIIIIHHHHIIHHCEHHIHHIIHIEEIIFHHHIHHIIIGIIIHHHHHHHE?HIHHHHIHHHIHIIIHIHIIIFIIHIIHIHHHHIIIIHIHHHIHIIIIIIHHIHIHHCHEHIHHIIIIIHIHIIIIIIIHIHHH@HHECIIHHIIIHHFHHHHHHHIIIIHHIIHIIIIHHHHEIIIIIIIIIIHGIIIIHIHIHHHHCEIIIIIIIIIIIIIIIIIHIIIIIIHIIHHHHHEFHIFIIHHIIHIIIIIIIIIIIIHHIIIIIHIIIHIHIIIIIIIIIIIIHDDDDD
@HISEQ:969:HM2KJBCX2:2:1102:10495:44188 2:N:0:ACTATGCA
CACCTGTAGTAGCCCAACTATCCCTATTAATCATTACGTCAATCCTAGAAACCAACAAAATAGGATCGAACGTCCTATTTCATTATTCCATGCTAATGTATTCAAGCGTTAGCCTGCTTTAAACACTCTAATTTTTTCAAAGTAACAGTCCTGTTTCCCTGCAACACCAAATTAATGACATTACAGTTCTTCAGAAAGGAGGAATCAGCGAAGCCAGTGCATACCAGTGGCACGACCAACCTGCTGACCCCGAAATTCAACTACGAGCTTTTTAACTGCAACAACTTTAATATACGCTATTGGAGCTGGAATTACCGCGGCTGCTGGCACCAGACTTGCCCTCCAA
+
DDDDDIIIIIIIIIIIIIIIIIIIIIIIIIIIIIIIIIIIIHIIIIIIIIIIIIHIIIIIIIHIIIIIIIIIHIIIIIIIIIIIHIIIIIIHIIIIHIHIIIHIIIIHIIIHIIIIIIHIIHIIHIIIIIIIIIIIIIIFIIIIIIIIIHIIIIIIIIIIIIIIIIIIIIIIIIIIIIIIIIIIIIIIIIHIHIIIHIIIIIIIIIIIIIHIIIIIIIIIIIIIIIIIIIIIIIIIIIHIIIHHGIIIIIIIIIIIIIIIIIIIIIIIIIIIIIIIIIHIIIIIIIIIIIIIIIIIIIIIIIIIIIIIIIIIIIIIIIIIIIIIIIIIIIIIIIIIIIIIIDDDDD
@HISEQ:969:HM2KJBCX2:2:1102:5612:44118 2:N:0:ACTATGCA
CACCTGTAGTAGCCCAACTATCCCTATTAATCATTACATCGATCCTAGAAACCAACAAAATAGAATCGGATGTCCTATTTCATTATTCCATGCTAATGTATTCAAGCGTGAGCCTGCTTTAAACACTCTAATTTTTTCAAGGTAACAGTCCTAATTCCCCGTGACACCAAATTAATGGCATTACGGTTCTTTAGAAGGTGAGAAATCAATAATATCAGTACATACCAACGGCATGACCGAAACATTGATCCCGAAATTCAACTACGAGCTTTTTAACTGCAACAACTTTAATATACGCTATTGGAGCTGGAATTACCGCGGCTGCTGGCACCAGACTTGCCCTCCAA
+
DDDDDIIIIIIIIIIIIIIIIIIIIHIIIHIIIIIIIIIIIIIIIIIIIIIIIIIIIIIIHHHIIIIIHHIIIIIIHIIIIHIIIIIIIIIIHIIIIIIIIHIIIIIIIIIIIIIIIIIIIIIIIIIIIIIIIIIIIIIIIIIIIIIIIIIIIIIIIIIIIIIIIIIIIIIIIIIIIIIIIIIIIIIIIIIIIIIIIIIIIIIIIIIIIIIIIIIIIIIIIIIIIIIIIIIIIIIIIIIIIIIIHGIIIIIIIIIIIIIHIIIIIIIIIIIIIIIIIIIIIIIIIIIIIIIIIIIIIIIIIIIIIIIIIIIIIIIIIIIIIIIIIIIIIIIIIIIIIIIIIIDDDDD
@HISEQ:969:HM2KJBCX2:2:1102:15998:43867 2:N:0:ACTATGCA
CACCTGTAGTAGCCCAACTATCCCTATTAATCATTACGTCGATCCTAGAAACCAACAAAATAGAATCAAACGTCCTATTTCATTATTCCATGCTAATGTATTCAAGCGCGAGCTTGCTTTAAACACTCTAATTTTTTCAAAGTAAAAGTCCTGGTTCCCTGCCGCACTGAGTAAACAATACGACAGCTCACCAGAAGGTAAGACCCAGTCAGGACAGTACAAACCCTAGAGCAGACCGTCCAACCAGGCCTAAAATTCAACTACGAGCTTTTTAACTGCAACAACTTTAATATACGCTATTGGAGCTGGAATTACCGCGGCTGCTGGCACCAGACTTGCCCTC
+
DDDCDHHCHHHIEEGGEEHIGGHIIIIIHHIIIIICEHE@DHHHIIGHCEHHHHHGHIIIIIIIIHIIIIIIHHHIIIGIIIIIHHIHHIHIHIHHHHHHIHHIIHIIIIHHIHIIIIHIHHGGHIHHIIIIIHHHHIIIIHIIIIIHHIIIHHHHHIIIIHHHHIHHHHHGIIIIIIIIIHIIIIIIIIIIIIIIIIIIIHIIIIIIIIIIIIIIIIIIIHIIIHIIIHIIIIIIIIHIHGIIHIIIIIIIIIIIIIIIIIIIIIIIIIIIIIIIIIIIHIIIHIIIIIHIHHHIIIIIIIIIIIIIIIIIIIIIIIIIIIIIIIIIIIIIIIIIIIDDDDD
@HISEQ:969:HM2KJBCX2:2:1102:8211:44063 2:N:0:ACTATGCA
CACCTGTAGTAGCCCAACTATCCCTATTAATCATTACGTCGATCCTAGAAACCAACAAAATAGAATCAAACGTCCTATTTCATTATTCCATGCTAATGTATTCAAGCGCGAGCTTGCTTTAAACACTCTAATTTTTTCAAAGTAACAGTCCTGATTTCCCATGACACCAAATTAATGACATCGTGGTTCGTCAGAAGGGAGAAACCAATAATGCTAGTACGTACAAAGTACGACCGACATATTAGTCCCGAAATTCAACTACGAGCTTTTTAACTGCAACAACTTTAATATACGCTATTGGAGCTGGAATTACCGCGGCTGCTGGCACCAGACTTGCCCTCCAA
+
DCDDDIIIIIIIIIIIIIIIIIIIIIIIIGIIIIIIIIIIIIIIIIGIIIIIIIIIIHGIIIIIIIIIIIIIIIIIHIIIIIIIIIHIIIIIIIIHHIIIIIIIIIIIIIIIIIIIIIIIIIHIIHIHIHIIIHHIIIIIIIIIIIIHHIIIIIIIIIIIIIIIIIHIIIIIIIIIIIIIIIIIIHIIIIIIIIIIIIIIIIIIIIIIIHIIHIIIIIIIIHHIIIIIIIIIIIIIIIIHHHHIHIIIIHIIIIHIIIIIIIIHIIIIIIIIIIIIIIIIIIIIHIIIIHIIIHIIIIIIIIIIIIIIIIIIIIIIIIIIIIIIIIIIIIIIIIIIIIIDDDDD
@HISEQ:969:HM2KJBCX2:2:1102:18579:44494 2:N:0:ACTATGCA
CACCTGTAGTAGCCCAACTATCCCTATTAATCATTACGGTGATCCTAGAAACCAACAAAATAGAATCATGCCGTCCTATTTTATTATTCCATGCTAATGTATTCAAGCAAAATGCCTGCTTTAAACACTCTAATTTTTTCAAAGTAAAGGTCCTGGTTCCCCGCGACACCCAATTAAGGGCATCGTGGTTCTCCAGAAGGTGAGAAATTGACTACACCAGTTCATACCCCTTAAGGCACGACCGATGTGTCAATCCCGAAATTCAACTACGAGCTTTTTAACTGCAACAACTTTAATATACGCTATTGGAGCTGGAATTACCGCGGCTGCTGGCACCAGACTTGCCCTCCAA
+
DDDDDIIIIIIHIIIIIIHHIIIIIIIIIIGIIIIIIIIIIIIIIIIHIIIIIHIIIIIIIIIIIHIIIIIIIHHHHIIIIIIIIIIIHHIIIEHIIIIHHDHHIIIIIHHHIHIIIIIIIIIIHIIIIHIIIIIIIIIHHIIIIIIIIGIIIIHIHIIIIIIHIIIIIIIIIHHIIIIIIIIIIIIIIIIIIIIHIIIIIHIIIHIHIIIIIIHIIIIIIIIIIIIGIHIGIIIIIIIIIIIIIIIIIHHIIIIIIIIIIIIIIIIIIIIIIIIIIIIIIIIIIIIIIIIHIIIIIIIIIIIIIIIIIIIIIGIIIIIIIIHIIIIIIIIIIIIIIHIIIIIIIIIDDDDD
@HISEQ:969:HM2KJBCX2:2:1102:8920:44722 2:N:0:ACTATGCA
CACCTGTAGTAGCCCAACTATCCCTATTAATCATTACGGTGATCCTAGAAACCAACAAAATAGAACCAATCCGTCCTATTTCATTATTCCATGCTAATGTATTCAGACTATAGCCTGCTTTAAACACTCTAATTTTTTCAAAGTAACAGTCCTGATTTCCCAACACACCAAATTAATGACATGAAGGTTCTTCAGAAGGTAGAAATTCGCCACTACTGTACGGACCGTAAAGCCCGACCATAGGACAAATTTCGAATTTCAACTACGAGCTTTTTAACTGCAACAACTTTAATATACGCTATTGGAGCTGGAATTACCGCGGCTGCTGGCACCAGACTTGCCCTCCAA
+
ADDADIIIIIIHHHIIIIIIIIIIIIIIIIIIIIIIIHIIIIIIIIIIIIIIHIIIHHHIIIIIIIIIIIIIIEHGIIIHIIIHHIIIHHIIHGIIIGHHHHHHIIIIHGGGEHHIHHHHGHHIHIIHIIIFHHHIIIHHIIIIIIIIGIIHGIHIIIHHHHHEIHIIIIIIIIIIIHGIHGIIIHIIHHIIIIIHIHIHIHIIIHIIHIHIIHIIIIIIHIIHIIGIIIIHHIIHHIIIIIIIIHHIHFIIHIIIIIHCHHIIIIIIHHIIIIIIIHIIIIIIIIIIIIIIHHHGIIIIIIIIIIIIIIIIIIIIIIIIIIIIIIHIIIIIIIIIIIIIIIIDDDDD
@HISEQ:969:HM2KJBCX2:2:1102:14596:43522 2:N:0:ACTATGCA
CACCTGTAGTAGCCCAACTATCCCTATTAATCATTACGGTGATCCTAGAAACCAACAAAATAGAACCATGCCGTCCTATTCTATTATTCCATGCTAATGTATTCGAGCAAAAATGCCTGCTTTAAACACTCTAATTTTTTCAAGGTAAAGGTCCTGGATCCGCAAGACACCCAATAAAGGACATCAAGTTTCTCCAGAAGGTGAGAAATCAACTGCAACAGTTCATACCCCTTAAGGCATGACCATCACGTCAATCCCGAAATTCAACTACGAGCTTTTTAACTGCAACAACTTTAATATACGCTATTGGAGCTGGAATTACCGCGGCTGCTGGCACCAGACTTGCCCTCCAA
+
DBDDDEHIIIIIIHIIGIIIEHFHIIIHHEGHIHHHHHIIHHIEHIFC<FHFHHCHIHIEC<1<CGHHIIGI<ECHIHHIIHFHHIHIGHEECGHIIIHEHHCHHHGHIIHIHIIIHIGIIIIIIIIIIIHHIHHEHHHHIIIHIHHHIHFIIHHFHHHHIIIIIIHIIIHHIIIIHHHIIIHHIHIIIHHHIHIIIHIHGIIIIIHHIIIIIIIIIIIIIIHHIGHIIHIIIIIIIIIIHIIIIHHGHIHHIIIIIIHHIIIIIHHHHHIIHIIHGIIIIHIIIIIHHIIHHIIIHHHHHIGIIIIIIIIIIIGIIIIIHIIIIIIIIIIIIIHHHIIIIIHIIIIIDDDDD
@HISEQ:969:HM2KJBCX2:2:1102:10583:45413 2:N:0:ACTATGCA
CACCTGTAGTAGCCCAACTATCCCTATTAATCATTACGGTGATCCTAGAAACCAACGAAATAGAATCAGTCCGTCCTATTTCATTATTCCATGCTAATGTATTCAGACGATAGTCTGCTTTAAACACTCTAATTTTTTCAAAGTAACAGTCCTGATTTCCAACCACACCAAATAAATGGCATGAAAGTTCCTCAGAAGGTAGAGATCCATCTCACCAGTACAGACAATTAAGCCTGACCAATGGGTAGACCCCGAAGTTCAACTACGAGCTTTTTAACTGCAACAACTTTAATATACGCTATTGGAGCTGGAATTACCGCGGCTGCTGGCACCAGACTTGCCCTCCAA
+
ADDCDIIIIIIIIIIIIIIIIIIIIIIIIIIIIIIIIIIIIIIIIIIIIIIIIHIIHHIIIIIIIIIIIHIIIIIIIIIIIIIIHIIIIIIIIIIIIIIIIIHIIIIIIIIIIIIIIIIIIHIHIIIIIIIIIIIIIIIIIIIIIIIIIIIIIIIIIIIIIIIIIIIIIIIIIIIIIIIIIIIIIIIIIIIIIIIIIIIIIIIIIHIIIIIIIIIIIIIIIIIIIIIIIIIIIIIIIIIIIIIIHHDIIIIIIIIIIIIIIIIIIIIIIIIIIIIIIIIIIIIIIIIIIIIIIIIIIIIIIIIIIIIIIIIIIIIIIIIIIIIIIIIIIIIIIIIIIIIIIIIDDDDD
@HISEQ:969:HM2KJBCX2:2:1102:10402:45952 2:N:0:ACTATGCA
CACCTGTAGTAGCCCAACTATCCCTATTAATCATTACGGTGATTCAGAAACCAACAAAACAGGACCACCGTCCTATTCTATTATTCCATGCTAATGTATTCAGACGTAAGCCTGCTTTGAACACTCTAATTTTTTCAAGGTAAAGGTCCTGGTTTCCCACCACGCTAAATTAATAACATGATAGTTCCCCAGAAGGTAGAAATTCTACACACCAGTACAGACTTGTTAGCCCGACCAACGGTAGAATCCCGAAATTCAACTACGAGCTTTTTAACTGCAACAACTTTAATATACGCTATTGGAGCTGGAATTACCGCGGCTGCTGGCACCAGACTTGCCCTCCAA
+
DDDDDIIIIIIIIIIHIIHIIHIIIHIIIIIHIIIIHIIIIGIIICHHIHHHHHHIIGIIIIGHHIIIDEHHHIIHIIIIEHIIIIIHEHIGHHHHHIHHHIHHIIHHIIIIIIIIIHIIHHHIIIHIIIIIIIIIIIIIHIIIIIIIIHHGIIIIIIHHHEHHGIIIHFIIIIIIIIIIIHHIIIIEHHGIHHIHIIIHIIIIIIIIHIIIIIIIIIIIIIIIIIHIHGIIHIIIIIHIIHHDIIIIIIIIIIIIIHIIIIIIIIIIIIIIIHIIIIIIIIIIIIIIIIHHHIIIIIIIIIIIIIIIIIIIIHIIIIIIIIIIIIIIIIIIHIIIIIIIDDDDD
@HISEQ:969:HM2KJBCX2:2:1102:10068:46716 2:N:0:ACTATGCA
CACCTGTAGTAGCCCAACTATCCCTATTAATCATTACGGTGATCCTAGAAACCAACAAAATAGAATCATGCCGTCCTATTTTATTATTCCATGCTAATGTATTCAAGCAAAATGCCTGCTTTAAACACTCTAATTTTTTCAAAGTAAAGGTCCTGGTTCCCCGCGTCACCCAATTAAGGACAGCGCGGTTCTCCAGAAGGTGAGAAATTGACTACACCAGTTCATACCCCTTAAGGCACGACCGATGTGTCAATCCCGAAATTCAACTACGAGCTTTTTAACTGCAACAACTTTAATATACGCTATTGGAGCTGGAATTACCGCGGCTGCTGGCACCAGACTTGCCCTCCAA
+
BDDDDIIIHHHHIIIHIIIIIIIIIIIIIIIIIGHHIIHIIHIIIIFHHFHHIIFHIHIIGIEHGIIIIHFHCGHHIIIIIIHIHIIIIIHHHGIIIIIIHHHHIIIHIIIHHHIIHHHHHHHIIHHIHHHHHHHHHHFIIIIIIHIIIIIIIIIHECHDHIIIHHHHIHHHHHIHEGIHHHHHIHHIHIIIHIIIIHHEHIHHEHGIHHHIIIHHIHIIIIHIIIIIHHHIIHHIHGIGIHIIIIHHFHFHHHHIHHIIIIIIHHIIIIIIIIHIIIIIIIIIIHHHHHHFIIIIIHHHIIIHHIIIIIIIHGHHIIIIIIIIIHIIIIIHHIIIIIIIIIIIIGIDDDDD
@HISEQ:969:HM2KJBCX2:2:1102:20584:45280 2:N:0:ACTATGCA
CACCTGTAGTAGCCCAACTATCCCTATTAATCATTACGGTGATCCTAGAAACCAACAAAATAGAACCATGCCGTCCTATTCTATTATTCCATGCTAATGTATTCGAGCAAAAATGCCTGCTTTAAACACTCTAATTTTTTCAAGGTAAAGGTCCTGGATCCGCAAGACACCCAATAAAGGACATCAAGTTTCTCCAGAAGGTGAGAAATCAACAGTAACAGTTCATGCCCCTTAAGGCATGACCATCACGTCAATCCCGAAATTCAACTACGAGCTTTTTAACTGCAACAACTTTAATATACGCTATTGGAGCTGGAATTACCGCGGCTGCTGGCACCAGACTTGCCCTCCAA
+
DDDDDIIIIIIIIIIIIIIIIIIIIIIIIIIIIIIIIIHHIIIIIIIIIIIHHIIIIIIIIIHIIIIIIHHIIIIIIIIIIIIIIIIIIIIIFHIIIIIIEHHIHIIIIIIIHIIIIIIIIIIIIIIIIIIIIIIIIIIIIIIHIIIIIIIHIHHIGHHHHFHIIIIHIIGIIIIIHIIIIIIIIIHIIIHHHIIIHIIIIIIIIIIIIIIIIIIIIIIIHIIIIIIIIIIIIIIIIIIIIHIIIIIIHIHGIIHIIIIIIIIIIIIIIIIIIIIIIIIIIIIIIIIIIIIIIIIIIIIIIIIIIIIIIIIIHIIIIIIIIIIIIIIIIIIIIIIIIIIIIIIIIIIIDDDDD
@HISEQ:969:HM2KJBCX2:2:1102:7723:45527 2:N:0:ACTATGCA
CACCTGTAGTAGCCCAACATCCCTATTAATCATTACGGTGATCCTAGAAACCAACGAAATAGAACCAAGCCGTCCTATTTCATTATTCCATGCTAATATATTCAGACGTTAGCCTGCTTTAAACACTCTAATTTTTTCAAAGTAATAGTCCTGATTTCCAATCACACCAAATAAATGGCATGAAAGTTCCTCAGAAGGTAGAGATTTATCTCACCAGTACAGACAATTAAGCCTGACCAATGGGTAAACCCCGAAGTTCAACTACGAGCTTTTTAACTGCAACAACTTTAATATACGCTATTGGAGCTGGAATTACCGCGGCTGCTGGCACCAGACTTGCCCTCCAA
+
DDDDDHIIIIIIIIIIIIIHIHIIIIIIIIHIIIIIHIIIIIIHIGCFHHHFHHIIHCHHHIHIIIHIIGIIHHHIIFHIIHIIIHIHIIGIIIIGHIIIIHIIHIIIIIIIHIIIIHHIIIHIHIIIIIIIIHHIIHIIIIHHHIIIIIIIIIIIIIIHHIIIIIIHIHIIIIIHIIIIIIIIHHHHHFGCIIHIIHIIIIIIIIIIIIHIIIIIIIIIIIIIIIIHIIIIIIIIIIIIGIIIHFHHIIIIIIIIIIIIIHIIIIIIIIIIHIIIIHIIIIIIIIHHHIIIIGIIIIIHIHIIIIHIIIIIIIIIIIIIIIIIIIIHEIIIIHFIHHIIIIDCDDD
@HISEQ:969:HM2KJBCX2:2:1102:15387:47639 2:N:0:ACTATGCA
CACCTGTAGTAGGCCCAACTATCCCTATAATCATTACGGTGGTCCTTGAACCAACAAAATAGAACCACAACGTCCTATTCTATTATTCCATGCTAATCTATTCAAGCAAAAGCCTGCTTTAAACACTCTAATTTTTTCAAGGTAATGGTCCTGGCTCCCCGGCACGCGCAATTAAGCACATACCGATTCACCAGAAAGATAGACCCGACGACAGAACAGTACTCGCCAGAGACGGACCGTCCGGCCAGGCCTAAAATTCAACTACGAGCTTTTTAACTGCAACAACTTTAATATACGCTATTGGAGCTGGAATTACCGCGGCTGCTGGCACCAGACTTGCCCTCCAA
+
DDDADHIIIHHIIIIHHIIIIHIHHHGHHHIIIIIHIIIIHEHFGGHHGHIIHHIIIGEHGHHHIIGFHCHIFHHHHIIGIHHGHIHEHGHIHHEHIIIHIGHHHHHIIHIIHIIIIHIIIHGHIHIHHGHHIIHIDHIHIHIIIIHGIIIHGHHHHHIIHIHIIIIHGEHIIIHHGIIHHHIIHHHHEHHEIHHFIIIIIHFIIIHHIIIIIHIIIIIIIIHIIIIIIIHIIHIIHIIHHHIIHHIHIIIIIIIIHGIIIIIIIIIIIIIIIIIHIIIHHIIIHHHIHHIGIIHIIIHIHGIIIIIIIIIHHIIIIIIIIIIIIIIIHIIIHHIHIIIIIIDDDDB
@HISEQ:969:HM2KJBCX2:2:1102:6102:47941 2:N:0:ACTATGCA
CACCTGTAGTAGCCCAACTACCCTATTAATCATTACGGTGGTCCTAGAAACCAACAAAATAGAACCACAACGTCCTATTCTATTATTCCATGCTAATCTATTCAAGCAAATGCCTGCTTTAAACACTCTAATTTTTTCAAGGTAATGGTCCTGGCTCCCCGGCACACCCAATAAAGGACATACTGGTTCACCAGAAGGTGGACCCGACACAGGACAGTACTCGCCAAAGACGGACCGCCCGGCCAGGCCTAAAATTCAACTACGAGCTTTTTAACTGCAACAACTTTAATATACGCTATTGGAGCTGGAATTACCGCGGCTGCTGGCACCAGACTTGCCCTCCAA
+
DAD?@CHHFHHIEHIIGEE?FHGHIIIIIHHIIIIIHIFGHIHHHEHHIHHHHGDHE?FHHHIIIIGHIHHIEFHHH@CGHGH@GFGIHIEEHIIGHHHHHIHHEHHIIIHHIIHIIIHHHIIBHHGHHGHIIIHIDHIHHHHHHHIHIHHHHHHFIIIIHHHHIHIHEIIIHGIHIIIIHHHFIIHHEEIIIHIIIHFFHHHIHIIHHHEIIIIIIIIHHIIHGHIHHGHHHHIIIIIHHIIHIGHEFHIIIIHHIIIIIHIIIHIIHIHIIHIIIIIIIIHHIHHHGIHEHIIIIIIIIHIIIIIIIIIHIIIIIIIIIIIIIIIIIIHHIIIHIHFGDDCDD
@HISEQ:969:HM2KJBCX2:2:1102:19918:48420 2:N:0:ACTATGCA
CACCTGTAGTAGCCCAACTATCCCTATTAATCATTACGGTGATCCTAGAAACCAACAAAATAGAACCATGCCGTCCTATTCTATTATTCCATGCTAATGTATTCGAGCAAAAATGCCTGCTTTAAACACTCTAATTTTTTCAAGGTAAAGGTCCTGGATCCGCAAGACACCCAATAAAGGACATCGAGTTTCTCCAGAAGGTGAGAAATCAACAGTAACAGTTCATACCCCTTAAGGCATGACCATCACGTCAATCCCGAAATTCAACTACGAGCTTTTTAACTGCAACAACTTTAATATACGCTATTGGAGCTGGAATTACCGCGGCTGCTGGCACCAGACTTGCCCTCCAA
+
DDADDIHIIIGGFHHFHHHF@HHIICGHIIIHHHHEGIIIIIIEHEHHHIGICCEFCHHGEEHFHHIHHFHIGECHHH1<DGHHHHII1C<@H?GH?GCHG<FHGHFGCHFHHHHGHFHEEHIIIIHHIHHIHGHHFCCC@A<EHHHHIIHGEHHEE?7HCHHGDEHHIGCGHGCDH@HHHHHIIHIHHDEHHEEHHHGHGIHIIIHHEHHH?GHHG<DGGHHHEHHHEEEFHHFHEHGCC<HCHIHHDHGCHIHCHEHEHHC<HEEHE<C<<1EFC<1GD<<<<1EEGCCD<1EHD1C<0DHG@?HHHHFHGIHFHC<<EC/DHGIIGH@HHIHGEGHCHHHHEIFG@<00@
@HISEQ:969:HM2KJBCX2:2:1102:19231:47748 2:N:0:ACTATGCA
CACCTGTAGTAGCCCAACTATCCCTATTAATCATTACGGTGATCCTAGAAACCAACAAAATAGAACCATGCCGTCCTATTCTATTATTCCATGCTAATGTATTCGAGCAAAAATGCCTGCTTTAAACACTCTAATTTTTTCAAGGTAAAGGTCCTGGATCCGCAAGACACCCAATAAAGGACATCAAGTTTCTCCAGAAGGTGAGAAATCAACAGTAACAGTTCATACCCCTTAAGGCATGACCATCACGTCAAGCCCGAAATTCAACTACGAGCTTTTTAACTGCAACAACTTTAATATACGCTATTGGAGCTGGAATTACCGCGGCTGCTGGCACCAGACTTGCCCTCCAA
+
DA@B@E<CH@CECGEHHHIFHE@FFGHHHIE1DFHHC10111<CCCFHHHCEHIIIC?GHHHGHHDH@E11<CHEFEEHCEH1<FGFH11<C11D@G@1<<1<HF618DFHHIH1BFEH@HIFEG1CEH;CGGCEHGHIHHFCEFFHHE@1EGEHHE?1?C:1HEHHGG<EF<<DFF9HHF#HHD@CF<HGGD/2HHD0@HGHHH8E?G<FCHGHCD<6CGA@G?@AHHG86HCHFCHGHD<1?GGABA@FCD</DHF1HH@DF1?HCEHEF@1CEHHD1G@@IIIHHFHHG@C?EHD<00CF<<<1@<HHHHEIHEIHDE<???IG@GC1EHHHHIIHDC@<@CHGCD?@@@
@HISEQ:969:HM2KJBCX2:2:1102:6562:49043 2:N:0:ACTATGCA
CACCTGTAGTAGCCCAACTATCCCTATTAATCATTACAGTGATCCTAGAAACCAACAAAATAGAATCATCCGTCCTATTTTATTATTCCATGCTAATGTATTCAAGCAAATAATGCCTGCTTTAAACACTCTAATTTTTTCAAAGTAAAAGTCCTAGTTCATTGAAACACCCAGTTAAAGAGGTATCACAATTCACCAGAAGGTGAGGAATTGGCTACGCCAGTTCATACCCCTTAAGGCACGACCGATGTGTCAATCCCGAAATTCAACTACGAGCTTTTTAACCGCAGCAACCTTAATATACGCTATTGGAGCTGGAATTACCGCGGCTGCTAATACCAGACTTGCCCTCCAA
+
DDDDDIIIIIIIIIIIIIIIIIIIIIIIIIIIIIIIIIIIIIIIIIIIIIIIIIIIIIIIIIIIIIIIIIIIIIIIIIHIIIIIIIIIHIIIIIIIIIIIIHHHIIIIIIIIIIIIIIIIIIIIIIIIIIIIIIIIIIIIIIIIIIIIIIIIIIIIIIIIIIIIIIIIIIIIIIIIIIIIIIIIIIIIIIIIIIIIIIIIIIIIIIIIHIIIIIIIIIIIIIIIIIIIIIIIIIIIIIIIIIIIIIIIIIIIIHIIIIIIIIIIIIIIIIIIIIIIIIIIIIIIIIIIIIIIIIIIIIIIIIIIIIIIIIIIIIIIIIIIIIIIIIIIIIIIIIIIIIIIIIIIIIIIIIDDDDD
@HISEQ:969:HM2KJBCX2:2:1102:8620:48726 2:N:0:ACTATGCA
CACCTGTAGTAGCCCAACTATCCCTATTAATCATTACGGTGATCCTAGAAACCAACAAAATAGAACCATGCCGTCCTATTCTATTATTCCATGCTAATGTATTCGAGCAAAAATGCCTGCTTTAAACACTCTAATTTTTTCAAGGTAAAGGTCCTGGATCCGCAAGACACCCAATTAAGGACATCAAGTTTCTCCAGAAGGTGAGAAATCAACAGCGACAGTTCATACCCCTTAAGGCATGACCATCACGTCAATCCCGAAATTCAACTACGAGCTTTTTAACTGCAACAACTTTAATATACGCTATTGGAGCTGGAATTACCGCGGCTGCTGGCACCAGACTTGCCCTCCAA
+
BBDCDIIIIIHEHIIIIIIIIIIGIIHHHIGHHFGFHHGHHHHIIIGHHIIIIIIHIIIIIIIHHIIIIGIIGHHHIIHHHEHII@EHIFHHIGHHHHCGHFDHEHGHIGIIIIIIIIIIHIHEHFIIIIIIIIHGIIHHIHHIIHIIIHIIIIHHHHIIIIIHHHHIIHHHEHHIHIIIHHHIIIHIHIIIIIIIIIHHIIIHIHHGHIHIIHIIIIIHIIIIIIIIIIIIHHHHIIIIIIHIIHIHHHHGIIHDIHHIIIIHIIIIIIIIIIIIIHIIIHHGIIHIIHHHIGHHHHHHIIIIIIIIIHHHIHEIIIHIIIIIIIIIIIIIIIHHIIIIHIIIIIIH@DDDD
@HISEQ:969:HM2KJBCX2:2:1102:18739:49592 2:N:0:ACTATGCA
CACCTGTAGTAGCCCAACTATCCCTATTAATCATTACGGTGATCCTAGAAACCAACAAAATAGAACCATGCCGTCCTATTCTATTATTCCATGCTAATGTATTCGAGCAAAAATGCCTGCTTTAAACACTCTAATTTTTTCAAGGTAAAGGTCCTGGATCCGCAAGACACCCAATAAAGGACATCAAGTTTCTCCAGAAGGTGAGAAATCAACAGTAACAGTTCATACCCCTTAAGGCATGACCATCACGTCAATCCCGAAATTCAACTACGAGCTTTTTAACTGCAACAACTTTAATATACGCTATTGGAGCTGGAATTACCGCGGCTGCTGGCACCAGACTTGCCCTCCAA
+
DDDDDIIIIIIIIIIIIIIIIIHIIIIIIIIIIIIIIICHIIIIHIHIIIIIIIIIHIHIIIGHHHIIIFGHIIIIIIIIIIIIIGIIIIIIIIHFIIIHIGHHIHHIHIIGIIIIIIIIIIIIIIIIGIIIIIIIHHHIIHHIIHIIIIIIIHHHHHIIIIIIIIIIIIIHIIHIIIIIIIIIIIIIIIHIHIIIIHIHIIIIIIHHHIIIIIIIIIIIIIIIIIIIIIIIIIIIIIIIIIIIIIHHIIHDIIIIIIIIIIIIIIIIHIIIIIIIIIIIHIIIIIHIIIHIIHIIIIIIIIIIIIIIIIIIIIIIIIIIIIIIIIIIIIIIIIIIIIIIHIIIIIIIDDDDD
@HISEQ:969:HM2KJBCX2:2:1102:12420:49634 2:N:0:ACTATGCA
CACCTGTAGTAGCCCAACTATCCCTATTAATCATTACGGTGATCCTAGAAACCAACGAAATAGAATCAGTCCGTCCTATTTCATTATTCCATGCTAATGTATTCAGACGATAGTCTGCTTTAAACACTCTAATTTTTTCAAAGTAACAGTCCTGATTTCCCATCACACCAAATAAATGGCATGAAAGTTCCTCAGAAGGTAGAGATCCATCTCACCAGTACAGACAATTAAGCCTGACCAATGGGTAGACCCCGAAGTTCAACTACGAGCTTTTTAACTGCAACAACTTTAATATACGCTATTGGAGCTGGAATTACCGCGGCTGCTGGCACCAGACTTGCCCTCCAA
+
DDDDDIIIIIHIIIIIIIIIIIIIIIIIIIIIHIIIIIIIIIIIIIIIIIIIIIIIIIIIIIHHIIIIHHIHIIHHHIIIIIIHIIIHHIIIIIIGIIIIIIIHIIIIIIIIIIIIIIIIHHIHHIIIIIIIIIIIIIIIIIIIIIIIIIIIIIIIIIIIIIIIIIIIIIIIIIIIHHHIIIIIIIHHIIHIIIIIIIIIIIIIIIIHHHHIIIHHHIIHIIIIIIHIIIIIIIIIIIIIIIIHIHFIIIIIIIIIIIIIIIIHIIIIIIIIIIIIIIIGIIIIIIIIHHIIIIHHIIIIIIIIIIIIIIIIIIIIIIIIIIIIIIIIIIIIIIIIHIIIIIIDDDDD
@HISEQ:969:HM2KJBCX2:2:1102:5167:49734 2:N:0:ACTATGCA
CACCTGTAGTAGCCCAACTATCCCTATTAATCATTACCTCAAGTTCCGAAAACCAACAAAATAGAACCGAGGTCCTATTCCATTATTCCATGCACCATTATTCAGGCGAATTGCCTGCTTTGAACACTCTAATTTTTTCAAAGTAAACGTTCCGGCCACCCCAGACACTCAGTGAAGAGCACCTAGGGAAAACCGGATGGTAGATCAGGACAAGCAGTAATCACCGCGAGGTGAACCGCAAGCCTGGATCCGAGATCCAACTACGAGCTTTTTAACTGCAACAACTTTAATATACGCTATTGGAGCTGGAATTACCGCGGCTGCTGGCACCAGACTTGCCCTCCAA
+
DDDDDIIIIIIIHIIHIIIHHHIIIIIIIIIIIHIIIIIIIIIIHIIIIIHIIIIIIIIGIIIHHIIIHIIIHIHHGHHHHIIFHIHHHIHHHHEHIHIIIHFIIHIHIIIIIIIHIIIIIHIIIIIIIIHHHIIIHHGIIIIIIIIIHIGIIHIHIHHHHHIIIIIIIHIIHHIIIIHIIIHIIIIIIIIIIIIIIIIHIIIIGIIIHIIIIHHIIIIIIIIIHIIIIIIIIHIIIIHIIIIHFIIIIIIIIIIIIIIIIIIIIIIIIIIIIIIHIIIIIIIIIIIIIIIIIIIIIIIIIIIIIIIIIIIIIIIIIIIIIIIIIIIIIIIIIIHIIIIIIDDDDD
@HISEQ:969:HM2KJBCX2:2:1102:15398:50308 2:N:0:ACTATGCA
CACCTGTAGTAGCCCAACTATCCCTATTAATCATTACGGTGATCCTAGAAACCAACGAAATAGAATCAAGCCGTCCTATTTCATTATTCCATGCTAATGTATTCAGACGTTAGCCTGCTTTAAACACTCTAATTTTTTCAAAGTAACAGTCCTGATTTCCAATCACACCAAATTAATGACATGAAAGTTCCTCAGAAGGTAGAGATTTATCTCACCAGTACAGACAATTAAGCCTGACCAATGGGTAAACCCCGAAGTTCAACTACGAGCTTTTTAACTGCAACAACTTTAATATACGCTATTGGAGCTGGAATTACCGCGGCTGCTGGCACCAGACTTGCCCTCCAA
+
DDDDDIIIIIIIHHIIIIIIIIIIIHIIIIIIIIIIIIIIHIIIIIHIIIIIIIIIIIIIIIIIHIIIIHIIIIHIIIIIIIIIIIIIHIIIIIIIIIIIIIIIIIIIIIIIIIIIIIIIIIIIIIIIIIIIIIIIIIIIHHIIIIIIIIIIIIIIIIIIIIIHIIIIIIIIIIIIIIIIIHIIIIIIIGIIIIIIIIIIHIIIIIIIIIIIHIIIIIIIIIGIIIIIIIIIIIIIIIIIIIIIIHEIIHIIIIIIIIIIIIIIIIIIIIIIIIIIIIIIIIIIIIIIHHIIIIIIIIIIIIIIIIIIIIIIIIIIIIIIIIIIIIIIIIIIIIIIIIIIIIIDDDDD
@HISEQ:969:HM2KJBCX2:2:1102:18319:50270 2:N:0:ACTATGCA
CACCTGTAGTAGCCCAACTATCCCTATTAATCATTACTTCGGTCCTAGAAACCAACAAAATAAAACCAAAGTCCTATTTTATTATTCCATGCTAATGTATTCAGGCGTAGGCCTGCTTTAAACACTCTAATTTTTTCAAAGTAAAAGTCCTGGTTCCCTGCCGCACCGAATAAACGACACGACAGTTTACCAGAAGGGAAGACCCAGCCAGGACAGTACAAACCCTAAGGCAGACCGTCCAACCAGGCCTAAAATTCAACTACGAGCTTTTTAACTGCAACAACTTTAATATACGCTATTGGAGCTGGAATTACCGCGGCTGCTGGCACCAGACTTGCCCTCCAA
+
DDDDDIIHIIIEHHIIIIIHIIFHIHHHHIIGHHIGIIIHIII@HH@FGHIIIIHHHIHHIHHEHIGEEHGEEHHHHIII?HG1FHFHFHGEHIIIIHEHHCFHHGIIIIHHHIHHEHHBG1?DHGHHIHIGHHEHHGBHHGHHHFHHHHHHHHEIHIIHEHIFHIHGIIIGIHHGGHDHIIIIIHIIHIIIIIIIIHHHIIIIHIIHHIIHIHIIIIIIIIIIIIIIHHHIHGIHIIIIIIHGI<IHFIIIIIIIHHHHFIHIIIHFIIIIIIIIIGIIIIHHHIIIIHDIIIIIIIIIIIIIIIIHIHIHHIHIIIIIIIHIIIIIIIHHHIIIIIIIDDDDD
@HISEQ:969:HM2KJBCX2:2:1102:15066:50631 2:N:0:ACTATGCA
CACCTGTAGTAGCCCAACTATCCCTATTAATCATTACGGTGATCCTAGAAACCAACAAAATAGAACCATGCCGTCCTATTCTATTATTCCATGCTAATGTATTCGAGCAAAAATGCCTGCTTTAAACACTCTAATTTTTTCAAGGTAAAGGTCCTGGATCCGCAAGACACCCAATAAAGGACATCAAGTTTCTCCAGAAGGTGAGAAATCAACTGCAACAGTTCATACCCCTTAAGGCATGACCATCACGTCAATCCCGAAATTCAACTACGAGCTTTTTAACTGCAACAACTTTAATATACGCTATTGGAGCTGGAATTACCGCGGCTGCTGGCACCAGACTTGCCCTCCAA
+
@B@DDECEHHHHE@<<DHHHIGHIHIHHHHIHHIIIIGHHHCHHFHHHGIGEEHHIHGEFHEEEHGHHIEGCCH<CGHHCHHEHHFGCGE<FHFHIIFCGHFHHEH6DHHHIHHHCHBCHEEHGGC6DDHHHIGHGHHIHIHFHCG@AG@GHEEGF?GHCCHHGCDFCCEGHHHHIGHEHEHHI?HHGGD@HHEF@CHIHGCEG?HFHHHHIHHHHFCFHCHIGGEHC1HCHIHHH@CHHHHAEHHFHEC1<FDHE<@@HECHHHFGHC<@@C?HCCHEG@CCGIHHHHCHHHHHC<C@HHF1CCEG<@EHHHHGDHGDCHDC/CF<1EE1IHHHHGCHHFC1HHDHF@0D<D
@HISEQ:969:HM2KJBCX2:2:1102:7599:50369 2:N:0:ACTATGCA
CACCTGTAGTAGCCCAACTATCCCTATTAATCATTACGTCAATCCTAGAAACCAACAAAATAGGATCAAACGTCCTATTTCATTATTCCATGCTAATGTATTCAAGCGTTAGCCTGCTTTAAACACTCTAATTTTTTCAAAGTAACAGTCCTGTTTCCCTGCAACACCAAATTAATGACATTACAGTTCTTCAAGAAGGAGGAACCAGTAAAGCCAGTACATACCAGAGGCACGACCAACTTACTAATCCCGAAATTCAACTACGAGCTTTTTAACTGCAACAACTTTAATATACGCTATTGGAGCTGGAATTACCGCGGCTGCTGGCACCAGACTTGCCCTCCAA
+
DDDDDIIIHIIHIIIIIIIIIIIIIIHIIIIIIIIIIIIIIIIIIIIIHIIIHHIIIIIIIIHIIIIIIIHHIGHIGIIIIIIIIIIIIIIIHIIHHHIIIGIIIIIIIIIIHIHIIIHIIIIIIIIIIIIIIIIHHHIIIIHIIIIIIIIIIIIIIIIHGIIIIIHIIIHHIIIIIIHHIIIIIIIIHIIIIIIIIIIIIIIIIIIIIIIIIIIIIIIIIIIIIIIIIIIIIIIIHIIIIIIIHIIIIIIIIIIIIIIIIIHIIIIIIIIIIIHIIIIIIIIIIIIIIIIIIIIIIHIHHIIIIIIIIIIIIIIIIIIIIIIIIIIIIIIIIIIIIIIIIDDDDD
@HISEQ:969:HM2KJBCX2:2:1102:9403:51412 2:N:0:ACTATGCA
CACCTGTAGTAGCCCAACTATCCCTATTAATCATTACGGTGATCCTAGAAACCAACAAAATAGAACCATGCCGTCCTATTCTATTATTCCATGCTAATGTATTCGAGCAAAAATGCCTGCTTTAAACACTCTAATTTTTTCAAGGTAAAGGTCCTGGATCCGCAAGACACCCAATTAAGGACATCAAGTTTCTCCAGAAGGTGAGAAATCAACAGCGACAGTTCATACCCCTTAAGGCATGACCATCACGTCAATCCCGAAATTCAACTACGAGCTTTTTAACTGCAACAACTTTAATATACGCTATTGGAGCTGGAATTACCGCGGCTGCTGGCACCAGACTTGCCCTCCAAA
+
DDDDDIIIIIIIIIIIIIIIIIIIIIIIIGIIIIHIIIIIIIIIIIIIIIIIIIIIIIHHIIGHHIIIIIIIIIIIIHIIGIIIIIHIIHHIHIIIIIIIHIHIIHIIIIIIIIHIIIIIIIIHIIIIIIIIIIIIHIIIIIIIIIIIIIIIIIIIIHIIIIIIIIIIIIIIIIIIIIIIIIIIIHIIIIHIIIIIIIIIHIIIIIIIIIIIHIIIIIIIIIIIIHHHIIHIIIIIIIIIIIIIIIIIIIIHHHIIIIIIIIIIIIIHIHHHIHIHIIIIIIIIIIIIIIIIIIIIIIIIIIIIIIIIIIIHIGIIIIIIIIIIIIIIIIIIHIIIIIIIIIIIIIIIIDDDDD
@HISEQ:969:HM2KJBCX2:2:1102:6358:52185 2:N:0:ACTATGCA
CACCTGTAGTAGCCCAACTATCCCTATTAATCATTACGTCAATCCTAGAAACCAACAAAATAGGGTCAAACGTCCTATTTCATTATTCCATGCTAATGTATTCAAGCTAATGCCTGCTTTAAACACTCTAATTTTTTCAAAGTAACAGTCCTAACTCCCCATGACACCAAATAAATGAAATCATGGTTCGTCAGAAGGGAGAAATCAATGATACCAGTACGTACCAGAGGCACGACCGATATATTGATCCCGAAATTCAACTACGAGCTTTTTAACTGCAACAACTTTAATATACGCTATTGGAGCTGGAATTACCGCGGCTGCTGGCACCAGACTTGCCCTCCAA
+
DDDDDIIIIIIIIIIIIIIIIIIIIIIIIIIIIIIIIIIIIIIIIIIIHIIIIIIIIIIIIIHHIIIHHIIIIGHIIIIIIIIIIIIIIIIIIIIHIIIIIHHIIIIIIIIIIHIIIHIIIIIIIIIIIIIIIIIIIIIIIIIIIHIIHIIIIIIIIIIIIIIIHIIIIIIIIIIIIIIIIIIIIIIIIIIIIIIIIIIIIIIIIIIIIIIIIIIIIIIIIIIIIIIIIIIIIIIIIIIIIIHHGIIHIIIIIIIIIIIIIIIIIIIIIIIIIIIIIIIIIIIIIIIIIIIIIIIIIIIIIIIIIIIIIIIIIIIIIIIIIIIIIIIIIIIIIIIIIIIIIDDDDD
@HISEQ:969:HM2KJBCX2:2:1102:13798:51545 2:N:0:ACTATGCA
CACCTGTAGTAGCCCAACTATCCCTATTAATCATTACGGTGATCCTAGAAACCAACAAAATAGAACCATGCCGTCCTATTCTATTATTCCATGCTAATGTATTCGAGCAAAAATGCCTGCTTTAAACACTCTAATTTTTTCAAGGTAAAGGTCCTGGATCCGCAAGACACCCAATAAAGGACATCAAGTTTCTCCAGAAGGTGAGAAATCAACAGTAACAGTTCATACCCCTTAAGGCATGACCGTCACGTCAATCCCGAAATTCAACTACGAGCTTTTTAACTGCAACAACTTTAATATACGCTATTGGAGCTGGAATTACCGCGGCTGCTGGCACCAGACTTGCCCTCCAA
+
DDDDDIHIIIIHGIIHIIIIIIIIIIIIIHIIIIIIIIHHIHHIHIHIIIIIIIIIIIIIHIIIIIHHIGHIGHIIHIHIHHHHHIHI@HHIIIIIIIIIGCGHHIIHIIIIGHHIIIIIIHIIIIIIIIIIIIIIIHFHIIIIIIIIIHGHHGIHFHHHIHIIIHIHIIIIIIIIHIHHIHHIHIIIIIIIHGIIIIIHIIIIHHGHHHIIIHIIIHIIIIIIIIHHHIIIIIHHHIIIHHHIIIIIIHHFHIHGIIIIIIIIIIHHE<HIIIIIIIIIHCIIHGIIHIIIIIIIHIGHGIIIIIIIIIIIIIHIIIIIIIIHIIIIIIIIIIIIIIIHHIIIIHIIDDDDD
@HISEQ:969:HM2KJBCX2:2:1102:16600:52969 2:N:0:ACTATGCA
CACCTGTAGTAGCCCAACTATCCCTATTAATCATTACGGTGATCCTAGAAACCAACGAAATAGAATCAGTCCGTCCTATTTCATTATTCCATGCTAATGTATTCAGACGATAGTCTGCTTTAAACACTCTAATTTTTTCAAAGTAACAGTCCTGATTTCCCATCACACCAAATAAATGGCATGAAAGTTCCTCAGAAGGTAGAGATCCATCTCACCAGTGCAGACAATTAAGCCTGACCAATGGGTAGACCCCGAGGTTCAACTACGAGCTTTTTAACTGCAACAACTTTAATATACGCTATTGGAGCTGGAATTACCGCGGCTGCTGGCACCAGACTTGCCCTCCAA
+
DDDDDIIIIIIIIIIIIIIIIIIIIIIIIIIIIIIIIIIIIIIIIIIIIIHHHHIIIIIIIIIIIIIHIIIGIIFDHIIIIIIHHHHGHIIIIIIIIIIIIIIIIIIIIIIIHHIIIIIIIIHIHIIIIIIIIIIIIIIIIIIIIIIIIIIIHHIIIIIIIHHIIIIICHIIHHHIIIIIIIIIIIIIIIIGHIHGIIIIIIIIIIIIIIIIIIIIIIIIIIHIIIIIIHIIIIIIIIIIIIIIIHFIIIIIIIIIHIIIIIIIIIIIIIIIIIIIIIIIIIIIIIIIIIIIIIIIIIIIIIIIIIIIIIIIIIGIIIIIIIIIIIIIIIIIIIIIIIIIIIIDDDDD
@HISEQ:969:HM2KJBCX2:2:1102:15307:53657 2:N:0:ACTATGCA
CACCTGTAGTAGCCCAACTATCCCTATTAATCATTACGGTGATCCTAGAAACCAACAAAATAGAACCATGCCGTCCTATTCTATTATTCCATGCTAATGTATTCGAGCAAAAATGCCTGCTTTAAACACTCTAATTTTTTCAAGGTAAAGGTCCTGGATCCGCAAGACACCCAATTAAGGACATCAAGTTTCTCCAGAAGGTGAGAAATCAACAGCGACAGTTCATACCCCTTAAGGCATGACCATCACGTCAATCCCGAAATTCAACTACGAGCTTTTTAACTGCAACAACTTTAATATACGCTATTGGAGCTGGAATTACCGCGGCTGCTGGCACCAGACTTGCCCTCCAA
+
DDDDDIIIIIIIIIIIIIIIIIIIIIIIIIIIIIIIIIIIIIIIIIIIIIIIIIIIIIIIIIIIIIIIIIIHIIIIIIIIIIIIIIIIIIIIIIIIIGIIIHHIIIIIIIIIIIIIIIIIIIIIIIIIIIHIIIIIIIIIIIIIIIIIIIIIIIHIIIIIIIIIIIIIIHIIIIIIIIIIIIIIIIIIIHIIIIIIIIIIIIHIIIIIIIIIIIIIHIIIIIIIIIIIIIIIIIIIIIIIIHHIIIIIIIIHIIIIIIHHIIIIIIIIHIIIIIIIIIIIIIIIIIIIIIIIIIIIIIIIHIIIIIIIIIIIIIIIIIIIIIIIIIIIIIIIIIIIIIIIIIIIIIIIDDDDD
@HISEQ:969:HM2KJBCX2:2:1102:12000:54157 2:N:0:ACTATGCA
CACCTGTAGTAGCCCAACTATCCCTATTAATCATTACGTCGATCCTAGAAACCAACAAAATAGGTTCGATCGTCCTATTTCGTTATTCCATGCTAATGTATTCAAGCGCGAGCCTGCTTTAAGCACTCTAATTTTTTCAAAGTAACAGTCCTGTTTCCCCGCAACAACAAATTAATGCCATCACGGTTCTACAAGAGGGAGGGACCAGTGAGGCCAGTGCATACCAGTGGCACGACCGACCTACTGGCCCCGAAATTCAACTACGAGCTTTTTAACTGCAACAACTTTAATATACGCTATTGGAGCTGGAATTACCGCGGCTGCTGGCACCAGACTTGCCC
+
DDDADIIHICHIEHIIHI1CCFHHHHC@GHIIIHHHIG<CDH@HECHCHIIGHEIHHHIIII?H@ECHHC1EHCHHIIEHCFFE@HHHHHHEHHHHFHGEHFGGHFHHHHHDHCG@HHICHHEHEIHHHHHG@IHHHHHHHFHEH@GEGHIIHHHHHHFHHHHHIIHHIIFHIHHHHHHHHIHHHIHHHIHIIIHHIHHHHHHGCEIIIIIIIIHIIIHIIHHIIIHHHEEEDEECEGDDEEHEHHHHHDHIIHFFIIHHIHHHHFCGIIIIHFHIIIHHIIIIIIFCHHGCC<IIIIIIIIIHHHIIIIIHHHHIIIIHHIIIIHIIIIHHHFHHDDBD@
@HISEQ:969:HM2KJBCX2:2:1102:14853:53863 2:N:0:ACTATGCA
CACCTGTAGTAGCCCAACTATCCCTATTAATCATTACGGTGGTCCTAGAAACCAACAAAATAGAACCACAACGTCCTATTCTATTATTCCATGCTAATCTATTCAAGCAAATGCCTGCTTTAAACACTCTAATTTTTTCAAGGTAATGGTCCTGGCTCCCCGGCACACCCAATAAAGGACATACTGGTTCACCAGAAGGTGGACCCGACACAGGACAGTACTCGCCAAAGACGGACCGCCCGGCCAGGCCTAAAATTCAACTACGAGCTTTTTAACTGCAACAACTTTAATATACGCTATTGGAGCTGGAATTACCGCGGCTGCTGGCACCAGACTTGCCCTCCAA
+
DDDDDIIIIIIIIIHIIIIIIIGIIIIIIIIIIIIIIIIIIIIIIIIIIIIIIIIIIGIIIIHGHIHHHIIIIHIIIIIIIIIIIIIIIIIHHHIIIIIHHHHHIIIIHHIIIIHHIHHHIHHHHHHIIIIIIIIHHHIHHIHIIIIHHHHIIHHIIIIIIHIIIIIGIIIIIIIIIIIIIIIIIIIIIIIIHIIIIIIIIIHHHIIIIIIIIIIIIIIIIIIIIIIIIIHHIIHIIIIIIIIIHIIIIIIIIIIIIIHIIIIIIIIIIIIIIIIIIIIHIIIIIIIIIIIIIIIIIHHHHIIIIIIIIIIIIIIIIIIIIIIIIIIIIIIIIHIIIHIIIDDDDD
@HISEQ:969:HM2KJBCX2:2:1102:19889:51917 2:N:0:ACTATGCA
CACCTGTAGTAGCCCAACTATCCCTATTAATCATTACGGTGATCCTAGAAACCAACAAAATAGAACCATGCCGTCCTATTCTATTATTCCATGCTAATGTATTCGAGCAAAAATGCCTGCTTTAAACACTCTAATTTTTTCAAGGTAAAGGTCCTGGATCCGCAAGACACCCAATTAAGGACATCAAGTTTCTCCAGAAGGTGAGAAATCAACAGCGACAGTTCATACCCCTTAAGGCACGACCATCACGTCAATCCCGAAATTCAACTACGAGCTTTTTAACTGCAACAACTTTAATATACGCTATTGGAGCTGGAATTACCGCGGCTGCTGGCACCAGACTTGCCCTCCAA
+
ABCAB@GHIIHHIIIHIIIHIIIHIIHIIIIIIIIIIIIIIIIIIIIIIIIHIGHIIIIIIIEHHHHHIHHGHHHDGHHIIIIIHIIIHHHHIHGHIGHEHDHECHEIIIHHHIHHHHHEHHHIIIEHGIIIIIIIHIHHIIIHHGHHHGIGEHGHIHGHCHHIIHHEGDHIHHEHGFHGIIHIIHHHEG@HIIIIIIIHHEEHFHIIHIIIIIIIHHHHIHHIIIIIIGIIIIHHHIHHHHGIIIHFHIHHIHHIIHHIIIIIIIIIIIIIHEGIIIIIHHIHHIIIIHHIIHHIIIIHHIIIIIIIIHGIIIIIIIIIIGIHIIIIIIIIIIIIIHHIHIIIIHHHDDDDD
@HISEQ:969:HM2KJBCX2:2:1102:4825:54154 2:N:0:ACTATGCA
CACCTGTAGTAGCCCAACTATCCCTATTAATCATTACGGTGATCCTAGAAACCAACAAAATAGAACCATGCCGTCCTATTCTATTATTCCATGCTAATGTATTCGAGCAAAATGCCTGCTTTAAACACTCTAATTTTTTCAAGGTAAAGGTCCTGGTTCCACATGACACCCAATTAAGGACATCATGCTTCTCCAGAAGGTGAGAAATCAACTGCGACAGTTCATACCCCTTAAGGCACGACCATCACGTCAATCCCGAAATTCAACTACGAGCTTTTTAACTGCAACAACTTTAATATACGCTATTGGAGCTGGAATTACCGCGGCTGCTGGCACCAGACTTGCCCTCCAA
+
DDDDDIHIIIIIIIIIIIIIIIIIIIIIIIIIIIIIIIIIIIIIIIIHIIIIIIIIIIIIIIIIIIIHIHHIIIIDHIIIHIIIIIHIIHIHIGHIIIIIIIHHIIIIIIIIIHIIIIHIIIIIIIIIIIIIIIIIIIIIIIHIIIIIIIIIIIIIIIIIIIIIIIIIIIIIIIGIIIIIIIIIIIIIIIIIIIIIIIIIIIIIIIIIIIIIIIIIIIIIIIIIIIIIIIIIIIIIIIIIIIIIIIIIIIHIIIIIIIIIIIIIIIIIIIIIIIIIIIIIIIIIIIIIIIIIIIIIIIIIIIIIIIIIIIIIIIIIIIIIIIIIIIIIIIIIIIIIIIIIIIIIIIIDDDDD
@HISEQ:969:HM2KJBCX2:2:1102:10534:53923 2:N:0:ACTATGCA
CACCTGTAGTAGCCCAACTATCCCTATTAATCATTACGGTGGTCCTAGAAACCAACAAAATAGAACCACAACGTCCTATTCTATTATTCCATGCTAATCTATTCAAGCAAATGCCTGCTTTAAACACTCTAATTTTTTCAAGGTAATGGTCCTGGCTCCCCGGCACACCCAATAAAGGACATACTGGTTCACCAGAAGGTGGACCCGACACAGGACAGTACTCGCCAAAGACGGACCGCCCGGCCAGGCCTAAAATTCAACTACGAGCTTTTTAACTGCAACAACTTTAATATACGCTATTGGAGCTGGAATTACCGCGGCTGCTGGCACCAGACTTGCCCTCCAA
+
DDDDDIIIIIIIIIIIHIIIIIIIIIIIIIIIIIIIIIIIIIIIIIIIIIIIIIIIIIIIIIIIIIIIIIIIIGEHHIIIIIIIIIIIIIIIIIIIIIIIIHIIIIIIIIIIIIIIIIIIHIIIIIIIHIIIHHIHIIHHHIIIIIIIIIIIIIIIIIIIIIIIIIIIIIIIIIIIIIIIIIIIIIIIIIIIIIIIIIIIIIIIIIIIIIIIIIIIIIIIIIIIIIIIIIHIIIHIIIIIIIIIHIIIIHIHIIIIIIIIIIIIIIIIIIIIIIIIIIIIIIIIIIIIIIIIIIIIIIIIHIIIIIIIIIIIIIIIIIIIIIIIIIIIIIIIIIIIIIIIIDDDDD
@HISEQ:969:HM2KJBCX2:2:1102:9720:54842 2:N:0:ACTATGCA
CACCTGTAGTAGCCCAACTATCCCTATTAATCATTACCGTGGCCTCGGAAACCAACAAAATAAGACCAAGGTCCTATTCCATTATTCCATGCTAATCTATTCGAGCGTGCGCCCGCTTTGAACACTCTAATTTTTTCAAGGTAAACGTCCTGGCTCCCCGCAGACCGCCCCTCGCGGAGCGACCCACGGTTCCCCAGAAGGGAAGGACCGGCCCATGAGCAGTGCGCACCGAAACGGTGGACCGCCCGGCCAGACCCGAAGTTCGACTACGAGCTTTTTAACTGCAACAACTTTAATATACGCTATTGGAGCTGGAATTACCGCGGCTGCTGGCACCAGACTTGCCCTCCAA
+
DDDDDIIIIIIIIIIIIIIIIIIIIIIIIIIIIIIIIIIIHHHIIHIIIIIIIIGGHIIIIIIHHIIIHIHHIIIIIHIFEHIIIHHIIIHHGHFHGHIHHEHIIIIIIIIIIIIIIIIIIIIIIIHHHHHHIIHIIGIIHHFGHHHHHIIIIIHIIIIIIHIIIIHHIIHHGIHIHHIIHHIHIHIHHHIGIIHHIHIIIIIHIDHHGIHGHIIIIHIIIIIIIIIIIIIII>IIIIIIIIIIIIIIIHGIIIIIIIIIIHIIIIIIIIIIIHHHIIHIHIIIIIHHIHIIIIIHHHIHIIIIIHIIIIIIIIIIIIIIHGIIIIIIIIIIIIIIIIIIIIIIHIIDDDDD
@HISEQ:969:HM2KJBCX2:2:1102:3020:54874 2:N:0:ACTATGCA
CACCTGTAGTAGCCCAACTATCCCTATTAATCATTACGGCGGTCCTATAACCAACAAAATAGAACCGCACGTCCTATTCTATTATTCCATGCTAATGTATTCGAGCATAGGCCTGCTTTGAACACTCTAATTTTTTCAAAGTAAAAGTCCTGGTTCCCCGCACGCCCAGCGAAGGGCATGCGTACCCCCAGAGTGAAAGCCCCGGCCGGGCCAGTGCACGCGGTGAGGCGGACCAGCCGGCGCGGGGCCCAGGTTCAACTACGAGCTTTTTAACCACAACAACTTTAATATACGCTATTGGAGCTGGAATTACCGCGGCTGCTGGCACCAGACTTGCCCTCCAA
+
CDDDDIIIIIIIIIIIHHIIIIIIIIIIIIIIIIIIIGHIIIHIIIGIHIIICEHIHHEHEFIHII<HGHHHGEFHHHEHHIIIHIIHHIHHIHIIIIHIHHHIIHHCGHIIIIIIIHHHHFIIIIIIIIIHIHIHHIIIHHHIHHHHHIHGEHCIHIIHHHIIHIGHIIIIIIHIIHIGHHHEIIHHHHHCHHIIIHHIGHHIIIHIIIIIIIIIIHIIIIIIIIIIHIIIIHIIIIIIIIHIHIIIIIIIIHIIHIIHIIIIIIGIIIIHHIIIIGIIH@HHG@HEIIIHIIHGIIIIIIIIIIIGIIIIIIIIIHHIIIIIIIIIIIIIIIHIIIHDADDD
@HISEQ:969:HM2KJBCX2:2:1102:9449:55437 2:N:0:ACTATGCA
CACCTGTAGTAGCCCAACTATCCCTATTAATCATTACGGTGATCCTAGAAACCAACAAAATAGAACCATGCCGTCCTATTCTATTATTCCATGCTAATGTATTCGAGCAAAAATGCCTGCTTTAAACACTCTAATTTTTTCAAGGTAAAGGTCCTGGATCCGCAAGACACCCAATAAAGGACATCAAGTTTCTCCAGAAGGTGAGAAATCAACAGTAACAGTTCATACCCCTTAAGGCATGACCATCACGTCAATCCCGAAATTCAACTACGAGCTTTTTAACTGCAACAACTTTAATATACGCTATTGGAGCTGGAATTACCGCGGCTGCTGGCACCAGACTTGCCCTCCAA
+
DDDDDIIIIIIIIIIIIIIIIIIIIIIIIIIIIIIIIIIIIIIIIIIIIIIIIIIIIIIIIIIIIIIIIIIHIIIGIIIIIIIIIIIIIIIIIGIIHIIIIHHIIIIIIIIIIIIHIIIIIIIIIIIIIIIIIIIIIIIIHIIIIIIIIIIIIIIIIIIIIIIIIIIIIIIIIHIIIIIIIIIIIIIIHHGIIIIIIIIIIIIIIIIIIIIIIIIIIIIIIIIIIIIIIIIIIIIIIIIIIIIIIIIHIIHGIIHIIIIIIIIIIIIIIIIIIIIIIIIIHIIHIIIIIIIIIIIIIIIIIIIIIIIIIIIIIIIIIIIIIIIIIIIIIIIIIIIIIIIIIIIIIIIIDDDDD
@HISEQ:969:HM2KJBCX2:2:1102:9609:55692 2:N:0:ACTATGCA
CACCTGTAGTAGCCCAACTATCCCTATTAATCATTACGGTGATCCTAGAAACCAACAAAATAGAACCATGCCGTCCTATTCTATTATTCCATGCTAATGTATTCGAGCAAAAATGCCTGCTTTAAACACTCTAATTTTTTCAAGGTAAAGGTCCTGGATCCGCAAGACACCCAATAAAGGACATCAAGTTTCTCCAGAAGGTGAGAAATCAACAGTAACAGTTCATGCCCCTTAAGGCATGACCATCACGTCAATCCCGAAATTCAACTACGAGCTTTTTAACTGCAACAACTTTAATATACGCTATTGGAGCTGGAATTACCGCGGCTGCTGGCACCAGACTTGCCCTCCAA
+
DDDDDIIIIIIIIIIIIIIIIIIIIIIIIIIIIIIIIIIIIIIIIIIIIIHIIIIIHIIIIIIIIHIHIFHIIIHIIIHIIHIIIIIIHIIIIIIIHIIIEHHIIIIIIIIHIHHIIHHIIIHIIHIHIIIIIIIIIIIHIIIIHIHHHIIIIHHHIIIIIIIIIIIIIIHHIIIGEHIIHEIIIGIIHHHIIHIIHGGIIIIIIIIIHEIIIIIIHHIIIIIIIIIIIIIIIIIIIIIIIHGIIIIHHHFDHIIIIIIHHIIHHIHIIHIHHIIIIIIIIHIIHIHIIIIIIIHIIIIIHIIIIIIIIIIIIIIIIIIIIIIIIIIIIIIIIIIIIIIIHIIIIIIIDDDDD
@HISEQ:969:HM2KJBCX2:2:1102:9351:55752 2:N:0:ACTATGCA
CACCTGTAGTAGCCCAACTATCTTAATCATTACGGTGATCCTAGAAACCAACGAAATAGAATCAGTCCGTCCTATTTCATTATTCCATGCTAATGTATTCAGACGATAGTCTGCTTTAAACACTCTAATTTTTTCAAAGTAACAGTCCTGATTTCCCATCACACCAAATAAATGGCATGAAAGTTCCTCAGAAGGTAGAGATCCATCTCACCAGTGCAGACAATTAAGCCTGACCAATGGGTAGACCCCGAGGTTCAACTACGAGCTTTTTAACTGCAACAACTTTAATATACGCTATTGGAGCTGGAATTACCGCGGCTGCTGGCACCAGACTTGCCCTCCAA
+
DDDDDIIIGHIIIIIIIIIIIIIIIIHIIIIGHIIIIHIIIIHHGHHIHHIHIHHHIIIIHHIIIIIIIIIIIIIIIIEHHCHHHIIIHHHGHIIIIIIIIHHHIIHIIIHHHHIIIIHHIHIHHHIHHHIIIIHGHHHIIIIIIHIIIIIIIIHIIHIIIIHFIIIIIIIIHHHHIIIHHHHIHHHGIIIIIIIIIHGIHIIIIIIIIIIIIIIIHIIIIIIIIIIIIIIIIIIIIIHGHHHIIHHIIIIIHHIIIIIIIIIIIIIIHIIIIHHIIIIIIIIHEHHIIHHIIIIIIIIIIIIIIIIIIIIIIIIIIIIIIIIIIIIIIIIHIIIIIIIDDDDD
@HISEQ:969:HM2KJBCX2:2:1102:8622:55160 2:N:0:ACTATGCA
CACCTGTAGTAGCCCAACTATCCCTATTAATCATTACGGTGGTCCTAGAAACCAACAAAATAGAACCACAACGTCCTATTCTATTATTCCATGCTAATCTATTCAAGCAATAGCCCGCTTTAAACACTCTAATTTTTTCAAGGTAATGGTCCTGGCTCCCCAACACACCCAATAAAGGACATGCTGGCTCACCAGAAGGAAGACCCGACAGCAGACAGTACTCGCCAAAGACGGACCGCCCGGCCAGGCCTAAAATTCAACTACGAGCTTTTTAACTGCAACAACTTTAATATACGCTATTGGAGCTGGAATTACCGCGGCTGCTGGCACCAGACTTGCCCTCCAA
+
DCDDDIIIIIIIIIIIIIIIIIIIIIIIIHIIIIIIIIIIIIIIIIIGIIIIHHIIIIIIIIIIIIIIIIIIIHIIIIIIIIIIIIHHIIIIHIIIIIIHIHHIIIIIIIIIIIIIIIIHIHGHHIIIIIIIIIIIIIIIIIHIIIIIIIIIIIIIIIIIIIIIIIIIIIIIIIIIIIIIIIIIIIIIIIIIIIIIIIIIIHIIIIIIIIIIIIIIIIIIIIIIIHIIIIHIIIIIIIIIIIHHHIHIIHIIIIIIIIIIIIHHIIIIIIIIIHIIIIIIIIIHHIIIIIIIIIIIIIIIIIIIIIIIIIIIIIIIIIIIIIIIIIIIIIIIIHIIIIIIIDDDDD
@HISEQ:969:HM2KJBCX2:2:1102:12978:56488 2:N:0:ACTATGCA
CACCTGTAGTAGCCAACTATCCCTATTAATCATTACGGTGGTCCTAGAAACCAACAAAATAGAACCACAACGTCCTATTCTATTATTCCATGCTAATCTATTCAAGCAAATGCCTGCTTTAAACACTCTAATTTTTTCAAGGTAATGGTCCTGGCTCCCCGGCACACCCAATAAAGGACATACTGGTTCACCAGAAGGTGGACCCGACACAGGACAGTACTCGCCAAAGACGGACCGCCCGGCCAGGCCTAAAATTCAACTACGAGCTTTTTAACTGCAACAACTTTAATATACGCTATTGGAGCTGGAATTACCGCGGCTGCTGGCACCAGACTTGCCCTCCAA
+
CDDDDIIIIIIIIGHIIHIIHIIIHIHIHHHHIIIIGIICEHHHIHIHHIIIIIIIHHGIIIIIIIIHIHCHHHIIIIGIHHHH?GHHIIIIIIHIIHGHIHHIHHHIIIIIHHHIIIIIIIHIIHHHIIHHHIIIHIIIIHIIIIHFHFHIIIHHIIHHIIHIIIIIIIIIIIIIIIIHHHIHHIIIIIIIIIIIIIIIHIHIIIIIIIIHHIIIHIIIIIIIIIIIIIHIHHIHIIIIIIIHHIIIHIIIIIIIIIIIIIIIHHHHIIIIHHIIIIIIIIHHHIIIIIIHFIIIIIHIIIIIIIHIIHGHIHIHHIIHIIIIIIIIIIIIIIIIIIHIDDDDD
@HISEQ:969:HM2KJBCX2:2:1102:18962:56676 2:N:0:ACTATGCA
CACCTGTAGTAGCCCAACTATCCCTATTAATCATTACGGTGATCCTAGAAACCAACAAAATAGAACCATGCCGTCCTATTCTATTATTCCATGCTAATGTATTCGAGCAAAAATGCCTGCTTTAAACACTCTAATTTTTTCAAGGTAAAGGTCCTGGATCCGCAAGACACCCAATAAAGGACATCAAGTTTCTCCAGAAGGTGAGAAATCAACAGTAACAGTTCATACCCCTTAAGGCATGACCATCACGTCAATCCCGAAATTCAACTACGAGCTTTTTAACTGCAACAACTTTAATATACGCTATTGGAGCTGGAATTACCGCGGCTGCTGGCACCAGACTTGCCCTCC
+
DADDBIHHIIIIHIGIIII@GGHIIIII?HHIIIIIHHEHHIIIII@GHIHIHHHHIHHHHEHGHIICFFGHHECEHEHHII?EHCHIGHIGFHHIFHHIHEGHEHHHIIIHHEHHHHHHIHGEHGIIIHIHHHHHIIHIHHHHIHHIHEIGIIIEDGHIEHGHHHHEHGHHHHHHEIHEHGHIHHHIIHFEHHIIHIIIIHHFHHHIFIIHHHIIIIIIIHAHHGEIHGE@HHIHFHHGFIHHHHHGHI?HHDCHHHHIHGF@IHHG=HIFIIHHHHHHHHHHIHHHHFIIIIHGIHHGCHFHHG?EHIHHGIIHIIIHHIIHIIHHHIHHEIHHIIHIIIHIIH@BDDD
@HISEQ:969:HM2KJBCX2:2:1102:14827:55542 2:N:0:ACTATGCA
CACCTGTAGTAGCCCAACTATCCCTATTAATCATTACGGTGATCCTAGAAACCAACAAAATAGAACCATGCCGTCCTATTCTATTATTCCATGCTAATGTATTCGAGCAAAAATGCCTGCTTTAAACACTCTAATTTTTTCAAGGTAAAGGTCCTGGATCCGCAAGACACCCAATTAAGGACATCAAGTTTCTCCAGAAGGTGAGAAATCAACAGCGACAGTTCATACCCCTTAAGGCACGACCATCACGTCAATCCCGAAATTCAACTACGAGCTTTTTAACTGCAACAACTTTAATATACGCTATTGGAGCTGGAATTACCGCGGCTGCTGGCACCAGACTTGC
+
DDDDDIIIIIIIIIIIIIIIIIIIHIIIIIIIIIIHIIIIIIIHIIIIIIIIIHIIIIGHIIHIIIIIIIIIIHIIIHHHIHIIIIIIHHIIHIIIIIIIIIHHIIIIIIIIIIIIIIIIIIIIIIIIIIIIIIIIIIIIIIIIIIIIIIIIIIIIIIIIIIIIIIIIIIHIIIHHIIIGIIIIIIHIIIIIIIHIIIIIIIIIIIIIIIIIIIIIIIIIIIIIIIIIIIIIIIIHIIIIIIIHIIHGIHIIIIHIIIIIIIIIIIIIIIIIIIIIIIIIIIIIIIIIIIIIIIIIIIIIHIIIIIIIIIIIIIIHIIIIIIIHIIIIIIIIIIIIIIIIIDDDDD
@HISEQ:969:HM2KJBCX2:2:1102:8969:56909 2:N:0:ACTATGCA
CACCTGTAGTAGCCCAACTATCCCTATTAATCATTACGTCGATCCTAGAAACCAACAAAATAGAATCAAACGTCCTATTTCATTATTCCATGCTAATGTATTCAAGCGCGAGCCTGCTTTAAACACTCTAATTTTTTCAAAGTAACAGTCCTGATTTCCCACGACACCAAATTAATGACATCGTGGTTCGTCAGAAGGTAGGAATCAATTTGACCAGTACGTACCGAGGCACGACCGATCAACTGATCCCGAAATTCAACTACGAGCTTTTTAACTGCAACAACTTTAATATACGCTATTGGAGCTGGAATTACCGCGGCTGCTGGCACCAGACTTGCCCTCCAA
+
DBDADHHIHHIIGH?FGEHIHIIICHIIGHIHIIIIIHHIDHHIIIIIIHIIHIIHCHIIIIHEHHHIIHEHCGEHIHGIIIIIIGHIGIHIIIIFHIFIHHIIHIHHDHHDHHHCHHHIHHHFHIIIIHIIH?HEFHHHHIIHHHIHGHHIHHBGHIIIHGIIIIIIIIIHHHHIHIIIIGIIHIIIIHIGHHIIIHHHIHIHIIIIIIGIIIIIIIIIIIHHIHGHIHIIIIIIIIIIHHIHIIIIIHHHGIHIIHHGHIIIIHIHIIIIIHIGIIIIHIIHCEGIIIIIIIIHEHEIIHIGIHHHGIIHIIIGIIGIIIIIIIIHHIGIIIIIIIIHDDBBD
@HISEQ:969:HM2KJBCX2:2:1102:11893:56984 2:N:0:ACTATGCA
[truncated: 39,210,105 more chars]
