# Supplementary material for: Response of arbuscular mycorrhizal fungal community in soil and roots to grazing differs in a wetland on the Qinghai-Tibet plateau
Source: PeerJ. 2020 Jun 19;8:e9375. doi: 10.7717/peerj.9375 (PMC7307571; doi:10.7717/peerj.9375)
Supplement: Supplemental Information 17 [file peerj-08-9375-s017.zip › Soil grazing 1-5/21.fastq]

@HISEQ:969:HM2KJBCX2:2:1101:16334:2189 2:N:0:ACTATGCA
CACGAGCTACTCCCCAACTATCCCTATTAATCATTACGTCGATCCTAGAAACCAACAAAATAGGGTCAAACGTCCTATTTCATTATTCCATGCTAATGTATTCAAGCGTGTGCCTGCTTTAAACACTCTAATTTTTTCAAAGTAACAGTCCTGATTCCCCATGACACCAAATTAATGACATCACAGTTCGTCAGAAGGTAGAAATCAATAATACCAGTGCATACCGGAGGCACGACCAATATATTGATCCCGAAATTCAACTACGAGCTTTTTAACTGCAACAACTTTAATATACGCTATTGGAGCTGGAATTACCGCGGCTGCTGGCACCAGACTTGCCCTCCAA
+
0BBBBHHHIHEHHHHHGECHHHEHHCHHEHHECGFEFHIFHHHHIG@EHGGEHIIF@GHHHCGHHHCHFHHHIIHGFFHI@FFHEHIHIFFEEFECIHHHHGHHHHHIIIIIHGHIIIFHHHHHHFCCHHHFHIIIIHHHHIIIHGCFFF@CHCGHHHEHHHFHHHIFHGEECHD@CHHGHGCF@EGHH<C/DEEGFEHIIHGCHIHEGEHIIIHHHIHGEAIHHHIHHEIIHEHCHIIIEIHHFCHH<DGEHIHHGHHHCCDIHHHIGIIIHFIIHCHCIHGHF<CHFEHIHHC1HHIHFHHHEIHCFHHGHECHIHFHHHEIHGGHIHGD1G?EECHHF<?@@D
@HISEQ:969:HM2KJBCX2:2:1101:16475:2956 2:N:0:ACTATGCA
CACGAGCTACTCCCCAACTATCCCTATTAATCATTACGTCAATCCTAGAAACCAACAAAATAGGATCGAACGTCCTATTTCATTATTCCATGCTAATGTATTCAAGCGTTAGCTTGCTTTAAACACTCTAATTTTTTCAAAGTAACAGTCCAAATTCCCCAAAACACCAAATTAATGGCATTAAGGTTCATCAGGAAGGAGGAATCAGTGAGACCAGTACATACCAGAGGCATGACCAACCTACTAACTCCGAAATTCAACTACGAGCTTTTTAACTGCAACAACTTTAATATACGCTATTGGAGCTGGAATTACCGCGGCTGCTGGCACCAGACTTGCCCTCCAA
+
ADDDDIHIIIIIIIIIIIIIIIIIIIIIIHIHHIIIIHIIIIIIIHIIIIIIIIIIIIIIIHIIGHHFCHCHHHHHFHHIIHHIHHHCGHHHFHHIHIIIIIGHIIHIIIIIHHHGHIIIHHHHHIIIIHFHIIIHIIIIIIIIIHHHIHIIIHHHHHCHIHHIIIHHIIIIHIHIHIIIIIIIIIHIHHIIIHIIIIIIIIIIIIHIIIIIIIIIIIIIIIIIIIIIHHIIIIIIIIIIIIHHGIIHHIIHIIIIIIIIIIIIGIIIIIIIIIIIIIIIIIIIIIIIIIIIIIIIIIIIIIIIIIIIIIIIIIIIIIIIIIIIIIIIIIIIIIIIIIIIIDDDDD
@HISEQ:969:HM2KJBCX2:2:1101:17055:3274 2:N:0:ACTATGCA
CACGAGCTACTCCCCAACTATCCCTATTAATCATTACGTCGATCCTAGAAACCAACAAAATAGAATCAAACGTCCTATTTCATTATTCCATGCTAATGTATTCAAGCGCGAGCTTGCTTTAAACACTCTAATTTTTTCAAAGTAACAGTCCTGATTTCCCATGACACCAAATTAATGACATCGTGGTTCGTCAGAAGGGAGAAACCAATAATGCTAGTACGTACAAAGTACGACCGACATATTAGTCCCGAAATTCAACTACGAGCTTTTTAACTGCAACAACTTTAATATACGCTATTGGAGCTGGAATTACCGCGGCTGCTGGCACCAGACTTGCCCTCCAA
+
DDDCDHHCHIHIIIHHIIHIIIIIIIIIIIHIIIIIIIIIIIIIIIIIHIIIIIIIIIIIIHHHIIIIIIIHHHHIIIGHHHIHHEHIIGIIIHHIHIIIHGIHIIIIIIIIHHIHHIHIHHIIHIHHHHIIIIIIIIIIIIIHHHIHHHHIIIIIIIIIIIIIHIIIIIIIIIIIIHIIIIIIIIIIIIIIIIIIIIIIIIIIIIIIIIIIIIIIIIIIIIIIIIIIIHIIIIIIIIIIIIHIIIIIIIIIIIIIIIIIIIIIIIIIIIIIHIIIIIIIIIIIIIIIIIIHIIIIIIIIIIIIIIIIIIIIIIIIIIIIIIIIIIIIIIIIIIIIIIIDDDDD
@HISEQ:969:HM2KJBCX2:2:1101:5917:5161 2:N:0:ACTATGCA
CACGAGCTACTCCCCAACTATCCCTATTAATCATTACGGCGGTTCTAGAAACCAACAAAATAGCACCACGCGTCCTATTTCATTATTCCATGCTAATGTATCCGAGCATACGCCTGCTTTGAACACTCTAATTTTTTCAAGGTAATGGTCCTGGTTCCCCGACACACCCAACAAAGGACATGCCGACTCACCAGAAGGATAGGCCCGGCGTCGGAACAGTGCTCACCCGGAGGGCGGACCGCCCGGCCAGACCCAAAATTCAACTACGAGCTTTTTAACTGCAACAACTTTAATATACGCTATTGGAGCTGGAATTACCGCGGCTGCTGGCACCAGACTTGCCCTCCAA
+
@DDDBHIIHHHEH?E@GHIIIHI?GHEHIIHIHHCHFHDDHHIIEG@GCHEEF1GGG?1DCHD@D<FEHI<<<<CEC1CHE1DDEHIHHGIIIIHFIIHH?D@H@FDHHHHIHHHGHHHHGFGEIHHHHHHE@HDHH@CGHHHEHHECAHHHIIHIHHCHHHGDHIHFCFHFGHGHHHHHHGEBB8HGD8GFDD/AHFGIIGIHHDDHHH@EHHHFCIIHEFH?DC/CEE?HCGFHCEAHHDHIHHFCGGGEHHHEIHGGHHHHHCHCCIHHHHFCGCEGDD1G<1<EEHHGCF0GCH@?HC?HHHIIIHGG<GEHHDECHIIIGIIIHEFHIIIHFHEIIIHG?@DD@
@HISEQ:969:HM2KJBCX2:2:1101:11100:5437 2:N:0:ACTATGCA
CACGAGCTACTCCCCAACTATCCCTATTAATCATTACATCGATCCTAGAAACCAACAAAATAGAATCGGATGTCCTATTTCATTATTCCATGCTAATGTATTCAAGCGTGAGCCTGCTTTAAACACTCTAATTTTTTCAAGGTAACAGTCCTAATTCGCCGTAACACCAAATTAATGGCATTACGGTTCTTTAGAAGGTGAGAAATCAATAATATCAGTACATACCAACGGCATGACCGAAACATTGATCCCGAAATTCAACTACGAGCTTTTTAACTGCAACAACTTTAATATACGCTATTGGAGCTGGAATTACCGCGGCTGCTGGCACCAGACTTGCCCTCCAA
+
DDDDCHHIIIHHIIIIIHIIIHHHIIHHHHH1DEHHHIIHHIHGIIIIGHHFHHEHIIHHHFGHGHEHHHHDHHEHIIIIFHHHHHIIIIIIG1CHHIIIIGHHIFIHHHIIF1C@CFHHHEGHHAC1FHHECGHFHBEGHGHFGHCB@IHG@C?FHDHGIHIIHIHIHHIGIIHHGHIHIIHII:HHEHHIIGIIIHFFHHIIHGEDIGIIHHH;HIIHGHCFHIHIIHHHHHIIIHHHHEECGCEC<HGHHHGEEHGIIIIIIHD?HHH@?HHEHEGHIHEHHHHHH@EIGIGHFGIIIHIHIIIHHHIIHIIGHHDHGHIIHIHHFHHEFG?HIIHHDHDD?DD
@HISEQ:969:HM2KJBCX2:2:1101:13267:5315 2:N:0:ACTATGCA
CACGAGCTACTCCCCAACTATCCCTATTAATCATTACGTCGATCCTAGAAACCAACAAAATAGAATCAAACGTCCTATTTCATTATTCCATGCTAATGTATTCAAGCGCGAGCCTGCTTTAAACACTCTAATTTTTTCAAAGTAACAGTCCTGATTTCCCACGACACCAAATTAATGACATCGTGGTTCGTCAGAAGGTAGGAATCAATTTGACCAGTACGTACCGAGGCACGACCGATCAACTGATCCCGAAATTCAACTACGAGCTTTTTAACTGCAACAACTTTAATATACGCTATTGGAGCTGGAATTACCGCGGCTGCTGGCACCAGACTTGCCCTCCAA
+
DBADA?HHHIC<FCGHIIFHCECGHHHHHHIHHHHIIIIEDHIIGIFHHHIHCFEHHH@GEHHHG@EHIEHGHIIIHEHHCCFHHIHI<@HHHIEHCHIIHIHIIGIHHHH?HCFHGGFGHHIIIIHIIIIHFGIHHIHHHIIIIIIIHIIIIIHFGIIIIIIIHHGIHHGHGIIHIIIIGIIHHHHHHIIIIIIIHIIIHHIHIIIHHHHEHHIIIIII<IIII<IIIIIIIIIIIIIIIHHHIIIIIHHIIHHIIIIIHIIIIIIIIIIIIIIIIIHHIIIIHGHHIIIIIIHHHHGHIIIIIIIHHHIIIIIIIIIIIIIIIIIIIIIIIIIIIIIIDDDDC
@HISEQ:969:HM2KJBCX2:2:1101:2070:5807 2:N:0:ACTATGCA
CACGAGCTACTCCCCAACTATCCCTATTAATCATTACGTCGATCCTAGAAACCAACAAAATAGGTTCGATCGTCCTATTTCGTTATTCCATGCTAATGTATTCAAGCGCGAGCCTGCTTTAAACACTCTAATTTTTTCAAAGTAACAGTCCTGTTTCCCTGCAACACCAAATTAATGGCATTACAGTTCTTCAGAAAGGAGGAATCAGCGAAACCAGTTCATACCAGTGGCACGACCAACCTGCTGACCCCGAAATTCAACTACGAGCTTTTTAACTGCAACAACTTTAATATACGCTATTGGAGCTGGAATTACCGCGGCTGCTGGCACCAGACTTGCCCTCCAA
+
DADADIIIIIIIIIIIIIIIIIIIIIIIIIIIIIIIIIHHIIIIIIIIIIIIIIIIIGIIIIHIIIIHIIIDIIIIIIHIIIIIHIIIIGHHEHHHHHIIIIIIIHIHHIIIIIIIIIIIIIIIIIIIIIHIHIIHIIIIIIIIIIIIHIIIIIIIIIIIIIIIIIIHIIIHIIIIIIGIIIIIIIIIGIIIIIIIIIIIIIIIIIIIIIIIIIIIIIIIIIIIHIHIIIIIIIIIIIIIIIIHHIIIIIGIIIIIIIIIIIIIIIIHIIIIIIIIIIIIIIIIIIIIIIIIIIIIIIIIIIIIIIIIIIIIIIIIIIIIIIIIIIIIIIIIIIIIIIIIIDDDDD
@HISEQ:969:HM2KJBCX2:2:1101:16264:5614 2:N:0:ACTATGCA
CACGAGCTACTCCCCAACTATCCCTATTAATCATTACGGTGATCCTAGAAACCAACAAAATAGAACCATGCCGTCCTATTCTATTATTCCATGCTAATGTATTCGAGCAAAATGCCTGCTTTAAACACTCTAATTTTTTCAAGGTAAAGGTCCTGGTTCCACATGACACCCAATTAAGGACATCATGCTTCTCCAGAAGGTGAGAAATCAACTGCGACAGTTCATACCCCTTAAGGCACGACCATCACGTCAATCCCGAAATTCAACTACGAGCTTTTTAACTGCAACAACTTTAATATACGCTATTGGAGCTGGAATTACCGCGGCTGCTGGCACCAGACTTGCCCTCCAA
+
DADDBHIIIHHGHHIHIGIIIHHHEEHHHHHHIIHHHIIFHIIC?FEHIHIEGHIIHIHGH@<@HHHHH1CGHECHHE?GHIGDCHEH1FEHHIHIGHH1C<GHEDFHIIHIIHHHHEEHGHGHGGEHIHGIIIIHHHIHIIIHIHGIHIGIHHGEHHHHHHFGHHIIIHIIHHIGIHDIIHGGHGIHHFHHGIIGIHHHIIHFGIHHHHHHIHIIIIGHHCHHIIIIIHIIIHGIIIIHHIHHHHHIIIHIIHIHIHHIIHIHIIIHHHHHFGIGIIHHHIHHIIIIHHHEHHHHHEG0IIIIIIHHGIIIHGHIHHIIIIIIIIHGIHIHIIIIIIIIIIHIIFEDDDDD
@HISEQ:969:HM2KJBCX2:2:1101:18759:6414 2:N:0:ACTATGCA
CACGAGCTACTCCCCAACCTATCCCTATTAATCATTACGGTGATCCTAGAAACCAACAAAATAGAACCATGCCGTCCTATTCTATTATTCCATGCTAATGTATTCGAGCAAAAATGCCTGCTTTAAACACTCTAATTTTTTCAAGGTAAAGGTCCTGGATCCGCAAGACACCCAATAAAGGACATCAAGTTTCTCCAGAAGGTGAGAAATCAACTGTAACAGTTCATACCCCTTAAGGCATGACCATCACGTCAATCCCGAAATTCAACTACGAGCTTTTTAACTGCAACAACTTTAATATACGCTATTGGAGCTGGAATTACCGCGGCTGCTGGCACCAGACTTGCCCTCCAA
+
DBDDDIHIIIIGIIIIIIIIIIIIFHIIIIIIIIIIIIIIIIIIIIIIIIIIFHIIIHIFHHFHIHIIIIHHIHIHHH?FHHIEGHIIIHIIIHIIIHIFHGHHFHIHHIHIIHIIIHIIIIHIHIIIHIHHIIIIIIIHIIIIIIIIIIIIHIIIIIIIIIIIIIIIIIIIIIIIIIIIIIIIIIIGIGIIIIIIIHHIHIIIIIIIIIIIIIIIIHIIIHIIHIIIIIIIIIIIIGIIGIIIIIIIIIIIHIIIIIIIIIIIIIIIIIHIIIIIIIIIIIHIIIIIIIIIIIIIIIIIIIIIIIIIIIIIIIIIIIIIIIIIIIIIIIIIIIIIIIIIIIIIIIIIIDDDDD
@HISEQ:969:HM2KJBCX2:2:1101:8716:7271 2:N:0:ACTATGCA
CACGAGCTACTCCCAACTATCCCTATTAATCATTACGTCAATCCTAGAAACCAACAAAATAGGATCGAACGTCCTATTTCATTATTCCATGCTAATGTATTCAAGCGTTAGCCTGCTTTAAACACTCTAATTTTTTCAAAGTAACAGTCCTGTTTCCCTGCAACACCAAATTAATGACATTACAGTTCTTCAGAAAGGAGGAATCAGCGAAGCCAGTGCATACCAGTGGCACGACCAACCTGCTGACCCCGAAATTCAACTACGAGCTTTTTAACTGCAACAACTTTAATATACGCTATTGGAGCTGGAATTACCGCGGCTGCTGGCACCAGACTTGCCCTCCAA
+
DDDDDIIIIIIIIIIIIIIIIIIIIIIIIIHIIIIHIIIIGIIIIIIIIIIIHIIIIIIHIIIIIIIHIHHIIIIIIIIIIIIHHHHHHIIHIIIIIIIIIHIIIIIIIIIIIHIIIIIIIIIIIIIIIIIIIIIIIIIIIHIIIIIIIHIIIIIIIHIHIIIHIIIIIHHIIIIIIIIIIIIIHIHIIHIHIIIIIIIHIIIHIIIIIIHIIIIIHIIIIIIIIIIIIIIIIIIIIIIHHIIIIIIIIHIIIIIIIIIIIIIIIIIIIIIIHIIIIIIIIIIIIIIIIIIIIIIIIIHIIIIIHIIIIIIIIIIIIIIIIIIIIIIIHIIIIIIIIIIIDDDDD
@HISEQ:969:HM2KJBCX2:2:1101:15663:7428 2:N:0:ACTATGCA
CACGAGCTACTCCCCAACTATCCCTATTAATCATTACGGTGATCCTAGAAACCAACGAAATAGAATCAGTCCGTCCTATTTCATTATTCCATGCTAATGTATTCAGACGTTAGCCTGCTTTAAACACTCTAATTTTTTCAAAGTAACAGTCCTGATTTCCCATCACACCAAATGAATGGCATGAAAGTTCCTCAGAAGGTAGAGATTCATCTCACCAGTGCAGACAATTAAGCCTGACCAATGGGTAAACCCCGAAGTTCAACTACGAGCTTTTTAACTGCAACAACTTTAATATACGCTATTGGAGCTGGAATTACCGCGGCTGCTGGCACCAGACTTGCCCTCCAA
+
DAD@@EHHGCHF?FHFHGIGECHGHHIIIIHEG1FH?EHIHI?GE<GE?EHIHGHHHEHIHHIFHHCHEGCGEGHGHGC1CCGHIHHCHH?CCGHHGGHHHH@HF1G@HFFHHHHE?EHHIC@GHH?61HHFC@@1DHHCDHHHHHEHFEIHG?GHGEFEHHIHFEH?E@GHHD@CFEGCDFHEHHFDEHHHGC?@C<@DHHHCCCCFH?@@HF@EFCF1?CCFGEHHCC<@EFEC<1CGCD<1<<<ECHCHEEDCHCIIHEE@IHHGFIIHC?G@F1HHFCC?C<1@DCGHC=HH<GG@EHIIHFD@ECC?EEHCGHHHGF@EHCCFHF<@HEGCHHHHC@@@@D0<
@HISEQ:969:HM2KJBCX2:2:1101:12308:7671 2:N:0:ACTATGCA
CACGAGCTACTCCCCAACTATCCCTATTAATCATTACGGTGGTCCTTGAACCAACAAAATAGAACCACAACGTCCTATTCTATTATTCCATGCTAATCTATTCAAGCAAAAGCCTGCTTTAAACACTCTAATTTTTTCAAGGTAATGGTCCTGGCTCCCCGGCACGCCCAATTAAGAACATACCGATTCACCAGAAAGATAGACCCGACGACAGAACAGTACTCGCCAGAGACGGACCGTCCGGCCAGGCCTAAAATTCAACTACGAGCTTTTTAACTGCAACAACTTTAATATACGCTATTGGAGCTGGAATTACCGCGGCTGCTGGCACCAGACTTGCCCTCCAA
+
DDDDCIIIIIIIIIIIIIIIIIIIIIIIIHIIIIIIIIIIIIIIIIIIIIIIIIIIHHIIIIHIIFHIIIIIIIEHHIIIIIIIIIIHHEEHIIIIIIHHHHIIIIIHIIIIIIIHIIIIIHHIIIIIHIIIIIIIIIIIIHIIHHHIIIIIIIIHIHIIIHGIIIIIIIIIIIIIIIHIIIIHIIIIIIIIIIIIIIIIIIIIIIIIIIIHIIIIIIIIIIIIIIIIIIIIIIIIIIIIIIIIIHIIIIIIIIIIIIIIIIIHIIIIIGIIIIIIIIIIIIIIIIIIIIIIIIHIIIIIIIIIIIIIIIIIIIIIIIIIIIIIIIIIIIIIIIHIIIIIIIDDDDD
@HISEQ:969:HM2KJBCX2:2:1101:6651:7886 2:N:0:ACTATGCA
CACGAGCTACTCCCCAACTATCCCTATTAATCATTACGTCAATCCTAGAAACCAACAAAATAGAATCAAACGTCCTATTTCATTATTCCATGCTAATGTATTCAAGCGTGCGCCTGCTTTAAACACTCTAATTTTTTCAAAGTAACAGTCCTGATTCCCCACGACACCAAATTAATGACATCGCGGTTCTTCAGAAGGTAGGAACCAATAATGCCAGTACGTACCGAGGCACGACCGACAGTCTGATCCCGAAATTCAACTACGAGCTTTTTAACTGCAACAACTTTAATATACGCTATTGGAGCTGGAATTACCGCGGCTGCTGGCACCAGACTTGCCCTCCAA
+
DA0@D??HH@HI1<<FHHH@1<CGGFGH<@GHE1C<FEHCHEH@HHEE?<FC1CCCGH?FHFCF1<1<<DE<CCEEHEHECHCFCGI1F1DG11<FFFC1C<EG@G<<C<7?CIHHIHHH@G1HHGHFD@1?HHGEHBGF<H?FC8CCHF;<CFHE/0C7$E.H@B?IHHFHHHGHFIHHHE<CECHIHHGHHECG?FGFHIHHECIHHHCF0@EHHFFCGHHHHEEE@HHECC?CEH?G?@C<HC/HCCHE?FFF<1EFHE<CC?@IIHGHC@CGCGCD1EHIHEHG<E=HHDHCHEFGHHHHHHHECEIHC/?C<G?EHHF?G?CHGHHC<HHHGC0<BD0?D
@HISEQ:969:HM2KJBCX2:2:1101:19317:7845 2:N:0:ACTATGCA
CACGAGCTACTCCCCAACTATCCCTATTAATCATTACGGCGACTCTAGAAACCAACAAAATAGAACCGCACGTCCTATTTTATTATTCCATGCTAATGTATTCGGGCATAGGCCTGCTTTGAACACTCTAATTTTCTCAAGGTAAAAGTCCTGGTTCCCCGACACACCCAGTAAAGGGCATGCCGGCTCACCAAGAGGTAAGACCCGGCCAGACAGTACGTACCGTGAGGCAGACCGCCCGGCCAGGCCTGAAGTTCGACTACGGGCTTTTTAACTGCAGCAACTTTAATATACGCTATTGGAGCTGGAATTACCGCGGCTGCTGGCACCAGACTTGCCCTCCAA
+
DDDDDIIIIIIIIIIIIIIIIIIIIIIIIIIIIIIIIIIHIIIIIIIIIIHHHHIIHHIGHIIIIIIHIIIHHHHHIIIIIIIIIIIIIIIGIIHIIIHIHHIIIIIIIIIIIIIHHIIIIIIHFHHIIIHIIIIHHHIIIHIIIIIIIIIIIHHHIIHIIIIIHIIIIIIIIHIIIIIIIIIIHIIHIIIIIIIIIIHIIIHIHIIIIGIIIIIIIIIIIIIIIIIIIIIIIIIIHIIIIIHEIIIIIIIIIIIIIHIIIIIIIIIIIIIIIIIIIIIIIIIIIIIIIIIIHIIIIIIIIIIIIIIIIIIIIIIIIIIIIIIIIIIIIIIIIIIIIIIIDDDDD
@HISEQ:969:HM2KJBCX2:2:1101:7138:8251 2:N:0:ACTATGCA
CACGAGCTACTCCCCAACTATCCCTATTAATCATTACGGCGGTCCTAGAAACCAACAAAATAGAACCAACGTCCTATTCTATTATTCCATGCTAATGTATTCGAGCATAGGCCTGCTTTGAACACTCTAATTTTTTCAAAGTAAAAGTCCTGGTTCCCCAACACGCCCAGTGAAGGGCATGAGGCTCCCCAGAAGGAAAGATCCGGTCGGACCAGTACACGCGGTGAGGCGGACCGGCCAACCAGACCCAAGGTTCAACTACGAGCTTTTTAACCGCAACAACTTTAATATACGCTATTGGAGCTGGAATTACCGCGGCTGCTGGCACCAGACTTGCCCTCCAA
+
DDDDDIHIIIIIIIIIIIIIIIIIIIIIHIIIIIIIIIIIIIIIIIIIIIIIIIIIIIIIIHHIIIIIIHIIIIIIIIIIIIIHIIIIHIIIIIIIIIIIIHIIIIIIIIIIIIIIIIIIIIIIIIIIIHIIIHIIIIHIIIHIIIIIIIIIIIIIIIIIHHHIIIIIIIIIIIIHIIIIIIIIIIIIIIIIIIIIIIIIIIIIIIIIIIIIIIIIIIIIIIIIIIIIIIIIIIIIIIIIIIIIIIIIIIIIIIIIIIIIIIIIIIIIIIIIIIIIIIIIIIIIIIIIIIIIIIIIIIIIIIIIIIIIIIIIIIIIIIIIIIIIIIIIIIIIIIIIIIIDDDDD
@HISEQ:969:HM2KJBCX2:2:1101:5259:9104 2:N:0:ACTATGCA
CACGAGCTACTCCCAACTATCCCTATTAATCATTACGTCGATCCTAGAAACCAACAAAATAGAATCAAACGTCCTATTTCGTTATTCCATGCTAATGTATTCAAGCGTGAGCCTGCTTTAAACACTCTAATTTTTTCAAAGTAACAGTCCTGATTCCCCATGACACCAAATTAATGACATCATGGTTCGTCAGAAGGTAGGAATCAATAATACCAGTACGTACAATAGCACGACCAATAAATTGATCCCGAAATTCAACTACGAGCTTTTTAACTGCAACAACTTTAATATACGCTATTGGAGCTGGAATTACCGCGGCTGCTGGCACCAGACTTGCCCTCCAA
+
DDDDDIIIIIIIIIIIIIIIIIIIIIIIIIIIIIIIIIIIIIIIIIIIIIIIIIIIIIIIIIIIIIHIHIIIHIIIIIIIIIIIIIIIHHIHIIHIIIIIIIHHHIHHIIIIIIIHIIIIIIIIIIIIIIHIIIIIIIIIIIIIIIIIIIIIIHHIHIIIIIIHIHHIIIIIIHIIIHHHIIIHIIIIIHIIIIIIIIIIIIIIIIIIIIIIIIIIIIIIIIIIIIIIIIIIIIIIIIIIIHHIIHHHIIIIIIIIIIIIIIIIIIIIIIIIIIIIIIIIIIIIIIIIIIIIIIIIIIIIHIIIIIIIIIIIIIIIIHF1IIIIIIIIIIIIIIIIIIIDDDDD
@HISEQ:969:HM2KJBCX2:2:1101:20154:9391 2:N:0:ACTATGCA
CACGAGCTACTCCCCAACTATCCCTATTAATCATTACGTCAATCCTAGAAACCAACAAAATAGGTTTGAACGTCCTATTTCATTATTCCATGCTAATGTATTCAAGCGTTAGCCTGCTTTAAACACTCTAATTTTTTCAAAGTAACAGTCCTGTTTCCCTGCAACACCAAATTAATGGCATTACAGTTCTTCAGAAAGGAGGAATCAGCGAAACCAGTTCATACCAGTGGCACGACCAACCTGCTGACCCCGAAATTCAACTACGAGCTTTTTAACTGCAACAACTTTAATATACGCTATTGGAGCTGGAATTACCGCGGCTGCTGGCACCAGACTTGCCCTCCAA
+
AADB@?EHIEE<FCDGEGHHHHFHHHEFFEEGHIIIHIIHHCGH1<FCHEHGHI@GEHI1DH@<FHHCEEHHEHIHHH?HFHIIIII??GEE@GGHIHIHIHIGIHHHHHIEEHHFHEIHIHHHEHHHGECHGFHHDHHF8HHHEGIIHHHHFHIIDCFIHHIHEHHFHGIIHIIHIIHIHHHHHIHI:IIIIHIIIIHHHIHFEIHGIHIHHIIIIIGIHIHHGHHHCHHHHGHHHG?HHEHFCGCC?DIHIHHIIIIHHHEGC<HHFIHGHGCHIIIIHGC1IHEGGCIFHIHHHIHHIHIHEHHFHIHHIHHIIHIHHGEHEHEEFEIHH@FIIIIIIDDDCB
@HISEQ:969:HM2KJBCX2:2:1101:18788:8764 2:N:0:ACTATGCA
CACGAGCTACTCCCCAACTATCCCTATTAATCATTACGGCGGTTCTAGAAACCAACAAAATAGCACCACGCGTCCTATTTCATTATTCCATGCTAATGTATCCGAGCATACGCCTGCTTTGAACACTCTAATTTTTTCAAGGTAATGGTCCTGGTTCCCCGACACACCCAACAAAGGACATGCCGACTCACCAGAAGGATAGGCCCGGCGTCGGAACAGTGCTCACCCAGAGGGCGGACCGCCCGGCCAGACCCAAAATTCAACTACGAGCTTTTTAACTGCAACAACTTTAATATACGCTATTGGAGCTGGAATTACCGCGGCTGCTGGCACCAGACTTGCCCTCCAA
+
DDDDDIIIIIIIIIIIIIIIIIIIIIIIIIIIIIIIIIGIIIHGIIIIIIIHHHHI@FHGH?DHCHHGEGIIHHHHECFHHIFIHHIHIHEHIHIHHHIIIIHHIIIIHIIHHIIIIGIIIIIIIIIIIIIIIIIIIIHHIIIIIIIIIHIIIIIIIIIIIIIIIIHHHIIIIIIIIIIIIIIIIIIIHGIIIHIIIIIIIIIIIIIIIHIIIIIIIIIIIIIIIIIIIII=IIIHIIHIIIIIIIHGGIIIIIIIIIIHIIIIIIIIIIIIIIIIIIIIIIIIIIIIIIIIIIIIHIIIHIIIIIIIIIIIIIIIIIIIIIIIIIIIIIIIIIIIIIIIIIIIDDDDD
@HISEQ:969:HM2KJBCX2:2:1101:14858:10428 2:N:0:ACTATGCA
CACGAGCTACTCCCCAACTATCCCTATTAATCATTACGTCGATCCTAGAAACCAACAAAATAGGTTCGATCGTCCTATTTCGTTATTCCATGCTAATGTATTCAAGCGCGAGCCTGCTTTAAGCACTCTAATTTTTTCAAAGTAACAGTCCTGTTTCCCCGCAACAACAAATTAATGCCATCACGGTTCTACAAGAAGGAGGGACCAGTGAGGCCAGTGCATACCAGTGGCACGACCAACCTACTGGCCCCGAAATTCAACTACGAGCTTTTTAACTGCAACAACTTTAATATACGCTATTGGAGCTGGAATTACCGCGGCTGCTGGCACCAGACTTGCCCTCCAA
+
DDD@DHHIIIHIHHHHHHHHHHHHHCHHFHIGIEHGIHHHGCHEHIHEHIIIHHHIHGIIHEFH1<FCEC1CCEEEFHIECCHEEHHH?EGGEC?FHHIIHEGHHIGHHC@GHGFE?EIIGHHHHHHGGBGEHEGHHHHEGHCGHHHIIHHHEHG8IHHEHHIIG@HIIHHHFHHFFC<GHIIEC/C9EHHHFIHHIIIIIHHGBFHGH@HEIIHIIIIHG1HFCHIHHHHHEF<5CHGEFHG@CCHC/HEFHHHIIHEHHCHEIHHEG@EF@ECGF<<?HEFFEC@CHHF0CEHHHEG?HEIHIHIIHFHHHHDDCHIHEHEEEHHF@IHHHFHEEIIHHDBABD
@HISEQ:969:HM2KJBCX2:2:1101:13307:10619 2:N:0:ACTATGCA
CACGAGCTACTCCCCAACTATCCCTATTAATCATTACGTCGATCCTAGAAACCAACAAAATAGAATCAAACGTCCTATTTCGTTATTCCATGCTAATGTATTCAAGCGTGAGCCTGCTTTAAACACTCTAATTTTTTCAAAGTAACAGTCCTGATTCCCCATGACACCAAATTAATGACATCATGGTTCGTCAGAAGGTAGGAATCAATAATACCAGTACGTACAATAGCACGACCAATAAATTGATCCCGAAATTCAACTACGAGCTTTTTAACTGCAACAACTTTAATATACGCTATTGGAGCTGGAATTACCGCGGCTGCTGGCACCAGACTTGCCCTCCAA
+
DDDCDCDDHHIHIIHHCHIIIIIHFH@FHIHIHIIHHE@HHHGHHEHIEHHHHHHIHHHFHH1GHCGH11DE<C0@GHIC?CFCGHII1DFHEHEHEHIIIHHDHHHHIHIGHHIHIIIGEFGGH?HEIHHEHHHHEHGHHCGIIHEHHEHFEGDGHHHGCCHGHHH@GIHHIHGHHIHFHGEHHHHHHGDHGGHHHHHIGHIHHIHGEHFGHHHHIHHEIHFHHHHIG=H<HC?IHHEEEHFD1E/FGHFIIHEIHFIHHIHIIHGHIIIIHHGIHH@F@IIH?HEIIIIHIIIIIIIIHHIIIIIHHHHHIHIIIIIIIHGIHHHHIIIIIHHIIIIIBDDDC
@HISEQ:969:HM2KJBCX2:2:1101:11286:10441 2:N:0:ACTATGCA
CACGAGCTACTCCCCAACTATCCCTATTAATCATTACGGTGATCCTAGAAACCAACAAAATAGAACCATGCCGTCCTATTCTATTATTCCATGCTAATGTATTCGAGCAAAATGCCTGCTTTAAACACTCTAATTTTTTCAAGGTAAAGGTCCTGGTTCCACATGACACCCAATTAGGGACATCATGCTTCTCCAGAAGGTGAGAAATCAACTGCGACAGTTCATACCCCTTAAGGCACGACCATCACGTCAATCCCGAAATTCAACTACGAGCTTTTTAACTGCAACAACTTTAATATACGCTATTGGAGCTGGAATTACCGCGGCTGCTGGCACCAGACTTGCCCTCCAA
+
DDDDDIIIIIIIIIIIIIIIIIIIIIIIIIIIIIIIIIIIIIIIIIHIGIHIIIIIIIEHIGHFEHIIIIIIIHIIIIHIHHHIIIHIIIIIIIIGIIHIFDHIIIIIIIIIIIIIIIIIIIIHHIIIIIIIIIIIIIIIIIIIIIIIIIHIIIIIIIIHIIIIIIIIIIIIIIIIIIIIIHIIIIIIIIIIIIIIIIIIHIIIIIIIIIIIIIIIIIIIIIIIIIIIIIIIIIIIIIIIIIIIIIIIIIHIHIIIIIIIIHIIIIIIIIIIIIIIIIIIIIIIIIIIIIIIIIIIIIIIIIIIIIIIIIIIIIIIIIIIIIIIIIIIIIIIIIIIIIIIIIIIIIIDDDDD
@HISEQ:969:HM2KJBCX2:2:1101:2642:11195 2:N:0:ACTATGCA
CACGAGCTACTCCCAACTATCCCTATTAATCATTACGTCGATCCTAAAAACCAACAAAATAGGGTCAAACGTCCTATTTCATTATTCCATGCTAATGTATTCAAGCGTGTGCCTGCTTTAAACACTCTAATTTTTTCAAAGTAACAGTCCTGATTCCCCATGACACCAAATTAATGACATCACAGTTCGTCAGAAGGTAGAAATCAATAATACCAGTGCATACCGGAGGCACGACCAATATATTGATCCCGAAATTCAACTACGAGCTTTTTAACTGCAACAACTTTAATATACGCTATTGGAGCTGGAATTACCGCGGCTGCTGGCACCAGACTTGCCCTCCAA
+
DDDDDIIIIIIIIIIIIIIIIIIIIIIIIIIIIIIIIIIIHIIIIIIIIIIHIHIIIIIIHIHIIIIIGHHIIIIIIIIIIIIIIIHIIIIIIIIIIIHIIIHIIIIIIIIIIIIIIIIIIIIIIIIIIIIIIIIIIIIIIIIIIIIHIIIIIIIHIHHIIIHHIIIIIIIIIIIIIHHIIIIIIIIHIHHIIIHIHIHIIIIIIIIIIIIIIIIIIHIIIIIIIIIHIIIIIHIIIIIIIIHHIIIIIIIIIIIIIIIIIIIIIIIIIIIIIHIIIIIIIIIIIIIIIIIIIIIIHHGFIIIIIIIIIIIIIIIIIIIIIIIIIIIIIIIIIIIIIIIIDDDDD
@HISEQ:969:HM2KJBCX2:2:1101:8708:12151 2:N:0:ACTATGCA
CACGAGCTACTCCCCAACTATCCCTATTAATCATTACGTCAATCCTAGAAACCAACAAAATAGAATCAAACGTCCTATTTCATTATTCCATGCTAATGTATTCAAGCGTAAGCCTGCTTTAAACACTCTAATTTTTTCAAAGTAACAGTCCTGATTCCCCACGACACCAAATTAATGACATCGCGGTTCTTCAGAAGGTAGGAACCAATAATACCAGTGCGTACCGAGGCACGACCGACAATTTGATCCCGAAATTCAACTACGAGCTTTTTAACTGCAACAACTTTAATATACGCTATTGGAGCTGGAATTACCGCGGCTGCTGGCACCAGACTTGCCCTCCAA
+
DCDDDIIIIIIIIIIIIIIIIIIIIIIIIGIIIIIIIGIIIIIIIIIIIIIIIIIIHIHIIIIIIIIIIIHIHHHIIIHIIIIIIIIIHHIIIGIIIIIIIIIIIIIIIIIIIIIIIIIIIIIHHIIIIIIIHIIIIIIIIIIIIIIIHHIIIIIIIIIHIIIIIIHIIIIIHIIIIIIHHIIIIIIIIIHIIIIIIIIIIIIIIIIIIHHIHIIIIIIIIIIIIIIIIIIIIIIIIIIIIIHHIIIIIIIIIIHIIIIIIIIIIIIIIIIIIIIIIIIIIIIIIIIIIIHHIIIIIIIIIIIIIIIIIIIIIIIIIIIIIIIIIIIIIIIIIIIIIIIIDDDDD
@HISEQ:969:HM2KJBCX2:2:1101:9358:12235 2:N:0:ACTATGCA
CACGAGCTACTCCCCAACTATCCCTATTAATCATTACATCGATCCTAGAAACCAACAAAATAGAATCGGATGTCCTATTTCATTATTCCATGCTAATGTATTCAAGCGTGAGCCTGCTTTAAACACTCTAATTTTTTCAAGGTAACAGTCCTAATTCCCCGTAACACCAAATTAATGGCATTACGGTTCTTTAGAAGGTGAGAAATCAATGATAACAGTGCATACCAACGGCATGACCAGCGTACTGATCCCGAAATTCAACTACGAGCTTTTTAACTGCAACAACTTTAATATACGCTATTGGAGCTGGAATTACCGCGGCTGCTGGCACCAGACTTGCCCTCCAA
+
DDD@@ECHC1GHHHHEHEHHIIGHHHIHFEC@GHHIE@EGHHFCGHIHIGHCGHHIE1FEHECGHGH@C@GHICDCHHGHHCHCEHG@<CFHHFE1FFHIIIIHGIIIHEHEHIIHHDGHFH@FHIHHGHHHCHHHGHIHFIIHHHHHHIGIIHDGHFDGIIIIHEHHGFEIHHIIHIIIIIIIHEEEGFIIHHFHFH@HHHIHHIIIIIIIGIIHHHF6HIIHEHHHHHHIIIIIHIIIIIHHHHHHHHCHHHHIHHHGCHHHEC1C0HHHEHEEIHHEHGHFFHF@FCEFG=@IHIIIIHHHIIIIHHIHIHHE?HHIIIIHHHHCHGHHFEHEHHHEEC<@0B<
@HISEQ:969:HM2KJBCX2:2:1101:18900:13214 2:N:0:ACTATGCA
CACGAGCTACTCCCCAACTATCCCTATTAATCATTACGTCAATCCTAGAAACCAACAAAATAGGATCGAACGTCCTATTTCATTATTCCATGCTAATGTATTCAAGCGTTAGCTTGCTTTAAACACTCTAATTTTTTCAAAGTAACAGTCCAAATTCCCCGCAACACCAAATTAATGGCATTACGGCTCATCAGGAAGGAGGAATCAGTGAGACCAGTACATACCAGAGGCATGACCAACCTACTAACCCCGAAATTCAACTACGAGCTTTTTAACTGCAACAACTTTAATATACGCTATTGGAGCTGGAATTACCGCGGCTGCTGGCACCAGACTTGCCCTCCAA
+
DDDDDIIIIIIIIIIIIIIIIHIIIIIIIIIIIIIIIHIIIIIIIGIIIIIIIIIIGHHIIHHHHHIIIIIHHHIIIIIIIIIIIIIIHIIHHIIHIIIIIIHIIHHIIIIIIIHIIIIIIIIIIIIIHIIIIIIIIIIIIIIIIIIIIIIIIHIIIIHIIIIIIIIIIIIIIIIIIIIIIIIIIIIIIIIIIIIIIIIIIIIIIIIIHIIIIIIIIIIIIIIIII=IIIIIIIIIIIIIIIIIIIIIIIIIIIIIIIIIIIHIIIIIIIIIIIIIIIIIIIIIIIIIIIIIIIIIIIIIIIIIIIIIIIIIIIIIIIIIIIIIIIIIIIIIIIIIIIIIIDDDDD
@HISEQ:969:HM2KJBCX2:2:1101:7135:13457 2:N:0:ACTATGCA
CACGAGCTACTCCCCAACTATCCCTATTAATCATTACGTCAATCCTAGAAACCAACAAAATAGGATCAACGTCCTATTTCATTATTCCATGCTAATGTATTCAAGCGCGAGCCTGCTTTAAACACTCTAATTTTTTCAAAGTAACAGTCCTGATTCCCCGCCACACCAAATGAATGACATGATGGTTCGTCAGAAGGTAGAAACCAGTAACACCAGTACGTACCTAAGGCACGACCAACGTACTGATCCCGAAATTCAACTACGAGCTTTTTAACTGCAACAACTTTAATATACGCTATTGGAGCTGGAATTACCGCGGCTGCTGGCACCAGACTTGCCCTCCAA
+
DDDDDIIIIIIIIIIIIIIEHIIIIIIIIGIIIIIHIIIIIHIHIIIIIIIIHHIICHHHIIHIIIIIIIIIIIIHIIIIHIIIIIIHHIHIIIHIIIIIIHFGHIIHIIIIIIIIIIIIIIHIIIIIIIIIHHHIIHHFHHIIIIHIIIIIIIIHIHHIHIIIIIHIHIIIIIIIHIIIIIIIIIHIIIGIIIIIIIIIHIIIIIIHIIIIIIHIIIIIIIIIIIIIIIIIIIHII=IIHHGFIIIIIIIIIIIIIIIIIIIIIIIIIHIIIIIIIIIIIIIIIIIIIIHIHIIIIIIIIIIIIIIIIIIIIHIIIIIIIIIIIIIIIIIIIGIIIIIIDDDDD
@HISEQ:969:HM2KJBCX2:2:1101:14481:13424 2:N:0:ACTATGCA
CACGAGCTACTCACAAAACATCCCTATGAATAATTACTTAAGTCCTAGAAACCAACAAAATAGAACCAAATTCCTATTCCATTATACCATGCTAATATATTCAAGCAAACATGCCTGCATTAAACACTCTACTTTTTTCAAAGTAAAAGTCTTTGATCCCTAGCGCACTCAATTAAGAGCACACTAGTTCCCCAAAAGGAAAAGCCCAAAGTTGCAGTACAAACCTTACGGTTGACGGCAACTATAAGCCCAAAATTCAACTACGAGCTTTTTAACTGCAACAACTTTAATATACGCTATTGGAGCTGGAATTACCGCGGCTGCTGGCACCAGACTTGCCCTCCAA
+
0<<00/<<11111<1DG11111D11<D1<111<<F1FHH1<<111<C1<GH11DG<@11<FC1D<1<1<1<111<<C@H?<FHGH1<11111<1<1G<GG@F@8(1EHG@B@($A<<G$AFFE06<0?EGA$?CEHDH9@A?H5HHG?9HEHF/HCHG0ECD+DHGHHFCC</GHHHHFC<FF</@EDD/D-CGEGEGFEF0?F=F@@G?D=@E?GB@GH@F<FFC1AC=H@E=E?GFHC/CDGED1/:/CCCCC<<D?HEGCEFHCHFHGCIHHIFHHFCEHHE@G@EHH=HHHFCH@EGEGG@GHEHHHHHHDDCHHFHGHIHCF@FCG?HGHGIIIHHDDD@@
@HISEQ:969:HM2KJBCX2:2:1101:4067:14344 2:N:0:ACTATGCA
CACGAGCTACTCCCCAACTATCCCTATTAATCATTACATCGATCCTAGAAACCAACAAAATAGAATTGGATGTCCTATTTTATTATTCTATGCTAATGTATTCAAGCGTGAGCCTGCTTTAAACACTCTAATTTTTACAAAGTAACAGTCCTAATTCCCCGTGACACCAAATTAATGGCATTACGGTTCTTTAAAAGATGAGAAATTAATAATATCAGTACATACCAACGGCATGACCAAAACATTGATTTCGAAATTCAACTACGAGCTTTTTAACTGCAACAACTTTAATATACGCTATTGGAGCTAGAATTACTGTGGCTGCTAGCACCAGACTTGCCCTC
+
DDDDDIIIIIIIIIIIIIIIHHIIIIIIIIIIIIIIIIIIIIIHIIHHHIIIIIIIHHHEHIFHHIIHIIIIIIIIHIIIIIIIIIIIIIIIIIIIIHIIIIIIIIIIIIIIIIHIIHIIHIHIIIIHIIIIHIIIIIIIIIHIIIHIIIIIIIIIIHIIIHHHIIIIIIIHHIIIIIIIIIIIIIHHIIIIIIIHIIIIIIIIIIIIIIIIIHIIIIIIIIIIIIIIIIIIIIIIIIIIHHFIIIIIIIIIIIIIIHIIIIIIIIHIIIIIIIHHIIIIIIIHIIIIIIIIIIHIIIGIIIIIIIIIIIIIIIHIIIIIIIIIIIIIIIIIIIIIIIIDDDCD
@HISEQ:969:HM2KJBCX2:2:1101:17445:14182 2:N:0:ACTATGCA
CACGAGCTACTCCCCAACTATCCCTATTAATCATTACGTCGATCCTAGAAACCAACAAAATAGGGTCAAACGTCCTATTTCATTATTCCATGCTAATGTATTCAAGCGTGTGCCTGCTTTAAACACTCTAATTTTTTCAAAGTAACGGTCCTGATTCCCCATGACACCAAATTAATGACATCACAGTTCGTCAGAAGGTAGAAATCAATAATACCAGTGCATACCAGAGGCACGACCAATATATTGATCCCGAAATTCAACTACGAGCTTTTTAACTGCAACAACTTTAATATACGCTATTGGAGCTGGAATTACCGCGGCTGCTGGCACCAGACTTGCCCTCCAA
+
0<D@DH<E1<<C1CGHHHH1GFCEGHHHHIHIIHICGHIGHDHHH11DGHHEFHEHEGEGF<<DCCFHHCCE<FEHHHGHIGEHCGHGF1DCHFHIHHHHHHHHFHHEGHIIGHIIIIGH?IIIIHHIHIIHIHHHCHFHHHHHHHGEIHEHEFHHI9HGHEHFHHHIHHHHHIIHFHDFFHHEHFHHDGEHHIHHHGHHIIIHHIIIHHHHH1GIIHIHHIIIIIHFIIHII<HGHGIIIHIHHIIIIIHIIIIHHGIIIIIIIHHIIIIHHIIIHIIIIHFHIHIIIIIIIIIIIIHHGIIIIIIIIIIIIIIHDHIIIIHEIHFIIHHEHHHIHHHHHD?DB0
@HISEQ:969:HM2KJBCX2:2:1101:5554:14430 2:N:0:ACTATGCA
CACGAGCTACTCCCCAACTATCCCTATTAATCATTACGGTGATTCAGAAACCAACAAAACAGGACCACCGTCCTATTTTATTATTCCATGCTAATGTATTCAGACGTAAGCCTGCTTTGAACACTCTAATTTTTTCAAGGTAAAGGTCCTGGTTTCCCACCACGCTAAATTAATAACATGATGGTTCCCCAGAAGGTAGAAATTCCACACGCCAGTACAGACAATTGCCCGACCAACGGTAGAACCCCGAAATTCAACTACGAGCTTTTTAACTGCAACAACTTTAATATACGCTATTGGAGCTGGAATTACCGCGGCTGCTGGCACCAGACTTGCCCTCCAA
+
DCDDDIIHIIIIIIIIIIIIIIIIIIIIHIIIIIIIIIIIIIIIIIIHIIIIIIIIIIIIIIHIIIHIIIIIIIIIIIIIIIIIIIIIIIIIIIIHIIIIHIHHIIIIIIIIIIIIIIIIHHHIIIIIIIIIIIIIIIIIIIIIIIIIIIIIIHHIIIHIIIIIIIIIIIIIIIIIIIIIIIIIIIIIIIIIIIIIIIIIIIIHIIIIIIIHIIIIIIIIHIIIIIIIIIIIIIIIIIIIHFIIIIIIIIIIIIIHHIIIIIIIIIIIIIHEIIIIIIIIIIIIIIHIIIHGIIIIIIIIIIIIIIIIIIIIIIIIIIIIIIIIIIIIIIIIIIIIIIDDDDD
@HISEQ:969:HM2KJBCX2:2:1101:6461:14378 2:N:0:ACTATGCA
CACGAGCTACTCCCCAACTATCCCTATTAATCATTACGTCAATCCTAGAAACCAACAAAATAGGTTTGAACGTCCTATTTCATTATTCCATGCTAATGTATTCAAGCAAATGCCTGCTTTAAACACTCTAATTTTTTCAAAGTAACAGTCCTGTTTCCCTGCAACACCAAATTAATGACATTACAGTTCTTCAGAAAGGAGGAATCAGCGAGACCAGTTCATACCAGTGGCACGACCAGCCTGCTGACCCCGAAATTCAACTACGAGCTTTTTAACTGCAACAACTTTAATATACGCTATTGGAGCTGGAATTACCGCGGCTGCTGGCACCAGACTTGCCCTCCAA
+
DDDDDIHIIIIHHIIIIIIIIIIIIIIIIIIIIIIIIIIIHIIIIIIIIIIIIIHIIHIIIHHIIIIHHIIIHIIIGHHIIIIIIIIIIHHIGIIIIIIHHIIIIHIHIIIIIIIIIIIIIIHIHIIIIIIHHIHIIIIIIIIIIIIIIIIIIIIIHIHIIIIIIIIIIIIIIIIIIIIHIIIIIIIIIIIIIIIIIIIIIIIIIIIIIIIIIIIIIIIIHHIIHIIIIIIIIIIIIIIIIIIHDIIIIIIIIIIIIIIIIIIIIIIIIIIIIIIIIIIIIIIIIIIIIIIIIIIIIIIIIIIIIIIIIIIIIIIIIIIIIIIIIIIIIIIIIIIIIIIIIDDDDD
@HISEQ:969:HM2KJBCX2:2:1101:18945:14336 2:N:0:ACTATGCA
CACGAGCTACTCCCCAACTATCCCTATTAATCATTACGTCAATCCTAGAAACCAACAAAATAGGATCAAACGTCCTATTTCATTATTCCATGCTAATGTATTCAAGCGTTAGCCTGCTTTAAACACTCTAATTTTTTCAAAGTAACAGTCCTGTTTCCCTGCAACACCAAATTAATGACATTACAGTTCTTCAAGAAGGAGGAACCAGTAAAGCCAGTACATACCAGAGGCACGACCAACTTACTAATCCCGAAATTCAACTACGAGCTTTTTAACTGCAACAACTTTAATATACGCTATTGGAGCTGGAATTACCGCGGCTGCTGGCACCAGACTTGCCCTCCAA
+
DCDDDIIIIIIIIIGIIIIIIIIIIIIIHIIIIIIIIIIIIIIHIIIHIIIICHIIIIIIIIHIIHIIIIIIIGHHGIHIIIIHHHECHHHIIIIIHHHIHIHHIIIIIHHIIIIIIHIHHHIHEHIHHHHIHIIIIIIIHIHIIHHIHIHHHEHHIHHIIIIIIHHHIIIHEIIHHIIIIIIIIHIIHIIGIIHFIIIIIIIIIIIIIIIIIHIHIIIIIIIIIIIIIIIIIHIIIIHHIHIHHHHHIIIIIIIIIHHHIHHIIIIIIIIIIIIIIIIIIIIIHHHHIIIIIIIIIIHGHIIIIIIIIIIHIIIIIIIIIIIIHIIIIIIIIIIIIIIIIDDDDD
@HISEQ:969:HM2KJBCX2:2:1101:3657:15096 2:N:0:ACTATGCA
CACGAGCTACTCCCCAACTATCCCTATTAATCATTACGGTGATCCTAGAAACCAACAAAATAGAACCATGCCGTCCTATTCTATTATTCCATGCTAATGTATTCGAGCAAAAATGCCTGCTTTAAACACTCTAATTTTTTCAAGGTAAAGGTCCTGGATCCGCAAGACACCCAATTAAGGACATCAAGTTTCTCCAGAAGGTGAGAAATCAACAGCGACAGTTCATACCCCTTAAGGCATGACCATCACGTCAATCCCGAAATTCAACTACGAGCTTTTTAACTGCAACAACTTTAATATACGCTATTGGAGCTGGAATTACCGCGGCTGCTGGCACCAGACTTGCCCTCCAA
+
DDDDBHHHHIIGHHCHEHIHHH?GEH?@GHHHHHHFEEEGHEH?HEHEHHHIDEHHICHEHHHHHHIHHIGE?ED/EHHFHH1DGHIIIII1CGHHIFHFHCGIHHH>GCHEIHGHHHHHFFHH@HIIIHHGFEHIIIIIHEEIIHHHIGIIIIIIIHHIHGCIHHGIHIGIIHHFHIIIIHHGIHHIFHHHHHIIIHIIIHIHIIIHIHCHFGHGIIHHIHIIIHHHHIHIIHHFIHGEGHHFHGHHHIHDEIIIDIHHHHFHGGIIIIIIHIHEHHIH@HIHIIIIIIIHHFHHHHHEDH?HCHHIIIGIIIIIHIIHHHHHHIIIIGIHIIHHIIIIHIHHGIHH@BB?D
@HISEQ:969:HM2KJBCX2:2:1101:20251:15019 2:N:0:ACTATGCA
CACGAGCTACTCCCCAACTATCCCTATTAATCATTACGGTGATCCTAGAAACCAACAAAATAGAACCATGCCGTCCTATTCTATTATTCCATGCTAATGTATTCGAGCAAAAATGCCTGCTTTAAACACTCTAATTTTTTCAAGGTAAAGGTCCTGGATCCGCAAGACACCCAATAAAGGACATCAAGTTTCTCCAGAAGGTGAGAAATCAACAGTAACAGTTCATACCCCTTAAGGCATGACCATCACGTCAATCCCGAAATTCAACTACGAGCTTTTTAACTGCAACAACTTTAATATACGCTATTGGAGCTGGAATTACCGCGGCTGCTGGCACCAGACTTGCCCTCCAA
+
DCDDDHIIIIIIHIIIIIIIIIIIIIIIIIIIIIIIIIIIIIIGIIIIIIIIIIIIHIHIHIGHIHHIIIIFHHIIIIHHIIIIIIIIHIIEHGHIIHHHIHHHIIIHIIIIIIIIIIIIIIIIHHHHIIHIIIIIIIHHIIIIIIIIHIIHIHIIIIIIHIIIIHHIIIIIIIIIIIIIIIHIHIIIIIIIIIIHIHIHIIIIIIIIIIIIIIIHIHHHIIIIIHHII=IIIIIIIIHIIHH;IIIIIHHHIIIIIIIIIIIIIIIIHHIIHIIIIIIIIHIIIIIIIIIIIIIIIIIIHIIIIIIIIIIIIIIIIIIIIIIIIIIIIIIIIIIIIIIIIIIIIIIIDDDDD
@HISEQ:969:HM2KJBCX2:2:1101:13967:16059 2:N:0:ACTATGCA
CACGAGCTACTCCCCAACTATCCCTATTAATCATTACATCGATCCTAGAAACCAACAAAATAGAATCGGATGTCCTATTTCATTATTCCATGCTAATGTATTCAAGCGTAAGCTTGCTTTAAACACTCTAATTTTTTCAAGGTAACAGTCCTAATTCCCCATAACATCAAATAAATGACATTATGGTTCTTTAGAAGGTGAGAACCAATAAAACCAGTACATACCAAGGCATGACCGATTCCTTGATCCCGAAATTCAACTACGAGCTTTTTAACTGCAACAACTTTAATATACGCTATTGGAGCTGGAATTACCGCGGCTGCTGGCACCAGACTTGCCCTCCAA
+
DDDDDIHIHIIIIIIGIIIHIFHIIIGHIIIIIHIIIIGFHIIIIIIIHIFIIHIIHH?HHIECHHIHIGIDHHIIGIIII?GE?GHHHHIHCFFIIHIIHHIIIIIIIHIIIHIHHIHHHFHHHHIIIIIIIIHIHHIIIIIIIIIIHIIIIIIIIHHHHIHIGHIIIIIIIIIIIHIIIIIIIIIIIIIIIIIIIIIIIIHGIIIIIIIIIIIIIIIIIIIIIIIIIIIIIIIIIIIIIIIHIIIIIIGIIIIIIIIIIHIIIIHGIIIIIIIIIIHIIIIGIHIIIIIIHIIIIIIIIIIIIIIIIIIIIIIIIIIIIIIIIIIIIIIIHHHHIIIIDDDDD
@HISEQ:969:HM2KJBCX2:2:1101:6334:16434 2:N:0:ACTATGCA
CACGAGCTACTCCCAACTATCCCTATTAATCATTACGTCAATCCTAGAAACCAACAAAATAGGATCAAACGTCCTATTTCATTATTCCATGCTAATGTATTCAAGCGTTAGCCTGCTTTAAACACTCTAATTTTTTCAAAGTAACAGTCCTGTTTCCCTGCAACACCAAATTAATGACATTACAGTTCTTCAAGAAGGAGGAACCAGTAAAGCCAGTACATACCAGAGGCACGACCAACTTACTAATCCCGAAATTCAACTACGAGCTTTTTAACTGCAACAACTTTAATATACGCTATTGGAGCTGGAATTACCGCGGCTGCTGGCACCAGACTTGCCCTCCAA
+
DDDDDIHHIIIIIIIIIIIIIIIIIHIHIIIIIIGIIGHIFHHHIIIIIIIHIIIEHIIIIFFHGHHIIEEHHIIIIIIIIIIIFHIIGHIHIIIIIIIHIHIIIHIIIIHHHIHIHIIIIIIIIIIHHIIIIHIIIIIHIIIIIIIIGIIIIIIIIIIIIIIIIIIIHIIIIIIIIIIIIIIIIIIIIIIIIIHIHIIIIHHIIIIIIIIIIIIIIIIIIIIIIIIIIIIIIIIIIIIHIIHHIIIIIIIIGIIHIIIIIIIIIIIIIIIIIIIIIIIIIIIIIIIIIIIIIIIIHIHHIIIIIIIIIIIIIIIIIIIIIIIIIIIIIIIIIIIIIIIIDDDDD
@HISEQ:969:HM2KJBCX2:2:1101:7084:15042 2:N:0:ACTATGCA
CACGAGCTACTCCCCAACTATCCCTATTAATCATTACGGTGATCCTAGAAACCAACAAAATAGAACTATGCCGTCCTATTCTATTATTCCATGCTAATGTATTCGAGCAAAATGCCTGCTTTAAACACTCTAATTTTTTCAAGGTAAAGGTCCTGGTTCCACATGACACCCAATTAAGGACATCATGCTTCTCCAGAAGGTGAGAAATCAACTGCGACAGTTCATACCCCTTAAGGCACGACCATCACGTCAATCCCGAAATTCAACTACGAGCTTTTTAACTGCAACAACTTTAATATACGCTATTGGAGCTGGAATTACCGCGGCTGCTGGCACCAGACTTGCCCTCCAA
+
DADBBIIIIIIIIIIIIIHHHCFFHHHIHIIIIHHHIIIIIIIIIIIHIGIHHIIIIIGHHHHHFHIIHEEEHGHHHHIC@GEEHHIIIIIIIICHHHH@HFHHGHHIIIIIIIIIIIIIGHIHHIIIIHHHHHHIHGHIHIHIIIIIIIIIIIHHHHIHHHHGFHHIHIIIIGHIIIIIIIHIHHIIHHIIHIIHHIIHEEHHHGFEIIIIHHHEHECIIHHIIHIIIIIIIIHHHHIIIIHHHHHIHHHIIIHHIHHIHGIIHIHEEHHHIHIIIIIIIIIHHHIIIIHIHHHHHIIHHIIIIIIIIIIIIIIIIIIIIIGIIIIIIHIHIIIHIHHIIHIIIIHDADAD
@HISEQ:969:HM2KJBCX2:2:1101:3624:17169 2:N:0:ACTATGCA
CACGAGCTACTCCCCAACTATCCCTATTAATCATTACGGTGATCCTAGAAACCAACGAAATAGAATCAAGCCGTCCTATTTCATTATTCCATGCTAATGTATTCAGACGTTAGCCTGCTTTAAACACTCTAATTTTTTCAAAGTAACAGTCCTGATTTCCAATCACACCAAATTAATGACATGAAAGTTCCTCAGAAGGTAGAGATCCATCTCACCAGTGCAGACAATTAAGCCTGACCAATGGGTAGACCCCGAAGTTCAACTACGAGCTTTTTAACTGCAACAACTTTAATATACGCTATTGGAGCTGGAATTACCGCGGCTGCTGGCACCAGACTTGCCCTCCAA
+
DDAA@//FEHE11DEHHH?E111<<<<?CCDFFCGEHE=GEGHF1D@C1DG?11<E0<DC1ECHI@1<CCGHHH<CC1@<D1<<FE<1<1<1D11<@<6H@<F?C<G@<HEGHHHHFHFHHFF<BDEF<FHH1CGEB.EHGHHIIHHHG8@7CIH@DF@HD<F<HHF<0@@CHGD<</HHCCG?HGFCHCC@EEHEIIIIFEHIHDGHFEECEFHHEIFF@HEIH@HHHHHHHGC1EFHHHG@FFGCIHHHHHGHCEIIHHEHFHHHHEDHHHFH?HHGCHGFEIIIIHDHHEIIIHHHE@@@CCHIIIIHHHHHE?/DHFIHEEIHHEEIIHFFHHHHIIIHBB@BB
@HISEQ:969:HM2KJBCX2:2:1101:5992:17357 2:N:0:ACTAAGCA
CACGAGCTACTCCCCAACTATCCCTATTAATCATTACGTCGATCCTAGAAACCAACAAAATAGAATCAAACGTCCTATTTCGTTATTCCATGCTAATGTATTCAAGCGTGAGCCTGCTTTAAACACTCTAATTTTTTCAAAGTAACAGTCCTGATTCCCCATGACACCAAATTAATGACATCATGGTTCGTCAGAAGGTAGGAATCAATAATACCAGTACGTACAATAGCACGACCAATAAATTGATCCCGAAATTCAACTACGAGCTTTTTAACTGCAACAACTTTAATATACGCTATTGGAGCTGGAATTACCGCGGCTGCTGGCACCAGACTTGCCCTCCAA
+
DDDDDIIIIIIHHIIIIIGIHIIIIIIIIIIIIIIIIIIIIHIIIHHIGIIIIIHIIIIHIIIEHHIIIHIIIIIIIHIIIIIIIGIIIIIIEHIIIIIIIIIIIIHIIIIIIIIIIIIIIIIIIIIIFIIIHIIIHIIIIIIIIIIIIIIIHIIHHGIIIIIHIIIIGIIHIIIIIIIIIIIIIIIIIHIIIIIIIIIIIHHHHIIIIIIIIIIGIIIIIIIGIIIIIIIIIIIIIGIIIIIHHHHIIIIHHIHIIIIIIIIIIIIIIIIIIIIIIIIHHIHIIIIIIIIIIIIIIIIIIIIIH@IIIIIIIIIIIIIIIIIIIIIIIIIIIIIIIIIIDDDDD
@HISEQ:969:HM2KJBCX2:2:1101:1387:17565 2:N:0:ACTATGCA
CACGAGCTACTCCCAACTATCCCTATTAATCATTACGGTGATCCTAGAAACCAACAAAATAGAACCATGCCGTCCTATTCTATTATTCCATGCTAATGTATTCGAGCAAAAATGCCTGCTTTAAACACTCTAATTTTTTCAAGGTAAAGGTCCTGGATCCGCAAGACACCCAATAAAGGACATCAAGTTTCTCCAGAAGGTGAGAAATCAACAGTAACAGTTCATACCCCTTAAGGCATGACCGTCACGTCAATCCCGAAATTCAACTACGAGCTTTTTAACTGCAACAACTTTAATATACGCTATTGGAGCTGGAATTACCGCGGCTGCTGGCACCAGACTTGCCCTCCAA
+
<DDD@DDHHHHEHIHHHHIIIIHHHIHIIIIIIIIIHEGHEE@HEHHIIHFEHIIIIIHIIFHHEHHHH?GHE?CGHHEC@CEHHGHHFFGEHIIIGIHHED@<EHEHHHHHHEHHHFHHHEEHG<EHEC@GDDEHHIHGHFHHIGHFEIHHFDGH?DHEECCFHHFHHG<CG@CGHEHFHCFFCCGDGHHFHHHFHIIHHHHEHHGCHFFHIHG8HF6EIHHGGEHGI<HIHHFGCAC3<C<HIHHHGF<G?<HHFCHEHCHH?EHEDHEE?HGIIIHFHHEDFCHF?HHCHFGHH=EEFEFCHHHIIHHHFFHEHHHIHHDHHIHEHIHIIHHHF@G@EIHGHHHBDDBD
@HISEQ:969:HM2KJBCX2:2:1101:13551:17454 2:N:0:ACTATGCA
CACGAGCTACTCCCCAACTATCCCTATTAATCATTACGTCAATCCTAGAAACCAACAAAATAGGATCAAACGTCCTATTTCATTATTCCATGCTAATGTATTCAAGCGTTAGCCTGCTTTAAACACTCTAATTTTTTCAAAGTAACAGTCCTGTTTCCCTGCAACACCAAATTAATGACATTACAGTTCTTCAAGAAGGAGGAACCAGTAAAGCCAGTACATACCAGAGGCACGACCAACCTACTAATCCCGAAATTCAACTACGAGCTTTTTAACTGCAACAACTTTAATATACGCTATTGGAGCTGGAATTACCGCGGCTGCTGGCACCAGACTTGCCCTCCAA
+
@@DDDIIIIIIHIIIIIIIIIIIGC?HIHHHIHIIIIIIIIIIIIIIIIIIIEHFHIEIHIHIGHIIIIEHIHHIIIIHHIGIHHHIIIHIHIHHHIHHIHIIIIIIIIIIHIIHHHIIIHIIIIGIIIIIHHIHIHHHIIIHIIIGHHIIHIIIHIIIHIIIIIHIIIIHHIIHIHIIIHHIIIIGIIIIIIIIIIIIIHIIHHGHIIIIIIIIIIHIIIHIHIIIIIIIIIIHHIHGIIIIHHHHGHHIIIIIIHIIHIIIIIIHIIIIIIIIIIIIIIIIIIHHHIIIIIIIIIIIIIIIIIIIHIIIIIIIIIIIIIIIIIIIIIHIIHIIIIIIIIDDDDD
@HISEQ:969:HM2KJBCX2:2:1101:8733:17711 2:N:0:ACTATGCA
CACGAGCTACTCCCCAACTATCCCTATTAATCATTACGGTGATCCTAGAAACCAACAAAATAGAACCATGCCGTCCTATTCTATTATTCCATGCTAATGTATTCGAGCAAAAATGCCTGCTTTAAACACTCTAATTTTTTCAAGGTAAAGGTCCTGGATCCGCAAGACACCCAATAAAGGACATCAAGTTTCTCCAGAAGGTGAGAAATCAACAGTAACAGTTCATACCCCTTAAGGCATGACCATCACGTCAATCCCGAAATTCAACTACGAGCTTTTTAACTGCAACAACTTTAATATACGCTATTGGAGCTGGAATTACCGCGGCTGCTGGCACCAGACTTGCCCTCCAA
+
DDDCDIHIIIIIIIIIIIIHIIHIHIIIIIIIIIIIIIIIIIIIHIIHHHHIIIIIGIIIIHCGHIIIHHFHIHHIIIIIIIIIIIIIIIIIIIHHIIIHIHHHHIHHIIHHIIIHIIIHHIIIIIHIIIIIIIIIIIHGHIIIIIIIIHHHGHIIIIHIHIIIIIHIIIIIIIIHIIIHIIIIHHHIIIIIIIIIIHIIHIIIIIIIIIIIIIIGHHIIIIIIIIIIIIIIIIIIIIIIIIIIIIIFIIHGHIIIHIIIIIIIHFGIIIIIHIIIIIIIIHIIIIHIHIIIIIIIIIIIHIIIIIIIIIIIIIIIIIIIIIIIIIIIIIIIIIIIIIIIIIIIIIIIDDDDD
@HISEQ:969:HM2KJBCX2:2:1101:8600:17746 2:N:0:ACTATGCA
CACGAGCTACTCCCAACTATCCCTATTAATCATTACGTCAATCCTAGAAACCAACAAAATAGGATCAAACGTCCTATTTCATTATTCCATGCTAATGTATTCAAGCGTTAGCCTGCTTTAAACACTCTAATTTTTTCAAAGTAACAGTCCTGTTTCCCTGCAACACCAAATTAATGACATTACAGTTCTTCAAGAAGGAGGAACCAGTAAAGCCAGTACATACCAGAGGCACGACCAACCTACTAATCCCGAAATTCAACTACGAGCTTTTTAACTGCAACAACTTTAATATACGCTATTGGAGCTGGAATTACCGCGGCTGCTGGCACCAGACTTGCCCTCCAA
+
DDDCDIIIIIIIIIIIIIIIIIIIHIHHGHIIIIIIIIIIIIIGIIIIIIIIIIIIIHIGHIHHIIIIFHHHIIIIHHIHIIIFHHHIIIIHIIGIHHIIIIIIHHIIHIIIIIIIIHGHHHHHIIIIIIIIIIIIIIIIIIIIIIIHHIIHIIIIIIIIIIIIIGIIIIHHIIIIIIHIIIIIIIIHHIIIIIIIIIIIIIIHIIIIIIIIIIIIIIIIIIIIIIIIHIII=HIIIIIIIHGHIHHIIIIIIIIIIIIIHHIIHIIIIIIIIHIIIIIIIIIIIIIIIIIIIIIIIIIIIIIIIIIIIIIIIIIIIIIIIIIIIIIIIIIIIIIIIIIIDDDDD
@HISEQ:969:HM2KJBCX2:2:1101:19534:17610 2:N:0:ACTATGCA
CACGAGCTACTCCCCAACTACCCCTATTCATCATTACGGTGATCCTAGAAACCAACAAAATAGAACCATGTCGTCCTATTCTATTATTCCGTGCTAATGTATTCGAGCAAAAATGCCTGCTTTAAACACTCTAATTTTTTCAAGGTAAAGGTCCTGGATCCGCAAGACACCCAATTAAGGACATCAAGTTTCTCCAGAAGGTGAGAAATCAACAGCGACAGTTCATACCCCTTAAGGCATGACCATCACGTCAATCCCGAAATTCAACTACGAGCTTTTTAACTGCAACAACTTTAATATACGCTATTGGAGCTGGAATTACCGCGGCTGCTGGCACCAGACTTGCCCTC
+
@0<BD<<<1C1<CD<1DECH11<<<11<11<<C1111<01<1111<?@GGF11<1<11<DG@D11CD<C11<<C1<<<<<1<<1<FF@1E1<<01<1<DHHG>@HH?5EDF81<CG1&1ACEGH186<5AEHEHD<@GB.ACGHC$<1II8EA(<?EE<?DHHCHHEEHGEGCDC-EHCHHFHFHHHE/HCF0@<@<0HD.FHHHGCD@A@EAE>/1CHHHC<CC=HHHHHDEFECEEHIIHFHHEG<CHHHHC<HDGE<C@1HEHHD0HECEGC<?IHIHHGHHECFCDIGCFC<<1@HHED<1FCFCD1GGF?HGEFHDIHH?@C@?G<<1@GHIIHHHE?HF@DDD@
@HISEQ:969:HM2KJBCX2:2:1101:13259:17896 2:N:0:ACTATGCA
CACGAGCTACTCCCCAACTATCCCTATTAATCATTACGTCAATCCTAGAAACCAACAAAATAGAATCAAACGTCCTATTTCATTATTCCATGCTAATGTATTCAAGCGTAAGCCTGCTTTAAACACTCTAATTTTTTCAAAGTAACAGTCCTGATTCCCCACGACACCAAATTAATGACATCGCGGTTCTTCAGAAGGTAGGAACCAATAATACCAGTGCGTACCGAGGCACGACCGACAATTTGATCCCGAAATTCAACTACGAGCTTTTTAACTGCAACAACTTTAATATACGCTATTGGAGCTGGAATTACCGCGGCTGCTGGCACCAGACTTGCCCTCCAA
+
BDD@DHIIIIIIIIIIIIIIHHIIIIIIIIIIIIIGIIIIIIIHIIIHIIIHIIIIIIIIIIHIIIIIIIIIHGIIIIGHCGHHHIIIIIHHHIEIIIIIIIHHHIIIIIIHIIIHIGHHHIIIIIIIIIIIHHHIHHIHHIHIIIIIIIIIIIIIHCIIIIIIIIIIIHIIIIIIIHHIHIIIIIIIIHHIIIIIIIIIIHHIHHIIHHFHHHHIIHIIHHIIIIIIHIIIIIHIIIIIHHHHIIIIIIIIIHF?IIIIIIIIIGIIIIHIIIIIIIIIIIIIIIIIIIIHIIIIHIIIIIIIIIIHIIIIIIIIIIIIIIIIIIIIIIIIIHIIGIIIDDDDD
@HISEQ:969:HM2KJBCX2:2:1101:4225:18585 2:N:0:ACTATGCA
CACGAGCTACTCCCCAACTATCCCTATTAATCATTACTTCAGTCCTAGAAACCAACAAAATAGAACTAAAGTCCTATTCCATTATTCCATGCTAATATATTCAAGCAAACATGCCTGCTTTAAACACTCTAATTTTTTCAAAGTAAAAGTCTTGGATCCCTAGCGCACTCAATTAAGAGCACACTAGTTCCCCAAAAGGAAAAGCCCAAAGTTGCAGTACAAACCTTTCGGTTGACGGCAACTATAAGCCCAAAATTCAACTACGAGCTTTTTAACTGCAACAACTTTAATATACGCTATTGGAGCTGGAATTACCGCGGCTGCTGGCACCAGACTTGCCCTCCAA
+
DDDDDIIIIIIIIIHIIIIIIIIIIIIIIIIIIIIIIIIIIIIHIIIIIIIIIIIIFHIIIIHHIIIIIHHHIIIIIIIIIIIIIIIHGIIHHIIIIIIIIIIIIHIIIIIHHHIIIIIIIIIIIIIIIIIIIIIIIIIIHHIIHIIIHIIIIHIIIIIIHHIIIHHIIIIIIIIIIHIIIIIIIIIIIIHIIIIIIIIIIIIIIGIIIIIIHHGIIIIIIIIIIIIIIIIIIIIIIIIIIIHHHIIIIIHIIIIIIIHIIIHIIIIIIIIIIIIIIIIIIIIIIIHHIIIHIHIIIIIHHIIIIIIIIIIIIIIIIIIIIIIIIIIIIIIIIIIIIIIIIDDDDD
@HISEQ:969:HM2KJBCX2:2:1101:5595:17008 2:N:0:ACTATGCA
CACGAGCTACTCCCCAACTATCCCTATTAATCATTACATCGATCCTAGAAACCAACAAAATAGAATCGGATGTCCTATTTCATTATTCCATGCTAATGTATTCAAGCGTGAGCCTGCTTTAAACACTCTAATTTTTTCAAGGTAACAGTCCTAATTCCCCGTGACACCAAATTAATGGCATTACGGTTCTTTAGAAGGTGAGAAATCAATAATATCAGTACATACCAACGGCATGACCGAAACATTGATCCCGAAATTCAACTACGAGCTTTTTAACTGCAACAACTTTAATATACGCTATTGGAGCTGGAATTACCGCGGCTGCTGGCACCAGACTTGCCCTCCAA
+
DDDDDIGIIIIIHIIHHIIGIHIIIGHIIIIIIIIHIIIHHIIIIIIIIFIIIHHICHHIIIIIIIIHHGIHIHIIIIHHIIHIHHIHHHIGFCHIHIIIIIHIIIIIIIIHHHFHIHIIHIIIIHHIIIIHIHIIIHIIIHHIIIIIIIIIIIIFIIIIHIIIIIIIIIIIIIIIIIIIIIIHIHIIIIIIGIIIIIIIHIIIIIIIIHIIII<IIIIIIIIIIIHIIIIIIIIIIHIIIIIIHGIIIIIIIIIIIIIIIIIIIIIIIIIIIIIHIIIIIIIIIIIIIIIIIIIIIIIHHIIIIIIIIIIIHIIIIIIIIIIIIIIIIIIIIIIGIIIIIIDDDDD
@HISEQ:969:HM2KJBCX2:2:1101:20173:19299 2:N:0:ACTATGCA
CACGAGCTACTCCCCAACTATCCCTATTAATCATTACGTTGATCCTAAAAACCAACAAAATAGGTTCGAACGTCCTATTTCATTATTCCATGCTAATGTATTCAAGCTAATGCCTGCTTTAAACACTCTAATTTTTTCAAAGTAACAGTCCTGATTTCCCATAACACCAAATTAATGACATCATGGTTCGTCAGAAGGGAGAAATCGATGACGACAGTACGTACCGAAGGCACGACCGACGTATCGATCCCGAAATTCAACTACGAGCTTTTTAACTGCAACAACTTTAATATACGCTATTGGAGCTGGAATTACCGCGGCTGCTGGCACCAGACTTGCCCTCCAA
+
CDDCDGIIIIIIIHIIIIIIIIGIIIIIHIIIIIIIIIIIIHHIIIIIIHIHIIIIIIIIIIIHIIIHIIHIFGDHIIHIIGHHHHHEHCHHGHHIIIHHIHIIIIIIIIIIIHIIIIIIIHHIIIIHHIIHIIIIHIIIIIHIIIIIIHIHIIIIHIIIIIHHGHHIGIIIIIIIIHHIIHIIIHHIIIIIHIHIIIIIIIIIIIIIIIHIIIIIIIIIIIIIIIIIIIIIIIIIIIHIIIHHCGIIIEIIIIIIIIIIIHIGIIIIIIIIIIIIIIIIIIIIIIIIIIIIIHIIIIIIHIIIIIIIIIIIIIIIIIIIIIIIIIIIIIIIIIIIIIIIIDCDDD
@HISEQ:969:HM2KJBCX2:2:1101:3331:20157 2:N:0:ACTATGCA
CACGAGCTACTCCCCATCCCTATTAATCATTACGGTGATCCTAGAAACCAACAAAATAGAACCATGCCGTCCTATTCTATTATTCCATGCTAATGTATTCGAGCAAAAATGCCTGCTTTAAACACTCTAATTTTTTCAAGGTAAAGGTCCTGGATCCGCAAGACACCCAATAAAGGACATCAAGTTTCTCCAGAAGGTGAGAAATCAACAGTAACAGTTCATACCCCTTAAGGCATGACCATCACGTCAATCCCGAAATTCAACTACGAGCTTTTTAACTGCAACAACTTTAATATACGCTATTGGAGCTGGAATTACCGCGGCTGCTGGCACCAGACTTGCCCTCCAA
+
DDDDDIIIIIHIIIIIIIIIIIIIIIIIIIIIIIIIIIIIIHIIIIIIIIIIIIHIIIIHIIIHHHHHIHIIIIIIHIIHIHIIIHIIIGIIIIIIIIIIIIHHIIIIIIIIIIIHIIIIIIGHIIIIIIIIIIIIIIIIIIHIGIIIIIIIHHHIHIHIIIIIIIIIIIIIIIIIIIIIIIIIIHHIHIIIIIIIIIIIIIIIIIIIIIIIIIIIIIIIIIIIIIIIIIIIIIIIIIIIIIIIIIHGIIHIIIIIIIIIIIIIIHIIIIIIIIIIIIIIIIIIIIIIIIIIIIIIHIIIIIIIIIIIIIIIIIIIIIIIIIIIIIIIIIIIIIIIIIIIIIIIDDDDD
@HISEQ:969:HM2KJBCX2:2:1101:12809:20984 2:N:0:ACTATGCA
CACGAGCTACTCCCCAACTATCCCTATTAATCATTACGGTGGTCCTAGAAACCAACAAAATAGAACCACAACGTCCTATTCTATTATTCCATGCTAATCTATTCAAGCAATAGCCCGCTTTAAACACTCTAATTTTTTCAAGGTAATGGTCCTGGCTCCCCAACACACCCAATTAAGGACATACTGGTTCACCAGAAGGAAGACCCGACAACAGGACAGTACTCGCCAAAGACGGACCGCCCGGCCAAGTCTAAAATTCAACTACGAGCTTTTTAACTGCAACAACTTTAATATACGCTATTGGAGCTGGAATTACCGCGGCTGCTGGCACCAGACTTGCCCTCAA
+
@@DDDHIIIIIHHEHHIIIIIIIIIIGIIIIIEHIIIEHHGIIIIIIIIIIIIIHII1GHHFFHHIIIIIHIHHHHHIHHHHIIIIGHFHHHIIIIIHHIIFFGHHHHIHGHHDD<CHCHHHHGFHIIHHIHIHIGHIHIHHHIHIHHHHHHHCCDGE@GHIHHEGHHHGIIIHHHHHGHHHHGIGIIIIHIIIHIHHHEHGIIHIIIIIHHHIIIIIIIIIHHHG?IIIHCIHIHDHDHIHGC<EIIHIIIHHFIIIHGHHHCHIIHIIIHHIIIHFHHHIIIHHHHHHGIIIHIHIHHFHHFEIIHIIIHIIIGIIIHHGIIHIIIIHHFEHFGEHHIHD@BD@
@HISEQ:969:HM2KJBCX2:2:1101:2844:21400 2:N:0:ACTATGCA
CACGAGCTACTCCCCAACTATCCCTATTAATCATTACGTCGATCCTAGAAACCAACAAAATAGGGTCAAACGTCCTATTTCATTATTCCATGCTAATGTATTCAAGCGTGAGCCTGCTTTAAACACTCTAATTTTTTCAAAGTAACAGTCCTGATTCCCCGCGACACCAAATTAATGACATCACGGATCTTCAGAAGGGAGAAACCAGTGACACCAGTGCATACCAAAGGCATGACCAGCGTACTGATCCCGAAATTCAACTACGAGCTTTTTAACTGCAACAACTTTAATATACGCTATTGGAGCTGGAATTACCGCGGCTGCTGGCACCAGACTTGCCCTCCAA
+
BDD@DEDHH@1C1DHFECCCCGCHEGHGEGH1G1GCCEHIIIIHHIHIIHHCHCHH1FEHIHEE?CFHI1CD<FGHIEC11CFHI1<FHHH11<CGFHHIHCIIIIHEFCHCHHHG??EHIHHHG?GC@H@C5HIH&<EHFE2HG@GGCE?F@HA1HHIHHHGHEG?HFHF@EIHHGHFHGHHGG0IHHIHIHIHGHHIIHGBEHCHHHEHHHIHHHC?IIHH?FAC?E<HIIHIIHHDHHHHHGGHHEEHEHHHHHFCE@CFD<11GCHIGIHCHHCHHHHD<EHHGIHEHHHC?HHHGEIHEHHHHCHEEHIHHGIIHEHHHH@IHFHHGEG@CHIIHIBDDD<
@HISEQ:969:HM2KJBCX2:2:1101:4793:21437 2:N:0:ACTATGCA
CACGAGCTACTCCCCAACTATCCCTATTAATCATTACGTCGATCCTAGAAACCAACAAAATAGAATCAAACGTCCTATTTCATTATTCCATGCTAATGTATTCAAGCGTGCGCCTGCTTTAAACACTCTAATTTTTTCAAAGTAACAGTCCTGATTCCCCACGACACCAAATTAATGACATCGTAGTTCTTCAGAAGGTAGGAACCAATAATGCCAGTGTGTACCGAAGCACGACCGACAATTTGATCCCGAAATTCAACTACGAGCTTTTTAACTGCAACAACTTTAATATACGCTATTGGAGCTGGAATTACCGCGGCTGCTGGCACCAGACTTGCCCTCCAA
+
DDDDDIIIIIIIIIIIIIIIIIIIIIIIIIIIIIIIIIIIIIIIIIIIIIIIIIIIIIIIIIIGIIIIIIIIIIHHIIIIIIIIHIIIIIIIIIIIIIIIIIHIIIIIIIIIIIHIIIIIIGIIIIIIIIIIIIIIIIIIIIIIIIIIIIIIIIIIIIIIIIIIIIIIIIIIIIIIIIIIIIIHIIIIIIIIIIIIIIIIIIIIIIIIIIIIHIIIIIIIIIIIIIIIIIIIIIIIIIIIIIHGIIIIIIIIIIIIIIIIIHIIIIIIIIIIHGIIIIIIIIIIIIIIIIIIIIIIIHHHIIIIIIIIIIIIIIIIIIIIIIIIIIIIIIIIIIIHIIIIDDDDD
@HISEQ:969:HM2KJBCX2:2:1101:2413:21820 2:N:0:ACTATGCA
CACGAGCTACTCTCCCAACTATCCCTATTAATCATTACGTCGATCCTAGAAACCAACAAAATAGAATCAAACGTCCTATTTCATTATTCCATGCTAATGTATTCAAGCGCGAGCTTGCTTTAAACACTCTAATTTTTTCAAAGTAACAGTCCTGATTTCCCATGACACCAAATTAATGACATCGTGGTTCGTCAGAAGGGAGAAACCAATAATGCTAGTACGTACAAAGTACGACCGACATATTAGTCCCGAAATTCAACTACGAGCTTTTTAACTGCAACAACTTTAATATACGCTATTGGAGCTGGAATTACCGCGGCTGCTGGCACCAGACTTGCCCTCCAA
+
DDDDCIIIIIIIIIIIIIIIIIHIIIIIIIIIIIIIIIIIIIGIIHIHIIHIIIIHIIGHIIHIHIIIIHGIIHIIIHIHHEEHHHIIHECHHGHHHHHHIFHIIHIIIIIHIIIIHHHIHIGHIHIIIIIHIIHIHHIIIIIIIIIIHIIIHIIHIIHIHIHIIIIIIIIHHHIHHHIIIIIIIIIIIIIFIIIHIII<IIIGIHIIHIGIIIIHFIHHHFEIIIIIIIIIHEHIIIIIIHHIIHIIIIHIIIIIIHHHHHHIIIHHIIIIHHGIIIIIIIIHHHHIIIGHIIIIIIIIIIIIIIIIHIIIIIIIIIIIIIIIIHIIIIIIIIIIIIIIDDDDD
@HISEQ:969:HM2KJBCX2:2:1101:2342:22111 2:N:0:ACTATGCA
CACGAGCTACTCCCCAACTATCCCTATTAATCATTACTTCAGTCCTAGAAACCAACAAAATAGAACCGAAGTCTTAAATTATTATTCCATGCTAATGTATTCAAGGCATAAGCCTGCTTTAAACACTCTAATTTTTTCAAAGTAATAGAGCTAGATCGCGACGACAACCCAGTGAAGGGCGCCGCCGTTTTCTAGCAGGATGGCAGACACGCGCCAGCACTCACACTCGTAACCGAGGCGGGCCAGGTGCGTCAAACCAGAAATCCAACTACGAGCTTTTTAACTGCAGCAACTTTAATATACGCTATTGGAGCTGGAATTACCGCGGCTGCTGGCACCAGACTTGCCCTCCAA
+
00<DD//<<GHHCH=<0D<D@@FEE?CH1CH1C111D1<1C<C<1FCC1<GHG@GHFF@1<1<CHF1C</<<11<1<C11<<C@HHHI@1FHF11<1<1<<<<1E?FHHHCD@D6C?HH-HG<?8DG?G@<<F6@HH?HHGHHHFACFAFII9IHIHCHE.;HHC=G@CEHHF@@E<DHEDHIGHDIHHCEGE<IHIHHHEIIHGIIHIIIIHIIIHIIHEIIHGIIIIIIIIHGIIIIIHFFIIHIGIIHHGIIHHCHHIIIGIIHIIHIHHEIIIIIIHHGGHHIIIIHIIHHHHGIHHGHEHEIIHHIIIIIIIIIIIHGHHHIIIIHIIIIHCIIHIIIHHIHHGCDDB@
@HISEQ:969:HM2KJBCX2:2:1101:7218:22535 2:N:0:ACTATGCA
CACGAGCTACTCCCCAACTATCCCTATTAATCATTACGTCAATCCTAGAAACCAACAAAATAGGATCAACGTCCTATTTCATTATTCCATGCTAATGTATTCAAGCGCGAGCCTGCTTTAAACACTCTAATTTTTTCAAAGTAACAGTCCTGATTCCCCACCACACCAAATTAATGACATGATGGTTCGTCAGAAGGTAGGAATCAGTAACACCAGTACGTACCGAAGGCACGACCAGCGTACTAATCCCGAAATTCAACTACGAGCTTTTTAACTGTAACAACTTTAATATACGCTATTGGAGCTGGAATTACCGCGGCTGCTGGCACCAGACTTGCCCTCCAA
+
DDDCDHIIIHIHFHIIIIIIEHIHIIIIIHIIIIIIHHHIIIIIIIIIIIIIH?HHIHEHHH@<FHHHHIEGHHHIIHFFHHIEHGCGHIIFHHIIGHIIHIIHHHECHIIHHIIIIHFHIHIIIIIIIHIIIHIIHHIHHHGHIIIHHHIIHIIIIHHHIIIIIIHGHHIHIHHIHIIIIIIIIHIIHIHHIIIIIIIIIIIHIIIIHHIHHHIIIIIIIIIIHHGHIIIIIIIIIIIIIIHHIIIIIIIFIIIIIIIIIIIIHIHIIIIIIIHIHHIIIIIIHHHIIIIIHIHIHHIIIHIIIIIIIIIIIIIIIIIIIIIIIIIIIIIIIIIIIIIIDDDDD
@HISEQ:969:HM2KJBCX2:2:1101:16392:22549 2:N:0:ACTATGCA
CACGAGCTACTCCCCAACTATCCCTATTAATCATTACGGTGATTCAGAAACCAACAAAACAGGACCACCGTCCTATTTTATTATTCCATGCTAATGTATTCAGACGTAAGCCTGCTTTGAACACTCTAATTTTTTCAAGGTAAAGGTCCTGGTTTCCCACCACGCTAAATTAATAACATGATGGTTCCCCAGAAGGTAGAAATTCCACACGCCAGTACAGACTATTGCCCGACCAACGGTAGAACCCCGAAATTCAACTACGAGCTTTTTAACTGCAACAACTTTAATATACGCTATTGGAGCTGGAATTACCGCGGCTGCTGGCACCAGACTTGCCCTCCAA
+
DDDDDIHHHHIIIHIIIIIIIIIHGEHH1DHHIIIGHEHIFHHIHGHHFHHIIGHHHHIIIGH?EGHHHHIDHHFGHHIFHIHHHGFEGGGGHHHHHHIIIIHHIGHHHHIIHHHHIIIIHIHIHIHIHIHIIIIIIIHHIIIHIHHHHHHHIHHHIIIIIIHFHIIIHFHHHIIIIIIIIIIGHHIHEIIHIHHHIIIIIHHHIIIIHIIIIIIHIIIIIIHHIIIIIIHIIIIIHGGDFHIIIIIIIIIIIIIIIIIIIIIIIIIIIIIIHHIIIIIIIHHHHIHIIIHHHHGHIIIHIHHHGGHHIHIIIIIIIIIIIIIHGIIIIIIIIIIIIIDDDDD
@HISEQ:969:HM2KJBCX2:2:1101:9456:21348 2:N:0:ACTATGCA
CACGAGCTACTCCCCAACTATCCCTATTAATCATTACGGTGATCCTAGAAACCAACGAAATAGAATCAGTCCGTCCTATTTCATTATTCCATGCTAATGTATTCAGACGATAGTCTGCTTTAAACACTCTAATTTTTTCAAAGTAACAGTCCTGATTTCCCATCACACCAAATAAATGGCATGAAAGTTCCTCAGAAGGTAGAGATCCATCTCACCAGTGCAGACAATTAAGCCTGACCAATGGGTAGACCCCGAGGTTCAACTACGAGCTTTTTAACTGCAACAACTTTAATATACGCTATTGGAGCTGGAATTACCGCGGCTGCTGGCACCAGACTTGCCCTCCAA
+
DDDDDIIIIIIIIIIIIIIIIIHIIIIIIIIIIIIIIIGIIIIIIIIIIIIIIIIIIHHIIIHIIIIIIIIHIIIIIIIIIIIIIIIGFHHIHIHHHIIIIHIIIIIIIIIIIIIIIIIIIIIIHHIIIIIIIIIIHIHHHGIIIIIIIIIIIIHIIIIIIIIIIIIGIIIIIHIIHIIIIIIIIIIIIIIIIIIIHIIIIIIIIIIIIIIGHIIIIIIIIIIIIIIIIIIIIIIIIIIIIIIIIHGIIIIIIIIIIIIIIIIIIIIIIIIIIIIIIIIGIIIIIIIIIIIIIIIIIIIIIIIIIIIIIIIIIIIIIIIIIIIIIIIIIIIIIIIHGIIIIIIDDDDD
@HISEQ:969:HM2KJBCX2:2:1101:3264:23153 2:N:0:ACTATGCA
CACGAGCTACTCCCCAACTATCCCTATTAATCATTACGTTGATCCTAGAAACCAACAAAATAGAATCGAACGTCCTATTTCATTATTCCATGCTAATGTATTCAAGCGCGTGCCTGCTTTAAACACTCTAATTTTTTCAAAGTAACAGTCCTGATTCCCCACGACACCAAATTAATGACATCATGGCTCCTCAGAAAGGAGAAACCAATAACACCAGTACATACCAGAGGCATGACCGACGTATTGATCCCGAAATTCAACTACGAGCTTTTTAACTGCAACAACTTTAATATACGCTATTGGAGCTGGAATTACCGCGGCTGCTGGCACCAGACTTGCCCTCCAA
+
CCDDDIIIIIIIIIIIIIIIHIIIIIIIIIIIIIIIIIIIIHIIIIHIIIIIIIIIFHIIIIIIIIIIHIIIIGIIIIIIHHIIGIIIEHHIGIIHHHHIIIIIIIIIIIIIIIIHIGHIIIIIIIIHIHHHIIIIIIIIIIIIIIIIIIIIIIIIIIIIIIIIIIIIIIIIIIIIIIIIIIIIIIIIIIIIIIIIIIIIIIIIIIIIIHHIIIIIIHIIIIIIIIIIIIIIIIIIIIIIIIIHGIIIIIIIIIIIIIIIIIIIIIIIIIIIIIIIIIIIIIIIIIIIIIIIIIIIIIIIIIIIIIIIIIIIIIIIIIIIIIIIIIIIIIIIIIIIIIIIIDDDDD
@HISEQ:969:HM2KJBCX2:2:1101:2444:23104 2:N:0:ACTATGCA
CACGAGCTACTCCCCAACTATCCCTATTAATCATTACGTCGATCCTAGAAACCAACAAAATAGAATCAAACGTCCTATTTCATTATTCCATGCTGATGTATTCAAGCGCGAGCCTGCTTTAAACACTCTAATTTTTTCAAAGTAACGGTCCTGATTCCCCATGACACCAAATTAATGACATCATGGTTCTTCAGAAGGGAGAAATCAAAATTGCCAGTACGTACCGAGGCACGACCAACAAATTGATCTCGAAATTCAACTACGAGCTTTTTAACTGCAACAACTTTAATATACGCTATTGGAGCTGGAATTACCGCGGCTGCTGGCACCAGACTTGCCCTCCAA
+
DDDDDIIIIIIIIIIIIIIIIIIIIHIIIIIIIIIIIIIIHGIIIIGHIIHIIIIIHIIIIHHHIHIIIIIIHHHGHIIIIIIIGHIHIIIIIIIIIIIHIGHHHHIIIIIHDIIIIHIIIHHIIIIIIHHHIIIIIHHHIIIIIIIIHGIIIIIHIIIIHIIIGHHIIIGIIIIIIIIIHIIIIIIIIIIIIHHIIIHIIIIIIIIIIIIIIGIIIIIIIIIHI<IIIIIIIIIIIIHHHHIIIIIIIIIIIIIIIIIIIIIIIIIIIIIIHHIIIIIIIIIIIIIIIIIHEIIIIHHHIIIIIIIIIIIIIIIIIIIIIIIIIIIIIIIIIIIIIIIHDDDDD
@HISEQ:969:HM2KJBCX2:2:1101:18889:22085 2:N:0:ACTATGCA
CACGAGCTACTCCCCAACTATCCCTATTAATCATTACGGTGATCCTAGAAACCAACAAAATAGAACCATGCCGTCCTATTCTATTATTCCATGCTAATGTATTCGAGCAAAAATGCCTGCTTTAAACACTCTAATTTTTTCAAGGTAAAGGTCCTGGATCCGCAAGACACCCAATAAAGGACATCAAGTTTCTCCAGAAGGTGAGAAATCAACAGTAACAGTTCATACCCCTTAAGGCATGACCATCACGTCAATCCCGAAATTCAACTACGAGCTTTTTAACTGCATCAACTTTAATATACGCTATTGGAGCTGGAATTACCGCGGCTGCTGGCACCAGACTTGCCCTCCAA
+
D@DADHIIHIIIIIIIIIIIIEHIIIIIIIHIIIIIGHIHHIHHIIIIIHHI?H@EHH@EHHGCFHIHHHIHHHGDGHI@DGHFHIIIHHIHEHIIHH1CCCFIIIIHIIHIIHIIIIIIHHHHIHHIIHHEHIIIHHIFHIHHI@IIHHIIHIIIIHHHHIHIGIIHHI:GIIIIHIIIHIHIEHIIIIHIIHIIIIIIIHIIIIIHH<IIIHIIIHIIIHEIIIHHHIIIGIIIIHIIHHGIIIIIIIHFIDHIIHIIIIIHHIIIIIIIIIIIIIHIIIIIIIIIIIIHIIIIIIIIHIIIIIIIIIIIIIIIIIIIIIIIIIIIIIIIIIIIIHIIIIIIIIIIDDDDD
@HISEQ:969:HM2KJBCX2:2:1101:6227:23513 2:N:0:ACTATGCA
CACGAGCTACTCCCCAACTATCCCTATTAATCATTACGGTGATCCTAGAAACCAACGAAATAGAATCAGTCCGTCCTATTTCATTATTCCATGCTAATGTATTCAGACGATAGTCTGCTTTAAACACTCTAATTTTTTCAAAGTAACAGTCCTGATTTCCCATCACACCAAATAAATGGCATGAAAGTTCCTCAGAAGGTAGAGATCCATCTCACCAGTACAGACAATTAAGCCTGACCAATGGGTAGACCCCGAAGTTCAACTACGAGCTTTTTAACTGCAACAACTTTAATATACGCTATTGGAGCTGGAATTACCGCGGCTGCTGGCACCAGACTTGCCCTCCAA
+
DDDDDIIIIIIIIIIIIIIIIIIIIIIIIIIIIIIIIIIIIIIIIIIIIIIIIIIIIHHIIIIIIIIIIIIIIIIGIIIIIIIIIIIIIIIIIIIHIIIIIHIIIIIIIIIIIIIIIIIIIIIIIIIIIIIIIIIIIIIIIIIIIIIIIIIIIIIIIIHIIIIIIHIIIIIIIIIIIIIIIIIIIIIIIIIHIIIIIIIIIIIIIIIIHHIIIIIIIIIIIIIIIIIIIIIIIIIIIIIIIHGHHGFIIIIIIIIIIIIIIIIIIIIIIIIIIIIIIIIIIIIIIIIHHIIIIIIIIIIIIHIIIIIIIIIIIIIIIIIIIIIIIIIIIIIIIIIIIIIIIIIDDDDD
@HISEQ:969:HM2KJBCX2:2:1101:7549:23480 2:N:0:ACTATGCA
CACGAGCTACTCCCTAACTACCCTTATTAGTCATTACATCGCTCCTCGAAATCAACAAAATAGACTCTGATGTTCTATATCATTATTTAATGATAATGTATTCAAGCGTAAGCTTGCTTTAAACACTCTAATTTTTTCAAGGAAACACTCCTAATTCCCCATAACTTCAAATAAATGACATTATGGTTCTTTAGAAGGTGAGAACCAATAAAACCAGTACATACCAAGGCATGACCGATTCCTTGATCCCGAAATTCAACTACGAGCTTTTTAACTGCAACAACTTTAATATACGCTATTGGAGCTGGAATTACCGCGGCTGCTGGCACCAGACTTGCCCTCCAA
+
0<00<FH/<1<<1<1<1<G11111<<@1D1<111<1111<00<1/<100<<11<D11<1DGH111<1<111<<111<111<1C11<11<1<1111F&<CG@CEG?EAB)//@1F8161BF6FC(8(<FE11CF1/HHF66&&$GFC:$71IHC6HG1G8@G?F<D#?6HGC,CCD:-C<FC@FGA@G<00>?@:C<<>F<:<1CHHEHHD1FHHHHD1CA?HCC?EHAF:/:.<.1IHGB<111EA/HE1IIHF1IHHHED<0<<1@HCEFIHIHGEHG<HGCCHG@GC<E@G?1CCCHGC<@HCF1HEFHHC<CEC1EIIHEFGC<<@<?F<HHG0HHED@D00
@HISEQ:969:HM2KJBCX2:2:1101:20645:23956 2:N:0:ACTATGCA
CACGAGCTACTCCCCAACTATCCCTATTAATCATTACGTCGATCCTAGAAACCAACAAAATAGAATCAAACGTCCTATTTCATTATTCCATGCTAATGTATTCAAGCGTACGCCTGCTTTAAACACTCTAATTTTTTCAAAGTAACAGTCCTGATTCCCCACGACACCAAATTAATGACATCGCGGTTCTTCAGAAGGTAGGAACCAATAATGCCAGTACGTACCGAAGCACGACCAACAATTCGATCCCGAAATTCAACTACGAGCTTTTTAACTGCAACAACTTTAATATACGCTATTGGAGCTGGAATTACCGCGGCTGCTGGCACCAGACTTGCCCTCCAA
+
D@DD@HDHHH@@@GHEEH?1C<<<@FH@EHGHEEHHI1CFC?GCGHHHEHHFHCHH@@GEHICHHGEEHHGDGHE=F1FHFHHHHIHHFHIHHHHFHIGHGDDCCG?@GEDDH/1<DC1DHHCFHG<DFGECHCBHE@EGHHHH@CGHHHGAF@2E1EHDCE;...C7/E@@HF;GH?88CDEG<CD@<F/ECEHFFFFHIGFHHHHD<FGIIHE<<1D@G1EDIIHC=CCHF<1@FD1<1D0<<E<C<GC@FFCHGC<C=HEHCCCEHF<1C<1?IHEHHGC@@@@C@HC@D<CECFFEHIHIHEIHEHG<<//CHHGCG<1HFEGFHFC<<C<EHHE<<0@0@
@HISEQ:969:HM2KJBCX2:2:1101:13072:25577 2:N:0:ACTATGCA
CACGAGCTACTCCCCAACTATCCCTATTAATCATTACGGTGGTCCTAGAAACCAACAAAATAGAACCACAACGTCCTATTCTATTATTCCATGCTAATCTATTCAAGCAATAGCCCGCTTTAAACACTCTAATTTTTTCAAGGTAATGGTCCTGGCTCCCCAACACACCCAACAAAGGACATGCTGATTCACCAGAAGGAAGACCCGACAGCAGACAGTACTCGCCAAAGACGGACCGCCCGGCCAGGCCTAAAATTCAACTACGAGCTTTTTAACTGCAACAACTTTAATATACGCTATTGGAGCTGGAATTACCGCGGCTGCTGGCACCAGACTTGCCCTCCAA
+
CDDDDIIIIIIGIIIIIGIIIIIIIIIHFGHIIIIIHIIIIIIEEHHIIIIIIIIIIIIIHGHHIIIHIGHHHIIIIGIIIIHHIIIEHEEHHHFHHIIIIHIHIIEIEHIIHHHEHHEHHHFGHHEHIHIHIIIIIIIIIIIIIHHIHIHHHHFHHIIIIHIHIHHIIIIIIIIIIIIHIIIIIIIIIIIHIIIIIIIIIIIIIIIIIIIHIIIIIIIIIIIIIIIIIIIHIIIHHIIIIIIHGIIIHHIIIIIIIIIIIIHHIHIIIIIIIIHIIIIIHHIIIIIIHIIIHHHIIIIHGIHIIIIIIIIIIIIIIHIIIIIIIIIIIIHHHIIIIIIIIDDDDD
@HISEQ:969:HM2KJBCX2:2:1101:18793:25372 2:N:0:ACTATGCA
CACGAGCTACTCCCCAACTATCCCTATTAATCATTACGTCAATCCTAGAAACCAACAAAATAGGTTTGAACGTCCTATTTCATTATTCCATGCTAATGTATTCAAGCGTTAGCCTGCTTTAAACACTCTAATTTTTTCAAAGTAACAGTCCTGTTTCCCTGCAACACCAAATTAATGGCATTACAGTTCTTCAGAAAGGAGGATCAGCGAAACCAGTTCATACCAGTGGCACGACCAACCTGCTGACCCCGAAATTCAACTACGAGCTTTTTAACTGCAACAACTTTAATATACGCTATTGGAGCTGGAATTACCGCGGCTGCTGGCACCAGACTTGCCCTCCAA
+
?BDDDHGIIIIGEHIIIIIIIIIIIIIIIIIIHIIIIIIIIIIIHHIIIIIIEHHHIIIIIIGHHFH=FFFCHHIHFFHIIIHHHIIHIIIHHHIHIHHIHHIHIIHIIIHIIHHGIIIIHHGHEHEHIHHIIHHHHHHHGIHIIIHIIIHIHHHHIHIHIIIIHHHIIIHHIIIIIIIIIIIIHIIIIIIIIIIIIIIIIIIHIIIIIIIHIIIIHIIIIIIIIIIIIIIIIIIIIIIIIHEGIIIIIIIIIIHIIIIIIIHIIIIIIIIIIIIIIIIIIIIHHGIIHIIIIIIIIIIIIIIIIIIIIIIIIIIIIIIIIIIIIIIIIIIIIIIIIIIICDDDD
@HISEQ:969:HM2KJBCX2:2:1101:17013:25855 2:N:0:ACTATGCA
CACGAGCTACTCCCAACTATCCCTATTAATCATTACGGTGATCCTAGAAACCAACAAAATAGAACCATGCCGTCCTATTCTATCATTCCATGCTAATGTATTCGAGCAAAAATGCCTGCTTTAAACACTCTAATTTTTTCAAGGTAAAGGTCCTGGATCCGCAAGACACCCAATTAAGGACATCAAGTTTCTCCAGAAGGTGAGAAATCAACAGCGACAGTTCATACCCCTTAAGGCATGACCATCACGTCAATCCCGAAATTCAACTACGAGCTTTTTAACTGCAACAACTTTAATATACGCTATTGGAGCTGGAATTACCGCGGCTGCTGGCACCAGACTTGCCCTCCAA
+
D@@DBHDCGHHE?CFHIECC1D@CG1<@FHHHHH@G10<<1<CFCHHEHIHEHICHEGF1<1<FHH11<D1/0</0<111<CG1<11<<D1<<<FH11<<1<HHCHGIIHHHH4IHIHH8IHA6CHGCIH5EHIHHGIIIHHIIIIIHIII9IIIHHIGI8CDE9HHIIIIHH9IIHIHIIIGHIIIIIHHGGHHHHIIIIIIIIIIIIHIIIIIIHIIIIHIIHHHFIHHIIHIIIHIHHIIIIIIIGFFIIIHIIIHIHIIIIHIHHIIIIIIIIIIIHHIIIHIIIIIIHHIIHHIHIIIIHIIIIGIIIIIIIIIIIIIIIIIIIIIIIIIIIIIIIIIIIIIDCDDD
@HISEQ:969:HM2KJBCX2:2:1101:20058:26434 2:N:0:ACTATGCA
CACGAGCTACTCCCCAACTATCCCTATTAATCATTACGTCGATCCTAGAAACCAACAAAATAGAATCAAACGTCCTATTTCGTTATTCCATGCTAATGTATTCAAGCGTGAGCCTGCTTTAAACACTCTAATTTTTTCAAAGTAACAGTCCTGATTCCCCAAGACACCAAATTAATGACATCATGGTTCGTCAGAAGGTAGGAATCAATAATACCAGTACGTACAATAGCACGACCAATAAATTGATCCCGAAATTCAACTACGAGCTTTTTAACTGCAACAACTTTAATATACGCTATTGGAGCTGGAATTACCGCGGCTGCTGGCACCAGACTTGCCCTCCAA
+
DDDADHIHIIIIIIIFHHHHIIHEEHHHFHHHIIHEHHHHHCHHEHHHEHEGHHHIHIEHIHIE?HHHIHIHIIIIIIGIIHIIEEHHHIEFHIIIIEGCHHFCHEHIHIIIHIIHIIIHHEHHIIIIHEHIIIIIIIGHIHIHIIIHHHEGHH@GHHFIHGCFEC@GIIHHIIHHCHIHGHHHHHDHHHIHHEHGHHGHEHHGFHIIIIHIHHIIIIIIGHHIIIIIHIIIHIGIHHHEEF@?HHDHHEDDEC1CFIHHEDIHHIIHHIHHHHHHGIIIHIHEG<?HHHIGIIIIIHHHECGHIHHIHHHDIIHHIIIHIIGHIIHHHIIIIHHIHIIH@DACD
@HISEQ:969:HM2KJBCX2:2:1101:16349:27129 2:N:0:ACTATGCA
CACGAGCTACTCCCCAACTATCCCTATTAATCATTACGGTGATCCTAGAAACCAACGAAATAGAATCAGTCCGTCCTATTTCATTATTCCATGCTAATGTATTCAGACGATAGTCTGCTTTAAACACTCTAATTTTTTCAAAGTAACAGTCCTGATTTCCCATCACACCAAATAAATGGCATGAAAGTTCCTCAGAAGGTAGAGATCCATCTCACCAGTGCAGACAATTAAGCCTGACCAATGGGTAGACCCCGAGGTTCAACTACGAGCTTTTTAACTGCAACAACTTTAATATACGCTATTGGAGCTGGAATTACCGCGGCTGCTGGCACCAGACTTGCCCTCCAA
+
@@BD@DHIHCFHIGEFHEGFFFHHHCCGEECFEFHCHH0<1EHF@FEHGH@F<CGEGECEHHCHFHIGHHHHHH@HEFFHH1DHFDFHD<1DH?FEHIIIHFHA5DFF@CEGGEHHEGG?IIHHHHHGEHHHG1EFFHIHHFHHFHHHHHHFGHFHIGHEFGHHIHFIIHFGFHHFEEFHHHCHFHGHIIIIIIHHEFFEHIIIIIIHEGGHIIHIH@HHHHHHHIHHHHHH<IIIHHHHHHHEFFFHHHDHHEF?IHIHIIIIIIIHIHIIHGIHIIIHFHIHHGC<1HHHHHGHE1C<DCEEHHHHEFFHHHHHHHHIHIHH?HGCDHIIHIIIHEEHIIIDBCDD
@HISEQ:969:HM2KJBCX2:2:1101:7115:26966 2:N:0:ACTATGCA
CACGAGCTACTCCCCAACTATCCCTATTAATCATTACGGTGGTCCTAGAAACCAACAAAATAGAACACAACGTCCTATTCTATTATTCCATGCTAATCTATTCAAGCAATAGCCCGCTTTAAACACTCTAATTTTTTCAAAGTAATGGTCCTGGCTCCCCAACACACCATACTGGTTCACCAGAAGGAAGACCCGACAGCAGACAGTACTCGCCAAAGACGGACCGCCCGGCCAGGCCTAAAATTCAACTACAAGCTTTTTAACTGCAACAACTTTAATATACGCTATTTGAGCTGGAATTACCGCGGCTGCTGGCACCAGTCTTGCCCTCCAA
+
DDDDDIIIIIIIIIIIHIIIIIIIIIIIIIIIIIIIIIIIIIIIIIIIIIIIIIIIIHHHIHHIIIIIIIIIIIIGIIIIIIIIHIIIIIIIIIIIIIIIIIIIHIIIIIIIIIIIHHIIIIIIIIIIIIIIIIHIIIIIIIIIIIIIIIIIIHIHIIHIIIIHIHIIIIIIIIIIIIIIIIIIIIIIIIIIIIIIIIIHIIIIIIIIIGIIIIHIIIIIIIIIIIIIIIIIIIIIIIIIIIIIIIIIIIHHIIIIIIIIIIIIIIIIIIIHIIIIIIIIIHIIIIIIIIIIIIIIIIIIIIIIIIIIIIIIIIIIIIIHHEIIIIIIIDDDDC
@HISEQ:969:HM2KJBCX2:2:1101:6698:27483 2:N:0:ACTATGCA
CACGAGCTACTCCCAACTATCCCTATTAATCATTACATCGATCCTAGAAACCAACAAAATAGAATCGGATGTCCTATTTCATTATTCCATGCTAATGTATTCAAGCGTGAGCCTGCTTTAAACACTCTAATTTTTTCAAGGTAACAGTCCTAATTCCCCGTGACACCAAATTAATGGCATTACGGTTCTTTAGAAGGTGAGAAATCAATAATATCAGTACATACCAACGGCATGACCGAAACATTGATCCCGAAATTCAACTACGAGCTTTTTAACTGCAACAACTTTAATATACGCTATTGGAGCTGGAATTACCGCGGCTGCTGGCACCAGACTTGCCCTCCAA
+
DDDDDIIIIIIIIIIIIIIIIIIIIIIIIIIIIIIHHIIIIIIFIIIHIIIIIIHIIIIIIIIIIIHHIIIIGHFHIHHIIIIIIIHHIIIHIIIIIIIIIIIIIIIIIIIIIIHIIIIIIHIHIHIIIIIIHHHHHIHHIIIIIIIHIIIIHIIIIIIIIHIIIIIIIIIIIHIIHIIIIIIIIIIIIIIIIIIIIIIIIIIIIIIIIIIIIIIIIIIIIIIIIIIIIIIIIIIH=IIIIIIHFIIIIIIIIIIIIIIIIIIIIIIIIIIIIIIIIIIIIIIIIIIIIIIIIIIIIIIIHIIIIIIIIIIIIIIIIIIIIIIIIIIIIIIIIIIIIIIIIDDDDD
@HISEQ:969:HM2KJBCX2:2:1101:8197:27181 2:N:0:ACTATGCA
CACGAGCTACTCCCCAACTATCCCTATTAATCATTACGTCGATCCTAAAAACCAACAAAATAGGGTCAAACGTCCTATTTCATTATTCCATGCTAATGTATTCAAGCGTGTGCCTGCTTTAAACACTCTAATTTTTTCAAAGTAACAGTCCTGATTCCCCATGACACCAAATTAATGACATCACAGTTCGTCAGAAGGTAGAAATCAATAATACCAGTGCATACCGGAGGCACGACCAATATATTGATCCCGAAATTCAACTACGAGCTTTTTAACTGCAACAACTTTAATATACGCTATTGGAGCTGGAATTACCGCGGCTGCTGGCACCAGACTTGCCCTCCAA
+
0<<<0CHHIIIIIIIIIIIIIIHHHIIIIIIIIIGIIIIIHIHIIII?HIIIIIIIIGHHIIIGHHIGHHHHEHHHHIIGCGGHHIII1<FC?<G?GIIHHEIIHHIHHIHIHHHHHHHHHHHHIHHIIHGIHGHIHGHIIHFGEHHHHHIIHHHHHIIHGCGHHEHHGIGCGHIIIHHIHHHFGCHEHHIGIIIIIIHHGHHGCHHHIIHHHIIIIIIHIIIIHEHIHHIHIIHHHHGFCIHHGHHHEHHHIIIIIHIHEHIIIHIHHIIHIHHIHHHHIIIHEHHEHGIIIIHIIHIFHGIIIIIIIHIIIIIIIIIIIIIIIIIIIIIIHIIHIIIIHDADDD
@HISEQ:969:HM2KJBCX2:2:1101:13319:27851 2:N:0:ACTATGTA
CACGAGCTACTCCCCAACTATCCCTATTAATCATTACTCATTTCCCCAAAAACCAACAAAATTCGAGATACGAGTCCTAAATTATTATTCCATGCTAATGTATTCATAACTTTCAGCCTGCTTTAAACACTCTAATTTTTTCAAAGTAAAGGTCCTGGATTGCGAACCCAACCCAGTAAAGGGCAGGAACGTTCTCCAGGAAGATGGTAAGCGCGCATCGGCACTCACACACGATACCGTGGCGGGCCAAGCGCACTATACCAGAAATCCAACTACGAGCTTTTTAACTGCAACAACTTTAATATACGCTATTGGAGCTGGAATTACCGCGGCTGCTGGCACCAGACTTGCCCTCCAA
+
DDDCDIIIIIIIIIIIIIIIIIIIIIIIIIIIIIIIIIIIIIIIIIIIIIIHIIIIIIIIIIIHHIIIIIIIIIIIIIIIIIIIIIIIIIIIIIIIIIIIIIIIIIIIHIIIIIIHIIIIIIIIIHIHIIIIIIIIIIIIIIIIIIHIIIIIIIIIIIIIIIIHHIIIIIIIIIIIIIIIIIIIIIIIIIIIIIIIIIIIIIIIIIIIIIIIIIIIIIIIIIIIIIIIIIIIIIIIIIIIIIIIIIIIIIIIIIIIHIIIIIIIIIIIIIIIIIIIIIIIIIIIIIIIIIIIIIIIIIIIIIIIIIIIIIIIIIIIIIIIIIIIIIIIIIIIIIIIIIIIIIIIIIIIIIIIIDDDDD
@HISEQ:969:HM2KJBCX2:2:1101:9927:27886 2:N:0:ACTATGCA
CACGAGCTACTCCCCAACTATCCCTATTAATCATTACGTCAATCCTAGAAACCAACAAAATAGGATCAAACGTCCTATTTCATTATTCCATGCTAATGTATTCAAGCGTTAGCCTGCTTTAAACACTCTAATTTTTTCAAAGTAACAGTCCTGTTTCCCTGCAACACCAAATTAATGGCATTACAGTTCTTCAGAAAGGAGGAACCAGCAAAGCCAGTGCATACCAGTGGCACGACCAACCTGCTGATCCCGAAATTCAACTACGAGCTTTTTAACTGCAACAACTTTAATATACGCTATTGGAGCTGGAATTACCGCGGCTGCTGGCACCAGACTTGCC
+
DDDCDIIIIIIIIIIIIIIIIIGHIIIIIIIIHIHIIIHHHIHIIHIIIIIIIIIIIHIIIIIGIIIIIIIIHIIIIIIIIIIIIIIIIIIIHIIIIIIIIHIIHIIIIIIIIIIIIIHIHIIIIIIIIIIIIIIHHIIIIIIIIIIIIIIIIIHIIIIIIIIIIIIIIIIHHHHIHIIIIIIIIIGIIIIIIIIIIIIIIIIIIIIIIIIIIHIIIIIIIIIIIIIIIIGIIIIIIHIIIIIIIIIIIIHIIIIIIIIIIIIIIIIIIIIIHHHIIIIIIIIHIIIIIIIIIIIIIIIIIIIIIIIIIIIIIIIIIIIIIIIIIIIHHF1IIIIDDDDD
@HISEQ:969:HM2KJBCX2:2:1101:13354:28316 2:N:0:ACTATGCA
CACGAGCTACTCCCCAACTATCCCTATTAATCATTACGGTGGTCCTAGAAACCAACAAAATAGAACCACAACGTCCTATTCTATTATTCCATGCTAATCTATTCAAGCAATAGCCCGCTTTAAACACTCTAATTTTTTCAAGGTAATGGTCCTGGCTCCCCAACACACCCAATTAAGGACATACTGGTTCACCAGAAGGAAGACCCGACAACAGGACAGTACTCGCCAAAGACGGACCGCCCGGCCAAGTCTAAAATTCAACTACGAGCTTTTTAACTGCAACAACTTTAATATACGCTATTGGAGCTGGAATTACCGCGGCTGCTGGCACCAGACTTGCCCTCCAA
+
DDDCAIIIIIIIHHIIIIIIIIIHHHIIHIIIHHIHIHIIIIHHIIIIIIIIIHHIHIIIIHHHIIIIIHIIIHHIIGHHHIIIIIEHHIIIIEHIIHIIHHHHIIIHIIIHHGHIIIHHHHHEIIIHIIHIIIHGHHHHHHIHIIIIIHHFGHFHHIIHIIIIIIHIIIIIHHHHHIIIIIIIIHHIIIIIIHHIHHEIIIIIIIHIIIIIIIHIIIIIIIIIIIIIIIIIIIIIHIIIIIIIIHIIIIIIIIIHHIIIIHHIHHIIIIIIIIIHIIIIHHIHIIIIIIIIIIIIIIIIHIIIIIIIIHIHIIIIIIIIIIIIIIIIIIIIIIIHIIIIIIDDDDD
@HISEQ:969:HM2KJBCX2:2:1101:3320:29559 2:N:0:ACTATGCA
CACGAGCTACTCCCCAACTATCCCTATTAATCATTACGGTGGTCCTAGAAACCAACAAAATAGAACCACAACGTCCTATTCTATTATTCCATGCTAATCTATTCAAGCAATAGCCCGCTTTAAACACTCTAATTTTTTCAAGGTAATGGTCCTGGCTCCCCAACACACCCAATAAAGGACATGCTGGCTCACCAGAAGGAAGACCCGACAGCAGACAGTACTCGCCAAAGACGGACCGCCCGGCCAGGCCTAAAATTCAACTACGAGCTTTTTAACTGCAACAACTTTAATATACGCTATTGGAGCTGGAATTACCGCGGCTGCTGGCACCAGACTTGCCCTCCAA
+
D?DDDHIIIEHIIIEHIGHIIIHIIHHIHEFCEHHIHHHHFEHHIIIIIIIIIIHIIHHEHIHFHHH?EH?@EHHCHHGIHIHIIIIIIHIHIHHHHHIIICGHIIEHHGGHIHHHDG?IGHHHE*IIIIHHCGHIIIIHIIIHIHFHIIEFHHHE7HHHGEHEHECHIHHHHIIIHIHGHHHCEIIHEH@@G@HGHHHEHHGGHGFHECH@EEG:CCHHFH7<FG@IHGGC@IHDHHDHF1G@DCFHFH@EIIIHIGEHECCGEHHIHIIHHHIIIIIIIIIIIIGIIIIIHHIIIIIIIIIIIIIIIIIIIIIIIIIIIIIIIIIIIIIIIIIIIIIIIDDDDD
@HISEQ:969:HM2KJBCX2:2:1101:20603:30060 2:N:0:ACTATGCA
CACGAGCTACTCCCCAACTATCCCTATTAATCATTACATCGATCCTAGAAACCAACAAAATAGAATCGGATGTCCTATTTCATTATTCCATGCTAATGTATTCAAGCGTGAGCCTGCTTTAAACACTCTAATTTTTTCAAGGTAACAGTCCTAATTCCCCGTGACACCAAATTAATGGCATTACGGTTCTTTAGAAGGTGAGAAATCAATAATATCAGTACATACCAACGGCATGACCGAAACATTGATCCCGAAATTCAACTACGAGCTTTTTAACTGCAACAACTTTAATATACGCTATTGGAGCTGGAATTACCGCGGCTGCTGGCACCAGACTTGCCCTCCAA
+
DDDDDIIIIIIIIIIIHIIHIIIHIIIIIIIIIIIIIIIIIIIHIIIIHIIHHHHIIIIIIIIIHIHIIIHIIEEHIIIIIIIIHHIEG?GIHEHIIIHHIHIIIIIIIGIHIIIIIHHIIHHIIIIIIIHIIIIIHIIIHHHIEHHHHIHIIIGHIHIHIHHIIIIIIHHIIIIIIIIIHIIIIIIIHIIHIIIIHIIHHHIIIIIIIIIIIIHIIIIIIIIIIHIIIIHIIIIIIHIIIIIIHGIIIIHHEIIIIIIIIIIIIHGHIIIIIIIIIIIIIIIIIIIIIIIIIIHIIIIHHGIIHIIIHHHHHIIIIIIIIIIIIIHIIIIIIHIIIIIIIIDDDDD
@HISEQ:969:HM2KJBCX2:2:1101:8344:29761 2:N:0:ACTATGCA
CACGAGCTACTCCCCAACTATCCCTATTAATCATTACGTTGATCCTAGAAACCAACAAAATAGAATCGAACGTCCTATTTCATTATTCCATGCTAATGTATTCAAGCGCGTGCTTGCTTTAAACACTCTAATTTTTTCAAAGTAACAGTCCTGACTCCCCACAACATCAAATTAATGACATCATGATTCATCAGAAGGGAGAAATCAATGACATTAGTACGTACCGAAGGCACGACCGACGTATTGATCCCGAAATTCAACTACGAGCTTTTTAACTGCAACAACTTTAATATACGCTATTGGAGCTGGAATTACCGCGGCTGCTGGCACCAGACTTGCCCTCCAA
+
DDDDDIHHIIIIIIIIIIIIIGHHIIIIIIIIIHIHIEHIIIIIHIIHHIIIIIIIIIIIIIEHHHHHHHIHFHHFHHFHHIHHHHEHHEHIIIHCHCHIIHHHIIIIIIIIIIHHHIHIHHHHFIIIHHHHIIHHIIIHIIHIIIHIHIHIIIHIIIHHHIIHHCFHHHHIIIIIIIIIIIIIIIIIIIIIIHFGIIIIIIIIIIHHHHHIIIIIIIIIIIIIHFHI>IIIIIIIIIIIIIHHFIIIHGIHIIIIIIIHHHIIIHIIIHIHIHHIIIIHIIIIIGIIIIIIIHIIIIIHIIIIIIIIIIIIIIIIIIIIIIIIIIIIIIIIHHHHHIIIIDDDDD
@HISEQ:969:HM2KJBCX2:2:1101:15856:29792 2:N:0:ACTATGCA
CACGAGCTACTCCCCAACTATCCCTATTAATCATTACGTCAATCCTAGAAACCAACAAAATAGGATCGAACGTCCTATTTCATTATTCCATGCTAATGTATTCAAGCGTTAGCCTGCTTTAAACACTCTAATTTTTTCAAAGTAACAGTCCTGTTTCCCTGCAACACCAAATTAATGACATTACAGTTCTTCAGAAAGGAGGAATCAGCGAAACCAGTACATACCAGTGGCACGACCAACCTGCTGACCCCGAAATTCAACTACGAGCTTTTTAACTGCAACAACTTTAATATACGCTATTGGAGCTGGAATTACCGCGGCTGCTGACACCAGACTTGCCCTCCAA
+
DDDDDIIIIIHIIIIIIIIIIIIIIIIIIIIHIIIIIIIIIIIIIIIIIIIIIIIIIIIIIIHCHHIIIIHIHHIHIIHHIGHHGHIIIIGGHHHHIIIIIIIIHHIIHHHGHIHHHGGIIIHHIIHHIHCHHCHIHHHIIHFHIIIIHHHIHHIIIIIIIHIIIIIHIHIHIIIIIHHH?IIIIIIIIIIIIIIIIIIIIIIIIIIIIIGIIIIIIIIIIIIIIIIIIIHIHIIIIIIIIIIHFHIIIIIHIIIIIIIIIIIIIIHIIIIIIHHIIIIIIIIIIIIIIIIIIIIIIIIIIIIIIIIIIIIIIIIIIIIIIIIIIIIIIIIIIIIIIIIIIDDDDD
@HISEQ:969:HM2KJBCX2:2:1101:16740:30045 2:N:0:ACTATGCA
CACGAGCTACTCCCCAACTATCCCTATTAATCATTACGTCAATCCTAGAAACCAACAAAATAGGATCAAACGTCCTATTTCATTATTCCATGCTAATGTATTCAAGCGTTAGCCTGCTTTAAACACTCTAATTTTTTCAAAGTAACAGTCCTGTTTCCCTGCAACACCAAATTAATGGCATTACAGTTCTTCAGAAAGGAGGAATCAGCGAGACCAGTACGTACCAATGGCACGACCAACCTGCTGACCCCGAAATTCAACTACGAGCTTTTTAACTGCAACAACTTTAATATACGCTATTGGAGCTGGAATTACCGCGGCTGCTGGCACCAGACTTGCCCTCCAA
+
DDDDDIIIIIIIIIIIIIIIIIIIIIIIIIIIIIIIIIIIHIIIIIIIIHIIIIIIIIHIIHHHEHHIIIIIIIIIIIIIIIIIIIFHHIIIHIIIIIIIIIIIIIIIHIIIIIIIIIIIIIIIIIIIIIIIIIIIIHIIHIIIIIIIIIIIIIIIIIIIIIIIIIIIIIIIIIIIIIHIIIIIIIIIIIIIIIHIIIIIIIIIIIIIIIIIIIIIIIIIIIIIIIIIIIIIIIIIIIIIIIIHIIIIIIIIIIIIIIIIIIIIIIIIIIIIIIIIIIIIIIIIIIIIIIIIIIIIIIIIIIIIIIIIIIIIIIIIIIIIIIIIIIIIIIIIIIIIIIIIIDDDDD
@HISEQ:969:HM2KJBCX2:2:1101:18150:30486 2:N:0:ACTATGCA
CACGAGCTACTCCCCAACTATCCCTATTAATCATTACGGTGATCCTAGAAACCAACAAAATAGAATCATGCCGTCCTATTTTATTATTCCATGCTAATGTATTCAAGCAAAATGCCTGCTTTAAACACTCTAATTTTTTCAAAGTAAAGGTCCTGGTTCCCCGCGACACCCAATTAAGGGCATCGCGGTTCTCCAGAAGGTGAGAAATTGACTACACCAGTTCATACCCCTTAAGGCACGACCGATGTGTCAATCCCGAAATTCAACTACGAGCTTTTTAACTGCAACAACTTTAATATACGCTATTGGAGCTGGAATTACCGCGGCTGCTGGCACCAGACTTGCCCTCCAA
+
BDDDDGHIIIIIIIIIIIIIIIIIIIIIIIIIIHIIIIHHGHIIIIIIHIIIIIIIIIIIIIHGGHIII@HIIIIIICHIIHHIHIIIHHIIHIIHHFHHHGGHIHIIIIIHHHHHIIGIHHIEHHHHHHIIGHIIIIIHHHHIHIIIIIHIHHIIHIHIHIIIIIIHHIIIIHHIIIIGIIIIIIIIHHHIIIIIIIIIIIIIIIIIHIIIIIIIIIIIIHHIIHIIIIIIIIIIIIIIIIIIIIIIIIIIIIIIIIIIHIIIIIIIIIIIIIIIIIIIIIIIIIIIIIIIIIIIIIIIIIIIIIIIIIIIIIIIIIIIIIIIIIIIIIIIIIIIIIIIIIIIIIIDDDDD
@HISEQ:969:HM2KJBCX2:2:1101:6092:31791 2:N:0:ACTATGCA
CACGAGCTACTCCCCAACTATCCCTATTAATCATTACGTCGATCCTAGAAACCAACAAAATAGAATCAAACGTCCTATTTCATTATTCCATGCTAATGTATTCAAGCGCGAGCTTGCTTTAAACACTCTAATTTTTTCAAAGTAACAGTCCTGATTTCTCGCGACACCAAATTAATGACATCGTGGTTTGTCAGAAGGGAGAAACCAATAATGCTAGTACGTACAAAGTACGACTGACATATTAGTCCCGAAATTCAACTACGAGCTTTTTAACTGCAACAACTTTAATATACGCTATTGGAGCTGGAATTACCGCGGCTGCTGGCACCAGACTTGCCCTCCAA
+
DDDDDIIHHEHIIGHHIIHF?GEHIIIIIHIGIIIIHIHGHDHIGHIIIIHIIHIIHIIIGFEHHHHIHIHHH?GHIIHEHHHHGHHHHIIIHHIIHIIIIHHHHHHHHIIGIIHHIIIIIIIHIGHIHHHHHIIIIIIIHFIIHHHIIIIIIIIIIIHIHHHEHIIIIHIHIHHHIGIIIHHHIHHHGGHHHHIIIHIIIIHHGHIIHIHIGIIHHIIIIIIGIIIIHHHIHHHIHHEIIIHIHHDHHIIHHIHIIIIIIIIIIHHHHHHE@IHHHHIHIHG@HHIGIIIHHIGIIHHEHFIIIHHIHHGIHIIHHFIIIIGIHEIGIHHIIIIIIIIDDDDD
@HISEQ:969:HM2KJBCX2:2:1101:10674:32124 2:N:0:ACTATGCA
CACGAGCTACTCCCCAACTATCCCTATTAATCATTACGGTGATCCTAGAAACCAACAAAATAGAACCATGCCGTCCTATTCTATTATTCCATGCTAATGTATTCGAGCAAAAATGCCTGCTTTAAACACTCTAATTTTTTCAAGGTAAAGGTCCTGGATCCGCAAGACACCCAATAAAGGACATCAAGTTTCTCCAGAAGGTGAGAAATCAACAGTAACAGTTCATACCCCTTAAGGCATGACCATCACGTCAATCCCGAAATTCAACTACGAGCTTTTTAACTGCAACAACTTTAATATACGCTATTGGAGCTGGAATTACCGCGGCTGCTGGCACCAGACTTGCCCTCCAA
+
DDDCDIIIIIIHIGHIIIIIIIIIIIIIIIIIIIIIIIIIIIIIIHIIIIIIIHHHHIIIIIGEHHIIIHGIIIDHIIIIIIIIIHHIHHGGHFEHIHG@CD@HHIGHIHHHIHIIIIIIIIHHIIFEGIIIIHHIIIIIHIIIHIHIIHGGIFIHHHGIIIHIIHIHGEHIIIIIGHGIIHIIIIGIHIIIHIIIIIIIIHHIIIIHHIIIIIIIHEHIHIIIIHHIIIIIIIIIIIIIIIIHIIIIIIIHHIIIIIIIIIHIIHHIIHHIIIIIIIIIIIIIHIIIIIIIIIIIHIIIHIIIIIIIIIIIIIIIIIIIIIIIIIIIIIIIIIIIIIIIIIIIIIIIDDDDD
@HISEQ:969:HM2KJBCX2:2:1101:14014:31815 2:N:0:ACTATGCA
CACGAGCTACTCCCCAACTATCCCTATTAATCATTACGTCAATCCTAGAAACCAACAAAATAGGATCGAACGTCCTATTTCATTATTCCATGCTAATGTATTCAAGCGTTAGCCTGCTTTAAACACTCTAATTTTTTCAAAGTAACAGTCCTGTTTCCCTGCAACACCAAATTAATGGCATTACAGTTCTTCAGAAAGGAGGAATCAGCGAAGCCAGTGCATACCAGTGGCACGACCAACCTACTGACCCCGAAATTCAACTACGAGCTTTTTAACTGCAACAACTTTAATATACGCTATTGGAGCTGGAATTACCGCGGCTGCTGGCACCAGACTTGCCCTCCAA
+
DDDDDHHIIIHHIIIHIIHIIIIIIIIIIIIIIIIIIIHIIIIIEHIIIIIIIHGIIIGHHHFHEHHCGHCHDHHICHHIIEHHIHHIHG@CHHIGHHIIIHGIIIIIIIHIHIHHHIIIIHHIIIIIIHIHHHHIGIHHHHHIIIHIIIIIIIHIIIIIIHIIIIIGIIIHIIHHIHEHIIHHIIIHIHIIIHIIIIIIHIIIIIIIIIIIIIIIIIHIIIIIIIIIIIIIIIIIIIIIIIIHHIIHIIIIIIIHIIIIIIIIIIIIIIIIIIIIIIIIIIIIIIIIIIIIIIIIIIIHIIIIIIIIIIIIIIIIIIIIIIIIIIIIIIIIIIIIIIIIIDDDDD
@HISEQ:969:HM2KJBCX2:2:1101:8571:32326 2:N:0:ACTATGCA
CACGAGCTACTCCCCAACTATCCCTATTAATCATTACGGTGATCCTAGAAACCAACAAAATAGAACCATGCCGTCCTATTCTATTATTCCATGCTAATGTATTCGAGCAAAAATGCCTGCTTTAAACACTCTAATTTTTTCAAGGTAAAGGTCCTGGATCCGCAAGACACCCAATAAAGGACATCAAGTTTCTCCAGAAGGTGAGAAATCAACTGCAACAGTTCATACCCCTTAAGGCATGACCATCACGTCAATCCCGAAATTCAACTACGAGCTTTTTAACTGCAACAACTTTAATATACGCTATTGGAGCTGGAATTACCGCGGCTGCTGGCACCAGACTTGCCCTCCAA
+
B@D?@DHIH1FFHHDE=<<@G1GECC<D1<DCFH1@FEEHH@<GEE1D1<FDGH?CDGHEH1C1<D1<F1CGC0/FEH1FEF11DHH1<C1FEFEEEHFFE1<GCHEDGEEHHFHFHFFGE1@EG?FHHHHHIGHFHHHIHHG@AFGCHEDHHACHEEDGIIHHECHIIHHGCGE/<HHCHHEFFD<<<CHIHIIHIHHGGC@HIHFCG?CH@@GFEIHHHGGEHEEHEHGC@?EHEHEHCFIHC1D<HFFDFC/HHC@EFG1EHHGEC<E@@CE@HFD<1HHHHHHEHEHEH?CCF<<<H?CHEF@CHEEHGCCEHHEHIDHHCCEHFHECIIHC?FHGEIHHHCE@0DBB@
@HISEQ:969:HM2KJBCX2:2:1101:15654:32537 2:N:0:ACTATGCA
CACGAGCTACTCCCCAACTATCCCTATTAATCATTACGTCGATCCTACAAACCAACAAAATAAAATCAACCGTCCTATTTCATTATTCCATGCTAATGTATTCAAGCGCGAGCTTGCTTTAAACACTCTAATTATTTCAAAGTAACAGTCCTGATTCCCCATGACACCAAATTAATGACATCGTGGTTCGTCAGAAGGGAGAAACCAATAATGCTAGTACGTACAAAGTACGACCGACATATTAGTCCCGAAATTCAACTACGAGCTTTTTAACTGCAACAACTTTAATATACGCTATTGGAGCTGGAATTACCGCGGCTGCTGGCACCAGACTTGCCCTCCAA
+
DD?0@//C?G?1C1<1DEE?<C1<11<1<1CGE1<1<1<1</<10<<11<<@?GHDE111<<1<<1@@11<C<<?G1<<D?<1<1@C1<1C11<FGHGGFHHFHI8CC5/HG@816?EEEEB8@HA<<1<6<B$B1HEIIHEHHHEGEC?@FFB9000HCG7E9E@EFFF@?>F??FAB/+CEG<?FGIHHE-GIFFHDC0GB<CFGE@?=CEC/HHHHEFCHCD1GCA<CECC/EHG<CDC1D--HBD1HEF1F@ECG@HHHHEGEHGD1<<HFEFC<1CCC<11GF<HEGCCF@CDEHEHEFCHGGFEDIGHDHIHEIHEHHG@FIHGIHHEECHGED0<00
@HISEQ:969:HM2KJBCX2:2:1101:7669:33296 2:N:0:ACTATGCA
CACGAGCTACTCCCCAACTATCCCTATTAATCATTACGTCAATCCTAGAAACCAACAAAATAGGATCGAACGTCCTATTTCATTATTCCATGCTAATGTATTCAAGCGTTAGCCTGCTTTAAACACTCTAATTTTTTCAAAGTAACAGTCCTGTTTCCCTGCAACACCAAATTAATGACATTACAGTTCTTCAAGAAGGAGGAATCAGTAAAGCCAGTACATACCATAAGCACGACCAACCTACTGACCCCGAAATTCAACTACGAGCTTTTTAACTGCAACAACTTTAATATACGCTATTGGAGCTGGAATTACCGCGGCTGCTGGCACCAGACTTGCCCTCCAA
+
DDDDDIIIIIIIIIGIIHHIIIIIIIIIIIIIIIIIIIIIIIIIIIIIIIIIIIIIHHIIIIIIIIHIHHIIIGHIHIIIIIIIIIIIIIHIIIIIIIHIIHIIIHIHIIIIIIIIIHIIIIHIIIIIIIHHHIIIIIHHIIIIIIIIIIIIIIIIIIIIIIIIIIHHIIHHHIIIIIIIIHIIIIIIIIIIIIIIIIIIIIIIIIIIIIIIIIIIIIIIIIIIIIIIIIIIIIIIIHHIIIHHGIHIIIIIIIIIIIIIIIIIIIIIIIIIIIIIIIIIIIIIIIIIIIIIIIIIIHHGIIIIIIIIIIIIIIIIIIIIIIIIIIIIIIIIIIIIIIIIIDDDDD
@HISEQ:969:HM2KJBCX2:2:1101:20274:33306 2:N:0:ACTATGCA
CACGAGCTACTCCCCAACTATCCCTATTAATCATTACGTCGATCCTAGAAACCAACAAAATAGAATCAAACGTCCTATTTCATTATTCCATGCTAATGTATTCAAGCGCGAGCTTGCTTTAAACACTCTAATTTTTTCAAAGTAACAGTCCTGATTCCCCATGACACCAAATTAATGACATCGTGGTTCGTCAGAAGGGAGAAACCAATAATGCTAGTACGTACAAAGTACGACCGACATATTAGTCCCGAAATTCAACTACGAGCTTTTTAACTGCAACAACTTTAATATACGCTATTGGAGCTGGAATTACCGCGGCTGCTGGCACCAGACTTGCCCTCCAA
+
DDDDDIHIIIIIIIIIIIHIHHIIIIIIIIIIIIIIIHHIHHHIIIIIIIIIHHHIIIIIIIHHIGHIIIIHHHIIIHHIIIIHHII@HHIIIIIIHIIIIIHIIIIIIIIIIIIIIIHIIIIIIIHIIIIIHIIIIIIIIIIIIIIIIIIIIHIIHHIIIIIIIIIIIIIIIIIHIIHHCIIIIIIIHIIIIIIIIIIIIIIIIIIIHIIIIIIIIIIIIIIIIIIIIIIIIIIIIIIIIIHIIIIIIIIIIIIIIIIIIIIIIIIIIIIIIIIIIIIIIIIIIIIIIIIIIIIIIIIIIIIIIIIIIIIIIIIIIIIIIIIIIIIIIIIIIIIIIIIDDDDD
@HISEQ:969:HM2KJBCX2:2:1101:12798:34051 2:N:0:ACTATGCA
CACGAGCTACTCGCCCAACTATCCCTATTAATCATTACGTGATCCTAGAAACCAACAAAACGGAACCACTGTCCTATTTCATTATTCCATGCTAATGTATTCAAGCAAATCAATGCCTGCTTTAAACACTCTAATTTTTTCAAAGTAAAAAATTCTAGTTCATTGAGACACCCATTAAGAACATCACAATTCACCAGAAGGTGAGAAATTGGCTACACCAGTTCATGCCCCTTAAGGCACGACCGATGCATCAATTCCGAAATTCAACTACGAGCTTTTTAACCGCAGCAACTTTAATATACGCTATTGGAGCTGGAATTACCGCAATGGCTGCTAACACCAGACTTGCCCTCCAA
+
DDDDDHIIIHHIIHIIHIIIIIHIIHIIIIIHIIIIIIIIIIIIIHHIHHIIHIIIHHIIIIGIIIIIIIEEHIIIIIIIIIIIIIIGIIIIEHIIHHIIIHHHIIIIIIIIIIIIIHGHIHIIHHIIIIHIGIIHHIHGHHIIIIIIIGHHHHGHIIIHIIHFHIHIIHHHHHIHIHEHIIIIHIIHHIIHIIIIHIIIIIHHFIHHIHEIIHIHHIHHIIHFHHHHFGHGIIIIIIIIIHIIIIIIHIIHEGEHDGCIHHGIIIIIHHIHIIHIHIIIIIIIIIHHHFHHEHHIHHHHHIIHHIIHHIIHHHHHIIIIIIHIIIHHHHIIIIIHIHHHHEHGIIIIIIIDDDBB
@HISEQ:969:HM2KJBCX2:2:1101:19032:34152 2:N:0:ACTATGCA
CACGAGCTACTCCCCAACTATCCCTATTAATCATTACGGTGATCCTAGAAACCAACGAAATAGAATCAGTCCGTCCTATTTCATTATTCCATGCTAATGTATTCAGACGATAGTCTGCTTTAAACACTCTAATTTTTTCAAAGTAACAGTCCTGATTTCCAACCACACCAAATAAATGGCATGAAAGTTCCTCAGAAGGTAGAGATCCATCTCACCAGTACAGACAATTAAGCCTGACCAATGGGTAGACCCCGAAGTTCAACTACGAGCTTTTTAACTGCAACAACTTTAATATACGCTATTGGAGCTGGAATTACCGCGGCTGCTGGCACCAGACTTGCCCTCCAA
+
DDDCDIIIGIIIIIIIIIIIIIIIHIIIIIHHIHIIIIIIIIIIIIIIHIIIIHIIHIIHIHHIIIIIIIHHIIHHHIIIIGIIIFIIIHIIIIIIHIIIIHIIIHIIIIIIIHIHIIIIIIIIIHIHIIIIIIIIHIIIIIIIIIIHHHIIIIIIIHIIIIIIHHIHHIIIIIIHHIHIIIIIIIIIIIIIIIIIIIIIIIIIIIIIIIIHIIIIIIIIIIIIHIIIIIIIIIIIII=IIIIIHGCGIIIHIIIIIIHIIIIIIIIIIIIIIIIIIIIIIIIIIIIIIIIIIIIIIIIIIIIIIIIIIIIIIIIIIIIIIIIIIIIIIIIIIIIIIIIIIIIDDDDD
@HISEQ:969:HM2KJBCX2:2:1101:2306:35489 2:N:0:ACTATGCA
CACGAGCTACTCCCCAACTATCCCTATTAATCATTACGTCGATCCTAGAAACCAACAAAATAGAATCAAACGTCCTATTTCATTATTCCATGCTAATGTATTCAAGCGTGCGCCTGCTTTAAACACTCTAATTTTTTCAAAGTAACAGTCCTGATTCCCCACGACACCAAATTAATGACATCGCGGTTCTTCAGAAGGTAGGAACCAATAATGCCAGTGCGTACCGAGGCACGACCGACAATCTGATCCCGAAATTCAACTACGAGCTTTTTAACTGCAACAACTTTAATATACGCTATTGGAGCTGGAATTACCGCGGCTGCTGGCACCAGACTTGCCCTCCAA
+
BDDDDIIIIIHIIIIIIIIIIIIIIIGIIIIIIIIIIIIHIIIIIIIIIHIIIHIIGHCHIHIHHGHHIIIIIE@GHHHHGIIIIIHHIIHHHIHHHIIHIHEHIIHHHFHHHIIIHHIHHHIIIIHIIIIIIIIHIIIIIIHIIIIIIIIIIIHHIIIIIHHIIIIIIIIIIIIHIIIIHIIIIHIHHHIIIIIIIIIIIIIIHIIIIIHHGIIHIIIIIIIIIIIIIIIIIIIIIIIIIHHEHHIIIIIIIIIIIIIIHHIIIIIIIIIIIIIIIIIIIIHHIIIIIIIIIIIIHHHHIIIIIIIIIIIIIIIIIIIIIIIIIIIIIIIIIIIIIIIIDDDDD
@HISEQ:969:HM2KJBCX2:2:1101:17967:34279 2:N:0:ACTATGCA
CACGAGCTACTCCCCAACTATCCCTATTAATCATTACGTCGATCCTAGAAACCAACAAAATAGGTTCGATCGTCCTATTTCGTTATTCCATGCTAATGTATTCAAGCGCGAGCCTGCTTTAAGCACTCTAATTTTTTCAAAGTAACAGTCCTGTTTCCCCGCAACAACAAATTAATGCCATCACGGTTCTACAAGAGGGAGGGACCAGTGAGGCCAGTGCATACCAGTGGCACGACCGACCTACTGGCCCCGAAATTCAACTACGAGCTTTTTAACTGCAACAACTTTAATATACGCTATTGGAGCTGGAATTACCGCGGCTGCTGGCACCAGACTTGCCCTCCAA
+
DDDDDIIIIIHIIIIIIIIIIIIIIIIIIIIIIIIIIIIIIIIIIIIIIIIIIIHIGFFHIIHHHHIHIHIIHIIIHIIIIIIIIIIIIHIGHIGHIIIIIIIIHIIIIHHIIIIIIIIIIIIIIIIIHHHIIIIIHIIIIIIIHHHIHIIHIIIIIIIIIIIIHIIIIIIHIIIHIIIIIIHIIIIIIIIIIIIIIIIIIIIIIIIIIIIIIIIIIIIIIIIIIIIIIIII=IIIIIIIIIIIHIIIIIHIIIIIIIIIIIIHIIIIIIIIIIIIIIIIIIIIIIIIIIIIIIIIIIIIIIIIIIIIIIIIIIIIIIIIIIIIIIIIIIIIIIIIIIIIIDDDDD
@HISEQ:969:HM2KJBCX2:2:1101:5405:35819 2:N:0:ACTATGCA
CACGAGCTACTCCCCAACTATCCCTATTAATCATTACGTCGATCCTAGAAACCAACAAAATAGAATCAAACGTCCTATTTCATTATTCCATGCTAATGTATTCAAGCGTAAGCCTGCTTTAAACACTCTAATTTTTTCAAAGTAACAGTCCTGATTCCCCACGACACCAAATTAATGACATCGCGGTTCTTCAGAAGGTAGGAACCGATAATGCCAGTGCGTACCGAAGCACGACCAACAATTCGATCCCGAAATTCAACTACGAGCTTTTTAACTGCAACAACTTTAATATACGCTATTGGAGCTGGAATTACCGCGGCTGCTGGCACCAGACTTGCCCTCCAA
+
DDDDDIIIIIIIIIIIIIIIIIIIIIIIIIIIIIIIIIIIIIIIIIIIIIIIHHHIHIHIIIIIHIIIGHIIHHIIIIIIIIIIGIIHIIIIIIIIIIIIIIIIIIIIIIIIIIIIIIHIIHIHIIIIIIIIIIHHIIIIIIIIIIIIIIIIIIIIIIIIIIHIIIIIIHHIIIIIIIIIIIIIIIIIIIIIIIIIIIHIIIIIIIIIIHIIIHIIIIIIIIIIIIIIIIIIIIIIIIIIHHGHIHIIIIIHIIIIIIIIIIIIHIIIIIIIIHIIIIIIIIHHIIIIIIIIIIIIIIHIIIIIIIIIIIIIIIHIIIIIIIIIIIIIIIIIIIIIGIIIDDDDD
@HISEQ:969:HM2KJBCX2:2:1101:19259:36485 2:N:0:ACTATGCA
CACGAGCTACTCCCCAACTATCCCTATTAATCATTACGTCAATCCTAGAAACCAACAAAATAGAATCAAACGTCCTATTTCATTATTCCATGCTAATGTATTCAAGCGCGAGCTTGCTTTAAACACTCTAATTTTTTCAAAGTAACAGTCCTGATTTCCCACGACACCAAATTAATGACATCGTGGTTCGTCAGAAGGGAGAAACCAATAATACTAGTACGTACAAAGTACGACCGACATATTAGTCCCGAAATTCAACTACGAGCTTTTTAACTGCAACAACTTTAATATACGCTATTGGAGCTGGAATTACCGCGGCTGCTGGCACCAGACTTGCCCTC
+
DDDDDIIIIIIIIIIIIIIIIIIIIIIIIIIIIIHIIIIIIIIIIIIHIIIIIIIIIIIIIIIIIIIIIIIIHIHIIHHIHIIIIIEHIIIIIIIIIHIII?IIIIHIIIIIIIIIIIIIIHIIIIIIIIHIIIIIIIIHIIIIIIIIIIIIIIIIIIIIIIIIIIIIIIIIIIIIIIIIIIIIIIIIIIIIIIIIIIIIIIIIIIIIIIIIIIIHIIIIIIIIIIIIIIIIIII>IIHHHHIIIIHIIIIIIIIIIIIIIIIIIIIIIIIHIIIIIIIIIIIIIIIIIIIIIIIIIIIIIIIIIIIIIIIIIIIIIIIIIIIIIIIIIIIIIIIIDDDDD
@HISEQ:969:HM2KJBCX2:2:1101:5185:36339 2:N:0:ACTATGCA
CACGAGCTACTCCCCAACTATCCCTATTAATCATTACGTCAATCCTAGAAACCAACAAAATAGGATCGTCGTCCTATTTCATTATTCCATGCTAATGTATTCAAGCGTTAGCCTGCTTTAAACACTCTAATTTTTTCAAAGTAACAGTCCTGTTTCCCCGCAACACCAACTTAATGGCATTACGGTTCTACAAGAAGGAGGAATCAGCAAAGCCAGTGCATACCAGTGGCACGACCAACTTGCTGACCCCGAAATTCAACTACGAGCTTTTTAACTGCAACAACTTTAATATACGCTATTGGAGCTGGAATTACCGCGGCTGCTGGCACCAGACTTGCCCTCCAA
+
DDDDDIGIIHIIIIIIIIIIIIIIIIIIIIIIIIIIIHIIIIIIIIHIIIIIHIIIHIIHIIHHFHHIHIIIHIIIIIIIIIIIIIIHIIICHHIIIIIIIIIIIIIIIIHIIIIIIIIIIHIIIIIIIIIHIHIIIIIIIIIIIIIIIIIIIIIIIIIIIIIIIIIIHIIIIIIIIIIIIIIHIIIIIIIIIIIIIIIIIIIIIIIIIHHHHIIIIIIIIIIIIIIIIIIIIIIIIIIIIHHFIIIIIIIIIIIIIIIIIIIIIIIIIIIIIIIIIIIIIIIIIIIIIIIIIIIIIIIIIIIIIIIIIIIIIIIIIIIIIIIIIIIIIIIIIIIIIIIIDDDDD
@HISEQ:969:HM2KJBCX2:2:1101:12096:36555 2:N:0:ACTATGCA
CACGAGCTACTCCCCAACTATCCCTATTAATCATTACGGTGATCCTAGAAACCAACAAAATAGAACCATGCCGTCCTATTCTATTATTCCATGCTAATGTATTCGAGCAAAAATGCCTGCTTTAAACACTCTAATTTTTTCAAGGTAAAGGTCCTGGATCCGCAAGACACCCAATAAAGGACATCAAGTTTCTCCAGAAGGTGAGAAATCAACAGTAACAGTTCATACCCCTTAAGGCATGACCATCACGTCAATCCCGAAATTCAACTACGAGCTTTTTAACTGCAACAACTTTAATATACGCTATTGGAGCTGGAATTACCGCGGCTGCTGGCACCAGACTTGCCCTCCAA
+
DDADBHHIIIIHEHHIIIIIHIIHGIHIIIIHIIIIIIGIIIGHIIIHIIIIHHHHHICHHIFHHIIIIIIHHIIIIIHHGH?GHFHHIFHIIIIIIIGIHHEIHIHIIIIIIIIHHHIHHHIHGIIHIIIIIIHIHHHIIIIIIHHHEHHIIHHHHHHIHIIIHHIIIIGIIIIHIIIIIIIIIIIHIIHIIIIIGIIIIIIIIIIIIHIIIIIIIIIHHHIIIHHHIIIIIIIIIIIIIIIIIIIIIIHFIIIIIIIIIHIIIHGIIIIIIIIIIIIIHHIIIIIIIIIIIHHIIIHIHIIIIIIIHIIIIIIIIIIHIIIIIIIIIIIIIIIIIIIIIIIIIIIIDDDDD
@HISEQ:969:HM2KJBCX2:2:1101:19300:37008 2:N:0:ACTATGCA
CACGAGCTACTCCCCAACTATCCCTATTAATCATTACGGTGGTCCTAGACCAACAAAATAGAACCAACGTCCTATTCTATTATTCCATGCTAATCTATTCAAGCAAAAGCCCGCTTTAAACACTCTAATTTTTTCAAGGTAATGGTCCTGGTTCCCCGACACACCCAATAAAGGGCATACCGGCTCACCAGAAGGATAGACCCGACAGCAGAACAGTACTCGCCAGAGACGGACCGTCCGGTCAGGCCTAAAATTCAACTACGAGCTTTTTAACTGCAACAACTTTAATATACGCTATTGGAGCTGGAATTACCGCGGCTGCTGGCACCAGACTTGCCCTCCAA
+
DDDDDIIIIIIIIIGIIIIIIIIIIGHIHIIIIIIIIIIIHIIIIIIIIIIIIIIHHIIIIIIIIFFHIIIIIHHIIIIIIIIIIIIIIIIHIIIIIIIIIIIHHIIIHIIHIHIHIHIIIIHHGIIIIIIIIIIIIIHIIIIIIIIIIIHHHIIIIIIIIIIIIIIHIIIHIIIIIIIIHIIIIIIIIIIIIIIIIIIHHIIIIIIIIIIIIIIIIIGIIIIIIIIIIIIIIIIIIIIIIHHIIIIIIIIIIIIIIIIIIIIIIIIIIIIIIIIIIIIIIIIIIIIIIIIIIIIHHFGIIIIIIIIIIIIIIIIIIIIIIIIIIIIIIIIIIIIIIIIDDDDD
@HISEQ:969:HM2KJBCX2:2:1101:5544:37617 2:N:0:ACTATGCA
CACGAGCTACTCCCCAACTATCCCTATTAATCATTACCTCGACTCCGAAAGCCAACGAAATAGAATCGAGATCCTATTCCATTATTCCATGCACTAATGTTCAGGCTGTAACGCCTGCTTTGAGCACTCCAATTTTTTCAAAGTAAACGTGTCGGCCATCCAATGGCACTCGATTAAGAGAACCATGAACAAACCGACAGAATCGTCCACACGAACAGTAAACACCGCAAGGTGTACCGTCCACGCGAAACCGAGATCCAACTACGAGCTTTTTAACCGCAACAACTTTAATATACGCTATTGGAGCTGGAATTACCGCGGCTGCTGGAACCAGACTTGCCCTCCAA
+
DADDDIIIIIIIHIIIIIIIIIIIIIIIIIIIIIIIIIIIIIIIIIHIHIIIIIIIIIHIHIIIIIIIIIIHIIIIIIIIIIHHIIIIIIIIIIHIIIIIIIHIHIHIIIHIIIIHHIIIIIIIIHHIHIIHIIHIIIIHIIIIIIHIIHHHIIIIHIHIIIHIIIIIIHIIIHHIIHIIIHIIHIHHHIIHHIIIHIIHHFIIIGIIIIIIIIIIIIIIIHHHIIIIIIIIHHFHHIIHCIIHHDHIIIIIIIHHEHGHHGIIIHIGIHIHHHHHHIIIIIHHFHHHIHIIIHCIGIHIHHIGIIIIHIIIIIIIIIIIIIIHFHGIHEIIIHEHHHIIIH@CDAA
@HISEQ:969:HM2KJBCX2:2:1101:13675:37727 2:N:0:ACTATGCA
CACGAGCTACTCCCCAACTATCCCTATTAATCATTACGTCAATCCTAGAAACCAACAAAATAGGATCGAACGTCCTATTTCATTATTCCATGCTAATGTATTCAAGCGTTAGCCTGCTTTAAACACTCTAATTTTTTCAAAGTAACAGTCCTGTTTCCCTGCAACACCAAATTAATGACATTACAGTTCTTCAAGAAGGAGGAACCAGTAAAGCCAGTACATACCAGAGGCACGACCAACCTACTAATCCCGAAATTCAACTACGAGCTTTTTAACTGCAACAACTTTAATATACGCTATTGGAGCTGGAATTACCGCGGCTGCTGGCACCAGACTTGCCCTCCAA
+
DAA@DHCF1CGHIHIIHEHIIIHIHIIIIIIHIIIIIIH@EEHIIHIIIEHEE?GHIHCGHHE1DFHEHEHHICEGCH@G?GFF1CEF<@GFGHCGHCHHHEFEGDHCEEIHIIHHHIIIHIHHHHH?EFGFIIA@.DF@HIHHHHIHIIFDCEHEIGHHIIIIIIIIIIHFHGFG@G@EGGIIFHHHHFEHIHIIIHIIIHHHHEIIIIHIHEFHEHHIHIHHIIHHIIIHHIIHFCDHGEHFFHECHHEHIIIIHHHGEEHIIIIIIIIIIIHHIHEHHIIIIIIIIIIIIIIIIIIHHIHIIIIIHIIIIIIIIIHHIIIIIIIIIHIIIIIIHIIIIDDDDD
@HISEQ:969:HM2KJBCX2:2:1101:10445:37822 2:N:0:ACTATGCA
CACGAGCTACTCCCCAACTATCCCTATTAATCATTACGGTGATCCTAGAAACCAACAAAATAGAATCAAACGTCCTATTTCATTATTCCATGCTAATGTATTCAAGCGTAAGCCTGCTTTAAACACTCTAATTTTTTCAAAGTAACAGTCCTGATTCCCCACGACACCAAATTAATGACATCGCGGTTCTTCAGAAGGTAGGAACCGATAATGCCAGTGCGTACCGAAGCACGACCAACAATTCGATCCCGAAATTCAACTACGAGCTTTTTAACTGCAACAACTTTAATATACGCTATTGGAGCTGGAATTACCGCGGCTGCTGGCACCAGACTTGCCCTCCAA
+
DDDBDIHHIHFGHIHEHIIIIIIIHIIIIIGHIIIIIICHHIHHIIGIHIIGHIIII?CGHIGHIIIIIE?GC@EHIHGHIHIHIIIIHIHHEHIIHHHIHIHIIIIIHHHGHHHGHHIIIIHIIIIIHIHIIIIIHIHHHIIIIIIIHIIIIHHHIIIHHIIIIIIIIIIIIIIIIIIIIIIIIIIIIIIIIIIIIHHHIIGHIHIIIIIHIIIIIIIIIIIHIIIIIIIIIIIGHHIIHGDDIIIHIHHIIIIIIIIIIIIIIIIHHHIIIIIIIIIIIHIHIIGIIIHIIIIIIIIIIIIIIIIIIIIIIIIIIIIGIIIIIIIIHIIIHIHIIIIHBDCDB
@HISEQ:969:HM2KJBCX2:2:1101:3671:37962 2:N:0:ACTATGCA
CACGAGCTACTCCCCAACTATCCCTATTAATCATTACGTCAATCCTAGAAACCAACAAAATAGGATCAAACGTCCTATTTCATTATTCCATGCTAATGTATTCAAGCGTTAGCCTGCTTTAAACACTCTAATTTTTTCAAAGTAACAGTCCTGTTTCCCTGCAACACCAAATTAATGACATTACAGTTCTTCAAGAAGGAGGAACCAGTAAAGCCAGTGCATACCAGAGGCACGACCAACCTACTAATCCCGAAATTCAACTACGAGCTTTTTAACTGCAACAACTTTAATATACGCTATTGGAGCTGGAATTACCGCGGCTGCTGGCACCAGACTTGCCCTCCAA
+
DCDDDIGIIGHEHIHIIIGFEHEFHHIIIHEGHEHE@DHHDCHHH?HHIGI?GHHIFHIFHIHHGH?FGHEHCHDHHEHIEHHIIHEEHH1CGHHHIIIHIIIHEHIHIIHHIIIHHHHIIIIIIFHHGHIIIIGHFHHIIIIIHIIIIIIIIIIIIIHIIIIIIHHIIHHHIIIHIIIIIIIIHIIIIIIHIIIIIIIIIIIIIIIIIIHGIIIIIIIIIIHHIIHIIIIIHIIIHHHIIIIHGHDEHHHGGIIIIIIIIIIIIIIIIIIIIIHGIIIIIIIIIIIIIIIIIIIIIIIIHIIIIIIIIIIIIIIIIIIIIIIIIIIIIIIIIIIIIIIIICDDDD
@HISEQ:969:HM2KJBCX2:2:1101:5469:37257 2:N:0:ACTATGCA
CACGAGCTACTCCCCAACATCCCTATTAATCATTACGGTGATCCTAGAAACCAACAAAATAGAACCATGCCGTCCTATTCTATTATTCCATGCTAATGTATTCGAGCAAAAATGCCTGCTTTAAACACTCTAATTTTTTCAAGGTAAAGGTCCTGGATCCGCAAGACACCCAATTAAGGACATCAAGTTTCTCCAGAAGGTGAGAAATCAACAGCGACAGTTCATACCCCTTAAGGCACGACCATCACGTCAATCCCGAAATTCAACTACGAGCTTTTTAACTGCAACAACTTTAATATACGCTATTGGAGCTGGAATTACCGCGGCTGCTGGCACCAGACTTGCCCTCCAA
+
DDDDDIIIIIIIIIIIIIIIIIIHHGHIIIIIIIIIIHIIIIIIHHGHHIIIHIIIIIIIHHHIIHIIHIIGHHHHHIIHIIIHIHIIIHIIIHGIIHIHICHHIIIHIGHIIIHIIIIIIHGFHHIIIIIIIIIIHHHIHIIIIIHGHIIIIIIHHHHIIGIIIIIIHIIIIHGHIGIHIIIIIIIHIIIIIIIIIIIIIIIIIIIIIIIHIIIIIIIIIIIIIHIIIIIIIIIIHIIIHIIIIHHIIHGIHIHIIIIIIIIIIHIIIIIIIIIIIIIIHIIIIIIIIIIIIIIIIIIHIIIIIHIIIIIIIIIIIIHIIIIIIIIIIIIIIIIIIIIIIIIIIIIDDDDD
@HISEQ:969:HM2KJBCX2:2:1101:19164:38791 2:N:0:ACTATGCA
CACGAGCTACTCCCCAACTATCCCTATTAATCATTACGTCAATCCTAGAAACCAACAAAATAGGATCAAACGTCCTATTTCATTATTCCATGCTAATGTATTCAAGCGTTAGCCTGCTTTAAACACTCTAATTTTTTCAAAGTAACAGTCCTGTTTCCCTGCAACACCAAATTAATGACATTACAGTTCTTCAAGAAGGAGGAACCAGTAAAGCCAGTACATACCAGAGGCACGACCAACTTACTAATCCCGAAATTCAACTACGAGCTTTTTAACTGCAACAACTTTAATATACGCTATTGGAGCTGGAATTACCGCGGCTGCTGGCACCAGACTTGCCCTCCAA
+
DDDDDHIIIIHHHHIIIIIIIIIIIIIIIIIIIHIIIIIIIIIIIHHIIIIIIIIHIIIIIIIGGHIFIIIIIGIIIHIHHHHIIIIIHIIIIIIIIHIIIGIIHIHIIIHHIHIIIIIIIHHIIIIHIHHHIIIIIIIIIHIIIHIIHIIIIIIIIIIIIIIIIIIIIIHIHIIIIIIIIIIHIIIHIIIIIIIIIIIHIIIIIHIIIIIIIIIIIIIIIIIIHIIIIIIIIIIIIIHIIIIHHIIIIIIIIIIIIIIIIHHIIIIIIIIIIIIIIIIIIIIIIIIIIIIIIIIIIIIIHIIIIIIIIIIIIIIIIIIIIIIIIIIIIIIIIIGIIIIIIDDDDD
@HISEQ:969:HM2KJBCX2:2:1101:14215:39214 2:N:0:ACTATGCA
CACGAGCTACTCTCCCAACTATCCCTATTAATCATTACGGTGGTCCTAGACCAACAAAATAGAACCAACGTCCTATTCTATTATTCCATGCTAATCTATTCAAGCAAAAGCCCGCTTTAAACACTCTAATTTTTTCAAGGTAATGGTCCTGGTTCCCCGACACACCCAATAAAGGGCATACCGGCTCACCAGAAGGATAGACCCGACAACAGACAGTACTCGCCAGAGACGGACCGCCCGGTCAGGTCTAAAATTCAACTACGAGCTTTTTAACTGCAACAACTTTAATATACGCTATTGGAGCTGGAATTACCGCGGCTGCTGGCACCAGACTTGCCCTCCAA
+
ADDDDIIHHHIIIIIHHIIIEHHIIIGIIGIIGIHHIIHHHEDHHIIIHIICHHII@FHIHI?HIIFEHHGHHHIIHECFHHIEHIIIIIHHFHHHHFGDGDHHHHIIIIGHHHHIIIIFHI=HHHBGBHHHHIIII@IHIHEHIHHHHIGHHIGIIHHIHIIIIIGHHHIHIIHHHIIIHHHIHHHGFHIHHIHHHCHHIIHIIIIHEHHHFIIHGHCHHGHHIIHIIIHIHIHHHHHHH=GIIIHGIIIHH?HEGHHDHIHFIGHIIHHGIHIIIIIIIIIHIHEIIIHHIHHHHIHHHCIHIIHIIIIIIIIIIIIIHHIIIIIIIHHFGHIHE@EADADD
@HISEQ:969:HM2KJBCX2:2:1101:8309:39981 2:N:0:ACTATGCA
CACGAGCTACTCCCAACTATCCCTATTAATCATTACGTTGATCCTAGAAACCAACAAAATAGGATCGAACGTCCTATTTCATTATTCCATGCTAATGTATTCAAGCTAATGCCTGCTTTAAACACTCTAATTTTTTCAAAGTAACAGTCCTAACTCCCCATAACACCAAATTAATGACATCATGGTTCGTCAGAAAGGAGAAACCAATAACGCCAGTGCGTACCAAAAAAGCACGACCGACGTATTGATCCCGAAATTCAACTACGAGCTTTTTAACTGCAACAACTTTAATATACGCTATTGGAGCTGGAATTACCGCGGCTGCTGGCACCAGACTTGCCCTCCAA
+
DCDDDHIIIIIIIIIIIHIIHIIIIIIIIIIIIIIIIIIIIIIHIHIIIIIIIIIIIIIHIHHEHIIIHHDHIIIIIIIIIIIHIHGEHIIIIIHIGIIIHHHIIIIIIIIIIIIIIIIIIIIIIIIIIIIIIIHHHHIIHIHIIIIIIIIIIIIIIIIIIIIIIIIIIIIIHHIIIIIIIIIIIIIIIHIIIIIIIIIHHIIIIIIIIIIHIHIIIIIHIIIIIHIIHIIIHIIIIIIIIIHHHHIIIIHIIIIIHHIIIHIIIIIIIIIIIIIIIIIIIIIIIIIIIIIIIIIIIIIIIIIIIIHIIHIIIIIIIIIIIIIIIIIIIIIIIIIIIIIIIIDDDDD
@HISEQ:969:HM2KJBCX2:2:1101:5369:39703 2:N:0:ACTATGCA
CACGAGCTACTCCCCAACTATCCCTATTAATCATTACGGTGATCCTAGAAACCAACGAAATAGAATCAGTCCGTCCTATTTCATTATTCCATGCTAATGTATTCAGACGATAGTCTGCTTTAAACACTCTAATTTTTTCAAAGTAACAGTCCTGATTTCCAACCACACCAAATAAATGGCATGAAAGTTCCTCAGAAGGTAGAGATCCATCTCACCAGTGCAGACAATTAAGCCTGACCAATGGGTAGACCCCGAAGTTCAACTACGAGCTTTTTAACTGCAACAACTTTAATATACGCTATTGGAGCTGGAATTACCGCGGCTGCTGGCACCAGACTTGCCCTCCAA
+
DDDDDIIIIIIIIIIHHIIIIIHIIIIIIIIIIIIIIIIIIIIIIIIIIIIIIIIIIIIIIIHIIIIIHIIIIIHIIIIIIIIIIIIIIIIIHHIGHHIIIIIIIIIIIIIIIIHIIIIIIIIIIIIIHIIHIIIIIHIIIIIHIIIIIIIIIIIIIIIIIIIIIHIIIIIIIIIIIIHIIIIIIIIIIIIHIIIIIIIIIIIIIIIIIIIIIIIIIIIIIIIIIIIIIIIIIIIIIIIIIIIHIHGIIIIIIIIIIIIIIIIIIIIIIIIIIIIIIIIIIIIIIIIIIIIIIIIIIIIIIIIIIIIIIIIIIIIIIIIIIIIIIIIIIIIIIIIIIIIIIIIDDDDD
@HISEQ:969:HM2KJBCX2:2:1101:3290:40696 2:N:0:ACTATGCA
CACGAGCTACTCCCCAACTATCCCTATTAATCATTACGTCAATCCTAGAAACCAACAAAATAGGGTCGAACGTCCTATTTCATTATTCCATGCTAATGTATTCAGGCGCTAGCCTGCTTTAAACACTCTAATTTTTTCAAAGTAACAGTCCTGTTTCCCCGCAACACCAAATTAATGGCATTACGGTTCTACAAGAAGGAGGAGTCAGCGAGCCAGTGCATACCATTGGCACGACCGACCTGCTAACCCCGAAATTCAACTACGAGCTTTTTAACTGCAACAACTTTAATATACGCTATTGGAGCTGGAATTACCGCGGCTGCTGGCACCAGACTTGCCCTCCAA
+
@BDD@HHDFCGFHEEHEGHEC@1<D<CFHII1CGE11DGEHII1FC@C1FHGFHIICHEHH1<<1<DF/1F/<1DGHHHE1<<<<1DEC@H1DD1CHHGGEHH@GDCGHHEDFHH@1EHCFCHH@@IGHHHHHHIIHHHEEIIIIHHEFFBDHGHIHIHEEFHHIH:HGGIIIIIIHIHIHIIIGHGHEIIIHIIIIIIIH9EHHGGHIHHEHHG@@AHGEIHHHHIIHHHDEIIIIIIIHIHHIHIHGIIFIIIIIHHHGHIIIIIIHHHCHIIIHIIHEHHIIHIIIIHIHIIIGIIIIIIIIIIIIHHHIIIIHHHEIHHIIIIHIIHIIHIIIIIIDDDDD
@HISEQ:969:HM2KJBCX2:2:1101:5419:40319 2:N:0:ACTATGCA
CACGAGCTACTCCCCAACTATCCCTATTAATCATTACGGTGGTCCTAGACCAACAAAATAGAACCAACGTCCTATTCTATTATTCCATGCTAATCTATTCAAGCAAAAGCCCGCTTTAAACACTCTAATTTTTTCAAGGTAATGGTCCTGGTTCCCCGACACACCCAATAAAGGGCATACCGGCTCACCAGAAGGATAGACCCGACAACAGAACAGTACTCGCCAGAGACGGACCGTCCGGTCAGGCCTAAAATTCAACTACGAGCTTTTTAACTGCAACAACTTTAATATACGCTATTGGAGCTGGAATTACCGCGGCTGCTGGCACCAGACTTGCCC
+
<<<0B<EHECC@DEEH0CGCG<<DHGHHICGCEGCGHHHICEE11<FHEHICEH@@CEFEDFFHI1EHHHE=HHFIHHI@HHIEHD@H?HEIHIHHHEDHHFHEIIHHHHDHFFGECCGHGEHH?HHIIHIEHHIGIHHIIHHHHHHIHGEHHIIIIIHDHGIIGHHHHHIFHIHGHFIIIIIIIIHHHIIGIIIIHHHGCIIHIIHIHI<IIIIIIHHHHHIGHHHIIIIHHIIIIHIIIHHHIHECIIIIIIHIIIIIHIIIIHGIIHIHIIIIIHHGGDHGIIIIIIHGHHIIIHHIIIIIIHGIIHIIIIIHIIIIIIIHHHIGIIIHIICDDDD
@HISEQ:969:HM2KJBCX2:2:1101:10387:41965 2:N:0:ACTATGCA
CACGAGCTACTCCCCAACTATCCCTATTAATCATTACGGCTCCCCTAGAAACCAACAAAATAGGAAAGCCGTCCTATTCTATTATTCCATGCTAATGTATTCGAGCAAAGGCCTGCTTTGAACACTCTAATTTTTTCAAAGTAAAAGTCCTGGTTCCCCGACACACCCAGTAAAGGGCATGCGAATCCCCAAGAGGAAAGATCCGGCCGGACCAGTGCACGCGGTGAGGCGGACCGGCCAGCCAGACCCAAGGTTCAACTACGAGCTTTTTAACTGCAACAACTTTAATATACGCTATTGGAGCTGAATTACCGCGGCTGCTGGCACCAGACTTGCCCTCCAA
+
DDDDDIIIIIIIIIIIIHIIIIIIIIIIIIIIIIIIIIIIIHIIIIIIHIIIIIIIIIIIIIIIIIIHGIIHGIIIIIIIIIIIIIIIIIHHIIIIHIIIIIIIIIIIIIIIIIIIIIIIIIIIIIIIIIHIIIIIIIIIIIIIIIIHIIIIIHIIIIIIIIIIIIIIIIIIIIIIIIIIIIIIIIIIIIIIIIIIIIIIIHIIIIIIIIIIIIIIIIIIIIIIIIIIIIIIIIIIIIIIIHIIIIIIIIIIIIIIIIIIIIIIIIIIIIIIIIIIIIIIIIIIIIIIIIIIIIIIIIIIIIIIIIIIIIIIIIIIIIIIIIIIIIIIIIIIIIIIIIDDDDD
@HISEQ:969:HM2KJBCX2:2:1101:19593:42724 2:N:0:ACTATGCA
CACGAGCTACTCCCCAACTATCCCTATTAATCATTACGGTGATCCTAGAAACCAACAAAATAGAACCACAACGTCCTATTCTATTATTCCATGCTAATCTATTCAAGCAAAAGCCTGCTTTAAACACTCTAATTTTTTCAAGGTAATGGTCCTGGCTCCCCGGCACACGCAATTAAGCACATACCAATTCACCAGAAAGATAGACCCAACGACAGAACAGTACTCGCCAGAGACGGACCGTCCGGCCAGGCCTAAAATTCAACTACGAGCTTTTTAACTGCAACAACTTTAATATACGCTATTGGAGCTGGAATTACCGCGGCTGCTGGCACCAGACTTGCCCTCCAA
+
DDDDCIIIIIIIIIIHIIIIIIIIIIIIIHIIIIIIIHIIIIIIIIIIIIIIIIIIIIHIIIIHIIGIIIIIIIIIIIHIHIIIIIIIIIIIIIHHIIIIIDHHIIHHIIIIIHIIIIIIIIHIIIIIIIIHIIIIHIIIIIIIIIHHHHIIIHHHIIIIHHHHIIIIHIIHIIIIGIIIIHIIIIHHFIIHHIIIIIIIIIIIIIIIIIIIIIIIIIIIIIIIIIIIIIIIIIIIIIIHHIIIIIHIIIIHIIIIIHHIIIIIIIIIIIIIIIIIIIIIIIIIIIHHHIIIIIIIIIIIIIIIIIIIIIIIIIIIIIIIIIIIIIIIIIIIIIIIIIIIIIIDDDDD
@HISEQ:969:HM2KJBCX2:2:1101:7085:42976 2:N:0:ACTATGCA
CACGAGCTACTCCCCAACTATCCCTATTAATCATTACGGTGATCCTAGAAACCAACAAAATAGAACCATGCCGTCCTATTCTATTATTCCATGCTAATGTATTCGAGCAAAAATGCCTGCTTTAAACACTCTAATTTTTTCACGGTAAAGGTCCTGGATCCGCAAGACACCCAATTAAGGACATCAAGTTTCTCCAGAAGGTGAGAAATCAACAGCGACAGTTCATACCCCTTAAGGCATGACCATCACGTCACTCCCGAAATTCAACTACGAGCTTTTTAACTGCAACAACTTTAATATACGCTATTGGAGCTGGAATTACCGCGGCTGCTGGCACCAGACTTGCCCTCCAA
+
DDDDDIIIIIIIIIIIIIIIIIIIIIIIIIIIIIIIIIIIIIIHIIIIIGHIHHIIIIIIIIIHIIIIIIIIIIIIIIIIIIIIIIHIIIIIHIIIIIHIHFHHIIIIIIIIIIIIIIGIIIIIIIIIIIHIIIGIIIIIIIIG3GHHIGI<HII<IIHIIIIIIGHHIIIIIIIIIHGGEH/CGHCHHHIHIHHHHHHIHHHFHHIGIIIIHIHG@HHGCAGGHHCGHCHHHIEFHHEGFE@1FACAGC1<0/</DF1HEF<1HEE@C<<<DE=1CIHF?EC?F<1F<1D@C??GF?GC=E??CC1@1FF<HECGG?HHHDCHDHGF1?C@?HHIHHEHHED<<C<<0<<D<
@HISEQ:969:HM2KJBCX2:2:1101:6689:43247 2:N:0:ACTATGCT
CACGAGCTACTCCCCAACTATCCCTATTAATCATTACGTCAATCCTAGAAACCAACAAAATAGGTTTGAACGTCCTATTTCATTATTCCATGCTAATGTATTCAAGCGTTAGCCTGCTTTAAACACTCTAATTTTTTCAAAGTAACAGTCCTGTTTCCCTGCAACACCAAATTAATGGCATTACAGTTCTTCAGAAAGGAGGAATCAGCGAAACCAGTTCATACCAGTGGCACGACCAACCTGCTGACCCCGAAATTCAACTACGAGCTTTTTAACTGCAACAACTTTAATATACGCTATTGGAGCTGGAATTACCGCGGCTGCTGGCACCAGACTTGCCCTCCAA
+
DDDDDIIIIIIIIIIIIHIIIIIIIIIIIIIIIIIIIIIIIIIIIIHIIIIIIIIIIIIIIIIIIIIHHIIIIIIIHIIIIIIIIIHIHIIIIIIIIIIIIIIIHIIIIIIIIIIIIIIIIHIIIHIFIIIIIIIIIIIIIIIIIIIIHIIIIIIIIIIIGIIIIIIIIIHIIHIIIIIIIIIIIIIIIIHIIIIIIIIIIHIIIIIIIIIIHIIHGHIIIIIHHIIIIIIIIIIIIIIIHIIHIIIIIIIIIIIIHIIIIIHIIIIIIIIIIIIIIIIIIIHHHHGHIIHIIIIIIIIIIIIIHIIIIIHIIIIIHIIIIIIIIIHIIIIHIIIIIIIIIDDDDD
@HISEQ:969:HM2KJBCX2:2:1101:10565:43390 2:N:0:ACTATGCA
CACGAGCTACTCCCCAACTATCCCTATTAATCATTACGTCGATCCTAGAAACCAACAAAATAGAATCAAACGTCCTATTTCATTATTCCATGCTAATGTATTCAAGCGTGAGCCTGCTTTAAACACTCTAATTTTTTCAAAGTAACAGTCCTGATTCCCCACAACACCAAATAAATGACATCATGATTCGTCAGAAGGGAGAAACCAACAATGCCAGTACGTACCTAGGCACGACCGACATGACGGTCCCGAAATTCAACTACGAGCTTTTTAACTGCAGCAACTTTAATATACGCTATTGGAGCTGGAATTACCGCGGCTGCTGGCACCAGACTTGCCCTCCAA
+
DDDDDIIIHIIIIIIIIIIIIIIIIIIIIIIIHIIIIIIIIIIIIIIIIIIIIIIIIIIIIIHGHHIIIIHIHIHIIIIIIIIIIIIGIIIIIIIIIIIIHCHIIIIHIIIIIIHIIIHIIHIIIIHIIIIIIIIIIIIIIIIIIIIIHEHIIIHIIHDIHIIIIIHHIIHIIIIIIIIIIIIIIIIIIIIIIIIIIIIIIIIIIIIIIIHHIIIIIIIIIIIHIIIIIIIIIIIIIIIIIHHFIIIIIIIIIIIIIIIHHHIIIIIIIIIIIIIIIIIIHIIIIIIIIIIIIIIIIIIIIIIIHIIIIIIIIIIIIIIIIIIIIIIIIIIIIIIIIIIIDDDDD
@HISEQ:969:HM2KJBCX2:2:1101:1862:43363 2:N:0:ACTATGCA
CACGAGCTACTCCCCAACTATCCCTATTAATCATTACGTCAATCCTAGAAACCAACAAAATAGGATCAACGTCCTATTTCATTATTCCATGCTAATGTATTCAAGCGCGAGCCTGCTTTAAACACTCTAATTTTTTCAAAGTAACAGTCCTGATTCCCCGCCACACCAAATTAATGACATGATGGTTTGTCAGAAGGTAGGAACCAGTAACACCAGTACGTACCTAAGGCACGACCAACGTACTGATCCTAAAATTCAACTACGAGCTTTTTAACTGCAACAACTTTAATATACGCTATTGGAGCTGGAATTACCGCGGCTGCTGGCACCAGACTTGCCCTCCAA
+
0B@BBIGIGFHEEGHHHIHCHIIIIFHIHIIGHEHHHHIIIIIIIEHGEHHIHHHHCH?1D?1DCHHHHE0<FHHHICHHHIHHECE@@GHGHHIIGHHGHGH?:HHIIIHHHGEHHGHHHHHIIGHIGEHIEFF?CGB%HFHIIFCGHHH?EHHDGIIIIHHHHEHHFFHHHHHHHHIHIHIIHEHGHHHIIHHHIIIIHHHIIIHHH@HGHHHIHHHFHHHHIHIIHGIIHHIIHHIHIHGHHEH@EGG1FEHEIHHHHEIHIHDGIHHHIIIIHIHHHGCIHGGIHHHGIIHIHHGGCGIHHHE@FHHDHIHGIIHIIIIIIHHIHEHHIIHIHHDF@D@DD
@HISEQ:969:HM2KJBCX2:2:1101:13578:42733 2:N:0:ACTATGCA
CACGAGCTACTCTCCCAACTATCCCTATTAATCATTACGGTGATCCTAGAAACCAACGAAATAGAATCAGTCCGTCCTATTTCATTATTCCATGCTAATGTATTCAGACGATAGTCTGCTTTAAACACTCTAATTTTTTCAAAGTAACAGTCCTGATTTCCCATCACACCAAATAAATGGCATGAAAGTTCCTCAGAAGGTAGAGATCCATCTCACCAGTGCAGACAATTAAGCCTGACCAATGGGTAGACCCCGAGGTTCAACTACGAGCTTTTTAACTGCAACAACTTTAATATACGCTATTGGAGCTGGAATTACCGCGGCTGCTGGCACCAGACTTGCCCTCCAA
+
DDDDCIIIIHIIIIIIIIIIGHHIIIIIIIIIIIIIIIIIIIIIIIIIIIIIIIIIIIHIIIIIIHIIIIIHHIIIGIIIIIIIIIIIIIIIIIIIIIIIIHIIIIIIIIIIIIIIIIIIIIIIIIIIIIIIIHIIIHIIIIHIIIIIIIHIIIIIIIIIIIIIIIIIIIIIIIIIIIHIIIHIIIIIIIIIIIIIIIIIIIIIIIIIIIIIIIIHIIIIIIIIIIIIIIIIIIIIIIIIIIIIIHIIIIIIIIIIIIIIIIIIIIIIIIIIIIIIIIIIIIIIIIIIIHIIIIIIIIIIHIIIIIIIIIIIIIIIIIIIIIIIIIIIIIIIIIIIIIIIIIIIDDDDD
@HISEQ:969:HM2KJBCX2:2:1101:19733:44466 2:N:0:ACTATGCA
CACGAGCTACTCCCCAACTATCCCTATTAATCATTACATCGATCCTAGAAACCAACAAAATAGAATCTGATGTCCTATTTCATTATTCCATGCTAATGTATTCAAGCGTAAGCTTGCTTTAAACACTCTAATTTTTTCAAGGTAACAGTCCTAATTCCCCATAACATCAAATAAATGACATTATGGTTCTTTAGAAGGTGAGAACCAATAAAACCAGTACATACCAAGGCATGACCGATTCCTTGATCCCGAAATTCAACTACGAGCTTTTTAACTGCAACAACTTTAATATACGCTATTGGAGCTGGAATTACCGCGGCTGATGGCACCAGACTTGCCCTCCAA
+
DDDDDIIIIIIIIIIIHIIIIIIIIIIIIIIIIIIIIIIIIIIIIHIIIIIIIIIIIIHIIIHIIIIIIIIIIIIIIIIIIIIIIIIHHIIIGHIIIIIIIIIIIIIIIIIIHIIIIIIIHIIIIIIIIIIIHIIIIIIIIHHIIIIIIIHIIIIIIIHIIIIHIIIIIIIIIIIIIIIIIIIIIIIIIIIIIIIIIIIIIIIIIIIIIIIIIIIIIIIIIIIIIIIIIIIIIIIIIIIIIIIHIIIIIIIIIIIHIIIIIHIIIIIIIIIIIIIIIIIIIIIIIIIIIIIIHIIIIIIIIIIIIIIIIIIIIIIIIIIIIIIIIIIIIIIIHIIIIIIIDDDDD
@HISEQ:969:HM2KJBCX2:2:1101:9079:45440 2:N:0:ACTATGCA
CACGAGCTACTCCCCAACTATCCCTATTAATCATTACTTCAGTTCTAGAAACCAACAAGTTAGAACCGAAGTCCTATCTTATTATTCCATGCTGGAGTATTCAAGGCAAATGCCTGCTTGAAACACTCTAATTTTCTCAAAGTAAAAGTCCTGGATACCGCACCGCACACTCAAGTACAGCGACGTTCTCCAGAAGAATGCCCAAGCCGAACCAGGTACACACCCAGAGGGCGGACCGGCCGTCTTCGGCAGAAATCCAACTACGAGCTTTTTAACTGCAACAACTTTAATATACGCTATTGGAGCTGGAATTACCGCGGCTGCTGGCACCAGACTTGCCCTCCAA
+
DDDDAHIIIIIIIIIIHEHHIIIIHHIHIIHHIIIII@HHEHHHHIIIHIHIHHEHIIIIHHIHIIIHHIIIGHIHIIHHIIIIIHFHHIIIHHEGHHHIIIHIIHHHIIIIIIIIIIIIIIHIIIIIIIIIIGHIIIIIHIHIIIIIHHGIIIIHIIIIIHHIIIIIIIIIIIIIIHIIIIIIIHIHHIHIIIIIIIIIIIIIIIIIIIIIIIHIHIIHIIIIIIIIIIIIIIIIIIIIIIHFCHIIIIIIIIIIIIIIHHHIIIIIIIIIIIHIIIIIIIIIIIIIIIIIIHIIIIIIIIIIIHIIIIIIIIIIIIIIIIIIIIIIIIIIIIIIIIIIIDDDDD
@HISEQ:969:HM2KJBCX2:2:1101:8338:45035 2:N:0:ACTATGCA
CACGAGCTACTCCCCAACTATCCCTATTAATCATTACGGTGGTCCTAGAAACCAACAAAATAGAACCACAACGTCCTATTCTATTATTCCATGCTAATCTATTCAAGCAATAGCCCGCTTTAAACACTCTAATTTTTTCAAGGTAATGGTCCTGGCTCCCCAACACACCCAACAAAGGACATGCTGGCTCACCAGAAGGAAAACCCGACAGCAGACAGTACTCGCCAAAGACGGACCGCCCGGCCAGGCCTAAAATTCAACTACGAGCTTTTTAACTGCAACAACTTTAATATACGCTATTGGAGCTGGAATTACCGCGGCTGCTGGCACCAGACTTGCCCTCCAA
+
DBDDDIHIIIIIIIIIIIIIIIIIIIIIIIIIIIIIIIIHHHIIIIHIGHIHIIIIIHIHIHGFHIHIIIHHIHHIIHIEGHIIIIIIHIHHHHIHIIIFHHIHIIIIIHHHHHIIIIIHHHIHIHICHIIIIHIHIIIHIIHIIIHIIHHHIIHHHIHHHHHHHHIIHIIHGIIGGIHIIIIIIIIIIIGIHIIIIIGIHHHHIHIIIHIHIIIIIIIIIIIIIIIIIHEHIIIIIIHIHIIHHIIIIIIIIIIIHIIIIIIIIIIIIIIHIHIIHIIIIIIIIIGIIIIIHIIIIHIHHIIIHIIIIIIIIIIIIIHIIHHIIIIIIIIIIHHIIIIIIDDDDD
@HISEQ:969:HM2KJBCX2:2:1101:20923:45576 2:N:0:ACTATGCA
CACGAGCTACTCCCCAACTATCCCTATTAATCATTACGTCGATCCTAGAAACCAACAAAATAGGGTCAAACGTCCTATTTCATTATTCCATGCTAATGTATTCAAGCGTGTGCCTGCTTTAAACACTCTAATTTTTTCAAAGTAACAGTCCTGATTCCCCATGACACCAAATTAATGACATCACAGTTCGTCAGAAGGTAGAAATCAATAATACCAGTGCATACCAGAGGCACGACCAATATATTGATCCCGAAATTCAACTACGAGCTTTTTAACTGCAACAACTTTAATATACGCTATTGGAGCTGGAATTACCGCGGCTGCTGGCACCAGACTTGCCCTCCAA
+
DADDDIIHIIIIIIIIIHHHHFIIIIIIIIIHHIIIIIIIIIIIIIIHIIIGEHHIIHIIIIIFHGHHIIIIIIIIIIGIHHIIIIHHHHIIIIIHGFHHHHHHIHIHFHHHHIHHIEHHHFHFHIIHIIIIIHGHGIIIIHHHIIHHHHHIIHHHIIIIIHIHIIHHHHIHIIIIHIHHIIIIHHIIHIIIIIIHHIIHIIIIIIIIHHGIIIIIIIHIIHIIIHHHIIIHIIIIIIIIIIHHCGIIIIIIHIIIIIIIIIIIIHIIIIIIHIIIIIIHHHHHIIIIIIIIIIIIHGDGFIIIIIIIIIIIIIIIIIIIIIIIIIIIIIIIHHIIIIIIIDDDDD
@HISEQ:969:HM2KJBCX2:2:1101:7492:46056 2:N:0:ACTATGCA
CACGAGCTACTCCCCAACTATCCCTATTAATCATTACGGTGGTCCTAGACCAACAAAATAGAACCAACGTCCTATTCTATTATTCCATGCTAATCTATTCAAGCAAAAGCCCGCTTTAAATACTCTAATTTTTTCAAGGTAATGGTCCTGGTTCCCCGACACACCCAATAAAGGGCATACCGGCTCACCAGAAGGATAGACCCGACAACAGAACAGTACTCGCCAGAGACGGACCGTCCGGTCAGGCCTAAAATTCAACTACGAGCTTTTTAACTGCAACAACTTTAATATACGCTATTGGAGCTGGAATTACCGCGGCTGCTGGCACCAGACTTGCCCTCCAA
+
DDDDDIIHIIIIIIIIHIHIIIIHIIIIIIIIIIGIIHIHHIIIIIIIGIHIIIIHGIHIEHHHGHHIHHIHHIIIIIHHIIHIIIIIIIIIIIIFHIIIIIIIIIIIIIIGHHHHHHHI%HHHHIIIIIIHHIIHIIIIIIIIHHIIIHHEHIIIIIHIIIIHHHIIIIIHIIIIIIIIHHIIIIIIIIIIIIIIIIIIIIIIIIIIIIIIHIIIIIIHIIIIIIIIIIIIIIIIIIIIIIIIIHIIIIIIIIIIIIIIIIIIIIIIIIIIIIIIIIIIIIIIIIIIIIIIIIIIHGGIIIIIIIIIIIIIIIIIIIIIIIIIIIIIIIIIIIIIIIIDDDDD
@HISEQ:969:HM2KJBCX2:2:1101:8823:46200 2:N:0:ACTATGCA
CACGAGCTACTCTCCCAACTATCCCTATTAATCATTACGTCGATCCTAGAAACCAACAAAATAGAATCAAACGTCCTATTTCATTATTCCATGCTAATGTATTCAAGCGCGAGCTTGCTTTAAACACTCTAATTTTTTCAAAGTAACAGTCCTGATTTCCCGCGACACCAAATTAATGACATCGTGGTTCGTCAGAAGGGAGAAACCAATAATGCTAGTACGTACAAAGTACGACCGACATATTAGTCCCGAAATTCAACTACGAGCTTTTTAACTGCAACAACTTTAATATACGCTATTGGAGCTGGAATTACCGCGGCTGCTGGCACCAGACTTGCCCTCC
+
DDDDDHIIIIIIIIIIIIIIIIIHHIIIIIIIHHIIIIIIIIIIIIIIHIIIIIIIIHIIIIIIIIIIHIHIFHIIIIIIIIHHHIIGIHIHHIIIGIIIIFIIIIIHIIHHHHHHHHIIHEFHHIHHHHIHHHHIIIIIGFHHHIIHHHHIIIIIIIIIIHG@EHIIIIIHHHHHGIIIHEIHIHDHHIHHHHIIIIIIIHHIIHHHHGHAII<IGIIIIIHIIIIHIHIIIHHIGHHGHHHHH<HIHIHIIHIIIIHHHIIHIIIIHHIHFFIIHIIIIHHHIHIIIIIIHIIIHIIIIIHIIIHGFGEIIIIHIIHHIIIIHIIIHIIIHFIIHIDAD@D
@HISEQ:969:HM2KJBCX2:2:1101:19791:45180 2:N:0:ACTATGCA
CACGAGCTACTCCCCAACTATCCCTATTAATCATTACGGTGATCCTAGAAACCAACGAAATAGAATCAGTCCGTCCTATTTCATTATTCCATGCTAATGTATTCAGACGATAGTCTGCTTTAAACACTCTAATTTTTTCAAAGTAACAGTCCTGATTTCCCATCACACCAAATAAATGGCATGAAAGTTCCTCAGAAGGTAGAGATCCATCCTACCAGTGCAGACAATTAAGCCTGACCAATGGGTAGACCCCGAAGTTCAACTACCAGCTTTTTAACTGCAACAACTTTAATATACGCTATTGGAGCTGGAATTACCGCGGCTGCTGGCACCAGACTTGCCCTCC
+
D@B@0CEH@CHH@HHIHHFHHHFHIIGHIIIIIHCEE?EHIIH?HHIIEH<GEHHI0<DE@CHHIEH@<GC1<DDE<CCCECHIHIG<1<C@C@<CHHFFHGHFHHGGHIIHEIHHCEFHGEHHGFB<FGEHIIHGHHHGHIHCEHEIIHHGIIIIH9EH7F1GIIIFECFIIIHEFHG#EEEGEIHGCGIIFHFHHIIHEHIEIIHHHEHCHFGIHHIIHDIHIIIIIIHH@FGHCEHIIHGHDEIGIIIHIIIIIHHIIIIIHIHFHFIIIIIIIIIIIIIHIHGIHIIIHHHHIIIIIIHIIIHIIIIIIIIIIIIIIIIIIIHHIHIIIIIIIIIIIDDCDC
@HISEQ:969:HM2KJBCX2:2:1101:17488:46128 2:N:0:ACTATGCA
CACGAGCTACTCCCCAACTATCCCTATAATCATTACGTCAATCCTAGAAACCAACAAAATAGGATCGAACGTCCTATTTCATTATTCCATGCTAATGTATTCAAGCGTTAGCCTGCTTTAAACACTCTAATTTTTTCAAAGTAACAGTCCTGTTTCCCTGCAACACCAAATTAATGACATTACAGTTCTTCAAGAAGGAGGAACCAGTAAAGCCAGTACATACCAGAGGCACGACCAACCTACTAATCCCGAAATTCAACTACGAGCTTTTTAACTGCAACAACTTTAATATACGCTATTGGAGCTGGAATTACCGCGGCTGCTGGCACCAGACTTGCCCTCCAA
+
DDDDA<CEFHCCHHIECG1DFCEFHHHIIIFHHEFHHFCEEEHHHHEC1CHFHHHHHH?GEF1GGHFF?@E<FEHCGECG@1DFHIHE1<G1FH1EFHIIIHGHHIIIIIIIHGHHIGHHAEHEHFFHHGHIIIIHHEFHEHGHHHHGIHHIHHCHGIHHHHIHHG9HEEDEHHHIIHHEIIIIIHGCIHEIHIIHIGHHEHHGHHHHIIHHHFIIIIIIIHHIIIIHHIIIHHI>=HGIHIHGHIHHDHIHHHFIHHEHEIIHFFHIIIHHHHIIIIIIIHIIHHIIIIIIHIIIIIHIIIIIHHIIIIIIIIHIIIIIIHEHIGIIHHHIIIIIHIIHDDBDD
@HISEQ:969:HM2KJBCX2:2:1101:6637:46604 2:N:0:ACTAAGCA
CACGAGCTACTCCCCAACTATCCCTATTAATCATTACGTCAATCCTAGAAACCAACAAAATAGGATCGAACGTCCTATTTCATTATTCCATGCTAATGTATTCAAGCGTTAGCTTGCTTTAAACACTCTAATTTTTTCAAAGTAACAGTCCAAATTCCCCGCAACACCAAATTAATGGCATTACGGATCATCAGGAAGGAGGAATCAGTGAGACCAGTACATACCAGAGGCATGACCAACCTACTAACCCCGAAATTCAACTACGAGCTTTTTAACTGCAACAACTTTAATATACGCTATTGGAGCTGGAATTACCGCGGCTGCTGGCACCAGACTTGCCCTCCAA
+
CDDDDIIIIGIHIIIIGHHHIIHHHIIIIIIIHIIIGIIIIIHIIHIIIHHIIIIHIHHGHHEHIIIIIIIIHFHIIIIIIIHHIHI?GHE1@FHIHIIHHHIHHHHIIIIIHIHHEHFIIIIHIIIIIIIHIIHIIIIFIHIIIIHHHIIHHCGHIIIIHIIHIIIIHIIHHHHHIIHIIIIIIIIIIIIIIHIIIIIIIIIHHIIIIIIIIHIIIIIIIIIIIIIIIIIIIIHIIIHIIIHHHIHIHIIIIIHIIIIIIIHIIIIIIIIIIIIIIIIIIIIIIIIIIHIIIIIIIIIIIIIIIIIIIIIIIIIIIIIIIIIIIIIIIIIIIHIHIIIIIDDDDD
@HISEQ:969:HM2KJBCX2:2:1101:1992:47200 2:N:0:ACTATGCA
CACGAGCTACTCCCCAACTATCCCTATTAATCATTACGTCAATCCTAGAAACCAACAAAATAGGATCGAACGTCCTATTTCATTATTCCATGCTAATGTATTCAAGCGTTAGCCTGCTTTAAACACTCTAATTTTTTCAAAGTAACAGTCCTGTTTCCCTGCAACACCAAATTAATGACATTACAGTTCTTCAAGAAGGAGGAATCAGTAAAACCAGTACATACCATAGGCACGACCAACCTACTGACCCCGAAATTCAACTACGAGCTTTTTAACTGCAACAACTTTAATATACGCTATTGGAGCTGGAATTACCGCGGCTGCTGGCACCAGACTTGCCCTCCAA
+
DDDBDIIIIIIIIIIIIIIHIIIIHIIIIIIIIIIIIIIIIIIIHIIIIIIIIIIIIIIIIIHIIIIHIIIIIIGHIIIIIIGHIIGHEHIIIIIIIIIIIHHIIIIHHIIIIIIIIIIIIIIIIHIHIHFIIHGIIIIHIHHIIIIHIIIIIHHIIHIIIIHIIHIIIIIHIIIIIHIHIHIIIIIHIHIIIIIIIIIIIIIIHIIIIIIHHIIIIIIIIIIIIIIHIIIIHIIIHIHIHEIHHIIIIIIIHIIIIIIIHDIIIIIIIIIIIIIIIIIIIIIIIGIIIIIIIIHIIIIIIIIIIHIIIIIIIIIIIIIIIIIIIIIIIIIIIIGIIIIIIDDDDD
@HISEQ:969:HM2KJBCX2:2:1101:15966:46829 2:N:0:ACTATGCA
CACGAGCTACTCCCCAACTATCCCTATTAATCATTACAGCGGTCCTAGAAACCAACAAAATAGAACCGATGTCCTATTCTATTATTCCATGCTAATGTATTCGAGCAAAGGCCTGCTTTGAACACTCTAATTTTTTCAAGGTAAAAGTCCTGGTTCCCCACGACACCCAGTAAAGGGCATCGGGTTTCCCAGAAGGAAAGACCCGACCGAATCCGTACGCTCGATTAGGAGGACAGATCAGCCAGGTCCAAGGTTCAACTACGAGCTTTTTAACGGCAACAACTTTAATATACGCTATTGGAGCTGGAATTACCGCGGCTGCTGGCACCAGACTTGCCCTCCAA
+
DA@D@HCHH?<FHHIHHHIHIEEHHIIIIHIHHIIIIIIIIHHHIIIIIHGIIHHIIIIGGHHHIIIIIIIIIGHIIIIIIIIHIIHGHIIEHHHHIHIIIHHIHIIIIIIIIIIIIHIIIHIIIIIIIIIHIHHHHIIIHGHIHIIIIIIIIIHIIIIIIIIIIIIIIIIIIIIIIIIIIIIIIHHHIHIIIIIIIIIIIIIIIHIIIHIHIIIIIIIIIIIIIIIIIIIIIII=IIIIIHGIIIIIIIIIIIIIIIIIIIIIIIIIIIIHHIIIIIIHIHHIIIIHIIHIIIIIIIIIIIIIIIIIIIIIIIIIIIIIIIIIIIIIIIIIIIIIIIIDDDDD
@HISEQ:969:HM2KJBCX2:2:1101:12666:47308 2:N:0:ACTATGCA
CACGAGCTACTCCCCAACTATCCCTATTAATCATTACGTTGTACCTAGAAACCAACAAAATAGGTTCGAACGTCCTATTTCATTATTCCATGCTAATGTATTCAAGCGTTTGCCTGCTTTAAACACTCTAATTTTTTCAAAGTAACAGTCCTGACTCCCCACGACACCAAATTAATGACATCATGGTTCATCAGAAGGGAGGAATCAACGACCCCAGTGCGTACCGAAGGCACGACCGACGTATTGATCCCGAAATTCAACTACGAGCTTTTTAACTGCAACAACTTTAATATACGCTATTGGAGCTGGAATTACCGCGGCTGCTGGCACCAGACTTGCCCTCCAA
+
DDDADCCH?CHGHEHHHHHHEHIIHIGHH?CGHHEHHIIIIEF<FHHHIIIIHHGIHIGIEGHIHECCFFCCDCGHIHHH?GGHDHHHHIEHHFHIHHIIIIIHHHHIEIHHHIHIHFHHIIHHHIGHHHHHIHHHHIIIHHEHHHHHIIIHGHHHIHHGHEEHHIHEHHGEGHHHFGHIIIIHFIIIHHHIIIIIHIIIHHIHIIHHFG?HHIHHECCHHHHIHHEHECHHGEHIIIHHHEHHGIHGHHHHHHHCGHIHHHHECHHHHEH?HHGHHHHHHHHGHFGIIIIIHIHIHHHCIIIIHIIHEHIIIIHIGIIHHFHHHHHEIHIIIHE?HGIHHD@ADD
@HISEQ:969:HM2KJBCX2:2:1101:1305:47897 2:N:0:ACTATGCA
CACGAGCTACTCCCCAACTATCCCTATTAATCATTACGGTGATCCTAGAAACCAACAAAATAGAACCATGCCGTCCTATTCTATTATTCCATGCTAATGTATTCGAGCAAAAATGCCTGCTTTAAACACTCTAATTTTTTCAAGGTAAAGGTCCTGGATCCGCAAGACACCCAATAAAGGACATCAAGTTTCTCCAGAAGGTGAGAAATCAACAGTAACAGTTCATACCCCTTAAGGCATGACCATCACGTCAATCCCGAAATTCAACTACGAGCTTTTTAACTGCAACAACTTTAATATACGCTATTGGAGCTGGAATTACCGCGGCTGCTGGCACCAGACTTGCCCTCCAA
+
BADDDCDHE@EHIH@GHIHHHIIIGFHHIIHHHII?GHGHCGHIIHHGFHFGC?FDHFH?EHEHIHIIIECHC<<CHIIIHE?HHEHHHIIHCCEHEEH?GHHHGIIHHGHIHHHIHHHFHHAHHEFDCHFGCFFFHHGFC8CFHG@FFEIHHHIIHHGHHHHHIHIIIHHIIIIHHGHHH@HIIIHHHIEHHGHHGCIHHIHHIIIIIIHIII<IIHHGIHIIIIHIIIHHEIHEHHHFHGIIHIHHHG<1H<HIHIHHIHHIIIIIIHIIHIFHIHHHIHHIHIIIHEHIHHIIIHHHHIIIIIIHIIIIHIIIIIHIIIIIIIIIIIIIIIIIIIIIIIIIIIIIDDDDD
@HISEQ:969:HM2KJBCX2:2:1101:20169:47426 2:N:0:ACTATGCA
CACGAGCTACTCCCCAACTATCCCTATTAATCATTACGGTGGTCCTAGAAACCAACAACATAGAACCACAACGTCCTATTCTATTATTCCATGCTAATCTATTCAAGCAATAGCCCGCTTTAAACACTCTAATTTTTTCAAGGTAATGGTCCTGGCTCCCCAACACACCCAATAAAGGACATACTGGTTCACCAGAAGGAAGACCCGACAGCAGACAGTACTCGCCAAAGACGGACCGCCCGGCCAGGCCTAAAATTCAACTACGAGCTTTTTAACTGCAACAACTTTAATATACGCTATTGGAGCTGGAATTACCGCGGCTGCTGGCACCAGACTTGCCCTCCAA
+
BB@<0C/CF1DC1<DFEH?CG<1<D@111<CH1<1<C@HFEHHHH@HHE1DH@H@CHC1<<<1<<<F1E<D0/<<EHHH@1CG1<@CCC1111<1<@D61HG<GIIIIHHHD<51<@/EFHHHG6D1@<DCHFF%DCHH%HEHFDE1@E7<111B<G<C?E9BDH@AHGGHHEB.@G@AHHFFIHCFFBD:HHEG?IIIFGA<C<@HG0HCF@HHCG@CIHDFHFGIGHFHDBHHHIHHHEEHGBGCEEFFHHHF<1?DD<0CHFIHC1C@IFHGIIHGHFC1<FCC@HHHD<@IIIIFIHIIIHIHHHHHE?HHCDHHEHHEIHG@GFCHHGHHIHHIHFDDBAD
@HISEQ:969:HM2KJBCX2:2:1101:18540:47680 2:N:0:ACTATGCA
CACGAGCTACTCCCCAACTATCCCTATTAATCATTACGGTGATCCTAGAAACCAACGAAATAGAATCAGTCCGTCCTATTTCATTATTCCATGCTAATGTATTCAGACGATAGTCTGCTTTAAACACTCTAATTTTTTCAAAGTAACAGTCCTGATTTCCAACCACACCAAATAAATGGCATGAAAGTTCCTCAGAAGGTAGAGATCCATCTCACCAGTGCAGACAATTAAGCCTGACCAATGGGTAGACCCCGAAGTTCAACTACGAGCTTTTTAACTGCAACAACTTTAATATACGCTATTGGAGCTGGAATTACCGCGGCTGCTGGCACCAGACTTG
+
DDDDDIIIIIHIIIIIIIIIIHIIIIIIIIIIIIIIIIIIIGIIIIIIIIIGHIHIIIIIIIHGHHIIFHHEFHHHHIIIIHHIIIIIHIIIHHHIIIIIIHIHIHIIIIIIIIIIIIIIIIIHIIIIIIIIIIIIIIIIIIIHIIIIIIIIHIIIIIIIIIIIIIIIHIIIHIIIIHGIIIIIIIIIIIIIHIIIIIIGIIIIIIIIIIIIIIIIIIIIIIIIIIIIIIIIHIIIIHHHIIIIIIIIIIIIIIIIIIIIIIHIIIIIIIIIIIIIIIIIIIIIIIIHHIIIIIIIIIIIIIIIIIIIIIIIIIIIIIIIIIIIIIIIIIIIIIIDDDDD
@HISEQ:969:HM2KJBCX2:2:1101:17121:47909 2:N:0:ACTATGCA
CACGAGCTACTCCCCAACTATCCCTATTAATCATTACGTCAATCCTAGAAACCAACAAAATAGGATCGAACGTCCTATTTCATTATTCCATGCTAATGTATTCAAGCGTTAGCCTGCTTTAAACACTCTAATTTTTTCAAAGTAACAGTCCTGTTTCCCTGCAACACCAAATTAATGGCATTACAGTTCTTCAGAAAGGAGGAATCAGCGAAGCCAGTGCATACCAGTGGTACGACCAACCTGCTGACCCCGAAATTCAACTACGAGCTTTTTAACTGCAACAACTTTAATATACGCTATTGGAGCTGGAATTACCGCGGCTGCTGGCACCAGACTTGCCCTCCAA
+
DBDDDHIIIIGHEHHIHIGHGHHHIIIIHIIIHHHIIGIHHIGIIIIC@GHHHHHIHGG?GIH?CCHHHHIIIIHHIIHIIIIHIGIIIHHHHEHIHEHHHIIIHHIIIIIIHIIHIIHIFHIIIIHHHIIIIHHGIGHHIHIIIIGIIHIHHHHIGIHIHIIIIHHHHHHHHHIHHIIHHHIIIIIIHFIIIIIIIIIIHIIHDIHIIIIIIHIIIIIIHHIIIIIIIHIIIIIGIIIIIIHGCGHHHAHIIIIIHHIIIIIHIIIIIIIIIIIIIIIHHIIIIIHIIIIIHIIIIHHIIIIHIIHIIIIIIIIIIIIIIIIIIIIIHHIHHHIHIIIHHDBDDB
@HISEQ:969:HM2KJBCX2:2:1101:15891:48335 2:N:0:ACTATGCA
CACGAGCTACTCCCCAACTATCCCTATTAATCATTACGTCGATCCTAGAAACCAACAAAATAGAATCAAACGTCCTATTTCATTATTCCATGCTAATGTATTCAAGCGTACGCCTGCTTTAAACACTCTAATTTTTTCAAAGTAACAGTCCTGATTCCCCACGACACCAAATTAATGACATCGCGGTTCTTCAGAAGGTAGGAACCAATAATGCCAGTACGTACCGAAGCACGACCAACAATTCGATCCCGAAATTCAACTACGAGCTTTTTAACTGCAACAACTTTAATATACGCTATTGGAGCTGGAATTACCGCGGCTGCTGGCACCAGACTTGCCCTCCAA
+
DCDDDHIHIIIIIHIHIIIIHHHIIIIIIIHIIGHIIIHIIIIIGIIIIIIIEHIIHIIHHFHHIHIIIIIHHHHHIIIHIHIIIICDHHHHHHEIHIIIIHHHIIIIHHIHGIHFHHHHHHHHIIHHIHHHGHHHIIIHIIHIIIHIHIIIHHHHIIIIIIIIIIIIIHIHHIIHIHIIHIIHIIIHIHEIIIIHHIIIIHIIHHHHIIHIIHIIIIIHIHIHIIIIIIIHIIIHHIIIIHIGFDIIIIHHIIHIIIIIHHIIIIIIIIIIIIIIIIIIHIHIIIIIIIIIIIIIIIIIIIIIIIIIIIIIIIIIIIIIIIIHIIIIIIIIIIIIIIIIDDDDD
@HISEQ:969:HM2KJBCX2:2:1101:15811:49177 2:N:0:ACTATGCA
CACGAGCTACTCCCCAACTATCCCTATTAATCATTACGGTGATCCTAGAAACCAACAAAATAGAACCATGCCGTCCTATTCTATTATTCCATGCTAATGTATTCGAGCAAAAATGCCTGCTTTAAACACTCTAATTTTTTCAAGGTAAAGGTCCTGGATCCGCAAGACACCCAATTAAGGACATCGAGTTTCTCCAGAAGGTGAGAAATCAACAGCAACAGTTCATACCCCTTAAGGCACGACCATTACGTCAATCCCGAAATTCAACTACGAGCTTTTTAACTGCAACAACTTTAATATACGCTATTGGAGCTGGAATTACCGCGGCTGCTGGCACCAGACTTGCCCTCCAA
+
00DD0//CEE11<<CE@CEHIHHHHC<G@FHIHHHHI1<DCECEGHHFHCCHIEHHHGE?GHIIGHHIH?GHHHIDHHEEG?1FHEC@@FGHFGHIEF@EH@@HHHCHHHEGFEECHIHF@D@FECHHHHG1C1DEHHEC@EEB<CGHHHIHH?EHGHDECHGHIIHGHHEHHIHHHGIIHEEFHFEHIHH;HHIIH;FFH?HE@GEFCIIHHHHFG@HHHHHHEGCDIHHHIHHEIHDIHHHHHEHG;HHEGHCCCEG@IIHGHHIHGIHEEGIIIIIIHHEHHG@EHHHHGHHHHG@HIHHFIHHFEHHHEIIIIHHHHHHDCHIIIIIIIHHHIIIIHIIIHHHHDABBA
@HISEQ:969:HM2KJBCX2:2:1101:3129:48874 2:N:0:ACTATGCA
CACGAGCTACTCCCCAACTATCCCTATTAATCATTACGTCAATCCTAGAAACCAACAAAATAGGTTTGAACGTCCTATTTCATTATTCCATGCTAATGTATTCAAGCGTTAGCCTGCTTTAAACACTCTAATTTTTTCAAAGTAACAGTCCTGTTTCCCTGCAACACCAAATTAATGGCATTACAGTTCTTCAGAAAGGAGGAATCAGCGAAACCAGTTCATACCAGTGGCACGACCAACCTGCTGACCCCGAAATTCAACTACGAGCTTTTTAACTGCAACAACTTTAATATACGCTATTGGAGCTGGAATTACCGCGGCTGCTGGCACCAGACTTGCCCTCCAA
+
DBDD?HIHHIHEFFHE0GHHEF@FHEHHHGHFE1GEHHHHICHGHIIEC@GHHCHIEEE1C@1CCE@ECECFD@CEHHHEFCGHGHFHCF<GGHHHHHHGHDGHHH?HHHIIHHHHE1@CBFCCEHGEIGGHIFHHFCHGHGHECFHHHA@CEHEHHHIIIHHIHHHGHC@HHGGFEEGCFHC/<FCFCDIHEIHIHHHEFEGG@HHGCEEFCIHIIHHCGE@HHHHFHHHFHHHDHHHHD?C?C@HH?ACC@EHEH?GHFGIIIHGHGIHG1HHH?EIIIIIHEEFHHIIIHIHHHIHHIHIHHFIIIHIIHHHDGIIIIIIHHHHF<IHHFIIHIHHHGDDDDA
@HISEQ:969:HM2KJBCX2:2:1101:15386:49538 2:N:0:ACTATGCA
CACGAGCTACTCCCCAACTATCCCTATTAATCATTACGGTGATCCTAGAAACCAACGAAATAGAATCAGTCCGTCCTATTTCATTATTCCATGCTAATGTATTCAGACGATAGTCTGCTTTAAACACTCTAATTTTTTCAAAGTAACAGTCCTGATTTCCCATCACACCAAATAAATGGCATGAAAGTTCCTCAGAAGGTAGAGATCCATCTCACCAGTGCAGACAATTAAGCCTGACCAATGGGTAGACCCCGAGGTTCAACTACGAGCTTTTTAACTGCAACAACTTTAATATACGCTATTGGAGCTGGAATTACCGCGGCTGCTGGCACCAGACTTGCCCTCCAA
+
DDDDDIIIIIIIIIIIIIIHIIIIIIHIIHIHIIIIIIIIIIIIIIIHIIIIHIHHICHIIIHHIHHIIIIHIHHIIIIIIIIIHHIHIHEHHIIICHHIHHIIIHIIIHIIIIIIIIIIIIIHIHIHIIIIIIHHIIIIHHIIIIIIIIIIIIIHIHGIIIIIIIIIIIIIIIHIGIIIIIIIIIIIIIIIIHIHGIIIIIHIIIIIIIIIIIIHIIIIIIIIIIIIIIIIIIIIIIIIIIIIIHGIIGIIIIIIIIIIIIIIIIIIIIIIIIIIHIIIIHIIIIIHHHIHIIIIIIIHIHIIIIIIIIIIIIIIIIIIIIIIIIIIIIIIIIIIIIIIIIIDDDDD
@HISEQ:969:HM2KJBCX2:2:1101:4590:49795 2:N:0:ACTATGCA
CACGAGCTACTCCCCAACTATCCCTATTAATCATTACGTCGATCCTAGAAACCAACAAAATAGAATCAAACGTCCTATTTCATTATTCCATGCTAATGTATTCAAGCGTAAGCCTGCTTTAAACACTCTAATTTTTTCAAAGTAACAGTCCTGATTCCCCACGACACCAAATTAATGACATCGCGGTTCTTCAGAAGGTAGGAACCAATAATGCCAGTGCGTACCGAAGCACGACCAACAATTTGATCCCGAAATTCAACTACGAGCTTTTTAACTGCAACAACTTTAATATACGCTATTGGAGCTGGAATTACCGCGGCTGCTGGCACCAGACTTGCCCTCCAA
+
DDDCDIIIIIHIHIIIIIHIHIIIIIIIIIIIIIIIIIIIIHIIIIGHHIIIHIHIIEHIIHIHHHIHIIGIEEHIIIIIIHIIIIIHHIIIGIIHIIIIIIIIIIHIIIIIHIIIIHHIIHIIIIHHIIIIHHIHGIIIHIIIHHHGIIIIIIIIIIIHHHIIIIIIIIIHIIIIIHIIHIIIIHIIIIHIIHIIIHIIIIIIIIIIIIIIIIIIIIIIHIIIIIIIIIIIIIIIIIIIIHHHIHIIIIIIIIIIIIIIIIIIIIIIIIIIIIIIIIIIIIIIIIIIIIIIIIIIIIIIIIIIIIIHHIIIIIIIIIIIIIIIIIIIIIIIIIIIIIIIDDDDD
@HISEQ:969:HM2KJBCX2:2:1101:20771:49748 2:N:0:ACTATGCA
CACGAGCTACTCCCCAACTATCCCTATTAATCATTACATCGATCCTAGAAACCAACAAAATAGAATCGGATGTCCTATTTCATTATTCCATGCTAATGTATTCAAGCGTGAGCCTGCTTTAAACACTCTAATTTTTTCAAGGTAACAGTCCTAATTCCCCGTGACACCAAATTAATGGCATTACGGTTCTTTAGAAGGTGAGAAATCAATAATATCAGTACATACCAACGGCATGACCGATACATTGATCCCGAAATTCAACTACGAGCTTTTTAACTGCAACAACTTTAATATACGCTATTGGAGCTGGAATTACCGCGGCTGCTGGCACCAGACTTGCCCTCCAA
+
D?@@DEEH?CGHIHCFCHHHE@@FGHCHHHG@F1CFEEGCE@FDHGFHHFHDDCGHEECFHE<FHHIHHC@C<1<1<<<@E11<<GCF?FHCGHGEDFGE?<F1CDHC@DE0@1CDHG1DFHH@@C<FCGFGCG<CE1?HH?1<@HCCCGCG?EE<HH=CFIHEHEHFDGHHGF/0G@#<DHEDG@H7HEFG7C@0<C<7EC@CGHHIHH@HCFC<HIGHHEDCHE<<EFCCDHDEIFHFHGC1B<FIHAHCGCEIHHFHHEGCIHGCEHEHHCFCHHGHHHHG@H@CC<1EHG@E?HEFC<DEEHIHHIHHHHHDCDHFIHHHHHFHH@HGC<HE@IHIIIDDDDD
@HISEQ:969:HM2KJBCX2:2:1101:9961:48849 2:N:0:ACTATGCA
CACGAGCTACTCCCCAACTATCCCTATTAATCATTACCTCAGATTCCGAAGACCAACAAAATAGAACCGAGGTCCTATTCCATTATTCCATGCAACATTATTCGGGCGTTACGCCTGCTTTGAGCACTCTAATTTTTTCAAAGTAAACGTACCGATCGCCTATGACACTCGGTGAAGAGCACCATAGGACAACTCGATAAAGTGTTCAGTCAAGCAGTAACCACTGGCAAGTGGACCGCCTGACTCGAACTGAGATCCAACTACGAGCTTTTTAACAACAACAACTTTAATATACGCTATTGGAGCTGGAATTACCGCGGCTGCTGGCACCAGACTTGCCCTCCAA
+
DDDAAHIIHHIHHIGH@EHHHIGHH@GHHEHHHIIIIIIHIIIHIIIEHIGIIII@HHIGIHIIEEEHHHD<GEEFHCHEHHIHHHCHHHHHIGIFHIIIHDDDHHHEHIIHEHIHIIIIIIIIIIIIHIHHHIGHHFGHIIIIIIHHIIIIIIIIIGIIHHGIIIIIIHIIHIIIIIIIIIIIIIIIIIIIIIIIIIIHHIIIIIIIIIHIIIIIIIIIIIHIIIIIIIIIIIIIIIIIIIIIGIIIHIIIIIIIIIIIIHHIIIIIIIIIIIIIHHHIHIIHIHIIIIIIIHIIIIIIHIIIIHIIIIIIIIIIIIIIIIIIIIIIIIIIIIIIIIIIIDDDDD
@HISEQ:969:HM2KJBCX2:2:1101:4347:50437 2:N:0:ACTATGCA
CACGAGCTACTCCCAACTATCCCTATTAATCATTACGGTGGTCCTAGAAACCAACAAAATAGAACCACAACGTCCTATTCTATTATTCCATGCTAATCTATTCAAGCAATAGCCCGCTTTAAACACTCTAATTTTTTCAAGGTAATGGTCCTGGCTCCCCAACACACCCAATAAAGGACATGCTGGCTCACCAGAAGGAAGACCCGACAGCAGACAGTACTCGCCAAAGACGGACCGCCCGGCCAGGCCTAAAATTCAACTACGAGCTTTTTAACTGCAACAACTTTAATATACGCTATTGGAGCTGGAATTACCGCGGCTGCTGGCACCAGACTTGCCCTCCAA
+
DDDDDHIIIIIIIIIHIHHIIIIIIIIIEHHHIIIIIGHIIIGIHHIIIIIIIIIIIEHHIGHHIIIIIIIIHHIIIHHHHIIIIIIIHEHHHHIIIIIIIIIIIIIIIHIIHIHIIIIIHIHHIGIGHIIHHIIIIHHIHHIIIIIHIIHHIHHHIHHGIIIIHIIIHIIIIIIIHFHHIHHHIIIHIHIIIIIIIIIIIIIIIHIIIIIIIIIIIIIIIIIIIIIIIIIIIIIIIIIIIFHHIIIIHHIIIIIIIIIIIIIIIIIHIIIIIIIIIIIIIIIIIIIIIIIIIIIIIHHHIIIIIIIIIIIHIIIIIIIIIIIIIIIIIIIIHIIIIIIIDDDDD
@HISEQ:969:HM2KJBCX2:2:1101:17463:50421 2:N:0:ACTATGCA
CACGAGCTACTCCCCAACTATCCCTATTAATCATTACATCGATCCTAGAAACCAACAAAATAGAATCGGATGTCCTATTTCATTATTCCTTGCTAATGTATTCAAGCGTGAGCCTGCTTTAAACACTCTAATTTTTTCAAGGTAACAGTCCTAATTCCCCGTGACACCAAATTAATGGCATTACGGTTCTTTAGAAGGTGAGAAATCAATAATATCAGTACATACCAACGGCATGACCGATACATTGATCCCGAAATTCAACTACGAGCTTTTTAACTGCAACAACTTTAATATACGCTATTGGAGCTGGAATTACTGCGGCTGCTGGCACCAGACTTGCCCTCCAA
+
D0D0<CHCGE@G@FH1<D1<GCHHEGECEC@C1<D1<<CCE<<<E1C11<DGH?CHEE11<F<C1<<D<00<D<F<1FCH11<C@@E@C1<11<1<GGFF@@06<11<HFHCDGDACG1DHFFGBA1@HHHCB<D<EGGFB<EGFCB<&<GF@FCCH9GCEEHH9HGHHFHFHFHDF?HE@FC?HCHHE@C@G@EFGHEHHED@C1FGHEEHEF<F1EHGCDAHGHCHD@CIHFC<CC1IFCED1FHDCEDFFFIIIHFHHG<IHIIIIHEF<1@<EFCCCD?CHHIHCHHEHHHDG<CEHHFCE@EEIHFGCHGCCHHCG@<CF1HECIHHEF<HIGIHHD00<<0
@HISEQ:969:HM2KJBCX2:2:1101:4275:51305 2:N:0:ACTATGCA
CACGAGCTACTCCCCAACTATCCCTATTAATCATTACGTCAATCCTAGAAACCAACAAAATAGGATCAAACGTCCTATTTCATTATTCCATGCTAATGTATTCAAGCGTTAGCCTGCTTTAAACACTCTAATTTTTTCAAAGTAACAGTCCTGTTTCCCTGCAACACCAAATTAATGACATTACAGTTCTTCAAGAAGGAGGAACCAGTAAAGCCAGTACATACCAGAGGCACGACCAACCTACTAATCCCGAAATTCAACTATGAGCTTTTTAACTGCAACAACTTTAATATACGCTATTGGAGCTGGAATTACCGCGGCTGCTGGCACCAGACTTGCCCTCCAA
+
DDDDDIIIIIIIHIIIIIIIIIIHIIIIIIIIIIIHIIIIGHIIIIIIIHHIHHIIIIIIIIHHHEHHEHHHGHHHHIIIHHIIIIIIIIIIIIHIHIIIHHHHIIHIIIHHHIIHHHEHGHHIEHHIHHHHIHGHIIIIIIIIIHIIHGHIHHHHIIHIGHIIIHIIIIHFHHHIIIIHHIIIIHIHHIIIIIIIIIIIIHHHIIIIIIIIIIIIIIIIIIIIIIIIIIIIIIIIIIIIIIIHGIIHIGIIIIIIIIGIIIIIIIIIHIIIIIIIIIIIIIIIIIIIIIIIIIIIIIIIIIIIIIIIIIIIIIIIIIIIIIIIIIIIIIIIIIIIIIIIGDDDDD
@HISEQ:969:HM2KJBCX2:2:1101:7266:51548 2:N:0:ACTATGCA
CACGAGCTACTCCCCAACTATCCCTATTAATCATTACGGCGACTCTAGAAACCAACAAAATAGAACCGCACGTCCTATTTTATTATTCCATGCTAATGTATTCTGGCATCGGCCTGCTTTGAACACTCTAATTTTCTCAAGGTAAAAGTCCTGGTTCCCCGACGCACACCAATAAAGGGCACACCGGATCACCAAGAAGTAAGACCCAGTCGGACAGTACTCACCGTTAGGCGGACCACCCAACCGAACCTGAAGTTCAACTACGAGCTTTTTAACTGCAACAACTTTAATATACGCTATTGGAGCTGGAATTACCGCAGCTGCTGGCACCAGACTTGCCCTCCAA
+
@?D0<CECHIIIHHHEHIIIHH?HHHIEHHEHECGHHHHICEHDHHHEHHIIHHCH1C@HEGCFHIFHCHH?FGH@GHIECHHHHI?DGHH?1<<1F<DEFHCHHCFFDHFEHHIHHEHIHFEGGHHHGEHHEHHHFHG@@HGG@FHHHH0B0HHHHHDHHEECHHHHEHIIIHFHHIIHHHEHEEEHG@FIHEFHEHIHHFCFIHIHHDHGHGHIIEIIHIIFCHHHHECHFHHHHE<IHE@F<?HFEIHGEHIIIHHIHHHIIIIIIIHEIFGEHG@@HEHHGEIHF??CGEHHHIGHHHEHHHEHCEEGCHHHGD1IIIIHEHEHHIIIHGFHHIHG?B?@@A
@HISEQ:969:HM2KJBCX2:2:1101:7765:52420 2:N:0:ACTATGCA
CACGAGCTACTCCCCAACTATCCCTATTAATCATTACATCGATCCTAGAAACCAACAAAATAGAATCTGATGTCCTATTTCATTATTCCATGCTAATGTATTCAAGCGTAAGCTTGCTTTAAACACTCTAATTTTTTCAAGGTAACAGTCCTAATTCCCCATAACATCAAATAAATGACATTATGGTTCTTTAGAAGGTGAGAACCAATAAAACCAGTACATACCAAGGCATGACCGATTCCTTGATCCCGAAATTCAACTACGAGCTTTTTAACTGCAACAACTTTAATATACGCTATTGGAGCTGGAATTACCGCGGCTGCTGGCACCAGACTTGCCCTCCAA
+
DDDDDIIIIIIIIIIIIIIIIIIIIIIIIIIIIIIIIIIIIIIIIIIIIIIIIIIIIIIIIIHIIIIIIHIIIIIIIIIIIIIIIIIIHIIIIIIIIIIIIIHIIIIIIIIIIIIIIIIIIIIIIIIIIIIIIIIIHIHIHIIIIIIIIIIIIIIIIIGIIHIIIIIIIIIIIIIIIIIIIIIIIIIIIIIIIIIIIIIIIIIIIIIIIIHHIIIIIIIIIIIIIIIIIIIIIIIIIIIIIIHGIIIIIIIIIIIIIIIIIIIIIIIIIIIIIIIIIIIIIIIIIIIIIIIIHIIIIIIIIIIIIIIIIIIIIIIIIIIIIIIIIIIIIIIIIIIHFIIIDDDDD
@HISEQ:969:HM2KJBCX2:2:1101:20251:51762 2:N:0:ACTATGCA
CACGAGCTACTCCCCAACTATCCCTATTAATCATTACAACAGTCCTAGAAACCAACAAATAGAACCATTGTCCTATTCCATTATTCCATGCTAATGTATTCAAGCGTATGCCTGCTTTGAACACTCTAATTTTTTCACAGTAAAAGTCCTGGTTCCCCGTCACGACCCGTAAAGGCCATGCCGCTTCGCCAGAAGGTAAAGCCCGACCACAGACAGTGCTCACCCAGAAGGCGGACCGTCCAGCCAGGCCTGAAGTTCAACTACGAGCTTTTTAACTGCAACAACTTTAATATACGCTATTGGAGCTGGAATTACCGCGGCTGCTGGCACCAGACTTGCCCTCCAA
+
DCDDDIIIHIIIIIIIIIHIIIIHHIIIIIIIHIHIIIIIIIIIGIIIIIIIEHHIHIGHIHIIHIIHIIIHHHHEHFHIIIIHEHGHHIIIIHG@IIIHIFHHGIIHIIIHHIIHIIIIIIHIIIIIIIIIIIIIHHHIHIIHIIHHHHHIIHIIHIHEEHHIHIIIHECHIHIIIIIGGIIIIHCHHIIIIIIIIHIIIIHIHHIHIIIIIIIIIIIIIIIIGIIIIIIIIIIIIIIIIIIIHIIIIIIIIIIIIIIHIIIIIIIIIIIIIIIIIIIIIHHEIIIIIIIIIIIIIIIIIIIIIIIIIIIIIIIIIIIIIIIIIIIIIIIIIIIIIIIIIDDDDD
@HISEQ:969:HM2KJBCX2:2:1101:10552:52964 2:N:0:ACTATGCA
CACGAGCTACTCCCCAACTATCCCTATTAATCATTACGGTGGTCCTAGAAACCAACAAAATAGAACACAACGTCCTATTCTATTATTCCATGCTAATCTATTCAAGCAATAGCCCGCTTTAAACACTCTAATTTTTTCAAAGTAATGGTCCTGGCTCCCCAACACACCATACTGGTTCACCAGAAGGAAGACCCGACAGCAGACAGTACTCGCCAAAGACGGACCGCCCGGCCAGGCCTAAAATTCAACTACAAGCTTTTTAACTGCAACAACTTTAATATACGCTATTTGAGCTGGAATTACCGCGGCTGCTGGCACCAGACTTGCCCTCCAA
+
DDDDDIIIIIIHIIIGHIIHIIIHHHIIIHIIHHHIIICGHHHIHHHIHEHGHHEH1DHHHIIGHIIFHIIHIHGFCGHIHHHIIIIIIIIIIIHIIIHIIIHHHHHHIIIHHFHHHHHHIHHEEHHFHIHHIIHIIHIHHHIIIIFHHGHHIHIHDIIIIIIHHHIIIHIIHIIIHHHFIIHGHIHFEHHHIHIIIIIIIIIIIIIIHHIIHHHIHIIIGIIIIIIIIIIIHHHIHHIIHIHHIIHHIIIIIIIHFHHIHF@IIIHIIIIIIHGIIIIIIIIIIHIIIIIIIIHIIIIGIIIIIIIIIIHGHIIIHHIIIIHIIHIHGDADDA
@HISEQ:969:HM2KJBCX2:2:1101:11521:53076 2:N:0:ACTATGCA
CACGAGCTACTCCCCAACTATCCCTATTAATCATTACGGCGATCCTCAAACCAACAAAATAAGACCGCTGTCCTATTCCATTATTCCATGCTGGCGTATTCAAGCTTCAAGCCTGCTTTGAACACTCTAATTTCTTCACAGTAAACCCGGTTCCCACTCCAGCCATTCCTGACCAAAGCGTTCCCCGATAGTGAGACTCGATGCATCAGTGCAGCCCTTGCGGGAGACCAACGATCTCATCTTATGTCCGACTACGAGCTTTTTAACTGCAACAACTTTAATATACGCTATTGGAGCTGGAATTACCGCGGCTGCTGGCACCAGACTTGCCCTCCAA
+
DCDDDDIIHIEEHHIHEHHHIIIIIIGIGICHIIHIIIEDHIGIHEHHIIIIHGHI@CEHFHGHHHCHHHHHIIGEFEHHEFHHGEGHHCCIIHIHHHIIHHHHHHHIHHHHGEEHFGGCHHIHIHIIGHHGHFG@HHIIHIDFIHHEIHHH@HIIIIIIIIIIHIIIIIHIHHEC=C@HGHIHHIIIIIIIHHHFIHIIHGIGIHHGHIGIHIIIIIIHII?IIHHG@CIIIHGHIIIIIIIIIHEIIHIIIIIHHHHHHHHHG@HIHHHHIIIIHHHHIHHGCIIIHIIIIIIIHHIIIIHIIHHIIIIIIGIIIIIIIIIIIIIHIIGICDDDD
@HISEQ:969:HM2KJBCX2:2:1101:16973:53327 2:N:0:ACTATGCA
CACGAGCTACTCCCCAACTATCCCTATTAATCATTACGTCGATCCTAGAAACCAACAAAATAGAATCAAACGTCCTATTTCATTATTCCATGCTAATGTATTCAAGCGCGAGCTTGCTTTAAACACTCTAATTTTTTCAAAGTAACAGTCCTGATTTCCCATGACACCAAATTAATGACATCGTGGTTCGTCAGAAGGGAGAAACCAATAATGCTAGTACGTACAAAGTACGACCGACATATTAGTCCCGAAATTCAACTACGAGCTTTTTAACTGCAACAACTTTAATATACGCTATTGGAGCTGGAATTACCGCGGCTGCTGGCACCAGACTTGCCC
+
DDDDDIIIIIHIIIIIIIHIHIIIIIIIIIIIIIIIIIIIIIIIIIIIIIIIIIIIIIIHIIHIHIIIHIIDHIIIIIIIIIIIIIIHIIIIIIIIIIIIIIIIIIHIIIIIIHIIIIIIIHIIIIIIIIIIIIIIIIHHIIIIIIIIIIIIIIIIIIIIIIIIIIIIIIIIIIIIIIIHIIIIHIIIIIIIIIIIIIIIIIIIIIIIIIIIIIIIIIHGIIIIIIIIIIIIIIIIIHIIIIIIIIIIIIIIIIIIIIIIIIIIIIIIIHIIHIIIIIIIIIIIIIIIIIIHIHIIIIIIIIIIIIIIIIIIIIIIIIIIIIIIIIIIIIIIIIDDDDD
@HISEQ:969:HM2KJBCX2:2:1101:10152:54074 2:N:0:ACTATGCA
CACGAGCTACTCCCCAACTATCCCTATTAATCATTACGTCAATCCTAGAAACCAACAAAATAGGATCAAACGTCCTATTTCATTATTCCATGCTAATGTATTCAAGCGTTAGCCTGCTTTAAACACTCTAATTTTTTCAAAGTAACAGTCCTGTTTCCCTGCAACACCAAGTAAATGACATCACAGTTCTTCAAGAAGGAGGAATCAGTGAGGCCAGTGCATACCAGTGGCACGACCAACCTACTGACCCCGAAATTCAACTACGAGCTTTTTAACTGCAACAACTTTAATATACGCTATTGGAGCTGGAATTACCGCGGCTGCTGGCACCAGACTTGCCCTCCAA
+
CDDDDIIIIHIIIIIIIIGIIIIIIIIIIIIIIGIIIIIIIIIHIIIIIIIIIIIIIIIIHIHHHEHEHIGHIIIIIIIIGIIIIIIIIIIIICHHIIIIIIIIIIIIIIIIIIIIIIIIIIIIIIIIIIIIIIIIHIIIIIIIIIIIIIIIIIIIIIIIIIIIIIIIIIIIIIIIIIIIIIIIIIIIIIIIIIIIIIIIIIIIIIIIIIIIIIIIIIIIIIIIIIIIIIIIIIIIIIIIIIIHHIIIIIIIIIIIIIIIIIIIIIIIIIIIIIIIIIIIIIIIIIIIIIIIIIIIIIIHHIIIIIIIIIIIIIIIIIIIIIIIIIIIIIIIIIIIIIIIIDDDDB
@HISEQ:969:HM2KJBCX2:2:1101:9726:51897 2:N:0:ACTATGCA
CACGAGCTACTCCCCAACTATCCCTATTAATCATTACGGCTCTCCTAGAAACCAACAAAATAAGAGCGCCGTCCTATTCCATTATTCCATGCTAATGTATTCGAGCAAAGGCCTGCTTTGAACACTCTAATTTTTTCAAAGTAAAAGTCCTGCTTCCCAAACCACGCCCAATAAAGGGCATGGCGTTCCGCAGAAGGAAAGGCCCGGCGCAACCAGTGCACGCGGTGAGGCGGACCGGCCCGCCAGGCCCAAGGTTCAACTACGAGCTTTTTAACTGCAACAACTTTAATATACGCTATTGGAGCTGGAATTACCGCGGCTGCTGGCACCAGACTTGCCCTCCAA
+
DDC@D??HIIIIIHHHIIIIEHHHHIIIIC?1DGE1<DHDHIHHIHIHCHGHGEHHHHHHIH1<1<@EHC/<?/EHFHIIIHHIHHHE@EDC@HIGIHG?D@@<FEEEG@D?FHFEFEHEGGHHGIHHHBHHHHHCFHGHG@HHFFCGHE@CHC@HEFHEHGIIHHEEEEHEHEGHHHCHHDIHHDIIHGHHGHFIIIHHDH<EDIHDE@EHGIIIIIHHC:DIIIIHHFHHHDIIHHHICIHDHHG??FHG1FHGHHCCHEC<1?CEHIIHGHIIIIIIHHHEHHEFHF0HGIHIHHHHGCIIIIIIIIHGHHHIHHIHHIHIIIIIHIHGEIIHE?GC0?DDD
@HISEQ:969:HM2KJBCX2:2:1101:12899:53539 2:N:0:ACTATGCA
CACGAGCTACTCCCCAACTATCCCTATTAATCATTACATCGATCCTAGAAACCAACAAAATAGAATCGGATGTCCTATTTCATTATTCCATGCTAATGTATTCAAGCGTAAGCTTGCTTTAAACACTCTAATTTTTTCAAGGTAACAGTCCTAATTCCCCATAACATCAAATAAATGACATTATGGTTCTTTAGAAGGTGAGAACCAATAAAACCAGTACATACCAAGGCATGACCGATTCCTTGATCCCGAAATTCAACTACGAGCTTTTTAACTGCAACAACTTTAATATACGCTATTGGAGCTGGAATTACCGCGGCTGCTGGCACCAGACTTGCCCTCCAA
+
CDDDDIHIIIIIIIIIIIIIIIIIIIIIIIIIIIIIIIIHHHIIIIHIIIIIIIIIIIIHIHHIIIIIIIIIIHIIHIIIIHIIEHIHIIIIFHHIIIIIIIIIIHIIIIIGIIIIIIIIIIIIIHIIIHHHIIIIIIHIIIIIIIIIIIIHIIIHIIHIIIIIIIIIIIIIIIIIIIIIHIIIIIIIIIIIIIIIIIHIIIHHHIIIIIIIIIIIIIIIIHIIIIIIHIIIIIIIIIIHIHHHIIHIIIIIIIHHIIIIIIIIIGIIIIIIIIIIIIIIIIIIIIIIIIIIIIIIIIIIIIIIIIIIIIIIIIIIIIIIIIIIIIIIIIIIIIIIIIIIDDDDD
@HISEQ:969:HM2KJBCX2:2:1101:19055:54103 2:N:0:ACTATGCA
CACGAGCTACTCCCCAACTATCCCTATTAATCATTACGTGATCCTAAAACCAACAAAATAGAACCATCGTCCTATTTTATTATTCCATGCTAATGTATTCAAGCAAAAATGCCCGCTTTAAACACTCTAATTTTTTCAAAGTAAAGGTCCTGATTCATCGAAACACCCAAGAGCATCCCGAATCACCAGAAGGTGAGAAATTGGCTACACACCGTTTCATGCCCCTAAAGGCACAATCGATATATCCCAATCCCGAAATTCAACTACGAGCTTTTTAACCGCAACAACACTAATATACGCTATTGGAGCTGGAATTACCGCGGCTGCTAACACCAGACTTGCCCTCCAA
+
DDDDBHHHIFHIIEHHHHHIIFHHIIIIIIHIIHIIIHHHIIHGHIIIIIIIHIIHHIIHCGIIIHICHIIIHHHCGIIIIGC@HEHFFHHIHHGHECEHIEGHIHIICEHIIHHHIHHIIHHHIIHHHHHHHCFHIIHGHHHHCAGGHGGIHHIHHHIIIIHEIIIIHGH?GIIIIHHFHGHHII;HHGIHHHHHHIIGHHC?HIHHHHIHE?HIIIIIIIHHIHHEHFEIIIIIIHIIHHHEFHFFFDEIHHIIIIIIIIHHHHIIHIIHIIIIHHIHGIIIIIHHGGCIGHIHGHIHIIIIIIIGIIIIIIIIIIIHIHFHHEIIIIHHHGHFHIIIHIIH@DD@@
@HISEQ:969:HM2KJBCX2:2:1101:12674:55210 2:N:0:ACTATGCA
CACGAGCTACTCCCCAACTATCCCTATTAATCATTACATCGATCCTAGAAACCAACAAAATAGAATCGGATGTCCTATTTCATTATTCCATGCTAATGTATTCAAGCGTGAGCCTGCTTTAAACACTCTAATTTTTTCAAGGTAACAGTCCTAATTCCCCGTGACACCAAATTAATGGCATTACGGTTCTTTAGAAGGTGAGAAATCAATAATATCAGTACATACCAACGGCATGACCGAAACATTGATCCCGAAATTCAACTACGAGCTTTTTAACTGCAACAACTTTAATATACGCTATTGGAGCTGGAATTACCGCGGCTGCTGGCACCAGACTTGCCCTCCAA
+
DCDDDIIIIIIIIIIIIIIIIIIIIIIIIIIIIIIIIIIIIIIHIIIIIGIIIHIIHIHIIIIIHHIIIIIIIIIIIIIIIIIIIHHGHHIGIIIGIHIHIIHIIIIIHIIIIIIIIIIIIEHHIIIIIIIIIIIIIIIIIIHIIIHIIIIIIIIIIIIIIIIIIIIHIIIHIIIIIIIIIIIIIIIIIIIIIIIIIIIIHIIIIIGIIIIIIIIIIIIIIIIIIIIIIIIIIIIIIIIIIIIIHGIIIIIIIIIIIIIIIIIIIIIIIIIIGIIHIIIIIIIIIIIIIIIIIIIIIIIIIIIIIIIIIIIIIIIIIIIIIIIIIIIIIIIIIIIIIIIIIIDDDDD
@HISEQ:969:HM2KJBCX2:2:1101:6022:55587 2:N:0:ACTATGCA
CACGAGCTACTCCCCAACTATCCCTATTAATCATTACGTCAATCCTAGAAACCAACAAAATAGGATCAAACGTCCTATTTCATTATTCCATGCTAATGTATTCAAGCGTTAGCCTGCTTTAAACACTCTAATTTTTTCAAAGTAACAGTCCTGTTTCCCTGCAACACCAAATTAATGACATTACAGTTCTTCAAGAAGGAGGAACCAGTAAAGCCAGTACATACCAGAGGCACGACCAACCTACTAATCCCGAAATTCAACTACGAGCTTTTTAACTGCAACAACTTTAATATACGCTATTGGAGCTGGAATTACCGCGGCTGCTGGCACCAGACTTGCCCTCCAA
+
DCDCDIIIIIIIIIIIIIIGIIIIIIIIIIIIIIIIIIIIIIIIIIHIHIIIHIIIIIIIIGGHHIIIIIIIIIIIIIIIIIIIIHHIIHIIIHIIIIIIIIHIIIIIIIIIIIIIIIIHIIHHIIIIIIIHIIIIIIIIIIIIIIIIIIIIIIIIIIIIIIIIIIIIIIIIIIIIIIIIIIIIIIIIIIHIHIIIIIIHIIHHIIIIIIIIIIIIIIIIIIIIIGIIIIIIIIIIIIIIIHGGGIHIIIIIIIIIIIIIIIIIIIHIHIIIIIIIIIIIIIIIIIIIIIIIIIIIIIIIIIIIIIIIIIIIIIIIIIIIIIIIIIIIIIIIIIIHIIIIIDDDDD
@HISEQ:969:HM2KJBCX2:2:1101:7524:55512 2:N:0:ACTATGCA
CACGAGCTACTCCCCAACTATCCCTATTAATCATTACGTCAATCCTAGAAACCAACAAAATAGGATCAAACGTCCTATTTCATTATTCCATGCTAATGTATTCAAGCGTTAGCCTGCTTTAAACACTCTAATTTTTTCAAAGTAACAGTCCTGTTTCCCTGCAACACCAAATTAATGACATTACAGTTCTTCAAGAAGGAGGAACCAGTAAAGCCAGTACATACCAGAGGCACGACCAACCTACTAATCCCGAAATTCAACTACGAGCTTTTTAACTGCAACAACTTTAATATACGCTATTGGAGCTGGAATTACCGCGGCTGCTGGCACCAGACTTGCCCTCCAA
+
D?@DDHHHHGHHCHIEGHHEGHIIII@HHHIII?EHHHIH=GHHH1FCHIIHIFEHEE@GFE<FE1<G1C<C<FC<@@GHIIFFHHEHHGCHGH1DHFGHHHFDHHHHIHIIH@FGEEHHHE<HFGHGHGGHIIIIIIHGIIIIIIIIIHHHHHHHIIIIHHG?GIHHGHHHGIIHIIIHFHIIHEI:HIIHIGIIIIHGIHHCGEHIIHIIIHHFIIIIIHHGHHIIIHHIIIHFD1FIIIHGHHHCIHIIIIHHEIHCGHHIIHHEHIIIIIHIIIIIIIIIIIIHIIHIIIIIIIIHIIIHIIIGHIIIIIHHIIIIIIIIIIIIIIIIIIIIIIIIIDDDDD
@HISEQ:969:HM2KJBCX2:2:1101:18469:55997 2:N:0:ACTATGCA
CACGAGCTACTCCCCAACTATCCCTATTAATCATTACTTCAGTCCTAGAAACCAACAAAATAGAACTAAAGTCCTATTCCATTATTCCATGCTAATATATTCAAGCAAACATGCCTGCTTTAAACACTCTAATTTTTTCAAAGTAAAAGTCTTGGATCCCTAGCGCACTCAATTAAGAGCACACTAGTTCCCCAAAAGGAAAAGCCCAAAGTTGCAGTACAAACCTTTCGGTTGACGGCAACTATAAGCCCAAAATTCAACTACGAGCTTTTTAACTGCAACAACTTTAATATACGCTATTGGAGCTGGAATTACCGCGGCTGCTGGCACCAGACTTGCCCTCCAA
+
DADDDIIIIIIIHIIIIIIIIIIIIIIIIIIIIIIIIIIIIIIIIIIIIIIIIIIIIIIIIHHHHIIIIIIIIIIIHHHHIIIIIIHIIIIHIHIIIIIIIHIHHIIIIIIIHIIHIHHHIIIHIIIIIIIIIIIIIHIIIIIIIIIIIIIIIIIIIIIIIIIIHIIIIIIIIIIIIIIIIIIIIIIIIIHIIIIIIIIIIIHIIIIIIIIIIIIIIIIIIIIIIIIIIIIIIIIIIIIIHHHHHIIIIIIIIIIIIIIIIIIIIIIIIIIIIIIIIIIIIHIIIIIIIIIIIIIIIIIIIIIIIIIIIIIIIIIIIIIIIIIIIIIIIIIIIIIIGIIIIDDDDD
@HISEQ:969:HM2KJBCX2:2:1101:12677:56617 2:N:0:ACTATGCA
CACGAGCTACTCCCAACTATCCCTATTAATCATTACGGTGATCCTAGAAACCAACGAAATAGAATCAGTCCGTCCTATTTCATTATTCCATGCTAATGTATTCAGACGATAGTCTGCTTTAAACACTCTAATTTTTTCAAAGTAACAGTCCTGATTTCCCATCACACCAAATAAATGGCATGAAAGTTCCTCAGAAGGTAGAGATCCATCTCACCAGTGCAGACAATTAAGCCTGACCAATGGGTAGACCCCGAGGTTCAACTACGAGCTTTTTAACTGCAACAACTTTAATATACGCTATTGGAGCTGGAATTACCGCGGCTGCTGGCACCAGACTTGCCCTCCAA
+
ADDDCIGDGHIHHHIIIIIHHIIIIIIIFHGHCHFEEEHIHCHHHEHIIIFG1<GGHFHHIEHFHHHFG1FHGFDHHHIIFFHIC@GH@1GHIIIHHIHIHGHHHIIIIGIIIHHHIIHHHHIIHIHHGHHHHHIIIIIHHHIIIIHIII9IIIIHHHHHGHIHHIIIIIIIIIIHHIIHIIIIHFHHIHIIIIIHHIIIIIIIIHIIHGGIHHHHIHCHHHIIIIIIIFIIIIIHHHIIIHHHGCIHCHIIIHFIIHIIIIIIIIIIIIIIIIIIIIIIIIIIIIHEHIIIIHIIIIIIIHIIIIHIIIIHIHIIIIIIIIIHIIIIIIIIIIIIIIIIIHDDDDD
@HISEQ:969:HM2KJBCX2:2:1101:5707:56884 2:N:0:ACTATGCA
CACGAGCTACTCCCCAACTATCCCTATTAATCATTACATCGATCCTAGAAACCAACAAAATAGAATTGGATGTCCTATTTTATTATTCTATGCTAATGTATTCAAGCGTGAGCCTGCTTTAAACACTCTAATTTTACAAAGTAACAGTCCTAATTCCCCGTGACACCAAATTAATGGCATTACGGTTCTTTAAAAGATGAGAAATTAATAATATCAGTACATACCAACGGCATGACCAAAACATTGATTTCGAAATTCAACTACGAGCTTTTTAACTGCAACAACTTTAATATACGCTATTGGAGCTAGAATTACTGTGGCTGCTAGCACCAGACTTGCCCTCCAA
+
DDDDDIIIIHIIIIIIIHIIIIIIIIIIIIIIIIIHIIIIIIIIIIIIEHHIIIIIIIIHHIIHHIEHHIIIIIIHHIHIIIIIHHCHHIIIIIGEIIIIIHHHIIIIIIIIIIIIIHIIIIIIIIHHIIIIIIIIIIIIHIIIIIIIIIHFIHIIIHIIIIIIIIGHIIIIIIIIHIIIHIIIIIIHHHHHIIIIIIIIIIIIIIIIIIIIIIIIIIIIIIIIIIIIIIIIIIIHIIHIHIIIHIIIIIIIIIIIIIIIIIHIIIIIIIIIHHHIIIIIIIIIIIHIIIIIIIIHIIIIIIIIIIIIIIIIGIIIIIIIIIHIIIIIIIIIIIIIIIIIIDDDDD
@HISEQ:969:HM2KJBCX2:2:1101:2255:56013 2:N:0:ACTATGCA
CACGAGCTACTCCCCAACTATCCCTATTAATCATTACGTCAACCCTAGAAACCAACAAAATAGGATCAAACGTCCTATTTTATTATTCCATGCTAATGTATTCAAGCGTTAGCCTGCTTTAAACACTCTAATTTTTTCAAAGTAACAGTCCTGTTTCCCCGCAACACCAAATTAATGGCATCACGGTTCTTCAAGAAGGAGGAATCAGCAAGGCCAGTTCATACCAGTGGCACGACCAACCTGCTGACCCCGAAATTCAACTACGAGCTTTTTAACTGCAACAACTTTAATATACGCTATTGGAGCTGGAATTACCGCGGCTGCTGGCACCAGACTTGCCCTCCAA
+
DDBDDIIIIIIIIIIIIHHIHHIIIIGIIHHIIIIIIIIIIIIIIIIIHIIIIIIIIIHEHFGHFFIIIHIDHHEHHHHICHHIIIIGIIIHFHHEHHIGHFFHHIIIHIH@HIIIIGECHGHIIIGHHHIIIHIIEHHIHHHHIGIGHICHFIIHIHHHHEHHHIIHHIIFHIIHHFHHHHEHHHHHHHHIIIHHHHFIHHIHHIHIHHH@HFIIIIIIIIIHIHEHGIIIHECDC@FHIIHHFECHICE?HEIGIIIIIHHEIIIIIIIHEIHIIIIGHHCIIIHHHEF=IIIIHEHEIIHHHIGHFEGGIHGGIIHIIIIIIHHHEHIHGFE?EHHHGDDDDD
@HISEQ:969:HM2KJBCX2:2:1101:11928:57445 2:N:0:ACTATGCA
CACGAGCTACTCCCCAACTATCCCTATTAATCATTACGGTGATCCTAGAAACCAACAAAATAGAACCATGCCGTCCTATTCTATTATTCCATGCTAATGTATTCGAGCAAAAATGCCTGCTTTAAACACTCTAATTTTTTCAAGGTAAAGGTCCTGGATCCGCAAGACACCCAATAAAGGACATCAAGTTTCTCCAGAAGGTGAGAAATCAACAGTAACAGTTCATACCCCTTAAGGCATGACCATCACGTCAATCCCGAAATTCAACTACGAGCTTTTTAACTGCAACAACTTTAATATACGCTATTGGAGCTGGAATTACCGCGGCTGCTGGCACCAGACTTGCCCTCCAA
+
DDDDDIIIIIIIIIIIIIIIIIGIIIIIIIIIIIIIIIIIIIIIIHHHIIIHIIIIIIHHHHIHHIIIIHHIIIIIIIGHIIHHIHIIIHHHGHIIHIIIIIHHHHIIIIIIIHGIIHHIHIIIHHIIHIIIHHHHIHIHIIIIHIIIIIIIIIIIIIIIIIHIIIIIIIIIIIIIIHHIIIIIIIIIIHHIIIIIIIIIIIIIIIIIIIIIIIIHIHIIIIIIIIHIIIIIIIIIIIIIIIIIIIIHIIHHIIIIIIIIIIIIIIIIIIIIIIIIIIIIHGIIIIIIIIIIIIIIIIIIIIIIIIIIIIIIIIIIIIIIIIIIIIIIIIIIIIIIIIIIIIIIIIIIDDDDD
@HISEQ:969:HM2KJBCX2:2:1101:5800:57330 2:N:0:ACTATGCA
CACGAGCTACTCCCCAACTATCCCTATTAATCATTACGGTGATCCTAGAAACCAACGAAATAGAATCAAGCCGTCCTATTTCATTATTCCATGCTAATGTATTCAGACGTTAGCCTGCTTTAAACACTCTAATTTTTTCAAAGTAACAGTCCTGATTTCCAATCACACCAAATTAATGACATGAAAGTTCCTCAGAAGGTAGAGATTTATCTCACCAGTACAGACAATTAAGCCTGACCAATGGGTAAACCCCGAAGTTCAACTACGAGCTTTTTAACTGCAACAACTTTAATATACGCTATTGGAGCTGGAATTACCGCGGCTGCTGGCACCAGACTTGCCT
+
DDDDDIIHIIIIIIIIIIIIHIIIIIIIHIIIIIIIIIIHIIIIHIIIFHIIIIIIIIIGIIIIIIIIIHIIIIGIIIIIIIIHIHIHIIIIIIIIIIIIIHIIIIIIIHIIIIIIIIIIIHHGIIIIIIIIIIIIIIIIIIIHIIIIIIIIIIIIIIHIIHIIIIIIHIIIIHIIIIIIIIIIIIIIIIIIIHIIIIIIIIIHIIHIHGIIIIIIIHIIIIIIIIIIIIIIIIIIIIIIIIIHIIIIIIIIIIIIIIIIIIIIIIIIIIIIIIIIIIIIIIIIIIIIHIIIIIIIIIIIIIIIIIIIIIIIIIIIIIIIIIIIIIIIIIIIIIIIIIDDDDD
@HISEQ:969:HM2KJBCX2:2:1101:11417:57955 2:N:0:ACTATGCA
CACGAGCTACTCCCAACTATCCCTATTAATCATTACGGTGATCCTAGAAACCAACAAAATAGAACCATGCCGTCCTATTCTATTATTCCATGCTAATGTATTCGAGCAAAAATGCCTGCTTTAAACACTCTAATTTTTTCAAGGTAAAGGTCCTGGATCCGCAAGACACCCAATTAAGGACATCAAGTTTCTCCAGAAGGTGAGAAATCAACAGTAACAGTTCATACCCCTTAAGGCACGACCATTACGTCAATCCCGAAATTCAACTACGAGCTTTTTAACTGCAACAACTTTAATATACGCTATTGGAGCTGGAATTACCGCGGCTGCTGGCACCAGACTTGCCCTCCA
+
DD@0D<CH1FC11DGHEG<F<@<CFH?GHH1FD1F?GHH@@1<<CG?@D1D<<@01<1F@1CEG@1GEHH?/<??EHHHCCEECHHE111<<DFFGHH1F1<HHIIHHIIHHEHFDCHHHEGHECHHHHHHHEFEHFFHEHHIIHIIGHIIIGIIIIIHCHHIIHHIHHEGHHIIIHHIIHHIIIHIHEGFEIHIGII;IIHHGI;FGFHHIIIHHGHHHGIIHIIIIHFHGGGHEGIIIIHGGHIHFHFIIIIHIIIIHCHHHHIIIHHIHIIHHIHIIHIHIIIIIHGFCIHIIIIHHIIIIIIIIHHCGHIHIHHIIIIGGHHEIIIIIIIIIHHHFCGHIIHBDD@<
@HISEQ:969:HM2KJBCX2:2:1101:9284:57456 2:N:0:ACTATGCA
CACGAGCTACTCCCCAACTATCCCTATTAATCATTACGTCGATCCTAGAAACCAACAAAATAGAATCAAACGTCCTATTTCATTATTCCATGCTAATGTATTCAAGCGTGCGCCTGCTTTAAACACTCTAATTTTTTCAAAGTAACAGTCCTGATTCCCCACGACACCAAATTAATGACATCGCGGTTCTTCAGAAGGTAGGAACCAATAATGCCAGTGCGTACCGAAGCACGACCAACAATTTGATCCCGAAATTCAACTACGAGCTTTTTAACTGCAACAACTTTAATATACGCTATTGGAGCTGGAATTACCGCGGCTGCTGGCACCAGACTTGCCCTCCAA
+
DDDDDIIIIIHIIIIIIIIIHIIIIIIIIHIIIIIIIIIIIIIIIIIIHIHICHIIIFHHIIHHIIIIIIHHGHIHHIIIIIHHIIIIIIIIIIIIIIIIHFGHGHGIIHHIIHHHIIIIIIIIIIIHIIHHIHHEIIIHHHIIIHIHHIIGIHHIIIIHFEHHHHEHEHHHIIHIHHIIGIHHHIHIIHIHHIIHHHIIHHHHHIIIIIIIIHIIIHIH;HHIIIIIHII=IIIIIIH=HHFGHDIIIIHIIIHIHIIIIHHHEHIHIIIIHHIHIIIIIIHEHHIIIIIIIIHGEHCHIIIIIIIIIIIIIIIIIHIIHIIIIIHIIIIIIIHHFIIIDDDDD
@HISEQ:969:HM2KJBCX2:2:1101:4619:58419 2:N:0:ACTATGCA
CACGAGCTACTCCCCAACTATCCCTATTAATCATTACTTCAGCTCTAGAAACCAACAAAATAGAACCAAAGTCCTAAATTATTATTCCATGCTAATGTATTCATAGCAAAAAGCCTGCTTTAAACACTCTAATTTTTTCAAAGTAAATGATCTGGATCGCGTGTCCGGCCCAGTGAAGGGTAGACACGTTTTCCAGAAGGATGGCAGACACGCACCGGCACTCACACACGTAACCGTGGCGGGCCAGGCATATCAAACCAGAAATCCAACTACGAGCTTTTTAACTGCAACAACTTTAATATACGCTACTGGAGCTGGAATTACCGCGGCTGCTGGCACCAGACTTGCCCTCCA
+
DDDDDIIIIIIIIIIIIIIIIIIIIIIIIIIIIIIIIIIIIIIIIIIIIIIGIIIIIIIIIIHHIIIIIIFHHIIIIIIIIIIIIIIHIIIIIIIIIIIIHGHIIIIIIIIIIHIIIIHIIIIIHIIIIIIIIIIIIIIIIIIIIIIIIIIIIIIIHIIIIIIIHIHIIHIIIIIIIIIIIIIIIIIIIHIIHIIIIIIIIIIIIIIHIIIIIIIIIIIIIIIIIIIIIIIIIIIIIIIIIIIIIIIIHIIHGIIIIIIIIIIIIIIIIIIIIIIIIIIIIIIIIIIIIIIIIIIIIHIIIIIIIIIIIIIIIIIIIIIIIIIIIIIIIIIIIIIIIIIIIIIIIIIIIDDDDD
@HISEQ:969:HM2KJBCX2:2:1101:4050:58607 2:N:0:ACTATGCA
CACGAGCTACTCCCCAACTATCCCTATTAATCATTACGGTGATCCTAGAAACCAACAAAATAGAATCATGCCGTCCTATTTTATTATTCCATGCTAATGTATTCAAGCAAAATGCCTGCTTTAAACACTCTAATTTTTTCAAAGTAAAGGTCCTGGTTCCCCGCGACACCCAATTAAGGGCATCGTGGTTCTCCAGAAGGTGAGAAATTGACTACACCAGTTCATACCCCTTAAGGCACGACCGATGTGTCAATCCCGAAATTCAACTACGAGCTTTTTAACTGCAACAACTTTAATATACGCTATTGGAGCTGGAATTACCGCGGCTGCTGGCACCAGACTTGCCCTCCAA
+
DDDDDIIIIIIIIIIIIIIIIIIIIIIIIIIIIIIIIIIIIIIIIIIIIIIIIIIIHIIHIIIHHIIIIIGGIIIHIIIHIIIIIIIIIIIIIIIIIHIHIEHHHIHHIHIIIIIIIIIIHIIIIIIIIIIIHIIIIIIIHIIIIIIIIIIIIHIG4IIIIIIIIIIIIHIHIIIIIIIIIIIIIIIIIIIIIIIIIIIIIIIIIIIIIIIIIIIIIIIIIIIIIIIIIIIIIIIIIIIIIIIIIIIIIIHIIIIIIIIIIIIIIIIIIIIIIIIIIIIIIIIIIIIIIIIIHIIIIIIIIIIIIIIIIIIIIIIIIIIIIIIIIIIIIIIIIIIIIIIIIIIIIIIDDDDD
@HISEQ:969:HM2KJBCX2:2:1101:5337:59380 2:N:0:ACTATGCA
CACGAGCTACTCCCCAACTATCCCTATTAATCATTACGTCGATCCTAGAAACCAACAAAATAGAATCAAACGTCCTATTTCATTATTCCATGCTAATGTATTCAAGCGTGAGCCTGCTTTAAACACTCTAATTTTTTCAAAGTAACAGTCCTGATTCCCCAAGACACCAAATTAATGACATCATAGTTCGTCAGAAGGAAGAAACCAATAAATTAGTACGTACCAAGGCACGACCAACATATTGATCCCGAAATTCAACTACGAGCTTTTTAACTGCAACAACTTTAATATACGCTATTGGAGCTGGAATTACCGCGGCTGCTGGCACCAGACTTGCCCTCCAA
+
DADDBHHIIIIIIIIHHIHHHFHHIHIIIGHIHGHIIIIIIIHIIIIICHHIHHIIIEIIIIIIIIHIIGEHHIIHEHHHIHIIIHHCCHE@HIHEEEHHHIHHIIIIHGHHHGIHHHEHHGCHH@EHHIGHHHEHHHIIHGIHHH@GFHHHHCGHHIIIIHIHIIIIIHHHIIIIHFGHFHIIHHHEHEGFGG@GHIHHFDD@?DGHEEEHDHHIIHDEAEGEIHIIHHDHHHCHHEC11C<C/DCC1HFGHCCE?IHECCHHHIHGGFGFCIHIHEIHEHHD<G<@C<<EHIIIIIIHHHIGHEHGFG<FE<HHGIHHHIIHIHHIIHIHHEHFHHIDD?DD
@HISEQ:969:HM2KJBCX2:2:1101:4358:59838 2:N:0:ACTATGCA
CACGAGCTACTCCCCAACTATCCCTATTAATCATTACGTCAATCCTAGAAACCAACAAAATAGGATCGAACGTCCTATTTCATTATTCCATGCTAATGTATTCAAGCGTGAGCCTGCTTTAAACACTCTAATTTTTTCAAAGTAACAGTCCTGATTCCCCACAACACCAAATAAATGACATCATGGTTCGTCAGAAGGGAGAAACCAACAATACCAGTACGTACCGAAGCACGACCGACATGATGGTCCCGAAATTCAACTACGAGCTTTTTAACTGCAACAACTTTAATATACGCTATTGGAGCTGGAATTACCGCGGCTGCTGGCACCAGACTTGCCCTCCAA
+
DDDDCIIIIIHIGIIHHHIIIIGIIHIHHHIHIIHHIHIIIIIHIIIIIIHIHHHIIIIIHHHHGHHGGEHHIIIIIIGIIIIIIIIEHEGHHEHIIIIIHDEIIIIIIHIIHIIIIIHHIIIIIIIHHHEHIIIIHHHHHIHIIIIHIIHHHHHHHFHIIIHIHEIHHIIIHHIIHHIHIIHHIIIIIIHHIIIIIIIIIHHIIIIIIIIIIIIIIIIIIIIGIIIIIIIIIIIIIIIIIHHHIIIIIHIIHEIIIIHIHHIIIIHHFFHIIIIIIIIIIHIIHIIIIIIIHIIHIHHHIIIIIIIIIIIIIIIHHIIIIIIIIIIIIIIIIIIIIIIIDDDCD
@HISEQ:969:HM2KJBCX2:2:1101:18456:59909 2:N:0:ACTATGCA
CACGAGCTACTCCCCAACTATCCCTATTAATCATTACGGCGGTTCTAGAAACCAACAAAATAGCACCACGCGTCCTATTTCATTATTCCATTCTAATGTATCCGAGCATACGCCTGCTTTGAACACTCTAATTTTTTCAAGGTAATGGTCCTGGTTCCCCGACACACCCAACAAAGGACATGCCGACTCACCAGAAGGATAGGCCCGGCGTCGGAACAGTGCTCACCCAGAGGGCGGACCGCCCGGCCAGACCCAAAATTCAACTACGAGCTTTTTAACTGCAACAACTTTAATATACGCTATTGGAGCTGGAATTACCGCGGCTGCTGGCACCAGACTTGCCCTCCAA
+
DAD?DDCHHHI@GHHHDHHCCHHHIIIIIIIHHGHIHHHH</<E<GHHIHHEHHHHHHHCFHIGEE?G@DD/C<CEFHHH<<<<<GH1<<C1<D<C?<GHHHGIHGIIIHHHHCEHH?ECGGBFEFHFIIIIIHHBEGHHHHHHHHHHGIHEEEIIHIHIIIHHHHDIIIHHHEIGIFIIIHHIHHEHFHIIIHIHIIHHEGIHIIIIIIIHHIIIHIGIIHGIIIIIIIIGIIGHIHGIIIIHHHHCFHHIHIIHHGHHFGHHEEHHEIIHIIIIIIHIIIIIIIIIHHHIIIIIHIIHHHGIIIIIIIIIIIIIIIIIIIIIIIIIIIIIIIIIIIIIIHIIADDDD
@HISEQ:969:HM2KJBCX2:2:1101:11202:60113 2:N:0:ACTATGCA
CACGAGCTACTCCCCAACTATCCCTATTAATCATTACTTCAGTCCTAGAAACCAACAAAATAGAACCGAAGTCCTAAATTATTATTCCATGCTAATGTATTCAAGGCATAAGCCTGCTTTAAACACTCTAATTTTTTCAAAGTAATAGAGCTAGATCGCGACGACAGCCCAGTGAAGGGTGCCGCCGTTTTCTAGCAGGATGGCAGACGCGCGCCAGCACTCACACTCGTAACCGAGGCGGGCCAGGTGCGTCAAACCAGAAATCCAACTACGAGCTTTTTAACTGCAGCAACTTTAATATACGCTATTGGAGCTGGAATTACCGCGGCTGCTGGCACCAGACTTGCCCTCCAA
+
BDDDDIIIIIIIIIIIIIIIIIIIIIIIIIIIIIIIIIIIIIIIIIIHIIIIHHHIIHIIIIIIIIIIIHIIIIIIIIIIIIIIHIIHHIIIIHIIIIIHHHHIIIIHIIIIIIIIIIIIIIHIIIHIIIIIIIIHIIIIIIIIIIIIIIIIIIIIIIIIHIIIIIIHHIIHIIHIGIIIHIIIIIIIIIIIHIIIIIIIIIIIIIIIIIIIIIIIHIIIHIIIIIIIIIIIIIIIIIIIIIIIIIIIIHIIHIIIIIIHIIIIIIIIIIIIIIHIIIGIIIIIIIIIIIIIIIIIIIIIIIIIIIIHIIIIIIIIIIIIIIIIIIIIIIIIIIIIIIIIIIIIIIIIIDDDDD
@HISEQ:969:HM2KJBCX2:2:1101:20059:60829 2:N:0:ACTATGCA
CACGAGCTACTCCCAACTATCCCTATTAATCATTACGTCAATCCTAGAAACCAACAAAATAGAATCAAACGTCCTATTTCATTATTCCATGCTAATGTATTCAAGCGTGCGCCTGCTTTAAACACTCTAATTTTTTCAAAGTAACAGTCCTGATTCCCCACGACACCAAATTAATGACATCGCGGTTCTTCAGAAGGTAGGAACCAATAATGCCAGTACGTACCGAGGCACGACCGACAGTCTGATCCCGAAATTCAACTACGAGCTTTTTAACTGCAACAACTTTAATATACGCTATTGGAGCTGGAATTACCGCGGCTGCTGGCACCAGACTTGCCCTCCAA
+
DDDDDIIHIIIIIIIIIIIIIIIIIIIIIIIIIIIIFHIIIIIIIIIIHIIIIIIIIIIIIIGIIIIIHHHIIHIIIIIIIIIHIIIIIIEHIHIIIIIIHIIIIIIIIIIIIIIHIIIIHIIHIIIHHGIIIHIIIHIIIIIIIIIIIIIIIIIIHIIIIIIIIIIIIIIIIIIHHHHHIIIIIIIIIIIIIIIIIIIIIIIHHIHIIIIIIIIIIIIIHIIIIIIIIIIIIIIIIIIIIHHIIIIIIIIIIIIIIIIIIIIIIIIIHIIIIIIIIIIIIIIIIIIIIIIIIIIIIIIIIIIIIIIIIIIIIIIIIIIIIIIIIIIIIIIIIIIIIIIDDDDD
@HISEQ:969:HM2KJBCX2:2:1101:11513:61056 2:N:0:ACTATGCA
CACGAGCTACTCCCCAACTATCCCTATTAATCATTACGGTGATCCTAGAAACCTACAAAATAGAACCATGCCGTCCTATTCTATTATTCCATGCTAATGTATTCGAGCAAAAATGCCTGCTTTAAACACTCTAATTTTTTCAAGGTAAAGGTCCTGGATCCGCAAGACACCCAATTAAGGACATCAAGTTTCTCCAGAAGGTGAGAAATCAACAGCGACAGTTCATACCCCTTAAGGCATGACCATCACGTCAATCCCGAAATTCAACTACGAGCTTTTTAACTGCAACAACTTTAATATACGCTATTGGAGCTGGAATTACCGCGGCTGCTGGAACCAGACTTGCCCTCCAA
+
DDDCDHHIIIIIIIIIIIIIHIIIIIHIIIHIIHHIIIIIIIIIIIHHIHIHIHIIHIHHIIHIIIIIIIHHIH/CHIIIHHHH@FFHIHIFHFHHIIHIIIHHIIHHHIHIIIIIHIIHIIHIIIIIIIIIIIHHHIIIIIIIIHIIIIIIIIIIIIHHIIIIIHHIHHIIIIIIHHIIIHIHIIIIIIIIIHIHHFIIIIIIIIIIIIIIIHIIIHHIIIIIIHHIHIIIIIIIIIIIIIIIIIIHIIIHIIIIIIIIIIHIIIHHIIIIIIIIIIIIHHIIIIIIIIIIIIIIIIIIHIIIIIIIIIIIIIIIIIIIIIIIIIIIIGIIIIHHIIIIIIIIIIIIDDDDD
@HISEQ:969:HM2KJBCX2:2:1101:16791:61688 2:N:0:ACTATGCA
CACGAGCTACTCCCCAACTATCCCTATTAATCATTACGTCAATCCTAGAAACCAACAAAATAGGATCAACGTCCTATTTCATTATTCCATGCTAATGTATTCAAGCGCGAGCCTGCTTTAAACACTCTAATTTTTTCAAAGTAACAGTCCTGATTCCCCACCACACCAAATTAATGACATGATGGTTCGTCAGAAGGTAGAAATCAGTAACACCAGTACGTACCGAAGGCACGACCAGCGTACTAATCCCGAAATTCAACTACGAGCTTTTTAACTGCAACAACTTTAATATACGCTATTGGAGCTGGAATTACCGCGGCTGCTGGCACCAGACTTGCCCTCCAA
+
DDDCDIIIIIIIHIHIIIHHIIIIIHIIIIIIIIHIIIHHIIIIHHIIIIIIIIGIHHIGIIHHIIHHFIHEEHIGIIIIIIIIIHHIIHHHHHHHIHHIHGHIHHCIHHIIIIIHHGHGHGHHIIHHIHIIIIIHHHHHIIIIIIIHIHIHHIIIIHHHIIIIHIHIHIIIIHIHHHIIHHIIIIIIIIHIIGIIIIIIIIIHIIIIIIHHIIHIIHHHIIIIHIIIIIIIIIIIIIIIIIHHIIIIIIIIIHIIIHGIIHIIIIIIIIIIIHIIIIIIIIHIIIIIIIHHHIIIIHHHIIIIIIIHHIIIIIIIIIIIIIIIIIIHHIIIIIIIIIIIDDDDD
@HISEQ:969:HM2KJBCX2:2:1101:18138:62083 2:N:0:ACTATGCA
CACGAGCTACTCCCCAACTATCCCTATTAATCATTACTTCAGTCCTAGAAACCAACAAAATAGAACTAAAGTCCTATTCCATTATTCCATGCTAATATATTCAAGCAAACATGCCTGCTTTAAACACTCTAATTTTTTCAAAGTAAAAGTCTTGGATCCCTAGCGCACTCAATTAAGAGCACACTAGTTCCCCAAAAGGAAAAGCCCAAAGTTGCAGTACAAACCTTTCGGTTGACGGCAACTATAAGCCCAAAATTCAACTACGAGCTTTTTAACTGCAACAACTTTAATATACGCTATTGGAGCTGGAATTACCGCGGCTGCTGGCACCAGACTTGCCCTCCAA
+
DDA0@C?FHHE@FHHH=GH?F1DEHIHIGHE@GHHFIGHHIIIH?EH@H?G@@GHIIHHFH@<GHCHHIHGH?FHHG@HFFFHE@GG11<C?CFHEIHIHFIIHHEHIIHHHHHHHFHHGGGGHGIIHHGGHEGHHACGHCHHHHIIIIHGHIHHFBHHHFCHHIHHHCE9HEEIIIHHEGEE/IHHEEHHIIIGIIIHHFIIIFGIIIIIIIGGIIIHGIHHHHIHGIFHHIIIIIIGHHIHHHIIGIIIHIHGHHCIHIIHHIIIGIIHIIIIHIHIIIIIIHHEGHIIIIHIIIIIHIIIIIIIHHGIIIIIIIIIIIIIIIIIIIIIIFHIIIHIIH@DDDD
@HISEQ:969:HM2KJBCX2:2:1101:12302:62038 2:N:0:ACTATGCA
CACGAGCTACTCCTAGACCCAACTATCCCTATTAATCATTACGGTGATCCTAGAAACCAACAAAATAGAACCATGCCGTCCTATTCTATTATTCCATGCTAATGTATTCGAGCAAAAATGCCTGCTTTAAACACTCTAATTTTTTCAAGGTAAAGGTCCTGGATCCGCAAGACACCCAATAAAGGACATCAAGTTTCTCCAGAAGGTGAGAAATCAACAGTAACAGTTCATACCCCTTAAGGCATGACCATCACGTCAATCCCGAAATTCAACTACGAGCTTTTTAACTGCAACAACTTTAATATACGCTATTGGAGCTGGAATTACCGCGGCTGCTGGCACCAGACTTGCCCTCCAA
+
DDDDDHIHIHHIIHIHIIHIIIIIIIIGHIIIIHHHHHIIIGIHFHHHEHHHEEHCHHIIIIIIIIIHEHHIIIIHHDHDHHHIIHHHHHHHIHCHIIIHE<FHHHIIGHHIHIIIIHIIIIIIIIHIIHIIIIIIHHHIIIIIIIHHHHIIIIHHFIHIIIHHHHHIIIHIIIIHHIIHIIIIIIIIIIIIIIHHIIHIIIIIIIIIIIHIIIIHHIII<GHIIHHHIIHIIIIIHIIIIIIIIHHIIIHCHHHFDIIHIIIHHHIHIIHGHCIIIHIIIIIIIIIIIIIIIIHIIIIIIIIIIIIIHD1HIIIIIIIIIIIIIIIIIIIIIIIIIIIIIIIIIIIIIIIIIDDCDD
@HISEQ:969:HM2KJBCX2:2:1101:5126:63342 2:N:0:ACTATGCA
CACGAGCTACTCCCCAACTATCCCTATTAATCATTACATCGATCCTAGAAACCAACAAAATAGAATCGGATGTCCTATTTCATTATTCCATGCTAATGTATTCAAGCGTGAGCCTGCTTTAAACACTCTAATTTTTTCAAGGTAACAGTCCTAATTCCCCGTGACACCAAATTAATGGCATTACGGTTCTTTAGAAGGTGAGAAATCAATAATATCAGTACATACCAACGGCATGACCGAAACATTGATCCCGAAATTCAACTACGAGCTTTTTAACTGCAACAACTTTAATATACGCTATTGGAGCTGGAATTACCGCGGCTGCTGGCACCAGACTTGCCCTCC
+
@DD0D/CHHHHHHIICHHIHEHHHHIHIIHHHHIIIIIHHHFHHCCH??GGHCHHIHHHIIIHHHIIEG=EEGH1FHEFEHGFHHEH?C1DGHE@EGHEHGDGHHHCHHHCCF?EHIHHHHHHEIIIIHHHHEHHIHIHHHHGIIHIIHFIHHIIGIHHC9I9HGC?GHHGGFHHG@EHIIHIIHHHHCFFIIIIIIIHEHEGIIHHIHEIIHHFHHFIHHHEDIIIIIIHHIIGIIHHIIHHHHEHIHIHEHHHIIIHIIIHHGIIIIHIIIIIHIIHIIHHIIIIIIIHIIHHHIIHIEHIIIIIHIHIHIIIIHIHIIIHIHIIIHIHHGD<CIIIHBDDDD
@HISEQ:969:HM2KJBCX2:2:1101:10803:62287 2:N:0:ACTATGCA
CACGAGCTACTCCCCAACTATCCCTATTAATCATTACGTGATCCTAAAACCAACAAAATAGAACCATCGTCCTATTTTATTATTCCATGCTAATGTATTCAAGCAAAAATGCCCGCTTTAAACACTCTAATTTTTTCAAAGTAAAGGTCCTGATTCATCGAAACACCCAAGAGCATCCCGAATCACCAGAAGGTGAGAAATTGGCTACACACCGTTTCATGCCCCTAAAGGCACAATCGATATATCCCAATCCCGAAATTCAACTACGAGCTTTTTAACCGCAACAACACTAATATACGCTATTGGAGCTGGAATTACCGCGGCTGCTAACACCAGACTTGCCCTCCAA
+
DDDDDIIIIIHIIIGHHIIFHHHIIIIIIIIIIIIIIIIIGHHIIIIIIIIIIIIHCHHIHEEHGIIHHHIHIEHHHIIIIHHCHHIIFEFHHICC?GCHHFDIIIIHIHGHHHIHHHHIIIIIIIIIIIIIIHIHIHIIHHHIIIHIIIHIHIHHIIIIIHHHIIIIIIHGIIIIIIIIHIHIIIIIIIIIIHIIIIHIIGIIIIIIIIHHIHIIIIII<IIIIIIIIIIIIIIIIIIHGIGIIFHGIIHIIIIIIIHIIIHHIHIIIIIIIIIIIIIIIIIIHIIIIIIIIHIHHIIIIHIGIIIIIIIIIIIIIIIIIIIIIIIIIIIIIIIIIHIIIIIIDDDDD
@HISEQ:969:HM2KJBCX2:2:1101:17814:63707 2:N:0:ACTATGCA
CACGAGCTACTCCCCAACTATCCCTATTAATCATTACGGTGGTCCTAGAAACCAACAAAATAGAACCACAACGTCCTATTCTATTATTCCATGCTAATCTATTCAAGCAAATGCCTGCTTTAAACACTCTAATTTTTTCAAGGTAATGGTCCTGGCTCCCCGGCACACCCAATAAAGGACATACTGGTTCACCAGAAGGTGGACCCGACACAGGACAGTACTCGCCAAAGACGGACCGCCCGGCCAGGCCTAAAATTCAACTACGAGCTTTTTAACTGCAACAACTTTAATATACGCTATTGGAGCTGGAATTACCGCGGCTGCTGGCACCAGACTTGCCCTCCAA
+
DDDDDIIIIIIIIIIIIIHIHFHIIIIIIHIICHHIIFGHIHIIIIHGIIIIIIIIIIHIIIHIHIGIHFHHIHIGIIIHIIIIIIIIIHIHHHIIHIIHIHHIIIIIIHIIGIHIIHHIIIIIIHIIIIHIIHHIHIIIIIIIIIIIHHIHHHIIHIHHIHGIIIIIIIIIIIIIIIIIIIIIIHIIIIIIIIIIIIIIIIHIIIIIIIIIIIIIIIIIIIIII>IIIIIHIIIIIIIIIIIIIIIIIHIIIIIIHIIIIIIIIIIIIIIIIIIIIIIIIIIIIIIIIIIIIIIIIIIHIIIIIIIIIIIIIIIIIIIIIIIIIIIIIIIIIIIIIIIIIDDDDD
@HISEQ:969:HM2KJBCX2:2:1101:16082:64150 2:N:0:ACTATGCT
CACGAGCTACTCCCCAACTATCCCTATTAATCATTACGGTGATCCTAGAAACCAACAAAATAGAACCATGCCGTCCTATTCTATTATTCCATGCTAATGTATTCGAGCAAAAATGCCTGCTTTAAACACTCTAATTTTTTCAAGGTAAAGGTCCTGGATCCGCAAGACACCCAATAAAGGACATCAAGTTTCTCCAGAAGGTGAGAAATCAACAGTAACAGTTCATACCCCTTAAGGCATGACCATCACGTCAATCCCGAAATTCAACTACGAGCTTTTTAACTGCAACAACTTTAATATACGCTATTGGAGCTGGAATTACCGCGGCTGCTGGCACCAGACTTGCCCTCCAA
+
CDDDDIIHIIIIIIIIIIIIIIIIIIIIIIIIIIIIIIIIIIIIIIHIIIIIIIIIIIHIHIHIIIIIIHIIIIIIHHIIIIIIIHIIIIIIIIIIIIIIIGHIHIIIIIIIIIIIIIIIIIIIIIIIIIIIIHIIIIIIIIIHIIIIIIIIIIIIIHIIHIIIIIIIIHIIIIIIIIHHIIIIIIIIIHHIIIIIIIIIIIHIIIIIIIIIIIIIIIIIIIIIIIIIIIIIIHIIIIHIIIIIIIIIIIHFIHEIIIIIIIIIIIIIIIIIIIIIIIIIIIIIIIIIIIIIIIIIIIIHHIIIHIIIIIIIIIIHIIIIIIIIIIIIIIIIIIIIIIIIIIIIIIIIDDDDD
@HISEQ:969:HM2KJBCX2:2:1101:15136:64162 2:N:0:ACTATGCA
CACGAGCTACTCCCCAACTATCCCTATTAATCATTACGTCAATCCTAGAAACCAACAAAATAGGATCAAACGTCCTATTTCATTATTCCATGCTAATGTATTCAAGCGTTAGCCTGCTTTAAACACTCTAATTTTTTCAAAGTAACAGTCCTGTTTCCCTGCAACACCAAATTAATGACATTACAGTTCTTCAGAAAGGAGGAATCAGCGAGACCAGTACGTACCAATGGCACGACCAACCTGCTGACCCCGAAATTCAACTACGAGCTTTTTAACTGCAACAACTTTAATATACGCTATTGGAGCTGGAATTACCGCGGCTGCTGGCACCAGACTTGCCCTCCAA
+
DDDDDIIIIHHHHIHGHHIHHIGHIIIIIIHHIHIIIIIIIIIIIIIGFIIHHHIIIGHHII@HHIIGIHHHHIIIIIIIIHIIIIHHHIIIGHHHIIIIGIIIIHHHHIIIIHIHIIIIIHIIHIIIHIIIIIHHIIHIIIHHIIGIHHIIIIHIIIHHIHIIIIHHHIHHEIIIHIIIIIIIIIIIIHIHIIIIIIIIHHHHIIIIIIHFHIIIIIIIIIIIIIHIIIIIIIIIIIIIIIIHGIIIIIIIIIIIIIIIIIIIIIIIIIIHIHHIIIIHIIIIIIIIIIHIIIIIIIIIIIIIIIIIIIIIIIIIIIIIIIIIIIIIIIIIIIIIIIIIIDDDDD
@HISEQ:969:HM2KJBCX2:2:1101:5056:65013 2:N:0:ACTATGCA
CACGAGCTACTCCCCAACTATCCCTATTAATCATTACGGTGATCCTAGAAACCAACAACATAGAACCATGCCGTCCTATTCTATTATTCCATGCTAATGTATTCGAGCAAAATGCCTGCTTTAAACACTCTAATTTTTTCAAGGTAAAGGTCCTGGTTCCACATGACACCCAATTAAGGACATCATGCTTCTCCAGAAGGTGAGAAATCAACTGCGACAGTTCATACCCCTTAAGGCACGACCATCACGTCAATCCCGAAATTCAACTACGAGCTTTTTAACTGCAACAACTTTAATATACGCTATTGGAGCTGGAATTACCGCGGCTGCTGGCACCAGACTTGCCCTCCAA
+
D@BB0EHDHII1<G@10<DF@HHHHE<FHEH1<FE@CE@<11<DHHH@GGEC1FHHIH1<<<<<1DH1C1<1<E//<FF11<1<CHHHICHE@CC1<C@GHH<HIHHHHFCIHHHCFHFAFHFIHIHFHHEHFDEIHGEHGC@EII8HIII8IHFHHHGIHGHHHECC?IHIIIIIIIIIIIIIHEHCH?HIHHHHIHHH:EHGHHHE8HHCIGIIIIHHHIHFGCHGGIHEHGEHGCHIII>HHEHHHEGHHHIHFIIIIHHIIIIIIIIHHFGCIIIHEHHHIIIHHEIIIIHIHEHIIIIIIIIIHHIHHIHIIHHHDHGIIIIIIIHHHCCHFEFHHEIIIIHDDDDD
@HISEQ:969:HM2KJBCX2:2:1101:5616:66761 2:N:0:ACTATGCA
CACGAGCTACTCCCCAACATCCCTATTAATCATTACGTCGATCCTAGAAACCAACAAAATAGAATCAAACGTCCTATTTCGTTATTCCATGCTAATGTATTCAAGCGTGAGCCTGCTTTAAACACTCTAATTTTTTCAAAGTAACAGTCCTGATTCCCCAAGACACCAAATTAATGACATCATGGTTCGTCAGAAGGTAGGAATCAATAATACCAGTACGTACAATAGCACGACCAATAAATTGATCCCGAAATTCAACTACGAGCTTTTTAACTGCAACAACTTTAATATACGCTATTGGAGCTGGAATTACCGCGGCTGCTGGCACCAGACTTGCCCTCCAA
+
DDDDDIIIIIIIIHIIIIIIIIIIIIIIIIIIIIIIIIIIIIIIIIIIIIIIIIIIHIHIHIIIIIIHIHIHIGIIIIIIIIIIIHIIIIIIIIGIIIHIIIIIIIIIIIIIIIIIIIIIIIIIIIIIIIIIIIIIIIIIIIIIIIIIIIIIIIHIIIIIIIIIIIIIIIIHIIIIIIIIIIIIIIIIIIIIIIIIIIIIIIIIIIIIIIIHIIIIIIIIHIIIIIIIIIIIIIIIIIIIIIHIIHIIIIIIIIIIIIIIIIIIIIIIIIIIIIIIIIIIIIIIIIIIIHIIIIIIIIIIIIIIIIIIIIIIIIIIIIIIIIIIIIIIIIIIIIIIIIIDDDDD
@HISEQ:969:HM2KJBCX2:2:1101:1262:66805 2:N:0:ACTATGCA
CACGAGCTACTCCCCAACTATCCCTATTAATCATTACGTCGATCCTAGAAACCAACAAAATAGAATCAAACGTCCTATTTCGTTATTCCATGCTAATGTATTCAAGCGTGAGCCTGCTTTAAACACTCTAATTTTTTCAAAGTAACAGTCCTGATTCCCCATGACACCAAATTAATGACATCATGGTTCGTCAGAAGGTAGGAATCAATAATACCAGTACGTACAATAGCACGACCAATAAATTGATCCCGAAATTCAACTACGAGCTTTTTAACTGCAACAACTTTAATATACGCTATTGGAGCTGGAATTACCGCGGCTGCTGGCACCAGACTTGCCCTCCAA
+
DDDDDIIIIIHHIIIIIIIIHIIIIIIIIIIIIIIHIIIIIIIIIIIIHIIIIIIHHIIIIHIIHIHIIIIIGGHIIIHHIIIIIIIGHHHHHHIIIIHHIHIHIIIIIIIIHHIIIIIHHIIIIIIIIIIIIIIHIIHIIHHHHIIIHIIIIIIIIIIIIIIIIHIIIIHHHIIIIIIIIIIIIIIIIHIIIIIIIIIIIIIIIHIIIIIIHHIIIIIIIIIIIIIIIIIIHHIIIIIIIIIHIIIIIIIIIIIIIIIIIIIIIIIIIIIIIIIIIIIIIIIIIIIIIIIIIIIIIIIIIIIHIIIIIIIIIIIIIIIIIIIIIIIIIIIIIIIIIIIIDDDDD
@HISEQ:969:HM2KJBCX2:2:1101:17057:66981 2:N:0:ACTATGCA
CACGAGCTACTCCCCAACTATCCCTATTAATCATTACGGTGATCCTAGAAACCAACAAAATAGAACCATGCCGTCCTATTTTATTATTCCATGCTAATGTATTCAGGCACAAGCCTGCTTTGAGCACTCTAATTTTTTCAAGGTAATGGTTCTGCTTCCCCGGCATATCAAATTAATGGCATACCGGTTATTCAGAAGGTAGGAATCCATCACACCAGTGCGGACCGTGAGGCCCGACCGACGGATAGATCCCGAAATTCAACTACGAGCTTTTTAACTGCAACAACTTTAATATACGCTATTGGAGCCGGAATTACCGCGGCTGCTGGCACCAGACTTGCCCTCCAA
+
DDDDDIIIIGIIIIIIIIIIIIIIIIIIIGHIIIIHHHHIIHHIIHIHIIGIIIHIIIIIIHEHHHHHIEHIIHHHEEHHHIIIEHHHHHIIEEEHHHHGIHEIIHEGHIHIIIIIGIHHIHIHHHIIIIIIIIIIIIIIIIIIIIIIIIIIIIIIIIIIIIIIIIIIIIIIIIIIIIIIIIIIIIIIIIIIHHHHIIIIIIIIIIIIIIIIIIIIIIIIIIIIIIIIIIIIIIIIIIIIIIIIIHFIHIIIIIIIIIIIIIIIIIIIIIIIIIIIHIIIIIIIIIIIIIIIIIIIIIIIIIIIIIIIIIIIIIIIIIIIIIIIIIIIIIIIIIIIIIIIIIIDDDDD
@HISEQ:969:HM2KJBCX2:2:1101:19767:67104 2:N:0:ACTATGCA
CACGAGCTACTCATGCCCAACTATCCCTATTAATCATTACGGTGATCCTAGAAACCAACAAAATAGAACCATGCCGTCCTATTCTATTATTCCATGCTAATGTATTCGAGCAAAAATGCCTGCTTTAAACACTCTAATTTTTTCAAGGTAAAGGTCCTGGATCCGCAAGACAACCAATTAAGGACATCAAGTTTCTCCAGAAGGTGAGAAATCAACAGCGACAGTTCATACCCCTTAAGGCATGACCATCACGTCAATCCCGAAATTCAACTACGAGCTTTTTAACTGCAACAACTTTAATATACGCTATTGGAGCTGGAATTACCGCGGCTGCTGGCACCAGACTTGCCCTCCAA
+
ADD?DHIHHHEHHHC<CFHECC<F1GHHHIEH?F@EHIIIIGHHGHHHCHG?@HHHHHG?G@GCHFEHHHEHEHHHEE/DH1<C@@<C1<@GHIIIHCGGE1<FECCFGEHHFFCIHGIHBHEGAHHGHHHHCEFFFHHHHHFHGEHGDIIHEIIHHGADGHHH@0HHHDGH#CCGD<IHGHIHFHCEFGCEDHHCEHHEI<HHIHHHIHFHHHGGEEHHHIHIH<HHHEHIIIIHHIH;HEHHHIIIIHHIIHD1DDHGIIHHC?CHGHHHFCFCEHCGHHHIIHIHIGIHHIIIIHIIIIHIIHCIHHIHIIIHHHIHHIHHHIIHIIHG@IIHFIIIIIIHGIIIHGIDDDDD
@HISEQ:969:HM2KJBCX2:2:1101:1621:67666 2:N:0:ACTATGCA
CACGAGCTACTCCCCAACTATCCCTATTAATCATTACGGTGGTCCTGAAACCAACAAAATAGAACCACAACGTCCTATTCTATTATTCCATGCTAATGTATTCAGGCACTGGCCTGCTTTGAGCACTCTAATTTTTTCAAGGTAATAGTCCTGCTTCCCCAACGCACCAAGTGAATGGCATGCTGGTTATTCAGAAGGTAAGAACCCACCACACCAGTACGGACAATGAAGCCCGACCGATGGACAGATTCCGAAATTCAACTACGAGCTTTTTAACTGCAACAACTTTAATATACGCTATTGGAGCTGGAATTACCGCGGCTGCTGGCACCAGACTTGCCCTCCAA
+
@DD0DHI<HGHD11DEHIEHHEH?EHEHIIHEEHIGIGCCC=GEEEHHIIIIHFCH11<G11CGEE?11@C?CGCDHCFHHGH<FCEHF1@@FHG@?HEFHHHCH?@HDGGEE@HFE8811<FCGHFIHIH@HGHGHFCHHEDFD<1B<<F1AGA<DHFHH7IIHFEEHEE@EHHHHFHHH@FDHHGEF@CGCIHFCGHHFD/HCCE@EEGCFHGCC@A@F9GD=GEIHIHGII<EGH=HF@@HFHHHEECHEHHH@IH?HEIIHIHHHEHHHHC<FCHHEHED<EHFGG@HD@CCHGECHEIIHHGEIHHHCHHIHHDIHIHHHCHHHHIHFECHEEGIGH?@@B?
@HISEQ:969:HM2KJBCX2:2:1101:10272:69078 2:N:0:ACTATGCA
CACGAGCTACTCCCCAACTATCCCTATTAATCATTACGGTGATCCTAGAAACCAACGAAATAGAATCAGTCCGTCCTATTTCATTATTCCATGCTAATGTATTCAGACGATAGTCTGCTTTAAACACTCTAATTTTTTCAAAGTAACAGTCCTGATTTCCCATCACACCAAATAAATGGCATGAAAGTTCCTCAGAAGGTAGAGATCCATCTCACCAGTGCAGACAATTAAGCCTGACCAATGGGTAGACCCCGAGGTTCAACTACGAGCTTTTTAACTGCAACAACTTTAATATACGCTATTGGAGCTGGAATTACCGCGGCTGCTGGCACCAGACTTGCCCTCCAA
+
BD@0BCCCCFHEHIGEHIHIIIGHHHHHECFEG1<<CHCHHICHEHHEHHIIHHH@E1<GFIIIEHHIIIHHDD1?GHEEEHIEHEHH?ECC1CGH?@HHEIHHHHHIIIHHHHGFHCHHFFHHGHHEFGCEHHIIAAAEAFHHIHHCHHHHHHIHIIHHHCEHHGHFFEHHHG@HFEEHHHHFHIIHHGDDDFHIIIIIIHIHHHHCHEF?IGFCFIHHIHG@;HCGHEEEE;GCFEEEHE@EGCDGC/?0@?E?HHFGHIHHIHGCHHIHHHG?CCHHHHHCHCCGC@GIIIIIHHHHH?IHEHG??HCCE@CF/<IHEH?IIIHHHHGGHE<CHCHCCGF0D<@0
@HISEQ:969:HM2KJBCX2:2:1101:14572:70387 2:N:0:ACTATGCA
CACGAGCTACTCCCCAACTATCCCTATTAATCATTACATCGATCCTAGAAACCAACAAAATAGAATCGGATGTCCTATTTCATTATTCCATGCTAATGTATTCAAGCGTGAGCCTGCTTTAAACACTCTAATTTTTTCAAGGTAACAGTCCTAATTCCCCGTGACACCAAATTAATGGCATTACGGTTCTTTAGAAGGTGAGAAATCAATAATATCAGTACATACCAACGGCATGACCGAAACATTGATCCCGAAATTCAACTACGAGCTTTTTAACTGCAACAACTTTAATATACGCTATTGGAGCTGGAATTACCGCGGCTGCTGGCACCAGACTTGCCCTCCAA
+
ABDDDIIIIIIIIIIIIIIIIIIIHIHIIIHIIIIIIIIIIIIIIIIIIIIIIIIIHIIIIHIIIIIIIHHIIGIIIIIIHIIIIIGIIIIIIIIIIIHIIIIIIIIIIIIIGIIIIIIIHIIIIIIIIIIIIIIIIIIIIIIIIIIIIIIIIIIIIIIIIIIIIIIIIIIIIIIIIIIIIIIIIIIIIIIIIIIIIIIIIIIIIIIIIIIIIIIIIIIIIIIIIIIIIIIIIIIIIIIIIIIIHGIIHIIIIIIIIIIIIIIIIIIIIIIIIIIHIIIIIIIIIIIIIIIIIIHIIIIIIIIIIIIIIIIIIIIHIIIIIIIIIIIIIIIIIIIIIIIIIIDDDDD
@HISEQ:969:HM2KJBCX2:2:1101:4378:70040 2:N:0:ACTATGCA
CACGAGCTACTCCCCAACTATCCCTATTAATCATTACGTCAATCCTAGAAACCAACAAAATAGGATCAAACGTCCTATTTCATTATTCCATGCTAATGTATTCAAGCGTTAGCCTGCTTTAAACACTCTAATTTTTTCAAAGTAACAGTCCTGTTTCCCTGCAACACCAAATTAATGACATTACAGTTCTTCAAGAAGGAGGAACCAGTAAAGCCAGTACATACCAGAGGCACGACCAACTTACTAATCCCGAAATTCAACTACGAGCTTTTTAACTGCAACAACTTTAATATACGCTATTGGAGCTGGAATTACCGCGGCTGCTGGCACCAGACTTGCCCTCCA
+
BDDDDHHHHHIIFCEEEHFHIEHIHIFIHIIIIHHEEEHHFHHIHIHHHIIHHIHGHHH@GCHFHHHCHIIIIHGHEHHHHHIGHHCHHHHHHHHIIIHHHHGHHHHHHIHHHIIGIIIIHHIIIIIHIHIIIIHIHIIIIIIIIIHIIHHIIIHHHIHIIIIIIIGHIIIIIIIIIIIHEIIIIGIIHHHIIIIIIIIIIIIIIHHIIIIIIIIIIIIIIIIHIIIIIIIIII?IIIHIIHHHIIIIIIIIIIIIIIIIIGIIHHIIIIIIIIIIIIIHIIIIIIIIIIIIIIIIIHHGHIIIIIIIHIIIIIIIIIIIIIIIIIIHIIIIIIIIIIIIDDDDD
@HISEQ:969:HM2KJBCX2:2:1101:20300:70107 2:N:0:ACTATGCA
CACGAGCTACTCCCCAACTATCCCTATTAATCATTACATCGATCCTAGAAACCAACAAAATAGAATCGGATGTCCTATTTCATTATTCCATGCTAATGTATTCAAGCGTGAGCCTGCTTTAAACACTCTAATTTTTTCAAGGTAACAGTCCTAATTCCCCGTGACACCAAATTAATGGCATTACGGTTCTTTAGAAGGTGAGAAATCAATAATATCAGTACATACCAACGGCATGACCGAAACATTGATCCCGAAATTCAACTACGAGCTTTTTAACTGCAACAACTTTAATATACGCTATTGGAGCTGGAATTACCGCGGCTGCTGGCACCAGACTTGCCCTCCAA
+
DCA@DDHIIIHIIIIIIIHHEHHIHIHIIIGHIGHFHIHHCEHIHIH@FHGHIHIIGHHEHHCHIIIHIH@HHIEHHHH?GHHIIIGIIIF?EHHIIHFGFCGHHEHHHHGCCGHHHAHFHHHGHHFGHFEHHHGGFHFHHHEGGHHHHHHHHIHIEHFIHIIIHIHHHG?HIIIHGDD@IIIIIIHHIIIIIHFCIIHIHHIIHHIIIHIHHIIIHIIHHHIIHEFHIIIIIIHHDFIGIHHFGCIHIFIIHGCIIHIIIIIIIHFGIHIIHGECHIIIIIIIIIIIIIIIIHHIIIHFFHHHIIIIIIIIIIIIHHIIIIIIIIIIIIIIHIHHCCIIIIDCDDD
@HISEQ:969:HM2KJBCX2:2:1101:8498:71295 2:N:0:ACTATGCA
CACGAGCTACTCCCCAACTATCCCTATTAATCATTACGGTGATCCTAGAAACCAACAAAATAGAACCATGCCGTCCTATTCTATTATTCCATGCTAATGTATTCGAGCAAAAATGCCTGCTTTAAACACTCTAATTTTTTCAAGGTAAAGGTCCTGGATCCGCAAGACACCCAATAAAGGACATCAAGTTTCTCCAGAAGGTGAGAAATCAACAGTAACAGTTCATACCCCTTAAGGCACGACCATCACGTCAATCCCGAAATTCAACTACGAGCTTTTTAACTGCAACAACTTTAATATACGCTATTGGAGCTGGAATTACCGCGGCTGCTGGCACCAGACTTGCCTTCCAA
+
DDDDDIHIIIIIIIIIIIIIIIIIIHIHHIIIIIIIIIIIIIIIIIIIIIIIIIIIIIIIIHHHHIIIIIIIIIIIIFHHHIIHHIFIIHIIIIHIHIIIIGHIIIIIIIIIIIIIIIIIIIHIIIIIIIIIIIIIIHIHIIIIIIIIIIIHIHIIHHIIIIIIIHHIHHIIIIIIIIIIIIIIIIIIIIIIIIIIIIIIIIIIIIIIIIIIIIIIIIIIIIHIIIHIIIIIIIIIHGIIIIIIHHHHIIIHIIIIIIIIIIIIIIIIIIIIIIIIIIIIIIIIIIIIIIIIIIHHIIIIIIIIIIHIIIIIIIIIIIIIIIIIIIIIIIIIIIIIIIIIIIIIIHD1DDDDD
@HISEQ:969:HM2KJBCX2:2:1101:8820:71263 2:N:0:ACTATGCA
CACGAGCTACTCCCCAACTATCCCTATTAATCATTACGTTGTACCTAGAAACCAACAAAATAGGTTCGAACGTCCTATTTCATTATTCCATGCTAATGTATTCAAGCGTTTGCCTGCTTTAAACACTCTAATTTTTTCAAAGTAACAGTCCTGACTCCCCACGACACCAAATTAATGACATCATGGCTCATCAGAAGGGAGAAATCAACGACCCCAGTGCGTACCGAAGGCACGACCGACGTATTGATCCCGAAATTCAACTACGAGCTTTTTAACTGCAACAACTTTAATATACGCTATTGGAGCTGGAATTACCGCGGCTGCTGGCACCAGACTTGCCCTCCAA
+
DDDDDHIIIIIIIIIIIIHIIIIHIIIIIIIIIIIIIGHIIIIIIIIIIIHGIIIIGIIHHIHHIIGIGGGHHIIIIIIIIIIIIIIHIHIIIIIIIIIIIIIIIIIIIIIIIIIIIIIIIIIIIIIIIIIIIIIIHHIIIIIIIGHHHHHIHGIIIIIHIIIIIIIIIIHGHHIIIIHIHIIHIIHIIIHIHHHIIHIIIIIIIIIIIIIIIIIIIIIIIIIIIIIIHIIIIIIIIIIIIIHHFIIHHHIIIIIIIIIHIHIIIIIIIIIHIIHIIIIIIIIHIIIIIIIIHIIIIHCIIIIHHHIIIIIIIIIIIIIIIIIIIIIIIIHIIIIIIIIIIDCDDD
@HISEQ:969:HM2KJBCX2:2:1101:4491:73585 2:N:0:ACTATGCA
CACGAGCTACTCCCCAACTATCCCTATTAATCATTACATCGATCCTAGAAACCAACAAAATAGAATCGGATGTCCTATTTCATTATTCCATGCTAATGTATTCAAGCGTGAGCCTGCTTTAAACACTCTAATTTTTTCAAGGTAACAGTCCTAATTCCCCGTGACACCAAATTAATGGCATTACGGTTCTTTAGAAGGTGAGAAATCAATAATATCAGTACATACCAACGGCATGACCGAAACATTGATCCCGAAATTCAACTACGAGCTTTTTAACTGCAACAACTTTAATATACGCTATTGGAGCTGGAATTACCGCGGCTGCTGGCACCAGACTTGCCCTCCAA
+
ADDDDIIIHIIIIHHHDHHCGHIEIIIIIHIIIIIIIIIHGHHIIIEHIHHH1GHHHIHGICGC@GFHGHE/<CHC?CGEHHHHHEHIHHEHCHHIHHGHHF@GHFG?G9FHHGHHGHHEHHGHFIIIIHHHHIHHIHIIIIHEG?EIHGIHIIIIIIIIIIIIGIHHIIIIHHHIIIIHHIIGHIIIHIIIIHHIIIIIII<IIHHHIIIIHIIIIHHIHIIIIIIIIIIIIIIIIIIIIIHHHFIIIIHIIIIIIIIIIIIHHHIIIIIHHIIIIIIGIIIIIIIIIIIIIIIIIIIFIIIIIIIIIIIIIIIIIHIIIIIIIIIIIIIIIIIIIIIIIIDDDDD
@HISEQ:969:HM2KJBCX2:2:1101:14470:73431 2:N:0:ACTATGCA
CACGAGCTACTCTCCCAACTATCCCTATTAATCATTACGTCGATCCTAGAAACCAACAAAATAGAATCAAACGTCCTATTTCATTATTCCATGCTAATGTATTCAAGCGCGAGCTTGCTTTAAACACTCTAATTTTTTCAAAGTAACAGTCCTGATTTCCCGCGACACCAAATTAATGACATCGTGGTTCGTCAGAAGGGAGAAACCAATAATGCTAGTACGTACAAAGTACGACCGACATATTAGTCCCGAAATTCAACTACGAGCTTTTTAACTGCAACAACTTTAATATACGCTATTGGAGCTGGAATTACCGCGGCTGCTGGCACCAGACTTGCCCTCCAA
+
BDDDDIIIIIHIIIIIIIIIIIIGIIEHIHIHHHHHEHIIIHIHIIIIIGHHGIIEHIIHFHIFHHHIIHIIIEHIIIIIIIIIGIIHIIGHIIIIIIIIFGHGHIGHIIIIDHIIHIIIIIIIIIHHIIIHHFIHEHHGIHIHHIHHIIIIHIHIIGIHHHIHHHGEIHGEHHIIIIHGEHHHHDHFHHIHHHHIGIIIIHHGIIIIIIIHHIIIIHHHIIHIIHCHHGHHIHHEHHHH@HGHHIHHIIHIIIGGIIIIIHDIIHHIHHHHHHGHEEHIHEHHHHIIIHIHHIGIIIIIIIIIIHEHHHHDIIIIIIHHIHIHIIHIIIIIHIHFHHHIADDAD
@HISEQ:969:HM2KJBCX2:2:1101:16214:72452 2:N:0:ACTATGCA
CACGAGCTACTCCCCAACTATCCCTATTAATCATTACGGTGATCCTAGAAACCAACAAAATAGAACCATGCCGTCCTATTCTATTATTCCATGCTAATGTATTCGAGCAAAAATGCCTGCTTTAAACACTCTAATTTTTTCAAGGTAAAGGTCCTGGATCCGCAAGACACCCAATTAAGGACATCAAGTTTCTCCAGAAGGTGAGAAATCAACAGCGACAGTTCATACCCCTTAAGGCATGACCATCACGTCAATCCCGAAATTCAACTACGAGCTTTTTAACTGCAACAACTTTAATATACGCTATTGGAGCTGGAATTACCGCGGCTGCTGGCACCAGACTTGCCCTCCAA
+
DDDDDIIIIIIIIIIIIIIIIIIIIIIIIIIIIIIIIIIIIIIIIGIIIIIIIIIIIIIIIIHIIIIIIIIIIIIIIIIIIIIHIIIIIIIIIIIIIIIHIHHIIIIIIIIIIIIIIIIIIIIIIIIIIIIIIHHHIHIIIIIIHHIIIIIIIIHIIIIIIIIIIIIIIHIIIIIIIIIHIIIIIIIIIIIIHIIIIIIIIIIIIIIIIIIIIIIIIIIIIIIIIIIIIIIIIIIIIIIIIIIIIIIIIIIHIIIIIIIIIIIIIIIIIIIIIIIIIIIIIIIIIIIIIIIIIIIIIIIIIIIIIIIIIIIIIIIIIIIIIIIIIIIIIIIIIIIIIIIIIIIIIIIIDDDDD
@HISEQ:969:HM2KJBCX2:2:1101:1780:74588 2:N:0:ACTATGCA
CACGAGCTACTCCCCAACTATCCCTATTAATCATTACGGTGATCCTAGAAACCAACAAAATAGAACCATGCCGTCCTATTTTATTATTCCATGCTAATCTATTCAAGCACTAGCTTGCTTTAAGCACTCTAATTTTTTCAAGGTAATAGCTCTGCTTCCCCAACGCACCAAATTAATGGCATGAAGGTTATTCAGAAGGTAAGAATCCATCAAATCAGTACGAACAGTGAAGCCCGACCGATAGACAGATTCCGAAATTCAACTACGAGCTTTTTAACTGCAACAACTTTAATATACGCTATTGGAGCTGGAATTACCGCGGCTGCTGGCACCAGACTTGCCCTCCAA
+
DDDDDIIIHHIIIIIIIIIIIIIIIIIIIIIIIIIHHIIIIIIIIIIIIIIIHHIIHIIIIIIHIIIIIGIFHHHIIIIIGIHIIIIIHIIIIIIIIIIIIHIIIIIIIIIIIIIIIIIIIHIIIIIHIIIHIIIIIIIIIIIIIIIIIIIIIIIIIIIIIIIH,8IHIIHIIIIHIHHIIIHIIHIIIIHIIIIIIIIIIIIIIIIIIIIIIIIIIIIIIIIIIIIIIIIIIIIHIIIIIIIIIHHIIIIIIIIIIIIHIIIIIIIIIIIIIIIIIIIIIIIIIIIIIIIIIIIIIIIIIIIIIIIIIIIIIIIIIIIIIIIIIIIIIIIIIIIIIIIIIIIDDDDD
@HISEQ:969:HM2KJBCX2:2:1101:12082:74078 2:N:0:ACTATGCA
CACGAGCTACTCCCCAACTATCCCTATTAATCATTACGGTGATCCTAGAAACCAACAAAATAGAACCATGCCGTCCTATTCTATTATTCCATGCTAATGTATTCGAGCAAAAATGCCTGCTTTAAACACTCTAATTTTTTCAAGGTAAAGGTCCTGGATCCGCAAGACACCCAATAAAGGACATCAAGTTTCTCCAGAAGGTGAGAAATCAACAGTAACAGTTCATACCCCTTAAGGCATGACCATCACGTCAATCCCGAAATTCAACTACGAGCTTTTTAACTGCAACAACTTTAATATACGCTATTGGAGCTGGAATTACCGCGGCTGCTGGCACCAGACTTGCCCTCCAA
+
DDDDCIHIIIIIIIIIIIIIIIIIIIIIIIIIIIIIIIIIIIIIIIHHIIIIIIIIGIHHIIGHIIIIIIIIIIIIHIIIIIIIIIIHEHHIIIHIHHHIIHHIIIIIIIIIIIIHIIIHIHHHIIIIIIIIIIIIIIIIIIIIIIIIHIIIIIIIIHIIIIIIIIIIIIIIIHIIIHIIIIIIIIIIIIIIIIIIIIIIIIIIIIIIIIIIIIIHIIIIIIIIIIIIIIIIIIIIIIIIIIHIIIIHIHGDIIIIIIIIIIIIIIIIIIIIIIIIIIIIIIIIIIIIIIIIIIIIIIIIIIIIIIIIIIIIIIIIIIIIIIIIIIIIIIIIIIIIIIIIIIIIIIIIDDDDD
@HISEQ:969:HM2KJBCX2:2:1101:9654:76334 2:N:0:ACTATGCA
CACGAGCTACTCCCAACTATCCCTATTAATCATTACATCGATCCTAGAAACCAACAAAATAGAATCGGATGTCCTATTTCATTATTCCATGCTAATGTATTCAAGCGTGAGCCTGCTTTAAACACTCTAATTTTTTCAAGGTAACAGTCCTAATTCCCCGTGACACCAAATTAATGGCATTACGGTTCTTTAGAAGGTGAGAAATCAATAATATCAGTACATACCAACGGCATGACCGAAACATTGATCCCGAAATTCAACTACGAGCTTTTTAACTGCAACAACTTTAATATACGCTATTGGAGCTGGAATTACCGCGGCTGCTGGCACCAGACTTGCCCTCCAA
+
?BDDDIIIIHHIIIIIIIIIIIIIHHHIIIHIGII?HHHFHEFHIIIHIIHIIIIHIIFHHFHHHICE0<CFGGHIIGHIIIIIIIHHGHHIHEHHGHHIEFIIHFHIHHHHHEGHFHF<HFFHHHHHHHIIHFHGIIIGEHHHHHGHFIHHHADHHHHCIIIIIIIHHHHHHIHHGIHHHHGIHHCHHHHIHHHIIIIIIIHIHIIIIIHFIGIIIHEHGHHHHHIIIIIIIGIIIHIIIHHHFFIIIIIIIIIIIIIIIIIIIIIIIIIIIIIIIIIIIIIIIIIIIIIIIHIIIIIIIIIIIIIIIIIIIIIIIIIIIIIIIIIIIIIIIIIIIIIIIDDDDD
@HISEQ:969:HM2KJBCX2:2:1101:19561:76652 2:N:0:ACTATGCA
CACGAGCTACTCGCCCAACTATCCCTATTAATCATTACGGTGGTCCTAGAAACCAACAAAATAGAACCATGCCGTCCTATTTTATTATTCCATGCTAATGTATTCAAGCAAAAATGCCTGCTTTAAACACTCTAATTTTTTCAAAGTAAAGGTCCTGGTTCCCCGCGGCATCCAATTAAGGACATCGCGGTTCTCCAGAAGGTGAGAAATTGACTGCACCAGTTCATACCCCGTGAGGCACGACCGATGCGCCAATCCCGAAATTCAACTACGAGCTTTTTAACTGCAACAACTTTAATATACGCTATTGGAGCTGGAATTACCGCGGCTGCTGGCACCAGACTTGCCCTCCAA
+
@DDD@HHHH@HHIHHHIIFHCHGCHH@FHEHHIHG@GHIHIHIHIIIIIIIICHIHHGHCCHHFH@HII@GFEDECEHHIHHHGHHIIIIHCHEHHI@HEHDE@HHCCHHHIIIIGHFFDFHHIHHHHEHFHHHHHEHIEHEIIIHEFGGHHHHHHFHEFHEG@IHEHHHEIIHHHHHGHGEGDIHHE?IHEHFGHHHIHHGIIHFHIIIHFHHHIHHIHFFHIHHGEIHIIIHHGHHHIHHIHHHHDHHIIHIIIIIHHIHIHHHHGHGCCEHFHG@HEHHIHIIIHHHHDGFFFGIIIHGHHHHGHIHHHEECDDIIHHEDHDHIIIIIIHIIIIHIIIIHHGCCHH@DDD@
@HISEQ:969:HM2KJBCX2:2:1101:19570:77207 2:N:0:ACTATGCA
CACGAGCTACTCCCCAACTATCCCTATTAATCATTACATCGATCCTAGAAACCAACAAAATAGAATCGGATGTCCTATTTCATTATTCCATGCTAATGTATTCAAGCGTGAGCCTGCTTTAAACACTCTAATTTTTTCAAGGTAACAGTCCTAATTCCCCGTGACACCAAATTAATGGCATTACGGTTCTTTAGAAGGTGAGAAATCAATAATATCAGTACATACCAACGGCATGACCGATACATTGATCCCGAAATTCAACTACGAGCTTTTTAACTGCAACAACTTTAATATACGCTATTGGAGCTGGAATTACCGCGGCTGCTGGCACCAGACTTGCCCTC
+
DDDDDIIIIIIIIIIIIIIIIIIIIIIIIIIIIIIIIHIIIIIIIIIIIIIIIIHIIHHHIIIIIIIIIIIIHIIIIIIIIHIIIIHEHHIIIIIIIIIIIHIIIIIIIIIHIIIIIHHIIIIIHHIIHHHHHIIIIIIIIHHIIIIIIIIIIIIIIIHIIIHIIIIIIIIIIIHIHIIIIIIIIIIHHIIIIIIIIIIIIIIIIHIIIIIIHIHHIIIIIIIIIIIIIIIIIIIIIIIIIHHIIIIIIIIIIIIIIIIIIIIIIIIGIIIIIIIHIHIIIIIIIIIIIIIIIIHIIIIIIIIIIIIIIIIIIIIIIIIIIIIIIHIIIIIIIIIIIIIDDDDD
@HISEQ:969:HM2KJBCX2:2:1101:4579:77466 2:N:0:ACTATGCA
CACGAGCTACTCCCCAACTATCCCTATTAATCATTACGGTGATCCTAGAAACCAACAAAATAGAATCATGCCGTCCTATTTTATTATTCCATGCTAATGTATTCAAGCAAAATGACTGCTTTAAACACTCTAATTTTTTCAAAGTAAAGGTCCTGGTTCCCCGCGACACCCAATTAAGGGCATCGCGGTTCTCCAGAAGGTGAGAAATTGACTACACCAGTTCATACCCCTTAAGGCACGACCGATGTGTCAATCCCGAAATTCAACTACGAGCTTTTTAACTGCAACAACTTTAATATACGCTATTGGAGCTGGAATTACCGCGGCTGCTGGCACCAGACTTGCCCTCCAA
+
DDADCIDHHIIIIHIHHIIIIEHIHIIIIIIGHHIIIIGHHII@HHGHIIIECEHHIIIIIEHHHHHHIHGHIIIGDGHHHHIIIEHHEEHFEHIIIHEHFDHHHIIIGHIIIH%IHHHIIHHHIHGGGIHHHHGHIIHEGHIHGHHIHGHIIHGIHEEHHIGIIIIHHHHIIHIHIIIIIIHHIIIHHIHIHIIIIIIIIIIIIHHIIIIIIEHHFHHE;HGCHG<EHHIIIHHGIHIHH>HEHHHFIIHIHGHIIIIHIIIGIIHIIHIGHEHIIIIHHHHIIIIHHFHHHIIIIHHHDHIIIIHIIIIIIIIIIHIHGHIGIIIIIHEHHHHIIIIHIHIHIIIDDDDB
@HISEQ:969:HM2KJBCX2:2:1101:10626:77301 2:N:0:ACTATGCA
CACGAGCTACTCCCCAACTATCCCTATTAATCATTACGGTGATCCTAGAAACCAACAAAATAGAACCATCCCGTCCTATTCTATTATTCCATGCTAATGTATTCGAGCAAAAATGCCTGCTTTAAACACTCTAATTTTTTCAAGGTAAAGGTCCTGGATCCGCAAGACACCCAATTAAGGACATCAAGTTTCTCCAGAAGGTGAGAAATCAACAGCGACAGTTCATACCCCTTAAGGCACGACCATCACGTCAATCCCGAAATTCAACTACGAGCTTTTTAACTGCAACAACTTTAATATACGCTATTGGAGCTGGAATTACCGCGGCTGCTGGCACCAGACTTGCCCTCCAA
+
00<0<C//<GH1DHE1<<D1FH1<<111<1D11111<101<11DGH?1<C?G@110111<1<F111<<11<FE<E/0<1<111DF<<CEFH1DCF11C1D@1<HGG6HHHHFGI8EHGEHE5HEH8@GB1<16DCHGHCEGE8HIHHFHIEIHG@GCH4E?@@EHGCCHHEHGFHHHHHIHHEEHHHGCHGHIIHEIHIHGEIHHIIIIIIIIIHHEIIIIHHHHHHIIHHIHHHHHHCHEGCCACCEGAC<HHHHHGHHIIHHIHEE@HHHHGIIHFIIIIHHEHHHHHIHG?GHHIHHHDEHEHIIHIHHHGIIIIHIIIIHIIHHIHIIIIHHIIHIHECHHIIHADBDD
@HISEQ:969:HM2KJBCX2:2:1101:16475:78673 2:N:0:ACTATGCA
CACGAGCTACTCCCCAACTATCCCTATTAATCATTACGTCGATCCTAGAAACCAACAAAATAGAATCAAACGTCCTATTCCGTTATTCCATGCTAATGTATTCAAGCGTGAGCCTGCTTTAAACACTCTAATTTTTTCAAAGTAACAGTCCTGATTCCCTAAAACACCAAATTAATGGCATTATAGTTCGTCAGAAAGGAGAAACCGATTATACCAGTACGTACAATAGCACGACCAGTAAGCCGATCTCGAAATTCAACTACGAGCTTTTTAACTGCAACAACTTTAATATACGCTATTGGAGCTGGAATTACCGCGGCTGCTGGCACCAGACTTGCCCTCCAA
+
DDDDDHCHHFHHFHHHHEFHIIIIHHIIIEHHHIHGEEHDDHIHHHIIGIHHHHIIIIEHGGGHHHFGFH?CG@EHIIHGHIIGEHIFFHHHGGHHIIIIIIIIHEHHGIIIIHIHHIIIHIIHHHHHHFHHIHIIIHIIHIIHHFFHFIHHHFGFGGIIIHHFGFHGEIIIHIII;HHHHHIIHHHHIHEIIIIIIHHHHIHH<HIIIIIII<IIHHHIHIIIHHIIIIIH<HIHIIIIHHHGIIIIGIHHHIIIIIIHGCGHIHIHIIGIIIIIHIIIIIHIIIIIIIIHIIHHHIIIIIIIIIIHIIIIIIIHDHHHHHHIIHIIIIIIIIIIIIIIDDDDD
@HISEQ:969:HM2KJBCX2:2:1101:13566:78801 2:N:0:ACTATGCA
CACGAGCTACTCCCCAACTATCCCTATTAATCATTACGGTGATCCTAGAAACCAACGAAATAGAATCAGTCCGTCCTATTTCATTATTCCATGCTAATGTATTCAGACGATAGTCTGCTTTAAACACTCTAATTTTTTCAAAGTAACAGTCCTGATTTCCCATCACACCAAATAAATGGCATGAAAGTTCCTCAGAAGGTAGAGATCCATCTCACCAGTACAGACAATTAAGCCTGACCAATGGGTAGACCCCGAAGTTCAACTACGAGCTTTTTAACTGCAACAACTTTAATATACGCTATTGGAGCTGGAATTACCGCGGCTGCTGGCACCAGACTTGCCCTCCAA
+
D?@DDHGIIHIIIIIHIIIHIHHHGIIIIHHHIIIIIIIIIHIHIIHIIIIHHHIIIGIIHHHIIHIIIHIIIHGHHIIIIIIIIIHIIIIIFHC?EHIIIHIHHIIHHIIIIIIIIHHIIHHGHHIHGIIHHIIIHIIIIHHHIIIIIHIIHIIHHFEIHIHIHHGEIIHIIIHIHHIIIIIHFHHIHHIHGIHIIIIHIIIIIIIHHHIIIII<IIIIIIIIIIIIIIIIIIIIHIIHIIHFHGHIIIHHIHIIIIIIIIIIIIIIIIIIIHIHIHGIIIIIIHFHHHHIIIIIIIIHHIIIIIIIIIIIIIIIIIIIIIIIIIIIIGIIIIIIIIIIIHIDDDDD
@HISEQ:969:HM2KJBCX2:2:1101:13741:78903 2:N:0:ACTATGCA
CACGAGCTACTCCCCAACTATCCCTATTAATCATTACGGTGATCCTAGAAACCAACAAAATAGAACCATGCCGTCCTATTCTATTATTCCATGCTAATGTATTCGAGCAAAAATGCCTGCTTTAAACACTCTAATTTTTTCAAGGTAAAGGTCCTGGATCCGCAAGACACCCAATTAAGGACATCAAGTTTCTCCAGAAGGTGAGAAATCAACAGCAACAGTTCATACCCCTTAAGGCACGACCATTACGTCAATCCCGAAATTCAACTACGAGCTTTTTAACCGCAACAACACTAATATACGCTATTGGAGCTGGAATTACCGCGGCTGCTAACACCAGACTTGCCCTCCAA
+
DDBDDIIIIIIIIIIIIIIIIIIIIIIIIIIIHIIIIIIIIIIIIHIHIIIIII@HHHIIIHGHIIIIIHGHIHHHIIIHIIIIIIIIHHHHIEHIIIIHEGGHIIIIIIIIIIIIIIHFIIGHIHIIIIIIIHHIIIIHIIIIIIIIIIHIHIIIIIIIIIHIIHHIIIIIIIIIIIIIIIIIIIIIIIIIIIIIIIIIIIIHIIIIIIIIIIIIIIIIIIIIIIIIIIIIIIIIIGII<IIIIIIIIIHFIIIIHIHIIIIHIIIIIHIIIIIIIIIIIIIIIIIIIIIIIIIIIIIGIIIIIIIIIIIIIIIIIIIIIIIIIIIIIIIIIIIIIIIIIIIIIIIIDDDDD
@HISEQ:969:HM2KJBCX2:2:1101:18045:79151 2:N:0:ACTATGCA
CACGAGCTACTCCCCAACTATCCCTATTAATCATTACGGTGATCCTAGAAACCAACGAAATAGAATCAGTCCGTCCTATTTCATTATTCCATGCTAATGTATTCAGACGATAGTCTGCTTTAAACACTCTAATTTTTTCAAAGTAACAGTCCTGATTTCCCATCACACCAAATAAATGGCATGAAAGTTCCTCAGAAGGTAGAGATCCATCTCACCAGTACAGACAATTAAGCCTGACCAATGGGTAGACCCCGAAGTTCAACTACGAGCTTTTTAACTGCAACAACTTTAATATACGCTATTGGAGCTGGAATTACCGCGGCTGCTGGCACCAGACTTGCCCTCCAA
+
0@@@??HHFEHFHFEHIIHEHHHIHHHCCFH?1CGC@HHHECECFHCH@FH?DGHHH1CECHCHHC1FCG?C01DEGHIECGCFCGGHIEHIG?F?G1GFHFC?HHHEGHHIHFGIHEEHF?HGC<C<GIGHHHHHGHHHHHHGHIHHEHEFHHDHHC0EGCHFHIHCFEGHGHIGFH;HFGHGDGHHHIGHHHHIGHG@HIIIHFEHEHECHIGIHH@EGIIHIIIHHHIIIHHHHFHIFHC?FD<HIHGHHCIH@HHGHIHGIHIIIIIHIIHGFHHGEHHHHHG@HGHIHG=HDHEFHG@EGGIHHIHHHEIIHGIIIIIIIGIIHHIGIHIHHHEFIIHABDDA
@HISEQ:969:HM2KJBCX2:2:1101:6066:79396 2:N:0:ACTATGCA
CACGAGCTACTCCCCAACTATCCCTATTAATCATTACCTCGAGTTCCGAAAACCAACAAAATAGAACCGAGGTCCTATTCCATTATTCCATGCACGACTATTCAGGCGGACCGCCTGCTTTGAGCACTCTAATTTTTTCAAAGTAAACGTTCCGGCCACCCGAAGCACTCAACAAAGAGCACCAAGGGAAAACCGGGAGGTAGGTCAGGACGAGCAGTGATCGCCGCGAGGCGAACCGCAAGCCTGGACCCGAGATCCAACTACGAGCTTTTTAACTGCAACAACTTTAATATACGCTATTGGAGCTGGAATTACCGCGGCTGCTGGCACCAGACTTGCCCTCCAA
+
DDDDDHIIGIIIIIIIIIHIIHIIIIIIIIIIIIIIIIIIIIIHIIIIIIIIIDH@HIIIHHEEI1GHGHIIEGH?EHFHEEH@HHCHHEF?11C@HIIHHHIIIIIIIIIIIHIIIIIIIIHIHHHFIIIIIIIIIIHIHHIIHHIHHIHHIIIIIIIIHIIIIHIHHIIIHIGIIHHIIIIIIIHIIHIHIIIIIGIIGIIIGIIIIIIIIIIIIIIIIIIIIIIIIIGIIIIIIIIIIIIHGIIGIIIIIIIIIIIIIIHIIIIIIIIIIIIIIIIIIIIHIIIIIIIIIIIIIIIIIIIIIIIIIIIIIIIIIIIIIIIIIIIIIIIIIIIIIIIIIDDDDD
@HISEQ:969:HM2KJBCX2:2:1101:14113:79364 2:N:0:ACTATGCA
CACGAGCTACTCCCCAACTATCCCTATTAATCATTACGTCGATCCTAGAAACCAACAAAATAGAATCAAACGTCCTATTTCGTTATTCCATGCTAATGTATTCAAGCGTGAGCCTGCTTTAAACACTCTAATTTTTTCAAAGTAACAGTCCTGATTCCCCATGACACCAAATTAATGACATCATGGTTCGTCAGAAGGTAGGAATCAATAATACCAGTACGTACAATAGCACGACCAATAAATTGATCCCGAAATTCAACTACGAGCTTTTTAACTGCAACAACTTTAATATACGCTATTGGAGCTGGAATTACCGCGGCTGCTGGCACCAGACTTGCCCTCCAA
+
DDDDDIIIIIIIIIIIIIIIIHIIIIIIIIIIIIIIIIIIIIIIIIIIIIIIIIIIIIHIIIHHIIIIIIHHFHGCHIIIIIIIIIIIHIIIIIIIIIIIHHIIIHHIIIIHIIIHIHHIIIIIIIHHIIEHHHIIIHHIIIIHIIIIGIHIIIIIHIHHGHHHIHIHIIIHIIIHHFHHHIHEEHDHHIIIHIHIIIIIFIHIGIHIHIHHHIIHIHIHHIHHIIIIHHHHHIIHIIHIIIIHIIIIGGIIIIIIIIIIIIIIIIIIIIIIIIIIIIIIIIIIIIIIIIIIIIIIIIIIIIIIIIIIIIIIHGHIIIIIIIIIIIIIIIIIIIIIIHIIDDDDD
@HISEQ:969:HM2KJBCX2:2:1101:11437:78661 2:N:0:ACTATGCA
CACGAGCTACTCCCCAACTATCCCTATTAATCATTACGGTGATCCTAGAAACCAACAAAATAGAACCATGCGTCCTATTTCATTATTCCATGCTAATGTATTCAGGCAATAGCCTGCTTTAAGCACTCTAATTTTTTCAAGGTAACAGTCCTGCTTCCCCAACGCACCAAATTAATGGCATGCTGGTTATTCAGAAGGTAGGAATCCATCACGCCAGTACAGACCCAAAAGCCCGACCAACGGATAAATCCCGAAATTCAACTACGAGCTTTTTAACTGCAACAACTTTAATATACGCTATTGGAGCTGGAATTACCGCGGCTGCTGGCACCAGACTTGCCCTCCAA
+
0B@@DCCHH?GGEEHHHC@CGC?1CGHHHHEEHFHHHG01DECEEFHHE@FFFFHHHFHHHI@CGC?FGH1C<EHHE1D<DFF<D<FFEHFEC1F1<HHGIIIHC1?IIIHHHFHCHHEHFCHCHHHHFHGEGBCHEG?GHHHHHHHHHHIHHH@HHHHHIB?HCHEIHIIHII;IIIIIIIHHIIIHFGFEHHIIIIHIIIIIIIIIIHGEHGEHII<22HHH?CAHCHDCHCHDEIHHHHGHHDEHHIHIHEHGIIIHEIIIIIIHIIIIIIHHHEHEHHHEHIIHHIGHIIIIIIGIIHGIIIIIIIHIHIIHDHIIIHHHHIIIIIIIIHGGCEHGIIDDBDB
@HISEQ:969:HM2KJBCX2:2:1101:19613:79930 2:N:0:ACTATGCA
CACGAGCTACTCCCCAACTATCCCTATTAATCATTACGTCGATCCTAGAAACCAACAAAATAGAATCAAACGTCCTATTTCATTATTCCATGCTAATGTATTCAAGCGCGAGCCTGCTTTAAACACTCTAATTTTTTCAAGGTAACAGTCCTGATTTCCCGCGACATCAAATTAATGACATCGTGGTTCGTCAGAAGGTAGGAATCAATTTGACCAGTACGTACCGAGGCACGACCGATCAACTGATCCCGAAATTCAACTACGAGCTTTTTAACTGCAACATCTTTAATATACGCTATTGGAGCTGGAATTACCGCGGCTGCTGGCACCAGACTTGCCCTCCAA
+
DDDDDIIIIIIIIIIIHIGHIIIIHIIIIIIIIIIIHHIIIHIHHIHIIIIIIIIIIIHIIIHHIIIIHHIFHEHHIIIIIIIHHIIFFCHIGHHHIHIIHIIHHHIIIIIIIIIIHIIIIHHHIIIHHIIIIIIIIIIIIIIIIHIIIIIIIIIIIHHIIGIIIIIIIIIIIIIIHIIIIIIIHIIIIIHIIIIIIIIIIIIIIIIHIIIHIIIIIHIIIHIIIHHIIIIIIIIIIIIIIHHGIIHHIHIIIIIIIIIIIIIIIIIIIIIIIHIIIIIIHG?IIIIIIIIIIIIIHIIIIIIIIIIIIIIIIIIIIIIIIIIIIIIIIIIIIIIIIIIIDDDDD
@HISEQ:969:HM2KJBCX2:2:1101:11018:80730 2:N:0:ACTATGCA
CACGAGCTACTCCCCAACTATCCCTATTAATCATTACGGTGATCCTAGAAACCAACAAAATAGAATCAAACGTCCTATTTCATTATTCCATGCTAATGTATTCAAGCGTGAGCCTGCTTTAAACACTCTAATTTTTTCAAAGTAACAGTCCTGATTCCTCACAACACCAAATAAATGACATCATGGTTCGTCAGAAGGGAGAAACCGACGATGCCAGTACGTACCGAGGCACGACCAACATGATGGTCCCGAAATTCAACTACGAGCTTTTTAACTGCAGCAACTTTAATATACGCTATTGGAGCTGGAATTACCGCGGCTGCTGGCACCAGACTTGCCCTCCAA
+
DDDDDIIIIIIIGIIIIIIIIIIIIIIIIIGIIIIIIIIHHIIIIIIIHIIIIIIIIIIHHHGHHIIIIIIHHIIIHIIIHHIIIHHIIIIIIIIIIIIIIIIIIIIIIIIIIIIIIIIIIIIIIIIIIHIIHHIIHIIIIIIHIIIIIIIIIIIHIIIIIIIIIIIIIIIIIIIIIIIHIIIIIHDIIIIIIIIIIIIIIIIIIIIIIIIIIIIIIIIIIIIIIIIIIIIIIIIIIIIIIHHDIIIIIIIIIIIIIIIHHHIIIIIIHIIIIIIIHIIIIIIIIIIIIIIIIIIIIIIIIIIIIIIIIIIIIIIIIIIIIIIIIIIIIIIIIIIIIIIIDDDDD
@HISEQ:969:HM2KJBCX2:2:1101:11777:81553 2:N:0:ACTATGCA
CACGAGCTACTCCCCAACTATCCCTATTAATCATTACGTCGATCCTAGAAACCAACAAAATAGGGTCAAACGTCCTATTTCATTATTCCATGCTAATGTATTCAAGCGTGTGCCTGCTTTAAACACTCTAATTTTTTCAAAGTAACGGTCCTGATTCCCCATGACACCAAATTAATGACATCACAGTTCGTCAGAAGGTAGAAATCAATAATACCAGTGCATACCAGAGGCACGACCAATATATTGATCCCGAAATTCAACTACGAGCTTTTTAACTGCAACAACTTTAATATACGCTATTGGAGCTGGAATTACCGCGGCTGCTGGCACCAGACTTGCCCTCCAA
+
DDDDCIGIIIIIGIIIIIHHHIIIIIIIIIIIIIIIIIHIIIIIIIIIIIIGHIIIHHIHIIIIHHHFHIGGHHIIIHIIHIIGHIIIIIHHGHIIIIIIIIHHHHIIIIIIIIIIIHIIHIIIIHIIIHIIHIHHHIIIIIIIHIHHIHIHIHIIIHIHIIHIIIIIIIIIIIIIIIIIIIIIIIIHIIIIIIIIIHIIIIIIIIHHIIIIIIIIIIIIIIIIIHIHIIHIIIIIIIIIHIIIIIGIHGHIIIIIIIIIIIHIHIIIIIIHHIIIIHHIIIIIIIIIIIIIIIIIIHHHHIIIGIIIIHHIIIIIIIIIIIIIIIIIIIHHIHIIIIIIIDDDDD
@HISEQ:969:HM2KJBCX2:2:1101:6354:82180 2:N:0:ACTATGCA
CACGAGCTACTCCCCAACTATCCCTATTAATCATTACATCGATCCTAGAAACCAACAAAATAGAATCGGATGTCCTATTTCATTATTCCATGCTAATGTATTCAAGCGTGAGCCTGCTTTAAACACTCTAATTTTTTCAAGGTAACAGTCCTAATTCCCCGTGACACCAAATTAATGGCATTACGGTTCTTTAGAAGGTGAGAAATCAATAATATCAGTACATACCAACGGCATGACCGAAACATTGATCCCGAAATTCAACTACGAGCTTTTTAACTGCAACAACTTTAATATACGCTATTGGAGCTGGAATTACCGCGGCTGCTGGCACCAGACTTGCCCT
+
DDDDCIIIIIIIIIIIIIIIIIIIIIIIIIIIIIIIIIIIIIIIIIIIIIIIIIIIIIIIIIHIIHIHGIIIIIGIIIHIIIIIIIIIIIIIIIIIIIIHIIIIIIIIHIIIIIIIIIIIIIHHIIIHIIIIIIIGHIIIIIIIIIIIIIIIIIIHIIGIIIIIIIHIIIIIIIIIIIIIIIIHHIIIIIIIIIIIIIIIIIIIIIIIIIIIIIIIIIIIIIIIIIIIIIIIIIIIIIIIIHIIIIIIHIIIIIIIIIIIIIHIIIIIIIIIIIIIIIIIIIIIIIIIHIIIIIIIIIIIIIIIIIIIIIIIIIIIIIIIIIIIIIIIIIIIIIIIIIDDDDD
@HISEQ:969:HM2KJBCX2:2:1101:13284:81100 2:N:0:ACTATGCA
CACGAGCTACTCCCCAACTATCCCTATTAATCATTACGTGATCCTAAAACCAACAAAATAGAACCATCGTCCTATTTTATTATTCCATGCTAATGTATTCAAGCAAAAATGCCCGCTTTAAACACTCTAATTTTTTCAAAGTAAAGGTCCTGATTCATCGAAACACCCAAGAGCATCCCGAATCACCAGAAGGTGAGAAATTGGCTACACACCGTTTCATGCCCCTAAAGGCACAATCGATATATCCCAATCCCGAAATTCAACTACGAGCTTTTTAACCGCAACAACACTAATATACGCTATTGGAGCTGGAATTACCGCGGCTGCTAATACCAGACTTGCCCTCCAA
+
DDDDDIIIIIIIIIIIIIIIIIIIIIIIIIIIIIIIIIIIIIIHIIIIIIHIIIIIIIIIIIHIIIIIIIIIIGHIIIIIIIIIIIIIIIIIIIIIIIIHIHHIIIIIIIIIHIIIIIIIIIHIHIIIIIIIIHIIIIIIIIIIIIIIIIIIIIHIIIIIIIIIIIIIIIIIIIIIIIHHIIIIIIIIIIIIIIIIHIHHIIIIIIIIIHIIIIIHHIHIIIIHIIIIIIHIIIIIHIIIIIIIHHHHIHEIIIIIIIIIIIIIIIIIIIIIIIHIIIIIIIIIIIIIIIIIIIIHHIIIIIIIIIIIIIIIIIIIIIIIIIIIIIIIIIIIIIIIIIIIIIIIDDDDD
@HISEQ:969:HM2KJBCX2:2:1101:14218:82329 2:N:0:ACTATGCA
CACGAGCTACTCCCCAACTATCCCTATTAATCATTACGTTGATCCTAGAAACCAACAAAATAGAATCGAACGTCCTATTTCATTATTCCATGCTAATGTATTCAAGCGCGTGCCTGCTTTAAACACTCTAATTTTTTCAAAGTAACAGTCCTGACTCCCCACAACATCAAATTAATGACATCATGATTCATCAGAAGGGAGAAATCAATGACATTAGTACGTACCGAAGGCACGACCGACGTATTGATCCCGAAATTCAACTACGAGCTTTTTAACTGCAACAACTTTAATATACGCTATTGGAGCTGGAATTACCGCGGCTGCTGGCACCAGACTTGCCCTCCAA
+
CDDCDHIIIIIIIIIIIIIIIIIIIIIIIIIIIIIIIIIIHIIIIIIIIIIIIIIIIIIIIIIIIIIIIIHIHHIIHIIGGHHIIIIHGHIIIHIIIIIIIIIHHIIGIIIHIIIIIIIIIHHIIIIIIIIIIIIIIHIIIIIIIHIIIIIIIIIIIIIIIIIIIIIHIIIIIIIIIHIIIIIIIIIIIIIIIIIIIIHIIIIIIHGIIIIIIIIIIIIIIIIIIIIIIIIIIIIHIHHIIIHHEIIIIIIIIIIIIIIIIIHIIHIHIIIIIIIIIIIIIIHHIIIIIIIIIHIIIIIIIIIIIIIIIIIIIIIIIIIIIIIIIIIIIIIIIIIIIIIIIDDDDD
@HISEQ:969:HM2KJBCX2:2:1101:13555:83200 2:N:0:ACTATGCA
CACGAGCTACTCCCCAACTATCCCTATTAATCATTACGTCAACCCTAGAAACCAACAAAATAGGATCAAACGTCCTATTTTATTATTCCATGCTAATGTATTCAAGCGTTAGCCTGCTTTAAACACTCTAATTTTTTCAAAGTAACAGTCCTGTTTCCCCGCAACACCAAATTAATGGCATCACGGTTCTTCAAGAAGGAGGAATCAGCAAGGCCAGTTCATACCGGTGGCACGACCAACCTGCTGACCCCGAAATTCAACTACGAGCTTTTTAACTGCAACAACTTTAATATACGCTATTGGAGCTGGAATTACCGCGGCTGCTGGCACCAGACTTGCCCTCCAA
+
DDDDDIIIIIIIIIIIIIIIIIIIIIIIIHIIIIIIIIIIIIIIIIIIIIIIIIIIIIHIHHFHEHIIIGIIIIIIIIIIIIIIIIIHIIIIHIIIIIIIIIIIIIHIIHIIIIIIIIIIIIIIIIIIIIIIIIIIIIIIIIIIIIIIIIHIIIIIIIIIIIIIIIIIIIIHHIIIIIIIIIIIIIIIIIIIIIIIIIIIIIIIIIIIIIIIIIIIIIIIIIIIIIIIIIIIIIIIIIIIIIIIHIIIIIIIIIIIIIIIIIIHIIIIIIIIIIIIIIIIIIIIIIIIIIIIIIIIIHIHIIIIIIIIIIIIIIIIIIIIIIIIIIIIIIIIIIIIIIIIIDDDDD
@HISEQ:969:HM2KJBCX2:2:1101:9424:83725 2:N:0:ACTATGCA
CACGAGCTACTCCCCAACTATCCCTATTAATCATTACGTCGATCCTAGAAACCAACAAAATAGGTTCGATCGTCCTATTTCGTTATTCCATGCTAATGTATTCAAGCGCGAGCCTGCTTTAAGCACTCTAATTTTTTCAAAGTAACAGTCCTGTTTCCCCGCAACAACAAATTAATGCCATCACGGTTCTACAAGAGGGAGGGACCAGTGAGGCCAGTGCATACCAGTGGCACGACCAACCTACTGGCCCCGAAATTCAACTACGAGCTTTTTAACTGCAACAACTTTAATATACGCTATTGGAGCTGGAATTACCGCGGCTGCTGGCACCAGACTTGCCCTCCAA
+
DDDDDHHHHIIHIIDHHIIIIIHHEEHEHDHEFFHCHHEHHDEHHIHIHIHIHHHCGFHIHHH?GCEHH?G/DGHHHIEHHEEEHCEEDEHGEHHIIIHIHHHH<CDDHHHHHIIIIHIHHHHHEIIIHGIIHHGGHHIIIHHFHHHIHHHHIHGGHEIIGIIIHHHHIIIHIIHIIIIHHHCGHHGHHIIIIIIHIIHHHGHHEHHIIIIIIIHIIHIHIHHII=IIHIIIIIHHEHHIIIHHGIIHIIIGIIIIHIHHIIIIHIIIHIIIHHHIIIIHGEHEFHHFGIIHIIIIHEEHIIIIIIIIHIIIIIIIIIIIIIHGIHIHHIIHIIIIIIHHHBBABD
@HISEQ:969:HM2KJBCX2:2:1101:14347:84219 2:N:0:ACTATGCA
CACGAGCTACTCCCCAACTATCCCTATTAATCATTACGTCAATCCTAGAAACCAACAAAATAGGATCGAACGTCCTATTTCATTATTCCATGCTAATGTATTCAAGCGTTAGCCTGCTTTAAACACTCTAATTTTTTCAAAGTAACAGTCCTGTTTCCCTGCAACACCAAATTAATGACATTACAGTTCTTCAAGAAGGAGGAATCAGTAAAGCCAGTACACACCATTGGCACGACCAACCTACTGACCCCGAAATTCAACTACGAGCTTTTTAACTGCAACAACTTTAATATACGCTATTGGAGCTGGAATTACCGCGGCTGCTGGCACCAGACTTGCCCTCCAA
+
<B@DDC?EFHHIHEHIGHHHHEHIII?1FH@HHHHEHHHEH@HHEEFHIHH?<GHGICGEEH<CFHH0E@<C<<EGGHHHHEEHHCEHHE@<@CCGEFHGEIHHHHHHFFGEHHEGE?EGHHGHIHHEIIIIIHE?HHAFHAAHHHF1CEGHIIHHGHEHGIHGG@GHHHFHEHGHHFFGHHIHGGHHHEHEIHHIHC8FDHHHHIHIIEGHIHHIIHHHF<D;IHGFC0IIHIIHHHHHHECC<HC?<CHEFHHEEHGE?HIIIHGHGHHF?HCHHHHHFFFFEGHHGCCHEGHF@GF?HGIHHHIFIHHIIHIIIHHGHIHHEC1HFHHIIH@@HHHHCDD@DD
@HISEQ:969:HM2KJBCX2:2:1101:20902:84674 2:N:0:ACTATGCA
CACGAGCTACTCCCCAACTATCCCTATTAATCATTACGGCGGTTCTAGAAACCAACAAAATAGCACCACGCGTCCTATTTCATTATTCCATGCTAATGTATCCGAGCATACGCCTGCTTTGAACACTCTAATTTTTTCAAGGTAATGGTCCTGGTTCCCCGACACACCCAACAAAGGACATGCCGACTCACCAGAAGGATAGGCCCGGCGTCGGAACAGTGCTCACCCGGAGGGCGGACCGCCCGGCCAGACCCAAAATTCAACTACGAGCTTTTTAACTGCAACAACTTTAATATACGCTATTGGAGCTGGAATTACCGCGGCTGCTGGCACCAGACTTGCCCTCCAA
+
DDDDDIIIIIIIIIIIIHHIHIIIIIIIIIIIIHIIIIIIIICEH1DCGHHHHHHCCHIIIIEEHHHHHHGD<<EEHHHIIEHHHHG@GCFHHHHH1DHHGIHEHCGCGFIHIIHHGHHHEFFFHEEHHHIIIHHHIHIHIIHGIHHHEIIIIHGEIIIIHHIHIIIIIIIHCGIIHHIIIIHHHEIHHGIHGIIHIIIIGIIIIIIIIIIIIIIIIHIIIIIIHIIIIIGIIIIIIIIIIIIIGIIIIIHIIIIIIIIIIIIIIIIIGIIIIIIIIHIIIIIIIIIIIIIIIIIIHIIIIIIIIIIIIIIIIIIIIIIIIIIIIIIIIIIIIIIIIIIIIIIIDDDDD
@HISEQ:969:HM2KJBCX2:2:1101:8287:85249 2:N:0:ACTATGCA
CACGAGCTACTCCCCAACTATCCCTATTAATCATTACGTCAATCCTAGAAACCAACAAAATAGGATCGAACGTCCTATTTCATTATTCCATGCTAATGTATTCAAGCGTTAGCCTGCTTTAAACACTCTAATTTTTTCAAAGTAACAGTCCTGTTTCCCTGCAACACCAAATTAATGGCATTACAGTTCTTCAGAAAGGAGGAATCAGCGAAGCCAGTACATACCAGTGGCACGACCAACCTGCTGACCCCGAAATTCAACTACGAGCTTTTTAACTGCAACAACTTTAATATACGCTATTGGAGCTGGAATTACCGCGGCTGCTGGCACCAGACTTGCCCTCCAA
+
BDDB<E?EHIIEHHEGHHIIII?CFHHCCFHCH?FCC1<FEEHHEHIHGHIIHHHIIEEHEHHHICFHGFHC<<0DFE1C1<?GCCF1GHIHGEIHHIHHFCIIHHGIHHIIIHHHFHFHHHFHHHGGHFGHHHHHHHIIIHIIHHGHGHIIIIHHHIHHHCHIIHHIHHHIEHHEIHIIHEGIHGIIIHIIIIHHIHHHHGIIHHGIHHHIIHIIIIHHHHIHEGHGIIIHHHGDHHEIIHHHDIIIHIIHIIIIIIHHEFIIIIIIIIIIHHHIIIIIIIHHHHCHIIIIIIIIIIIIIIIIIIIIIIIIHIIHGIIIIIIIIIIIIIIIIHIIIIIIIDDDDA
@HISEQ:969:HM2KJBCX2:2:1101:13234:86376 2:N:0:ACTATGCA
CACGAGCTACTCCCAACTATCCCTATTAATCATTACGGTGATCCTAGAAACCAACAAAATAGAACCATGCCGTTCTATTCTATTATTCCATGCTAATGTATTCGAGCAAAAATGCCTGCTTTAAACACTCTAATTTTTTCAAGGTAAAGGTCCTGGATCCGCAAGACACCCAATAAAGGACATCAAGTTTCTCCAGAAGGTGAGAAATCAACTGCAACAGTTCATACCCCTTAAGGCATGACCATCACGTCAATCCCGAAATTCAACTACGAGCTTTTTAACTGCAACAACTTTAATATACGCTATTGGAGCTGGAATTACCGCGGCTGCTGGCACCAGACTTGCCCTCCAA
+
DDDDDIIIIIIIIIIIIIIIIIIIIIIIIIHIIIIIIIIIIIIIIIIIIIIIIIIIIIEHHCHHIIIIIHIIIIIIIIIIIIIIIIIIIIIIIIHIIHIHHFHGHHIIIIIIIHHIIIIIIHIIIIIIIIIIHIIIIIIHIIIIIIIIIIIIIHIIIIIIHIIIIIIIIIIIIIIIIIIIIIIIIIIIIIIHIHIIIIIIIHHHIIIIIIIIHIIIIIIIIIIIIIIIIHIIIIIIIIIIIIIIIIIIIIGIIGIIIHIIIIIIIIIIIIIIIIIIIIIIIIIIIIIIIIIIIIIIIIIIIIIIIIIIIIIIIIIIIIIIIIIIIIIIIIIIIIIIIIIIIIIIIIIDDDDD
@HISEQ:969:HM2KJBCX2:2:1101:19691:86032 2:N:0:ACTATGCA
CACGAGCTACTCCCAACTATCCCTATTAATCATTACGTCGATCCTAGAAACCAACAAAATAGAATCAAACGTCCTATTTCATTATTCCATGCTAATGTATTCAAGCGCGAGCCTGCTTTAAACACTCTAATTTTTTCAAAGTAACAGTCCTGATTTCCCGCGACACCAAGTTAATGACATCGTGGTTCGTCAGAAGGAAGGAATCAATTTGACCAGTACGTACCGAGGCACGACCGATCAACTGATCCCGAAATTCAACTACGAGCTTTTTAACTGCAACAACTTTAATATACGCTATTGGAGCTGGAATTACCGCGGCTGCTGGCACCAGACTTGCCCTCCAA
+
DDDDDIIIIIGHIHIHHHIIIIHHHIIHIHIIIIIIIIIIIIHHHIIIIIIIIIIIIIIIIIIIIIIIIHIIGIHIIIIHIIIIIIIHIIIIIIIIIIIHIHHIIIHIIIHIIIIIIIIIHIIIIIIIIIHHGHIIIIIIIHHIIIIIIIIHIHHIHIIIIHIIIIIIHIIHIIIIIIHIIIIFIIIIIHHIIIIIIIIIHIIIIIIIIIIIIIIIIIIIIIIIIIIIIIIII>IIIIIIIHHIIIHIIIIIIHHIIIIHIIIIIIIIIIIIIIIIIIIIIHHHHGHIIIIIIIIIIIIIIIIIIIIIIIIIIIIIIIIIIIIIIIIIIIIIIIIIIIIDDDDD
@HISEQ:969:HM2KJBCX2:2:1101:20112:86026 2:N:0:ACTATGCA
CACGAGCTACTCCCCAACTATCCCTATTAATCATTACGTCGATCCTAGAAACCAACAAAATAGAATCAAACGTCCTATTTCATTATTCCATGCTAATGTATTCAAGCGTAAGCCTGCTTTAAACACTCTAATTTTTTCAAAGTAACAGTCCTGATTCCCCACGACACCAAATTAATGACATCGCGGTTCTTCAGAAGGTAGAAACCGATAATGCCAGTACGTACCGAAGCACGACCAACAATTCGATCCCGAAATTCAACTACGAGCTTTTTAACTGCAACAACTTTAATATACGCTATTGGAGCTGGAATTACCGCGGCTGCTGGCACCAGACTTGCCCTCCAA
+
DDDDDHIIIIIIIIIIIHIIIIIIIIIIIIIIIIIIIIIIIIIGHIIIHIIIIIIIGIHIIIIIIIIIIIIHIIGIIIIIIIIIIIIHHIIIGIIIIIHIHHHHIHIIIIIHIIHIIIHHHHIHIIIHHIIIHIIIHIHIIHIHIIHIIHIIIIIIIGIIIIIIIIIIIIIIIIIHIHHIIIIIIIIIIIHIIIIIIIIIIIIIIIIIIIIIHIIIIIIIIHIHIIIIIIHHIHIHHIIIHEDDIIHIIIHIIIIIIIIIHIIIIIIIIIIIIIIIIIIIIIIIIIIIIIIIIIIIIIHIIIIHIIIIIIIIIIIIIIIIIIIIIIIIIIIIIIIIIIIIDDDDD
@HISEQ:969:HM2KJBCX2:2:1101:4104:87571 2:N:0:ACTATGCA
CACGAGCTACTCCCCAACTATCCCTATTAATCATTACGGTGATCCTAGAAACCAACAAAATAGAACCATGCCGTCCTATTCTATTATTCCATGCTAATGTATTCGAGCAAAAATGCCTGCTTTAAACACTCTAATTTTTTCAAGGTAAAGGTCCTGGATCCGCAAGACACCCAATAAAGGACATCAAGTTTCTCCAGAAGGTGAGAAATCAACAGTAACAGTTCATACCCCTTAAGGCATGACCATCACGTCAATCCCGAAATTCAACTACGAGCTTTTTAACTGCAACAACTTTAATATACGCTATTGGAGCTGGAATTACCGCGGCTGCTGGCACCAGACTTGCCCTCCAA
+
DDDDDIIIIIIIIIIIIIIIIIIIIIIIIIIIIIIIIIIIIIIIIIIIIIIIIIIIHIEHIIHIIIIHIHIGHHCHIEHIIIIIIIIIEHIIIIIIIIHIIGHHHHIHIIIIIIIIIIIIIIIIIIIIIIIIIIIIIIIIIIIIIIIIIIIIIIIHIIIIIIIIIIIIIHIIIIIIIIIIIIIIIIHIIIIIIIIIIIIIIIIIIIIIIIIIIIIIIIIIIIHHIIIIIIIIIIIIIIIIIIIIIIIHIIHGIIIIIIIIIIIIIIIIIIIIIIIIIIIIIIIIIIIIIIIIIIIIIIIIIIIIIIIIIIIIIIIIIIIIIIIIIIIIIIIIIIIIIIIIIIIIIIIIDDDDD
@HISEQ:969:HM2KJBCX2:2:1101:1571:87691 2:N:0:ACTATGCA
CACGAGCTACTCCCAACTATCCCTATTAATCATTACGGTGGTCCTAGAAACCAACAAAATAGAACCACAACGTCCTATTCTATTATTCCATGCTAATCTATTCAAGCAATAGCCCGCTTTAAACACTCTAATTTTTTCAAGGTAATGGTTCTGGCTCCCCAACACACCCAATAAAGGGCATACTGGTTCACCAGAAGGAAGACCCGACAGCAGACAGTACTCGCCAAAGACGGACCGCCCGGCCAGGCCTAAAATTCAACTACGAGCTTTTTAACTGCAACAACTTTAATATACGCTATTGGAGCTGGAATTACCGCGGCTGCTGGCACCAGACTTGCCCTCCAA
+
DDDDDDDHHHHIIIIIIIIIIEHIEHHIIGHGHGIIHCFHHIIGHIHHIIIIHIHI?HEHIGHHHHIIHHCCEFHHIHHICHHHHHCHHGEGHGHHHIIIIHIHHHHEHHHHDFHHIHHIHHHHIIIIIHIIHGHHIHHHIIIIIIIHIIIIHHHHHIIIGHIIHHFHIIIIIHHIHIIIHIHIIIIIHHGGIIIGIHIHHHDDGIIHHHGFIHHIIIHIIHHHHHHHHGIIIIHHHCHGIIIIIHHCIIIHHGIIIHHIIHIHHIIIIIIHIHHIIIHIIIHIIIIIIIIHIIIIIIHHIIIIHIIIHIIIIIHIHHIHIIIIIIIIHIIIHIIIIIIHDDDDA
@HISEQ:969:HM2KJBCX2:2:1101:11544:87207 2:N:0:ACTATGCA
CACGAGCTACTCCTAGACCCAACTATCCCTATTAATCATTACGGTGATCCTAGAAACCAACGAAATAGAATCAGTCCGTCCTATTTCATTATTCCATGCTAATGTATTCAGACGATAGTCTGCTTTAAACACTCTAATTTTTTCAAAGTAACAGTCCTGATTTCCCATCACACCAAATAAATGGCATGAAAGTTCCTCAGAAGGTAGAGATCCATCTCACCAGTACAGACAATTAAGCCTGACCAATGGGTAGACCCCGAAGTTCAACTACGAGCTTTTTAACTGCAACAACTTTAATATACGCTATTGGAGCTGGAATTACCGCGGCTGCTGGCACCAGACTTGCCCTCCAA
+
DDDDDIIIIIIIIIIHIIIIIIIIIIIIIIIIHIIIIIIIIIIIIHIIHIHIHHIIIIIIIHHIIIIHIIIIIIIIIGHIIIIIIIIIIIIIIIIIIHHFHGHIIIIIIIIIIHIIGIIIIIHIIIIIIHHIIIIIIIIIIHIIIIIIIIIIIIHHIIIIIIIIIIHIIIIIIIIIIHIIIIIIIIIIIIIIIIIIIIIIIIIIIIIIIIIIIIIIIIIIIIIIIIIIIIIIIIIIIIIHIIIIIIIIIIHGIIHHIIIIIIIIIIIIIIIIIIIIIIIIIIIIIIIIIIIIIHIIIIIIIIIIIIIIIIIIIIIIIIIIIIIIIIIIIIIIIIIIIIIIIIIIIIIIDDDDD
@HISEQ:969:HM2KJBCX2:2:1101:15890:87758 2:N:0:ACTATGCA
CACGAGCTACTCCCCAACTATCCCTATTAATCATTACGTCGATCCTAGAAACCAACAAAATAGAATCAAACGTCCTATTTCGTTATTCCATGCTAATGTATTCAAGCGTGAGCCTGCTTTAAACACTCTAATTTTTTCAAAGTAACAGTCCTGATTCCCCATGACACCAAATTAATGACATCATGGTTCGTCAGAAGGTAGGAATCAATAATACCAGTACGTACAATAGCACGACCAATAAATTGATCCCGAAATTCAACTACGAGCTTTTTAACTGCAACAACTTTAATATACGCTATTGGAGCTGGAATTACCGCGGCTGCTGGCACCAGACTTGCCCTCCAA
+
DDDDDIIIIIIIIIIIIIIIIIIIIIIIIIIIIIIIIIIIIIIIIIIIIIIIIHIIIHHIIHHHHIIIIIIIHIIIHIHIIIHIIIIIIIIIGIIIIIIIHIHIIIHIIIIIIIIIIIIHIIIIIIIIIIIIIIIIIIIHIIIIIIIIIIIIIHIIIIHIIIIIIIIIIIIIIHIIIIIIIIIIIHHIIIIIIIIIIIIIIIIIIHIIIIIIIIIIIIIIIIIIIIIIIIIIIIIIIIIIIIIIIIIIIIIIIIIIIIIIIIIIIIIIIIIIIIHEIIIIIIIIIIIIIIIIIIIIIIIIIIIIIIIIIIIIIIIIIIIIIIIIIIIIIIIIIIIIIIIIDDDDD
@HISEQ:969:HM2KJBCX2:2:1101:2178:88576 2:N:0:ACTATGCA
CACGAGCTACTCCCCAACTATCCCTATTAATCATTACGGTGATCCTAGAAACCAACAAAATAGAACCATGCCGTCCTATTCTATTATTCCATGCTAATGTATTCGAGCAAAAATGCCTGCTTTAAACACTCTAATTTTTTCAAGGTAAAGGTCCTGGATCCGCAAGACACCCAATAAAGGACATCAAGTTTCTCCAGAAGGTGAGAAATCAACAGTAACAGTTCATACCCCTTAAGGCATGACCATCACGTCAATCCCGAAATTCAACTACGAGCTTTTTAACTGCAACAACTTTAATATACGCTATTGGAGCTGGAATTACCGCGGCTGCTGGCACCAGACTTGCCCTCCAA
+
DCDDDIIIIIIHIIIIIIIIIIIIIIIIIIIIIIIIIIIIIHIHIIIIIIIHIIIIIIIGHHHHIIIIIIIIIIHIHHIIIIIIIHIIEHHIIHHIIIIII@HIHHIHIIIIHIIHIIIIIIIIIHIIIIIIIIIIIIIHHIIIHHIIIIIIIIHIIIIIHIIIIIIHIIIHIIIIHIIIIIIIIIIIHHHIHIIIIIIIIIIIIIIIIIIIIIIIIIIIIIIIIIIIHIHIIIIIIIIIIIIIIHIHIIHDIIHHIHIIIIIIIIIIIIIIIIIIIIIIIIIIIIIIIIIIIIIIIIGIHIIIIIIIIIIHIIIIIIIIIIIIIIIIIIIIIIIIIIIIIIIIIIIIDDDDD
@HISEQ:969:HM2KJBCX2:2:1101:13430:88298 2:N:0:ACTATGCA
CACGAGCTACTCCCCAACTATCCCTATTAATCATTACGTCGATCCTAGAAACCAACAAAATAGGGTCAAACGTCCTATTTCATTATTCCATGCTAATGTATTCAAGCGTGTGCCTGCTTTAAACACTCTAATTTTTTCAAAGTAACGGTCCTGATTCCCCATGACACCAAATTAATGACATCACAGTTCGTCAGAAGGTAGAAATCAATAATACCAGTGCATACCAGAGGCACGACCAATATATTGATCCCGAAATTCAACTACGAGCTTTTTAACTGCAACAACTTTAATATACGCTATTGGAGCTGGAATTACCGCGGCTGCTGGCACCAGACTTGCCCTCCAA
+
D@ADBHIIIIIIGHIHIIIIIIIIIHHHHHIIIIIIIIIIIIIIIIIIIHIIIGHH@GHEHIIHIHHEHHIIHHDHHIIHHHHIHIIHHHHIIFIIIIIFHIHIIHHHHIIIHIHIIIHIIIHIIIIIIIIIIIIHIHHIIIIIIHHIIIIIIHIHHIIIHIIIIIIIIIIHHIHIIIHIIHIIIIIHHEHIIIHIIIIIIIIIIIIHGIIIIIIIIIIIIIIIIIIIIIIIIIIIIIIIIIIHHIIIIIIIIIIIIIIIIGIIIIIIIIIIIIHIIHIIIIIIIIIIIIIIIIIIIIIHGIIIIIIIIIIIIIIIIIIIIIIIIIIIIIIIIIIIIIIIIDDDDD
@HISEQ:969:HM2KJBCX2:2:1101:9149:88674 2:N:0:ACTATGCA
CACGAGCTACTCCCAACTATCCCTATTAATCATTACGGTGATCCTAGAAACCAACGAAATAGAATCAGTCCGTCCTATTTCATTATTCCATGCTAATGTATTCAGACGTTAGCCTGCTTTAAACACTCTAATTTTTTCAAAGTAACAGTCCTGATTTCCCATCACACCAAATAAATGGCATGAAAGTTCCTCAGAAGGTAGAGATTCATCTCACCAGTGCAGACAATTAAGCCTGACCAATGGGTAAACCCCGAAGTTCAACTACGAGCTTTTTAACTGCAACAACTTTAATATACGCTATTGGAGCTGGAATTACCGCGGCTGCTGGCACCAGACTTGCCCTCCAA
+
DBDDCIIIIIIIIIIIIIIIIIHIIIIIIIIIIIIIIIIIIIHIIIHIIIIIIIIIIIIIIIIIIIGHIIHIIIIIHIIFHHIIIIIGIIIGIIIIIIIIHHIHIHIIIIIIHGHIIIHIIIIIIIIIIIIIIIIIIIHHIIIIIIIIHIHIIIIIIIIIHIIIHIIIIIHIIIIIIIIIIIIIIIIIGIHIIIHIIIIIIIIIIIIHIIIIIHIIIIIGIIIIIIIIIIIIIIIIIIIIIIIIHEIIIIIIIIIIIIIHIIIIIIIIIIIIIIIHIIIIIIIIIIIIIIIIIIIIIIIIIIIIIIIIIIIIIIIIIIIIIIIIIIIIIIIIIIIIIIHIIIDDDDD
@HISEQ:969:HM2KJBCX2:2:1101:14064:88572 2:N:0:ACTATGCA
CACGAGCTACTCCCCAACTATCCCTATTAATCATTACGTCGATCCTAGAAACCAACAAAATAGAATCAAACGTCCTATTTCATTATTCCATGCTAATGTATTCAAGCGTGAGCCTGCTTTAAACACTCTAATTTTTTCAAAGTAACAGTCCTGATTCCTCACAACACCAAATAAATGACATCATGGTTCGTCAGAAGGGAGAAACCGACGATGCCAGTACGTACCGAGGCACGACCAACATGATGGTCCCGAAATTCAACTACGAGCTTTTTAACTGCAGCAACTTTAATATACGCTATTGGAGCTGGAATTACCGCGGCTGCTGGCACCAGACTTGCCCTCCAA
+
DDDDDIIIIIIIIIIIIIFHIIIIIIIIIIIIIIIIIIIIHHHIHHHHIIIIIIIIGIGHHIHIIGIIIIGHIIHHGIHIIIGHIIIIIIIIHIIIIIIHIIHHIIIIIIIIIIIIIIIIHGIIIIIIIIIIIIIIIIIIIIHIHIIIIIIHIIHGIHIIIIIHIIIIIIIHIHHHIIIIIIIIIHHIIIIIIHIIIIIIIIIIIIIIIIIIIIIIIIIIIIIIIIIIIIIIIIIIIIIIIIIGIIIIIIIIIIIIIHGIIIIIHIIIIIIIHHIIIIIIIIIIIIIIIIIHIIIIIIIIIIIIIGIIIIIIIIIIIIIIIIIIIIIIIIIIIIIIIIIIDDDDD
@HISEQ:969:HM2KJBCX2:2:1101:4993:88735 2:N:0:ACTATGCA
CACGAGCTACTCCCCAACTATCCCTATTAATCATTACGTCAATCCTAGAAACCAACAAAATAGGATCGAACGTCCTATTTCATTATTCCATGCTAATGTATTCAAGCGTTAGCCTGCTTTAAACACTCTAATTTTTTCAAAGTAACAGTCCTGTTTCCCTGCAACACCAAATTAATGACATTACAGTTCTTCAAGAAGGAGGAATCAGTAAAGCCAGTACATACCATTGGCACGACCAACCTACTGACCCCGAAATTCAACTACGAGCTTTTTAACTGCAACAACTTTAATATACGCTATTGGAGCTGGAATTACCGCGGCTGCTGGCACCAGACTTGCCCTCCAA
+
DDDDDIIIIIIIIIIIIIHIIIIIIIIIIIIIIIIIIIIIIIIIIIIIHIIIIIIIHIHIHGHIHIIHIIIIIGIIHIIIIIIIIIHCHHIIIHIIIIIIIIIIIIIIIIIIIIIIIIIIIIIIIIIIIIIIIIIIIIIIIIIIIIIIIIIIIIIIIIIIIIIIIIIHIIIIIIIIIIIIIIIIIIIIIHIIIIIIIIIIIIIIIIIIIIIIIIIIIIIIIIIIIIIIIIIIIIIIHIHIIIHHHIHIIIIIIIIIHIIIIIIIIIIIIIIIIIIIIIIIIIIIIIIIIIIIIIIIIIIIIIIIIIIIIIIIIIIIIIIIIIIIIIIIIIIIIIIIIIIIIDDDDD
@HISEQ:969:HM2KJBCX2:2:1101:1256:89535 2:N:0:ACTATGCA
CACGAGCTACTCCCCAACTATCCCTATTAATCATTACGTCAATCCTAGAAACCAACAAAATAGGATCAACGTCCTATTTCATTATTCCATGCTAATGTATTCAAGCGCGAGCCTGCTTTAAACACTCTAATTTTTTCAAAGTAACAGTCCTGATTCCCCACCACACCAAATTAATGACATGATGGTTCGTCAGAAGGTAGGAATCAGTAACACCAGTACGTACCGAAGGCACGACCAGCGTACTAATCCCGAAATTCAACTACGAGCTTTTTAACTGCAACAACTTTAATATACGCTATTGGAGCTGGAATTACCGCGGCTGCTGGCACCAGACTTGCCCTCCAA
+
DCDADIDIIIIHIGHIIIIHHHHHIIIIIIHIIIGIIIIGIIH?H?FHHIIIIIIIIIICHIHHHIIHIIHHIHHIGHHIG1GHHHHIIHHHIIIHIGCGHHHHEGEHHHIGHHHGHFEHEHHHHHHHCHIHHHHHHIGIHIHHHIIIIIHHHHIHIIIHIIEHFHDECC?IIHHHHIIFHHHHIHHEHFHGIHIIIIIHIIIIIHHGHHHHHHF@EHIIHE?EGHHHHIIHIIIHIIHHHGC?HHH?@D1D1IHEIIHE=HHG?HIHHHHEHHHFCEEIHGC?GIHIIIIIHHHEHHIHIIIHHEEHFIIIHDHIIHHHHIFHHHC?HHHHGGEIHCE@DBD@A
@HISEQ:969:HM2KJBCX2:2:1101:3445:89979 2:N:0:ACTATGCA
CACGAGCTACTCCCCAACTATCCCTATTAATCATTACGGTGATCCTAGAAACCAACAAAATAGAACCATGCCGTCCTATTCTATTATTCCATGCTAATGTATTCGAGCAAAAATGCCTGCTTTAAACACTCTAATTTTTTCAAGGTAAAGGTCCTGGATCCGCAAGACACCCAATTAAGGACATCAAGTTTCTCCAGAAGGTGAGAAATCAACAGCGACAGTTCATACCCCTTAAGGCACGACCATCACGTCAATCCCGAAATTCAACTACGAGCTTTTTAACTGCAACAACTTTAATATACGCTATTGGAGCTGGAATTACCGCGGCTGCTGGCACCAGACTTGCCCTCCAA
+
DDADD<DHIIIIHIIIIIIIIHCHIGEEHIIGHH?HCHDHIIIIGECHHIIIHHGIHECGHIIFHH?FH?HH?GHDHFH1CHCHHHHCHIII?HHIIIHGHG@H@HHEIIIHIHIHHHIIIHGIGIIIIIIIHEHFEIHIIIIIIIIIHEHHEHIIHHIIIHHIIIHHIIIHIIIIIIIIIIIHIIIIIHHIIIIIIIIIIIIIIIIIIIIIIHIIIIIIIIIIIIIIIIIIIIIIIIHIIIIHIIHGIFHGIIIIIIIIIGIIIIIIIIIIIIIIIIHIIIIIIIIIIIIIIIIIIIIHHIIIIIIIIIIIIIIIIIHHIIIIIIIIIIIIIIIIIIIIIIIIIIIIDDDDD
@HISEQ:969:HM2KJBCX2:2:1101:3439:90019 2:N:0:ACTATGCA
CACGAGCTACTCCCAACTATCCCTATTAATCATTACATCGATCCTAGAAACCAACAAAATAGAATCGGATGTCCTATTTCATTATTCCATGCTAATGTATTCAAGCGTGAGCCTGCTTTAAACACTCTAATTTTTTCAAGGTAACAGTCCTAATTCCCCGTGACACCAAATTAATGGCATTACGGTTCTTTAGAAGGTGAGAAATCAATAATATCAGTACATACCAACGGCATGACCGAAACATTGATCCCGAAATTCAACTACGAGCTTTTTAACTGCAACAACTTTAATATACGCTATTGGAGCTGGAATTACCGCGGCTGCTGGCACCAGACTTGCCCTCCAA
+
BADDCIIIIIIIIIIIIIIIIIIIIIIIIIHIIIIIIIIIIIIIIIIIIIIIIIIIHHFHHHIIIHIIGIGHIIHHHIIIGIIIIIIHIHHHIHGHIIIHIIIHHIIIHHHHIIIHHIIIHHIIIIIIIIIHIIIIIHIHEIHHIIIIIIIHHIIIIIIIIHEHIIIIIIIIIIIIIIHIIIIIIHHIIIIIIIIIIIHIIIIIIIIIIIIIIIIIIIIIIIIIIIIIIIIIIIIIIIIIIIHIIIIIIIIIIIIIIIIIIIIIIIIIIIIIIIIIIIIIIIHIIIIIIIIIIIIIIIIHHIIIIIIIIIIIIIIIIIIIIIIIIIIIIIIIIIIIIIGIIDDDDD
@HISEQ:969:HM2KJBCX2:2:1101:12080:91896 2:N:0:ACTATGCA
CACGAGCTACTCCCCAACTATCCCTATTAATCATTACGTCGATCCTAGAAACCAACAAAATAGGGTCAAACGTCCTATTTCATTATTCCATGCTAATGTATTCAAGCGTGTGCCTGCTTTAAACACTCTAATTTTTTCAAAGTAACAGTCCTGATTCCCCATGACACCAAATTAATGACATCACAGTTCGTCAGAAGGTAGAAATCAATAATACCAGTGCATACCGGAGGCACGACCAATATATTGATCCCGAAATTCAACTACGAGCTTTTTAACTGCAACAACTTTAATATACGCTATTGGAGCTGGAATTACCGCGGCTGCTGGCACCAGACTTGCCCTCCAA
+
DDDDDIIIII<GHHCEHHI1CHGHHHHIHHHIHIIIIHHH/CGHHIHHEHIIIHEHHHFEHHGF?C@EF?HEH?CGHIHH1GFHCHHHHFHIGHHEIHHHHFHHEHIIIHHIIIIIIIIIIIEHIIIIHHIHHHHHDHIIIIIIIHHGHHEHEGHEEEHHCIHHHHHHI?GHIIIIHHIIHGHIIIIIIHHFHEHHHIIIIHIIIIHIHFIIHIHHIIIIIIIIIIIIIIGIHIIIIIIIIIHHFHDHHDIHIHGHHIIIIIIIIIIIIIIIIHHIIIIIIIIHIHHIIIIIIHGHEIIIHIIIIIIIIIHEIIIIIGIIIIIIIIIHGIGIIIIHHHIIICDDDD
@HISEQ:969:HM2KJBCX2:2:1101:12243:92112 2:N:0:ACTATGCA
CACGAGCTACTCCCCAACTATCCCTATTAATCATTACGGTGATCCTAGAAACCAACAAAATAGAACCATGCCGTCCTATTCTATTATTCCATGCTAATGTATTCGAGCAAAAATGCCTGCTTTAAACACTCTAATTTTTTCAAGGTAAAGGTCCTGGATCCGCAAGACACCCAATTAAGGACATCAAGTTTCTCCAGAAGGTGAGAAATCAACAGCAACAGTTCATACCCCTTAAGGCACGACCATTACGTCAATCCCGAAATTCAACTACGAGCTTTTTAACTGCAACAACTTTAATATACGCTATTGGAGCTGGAATTACCGCGGCTGCTGGCACCAGACTTGCCCTCCAA
+
DDDDDIIIIIIIHIIIIIIIIIIIIIIIIHIIGIIIIIIIIIIIIIIIIIIIIHIIIHFHHIHHHIIIIHIHIHIIIIHHIIIIIGIII?GHHFHHIIGHIFHIIIIIIIIHGHIIIIIIIIIIIIIIIIIIIIIIIIIIIIHIIIIIIIIIIIIIIIIIIIIIIIIHIIIHIIIIIIIIIIIIIIIIIIIIIIIIIIIIIIIIIIIIIIIIIIIIIIIIIIIIIIIIIIIIIIIIIIIIIIIIIIIIIIHHIIIIIIIIIIIIIHIIIIIIIIIIIIIIIIIIIIIIIIIIIIIIIIIIIIIIIIIIIIIIIIIIIIIIIIIIIIIIIIIIIIIIIIIIIIIIIIIIDDDDD
@HISEQ:969:HM2KJBCX2:2:1101:6277:92822 2:N:0:ACTATGCA
CACGAGCTACTCCCCAACTATCCCTATTAATCATTACGTCGATCCTAGAAACCAACAAAATAGGGTCAAACGTCCTATTTCATTATTCCATGCTAATGTATTCAAGCTAATGCCTGCTTTAAACACTCTAATTTTTTCAAAGTAACAGTCCTAACTCCCCATAACACCAAATTAATGACATCATGGTTCGTCAGAAGGGAGAAATCAATGATACCAGTACGTACCAGAGGCACGACCGATATATTGATCCCGAAATTCAACTACGAGCTTTTTAACTGCAACAACTTTAATATACGCTATTGGAGCTGGAATTACCGCGGCTGCTGGCACCAGACTTGCC
+
DDDDDIIIIIIIIIIIIHHIIIIIIGIIIHIIIIIIIIIIIIIIIIIIHHIIIHHIIIFHIHHHGHH@GHHHHIIIIHEHHIIIFHIIIIIIIHIIIIIIIGIHIIIIIIIIHIIIIIHIIIIIIIIIHIIIIIIIIIIHIIIHIIIIIIIIIHIIIIIIIIIIIIHIIIIIIIIIIIIIIIIIIIIIIIHHIIIIIIIIIIIIIIIIIIIIIIIIIIIIIIIHIIIIIIIIIIIIHHIIIIIIIIHIIIIIIIIIIIIIIIIIIHIIIIIIIIIIIIIIIIIIIIIIIIIIIIIIIIIIIIIIIIIIIIIIIIIIIIIIIIIIIIIIIIIIIIIDDDDD
@HISEQ:969:HM2KJBCX2:2:1101:6709:92879 2:N:0:ACTATGCA
CACGAGCTACTCCCCAACTATCCCTATTAATCATTACGTCGATCCTAGAAACCAACAAAATAAGATCAAACGTCCTATTTCATTATTCCATGCTAATGTATTCAAGCGTGTGCCTGCTTTAAACACTCTAATTTTTTCAAAGTAACAGTCCTGATTCCCCATAACACCAAATTAATGACATCATAGTTCGTCAGAAGGGAGAAATCAATAATACCAGAACATACCGAAGTACGACCGATATATTGATCCCGAAATTCAACTACGAGCTTTTTAACTGCAACAACTTTAATATACGCTATTGGAGCTGGAATTACCGCGGCTGCTGGCACCAGACTTGCCCTCCAA
+
DDDADIHIIHHHIIIIIIIIIIIIIIIIIIIIIIIHHIIIIIIHIIHIHIIIIHIIHIIIIIIIIHIIIIIHHIIIIIIIIIIIIIIGIIIIHIIIIIIIIIIIIHIGIHIIIIIIIIIIHHHHIIHHHIHIHHHIHEIIIIIIIHIIIIIIIIIIIIIIIHIIIHIIIIIHIIIIIIIIHIIIIEEHIIIGIIIHIHIIIIHIIIIIIIGIIIIIIIIHIHHIIIIIHIIIIIIGIIIIIIHGIGIIHHIIIIIIHIIHHIIIIHIIIIIIIIIIIIIIIIIIIIIIIIIIIHGIHGIHIIIIIIIIIIIIIHIIIIIIIIIIIIIIIIIIIIIIIIIHDDDDD
@HISEQ:969:HM2KJBCX2:2:1101:9405:92782 2:N:0:ACTATGCA
CACGAGCTACTCCCCAACTATCCCTATTAATCATTACGGTGATCCTAGAAACCAACAAAATAGAACCATGCCGTCCTATTCTATTATTCCATGCTAATGTATTCGAGCAAAATGCCTGCTTTAAACACTCTAATTTTTTCAAGGTAAAGGTCCTGGTTCCACATGACACCCAATTAAGGACATCATGCTTCTCCAGAAGGTGAGAAATCAACTGCGACAGTTCATACCCCTTAAGGCACGACCATCACGTCAATCCCGAAATTCAACTACGAGCTTTTTAACTGCAACAACTTTAATATACGCTATTGGAGCTGGAATTACCGCGGCTGCTGGCACCAGACTTGCCCTCCAA
+
DDDDDIIIIIIIIIIIIIIIIIIIIIIIIIIIIIIHIIIIIHIIIIIIIIIIIIIIIIIIHIHIIIIIIIIIIHHIIIIIIIIIIIIIIIIIIHIIIIIIIHIIIIIIIIIIIIIHIIIIIIIIIIIIIIIIIIIIIIIIIIHIIIIIIIIIIIHIIIIIIIIIIIIIIHIIIIIIIIIIIIIIIIIIIIIIIIIIIIIIIIIIIIIIIIIIIIIIIIIIIIIIIIIIIIIIIIIIIIIIIIIIIIIIIHHIIIIIIIIIIIIIIIIIIIIIIIIIIIIIIIIIIIIIIIIIIIIIIIIIIIIIIIIIIIIIIIIIIIIIIIIIIIIIIIIIIIIIIIIIIIIIIIIDDDDD
@HISEQ:969:HM2KJBCX2:2:1101:7386:94266 2:N:0:ACTATGCA
CACGAGCTACTCCCCAACTATCCCTATTAATCATTACGGTGATCCTAGAAACCAACAAAATAGAACCATGCCGTCCTATTCTATTATTCCATGCTAATGTATTCGAGCAAAATGCCTGCTTTAAACACTCTAATTTTTTCAAGGTAAAGGTCCTGGTTCCACATGACACCCAATTAAGGACATCATGCTTCTCCAGAAGGTGAGAAATCAACTGCGACAGTTCATACCCCTTAAGGCACGACCATCACGTCAATCCCGAAATTCAACTACGAGCTTTTTAACTGCAACAACTTTAATATACGCTATTGGAGCTGGAATTACCGCGGCTGCTGGCACCAGACTTGCCCTCCAA
+
DCDDDIIIIIIIIIIIIIIIIIIIIIIIIIHIIIIIIIIIGIIHIIIHIIIIIIIIIIHHHHFHIIHHIIHGHEHHHHHGHHIIIHIIIIIHHII?CHFEHHHIIIHHHIIIIHHIIIIIIHIGIIIIIIIHIHIIIIIIIIIIIHIHIIIIIHIIIIIIIIIIIIHIHIIIIIIIIIHIIIIIIIIIIHIHIIIIIIIIIIIIIIIIIIIIIHIIIIIIHIIIIIIIHIHIIIIIIIIIHHIIIIIIIIHIIIIIHHIIIHIIIHHHEHIIIIIIIIIIIIIIIIIIIIIIHIIIIHDHIIIIIIIIIIIIIIIIIIIIIIIIIIIIIIIIIIIIIIIIIIIIIIIDDDDD
@HISEQ:969:HM2KJBCX2:2:1101:19641:94659 2:N:0:ACTATGCA
CACGAGCTACTCCCAACTATCCCTATTAATCATTACGTCAATCCTAGAAACCAACAAAATAGGATCAAACGTCCTATTTCATTATTCCATGCTAATGTATTCAAGCGTTAGCCTGCTTTAAACACTCTAATTTTTTCAAAGTAACAGTCCTGTTTCCCTGCAACACCAAATTAATGACATTACAGTTCTTCAAGAAGGAGGAACCAGTAAAGCCAGTACATACCAGAGGCACGACCAACCTACTAATCCCGAAATTCAACTACGAGCTTTTTAACTGCAACAACTTTAATATACGCTATTGGAGCTGGAATTACCGCGGCTGCTGGCACCAGACTTGCCCTCCAA
+
DDDDDIIIIIIHHHIIIIIIHIIIIIIIIIHIIIIIIIIIIIGHIIIIIIIIHIIIIIHHEHIHIIGHHHHIGIHFIHIIHHHIIIHHHIIIIIGIIIIIIHIIIIIIIIIIIIIIIIIIHHHFFHIIIIHIIHHHIIHIIIIHHIIHIIIIIIIIIEHIIHIIIIIIIIIIIHIIIIIHHIIIHHHHIHIIIIIIIIIIIIIIIIIIIIIIHIHHHIIIIIIIIHIIHIIIIHIIIHIIIHHIIHFIIIIIIIHGIIHHDIHIIIIIIIIIIIIIIIIIIIHHHIIIIIIIIIIIHIIIIIIIIIHHIIIIIIIIIIIIIIIIIIIIIIIIIIIIIIIIDDDDD
@HISEQ:969:HM2KJBCX2:2:1101:8743:95400 2:N:0:ACTATGCA
CACGAGCTACTCCCCAACTATCCCTATTAATCATTACGTCGATCCTAGAAACCAACAAAATAGAATCAAACGTCCTATTTCATTATTCCAGCTCCAATAGCGTATATTAAAGTTGTTGCAGTTAAAAAGCTCGTAGTTGAATTTCGGGATCAGATTGTCGGTCGTGCCTCGGTACGCACTGGCATTATTGGTTCCTACCTTCTGAAGAACCGCGATGTCATTAATTTGGTGTCGTGGGGAATCAGGACTGTTACTTTGAAAAAATTAGAGTGTTTAAAGCAGGCGTACGCTTGAATACATTAGCATGGAATAATGAAATAGGACGTTTGATTCTATTTTGTTGGTTTCTAGGATCGACGTAATGATTAATAGGGATAGTTGGGTATAGCCCTGGA
+
DDBDCHHIIIIIE@EHHIHIIIHIHIIHIHIHHHIIIIGEDDHIIIIIHIIIIIHIIIEHHIHGHIF?HHEHEHHHIIIHIIGIIIIIGFC1F@GHHHHIC<<E<FFC@HHE<GHIH@?1DFC@GEHFH?@@HHIGHHH?C1GHHEC.CEE@D9GFHHEHHDGHHEDHEGCHGIGIHEH@CF.HEF@HHHIHE@CHHCCEHHCI;IHHHHIIIHHGC-EHIIHIHEGIIIHHCIIHHFEHIIIHHHHCIIIHHHIHHEIIIIHHGGC1H?EFG1E@GHEGECIIIIIHHE?CCGIIIHHIIIHIIIIIIIIHIIHIIHIHGFHIHEGIHH@GEHHFHHGIIHGCGHIIIIIHEHDHIHIIIIIHIIIIHHIIHHHFHIIEIIIIIIIIIHADDAD
@HISEQ:969:HM2KJBCX2:2:1101:6201:95894 2:N:0:ACTATGCA
CACGAGCTACTCCCCAACTATCCCTATTAATCATTACGTCGATCCTAGAAACCAACAAAATAGAATCAAACGTCCTATTTCGTTATTCCATGCTAATGTATTCAAGCGTGAGCCTGCTTTAAACACTCTAATTTTTTCAAAGTAACAGTCCTGATTCCCCATGACACCAAATTAATGACATCATGGTTCGTCAGAAGGTAGGAATCAATAATACCAGTACGTACAATAGCACGACCAATAAATTGATCCCGAAATTCAACTACGAGCTTTTTAACTGCAACAACTTTAATATACGCTATTGGAGCTGGAATTACCGCGGCTGCTGGCACCAGACTTGCCCTCCAA
+
DCDCBIIIIGIHIGIGIIHFHFHIHIIIGHIEFIHHIIIIDHHFHHHIHHIHHEHHEHIIIIIIHIII?@GHC?@G1GGHCEHHHGHGFGHHIIHGHHHIHHFHIIHIHHIIHHIIIHHIIHIIIIIIIIIIIIIIIIIIIIIIHHIIIIIIHHHIIIIHHIIIIIHIIIHHIIIIIIIIIIIIIIIIIIIHIIIIIIIIIIIIHGIHIIIIHIIIIIIIIIIIIIIIIIIIIIIIIIIIIIIIIIIIIIIIIIIIIIIIIIIIIIIIIIIIIIIIIIIIIIIIIIIIIIHHHHIIIIIIIIIIIIIIIIIIIIIIIIIIIIIIIIIIIIIIIIIIIIIIDDDDD
@HISEQ:969:HM2KJBCX2:2:1101:8294:95725 2:N:0:ACTATGCA
CACGAGCTACTCCCAACTATCCCTATTAATCATTACGGTGATCCTAGAAACCAACAAAATAGAACCATGCCGTCCTATTTTATTATTCCATGCTAATCTATTCAAGCACAAGCCTGCTTTAAGCACTCTAATTTTTTCAAGGTAATAGCTCTGCTTCCCCAACGCACTAACTTAATAGCATGCTGGTTATTCAGAAGGTAGGAATTCATCAGGCCAGTGCGGACAGTGAAGCCCGACCAACCGACAAACTCCGAAATTCAACTACGAGCTTTTTAACTGCAACAACTTTAATATACGCTATTGGAGCTGGAATTACCGCGGCTGCTGGCACCAGACTTGCCCTCCAA
+
DDDDDIIIIIIIIIIIIIIIIIIIHIIIIIIIIIIIIIIIIIIIIIIIIIIIIIIIHIEHHHEHIHIIHIIHHIIHHHHGIIIIIIHIIIIIIIHHHHHHHGFHHIIIIIIIIIIHIIIHIIIIIIHIIIIIIIIHHIIIIIIIIIIIIIIIHHGHIIIIHIIIIIIIIIIIIIIIIHHIHHFIIIIIIHIIIIIIIIIIIIIIHHIIHIIIHHHIIIIIIIIIIIIIIIIIIHIIIIIIIIIHHHHGIIIIIIIHIHIIIIIIIIIHIIIHIIIIIIIIIIIIIIHEIIIIHFHIIIHIIIIIIIHIIIIIIGIIIIIIIIIIIIIIIIIIIIIIIIIIIIDDDDD
@HISEQ:969:HM2KJBCX2:2:1101:5081:95552 2:N:0:ACTATGCA
CACGAGCTACTCCCCAACTATCCCTATTAATCATTACGGTGATCCTAGAAACCAACAAAATAGAACCATGCCGTCCTATTCTATTATTCCATGCTAATGTATTCGAGCAAAAATGCCTGCTTTAAACACTCTAATTTTTTCAAGGTAAAGGTCCTGGATCCGCAAGACACCCAATTAAGGACATCAAGTTTCTCCAGAAGGTGAGAAATCAACAGCGACAGTTCATACCCCTTAAGGCATGACCATCACGTCAATCCCGAAATTCAACTACGAGCTTTTTAACTGCAACAACTTTAATATACGCTATTGGAGCTGGAATTACCGCGGCTGCTGGCACCAGACTTGCCCTCCAA
+
CDDDDIHIIIIIIHIIIHIIIHIIHIIIIHIIIIIHIHIHHHIIIIIIIIIIIIIIHIHIIIFHHIIIHIIGHHICHHHIIHHIHIIGHFHHGHHIHHHHHCEHEHIDIIIIIHIIHHEHHHIIIIIIIIIIIIIIHIHHIIHHHHIIIIIIIIIHIIHHIIIIIIIIIIHIIIIIIIIIIIIHIIIIHIHIIIIIIIIIIHIIIIIIIIIIIIIIHIII=IIIIIIIIIIIIII4IIIIIIIIIIIIIIIHIIIIIIIIIIIIHGIIIIIIIIIIIIIIIIIIIIIIIIIIIIIIIIIIIIIIIIIIIIIIIIIHIIIIIIIIIIIIIIIIIIIIIIIIIIIIIIIIDDDDD
@HISEQ:969:HM2KJBCX2:2:1101:11960:96899 2:N:0:ACTATGCA
CACGAGCTACTCCCAACTATCCCTATTAATCATTACATCGATCCTAGAAACCAACAAAATAGAATCGGATGTCCTATTTCATTATTCCATGCTAATGTATTCAAGCGTGAGCCTGCTTTAAACACTCTAATTTTTTCAAGGTAACAGTCCTAATTCCCCGTGACACCAAATTAATGGCATTACGGTTCTTTAGAAGGTGAGAAATCAATAATATCAGTACATACCAACGGCATGACCGAAACATTGATCCCGAAATTCAACTACGAGCTTTTTAACTGCAACAACTTTAATATACGCTATTGGAGCTGGAATTACCGCGGCTGCTGGCACCAGACTTGCCCTCCAA
+
DDDDDIGIIIHIIHHIIIHIIIIIIIIHHHIGHIIIIIIIIHIIIIHIIIIIIIIHHHHIGCHHGHFHGHGIIHHHICGHEEHIIIEEEHGGHIIIIHIIHCIIHIHGHIHIIIHHIHIIIIIIIHIHIHHHHIIIHHEIIIIIIIGIHIIIIIHIIIIIIIIIIIHIIIIHHIIIIHIIIIHIIIIIIIIIIIIIHHIIIIIIIIIIIIIIIIIIIIIIIHIIIIHHIIIIIIIIHIHHFHHHG<IIIIIIIIIHIIIIIIIIHIHIIIIIIHGIIIIIIIIIIIIIIIIIIIIIIIIIIIIIIIIHG@IIIIIIIIIIIIIIIIIIIIIIIHIIIIIIIDDDDD
@HISEQ:969:HM2KJBCX2:2:1101:7809:97385 2:N:0:ACTATGCA
CACGAGCTACTCCCCAACTATCCCTATTAATCATTACGTTGTACCTAGAAACCAACAAAATAGGTTCGAACGTCCTATTTCATTATTCCATGATAATGTATTCAAGCGTTTGCCTGCTTTAAACACTCTAATTTTTTCAAAGTAACAGTCCTGACTCCCCACAACACCAAATTAATGACATCATGGTTCATCAGAAGGGAGAAATCAACGACGCCAGTGCGTACCGAAGGCACGACCGACGTATTGATCCCGAAATTCAACTACGAGCTTTTTAACTGCAACAACTTTAATATACGCTATTGGAGCTGGAATTACCGCGGCTGCTGGCACCAGACTTGCCCTCCAA
+
DDDDDIIIIIIIIIIIIIIIIIIIIIIIIIIIIIIIIIIIIIIIIIIIIIIIIIIIGIIIIIHIHHIIIIIIHIIIIIIIIIIIIIIIIIIIIIIIIIIIIIIIIIIHHIIIIIIIIIIIIIIIIIIIIIIIIIIIIIIIIIIIIHIIIIIIIIIHIIHIIIIIIIIIIHIIIIIIIIIIIIIIIIIIIIIIIIIIIIIIIIIIIIIIIIIIIIIIIIIIIIIIIIIIIIIIIIIIIIIIIIIIGIIIIIIIIIIIIIIHIIIIIIIIIIIIIIIIIIIIIIIIIIIIIIIIIIIIIIIIIIIIIIIIIIIIIIIIIIIIIIIIIIIIIIIIIIIIIIIIIDDDDD
@HISEQ:969:HM2KJBCX2:2:1101:4204:98556 2:N:0:ACTATGCA
CACGAGCTACTCCCCAACTATCCCTATTAATCATTACGTCGATCCTAGAAACCAACAAAATAGAATCAAACGTCCTATTTCATTATTCCACGCTAATGTATTCAAGCGTGCGCCTACTTTAAACACTCTAATTTTTTCAAAGTAACAGTCCTGATTCCCCACGACACCAAATTAATGACATCGTGGTTCTTCAGAAGGTAGGAACCAATAATGCCAGTGCGTACCGAAGCATGACCGACAATTTGATCCCGAAATTCAACTACGAACTTTTTAACTGCAACAACTTTAATATACGCTATTAGAGCTGGAATTACCGCAGCTGCTGGCACCAGACTTGC
+
ADDDDIHHHHHHHIHIIIGIIIIHIIIHHHIHIIHHIGHHIIIIIIIIIIIIIIGIIIIHIHHEHIIIHIIDHHEHIHIIIHIIIHHEHHHHIIIHHIIIHHHHHIHHEHIHIIHIIHHHHGHIHIHHHHIIHIIIIIIHHIIIIIIIIIIIIHHHHHGIIIIIIIIIIIIIHIIIIIIIIIIIIHHIIIIIIIIIIIIIIIIIGHIIIIIIIIIIIIIIIIIIIIIIIIIIIIIHGIII>IIIIIIIIIIIIIIIIIIIIIIIIIIIIIIIIHIIIIIIIIHIIGIIIIIIIIIIIIIIIIIIIIHHHIIIIIIIIIIIIHIIIIIIIIIIIDDDDD
@HISEQ:969:HM2KJBCX2:2:1101:16343:99084 2:N:0:ACTATGCA
CACGAGCTACTCCCCAACTATCCCTATTAATCATTACGTCGATCCTAGAAACCAACAAAATAGAATCAAACGTCCTATTTCGTTATTCCATGCTAATGTATTCAAGCGTGAGCCTGCTTTAAACACTCTAATTTTTTCAAAGTAACAGTCCTGATTCCCCATGACACCAAATTAATGACATCATGGTTCGTCAGAAGGTAGGAATCAATAATACCAGTACGTACAATAGCACGACCAATAAATTGATCCCGAAATTCAACTACGAGCTTTTTAACTGCAACAACTTTAATATACGCTATTGGAGCTGGAATTACCGCGGCTGCTGGCACCAGACTTGCCCTCCAA
+
DADD@EHIIHIIIIIIIIIIIHHIIEHIIIIIIIIHHIIHIGIIIHHIIIIIFHHIIIHIHGIHIIIICEHIHHIHEHHIIIIIIIIHIGHIHHHIIIIIIFHHHIIIIHIIHIIIIIIIIHIIIIIIIIIHIIIIIIIIHHHHIIIIIIHHHGHIHIHHIHIHIIIHHHHHIIHIIIIIHIIHIIHIIIHIIIIIHHHHHHIIIIIHHHIIHIIIIIIIIIIHIHGIIIIIIIIIIIIIHHIIHHHIHHIIIIHHIIIIIIHHIIIIIIHFHIIIIIIIIIHGCD?IIHHIIIIHHHHHGFF?HIHIIIIHIIIIIIIH?GHHFEIIGIHHIHIIHIHIDDDDD
@HISEQ:969:HM2KJBCX2:2:1101:16812:99155 2:N:0:ACTATGCA
CACGAGCTACTCCCCAACTATCCCTATTAATCATTACATCGATCCTAGAAACCAACAAAATAGAATCGGATGTCCTATTTCATTATTCCATGCTAATGTATTCAAGCGTAAGCTTGCTTTAAACACTCTAATTTTTTCAAGGTAACAGTCCTAATTCCCCATAACATCAAATAAATGACATTATGGTTCTTTAGAAGGTGAGAACCAATAAAACCAGTACATACCGAGGCATGACCGATTCCTTGATCCCGAAATTCAACTACGAGCTTTTTAACTGCAACAACTTTAATATACGCTATTGGAGCTGGAATTACCGCGGCTGCTGGCACCAGACTTGCCCTCCAA
+
DDDDDHHHIIIIIIIIIIHIHIIIIIIIIIIIIIIIIIIIIIIIIHHHIIIIIIIIIIIIIIHIIIIFEHHGHHIIGHFHGHIHIIHIIIIIGIIIIIIIIIIIIHHIIHIHIIIIIIIIHHIHIIIIIHIIIIIIIHHIIIIIIHHIHIIIIIIIIIHIIIIIIIIIIIHHIHHIIIIHIIIIIIIIIIIIIIIIIIIIHIIHIIIIIIIIIIIIIIIIIIIIIIIIHIIIHHIIIHHIHHIHIIIIIIIIIIIIIIIIHCIIHIIIIIIIIHIIIIIIIIIIIIIIIIIHGIIIIIIIIIIIIIIIIIIIIIIIIIIIIIIIIIIIIIIIIIIIIIIIDDDDD
@HISEQ:969:HM2KJBCX2:2:1101:1908:99833 2:N:0:ACTATGCA
CACGAGCTACTCCCCAACTATCCCTATTAATCATTACGGTGATCCTAGAAACCAACAAAATAGAACCATGCCGTCCTATTCTATTATTCCATGCTAATGTATTCGAGCAAAAATGCCTGCTTTAAACACTCTAATTTTTTCAAGGTAAAGGTCCTGGATCCGCAAGACACCCAATAAAGGACATCAAGTTTCTCCAGAAGGTGAGAAATCAACAGTAACAGTTCATACCCCTTAAGGCATGACCATCACGTCAATCCCGAAATTCAACTACGAGCTTTTTAACTGCAACAACTTTAATATACGCTATTGGAGCTGGAATTACCGCGGCTGCTGGCACCAGACTTGCCCTCCAA
+
DDDDDIIIIIIIIIIIIIIIIIIIIIIIIIIIIIIIIIIIIIIIIIIIHIIIIIIIHIIHHHHHIIIIIHIIIIIIIHIHIIIIIIIIIIIIIIIIIIGIIIHHIIHIIIIIIIHFIIIIIIIIIIIIIIIIIHIHHIHHHHIIIIIIIIIIIIHIHHHIIIIIIIIIIIGIIIIIIIIIIIIIIIIIIIIIIIIIIIIIIIIIIIIIIIIIIIHIIHIIIIIIIHHIIIIIIIIIIHIIIHIIIIIHIIHFIIIIIIIIIIIIIHIIIIIIIIIIIIIHIIIIIIIIIIIIIIIIIIIIIIIIIIIIIIIIIIIIIIIIIIIIIIIIIIIIIIIIIIIIIIIIIIIIDDDDD
@HISEQ:969:HM2KJBCX2:2:1101:10681:99303 2:N:0:ACTATGCA
CACGAGCTACTCCCCAACTATCCCTATTAATCATTACGGTGATCCTAGAAACCAACGAAATAGAATCAGTCCGTCCTATTTCATTATTCCATGCTAATGTATTCAGACGATAGTCTGCTTTAAACACTCTAATTTTTTCAAAGTAACAGTCCTGATTTCCCATCACACCAAATAAATGGCATGAAAGTTCCTCAGAAGGTAGAGATCCATCTCACCAGTGCAGACAATTAAGCCTGACCAATGGGTAGACCCCGAGGTTCAACTACGAGCTTTTTAACTGCAACAACTTTAATATACGCTATTGGAGCTGGAATTACCGCGGCTGCTGGCACCAGACTTGCCCTCCAA
+
DCDDDIIIIIIIIIIIIIIIIIIIIIIIIIIIIHIFHIIIIIIIIIIIIIIHIHHIIGIIIIIIIIIIIIIIIIIIIGIIIHIGIIIHHIIIIHIHHHIIIHIIHHIIIIHIIIIIIIHIIIHIHIIIIIIIHHIIIIIIIIIIIIIHIIIIIIIIIIIIIIIIIIIGIIIIHGHIIIIIIIIGIIIIHIGIIIIGIIIHIIIIIIIIIIIIIIIIHIIHIGIIIIIIIIGIIIIIIIIIIIIIHGGIIHIIIIHIIIIIGIIIIIIIIIIIIIIIIIIIIIIIIIIIIHIIIIIIIIIIIIIIIIIIIHIIIIIIIIIIIIIIIIIIIIIIIIIIIIIIIIIDDDDD
@HISEQ:969:HM2KJBCX2:2:1101:11443:100411 2:N:0:ACTATGCA
CACGAGCTACTCCCCAACTATCCCTATTAATCATTACGGTGGTCCTAGACCAACAAAATAGAACCAACGTCCTATTCTATTATTCCATGCTAATCTATTCAAGCAAAAGCCCGCTTTAAACACTCTAATTTTTTCAAGGTAATGGTCCTGGTTCCCCGACACACCCAATAAAGGGCATACCGGCTCACCAGAAGGATAGACCCGACAACAGACAGTACTCGCCAGAGACGGACCGCCCGGTCAGGTCTAAAATTCAACTACGAGCTTTTTAACTGCAACAACTTTAATATACGCTATTGGAGCTGGAATTACCGCGGCTGCTGGCACCAGACTTGCCCTCCAA
+
@@D<B?ECFF@GHEHIEHIIH@GF@GGCE?GEHGGHHHHIHFIHIIIIGHIHEDEEH?CGGHHHHHHIEEEHHEFHHIGHCHH@1D1F1@HICF@GFH@CED@CFHIHCH@@E9HHIHEGCGCG8<C@HHHHG@61@EEFHFHEHG?IHHHHEC?DHCFH<CGFCHHEDGIHHHHFHDDE-EIHIIIIHEG@HFGF?HEHIHCECCGFFCEF@CGFDEEHFHIHHHHHIIHDFDGHDFFFEEEIHC@EFHHIIHFIIIHFHG?HIIIHIHHHHHIHHGCCIHHGHHCCD0GHGEEGEGHEHFHFECCEHHHDHHHEIIIIHHHF1FGCCEFIHH@CCG@@D@@
@HISEQ:969:HM2KJBCX2:2:1102:18720:2326 2:N:0:ACTATGCA
CACGAGCTACTCCCCAACTATCCCTATTAATCATTACGGTGATCCTAGAAACCAACAAAATAGAACCATGCCGTCCTATTCTATTATTCCATGCTAATGTATTCGAGCAAAAATGCCTGCTTTAAACACTCTAATTTTTTCAAGGTAAAGGTCCTGGATCCGCAAGACACCCAATTAAGGACATCAAGTTTCTCCAGAAGGTGAGAAATCAACAGCAACAGTTCATACCCCTTAAGGCACGACCATTACGTCAATCCCGAAATTCAACTACGAGCTTTTTAACTGCAACAACTTTAATATACGCTATTGGAGCTGGAATTACCGCGGCTGCTGGCACCAGACTTGCCCTCCAA
+
DDDDDIIIIIIIFHIHIIIHFHIIIIIIIIIIIIIHHHIHHHIIIIIIIIIIIIIIIHHIHHGHIIGHHGH@CGHHHIHIIIIIIIIHHEHHGICEEHGEFDFGIHHHIIIIIIHIIIHHIHHIIIIIIHHIIIIIEHGHCGHHHIIIIIIIIIHHFGHIIHIIIIIIIIIHHGH?IIIIIIHIIIIHIIHIIHIHHHIIHHHIIIIHFFIIIHHHIIIIIHIHIHGIIHIIIIIIIIIIIIIIIGIIIHHCIIGIIIIIIIIIIIIIIHIIHHFIIIIGHIIIIIIIIIHIIIIIIIIIHIHIIIIIIIIIIIIIIIIIIIIIIIIIIIIIIIIIIIIIHIIIIIIHDDDDD
@HISEQ:969:HM2KJBCX2:2:1102:7150:2340 2:N:0:ACTATGCA
CACGAGCTACTCCCCAACATCCCTATTAATCATTACGTCGATCCTAGAAACCAACAAAATAGAATCAAACGTCCTATTTCGTTATTCCATGCTAATGTATTCAAGCGTGAGCCTGCTTTAAACACTCTAATTTTTTCAAAGTAACAGTCCTGATTCCCCATGACACCAAATTAATGACATCATGGTTCGTCAGAAGGTAGGAATCAATAATACCAGTACGTACAATAGCACGACCAATAAATTGATCCCGAAATTCAACTACGAGCTTTTTAACTGCAACAACTTTAATATACGCTATTGGAGCTGGAATTACCGCGGCTGCTGGCACCAGACTTGCCCTCCAA
+
DCDDDHGIIIIIHIIIIIIIIIIIIIIIIIHIIIIIIIIIIIIIIIGIIIIHIFHHIHHHHHIIIIGIHIIHIIIIIIIIIIIIIIHHHIIIIIIIIIIIIIHIIIIIIIIIIIIIIHIIIIIIIIIIHHIIIIHIIIIIIIIIIIIIIIIIIIIIIIIIIIIIIIHIIIIIIIIIIIHIHIIIIIGIIHIIIHIIIIIIIIIIIIIIIIHIIIIIIIIIIIIHIIIIIIIIIIIIIIIIIIHIHIIHIIIIIHIIIIIIIIIIIIIIIIIIIHIIIIIIIIIIIIIIIIIIIIIIHHIIIIIIIIIIIIIIIIIIIIIIIIIIIIIIIIIIIIIIIIIDDDDD
@HISEQ:969:HM2KJBCX2:2:1101:10063:101072 2:N:0:ACTATGCA
CACGAGCTACTCCCCAACTATCCCTATTAATCATTACGTCAATCCTAGAAACCAACAAAATAGGATCAAACGTCCTATTTCATTATTCCATGCTAATGTATTCAAGCGTTAGCCTGCTTTAAACACTCTAATTTTTTCAAAGTAACAGTCCTGTTTCCCTGCAACACCAAATTAATGACATTACAGTTCTTCAAGAAGGAGGAACCAGTAAAGCCAGTACATACCAGAGGCACGACCAACCTACTAATCCCGAAATTCAACTACGAGCTTTTTAACTGCAACAACTTTAATATACGCTATTGGAGCTGGAATTACCGCGGCTGCTGGCACCAGACTTGCCCTCCAA
+
DDBADIIIIIIIIIIIIIIIHIIHIIIIIIIIGIIIIIIHIIIIIIIIIIIIIIHIIIIIIIIIIIHHHIIIHHIIIIIHHIGIIIHIHIIIIIEHIIIIIIIIIIIIIIIIIIIIIIIIHGIIIIIIIIIIIIIIIIHIIIIIIIIIIIIIIIIIIHHIHHIIIIIIIIIIIIIIIIIIIIIIIIIHHIIIIIHHIIIIIHHIIIIIIIIHHIIIIIIIIIIIIIIIIHIIIIIIIIIIHHHGFIHHIIIIIIIHHIIHHFEIIIIIIIIIIHHIIIIIIIIIIIIIIIIIIIIIIIIIIIIIIIIIIIIIIIIIIIIIIIIIIIIIIIIIIIIIIIIIIDDDDD
@HISEQ:969:HM2KJBCX2:2:1102:2364:3227 2:N:0:ACTATGCA
CACGAGCTACTCCCCAACTATCCCTATTAATCATTACGTCGATCCTAGAAACCAACAAAATAGAATCAAACGTCCTATTTCGTTATTCCATGCTAATGTATTCAAGCGTGAGCCTGCTTTAAACACTCTAATTTTTTCAAAGTAACAGTCCTGATTCCCCATGACACCAAATTAATGACATCATGGTTCGTCAGAAGGTAGGAATCAATAATACCAGTACGTACAATAGCACGACCAATAAATTAATCCCGAAATTCAACTACGAGCTTTTTAACTGCAACAACTTTAATATACGCTATTGGAGCTGGAATTACCGCGGCTGCTGGCACCAGACTTGCCCTCCAA
+
DCDDDIIIIIIIIIIIIIIIIIIIIIIIIIIIIIIIIIIIIIIIIIIIIIIIIIIIIIHIIIIIIIIIIIIIIIIIIIIIIIIIIIIIIIIIIIIIIIIHIIIIIIIIIIIIIHHIIIIIIIIIIIIIHIIIIIIIIIIIIIIIIIIIIIIIIIIIIIIIIIIIIIIIIIIIHIIIIIIIIIIIIIIIIIIIIIIIIIIIIIIIIIIIIIIIIIIIIIIIIIIIIIIIIIIIIIIIIIIIIIIHIIIIIIIIIIIIIHIIIIIIIIIIIIIIIIIIIIIIIIHIIIHIIIIIIIIIIIIIIIIIIIIIIIIIIIIIIIIIIIIIIIIIIIIIIIIIIIIIDDDDD
@HISEQ:969:HM2KJBCX2:2:1102:16137:2943 2:N:0:ACTATGCA
CACGAGCTACTCCCAACTATCCCTATTAATCATTACGGTGATCCTAGAAACCAACAAAATAGAACCAATCCGTCCTATTTCATTATTCCATGCTAATGTATTCAGACTATAGCCTGCTTTAAACACTCTAATTTTTTCAAAGTAACAGTCCTGATTTCCCAACACACCAAATTAATGACATGAAGGTTCTTCAGAAGGTAGAAATTCGCCACTACTGTACGGACCGTAAAGCCCGACCATAGGACAAATTTCGAATTTCAACTACGAGCTTTTTAACTGCAACAACTTTAATATACGCTATCGGAGCTGGAATTACCGCGGCTGCTGGCACCAGACTTGCCCTCCAA
+
DDDDDIIIIIIIIIIIIIIIIHIHIIIIIHIIIIIIIHIIGIGHHIIIIIIIIHHIHCHHIIGIIIIGHIHIHICHHIHHIIIIIIIEEHIIIIHIIIIIIHHIGHIIIHHHGHIIIHIIIHHHIHIHIHIIIIGHGIGHHIIIIIIHHIIIIHHIIHIIHHHHIHIHHHIIHIIIHHHHIIIIHIHHIIHIIIIIHIIIIIIIHHIIIIIIIIIIIIIIIIHIIIIIIIIHHHIIIIIIIIHHHHIIIHHHHIIIIIIHHIHIIIIIIIIIHGIIHHIIIIIIHHHHIIIIIHIIIHHHE=HIIIIIIIIIIIIIIIIIIIIIIIIHIIIIIHIHGIIIIIDBDDD
@HISEQ:969:HM2KJBCX2:2:1102:20290:3723 2:N:0:ACTATGCA
CACGAGCTACTCCCCAACTATCCCTATTAATCATTACATCGATCCTAGAAACCAACAAAATAGAATCGGATGTCCTATTTCATTATTCCATGCTAATGTATTCAAGCGTGAGCCTGCTTTAAACACTCTAATTTTTTCAAGGTAACAGTCCTAATTCCCCGTGACACCAAATTAATGGCATTACGGTTCTTTAGAAGGTGAGAAATCAATAATATCAGTACATACCAACGGCATGACCGAAACATTGATTCCGAAATTCAACTACGAGCTTTTTAACTGCAACAACTTTAATATACGCTATTGGAGCTGGAATTACCGCGGCTGCTGGCACCAGACTTGCCCTCCAA
+
DDDDDIIIIIIIIIIIIIIIIIIIIIIIIIIIIIHIIIIIIIIIIIIIIIIIIIIIHHIIIIIIIIIIIIIIIHIIIIIIHIIIIIIIIIIIGIIIIIIIIHFHIIIIIIIIIIIIIIIIIIIIIIIIIIIIIIIIIIIIIIIIIIIIIIIHIIIIIIIIIIIIIIIIIIIIIIIIIIIIIIIIIIIIIIIIIIIIIIIIIIIIIHIIIIIIIIIIIIIIIIIIHIIIIIIIIIIIIIIIIIIIHIIIIIIIIIIIIIIIIIIIIIIIIIIIIHIHIIIIIIIIIIIIIIIIIIIIIIIIIIIIIIIIIIIIIIIIIIIIIIIIIIIIIIIIIIIIIIIIIIDDDDD
@HISEQ:969:HM2KJBCX2:2:1102:20706:3207 2:N:0:ACTATGCA
CACGAGCTACTCCCAAACTATGCCTATTAATCATTACGTCAATCCTAGAAACCAACAAAATAGGATCGAACGTCCTATTTCATTATTCCATGCTAATGTATTCAAGCGTTAGCCTGCTTTAAACACTCTAATTTTTTCAAAGTAACAGTCCTGTTTCCCTGCAACACCAAATTAATGACATTACAGTTCTTCAAGAAGGAGGAATCAGTAAAGCCAGTACATACCATTGGCACGACCAACCTACTGACCCCGAAATTCAACTACGAGCTTTTTAACTGCAACAACTTTAATATACGCTATTGGAGCTGGAATTACCGCGGCTGCTGGCACCAGACTTGCCCTCCAA
+
0D<00/<F1D111<<1<G1111111<1CC<D11<C@GH1C0<F?CF11<1<<11D01CDFCCF?GH@=01<<<<0@111<<111CC<1111111<1@F@H@@5@@>1GDEH1@E4C/@CF<D618BD<DB8>GF<DAG11ECC1F<@EHHHHEHEGD7HEHFGHECE4-<9?HHCDCC2CF@F@EF</</F0HHGFIHHEIIHEHHH;EF<HHH@HHHEFCC<6BDHGC=GDFD<<?B1ECD<C:AA/DCHGC<F<CE?HEGC=F1GCHHF?C<<1?E@ECGD<C<1<@1G@<<<<CCFEG@HEHFFIHGHCDHCHHCHHCF1F1F?CEHHCF<G@HEHD1@?@<0
@HISEQ:969:HM2KJBCX2:2:1102:19087:3959 2:N:0:ACTATGCA
CACGAGCTACTCCCCAACTATCCCTATTAATCATTACGTCGATCCTAGAAACCAACAAAATAGAATCAAACGTCCTATTTCATTATTCCATGCTAATGTATTCAAGCGTAAGCCTGCTTTAAACACTCTAATTTTTTCAAAGTAACAGTCCTGATTCCCCACGACACCAAATTAATGACATCGCGGTTCTTCAGAAGGTAGGAACCGATAATGCCAGTGCGTACCGAAGCACGACCAACAATTCGATCCCGAAATTCAACTACGAGCTTTTTAACTGCAACAACTTTAATATACGCTATTGGAGCTGGAATTACCGCGGCTGCTGGCACCAGACTTGCCCTCCAA
+
DDDDDHHIIIIHGHIIIIGHIIIIIIIIIIIIIIIIIIHHIIIHIIIHIIIIIHIIIHHIIIHHIIHIHHHHHHHIIIHHHIIIIHIIIIIGCHIIHIHHHFHHIIHHIIIIGHHIHHHIIIIIHHIIIIIIHHFHIHHIIIIIIIIIHHHHHIHHIIHGHHHIHDHHHHHHHIHIIIIHHIIIIIIIHIHIIIIHHIIHHIIIIIIIIIIIIIIIIIIIHIIIHIIHHIIIIIIIIIIIHEGFGIIHCHEGIIIIHIIIIIIIIIIIIIIIIIIIIIIIIIIIHFIIIIHHIIHHIIIIIIIIIIIIIIIIIIIIIIIIIIIIIIIIIIIIIIHIIIIIDDDDD
@HISEQ:969:HM2KJBCX2:2:1102:21102:3061 2:N:0:ACTATGCA
CACGAGCTACTCCCCAACTATCCCTATAATCATTACTTCAGTCCTAGAAACCAACAAAATAGAACTAAAGTCCTATTCCATTATTCCATGCTAATATATTCAAGCAAACATGCCTGCTTTAAACACTCTAATTTTTTCAAAGTAAAAGTCTTGGATCCCTAGCGCACTCAATTAAGAGCACACTAGTTCCCCAAAAGGAAAAGCCCAAAGTTGCAGTACAAACCTTTCGGTTGACGGCAACTATAAGCCCAAAATTCAACTACGAGCTTTTTAACTGCAACAACTTTAATATACGCTATTGGAGCTGGAATTACCGCGGCTGCTGGCACCAGACTTGCCCTCCAA
+
BBDDDIGHHIIIIHIIIIFHHGHIGHHHIGGHFFHHHIIIIEHHHIIIIIFHIIIIIIIIIHIICHHIIHGHEHHHHHGHIHEEHIIIHICCCGCHHHHHHEHHHHIIHIHCHEHHHHIHGHHHIIHHHHIIIHIIIHGHHIHHHGIIIIHIIHHHIIIIHHIHHHIHIHIIIHHIIIHIIIIIHIIIIHIIHHCIIIIIIIIIIIIIHIIIIIIIIIIIIHIIII=IIIIIIIIIIIIIIIHFIIIIHHIIIIIIIIIIIHIIHIIIIIIIIIIIIIIIIIIIIIIIIHHIHIIIIHIIIIIIIIIIIIIIIIIHIIIIIIIIIIIIIIIIHIIIIIIIDDDDD
@HISEQ:969:HM2KJBCX2:2:1102:9798:3051 2:N:0:ACTATGCA
CACGAGCTACTCCCCAACTATCCCTATTAATCATTACGTCAATCCTAGAAACCAACAAAATAGGATCAAACGTCCTATTTCATTATTCCATGCTAATGTATTCAAGCGTTAGCCTGCTTTAAACACTCTAATTTTTTCAAAGTAACAGTCCTGTTTCCCTGCAACACCAAATTAATGGCATTACAGTTCTTCAGAAAGGAGGAATCAGCGAAGCCAGTGCATACCAGTGGCACGACCAACCTGCTGACCCCGAAATTCAACTACGAGCTTTTTAACTGCAACAACTTTAATATACGCTATTGGAGCTGGAATTACCGCGGCTGCTGGCACCAGACTTGCCCTCCAA
+
DCDCDHHIIHHIIHIHHIIGHIIIIHIHIIHIIIIHIEEHIIIHIIIIIGGIIGHHFIIIIIEHHGHIIIIG@EHHIIIHHHIIIIICHHH?HHIIHHHIIHIIHGIIHHIGIHIHHHIHIIIHHIHHIHIIIHHHCIIIIIHHHIIIIHIIIIHIHIHIIHIIIIHEHHHHHIIIIIGHIIIIHIIIIIIHFIFIIIIIHIIIIIIIIIIIIIIIIIIIIIIIIIIIIIIIIIIIIIHIIHHHD<IIIIEIIIIIIIIIIIIIIIIHIGIIIIIIIIIIIIIHHHIIIIIIIIIIIIHIIIIIIIIIIIIIHIHIHCIIHIIIIIIIIIIIIIIHIIIHIDCDDD
@HISEQ:969:HM2KJBCX2:2:1102:11672:4107 2:N:0:ACTATGCA
CACGAGCTACTCCCCAACTATCCCTATTAATCATTACGGTGATCCTAGAAACCAACAAAATAGAATCATGCCGTCCTATTTTATTATTCCATGCTAATGTATTCAAGCAAAATGCCTGCTTTAAACACTCTAATTTTTTCAAAGTAAAGGTCCTGGTTCCCCGCGTCACCCAATTAAGGACAGCGCGGTTCTCCAGAAGGTGAGAAATTGACTACACCAGTTCATACCCCTTAGGGCACGACCGATGTGTCAATCCCGAAATTCAACTACGAGCTTTTTAACTGCAACAACTTTAATATACGCTATTGGAGCTGGAATTACCGCGGCTGCTGGCACCAGACTTGCCCTCCA
+
DDDDDIIIIIIIIIIIHIIIIIIIIIIIIIIIIIIIIIIIIIIIIIIIIIIIIIIIIFHIIIIIIIIIIIIHIIIIIIIHIIIIIIIIIIIIIGIHHIIIIIIIIIHIIIIIIIHIIIIIIIIIIIIIIIIIIIIIIIIIIIIIIIIIIIIIIIIIIIIIIIIIIIIIIIIIIIIHIIIIIIIIIIIIIIIIIIIIIIIIIIIIIIIIIIIIIIIIIIIIIIIIIIIIIIIIIIIIIIHIIHIIIIIIIHIIIIIIIIIIIIIIIIIIIIIIIIIIIIIIIIIIIIIIIIIIIIIIIIIIIIIIIIIIIIIIIIIIIIIIIIIIIIIIIIIIIIIIIIIIIIIIIIDDDDD
@HISEQ:969:HM2KJBCX2:2:1102:3045:4517 2:N:0:ACTATGCA
CACGAGCTACTCCCCAACTATCCCTATTAATCATTACGTCGATCCTAGAAACCAACAAAATAGAATCAAACGTCCTATTTCATTATTCCATGCTAATGTATTCAAGCGTAAGCCTGCTTTAAACACTCTAATTTTTTCAAAGTAACAGTCCTGATTCCCCACGACACCAAATTAATGACATCGCGGTTCTTCAGAAGGTAGGAACCAATAATGCCAGTGCGTACCGAAGCACGACCAACAATTTGATCCCGAAATTCAACTACGAGCTTTTTAACTGCAACAACTTTAATATACGCTATTGGAGCTGGAATTACCGCGGCTGCTGGCACCAGACTTGCCCTCCAA
+
DDDCDIGHHIIIIHIHIIIIHIHHHIIIIIIIIHIIIIIIGHFHHHIIHHGEHHHIIHHFHIIIIHIIIIIHHHIHFHIIIIIHGI?@HHHGHIIHIIIGHHHHGHIIIHEGFHIIIGHIHFHIIIIIIIIIIIIHHHHIIIIIIHHIIIHIHIHHIHHHIIHIIHGIIIIIIIHIIHIIIIIIIIIIHIIIIIIIIIHHIIIIIIIIIIIHIIIIIIIIHHIIGIIIIIIIIIIHIIIIIIHH=IIIIIIIIHHHIIIIHIIIIIIIIIIIIIIIIIIIIIIIIIIIIIIIHH?IIIIIIIIIIIIIIIIIIIIIIIIIIIIIIIIIIIIIIIIIIIIIDDDDD
@HISEQ:969:HM2KJBCX2:2:1102:11377:4761 2:N:0:ACTATGCA
CACGAGCTACTCCCCAACTATCCCTATTAATCATTACGGTGGTCCTAGAAACCAACAAAATAGAACACAACGTCCTATTCTATTATTCCATGCTAATCTATTCAAGCAATAGCCCGCTTTAAACACTCTAATTTTTTCAAAGTAATGGTCCTGGCTCCCCAACACACCATACTGGTTCACCAGAAGGAAGACCCGACAGCAGACAGTACTCGCCAAAGACGGACCGCCCGGCCAGGCCTAAAATTCAACTACAAGCTTTTTAACTGCAACAACTTTAATATACGCTATTTGAGCTGGAATTACCGCGGCTGCTGGCACCAGACTTGCCC
+
DADADIIIIIIIHIIIGIIIIHIIIIIIHHHIHEHIIGHIIGHIIIHHIIHIIIIIIII@GEFFHIIIIIIHCHHIIIIIIIIIHHHHHIIIIIIIHIIHHHHHHHHFHIIHHIIIIHGHHIHHIIIIIIIIIIIHIIHHGIIIIIIHIIIIIHHIIIIIIHHHIIIIIIIIIIHHHFHIIIHIIIGIHIIIIIIHIIIIIIIIIIIIIIIIIIIHGIHIIIIIIIHDI?IHIIHHEHIIIIHIIIIIIIIHHGIIIIIIIIHIIIIIIHHHIIIIIGIIIHIIIHIIIIIIIIIIIIIIHIHIIIIIIIIIIHIIIHIIIHIIDDDDD
@HISEQ:969:HM2KJBCX2:2:1102:18312:3852 2:N:0:ACTATGCA
CACGAGCTACTCCCCAACTATCCCTATTAATCATTACGGTGATCCTAGAAACCAACAAAATAGAATCATGCCGTCCTATTTTATTATTCCATGCTAATGTATTCAAGCAAAATGCCTGCTTTAAACACTCTAATTTTTTCAAAGTAAAGGTCCTGGTTCCCCGCGACACCCAATTAAGGGCATCGTGGTTCTCCAGAAGGTGAGAAATTGACTACACCAGTTCATACCCCTTAAGGCACGACCGATGTGTCAATCCCGAAATTCAACTACGAGCTTTTTAACTGCAACAACTTTAATATACGCTATTGGAGCTGGAATTACCGCGGCTGCTGGCACCAGACTTGCCCTCCAA
+
DDDD@HHHHIIIHIIIIIIIIIIIIIIIIHIIEHHHIIIIHIHIIIIIGHIIIHIIGIIGIHHIGIIIHGCEHHIIIHHHIIIIICHIGHHHFHHG@GGGHCHHHIFIIIIHHHFIHHHIIIHHGHHHHHIIIHHGIHHHIIIIIIIIIIIIIHIIHHIIIHIIHDIIIIHIIIIIHIIHIIIIIHIHIGIIIIIHIIHHHHIIIIIIIIIIIIIIIIIIIIIIIIIIIIHIIIIIIIIIIIIIIIIIIHHIIIIIIIIIIIHIIIIIIIIIIIIIIIIIIIIIIIIIIIHHFIIIIIIIIIIIIIIIIIIIIIHIIIIIIIIIIIIIHIIIIIIIHIIIIIIIIIHBDDDD
@HISEQ:969:HM2KJBCX2:2:1102:16500:4727 2:N:0:ACTATGCA
CACGAGCTACTCCCCAACTATCCCTATTAATCATTACGGCTCTCCTAGAAACCAACAAAATAGGAGCGCCGTCCTATTCTATTATTCCATGCTAATGTATTCGAGCAAAGGCCTGCTTTGAACACTCTAATTTTTTCAAAGTAAAAGTCCTGCTTCCCGAACACACCCAGTAAAGGGCATGCCGTTCCGCAGAAGGAAAGGCCCGGCCGAACCAGTGCACGCGGTGAGGCGGACCGGTCAGCCAGGCCCAAGGTTCAACTACGAGCTTTTTAACTGCAACAACTTTAATATACGCTATTGGAGCTGGAATTACCGCGGCTGCTGGCACCAGACTTGCCCTCCAA
+
DDDBBHIIIHIIHIIIIIIHIEHHIIIIIIIIIHHHHHDHHHHHHIHIHIIIIHIIEHIIIEHIIIGHIIIHHIHIIIIHIIIGIIIEHEHEHHIIIIIIHHHHIIIHIIIIIHHHIIIHHIHHHHHHIIIIIIIHIIIIIIIIIIIEHHHGHHIIIHHHIIIHIIIIIIIIIIHIGIIIIGIHIIIIIHIHIIIHIIIIIIIIIIIIGIIHIIIIHGIIIIIIIIGIIIIIIHIIIIIIIHEIHHIIIIIIIIIIIIIHIIIIIIIIIIIIIIIIIIIIIIIIIIIIIIHHIIIIIIIIIIIIIIIIIIIIIIIIIIIIIIIIIIIIIIIIIIIIIIIDDDDD
@HISEQ:969:HM2KJBCX2:2:1102:18894:5465 2:N:0:ACTATGCA
CACGAGCTACTCCCCAACTATCCCTATTAATCATTACGGTGATCCTAGAAACCAACGAAATAGAACCAATCCGTCCTATTTCATTATTCCATGCTAATGTATTCAGACGTTAGCCTGCTTTAAACACTCTAATTTTTTCAAAGTAACAGTCCTGATTTCCTATCACACCAACTAAATGGCATGAAAGTTCCTCAGAAGGTAGAGATTTATCTCACCAGTACAGACAATTAAGCCTGACCAATGGGTAAACCCCGAAGTTCAACTACGAGCTTTTTAACTGCAACAACTTTAATATACGCTATTGGAGCTGGAATTACCGCGGCTGCTGGCACCAGACTTGCCCTCCAA
+
DDDDDIIIIIIIIIIIIIIIIIIIIIIIIIHIIIIIIIIIIIIIIIIIIIIIIIIIIIIIIIHIIIIIIIIIIIIGHIIIIIIIIIIIIIIIIIIIIIIIIIIIIIIIIIIIIIIIIIIIIIIIIIIIIIIIIIIIIIIHIIIIIIIIIIIIIIIIIIIIIIIIIIIIIIIIIIIIIIIIIIIIIIIIIIIIIIIIIIIIIIIIIIIIIIIIIIIIIIIIIIIIIIIIIIIIIIIIIIIIIIIIIHHIIIIIIIIIIIIIIIIIIIIIIIIIIIIIIIIIIIIIIIIIIIIIIIIIIIIIIIIIIIIIIIIIIIIIIIIIIIIIIIIIIIIIIIIIIIIIIIIDDDDD
@HISEQ:969:HM2KJBCX2:2:1102:2269:6423 2:N:0:ACTATGCA
CACGAGCTACTCCCCAACTATCCCTATTAATCATTACAGCGGTCCTAGAAACCAACAAAATAGAACCGATGTCCTATTCTATATTCCATGCTAATGTATTCGAGCAAAGGCCTGCTTTGAACACTCTAATTTTTTCAAGGTAAAAGTCCTGGTTCCCCACGACACCCAGTAAAGGGCATCGGGTTTCCCAGAAGGAAAGACCCGACCGAATCCGTACGCTCGATTAGGAGGACAGATCAGCCAGGTCCAAGGTTCAACTACGAGCTTTTTAACGGCAACAACTTTAATATACGCTATTGGAGCTGGAATTACCGCGGCTGCTGGCACCAGACTTGCCCTCCAA
+
DDDDDIHHFHHHHIIIIIIIIIIIIIIIIIIIIGIIIHHIHIIHC@HHHHHHHIIIGIIIIIEHHHIGIHIIIIIIHI?HEHHGHEHIHIIHHIHIIHHHHHHGIHIIHIHHHHIHIIHIEECIHHHHHHFHHHHIGHHHHIIIIIHIIIHHHHIIHIIIIIHHGGHIIIIIIIHIIIIIIHHHFHF?HHHFHIHHICHHHHHIHIHIHHHHGIIHIIIIHIHHGIIIIIIHHIHHIIHHHGIHH@@IIHIIIHEIIIIIIIHIHIIIIHHHHHHGHIIIHHHIIIIIIHHHIIIIIHIIIIIIIIIIIHIHHHIIIIHIHIIIHIIIIIIIIIIIIHDDBD@
@HISEQ:969:HM2KJBCX2:2:1102:4733:5633 2:N:0:ACTATGCA
CACGAGCTACTCCCCAACTATCCCTATTAATCATTACGGTGATCCTAGAAACCAACAAAATAGAACCATGCCGTCCTATTCTATTATTCCATGCTAATGTATTCGAGCAAAAATGCCTGCTTTAAACACTCTAATTTTTTCAAGGTAAAGGTCCTGGATCCGCAAGACACCCAATAAAGGACATCAAGTTTCTCCAGAAGGTGAGAAATCAACAGTAACAGTTCATACCCCTTAAGGCATGACCATCACGTCAATCCCGAAATTCAACTACGAGCTTTTTAACTGCAACAACTTTAATATACGCTATTGGAGCTGGAATTACCGCGGCTGCTGGCACCAGACTTGCCCTCCAA
+
@B@@B<HHHIIHHIHCEEHHGHHHIHIIIHHE?G1DGCGHE1CF<D@@1<CCH1FE?H?FCHFFE?G1F<1C/EDHCG@HHIHIHEHCH@<CFHHI1D@<C<FGGHHII?CHEH?EIHGHEHHHIEHHIHGHHIIHHGEHHHCABHCG11B6<EHHHHFGCEGG?FC@H?HHHGCGFG@GC</2GHC<HHFGGHGFCFFCHGCIFHHHHCG@G?EEEF@EFHGGIHHEIIHEIGD11C?FCC@CFFHGHHG<C?EDCCGCC@HHHHEHHDEHE?HHFEEF?HEF<<HHHFCF?F1HHG@HGC1GDGEFG@HGIHFGIIHHDCHDHFCEH?HHHHHG@FCHHHHHFDCC0@@D0
@HISEQ:969:HM2KJBCX2:2:1102:15146:6527 2:N:0:ACTATGCA
CACGAGCTACTCCCCAACTATCCCTATTAATCATTACGGTGATCCTAGAAACCAACGAAATAGAATCAGTCCGTCCTATTTCATTATTCCATGCTAATGTATTCAGACGATAGTCTGCTTTAAACACTCTAATTTTTTCAAAGTAACAGTCCTGATTTCCCATCACACCAAATAAATGGCATGAAAGTTCCTCAGAAGGTAGAGATCCATCTCACCAGTGCAGACAATTAAGCCTGACCAATGGGTAGACCCCGAGATCCAACTACGAGCTTTTTAACCGCAACAACATTAATATACGCTATTGGAGCTGGAATTACCGCGGCTGCTGGCACCAGACTT
+
DDDDDIHIIIIHIIIIIIIGIIIIIIIIIIIIIIIIIIGHIIIIIIIIIIIHHIIIIIIHIIGHIIIIIIIHIIIIIIIIIIIIIIIIIIIIIIIIIIIIHIIIIIIIIIIIIIIIIIHIIHIIHHIIIIIIIHIIIIIIIHIIIIIIIIHIIIIIIIIIIIIIIIIGIIIHIHIIIIIHIIIIIIIIIIGIIIIIIIIIIIIIIIIIIHIIIIIIIIIIIIIIIIIIIIIIIIIIHIIIIIIIIHIIIIIIIIIIIIIIIIIIIIIIIIIIIIIIIIIHIIIIIIIIIIIIIIIHHIIIIIIIIIIHIIIIIIIIIIIIIIIIIIIIIIIIIIDDDDD
@HISEQ:969:HM2KJBCX2:2:1102:12287:6889 2:N:0:ACTATGCA
CACGAGCTACTCCCCAACTATCCCTATTAATCATTACGGTGATCCTAGAAACCAACAAAATAGAACCATGCCGTCCTATTCTATTATTCCATGCTAATGTATTCGAGCAAAAATGCCTGCTTTAAACACTCTAATTTTTTCAAGGTAAAGGTCCTGGATCCGCAAGACACCCAATTAAGGACATCGAGTTTCTCCAGAAGGTGAGAAATCAACAGCAACAGTTCATACCCCTTAAGGCACGACCATTACGTCAATCCCGAAATTCAACTACGAGCTTTTTAACTGCAACAACTTTAATATACGCTATTGGAGCTGGAATTACCGCGGCTGCTGGCACCAGACTTGCCCTCCAA
+
CCDDCIDHFHHIHIIIIIIIIHGIIIIIIIIIIIIIIIHIHHIIIIHHIIIIFHHIGIIGIIGHIIHHHEEHGEECEHIIIHGHHIIIIHHGEHCFHHH1DCGCIHHHIIHHIIHHHIIHHIHEGFGHHFHHHGIIIHIGIHIIIIIHIIHGIIIHHGIIIIIIIIIIIHIHHHFHIIIIIHHEGHHIHHHHHHIIIHIIIIIIIIIIIIIIIIIIHIHIHHEIIHIIHFHHIIHIIIIIIHIGIIIIIIHCGCHIIIIIIIIIIIIIIIIIIIIIIIIIIIIIIIIIIIIIIIIIIIIIHIIIIIIIIIIIIIIIIIIIIIIIIIIIIHIIIIIIIIIIIIIIIIIIDDDDD
@HISEQ:969:HM2KJBCX2:2:1102:1973:7030 2:N:0:ACTATGCA
CACGAGCTACTCCCAACTATCCCTATTAATCATTACGGTGGTCCTAGAAACCAACAAAATAGAACCATGCCGTCCTATTTTATTATTCCATGCTAATGTATTCAAGCAAAAATGCCTGCTTTAAACACTCTAATTTTTTCAAAGTAAAGGTCCTGGTTCCCCGCGGCATCCAATTAAGGACATCGCGGTTCTCCAGAAGGTGAGAAATTGACTGCACCAGTTCATACCCCGTGAGGCACGACCGATGCGCCAATCCCGAAATTCAACTACGAGCTTTTTAACTGCAACAACTTTAATATACGCTATTGGAGCTGGAATTACCGCGGCTGCTGGCACCAGACTTGCCC
+
DDDDDIHIIIIIIIIIIIIIIIIIIIIIIIIIIIIIIGIIIIIIIHIIIIIIIIIIIIIIIIIIIIIIIIIIIIIIIIIIIIIIHIIHHIIIIIIIIIIIIIIIIIIHIIIIIIIIIIIIIIIHHIIIIIHIIIIIIIIHIIIIIIIIIIIIIIIIIHIIIIHIIIIIIIIIIIIIIIIIIIIIIIIIIIIIIIIIIIIIIIIIIIIIIIIIIIIIIIIIIIIIIIIIIIIIIIIIIIIIIIIIHFIIIIIIIIIIIIIIIIIIIIIIHIIIIIIIIIIIIIIIIIIIIIIIIHIIIIIIIIIIIIIIIIIIIIIIIIIIIIIIIIIIIIIIIIIIIIIIIIDDDDD
@HISEQ:969:HM2KJBCX2:2:1102:16545:7394 2:N:0:ACTATGCA
CACGAGCTACTCCCCAACTATCCCTATTAATCATTACGGTGGTCCTAGACCAACAAAATAGAACCAACGTCCTATTCTATTATTCCATGCTAATCTATTCAAGCAAAAGCCCGCTTTAAACACTCTAATTTTTTCAAGGTAATGGTCCTGGTTCCCCGACACACCCAATAAAGGGCATACCGGCTCACCAGAAGGATAGACCCGACAACAGACAGTACTCGCCAGAGACGGACCGCCCGGTCAGGTCTAAAATTCAACTACGAGCTTTTTAACTGCAACAACTTTAATATACGCTATTGGAGCTGGAATTACCGCGGCTGCTGGCACCAGACTTGCCCTCCAA
+
DBDDDIIIIHIIIEDHIHIIIIIGHHEHIIHHHHIHIGGHFHHIEHHIGIIGHIIGHCG?FFHIGIHHDHHHIIEFHIIHEHHHGCHIHHHFHHHHIHHHIHFHHIHHFHHHHFGIHHHHHGIHIFHHIIIIIHHIIIHIHEHIHIIHHGGEDGHHHIHIIHIIIIHGHEHHHIHIIIIGIIHIHIIHIIIIIIIHHGHHIIIIIIHHHEIHIIHHIIIIIIHHHIIHHIIIIIIIIHHFEIIHEIHHHIHHHIGIIIIHIIIHIIGIHIHIHHHHHHHHIIIHHHIHHEHHHHHHHHGHIIHHHHIIIHIIHGIIIIIGIIIIIIIHHIIIIIIHIFDDDBD
@HISEQ:969:HM2KJBCX2:2:1102:12773:7836 2:N:0:ACTATGCA
CACGAGCTACTCCCCAACTATCCCTATTAATCATTACGGTGATCCTAGAAACCAACAAAATAGAACCATGCCGTCCTATTCTATTATTCCATGCTAATGTATTCGAGCAAAAATGCCTGCTTTAAACACTCTAATTTTTTCAAGGTAAAGGTCCTGGATCCGCAAGACACCCAATTAAGGACATCAAGTTTCTCCAGAAGGTGAGAAATCAACAGCGACAGTTCATACCCCTTAAGGCATGACCATCACGTCAATCCCGAAATTCAACTACGAGCTTTTTAACTGCAACAACTTTAATATACGCTATTGGAGCTGGAATTACCGCGGCTGCTGGCACCAGACTTGCCCTCCAA
+
DDDDCHHIIIIIIHIIIIIHIIIIIIIIHIIIIIIIIIHIIIIIIIIIIIIIIHIIIHIIIIHGHIIHIIIGIIIIIIIGHIIHIHHIIFHIGGHIIIIHI@DHIIIIIHIHIIIHHIGIIIHHIHIIIIIIIHHIIHIIIHIIIIIIIHIIIIIHIHEIHHHIIHIHHIIIIIHIIHIIHHHIIIIIHHIHHIIIIIIIIHIIHIIHHIIIIIIIIIIIIIIIIIIIIIIIIIIIIHIIHIHIIIIIIIIHIIIHIIIIIIIIIIIIIIIIHIIIIIIIIIIIIIGIIIIIIIIIIIIIIIHIIIIIIIIIHIIIIIIIIIIIHIIHIHIIIIIIIIIIIIIIIIIIDCDDD
@HISEQ:969:HM2KJBCX2:2:1102:20060:8961 2:N:0:ACTATGCA
CACGAGCTACTCCCCAACTATCCCTATTAATCATTACGGTGGTCCTAGAAACCAACAAAATAGAACCACAACGTCCTATTCTATTATTCCATGCTAATCTATTCAAGCAATAGCCCGCTTTAAACACTCTAATTTTTTCAAGGTAATGGTCCTGGCTCCCCAACACACCCAATAAAGGACATGCTGGCTCACCAGAAGGAAGACCCGACAGCAGACAGTACTCGCCAAAGACGGACCGCCCGGCCAGGCCTAAAATTCAACTACGAGCTTTTTAACTGCAACAACTTTAATATACGCTATTGGAGCTGGAATTACCGCGGCTGCTGGCACCAGACTTGCCCTCCAA
+
BDDDCIHIIIIIIIIIIIIIIIIIIIIIIIIIIIIIIIIIHIIGIIIHIHIIIHIIH@GFHHGHHIIIIIIIIIIHGGHGIIIIIHIHHIIIHHHIIIIIIHHIHHIIIIHIIIIIIIIHHIIHHIIIHIIGIIIHIIIIIIHIHIIIIIHIHHDFHIHIIIHHIIIIIGIIIGIIHIIIIIIIIHHIHGIIIIIIIIIIIIHIIIIIIIIIIIIIIIIIIIIIIIIIII=IIIIIIIIIIIIHHIIIIIIIIIIIIIIIIIIIIIIIIIIIIIIIIIIIIIIIIIIIIIIIIIIIIIIHHIIIIIIIIIIIIIIIIIIIIIIIIIIIIIIIIIIIIIIIIDDDDD
@HISEQ:969:HM2KJBCX2:2:1102:9615:10710 2:N:0:ACTATGCA
CACGAGCTACTCCCCAACTATCCCTATTAATCATTACGGTGATCCTAGAAACCAACAAAATAGAACCATGCCGTCCTATTCTATTATTCCATGCTAATGTATTCGAGCAAAAATGCCTGCTTTAAACACTCTAATTTTTTCAAGGTAAAGGTCCTGGATCCGCAAGACACCCAATTAAGGACATCAAGTTTCTCCAGAAGGTGAGAAATCAACAGCGACAGTTCATACCCCTTAAGGCATGACCATCACGTCAATCCCGAAATTCAACTACGAGCTTTTTAACTGCAACAACTTTAATATACGCTATTGGAGCTGGAATTACCGCGGCTGCTGGCACCAGACTTGCCCTCCAA
+
DDDDDIIIIIIIIIIIIIIIIIIIIIIIIIIIIIIIIIIIIIIIIIIIIIIIIIIIIIIIIIIHIIIIIIIIIIIIIIIIIIIIIIHHHIIIIHIIHIIIIHIIIIIIIIIIIIIIIIIIIIIIIIIIIIIIIIIIIIIIIIIIIIIIIIIIIIHIIIIIIIHIIIIIIIIIIIIIIIIIIIIIIIIIIIIIIIIIIIIIIIIIIIIIIIIIIIIIIIIIIIIIIIIIIIIIIIIIIIIIIIIIIIIIIIIIIIIIIIIIIIIIIIIIIHIIIIIIIIIIIIIIIIIIIIIIIIIIIIIIHIIIIIIIIIIIIIIIIIIIIIIIIIIIIIIIIIIIIIIIIIIIIIIIDDDDD
@HISEQ:969:HM2KJBCX2:2:1102:11914:10050 2:N:0:ACTATGCA
CACGAGCTACTCCCCAACTATCCCTATTAATCATTACTTCGGTCCTAGAAACCAACAAAATAGAACCAAAGTCCTATTCTATTATTCCATGCTAATGTATTCAAGCGTGAGCCTGCTTTAAACACTCTAATTTTTTCAAAGTAAAAGTCCTGGATCCCCAGCGCACTCAATTAAGAGCACACTGGTTCCCCAGAAGGAAAGATCCGACCAGAGCAGTGCTTACCTTGCGGCAAGACCACCCAGCCAGATCCAAAATTCAACTACGAGCTTTTTAACTGCAACAACTTTAATATACGCTATTGGAGCTGGAATTACCGCGGCTGCTGGCACCAGACTTGCCCTCCAA
+
DDDDDIIIIIIIIIIIIIIIIIIIIIIIIIHIIIIIIIIIIIIIIIIIIIIIIIIIIIEFHIGHHIIIIIIHIIIIHGIIIIIIIHIIIIIIIIHIIIIIIHIIIHIHIIIIIIIIIIIIIIIIIIHIIIIIIIIHIIIIIHIIIIIHIIIIIIIIIIIIIHIIIIIIIIIHHIIIIIIIIIIIIHHHIIHIIIIIIIIIIIHIIIIIIIIIIIIIHIIIIIIIIIIIIIIIIIIIIIIIIIIHHIIIIIIIGIIIIIIIIIHIIGIIIIIIIIIIIIIIIIIIIIIIIIIIIHIIIIIIIIIIIIIIIIIIIIIIIIIIIIIIIIIIIIIIIIIIIIIIIDDDDD
@HISEQ:969:HM2KJBCX2:2:1102:4795:10594 2:N:0:ACTATGCA
CACGAGCTACTCCCCAACTATCCCTATTAATCATTACGTCGATCCTAGAAACCAACAAAATAGAATCAAACGTCCTATTTCATTATTCCATGCTAATGTATTCAAGCGTAAGCCTGCTTTAAACACTCTAATTTTTTCAAAGTAACAGTCCTGATTCCCCACGACACCAAATTAATGACATCGCGGTTCTTCAGAAGGTAGGAACCGATAATGCCAGTGCGTACCGAGGCACGACCAACAATTCGATCCCGAAATTCAACTACGAGCTTTTTAACTGCAACAACTTTAATATACGCTATTGGAGCTGGAATTACCGCGGCTGCTGGCACCAGACTTGCCCTCCAA
+
DDDDDIIIIIIIIIIIIIIIIIIIIIIIIIIIIIIIIIIIIIIIIIIIIIIIIIIIIIHHIIIIIIHIIIIIHGFHIIIIIIIIIIHHHHIIIIIIIIIIIIIHIIIIIIIIIIIIIIIIIIIIIIIHIIIIIIIIIIIIIIIIIIIIIIIIIIIIIIIIIIIIIIIIIIIIIIIIIIIIIIIIIIIIIIIIIIIIIIIIIIIIIIIIIIIIIHIIIIIIIIIIIIIIIIIIIIHIIIIIIHGDIIHIIIIIIIIIIIIIIIIIIIIIIIIIIIIIIIIIIIIIIIIIIIIIIIIIIIIIIIIIIIIIIIIIIIIIIIIIIIIIIIIIIIIIIIIIIIIIDDDDD
@HISEQ:969:HM2KJBCX2:2:1102:7638:10310 2:N:0:ACTATGCA
CACGAGCTACTCCCAACTATCCCTATTAATCATTACATCGATCCTAGAAACCAACAAAATAGAATCGGATGTCCTATTTCATTATTCCATGCTAATGTATTCAAGCGTGAGCCTGCTTTAAACACTCTAATTTTTTCAAGGTAACAGTCCTAATTCCCCGTGACACCAAATTAATGGCATTACGGTTCTTTAGAAGGTGAGAAATCAATAATATCAGTACATACCAACGGCATGACCGAAACATTGATCCCGAAATTCAACTACGAGCTTTTTAACTGCAACAACTTTAATATACGCTATTGGAGCTGGAATTACCGCGGCTGCTGGCACCAGACTTGCCCTCCAA
+
BBDDDIHIIIIIIIHIIIHHIIIIIIIIIIIIIIIIIIIIIIIHIIIIEHIIIIIIIIIIIIIEHFHHIIIIHHIIIIIIHHIIHIIHIIIIIGHIIIIIIIIIIIIIIIIIIIIIHIIIHHIIIHIIIIIIIIIIIHIIIIIIIHHIHIIIIIIHHIIIIIHHIHIIIIIIIIIIIIIIIHHIIIHIIIHHIIIHIIIHHHHIIHIIIIIIIIIHIIIIIIIIIIIIIIIIIIIIIIIIIHHFFIIIIIIGIIIIHIIIIIIIIIIIIIIIIIIIIIIIIIIIIIIIIIIIIIIIIIIHHIIIIIIIIIIIIIIIIIIHIIIIIIIIIIIIIIIIIIIIIDCDDD
@HISEQ:969:HM2KJBCX2:2:1102:20580:10957 2:N:0:ACTATGCA
CACGAGCTACTCCCCAACTATCCCTATTAATCATTACGTCAATCCTAGAAACCAACAAAATAGGATCAAACGTCCTATTTCATTATTCCATGCTAATGTATTCAAGCGTTAGCCTGCTTTAAACACTCTAATTTTTTCAAAGTAACAGTCCTGTTTCCCTGCAACACCAAATTAATGACATTACAGTTCTTCAAGAAGGAGGAACCAGTAAAGCCAGTACATACCAGAGGCACGACCAACCTACTAATCCCGAAATTCAACTACGAGCTTTTTAACTGCAACAACTTTAATATACGCTATTGGAGCTGGAATTACCGCGGCTGCTGGCACCAGACTTGCCCTCCAA
+
DDD@DHHHHIHHHECHEDCHII1CFHHHIHIEHHHHHFGHHHIIHIHGHHHHIFFHE?HHGHHEH?HHIHIIHH=EEHI@HHHIEEHIIIG?EGHHHEGDGFGHH@GHCFEDCE@CHHEHHGHHHEHEFEGHFFFHDHHHGIHGHBGCEHHHH?GFGIHIIIIHHHHEHHHIGFDDCCFCC@G??HGDHFGCIIIIHHIHCG@DEHEHFGHIHCHIHFHHHC@HHFA</HHEDHHHFCGHF?FCEIHDCCCFGG<C@H@GD<<0EFEIHHE@FD<CEHD1FGCHHCGG@E@EHHHIHHFF<DCHHHIHHHHHIIHDHHGHHGGIIHGCFH@EEFHFIHCHHD@@DB
@HISEQ:969:HM2KJBCX2:2:1102:10077:11321 2:N:0:ACTATGCA
CACGAGCTACTCCCCAACTATCCCTATTAATCATTACGTCGATCCTAGAAACCAACAAAATAGAATCAAACGTCCTATTTCGTTATTCCATGCTAATGTATTCAAGCGTGAGCCTGCTTTAAACACTCTAATTTTTTCAAAGTAACAGTCCTGATTCCCCAAGACACCAAATTAATGACATCATGGTTCGTCAGAAGGTAGGAATCAATAATACCAGTACGTACAATAGCACGACCAATAAATTGATCCCGAAATTCAACTACGAGCTTTTTAACTGCAACAACTTTAATATACGCTATTGGAGCTGGAATTACCGCGGCTGCTGGCACCAGACTTGCCCTCCAA
+
DCDDDIIIGIIHHIIIIIIIIIIHIIIIIIIIIIIIIIHHIIIGIIIIGHHIHIIIIIIIIHHHHHIGIIGHHHHHIFHIHHIIIIHHHIHHGHHHIGIIIHHHIIHIIIHIIIIHHIIHIIIHIIHIHIIIHHHHFHHIIIIIIIHIHIIIIIIIIIIIIIIIHIHHHHHFIIHHIHHIIIIIIIIIIIIIIIIIIIIIIIIIIIIIIIIIHIIIIIIIIIIIIIIIIIIIIIIIIIIIIIHHIIIIIIIIIHIIIIIIIIIIIIIIIIIIIIIIIIIIIHHHHHIIIIIIIIIIIIHHIIIIIIIIIIIIIIIIIIIIIIIIIIIIIIIIIIIIIIIIDDDDD
@HISEQ:969:HM2KJBCX2:2:1102:1874:10422 2:N:0:ACTATGCA
CACGAGCTACTCCCCAACTATCCCTATTAATCATTACATCGATCCTAGAAACCAACAAAATAGAATCGGATGTCCTATTTCATTATTCCATGCTAATGTATTCAAGCGTGAGCCTGCTTTAAACACTCTAATTTTTTCAAGGTAACAGTCCTAATTCCCCGTGACACCAAATTAATGGCATTACGGTTCTTTAGAAGGTGAGAAATCAATAATATCAGTACATACCAACGGCATGACCGAAACATTGATCCCGAAATTCAACTACGAGCTTTTTAACTGCAACAACTTTAATATACGCTATTGGAGCTGGAATTACCGCGGCTGCTGGCACCAGTCTTGCCCTCCAA
+
DDDDDIIIIIIIIIIIIIIIIIIIIIIIIIIIIIIIIIIIIHIIIIIIHIIIIIIIIIIHIIIIIIIIIIIIIIIIIIIIHIIGIIHGHIIIGIIHHHHIIHIIHHIHIIHIIIIIHIIIIIIIIIIHIIIIIIIIIIIIHIIIIIIIIIIIIHHHHHIHHIIIIIIIIIIIIIIIHFIIIIIIIIIIIIIIIIIIIIIIIIIIHHIIIIIIIIIIIIHIIIIIIII<IIIIIIIIIIIIIIIHFCIIHIIIIIIIIIIIIIIIIIIIIIIIIIIIIIIIIIIIIIIIIIIIIIIIIIIIIIIIIIIIIIIIIIIIIIIIIIIIIIIIIIIIIIIIIIIIIIDDDDD
@HISEQ:969:HM2KJBCX2:2:1102:21217:11807 2:N:0:ACTATGCA
CACGAGCTACTCCCCAACTATCCCTATTAATCATTACGTCAATCCTAGAAACCAACAAAATAGGATCGAACGTCCTATTTCATTATTCCATGCTAATGTATTCAAGCGTTAGCTTGCTTTAAACACTCTAATTTTTTCAAAGTAACAGTCCAAATTCCCCGCAACACCAAATTAATGGCATTACGGCTCATCAGGAAGGAGGAATCAGTGAGACCAGTACATACCAGAGGCATGACCAACCTACTAACCCCGAAATTCAACTACGAGCTTTTTAACTGCAACAACTTTAATATACGCTATTGGAGCTGGAATTACCGCGGCTGCTGGCACCAGACTTGCCCTCCAA
+
00<D@HH/C1D1110D<G1@D@GH?E@1<FE?@?1<@C<1C0<CC1F@F11FFCGG@?G@1C11<D<EH@<E<100<1111<<FCHFH?E1CD1<<@<@CE@GCFDEEFHHHG@GDHHE@@C@E?HEFHHFHGA@EAA<CHIHFHGHHHEGB<<GEHCHHHHHEEGEFHHHHEII:EHHGIHEHHHHFHGIHIIIHHIIIHHHHEIIHEHHHHIIHHHHFHEFIIHIIIIHFHHGIHCFIHEGF<DCFIEHIHEIIIHGGIHHHFDIHHIHHEHHIHIIHIFGHIIIHHEIIIHHGHHGHHIHIIIIIIIIIHIHHGIIIIIHIHIGHFIIIHHIIIIIIIDDDDD
@HISEQ:969:HM2KJBCX2:2:1102:10232:12333 2:N:0:ACTATGCA
CACGAGCTACTCCCCAACTATCCCTATTAATCATTACGTCGATCCTAGAAACCAACAAAATAGGATCGAACGTCCTATTTCATTATTCCATGCTAATGTATTCAAGCGTTAGCCTGCTTTAAACACTCTAATTTTTTCAAAGTAACAGTCCTGTTTCCCTGCAACACCAAATTAATGACATTACAGTTCTTCAGAAAGGAGGAATCAGCGAAGCCAGTGCATACCAGTGGCACGACCAACCTGCTGACCCCGAAATTCAACTACGAGCTTTTTAACTGCAACAACTTTAATATACGCTATTGGAGCTGGAATTACCGCGGCTGCTGGCACCAGACTTGCCCTCCAA
+
DCDDDHIIIIIIIIIIIIIIIIIIIIIIIIIIIIIIIHHIIIIIIIIIHIIIIIIIGIHIIIIIGIIIGIHIIIIIIIIIIIIIIIIHHIHIIIIHIIIIIIIIIIIIIHIHIIIIIIIIIIIIIIIIIIIIIIIIIIIIIIIIIIIIHIIIIIIIIIIIIIIIIIHIIHIIHIIIIIIIIIIIIGIIIIIIIIIIIIIIIIIIIIIIIIIIIIIIIIIIIIIIII=IIHIIIIIIIIIIIIIHHHIIIIIIIIIIIIIIIIIIIIIIIIIIHHGIIIIIIIIIIIIIIIIIIIIIIIIIIIIIIIIIIIIIIIIIIIIIIIIIIIIIIIIIIIIIIIIIIDDDDD
@HISEQ:969:HM2KJBCX2:2:1102:19275:12441 2:N:0:ACTATGCA
CACGAGCTACTCCCCAACTATCCCTATTAATCATTACGTCAATCCTAGAAACCAACAAAATAGGATCAAACGTCCTATTTCATTATTCCATGCTAATGTATTCAAGCGTAAGCTTGCTTTAAACACTCTAATTTTTTCAAGGTAACAGTCCTAATTCCCCATAACATCAAATAAATGACATTATGGTTCTTTAGAAGGTGAGAACCAATAAAACCAGTACATACCAAGGCATGACCGATTCCTTGATCCCGAAATTCAACTACGAGCTTTTTAACTGCAACAACTTTAATATACGCTATTGGAGCTGGAATTACCGCGGCTGCTGGCACCAGACTTGCCCTCCAA
+
DDDDDIHIIIIIIIIIIIIIIIIIIIIIIIIIIIIIIHIIHIIIIIIIIIIIHIIIGIIEHIHIIIIIIIGIHIIIHIIIIIIIIIIIHIIHGHIIIIIIIHHHIHHIIIIIIIIIIHIIIIIIIIIIIIIIIIIIIIIIIIIIIHIIIIIIIIIIIIIHIIIHHIIIIIIIIHIIIIIIIIIIIIIIIIIIIIIIIIIIIIIIIIIIIIIIIIIHIIIIIIIIIIIIHIHIHHHIIIIIIIHEIIIHIIIIIIIIIIIHHHIHIIIIIIIIIIIIIHIIIIIIIIIHIIIHIIIIIIIIIIIIIIIIIIIIIIIIIIIIIIIIIIIIIIIIIIIIIIIIDDDDD
@HISEQ:969:HM2KJBCX2:2:1102:18431:13193 2:N:0:ACTATGCA
CACGAGCTACTCCCCAACTATCCCTATTAATCATTACGTCAATCCTAGAAACCAACAAAATAGGATCGAACGTCCTATTTCATTATTCCATGCTAATGTATTCAAGCGTTAGCCTGCTTTAAACACTCTAATTTTTTCAAAGTAACAGTCCTGTTTCCCTGCAACACCAAATTAATGGCATTACAGTTCTTCAGAAAGGAGGAATCAGCTAAGCCAGTGCATACCAGTGGCACGACCAACCTGCTGACCCCGAAATTCAACTACGAGCTTTTTAACTGCAACAACTTTAATATACGCTATTGGAGCTGGAATTACCGCGGCTGCTGGCACCAGACTTGCCCTCCAA
+
DDDDCIIIIIIHHHHIHIIHIIIIIIIIIIIIHIHEIIIIIIIIHIIIIHIIHHIIIGHHHHHHEHIHHHHIIGHIIIHIHIHIIGIIIHHIIIIIIIIIIIIIIIIIIHIIHHIHIHHIIHHIHHHGIIIIIIIHIIICHHHIIIIHIIIIHIIHHGIHIIIIIIHHIIIHGIIHIIIHIHIHEHEFHEIIIIIHIHIHHHIHCIIIHIIHHIHIIIIIIIIIIHIHHHIIIIIIHIIIHIIHFIIHIGHHIIIHEGIIIIIIIIIIIIIIIHIIIHIIIIIIIIIIIIIIHIIIIHIHIHIIIIHIIIIIIIIIIIIGIIIIIIHCHIIIIHIIIIIIIDDDDD
@HISEQ:969:HM2KJBCX2:2:1102:2552:12294 2:N:0:ACTATGCA
CACGAGCTACTCCCCAACTATCCCTATTAATCATTACGGTGATCCTAGAAACCAACAAAATAGAACCATGCCGTCCTATTCTATTATTCCATGCTAATGTATTCGAGCAAAATGCCTGCTTTAAACACTCTAATTTTTTCAAGGTAAAGGTCCTGGTTCCACATGACACCCAATTAAGGACATCATGCTTCTCCAGAAGGTGAGAAATCAACTGCGACAGTTCATACCCCTTAAGGCACGACCATCACGTCAATCCCGAAATTCAACTACGAGCTTTTTAACTGCAACAACTTTAATATACGCTATTGGAGCTGGGATTACCGCGGCTGCTGGCACCAGACTTGCCCTCCAA
+
DDDDDIIIIIIIIIIIIIIIIIIIIIIIIIIIIIIIHIIIIHIIIIIIIIIIIHIHIIIGHIHHIIIIIHHGIIICGHIIIIIIIIIIHHIIIIIIIIIIIHHHIIIIIIIIIIIIIHIIIIIIHIHIIIIIIIIIIHIIIIIIIIHIIIIIIIIIIIIIIIIIIIIIIIIIIIIIIIIIIIIIIIIHIHIIIIIIIIIIIIHIIIIIIIIHHIIIIIIIIIIIIIIIIIHHIIIIIIIIIIIIIIHIIIHIIIIIIHIIIIIIIIIIHIIIIIIIIIIIIIIIIIIIIIIIIIIIIIIIIIHG1IIIIIIIIIIIIIIIIIIIIIIIIIIIIIIIIIIIIIIIIIIDDDDD
@HISEQ:969:HM2KJBCX2:2:1102:17723:13388 2:N:0:ACTATGCA
CACGAGCTACTCCCCAACTATCCCTATTAATCATTACGGTGATCCTAGAAACCAACGAAATAGAATCAGTCCGTCCTATTTCATTATTCCATGCTAATGTATTCAGACGATAGTCTGCTTTAAACACACTAATTTTTTCAAAGTAACAGTCCTGATTTCCAACCACACCAAATAAATGGCATGAAAGTTCCTCAGAAGGTAGAGATCCATCTCACCAGTACAGACAATTAAGCCTGACCAATGGGTAGACCCCGAAGTTCAACTACGAGCTTTTTAACTGCAACAACTTTAATATACGCTATTGGAGCTGGAATTACCGCGGCTGCTGGCACCAGACTTGCCCTCCAA
+
DDDDDIIIIIIIIIHIIIIIIIIHIIIIIIIIIIIIIIIIIIIIIIIGIIIIHIIIIIIIIIGHIIIIIIIIIIIIIIIIIIIIIIGIIIIIHIIIGIIIIIIIIIIIIIIIIIIIIHIIIIIIIIIIIIIIIIIIIIIIIIIIIIIIIIIIHIHIIIHIIIHIHHIIIIIIIIIIIIIIIIIIIIIIIIIIIIIIIIIIIIIIIIHIIIIIIIIIIIIIIIIIIIIIIIIIIIIIIIIIIIIIHGEIIIIIIIIIIIIIIIIIIIIIIIIIIIIIIIIIIIIIIIIIIIIIIIIIIIIIIIIIIIIIIIIIIIIIIIIIIIIIIIIIIIIIIIIIIIIIIIIDDDDD
@HISEQ:969:HM2KJBCX2:2:1102:13709:13584 2:N:0:ACTATGCA
CACGAGCTACTCCCCAACTATCCCTATTAATCATTACGTCAATCCTAGAAACCAACAAAATAGGATCAAACGTCCTATTTCATTATTCCATGCTAATGTATTCAAGCGTTAGCCTGCTTTAAACACTCTAATTTTTTCAAAGTAACAGTCCTGTTTCCCTGCAACACCAAATTAATGACATTACAGTTCTTCAGAAAGGAGGAACCAGCGAGACCAGTACGAACCAAAGGCACGACCAACCTGCTGATCCCGAAATTCAACTACGAGCTTTTTAACTGCAACAACTTTAATATACGCTATTGGAGCTGGAATTACCGCGGCTGCTGGCACCAGACTTGCCCTCCAA
+
DDDDDIIIIHIIHIIIIIIIIIIIIIIIGIIIHIIIIIIIIIIIIHIIIGIIGIHIIIIHIIHIHIHIIHIIIIIIIIIIIIIIIIIIHIIIIIIHHIHIIIIIIHIIIIIIIIHIIIIIIIIHIIIHIIHIHHIHIIIIIIIIIIIIIHIIIIIIIIIHIIIIIIIIIIIIIIHHIIIIHIIIIHIIIIIIIIHIIIIIIIIHIIHIHIIIHIIIIIIIIIIIIIIIIIIIIIHHIIIIIHGHGIIIIIIIIIIIIHHHIIIIHIIIIIIHIIIIIIIIIIIIIIIIIIIIIIIIIIHHHIGIIIIHIIIIIIIIIIIIIIHIIIIIIIIIIIIIIIIIIDDDDD
@HISEQ:969:HM2KJBCX2:2:1102:3438:14053 2:N:0:ACTATGCA
CACGAGCTACTCCCCAACTATCCCTATTAATCATTACGGCGGTTCTAGAAACCAACAAAATAGCACCACGCGTCCTATTTCATTATTCCATGCTAATGTATCCGAGCATACGCCTGCTTTGAACACTCTAATTTTTTCAAGGTAATGGTCCTGGTTCCCCGACACACCCAACAAAGGACATGCCGACTCACCAGAAGGATAGGCCCGGCGTCGGAACAGTGCTCACCCAGAGGGCGGACCGCCCGGCCAGACCCAAAATTCAACTACGAGCTTTTTAACTGCAACAACTTTAATATACGCTATTGGAGCTGGAATTACCGCGGCTGCTGGCACCAGACTTGCCCTCCAA
+
DDDDDIIIIIIIIIIIIIIIIIIIIIIIIIIIIIIIIIIIIIHIIIIIIIHHHEHD<FHHFHHIEHHHGEHIHHHI@EHH?EHHHEHFEEHHIGHIH1FHHIIIIIIHIIIIIIIIIIIIIIIIIIIIIIHHHIIIIIIIIIIIIIIHHIIIIGHHIIHIIIIIIIIIIIIIIIIIIIIIIIIIIIIIIIIIIIIIIIIIIIIIIIIIIIIIIIIIIIIIIIIIIIII>IIIIIIIIIIIIIIIIIHHIIIIIIIIIIIIIIIIIHIIIIIIIIIIIIIIIIIIIIIIIIIIIIHIHIIIIIIIIIIIIIIIIIIIIIIIIIIIIIIIIIIIIIIIIIIIIIIIDDDDD
@HISEQ:969:HM2KJBCX2:2:1102:1376:14071 2:N:0:ACTATGCA
CACGAGCTACTCCCCAACTATCCCTATTAATCATTACGTCGATCCTAGAAACCAACAAAATAGAATCAAACGTCCTATTTCATTATTCCATGCTAATGTATTCAAGCGTGAGCCTGCTTTAAACACTCTAATTTTTTCAAAGTAACAGTCCTGATTCCCCACAACACCAAATAAATGACATCATGGTTCGTCAGAAGGGAGAAACCGACGATGCCAGTACGTACCGAGGCACGACCGACATGATGGTCCCGAAATTCAACTACGAGCTTTTTAACTGCAGCAACTTTAATATACGCTATTGGAGCTGGAATTACCGCGGCTGCTGGCACCAGACTTGCCCTCCA
+
DCDDDIIIIIHIIIIIIIIIHIIIIIIIIIIIIIIIIIIIIIIIIIIIIIIIIIIIGIIGHIHIHHHIIIIIIHIIIIIIIIIIIIIIIIIIHIIIIIIIIIIIIIIIIHIHHIIIIIIIIIHIIIHIIIIIIHIHIHIIIIIIIIIIIIIIIIHIIIIIIIHGHHIIIHHIIIIIIIIIHIHHIIIHIIIIIIIIIIIIIHIHHIIIGIIIIIIIIIIIIIIIIIGIIIIIIIIIIIIIIIHIIIIIIIIHIIIIIIIIIHIIHIIIIIIIIIIIIIIIIIIIIIIIIIIIIIIIIIHHIIIIIIIIIIIHIIIIIIIIHIIIIIIIIIIIIIIIIIIDDDDD
@HISEQ:969:HM2KJBCX2:2:1102:6715:14378 2:N:0:ACTATGCA
CACGAGCTACTCCCCAACTATCCCTATTAATCATTACTTCAGTCCTAGAAACCAACAAAATAGAACTAAAGTCCTATTCCATTATTCCATGCTAATATATTCAAGCAAACATGCCTGCTTTAAACACTCTAATTTTTTCAAAGTAAAAGTCTTGGATCCCTAGCGCACTCAATTAAGAGCACACTAGTTCCCCAAAAGGAAAAGCCCAAAGTTGCAGTACAAACCTTTCGGTTGACGGCAACTATAAGCCCAAAATTCAACTACGAGCTTTTTAACTGCAACAACTTTAATATACGCTATTGGAGCTGGAATTACCGCGGCTGCTGGCACCAGACTTGCCCTCCAA
+
DDDDDIIIIIIIIIIIIIIIIIIIIIIIIIIIIIIIIIIIIIIIIIGIIHIIIIIIIHHIHHCHHIIHIIIIIGHIHIIEHHIIIIIGIIIIIIIIIIIIIIIHIIIIIIIIIIIIIIIIIIIIIIIIIIIHIIIIIIIIIIIIIIIIIIIIIHFIIIIIIIIIIIIIIIIIIIIIIIHIIIIIIIIIIIIIIIIIIIHIIIIIIIIIIIIIIIIIIIIIIIHIIIIIIIIIIIIIIIIIIIHHHIIIIIIIIHIIIIIIIIIIIIIIIIIIIIIIIIIIIIIIIIHIIIIIIIIIIIIIIIIIIIIIIIIIIIIIIIIIIIIIIIIIIIIIIIIIIIIIIDDDDD
@HISEQ:969:HM2KJBCX2:2:1102:8176:14599 2:N:0:ACTATGCA
CACGAGCTACTCCCCAACTATCCCTATTAATCATTACGGTGATCCTAGAAACCAACGAAATAGAATCAGTCCGTCCTATTTCATTATTCCATGCTAATGTATTCAGACGATAGTCTGCTTTAAACACTCTAATTTTTTCAAAGTAACAGTCCTGATTTCCAACCACACCAAATAAATGGCATGAAAGTTCCTCAGAAGGTAGAGATCCATCTCACCAGTGCAGACAATTAAGCCTGACCAATGGGTAGACCCCGAAGTTCAACTACGAGCTTTTTAACTGCAACAACTTTAATATACGCTATTGGAGCTGGAATTACCGCGGCTGCTGGCACCAGACTTGCCCTCCAA
+
DDDDDIIHIIIIIIIIIIIIIIIIIIIIIIIIIIHIIIHIIIIIIIIIHIIHIIIIIIIHHGHH@GGEHHIIHIIIIHHIIHHHHIIIHGHIGIIIHIIIIHIIIIIIIIIIIIIIHHIIIIIIHIIIIIIIIIIHIIHGIIIIIIHIIIHIHIIIIIIHIIIIHHIIIIIIIIIIIHIIIIIIIIIIIHIGIIIIIIIIIIIIIIIIIIIIIIIIIIIIIIIIIIIIIIIHIIIIIHHIIIIIHGDIIIHIIIIIIIIIIIIIIIIIIIIIIIIIIIIIIIIIIIIHHIIIIIIIIIIIIIIIIIIIIIIIIIIIIIIIIIIIIIIIIIIIIIIIIHIIIIIDDDDD
@HISEQ:969:HM2KJBCX2:2:1102:18370:15042 2:N:0:ACTATGCA
CACGAGCTACTCCCCAACTATCCCTATTAATCATTACGGTGATCCTAGAAACCAACAAAATAGAACCATGCCGTCCTATTCTATTATTCCATGCTAATGTATTCGAGCAAAAATGCCTGCTTTAAACACTCTAATTTTTTCAAGGTAAAGGTCCTGGATCCGCAAGACACCCAATTAAGGACATCAAGTTTCTCCAGAAGGTGAGAAATCAACAACGACAGTTCATACCCCTTAAGGCACGACCATCACGTCAATCCCGAAATTCAACTACGAGCTTTTTAACTGCAACAACTTTAATATACGCTATTGGAGCTGGAATTACCGCGGCTGCTGGCACCAGACTTGCCCTCCAA
+
DDDDDHHHHIHIHIIIIIHIHIIIIIIIHIFHIHHIIIIHIIHIIHIIIIIIIIIIIIIHIIHIHHIIHHIIICHHHHEGHHHHHIFHHIIHHHIFHHEFGFHHHHHIIIIIIIHHIHHHIHHHIIIIIIIIHHIIIIIIIIIIIHHIIIIIIIIIIHHHHIIIIHIIIIIIIIIIIIIHIIHIIIIIIIIIIHIHHHIIHIHHIIIIIIIIHIHHEGIIIIIIIHHIIIII=IIIIHHIIIIIIIHGIIHFIIIIIIIIIIIIIIHIIHIIHIIIIIIHHHIIIIHIHIHIIIIHHHIIIIIIIIIIIIIIIIIIIIIIIIIIIIIIIIIIIIIIIIIIHIIIIIIHDDDDD
@HISEQ:969:HM2KJBCX2:2:1102:11249:16598 2:N:0:ACTATGCA
CACGAGCTACTCCCCAACTATCCCTATTAATCATTACGTCAATCCTAGAAACCAACAAAATAGGATCAAACGTCCTATTTCATTATTCCATGCTAATGTATTCAAGCGTTAGCCTGCTTTAAACACTCTAATTTTTTCAAAGTAACAGTCCTGTTTCCCTGCAACACCAAATTAATGACATTACAGTTCTTCAAGAAGGAGGAACCAGTAAAAGCCAGTACATACCAGAGGCACGACCAACTTACTAATCCCGAAATTCAACTACGAGCTTTTTAACTGCAACAACTTTAATATACGCTATTGGAGCTGGAATTACCGCGGCTGCTGGCACCAGACTTGCCCTCCAA
+
DDDDDIIIIIIIIIIIIIIIIIIIIIIIIIIIIIIIIIHIIIIHIIIGIIIIHHIIHIIGHHHHIIIIHIIIIIIIIIIIIIIIIIIIIIIIIIIIIIIIIIIIIIIIIIIIIIIIIIIIIIIIIIIIIIHHIIIIIIIIIIIIIIIIIIIIIIIIIIIIIIIIIIIIIHIIIIIIIIIIIIIIIIIIIIIIIIIIIIIIIIIIIIIIIIIIIIIIIIIIIIIIIIIIIIIIIIIIIIIIIIIIHHIIHIIIIIIIIIIIIIIIIIIIIIIIIIIIIIIIIIIIIIIIIIIIIIIIIIIIIIIIIIIIIIIIIIIIIIIIIIIIIIIIIIIIIIIIIIIIIIDDDDD
@HISEQ:969:HM2KJBCX2:2:1102:9203:16550 2:N:0:ACTATGCA
CACGAGCTACTCCCCAACTATCCCTATTAATCATTACGGTGATCCTAGAAACCAACGAAATAGAACCAATCCGTCCTATTTCATTATTCCATGCTAATGTATTCAGACGTTAGCCTGCTTTAAACACTCTAATTTTTTCAAAGTAACAGTCCTGATTTCCTATCACACCAACTAAATGGCATGAAAGTTCCTCAGAAGGTAGAGATTTATCTCACCAGTACAGACAATTAAGCCTGACCAATGGGTAAACCCCGAAGTTCAACTACGAGCTTTTTAACTGCAACAACTTTAATATACGCTATTGGAGCTGGAATTACCGCGGCTGCTGGCACCAGACTTGCCCTCCAA
+
DADDAHHIHHIHHIIIIIIIIIIIIIHIIHHIGIIHHHFHHFHHIEHHIHIHHEEHHFHHIIHIHIIIHHGHHIE?EHIIHHHHIIIIIIHHH?HCDHHHIHHHIHHIHHHGHIFHIIIHIHHHHHIHIIIHHHHIHHHHIIIHHHHHEIIHIHIHHFHCCCHCIHHHHHGGHHIHGHIIIIIHHIIHHHIIIGIIIIIHIHHHHHIHEHHIIIIHIHIHHGIIHIIHHHHIIIIHGIIHHFHHHFDHIHHIHHHEHEEHIHGHIIHIIIIIHGIHHHIIIIHHHFFE@HGIIIIHHHIIIIIIIIIIIIIIIIIIIHHIHHHIIIIIHHHIHIIHIIIIIIIDDDDD
@HISEQ:969:HM2KJBCX2:2:1102:6909:16753 2:N:0:ACTATGCA
CACGAGCTACTCCCCAACTATCCCTATTAATCATTACGTCAATCCTAGAAACCAACAAAATAGGATCGAACGTCCTATTTCATTATTCCATGCTAATGTATTCAAGCGTTAGCTTGCTTTAAACACTCTAATTTTTTCAAAGTAACAGTCCAAATTCCCCAAAACACCAAATTAATGGCATTAAGATTCATCAGGAAGGAGGAATCAGTGAGACCAGTACATACCAGAGGCATGACCAACCTACTAACCCCGAAATTCAACTACGAGCTTTTTAACTGCAACAACTTTAATATACGCTATTGGAGCTGGAATTACCGCGGCTGCTGGCACCAGACTTGCCCTCCAA
+
DDDDDIIIIIIIHIIIIIIIIIIIIIIIIIIIIIIIIIIIIIIIIGIIIHIIHIIIGHGIIIGHGIIHIIHHHIHIIIIIIIIIHIIIEHIGIIIIIIHIIIHIIHIIIHIIIIHIIIHIIIIIIIIHIIFHHIIIIIIIIIIIIIHHHIIIHHIIIIHGIHHHIIIIHIGIIIIIIIIIIIIIHHIIHHHIIHHIHIIHHIIIIHIIIIHIIIIIHHIIIIIIIHIHHIIHIIIHIIIIHHHIGIHHIIIIIIIIIIIIIHHIIIIIIIIIIIIIIIIIIIIIIIIIIIIIIIIIIIIIIIIIIIIIIIIIIIIIIIIIIIIIIIIIIIIIIIIIIIIIIDDDDD
@HISEQ:969:HM2KJBCX2:2:1102:16442:17837 2:N:0:ACTATGCA
CACGAGCTACTCCCAACTATCCCTATTAATCATTACGGTGATCCTAGAAACCAACAAAATAGAACCATGCCGTCCTATTCTATTATTCCATGCTAATGTATTCGAGCAAAAATGCCTGCTTTAAACACTCTAATTTTTTCAAGGTAAAGGTCCTGGATCCGCAAGACACCCAATAAAGGACATCAAGTTTCTCCAGAAGGTGAGAAATCAACAGTAACAGTTCATACCCCTTAAGGCATGACCGTCACGTCAATCCCGAAATTCAACTACGAGCTTTTTAACTGCAACAACTTTAATATACGCTATTGGAGCTGGAATTACCGCGGCTGCTGGCACCAGACTTGCCCTCCAA
+
DDDDCIGHIHIIIIIIIIIIIIIHHIIIIIHIIIIHHHIIIIHIHHIIHIIHHHIIIIIIIHGIIHIIHHHHIDHHHIIHHIHIHIIFFIIIIIIIIGIIHDIIIIHIIIIIIHGHIIIIIIIIIIIHIHHIIIIIIIIIIIIHIIIIIIIIIIIIHIIIHIIIIIIIHHHHIHICIIIIIHIHIIIIIIIIIIIIIIIIIIIIIIIIIIIIIIIIIIIIIIIIIIIIHIIIIIIIIIIIIIIIIIIIIHGIIIIIIIIIIIHHIIIIIIIIIIIIIIIIIIIIIIIIIIIIIIIIIIHIIIIIIIIIIIIIIHHIIIIIIIIIIIIIIIIIIIIIIIIIIIIIIIIDDDDD
@HISEQ:969:HM2KJBCX2:2:1102:4942:17677 2:N:0:ACTATGCA
CACGAGCTACTCCCAACTATCCCTATTAATCATTACGGTGATCCTAGAAACCAACAAAATAGAATCATGCCGTCCTATTTTATTATTCCATGCTAATGTATTCAAGCAAAATGCCTGCTTTAAACACTCTAATTTTTTCAAAGTAAAGGTCCTGGTTCCCCGCGACACCCAATTAAGGGCATCGTGGTTCTCCAGAAGGTGAGAAATTGACTACACCAGTTCATACCCCTTAAGGCACGACCGATGTGTCAATCCCGAAATTCAACTACGAGCTTTTTAACTGCAACAACTTTAATATACGCTATTGGAGCTGGAATTACCGCGGCTGCTGGCACCAGACTTGCCCTCCAA
+
DDDDDIIIIIIIIIIIIIIIIIIIIIIIIIIIIIIIIIIIIIIIIIIIHIHIIIIIGEHHFHHIIIHIHHIIIIIIHIIIIHIIIIIIIIHHHHGEHIIIGHIHIHIIIIIIIHIIIGIHIIHHIIHHIHHIIIHIIIIIIHIIIIIIIHIIIIHIIIIHIIIIIIIIIIIIIIIIIIIIIIIIIIIIIIIIIIIIIIIHIIIIIIIIIIIIIIIIIIIIIIIIIIIIHGHHIIIIIIIIIIIIIIIIIHIIIIIIIIIIIIIIIIIIIIIIIIIIIIIIIIIIIIIIHIIHHIIIIIIIIIIIIIIIIIIIIIIIIIIIHIIIIIIIIIIIIIIIIIIIIIIIIIDDDDD
@HISEQ:969:HM2KJBCX2:2:1102:14781:17116 2:N:0:ACTATGCA
CACGAGCTACTCCCAACTATCCCTATTAATCATTACGTCAATCCTAGAAACCAACAAAATAGAATCAAACGTCCTATTTCATTATTCCATGCTAATGTATTCAAGCGTGAGCCTGCTTTAAACACTCTAATTTTTTCAAAGTAACAGTCCTGATTCCCCACGACACCAAATAAATGACATCATGGTTCGTCAGAAGGGAGAAACCGACGATGCCAGTACGTACCGAGGCACGACCGACATGATGGTCCCGAAATTCAACTACGAGCTTTTTAACTGCAGCAACTTTAATATACGCTATTGGAGCTGGAATTACCGCGGCTGCTGGCACCAGACTTGCCCTCCAA
+
DDDDDIHIIIIIIIIIIIIIIIIIIIIIIIIIIIIIIIIIIIIIIIIIIIIIIIIIIIEHIIIIIIIIIIIHIIHIIIIIIIIIIIIGIIIIIIIIIIHIIHIIIIIIIIIIIIIIIIIIIIIIIIIIIIIIIIIIIIIIIIIIIIIIIIIIIIIIIIIIIIIIIIIIIIIIIIIIIIIIIIIIIIIIIIIIIIIIIIIIIIIIIIIIIIIHIIIIIIIIIIIIIIIIIIIIIIIIIIIIIIHIIIIIIIIIIIIIIIIIIIIIIIIIIIIIIIIIIIIIIIIIIIIIIIIIIIIIIIIIIIIIIIIIIIHIIIIIIIIIIIIIIIIIIIIIIIIIIIIDDDDD
@HISEQ:969:HM2KJBCX2:2:1102:11303:18259 2:N:0:ACTATGCA
CACGAGCTACTCCCCAACTATCCCTATTAATCATTACATCGATCCTAGAAACCAACAAAATAGAATCTGATGTCCTATTTCATTATTCCATGCTAATGTATTCAAGCGTAAGCTTGCTTTAAACACTCTAATTTTTTCAAGGTAACAGTCCTAATTCCCCATAACATCAAATAAATGACATTATGGTTCTTTAGAAGGTGAGAACCAATAAAACCAGTACATACCAAGGCATGACCGATTCCTTGATCCCGAAATTCAACTACGAGCTTTTTAACTGCAACAACTTTAATATACGCTATTGGAGCTGGAATTACCGCGGCTGCTGGCACCAGACTTGCCCTCCAA
+
DDDDDIIIIIIIIIIIHIIIIIIIIIIIIIIIIIIIIIIIIIIIIIIIIIIIIIIIIGIIIIIIIIIIIIIIIIIIIIIIIIIIIIIIHHIIIIIIIIIIIIIIIIIIIIIIIIIIIIIIIIIIIIIIIIIIIIIIIIIIIIIIIIIIIIIIIIIIIIIIIIIIIIHHIIIIIIIIIIIIIHIIIIIIIIIIIIIIIIIIIIIIIIIIGIIIIIIIIIIIIIIIIIIIIIIIIIIIIIIIIIIHIIIIIIIIIIIIIIIIIIIIIIIIIIIIIIIIIIIIIIIIIIIIIIIIIIIIIIIIIIIIIIIIIIIIIIIIIIIIIIIIIIIIIIIIHIIIIIIIDDDDD
@HISEQ:969:HM2KJBCX2:2:1102:15794:18362 2:N:0:ACTATGCA
CACGAGCTACTCCCCAACTATCCCTATTAATCATTACGTCAATCCTAGAAACCAACAAAATAGGATCGAACGTCCTATTTCATTATTCCATGCTAATGTATTCAAGCGTTAGCCTGCTTTAAACACTCTAATTTTTTCAAAGTAACAGTCCTGTTTCCCTGCAACACCAAATTAATGACATTACAGTTCTTCAAGAAGGAGGAATCAGTAAAGCCAGTACATACCATTGGCACGACCAACCTACTGACCCCGAAATTCAACTACGAGCTTTTTAACTGCAACAACTTTAATATACGCTATTGGAGCTGGAATTACCGCGGCTGCTGGCACCAGACTTGCCCTC
+
D?DB?FHGHIIIHE<C<DGHCHECCFHICGHC@HHHHIECGHHHICHFFCCF1FGCEHH1<11@1DFC<1<<DCEHHH1DDFH?G@@1DG?11HGHH@GHG@DHE<EHEGECEHHEHHFG@FCHHHGCGGHF16<CCCHHII@CGHHGCHHHH;IGHIHEGHFGFCCH@FG0/DGEGCHGHIC</<DCH:IHHF0IIIIIIIH<G?HHFFFGHIHIHHGD19E<HEGIH4AHHHHHDCEEFACEHGAEE<CFHHCCEHEHD<CC?CHHCEHHHHHHIHHHEHHDHEHHHHCHEGDHCHHGFIHHGHHHHFHHHDHCH?HFHIHIHHIHIIHFD<CCGGABABD
@HISEQ:969:HM2KJBCX2:2:1102:3798:19083 2:N:0:ACTATGCA
CACGAGCTACTCCCCAACTATCCCTTTTAATCATTACGGTGATCCTAGAAACCAACAAAATAGAACCATGCCGTCCTATTTCATTATTCCATGCTAATATATTCAGACAAAAGCCTGCTTTAAACACTCTAATTTTTTCAAGGTAACAGTCCTGGTTTCCCAAAACACCAAATAAATGACATTAAGGTTCTCCAGAAGGTAGAAATTCTTAAAATCAGTACGAACCTGTTGATTCAACCGATAAAAAAATTCCGAAATTCAACTACGAGCTTTTTAACTGCAACAACTTTAATATACGCTATTGGAGCTGGAATTACCGCGGCTGCTGGCACCAGACTTGCCCTCCAA
+
CDADDIIIIIIIIIIIIIIIIIIIIIIIIIIIIIIIIIIIIIIIIIHHIHIIGIIIIIIIHIHIIIIIIHHIIIIIIIIHIIIIIIIIHHIIIIIHIIIIIIIIIHIIIIIIIIIIHIIIIIIIHHHIIIIHHIIIIIIHIHIIIIIIIIIIIIIIIHFHIIIIIIIIHIIIIIIIIIIIIIIIIIIIIIIIIIIIIIIHHIIIIHIIIIIIIIIIIIIIIIIIIIIIIIIIIIIIIIIIIIIIIIIIIIIIIIIIIIIIIIIIIIIIIIIIIIIIIIIIIIIIIIIIIIIIIIIIIIIIHHHIIIIIIIIIIIIIIIIIIIIIIIIIIIIIIIIIIIIIIIIDDDDD
@HISEQ:969:HM2KJBCX2:2:1102:10371:18734 2:N:0:ACTATGCA
CACGAGCTACTCCCCAACTATCCCTATTAATCATTACGGTGATCCTAGAAACCAACAAAATAGAACCATGCCGTCCTATTCTATTATTCCATGCTAATGTATTCGAGCAAAAATGCCTGCTTTAAACACTCTAATTTTTTCAAGGTAAAGGTCCTGGATCCGCAAGACACCCAATTAAGGACATCAAGTTTCTCCAGAAGGTGAGAAATCAACAGCGACAGTTCATACCCCTTAAGGCATGACCATCACGTCAATCCCGAAATTCAACTACGAGCTTTTTAACTGCAACAACTTTAATATACGCTATTGGAGCTGGAATTACCGCGGCTGCTGGCACCAGACTTGCCCTCCAA
+
DADDDIIIIIHIIIIHIIIIIIIIIIIIIHIIIHIHIGIIIIHIIIIIIIIIIIIIIHIIIIHIIIIHIHEHIHDHHIHIIIIIIIIIIIIIIGIIEHIHIGGHHHHHHIIIIIHIIIIIIIIIIIHIIIIIIIIIIIIIIIIIIIIIIIIIHIIIIIIIIIIIIIIHIIIIHIGIIIIIHHIIIIIIIIIIIIIIHIIIIGIIIIIIIIHHIIIIIIIIIHIHHIIHIIIIIIIIIIIIIIHIIGIIIIIHIIIIIIIIIIIIIGIIIIIIIIIIIIIIIIIIIIIIIIIIIIIIIIIHGIIIIIIIIIIIIIIIIIIIIIIIIIIIIIIIIIIIIIIIIIIIIIIIDDDDD
@HISEQ:969:HM2KJBCX2:2:1102:8342:20056 2:N:0:ACTATGCA
CACGAGCTACTCCCCAACTATCCCTATTAATCATTACGGTGGTCCTAGAAACCAACAAAATAGAACCATGCCGTCCTATTTTATTATTCCATGCTAATGTATTCAAGCAAAAATGCCTGCTTTAAACACTCTAATTTTTTCAAAGTAAAGGTCCTGGTTCCCCGCGGCATCCAATTAAGGACATCGCGGTTCTCCAGAAGGTGAGAAATTGACTGCACCAGTTCATACCCCGTGAGGCACGACCGATGCGCCAATCCCGAAATTCAACTACGAGCTTTTTAACTGCAACAACTTTAATATACGCTATTGGAGCTGGAATTACCGCGGCTGCTGGCACCAGACTTGCCCTCCAA
+
BDDDDIGHIIIIIIIIIIHIIIIHIIIHIIHIEHHIIIIIIIIHIIHIIIIIIIEIEHHIIIHIIEHIIIGIDHHHHHHHHHIIFEHHIHHHIIGGHIEHFHFIHHIIHIIIIIIHIHHHIIGHHIHHIHHIIHIHHHIHFHHGIIIIIIIIIHHHHCCHHHIIIIHEEHHHEGCGHIIIIIHHIIIIHIIIHIIIGIIHHGIIIHHGHIIHHHHGHHIHHEHGEHEIIIIIIHHHHIIGIIIHHHDIIIHCH<DHHIIIIIHHHIIIIIIIIIHGHFIIIHHHIIHIIIHFHHHHIHIHHDGHHEHEIHFHGIIIGHE/HCIHHHEIIIIIHHEHHHHHFIIIHHHHDDB@?
@HISEQ:969:HM2KJBCX2:2:1102:8506:19841 2:N:0:ACTATGCA
CACGAGCTACTCCCCAACTATCCCTATTAATCATTACGTCGATCCTAGAAACCAACAAAATAGAATCAAAACGTCCTATTTCATTATTCCATGCTAATGTATTCAAGCGTAAGCCTGCTTTAAACACTCTAATTTTTTCAAAGTAACAGTCCTGATTCCCCATGACACCAAATTAATGACATCATGGTTCGTCAGAAGGGAGAAATCAATAAGCTAGTACGTACTAAAGGCACGACCAACATATTGATCCCGAAATTCAACTACGAGCTTTTTAACTGCAACAACTTTAATATACGCTATTGGAGCTGGAATTACCGCGGCTGCTGGCACCAGACTTGCCCTCCAA
+
DDDDDIHIIIIIIIIIIIIIIIIIIHIIIIIIIIIIIIIIIIIIIIGIIIIIIIIIIIIIIIIIIIIIIIIIIIHIIIIIIHIIIIIHIIIIHIIIIIIHHHIIIIIIIIIIIIIIIIIIIIIIIIIIIIIIIHIIIIIIIIIIIIIIIIIIIIHIHIIIIIIIIIIIIIIIIIIIIIIIIIIIIIIIIIIIIIIIIIIHIIIIIIIIIIIIIIIIIIIIIIIHIIIIIIIIIIIIIIIIIIIHHIIIIIIIIIIIIIIIIIIIIIIIIIIIIIIIIIIIIIIIIIIIIIIIIIIIIIIIIIIIIIIIIIIIIIIIIIIIIIIIIIIIIIIIIIIIIIIIIDDDDD
@HISEQ:969:HM2KJBCX2:2:1102:3857:20661 2:N:0:ACTATGCA
CACGAGCTACTCCCCCAACTATCCCTATTAATCATTACGTCAATCCTAGAAACCAACAAAATAGGATCGAACGTCCTATTTCATTATTCCATGCTAATGTATTCAAGCGTTAGCCTGCTTTAAACACTCTAATTTTTTCAAAGTAATAGTCCTGTTTCCCTGCAACACCAAATTAATGACATTACAGTTCTTCAAGAAGGAGGAATCAGTAAAGCCAGTACATACCATAGGCACGACCAACCTACTGACCCCGAAATTCAACTACGAGCTTTTTAACTGCAACAACTTTAATATACGCTATTGGAGCTGGAATTACCGCGGCTGCTGGCACCAGACTTGCCCTCCAA
+
D@D@@HHIFIIIIIEHDEHHIHIIHIIIIFEFCEHH@GHHF0EEHHGHHIHHGHHEHI@<@FHHHHEHHHIH<HHHH@GHFE1<CGHHGFHECDCHHIGCEECEGHFE;DEHEHEHHEEG?DFF?HEEHIHHHFF@EHC?GHCCIHHE1DGEG@HI?HHF<GHFEDFHGFHFFHIIHGDCEHFHHHHD?HGCGCG?HI:HC0DC0@HF0DFDFFDFH=DDF<CC?F?HF=HECCCCHHHD1B/HD<HHHC<1EECIIIIIHG0IIHIHG?HG<@C<HIHHCEHHHC<?HGD@G@HDD1C<<<@D1GHF@FEHEHHDGHHC@HG?IIHG<G?D1IHHDCHECFADDDD
@HISEQ:969:HM2KJBCX2:2:1102:8788:20950 2:N:0:ACTATGCA
CACGAGCTACTCCCCAACTATCCCTATTAATCATTACGGTGATCCTAGAAACCAACAAAATAGAACCATGCCGTCCTATTTTATTATTCCATGTTAATGTATTCAGGCACTAGCCTGCTTTGAGCACTCTAATTTTTTCAAGGTAATAGTCCTGCTTCCCCAACGCACCAAGTGAATGGCATGCTGGTTATTCAGAAGGTAAGAACCCACCACACCAGTACGGACAGTGAAGCCCGACCGATGGACAGATTCCGAAATTCAACTACGAGCTTTTTAACTGCAACAACTTTAATATACGCTATTGGAGCTGGAATTACCGCGGCTGCTGGCACCAGACTTGCCCTCCAA
+
DDCDDIGIHIIIHIIEHIIIGGHHHIIIIIIIIIIIIIIIIIHIIHHIIIIIHHHIGHIIHIHIIIIIHIHIIIIHHHIHIHHIIHIIIIIIHIIIIGIIIHHIHHIIIIIIIIIIIIIIIIHIIIIIIIIHHIIIIIHIIIIIIIIHIHIIHHIHHIIIHHHIIHIIHHHIIIIIIIIIIIIIHHHIIHIIHGIIHHHHIIIHIIHIHIHIHHIIIHIIIHIIHHIIIIIIHIIIHIIIIIHHIHDIIIIIIIHIIIIHIIIIIIIHIIIIIHHHDHIIIIIIIIIIIIIHIIIIHHHIIIIIIIIIIIIIIIIIIIIIIIIIIIIIIIIIIIIIHHIHIIIACDDD
@HISEQ:969:HM2KJBCX2:2:1102:19264:21132 2:N:0:ACTATGCA
CACGAGCTACTCCCCAACTATCCCTATTAATCATTACGTCAATCCTAGAAACCAACAAAATAGGATCAAACGTCCTATTTCATTATTCCATGCTAATGTATTCAAGCGTTAGCCTGCTTTAAACACTCTAATTTTTTCAAAGTAACAGTCCTGTTTCCCTGCAACACCAAACTAATGACATTACAGTTCTTCAAGAAGGAGGAACCAGTAAAGCCAGTACATACCAGAGGCACGACCAACCTACTAATCCCGAAATTCAACTACGAGCCTTTTAACTGCAACAACTTTAATATACGCTATTGGAGCTGGAATTACCGCGGCTGCTGGCACCAGACTTGCCCTCCAA
+
DDDDDIIIIIIIIIIIIIIIHHIIIIIIIIHIIIIIIIIIIIIHHIIIIIIIIIIIIGIIIIHHIIIIIIIHGHHIIIIIIIIIHHIHHIIIIIIIIIIIIIIIIIIIHHIIIIIIIIIIIIIIIIIIIIIIIIHIIIIIIHHIIIIIHHIIIIIIIGHIIIIIIIIIIIHIHIHHIIHIIIIIIIIIHIIIIIIIIHIIIIIIIIIIIIIIIIHIIIIIIIIIIIIIIIIIIIIIHIIIIIHHGIIHIIIIIIIIIIIIIIIIIIIIIIIIIIIIIIIIIIIIIIIIIIIIIIIIIIIIIIIIIIIIIIIIIIIIIIIIIIIIIIIIIIIIIIIIIIIIIDDDDD
@HISEQ:969:HM2KJBCX2:2:1102:13893:21907 2:N:0:ACTATGCA
CACGAGCTACTCCCAACTATCCCTATTAATCATTACTTCGGTCCTAGAAACCAACAAAATAGAACCAAAGTCCTATTCTATTATTCCATGCTAATGTATTCAAGCGAATGCCTGCTTTAAACACTCTAATTTTTTCAAAGTAAAAGTCCTGGTTCCCCAACACACTCAATAAAGAGCATGCTGGTACACCAGAAGGTAAGACCCAGTCAGAGCAGTACGTACCAAAAGGCAGACCACTCAACCGGGCCTAAAATTCAACTACGAGCTTTTTAACTGCAACAACTTTAATATACGCTATTGGAGCTGGAATTACCGCGGCTGCTGGCACCAGACTTGCCCTCCAA
+
DDDDDIIIIIIIIIIIIIIIIIHIIIIIIIIIIIIIIHIIHHIIIIIIIIIHIIIIIIIIIIIIIIIIIIIIHIIIIIIIIIHIHIIIIIHHIIIIIIIIIIIHIIIIIIIIIIIIIHHIHHIIIIIIGIIIIIIHHHIIIIIIIG@GHIHHHGIIIIIIIIIIIIIIIIIIIIIIIIIIIIHHIIIHHIIIIIIIHHIIIIIIIIIIIHIIIIIHIIIIIIIIIIIHHHIIIIIIIIIIIHEIIIHHHHIIIHHIIHHIIIIIIIIIIIIIIIIIIIIIHHHHGHIIIIIIIIIIIIIIIIIIIIIIIIIIIIIIIIIIIIIIIIIIIIIIIIIIIIIDDDDD
@HISEQ:969:HM2KJBCX2:2:1102:13146:21924 2:N:0:ACTATGCA
CACGAGCTACTCCCCAACTATCCCTATTAATCATTACGTCAATCCTAGAAACCAACAAAATAGGATCGAACGTCCTATTTCATTATTCCATGCTAATGTATTCAAGCGTTAGCCTGCTTTAAACACTCTAATTTTTTCAAAGTAACAGTCCTGTTTCCCTGCAACACCAAATTAATGACATTACAGTTCTTCAGAAAGGAGGAATCAGCGAAGCCAGTGCATACCAGTGGCACGACCAACCTGCTGACCCCGAAATTCAACTACGAGCTTTTTAACTGCAACAACTTTAATATACGCTATTGGAGCTGGAATTACCGCGGCTGCTGGCACCAGACTTGCCCTC
+
DDDDDIIIIIHIHIIIIIIIIIIGIHIIHHIHIIIIIIHGGIHHIIIIHIIIIIIIHGIGHIFHGHHIHGHDHHIIHIIIIIIFCHHEHHFHGIIIIIIIIHIIHHIIIIIIIHIIIIIIIIHHHHHHIIIIIIIIIIIIIIIIIIIIIIIIIIIIGIIIIIIIIIIIIHHHHIIIIIIIIIIIHIIIIIIIIIIIIIIIIIIIIIIIIIIIIIIIIIIIIIIIIIIIIIIIIIIIIIHIHHHIIIIIIIIIIIIIIIIIIIIIIIIIIIIIIIHIIIIIIIIHHIIIIIHIIIIIIIIHGHIIIIIIIIIIIIIIIIIIIIIIIIIIIIIIIIIIIIDDDDD
@HISEQ:969:HM2KJBCX2:2:1102:10180:22434 2:N:0:ACTATGCA
CACGAGCTACTCCCCAACTATCCCTATTAATCATTACGTCAATCCTAGAAACCAACAAAATAGGATCGAACGTCCTATTTCATTATTCCATGCTAATGTATTCAAGCGTTAGCCTGCTTTAAACACTCTAATTTTTTCAAAGTAACAGTCCTGTTTCCCTGCAACACCAAATTAATGACATTACAGTTCTTCAAGAAGGAGGAATCAGTAAAGCCAGTACATACCATAGGCACGACCAACCTACTGACCCCGAAATTCAACTACGAGCTTTTTAACTGCAACAACTTTAATATACGCTATTGGAGCTGGAATTACCGCGGCTGCTGGCACCAGACTTGCCCTCCAA
+
DDDDDHIIIHIIIIIIIIIIHIIIIIIIIIIIIIIIIGHHHIHIIIIIIIIIIIIIGIHIIIHHIIIHIHHIHHHIHIIIIGIIIIIHHIIIIHIHHGHHIIIHIHFIIIIIHIIIIIIIIHIIIIHIIIIHIIIIIIIIIIIIIIIIIIIIIIIIIIIIIIIIIIIIIIIIIIIIIIIIIIIIIIIHHIHIIIIIIIIIIIIIHIIIIIIIIHIIIIIIIIII<IIIIIIIIIIIIIHIHHHHHIIIIIIIIIIIIIIIIIIIIIIIIIIIIIIIIIIIIIIIIIIIIIIIIIIIIIIIIIIIIIIIIIIIIIIIIIIIIIIIIIIIIIIIIIIIIIIIIDDDDD
@HISEQ:969:HM2KJBCX2:2:1102:16057:23464 2:N:0:ACTATGCA
CACGAGCTACTCCCCAACTATCCCTATTAATCATTACGTCGATCCTAGAAACCAACAAAATAGGTTCGATCGTCCTATTTCGTTATTCCATGCTAATGTATTCAAGCGCGAGCCTGCTTTAAGCACTCTAATTTTTTCAAAGTAACAGTCCTGTTTCCCCGCAACAACAAATTAATGCCATCACGGTTCTACAAGAAGGAGGGACCAGTGAGGCCAGTGCATACCAGTGGCACGACCAACCTACTGGCCCCGAAATTCAACTACGAGCTTTTTAACTGCAACAACTTTAATATACGCTATTGGAGCTGGAATTACCGCGGCTGCTGGCACCAGACTTGCCCTCCAA
+
BDDDDIGIIIIIHIIIIIIIIIIIIIIIHIIIIIIIIGHIIIIEHIHIHIIIIHIIIIIHHFHIIIIIIIIHIIIIHIIIIHHIFIIHCGHIIHIIIIIIIHIIIHHIIIHDHIIIIIIIHIHIIIIIIIIIIIIIIIIIIIHIHIIIIIIIIIIIIIHHHIIIIIIHIIHIHIHHIIHHIHHIIIIIIIIIIIIIIHIIIIIIIIIIIIIIIIIIIIIIIIIIIIIIIGIIIIIIIIIIIIIHIIIIIIIIIIIIIIHHIIIIIIIIIIIIIIIIIIIIIIIHIIIIIIIIIIIIIIIIIIIIIIIIHIHIIIIIIIIIIIIIIIIIIIIIIIIIIIIIIDDDDD
@HISEQ:969:HM2KJBCX2:2:1102:17191:22700 2:N:0:ACTATGCA
CACGAGCTACTCCCCAACTATCCCTATTAATCATTACGGTGATCCTAGAAACCAACGAAATAGAATCAGTCCGTCCTATTTCATTATTCCATGCTAATGTATTCAGACGATAGTCTGCTTTAAACACTCTAATTTTTTCAAAGTAACAGTCCTGATTTCCCATCACACCAAATAAATGGCATGAAAGTTCCTCAGAAGGTAGAGATCCATCTCACCAGTGCAGACAATTAAGCCTGACCAATGGGTAGACCCCGAAGTTCAACTACGAGCTTTTTAACTGCAACAACTTTAATATACGCTATTGGAGCTGGAATTACCGCGGCTGCTGGCACCAGACTTGCCCTCCAA
+
DDDDDHIIIIIIIIIIIIIIIIIIIIIIIIHIIIIIIIIIGIIIHIIIIIIIIHIIIHHIIICHIHIIIIHIIIIIIHHIIIIIIIIIHIIIIIIHIIIIIIHIIIIIIIIIIIIIIIIIIHIHHIIIIIIIIIIHIIIIIIIIIIIIIIIIIIIHIHIIIIIIIIIIIIIIIIIIIIIIIIIIIIIIIIHIIIIIIIIIIIIIHIIIIIIIIIIIIIIIIIIIIIIIIIIIIIIIIIIIIIIHHG<IIIIIIIIIIIIIIIIIIIIIIIIIIIIIIIIIIIIIIIIIHIIIIIIIIIIIIIIIIIIIIIIIIIHIIIIIIIIIIIIIIIIIIIIIIIIIIIIDDDDD
@HISEQ:969:HM2KJBCX2:2:1102:2832:24430 2:N:0:ACTATGCA
CACGAGCTACTCCCCAACTATCCCTATTAATCATTACGGTGATCCTAGAAACCAACAAAATAGAATCATGCCGTCCTATTTTATTATTCCATGCTAATGTATTCAAGCAAAATGCCTGCTTTAAACACTCTAATTTTTTCAAAGTAAAGGTCCCGGTTCCCCGCGACACCCAATTAAGGGCATCGCGGTTCTCCAGAAGGTGAGAAATTGACTACACCAGTTCATGCCCCTTAAGGCACGACCGATGTGTCAATCCCGAAATTCAACTACGAGCTTTTTAACTGCAACAACTTTAATATACGCTATTGGAGCTGGAATTACCGCGGCTGCTGGCACCAGACTTGCCCTCCAA
+
DDDDDIIIIIIIIIIIIIIIIHIIIIIIIIIIIIIIIIIIIIIIIIIIIIIIIIFHHHIIIIIHIIHIIHFHIIIIIIIHGHIHIIIIIIIIIHIHIIIIIFHIIIIIIIIIIIIIIIIIIHIHHIIIIIHIHIIHIHIIIIIIHIHIIIIIIIIHGCIIHIIIIIIIIIIIIIIIIIIIIIIIIIIIIIIIIIIIIIIIIIIIIIIIIIIIIIHGIIIIIIIIIIIIIIIIIHIIIIIIHIIIIIIIIHHIIIIIIIIIIIIIIIIIIIIIIIIIIIIIIIIIIIIIIIIHHIIIIIIIIIIIGIIIIIIIIIIIIIIIIIIIIIIIIIIIIIIIIIIIIIIIIIIDDDDD
@HISEQ:969:HM2KJBCX2:2:1102:2835:24182 2:N:0:ACTATGCA
CACGAGCTACTCCCCAACTATCCCTATTAATCATTACGTCAATCCTAGAAACCAACAAAATAGGATCGAACGTCCTATTTCATTATTCCATGCTAATGTATTCAAGCGTTAGCTTGCTTTAAACACTCTAATTTTTTCAAAGTAACAGTCCAAATTCCCCGCAACACCAAATTAATGGCATTACGGATCATCAGGAAGGAGGAATCAGTGAGACCAGTACATACCAGAGGCATGACCAATCTACTAACCCCGAAATTCAACTACGAGCTTTTTAACTGCAACAACTTTAATATACGCTATTGGAGCTGGAATTACCGCGGCTGCTGGCACCAGACTTGCCCTCCAA
+
DCDDDHIIIIIIIIIIIIIIIIIIIIIIIIIIIIIIIIIIIIIIIIIIIIIIIIIIIIIHHIIIIIIIIIIIHIIIIIIIIIIIIIIHIIIIHIIIIIIHHIIIIIIIIIIIIIIIIIIIIIHIIIIIIIIIIIIIIIIIIIIIIIHGHIIIIIIIHIIHHIIIHHIIIIIIIIIIIIIIIIIHIIIIIIIIIIIIIIIIIIIIGIIIIIIIIIIIHIIIIHHHHIIIIIIIIIIIIIIIIIIHGHHIIIHIGIIIIIIIIIIIIIIIIIIIIIIIIIIIIHIIIIIIIIIHIHIIIIIIHIIIIHIIIIIIIIIIIIIIIIIIIIIIIIIIIIIIIIIIIDDDDD
@HISEQ:969:HM2KJBCX2:2:1102:19870:23956 2:N:0:ACTATGCA
CACGAGCTACTCCCCAACTACCCCTATTAATCATTACGGTGATCCTAGAAACCAACGAAATAGAATCAGTCCGTCCTATTTCATTATTCCATGCTAATGTATTCAGACGTTAGCCTGCTTTAAACACTCTAATTTTTTCAAAGTAACAGTCCTGATTTCCCATCACACCAAATGAATGGCATGAAAGTTCCTCAGAAGGTAGAGATTCATCTCACCAGTGCAGACAATTAAGCCTGACCAATGGGTAAACCCCGAAGTTCAACTACGAGCTTTTTAACTGCAACAACTTTAATATACGCTATTGGAGCTGGAATTACCGCGGCTGCTGGCACCAGACTTGCCCTCCAA
+
DDDA@DHHIIIIIIIHIGIH@FHIIIIHIIIIIIIHHHGIIGHHIIIIIIIIIIIFHGIIIIIIHHIIIHEHIIHHHHHIHIIGIIIIHEHHIEHHIIIHIHIIHIIIIIHHHGHIIHEHIIIHHIIIHHHIIIIIIIIIIIIIIHIHIIIHHIIHHHHHHHHIHIIIHIIHIIIIIHIIHIIIIIIHIHHIIHHHIHIHHIIHIIIIIHIIIIIIIIIHIIHIIIIIIIIIIHIIHGIIIHHHHFFHIHIHIIGIIIIIIIHCIIIHIIHIIIIIIIIHIIIIHIIHGHIIHIIIIIIIIIHIIIHIIHIIIIIIIIIIIIIIIIIIIIIIHIIHIIIIIIIDDDDD
@HISEQ:969:HM2KJBCX2:2:1102:9745:24638 2:N:0:ACTATGCA
CACGAGCTACTCCCCAACTATCCCTATTAATCATTACTTCAATTCTAGAAACCAACAAAATAGAACCGAAGTCCTAAATTATTATTCCATGCTAATGTATTCAAGGCATAAGCCTGCTTTAAACACTCTAATTTTTTCAAAGTAATAGAGCTAGATGGCGACGACAAGCCCAGTAAAGGGTTGTCGCCGTTCTCAAGCAAGATGGTAGACGCGCGCCAGCACACACACTCGTAACCGAGGCGGGCCAGGTGCGTCAAACCAGAAATCCAACTACGAGCTTTTTAACTGCAGCAACTTTAATATACGCTATTGGAGCTGGAATTACCGCGGCTGCTGGCACCAGACTTGCCCTCCAA
+
DDDDDHIIIIIIIIIIIIHIIIIIIIIIIIIIIIIEHIIIIIIIIIIHHIIIIHIIIIIIIIHHIIIHIIIIIIIIIIIIIIIIIIHHHHHHIIIIGIHIGFFHHFHIIIIHHIIIIIIIIIIIHIIIIIIIHIIIIIIIIIIIIIIHHHHGIHIIIIHIIIIHIIIIIIIIIIIHIIIIIIIIIIIIIIIIIIIIIIIIIHIIIIIIHIIIIIIIIIIIHHGHHHHIIIIIIIIIHIIIIIIIIIIIIIIIIIIIIIIIIIIIHIIIIHIHFIHIIIIIIIIIHIIIIIIIIIIIIIIIIIIIIIHHIIHIIIIIIIIIIIIIIIIIIIHIIIIIIIIIIIIIIIIIIIIDDDDD
@HISEQ:969:HM2KJBCX2:2:1102:21230:25050 2:N:0:ACTATGCA
CACGAGCTACTCCCCAACTATCCCTATTAATCATTACGGTGATCCTAGAAACCAACGAAATAGAATCAGTCCGTCCTATTTCATTATTCCATGCTAATGTATTCAGACGATAGTCTGCTTTAAACACTCTAATTTTTTCAAAGTAACAGTCCTGATTTCCCATCACACCAAATAAATGGCATGAAAGTTCCTCAGAAGGTAGAGATCCATCTCACCAGTGCAGACAATTAAGCCTGACCAATGGGTAGACCCCGAGGTTCAACTACGAGCTTTTTAACTGCAACAACTTTAATATACGCTATTGGAGCTGGAATTACCGCGGCTGCTGGCACCAGACTTGCCCTCCAA
+
BDAADHDHHHHFEHDHHHHHCEHHEGC@FH?@GGFFHHD@CCGCCEHHHHIGGHHFHHGHCHCHHF?GGE?CED1<0<11C@GECGC@1FE@FC@FH1GFGFHHHFHGCHGGGCAEEHEF@DHHHHIHHHEHIGEHHIHFHHHGHHHGIIIIHCFHEGIHGDEIIHGHHHEHFCGEIHIHHHHHGHHIIHHHG?IHIHH;IIIIH;HHECFEEE<CEIIIIIIHIIIIIIIIIIIHEIHIIGIIFECHIIIHIHGIIIIIIIIGHHHEHHHIIHHGIIIIIIIIIIIHHIIIIIIHHIIHHIIIIIIIIIIIIGIIIIIIIIIIIIGIIIHIIIIHIIIIIIHDDDCD
@HISEQ:969:HM2KJBCX2:2:1102:13169:26239 2:N:0:ACTATGCA
CACGAGCTACTCCCCAACTATCCCTATTAATCATTACGGTGATCCTAGAAACCAACAAAATAGAACCATGCCGTCCTATTTTATTATTCCATGCTAATCTATTCAAGCACAAGCCTGCTTTAAGCACTCTAATTTTTTCAAGGTAATAGCTCTGCTTCCCCAACGCACTAACTTAATAGCATGCTGGTTGTTCAGAAGGTAGGAATTCATCAGGCCAGTGCGGACAGTGAAGCCCGACCAACCGACAAACTCCGAAATTCAACTACGAGCTTTTTAACTGCAACAACTTTAATATACGCTATTGGAGCTGGAATTACCGCGGCTGCTGGCACCAGACTTGCCCTCCAA
+
DDDDDIGIIIIIIHIHIIIIIIIIHIIIIIIIIIIIIIIIIHIIIIIIIIIIIIIIHIIIIIIIIIIHIHGHHIIGHHIHIIHHIIIIHIIIIIHIIIIHIHHIIIIIIIIIIIIHIIIIIHHGIIIIIIIIIIIHIIIIIIHIIHHHHIIIIHIIIIHIEHHIIIHHHHIIIHHHHIIIIIIIIIIIIIIIIIIIIIHIIIGIIIIIIHIIHIIIHIIHIIIIIIIIIIIHIIIIIIIIIIIII3GIIIIIIIIIIIIHIIIIHIIIIIIIIIIIHIIIIIIIIIIIIIIIIIGIIIIIIHIIIIIIIIIIIIIIIIIIIIIIIIIIIIIIIIIIIIIIIIIDDDDD
@HISEQ:969:HM2KJBCX2:2:1102:12103:26318 2:N:0:ACTATGCA
CACGAGCTACTCCCCCAACTATCCCTATTAATCATTACGTCAATCCTAGAAACCAACAAAATAGGATCAACGTCCTATTTCATTATTCCATGCTAATGTATTCAAGCGCGAGCCTGCTTTAAACACTCTAATTTTTTCAAAGTAACAGTCCTGATTCCCCACCACACCAAATTAATGACATGATGGTTCGTCAGAAGGTAGGAATCAGTAACACCAGTACGTACCGAAGGCACGACCAGCGTACTAATCCCGAAATTCAACTACGAGCTTTTTAACTGCAACAACTTTAATATACGCTATTGGAGCTGGAATTACCGCGGCTGCTGGCACCAGACTTGCCCTCCAA
+
DDDDDIIIIIIIHGIHIIIHIIGHHHHIIIIIIIHIGIIIIIIIIIIIIHIIIIIIIHIIIIIHIHHIHIIIHHHIIIIHHIIIIIIIIHIHIIHIHIHIIHHIIHIIIHIIIHIHHHIIIIIIHHIIIIIIIIIFHHIIIIIIIIIHFHIIIIHHIIIHHIHHHHHHIIHIIIHIHIIIIIIIIIIIIIIIIIHIIHIIIHHHHIIIIHHHFIIIIIIIIIIIIHHIIIIHIIIIHIIHHIHHHIIIIIIIIIIIIIIIIIHHIIIIIIIIIHHIIIIIIIIIIIHIIIIIHHIIIHIIIIIIIHIIIIIIIIIIIIIIIIIIIIIIIIIIIIGIIIIIIDDDDD
@HISEQ:969:HM2KJBCX2:2:1102:19416:26411 2:N:0:ACTATGCA
CACGAGCTACTCCCCAACTATCCCTATTAATCATTACATCGATCCTAGAAACCAACAAAATAGAATCGGATGTCCTATTTCATTATTCCATGCTAATGTATTCAAGCGTGAGCCTGCTTTAAACACTCTAATTTTTTCAAGGTAACAGTCCTAATTCCCCGTGACACCAAATTAATGGCATTACGGTTCTTTAGAAGGTGAGAAATCAATAATATCAGTACATACCAACGGCATGACCGAAACATTGATCCCGAAATTCAACTACGAGCTTTTTAACTGCAACAACTTTAATATACGCTATTGGAGCTGGAATTACCGCGGCTGCTGGCACCAGACTTGCCCTCCAA
+
DDDDDIHHIIIIGIIIIIIIIHIIIHIHIIIIHIIIIIIGHIIIIIIIHIIIIHHIHIIHIIIHIIIIIIIIHCHIIIIIHIHIIIIGHHHIIIIIIIHHIHIIIHHHHIIIIIHIIIIIIHHHIIIHIIIIIHHIIIHIGHIIIIIIIIIIHIIIHIHIIIIIIHHIIIHHHIIIIIIIIIIHIIIIIIIIIIIHIIIIIIIIIIIIIIIIIIHHIIIIIIIIHIIIIIIIIIIIIIIIII?HHFIIIIIIIIIIIIIIIIIIIIIIIIIIIIIIIIIIIIIIIIIIIIIIIIIIIIIIIIIIIIIIIIIIIIIIIIIIIIIIIIIIIIIIIIIIHIIIIIDDDDD
@HISEQ:969:HM2KJBCX2:2:1102:8559:26908 2:N:0:ACTATGCA
CACGAGCTACTCCCCAACTATCCCTATTAATCATTACGGTGATCCTAGAAACCAACAAAATAGAACCATGCCGTCCTATTCTATTATTCCATGCTAATGTATTCGAGCAAAAATGCCTGCTTTAAACACTCTAATTTTTTCAAGGTAAAGGTCCTGGATCCGCAAGACACCCAATTAAGGACATCAAGTTTCTCCAGAAGGTGAGAAATCAACAGCGACAGTTCATACCCCTTAAGGCATGACCATCACGTCAATCCCGAAATTCAACTACGAGCTTTTTAACTGCAACAACTTTAATATACGCTATTGGAGCTGGAATTACCGCGGCTGCTGGCACCAGACTTGCCCTCCAA
+
DADDDIIIIIHIIGIIIIIIIIIIIIIIIHHIHHHIHIIIHIIIIIIHCEHHIGIHIIIHHIIIIIHIIHHIIIIHHHEHHHHHHHIIIIIIHIIHHIIHIHHHHIIIIIIIIIIIIIIIIIIIIIIIIIIIIIIIIHIIIIIIIIHHHHIIIGIIHHIIIIIIIIIHIIIIIIIIIIIIIIHIIIIIIHHIIIIIIIIHIHIIIIIIHIIIIIIIIIIIIIIIIIIIIIIHHIIIIIIIIIIIIIIIHIHFIIIIIIIIIIIIIHIIHHHIIIIIIIIIIIIIIIIIIIIIIIIIIIIIIIIIIIIIIIIIIIIIIIIIIIIIIIIIIIIIIIIIIIIIIIIIIIIIDDDDD
@HISEQ:969:HM2KJBCX2:2:1102:16162:26688 2:N:0:ACTATGCA
CACGAGCTACTCCCCAACTATCCCTATTAATCATTACGGTGGTCCTAGACCAACAAAATAGAACCAACGTCCTATTCTATTATTCCATGCTAATCTATTCAAGCAAAAGCCCGCTTTAAACACTCTAATTTTTTCAAGGTAATGGTCCTGGTTCCCCGACACACCCAATAAAGGGCATACCGGCTCACCAGAAGGATAGACCCGACAACAGACAGTACTCGCCAGAGGCGGACCGCCCGGTCAGGCCTAAAATTCAACTACGAGCTTTTTAACTGCAACAACTTTAATATACGCTATTGGAGCTGGAATTACCGCGGCTGCTGGCACCAGACTTGCCCTCCAA
+
DCDDDIGHIIIGHIHIIIIIIIIIIIIIIIIIIIIIIIIIIIIHIIIIIIIIGIIIGFHIHIIIIHIIIIIIIGHIIHEHHIIIHHIIIIIIIIIIHEGHIGHIGIIIIHHHHHHHIIIIHHEHIIHIIIIIIFHHHIIHHIHIHIHIHIIIIHHHIIIIIIIIIIIHHIIHHGCHIHHHHHIIIIIIIIIIIIIIIIIIIIIIIIIIHHHIIIIIIIIIIIIIIIIIIIIIIIIIIIHHHHIIIIHIIIIIHIIIIIIIIIIIHHIIHHIIIIHIIIIIIIIIIIIIIHIIIHHHFHIIIIIIIIIIIIIIIHIIIIIIIIIIIIIIIIIIIHHIIIDDDDD
@HISEQ:969:HM2KJBCX2:2:1102:6718:26926 2:N:0:ACTATGCA
CACGAGCTACTCCCAACTATCCCTATTAATCATTACGGTGATCCTAGAAACCAACAAAATAGAACCATGCCGTCCTATTCTATTATTCCATGCTAATGTATTCGAGCAAAAATGCCTGCTTTAAACACTCTAATTTTTTCAAGGTAAAGGTCCTGGATCCGCAAGACACCCAATAAAGGACATCAAGTTTCTCCAGAAGGTGAGAAATCAACTGCAACAGTTCATACCCCTTAAGGCATGACCATCACGTCAATCCCGAAATTCAACTACGAGCTTTTTAACTGCAACAACTTTAATATACGCTATTGGAGCTGGAATTACCGCGGCTGCTGGCACCAGACTTGCCCTCCAA
+
DDDDDIIIIIIIIIIIIIIIIIIIIIIIIIIIIIIIIIIIIIHIIIIIIHIIIIIIIIIIIIIIIIIIHIHIIIIIIHIIIIIIIIIHIIIIIIIIIIIIHGIIIHHIIIIIIIHIIIIIIGHIIIIIIHIIIIIIIIIIIIIIIIIIIIIIIIIIIIIIIIIIIIIIIIIIIIIIIIIIIIIIIIIIIIIIIIIIIIIIIIIIIIIIIIIIIIIIIIIIIIIIIIIIIIIIIIIIIIIIIIIIIIIIIIHIIIIIIIIIIIIIIIIIIIIIIIIIIIIIIIIIIIIIIIIIIIIIIIIHIIIIIIIIIIIIIIIIIIIIIIIIIIIIIIIIIIIIIIIIIIIIIIIDDDDD
@HISEQ:969:HM2KJBCX2:2:1102:18399:27100 2:N:0:ACTATGCA
CACGAGCTACTCCCCAACTATCCCTATTAATCATTACGGTGGTCCTTGAACCAACAAAATAGAACCACGACGTCCTATTCTATTATTCCATGCTAATCTATTCAAGCAAAAGCCTGCTTTAAACACTCTAATTTTTTCAAGGTAATGGTCCTGGCTCCCCGGCACACCCAATTAAGAACATACCGATTCACCAGAAAGATAGACCCGACGACAGAACAGTACTCGCCAGAGACGGACCGTCCGGCCAGGCCTAAAATTCAACTACGAGCTTTTTAACTGCAACAACTTTAATATACGCTATTGGAGCTGGAATTACCGCGGCTGCTGGCACCAGACTTGCCCTCCAA
+
DDDDDIIIIIIIHIIIIIIIIIIIIIIIIIIIIIIIIIIIIIIHIHHGHIIIIIIIFHHIIHIIIHIIIGIIIGHHFHIIIIIIIIIIIIHIGIHHIIIHHHHIIIIIIIIIIIIIIHIIIIIIIIIIIIIIIIIIHIIIIIIIIIIIHIIIIHHGIHIHIIIIIIIHIIHHHIHIIIIGIIIIIIIIIIIIIIIIIIIIIIHIIIIIHIIIHIIIIIIIIIHIIIIIIIHIIIIIIIIIIIIIIHIIIIIIIIIIIHIIIIIIIIIIIIIIIIIIIIIIIIIIIIHHHIHIIIIIIIIIHHIIIIIIIIIIIIIIIIIIIIIIIIIIIIIIIIIIIIIIIIDDDDD
@HISEQ:969:HM2KJBCX2:2:1102:15555:27667 2:N:0:ACTATGCA
CACGAGCTACTCCCCAACTATCCCTATTAATCATTACGGTGATCCTAGAAACCAACAAAATAGAACCATGCCGTCCTATTCTATTATTCCATGCTAATGTATTCGAGCAAAAATGCCTGCTTTAAACACTCTAATTTTTTCAAGGTAAAGGTCCTGGATCCGCAAGACACCCAATTAAGGACATCAAGTTTCTCCAGAAGGTGTGAAATCAACAGCGACAGTTCATACCCCTTAAGGCATGACCATCACGTCAATCCCGAAATTCAACTACGAGCTTTTTAACTGCAACAACTTTAATATACGCTATTGGAGCTGGAATTACCGCGGCTGCTGGCACCAGACTTGCCCTCCAA
+
<@DDAHCEHEH?EEHHIIIHIHFHHIHIHHH@HHHIIIIIIIHH?<<CGHHECGHC1@GCHHEEHFEG??E1<0<CEEFCG<1C@DCGC?G11<CHI?CGH@CCHHGCHHHFHIHHHHCIIHHHIHIHHEFHHHGEH@HEHIHHEHGGHHHHIIIHCCCFHHGIHIHIIHHGHHEHIIHHHIHIHHGCCFCIHHHIIIHHIIHIHIIHHIIHHHI:IIIIIIHHHEHI<HIHIIIIIHCFHHHIHEHHHG@FIHH<FEFIHHIIIIIIHFIIIIIIGIHHHFHHGEHHHHHIGIIIIIHHGIIIHHIIIHGIHIIIIIIHIHHDHIIHHHGIIIIIHHHIIIIIIIHIDDDDB
@HISEQ:969:HM2KJBCX2:2:1102:3786:27526 2:N:0:ACTATGCA
CACGAGCTACTCCCCAACTATCCCTATTAATCATTACGGTGATCCTAGAAACCAACGAAATAGAATCAGTCCGTCCTATTTCATTATTCCATGCTAATGTATTCAGACGATAGTCTGCTTTAAACACTCTAATTTTTTCAAAGTAACAGTCCTGATTTCCCATCACACCAAATAAATGGCATGAAAGTTCCTCAGAAGGTAGAGATCCATCTCACCAGTGCAGACAATTAAGCCTGACCAATGGGTAGACCCCGAGGTTCAACTACGAGCTTTTTAACTGCAACAACTTTAATATACGCTATTGGAGCTGGAATTACCGCGGCTGCTGGCACCAGACTTGCCCTCCAA
+
DCDDDIIIIIIIIIIIIIIIHIIIIIHHIIIIIIIIIIHIIIIIIIIIIIIIIIIIIIIGHIHHHIIIIIIIIIIIIIIIIIIIIHGHIIIIHHIIHHIIIIIIIIIIIIIIIIIIIIIIIIIIIHIIIIIIIIIIIIIIIIIIIIIIIIIIIIIIIIIIIIIIIIIIIIIIIIIIIIIIIIIIIIIIIIHIIIIIIIIIHIIIIIIIIIIIIIIIIIIIIIIIIIIIIIIIIIIIIIIIIIIIIHDIIIIIIIIIIIIIIIIIIIIIIIIIIIIIIIIIIIIIIIIHIIHIIIIIIIIIIIIIIIIIIIIIIIIIIIIIIHIIIIIIIIIIIIIIIIIIIIIDDDDD
@HISEQ:969:HM2KJBCX2:2:1102:6339:29494 2:N:0:ACTATGCA
CACGAGCTACTCCCCAACTATCCCTATTAATCATTACGTCAATCCTAGAAACCAACAAAATAGGATCGAACGTCCTATTTCATTATTCCATGCTAATGTATTCAAGCGTTAGCCTGCTTTAAACACTCTAATTTTTTCAAAGTAACAGTCCTGTTTCCCTGCAACACCAAATTAATGACATTACAGTTCTTCAGAAAGGAGGAATCAGCGAAGCCAGTACATACCAGTGGCACGACCAACCTGCTGACCCCGAAATTCAACTACGAGCTTTTTAACTGCAACAACTTTAATATACGCTATTGGAGCTGGAATTACCGCGGCTGCTGGCACCAGACTTGCCCTCCAA
+
<D<<<C//DFHHHIEHEHI1FCFE<@G?EFHH?FGHFHHHIIIHEHHHHFIIIC@@E1F?@HFFG?C0D1</<FEEIIIGEHEHHIIF?CH?FHHHIIHEIHIHHCF?GEGHIIIIFEGGGEGHHCHHIHH>ECCHHGGCIHHF?EHHHGHHIIHIIHIHHHG?IHHHEHHFCHHEFHGF?GIHHHGGHHIGIHHHIHHGGIHHIIHHHHGEFEHIHIIIHHH?HG1<<FIHGIIFGIIGHFHC<CCIIGIIIIHIHHEHGDHHHHEIHGEIHHCHFCHCHE@HGCHEHIIHHHDHHHCHGC@IHHHHG@HHHHGDGIHHFFHEIGIIHEHHHCE?HHHHHD@?D@
@HISEQ:969:HM2KJBCX2:2:1102:11859:29611 2:N:0:ACTATGCA
CACGAGCTACTCCCCCAACTATCCCTATTAATCATTACATCGATCCTAGAAACCAACAAAATAGAATCGGATGTCCTATTTCATTATTCCATGCTAATGTATTCAAGCGTGAGCCTGCTTTAAACACTCTAATTTTTTCAAGGTAACAGTCCTAATTCCCCGTGACACCAAATTAATGGCATTACGGTTCTTTAGAAGGTGAGAAATCAATAATATCAGTACATACCAACGGCATGACCGAAACATTGATCCCGAAATTCAACTACGAGCTTTTTAACTGCAACAACTTTAATATACGCTATTGGAGCTGGAATTACCGCGGCTGCTGGCACCAGACTTGCCCTCCAA
+
DDDDDIIIIIIIIIIIIIIIIIIIIIIIIIIIIIIIIIIIIHIIIIIIIIIIIIIIIIIIEHHHHIHHIHIHIIFHHIIHIIIIIGIIHIIHHIIIIIHHIIIIIIIIIIIHHIIIHHIHHHHIIGHIIIIHHHIIIIIIIIIIIIIIIIIIIIIIIIIIIIIIIIIIIIIIIIIIIIHHIIIIIIIIIIGIIIIIIIIIIIIIIIIHIIIIIIIIHHIIIIIIIIIIIIIIIIIIIIIIHHHIIHGIIIIHHIIIIIIIIIHIIIIIIIIIIIIIIIIIIIIIIIIIIIIIIIIIIIIIIIIIIIIIIIIIIIIIIIIIIIIIIIIIIIIIIIIIIIIIIIIDDDDD
@HISEQ:969:HM2KJBCX2:2:1102:10598:30455 2:N:0:ACTATGCA
CACGAGCTACTCCCCAACTATCCCTATTAATCATTACGTCGATCTTAGAAACCAACAAAATAAGATCAAACGTCCTATTTCATTATTCCATGCTAATGTATTCAAGCGAATGCCTGCTTTAAACACTCTAATTTTTTCAAAGTAACAGTCCTGATTTCCCACGACACCAAATTAATGACATCGTGGTTCGTCAGAAGGGAGAAACCGACAGGGCCAGTACACACCAGAGGCGCGACCGACCCGTCGATCCCGAAATTCAACTACGAGCTTTTTAACTGCAACAACTTTAATATACGCTATTGGAGCTGGAATTACCGCGGCTGCTGGCACCAGACTTGCCCTCCAA
+
B@DDDIIIHFIIGHGHIIIIGEEHIIIGIIIIIIIIIIIIGIIHIIIIIIIGHHIIIFIIIIIGGHEHHHGGHHHIIIIIIIIIIIHHIGGEHIIHIIIIHHEHHGHHHHIHIIIIIIHHHIIIHFIIHHHIGIHHHGHIIIIIIIIHFHIIIIHHIIHHHIGIHFEIHIIHHIIIHHIIIIIHIIIIIIHIGIIIII<IIIIIIIIIIIIIIIIIIIIHIIIIHHIHIIIIIHHIIHDIIHHGEIIIIIIIIIIIIIIIIIIIIIIIIIIIIGIIIIIIIIIIIIIIIIIIIHIIIIIHIIIIIIIIIIIIIIIIIIIIIIIIIIIIIIIHIIIGIIIIIDDDDD
@HISEQ:969:HM2KJBCX2:2:1102:6245:30532 2:N:0:ACTATGCA
CACGAGCTACTCCCCAACTATCCCTATTAATCATTGCTCACAAATCCAAAAACCAACAAAATACGATAAACGAGCCCTAACTTATTATTCCATGCTAATGTATTCATAACTAACCGCCTGCTTTAAACACTCTAATTTTTTCAAAGTAAAGGTCCTGGATTGCGAACCCAACCCAGCAAAGGGCAGGAACGTTCTCCAGGAAGATGGTAAGCGCGCATCGGCACTCACACACGAAACCGTGGCGGGCCAAGCGCACTATACCAGAAATCCAACTACGAGCTTTTTAACTGCAACAACTTTAATATACGCTATTGGAGCTGGAATTACCGCGGCTGCTGGCACCAGACTTGCCCTCCAA
+
DDDCDIGIIIIIIIIIIIIIIIIIIIIIIIIIIIIHIIIIIIIIIIIIIIIIIIHGIHIHIIIIIHIHIIIHIIIIIIHIHHHHIHGIIIIIIGIIHIIIHCGHIIIIIIHIIIIGHIIIHIIIHHHIIIIIIIIIIIIIHIIIHHIIIIIIIIIIIIIHIIIIIIIHIIHIIIIIIIEHIIIHIIIIIIIHHIIIIIIIIIIIIIIIIIIIIIIIIIIIIIIIIIIIHIHIIIIIIIIIIIIIIIIIIIIIIIIIIIIIIIIIIIHIIIIIIIIIIIIIIHHIIIIIIIIIIIIIIIIIIIIIIIIIIIIIIIIIIIIIIIIIIIIIIIIIIIIIIIIIIIIIIIIHIIIIIDDDDD
@HISEQ:969:HM2KJBCX2:2:1102:13441:31100 2:N:0:ACTATGCA
CACGAGCTACTCCCCAACTATCCCTATTAATCATTACGGTGATTCAGAAACCAACAAAACAGGACCACCGTCCTATTCTATTATTCCATGCTAATGTATTCAGACGTAAGCCTGCTTTGAACACTCTAATTTTTTCAAGGTAAAGGTCCTGGTTTCCCACCACGCTAAATTAATAACATGATAGTTCCCCAGAAGGTAGAAATTCTACACACCAGTACAGACTTGTTAGCCCGACCAACGGTAGAATCCCGAAATTCAACTACGAGCTTTTTAACTGCAACAACTTTAATATACGCTATTGGAGCTGGAATTACCGCGGCTGCTGGCACCAGACTTGCCCTCCAA
+
DADDDIIIHHIHHIHIIHIIIIIIIHIIHHIIIHIIIIIHIHIHIFHHIIGIIFHHGHCEHHFHHHIIHIIIIIFIHHIIIIHGHIGHHIIIIHIHHHHHIHIHIHIIIIIIIIHHHIIIIHHIIIIIIIIIIHIIIIIIIIIIIIIIIIIHHIIHIIIIIIIHIIIIIHIIIIIIIIHIIIIIIHHHGIIIIIHIIIIIIIHIIIIIIIIIIIIIIIIIIIIIIIIIIIIIIIIIIIHHHEHGIIIIIIIIIIIIIIIIHIIIIIIIIIIIIIIIIIIIIIIIIIIIIHIIHIIIIIIIIIIGIIIIIIIIIHIIIIIIIIIIIIIIIIIIIIIIIIIIDDDDD
@HISEQ:969:HM2KJBCX2:2:1102:6326:31877 2:N:0:ACTATGCA
CACGAGCTACTCCCCAACTATCCCTATTAATCATTACGTAAATCCTAGAAACCAACAAAATAGGATCAACGTCCTATTTCATTATTCCATGCTAATGTATTCAAGCGCGAGCCTGCTTTAAACACTCTAATTTTTTCAAAGTAACAGTCCTGATTCCCCGCCACACCAAATTAATGACATGATGGTTCGTCAGAAGGTAGGAATCAGTAACACCAGTACGTACTGAAGGCACGACCAACGTACTAATCCCGAAATTCAACTACGAGCTTTTTAACTGCAACAACTTTAATATACGCTATTGGAGCTGGAATTACCGCGGCTGCTGGCACCAGACTTGCCCTCCAA
+
BDDADHHHHHHHI?EHCHG?HIEHIHF@HHHEHCGHIIIFHIHIEH111<CHH1EGHIIEHG<GCHHEHH=@FEHHHC@G?CEG<CD11<<G@CHHCGG@EHFEDHHHHHHHFHHIIHHHFFGHGHGIIIHIIIHBCHHHIIHHHHHIIHHCDECHDEHHDHHHFHFEHHH;HHHG<IIHIHHHIIIHHIIIIHIIHGIIIIHFHHHIIIHHIIIIII=IIIII<IHIHIIIIHHHHHGHFHFEIIIIIIHHIIIHIIHIIIHHHIIIHIHIIHIIIHIIIHEHIHIIIHHHHIIIIIHHIIIIIIIIIIIIIHIHHIIIIIIIIIHIIIIIIIIHIIIIDDBCD
@HISEQ:969:HM2KJBCX2:2:1102:2759:32050 2:N:0:ACTATGCA
CACGAGCTACTCCCCAACTATCCCTATTAATCATTACGGTGATCCTAGAAACCAACAAAATAGAACCATGCGTCCTATTTCATTATTCCATGCTAATGTATTCAGGCAATAGTCTGCTTTAAGCACTCTAATTTTTTCAAGGTAACAGTCCTGCTTCCCCAACGCACCAAATTAATGGCATGCTGGTTATTCAGAAGGTAGGAATCCATCACGCCAGTACAGACCCAAAAGCCCGACCAACGGATAAATCCCGAAATTCAACTACGAGCTTTTTAACTGCAACAACTTTAATATACGCTATTGGAGCTGGAATTACCGCGGCTGCTGGCACCAGACTTGCCCTCCAA
+
DDDDDIIIIIIIIIIIIIIIIIIIIIIIIIGHIIIIIIIIIIIIIIIIIIIIIIHIGIHIHIIHEHIIIIIIIIHIIHIIIIII@GHHIIIIIIIIIIIIIHIIIIIIIIIIIIIIIIIIIHHIIIIIIIHHIIIIIIIHIHHIIIIHIIIIIIIGIIHHHHHHIIIIIIIIIIGIIIIIIIIIIIIIHHIIIIIIIIHHIIIIIIIHIIIIIHIIHHHIIIIIIIIIIHIIIIIHHIIHIHIIHFIIIIIIIIIIIIIIIIIHIIIIIIIIIIIIIIIIIIIIHIIIIIIHIIIIIIIIIIIIIIIIIIIIIIIIIIIIIIIIIIIIIIIIIIIIIIIIIIDDDDD
@HISEQ:969:HM2KJBCX2:2:1102:15218:31772 2:N:0:ACTATGCA
CACGAGCTACTCCCCAACTATCCCTATTAATCATTACGTCAATCCTAGAAACCAACAAAATAGGATCAAACGTCCTATTTCATTATTCCATGCTAATGTATTCAAGCGTTAGCCTGCTTTAAACACTCTAATTTTTTCAAAGTAACAGTCCTGTTTCCCTGCAACACCAAATTAATGACATTACAGTTCTTCAAGAAGGAGGAACCAGTAAAGCCAGTACATACCAGAGGCACGACCAACTTACTAATCCCGAAATTCAACTACGAGCTTTTTAACTGCAACAACTTTAATATACGCTATTGGAGCTGGAATTACCGCGGCTGCTGGCACCAGACTTGCCCTCCAA
+
00<<@CC<C1<DGHEHHF?EH1DE@HHHF@<C?1<1<@GFHEHFFF1CCFH1C1<0<1<D@<C11CE<<<F@CCCCC<@C@<C@GHH1<CCFH11@EHGF<D4DEHHCFC<1DAADCDGGFF@ACACEEGCFBDFA/DHGHGGFHHHEECDC1DC;C01<DHHHHC<D0CC<HHF@C?HIHFCE@CF/C@G@H@G?FIIHHHGC<DGHCFHHEFHIIHG?HIHHEGHF>@@EC<</DF<HHCIHHHE=<HHHHHECHHGCCHHHHHEE1IHCCIHEGIHGHGGCF<1F@HHHIHHHCHG<FEG?HC1IHHHHCHCHCHIIHEG@<CEHCHHH@HECE@HGED@D@0
@HISEQ:969:HM2KJBCX2:2:1102:18657:31580 2:N:0:ACTATGCA
CACGAGCTACTCCCCAACTATCCCTATTAATCATTACGGTGATCCTAGAAACCAACAAAATAGAATCATGCCGTCCTATTTTATTATTCCATGCTAATGTATTCAAGCAAAATGCCTGCTTTAAACACTCTAATTTTTTCAAAGTAAAGGTCCTGGTTCCCCGTGACACCCAATTAAGGGCATCGCGGTTCTCCAGAAGGTGAGAAATTGACTACACCAGTTCATACCCCTTAAGGCACGACCGATGTGTCAATCCCGAAATTCAACTACGAGCTTTTTAACTGCAACAACTTTAATATACGCTATTGGAGCTGGAATTACCGCGGCTGCTGGCACCAGACTTGCCCTCCAA
+
DDDDDIIIIIIIIIIIIIIIIIIIIIHHIIIIIIIIIIIIIHIIHIHIIIIIGGHIIHIHIIIEHIIIIIIICHDHHHIIIIIHIHIHIIIIGHHHIIIHIFHHIIHIIIIIIEHII@GHHIIIGIIHFGIIIIIHIIHIIHIIIIIHIIIHHHHEHHIHHIHHIIIIIIIIIIIIIIHHIIIIIHIIIIIIIIHIIIIIIIIIIIIIIIIIIIIIHIHIIIIIHIIIIIIIIIIIIHIIIIIII>IIIIHIIIIHIHIIIHIIIIIIIIHIIHIIIIIIIIIIIIIIIIIIIIIIIIIIIIIIIIIIIIIIIIIIHIIIIIIIIIIIIIIIIIIIIIIIIIIIIIIDDDDD
@HISEQ:969:HM2KJBCX2:2:1102:8157:32360 2:N:0:ACTATGCA
CACGAGCTACTCCCCAACTATCCCTATTAATCATTACATCGATCCTAGAAACCAACAAAATAGAATTGGATGTCCTATTTTATTATTCTATGCTAATGTATTCAAGCGTGAGCCTGCTTTAAACACTCTAATTTTTACAAAGTAACAGTCCTAATTCCCTGTGACACCAAATTAATGGCATTACGGTTCTTTAAAAGATGAGAAATCAATAATATCAGTACATACCAACGGTATGACCAAAACATTGATTCCGAAATTTAACTACGAGCTTTTTAACTGCAACAACTTTAATATACGCTATTGGAGCTAGAATTACTGTGGCTGCTAGCACCAGACTTGCCCTCCAA
+
DDDDDIIIIIIIGIIIIIIIIIIIIIIIIIIIIIIIIIIIIIIHIIIIIIIIHIIIIIIHIIHHFHIIIHIIIGHIHIHIHHIIIHIIIIIIHIIIIIIIIIIIIIIIIIIIIIIIIIIIIIIIIIIHIIIIIIIIIIIIIIIIIIIIIIIIIIIIIIIIIIIIIIIIIIIIIIIIIIIIIIIIIIIIIIHIIIIIIIIIIIIIIIIIIIIIIIIIIIIIIIIIIIIIIIIIIIIIIIIIIIHIIIIIIIIIIIIIIIIIIIIIIIIIIIIIIIIIIIIIIIIIIIIIIIIIIIIIIIIIIIIIIIIIIIIIIIIIIIIIIIIIIIIIIIIIIIIIIIIIIIDDDDD
@HISEQ:969:HM2KJBCX2:2:1102:5993:32389 2:N:0:ACTATGCA
CACGAGCTACTCCCCAACTATCCCTATTAATCATTACGGTGGTCCTAGAAACCAACAAAATAGAACCACAACGTCCTATTCTATTATTCCATGCTAATCTATTCAAGCAATAGCCCGCTTTAAACACTCTAATTTTTTCAAGGTAATGGTCCTGGCTCCCCAACACACCCAATTAAGGACATACTGGTTCACCAGAAGGAAGACCCGACAACAGGACAGTACTCGCCAAAGACGGACCGCCCGGCCAAGTCTAAAATTCAACTACGAGCTTTTTAACTGCAACAACTTTAATATACGCTATTGGAGCTGGAATTACCGCGGCTGCTGGCACCAGACTTGCCCTCCAA
+
<@@@0FC?1<F?<D0DH=G1DHE@GHI1F@CC1F?HEEHHHHIF?1DFCGEHCGHICH@HHH@1D<FEHHCCDHHHCCCGCCHEHCC11<<<<1@1<?HFG@CIHHEGFHFHHHHDGHCEEHD@F@ECH@HHIECHGDHCHHFHHGC@GAEGHICEHIHFGHIHHIIIGHIHFCHHHEHIHGIIHGIIHHEHGIIIHIIIHHHIHHEHIIIIIHIIIIIIIHHIIIHIHIHIIIHIIIIHHIHHHHIHHAHFHHHHHHIHGHCEHHIIHHIIIHHHHIHIHHHFHHIHHHIIIIIIIIIIIIIHIIIHHHIIIIIIIIIHIIIIIHIIIIIIIIIHGIIGIGDBDDD
@HISEQ:969:HM2KJBCX2:2:1102:20168:32736 2:N:0:ACTATGCA
CACGAGCTACTCCCCAACTATCCCTATTAATCATTACGTTGTACCTAGAAACCAACAAAATAGGTTCGAACGTCCTATTTCATTATTCCATGCTAATGTATTCAAGCGTTTGCCTGCTTTAAACACTCTAATTTTTTCAAAGTAACAGTCCTGACTCCCCACAACACCAAATTAATGACATCATGGTTCATCAGAAGGGAGAAATCAACGACGCCAGTGCGTACCGAAGGCACGACCGACGTATTGATCCCGAAATTCAACTACGAGCTTTTTAACTGCAACAACTTTAATATACGCTATTGGAGCTGGAATTACCGCGGCTGCTGGCACCAGACTTGCCCTCCAA
+
DDCBDCHHHIIIIHIHHIIIEFCEHHIIGHHIIIIIFFHHHHIIEHHIIGII@GHHIIIIIFEHHHIHIIECHH=HHHIIIHIIHIHGHHHIEHHHHIHIHHHHHHEGGHIIHHIIHIHEHHIHEHIIIHHHHIIIIIIIGHGHHHHHHFGBC1CFIHGIIIIHHGEGHHHHIHEHGHHHIIHHIIIHIIHFIIIIIIHIIIIIIIIHHHEDEIIHIHFGFIIIIHIII<IIIGIIIIIH=IHHFHHEHHIIIIIIIGIIIIIHHHHGIIIIIHGHIHIIIIHEHIHHHIIGIIIIIIIIIIIIIIIIIIIIIIIIIIIIHHHIIIIIIIHIIIIIIIIIIDDDDD
@HISEQ:969:HM2KJBCX2:2:1102:11429:32640 2:N:0:ACTATGCA
CACGAGCTACTCCCCAACTATCCCTATTAATCATTACGGCGGTTCTAGAAACCAACAAAATAGCACCACGCGTCCTATTTCATTATTCCATGCTAATGTATCCGAGCATACGCCTGCTTTGAACACTCTAATTTTTTCAAGGTAATGGTCCTGGTTCCCCGACACACCCAACAAAGGACATGCCGACTCACCAGAAGGATAGGCCCGGCGTCGGAACAGTGCTCACCCAGAGGGCGGACCGCCCGGCCAGACCCAAAATTCAACTACGAGCTTTTTAACTGCAACAACTTTAATATACGCTATTGGAGCTGGAATTACCGCGGCTGCTGGCACCAGACTTGCCCTCCAA
+
DBDDDIIHHIHGEHHGIIIIIIIHIIGIIIIIIIHHIIIHIICDHCGHFEHHHEFE1DGHHC1DEHIEHHEHCHHHHEHIHGIIIIHHIFGHI@GH1<CIIHHIIHHDIHHGEHIIHEIIIHGGHIIIIIIIHHHHHHHHIIIIIHIIHIIHIHHHHHGIIIIHHHHEGHIIHIIIHHHIIIIIIIIIIHIIHIHIIHEIHHHCHIIIIIIIIIHHIIHHIIIHEHHIIGIIHHIIHHIIHHHIIIIHIHIHIIIIHIIIHHHIHHHGDGIIIIHIIHHIIIIIIIHIHHHIHH=HEDIIIIGIIIIIIHIIIIHDHD?CIIIIIIIHIHHHIIHHFIHIIIIHAABAA
@HISEQ:969:HM2KJBCX2:2:1102:6899:33043 2:N:0:ACTATGCA
CACGAGCTACTCCCCAACTATCCCTATTAATCATTACATCGATCCTAGAAACCAACAAAATAGAATCGGATGTCCTATTTCATTATTCCATGCTAATGTATTCAAGCGTGAGCCTGCTTTAAACACTCTAATTTTTTCAAGGTAACAGTCCTAATTCCCCGTGACACCAAATTAATGGCATTACGGTTCTTTAGAAGGTGAGAAATCAATAATATCAGTACATACCAACGGCATGACCGAAACATTGATCCCGAAATTCAACTACGAGCTTTTTAACTGCAACAACTTTAATATACGCTATTGGAGCTGGAATTACCGCGGCTGCTGGCACCAGACTTGCCCTCCAA
+
DDDDDIIIIIHIIHIIIIIIIIIIIIIIIIIIIIIIIIIIHIIIIHIIIIIHIIIIHIIIIIIIIIIIIIIIIIIIIIIIIIIIIIIHIHIIIHIIHIIIIIIIIIIHIIIIIIIIIIIIIIIIIIIIIIIIIIIIIIIIIIIIIIIIIIIIIIIIIIIIIIHIIIIHIIIIIHIIIIIIIIIIIIIIIIIIIIIIIIIIIIIIIIIIIIIIIIHIIIIIIIIIIHIIIIIIIIIIIIIIIIIIHHIIIIIIIIIIIIIIIIIIIIIIIIIIIIIIIIIIIIIIIIIIIIIIIIIIIIIIIIIIIIIIIIIIIIIIIIIIIIIIIIIIIIIIIIIIIIIIIIDDDDD
@HISEQ:969:HM2KJBCX2:2:1102:17643:33143 2:N:0:ACTATGCA
CACGAGCTACTCCCCAACTATCCCTATTAATCATTACGGTGATCCTAGAAACCAACAAAATAGAACCATGCCGTCCTATTCTATTATTCCATGCTAATGTATTCGAGCAAAAATGCCTGCTTTAAACACTCTAATTTTTTCAAGGTAAAGGTCCTGGATCCGCAAGACACCCAATTAAGGACATCAAGTTTCTCCAGAAGGTGAGAAATCAACAGCGACAGTTCATACCCCTTAAGGCATGACCATCACGTCAATCCCGAAATTCAACTACGAGCTTTTTAACTGCAACAACTTTAATATACGCTATTGGAGCTGGAATTACCGCGGCTGCTGGCACCAGACTTGCCCTCCAA
+
DDDDDIHIIIIIHIIIIIIIIIIIIIHHIHHIIHIHIIGIFHIIIIIIIIIIIIIIIIIIIIHHIIIHIIIIHGHHIIHHIHIIHIIIIIIIHHIHIIIIIHHIIHHEHHGIIIIIIIHIHIIIIHHIIIIIIHHHHIGHIIIIIIIIIIHIIIIIIIIHHIIIIHIHIHIIIIIHHHIIIIIIIHIIIIHIIIIIIIIIIIIIIIIHIIIIIIIIIIIIIIIIIIIIIIHHGIIIIIIIIIIIIIIIIIHFIIIIHIIIIIIIIIHHHHIIIIIIIIIIIIIIIIIIIIIIIIIIIIIIIIIIIIIIIIIIIIIIHIGIIIIIHIIIIIIIIIIIIIIIIIIIIIIIDDDDD
@HISEQ:969:HM2KJBCX2:2:1102:11836:33381 2:N:0:ACTATGCA
CACGAGCTACTCCCAACTATCCCTATTAATCATTACGGTGATCCTAGAAACCAACAAAATAGAACCATGCCGTCCTATTCTATTATTCCATGCTAATGTATTCGAGCAAAAATGCCTGCTTTAAACACTCTAATTTTTTCAAGGTAAAGGTCCTGGATCCGCAAGACACCCAATAAAGGACATCAAGTTTCTCCAGAAGGTGAGAAATCAACTGCAACAGTTCATACCCCTTAAGGCATGACCATCACGTCAATCCCGAAATTCAACTACGAGCTTTTTAACTGCAACAACTTTAATATACGCTATTGGAGCTGGAATTACCGCGGCTGCTGGCACCAGACTTGCCCTCCAA
+
DDDDDGIIIIIIIIIIIIIIIIIIIIIIIIIIIIIIIIIHIIIIIIIIIIIIIIIIIIIIIHHIIIIHHHIIIIHIIIIIIIHIIHIGIIHHHIIIIIIHHCIIIIIIIIHIIIIIIIIIIIIIIIIIIIIIIIIIIIIIIIHIIIIIIIIIIIIIIIIIIIIIIIIHIHIIIIIIIIIIIIIIIIIIIIIIIIIIIIIIIIIIIIIIIIIIIIIIIIIIIIIIIIIIIIIIIIIIIIIIIIIIIIIIIIHIIIIIIIIIIIIIIIIIHIIIIIIIIIIIIIIIIIIIIIIIIIIIIIIIIIHIIIIIIIIIIIIIIIIIIIIIIIIIIIIIIIIIIIIIIIIIIIIDDDDD
@HISEQ:969:HM2KJBCX2:2:1102:11307:34178 2:N:0:ACTATGCA
CACGAGCTACTCCCCAACTATCCCTATTAATCATTACGGTGATTCAGAAACCAACAAAACAGGACCACCGTCCTATTTTATTATTCCATGCTAATGTATTCAGACGTAAGCCTGCTTTGAACACTCTAATTTTTTCAAGGTAAAGGTCCTGGTTTCCCACCACGCTAAATTAATAACATGATGGTTCCCCAGAAGGTAGAAATTCCACACGCCAGTACAGACAATTGCCCGACCAACGGTAGAACCCCGAAATTCAACTACGAGCTTTTTAACTGCAACAACTTTAATATACGCTATTGGAGCTGGAATTACCGCGGCTGCTGGCACCAGACTTGCCCTCCAA
+
DDDDDIIIIIIIIIIIIIIIIIIIIIIIIIIIIIIIIIIIIIIIIIIIIIIIIIIIHEFHIIHHHIIIIIIIHIIIIIHIIIIIIIHHIHIIIIIIIIIHIIIIIIIIIIIIIIIIIIIIIIIIIIIIIIIIIIIIIIIIIIIIIIIGIIIIIIIIIIIIIIIIIIIIIIIIIIIIIIIIIIIIIIIIIIIIIIIIIIIIIIIIIIIIIIIIIIIIIIIIIIIIIIIIIIIIIIIIIIIHHDIIIIIIIIIIIIIIIIIIIIIIIIIIIIIIIIIIIIIIIIIIIIIIIIIIIIIIIIIIIIIIIIIIIIHIIIIIIIIIIIIIIIIIIIIIIIIIIIDDDDD
@HISEQ:969:HM2KJBCX2:2:1102:20617:34554 2:N:0:ACTATGCA
CACGAGCTACTCCCCAACTATCCCTATTAATCATTACGGTGATCCTAGAAACCAACAAAATAGAACCATACCGTCCTATTCTATTATCCCATGCTAATGTATTCGAGCAAAAATGCCTGCTTTAAACAAACACTCTAATTTTTTCAAGGTAAAGGTCCTGGATCCGCAAGACACCCAATAAAGGACATCAAGTTTCTCCAGAAGGTGAGAAATCAACAGTAACAGTTCATACCCCTTAAGGCATACCATCACGTCAATCCCGAAATTCAACTACGAGCTTTTTAACTGCAACAACTTTAATATACGCTATTGGAGCTGGAATTACCGCGGCTGCTGGCACCAGACTTGCCCTCCAA
+
DDDDDIIIIIIIHIIIIIIIIIIIIIIIIIIIIIIIIHIHHIIHIIIGIIIIIHIIEHHHHHFHHIHIIIHHIEHIIHIIIIIIIIIHIIIHIIHHHHHHHGHHEHHHHIIIIIIIIIIHHHHHIHHIIIIIHIHIHHIIIIIIHIHIIIIIIIIHIIIIHHHIHHIIHHIIIIIIIHHGHIIIIHIIIIIIHIHIIHIIIIIIIIHIIIIIHHIIIIIIIIIIIIIIIIIIIIIIIIIIIIIIIIIIIIHIHFDIIHIIIIIIIIIIIIIIIIIIIIIIIIIIIIIIIIIIIIIIIIIIIIIIIIIIIIIIIIIIIIIIIIIIIIIIIIIIIIIIIIIIIIIIIIIIIIIDDDDD
@HISEQ:969:HM2KJBCX2:2:1102:6159:35203 2:N:0:ACTATGCA
CACGAGCTACTCCCCAACTATCCCTATTAATCATTACGGTGATCCTAGAAACCAACAAAATAGAACCATGCCGTCCTATTCTATTATTCCATGCTAATGTATTCGAGCAAAATGCCTGCTTTAAACACTCTAATTTTTTCATGGTAAAGGTCCTGGTTCCACATGACACCCAATTAAGGACATCATGCTTCTCCAGAAGGTGAGAAATCAACTGCGACAGTTCATACCCCTTAAGGCACGACCATCACGTCAATCCCGAAATTCAACTACGAGCTTTTTAACTGCAACAACTTTAATATACGCTATTGGAGCTGGAATTACCGCGGCTGCTGGCACCAGACTTGCCCTCCAA
+
0<D@DDCD<CF1CGFHHIIIHIIIIHIIIIIIIIIIIIEG?GHHIGHHHIHIIIIIC@FFFHHHIIIHIEHIIIDHIGHGEHHHIEH@HHHIGIIHEHHIIHHIIIIIHHHHECEH?1C@GHHFH?/C@F?GH@DEHHHHE$?EGHCHE@DHEFHHFHHCFCFCHEHD@EHCH?GIHEIHHIHIHGDII:IHIHHHHG?HCEHFIIHGIHIIHGIIIIIHHIHH0HHIIIHIIGHHHHCHGGHHIIIIGGHHHHIHIHIIIIIIIIIHIIIIIIIIIHIHIIHIIIIIIIIIIIIIIIHIIIIIIIIIIHIIIIIIIIIIIIIIIIHIHIIIIIIIIIIIIIHIIIIDDDDD
@HISEQ:969:HM2KJBCX2:2:1102:1776:35047 2:N:0:ACTATGCA
CACGAGCTACTCCCCAACTATCCCTATTAATCATTACGGTGATCCTAGAAACCAACGAAATAGAATCAGTCCGTCCTATTTCATTATTCCATGCTAATGTATTCAGACGATAGTCTGCTTTAAACACTCTAATTTTTTCAAAGTAACAGTCCTGATTTCCCATCACACCAAATAAATGGCATGAAAGTTCCTCAGAAGGTAGAGATCCATCTCACCAGTGCAGACAATTAAGCCTGACCAATGGGTAGACCCCGAGGTTCAACTACGAGCTTTTTAACTGCAACAACTTTAATATACGCTATTGGAGCTGGAATTACCGCGGCTGCTGGCACCAGACTTGCCCTCCAA
+
DDCDCIIIIIIIIIIIIIIIIIIIIIIIIIIIIIIIIIIIIIIIIIHIIIIIIHIIIIIIIIIHIIIIIIIIHHIIIHIIIIIIIIIIIIGEHIIIIIIIHIHHIIHIIIIIIIIIIIIIIIHHHIIIIIIIIIIHHIIIIIIHHIIIIIIIHHGIHIIIIIIIIIIIIIIIHIIIIIIIIIIIIIIIIIIIIIIIIIIIIIIIIHHIIIIIIIIIIIIIIIIIIIIIHIIIIIIIIIIIIIIHHFFIIIIIIIIIIIIIIIIIIIIIIIIIIIIIIIIIIIIIIIIIIIIIIIIIIIIIIIIIIIIIIIHIIIIIIIIIIIIIIIIIIIIIIIIIIIIIIIIDDDDD
@HISEQ:969:HM2KJBCX2:2:1102:18180:34491 2:N:0:ACTATGCA
CACGAGCTACTCCCCAACTATCCCTATTAATCATTACGGTGATCCTAGAAACCAACAAAATAGAATCATGCCGTCCTATTTTATTATTCCATGCTAATGTATTCAAGCAAAATGCCTGCTTTAAACACTCTAATTTTTTCAAAGTAAAGGTCCTGGTTCCTCGCGGCACCCAATTAAGGACATCGCGGTTCTCCAGAAGGTGAGAAATTGACTACACCAGTTCATACCCCTTAAGGCACGACCGATGTGTCAATCCCGAAATTCAACTACGAGCTTTTTAACTGCAACAACTTTAATATACGCTATTGGAGCTGGAATTACCGCGGCTGCTGGCACCAGACTTGCCCTCCAA
+
DDDDDIIIIIIIIIIIIGIIIIIIIIIIIIIIIIIIIIIIIIIIIIIIIIIIIIIIIIIIIIHHIHIIHIIHHDHIIIIIIHIIHIIIIIIIIHIIGIIIHFIIIIIIIIHIIIIIIIIIIIIIIIIIIHIHIHHIIIIHIIIIIIIIIIIIIIIIIIIIIIIIIIIIIIIIIIIIIIIIIIIIIIGIIIIHIIIIIIIIIHIHIIIIIIIIIIIIIIIIIIIIIIIIIIIIIIIIIIIIIIIIIIIIIHGIIIIIIIIIHIIIIIIIIIIIGIIIIHIIIIIIIIIIIIIIHIIIIIIIIIIIIIIIIIIIIIIIIIIIIIIIIIIIIIIIIIIIIIIIIIIIIIIDDDDD
@HISEQ:969:HM2KJBCX2:2:1102:14624:35701 2:N:0:ACTATGCA
CACGAGCTACTCCCCAACTATCCCTATTAATCATTACATCGATCCTAGAAACCAACAAAATAGAATCGGATGTCCTATTTCATTATTCCATGCTAATGTATTCAAGCGTGAGCCTGCTTTAAACACTCTAATTTTTTCAAGGTAACAGTCCTAATTCCCCGTGACACCAAATTAATGGCATTACGGTTCTTTAGTAGGTTGGTCGTGCCTCTGGTATGTACTGGCTTTACTGGTTCCTCCTTCTTGAAGAACTGTAACGTCATTAATTTGGTGTTGCAGGGAAACAGGACTGTTACTTTGAAAAAATTAGAGTGTTTAAAGCAGGCTAACGCTTGAATACATTAGCATGGAATAATGAAATAGGACGTTTGATCCTATTTTGTTGGTTTCTAGGATTGACGTAATGATTAATAGGGATAGTTGGGTTCACCATAGG
+
DDDDDIGIIIIIIIHHIIIIIIIIHIIIIIIIIIIIIIIIIIIHIIHHHHIIIIIIIHHIHIGHIIEH=HHHHHHIHIIIHHIIIIIEHHHHIIEHHGHIHC?GHCHH=CCGGHHIIGGHEEHHIHHCHHHHHGHHHGHI1CHHEEH@GHHHHEHHGHCCCC@EHIEHH0CHHCHIF/D?GH?@/<HHHHEGIHCFHIHH6GHIHG@@FHHHHHGGIIIHHH;GB?HHHFHHHHFE?HHHHHIGIHIIIHEHHHHGCHHE?IHIHIH?IIIIIIIHGHCHGHGIIIIIIIIIIIIHIIIIIIIIIIHIIIIIIIIHIIIIIIIIHHIIIIIIIHHIIIIHIIIIIIIIIIIIIIIIIIIIIIIIHHIIIIIIIIIIIIIIIIIIIIIIHIIHIIIIIHGIIIIIIIIIIIIIIIIIIIIIIIIIIIIIIIIDDDDD
@HISEQ:969:HM2KJBCX2:2:1102:11365:34849 2:N:0:ACTATGCA
CACGAGCTACTCCCCAACTATCCCTATTAATCATTACATCGATCCTAGAAACCAACAAAATAGAATCGGATGTCCTATTTCATTATTCCATGCTAATGTATTCAAGCGTAAGCTTGCTTTAAACACTCTAATTTTTTCAAGGTAACAGTCCTAATTCCCCATAACATCAAATAAATGACATTATGGTTCTTTAGAAGGTGAGAACCAATAAAACCAGTACATACCAAGGCATGACCGATTCCTTGATCCCGGAATTCAACTACGAGCTTTTTAACTGCAACAACTTTAATATACGCTATTGGAGCTGGAATTACCGCGGCTGCTGGCACCAGACTTGCCCTCCAA
+
DDDDDIIIIIIIIIIIIIIIIIIIIIIIIIIIIIIIIIIIIIIIIIIIIIIIIIIIIIIIIIHIHIIIHIIIIIIIIIIIIIIIIIIIHIIIIIIIIHIIIIIHIHIIIHIIIIIIHIIIIIIIIIIHIIIIIIIIIIIIIHIIIIIIIIIIIIIIIIIHIIIIIIIIIIIIIIIIIIIIIIIIIIIIHIIIIIIIIIIIIIIIIIIIIIIIIIIIIIIIIIIIIIIIIIIIIIIIIIIIIIHFIIIIIHD1IIIIIIIIIIIIIIIIIIIIIHIIIIIIIIIIIIIIIIIIHIIIIIIIIIIIIIIIIIIIIIIIIIIIIIIIIIIIIIIIIIIIIIIIDDDDD
@HISEQ:969:HM2KJBCX2:2:1102:6360:36410 2:N:0:ACTATGCA
CACGAGCTACTCCCCAACTATCCCTATTAATCATTACGGTGATCCTAGAAACCAACGAAATAGAATCAGTCCGTCCTATTTCATTATTCCATGCTAATGTATTCAGACGTTAGCCTGCTTTAAACACTCTAATTTTTTCAAAGTAACAGTCCTGATTTCCCATCACACCAAATGAATGGCATGAAAGTTCCTCAGAAGGTAGAGATTCATCTCACCAGTGCAGACAATTAAGCCTGACCAATGGGTAAACCCCGAAGTTCAACTACGAGCTTTTTAACTGCAACAACTTTAATATACGCTATTGGAGCTGGAATTACCGCGGCTGCTGGCACCAGACTTGCCCTCCA
+
00<00CCCG1C@CGH@=@D<C<F1<GCHIIEE?DH1@GHGHHGC1<F1<1DHH?@H0DCHGEEHGHIH1D@1<<1/DC@<FHFIIII11<FG?1<F<DF1<DCE<<CF<EC@1EGGE@F?GD<DGAHGDGC1DCGHHHFEC6HG<<1F?HHFDFH$;0CGED<CFHF<CC@<<F?HG</<<CC9</G@C<005@GECCFFH@FHIHHH7HIHFHHCD1@HH@EHGCGEEHF@HIHFHEAF<</HF1<<//CCEFGHIHHFCECCEEG?HECHECHGGGCG1EHF<<<<<1EHHCEEEHE@HHEIHHG@CEHHFECIHHDHGG@EIHHHHEHGC1CCECC<<=D<<<0
@HISEQ:969:HM2KJBCX2:2:1102:3481:35918 2:N:0:ACTATGCA
CACGAGCTACTCCCCAACTATCCCTATTAATCATTACGTCAATCCTAGAAACCAACAAAATAGGATCAAACGTCCTATTTCATTATTCCATGCTAATGTATTCAAGCGTTAGCCTGCTTTAAACACTCTAATTTTTTCAAAGTAACAGTCCTGTTTCCCTGCAACACCAAGTAAATGGCATCACAGTTCTTCAAGAAGGAGGAATCAGTAAGGCCAGTACATACCAGTGGCACGACCAACCTACTGACCCCGAAATTCAACTACGAGCTTTTTAACTGCAACAACTTTAATATACGCTATTGGAGCTGGAATTACCGCGGCTGCTGGCACCAGACTTGCC
+
ADDDDIIIIIIIIIIIIIIIIIIIIIIIHIIIIIIIIHIIIIIIHIIIIIIIIIHHEHHHIIGHHIIIGIIIIIIIIIIIIHIIIIIHIHIIIIHHHIIIIIIIHHIHIIIIIHIIIHIIIIHIIIIHHIHHIHIIIIIIIHHIIIHHEIIIIIIIIIIIIIIIIIHIHIIIIIIHHHIIHIIIIIIHIHHIIIIIIIIIIIIIIIIIIIIIIIIIHIHIIIIIIIIIIIIIIIIIHIHIIIHHIIIHIIIIIIIIIIIIIIIIIIIIIIIIIIIIIIIIIHIIIIHIIIHHIHIIIIIIIIIIIIIIHIIIIIIIIIIIIIIIIIIIIIIIIIIDDDDD
@HISEQ:969:HM2KJBCX2:2:1102:8206:37012 2:N:0:ACTATGCA
CACGAGCTACTCCCCAACTATCCCTATTAATCATTACATCGATCCTAGAAACCAACAAAATAGAATCGGATGTCCTATTTCATTATTCCATGCTAATGTATTCAAGCGTGAGCCTGCTTTAAACACTCTAATTTTTTCAAGGTAACAGTCCTAATTCCCCGTGACACCAAATTAATGGCATTACGGTTCTTTAGAAGGTGAGAAATCAATAATATCAGTACATACCAACGGCATGACCGAAACATTGATCCCGAAATTCAACTACGAGCTTTTTAACTGCAACAACTTTAATATACGCTATTGGAGCTGGAATTACCGCGGCTGCTGGCACCAGACTTGCCCTCCAA
+
DDDADIIIIIIIIHIIIIIIIIIIIIIIIIHIIIIIIIIIIEHIIIIIIIIIIIHIIIIFHHHIHIIIIIIHIIHIIIIIIIIIIIIIHHFHHIIIIIIIIHIHIFHHHHIIIIIIIIIIIIHIIIIIIIIIIIIIIIIIIIIIIIIIIIHIIIIIIHIIIIIIIHIHIIIIIIHHHIIHIIIIIIIIIIIIIIIIIIIIIIIIIIIIIIIIHIIIIIIIIIHHIHIIIIIIIIIHIIIIIIIIHFIIIIIIIHIIIIHIIIIIIIIIIIIIIIHHIIIIIIIIIIIIHIIIIIIIHHIIHFIIIIIIIIIIIIIIIGIIIHIIIIIIIIIIIIIIIIIIIIDDDDD
@HISEQ:969:HM2KJBCX2:2:1102:14453:37596 2:N:0:ACTATGCA
CACGAGCTACTCCCCAACTATCCCTATTAATCATTACGGTGATCCTAGAAACCAACGAAATAGAATCAGTCCGTCCTATTTCATTATTCCATGCTAATGTATTCAGACGATAGTCTGCTTTAAACACTCTAATTTTTTCAAAGTAACAGTCCTGATTTCCCATCACACCAAATAAATGGCATGAAAGTTCCTCAGAAGGTAGAGATCCATCTCACCAGTGCAGACAATTAAGCCTGACCAATGGGTAGACCCCGAAGTTCAACTACGAGCTTTTTAACTGCAACAACTTTAATATACGCTATTGGAGCTGGAATTACCGCGGCTGCTGGCACCAGACTTGCCCTCCAA
+
DDDADHIIIIIIIIIIIIIIIIIIIIIIIIIIIIHIIIIIIIIIIIIIIIIIIIIIHIIIIIHEHIIHIIIHIIIIIIHHHIIHIIIIIIIHHIIIHIIIIIIIIIIGHIIIIIIIHIIIIIIHIHIIIIIIIIIIIIIIIIIIIIIIIIIHHIIIIIIIIIIIIIIIIIIIIIIIHIIIIIIIIIIIIIIIIIIIIIIIIIIIIIIIIIIIIIIIIIIIIIIIIIIIIIIIHIIIIIIIIIIIHHGIIIIIIIIIIIIIIIIIIIIIIIIIIIIIIIIIIIIIIIIIIIIIIIIIIIIIIIIIIIIIIIIIIIIIIIIIIIIIIIIIIIIIIIIIIIIIIIIDDDDD
@HISEQ:969:HM2KJBCX2:2:1102:19158:37675 2:N:0:ACTATGCA
CACGAGCTACTCCCCAACTATCCCTATTAATCATTACGGTGATCCTAGAAACCAACAAAATAGAACCATGCCGTCCTATTCTATTATTCCATGCTAATGTATTCGAGCAAAATGCCTGCTTTAAACACTCTAATTTTTTCAAGGTAAAGGTCCTGGTTCCACATGACACCCAATTAAGGACATCATGCTTCTCCAGAAGGTGAGAAATCAACTGCGACAGTTCATACCCCTTAAGGCACGACCATCACGTCAATCCCGAAATTCAACTACGAGCTTTTTAACTGCAACAACTTTAATATACGCTATTGGAGCTGGAATTACCGCGGCTGCTGGCACCAGACTTGCCCTCCAA
+
DBDDDIIIIIIIEHIGHHIIIIIIIIIIEHHIIIIIHIIIIIHIIIIHHIHIGEFHIIIIHEHHIIIIIHHHHHIHIIEGGHIIIIGH?GEGEHHHEHCHIGHHFIHHHIIHHIHHHHIEHEHHFHHHIIHFIIHHIHHHIIHIIHHIIIIIIIIIGHHIIIIHIIIIHIHHIIIHIHIIHIIIIIIIIHIHIIIIIIHIIIHHIIIHIIIIIIIIHIIIHHHHIGIIIIIHHGIHIHHHHGIIIHEHIHHIHGIIIIHHHIIHHIIIHHGHIIIHIIIHIHHIHIIIHHHHHGHHIIHHIIIHHIIIIIIIIIIIIIHIHIIIHIHIIHIIIHHHIHGIIHIHIHIDDDDD
@HISEQ:969:HM2KJBCX2:2:1102:15518:37898 2:N:0:ACTATGCA
CACGAGCTACTCTCCCAACTATCCCTATTAATCATTACGTCGATCCTAGAAACCAACAAAATAGAATCAAACGTCCTATTTCATTATTCCATGCTAATGTATTCAAGCGCGAGCTTGCTTTAAACACTCTAATTTTTTCAAAGTAACAGTCCTGATTTCCCGCGACACCAAATTAATGACATCGTGGTTCGTCAGAAGGGAGAAACCAATAATGCTAGTACGTACAAAGTACGACCGACATATTAGTCCCGAAATTCAACTACGAGCTTTTTAACTGCAACAACTTTAATATACGCTATTGGAGCTGGAATTACCGCGGCTGCTGGCACCAGACTTGCCCTCCAA
+
DDDDDIIIIIIIIHIIIIIIIIIIIIIIIIHIIIIIIIIIIIIIIIIIIHIHIIIIHIIIIIIIIHIIIIIIIIIIIIIIIIHHIIIEHIIIIHIIIIIIIHIHHIIIIIIIIIIIIIIIIHHIIIIHIIIIIIIIIIIIIIIIIIIIIHHIIIIIIIIIIHIIIIIIIIIIIIIIIIIIIIIIIIIIIIIIIIIIIIIIIIIIIHIIIIIIIIIIIIIIIIIIIIIIIIIIHHIIHIIIIIIHIIHIIHHIIIIIIIIIIIIIIIIIIIIIIIIIIIIIIIIIIIIIIIIIHIIIIIIIIIIIIIIIIIIIIIIIIIIIIIIIIIIIIIIIIIIIIIIIDDDDD
@HISEQ:969:HM2KJBCX2:2:1102:11405:38903 2:N:0:ACTATGCA
CACGAGCTACTCCCAACTATCCCTATTAATCATTACGTCAATCCTAGAAACCAACAAAATAGGATCGAACGTCCTATTTCATTATTCCATGCTAATGTATTCAAGCGTTAGCCTGCTTTAAACACTCTAATTTTTTCAAAGTAACAGTCCTGTTTCCCTGCAACACCAAATTAATGACATTACAGTTCTTCAGAAAGGAGGAATCAGCGAAGCCAGTACATACCAGTGGCACGACCAACCTGCTGACCCCGAAATTCAACTACGAGCTTTTTAACTGCAACAACTTTAATATACGCTATTGGAGCTGGAATTACCGCGGCTGCTGGCACCAGACTTGCCCTCCAA
+
BDDD?HHHIHFEHHEHIHIHIHIIIIIIHHIIIIIHIHHHHHIIIGH?FHHIIIIHIIIIHHGIHHEEHIDD@GEHHHIIIIHGFCH<FHEHHHHHHFC?HEFHHIIIHHCGIHHHEIHIIIIGEIIIIIIHHHIICHHIHIIIIIIHGHHHIHIIIIIIIIHHIIHHIIHHIHGHFHIIHHHGIIHHHIHIIHHIIIIIIHIHIHHIHHHG@IIIIHHIIHI<GIHHGIHFGGIIIIIIHIHDHHHFCIIEHIHIIHHHIIHIIHHHHIIIIHIIIIHIHIHIIIIIHIIHHHHHIHHHIIHHHHIIIIIHIIHIIIIIIIHEIIIIIIIIIIGIIIIICDDDD
@HISEQ:969:HM2KJBCX2:2:1102:14915:38874 2:N:0:ACTATGCA
CACGAGCTACTCCCCAACTATCCCTATTAATCATTACGTCAATCCTAGAAACCAACAAAATAGGATCAACGTCCTATTTCATTATTCCATGCTAATGTATTCAAGCGCGAGCCTGCTTTAAACACTCTAATTTTTTCAAAGTAACAGTCCTGATTCCCCACCACACCAAATTAATGACATGATGGTTCGTCAGAAGGTAGAAATCAGTAACACCAGTACGTACCGAAGGCACGACCAGCGTACTAATCCCGAAATTCAACTACGAGCTTTTTAACTGCAACAACTTTAATATACGCTATTGGAGCTGGAATTACCGCGGCTGCTGGCACCAGACTTGCCCT
+
DDDDCIIIIHIHHIHHIIIIIHIIIIIIIIIIIIIIIHHIIHIIIHHIIIIIHIIIIIIIIHE?EGHIII=EHIIIIIIIHIIIIGIEEHIIIIIIIIGHHHIHHIIHHHIIHIHIIHIHFHHHIIIIIIIIIHIIIIIIIIIIIIIIIHIIHIIIIIHIHIHIHIIIHIIIIIIIIIHHIIIHIIIHIIHIIIIIIIIIIIIIIIIIIIIIIIIIIIHIIIIIIIIIHIHIHIIIIIHHIIIIIIHHIIIIHGHIIIIIIIIIIHHGHIIIIIIIIIIIIIIIIIIIIIIIHIIIIIIIIIIIIIIIIIIIIIIIIIIIIIIIIIIIIIIGIIHIDDDDD
@HISEQ:969:HM2KJBCX2:2:1102:8217:40334 2:N:0:ACTATGCA
CACGAGCTACTCCCCAACTATCCCTATTAATCATTACGGTGATCCTAGAAACCAACAAAATAGAACCAATCCGTCCTATTTCATTATTCCATGCTAATGTATTCAGACCATAGCCTGCTTTAAACACTCTAATTTTTTCAAAGTAACAGTCCTGATTTCCCAACACACCAAATTAATGACATGAAGGTTCTTCAGAAGGTAGAAATTCGCCACTACTGTACGGACCGTAAAGCCCGACCATAGGACAAATTTCGAATTTCAACTACGAGCTTTTTAACTGCAACAACTTTAATATACGCTATTGGAGCTGGAATTACCGCGGCTGCTGGCACCAGACTTGCCCTCCAA
+
DDDDDIIIIIIIIHIIHIIIIIIIIIIIIIIIIIIIIIGIIIIIIIIIIIIIHIIIHIIIIIIIIIIIHIIIIGHHIHIIHGIIIIIIIIIIIGIIIIIIIIHIIIIIIIIIHIIIIIGHIIIHIIIIIIIHHHIIIIIIIIIIIIIIIIIIIIIIIIIIIIIIIIIIIIIIIIIIIIIIIIIIIIHIIHIIIIIIIIIIIIIIIIIIIHIIIIIIIIIIIIIIIIIIIIIIIIIIIIIIIIIIIIIIIIIHIHHIIIIIIIIIIIIIIIIIIIIIIIIIIIIIIIIGIIIIIIIIIIIIIIIIIIIIIIIIIIIIIIIIIIIIIIIIIIIIIIIIIIIIIIIDDDDD
@HISEQ:969:HM2KJBCX2:2:1102:5914:40981 2:N:0:ACTATGCA
CACGAGCTACTCCCCCAACTATCCCTATTAATCATTACGTCAATCCTAGAAACCAACAAAATAGGATCGAACGTCCTATTTCATTATTCCATGCTAATGTATTCAAGCGTTAGCCTGCTTTAAACACTCTAATTTTTTCAAAGTAACAGTCCTGTTTCCCTGCAACACCAAATTAATGACATTACAGTTCTTCAGAAAGGAGGAATCAGCGAAGCCAGTGCATACCAGTGGCACGACCAACCTGCTGACCCCGAAATTCAACTACGAGCTTTTTAACTGCAACAACTTTAATATACGCTATTGGAGCTGGAATTACCGCGGCTGCTGGCACCAGACTTGCCCTCCAA
+
DDDDDIIIGIIIIIIIIIHHHIIIIIIIIIHHIIIIIIIIIHHIIIIIIIIIGHIIIGHCHIGIIIFHIGGHIHHCEHIIHHIIIIHEGHHIIIIIIIIIHIIHIIIIIIIIIIHGHIIHIIHFIHHHHHIIHHIHIHHHEHIIHHIHIIHIIIIIHHHCIIHIIIIIIIIIIIIIIIIIIIHIIIIIIIIIHIIGIIIIIIIIIIIIIIIIHHI<IIIIGIIIIIIIIHIIIIIIIIIIIIIIHHHHIIIIIIIIIIIIIIIIIIIIIIIIIHHFIIIIIIIIIIIHIIHIIIIIIIIIIIIIIIIIIIIIIIIIIIIIIIIIIIIIIHIIIIIIIIIIIIDDDDD
@HISEQ:969:HM2KJBCX2:2:1102:10646:40921 2:N:0:ACTATGCA
CACGAGCTACTCCCCAACTATCCCTATTAATCATTACGGTGATCCTAGAAACCAACGAAATAGAATCAAGCCGTCCTATTTCATTATTCCATGCTAATGTATTCAGACGTTAGCCTGCTTTAAACACTCTAATTTTTTCAAAGTAACAGTCCTGATTTCCAATCACACCAAATTAATGACATGAAAGTTCCTCAGAAGGTAGAGATTTATCTCACCAGTACAGACAATTAAGCCTGACCAATGGGTAAACCCCGAAGTTCAACTACGAGCTTTTTAACTGCAACAACTTTAATATACGCTATTGGAGCTGGAATTACCGCGGCTGCTGGCACCAGACTTGCCCTCCAA
+
DDDDDIHIIIIIIIIIIIIIIIIIIIIIIIIIIIIHIIHIHHFHIIHIIIIIIHCHHHIIIIHHIIHIIHHIIHHHHHIIIIIIIIIIHCHIHIHGHIIIIHIIHCHIHIIIIIHIFHHHIIHHHHIHIIIHHIIIIIIIIIIIIHHIHHHHHIHIIIIIIHIIIIIIHIIIIIIIG:HHGIIIIIIIGIIHIIIIIIIIIIIIIGIIIIIHIIHIIIIIIIIIIIIIIIIIIIIIIIIIIHIHHGDIIIIIHHIIIHHIIIIIIIIIIIIIIIIIIIIIIIIIHIHHHIIIIIIIIIHD1IIIIIIIIIIIIIIIIIIIIIIIIIIIIIIIIIIIIIIIIIIDDDDD
@HISEQ:969:HM2KJBCX2:2:1102:11780:41161 2:N:0:ACTATGCA
CACGAGCTACTCCCCAACTATCCCTATTAATCATTACATCGATCCTAGAAACCAACAAAATAGAATCGGATGTCCTATTTCATTATTCCATGCTAATGTATTCAAGCGTGAGCCTGCTTTAAACACTCTAATTTTTTCAAGGTAACAGTCCTAATTCCCCGTGACACCAAATTAATGGCATTACGGTTCTTTAGAAGGTGAGAAATCAATAATATCAGTACATACCAACGGCATGACCGAAACATTGATCCCGAAATTCAACTACGAGCTTTTTAACTGCAACAACTTTAATATACGCTATTGGAGCTGGAATTACCGCGGCTGCTGGCACCAGACTTGCCCTCCAA
+
DDDDDHIIIIIIIIIIIIIIIIIIIIIIIIIIIIIIIIIIIIIIIHIHIIIIIIIIIIIIIIHHIIIHHHIIIHHHIIIHIIIIIIIIIIHIGIIHIIIIIIIIIGHHIIIIIIIIIIIIIIIIIHIIIHIIIIIIIIIIIIIIHHIIHIIIIIIIIIIIIIHIIIHHIIIIIIIIIIIIIIIIIHHIIIIIIIIIIIIIIIIIIIIIIIIIIIIIIIIIIIIIIIIIIIIIIIIHIHIIIIIIHGIIIIIIIIIIIIIIIIIIIIIIIIIIIHIHIIIIIIIIIIIIIIIIIIIIIIIIIIIIIIIIIIIIIIIIIIIIIIIIIIIIHIIIIIIIIIIIIIDDDDD
@HISEQ:969:HM2KJBCX2:2:1102:3049:41305 2:N:0:ACTATGCA
CACGAGCTACTCCCCAACTATCCCTATTAATCATTACGTCGATCCTAGAAACCAACAAAATAGGTTCGATCGTCCTATTTCGTTATTCCATGCTAATGTATTCAAGCGCGAGCCTGCTTTAAGCACTCTAATTTTTTCAAAGTAACAGTCCTGTTTCCCCGCAACAACAAATTAATGCCATCACGGTTCTACAAGAGGGAGGGACCAGTGAGGCCAGTGCATACCAGTGGCACGACCGACCTACTGGCCCCGAAATTCAACTACGAGCTTTTTAACTGCAACAACTTTAATATACGCTATTGGAGCTGGAATTACCGCGGCTGCTGGCACCAGACTTGCCCTCCAA
+
DDDDDIIIIIIIIIIIIIIIIIIIIIIIHIIIIIIIIIHIIIIIIIIIIHIIIHHHHHHIIGHIHIIIIIIIIIIIIIIIIIIIIIIHIIIIIIIIIIIIIGIIHIIIIIIIIIIIIHIIIIIIIIHIHIHIIIIIIIIIIIIIIIIIIIIIIIIIIIIIIIIIIIHIHIIIIIIIIIIHIIIIIIIIGIIIIIIIIIIIIIIIIIIIIIIIIIIIIIIIIIIIIIIIIIIIIIIIIIIIIIIIHIIIIIHIIIIIIIIIIIIIIIIIIIIIIIIIIIIIIIIIIIIIIIIIIHIIIIIIIIIIIIIIIIIIIIIIIIIIIIIIIIIIIIIIIIIIIIIIIDDDDD
@HISEQ:969:HM2KJBCX2:2:1102:17000:40693 2:N:0:ACTATGCA
CACGAGCTACTCCCCAACTATCCCTATTAATCATTACGTCGATCCTAGAAACCAACAAAATAGGGTCAAACGTCCTATTTCATTATTCCATGCTAATGTATTCAAGCGCGAGCCTGCTTTAAACACTCTAATTTTTTCAAAGTAACAGTCCTGATTCCCCGCCACACCAACTTAATGACATGACGGTTCTTCAGAAGGGAGAAACCAGTGACACCAGTGCATACCGAAGGCACGACCAGCGTACTGATCTCGAAATTCAACTACGAGCTTTTTAACTGCAACAACTTTAATATACGCTATTGGAGCTGGAATTACCGCGGCTGCTGGCACCAGACTTGCCCTCCAA
+
DDDDDHIIHHGHIIIIIIHIGHIIIIIIIIHIIIIIIGHIIIGIHGHIIIIIIIIIGCCHHIGFHHHIIIIIHHIIIHHIIIIIIHIIIIIII?HHHHIIIIIGHHIIIIIIIHIIIIIIIIIIIIIIIIIIIIIIIIHHHIHIIIIIIIHIIIHIIIIIIIIIIIHIIIIIIIIIIHIIIIIIIIIHGIIIIIIHIIIHIIIIIHIIIIHIIIIIIIIIIIIIIIIIIIIIIIIHIIIIIHHHDIIIHIIIHHIIIIIIIIHIIHIIIIIIHHGIIIIIIIIHIIIIIHHHHDIIIIIIIIIIIIIIIIIIHIIIIIIIIIIIIIIIIIIIIIIIIIIIIDDDDD
@HISEQ:969:HM2KJBCX2:2:1102:8857:41913 2:N:0:ACTATGCA
CACGAGCTACTCCCCAACTATCCCTATTAATCATTACGTCAATCCTAGAAACCAACAAAATAGGATCGAACGTCCTATTTCATTATTCCATGCTAATGTATTCAAGCGTTAGCCTGCTTTAAACACTCTAATTTTTTCAAAGTAACAGTCCTGTTTCCCTGCAACACCAAATTAATGGCATTACAGTTCTTCAGAAAGGAGGAATCAGCGAAGCCAGTGCATACCAGTGGCACGACCAACCTGCTGACCCCGAAATTCAACTACGAGCTTTTTAACTGCAACAACTTTAATATACGCTATTGGAGCTGGAATTACCGCGGCTGCTGGCACCAGACTTGCCCTCCAA
+
DDDDDIGIIIIIIIIIIIIIIIIIIIIIIIIIIIIIIIIIIIIIIIIIIIIIIIIIIIIIIIIIIIIIIIIIIIIIHIIIIHIIIIIIIIIIGIIIIIIIIIIIIGIIIIIHIIHIIIIFHGCHHHIIIIHIIIIIIIIIIIIIIIIIIHIIIIIIIIIIIIHIIIIHHHHGHIIIIIIIIIIIIIIIIIIIIIIIIIIIIIIIIIIIIIIIHIIIIIIIIHIIIIIIHIIIIIIIIHHIIIIIGIHIIIIIIIIIIIIHEHIIIIIIIIHIIIHIIIIIIIIIIIIIIIIIIIIIIIIIIIIIIIIIIIIHIIIIIIIIIIIIGIIIIIIIIIIIIIIIHDBDDD
@HISEQ:969:HM2KJBCX2:2:1102:1510:43107 2:N:0:ACTATGCA
CACGAGCTACTCCCCAACTATCCCTATTAATCATTACGGTGATCCTAGAAACCAACAAAATAGAACCATGCCGTCCTATTCTATTATTCCATGCTAATGTATTCGAGCAAAAATGCCTGCTTTAAACACTCTAATTTTTTCAAGGTAAAGGTCCTGGATCCGCAAGACACCCAATAAAGGACATCAAGTTTCTCCAGAAGGTGAGAAATCAACAGTAACAGTTCATACCCCTTAAGGCATGACCATCACGTCAATCCCGAAATTCAACTACGAGCTTTTTAACTGCAACAACTTTAATATACGCTATTGGAGCTGGAATTACCGCGGCTGCTGGCACCAGACTTGCCCTCCAA
+
DDDDDIGIIIIIIIIIHIIIIIIHIIIIIIIIIIIIIIHHHIIIIIIIIIIIHGHIHIIIIIIIIIIIIIHIHHIIIIHIHIIIIHIIIHIIHIIIIIGHIHHIHHIIIHIHIIIIIIIIIIHHHHIIIIIIIHIIIIIIIHIIIIIIHIIIIIIHIIHIIIIIIHIIIIHIIHHHIIIIIIIIIIIIHHIIIIIIIHIIIIIIIIIHHIIIIIIIIHIIIHHIIIIIIIIIIIIIIHHHEHIIIIIIIHGDIIHIIHHIIIIIIIIIIIIIIIIIIIIIIIIIIIIIIIIIIIIIIIIIIIIIIIIIIIIIIIIIIIIIIHIHIIIIIIIIIIIIIIIIIIIIIIIIDDDDD
@HISEQ:969:HM2KJBCX2:2:1102:9372:43784 2:N:0:ACTATGCA
CACGAGCTACTCCCCAACTATCCCTATTAATCATTACGTCAATCCTAGAAACCAACAAAATAGGATCAAACGTCCTATTTCATTATTCCATGCTAATGTATTCAAGCGTTAGCCTGCTTTAAACACTCTAATTTTTTCAAAGTAACAGTCCTGTTTCCCTGCAACACCAAATTAATGGCATTACAGTTCTTCAGAAAGGAGGAACCAGCAAAGCCAGTGCATACCAGTGGCACGACCAACCTGCTGATCCCGAAATTCAACTACGAGCTTTTTAACTGCAACAACTTTAATATACGCTATTGGAGCTGGAATTACCGCGGCTGCTGGCACCAGACTTGCCCTCCAA
+
DDDDCCHHIHIIIHFHIGEHHIIIIIIIHIIHIIIIHIIIHIIIIHIIHIIIHIIIHIFIHIH?CHHHHIIIIIIHHIIIECHHHHHHC?GHHIFEHHIGIIHHHHIIIHIHGHGHIHHHHHHHIGIHHIIIHHIHHIIIHHIGHHIIHIIIIIIIHIIIHHHHHIGHHGGIIIHIIIIIIHIIIIIIIIIHGIIIIIIIHHHFEHIIIIIIHHHIIIIIIIIGIIIIHHIIIHHHHHHIHHHHCHHHHHEIIIHIIIIIIIIIHHIIIIIHFIIIIIIIIIIIIHHFGHIHGIDHHIIIIIIIIHIIIIIIIIHIIIIIIGIIIIIIIIIHHIIIHIHIIADDDB
@HISEQ:969:HM2KJBCX2:2:1102:6825:44188 2:N:0:ACTATGCA
CACGAGCTACTCCCCAACTATCCCTATTAATCATTACGGTGATCCTAGAAACCAACGAAATAGAATCAGTCCGTCCTATTTCATTATTCCATGCTAATGTATTCAGACGATAGTCTGCTTTAAACACTCTAATTTTTTCAAAGTAACAGTCCTGATTTCCAACCACACCAAATAAATGGCATGAAAGTTCCTCAGAAGGTAGAGATCCATCTCACCAGTACAGACAATTAAGCCTGACCAATGGGTAGACCCCGAAGTTCAACTACGAGCTTTTTAACTGCAACAACTTTAATATACGCTATTGGAGCTGGAATTACCGCGGCTGCTGGCACCAGACTTGCCCTCCAA
+
DDDDDIIIIIIIIIIHIIIGIHIIIIIIIIIIIIIIIIIIIIIIIIIIIIIHHIIIIIIIIIHGHIIHIIIHIHHHHIIIIGHIIIIIHIIIGIIHIIIIIGHIHHIIHIIIIIIIIIIIIIHIIHHHHIIIIIIIIFIIHHHHHIHIHIHHIIIIIIIIIHIIHIIIIIIHIIIHIHHHHIIIIIIIIIHHIIIIIIHIHHIIIIHIIHHIIIIIIIIIIHIIIHIIHIIIIIIIIIIIIIIHHHFIIHIIIIIIIIIHIIIIIIIIIIIIIIIIIHIIIIIIIIIIIIIIIIIIIIIIHIIIIIIIIIIHIIHIHIIIIIIIIIIIIIIIIIIIIIIHIIIDDDDD
@HISEQ:969:HM2KJBCX2:2:1102:9288:44239 2:N:0:ACTATGCA
CACGAGCTACTCCCCAACTATCCCTATTAATCATTACGGTGATCCTAGAAACCAACGAAATAGAATCAGTCCGTCCTATTTCATTATTCCATGCTAATGTATTCAGACGATAGTCTGCTTTAAACACTCTAATTTTTTCAAAGTAACAGTCCTGATTTCCCATCACACCAAATAAATGGCATGAAAGTTCCTCAGAAGGTAGAGATCCATCTCACCAGTGCAGACAATTAAGCCTGACCAATGGGTAGACCCCGAAGTTCAACTACGAGCTTTTTAACTGCAACAACTTTAATATACGCTATTGGAGCTGGAATTACCGCGGCTGCTGGCACCAGACTTGCCCTCCAA
+
DDDDDIIIIIIIIIIIIIIIIIIIIIIIIIIIIIIIIIIIIIIIIIIIIIIIHHIIIIIIIIFIIHIIIIIIHIIIIIIIIIIIIIIIIIIIIIIIIIIIIIIIIIIIIIIIIIIIIIGIIIIIIIIIIIIIIIIIIIIIIIIIIIIIIIIIIIIIIIIIIIIIIIIIIIIIIIIIIIIIIIIIIIIIIIIIIIIIIIIIIIIIIIIIIIIIIIIIIIIIIIIIIIIIIIIIIIIIIIIIIIIIIHGIIIIIIIIIIIIIIIIIIIIIIIIIIIIIIIIIIIIIIIIIIIIHHE0IIIIIIIIIIIIIIIIIIIIIIIIIIHIIHIIIIIIIIIIIIIIHIIIDDDDD
@HISEQ:969:HM2KJBCX2:2:1102:18435:44208 2:N:0:ACTATGCA
CACGAGCTACTCCCCAACTATCCCTATTAATCATTACATCGATCCTAGAAACCAACAAAATAGAATCGGATGTCCTATTTCATTATTCCATGCTAATGTATTCAAGCGTGAGCCTGCTTTAAACACTCTAATTTTTTCAAGGTAACAGTCCTAATTCCCCGTGACACCAAATTAATGGCATTACGGTTCTTTAGAAGGTGAGAAATCAATAATATCAGTACATACCAACGGCATGACCGATACATTGATCCCGAAATTCAACTACGAGCTTTTTAACTGCAACAACTTTAATATACGCTATTGGAGCTGGAATTACCGCGGCTGCTGGCACCAGACTTGCCCTCCAA
+
DDDD?HHIE@CHHEGG@HHHH1FGEHHGHCHIHIIGHGHHC@GEHIIIIIGECCHH?CHFH1C?CFGHHIHHIFHHHHHIIIIHIIIG?FHHIIGIEHHHIIGGHHHHHFBEGHH1CFGGFC<EFHIHHHHHHHCGHHEEHGGF?EHIIFCGHHHIIHFHHGHHCHEGGHHHHHIHHFHFEHIHHCE@HHEHFHHGHHEEHHHIHHHHHHGHIIIHIHHF<?HIIEHHIIIHEECCCCE?GIIHHCHHHHD?IIIHEF@GIIHHHHHHHHFHFHGIIIHGHEHGFEEFEEHHHHHDGHIHHHIIHHHHHIIHHCHCIHHFEEHIHHIIHHIHHHHHEHHCCH?D@B@
@HISEQ:969:HM2KJBCX2:2:1102:17275:44694 2:N:0:ACTATGCA
CACGAGCTACTCCCCAACTATCCCTATTAATCATTACGGCGACTCTAGAAACCAACAAAATAGAACTGCACGTCCTATTTTATTATGCCATGCTAATGTATTTGGGCATAGGCCTGCTTTGAACACTCTAATTTTCTCAAGGTAAACGTCCTGGTTCCCCAACACACCCAGTAAAGGGCATACTGGCTCACCAAGAAAGAGAACACGCCCAGACAGTACACACTGTGAGGTGGACTGCCCAGCCACATTCGAAGTTCAACTACGAGCTTTTTAACTGCAACAACTTTAATATACGCTATTGGAGCTGGAATTACCGCAGCTGCTGGCACCAGACTTGCCCTCCAA
+
BDDDDIHIIEHHHHHFHHHIIHHIIIIIIIHIIIIIIIIIIH?HHHIIIHHHIHIIIIFHIIFHIIIHHHIHIIIHFHEHHIIEHIGIIHIIGIIGHIIHHFHEHIIHHIIIHIIIIHIIHHIIIIIHHIIIIIIIIIHIIHFHIIIIIIIIIHHFIIIIHHIIIIIHIHIHIHIIIIIIIHGIIIIIHIIIIIHHFHIHHIHIHIIHIIIIIIIIIIIIIIIIIIII<IIIHIIHHHHHIIHFIIIHGIIHIIIIIIIIIIIIHIIIIIIIIIIIIIIIHHHIIIIHHHIHCIIIIIIIIIIIIIIIIIIIIHIIIIIIHHH?IIIIIIIIIIHIIIIHAADDD
@HISEQ:969:HM2KJBCX2:2:1102:6152:46616 2:N:0:ACTATGCA
CACGAGCTACTCCCCAACTATCCCTATTAATCATTACGGGGATCCTAGAAACCAACGAAATAGAATCAGTCCGTCCTATTTCATTATTCCATGCTAAGGTATTCAGACGTTAGCCTGCTTTAAACACTCTAATTTTTTCAAAGTAACAGTCCTGATTTCCCAACACACCAAATAAATGGCATAAAAGTTCCTCAGAAGGTAGAGATTTATCTCACCAGTGCAGACAATTAAGCCTGACCAATGGGTAAACCCCGAAGTTCAACTACGAGCTTTTTAACTGCAACAACTTTAATATACGCTATTGGAGCTGGAATTACCGCGGCTGCTGGCACCAGACTTGCCCTCCAA
+
D@@D@CCCEHEFGHII=GECF@DC11F?1<<11<11<G@//CC@CF?1<<FGH?E<@10CH?HHI?@EH<FHHGEC0<C1F?FHF?F@1<1CF1<1<<?FF@CGFE8FCCC8<<H:EFC?FDB8IHHGAGC6D?@HEG@6DFHH?GAE20BHIHF<DGC?F<8GCDFHHGC.IHGDAIFHFEHC?CGEFEGC0IHEIH@IHHFHGF0EHHGFFD1GIIHGHFFFFFHFHEG@@HGHFHECHC@HFD<ECF?=CHFEHG?@HHH@HGGIIIIHECEHIHHHHHIIHIIHEIIHHG=IIIHGHGEGHH@HHEIHIHHIGIIIIHHIIHHHEHGIHHGCHEHHCCIDDADD
@HISEQ:969:HM2KJBCX2:2:1102:6314:46550 2:N:0:ACTATGCA
CACGAGCTACTCCCCAACTATCCCTATTAATCATTACGTCAATCCTAGAAACCAACAAAATAGGATCAAACGTCCTATTTCATTATTCCATGCTAATGTATTCAAGCGTTAGCCTGCTTTAAACACTCTAATTTTTTCAAAGTAACAGTCCTGTTTCCCTGCAACACCAAATTAATGACATTACAGTTCTTCAAGAAGGAGGAACCAGTAAAGCCAGTACATACCAGAGGCACGACCAACTTACTAATCCCGAAATTCAACTACGAGCTTTTTAACTGCAACAACTTTAATATACGCTATTGGAGCTGGAATTACCGCGGCTGCTGGCACCAGACTTGCCCTCCAA
+
DDDDDIIIIIIIIIIIIIIIIIIIIIIIIIIHIIIIIIIIIIIIIIIIIIIIIIIIIIIIIIHIIIIIIIIIIIHIIIIIIIIIIIIIIIIIIIIIIIIIIIIIIHIIIIIIHIIHIIIIIIIIIIIHIHHHIIIIIIIIIIIIIIIIIIIIIIIIIIIIHIIIIIHIIIIIIIIIIIIIIIIIIIIIHIIIIIIIIIIIIIIHIHIIIIIIIIIIIIIIIIIIIIIII2IIIIIIIIIIIIIHHIIIIIIIIIIIIIIIIIIIIIIIIIIIIIIIIIIIIIIIIIIIIIIIIIIIIIIIIIIIIIIIIIIIIIIIIIIIIIIIIIIIIIIIIIIIIIIIIDDDDD
@HISEQ:969:HM2KJBCX2:2:1102:1293:46802 2:N:0:ACTATGCA
CACGAGCTACTCCCCAACTATCCCTATTAATCATTACGTCGATCCTAGAAACCAACAAAATAGAATCAAACGTCCTATTTCATTATTCCATGCTAATGTATTCAAGCGTGAGCCTGCTTTAAACACTCTAATTTTTTCGAAGTAACAGTCCTGATTCCCCACAACACCAAATAAATGACATCATGGTTCGTCAGAAGGGAGAAACCAACAATACCAGTACGTACCGAGGCACGACCGACATGATGGTCCCGAAATTCAACTACGAGCTTTTAAACTGCAGCAACTTTAATATACGCTATTGGAGCTGGAATTACCGCGGCTGCTGGCACCAGACTTGCCCTCCAA
+
DDDDDHIIIHIIIIIIHIIIHIIIIHHIHGHIIIIIIHHIIIIIIIIIIHIIIIIIGIHIIIHHIIIIIIIHD@GHIHHHIIIGIHHIIIHHHHHIIHHHGIHHIIIIIHHIIIIIIIIIHIHIIIIIIIIIIIHIIHIIIIIIIIIIIIIIHHIIIHIIIHIHIIIIIIIHHIIIHIIIIIIIIIIIIIIIIIIIIIIIIIIIIIIIIIIIHIIHIIIIIIIIIIHIIIIIIHIGIIIIIIHDIIIIGIIIIIIIIIIIHEIIIIIIIIIIIIIIIIIIIHIIIIIHIIIIIGIIIIIIIIIIIIIIIIIIIIIIIIIIIIIIIIIIIIIIIIIIIIIIDDDD@
@HISEQ:969:HM2KJBCX2:2:1102:19568:47053 2:N:0:ACTATGCA
CACGAGCTACTCCCCAACTATCCCTATTAATCATTACGTCAATCCTAGAAACCAACAAAATAGGATCGAACGTCCTATTTCATTATTCCATGCTAATGTATTCAAGCGTTAGCCTGCTTTAAACACTCTAATTTTTTCAAAGTAACAGTCCTGTTTCCCTGCAACACCAAATTAATGGCATTACAGTTCTTCAGAAAGGAGGAATCAGCGAAGCCAGTGCATACCAGTGGCACGACCAACCTGCTGACCCCGAAATTCAACTACGAGCTTTTTAACTGCAACAACTTTAATATACGCTATTGGAGCTGGAATTACCGCGGCTGCTGGCACCAGACTTGCCCTC
+
B@DD@HHFHIHIIIIIIIIHIIIIIIIIIIIIIIIIIIIIIIIHIIIIIIIIIIIIIIIIIIHIIIIIIIHIHIIIIIIIHIIIIIIIHIGIIIIIHIHIIIHHIIIIIIIIHIIHIIIIIIIHIIIIIIIIIIIIIIIIIIIIIIIIIIIIIIIIIIIIHIIIHHFIIIIIIIHIHIIIIIIIIIHHIIIIIIIIIIIIHIIIHIIIIIIIIIIIHHHIIIIIIIIIHIHII=IIIIIIHH<IIIIIIIIIIIIIHIIIIIIIIIIIIIIIIIIIIIIIIIIIIIIHIIHIIIIIIIIIIIIIIIIIIIIIIIIIIIIIIIIIIIIIIIIIIIIIIIDDDDD
@HISEQ:969:HM2KJBCX2:2:1102:8781:48095 2:N:0:ACTATGCA
CACGAGCTACTCCCCAACTATCCCTATTAATCATTACGGTGGTCCTAGAAACCAACAAAATAGAACCACAACGTCCTATTCTATTATTCCATGCTAATCTATTCAAGCAATAGCCCACTTTAAACACTCTAATTTTTTCAAGGTAATGGTCCTGGCTCCCCAACACACCCAATAAAGGACATGCTGGCTCACCAGAAGGAAGACCCGACAGCAGACAGTACTCGCCAAAGACGGACCGCCCGGCCAGGCCTAAAATTCAACTACGAGCTTTTTAACTGCAACAACTTTAATATACGCTATTGGAGCTGGAATTACCGCGGCTGCTGGCACCAGACTTGCCCTCCAA
+
DDDDDDHIHIIIIIHHIIIIIHIIHIIIIHHHH?GEHHIHIIHIIIIIIIIIIIIIIIHIIIIIHIIHIIIIIHHHHGICHIGEEHIIIIIIIHIHIGIIHIHIIIIIIIIIHIIIIIIHGHGHHGGCGHIHHGIHGHIIIIHIHIHIIIIIHFEHHHIIIHCIIHHIIIIHHIHCHIIIIIIIIIIIHIHHIIIIEIIIHIHHIIIIIIIIIIIIHIIIIIIIIIHIHHFHIHIIIIIIIIIIHIIIIIIIIIIHIIIIIIIIIIIIIIIIIIHIIIIIIHHEIIIFIIIIIHIIIHIIIIIHIIIIIIIIIIIIIIIIIIIIIIIIIIIIIHIIIIIIIDDDDD
@HISEQ:969:HM2KJBCX2:2:1102:10381:49661 2:N:0:ACTATGCA
CACGAGCTACTCCCCAACTATCCCTATTAATCATTACGTCGATCCTAGAAACCAACAAAATAGAATCAAACGTCCTATTTCATTATTCCATGCTAATGTATTCAAGCGTGAGCCTGCTTTAAACACTCTAATTTTTTCAAAGTAACAGTCCTGATTCCCCACAACACCAAATAAATGACATCATGATTCGTCAGAAGGGAGAAACCAACAATGCCAGTACGTACCTAGGCACGACCGACATGACGGTCCCGAAATTCAACTACGAGCTTTTTAACTGCAGCAACTTTAATATACGCTATTGGAGCTGGAATTACCGCGGCTGCTGGCACCAGACTTGCCCTCCAA
+
DDDCDIIIIIIGHIIIIIIIIIIIIIIIIIIIIIIIIIIIHIIIIIIIIIIIIIIIHHHHHIIHHIIIIIIIIIIIIHIIIIIIIIIIHIIGIIIGIIIIIIIIIIHIIIIIIIIIIIIIIIGHIIIIIIHHIIIIIIIHIIIIIIIIIIIIIHIIIHIIIIIIIFHIIIIIIHHIIIIIIIIIIHIIIIIIIIIIIIIIIIIIIGIIIHHIIIIIIIIIIIIIIIIIIIIIIIIIIIIGIIHEIIIIIIIIIIIHHIIIIHIIHGH?EIIHIIIIIIIHIIIIIIIIIIIIIIIIIIIIIIIIIIIIIIIIIIIIIIIIIIIIIIIIIIIIIIIIIIIIDDDDD
@HISEQ:969:HM2KJBCX2:2:1102:19023:49522 2:N:0:ACTATGCA
CACGAGCTACTCCCCAACTATCCCTATTAATCATTACATCGATCCTAGAAACCAACAAAATAGAATCGGATGTCCTATTTCATTATTCCATGCTAATGTATTCAAGCGTGAGCCTGCTTTAAACACTCTAATTTTTTCAAGGTAACAGTCCTAATTCCCCGTGACACCAAATTAATGGCATTACGGTTCTTTAGAAGGTGAGAAATCAATAATATCAGTACATACCAACGGCATGACCGATACATTGATCCCGAAATTCAACTACGAGCTTTTTAACTGCAACAACTTTAATATACGCTATTGGAGCTGGAATTACCGCGGCTGCTGGCACCAGACTTGCCCTCCAA
+
DDDDDIIIIIIIIIIIIIIIIIIIIIIIGHIIIIIIGIIIIGHHIIIHIIIIIIIIHHIHIEHGIIIIIGIIIIGIIIIIIIIIHHIHIIIIIIIIIIIIHHHIIHHIIIIIIHIIIIIIIIIIIIIIHIIIIIIIIIHIIIIIIIIIIIIIHIIIIIIIIIHIGIIIIIHIIIIIIIIIIIIIIIIIGIIIIIIIIIIIIIIIIHIIIIIIHIIIIHIIIIIIIIIIII=IIIIIIIIIIIIIIFIIIIIIIIIIIIIIIIIIIIIIIIIIIIIIIIIIIIIIIIIIIIIIIIIIIIHIIIIIIIIIIHIIIIIIIIIIIIIIIIIHIIIIIIIIIIIIIIDDDDD
@HISEQ:969:HM2KJBCX2:2:1102:4753:50014 2:N:0:ACTATGCA
CACGAGCTACTCCCCAACTATCCCTATTAATCATTACGTCGATCCTAGAAACCAACAAAATAGAATCAAACGTCCTATTTCGTTATTCCATGCTAATGTATTCAAGCGTGAGCCTGCTAAACACTCTAATTTTTTCAAAGTAACAGTCCTGATTCCCCATGACACCAAATTAATGACATCATGGTTCGTCAGAAGGTAGGAATCAATAATACCAGTACGTACAATAGCACGACCAATAAATTGATCCCGAAATTCAACTACGAGCTTTTTAACTGCAACAACTTTAATATACGCTATTGGAGCTGGAATTACCGCGGCTGCTGGCACCAGACTTGCCCTCCAA
+
DDDDDHIIIIIIIHIIIIIIIIIIIIIIIIIIIIIIIIIIIIIIIIIIHIIIIIIIIIIIIIIIIIIIIIIIIIIIIIIIIIIIIIIIIIHIIIIIHHIIIIIHIHIIIIIHHIHHGHIIIGHIIIIIHIIIIIIIIIIIIIIIIIIIIIIIIIIIIIIIIIIIIIIIIIIIIIIIIIIIIIIIIIIIIIIIIIIIIIIIIIIIIIIIIIHIIIIIIIIIIIIIIIIIIIIIIIIIIIIIHGIIIIIIIIIIIIIIIIIIIIIIIIIIIIIIIIIIIIIIIIIIHIIIIIIIIIIIIIIIIIIIIIIIIIIIIIIIIIIIIIIIIIIIIIIIIIIIIIDDDDD
@HISEQ:969:HM2KJBCX2:2:1102:11388:49938 2:N:0:ACTATGCA
CACGAGCTACTCCCCAACTATCCCTATTAATCATTACGTCAATCCTAGAAACCAACAAAATAGGATCAACGTCCTATTTCATTATTCCATGCTAATGTATTCAAGCGCGAGCCTGCTTTAAACACTCTAATTTTTTCAAAGTAACAGTCCTGATTCCCCGCCACACCAAATTAATGACATGATGGTTCGTCAGAAGGTAGGAACCAGTAACACCAGTACGTACCTAAGGCACGACCAACGTACTGATCCCGAAATTCAACTACGAGCTTTTTAACTGCAACAACTTTAATATACGCTATTGGAGCTGGAATTACCGCGGCTGCTGGCACCAGACTTGCCCTCCAA
+
DDDDDIHIIIHIIIIIIIGHIIIIIIIIIIIIIIIIIIIIIIIIIIHIIIIIHIIHHHIIIIEH?GHIIIICHHHIIHFHIIIIIGHIIHIIIIIIIIIHHHHIHHHGHGHEHIIHIIIIHIIIHIEHHHIIIIHHHIHIHHIIGIIHIIIIIHHIIIIIIIIIIIIIHIIIIIIHEIIIIHIIIIIIIIIIIIIIIIIHIIIIIIIIIIIIIIIIIHHIIIIIIIIIIIIIIIHIIIIIIIHIIIIIIIIIIIIIIGIIIHIIIIIIIIIIIHIIIIIIIIIIIIIIHIHHHIIIIIIIIIIIIIIIIIIIIIIIIIIIIIIIIIIIIIIIIHIIIIIIDDDDD
@HISEQ:969:HM2KJBCX2:2:1102:17508:50236 2:N:0:ACTATGCA
CACGAGCTACTCCCCAACTATCCCTATTAATCATTACGGTGATCCTAGAAACCAACGAAATAGAATCAGTCCGTCCTATTTCATTATTCCATGCTAATGTATTCAGACGATAGTCTGCTTTAAACACTCTAATTTTTTCAAAGTAACAGTCCTGATTTCCCATCACACCAAATAAATGGCATGAAAGTTCCTCAGAAGGTAGAGATCCATCTCACCAGTGCAGACAATTAAGCCTGACCAATGGGTAGACCCCGAAGTTCAACTACGAGCTTTTTAACTGCAACAACTTTAATATACGCTATTGGAGCTGGAATTACCGCGGCTGCTGGCACCAGACTTGCCCTCCAA
+
DDDDDIIIIIIIIIIIIIIIIIIIIIIIIIIIIIIIIHHIIIIHIIIIHIIIIIIIIGHHHHHHIHIIIIIIHIIIIIIIIHHIIHIIIIIIHIHHIIIIIIIIIIIHIIIIIIIHIIIIIIIIIHIIIIIIIIIIIIIHIIHHIIIIIIIIIIIIIIIIIIHIIIIGIIIIIIHIIIIIIIIIIIIIIIIIHIIIIIIIIIIIIIIIIIIIIIIIIIIIIIIIHIIIIIIIIIIIIHIIIIIHIHFIIIIIIIIIIIIIIIIIIIIIIIIIIIIIIIIIIIIIIIIIHHHIIIIIIIIIIIIIIIIIIIIIIIIIIIIIIIIIIIIIIIIIIIIIIIIIIIIDDDDD
@HISEQ:969:HM2KJBCX2:2:1102:8104:51177 2:N:0:ACTATGCA
CACGAGCTACTCCCCAACTATCCCTATTAATCATTACGTCGATCCTAGAAACCAACAAAATAGAATCAAACGTCCTATTTCATTATTCCATGCTAATGTATTCAAGCGTGAGCCTGCTTTAAACACTCTAATTTTTTCAAAGTAACAGTCCTGATTCCTCACAACACCAAATAAATGACATCATGGTTCGTCAGAAGGGAGAAACCGACGATGCCAGTACGTACCGAGGCACGACCAACATGATGGTCCCGAAATTCAACTACGAGCTTTTTAACTGCAGCAACTTTAATATACGCTATTGGAGCTGGAATTACCGCGGCTGCTGGCACCAGACTTGCCCTCCAA
+
DDDDDIIIIIIIIIIIIIIIIIIIIIIIIIIIIIIIIIIIIIIIIIHIGIIHIIIIIIIIIIHHHHIIIIIHHIHIIIIIIIIIIIIHHIIIGGHIIIIIIIIIIHIIIIIIIIIIIIIIHIIIIIIIIIIIIIIIIIIIHIIIIIIIIIIIIIIHIIIHIIHIHHIIIIIIIIIIIIIIIIIIIIIHFIIIIIIIIIIIIIIIIIIIIIIIIIIIIIIII=IIIIIIIIIIIIIIIIIIIIHGIIIIIIIIIIIIIIIIIHIIIIIIIIIIIIIIIIIIIIIIIIIIGIIIIIIIIIIHIIIIIIIIIIIIIIIIIIIIIIIIIIIIIIIIIIIIIIIIDDDDD
@HISEQ:969:HM2KJBCX2:2:1102:4390:51686 2:N:0:ACTATGCA
CACGAGCTACTCCCCAACTATCCCTATTAATCATTACGGTGATCCTAGAAACCAACAAAATAGAATCATGCCGTCCTATTTTATTATTCCATGCTAATGTATTCAAGCAAAATGCCTGCTTTAAACACTCTAATTTTTTCAAAGTAAAGGTCCTGGTTCCCCGCGACACCCAATTAAGGGCATCGCGGTTCTCCAGAAGGTGAGAAATTGACTACACCAGTTCATACCCCTTAAGGCACGACCGATGTGTCAATCCCGAAATTCAACTACGAGCTTTTTAACTGCAACAACTTTAATATACGCTATTGGAGCTGGAATTACCGCGGCTGCTGGCACCAGACTTGCCCTCCAA
+
DCDDDIIIIIIIIIIIIIIIIIIIIIIIIIIIIIIIIIIIIIIIIIIIIIIIIIIIIHHIIGHHIIIIHHHGHHHHHIIIIIIIIIIIIIIIGEHHHIIHIFIIIIHHHHIHIIHIIIIIHHIGIIIIIIIHIIIHHHIIIIIIHIIIIIIIIHHHHHIIIIIIIIIIIIIIHIIIIHIIIIIIIHIIIIHIIIIIIIIHIIIIIIIIIIIIIIIIIIIIHIIIIIIIIIIIIIIIIIIIIIIIIIIIIIHIHIIIHIIIIIIHIIIIIIIIIIIIIIIIIIIIIIIIHGIHIIIIIHIIIIIIIIGIIIIIIIIIIIIIIIIIIIHIIIIIIIIIIIIIIIIIIIIDDDDC
@HISEQ:969:HM2KJBCX2:2:1102:16221:51651 2:N:0:ACTATGCA
CACGAGCTACTCCCCAACTATCCCTATTAATCATTACGGTGATCCTAGAAACCAACAAAATAGAACCATGCCGTCCTATTCTATTATTCCATGCTAATGTATTCGAGCAGAAATGCCTGCTTTAAACACTCTAATTTTTTCAAGGTAAAGGTCCTGGATCCGCAAGACACCCAATTAAGGACATCAAGTTTCTCCAGAAGGTGAGAAATCAACAGCGACAGTTCATACCCCTTAAGGCATGACCATCACGTCAATCCCGAAATTCAACTACGAGCTTTTTAACTGCAACAACTTTAATATACGCTATTGGAGCTGGAATTACCGCGGCTGCTGGCACCAGACTTGCCCTCCAA
+
DBDDDIIIIIIHIIIIIIIIIIHHIIIIIIIIIIIIIHCHIIIIIIIIIIIIIIGIHHIHHIHIIIHIIIIIIHHIIHIIIIGIIIIIHIIIIGIICH?GCDGIHIHGHHIIIHHIHHIHHHHHGHIIIIIIIFHIHHHHIIHHHHIHHIIIGHIIIHHIIIIHHHHIIIIHHIHEIIIIIIIIHIIIHHFHFIIIIIGIIIHIHIIHHIIIIIIHHIIHIHIIIIIIIIIHHHIIHIIIIIIIHIGIIHHFIHHGHIIIIIIIIHHHIIHHHGHHIIIIIHHHHIIIIIIIIHIIIIIIIIIHHIIIIIIIIIIIIIIIIIIIIIIIIIIIIIIIIIIIIIIIHIIIDDDDD
@HISEQ:969:HM2KJBCX2:2:1102:9928:52500 2:N:0:ACTATGCA
CACGAGCTACTCCCCAACTATCCCTATTAATCATTACGGTGATCCTAGAAACCAACAAAATAGAACCATGCCGTCCTATTCTATTATTCCATGCTAATGTATTCGAGCAAAATGCCTGCTTTAAACACTCTAATTTTTTCAAGGTAAAGGTCCTGGTTCCACATGACACCCAATTAAGGACATCATGCTTCTCCAGAAGGTGAGAAATCAACTGCGACAGTTCATACCCCTTAAGGCACGACCATCACGTCAATCCCGAAATTCAACTACGAGCTTTTTAACTGCAACAACTTTAATATACGCTATTGGAGCTGGAATTACCGCGGCTGCTGGCACCAGACTTGCCCTCCAA
+
DDDDDIIIIIIIHIHIIIIIIIIHIGIHIIIGIGIIIIIIIHHHIIIIHIIIIIII@EHIIIHFHIGIIHHGHHIIHICGHFIIIGH?FHIHFHHHIHHFCFHHHIIIHIIIIIIGIIIIIHIIHIHIIIHHIIIIIIIIHIIIIIIIIHIHIIIIIIIHIIIIIHIHGIIIIIIIHIIIIIHHIIIIIIIIIIIIIIIIIHHIIIIIIIIHIIIIIIIIIIIIIIIIIIIIIHIIIIIIIIIIGIHHIHHIHIHIIHIHHIIIIIIIHIIHIIIIIIIIIIIIIIIIGIIIIIIIIIIHIIIIIIIIIIIIIIIIIIIIIIIIIIIIHIIHIIIIIIIIIIIIIIIDDDDD
@HISEQ:969:HM2KJBCX2:2:1102:16309:51256 2:N:0:ACTATGCA
CACGAGCTACTCCCCAACTATCCCTATTAATCATTACGTCGATCCTAGAAACCAACAAAATAGAATCAAACGTCCTATTTCGTTATTCCATGCTAATGTATTCAAGCGTGAGCCTGCTTTAAACACTCTAATTTTTTCAAAGTAACAGTCCTGATTCCCCATGACACCAAATTAATGACATCATGGTTCGTCAGAAGGTAGGAATCAATAATACCAGTTCGTACAATAGCACGACCAATAAATTGATCCCGAAATTCAACTACGAGCTTTTTAACTGCAACAACTTTAATATACGCTATTGGAGCTGGAATTACCGCGGCTGCTGGCACCAGACTTGCCCTCCAA
+
DBDDDIIIIIGIIIIIHIIIIIIIIIIIIIIIGGHHIIIIIDHIIIHEHHHHHHEHIIIIIHIIIIIIIIIIIHHHHIFHIHIIHIIHIIHHEHEHIGIHIIHIIIIIIIIHHHIIIHIIIIIHIIHIHIHHHHIIIIIHIIIIIIIIHIIHHIIIGIHIHHHIIIHIIIIIHIHIIIIIHHHIIIHIIHHIIHIHIHGHHHIIIIIIIIIIHIIIIIHIIIIIIIIIIIIIIIIIIHIIIHIHIIHIHH@HIIHHIHIIIIIIIIIGIIIIIIHIHIIIIIIHGGFIIIIIIIIHIIIIHGIIIIIIIIIIIIIIIIIIIIIIIIIIIIIIIHIIIHIHDDDDD
@HISEQ:969:HM2KJBCX2:2:1102:17334:52593 2:N:0:ACTATGCA
CACGAGCTACTCCCCAACTATCCCTATTAATCATTACGGTGATCCTAGAAACCAACAAAATAGAACCATGCCGTCCTATTCTATTATTCCATGCTAATGTATTCGAGCAAAATGCCTGCTTTAAACACTCCAATTTTTTCAAGGTAAAGGTCCTGGTTCCACATGACACCCAATTAAGGACATCATGCTTCTCCAGAAGGTGAGAAATCAACTGCGACAGTTCATACCCCTTAAGGCACGACCATCACGTCAATCCCGAAATTCAACTACGAGCTTTTTAACTGCAACAACTTTAATATACGCTATTGGAGCTGGAATTACCGCGGCTGCTGGCACCAGACTTGCCCTCCAA
+
DDDDDIIIIIIIIIIIIIIIIIIIIIIIIIIIIIIIIIHIIIIIIIIIIIIIIIIIIIIIIHHEHIIIIIIIIIHIIIIHHHIIIIHIIIIIHHIIIIIIHHIIIIIIHHHIHIIIIIIIIIIIIIIHHGHIIHIIHIIIHIIIIHIIIIIIIIIIIIIHIHIIIIIHHIIIIIHIIIIIIIIIIIIIIIIIGIHIIIIIIIIIIIIIIHIIIIIIIIIIIIIIIIIIIIIIIIIIIIIIIIHIIIFIIIHIIIIHIIIGIIIIIIIIHIIHIIIIIIIIIIIIIIIIIIIIIIIIIIIIIIIIIIIIIIIIIIIIIIIIIIIIIIIIIIIIIIIIIIIIIIIIIIIDDDDD
@HISEQ:969:HM2KJBCX2:2:1102:14686:52589 2:N:0:ACTATGCA
CACGAGCTACTCCCCAACTATCCCTATTAATCATTACGTCGATCCTAGAAACCAACAAAATAGGTTCGATCGTCCTATTTCGTTATTCCATGCTAATGTATTCAAGCGCGAGCCTGCTTTAAGCACTCTAATTTTTTCAAAGTAACAGTCCTGTTTCCCCGCAACAACAAATTAATGCCATCACGGTTCTACAAGAGGGAGGGACCAGTGAGGCCAGTGCATACCAGTGGCACGACCGACCTACTGGCCCCGAAATTCAACTACGAGCTTTTTAACTGCAACAACTTTAATATACGCTATTGGAGCTGGAATTACCGCGGCTGCTGGCACCAGACTTGCCCTCCAA
+
DDDDDIIIIIIIIIIHIIIIIIIIIIIIIIIIIIIIIIIIIIIIHIGIIIIIIEHHIIIHIHHIHHIIHHHIHHIIIIIIGHHIIIIIEHIIIIIGHHIIHHHHHHIIIIIIIIIHIHIIIIHIHIIIIIIIIIIIHHIHIIIIIIIIIIIIHHIHHHIIIIIIIIIIIIIIIIIIIIIIIIIIIIIIIIIHHIIHIIIIIIIIIIIIIIIIHHHIIIIIIIIIIIIIHIIIIIIIIIIHIIHGEIHGGHIIIIIIIIIIIIIIIIIIIIIIIIIIIIIIIIIIIIIIIIIIIIIIIIIIIIIIIIIIIIIIIIIIIIIIIIIIIIIIIIIIIHHEHHIIIDDDDD
@HISEQ:969:HM2KJBCX2:2:1102:15509:53653 2:N:0:ACTATGCA
CACGAGCTACTCCCCAACTATCCCTATTAATCATTACGTCAATCCTAGAAACCAACAAAATAGGATCAACGTCCTATTTCATTATTCCATGCTAATGTATTCAAGCGCGAGCCTGCTTTAAACACTCTAATTTTTTCAAAGTAACAGTCCTGATTCCCCACCACACCAAATTAATGACATGATGGTTCGTCAGAAGGTAGAAATCAGTAACACCAGTACGTACCGAAGGCACGACCAGCGTACTAATCCCAAAATTCAACTACGAGCTTTTTAACTGCAACAACTTTAATATACGCTATTGGAGCTGGAATTACCGCGGCTGCTGGCACCAGACTTGCC
+
DDDDDIIIIIIIIIIIIHIIIIIIIIIIIIHIIIIIIIIIIIIIIIIIIIIIIIIIIHHIHIHHIHIIIIIEHIIIIHIGIHHIIHHIIIIIIIIIIIIIIIIIIIIHHIIIIIIIIIIIIHHIIIIIIHIIGHIIIIIHHIIIIIIIIIIIIIIIIIIIIIHHHHHIIIIHHIHIHIHIHIIHIIIIIIIIIIIIIIIIIIIIIIIIIIIIIIIIIIIIIIIIIIIIIIIIIIIIHHIIIIIIIIIIHIIIIIHHIIIIHIIIIIIIIIIIIIIIIIIIHIIIIIIIIIIIHIIHHHHIIIIIIIIIHIIIIIIIIIIIIIIIIIIIIIIIHIDDDDD
@HISEQ:969:HM2KJBCX2:2:1102:20622:53636 2:N:0:ACTATGCA
CACGAGCTACTCCCAACTATCCCTATTAATCATTACGGTGGTCCTAGAAACCAACAAAATAGAACCACAACGTCCTATTCTATTATTCCATGCTAATCTATTCAAGCAATAGCCCGCTTTAAACACTCTAATTTTTTCAAGGTAATGGTCCTGGCTCCCCAACACACCCAATAAAGGACATGCTGGCTCACCAGAAGGAAGACCCGACAGCAGACAGTACTCGCCAAAGACGGACCGCCCGGCCAGGCCTAAAATTCAACTACGAGCTTTTTAACTGCAACAACTTTAATATACGCTATTGGAGCTGGAATTACCGCGGCTGCTGGCACCAGACTTGCCCTCCAA
+
DDDDDIIIIIIIIIIIIIIIIIIIIIIIIIIIIIIIIIIIHIIIIIIIIIIIIIIIIIIIIIIIIIIIIHIHHHHIIIIIIIIIIIIIIIHHHIIIHHHIIDGIIIIHIIIHHHHGIIHHIHHHIHHHHEHIIIIIIIIIIIIIIIIHHIHHIHHHGHIHIIIHIIIIIIGHFGHIIIIIIHIHHIHHHHHIIIIIIHHIHGHIIIIIHIGIIIIHIIIIIIIIIHGIHGIIIIIIIIIIIIIHIIIIIIIIIIIIIIIIIHIIIIIIIIIIIHIIIIIIIIIIIIIIIIIIIIIIIIIIIIIIIIIIIIIIIIIIIIIIIIIIIIIIIIIIIIIIIIIHDDDDD
@HISEQ:969:HM2KJBCX2:2:1102:6913:53955 2:N:0:ACTATGCA
CACGAGCTACTCCCCAACTATCCCTATTAATCATTACTTCAGTCCTAGAAACCAACAAAATAGAACCAAAGTCCTATTCCATTATTCCATGCTAATATATTCAAGCAAACATGCCTGCTTTAAACACTCTAATTTTTTCAAAGTAAAAGTCTTGGATCCCTAGCGCACTCAATTAAGAGCACACTAGTTCCCCAAAAGGAAAAGCCCAAAGTTGCAGTACAAACCTTACGGTTGACGGCAACTATAAGCCCAAAATTCAACTACGAGCTTTTTAACTGCAACAACTTTAATATACGCTATTGGAGCTGGAATTACCGCGGCTGCTGGCACCAGACTTGCCCTCCAA
+
DDDABHHIHIIIIIIGHHHIIIIGHIIIIHIGHHIIIIHFHIHHIIIIGIIIIIIIIIIGHIEHHFEFIIGHHHHHIIHIIIIHIIIIIHHHIIIHIIIIHIHHHIHIIIIIIHEHIHIIHHHHHHHFIIIIIHIIIIHGHGIHHHIIHHHHGHHHIIIHGHHHHHHIHIHIIIIIHIHGIGIIIIHHHIIDIIHHGHIIIIIIHHHIIIIHHFHIIIIIIIIIHIHIIIIIIIHHIIIIHHIHHIIIIIIIIIIIIIHHIIIIIHIIIIIIIIIIIIIIIIIIIIHEIIIIIHHIIIIIIIIIIIIIIIIIIIIIIIIIIIIIIHIIIIIIIHIIHIIIIDDDDD
@HISEQ:969:HM2KJBCX2:2:1102:8690:54546 2:N:0:ACTATGCA
CACGAGCTACTCCCCAACTATCCCTATTAATCATTACGGTGATCCTAGAAACCAACGAAATAGAATCAGTCCGTCCTATTTCATTATTCCATGCTAATGTATTCAGACGATAGTCTGCTTTAAACACTCTAATTTTTTCAAAGTAACAGTCCTGATTTCCCATCACACCAAATAAATGGCATGAAAGTTCCTCAGAAGGTAGAGATCCATCCTACCAGTGCAGACAATTAAGCCTGACCAATGGGTAGACCCCGAAGTTCAACTACGAGCTTTTTAACTGCAACAACTTTAATATACGCTATTGGAGCTGGAATTACCGCGGCTGCTGGCACCAGACTTGCCCTCCAA
+
DDDDDIIIIIIIIIIIIIIIIIIIIIIIIIIIIIIIIIIIIGIIIIIIIIIIIIIIIHIHIIIIIIIHIIHHIIIIIHIIIIIIIIIIIIIIHIHIIIIIIHHIIIIIIIIIHHHHIIHHHIIIIIIIIIIIIIIIIIIIHIIIIIIIIIIIIIHIIIIIHIIHIIIIIIIIIIIIIHIIIIIIIIHIIIIHIIIIIIIIIIIIIIIIIHIIIIIIIIIIIIHIIIIIIIIIIIIIIIIIIIIIHHHIIIIIIHIIIIIIIIIIIIIIIIIIIIIIIIIIIIIIIIIIIIIIIIIIIIIIIIIIIIIIIIHIIIIIIIIIIIIIIIIIIIIIIIIHIIIIIIIDDDDD
@HISEQ:969:HM2KJBCX2:2:1102:11383:54735 2:N:0:ACTATGCA
CACGAGCTACTCCCCAACTATCCCTATTAATCATTACGGTGATCCTAGAAACCAACAAAATAGAACCATGCCGTCCTATTCTATTATTCCATGCTAATGTATTCGAGCAAAAATGCCTGCTTTAAACACTCTAATTTTTTCAAGGTAAAGGTCCTGGATCCGCAAGACACCCAATAAAGGACATCAAGTTTCTCCAGAAGGTGAGAAATCAACAGTGACAGTTCATACCCCTTAAGGCATGACCATCACGTCAATCCCGAAATTCAACTACGAGCTTTTTAACTGCAACAACTTTAATATACGCTATTGGAGCTGGAATTACCGCGGCTGCTGGCACCAGACTTGCCCTCCAA
+
DBDDDIGHIHFEHCHHEHGHHIIIII?HHIIH1GGHIIHHEEHHIIHHHHHHHGHIHCCGHHCH@HHEHHHHH0?EHHEHHHHHHIFFHHHFHEEHIIFGG@FHHHIHHIIIHHHHIHHHIIHGHHHHHHHHHHHIHFIIIHHHHHGHIIHEGFIIHHIGIIHIIIIIIIIIIIIHHHHHHHHHHHIIHIHIHHIIHHIIIIHIIIIHIIIIIIIIHHIIIIIHHIIIIHIIHIIIIIIIHGIIIIIHHGGCIHHIHIIIHHIIIHHHHHIIIIIIIIIIIIIIIIIHIIIIIIIIIIIIIIIIIIIIIIIIIIIIIIIIIIIIHIIIIIIIIHIIIIIIIIIIIIIIDDDDD
@HISEQ:969:HM2KJBCX2:2:1102:6468:55250 2:N:0:ACTATGCA
CACGAGCTACTCCCCAACTATCCCTATTAATCATTACGTCAATCCTAGAAACCAACAAAATAGGATCAAACGTCCTATTTCATTATTCCATGCTAATGTATTCAAGCGTTAGCCTGCTTTAAACACTCTAATTTTTTCAAAGTAACAGTCCTGTTTCCCTGCAACACCAAATTAATGGCATTACAGTTCTTCAGAAAGGAGGAATCAGCGAAGCCAGTACATACCAGTGGCACGACCAACCTGCTGACCCCGAAATTCAACTACGAGCTTTTTAACTGCAACAACTTTAATATACGCTATTGGAGCTGGAATTACCGCGGCTGCTGGCACCAGACTTGCCCTCCAA
+
?BB?DC?CGHIFIEGFEEHIIICCFFHHHGIGHHEHHH<GHHHIIIIEEHFHHH?GCCCEFHHECEGHH?F0<C@@@@11<CCHH@<FHI@@FEHEHHGHGHHCH?1CHHGGHHIHGDFBD?EGCEFDHEEIHHHHGIGIIHHHGHH@H?EIGDCHHIIIIHE@HH@GFCHHIHGHHIHEGCFFEHFHEEEIIHHEIIIHIHEGHHDIHHHIIIIIIIIGHHIIIHEG?>FCC<EHC<D<1CE<<CEHC<CF@IIHHG1GEHHHCCGIIIHHFHFEFIIHHHCCD@CIH@HHFHDHHHGHEHEEEEIIIHEEHHHCHECEIHEIHFCHGHGD<<HEHHHEHDBB@@
@HISEQ:969:HM2KJBCX2:2:1102:11289:56324 2:N:0:ACTATGCA
CACGAGCTACTCCCCAACTATCCCTATTAATCATTACATCGATCCTAGAAACCAACAAAATAGAATCGGATGTCCTATTTCATTATTCCATGCTAATGTATTCAAGCGTGAGCCTGCTTTAAACACTCTAATTTTTTCAAGGTAACAGTCCTAATTCCCCGTGACACCAAATTAATGGCATTACGGTTCTTTAGAAGGTGAGAAATCAATAATATCAGTACATACCAACGGCATGACCGAAACATTGATCCCGAAATTCAACTACGAGCTTTTTAACTGCAACAACTTTAATATACGCTATTGGAGCTGGAATTACCGCGGCTGCTGGCACCAGACTTCCCCTCCAA
+
DDDDDIHIIIIIIHIIIIIHIIIIIIIIIIIIIIIIIIIIIHIIIIIIIIIIIIIIIIIIIIIIIIIIHHHHHIHIIHIIIHIIHIIIIIIIIHIIIIIIIIIIIIIIIIIIIIIIIIIIIHIHIIIIIIIIIIIHIIIHIHIIIIIIIGIIIIIIIIIIIIIIIIIIIIIIIIIIIIIIIHIIIIIIIIIIIIIIIIIIIIIIIIIIIIIIIIIIIIIIHIIII<IIIIIIIIIIIIIIIIIIHHIIHIIIIIIIIIIIIIIIIIIIIIIIIIIIIIIIIIHIIIIIIIIIIIIIIIIIIIIIIIHIIIIIIIIIIIIIIIIIIIIIIIIIIIIIIIIIIIDDDDD
@HISEQ:969:HM2KJBCX2:2:1102:5041:56339 2:N:0:ACTATGCA
CACGAGCTACTCCCCAACTATCCCTATTAATCATTACGGTGGTCCTAGAAACCAACAAAATAGAACCATGCGTCCTATTTCATTATTCCATGCTAATGTATTCAGGCAATAGCCTGCTTTAAGCACTCTAATTTTTTCAAGGTAACAGTCCTGCTTCCCCAACGCACCAAATTAATGGCATGCTGGTTATTCAGAAGGTAGGAATCCATCACGCCAGTACAGACCCAAAAGCCCGACCAACGGATAAATCCCGAAATTCAACTACGAGCTTTTTAACTGCAACAACTTTAATATACGCTATTGGAGCTGGAATTACCGCGGCTGCTGGCACCAGACTTGCCCTCCAA
+
DDDDCIIIIIIIIIIHIHIIIIIHIIIIIIIIIIIIIGHIIIIIIIIIIIIIIGIIHIIIIIGHIIFHHIHIEHIIGHIIIGIHIHHIHHHHHHIIIIIIIIIIIIIIIIIIIIIIHIIIIIIIIIIIIIIIIIHHIIIIIIHIIIHHIIIIIHEHHIIHHHHIIIIIIIIIIHIHIIIIIHHIIIIIIIIIIIIIIIIHIIIIIHIIIIIIIIIIIIHIIIIIIIIIIIIIIIHEIIIHIIHIHDIIIIIIIIIIIIIHIIIIIIIIIIIIIIIIIIIIIIIIIIIIIIIIIIHIIIIIIIIIIIIIIIIIIIIIIIIIIIIIIIIIIIIIIIIIIIIIIIDDDDD
@HISEQ:969:HM2KJBCX2:2:1102:18178:56311 2:N:0:ACTATGCA
CACGAGCTACTCCCAACTATCCCTATTAATCATTACGTCGATCCTAGAAACCAACAAAATAGAATCAAACGTCCTATTTCATTATTCCATGCTAATGTATTCAAGCGTACGCCTGCTTTAAACACTCTAATTTTTTCAAAGTAACAGTCCTGATTCCCCACGACACCAAATTAATGACATCGCGGTTCTTCAGAAGGTAGGAACCAATAATGCCAGTACGTACCGAAGCACGACCAACAATTCGATCCCGATATTCAACTACGAGCTTTTTAACTGCAACAACTTTAATATACGCTATTGGAGCTGGAATTACCGCGGCTGCTGGCACCAGACTTGCCCTCCAA
+
DDDDDHIIIHIFIHGHIIIIEHHHIIIHHHHIHIIHGHHGHHIHIIIIGHIGIIIHIGHHHHI@GHIGIICHHIIHHIIIIFGHHEEEHHHCGHFHHHIHHIHIIIHHIHHHHIHHHHIHHIIHHHIIIIIIIIHHHIHHHHGHIHIHFHGFHHIHIIIHIHHHHIIHHIHGIIIIIIIHIIIIIIIIIIHIHGHHIIIIIIIIIIHIIHGHEIIIIIIIHIIIIIHGGIIIIIIIIIIIHEGIHDIHIIIIIIIIIIHIIHGIIIIIIIIIIIIIIIIHIIIHIIIIIIIHHIIIIIIIIIIIIIIIIIHIIIIIIIIIIIIIIIIIIIIIIIIHHHHBCCDD
@HISEQ:969:HM2KJBCX2:2:1102:3137:56846 2:N:0:ACTATGCA
CACGAGCTACTCCCCAACTATCCCTATTAATCATTACGGTGGTCCTAGAAACCAACAAAATAGAACCACAACGTCCTATTCTATTATTCCATGCTAATCTATTCAAGCAATAGCCCGCTTTAAACACTCTAATTTTTTCAAGGTAATGGTCCTGGCTCCCCAACACACCCAATAAAGGACATACTGGTTCACCAGAAGGAAGACCCGACAGCAGACAGTACTCGCCAAAGACGGACCGCCCGGCCAGGCCTAAAATTCAACTACGAGCTTTTTAACCGCAACAACTTTAATATACGCTATTGGAGCTGGAATTACCGCGGCTGCTGGC
+
@DD0BEHHHHHHGHCCGEG@HGHHHCHHGCGHIEEHIEFGCHGHIEFEEHCFHEHHH1F?CHHHHIEHHIHIDHHIHHCE@GE?E@GEEHHHHF@FHHHHHDGHFHHHHGHEHHIIHHH@<CDC?F?HIIHHHIIHHHHHHHIHHGGHHFFHHHEE1<CHHEGCDHEHIHEHHCGIHHHFHHCIIHHHHHHGHHFIHHDGCG0HGGHIHG@?EHFEHH@IHHHF<HCIHHHHHHIIIIHHIHEHIHHHHCCHIIIIHGHG@EDHHGEHHFFHHHHHDGC1HECEHFEHGGCHHHHEIIIHFHEHCHHHHHCHIHHHHDHHIHIDDADD
@HISEQ:969:HM2KJBCX2:2:1102:8394:56518 2:N:0:ACTATGCA
CACGAGCTACTCCCAACTATCCCTATTAATCATTACGTCGATCCTAGAAACCAACAAAATAGGAGATCAAACGTCCTATTTTATTATTCCATGCTAATGTATTCAAGCGCGAGCTTGCTTTAAACACTCTAATTTTTTCAAAGTAACAGTCCTGATTCCCCGCCACACCAACTAAATAGCATAACGGTTCATCAGAAGGGAGGAATCAGTGACACCGAAGGTACGACCAGCTTACTGATCCCGAAATTCAACTACGAGCTTTTTAACTGCAACAACTTTAATATACGCTATTGGAGCTGGAATTACCGCGGCTGCTGGCACCAGACTTGCCCTCCAA
+
DDDDDIIIIIIIIIIHHIIIIIIIIIHIHIIIIIIIIHGHIIIIHIIIIIIIIIIIIIIIIHHEHEHIHHHGIIIIHHHHIIIIIIIIIIIIIIIHHIIIIIIIIIIHIIIIIHIIIIIIIIHIIHIIIIIIIIIIHHIIIIIIIIIIHIIIHIIIIIHHHIHHIHHIIIIHIHIIIIIIIIIIIIIHIIIIIIHIIIIIIIIIIIIIIIIIIIIIIIIIIIIIIIIHIIIIIIHHIIIIIIIIIHIHHHIIIHIIIIIIHIIIHHHGIIIIIIIHIIIHIIIIIIIIIIIHIIIIIIIIIIIIIIIIIIIIIIIIIIIIIIIIHGHIIIIIDDDDD
@HISEQ:969:HM2KJBCX2:2:1102:16042:56923 2:N:0:ACTATGCA
CACGAGCTACTCCCCAACTATCCCTATTAATCATTACGTCAATCCTAGAAACCAACAAAATAGGATCAACGTCCTATTTCATTATTCCATGCTAATGTATTCAAGCGCGAGCCTGCTTTAAACACTCTAATTTTTTCAAAGTAACAGTCCTGATTCCCCACCACACCAAATTAATGACATGATGGTTCATCAGAAGGTAGAAATCAGTAACACCAGTACGTACCGAAGGCACGACCAGCGTACTAATCCCGAAATTCAACTACGAGCTTTTTAACTGCAACAACTTTAATATACGCTATTGGAGCTGGAATTACCGCGGCTGCTGGCACCAGACTTGCCCTCCAA
+
ADDABHIHIHHHGHH?EHHHIHGHHHHHH?FGHHHHHIHHHHH@CHHHIIGI?HIIIIHGHHGH?EHHHGEHIIIIHHH1<EHHHCC<FHHHHHHHGEHHIGHHHHHCCHHHHHHFFGIHHHHIIIHIHHGHIIEHHGGHHIHIHHHFHHIIEHIIHHIIHGCEFHHHFHHGIIEIIIGHIIHHHHEEGHHIIHHEGIIHHHIEHGFHHIHHHHHIHHIHEIHHHHHEE;<HHHDHHIIIIHHHIHIIIHHHEHHHIIHHHHHHHHHF@HEHGCHIGIIIIIIHGIIHHHECEIHF?GHHHIHHHHHEIIIIIIIHIIHHFIGIHIIIIHHGHIIHHHEH@BDD@
@HISEQ:969:HM2KJBCX2:2:1102:15882:56736 2:N:0:ACTATGCA
CACGAGCTACTCCCCAACTATCCCTATTAATCATTACGTCAATCCTAGAAACCAACAAAATAGGATCAAACGTCCTATTTCATTATTCCATGCTAATGTATTCAAGCGTTAGCCTGCTTTAAACACTCTAATTTTTTCAAAGTAACAGTCCTGTTTCCCTGCAACACCAAATTAATGACATTACAGTTCTTCAAGAAGGAGGAACCAGTAAAGCCAGTACATACCAGAGGCACGACCAACTTACTAATCCCGAAATTCAACTACGAGCTTTTTAACTGCAACAACTTTAATATACGCTATTGGAGCTGGAATTACCGCGGCTGCTGGCACCAGACTTGCCCTCCAA
+
DDDDDIIIIIIIIGIIIIIIIIIIIHHIIIIIIIIIIIIIIIIGIIIIIIIIIIIIIIHHHIHHEHHHHIIIHIIIIIHHIGIIIHHIHIIIHIIIIIIIHIIIIIIHHHIHIIIIIIHIIIIIIIHHIIIIIHHHHIHIIIIIIIIIIIIIIIIHIIIIHIIIIIIIIHIHHIIIIIIIIHIIIIIHIIIIIIIIIIIIHIIIIHIIIIIIHGIIIIIIIHIHHIHIGIIIIIIIIIIIIIIIHIIIIIIIIIIIIIIIIIHIIIIIIIIIIIIIIIIIIIIIIIIHIIHIIIIIIIIIHIIIIIIIIIIIIIIIIIIIIIIIIHIIIIIIIIIIIIIIIDDDDD
@HISEQ:969:HM2KJBCX2:2:1102:17714:57167 2:N:0:ACTATGCA
CACGAGCTACTCCCCAACTATCCCTATTAATCATTACGGTGATCCTAGAAACCAACAAAATAGAACCATGCCGTCCTATTCTATTATTCCATGCTAATGTATTCGAGCAAAAAATGCCTGCTTTAAACACTCTAATTTTTTCAAGGTAAAGGTCCTGGATCCGCAAGACACCCAATAAAGGACATCAAGTTTCTCCAGAAGGTGAGAAATCAACTGTAACAGTTCATACCCCTTAAGGCATGACCATCACGTCAATCCCGAAGTTCAACTACGAGCTTTTTAACTGCAACAACTTTAATATACGCTATTGGAGCTGGAATTACCGCGGCTGCTGGCACCAGACTTGCCCTCCAA
+
DDDCDIIIIIIIIIIIIIIIIIIIIIIIIIIIIIIIIIIIIIIIIIIIGIIGHIIIHIIIIHHIIIHHIHHIIIIIHIHIIIIIIIIIII1CFEHHIGIIIGHHIIHIIIIHHIIIIIIIIIIIIIIIHIIHIIIIIIIIHIHIIIIIHIHIHIIIIIIIIIHHIHIIIIIIIIIIIIIIIIIIIIHIIIIIIIIIIIHIIIIIIIIIIIIIIIIIIIIIIIIIIHIIIIIIIIIIIIIIIIIIIHIIIHIIHIIIIIHIIIIIIIIIIIIIIIIIIIIIIIIIIIIIIIIIIIIIIIIIIIIIIIIIIIIIIIIIIIIIIIIIIIIIIIIIIIIIIIIIIIIIIIIIIDDDDD
@HISEQ:969:HM2KJBCX2:2:1102:15109:57288 2:N:0:ACTATGCA
CACGAGCTACTCCCCAACTATCCCTATTAATCATTACGTCAATCCTAGAAACCAACAAAATAGGATCGAACGTCCTATTTCATTATTCCATGCTAATGTATTCAAGCGTTAGCTTGCTTTAAACACTCTAATTTTTTCAAAGTAACAGTCCAAATTCCCCGCAACACCAAATTAATGGCATTACGGCTCATCAGGAAGGAGGAATCAGTGAGACCAGTACATACCAGAGGCATGACCAACCTACTAACCCCGAAATTCAACTACGAGCTTTTTAACTGCAACAACTTTAATATACGCTATTGGAGCTGGAATTACCGCGGCTGCTGGCACCAGACTTGCCCTCCAA
+
BDDDDHIIHIIIIHIIIIHIIIIIIIIIIIIIIIIHIHIIIIIIIIIIIIIIIIIIHHIIIIIIIIHHIIHIHHIIIIIIHGIHHIHHHHIHGHHIIIIIIHIHIIHIIIIIIIIGIIIHIHHGIIHIIIIIIIIIIHIIIIIHIIIIIIIIIIIIIIIIIIHIIIIIIIIIIIIIIIIIHIIIIIIIHIIIIIIIIIIIIIIIIIIIIIIIIIIIIIIIIIIHIIIIIIIIIIIIIHGHIHHHHIHIIIIIIIIIIIHIIIIIIIIIIIIIIIIIIIIIIIIIIIIIIIIIIIIIIIIIIIIIIIIIIIIIIIIIIIIIIIIIIIIIIIIIIIIHIIIIIDDDDD
@HISEQ:969:HM2KJBCX2:2:1102:6509:58927 2:N:0:ACTATGCA
CACGAGCTACTCCCCAACTATCCCTATTAATCATTACGGTGATCCTAGAAACCAACAAAATAGAACCATGCCGTCCTATTCTATTATTCCATGCTAATGTATTCGAGCAAAAATGCCTGCTTTAAACACTCTAATTTTTTCAAGGTAAAGGTCCTGGATCCGCAAGACACCCAATTAAGGACATCAAGTTTCTCCAGAAGGTGAGAAATCAACAGCGACAGTTCATACCCCTTAAGGCATGACCATCACGTCAATCCCGAAATTCAACTACGAGCTTTTTAACTGCAACAACTTTAATATACGCTATTGGAGCTGGAATTACCGCGGCTGCTGGCACCAGACTTGCCCTCCAA
+
ADDDAIIIIIIIIIIHIIIIIIIIIIIHIIIIIIIIIIIIIIIIIIIIIIHHIIIIIHIHIIHHHIIIIHHHHHIIIIHHIIIIIIHIIIIIFFHHHIHHIHHGIIHHHIIIIHIIIHHHGGHIIIIIHHIIIIIIIIHIIIIIIIHIIIIIHIIIIIIIIHIIIIIIIHIIIIHIIIIIIIIIHIIIIIIIIIIIIIIIIIIIIIIHHIIIIIIIIIIIIIIIIIIIHIIIIIIIGIIIIIIIIIIIIIIHIIIIIIIIIIIIIIIIIHIIIIIIIIIIIIIIIIIIIIIIIIIIIHIIIIIIIIIIIIIIIIIIIIIIIIIIIIIIIHIIIIIIIIIIIIIIIIIIDDDDD
@HISEQ:969:HM2KJBCX2:2:1102:13379:59693 2:N:0:ACTATGCA
CACGAGCTACTCTCCCAACTATCCCTATTAATCATTACGGTGATCCTAGAAACCAACAAAATAGAACCATGCCGTCCTATTCTATTATTCCATGCTAATGTATTCGAGCAAAATGCCTGCTTTAAACACTCTAATTTTTTCAAGGTAAAGGTCCTGGTTCCACATGACACCCAATTAAGGACATCATGCTTCTCCAGAAGGTGAGAAATCAACTGCGACAGTTCATACCCCTTAAGGCACGACCATCACGTCAATCCCGAAATTCAACTACGAGCTTTTTAACTGCAACAACTTTAATATACGCTATTGGAGCTGGAATTACCGCGGCTGCTGGCACCAGACTTGCCCTCCAA
+
DDDDDIIIIIIIIIIIIIIIIIIIIIHIIIIIIHIIIIHIIIGIIIIIHIIIIIIIIIHIIIIIIIIIIIIIIIHDDHIIIIIIIIIIHIIIIIIIIIIIIFHIIIIHIIHIIIIIIIIHIIIIHIIIHIIIIHIIIIIHIIHIHHIIIIIIIIIIIIHIIIIIIIIIIIIIIIIHIHIIIIHIIIIIHIIHHIIIIIIIIHIIHHHHHIIIIIIIIIIIHHIIIIIIIIHHIIIIIIHHIIIIIIIIIIHGIIHIIIIIIIHHIIIIHHIIIIIIIIHIIIIIIIIIIIIHIHIIIIHHHIIIIIIIIIIIIIIIIIIIIIIIIIHIIIIIIIIIIIIIIIIIIIIIDDDDD
@HISEQ:969:HM2KJBCX2:2:1102:17840:59618 2:N:0:ACTATGCA
CACGAGCTACTCCCCAACTATCCCTATTAATCATTACGGTGATCCTAGAAACCAACAAAATAGAACCATGCCGTCCTATTCTATTATTCCATGCTAATGTATTCGAGCAAAATGCCTGCTTTAAACACTCTAATTTTTTCAAGGTAAAGGTCCTGGTTCCACATGACACCCAATTAAGGACATCATGCTTCTCCAGAAGGTGAGAAATCAACTGCGACAGTTCATACCCCTTAAGGCACGACCATCACGTCAATCCCGAAATTCAACTACGAGCTTTTTAACTGCAACAACTTTAATATACGCTATTGGAGCTGGAATTACCGCGGCTGCTGGCACCAGACTTGCCCTCCAA
+
DDDDDIIIIHIIIIIIIIIHHEEHHHHIHHIEHHIHHFHGHHIEHHHIIHFHHHHIHHHIIHEEHHDCGHHHHIDHHIIH?GHIIIIHDCHEH@FHHHIHIFHHEHHIIIIHH?DHGHHIIHGEHIHFF@EIIHHIHHHGEIIIHIIHFHHDIHHIIGIIHIHGIHGIHIIHHHHIIIIHHHHHHHIIIIHHHIIIHIG:EIIIIHIIIHHIHIHEIHIIH6IIIIIGIHHIHHEHHHIIIHFIIHHIIHGHEDDGIIIIHIIIHIHEIIIHHEDDEEIIIIHGIIIIIIIHHHHIIHIIIIIGIIIIIIIIIIIHHHCHDD<DIIIIIIHIIIIIIHHEHHIIIIHDDDDB
@HISEQ:969:HM2KJBCX2:2:1102:6633:60246 2:N:0:ACTATGCA
CACGAGCTACTCCCCAACTATCCCTATTAATCATTACGTCAATCCTAGAAACCAACAAAATAGGATCGAACGTCCTATTTCATTATTCCATGCTAATGTATTCAAGCGTTAGCCTGCTTTAAACACTCTAATTTTTTCAAAGTAACGGTCCTGTTTCCCTGCAACACCAAATTAATGACATTACAGTTCTTCAGAAAGGAGGAATCAGCGAAGCCAGTGCATACCAGTGGCACGACCAACCTGCTGACCCCGAAATTCAACTACGAGCTTTTTAACTGCAACAACTTTAATATACGCTATTGGAGCTGGAATTACCGCGGCTGCTGGCACCAGACTTGCCCTCCAA
+
DDDDDIIIIIIIIIIIIHIIIIIIIIHIIHIHIIIIIIIIIHIIIIIIIIIIIIIIIHHFHGHHHHIHHIIIIIEHCHHIIIIIIHIIIHIIGIIGIIIHIHIIIIIIIIIIIIIIIIIIIHHIIHIHHIIIHIIIIHIIIIIIIIIIIIIIIHIIIIIIIIIIIIHIIIIHIIIIIIIIHHIIIIIHIIIIIIIIIIIIIIIIIIIIIIIIIIIIIIIIIIHHIIIIIIIIIIIIIIIIIIIHDIIIIIIIIIIIIIIIIIIIIIIIIIIIIIHIIIIIIIIHIIIIIIHIGIIIHIIIHIIIIIIIIIIIIIIIIIIIIGIIIIIIIIIIIIIIIIHIIDDDDD
@HISEQ:969:HM2KJBCX2:2:1102:9838:60658 2:N:0:ACTATGCA
CACGAGCTACTCCCCAACTATCCCTATTAATCATTACGGTGATCCTAGAAACCAACAAAATAGAATCATGCCGTCCTATTTTATTATTCCATGCTAATGTATTCAAGCAAAATGCCTGCTTTAAACACTCTAATTTTTTCAAAGTAAAGGTCCTGGTTCCCCGCGACACCCAATTAAGGGCATCGTGGTTCTCCAGAAGGTGAGAAATTGACTACACCAGTTCATACCCCTTAAGGCACGACCGATGTGTCAATCCCGAAATTCAACTACGAGCTTTTTAACTGCAACAACTTTAATATACGCTATTGGAGCTGGAATTACCGCGGCTGCTGGCACCAGACTTGCCCTCCAA
+
0<D@0C/<DHH?GE01<<C1FHCC1<@111<1<<11D<0<111<<D111<@HHG10<11<<F1111<C1111<</<<<1D1<1DG??11111<<F@CG1D1<@6@F@<CHGDHHH?HHCHF@EG@@FHHG6G21B<DGHH@AGHG?IHIHHCHF5EDE?GCIHHFCFGGIHE:HGEH@EEII;HIHGGG/H@H<IIFHE6CHGECC;HHIIHHIHHEEHHIFGEC0IIIHIIIHFFCEHHIHHIFHFIFHFHHIHHH@@HGHHHHEIHCGIIIIFHHIHCCIIIHGFFEIHHFIIIIIIIIIIIHIIIIIHHFHHHIHHHIHIIIHHIHHIHIHCCIIHHGEHHGIIDDD@?
@HISEQ:969:HM2KJBCX2:2:1102:12508:60688 2:N:0:ACTATGCA
CACGAGCTACTCCCCAACTATCCCTATTAATCATTACGGTGGTCCTAGAAACCAACAAAATAGAACCACAACGTCCTATTCTATTATTCCATGCTAATCTATTCAAGCAATAGCCCGCTTTAAACACTCTAATTTTTTCAAGGTAATGGTCCTGGCTCCCCAACACACCCAATTAAGGACATGCTGGTTCACCAGAAGGAAGACCCGACAACAAGACAGTACTCGCCAAAGACGGACCGCCCGGCCAGGCCTAAAATTCAACTACGAGCTTTTTAACTGCAACAACTTTAATATACGCTATTGGAGCTGGAATTACCGCGGCTGCTGGCACCAGACTTGCCCTCCAA
+
BCDDCIHIIIIIIEHHIGEHFHIHHEGHIIIIIIIEHGHHF@CEHHHHHHIHFHIIHEIIIIHIHGIEE1DCEECHHHIHHHIHHIHHIIGHEHCEHHHIIIIIIIIIIIHIGIIIGIHGGFHHIIIIIIIIIIIIFCHHIHHIIIIHIHIHHHHHHHEHIIHIHHHHIIIIHHHHHGIIIHHHHIHIGIIIIIHIIIIHHGHIIIIIIIIIIIHHHIIIIIIIIIIIIIHHIHHHIIIIIHHHDHHHHIHIIHIIHHIHIHIHIHEIIGIHIHHFHIIHGFHGHIIIIHIIIHGIIIHIIHIIIIIHIHIHIHIIIIIIIIIIIIIHIIIIIIHHGIIIIIDDDDD
@HISEQ:969:HM2KJBCX2:2:1102:14713:60950 2:N:0:ACTATGCA
CACGAGCTACTCCCCAACTATCCCTATTAATCATTACGGTGGTCCTAGAAACCAACAAAATAGAATCATCCGTCCTATTTTATTATTCCATGCTAATGTATTCAAGCAAAATGCCTGCTTTAAACACTCTAATTTTTTCAAAGTAAAGGTCCTGGTTCCCCGCGGCACCCAATTAAGGACATCGCGGTTCTCCAGAAGGTGAGAAATTGACTACACCAGTTCATACCCCTTAAGGCACGACCGATGTGTCAATCCCGAAATTCAACTACGAGCTTTTTAACTGCAACAACTTTAATATACGCTATTGGAGCTGGAATTACCGCGGCTGCTGGCACCAGACTTGCCCTCCAA
+
DDDDDIIIHIIIIIIHIIIIIIIIIIIIIIIIIIHIIIIIIIHIIIIIHHIIIHHIIIHIIIICHHIIIIIIIIHHIIIIIIHIIIHHCHHIHGHHIIIHHHHIIIIIIIIIIIIIIIIIIGHHHIIIIIHEHIHIIIIHHIIIIIHIHIIIIIHHEIHHIIIIIIIIIIIHHHHIIIIIIIIIIIIIIIIHIIIIIHIIIIGIIIIIIIIIIIHHIIIIIIIIIIIIIIIIIIII<IIIIIIIIGIIIHIIIIIIIIIIIIIIIIIIIIIIIIIIIIIIIIIIIIHIIIIHIIIIIIIIIIIIIIIIIIIIIIIIIIIIIIIIIIIIIIIIIIIIIIIIIIIIIIDDDDD
@HISEQ:969:HM2KJBCX2:2:1102:6963:61025 2:N:0:ACTATGCA
CACGAGCTACTCCCCAACTATCCCTATTAATCATTACGTCAATCCTAGAAACCAACAAAATAGGATCGAACGTCCTATTTCATTATTCCATGCTAATGTATTCAAGCGTTAGCCTGCTTTAAACACTCTAATTTTTTCAAAGTAACAGTCCTGTTTCCCTGCAACACCAAATTAATGACATTACAGTTCTTCAGAAAGGAGGAATCAGCGAAGCCAGTACATACCAGTGGCACGACCAACCTGCTGACCCCGAAATTCAACTACGAGCTTTTTAACTGCAACAACTTTAATATACGCTATTGGAGCTGGAATTACCGCGGCTGCTGGCACCAGACTTGCCCTCCAA
+
DDDDDDDDHIIEIIIIIIIIIIHIIIGHHIIIIIIIIIIIIHGHIIHGHIIIIIHIICHIHIIGHHHHIIIG@CEHIHHIIHIIIHHHHIFHGIHIIIHHHDHHIHHHIIHEHHHHGHIGIIIIIEEHHHHHHIHHIHGHIIIHHHIHIHHHIIIIHIIIGHHHGHHIHHCFHFEEHHGE@HHEIHEHIEHEHHFGHEEHFFHHHIHFIIIIIIIHHFGGEGGCHHGHIHH<D@5CCEEEHG<1<C<F@?11FHEFEIIHHHHGHHHIHG<<EC<<1IH@GDEDH@CGFFCHCIHHCIHHEHGEEHHGHHE@?E?/DDHIHEIIIHF<1IIGHHHCHHHHED@@BD
@HISEQ:969:HM2KJBCX2:2:1102:7107:61219 2:N:0:ACTATGCA
CACGAGCTACTCCCCAACTATCCCTATTAATCATTACATCGATCCTAGAAACCAACAAAATAGAATCGGATGTCCTATTTCATTATTCCATGCTAATGTATTCAAGCGTGAGCCTGCTTTAAACACTCTAATTTTTTCAAGGTAACAGTCCTAATTCCCCGTGACACCAAATTAATGGCATTACGGTTCTTTAGAAGGTGAGAAATCAATAATATCAGTACATACCAACGGCATGACCGATACATTGATCCCGAAATTCAACTACGAGCTTTTTAACTGCAACAACTTTAATATACGCTATTGGAGCTGGAATTACCGCGGCTGCTGGCACCAGACTTGCCCTCCAA
+
DDDDDIGIIIIIGIIIIIIIIIIIIIIIIIIIIIIIIIIIIIIIIIIIIGIIIIIIFHIIIHHIIIIIHIIIIIIIIIIIIHHIIIIGIHIHIIIIIHIHIHHIIIIIIIIIHIIHIIIIIHIIIIIIIIIIIIHIIHIIIIIIIIIHHIIIIHIHIIIIIIIIIIIHIIIIHIIIIIIIIIIIIIIIIIIIIIIIIIIIIIIIIIIIIIIHIIIIIIIIIIIIIIIIIIIIIIIIIIIIIIIIHIIIIIIIIIIIIHIHHIIIIIIIIIIIIIIHIIIIIIIIIIIIIIIIIIIIIIIIIIIIIIIIIIIIIIIIIIIIIIIIIIIIIIIIIIIIIIIIIIDDDDD
@HISEQ:969:HM2KJBCX2:2:1102:14750:61713 2:N:0:ACTATGCA
CACGAGCTACTCCCCAACTATCCCTATTAATCATTACGGTGGTCCTAGAAACCAACAAAATAGAACCATGCCGTCCTATTCTATTATTCCATGCTAATGTATTCGAGCAAAAATGCCTGCTTTAAACACTCTAATTTTTTCAAGGTAAAGGTCCTGGATCCGCAAGACACCCAATAAAGGACATCAAGTTTCTCCAGAAGGTGAGAAATCAACAGTAACAGTTCATACCCCTTAAGGCATGACCGTCACGTCAATCCCGAAATTCAACTACGAGCTTTTTAACTGCAACAACTTTAATATACGCTATTGGAGCTGGAATTACCGCGGCTGCTGGCACCAGACTTGCCCTCCAA
+
DDDDDIIIIIIIIIIIIIIIIIIIIIIIIHIHIIIIIIIIEHIIIIIIIIHHIHIIIHHIIHGHHIIIIFHHDHHIIIIGIIIHIIIIIIIIIGIGHHIIHHHIIIIIIIIIIIIIIIIIIIIIIIIIIHIHIHIIIIHIIIHIIIIIHHIIIIIIIHHHIIIIIIIIHGHIIIIIIIIIIHIIIIIIIHHIIIIIIIIIIIIIHHIIIIIIIIIIIIIIHIIIIIHIIIHIIIIIIIIIIHIIIIIIIIHGIHHHIHIIIIIIIIIIIIIIIIIIIIIIIIIIIIIIIIIIIIIIIIIIIIIIIIIIIIIIIIIIIIIIIIIIIIIIIIIIIIIIIIIIIIIIIIIIDDDDD
@HISEQ:969:HM2KJBCX2:2:1102:18152:60417 2:N:0:ACTATGCA
CACGAGCTACTCCCCAACTATCCCTATTAATCATTACGTCGATCCTAGAAACCAACAAAATAGAATCAAACGTCCTATTTCATTATTCCATGCTAATGTATTCAAGCGTACGCCTGCTTTAAACACTCTAATTTTTTCAAAGTAACAGTCCTGATTCCCCACGACACCAAATTAATGACATCGCGGTTCTTCAGAAGGTAGGAACCAATAATGCCAGTACGTACCGAAGCACGACCAACAATTCGATCCCGAAATTCAACTACGAGCTTTTTAACTGCAACAACTTTAATATACGCTATTGGAGCTGGAATTACCGCGGCTGCTGGCACCAGACTTGCCCTCCAA
+
BDBBDIHHHII?FIIEHEHIIIHEHHEFFHIEEHFHIIHIIHHIHIIGFHHHHHHHHEHH?HEE@HHIEEHEFGEHHICHE@GHH@FHEHHECEHHIHIHHEHGIIIHHHIHIIIHGHIFHGB@BEHFHHIHEHIIHGH?IIIIHHIHIIIHFHFHHHHHIHHHHIIIIIGHGIIIHIHHHHIIHIIIIIHIIIHHHHIIHIIIIIIIHIIIIIIHHHHIHFIHIHIIHHIIIIHHIIHHCCECIIIDHHIIIHHEIIHHHHHIIIIIHIIIIIIIIIIIIIIIHHHIIHHHIIGIIIIIIIIHHIIIIIIIIHHDIIIIIHIIIIIIIIHHCHHCIIIIDDDDD
@HISEQ:969:HM2KJBCX2:2:1102:15652:61393 2:N:0:ACTATGCA
CACGAGCTACTCCCCAACTATCCCTATTAATCATTACGTCAATCCTAGAAACCAACAAAATAGGATCAAACGTCCTATTTCATTATTCCATGCTAATGTATTCAAGCGTTAGCCTGCTTTAAACACTCTAATTTTTTCAAAGTAACAGTCCTGTTTCCCTGCAACACCAAATTAATGACATTACAATTCTTCAGAAAGGAGGAACCAGCGAGACCAGTACGAACCAAAGGCACGACCAACCTGCTGATCCCGAAATTCAACTACGAGCTTTTTAACTGCAACAACTTTAATATACGCTATTGGAGCTGGAATTACCGCGGCTGCTGGCACCAGACTTGCCCTCCAA
+
DDDADGIIGHHIIIIIIIIIGHHHIIIIIIIIIIHIIIIIIIIIHHIIHIIIGIHIGHFHHHCFHHIHIHIHGEGHIHHHIIIIIIIIEHEHFIHIIIIIIIIIIIIIHIIIHIIIIIIIIIHIIIIIIIGIHIIHHIHGHIIIIHIIHIIIHIIHIHIHHHGIHIIIIIIIIIIIIIIIIIIIHFIHIIIIIIIIIIIIIIIIIIIIIIIHIIIIIIHHHGGFIIIIHHHIIIIIIIIIIIHGDIIIIIIIIHIIIHIIIHIIIIIIIIIIIIHIGIIIIHHIIIIHIIIIIIIIIIIIIIIIIIIIIIIIIIIIIIIIIIIIIHIIIIIIIIIIIIIIIDDDDD
@HISEQ:969:HM2KJBCX2:2:1102:16968:62133 2:N:0:ACTATGCA
CACGAGCTACTCCCCAACTATCCCTATTAATCATTACATCGATCCTAGAAACCAACAAAATAGAATCGGATGTCCTATTTCATTATTCCATGCTAATGTATTCAAGCGTGAGCCTGCTTTAAACACTCTAATTTTTTCAAGGTAACAGTCCTAATTCCCCGTGACACCAAATTAATGGCATTACGGTTCTTTAGAAGGTGAGAAATCAATAATATCAGTACATACCAACGGCATGACCGAAACATTGATCCCGAAATTCAACTACGAGCTTTTTAACTGCAACAACTTTAATATACGCTATTGGAGCTGGAATTACCGCGGCTGCTGGCACCAGACTTGCCCTCCAA
+
DDDDDIIIIIIIIIIIIIIIIHIIIIIIIIIIIIIIIIIIHIIIIGIIIIHIIIIICHHIIHIIHIIHGIHIIIIIIIIIHIIGIHIIIIIIICHIEHHIIIIIIIIIIIIIIIIIIIIIIIIIIIIIIIIIIIIIIIIIIIIIIIIIIHIIIIIIIIHIIHIIIIHIIIIIIIIIIIIHIHHIIIIIIIIIIIIIIIIIIIIIIIIIIHIIIIHIHIIIIIIIIIIIIIIIIIIIIIIIIIHGGDIIIIIIIIIIIIIIIIIIIIIIIIIIIHIHIIIIIIIIIIIIIIIIIIHIIIIIIIIIIIIIIIIIIIIIIIIIIIIIIIIIIIIIIIIIIIIIIIDDDDD
@HISEQ:969:HM2KJBCX2:2:1102:15286:62533 2:N:0:ACTATGCA
CACGAGCTACTCATGCCCAACTATCCCTATTAATCATTACGGTGATCCTAGAAACCAACAAAATAGAACCATGCCGTCCTATTCTATTATTCCATGCTAATGTATTCGAGCAAAAATGCCTGCTTTAAACACTCTAATTTTTTCAAGGTAAAGGTCCTGGATCCGCAAGACACCCAATTAAGGACATCAAGTTTCTCCAGAAGGTGAGAAATCAACAGCGACAGTTCATACCCCTTAAGGCATGACCATCACGTCAATCCCGAAATTCAACTACGAGCTTTTTAACTGCAACAACTTTAATATACGCTATTGGAGCTGGAATTACCGCGGCTGCTGGCACCAGACTTGC
+
ADDDDIIIIIIIIIIIIIIIIIIIHIIIIIIIIIIIIIIIIIIIHHHHHIIIIIIIIIIIIIIIIHIIIIIIIGIGIHIIHHHHHIIIHIIGIHIGIHGHIGHHHIIHIIIIIIIIIIIIIIHGIIIIIIIIIIIIIIIIHIIIIIIIIIIIIIHIIIIIIHHCIIIIIHIIHHHHIIIIIIIIHHIIIIIIIHGIIIIIIIIIIIHHIIIIIHIIIIIIIHI?IIIIHIIHIIIIIHHHIIIIHHHHIGIIIIIIIIIIIIIIIIIIIIIIHHHIIIIHIIIIIGIIIIIGIIIIIIIIIIIIIIIHIIIIIIIIIIIIIIIIIIIIIIIIIIGIIIIIIIIIDDDDD
@HISEQ:969:HM2KJBCX2:2:1102:3297:62972 2:N:0:ACTATGCA
CACGAGCTACTCCCAACTATCCCTATTAATCATTACGGTGATCCTAGAAACCAACGAAATAGAATCAGTCCGTCCTATTTCATTATTCCATGCTAATGTATTCAGACGTTAGCCTGCTTTAAACACTCTAATTTTTTCAAAGTAACAGTCCTGATTTCCAATCACACCAAATTAATGACATGAAAGTTCCTCAGAAGGTAGAGATTTATCTCACCAGTACAGACAATTAAGCCTGACCAATGGGTAAACCCCGAAGTTCAACTACGAGCTTTTTAACTGCAACAACTTTAATATACGCTATTGGAGCTGGAATTACCGCGGCTGCTGGCACCAGACTTGCCCTCAA
+
DDDDDIIIHIFHIGIIIIGHHEEEFGHIIEHGIEHICGHIIIIGEHHIHEIHIIHHEHGHHHHHHIIHHHIIG1CH?GFC@HHHIIIHHIIHIIHIHHIHHHHHHHHHGGFEFHFHICIHEHIIIEHFEHIHHIHHHHHEIHHIIIHHIIIIHIIHIIIGIHIIGHHIIIIIIIIIIIIIIIIIIIIIIIIIIIIIIHIIIIIIIIIIIIIIIIIIIHHIIIIIIHHEIIIIIHIHIIIIHIHHHIHIIIIIIIIIIIIIIIIIIIIIIIIIIIIIIIIHIIIIIIIHHIIIIIIIIIIIIIIIIIIIIIIIIIIHIIIIIIIIIIIIIIIIIIIIIIIIIDDDDD
@HISEQ:969:HM2KJBCX2:2:1102:9345:63151 2:N:0:ACTATGCA
CACGAGCTACTCCCCAACTATCCCTATTAATCATTACGGCTCTCCTAGAAACCAACAAAATAGGAGCGCCGTCCTATTCTATTATTCCATGCTAATGTATTCGAGCAAAGGCCTGCTTTGAACACTCTAATTTTTTCAAAGTAAAAGTCCTGCTTCCCGAACACACCCAGTGAAGGGCATGCCGTTCCGCAGAAGGAAAGGCCCGGCCGAACCAGTGCACGCGGTGAGGCGGACCGGTCAGCCAGGCCCAAGGTTCAACTACGAGCTTTTTAACTGCAACAACTTTAATATACGCTATTGGAGCTGGAATTACCGCGGCTGCTGGCACCAGACTTGCCCTCCAA
+
DDDDDIIIIIIIIIIIIIIIIIIIIIIIIIIIIIIIIIIIIIIIIIIIIIIIIIIIIIIIIIEHHHIHIIIIIIHHIIIIIHHHHHIIIIHIIGIIIIIIIHHHIIIIIIIIIIIIIIHIIIIHIIIIIIIIIIIHIIHHIIIIIIIIIIIIIIHIIIIIIIIIIIIIIIIIIIIIIIIIIIIIIIIIIIIIIIIIIIIIIIIIIIIIIIIIIIIIIIIIIIIIIIIIIIIH?IIIIIIIIIHIIIIIHIIIIIIHIIIIIIIIIIIIIIIIHIIIIIIIIIIIIIIIIIIHIIIIIIIIIIIIIIIIIIIIIIIIIIIIIIIIIIIIIIIIIIIIIIIDDDDD
@HISEQ:969:HM2KJBCX2:2:1102:20868:61867 2:N:0:ACTATGCA
CACGAGCTACTCCCCAACTATCCCTATTAATCATTACAACGGTCCTAGAAACCAACAAAGTAGAATCGTTATCCTATTCTATTATTCCATGCTAATGTATTCTGGCATATGCCTGCTTTAAACACTCTAATTTTTTCAAGGTAAAGGTCTTGGCTCCGAGCAACACCCAATAAAGGGCATTACCCTTCCCCAAGCGGTGAGGCCCAACCGCCCAGTACTCGTTACAAGAACGGACCAACCGGCCAAACCCAAAATTCAACTACGAGCTTTTTAACTGCAACAACTTTAATATACGCTATTGGAGCTGGAATTACCGCGGCTGCTGGCACCAGGCTTGCCCTCCAA
+
DDD?DHHHIH1F<D@1DEG1<CGF@@GHIG1F1FHCHEHHDH@0<G@CCEFHHFEHHCF?FC1FC1<G<F@F1C11CFFEE<GGHH1<1DH?1D1HGGE&1<0F@FF<HECEHCIHEG@BFGHFC11EH@>1E@HCHEDGBFEHFHEF@DHG?5<HEFCH@EEB0IIH;FCHHGGE@HFBEAEGH?@6GHE@DC:HFEHEHHHDDHIIHHHIIHHHHDHEGEEFD<B@D</?GCEIHHFECFGBFCCC/:<FC<1EG?HG=C@D11@@HHHHHGCHHH@HEHHIHHCG@HFCIHE?HEEEEEFIHFGH@D1CCCEE/HGC<<1HFC1FHGD<111EGC<H@DDB@
@HISEQ:969:HM2KJBCX2:2:1102:5630:63498 2:N:0:ACTATGCA
CACGAGCTACTCCCCAACTATCCCTATTAATCATTACGGTGATCCTAGAAACCAACAAAATAGAACCATGCCGTCCTATTCTATTATTCCATGCTAATGTATTCGAGCAAAAATGCCTGCTTTAAACACTCTAATTTTTTCAAGGTAAAGGTCCTGGATCCGCAAGACACCCAATTAAGGACATCAAGTTTCTCCAGAAGGTGAGAAATCAACAGCGACAGTTCATACCCCTTAAGGCATGACCATCACGTCAATCCCGAAATTCAACTACGAGCTTTTTAACTGCAACAACTTTAATATACGCTATTGGAGCTGGAATTACCGCGGCTGCTGGCACCAGACTTGCCCTCCAA
+
DDDDDIIIIIIHIIIIIIIIIIIIHIIIIIIIHIIIIGIIIIIIIIIIIIIIIIIIIIIIIGHIIIIGHHHIIHIHHIIIIIIIIIIIIIIGEHIHIIIIIHIHIIIIIIIIIIIHIIIIHHHIIIIIHIIIIIHHIIIIIIIIIIIIIHIIIIIIIIHIIIIIIIIIIIIIHHHHIIIIIIIIIIIIIHHIIIIIIHIIIIIIHIIIIIIIIIIIIIIIIIIIIIIIIIIIIIIIIIIIHIIIIIIHIIHEIIIIIIIIIIIIIIIHHEHIIIIIIIIIIHIIIIIIIIIIIIIIIIIIIIIIIIIIIIIIIIIIIIIIIIIIIIIIIIIIIIIHIIIIIIIIIHIIDDDDD
@HISEQ:969:HM2KJBCX2:2:1102:18139:63087 2:N:0:ACTATGCA
CACGAGCTACTCCCCAACTATCCCTATTAATCATTACTTCAGTCCTAGAAACCAACAAAATAGAACCAAAGTCCTATATTATTATTCCATGCTAATGTATTCAACGCGTAAGCCTGCTTTAAACACTCTAATTTTTTCAAAGTAAAAGATCTAGATCACACGCACCCCTCCGAGTTAACGGCAGGTACGGTTATCTAGAAGGATGGGTGACTTGTACCGGCACACACTCCCCCGAAAGGGAGCGGACTAGCACAGTCAACCAGAAATCCAACTACGAGCTTTTTAACTGCAACAACTTTAATATACGCTACTGGAGCTGGAATTACCGCGGCTGCTGGCACCAGACTTGCCCTCCAA
+
DDDCDIIIIIIIIIIIIIIIIIFHIIIIIHIIIIIIIIIIIIIIIIIIFIHIIHIIIIIIIIIHHIIIIGHHIIIIIIIHIIIIIIIIHIIIIHIGHHECHCGHIGHIIIHHHHIHIIIIIIIHHHHIIEHHIHIHIIIIHHHIIIIIIIHIHIIIIHIIIGHHIIHHIIIIIIHIIHHIHFHIIIIIIIIIHEHHIHHIIIIIHIHHIIIIIIHHHIIIIHIIIHHIIHHIIIIIIIIIIIIIIIIIIIIIIIIIIIIIIIIIIIHIIIIIIIIIIIIIIIIIIIIIIIIIIIIIIHHIIIIIIIIIIIIIIIIIIIIIIIIIIIIIIIIIIIIIIIIIIIIIIIIIIIIIDDDDD
@HISEQ:969:HM2KJBCX2:2:1102:1280:62516 2:N:0:ACTATGCA
CACGAGCTACTCCCCAACTATCCCTATTAATCATTACAGCGGTCCTAGAAACCAACAAAATAGAACCGATGTCCTATTCTATTATTCCATGCTAATGTATTCGAGCAAAGGCCTGCTTTGAACACTCTAATTTTTTCAAGGTAAAAGTCCTGGTTCCCCACGACACCCAGTAAAGGGCATCGGGTTTCCCAGAAGGAAAGACCCGACCGAATCCGTACGCTCGATTAGGAGGACAGATCAGCCAGGTCCAAGGTTCAACTACGAGCTTTTTAACGGCAACAACTTTAATATACGCTATTGGAGCTGGAATTACCGCGGCTGCTGGCACCAGACTTGCCCTCCAA
+
DDADACDHIIIIFHHIHICGHHIIHIIIIIHHHFHHIICH/CH?EHIEHIIIHEHIIGHIIIEEHHIHIHHHIIHHE@HHIIII1FHHIIHIHHHIHHHFHHHIIIIIFGHIIHHHHHHHHHHHIIIHHHHIIHIIIIGHGFHHHHIIIIHHBHEHHIHHHHHIHIIHHFEIIIIIGHHHHIHHHEHHCHGIHFIIIHEHHHHIHHIHHIHHHHIHIIIHHHIIIHGIHFHHCFHHGHEIHHEHEFC1FHHIHIGIIIHIIHG@IHGCHHEGCCGIIIIIHHIHIIH@IG@EDIHIIIIHIHHHIIIHHHDIHHIHHIIIIIIIHIIIHEIHFHIHGHH@DD@B
@HISEQ:969:HM2KJBCX2:2:1102:21159:63687 2:N:0:ACTATGCA
CACGAGCTACTCCCCAACTATCCCTATTAATCATTACGGTGATCCTAGAAACCAACAAAATAGAATCATGCCGTCCTATTTTATTATTCCATGCTAATGTATTCAAGCAAAATGCCTGCTTTAAACACTCTAATTTTTTCAAAGTAAAGGTCCTGGTTCCCCGCGACACCCAATTAAGGGCATCGCGGTTCTCCAGAAGGTGAGAAATTGACTACACCAGTTCATGCCCCTTAAGGCACGACCGATGTGTCAATCCCGAAATTCAACTACGAGCTTTTTAACTGCAACAACTTTAATATACGCTATTGGAGCTGGAATTACCGCGGCTGCTGGCACCAGACTTGCCCTCCAA
+
@BDBBHHHHHHHG?HHHHIIHIHGIHHIIHHCGF@FFHHHHHGEIEHIIHHCGHH=HGHHHHHIIHGIGHHHD0<C=G1D?GGFHHEHHEGCC<@CHFFHHHHHGG@HFHHHEHHEHHIGHHHHIHHHHHHHIHHHIIGI@FHIHCHIGEEEGGE1FHHEEH<HHHHHIIHIIHHFGEFHEDHDHHEHH=HHIIIIIIIFIIHHHEGHHHHIIIHEI<EGIIIIHIIIHIIIIIIIHH<EEIIIHFHIIHFIHIIHHIGHHIIIIIIIIIHHHIIIHHIHEIIIIHGHH@IIHHIHIHHHIHIHHIIIIHIIIIIIIIIIIIIIIIIIIIIIIIIIIIHHIIIIIIIDDDDB
@HISEQ:969:HM2KJBCX2:2:1102:19043:64000 2:N:0:ACTATGCA
CACGAGCTACTCCCCAACTATCCCTATTAATCATTACGGTGATCCTAGAAACCAACGAAATAGAATCAGTCCGTCCTATTTCATTATTCCATGCTAATGTATTCAGACGATAGTCTGCTTTAAACACTCTAATTTTTTCAAAGTAACAGTCCTGATTTCCCATCACACCAAATAAATGGCATGAAAGTTCCTCAGAAGGTAGAGATCCATCTCACCAGTGCAGACAATTAAGCCTGACCAATGGGTAGACCCCGAAGTTCAACTACGAGCTTTTTAACTGCAACAACTTTAATATACGCTATTGGAGCTGGAATTACCGCGGCTGCTGGCACCAGACTTGCCCTCCAA
+
DDADBIGIIIIIIIIIIIIIIIIIIIIIIGIHIIIIIIIIIIIIIIIIIIIHIIIIIIGHIIIIGIIHIIIIIIHIIHIIIEHIIHEHIIIIIHIHHIIIIFHIIIIIIIHIIIIIHIIIHIIIIIIIIIIIIIGHIIIIIIIIIIIIIIIIIIIIIIIHIIHIIIIIIIIIIIIHIIIIIIIIGIIIIIHHIIIIIIIIIIIIIIIIHHIIIIIIIIIIIIIIIIIIIIIIIIIIIIIIIIIIHHDIIIIIIIIIIIIIIIIHIIIIIHIIIIIIIIIIIIIIIIIIHIIIIIIIIIIIIIIIIIIIIIIIIIIIIIIIIIHIIIIIIIIIIIIIIIIIIIIDDDDD
@HISEQ:969:HM2KJBCX2:2:1102:7344:64005 2:N:0:ACTATGCA
CACGAGCTACTCCCCAACTATCCCTATTAATCATTACGTCAATCCTAGAAACCAACAAAATAGGATCGAACGTCCTATTTCATTATTCCATGCTAATGTATTCAAGCGTTAGCCTGCTTTAAACACTCTAATTTTTTCAAAGTAACAGTCCTGTTTCCCTGCAACACCAAATTAATGACATTACAGTTCTTCAAGAAGGAGGAATCAGTAAAGCCAGTACACACCATTGGCACGACCAACCTACTGACCCCGAAATTCAACTACGAGCTTTTTAACTGCAACAACTTTAATATACGCTATTGGAGCTGGAATTACCGCGGCTGCTGGCACCAGACTTGCCCTCCAA
+
AADDAHGHIHIGFHHIHIIIIIIIIIIIIIIEHIIIIIIFHGHHHIIIIIHIIIIIIIIEHHGFIIHIH@HDGHIHIIIIHIIHHGIFGHIGHIFFIIIIHIIIIIIIIIHHIHIGIHIIIIHIIIHHIIIIIIIIHEHHIIHIIIIIIIIIHIIIIIIIIIIIIIIIIIIIIIIIIIIIIIIIIIIIIIIIIIIIIIIIIIIIIIIIIIIIIIIIIIIIIIHIIIIIIIIIIIIIIIIIIIHHHIIIIIIIIIIIIIIIIIIIIIIIIIIIIIIIIIIIHIIIIIIIIIIIIIIIIIIIIIIIIIHIIIIIIIIIHIIIIIIIIIIIIIIIIIIIIIGIIDDDDD
@HISEQ:969:HM2KJBCX2:2:1102:18054:64816 2:N:0:ACTATGCA
CACGAGCTACTCCCCAACTATCCCTATTAATCATTACGGTGATCCTAGAAACCAACAAAATAGAATCATGCCGTCCTATTTTATTATTCCATGCTAATGTATTCAAGCAAAATGCCTGCTTTAAACACTCTAATTTTTTCAAAGTAAAGGTCCTGGTTCCCCGCGACACCCAATTAAGGGCATCGCGGTTCTCCAGAAGGTGAGAAATTGACTACACCAGTTCATGCCCCTTAAGGCACGACCGATGTGTCAATCCCGAAATTCAACTACGAGCTTTTTAACTGCAACAACTTTAATATACGCTATTGGAGCTGGAATTACCGCGGCTGCTGGCACCAGACTTGCCCTCCAA
+
DBBDDHHIIIIIIIIHIIIIIIIHIIIIHIIIIIIIIHIIIHIIIIIIIHIIHIIIIHHHHHHEHHIIHHHIHHHIIIIIIIIIHIIIIIIIHGHIIIIIHDHHHIHIHIIIIIIIIIIIIIIHIHHHIIHHHHIIHHHHIHIIHHIIIIIIIIHIIHIIIIIIIIIHHIIIIIIIIIIIIIIIIIIIIIIIIIIIIIIIHIIIIIIIIIIIIIIIIIIIIIIIIHIIIIIHIIIIIIIIIIHIIIIIIIHIIIIIIIIIIIIIIIIIIIIIIIIIIIIIIIIIIIIIIIIIHHIIIIIIIIIIIIIIIIIIIIIIIIIIIIIIIIIIIIIIIIIIIIIIIIIIIIIDDDDD
@HISEQ:969:HM2KJBCX2:2:1102:9107:65754 2:N:0:ACTATGCA
CACGAGCTACTCCCCAACTATCCCTATTAATCATTACGGTGATCCTAGAAACCAACGAAATAGAATCAGTCCGTCCTATTTCATTATTCCATGCTAATGTATTCAGACGTTAGCCTGCTTTAAACACTCTAATTTTTTCAAAGTAACAGTCCTGATTTCCCATCACACCAAATAAATGGCATGAAAGTTCCTCAGAAGGTAGAGATTCATCTCACCAGTGCAGACAATTAAGCCTGACCAATGGGTAGACCCCGAAGTTCAACTACGAGCTTTTTAACTGCAACAACTTTAATATACGCTATTGGAGCTGGAATTACCGCGGCTGCTGGCACCAGACTTGCCCTCCAA
+
DCDADGIIIIIIIIIIIIIIIIIIIIIIIGHIIIIHIIGIIHIIIIIIIIIIIIHIHHIIIGHIHIIIIIIIIHIIIHIIIIIIIIIIIIHIIIIHIIIIIIIIIIHIIIIIIIIIIIIIIIIHIIIIIIHGIHIIIIIIIHIIIIIIHIIIIHIHIHIIIIIIIIIIIIIIIIIIIIIIIIIIHIIIIIIIIIIIIIIIIIIHIIIIIIIIHIIIIIIIIIIIIIIIIIIIIIIIIIIIIIIIHHHIIIIIIIIIIIIIIIIIIIIIIIIIIIIIIIIIIIIIIIIIIIIIIIIIIIIIIIIIIIIIIIIIIIIIIIIIIIIIIIIIIIIIIIIIIIIIIIIDDDDD
@HISEQ:969:HM2KJBCX2:2:1102:19834:66753 2:N:0:ACTATGCA
CACGAGCTACTCTCCAACAATCACTATTAATCATAAAGGTTGTCCTAAAAACCAACAAAATAGAACCACAAAGTCCTATTCTATTATTCTATGCTAATCTATTCAAGCAATAGCCCGCTTTAAACACTCTAATTTTTTCAAGGTAATGGTCCTGGATCCCCAACACACCCAACAAAGGACATGCTGATTCACCAGAAGGAAGACCCGACAGCAGACAGTACTCGCCAAAGACGGACCGCCCGGCCAGGCCTAAAATTCAACTACGAGCTTTTTAACTGCAACAACTTTAATATACGCTATTGGAGCTGGAATTACCGCGGCTGCTGGCACCAGACTTGCCCTCCAC
+
00<00///11<<11<DC<1<1111<<<CF1<<<<1<11<<11<<1F?1<<D00<1011D1<FCHEE1F<DE1111<1<11<11F<D@111<<<G1<@@<1EEEHGD?EEHE8DDD<EGED<CDDCG0HEEEHHF<<ABFDHHBBFHHAA7<2A2<%<HCHHEDB8A.GGFHG>FFA,.DEHHHHEDD;.HHGIIHEE@@HCBH<FHEC<@:F0>D0HFHHCHE?HEHEFEHH<HF?/CDF:/GCCGCEDFIHFCEG?IHIIHHIHFHHGEC@EHHHHF??HHHGC<11E?EHHHHHH?HHHHEIHEIHIHF1IIIIHDCEEGD@EHIHFHEF1<G?HCEHHD@<<0
@HISEQ:969:HM2KJBCX2:2:1102:15176:66272 2:N:0:ACTATGCA
CACGAGCTACTCCCAACTATCCCTATTAATCATTACGGTGATCCTAGAAACCAACAAAATAGAACCATGCCGTCCTATTCTATTATTCCATGCTAATGTATTCGAGCAAAAATGCCTGCTTTAAACACTCTAATTTTTTCAAGGTAAAGGTCCTGGATCCGCAAGACACCCAATAAAGGACATCAAGTTTCTCCAGAAGGTGAGAAATCAACAGTAACAGTTCATACCCCTTAAGGCATGACCATCACGTCAATCCCGAAATTCAACTACGAGCTTTTTAACTGCAACAACTTTAATATACGCTATTGGAGCTGGAATTACCGCGGCTGCTGGCACCAGACTTGCCCTCCAA
+
00<<0<CH?F1F<1D@@<FHIIFHEHIHHHIE1<DHH=H11<C11<<C1D<1<DGHG111<11<CHHE1F1<<CH@CG11C<C<<1FG@1CCGH11C1<C1<F1G@<FGCIHB,IHH5F?6EGCHCE@FACHB<CGHACGA@H@B1EF@5AEHCHDDE?D5HEH8CGDGIHHHECHHEHECGC/FC/G@/HIHHGEEEEHGHG<@GCCFGEHF?GHHF1@HEHHHGEH@@F<G?HHCED>C?FEHHCHEA<@DHE?D<FGEGEH@HGEIHH@GHC1@HHHHIHHIHHHHIHHEGEGC@=IIHHEGFHHFHFCEEHEHCHHHEDIHEIHEEIGIHFGHHHFHHEEHG@?D@B@
@HISEQ:969:HM2KJBCX2:2:1102:14896:67402 2:N:0:ACTATGCA
CACGAGCTACTCCCCAACTATCCCTATTAATCATTACGGTGATCCTAGAAACCAACAAAATAGAACCATGCCGTCCTATTCTATTATTCCATGCTAATGTATTCGAGCAAAAATGCCTGCTTTAAACACTCTAATTTTTTCAAGGTAAAGGTCCTGGATCCGCAAGACACCCAATAAAGGACATCGAGTTTCTCCAGAAGGTGAGAAATCAACAGTAACAGTTCATACCCCTTAAGGCATGACCATCACGTCAATCCCGAAATTCAACTACGAGCTTTTTAACTGCAACAACTTTAATATACGCTATTGGAGCTGGAATTACCGCGGCTGCTGGCACCAGACTTGCCCTCCAA
+
DDDDDIHIIIIIIIIIIIIIIIIIIIIIIIIIIIIIIIIIIIIIIIIIGIIIIIIIIIIIIIHHHIIIIIGIHHIIIIIIIHIIIIIIHIIIEHIIIIIIHFHIHIHIIIIIIIIIIIIIIIIIIIIIIIIIIIIIIIIIIIIIIIIIIIIIIIIIHIIIIIIIIHHIIHIIIIIIIIIIIIIIHIIIIIIIIIIIIIIIIHIIIIIIIIIIIIIIIIIIIIIIIIIIIIIIIIIIIIIIIIIIIIIIIIHFIIIIIIIIIIIIIIIIIIIIIIIIIIIIIIIIIIIIIIIIIIIIIIIIIIIIIIIIIIIIIIIIIIIIIIIIIIIIIIIIIIIIIIIIIIIIIIIIDDDDD
@HISEQ:969:HM2KJBCX2:2:1102:9292:67497 2:N:0:ACTATGCA
CACGAGCTACTCCCCAACTATCCCTATTAATCATTACGGTGATCCTAGAAACCAACGAAATAGAATCAGTCCGTCCTATTTCATTATTCCATGCTAATGTATTCAGACGTTAGCCTGCTTTAAACACTCTAATTTTTTCAAAGTAACAGTCCTGATTTCCCATCACACCAAATAAATGGCATGAAAGTTCCTCAGAAGGTAGAGATTCATCTCACCAGTGCAGACAATTAAGCCTGACCAATGGGTAAACCCCGAAGTTCAACTACGAGCTTTTTAACTGCAACAACTTTAATATACGCTATTGGAGCTGGAATTACCGCGGCTGCTGGCACCAGACTTGCCCTC
+
DDDCDHIIIIIIIIIIIIIIIIIIIIIIIIIIGIIIIIIIIIIIIIIIIIIIIIIIIHIIIHIIIIIIHIIIIIIIIIIIIIIHIIIGHGIIIHIIHIIIIHHIIIIIIIIIIIIIIIIIIHIIIIIIIIIIIIIIIIIIHHIIIIIIIIIIIIIIIIIIIIIIIIIIIIIIIIHIIHHHIIIIHIIIIIIIIIIIIIIIIIIIIIIIIIIIIIIIIIIIIIIIIHHIHIIIIIIIIIIIHIHFHHIIIIIIIIIIIHGIIIIIIIIIIIIIIIIIIIIIIIIIIIHHHHIIIIIIIIIIIIIIIIIIIIIIIIIIIIIIIIIIIIIIIIIIIIIIIIIIDDDDD
@HISEQ:969:HM2KJBCX2:2:1102:8658:66894 2:N:0:ACTATGCA
CACGAGCTACTCCCCAACTATCCCTATTAATCATTACGGTGATCCTAGAAACCAACAAAATAGAACCATGCCGTCCTATTCTATTATTCCATGCTAATGTATTCGAGCAAAAATGCCTGCTTTAAACACTCTAATTTTTTCAAGGTAAAGGTCCTGGATCCGCAAGACACCCAATAAAGGACATCAAGTTTCTCCAGAAGGTGAGAAATCAACAGTAACAGTTCATACCCCTTAAGGCATGACCATCACGTCAATCCCGAAATTCAACTACGAGCTTTTTAACTGCAACAACTTTAATATACGCTATTGGAGCTGGAATTACCGCGGCTGCTGGCACCAGACTTGCCCTCCAA
+
DDBDAHHIIIHIHIIIIIIIHIIIIIIIIIIIIIHIIHIHGCGHIIIIIIIIIIIIIIHIIIIGHIIIIIGGDHDHIIHHIIGHHHHIIIIHGFGHIFHFGFGHHIIIIIIIIGIIIIIHIIHIHHHHHHHHHHHHIHIIIIHIHIIIIHIHHHHIIIIIIIIIIIHHHHFIHHHHHIIIIIIIIIHHHGIIIIHHIIIHIHIIIIIIHIIIIIIIHIIHHIIIIIIIIIIIIIIIIIIHHIIIIIIIIHHFIIHIIIIIIIIHIIIHIIIIIIHHIIIIIIIIIIIIIIIIIIIIIIIIHIIIIIHIIIIIIIIIIIIIIIIIIIIIIIIIIIIIIIIIIIIIIIIIDDDDD
@HISEQ:969:HM2KJBCX2:2:1102:5581:67034 2:N:0:ACTATGCA
CACGAGCTACTCCCCAACTATCCCTATTAATCATTACGTCGATCCTAGAAACCAACAAAATAGAATCAAACGTCCTATTTCATTATTCCATGCTAATGTATTCAAGCGTAAGCCTGCTTTAAACACTCTAATTTTTTCAAAGTAACAGTCCTGATTCCCCACGACACCAAATTAATGACATCGCGGTTCTTCAGAAGGTAGGAACCGATAATGCCAGTGCGTACCGAGGCACGACCAACAATTCGATCCCGAAATTCAACTACGAGCTTTTTAACTGCAACAACTTTAATATACGCTATTGGAGCTGGAATTACCGCGGCTGCTGGCACCAGACTTGCCCTCCAA
+
DDDDDIIIIIIIIIIIIIIIIIIIIIIIIIIIIIIIIIIIIIIIIIIIIIIIIIIIIFGHIIIHIIIIIIIIIIIIIIIIIIIIIIIIHIHIIIIIIIIIIIIIIIIIIIIIHIIIIIIIIIHHIIIIIIHIIIIIIIIIIIIIIHIIHIIIIHIIIIIIIIIIIIIIIIIIIIIIIIIIIIIIIIIIIIIIIIIIIIGIIIIIIIIIIIIIIIIIIIIIIIIIIIIIIIIIIIIIIIIIIHHDIIHIIIIIIIIIIIIIIHIIIIIIIIIIIIIIIIIIIIIIIIIIIIIHHIIIIIIIIIIIIIIIIIIIIIIIIIIIIIIIIIIIIIIIIIIIIIIIDDDDD
@HISEQ:969:HM2KJBCX2:2:1102:3431:69318 2:N:0:ACTATGCA
CACGAGCTACTCCCCAACTATCCCTATTAATCATTACGTCGATCCTAGAAACCAACAAAATAGAATCAAACGTCCTATTTCATTATTCCATGCTAATGTATTCAAGCGTAAGCCTGCTTTAAACACTCTAATTTTTTCAAAGTAACAGTCCTGATTCCCCACGACACCAAATTAATGACATCGCGGTTCTTCAGAAGGTAGGAACCGATAATGCCAGTGCGTACCGAAGCACGACCAACAATTCGATCCCGAAATTCAACTACGAGCTTTTTAACTGCAACAACTTTAATATACGCTATTGGAGCTGGAATTACCGCGGCTGCTGGCACCAGACTTGCCCTCCAA
+
DADDDIIIIIIIHIIHIIIIIIIIIIICHIIIHIIIIIIIIIIIIIIIIIIIIIIIIEHIIIHHIIIIEHHIIIIIHIIIIHIIIIIHIEHIIIIIHFIIIIHHFHIIIIIIHIHHIHHHHGHHHIIIIIIIIIIIIIIIIIIHIHIHHHIHIIHIIHIIHIHHHCGIIIIIHIIIHIIIHIIIIHCHIHHIIIIIIIHIIIIIIIIIIIIHIIHGIIIIIIIIIIIIIIIIIIIIIIIIIHE@IGIIIIHIIIHIIHIIIIIIIIIIIIIHHFIIIIHIIIIIIIHHIIIIIIIIIIIIIIIIIIIIIIIIIIIIIIIIIIIIIIIIIIIIIHIIIHIIDDDDD
@HISEQ:969:HM2KJBCX2:2:1102:20477:68690 2:N:0:ACTATGCA
CACGAGCTACTCCCCAACTATCCCTATTAATCATTACTTCAATTCTAGAAACCAACAAAATAGAACCGAAGTCCTAAATTATTATTCCCAGCTAATGTATTCAAGGCATAAGCCTGCTTTAAACACTCTAATTTTTTCAAAGTAATAGAGCTAGATGGCGACGACAAGCCCAGTAAAGGGTTGTCGCCGTTCTCAAGCAAGATGGTAGACGCGCGCCAGCACACACACTCGTAACCGAGGCGGGCCAGGTGCGTCAAACCAGAAATCCAACTACGAGCTTTTTAACTGCAGCAACTTTAATATACGCTATTGGAGCTGGAATTACCGCGGCTGCTGGCACCAGACTTGCCCTCCAA
+
D0<0<<E/11<11<0D<CC1<CG1F@1CHHEE?GH1<D1<CG1CEEEG@@1DH1C0<CF1DD11<@D?EDH111<<G1F11CC@1CCH11<<C@1<C1CFF<1<1<B1CGHC?CGHE?HEHGEGB@@@F?5CEHHHFIHH@HHHGHHHIIEHHGDGC0CHEHGCDB<7@F@2A9<DEFHHH6E??HDEECG@6HHHFHHE@HCHHEEHFGIHHBGHIHEHIFHFHEB@CD:0D0FGC=DIFFHFGIHFHGIHECIIHG??GIHGCHFCD0E0IHH?@G1?HIGIIGHGIIHEIHEHH@IHIIHIIHHHHGHFHHHEC@HEGCCECHE/HF?HHFFHG@HHHD1<E<CHDEE?D@D<
@HISEQ:969:HM2KJBCX2:2:1102:11385:69039 2:N:0:ACTATGCA
CACGAGCTACTCCCCAACTATCCCTATTAATCATTACGGTGATCCTAGAAACCAACAAAATAGAACCATGCCGTCCTATTCTATTATTCCATGCTAATGTATTCGAGTAAAAATGCCTGCTTTAAACACTCTAATTTTTTCAAGGTAAAGGTCCTGGATCCGCAAGACACCCAATAAAGGACATCAAGTTTCTCCAGAAGGTGAGAAATCAACAGTAACAGTTCATACCCCTTAAGGCATGACCATCACGTCAATCCCGAAATTCAACTACGAGCTTTTTAACTGCAACAACTTTAATATACGCTATTGGAGCTGGAATTACCGCGGCTGCTGGCACCAGACTTGCCCTCCAA
+
DDCDDDHIIIIIIHHHIIIIIIIIIIIIIIIIIIHIIIIIIGHHHIIIIIIHIHIIHIIIHHGEHHIIIEHIHIIIIIIIIIHIHFHHGHIIIIIIIIHHIHGHHIIIIIIIIIIIIIIGIIIIIIIIIIIHHIIIIIIIIIHIIIIIIIHGIIHHHHEHHHEDH@CDHHIIIIHHIHHHHEHHGHIHGIHIIHHIIHHHHHIIHIIHCGIIIHHIGIIHHIIHHHGH<IHIIIIH;HHHGFFIIHHHGGHEFHHDIIHIHIIIIIHEGDHHEIHIIIIIHHIHIIHIIHIHHIIIIGIHGHGHIIIHHIHHIIHIIIHIIIIIIIIIIIIIIHIIIIIIIHIIIIIIDADDD
@HISEQ:969:HM2KJBCX2:2:1102:19858:69646 2:N:0:ACTATGCA
CACGAGCTACTCCCCAACTATCCCTATTAATCATTACGGTGATCCTAGAAACCAACAAAATAGAACCATGCCGTCCTATTCTATTATTCCATGCTAATGTATTCGAGCAAAAATGCCTGCTTTAAACACTCTAATTTTTTCAAGGTAAAGGTCCTGGATCCGCAAGACACCCAATAAAGGACATCAAGTTTCTCCAGAAGGTGAGAAATCAACAGTAACAGTTCATACCCCTTAAGGCATGACCATCACGTCAATCCCGAAATTCAACTACGAGCTTTTTAACTGCAACAACTTTAATATACGCTATTGGAGCTGGAATTACCGCGGCTGCTGGCACCAGACTTGCCCTCCAA
+
<DB@@?EDGHII1?EHEHI@EGHHEHHHIHCC1CCHHIDHEGEGHIEH?1CFH?1GE@F1C<11CEG@GFH@C<EHIGFCHE1CGH@EHEHFCHHHHFEHCD@H@@HHIHH1HFGEHIIHHHIGHHHHIIIICEGHHHIHHIGHIIIIIHHIHHGFEHIIHHEHHDEHHEHIHHHHHIGGGFEEHHG?CGHHHHHHIHIHGF@HIHHGECHGEHIIHHIIHHIIHHIHIIHHGHHHEHIIHEHHHFEGGFDCIIIHHHHIIHCGC@CGDHECHCHHCHHFECG@?IHGHG@F?C1GD1E@DHHEHHHIHHHCHHFHHHHCHHE?C?IIIGHHEHHHIHHIIIIIIIIHDDADB
@HISEQ:969:HM2KJBCX2:2:1102:2095:69666 2:N:0:ACTATGCA
CACGAGCTACTCCCCAACTATCCCTATTAATCATTACGGTGGTCCTAGAAACCAACAAAATAGAACCACAACGTCCTATTCTATTATTCCATGCTAATCTATTCAAGCAATAGCCCGCTTTAAACACTCTAATTTTTTCAAGGTAATGGTCCTGGCTCCCCAACACACCCAATAAAGGACATACTGGTTCACCAGAAGGAAGACCCGACAGCAGACAGTACTCGCCAAAGACGGACCGCCCGGCCAGGCCTAAAATTCAACTACGAGCTTTTTAACTGCAACAACTTTAATATACGCTATTGGAGCTGGAATTACCGCGGCTGCTGGCACCAGACTTGCCCTCCAA
+
DDDDDHHHIEHHHHGHGIGIIIIIHHIIIIIIIIIIIEEH?HIHIIIIIIIIIEHHHCHEHHFCHHIIIHHIHHIICE@<CGHIIHHGHIIFHIIIIIHGIHFHGHEHIIHHHHEGDIHGHHHHHIGGHHHHHIHFHHHHHHECHHHHHHGHHG@EHDHHHHHIIHIIHHFHFGGIHHIHIHHIHHIHHHHHHIHIIIGIIHHECFHHHIGHEEIGIIIHHDIIIIIIIIHHIIIIIHGIHIIHCIHHHCHHIGIIIHIIIHIIHHHGIIIIIIHHIHHIHIIHGIIGIIIIHHIIHHEEGHHIHIIIIIIIIHHHHHIIIIIIHHIIIIIIIHHHIIIHHBADDD
@HISEQ:969:HM2KJBCX2:2:1102:7525:70434 2:N:0:ACTATGCA
CACGAGCTACTCCCCAACTATCCCTATTAATCATTACGTCAATCCTAGAAACCAACAAAATAGGATCGAACGTCCTATTTCATTATTCCATGCTAATGTATTCAAGCGTTAGCTTGCTTTAAACACTCTAATTTTTTCAAAGTAACAGTCCAAATTCCCCGCAACACCAAATTAATGGCATTACGGCTCATCAGGAAGGAGGAATCAGTGAGACCAGTGCATACCGATGGCATGACCAATCTACTAACCCCGAAATTCAACTACGAGCTTTTTAACTGCAACAACTTTAATATACGCTATTGGAGCTGGAATTACCGCGGCTGCTGGCACCAGACTTGCCCTCCAA
+
DDDADIIIIIIIIIIIIIIIIIIIIIIIIIIIIIIIIIIIIIIIIHIIIIIIIIIIHIIIIHHIIIICEHFDHHGHHIFHIIHHIIIIGIICHGIHIIIIIHIIIIIIIIIHIIHIIIIIIIIIIIIHHIIIIIIIIIHHIIIIIIIIIIIIIIIIIIIIIIIIIIIIIIIIIIIIIHIIIIIIHIIIIIIIIIIIIIIIIIIIIIIIIIIIIIIIIIIIIIIIHIIIIIIIIIIIIIIIIIIHHIHIIIIIIIIIIIIIIIIIIIIIIIIIIIIIIIIIIIIIIIIIIIIIIIIIIIIIIIIIIIIIIIIIIIIIIIIIIIIIIIIIIIIIIIIIIIIIIDDDDD
@HISEQ:969:HM2KJBCX2:2:1102:7889:70166 2:N:0:ACTATGCA
CACGAGCTACTCCCAACTATCCCTATTAATCATTACGGTGATCCTAGAAACCAACGAAATAGAATCAGTCCGTCCTATTTCATTATTCCATGCTAATGTATTCAGACGATAGTCTGCTTTAAACACTCTAATTTTTTCAAAGTAACAGTCCTGATTTCCCATCACACCAAATAAATGGCATGAAAGTTCCTCAGAAGGTAGAGATCCATCTCACCAGTGCAGACAATTAAGCCTGACCAATGGGTAGACCCCGAGGTTCAACTACGAGCTTTTTAACTGCAACAACTTTAATATACGCTATTGGAGCTGGAATTACCGCGGCTGCTGGCACCAGACTTGCCCTCCA
+
DDDDDIIIIIIIIIIIIIIIIIIIIIIIIIIIHIHIIIIIIIIIIIIIIIIIIIIIHHIIHHIHIIHHIIIIIIHIHIIIIIIIIHIFHIIHIIHFHIIIIIIIIIIIIIIIIIIIIIIIIIIIIIIHHIIIIIIIIIIIIIIIIIIIIIIIIIIIIIIIIIIIIHIIIIIIHHHIIIIIIIIIIIIIIIIIIIIIIIIIIIIIIIIIGIIIIIIIIIIIIIIIIIIIIIIIIIIIIIIIIIIIHIIIIIIIIIIIIIIIIHIIIIIIIIIIIIIIIIIIIIIIIIIHHIIIIIIIIIIIIIIIIIIIIIIIIIIIIIIIIIIIIIIIIIIIIIIIIIIIIDDDDD
@HISEQ:969:HM2KJBCX2:2:1102:17944:69889 2:N:0:ACTATGCA
CACGAGCTACTCCCCAACTATCCCTATTAATCATTACATCGATCCTAGAAACCAACAAAATAGAATCTGATGTCCTATTTCATTATTCCATGCTAATGTATTCAAGCGTAAGCTTGCTTTAAACACTCTAATTTTTTCAAGGTAACAGTCCTAATTCCCCATAACATCAAATAAATGACATTATGGTTCTTTAGAAGGTGAGAACCAATAAAACCAGTACATACCAAGGCATGACCGATTCCTTGATCCCGAAATTCAACTACGAGCTTTTTAACTGCAACAACTTTAATATACGCTATTGGAGCTGGAATTACCGCGGCTGCTGGCACCAGACTTGCCCTCCA
+
DDDDDIIIIIIIIIIIIIHIIIIIIHIIIIIIIIIIIIIIGIIIIIIIIIIIIIIIIIIIIIHHIFHIFHIIIIIIIIICHHIIIIIIIIIGIIIIIIIIIIIIIIIIIIIIIIIIIIIIHHIIHIIHIIIIIIIIIIIIIHIIIIIIIIIIHIIIIIIIIIIIIIIIIIIIIIIIIIIIIIIIIIIIGIIIIIIIIIIIIIIIIIIIIIIIIIIIIIIIIIIIIIIIIIIIIIIHIIIIIIIIIIIIIIIIIIIIIIIIIIIIIIIIIIIIIIIIIIIIIIIIIIIIIIIIIIIIIIIIIIIIIIIIIIIHIIIIIIIIIIIIIIIIIIIIIIIIIIIDDDDD
@HISEQ:969:HM2KJBCX2:2:1102:8693:70680 2:N:0:ACTATGCA
CACGAGCTACTCCCCAACTATCCCTATTAATCATTACGTCAATCCTAGAAACCAACAAAATAGGATCGAACGTCCTATTTCATTATTCCATGCTAATGTATTCAAGCGTTAGCCTGCTTTAAACACTCTAATTTTTTCAAAGTAACGGTCCTGTTTCCCTGCAACACCAAATTAATGACATTACAGTTCTTCAGAAAGGAGGAATCAGCGAAGCCAGTGCATACCAGTGGCACGACCAACCTGCTGACCCCGAAATTCAACTACGAGCTTTTTAACTGCAACAACTTTAATATACGCTATTGGAGCTGGAATTACCGCGGCTGCTGGCACCAGAC
+
DDDDDIIIIIIIIIIIIIIIIIIIIIIIIIIIIIIIIIIIIIIIIIIIIIIIIIIIIIIFHHHIHIIIIIIIIIIIIIIIIIIIIIIIIIHIIIIIIIIIIGIIIIIIIHIIIIIIIIIIIHIIHIIHIIIIIIIIIIIIIIIIIIIIIIIHIIIIIIIIIIIIIIIIIIIHIIIIIIIIIIIIIIIIIIIIIIIIIIIIHIIIIIIIIIIIHHIIIIIIIIIIIIIIIIIIHHIIIIIIIIIIIIHIIIIIIHIIIIIIIIIHIIIIIIIIIIIIIIIIIIIIIIIIIIIIIIIIIHIHHIIIIIIIIIIIIIIIIIIIIIIIIIIIIIDDDDD
@HISEQ:969:HM2KJBCX2:2:1102:16346:70972 2:N:0:ACTATGCA
CACGAGCTACTCCCCAACTATCCCTATTAATCATTACGTCGATCCTAGAAACCAACAAAATAGAATCAAACGTCCTATTTCATTATTCCATGCTAATGTATTCAAGCGTAAGCCTGCTTTAAACACTCTAATTTTTTCAAAGTAACAGTCCTGATTCCCCACGACACCAAATTAATGACATCGCGGTTCTTCAGAAGGTAGGAACCGATAATGCCAGTGCGTACCGAGGCACGACCAACAATTCGATCCCGAAATTCAACTACGAGCTTTTTAACTGCAACAACTTTAATATACGCTATTGGAGCTGGAATTACCGCGGCTGCTGGCACCAGACTTGCCCTCCAA
+
<<<<0C/CCF11F<0CCGF1CEFHHHGF1DG@HHHHIIIEDCECCGC@<F?FGEHHHEHIH1F<CGH?1D<<<DEG1FH1C@@ECDC<DH1CEC1EF@@1<EHGHHIIE6D@@GEGB<1?GFBB8B?BCGFIHB1<CHDHCBDHFHDHCGHHHIIHHCH<<?DGEBFHEFGFH@;<@HHEFCCHDHF<3/HIHF@EFHDFH9<GC8HHHGGF<AEECDAE08E>0EF<=<E/@IIIIHHE@@H<A<-E<<1HGD1?IHGC0ED1@1HHF<1D@GC1GIHHHFCD11HGC1D0HE1HGDC@F1F@@IHHGC<CF?EEC@?HG1HHG<HHHD<1GD1G=DE@A@BAD
@HISEQ:969:HM2KJBCX2:2:1102:4350:72695 2:N:0:ACTATGCA
CACGAGCTACTCCCCAACTATCCCTATTAATCATTACGGTGATCCTAGAAACCAACAAAATAGAACCATGCCGTCCTATTCTATTATTCCATGCTAATGTATTCGAGCAAAAATGCCTGCTTTAAACACTCTAATTTTTTCAAGGTAAAGGTCCTGGATCCGCAAGACACCCAATTAAGGACATCAAGTTTCTCCAGAAGGTGAGAAATCAACAGCGACAGTTCATACCCCTTAAGGCATGACCATCACGTCAATCCCGAAATTCAACTACGAGCTTTTTAACTGCAACAACTTTAATATACGCTATTGGAGCTGGAATTACCGCGGCTGCTGGCACCAGACTTGCCCTCCAA
+
DDDDDIIIIIIIIGDHIGIIIIIIIIIIIIIIIIIIIIIIIHIIIIIIIIIIIHIIIEHIIIIIIIHHHHIIHHHIIIIIIIIIIHIIGHIIHHHIHIIIIHHIIHIIIIIIHIIIIIIIIIHHIIIIIIIIIIIHIIHHIHIIIIIIHHHHHHHGIHGHIHIIIGHIHHEHHHIIIIIIIIHIIHIIHIIGHHIIIIIIIIIHIIIIIIIIIHHGIIIIIIIIHIHHHFIIIIIIIIIIIIIIGIIIIHHHIGIIIHIIIIIIIHIHIHIIIIIIIIIIIIIIIIHIIIHIIIIIIIIIHIIIIIIIIIIIIIIIIIIIIIHHIIIIIIIIIIIIIIIIHIIIIIIIDDDDD
@HISEQ:969:HM2KJBCX2:2:1102:17080:72714 2:N:0:ACTATGCA
CACGAGCTACTCCCCAACTATCCCTATTAATCATTACGGTGATCCTAGAAACCAACGAAATAGAATCAGTCCGTCCTATTTCATTATTCCATGCTAATGTATTCAGACGATAGTCTGCTTTAAACACTCTAATTTTTTCAAAGTAACAGTCCTGATTTCCCATCACACCAAATAAATGGCATGAAAGTTCCTCAGAAGGTAGAGATCCATCTCACCAGTACAGACAATTAAGCCTGACCAATGGGTAGACCCCGAAGTTCAACTACGAGCTTTTTAACTGCAACAACTTTAATATACGCTATTGGAGCTGGAATTACCGCGGCTGCTGGCACCAGACTTGCCCTCCAA
+
DDDDCIIIIIIIIIIIIIIGIHIIIIIIIIHHHGHHHEHIIIIGHHHHIIHIHHHIFEHIHIHHIIIEEHHH@DGFHIHHHIIGICHIICHIEHHHHEHHICFIHHHIIIIHIIIIHHHIIIIFHGHEEIIHIHGHHIIHHGFBFHHEHGHHIHHGIHIIHEEIIIHHHIIHIIHIIIIIIIIIFIHIIIIIIIHHHHGCHHHIIIHIHGEHHIHHHHHIHGHHIIIIIIIGGIIIHIIHHFHHHFDIIHGIIIHHIIIIIIIIIIIIIHHIGIIIIIHHIIIIIHGHHGIIIIIIIIIIIIIIIIGIIIIHIIIIIIIIIIHIIHIHIIIIHIGHHFIIIIIDDDDD
@HISEQ:969:HM2KJBCX2:2:1102:2774:72540 2:N:0:ACTATGCA
CACGAGCTACTCCCAACTATCCCTATTAATCATTACATCGATCCTAGAAACCAACAAAATAGAATCGGATGTCCTATTTCATTATTCCATGCTAATGTATTCAAGCGTGAGCCTGCTTTAAACACTCTAATTTTTTCAAGGTAACAGTCCTAATTCCCCGTGACACCAAATTAATGGCATTACGGTTCTTTAGAAGGTGAGAAATCAATAATATCAGTACATACCAACGGCATGACCGAAACATTGATCCCGAAATTCAACTACGAGCTTTTTAACTGCAACAACTTTAATATACGCTATTGGAGCTGGAATTACCGCGGCTGCTGGCACCAGATTGCCCTCCAA
+
DDDDDIIIIIIIIIIIIIIIIIIIIIIIIIIIIIIIIIIIIIIIHHHIIIIIIIIIIIIIIIIIIIIHHIIIHHIIIIIIHIIIIICHHHIEHEHIIIIIIIHHHIIIIHIIIIIIIIIIHIGIIIIIIIIIIIIIIIIHIIIIIIIIHIIIHHHHHIHIIIIIIIIIIHHIIIIIIIIIIIIIIIHIIIIIIIIIIIIIIIIIHIIIIIIIIIIIIIIIIIIIIIIIII=IIIII<HIIIIIIIIIIIIIIIIIIIIIIIIIIIIHHIIIIIIIIIIIIIIIIIIIIIHHIIIIIIIIIIIIIIIIIIIIIIIIIIIIIIIIIIIIIIIIIIIIIIIIIDDDDD
@HISEQ:969:HM2KJBCX2:2:1102:9236:73564 2:N:0:ACTATGCA
CACGAGCTACTCCCCAACTATCCCTATTAATCATTACGGTGATCCTAGAAACCAACAAAATAGAACCATGCCGTCCTATTCTATTATTCCATGCTAATGTATTCGAGCAAAAATGCCTGCTTTAAACACTCTAATTTTTTCAAGGTAAAGGTCCTGGATCCGCAAGACACCCAATAAAGGACATCAAGTTTCTCCAGAAGGTGAGAAATCAACAGTAACAGTTCATACCCCTTAAGGCATGACCATCACGTCAATCCCGAAATTCAACTACGAGCTTTTTAACTGCAACAACTTTAATATACGCTATTGGAGCTGGAATTACCGCGGCTGCTGGCACCAGACTTGCCCTCCAA
+
DDDDDIGIIIIHIHIIIIIIIIIHIIIIIIIIIIHHIIIIGIIIIIIIIIIIIIIHIIHGHHEHIEHGHGHGHHIIIIIIIIGHIIIIIIIIHIIHIIHCGGHIHHHIIIHHIIIHIIIHIIIIIGHHIHIIGHIIIIIIIIIIIIIIIIHHCEHHIHHHIIIIIIHIHHEIIIIIIIHEHIIIIHEIHGHHIHHHHIIIHHIHIHHIHIIIHHIIHHHIIIHIHGHHIIHIIIIIIHIHEIIIHHGIHHHDHIIIIIIIIHIIIIHHHHHIHIIIIIHHGIIIIHIIHHHHHHIIHIIHHIGIIHHIIIIIIIIIIIIIIIHHIIHIIGIIIIIIIIIIIIIIHIHIDCCDD
@HISEQ:969:HM2KJBCX2:2:1102:2495:73783 2:N:0:ACTATGCA
CACGAGCTACTCCCCAACTATCCCTATTAATCATTACGGTGATCCTAGAAACCAACAAAATAGAACCATGCCGTCCTATTCTATTATTCCATGCTAATGTATTCGAGCAAAAATGCCTGCTTTAAACACTCTAATTTTTTCAAGGTAAAGGTCCTGGATCCGCAAGACACCCAATTAAGGACATCAAGTTTCTCCAGAAGGTGAGAAATCAACAGCGACAGTTCATACCCCTTAAGGCACGACCATCACGTCAATCCCGAAATTCAACTACGAGCTTTTTAACTGCAACAACTTTAATATACGCTGTTGGAGCTGGAATTACCGCGGCTGCTGGCACCAGACTTGCCCTCCAA
+
DDDDDIIIIIIIIIIIIIIIIIIIIIIIIIIIHIIIIIIIIIIGIIIIIIIIIIIIIHIIIIIIIIIIIIIIIIIHIIIIGHIIIIHHEHIIIIIIIHIIIIIIHHHHIIHIFHIIIIIIHIHIIIIHHIIIIIIIIIIIIIIIIIIIIIIIIIIIIIHIIIIIIHIIHHIIIIIHIIIIIIIHHHIIHHHHHIIIIIIIIGIIIIIIIIIIIIIIIIIIIHIIIHIIIIIIII=IIIIIIIIIIIIHIIIIIIHIIIIIIIIIIIIIIIIIIIIIIIIIIIIIIIIIIIIIIIIIIIIIIIIIIIIIIIIIIIIIIIIIIIIIIIIIIIIIIIIIIIIIIIIIIIIIDDDDD
@HISEQ:969:HM2KJBCX2:2:1102:12305:73645 2:N:0:ACTATGCA
CACGAGCTACTCCCCAACTATCCCTATTAATCATTACGTCAATCCTAGAAACCAACAAAATAGGATCAACGTCCTATTTCATTATTCCATGCTAATGTATTCAAGCGCGAGCCTGCTTTAAACACTCTAATTTTTTCAAAGTAACAGTCCTGATTCCCCGCCACACCAAATGAATGACATGATGGTTCGTCAGAAGGTAGGAACCAGTAACACCAGTACGTACCTAAGGCACGACCAACGTACTGATCCCGAAATTCAACTACGAGCTTTTTAACTGCAACAACTTTAATATACGCTATTGGAGCTGGAATTACCGCGGCTGCTGGCACCAGACTTGCCCTCCAA
+
DDDDDIIIIIIIIIIIIIIIIIIIIIIIIIIIIIIIIIHIIIIIHIIIIIIIIIIHIIIHIIIIHIIIIIIIIIIIIIIIIIIIIHIIIIFHIIIIIIHIIHHIIIIIIIIHIIIIIIIIIIIHIIIIIIIIIIHGIIIIIIIIHIIHIIIIIIIIIIIHHIIIIIIIIIIIIIIIIIIIIIIIIIIIIIIIIIIIIIIIIIIIIIIIIIIIIIIIIIIIIIIIIIIIIIIIIIIIIIIIIIHIIIIIIIIIIHIIIIIIIIIIIIIIIIIIIIIIIIIIIIIIIIIIIIIIIIIIIIIIIIIIIIIIIIIIIIIIIIIIIIIIIIIIIIIIIIIIIIIIDDDDD
@HISEQ:969:HM2KJBCX2:2:1102:9267:73301 2:N:0:ACTATGCA
CACGAGCTACTCCCCAACTATCCCTATTAATCATTACGTCGATCCTAGAAACCAACGAAATAGGATCAAACGTCCTATTTCATTATTCCATGCTAATGTATTCAAGCTAATGCTTGCTTTAAACACTCTAATTTTTTCAAAGTAACAGTCCTGATTCCCCACGACACCAAATTAATGACATCATGCTTCGTCAGAAGGGAGAAACCAATTGTACCAGTTCATACCGTAGGCACGACCGATAAATTGATCCCGAAATTCAACTACGAGCTTTTTAACTGCAACAACTTTAATATACGCTATTGGAGCTGGAATTACCGCGGCTGCTGGCACCAGACTTGCCCTCCAA
+
DDDDDIGIIIIIFIIIIIIIIHIIIIIIIIIIIIIHIIIIIIIIIIIIIIIIHIHIIIHIIIIIIIIIIIIGHIIIIIIIIHIIIIIIHIIIIIIHIHIIIIIIIIIIIIIIIIIHHIIIIIIHIIIIIIIIIIIIIIIIIIIIIIIIIHIIIHIIIIIIIIIIIIHHIIIIIIHIIIIIIIIIIIIIIIHHHIIIIHIIHIIIIIIIIIIIIIIIIHIIIIIIIIIIIIIIIIIIIIIIIIIIHIIIGIHHIIIIIIIIIIIIIIIIIIIIIIIIIIIIIIIIIIIHIIIIIIIIIHHFGIHIIIIIIIIIIIIIIIIIIIIIIIIIIIIIIIIIIIIIIDDDDD
@HISEQ:969:HM2KJBCX2:2:1102:14286:74718 2:N:0:ACTATGCA
CACGAGCTACTCCCCAACTATCCCTATTAATCATTACGGTGATCCTAGAAACCAACAAAATAGAACCATGCCGTCCTATTCTATTATTCCATGCTAATGTATTCGAGCAAAAATGCCTGCTTTAAACACTCTAATTTTTTCAAGGTAAAGGTCCTGGATCCGCAAGACACCCAATTAAGGACATCAAGTTTCTCCAGAAGGTGAGAAATCAACAGCGACAGTTCATACCCCTTAAGGCATGACCATCACGTCAATCCCGAAATTCAACTACGAGCTTTTTAACTGCAACAACTTTAATATACGCTATTGGAGCTGGAATTACCGCGGCTGCTGGCACCAGACTTGCCCTCCAA
+
ABADDIDHIHHIIIIHIHIIIHHIIIIIIIIIIIIIHIIIEHIHIIIGHIICHIIIIIIIIIHIHIIHIHHEHHHCHIIFHHHHEHIHHIIIFHGHFHEEHCHHHHH<HIHIIHHEHIHIIHHHHEHHGFCIHHHIIHIIHHHHIIIIHHIIIHIHHGHHIIHIHIIHHIIIIIIIIIIIIIIIIIHHIHHIHIHIIIIIHIIIIIIIIIIIIHIIIIIIIIIIIIIIHIIIIIIIIIIIIIIIIIIHHIHHIIIIGHFIIHIIIIIIIHIIIIIIIIIIIIIIIIIIIIIIIIIIIIIIIIIIIIIIIIIIIIIIIIIIIIIIHIIIIIIIIIIIIIIIIIIIIIIIADDDD
@HISEQ:969:HM2KJBCX2:2:1102:7709:74579 2:N:0:ACTATGCA
CACGAGCTACTCCCCAACTATCCCTATTAATCATTACGGTGATCCTAGAAACCAACAAAATAGAACCATGCCGTCCTATTCTATTATTCCATGCTAATGTATTCGAGCAAAAATGCCTGCTTTAAACACTCTAATTTTTTCAAGGTAAAGGTCCTGGATCCGCAAGACACCCAATTAAGGACATCAAGTTTCTCCAGAAGGTGAGAAATCAACAGCGACAGTTCATACCCCTTAAGGCATGACCATCACGTCAATCCCGAAATTCAACTACGAGCTTTTTAACTGCAACAACTTTAATATACGCTATTGGAGCTGGAATTACCGCGGCTGCTGGCACCAGACTTGCCCTCAA
+
DDDDDIIIIIIIIIIIIHIIIIIIIIIIIIIIIIIIIIIIIIIIHIIIIIIIIIHIIHHIIIHIIIIIIIGGHIHIHHHIGHIIIHIIIGIIHIHHHIFHECIHIHHHHIIIIIIIIIIIIIIIIHIIIIIIIHIHHIIIIIHHIIIIIIIIIIIIIIIIIIIIIIIIIIIIIIIIIIIIIIIIIIIIIIIIHIIIIIIIIIIIIIIIIIIIIHIIIIIIIIIIIIIIIIIIIIIIIIII<IIIIIIIIIIIIIIIIIIIIIIIIIIIIIIIIIIIIIIIIIIIIIIIIIIIIIIIIIIHHIIIIIIIIIIIIIIIIIIIIIIIIIIIIIIIIIIIIIIIIIIIIIIDDDDD
@HISEQ:969:HM2KJBCX2:2:1102:19441:74859 2:N:0:ACTATGCA
CACGAGCTACTCCCCAACTATCCCTATTAATCATTACATCGATCCTAGAAACCAACAAAATAGAATCGGATGTCCTATTTCATTATTCCATGCTAATGTATTCAAGCGTGAGCCTGCTTTAAACACTCTAATTTTTCAAGGCAACAGTCCTAATTCCCCGTGACACCAAATTAATGGCATTACGGTTCTTTAGAAGGTGAGAAATCAATAATATCAGTACATACCAACGGCATGACCGATACATTGATCCCGAAATTCAACTACGAGCTTTTTAACTGCAACAACTTTAATATACGCTATTGGAGCTGGAATTACCGCGGCTGCTGGCACCAGACTTGCCCTCCAA
+
DDCDDIIIIIIIIIHHHHHIIIIIIIIIIIIIIIIIIIIHIIIIIIIIIIIIHIIIIIIIIIHIIIIIIIIIIHHHIIIIIIIIIIIIIIIIIIIIIIIIIHHHIHIIIIIHHIIIIGHHHHIIIIHIIIIIIIIIHHIIHEGIIIIIIIIIIIIIIIIIHHIIHHIHIHIIIIIIIIIIIIHIIIIIIIIIIIIIIHIIIIIHEIIIIIIGIIIIIHIIIIIIIIIIIIIHIIHIIIIIIHHFCIIHIIHIIIIIIIIIIIIIIIIHHIIIIHHIIIIIIIIIIIIIIIHIIIIIIIIIHIIIHIIIHHIIIIIIIIIIIIIIIIIIIHIIIHHIIHIIIDDDDD
@HISEQ:969:HM2KJBCX2:2:1102:17586:73825 2:N:0:ACTATGCA
CACGAGCTACTCCCCAACTATCCCTATTAATCATTACGGTGATCCTAGAAACCAACAAAATAGAACCATGCCGTCCTATTCTATTATTCCATGCTAATGTATTCGAGCAAAAATGCCTGCTTTAAACACTCTAATTTTTTCAAGGTAAAGGTCCTGGATCCGCAAGACACCCAATTAAGGACATCAAGTTTCTCCAGAAGGTGAGAAATCAACAGCAACAGTTCATACCCCTTAAGGCACGACCATTACGTCAATCCCGAAATTCAACTACGAGCTTTTTAACTGCAACAACTTTAATATACGCTATTGGAGCTGGAATTACCGCGGCTGCTGGCACCCAGACTTGCCCTCCAA
+
DDDADIIIIIIIIIIIIIIIIIIIIIIIIIIIIIIIIGIIIIIIIIIIIIIIIIIIIIIHIIIIHIIHIIIGIIIHIIIIIIIIIHIIIIIIIHIIIIIIHGEHHIIIIIIIIIIIIIIIIIIIIIIIIIIIIIIIIIIIIIIIHIIIIIIIIIIIIIIIHIIIIIIIIIIIIIIIIIIIIIIIIIIIGIHIIHIIIIIIIIIIIIIIIIIIIIIIIIIIIIHIIIIIIIIIIIIIIIIIIIIIIIIIIIIHFIIIIIIIIIIIIIIIIIIIIIIIIIIIIHIIIIIIIIIIIIIIHIIIHIIIIIIIIIIIIIIIIIIIIIIIIIIIIIIIIIIIIIIIIIIIIIIIIDDDDD
@HISEQ:969:HM2KJBCX2:2:1102:18258:73773 2:N:0:ACTATGCA
CACGAGCTACTCCCCAACTATCCCTATTAATCATTACGGTGGTCCTAGACCAACAAAATAGAACCAACGTCCTATTCTATTATTCCATGCTAATCTATTCAAGCAAAAGCCCGCTTTAAACACTCTAATTTTTTCAAGGTAATGGTCCTGGTTCCCCGACACACCCAATAAAGGGCATACCGGCTCACCAGAAGGATAGACCCGACAGCAGAACAGTACTCGCCAGAGACGGACCGTCCGGTCAGGCCTAAAATTCAACTACGAGCTTTTTAACTGCAACAACTTTAATATACGCTATTGGAGCTGGAATTACCGCGGCTGCTGGCACCAGACTTGCCCTCCAA
+
D@D@@HIHIHIGFDHFCGHFEHHIHIIIIGIIIIHIHHHHIIHGHFCHIIIIGIIHE1DH@FHFHH1<E<CHHH1FEG1G?1DCHHCHHHIHFGHHHHEHHG@HHHFIHIIHHECHHIIHFHHHHHHGHIHHHHHIIIIHHHIIIHGIIIHHFH?<HIIIIHIHHGHFIIIIIHHHHHIIHIIIHHHGIIIHHGHHGIHIIHHIIIHHIIIIIIIIGIHEIIIIIIIIIIIIIIIIIIGIHHGHIHHHIIIIIIIIIIIIHHIIHIIIIIIIIIIIHIHIIHEHIIIIIIIIIIIIIHHHIIIIIHIIIHIIIIIGIIIIIIIIIIIIIIIIHHIIIIIDDDDD
@HISEQ:969:HM2KJBCX2:2:1102:10802:76473 2:N:0:ACTATGCA
CACGAGCTACTCCCCAACTATCCCTATTAATCATTACATCGATCCTAGAAACCAACAAAATAGAATCGGATGTCCTATTTCATTATTCCATGCTAATGTATTCAAGCGTGAGCCTGCTTTAAACACTCTAATTTTTTCAAGGTAACAGTCCTAATTCCCCGTGACACCAAATTAATGGCATTACGGTTCTTTAGAAGGTGAGAAATCAATAATATCAGTACATACCAACGGCATGACCGAAACATTGATCCCGAAATTCAACTACGAGCTTTTTAACTGCAACAACTTTAATATACGCTATTGGAGCTGGAATTACCGCGGCTGCTGGCACCAAACTTGCCCTCCAA
+
DDBDCHGHEHHIHIGCEHIIIIHIHIIFHHHHIIIIIIHGHHIHHHIIIIIIHHIIIHIHIGIHHIHHIHIIIIIIHIFHCGHHGIHHHECF@GHHHIHIIFIHHHHHGIIHHIHIGHHFHIIIIIIHHCHIIHIIGHIIIHIHIHIHIIIHIHHHIIIIIHHIHIHHIIIHHHGHHFEFIIIHHIIHIIGIHHIHIIHFIIHIHHFFHIIIHHHIIIIHFIHHHGIIHIIIHIIHHIIIIIIIHFHHDIIIIIIIIIIIHHHIIIHIGIIHHCHIIIIIIIIIHHIIIIGIIHIIHHEIHHHIHIGIIIIIIIIIIIIIIIIIIIIIIHHIIHGIHHIIIIDDADD
@HISEQ:969:HM2KJBCX2:2:1102:14567:76585 2:N:0:ACTATGCA
CACGAGCTACTCCCAACTATCCCTATTAATCATTACATCGATCCTAGAAACCAACAAAATAGAATCGGATGTCCTATTTCATTATTCCATGCTAATGTATTCAAGCGTGAGCCTGCTTTAAACACTCTAATTTTTTCAAGGTAACAGTCCTAATTCCCCGTGACACCAAATTAATGGCATTACGGTTCTTTAGAAGGTGAGAAATCAATAATATCAGTACATACCAACGGCATGACCGAAACATTGATCCCGAAATTCAACTACGAGCTTTTTAACTGCAACAACTTTAATATACGCTATTGGAGCTGGAATTACCGCGGCTGCTGGCACCAGACTTGCCCTCCAA
+
@DDBDIDDHIEHHHIIGIEHIHHIHCHFIHHCHIFIHIHHFGHE@HHIIIHIIIIIIHH@HEGHHEHHC=CGCFGHICH?FHHIHHH1DGHCHHHHIIHGHIIHHGHIHHEEFHHEH5HHIIIHGHHFIIIHHIIHHEIIHHHIHIHGIHIIIIIIHGIII9IIIHDIIHHHHIIIHHIIIHHHHIHIIHHIIIIGIIGIIIIIHEIIIIIIIIGIGHIIIIIIIIIIIIIIIIIIIIIIHFIHGGIIIHIIIIIIIHIIIIIIIIIIIIIIIIHIIIIIIIIIIHIIIIIIIIIIIIIIIIIIIIIIIIIIIIGIIHIIIIIIIIIIIIIIHIIIIIIIIDDDDD
@HISEQ:969:HM2KJBCX2:2:1102:5714:77222 2:N:0:ACTATGCA
CACGAGCTACTCCCCAACTATCCCTATTAATCATTACATCGATCCTAGAAACCAACAAAATAGAATCGGATGTCCTATTTCATTATTCCATGCTAATGTATTCAAGCATGAGCCTGCTTTAAACACTCTAATTTTTTCAAGGTAACAGTCCTAATTCCCCGTGACACCAAATTAATGGCATTACGGTTCTTTAGAAGGTGAGAAATCAATAATATCAGTACATACCAACGGCATGACCGAAACATTGATCCCGAAATTCAACTACGAGCTTTTTAACTGCAACAACTTTAATATACGCTATTGGAGCTGGAATTACCGCGGCTGCTGGCACCAGACTTGCCCTCCAA
+
D@D@BHDDGHHHIGIEHHIIIIHHHCHCFGHHHGIIIIHHHEEHIFGHHHFHIIHIIIIEEHIIIIHIIHHHCEHHIGCHHIGIICHHIICC?GH1<IHGIIIHIHHIIHFHIHIHIIHIIHGHEGHHGEGHHIHHFIHIIHHGHHIIHHHIIHFHIHHIHHIHIIHIIIIIHIIIIIHCIHHIIHEHH?IHHIHIIHHIIHIHHIHIIIIHHHGHGIHHHHEIHIH@GHEHHHGIIIIHHHEHHDHHIHHFHIIIIHIIIIHIHFHHIIHIIHEGHCIHHCHFFGEHHHHHHEIIIIHGCHHHHHIIIHHHHIIHHHHEEHHHIIHHIIIHHHGHEIGIIHD@@DD
@HISEQ:969:HM2KJBCX2:2:1102:16757:77396 2:N:0:ACTATGCA
CACGAGCTACTCCCCAACTATCCCTATTAATCATTACGTCAATCCTAGAAACCAACAAAATAGGATCAAACGTCCTATTTCATTATTCCATGCTAATGTATTCAAGCGTTAGCCTGCTTTAAACACTCTAATTTTTTCAAAGTAACAGTCCTGTTTCCCTGCAACACCAAATTAATGACATTACAGTTTTTCAAGAAGGAGGAACCAGTAAAGCCAGTACATACCAGAGGCACGACCAACCTACTAATCCCGAAATTCAACTACGAGCTTTTTAACTGCAACAACTTTAATATACGCTATTGGAGCTGGAATTACCGCGGCTGCTGGCACCAGACTTGCCCTCCAA
+
DADABHIGIIIIIIIHIIHIIHIHGHIIIHHHIIIIHEHHGII@GHIIIIIIIHIIGIIHIHHHEHIIIIIH1EHHEHEGHIEHIIHIHIHHIFHEHHIHHEGHHIIHEHIIHHHHHHHHHHHHHHHHHIGHHFHHHHHHHIIHHHIIIIIIIHIHHIIIIIHHIIIHHGIHIIHHIIHGCHIIHIIIIIIIIIIIIIIHIHHHIHIIIHGIIHIIIII<IIHEHIIIIIIIHIIIIIHHIIHHFIIHHHHFFHIIIIIIIIIIIHIIIIIIHIIIIIIIIHIIHIIHHFIHIHIIIIIIIIIIIIIIIIIIHIIIIIIIIIIIIIIIIIHIIHIIIIHHIDDDDD
@HISEQ:969:HM2KJBCX2:2:1102:17902:76642 2:N:0:ACTATGCA
CACGAGCTACTCCCAACTATCCCTGTTAATCATTACGTCAATCCTAGAAACCAACAAAATAGGATCGAACGTCCTATTTCATTATTCCATGCTAATGTATTCAAGCGTTAGCCTGCTTTAAACACTCTAATTTTTTCAAAGTAACAGTCCTGTTTCCCTGCAACACCAAATTAATGACATTACAGTTCTTCAGAAAGGAGGAATCAGCGAAGCCAGTACATACCAGTGGCACGACCAACCTGCTGACCCCGAAATTCAACTACGAGCTTTTTAACTGCAACAACTTTAATATACGCTATTGGAGCTGGAATTACCGCGGCTGCTGGCACCAGACTTGCCCTCCAA
+
DDDDDIIIIIIIIIIIIIHIIIIIIIIHIIIIIIIIIIIIHIIIIIIIIIIIIIIIIIHIIIHI?HHCHHIHHHIIIGHIHIIIIIIIIIIHIHIIHIIIIIIIHIIIIIIIIIHIIIIIHIIIIIIIIIIIIIIIIIIIIIIIIIIIIIIIIIIIIIIIHIIIIIIIIIIIIIIIIIIIIIIIIIIHIIIIIIIIIIIIIIIGIHIHIIIIIIIIIIIIIIIIIIIIIIIIIIIIIIIIIIHFIIIIIIIIIIIIIIIIIIIIIIIIIIIIIHIIIIIIIIIIIIIIIIIIIIIIIIIIIIIIIIIIIIIIIIIIIIIIIIIIIIIIIIIIIIIIIIIIDDDDD
@HISEQ:969:HM2KJBCX2:2:1102:9898:76520 2:N:0:ACTATGCA
CACGAGCTACTCCCCAACTATCCCTATTAATCATTACGTCAATCCTAGAAACCAACAAAATAGGATCAACGTCCTATTTCATTATTCCATGCTAATGTATTCAAGCGCGAGCCTGCTTTAAACACTCTAATTTTTTCAAAGTAACAGTCCTGATTCCCCGCCACACCAAATGAATGACATGATGGTTCGTCAGAAGGTAGGAACCAGTAACACCAGTACGTACCTAAGGCACGACCAACGTACTGATCCCGAAATTCAACTACGAGCTTTTTAACTGCAACAACTTTAATATACGCTATTGGAGCTGGAATTACCGCGGCTGCTGGCACCAGACTTGCCCTCCAA
+
0<DB@//CF@GCHE0<ECHEEHEHEE1CG?G@11<1111<C<1DEHICEHHIHH1DEG<C1DF<<EGE<D0<1DGHH?@1<<1<D1FFG1<D@FF?CHHGE@D7<C@?/C/ECG<CE1<EGEHEEGHHC<@@GHEFCGFHG3GB;C%<<A<C?:FCG?7<CHEEHIHEEHHF<CHHHGH@?IIHCHEHIHGIHHHHHHHHHHFBCHECD<FCEGF@HDCFHIHHIHIHGIHIHEIIHG=HEHHHFHDHE1?HHEECGEHG@CHE@HGCIHEHEGEIIIIHFGCHHIHHEHEEIDGHHHHIHIGHEIIIIHHHHDDIHHHFHIIIHHCIIHHC<HCGG<ED@0<@?
@HISEQ:969:HM2KJBCX2:2:1102:7971:77734 2:N:0:ACTATGCA
CACGAGCTACTCCCCAACTATCCCTATTAATCATTACGTCAATCCTAGAAACCAACAAAATAGGATCAACGTCCTATTTCATTATTCCATGCTAATGTATTCAAGCGCGAGCCTGCTTTAAACACTCTAATTTTTTCAAAGTAACAGTCCTGATTTCCCACCACACCAAATTAATGACATGATGGTTCGTCAGAAGGTAGAAATCAGTAACACCAGTACGTACCGAAGGCACGACCAGCGTACTAATCCCGAAATTCAACTACGAGCTTTTTAACTGCAACAACTTTAATATACGCTATTGGAGCTGGAATTACCGCGGCTGCTGGCACCAGACTTGCCCTCCAA
+
DDDDDIIIIIIIIIIIIIIIIIIIIIIIIHIIIIGIIIIIIIIIIIIIIIIIIIIIIIEHIIIIHIIIIIIHH=GHIIIIHHIIIIIHIIIIIIHIIIIIIIIIIIIIIIIIIIIIIIIIIHHHIIIIIIIIIIHIIIIHIIIIHIIIHIIIIIIIIIIIIIHHHIHIIIIIIIIIHIIIIIIIHIIIIIIIIIIIIHHIIIIIIIIIIIIIIIIIIIIIIIIIIIIIHIIIIIIIIIIIHHIIIIIIIIIIIIIIIIIHIHIIIIIIIIIIIIIIIIIIIIIIIIIIIIIIIIIIHIIIIIIIIIIIIIIIIIIIIIIIIIIIIIIIIIIIIIIIIIIIDDDDD
@HISEQ:969:HM2KJBCX2:2:1102:8334:78464 2:N:0:ACTATGCA
CACGAGCTACTCCCCAACTATCCCTATTAATCATTACATCGATCCTAGAAACCAACAAAATAGAATCGGATGTCCTATTTCATTATTCCATGCTAATGTATTCAAGCGTGAGCCTGCTTTAAACACTCTAATTTTTTCAAGGTAACAGTCCTAATTCCCCGTGACACCAAATTAATGGCATTACGGTTCTTTAGAAGGTGAGAAATCAATAATATCAGTACATACCAACGGCATGACCGAAACATTGATCCCGAAATTCAACTACGAGCTTTTTAACTGCAACAACTTTAATATACGCTATTGGAGCTGGAATTACCGCGGCTGCGGGCACCAGACTTGCCCTCCAA
+
@DDC?CCCCEFHHH0F0<DG@C11DGHHIIICGHHHGHHIHIGHHHIIEFII?EHHIHG@?GHEHHHIC=EHH@1C?FHHHIHHHHEH1FE?HH?HHIEHHGHEHIIHHHG=GHHHHEHCHHGIHGGEEFACHHHHF@GAHHIHFHGHFH@HGFFHD4=IHIIIHHFIIIIIHIII9IIIIIHDIIIIIIIIIIHEFEEHHGIHHHGIHIFIHIHHIIIHIHIII<IIGIHGHHEGDFGIIHHHC<HHHC/<GHHHHGIIIHIIIHHHIIIHEGHHIIIIIIIHHEEEHHEH@=IIHHEFHEHHFEHIIHIIIHIHHGHIGIIHIIIHHHHHCIIHCHGGHIDDD@@
@HISEQ:969:HM2KJBCX2:2:1102:15530:76948 2:N:0:ACTATGCA
CACGAGCTACTCCCCAACTATCCCTATTAATCATTACGTCGATCCTAGAAACCAACAAAATAGAATCAAACGTCCTATTTCGTTATTCCATGCTAATGTATTCAAGCGTGAGCCTGCTTTAAACACTCTAATTTTTTCAAAGTAACAGTCCTGATTCCCCATGACACCAAATTAATGACATCATGGTTCGTCAGAAGGTAGGAATCAATAATACCAGTACGTACAATAGCACGACCAATAAATTGATCCCGAAATTCAACTACGAGCTTTTTAACTGCAACAACTTTAATATACGCTATTGGAGCTGGAATTACCGCGGCTGCTGGCACCAGACTTGCCCTCCAA
+
DCDDDHIIIHIIIIIIIHHIIIIIIIIIIIIHIIIIIIHIIIIIIIIIIHIIIIIIIIHIIIIIIIIIIHIIIIHIIIIIIIIIIIIIEHIIHIIIIIIIIHHIIIHIIIIIIIIIIIIGIIIIIIIIIIIIIIIIIIIHIIIIIIIIHIIIIIHIIIIIIIIIIIIIIIIIIIIIIIIIIIIIIHIIIHHIIIIIIIIIIIIIIIHIIIIIHIIIHIIIIIIIIIIIIIIIIIIIIIIIIIHHIIIIIIIIIIIIIIIIIIIIHIIIIIIIIIIIIIIIIIIIIIIIIIIIIGIIIIIIIIIIIIIIIIIIIIIIIIIIIIIIIIIIIIIIIIIIHIIIDDDDD
@HISEQ:969:HM2KJBCX2:2:1102:11486:78957 2:N:0:ACTATGCA
CACGAGCTACTCCCCAACTATCCCTATTAATCATTACGTCAATCCTAGAAACCAACAAAATAGGATCGAACGTCCTATTTCATTATTCCATGCTAATGTATTCAAGCGTTAGCCTGCTTTAAACACTCTAATTTTTTCAAAGTAACAGTCCTGTTTCCCTGCAACACCAAATTAATGACATTACAGTTCTTCAAGAAGGAGGAATCAGTAAAGCCAGTACATACCATAGGCACGACCAACCTACTGACCCCGAAATTCAACTACGAGCTTTTTAACTGCAACAACTTTAATATACGCTATTGGAGCTGGAATTACCGCGGCTGCTGGCACCAGACTTGCCCTCCAA
+
DDDDDHGIIIIIIHIIIIIIIIIIIHIIIIIIIIIIIIEHHHHHIIIHIGIHIIIIIIIIIIHIIIIIIIIIHHIIIHIHEHHHHHIIEHIIIHGIIIIIIIIIIIHHHHIIIIIHHHHIIIIHIIIIIHIIIIGIIIIIHIIIIIIIIIIIIIHHIIIIIIIIIIHIHHIHIIIIIIIIIIIIIIIIIIIHIIIFIIIIIIIIIIIIIIHHIIIIIIIIIIIIHHIIIGHIIIIIII<IIHHHHIIIIIIIIIIIIIIIIIIIIIIIIIIIIHIIIIIIIIHHIIIIIIIIIIIIHIIIHIIIIIIGIIIIIIIIIIIIIIIIIIIIIIIIIHFIIHIIIDDDDD
@HISEQ:969:HM2KJBCX2:2:1102:1972:79352 2:N:0:ACTATGCA
CACGAGCTACTCCCCAACTATCCCTATTAATCATTACGGTGGTCCTAGAAACCAACAAAATAGAATCATCCGTCCTATTTTATTATTCCATGCTAATGTATTCAAGCAAAATGCCTGCTTTAAACACTCTAATTTTTTCAAAGTAAAGGTCCTGGTTCCCCGCGGCACCCAATTAAGGACATCGCGGTTCTCCAGAAGGTGAGAAATTGACTACACCAGTTCATACCCCTTAAGGCACGACCGATGTGTCAATCCCGAAATTCAACTACGAGCTTTTTAACTGCAACAACTTTAATATACGCTATTGGAGCTGGAATTACCGCGGCTGCTGGCACCAGACTTGCCCTCCAA
+
DDDCDIIIIIIIIIIIIIIIIIIIIIIIIIIIIIIIIIIIIIIIIIIIHIIIIIIIHIGHIIHHHIIHIIHIIIHIGHHIIIIIIIIIHIIIGIIIGHIGHIHIIIHIIIIHIIIIHHHIIIHIIIIIIIIEHHIIIIIIIIIIIIIHIIIIIHHHIIIIIIIIIIIIIIIIIHIIIIIIIIIIIIIIIIIHIIIIIIIHIIIIIIIIIIIIIIIIIIIIIIIIIIIIIIIIIIIIIIIIIIIIIIIIHHIIIIIIIIIIIIIIIIIIIIIIIIIIIIIIIIIIIIIIIIIIIIIIIIIIIIIIIIIIIIIIIIIIIIIIIIIIIIIIIIIIIIIIIIIIIIIIIIDDDDD
@HISEQ:969:HM2KJBCX2:2:1102:2133:78922 2:N:0:ACTATGCA
CACGAGCTACTCCCCAACTATCCCTATTAATCATTACATCGATCCTAGAAACCAACAAAATAGAATCGGATGTCCTATTTCATTATTCCATGCTAATGTATTCAAGCGTGAGCCTGCTTTAAACACTCTAATTTTTTCAAGGTAACAGTCCTAATTCCCCGTGACACCAAATTAATGGCATTACGGTTCTTTAGAAGGTGAGAAATCAATAATATCAGTACATACCAACGGCATGACCGAAACATTGATCCCGAAATTCAACTACGAGCTTTTTAACTGCAACAACTTTAATATACGCTATTGGAGCTGGAATTACCGCGGCTGCTGGCACCAGACTTGCCCTCCAA
+
DDDDDIIIIIIIIIIIIIIIIIHIIIIIIIIIIIIIIIIIIIIIIIIIIIIIIIIIIIIIIIIIIIIIIGIIIIIIIIIIIIIIIIIGHIIHHIIHIIIIIIIIIIIIIIIHIIIIIIIIIIIIIIIGIIIIIIIIIIIIIIIIIIIIIIIIIIIIIIIIIIIHIIIIIIIIIIIIIIHIIIIIIIIIIIIIIIIIIIIHIIIIIIIIIIIIIIHIIIIIHIIIIIIIIIIIIIIIIIIIIIIHGHIIIIIIIIIIIIIIIIIIIIIIIIIIIIIIIIIIIIIIIIIIIIIIIIIIIIIIHIIIHIIIIIIIIIIIIIIIIIIIIIIIIIIIIHIIIIIIIIDDDDD
@HISEQ:969:HM2KJBCX2:2:1102:9424:79873 2:N:0:ACTATGCA
CACGAGCTACTCCCCAACTATCCCTATTAATCATTACTTCAATTCTAGAAACCAACAAAATAGAACCGAAGTCCTAAATTATTATTCCATGCTAATGTATTCAAGGCATAAGCCTGCTTTAAACACTCTAATTTTTTCAAAGTAATAGAGCTAGATGGCGACGACAAGCCCAGTAAAGGGTTGTCGCCGTTCTCAAGCAAGATGGTAGACGCGCGCCAGCACACACACTCGTAACCGAGGCGGGCCAGGTGCGTCAAACCAGAAATCCAACTACGAGCTTTTTAACTGCAGCAACTTTAATATACGCTATTGGAGCTGGAATTACCGCGGCTGCTGGCACCAGACTTGCCCTCCAA
+
DDDDCIIIIIIIIIIIIIIIIIIIIIIIIHIIIIIIIIIIIIIIIIIIIIIIIIIIIIIIIIIIIIIIIIIHHGHHIIIIIIIIIIIIIIIIIIGHEHHIIGHIIHIIIIIIIIIIIIIIHIIIIIIIIIIIIIIHIHIIIIIIIIIIHIIIIIIIIIIIHIHHHIIIIIIIIIIIHHIHHHIIIIIHHIIIIIIIIIIIIGIIIIIIIIIIIIIIIIIIIGIIIIHHGIIHIIIIIIIIIIIIIIIIIIIIIIIIHIIIIHIIIIIIIIIIIIIIIIIIIIIIIIIIIIIIIIIIIIIIIIIIIIIIIHHIIIIIIIIIIIIIIIIIIIIIIIIIIIIIIIIIIIIIIIIDDDDD
@HISEQ:969:HM2KJBCX2:2:1102:11085:80465 2:N:0:ACTATGCA
CACGAGCTACTCCCCAACTATCCCTATTAATCATTACGTCGATCCTAGAAACCAACAAAATAGAATCGAACGTCCTATTTCATTATTCCATGCTAATGTATTCAAGCGTTAGCCTGCTTTAAACACTCTAATTTTTTCAAAGTAACAGTCCTGTTTCCCTGCAACACCAAATTAATGACATTACAGTTCTTCAAGAAGGAGGAATCAGTAAAACCAGTACATACCATAGGCACGACCAACCTACTGACCCCGAAATTCAACTACGAGCTTTTTAACTGCAACAACTTTAATATACGCTATTGGAGCTGGAATTACCGCGGCTGCTGGCACCAGACTTGCCCTCCAA
+
DDDDDIIIIHIIHIIIIIIHHGHHIIIIIHIIIIIIIF@HHHIIIIGIIIEHGEHHHIIHHHHIIIHHHIIIIHHIHIHIIHIIHIIIIIHHIIIIHHIIIHHDHCIGIIHIIIHHIIIIIIHIHHHHHIIHHHIIHHHIIIHHHIIHIIHIHHHHHHHIEHIIHIIIIHHHHIHHHHHIIHHHHHHHIHIIIIHEIIIIIHIIHIIIHIIHHHIIHGFHHGIIIIIHIHIHHIHHIIIHHHGGGHIHGIHIIIIIIIIIHHIIIHIIIIIIIIIHGHIIIHHGD@HHHIIIHIHHHIHHHIIIIIIIIIHCIHIIHIIIIIIIIIIIIIIIIIIIIIIIIDCCDD
@HISEQ:969:HM2KJBCX2:2:1102:11729:80395 2:N:0:ACTATGCA
CACGAGCTACTCCCCAACTATCCCTATTAATCATTACTTCAGTCCTAGAAACCAACAAAATAGAACTAAAGTCCTATTCCATTATTCCATGCTAATATATTCAAGCAAACATGCCTGCTTTAAACACTCTAATTTTTTCAAAGTAAAAGTCTTGGATCCCTAGCGCACTCAATTAAGAGCACACTAGTTCCCCAAAAGGAAAAGCCCAAAGTTGCAGTACAAACCTTTCGGTTGACGGCAACTATAAGCCCAAAATTCAACTACGAGCTTTTTAACTTCAACAACTTTAATATACGCTATTGGAGCTGGAATTACCGCGGCTGCTGGCACCAGACTTGCCCTCCAA
+
DDDDDIIIIIIIIIIIIIIIIIIIIIIIIIIIIIIIIIIIIIIIIIIIIIIIIIIIIIIIIIEHIIIIIIHHHIIIIIIHHIIIIIIHIIGHIIIIIIIIIIIIIIIIIIIIHIIIIIIIIIIIIIIIIIIIIIIIIIIIIIIHHIIIIIIIIIHGIIIIIIIHIIIIIIIIIIIIIIIIIIIIIIIIIIIIIIIIIIIIIIIIIHIIIIIIIIIIIIIIIIIIIIIIIIIIIIIIIIIIIHIHHIIIIHIHIIIIIIIIIIIIIIIIIIIIIIIIIIIIIHIHIIIIIIIIIIIIIIIIIIIIIIIIIIIIIIIIIIIIIIIIIIIIIIIIIIIIIIIIIDDDDD
@HISEQ:969:HM2KJBCX2:2:1102:15962:80380 2:N:0:ACTATGCA
CACGAGCTACTCCCCAACTATCCCTATTAATCATTACGGTGATCCTAGAAACCAACAAAATAGAACCATGCCGTCCTATTCTATTATTCCATGCTAATGTATTCGAGCAAAAATGCCTGCTTTAAACACTCTAATTTTTTCAAGGTAAAGGTCCTGGATCCGCAAGACACCCAATTAAGGACATCAAGTTTCTCCAGAAGGTGAGAAATCAACAGCGACAGTTCATACCCCTTAAGGCATGACCATCACGTCAATCCCGAAATTCAACTACGAGCTTTTTAACTGCAACAACTTTAATATACGCTATTGGAGCTGGAATTACCGCGGCTGCTGGCACCAGACTTGCCCTCCAA
+
BABDDIIIIIHIIIIIIIIIHIIIIIIIIIIIIIIIHHHHIIIGIIIIIIIIIIIIIIHHIIEHIIGHHIHIHIHIIIFHIIIIIIIIIHIIGHHIGIIIHHIIIHHIIIIHHIHIIHIIHIIIHHHIIIIIIIIHHHHIIIIIIIIIIIIHIIIIIIIGIIIIIHIIIHIIIIIIIIIIIIIIIIIIHIHIIIIIIIIIIIIIIIIIIIIIIHIIIIIIIIIHIIIIIIIIIIIIIIIIIIIHHIIIIIIHIIIIIIHIIIIIIIIIIHHIIIIIIIIIIIIIIIIIIHIIHIIIIIIIHIIIIIIIIIIIIIIIIIIIIIIIIIIIIIIIIIIIIIIIIIIIIHIIDDDDD
@HISEQ:969:HM2KJBCX2:2:1102:4726:79644 2:N:0:ACTATGCA
CACGAGCTACTCCCCAACTATCCCTATTAATCATTACATCGATCCTAGAAACCAACAAAATAGAATCGGATGTCCTATTTCATTATTCCATGCTAATGTATTCAAGCGTGAGCCTGCTTTAAACACTCTAATTTTTTCAAGGTAACAGTCCTAATTCCCCGTGACACCAAATTAATGGCATTACGGTTCTTTAGAAGGTGAGAAATCAATAATATCAGTACATACCAACGGCATGACCGAAACATTGATCCCGAAATTCAACTACGAGCTTTTTAACTGCAACAACTTTAATATACGCTATTGGAGCTGGAATTACCGCGGCTGCTGGCACCAGACTTGCCCTCCAA
+
CDDCDIIIIIIGIIIIIIIIIIIIIIIIIIIIIIIIIIGHIIIIIGIIIIIIHIIIHIIIIIHIIIIIIGIIIIHIIIHIIIIIIIIIIIHIHGHHEHIIIIIIIHIIIHIIIIIGIHIIIHHIIIIIIIIIIIIIIIIIIIIIIIIIIIIIIIIHIIIIIIIIIIIHIIIIIIIIIIIIIIIIIIIIIIIIIIIIIIIIIHIIIIIIIIIIIIIIIIIIIIIIIIIIHIIIIIIIIIIIIIIHHFIIIIIIIIIIIIIIIIIIIIIIIIIIIIIIIIIIIIIIIIIIIIIIIIIIIIIIHHIIIIIIIIIIIIIIIIIIIIIIIIIIIIIIIIIIIIIIIIDDDDD
@HISEQ:969:HM2KJBCX2:2:1102:17291:81491 2:N:0:ACTATGCA
CACGAGCTACTCCCAACTATCCCTATTAATCATTACGGTGATCCTAGAAACCAACGAAATAGAATCAGTCCGTCCTATTTCATTATTCCATGCTAATGTATTCAGACGTTAGCCTGCTTTAAACACTCTAATTTTTTCAAAGTAACAGTCCTGATTTCCCACGACACCAAATTAATGACATCGTGGTTCGTCAGAAGGTAGGAATCAATTTGACCAGTACGTACCGAGGCACGACCGATCAACTGATCCCGAAATTCAACTACGAGCTTTTTAACTGCAACAACTTTAATATACGCTATTGGAGCTGGAATTACCGCGGCTGCTGGCACCAGACTTGCCC
+
DDDDDHHIIIIIIIIIIIIIIIIIIIIHHIIHIIEHHHHIIGIIIIIHIHHIFHIIIH=HFGHHHIIHHIIIHGHIIII?HIIIHHHHIIHFEIIIIIIHIHHHHHHHIIIIIIIIIIIIIIHHHHIGEHIIIIHHHIFHIIIIIIHHHIHHCIHEHIHHCIIIIHEIIIIIIIIIIIIIIIIHIIIIIHHHIIIIIIIIIIIIHHIIGIIHHHIIIIIIIHIHIIHIIIIIHIIIIIHIHIIIIIIIIIIIIIHIHIIIIIIIIIIIIHHHHHHIIIHIIIHIIHGIHHHHHHIIHIIIIHHIIIIIIIIIIIIHHIIHGIHHCIIIIIIHHIHDDDDD
@HISEQ:969:HM2KJBCX2:2:1102:13435:81942 2:N:0:ACTATGCA
CACGAGCTACTCCCCAACTATCCCTATTAATCATTACGTCAATCCTAGAAACCAACAAAATAGGATCGAACGTCCTATTTCATTATTCCATGCTAATGTATTCAAGCGTTAGCCTGCTTTAAACACTCTAATTTTTTCAAAGTAACAGTCCTGTTTCCCTGCAACACCAAATTAATGACATTACAGTTCTTCAAGAAGGAGGAACCAGTAAAGCCAGTGCATACCAGAGGCACGACCAACCTACTAATCCCGAAATTCAACTACGAGCTTTTTAACTGCAACAACTTTAATATACGCTATTGGAGCTGGAATTACCGCGGCTGCTGGCACCAGACTTGCCCTCCAA
+
DDDDDIIIIIIIIIIIIIIIIHIIIIIIIIHIIIIIIIIIIIIIIIIIIIIIIIHIGHHHHIHIIIIIIHIIHIIIHHIIIIIHIHIIIIIHGIHIIIIIIIHHIIIIIIIIIIIIIIIIIIIIIIIIIHIIIIIIIIIIIIIIIIIIIIIIIIIIIIIIIIIIIIIIIIIHHIIIIIIIIIIIIIIHIIIIIIIIIIIIIIIIIHIIIIIIIIIIIIIIIIIIIIIIIIIIIIIHGIHIIIIHHIIHIIIIIIIIIIIIIIIIIIIIIIIIIIIIIIIIIIIIIIIIIIIIIIIIIIIIIIIIIIIIIIIIIIIIIIIIIIIIIIIIIIIIIIIIIIIIIDDDDD
@HISEQ:969:HM2KJBCX2:2:1102:7074:82734 2:N:0:ACTATGCA
CACGAGCTACTCCCCAACTATCCCTATTAATCATTACGTCAATCCTAGAAACCAACAAAATAGGATCGAACGTCCTATTTCATTATTCCATGCTAATGTATTCAAGCGTTAGCTTGCTTTAAACACTCTAATTTTTTCAAAGTAAAGGTCCTGGTTCCCCGCGACACCCAATTAAGGGCATCGCGGTTCTCCAGAAGGTGAGAAATTGACTACACCAGTTCATGCCCCTTAAGGCACGACCGATGTGTCAATCCCGAAATTCAACTACGAGCTTTTTAACTGCAACAACTTTAATATACGCTATTGGAGCTGGAATTACCGCGGCTGCTGGCACCAGACTTGCCCTCCAA
+
DCDCDIIIIIIIIIIIIIIIIIIIIIIIIIIIIIIIIIIIIIIIIIIIIIIIIIIIIIIHHIIHIIIIIIIIHIIHIHHIIHIIIIIIIIIIIIIIIIIIIIIHIHHIIIIIIIIHIIIIIIIIIIHIIIHIIIIHIIIIIIIIIIIIIIIIIIIIIIIIIIIIIIIIIIIIIIIIIIIHHIIIIIIIIIIIIHIHHIHIIIIIIIIIIIIIIIIIIIIIIIIIIHIIIIIIIIIIIIHIIIIIIIIHHIIIIHIIIIIIIIIIIHIIIIGIIIIIIIIIIIIIIIIIIIIIIIIIIIIIIIIIIIIIIIIIIIIIIIIIIIIIIIIIIIIIIIIIIIIIIIIIIDDDDD
@HISEQ:969:HM2KJBCX2:2:1102:17979:82738 2:N:0:ACTATGCA
CACGAGCTACTCCCCAACTATCCCTATTAATCATTACGGTGGTCCTAGACTAACAAAATAGAACCAACGTCCTATTCTATTATTCCATGCTAATCTATTCAAGCAAAAGCCCGCTTTAAACACTCTAATTTTTTCAAGGTAATGGTCCTGGTTCCCCGACACACCCAATAAAGGGCATACCGGCTCACCAGAAGGATAGACCCGACAACAGAACAGTACTCGCCAGAGACGGACCGTCCGGTCAGGCCTAAAATTCAACTACGAGCTTTTTAACTGCAACAACTTTAATATACGCTATTGGAGCTGGAATTACCGCGGCTGCTGGCACCAGACTTGCCCTCCAA
+
DDDDBIIIIIIGIIIIIIIIHIIIIIIIIIIEHHIIIHIIEHIGGHHHIHHHIIHHHHHHHIGHIIGICGHHIIIIEHGHHHIGHIIIIIIHHIIHHGFHIEH1HHHIHHHHFHDFIIGIIGIHHHHGHHIDGEHHCHIHHHHHG?GFHHEF?IIHHHHHIHIIHHIIIGFHEHHHHHHHHHEHHHGFHIG?GHIHHHHHHHIHGF@CCHG?GHHIGHIIHHHHEHHHEFCHEIIHHIHHGCCHHHHHHHHHHHC1CHHHCHHFHEFF@CCIIIIGIIIHHIHHGHFHIHDHHHF?HGGEIIHIGH@EF<<E<DH?IHEHIHGHHEIHHGEGE@IHE=F@DDD@
@HISEQ:969:HM2KJBCX2:2:1102:15312:84069 2:N:0:ACTATGCA
CACGAGCTACTCCCCAACTATCCCTATTAATCATTACGTCAATCCTAGAAACCAACAAAATAGGATCGAACGTCCTATTTCATTATTCCATGCTAATGTATTCAAGCGTTAGCCTGCTTTAAACACTCTAATTTTTTCAAAGTAACAGTCCTGTTTCCCTGCAACACCAAATTAATGACATTACAGTTCTTCAAGAAGGAGGAATCAGTAAAGCCAGTACATACCATAGGCACGACCAACCTACTGACCCCGAAATTCAACTACGAGCTTTTTAACTGCAACAACTTTAATATACGCTATTGGAGCTGGAATTACCGCGGCTGCTGGCACCAGACTTGCCCTCCAA
+
DDDDCIIIIIIIIIIIIHHIIIIIIIIIIIIIIIIHIIIIIIIIIIIIIIIIIIIIIIIIIIIHIIIIIIIGHHHIIIIIIIIIIIIGHIIIIIIIIIIIIIIHIIIIIIIIIIIGIHIIIIIIIIIIIIIIIIHIIIIIHIIIIIHIIIIIIIIIHHHIIHIIIIIIIIIIIIIIIIIIIIIIIIIIIIIIHIIIIIIHHHIIIIIIIIIIIIIIIIIIIIIIIIIIIIIIIIIIIIIIIHHHIIIIIIIIIIIIHIIIIIIIIIIIIIIIIIIIIIIIIIIIIIIIIIIIIIIIIIIIIIIIIIIIIIIIIIIIIIIIIIIIIIIIIIIIIIIIIIIIIDDDDD
@HISEQ:969:HM2KJBCX2:2:1102:13003:83909 2:N:0:ACTATGCA
CACGAGCTACTCCCCAACTATCCCTATTAATCATTACGTCAATCCTAGAAACCAACAAAATAGGATCAAACGTCCTATTTCATTATTCCATGCTAATGTATTCAAGCGTTAGCCTGCTTTAAACACTCTAATTTTTTCAAAGTAACAGTCCTGTTTCCCTGCAACACCAAATTAATGACATTACAGTTCTTCAAGAAGGAGGAACCAGTAAAGCCAGTACATACCAGAGGCACGACCAACTTACTAATCCCGAAATTCAACTACGAGCTTTTTAACTGCAACAACTTTAATATACGCTATTGGAGCTGGAATTACCGCGGCTGCTGGCACCAGACTTGCCCTCCAA
+
DADADHHFHIIFEIIHIIFH@CHHHHHHHEHHHHHHHIHHIIIHHIIFEEHGEHGCGHIHHHHHHHIECHHHEHEHIHIIHIIIHIIIIIHCHHHEIIIHIHCEHIIHHIIHIHHIHHHHHHEHHIIIIIIHIHHHIIHHIIIIIHHIIIIHHHHIHHIIIIIIIIHIIIHEIIHHHHHIIHIIIIIHIIHIIIIIIIIIGHHHHIIIIIIIIIIIIIIIIHIHIIIHGIHHIIIIIIIIIIIIIIIHIIHHIIIIHIHHHIIIIIIIIIIIIIIIIIIIIIIIHHHIIIIIIIIHIHHGGIIIIIIIIIIIIIIIIIIIIIIIIIIIIIIIIIIIIIIIIDCDDD
@HISEQ:969:HM2KJBCX2:2:1102:13047:84976 2:N:0:ACTATGCA
CACGAGCTACTCCCCAACTATCCCTATTAATCATTACGTCAATCCTAGAAACCAACAAAAAAGGATCAAACGTCCTATTTCATTATTCCATGCTAATGTATTCAAGCGTTAGCCTGCTTTAAACACTCTAATTTTTTCAAAGTAACAGTCCTGTTTCCCTGCAACACCAAATTAATGACATTACAGTTCTTCAAGAAGGAGGAACCAGTAAAGCCAGTGCATACCAGAGGCACGACCAACCTACTAATCCCGAAATTCAACTACGAGCTTTTTAACTGCAACAACTTTAATATACGCTATTGGAGCTGGAATTACCGCGGCTGCTGGCACCAGACTTGCCCTCCAA
+
@BDBDHIIIHIHIIIIIIIIIIIIIIIIIIIIIIHHIHIIHIIIIIIIIIIIIIIIIIIHFIIHIIIIHIIIIIIIIIIIIIIIIIIHHHIHHIIIIIIIIIIIIIIIIIIIIIIIIIIIIIIIIIIIIIIHIIIIIIIIIIIIIHIIIIIIIIIIIHHHHIIIIIIIIIIHIIIIIIIIIIIHFIIHIHIIIIHIIIIHHFIIIIIIIIIIIIIIIIHIIIIIIIIIIIIIIIIIIIHHGIHHHIHHIIIIIIIIIIIIIHHIIIIIIIIIIIIIIIIIIIIIIIIIIIIIIIIIIIIIIIIIIIIIIIIIIIIIIIIIIIIIIIIIIIIIIIIIIIIIIDDDDD
@HISEQ:969:HM2KJBCX2:2:1102:13447:85629 2:N:0:ACTATGCA
CACGAGCTACTCCCCAACTATCCCTATTAATCATTACGGTGATCCTAGAAACCAACAAAATAGAACCATGCCGTCCTATTCTATTATTCCATGCTAATGTATTCGAGCAAAAATGCCTGCTTTAAACACTCTAATTTTTTCAAGGTAAAGGTCCTGGATCCGCAAGACACCCAATTAAGGACATCAAGTTTCTCCAGAAGGTGAGAAATCAACAGCGACAGTTCATACCCCTTAAGGCATGACCATCACGTCAATCCCGAAATTCAACTACGAGCTTTTTAACTGCAACAACTTTAATATACGCTATTGGAGCTGGAATTACCGCGGCTGCTGGCACCAGACTTGCCCTCCAA
+
DDDDDIIIIIIIIIIIIIIIIIIIIGIIIHIIIIIIIIIIIGIIIIIIIIIIIIIIIIHFHIGHHIIIIGGGHIIGHIHIIIIIIIIIIHIHIIIHCHHIIHHIIIIIIIIIIIIIIIIIIIIIIIIIIIIIIIIIIIHHIIHHIIIIIIIIIIIIIIIIIIIIIIIIIIHIIIIIIIHIIIIHIIIIHIHIHIIIIIIIIHIIIIIIHIIIIIIIIIIIIIIIIIIIIIIIIIIIIIIIIIIIIIIIIHHHIIHIIIHIIIIIIIIIIIIIIIIIIIIIIIIIIIIIIIIIIIIIIIIIHIHIIIIIIIIIIIIHIIIIIIIIIIIIIIIIIIIIIIIIIIIIIIIIDDDDD
@HISEQ:969:HM2KJBCX2:2:1102:17198:86121 2:N:0:ACTATGCA
CACGAGCTACTCCCCAACTATCCCTATTAATCATTACGTCGATCCTAGAAACCAACAAAATAGAATCAAACGTCCTATTTCATTATTCCATGCTAATGTATTCAAGCGTGCGCCTGCTTTAAACACTCTAATTTTTTCAAAGTAACAGTCCTGATTCCCCACGACACCAAATTAATGACATCGTAGTTCTTCAGAAGGTAGGAACCAATAATGCCAGTGTGTACCGAAGCACGACCGACAATTTGATCCCGAAATTCAACTACGAGCTTTTTAACTGCAACAACTTTAATATACGCTATTGGAGCTGGAATTACCGCGGCTGCTGGCACCAGACTTGCCCTCCAA
+
@@D@BCECCHHHGIICHH@<GHHHH@FHHHEHHECC@HEHG?GCHHH<<<1D<C?0E1DGE1FEC1F?<11<1D0C1D1DH@C1CHH1<DE1111<?F@DFGHCHHH%<<CEFHHCHGE1@G68CCFGB1FDCHGHDEHH@A8CGECCGEHFFC1<1/AEE7CCCC.FHEF:.?@?D</?G/HCCF</FD:///FEFFD@:0CD00HGFCEHF>GCCHHHB1IIHHEHFGCCD<<01H@HEGD1HHACC/11HGIHEFD<0HC1HEEHFEH@F<FIHCG<1<<<11?HHIHGIIHFEC<DC11@CHH@EGEHHGGDIHG?D1<1?H@IHHC@HEHG@C@<0B000
@HISEQ:969:HM2KJBCX2:2:1102:5047:86830 2:N:0:ACTATGCA
CACGAGCTACTCCCCAACTATCCCTATTAATCATTACGTCAATCCTAGAAACCAACAAAATAGGATCGAACGTCCTATTTCATTATTCCATGCTAATGTATTCAAGCGTTAGCCTGCTTTAAACACTCTAATTTTTTCAAAGTAACAGTCCTGTTTCCCTGCAACACCAAATTAATGACATTACAGTTCTTCAAGAAGGAGGAATCAGTAAAGCCAGTACATACCATTGGCACGACCAACCTACTGACCCCGAAATTCAACTACGAGCTTTTTAACTGCAACAACTTTAATATACGCTATTGGAGCTGGAATTACCGCGGCTGCTGGCACCAGACTTGCCCTCCAA
+
DDDDDIIIIIIIIIIIIIIIIIIIIIIIIIIIIIIIIIIIIIIIIIIIIIIIIIIIHIIHIIIIEHIIHIIIIIIIIHHIIIIIIIIIIHHIIIIIIIIIIIIIIIIIIHIIIIIIIIIIHHIIIIIIIIIIIIIIIIIHIHIIIIIHHIIIIIIIIIIIIIIIIIIIIIIHIIIIIIIIIIIIIIIIIIIIIIIIIIIIIIIHHIIIIIIIIIIIIIIIIIIIIIIIIIIIIIIIIIIIIHIIIIHIIIIIIIIIIIIIIIIIIIIIIIIIIIIIIIIIIIIIIIIIIIIIIIIIIIIIIIIIIIIIIIIIIIIIIIIIIIIIIIIIIIIIIIIHIIIIIDDDDD
@HISEQ:969:HM2KJBCX2:2:1102:14790:86162 2:N:0:ACTATGCA
CACGAGCTACTCCCCAACTATCCCTATTAATCATTACGTCGATCCTAGAAACCAACAAAATAGAATCAAACGTCCTATTTCATTATTCCATGCTAATGTATTCAAGCGTGAGCCTGCTTTAAACACTCTAATTTTTTCAAAGTAACAGTCCTGATTCCCCACAACACCAAATAAATGACATCATGGTTCGTCAGAAGGGAGAAACCGACGATGCCAGTACGTACCGAGGCACGACCGACATGATGGTCCCGAAATTCAACTACGAGCTTTTTAACTGCAACAACTTTAATATACGCTATTGGAGCTGGAATTACCGCGGCTGCTGGCACCAGACTTGCCCTCCAA
+
DDDCDIIIIIIIIIIIIGHIIIIIIIIIIHHIIIIIIIIIIIIIIIIIFHIHHIIIGIHIHIHIIHHGHIIIHICHCCHIIIIIIIIHHHIIGHEHIIIIHIHIIIIHHHIIHIHIHIHHHHGIIIIHHHIIIIIHGIIIHHIHGIHHGHIIIHFHIIHHHHHGHHIIIIIIIIIIIIHIIIIHGIIIIHHHIIIIIIIIIHHHHDGIHIIIIHIIIIIIIIHHHIIIIIHIIIIIHHIIIIHGIIIIIHHHHEIHIIIIIIIIIIIIIIIIIHIIIIIIIIIIIIIIIIIIHIIIIIIIIIIIIIIIIIIIIIIIIIIIIIIIIHIIIIHIIIIIIIIIDCCDD
@HISEQ:969:HM2KJBCX2:2:1102:5550:87064 2:N:0:ACTATGCA
CACGAGCTACTCCCCAACTATCCCTATTAATCATTACGTGATCCTAAAACCAACAAAATAGAACCATCGTCCTATTTTATTATTCAATGCTAATGTATTCAAGCAAAAATGCCCGCTTTAAACACTCTAATTTTTTCAAAGTAAAGGTCCTGATTCATCGAAACACCCAAGAGCATCCCGAATCACCAGAAGGTGAGAAATTGGCTACACACCGTTTCATGCCCCTAAAGGCACAATCGATATATCCCAATCCCGAAATTCAACTACGAGCTTTTTAACCGCAACAACACTAATATACGCTATTGGAGCTGGAATTACCGCGGCTGCTGGCACCAGACTTGCCCTCCAA
+
0<@0DHI<C<1<DC010<C1<<<CDGCHECHHI@1DHC@1G11CEHC1<G0C10DCEHH@1<11D@C1<<<EH@F1CE<<1D@1D11<1<11<@1<<D1IHCHDEGGHIHC@1CGCFHHHEFHHG?@G@FD@HG@E6HFIHHFFAAGCHIHIHFCHGBGHIHHHHIHIG?IIFHECIIIHHHFHHFEG?HHGCAHE@HHHHIFEGFD0<D<CHHACHG?HFHE?F<<CFEEGFIIIGFFGIHHG@F1BD/?CC?HIHG?HHIIIHHEHHHIHHHHEEECIHG1HGCCFCHHEHG=HHHIIIIIHHIIHIHEHGHHHHC?HHHHIIIIIIHHHHD1HHIIIHHHF<@D@@
@HISEQ:969:HM2KJBCX2:2:1102:5787:87289 2:N:0:ACTATGCA
CACGAGCTACTCGCCCAACTATCCCTATTAATCATTACGGTGGTCCTAGAAACCAACAAAATAGAACCATGCCGTCCTATTTTATTATTCCATGCTAATGTATTCAAGCAAAAATGCCTGCTTTAAACACTCTAATTTTTTCAAAGTAAAGGTCCTGGTTCCCCGCGGCATCCAATTAAGGACATCGCGGTTCTCCAGAAGGTGAGAAATTGACTGCACCAGTTCATACCCCGTGAGGCACGACCGATGCGCCAATCCCGAAATTCAACTACGAGCTTTTTAACTGCAACAACTTTAATATACGCTATTGGAGCTGGAATTACCGCGGCTGCTGGCACCAGACTTGCCCTCCAA
+
AADDDHIHIIIIHHIIIGIIHIIHIIIIIIIIIHIIIIIIIIIIIIIIIIIIIIHIEEGHFHHHHIGEGHHIHHHICHHIIIIHHIGEHGHIIHH?FHCHEDHIHIHHIIIIIIIHIIIIHHGIHHHIIIIIHGIIIIHHIHHHHHHIIIIHHIIIHIHHIIIIIIIIIIHIIIIIIGIIIIIIIIIIHIIHIIIIIHIIIIIIIIIIIIIIIIIIIIIIIIHIIIHEHIIIIIIIIIIIIIHIIIIIIIIFFIIIHHHHHHIHIIHHIHHHIHIHFHHIIHHIIIIHIIIIHHHHIIIIIIIIIHIIIIIIIIIIIIIIIIIIIIIIIIIIGHIIIIIIIHEGIIIIHADDDD
@HISEQ:969:HM2KJBCX2:2:1102:10942:88078 2:N:0:ACTATGCA
CACGAGCTACTCCCCAACTATCCCTATTAATCATTACGTCAATCCTAGAAACCAACAAAATAGGATCGAACGTCCTATTTCATTATTCCATGCTAATGTATTCAAGCGTTAGCCTGCTTTAAACACTCTAATTTTTTCAAAGTAACAGTCCCGTTTCCCTGCAACACCAAATTAATGGCATTACAGTTCTTCAGAAAGGAGGAACCAGCAAAGCCAGTGCATACCAGTGGCACGACCAACCTGCTGATCCCGAAATTCAACTACGAGCTTTTTAACTGCAACAACTTTAATATACGCTATTGGAGCTGGAATTACCGCGGCTGCTGGCACCAGACTTGCCCTCCAA
+
DDDDDIHIIIIIIIIIIIIIIIIIIIIIIIIIIIIIIIIIIICHIIIHIIIIHIIIIIIIIIGHIIIIHIIIHHIIIIIIIIIHIHIIHIIHIIIIIIIIIIHIIIHIIIIIIIIIIIIIIIHIIIIIIIIIIIIIIIIIIIIIIIIIIHH$IIIIIIIIIIIIIIIIIIIIIIIIIIIIHIIIIIIIIIIIIIIIIIIIIIIIIIIIIIIIIIIIIIIIIIIIIIIIIIIIIIIIIIIIIIIHGIIIIIIIIIIIIIIIIIIIIIIIIIIIIIIIIIIIIIIIIHHHIIIIIIIIIIIIIIIIIIIIIIIIIIIIIIIIIIIIIIIIIIIIIIIIIIIIIDDDDD
@HISEQ:969:HM2KJBCX2:2:1102:17494:88217 2:N:0:ACTATGCA
CACGAGCTACTCCCCAACTATCCCTATTAATCATTACGTCAATCCTAGAAACCAACAAAATAGGATCAAACGTCCTATTTCATTATTCCATGCTAATGTATTCAAGCGTTAGCTTGCTTTAAACACTCTAATTTTTTCAAAGTAACAGTCCTGTTTCCCTGCAACACCAAATTAATGGCATTACAGTTCTTCAGAAAGGAGGAATCAGCGAAGCCAGTACATACCAGTGGCATGACCAACCTGCTGACCCCGAAATTCAACTACGAGCTTTTTAACTGCAACAACTTTAATATACGCTATTGGAGCTGGAATTACCGCGGCTGCTGGCACCAGACTTGCCCTCCAA
+
DDDDDIIIIIIIIIIIIIIIIIIIIIIIIIIIIIIIIIIIIIHIIIIIIIIIIIIIHHHHHIIICHHHIIIIIIIIIIIIIHIIHHIHIIIIHIHFIIIIIIIIIHIIIIIIIIIIIIIIIIIHHHIIHIIIIIIIIIIHIIIIIIIIIIIIIIIHHGIIIIIHIIIIIHIHIIIIIIIIIIIIIIIIHIIIIIIIIIIIHIIIIIIIIIHIIIIIIHIIIIIIIIIIIIIIIIIIIIIIIHIIHIIIIIHIIIIIIIIIIIIIIIIIIIIIIIIHIIIIIIIIIIIIIIIIIIIIIIIIIIIIIIIIIIIIIIIIIIIIIIIIIIIIIIIIIIIIIIIIIDDDDD
@HISEQ:969:HM2KJBCX2:2:1102:5405:88624 2:N:0:ACTATGCA
CACGAGCTACTCCCCAACTATCCCTATTAATCATTACATCGATCCTAGAAACCAACAAAATAGAATCGGATGTCCTATTTCATTATTCCATGCTAATGTATTCAAGCGTGAGCCTGCTTTAAACACTCTAATTTTTTCAAGGTAACAGTCCTAATTCCCCGTGACACCAAATTAATGGCATTACGGTTCTTTAGAAGGTGAGAAATCAATAATATCAGTACATACCAACGGCATGACCGAAACATTGATCCCGAAATTCAACTACGAGCTTTTTAACTGCAACAACTTTAATATACGCTATTGGAGCTGGAATTACCGCGGCTGCTGGCACCAGACTTGCCCTCCAA
+
DDDDDIIIIIIIIIIIIIIIIIIIIIIIIIIIIGIIIIIIIIIHIIIIGIHIIIIIIIIHIIIIIIIIIIIIIIIIIIHIIIHHEHIEHIIIHIHIIIIIIIIIIIIIIIIHIHIIHIHHHIIHHIIIIIIIIIIIIIIIIIIIIIIIIIIIIIIIIIHHIHIIIIIIIIIIIIIIIIIIIIIIIIHIIIIIIIIIIIIIIIIIIIIIIIIIIIIII=IIIIIIIIIIIIIIIIIIIIIIIIIIHDIIIIIIIIIIIIIIIIIIIIIIIIIIIIIIIIIIIIIIIIIIIIIIIIIIIIIIHHIIIIIIIIIIIIIIIIIIIIIIIIIIIIIIIIIIIIIIIIDDDDD
@HISEQ:969:HM2KJBCX2:2:1102:1329:89212 2:N:0:ACTATGCA
CACGAGCTACTCCCAACTATCCCTATTAATCATTACGGTGATCCTAGAAACCAACGAAATAGAATCAGTCCGTCCTATTTCATTATTCCATGCTAATGTATTCAGACGATAGTCTGCTTTAAACACTCTAATTTTTTCAAAGTAACAGTCCTGATTTCCCATCACACCAAATAAATGGCATGAAAGTTCCTCAGAAGGTAGAGATCCATCTCACCAGTGCAGACAATTAAGCCTGACCAATGGGTAGACCCCGAGGTTCAACTACGAGCTTTTTAACTGCAACAACTTTAATATACGCTATTGGAGCTGGAATTACCGCGGCTGCTGGCACCAGACTTGCCCTCC
+
DDDDAHHIIIIIIIIIIIIIHIIIIIHFHHIHIIIIHIIIIHIHIIIIIIIIIII@HHHIIHIIHHI?HHHICFHHH?CGHHEHIHHEHGF?CFHHHIIHIIHIIIIIIIIIIIIHIIIHHHIIIHIHHIIIHIIHHHHIIIIIIIHIIGIIIIIIIIIIHIIIIIIIIIIIIHHIIIIIIIIIIIIHHIIIIIIIIIIIIIGIIIIIIIIIIHIIIIIIIIIIIIIIII=IIIHIIIIIIHHDII<IIIIIIIIIIIIIIIIIIIIIIIIIIIIIIIIIIIIIIIIIIIIIIIIIIIIIIIIIIIIIIIIIIIIIIIIIIIIIIIIIIIIHGGDEIIIIDDDDD
@HISEQ:969:HM2KJBCX2:2:1102:3662:88683 2:N:0:ACTATGCA
CACGAGCTACTCCCCAACTATCCCTATTAATCATTACGTCGATCCTAGAAACCAACAAAATAGAATCAAACGTCCTATTTCGTTATTCCATGCTAATGTATTCAAGCGTGAGCCTGCTTTAAACACTCTAATTTTTTCAAAGTAACAGTCCTGATTCCCCATGACACCAAATTAATGACATCATGGTTCGTCAGAAGGTAGGAATCAATAATACCAGTACGTACAATAGCACGACCAATAAATTGATCCCGAAATTCAACTACGAGCTTTTTAACTGCAACAACTTTAATATACGCTATTGGAGCTGGAATTACCGCGGCTGCTGGCACCAGACTTGCCCTCCAA
+
DDDDDHHIIHHIIIIHIIIIIGHHIIIIHIIHIIIHHIIIIIIHIIIIIIIHHIIIIIGHIIIIIIIIHIHHIGHHIIIHHIHIIIIGEHHIHHIIIHGIIIIHIHHHIIHHHHHGHIIIII1GGHHHHIIIIIIIIIIHIHHIHIGIIIIHIIIIIIIIHIIIIIIHIHHIIIIIIIIIHIIIIIIIIIIIIIIIIIHIIHIIHHIIIIHICIIIIHIIIIIIIIIIHIIIIIIIIHGIIIHHIIIIIIIHIHIIIIIIIIIIIIIHIIIGIIIIIIIIHHHIIIIHIIIIIIIIIIIIIIIIIIIIIIIIIIIIIIIIIIHIIIIIIIIIIIIIIIIIDDDDD
@HISEQ:969:HM2KJBCX2:2:1102:12978:89689 2:N:0:ACTATGCA
CACGAGCTACTCCCCCAACTATCCCTATTAATCATTACGTCAATCCTAGAAACCAACAAAATAGGATCGAACGTCCTATTTCATTATTCCATGCTAATGTATTCAAGCGTTAGCTTGCTTTAAACACTCTAATTTTTTCAAAGTAACAGTCCAAATTCCCCGCAACACCAAATTAATGGCATTACGGCTCATCAGGAAGGAGGAATCAGTGAGACCAGTACATACCAGAGGCATGACCAACCTACTAACCCCGAAATTCAACTACGAGCTTTTTAACTGCAACAACTTTAATATACGCTATTGGAGCTGGAATTACCGCGGCTGCTGGCACCAGACTTGCCCTCCAA
+
DDDDDIIIIIIHFHHIIIIIIIIIIIIIIIIIIIIIIIIIIIIIIIIIIIIIIIIIIIGHHIIIHIIIIGHGIIICHIIIIIGIIIIIHIHIIGHCHIIIIIHHIHHHIIIIIIIIHIHIIHIHGHIIHIIIIIIIHHHHIIIIIIIIIHIHIIIIIIIIIIIIIIIIIIIIIIIIHHHGIIIIIIIIIIHIIIHIIIIIIIHIIHIIIIIHIIIIIIII<IHIIIIIIIIIIIIIIIIHIIIIHHHFIIIHIIIIHHIIHIIIHIIIIIIIIIIHIIIIIIIIIIIIIIIIIIIIIIIIHIIIIIIIIHIIIIIIIIIIIIIIIIIIIIIIIIIIIIIIIIDDDDD
@HISEQ:969:HM2KJBCX2:2:1102:15258:90234 2:N:0:ACTATGCA
CACGAGCTACTCCCCAACTATCCCTATTAATCATTACGTCAATCCTAGAAACCAACAAAATAGGATCGAACGTCCTATTTCATTATTCCAAGCTAATGTATTCAAGCGTTAGCTTGCTTTAAACACTCTAATTTTTTCAAAGTAACAGTCCAAATTCCCCGCAACACCAAATTAATGGCATTACGGCTCATCAGGAAGGAGGAATCAGTGAGACCAGTACATACCAGAGGCATGACCAACCTACTAACCCCGAAATTCAACTACGAGCTTTTTAACTGCAACAACTTTAATATACGCTATTGGAGCTGGAATTACCGCGGCTGCTGGCACCAGACTTGCCCTCCAA
+
DDDDDIIIIIIIIIIIIIHIIIHIIIIIIIIIIIIIIIIIIIIIIIIIHIIIIIIIIIHIIIHHEHIIIHIIHIIIIHIIIIIIIIIIHIIIIIIGIHIIIIIIIIIIIIIIIIIIHIIHIIIIIIIIIIHIIIIIIIIIIIIIIIIIIIIIIIIIIIIIIIIIIIIIIIIIIIIIIIIIIIIIHIIIIIIIIIIIIIIIHIIIHIIIIIHHIIIIIHIIIIIIIIIIIIIIIIIIIIIIIIIIHHEIIIIIIIIIIIIIIIIIIIIIIIIIIHHIIIIIIIIIIIIHIIIIIIIIIIIIIIIIIIIIIIIIIIIIIIIIIIIIIIIIIIIIIIIIIIIIIDDDDD
@HISEQ:969:HM2KJBCX2:2:1102:2063:89886 2:N:0:ACTATGCA
CACGAGCTACTCCCCAACTATCCCTATTAATCATTACGGTGATCCTAGAAACCAACAAAATAGAACCATGCCGTCCTATTCTATTATTCCATGCTAATGTATTCAAGCGTGAGCCTGCTTTAAACACTCTAATTTTTTCAAAGTAACAGTCCTGATTCCCCATGACACCAAATTAATGACATCATGGTTCGTCAGAAGGTAGGAATCAATAATACCAGTACGTACAATAGCACGACCAATAAATTGATCCCGAAATTCAACTACGAGCTTTTTAACTGCAACAACTTTAATATACGCTATTGGAGCTGGAATTACCGCGGCTGCTGGCACCAGACTTGCCCTCCAA
+
DDDDDIIIIIIIIIIIIIIIIIHIIIIIHHIIIIIIIIIIIHIIIIIHIIIIIIIIIIIIIIIIHIIIIGHHIHHIIIHIIIIIIIIIHIIIIHHHGIIIIHIIIIIIIIIHHHHIIIIHIHHIIHHIIIIIIHHIIIIIHIIIHIIIIIIHIIIIIIIIHHIIIHIIIIIIHIIIIIIIIIIIIIIIIIIHIIIIIIIHIIIIHHHIIIIIIIIIIIIIIIIIIIIHIIIIIIIIIIIIIIIHHIIIHIIIIIIIIIIIIIIIIIIIIIIIHIIIIIIIIIIIIIIIIIIHIIIIIIIIIIIIIIIIIIIIIIIIIIIIIIIIIIIIIIIIIIIIIIIIIDDDDD
@HISEQ:969:HM2KJBCX2:2:1102:4976:90949 2:N:0:ACTATGCA
CACGAGCTACTCCCCAACTATCCCTATTAATCATTACGGTGATCCTAGAAACCAACAAAATAGAATCATGCCGTCCTATTTTATTATTCCATGCTAATGTATTCAAGCAAAATGCCTGCTTTAAACACTCTAATTTTTTCAAAGTAAAGGTCCTGGTTCCCCGTGACACCCAATTAAGGGCATCGCGGTTCTCCAGAAGGTGAGAAATTGACTACACCAGTTCATACCCCTTAAGGCACGACCGATGTGTCAATCCCGAAATTCAACTACGAGCTTTTTAACTGCAACAACTTTAATATACGCTATTGGAGCTGGAATTACCGCGGCTGCTGGCACCAGACTTGCCCTCCAA
+
DDDDDIIIIIIIIIIIIIIIIIIIIIIIHIIIIIIGIIIIIIIIIIIIIIIIIIIIIIGIIHHHGHIIIIIHIIIHIIIHIIIIIIIIHIHIHHIIHHIIIGHIIIHIIIIIIHIIIIIGHIIIIHIIIIIIIIIIIIHHIIIIIIIIIIIIIIIIHIIIIIIIIIIIIIIIIIIIIIIIIIIIIIIIIIIIIIIIIIHIIIIIIIIIIIIIIIIHIIIIIIIIIHIIIIIIIIIIIIIIIIIIIIIIIHHIIIIIIIIIIIIIIIIIIIIIIIIIIIIIIIIIIIIIIIIIIIIIIIIIIIIIIIIIIIIIIIIIIIIIIIIIIIIIIIIIIIIIIIIIIIIIIIIDDDDD
@HISEQ:969:HM2KJBCX2:2:1102:4413:90406 2:N:0:ACTATGCA
CACGAGCTACTCCCCAACTATCCCTATTAATCATTACGGTGATCCTAGAAACCAACAAAATAGAATCTGATGTCCTATTTCATTATTCCATGCTAATGTATTCAAGCGTAAGCTTGCTTTAAACACTCTAATTTTTTCAAGGTAACAGTCCTAATTCCCCATAACATCAAATAAATGACATTATGGTTCTTTAGAAGGTGAGAACCAATAAAACCAGTACATATCAAGGCATGACCGATTCCTTGATCCCGAAATTCAACTACGAGCTTTTTAACTGCAACAACTTTAATATACGCTATTGGAGCTGGAATTACCGCGGCTGCTGGCACCAGACTTGCCCTCCAA
+
BDDDDIIIIIIIIIIIIIIIIIIIIIIIIIIHGIIIIHIIIHIIIIIIIHIIIIIIIIIGIIIIIIIHIHHIIFHIIIHIIIIIIIIIGIIIHIIIIHIIIIIIIIHIIIIIIIHHHIIIIIIIIIIIIIIIIIIIIIIIIIIIIHHIHIIIIIIHHIIIIIIIIIIIIIIIIIIIIIIIIIIIIIIIIIIIIIIIHIIIIIIIIIIIIIIIIIIIIIIIHHG1IIIIIIIIIIHIIIIIIHGDIIIIIIIIIIIIIIIIIIIIIIIIIIIIIIIIHIIIIIIIIIIIIIIIIHIIIIIIIIIIIIIIIIIIIIIIIIIIIIIIIIIIIIIIIIIIIIIIDDDDD
@HISEQ:969:HM2KJBCX2:2:1102:15973:90833 2:N:0:ACTATGCA
CACGAGCTACTCCCCAACTATCCCTATTAATCATTACGTCGATCCTAAAAACCAACAAAATAGGGTCAAACGTCCTATTTCATTATTCCATGCTAATGTATTCAAGCGTGTGCCTGCTTTAAACACTCTAATTTTTTCAAAGTAACAGTCCTGATTCCCCATGACACCAAATTAATGACATCACAGTTCGTCAGAAGGTAGAAATCAATAATACCAGTGCATACCGGAGGCACGACCAATATATTGATCCCGAAATTCAACTACGAGCTTTTTAACTGCAACAACTTTAATATACGCTATTGGAGCTGGAATTACCGCGGCTGCTGGCACCAGACTTGCCCTCCAA
+
DD@DDIIIFHIIIIIHICFHHIIGHHHIHHHHHIHHHHHIHHGHCHH@HHHHIIIFIII?FEHH?CD?FHHECFHCHFHHIIIIGCHHGGECC<CGHGC1DHCEHGHIHHHHIIIIHIIIHGBGHHIIIIHIIHHFIHHHHIHIHGIIGIIIHIHHIIHHHIIHIIHIIIHHHHIIIIIHHIIIIIIHIIIIIIIIHHIIIIIIIIIIIIIIIHHIIHHHIHIIIIIII?IIHHIIHIIIIHGHCHIIIIIHIHIIIHHHHHHIIIIIIIIHHHCHHGIIIIIIIIHHIIIIIIIIHGHCCIIIHHIIIIIIIIIIHHIIIIIIIIIIIIIIIHHIIIIIIDDDDD
@HISEQ:969:HM2KJBCX2:2:1102:13116:91221 2:N:0:ACTATGCA
CACGAGCTACTCCCCAACTATCCCTATTAATCATTACGGTGATCCTAGAAACCAACAAAATAGAACCATGCCGTCCTATTCTATTATTCCATGCTAATGTATTCGAGCAAAAATGCCTGCTTTAAACACTCTAATTTTTTCAAGGTAAAGGTCCTGGATCCGCAAGACACCCAATTAAGGACATCAAGTTTCTCCAGAAGGTGAGAAATCAACAGCGACAGTTCATACCCCTTAAGGCATGACCATCACGTCAATCCCGAAATTCAACTACGAGCTTTTTAACTGCAACAACTTTAATATACGCTATTGGAGCTGGAATTACCGCGGCTGCTGGCACCAGACTTGCCCTCCAA
+
DDDAAHHHHIHHFGCGHIIIIHI@GGHHIHHIIIIIIIIIIIIHIIIIIIEFFHHIIIHIHIIHGIIIHIIEHHIDGFHIEHIIIIIIHIHIIGIIEHHHHGGHHHHHHIIHHHIHIIIIEHHIIIIIIIHFIIHHHHHHIIIHIIIIIHIIIIIHHHIIIIIHHGIHHGIIIIIIIIIIIHIIIIIHHHHHIIHIHIII<HIIIIHIIIIIIIIHIIIIIIIIIIIIIIIIIIIIIIIIIIIIIIIIIIIHIIIIIIHIIIIIIIIIIIIHHIIIIIIIHHHIIIIIIIIIIIIIIIHHEIHIIIHIIIIIIIIIIIIIIIIIIIIIIIHIIIIIIIIIIIIIIIIIDDDDB
@HISEQ:969:HM2KJBCX2:2:1102:4699:91741 2:N:0:ACTATGCA
CACGAGCTACTCCCAACTATCCCTATTAATCATTACATCGATCCTAGAAACCAACAAAATAGAATCTGATGTCCTATTTCATTATTCCATGCTAATGTATTCAAGCGTAAGCTTGCTTTAAACACTCTAATTTTTTCAAGGTAACAGTCCTAATTCCCCATAACATCAAATAAATGACATTATGGTTCTTTAGAAGGTGAGAACCAATAAAACCAGTACATACCAAGGCATGACCGATTCCTTGATCCCGAAATTCAACTACGAGCTTTTTAACTGCAACAACTTTAATATACGCTATTGGAGCTGGAATTACCGCGGCTGCTGGCACCAGACTTGCCCTCCAA
+
DDADA?DHHHH?FHFHIIFFIIGGIIICFGFHHIIHFFFH1<<@H?@GCFHHH?CG1G<DGEHGHHHHHHHHCHEHIGF<CCFCFHIIHH1<1<HEEGIHHHHGFFHHGIHHEGIIIIIIHHGHEHHHH?CFGHHCHHHH@HHIIIIHGHEHHHGIIIIHHGC1C0HFHEHHIHHG@HHHHHGIIIIIHEIIIIIHHEHHHHHHEF;HIIIHHII:HHCF7DFHHF1IIHIHHHHGHHGC<G<?HDHHFHFIIHIIHHHHHHHFEIHHHIHFFHIHHGHIHHHE@EEHHGCEHIIIHGIIIHHHHHIHIGIIHHDHHHIFHHHHHCHIIHHEHGHHHIID@DDA
@HISEQ:969:HM2KJBCX2:2:1102:11129:91833 2:N:0:ACTATGCA
CACGAGCTACTCCCCAACTATCCCTATTAATCATTACGGTGATCCTAGAAACCAACAAAATAGAACCATGCCGTCCTATTCTATTATTCCATGCTAATGTATTCGAGCAAAAATGCCTGCTTTAAACACTCTAATTTTTTCAAGGTAAAGGTCCTGGATCCGCAAGACACCCAATAAAGGACATCAAGTTTCTCCAGAAGGTGAGAAATCAACAGTAACAGTTCATACCCCTTAAGGCATGACCATCACGTCAATCCCGAAATTCAACTACGAGCTTTTTAACTGCAACAACTTTAATATACGCTATTGGAGCTGGAATTACCGCGGCTGCTGGCACCAGACTTGCCCTCCAA
+
DDDDDIIIHIIIIIIIIIIIIIIIIIIIIIIIIIIIIHIIIIIIIIGIIHHIIGIIIIIGHHFHHIIIIIIIIHHIIIIIHIIHHHIIHIIIIHIIIHIIIHIIIIIIIIIIIIIIIHIIIIIIIIIIIIIIIHIIIIIIIIIIIIIIIIIIIIIIIIIIIIHIIIIIIIIIIIIIIIIIIIIIIIIIIIIIIIIIIIIIIIIIIIIIIIIIHHIIIIIIIIIIIIHIIIIIIIIIIIIIIHIIIIIHIIHGIIIIIHIIIIIIIIIIIIIIIIIIIIIIIIIIIIIIIIHHIIIIIIIIIIIIIIIIIIIIIIIIIIIIIIIIIIIIIIIIIIIIIIIIIIIIIIIIDDDDD
@HISEQ:969:HM2KJBCX2:2:1102:11136:92305 2:N:0:ACTATGCA
CACGAGCTACTCCCCAACTATCCCTATTAATCATTACGTCAATCCTAGAAACCAACAAAATAGGAGATCAAACGTCCTATTTTATTATTCCATGCTAATGTATTCAAGCGCGAGCTTGCTTTAAACACTCTAATTTTTTCAAAGTAACAGTCCTGATTCCCCGCCACACCAACTAAATGGTATAACGGTTCATCAGAAGGGAGGAATCAGTGACACCAGTACATACCGAAGGTACGACCGGCTTACTGATCCCGAAATTCAACTACGAGCTTTTTAACTGCAACAACTTTAATATACGCTATTGGAGCTGGAATTACCGCGGCTGCTGGCACCAGACTTGCCCTCCA
+
D@DB?DHIIIIEHGCHIHIHIHHHIHHHHHIEHGHHIHHIIGHIDHEHI1FEHHEHEHGHIIIIIFEHCCEHHIHEHGHCGHHIIIIGG@HHIIIIIGHHHIHHHGIIIIHHIIHCHIHIHHH@CCEHCHHHGHEGHHIIHHGCHHFHIHGHHHHIGII?FHHHIFHHGHIHHHGFFFHFHHIHECHHHHHEIHHHEHHHEEHIHHFCHHFGHHHIIIHHHHHHHIHIHHHHFDIIIHIHGCHHHHIHIDIHEGF@IHIFHHEHIHIHHHHIHHHHFEHIIHGEGHHHFEHEHEEGHHHGIHHGHEIHIIIIIIGIHIIIHGIIIHHHEHEIIIHHIIHDIGDD@BB
@HISEQ:969:HM2KJBCX2:2:1102:12996:92517 2:N:0:ACTATGCA
CACGAGCTACTCCCCAACTATCCCTATTAATCATTACGTCAATCCTAGAAACCAACAAAATAGGATCGAACGTCCTATTTCATTATTCCATGCTAATGTATTCAAGCGTTAGCCTGCTTTAAACACTCTAATTTTTTCAAAGTAACAGTCCTGTTTCCCTGCAACACCAAATTAATGACATTACAGTTCTTCAAGAAGGAGGAACCAGTAAAGCCAGTACATACCAGAGGCACGACCAACCTACTAATCCCGAAATTCAACTACGAGCTTTTTAACTGCAACAACTTTAATATACGCTATTGGAGCTGGAATTACCGCGGCTGCTGGCACCAGACTTGCCCTCCAA
+
DCDDDIIIIIIIIIHIIIIIIIIIIIIIIIIIIHIIIIIIIIIIIIIIIIIIIIIIIIIIIIIIIIIIIGIIIIIIIIIIIIIGHIHHIIIIIIIIIIIIIIIIIIIIIIIIIIIIIIIIIIIIIHIIIIIIIIIIIIIIIIIIIIIIIIIIIIIIIIIIIIIIIIIIIIIHIIIIIIIIIIIIIIHIIIIIIHIIIIIIHIIIIHIIIIIIIIIIIIIIIIIIIIIIIIIIIIIIIIIIIIHHIIIHIIIIIIIIIIIHIHFIHIIIIIIIHIIIIIIIIIIIIIIIIIIIIIIIIIIIIIIIIIIIIIIIIIIIIIIHIIIIIIIIIIIIIIIIIIIIIDDDDD
@HISEQ:969:HM2KJBCX2:2:1102:6508:91799 2:N:0:ACTATGCA
CACGAGCTACTCCCCAACTATCCCTATTAATCATTACGTCGATCCTAGAAACCAACAAAATAGAATCAAACGTCCTATTTCGTTATTCCATGCTAATGTATTCAAGCGTGAGCCTGCTTTAAACACTCTAATTTTTTCAAAGTAACAGTCCTGATTCCCCATGACACCAAATTAATGACATCATGGTTCGTCAGAAGGTAGGAATCAATAATACCAGTACGTACAATAGCACGACCAATAAATTAATCCCGAAATTCAACTACGAGCTTTTTAACTGCAACAACTTTAATATACGCTATTGGAGCTGGAATTACCGCGGCTGCTGGCACCAGACTTGCCCTCCAA
+
CDDDDIIIIIHHIIIIIIIIIIIGIIIIIIIIIIIIIIIIIIIIIIIIIHIIIEHIEHEHIIHIIIIIIIHIHIIIIHIIIIIIHIIIIIIFHIIIIIIIIIHIIIIIIIIIIIIIIHIIIIIIIIIIIIIIIIIIIIIIIIIIIIIIIIIIIIIIIIIIIIIIIIHIIIIIIIIIIIIIIIIIIIIIIIIIIIIIIIIIIIIIIIIIIIIIIIIIIIIIIIIIIIIIIIIIIIIIIIIIIIIIIIIIIIIIIIIIIIIIIIIIIIIIIIIIIIIIIIIIIIHIIIIIIIIIIIIIIIIIIIIIIIIIIIIIIIIIIIIIIIIIIIIIIIIIIIIIIIIIDDDDD
@HISEQ:969:HM2KJBCX2:2:1102:4377:93357 2:N:0:ACTATGCA
CACGAGCTACTCCCCAACTATCCCTATTAATCATTACATCGATCCTAGAAACCAACAAAATAGAATCGGATGTCCTATTTCATTATTCCATGCTAATGTATTCAAGCGTGAGCCTGCTTTAAACACTCTAATTTTTTCAAGGTAACAGTCCTAATTCCCCGTGACACCAAATTAATGGCATTACGGTTCTTTAGAAGGTGAGAAATCAATAATATCAGTACATACCAACGGCATGACCGATACATTGATCCCGAAATTCAACTACGAGCTTTTTAACTGCAACAACTTTAATATACGCTATTGGAGCTGGAATTACCGCGGCTGCCGGCACCAGACTTGCCCTCCAA
+
DDDDDIIIIIIIIIIHIIIHIIIIIIIIIIIIHIIIIIIIIHHGHIIIIIIIIIIIGIIIIHFCHIGHGHIIIHIIIGIIIIIIIIIGHHIGHIHHHIHIIIIIIIHIIIIIIIIIHIIIIIIHHIIIIIIIIIIHIIIIIIIIIIIIIIIIIIHHIIHIIHHIIIIHHIHHHIIIIIIIIIIIIIIIIIIIIHIIIIIIIGIIIHIIIIIIIHHHIIIIIIIIIIIIIIIIIIIIIIIIIIIHGDIIHIIIIIIIIIIIIIIIIIIIIIIIIIIIIIIIIIIIIIIIIIIIIIIIIIIIIIIIIIIIIIIIIIIIIIIIIIIIIIIIIIIIIIIIIIIIIIDDDDD
@HISEQ:969:HM2KJBCX2:2:1102:13081:93577 2:N:0:ACTATGCA
CACGAGCTACTCCCCAACTATCCCTATTAATCATTACGTCAATCCTAGAAACCAACAAAATAGGATCAACGTCCTATTTCATTATTCCATGCTAATGTATTCAAGCGCGAGCCTGCTTTAAACACTCTAATTTTTTCAAAGTAACAGTCCTGATTCCCCACCACACCAAATTAATGACATGATGGTTCGTCAGAAGGTAGAAATCAGTAACACCAGTACGTACCGAAGGCACGACCAGCGTACTAATCCCGAAATTCAACTACGAGCTTTTTAACTGCAACAACTTTAATATACGCTATTGGAGCTGGAATTACCGCGGCTGCTGGCACCAGACTTGCCCTCCAA
+
@D@@DDCHHHH@EGHHIIIIG11<CGHIHGHHEGH<FEHHHEHDFFHE@EHCG@FHHHH1GGEHHH@11<CE<CDHHIGGGHHGHCFFFGHIHHHIIHIHHGGIHHIIGHIEFDCEHEHIIHHG?CHHHHHIIIHHIIIHHGHHEHHFFHHIHHHGDHHGCGHIFHHIHIHFIHHGHFHIHIHHEEHIHIIIHIIIHHHIIIIHHIHHIHCGEEHIHIIIHIIHHIII<HFIHIHIIHIHHHEGHHFGHEIIIIHIIHIIIIIIIIIHIHCHHGFHEIIIIIIIIIHIIHHIIIIIIIIIHIHHHIIIIHIHHIHCIIIIIIIIHEIIIIIIIIIIIIHFAADDD
@HISEQ:969:HM2KJBCX2:2:1102:6484:93830 2:N:0:ACTATGCA
CACGAGCTACTCCCCAACTATCCCTATTAATCATTACGTTGATCCTAGAAACCAACAAAATAGAATCGAACGTCCTATTTCATTATTCCATGCTAATGTATTCAAGCGCGTGCCTGCTTTAAACACTCTAATTTTTTCAAAGTAACAGTCCTGACTCCCCACAACATCAAATTAATGACATCATGATTCATCAGAAGGGAGAAATCAATGACATTAGTACGTACCGAAGGCACGACCGACGTATTGATCCCGAAATTCAACTACGAGCTTTTTAACTGCAACAACTTTAATATACGCTATTGGAGCTGGAATTACCGCGGCTGCTGGCACCAGACTTGCCCTCCAA
+
DDDDDIIIIIIIIIIIIIIIHIIIIIIIIIIIIIIIIIIIIIIIIIIIIIIIHHIIIIIIIIIIIIIIHIIHHIHIIIIIHIIIIIIIHIHIHIIIIIIIIIHIIHHIIIIIIIIIIIIIIIIIIIIIIIIIIIIHIIIIIIIIIIIIIHIIIIHIIHHIIIIIIIIIIIIHIIIIIIIIIIIIIIIIIIIIIIIIIIIIIIIIIIIIIIIIIIIIIIIIIIIIIIIIIIIIIIIIIIIIIIHHHIIIIIIIIIIIIIIIIIIIIIIIIIIIIIIIIIIIIIIHIIIIIIIIIIIIIIIIIIIIIIIIIIIIIIIIIIIIIIIIIIIIIIIIIIIIIIIIIDDDDD
@HISEQ:969:HM2KJBCX2:2:1102:16406:93760 2:N:0:ACTATGCA
CACGAGCTACTCCCCAACTATCCCTATTAATCATTACGTCAATCCTAGAAACCAACAAAATAGGATCGAACGTCCTATTTCATTATTCCATGCTAATGTATTCAAGCGTTAGCCTGCTTTAAACACTCTAATTTTTTCAAAGTAACAGTCCTGTTTCCCTGCAACACCAAATTAATGACATTACAGTTCTTCAAGAAGGAGGAACCAGTAAAGCCAGTACATACCAGAGGCACGACCAACTCTCTAATCCCGAAATTCAACTACGAGCTTTTTAACTGCAACAACTTTAATATACGCTATTGGAGCTGGAATTACCGCGGCTGCTGGCACCAGACTTGCCCTCCAA
+
CCDDDIGIIIIIIIIIHIIHIGHIGHHIGHIIHHIHIIIIIIHHIHIIHIIIIIIIGHFHHHHIEHHEDIIHIIIEDHHIHIIHCHH1<GHIGHIIIHHIIHHHIIIIIIIIIHHHIIIIIIHIIIHIIHHIIIHIHHHIHIHHHHIIHHHIIHIIGHHIHHIIHIIHIHIIIIIHIIIHHHIIIHIIHIHIIIIIIIIHHIIIIIIIIIIIHHFHGHHIIHHFIIIIHIIIIHIHIIIHHHIIHIIHIHHHIIIIHIIIIIIIIIIIIIIIIIIIIIIIIIIIIIIIIIIIIIHIIIIIIIHIIIHHGIIIIIIIIIIIIIIIIIIIIIIIIIIIIIIIIDDDDD
@HISEQ:969:HM2KJBCX2:2:1102:9133:94290 2:N:0:ACTATGCA
CACGAGCTACTCCCCAACTACCCTATTAATCATTACGTCGATCCTAGAAACCAACAAAATAGAATCAAACGTCCTATTTCGTTATTCCATGCTAATGTATTCAAGCGTGAGCCTGCTTTAAACACTCTAATTTTTTCAAAGTAACAGTCCTGATTCCCCATGACACCAAATTAATGACATCATGGTTCGTCAGAAGGTAGGAATCAATAATACCAGTACGTACAATAGCACGACCAATAAATTGATCCCGAAATTCAACTACGAGCTTTTTAACTGCAACAACTTTAATATACGCTATTGGAGCTGGAATTACCGCGGCTGCTGGCACCAGACTTGCCCTCCAA
+
DDDDDIIIIIIIIIIIIIIIIIIIIIIHIIIIIIIIIIIIIIIIIHIIIIIIIIIIIIIIIIIHIIIHHHIIGIIIIHIIIIIIIIIIIIIGIIIIIIIIIHHHIHIIIIIIIIIIIIIIIIIIIIIIIIIIIIIIIIIIIIIIIIIIIIIIIIIIIIIIIIIIIIIIIIIIIIIIIIIIIIIIIIIHIIIIIIIIIIIIIIIIIIIIIIIIIIIIIIIIIIIIIIIIIIIIIIIIIIIIIIIIIIIIIIIIIIIIIIIIIIIIIIIIIIIIIIIIIIIIIIIIHIIIIIIIIIIIIIIIIIIIIIIIIIIIIIIIIIIIIIIIIIIIIIIIIIIIIIIDDDDD
@HISEQ:969:HM2KJBCX2:2:1102:1267:94485 2:N:0:ACTATGCA
CACGAGCTACTCCCAACTATCCCTATTAATCATTACGGTGATCCTAGAAACCAACGAAATAGAATCAGTCCGTCCTATTTCATTATTCCATGCTAATGTATTCAGACGTTAGCCTGCTTTAAACACTCTAATTTTTTCAAAGTAACAGTCCTGATTTCCCATCACACCAAATAAATGGCATGAAAGTTCCTCAGAAGGTAGAGATTCATCTCACCAGTGCAGACAATTAAGCCTGACCAATGGGTAAACCCCGAAGTTCAACTACGAGCTTTTTAACTGCAACAACTTTAATATACGCTATTGGAGCTGGAATTACCGCGGCTGCTGGCACCAGACTTGCCCTCCAA
+
DDDDDHIIIIIIIIIHIIIIIIHIIHIIIIIHFFHIIEHIIIIIIHGHIIIIIIIIIIIHIIIIEHICHIIICGHHGFHEGHHHHHIIIIIIHIIHIIIIIHIIHHHIHHHHFHHFFHHIIIIIHIHIIIHIHIHHHIHHHIIHIIIIIGHIHIHHHHHHIHIHHIIEGHHHHHHHIIIIIIGHHHFIHIIHHHEIIIIIIIIGHHCIGIHIIHIIIIHIIIIIHIHIIIIGIHIIHHHEGIIHGDIIHIIHIHHIIIHIHIIIIIHIIIIIIIHGHHIIHHIIIIIIIIIIIHIIIIIIIIIIIIIIHIIIIIHHGHCIHIIIHIIIIIIIIIIIIHIHIIDDDDD
@HISEQ:969:HM2KJBCX2:2:1102:20565:93828 2:N:0:ACTATGCA
CACGAGCTACTCCCCAACTATCCCTATTAATCATTACGTCAATCCTAGAAACCAACAAAATAGGATCAAACGTCCTATTTCATTATTCCATGCTAATGTATTCAAGCGTTAGCCTGCTTTAAACACTCTAATTTTTTCAAAGTAACAGTCCTGTTTCCCTGCAACACCAAATTAATGACATTACAGTTCTTCAAGAAGGAGGAACCAGTAAAGCCAGTACATACCAGAGGCACGACCAACCTACTAATCCCGAAATTCAACTACGAGCTTTTTAACTGCAACAACTTTAATATACGCTATTGGAGCTGGAATTACCGCGGCTGCGGGCACCAGACTTGCCCTCCAA
+
DDDCDIIIIIIIIIIIIIIIIIIIIIIIIIIIIIIIIIIIHIIIIIIIIIIIIIIIIIIIIIFHHIIHIIIIIIIIIIIIIIIIHIIHIIIIHIIIIHIIIGIIIIIIIIIIIHHIIIIIIIHHHHIHIIIIIIIIIIIIIIIIIIIHIIIIIIHIIIIIIIIIIIHHIIIIIIIIIIIIIIIIIIIIHIIHIIIIIIIIIIIIIIIIIIIIIIIIIIIIIIIIIIIIIIIIIIHIIIIIIIIHHIIHIIIIIIIIIIIIIHIIIIIIIIIIIIIIIIIIIIIIIIIIIIIIIIIIIIIIIIIIIIIIIIIIIIIIIIIIIIIIIIIIIIIIIIIIIIIIIDDDDD
@HISEQ:969:HM2KJBCX2:2:1102:17082:94231 2:N:0:ACTATGCA
CACGAGCTACTCCCCAACTATCCCTATTAATCATTACGTCAATCCTAGAAACCAACAAAATAGGATCGAACGTCCTATTTCATTATTCCATGCTAATGTATTCAAGCGTTAGCCTGCTTTAAACACTCTAATTTTTTCAAAGTAACAGTCCTGTTTCCCTGCAACACCAAATTAATGGCATTACAGTTCTTCAGAAAGGAGGAATCAGCGAAGCCAGTGCATACCAGTGGCACGACCAACCTGCTGACCCCGAAATTCAACTACGAGCTTTTTAACTGCAACAACTTTAATATACGCTATTGGAGCTGGAATTACCGCGGCTGCTGGCACCAGACTTGCCCTCCAA
+
DBBDDICHIIIIIIIHIIHIIIIIIIIIIIFHIIIIIIIIGIIIIIIHIIIIHHHIHIGHIGHHEHHHIIIIEHHIHGIHFHHHE<CHHIHH?HHIIIIIIIHHGIHHDHIIIIHIIFHHIIIHIIHHHGHHIHHIIIIHIIHHIIIHHIIIHIIIHHIIIHHHHHIIIIIIHIIHHHEIIIIIIIIIHIIIIIHIIIIIIIIHHHFIIIIIHIIIIIHGIIIIIIIIHGIIIIIIIIHIIHHHFHHGIIHGIIIIIIIIHIIIIHIHIIIIIIHGIIIIIIHHHIIIIIIIIHIGIHIIIIIIIIIIIHIIIIIIHIIIIIHIIIHIIIIIIHIIIIIIIDDDDD
@HISEQ:969:HM2KJBCX2:2:1102:17437:94820 2:N:0:ACTATGCA
CACGAGCTACTCCCCAACTATCCCTATTAATCATTACGTCAATCCTAGAAACCAACAAAATAGGATCGAACGTCCTATTTCATTATTCCATGCTAGTGTATTCAAGCGTTAGCTTGCTTTAAACACTCTAATTTTTTCAAAGTAACAGTCCAAATTCCCCGCAACACCAAATTAATGGCATTACGGCTCATCAGGAAGGAGGAATCAGTGAGACCAGTACATACCAGAGGCATGACCAACCTACTAACCCCGAAATTCAACTACGAGCTTTTTAACTGCAACAACTTTAATATACGCTATTGGAGCTGGAATTACCGCGGCTGCTGGCACCAGACTTGCCCTCCAA
+
ADDCDIIIIIIHIIIIIIIIIHIIIIIIIIIIIIIIIIIIIIIIIIIIIIIIIGIIHHCHIHHIHIIHHHIIHHHIFHIIIIIIIIIIGIHIIIIGHHHIGHHIIHGHHIHIHIIGHIIIHIHIIIIHHHHHHHIIHIIIIIIIIIHHHGHIHHHHIHHHIIIIHHFIIIIIIIIIIIIIIIIIIIHIIHIIIIIIIIIHHIIIIIIIIIIHIIIIIIIIIIIIIIIIIIIIIIIIIIIIIIHHHIHIIIIIIIIIIIIIHHHIIIIIIIIIIIIIIIIIIIIIIHHHIIIIIIHIIIIHHIIIIIIIIIIIIIIIIIIIIIIIIIIIIIIIIIIIIIIIIDDDDD
@HISEQ:969:HM2KJBCX2:2:1102:19246:94764 2:N:0:ACTATGCA
CACGAGCTACTCCCCAACTATCCCTATTAATCATTACATCGATCCTAGAAACCAACAAAATAGAATTGGATGTCCTATTTTATTATTCTATGCTAATGTATTCAAGCGTGAGCCTGCTTTAAACACTCTAATTTTTACAAAGTAACAGTCCTAATTCCCTGTGACACCAAATTAATAGCATTACGGTTCTTTAAAAGATGAGAAATTAATAATATCAGTACATACCAACGGCATGACCAAAACATTGATTTCGAAATTCAACTACGAGCTTTTTAACTGCAACAACTTTAATATACGCTATTGGAGCTAGAATTACTGTGGCTGCTAGCACCAGACTTGCCCTCCAA
+
DDDDDHIIIIIIIIIIIIHHIIIIIIHHIIIIIIIIIHIIIIIIIIIIIIIIIIGIIIIHIIHIIIIIIIIIHIIIGIHIIIHIIIIIIHHHHHIIIHIIIGHHHHGHIIHIHGHHIIIIIIHIIIIHHIIHHIIIIIHIHIIIIIIIIIHHHIIIIHIIIIHIIIIIIIIIIIIIIHIIIIIGIHHHIHHIIIIIIIIIIIIIIIIIIIIIHIHIIIIIIIIIIIIIIIIIIIIHHIIIIIIHGHIIIIIIIIIIIIIIIIHHIIIIIIIIIIIIIIIIIIIIIIIIIIIHIIIIIIHHIIIIIHIIIFIIHIIIIIIIIIIHIIIIIIIIIIIIIIIIIIDDDDD
@HISEQ:969:HM2KJBCX2:2:1102:12854:94853 2:N:0:ACTATGCA
CACGAGCTACTCCCCAACTATCCCTATTAATCATTACGGTGGTCCTAGAAACCAACAAAATAGAACCACAACGTCCTATTCTATTATTCCATGCTAATCTATTCAAGCAATAGCCCGCTTTAAACACTCTAATTTTTTCAAGGTAATGGTCCTGGCTCCCCAACACACCCAATAAAGGACATACTGGTTCACCAGAAGGAAGACCCAACAACAGACAGTACTCGCCAAAGACGGACCGCCCGGCCAGGCCTAAAATTCAACTACGAGCTTTTTAACTGCAACAACTTTAATATACGCTATTGGAGCTGGAATTACCGCGGCTGCTGGCACCAGACTTGCCCTCCAA
+
CADDDIIIIFHIHHHHHIHIHC?HHIIIICHIHIGEGEHEHCHGIHHIHIHHHHFHIIIEHHHIHIII?F<EE<GHHEHEGDFHHHHIHHGIIIHHEHHHG@FFEHEIHHHIHHFHEHHHHFGHFHIFEHHHHHFEHGHHGHHHHHHHHHIFHHEE@HIHG@GHHICH:HECEHHHHCHHIIIHIIIHIHHEGHEHHHHH?GGHHGHFEEHHHIHHGIIIHHHHEIIHFHFDIIHHCE<HDIIGHIIIHHHHIIIHH?IIHGCEECFIHFIHFHHIIHHHHGHHIIIIHCFH=GDHEIHGIIIHIHIIIIIIIHGIIIIIIIHHHHEGIIHHHFHIHHIIIDADAD
@HISEQ:969:HM2KJBCX2:2:1102:20709:94710 2:N:0:ACTATGCA
CACGAGCTACTCCCAACTATCCCTATTAATCATTACGGTGATCCTAGAAACCAACAAAATAGAACCATGCCGTCCTATTCTATTATTCCATGCTAATGTATTCGAGCAAAAATGCCTGCTTTAAACACTCTAATTTTTTCAAGGTAAAGGTCCTGGATCCGCAAGACACCCAATAAAGGACATCAAGTTTCTCCAGAAGGTGAGAAATCAACTGCAACAGTTCATACCCCTTAAGGCATGACCATCACGTCAATCCCGAAATTCAACTACGAGCTTTTTAACTGCAACAACTTTAATATACGCTATTGGAGCTGGAATTACCGCGGCTGCTGGCACCAGACTTGCCCTCCAA
+
DDDDDHIIIIIIIIHHIIIIIIIIIIHIIIIIIIIIIIHIIIIIIIIIIIHHIIIIIIIIIHHHHHIIIIGGHHIIIIIHIIIIIIIIIHHIHGHGEHHIICHHIHHIIIIIIIHIIIIHHIIHHHHHIIIIIIIIIIIIHIIIIIHGIIIIIIIIIIIIIIHIIIIIIIIGIIIIIIIIIIIHIIHIGIHHIIIIIIIIIIIIIIHIIIIIIIIIHIIHIHIIIIIIIIIIIIIIIIIIIIIIIIHIIIHIIIIIIIIIIIIIIIIIIIIIIIIIIIIHIIIIIIIIIIIIIIIIIIIHIIIIIIIIIIIIIIIIIIIIIIIIIIIIIIIIIIIIIIIIIIIIIIIDDDDD
@HISEQ:969:HM2KJBCX2:2:1102:19805:96612 2:N:0:ACTATGCA
CACGAGCTACTCCCCAACTATCCCTATTAATCATTACGTCAATCCTAGAAACCAACAAAATAGGATCGAACGTCCTATTTCATTATTCCATGCTAATGTATTCAAGCGTTAGCCTGCTTTAAACACTCTAATTTTTTCAAAGTAACAGTCCTGTTTCCCTGCAACACCAAATTAATGACATTACAGTTCTTCAGAAAGGAGGAATCAGCGAAGCCAGTACATACCAGTGGCACGACCAACCTGCTGACCCCGAAATTCAACTACGAGCTTTTTAACTGCAACAACTTTAATATACGCTATTGGAGCTGGAATTACCGCGGCTGCTGGCACCAGACTTGCCCTCCAA
+
DDDDDIIIIIIIIIIIHIIIIIIIIIIIIIIIIIIGIIIIIHIIIIIIIIIIIIIIIHIIIIIHIIIIIIIIIIIIHIIIIIIIIIIIIIIIHIIIHIIIIIIIIIIIIIIIIHIIIIIIIIIIIHIIIIIIIIIIIIIIIIIIIIIIIIIIIIIIIIIIIIIIIIHIIIIHHIIIIIIIIIIIIIIIHIIIIIHIIIIIIIIIIIIIIIIIIIIIIIIIIIIIIIIIIIIIIIIIIIIIIIIHHIIIIIIIIIIIIIIIIIIIIIIIIIIIIIIIIIIIIIIIIIIIIIIIIIIIIIIHIIIIIIIIIIIIIIIIIIIIIIIIIIIIIIIIIIIIIIIIIDDDDD
@HISEQ:969:HM2KJBCX2:2:1102:16641:97088 2:N:0:ACTATGCA
CACGAGCTACTCCCCAACTATCCCTATTAATCATTACGTCGATCCTAGAAACCAACAAAATAGAATCAAACGTCCTATTCCGTTATTCCATGCTAATGTATTCAAGCGTGAGCCTGCTTTAAACACTCTAATTTTTTCAAAGTAACAGTCCTGATTCCCTATAACACCAAATTAATGGCATTATAGTTCGTCAGAAAGGAGAAACCGATTATACCAGTACGTACAATAGCACGACCAGTAAGCCGGTCTCGAAATTCAACTACGAGCTTTTTAACTGCAACAACTTTAATATACGCTATTGGAGCTGGAATTACCGCGGCTGCTGGCACCAGACTTGCCCTCCAA
+
D@DDDIIDHI@GH?HGG=G?GHEGFHHHIH?DEHEHI1G@HHHEHEGHIIFHECHHEHIIIHHHHHGHHGIHCEHGHHEHHHEHCHHEHHHIHHHHHEIHHHIIIIHGCHHIHHGAGHGIIIHHHGHIHHIHHIHHFIHHHIIIIIHHEEEIHIHHGIIHGHIIHHGGGHIHIIHIHIIHIIIIIIIIIIIIIIIIIIHIIIHHFIIIIIIHIIIIIIIIIHGHHIIIIHHIIIIIIIIIIHHFFHEHEGHIIIIIIIHEHHGIEIIIHHH@HFCIIHGFHEEEHHHIIIHHIHHIHIHHHHHG@HHHIIHIHHDHHIHGHHHGHEHIIHHHFEEHHHFHDDD@<
@HISEQ:969:HM2KJBCX2:2:1102:17323:97617 2:N:0:ACTATGCA
CACGAGCTACTCCCCAACTATCCCTATTAATCATTACATCGATCCTAGAAACCAACAAATAGAATCTGATGTCCTATTTCATTATTCCATGCTAATGTATTCAAGCGTAAGCTTGCTTTAAACACTCTAATTTTTTCAAGGTAACAGTCCTAATTCCCCATAACATCAAATAAATGACATTATGGTTCTTTAGAAGGTGAGAACCAATAAAACCAGTACATACCAAGGCATGACCGATTCCTTGATCCCGAAATTCAACTACGAGCTTTTTAACTGCAACAACTTTAATATACGCTATTGGAGCTGGAATTACCGCGGCTGCTGGCACCAGACTTGCCCTCCAA
+
DDDDDIIIGIIIIIIIIIIIIIHIIIIIIIIIIIIIIIIIIHIHIIIHIIHIIIIIIGFHHHGHHIIIHIIIIIIIIIIIIHIIIIIGHIIIIIIIIIIIIHHIIIIIIIHHIHHIIIIIHHHHHIIIIIIIIIIIIIHHIIIIIIIIIIIHIIIIIHIHIIIHIGIIIIHIIIIHIIIIIIIIIIIHIIIIIIIHIIIIIIIHIIIIIIIIIIIIIIIIIIIIIIIHIIIIIIIIIIIIHGDIIIIIIIIIIIIIIIIHHIIIIIIIIIHHIIIIIIIHIIIIIIIIIIIIIIIIIIIIIIIIIIIIIIIIIIIIIIIIIIIIIIIIIHHHIIIIIIIDDDDD
@HISEQ:969:HM2KJBCX2:2:1102:3547:98142 2:N:0:ACTATGCA
CACGAGCTACTCCCCAACTATCCCTATTAATCATTACGGTGATCCTAGAAACCAACGAAATAGAATCAGTCCGTCCTATTTCATTATTCCATGCTAATGTATTCAGACGATAGTCTGCTTTAAACACTCTAATTTTTTCAAAGTAACAGTCCTGATTTCCCATCACACCAAATAAATGGCATGAAAGTTCCTCAGAAGGTAGAGATCCATCTCACCAGTACAGACAATTAAGCCTGACCAATGGGTAGACCCCGAAGTTCAACTACGAGCTTTTTAACTGCAACAACTTTAATATACGCTATTGGAGCTGGAATTACCGCGGCTGCTGGCACCAGACTTGCCCTCCAA
+
DDDDDIIIIIIIIIIIIIIIIHIIIIIIHIIIIIIIIIIIIIIIIIIIIIIIHIIIIHIIIIIHIIHIHIIHHHIIIIIIIIIIIIIIIIIIHIIIIIHIIIIIIIIIIIIIIHIIIIHIIIIIIIHIIIIHIIIIIIIIIIIIIIHIIIIIIIIIIHIIIIIIIHIIIIIIIIIIHIIIIIIIIIIIIIIIIIIIIIIIIIIIIIIIIIIIIIIIIIIIIIIIIIIIIIIIIIIIIIIIIIIHGHDIIIIIIIIIIIIIIIIIIIIIIIIIIIIIIIIIIIIIIIIIIIIIIIIIIIIIIIIIIIIIIIIIIIIIIIIIIIIIIIIIIIIIIIIIIIIIIIIDDDDD
@HISEQ:969:HM2KJBCX2:2:1102:17155:98397 2:N:0:ACTATGCA
CACGAGCTACTCCCCAACTATCCCTATTAATCATTACGTCAATCCTAGAAACCAACAAAATAGGATCGAACGTCCTATTTCATTATTCCATGCTAATGTATTCAAGCGTTAGCTTGCTTTAAACACTCTAATTTTTTCAAAGTAACAGTCCAAATTCCCCAAAACACCAAATTAATGGCATTAAGGTTCATCAGGAAGGAGGAATCAGTGAGACCAGTACATACCAGAGGCATGACCAACCTACTAACCCCGAAATTCAACTACGAGCTTTTTAACTGCAACAACTTTAATATACGCTATTGGAGCTGGAATTACCGCGGCTGCTGGCACCAGACTTGCCCTCCAA
+
BDDDDHIIIIIIIIIIHHHHIIHIIIIH?HHIIIIIIIIIHIIIIIEHIIIIIIHIGFHEHIHHHHII=GHHHFHHEHIHIIIHCFHCEEHHIIHIIIIIIHHHIHHIIIIIIIIHIHIIHIIHIIHHHIHHIIHIIIIIHIIIIIIIHHIIHHIHHHHFHIIHIIIIIHIIIIIIIIIIIIIHIIIIIHIIIHIIIIIIIHIIIIIIIIGIIIIIIIIIIIIHHIIIIIIIIIIHIIIIIIHHFHHHIIIIIIIIIIIIIIHIIIIIIIIIIHHIIIIIIIIIIIIIIIIIHGHIIIIIIIIIIIIIIIIIIIIIIIIIIIIIIIIIIIIIIHIIIIIIIDDDDD
@HISEQ:969:HM2KJBCX2:2:1102:13224:98735 2:N:0:ACTATGCA
CACGAGCTACTCCCCAACTATCCCTATTAATCATTACGGTGATCCTAGAAACCAACGAAATAGAATCAGTCCGTCCTATTTCATTATTCCATGCTAATGTATTCAGACGATAGTCTGCTTTAAACACTCTAATTTTTTCAAAGTAACAGTCCTGATTTCCCATCACACCAAATAAATGGCATGAAAGTTCCTCAGAAGGTAGAGATCCATCTCACCAGTACAGACAATTAAGCCTGACCAATGGGTAGACCCCGAAGTTCAACTACGAGCTTTTTAACTGCAACAACTTTAATATACGCTATTGGAGCTGGAATTACCGCGGCTGCTGGCACCAGACTTGCCCTCCAA
+
DDDDDIHIIHIIHHCHIHIIIHHIIIII?EHIIIIIIIIIIIHCGHHIIIIIGIHHHIIIIHHIHEHHIIFHIHIIIIHIIIIHIIIIFHHHHFHGHHIIIIIIIHIIIIGIIIIIIHHHHHHHHIHIIIHIIIIIHIIIIIHGHHHIIIIIIIIIIIIIIIIIIHHGIIIIIIIIIIIIIIIIIIIIIIGIIIIIIIIIIIIHIIIIIIIHIIIIIIIIIIIIIIIIIIIGIIIIIIIIIIHHHGGIIIIIIIIIIIIIIIIIIIIIIIIIIIIIIIIIIIIIIIHHGGHIIIIIIIIIIIIIIIIIIHIIIIIIHIHIIIIIIIIIIIIIIIIIIIIIIIIDDCDB
@HISEQ:969:HM2KJBCX2:2:1102:4613:99812 2:N:0:ACTATGCA
CACGAGCTACTCCCCAACTATCCCTATTAATCATTACGTCGATCCTAGAAACCAACAAAATAGAATCAAACGTCCTATTTCATTATTCCATGCTAATGTATTCAAGCGCGAGCCTGCTTTAAACACTCTAATTTTTTCAAAGTAACAGTCCTGATTTCCCACGACACCAAATTAATGACATCGTGGTTCGTCAGAAGGTAGGAATCAATTTGACCAGTACGTACCGAGGCACGACCGATCAACTGATCCCGAAATTCAACTACGAGCTTTTTAACTGCAACAACTTTAATATACGCTATTGGAGCTGGAATTACCGCGGCTGCTGGCACCAGACTTGCCCTCCAA
+
DDDDCIIIIIIIIIIIIIIIIIIIIIIIIIIIIIIIIIIIIIIIIIIIIHHIIIHIHHHHHIIIIIIIHIIGHHIIIIIHIIIIIIIIIHHIGHHIIIIIIHIIIIIIIIIIIIIIIIIIIHIIIIIHIHIIIIIIIIIGIIIIIIIIIIIIIIIIIIIIIIIIIIHIIIIHIIIIIIIIIIIIIIIIIIIIIIIIIIIIIIIIIIIIIIIIIIIIIIIIIIIIIIIIIIIIIIIIIIIIIIIIIIIIIIIIIIIIIIIIIIIIIIIIIIIIIIIIIIIIIIIIIIIIIIIHHIIIIIIIIIIIIIIIIIIIIIIIIIIIIIIIIIIIIIIIIIIIIIIIDDDDD
@HISEQ:969:HM2KJBCX2:2:1102:12430:99350 2:N:0:ACTATGCA
CACGAGCTACTCCCCAACTATCCCTATTAATCATTACGTCGATCCTAGAAACCAACAAAATAGAATCAAACGTCCTATTTCATTATTCCATGCTAATGTATTCAAGCGTAAGCCTGCTTTAAACACTCTAATTTTTTCAAAGTAACAGTCCTGATTCCCCACGACACCAAATTAATGACATCGCGGTTCTTCAGAAGGTAGGAACCAATAATGCCAGTGCGTACCGAAGCACGACCAACAATTTGATCCCGAAATTCAACTACGAGCTTTTTAACTGCAACAACTTTAATATACGCTATTGGAGCTGGAATTACCGCGGCTGCTGGCACCAGACTTGCCCTCCAA
+
DDDDDIHIIIHIIIIIIIIIHIIHIIIIIHIIIIIIIIIIIIIIHIIIIIIIIIIIHIIHHIHHIIIHHHIIIIIIIIIHIGIHIHIIIIECHIIIIIIIIIIIHHIIIIIIIIIIIIGHIIIIIIHIIIIIHIIIIIIIIIIIHIIIIHIIIIIHHHIIIIIIIIIIIIIIIIIIIHIIIIIIIIHIHIIIIIIIIIIIIIIIHGHHIIIIIIIIIIIIIHHHIIIIIIIIIIIIIIIIIIHHIIIIIIHIIIIHIIIIIHIIIIIIIIIIIHIIIIIIIIIIIIIIIIIIHIIIIIIIIIIIIIIIIIIIIIIIIIIIIIIIIIHIIIIIIIIIIIIIDDDDD
@HISEQ:969:HM2KJBCX2:2:1102:18786:100250 2:N:0:ACTATGCA
CACGAGCTACTCCCCAACTATCCCTATTAATCATTACGGTGGTCCTAGACCAACAAAATAGAACCAACGTCCTATTTTATTATTCCATGCTAATCTATTCAAGCAAAAGCCCGCTTTAAACACTCTAATTTTTTCAAGGTAATGGTCCTGGTTCCCACGGCACACGCGATAAAAGAACGTGCCGGTTCACCAGAAGGTAAGACCCGACACAGAACAGTACTCGCCAAAGACGGACCGCCCGGCCAGGCCTAAAATTCAACTACGAGCTTTTTAACTGCAACAACTTTAATATACGCTATTGGAGCTGGAATTACCGCGGCTGCTGGCACCAGACTTGCCCTCCAA
+
D0BB<E/FEHHGC1<D=EE1@C@EEHIIHIIHHHHFECH<ECHHHIICG<CEGCECG@C1<CG1F1DEH<GGHEECEHHHCH1D1DGHH@1DC11CF@@EHFEGEHHIHHDH?B/HGE@C%@HEGCHGF<IHGFHHHGIFHHGFGHHG@H7BGHFHIHHHGIIIHHEHHEHEHIHHHHE.;DHGIGEIHGIIIHFECFGEHHHEAIIGIHFIIIFIIIHIIIIIHFHHHHIHIIIHHCHHHEECGHGCDGHHIIHHHHH@EHHIHHE?GEEIHFIIH@HIHHF<EF@1HFHEHHHFHIHHIIIIIHIIIIIIIHGHHHHIHGIHECIIIIHIHHCIIIHHD@@B?
@HISEQ:969:HM2KJBCX2:2:1102:11544:100481 2:N:0:ACTATGCA
CACGAGCTACTCCCCAACTATCCCTATTAATCATTACGGTGATCCTAGAAACCAACAAAATAGAATCATGCCGTCCTATTTTATTATTCCATGCTAATGTATTCAAGCAAAATGCCTGCTTTAAACACTCTAATTTTTTCAAAGTAAAGGTCCTGGTTCCCCGCGACACCCAATTAAGGGCATCGTGGTTCTCCAGAAGGTGAGAAATTGACTACACCAGTTCATACCCCTTAAGGCACGACCGATGTGTCAATCCCGAAATTCAACTACGAGCTTTTTAACTGCAACAACTTTAATATACGCTATTGGAGCTGGAATTACCGCGGCTGCTGGCACCAGACTTGCCCTCCAA
+
DDDDDHGIIIIIIHHIIIIIIIIIIIIIHIHIIIIIIIIIIIIIIIIHHHIIIIIIHGHEHIIIIIHIIHIIIIIIIIIHIIIIIIIHCGHIHHIGHHHI@DGIIIIIHHHIIIIIIIIIIHHIHIIIIIIIIIIIIHHIIHIIIIIIIIIIIIIHIHHIIIIIIIIIIHIIIIHHHIIIHIIIIHHIIIIHIIIIIIIIIIIIIIHIIIIIIIIHIIIIIIIIIIIIIIIIIIIIIIIIIHIIIIIIIIIIIIHIGIIIIIIIIIIIIIIIIIIIIIIIIIIIIIIIIHIIIIIIIIIIIIIIIIIIIIIIIIIIIIIIIIIIIIIIIIIIIIIIIIIIIIIIIIIDDDDD
@HISEQ:969:HM2KJBCX2:2:1102:5666:100869 2:N:0:ACTATGCA
CACGAGCTACTCCCCAACTATCCCTATTAATCATTACGTCGATCCTAGAAACCAACAAAATAGAATCAAACGTCCTATTTCATTATTCCATGCTAATGTATTCAAGCGTGCGCCTGCTTTAAACACTCTAATTTTTTCAAAGTAACAGTCCTGATTCCCCACGACACCAAATTAATGACATCGCGGTTCTTCAGAAGGTAGGAACCAATAATGCCAGTGCGTACCGAGGCACGACCGACAATCTGATCCCGAAATTCAACTACGAGCTTTTTAACTGCAACAACTTTAATATACGCTATTGGAGCTGGAATTACCGCGGCTGCTGGCACCAGACTTGCCCTCCAA
+
DCDDDIHIIIIIIIIIHHEHHIHIIGHIHHIIIIIHHHIHIIIIIIIIGIHIIIHIIIIIIIIIHIIIFHIIIIIIIIIIIIIIIHIIIHIIGIIHHHHHIHHHIIIIIIIIIIIIIIHHIHHIIHIHHIIHHHIIHHHEHHHIIIIHIIIIIIIIIIIIHIIIIIIIHHHHIIIIIHHIIIIIHIHHIHIIIIIIIIIIIHIIHHIHIHIIIIIIIIIIIIIIIIIIIIIIIIIIIIIIIIHIIIIIIIIIHIIIIIIIIHHIHHHIIIIIIIIIIIIIIIIIIIHHIIHIHIIIIHEGIIIIIIIIIIIIIIIIIIIIIIIIIIIIIIIIIIHIIIIIDDDDD
@HISEQ:969:HM2KJBCX2:2:1102:11873:100927 2:N:0:ACTATGCA
CACGAGCTACTCCCCAACTATCCCTATTAATCATTACGTCGATCCTAGAAACCAACAAAATAGAATCAAACGTCCTATTTCATTATTCCATGCTAATGTATTCAAGCGTGCGCCTGCTTTAAACACTCTAATTTTTTCAAAGTAACAGTCCTGATTCCCCACGACACCAAATTAATGACATCGCGGTTCTTCAGAAGGTAGGAACCAATAATGCCAGTGCGTACCGAGGCACGACCGACAATCTGATCCCGAAATTCAACTACGAGCTTTTTAACTGCAACAACTTTAATATACGCTATTGGAGCTGGAATTACCGCGGCTGCTGGCACCAGACTTGCCCTCCAA
+
ABDBDHIIIIIIIIIIIIHIIIIIGIIIIIIIIIIIIIIIIIIHIIHHIIIIIIIIIIIHIHIHEHIIIIIIIIIIIIIIIIIIIIHIIIIGIIIIIIHIIIIIIIIGIIHHIIIIIIHHIIIIIIIIIIIIIIHHHIIIIIIHIIIIHGIIIIIIIHHIIIIIIHIIHHHHHIIIIHIIIIIIIHIHIIIIIIIIIIIIIIHIIIIHHHGHIIIIIIIIIIIIIIIIHIIIIIIGIIIHIHHHHIHIIIIIIIIIIIIIHFIIIIIIIGIIIIIIIIIHGHHIGIIIIIIHIIIIIIIHIIIIIIIIIIIIIIIIIIIIIIIIIIIIIIIIIIIIIIIIDDDDD
@HISEQ:969:HM2KJBCX2:2:1102:12241:100937 2:N:0:ACTATGCA
CACGAGCTACTCCCCAACTATCCCTATTAATCATTACGGTGATCCTAGAAACCAACGAAATAGAATCATGCCGTCCTATTTTATTATTCCATGCTAATGTATTCAAGCAAAATGCCTGCTTTAAACACTCTAATTTTTTCAAAGTAAAGGTCCTGGTTCCCCGCGACACCCAATTAAGGGCATCGCGGTTCTCCAGAAGGTGAGAAATTGACTACACCAGTTCATACCCCTTAAGGCACGACCGATGTGTCAATCCCGAAATTCAACTACGAGCTTTTTAACTGCAACAACTTTAATATACGCTATTGGAGCTGGAATTACCGCGGCTGCTGGCACCAGACTTGCCCTCCA
+
DDDDDIIIIIIIIIIIIIIIIIIIIIIIIGIIHIHHIIIIHIIIIIIIIIIHIIIIIIHHIIHHHHIIIGHGIIIIIIIHIIIIIIIIHHHIIIICHIIIIHHIIIIIIIIIIIHHIIIIIIIIHIIIIIHIIIGIIIIIHIIIHIHFHHIIIIIIIIIIIIIIIIIHIIIIIIIIIIIIIIIIIHIIIIIIIIIIIIIIIIIIIIIIIIIIIIIIIIIHHHIIIIIIIIIIIIIIIIIIIIIIIIIIIHIIIIIHIIIIIIIIIIIIIHIIIIIIIHIIIIIIIIIIIIIIIIHIIIIIIIIIIIIIIIIIIIIIIIIIIIIIIIIIIIIIIIIIIIIIIIIIIIDDDDD
@HISEQ:969:HM2KJBCX2:2:1103:3835:2196 2:N:0:ACTATGCA
CACGAGCTACTCCCAACTATCCCTATTAATCATTACGTCAATCCTAGAAACCAACAAAATAGGTTTGAACGTCCTATTTCATTATTCCATGCTAATGTATTCAAGCGTTAGCCTGCTTTAAACACTCTAATTTTTTCAAAGTAACAGTCCTGTTTCCCTGCAACACCAAATTAATGGCATTACAGTTCTTCAGAAAGGAGGAATCAGCGAAACCAGTTCATACCAGTGGCACGACCAACCTGCTGACCCCGAAATTCAACTACGAGCTTTTTAACTGCAACAACTTTAATATACGCTATTGGAGCTGGAATTACCGCGGCTGCTGGCACCAGACTTGCCCTCCAA
+
DDDDDIHIIIIIIIIIIIIIIIIIIIHIIIIIIIIIIHHIIIIIIIIIIIIIIGIIIIIIIIHIIIIIHIIHIIIIIIIIIIIIIIIIIIIIIIIIIIIIIIIIIIIIIIIGIIIIIIIHIIHIIIIIIIIIIIIIIIIIIIIIIIIIIIIIIIIIIIIIIIIIIIIIIIIIIIIIIIIIIIIIIIIIIIIIIIIIIIIIIIIIIIIIIIIIIIIIHIIIIIIIIIIIIIIIIIIIIIIIIIHHIIIIIIIIIIIIIIIIIIIIIIIIIIIIIIIIIIIIIIIIIIIIIIIIIIIIIIIIIIIIIIIIIIIIIIIIIIIIIIIIIIIIIIIIIIIIIIIIDDDDD
@HISEQ:969:HM2KJBCX2:2:1102:5068:101012 2:N:0:ACTATGCA
CACGAGCTACTCCCCAACTATCCCTATTAATCATTACGGTGATCCTAGAAACCAACGAAATAGAATCAGTCCGTCCTATTTCATTATTCCATGCTAATGTATTCAGACGATAGTCTGCTTTAAACACTCTAATTTTTTCAAAGTAACAGTCCTGATTTCCCATCACACCAAATAAATGGCATGAAAGTTCCTCAGAAGGTAGAGATCCATCTCACCAGTGCAGACAATTAAGCCTGACCAATGGGTAGACCCCGAGGTTCAACTACGAGCTTTTTAACTGCAACAACTTTAATATACGCTATTGGAGCTGGAATTACCGCGGCTGCTGGCACCAGACTTGCCCTCCAA
+
[truncated: 29,270,217 more chars]
