# Supplementary material for: Response of arbuscular mycorrhizal fungal community in soil and roots to grazing differs in a wetland on the Qinghai-Tibet plateau
Source: PeerJ. 2020 Jun 19;8:e9375. doi: 10.7717/peerj.9375 (PMC7307571; doi:10.7717/peerj.9375)
Supplement: Supplemental Information 17 [file peerj-08-9375-s017.zip › Soil grazing 1-5/22.fastq]

@HISEQ:969:HM2KJBCX2:2:1101:15821:2142 2:N:0:ACTATGCA
TCTCGATAAGCGCCCAACTATCCCTATTAATCATTACGGTGATCCTAGAAACCAACAAAATAGAACCATGCCGTCCTATTCTATTATTCCATGCTAATGTATTCGAGCAAAAATGCCTGCTTTAAACACTCTAATTTTTTCAAGGTAAAGGTCCTGGATCCGCAAGACACCCAATTAAGGACATCAAGTTTCTCCAGAAGGTGAGAAATCAACAGCGACAGTTCATACCCCTTAAGGCATGACCATCACGTCAATCCCGAAATTCAACTACGAGCTTTTTAACTGCAACAACTTTAATATACGCTATTGGAGCTGGAATTACCGCGGCTGCTGGCACCAGACTTGCCCTCCAA
+
DDDCDIIIIIGIGHIIIIIIIIIIIIIIIIIIIIIIIIIIIIIIIIIIIIIHIIIIIIIHIIGHIIIIIIIIHHHIIIIIIIIIIIIIIIIIHHIIIIIHIHIIIIIIIIIHIIIHIIIHIIHHHIIIIHIIIIIHHIIIIIIIIIIIIIIIGIHIIIIIIHHIIIIIIIIIIIIIIIIIIIIIIIIIHHCIHIIIIIIIIIIIIIIIIIIIIIIHIIIIIIHIIIIIIHHIIIIIIIIIIIIIIIIIIIHHIIIIGIIIIIIIIIIIIHIIIIIIIIIIIIIIIIIIIIIIIIIIIIIIIIIIIIIIIIIIIIIIIIIIIIIIIIIIIIIIIIIIIIIHIIIIIIIIDDDDD
@HISEQ:969:HM2KJBCX2:2:1101:17078:3006 2:N:0:ACTATGCA
TCTCGATAAGCGCCCAACTATCCCTATTAATCATTACGGTGATCCTAGAAACCAACGAAATAGAATCAGTCCGTCCTATTTCATTATTCCATGCTAATGTATTCAGACGATAGTCTGCTTTAAACACTCTAATTTTTTCAAAGTAACAGTCCTGATTTCCCATCACACCAAATAAATGGCATGAAAGTTCCTCAGAAGGTAGAGATCCATCTCACCAGTGCAGACAATTAAGCCTGACCAATGGGTAGACCCCGAAGTTCAACTACGAGCTTTTTAACTGCAACAACTTTAATATACGCTATTGGAGCTGGAATTACCGCGGCTGCTGGCACCAGACTTGCCCTCCAA
+
DDDDDIIIIIIIIIIIIIIIIIIIIIIIIIIHIIIIIIIIIIIIIIIIIIIIIIIIIIIIIIGIIFIIIIIIIIIIIIIGIII1DGHHIIIIIIIHHHIIIHHHIIIIIIIIIIIIIIIHHIHIIIIHIIIIIHIIHIHHIIIHHHIIIIIIIIHIIIIHIIHIIIIIIIIIIIIFGIIIIIIIIIIIIIIIIHIIIIIIIIIIIIIIIIIHIIIIIIIIIHIIIIIIIIHIIIIIIIIIIIIHIHDIIIIIIIIIIIIIIIIIIIIIIIIIHEIIIIGIIIIIIIIIHHIIIIIIHIIIIIHIIIIIIIIIIIIIIIGHIIIIIIIIIIIIIIIIIIIIIIIDDDDD
@HISEQ:969:HM2KJBCX2:2:1101:19572:5132 2:N:0:ACTATGCA
TCTCGATAAGCGCCCAACTATCCCTATTAATCATTACGGTGATCCTAGAAACCAACAAAATAGAACCATGCCGTCCTATTCTATTATTCCATGCTAATGTATTCGAGCAAAAATGCCTGCTTTAAACACTCTAATTTTTTCAAGGTAAAGGTCCTGGATCCGCAAGACACCCAATAAAGGACATCAAGTTTCTCCAGAAGGTGAGAAATCAACTGCAACAGTTCATACCCCTTAAGGCATGACCATCACGTCAATCCCGAAATTCAACTACGAGCTTTTTAACTGCAACAACTTTAATATACGCTATTGGAGCTGGAATTACCGCGGCTGCTGGCACCAGACTTGCCCTCCAA
+
DDDDDIIHIHIIIIIIIIIIIIIHIIIHIIIGIIIHIIIIIIHIHHIEHIIIIHIIIIIIHIIHIIIIIIIIIIIIIIIIIIGHIHIIIHIIIIIIIIHHHHHGGHHHIIIHHIHHHHIHIIIIHHEHIHIHHIIIIIIIHHIIHHHIIIHHHIIHIIHHHHIIHFIIIIIHIHFHHIHHIIHIIIIIHIHHHIHHHGIIIIIIIIIIIIIIIIHIIIIHIIIIIIIIIIHIIIIIIIIIIIIIIIIHHIHGIIIIIIIIIIIIIIIIHHIIIIIIIHIHIIIIIIIIIIIIIHIIIIIHIIIIHIIIIIIIIIIIIIIIIIIIIIIIIIIIIIIIIIIIIIIIIIIHDDDDD
@HISEQ:969:HM2KJBCX2:2:1101:11395:5971 2:N:0:ACTATGCA
TCTCGATAAGCGCCCAACTATCCCTATTAATCATTACGGTGATCCTAGAAACCAACAAAATAGAACCATGCCGTCCTATTCTATTATTCCATGCTAATGTATTCGAGCAAAAATGCCTGCTTTAAACACTCTAATTTTTTCAAGGTAAAGGTTCTGGATCCGCAAGACACCCAATAAAGGACATCAAGTTTCTCCAGAAGATGAGAAATCAACAGTAACAGTTCATACCCCTTAAGGCATGACCGTCACGTCAATCCCGAAATTCAACTACGAGCTTTTTAACTGCAACAACTTTAATATACGCTATTGGAGCTGGAATTACCGCGGCTGCTGGCACCAGACTTGCCCTCCAA
+
DD?DDHIHIHIIIGIIHIIGIIIIIIIIIIII@HIEHGDE?EGHIHHG@@HHHCHHIIFHGHHHIEFHH1C<CEHHCC?<<GHIHIIGEH@H1@HIIIIC11<IHFH=DHGIHIHHBHEIHGHGHHHHGHIHH?DGHHHF1HHGHCEHHGHIIIIIIIHHDIHIIH<GIHHHHGHH:HHEIHHHGIIIHHCGCGGHHIIIHHHHIHFFCHGHHIIIIHIHIHIHHIHGHHHF@EFFHGIIGIIIIIIIIFHGEHHDHGIIIIIIIIIHIHIHEIIHHIIHIHIIIGCGHHIIHIIHGEGHGCHGIIIHIHHIHH@HIIHHHGIHGIIHHIHHIHEHIHIIHHCGIIIHDDDDD
@HISEQ:969:HM2KJBCX2:2:1101:1315:7567 2:N:0:ACTATGCA
TCTCGATAAGCGCCCAACTATCCCTATTAATCATTACGGTGATCCTAGAAACCAACAAAATAGAACCATGCCGTCCTATTCTATTATTCCATGCTAATGTATTCGAGCAAAAATGCCTGCTTTAAACACTCTAATTTTTTCAAGGTAAAGGTCCTGGATCCGCAAGACACCCAATAAAGGACATCAAGTTTCTCCAGAAGGTGAGAAATCAACAGTAACAGTTCATACCCCTTAAGGCATGACCATCACGTCAATCCCGAAATTCAACTACGAGCTTTTTAACTGCAACAACTTTAATATACGCTATTGGAGCTGGAATTACCGCGGCTGCTGGCACCAGACTTGCCCTCCAA
+
DDDDDIIIIIIIIIIIIIIIIIIIIIIIIIIIIIIIIIHIIIIIIIIIIIIIIIIIIIGIIIHHHIIIIIIIIHIIIIIIIIHIIIIHIIIIHIIIIIHGEGHHIIIIIHIIIIIIIIIIIIIIIIIIIIIIIIIIIHIIIIIHIIIIIIIIHHIHHHIIIIHIIIHHIIIHIHIIIHIIIIIIIIIIIIIIIHHIIHIIIIIIIIIIIIIIIHIHHHFIIIIIIIIHIIIIIIHIIIIIIIIHIIIIIIHGIIIIHIIIIIIIIIIIIIIIIIHIIIIIIHIIIIIIIIIIIIIIIIIIIIIIIIIIIIIIIIIIIIIIIIIIIIIHIIIIIIIIIIIIIIIIIIIIDDDDD
@HISEQ:969:HM2KJBCX2:2:1101:3455:6639 2:N:0:ACTATGCA
TCTCGATAAGCGCCCAACTATCCCTATTAATCATTACGGTGATCCTAGAAACCAACAAAATAGGATCGTCGTCCTATTTCATTATTCCATGCTAATGTATTCAAGCGTTAGCCTGCTTTAAACACTCTAATTTTTTCAAAGTAACAGTCCTGTTTCCCCGCAACACCAACTTAATGGCATTACGGTTCTACAAGAAGGAGGAATCAGCAAAGCCAGTGCATACCAGTGGCACGACCAACTTGCTGACCCCGAAATTCAACTACGAGCTTTTTAACTGCAACAACTTTAATATACGCTATTGGAGCTGGAATTACCGCGGCTGCTGGCACCAGACTTGCCCTCCAA
+
DDDDDIIIIIIIIIIIIIIIIIHIHIIIIIIIIIIHIIIIIIIIIIIIIIIIIIIIHIIIIIHHIIIIIIIIHIIIIIIHIIIIIIIHGIHIIEHIIIIIIIIIHHIIIHIIIHIIIIIIHIIIIIHHIGHHHIIIHHIIIIIIHIIIIIHHIIIHIIIIIIIIIIIIHHHIIIIIIIIIIIIIIIIHIIIIIIIIIIIIIIIIIIHIIIIIIIIIIIIIIIIIIIIIIIIIIIIIHIIIGHHGIIIIIIIIIIIIIIIIIIIIIIIIIIIIIHIIIIIIIIIIIIIIIIIIIIIIIIIIIIIIIIIIIIIIIIIIIIIIIIIIIIIIIIIIIIIIIIIIDDDDD
@HISEQ:969:HM2KJBCX2:2:1101:2384:7401 2:N:0:ACTATGCA
TCTCGATAAGCGCCCAACTATCCCTATTAATCATTACGTCGATCCTAGAAACCAACAAAATAGAATCAAACGTCCTATTTCATTATTCCATGCTAATGTATTCAAGCGTAAGCCTGCTTTAAACACTCTAATTTTTTCAAAGTAACAGTCCTGATTCCCCACGACACCAAATTAATGACATCGCGGTTCTTCAGAAGGTAGGAACCGATAATGCCAGTGCGTACCGAAGCACGACCAACAATTCGATCCCGAAATTCAACTACGAGCTTTTTAACTGCAACAACTTTAATATACGCTATTGGAGCTGGAATTACCGCGGCTGCTGGCACCAGACTTGCCCTCCAA
+
@DDDDIIHHIFCC?HHIIIHHCHHHHEHHIFIIEHFHHHGHDHHIIEHHII?F@DHIHIIIH@HEHIIIEFHCEEC@CHHIIHCEHHEHIIIG1CCHHIHHGIHIDIIIIIIHIHHHIHHHHHHIGIIHI@GH6FHEHHHEHHHGHEHHFIHEHIHHGHIEGHGIHHHHIIIIIHHHIIIHHHHHEGFHIIHHHHHEIIH<HIIHHIIHIIIHEHIHHHGEHIIHHIHEHHHHHFHHEHFHGG@CIIHHIIHIHHIHEIIIIHEIHEIIIIHEH@HIHHHEIIHHEEIHEHIIHGHIIIHHHHIIHIIIIHHIIHIHHIIIHEHHHHHHIHEHIIHHHGID@BD@
@HISEQ:969:HM2KJBCX2:2:1101:16212:7281 2:N:0:ACTATGCA
TCTCGATAAGCGCCCAACTATCCCTATTAATCATTACGGTGATCCTAGAAACCAACAAAATAGAATCATGCCGTCCTATTTTATTATTCCATGCTAATGTATTCAAGCAAAATGCCTGCTTTAAACACTCTAATTTTTTCAAAGTAAAGGTCCTGGTTCCCCGTGACACCCAATTAAGGGCATCGCGGTTCTCCAGAAGGTGAGAAATTGACTACACCAGTTCATACCCCTTAAGGCACGACCGATGTGTCAATCCCGAAATTCAACTACGAGCTTTTTAACTGCAACAACTTTAATATACGCTATTGGAGCTGGAATTACCGCGGCTGCTGGCACCAGACTTGCCCTCCAA
+
D@@D@HHEH1@CHH/CGHGHHIICFG@GHCHH1@G1CGCE1E?G?D1D<F1<F1CGHF<1<<@GC<CFHE@@?EH/<<DHHH?H11<111<<C1CC<GHGH<@@HH@6EF1D@GGHEHGF@EHHG@HHHHG@F<<GFEEGE8FAAC:HEBFHHFBG<CIHHI?EGHHHCHHEHGAD//DEHCF?CCCH<<D<F</D96DC/=/<0D<8CGDD@CFC?GHFD1HHEHDG1GE<1GCCEA<<<GD1<1EF@CD1?CC/<1CEF?HF<<10HGEC1<11HHDHHHG?C?@F@D<<1<1D@IIHC1C<@<11HD111<1EF?DEFCCE<1D<1C@1EFDCG1EGE@G@CED0@DD<
@HISEQ:969:HM2KJBCX2:2:1101:5632:7869 2:N:0:ACTATGCA
TCTCGATAAGCGCCCAACTATCCCTATTAATCATTACGGTGATCCTAGAAACCAACAAAATAGAACCATGCCGTCCTATTCTATTATTCCATGCTAATGTATTCGAGCAAAAATGCCTGCTTTAAACACTCTAATTTTTTCAAGGTAAAGGTCCTGGATCCGCAAGACACCCAATAAAGGACATCAAGTTTCTCCAGAAGGTGAGAAATCAACAGTAACAGTTCATACCCCTTAAGGCATGACCGTCACGTCAATCCCGAAATTCAACTACGAGCTTTTTAACTGCAACAACTTTAATATACGCTATTGGAGCTGGAATTACCGCGGCTGCTGGCACCAGACTTGCCCTCCAA
+
DDDDDIIIIIIIHIIIIIIIIIIIIIIIHIIIIIIIIIIIIHHHIHIIIIIIIHIIIIIHHHIIHIIIIIIGIHIIIIIIIIIIIIHIIEHIIIIIIIIIIFHIIIHIIIIIIIIHHIHIIIIIIIIIIIIIIIIIIIIIIIIIHIHIIIIIIIHHIEHIHIIIIHIIIIIIIIIIIIIIIIIIIIIIIHHHHIIIIIIIIHIHHIIHGIIIIIIIIIIIIIIIIIHIIIHIIIIIHIIIIIIIIIIIIIHGIIIIIIIIIIIIIIIHIIIIIGIIIIIIIIIIIIIIIIIIIIIIIIIIIIIIIIIIIIIIIIIIIIIIIIIIIIIIIIIIIIIIIIIIIIIIIIIIDDDDD
@HISEQ:969:HM2KJBCX2:2:1101:3009:7913 2:N:0:ACTATGCA
TCTCGATAAGCGCCCAACTATCCCTATTAATCATTACGGTGGTCCTAGAAACCAACAAAATAGAATCATCCGTCCTATTTTATTATTCCATGCTAATGTATTCAAGCAAAATGCCTGCTTTAAACACTCTAATTTTTTCAAAGTAAAGGTCCTGGTTCCCCGCGGCACCCAATTAAGGACATCGCGGTTCTCCAGAAGGTGAGAAATTGACTACACCAGTTCATACCCCTTAAGGCACGACCGATGTGTCAATCCCGAAATTCAACTACGAGCTTTTTAACTGCAACAACTTTAATATACGCTATTGGAGCTGGAATTACCGCGGCTGCTGGCACCAGACTTGCCCTCCAA
+
DCCDDIGIIIIIIIIIIIIIIIIIIIIIIIIIIIHIIIIIIIIIIIIHIIIIIIIIIIIIHHHGIIIHIIIIHEHIHIIIIIIIIIIIIIIIGHHEHEHFEHHEHHHHIIIIIIIIIIIIHIHIIHIIIIIIIIIIIIIIHHIIIIIIIIIIIIIHIIIIHIIIIHIGHHIIIIIIIIIIIIIIIIIIIIIIIIIIIIIIIIIIIIIIIIIIIIIIIIIIIIIIIIIIIIIII<IIIIIIIIIIIIIIHHIIIIIIIIIIIIIIIIIIIIIIIIIIIIIIIIIIIIIIHIIHHIIIIIIIIIIIIIIIIIIIIIIIIIIIIIIIIIIIIIIIIIIIIIIIIIIIIIDDDDD
@HISEQ:969:HM2KJBCX2:2:1101:11280:8637 2:N:0:ACTATGCA
TCTCGATAAGCGCCCAACTATCCCTATTAATCATTACATCGATCCTAGAAACCAACAAAATAGAATTGGATGTCCTATTTTATTATTCTATGCTAATGTATTCAAGCGTGAGCCTGCTTTAAACACTCTAATTTTTACAAAGTAACAGTCCTAATTCCCTGTGACACCAAATTAATGGCATTACGGTTCTTTAAAAGATGAGAAATCAATAATATCAGTACATACCAACGGTATGACCAAAACATTGATTCCGAAATTTAACTACGAGCTTTTTAACTGCAACAACTTTAATATACGCTATTGGAGCTAGAATTACTGTGGCTGCTAGCACCAGACTTGCCCTCCAA
+
DDDDDIIIIIIIIIHIIIIIIIIIHHIIIIIIIIIHIIIIIIIIIIIIEGHHIIIIIGHFHEHHIHHIIIHIHEHIIHHIIIIIHIHIIIIIIIIIIIIIIHHHIIIHIIIIIIIIIIHHHIIIIIIIIIIIHIIIIIIIIIIHHHIIIIIIIIIIIIIIIIIIHIIIIIIIIIIIIIIIIIIIIIIIIIIIIIIIIIIIIIIIIIIIIIIIIIIIIIIIIIIIIIIIIIHIIIIIIHIIIIIIIHIIIIIIIIIIIIIIIIIIIIIIIIIIIIIIIIIIIIIIIIIIIIIIIIIIIIIIIIIIIIIIIIIIIIIIIIIIIIIIIIIIIIIIIIIIIIIIIIDDDDD
@HISEQ:969:HM2KJBCX2:2:1101:10354:8715 2:N:0:ACTATGCA
TCTCGATAAGCGCCCAACTATCCCTATTAATCATTACGTCAATCCTAGAAACCAACAAAATAGGATCGAACGTCCTATTTCATTATTCCATGCTAATGTATTCAAGCGTTAGCCTGCTTTAAACACTCTAATTTTTTCAAAGTAACAGTCCTGTTTCCCTGCAACACCAAATTAATGACATTACAGTTCTTCAGAAAGGAGGAATCAGCGAAGCCAGTGCATACCAGTGGCACGACCAACCTGCTGACCCCGAAATTCAACTACGAGCTTTTTAACTGCAACAACTTTAATATACGCTATTGGAGCTGGAATTACCGCGGCTGCTGGCACCAGACTTGCCCTCCAA
+
DDDDDIIIIGIIIIIHIIIIIIIIIIIIIIHIIIIHIIIIIIIGHIIIIIIIIIIIIIIIIHHIHIIHIIIIIIIIHIGIHIIIIIIIHIIGIIIIIIIHHHIIIIIIIIIIIIIIIIIIIIIIIIIIIIHHIHIIIIIIIIIIIIIIIHHHHHIIIHIHIIIIIIGIIIHGHIIIIIIIIIIIIIIIIIIIIIIIIIIIIIIIIIIIIIIIIIIIIIIIIIIIIIIIIIIIIIIIIIIII=IHHIIIIIIIIIIIIIIIIIIIHGIIIIIIIIIIIIIIIIIIIIIIIIIIIIIIIIIHIIIIIIIIIIIIIIIIIIIIIIIIIIIIIIIIIIIIIIIIIDDDDD
@HISEQ:969:HM2KJBCX2:2:1101:15304:9560 2:N:0:ACTATGCA
TCTCGATAAGCGCCCAACTATCCCTATTAATCATTACGGTGATCCTAGAAACCAACAAAATAGAACCATGCCGTCCTATTCTATTATTCCATGCTAATGTATTCGAGCAAAAATGCCTGCTTTAAACACTCTAATTTTTTCAAGGTAAAGGTCCTGGATCCGCAAGACACCCAATTAAGGACATCAAGTTTCTCCAGAAGGTGAGAAATCAACAGCGACAGTTCATACCCCTTAAGGCACGACCATCACGTCAATCCCGAAATTCAACTACGAGCTTTTTAACTGCAACAACTTTAATATACGCTATTGGAGCTGGAATTACCGCGGCTGCTGGCACCAGACTTGCCCTCCAA
+
@DDDDIIIICHHD?HHHHHIIIIIIIIIIIHIIGIIIIIIIIIIEHIIIIIIHHIIIIIIIIHHHEHIIIIGHEDHHHHIIHIHHIIIHHIIHHFHHCEH?<DHGHHIIIIIIIHIIIHIIIHHIIHGIIIIHHHHGEHIIIIIIIIIIIIHIIIIIIHHHHHHHHIHIHGIHHHIGIIIIIHIIGHIIIIIHHIIIIIIIIHIIIIIHIIIIIIHIIIIIIIGIIIIIHIIIIIHIIIHHHGIIIIIHHHHIIGIIIIIIIIIHHEHGEHIHHIHFIIIIHHIIIIHHIHHEIIHEIIHEGIIIIHIIIIIHIIHIIIIIHIIIIIIIHIIIIIIIIIIIIHHIIGIDDDDB
@HISEQ:969:HM2KJBCX2:2:1101:3727:10101 2:N:0:ACTATGCA
TCTCGATAAGCGCCCAACTATCCCTATTAATCATTACGTCAACCCTAGAAACCAACAAAATAGGATCAAACGTCCTATTTTATTATTCCATGCTAATGTATTCAAGCGTTAGCCTGCTTTAAACACTCTAATTTTTTCAAAGTAACAGTCCTGTTTCCCCGCAACACCAAATTAATGGCATCACGGTTCTTCAAGAAGGAGGAATCAGCAAGGCCAGTTCATACCGGTGGCACGACCAACCTGCTGACCCCGAAATTCAACTACGAGCTTTTTAACTGCAACAACTTTAATATACGCTATTGGAGCTGGAATTACCGCGGCTGCTGGCACCAGACTTGCCCTCCAA
+
DDDDDIIIICGIIHIIHIIIIIGHIHIIIIIIIIIIIIIIIIIHIIIIIIIIGIIIEH?HIIEEHIIIHIHGCFHHIHIIIIIHIHHHHIHHHIGHHIIHIIHHIIIIIHHIHHIIIHHHFEIIHHICHHIIIIIIHHHHIIIIIHGHHIIGIHHIIIIHHHIIHIIHHHHEHHIHIIHIIHIIHIIIHIIHIHIHIIIIHIIIHHHHFHHIIHIHHHHHHIHHIII=HIIHDHHIHHHIHIHHHGHIHHEEHEIIHIHHGIIIIIIHIIIIHHIIHHHIIIIIHEHHIHHHIHIIIIIIIIIHIIIIHFIIHHHDIHHIIHIHIHHHCHIIIHHHIIIIHDDDDD
@HISEQ:969:HM2KJBCX2:2:1101:3374:11090 2:N:0:ACTATGCA
TCTCGATAAGCGCCCAACTATCCCTATTAATCATTACGTCAATCCTAGAAACCAACAAAATAGGATCGAACGTCCTATTTCATTATTCCATGCTAATGTATTCAAGCGTTAGCTTGCTTTAAACACTCTAATTTTTTCAAAGTAACAGTCCAAATTCCCCAAAACACCAAATTAATGGCATTAAGGTTCATCAGGAAGGAGGAATCAGTGAGACCAGTACATACCAGAGGCATGACCAACCTACTAACTCCGAAATTCAACTACGAGCTTTTTAACTGCAACAACTTTAATATACGCTATTGGAGCTGGAATTACCGCGGCTGCTGGCACCAGACTTGCCCTCCAA
+
DDDDDIIIIIIIIIIIIIIIIIIIIIIIIHIIIIIIIIIIIIIIIHIIEHHIIIIIIIIIHIIIIIIIHHHIHIIIHIIIIIIIHIIHIIIIIIIIIIHIIIIIIIIGIIIIIIIIIHHIIIHHHHIHHIIHIIHHIIIIIIIIIIIIIHIIHIHIIIIIIHIHHHIIIIIIIIIIIIIIIIIIIIIIHIIIIIIIIIIIIIIIIIIIIIIIHIIIIIIIIIIIIIIIIIIIIIIIIIHIHHIHHIHHIIIIIIIIIIIIIIIIIIIIIIIIIIHIIIIIIIIHIHIIIIIIIIIIIIIIIIIIIIIIIIIIIIIHIIIIIIIIIIHIIIIIIIIIIIIIIDDDDD
@HISEQ:969:HM2KJBCX2:2:1101:1962:11678 2:N:0:ACTATTCA
TCTCGATAAGCGCCCAACTATCCCTATTAATCATTACGTCAATCCTAGAAACCAACAAAATAGGATCGAACGTCCTATTTCATTATTCCATGCTAATGTATTCAAGCGTTAGCCTGCTTTAAACACTCTAATTTTTTCAAAGTAACAGTCCTGTTTCCCTGCAACACCAAATTAATGACATTACAGTTCTTCAAGAAGGAGGAATCAGTAAAGCCAGTACATACCATTGGCACGACCAACCTACTGACCCCGAAATTCAACTACGAGCTTTTTAACTGCAACAACTTTAATATACGCTATTGGAGCTGGAATTACCGCGGCTGCTGGCACCAGACTTGCCCTCCAA
+
DDDDDIIIIIIIIIIIIIIIIIIIIIIIIIIGIIIIHIIHIIIIIIIIIIIIHIIIIIHIIIIEHHIIHIIIIHIIIIIIIIIHHIIIGIHHHIHIIIIIIIIIIIIIIHHHIIIIIHIIIIIHIIIIIIIIIIIIIHHHIIHHIIIIIIHIIIIIIIIIIIIIIIIIIIIIHIIIIIIIIHIIIIIIIIIIIIIIHIIIIIIIIIIIIIIIIIIIIIIIIIIIIIIIIIIIIIIIIIHIIIHHEIIIIIIIIIIIIIIIIIIIIIIIIIIIIIIIIIIIIIIIIIIIIIIIIIIIIIIIIIIIIIIIIIIIIIIIIIIIIIIIIIIIIIIIIIIIIIIIIDDDDD
@HISEQ:969:HM2KJBCX2:2:1101:16646:11403 2:N:0:ACTATGCA
TCTCGATAAGCGCCCAACTATCCCTATTAATCATTACGTCGATCCTAGAAACCAACAAAATAGAATCAAACGTCCTATTTCGTTATTCCATGCTAATGTATTCAAGCGTGAGCCTGCTTTAAACACTCTAATTTTTTCAAAGTAACAGTCCTGATTCCCCATGACACCAAATTAATGACATCATGGTTCGTCAGAAGGTAGGAATCAATAATACCAGTACGTACAATAGCACGACCAATAAATTGATCCCGAAATTCAACTACGAGCTTTTTAACTGCAACAACTTTAATATACGCTATTGGAGCTGGAATTACCGCGGCTGCTGGCACCAGACTTGCCCTCCAA
+
DDDDDIIIIIIIHIIIIIIIIIIIIIIIIIIIIIIIIIIIIIIIIIIIIIIIIIIIIIIIIIIHIIIIIIIIIIIIIIGIIIIHHIIIIIIIHIIIIIIIIIHHIIIIHIHIHIIIIIIIIIIIIIIIIIIIIIIIIIIHHIIIIIHIIIIIIIIIIIHIIIIIIIIHIIIIIIIIIIIIIIIIIIIIIIIIIIIIIIIIIIIIIIIIIIIIIIIIIIIIIIIHIIIIIIIIIIIIIIIIIHIHIIIIHIIIIIIIIIIIIIIIIIIIIIIIIIIIIIIIIIIIIIIIIIIHHIIIIIIIIIIIIIIIIIIIIIIIIIIIIIIIIIIIIIIIIIIIIIIIDDDDD
@HISEQ:969:HM2KJBCX2:2:1101:7418:12916 2:N:0:ACTATGCA
TCTCGATAAGCGCCCAACTATCCCTATTAATCATTACGTTGATCCTAGAAACCAACAAAATAGGTTCGAACGTCCTATTTCATTATTCCATGCTAATGTATTCAAGCTAAAGCCTGCTTTAAACACTCTAATTTTTTCAAAGTAACGGTCCTGATTCCCCATGACACCAAATTAATGACATCATGGTTCTTCAGAAGGGAGAAATCAAAATTGCCAGTACGTACCGAGGCACGACCAACAAATTGATCTCGAAATTCAACTACGAGCTTTTTAACTGCAACAACTTTAATATACGCTATTGGAGCTGGAATTACCGCGGCTGCTGGCACCAGACTTGCCCTCCAA
+
DDDDDIIIIHGHHHIIIIIIIIIHIIIIIIIIHIIIIIIIIIIIHIIIIIIIIIIIIHHHHHGHHHHHHIIDHIGIEHIIIIIIIIIIFHIHHFHIIIHHIHIHHFHHIIHHIIIHHHHIIIIHHHIIIIHHHHIHHIHHHHHGHIHEHIHIHHHIIIIIHIHHHIIIIIIHHIIIIIHHHIIIGIIHIHIIIHIIIIHHHHIIIIIIHHHIIIIIIIIIIIIHHIIIIIIIHHIIIIIIIHHDHHHHHIIIIIIIIIIIIIIIHHHHIIIIIIHIIIIIIIIIIHIIIIIIIIIIHIIIIIIIIIIIIIIIIIIIIIIIIIIIIIIIIIIHIIIIIIIIDDDDD
@HISEQ:969:HM2KJBCX2:2:1101:16249:13473 2:N:0:ACTATGCA
TCTCGATAAGCGCCCAACTATCCCTATTAATCATTACGGTGATCCTAGAAACCAACAAAATGGAACCATGCGTCCTATTTCATTATTCCATGCTAATGTATTCAGGCAATAGCCTGCTTTAAGCACTCTAATTTTTTCAAGGTAACAGTCCTGCTTCCCCAACGCACCAAATTAATGACATGCTGGTTATTCAGAAGGTAGGAATCCATCACGCCAGTACAGACCCAAAAGCCCGACCAACGGATAAACCCCGAAATTCAACTACGAGCTTTTTAACTGCTACAACTTTAATATACGCTATTGGAGCTGGAATTACCGCGGCTGCTGGCACCAGACTTGCCCTCCAA
+
D@DBBHIHIIEHHHDHHIIIIIIHIIHIIIHIIIIIIIHIHHHHHHIIIIIEHHIIHHHHHHHHIIHIIGHHIHHIIIIIIHIIHIIIIIIICHHEHHHHHFIIIIIIIIIHHIHHHIIHHHIIIIIIIIIHHIIIHIIIIIIIIIIHIIIIHIIIHIIIHIHHHIIIIIIHIIIIHIIHIIIIIIHGHIHIIIIIIIHHIIIIIIIIIIIIIIIIIIIIIIIIIIIIIIIIIIIIIIIHHIIIHHIIIIIIHIIIIIIIIIHHHHIIIIIIHGIIHHFD1IIIIHIIIIIIIIIIIIIIIIIIIIIIIHIIIIIIIIIIIIIIIIIIIIIIIHHHIIIIIIDDDDD
@HISEQ:969:HM2KJBCX2:2:1101:15617:12852 2:N:0:ACTATGCA
TCTCGATAAGCGCCCAACTATCCCTATTAATCATTACCTCGACTCCGAAAGCCAACGAAATAGAACCGAGGTCCTATTCCATTATTCCATGCACTAATGTTCAGGCTGTAGCGCCTGCTTTGAGCACTCCAATTTTTTCAAAGTAAACGTGCTGGCCACTCAAGGCACTCGATTAAGAGAACCAAGAACAAACCAACAAAATCGTCCGGGCGAACATTAAACACCACAGGGTGCAACATTCACCCGAAACCGAGATCCAACTACGAGCTTTTTAACCACAACAACTTTAATATACGCTATTGGAGCTGGAATTACCGCGGCTGCTGGCACCAGACTTGCCCTCCAA
+
DDDCDIIIIIIGIIIIIIIIIIIIIIIIIIIIIIIIIIIIIIIIIHHIIIHIIHHHIHIIIIHHHEEDDHHHIIIIIIIGIIIIIIIIIIFHHHIIIEHHEIIHHHIIIIHIIIIIIIIIIIIIIIIIIIIIIIIIIIIIIHIIIIIIIIIIIIIIIIIIIIIIIIIHIIIIIIIIIIIIIIIIIIIIIIIHIIIHIIIIHIIHCIIIIIGIIIIIIIIHHHIIIHIIIIIIIIIIIIIIHHIHEIIIHIIIIIIIIIIIIIIIIIIIIIIIIIHHGIHHHHHHHIIIIIIIIIIIIIIIIIIIIIIIIIIIIIIIIIIIIIIIIIIIIIIIIIIIIIIIIDDDDD
@HISEQ:969:HM2KJBCX2:2:1101:3667:13512 2:N:0:ACTATGCA
TCTCGATAAGCGCCCAACTATCCCTATTAATCATTACGGTGATCCTAGAAACCAACAAAATAGAACCATGCCGTCCTATTCTATTATTCCATGCTAATGTATTCGAGCAAAAATGCCTGCTTTAAACACTCTAATTTTTTCAAGGTAAAGGTCCTGGATCCGCAAGACACCCAATAAAGGACATCAAGTTTCTCCAGAAGGTGAGAAATCAACAGTAACAGTTCATACCCCTTAAGGCATGACCATCACGTCAATCCCGAAATTCAACTACGAGCTTTTTAACTGCAACAACTTTAATATACGCTATTGGAGCTGGAATTACCGCGGCTGCTGGCACCAGACTTGCCCTCCAA
+
DDDCDIIIIIIIIGIIHIIIIIIIIIIIIIIIHIIIIIIIIIIIIIHIIIHHHIIIIIIIIIIIIHHHHIGEIHHIIHIHIIGIIIIIIIIIIIIIIIHIIHHHHIHHIHIHIIIIIIIIIHIIHIIHHHHHHHHIIIIIHHIHIIIIHHIIHIHIIIHIIIEHHHECHHIIIHHIIIIHIIIIIHIFGIHIIIIIIIIIIIHHIIIIIIIIIHIIIHIIIIIIIIHIIIIIIIHIIIIIIIIIIIIHIHHDIIIIHHIIIIIIIIHIHHIIIIIIIIIIIIIIIIHIIIIIHHEIIIGIHIIIIIIIIIIIIIIIGIIIIIIIIIIIIHIIIIIIIIIIIIHIIIIIDDDDA
@HISEQ:969:HM2KJBCX2:2:1101:12525:13627 2:N:0:ACTATGCA
TCTCGATAAGCGCCCAACTATCCCTATTAATCATTACATCGATCCTAGAAACCAACAAAATAGAATCGGATGTCCTATTTCATTATTCCATGCTAATGTATTCAAGCGTGAGCCTGCTTTAAACACTCTAATTTTTTCAAGGTAACAGTCCTAATTCCCCGTGACACCAAATTAATGGCATTACGGTTCTTTAGAAGGTGAGAAATCAATAATATCAGTACATACCAACGGCATGACCGAAACATTGATCCCGAAATTCAACTACGAGCTTTTTAACTGCAACAACTTTAATATACGCTATTGGAGCTGGAATTACCGCGGCTGCTGGCACCAGACTTGCCCTCCAA
+
DDDDDIIIIHIIIIIIIIIIIIIIIIIIIIIIIIIIIIIIIIIIIIIIIIIIIIIIIIIIIIIIIIIIIIIIIIIIIIIIIIIIIIIIHIIIIIIIIIIIIIIIHHHIIIIIIIIIIIIIIHIIIIIIIIIIIIIIIIIIIIIIIIIIIIIIIIIIIIIIIIIIIIHIIIIIIIIIIIIIIIIIIIIIIIIIIIIIIIIIIIIIIIIIIIIIIIIIIIIIIIIIIIIIIIIIIIIIIIIIIIIIHFIIIIIIIIIIIIIIIIIIIIIIIIIIIIIIIIIIIIIIIIIIIIIIIIIIIIIIIIIIIIIIIIIIIIIIIIIIIIIIIIIIIIIIIIIIIIIIIIDDDDD
@HISEQ:969:HM2KJBCX2:2:1101:10899:14529 2:N:0:ACTATGCA
TCTCGATAAGCGCCCAACTATCCCTATTAATCATTACGTCGATCCTAGAAACCAACAAAATAGAATCAAACGTCCTATTTCATTATTCCATGCTAATGTATTCAAGCGTGCGCCTGCTTTAAACACTCTAATTTTTTCAAAGTAACAGTCCTGATTCCCCACGACACCAAATTAATGACATCGCGGTTCTTCAGAAGGTAGGAACCAATAATGCCAGAGCGTACCGAGGCACGACCGACAATCTGATCCCGAAATTCAACTACGAGCTTTTTAACTGCAACAACTTTAATATACGCTATTGGAGCTGGAATTACCGCGGCTGCTGGCACCAGACTTGCCTCCAA
+
DADDDIHIIIHIIHIIHHHHHHFHHIHHH@FEGCGHIHIIICEHIHHIIGIIGCHEHHIIIIIHEGH?HIHFIHIHHIGHIIGHIHIIGHECHHHHIIICCCGHIHHG>CEIIIHIIHEHGFHHHHIHHHIHHHHIGIIIHEACGHHHHIEGHEHGDIHHGHIHIIHEIHGE@HHGHHHHHHFHHHHHHF/IHHECHIHHHFHHGHHHHIHHH@HHHHHH<HG@HCF<EHHCEFCDHIHHHFCEHDDDHGIH@IHHFIIHHCHHIIHC@1HHHFFCHG@GCCCFCEHHHGC0CIHHHHHHIGHHIIIHIHGCC<HHHGCHEEG@HHHFHEEEHHFHCHEBD<<@
@HISEQ:969:HM2KJBCX2:2:1101:3209:15213 2:N:0:ACTATGCA
TCTCGATAAGCGCCCAACTATCCCTATTAATCATTACGGTGGTCCTAGAAACCAACAAAATAGAACCACAACGTCCTATTCTATTATTCCATGCTAATCTATTCAAGCAATAGCCCGCTTTAAACACTCTAATTTTTTCAAGGTAATGGTCCTGGCTCCCCAACACACCCAATTAAGGACATACTGGTTCACCAGAAGGAAGACCCGACAACAGGACAGTACTCGCCAAAGACGGACCGCCCGGCCAAGTCTAAAATTCAACTACGAGCTTTTTAACTGCAACAACTTTAATATACGCTATTGGAGCTGGAATTACCGCGGCTGCTGGCACCAGACTTGCCCTCCAA
+
DBADDIHHIIHIIIIIEEHIIIIIIIIGIHHHIHHIIIHIIGHIHIHIFHIHHIIIHHIHHFGHIIGGCHHEHGCHHICHEHHHIIIHHGFEHHHHEHFHHGFEHIIHHIHIIIIIIIIHIHHIHHHIIIIHHFHHHIHHGIHHHIHIIIIIHEHIIH<HHHIHHHHIIHHHGFHHHHHHIIIIIIIIHHHFFIIHIIIHIIHIIIIIHIIIHHHGIIIIIIHHIHIHHHHHHIIIIIIHIHHIHFEIHHIHIIIIHGIIIIIHIIIIHHHIIIIHIIIIIIIIHHIFHHHEIHHIIIHIIIIHIIIHIIIIIHIIIHGIIHHIHFHHIIIIIIIIIIIHFFDDDDD
@HISEQ:969:HM2KJBCX2:2:1101:3842:15064 2:N:0:ACTATGCA
TCTCGATAAGCGCCCAACTATCCCTATTAATCATTACATCGATCCTAGAAACCAACAAAATAGAATCGGATGTCCTATTTCATTATTCCATGCTAATGTATTCAAGCGTGAGCCTGCTTTAAACACTCTAATTTTTTCAAGGTAACAGTCCTAATTCCCCGTGACACCAAATTAATGGCATTACGGTTCTTTAGAAGGTGAGAAATCAATAATATCAGTACATACCAACGGCATGACCGAAACATTGATCCCGAAATTCAACTACGAGCT
+
DDDDDIIIIIIIIHHIIGIIIIIIIIIIIIIIIIIIIIIIIIIIIIHHIIIIIIIIIIIIIIIIIIIIIIIIIIIIIIIIIIIIIIIIIIIIIIIIIIIIIIIIIIIIIIIIIIIIIIIIIIIIIIIIIIIIIIIIIIIIIIIIIIIIIIIIIIIIIIIIIIIIIIIIIIIIHHIIIIIIIIIIIIIIIIIIIIIIIIIIIIIIIIIIIIIIIIIIIIIIIIIIIIIIIIIIIIIIIIIIIIIIIIIIHIIHIIHIIIIIIIIIIDDDDD
@HISEQ:969:HM2KJBCX2:2:1101:14516:15217 2:N:0:ACTATGCA
TCTCGATAAGCGCCCAACTATCCCTATTAATCATTACGTCAATCCTAGAAACCAACAAAATAGGATCAAACGTCCTATTTCATTATTCCATGCTAATGTATTCAAGCGTTAGCCTGCTTTAAACACTCTAATTTTTTCAAAGTAACAGTCCTGTTTCCCTGCAACACCAAATTAATGACATTACAGTTCTTCAAGAAGGAGGAACCAGTAAAGCCAGTACATACCAGAGGCACGACCAACCTACTAATCCCGAAATTCAACTACGAGCTTTTTAACTGCAACAACTTTAATATACGCTATTGGAGCTGGAATTACCGCGGCTGCTGGCACCAGACTTGCCCTCCAA
+
DDDDDIIIFCEHHIICHHIGGHIHIIIIIICHIHIIHIHIIEFHEHIIHIIIIHI=GHHGEHHFHHHHH?@=G1CGHHHHGHGGD1FH?CCEHGHCIIGHIHIHEHHIIIHHHIIIIHIHHHEHHIIHIHHCGHIHGHHGFIIHHHFIHGIIIIIHIIHHH?HIIIHIHHIIIIGIIIIIIIIIIIIHIIHGHFIHFHIIIIIHIHIIIGHHHIIIGHIIGHGGHFEHGHIIIHHHFECIIHHFDIIEIFHHGIIIIHHGIHEHHGIIIIIIIIIIIIHIIHIHIIHIIIIIIHIIIIIIIIIIIHIIIHEIIHIIIIIIHIIHIHHFHHIHIHIIIIIIIDDDDC
@HISEQ:969:HM2KJBCX2:2:1101:14085:15406 2:N:0:ACTATGCA
TCTCGATAAGCGCCCAACTATCCCTATTAATCATTACGTGATCCTAAAACCAACAAAATAGAACCATCGTCCTATTTTATTATTCCATGCTAATGTATTCAAGCAAAAATGCCCGCTTTAAACACTCTAATTTTTTCAAAGTAAAGGTCCTGATTCATCGAAACACCCAAGAGCATCCCGAATCACCAGAAGGTGAGAAATTGGCTACACACCGTTTCATGCCCCTAAAGGCACAATCGATATATCCCAATTCCGAAATTCAACTACGAGCTTTTTAACTGCAACAACTTTAATATACGCTATTGGAGCTGGAATTACCGCGGCTGCTGGCACCAGACTTGCCCTCCAA
+
DCDDDIIIIIIIIIIIIIIIIIIIIIIIIIIIIIIIIIIIIIIIIIIIIIIIIIIIIIIIHIIIIIIIIHHIIGIIIIIIIIIIIHIIIIIIIIIHIIIIIIIIIIIIIIIIIIIIIIIIIHIIIHIIIIIIIHIIIIHHHIIIIIIIIIIIIIIIIIIIIIIIIIIIIIIIIIIIIIIIIIIIIIIIIIIIIIIIHIIIIIIIIIIIIIIIIIIIIIIIIIIHIIIIIIIIIIIIIIIIIIIIHHHHIIIIIIIIIIIIIIIIIIIIIIIIIIIIIIIIIIIIIIIIIIIIIIIIIIIHIHHIIIIIIIIIIIIIIIIIIIIIIIIIIIIIIIIIIIIIIIIIDDDDD
@HISEQ:969:HM2KJBCX2:2:1101:19197:16173 2:N:0:ATTATGCA
TCTCGATAAGCGCCCAACTATCCCTATTAATCATTACGTCAATCCTAGAAACCAACAAAATAGGATCAAACGTCCTATTTCATTATTCCATGCTAATGTATTCAAGCGTTAGCCTGCTTTAAACACTCTAATTTTTTCAAAGTAACAGTCCTGTTTCCCTGCAACACCAAATTAATGACATTACAGTTCTTCAAGAAGGAGGAACCAGTAAAGCCAGTACATACCAGAGGCACGACCAACCTACTAATCCCGAAATTCAACTACGAGCTTTTTAACTGCAACAACTTTAATATACGCTATTGGAGCTGGAATTACCGCGGCTGCTGGCACCAGACTTGCCCTCCAA
+
DDDDDIIIIGIIIIIIHIIIIHIIIIIGEHIIFIIIIIIHGIIIIHIGHHIIIIIHHHIIHHFHHHHIHIHHHIHHHEHIIHHGIIIIIIIIGIHIIIIIIHHHIIIHHIIHHHHIHHIHHHHHHHGIIIHHGGHIHIIIIIHHHHFIIIIIIHFHIIIIIHIIIIIIIHHHIIIIHIIIHIIIIIHHIHIIIIIIIIHIHCHHHIIIIIIIIHIIIIIHGIHHIHIHHIIIHIHIIHHHIHHEHIIHHHHIHHHGIHEIIHEHHHIIIIIHIHIIIIIIIIIHEHHIIGIIHHIIIIIIIIIIHIHIIIIHHIHHDHGIIIIHIIIHIIIIIHIIIGIIIDBDDB
@HISEQ:969:HM2KJBCX2:2:1101:4199:16620 2:N:0:ACTATGCA
TCTCGATAAGCGCCCAACTATCCCTATTAATCATTACGGTGATCCTAGAAACCAACGAAATAGAATCAGTCCGTCCTATTTCATTATTCCATGCTAATGTATTCAGACGATAGTCTGCTTTAAACACTCTAATTTTTTCAAAGTAACAGTCCTGATTTCCCATCACACCAAATAAATGGCATGAAAGTTCCTCAGAAGGTAGAGATCCATCCTACCAGTGCAGACAATTAAGCCTGACCAATGGGTAGACCCCGAAGTTCAACTACGAGCTTTTTAACTGCAACAACTTTAATATACGCTATTGGAGCTGGAATTACCGCGGCTGCTGGCACCAGACTTGCCCTCCAA
+
DDDDDIIIIIIIIIIIIIIIIIIIIIIIIIIIIIIIIIIIIIIIIIIIIIIIIIIIIIIIIIIIIIIGHHIHIIIIIIIIIIIIHIIIHHGHHFIGIIIIIHHIIHIIIIIIIIIIIIIIIIIHIIIIIIIIIHIIIIIIIIIHHIIIIIIIIIIIIIIIIIIIIIIHIIIIIIIIIIGIIIIIIIIIIIHIIIIIIIIIIIIIIIIIIIIIIIIIIIIIIIIIHIIIIIIIIIIIIIIIIIIIIHDIIIIIIIIIIIIIIIIIIIIIIIIIIIIIIIIIIIIIIIIIIHIIIIIIIIIIIIIIIIIIIIIIIIIIIIIIIIIIIIIIIIIIIIIIIIIIIIIDDDDD
@HISEQ:969:HM2KJBCX2:2:1101:5694:16326 2:N:0:ACTATGCA
TCTCGATAAGCGCCCAACTATCCCTATTAATCATTACGGTGATCCTAGAAACCAACAAAATAGAACCATGCCGTCCTATTCTATTATTCCATGCTAATGTATTCGAGCAAAATGCCTGCTTTAAACACTCTAATTTTTTCAAGGTGAAGGTCCTGGTTCCACATGACACCCAATTAAGGACATCATGCTTCTCCAGAAGGTGAGAAATCAACTGCGACAGTTCATACCCCTTAAGGCACGACCATCACGTCAATCCCGAAATTCAACTACGAGCTTTTTAACTGCAACAACTTTAATATACGCTATTGGAGCTGGAATTACCGCGGCTGCTGGCACCAGACTTGCCCTCCAA
+
DDDDDIIIIIIIIIHIIIIIIIIIIIIIIIIIIIIIIIIIIIIIIIIIIIIIIIIIHIIIIIIIIIIIIIIIIHIIIIIHIIIIIIIIIIIIIIIIIIHHICIIIIIIIIIIIIIIIIIIIIIIHIIIHIIHHIIIIIHIIIHIIIIIIIIIIIIHIIIIIIIIIIIHIHIIIIIIIIIIIIIIIIIIIHIIHIIIIIIIIIIIIHIHHHHIIIIIIIIIIIIHHHIIIIIIIIIIIIIIIIIIIIIIIIHIIHIIIIIIIHIIIIHIIIIIIIIIIIIIIIIIIIIIIIIIHIIIIIHHIIIIIHIIIIIIIIIIIHIIIIIIIIIIHIIIIIIIIIIIIIIIIIIDDDDD
@HISEQ:969:HM2KJBCX2:2:1101:11286:16910 2:N:0:ACTATGCA
TCTCGATAAGCGCCCAACTATCCCTATTAATCATTACGTCGATCCTAGAAACCAACAAAATAGAATCAAACGTCCTATTTCATTATTCCATGCTAATGTATTCAAGCGCGAGCCTGCTTTAAACACTCTAATTTTTTCAAAGTAACAGTCCTGATTCCCCACGACACCAAATTAATGACATCGTGGGTAGGAATCAATTTGACCAGTACGTACCGAGGCACGACCGACCAACAGATCCCGAAATTCAACTACGAGCTTTTTAACTGCAACAACTTTAATATACGCTATTGGAGCTGGAATTACCGCGGCTGCTGGCACCAGACTTGCCCTCCAA
+
DDDDDIIIIHIIIIIIIIHGIIIIIIIIIIIIIIIIIIIIIIIIIIEHGIGHIIIIIHIGIHHGGHIIGFHHHHIIGIHHHHIIHHIIIIIIHIIIIIIIHGFHGIHHIIIHIIHIIIIIHHIIHHHHIIHHIIIIIHHIIIIIIIIIHIIIIHHHIHHHIIIIIIIIIIHHIIIIIIIIIIIIIIIIIIIIIIIIIIIIHHHHIIIIIIIIIIIIIIIIIIHIIIIIIIHHHIIHIIIIIIIIIIIIIIHIIIIIIIIIIHIIIIIIIIIIIIIIIIIIIIIIIIIIIIIIIIIIIIIIIIIIIIIIIIIIIIIIIIIIIIIIIIIIIDDDDD
@HISEQ:969:HM2KJBCX2:2:1101:20429:17495 2:N:0:ACTATGCA
TCTCGATAAGCGCCCAACTATCCCTATTAATCATTACGGTGATCCTAGAAACCAACAAAATAGAATCATGCCGTCCTATTTTATTATTCCATGCTAATGTATTCAAGCAAAATGCCTGCTTTAAACACTCTAATTTTTTCAAAGTAAAGGTCCTGGTTCCCCGCGACACCCAATTAAGGGCATCGTGGTTCTCCAGAAGGTGAGAAATTGACTACACCAGTTCATACCCCTTAAGGCACGACCGATGTGTCAATCCCGAAATTCAACTACGAGCTTTTTAACTGCAACAACTTTAATATACGCTATTGGAGCTGGAATTACCGCGGCTGCTGGCACCAGACTTGCCCTCCAA
+
DDDDDIIIIIIIIIHIHIIIIIIIIIIIIIHIIIIIIIIIIIIIIIIIIIIHHHIIIIHIIGIIIIHIIIIGIIIIIIIIIIIIIIIIIIHIHGHGEHIHI<D<GHECHGHIIHGHHFHFHGIIIIHIHIIIHIIIIIIHHHI?CGHIIIHHHGEGHHIFIHDHHCHEEHHHHIHGGEEHHHIFHIC?CGIIHHFGIHHGHIIIIHHHHEHFHEEHGHDHIIIIHHHCHIIHIHGEHHGHHH=CIIIHHIHHFHHDHHIHHHEGGIIHEHHEHIHHG1IIHIHIIHHHCHHHFGHHEDDHIIHIIHEFIIHIIHHIHHDHIHGHIHIIEIHIIHHHIIIIEHGHHCED@@DD
@HISEQ:969:HM2KJBCX2:2:1101:12617:17939 2:N:0:ACTATGCA
TCTCGATAAGCGCCCAACTATCCCTATTAATCATTACGTGATCCTAAAACCAACAAAATAGAACCATCGTCCTATTTTATTATTCCATGCTAATGTATTCAAGCAAAAATGCCCGCTTTAAACACTCTAATTTTTTCAAAGTAAAGGTCCTGATTCATCGAAACACCCAACGGCATGACCGAAACATTGATCCCGAAATTCAACTACGAGCTTTTTAACTGCAACAACTTTAATATACGCTATTGGAGCTGGAATTACCGCGGCTGCTGGCACCAGAC
+
DDDDDIIIIIIIIIIIIIIIIIIIIIIIIIIIHIIIIIIIIIIIIHHIIIHIIIIIIIIIIIIIIIIIIIIIIIIIHHIIIIIIIIIIIHIIIIIIIHIIIIHIIIIIIIIIIIIIIIIIIIIIIIIIIIIIIIIIIIIIIIIIIIIIHIIIIIIIIIIIIIIIIIIIIIIIIIIIHIIIIIIIIIIIIIIIIIIIIIHIIIIHIHIIIIIIIIHIIIIIIIIIIIHIIIIIIIIIIIIIIHGIIIIIIIIIIIIIIIIIIIIIHIIIIIIIIDDDDD
@HISEQ:969:HM2KJBCX2:2:1101:20763:18604 2:N:0:ACTATGCA
TCTCGATAAGCGCCCAACTATCCCTATTAATCATTACGGTGGTCCTAGAAACCAACAAAATAGAACCACAACGTCCTATTCTATTATTCCATGCTAATCTATTCAAGCAATAGCCCGCTTTAAACACTCTAATTTTTTCAAGGTAATGGTCCTGGCTCCCCAACACACCCAATAAAGGACATGCTGGCTCACCAGAAGGAAGACCCGACAGCAGACAGTACTCGCCAAAGACGGACCGCCCGGCCAGGCCTAAAATTCAACTACGAGCTTTTTAACTGCAACAACTTTAATATACGCTATTGGAGCTGGAATTACCGCGGCTGCTGGCACCAGACTTGCCCTCCAA
+
@@DDDIIIIIIIIHHIIIIIIIIIIIIIIIIIGIHIIIIHIIIHHHIIHHHEHHCHHFHIHIHIICFHHI@HHE1GHIH?GEHHIICHIIEFGCFFHHHHIEHHGHGHIHHHIHFHDHFEFHH<EHHCF6F?FHIG@HHFHE?FEHIIHHHH?7G?CCHHEFHHHBGHIFH:<D/?HHFHHHGHD@@EFHHEHF=:EHHFHCHFCECFIH<HIHHHHFACH7DC?GHEGHGHIDHHHHCHHFHFHIGHGFGD@EHEHIHIIFHHHHIIIHEGEG@IIIIHFIIHHG?HH?EDHIHHIHCHEHEIIGIIIHHHDHECGIIGIIIIHIHHIIIHGGIIIGHHHD@B@@
@HISEQ:969:HM2KJBCX2:2:1101:15203:19118 2:N:0:ACTATGCA
TCTCGATAAGCGCCCAACTATCCCTATTAATCATTACGGTGATCCTAGAAACCAACAAAATAGAATCATGCCGGCCTATTTTATTATTCCATGCTAATGTATTCAAGCAAAATGCCTGCTTTAAACACTCTAATTTTTTCAAAGTAAAGGTCCTGGTTCCCCGTGACACCCAATTAAGGGCATCGCGGTTCTCCAGAAGGTGAGAAATTGACTACACCAGTTCATACCCCTTAAGGCACGACCGATGTGTCAATCCCGAAATTCAACTACGAGCTTTTTAACTGCAACAACTTTAATATACGCTATTGGAGCTGGAATTACCGCGGCTGCTGGCACCAGACTTGCCCT
+
D@DDBHHHIF@DD<CECEHIIIHGHGHHHHIIFEEEH@DF?@EHHIHGGHIIFHHFG@HICHHC@FHEFHEGH//<EEFGCHCGHHH@HE1GHG@GHFHHH@DGEIIHHGHHGHIHIHF@@CHFCGHICHGFEHH@CIHHHIIHHHC1HHHE@@CEADIHEHHHHHHFHEH?@CECHIGIIHFCHHGCEEGHHHHEDIHIIHHHHHEAFHHFHHDCHHGE3HECGCGCHHGGIIHHHHED0DHHH@DEHFCFC/GGHHCC@F?HHGC</@FIH=CFC1HEIHH?EFFCG?HEGCDCEC0</F@G?C@CCE@?@HF@ECEC/CCEC1@?EHCF?HGG@HFCD1C0BDD?
@HISEQ:969:HM2KJBCX2:2:1101:13112:19547 2:N:0:ACTATGCA
TCTCGATAAGCGCCCAACTATCCCTATTAATCATTACGTTGATCCTAGAAACCAACAAAATAGAATCGAACGTCCTATTTCATTATTCCATGCTAATGTATTCAAGCGCGTGCCTGCTTTAAACACTCTAATTTTTTCAAAGTAACAGTCCTGACTCCCCACAACATCAAATTAATGACATCATGATTCATCAGAAGGGAGAAATCAATGACATTAGTAAGTACCGAAGGCACGACCGACGTATTAATCCCGAAATTCAACTACGAGCTTTTTAACTGCAACAACTTTAATATACGCTATTGGAGCTGGAATTACAGCGGCTGCTGGCACCAGACTTGCCCTCCAA
+
DDD0DCHIIHHIG<CHGCFHHHEGHFGHCHHE@CFC@EH1FHIICHEHEHHICF?<1@FEHIIGF?@FF1CCG?0<@CGHHHHI1<FG11C<GG1CF@D8C0@CGD55@EEC8<<1C<CGHH??FFCCGHB@GF@DE196EDGHHHI@?F@<<FGE0CGHFHHFHGD/@HHHHHHHCCC?G?EGC/CC<FH0GGHEG?HHGEDHFC<FF1BED6@G<8@%C@BEC8<>>CHHG0@DC1CC<1<1</<HC/CGF1@EHGEIHHCD<11<<D?@C<11CD1DF1@FD?EGEF<0HHCIIHCHEHE@DC<1EGC11C</<?@1?EHFGC<11<F<HGHEHIHGICDD@@
@HISEQ:969:HM2KJBCX2:2:1101:4735:19517 2:N:0:ACTATGCA
TCTCGATAAGCGCCCAACTATCCCTATTAATCATTACGGTGATCCTAGAAACCAACGAAATAGAATCAGTCCGTCCTATTTCATTATTCCATGCTAATGTATTCAGACGATAGTCTGCTTTAAACACTCTAATTTTTTCAAAGTAACAGTCCTGATTTCCCATCACACCAAATAAATGGCATGAAAGTTCCTCAGAAGGTAGAGATCCATCTCACCAGTACAGACAATTAAGCCTGACCAATGGGTAGACCCCGAAGTTCAACTACGAGCTTTTTAACTGCAACAACTTTAATATACGCTATTGGAGCTGGAATTACCGCGGCTGCTGGCACCAGACTTGCCCTCCAA
+
DDDDDIIIIHIIHIIIHIHIIHIHIHIIIIIIIIIIIIIIIIIIGIEHIHIIHIHIIHIIIHIIIIIIIHHIIIIIHIHHHIIIIIIHIIHGHIIIIIIHIHHHIHHIHHIIIHIHHIHIHHIIIIHIIIHIIIIIHIIIIHIHHHIIIIIHIIIHIIHIIIIIIIIIHIIIHHHIIIIIIIIIIHIIIGIIIIIIIIIIIIIIIIHHIIIIIIIIIIIIIIIIIIIIIIHIHII<IIIIIIIIHHDIIIIFIIIIIIIIIIIIIIIIIIIIIIIIIIIIIIIIIIIHHIIIIIIIIIIIIIIIIIIIIIIIIIIIIIIIIIGIIIIIIIIIIIIIIIIIIIIDDDDD
@HISEQ:969:HM2KJBCX2:2:1101:17883:19755 2:N:0:ACTATGCA
TCTCGATAAGCGCCCAACTATCCCTATTAATCATTACGTCGATCCTAGAAACCAACAAAATAGAATCAAACGTCCTATTTCATTATTCCATGCTAATGTATTCAAGCGCGAGCCTGCTTTAAACACTCTAATTTTTTCAAAGTAACAGTCCTGATTTCCCACGACACCAAATTAATGACATCGTGGTTCGTCAGAAGGTAGGAATCAATTTGACCAGTACGTACCGAGGCACGACCGATCAACTGATCCCGAAATTCAACTACGAGCTTTTTAACTGCAACAACTTTAATATACGCTATTGGAGCTGGAATTACCGCGGCTGCTGGCACCAGACTTGCCCTCCAA
+
DDDDDIIIIIHHCC?GHHIHIHIIIIIIHIIIIIIHHIIICHHIHIHIIIIHIIIIIIIIIIHHHHHIIHIHHIHHHHIHHIIHHHICHHHIIIIHIIHIIHHIHHHHDHHDHHHHIIGIHFGIIIHIIHFGIIHHIHHHEIHIIHHCHHHIHIIIIHHHGHIIIIIGIIIHHIHFHGGIHIHHDIHHIHHHGIHIIIIHIHHIIIIHHIIHHHHHHHGHIIIHHHHHIGIIIIHIIIIIHHHHIIIIHIIIIIGIIIIIIIIIIIIIIIIIIIIIIIIIIIHIIIIIIIIHHIIIIHIIHHIHIIIIIIGIIIIIIIIIIIIIIIIIIIGIHIIIIIHHDDBDD
@HISEQ:969:HM2KJBCX2:2:1101:20910:20968 2:N:0:ACTATGCA
TCTCGATAAGCGCCCAACTATCCCTATTAATCATTACGTCAATCCTAGAAACCAACAAAATAGGATCAAACGTCCTATTTCATTATTCCATGCTAATGTATTCAAGCGTTAGCCTGCTTTAAACACTCTAATTTTTTCAAAGTAACAGTCCTGTTTCCCTGCAACACCAAATTAATGACATTACAGTTCTTCAAGAAGGAGGAACCAGTAAAGCCAGTACATACCAGAGGCACGACCAACTTACTAATCCCGAAATTCAACTACGAGCTTTTTAACTGCAACAACTTTAATATACGCTATTGGAGCTGGAATTACCGCGGCTGCTGGCACCAGACTTGCCCTCCAA
+
DDDDDIIIIIIHIIIIIIIIHIIIIIIIIIHIIIIIIIIIHIIIIIIIIIIIIHIIIIIIIIIIHIIIIIIIIIIIIIIIIIIIIIIIIIIIGIHIIHGHIGHHIIIIIIHEHHIIIHIIIIIIIIIIHHIIIIGIHIIIIHIHIHHHHHHIHHIIIIIIHIIIHGGIHIIIIIIIIIHIIHIIIIIIIIHIHIIIHIHIHHIIHIHIHHFGHGIIIIIIIIHHIIIIIIIHIIIHHGHIHIIHFHGIGIHHEHFIIIIHHHHIIHIIIIIIHHGIHIHCHIGIIIIIGIIIHHIHHHEHIIIIIIIIIIHIIIIIIIIIIIIIIIIIIIHIIIIIIIIIIDDDDD
@HISEQ:969:HM2KJBCX2:2:1101:2803:20691 2:N:0:ACTATGCA
TCTCGATAAGCGCCCAACATCCCTATTAATCATTACGTCAATCCTAGAAACCAACAAAATAGGATCAAACGTCCTATTTCATTATTCCATGCTAATGTATTCAAGCGTTAGCCTGCTTTAAACACTCTAATTTTTTCAAAGTAACAGTCCTGTTTCCCTGCAACACCAAATTAATGACATTACAGTTCTTCAAGAAGGAGGAACCAGTAAAGCCAGTACATACCAGAGGCACGACCAACCTACTAATCCCGAAATTCAACTACGAGCTTTTTAACTGCAACAACTTTAATATACGCTATTGGAGCTGGAATTACCGCGGCTGCTGGCACCAGACTTGCCCTCCAA
+
BBDDDHHHEHHHEDHHHHGI?HHHGHIHIIHHHHHHHIIIGH@FHIIIII?CHIHFHCHHHHHHHIIIIDHHHHH@GHHEHHIIIIFGEHHGHHGHIHH@GEFHHHDHHHCHDHEHIIHHF1CGHHEFG@FHHIIHHHCHHFGCG@EGHEHHGGHIHHCHG7<EF?CGEHFHHHGC<D@GIHHHHEF<<CHHHHHGHHHC0G@GCG?CHHFD$HF1GIHHGF?HHFHHHHC<HE<@DHHHGD<DEHHE/<1<1HGIHF<1HEED1?HEIHIHGCFHEHGHHHD1CHHGEHFHGCGIHHHHIIIIHCEIHGGCECHCDHHFIHHHHEHHGH?IEG?IIHEF0<<00
@HISEQ:969:HM2KJBCX2:2:1101:1731:22129 2:N:0:ACTATGCA
TCTCGATAAGCGCCCAACTATCCCTATTAATCATTACGGTGATCCTAGAAACCAACAAAATAGAACCATGCCGTCCTATTCTATTATTCCATGCTAATGTATTCGAGCAAAAATGCCTGCTTTAAACACTCTAATTTTTTCAAGGTAAAGGTCCTGGATCCGCAAGACACCCAATTAAGGACATCAAGTTTCTCCAGAAGGTGAGAAATCAACAGCGACAGTTCATACCCCTTAAGGCATGACCATCACGTCAATCCCGAAATTCAACTACGAGCTTTTTAACTGCAACAACTTTAATATACGCTATTGGAGCTGGAATTACCGCGGCTGCTGGCACCAGACTTGCCCTCCAA
+
DDDDDIIIIIIIIIIIIIIIIIIIIIIIIIIIIIHHHHHIHIIIIIIGIIIIIIIIHIIIIIHEHIIIIGHIIIIIIIIHHHIIIIIIIIHIC@HHIHIGIC@GIHHIIIIIIIIIIIHIIIIHIIIIIIIIIIIIIIIIIIIIGIIIHIIIHHIIIHHIIIIIIIHIIIHIIIIIIIIIIIIIIIIIIIHIIHIIIIIIIIIIIIIIIIIIIIHIIIIIIIIIIIIIIHIIIIIIIIIIIIIIIIIHIIHHIIIIIIIIIIIIIIIIIIIIIIIIIIIIIHIIIIIIIIHIIIIIIIIIHIIIIIIIIIIIIIIIIIIIIIIIIIIIIIIIIIIIIIIIIIIIIIIIDDDDD
@HISEQ:969:HM2KJBCX2:2:1101:7257:21831 2:N:0:ACTATGCA
TCTCGATAAGCGCCCAACTATCCCTATTAATCATTACGTCGATCCTAGAAACCAACAAAATAGGTTCGATCGTCCTATTTCGTTATTCCATGCTAATGTATTCAAGCGCGAGCCTGCTTTAAGCACTCTAATTTTTTCAAAGTAACAGTCCTGTTTCCCCGCAACAACAAATTAATGCCATCACGGTTCTACAAGAAGGAGGGACCAGTGAGGCCAGTGCATACCAGTGGCACGACCAACCTACTGGCCCCGAAATTCAACTACGAGCTTTTTAACTGCAACAACTTTAATATACGCTATTGGAGCTGGAATTACCGCGGCTGCTGGCACCAGACTTGCCCTCCAA
+
DDDDDIIIIIIIIIIHIIIIIIIIIIIIIHIIIIIIIIIIIIIIIIIIIIIIIIIIHIHIIIIIIIIIIIIIIIIIIIIIIIIIIIIIIIIIIIHIIIIIIIHIIIIIIIIIHIIIIIIIIIIIIIIIIIHIIIIIHIIIIIHIIIIIIIIIIIIIIIHIIIIIIIIIIIIHIIIIIIIIIIIIIIIIIIIIIIIIIIIIIIIIIIIIIIIIIIIIIIIIIIIIIIIIIIIIIIIIIIIIIIIHIIIIIIIIIIIIIIIIIIIIIIIIIIIIIIIIIIIIIIIIIIIIIIIIIIIIIIIIIIIIIIIIIIIIIIIIIIIIIIIIIIIIIIIIIIIIIIIIIDDDDD
@HISEQ:969:HM2KJBCX2:2:1101:11848:21767 2:N:0:ACTATGCA
TCTCGATAAGCGCCCAACTATCCCTATTAATCATTACATCGATCCTAGAAACCAACAAAATAGAATCGGATGTCCTATTTCATTATTCCATGCTAATGTATTCAAGCGTAAGCTTGCTTTAAACACTCTAATTTTTTCAAGGTAACAGTCCTAATTCCCCATAACATCAAATAAATGACATTATGGTTCTTTAGAAGGTGAGAACCAATAAAACCAGTACATACCAAGGCATGACCGATTCCTTGATCCCGAAATTCAACTACGAGCTTTTTAACTGCAACAACTTTAATATACGCTATTGGAGCTGGAATTACCGCGGCTGCTGGCACCAGACTTGCCCTCCAA
+
DDDDDIIIIHIIIHIIIIIIIIIIIIIIIIIIIIIIIIIIIIIHIIIIHIIIIIIIHIIIIIIIIIIIIHHIIHIIIIIIIHIIIIIIIIIHIIIIIIHIHIIIIIIIHIIHIIIIIIIIIIIIIHIIIIIIIIIIIIIIGIIIIIIIHIIIIIHIIIIHIIIIIIIIIIIIIIIIHIHIIIIIIIIIIIIIIIIIIIIIIIIIIIIIIIIIIIIIIIIIIIIIIIIIIIGIGIIHIIIIIIHHIIIIIIIIIIIIIIIIIHIIIIIIIIIIHIIIIIIIIIIIIIIIIIIIIIIIIIIIIIIIIIIIIIIIIIIIIIIIIIIIIIHIIIIIIIIIIIIIDDDDD
@HISEQ:969:HM2KJBCX2:2:1101:19788:21785 2:N:0:ACTATGCA
TCTCGATAAGCGCCCAACTATCCCTATTAATCATTACATCGATCCTAGAAACCAACAAAATAGAATCGGATGTCCTATTTCATTATTCCATGCTAATGTATTCAAGCGTGAGCCTGCTTTAAACACTCTAATTTTTTCAAGGTAACAGTCCTAATTCCCCGTGACACCAAATTAATGGCATTACGGTTCTTTAGAAGGTGAGAAATCAATAATATCAGTACATACCAACGGCATGACCGAAACATTGATCCCGAAATTCAACTACGAGCTTTTTAACTGCAACAACTTTAATATACGCTATTGGAGCTGGAATTACCGCGGCTGCTGGCACCAGACTTGCCCTCCAA
+
DDDDDIIIIIIIIIIIIIIIIIIIIIIIIIHHHIIIIIIIHIIIIIIIIIHGHHIIIIIIIIIIIIIIIHIIIHHIHIIIIIIIHHIIIIIIFHHIIIIHIIIHIHHIIIIIGIIIIIIIIIIIIIIIIIHIIIIIIHIIHIIIIIIIIIHIIHIIHHIIIIIIIIIIIIIHHIIIIIIIIIIIIIIIIIIIIIIIIIIHIIIIIIIIIIIIIIHIIIIIIIIIGIHHIIIIIIIIIIIIIIIIIGIHHHIIIIIIIIIIIIIIIIIHIIIIIIIIIIIIIIIIIHIIIIIIIIIIIIIIIIIIIIIIIIIIIIIIIIIIIIIIIIIIIIIIIIIIIIIIIIDDDDD
@HISEQ:969:HM2KJBCX2:2:1101:16264:22151 2:N:0:ACTATGCA
TCTCGATAAGCGCCCAACTATCCCTATTAATCATTACGTCGATCCTAGAAACCAACAAAATAGAATCAAACGTCCTATTTCATTATTCCATGCTAATGTATTCAAGCGCGAGCTTGCTTTAAACACTCTAATTTTTTCAAAGTAACAGTCCTGATTTCCCACGACACCAAATTAATGACATCGTGGTTCGTCAGAAGGGAGAAACCAATAATACTAGTACGTACAAAGTACGACCGACATATTAGTCCCGAAATTCAACTACGAGCTTTTTAACTGCAACAACTTTAATATACGCTATTGGAGCTGGAATTACCGCGGCTGCTGGCACCAGACTTGCCCTCCAA
+
DDDDDIIIHIIIIIIIIIIIIIIIIIIIIIIIIIIIIIIIIIIIIIHIIIIIHHHIHIIGIIHIIIIIIIIIHIIIIIIIIIIIHIIHIIHIIIIIIIIIIHIIIIIIIHIIIIIIHHIIIIIIHIIIIIIHHIIIIIIIHIIIIIIIIIIIIIIIIIIIIIIIIIIIIIIIIIIIIIIIIIIIIHIIIIHHIIIIIHHIIIIIIIIIIIHIIIHIHIIIIIIIIIIIIIIIIIIIIIIIHIHHHHIIIIIIHHHIIIIIIIIIIIIHIHHHIIIIIIIIIHHHGHIIGIHIIIIIIIIIHIIIIIIIIIIIIIIIIIIIIIIIIIIIIIIIIGIIIIIDDDDD
@HISEQ:969:HM2KJBCX2:2:1101:10805:22873 2:N:0:ACTATGCA
TCTCGATAAGCGCCCAACTATCCCTATTAATCATTACGTCAATCCTAGAAACCAACAAAATAGGATCGAACGTCCTATTTCATTATTCCATGCTAATGTATTCAAGCGTTAGCTTGCTTTAAACACTCTAATTTTTTCAAAGTAACAGTCCAAATTCCCCAAAACACCAAATTAATGGCATTAAGATTCATCAGGAAGGAGGAATCAGTGAGACCAGTACATACCAGAGGCATGACCAACCTACTAACCCCGAAATTCAACTACGAGCTTTTTAACTGCAACAACTTTAATATACGCTATTGGAGCTGGAATTACCGCGGCTGCTGGCACCAGACTTGCCCTCCAA
+
DDDDDIIIH@FHHHIIIIIIIIIIHIIIIIIIIIIHHIIIIIIIIIIIIIIIIIIIGIIIIIHIIIIIHIHIIHHIHIIIIIHIIIIFI?HHIIIIIIIIIIHFIIHIIHHIHIHHHIHHIIIIHIIIIIHHHHHGHIHIIIIIIHGIIIIIIGIIIIIIIHHHGGHGHIIHIHIHIIIHGIIIIHIHIIHIIIIIIIIHIIIIIIIHGIIIIIIHIIIIIIIIIIIIIIIIIIIIIIHIIIIHHHCIIIIIIIIHIIHEIIIIIIIHHIIHIIIIIIIIIIIIIIIIIIIIIIIIHIIIIIIIIIHHHIHIIIIIIIIIIIIIIIIIIIIIIIIIIIIIIDDDDD
@HISEQ:969:HM2KJBCX2:2:1101:19963:22170 2:N:0:ACTATGCA
TCTCGATAAGCGCCCAACTATCCCTATTAATCATTACGTCGATCCTAGAAACCAACAAAATAGGGTCAAACGTCCTATTTCATTATTCCATGCTAATGTATTCAAGCGTGTGCCTGCTTTAAACACTCTAATTTTTTCAAAGTAACAGTCCTGATTCCCCATGACACCAAATTAATGACATCACAGTTCGTCAGAAGGTAGAAATCAATAATACCAGTTCATACCAGAGGCACGACCAATATATTGATCCCGAAATTCAACTACGAGCTTTTTAACTGCAACAACTTTAATATACGCTATTGGAGCTGGAATTACCGCGGCTGCTGGCACCAGACTTGCCCTCCAA
+
DDDDDIIIIIIIIIIIIIIIIIIIIIIIIIIIIIIIIIIIIIIIIIIIIIIIIIIIIIHHIHIHIIIIHHHHIIIIIIIIIIIIIIIIIIIHIIIIIIIIIIIIIIIIIIIIIIIIIIIIIIIIIIIIIIIIIIIIIIIIIIIIIIIIIIIIIIIIIIIIIIHIIIIIIIIIIIIIIIIIIIIIIIIIIIIIIIIIIIIIIIIIIIIIIIIIIIIIIIIIIIIIIIIIIIIIIIIIIIIIIIIIHGIIIIIIIIIIIIIIIIIIIIIIIIIIIIIIIIIIIIIIIIIIIIIIIIIIIIIHHIIIIIIHIIIIIIIIIIIIIIIIIIIIIIIIIIIIIIIIIDDDDD
@HISEQ:969:HM2KJBCX2:2:1101:15626:22841 2:N:0:ACTATGCA
TCTCGATAAGCGCCCAACTATCCCTATTAATCATTACGTTGTACCTAGAAACCAACAAAATAGGTTCGAACGTCCTATTTCATTATTCCATGCTAATGTATTCAAGCGTTTGCCTGCTTTAAACACTCTAATTTTTTCAAAGTAACAGTCCTGACTCCCCACGACACCAAATTAATGACATCATGGCTCATCAGAAGGGAGAAATCAACGACCCCAGTGCGTACCGAAGGCACGACCGACGTATTGATCCCGAAATTCAACTACGAGCTTTTTAACTGCAACAACTTTAATATACGCTATTGGAGCTGGAATTACCGCGGCTGCTGGCACCAGACTTGCCCTCCAA
+
DADDCIIIIIIIIIIIIIIIIIIIIIIIIIIIGHIIIHIIIIHIIIIHHIIIIIIIIHHHHIGFHIIIIIIIEFHIIIHIGIHHIIHIIIIHIIFHIIIIIIHIEIHFGHHIHIIIHIIIIIIIIIIHIHIIIIIIIIIIIHHHIIHIIIGHHGHIIIIIHGIHIIIIIHIIIIIIHIHIIIIIIIIGIGIIIIIIIIIIIIIIIHIIIHDIIIIIIIHIHIIIIIIIIIIIIIIIIIIIHIHIHIIIIIIIIIIIIIGIIIIIHHIHIIIIHIIIIIIIIIIIIIIIIIIIIIIIIIIHHIIIIGIIIIIIIIIIHIIIIIIIIIIIIIIIIIIHIIIIIDDDDD
@HISEQ:969:HM2KJBCX2:2:1101:19041:23361 2:N:0:ACTATGCA
TCTCGATAAGCGCCCAACTATCCCTATTAATCATTACGGTGATCCTAGAAACCAACGAAATAGAATCAGTCCGTCCTATTTCATTATTCCATGCTAATGTATTCAGACGATAGTCTGCTTTAAACACTCTAATTTTTTCAAAGTAACAGTCCTGATTTCCCATCACACCAAATAAATGGCATGAAAGTTCCTCAGAAGGTAGAGATCCATCTCACCAGTGCAGACAATTAAGCCTGACCAATGGGTAGACCCCGAAGTTCAACTACGAGCTTTTTAACTGCAACAACTTTAATATACGCTATTGGAGCTGGAATTACCGCGGCTGCTGGCACCAGACTTGCCCTCCAA
+
DDDDDIIIIIIIIIIIIIIIIHIIIIIIIIIIIIIIIIIIIIIIIIIIIIIIIIIIIIIIIIIIIIIIIIIIIIIIIHIIIIIIIIIIIIIGIIIHIIIHHHIIIIIIIIIIIIIIIIIIIIIIIIIIIIIIIIIIIIIIIIIIIIIIHIIIHHHIIIHHHHIIIIIIIIIIIIIIIIIIIIIIIIIIIIIHIIHIIHIIIIIIIIIIIIIIIIIIIIIIIIIIIIHIHIIIIIIHIIIIIIIHHGHIIIIIIIIIIIIIIIIIIIIIIIIIIIIIIIIIIIIIIIIHGHIIIIIIIIIIIIIIIIIIIIIIIIIIIIIIIIIIGIIIIIIIIIIIIIIIIIIDDDDD
@HISEQ:969:HM2KJBCX2:2:1101:5830:23330 2:N:0:ACTATGCA
TCTCGATAAGCGCCCAACTATCCCTATTAATCATTACGTCGATCCTAGAAACCAACAAAATAGGGTCAAACGTCCTATTTCATTATTCCATGCTAATGTATTCAAGCGTGTGCCTGCTTTAAACACTCTAATTTTTTCAAAGTAACAGTCCTGATTCCCCATGACACCAAATTAATGACATCACAGTTCGTCAGAAGGTAGAAATCAATGATACCAGTTCATACCAGAGGCACGACCAATATATTGATCCCGAAATTCAACTACGAGCTTTTTAACTGCAACAACTTTAATATACGCTATTGGAGCTGGAATTACCGCGGCTGCTGGCACCAGACTTGCCCTCCAA
+
@D@D?GHFHEHHHHDGHHIHIIFHEG@EH@GHHEFHIIHHHIHCEECGHIIFFCHIEFHFEHFCCFF?@EHDH@GHHGHEHIIHHHEEC@@HECHE@GFHFCFEHIHEHHHFAFF<G1CCHHHEHHHHHFHHHHCGE@GEHHHHHEEHHHIIIFFHHCHFGGGHH@HHHH7CDHH?GEHCEHFGHHGECGGHFHEHHIHIHGHHGHHEHHHHFEHIHEHGCBGHHECAH?@G?<@@C@F1HHD1BG?CGHHHF<ECGC@<GE<E@<1EHFG?HEHHHHEEGHHIHEEECG?C0EE<<1CHC<CC1CCHHF@ECC?E?CGFHF@FFFEEHHHEHCHIHEHHE@BDD@
@HISEQ:969:HM2KJBCX2:2:1101:1658:23704 2:N:0:ACTATGCA
TCTCGATAAGCGCCCAACTATCCCTATTAATCATTACGTCAATCCTAGAAACCAACAAAATAGGATCAAACGTCCTATTTCATTATTCCATGCTAATGTATTCAAGCGTTAGCCTGCTTTAAACACTCTAATTTTTTCAAAGTAACAGTCCTGTTTCCCTGCAACACCAAATTAATGACATTACAGTTCTTCAGAAAGGAGGAATCAGCGAGACCAGTACGTACCAATGGCACGACCAACCTGCTGACCCCGAAATTCAACTACGAGCTTTTTAACTGCAACAACTTTAATATACGCTATTGGAGCTGGAATTACCGCGGCTGCTGGCACCAGACTTGCCCTCCAA
+
DDDDDIIIHIIIIIIGHIIIHIIIIIIIIIIIIIIIIIIIIHIIIIIIIIIIIIIIIHIIIIIIIIIIIIIIHIIIIHGIIGIIIHIGIIHIFHIHIIHEHIIIIHHIIHHIHIIIIIIIIIIHIIIIIIIIIIIIIIIIIIIIIIIIHIHIIHIIIIIIIIIHIIIIIIIHIIIIIHHHHIIIIGIIIIIIIIIIIIIIIIIHHIIIIIIIIIIIIIIIIIIIHIIIHIIIIIIIIHGHIIHHGIIIIHIIIIIIIIIIIIIIIIIIIIIIIIIIIIIIIIHIIIIIIIIIIIIIIIIIIIIIIIIIIIIIIIIIIIIIIIIIIIIHIIIHIIIIIIIIIDDDDD
@HISEQ:969:HM2KJBCX2:2:1101:3566:24343 2:N:0:ACTATGCA
TCTCGATAAGCGCCCAACTATCCCTATTAATCATTACGGTGATCCTAGAAACCAACAAAATAGAACCATGCCGTCCTATTCTATTATTCCATGCTAATGTATTCGAGCAAAAATGCCTGCTTTAAACACTCTAATTTTTTCAAGGTAAAGGTCCTGGATCCGCAAGACACCCAATAAAGGACATCAAGTTTCTCCAGAAGGTGAGAAATCAACTGTAACAGTTCATACCCCTTAAGGCATGACCATCACGTCAATCCCGAAATTTAACTACGAGCTTTTTAACTGCAACAACTTTAATATACGCTATTGGAGCTGGAATTACCGCGGCTGCTGGCACCAGACTTGCCCT
+
0<0DD@H?DC1//</<1<<<C1DC<<@@H@1D<<<FH1C<11111D<<GHE@1D1<C111<<11<DE@@1C1<<//D<1DGH@@<FCH1DG1C111F1<HHGCHHHHHG@FHIHHE@D1<GIHG?IHHHHFD1HCGHHIH@HGGCIHHCEHHEFIHHIIIHFFFCEHHHHHHHGEGE?ECHGE/C<FGGFCG@FFHEFHE1FHH9HCCCF1HFAHGEIIIHHCF@CHIHHHEED1FGGGHEFHEGEG@IHIIHC<HE@?HHHEEIIIHGCHHHEIHEHIIIHHHCIHHHHHIIIIIIIHGCIHHHIIIIIIIHFEEHIHHDIHDHHGHGIIIIHHGHHC@F@GHDDADD
@HISEQ:969:HM2KJBCX2:2:1101:4192:24479 2:N:0:ACTATGCA
TCTCGATAAGCGCCCAACTATCCCTATTAATCATTACGGTGATCCTAGAAACCAACGAAATAGAATCAGTCCGTCCTATTTCATTATTCCATGCTAATGTATTCAGACGATAGTCTGCTTTAAACACTCTAATTTTTTCAAAGTAACAGTCCTGATTTCCCATCACACCAAATAAATGGCATGAAAGTTCCTCAGAAGGTAGAGATCCATCTCACCAGTGCAGACAATTAAGCCTGACCAATGGGTAGACCCCGAGGTTCAACTACGAGCTTTTTAACTGCAACAACTTTAATATACGCTATTGGAGCTGGAATTACCGCGGCTGCTGGCACCAGACTTGCCCTCCAA
+
DDDDDIIIIIIHIIIIIIIIIHIIIIIIIIIIIIIIIIIIIIHIIIIIIIIIGIIIIIIIIIHHHIIIIIIIIIIGIIIIIIIIIIIIIHHIIIIIIIIIIIHHHHIIIIIIIIIIIIIIIGIHIIIIIIIIHIIIIIIIHHIIIIIIHIHIIIIIIIIIIIIIIIIIIIIIIIIIIIIIIIIIIIIIIIHIIIIIIIIIIIIIIIIIIIIIIIIIIIIIIIIIIIIIIIIHIIIIIIIIIIIIHHHIIIIIIIIIIIIIIIIIIIIIIIIIIIIIIIIIIIIIIIIIIIIIIIIIIIIIIIIIIIIIIIIIIIIIIIIIIIIIIIIIIIIIIIIIIIIIIIIDDDDD
@HISEQ:969:HM2KJBCX2:2:1101:4987:24620 2:N:0:ACTATGCA
TCTCGATAAGCGCCCAACTATCCCTATTAATCATTACGTCAATCCTAGAAACCAACAAAATAGGATCGAACGTCCTATTTCATTATTCCATGCTAATGTATTCAAGCGTTAGCCTGCTTTAAACACTCTAATTTTTTCAAAGTAACAGTCCTGTTTCCCTGCAACACCAAATTAATGACATTACAGTTCTTCAGAAAGGAGGAATCAGCGAAGCCAGTGCATACCAGTGGCACGACCAACCTGCTGACCCCGAAATTCAACTACGAGCTTTTTAACTGCAACAACTTTAATATACGCTATTGGAGCTGGAATTACCGCGGCTGCTGGCACCAGACTTGCCCTCCAA
+
DDDDDIIIIII/CEHIIIIIIIIIIIIIIIIIIIIIIIIIIHHHHHIIIIIIIIIIIIIIHIHHFIIIIIIIIIIIGIIIIIIIEHIHCEHIFHIGHHIIHIIIIIIIIHIIIHHIIIIHIIIIHIIIIIIIIIIIIIIIIIIIIIIIIIIIIHIIIIIIIIIIIHGIIIIHIIIIIIIIIIIIIIIIIIIIIIIIIIIIIIIIHIIIIIIIIIIIIIIIIIIIIIIIIIIIIIIIIIIIIIIHGIIIIIIIIIIIIIIIIIIIIIIIIIIIIIIIIIIIIIIIIIIIIIIIIIIIIIIIIIIIIIIIIIIIIIIIIIIIIIIIIIIIIIIIIIIIIIIIIDDDDD
@HISEQ:969:HM2KJBCX2:2:1101:7840:25132 2:N:0:ACTATGCA
TCTCGATAAGCGCCCAACTATCCCTATTAATCATTACGGTGATCCTAGAAACCAACAAAATAGAACCATGCCGTCCTATTCTATTATTCCATGCTAATGTATTCGAGCAAAAATGCCTGCTTTAAACACTCTAATTTTTTCAAGGTAAAGGTCCTGGATCCGCAAGACACCCAATTAAGGACATCAAGTTTCTCCAGAAGGTGAGAAATCAACAGCGACAGTTCATACCCCTTAAGGCATGACCATCACGTCAATCCCGAAATTCAACTACGAGCTTTTTAACTGCAACAACTTTAATATACGCTATTGGAGCTGGAATTACCGCGGCTGCTGGCACCAGACTTGCCCTCCAA
+
DDDDDIIIIGIIIIIIIIIIIIIIIIIIIIIIIIIIIIIIIHIIIIIIIIIHIIIIIIIIIIHIGHHIIHIIIHIIIIHIHIIIHIIIIIIIHHHIIIIIIIEHIIIHHIIHHHHHIIIIHIIIIIIIIIIIIIIIIIIIIIIIIIIIIIIIIIIHIIIIIIIIIIIIIIIIIIIIIIIIIIIIIIIIHIIIIIIIIIIIIIIIIIIIHIIIHIIIIHIIIIIIIIIIIIIIIIIIIIIIIIIIIIIHIIIHIIIIIIIIIIIIIIIIIIIIIIIIIIIIIIIIIIIIIIIIIIIIIIIIHIIIIIIIIIIIIIIIIIIIIIIIIIIIIIIIIIIIIIIIIIIIIIIIDDDDD
@HISEQ:969:HM2KJBCX2:2:1101:3980:25548 2:N:0:ACTATGCA
TCTCGATAAGCGCCCAACTATCCCTATTAATCATTACGTCAATCCTAGAAACCAACAAAATAGGATCAACGTCCTATTTCATTATTCCATGCTAATGTATTCAAGCGCGAGCCTGCTTTAAACACTCTAATTTTTTCAAAGTAACAGTCCTGATTCCCCGCCACACCAAATTAATGACATGATGGTTCGTCAGAAGGTAGGAATCAGTAACACCAGTACGTACCGAAAGCACGACCAACGTACTAATCCCGAAATTCAACTACGAGCTTTTTAACTGCAACAACTTTAATATACGCTATTGGAGCTGGAATTACCGCGGCTGCGGCACCAGACTTGCCCTCCAA
+
DDDDDIIIIIHIIIIIIIIIIIIIIHIIHIIIIIIIIIIIIIIIIIIIIIIIHHIIIIIGHHHHIIGHHIIIIIIIIIIIIIIHHHIIIIIIIIIIIIIIIHIIIIHIIIIGHIIIIIIIHIIIIIIIIIIIIIIHHIHHIIIIIIIHIHIIIIGHHIIIIIIIIIIIHIIIIIIIIIIIIIIIHIIIIIIIIIIIIIIIIIIIIIIIIIHIIIIIIIIIIIIIIIIIIIIIIIIIIIIIIIIIIIIIIIIIIIIIIIIIIIIIIIIIIIIIIIIIIIIHHIHHHIIIIIIIIIIIIIIIIIIIIIIIIIIIIIIIIIIIIIIIIIIIIIIIIIIIIIIDDDDD
@HISEQ:969:HM2KJBCX2:2:1101:8526:26497 2:N:0:ACTATGCA
TCTCGATAAGCGCCCAACTATCCCTATTAATCATTACGTCAATCCTAGAAACCAACAAAATAGGATCGAACGTCCTATTTCATTATTCCATGCTAATGTATTCAAGCGTTAGCTTGCTTTAAACACTCTAATTTTTTCAAAGTAACAGTCCAAATTCCCCGCAACACCAAATTAATGGCATTACGGCTCATCAGGAAGGAGGAATCAGTGAGACCAGTACATACCAGAGGCATGACCAACCTACTAACCCCGAAATTCAACTACGAGCTTTTTAACTGCAACAACTTTAATATACGCTATTGGAGCTGGAATTACCGCGGCTGCTGGCACCAGACTTGCCCTCCAA
+
D@DDAHHIIIIHIHHIIIIIIIIIIIIIIIEGHHHEHHIIIIIHIIIIIIHIHIIGHIGIHIHHEHHHIHIDHHHHIGHHHCHHIIIIHEHIHIICHHIIIG@FHHEHGHHHIIIGHHIIHIGHHHIIHIIIIGHHIHIHHIHIIHHEEHHGHHHIIHHHHHHIIFHHIIIHHIHHHHIIHIIIIIHIIIIIIIIIIIIIHIIIIIIHIHIHHFIHGIIIHIIIIIIHEIGIGHIIIIIHHIHGGC@HGHHGIIIHHIIIIIHIIIHHIIIIIIIIIIIIIIIHHHIIIIIIIIIIIIIHIHHIIIIIIIIIIIIIIIIIIIIIIIIIIIIIIIIHHIIIH@D@BD
@HISEQ:969:HM2KJBCX2:2:1101:14865:26260 2:N:0:ACTATGCA
TCTCGATAAGCGCCCAGCTATCCCTATTAATCATTACGTCGATCCTAGAAACCAACAAAATAGGGTCAAACGTCCTATTTCATTATTCCATGCTAATGTATTCAAGCGTGTGCCTGCTTTAAACACTCTAATTTTTTCAAAGTAACGGTCCTGATTCCCCATGACACCAAATTAATGACATCACAGTTCGTCAGAAGGTAGAAATCAATAATACCAGTACATACCAGAGGCACGACCAATATATTGATCCCGAAATTCAACTACGAGCTTTTTAACTGCAACAACTTTAATATACGCTATTGGAGCTGGAATTACCGCGGCTGCTGGCACCAGACTTGCCCTCCAA
+
DDDDDIIIIFIIIIIIIIIIIIIIIIIIIIIIIIIIIIIIIIIIIIIIHIIIIIIIIIIIIIHIIIIIIIIIIIIIIIIIIIIIHIIIIIIIIIIIIIIIIHHIIIHIIIIIIIIIIIIIIHHHHIIIIIIIHIIIIIIIIIIIIIIIIIIIIIIIIIIHHIIIIHIIIIIIIIIHIIIIIIIHIIIIIIIIIIIIIIIIIIIIIIIIIIIIIIIIIIIIIIIIIIIIIIIIIIIIHIIIIIIIHIIIIIIIIIIIIIIIIIIIIIIIIIIIIIIIIIIIIIIIIIIIIIIIIIIIIIHHGIIIIIIIIIIIIIIIIIIIIIIIIIIIIIIIIIIHIIIIIDDDDD
@HISEQ:969:HM2KJBCX2:2:1101:2776:26766 2:N:0:ACTATGCA
TCTCGATAAGCGCCCAACTATCCCTATTAATCATTACGGTGATCCTAGAAACCAACGAAATAGAATCAGTCCGTCCTATTTCATTATTCCATGCTAATGTATTCAGACGATAGTCTGCTTTAAACACTCTAATTTTTTCAAAGTAACAGTCCTGATTTCCCATCACACCAAATAAATGGCATGAAAGTTCCTCAGAAGGTAGAGATCCATCTCACCAGTGCAGACAATTAAGCCTGACCAATGGGTAGACCCCGAAGTTCAACTACGAGCTTTTTAACTGCAACAACTTTAATATACGCTATTGGAGCTGGAATTACCGCGGCTGCTGGCACCAGACTTGCCCTCCAA
+
DDD@DHIIIHIGHHHGHIIIIIHIIIHHHFHIIIIIIIIIEHIHHHIHCHHIFGHIIEHHIIEHHHHIHIHIHHIHGHFHHHHIIIIIEHIEHHGIIIIIIHHHHHHHHHHIIIIHGHHIHIAHCHFIIIIHHIIIIIIHHIIHHFHHHGHIHHIHGHIIIHIIIHEIIIIIIIHHHHHHIIIIHHIHIIIHHIIIIIIIIHHIIIHIIIIHIIIIIIIHIIHIHEIIIIGIGIIHHIIHIIHHHHIIHIIIIIIIIHHIIIIIIIIIHIIIIHHIHIIIIHIIIHGHHHIIIHHIIIIIIIIIHHIIIHIIIIIIIIIIHHIIIIIHHIIIIIIHIIIIIGIDDDD@
@HISEQ:969:HM2KJBCX2:2:1101:12906:26692 2:N:0:ACTATGCA
TCTCGATAAGCGCCCAACTATCCCTATTAATCATTACGTCGATCCTAGAAACCAACAAAATAGAATCAAACGTCCTATTTCATTATTCCATGCTAATGTATTCAAGCGTAAGCCTGCTTTAAACACTCTAATTTTTTCAAAGTAACAGTCCTGATTCCCCACGACACCAAATTAATGACATCGCGGTTCTTCAGAAGGTAGGAACCGATAATGCCAGTGCGTACCGAAGCACGACCAACAATTCGATCCCGAAATTCAACTACGAGCTTTTTAACTGCAACAACTTTAATATACGCTATTGGAGCTGGAATTACCGCGGCTGCTGGCACCAGACTTGCCCTCCAA
+
DCDDDIIIIIIIIIIIIIIIIIIIIIIIIIIIIIIGHIIIIIIIIIGIHIIIIIIIIIIIIHIIIIIIGHIIIIHIIIIIIGIIIGHGHIGIGIIIIIIHIFHIIHIIHIIIHHIIHIIHIHHIIHHGHHFEHHHIHHIHIIIIIIHIIIHIIIIHHHEGHIHIIHHFHFHHIIIIIHHHIIIIHIHIIIIIIHHIIIHHIIHHHHHHHFHHIIIIIIIIIIIIIIHGIIIIIIHCGHHIIHHHHIIIIIIIHHIIIIIHHHHIIIIIIIIIHFIIIIIIIIHIIIIIIIIIHIIIIIIIIIIIIIIIIIIIIIIIIIIIHIIIIIIIIIIIIHHHHHHIDDDDD
@HISEQ:969:HM2KJBCX2:2:1101:4046:26827 2:N:0:ACTATGCA
TCTCGATAAGCGCCCAACTATCCCTATTAATCATTACGGTGGTCCTAGACCAACAAAATAGAACCAACGTCCTATTCTATTATTCCATGCTAATCTATTCAAGCAAAAGCCCGCTTTAAACACTCTAATTTTTTCAAGGTAATGGTCCTGGTTCCCCGACACACCCAATAAAGGGCATACCGGCTCACCAGAAGGATAGACCCGACAGCAGAACAGTACTCGCCAGAGACGGACCGTCCGGTCAGGCCTAAAATTCAACTACGAGCTTTTTAACTGCAACAACTTTAATATACGCTATTGGAGCTGGAATTACCGCGGCTGCTGGCACCAGACTTGCCCTCCAA
+
BDDDDIIIHIIIIIIIIIIIIIIHIIIIIIIIIIIIIHHHICHIIIIIIIIIIIHIIIIIHHIIIIIHHHIIIHHIIIHIIIIIIIIIIIIIIHIIIIIIIIIIIIIIEEHIIHHGIIIIIHHIIIIIHIIIIHHIIIHIIHHHIIHIIHHIGIIIIIIIIHIIIIIIIIIIIIIIIIIIIIIIIHHIIIIIIIIIIIIIIIIIIIIIIIIIIIIIIIIIIIIIIIIIIIIIIIIIIIIIIIIIIIIIIIIIIIIIGIIIHIIIIIIIIIIIIIIIIIIIIIIIIIIIIIIIIIIHHGHIIIIIIIIIIIIIIIIHIIIIIIIIIIIIIIIIIIIIIHIDDDDD
@HISEQ:969:HM2KJBCX2:2:1101:12411:27925 2:N:0:ACTATGCA
TCTCGATAAGCGCCCAACTATCCCTATTAATCATTACGGTGATCCTAGAAACCAACAAAATAGAACCATGCCGTCCTATTTTATTATTCCATGCTAATCTATTCAAGCACAAGCCTGCTTTAAGCACTCTAATTTTTTCAAGGTAATAGCTCTGCTTCCCCAACGCACTAACTTAATAGCATGCTGGTTATTCAGAAGGTAGGAATTCATCAGGCCAGTGCGGACAGTGAAGCCCGACCAACCGACAAACTCCGAAATTCAACTACGAGCTTTTTAACTGCAACAACTTTAATATACGCTATTGGAGCTGGAATTACCGCGGCTGCTGGCACCAGACTTGCCCTCCAA
+
DDDBDHEGHGHDDHI@EHHHCGHHIHGHIHHHHIGIIE=C?CGHHHHFCGHHHEHIHCHIIIHHHHI?CGHIHIHDHHE?H?GHIHHDGCCCHFHCHGCGHHHHHIGCHHIICEHHHIH@FHHHHHHHHIHHHIHGHIIGFHHHIHHIIHHHIHHG=HFHDEIIHGGDHHFHGCFIIIEHCGHHHHIIHEHHIHHHHIHIHIIHHFHGDEHHHHHHDE<C8EHHHEIIIIHD<DIHG<DHEGHGDHCFHHDGHHHCHEHCHDCHIHHEHECHGCC@EHHHHEHHHFC1FCCFHHHHDCFGFHHHH@HEIIIHG@DHE<C<IIIIIHHHF?HIHEEFFHHHIHIDBD@?
@HISEQ:969:HM2KJBCX2:2:1101:20993:28352 2:N:0:ACTATGCA
TCTCGATAAGCGCCCAACTATCCCTATTAATCATTACGGTGATCCTAGAAACCAACAAAATAGAACCATGCCGTCCTATTCTATTATTCCATGCTAATGTATTCGAGCAAAAATGCCTGCTTTAAACACTCTAATTTTTTCAAGGTAAAGGTCCTGGATCCGCAAGACACCCAATAAAGGACATCAAGTTTCTCCAGAAGGTGAGAAATCAACAGTAACAGTTCATACCCCTTAAGGCATGACCATCACGTCAATCCCGAAATTCAACTACGAGCTTTTTAACTGCAACAACTTTAATATACGCTATTGGAGCTGGAATTACCGCGGCTGCTGGCACCAGACTTGCCCTCCAA
+
DCCDDI?HHHIHIIIIIIHIIIIIIIHHHHCGHCHHEHHHIHIIIHHIIIIIIIIIIIFHCHHIIIIIHHHHHHIH=C<DG?GHHECHEHIFHHHHIIEDFEHHIEHHFHIIHGGHIHIHIHGGHIHHHIIHIHHIIHIHIHIIIIHGHIHHHHHHHIGIIIIHHG:@GIIIHEHGFIIGIIHIHHGIHIIIIIIIIHIIIIIIIIIIIIIIHHHGHGGGHEIIHHHIIIIIIIHIHHGHIHIIIIIHIHFCHHIIIIIHHHIIIHIIHHIHHIIIIIIIHHIIIIIIIIIIIIIIIHGHHIIIIHIIIIIIIIIIHIIHIIIIIIIIIIIIIIIIIIIHHHIIIIIIDDDDD
@HISEQ:969:HM2KJBCX2:2:1101:16210:28241 2:N:0:ACTATGCA
TCTCGATAAGCGCCCAACTATCCCTATTAATCATTACGTCGATCCTAGAAACCAACAAAATAGAATCAAACGTCCTATTTCATTATTCCATGCTAATGTATTCAAGCGTGCGCCTGCTTTAAACACTCTAATTTTTTCAAAGTAACAGTCCTGATTCCCCACGACACCAAATTAATGACATCGCGATTCTTCAGAAGGTAGGAACCAATAATGCCAGTGCGTACCGAGGCACGACCGACAATCTGATCCCGAAATTCAACTACGAGCTTTTTAACCGCAACAACTTTAATATACGCTATTGGAGCTGGAATTACCGCGGCTGCTGGCACCAGACTTGCCCTCCAA
+
D0DDDEEHI@EDHIIIIIIIIIIHHHHIHIIIHHIIII<GH/GHIIHHHHIHHHHIIEHHHFFGHEG@1GEEGHEEHHH@1DEHHHHIIIEGHHCEGCHG@IHDHEH>G@=HHHIIHIIIHEGHIHIHEHIHIIIIEHHFHHHIHGGEHHE@EDA1HHGGHHHHHHHF?HGB8FC@HFCDHHGHHCHFH@/HIIIHHHHIHG@BDB0F@<AE0GHHG<<ECD<CG@@HHIHIIIHIHFGHD<FCE89IHG1IIIIIIIIHIHHIIIIIHIIHIIIIIIIIIHHHHHIIIIIIHIGIHIHHIIIIIIIHIHEDIIIIIIIIIGIIIIIIIHHHGHHIIIIIDDDDD
@HISEQ:969:HM2KJBCX2:2:1101:11280:28257 2:N:0:ACTATGCA
TCTCGATAAGCGCCCAACTATCCCTATTAATCATTACGGTGATCCTAGAAACCAACAAAATAGAACCATGCCGTCCTATTCTATTATTCCATGCTAATGTATTCGAGCAAAAATGCCTGCTTTAAACACTCTAATTTTTTCAAGGTAAAGGTCCTGGATCCGCAAGACACCCAATTAAGGACATCAAGTTTCTCCAGAAGGTGAGAAATCAACAGTAACAGTTCATACCCCTTAAGGCACGACCATTACGTCAATCCCGAAATTCAACTACGAGCTTTTTAACTGCAACAACTTTAATATACGCTATTGGAGCTGGAATTACCGCGGCTGCTGGCACCAGACTTGCCCTCCAA
+
DDDDDIIIIHIIIIIIIIIIIHIHIHIIHIIIHIIIIHHHIIIIGIIIHHIIIFEHIGIFGHHCEHHHIGIGHGHHGHIHHIIHIIIIIIGHHGHIFIHH1<DHGIHIIIHHIIHIIIIIHHHGIIIHIIIIIHIGHHIIIIHIIIIIHGHIIIIIHIHIIIHHIIIIIIGIIIIIIIIIIIHIFIIIIIIIIIIIIHHHHIHIIIHHHIIIIIIIIIIIIIIIHGIGIIIHIIIIHIIIIIIIIIIIIIIHIHIIIIIIIIIIIIIIIHIIIIIIIIIIIIIHHHIIIHIHHIIIIIIIHIIIHIIIIIIIIIIHIHHIIIIIIIIIIIIIIIIIIIIIIIIIIIIIDDDDD
@HISEQ:969:HM2KJBCX2:2:1101:19398:28992 2:N:0:ACTATGCA
TCTCGATAAGCGCCCAACTATCCCTATTAATCATTACCTCAATGCTCTACAAAACCAACAAAATAGAACCGAGGTCCTATTCTATTATTCCATGCAACATTATTCAGGCGTAGGCCTGCTTTAAGCACTCTAATTTTCTCAAAGTAAACGCATCGGCCACTGAAAACACCCAATAAAGGACATAAACAGCCAACCGATAGATTAGGACCGGACGTGTAGTAACAGCAATGAAGCGCACCACACGCCAGTACCCGAGATCCAACTACGAGCTTTTTAACTGCAACAACTTTAATATACGCTATTGGAGCTGGAATTACCGCGGCTGCTGGCACCAGACTTGCCCTCCAA
+
DBDDDIIIIIIIIIIIIIIIIIIIIIIIIIIIIIIIIIIIIIIHHHIIIHHIHIHIIIIIIIHIIIIIHIIHHGHIIHHIHHIIIIIIIIIIIHHIHIIIHHIIIIIHIIIIHIIIIIIIIIIIIIIIIIIIIIIHHIIIIIIIIIIIIHHIIHGIIIIIIIIIIIIIIIIIIIIIIIIIIIIIIIIIIHIIIIIIIIIIIHHHIIIIIIIIIIIIIIIHIIIIIIIIIIIIIIIIIIIIIIIIHHHIIIIIIIIIIIIIHIIIIIIIHIIIIIIIIIIIIIIIIIIIIIIIIIIIIIIIIIIIIIIIIIIIIIIIIIIIIIIIIIIIIIIIIIIIIIIIIIIDDDDD
@HISEQ:969:HM2KJBCX2:2:1101:11595:30383 2:N:0:ACTATGCA
TCTCGATAAGCGCCCAACTATCCCTATTAATCATTACGTCGATCCTAGAAACCAACAAAATAGGGTCAAACGTCTTATTTCATTATTCCATACTAATGTATTCAAGCTAATGCCTGCTTTAAACACTCTAATTTTTTCAAAGTAACAGTCCTAACTCTCCATAATACCAAATTAATGACATCATGGTTCGTCAGAAGGGAGAAATCAATGATACCAGTACGTACCAGAGACACGACCGATATATTGATCCCAAAATTCAACTACGAGCTTTTTAACTGCAACAACTTTAATATACGCTATTGGAGCTGGAATTACCACGGCTGCTGGCACCAGACTTGCCCTCCAA
+
D@DD<CHCC@1C/C/@@0<CC?FGEHHIHH@FECGCH1FCCD1C0<F1FCC@G@CCCHHH?HHC1CE1F?CCHCCHH@HHEEGGHHEC1<FGHHG<FGHAG<DGFA@@:FHC@1A<8GEGHFFA862<BC1HHHGFCH9CEHEEHFDEHHC<C<EDF#HHEF@GGCHHDFCHHFEHE?/<F</C??CG0FDCHIHHHFGGDCEH<1@HHHG?FCAIHHFHHD1@/HHEHHEC-EHDHCHHHIHCGIIIIIIIHHHGHHGD<0/@IHHC<CHCHG@HFC?EGGFFHHF<@@IHGCIHGG@HHEHHHHHIHHHEHHHCG/HEEGHHGC1?G@C?1D?HHFHHHDBD@B
@HISEQ:969:HM2KJBCX2:2:1101:9309:31447 2:N:0:ACTATGCA
TCTCGATAAGCGCCCAACTATCCCTATTAATCATTACGTCAATCCTAGAAACCAACAAAATAGGATCGAACGTCCTATTTCATTATTCCATGCTAATGTATTCAAGCGTTAGCCTGCTTTAAACACTCTAATTTTTTCAAAGTAACAGTCCTGTTTCCCTGCAACACCAAATTAATGACATTACAGTTCTTCAAGAAGGAGGAATCAGTAAAGCCAGTACATACCATTGGCACGACCAACCTACTGACCCCGAAATTCAACTACGAGCTTTTTAACTGCAACAACTTTAATATACGCTATTGGAGCTGGAATTACCGCGGCTGCTGGCACCAGACTTGCCCTCCAA
+
DDDDDIIIIGIIHIIIIIIIIIIIIIIIIIIIIIIIIIIIIIIIIIIIIIIIIIIIIHIIHGGEHIIIIIIIIIIIIIIIIIIIIIIIHHIIIIHIIIIIIIIIIIHIHIIIIIIIIIIIIHHHIIIIIIHIIIIIIIIIHIIIIIIIIIHIIIIIIIIIIIIIIIIIIIIIIIIIIIIHIIIIIIIIIIIIIIIIIHIIIIIIIIIIIIIIIIIIIIIIIIIIIIIIIIIIIIIIIIIIIHHHFIIIIIIIIIIIIIIIIIIHIIIIIIIIIIIIIIIIIIIIIIIIIIIIIIIHIIIIIIIIIIIIIIIIIIIIIIIIIIIIIIIIIIIIIIIIIIIIIDDDDD
@HISEQ:969:HM2KJBCX2:2:1101:21048:31415 2:N:0:ACTATGCA
TCTCGATAAGCGCCCAACTATCCCTATTAATCATTACGTCAATCCTAGAAACCAACAAAATAGGATCAACGTCCTATTTCATTATTCCATGCTAATGTATTCAAGCGCGAGCCTGCTTTAAACACTCTAATTTTTTCAAAGTAACAGTCCTGATTCCCCACCACACCAAATAAATGACATGATGGTTCGTCAGAAGGTAGAAATCAGTAACACCAGTACGTACCGAAGGCACGACCAGCGTACTAATCCCGAAATTCAACTACGAGCTTTTTAACTGCAACAACTTTAATATACGCTATTGGAGCTGGAATTACCGCGGCTGCTGGCACCAGACTTGCCCTCCA
+
D@DABHFHHIH<HHIIHIHHHEHHCGGHHHCEH?HHIHCEHHFHIGHIHHGHHHIFHIHIIIE?H@HIHHHCGHHIIGHEHGIIHGCCFFHFHHHHIGGHHHGEECHHCHCEHEHFHFFHGGHHFEHHHHIHC@HHIIIIIHFHHIGFEFEFEDHHHHEHHEFGEIHHHHEHHGFFHIHIHHIHHIHIHIIHIHIIIHIHEHIHIIIIHIIHHHCEHGIFHIIHIHEIHHFHHHHIIIIIHHGIHHFIIIHHF@HCHHDEHEHHFHHIIIHHFGHFIIHIIHHHHIIIHG0GDHHHIIIIIIHHIIIIIHIIIIHIHIIIIIHIIIIIHIIIIIIIHIGCDDDD
@HISEQ:969:HM2KJBCX2:2:1101:15539:31250 2:N:0:ACTATGCA
TCTCGATAAGCGCCCAACTATCCCTATTAATCATTGCTCACAAATCCAAAAACCAACAAAATACGATAAACGAGCCCTAACTTATTATTCCATGCTAATGTATTCATAACTAACCGCCTGCTTTAAACACTCTAATTTTTTCAAAGTAAAGGTCCTGGATTGCGAACCCAACCCAGCAAAGGGCAGGAACGTTCTCCAGGAAGATGGTAAGCGCGCATCGGCACTCACACACGAAACCGTGGCGGGCCAAGCGCACTATACCAGAAATCCAACTACGAGCTTTTTAACTGCAACAACTTTAATATACGCTATTGGAGCTGGAATTACCGCGGCTGCTGGCACCAGACTTGCCCTCCAA
+
DDDADHHID1FHGDHGHCHFHIHHIIIGIHHCHHGHEHHE@HHIIHIIIHIIHHIIIIHHGHHIHIIIIH?GHDFD?CCHHHIHHHIIHHHGHHECFEFGF<CEEEHHIGFHICDEHHGEHGHEHHHG8EHGHHEGHHHHHHHFHFGHIIIIIIHGIIHIIIIIHIIIIIHGHIIIIIIIIIHHIHIIIHHHIHIIIIHHEIIHIHIHHDIIIIIGIIIIIIIIIIIIIIGGIHHEHIIIIIIIIIIHIIIIIIHGCIIIHHIIIIIIIIHIIHHIIHHIIIIIIIIIIIIIIHHFHIIIIIIIHIIIIHIIIIIIIIIIIHIIIIIIIIIIIIIIIIIIIIIIIIHHIIIIIDDDDD
@HISEQ:969:HM2KJBCX2:2:1101:14527:31447 2:N:0:ACTATGCA
TCTCGATAAGCGCCCAACTATCCCTATTAATCATTACGTCAATCCCAGAAACCAACAAAATAGGATCGTCGTCCTATTTCATTATTCCATGCTAATGTATTCAAGCGTTAGCCTGCTTTAAACACTCTAATTTTTTCAAAGTAACAGTCCTGTTTCCCCGCAACACCAACTTAATGGCATTACGGTTCTTCAAGAAGGAGGAATCAGCAAAGCCAGTGCATACCAATGGCACGACCAACTTGCTGACCCCGAAATTCAACTACGAGCTTTTTAACTGCAACAACTTTAATATACGCTATTGGAGCTGGAATTACCGCGGCTGCTGGCACCAGACTTGCCCTCCAA
+
DDDDDIIIIHIIIIIIIIIIIIIIIIIIIIEHIIIIIIIIIIIIHIIHIIIHIIIIIIIHIIIIGIIIIIHIIIIIIIIIIIIIIIHIIIIIIIHIIHIIHHGIIIHHHIIIIIIIIIIIHHIIIIIIIGIIIIIIIHIIIIIIIIIIIIIIIIIIHIIIIIIHGHGEIIIIIIIIHIIIIIHIIIIIIIIIIIIIIIIIIIIIIIIIIIIIIIIIIIIIIIIIIIIHHIIIIIIGIIIIIIHFIIIHIIIIIIIIIIIIIIIIHIHIHIIIHEIIIIIIIHHHIIIIIIHHHIIIIIIIIIIIIIIIIIIIIIIIIIHIIIIIIIIIIIIIHIIIIIIIDDDDD
@HISEQ:969:HM2KJBCX2:2:1101:6399:32264 2:N:0:ACTATGCA
TCTCGATAAGCGCCCAACTATCCCTATTAATCATTACTTCCATCCTAGAAACCAACAAAATAGAACAGAAGTCCTAAATTATTATTCCATGCTAATGTATTCATAGCGCAAGCCTGCTTTGAACACTCTAATTTTTTCAAAGTAAATGATCCAGAAGTGACCCCGGCCCAGTGAAGGGTAGAGTCATTTTCCGGAAGGATGGCAGGCGCACTTCTGTACACACCAAGAAACCTTGGCGGACAGCGCGCACCAAGCCAGAAATCCAACTACGAGCTTTTTAACTGCAACAATTTTAATATACGCTATTGGAGCTGGAATTACCGCGGCTGCTGGCACCAGACTTGCCCTCCAA
+
DDDDDIIIIIGIIIIIIIIHIIHIIIIIIIIIIIIIIIIIIIIIIIIIIIIIIIIIIIIFHHHHHIIIIIHHIHIIIIIIIIIIHIIIIIIGIHHGHHIIIHHHIIIIIIIIIIIIIIIIIHIIIGIIIIIIIIIHIIIIIIIIIIIIIIIIIHIIIIIIIIIIIIIIIIIIIIIIIIIIIIIIHIIIIIIIIIIIIIIIIIIIIIIIIIIIIIIIHIIIIIIHIHIIHIIHHIIIIHIIIIIIIIHHIHFIIIHIIHIIIHIIIIIIIIIIGIIIIIIIIIIIIIIIIIIIIIIIIIIIIIIIIIIIIIIIIIIIIIIIIIIIIIIIIIIIIIIIIIIIIHIIIIIDDDDD
@HISEQ:969:HM2KJBCX2:2:1101:2550:32006 2:N:0:ACTATGCA
TCTCGATAAGCGCCCAACTATCCCTATTAATCATTACGGTGGTCCTAGACCAACAAAATAGAACCAACGTCCTATTCTATTATTCCATGCTAATCTATTCAAGCAAAAGCCCGCTTTAAACACTCTAATTTTTTCAAGGTAATGGTCCTGGTTCCCCGACACACCCAATAAAGGGCATACCGGCTCACCAGAAGGATAGACCCGACAGCAGAACAGTACTCGCCAGAGACGGACCGTCCGGTCAGGCCTAAAATTCAACTACGAGCTTTTTAACTGCAACAACTTTAATATACGCTATTGGAGCTGGAATTACCGCGGCTGCTGGCACCAGACTTGCCCTCCAA
+
DDDADIIIIIIHIIIIHIHIIHIIIHIIHHIIIIIIIIGIIHIHIIIIIIIHIIIIIIIHHH?HHCHIHHIIIIHIIHIIIIIHIIIIIGIIIIIIHIIIHFGHHHHIIHHHIIHHHHHIIIIIIHHIIIIHIGHIIIIIIIIHHHIHIIHGGHHHHHHIIIIHIHHHGHIIIIIIHHIIIHIIHIIIIIIIIIIIIIHFIIHIIIHIIIIIIIIIIHHFIIIIIIIIIIIHIIIIIIIIIHGIIIGIIIIIHHHIIHHIIIIIIIIIIIHIIIIIIIIHIIIIIIIIIIIIIHIHHGGIIIIIIIIIIIIIIIIIIIIIIIIIIIIIIIIIIIIIIIIDDDDD
@HISEQ:969:HM2KJBCX2:2:1101:15472:32340 2:N:0:ACTATGCA
TCTCGATAAGCGCCCAACTATCCCTATTAATCATTACGTCAATCCTAGAAACCAACAAAATAAGATCGAACGTCCTATTTCATTATTCCATGCTAATGTATTCAAGCGTTAGCCTGCTTTAAACACTCTAATTTTTTCAAAGTAACAGTCCTGTTTCCCTGCAACACCAAATTAATGGCATTACAGTTCTTCAGAAAGGAGGAATCAGCGAAGCCAGTACATACCAGTGGCACGACCAACCTGCTGACCCCGAAATTCAACTACGAGCTTTTTAACTGCAACAACTTTAATATACGCTATTGGAGCTGGAATTACCGCGGCTGCT
+
DDDDAIIIIHIIIIIIIIIIIIIIIIIIIIIIIIIIIIIIIIIHIIIIIIIIIIIIIIIIIIIIIIHIIIIIIGHIIHIIIIIIIIIHIIIIIIIIIIIIIIIIIIIHHIIIIIIIIIIIIIIIIIIIIIIIIIIIIIIIIIIIIIIIIIIIIIIHIIIIIIIIIIIIIIIIIIIIIIIIIIIIIIIIIIIIIIIIIIIIIIIIIIIIIIIIIIIIIIIIIIIHIIIIIIIIIIIIIIIIIIIIIIHIIIIIIIIIIIIIIIIIIIIIIIIIIIIIIIIIIIIIIIIIIIIIIIIIIIIIIIIIIIIIIIIIIIIIIIIIDDDDD
@HISEQ:969:HM2KJBCX2:2:1101:11758:32857 2:N:0:ACTATGCA
TCTCGATAAGCGCCCAACTATCCCTATTAATCATTACGGTGATCCTAGAAACCAACAAAATAGAACCATGCCGTCCTATTCTATTATTCCATGCTAATGTATTCGAGCAAAAATGCCTGCTTTAAACACTCTAATTTTTTCAAGGTAAAGGTCCTGGATCCGCAAGACACCCAATAAAGGACATCAAGTTTCTCCAGAAGGTGAGAAATCAACAGTAACAGTTCATACCCCTTAAGGCATGACCATCACGTCAATCCCGAAATTCAACTACGAGCTTTTTAACTGCAACAACTTTAATATACGCTATTGGAGCTGGAATTACCGCGGCTGCTGGCACCAGACTTGCCCTCCAA
+
DBBDDHHIICHDHIIIIIIIIIIHHIIHHHHIIEHHIGHIIIIIHIGHIHHHEHIHI1DHHIHHHCEHIIIIIHCHHIIHIGEHIII@FEGHIIIG?GEHHHHHHIHHHFHHHHEEHIIIGHHGHIEGHHHHGDHEHIHCHGIIIIIHHHIIIIIHIIIIHCHHHHHHHHCHEFFIHGIHHIHIIIIFHFHIIHIIHHIHEGIIIHHHH9IHHGHHFF@CBIIIHGCHCHHHIIIIIHIIFHHFIIHGGEECIHGIIHHHIHEIIHEHHEHHGIIHHIIHHGHHEIGIIIHHIHHGHIHHGIIIIIIIIIIHIIIHHIIIHHEHIIHGIIHHIIIHIIHHHHIIIHHFAADB@
@HISEQ:969:HM2KJBCX2:2:1101:19929:33077 2:N:0:ACTATGCA
TCTCGATAAGCGCCCAACTATCCCTATTAATCATTACATCGATCCTAGAAACCAACAAAATAGAATCGGATGTCCTATTTCATTATTCCATGCTAATGTATTCAAGCGTAAGCCTGCTTTAAACACTCTAATTTTTTCAAGGTAACAGTCCTAATTCCCCGTGACACCAAATTAATGGCATTACGGTTCTTTAGAAGGTGAGAAATCAATAATATCAGTACATACCAACGGCATGACCGAAACATTGATCCCGAAATTCAACTACGAGCTTTTTAACTGCAACAACTTTAATATACGCTATTGGAGCTGGAATTACCGCGGCTGCTGGCACCAGACTTGCCCTCCAA
+
DDDDDIIIIIIHHHIIHIIIIIIIIIIIIIIIIIIIIHIIIIIHHIIIIIIIIIIHHIIHIIIHIHIIIIIIIHHHIIIIIIIIIIIIIIIGIIIIIIIIIIIIIIIIIIIIIIIIIHIHIIIIIHIHHHIIIIIIIIIIGIIIIIHIIIIIIIIIIIHHIIIIIIHIIIIIIIHIIIIIIIIIIIIIIIIIIIHIIIIIIIIIIHIIIIIIIIIIIIIIIIIIIIIHHHIIIIIIIIIIIIIHHHHHEIIIHIIIIIIIIHIIIIIIIIIIHIIIIIIIIIHIIIIIIIIIIHIIIIIIIIIIIIIIIIIIIIIIIIIIIIIIIIIIIIIIIIIIIIIIIIDDDDD
@HISEQ:969:HM2KJBCX2:2:1101:7460:34166 2:N:0:ACTATGCA
TCTCGATAAGCGCCCAACTATCCCTATTAATCATTACGTCAATCCTAGAAACCAACAAAATAGGATCGAACGTCCTATTTCATTATTCCATGCTAATGTATTCAAGCGTTAGCCTGCTTTAAACACTCTAATTTTTTCAAAGTAACAGTCCTGTTTCCCTGCAACACCAAATTAATGACATTACAGTTCTTCAAGAAGGAGGAATCAGTAAAGCCAGTACATACCATTGGCACGACCAACCTACTGACCCCGAAATTCAACTACGAGCTTTTTAACTGCAACAACTTTAATATACGCTATTGGAGCTGGAATTACCGCGGCTGCTGGCACCAGACTTGCCCTCCAA
+
DDDDDIIII?HIIIIIIIIIIIIIIIIIIIIIIIIIIIIIIIIIIIIIIIIIIIIIIIIIIIIHIIIIHIIIHIIIIIIIIHIIHIIIHIIIGIIIIIIHHFIIIIIIIIIIIIIIIIIIIIIIIIIIIIIHIIIHIIIIIIIIIHIIIHIIIIIHIIIIIIIIIIIIIHHHIIIIIHEIIIIIIIIIIIIIIIIIIIIIIIIIIIIIIIIIIIIIIIIIIIIIIIIIIIIIIIIIIIIIIIHHHIIIIIIIIIIIIIIIIIIIIIIIIIIIIIIIIIIIIIIIIIIIIIIIIIIIIIIIIIIIIIIIIIIIIIIIIIIIIIIIIIIIIIIIIIIIIIIIIDDDDD
@HISEQ:969:HM2KJBCX2:2:1101:17332:33759 2:N:0:ACTATGCA
TCTCGATAAGCGCCCAACTATCCCTATTAATCATTACGTCAATCCTAGAAACCAACAAAATAGGATCGAACGTCCTATTTCATTATTCCATGCTAATGTATTCAAGCGTTAGCCTGCTTTAAACACTCTAATTTTTTCAAAGTAACAGTCCTGTTTCCCTGCAACACCAAATTAATGACATTACAGTTCTTCAAGAAGGAGGAATCAGTAAAGCCAGTACATACCATTGGCACGACCAACCTACTGACCCCGAAATTCAACTACGAGCTTTTTAACTGCAACAACTTTAATATACGCTATTGGAGCTGGAATTACCGCGGCTGCTGGCACCAGACCTGCCCTCCAA
+
DDDDDIIIIIIIIIIIIIIIHIIIIIIIIIHIIHHHIIIIIIIIIIGIIIIIHHIIIIIIIIIIIIIHIIIIIIHIHIIIIHIIIIIIHIIIHHIIIIHIIIHIIIIIIIHIIIIIIIIIIIIIHIIIIIIIIIIIIHIIIIIIIHIIHHIIIIIIIIIIIIIIIIIHIIIIIIIIIIIIIIIIIIIIIIIIIIIIIIIIIHIIIIIIIIHIIIIIIIIIIIIIIHIIIIIIIIIIIIHHIIIHGHHIIIIIIGIIIIIIIIIIIIIHIIIIIIHIIIIIIIIIIIHIIIIIIIIIIIIHIIIIIIIIIIIIIIIIIIIIIIIIIIIIIIIIIHE=IIIIIDDDDD
@HISEQ:969:HM2KJBCX2:2:1101:7440:34443 2:N:0:ACTATGCA
TCTCGATAAGCGCCCAACTATCCCTATTAATCATTACGTCGATCCTAGAAACCAACAAAATAGAATCAAACGTCCTATTTCGTTATTCCATGCTAATGTATTCAAGCGTGAGCCTGCTTTAAACACTCTAATTTTTTCAAAGTAACAGTCCTGATTCCCCATGACACCAAATTAATGACATCATGGTTCGTCAGAAGGTAGGAATCAATAATACCAGTTCGTACAATAGCACGACCAATAAATTGATCCCGAAATTCAACTACGAGCTTTTTAACTGCAACAACTTTAATATACGCTATTGGAGCTGGAATTACCGCGGCTGCTGGCACCAGACTTGCCCTCCAA
+
DDDDDIIII@HHIIIIIIIIIIIIIIIIIIIIIIIIIIIIIIIIIIIIIIIIIIIIIIIIIHIGIIIIIIIIIGHIIIIIIIIIIIIIIIIIHIHIIHIIIHHHIIIIIIIIIIIIIIIIIIIIIIIIIIIIIIIIIIIHHHIIIIIIIIIIIHHHIIIIIIIIIIIIIIIIIIIIIIIIIIIIIIIIIIIIIIIIIIIIIIIIIIIIIIIIHIIIIIIIIIIIIIIIIIIIHIIIIIIIIIIHIIIIIIIIIIIIIIIIIIIIHIIIIIIIIIIIIIIIIIIIIIIIIIIHIIIIIIIIIIIIIIIIIIIIIIIIHHIIIHHIIIIIIIIIIIIIIIIIDDDDD
@HISEQ:969:HM2KJBCX2:2:1101:6855:34523 2:N:0:ACTATGCA
TCTCGATAAGCGCCCAACTATCCCTATTAATCATTACGTCAATCCTAGAAACCAACAAAATAGGATCAACGTCCTATTTCATTATTCCATGCTAATGTATTCAAGCGCGAGCCTGCTTTAAACACTCTAATTTTTTCAAAGTAACAGTCCTGATTCCCCACCACACCAAATTAATGACATGATGGTTCGTCAGAAGGTAGGAATCAGTAACACCAGTACGTACCGAAGGCACGACCAGCGTACTAATCCCGAAATTCAACTACGAGCTTTTTAACTGCAACAACTTTAATATACGCTATTGGAGCTGGAATTACCGCGGCTGCTGGCACCAGACTTGCCCTCCAA
+
@D@DBHHHH1FEH?C<CEHIEFHHGHCHHE?HECCEHHHH0EHHCF@1GGHHE1CG@FHGFH@@11DEFHDHHH0CECEC@HHIC<G1@1<F1FHHEIIIIHHIHHHHHHD?IHGHIHHIEHFFHHHHGFD?IIHHHHIGCGIHIHHHGFDAACHHHGHECGEEFECECFHEHHFIIIHHHHFFCHCED@IHHH?CHGHHHFHHIIHHHHF@HHHHHHGEGEIHEECEIIIHHHCIEIFFHGG@HHIIIIIHGFHHIHHG@<IIHHEHIIIHEHIIIIHHIIIHEEHEHCEHCHHHHIIHHGHGHF?FIHHCCCHHHHIHHE@HCHEIIIGIIEEGCHEEDDB<<
@HISEQ:969:HM2KJBCX2:2:1101:14326:34460 2:N:0:ACTATGCA
TCTCGATAAGCGCCCAACTATCCCTATTAATCATTACGTCGATCCTAGAAACCAACAAAATAGAATCAAACGTCCTATTTCATTATTCCATGCTAATGTATTCAAGCGTAAGCCTGCTTTAAACACTCTAATTTTTTCAAAGTAACAGTCCTGATTCCCCACGACACCAAATTAATGACATCGCGGTTCTTCAGAAGGTAGGAACCAATAATGCCAGTGCGTACCGAAGCACGACCAACAATTTGATCCCGAAATTCAACTACGAGCTTTTTAACTGCAACAACTTTAATATACGCTATTGGAGCTGGAATTACCGCGGCTGCTGGCACCAGACTTGCCCTCCAA
+
DDCDDIIIIEHIIIIIIIIIHIGIIIIHIIIIIIIIHIIIIIIHIIIIIIIIIIIIIIGIIIHIIIIHIFEEHIHHIIIIICHIIIHHIIHIIIIIIIHIIHIIIIIIIIIIIHIIIHIIIIIIIIIIIIHIIHHHGIHHIIIHIIIIIIIIIIHEIHEHIIIHHIHIHIIIIIIIIIIIIIIIIIIIIIIIIIIIIIIIIIIIIIIIIIIIIHHHHHIIHIIIIIIIIIIIIIIIIIIIIIIHIIHIIIIIIIIIIIIIHEIIHIIIIIIIHHIIIIIIIIIIIGIIIIIIHIGIIIIIIIIIIIIIIIIIIIIIIIIIIIIIIIIIIIIIHEEHIIIHBDDBD
@HISEQ:969:HM2KJBCX2:2:1101:18727:34844 2:N:0:ACTATGCA
TCTCGATAAGCGCCCAACTATCCCTATTAATCATTACGTCGATCCTAGAAACCAACAAAATAGAATCAAACGTCCTATTTCGTTATTCCATGCTAATGTATTCAAGCGTGAGCCTGCTTTAAACACTCTAATTTTTTCAAAGTAACAGTCCTGATTCCCCATGACACCAAATTAATGACATCATGGTTCGTCAGAAGGTAGGAATCAATAATACCAGTACGTACAATAGCACGACCAATAAATTGATCCCGAAATTCAACTACGAGCTTTTTAACTGCAACAACTTTAATATACGCTATTGGAGCTGGAATTACCGCGGCTGCTGGCACCAGACTTGCCCTCCAA
+
DDDDDIIHIIIIHIIHIIIIIIIIIIHIIEHHHIIIIIIIIHIIIIIIIIIIFHIIIHIIHHHHHIIIHIIIIIIFEHEHHIHIHIIHHHHHHHIIHHIIIIIIIIIIIIIHIIIIIIHHHIIIIIIHIHHIIHIIIHGHHHHHIIIHHHIHIIHHIIHIIIIIIIIIIIIHHIIIIIIIHIIIIIIIIIHIIIIIIHIIIIIIGIIIIIIIHIIIIIIIIIIIIIIIIIIIIHIHII=IIIIHIIIHIIIFIHIIIHIIIHIIIIIIIIIIIIIIIIIIIHIIIIHIIIIHHIIIIIIIIIIIIIIIIIIIIIIIIIIIIIIIIIIIIIIIIIIIIIIIDDDDD
@HISEQ:969:HM2KJBCX2:2:1101:13577:34067 2:N:0:ACTATGCA
TCTCGATAAGCGCCCAACTATCCCTTTAATCATTACGTCGATCCTAGAAACCAACAAAATAGAATCAAACGTCCTATTTCATTATTCCATGCTAATGTATTCAAGCGTGCGCCTGCTTTAAACACTCTAATTTTTTCAAAGTAACAGTCCTGATTCCCCACGACACCAAATTAATGACATCGCGGTTCTTCAGAAGGTAGGAACCAATAATGCCAGTGCGTACCGAGGCACGACCGACAATCTGATCCCGAAATTCAACTACGAGCTTTTTAACTGCAACAACTTTAATATACGCTATTGGAGCTGGAATTACCGCGGCTGCTGGCACCAGACTTGCCCTCCAA
+
DDDDDIIIIIIIIIIIIIIIIIIIIIIHHIHIIIIIHIIIIIIIHEHHIIIIIIIIIEHHIHHIIIIHIIHIIIHHIIIIIIIIIIIIHHHHHIIIIHHIHFHIIIIIIHIIIIHIIIIIIIIIIIIIIGHIIIIIIIIIIIHIIIIIIIIIIHIIIIIHIIIHHHIHHHHIIHIIIHHIIHHHIIIIHIIIIIIIHIIIIHHIIHHIIIHIHIHIHHIIIIIIHIHIHHHHHHHCIHHHHHHIIHIIIHHIHIIIIIHHHHHHIHGIIIIIIIIIIIIIIIIIIIIIHHHGHHHHHHHHIIIIIIIIIIIIIIIIIIIIIIIIIIIIIIIIIIIIIIIDDDDD
@HISEQ:969:HM2KJBCX2:2:1101:14695:34957 2:N:0:ACTATGCA
TCTCGATAAGCGCCCAACTATCCCTATTAATCATTACGTCAATCCTAGAAACCAACAAAATAGGATCAAACGTCCTATTTCATTATTCCATGCTAATGTATTCAAGCGTTAGCCTGCTTTAAACACTCTAATTTTTTCAAAGTAACAGTCCTGTTTCCCTGCAACACCAAATTAATGACATTACAGTTCTTCAAGAAGGAGGAACCAGTAAAGCCAGTACATACCAGAGGCACGACCAACCTACTAATCCCGAAATTCAACTACGAGCTTTTTAACTGCAACAACTTTAATATACGCTATTGGAGCTGGAATTACCGCGGCTGCTGGCACCAGACTTGCCCTCCAA
+
DDDDDIIIHHIIHIIIHIIIIIIIIIIIIIIIIIIIIHIIIIIIIIIIIIIIIIIIIIIIIIGIIIIIIIGIHIIIIIIIHHIIIIIIHIGEHIHIIIIIIIIHHIIIIIIIIIIIIIIIHHHIIIIIIHIIIHIIHIIIIIIIIHHHIIHIIIIHIIIIIIIIIIIIIHIIIHIIIIIIIIIIIHIIIIIIIIIIIIIIIIIIIHHIIIIIIIIIIIIIIIIIIIIIIIIIIIIIIHHIIIHHHIIIIIIIIIIIIIIIIIHIIHIIIIIIHHGIIIIIIIIHHIHHHIIIIIIIIIIHIIIIIIIIIIIIIIIIIIIIIIIIIIIIIIIIIIIIIIIIIDDDDD
@HISEQ:969:HM2KJBCX2:2:1101:3904:35031 2:N:0:ACTATGCA
TCTCGATAAGCGACCCACTATCCCTATTAATCATTACTCATTTCCCCAAAAACCAACAAAATTCGAGATACGAGTCCTAAATTATTATTCCATGCTAATGTATTCATAACTTTCAGCCTGCTTTAAACACTCTAATTTTTTCAAAGTAAAGGTCCTGGATTGCAAACCCAACCCAGTAAAGGGCAGGAACGTTCTCCAGGAAGATGGTAAGCGCGCATCGGCACTCACACACGATACCGTGGCGGGCCAAGCGCACTATACCAGAAATCCAACTACGAGCTTTTTAACTGCAACAACTTTAATATACGCTATTGGAGCTGGAATTACCGCGGCTGCTGGCACCAGACT
+
DADDDIIIEHII=HI/DH1FEGGH?1@HECGHEHHHIIIGI?GHHHHHH?HHHIIIIFGCFHIIHHIHHI?HHHCCFHHEHHIGIIIIHEHHHIHHEHGHHEGIHHIIHGGFIHIHIHHHIIHHHHGGFGBFEHBGHFFFHHIHGCGEHHHHHIIIIIGCHIIIHHHH@EHHHHGEHIHHIIHEFEGGHHHHD/:CCGEIIHIHHIHEIGIHHCEHHHIHGDFEHGHHHHIIHHEIHHHFHCCFCEEHIHCC<1GIHIIHHHHEHIIHHGIHE@CHHIIIHIHHCHIHFIHHIIHGC@FEIHGHHHECHHHH@G@G<1HHIHIIHHDH?<EEIHIHHHIIHHIBDDDD
@HISEQ:969:HM2KJBCX2:2:1101:18451:35423 2:N:0:ACTATGCA
TCTCGATAAGCGCCCAACTATCCCTATTAATCATTACGGTGATCCTAGAAACCAACAAAATAGAATCATGCCGTCCTATTTTATTATTCCATGCTAATGTATTCAAGCAAAATGCCTGCTTTAAACACTCTAATTTTTTCAAAGTAAAGGTCCTGGTTCCCCGCGACACCCAATTAAGGGCATTGCGGTTCTCCAGAAGGTGAGAAATTGACTACACCAGTTCATACCCCTTAAGGCACGACCGATGTGTCAATCCCGAAATTCAACTACGAGCTTTTTAACTGCAACAACTTTAATATACGCTATTGGAGCTGGAATTACCGCGGCTGCTGGCACCAGACTTGCCCTCCAA
+
DDDDCIIIIIHIIIIIIIIIIIIIIHIIIIIIIIIIIIIIIIIFHIIIGIIIIIIIIIIGHIHIIIIIIGHHIIIIIHIIIIIIIIIIHHIIIIIIHIIIHDIIIIIIIIIIIIIIIHIIIIIHHIHHHHIIIIIIIIIIIIHIIHIIIIIIIHHHHHIIIHIIIIIIIIIIHIIIIIIIIIIIIIHIIIIIIIIIIIIIIIHIIIIIIIIIIIIIIIHIIIIIIIIIIIIIIIIIIIIIIIIIIIIIIIIIIIIIIIIIIIIIIIIIIIIIIIIIIIIIIIIIIIIIIIIIIIIIIIIIIIIIIIIIIIIIIIIIIIIIIIIIIIIIIIIIIIIIIIIIIIIIIIIDDDDD
@HISEQ:969:HM2KJBCX2:2:1101:6111:35603 2:N:0:ACTATGCA
TCTCGATAAGCGCCCAACTATCCCTATTAATCATTACGTCAATCCTAGAAACCAACAAAATAGGATCAAACGTCCTATTTCATTATTCCATGCTAATGTATTCAAGCGTTAGCCTGCTTTAAACACTCTAATTTTTTCAAAGTAACAGTCCTGTTTCCCTGCAACACCAAATTAATGGCATTACAGTTCTTCAGAAAGGAGGAATCAGCGAGACCAGTACGTACCAATGGCACGACCAACCTGCTGACCCCGAAATTCAACTACGAGCTTTTTAACTGCAACAACTTTAATATACGCTATTGGAGCTGGAATTACCGCGGCTGCTGGCACCAGACTTGCCCTCCAA
+
DDBDDIIIIIHIIIIIIHIIIIIIIIIIGIIIIIIIIIHIIIIIIIIIIHIIIHHIHIIHIIHIHIIIIIIHIHIIIIGHIIIIIIHHHHIIIIIIIIIHIIHIIIIIIIIHIIIIIHIIIIIIIIHHIIHIIIIIIIIIHIIIHHIIHIIIIIIIIIIIIIHHIIIIIIHHIIIIIIIIIIIIIIIIIIIIIIIIIIIIIIIIIIIIIHIIIIIIIIIIIHIIIIIHIGIIIIIIIIIIIIIHGIHIIIIIIIIIIIIIIIIIIIHIIIIIIIHIHIIIIIIHIIIIIIIIIIIIIIIIIIIIIIIIIIIIIIIIIIIIIIIIIIIIIIIIIIIIIIIIIDDDDD
@HISEQ:969:HM2KJBCX2:2:1101:3085:35826 2:N:0:ACTATGCA
TCTCGATAAGCGCCCAACTATCCCTATTAATCATTACGGTGATCCTAGAAACCAACGAAATAGAATCAGTCCGTCCTATTTCATTATTCCATGCTAATGTATTCAGACGATAGTCTGCTTTAAACACTCTAATTTTTTCAAAGTAACAGTCCTGATTTCCCATCACACCAAATAAATGGCATGAAAGTTCCTCAGAAGGTAGAGATCCATCTCACCAGTGCAGACAATTAAGCCTGACCAATGGGTAGACCCCGAAGTTCAACTACGAGCTTTTTAACTGCAACAACTTTAATATACGCTATTGGAGCTGGAATTACCGCGGCTGCTGGCACCAGACTTGCCCTCCAA
+
DDDDDIIIIIHIIIIIIIIIIIIIIIIIIIHIIIIHIIIIIIIIIIIIIIIIHIIIIIHIIGHIIGIHIHHIIIIIIGIIIHIIIGIIGHIIGEHIGIIIHHIIIIIIIIIIIIIIHIIIIIIIHIIHIIICHIIIIHIIHIIIIIIIIIIIIIIIIIIIIIIIIIIIIIIIIIHIIIHIIIIIIIIIIIIIIHIIIIIIIIIIIIIIIIIIIIIIIIIIIIIIIIIIIIIIGIIIIIIIIIIIHHHIIIIIIIIIIIIIIIIHIIIIIIIIIIIIIIIIIIIIIIIIHIIIIIIIIIIIIIIIIIIIIIIIIIIIIIIIIIIIIIIIIIIIIIIIIIIIIIIDDDDD
@HISEQ:969:HM2KJBCX2:2:1101:17142:35417 2:N:0:ACTATGCA
TCTCGATAAGCGCCCAACTATCCCTATTAATCATTACGGTGATCCTAGAAACCAACAAAATAGAACCATGCCGTCCTATTCTATTATTCCATGCTAATGTATTCGAGCAAAAATGCCTGCTTTAAACACTCTAATTTTTTCAAGGTAAAGGTCCTGGATCCGCAAGACACCCAATTAAGGACATCAAGTTTCTCCAGAAGGTGAGAAATCAACAGCAACAGTTCATACCCCTTAAGGCACGACCATTACGTCAATCCCGAAATTCAACTACGAGCTTTTTAACTGCAACAACTTTAATATACGCTATTGGAGCTGGAATTACCGCGGCTGCTGGCACCAGACTTGCCCTCCAA
+
ADDDCIIHHGGHIDHIIIIGIHIIIHIIIHHIHHIIIIIIIIIIIIEEHIIIIIIIHIIHHFHHHHIHHHHGHIDHIEHGHHIEHIHIIIIHIHIIHGH@@<FIHIIIIHHIEHHIIIHHHHIGHHIIIIEIHHHFHHHHIIHIIIIIIIIIIIIIIIIHHIIHIIIIIIIHIIHIIIIIIIIIIIIIIIIIIIIIIHIIIIIIIGIIIIIIHHIIIIIIIIIIIIIHIIIIIIIIIIHIIIIIIIIIIIHHIIIIIIIIIIIIIIIHIHIIHIIIIIIIIHIIIIIIIIIIHIIIIIIIHIIIIHIIIIIIIIIIIIIIIIIIIIIIIIIIIIIIIIIIIHIIIIIIDDDDD
@HISEQ:969:HM2KJBCX2:2:1101:10003:36232 2:N:0:ACTATGCA
TCTCGATAAGCGCCCAACTATCCCTATTAATCATTACATCGATCCTAGAAACCAACAAAATAGAATCGGATGTCCTATTTCATTATTCCATGCTAATGTATTCAAGCGTGAGCCTGCTTTAAACACTCTAATTTTTTCAAGGTAACAGTACTAATTCCCCGTAACACCAAATTAATGGCATTACGGTTCTTTAGAAGGTGAGAAATCAATGATAACAGTGCATACCAACGGCATGACCGAAATATTGATCCCGAAATTCAACTACGAGCTTTTTAACTGCAACAACTTTAATATACGCTATTGGAGCTGGAATTACCGCGGCTGCTGGCACCAGACTTGCCCTCCAA
+
0<D<0<1CG@GC/<<0DH1<1<1<D1FECCFGFHEHFHIF011<<1GHI@C11<<G@HHHHFH1CCCC00GHC@<11<11DCCFCH@1<<@1<D@F@1CFHFGFHIHHHE8<8<A611FFH@FHHHFCCB6<CHEC?HHCHHGADHGB<$GF<CFEC<HHHEHEHHHEGDHEFCGH@:FHHHD:IIFHC(?HFHHCDHIG@CIIHHHEHHHHHEGEHHHIHFHG?FGC?ECFC@HHAEHHHEGGHCFDC?HHIIIIHGIIIHHEGFEG@EHHHHGCEEHIIIHGCEIG@1HHEHHCCCHCHFEF@HHEFHIIIHHHCC?GEC<1FIHHEIHEFCGEHHHIIIDD@BD
@HISEQ:969:HM2KJBCX2:2:1101:19862:35603 2:N:0:ACTATGCA
TCTCGATAAGCGCCCAACTATCCCTATTAATCATTACATCGATCCTAGAAACCAACAAAATAGAATCGGATGTCCTATTTCATTATTCCATGCTAATGTATTCAAGCGTGAGCCTGCTTTAAACACTCTAATTTTTTCAAGGTAACAGTCCTAATTCCCCGTGACACCAAATTAATGGCATTACGGTTCTTTAGAAGGTGAGAAATCAATAATATCAGTACATACCAACGGCATGACCGAAACATTGATCCCGAAATTCAACTACGAGCTTTTTAACTGCAACAACTTTAATATACGCTATTGGAGCTGGAATTACCGCGGCTGCTGGCACCAGACTTGCCCTCCAA
+
DDDDDIHIHHIIHHIHIIIIIIIHIIIIHHHHIIIIIHIGHHIIFHHIIIIIIIIIIIIIHHIHIIIIGHHHHHHHIIIIIIIIIIFCHHIHHIIIIIIIHEHHHHIIIIIHIIIIIIIHHHIIIIHIIIIIHHIIIIIIIHIIIIIIIIIIIIIIIIIIIIIIIIIHIHHIIHIIIIIIIIIIIIIIIHIIIIHIFHIHHEIIIIIIIIIHIHHIIIIIIIHIIIHIIIIIIIHIIIIIIIIHFHIIIIIIIIIIHHIIIIIIIIIIIIIIIIIIIIIIIIIIHHHHIIIHIIIIIIIIIHIIIIHHHHIIIIIIIIIIIIIIIIIIIIIIIIIIIIIIIIDCDDD
@HISEQ:969:HM2KJBCX2:2:1101:18157:35702 2:N:0:ACTATGCA
TCTCGATAAGCGCCCAACTATCCCTATTAATCATTACGTCAATCCTAGAAACCAACAAAATAGGATCAAACGTCCTATTTCATTATTCCATGCTAATGTATTCAAGCGTTAGCCTGCTTTAAACACTCTAATTTTTTCAAAGTAACAGTCCTGTTTCCCTGCAACACCAAATTAATGACATTACAGTTCTTCAAGAAGGAGGAACCAGTAAAGCCAGTACATACCAGAGGCACGACCAACCTACTAATCCCGAAATTCAACTACGAGCTTTTTAACTGCAACAACTTTAATATACGCTATTGGAGCTGGAATTACCGCGGCTGCTGGCACCAGACTTGCCCTCCAA
+
DBABDIIGHIIIIIIGHIIGHEHIIIIIIHIIIIIIIIIICHIIIIIIHIIIIIIIIIIFHC<FHHHHHIHIIIIIIGHHIIIIIIHHIIHIHHIHIIIIIHHHHIHHHHIIIHIIIHIIHHIIIIIGIIIIIIIIIIIIHIIIIIIIIIIIIIIIIIHHHIHHHHIHIIHIIIHIHHIHHIIIIIIIIHHGIIIIIHIIHHHHHEIIIIIIIHIIIIIIIIIGIIIIIIIIIIIIIIIIIHHHHHHHHIIIIIIHHIIIHGHIIIIIIIIIIIIIIIIIIHIIIIHHIIIIHHHIIHIIIIIIHIIIIIIIIIIIIIIIHIIIIIIIIIIIIIIIIIIIIDDDDD
@HISEQ:969:HM2KJBCX2:2:1101:17511:35828 2:N:0:ACTATGCA
TCTCGATAAGCGCCCAACTATCCCTATTAATCATTACGTCAATCCTAGAAACCAACAAAATAGGATCAAACGTCCTATTTCATTATTCCATGCTAATGTATTCAAGCGTTAGCCTGCTTTAAACACTCTAATTTTTTCAAAGTAACAGTCCTGTTTCCCTGCAACACCAAGTAAATGACATCACAGTTCTTCAAGAAGGAGGAATCAGTGAGGCCAGTGCATACCAGTGGCACGACCAACCTACTGACCCCGAAATTCAACTACGAGCTTTTTAACTGCAACAACTTAAATATACGCTATTGGAGCTGGAATTACCGCGGCTGCTGGCACCAGACTTGCCCTCCAA
+
DDDDDIIIIIIIHIIIIIHHHIIIIIIIIIIIIIIHIIIIIIIHHIHIIIIIIIIIEHHHHFHIHHIIIIIIIHIIIIIIIIIIIIIIIIIIHIIIIIIIIIIIIIIIIIIIHIIIIIIIIIIIIIIIIIIIIIIIIIIIIIIIIIIIIIIIIIIIIIIIIHIIIIHIIIIIIIIIIIIHIIIIIIIIIIIIIIIIIIIIIIIIIIIIIIIIIIIIIIIIIIIIIIIIIIIIIIIIIIIIIIIHHIIIGIIIIIIIIIIIIIIIIIIIIIIIIIIIIIIIIIIIIIIIIIIIIHIIIIIIIIIIIIIHIIIIIIIIIIIIIIIIIIIIIIIIIIIIIIIIIDDDDD
@HISEQ:969:HM2KJBCX2:2:1101:12993:36155 2:N:0:ACTATGCA
TCTCGATAAGCGCCCAACTATCCCTATTAATCATTACGGTGATCCTAGAAACCAACGAAATAGAATCAGTCCGTCCTATTTCATTATTCCATGCTAATGTATTCAGACGTTAGCCTGCTTTAAACACTCTAATTTTTTCAAAGTAACAGTCCTGATTTCCAATCACACCAAATTAATGACATGAAAGTTCCTCAGAAGGTAGAGATTTATCTCACCAGTACAGACAATTAAGCCTGACCAATGGGTAAACCCCGAAGTTCAACTACGAGCTTTTTAACTGCAACAACTTTAATATACGCTATTGGAGCTGGAATTACCGCGGCTGCTGGCACCAGACTTGCCCTCCAA
+
DDDDDIIIHIIIIIIIIIIIIIIIIIIIHIIIIIIIIIIIIIIHHIIIHIIIIIIIIIIIIIIIIIIIIIIIIIIIIIIIIIGIIIHIIHIIHIIIIIIHIIHIIIIIIIIIHIIIIIIIIIIIIIIIIIIIIIIIIIIIIIIIIIIIIIIIIIIIIIIIIIHIIIIIIIIIIIIHIIIIIIIIIIIIIIIHIIIIIIIIIIIIIIIIIIIIIIIIIIIIIIIIIIIIIIIIIIIIIIIIIIIHIHGIIIIIIIIIIIIIIIIIIIIIIIIIIIIIIIIIIIIIIIIHIIIIIIIIIIIIIIIIIIIIIIIIIIIIIIIIIIIIIIIIIIIIIIIIIIIIIIIDDDDD
@HISEQ:969:HM2KJBCX2:2:1101:2012:37038 2:N:0:ACTATGCA
TCTCGATAAGCGCCCAACTATCCCTATTATCATTACGTCAATCCTAGAAACCAACAAAATAGGATCGAACGTCCTATTTCATTATTCCATGCTAATGTATTCAAGCGTTAGCCTGCTTTAAACACTCTAATTTTTTCAAAGTAACAGTCCTGTTTCCCTGCAACACCAAATTAATGACATTACAGTTCTTCAGAAAGGAGGAATCAGCGAAGCCAGTGCATACCAGTGGCACGACCAACCTGCTGACCCCGAAATTCAACTACGAGCTTTTTAACTGCAACAACTTTAATATACGCTATTGGAGCTGGAATTACCGCGGCTGCTGGCACCAGACTTGCCCTCCAA
+
DDADDIIIIIHH<CCGHHHIGCEEHEHHHHIIIIIIGHIIIH?FHHIIIIICHH=EHHGHHHEHEHHDHIH1FHH?HEHHIHIHIHHC?GHHHHIIFHGHHHHEHHGHHHHHHGGIHEHGFHHHGHHIHHIIIGHHIIHIIIIHHHHIHHHEHFEHHHIHIIIHHHHHIIHIHHHHHGHHHHHGIIHHHHIIHGHIIIIIIIIIIIIIHHEHFHIIIHGIIHIHIHEGIIII=HH;GEFHHHFHFDHGIIIGIIIIIHIIHHGIIIHIIIHHEFHIIIIIHHGIIHGIIIIIIDGHIHHHIIIIIIIIHIHDHDDHIIHHFE@IHHHIIIIHHHFIIIHH@@ADD
@HISEQ:969:HM2KJBCX2:2:1101:13425:37163 2:N:0:ACTATGCA
TCTCGATAAGCGCCCAACTATCCCTATTAATCATTACGGTGATCCTAGAAACCAACAAAATAGAACCATGCCGTCCTATTCTATTATTCCATGCTAATGTATTCGAGCAAAAATGCCTGCTTTAAACACTCTAATTTTTTCAAGGTAAAGGTCCTGGATCCGCAAGACACCCAATTAAGGACATCAAGTTTCTCCAGAAGGTGAGAAATCAACAGTAACAGTTCATACCCCTTAAGGCACGACCATTACGTCAATCCCGAAATTCAACTACGAGCTTTTTAACTGCAACAACTTTAATATACGCTATTGGAGCTGGAATTACCGCGGCTGCTGGCACCAGACTTGCC
+
DDDDDHIIIHIHHHHHHIIHIIIGIIIHIIIHIIIIIHHHIEGHHIHIIHHHHHHIIHIIIIIIIIIIIHIIIIIHHIIIIIHHIEHIHHHIIGHGHIHHIHIIIHHIIGFIHIHIHHIIHIIIHHHFHHHHIGHHHIIHIIHHHGHIHHIHHHHHIHEEHHHHHFIHIIIIHHFHIHIIHIIIHHHHHIIH@IIIIIIIIIHIIHHFIIIIIIIIIIIIHIHIIIHIHHHIHIIHHHIIIHI>EHIIHGHEHECIGHIHIIIHHIIIHHEFIIHGIIIIHHIIHIIHHGIIIHHIIIIHHHIHGHHIIIIIIIIIIIIIIIIIIIGIIIIIIIIIHIIIIIDDDDD
@HISEQ:969:HM2KJBCX2:2:1101:4857:37122 2:N:0:ACTATGCA
TCTCGATAAGCGCCCAACTATCCCTATTAATCATTACGTCAATCCTAGAAACCAACAAAATAGGATCAAACGTCCTATTTCATTATTCCATGCTAATGTATTCAAGCGTTAGCCTGCTTTAAACACTCTAATTTTTTCAAAGTAACAGTCCTGTTTCCCTGCAACACCAAATTAATGACATTACAGTTCTTCAAGAAGGAGGAACCAGTAAAGCCAGTACATACCAGAGGCACGACCAACTTACTAATCCCGAAATTCAACTACGAGCTTTTTAACTGCAACAACTTTAATATACGCTATTGGAGCTGGAATTACCGCGGCTGCTGGCACCAGACTTGCCCTCCAA
+
DDDDDIIIIIIIIIIIIIIIIHHIHIIIIIIGIIIIHIIIIIIIIIIIGIIIHIIIHIHIIIHIIIIIIIIIIIIIIIIIIIIIIIIIHIHIIIHIIIIIIIIIIHIHIIIIIIIIIIIIIIIIIIIIIIIIIIIIIIIIIIIIIIIIHIIIIIIIIIIIIIIIIIIIIIIIIIIIIIIIIIIIIIIIIIIIIIIIIIIIIIIIIHIIIIIIIIIIIIIIIIIIIIIIIIIIIIIIIIIIIIIHIIIIHIIIIIIIIIIIIIIIIIIIIIIIIIIIIIIIIIIIIIIIIIIIIIIIIIIIIIIIIIIIIIIIIIIIIIIIIIIIIIIIIIIIIIIIIIIIIDDDDD
@HISEQ:969:HM2KJBCX2:2:1101:19931:37897 2:N:0:ACTATGCA
TCTCGATAAGCGCCCAACTATCCCTATTAATCATTACGGTGATCCTAGAAACCAACAAAATAGAACCATACCGTCCTATTCTATTATCCCATGCTAATGTATTCGAGCAAAAATGCCTGCTTTAAACAAACACTCTAATTTTTTCAAGGTAAAGGTCCTGGATCCGCAAGACACCCAATAAAGGACATCAAGTTTCTCCAGAAGGTGAGAAATCAACAGTAACAGTTCATACCCCTTAAGGCATACCATCACGTCAATCCCGAAATTCAACTACGAGCTTTTTAACTGCAACAACTTTAATATACGCTATTGGAGCTGGAATTACCGCGGCTGCTGGCACCAGACTTGCCCTCCAA
+
DDDDDIIIIIIIIIHIIIIIIIIIIIIIHIIIIIIIIIIIIHHHIIHIHIIIIIIIIIIIIIHGIIIHHIIIIHHIIIIIIIHIHEHIEHIICHHIIHHHIFHHGI?HHIIIIIHCHHIHIIIIHIHIHIIIIIIIIIIIHIII?IIHIIIIIIIIIIIIIHHIHIHIIIIIIHHHIIIIIIHIIIIIIIIIIIIIIIIIIHHIIIIIHIIIIIIIIIIHHHIIHIIIIIIIHIIIHHIIIIIIIIIIIIHIHGDHHHIIIIIIIIIIIIIIIIIIIIIIIIIIHIIIIIIIIIHIIIIIIIIHIIIIIIIIIIIIHIIIIIIIHIIIIIHIIIIIIIIIIIIIIIIIIIIDDDDD
@HISEQ:969:HM2KJBCX2:2:1101:3537:38241 2:N:0:ACTATGCA
TCTCGATAAGCGCCCAACTATCCCTATTAATCATGACTTCAGTCCACAAACACCAACAAAAAGAGGACCGGAGCCCACTATTATTGTTGCATGCGAATGTATACATAGCAAACACTGCCTGCTTTAAACACTCTAATTTTTTCAAAGTAAAAGATCTAGACTAACACTGCACCCATGCAATGAAGGAGAGAGCAGTGAGCTAGAAGGATGGCCTGGCCAAGCCGGCACTCACACACGAATCCGCATGCGGGCCTGCTGCACCACACCAGAAATCCAACTACGAGCTTTTTAACTGCAGCAACTTTAATATACGCTATTGGAGCTGGAATTACCGCGGCTGCTGGCACCAGACTTGCCCTCCAA
+
DD@0@1F@0<FC??C0<EHI11<1<C1<C<DFEG111<1<1<C111<1<11FH0DCCE1<1CC1DHCE1/F///0<<1<1<@CG11<111<D1</</<1<<1111<11<C1D11EF=@@1@<IHCFFGHCE116<H>D@C;6861<HF<0HGHHHB8<<2B8DB<CE/9HGFFBE/#<//<BCCHCE@;-HHGAF.GF.F@@HHEHC=/</HIFHG@C?/HC<0@CAHEAFHHE>C<./<<HG=HAEC00DHHEHHHDC1C0<D<1HHGD1?@FD<<10<<1GFC1EEEHHHHHGHHHEHIHIHCC1@E@CC?F@HD1@@HIHH@GFGC/EEEHHHCHIIHIHF<1CEGHFCC?HC<<0DDD@
@HISEQ:969:HM2KJBCX2:2:1101:9632:38399 2:N:0:ACTATGCA
TCTCGATAAGCGCCCAACTATCCCTATTAATCATTACGTCGATCCTAGAAACCAACAAAATAGGATCAACGTCCTATTTCATTATTCCATGCTAATGTATTCAAGCGTTAGCCTGCTTTAAACACTCTAATTTTTTCAAAGTAACAGTCCTGATTTCCCGCAACACCAAATTAATGACATCACGGTTCGTCAAGAAGGAGGAATCAGTAAAGCCAGTGCATACCAATGGCATGACCAACTTACTAACCCCGAAATTCAACTACGAGCTTTTTAACTGCAACAACTTTAATATACGCTATTGGAGCTGGAATTACCGCGGCTGCTGGCACCAGACTTGCCCTCCAA
+
DDBDDIHIGIIHDHHEEHIHFHIIEEHGIIIIHIIHIFGHIHIHHICFEHHIHIII?EHHIIIGHHHFHHIIHHHHHIIGHIIIIIGHHIHIIHEHEHIIHHFHHEIHIIIHIHEHHHHHHHIIIHIHHIHHEHHHIHHHIHIIHHHHEHHIIHIIHIII:IHHIH9HHEHHHHHFHIHH:EGHHIIGIHHHIIIIIGIIHIIHGHIIHHEHIHIIIIIIGII<HIHIIIIIHHGGI=IHIIHGIIGIIHIIHIIIIIIIIHGIIIIIIIIIHIGIIIIIHIIIIIHIGIIIHHGHHCDCIIIIHIIIIIHHIIIIHIIIIHIIIIIIIIIHHHIIIIIIDDDDD
@HISEQ:969:HM2KJBCX2:2:1101:4154:38639 2:N:0:ACTATGCA
TCTCGATAAGCGCCCAACTATCCCTATTAATCATTACGTCGATCCTAGAAACCAACAAAATAGAATCAAACGTCCTATTTCATTATTCCATGCTAATGTATTCAAGCGCGAGCTTGCTTTAAACACTCTAATTTTTTCAAAGTAACAGTCCTGATTCCCCATGACACCAAATTAATGACATCGTGGTTCGTCAGAAGGGAGAAACCAATAATGCTAGTACGTACAAAGTACGACCGACATATTAGTCCCGAAATTCAACTACGAGCTTTTTAACTGCAACAACTTTAATATACGCTATTGGAGCTGGAATTACCGCGGCTGCTGGCACCAGACTTGCCCTCCAA
+
DDDD@EHGHHHHHHIGEHHIHIEFHIHHIEHHCHHHHIIECDGEHIHHCEHFEEHHIIFHEHIGHEEGGHF0<DECHHCC@CCFGFC@F@CGEHIIIHHHHIIHH<@IFHH?HHHEHEEHHCFHHFIIHGIIHGHHHIHIIGIIIHFHEGIIIHFHIIHIHIHIIIHEGEEFHHHIHHIHHHHHDC<FGHGCHHHIHIHIIHHGGEIHHFC8EFGIIIHHGHIHIHFGIIHGIIIIHHHEHHHHHDECECHIIIIIHHIIIIHHCHHIIIIIHHFHHFHGGIHHFEHHHHHHHHCEIIHHIIHHHIIHGEGIIHHIHHIIHGIIIHHGHC?HIIIHHEHDAADD
@HISEQ:969:HM2KJBCX2:2:1101:10056:40202 2:N:0:ACTATGCA
TCTCGATAAGCGCCCAACTATCCCTATTAATCATTACATCGATCCTAGAAACCAACAAAATAGAATCGGATGTCCTATTTCATTATTCCATGCTAATGTATTCAAGCGTGAGCCTGCTTTAAACACTCTAATTTTTTCAAGGTAACAGTCCTAATTCCCCGTGACACCAAATTAATGGCATTACGGTTCTTTAGAAGGTGAGAAATCAATAATATCAGTACATACCAACGGCATGACCGAAACATTGATCCCGAAATTCAACTACGAGCTTTTTAACTGCAACAACTTTAATATACGCTATTGGAGCTGGAATTACCGCGGCTGCTGGCACCAGACTTGCCCTCCAA
+
<<DDBFHD=C@ECHIDHECCGGCGHC?GHHEHFFCGGCEG0<1<CGHC<<GHHIFFH?GHE1GHEFHEE0E?DH@C?GEC11<FCHCGC?<1<1<@GHHHHGEF%8<GGGHCFEHIHG@CHEHHHIIHHEEFHHHEEEHHIHEHGHHGHEIHHHG1<HEEHG@G?IHHHEHCHHHEF#/CIHGCDHHEHHEHHHHHECIIHHHIIIHHHEHFHHGFHFCHHEFCGGD<CCC@@ECHCCEHFECH@EHIIGHHHGEGEIHHHGEDHHFEHHIHEHEIHHIHHIHD<F?HCGCHEIH?EHHHHHHHIHEIHIIHCDHCDCEEHEHIIIHHGHFFFHEIIHHHEC@@D<0
@HISEQ:969:HM2KJBCX2:2:1101:4224:40106 2:N:0:ACTATGCA
TCTCGATAAGCGCCCAACTATCCCTATTAATCATTACATCGATCCTAGAAACCAACAAAATAGAATCAAACGTCCTATTTCATTATTCCATGCTAATGTATTCAAGCGTGAGCCTGCTTTAAACACTCTAATTTTTTCAAAGTAACAGTCCTGATTCCCCACAACACCAAATAAATGACATCATGGTTCGTCAGAAGGGAGAAACCGACGATGCCAGTACGTACCGAGGCACGACCGACATGATGGTCCCGAAATTCAACTACGAGCTTTTTAACTGCAGCAACTTTAATATACGCTATTGGAGCTGGAATTACCGCGGCTGCTGGCACCAGACTTGCCCTCCAA
+
DDDDDIIIIGIIIIIIIIIIIIIIIIIIIIIIIIIGI1DHIIIIIIIGIIIHHHIIHIIIIHEHIIIHCHHDHIHIHIIIIHIIIIIIIHHHHIIIIIIIIIHHHIHIIHIHIIHHHIIIIHHIIIIIIIIIIIIIIIIIIIIIIIIIIIIIIIIIIIHIIIIHIIIIIIIIHIIIIIIIIIIIIIIHHIIIIIIIIIIIIIIIHIIIIIIIIIHIIIHIIIIIIIIIIIIIIIIIIIIIIIHGIIIHIIIIIHIIIIIIIHIIIIIIIIIIIIIIIIIIIIIIIIIIIIIIIIIIIIIIIIIIIIIIIIIIIIIIIIIIIIIIIIIIIIIIIIIIIIIIDDDDD
@HISEQ:969:HM2KJBCX2:2:1101:8781:38622 2:N:0:ACTATGCA
TCTCGATAAGCGCCCAACTATCCCTATTAATCATTACGTCAATCCTAGAAACCAACAAAATAGGATCAACGTCCTATTTCATTATTCCATGCTAATGTATTCAAGCGCGAGCCTGCTTTAAACACTCTAATTTTTTCAAAGTAACAGTCCTGATTCCCCGCCACACCAAATTAATGACATGATGGTTCGTCAGAAGGTAGGAACCAGTAACACCAGTACGTACCTAAGGCACGACCAACGTACTGATCCCGAAATTCAACTACGAGCTTTTTAACTGCAACAACTTTAATATACGCTATTGGAGCTGGAATTACCGCGGCTGCTGGCACCAGACTTGCCCTCCAA
+
DCDDDIHIIIIHIIIIIIHIIIIIIIIIIHIIIIIIIIIIIIIIIHHIIIIHHIGIIIHIIIIIIIIIIIIIGIHIIIIIIIIHIIIIIIIIIIIIIIIIIHIHIHIIIIIIIIHIIIIIHIHIIIIIIIIIIIIIHIIIIIIIHHHIHIIIIIIIHIIIIIIIIIIIIIIIIIIIIIIIIIIIIIIIIIIIIIIIIIIIIIIIIIIIIIIIIIIIIIIIIIIIIIHGIIIIIIIIIIIIIIIHIIIIIIIIIIIIIIHIIIIIIGIIIIIIIIIIIIIIIIIIHIIIIIIIIIIIHIIIIIIIIIIIIIIIIIIIIIIIIIIIIIIIIIIIIIIIIIIIDDDDD
@HISEQ:969:HM2KJBCX2:2:1101:9472:39166 2:N:0:ACTATGCA
TCTCGATAAGCGCCCAACTATCCCTATTAATCATTACGTCGATCCTAGAAACCAACAAAATAGAATCAAACGTCCTATTTCATTATTCCATGCTAATGTATTCAAGCGTAAGCCTGCTTTAAACACTCTAATTTTTTCAAAGTAACAGTCCTGATTCCCCACGACACCAAATTAATGACATCGCGGTTCTTCAGAAGGTAGGAACCGATAATGCCAGTGCGTACCGAGGCACGACCAACAATTCGATCCCGAAATTCAACTACGAGCTTTTTAACTGCAACAACTTTAATATACGCTATTGGAGCTGGAATTACCGCGGCTGCTGGCACCAGACTTGCCCTCCAA
+
DDDDDIIIIIIIIIIIHHIIHIIIIIIIHIIIIIIIIIIIIIIIIIIIFHIIHIIIIIIIIIIIIIIIIIGIIIIIIIIIIIIIIIIHIIIIIIIIIIIIIGIHIIIIIIIIIHIIIIIIIIIIIIIIIIIIIIIIIIIIIIIIIIIIIIIIIIIIIIIIIGIIIIHIIIIIIIIIIIIIIIIIIIIIHIIIIIIIIIIIIIIIIIIIIIIIIIIIIIIIIIIIIIIIIIIIIIIIIIIIIHHEIIIIIIIIIIIIIIIIIIIIIIIIIIIIIIIIIIIIIIIIIIIIIIIIIIIIIIIIIIIIIIIIIIIIIIIIIIIIIIIIIIIIIIIIIIIIIIIIDDDDD
@HISEQ:969:HM2KJBCX2:2:1101:13484:39956 2:N:0:ACTATGCA
TCTCGATAAGCGCCCAACTATCACTATTAATCATTACATCGATCCTAGAAACCAACAAAATAGAATCTGATGTCCTATTTCATTATTCCATGCTAATGTATTCAAGCGTAAGCTTGCTTTAAACACTCTAATTTTTTCAAGGTAACAGTCCTAATTCCCCATAACATCAAATAAATGACATTATGGTTCTTTAGAAGGTGAGAACCAATAAAACCAGTACATACCAAGGCATGACCGATTCCTTGATCCCGAAATTCAACTACGAGCTTTTTAACTGCAACAACTTTAATATACGCTATTGGAGCTGGAATTACCGCGGCTGCTGGCACCAGACTTGCCCTCCAA
+
DDDDDIIIIIIIIHIIIIIIIIGIIIIIIIIIIIHHIIIIIIIIIIHEHIIIIIGIIIGIIIIIIIIHHIIIIHFHHGHIEHHIHHIHGHHIIIHIHIHIIHHIIIHIIIIHIIIIHIIIIIIIIIIIIIIIHGHIIIIIIIHIIHIIIHIIIHHIHHHHIHHIHEHIIIIIIIIHIIIIIIIIHIIGIIIIIIIIIIIIIIIIIIIIHIIIHGIIIII=IIIIIIIGIIIIIIIIIIIIIIHHIIIIHIIIIIIIIIIHIIIIIIIIIIIIIIIIIIIIIIIIIIIIIIIIIIIIIIIIIIIIIIIIIIIIIIIIIIIIIIIIIIIIIIIIIIIIIIIIDDDDD
@HISEQ:969:HM2KJBCX2:2:1101:5972:41253 2:N:0:ACTATGCA
TCTCGATAAGCGCCCAACTATCCCTATTAATCATTACGGTGATCCTAGAAACCAACAAAATAGAACCATGCCGTCCTATTCTATTATTCCATGCTAATGTATTCGAGCAAAAATGCCTGCTTTAAACACTCTAATTTTTTCAAGGTAAAGGTCCTGGATCCGCAAGACACCCAATAAAGGACATCAAGTTTCTCCAGAAGGTGAGAAATCAACAGTAACAGTTCATACCCCTTAAGGCATGACCATCACGTCAATCCCGAAATTCAACTACGAGCTTTTTAACTGCAACAACTTTAATATACGCTATTGGAGCTGGAATTACCGCGGCTGCTGGCACCAACTTGCCCTCCAA
+
DDDDDIIIIIIIIIIIIIIIIIIIIIIIIIIIIIIIIIIIIIIIIIIIHIIIIIIIHIIIIIIHIIIGIEHIIIIIIIIIIIIHIIIIIIIIHIIIHIIIIHIIIIIIIIIIIIHIIIIHIIIIIIIIIIIIHHIIIHIIIIIIIIIIIIIIIIIIIHHIIIHIIIHIIIIHIIIIHIIIIIIIIIIIHHHIIIIIIIIIIHIIIIIIIIIIIIHIHGIIIIIIIIIIIIIIHIIIIIIIIIHIIIHEIIHIIGHIIIIIIIIIIHHHIHIIIIIHIIIIIIIIIIIIIIIIIIIIIIIHGIIIIIIIIIIHIIIIIIIIIIIIIIIIIIIIIIIIIIIIIIIIIIIDDDDD
@HISEQ:969:HM2KJBCX2:2:1101:18344:42061 2:N:0:ACTATGCA
TCTCGATAAGCGCCCAACTATCCCTATTAATCATTACGTCAATCCTAGAAACCAACAAAATAGGATCGAACGTCCTATTTCATTATTCCATGCTAATGTATTCAAGCGTTAGCTTGCTTTAAACACTCTAATTTTTTCAAAGTAACAGTCCAAATTCCCCAAAACACCAAATTAATGGCATTAAGATTCATCAGGAAGGAGGAATCAGTGAGACCAGTACATACCAGAGGCATGACCAACCTACTAACCCCGAAATTCAACTACGAGCTTTTTAACTGCAACAACTTTAATATACGCTATTGGAGCTGGAATTACCGCGGCTGCTGGCACCAGACTTGCCCTCCAA
+
DADD??GCCHH<HHHFEHHHHHHHF?GHHHIIIIIHIIFHHHCHHIGFEEHEHECHFHHIHHGHHHHG=EGDE?CGFHHI@CCFFHHGCHHHHIEEHHHFHEHHHDHHIFHIEHHG@EHFGHHHHHFIHI?FGHHHIHIGIHHHIGHHHHHHHHEHEHHFHHEECECHHFDGFFHFHHIHHHEHHEHIGIHHIIGIIIIHEIHIIIHFHHGHHHCEEGIHHHHEGEEEHHHHGHHHHHEHHCHC<HFG<DIIIHE@?IHHHHHIIHGIIIIHIHGHEIIHHHCIIHHHHHIHCHHIIIHHEHEIIIHCIIHHIIIHDHGGHEHIIHECGIIHIIIHHHHHF@@@@D
@HISEQ:969:HM2KJBCX2:2:1101:9150:42302 2:N:0:ACTATGCA
TCTCGATAAGCGCCCAACTATCCCTATTAATCATTACGGTGATCCTAGAAACCAACAAAATAGAATCATGCCGTCCTATTTTATTATTCCATGCTAATGTATTCAAGCAAAATGCCTGCTTTAAACACTCTAATTTTTTCAAAGTAAAGGTCCTGGTTCCTCGCGGCACCCAATTAAGGACATCGCGGTTCTCCAGAAGGTGAGAAATTGACTACACCAGTTCATACCCCTTAAGGCACGACCGATGTGTCAATCCCGAAATTCAACTACGAGCTTTTTAACTGCAACAACTTTAATATACGCTATTGGAGCTGGAATTACCGCGGCTGCTGGCACCAGACTTGCCCTCCAA
+
DDDDDIIIIIIIIIIIIIIIIIIIIIIIIIIIIIIIIIIIIIIIIIIIIIIHIIIIIIIIIIIIIIIIIIIIIIIIIIIIIIIIIIIIHIIIIHIIIIIIIHHIIIIIIIIIIIIIIIIIIIIIIIIIIIIIIIIIIIIIIHIIIIIIIHIIIIIIIIHIIIIIIIIIHHIIIIIIIIIIIIIIIIIIIIIIIIIIIIIIIIIIIIIIIIIIIIIIIIIIIIIIIIIIIIIIIIIIIIIIIIIIIIIIIHHIHIIIIIIIIIIIIIIIIIIIIIIIIIIIIIIIIIIIIIIHHIIIIIIIIIIIIIIIIIIIIIIIIIIIIIIIIIIIIIIIIIIIIIIIIIIIIIIDDDDD
@HISEQ:969:HM2KJBCX2:2:1101:12627:42778 2:N:0:ACTATGCA
TCTCGATAAGCGCCCAACTATCCCTATTAATCATTACGTCAATCCTAGAAACCAACAAAATAGGATCGAACGTCCTATTTCATTATTCCATGCTAATGTATTCAAGCGTTAGCCTGCTTTAAACACTCTAATTTTTTCAAAGTAACAGTCCTGTTTCCCTGCAACACCAAATTAATGACATTACAGTTCTTCAAGAAGGAGGAATCAGTAAAGCCAGTACATACCATTGGCACGACCAACCTACTGACCCCGAAATTCAACTACGAGCTTTTTAACTGCAACAACTTTAATATACGCTATTGGAGCTGGAATTACCGCGGCTGCTGGCACCAGACTTGCCCTCCAA
+
DDDDDIIIIIIIIIIIIIIIIIIIIIIIIIIIIIIIIIIIIIIHIIIIIIIIIIIIIIHIIIIIIIIIIIIFHIHIIIIIIIIIIIIIGHIIHIIIIIHHIHIIIIIIIIIIIIIIIIIIIIIIIIIIIIIIIIIIIIIIIIIIIIIIIIHIIIIIIIIIHIIIIIIIIIHIIIIIIIHIIIIIIIIIIIIIIIIIIIHFHIIIIIIIIIIIIIIIIIIIIIIIIHHIIIIIIIIIIIIIHHGGEIIIIIIIIIIHHIIIIIIIIIIIIIIIIIIIIHIHIIIIIHGIIIIIIIIIIIIIIIIIIIIIIIIIIIIIIIIIIIIIIIIIIIIIIIIIIIIIIDDDDD
@HISEQ:969:HM2KJBCX2:2:1101:9100:42999 2:N:0:ACTATGCA
TCTCGATAAGCGCCCAACTATCCCTATTAATCATTACGTCAATCCTAGAAACCAACAAAATAGGATCAACGTCCTATTTCATTATTCCATGCTAATGTATTCAAGCGTGTGCCTGCTTTAAACACTCTAATTTTTTCAAAGTAACAGTCCTGTTTCCCTGCAACACCAAATTAATGACATTACAGTTCTTCAGAAAGGAGGAATCAGCGAAGCCAGTGCATACCAGTGGCACGACCAACCTGCTGACCCCGAAATTCAACTACGAGCTTTTTAACTGCAACAACTTTAATATACGCTATTGGAGCTGGAATTACCGCGGCTGCTGGCACCAGACTTGCCCTCCAA
+
DDDDDIIIIIIIIIIIIIIIIIIIIIIIIIIIIIIIIIIIIIIIIIIIHIIIIIIIIIIHIHIIHIIIHHIIIHIIIIIIIHIHIIFHIIIIIIIIIIIIIIIIIIHIIIIIIIIIIIIHHIHIIIIHIIIIIIIIIIIIIHIIHIIHHIIIIIIIIIIIIIIIIIIIIIIIIIIIIIHIIIIIIIIHIIIIIIIIIIHIIIIIIIIIIII>IIIIIIIIIIIIIIIIIIIIIIIIIIIIIIHHIIIIIIIIIIIIIIHHIIIIIIIIIIIIIIIIIIIIIIIIHIIIIIIIIIIIIIHHIIIIIIIIIIIIIIIIIIIIIIIIIIIIIIIIIIIIIIIIDDDDD
@HISEQ:969:HM2KJBCX2:2:1101:10540:43442 2:N:0:ACTATGCA
TCTCGATAAGCGCCCAACTATCCCTATTAATCATTACGGTGATCCTAGAAACCAACGAAATAGAATCAGTCCGTCCTATTTCATTATTCCATGCTAATGTATTCAGACGATAGTCTGCTTTAAACACTCTAATTTTTTCAAAGTAACAGTCCTGATTTCCCATCACACCAAATAAATGGCATGAAAGTTCCTCAGAAGGTAGAGATCCATCTCACCAGTACAGACAATTAAGCCTGACCAATGGGTAGACCCCGAAGTTCAACTACGAGCTTTTTAACTGCAACAACTTTAATATACGCTATTGGAGCTGGAATTACCGCGGCTGCTGGCACCAGACTTGCCTCCAA
+
DDDBDIIIIG<CHHIIIHHIIHHHIIIHIHIIIIHIIHIIIGIIHIEHHHIIHIIIIIHIII?HHHIIIIIII@GHIIIIIIIIIIIIIIIIIIIIHIIIIEIGIHIIIIIIIIIIIIIIIIIIIHGHHHIHHIIIIIIHGIIIIIHIIIIIGIIHHHHHHHHHIHIIIIIIIIIIHIIIHIIIIIIIIIHIIIIIIIIIIIIIIIIIIIIIIIIIIIIIIIHIIIIIIIIIIIIIIIIIIIIIIHIIIIIIIIIIIIIIIIIIIIIIIIIIIIIIIIIIIIIIIIIIIHIIIIIIIIIIIIIIIIIIIIIIIIIIIIIIIIIIIIIIIIIIIIIIIIIIIIDDDDD
@HISEQ:969:HM2KJBCX2:2:1101:16475:43502 2:N:0:ACTATGCA
TCTCGATAAGCGCCCAACTATCCCTATTAATCATTACGTCAATCCTAGAAACCAACAAAATAGGATCGAACGTCCTATTTCATTATTCCATGCTAATGTATTCAAGCGTTAGCTTGCTTTAAACACTCTAATTTTTTCAAAGTAACAGTCCAAATTCCCCGCAACACCAAATTAATGGCATTACGGATCATCAGGAAGGAGGAATCAGTAAGACCGGTACATACCAGAGGCATGACCAATCTACTAACCCCGAAATTCAACTACGAGCTTTTTAACTGCAACAACTTTAATATACGCTATTGGAGCTGGAATTACCGCGGCTGCTGGCACCAGACTTGCCCTCCAA
+
DDDDDIIIHHICCEHHHHIIIEHEHIIIIGEHHIIIHHHIIHIHIIIIIIIGHHIIGHCHGHFFHHHII?@CGHIIHIEGFHHIIHH?1CFH?GHFHHGHHIIIHIIHHIHHHIIIHHHIIIHHGGHEEHHHFCGGHHGIHHGHHHGHHIIHH@CFHEGIHCIIHGH:EHFHIIIHIHGDGHHHIIIHHHHIIHIIIIIIIIIIIIIIIIIIHHIIIIIGIIIIIIIIIGIIIIIHIIHIIIIIHHHHHCHIIHIIIHHHIHIIIIHHGIIIGHHIIHIIIHIHGGIIIIIIHGHEHGIIIIIIIIHHGHIIIIGIHHIIIIIHIIHIIHHIIIGIHIIHIDDADD
@HISEQ:969:HM2KJBCX2:2:1101:3883:44385 2:N:0:ACTATGCA
TCTCGATAAGCGCCCAACTATCCCTATTAATCATTACGGTGATCCTAGAAACCAACGAAATAGAATCAGTCCGTCCTATTTCATTATTCCATGCTAATGTATTCAGACGATAGTCTGCTTTAAACACTCTAATTTTTTCAAAGTAACAGTCCTGATTTCCCATCACACCAAATAAATGGCATGAAAGTTCCTCAGAAGGTAGAGATCCATCTCACCAGTGCAGACAATTAAGCCTGACCAATGGGTAGACCCCGAGGTTCAACTACGAGCTTTTTAACTGCAACAACTTTAATATACGCTATTGGAGCTGGAATTACCGCGGCTGCTGGCACCAGACTTGCCCTCCAA
+
DDDDDIIIIIIIIIIIIIIHIIIIIGIIIIIHGHIIIGIIHIIIIIGFHIHIIHIIHHIIIIIHHHIIIIIIGIIIEEHIIIIGIFHHHCHHIIIIIIHIIHIIHIIIEHIIHHHHIHHIHIIIIHIIIIHIIIHIIIIIHIIIIIHIHHIIHHIHIIIHIHIIIHHIIIIIHHFIIIIIIIIIHIIIIIIGIHHHHIIHHHEIIIIIHHIIHIGIIIIIIIIIGIIHIIIIIHIIIIHIIIIIHFFIIIHIIIIIIIIIIIIIIIIIIIIIIIIHIIIIIIHHIIIIHIIIIIIIIIIIHIIIIIIIIIIIIIIIIIIIIIIIIHIIIIIIIIIHIIIIIIIDDDDD
@HISEQ:969:HM2KJBCX2:2:1101:15981:43770 2:N:0:ACTATGCA
TCTCGATAAGCGCCCAACTATCCCTATTAATCATTACGTCAATCCTAGAAACCAACAAAATAGGATCGAACGTCCTATTTCATTATTCCATGCTAATGTATTCAAGCGTTAGCTTGCTTTAAACACTCTAATTTTTTCAAAGTAACAGTCCAAATTCCCCAAAACACCAAATTAATGGCATTAAGGTTCATCAGGAAGGAGGAATCAGTGAGACCAGTACATACCAGAGGCATGACCAACCTACTAACCCCGAAATTCAACTACGAGCTTTTTAACTGCAACAACTTTAATATACGCTATTGGAGCTGGAATTACCGCGGCTGCTGGCACCAGACTTGCCCTCCAA
+
DDDBDIIIIIIHHDHIIIIGHEHHHIIIIIIIHIHIHIHIIIIHIIHIHIIHHHIIIIIGHIIIIIIIIIIIHIIIIIIIHIIHHIIHHEIHHIHIIIIIIIGHIIIIIIIIIIIIIHIHIHIIHIIIIIIHHHIIIIIIIIIIIHIIIIIIIIIIIIIIIHHGHHGIHHIIHIIIIIIIIIIHIIIIIIIIIIIIIIIIIIIIIIIIHIIIIIIIIIIIIHIIIIIIHIIHIIIIIIIIIIHGCHGIIIIIIHIHIHIIIHIIIIIIIIIIIIIIIIIIIIIIIIIIIIIIIIIIIIIIIIIIIIIIIIIIIIIIIIIIIIHIIIIIHIIIIIIIIIIIIDDDDD
@HISEQ:969:HM2KJBCX2:2:1101:8758:44483 2:N:0:ACTATGCA
TCTCGATAAGCGCCCAACTATCCCTATTAATCATTACGTCAATCCTAGAAACCAACAAAATAGAACCGAGATCCTATTCCATTATTCCATGCTGTGTTATTCAGGCGGCATGCACCTGCTTAGAGCACTCTAATTTTTTCAAAGTAAACTTTCCAGCCACCCGCCACACTCGGTGAAGAGCATAGCGGGAGAGGCCGGTAGGTAGGTCACGGGACAGGCAGTAAGCCACCAAAACGGTGGACCGCCAGCCCGTGACTGACATCCAACTACGAGCTTTTTAACCGCAACAACTTTAGTATACGCTATTGGAGCTGGAATTACCGCGGCTGCTGGCACCAGACTTGCCCTCCAA
+
DDDDDIIHIIHIIIIIIIIIIIIIIIIIIIIHIIIIIIIHHIIIIIIIIIIHIIIIIIIIIIIIIIIIIIHIHIIHIIGHIIIEHIHIFHIIGHHIICCGF<HGHIIFHIIHIIHEHHHHGHEFGHHGFHEGIHHIHIGIIIIIHIHHIHHEHHHHHE<HIIIIIIHGIIIIIIIIIIIIIIIIIIIIIIIIIIIIIIIIIIIIIIIIIIIIIIIII=IIIIIIIIIIIIIIIIIIIIIIIIGIIIGIIIHIIHHIIIIIIIIIIIIIIIIIIIIIIIIIIIIIIIIIIIIIIIIIIIIIIIIIIIIIIIIIIIIIIIIIIIIIIIIIIIIIIIIIIIIIIIIIIIIDDDDD
@HISEQ:969:HM2KJBCX2:2:1101:20512:44820 2:N:0:ACTATGCA
TCTCGATAAGCGCCCAACTATCCCTATTAATCATTACGTTGATCCTAGAAACCAACAAAATAGAATCGAACGTCCTATTTCATTATTCCATGCTAATGTATTCAAGCGCGTGCCTGCTTTAAACACTCTAATTTTTTCAAAGTAACAGTCCTGACTCCCCACAACATCAAATTAATGACATCATGATTCATCAGAAGGGAGAAATCAATGACATTAGTACGTACCGAAGGCACGACCGACGTATTGATCCCGAAATTCAACTACGAGCTTTTTAACTGCAACAACTTTAATATACGCTATTGGAGCTGGAATTACCGCGGCTGCTGGCACCAGACTTGCCCTCCAA
+
ADBDDIIII?HHIHIIIHIIIIIII?FHHHIIIIHHIGIHC@HIIIIEHIIIIIHIFHH1G@GEHHHCHHIIIIHHEHIIHIEHFHI?GCHEHEEHHHGEECEHI?GDHEHDHHIIIFHIHIIIIIGEEHCHIIIIIIFIIHHEHHHEHHHHCEIHHHHEGHHHHH?IHHEGCIHH7HEEGEHIHHHHFF@EHHHHGG6?EIHHGIHGFIIHHIHIHHHIHEHIIHHGEGDIHIIHIIHEHIHHFHGHIHHGIIHIHIIHHHIIIIHEHIHHHHGIIIHHHHHHHHHIIIHHIHHIIIIHHHHHH@HHCIIIHHHDHHGIIHHHEIIIHIIHIIIIIIIIIDCDDD
@HISEQ:969:HM2KJBCX2:2:1101:5695:45301 2:N:0:ACTATGCA
TCTCGATAAGCGCCCAACTATCCCTATTAATCATTACGGTGATCCTAGAAACCAACAAAATAGAACCATGCCGTCCTATTCTATTATTCCATGCTAATGTATTCGAGCAAAAATGCCTGCTTTAAACACTCTAATTTTTTCAAGGTAAAGGTCCTGGATCCGCAAGACACCCAATAAAGGACATCAAGTTTCTCCAGAAGGTGAGAAATCAACAGTAACAGTTCATACCCCTTAAGGCATGACCATCACGTCAATCCCGAAATTCAACTACGAGCTTTTTAACTGCAACAACTTTAATATACGCTATTGGAGCTGGAATTACCGCGGCTGCTGGCACCAGACTTGCCCTCCAA
+
DDDCDIIIIIIIIIIIIIIIIIIIIIIIIIIHIIIIIIIIIIIIIIIIIIIIHHIIIIHHIIIHHIIIHHIHHHIIIIIIIIIIHHIHIIIIIIIICHIIHHHIHHHIIIIGHHHIIIIIIIHHIIIIIIIIIIIIIIIIIIIIIIIIIIIHIIIIIIIIIIIIIIIIIIIIIIIHIIIIIIIIIIIIIIHGHIIIIIIIIIIIIIIIIIIIIIIGHHIIIIIIIHHIIIIHIIIIIIIIIIIIIIIHIIHFIIHIIIIIIIIHIIHGHHHIIIIIIIIIHIIIIIIIHIIHIIIIHIHHGIIIIIHIIIIIIIIIIIIIIIIIIIIIIIIIIIIIIIIIIHIIIIIIDDDDD
@HISEQ:969:HM2KJBCX2:2:1101:14835:45454 2:N:0:ACTATGCA
TCTCGATAAGCGCCCAACTATCCCTATTAATCATTACGTCAATCCTAGAAACCAACAAAATAGGATCGAACGTCCTATTTCATTATTCCATGCTAATGTATTCAAGCGTTAGCCTGCTTTAAACACTCTAATTTTTTCAAAGTAACAGTCCTGTTTCCCTGCAACACCAAATTAATGACATTACAGTTCTTCAAGAAGGAGGAATCAGTAAAGCCAGTACATACCATAGGCACGACCAACCTACTGACCCCGAAATTCAACTACGAGCTTTTTAACTGCAACAACTTTAATGTACGCTATTGGAGCTGGAATTACCGCGGCTGCTGGCACCAGACTTGCCCTCCAA
+
DDDDDIIIIIIIIIIHIHIIIIIIIIIIIIIIIIIIIIIIIIIIIGIIIIIIIIIIHIIIHIEEHIIIIIIIHHHHHIIHGIFHIHHHHIIGIIHIHHIIHGEHHIIHHIIIIIHHIHIHFHHHIHIIHHIIHIIHHHHIHHHIIIIIHHHEHHHHIIIIIIIIIHIHHEHHHHIHHIHHIIIIIHHIHHHHHIIHIIIHH:IHGHHHFFHIIIHIIIIIIIIIIIIIIIIIIIIIIHGHIIHHIIIIIIIIIIIIIIHIIIIIIIIIIIIIIIHIIHIIIIIIIIIIHGD/IIIIIIIIIIIIIIIIHIIIIIIIIIIIIIIIIIIIIIIIIIIIIHIIIDDDDD
@HISEQ:969:HM2KJBCX2:2:1101:3157:45629 2:N:0:ACTATGCA
TCTCGATAAGCGCCCAACTATCCCTATTAATCATTACGGTGATCCTAGAAACCAACAAAATAGAACCATGCCGTCCTATTCTATTATTCCATGCTAATGTATTCGAGCACAAATGCCTGCTTTAAACACTCTAATTTTTTCAAGGTAAAGGTCCTGGATCCGCAAGACACCCAATTAAGGACATCAAGTTTCTCCAGAAGGTGAGAAATCAACAGCAACAGTTCATACCCCTTAAGGCACGACCATTACGTCAATCCCGAAATTCAACTACGAGCTTTTTAACTGCAACAACTTTAATATACGCTATTGGAGCTGGAATTACCGCGGCTGCTGGCACCAGACTTGCCCTCCAA
+
0<DD@GHHIFE/CH/01<FCGH<<<D1<<<FG@F<DH10<<CEHGHC1@G@GHEEC<1<<1DC@11<GHEHECGH/0<<1D@<FG<D@FEGHIEH11<<<<111<C10//HEHC5?1<1D10EGHHGHF1IHBDDCGH?B8<H?HHGAFAC<CFHEDHED<HEHEHCCGFHG@EEGHC@2@GFHGHIH5EHGC@IHHEEIIHIHHHHC:FFHEH8@ECAHCEHEE8GHIFHHIIHHEHEC?HC@GD/HCA<<FCDDDHF@C@EHC<0HECCHHHHEEEHEHHEGHH@HHIIIHHEIHFCCHHCD1EGIIIHHEG?@CHHIIIHHIIFIHECFHGC1EHEFIHHHIIHE??@<<
@HISEQ:969:HM2KJBCX2:2:1101:2837:46228 2:N:0:ACTATGCA
TCTCGATAAGCGCCCAACTATCCCTATTAATCATTACGTCAATCCTAGAAACCAACAAAATAGGATCAAACGTCCTATTTCATTATTCCATGCTAATGTATTCAAGCGTTAGCCTGCTTTAAACACTCTAATTTTTTCAAAGTAACAGTCCTGTTTCCCTGCAACACCAAATTAATGACATTACAGTTCTTCAAGAAGGAGGAACCAGTAAAGCCAGTACATACCAGAGGCACGACCAACCTACTAATCCCGAAATTCAACTACGAGCTTTTTAACTGCAACAACTTTAATATACGCTATTGGAGCTGGAATTACCGCGGCTGCTGGCACCAGACTTGCCCTCCAA
+
DDDDDIIIHIIIIIIIIIHIIIIIIIIIIIIIIIIIIIIIIIIHIIIIIIIIIIIIIIIIHIHIIIIIIHHHIIIIIIIIIIIIIIIGHIIIIHIIIIHIHHIHIIIHHHHIIIIIHHIIIIHHHHIHIIIIIIHIIHIIIIIIIIIIHHIHIIIIIIIIIIIIIIHHIIIIIIIIIIIIIIIIIIHHHIIIIIIIIIIHIIIHIHIIIIIHIIHIHIIIIHIIIIIIIIIIIIII>III<HHHGHFDIIIIIIIIHIIHHIIIIIIIIIIIIIIIIIIIIIIIIIIIIIIIIIIIIIIIIIIIIIIIIIIIIIIIIIHHHIIIIIIIIIIIIIIIIIIIIDDDDD
@HISEQ:969:HM2KJBCX2:2:1101:20254:46504 2:N:0:ACTATGCA
TCTCGATAAGCGCCCAACTATCCCTATTAATCATTACATCGGTCCGTAAACCATCAAAATAGAACCAATGTCCTATTTCATTATCCCATGCTAATGTATTCAAGGCAAACGCCTGCTTTGAACACTCTATTTTTCTCAAAGTAAACTATCGGAATCCCACAAGCACTTAATGAAAAGCACCTATGTTCCTCCGAAGTACATGGCCAGCGTTATCGCATGCACGTGACCAAAGGCCACGGACGCTCAACACCAACCAAGACTCAGACTACGAGCTTTTTAACTGCAACAACTTTAATATACGCTATTGGAGCTGGAATTACCGCGGCTGCTGGCACCAGACTTGCCCTCCAA
+
D?DBDHIIIIIIGHIHIHHHHEHHIIIIIHHIIIIGGHHIIGIHIICHHFHCHHH?GHIIHHHIIIHHHIIIIII1FGHIIHIEHIIIIIIIIGHHHHHIIHHHHHHHGEHIIHIHHIIHIHIHHFHIHHHIIHIIIIIIIHIIIIHIIIHHIIIFHHHIIHHHFHHGHIHHHHIHHFIIHHHHHFHHDHIHGHHCHHHHHHHGIIHHHHHHHHHEHHHHIGIIIHHEIIIIIIIIHHHH<HHHFIHHIHCGC@FEIHGGCCHGCGDHGIHIIIIHIIIHEIIHHHIIIIIHCHHHHHHIIHIIIIIIIIIIHIHHIIIHHIHIHIHIIIIIHIIIHIIIIIIIHHDDDDD
@HISEQ:969:HM2KJBCX2:2:1101:6918:47235 2:N:0:ACTATGCA
TCTCGATAAGCGCCCAACTATCCCTATTAATCATTACGTCGATCCTAGAAACCAACAAAATAGGTTCGATCGTCCTATTTCGTTATTCCATGCTAATGTATTCAAGCGCGAGCCTGCTTTAAGCACTCTAATTTTTTCAAAGTAACAGTCCTGTTTCCCCGCAACAACAAATTAATGCCATCACGGTTCTACAAGAGGGAGGGACCAGTGAGGCCAGTGCATACCAGTGGCACGACCAACCTACTGGCCCCGAAATTCAACTACGAGCTTTTTAACTGCAACAACTTTAATATACGCTATTGGAGCTGGAATTACCGCGGCTGCTGGCACCAGACTTGCCCTCCAA
+
D@AADEHIGHFHDHHHHHIHHHHFHHIHHHIIIIIIIIHGHHIEHHEHHIIIGHCHH@HEE1<DGCGHHIHIIHHHHIIHEHIIIIIIF?<CHHICEHIIHFIIHCFHIHHHEIHEHHHIGHHHGHHHIIHHCFHHHHFHDIIIHHFEHHGHFHHCIIHHFEIHGHHEEG?FIHFFIIGFIHHIIGIIHHHEHHGIIIHHHHG=IHHHHEIIHIIHHCEEHIIHIIIHH@HHIIHDGDCEEEF<FCGHEEHEHIIIIHHHIIHHHCIIGIHG@F<IIHHHHHGF@G<CD?EHIIIIIHHGIGIHIIIIIIIIHHDDIHHHHHEHEIIHFIIHC1EGIHHGC@DB@A
@HISEQ:969:HM2KJBCX2:2:1101:8951:47438 2:N:0:ACTATGCA
TCTCGATAAGCGCCCAACTATCCCTATTAATCATTACGTCGATCCTAGAAACCAACAAAATAGAATCAAACGTCCTATTTCATTATTCCATGCTAATGTATTCAAGCGTGCGCCTGCTTTAAACACTCTAATTTTTTCAAAGTAACAGTCCTGATTCCCCACGACACCAAATTAATGACATCGCGGTTCTTCAGAAGGTAGGAACCAATAATGCCAGTGCGTACCGAGGCACGACCGACAATCTGATCCCGAAATTCAACTACGAGCTTTTTAACTGCAACAACTTTAATATACGCTATTGGAGCTGGAATTACCGCGGCTGCTGGCACCAGACTTGCC
+
BDD@BHE?0FHI/F/<FEHEHHEHFCGHII1FHIIEF1<DFHHCEHHF1<CHHHCEHHHHIHHHHCFEH<1D<D@CHIHHIIC11DGHCIIFHHEHHECIIGIIHDCHD0DHHHFHHHIHGHHIIIIIIHFHHHEDEHHAHEHHHGEEHHHCHGHEHHFHEHGGH@IHHFFGHIIHHIIGIIIHHHIIIHIIHHHHHEHHHHIIHFIIIIIHIIIIIIIIHIIIIIHEHIIIIIHHHFIIIHIIIIHGGIIHIHHIIIIIHHHIIIIIIIIHHEHGHHHHHHHIHIHIHHIIIIIIIIIIIIIGIIIHIIHDHDHIIIIIIIHIHHGHD1HEHHDDDDD
@HISEQ:969:HM2KJBCX2:2:1101:14195:47835 2:N:0:ACTATGCA
TCTCGATAAGCGCCCAACTATCCCTATTAATCATTACGGTGATCCTAGAAACCAACAAAATAGAACCATGCCGTCCTATTCTATTATTCCATGCTAATGTATTCGAGCAAAAATGCCTGCTTTAAACACTCTAATTTTTTCAAGGTAAAGGTCCTGGATCCGCAAGACACCCAATAAAGGACATCAAGTTTCTCCAGAAGGTGAGAAATCAACTGCAACAGTTCATACCCCTTAAGGCATGACCATCACGTCAATCCCGAAATTCAACTACGAGCTTTTTAACTGCAACAACTTTAATATACGCTATTGGAGCTGGAATTACCGCGGCTGCTGGCACCAGACTTGCCCTCCAA
+
DDDDDIIIIIIIIIIIIIIIIIIIIIIIIIIIIIIIIIIIIIIIIIIIIIIIIIIIIIIIIIHHIIIIIIHIIIIIIIHIIIIIIHIIIIIIIIHHEHHHIGHHIIIIIIIIIIIIIIIHIIIIIIIHIIIIIIIIIIIIIIIIIIHHIIIIIIIIIIIIIHIHHIIIIIIIIIIIIIIIIIIIIIIIHIHIHIIIIIHIIIIIIIIIIIIIIHIIIIIHIIIIIHIIIIIIIIIIIIIIIIIIIIIIIIIHIIIIIIIIIIIIIIIIIIIIIIIIIIIIIHIIIIIIIIIIIIIIIIIIHIIIIIIIIIIIIIIIIIIIIIIIIIIIIIIIIIIIIIIIIIIIIIIIDDDDD
@HISEQ:969:HM2KJBCX2:2:1101:4659:47937 2:N:0:ACTATGCA
TCTCGATAAGCGCCCAACTATCCCTATTAATCATTACGGTGATCCTAGAAACCAACAAAATAGAACCATGCCGTCCTATTCTATTATTCCATGCTAATGTATTCGAGCAAAATGCCTGCTTTAAACACTCTAATTTTTTCAAGGTAAAGGTCCTGGTTCCACATGACACCCAATTAAGGACATCATGCTTCTCCAGAAGGTGAGAAATCAACTGCGACAGTTCATACCCCTTAAGGCACGACCATCACGTCAATCCCGAAATTCAACTACGAGCTTTTTAACTGCAACAACTTTAATATACGCTATTGGAGCTGGAATTACCGCGGCTGCTGGCACCAGACTTGCCCTCCAA
+
DDDDDIIIIIIIIIIIIIIIIHIIIIIIIIIIIIIIIIHIIHIIIIIGIIIIIIIIIEHIIIIIIIIIIIIHHIIIIIHIIIHIIIIIHIIIIIIIIIIIIHHIIIIIIIIIIIHHIIIIIIIIIIIIIIIIHIHIIIIIIIIIIIIIIIIIIIIIHIIIIIIIIIIIIIIIIIHIIIIIIIHIIIIIIIHIIIIIIIIIIIIIIHIIIIIIIIIIIIIIIIIIIIIIIIIIIIIIIIIIIIIIIIIIIIHIIIIIIIIIIIIIIIIIIIIIIIIIIIIIIIIIIIIIIIIIIIIIIIIHIIIIIIIIIIIIIIIIIIHIIIIIIIIIIIIIIIIIIIIIIIIIIIIDDDDD
@HISEQ:969:HM2KJBCX2:2:1101:20956:47661 2:N:0:ACTATGCA
TCTCGATAAGCGCCCAACTATCCCTATTAATCATTACGTCGATCCTAGAAACCAACAAAATAGGGTCAAACGTCCTATTTCATTATTCCATGCTAATGTATTCAAGCGTGTGCCTGCTTTAAACACTCTAATTTTTTCAAAGTAACGGTCCTGATTCCCCATGACACCAAATTAATGACATCACAGTTCGTCAGAAGGTAGAAATCAATAATACCAGTGCATACCAGAGGCACGACCAATATATTGATCCCGAAATTCAACTACGAGCTTTTTAACTGCAACAACTTTAATATACGCTATTGGAGCTGGAATTACCGCGGCTGCTGGCACCAGACTTGCCCTCCAA
+
DBDCDIHEHH@HHDHIHIFHCCFEHEHIIIIHIHIHHIHG?HHHIHHIGHF?CEHHHHHHGH@@F1C<EED0FE=GGHGHECGHEHCF<CGEEGGHFHGF@<FHIHHHHIEHIGHCHEGBFCFCHHH@H9HHHCHHHH@EFHHHHHEHEEHEHHIGHHHEHHFFHHEHGGHHFHHHHHEEHCCHCEHIHH@HIHIIIHIIIHFIHHEHEFHHHH9?<EHIHHHHHHHHHCEFHHIGHHHGC@HADECFDCGHHEHFHHHHHCCHGCIIIHHHFGCIHGIHHG@GIGIIHHIHHHIIHHGECHEHHEHIIHHGHHIIHIIIIHIIIIIIHHIHIIIIIIIIHCDDDD
@HISEQ:969:HM2KJBCX2:2:1101:6254:48824 2:N:0:ACTATGCA
TCTCGATAAGCGCCCAACTATCCCTATTAATCATTACGGTGATCCTAGAAACCAACAAAATAGAATCATGCCGTCCTATTTTATTATTCCATGCTAATGTATTCAAGCAAAATGCCTGCTTTAAACACTCTAATTTTTTCAAAGTAAAGGTCCTGGTTCCTCGCGGCACCCAATTAAGGACATCGCGGTTCTCCAGAAGGTGAGAAATTGACTACACCAGTTCATACCCCTTAAGGCACGACCGATGTGTCAATCCCGAAATTCAACTACGAGCTTTTTAACTGCAACAACTTTAATATACGCTATTGGAGCTGGAATTACCGCGGCTGCTGGCACCAGACTTGCCCTCCAA
+
DDDDDIIIIIIIIIIIIIIIIIIIIIIIIIIIIIIIIIIIIIIIIHIIIIIIIIIIIIIHIIIIIIIIIHHIHIIIIIIIIIIIIIIIIIIHIHHHIIIIIGIIIIIIIIHIIIIIIIIIIIIIIIIHIIIIIIIIIIIIIHIIIIIIIIIIIIIIIHIIIIHIHIIIIIIIIIIIIIIIIIIIIIIIIIIIHIIIIIIIIIIIIIIIIIIIIIIHIIIIIIIIIIIIIIIIIIIIIIIIIHHIIIIIIIHIIIIIIIIIIIIIIIIIIIIIIIIIIIIIIIIIIIIIIIIIIIIIIIIIIIIIIIIIIIIIIIIIIIIIIIIIIIIIIIIIIIIIIIIIIIIIIIIDDDDD
@HISEQ:969:HM2KJBCX2:2:1101:19676:48506 2:N:0:ACTATGCA
TCTCGATAAGCGCCCAACTATCCCTATTAATCATTACGTTGATCCTAGAAACCAACAAAATAGAATCGAACGTCCTATTTCATTATTCCATGCTAATGTATTCAAGCGCGTGCCTGCTTTAAACACTCTAATTTTTTCAAAGTAACAGTCCTGACTCCCCACAACATCAAATTAATGACATCATGATTCATCAGAAGGGAGAAATCAATGACATTAGTACGTACCGAAGGCACGACCGACGTATTGATCCCGAAATTCAACTACGAGCTTTTTAACTGCAACAACTTTAATATACGCTATTGGAGCTGGAATTACCGCGGCTGCTGGCACCAGACTTGCCCTCCAA
+
DDDDDIHHHH?CHHIHIIIHIHIIFHHIIHHHHGHHIIIIIIIIHHIHIIIHIFHIIIIHIIIIIIIIICHIHCHI?GCHHHHIHIIEC@GHHHIHHHIHHHIHIIIIIHHHHEHFFHIIHHHIHHHIIHIHHHHHIIIIIHIIIIHIHHHHIHHIHIGIIIIIHEHIHIIHIIIIIIIHEHIIIIHHIHGIIIIIIIHIIIIIIIIIIHIIHHIHIIIHIIIIIIIIIIIIIGIIIIIIIIHHHIIHIIIHIIIIIIIIIIIIIIIIIIIIIIIIIGIIIIIIIIHIIIIIIIIIIIIIIIIIIIIIIIIIIIIIIIIIIIIIIIIIIIIIIIIIIIIIIDDDDD
@HISEQ:969:HM2KJBCX2:2:1101:5645:49133 2:N:0:ACTATGCA
TCTCGATAAGCGCCCAACTATCCCTATTAATCATTACGTCAATCCTAGAAACCAACAAAATAGGATCGAACGTCCTATTTCATTATTCCATGCTAATGTATTCAAGCGTTAGCTTGCTTTAAACACTCTAATTTTTTCAAAGTAACAGTCCAAATTCCCCGCAACACCAAATTAATGGCATTACGGATCATCAGGAAGGAGGAATCAGTGAGACCAGTACATACCAGAGGCATGACCAACCTACTAACCCCGAAATTCAACTACGAGCTTTTTAACTGCAACAACTTTAATATACGCTATTGGAGCTGGAATTACCGCGGCTGCTGGCACCAGACTTGCCCTCCAA
+
DDBAAIIIIIIIHHHGHHHHGIIIIHIHHHIGHHHIIIEHHHHGHIHIIIIIHIHHHGHIIGHHHHHIHIIIHHHHIHGHHHIIIIIHGHHCHHG?GHHIIIIHIIHIIIIIHIHHIIIHIIHHHHHIIIHHIIIIIIIHGHHIIHHHHIHHEHIIIIHHHHHHHHHHEIIHHHGHIIIHCIHIIHIIIHHHHHIIIIIIIIHHHIIIIHEHIIIIIHIIIHIIIIIIIIIIIHI<IIIHIIHGHEFIFIHIIIIIIIIIIIIIIIIIIIIIIIHIHIIIIIIIIHHHIIIGIIIIIIIHIIIIIIHHIHIIIIIIHIIIIIIIIIIIHIIIIIIIIIIIIDDDDD
@HISEQ:969:HM2KJBCX2:2:1101:15711:48671 2:N:0:ACTATGCA
TCTCGATAAGCGCCCAACTATCCCTATTAATCATTACGGTGATCCTAGAAACCAACGAAATAGAATCAGTCCGTCCTATTTCATTATTCCATGCTAATGTATTCAGACGTTAGCCTGCTTTAAACACTCTAATTTTTTCAAAGTAACAGTCCTGATTTCCCATCACACCAAATAAATGGCATGAAAGTTCCTCAGAAGGTAGAGATTCATCTTACCAGTGCAGACAATTAAGCCTGACCAATGGGTAAACCCCGAAGTTCAACTACGAGCTTTTTAACTGCAACAACTTTAATATACGCTATTGGAGCTGGAATTACCGCGGCTGCTGGCACCAGACTTGCCCTCCAA
+
DDDDDIIIIIIIIIIIIIIIIIIIIIIIIIIIIHHIIIIIIIIIIIIIIIIIIIIIIIIIIIFHIIIIIIHIIIIIIIIIIIIIIIIIIIIIHIHIIIIIIIIIIHHIIIIIIIIIIIIIIIIIIIIIIIIIIIIIIIIHHIIIIIIIIIIIIIIIIIIIIHIIIIIIHIIIIHIIIIHIIIIIIIIIIIHIIIIIIIIIIIHIIIIIIIIIIIIHIIIIIIIIIIIIIIIIIIIIIIIIIIIHHHIIIIIIIIIIIIIIIIIIHDIIIIIIIIIIIIIIIIIIIIIIIIIIIIIIIIIIIIIIIIIIIIIIIIIIIIIIIIIIIIIIIIIIIIIIIIIIIIIDDDDD
@HISEQ:969:HM2KJBCX2:2:1101:9960:49512 2:N:0:ACTATGCA
TCTCGATAAGCGCCCAACTATCCCTATTAATCATTACGGTGATCCTAGAAACCAACAAAATAGAACCATGCGTCCTATTTCATTATTCCATGCTAATGTATTCAGGCAATAGCCTGCTTTAAGCACTCTAATTTTTTCAAGGTAACAGTCCTGCTTCCCCAACGCACCAAATTAATGGCATGCTGGTTATTCAGAAGGTAGGAATCCATCACGCCAGTACAGACCCAAAAGCCCGACCAACGGATAAATCCCGAAATTCAACTACGAGCTTTTTAACTGCAACAACTTTAATATACGCTATTGGAGCTGGAATTACCGCGGCTGCTGGCACCAGACTTGCCCTCCAA
+
DDDDDIHHEIIIIIIH@HIIHIIIIIIIIHIIIHIHHHG@HHHEHIIIIIIIIIIHCEHGHIIIHIH?FHHIHDHHIHIIHH?FEHHIHHIHHHEGHIIHIHHHHIIIIIIIIIIIIIHIIIHHGHIHHHIIIIFGHHHIIIIIIIHHHIIIHHHGHGHHHIHIIHIIIIIIIIIIIIIIIIGIIIIIIHGIIIIIIIIHHHIHGIIIIGHIIIIIIIIIHHHIIHIGIIIIIIIIIIIIIIIIHFHHHIIIIHHIIIHHHIIHHHIIIIIIIIIIIIIIIIHIIHHIIIIIIIIIIIHIIIIIIIIIIIIIIIIIIIIIIIIIIIIIIIIIIIIIIIIIIIDDDDD
@HISEQ:969:HM2KJBCX2:2:1101:13901:50026 2:N:0:ACTATGCA
TCTCGATAAGCGCCCAACTATCCCTATTAATCATTACGTCAATCCTAGAAACCAACAAAATAGGATCAAACGTCCTATTTCATTATTCCATGCTAATGTATTCAAGCGTTAGCCTGCTTTAAACACTCTAATTTTTTCAAAGTAACAGTCCTGTTTCCCTGCAACACCAAATTAATGACATTACAGTTCTTCAAGAAGGAGGAACCAGTAAAGCCAGTACATACCAGAGGCACGACCAACTTACTAATCCCGAAATTCAACTACGAGCTTTTTAACTGCAACAACTTTAATATACGCTATTGGAGCTGGAATTACCGCGGCTGCTGGCACCAGACTTGCCCTCCAA
+
DDDDDIIIIIIIIIIIIIHIIIIHHIIIGIIIIIIIHHHIIIIIIIIGIIHHHHHIIHIIIIIHHIIIIIIIIIIIIIIIIHIIIIIIIIIIIIIIIIIIIHHHIIIIIIIIIIIIIHIIIIIHIIIIIIIIIIIIIHHIIIHIIIIHIIIHIIIIIGHIIIIIIHIIIIHHIHHIIHGIIHIIIIGHIIIIIIIIIIIHIIIIIIIIIIIIIIIIHHIHIIIIGIIIIIIIIIIIIIHHHHHHHHIIIIIGIHIIIIIIIIIIIIIIIIIIIIHIIIHIIIIIHIIIIIIIIIIHHIHGGIHIIIIIHIIIIIIIIIIIIIIIIIIIIIIIIIIIIIGIIDDDDD
@HISEQ:969:HM2KJBCX2:2:1101:8476:50465 2:N:0:ACTATGCA
TCTCGATAAGCGCCCAACTATCCCTATTAATCATTACGTCGATCCTAGAAACCAACAAAATAGAACCATGCCGTCCTATTCTATTATTCCATGCTAATGTATTCGAGCAAAAATGCCTGCTTTAAACACTCTAATTTTTTCAAGGTAAAGGTCCTGGATCCGCAAGACACCCAATTAAGGACATCAAGTTTCTCCAGAAGGTGAGAAATCAACAGCGACAGTTCATACCCCTTAAGGCATGACCATCACGTCAATCCCGAAATTCAACTACGAGCTTTTTAACTGCAACAACTTTAATATACGCTATTGGAGCTGGAATTACCGCGGCTGCTGGCACCAGACTTGCCCTCCA
+
D@DDDHIHGHHIIIIHHIIIHHIIIIHIGIIGIHHIGHIHHGIHHIIHHIIHHIIIIGIHHHEEHHIHIHGEHIHCGGEEHG@GHIIIFHIHFHIGIHIIIIIIHHHIHHIIIIIHHHHIIIIIHHHHIIIHIHIIIIIIIIIIIIIIIIIHHHIIIHIIHIIIIHHIIIGIIIHHIIHIIIIIIIIIIIIIHIIIIIIIHIIIIIHHHIIIHIIIIIIHIIIIIIIHIIIIIIHIIIIIIIIIIIIHHHHHIIIHHHIIIIIIIHHIIHHIIIIIIIIIIIIIIIIIIIIIHIIIIIHIIIIIIIGIIIIIIIHIIIIIIIIIHIIIIIHIIHIIIIIIIIIIIIHADDDD
@HISEQ:969:HM2KJBCX2:2:1101:16927:49775 2:N:0:ACTATGCA
TCTCGATAAGCGACCCAACTATCCCTATTAATCATTACGTCAATCCTAGAAACCAACAAAATAGGATCAACGTCCTATTTCATTATTCCATGCTAATGTATTCAAGCGCGAGCCTGCTTTAAACACTCTAATTTTTTCAAAGTAACAGTCCTGATTCCCCACCACACCAAATTAATGACATGATGGTTCGTCAGAAGGTAGGAACCAGTAACACCAGTACGTACCTAAGGCACGACCAACGTACTGATCCTGAAATTCAACTACGAGCTTTTTAACTGCAACAACTTTAATATACGCTATTGGAGCTGGAATTACCGCGGCTGCTGGCACCAGACTTGCC
+
DDDDDIIIIIIIIIIIIIIHHHIIIIIIHIIIIIIIIIIIHGIIIIIIIIHIIIIIHIGIIIIHGHHHHIIIHIHFHIIIIHIIHIIIIIIIIIIIIIHHHHHHIIIIIIIHIIIIIIIHHIHIIIIIHIIIHIHHIIIHHIIIIIIIIIIIIIIHHIHIIIHHIIIIIIIIIIIIIHIIIIIIIIIIIIIIIIIIIIIHIIIIIIIIIIHHHIIIIIIIIIIIIIIIIIIIIIIIHHHIIIIIIIIIIIIIIIIIIIIIIIHIIIIIIIIIIIIIIIIHIIIIIIIIIIIIIHIIIHHHHIIIIIIIIIIIIIIIIIIIIIIIIIIIIIIIIHIDDDDD
@HISEQ:969:HM2KJBCX2:2:1101:3769:51185 2:N:0:ACTATGCA
TCTCGATAAGCGCCCAACTATCCCTATTAATCATTACGTCGATCCTAGAAACCAACAAAATAGAATCAAACGTCCTATTTCATTATTCCATGCTAATGTATTCAAGCGTGCGCCTGCTTTAAACACTCTAATTTTTTCAAAGTAACAGTCCTGATTCCCCACGACACCAAATTAATGACATCGCGGTTCTTCAGAAGGTAGGAACCAATAATGCCAGTACGTACCGAAGCACGACCAACAATTCGATCCCGAAATTCAACTACGAGCTTTTTAACTGCAACAACTTTAATATACGCTATTGGAGCTGGAATTACCGCGGCTGCTGGCACCAGACTTGCCCT
+
@DDDDIHIIIGHHIHIIIII1FFEHHIHHIIHHHEHIHHIHIEHHHFHIHGCGHIGHEHHIHHIIIGEHHHHDFHIIIIHIIHGHIEHEHHH1HHHHEHHHEHIIHGDHCC<IHHHIG@HIIIIHHCHHIIIG@GH?@CEHEGHHHHEBGHECGEHDGHHIHHHEEIIIHHHGHIHIHHIHHH<HHDCFHHIHEFF6GHHHEHHBCHHH?HFC1CAHGFAGAHEC1EHAHDHEE1GFD<1<1=G@HHF<<1GHHCHCHHCH?H@EFEGD1GHHEGD11@HEHIHHHHEHD0IHHHGEG@HIIHECCHEHFCDIHH?IIHHHGGCGCE<EHHHDC?D00@@B
@HISEQ:969:HM2KJBCX2:2:1101:1981:51830 2:N:0:ACTATGCA
TCTCGATAAGCGCCCAACTATCCCTATTAATCATTACCTCGACTCCGAAAGCCAACGAAATAGAATCGAGATCCTATTCCATTATTCCATGCACTAATGTTCAGGCTGTAACGCCTGCTTTGAGCACTCCAATTTTTTCAAAGTAAACGTGCCGGCCACCAACTGCACTCAATTAAGAGAACAGCAGACGAACCGGCAAAATCGCCCGCATGCACAGTGACACCGCAAGGTGTACCGCGCACGCGAAACCGAGATCCAACTACGAGCTTTTTAACCGCAACAACTTTAATATACGCTATTGGAGCTGGAATTACCGCGGCTGCTGGCACCAGACTTGCCCTCCAA
+
DDBD?HHHHHHIIIIHIIIIIIIIIGIIIIHHIIHEHIIIIHIHIHHCHHDGEHHIHH=HHHGHEHEHHG?HFCHHCHFHHEGEFHHIIHHHHHHHEHIIIGGHIHHEGFHHHIIHHHIIIIEHHHIHHIIHHHHHHHIIIIIIIHHIHGHIIIHIIIIIHHHIHIIIIGHGHIGIIGHHGIIIIHHHDEDDHIHHHHHHDHHHHHDHHCHHHHHEIIHHHHIIIHIIIIHIIIHHIIHHHCE3HDIHIIHHHIHHHCHIIIGIHHDIIIIIIIHIIIHHG@CIHEHIIHEHDIIIIIIIIIIIIIIIGIIIIIHIIIIHIHIIIIIHHHIIIIIIIIIIDDDDD
@HISEQ:969:HM2KJBCX2:2:1101:20652:51677 2:N:0:ACTATGCA
TCTCGATAAGCGCCCAACTATCCCTATTAATCATTACGTCGATCCTAGAAACCAACAAAATAGAATCAAACGTCCTATTTCGTTATTCCATGCTAATGTATTCAAGCGTGAGCCTGCTTTAAACACTCTAATTTTTTCAAAGTAACAGTCCTGATTCCCCATGACACCAAATTAATGACATCATGGTTCGTCAGAAGGTAGGAATCAATAATACCAGTACGTACAATAGCACGACCAATAAATTGATCCCGAAATTCAACTACGAGCTTTTTAACTGCAACAACTTTAATATACGCTATTGGAGCTGGAATTACCGCGGCTGCTGGCACCAGACTTGCCCTCCAA
+
DDDDDIIIIIIIIIIIIIIIIIIIIIIIIIIIIIIIIIIIIIIIIIIIIIIIIIIIIIIIIIHIIIIIIIIIIIIIIIIIHHIIIIIIIIIIIIHIIHHIIGHIIHHIIIIGIIIIIIIIIHHGIIHIHIHHIIHHIIIIIHIIIHIIIHIIIIIIIGHHHHHIIIIIIIIIIIHIIIIHHIIIIIIIIHIHIIIIIIIIHHHIHIIHIIIHHHHIIIIIIIIIIIIIIIIIIIIIIIIIIIHG<IHIIIIIIIIIIIIIIIIIIIIIIIIIIIIIIIIIIIIIHIIIIIIHIIIIIIIIIIIIIIIIIIIIIIIIIIIIIIIIIIIIIIIIIIIIIIIIDDDDD
@HISEQ:969:HM2KJBCX2:2:1101:9235:51986 2:N:0:ACTATGCA
TCTCGATAAGCGCCCAACTATCCCTATTAATCATTACGTCGATCCTAGAAACCAACAAAATAGAATCAAACGTCCTATTTCGTTATTCCATGCTAATGTATTCAAGCGTGAGCCTGCTTTAAACACTCTAATTTTTTCAAAGTAACAGTCCTGATTCCCCATGACACCAAATTAATGACATCATGGTTCGTCAGAAGGTAGGAATCAATAATACCAGTACGTACAATAGCACGACCAATAAATTGATCCCGAAATTCAACTACGAGCTTTTTAACTGCAACAACTTTAATATACGCTATTGGAGCTGGAATTACCGCGGCTGCTGGCACCAGACTTGCCCTCCAA
+
DDDDDIIIIIIIHIIIIIIIIIIIIIIIIHHGHIIIIHIHIIICHIHIIIIIIIIHIHEHHIIIIIIHIHHIIHIIIIIIIIIHIIHIIIIIIIGIIIIIIIIIIIIIIIIHHHHIHIIIIIIIIIIIIIIHHHIIIIIHIIIIIIIHHIIIIIIIIIIIIIIIIHGIIHIIIIIIIIHIIIIIIIIIIIHIIIIIIIIIIIIIHIIHHHHHGIIHIIIIIIIIHHIHIIIIIIIIIIIIHIHHIIIIIIIIIIIIIIIIIIIIIIIIIIIIIIIIIIIIIIIIIIIIIIIIIIIIIIIIIIIIIIIIIIIIIIIIIIIIIIIIIIIIIIIIIIIIIHE1CDDDA
@HISEQ:969:HM2KJBCX2:2:1101:7412:52388 2:N:0:ACTATGCA
TCTCGATAAGCGCCCAACTATCCCTATTAATCATTACGTCAATCCTAGAAACCAACAAAATAGGATCGAACGTCCTATTTCATTATTCCATGCTAATGTATTCAAGCGTTAGCCTGCTTTAAACACTCTAATTTTTTCAAAGTAACAGTCCTGTTTCCCTGCAACACCAAATTAATGGCATTACAGTTCTTCAGAAAGGAGGAATCAGCGAAGCCAGTACATACCAGTGGCACGACCAACCTGCTGACCCCGAAATTCAACTACGAGCTTTTTAACTGCAACAACTTTAATATACGCTATTGGAGCTGGAATTACCGCGGCTGCTGGCACCTGACTTGCCCTCCAA
+
DDDDDIIIIIIIIIIIIIIIIIIIIIIIIIIIIIIIIIIIIIIIIIIGIIIIIIIIIIIGHHHHIIIIIIIIIIIIIIIIIIIIIIIEHIIIIIIIIIIIIHIIIIIIIIIIHHIIIIIHIIIIIIIIIIIIIIIIIIGIIIIIIHHIHIIIIIIIIIIHIIIIHIIIIIIHIIIIIIIIIIIIIIIIHIIIIIIIIIIIIIIIIIIIIIIIIIIIIIIIIIIIIIIIIIIIIIIIIIIIIIIIH<IIIGIIIIIIIIIIIIIIIIIIIIIIIIHIIIIIIIIIIIIIIIIIIIIIIIIIHIIIIIIIIIIIIIIIIIIIIIIIIIIIIIIIIIIIIIIIIDDDDD
@HISEQ:969:HM2KJBCX2:2:1101:3309:51223 2:N:0:ACTATGCA
TCTCGATAAGCGACCCAACTATCCCTATTAATCATTACGTCAATCCTAGAAACCAACAAAATAGGATCAACGTCCTATTTCATTATTCCATGCTAATGTATTCAAGCGCGAGCCTGCTTTAAACACTCTAATTTTTTCAAAGTAACAGTCCTGATTCCCCACCACACCAAATAAATGACATGATGGTTCGTCAGAAGGTAGAAATCAGTAACACCAGTACGTACCGAAGGCACGACCAGCGTACTAATCCCGAAATTCAACTACGAGCTTTTTAACTGCAACAACTTTAATATACGCTATTGGAGCTGGAATTACCGCGGCTGCTGGCACCAGACTTGCCCTC
+
<<DDDFCGEHC?EHHHHEGECHHHHHIHHIHIHIIIHHHEHHDH<@FHHEGGFHHCGHIHIHHHHHIGHHHHIHHHIIIHHHIIIIIHHIIIHIIIIHEIHIHHHIIIIHIIHIIHHHHIIIIIIIHIIIHIIHHHDHHHHHIIIIHIGCIIIHIIHIIIIIIIHIIHHHHHHHHEHIIIIIIIHHHHHIIIIIIHIIIIIIIIIIIHHHHHHIHIIIIIHIIIIIIHHIIIIIIHHIIIHHIIHIIIIIIIIIIHHIIHIHEIIIIIIIIIIIHHHFIIIHHHFCFFHC1=IIHCHEIIHHIIHHHHIHHIHIIHHHGIHGD<1FEFFHIHIHIIIIDBDDD
@HISEQ:969:HM2KJBCX2:2:1101:6026:53540 2:N:0:ACTATGCA
TCTCGATAAGCGCCCACCTATTAATCATTACGGTGATTCAGAAACCAACAAAACAGGACCACCGTCCTATTTTATTATTCCATGCTAATGTATTCAGACATAAGCCTGCTTTGAACACTCTAATTTTTTCAAGGTAAAGGTCCTGGTTTCCTACCACGCTAAATTAATAACATGATAGTTCCCCAGAAGGTAGAAATTCTACACGCCAGTACAGACAATAGCCCGACCAACGATAGAACCCCGAAATTCAACTACGAGCTTTTTAACTGCAACAACTTTAATATACGCTATTGGAGCTGGAATTACCGCGGCTGCTGGCACCAGACTTGCCCTCCAA
+
DDB?BHHIIHHIIHHIIIIIEHEHFHFD@EHIH@CEHFHHIHHIIIHIHGIIHHHEGCECHEHHCHHHHIFHHCEFHHHEHHHIICHHIIHIIGHHIHEGED@HHH<FHHHHHCHHHFGGHHHGHGHHHHHFH@CHHHGHGHIHHHFCFHEHHCGHHHIHHIHHHHEHHFFGGCHC<<DHH?GHHIHIIHHHHHIIICHHHEHHH?HHE3HHIHIHIHIIHGIIIHIIIIIIHHGDHHIHHHH@HEIIGCHIIIIIGIIIIIHHHHHHIIIIIHHIHIIHHHEGGHHHIIIIIIHIHIIIIIIHIIHHHIIIIIIIIIIIIIHHIIHHHIIIDDDDD
@HISEQ:969:HM2KJBCX2:2:1101:19537:52258 2:N:0:ACTATGCA
TCTCGATAAGCGCCCAACTATCCCTATTAATCATTACGGTGATCCTAGAAACCAACGAAATAGAACCAAGCCGTCCTATTTCATTATTCCATGCTAATATATTCAGACGTTAGCCTGCTTTAAACACTCTAATTTTTTCAAAGTAATAGTCCTGATTTCCAATCACACCAAATAAATGGCATGAAAGTTCCTCAGAAGGTAGAGATTTATCTCACCAGTACAGACAATTAAGCCTGACCAATGGGTAAACCCCGAAGTTCAACTACGAGCTTTTTAACTGCAACAACTTTAATATACGCTATTGGAGCTGGAATTACCGCGGCTGCTGGCACCAGACTTGCCCTCCAA
+
DDDDDIIIIIIIIIIIIIIIIIIIIIIIIIIIIIIIIIIIIHIIIIIIIIIIIIIIIIIIIIHIIIIIIHIHIIIIIIIIIIHHIIIIIIIIIIIIIIIIIIIIIIIIIIIIIHIIIIHIIIIIIIIIIIIIIIIIIIIIIIIHIIIIIHIIIIIIIIIIIIIIIIIIIIIIIIIIIHIIIIIIIIIIIIIIIIIIIIIIIIIIIIIIIIIIIIIIIIIIIIIIIIIIIIIIIIIIIIIIIIIIHHGIIIIIIIIIIIHIIIIIIIIIIIIIIIIIIIIIIIIIIIIIHIIIIIIIIIIIIIHIIIIIIIIIIIIIIIIIIIIIIIIIIIIIIIIIIIIIIIIDDDDD
@HISEQ:969:HM2KJBCX2:2:1101:12638:52953 2:N:0:ACTATGCA
TCTCGATAAGCGCCCAACTATCCCTATTAATCATTACGTCAATCCTAGAAACCAACAAAATAGGATCAAACGTCCTATTTCATTATTCCATGCTAATGTATTCAAGCGTTAGCCTGCTTTAAACACTCTAATTTTTTCAAAGTAACAGTCCTGTTTCCCTGCAACACCAAATTAATGACATTACAGTTCTTCAAGAAGGAGGAACCAGTAAAGCCAGTGCATACCAGAGGCACGACCAACCTACTAATCCCGAAATTCAACTACGAGCTTTTTAACTGCAACAACTTTAATATACGCTATTGGAGCTGGAATTACCGCGGCTGCTGGCACCAGACTTGCCCTCCAA
+
DDDDDHIIIIHIIIIIIIHIIHIIIIIIIIIIHIIIIIIHHIIIIIIIIIIHIIIIIIIIIHHHHIHHHIIIHHIIIIIIIIIIIIIIGHIIHIIIIIIIHFEHIIIIIIIIIHIIIIIIIIHHIHIIIIIIIIIHHIHIIIGIIIIHHIIIIIIIIHIIHIIIIIIIIIHEHHHIIIIHIIIIIIIHHIIHIIIIIIIHHHHHIIIIIIIIIIIIIIHIIIIIIIIIIIIIIIIIIIHIIIHGHHFGIIIIIIHGFIIIIIIIIIIIIIIIIIIIIIIIIIIIIIIHIIHIIIIIIIIIIIIIIIIIIIIIIIIIIIIIIIIIIIIIIIIIHIHIIIIIIDDDDD
@HISEQ:969:HM2KJBCX2:2:1101:11293:54042 2:N:0:ACTATGCA
TCTCGATAAGCGCCCAACTATCCCTATTAATCATTACATCGATCCTAGAAACCAACAAAATAGAATCGGATGTCCTATTTCATTATTCCATGCTAATGTATTCAAGCGTGAGCCTGCTTTAAACACTCTAATTTTTTCAAGGTAACAGTCCTAATTCCCCGTGACACCAAATTAATGGCATTACGGTTCTTTAGAAGGTGAGAAATCAATAATATCAGTACATACCAACGGCATGACCGAAACATTGATCCCGAAATTCAACTACGAGCTTTTTAACTGCAACAACTTTAATATACGCTATTGGAGCTGGAATTACCGCGGCTGCTGGCACCAGACTTGCCCTCCAA
+
DDDDAIIIHIIIIIIIIIIIIIIIIIIIIIIIIIIIIIIIIGIIIIIGIIIIIIIIHIIIIIHIIII?EHHHIHHIIIIIIGIIHIIIIIHIIIIIIHIHIIIIIIIIIHIIIHIIIIIIIIIIIIHIHHIIIIIHIHIIIIIIIIIIIIIIIIIIIIIIIIIIIIIHIIIIIIIIIIIIIIIIIIIIIIIIIIIIIIIIIIIIIIIIIIIIIIIIIIIIIIIIIHIIIIIIIIIIIIIIIIIIIHIIIIIIIIIIIIIIIIIIIIIIIIIIIIHIIIIIIIIIIIIIIIIIIIIIIIIIIIIIIIIIIIIIIIIHIIIIIIIIIIIIIIIIIIIIIIIIIIDDDDD
@HISEQ:969:HM2KJBCX2:2:1101:10296:54876 2:N:0:ACTATGCA
TCTCGATAAGCGCCCAACTATCCCTATTAATCATTACGTCAATCCTAGAAACCAACAAAATAGGATCAAACGTCCTATTTCATTATTCCATGCTAATGTATTCAAGCGTTAGCCTGCTTTAAACACTCTAATTTTTTCAAAGTAACAGTCCTGTTTCCCTGCAACACCAAATTAATGACATTACAGTTCTTCAAGAAGGAGGAACCAGTAAAGCCAGTACATACCAGAGGCACGACCAACCTACTAATCCCGAAATTCAACTACGAGCTTTTTAACTGCAACAACTTTAATATACGCTATTGGAGCTGGAATTACCGCGGCTGCTGGCACCAGACTTGCCCTCCAA
+
DDDDD@HHHIIIIIIIIIIIIIIIIIIIIIIIIIIIIIHIIIIIIIIIIIIIIIIIIIIIIIHIIHIIIIIHHHIIIIIHHIIIIIIHHIIGHIIIIIIIIIIIIIIIIIIIIIIIIIIIIIIIIIHHIHIIIIIHIIIIIIIIIIIIIIIIIIIIIIIIIIIIIIIIIIHIIIIIIHIIIIIIIIIIHIHIIIIIIIIIIIIIIHIIIIIIIIIIIIIIIIIIIIIIIIIIIIIIIIIIIIHHFIIIIIIIIIIIIIIIIIHHIIIIIIIIIIIIIIIIIIIIIIIIIIIIHHIIIIIIHIIIIIIIIIIIIIIIIIIIIIIIIIIIIIIIIIIIIIIIIDDDDD
@HISEQ:969:HM2KJBCX2:2:1101:9123:55332 2:N:0:ACTATGCA
TCTCGATAAGCGCCCAACTATCCCTATTAATCATTACGTCAATCCTAGAAACCAACAAAATAGGATCAAACGTCCTATTTCATTATTCCATGCTAATGTATTCAAGCGTTAGCCTGCTTTAAACACTCTAATTTTTTCAAAGTAACAGTCCTGTTTCCCTGCAACACCAAATTAATGACATTACAGTTCTTCAAGAAGGAGGAACCAGTAAAGCCAGTACATACCAGAGGCACGACCAACCTACTAATCCCGAAATTCAACTACGAGCTTTTTAACTGCAACAACTTTAATATACGCTATTGGAGCTGGAATTACCGCGGCTGCTGGCACCAGACTTGCCCTCCAA
+
<BDD@CGHHHIHHIIDEHGHCH?FFGCFHHHHIIIHFHHHEGHICGHHHIEHHHHHEHGHHGHCFGHHCC1<CG@H@HHHHCHHHIHIHH@GHFHHIHGHHHFIIIHHHHIHG?HEHHFHGHIIIIIIHHHHHHHHGHHEIIHHIIIHHHIIHHHIIFHHHHHHHIIIHHFGEIHHIIIHGIIIIHGCEGHGIIHG?EIIIHIIHHHEIHHHIHHIIIIHIIIHHHIHHHIIIIIHF@HI<HIHHIHHIIIHHIHHHHHHH=IHIIIIIIHIIIIIIIIIIIIIHEIIIIIIHIHEHEHEHHIHHFIHIIIIHIIIIIIIIIHIIIHIIIIHHHIIIIHHFDADBB
@HISEQ:969:HM2KJBCX2:2:1101:10690:55322 2:N:0:ACTATGCA
TCTCGATAAGCGCCCAACTATCCCTATTAATCATTACGTCGATCCTAGAAACCAACAAAATAGAATCAAACGTCCTATTTCATTATTCCATGCTAATGTATTCAAGCGTAAGCCTGCTTTAAACACTCTAATTTTTTCAAAGTAACAGTCCTGATTCCCCACGACACCAAATTAATGACATCGCGGTTCTTCAGAAGGTAGGAACCGATAATGCCAGTGCGTACCGAGGCACGACCAACAATTCGATCCCGAAATTCAACTACGAGCTTTTTAACTGCAACAACTTTAATATACGCTATTGGAGCTGGAATTACCGCGGCTGCTGGCACCAGACTTGCCCTCCAA
+
DDDDDIHIIIIIIIIIIIIIIIIIIIIIIIIIIIIIIIIIIIIIIIIIIIIHIIIIIIIIIIIIIIIIIIIHHHHIIIIIIIIIIIIIIIIIIHIIIIIIIIIIIIIIIIIIHIIIIIIIIIIIIIIIIIIIIIIIHIIIIIIIIHIIIIIIIIIIIIIIIIIIIIIIIIIIIIIIIIIIIIIIIIIIIHIIIIIIIIIIIIIIIIIIIIIIIIIIIIIIIIIIIIIIIIIIIIIIIIIIIIHGIIIIIIIIIIIIIIIIIIIIIIIIIIIIIIIIIIIIIIIIIIIIIIIIIIIIIIIIIIIIIIIIIIIIIIIIIIIIIIIIIIIIIIIIIIIIIIIIDDDDD
@HISEQ:969:HM2KJBCX2:2:1101:10786:56339 2:N:0:ACTATGCA
TCTCGATAAGCGCCCAACTATCCCTATTAATCATTACGGTGATCCTAGAAACCAACAAAATAGAACCATGCCGTCCTATTTTATTATTCCATGCTAATCTATTCAAGCACTAGCTTGCTTTAAGCACTCTAATTTTTTCAAGGTAATAGCTCTGCTTCCCCAACGCACCAAATTAATGGCATGAAGGTTATTCAGAAGGTAAGAATCCATCAAATCAGTACGAACAGTGAAGCCCGACCGATAGACAGATTCCGAAATTCAACTACGAGCTTTTTAACTGCAACAACTTTAATATACGCTATTGGAGCTGGAATTACCGCGGCTGCTGGCACCAGACTTGCCCTCCAA
+
DDDDDIIIIIIIIIIIIIIIIIIIIIIIIIIIIIIIIIHIIIIIIIHIHIIIIIIIIIIIIIIHIIIIIIIIIHIIIIIIIIIIIIIIIIIIIIIIIIIIIIHIIIIIIIIIIIIIIHHIIIIIIIHHIIIIIIIIIIIIIIIIIIIIIIIIIIIIIIIIIIIIIIIIIIIIIIIIIIIIIIIIIIIIIIIIIIIIIIIIIIIIIIIIIIIIIIIIIIIIIIIIIIIIIIIIIIIIIIIIIIIIIIHIIIIIIIIIIIIIIIIIIIIIIIIIIIIIIIIIIGIIIIIIIIIIIIIIIIIIIIIIIIIIIIIIIIIIIIIIIIIIIIIIIIIIIIIIIIIIIIIDDDDD
@HISEQ:969:HM2KJBCX2:2:1101:19030:57210 2:N:0:ACTATGCA
TCTCGATAAGCGCCCAACTATCCCTATTAATCATTACGTCGATCCTAGAAACCAACAAAATAGAATCAAACGTCCTATTTCGTTATTCCATGCTAATGTATTCAAGCAAAATGCCTGCTTTAAACACTCTAATTTTTTCAAAGTAAAGGTCCTGGTTCCCCGCGTCACCCAATTAAGGACAGCGCGGTTCTCCAGAAGGTGAGAAATTGACTACACCAGTTCATACCCCTTAGGGCACGACCGATGTGTCAATCCCGAAATTCAACTACGAGCTTTTTAACTGCAACAACTTTAATATACGCTATTGGAGCTGGAATTACCGCGGCTGCTGGCACCAGACTTGCCCTCCAA
+
D@DD0DHHHHGDCHHHCGGEC@HIIHGIIIIIHIIGIECFC?HE0FGCGHHH<GHHGHHCHC??G?H?HHGHG1<<G@CGG@HGEHF@GHHIHEHIIHCHC?HHCHGHFGHHHFHHHIF<HHHIG@GHDFGHHEHHGEGHHGHGHHHHIGIIHHBGHIIIIIIIHEAFHHHHHHHIIIIHHHHDIIHCEHF/EIHHGHFGIIHHGGGHHHHEGHIIHHIHCEHHHDHIG@IHHHHHHIIHHHIIHHHD@HHHDHHHEIIIEHFHHFHIHHHHHIIIIIHHHHIIIIHHHH@HHHIHEECHHHHIIIHIIIHHIIHIHHHDHIIIIIHIHHIIHIIIHHHHIHIIIIBDBDD
@HISEQ:969:HM2KJBCX2:2:1101:18882:57076 2:N:0:ACTATGCA
TCTCGATAAGCGCCCAACTATCCCTATTAATCATTACGGTGATCCTAGAAACCAACAAAATAGAACCATGCCGTCCTATTCTATTATTCCATGCTAATGTATTCGAGCAAAAATGCCTGCTTTAAACACTCTAATTTTTTCAAGGTAAAGGTCCTGGATCCGCAAGACACCCAATTAAGGACATCAAGTTTCTCCAGAAGGTGAGAAATCAACAGCGACAGTTCATACCCCTTAAGGCATGACCATCACGTCAATCCCGAAATTCAACTACGAGCTTTTTAACTGCAACAACTTTAATATACGCTATTGGAGCTGGAATTACCGCGGCTGCTGGCACCAGACTTGCCCTCCAA
+
DDDDDIIIIIIIIIIIIIIIIHIIIIIIIIIIIIIIIIIIIIIIIIIIIIIHHIGHIIIIIIHIGIIIIIHGHIIIIIIIIIIIIIIIIHIIIIIIIIHIIFHIIHIIHIHIIIIIHHIIIIIIIIHIIIIIIHIIIIIIHHHHIHHIIHHIIHHIIIIIIIIHHFHHIHHGIIHIHHEIHIHHHIIHHIIIHIIIIIIIIIIIIHIHIEHHIIIHEHHFIIH@HIIIIIIHIGIHHGEEHHIHHHGHHHGCEHDDHH?IIIHHEHHGE<HHHHHGIIIIHH@@HHFHF1G@@IHEHHHHHHHECC1IIIHHHEGIIIIIIIIIIIIIIIIIIIIIIIIIIIIIIIIIDDDDD
@HISEQ:969:HM2KJBCX2:2:1101:3079:57096 2:N:0:ACTATGCA
TCTCGATAAGCGCCCAACTATCCCTATTAATCATTACGTCGATCCTAGAAACCAACAAAATAGAATCAAACGTCCTATTTCATTATTCCATGCTAATGTATTCAAGCGCGAGCTTGCTTTAAACACTCTAATTTTTTCAAAGTAACAGTCCTGATTTCCCGCGACACCAAATTAATGACATCGTGGTTCGTCAGAAGGGAGAAACCAATAATGCTAGTACGTACAAAGTACGACCGACATATTAGTCCCGAAATTCAACTACGAGCTTTTTAACTGCAACAACTTTAATATACGCTATTGGAGCTGGAATTACCGCGGCTGCTGGCACCAGACTTGCCCTCCAA
+
DDDDDIIIIHIIIIIIIIIIIIIIIIIIIIIIIIIIIIIIIIIIIIHIIIIIIIIIIIIIIIIGIIIIIIIIIIIIIIIIIIIIIIIGHIIIIIIIIIIIIHHIIIIIIIIIIIIIIIIIIIIIIHIIIIIIIHIIIIIIIIHIIIIIIIIIIIIIIIGIHIIIIIIIIIIIHIIIIIIIIIIIIIIIIIIIIIIIIIIIIIIIIIIIIIIIIIIIIIIIIIIIIIIIIIIIIIIIIIIIIIIIIIIIIIIIIIIIIIIIIIIIIIIIIIIIIIIIIIIIIIIIIIIIIIIIIIIIHF1IIIIIIIIIIIIIHIIIIIIIIIIIIIIIIIIIIIIIIIIDDDDD
@HISEQ:969:HM2KJBCX2:2:1101:11149:57722 2:N:0:ACTATGCA
TCTCGATAAGCGCCCAACTATCCCTATTAATCATTACGGTGGTCCTAGAACCAACAAAATAGAACCAACGTCCTATTCTATTATTCCATGCTAATCTATTCAAGCAAATGCCCGCTTTAAACACTCTAATTTTTTCAAGGTAATGGTCCTGGTTCCCCGACACACCCAATAAAGGGCATCCCGGCTCACCAGAAGGATAGACCCGACGACAGAACAGTACTCACCAAAGACGGACCATCCGGCCAGGCCTAAAATTCAACTACGAGCTTTTTAACTGCAACAACTTTAATATACGCTATTGGAGCTGGAATTACCGCGGCTGCTGGCACCAGACTTGCCCTCCAA
+
DDDDDIIIIIIIIIIIGIIIIIIIIIIIIIIIIIIIIIIIIIIIIIIIGIIHHIIIIIIIIGHIIIIGCHHIHIIIIHIIIIIIIIGIIIIIIIHIIIIIHIIIIIHIIHIIIIIIIIIIHHHIIHIIIIIIIIIIIIIIIIIIIIIIHHHIIIIIIIIIIIIIHIIIIIIIIIHEE#IIHIIIIIIIIHIHIIIIIIIIIIIIIIIHIIIIIIIHIIIIIIIIIIIIIIHIIIIIIIHIIIHHIIGIHIIIIIIIIIIHHCIIIIIIIGIIIIIIIIIIIIIIIIIIIIIIHIIHFD<DIIIIIIIIIIIIIIIIIIIIIIIIIIIIIIIIIIIIIIIIDDDDD
@HISEQ:969:HM2KJBCX2:2:1101:4037:58498 2:N:0:ACTATGCA
TCTCGATAAGCGCCCAACTATCCCTATTAATCATTACGGTGATCCTAGAAACCAACGAAATAGAACCAATCCGTCCTATTTCATTATTCCATGCTAATGTATTCAGACGTTAGCCTGCTTTAAACACTCTAATTTTTTCAAAGTAACAGTCCTGATTTCCTATCACACCAACTAAATGGCATGAAAGTTCCTCAGAAGGTAGAGATTTATCTCACCAGTACAGACAATTAAGCCTGACCAATGGGTAAACCCCGAAGTTCAACTACGAGCTTTTTAACTGCAACAACTTTAATATACGCTATTGGAGCTGGAATTACCGCGGCTGCTGGCACCAGACTTGCCCTCCAA
+
DDDADIHHIHIHIHIIIHIHIIHHIIHHHHIHHIIIIHHHHIGIIIIIIIIIIIIGIHIIIIIIFFHHHHIGIIHCEHHHHHIIIIIIIHHIHIIIGHEEH@FHGGGHHHHIIIHHHHIGIIHHICHHHIIHIGHIIHIHHIEHHHIHHGGHIIGHHHHIHHIIIIIIHGHHHEHHHHFEHHHIIHHHHIIHGHHHHHCGHGCFGCIHHHHIEHHHHHHHHHIHIHHHHEIHHHHEH@@HGHHIHHEHCGIIIHEECHEHGEHECCHH@HEEEHEHHIIIHHHHHHFFHIIHEHGIIIIIIHHGHHCIHHHHGEHHIHIIIHHHHFHFHHHGHGHHIHEEIHEDDDDD
@HISEQ:969:HM2KJBCX2:2:1101:15073:58044 2:N:0:ACTATGCA
TCTCGATAAGCGCCCAACTATCCCTATTAATCATTACGTCAATCCTAGAAACCAACAAAATAGGATCAAACGTCCTATTTCATTATTCCATGCTAATGTATTCAAGCGTTAGCCTGCTTTAAACACTCTAATTTTTTCAAAGTAACAGTCCTGTTTCCCTGCAACACCAAATTAATGACATTACAGTTCTTCAAGAAGGAGGAACCAGTAAAGCCAGTGCATACCAGAGGCACGACCAACCTACTAATCCCGAAATTCAACTACGAGCTTTTTAACTGCAACAACTTTAATATACGCTATTGGAGCTGGAATTACCGCGGCTGCTGGCACCAGACTTGCCCTCCAA
+
DDDDDIIIIIIIIIIIIIIIIIIIIIIIIIIIIIIIIIIIIIIIIIIIIIIIHIIIHIHIIIHIIIIHHIIIIIIIIIIIIIIIIIIIHIIIIIIIIIIIIIIIIIIIIIIIIIIIIIIIIIIIIIIIIHHHHIIIIIIIIIIIIIIIIIIIIIIIIIIIIIIIIIIHIIHIIIIIIIIIIIIIIIIIIIIIGIIGIIIIIIIIIIIIIIIIIHIIIIIIIIIIIIIIIIIIIIIIIIII=IIHIIIHIIIIIIIIIIIIIIIIIIIIIIIIIIIIIIIIIIIIIIIIIIIIIIIIIIIIIIIIIIIIIIIIIIIIIIIIIIIIIIIIIIIIIIIIIIIIIDDDDD
@HISEQ:969:HM2KJBCX2:2:1101:14005:58665 2:N:0:ACTATGCA
TCTCGATAAGCGCCCAACTATCCCTATTAATCATTACGTCGATCCTAGAAACCAACAAAATAGGTTCGATCGTCCTATTTCGTTATTCCATGCTAATGTATTCAAGCGCGAGCCTGCTTTAAGCACTCTAATTTTTTCAAAGTAACAGTCCTGTTTCCCTGCAACACCAAATTAATGACATTACAGTTCTTCAAGAAGGAGGAATCAGTAAAGCCAGTACATACCAGAGGCACGACCAACCTACTGACCCCGAAATTCAACTACGAGCTTTTTAACTGCAACAACTTTAATATACGCTATTGGAGCTGGAATTACCGCGGCTGCTGGCACCAGACTTGCCCTCCAA
+
DB0DDHIHIHHHHIIIIIHIIHIIIIIIIIIIIIIIIHHIIIIIIIIIIIIGHHIIGEHIIIGEHIIIHIIIIIHIIHEHIIIHIHIIEHIIIIIHHIIIIHIIIIIIIIIIIIIIIIIIIIIIIIIIIIIHIIIIIIIIIIIIIIIIIIHIIHIHIIIHIIIIIIHIIIHHIIHHHIIIIIIIIIIIIIIIIIIIIIIIIIIHIIIIIIIIIIIIIIIIIIIIIIIIIIIIIIIIIIHIIIIHHIIIHHIIIIIHIIIIIIIIIIHIIIIIHHHIIIIIIHIIIIIIIIIIIIIIIIIIIIIIIIIIIIIIIIIIIIIIIIIIIIIIIIIIIIIIIIIIIDDDDD
@HISEQ:969:HM2KJBCX2:2:1101:6185:58536 2:N:0:ACTATGCA
TCTCGATAAGCGCCCAACTATCCCTATTAATCATTACGTCGATCCTAGAAACCAACAAAATAGAATCAAACGTCCTATTTCGTTATTCCATGCTAATGTATTCAAGCGTGAGCCTGCTTTAAACACTCTAATTTTTTCAAAGTAACAGTCCTGATTCCCCAAGACACCAAATTAATGACATCATGGTTCGTCAGAAGGTAGGAATCAATAATACCAGTACGTACAATAGCACGACCAATAAATTGATCCCGAAATTCAACTACGAGCTTTTTAACTGCAACAACTTTAATATACGCTATTGGAGCTGGAATTACCGCGGCTGCTGGCACCAGACTTGCCCTCCAA
+
DDDDDIHHIGGHIHIHIIIIIIIEHIHIIIHIIEHIIIHHHHIHIIIIIIIIFHIHIIHIIFHHH?HFIIHIHIIIIIIHIIIIIIHHHHIIIIHIIHIIIIIIHIHFHIHHIIIIIIIIIHHIIIIIIIIIIIIIIIIIIIIIIIGIIIIIIIIIIIHIII:IIIIIIIIHHIIIIIIIIIIIHIIHIIIHIIIIIIIIIIIIIIIIIIIIHIIIIIIIIIIIIIIIIIIIIIHIIIIIIIIIIIIIIIIIIIIIIIIIIIIIIIIIIIIIIIIIIIIIIIIIHGHIIIIIIIIIIIIIIIIIIIIIHIIIIIIIIIIIIIIIIIIIIIIIIIIIIIIIDDDDD
@HISEQ:969:HM2KJBCX2:2:1101:2875:59408 2:N:0:ACTATGCA
TCTCGATAAGCGCCCAACTATCCCTATTAATCATTACGGTGATCCTAGAAACCAACAAAATAGAACCATGCCGTCCTATTCTATTATTCCATGCTAATGTATTCGAGCAAAAATGCCTGCTTTAAACACTCTAATTTTTTCAAGGTAAAGGTCCTGGATCCGCAAGACACCCAATAAAGGACATCAAGTTTCTCCAGAAGGTGAGAAATCAACAGTAACAGTTCATACCCCTTAAGGCATGACCATCACGTCAATCCCGAAATTCAACTACGAGCTTTTTAACTGCAACAACTTTAATATACGCTATTGGAGCTGGAATTACCGCGGCTGCTGGCACCAGACTTGCC
+
DDDBDIIIIHIIIIIIIIIIIIHIIIIIHEHHHIIHIIIIIIIIIIIHIHIIHIHIIHHIIIHIIIIIHIHHIIIHHHHHHIIIIEHIIIIIHIIIIIIIIHHHHHHIIIIIIIIIHHHIHGHHIHHHIIIHIIHIIIIIIIIIIIIIHIIHIIIHHIIIIHIIIIIIIHHIIIIIIIIIIIIIIIIIIIHIIIIIIIIIIIHIHIIIHIIIIHIIIIIIIIIIIIIIIIIHIIIIIIIIIHIHHH<IIIIIIIIIIIIIIHIIIIIIIHIIIIIIIIIIIIIIIIIIIIHIIGIIIIIIHIIIIIIIIIIIIIIIIIIIIIIIIIIIIIIIIIIIIIIIIIDDDDD
@HISEQ:969:HM2KJBCX2:2:1101:3366:59493 2:N:0:ACTATGCA
TCTCGATAAGCGCCCAACTATCCCTATTAATCATTACGTCGATCCTAGAAACCAACAAAATAGAATCAAACGTCCTATTTCATTATTCCATGCTAATGTATTCAAGCGTAAGCCTGCTTTAAACACTCTAATTTTTTCAAAGTAACAGTCCTGATTCCCCACGACACCAAATTAATGACATCGCGGTTCTTCAGAAGGTAGGAACCAATAATGCCAGTGCGTACCGAAGCACGACCAACAATTTGATCCCGAAATTCAACTACGAGCTTTTTAACTGCAACAACTTTAATATACGCTATTGGAGCTGGAATTACCGCGGCTGCTGGCACCAGACTTGCCCTCCAA
+
DDDDDIIIIIHIIIGIIIIIIIIIIIIIIIIIIIIIIIIIIIIIIIIIIIIIHIIIIIIIHIIIIIIIIHHIIHIHHIIIIIIIIIIIIHIHHHIIHIIIIHIHHHIIIIIIIIIGHIIIHIIHIIIIIIIHIIHIIHIIIIHHIHIIIIIIIIIIIIIIIIIHIIHIIIIIIIIIIIHHHIIIHIIIIIIIIIIIIIIHIIIIIIIIHIIIIIIIIIIIIIIIIIIIIIIIIIIIIIIIIHHHHIGIIIIIIIHHIIIIIHIIIIIIIIIIIIIIIIIIIIIIIIIIHIIIIIIIIIIIIIIIIIIIIIIIIIIIIIIIGHIIIIIIIIIIIIGIIIIIDDDDD
@HISEQ:969:HM2KJBCX2:2:1101:2549:59820 2:N:0:ACTATGCA
TCTCGATAAGCGCCCAACTATCCCTATTAATCATTACGTCGATCCTAGAAACCAACAAAATAGAATCAAACGTCCTATTTCGTTATTCCATGCTAATGTATTCAAGCGTGAGCCTGCTTTAAACACTCTAATTTTTTCAAAGTAACAGTCCTGATTCCCCATGACACCAAATTAATGACATCATGGTTCGTCAGAAGGTAGGAATCAATAATACCAGTACGTACAATAGCACGACCAATAAATTGATCCCGAAATTCAACTACGAGCTTTTTAACTGCAACAACTTTAATATACGCTATTGGAGCTGGAATTACCGCGGCTGCTGGCACCAGACTTGCCCTCCAA
+
D@DDDIIHIEHIIIGIHIIIGIIIIIIGHIHIIIIIIIIIIDHEEHHHHIIIHHIIHIIFHIFH?GHHIGHCHEHIIIHIHHIIIHIIFHIIECGHIHHHIHIHIHIHHHHHEHHGIIIHHFHIIIIIHIIIIIIHIIIIIIIHIIIIHFIIHIHHHIHHIIHIIIIIHIHEHIIHIIIHGHIHIIIGIIGIIIHIIHHHHHHHHHIHIHHHHIIHIIIIIHIIIIHGIIIHIIIIIIIIIHHFIGIHIIIHIIIIIIIIIIIIIIIIIIGIIIIIHHHIIIIHHHIIHIGIIIGIIIIIIIIHIHHHHHIIIHHIIIIIIHIGIIIIHIIIIIIIIIIIDDDDD
@HISEQ:969:HM2KJBCX2:2:1101:20894:60822 2:N:0:ACTATGCA
TCTCGATAAGCGCCCAACTATCCTTATTAATCATTACGCTGATCCTAGAAACCAACGAAATAGAATCAGTCCGTCCTATTTCATTATTCCATGCTAATGTATTCAGACGATAGTCTGCTTTAAACACTCTAATTTTTTCAAAGTAACAGTCCTGATTTCCAATCAAACCAAATAAATGGCATGAAAGTTCCTCAGAAGGTAGAGATCCATCTCACCAGTGCAGACAATTAAGCCTGACCAATGGGTAGACCCCGAGGTTCAACTACGAGCTTTTTAACTGCAACAACTTTAATATACGCTATTGGAGCTGGAATTACCGCGGCTGCTGGCACCAGACTTGCCCTCCAA
+
@@@D0C1C0<</<<C01<D11111<1<1<<F1D11<D10<<<G1<F11<1<<11<0<100<111D<11<<CGE<1C0<DG1<<FHDEH<1<CD1DG1DHG@GF?GCF@ACE0B(<?GAA1EF<6<HIFEFHH?HEFC<EG1F?HHHCHEG1HGHGHHH@@$<FEF#<0FCDGE<@CE8EHFH/HGCHHG>GF0IGHHHIFHFAFFHEHHCCHECEHHHHFHHE@EDHGHIHFDHHHHFC@HHFGHD<D<D/HED11@?HHHCHEIIIHF=HCFGEHCEHGIIIIIHHEIIIIHIHEIIHHHHGIHHIHHFHH?HCCHHIHH@HEFEHIIIIIIIHHHIHGCFIDADDC
@HISEQ:969:HM2KJBCX2:2:1101:20612:62378 2:N:0:ACTATGCA
TCTCGATAAGCGCCCAACTATCCCTATTAATCATTACGTCAATCCTAGAAACCAACAAAATAGGATCAAACGTCCTATTTCATTATTCCATGCTAATGTATTCAAGCGTTAGCCTGCTTTAAACACTCTAATTTTTTCAAAGTAACAGTCCTGTTTCCCTGCAACACCAAATTAATGACATTACAGTTCTTCAAGAAGGAGGAACCAGTAAAGCCAGTACATACCAGAGGCACGACCAACCTACTAATCCCGAAATTCAACTACGAGCTTTTTAACTGCAACAACTTTAATATACGCTATTGGAGCTGGAATTACCGCGGCTGCTGGCACCAGACTTGCCCTCCAA
+
DDDDDIIIIIIIIIIIIIGIIIIIIIIIIIIIIIIIIIIIIIIIIIIIIIIIHIIIIIIIIIIHIIIIGIHHHIHIHIIIIIIIIIIIHHIHHIHHIIIIIIIIIIIHIIIIIHIIIIIIIIIGHHIIHIIHHHHIIHIIIIHIHIHIIIIIHIHHHHHHIHHIIIIIIIHHIIHIIIHHIHIIIIIIIHIGIGIIIIIIIIIIIIIIIIIIIIIIIIIIIGIIIIIIIIIIIIIIIIIIIIHFGIIHIIIIIIHIIIIIIIIIIIIIIIIIIIIIIIIIIIIIIIIIIIIIIIIIIIIIIIIIIIIIIIIIIIIIIIIIIIIIIIIIIIIIIIIIIIIIIDDDDD
@HISEQ:969:HM2KJBCX2:2:1101:1772:62850 2:N:0:ACTATGCA
TCTCGATAAGCGCCCAACTATCCCTATTAATCATTACGTCGATCCTAGAAACCAACAAAATAGAATCAAACGTCCTATTTCATTATTCCATGCTAATGTATTCAAGCGTGAGCCTGCTTTAAACACTCTAATTTTTTCAAAGTAACAGTCCTGATTCCCCACAACACCAAATAAATGACATCGTGGTTCGTCAGAAGGGAGAAACCAACAATACCAGTACGTACCGAGGCACGACCGACATGATGGTCCCGAAATTCAACTACGAGCTTTTTAACTGCAGCAACTTTAATATACGCTATTGGAGCTGGAATTACCGCGGCTGCTGGCACCAGACTTGCCCTCCAA
+
DDDDDIIIIIIIIIIIIHIIIIIHIIIIIIIIIIIIIIIIIIIIGIIIIIIIIIIIHIIIIIHIIIGIIHHHHHIIIIHIHIIIIIIIIIIIHHHIIIIIIIIIIHIIIIIHHIIIIHIIHIIIIIIIIGIIIIIHIIIIIIIIIIHIHIIIIIIIGIIIIIIHIHIHIIIIIIIIIIHHHIHEIIHIIIHGIIIIIIIIIIIIHIIIIIIIIIIIIIIIIIIIHIIIIIIIIIIIIIIIIIIHIIIHIIIIIIIIIIIIIIIIIIIIIIIIIIIIIIIIIIIIIIIIIIIIIIIIIIHIIIIIIIIIIIIIIIIIIIHIIIIIIIHIIIIIIIIIIIIIDDDDD
@HISEQ:969:HM2KJBCX2:2:1101:13414:63523 2:N:0:ACTATGCA
TCTCGATAAGCGCCCAACTATCCCTATTAATCATTACGTCAATCCTAGAAACCAACAAAATAGGATCGAACGTCCTATTTCATTATTCCATGCTAATGTATTCAAGCGTTAGCCTGCTTTAAACACTCTAATTTTTTCAAAGTAACAGTCCTGTTTCCCTGCAACACCAAATTAATGGCATTACAGTTCTTCAGAAAGGAGGAATCAGCGAAGCCAGTGCATACCAGTGGCACGACCAACCTGCTGACCCCGAAATTCAACTACGAGCTTTTTAACTGCAACAACTTTAATATACGCTATTGGAGCTGGAATTACCGCGGCTGCTGGCACCAGACTTGCCCTCCAA
+
DDDDAIIIIIHHHHIIIIIHICHHHGHHICHIIHIIIIIIIIIIGHIIIIIHHEHHIHEHHHEHHHIIIIHGHIHIIHHHIIIHIIH?@GHCEHICHGHFIEIIHHIIIIIHHIIIIIGHHGHHHHIIHIIHHIGHHIIIIHFCGCHHEHHIHHHIHGIIIIIHHHHHIHHCGHHIHEIHHIIIIIHHIHFHIFIIHIGIIHIHHIIIIIIHIIHHIIIIIIIIHIHHHIIIIIIIIIHIIHHHGIHHHHHHIIIHGIIHIIIHHHHHIIIHIIIIHIIIHGIIHGHHIIHIHIIIHIIIIIIIIIIHIIIIGIHIIIIIHHIIIIIHHGHHHIHIIHIIIDADDB
@HISEQ:969:HM2KJBCX2:2:1101:9673:63506 2:N:0:ACTATGCA
TCTCGATAAGCGCCCAACTATCCCTATTAATCATTACGTCGATCTAAGAAACCAACAAAATAAGATCAACGTCCTATTTCATTATTCCATGCTAATGTATTCAAGCGCGAGCCTGCTTTAAACACTCTAATTTTTTCAAAGTAACAGTCCTGATTCCCCGTCACACTAAATTAATGGCATGACGGTTCGTTAGAAGGAAGGAATCAGTGACACTAGTACATACCGAAGCATGACCGGCGTACTGATTCCGAAATTCAACTACGAGCTTTTTAACTGCAACAACTTTAATATACGCTATTGGAGCTGGAATTACCGCGGCTGCTGGCACCAGACTTGCCCTCC
+
DBAADIHHIIIIIIIHIIIIHIHIIIIIHHIIIIIIIIHIGHHHHHIIIIIIHHIIHHIHHIIHEHHIHHHIIIIIGECGHIHEGFHHHHIHIIIIHHHHEHGHHIIHDHHIIHIIHIIIHIIIIHIHIIIIIHHIIIIIIIIIIIHHHIFHHHGIIIHIIIIIHIIIIIGIIIIIIIIIIHHIHHHIIIHHHIIIIIIIIIIIIIHIIIIIIIIIIIIIIHIHIIHIIIIIIHIIHHIHHIIIIIIIIIIHHHIIIIIIIIIHIIIIIIIIIIIIIIIIIIIIIIIIIHIIIIIIIIIIIHIIIIIIIIIIIIIIIIIIIIIIIIIHHIIIIIIIIDCCDD
@HISEQ:969:HM2KJBCX2:2:1101:5447:64354 2:N:0:ACTATGCA
TCTCGATAAGCGCCCAACTATCCCTATTAATCATTACGGTGGTCCTAGAAACCAACAAAATAGAACCACAACGTCCTATTCTATTATTCCATGCTAATCTATTCAAGCAATAGCCCGCTTTAAACACTCTAATTTTTTCAAGGTAATGGTCCTGGCTCCCCAACACACCCAATAAAGGACATGCTGGCTCACCAGAAGGAAGACCCGACAGCAGACAGTACTCGCCAAAGACGGACCGCCCGGCCAGGCCTAAAATTCAACTACGAGCTTTTTAACTGCAACAACTTTAATATACGCTATTGGAGCTGGAATTACCGCGGCTGCTGGCACCAGACTTGCCCTCCAA
+
A@DDCIIHGCFDHHC0<0<DECHH1@G1C11<@H?@1DGHCHI1DHECHHE<FHHHHHHHG?C11<1CG@?0EDGEGCF<CG?<1FEHEHH@G1@<HHHIHHGHCIIIIIIHDFHHGE6<HHHHHHHFEFHGHHHGHHG?HHHHGIHGEHHIIIHDDHE0HHCE?<DEGIHECIHH@HH@HIHFGHIH;D:EEHEIIHHF@DHEDCIHHICC?EGFCHIGHHIIHHIIIIHBHCC?DFHIIFG?GIFHFEIHHHEHG@EHFFHIIIIIIIIIIIIIIIHIIIIIIIIIIIHHHHECHHHIIIIIIIGIHFHIHHHIHHHIIGHGFHIEIIIIHHGEIIIIIDDDDA
@HISEQ:969:HM2KJBCX2:2:1101:18962:65337 2:N:0:ACTATGCA
TCTCGATAAGCGCCCAACTATCCCTATTAATCATTACGTCGATCCTAGAAACCAACAAAATAGAATCAAACGTCCTATTTCATTATTCCATGCTAATGTATTCAAGCGTAAGCCTGCTTTAAACACTCTAATTTTTTCAAAGTAACAGTCCTGATTCCCCACGACACCAAATTAATGACATCGCGGTTCTTCAGAAGGTAGGAACCAATAATGCCAGTGCGTACCGAAGCACGACCAACAATTTGATCCCGAAATTCAACTACGAGCTTTTTAACTGCAACAACTTTAATATACGCTATTGGAGCTGGAATTACCGCGGCTGCTGGCACCAGACTTGCCCTCCAA
+
DDDDDGIIIIIIHHIIIIIHIIIIIIIIHHIIGHIIIIIIIIHIIIIIHIIIGHIHEHHGHCHHHHIECEHHHHFHHIIIIII?GHHIIIIHIIHIIIFHHIHIHGHHIIEHIFHIIHHIHIHHIIIIIIIHHHHIHIIHHHHHIIIIIIIIIHHHIIHIIHIHHHHHIIGDIIHHHHIIIIIIIIIIIIIIIIHIIIIIIHIHIIHIIIIIIIGIIIIIHHIIIIIIIIIIIIIIIIIHIHIHIIIIIIIIIIIIIIIHIIIIIIIIIIIGIIIIIHIIHIIHHIIIHHHHHIIIIIIIHIIIIHHIIIIIIIIIIIIIIIIIIIIIIIGIIIIIGGIIDDDDD
@HISEQ:969:HM2KJBCX2:2:1101:1550:65659 2:N:0:ACTATGCA
TCTCGATAAGCGCCCAACTATCCCTATTAATCATTACGTCGATCCTAGAAACCAACAAAATAGAATCAAACGTCCTATTTCATTATTCCATGCTAATGTATTCAAGCGTGCGCTTGCTTTAAACACTCTAATTTTTTCAAAGTAACAGTCCTGATTTCCCACGACACCAAATTAATGACATCGCGGTTCTTCAGAAGGGAGGAACCAATAATACCAGTGCGTACCGAGGCACGACCGACAATTTGATCCCGAAATTCAACTACGAGCTTTTTAACTGCAACAACTTTAATATACGCTATTGGAGCTGGAATTACCGCGGCTGCTGGCACCAGACTTGCCTCCAA
+
@@DD?ECGEFEDHHH@?E?FEHEEGHIIII@C1FHHHI1@/CGGHHIIIHHHGHHEHHHIICEHI@<CHIIEDCC@HHHHHHEHIGH??HHC1F1CHHCGHHHHHCCCGIHHGEG@DGHFCH@CEC61<DHIIIHHEF8HEHHFC@CHFHCGHHADGE=HGCCDEDDHBC/FHHEHHG@DCDHHIIHIIEHC?IHHHIHGHHDCC<GGGH<8AG@EHG<EE<0>HHG1DECCCHCCDCGHFFHGHDGGHHHGHHHGHFHHECCHIHIIHF<GCCHCHHHGCD<C@1HH@CIHEHGF<H@@IHCIHHIIIIGIIHHCHGCFHEHCGGIHIHGHEIHIHHHB?AB@
@HISEQ:969:HM2KJBCX2:2:1101:18100:65600 2:N:0:ACTATGCA
TCTCGATAAGCGCCCAACTATCCCTATTAATCATTACGTCAATCCTAGAAACCAACAAAATAGGATCAACGTCCTATTTCATTATTCCATGCTAATGTATTCAAGCGCGAGCCTGCTTTAAACACTCTAATTTTTTCAAAGTAACAGTCCTGATTCCCCGCCACACCAAATTAATGACATGATGGTTCGTCAGAAGGTAGGAACCAGTAACACCAGTACGTACCTAAGGCACGACCAACGTACTGATCCCGAAATTCAACTACGAGCTTTTTAACTGCAACAACTTTAATATACGCTATTGGAGCTGGAATTACCGCGGCTGCTGGCACCAGACTTGCCCTCCA
+
DDDDDIIIIIIIIIIIIIIIIIIIIIIIIIIIIIIIIIIIIHHHIIIIIIIIIHIIIIIIIGHIIIIIIIIIIIIIIIIIIIIIIIHIIHHIHIIIIIIIIHIIIHGIHHHFIIIIIIIIIHIIIHIIIHHHHIHIIIHHHHIIIIIIIIIIIIIIIHIIIIIIIIIIIIIIIIIIHIIIIIIIIIHIIIIIIIIIIIIIIIIIHIIIGIIIIIIIIIIIIIIHHIIIIIIIIIIIIIIIIGGIIIIIIIIIIIIHIIIIIIIIIIIIIIIIIIIIIIIIIIIIIIIIIIIIIIIIHIIIIIIIIIIIIIIIIIIIIIIIIIIIIIIIIIIIIIIIIIIDDDDD
@HISEQ:969:HM2KJBCX2:2:1101:17312:66049 2:N:0:ACTATGCA
TCTCGATAAGCGCCCAACTATCCCTATTAATCATTACGTCGATCCTAGAAACCAACAAAATAGAATCAAACGTCCTATTTCATTATTCCATGCTAATGTATTCAAGCGTGAGCCTGCTTTAAACACTCTAATTTTTTCAAAGTAACAGTCCTGATTCCCCACAACACCAAATAAATGACATCATGGTTCGTCAGAAGGGAGAAACCAACAATGCCAGTACGTACCTAGGCACGACCGACATGATGGTCCCGAAATTCAACTACGAGCTTTTTAACTGCAGCAACTTTAATATACGCTATTGGAGCTGGAATTACCGCGGCTGCTGGCACCAGACTTGCCCTCCAA
+
DDDDDIIIIIIIIIIIIIHIHIIIIIIIIIIIIIIIIIIIIIIIIIIIIIIIIIIIIIHIIIIIIIIIIIIGHIIIIIIIIIIIIIIIIIIIIIIIIIIIIIIIIIIIIIIIIIIIIHIIIHIIIIIIIIIIIIIIIIIIIIIHHHIIIIIIIIIIIIIIIIIIIHIIIIIIIIIIHHIIIIIIIIIIIIIIIIIIIIIIIIIIIIIIIIIIIIIIIIIIIIIIIIIIIIIIIIIIIIIIIIHGIIIIIIIIIIIIIIIIIIIIIIIIIIIIIHIIIIHHIIIIIIIIIIIIIIIIIIIIIIIIIIIIIIIIIIIIIIIIIIIIIIIIIIIIIIIIIIIIDDDDD
@HISEQ:969:HM2KJBCX2:2:1101:20461:66694 2:N:0:ACTATGCA
TCTCGATAAGCGCCCAACTATCCCTATTAATCATTACGTCAATCCTAGAAACCAACAAAATAGGATCGAACGTCCTATTTCATTATTCCATGCTAATGTATTCAAGCGTTAGCCTGCTTTAAACACTCTAATTTTTTCAAAGTAACAGTCCTGTTTCCCTGCAACACCAAATTAATGACATTACAGTTCTTCAAGAAGGAGGAATCAGTAAAGCCAGTACATACCATTGGCACGACCAACCTACTGACCCCGAAATTCAACTACGAGCTTTTTAACTGCAACAACTTTAATATACGCTATTGGAGCTGGAATTACCGCGGCTGCTGGCACCAGACATGCCCTCCAA
+
DDDDDIIIIHIIIIIIIIIIIIIIIIIIIIIIIIIIIIIIIIIHIIIHIIIIHIIIIIIIIIIHHIHIHIIIIIIIIHIIIIIIIIIHGHIIIIIHIIIIIGIIIHHIIIIHIIIIIIIIIHIIHIIIHIIIIIIIIHIIIIIIIIHIIIIIHIIIIIHHHIIIIIIIHIHHIHHIIHHHHHIHIHIGIHIIIIIIIIIHHHIIHIIIIIIIIIIIIHIIIIIIIIIIHIIIIIIIIIHIIIHHHIIIIIIIIIIIIIIIIIIIIIIIIIIIIIIIIIIIIIIIIIIIIIHIIIIIIIIIIIIIIIIIIIIIIIIIIIIIIIIIIIIIIIIIIIIIIIIIIDDDDD
@HISEQ:969:HM2KJBCX2:2:1101:16992:66969 2:N:0:ACTATGCA
TCTCGATAAGCGCCCAACTATCCCTATTAATCATTACGGTGATCCTAGAAACCAACAAAATAGAACCATGCCGTCCTATTCTATTATTCCATGCTAATGTATTCGAGCAAAAATGCCTGCTTTAAACACTCTAATTTTTTCAAGGTAAAGGTCCTGGATCCGCAAGACACCCAATAAAGGACATCAAGTTTCTCCAGAAGGTGAGAAATCAACAGTAACAGTTCATACCCCTTAAGGCATGACCATCACGTCAATCCCGAAATTCAACTACGAGCTTTTTAACTGCAACAACTTTAATATACGCTATTGGAGCTGGAATTACCGCGGCTGCTGGCACCAGACTTGCCCTCCAA
+
DDDDDIIIIIIIIIIHIIIIIIIIIIIIIIIIIIIIIHIIIIGIIIIIIIIIIHIIIIHIIIHGIIIIIIIHIHIIHHHHIFHIIIIHIIIIIGHHIE1<FCGHHHHIIIIIHIIIGHIGHIFHHHIIGIIIHHIIGHHHIHHHGHHHHIIIIIHIHIHHHHHIHHIHHHHHGFHHIFEEFIIHEHHIHIIHIIIIHHHIIIIIIIHGFIHHIHGEHEHIIIHFHHEIHHHH3HGHHFIHHHIIIHEFHHGFIDIIIGHHFHHGCC<HIIHF@IHIHHGC<<EHHHFHG@EHIHHGCGEG<CHFIIHIIHHHHIIIIIIIIIHIHIIHIIIIHIIIHIIHIHHHGHIHDDDBD
@HISEQ:969:HM2KJBCX2:2:1101:13801:67465 2:N:0:ACTATGCA
TCTCGATAAGCGCCCAACTATCCCTATAATCATTACGGTGATCCTAGAAACCAACAAAATAGAACCATGCCGTCCTATTCTATTATTCCATGCTAATGTATTCGAGCAAAATGCCTGCTTTAAACACTCTAATTTTTTCAAGGTAAAGGTCCTGGTTCCACATGACACCCAATTAAGGACATCATGCTTCTCCAGAAGGTGAGAAATCAACTGCGACAGTTCATACCCCTTAAGGCACGACCATCACGTCAATCCCGAAATTCAACTACGAGCTTTTTAACTGCAACAACTTTAATATACGCTATTGGAGCTGGAATTACCGCGGCTGCTGGCACCAGACTTGCCCTCCAA
+
DCDDDIIIIIIIIIIIIIIIIIIIIIIIIIIIIIIIIDHIIIIIIIIIIIIIIIIIIIIHIIIIIIIIHHIIHIIIIIHIIHIIIIGIIIHGHIIHIHIHHHGHIIHIGIIHHIIIIIHIIIIIIIIIGHHHHIHIIHIIHHHIHIIHHHIHHIIIIIHIIIIGHHIHHIHHHIIIIHIHHIHHHHIHHHIIIIIIIHIIIIIHHHIIHHIHIIIIIIIHHHIIIIIIIHIIIIIHHIGIIIIIIIIHHHIIIHIHHIIIHIIIIIHEHGIHIIIIIIIIHHIIIHIIIIHIIIHIIIIIIHIHHHHIIIIHIIIIIIIIIIIIIIIIIIIIIIIIIIIIIIIIIIDDDDD
@HISEQ:969:HM2KJBCX2:2:1101:16286:67718 2:N:0:ACTATGCA
TCTCGATAAGCGCCCAACTATCCCTATTAATCATTACGGTGATCCTAGAAACCAACGAAATAGAATCAGTCCGTCCTATTTCATTATTCCATGCTAATGTATTCAGACGATAGTCTGCTTTAAACACTCTAATTTTTTCAAAGTAACAGTCCTGATTTCCCATCACACCAAATAAATGGCATGAAAGTTCCTCAGAAGGTAGAGATCCATCTCACCAGTGCAGACAATTAAGCCTGACCAATGGGTAGACCCCGAAGTTCAACTACGAGCTTTTTAACTGCAACAACTTTAATATACGCTATTGGAGCTGGAATTACCGCGGCTGCTGGCACCAGACTTGCCCTCCAA
+
D0DDDFHHIIHHIHHIIIIHIHIIIIIGIHHCEHIHIG=FHHHHEGEHHGIHGHHIICHHHIIICHHCHCGGHEHHHHIHHCCGHHIEFHHII?EHFHHIFFHHIHHEHCGGGHHHEFHIIIHHGIIHHIHHGHBFHHFIHHBDHHHIHGHC?HHGHHI?HHHFIHGH@HDF?HHHFFHFIHHHGHGHGIHHHFIHIIIHIHHHIHH9GHHFHIHHHHEGHEHIHFHHHHIIHFEEHHCHGCHFGGDIHCIIIIHHHCHIHHHHHHIHEHHFC?EGFGEEIIIHGD<CCIHHHIIIHHHGHHIIIHHEHHHIHHCIIHDIIHIHIHIIIIIHHIHIIIHDHHHBAA@B
@HISEQ:969:HM2KJBCX2:2:1101:4599:67589 2:N:0:ACTATGCA
TCTCGATAAGCGCCCAACTATCCCTATTAATCATTACGGTGATTCAGAAACCAACAAAACAGGACCACCGTCCTATTTTATTATTCCATGCTAATGTATTCAGACGTAAGCCTGCTTTGAACACTCTAATTTTTTCAAGGTAAAGGTCCTGGTTTCCCACCACGCTAAATTAATAACATGATGGTTCCCCAGAAGGTAGAAATTCCACACGTCAGTACAGACAATGCCCGACCAACGGTAGAACCCCGAAATTCAACTACGAGCTTTTTAACTGCAACAACTTTAATATACGCTATTGGAGCTGGAATTACCGCGGCTGCTGGCACCAGACTTGCCCTCCAA
+
@DDDDIHHHIIIIIDHHHIHHHIIH1FHHIIIIIIHHIHGHIGIIEFHCECHHEHHHHIIIHFHHHIIGIIIIIHHEHHHHFHICEGHIIIIHGIIIIIHHHEHIIIIIHIHHHHHHHHIIIIIIHHHIIIHIHIIHHHIIHEHIIHHHHGIHDEHHIIIHHHHFHHIFHHHHIIIHIHIHHIIHHHEHHIIIHGHHIIHHHGHIIHIHIIHHHHGEGHHIIIIIIHGIIIIHIIIHEHHHEIHGIHFIIIHIHHIHHCHGECHEIIIIIIIHIHHHHHIHIIHHFIHHHHIGIIIIIIIIIIIIIIIIIIIIIIIIIIIIIIIIIIGIIIIIIIHIBADDB
@HISEQ:969:HM2KJBCX2:2:1101:16755:67466 2:N:0:ACTATGCA
TCTCGATAAGCGCCCAACTATCCCTATTAATCATTACGGTGATCCTAGAAACCAACAAAATAGAACCATGCCGTCCTATTCTATTATTCCATGCTAATGTATTCGAGCAAAATGCCTGCTTTAAACACTCTAATTTTTTCAAGGTAAAGGTCCTGGTTCCACATGACACCCAATTAAGGACATCATGCTTCTCCAGAAGGTGAGAAATCAACTGCGACAGTTCATACCCCTTAAGGCACGACCATCACGTCAATCCCGAAATTCAACTACGAGCTTTTTAACTGCAACAACTTTAATATACGCTATTGGAGCTGGAATTACCGCGGCTGCTGGCACCAGACTTGCCCTCCAA
+
DDDDDIIIIIIIIIIIIIIIIIIIIIIIIIIIIIIIIIIIIIIIIIIIIIIIIIIIIIIIIIIIHIIHIIIGIIIIIIIIIIIIIIIIIIIHIHHIIEHHHHIIIHIHIIIIIIIIIHIIIIIHIIIIIIIIIIIHIIHIIHIIIHHHIIIIIIIIIIIIIIIIIIIIIHIIHHIIHIIIIIIIIIIIIIIIIIIIHGIIIIIIIIIIIIEIIIIIIIIIIIIIIIIIIIIIIIIIIIIIIIIIIIIIIIHIIIIIIIIIIIIIIIIIIIIIIIIIIIIIIIIIIIIIIIIIIIIIIIIHIIIIIIIIIIIIIIIIIIIIIIIIIIIIIIIIIIIIIIIIIIIIIIIDDDDD
@HISEQ:969:HM2KJBCX2:2:1101:7366:68217 2:N:0:ACTATGCA
TCTCGATAAGCGCCCAACTATCCCTATTAATCATTACGGTGATCCTAGAAACCAACAAAATAGAACCATGCCGTCCTATTCTATTATTCCATGCTAATGTATTCGAGCAAAATGCCTGCTTTAAACACTCTAATTTTTTCAAGGTAAAGGTCCTGGTTCCACATGACACCCAATTAAGGACATCATGCTTCTCCAGAAGGTGAGAAATCAACTGCGACAGTTCATACCCCTTAAGGCACGACCATCACGTCAATCCCGAAATTCAACTACGAGCTTTTTAACTGCAACAACTTTAATATACGCTATTGGAGCTGGAATTACCGCGGCTGCTGGCACCAGACTTGCCCTCCAA
+
DDDDDIIIIIIIHIIIIIIHIHIIIIIIIIIIIIIIIIIIIIIIIIIIIIIIIIIIIIIIIIHIIIIIIHHHIIIIIIIIIIIIIIIIIIIIHIIIIIIIIHIIIIIIIIIIIIIIIHIIIHIIIIHIHIIIIIIHIIIIIHIIIIIIIIIIIIIIIIIIIIIIIIIIIIIIIIIIIIIIIIIIIIIIIIIIIIIIIIIIHIIIIIIIIIHIIIIIIIIIIIIIIIIIIIIIIIIIIIIIIIIIIIIIIIHIIIIIIIIIIIIIIIIIIIIIIIIIIIIIIIIIIIIIIIIIIIIIIIIIIIIIIIIIIIIIIIIIIIIIIIIIIIIIIIIIIIIIIIIIIIIIIIIDDDDD
@HISEQ:969:HM2KJBCX2:2:1101:6487:68722 2:N:0:ACTATGCA
TCTCGATAAGCGCCCAACTATCCCTATTAATCATTACGTCAATCCTAGAAACCAACAAAATAGGATCGAACGTCCTATTTCATTATTCCATGCTAATGTATTCAAGCGTTAGCCTGCTTTAAACACTCTAATTTTTTCAAAGTAACAGTCCTGTTTCCCTGCAACACCAAATTAATGGCATTACAGTTCTTCAGAAAGGAGGAATCAGCGAAGCCAGTGCATACCAGTGGCACGACCAACCTGCTGACCCCGAAATTCAACTACGAGCTTTTTAACTGCAACAACTTTAATATACGCTATTGGAGCTGGAATTACCGCGGCTGCTGGCACCAGACTTGCCCTCCAA
+
DDADCIGHIHIHHIIIEGHIHHEHIHGHIIIFHIIIHHHIIIIIIIIHIHIFHIIIIHHIIIECHIIHHHG<CEEHIFHH@HHHIIII?GHF1DHIHIHIIFIIIIIIHHHHGHIIIIIHGHEHHIIIIIHHIIIHHHHHHIHIIIHIHIHHIIIIIHHHIIIHIIIIIIHIHIIHIIIIIGIIIIIHIIIIIIIIIIIIIHIIIIIIHIHIIIIIHI=IIIIIIIIIIIIIIIIHIIIHIIIHHIIIIIIIIIIIIIIIIIIGIHIIIIIIIIIIIIIIIIIIIIIIIIHHIHIIIGIIIIIIIIIIIIIIIIIIIIIIIIIIIIIGIIIIIIIIIIIIIDDDBB
@HISEQ:969:HM2KJBCX2:2:1101:4226:69117 2:N:0:ACTATGCA
TCTCGATAAGCGCCCAACTATCCCTATTAATCATTACGTCGATCCTAGAAACCAACAAAATAGGTTCGATCGTCCTATTTCGTTATTCCATGCTAATGTATTCAAGCGCGAGCCTGCTTTAAGCACTCTAATTTTTTCAAAGTAACAGTCCTGTTTCCCCGCAACAACAAATTAATGCCATCACGGTTCTACAAGAGGGAGGGACCAGTGAGGCCAGTGCATACCAGTGGCACGACCAACCTACTGGCCCCGAAATTCAACTACGAGCTTTTTAACTGCAACAACTTTAATATACGCTATTGGAGCTGGAATTACCGCGGCTGCTGGCACCAGACTTGCCCTCCAA
+
DCDDDIIIIIHHIIHFHIIIIIIIIIIIIIIHIIIIHIIIIHHHHIIIIHIIIHIIIEHIIIHHHHIIIIICGHHHHIHIHIIIIIIIIIIFEHHIHIIHIDGIIHIHGIIIHHHHIIIIIIHHHHHHIHHHHIHIIHGHHIHIIIHIIIIIIIIIHIIHIIIIIIIIIIIIIHHHIIHHHHHIIHIIIHHIIIIIIIIIIIIIIIIIIHHHIIIIIHIHHIIGIIIIIHIIIIIIIIIIIHHHHIIIIIHHIIIIIIIIIIIIIIIIIIIIIIIIIIIIIIIIIIIIIIIIIIIIIIIIIIIIIIIIIIIIIIHIIIIIIIIIIIIIIIIIIIIIIIIIIDDDDD
@HISEQ:969:HM2KJBCX2:2:1101:12311:69537 2:N:0:ACTATGCA
TCTCGATAAGCGCCCAACTATCCCTATTAATCATTACGTCAATCCTAGAAACCAACAAAATAGGATCAAACGTCCTATTTCATTATTCCATGCTAATGTATTCAAGCGTTAGCCTGCTTTAAACACTCTAATTTTTTCAAAGTAACAGTCCTGTTTCCCTGCAACACCAAATTAATGACATTACAGTTCTTCAAGAAGGAGGAACCAGTAAAGCCAGTACATACCAGAGGCACGACCAACTTACTAATCCCGAAATTCAACTACGAGCTTTTTAACTGCAACAACTTTAATATACGCTATTGGAGCTGGAATTACCGCGGCTGCTGGCACCAGACTTGCCCTCCAA
+
DDDDDIIHIHHIIHIIHHIIIIIIHIIIIIIIIHIFHIHIIIIIIIIIIHIIGGIHIIGHGHFEHHHIIIIIHHDHHHIIHHIIIIIIFEHIIIIIIIIIIIHIIGHIIIIHIIHHGHHHIHHHIIIHIIHIIIHIIIIIIIIIIIIIIHIIHHHHIIIIIIHIIIGIIIHHHIIIIHHHIHHHHDIIHIIIHIIIHIIIIIIIIHIIIIIIIIIIHHEFIIHHHGIIIIIIIIHIIIHIHHHHBIIHHIHIIIGHIHIIIIIHIHIIIIIIHHFIIHIIIIIIHFIIIIIIIIIIIHHFHIIIIIIIIIIIIIIIIIIIIIIIGIIIIIIIIIHIIHIIIADDDD
@HISEQ:969:HM2KJBCX2:2:1101:18114:69551 2:N:0:ACTATGCA
TCTCGATAAGCGCCCAACTATCCCTATTAATCATTACGGTGATCCTAGAAATCAACAAAATAGAACCATGCCGTCCTATTCTATTATTCCATGCTAATGTATTCGAGCAAAAATGCCTGCTTTAAACACTCTAATTTTTTCAAGGTAAAGGTCCTGGATCCGCAAGACACCCAATAAAGGACATCAAGTTTCTCCAGAAGGTGAGAAATCAACTGCAACAGTTCATACCCCTTAAGGCATGACCATCACGTCAATCCCGAAATTCAACTACGAGCTTTTTAACTGCAACAACTTTAATATACGCTATTGGAGCTGGAATTACCGCGGCTGCTGGCACCAGACTTGCCCTCCAA
+
DDDDDIIIIIIIIIIIIIIIIIIIIIIIIHIIIIIHIIIIIIIIIIIIIII1GHIIIIIIIIIIIIIIIHHHIIHIIIIIIIIIIIIIIIIIIHHHHIHIHHHHIIGIIIIIIIIHHIIIIIHIIIIIIIIIIIIIIIIIIIIIIIIIIIIIIIIIIIIHIIIIIIIIIIIIIIIIIIIIIIIIIIIIHHHIIIIIIIIIIIIIIIIIIIIIIIIIIIIIIHIIHIIIIIIIIIIIIIIIIIIIIIIHIIHHIIIIIIIIIIIIIIIHIIIIIIIIIIIIIIIIIIIIIIIIIIIIIIIIIIIIIIIIIIIIIIIIIIIIIIIIIIIIIIIIIIIIIIIIIIIIIIIIDDDDD
@HISEQ:969:HM2KJBCX2:2:1101:7539:70292 2:N:0:ACTATGCA
TCTCGATAAGCGGCCCCAACTATCCCTATTAATCATTACGTCAATCCTAGAAACCAACAAAATAGAACCATGCCGTCCTATTCTATTATTCCATGCTAATGTATTCGAGCAAAAATGCCTGCTTTAAACACTCTAATTTTTTCAAGGTAAAGGTCCTGGATCCGCAAGACACCCAATTAAGGACATCAAGTTTCTCCAGAAGGTGAGAAATCAACAGCGACAGTTCATACCCCTTAAGGCATGACCATCACGTCAATCCCGAAATTCAACTACGAGCTTTTTAACTGCAACAACTTTAATATACGCTATTGGAGCTGGAATTACCGCGGCTGCTGGCACCAGACTTGCCCTCCAA
+
B@@DD@H?E1CCHDHCHH0EHHC1CCC@HHE<DFHHIGIFF?00@C1<F1<C?GEH@HEEECFEGF<E1DCHCHDCFE@EC11<<C<CFHHHFGHC11<D@<<<C@<CHHC1DGH1<@G1<@@D8D$DHGCGGH?1DC1<1CFHGEFFADEHEGFFHEC?<ED7CGCCC/@D<C@CCC<DCECCG/DFHE@@CE@@HHFC?GD<<6C<FF?CCCFGCC<<5GDEF<1C<CAIIHHCHHG<1C?EH@HGC@EG1DD////GCD<1G<1<<<0/EC1CE@@CHC@D1CG<EFF<ECCHF1GE@<0IIHFGCC@E11@HHEFEFIH<<DIIHHHHEIIIIIFHHHGEEHHCCFDD<?0
@HISEQ:969:HM2KJBCX2:2:1101:17396:70272 2:N:0:ACTATGCA
TCTCGATAAGCGCCCAACTATCCCTATTAATCATTACTCATTTCCCCAAAAACCAACAAAATTCGAGATACGAGTCCTAAATTATTATTCCATGCTAATGTATTCATAACTTTCAGCCTGCTTTAAACACTCTAATTTTTTCAAAGTAAAGGTCCTGGATTGCGAACCCAACCCAGTAAAGGGCAGGAACGTTCTCCAGGAAGATGGTAAGCGCGCATCGGCACTCACACACGATACCGTGGCGGGCCAAGCGCACTATACCAGAAATCCAACTACGAGCTTTTTAACTGCAACAACTTTAATATACGCTATTGGAGCTGGAATTACCGCGGCTGCTGGCACCAGACTTGCCCTCCAA
+
DDDDDIIIIIIIIIIIIIIIIIIIIIIIIIIIIIIIIIIIIIIIIIIIIIIIHIIIIIIHHIIIIIIIIIIIGHEHIIGIIIIIIIIIIIHIHIHIIIIIIDGHIHIIHIIIIIIIIIIIIIIIIIIIIIIIHIIHHHHHIHIIIIIIIIIIIHIIIIIIIIIIIHHIIIIIIIIIHIIIIIIIIIIIIIIIIHIIIIIIIHIIIIIHIIIIIHIIIIIIIIHHIIIIIIIIIIIIIIIIIIIIIIIIIIIHIIIIHHIIIIIIIIIIIIIIIIIIIIIIIIIIIIIIIIIIIIIIIIIIIIIIIIIIIIIIIIIIIIIIIIIIIIIIIIIIIHIIIIIIIIIIIIIIIIIIIDDDDD
@HISEQ:969:HM2KJBCX2:2:1101:7927:70858 2:N:0:ACTATGCA
TCTCGATAAGCGCCCAACTATCCCTATTAATCATTACGTCGATCCTAGAAACCAACAAAATAGAATCAAACGTCCTATTTCATTATTCCATGCTAATGTATTCAAGCGCGAGCTTGCTTTAAACACTCTAATTTTTTCAAAGTAACAGTCCTGATTTCCCATGACACCAAATTAATGACATCGTGGTTCGTCAGAAGGGAGAAACCAATAATGCTAGTACGTACAAAGTACGACCGACATATTAGTCCCGAAATTCAACTACGAGCTTTTTAACTGCAACAACTTTAATATACGCTATTGGAGCTGGAATTACCGCGGCTGCTGGCACCAGACTTGCCCTCCAA
+
DDDDDIIIIIIIIIIIIIIIIIIIIIIIIIIIIIIIIIIIIIIIIIIIIIIHHIIIIHIHIIIIIIIIIIIIHIIIIIIIIIIIIIIIIIIIIIIIIIIIIIIIIHIIIHIIIIIIIIIIIIIIIIIIIIIIIIIIIIIIIIIIIIIIIIIIIIIIIIIIIIIIIIGHIIIHIIIIIIIIIIIIIIIIIIIIIIIIIIIIIIIIIIIIIIIIIIIIIIIIIIIIIIIIIIIIIIIIIIIIIIIIIIIIIIIIIIIIIIIIIIIIIIIIIIIIIIIIIIIIIIIIHIIIIIIIIIIIIIIIIIIIIIIIIIIIIIIIIIIIIIIIIIIIIIIIIIIIIIIDDDDD
@HISEQ:969:HM2KJBCX2:2:1101:14024:71244 2:N:0:ACTATGCA
TCTCGATAAGCGCCCAACTATCCCTATTAATCATTACGTCAATCCTAGAAACCAACAAAATAGGATCAAACGTCCTATTTCATTATTCCATGCTAATGTATTCAAGCGTTAGCCTGCTTTAAACACTCTAATTTTTTCAAAGTAACAGTCCTGTTTCCCTGCAACACCAAATTAATGACATTACAGTTCTTCAAGAAGGAGGAACCAGTAAAGCCAGTACATACCAGAGGCACGACCAACCTACTAATCCCGAAATTCAACTACGAGCTTTTTAACTGCAACAACTTTAATATACGCTATTGGAGCTGGAATTACCGCGGCTGCTGGCACCAGACTTGCCCTCCAA
+
DDDDDIIIIIIIIIIIIIIIIIIIIIIIIIIIIIIIIIIIIIIIIIIIIIIIIIIIIHIIIIHIIIIIIIIIIIIIIIIIIIIIIIIIIIIIGIIIIIIIIIHIIIIHIIIIIIIIIIIIIIIIIIIIIIIIIIIIIIIIIIIIIIIIIIIIIIIIIIIHIHIIHIIIIHIIIIIIIIIIIIIIIIIIIIIIIIIIIIIIIIIIIIIIIIIIIIIIIIIIIIIIIIIIIIIIIIIIIIHIIIHGHIIIIIIIIIIIIIIHIHFIIHIIIIIIIIHIIIIIIIIIIIIIIIIIIIIIIIIIIIIIIIIIIIIIIIIIIIIIIIIIIIIIIIIIIIIIIIIIIDDDDD
@HISEQ:969:HM2KJBCX2:2:1101:17558:71586 2:N:0:ACTATGCA
TCTCGATAAGCGCCCAACTATCCCTATTAATCATTACGTCAATCCTAGAAACCAACAAAATAGGATCAACGTCCTATTTCATTATTCCATGCTAATGTATTCAAGCGCGAGCCTGCTTTAAACACTCTAATTTTTTCAAAGTAACAGTCCTGATTCCCCACCACACCAAATTAATGACATGATGGTTCGTCAGAAGGTAGAAATCAGTAACACCAGTACGTACCGAAGGCACGACCAGCGTACTAATCTCGAAATTCAACTACGAGCTTTTTAACTGCAACAACTTTAATATACGCTATTGGAGATGGAATTACCGCGGCTGCTGGCACCAGACTTGCCCTCCAA
+
D?DDDHHGHH?DHHCHIIIIIIGHHHIHIIIIIIIIHIIIIIIIFEFEGCHHIIIIICHEGHHHHIIIIIHIEHHHEHHHIIHEHGEH1FEHFEHEG@HFFFHHHH;<EHHHI=1FHH1D<DGEHCFCHE<FHFIDHHHHDHGHHHEHGHHGHH3E?FEHIGHFG/@EGHHHHIIHGD?DDCDFCGG/C:<EECDEHFFCHGHHHHFD?GGHIHHHIIHHHEH16@>C0<AGGIHGC/D1C@HEFH?</C<<1F<1CCD1<CD1<1HD<111C<<1FD1<<1<<11D111@0HCCHF?@@F<<11@?F<11<C</<CC@GF1HHD<1CEF<1<D<CC<<1D0<<0
@HISEQ:969:HM2KJBCX2:2:1101:19531:70381 2:N:0:ACTATGCA
TCTCGATAAGCGCCCAACTATCCCTATTAATCATTACGTCGATCCTAGAAACCAACAAAATAGAATCAAACGTCCTATTTCATTATTCCATGCTAATGTATTCAAGCGTGCGCCTGCTTTAAACACTCTAATTTTTTCAAAGTAACAGTCCTGATTCCCCACGACACCAAATTAATGACATCGCGGTTCTTCAGAAGGTAGGAACCAATAATGCCAGTGCGTACCGAGGCACGACCGACAATCTGATCCCGAAATTCAACTACGAGCTTTTTAACTGCAACAACTTTAATATACGCTATTGGAGCTGGAATTACCGCGGCTGCTGGCACCAGACTTGCCCTCCAA
+
DDDDDIIIIHIIIIIIIIIIIIIIIIIIIIIIIIIIIIIIIIHIIIIIIIIIIIIIIIIIIIHHIIIIIIIIIHHIIIIIIIIIHIIEHHIIIIIIHIHIGIIIIIGIIHIIIIIIIIIIIIIIIIIIHHHIIIIIIIHHIIHHIIIHHIIIIHIHIHIIIIIIIIIIIIIIIIIIIIIIIIIIHIIIFHHIIIIIIIIIIIIIIIIIIHIIIIIIIIIIIGIIIIIHIIIIIIHIIIIIIIIHIIIIGIIIIIIIIIIIIIIIHIIIIIIIGIIIIIIIIIIIIIIIIIIIIIIIIIHIIIIIIIIIIIIIIIIIIIIIIIIIIIIIIIIIIIIIIIIIDDDDD
@HISEQ:969:HM2KJBCX2:2:1101:12263:73990 2:N:0:ACTATGCA
TCTCGATAAGCGCCCAACTATCCCTATTAATCATTACGTCGATCCTAGAAACCAACAAAATAGAATCAAACGTCCTATTTCATTATTCCATGCTAATGTATTCAAGCGTGCGCCTGCTTTAAACACTCTAATTTTTTCAAAGTAACAGTCCTGATTCCCCACGACACCAAATTAATGACATCGCGGTTCTTCAGAAGGTAGGAACCAATAATGCCAGAGCGTACCGAGGCACGACCGACAATCTGATCCCGAAATTCAACTACGAGCTTTTTAACTGCAACAACTTTAATATACGCTATTGGAGCTGGAATTACCGCGGCTGCTGGCACCAGACTTGCCCTCCAA
+
DDDDDIIIIIIIIIIIIIIIIGIIIIIIIIIIIIIHHIIIIIIIIIIIIIIIIIIIIIGIIIHIIIIIIIHIIHHIIIIIIIIIIIIHIIIHIIIIIIIIIHIIHHHIIIHIHIIIIHIIIIHIIIIHIIIHFHIHHHHHIIIHIHGIIIIIIIIIIIHIIIIIHIIHHHHHHIIIIIIHIIIHHIIIIIIIIIIIIIIIIIHHIIIHHHIIIIIIIIIIIIIIIIIIIIIIIIIIIIIIIHHHIIIIIIIIIIIIIIIIIHIIIIIIIIIIIIIIIIIIIIIHIIIIIIIIHIIIIIIIIIIIIIIIIIIIIIHIIIIIIIIHIIIIIIIIIIIIIIIIDDDDD
@HISEQ:969:HM2KJBCX2:2:1101:7784:74088 2:N:0:ACTATGCA
TCTCGATAAGCGCCCAACTACCCCTATTAATCATTACGTCAATCCTAGAAACCAACAAAATAGGATCAACGTCCTATTTCATTATTCCATGCTAATGTATTCAAGCGCGAGCCTGCTTTAAACACTCTAATTTTTTCAAAGTAACAGTCCTGATTCCCCACCACACCAATTAATGACATGATGGTTCGTCAGAAGGTAGAAATCAGTAACACCAGTACGTACCGAAGGCACGACCAGCGTACTAATCCCGAAATTCAACTACGAGCTTTTTAACTGCAACAACTTTAATATACGCTATTGGAGCTGGAATTACCGCGGCTGCTGGCACCAGACTTGCCCTCCAA
+
DADAAHIHHIIHIIIIHIII1FHIHIIEHHIIGHIEHHEHHEHHHIIHIIIIFHIIIGHGHICFEHHHHHDEEHIHHHIHIIIIIIIC@@@CGHGIIIHHHHIIIIIIIHIFGHFIHHHHGHIIGGIIHIIIHHIHHHHIIIIHHFIHIHHGEHGHHHHHHE@G/HHFIHHHIHHGGHHHIIIHHHIIIFIIHIHIIHIIIIIIIIIIIIIIIIIIIIIIIHIHEIIIHIIIIHHIIIIIIHEHGIIIIIIHIIIFD<HDHIIHIIIIIHIIHIHIIHHHHHHIHGHIIIIHIIHIIIIIIIIIIIIIIIIIIIIIIIIIIIIIIIIIIIIIIIIIIIIDDDDD
@HISEQ:969:HM2KJBCX2:2:1101:9184:74842 2:N:0:ACTATGCA
TCTCGATAAGCGCCCAACTATCCCTATTAATCATTACGGTGATTCAGAAACCAACAAAACAGGTTCACCGTCCTATTTTATTATTCCATGCTAATGTATTCAGACATAAGCCTGCTTTGAACACTCTAATTTTTTCAAGGTAAAGGTCCTGGTTTCCTACCACGCTAAATTAATAACATGATAGTTCCCCAGAAGGTAGAAATTCTACACGCCAGTACAGACAATAGCCCGACTAACGATAGAACCCCGAAATTCAACTACGAGCTTTTTAACTGCAACAACTTTAATATACACTATTAGAGCTGGAATTACCGCGGCTGCCGGCACCAGACTTGCCCTCCAA
+
DDDDDIIIIIIIIIIIIIIIIIIHIIIIIHIIIIIIIGIIIIIIIIIIIIIIEEHHHHIIIGHCGHIIIHFHDHGFHHHIIHIIIIIIIIHIIIIIIHIFCCHIIIIIIIIIIIIIIIHHIIIIIIIIHIIHIIIIIIIHHHHHIIHIIIHHHIHHGHHHHHIHIIIIIHHHHHHIHIIIIIIIHHIIIHIIIIIIIIIIIHIHIIIIIIIHIIIIIIIIIIIIIIIIIIIIIIIIIIIHHGIIIIIHIIIIIHIIIIIIIIIIIIIIIIIIIIIIIIIIIIIIIIIIIIIIHIIIHHIIIIIIIIIIIIIIIIIIIIIIIIIIIIIIIIIIHIIIIIDDDDD
@HISEQ:969:HM2KJBCX2:2:1101:18935:76645 2:N:0:ACTATGCA
TCTCGATAAGCGCCCAACTATCCCTATTAATCATTACGGTGATCCTAGAAACCAACAAAATAGAACCATGCCGTCCTATTCTATTATTCCATGCTAATGTATTCGAGCAAAAATGCCTGCTTTAAACACTCTAATTTTTTCAAGGTAAAGGTCCTGGATCCGCAAGACACCCAATAAAGGACATCAAGTTTCTCCAGAAGGTGAGAAATCAACAGTAACAGTTCATACCCCTTAAGGCATGACCATCACGTCAATCCCGAAATTCAACTACGAGCTTTTTAACTGCAACAACTTTAATATACGCTATTGGAGCTGGAATTACCGCGGCTGCTGGCACCAGACTTGCCCTCCAA
+
DD@@@@FHICECDDHHHGHIIEHHHHHEHHIH1FEFGH=<E1CHE1<CHHHI?GHHI1<1CG1DG?GHH1D@CCCCCG1GC@HF??<CGEE1CDGHHGEHH1@G@GHHH@GHIGHFCHHHA?CHEBABD?GCCECHHH@DE??GFEHFBCEEIIGH?C@GCHEFIIIIHEHHEGGHEHIIIIIHHGF<HGGGHHIHFECHGGIIHHHHHGHIIHHGIHEHHHEHGGGDH@80CII<H7IIIHHEHHDDA@FCIIHIHHHEGG@HIIHHHHHIHEG@HFG<HHHHEIIIIIIHEFHIHHH=IIHHFHHIIHHGEIIIIIHHIIHDIIHIIGIIIIIHHIIIIIIIIIHG@ADDD
@HISEQ:969:HM2KJBCX2:2:1101:8445:77284 2:N:0:ACTATGCA
TCTCGATAAGCGCCCAACTATCCCTATTAATCATTACGTCGATCCTAGAAACCAACAAAATAGAATCAAACGTCCTATTTCATTATTCCATGCTAATGTATTCAAGCGTAAGCCTGCTTTAAACACTCTAATTTTTTCAAAGTAACAGTCCTGATTCCCCACGACACCAAATTAATGACATCGCGGTTCTTCAGAAGGTAGGAACCGATAATGCCAGTGCGTACCGAGGCACGACCAACAATTCGATCCCGAAATTCAACTACGAGCTTTTTAACTGCAACAACTTTAATATACGCTATTGGAGCTGGAATTACCGCGGCTGCTGGCACCAAACTTGCCCTCCAA
+
DDDDDIIIIIIIIIIIIIIIIIIIIIIIIIIIIIIIIIIIIIIIIIIIIIIIIIIHIIIIIIIIIIIIIIIIHHIIIIHIIIIIIIIIHIGIIIHIIIIIIIIHIIIIIIIIIIIIHHIIIIHIIIHIIIIIIIIIIHIIIIIIIIIHIIIIIIHIIHHHIIIHIIIIIIIIIIIIIIIIIIIIIIIIIIIIIIIIIIIIIIIHIIIIIIIIIIIIIIIIIIIIIIIIIIIIIIIIIIIIHHHGIIHIIIIIIIIIIIIIIIIIIIIIIIIIIHIIIIIIIIHHIIIIIIIIHIIIIIIIIIIIIIIIIIIIIIIIIIIIIIIIIIIIIIIIIIIIIIIIDDDDD
@HISEQ:969:HM2KJBCX2:2:1101:3204:77144 2:N:0:ACTATGCA
TCTCGATAAGCGCCCAACTATCCCTATTAATCATTACGTCGATCCTAGAAACCAACAAAATAGAATCAAACGTCCTATTTCATTATTCCATGCTAATGTATTCAAGCGTGCGCCTGCTTTAAACACTCTAATTTTTTCAAAGTAACAGTCCTGATTCCCCACGACACCAAATTAATGACATCGCGGTTCTTCAGAAGGTAGGAACCAATAATGCCAGTGCGTACCGAGGCACGACCGACAATCTGATCCCGAAATTCAACTACGAGCTTTTTAACTGCAACAACTTTAATATACGCTATTGGAGCTGGAATTACCGCGGCTGCTGGCACCAGACTTGCCCTCCAA
+
DDDDDIIIIIIIIIIIIIIIIHHIIIIIIIIIIIIIIIIIIIIHIIIIIIIIHIIIHIIIHIIHIGIIFIHIIIIIIIIIIIIIIIIIHHHIIHIIIIIIIIIIIIIIIIHIIIIIIHIIIIIIIIIIIIIIIHHIIIIIHIIIIIHIIIIIIIIIIIIIIIIIIIIIIIHIGIIIIIIIIIIIIIIIIIIIIIIIIIIIIIIIIIIIIIIIIIIIIIIIIIIIIIIIIIIIIIIIIIIHIHHH=IIIIIIIIIIIIIIIGHIIIIIIIIIIIIIIIIIIIIIIIIIIIIHIIIIIIIIIIIIIIIIIIIIIIIIIIIHIIIIIIIIIIIIHHIIIIHIIDDDDD
@HISEQ:969:HM2KJBCX2:2:1101:15272:76775 2:N:0:ACTATGCA
TCTCGATAAGCGCCCAACTATCCCTATTAATCATTACGGTGATCCTAGAAACCAACAAAATAGAACCATGCCGTCCTATTCTATTATTCCATGCTAATGTATTCGAGCAAAAATGCCTGCTTTAAACACTCTAATTTTTTCAAGGTAAAGGTCCTGGATCCGCAAGACACCCAATAAAGGACATCAAGTTTCTCCAGAAGGTGAGAAATCAACAGTAACAGTTCATACCCCTTAAGGCATGACCATCACGTCAATCCCGAAATTCAACTACGAGCTTTTTAACTGCAACAACTTTAATATACGCTATTGGAGCTGGAATTACCGCGGCTGCTGGCACCAGACTTGCCCTCCAA
+
@DD?DHHHGGHCHII=HEEHFECFFHHIHHHHHHICHE@GCGEEFHHGHIIEHIHGC?GHIIHHICHHE<CGDGCEEHI1FGHFHHHIE1FHHFHHHGCD@CDGHICHHHIIHHIIHFHGEGFECHHHIHHHHGGHHHHHFHFHIHIIIIGC@/@HHHGHHHEHGCCCIIHHEHEHHHFHG?HHIHIIIHFHEHIIGIIIIIIIIHF2GIIIIIIIIHHIIHIIIIIIIIHHGIIFIIIIIHHHHHIHFHHGHGHIIIIIIHGIHIHHGIIHHGIIIIIIHIIHHIIIIIHHIHIIIIIIIHHIHIIIHIIIIIHIIHIHHHHGIIIHIHHHHHIIIIIIIIIIIIIIDDDBD
@HISEQ:969:HM2KJBCX2:2:1101:10165:78077 2:N:0:ACTATGCA
TCTCGATAAGCGCCCAACTATCCCTATTAATCATTACGTGATCCTAAAACCAACAAAATAGAACCATCGTCCTATTTTATTATTCCATGCTAATGTATTCAAGCAAAAATGCCCGCTTTAAACACTCTAATTTTTTCAAAGTAAAGGTCCTGATTCATCGAAACACCCAAGAGCATCCCGAATCACCAGAAGGTGAGAAATTGGCTACACACCGTTTCATGCCCCTAAAGGCACAATCGATATATCCCAATCCCGAAATTCAACTACGAGCTTTTTAACCGCAACAACACTAATATACGCTATTGGAGCTGGAATTACCGCGGCTGCTAATACCAGACTTGCCCTCCAA
+
DDDDCIIIIIIIIGHIIIIIIIIIIIIIIIHIIIIIIIIIIIIIIIHIIHHHHIIIIIIIHHIIIIHIGHIGIIIIIIIIIIIIHIHIIIIHIHGHEHIIHHHIIIIIIIIHIIIHHIIHIIHHHIIIIIIIIIIIIIIIIIIIIIHGHIIIIIIHIIIIIIIIIIHIHIIIIIHHIIIIGIIIIHGGHIIIIIIIHIHIIIIHIIIIIHHIIIIIIIIIIIIIIIIHHIIIIIIIIIIIIIIIIHGEHIIIIIIIIIIIIIIIIIHIIIIIIIIIIIIIHIHIIIHHEIIIIIIIIIIHIIIIIIIIIIIIHIIIIIIIHIIIIIIIIIIIIIIIIIIIIIIIDDDDD
@HISEQ:969:HM2KJBCX2:2:1101:20920:78167 2:N:0:ACTATGCA
TCTCGATAAGCGCCCAACTATCCCTATTAATCATTACGGTGATCCTAGAAACCAACGAAATAGAATCAGTCCGTCCTATTTCATTATTCCATGCTAATGTATTCAGACGTTAGCCTGCTTTAAACACTCTAATTTTTTCAAAGTAACAGTCCTGATTTCCCATCACACCAAATAAATGGCATGAAAGTTCCTCAGAAGGTAGAGATTCATCTCACCAGTGCAGACAATTAAGCCTGACCAATGGGTAAACCCCGAAGTTCAACTACGAGCTTTTTAACTGCAACAACTTTAATATACGCTATTGGAGCTGGAATTACCGCGGCTGCTGGCACCAGACTTGC
+
D@@DDHHHEEHC//<<DEHIIHEE1CHHCCH1<G1CGH=1?@HHEHH?FEGHH?HHIHIIIH1CEEGHHHI?C1</DG?1DFE11D@C1FHH@@@@=GGGGBFGGFHGG<HEHHHHHEBGHHIEG@GCCGABCHHCDD?7@DHFFHHG@@CHDDCEGIIHIEIHFHHIHHH@EFG<@FGIHIHHHEHGEDGHH@HDEEHHHIIIHHHG?EHHGH1HHF=HEEFCCHHGHHHHHEF11IFHIIGIIIE?HF<G@@GCHIHIHIHHE@HG?HHH?HHF1FHHEGHDFC?IHHHGF=HEHEGG?HFEF1HCHCIHF?CFDHHHIIIHEHHHGD<1F1CC0BA@D
@HISEQ:969:HM2KJBCX2:2:1101:12513:78284 2:N:0:ACTATGCA
TCTCGATAAGCGCCCAACTATCCCTATTAATCATTACGGTGATCCTAGAAACCAACGAAATAGAATCAGTCCGTCCTATTTCATTATTCCATGCTAATGTATTCAGACGATAGTCTGCTTTAAACACTCTAATTTTTTCAAAGTAACAGTCCTGATTTCCCATCACACCAAATAAATGGCATGAAAGTTCCTCAGAAGGTAGAGATCCATCTCACCAGTGCAGACAATTAAGCCTGACCAATGGGTAGACCCCGAAGTTCAACTACGAGCTTTTTAACTGCAACAACTTTAATATACGCTATTGGAGCTGGAATTACCGCGGCTGCTGGCACCAGACTTGCCCTCCAA
+
DDDDDIIIIIIIIIIIIIIIIIIIIIIIIIIIIIIIIHIIIIIIIIIIIIIIIIHIIIIIIIHIIIIIIIIHIIIIIIIIIIIIIIIIIIIIIIIIIIIHIHHIIIIIIIIHIIIIIIHHHIIIIIIGIIIHIIIIIIIIHHIIIIIIHHIIIIHIHIIIIIIIIIIIHIIIIIIIIIIGIIIIIIIIIHIIIIIIHIIIIIIIIIIIIHIIIIIIHIIIIIIIIIHIIIIIIIIIIIIIIIIHIHHHHHIIIIIIIIIIIIIIIIIIIIIIIIIIIIIIIIIIIIIIIIIIIIIIIIIIIIIIHIHIIIIIIIIIIIIIIIIIIIIIIIIIIIIIIIIIIIIDDDDD
@HISEQ:969:HM2KJBCX2:2:1101:2575:78883 2:N:0:ACTATGCA
TCTCGATAAGCGCCCAACTATCCCTATTAATCATTACGGTGGTCCTAGAAACCAACAAAATAGAATCATCCGTCCTATTTTATTATTCCATGCTAATGTATTCAAGCAAAATGCCTGCTTTAAACACTCTAATTTTTTCAAAGTAAAGGTCCTGGTTCCCCGCGGCACCCAATTAAGGACATCGCGGTTCTCCAGAAGGTGAGAAATTGACTACACCAGTTCATACCCCTTAAGGCACGACCGATGTGTCAATCCCGAAATTCAACTACGAGCTTTTTAACTGCAACAACTTTAATATACGCTATTGGAGCTGGAATTACCGCGGCTGCTGGCACCAGACTTGCCCTCCAA
+
DDDDDIIIIIIIIIIIIIIIIEHIIIIIIIIIIIIIHIIIIIIIIIIIGIIIIIIIIIIIIHHIIIHHHIGHIHIIHIIHHIIIIIIIFHIHHIIIIIIIIIIIIIIIIIIIIIIIIHIHIIIIIHIIIIICHIIIHIHGIIHGIIIIIIIIIHIIIIIIIIIIIIIIIIIIIIIIIIIIIIIIHIIIIIIIIIIIIIIIIIIIIIIIIIIIIIIIIIIIIIIIIIIIIIIIIIIIIIIIIIIIIIIIIHIIIIIIIIIIIIIIIIIIIIIIIIIIIIIIIIIIIIIIIIIHHIIIIIIIIIIIIIIIIIIIIIIIIIIIIIIIIIIIIIIIIIIIIIIIIIIIIIDDDDD
@HISEQ:969:HM2KJBCX2:2:1101:14644:78286 2:N:0:ACTATGCA
TCTCGATAAGCGACCCAACTATCCCTATTAATCATTACGGTGGTCCTAGAAACCAACAAAATAGAACCACAACGTCCTATTCTTTTATTCCATGCTAATCTATTCAAGCAATAGCCCGCTTTAAACACTCTAATTTTTTCAAGGTAATGGTCCTGGCTCCCCAACACACCCAATAAAGGACATGCTGGCTCACCAGAAGGAAGACCCGACAGCAGACAGTACTCGCCAAAGACGGACCGCCCGGCCAGGCCTAAAATTCAACTACGAGCTTTTTAACTGCAACAACTTTAATATACGCTATTGGAGCTGGAATTACCGCGGCTGCTGGCACCAGACTTGCCCTC
+
DBDDDIIIIIIIIIIIIIIIIIIIIIIIIIIIHHHHFCH@GHDGHHHHHFGCHCHHHHHH@C@<FCH@F@FE@?EG=E1FFCHHHI@G@H1<<@HHHHHIHIGHHHIIIIIHIHDEHEFHIHHHBCBHDHFHIHHHIHFIHHHHGIHHGHIIHGIIIIIIIIIHHEHGHHIHIIFFHIIHIIIIIIIIIIIIIIIIHHIIHHHHIIIIIIIIIIIIIIIIIHIHIIIIHI=HIIIIIIGHIIHHIHIIIIIIIIIIIIIIIIIHIIHIIHIIIHHFIIIIIHHHEIIIIIHFHHEGIIIIIIIIIHFIIIGIIIIIHIIIIIIIHHIIIIHEHHHHIIIDDDDD
@HISEQ:969:HM2KJBCX2:2:1101:7999:79380 2:N:0:ACTATGCA
TCTCGATAAGCGCCCAACTATCCCTATTAATCATTACGTCGATCCTAGAAACCAACAAAATAGAATCAAACGTCCTATTTCATTATTCCATGCTAATGTATTCAAGCGTAAGCCTGCTTTAAACACTCTAATTTTTTCAAAGTAACAGTCCTGATTCCCCACGACACCAAATTAATGACATCGCGGTTCTTCAGAAGGTAGGAACCGATAATGCCAGTGCGTACCGAGGCACGACCAACAATTCGATCCCGAAATTCAACTACGAGCTTTTTAACTGCAACAACTTTAATATACGCTATTGGAGCTGGAATTACCGCGGCTGCTGGCACCAGACTTGCCCTCCAA
+
DDDDDIIIIHGIIIIHIIIIIHHIIHHIHHHIGHHGHHHFHIHIIIIIGHHICHHHHIHIIHIIEHIHIHHIIIHIIICFHHIIGIIHIIIIHIIIIIIIIIIIIIHHIIIHHIIIIIIHGHHIHHIHHIIIIIIIHIIIIIIIIHHHHHIHIIIHHIIHIIHHIHIIIIIHIIHHHHHIIIIIIIIHIIIHIIIIIIIIIIHIIIIIHHIIIIIIIIIIIHIIIIIIIIIIIIIIIIIIHHGDIIIIIIIIIIIIIIIIIIIIIIGIIIIIIHIIIIHIIIHIIIIIIIIIIIIIIIIIIIIIIIIIIIIIIIIIIIIIIIIIIIIIIIIIIIIIIIIIDDDDD
@HISEQ:969:HM2KJBCX2:2:1101:20943:79659 2:N:0:ACTATGCA
TCTCGATAAGCGCCCAACTATCCCTATTAATCATTACGTCGATCCTAGAAACCAACAAAATAGAATCAAACGTCCTATTTCATTATTCCATGCTAATGTATTCAAGCGTGCGCCTGCTTTAAACACTCTAATTTTTTCAAAGTAACAGTCCTGATTCCCCACGACACCAAATTAATGACATCGCGGTTCTTCAGAAGGTAGGAACCAATAATGCCAGAGCGTACCGAGGCACGACCGACAATCTGATCCCGAAATTCAACTACGAGCTTTTTAACTGCAACAACTTTAATATACGCTATTGGAGCTGGAATTACCGCGGCTGCTGGCACCAGACTTGCCCTCCAA
+
DDD?@HGHIFHIIIIIGHDHHIIIIIIIIIIEHHIIIIIIIIIIIIIIIIIIIIIIHIHHIHHIIIIIIIIHHIIIIIHIIIIIIIIIGHHHIIIIIIHIHFGHIIIIHIIIIHHGHIIIGHIHIIHHIFIIIIHHIIIIEHGHIHFHGHIEHFHHIIIIIIHHHHFGHIIIIIIHHHHHIIGIHIIIHHIIHHEGIIIHHHIGGHHIHHHIIIIIIIIHIHHHIIIIIIHHIIGIHHIIIIHGIIIHGGIIIGIIHHFHHHHIHIHIIIIHHGIIIIIIIIHIIIIHHHIIHHIIHEHIIIIIIIIIIIIIHGIHHIHIIIIIIIIIIIIIIIIIIIIIDDDDD
@HISEQ:969:HM2KJBCX2:2:1101:14305:80534 2:N:0:ACTATGCA
TCTCGATAAGCGCCCAACTATCCCTATTAATCATTACGTCAATCCTAGAAACCAACAAAATAGGATCGAACGTCCTATTTCATTATTCCATGCTAATGTATTCAAGCGTTAGCTTGCTTTAAACACTCTAATTTTTTCAAAGTAACAGTCCAAATTCCCCGCAACACCAAATTAATGGCATTACGGATCATCAGGAAGGAGGAATCAGTAAGACCAGTACATACCAGAGGCATGACCAATCTACTAACCCCGAAATTCAACTACGAGCTTTTTAACTGCAACAACTTTAATATACGCTATTGGAGCTGGAATTACCGCGGCTGCTGGCACCAGACTTGCCCTCCAA
+
DDDDDIIHIIIIHIIIIIIIIHHIIIIIIIIIIIIIIIHHIIIIFHIIIFHFHHIIIIIIIIIGIIIIIIIIIHIHHHIHGEHHHHIIHHFHEHIIHIIIIEHHHHIIIIIFHIIIIIHHIHIHHHIIHHIIHHIIIHHIIIHIIHIIFEHHHHHHIHIHHIIIIGEHIIHHIIIIHIIIIIIGIIIIGIHIIIIIIHIHIIIIIIIIIIIIIHIIIIIIIIIIHIIIHIIHIHHIIIIIIIIIHIHIHIIIIIIIHGIIHIIIIIHIIIHGIIIIIIIHIIIIIIIIIHIIIIHIIIIIHIIIGIIIIIIIIIIIHIIIIIIIIIIIIIIIIIIIIIIIIDDDDD
@HISEQ:969:HM2KJBCX2:2:1101:20740:81115 2:N:0:ACTATGCA
TCTCGATAAGCGCCCAACTATCCCTATTAATCATTACGTCGATCCTAGAAACCAACAAAATAGAATCAAACGTCCTATTTCGTTATTCCATGCTAATGTATTCAAGCGTGAGCCTGCTTTAAACACTCTAATTTTTTCAAAGTAACAGTCCTGATTCCCCATGACACCAAATTAATGACATCATGGTTCGTCAGAAGGTAGGAATCAATAATACCAGTACGTACAATAGCACGACCAATAAATTGATCCCGAAATTCAACTACGAGCTTTTTAACTGCAACAACTTTAATATACGCTATTGGAGCTGGAATTACCGCGGCTGCTGGCACCAGACTTGCCCTCCAA
+
DBDDAHHIIIHIHDHHHIFHHIHIIIGHHHEHIHIIIIIHIHIIIIIGIHIIIIIHIIIIIIGHIIHIIIIH@HHHHFHHIHHHHIIIIIIIHIHHFHHHHHHHHHFEEGHHH?GHIHHIIHIHIHGHIHFHIIIEHFIIIHHIHHIIIHHHGHHIIFEEGEHGDHDHIIHHHIIIIIHHGIHHHIIIHIIIIIIIIIHGIHIIIIIIIIHHFIIIIIIIIIIGIIIGIIIIHHEIIIIIIIIHGIHIIIIIIIIIIIIGIIIHFHIIIIIIIIIHIIIIIIIIHHIIHHHGHIIIIIIIIIIIIIIHIIIIIIIIIIIIIIIIIIIIGIIIIIIIIIIIDDDDB
@HISEQ:969:HM2KJBCX2:2:1101:11772:81289 2:N:0:ACTATGCA
TCTCGATAAGCGCCCAACTATCCCTATTAATCATTACGGTGATCCTAGAAACCAACAAAATAGAACCATGCCGTCCTATTCTATTATTCCATGCTAATGTATTCGAGCAAAAATGCCTGCTTTAAACACTCTAATTTTTTCAAGGTAAAGGTCCTGGATCCGCAAGACACCCAATTAAGGACATCAAGTTTCTCCAGAAGGTGAGAAATCAACAGCGACAGTTCATACCCCTTAAGGCATGACCATCACGTCAATCCCGAAATTCAACTACGAGCTTTTTAACTGCAACAACTTTAATATACGCTATTGGAGCTGGAATTACCGCGGCTGCTGGCACCAGACTTGCCCTCCAA
+
DDDDDIIIIIIHIIIIHIIIIIIIIIIIIIIIIHIIHIIHIIIIIIIHIIIIGIIIIIIIIIHIIHHIHHHIIIIIIIIIIIIIIIIIIGIIIHIHIIIIHGEHIHIIIIFHHHIHIIIIIIIIIIIHHIIHIHHHIIHIHIIIHHIIIIIIIIIHIHHIIIIIIIIIIIIIIIIIIIIIIIIIIIIIIIIIIIIIIIIIIIIIIIIIIIIIIIIIIIIIIHIIIIHIIIIIIIIIIIIIIHIIIIHIIIIHIIIIIIIIIIIIIIIIIHIHHHIIIIIIIHHIIIIIIIHHHIIIHHIHHIIIIIIIIIIIIIIIIIIIIIIIIIIHIIIIIIIIIIIIIIIIIIIIDDDDD
@HISEQ:969:HM2KJBCX2:2:1101:15463:81833 2:N:0:ACTATGCA
TCTCGATAAGCGCCCAACTATCCCTATTAATCATTACGTCGATCCTAGAAACCAACAAAATAGGGTCAAACGTCCTATTTCATTATTCCATGCTAATGTATTCAAGCGTGTGCCTGCTTTAAACACTCTAATTTTTTCAAAGTAACGGTCCTGATTCCCCATGACACCAAATTAATGACATCACAGTTCGTCAGAAGGTAGAAATCAATAATACCAGTGCATACCGGAGGCACGACCAATATATTGATCCCGAAATTCAACTACGAGCTTTTTAACTGCAACAACTTTAATATACGCTATTGGAGCTGGAATTACCGCGGCTGCTGGCACCAGACTTGCCCTCCAA
+
@DD@DHEHHHH<HHHHIIIIII@EEHIHGHIHHEHIIIIIHHIIIIHIHHIHIIIIHHHH@HHIGHIIIHGIHHIHHIIHIHIIHHIIIHHHIIIHIHHHIHHHHHGHIGIHHIIHHHIIIHIIHHHHHIIIIHHFHHHHIHHIIICEGHHHHHEHIHIGHHHHIIGHHIHHHHGEEGIIHIHHFE<FHHIIHHHHHFGHHIHHEHEHHHEEHIIIIIIIIGIIIHHIIIHDHIIGIIHHHEHFCHHDHHHHHIIHIIHIHIHHEFHIIIIHEHHGHIIHIHHHEHGIHIIIIIHIIIHHHIIHIIIHIHIGIIIGHIIIIIIIIIIGHIIIHGHIHIHIHB@@B@
@HISEQ:969:HM2KJBCX2:2:1101:17912:81507 2:N:0:ACTATGCA
TCTCGATAAGCGCCCAACTATCCCTATAATCATTACGGTGATCCTAGAAACCAACGAAATAGAATCAGTCCGTCCTATTTCATTATTCCATGCTAATGTATTCAGACGTTAGCCTGCTTTAAACACTCTAATTTTTTCAAAGTAACAGTCCTGATTTCCAATCACACCAAATTAATGACATGAAAGTTCCTCAGAAGGTAGAGATTTATCTCACCAGTACAGACAATTAAGCCTGACCAATGGGTAAACCCCGAAGTTCAACTACGAGCTTTTTAACTGCAACAACTTTAATATACGCTATTGGAGCTGGAATTACCGCGGCTGCTGGCACCAGACTTGCCCTCCAA
+
DCDDDIIIIIIIIIIIIIIIIIIIHIIIIIIIIIIIIIIIIIIIIIHIIIIIIIIIIFHHHIIIIIIGIIIIHIIIIIIIIIIIIIIIIIIIIIIIIIIIIIIIIIIIIIIIIIIIIIIIIHHIIIHIIIIIIIIHIIIIIIIIIIIIIIIIIHIIIIIIIIIIHIIIIHHIIIIIHHGIIIIIIHHHGHIIIIHGHIHIIIHIIIIHIIIIHIHHGIHGIHIIIIHIIIIIIIIIIIIIIIIHGHIIIGIIHIGIHIIIIHIIIHIHIHIIIIIHHIGIIIIHIIHGFIHIIIIIIIHIHIIIIIIIIIIIIIIHIIHIIIIIIIIIIIGHIIIIHIIIHHDDDDD
@HISEQ:969:HM2KJBCX2:2:1101:6052:82324 2:N:0:ACTATGCA
TCTCGATAAGCGCCCAACTATCCCTATTAATCATTACGGTGATCCTAGAAACCAACAAAATAGAACCATGCCGTCCTATTCTATTATTCCATGCTAATGTATTCGAGCAAAAATGCCTGCTTTAAACACTCTAATTTTTTCAAGGTAAAGGTCCTGGATCCGCAAGACACCCAATTAAGGACATCAAGTTTCTCCAGAAGGTGAGAAATCAACAGCGACAGTTCATACCCCTTAAGGCACGACCATCACGTCAATCCCGAAATTCAACTACGAGCTTTTTAACTGCAACAACTTTAATATACGCTATTGGAGCTGGAATTACCGCGGCTGCTGGCACCAGACTTGCCCTCCAA
+
DCDDDIIIIHHHIIIIIIIIIIIIIIIIIIIIIIIIIIIHIIIIIIIIIHIHFIIIHIIGIIIIIIIIIHIIIIIIIEHIIIIHIIIIIIIIIIIIHIIHIGHIIIIIIIIIIIIIIHIIIHHIIHIIIIIIIIIIIIIIIIIIIIIIIIIIIIIIIHIIIIIIIIIIIHIIIIIIHHIIIIIIHIIIIHIIIIIIIIIIIHIIIIIIIIIIIHIIIIIIIIIIIHGIIIIIIIIIIIIIIIIIIIIHIIHGIIIIIIIIIIIIIIIIHFIIIIIIIIIIIIIIIIIIIIIIHIIIIIIIIIIIIIIIIIIIIIIIIIIIIIIIIIIIIIIIIIIIIIIIIIIIIIIIDDDDD
@HISEQ:969:HM2KJBCX2:2:1101:10667:82667 2:N:0:ACTATGCA
TCTCGATAAGCGCCCAACTATCCCTATTAATCATTACGTCAATCCTAGAAACCAACAAAATAGGATCGAACGTCCTATTTCATTATTCCATGCTAATGTATTCAAGCGTTAGCCTGCTTTAAACACTCTAATTTTTTCAAAGTAACAGTCCTGTTCCCCTGCAACACCAAATTAATGACATTACAGTTCTTCAGAAAGGAGGAATCAGCGAAGCCAGTGCATACCAGTGGCACGACCAACCTGCTGACCCCGAAATTCAACTACGAGCTTTTTAACTGCAACAACTTTAATATACGCTATTGGAGCTGGAATTACCGCGGCTGCTGGCACCAGACTTGCCCTCCAA
+
DDDDDIIIIIIIIIIIIGIIIIIIIIIIIIIIHIIIIIIIIIIIIIIIIIIIIIIIIIIIIIHHHIIIIIIGEHIIIIIIEHIHHHIIGIIIIHIIIIIIIIIHIIIIIIIIIIIIIIIIIIIIIIIIIIIIIIIIIHHIIIHIIIIIIIIIIIIIIIIIIIIIIIIIIIIIIIIIIIIIIIIIIIIIIIIIIIIIIIIIIIIIIIIIIIIIIIIIIIIIIIIIIIIIIIIIIIIIIIHIIIIHGIIIIIIIIIIIIIIIIIIIIIIIIIIIIIIIIIIIIIIIHIIIIIIIIIHIIIIIHIIIIIIIIIIIIIIIIIIIIIIIIIIIIIIIIIIIIIIIIDDDDD
@HISEQ:969:HM2KJBCX2:2:1101:5252:83000 2:N:0:ACTATGCA
TCTCGATAAGCGCCCAACTATCCCTATTAATCATTACGTCAATCCTAGAAACCAACAAAATAGGATCAAACGTCCTATTTCATTATTCCATGCTAATGTATTCAAGCGTTAGCCTGCTTTAAACACTCTAATTTTTTCAAAGTAACAGTCCTGTTTCCCTGCAACACCAAATTAATGACATTACAGTTCTTCAAGAAGGAGGAACCAGTAAAGCCAGTGCATACCAGAGGCACGACCAACCTACTAATCCCGAAATTCAACTACGAGCTTTTTAACTGCAACAACTTTAATATACGCTATTGGAGCTGGAATTACCGCGGCTGCTGGCACCAGACTTGCCCTCCAA
+
DDDDDIIIHIIHIIIIIIIIIIIHIHHIIIIIIIIHIIIIHHIIIIIIIIIIGIIIHIIIHIGHIIIIIIHIHIIIHIHIIIIICEIFHHHHIGHIIIIIIIHIIIHIIIIIHGHHHIIIIIIHHHIIIIHIIIIIIIHIIIIIIIIIIIIIIIHHIIIIIIIIIIIIIIIIIIIIIIIIIIIIIIIHIIIIIIIIIIIIIIIHIHIIIIIIIHIIIIIIIIIIIIIIIIIIIIIIIIHGIIHHGIIHIIIIIIIHHIIIIIIIIHIIIIIIIIIIIIIIIIIIIHIIIIIIIIIIIIIIIIIIIIIIIIIIIIIIIIIIIIIIIIIIIIIIIIIIIIIIIDDDDD
@HISEQ:969:HM2KJBCX2:2:1101:21051:83777 2:N:0:ACTATGCA
TCTCGATAAGCGCCCAACTATCCCTATTAATCATTACGTCGATCCTAGAAACCAACAAAATAGAATCAAACGTCCTATTTCGTTATTCCATGCTAATGTATTCAAGCGTGAGCCTGCTTTAAACACTCTAATTTTTTCAAAGTAACAGTCCTGATTCCCCATGACACCAAATTAATGACATCATGGTTCGTCAGAAGGTAGGAATCAATAATACCAGTACGTACAATAGCACGACCAATAAATTGATCCCGAAATTCAACTACGAGCTTTTTAACTGCAACAACTTTAATATACGCTATTGGAGCTGGAATTACCGCGGCTGCTGGCACCAGACTTGCCCTCCAA
+
DADD@HHHIHIIIHIHIIHHHFHIIHIIIIIIHIIIIIIIIIHIIIIIIIIHHIIIIIIIII?HIHHHHHHD<DEFGHCEHIIHIIHFHHGHFHGECFHIIHHHHHHHHHHHHHIHIHIGIIIIIIIIIHIIIHIHIHHIIIHHHHHIHGIHHIIIIIIIIIHHIHHHIIIHHIIHIHIHHIIIHIIIIIIIIIHIIIIIIIIII;GIHIHHFH<IIIIIIIIIIIIHIIHIIGIIIIIIIIIH<I<IIIIGIHIIIIIIIIIIHIIIIIIIIIIIIIIIIIIIIIIIIIIIIIIIIIIIIIIIIIIIIIIIIIIIIIIIIIIIIIIIIIIIIIIIIIIIDDDDD
@HISEQ:969:HM2KJBCX2:2:1101:20081:84621 2:N:0:ACTATGCA
TCTCGATAAGCGCCCAACTATCCCTATTAATCATTACGTCAATCCTAGAAACCAACAAAATAGGATCAAACGTCCTATTTCATTATTCCATGCTAATGTATTCAAGCGTTAGCCTGCTTTAAACACTCTAATTTTTTCAAAGTAACAGTCCTGTTTCCCTGCAACACCAAATTAATGACATTACAGTTCTTCAAGAAGGAGGAACCAGTAAAGCCAGTACATACCAGAGGCACGACCAACTTACTAATCCCGAAATTCAACTACGAGCTTTTTAACTGCAACAACTTTAATATACGCTATTGGAGCTGGAATTACCGCGGCTGCTGGCACCAGACTTGCCCTCCAA
+
@BD?DGHGHHIHCHHEHIIHGE?GFHIHHGIIGHHGGHHGHFHHHHHHIIIHCHIIIIEHHEHEE1DC1GEGCH0CCH?FGHHHHIHCEFEHHIH1DFHIIEEEHHEHHHGHHE@FHIIIGFDG@HHHHHIGGHHEHE<GECGHHHHHHHCDGHIHI?FFGGHHHHFHCG@GFHFCDCHE@?IHGHGFD@ECGHFHGHEHDEGCEHFDDFHD1ECFHHFFGHI?HGD<10HHHD6HDDAD<1DD1HIIHDC1<<<<1<<0<0<0<1HEGEFEHCHFFDD1<?GC<1FC<1<0<</CEHHGHHHGD<1FH?EEDHECHCHHGEHC1FHEGEGCEC<EHHHDH@D@B0
@HISEQ:969:HM2KJBCX2:2:1101:3161:85095 2:N:0:ACTATGCA
TCTCGATAAGCGCCCAACTATCCCTATTAATCATTACGGTGGTCCTAGACCAACAAAATAGAACCAACGTTCTATTCTATTATTCCATGCTAATCTATTCAAGCAAAAGCCCGCTTTAAACACTCTAATTTTTTCAAGGTAATGGTCCTGGTTCCTCGACACACCCAATAAAGGGCATACTAGCTCACCAGAAGGATAGACCCGACAACAGAACAGTACTCGCCAGAGACGGACCGTCCGGTCAGGCCTAAAATTCAACTACGAGCTTTTTAACTGCAACAACTTTAATATACGCTATTGGAGCTGGAATTACCGCGGCTGCTGGCACCAGACTTGCCCTCCAA
+
D0@D@11CGH@HHIGCF=1FHF@CGFHEHI?<11<<1DCHHCC1<DGF?FE11<<<FC@EHHE?<11<0D1<1DG@FG1FG111<11DC@GHH1C<FHA1D<1DD11<DCCHCCHCF@C81EB<(<11DGCHHH@?@B<<C1<81<F?F@G<DHEF<EB.(0B?E</<<D:/<:<EEE@G##HFD/</<<<DC<:/-/F<<C00GFGD<10<<D<0G<HHCF1?:CC1EFC0C?CHH<A?FFEFFF11G?F1D<1CCC@</0<11HHC@HCFD@F1?FCHGF<C@GD1<0@G<11HC<DC<@?@G1EIHGF/CCHCFFG@EHFF<<CEGD1<?HG0CE@0?@D@
@HISEQ:969:HM2KJBCX2:2:1101:15758:85194 2:N:0:ACTATGCA
TCTCGATAAGCGCCCAACTATCCCTATTAATCATTACGGTGATCCTAGAAACCAACGAAATAGAATCAGTCCGTCCTATTTCATTATTCCATGCTAATGTATTCAGACGATAGTCTGCTTTAAACACTCTAATTTTTTCAAAGTAACAGTCCTGATTTCCCATCACACCAAATAAATGGCATGAAAGTTCCTCAGAAGGTAGAGATCCATCTCACCAGTACAGACAATTAAGCCTGACCAATGGGTAGACCCCGAAGTTCAACTACGAGCTTTTTAACTGCAACAACTTTAATATACGCTATTGGAGCTGGAATTACCGCGGCTGCTGGCACCAGACTTGCCCTCCAA
+
DDDDDIIIIIIIIIIIIIIHIIIIIIIIGIIIIIIIHIIIIIIIIIGHIIIIEHHIIIIIIIIHIIIIIIIIIFIIIIIIIGIIIIHIIIIIIIIIIIIIIIIIIIHIIIIIIIIIIIIIIIIIIIIIIIIIIIIHIHIHHHIIIIIIIIIGIIHHIIIIIIIIIIIIIIIIIIIIIHHIIIIIIIIIIIHHIIIIIIIIIIIIIIIIIIIIIIGHIIIIIIIIIIIIIIHIIIIIIIHIIIIIHHHIIIIIIIIIIIIIIIIIIIIIIIIIIIIIIIIIIIIIIIIIIIIIIIIIIIIIIIIIIIIIIIIIIIIIIIIIIIIIIIHIIIIIIIIIIIIIIIHDDDDD
@HISEQ:969:HM2KJBCX2:2:1101:4022:85426 2:N:0:ACTATGCA
TCTCGATAAGCGCCCAACTATCCCTATTAATCATTACGTCGATCCTAGAAACCAACAAAATAGAATCAAACGTCCTATTTCATTATTCCATGCTAATGTATTCAAGCGCGAGCCTGCTTTAAACACTCTAATTTTTTCAAAGTAACAGTCCTGATTTCCCACGACACCAAATTAATGACATCGTGGTTCGTCAGAAGGTAGGAATCAATTTGACCAGTACGTACCGAGGCACGACCGATCAACTGATCCCGAAATTCAACTACGAGCTTTTTAACTGCAACAACTTTAATATACGCTATTGGAGCTGGAATTACCGCGGCTGCTGGCACAGACTTGCCCTCCAA
+
DBD@D?F?H??/CECCFHIIII@CCCG?ECH@<<FCHHGHHHHHHHG<<CHEC?GHHEGEFHHCCFHE?EEHCHHHEHHIHFHH@@CHHHIHHIECHHEDHHGH=CDED@?HGC?E?GHFF8<F;EEHHEDFHHHEHHHFHECHGHBGCEFHHHHHHIH3HHI:?E<GICG/8D<F<@<CGEDGHEDG2DEEG@C@GCFHIHIIIHEIHGDAAGC1<AHH<F@ECB<<0<<?<CHE1CHFFD1HD/C?<11IH@<11D<1@DHG@F=GC@CHEGD<<<CG<<<1<G1HHHCC<DFEFCGEFC1@?IHHG@<?F<DEEC@G<<1<1<CDD1<<D1E=?CD<0@D<
@HISEQ:969:HM2KJBCX2:2:1101:21039:85582 2:N:0:ACTATGCA
TCTCGATAAGCGCCCAACTATCCCTATTAATCATTACATCGATCCTAGAAACCAACAAAATAGAATCGGATGTCCTATTTCATTATTCCATGCTAATGTATTCAAGCGTGAGCCTGCTTTAAACACTCTAATTTTTTCAAGGTAACAGTCCTAATTCCCCGTGACACCAAATTAATGACATTACAGTTCGTCAAGAGGGAGGAATCAGTGAGACCAGTACATACCAGAGGCATGACCAACCTACTAACCCCGAAATTCAACTACGAGCTTTTTAACTGCAACAACTTTAATATACGCTATTGGAGCTGGAATTACCGCGGCTGCTGGCACCAGACTTGCCCTCCAA
+
ADD?DG@HHEHHD/ECGHFHGHGIIHGHHH?CCDGGCGEHDHICHHHHHIHCHHIHFHIIGH1<FFE@CE0<<CCEE?CCEHHHHFHHHH1FH?CHHEGHHHEEG@F@GCHHHHIEHFGGHIHIIIHHGGHHIHIHGGEHGHFGEFFEEHHHCCGCGIHHHHHEIHEEHIHHHHHGHHHCFHHHFIIHHHHG?IHHE?HHGEEIIIHHGHHHE<IIIHIHEEHIIIHHIIHGIHHHEHEEIHEGBHCGIIHIIIHIIIIHHHHHGDCIIIIIIIIIHIIIIIIIIIIHEHHHIHHHHIHHHIIIIIIHIHHIIIIIIHFIIIIIIIHIIIIIIHIIIIIIHDDDD0
@HISEQ:969:HM2KJBCX2:2:1101:2181:85816 2:N:0:ACTATGCA
TCTCGATAAGCGCCCAACTATCCCTATTAATCATTACGGTGATCCTAGAAACCAACAAAATAGAACCATGCCGTCCTATTCTATTATTCCATGCTAATGTATTCGAGCAAAAATGCCTGCTTTAAACACTCTAATTTTTTCAAGGTAAAGGTCCTGGATCCGCAAGACTCCCAATAAAGGACATCAAGTTTCTCCAGAAGGTGAGAAATCAACTGCAACAGTTCATACCCCTTAAGGCATGACCATCACGTCAATCCCGAAATTCAACTACGAGCTTTTTAACTGCAACAACTTTAATATACGCTATTGGAGCTGGAATTACCGCGGCTGCTGGCACCAGACTTGCCCTCCAA
+
DDDDDIIIIIIIIIIIIIIIIIIIIIIIIIIIIIIIIIIIIIIIHIIIIIIIHIIIIHIIIHHHIIIIIIIIIIIIIIIIIIIIIIIIIIIIIIIIIIIIIGHIIIIIIIIIIIIIIIIIIIIIIHIIIIIIIIIIIIIIIIIIIIIIIIIIIIHIHIIIIIIIIIHI0IIIIIIIIIIIIIIIIIIIIIIIIIIIIIIIIIIIIIIIIIIIIIIIIIIIIIIIIIIIHIIIIIIIIIIIIIIIIIIIIIHGIIIIIIIIIIIIIIIIIIIIIIIIIIIIIIIIIIIIIIIIIIIIIIIIIIIIIIIIIIIIIIIIIIIIIIIIIIIIIIIIIIIIIIIIIIIIIIIIDDDDD
@HISEQ:969:HM2KJBCX2:2:1101:8529:86064 2:N:0:ACTATGCA
TCTCGATAAGCGCCCAACTATCCCTATTAATCATTACGTCGATCCTAGAAACCAACAAAATAGAATCAAACGTCCTATTTCATTATTCCATGCTAATGTATTCAAGCGTACGCCTGCTTTAAACACTCTAATTTTTTCAAAGTAACAGTCCTGATTCCCCACGACACCAAATTAATGACATCGCGGTTCTTCAGAAGGTAGGAACCGATAATGCCAGTGCGTACCGAGGCACGACCAACAATTCGATCCCGAAATTCAACTACGAGCTTTTTAACTGCAACAACTTTAATATACGCTATTGGAGCTGGAATTACCGCGGCTGCTGGCACCAGACTTGCCCTCCAA
+
DBDDDIIIIIIIIIIIIIHIIIIIIIIIIIIIIIIIIIIHIHHGIIIIIIIIIIIHHIIHIEHIIIIIIHHHHIIIIIIIIIIIIIIIIIIHHHIIIIIIIIIIIHIHIIHIIIIIIIHIIIIIIIIIIIIIIIIIIIIIHIIIIIIHHIIIIIIIIIIHIIEHHIHIHHIIIIIIIIIIIIIIIIIIIIIIIHHIIIIGIIIIIIHIIIIIIIIIIIIIIIIIIIII=IIIHIIIIIHHIHEGIIHIIIIIIIIIIIIHHIIHIIIIIIIIIIIIIIHIIIIIIIIIIIHIIIIHIIIIIIIIIIIIIIIIIIIIIIIIIIIIIIIIIIIIIIIIHIIIDDDDD
@HISEQ:969:HM2KJBCX2:2:1101:14074:86618 2:N:0:ACTATGCA
TCTCGATAAGCGCCCAACTATCCCTATTAATCATTACGTCAATCCTAGAAACCAACAAAATAGGATCGAACGTCCTATTTCATTATTCCATGCTAATGTATTCAAGCGTTAGCCTGCTTTAAACACTCTAATTTTTTCAAAGTAACAGTCCTGTTTCCCTGCAACACCAAATTAATGGCATTACAGTTCTTCAGAAAGGAGGAATCAGCGAAGCCAGTGCATACCAGTGGCACGACCAACCTGCTGACCCCGAAATTCAACTACGAGCTTTTTAACTGCAACAACTTTAATATACGCTATTGGAGCTGGAATTACCGCGGCTGCTGGCACCAGACTTGCCCTCCAA
+
DCDDDIIIIIIIIIIIIIIIHIIIIIIIHHIIIIIIHHIIIIIHIIIIIIIIIIIIIIIIIIHHHIIFHIHIHEHIIIIIIIIIIIIIIHHHHIIIIIIIIIIIIIIIIIIIIIIIIHHIHIHHIIIIHHIIIIIIIIIGHIIIIHHIIIIIIIIIIIIIIIIIIIIIIIIIIIIIHIIIIIIIIIIIIIIIIIIIIIIIIIIIIHIIIIIIIIIIIIIIIIIIIIIIIIIIIIIIIIIIIIIHGIIIIIIIIIIIIIIIIIIIIIIIIIIIIIIIIIIIIIIIIIIIIIIIIIIIIIIIIIIIIIIIIIIIIIIIIIIIIIIIIIIIIIIIIIIIIIIIIDDDDD
@HISEQ:969:HM2KJBCX2:2:1101:14136:86832 2:N:0:ACTATGCA
TCTCGATAAGCGCCCAACTATCCCTATTAATCATTACGGTGATCCTAGAAACCAACAAAATAGAATCATGCCGTCCTATTTTATTATTCCATGCTAATGTATTCAAGCAAAATGCCTGCTTTAAACACTCTAATTTTTTCAAAGTAAAGGTCCTGGTTCCCCGTGACACCCAATTAAGGGCATCGCGGTTCTCCAGAAGGTGAGAAATTGACTACACCAGTTCATACCCCTTAAGGCACGACCGATGTGTCAATCCCGAAATTCAACTACGAGCTTTTTAACTGCAACAACTTTAATATACGCTATTGGAGCTGGAATTACCGCGGCTGCTGGCACCAGACTTGCCCTCCAA
+
DDDDDIIHIHHCHIIIIIIIIIIHIHIHIIIIIIIIIIIIIHIIIIIIIIIHCHIIIFHIIIIIIIIIIGHIIIIEHIHHHIIIIIIIIIIHIIHHIF@FHCIIIIIIIIIIIIHIIIIIIHIIIGIIIIIIIHHFHIIIIIHIHHHIIIHIIIIIIHHIHIIIHHIIIIIIIIHIIIIIIIIIIIIIIHIIIIIIIHIIIIIIIIIIIIIIIIIHIIIIIIIIIIIIIIIIIIIIIHIIHIIIIIIIIIHIIHIIIIIIIIIIIIIIHIIIIIIIIIIIIIIIIIIIIHIIIIIIIIIIIIIIIIIIIIIIIIIIIIIIIIHIIIIIIIIIIIIIIIIIIIIIIIIDDDDD
@HISEQ:969:HM2KJBCX2:2:1101:8105:86892 2:N:0:ACTATGCA
TCTCGATAAGCGCCCAACTATCCCTATTAATCATTACGTGGTCCTAAAACCAACAAAATAGAACACCGTCCTATTTTATTATTCCATGCTAATGTATTCAAGCAAAAATGCCCGCTTTAAACACTCTAATTTTTTCAAAGTAAAGGTCCTAGTTCATTGAAACACCCAATAAAGAAGCATCCCAATTCACCAGAAGGTAAGAAATTGGCTACACACCGATTCATGCCCCTAAAAGCACGACCAATATATCCCAATCCCGAAATTCAACTACGAGCTTTTTAACCGCAACAACACTAATATACGCTATCGGAGCTGGAATTACTGCGGCTGCTAATACCAGACTTGCCCTCCAA
+
DDDDDIIIIIIIIIIIIIIIIIIIIIIIIHIIIIIIIHIIIIIIIHIIIIIIIIIIIHIIIIIIIIIIHIGIIIIIIIIIIHIIIIIIHIIIIIIHIHGHIGHIIIHIIIIIIIHIIIIIIHIIIIIIIIIIIIIIIIIIIIIIIIIIIIIIIIIIIIIIIIIIIIIIIIIIIIIIHIIIIIIIIIIIHIIIIIIIIIIIIIIIIIIIIIIIIIIIIIIIIIIIIIIIIIIIIIIIIHIIIIIIIIHGDHGDIHHIIHHIIIIHIIIIIHHIIIIIIIIIHIIIIIIIIIIIIHIIIIIIIIIIIIIIIIIIIIIIIIIIIIIIIIIIIIIIIIIIIIIIIIIIIIIIDDDDD
@HISEQ:969:HM2KJBCX2:2:1101:12785:86520 2:N:0:ACTATGCA
TCTCGATAAGCGCCCAACTATCCCTATTAATCATTACATCGATCCTAGAAACCAACAAAATAGAATCGGATGTCCTATTTCATTATTCCATGCTAATGTATTCAAGCGTGAGCCTGCTTTAAACACTCTAATTTTTTCAAGGTAACAGTCCTAATTCCCCGTGACACCAAATTAATGGCATTACGGTTCTTTAGAAGGTGAGAAATCAATAATATCAGTACATACCAACGGCATGACCGAAACATTGATCCCGAAATTCAACTACGAGCTTTTTAACTGCAACAACTTTAATATACGCTATTGGAGCTGGAATTACCGCGGCTGCTGGCACCAGACTTGCCCTCCAA
+
DDDDCIIIIHIHIIIIIIIIIIGIIIIIIIIIIIIIIIIHIIIHIIHHIIIIHIIGIIIHIIIIHIIIIIIIIHHHIHHIIIIIHIHIIIIHGIIIHIIHIHIHIIIHIHIIHIIIIIIIIHIIIIIIHHIIIHIHIIIHIIIIIIIIIIIIIHIIIIIIIIIIIIIHIIIIIIHIIHIIIIIIIIIHHIIIIIIIIIIIIIIIIIIIIIIIIIIIIIIIIIHIIIIHHIIIIIIIIIIIIIIIHHIHHIIIIIIIIIIHIIIIIIIIIIIIIIIIIIIIIIIIIIIIIIIIIIIIIIIIHHIIIIIIIIIIIIIIIIIIIIIIIIIIIIIIIIIIIIIIIIDDDDD
@HISEQ:969:HM2KJBCX2:2:1101:8501:88784 2:N:0:ACTATGCA
TCTCGATAAGCGCCCAACTATCCCTATTAATCATTACGTCAATCCTAGAAACCAACAAAATAGGATCGAACGTCCTATTTCATTATTCCATGCTAATGTATTCAAGCGTTAGCCTGCTTTAAACACTCTAATTTTTTCAAAGTAACAGTCCTGTTTCCCTGCAACACCAAATTAATGACATTACAGTTCTTCAAGAAGGAGGAATCAGTAAAGCCAGTACATACCATAGGCACGACCAACCTACTGACCCCGAAATTCAACTACGAGCTTTTTAACTGCAACAACTTTAATATACGCTATTGGAGCTGGAATTACCGCGGCTGCTGGCACCAGACTTGCCCTCCAA
+
@@@@DHIHIHCH<CC0DCGHCCDGHIHHH<CH?GHH@CDGHEHHHIEHHIIIGECHHEHHHHC11<1G0DFCHHGHIIIH@GH<FFH?FCH?11DHIHGHIIHEGHHIIHIIIIIHEHHIGFHHIIGIGHHIIIIICHHHHHIHHGCHHGIHHHHEHEHHHFCIIIIIIIHHEHGFIHGHHIIIIHHHEIHGIHIIHIHHHIIIHIIIIIIII<IHIIIHIIII<IIIIIIIIHII>HGIHHFHHIHIHIHCIIHGEIIHHEIIHIHHIIIIIIHIIIIHIIIIIIHIIHIIIIIIIIIIIIIIGIHEHIIIIIIIIHIIIIIIIIIHIIHHHIIIIIHHIDDDDD
@HISEQ:969:HM2KJBCX2:2:1101:13287:87995 2:N:0:ACTATGCA
TCTCGATAAGCGCCCAACTATCCCTATTAATCATTACGTCGATCCTAGAAACCAACAAAATAGAATCAAACGTCCTATTTCGTTATTCCATGCTAATGTATTCAAGCGTGAGCCTGCTTTAAACACTCTAATTTTTTCAAAGTAACAGTCCTGATTCCCCATGACACCAAATTAATGACATCATGGTTCGTCAGAAGGTAGGAATCAATAATACCAGTACGTACAATAGCACGACCAATAAATTGATCCCGAAATTCAACTACGAGCTTTTTAACTGCAACAACTTTAATATACGCTATTGGAGCTGGAATTACCGCGGCTGCTGGCACCAGACTTGCCCTCCAA
+
<0<0<<FC0<1<//<<F<F1<F<1<1<F1<1F@@EHCCHH</DHI?1111D1<1<E<C<1CH<1<<C1<D10<D<G@E111<<<DGEDHFH11<DEHC@FGHECGGAB<0EFDG@6C616B81<F1<GHF@GCCCGHHEHG<G<G<1BG;FH7GGH=FHD7D0<CFFIHG<F<HHH#FGHIC<CFCE0HHH@CCH.:0<<111<1CFC<1<1<1:</?D<<1::<<1100<<1D<1<1<<<111@</A-<1<1F<1H?HGD<D<<?E1HHG1HHCF1HF1C<1?EIHCD1CE</FC<<@<11<1<D11IHEC<C<<<11EHCHG<1D<EGD<D<1D0/@HDDDD@
@HISEQ:969:HM2KJBCX2:2:1101:8218:89350 2:N:0:ACTATGCA
TCTCGATAAGCGACCCAACTATCCCTATTAATCATTACGTCAATCCTAGAAACCAACAAAATAGGATCAAACGTCCTATTTCATTATTCCATGCTAATGTATTCAAGCGTTAGCCTGCTTTAAACACTCTAATTTTTTCAAAGTAACAGTCCTGTTTCCCTGCAACACCAAATTAATGACATTACAGTTCTTCAAGAAGGAGGAACCAGTAAAGCCAGTACATACCAGAGGCACGACCAACCTACTAATCCCGAAATTCAACTACGAGCTTTTTAACTGCAACAACTTTAATATACGCTATTGGAGCTGGAATTACCGCGGCTGCTGGCACCAGACTTGCCCTCCAA
+
DDDDDIIIIIIIIIIIIIIIIHIIIIIIIIIIIIIIIIIIIIIIIIIIIIIIIIIIIIIIIIIIIIIIIIHIIIIIHHIIIIIIHIIIIIIIIIIIIIIIIIIIIIIIIIIIIIIIIIIIIIIIIIIIIIIIIIIIIIIIIIIIIIIIIIHIIIIIIIIIIIIIIIIIIHHIHIIIIIIIIIIIIHIIIIIHIHIIIIIIIIIIIIIIIIIIIIIIIIIIIIIIIIIIIIIIIIIIIIIIIIIIHFIIHIIIIIIIIHHIHIIIIIIIIIIIIIIIIIIIIIIIIIIIIIIIIIIIIIIIHHIIIIIIIIIIIIIIIIIIIIIIIIIIIIIIIIIIIIIIIIDDDDD
@HISEQ:969:HM2KJBCX2:2:1101:12435:89600 2:N:0:ACTATGCA
TCTCGATAAGCGCCCAACTATCCCTATTAATCATTACGTCGATCCTAGAAACCAACAAAATAGAATCAAACGTCCTATTTCATTATTCCATGCTAATGTATTCAAGCGTAAGCCTGCTTTAAACACTCTAATTTTTTCAAGGTAAAGGTCCTGGATCCGCAAGACACCCAATAAAGGACATCAAGTTTCTCCAGAAGGTGAGAAATCAACAGTAACAGTTCATACCCCTTAAGGCATGACCGTCACGTCAATCCCGAAATTCAACTACGAGCTTTTTAACTGCAACAACTTTAATATACGCTATTGGAGCTGGAATTACCGCGGCTGCTGGCACCAGACTTGCCCTCCAA
+
DDDDCIIIIIIIIIIIIIIHFHIIIIIIIIIIGIIIIIIIIIIIIIIIIIIIIIIIIHH?GHHIIHIIIIIGIIIIIIIIIIIIIIIIIIIIHIIHIIIGIIHHHIIIIIIIIIIIIIIIIIIIIIIIIIIIIIIIIIIIIIIIIIIIIIIIIIIIIIIIIIIIIIIGIIIIIIIHIIIIIIIIIIIIIIHIIIIIIIIIIIIIIIIIIIIIIIIIIIIIIIIIIIIIIIIIIIIIIHIIIIIIIIHGFIIHIIIIIIIIIIIIIIIIIIIIIIHIIIIIIIIIIIIIIIIIIIIIIIIIIIIIIIIIIIIIIIIIIIIIIIIIIIHIIIIIIIIIIIIIIIIIIDDDDD
@HISEQ:969:HM2KJBCX2:2:1101:12929:89378 2:N:0:ACTATGCA
TCTCGATAAGCGCCCAACTATCCCTATTAATCATTACGGTGATCCTAGAAACCAACGAAATAGAACCAATCCGTCCTATTTCATTATTCCATGCTAATGTATTCAGACGTTAGCCTGCTTTAAACACTCTAATTTTTTCAAAGTAACAGTCCTGATTTCCTATCACACCAACTAAATGGCATGAAAGTTCCTCAGAAGGTAGAGATTTATCTCACCAGTACAGACAATTAAGCCTGACCAATGGGTAAACCCCGAAGTTCAACTACGAGCTTTTTAACTGCAACAACTTTAATATACGCTATTGGAGCTGGAATTACCGCGGCTGCTGGCACCAGACTTGCCCTCCAA
+
DDDDAHIIIHIIIIIIIIIIIIIIIHIIHIIIIIIIIIIIIHIHIIIIHHIIHIIIIIIHIIHHIIIIIIHIIIHHIGIIIIIIIIHIIIIIIIIIIIIIIHHIIIHIIIIIIIIIIIIHIIHHIIIIIIIIIIHIIIIIIIIIIIHIIIIIIIHHIIIIIIHHIIIIIIIIHIHIIHIIIIHHIIIIIHIGIIIIIIIHGIIIIIHIIIIIIIIIIIHIIIIIIIHIHIIHIIIIIIIIIIHIHIEIIGIIIIIHIIIIIIIIIIIIIIIIIHIIIIIIIIIIIIHEGHHIIIIIIIIIIIIIIIIIIIIIIIIIIIIIIIIIIIIIIIIIIIIIIIIIIIIDDDDD
@HISEQ:969:HM2KJBCX2:2:1101:12299:89759 2:N:0:ACTATGCA
TCTCGATAAGCGCCCAACTATCCCTATTAATCATTACGGTGATCCTAGAAACCAACGAAATAGAATCAGTCCGTCCTATTTCATTATTCCATGCTAATGTATTCAGACGATAGTCTGCTTTAAACACTCTAATTTTTTCAAAGTAACAGTCCTGATTTCCCATCACACCAAATAAATGGCATGAAAGTTCCTCAGAAGGTAGAGATCCATCTCACCAGTGCAGACAATTAAGCCTGACCAATGGGTAGACCCCGAAGTTCAACTACGAGCTTTTTAACTGCAATAACTTTAATATACGCTATTGGAGCTGGAATTACCGCGGCTGCTGGCACCAGACTGCCCTCCAA
+
DDDDDIIIIIIIIIIIIIIIIIIIIIIIIIIIIIIIIIIIIIIIIIIIIIIIIIIIIIIIIIIIIIIIIIIIIIIIIIIIIIIIIIIIIIIIIIIIIIIHHGHHHIIIIIIIIIHHIIIIIIHIIIIIIIIIIIIIIIIIIIIIIIIIIIIIIIIIIIIIIIIIIIIIIIIIIIIIIIIIIIIIIHIHIIGIIIIIIIIIIIIIIIHIIHIIIIIIIIIIIIIIIIIIIIIIHHIIIIIIIIIIIHIIIIIIHIIIIIIIIIIIIIIIIIIIIIIIIIIHIIIIIIIIIIIIIIIIIIIIIIIIIIIIIIIIIIIIIIIIIIIIIIIIGIIIIIIIIIIIIIDDDDD
@HISEQ:969:HM2KJBCX2:2:1101:3531:89256 2:N:0:ACTATGCA
TCTCGATAAGCGCCCAACTATCCCTATTAATCATTACGGTGATCCTAGAAACCAACGAAATAGAATCAGTCCGTCCTATTTCATTATTCCATGCTAATGTATTCAGACGATAGTCTGCTTTAAACACTCTAATTTTTTCAAAGTAACAGTCCTGATTTCCCATCACACCAAATAAATGGCATGAAAGTTCCTCAGAAGGTAGAGATCCATCTCACCAGTGCAGACAATTAAGCCTGACCAATGGGTAGACCCCGAAGTTCAACTACGAGCTTTTTAACTGCAACAACTTTAATATACGCTATTGGAGCTGGAATTACCGCGGCTGCTGGCACCAGACTTGCCCTCCAA
+
DDDDDIIIIIIIIIIHIIIIIIIIIIIIIIIIIIIIIIIIIIIHIIIIIIIIEEHHIIIIIIIHHIIIIIHIIIIIIHIIIIIIIIIIIIIIIIIIIIIIHHIIHIIIIIIIIIIIIIIIIIHHIHIIIIIIIIIIIIIIIIIIIIIIIIIIIIIIIIIIIIIIIIIIHIIIIHIIHIIIIIIIIIIIIIIIIIIIIIIIIIIIIIIIIIIIIIIIIIIIIIIIIIIIIIIIIIIIHHIIIIIIHGFIIIIIIIIIIIIIIIIIIIIIIIIIIIIIIIIIIIIIIIIIIIIIIIIIIIIIIIIIIIIIIIIIIIIIIIIIIIIIIIIIIIIIIIIIIIIIIIIDDDDD
@HISEQ:969:HM2KJBCX2:2:1101:8431:90389 2:N:0:ACTATGCA
TCTCGATAAGCGCCCAACTATCCCTATTAATCATTACATCGATCCTAGAAACCAACAAAATAGAATCGGATGTCCTATTTCATTATTCCATGCTAATGTATTCAAGCGTGAGCCTGCTTTAAACACTCTAATTTTTTCAAGGTAACAGTCCTAATTCCCCGTGACACCAAATTAATGGCATTACGGTTCTTTAGAAGGTGAGAAATCAATAATATCAGTACATACCAACGGCATGACCGAAACATTGATCCCGAAATTCAACTACGAGCTTTTTAACTGCAACAACTTTAATATACGCTATTGGAGCTGGAATTACCGCGGCTGCTGGCACCAGACTTGCCCTCCA
+
DCDDDIIIIIIIIIIIIIIIIIIIIIIIIIIIIIIIIIIIIIIIIIIIHIIIHHIIIIIIIIIIIIIIIIIHIIIIIIIIIHIIIIHFIIIIGIIHIIIIIIGIIIIIIIIIIIHIIIIIIIIIIIIIIIIIIIIIHIIIIIIIIIIIIIIIIIIIIIHIIIIIIIIIIIIIIIIIIIIIIIIIIIIIIIIIIIIIIIIIIIIIIIIIIIIIIIIIIIIIIIIIIIIIIIIIIIIIIIIIIIIIIIIIIIIIIIIIIIIIIIIIIIIIIIIIIIIIIIIIIIIIIIIIIIIIIIIIIIIIIHIIIIIIIIIIIHIIIIIIIIIIIIIIIIIIIIIIIIIIIDDDDD
@HISEQ:969:HM2KJBCX2:2:1101:8424:91208 2:N:0:ACTATGCA
TCTCGATAAGCGCCCAACTATCCCTATTAATCATTACGGCGATCCTCAAACCAACAAAATAAGACCGCTGTCCTATTCCATTATTCCATGCTGGCGTATTCAAGCTTCAAGCCTGCTTTGAACACTCTAATTTCTTCACAGTAAACCCGGTTCCCACTCCAGCCATTCCTGACCAGAGCGTTCCCCGATAGTGAGACTCGATGCATCAGTGCAGCCCTTGCGGGAGACCAACGATCTCATCTTATGTCCGACTACGAGCTTTTTAACTGCAACAACTTTAATATACGCTATTGGAGCTGGAATTACCGCGGCTGCTGGCACCAGACTTGCCCTCCAA
+
<@DB@EEHFCH?CHHHEHIHF@FEHHHHHHHC@HHEI?@CCCHEE?F?CGE1@GECH@1GHIHHHGHHHIHHEHHIHII?HHHIHCCGHEGCHDEHHHF?IHFHHEGHCEIHIIFHIIHGEHGGF@EFEHFEHEEHEFHHHIGGGEFEACGHIGGCHHEGHFHHH@HIHHEHEEGHFHHHIIHCHIIIHIIHIHHIIIIIIIHHCHHIIIEHGIHHEECHGHIIHEIHHHHHEHHHEFHEIIIHHIHDIHHHHIIIHFHHHHFHHIHCHGIIHHFIIHHEFHCECHIHHFHIIIHIHIIIHIIHIHIHIIIHIHHHGCHGIIIHGHEHHIIID@DD@
@HISEQ:969:HM2KJBCX2:2:1101:2397:91730 2:N:0:ACTATGCA
TCTCGATAAGCGCCCAACTATCCCTATTAATCATTACGGTGGTCCTAGACCAACAAAATAGAACCAACGTCCTATTCTATTATTCCATGCTAATCTATTCAAGCAAAAGCCCGCTTTAAACACTCTAATTTTTTCAAGGTAATGGTCCTGGTTCCCCGACACACCCAATAAAGGGCATACCGGCTCACCAGAAGGATAGACCCGACAGCAGAACAGTACTCGCCAGAGACGGACCGTCCGGTCAGGCCTAAAATTCAACTACGAGCTTTTTAACTGCAACAACTTTAATATACGCTATTGGAGCTGGAATTACCGCGGCTGCTGGCACCAGACTTGCCCTCCAA
+
DDD@DIIIIIIIIIIIHHIIIIIIIIIIIIIIIIIIIIIIIIIIIHIIIIIHHIIGGIIHHHIIIGHIGHIHIIHIIIIIIIIGIHIIIIIHIIIIHIIIIHHIIIIIIIIIIIIHIIIIIIIIIIIIIIIIIIHIIIIHIIIIIIIIHEGFHIIIIIIIIHIIIHIIIIIIHHIIIHIIIIIIHIIIHIIIIIIIIIIIIIIIIIIIHIIIIIIIIHHHIIIIIIIIIIIIIIIIIIIHIIIIIIHIIIIIIIIIIIIIIIIHIGIIIHHIIIIIIIIIIIIHEIIIIIIIIIHDD<DIIIIIIIIIIIHIIIIIIIIIIIIIIIIIIIIIIIIIIIIDDDDD
@HISEQ:969:HM2KJBCX2:2:1101:3007:92484 2:N:0:ACTATGCA
TCTCGATAAGCGCCCAACTATCCCTATTAATCATTACGGTGATCCTAGAAACCAACAAAATAGAACCATGCCGTCCTATTCTATTATTCCATGCTAATGTATTCGAGCAAAATGCCTGCTTTAAACACTCTAATTTTTTCAAGGTAAAGGTCCTGGTTCCACATGACACCCAATTAAGGACATCATGCTTCTCCAGAAGGTGAGAAATCAACTGCGACAGTTCATACCCCTTAAGGCACGACCATCACGTCAATCCCGAAATTCAACTACGAGCTTTTTAACTGCAACAACTTTAATATACGCTATTGGAGCTGGAATTACCGCGGCTGCTGGCACCAGACTTGCCCTCCAA
+
DDDDDIIIIIIIIIIIHIIIIIIIIIIIIIIIIIIIIGIIIHHIIIIIIIIHIIIIIIIHIHHHIIGIIHIIIHIIIII@HGIIIIIIIIIIIIIIIHIHHHHHHHIIIIIIIIIIIIIIIIIIHHIIIIIHIIIIIIIIIIHIGIHGIIIIIIIIIHIHIIIIIHHIIIIIIIIIIIIIIIIIIIIIHIIHIIIHIHIIIIIIIHHIIGIIIIIIIIIIIIIIIIIIIIIIIIIIIIIIIIIIIIHIIHGIIIIIIIIIIIIIIIIIIIIIIIIIIIIIIIIIIIIIIIIIIIIIIIIHIIIIIIIIIIIIIIIIIIIIIIIIIIIIIIIIIIIIIIIIIIIIIIIDDDDD
@HISEQ:969:HM2KJBCX2:2:1101:21105:92553 2:N:0:ACTATGCA
TCTCGATAAGCGCCCAACTATCCCTATTAATCATTACGTCAATCCTAGAAACCAACAAAATAGAATCAAACGTCCTATTTCATTATTCCATGCTAATGTATTCAAGCGTAAGCCTGCTTTAAACACTCTAATTTTTTCAAAGTAACAGTCCTGATTCCCCACGACACCAAATTAATGACATCGCGGTTCTTCAGAAGGTAGGAACCAATAATGCCAGTGCGTACCGAGGCACGACCGACAATCTGATCCCGAAATTCAACTACGAGCTTTTTAACTGCAACAACTTTAATATACGCTATTGGAGCTGGAATTACCGCGGCTGCTGGCACCAGACTTGCCCTCCAA
+
BADDDIGHIIIIIIIIIIIIHHIIIHIIHIHIIHHHIHGHHIHIIIIIIHHIIIIIIIIIIIHIIIIIIIIIHIHHIGCHHHHIIIGIIIHHFHHHHHHIIHHHIHHHIIIFHIIHHHHIHIIIIIIHIHHIHIIHHIIHIIIIGHIHGHHIHIGIIIHHEHHHHIIIHIIIHHIHHHHIGIGIHIIIHHIIIHHHIIIIIHFHIHHHFHHHIIIHHIIIIHIIIHGIIIHIGIIIIHIIIHHDHCIHHIHFIIIHHGHIHHIIHHIIIIHHECIIIIHIIHHIIIIIIIHIHIIIIIIIIIIHIIIIIIIIIIIIIIIIIIIIIIIIIIIIIIIIIIIICDDCD
@HISEQ:969:HM2KJBCX2:2:1101:5059:92957 2:N:0:ACTATGCA
TCTCGATAAGCGCCCAACTATCCCTATTAATCATTACGTCAATCCTAGAAACCAACAAAATAGGATCGAACGTCCTATTTCATTATTCCATGCTAATGTATTCAAGCGTTAGCTTGCTTTAAACACTCTAATTTTTTCAAAGTAACAGTCCAAATTCCCCGCAACACCAAATTAATGGCATTACGGCTCATCAGGAAGGAGGAATCAGTGAGACCAGTGCATACCGATGGCATGACCAATCTACTAACCCCGAAATTCAACTACGAGCTTTTTAACTGCAACAACTTTAATATACGCTATTGGAGCTGGAATTACCGCGGCTGCTGGCACCAGACTTGCCCTCCAA
+
DDDDDIIIIIHIHHHHHHIIFIIIIFHIHHIEHIIIIHIIIIIIIIHHHIIGEHIIGHHIIIIGHHHFIIIIHIHHIIHHHHIIGI1C?EHIIIIIIHHIIHHHIHIHHIIIHHIHHHIIIIHHHHHIIIHIIHHIHHIEHIIGHIIHGHHIFHHHIHHIHIIIIIHHE?IHIGIHIIIIIIIHIIIHIIHIIHHEIIIIHIIIIIIIIIHIHHIIIIHIIIIIHIHIIIIHHIIIGIIIIHHGCHFIIIIIIIIIIHIIIIIIIHIIIIIIIIIIIHIIIIIIIIIIIIHIIIIIIIHIIIIIIGIIIIIIIIIIIIIIIIHGIIIIHIIHIIIIIIIIIDDDDD
@HISEQ:969:HM2KJBCX2:2:1101:9476:92898 2:N:0:ACTATGCA
TCTCGATAAGCGCCCAACTATCCCTATTAATCATTACGGTGATCCTAGAAACCAACAAAATAGAATCATGCCGTCCTATTTTATTATTCCATGCTAATGTATTCAAGCAAAATGCCTGCTTTAAACACTCTAATTTTTTCAAAGTAAAGGTCCTGGTTCCCCGTGACACCCAATTAAGGGCATCGCGGTTCTCCAGAAGGTGAGAAATTGACTACACCAGTTCATACCCCTTAAGGCACGACCGATGTGTCAATCCCGAAATTCAACTACGAGCTTTTTAACTGCAACAACTTTAATATACGCTATTGGAGCTGGAATTACCGCGGCTGCTGGCACCAGACTTGCCCTCCAA
+
DDDDDIIIIIIIIIIIIIIIIIIIHIIIIIIIIIIIIIIIIIIIIIIIIIIHIIIIIIIIIIHIIIIIHHEHIIIIHHIIIIIIIIIIIIIIIIIIGIHIIHIIIIIIIHHIIHIIIHIIIIIIIIIIIIIIIHHIIIIIIIIIHIIIIIIIIIIIIIIIIIIIIIIHIIIIIIHIIIIGIIIIIIIIIIIIIIIIIHIIIIHIIIIIIIIIIIIIIIIIIIIIIHHIHIIIIIIIIIIIIIIIIIIIIIHIIIIIIIIIIIIIIIIIIIIIIIIIIIIIIIIIIIIIHGIIIIIIIIIHIIIIIIIIIIIIIIIIIIIIIIIIIIIIIIIIIIIIIIIIIIIIIIGDDDDD
@HISEQ:969:HM2KJBCX2:2:1101:16552:92563 2:N:0:ACTATGCA
TCTCGATAAGCGCCCAACTATCCCTATTAATCATTACGGTGATCCTAGAAACCAACGAAATAGAATCAGTCCGTCCTATTTCATTATTCCATGCTAATGTATTCAGACGTTAGCCTGCTTTAAACACTCTAATTTTTTCAAAGTAACAGTCCTGATTTCCCAACACACCAAATAAATGGCATAAAAGTTCCTCAGAAGGTAGAGATTCATCTCACCAGTGCAGACAATTAAGCCTGACCAATGGGTAAACCCCGAAGTTCAACTACGAGCTTTTTAACTGCAACAACTTTAATATACGCTATTGGAGCTGGAATTACCGCGGCTGCTGGCACCAGACTTGCCCTCCAA
+
DDDDDIIIIIIIIIIIIIIHIIIIHIIIIIIIIHIIIIIIIIIIHIIIIIIIIIIIIIIIHIHIIIIHIHHHDEHHIIIIIHIIIHIIHHHHIHIIIIIHHEHHIHHHIIIIIHIIIIIIIIIIIGHIHIHIIIIIIIIIHIHIIIIHIIIIIIIIIIIIHHHIIHHHIIIIIHIIIIIIIHHIIIIIHHHGIIIIIHIIIIHIHIIIIHIIIIIIIIIHIIIIIIIIIIIIIIIIIIHIHHEEIHGIIIHFHHIIHHIIIIIIIIIIIIIIIIIIIIIIIIIIIHHCHHIIIIIIIIIIIIIIIIIIIIIIIHIIIIIIIIIIIIIIIHIIIIIIIIIIIIIDDDDD
@HISEQ:969:HM2KJBCX2:2:1101:2754:93569 2:N:0:ACTATGCA
TCTCGATAAGCGCCCAACTATCCCTATTAATCATTACAGCGGTCCTAGAAACCAACAAAATAGAATCAAACGTCCTATTTCATTATTCCATGCTAATGTATTCAAGCGCGAGCTTGCTTTAAACACTCTAATTTTTTCAAAGTAACAGTCCTGATTTCCCATGACACCAAATTAATGACATCGTGGTTCGTCAGAAGGGAGAAACCAATAATGCTAGTACGTACAAAGTACGACCGACATATTAGTCCCGAAATTCAACTACGAGCTTTTTAACTGCAACAACTTTAATATACGCTATTGGAGCTGGAATTACCGCGGCTGCTGGCACCAGACTTGCCCTCCAA
+
D@DD@HHHIECEHHHHECHHIIHEHHHHHHHHHEE@HCCGCEHIHIH@FHHIIIEHH1DFHIFHHHIIHGIHHHHIFIHFH?EHHEGIIIEHHHEHIIHHHFHHHHHHHEEHHHCCBFFAHHHHHHFHHHHHIIHHHIHHHHHHHHHHHIHHHH??FHIIIIIHHHHHHIHHIIIHGHEHHHCG?IIIHHHHGIHHIHCHHHE<EFG;HA;CAHGEGHHIIIHHHI1EHCDEDIHHIHFHHHEGEC<<G?HEHFHHEEHGHEHEGE@EHF@@<G@@F?HHHGCD<1IHHEEEDE<1HIHHHEGIIIIHF@<HHHGHHIHHCHIIIIHGGCHIHHG=CEG?B?@?
@HISEQ:969:HM2KJBCX2:2:1101:6184:93774 2:N:0:ACTATGCA
TCTCGATAAGCGCCCAACTATCCCTATTAATCATTACGGTGGTCCTAGACCAACAAAATAGAACCAACGTCCTATTCTATTATTCCATGCTAATCTATTCAAGCAAAAGCCCGCTTTAAACACTCTAATTTTTTCAAGGTAATGGTCCTGGTTCCCCGACACACCCAATAAAGGGCATACCGGCTCACCAGAAGGATAGACCCGACAGCAGAACAGTACTCGCCAGAGACGGACCGTCCGGTCAGGCCTAAAATTCAACTACGAGCTTTTTAACTGCAACAACTTTAATATACGCTATTGGAGCTGGAATTACCGCGGCTGCTGGCACCAGACTTGCCCTCCAA
+
DDDDDHIHIIIIIIGIIIIHIIIIIGHHGHEHHEHIIIIHHIIHIIGIIHIIHIIGIGHEHFHFFCHHIHHCHHIHIIIEHHHEEHHEGHIIIHIHIHIHIIHIHIIIIIIIIIIIIIHHFHIIIIIIIIIIIHIHIIIIIHIIHGIIIIIIHIIIIIIIIIIIIIIIHIIIIHIIIIIIIIIIIIIIIIIIIIIIIIIHIIIIIIIIIIIIIIIIIIIIIIIIIIIIIIIIIIIIIIIIIIHIIIIIIIIIIIIIIIIIIIIIIIIIIIIIIIIIIIIIIIIIIIIIIIIIIIIHHGHIIIIIIIIIIIIIIIIIIIIHIIIIIIIIIIIIIIIIIIIDDDDD
@HISEQ:969:HM2KJBCX2:2:1101:20763:93268 2:N:0:ACTATGCA
TCTCGATAAGCGCCCAACTATCCCTATTAATCATTACGGTGATCCTAGAAACCAACAAAATAGAACCATGCCGTCCTATTCTATTATTCCATGCTAATGTATTCGAGCAAAAATGCCTGCTTTAAACACTCTAATTTTTTCAAGGTAAAGGTCCTGGATCCGCAAGACACCCAATAAAGGACATCAAGTTTCTCCAGAAGGTGAGAAATCAACAGTAACAGTTCATACCCCTTAAGGCATGACCATCACGTCAATCCCGAAATTCAACTACGAGCTTTTTAACTGCAACAACTTTAATATACGCTATTGGAGCTGGAATTACCGCGGCTGCTGGCACCAGACTTGCCCTCCAA
+
DDDCDIIIIIIIHIIIHIIIIIIIIIIIIIIIIHIIIIHIIIIIIIIIIIIIIIIIIIHIIIHIIIIHIFHIIIIIIIIIGIHIIIIIIIIIHFHIIHIIIHHHIGHIHIIIHIIHIIIIIIIHIIIIIIIIIHIIIIHIIIIIIHIHGIIHHIHIIHHIIIIGHIIIIIIIIIIIIIIIIIIIIIIIIIIIIIIHHIIIIGIHIIIIIIIIIIIIHHIIIIIIIIIIIIIIIIIIIIIIIIIIIIIHIIHFIIIIIIIIHIIIIIIIIHIIIIIIIIIIIIIIIIIIIIIIIIIIIIIIIIIIIIIIIIIIIIIIIIIIIIIIIIIIIIIIIIIIIIIIIIIIIIIIDDDDD
@HISEQ:969:HM2KJBCX2:2:1101:2906:94794 2:N:0:ACTATGCA
TCTCGATAAGCGACCCAACTATCCCTATTAATCATTACGTCGATCCTAGAAACCAACAAAATAGGTTCGATCGTCCTATTTCGTTATTCCATGCTAATGTATTCAAGCGCGAGCCTGCTTTAAGCACTCTAATTTTTTCAAAGTAACAGTCCTGTTTCCCCGCAACAACAAATTAATGCCATCACGGTTCTACAAGAAGGAGGGACCAGTGAGGCCAGTGCATACCAGTGGCACGACCAACCTACTGGCCCCGAAATTCAACTACGAGCTTTTTAACTGCAACAACTTTAATATACGCTATTGGAGCTGGAATTACAGCGGCTGCTGGCACCAGACTTGCCCTCCAA
+
@D@DDIHIICHDHHCC?EEHEHIHHHHGHFF?G@GE1<CGHIIIEE@<GCHHHHICGEH1CFFHCCEHHHEHHI?GHHHIHHHHHIHEH<CEHH1DHE@CC<>D1FHH=CHBE?FFHF@FHHHHHHHHHIIHIIGIHIIFHIGHHFHHCGFAC?GAH?C<C.CFCCCHHIFHEH?@GF?GEHIIHIGHGEEEEGHG@IHC?FEG<AGHFGFHHFHHHHH9CC1<1@HGD<6@EF?CECHHEGFC10<HEC/GCC<<?EGIHC=HGC@HGE@C@HECHHEHHHHHHFG@GEDC<EHD@FGHHEHHHHHEHHFHEEE</CDGHEHIIIIHHHGF?C<1E?FHGHD@<<0
@HISEQ:969:HM2KJBCX2:2:1101:15803:94726 2:N:0:ACTATGCA
TCTCGATAAGCGCCCAACTATCCCTATTAATCATTACGTCGATCCTAGAAACCAACAAAATAGAATCAAACGTCCTATTTCATTATTCCATGCTAATGTATTCAAGCGTGCGCCTGCTTTAAACACTCTAATTTTTTCAAAGTAACAGTCCTGATTCCCCACGACACCAAATTAATGACATCGCGGTTCTTCAGAAGGTAGGAACCAATAATGCCAGTGCGTACCGAAGCACGACCAACAATTTGATCCCGAAATTCAACTACGAGCTTTTTAACTGCAACAACTTTAATATACGCTATTGGAGCTGGAATTACCGCGGCTGCTAATACCAGACTTGCCCTCCAA
+
DDDDBIIIIIHDHIDIHIIHHIHHG@GHGCE?EH@FHHICCDEEHHHHHIHFHH?CC@@GHHHEHHHIHIIHHEHHIHH@C@FHHHIICC<<1DEHIIIHHGIHIIHHHIHGGIIIHIIHGHHIHHIHIIIIHIHIAGHHIIIHHFHHIIIIHGDHIHIHHHIIIIIIIIIIIIHHGCFHIIIIIIIIIIHIIIIIIIIIIHHHHGIIIHEHHGIGIIIIIIIIIHIIIIIIIIH:IIHHH@EHHFCIHIIIIIHHHIIIIHIIHHHFIIHIIIIHHIHIIHIIHGIIIIIIIHIIIIHHIIIIIIGIIIIIIIHDIIHGHIEIIIIIIIHIHFHHHGIIDADDD
@HISEQ:969:HM2KJBCX2:2:1101:11567:93975 2:N:0:ACTATGCA
TCTCGATAAGCGCCCAACTATCCCTATTAATCATTACGGTGATCCTAGAAACCAACGAAATAGAATCAGTCCGTCCTATTTCATTATTCCATGCTAATGTATTCAGACGATAGTCTGCTTTAAACACTCTAATTTTTTCAAAGTAACAGTCCTGATTTCCCATCACACCAAATAAATGGCATGAAAGTTCCTCAGAAGGTAGAGATCCATCTCACCAGTGCAGACAATTAAGCCTGACCAATGGGTAGACCCCGAGGTTCAACTACGAGCTTTTTAACTGCAACAACTTTAATATACGCTATTGGAGCTGGAATTACCGCGGCTGCTGGCACCAGACTTGCCCTCCAA
+
DDDDDIIIIIGIIIIIIIIIIIIIIIIIIIIIIIIIIIHIIIIIIIIIIIIIIIIIHIIIIIIIHIIIIIIIGIIHIIIIIIIIIIIIIIEHIIIIIGIIIIIIIIIIIIIIIIIIIIIHIIIIIIIIIIIIIIIIIIIIIIIIIIIIIIIIIIIIIIHIIIIIIIIIIIIIIIIIIIIIIIIIIIIIIHIIIIIIIIIIIIIIIIIIIIIIIIIIIIIIIIIIIIIIIIIIIIIIIIIIIIIIIHDIIIIIIIIIIIIIIIIIIIIIIIIIIIIIIIIIIIIIIIIIIIIIIIIIIIIIIIIIIIIIIIIIIIIIIIIIIIIIIIIIIIIIIIIIIIIIIIIDDDDD
@HISEQ:969:HM2KJBCX2:2:1101:18954:94628 2:N:0:ACTATGCA
TCTCGATAAGCGCCCAACTATCCCTATTAATCATTACGTCGATCCTAGAAACCAACAAAATAGAATCAAACGTCCTATTTCATTATTCCATGCTAATGTATTCAAGCGTAAGCCTGCTTTAAACACTCTAATTTTTTCAAAGTAACAGTCCTGATTCCCCACGACACCAAATTAATGACATCGCGGTTCTTCAGAAGGTAGGAACCGATAATGCCAGTGCGTACCGAAGCACGACCAACAATTCGATCCCGAAATTCAACTACGAGCTTTTTAACTGCAACAACTTTAATATACGCTATTGGAGCTGGAATTACCGCGGCTGCTGGCACCAGACTTGCCCTCCAA
+
DDDDDIIIIHHHHHIIHHIIIIIIIIIIIIIIIIIHHHIIIIIIIIIIIIIHIIHIHIIIIHIIIIIIIIICHHIIIIIHHIIIIHIFFHFHHHHIIIIIIHHIIIIIIIIIIIIIIIIIIIIIIIIIIIHHHIIHIIIIIIIIIIIIHIIIIIHIIIHIIIIIIIIIIIIIIIIIIIIIIIIHHIIIIIIIIIIIIIIIIIIIIIIIIIHIIIIIIIIIIIIIIIIIIIIIIIIIHIIIHHHFIIIIIIIIIIIIIIIIGIIIIIIIIIIIIIIIIIIIIIIIIHIIIIIIIIIIHIIIIIIIIIIIIIIIIIIIIIIIIIIIIIIIIIIIIIIIIIIIDDDDD
@HISEQ:969:HM2KJBCX2:2:1101:8414:96015 2:N:0:ACTATGCA
TCTCGATAAGCGCCCAACTATCCCTATTAATCATTACAACGGTCCTAGAAACCAACAAAATAGAATCGTTGTCCTATTCTATTATTCCATGCTAATGTATTCTGGCATATGCCTGCTTTAAACACTCTAATTTTTTCAAGGTAAAGGTCTTGGCTCCGAGCAACACCCAATAAAGGGCATTACCCTTCCCCAAGCGGTGAGGCCCAACCGACCAGTACTCGTTACAAGAACGGACCAACCGGCCAAACCCAAAATTCAACTACGAGCTTTTTAACTGCAACAACTTTAATATACGCTATTGGAGCTGGAATTACCGCGGCTGCTGGTACCAGACTTGCCCTCCAA
+
DDDDDIIHIIIIIIIIIIIIIIIIIIIIIHIIIIIIIHIIHIIIIIIIIIIHIIIIIHHIIIIIIIIIIIIGFHIFHHHIIIIIIHIIIIIGIIIIIIIHHIIIIIIIIIIIIIIIIIHIHGHHHIHIIGHIIIIIHIIIIHIIIIIIHHHHHIIIIIIIIIIIIIIHHHIIIIIHHGHIHIHIHIHHHHIIIIIIIHIIIIIIIIIIIHHIIHIHHHIIIIIIHIIIIIIHIIIIIIIHIIIHIIHIIIIHIHHHHHIIIHIIIIIIIIIIIIIIIIIIIIIIIHHGIHHCIIIIIIIIHIIIIIIIIIIHIIIIIIIIHIIIIIIIIIIIIIIIIIIIDDDDD
@HISEQ:969:HM2KJBCX2:2:1101:8156:96275 2:N:0:ACTATGCA
TCTCGATAAGCGCCCAACTATCCCTATTAATCATTACGGTGATCCTAGAAACCAACAAAATAGAATCAAACGTCCTATTTCGTTATTCCATGCTAATGTATTCAAGCGTGAGCCTGCTTTAAACACTCTAATTTTTTCAAAGTAACAGTCCTGATTCCCCATGACACCAAATTAATGACATCATGGTTCGTCAGAAGGTAGGAATCAATAATACCAGTTCGTACAATAGCACGACCAATAAATTGATCCCGAAATTCAACTACGAGCTTTTTAACTGCAACAACTTTAATATACGCTATTGGAGCTGGAATTACCGCGGCTGCTGGCACCAGACTTGCCCTCCAA
+
DDDDDIIIIIIIIIIIIIIIIIIIIIIIIIIIIIIIIIIIIIIIIIIIIIIIGIIIIIIIIIEHHIIIIIIIIIIGIIIIIIIIIIIIIIIIIIIIIIIIIHIIIIIIIIIIIIIHIIIIIIIIIIHIIIIIHIIIIIIIIIIIIIIIIIIIIIIIIIIIIIIIIIIIIIIIIIIIIIIIIIIIIIIIIIIIIIIIIIIIIIIIIIIIIIIIIIIIIIIIIIIIIIIIIIIIIIIIIIIIIIIHIIIIIIIIIIIIIIIIIIIIHIIIIIIIIIIIIIIIIIIIIIIIIIIIIIIIIIIIIIIIIIIIIIIIIIIIIIIIIIIIIIIIIIIIIIIIIIIIDDDDD
@HISEQ:969:HM2KJBCX2:2:1101:1696:95571 2:N:0:ACTATGCA
TCTCGATAAGCGCCCAACTATCCCTATTAATCATTACGTCAATCCTAGAAACCAACAAAATAGGATCAAACGTCCTATTTCATTATTCCATGCTAATGTATTCAAGCGTTAGCCTGCTTTAAACACTCTAATTTTTTCAAAGTAACAGTCCTGTTTCCCTGCAACACCAAATTAATGACATTACAGTTCTTCAAGAAGGAGGAACCAGTAAAGCCAGTACATACCAGAGGCACGACCAACCTACTAATCCCGAAATTCAACTACGAGCTTTTTAACTGCAACAACTTTAATATACGCTATTGGAGCTGGAATTACCGCGGCTGCTGGCACCAGACTTGCCCTCCAA
+
DDDDDEHCHHHHHHIIHIHHHIGHHIIHIIHHIIIIGHEHIIIHHEHHIIIIHHHDHHIHHIHE1<FHFFHHHIIHIIIIIIIIHIIFHHIIIHIHFHHIIIIIIIIIIIHHIIIIHIIIIHHHIIIIIIHIHIIIIIIIIIIIHHIIHGIIIIHIHGIIIIIHHGH:IIHIIIIIHHHHHIIIIIIIGHIHHHIIHIIIIHHHIIIIIHIIIIIIIIIIIIII<IIIIIIIIHHIHHGHHHGGDH<DIIIIIIIIIIHHIIIIIHIIIIIIIHGIIIIIIIIIIIIIIIIIIIIIHHIHHIIIIIIIIHIIIIHIIIHHIIIIIIIIIIIIIIIIIIIIIDDDDD
@HISEQ:969:HM2KJBCX2:2:1101:13330:96088 2:N:0:ACTATGCA
TCTCGATAAGCGCCCAACTATCCCTATTAATCATTACGGTGATCCTAGAAACCAACAAAATAGAATCGGATGTCCTATTTCATTATTCCATGCTAATGTATTCAAGCGTGAGCCTGCTTTAAACACTCTAATTTTTTCAAGGTAACAGTCCTAATTCCCCGTGACACCAAATTAATGGCATTACGGTTCTTTAGAAGGTGAGAAATCAATAATATCAGTACATACCAACGGCATGACCGAAACATTGATTCCGAAATTCAACTACGAGCTTTTTAACTGCAACAACTTTAATATACGCTATTGGAGCTGGAATTACCGCGGCTGCTGGCACCAGACTTG
+
DDD?@EH1E1CFHIHF@HH@HCHHH?CFFH?@HHFHHHCCCCHHIHHCC<F?CHHIEHHHHHIII?FHIDGC<C?HHHIE?HII@HEDFHGG@<EGIHHGCHEHIIHIIIIIHHHHHHHHHHF@EHGGHHC><FCHIHHHHHDGHEEHHHFGHHHHHE@F@CEFHHHEIHGHIHGG@DFHEFC?HC0FCDHEIIHH@IIHHHFF6<IHF<CFHGHHCIHHEHCE?G@EIIHIIHEEDHHHGHGHFFEHHH<EHIIHGCIIHHGCD1CG<<1HEIIIIIIHHFF<DD<HGHG@HHHDHHHGC@IHGF<1@FHF@IHHDHDHGIHECHIHFHEIHFD@D@D
@HISEQ:969:HM2KJBCX2:2:1101:15165:96251 2:N:0:ACTATGCA
TCTCGATAAGCGCCCAACTATCCCTATTAATCATTACGTCAATCCTAGAAACCAACAAAATAGGATCAAACGTCCTATTTCATTATTCCATGCTAATGTATTCAAGCGTTAGCCTGCTTTAAACACTCTAATTTTTTCAAAGTAACAGTCCTGTTTCCCTGCAACACCAAATTAATGACATTACAGTTCTTCAAGAAGGAGGAACCAGTAAAGCCAGTACATACCAGAGGCACGACCAACCTACTAATCCCGAAATTCAACTACGAGCTTTTTAACTGCAACAACTTTAATATACGCTATTGGAGCTGGAATTACCGCGGCTGCTGGCACCAGACTTGCCCTCCAA
+
ABDADHHII@ECFHCHHIIIIIGHEH?CG1FGFHHEEEFHHHIHIIIHHEHHIHEDHE1CFHHH<DCHHHIIHHFHEEFHEHHHGCGH1FHHHIIEHHCHFGDHECHHHHIHHIHHHHHGIHHGIIIHHHGHHECFHHHEFHHHIIHHHIIIHIHHIFHIIHGHHHHHHHC@GHHHEHHEGFHHHIIIHIIHGHFHHHHGHCF8FHHHHGHIIIHHEGGHHCEHGCHGHHHEH@GEDHHHHHHC@HCFDGHHFG1@CFEHE@<E<CFIIHHEHHFFHHHFHFGEIHCIHIIIGIIIIHFEHHHGHHIHIIHGIIIHHHHHHHIIIHHG@HGHHFHHHIIIHDBDDD
@HISEQ:969:HM2KJBCX2:2:1101:1488:96930 2:N:0:ACTATGCA
TCTCGATAAGCGCCCAACTATCCCTATTAATCATTACGGTGATCCTAGAAACCAACAAAATAGAATCGAACGTCCTATTTCATTATTCCATGCTAATGTATTCAAGCGCGTGCCTGCTTTAAACACTCTAATTTTTTCAAAGTAACAGTCCTGACTCCCCACAACATCAAATTAATGACATCATGATTCATCAGAAGGGAGAAATCAATGACATTAGTACGTACCGAAGGCACGACCGACGTATTGATCCCGAAATTCAACTACGAGCTTTTTAACTGCAACAACTTTAATATACGCTATTGGAGCTGGAATTACCGCGGCTGCTGGCACCAGACTTGCCCTCCAA
+
DDDDDIIIIIIIIIIIIIIIIHIIIIIIIIIIIIIIIIIIIIIIIIIIIIIIIIIIIIIIIIHHHIIHIIIIIIIIIIIIIIIIIIIIIIIIIIIIIIIIIIIIIIIHIIIIIIIIIIIIHHIIIGIHHHIIIIIIIHIHIIIIHIHIIIIIIHHHIHIIIIIIIIHIIIIIIIIIIIIIIIIIIIIIIIIIIIIIHIIIIIIIIIIIIIIIIIIIIIIIIIIIIIIIIIIIIIIIIIIIIIIHHIIIHHHIIIIIIIIIIIHIIIIIIIIIIIIIIIIIIHIIIIIIIIIIIHIIIIIIIIIIIIIIIIIIIIIIIIIIIIIIIIIIIIIIIIIIIIIIIDDDDD
@HISEQ:969:HM2KJBCX2:2:1101:12275:96623 2:N:0:ACTATGCA
TCTCGATAAGCGCCCAACTATCCCTATTAATCATTACGGTAATCCTAGAAACCAACAAAATAGAATCATGCCGTCCTATTTTATTATTCCACGCTAATGTATTCAAGCAAAATACCTGCTTTAAACCCTCTACTTTTTTCAAAGTAAAGGTCCTGGTTCCCCGCGACACCCAATTAAGGGCATCGCGGTTCTCCAGAAGGTGAGAAATTGACTACACCAGTTCATGCCCCTTAAGGCACGACCGATGTGTCAATCCCGAAATTCAACTACGAGCTTTTTAACTGCAACAACTTTAATATACGCTATTGGAGCTGGAATTACCGCGGCTGCTGGCACCAGACTTGCCCTCCAA
+
00@<0<CCG1<///<0<0DCFHHC1<<CFHI1CG?@HC0<1<11111<?CC1<<DCH1<11D<FH@@<11@CD0/<0<1GH1F11111<1<10<<D0F111D?HGIHHHFCHG&GB5HHHHEG@CF%B?@D@%@<:F1G<<FGG?ECFBG@0GB@1@?4C?E?@B?HCH.EHCEHIIHHGHHECA+GHEHEHGGHEEHG@A/GCGECHFHGGEFHG@CHHEH@GC/C?FGE?GCE0<CHEHHEIGIIHEDEHHEHC@HHHHEG<GGGEIHHHGGD<CF@HF?GCF?EGFHHHHIHED0=HIHCFHEGCGD<CEEHIHHHHDEDIHHHFEHEF1<CHEHGFGCIHH@<D00B0
@HISEQ:969:HM2KJBCX2:2:1101:11605:96312 2:N:0:ACTATGCA
TCTCGATAAGCGCCCAACTATCCCTATTAATCATTACGGTGATCCTAGAAACCAACAAAATAGAATCATGCCGTCCTATTTTATTATTCCATGCTAATGTATTCAAGCAAAATGCCTGCTTTAAACACTCTAATTTTTTCAAAGTAAAGGTCCTGGTTCCCCGTGACACCCAATTAAGGGCATCGCGGTTCTCCAGAAGGTGAGAAATTGACTACACCAGTTCATACCCCTTAAGGCACGACCGATGTGTCAATCCCGAAATTCAACTACGAGCTTTTTAACTGCAACAACTTTAATATACGCTATTGGAGCTGGAATTACCGCGGCTGCTGGCACCAGACTTGCCCTCCAA
+
DDDDDIIIIHIHIIIIIIIIIIIIIIIIIIIIIIIIIIIIIIIIIIIIIIIIIIHIIIIHIIIIIIIIIHIIIIIIIIIHIIIIIIIGIHIIGHIIIGHHHHIIIIIIIIHIIIIIIIIHIIIIIIIIIIIHIIIIIIIIIHIIIIIIIIIHIIHIIIIIIIIIIIIIIIIIIIIIIIIIIIIIIHIIIIIIIIIIIIIIIIIIIIIIIIIIIIIIIIIIIIIIIIIIIIIIIIIIIIIIIIIIIIIIIIHIIIIIIIIIIIIIIIIIIIIIIIIIIIIIIIIIIIIIIIIIIIIIIIIIIIIIIIIIIIIIIIIIIIIIIIIIIIIIIIIIIIIIIIIIIIIIIIIDDDDD
@HISEQ:969:HM2KJBCX2:2:1101:10711:97562 2:N:0:ACTATGCA
TCTCGATAAGCGCCCAACTATCCCTATTAATCATTACGGTGGTCCTAGACCAACAAAATAGAACCAACGTCCTATTCTATTATTCCATGCTAATCTATTCAAGCAAAAGCCCGCTTTAAACACTCTAATTTTTTCAAGGTAATGGTCCTGGTTCCCCGACACACCCAATAAAGGGCATACCGGCTCACCAGAAGGATAGACCCGACAACAGACAGTACTCGCCAGAGACGGACCGCCCGGTCAGGTCTAAAATTCAACTACGAGCTTTTTAACTGCAACAACTTTAATATACGCTATTGGAGCTGGAATTACCGCGGCTGCTGGCACCAGACTTGCCCTCCAA
+
DDDDDIIIIIIHGIIIIIIIIIIIIIIIIIIIIIIIIIIIIIIIIIIIIIHHHHIHEHHIIIIHIIIIIIIIIHHHHIIIIIIIIGHIHIIIIIGIIIIIIIIHIIIIIHHHHIHHIIIHHHHIIIIIIIIIIIIIIIIIIIIIIIHIIIHHFIIHIIIIIIIIIIIIIHIIIIIIIIHIIIIIIHIIIIIIIIIIIIIIIIIIIIIIIIIHIHIIIIHIIIIIIIIIIIIIIIIIIIIIIIIIHIIIIIIIIIIIIIIIIIIIIIIIIIIIIIIIIIHIHIIIIIIIHIIIIIHHHHIIIIIIIIIIIIIIIIIIIIIIIIIIIIIIIIIIIIIIIIDDDDD
@HISEQ:969:HM2KJBCX2:2:1101:10547:97312 2:N:0:ACTATGCA
TCTCGATAAGCGGCCCCAACTATCCCTATTAATCATTACGTCAATCCTAGAAACCAACAAAATAGGATCGAACGTCCTATTTCATTATTCCATGCTAATGTATTCAAGCGTTAGCCTGCTTTAAACACTCTAATTTTTTCAAAGTAACAGTCCTGTTTCCCTGCAACACCAAATTAATGACATTACAGTTCTTCAAGAAGGAGGAATCAGTAAAGCCAGTACACACCATTGGCACGACCAACCTACTGACCCCGAAATTCAACTACGAGCTTTTTAACTGCAACAACTTTAATATACGCTATTGGAGCTGGAATTACCGCGGCTGCTGGCACCAGACTTGCCCTCCAA
+
DADCDIIIIIIIIIIIIIIHIIIIIIIIIIIHHIIIIIIIIIIIIIIIIIIIIIHIIIIGIGIIGHIIIIHHIGHIHIIIIIHIIIIIIGIIHGIIIIIIIHIIIIHIHIIIIIIIIIIIIIIIIIIIHIIIIIIIIIIIIIIIIIIIIIIIIIIIIIIGIIIIHIIIIIIIIHHIIIIIIIIHIIIIIIGIIIHIIHIIIIIIIIHIIIIIIIIIIIIIIIIIIIIIIIIIIIIIIIIHHIIIHHHIIIIIIIIIIIIIIIIIIIIIIIIIIIIIIHIIIIIIIHIIIIIIIIIIIIIIIIIIIIIIIIIIIIIIIIIIIIIIIIIIIIHG1IIIIIIIIIHDDDDD
@HISEQ:969:HM2KJBCX2:2:1101:14704:97010 2:N:0:ACTATGCA
TCTCGATAAGCGCCCAACTATCCCTATTAATCATTACGTCAATCCTAGAAACCAACAAAATAGGATCGAACGTCCTATTTCATTATTCCATGCTAATGTATTCAAGCGTTAGCCTGCTTTAAACACTCTAATTTTTTCAAAGTAACAGTCCTGTTTCCCTGCAACACCAAATTAATGACATTACAGTTCTTCAAGAAGGAGGAATCAGTAAAGCCAGTACATACCATTGGCACGACCAACCTACTGACCCCGAAATTCAACTACGAGCTTTTTAACTGCAACAACTTTAATATACGCTATTGGAGCTGGAATTACCGCGGCTGCTGGCACCAGACTTGCCCTCCAA
+
DDDDAIIIIHIHIHHIIHIHHIHHIIIIIEHEHIHIIIIIIIIFHIHIIIIIHHIIIHIIIIHHIIIIIIIIHHFHHHHFHHIIIIIIGHIIIIIIIIIIIIIHHHHIIHIIIIHHHHHHIHGHHHHHHHHIIIIHIIHIIIIIIHIIIHIHIIHHIIIIHHIIHHHHGIIIHHHIIIHIIIIIIHIHHIGIIIIIIHIIIIIIIIHIHHIIIIIHIIIIIIIHIIIIIIIIIIHCHHGIHHHGGIHHHIIIIIIIIIIIIIIIIIIIIIIIIIIIIIIIIIIIIIIIHHIIIIIIHHIIIIIIIIIIIIIIIIIIIIIIIIIIIIIIIIIIIIIIIIIIICDDDD
@HISEQ:969:HM2KJBCX2:2:1101:20704:98167 2:N:0:ACTATGCA
TCTCGATAAGCGCCCAACTATCCCTATTAATCATTACGTCAATCCTAGAAACCAACAAAATAGGATCGTCGTCCTATTTCATTATTCCATGCTAATGTATTCAAGCGTTAGCCTGCTTTAAACACTCTAATTTTTTCAAAGTAACAGTCCTGTTTCCCCGCAACACCAACTTAATGGCATTACGGTTCTACAAGAAGGAGGAATCAGCAAAGCCAGTGCATACCAGTGGCACGACCAACTTGCTGACCCCGAAATTCAACTACGAGCTTTTTAACTGCAACAACTTTAATATACGCTATTGGAGCTGGAATTACCGCGGCTGCTGGCACCAGACTTGCCCTCCAA
+
DDDCDIIIIIGHIIIIIIIIIIIIHIIGHIIIIIIIIHIIGIIHIIIIIIIIIIGHGHHFHICCHHHHIEHHHIIIHIIGHHHIIHHFHHEHHHHIIIIIHEIHFHHHHDHHIIHHEHIIGGHHHIIIHGHIGHHIHEHHHIHEHHIIIHIHHHIIGIIGIHIIIIIHGIIHHHFHHHDCHHGIIIHIIIIIIIHIHIHHIIHHFHHIHEIHHHIIIIIIIIIIIIHHHHIIHIHHIIIIHFHFFHIIHGIIIIIIIIIHHHHGHIHIIIGHIIIIIIIIHIIIIIIIIIIHIIIIIHHGHIIIIIIHIIIIIGIIHIHHIIIIIIIIIIIIIIIHIIIIDDDDD
@HISEQ:969:HM2KJBCX2:2:1101:13760:97033 2:N:0:ACTATGCA
TCTCGATAAGCGACCCAACTATCCCTATTAATCATTACGTCAATCCTAGAAACCAACAAAATAGGATCGAACGTCCTATTTCATTATTCCATGCTAATGTATTCAAGCGTTAGCCTGCTTTAAACACTCTAATTTTTTCAAAGTAACAGTCCTGTTTCCCTGCAACACCAAATTAATGACATTACAGTTCTTCAGAGAGGAGGAATCAGCGAAGCCAGTGCATACCAGTGGCACGACCAACCTGCTGACCCCGAAATTCAACTACGAGCTTTTTAACTGCAACAACTTTAATATACGCTATTGGAGCTGGAATTACCGCGGCTGCTGGCACCAGACTTGCCCTCCAA
+
<0<<0<1<<<C?0EH<11011<11<FHHCCH@1GH?1<11<0DF11<<@1D<<CG10111<DDC1G@<E0@GH<1<D1<<<1<@G?<<<1<??@<11<@<CDC1<1<CHHB<C@EEHGBC@?ECHH6DHHHG1FHIEF61?GF<FDEB8<FCHEGCH?FB;0<0IHFCGC?GC/GF<<//</EHFHE?C?EF@DD<-HGCE@C00FDHE<CFG>FIGHE@F?EGEEFG?FHCHECECEHF@CIHD<<:/ADHFF<<<D11EC@C@G<1C<H?GG@<111HG<DHFEGECFCIHHG<EGCHHHCIIHGHIIHIIHHHDCCIHEHCC<1CHHHHG<<<110HE10D?D0
@HISEQ:969:HM2KJBCX2:2:1101:1823:99406 2:N:0:ACTATGCA
TCTCGATAAGCGCCCAACTATCCCTATTAATCATTACGTCGATCCTAGAAACCAACAAAATAGGTTCGATCGTCCTATTTCGTTATTCCATGCTAATGTATTCAAGCGCGAGCCTGCTTTAAGCACTCTAATTTTTTCAAAGTAACAGTCCTGTTTCCCCGCAACAACAAATTAATGCCATCACGGTTCTACAAGAAGGAGGGACCAGTGAGGCCAGTGCATACCAGTGGCACGACCAACCTACTGGCCCCGAAATTCAACTACGAGCTTTTTAACTGCAACAACTTTAATATACGCTATTGGAGCTGGAATTACCGCGGCTGCTGGCACCAGACTTGCC
+
DDDDDIIIIHHIHHIIIIIIIIIIIIIIIIIIIIIIIIIIIGIIIIIIIIIIIIIIIIIIIIIIIIIIGIIIIIIIIIIIIIHHIIIIIIIIIIIIIIIIIIIIIIIGIIIIIIIIIIIIIIIIIIIIIIIIIIIIIIIIHIIIIIIIIIIIIIIIHIIIIIIIIIIIIIIIIIIIIIIIIIIIIIIIIIIIHIIHIIIIIIIIIIIIIIIIIHIIIIIIIIIIIIIIIIIIIIIHIIIIIIIIIIHIIIIIIIIIIIIIIIIIIIIIIIIIIIIIIIIIIIIIIHIIIIIIIHIIIIIIIIIIIIIIHIIIIIIIIIIIIIIIIIIHGEGIIIIDDDDD
@HISEQ:969:HM2KJBCX2:2:1101:9546:100201 2:N:0:ACTATCCA
TCTCGATAAGCGCCCAACTATCCCTATTAATCATTACGTCAATCCTAGAAACCAACAAAATAGGATCGAACGTCCTATTTCATTATTCCATGCTAATGTATTCAAGCGTTAGCCTGCTTTAAACACTCTAATTTTTTCAAAGTAACAGTCCTGTTTCCCTGCAACACCAAATTAATGACATTACAGTTCTTCAAGAAGGAGGAATCAGTAAAGCCAGTACACACCATTGGCACGACCAACCTACTGACCCCGAAATTCAACTACGAGCTTTTTAACTGCAACAACTTTAATATACGCTATTGGAGCTGGAATTACCGCGGCTGCTGGCACCAGACTTGCCCTCCAA
+
DADDDIIIIIIIIIIIIIIIIIIIIIIIIIIIIIIIIIIIIIIIIIIIIIIIIIIIIIIIIIIIIIIIIIIIIIIIIIIIIIIIIIIIIIIIIIIIIIIIIIIHIHIIIIIIIIIHIIIIIIIIIIIIIIIIIIIIIIIIIIIIIIIIHGIIIIIIIHIIIIIIIIIIIIHIIIIIIIIIIIIIIHIIIIIIIIIIIIIIHIIIIIIIIIIIGIIIIIIIIIIIIIIIIIIIIIIIIIIIIIIHHIIIIIIIIIIIIIIIIIIIIIIIIIIIIIIIIIIIIIIIIIIIIIIIIIIIIIIIIIIIIIIIIIIIIIIIIIIIIIIIIIIIIIIIIIIIIIIIIDDDDD
@HISEQ:969:HM2KJBCX2:2:1101:18912:100494 2:N:0:ACTATGCA
TCTCGATAAGCGCCCAACTATCCCTATTAATCATTACGGTGGTCCTAGAAACCAACAAAATAGAACACAACGTCCTATTCTATTATTCCATGCTAATCTATTCAAGCAATAGCCCGCTTTAAACACTCTAATTTTTTCAAGGTAATGGTCCTGGCTCCACAACACACCCAATAAAGAGTATACTGGTTCACCAGAAGGAAGACCCGACAGCAGACAGTACTCGCCAAAGACGGACCGCCCGGCCAGGCCTAAAATTCAACTACGAGCTTTTTAACTGCAACAACTTTAATATACGCTATTGGAGCTGGAATTACCGCGGCTGCTGGCACCAGACTTGCCCTCCAA
+
DDDD@HIHIIIDIGIIHGHGHHHIHHHHIEEHFEFHFEGHGCGHIIIHHHIEH@GG@C?FG@@FGF?GH1<<DHH<DCHHHIIIIIHFH11<<D1HGIIIEHHIHGIIIGHHHIIHHHGIIIIHHHGIHIHIHGHHHHHHHGFIHIIIHHDIHHFHHEIHIIHIHHIHGIIGIIIGIIIIIHHHHIHHHHHIHHFIIFHHEFGIHIIIIHHIHIHGI<IIIHEHHIIGIHIIIIIIIIIIHIHEIIIIIIIHHHHHHHHHEEHHHEIIHIIIHHIHFIHIIIIHIGIIIIIHGHIIHIIHHHIHIHIIIIIIIIIIIIIIIIIIIIHHHIHIIIIIIIIIDDDDD
@HISEQ:969:HM2KJBCX2:2:1101:3893:100663 2:N:0:ACTATGCA
TCTCGATAAGCGCCCAACTATCCCTATTAATCATTACATCGATCCTAGAAACCAACAAAATAGAATCGGATGTCCTATTTCATTATTCCATGCTAATGTATTCAAGCGTGAGCCTGCTTTAAACACTCTAATTTTTTCAAGATAACAGTCCTAATTCCCCGTGACACCAAATTAATGGCATTACGGTTCTTTAGAAGGTGAGAAATCAATAATATCAGTACATACCAACGGCATGACCGAAACATTGATTCCGAAATTCAACTACGAGCTTTTTAACTGCAACAACTTTAATATACGCTATTGGAGCTGGAATTACCGCGGCTGCTGGCACCAGACTTGCCCTCCAA
+
DDDDDIIIIIIIIIIIIIIIIIIGHIIIIIIIHIIIIIIIIIIIIHHHHHHIIIIIIIGIIIIIIIIIIIIIIIIIHIIIIHHIHIIHIIIIGHIHIIIIIIHIIIIIIIHIIIIHIIHIIIIIIHIIIIIHHIIIIIIIHIIIIIIIIIIIIIHHIIIIIIIIHIGIIIIHIIIIIIIIIIIIIIIHIHIIIIIIIIIIIIIIIHIIHIIIIHIIIHHIIIIHHHIIIIIHIIIIIIIIIIIIIHIIIIIHIIIIIIIIIIIIIIIIIIHIIIIIIIIIIIIIIIIIIIIIIHIIIIIIIIIIIIIIIIIIIIIIIIIIIIIIIIIIIIIIIIIIIIIIIIDDDDD
@HISEQ:969:HM2KJBCX2:2:1101:13232:100342 2:N:0:ACTATGCA
TCTCGATAAGCGCCCAACTATCCCTATTAATCATTACGTCAATCCTAGAAACCAACAAAATAGGATCGAACGTCCTATTTCATTATTCCATGCTAATGTATTCAAGCGTTAGCCTGCTTTAAACACTCTAATTTTTTCAAAGTAACAGTCCTGTTTCCCTGCAACACCAAATTAATGACATTACAGTTCTTCAGAAAGGAGGAATCAGCGAAGCCAGTGCATACCAGTGGCACGACCAACCTGCTGACCCCGAAATTCAACTACGAGCTTTTTAACTGCAACAACTTTAATATACGCTATTGGAGCTGGAATTACCGCGGCTGCTGGCACCAGACTTGCCCTCCAA
+
@DD@BHHHIE<</<CHFHIIHEEHEHHIIIFHIIIIHIIECEFCCFH??HCG?G@CG@?FFGC?HEHFHHHHHEECHHHE?@C1CGH1D11D11DFHHGIHGEGD<@EHHHCHHG@?FCHHHFHHHCIIHHHHGHIIHHHGEHHHHFDHEIHHHEECIIHG?HIHHFIHHHG@GHGHHCHCIIGIGHHFGHIIIHFIHFHGAEHGHIIHHHGIGIIGFFHIHHGEHEFHFEEHFIGGIHHIFED<D/IIIHGHGHHEEEHIIIIIIHHCEIIIIHHHFHGFFIHHHHH@IIIIIIIIIIIIIIIIHIIHHHIIIIIGIIIHHFHHEEFFIHHEEHEGHIIIAD@AB
@HISEQ:969:HM2KJBCX2:2:1102:20357:2133 2:N:0:ACTATGCA
TCTCGATAAGCGCCCAACTATCCCTATTAATCATTACAGCGGTCCTAGAAACCAACAAAATAGAACCGATGTCCTATTCTATTATTCCATGCTAATGTATTCGAGCAAAGGCCTGCTTTGAACACTCTAATTTTTTCAAGGTAAAAGTCCTGGTTCCCCACGACACCCAGTAAAGGGCATCGGGTTTCCCAGAAGGAAAGACCCGACCGAATCCGTACGCTCGATTAGGAGGACAGATCAGCCAGGTCCAAGGTTCAACTACGAGCTTTTTAACGGCAACAACTTTAATATACGCTATTGGAGCTGGAATTACCGCGGCTGCTGGCACCAGACTTGCCCTCCAA
+
DDDDDIIIIIIIIIIIIIIIIIIIIIIIIIIIIIIIIIIIIIIIIIIIHIIIIIHIIIIIIICHHIIGHIIIIHIIIGIHIIIIHIIIIIIIIIIIIIIIIHHHIIIIIIIIHIIIIIIHIIIIIIIIHGIIHHHHIHIIIHHIIIIIIIHIIIIIIIIIIIIIIIIIHIIIIIIIIIIIIIIIIIHIIIIIIIIHIIIIIIIIIIIHIIIHIIIIIIIIIIIIGIIIIIIIIIIIIIIIIHHIIIIIIIIIHIIIIIIIIIIIIIIIIIGIIIIIIIIIIIIIIIIIIIIIIIIIIIIIIIIIIIIIIIIIIIIIIIIIIIIIIIIIIIIIIIIIIIIDDDDD
@HISEQ:969:HM2KJBCX2:2:1102:9114:2280 2:N:0:ACTATGCA
TCTCGATAAGCGCCCAACTATCCCTATTAATCATTACGGTGATCCTAGAAACCAACAAAATAGAACCATGCCGTCCTATTCTATTATTCCATGCTAATGTATTCGAGCAAAATGCCTGCTTTAAACACTCTAATTTTTTCAAGGTAAAGGTCCTGGTTCCACATGACACCCAATTAAGGACATCATGCTTCTCCAGAAGGTGAGAAATCAACTGCGACAGTTCATACCCCTTAAGGCACGACCATCACGTCAATCCCGAAATTCAACTACGAGCTTTTTAACTGCAACAACTTTAATATACGCTATTGGAGCTGGAATTACCGCGGCTGCTGGCACCAGACTTGCCCTCCAA
+
DDDDDIIIIIIIIIIIIIIIIIIIIIIIIIIIIIIIIIIIIIIIIIIIIIIIIIIIIIIIIIHGHIIIIIIIGHIIIIIIIIHHHHIIIIIIHGIIIIIHIHIIIIIIIIIIIIIIIIIIIIIIIIIIIIIIIIIIIIIIIHIIIIIIIIIIIIIIHHIIIIIIIIIIIIIIIIIIIIIIIIIIIIIIIIIIIIIIIIIIIIIIIIIIHIIIIIIIIIIIHHHIIIIIIIIIIIIIIIIIIIIIIIIIIIHIHIIIIIIIIIIIIIIIIIIIIIIIIIIIIIIIIIIIIIIIIIIIIIIHIIIIIIIIIIIIIIIIIIIIIIIIIIIIIIIIIIIIIIIIIIIIIIIDDDDD
@HISEQ:969:HM2KJBCX2:2:1102:15488:2137 2:N:0:ACTATGCA
TCTCGATAAGCGCCCAACTATCCCTATTAATCATTACGTCAATCCTAGAAACCAACAAAATAGGATCAACGTCCTATTTCATTATTCCATGCTAATGTATTCAAGCGCGAGCCTGCTTTAAACACTCTAATTTTTTCAAAGTAACAGTCCTGATTCCCCACCACACCAAATTAATGACATGATGGTTCGTCAGAAGGTAGGAATCAGTAACACCAGTACGTACCGAAGGCACGACCAGCGTACTAATCCCGAAATTCAACTACGAGCTTTTTAACTGCAACAACTTTAATATACGCTATTGGAGCTGGAATTACCGCGGCTGCTGGCACCAGACTTGCCCTCCAA
+
DADDBHICC<CECHHHH@H1F@CCGHHHHIIGHIHFEHGEHECH?C@CE?H1<F@HI?GFHCH?@EEHHGCHHGH?C@@CGHHH1GH1<F1@GHHI6@CGHEHH>1DDGHHECH?GHGHHHFCIGHHHIIHIIIIIHHHIIHHHHHHGHHHHCCBHIICHHHIHEEGFGEHFIHHHEGHHCGHDDHHEHHG@7GHEIIIHFEHIIHIIIIIIHIIIHIHHHHHHHHHHHH?HHGHHG?HHHHGFHFEG?<1C1C<FEG@CHEHC@@EHG?HHF1HIIIIHHHHECHEH?HCDDDGCHCEHCCHHCEGIHHHHCCC<?CHEFCGCGD<GGG@CC?EGE?C1D0<@D
@HISEQ:969:HM2KJBCX2:2:1102:5186:2589 2:N:0:ACTATGCA
TCTCGATAAGCGCCCAACTATCCCTATTAATCATTACGGTGATTCAGAAACCAACAAAACAGGACCACCGTCCTATTTTATTATTCCATGCTAATGTATTCAGACATAAGCCTGCTTTGAACACTCTAATTTTTTCAAGGTAAAGGTCCTGGTTTCCTACCACGCTAAATTAATAACATGATAGTTCCCCAGAAGGTAGAAATTCTACACGCCAGTACAGACAATAGCCCGACCAACGATAGAACCCCGAAATTCAACTACGAGCTTTTTAACTGCAACAACTTTAATATACGCTATTGGAGCTGGAATTACCGCGGCTGCTGGCACCAGACTTGCCCTCC
+
DDDDDIIIGIIIIIIIIIIIIGIIEHIIIIIIIIIIIIIIIIIIHGIIIIIIIIIIIIIIIHGHHIHIIIHIIIIIHIHIIIIIIIIIIHIIIHIHHHHIIHIIIIIHHHIFIIIIIIHHHHIIIIIIIHHIIIIIIIHHHIIIIIIIIHIHIIIIGIIIHIIIFHHIIIIIIIIIHIIIIIIIHIIIIHIIIIHHIIIIIIIIIIHIIIIIIIIIIIHIIIIIHHIIIIIIIIIIHHHHIIIIIIIIIIIIIIIIIIIIIIIIIIIIIIHIIIIIIIIIIIIIHIIGIHHIIIIIHIIHHIIIIIIIIHHIIIIIIIIIIIIIIHIIHF<CIIIIDDDDD
@HISEQ:969:HM2KJBCX2:2:1102:1313:2996 2:N:0:ACTATGCA
TCTCGATAAGCGCCCAACTATCCCTATTAATCATTACGTCAATCCTAGAAACCAACAAAATAGGATCAAACGTCCTATTTCATTATTCCATGCTAATGTATTCAAGCGTTAGCCTGCTTTAAACACTCTAATTTTTTCAAAGTAACAGTCCTGTTTCCCTGCAACACCAAATTAATGACATTACAGTTCTTCAGAAAGGAGGAACCAGCGAGACCAGTACGAACCAAAGGCACGACCAACCTGCTGATCCCGAAATTCAACTACGAGCTTTTTAACTGCAACAACTTTAATATACGCTATTGGAGCTGGAATTACCGCGGCTGCTGGCACCAGACTTGCCCTCCAA
+
DDDDDIHIIIIIIIIIIIIIIIIIIIIIIIHIIIGIIIIIIIIIIIIFHIIIIIIIIHIIIIHHIIIIGIHEHHIIIIIHHGHIIIHIHHHHHHIIIIIIIIHIIGIIIIHHGIIHIIIIIIIIIIIIIIIIIIIIIIIIHHIIIHHHHHIIIIHHHIIIIIIIHIHHIIIHIIHHIIIIIIIIIIHIHIIIIIIIIIIIIHIHIIIIIIIIIIIIIIHIIIIIIHHHIIIIIIIIIHHHIIIHGIIIIIIHIIGIIIIIIIIIIIIIIIIIIIIIIIIIIIIIIIIIIIIIIIIIIIIIIIIIIIIIIIIIIIIIIIIIIIIHIIIIIIIIIIIIIIIIHDDDDD
@HISEQ:969:HM2KJBCX2:2:1102:6942:2766 2:N:0:ACTATGCA
TCTCGATAAGCGCCCAACTATCCCTATTAATCATTACGGTGATCCTAGAAACCAACAAAATAGAACCATGCCGTCCTATTCTATTATTCCATGCTAATGTATTCGAGCAAAAATGCCTGCTTTAAACACTCTAATTTTTTCAAGGTAAAGGTCCTGGATCCGCAAGACACCCAATAAAGGACATCAAGTTTCTCCAGAAGGTGAGAAATCAACAGTAACAGTTCATACCCCTTAAGGCATGACCATCACGTCAATCCCGAAATTCAACTACGAGCTTTTTAACTGCAACAACTTTAATATACGCTATTGGAGCTGGAATTACCGCGGCTGCTGGCACCAGACTTGCCCTCCAA
+
BDDDDIIIIIIIIIIIIIIIIHHIIIIIIEHIIFHIIIIIIIIIIIIIHIIIIIIIHIIIHIHHHIIIHIIIIHHIIIHIIEHHHCHH?GHIIIIHIIIIIGHIHHIIIHIIIIIGIIIIIIIIHIIFHIIIIHIHIIIIHHIIHHIIIIHHHHIIIIHHHIHIHIHHHHIHHIIHIIIIHEIHEIIIIIHIIIIIIIIIIIIIIIIIIIIIIHIIHHIIIIIIIIHIHIIIIIIIIIIIIIIHIIHHIHHGIHHIIIIIIIIIIIIIIIIIIIIIIIIIIIIIIIHIIIIIIIIIHIIHIIIIHIIIIIIIHIIIIIIIIIIIIIIIIIIIIIIIIIIIIIIIIIIGDDDDD
@HISEQ:969:HM2KJBCX2:2:1102:6613:3270 2:N:0:ACTATGCA
TCTCGATAAGCGCCCAACTATCCCTATTAATCATTACGGTGATCCTAGAAACCAACAAAATAGAACCATGCCGTCCTATTCTATTATTCCATGCTAATGTATTCGAGCAAAAATGCCTGCTTTAAACACTCTAATTTTTTCAAGGTAAAGGTCCTGGATCCGCAAGACACCCAATTAAGGACATCAAGTTTCTCCAGAAGGTGAGAAATCAACAGCGACAGTTCATACCCCTTAAGGCATGACCATCACGTCAATCCCGAAATTCAACTACGAGCTTTTTAACTGCAACAACTTTAATATACGCTATTGGAGCTGGAATTACCGCGGCTGCTGGCACCAGACTTGCCCTCCAA
+
000<B@GHGC@<CHHICHHHIIEH?F1CH@GCEEC@G@HCEHG<<G@11<CFC110<F<D@<<GHEG1CHIHDC/ECF1C@FGEH1<C@11FE?D<<DFHIGEH6FHCHHFFHFE1BC@FGCGEE@EHHIICFCIIHIFAEEBE@GFGHEEHFHHHHHFEHHDECEHIHG@GECEGFCC/<GD7GHIHEGCEFG@@F?IHHDGFHE8EHD06<6<11CHG@F@GG@HCGC?IIHEHCHEGH?EEDCG@CH@<HDHE<1HIIIHHHFD10/HC1@IHGC1HHHHGIIIIHCGGGEHHEEHHHCHHFGIHECHEHHEIHFEHHDDHCCHHHEHHHFEHHIHGCEGEED@HDB@0?
@HISEQ:969:HM2KJBCX2:2:1102:11984:4643 2:N:0:ACTATGCA
TCTCGATAAGCGCCCAACTATCCCTATTAATCATTACGTCAATCCTAGAAACCAACAAAATAGGATCGAACGTCCTATTTCATTATTCCATGCTAATGTATTCAAGCGTTAGCTTGCTTTAAACACTCTAATTTTTTCAAAGTAACAGTCCAAATTCCCCGCAACACCAAATTAATGGCATTACGGCTCATCAGGAAGGAGGAATCAGTGAGACCAGTACATACCAGAGGCATGACCAACCTACTAACCCCGAAATTCAACTACGAGCTTTTTAACTGCAACAACTTTAATATACGCTATTGGAGCTGGAATTACCGCGGCTGCTGGCACCAGACTTGCCCTC
+
BDBB@HIHFGEHIIIIHHHEHHHHHFEHHFHCEFHIHHEGHCHFCHIFCGHIFC@EH@CGHHIHHEHCG1F?GHHIHHFEHHHHHHHH?HHGEHEIIIIIIHGIHIHHHIIHHHIGHHIHHHIHIHGHIHHIIIIII@HHHIHIHHHHFCIIHHGCCIHFHIHHGHHIIIHIIIIHHHIIIIHHEIIHHIFHHIIIIIIIHIHHHHIIHHGIHCHIIIIIIIIIIIIIIHIHIIIIIHHHIHHFFDGIIHIHHEHHIIIHEHHHHHF@GIHIIIIIIIHHHECEIIIIIHEIIHIIIIIIHHFFIFIIIIIIIIIHIIHIIIHHHIIHHIHHHGHIIICCDDD
@HISEQ:969:HM2KJBCX2:2:1102:19857:4392 2:N:0:ACTATGCA
TCTCGATAAGCGCCCAACTATCCCTATTAATCATTACGGTGGTCCTAGACCAACAAAATAGAACCAACGTCCTATTCTATTATTCCATGCTAATCTATTCAAGCAAAAGCCCGCTTTAAACACTCTAATTTTTTCAAGGTAATGGTCCTGGTTCCCCGACACACCCAATAAAGGGCATACCGGCTCACCAGAAGGATAGACCCGACAACAGAACAATACTCGCCAGAGACGGACCGTCCGGTCAGGCCTAAAATTCAACTACGAGCTTTTTAACTGCAACAACTTTAATATACGCTATTGGAGCTGGAATTACCGCGGCTGCTGGCACCAGACTTGCCCTCCAA
+
DADDDIHFHHIIIIHHHHIHFIIHIIIIIHHIIGHHHHDHHEHIIHEH?@HHIHHIHIIIECG?G1FEHEEHHHHIIIHEHHEEFHHIGFGHCGF@EEEHGFFHFHIHDHHHIIHHHHHHHFGEHHHEEHGII?HHHHH@GFCAFEHFHHEHDHGHHEIHIHHHIIHHHHHG@DHGHHIIHGHIHHIIHHHGGGGHHHHHHHIIIIHIHHHGHHHCGDF?HHHIIIIIHHHGHGIIIHDHHHEIIIGHIIIHHFFHFIHHHHHHGHHIHHHHIHHHIIIHHHGCEIIHIHIIHEHGGCDHHIIIIHIIHIIIIHHHHIIIHHIHHIHIIIIIHHIIIHHDDDDB
@HISEQ:969:HM2KJBCX2:2:1102:15401:3679 2:N:0:ACTATGCA
TCTCGATAAGCGCCCAACTATCCCTATTAATCATTACGTCGATCCTAGAAACCAACAAAATAGAATCAAACGTCCTATTTCATTATTCAATGCTAATGTATTCAAGCGCGAGCCTGCTTTAAACACTCTAATTTTTTCAAAGTAACAGTCCTGATTTCCCACGACACCAAATTAATGACATCGTGGTTCGTCAGAAGGTAGGAATCAATTTGACCAGTACGTACCGAGGCACGACCGATCAACTGATCCCGAAATTCAACTACGAGCTTTTTAACTGCAACAACTTTAATATACGCTATTGGAGCTGGAATTACCGCGGCTGCTGGCACCAGACTTGCCCTCCAA
+
<0<00<<1D11/C//<10FHGF@111<DCCG11<CGCC<<C/1<DF1<<D<CC<F01<C<1CF<11<D1@<<<D0<DDFH1CGH1C1C1DC11<<FHHHHCEEDE<D<D8EDIIIHGFHHHHFFGEHHHEHHEHHGGHEFFHHHHCFHFFFHEC@EHHE1FHAA:HGHF@GCHHFEHHHCEC/G?IIHHGGDIHHF?IHHFGIHHCHFHFHIHEHF<EH@HCEGHHHH4HHIHHIHEIHIHGCDHHDDCGCHHHHHIHHG=IHEHEHEHEG@F<IIGIHHEEG?F<?IHHIIIIIHGEEFG?HGIHGFHHEIIHDIIIIIIHIIIHHCGHIIHEGCCC@@?@?D?
@HISEQ:969:HM2KJBCX2:2:1102:9367:4627 2:N:0:ACTATGCA
TCTCGATAAGCGCCCAACTATCCCTATTAATCATTACGTCGATCCTAGAAACCAACAAAATAGAATCAAACGTCCTATTTCATTATTCCATGCTAATGTATTCAAGCGCGAGCTTGCTTTAAACACTCTAATTTTTTCAAAGTAACAGTCCTGATTTCCCGCGACACCAAATTAATGACATCGTGGTTCGTCAGAAGGGAGAAACCAATAATGCTAGTACGTACAAAGTACGACCGACATATTAGTCCCGAAATTCAACTACGAGCTTTTTAACTGCAACAACTTTAATATACGCTATTGGAGCTGGAATTACCGCGGCTGCTGGCACCAGACTTGCCCTCCAA
+
DADDDIIIIIIIIIIIIIIIIIIIIIIIIIIHIIIIIIIIIIIIIIIIIIIIIIIIIIIHIIIIIIIIIIHIIHHIIIIIIIIIIIIHIIIIIIIIIIIIIIIIIIIHIIIHIHIIIIIIIIIIIIIIIIIIIIIIIIIIHIIIIIIIIIIIIIIIIIHIIIIIIIIGIIIHIIIIIIIHIIIIIIIIIIIIIIIIIIIIIIIIIIIIIIIIIIIIIIIIIIIIIIIIIIIIIIIIIIIHIIHIIIIIIIIIIIIIIIIIIIIIIIIIIIIIIIIIIIIIIIIIIIIIIIIHIIIIIIIIIIIIIIIIIIIIIIIIIIIIHIIIIIIIIIIIIIIIIIIDDDDD
@HISEQ:969:HM2KJBCX2:2:1102:8667:5354 2:N:0:ACTATGCA
TCTCGATAAGCGCCCAACTATCCCTATTAATCATTACGGTGATCCTAGAAACCAACAAAATAGAATCATGCCGTCCTATTTTATTATTCCATGCTAATGTATTCAAGCAAAATGCCTGCTTTAAACACTCTAATTTTTTCAAAGTAAAGATCCTGGTTCCCCGCGACACCCAATTAAGGGCATCGCGGTTCTCCAGAAGGTGAGAAATTGACTACACCAGTTCATACCCCTTAAGGCACGACCGATGTGTCAATCCCGAAATTCAACTACGAGCTTTTTAACTGCAACAACTTTAATATACGCTATTGGAGCTGGAATTACCGCGGCTGCTGGCACCAGACTTGCCCTCCAA
+
DDDDDIIIIIIIIIIIIIIIIIIIIIIIIIIIIIIIIIIIIIIIIIIIIIIIIIIIIIIHIIIHHIIIIHIIIIHIIIIIIIIIIIIIIHIIIIIIIIIHIHIIIIIIIIIIIIIIIIIIHIIHIIIIIIIIIIIIIIIHIIIIIIIIIIIIHIIHIIIHHHIIIIIIIIIIIIIIIIIIIIIIIIIIIIIIIIIIIIIIIIIIIIIHIIIII<HIIIIIHIIIIIIIIHIIIIIIIIIIIIIIIIIIHHGIIIIIIIIIIIIIIIIHIIIIIIIIIIIIIIIIIIIIIIHIIHIIIIIIIIIIIHIIIIIIIIIIHIIIIIIIIIIIIIIIIIIIIIIIIHIIIIIDDDDD
@HISEQ:969:HM2KJBCX2:2:1102:6412:6079 2:N:0:ACTATGCA
TCTCGATAAGCGCCCAACTATCCCTATTAATCATTACATCGATCCTAGAAACCAACAAAATAGAATCGGATGTCCTATTTCATTATTCCATGCTAATGTATTCAAGCGTGAGCCTGCTTTAAACACTCTAATTTTTTCAAGGTAACAGTCCTAATTCCCCGTGACACCAAATTAATGGCATTACGGTTCTTTAGAAGGTGAGAAATCAATAATATCAGTACATACCAACGGCATGACCGAAACATTGATCCCGAAATTCAACTACGAGCTTTTTAACTGCAACAACTTTAATATACGCTATTGGAGCTGGAATTACCGCGGCTGCTGGCACCAGACTTGCCCTCCAA
+
BDDDDIIIIIIIHIIIIIIIIHIIIIIIIIIIGIIIIIGIIHIIHHHHIIIIIIHIHIIIIIIGIIIIHHIIIIHIIIIIIHIIIIIHIIIIIIIHIIHIIHHHIIIHIHHIIIIIGHHIHIIIIIIHIIIIIIHIHIIHHHHIIIHHHIIIIIHIIIIIIHIHIHHFHIHHFHIHIHIHEHIIIHHIHHIIIIIIIIHHIIIIIFIIIIHHIIGHIIIIIIIHII<HHIIHHIIIGIIIIIIHHCEHCCIHHIIIIIHIIIIIIIIIIHIIIIIIIIIIIHHIIIIIIIIIIIIIIIHIHIIIIIIIIIIIIIIIIIIIIIIIIIIIIHIIIIHIIIIIIIDADBD
@HISEQ:969:HM2KJBCX2:2:1102:2134:5954 2:N:0:ACTATGCA
TCTCGATAAGCGCCCAACTATCCCTATTAATCATTACGGTGATCCTAGAAACCAACGAAATAGAATCAGTCCGTCCTATTTCATTATTCCATGCTAATGTATTCAGACGTTAGCCTGCTTTAAACACTCTAATTTTTTCAAAGTAACAGTCCTGATTTCCAATCACACCAAATTAATGACATGAAAGTTCCTCAGAAGGTAGAGATTTATCTCACCAGTACAGACAATTAAGCCTGACCAATGGGTAAACCCCGAAGTTCAACTACGAGCTTTTTAACTGCAACAACTTTAATATACGCTATTGGAGCTGGAATTACCGCGGCTGCTGGCACCAGACTTGCCCTCCAA
+
DDDDDIIIIHIIIIIIIIIIIIIIIIIIIIIIIIIIIIIIIIIIIIIIIIIIIIIIIIIIIIIII1GHHHIHHIIIIIIIHHIIIIIIIIIIIIIIIIIIIIIIIIIIIIIIHIIIIIIIIIIIIIIIIIIIIIIIIIIIIIIIIIIIIIIIIIIIIIIIIIHIIIIIHIIIIIIIIIIIIIIIIIIIIHIIIIIIIIIIIIIIIIHIIIHIIIIIIIIIIIIIIIIIIIIIIIIIIIIIIIIIHHHIIIIIIIIIIIIIIIIIIIIIIIIIIIIIIIIIIIIIIIIIIHIIIIIIIIIIIIIIIIIIIIIIIIIIIIIIIIIIIIIIIIIIIIIIIIIIIIIDDDDD
@HISEQ:969:HM2KJBCX2:2:1102:11746:6471 2:N:0:ACTATGCA
TCTCGATAAGCGCCCAACTATCCCTATTAATCATTACGGTGATCCTAGAAACCAACAAAATAGAACCATGCCGTCCTATTCTATTATTCCATGCTAATGTATTCGAGCAAAATGCCTGCTTTAAACACTCTAATTTTTTCAAGGTAAAGGTCCTGGTTCCACATGACACCCAATTAAGGACATCATGCTTCTCCAGAAGGTGAGAAATCAACTGCGACAGTTCATACCCCTTAAGGCACGACCATCACGTCAATCCCGAAATTCAACTACGAGCTTTTTAACTGCAACAACTTTAATATACGCTATTGGAGCTGGAATTACCGCGGCTGCTGGCACCAGACTTGCCCTCCAA
+
DDDDDIIIIIHIIIIIIIIIIIIIIIIIIIIIIIIIIIIIIIIIIIIIIIIIIIIIIIIIIHIHHIIHIHIIHIIIIIIHHIIIIHHFHIIIIHIIIIIHIFHIIIIIIIIIIHIIIIIIIIIIIIIHIIIIIIIIIIHIIHIIIHIIIIIIHIIIIIIIIIIIIIIIIIIIIIIHIIIIGIIIIIIIIIIIIIIIIIIIIIIIIIIIIIIIIIIIIIIIIIIIIIIIIIIIIIIHIIIIIIIIIIIIIIHIIIIIIIIIHIIIIIIIHIIHIIIIIIIIIIIIIIIIIIIIIIIIIHHHIIIIHIIIIIIIIIIIIIIIIIIIIIIIIIIIIHIIIIIIIIIIIIIDDDDD
@HISEQ:969:HM2KJBCX2:2:1102:11917:7742 2:N:0:ACTATGCA
TCTCGATAAGCGCCCAACTATCCCTATTAATCATTACGGTGATCCTAGAAACCAACAAAATAGAACCATGCGTCCTATTTCATTATTCCATGCTAATGTATTCAGGCAATAGCCTGCTTTAAGCACTCTAATTTTTTCAAGGTAACAGTCCTGCTTCCCCAACGCACCAAATTAATGGCATGCTGGTTATTCAGAAGGTAGGAATCCATCACGCCAGTACAGACCCAAAAGCCCGACCAACGGATAAATCCCGAAATTCAACTACGAGCTTTTTAACTGCAACAACTTTAATATACGCTATTGGAGCTGGAATTACCGCGGCTGCTGGCACCAGACTTGCCCTCCAA
+
BDDDDIIIIIIIIIIHIIIHIIIIIIIIIIIIIIHIIIIHHHHIIIIIIIIHHIIIIIIIIIHIHHIIIHIIIIHIHIIIHIHHHIIHIIIHIHIIIHIHIIIIIIIIIIHIHIIIIHHIIIIIIIIIIIIIIIIIIIIIIIIIIIIIIIIIIIIIIIIIIHIIIIIIIHIIIIIIIIIHIIIIHIIIIIIIIIIIHIIIIIIIIIIHIIIIIIIIIIHIIIHHIHIHH=GIIIIIIIIHIIIIHDIIIIIIIIIIIIIIIIIIIIIIIIIIIHIIIIIIIHIGIIIIIHIIIIIIIIIIIIIIIIHIIIIIIIIIIIIIIIIIIIIIIIIIIIIIIIIIIIDDDDD
@HISEQ:969:HM2KJBCX2:2:1102:4109:8218 2:N:0:ACTATGCA
TCTCGATAAGCGCCCAACTATCCCTATTAATCATTACGGTGATCCTAGAAACCAACAAAATAGAACCATGCCGTCCTATTCTATTATTCCATGCTAATGTATTCGAGCAAAAATGCCTGCTTTAAACACTCTAATTTTTTCAAGGTAAAGGTCCTGGATCCGCAAGACACCCAATTAAGGACATCAAGTTTCTCCAGAAGGTGAGAAATCAACAGCGACAGTTCATACCCCTTAAGGCATGACCATCACGTCAATCCCGAAATTCAACTACGAGCTTTTTAACTGCAACAACTTTAATATACGCTATTGGAGCTGGAATTACCGCGGCTGCTGGCACCAGACTTGCCCTCCAA
+
DDDDBIIIIIIHIIIIIIIHIIIIIHIIIIIIIIIIIIHIIIIIIIIIIIIHIIIIIIIIIIGIIIIIIHHIIIIIIHHHIIIIIIIIIIHIIIIIHIHIIHGHIIHHIIHIIIIIIIIIIIIIIIHIIIIIIHHIIIIIIIIIHHIIIIIIIIIHIIIIIIIIIIIHIIIIHHHIIIIHIIIIIIIIIIHIIIIIIIIIIIIIIIIIHIIIIIIIIIHIIIIIIIIIIIIIIIIIIIIIIIIIIIIIIIHHIIIIIIIIIIIIIIIIIIIIIIIIIIIIIIIIIIIIIIIIIIIIIIHHHGIIIIIIIIIIIIIIIIIIIIIIIIIIIIIIIIIIIIIIIIIIIIIHDDDDD
@HISEQ:969:HM2KJBCX2:2:1102:20179:8293 2:N:0:ACTATGCA
TCTCGATAAGCGCCCAACTATCCCTATTAATCATTACGTCGATCCTAGAAACCAACAAAATAGAATCAAACGTCCTATTTCGTTATTCCATGCTAATGTATTCAAGCGTGAGCCTGCTTTAAACACTCTAATTTTTTCAAAGTAACAGTCCTGATTCCCCATGACACCAAATTAATGACATCATGGTTCGTCAGAAGGTAGGAATCAATAATACCAGTACGTACAATAGCACGACCAATAAATTAATCCCGAAATTCAACTACGAGCTTTTTAACTGCAACAACTTTAATATACGCTATTGGAGCTGGAATTACCGCGGCTGCTGGCACCAGACTTGCCCTCCAA
+
@BDD@HIHEHEHHHHIFHHCFFCHHEHGFHICCCFHHHHGDCGHHHC1<CGH@HIIHEFHGEEEGCEEF@1CCCCCGHIIICHEHGH?E@CFHEHHFHHHHHEHHHHGCEHDHHHGIHFIHF<GHHHHHHGHFFHIIIIHIHFHIIIHHHCHEGHHHHHGIIIIIIHIHG<CHHHHGIHGDHHHHHHGGIGHGIHFCFFHHIHHGGHHIHHHIHIIGHHFHEHIIIHIIHIIIIIIIIIIHEHHHHDD)FIHIHHCHIHHIHIHIHHHHIHHCHHEHEHIHHGIIIIIIIHHHDHHIIIHIIHHEHHFIIIHIIIIIIIIHIIIHIHIIIIIIIHIIIIIDABDB
@HISEQ:969:HM2KJBCX2:2:1102:1428:8507 2:N:0:ACTATGCA
TCTCGATAAGCGCCCAACTATCCCTATTAATCATTACGTCGATCCTAGAAACCAACAAAATAGAATCAAACGTCCTATTTCATTATTCCATGCTAATGTATTCAAGCGTAAGCCTGCTTTAAACACTCTAATTTTTTCAAAGTAACAGTCCTGATTCCCCACGACACCAAATTAATGACATCGCGGTTCTTCAGAAGGTAGGAACCGATAATGCCAGTGCGTACCGAAGCACGACCAACAATTCGATCCCGAAATTCAACTACGAGCTTTTTAACTGCAACAACTTTAATATACGCTATTGGAGCTGGAATTACCGCGGCTGCGGGCACCAGACTTGCCCTCCAA
+
DDDDCIHHIIIIIIIIIIHIIIIIHHHFIIHIIIIIIIDHHHIIIIIIHHIIGHIIIIIIHHHIIGHIIIIIHIHHIIHGHGIIHIIGIIIIIGHIIHGHHHHHIIIIIIIHGIIHIIIHHIIIIIHEHHHIIIIIIIIIIIIIIIIIIHHIHIHIHHIGIIIIHHGHHIIIIIIHIIIIIIIIIHIIIIIIIIHIIIIIHHEHGIHHIIIIHHIIIIIHIIIHHHHIIIIIIIIIIIIIHEHEIHHDIIIIIIIIIIIIHHIIIIIIIHIGIIIIHIIIIIHHHIIIIIHHIIHHIIIIIIIIIIIIIIIIIHIIIHCIIIIIIIIIIIHHIHHIIIIIDDDDD
@HISEQ:969:HM2KJBCX2:2:1102:4885:8376 2:N:0:ACTATGCA
TCTCGATAAGCGCCCAACTATCCCTATTAATCATTACGGTGGTCCTAGACCAACAAAATAGAACCAACGTCCTATTCTATTATTCCATGCTAATCTATTCAAGCAAAAGCCCGCTTTAAACACTCTAATTTTTTCAAGGTAATGGTCCTGGTTCCCCGACACACCCAATAAAGGGCATACCGGCTCACCAGAAGGATAGACCCGACAACAGACAGTACTCGCCAGAGACGGACCGCCCGGTCAGGCCTAAAATTCAACTACGAGCTTTTTAACTGCAACAACTTTAATATACGCTATTGGAGCTGGAATTACCGCGGCTGCTGGCACCAGACTTGCCCTCCAA
+
DDDDCIIHGHHGIIIIIIHIIGIIHHHIIIIIIIIIIIIIIIIIIIIIIIIIIIIIIIIIHIGIIEHIHHIIIIHIHHIIHIIGHIHHIIIHIHIHHHIIIHHHHIIIFHHIIHHIIHIIIIIHFHHHIHIIIIHIIIIHHHIHGIIHIHHEGHHHHHIIIIIHGIIIHIIIIHHHHHIHHHIIIHHHHIIIIIIIIHIIHIHIIHIIIIIIIIIIIIIIIIIIIIIIIIIIIIIIHGHHIHII=HHIIIIIIIIIIIIIIIHIIIHIIIIIIIIIIIHIIIIIIIIIIIIIIIIHHHIIIIIIHIIIIIIIIIIIIIIIIIIIIIIIIIHIIIIIHIDDCDD
@HISEQ:969:HM2KJBCX2:2:1102:13494:8901 2:N:0:ACTATGCA
TCTCGATAAGCGCCCAACTATCCCTATTAATCATTACGTCGATCCTAGAAACCAACAAAATAGGATCAAACGTCCTATTTCATTATTCCATGCTAATGTATTCAAGCGTTAGCCTGCTTTAAACACTCTAATTTTTTCAAAGTAACAGTCCTGTTTCCCTGCAACACCAAATTAATGACATTACAGTTCTTCAAGAAGGAGGAACCAGTAAAGCCAGTGCATACCAGAGGCACGACCAACCTACTAATCCCGAAATTCAACTACGAGCTTTTTAACTGCAACAACTTTAATATACGCTATTGGAGCTGGAATTACCGCGGCTGCTGGCACCAGACTTGCCCTCCAA
+
BDDD?HHFHE?EHHIFHGHHHHE@HHHIH?HCCCFGGE@GHHEH@FCHCHIGHCHHHHHHIHHHHIEHH@HH@FHHIIIHHEHHIIIIGEHHCGHHHIIEHHGHHFHHIIIHHIIHHHHHHHHHHHEHHGHHIIIFDHIIIHHGIHIIIIHHFGHEHHGHHHEGEFFHHHHIIHHI;HGEHGHHHHHHHIIHFIIIHHHIFHIIHFGEIIGHEG@EGEGIHHIIIHHIH@HEHCIHHHIHIIIHHCHEHHEFEHHEEIIIHEHHIGHIIIIHIHFHHIIIIHG@ECFHHIIHIIIIIIIIIIIGIIIIIIHHDHGHIIIHIIIIIIIHHIIIHHHIIGIIIDDDBD
@HISEQ:969:HM2KJBCX2:2:1102:13292:8981 2:N:0:ACTATGCA
TCTCGATAAGCGCCCAACTATCCCTATTAATCATTACGTCAATCCTAGAAACCAACAAAATAGGATCGAACGTCCTATTTCATTATTCCATGCTAATGTATTCAAGCGTTAGCCTGCTTTAAACACTCTAATTTTTTCAAAGTAACAGTCCTGTTCCCCTGCAACACCAAATTAATGACATTACAGTTCTTCAGAAAGGAGGAATCAGCGAAGCCAGTGCATACCAGTGGCACGACCAACCTGCTGACCCCGAAATTCAACTACGAGCTTTTTAACTGCAACAACTTTAATATACGCTATTGGAGCTGGAATTACCGCGGCTGCTGGCACCAGACTTGCCCTCCAA
+
DDDCDHIIGHHHCHIHIE@GHHFHHHIIIIICHIIIIIIIIGHFHHIHGHHFHEFHHHIIIIIIIIIHIIIHIHHHCHHHIHIIIHGHHHHHIIIIIIIIIIIIHHHIIHFEHHIIIIIGIIIIHHIIHHHEHHHHIIIHIIHHIIHHHIIIIHHIHEHFGIIHIIHIHIIHGHHH@GHEHIHHIHHHHIIHIIIIHHIIIIIHHIIHIIIIHEHIIHIIIIIIIIIIIIIIGIIHHHHHGHHFD@CGIHFGIIIIHHGEIHIHHHEEEHGIIIIHIIIIHIIHHFHHIIHIIIIIIIIIIIHIGIIIIIIIIIIIIIHIIIIIIIIIIIIIIIIIIIHHHDCDDD
@HISEQ:969:HM2KJBCX2:2:1102:11142:9226 2:N:0:ACTATGCA
TCTCGATAAGCGCCCAACTATCCCTATTAATCATTACGTCGATCCTAGAAACCAACAAAATAGAATCAAACGTCCTATTTCGTTATTCCATGCTAATGTATTCAAGCGTGAGCCTGCTTTAAACACTCTAATTTTTTCAAAGTAACAGTCCTGATTCCCCATGACACCAAATTAATGACATCATGGTTCGTCAGAAGGTAGGAATCAATAATACCAGTACGTACAATAGCACGACCAATAAATTGATCCCGAAATTCAACTACGAGCTTTTTAACTGCAACAACTTTAATATACGCTATTGGAGCTGGAATTACCGCGGCTGCTGGCACCAGACTTGCCCTCCAA
+
DDDDBIIIIIHIIIIIIIHIIIIIIIIIHIIIIIIIIIIIIIIIIIIIIIIIIIIIIIIIIIIIIIIIIIIIIIIIIIIIIIIIIIIIHIIIIIHIIIIIIIIIIIGIIIIIIIIIHIIIIIIIIIIIIIIIIIHHIIIIIIIIIIIIIIIIIIIIIIIIIIIIIIIIHIHHIIIIIIIIIIIIIIHIIIIIIIIIIIHHIHHIIIIIIIHIIIIIIIIIIIIIIIIIIIIIIIIIIIIIIIIHIHHIIIIIIIIIIIIIIIIIIIIIIIIIIIIIIIIIIIIIIHHIIIHIIIIIIIIIIIIIIIIIIIIHIIIIIIIIIIIIIIIIIIIIIIIIIIHIDDDDD
@HISEQ:969:HM2KJBCX2:2:1102:18598:9416 2:N:0:ACTATGCA
TCTCGATAAGCGCCCAACTATCCCTATTAATCATTACGGTGGTCCTAGAAACCAACAAAATAGAACCACAACGTCCTATTCTATTATTCCATGCTAATCTATTCAAGCAAATGCCTGCTTTAAACACTCTAATTTTTTCAAGGTAATGGTCCTGGCTCCCCGGCACACCCAATAAAGGACATACTGGTTCACCAGAAGGTGGACCCGACACAGGACAGTACTCGCCAAAGACGGACCGCCCGGTCAGGCCTAAAATTCAACTACGAGCTTTTTAACTGCAACAACTTTAATATACGCTATTGGAGCTGGAATTACCGCGGCTGCTGGCACCAGACTTGCCCTCCAA
+
DDDDDIIIIIH?HHIHHIIIIIIIIIIIIIIIIIIIIIHFHIIIIIHHHIIHIIIIIIIEHHHHIIIIHIIIIHIIIIIHHHFHIIHIIIIIIGIIHIGHHHHIHIHHIIHIHHHHHIGHHHIIHHHHIIHHIIIIHIHIIHIHIGHHFIIIHIIIIIHEHIIIIHGHGHHIIHEHHIHGIHIHFGHHHHIIIHHHIIIIIHIIHHIIIHEHEHIHIHFHIHIHEHHHEIHHHIIIIIHHDIHFCIIIIHIIIIIIIIIIHGEHHEIIIIIIIIIIHIHIHHIIHHHHHEEFIHHCFFD<DGHHIIIHIHHGHHHHHCHHEHHEHIHIIIIIHGIHIIIIIDDDDD
@HISEQ:969:HM2KJBCX2:2:1102:9334:10398 2:N:0:ACTATGCA
TCTCGATAAGCGCCCAACTATCCCTATTAATCATTACGGTGATCCTAGAAACCAACGAAATAGAATCAGTCCGTCCTATTTCATTATTCCATGCTAATGTATTCAGACGATAGTCTGCTTTAAACACTCTAATTTTTTCAAAGTAACAGTCCTGATTTCCCATCACACCAAATAAATGGCATGAAAGTTCCTCAGAAGGTAGAGATCCATCTCACCAGTGCAGACAATTAAGCCTGACCAATGGGTAGACCCCGAAGTTCAACTACGAGCTTTTTAACTGCAACAACTTTAATATACGCTATTGGAGCTGGAATTACCGCGGCTGCTGGCACCAGACTTGCCCTCCAA
+
BDDDBIIIIIIGIHIHIIIIIIHHIIIIIIIIHHIIIIGIIIIIIIIHIIHHHHIIEEHHEHGCHIIIIHIIHIIHHIIIIHIIIIIIIIIIIIIHGHHHHHHE@CHHDHHHHIGHGIIIIHHIIGIHHHIHHHHHHHIHEIHHGEHHIHHHHHHHIHGIHECIHHIHIIIIIIIIIHGIIIIIIIIIHHGIIHIIGIIHHIIIIIIIIIHIIHIIIIIIII<IGIIIHHIIIFIHHIHHIHHHGF<IIHGIIIIIHIHIIIIIIIIIIIIIIIIHHIIIIIIIHIIIHIIIIIIIIIIIIIIIIIIIIIIIIIIIIIIIHIIHIIIIIIIIIIIIIIIIHIIDDDDD
@HISEQ:969:HM2KJBCX2:2:1102:14404:9518 2:N:0:ACTATGCA
TCTCGATAAGCGCCCAACTATCCCTATTAATCATTACTTCGGTCCTAGAAACCAACAAAATAGAACCAAAGTCCTATTCTATTATTCCATGCTAATGTATTCAAGCGTGAGCCTGCTTTAAACACTCTAATTTTTTCAAAGTAAAAGTCCTGGATCCCCAGCGCACTCAGTTAAGAGCACACTGGCTCCCCAGAAGGAAAGATCCGACCAGAGCAGTGCTTACCTTTCAGCAAGACCACCCAGCCAGATCCAAAATTCAACTACGAGCTTTTTAACTGCAACAACTTTAATATACGCTATTGGAGCTGGAATTACCGCGGCTGCTGGCACCAGACTTGCCCTCC
+
DCDDDIIIIIIIIIIIIIIIGIIIIIIIIIIHHHIIIIIIGIIIIHHIIHHHIIIIIHHIIIIGIIHHIHIFFHIGIIIIIIIGIIIIIIHIHHHIIHIIIIIIHHIIIIIHHHHHHHIHHIHHIIIIIHIHHIIHHHIIIIIIIIIIIIIHGIIIIIIIHIHIIIIIIIIIIIIGIIIIIIIIIIIIIIIIIIIIIIIHHHFIIIIIIIIHIIIIIIHIIIIIIIHHIIII=IIIIIIIIIHIIIIIHIIIIIIIHIIHHHIHIIHIIIIIIIIIIIIIIIIIIIHHIIIIIIIIIIIIIIIIIIIIIIIIIIIIIIIIIIIIIIIIIIIIIIIIIIIDDDDD
@HISEQ:969:HM2KJBCX2:2:1102:5764:10520 2:N:0:ACTATGCA
TCTCGATAAGCGCCCAACTATCCCTATTAATCATTACGTCAATCCTAGAAACCAACAAAATAGGTTTGAACGTCCTATTTCATTATTCCATGCTAATGTATTCAAGCAAATGCCTGCTTTAAACACTCTAATTTTTTCAAAGTAACAGTCCTGTTTCCCTGCAACACCAAATTAATGACATTACAGTTCTACAGAAAGGAGGAATCAGCGAGACCAGTTCATACCAGTGGCACGACCAGCCTGCTGACCCCGAAATTCAACTACGAGCTTTTTAACTGCAACAACTTTAATATACGCTATTGGAGCTGGAATTACCGCGGCTGCTGGCACCAGACTTGCCCTCCAA
+
DDDCAIIHHHHIHIIIIHHIIHHHHIHIIIIIIIIHHHIIIIIIHHIHIHIIIIFHIIGHHHIIHHHIIHHIIIIIHHIIIIIIHHHHHHIHIIEHIHIIIIIHIIIIHHIHHIHIIIIHIIHIHIHHIIIIIIIIIIHHIIIIIHIIIIHIHIHIIIIIGIIIIIIHIIIHIIIIHHIIIHIHIIIIIIIHIIIIHHIIIHHEHIIIHIHHIIIHIIIIIIIIIIIIIHIIHHIIHIIIIIFHIIIIIIHIIIIIIIIIIHIHHHGIIIIIIHHHIHIIIIHIIIHHIIIIHIIIIIIIIIIIIIIIIIIIIIIIIIHIIIIIIIIIIIHHIHIIIIIIIDDDDD
@HISEQ:969:HM2KJBCX2:2:1102:9203:9998 2:N:0:ACTATGCA
TCTCGATAAGCGCCCAACTATCCCTATTAATCATTACGGTGGTCCTAGACCAACAAAATAGAACCAACGTCCTATTCTATTATTCCATGCTAATCTATTCAAGCAAAAGCCCGCTTTAAACACTCTAATTTTTTCAAGGTAATGGTCCTGGTTCCCCGACACACCCAATAAAGGGCATACCGGCTCACCAGAAGGATAGACCCGACAACAGACAGTACTCGCCAGAGGCGGACCGCCCGGTCAGGCCTAAAATTCAACTACGAGCTTTTTAACTGCAACAACTTTAATATACGCTATTGGAGCTGGAATTACCGCGGCTGCTGGCACCAGACTTGCCCTCCAA
+
@DDDBEHHIHE?HCHDHHIIIIHHEHEEHEHHHE@@HC0DECHHIIHHHHFHHHHHIIGI?CEFHHFEHEGHHE@F?E1FG@CHHHHG1CH?EHG?GHHHIDFHHIIIHIHCECH@FCEHGHI@FHHHED@GCGHHCEGC<GIHFGHHFHHEHHFHIHEHHHFCHHHHCEHHHGHEGHGHIIHHHH@HHHFFHEH:H@HHHDHFEGFHHHIEHEHECGHIHEHCIIIIHHHHHIIIIIIHHHIIHHFHHIHHFHG@HHCCGHIHHDCEIHHIHHFGF@HHHHF1?HIIHGIHIIHGGFHHIIHFHFEHHCIIIIIIIHIIHHEIHDCHHHFIIHHIIIDDBD@
@HISEQ:969:HM2KJBCX2:2:1102:2712:9749 2:N:0:ACTATGCA
TCTCGATAAGCGCCCAACTATCCCTATTAATCATTACGTCGATCCTAGAAACCAACAAAATAGGTTCGATCGTCCTATTTCGTTATTCCATGCTAATGTATTCAAGCGCGAGCCTGCTTTAAGCACTCTAATTTTTTCAAAGTAACAGTCCTGTTTCCCCGCAACAACAAATTAATGCCATCACGGTTCTACAAGAAGGAGGGACCAGTGAGGCCAGTGCATACCAGTGGCACGACCAACCTACTGGCCCCGAAATTCAACTACGAGCTTTTTAACTGCAACAACTTTAATATACGCTATTGGAGCTGGAATTACCGCGGCTGCTGGCACCAGACTTGCCCTCCAA
+
DDDDDIIIIIIIIIIIIIIIIIIIIIIIIIIIIIIIIIHIIIIIIIIIIIIIIIIIIIIIIIHHIIIIIIIIIIIIIIIIIIIIIIIHGIIHIIIIIIIIIIIIIIIIIIIHIIIIIIIIIIIIHIIIIHIIIIIIIIIIIIIIIIIIIIIIIIGHIIIIIIIIIIIIIIIIIIIHHIIIIIIIIIIIIIIIIIIIIIIIIIIIIIIIIIIHGIIIHIIIIHIIIIIIIIIIIIIHIIIIIIIIHIIIIHIIIIIIIIIIIIIIIIIIHHIIIIIIIIIIIIIIIIIIIIIIIIIIHIIIIIIIIIIIIIIIIIIIIIIIIIIIIIIIIIIIIIIIIIIIIDDDDD
@HISEQ:969:HM2KJBCX2:2:1102:10207:11466 2:N:0:ACTATGCA
TCTCGATAAGCGCCCAACTATCCCTATTAATCATTACGGTGATCCTAGAAACCAACGAAATAGAACCAATCCGTCCTATTTCATTATTCCATGCTAATGTATTCAGACGTTAGCCTGCTTTAAACACTCTAATTTTTTCAAAGTAACAGTCCTGATTTCCTATCACACCAACTAAATGGCATGAAAGTTCCTCAGAAGGTAGAGATTTATCTCACCAGTACAGACAATTAAGCCTGACCAATGGGTAAACCCCGAAGTTCAACTACGAGCTTTTTAACTGCAACAACTTTAATATACGCTATTGGAGCTGGAATTACCGCGGCTGCTGGCACCAGACTTGCCCTCCAA
+
DDBDDIIIIIHIIIHIIIIIIIIIHIIIIIIIIIIIIICHIHIIIIIIIGHIIIIHIGIIIHHIHIIIGIHHIHHIICHHHGHHIIIIFHHHHHHHHIIIIHHHHHGIHIIIIIIIIIIHHIIIHGIIIIIIIIHIIHIHIGIIIIIIIIIIHIIIIIIGIGIIIIIIIIIHIIIIHIHIHIIIIIIHIIIIIIIIIIIHIIIIIIIIIIIIIIIIIIIIII;IIIIIIIIHHIIIIIIIIIIIHHGHIIIIIIIIIHGGIIIIIIIIIIIIIIIIIIHIIHIIIIIIIIIIIIIIIIIIIIIIIIHHIIIIIIIHGIHIIIIIIIIIIIIIIIIIIIIIIIIDCDDD
@HISEQ:969:HM2KJBCX2:2:1102:14989:11361 2:N:0:ACTATGCA
TCTCGATAAGCGCCCAACTATCCCTATTAATCATTACGTCAATCCTAGAAACCAACAAAATAGGATCAAACGTCCTATTTCATTATTCCATGCTAATGTATTCAAGCGTTAGCCTGCTTTAAACACTCTAATTTTTTCAAAGTAACAGTCCTGTTTCCCTGCAACACCAAATTAATGGCATTACAGTTCTTCAGAAAGGAGGAATCAGCGAAGCCAGTGCATACCAGTGGCACGACCAACCTGCTGACCCCGAAATTCAACTACGAGCTTTTTAACTGCAACAACTTTAATATACGCTATTGGAGCTGGAATTACCGCGGCTGCTGGCACCAGACTTGCCCTCCAA
+
DDDA0<D@<C1CC/CEHCFHHIHHHFHHCCHCHICHHHHGDEHFFHEEHIIFEHFIFEFHCF1FHIHGFG<<<F@H?1GHE@G?1@FHCGI??1<FHG/HHGCHCDEFHHEEHHF@CHHIIIHGFEHEHHHHEFGHHABD?IHHHIHHEHGDHHHHHHEG1DGC8<6HGEIHIIHHGEDHGIHHHGIH.HGHGHHHH:HIHIIIIIIG<<HH<HFHHHIHIIIIIIIIHHGCGIHD?FCIHHEHG;DE4EC11HHHFC@EHHE@HFEIHGEFHHHHIIIHHHHHFEIIIIIIIIIIIIHHHG@IHHHEIHGIIIIIHHEIHHHCFIHHIIIH@H@EHHDEC@<@B<
@HISEQ:969:HM2KJBCX2:2:1102:5219:10926 2:N:0:ACTATGCA
TCTCGATAAGCGCCCAACTATCCCTATTAATCATTACGGTGATCCTAGAAACCAACAAAATAGAACCATGCCGTCCTATTCTATTATTCCATGCTAATGTATTCGAGCAAAATGCCTGCTTTAAACACTCTAATTTTTTCAAGGTAAAGGTCCTGGTTCCACATGACACCCAATTAAGGACATCATGCTTCTCCAGAAGGTGAGAAATCAACTGCGACAGTTCATACCCCTTAAGGCACGACCATCACGTCAATCCCGAAATTCAACTACGAGCTTTTTAACTGCAACAACTTTAATATACGCTATTGGAGCTGGAATTACCGCGGCTGCTGGCACCAGACTTGCCCTCCAA
+
BDDDDIIHHHIIIIIIHIIIIIIHHHHHEHHHIIIIIIIIHHHIHHEHEHHGHHIIHHHHHHIIIEHHIHHGHHGHHHHHIHFIHFHIIIHHHHHIIIIHHFHHHIHHIHIIHIIIIHCHHHIIIIIHHCFHHIIIHHHHFIIIHHIIHIHIIIIIHIIIIIIHHHIHHEIIIHEGIIIIIIIIIIIIGHIIIIIIHIIIHIIIIIHGHIHIGIHHEHIIHEHIIIIIIIIIIIHHIHH<HIIIIIIIIIHHIIIIIIIIIIIIIIIGIIIHIHHIIIHIHIIIIHIIHHHIIHIIIIIHIIIIIIIIIIIIIIIIIIIIIIIIIIIIIIHIIIHHIIIIIIIIIIIDCDDC
@HISEQ:969:HM2KJBCX2:2:1102:11047:11259 2:N:0:ACTATGCA
TCTCGATAAGCGCCCAACTATCCCTATTAATCATTACATCGATCCTAGAAACCAACAAAATAGAATCGGATGTCCTATTTCATTATTCCATGCTAATGTATTCAAGCGTGAGCCTGCTTTAAACACTCTAATTTTTTCAAGGTAACAGTCCTAATTCCCCGTGACACCAAATTAATGGCATTACGGTTCTTTAGAAGGTGAGAAATCAATAATATCAGTACATACCAACGGCATGACCGATACATTGATCCCGAAATTCAACTACGAGCTTTTTAACTGCAACAACTTTAATATACGCTATTGGAGCTGGAATTACCGCGGCTGCTGGCACCAGACTTGCCCTCCAA
+
DDDDDIIIIIHIIIIIIIIIIIIIIIIIIIGIIGIIIIIIIHIIIIEHIIIIIGIIIIIIIIIHGHHIIIIIHIIIHIHIIIIIHIIHHIIIIIIHIIIIIGIIIIIIIHIIIIIIIHIIIIIIIIIIIIIIHHHGIHHHHIIIIIIIIIIIIIIIHIIIIHHIIIIIIIHHIIIIIIIIIIIIIIHIIIIIIIIIIIIIIIIIIIIIIIIHIIIIIIIIIIHIIIIIIIIIIIIIIIIIIIIHHHIIIIIIIIIIIIIIIIIIIIIIIIIIIIIIIIIIIIIIIIIIIIIIIIIIIIHHFGIIIIIIIIIIIIIIIIIIIIIIIIIIIIIIIIIIHHIIIIDDDDD
@HISEQ:969:HM2KJBCX2:2:1102:19309:12850 2:N:0:ACTATGCA
TCTCGATAAGCGACCCAACTATCCCTATTAATCATTACGTCAATCCTAGAAACCAACAAAATAGGATCAACGTCCTATTTCATTATTCCATGCTAATGTATTCAAGCGCGAGCCTGCTTTAAACACTCTAATTTTTTCAAAGTAACAGTCCTGATTCCCCGCCACACCAAATTAATGACATGATGGTTCGTCAGAAGGTAGGAACCAGTAACACCAGTACGTACCTAAGGCACGACCAACGTACTGATCCCGAAATTCAACTACGAGCTTTTTAACTGCAACAACTTTAATATACGCTATTGGAGCTGGAATTACCGCGGCTGCTGGCACCAGACTTGCCCTCCAA
+
DDDDDIIIIIIHHFHIIIIIIIIIIIIIIIIIIHIIIIIIIIIIIIIIHIIIIIIIIIIIIIIIHIIIHHHEEEHHHHIIGIH@GHHIHIIIHIIIIIIIICGHIHHIIIIIIIIIIIHHHFIIIIIIIIIIIIIIIIIIIIIIIIIHHIGIIHIIGIIIIIIIIIIIIIHHIHIHHIIIIHIIIIIIIIIIHIIIHIHIIHIIIIIIIIIIIIIIIIIIIIIIIIIIIIIIIIHIIIIIIIHHHIIIGIIIIIIIHIIIHHIIIIIIIIIIIHGIIIIIIIIHHHIIIIIIHHIIIIIIIIIIIIIIIIIIIIIIIIIIIIIIIIIIIIIHIIIIIIIIIDDDDD
@HISEQ:969:HM2KJBCX2:2:1102:19910:13025 2:N:0:ACTATGCA
TCTCGATAAGCGCCCAACTATCCCTATTAATCATTACATCGATCCTAGAAACCAACAAAATAGAATCGGATGTCCTATTTCATTATTCCATGCTAATGTATTCAAGCGTGAGCCTGCTTTAAACACTCTAATTTTTTCAAGGTAACAGTCCTAATTCCCCGTGACACCAAATTAATGGCATTACGGTTCTTTAGAAGGTGAGAAATCAATAATATCAGTACATACCAACGGCATGACCGAAACATTGATCCCGAAATTCAACTACGAGCTTTTTAACTGCAACAACTTTAATATACGCTATTGGAGCTGGAATTACCGCGGCTGCTGGCTCCAGACTTGCCCTCCAA
+
DDDCDIIIIIIIIHIIIIIIIIHIIIIIIIIIIIIIIIIIGIIHIIIHIIHIHIIIHHIIHHHIHIIHIIHIHEHIIIIHGIIEGHIHIIIIHHIIIIIIIGIIIGIIHHIIIIIIIIIIIIIIIIIIIIIHIIIHIIIIHHIIIIHHHEHHHIIIIIIHIIIIIIIIIIIIIIHIIGIIIIIIIIIIIIIIIIIIIIIIIIIIHHIIIIIIIIIIIHIIIGIIIIIIIIHIIIHHIIIIIIHHHHGIIIHIIIIIIHIIIIIIIIIIIIIIIIIIIIIIIIIIIIIIIIIIIIIIIIIIIHIIIIHIIIIIIIIIIIIIIIIHIIIIIIIIIIIIIIIIIIDDDDD
@HISEQ:969:HM2KJBCX2:2:1102:3940:13768 2:N:0:ACTATGCA
TCTCGATAAGCGCCCAACTATCCCTATTAATCATTACATCGATCCTAGAAACCAACAAAATAGAATCGGATGTCCTATTTCATTATTCCATGCTAATGTATTCAAGCGTGAGCCTGCTTTAAACACTCTAATTTTTTCAAGGTAACAGTCCTAATTCCCCGTGACACCAAATTAATGGCATTACGGTTCTTTAGAAGGTGAGAAATCAATAATATCAGTACATACCAACGGCATGACCGAAACATTGATCCCGAAATTCAACTACGAGCTTTTTAACTGCAACAACTTTAATATACGCTATTGGAGCTGGAATTACCGCGGCTGCTGGCACCAGACTTGCCCTCCAA
+
DDDDDIIIIIIIIIIHIIIIIIIIIIIIIIIIIHIIIIIGIIIIHIIIIIIIIIIIIIIIIIGGHIIIIIIHIHIIIIIIIIIIHIIIIIHIIIIIIHIIIIIIIHIIIIIIIIIIIIIIHIIIIIIIHIHIIIIIIIIIIIIIIIIIIIIIIIIHIIIIIIIIIIIIIIIGHIIIIIIIIIIIIIIIIIIIIIIIIIIIIIIIIIIIIIIIIIIIIIIIIIIIIIIIIIIIIIIIHIIIIIIIHGIIIIIIIIIIIIIIIIIIIIIIIIIIIIIIIIIIIIIIIIIIIIIIIIIIIIIIIIIIIIIIIIIIIIIIIIIIIIIIIIIIIIIIIIIIIIIIIIDDDDD
@HISEQ:969:HM2KJBCX2:2:1102:4129:14216 2:N:0:ACTATGCA
TCTCGATAAGCGCCCAACTATCCCTATTAATCATTACATCGATCCTAGAAACCAACAAAATAGAATCAAACGTCCTATTTCATTATTCCATGCTAATGTATTCAAGCGTGAGCCTGCTTTAAACACTCTAATTTTTTCAAAGTAACAGTCCTGATTCCCCATGACACCAAATTAATGACATCATGGTTCGTCAGAAGGTAGGAATCAATAATACCAGTACGTACAATAGCACGACCAATAAATTGATCCCGAAATTCAACTACGAGCTTTTTAACTGCAACAACTTTAATATACGCTATTGGAGCTGGAATTACCGCGGCTGCTGGCACCAGACTTGCCCT
+
D@DBDIIIIIIIIIIHHIIIIIIIIIHHIIIHEGHIIIIIIHHIHHH@HIIIGHIIIHIGHIF?GEEHIIIIIIHIIIIIIGIIECHHIIIHIIIIIIHIIHIIIIHHIIIHIHHHHIIHIHIIIIIIIIIIIIIIIIIIIIHHIIIIIIHHHHHHHHIIIIIHIHIIIIHGIIIHIIIIIIIIIIIIIIIHIIIHIIIIIIIIIIIIIIIIIIIIIIIIIIIIIIIIIHIIIIIIIHHIIIIIIHHIIGIIIIIIHIIIIIIIIIIIIIIIIIIIIIIIIHIIHGHIIIIIHIIIIIIIIIIIIIIIIIIIIIIIIIIIIIIIIIHIIIIIIIIIDDDDD
@HISEQ:969:HM2KJBCX2:2:1102:16772:14444 2:N:0:ACTATGCA
TCTCGATAAGCGCCCAACTATCCCTATTAATCATTACGTCGATCCTAGAAACCAACAAAATAGAATCAAACGTCCTATTTCATTATTCCATGCTAATGTATTCAAGCGTGCGCCTGCTTTAAACACTCTAATTTTTTCAAAGTAACAGTCCTGATTCCCCACGACACCAAATTAATGACATCGTAGTTCTTCAGAAGGTAGGAACCAATAATGCCAGTGTGTACCGAAGCACGACCGACAATTTGATCCCGAAATTCAACTACGAGCTTTTTAACTGCAACAACTTTAATATACGCTATTGGAGCTGGAATTACCGCGGCTGCTGGCACCAGACTTGCCCTCCAA
+
DDDDDIIIIIIIIIIIIIIIIIIIIIIIIIIIIIHIIIIIIIIIIIIIIIIIIIIIIIHIIIIIIHIIIIIHCHHHIIIIIIGGHIIIHIHIHIHIIHIHIIHHIHIHIIHHIIHIIIHHHIHIIIHGIIIIIIIIIIIHIIIIIIIIIIIIIIIHIHIIIIIIIIHHHIIHIIIIIIIIIIIIIIIIIIIIIIIII<IHHHHHIIIIIHHIIIIIIIIIIIIIIIGIIIIIHHHHIIIIIIIHHIIHIIHIHIIIHIIHGCIIIIIIIIIHHFIIIIIIIIIIIIIIHIIIHIIIIIHHIIIIIIIIIIIIIIIIIIIIIIIIIIIIIIIIIIIIIIIIDDDDD
@HISEQ:969:HM2KJBCX2:2:1102:15279:14320 2:N:0:ACTATGCA
TCTCGATAAGCGCCCAACTATCCCTATTAATCATTACGTCAATCCTAGAAACCAACAAAATAGGATCGAACGTCCTATTTCATTATTCCATGCTAATGTATTCAAGCGTTAGCCTGCTTTAAACACTCTAATTTTTTCAAAGTAACAGTCCTGTTTCCCTGCAACACCAAATTAATGACATTACAGTTCTTCAAGAAGGAGGAATCAGTAAAGCCAGTACACACCATTGGCACGACCAACCTACTGACCCCGAAATTCAACTACGAGCTTTTTAACTGCAACAACTTTAATATACGCTATTGGAGCTGGAATTACCGCGGCTGCTGGCACCAGACTTGCCCTCCAA
+
DDDDDIIIIIIIIIIIIIIIIIIIIIIIIIIIIIIHIHIIIIIIIIIIIIIIIIIIHHIIIHHIIIIHIIIIIGIIIIIIIIIIIIIHHHHEHIIGHIIIIHHHIIIIIIIIIIIIIIIIIHIIIIIIIIIIHHIIIIIIIIIIIIIIIIIIIIIIIIIIIIIIIIHHHIHHHIHIIIHIHHIIIIIHIIIIIIIIIIIIIIIIIIIIIIIIIIIIIIIIIIIIIHIHHIIIIIHIIIIIIIHHHIIIIIIHHIIIIIIIIIIIIIHIIIIIIIHIIIIIIIIIIIIIIIIIIIIIIIIHHIIIIIIIIIIIIIIIIIIIIIIIIIIIIIIIIIIIIIIIIDDDDD
@HISEQ:969:HM2KJBCX2:2:1102:3002:15137 2:N:0:ACTATGCA
TCTCGATAAGCGCCCAACTATCCCTATTAATCATTACGGTGATCCTAGAAACCAACAAAATAGAACCATGCCGTCCTATTCTATTATTCCATGCTAATGTATTCGAGCAAAAATGCCTGCTTTAAACACTCTAATTTTTTCAAGGTAAAGGTCCTGGATCCGCAAGACACCCAATTAAGGACATCAAGTTTCTCCAGAAGGTGAGAAATCAACAGCAACAGTTCATACCCCTTAAGGCACGACCATTACGTCAATCCCGAAATTCAACTACGAGCTTTTTAACTGCAACAACTTTAATATACGCTATTGGAGCTGGAATTACCGCGGCTGCTGGCACCAGACTTGCCCTCCAA
+
D@DDDIIIDHIIIIIGHIIIIHHHIIIEHIIIIIHHIGHIHHFHIIIIHHIIHHIIICFHHHEHHHHIIHGHDHCHHIHH@FGHHHHIIIIIHHIIIIIEEFGHHIIIHHHHIIHIHHIIHHHHHIHHHIIHHHHHHHHDHHIIIHGHGHIIIIIHIHHIHHHG?HHHHHIHHHHHHIHHHGHGGIIHGHFHIIIIIIHHHHIHHIHHHIIIHIIHHHHHEIIIIHGIHIIIHHHHHHIIHGIHIHHHHHHGIIIIIHHHHGCHIHHGHEHHHHIIIIIHHFIIIIIIIIHHFHHIIIIIHIIIIHIIIIIGIIIIIIIHIIIIIIIIIIIIHIHFIIIIHHHHIHHH@BDB@
@HISEQ:969:HM2KJBCX2:2:1102:7588:15080 2:N:0:ACTATGCA
TCTCGATAAGCGCCCAACTATCCCTATTAATCATTACGTCGATCCTAGAAACCAACAAAATAGAATCAAACGTCCTATTTCATTATTCCATGCTAATGTATTCAAGCGTACGCCTGCTTTAAACACTCTAATTTTTTCAAAGTAACAGTCCTGATTCCCCACGACACCAAATTAATGACATCGCGGTTCTTCAGAAGGTAGGAACCAATAATGCCAGTACGTACCGAAGCACGACCAACAATTCGATCCCGAAATTCAACTACGAGCTTTTTAACTGCAACAACTTTAATATACGCTATTGGAGCTGGAATTACCGCGGCTGCTGGCACCAGACTTGCCCTCCAA
+
DDDDDIHIIHIIHCHHHIIIIFHHIHIIGIIHHIIIIGHIHIHIIIIIIIIH@HGEEHHIIIHIIIHIIIHHHGHHHHHHHHIIIIIGIIHIIHIIIIHIHHGHIHHHIIIHHGHHHIHIHIHHHIIHHHHIHHIHIIIIIIIIIIHIIIHIHHIIIIHHIIIIHIIIIIIIIIIIHHIIHIIIHIIIIIIIIIIIHIIIIIIIIIIIIIIIIIHIIIIIIIIHIIHIIIIIHI?IIIIIIIHGIIIIIIIIIIIIIIIIIIIIIIIIIIIIIIIIIIIIIIIIIIIIIIIIHIIIIIIIIIIIIIIIIIIIIIIIIIIHIIIIIHIIIIIIIIIIIIIIDDDDD
@HISEQ:969:HM2KJBCX2:2:1102:8985:15614 2:N:0:ACTATGCA
TCTCGATAAGCGCCCAACTATCCCTATTAATCATTACGTCAATCCTAGAAACCAACAAAATAGGATCAACGTCCTATTTCATTATTCCATGCTAATGTATTCAAGCGCGAGCCTGCTTTAAACACTCTAATTTTTTCAAAGTAACAGTCCTGATTCCCCACTACACCAAATTAATGACATGATGGTTCGTCAGAAGGTAGAAATCAGTAACACCAGTACGTACCGAAGGCACGACCAGCGTACTAATCCCGAAATTCAACTACGAGCTTTTTAACTGCAACAACTTTAATATACGCTATTGGAGCTGGAATTACCGCGGCTGCTGGCACCAGACTTGCCCTCCAA
+
DDDDAIIIIHIIIIIIIIIIIIIIIIIIIIIIIIIIIIIHIHIIIIHIHIIHIIIIIIIIIIIHEHHIIIIHHIIIIIIIIIIICEFHIHHHIIIIIHIIHHHHIHHIHIIIIIIHHIIIIIHIHIIIIIIHHIIIHHHIHHIIIIIHIIIIHIIIIIIIIIIIIIIIIIIIIIIIIIIIIHIIIIIHIHIIIIIIIIIIIIIIIIIIIIIIIIIIIIIIIIIIIIIIHIIIIIIIIIIIIIIHIIIIIIIIIIHHIHHIIIIIIIIIIIIIHHHHIIIIHIIIIIIIIHHHIIIIHIIIIIIIIIIIIIIIIIIIIIIIIIIIIIIIIIIIIIIHIIIHDDDDD
@HISEQ:969:HM2KJBCX2:2:1102:20454:15663 2:N:0:ACTATGCA
TCTCGATAAGCGCCCAACTATCCCTATTAATCATTACATCGATCCTAGAAACCAACAAAATAGAATCGGATGTCCTATTTCATTATTCCATGCTAATGTATTCAAGCGTGAGCCTGCTTTAAACACTCTAATTTTTTCAAGGTAACAGTCCTAATTCCCCGTGACACCAAATTAATAGCATTACGGTTCTTTAGAAGGTGAGAAATCAATAATATCAGTACATACCAACGGCATGACCGATACATTGATCCCGAAATTCAACTACGAGCTTTTTAACTGCAACAACTTTAATATACGCTATTGGAGCTGGAATTACCGCGGCTGCTGGCACCAGACTTGCC
+
DDDDDIIIIIIIIIIGIIIIIIIIIIIIIIIIIIIIHIIHFIIIIIIHIIIIIIIHIIIIIIHIIIHIIIIIHIHIHIIIIIIIIIIHE@FHIHIIHIIIIDGHIIIIIHHHHHIIIHIIIIIIIGIHHIGIIIIIHIIIIIIIIIIIHHHHHHHHHIIIHHHHIIHHIHHCIIHIIIIIIIIIIIIHEFEIIIIIHIIHIIIIIIIIIIIIHIHIIIIIIIIIIIHIGIIIIGIIHIHGHIIIIIGIHIIIIIIIIIHIIIIIIIIIIIIIIIIIIIIIIIIIIHIIIIIHIIIIIIIIHHIIIIIIIIIIIIIIIIIIIIIIIIIIIIIIIIIIDDDDD
@HISEQ:969:HM2KJBCX2:2:1102:12293:15875 2:N:0:ACTATGCA
TCTCGATAAGCGCCCAACTATCCCTATTAATCATTACGTCAATCCTAGAAACCAACAAAATAGGATCAAACGTCCTATTTCATTATTCCATGCTAATGTATTCAAGCGTTAGCCTGCTTTAAACACTCTAATTTTTTCAAAGTAACAGTCCTGTTTCCCTGCAACACCAAATTAATGACATTACAGTTCTTCAAGAAGGAGGAACCAGTAAAGCCAGTACATACCAGAGGCACGACCAACCTACTAATCCCGAAATTCAACTACGAGCTTTTTAACTGCAACAACTTTAATATACGCTATTGGAGCTGGAATTACCGCGGCTGCTGGCACCAGACTTGCCCTCCAA
+
DDDDDIIIIIIIIIIIIIIIIIIIIIIIIIIIIIIIIIIIIIIIIIHIIIIHIIIIIIIIIIIIIIIIIIHHIIIIIIIIIIIIIIIFHIHHIIIIIIIIIIIIIHHIIIIIIIHIIIIIIIIIIIIIIIIIIIIIIIIIIIIIIIIIIIIIIIIIIIIIIIIIIIIIIIHHIIIHIIIIIIIIIIIIIIIIIIIIIIIIIIIHIIIIIIIIIIIIIIIIIIIIIIIIIIIIIIIIIIHIIIHGHIIIIIGIIIIHFIIIIIHIIIIIIIIIIIIIIIIIIIIIIIIIIIIIIIIIIIIIIIIIIIIIIIIIIIIIIIIIIIIIIIIIIIIIIIIIIIIIIDDDDD
@HISEQ:969:HM2KJBCX2:2:1102:16516:16704 2:N:0:ACTATGCA
TCTCGATAAGCGCCCAACTATCCCTATTAATCATTACGGTGATCCTAGAAACCAACAAAATAGAACCATGCCGTCCTATTCTATTATTCCATGCTAATGTATTCGAGCAAAAATGCCTGCTTTAAACACTCTAATTTTTTCAAGGTAAAGGTCCTGGATCCGCAAGACACCCAATTAAGGACATCGAGTTTCTCCAGAAGGTGAGAAATCAACAGCAACAGTTCATACCCCTTAAGGCACGACCATTACGTCAATCCCGAAATTCAACTACGAGCTTTTTAACTGCAACAACTTTAATATACGCTATTGGAGCTGGAATTACCGCGGCTGCTGGCACCAGACTTGCCCTCCAA
+
DDDDDIIIIIIIIIIIIIIIIHIIIHIIIIIIIIIIIIIIIIHIIIHIHHHIIIIIIIHIIIFHHIIIIHHIIGDHHHIHGIIIIIHHHIGHHHIIIIHHHCGIIHHIHIHIIIIIIIIIIIHIHHHHIIIIIIIIIIIIHIHHIIIIIIIIIIIIIIIIHHHIIIIHHHIIIIIIIIIIIIIIIIHIIIIIHIIHIIIIIIIIHIIIHHHHIHHHIIIIIIHIIIIIIIIIIIHIHIIIIIHIIIIIIIHEIHHHIIIIIIIIIIIIIIIIIIIIIIIIIIIIIIIIIIIIIIIIIIIIHHIIIIIIIIIIIIIIIIIIIIIIIIIIIIIIIIIIIIIIIIIIIIIIDDDDD
@HISEQ:969:HM2KJBCX2:2:1102:17857:17218 2:N:0:ACTATGCA
TCTCGATAAGCGCCCAACTATCCCTATTAATCATTACGGTGATCCTAGAAACCAACAAAATAGAACCATGCCGTCCTATTCTATTATTCCATGCTAATGTATTCGAGCAAAAATGCCTGCTTTAAACACTCTAATTTTTTCAAGGTAAAGGTCCTGGATCCGCAAGACACCCAATAAAGGACATCAAGTTTCTCCAGAAGGTGAGAAATCAACAGTAACAGTTCATACCCCTTAAGGCATGACCATCACGTCAATCCCGAAATTCAACTACGAGCTTTTTAACTGCAACAACTTTAATATACGCTATTGGAGCTGGAATTACCGCGGCTGCTGGCACCAGACTTGCCCTCCAA
+
DDDDDIIIIIIIIHIHIIIIIIIIIIIIIIIIIIIIIIIIGIIIGHHIIHIIIHIIIHIHHHGGIIIIIIHIIIIIIGIIIIIIIIHHHIHIHIIIIIIIIGHHIIIGIIIIIIIIIIIIIIIIIIIIHIIIHHHHHIHHIHIHHIIIIIHHHHIIIHHHIHHIIIIIIIHIIHIIIIIIIIIIIIHIIHIHFGIIIIIIIHIIIIIHHIIIIIHIIIIIFIHIIIHIIIHIIIIIHIIIIHIIHHIIIIHHIIIIIIIIIIIIIIIIIIIIIIIIIIIIIIIIIIIIIIIIIHIIIIIHEIIIIIIIIIIIIHIIIIIIIIIIIIIIIIIIIIIIIIIIIIIIIIIIDDDDD
@HISEQ:969:HM2KJBCX2:2:1102:8549:17327 2:N:0:ACTATGCA
TCTCGATAAGCGCCCAACTATCCCTATTAATCATTACGGTGATCCTAGAAACCAACAAAATAGAACCATGCCGTCCTATTCTATTATTCCATGCTAATGTATTCGAGCAAAATGCCTGCTTTAAACACTCTAATTTTTTCAAGGTAAAGGTCCTGGTTCCACATGACACCCAATTAAGGACATCATGCTTCTCCAGAAGGTGAGAAATCAACTGCGACAGTTCATACCCCTTAAGGCACGACCATCACGTCAATCCCGAAATTCAACTACGAGCTTTTTAACTGCAACAACTTTAATATACGCTATTGGAGCTGGAATTACCGCGGCTGCTGGCACCAGACTTGCCCTCCAA
+
DDDDDIIIIIIIIIIIIIIIIIIIIIIIIIIIIIIIIIIIIIIIIIIIIIIIIIIIHHIHHIIHIIIIIIIIIIIIIIIIIIIIIGHIIIHIIIIIIIIHIFHHIHIIIIIIIIHIIIIIIIIIIIIIIIIIIIIIIIIIIICHIIIHIFHIGGHIIIIIIIIIIIHHHIIIIIIIIHIIIIIHIIIHHIHIIHHIGIHIIHIEHHHHHHIIHHIHIIIIHIHHIIIIIIHIIIIHEDHEHHIHHHGEHHGHHDHIIIIIIIIIIIHHEHIIIIIIIIIIIIIIIIIIIIIIIIIIIIIIIIIIIIIIIIIIIIIIIIIIIIIIIIIIIIIIIIIIIHIIIIIIIIIDDDDD
@HISEQ:969:HM2KJBCX2:2:1102:9550:18145 2:N:0:ACTATGCA
TCTCGATAAGCGCCCAACTATCCCTATTAATCATTACGGTGATCCTAGAAACCAACAAAATAGAACCATGCCGTCCTATTCTATTATTCCATGCTAATGTATTCGAGCAAAAATGCCTGCTTTAAACACTCTAATTTTTTCAAGGTAAAGGTCCTGGATCCGCAAGACACCCAATTAAGGACATCAAGTTTCTCCAGAAGGTGAGAAATCAACAGCGACAGTTCATACCCCTTAAGGCATGACCATCACGTCAATCCCGAAATTCAACTACGAGCTTTTTAACTGCAACAACTTTAATATACGCTATTGGAGCTGGAATTACCGCGGCTGCTGGCACCAGACTTGCCCTCCAA
+
DDDDDIIIIIIIIIIIIIIIIIIIIIIIIIIIIIIIIIGIIIIIIIIIIIIIIIIIIIHIIIHIIIIIIHHHHHHIIIIIIIIIIIIIIIIIIIIHIIIIIFHIIIIIIIIIIIIGIIIIIIIIIIIIIIIIIIIIIIIIIIIIIIIIIIIIIIIIIIIIIIIIIIIIIIIIIIIIIIIIIIIIHIIIIIHIIIIIIIIIIIIIIIIIIIIIIIIIIIIIIIIIIIIIIIIIIIIIIIIIIIIIIIIIIIIHIIIIIIIIIIIIIIIIIIIIIIIIIIIIIIIIIIIIIIIIIIIIIIIIIIIIIIIIIIIIIIIIIIIIIIIIIIIIIIIIIIIIIIIIIIIIIIIIDDDDD
@HISEQ:969:HM2KJBCX2:2:1102:17980:17813 2:N:0:ACTATGCA
TCTCGATAAGCGCCCAACTATCCCTATTAATCATTACGTCGATTTCCGAAAACCAACAAAATAGAAACGACGTCCTATTCCATTATTCCATGCACGAATATCCAAGCGTGTAAAGCCTGCTTTGAGCACTCTAATTTTTTCAAAGTAAACCTGGCGGCGCCCCAGGACACTCGGTTAAGAGCACCCTGACGCCTCCGCCACACCATTCACGGGCCAATGGGACAGTCGCGCCAAACAGCGGATCGTCCCCTACCCGCCGAGATCCAACTACGAGCTTTTTAACCGCAACAACTTTAATATACGCTATTGGAGCTGGAATTACCGCGGCTGCTGGCACCAGACTTGCCCTCCAA
+
DDDDDIIIIIIIHIIHIHHGIIIIIIIIIIIIIIIIIIHIIHIIIIIHDHIIHIIIIIHHHIIHIHIIIIIIIIIIHEHIIIIIIIIIIIIHHIIIIIIIHFGHIHHEHHHHIHIIHIHIIIIHIIIIHHHHHFIHHHHHIHHIHIFHHIHHGHIIGHHIIIIIIHHHHHHIIIIIIIHIHGHHHHDHGHHHHHIIIHHIIIHHHHHHGIIIIIHIIIHEGIIHIHIIIIIHIIIIIHIIIHIIIIHIIIHHIIIHIIIIIIIHIIIHHIIIIIIIIIIIIIIIIIHIIIIIIIIIIIIIHIIIIIIGIIIIIIIIIIIIIIIIIIIIIIIIIIIIIIIIIIIIIIIIDDDDD
@HISEQ:969:HM2KJBCX2:2:1102:5088:18785 2:N:0:ACTATGCA
TCTCGATAAGCGCCCCAACTATCCCTATTAATCATTACGGTGATCCTAGAAACCAACAAAATAGAACCATGCCGTCCTATTCTATTATTCCATGCTAATGTATTCGAGCAAAAATGCCTGCTTTAAACACTCTAATTTTTTCAAGGTAAAGGTCCTGGATCCGCAAGACACCCAATTAAGGACATCAAGTTTCTCCAGAAGGTGAGAAATCAACAGCGACAGTTCATACCCCTTAAGGCACGACCATCACGTCAATCCCGAAATTCAACTACGAGCTTTTTAACTGCAACAACTTTAATATACGCTATTGGAGCTGGAATTACCGCGGCTGCTGGCACCAGACTTGCCCTCCAA
+
DDCADIIIIIHIIIIIHIIIIIIIIIIIIIIIIIIIIIIIIIIIIIIIHIIIIIIIIIIHHHIIIIIHIHIHEHHIIIIIIIIHIGHHHHHFHIIIIIIGHDHHHIIIIIIIIIIHHHHIIGHIIHHHIIIIHIHHHIIHIHIIIIIIIIIIIIIIIHIIHIIHIIIIIIIIIIIHIIGIIIIIHGIHHIIHHIIIIIIIIIIIIIIIIIIIIIIIIIHIIIIIGIIIIIIIIIIIIIIIIIIIIIIIHIIIIIIIHIIIIIIIIIIIIIHIIIIIIIIIIIIIIIIIHIIIIIIIIIHIIIIIIIIIIIIIIIIIIIIIIIIIIGIHIIIIIIIIIIIIIIIIIIIIHDDDDD
@HISEQ:969:HM2KJBCX2:2:1102:12533:19763 2:N:0:ACTATGCA
TCTCGATAAGCGCCCAACTATCCCTATTAATCATTACGGTGATCCTAGAAACCAACAAAATAGAACCATGCCGTCCTATTCTATTATTCCATGCTAATGTATTCGAGCAAAAATGCCTGCTTTAAACACTCTAATTTTTTCAAGGTAAAGGTCCTGGATCCGCAAGACACCCAATTAAGGACATCAAGTTTCTCCAGAAGGTGAGAAATCAACAGCGACAGTTCATACCCCTTAAGGCATGACCATCACGTCAATCCCGAAATTCAACTACGAGCTTTTTAACTGCAACAACTTTAATATACGCTATTGGAGCTGGAATTACCGCGGCTGCTGGCACCAGACTTGCCCTCCAA
+
DDDDDIIIIIIIIIHIIIIIIIIIIIIIIIIIGIIIIIIIIIIIIIIIIIIIIIIIIIIIIIFHHIIIIHGHIIIIIIIIIIIIIGIHIGHHIIIHIIIIHHGHHGIHIIIIIHIIHHIIIIIHHHHHIIIIIHIIIIIIGIIIIIIIIIIIIIIIIIIIIIHIIIIIIIIHIIIHIHIIIIIIIIIIIIIIIIIIIIIIIIIHIIIIGIIIIIHIHHIIIIIIIIHHIIIIIIIIHIIIIIIIIIIIIIIHIIIIIIIIIIIIIIIIIIIIIIIIIIIIIIIIHIIIIIIIIGIIIIIIIIIIIIIIIIIIIIIIIIIIIIIIIIIIIIIIIIIIIIIIIIIIIIIIDDDDD
@HISEQ:969:HM2KJBCX2:2:1102:4727:19984 2:N:0:ACTATGCA
TCTCGATAAGCGCCCAACTATCCCTATTAATCATTACGGTGATCCTAGAAACCAACAAAATAGAACCATGCCGTCCTATTCTATTATTCCATGCTAATGTATTCGAGCAAAAATGCCTGCTTTAAACACTCTAATTTTTTCAAGGTAAAGGTCCTGGATCCGCAAGACACCCAATTAAGGACATCAAGTTTCTCCAGAAGGTGAGAAATCAACAGCGACAGTTCATACCCCTTAAGGCACGACCATCACGTCAATCCCGAAATTCAACTACGAGCTTTTTAACTGCAACAACTTTAATATACGCTATTGGAGCTGGAATTACCGCGGCTGCTGGCACCAGACTTGCCCTCCAA
+
DDDDCIIHIIIIIIIIIIIIIIIIIIIIIIIIIIIIIIIIIHHIHIHIHHIIIIIIIHIFHIGHHIIIHHGIHHIHHHHIIIIIIIIIIHHIHHIHIIHIIHGHHHEHHIIIIHHHHIIHIIIIIHIIIHHIHIIIHIIIIGHGGHIIHIHHGIIIIHHHIIHHGHIHHIIHIIFIIIIIIIHHIIIIIIIIHIIIIIIHIHIHHIHHHIIHIIHHIIIIIIIIIIIIIIHIIIIIIIIIIIIIHHIHIIIIIHHIIIIIIHIIIGIIIHIIIIIIIIIIIIIIIIIIIIIIIIIIIIGIHIIIIIIIIIIIIIIIIIIIIIIIIIIIIIIIIIIIIIIIIIIIIIIIDDDDD
@HISEQ:969:HM2KJBCX2:2:1102:10414:20466 2:N:0:ACTATGCA
TCTCGATAAGCGCCCAACTATCCCTATTAATCATTACGTCGATCCTAAAAACCAACAAAATAGAATCAAACGTCCTATTTCATTATTCCATGCTAATGTATTCAAGCGCGAGCCTGCTTTAAACACACTAATTTTTTCAAAGTAACAGTCCTGATTTCCCGCGACATCAAATTAATGACATCGTGGTTCGTCAGAAGGTAGGAATCAATTTGACCAGTACGTACCGAGGCACGACCGATCAACTGATCCCGAAATTCAACTACGAGCTTTTTAACTGCAACAACTTTAATATACGCTATTGGAGCTGGAATTACCGCGGCTGCTGGCACCAGACTTGCCCTCCAA
+
DDDDDIIIIIIIIIIIIIIIIIIIIIIIIIIIIIIIIHIHIIHIIIIIIIIHIIIIIIIHIIIIIIIIIIIIHIIIIIIIIIIIIIHIIIIEHHGIIEHHIIIHIIIIHIHIHIFHHFHGHIHIIIIIIIIIIHHIIIIHIHIIIIIHIIIHIIIIIIIIHHIIIIIIIIIIIIIIIIIIIIIIIIIIIIIIIIIIIIIIIIIIIIIIIIHHHIIIIIIIIIIIIIIIIIIIIIIIIIIIIIHHIIGIIHIIIIIIIIIIIIIIIIIIIIIIIIIIIIIIIHIIIHHIIIIIIIIIIIIIIIIIIIIIHIIIIIIIIIIIHGIIIIIIIIIIIIIIIIHIDDDDD
@HISEQ:969:HM2KJBCX2:2:1102:19822:19646 2:N:0:ACTATGCA
TCTCGATAAGCGCCCAACTATCCCTATTAATCATTACGGTGATCCTAGAAACCAACGAAATAGAATCAGTCCGTCCTATTTCATTATTCCATGCTAATGTATTCAGACGATAGTCTGCTTTAAACACTCTAATTTTTTCAAAGTAACAGTCCTGATTTCCCATCACACCAAATAAATGGCATGAAAGTTCCTCAGAAGGTAGAGATCCATCTCACCAGTGCAGACAATTAAGCCTGACCAATGGGTAGACCCCGAGGTTCAACTACGAGCTTTTTAACTGCAACAACTTTAATATACGCTATTGGAGCTGGAATTACCGCGGCTGCTGGCACCAGACTTGCCCTCCAA
+
DDDDDIIIIIIIIIIHIIIIIIIIIIIIIIIIIIIIIIIIIIIIIIIIIIIIIIIIIIIHIIIGHHIHIIIIIIHIIIIHHIIIIIIIIIIIHGHIIIHHIHHIIHIIIIIIHHHIIIHIIIIIIIIIIIIIIHIIIIIIIIIHIIIIIIIIIIIIIIIIIIIIIIIIIIIIIIIIHIIIIIIIIIIIIIIIIIIIIIIIIIIIIIIIIIHIIIIIIIIIIIIIIIIIIIIIIIIIIIIIIIIIHGDIIIIIIIIIIIIIIIIIIIIIIIIIIIIIIIIIIIIIIIIIHHIIIIIIIIIIIIHD1IIIIIIIIIIIIIIIIIIIIIIIIIIIIIIIIIIIIIIDDDDD
@HISEQ:969:HM2KJBCX2:2:1102:13048:21489 2:N:0:ACTATGCA
TCTCGATAAGCGCCCAACTATCCCTATTAATCATTACGTCGATCCTAGAAACCAACAAAATAGAATCAAACGTCCTATTTCATTATTCCATGCTAATGTATTCAAGCGTAAGCCTGCTTTAAACACTCAAATTTTTTCAAAGTAACAGTCCTGATTCCCCACGACACCAAATTAATGACATCGCGGTTCTTCAGAAGGTAGGAACCGATAATGCCAGTGCGTACCGAGGCACGACCAACAATTCGATCCCGAAATTCAACTACGAGCTTTTTAACTGCAACAACTTTAATATACGCTATTGGAGCTGGAATTACCGCGGCTGCTGGCACCAGACTTGCCCTCCAA
+
DDDDDHHIIIIIHHHEHIIIIIIIIIIH@FHEHHHGHHICHHHHHHIIHEHHGHIHIIIGGEEHIIIIHHHEHH@HHIIIFHIHGHHIDHCHHIFHIIHHIHEIHHIGIIHIHIIHIIIHIHHIHIHHGHHHGHIIHIIIIIIHIHHGDHHIIHHIIGHHHIIIIIIIIIIIHIIIIIIHHIIIIIIIHHGHIIIIIIIIIIIIIGIIHHHFII=IIIHIIHIIIIHGHIIIIIHCHIIIHHHCIIIIHHGIIHHIHHIIHHHIGHIIIIHHF<FIIIIIIIIHHEIIIHIHHHGIIIIIIIIIIHHHIHHIIIHHIIHIIIHHIIIIIIIIIIIIIIIHDCADA
@HISEQ:969:HM2KJBCX2:2:1102:12541:22620 2:N:0:ACTATGCA
TCTCGATAAGCGCCCAACTATCCCTATTAATCATTACGTCGATCCTAGAAACCAACAAAATAGAATCAAACGTCCTATTTCATTATTCCATGCTAATGTATTCAAGCGCGAGCTTGCTTTAAACACTCTAATTTTTTCAAAGTAACAGTCCTGATTTCCCACGACACCAAATTAATGACATCGTGGTTCGTCAGAAGGGAGAAACCAATAATACTAGTACGTACAAAGTACGACCGACATATTAGTCCCGAAATTCAACTACGAGCTTTTTAACTGCAACAACTTTAATATACGCTATTGGAGCTGGAATTACCGCGGCTGCTGGCACCAGACTTGCCCTCCAA
+
DDDDDIIIIIIIIIIIIIIIIIIIIIIIIIIIIIIIIIIIIIIIIIIIIIIIIIIIIIIIIIIIIIIIIIIIIIIIIIIIIIIIIIIIHIIIIIIIIIIIIIIIIIIHIIIIIHIIIIIIIIIIIIIIIIIIIIIIIIIIIIIIIIIIIIIIIIIIIIIIIIIHIIIIIIIIIIIIIIIIIIIIIIIIIIIIIIIIIIIIIIIIIIIIIIIIIIIIIIIIIIIIIIIIIIIIIIIIIIIIIIIIIIIIIIIIIIIIIIIIIIIIIIIIIIIIIIIIIIIIIIIIHIIIIIIIIIIIIIIIIIIIIIIIIIIIIIIIIIIIIIIIIIIIIIIIIIIIIIIDDDDD
@HISEQ:969:HM2KJBCX2:2:1102:20561:22678 2:N:0:ACTATGCA
TCTCGATAAGCGCCCAACTATCCCTATTAATCATTACGGTGGTCCTAGACCAACAAAATAGAACCAACGTCCTATTCTATTATTCCATGCTAATCTATTCAAGCAAAAGCCCGCTTTAAACACTCTAATTTTTTCAAGGTAATGGTCCTGGTTCCCCGACACACCCAATAAAGGGCATACCGGCTCACCAGAAGGATAGACCCGACAACAGAACAGTACTCGCCAGAGACGGACCGTCCGGTCAGGCCTAAAATTCAACTACGAGCTTTTTAACTGCAACAACTTTAATATACGCTATTGGAGCTGGAATTACCGCGGCTGCTGGCACCAGACTTGCCCTCCAA
+
DDDDDIIIIIIIIIIIIIIIIIIIIIIIIIIIIGIIIIIIIIIIIIIEHHIIIIIIIIIIHIIIIIIIIIIIIIHIIIIIGHIHHFHIHFIIIIIHIHHHHHHIIIIIIIHIIIHHIIIIIIIIHIIIIHHIIIIHIIIIHHIIIIIIHHHHHHIIIHEHHIIIIIIGHHIIIIIHHIHHIIHIHHIHHHIIIIIIIIIIIHIIIIIIHHIIHIIIHHHIIIIHIIIIIIIIIIIIHIIIIHHHIIHHIIIIIIIIIIIIIIIIIIIIIHIIIIIIIIIIIIIHIIIIIIIIIIIHHFFIIIIIIIIIIIIIIIIIIIIIIIIIIIIIIIIIIIIIIIIDDDDD
@HISEQ:969:HM2KJBCX2:2:1102:18040:23123 2:N:0:ACTATGCA
TCTCGATAAGCGCCCAACTATCCCTATTAATCATTACGGTGATCCTAGAAACCAACAAAATAGAACCATGCCGTCCTATTTTATTATTCCATGCTAATCTATTCAAGCACAAGCCTGCTTTAAGCACTCTAATTTTTTCAAGGTAATAGCTCTGCTTCCCCAACGCACTAACTTAATAGCATGCTGGTTGTTCAGAAGGTAGGAATTCATCAGGCCAGTGCGGACAGTGAAGCCCGACCAACCGACAAACTCCGAAATTCAACTACGAGCTTTTTAACTGCAACAACTTTAATATACGCTATTGGAGCTGGAATTACCGCGGCTGCTGGCACCAGACTTGCCCTCCAA
+
DDD@DHIEHHIDHIIIHHIIIIHIHEHIIIIHIHHGIIHIIGHHHIHHEHIIHGCGHFFHHFEEGHIIHHIIHIGDHHHIHECHHHI@CHHGIIIHHEIIIHHIIIHHHHHHHIIHHIIIHHIIIIIIIIIHHHIIIIIIIIIIIIIIIIIIIIHHHHHIIHHHEFHIIHFIHHHHIIHIIHHHHHHHHIHIIIGIIIHHHIHIIHIIIIIIHIIHIHHHIHIIIIHIIHGIHIIIIHIIIIIIIHDIIIHHIHIIHIIHHIHHIIIIHIIIIIIIIIIIIHIIIIIHIIIIHIHIIIIIIIIIIIIIHIIHIIIIIHHGIIIIHHHIIIIGIIIIIIIIHIIDDDDD
@HISEQ:969:HM2KJBCX2:2:1102:19177:24678 2:N:0:ACTATGCA
TCTCGATAAGCGCCCAACTATCCCTATTAATCATTACATCGATCCTAGAAACCAACAAAATAGAATCGGATGTCCTATTTCATTATTCCATGCTAATGTATTCAAGCGTGAGCCTGCTTTAAACACTCTAATTTTTTCAAGGTAACAGTCCTAATTCCCCGTGACACCAAATTAATGGCATTACGGTTCTTTAGAAGGTGAGAAATCAATAATATCAGTACATACCAACGGCATGACCGAAACATTGATCCCGAAATTCAACTACGAGCTTTTTAACTGCAACAACTTTAATATACGCTATTGGAGCTGGAATTACCGCGGCTGCTGGCACCAGACTTGCCCTCCAA
+
DDDDDIIIIIIIGIIIIIIIIIIIIIIIIIIIIIIIIIIIIIIIIIIIIIIIIHIIIIIIIIIIIIIIIIIIIIIIIIIIIIIIIIIHIIIIIIIIIIIIIIIHHIIHIIIIIIIIIIIIIIIIIIIIIIIIIIHIIIIIIIIIIIIIIIIHIIIIIIIIIHHIIIIIIIGIIIIIIIIIIIIIIIIIIIHIIIIIIIIIIIIIIHIIIIIIIIIIIIIIIIIIIIIIIIIIIIIIIIIIIIIIHHIIIIIIIIIIIIIIIIIIIIIIIIIIIIIIIIIIIIIIIIIIIIIIIIIIIIIIHHIIIIIIIIIIIIIIIIIIIIIIIIIIIIIIIIIIIIIIIIDDDDD
@HISEQ:969:HM2KJBCX2:2:1102:13405:24353 2:N:0:ACTATGCA
TCTCGATAAGCGTCCAACTATCCCTATTAATCATTACGTCAATCCTAGAAACCAACAAAATAGGATCAAACGTCCTATTTCATTCTTCCATGCTAATGTATTCAAGCGTTAGCCTGCTTTAAACACTCTAATTTTTTCAAAGTAACAGTCCTGTTTCCCTGCAACACCAAATTAATGACATTACAGTTCTTCAAGAAGGAGGAACCAGTAAAGCCAGTGCATACCAGAGGCACGACCAACCTACTAATCCCGAAATTCAACTACGAGCTTTTTAACTGCAACAACTTTAATATACGCTATTGGAGCTGGAATTACCGCGGCTGCTGGCACCAGACTTGCCCTCCAA
+
B0<<<1<CECH?0DHHE@ECHF11<DCHF@?G@<GCH1<10<<1<11<11111<<C111CF11<DHCGHIE@<1<<1<D<C1DC1<C1<<<1<D<GHG@GHGHHIH?EHF<11EAEAA1<?GCGHC@CGFEHGDCC<GAAEE@HFGFDDHFFCGG<<CHHHCHF?HH<DE4FFCFDFGGCG/GHID@FEHHG@HF<DC<<7EFH@GH@G<C>@HFCC1@GA@IIIIHIHHEEECHDDHHF<<FD<HCDD?CEIH@<?HGEC<<CC<@HC1<C<1<<1@GFCCD<<1<<D1<E0DC@F<@CF<@@HF<CF@HH?CCC?CF1<1?CC<1HFCEEHFE@IH?HD<@<D0
@HISEQ:969:HM2KJBCX2:2:1102:3603:25724 2:N:0:ACTATGCA
TCTCGATAAGCGCCCAACTATCCCTATTAATCATTACGTCAATCCTAGAAACCAACAAAATAGGATCGAACGTCCTATTTCATTATTCCATGCTAATGTATTCAAGCGTTAGCCTGCTTTAAACACTCTAATTTTTTCAAAGTAACAGTCCTGTTTCCCTGCAACACCAAATTAATGACATTACAGTTCTTCAGAAAGGAGGAATCAGCGAAGCCAGTGCATACCAGTGGCACGACCAACCTGCTGACCCCGAAATTCAACTACGAGCTTTTTAACTGCAACAACTTTAATATACGCTATTGGAGCTGGAATTACCGCGGCTGCTGGCACCAGACTTGCCCTCCAA
+
DDDDDIIIIGHHDHIIIIIIIIIIIIIHIIIHIIIIHIHHIIHHHIIIIIIHHIIHIIIIIIHIIIIHIHFDGEHHIHHIHHHHIHIHEHHHHIGHHHIHHHHHHHHIHHIGHIIIIIIIIHHIIIHIIIIIIIIIHHHHIIHHIHIIIIIHHHHIHIIIIIIIIIHHHIIHIIIIIIIIIIIIIIIIIIIIIIIIIIIIIIIIIIIIIHIIIIIIIHIGIIIIIIIIIIIIIIIIIGIIIIHGDGHIIIIIIIIIHHIIIIIIIIIIIIIIIIIIHIIIIIIIIIIIIIIIIIIIIIIIIIIIIIIIIIIHIIIIGIIIIIIIIIIIIIIIIIIIIIIIIDDDDD
@HISEQ:969:HM2KJBCX2:2:1102:9651:26095 2:N:0:ACTATGCA
TCTCGATAAGCGCCAACTATCCCTATTAATCATTACGGTGGTCCTAGACCAACAAAATAGAACCAACGTCCTATTCTATTATTCCATGCTAATCTATTCAAGCAAAAATGCCTGCTTTAAACACTCTAATTTTTTCAAGGTAAAGGTCCTGGATCCGCAAGACACCCAATTAAGGACATCAAGTTTCTCCAGAAGGTGAGAAATCAACAGCGACAGTTCATACCCCTTAAGGCACGACCATCACGTCAATCCCGAAATTCAACTACGAGCTTTTTAACTGCAACAACTTTAATATACGCTATTGGAGCTGGAATTACCGCGGCTGCTGGCACCAGACTTGCCCTCCAA
+
DDDDDIHIIIIIIIIIIIIIIIIIIIIIIIIIIIIIHIIIIIHIIIGIIIIIIIIIHIIHHIIIIIIDEGHIIHIIIIIIGIIIIIIIIIIIIIIIIIIIIIHIIIIIIHHHHHIIIIIIHIIIHIIIIIIIIIIIIIIIHIIIIHHIIIIHIIIIIHIIIHIIIIIIIHIIIIIIIIIIIIIIIIIIIIIIIIIIIIIHIIIIIIIIIHIIIHIIIIGIIIIHIIIIIHIIHIIIIIIIIIHIHHHIHIHIIIIIIIIIIIIHIIIHHIIIIIIIIIIIIIIIIIIIIIIIIIHHIIIIIIHIIIIIIIIIIIIIIIIIIIIIIIIIIIIIIIIIIIIIIIIDDDDD
@HISEQ:969:HM2KJBCX2:2:1102:11678:25778 2:N:0:ACTATGCA
TCTCGATAAGCGCCCAACTATCCCTATTAATCATTACTCATTTCACCAAAAACCAACAAAATTCGCGACACGAGTCCTAACTTATTATTCCATGCTAATGTATTCATAACTTTCAGCCTGCTTTAAACACTCTAATTTTTTCAAAGTAAAGGTCCTGGATTGCGAACCCAACCCAGTAAAGGGCAGGAACGTTCTCCAGGAAGATGGTAAGCGCGCATCGGCACTCACACACGATACCGTGGCGGGCCAAGCGCACTATACCAGAAATCCAACTACGAGCTTTTTAACTGCAACAACTTTAATATACGCTATTGGAGCTGGAATTACCGCGGCTGCTGGCACCAGACTTGCCCTCCAA
+
DDDDDIIIIIIIIIIIIIIIIIIIIIIIIIIIIIIIIIIIIIIIIIIIHIIIGIIIIIIEHHIIHIHIIIIIHHHHHIIIIIIIIIIIIIIIIICHIIIHHFHIHIHIIIIIIIIHIIIIIHIIIIHIIIHIIIIHIHIIIIIIIIHIIIIIIIIIIHIIIIIIIIIIHIIIIIIIIIIIIIIIIIIIIIIIIIIIIIIIIIIIIIHIIIIIIIIIIIIIHHHIHIIIIIIIIHIIIIIHIIIIIIIIIIIIIHHIHIIIIIIIIIIIIIIIIIIIIIIIIIIIIIIIIIIIIIIIIIIIIIIIIIIIIIIIIIIIIHIIIIIIIIIIIIIIIIIIIIIIIIIIIIHIIIIIIDDDDD
@HISEQ:969:HM2KJBCX2:2:1102:13159:26093 2:N:0:ACTATGCA
TCTCGATAAGCGCCCAACTATCCCTATTAATCATTACGGTGATCCTAGAAACCAACAAAATAGAACCATGCCGTCCTATTCTATTATTCCATGCTAATGTATTCGAGCAAAAATGCCTGCTTTAAACACTCTAATTTTTTCAAGGTAAAGGTCCTGGATCCGCAAGACACCCAATTAAGGACATCAAGTTTCTCCAGAAGGTGAGAAATCAACAGCGACAGTTCATACCCCTTAAGGCACGACCATCACGTCAATCCCGAAATTCAACTACGAGCTTTTTAACTGCAACAACTTTAATATACGCTATTGGAGCTGGAATTACCGCGGCTGCTGGCACCAGACTTGCCCTCCAA
+
DDDDDIIIIIIIGIIIIIIIIIIIIIIIIIIIIIIIIHHIIIIIIIIIIIIIIIIIIIIIIIIIIIIIIHHHDHIIHIIIIIIIIGIIIIIIIHIHIIIHIHHIIIIHIIHHIIIIHIIIIIHIIIIIIIIIIHIIIIIIIIIHHIIHIIIIIIIIHHIIHHGIIHIIIIIIIHHHIIIHIHHHIIHIIIIIIIIIIIIIIIHIHIIIHIIIHHIHIIIIIIIIIIHIIIIHIHIIIIIIIIHIIIHHIIHHIIIIIIIIIIIIIIHIHIHIIIIHIIIIIIIIIIIIIIHGIIIIIIIIIIIIIIIIIIIIIHFIIIIIIIIIIIIIIIIIIIIIIIIIIGIIIHIIDDDDD
@HISEQ:969:HM2KJBCX2:2:1102:2531:26171 2:N:0:ACTATGCA
TCTCGATAAGCGCCCAACTATCCCTATTAATCATTACGGTGGTCCTAGAAACCAACAAAATAGAACCATGCCGTCCTATTTTATTATTCCATGCTAATGTATTCAAGCAAAAATGCCTGCTTTAAACACTCTAATTTTTTCAAAGTAAAGGTCCTGGTTCCCCGCGGCATCCAATTAAGGACATCGCGGTTCTCCAGAAGGTGAGAAATTGACTGCACCAGTTCATACCCCGTGAGGCACGACCGATGCGCCAATCCCGAAATTCAACTACGAGCTTTTTAACTGCAACAACTTTAATATACGCTATTGGAGCTGGAATTACCGCGGCTGCTGGCACCAGACTTGCCCTCCAA
+
DDDDDIIIIIIIIIIIIIIIIIIIIIIIIIIIIIIIIHIIIIIIIIIIIIIIIIIIGIIIIIIIIIIIIIEHHHHHIIIIIIHIIIIIIHGIIIIIIIIIIDGIIIIIIIIIIIIIIIIIIIIIIIIIIIIIIHHIIIIIIIIIIIIIIIIIIIIHHHHIIIIIIIIIIHIIIIIIIIIIIIIIIIIIIHIIIIIIIIIIIIIIIIIIIIIIIIIIIIIIIIIIIIIIIIIIIIIIIIIIIIIIIIIIIIIHHIHIIIIIIIIIIIIIIIIIIIIIIIIIIIIIIIIIIIIIIIIIIIIIIIIIIIIIIIIIIIIIIIIIIIIIIIIIIIIIIIIIIIIIIIIIIIIIDDDDD
@HISEQ:969:HM2KJBCX2:2:1102:6369:26037 2:N:0:ACTATGCA
TCTCGATAAGCGCCCAACTATCCCTATTAATCATTACGGTGATCCTAGAAACCAACGAAATAGAATCAGTCCGTCCTATTTCATTATTCCATGCTAATGTATTCAGACGATAGTCTGCTTTAAACACTCTAATTTTTTCAAAGTAACAGTCCTGATTTCCAACCACACCAAATAAATGGCATGAAAGTTCCTCAGAAGGTAGAGATCCATCTCACCAGTACAGACAATTAAGCCTGACCAATGGGTAGACCCCGAAGTTCAACTACGAGCTTTTTAACTGCAACAACTTTAATATACGCTATTGGAGCTGGAATTACCGCGGCTGCTGGCACCAGACTTGCCCTCCA
+
DDDDDIIIIIIIIIHIIIIIIIIIIIIIIIIIIIIIIIIIIIIIIIIIIIIIIIIIIGIIIIIIIIIIIIHIIIIIIIIIIIIIIIIIIIIIIIIIIIIIIIIIIIIIIIIIIIIIIIIIIIIIIIIIIIHIIIIIIIIIIIIIIIIIIHHHIIIIIIIIIIIIIIIIIIIIIIIIIIIIIIIIIIIIIIIIIIIIIIIIIIIIIIIIIIIIIIIIIIIIIIIIIIIIIIIIHIIIIIIIIIIIHHIIIIIIIIIIIIHIIIIIIIIIIIIIIIIIIIIIIIIIIIIIIHIIIIIIIIIIIIIIIIIIIIIIIIIIIIIIIIHIIIIIIIIIIIIIIIIIIIDDDDD
@HISEQ:969:HM2KJBCX2:2:1102:8665:26395 2:N:0:ACTATGCA
TCTCGATAAGCGGCCCAACTATCCCTATTAATCATTACGTCGATCCTAGAAACCAACAAAATAGGTTCGATCGTCCTATTTCGTTATTCCATGCTAATGTATTCAAGCGCGAGCCTGCTTTAAGCACTCTAATTTTTTCAAAGTAACAGTCCTGTTTCCCCGCAACAACAAATTAATGCCATCACGGTTCTACAAGAAGGAGGGACCAGTGAGGCCAGTGCATACCAGTGGCACGACCAACCTACTGGCCCCGAAATTCAACTACGAGCTTTTTAACTGCAACAACTTTAATATACGCTATTGGAGCTGGAATTACCGCGGCTGCTGGCACCAGACTTGCCCTCCAA
+
DDDDDIIIIIIIIIIIIHIIIIHIIIIIIIIIIIIIIIIIIIIIIIIIIHIIIIIGIIIIIIIIIIIIIIIIIIIGIGIHHHIHHIIIIIHIIIIIIIIIIHHIIIIIIIIIIIIIHIIIIIIIIIIIIIIHIIIIIIIIHIIIIIIIIIIIIIIIIIIIIIIIIIIIIIIIHIIIIIIIIIIIIIIIIIIIIIIIIIIIIIIIIIIIIIIIHIIIIIIIIIIIHIIIHIIIIIIIHIIIIIIIHHIIIIIIIIIIIIIIIIIIIIIIIIIIIIIIIIIIIIIIIIIIIIIIIIIIIIIIIIIIIIIIIIIIIIIIIIIIIIIIIIIIIIIIIIIIIIIIIIDDDDD
@HISEQ:969:HM2KJBCX2:2:1102:10299:27020 2:N:0:ACTATGCA
TCTCGATAAGCGCCCAACTATCCCTATTAATCATTACGGTGATCCTAGAAACCAACAAAATAGAACCATGCCGTCCTATTCTATTATTCCATGCTAATGTATTCGAGCAAAAATGCCTGCTTTAAACACTCTAATTTTTTCAAGGTAAAGGTCCTGGATCCGCAAGACACCCAATTAAGGACATCAAGTTTCTCCAGAAGGTGAGAAATCAACAGCGACAGTTCATACCCCTTAAGGCATGACCATCACGTCAATCCCGAAATTCAACTACGAGCTTTTTAACTGCAACAACTTTAATATACGCTATTGGAGCTGGAATTACCGCGGCTGCTGGCACCAGACTTGCCC
+
00@<@@GFHEHDFHHFHHHEHIHI@C1<CGHHHHHHHC0FH?HHCHFGHEHHHHHHEHIHHIHHIEHECC@GDD?/DEHCFHE1FCHH1FEDG?HCHGH@GFEH@HEHFH;?HHDA?CHHGCB<6<GHHHGHHIHIIIHD@CGFHHHGIHGGGIHHDEFHHHHHEHFEGHHH;CG@HH@EHHHHGGHIHH@GHFIIIHHIHHH@HGCHHFIHDHEHCG<CHG<<FHCGGDACHF@@?IHHHG1<G@EIHIHEHHDIHHCD1<<@GCCD<<EF<?IGHEF1HHHFHEGCEHGGG<<1?HHECHHF@EHIHG1IHGC@IHE<</CCHIIHIHG<EHED@GCCDHC<?@@0
@HISEQ:969:HM2KJBCX2:2:1102:1823:28326 2:N:0:ACTATGCA
TCTCGATAAGCGCCCAACTATCCCTATTAATCATTACTCATTTCCCCAAAAACCAACAAAATTCGAGATACGAGTCCTAACTTATTATTCCATGCTAATGTATTCATAACTTTCAGCCTGCTTTAAACACTCTAATTTTTTCAAAGTAACAGTCCTGATTCCCCATGACACCAAATTAATGACATCATAGTTCGTCAGAAGGTAGAAATCAATAATACCAGTGCATACCGGAGGCACGACCAACTTACTAATCCCGAAATTCAACTACGAGCTTTTTAACTGCAACAACTTTAATATACGCTATTGGAGCTGGAATTACCGCGGCTGCTGGCACCAGACTTGCCCTCCAA
+
DDDDDIIIIIIIIIIIIIIIIIIIIIIIIIHIIIIIHIIIIIIIIIIIIIIIIIIIIHIIIIIIIIHIIIIIHIHGHHHHIIIIIIIHIHHIIIIIIHHIHHIIIIIIIIIIHIIIIIIHIIIIIIIIHIIIIIIIIIIHIIIIIIIIIIIIIIIIIIIIIIIIIIIIIIIIIIIIIIIIIIIIEIIIIIIHIIIIIHIIIIIIIIIIHIIIIIIIIIIIIIIIIIIIIIHIIIIIIIIIIIIIIIIIIIIHIIHIIIIHIIIIIIHIIIIIIIIIIIHIIIIIIIIHHIIIIIIIIIIIIIIIIIIIIIIIIIIIIIIIIIIIIIIIIIIIIIIIIIIIIIIIIDDDDD
@HISEQ:969:HM2KJBCX2:2:1102:2530:28462 2:N:0:ACTATGCA
TCTCGATAAGCGCCCAACTATCCCTATTAATCATTACGGTGATCCTAGAAACCAACGAAATAGAACCAAGCCGTCCTATTTCATTATTCCATGCTAATATATTCAGACGTTAGCCTGCTTTAAACACTCTAATTTTTTCAAAGTAATAGTCCTGATTTCCAATCACACCAAATAAATGGCATGAAAGTTCCTCAGAAGGTAGAGATTTATCTCACCAGTACAGACAATTAAGCCTGACCAATGGGTAAACCCCGAAGTTCAACTACGAGCTTTTTAACTGCAACAACTTTAATATACGCTATTGGAGCTGGAATTACCGCGGCTGCTGGCACCAGACTTGCCCTCCAA
+
DADDDIIIIHHHIHIIIIIIIIIHHIIIIIIIGHHIIIIIIIIIEHIHHHIIHHIIGHHHIIIIIHHIIIEHCHIIIIHIIIHIIHIHHEHHHCHHHHIIIHHIIIIIHHIIIIIHHIIIIIIHIHIHHHHGHHIIIIGHHIHIHIIHHHIIHHHHHIIIHHIIIIIIIIHHIIIHHHIIIIIIIIIHIIIIIGIIIHHHHHEIIIHIIIHIIIHIIIIIIIIIIHIIIIIIIIIIIHIIIIIHHHEHGIIIIIIIIIHHHIHHHIIIIIHIIIIIIIIIIIIIIIIIHHIIIIIIIIIIIIIIIIGIIIHIIIIIIIIIIIIIIIHIIIIIIIIIIIIIIIHBDDDD
@HISEQ:969:HM2KJBCX2:2:1102:14113:28557 2:N:0:ACTATGCA
TCTCGATAAGCGCCCAACTATCCCTATTAATCATTACGTCAATCCTAGAGACCAACAAAATAGGATCGAACGTCCTATTTCATTATTCCATGCTAATGTATTCAAGCGTTAGCCTGCTTTAAACACTCTAATTTTTTCAAAGTAACAGTCCTGTTTCCCTGCAACACCAAATTAATGGCATTACAGTTCTTCAGAAAGGAGGAATCAGCGAAGCCAGTTCATACCAGTGGCACGACCAACCTGCTGACCCCGAAATTCAACTACGAGCTTTTTAACTGCAACAACTTTAATATACGCTATTGGAGCTGGAATTACCGCGGCTGCTGGCACCAGACTTGCC
+
@DDDBHIIHHIGHIIIIIIIIIIIIHIIIHIHIEGHIIHIIIIHHHHHIHHEHHIIHFHHIIIHHHIHHIIHIFHIIIIIFHHHHIGGEHIHCHGIGIGIHHGIIIIIIIIHIHHCIIIHHEHHIIHFHIHIIIIIHIIHHIIHHFIHIIHHFHIIHGIHHIIIIHHIIIIIIIIIIIIIIIIIIIIIHHCIHIIIIIIIIIIIIIIGIIIIIIIIIIIIIIIHIIIIIIIIIIIGHGHIIHHHIIIIIIIHHFFHHHIIIHHHHHIIIIHIIIHIIIHIIHHEIIIIIHIIIIIIIIIIIIIIIIIIHIIIIIIIIIIIIIHIIHHC<<<IIIIDDDDD
@HISEQ:969:HM2KJBCX2:2:1102:8996:29075 2:N:0:ACTATGCA
TCTCGATAAGCGCCCAACTATCCCTATTAATCATTACGTCGATCCTAGAAACCAACAAAATAGAATCAAACGTCCTATTTCATTATTCCATGCTAATGTATTCAAGCGCGAGCTTGCTTTAAACACTCTAATTTTTTCAAAGTAACAGTCCTGATTTCCCGCGACACCAAATTAATGACATCGTGGTTCGTCAGAAGGGAGAAACCAATAATGCTAGTACGTACAAAGTACGACCGACATATTAGTCCCGAAATTCAACTACGAGCTTTTTAACTGCAACAACTTTAATATACGCTATTGGAGCTGGAATTACCGCGGCTGCTGGCACCAGACTTGCCCTCCAA
+
DDDDDIIIHHHHIHHHIIIIHIIIHHIIIIIHIIIIIIIGDDGHHGEHIIIGIIIHHHIHIHHHHHIIIIIIIHHIIHHHEHHIEHIHHHHIIIHHIHHIHGHIIHIIIIIIHHIIIIIIIHIIHHIIIIIIHIIIIHHIGIIIHIIIIIIIIIIHIIIHGIIIIIHIIHHHHHGGGIIHHHHHCHHGIIHFIHHHIIIIIIIIIHHIHHHIIIIIIIHHHHHIIHHFIIIIHIIIIIIIHGHHIIHHIIIIIIIHIHIHHIIHHHIIIHIHHHIHIIIIIIGFEHIIIIIIIIHHIIHIIIHHIIIIHHHHHHHIIIIIIIIIIHIIIIIIIIIIIIIDCDDD
@HISEQ:969:HM2KJBCX2:2:1102:3315:29571 2:N:0:ACTATGCA
TCTCGATAAGCGCCCAACTATCCCTATTAATCATTACAACGGTCCTAGAAACCAACAAAATAGAATCGTTGTCCTATTCTATTATTCCATGCTAATGTATTCTGGCATATGCCTGCTTTAAACACTCTAATTTTTTCAAGGTAAAGGTCTTGGCTCCGAGCAACACCCAATAAAGGGCATTACCCTTCCCCAAGCGGTGAGGCCCAACCGACCAGTACTCGTTACAAGAACGGACCAATCGGCCAAACCCAAAATTCAACTACGAGCTTTTTAACTGCAACAACTTTAATATACGCTATTGGAGCTGGAATTACCGCGGCTGCTGGCACCAGACTTGCCCTCCAA
+
DDDDDIIIIH?HHHIIGHHIIIGIIIIIIIIIEHHHIIIIIHHIDHIHEHHHIHHHIIIHHIGHEHHEHHEEHHHHHFHGHHHHH@GECHCCHF1GHHHHHFCGHHHIHIHFHHHHIIIIIFFCIIHHHHHHHIIHHGHHIIHIIIIHHGHHIIIIHHHIIHIHIHIGIHHHHIIIHIIHFIIIIHHIIHGEHHIHFIIHIHIIIIIIHHHIIIGIHFEIHFIIIIIHIIIHIIIIIIIHHHFHIIHHDIIIIIIHIIIIHEHCEEIIIIHHEHIHIIIHHEHHIIIHEHIIIIIHIHIHIHHHIIIIHHHIIHIIIHGIHGIIIHHIIIHHGHEIIHIH@@DDD
@HISEQ:969:HM2KJBCX2:2:1102:8903:30012 2:N:0:ACTATGCA
TCTCGATAAGCGCCCAACTATCCCTATTAATCATTACGGTGGTCCTAGAAACCAACAAAATAGAACCACAACGTCCTATTCTATTATTCCATGCTAATCTATTCAAGCAAATGCCTGCTTTAAACACTCTAATTTTTTCAAGGTAATGGTCCTGGCTCCCCGGCACACCCAATAAAGGACATACTGGTTCACCAGAAGGTGGACCCGACACAGGACAGTACTCGCCAAAGACGGACCGCCCGGTCAGGCCTAAAATTCAACTACGAGCTTTTTAACTGCAACAACTTTAATATACGCTATTGGAGCTGGAATTACCGCGGCTGCTGGCACCAGACTTGCCCTCCAA
+
DDDDDIHIIHIIIIIIIIIIIIIIIIIIIHIIIIIIIIIIIIIIIIIIIIGIIIIIIIHIIIHIIIIIIIIIIIIIIIIIIIIIIIIIIIIIIHIIIIIIIHIHIIIIIIIIIHIIIIHIIIIIIIIIIIIIIIIIIIIIIHHIIIIIIIIIIIIIIIIIIIHIIIIIIHIIIIIIIIIIIIIIIIIIIIIIIIIIIIIIIIIIIIIIIIIHIIHHIIIIIIIIIIGIIIHIIIIIIIIIIIIHHIIIIIIIIIIIHIIIIIHIIIIIIIIIIIIIIIIIIIIIIIIIIIIIIIIIIHGFFIIIIIIIIIIIIIIHIIIIIIIIIIIIIIIIIIIIIIIIIDDDDD
@HISEQ:969:HM2KJBCX2:2:1102:20984:30834 2:N:0:ACTATGCA
TCTCGATAAGCGCCCAACTATCCCTATTAATCATTACGGTGGTCCTAGAAACCAACAAAATAGAACCACAACGTCCTATTCTATTATTCCATGCTAATCTATTCAAGCAATAGCCCGCTTTAAACACTCTAATTTTTTCAAGGTAATGGTCCTGGCTCCCCAACACACCCAATAAAGGACATGCTGGCTCACCAGAAGGAAGACCCGACAGCAGACAGTACTCGCCAAAGACGGACCGCCCGGCCAGGCCTAAAATTCAACTACGAGCTTTTTAACTGCAACAACTTTAATATACGCTATTGGAGCTGGAATTACCGCGGCTGCTGGCACCAGACTTGCCCTCCAA
+
DDCCDIEHIHIIIHIIIGHHGHHIIHHHII?GHHIHHHGDEHHGIIHHIHIFFHIGIGHIIIHHIHHHIIIIIDCCHHDG1FHHHHHHHIIIECFFHEHGHHHHHGHFCCFEHHC@HECGGCHHG@HFEFFHHHHIIHHHIFCGHIEHHHHGCFHHEIIHHFH9EHHIIHEHHHGHHHFHHHH@HIIIHHEIHEHIHHHGGEFIHIIHHEIIIHIHHIIHIHIHIHIIHHEIIIHIIIIIHHFHHIIHIHIHEHIIIHHFIHHHH@IIIIIIHHFHIIIIHGHGIIIHHHHHHGIHIHHHGIIHHHIIIHIIIHIIHIIIIIHHHIGIIIIHHHIIIIIIIDDDDD
@HISEQ:969:HM2KJBCX2:2:1102:2299:31398 2:N:0:ACTATGCA
TCTCGATAAGCGCCCAACTATCCCTATTAATCATTACGTCAATCCTAGAAACCAACAAAATAGGATCAAACGTCCTATTTCATTATTCCATGCTAATGTATTCAAGCGTTAGCCTGCTTTAAACACTCTAATTTTTTCAAAGTAACAGTCCTGTTTCCCTGCAACACCAAATTAATGACATTACAGTTCTTCAAGAAGGAGGAACCAGTAAAGCCAGTACATACCAGAGGCACGACCAACCTACTAATCCCGAAATTCAACTACGAGCTTTTTAACTGCAACAACTTTAATATACGCTATTGGAGCTGGAATTACCGCGGCTGCTGGCACCAGACTTGCCCTCCAA
+
DDDDDIIIIHIIIIIIIHIIIIIGIIIIIIIIIIIIIIIIIIIHHIHIIIIIIIHGIIIIIIIIIIIIIIIIHHHIIGIIIIIIIIIHIIIIHIIIIIIIIHIIIIIHIIIHIHIIIIIIIIIIIIIIHHHIIIIIIIIIIIIIIIIIIIIIIIHIGIIHIIIIIIIIIIIIIIIIIIHIIIIIIIIIIIIIIIIHIIIIIIIIIIIIIIHIIIIIIIIIIIIIIIIIIIIIIIIIIIHIIIHHHIIIIIIIIIIIIIIIIIIIIIIIIIIIIHHIIIIIIIIIIIIIIIIIIIIIIIIIIIIIIIIIIIIIIIIIIIIIIIIIIIIIIIIIIIIIIIIIIDDDDD
@HISEQ:969:HM2KJBCX2:2:1102:14242:31729 2:N:0:ACTATGCA
TCTCGATAAGCGCCCAACTATCCCTATTAATCATTACGGTGATCCTAGAAACCAACAAAATAGAACCATGCCGTCCTATTTCATTATTCCATGCTAATGTATTCAAGCGTGCGCCTGCTTTAAACACTCTAATTTTTTCAAAGTAACAGTCCTGATTCCCCACGACACCAAATTAATGACATCGCGGTTCTTCAGAAGGTAGGAACCAATAATGCCAGTACGTACCGAGGCACGACCGACAGTCTGATCCCGAAATTCAACTACGAGCTTTTTAACTGCAACAACTTTAATATACGCTATTGGAGCTGGAATTACCGCGGCTGCTGGCACCAGACTTGCCCTCC
+
DDDDDIIIHIIIIIIIIIIIIIIHIIIIIHIIIIIIIIIIIIIIIIIIHIIHIIIIIGGIIIHIIIHIIIIHIIIIIIIIIIIIIIIIIIIIIIIIIIHIHIIIIHHIHIIIIIIIHIIIIIIIIIIIIIIHIIIIIIIIIIIIIIIIIIIIIHIHIIIIIHHIIIIIIIIIIIIHIIIIIIIIIIIIIIIIIIIIIIIIIIIIIIIIHHGIIIIHGIIIIIIIHIIIIIIIIHIIIIIIIHHIIIIHIIIIIIIIIIIIIIHIIIIIIIIHIHIIIIIIIIIHIIIGIIIIIIIGIIIIHIIIIIIIIIIIIIIIIIIIIIIIIIIIIIHGD<CIIIIDDDDD
@HISEQ:969:HM2KJBCX2:2:1102:18449:32371 2:N:0:ACTATGCA
TCTCGATAAGCGCCCAACTATCCCTATTAATCATTACGTCAATCCTAGAAACCAACAAAATAGGTTTGAACGTCCTATTTCATTATTCCATGCTAATGTATTCAAGCGTTAGCCTGCTTTAAACACTCTAATTTTTTCAAAGTAACAGTCCTGTTTCCCTGCAACACCAAATTAATGGCATTACAGTTCTTCAGAAAGGAGGAATCAGCGAAACCAGTTCATACCAGTGGCACGACCAACCTGCTGACCCCGAAATTCAACTACGAGCTTTTTAACTGCAACAACTTTAATATACGCTATTGGAGCTGGAATTACCGCGGCTGCTGGCACCAGACTTGCCCTCCAA
+
DDDCDIIHIIIIIIGHIIIHFHIIIIIHHHIFHIIIIIIHIIIIIIIIIIIHIIIIIIGHIIIGIIIIGICEHHFHGHHIIIIIIHHHHIIIFHHIIHHIHHHHHFHIIIHHIHHHIIHIIHHHHHHGIIHIHIGHHHHIIIIHIHIHHHIHHHIHHFHIHHIIIIHIIIIHHIHHIIIIIIIIIIHHIHHIHHIII;IIIIIIIIIIHHHHHH;HHIIIIIHHFIIHHIIIIHIHIIHIHHGHFIHFHHHGIIIIIIIIIIIGIIIIIIIIIIHHIIIHIHHHIIHIIIIIIIIIIHHEIIHIHEIHIIHHHIGHIIIIHHHIIIIHHIHIIHHHIHHHHDDDDD
@HISEQ:969:HM2KJBCX2:2:1102:15866:32406 2:N:0:ACTATGCA
TCTCGATAAGCGCCCAACTATCCCTATTAATCATTACGGTGATCCTAGAAACCAACAAAATAGAACCATGCCGTCCTATTCTATTATTCCATGCTAATGTATTCGAGCAAAAATGCCTGCTTTAAACACTCTAATTTTTTCAAGGTAAAGGTCCTGGATCCGCAAGACACCCAATAAAGGACATCAAGTTTCTCCAGAAGGTGGGAAATCAACAGTAACAGTTCATACCCCTTAAGGCATGACCGTCACGTCAATCCCGAAATTCAACTACGAGCTTTTTAACTGCAACAACTTTAATATACGCTATTGGAGCTGGAATTACCGCGGCTGCTGGCACCAGACTTGCCTCCAA
+
@DDD@HHHIHIHIIIIIIIEGHIHHHIICHFHIIIHIIIHCCHIEHHGHHIIHIHIIEHHIHHIIFHHIGHHIHCHI@GCGHH1GHIHHIIIGHHHIHHCFGFHGIIHHHHGGHHGIHIIEHEHIIHHIIHHHHHIIHHIHIIIIIIIIIHGGHHHIHHHGHIGIIIIHHHGIIHIIIIIIIIIIIIIGHGHHHHFHFIIIIIHFIIHIIIIHIHIHEIHGFE?EIHIIIHIHIIHIIIIIIIHIIIIIHGIHGHIHHIIIIIIIIIIIIIIIIIIIIHIIHHHHIIIIIIIIHHIIIHHHIIIFIIIIIIIIHIIIHIIIIIIIIIIIIIIIHIIIIIIIHIIIIHBDDDD
@HISEQ:969:HM2KJBCX2:2:1102:17405:32857 2:N:0:ACTATGCA
TCTCGATAAGCGCCCAACTATCCCTATTAATCATTACGTCGATCCTAGAAACCAACAAAATAGGTTCGATCGTCCTATTTCGTTATTCCATGCTAATGTATTCAAGCGCGAGCCTGCTTTAAGCACTCTAATTTTTTCAAAGTAACAGTCCTGTTTCCCCGCAACAACAAATTAATGCCATCACGGTTCTACAAGAAGGAGGGACCAGTGAGGCCAGTGCATACCAGTGGCACGACCAACCTACTGGCCCCGAAATTCAACTACGAGCTTTTTAACTGCAACAACTTTAATATACGCTATTGGAGCTGGAATTACCGCGGCTGCTGGCACCAGACTTGCCCTCCAA
+
DDDDDIIIIIIIIIIIHIHIHIHHIIIIIIIIGIIIIIHHHIIIHIIIIHIIIIIIIHIHHEHHHIIIIIIHHIHIIIHHHIIIIIHIHIHIIIHHHIIIIHHHIIHHIIIIIIIIIIIHIIIIIIHIHIIIIHIHHIIIIHFIIIIIIHHIIIIIIIHIIHIIHIIIIIIHHIIIIIIIHHGEIIGIHGIIIIHGIIIHIIIIIIIIHIHEGHIIIIHHHIHIIIIHIIIIIIIIIIIIIIIHHHIIHHHIIIIIIHIIIIHIIIIIHIIHIIIIIIIIIIIIIIIHIHIIIHIIIIIIIIIIIHIIIIIGHIIIIIIIIIIHIHIIIIIIIIIIIHIIIDCDDD
@HISEQ:969:HM2KJBCX2:2:1102:3251:32116 2:N:0:ACTATGCA
TCTCGATAAGCGCCCAACTATCCCTATTAATCATTACGTCAATCCTAGAAACCAACAAAATAGGATCAAACGTCCTATTTCATTATTCCATGCTAATGTATTCAAGCCTTAGCCTGCTTTAAACACTCTAATTTTTTCAAAGTAACAGTCCTGATTTCCTGCAACACCAAATTAATGACATTACAGTTCGTCAAGAGGGAGGAATCAGTGAGATCAGTACATACCAGAGGCATGACCAACCTACTAACCCCGAAATTCAACTACGAGCTTTTTAACTGCAACAACTTTAATATACGCTATTGGAGCTGGAATTACCGCGGCTGCTGGCACCAGACTTGCCCTCCAA
+
DDDDDIIIIIIIIIIIIIIIIIIIIIIIIIIIIIIIIIIIIIIIIIIIIIIIIHIIIIIIHIIIIIIIIIIIIIIIEIIIHIIIIIIIHHIHIIIIIIIIICGHIIIHIIIIIIIIIIIIHIHHIIIIIIIIIIIIIIIIIIIIHHHHIGHHHHHIIIIIIGIIIGFIIIIHHHHHHIIIHHIIIIIIHHIIHHHHHIIIIIIIHIIHIIHHHHIIIIIIIIIIHHIIIIIGIIHHIIHIHHHGFDHIIIHHHIIIIHIIHHDHHHIIGIIIIIIIIIIIIIIIIIIIIIIIIIIIIIIIIIIIIIIIIIIIIIIIIIIIIIIIIIIIIIIIIIIIIIIIIDDDDD
@HISEQ:969:HM2KJBCX2:2:1102:15308:33439 2:N:0:ACTATGCA
TCTCGATAAGCGCCCAACTATCCCTATTAATCATTACATCGATCCTAGAAACCAACAAAATAGAATCAAAACGTCCTATTTCATTATTCCATGCTAATGTATTCAAGCGTAAGCCTGCTTTAAACACTCTAATTTTTTCAAAGTAACAGTCCTGATTCCCCATGACACCAAATTAATGACATCATGGTTCGTCAGAAGGGAGAAATCAATAAGCTAGTACGTACCAAAGGCACGACCAACATATTGATCCCGAAATTCAACTACGAGCTTTTTAACTGCAACAACTTTAATATACGCTATTGGAGCTGGAATTACCGCGGCTGCTGGCACCAGACTTGCCCTCCAA
+
DDDDDIIIIIIIIIIIIIIIIIIIIIIIIIIIIIIIIIIIIIIIIIIHIIIIIIIIIIIHIIIIIIIIIIHIHIIHIIIIIIIIIHHIIIIHIIIIIIIIIIIIIIIHIIIIIHIIIIIIIIIIIIIIIIIIIIIIIIIIIIIIIIIIIIIIIIIIIIHIIIIIIIIIIIIIIIIIIIIIIIIIIIIIIIIIIIIIIIIIIIIIIIIIIIIIIIIIIIIIIIIIIIIIIIIIIIIIIIIIIIIIHIIIIIIIIIIIIIIIIIIIIIIIIIIIIIIIIIIIIIIIIIIIIIIIIIIIIIIIIIIIIIIIIIIIIIIIIIIIIIIIIIIIIIIIIIIIIIIIIDDDDD
@HISEQ:969:HM2KJBCX2:2:1102:12929:33394 2:N:0:ACTATGCA
TCTCGATAAGCGCCCAACTATCCCTATTAATCATTACGGTGGTCCTAGAAACCAACAAAATAGAACCACAACGTCCTATTCTATTATTCCATGCTAATCTATTCAAGCAATAGCCCGCTTTAAACACTCTAATTTTTTCAAGGTAATGGTCCTGGCTCCCCAACACACCCAATAAAGGACATACTGGTTCACCAGAAGGAAGACCCAACAACAGACAGTACTCGCCAAAGACGGACCGCCCGGCCAGGCCTAAAATTCAACTACGAGCTTTTTAACTGCAACAACTTTAATATACGCTATTGGAGCTGGAATTACCGCGGCTGCTGGCACCAGACTTGCCCTCCAA
+
DDDDDIIIIIIIHIIIHIIIIIIIIIIIIIIIIIIIIIIIIIIIIIIIHIIHIIIIIIIIIIIIIIIIIIGIIHHHHHIIIIIIIHIIIIIIIHIIIIIIIHHHIIIIIIIIIIIIIIIIIIIHIGHHHIIIIIIIIIIIIIIIIIIIIIIIHHIIIIIIIIIIIIIIIIIIIIIHIIIIIIHIIIIIIIIIIIIIHIIHHHIHHHG0IHEIIIIIIIHIIIIIHHIIIHIIIHEIIIIIIIIHHIIIHFIHIIIIIIIHFHIIIIIIHIIIIIIIIIIIIIIIIIIIIIIIIIIIIIIHHIIIIIIIIIIIIIIIIIIIIIIIIIIIIIIIIIIHIIIIIDDDDD
@HISEQ:969:HM2KJBCX2:2:1102:10209:32364 2:N:0:ACTATGCA
TCTCGATAAGCGCCCAACTATCCCTATTAATCATTACGGTGATCCTAGAAACCAACAAAATAGAATCATGCCGTCCTATTTTATTATTCCATGCTAATGTATTCAAGCAAAATGCCTGCTTTAAACACTCTAATTTTTTCAAAGTAAAGGTCCTGGTTCCCCGCGACACCCAATTAAGGGCATCGCGGTTCTCCAGAAGGTGAGAAATTGACTACACCAGTTCATACCCCTTAAGGCACGACCGATGTGTCAATCCCGAAATTCAACTACGAGCTTTTTAACTGCAACAACTTTAATATACGCTATTGGAGCTGGAATTACCGCGGCTGCTGGCACCAGACTTGCCCT
+
DDDDDIIIIIIIIIIIIIIIIIIIIIIIIIIIIIIIIIIHIIIIIIIHIIIHIHIIHIIIIIIHHIIHIHHIHIHIIHIIIIIIIHIHHHHHIIIIIIIIIIIIIIIIHHHIIIIIIIIIIIIIIIIIIIIIIIIIIIHHHIIIIIIHIIIIIIIHHHIIHIIIIIIIIIIIIIIIHIIIIIIIIIIIIIIIHIIIGIIIIIIIIIIIIIIIIIIHIIIIIIIIIIIIIIIIIIIIIIIIIIIIHHDIIIIIIIIIIIIIIIIIIIIIIIIIIIIIIIIIIIIIIIIIIHIIIIIIIIIHIIIIIIIIIIIIIIIIIIIIIIIIIIIIIIIIIIIIIIIIIIIDDDDD
@HISEQ:969:HM2KJBCX2:2:1102:4289:33734 2:N:0:ACTATGCA
TCTCGATAAGCGCCCAACTATCCCTATTAATCATTACATCGATCCTAGAAACCAACAAAATAGAATCTGATGTCCTATTTCATTATTCCATGCTAATGTATTCAAGCGTAAGCTTGCTTTAAACACTCTAATTTTTTCAAGGTAACAGTCCTAATTCCCCATAACATCAAATAAATGACATTATGGTTCTTTAGAAGGTGAGAACCAATAAAACCAGTACATACCAAGGCATGACCGATTCCTTGATCCCGAAATTCAACTACGAGCTTTTTAACTGCAACAACTTTAATATACGCTATTGGAGCTGGAATTACCGCGGCTGCTGGCACCAGACTTGCCCTCCAA
+
DDDDDIHIIIIIIIIIIIIIIIIIIIIIIIIIIIIIIIIIIIIIIIIIIIIIIIIIIIHHIIIIIIIIIIIHIIIIIIIHIIIIIIIEHIHIIIIIHIIIIIHIIIIIIIIHIIIIIIIIIIHIIHIHHHIHIIIIIIIIIIHIIIIHIEIIHHHIIHIIIIIIIIIIIIIIIIIIIIIIIIIIIIIHIIIIIIIIIIIIIIIIIIIIIIIIIIIIIHIIIIIIIIIIIIIIIIIIIIIIIIHHIIIIIIIIIIIIIIIIIIIIIIIIIIIIIIIIIIIIIIIIHIIIIIIIIIIIIIIIIIIIIIIIIIIIIIIIIIIIIIIIIIIIIIIIIIIIIIIIDDDDD
@HISEQ:969:HM2KJBCX2:2:1102:12649:33721 2:N:0:ACTATGCA
TCTCGATAAGCGCCCAACTATACCTATTAATCATTACGGTGATCCTAGAAACCAACGAAATAGAATCAGTCCGTCCTATTTCATTATTCCATGCTAATGTATTCAGACGATAGTCTGCTTTAAACACTCTAATTTTTTCAAAGTAACAGTCCTGATTTCCCATCACACCAAATAAATGGCATGAAAGTTCCTCAGAAGGTAGAGATCCATCTCACCAGTGCAGACAATTAAGCCTGACCAATGGGTAGACCCCGAAGTTCAACTACGAGCTTTTTAACTGCAACAACTTTAATATACGCTATTGGAGCTGGAATTACCGCGGCTGCTGGCACCAGACTTGCCCTCCAA
+
DDDDDIIIIHIIHIIIIIIIIIIIIIIIIIIIIIHIIIIIIIIHIIIIIIIIF?HIIIIHIIIIIIIIIIIIIIIIIIIIIIIIIIIIIIIIIGIIIHIIIGIIIHIIIIIIGHHIIIIIIIHIHIIHIHIHIIHHIIIIIIIIHHHIHHIIHIHHIIIIIIHIHHIHHIIIIIIIIIHIIIIIIIIIIIHIIIIIIHHHIIIIIIIIIIIHIIIIIIIIIIIIHIIIIIIIIIIIIIIIIIIHHGDHIHGIIHIIHIIIIIIHIHIIIIIIIIIIIIIIIIIIHIIHHHHIIIHIIIIHIIGIIIIIIIIIIIIIIIIIIIIIIIIIIIIIIIIIIIIIIIIDDDDD
@HISEQ:969:HM2KJBCX2:2:1102:3973:34190 2:N:0:ACTATGCA
TCTCGATAAGCGCCCAACTATCCCTATTAATCATTACGTCAATCCTAGAAACCAACAAAATAGGATCGAACGTCCTATTTCATTATTCCATGCTAATGTATTCAAGCGTTAGCTTGCTTTAAACACTCTAATTTTTTCAAAGTAACAGTCCAAATTCCCCGCAACACCAAATTAATGGCATTACGGATCATCAGGAAGGAGGAATCAGTGAGACCAGTACATACCAGAGGCATGACCAATCTACTAACCCCGAAATTCAACTACGAGCTTTTTAACTGCAACAACTTTAATATACGCTATTGGAGCTGGAATTACCGCGGCTGCTGGCACCAGACTTGCCCTCCAA
+
DDDDDIIIIIIIIIIIHIIIIIIIIIIIIIIIIIIIIIIIIHIIIIIIIIIIIIIIIIHIIIHHIIIIIIIIIGHIIIIIIIIIIIIIIIIIIIIIIIIIIIIIIIIIIIIIIIIIIIIIIIIHIIIIIIIIIIIIIIIIIIIIIIIIIHIIIIIHIIIIIIIIIIHIIIIIIIIIIIIIIIIIIIIIIIIIIIIIIIIIIIIIIIIIIIIIIIIIIIIIIIIIIIIIIIIIIIIIIIIIIIIHFIIIIIIIIIIIIIIIIIIIIIIIIIIIIIIIIIIIIIIIIIIIIIIIIIIIIIIIIIIIIIIIIIIIIIIIIIIIIIIIIIIIIIIIIIIIIIIIIDDDDD
@HISEQ:969:HM2KJBCX2:2:1102:17856:34044 2:N:0:ACTATGCA
TCTCGATAAGCGCCCAACTATCCCTATTAATCATTACGGTGATCCTAGAAACCAACGAAATAGAATCAGTCCGTCCTATTTCATTATTCCATGCTAATGTATTCAGACGATAGTCTGCTTTAAACTCTCTAATTTTTTCAAAGTAACAGTCCTGATTTCCCATCACACCAAATAAATGGCATGAAAGTTCCTCAGAAGGTAGAGATCCATCTCACCAGTGCAGACAATTAAGCCTGACCAATGGGTAGACCCCGAAGTTCAACTACGAGCTTTTTAACTGCAACAACTTTAATATACGCTATTGGAGCTGGAATTACCGCGGCTGCTGGCACCAGACTTGCCCTCCAA
+
DDDDDIIIIIIIIIIIIIIIIIIIIIIIIIIIIIIIIIIIIIIIIIIIIIIIIIIIIIIIIIIIIIIIIIIIHIIIIIIIIIIIIIIIHIIIIIIIIIIIHIHIIHHIIIIIIIIIIIIIIHIHI?IIIIIHIIIIIIIIHIIIIIIHIIIIIIIIIIIIIIIIIIIIIIIIIIHHIIIIIIIIIIIIIIIIIIIIIIIIIIIIIIIIIIIIIIIIIIIIIIIIIIIIIIIIIIIIIIIIIIIIIHHIIIIIIIIIIIIIIIIIIIIIIIIIIIIIIIIIIIIIIIIIIIIIIIIIIIIIIIIIIIIIIIIIIIIIIIIIIIIIIIIIIIIIIIIIIIIIIIIDDDDD
@HISEQ:969:HM2KJBCX2:2:1102:20754:34744 2:N:0:ACTATGCA
TCTCGATAAGCGCCCAACTATCCCTATTAATCATTACGTCAATCCTAGAAACCAACAAAATAGGATCGAACGTCCTATTTCATTATTCCATGCTAATGTATTCAAGCGTTAGCCTGCTTTAAACACTCTAATTTTTTCAAAGTAACAGTCCTGTTTCCCTGCAACACCAAATTAATGACATTACAGTTCTTCAGAAAGGAGGAATCAGCGAAGCCAGTACATACCAGTGGCACGACCAACCTGCTGACCCCGAAATTCAACTACGAGCTTTTTAACTGCAACAACTTTAATATACGCTATTGGAGCTGGAATTACCGCGGCTGCTGGCACCAGACTTGCCCT
+
DDDDDIIIIIIIIIIIIIIIIIIIIHIIHIIIIIIIIIIIIIIIIIIIIIIIIIIIHIIIIIIIIIIIIIHIHHHIIIIIIIIIIIIIIIIHIIIIIIIIIHIIIIIIIIIIIIIIIIIHIIIIIIIIIIIIIIIIIIIIHIIIIIIHGIIIIIIIIIIHIIIIIIIIIIIIIIIIIHHIIIIIIHHIIIIHIIIIIIIIIIIIIIIIIIIIIIIIIIIIIIIIIIIIIIIIIIHIIHHHFIHIGGIIIIIIIIIIIIIIIIIIIIIIIIIIIIHIIIIIIIIIIIIIIIIIIIIIIIIIIIIIIIIIIIIIIIIIIIIIIIIIIIIIIIIIIIIIIDDDDD
@HISEQ:969:HM2KJBCX2:2:1102:1795:34238 2:N:0:ACTATGCA
TCTCGATAAGCGAGCCCAACTATCCCTATTAATCATTACGTCGATCCTAGAAACCAACAAAATAGAATCAAACGTCCTATTTCATTATTCCATGCTAATGTATTCAAGCGTAAGCCTGCTTTAAACACTCTAATTTTTTCAAAGTAACAGTCCTGATTCCCCACGACACCAAATTAATGACATCGCGGTTCTTCAGAAGGTAGGAACCGATAATGCCAGTGCGTACCGAAGCACGACCAACAATTCGATCCCGAAATTCAACTACGAGCTTTTTAACTGCAACAACTTTAATATACGCTATTGGAGCTGGAATTACCGCGGCTGCTGGCACCAGACTCCCTCCAA
+
DDDDDIIIIIIIIIIIIIIIIIIIIIIIIIIIIIIIIHIIIIIIIHIIIIIIIIHIIIIIIIHIIGIIIIGIIIHHHIIIIIIIIIIIIIIIIIIIIHIHIHHIHIIIIIIIIIIIIIHHHIIIIIIIIIIIIHHIIHHIIHIHHIIIIIIIIIIIIIIIIIIIIHIIIIHHHIHIIIIIIIIIIIIIIIIIIIIIIIIIIIIIIIIIIIIIIIIIIIIIIIIIIIIIIIIIIIIIIIIIIIIIIIIIIIIIIIIIHIIIIHIIIIIIIIIHIIIIIIIIIIIIIIIGIIIIIIIIIIIIIIIIIIIIIIIIIIIIIIIIIIIIIIIIIIIIIIIHIIIIDDDDD
@HISEQ:969:HM2KJBCX2:2:1102:12066:35184 2:N:0:ACTATGCA
TCTCGATAAGCGCCCAACTATCCCTATTAATCATTACGGTGATCCTAGAAACCAACGAAATAGAATCAGTCCGTCCTATTTCATTATTCCATGCTAATGTATTCAGACGATAGTCTGCTTTAAACACTCTAATTTTTTCAAAGTAACAGTCCTGATTTCCCGCGACACCAAATTAATGACATCGTGGTTCGTCAGAAGGGAGAAACCAATAATGCTAGTACGTACAAAGTACGACCGACATATTAGTCCCGAAATTCAACTACGAGCTTTTTAACTGCAACAACTTTAATATACGCTATTGGAGCTGGAATTACCGCGGCTGCTGGCACCAGACTTGCCCTCCAA
+
DDDDDIIHIIHHIIIIIIIIIHIIIIIIIIIIIIIIIIIIIIIIIIIIIIIHIIIIIIIHIIIGHIIIIIIHHIHHIHIIIIIIIIIIHIIIIHIIIIIIHHHIHHHHIHIIIIIIIIIHIIIIIIIIIIIIIIIHIIIIHIIIIIIIHIIIIIIIIIHIIIIIIIIHHIIIIIIIIIIIIHIIIIIIIIIIIIIIIIIIIIIIIIIHIIIIIIIIIIIIIIIIHHIIIIIIIIIIIIIHIIHHIIIIIIIIIIIIIIIIIIIIIIIIIIIIIIIIIIIIIIHIIIIHIIIIIIIIIIIIIIIIGIIIIIIIIIIIIIIIIIIIIIIIIIIIIIIIIIIIDDDDD
@HISEQ:969:HM2KJBCX2:2:1102:10228:34213 2:N:0:ACTATGCA
TCTCGATAAGCGCCCAACTATCCCTATTAATCATTACGGCGGTCCTAGAAACCAACAAAATAGAACCGCACGTCCTATTCTATTATTCCATGCTAATGTATCCGAGCAAAGGCCTGCTTTGAACACTCTAATTTTTTCAAAGTAAAAGTCCTGGTTCCCCGACACGGCCAGTGAAGGCCATGCGGCTCCCCAGAAGGAAAGGCCCGGCCGGACCAGTGCACGCGGTGAGGCGGACCGGCCAGCCAGGCCCAAGGTTCAACTACGAGCTTTTTAACTGCAACAACTTTAATATACGCTATTGGAGCTGGAATTACCGCGGCTGCTGGCACCAGACTTGCCCTCCAA
+
DDDDDIIIIIIIIGIIIIIIGIIIIIHIIIIIHIIIIGHGHHHIHIIIIIIIIHIIHHIIIIHIIIHDHIIHHHHIHHIIIIIIIIIIIIIIFIIIIIIIHGHHIIIIIIHIIIIIIIIIIIIIIIIIIICIIHIIIGIIIIIIIIIIIIIIIIIIHIIIIHHGHHIIIIIIIHIHIIIIHIIHGHIIIIIIIIHIIIIIIIIIIIIIIIHIIIIIIIHHHIIIIIIIHHIHIHIIHIIIIIIHIIGIIIIIIIIIHIHHIIIIIIIIIIIIIIIIIIIIIIIHIIIIIIIIIIIIIIIIIIIIIIIIIIIIIIIIIIIIIIIIIIIIIIIIIIIIIIIIDDDDD
@HISEQ:969:HM2KJBCX2:2:1102:18071:35185 2:N:0:ACTATGCA
TCTCGATAAGCGCCCAACTATCCCTATTAATCATTACGGTGATCCTAGAAACCAACAAAATAGAACCATGCCGTCCTATTCTATTATTCCATGCTAATGTATTCGAGCAAAAATGCCTGCTTTAAACACTCTAATTTTTTCAAGGTAAAGGTCCTGGATCCGCAAGACACCCAATTAAGGACATCAAGTTTCTCCAGAAGGTGAGAAATCAACAGCGACAGTTCATACCCCTTAAGGCATGACCATCACGTCAATCCCGAAATTCAACTACGAGCTTTTTAACTGCAACAACTTTAATATACGCTATTGGAGCTGGAATTACCGCGGCTGCTGGCACCAGACTTGCCCTCCAA
+
DDDDDIIIIIIIIIIIHIHHHHHIIIIIIIIIIIIIIIIIIHHGHIIIIIIIIHHGHIIHHIHIIIIIIIHIHHHIIIIIIIIIIIIIGHIIIGIIIIIIIEHHHHHIIIIIIHIIIHIIIIIIHIIIGIIIHHIIIIHHIHGHIIIIHEIIIIHHHHHIIIIHIIHIIIIGHGHFIHIIHIHIIIIHHGHIIHHHHFHHHGHIIIIIIHIIIIHEEIHGIHHHHHGAEHGEIHHD?HHHIHHGHHEHHHCFHE?HHHHHHHHHEEHGCIIIHIHHIIIIIIIHHIIIHHHGCG@HHHECEHHHIHHIHIIIHIIHFHHCHCCCDIIHHHHHHHEHIIHGDECHIIIHDDDDD
@HISEQ:969:HM2KJBCX2:2:1102:12229:34789 2:N:0:ACTATGCA
TCTCGATAAGCGCCCAACTATCCCTATTAATCATTACGGTGATTCAGAAACCAACAAAACAGGACCACCGTCCTATTTTATTATTCCATGCTAATGTATTCAGACATAAGCCTGCTTTGAACACTCTAATTTTTTCAAGGTAAAGGTCCTGGTTTCCCACCACGCTAAATAAATAACATGATGGTTCCCCAGAAGGTAGAAATTCCACGCGCCAGTACAGACTATTGCCTGACCAACGGTAGAACCCCGAAATTCAACTACGAGCTTTTTAACTGCAACAACTTTAATATACGCTATTGGAGCTGGAATTACCGCGGCTGCTGGCACCAGACTTGC
+
BDDDDIIIIIIIIIIIIIIIIHIIIIIIIIIIIIIIIIIIIIIIIIIIIIIHHHIIHIGIIHHIIHIIIIHIIIIIIHIIIIIIIHIIIIIIIIIIIHIIIIIIIIIIIGGHIIIHIIIIHIHIIHHIIHIIIIIIIIIIIIIIIIIIIIIIIIIIIIIIIIIIIIIIIIIIIIIIIIIIIIIIHIIIIIIIIIIHIIIIIIIHHIIIIIIIIIIIIIIIIIIIIIIIIIIIIHHIIIIIIIIIIIIIIIIIIIIIIIIIIIIIIIIIIIIIIIIIIIIIHIIIIIIIIIHIIIIIIIIIIIIIIIIIIIHGIIIIIIIIIIIIIIIIIIIDDDDD
@HISEQ:969:HM2KJBCX2:2:1102:13152:34767 2:N:0:ACTATGCA
TCTCGATAAGCGCCCAACTATCCCTATTAATCATTACGTCAATCCTAGAAACCAACAAAATAGGATCGAACGTCCTATTTCATTATTCCATGCTAATGTATTCAAGCGTTAGCCTGCTTTAAACACTCTAATTTTTTCAAAGTAACAGTCCTGTTTCCCTGCAACACCAAATTAATGACATTACAGTTCTTCAGAAAGGAGGAATCAGCGAAGCCAGTGCATACCAGTGGCACGACCAACCTGCTGACCCCGAAATTCAACTACGAGCTTTTTAACTGCAACAACTTTAATATACGCTATTGGAGCTGGAATTACCGCGGCTGCTGGCACCAGACTTGCCCTCCAA
+
DDDDDHIIIIIIIIIHIIIIHIIIIIIHIHIIIIHIHIIIHHHHIHIIHHHHHIIIIIGHIIIIIHIIHIIHHIDHIIIF?HHHHIIHGHIIGGIIIIIIIIIIIIIIIIIIIIIIIIIIIHIIIIIIHHHIIIIIIIHHIIIHIHIIIIIIIIIIHIIIIIIIIIIIIIHHIIHIIIIIIIIIIIIIIIIIIIIIIIIIIHIHIIHIIHIHIIIIHHGIIIIGIIIIIIIIIIIIIIIIIIHHHIIIIHIHIIIIHIHIIIIIIIIIIIIIIIIIIIIIIIIIIHFHIHGHHIHIIIIIIIHIIIIIIIIIIIIIIIIIIIIIGIIIIIIIIIIIIIIIIDDDDD
@HISEQ:969:HM2KJBCX2:2:1102:16627:36140 2:N:0:ACTATGCA
TCTCGATAAGCGCCCAACTATCCCTATTAATCATTACGGTGGTCCTAGAAACCAACAAAATAGAACCACAACGTCCTATTCTATTATTCCATGCTAATCTATTCAAGCAATAGCCCGCTTTAAACACTCTAATTTTTTCAAGGTAATGGTCCTGGCTCCCCAACACACCCAATTAAGGACATACTGGTTCACCAGAAGGAAGACCCGACAACAGGACAGTACTCGCCAAAGACGGACCGCCCGGCCAAGTCTAAAATTCAACTACGAGCTTTTTAACTGCAACAACTTTAATATACGCTATTGGAGCTGGAATTACCGCGGCTGCTGGCACCAGACTTGCCTCCAA
+
DCDDDIIIIIHIIIIHIIIHIIIIIIIIIIIIIHIIIIIIIIIIHIIIIIHIIIIIIGIIIIIIHIGIIIIIIIIIHHHHHIHIIIIHHHIIIGIIIIHIIHHHHIIIHIIIIHIHIIHHHIIIIIIHHHIIIIIIIHIIIIIIIIIHHHIIIFHIHIIIIIIIIIHIIHIIIIIIIIIIIIIIHIHHIIIGIIIHIIIHIHIIIIIIIIIIIIIIIIIIIHHIIGIIIHIHHIIIIIIIIIGHGIIIIIHIIIHIIIIIIIIHIIHIIIIIHIIIIIIIIIIIHIHHIIIIIIIIIIHHHHIIIIIIIIIIIIIIIHIIGIIIIIIIIIIIIIIIIIIIIDDDDD
@HISEQ:969:HM2KJBCX2:2:1102:5171:36536 2:N:0:ACTATGCA
TCTCGATAAGCGCCCAACTATCCCTATTAATCATTACGGTGATCCTAGAAACCAACAAAATAGAACCATGCCGTCCTATTTTATTATTCCATGCTAATGTATTCAGGCATAGGCCTGCTTTGAGCACTCTAATTTTTTCAAGGTAATGGTTCTGCTTCCCCGGCACATCAAATTAATGGCATACCGGTTATTCAGAAGGTAGGAATCCATCACACCAGTGCGGACCGTGAGGCCCGACCGACGGATAGATCCCGAAATTCAACTACGAGCTTTTTAACTGCAACAACTTTAATATACGCTATTGGAGCTGGAATTACCGCGGCTGCTGGCACCAGACTTGCCCTCCAA
+
DDDCAIIIHEHHDIIHHIIIHIHHIIIIIIIIIIIIHHIHIIIIHIIHIGHHHHIIIHHIHH@FHHIIHHHEHE?CEHHHHHIIIIIIHHIIEHIEHHHIIIFIIHHHIIHHDHHIHIIIIIIIGIHIIIIIIIIIHHHHHIGIGIHHHHIIHIHHIH?CHHCGHIHIIIHIIIIIIIIHIHIGHHIIHIHIGIIIIHEEIIIIIIIIIIIIIIHHIIIIIHIIHIIIHIIIIIIIHHIIIIHIHHDIIIIIHHIIIIHHEIHGHIIHIIIIIIIHHIIGIHIIIIIHHHHHIIIIIIIIIIIHIIIIIIHIIIHHIIHIIIIIIIIIIIIIIIIIIIIHIHHDDDDD
@HISEQ:969:HM2KJBCX2:2:1102:7535:36815 2:N:0:ACTATGCA
TCTCGATAAGCGCCCAACTATCCCTATTAATCATTACGGTGATCCTAGAAACCAACAAAATAGAACCATGCCGTCCTATTTTATTATTCCATGCTAATCTATTCAAGCACTAGCTTGCTTTAAGCACTCTAATTTTTTCAAGGTAATAGCTCTGCTTCCCCAACGCACCAAATTAATGGCATGAAGGTTATTCAGAAGGTAAGAATCCATCAAATCAGTACGAACAGTGAAGCCCGACCGATAGACAGATTCCGAAATTCAACTACGAGCTTTTTAACTGCAACAACTTTAATATACGCTATTGGAGCTGGAATTACCGCGGCTGCTGGCACCAGACTTGCCCTCCAA
+
ADDDAG@GHEE<<E<HCHHC@FHHIC?GHIHIHHH?CCCHGH@ECG?FHHEEHGGHHII?C1DEF?C1DG@DC0<CE1DEHHFHHCHHH1CG1DFHHEIHHIEHHEIHIIIHGHHHHIIHGHHCHIHHHFEFHHEHHICHE@GB@IIHHFHHEGE=HHHHHCHHGIIIIHEIHHHHFHIHHHEHHHG5?EIHHHEGHIHIHEHHEHGHFHIIIFIIGIGHIIHHHGIIGGIIHD<HIGIGGEHHGFFGIIIIIIIIIHIIIHIIIHHGIHCHGHHEHIIHH?HFGIIIIIIIHHIIHHFIHHIHHHIIIHIIIIIIIIIIHHEEHEHHFIIGIIIIIIIIHHIDDABA
@HISEQ:969:HM2KJBCX2:2:1102:15348:36807 2:N:0:ACTATGCA
TCTCGATAAGCGCCCAACTATCCCTATTAATCATTACGGTGGTCCTAGAAACCAACAAAATAGAACCACAACGTCCTATTCTATTATTCCATGCTAATCTATTCAAGCACAAGCCTGCTTTAAGCACTCTAATTTTTTCAAGGTAATAGCTCTGCTTCCCCAACGCACTAACTTAATAGCATGCTGGTTATTCAGAAGGTAGGAATTCATCAGGCCAGTGCGGACAGTGAAGCCCGACCAACCGACAAACTCCGAAATTCAACTACGAGCTTTTTAACTGCAACAACTTTAATATACGCTATTGGAGCTGGAATTACCGCGGCTGCTGGCACCAGACTTGCCCTCCAA
+
DDDDDIIIIIIIIIIIIIIIIIIIIIIIIIIIIHIIIIIIIIIIIIIIIIIIIIIIIIIIIIHIIIIIIEHHHHIIIIIHIIIIIIIIIIIIIIIIIIIHHGIIHIIHIIIIHIIIHIIIIHIIIIIIIIIIHIIIIGIIIIIIHIIIIHHHIIHIIIIIIIIIIIIIIHIIIIIHIIIIIIIIIIIIIHFHIHHHHIIIHIIIIIIIIIIHHIIIHIIIIIIIIIIIIIHIIIIIIIIIIIIIIHHIHIIIIIIIIIHIIIIIHIIIIIIIIIIIHIIIIIIIIIIIIIIIIIIHIIIIIIIIIIIIIIIIIHIIIIIIIIIIIIIIIIIIIIIIIIIIIIIDDDDD
@HISEQ:969:HM2KJBCX2:2:1102:1483:37123 2:N:0:ACTATGCA
TCTCGATAAGCGCCCAACTATCCCTATTAATCATTACGGTGGTCCTAGAAACCAACAAAATAGAACCATGCCGTCCTATTTTATTATTCCATGCTAATGTATTCAAGCAAAAATGCCTGCTTTAAACACTCTAATTTTTTCAAAGTAAAGGTCCTGGTTCCCCGCGGCATCCAATTAAGGACATCGCGGTTCTCCAGAAGGTGAGAAATTGACTGCACCAGTTCATACCCCGTGAGGCACGACCGATGCGCCAATCCCGAAATTCAACTACGAGCTTTTTAACTGCAACAACTTTAATATACGCTATTGGAGCTGGAATTACCGCGGCTGCTGGCACCAGACTTGCCCTCCAA
+
DDDADIHHIIHIIIIIIHHIIIHIIIHIH?CFHIGHHHHHI0GHFHIGIEHHIHIIIECFHHFGHHHHHEHCHC?EHGHHCE@HIHIHE@HHEHICCEHIHHHFIGCCE@DCCHDEHGEHEGHHHHH+HHHHEFHHGIHCHHFAHHCGHEEHHHHGCEEHHHIGHIFHHGGEHIHFHH?HGIIHHHHHIIHG?GIHHGHHHIIIHHHIHGHHIIHIIHIH?HGHEHHIIIIIIIIHIHIIIIIIHIIHIIHGIIHIIGIIIIIGIHHHEEHIHHIIIHIIIHIIIIIIIIIIIGIIIIHGEIHIHGFHIHIIIHHIIIIIIIIIIIIIIIHHIIIHHIHHEIIIIIIHBDDDD
@HISEQ:969:HM2KJBCX2:2:1102:18975:36038 2:N:0:ACTATGCA
TCTCGATAAGCGCCCAACTATCCCTATTAATCATTACGTCGATCCTAGAAACCAACAAAATAGAATCAAACGTCCTATTTCATTATTCCATGCTAATGTATTCAAGCGCGAGCTTGCTTTAAACACTCTAATTTTTTCAAAGTAACAGTCCTGATTCCCCATGACACCAAATTAATGACATCGTGGTTCGTCAGAAGGGAGAAACCAATAATGCTAGTACGTACAAAGTACGACCGACATATTAGTCCCGAAATTCAACTACGAGCTTTTTAACTGCAACAACTTTAATATACGCTATTGGAGCTGGAATTACCGCGGCTGCTGGCACCAGACTTGCCCTCCAA
+
DDDDDIIIIHHHIIIIIIIIIIIIIIIIIIIIIIIIIIIIIIHIHHIIIIIIIIIIIIIIIIIHIIIIIIIIHHIIIIIGIIIIIIIHIIIIGIIIIIIIIIIIIIIIHIIIHIIIIIIIIIIIHIIIIIIIIIIIIIHIIIIIIIIIIIIIIIIIHHIIIIIIHIHIHIIIIIIIIIIIIIIIIIHIIHHIIIIIIIIIIIIIIIIIIIIIIIIIIIIIIIIIIIIIIIIIIIIIIIIIHIHIIIIIIIIIIIIIIIIIIIIIIIIIIIIIIIIHIIIIIIHIHIIIIIIIIIIIIIIIIIIIIIIIIIIIIIIIIIIIIIIIIIIIIIIIIIIIIIIDDDDD
@HISEQ:969:HM2KJBCX2:2:1102:6288:37941 2:N:0:ACTATGCA
TCTCGATAAGCGCCCAACTATCCCTATTAATCATTACATCGATCCTAGAAACCAACAAAATAGAATCGGATGTCCTATTTCATTATTCCATGCTAATGTATTCAAGCGTGAGCCTGCTTTAAACACTCTAATTTTTTCAAGGTAACAGTCCTAATTCCCCGTGACACCAAATTAATGGCATTACGGTTCTTTAGAAGGTGAGAAATCAATAATATCAGTACATACCAACGGCATGACCGAAACATTGATCCCGAAATTCAACTACGAGCTTTTTAACTGCAACAACTTTAATATACGCTATTGGAGCTGGAATTACCGCGGCTGCTGGCACCAGACTTGCCCTCCAA
+
DDDDDIIII@HIIIIIIIIIIIIIIIIIIIHIIIIIIIIIIIIIHIIGIIIIHIIIHHIIIIGIIHHIIIH<HHHIHHIIIIIIIIGIHHGHHIIIHIHIIIIIIHIIIHIIIIIIIIIIIIIIIIIIIIIIIIIIIIIHIHIIIHIIIIIIIIIIIIHIIIIIIIIIIIIIIHHIIIHHIIIIIIHIIIIIIIHIIIIIIIIIIIIIIIIIIIHGIIIIIIIIIIGHIIIIIIIHIHIIIIIIHDIIIIIIIIIIIIIIIIIIIIIIIIIIIIIIIIIIIIIIIIIIIIIIIIIIIIIHHHIIIIIIIIIIHIIIIIGIIHIIIIIIIIIIIIIIIIIIIIDDCDD
@HISEQ:969:HM2KJBCX2:2:1102:14603:38586 2:N:0:ACTATGCA
TCTCGATAAGCGCCCAACTATCCCTATTAATCATTACGGTGGTCCTAGAAACCAACAAAATAGAACCACAACGTCCTATTCTATTATTCCATGCTAATCTATTCAAGCAATAGCCCGCTTTAAACACTCTAATTTTTTCAAGGTAATGGTCCTGGCTCCCCAACACACCCAATTAAGGACATACTGGTTCACCAGAAGGAAGACCCGACAACAGGACAGTACTCGCCAAAGACGGACCGCCCGGCCAAGTCTAAAATTCAACTACGAGCTTTTTAACTGCAACAACTTTAATATACGCTATTGGAGCTGGAATTACCGCGGCTGCTGGCACCAGACTTGCCCTCCAA
+
DDDDDIIIIIIIIIIIIIIIIIIIIIIIIIIIIIIIIIIIIIIIIIIIHIIIIIIIIHIIIIIIIIIIIIIIIIIIIIIIHIHIIIIIIIIIIIIIIHIIIHHHHIIIIIIIIIHHIIGIGIIIIHIHIIIIHIIHIIIIIIIIIIIIIIHIIHIIIIIIIIIIIIIIIIIIHHIIIIIIIIIIIIIIIIIIIIIIIIIIIIIIIIIIIIIIHIIIHIIIIIIIIIIHIIIIIIIHIIIIIIIIIHIIIIHIIIIIIIIIIIIIIIIIIIIIIIIIIIIIIIIIIIIIIIIIIIIIIIIIIHIIIIIIIIIIIIIIIIIIIIIIIIIIIIIIIIIIIIIIIIDDDDD
@HISEQ:969:HM2KJBCX2:2:1102:8793:39058 2:N:0:ACTATGCA
TCTCGATAAGCGCCCAACTATCCCTATTAATCATTACTTCAGTCCTAGAAACCAACAAAATAGAACCATGCCGTCCTATTCTATTATTCCATGCTAATGTATTCGAGCAAAATGCCTGCTTTAAACACTCTAATTTTTTCAAGGTAAAGGTCCTGGTTCCACATGACACCCAATTAAGGACATCATGCTTCTCCAGAAGGTGAGAAATCAACTGCGACAGTTCATACCCCTTAAGGCACGACCATCACGTCAATCCCGAAATTCAACTACGAGCTTTTTAACTGCAACAACTTTAATATACGCTATTGGAGCTGGAATTACCGCGGCTGCTGGCACCAGACTTGCCCTCCAA
+
00<@0D<1<CC/E/FCH@1<FHH11<111<<C<D?111<D@@FH1FHHC@HEEHC@H@<GC1<FF?C<<G11<DCD0<<DCG1D<111<<<<11<1<1FC@<<11110<HGHIIHHHEHHGGHHB1CGFAHG<C@FHHHB?HEHG?FGHEGIHG?GHEEHIHHHGHHCHIH?FFF<<CHHIHFIIFIIHHHHHHHHHIIHHHCHG0CGC@=HHHHHEHEHHEIHHIHHGIHHH<HHIIHHFIHGCDHIHFFHHHHHIIHIIHHIEHGHHH?EHGIHHIIHCFCHIIHIHEHHFEIIIIHIIHHHIIHIIIHHEEEHIIHIHIIIIIIIHIGHIHIHHEFHHHHEIHH@BDD<
@HISEQ:969:HM2KJBCX2:2:1102:13794:39644 2:N:0:ACTATGCA
TCTCGATAAGCGCCCAACTATCCCTATTAATCATTACGGTGGTCCTAGAAACCAACAAAATAGAACCACAACGTCCTATTCTATTATTCCATGCTAATCTATTCAAGCAATAGCCCGCTTTAAACACTCTAATTTTTTCAAGGTAATGGTCCTGGCTCCCCAACACACCCAATTAAGGACATACTGGTTCACCAGAAGGAAGACCCGACAACAGGACAGTACTCGCCAAAGACGGACCGCCCGGCCAAGTCTAAAATTCAACTACGAGCTTTTTAACTGCAACAACTTTAATATACGCTATTGGAGCTGGAATTACCGCGGCTGCTGGCACCAGACTTGCCCTCCAA
+
DDDDDIIHIIGIHIGIIIIIIIIIIIIIIIIIIIIIIIGIIIIIIIIIIIIIHIIIIIIIIIEHHIIIIIIIHGHHHIHHIIIIIIHIIIIIHHIHIIIIIHHHHIIHIIHHIIIIIIIHIIIIIIIIIIHIIIIIIIIIIIIIIIIIHHIIIIIHIIIIIIIIIIIIIIIIIIIIIHIIIIIHIHIIIIIIIIIIIIIIIIIIIIIIIIIIIIHIIIIIIIIGIIIIIHHGIIIIIHIIIIIIIHIIIIIIIIIIIIIIIIHEIHIIIIIIIIIIIIIIIIIHIIHIIIIIHIIIIIIHHHIIIIIIIIHIIIIIIIIIIIIIIIIIIIIIIIIIIIIIIIDDDDD
@HISEQ:969:HM2KJBCX2:2:1102:20029:40627 2:N:0:ACTATGCA
TCTCGATAAGCGCCCAACTATCCCTATTAATCATTACGTCGATCCTAGAAACCAACAAAATAGAATCAAACGTCCTATTTCATTATTCCATGCTAATGTATTCAAGCGTGCGCCTGCTTTAAACACTCTAATTTTTTCAAAGTAACAGTCCTGATTCCCCACGACACCAAATTAATGACATCGCGATTCTTCAGAAGGTAGGAACCAATAATGCCAGTGCGTACCGAGGCACGACCGACAATCTGATCCCGAAATTCAACTACGAGCTTTTTAACTGCAACAACTTTAATATACGCTATTGGAGCTGGAATTACCGCGGCTGCTGGCACCAGACTTGCCCTCCAA
+
DDDDDIIIIIIIIIIIIIIHIIIIIIIIIIIIIIIIIIIIIHIIIIHIIIIIIIIIIIIIIIHIIIIIIIIIIIIIIIIIIIIGIIIHHIHIGIIIIIIIIIHIIIIIIHIIIIIIIIHIIIGHIIIHIHHIIIIIIIHIHHHIIIIIIIIIHHIIIIIIIIHIIIIIHIIIIIIHIIIIIHIHHHHHHIIIIIIIIIHIIIIIIIIIHGIHIIIIIIIIIIIIIIIIIIIIIIIIIIIIHHGHIIIIIIIIIIIIIIIIIIIHIIIIIIIIIIIIIIIIIIIIIIIIIIIIHIIIIIIIIIIIIIIIIIIIIIIIIIIIIIIIIIIIIIIIIIIIIIIIDDDDD
@HISEQ:969:HM2KJBCX2:2:1102:3190:40949 2:N:0:ACTATGCA
TCTCGATAAGCGCCCAACTATCCCTATTAATCATTACGTCAATCCTAGAAACCAACAAAATAGGATCGAACGTCCTATTTCATTATTCCATGCTAATGTATTCAAGCGTTAGCCTGCTTTAAACACTCTAATTTTTTCAAAGTAACAGTCCTGTTTCCCTGCAACACCAAATTAATGGCATTACAGTTCTTCAGAAAGGAGGAATCAGCGAAGCCAGTACATACCAGTGGCACGACCAACCTGCTGACCCCGAAATTCAACTACGAGCTTTTTAACTGCAACAACTTTAATATACGCTATTGGAGCTGGAATTACCGCGGCTGCTGGCACCAGACTTGCCCTCCAA
+
DDDDDIIHIIIIIIIIIIIIIIIIIIIIGHHIIIIHIIHIIIIIIIIGIIIIIIIHHHIHIIIIIIIIIHIIIIIIIGIIIHIIIIIHIIIIIIIIIIIIIIIIIIHIIIIIIIIIIIIIIIIIIIIIIIIIIIIIIIHIIIIIIIIIIIIHIIIIIHHGIIIIIIIIIHIIIIIIIIIIIIIIIIIIIIIIIIIIIIIIIIIIIIIIIIIIIIIIIIIIHIIIIIIIIIIIIIII>IIIIIIHHIIIIIIIIIIIIIIIIIIIIIIIIIIIIIHIIIIIIIIIIIIIIIIIIIIIIIIIIIIIIIIIIIIIIIIIIIIIIIIIIIIIIIIHIIIIIIIIIDDDDD
@HISEQ:969:HM2KJBCX2:2:1102:1674:41031 2:N:0:ACTATGCA
TCTCGATAAGCGCCCAACTATCCCTATTAATCATTACGGTGATCCTAGAAACCAACAAAATAGAATCATGCCGTCCTATTTTATTATTCCATGCTAATGTATTCAAGCAAAATGCCTGCTTTAAACACTCTAATTTTTTCAAAGTAAAGGTCCTGGTTCCCCGCGACACCCAATTAAGGGCATTGCGGTTCTCCAGAAGGTGAGAAATTGACTACACCAGTTCATACCCCTTAAGGCACGACCGATGTGTCAATCCCGAAATTCAACTACGAGCTTTTTAACTGCAACAACTTTAATATACGCTATTGGAGCTGGAATTACCGCGGCTGCTGGCACCAGACTTGCCCTCCAA
+
DDDDDIIIIIHHIIIIIIIIIIIIIIIIIHIIIHIIIIIIIIIIIHIHIIIIIIIHIIGHIIIGIIIIIIIIIIIIIIIIIIIIIIIHHIIIIIIIFHHIHHHIHHIIHHHIIHIIIIIHIIHHHHHIHIIIFHHIIIIGIIHIIIHHFHIIIIHHIIIIIHHHHHHHHIIIHIHIHIIIHIIIIGHIIIIIIIIIIHIIIIIIIGIIIIIIHIHHIHIGIIIIHHIIIIIIIHHIIIHIIIIIIIIIIHHIIIIIIIIIIIHEHIIIIIIIHIIIIIIIIIIIIIHHIHIHHIIIHHIIIIIIHIIIIIIIIIIIIGIIIIIIIIIIIIIIIIHIIIIIIIIIIIIDDDDB
@HISEQ:969:HM2KJBCX2:2:1102:2200:41571 2:N:0:ACTATGCA
TCTCGATAAGCGCCCAACTATCCCTATTAATCATTACGGTGATCCTAGAAACCAACAAAATAGAACCATGCCGTCCTATTCTATTATTCCATGCTAATGTATTCGAGCAAAATGCCTGCTTTAAACACTCTAATTTTTTCAAGGTAAAGGTCCTGGTTCCACATGACACCCAATTAAGGACATCATGCTTCTCCAGAAGGTGAGAAATCAACTGCGACAGTTCATACCCCTTAAGGCACGACCATCACGTCAATCCCGAAATTCAACTACGAGCTTTTTAACTGCAACAACTTTAATATACGCTATTGGAGCTGGAATTACCGCGGCTGCTGGCACCAGACTTGCCCTCCAA
+
DDDDDIEHIIHIIHIIIHHIIIIHIIIIHGHHIIHHIIIIIGCG@HGHHHIHHIHHIIFIIIHHHHFHIFH?HH?HHIIIHIHHIIHHHHHHGHHEEHHHHHHHHI%EHHHIHCHHHHHHFEGHHHHIHIGHBHEFIIIGHHIIHEFHHHHHHHEIGIIHHHIHHHHGHGIIHHHHIIHHHHHHHEHHHIIIIIIIIIHHEHH;HIIIIHEIHIHIIIHHHHIHIHIIHHHHIHIIIIIIIIIIIIIIHG?IIHHHFHIIIIHIIIIIHHIHIIIHGIHHEIFIIIIIHHIIIIIIIIHHHIIHIIHHHHIHIIIIIHIIIIIHIIIHIIIIIIGIHIIIIHIIIHH@CDDD
@HISEQ:969:HM2KJBCX2:2:1102:15872:41768 2:N:0:ACTATGCA
TCTCGATAAGCGCCCAACTATCCCTATTAATCATTACATCGATCCTAGAAACCAACAAAATAGAATCGGATGTCCTATTTCATTATTCCATGCTAATGTATTCAAGCGTGAGCCTGCTTTAAACACTCTAATTTTTTCAAGGTAACAGTCCTAATTCCCCGTGACACCAAATTAATGGCATTACGGTTCTTTAGAAGGTGAGAAATCAATAATATCAGTACATACCAACGGCATGACCGATACATTGATCCCGAAATTCAACTACGAGCTTTTTAACTGCAACAACTTTAATATACGCTATTGGAGCTGGAATTACCGCGGCTGCTGGCACCAGACTTGCCCTCCAA
+
DDDDDIIIIIIIIIHIIIIIIIIIIIIIIIIIIIIGIIIIIIIIIIIIHHIIIIIIIGIIIIHIHIIHIIIIHIIIIIIHIIIIIIIIGIIIIHHHIIIIIIHHIHIGHIIIIIIIIIHIIHIIIIIIHIHHIIIIIIIIIIIIIIIIIIIIIIIIIHIIIIIHHIIIIIIIIIIIIIGIIIIIIIIIIIIIIIIIHIIIIIIIIIIIIIIIIIIIIIIIIHIIIIIIIIIIIIIIIIIIIIIIHHIIIHIIHIIIIIIIIIIIIIIIIIIIIIIHIIIIIIIIIIIIIIIIIIIIIIIIIHIIIIIIIIIIIIIHIIIIIIIIIIIIIIIIIIIIIIIIIIDDDDD
@HISEQ:969:HM2KJBCX2:2:1102:9876:42001 2:N:0:ACTATGCA
TCTCGATAAGCGCCCAACTATCCCTATTAATCATTACAGCGGTCCTAGAAACCAACAAAATAGAACCGATGTCCTATTCTATTATTCCATGCTAATGTATTCGAGCAAAGGCCTGCTTTGAACACTCTAATTTTTTCAAGGTAAAAGTCCTGGTTCCCCACGACACCCAGTAAAGGGCATCGGGTTTCCCAGAAGGAAAGACCCGACCGAATCCGTACGCTCGATTAGGAGGACAGATCAGCCAGGTCCAAGGTTCAACTACGAGCTTTTTAACGGCAACAACTTTAATATACGCTATTGGAGCTGGAATTACCGCGGCTGCTGGCACCAGACTTGCCCTCCAA
+
DDDDAIIIIGIIIIIIIIIIIIIIIHIIIIIIHHIIIHHHHHIIIIIIIIIIIHIIIIIFHHGEFHIHIIGGHHIGHHIHHIIGHIIIIIHIIHIIIIIIIIHFHIIIIIIIHHHIIIIIIIHIIIIIIIIIIIIHGHIIIIIIIIIIIIIIIIIIIIIIIIIIIHHIIIIHHIIIIIIIIIIIIHIIIIIIIIIIIIIHIIIIHHIIIIHHIIIIIIIIIIIIIIIIIIIIIIIIIIIIIHGHIIIIHIIIIIIIHHIIIIIIIHIIIIIIIIIIIIIHGHIHIIIIIIIIIIIHEIHIIIHHIIIIHIHIIIIIIIIIIIIIIIIIIIIIIIIIIIIDDDDD
@HISEQ:969:HM2KJBCX2:2:1102:10809:42373 2:N:0:ACTATGCA
TCTCGATAAGCGCCCAACTATCCCTATTAATCATTACATCGATCCTAGAAACCAACAAAATAGAATCGGATGTCCTATTTCATTATTCCATGCTAATGTATTCAAGCGTGAGCCTGCTTTAAACACTCTAATTTTTTCAAGGTAACAGTCCTAATTCCCCGTGACACCAAATTAATGGCATTACGGTTCTTTAGAAGGTGAGAAATCAATAATATCAGTACATACCAACGGCATGACCGAAACATTGATCCCGAAATTCAACTACGAGCTTTTTAACTGCAACAACTTTAATATACGCTATTGGAGCTGGAATTACCGCGGCTGCTGGCACCAGACTTGCCCTCCAA
+
DDDDDIIIIEHIIIIIIIIIIHHIIIIIIIIIIIIIIHIIHIIIIIIIIIIIIIIIHIIIIIHIIIIHHHIHIIIIHIIIEHHHIIH@FHIHIIIIGHGHGIIHIIIIIIIGGIIIIHIHIHHHIIIHHHIHIHIIHIIGHGHGIIIIIIIIIHIHHIIIIIGIIHHIIIIIIIIHIIIIIIIIHIIIIIGIIHGIIGHIIIIHIIIIIHIIIHEHHGHIHIIIIHHIIIIIHIIIIGIIHIGIIHIHIIIIIIIIHIIIIIHHIIHIHIIIIIIIIIHIIIIIIHIHHHHIGIHIIIIIHHIGIIHIIIIIIIIIHIIIIHIIIHGIHIIIHIIIIIIHIIDDDDD
@HISEQ:969:HM2KJBCX2:2:1102:19126:42002 2:N:0:ACTATGCA
TCTCGATAAGCGCCCAACTATCCCTATTAATCATTACGTCGATCCTAGAAACCAACAAAATAGAATCAAACGTCCTATTTCGTTATTCCATGCTAATGTATTCAAGCGTGAGCCTGCTTTAAACACTCTAATTTTTTCAAAGTAACAGTCCTGATTCCCCATGACACCAAATTAATGACATCATGGTTCGTCAGAAGGTAGGAATCAATAATACCAGTACGTACAATAGCACGACCAATAAATTGATCCCGAAATTCAACTACGAGCTTTTTAACTGCAACAACTTTAATATACGCTATTGGAGCTGGAATTACCGCGGCTGCTGGCACCAGACTTGCCCTCCAA
+
@?DDAHIIIIIIDHHHHHIHIHIIIGHH?GHEHHEHIIIFDHHIIIE@GHHGHIIHIIIFHHEHH?GHEHFC@?@EC<FHEHHIIIGEHHHEEHIIIHHHGFHHIHIIIHHC<DFFEGHHHIHHIHHHHHII<IHGHHFFHFEHHEHH<EFHFHHGEH@EHHHCFIHGHHCHHIHIHG?DCHIHHHFG<CC0CIHEHHHHEEHHHGHIHIHHF?AGEDA@D%<EEGAAHHCIIHHH<GHEF<AEFC?E/GIHGHEIH@CHIIGIHFHFHHHE1C?CHGGIHHHE?HGHHCCHCHEIHHEHHIHHEHIEEHHDH<CHGHHHH@D?HHCHHG1<<E@GCEC<00B@D
@HISEQ:969:HM2KJBCX2:2:1102:16366:43014 2:N:0:ACTATGCA
TCTCGATAAGCGCCCAACTATCCCTATTAATCATTACGTCAATCCTAGAAACCAACAAAATAGGATCGAACGTCCTATTTCATTATTCCATGCTAATGTATTCAAGCGTTAGCCTGCTTTAAACACTCTAATTTTTTCAAAGTAACAGTCCTGTTTCCCTGCAACACCAAATTAATGACATTACAGTTCTTCAAGAAGGAGGAATCAGTAAAGCCAGTACACACCATTGGCACGACCAACCTACTGACCCCGAAATTCAACTACGAGCTTTTTAACTGCAACAACTTTAATATACGCTATTGGAGCTGGAATTACCGCGGCTGCTGGCACCAGACTTGCCCTCCAA
+
B0D0DCHDHHCFGDCEFCFEHEEEFHGEFHHCHHH@CGHII@CGFD<FGHIICCHHIIHIHEGH1FEH<FHIHHHCEHHIEEHHEGHDHFHHHHGEHHHHHDEHHEEGHIHEFHCHHEHHIIHHHEGGHGEGHH9HIHHHHGHHGGC<GHF@?FFHH?EIHHIHHHHG<F<DDDHEHGGHHHHF<FEHHHHIHFCHEFCD8H<GDFFIHHHHEHCEF?HGHGCFGC1@@0HHE?HHEGBD:1G@FCGIHHHCIIIHHHGGHFIHHHHEHHEGIHGGGIHHHIHHF@HIIIHE=HHEIIHHGGDFFHGCCIHFHHHECFEHIHGHIIHIIIHFHIHHHDECGADBDD
@HISEQ:969:HM2KJBCX2:2:1102:7310:43946 2:N:0:ACTATGCA
TCTCGATAAGCGCCCAACTATCCCTATTAATCATTACGGTGATCCTAGAAACCAACAAAATAGAACCATGCCGTCCTATTCTATTATTCCATGCTAATGTATTCGAGCAAAAATGCCTGCTTTAAACACTCTAATTTTTTCAAGGTAAAGGTCCTGGATCCGCAAGACACCCAATAAAGGACATCAAGTTTCTCCAGAAGGTGAGAAATCAACAGTAACAGTTCATACCCCTTAAGGCATGACCATCACGTCAATCCCGAAATTCAACTACGAGCTTTTTAACTGCAACAACTTTAATATACGCTATTGGAGCTGGAATTACCGCGGCTGCTGGCACCAGACTTGCCCTCCAA
+
@0<D0D1<0FEHDDHHHIFHECGH?HEF?@<CHEE@H?ECEHG?GHECF@HFHFHHEG1CHICEHCEH11<C/C/?GHIEHG@FCHEHEHFHICHCFC@CGDGGEHHHHHIEFH1FGHG@?CIFHIIIIHHHHGDCHIHHFB<DHIHEIHEHEHIHIIICHHEIHGFHGHHHHGEGEFHIHHHHGHIGHHCFEHIIHHHHGHIIHHEHEIIIHHGGD@HFHG?GH;HCIIHEHHHIHGIIIIIHHHECHHC<@CCDHHHHHHEIHIHIIHHHEFGHFHEHG@FHHEGHIHIHHEEHHHHHGIIHFHEHHHHHHHHIFHHIHIHIIHIIIHHHIGEHHHHHHFHHIHHH@@@DD
@HISEQ:969:HM2KJBCX2:2:1102:12004:43185 2:N:0:ACTATGCA
TCTCGATAAGCGCCCAACTATCCCTATTAATCATTACGTCGATCCTAGAAACCAACAAAATAAGATCAAACGTCCTATTTCATTATTCCATGCTAATGTATTCAAGCGCGAGCCTGCTTTAAACACTCTAATTTTTTCAAAGTAACAGTCCTGATTCCCCATCACACCAAATAAATGGCATAACGGTTCTTCAGAAGGGAGGAATCAGTGACACCAGTGCATACCAAGGCACGACCAGCGTACTGATCCCGAAATTCAACTACGAGCTTTTTAACTGCAACAACTTTAATATACGCTATTGGAGCTGGAATTACCGCGGCTGCTGGCACCAGACTTGCCCTCCAA
+
D@DBDHIFHEGHIIHII@HHHHEHHHHHIIIHIIHIIHIIIIHIHHCEHHIIIIIII@GEGHEG??EHIIIH<FGEHIIHHIIHHGHHEHIE1FHEHHHGHHHIH?GHHGHFGHHEHIIIHHEHHGIIHIIIHHHIHEEIIHHHHHGEHIHGHHHHHGEFHIHGEHHHEHHEHFFGG;HGIHGHHHHHEIIIIIIIIHIIIIIHGIIIHHHIHHHH<IIHHGGCEHIHGIHIHCGHIIHHHGH@HCGIGHG?EIIIHHIHHIHIHIIIIHHHHHHFCHHHFFFC<C@HCIHHEIHIHHHFEIGIHIIIIIHIIHHHHIHEHGEIHHFHHHFIHHHHHIIHB@D@D
@HISEQ:969:HM2KJBCX2:2:1102:18713:43825 2:N:0:ACTATGCA
TCTCGATAAGCGCCCAACTATCCCTATTAATCATTACGGTGATCCTAGAAACCAACGAAATAGAATCAGTCCGTCCTATTTCATTATTCCATGCTAATGTATTCAGACGATAGTCTGCTTTAAACACTCTAATTTTTTCAAAGTAACAGTCCTGATTTCCAACCACACCAAATAAATGGCATGAAAGTTCCTCAGAAGGTAGAGATCCATCTCACCAGTGCAGACAATTAAGCCTGACCAATGGGTAGACCCCGAAGTTCAACTACGAGCTTTTTAACTGCAACAACTTTAATATACGCTATTGGAGCTGGAATTACCGCGGCTGCTGGCACCAGACTTGCCCTCCAA
+
DDDDDIIIGIIIIHHIGFHHHEFHHHHIIEHIIEHIHCGHE?HHHHIHIIHGCHHIH@HIHFG?GHHCHHIHHHIHGHIIIE@EHEHFEGHH?HGHHIHHIHHHHIHHIIIIIHHHIIHIHHHGHGIHIIIIIIIIIIGIIHHHHHGCHHIIIIIIIIIIIIIHHEHHHHIIIIIIHI;IIIGIII;IIHIIGIGII:HHHIHIIHHHHIHHIIIHIIIIII<IIIIIIHHIGIIIIIIHIIIHHGGIIHHGIIIIIIIIIIIIIIIIIIIIIIIIHIIHIIIIIIIIHHHIIIIIIIIIIIIIIIIIIIIIIIIIHIIIIIIIHIIIIIIIIIIIIIIIIIIDDCDD
@HISEQ:969:HM2KJBCX2:2:1102:13499:44010 2:N:0:ACTATGCA
TCTCGATAAGCGCCCAACTATCCCTATTAATCATTACGTCGATCCTAGAAACCAACAAAATAGAATCAAACGTCCTATTTCGTTATTCCATGCTAATGTATTCAAGCGTGAGCCTGCTTTAAACACTCTAATTTTTTCAAAGTAACAGTCCTGATTCCCCAAGACACCAAATTAATGACATCATGGTTCGTCAGAAGGTAGGAATCAATAATACCAGTACGTACAATAGCACGACCAATAAATTGATCCCGAAATTCAACTACGAGCTTTTTAACTGCAACAACTTTAATATACGCTATTGGAGCTGGAATTACCGCGGCTGCTGGCACCAGACTTGCCCTCCAA
+
DDDDDIIIIIIIIIIHIIIIIIHIIIIIIIIIIIIIIIIIIIIIIIIIIIIIIIIIIIIHHIHIIIIIIIHIIIIIIIIIIIIIIIIIIIIIFHIIIIIIIHHHIIIIIIIIHIIHIIIIIIIIIIIIIIIHIIIIIIHHIIIIIIIHIIIIIIIHIHIIHIHIIIIIIIIIHIIIIIIIIIIIIIIHEIHIIIIIIIIIIIHIIIIIIIIHHIIIIIIIHIIIIIIIIIIIIIIIIIIIIHHGIIHHIHFIIIIIIIIIIIIIIIIIIIIIIIIIIIIIIIIIIHIIIIIHIIIIIIIIIIIIIIIIIIIIIIIIIIIIIIIIIIIIHIIIIIIIIIIIDDDDD
@HISEQ:969:HM2KJBCX2:2:1102:13265:44788 2:N:0:ACTATGCA
TCTCGATAAGCGCCCAACTATCCCTATTAATCATTACGGTGATCCTAGAAACCAACGAAATAGAATCAGTCCGTCCTATTTCATTATTCCATGCTAATGTATTCAGACGATAGTCTGCTTTAAACACTCTAATTTTTTCAAAGTAACAGTCCTGATTTCCCATCACACCAAATAAATGGCATGAAAGTTCCTCAGAAGGTAGAGATCCATCTCACCAGTGCAGACAATTAAGCCTGACCAATGGGTAGACCCCGAAGTTCAACTACGAGCTTTTTAACTGCAACAACTTTAATATACGCTATTGGAGCTGGAATTACCGCGGCTGCTGGCACCAGACTTGCCCTCCA
+
DDDDDIIIIIIIIIIIIIIIIIIIIIIIIIIIIIIIIIIIIIIIIIIIIIIHIIIIIIIIIIIIIIHIIIIIIIIIIIIIIIIIIIIIIIIIIIIIIIIIIIIIIIIIIIIIIIIIIIIIIIIIIHHIIIIIIIIIIIIIGIIIIIIIIIIIIIIIIIIIIIIIIIIIIIIIIIIIIIIIIIIIIIIIIIIIIIIIIIIIIIIIIIIIIIIIIIIIIIIIIIIIIIIIIIIIHIIIIIIIIIIIIIIIIIIIIIIIIIIIIIIIIIIIIIHIIIHIIIIIIIIIIIIIHHIIIIIIIIIIIIIIIIIIIIIIIIIIIIIIIIIIIIIIIIIIIIIIIIIIIIDDDDD
@HISEQ:969:HM2KJBCX2:2:1102:19630:45131 2:N:0:ACTATGCA
TCTCGATAAGCGCCCAACTATCCCTATTAATCATTACGTCAATCCTAGAAACCAACAAAATAGGATCGAACGTCCTATTTCATTATTCCATGCTAATGTATTCAAGCGTTAGCTTGCTTTAAACACTCTAATTTTTTCAAAGTAACAGTCCAAATTCCCCGCAACACCAAATTAATGGCATTACGGCTCATCAGGAAGGAGGAATCAGTGAGACCAGTACATACCAGAGGCATGACCAACCTACTAACCCCGAAATTCAACTACGAGCTTTTTAACTGCAACAACTTTAATATACGCTATTGGAGCTGGAATTACCGCGGCTGCTGGCACCAGACTTGCCCTCCAA
+
DDDDDGIIIHHIIIIGIIIIIIIIHIIIHHHHIIIIHHIHIHHEHIHHIIIIIIGIIHIIICGHFHHIHHIIIIIIHHIIIIHHHHIGFHII?GHHIIEHHHHHHCIIIIIIIIIHIIHIIHIHHIIGHIIHHIHIGHEHHIHHHCGHFHHHHHFHEIHHEIHHIHIHIIIIIIHIGGIIIIIIIHHIIIHIIIHHHHIHHHIIHHHHHEHHIHIHHHIGIIIIHIHHEHIHIHHIHHHEHFDGHIHGIIIIIHHIHHIIIHIHHGHIIIIIIIIIIHIIIIIHIIHIIIIIIIIIIGIHIHHIHHHGDHIIIIIIIIIIIIIHIHIIIHIIIIHHGIIIIDDDDD
@HISEQ:969:HM2KJBCX2:2:1102:7912:45063 2:N:0:ACTATGCA
TCTCGATAAGCGCCCAACTATCCCTATTAATCATTGCTCACAAATCCAAAAACCAACAAAATACGATAAACGAGCCCTAACTTATTATTCCATGCTAATGTATTCATAACTAACCGCCTGCTTTAAACACTCTAATTTTTTCAAAGTAAAGGTCCTGGATTGCGAACCCAACCCAGCAAAGGGCAGGAACGTTCTCCAGGAAGATGGTAAGCGCGCATCGGCACTCACACACGAAACCGTGGCGGGCCAAGCGCACTATACCAGAAATCCAACTACGAGCTTTTTAACTGCAACAACTTTAATATACGCTATTGGAGCTGGAATTACCGCGGCTGCTGGCACCAGACTTGCCCTCCAA
+
DDDDDIIIIIIIIIIIIIIIIIIIIHIIIIIIIIIIIIIIIIHHHIIIIIIIIIIIIHIIIIIIIIIHIIIIIIIIIIIIIIIIIIIIIIIIHHHIIIIHIDHHGIIIIIIIIIIHIIIIIIIIHHIHIIHIIIIIIIIIIHIIHIIIIIIIIIIIIIIIIIIIIIIIIIIIIIIIIIIIIIIIIIIIIIIIHIIIIIIIIIIIIIIIIIIIIIIIIIIHGHIIIIIIIIIIIIIIIIIIIIIIIIIIIIIIIHHHGIIIIIIIIIIIIIIIIIIIIIIIIIIGIIIIIIIIIIIIIIIIIIIIIIIIIIIIIIIIIIIIIIIIIIIIIIIIIIIIIIIIIIIIIIIIIIIIIDDDDD
@HISEQ:969:HM2KJBCX2:2:1102:19979:44578 2:N:0:ACTATGCA
TCTCGATAAGCGCCCAACTATCCCTATTAATCATTACGGTGGTCCTAGACTAACAAAATAGAACCAACGTCCTATTCTATTATTCCATGCTAATCTATTCAAGCAAAAGCCCGCTTTAAACACTCTAATTTTTTCAAGGTAATGGTCCTGGTTCCCCGACACACCCAATAAAGGGCATACCGGCTCACCAGAAGGATAGACCCGACAACAGAACAGTACTCGCCAGAGACGGACCGTCCGGTCAGGCCTAAAATTCAACTACGAGCTTTTTAACTGCAACAACTTTAATATACGCTATTGGAGCTGGAATTACCGCGGCTGCTGGCACCAGACTTGCCCTCCAA
+
DDDDDIIIIIGIIIIIIIIIIHIIIIIIIIIIIIIIHIHIIIIIIIIIIIIIIIIIIHIIIIIIHIIIIIIIIIIIIIIIIHIIGHIIIIIHIIIIIIGIIGHIIIIIIIIIIIIIIIIIIIIIIIIHHIIIIIHHHIIHHHIIIIHIHHIHHHHHIIIIIIIIIIIIIIIHHHIHIIIIIIHHIHIIHIHIIIIGFGFIIIIFIIIHHIHHHIIIHHHHIIIHHFGHIHHHHGHHGHIHFIHHIHGHIHEHIIIIHIHIIIIIIHIHHGHHHHFIIGHHHG@D1GIHHDHCDIHGFCEIIIIHIIIHHHCIIIIIIIIIIIHGHIHGIIIIGGIIIHF<@DDD
@HISEQ:969:HM2KJBCX2:2:1102:8065:47195 2:N:0:ACTATGCA
TCTCGATAAGCGACCCAACTATCCCTATTAATCATTACGGCGACTCTAGAAACCAACAAAATAGAACCGCACGTCCTATTTTATTATGCCATGCTAATGTATTCGGGCATAGGCCTGCTTTGAACACTCTAATTTTCTCAAGGTAAACGTCCTGGTTCCCCAACACACCCAGTAAAGGGCATACTGGCTCACCAAGAAAGAGAACACGCCCAGACAGTACACACCGTGAGGCGGACCGCCCAGCCACATTCGAAGTTCAACTACGAGCTTTTTAACTGCAACAACTTTAATATACGCTATTGGAGCTGGAATTACCGCGGATGCTGGCACCAGACTTGCCCTCCAA
+
DDDDBEHHHEHCHECHFIIHIHHHHHIHHIHHHCHHIHIIHHHI?EEHIIHIIIIIIIIIIIFCEEHHDHIIIHEHDHHHEHHEGHH@GEHHH1FHIHHEHHHHCHIHHHIHCGHIHHHIIHHHIHHHHHHHHHHIIIFGIIIIHIFHFIHHHEHFHHHHHHFHHHHHEHGHHGHGIIIIHGIHHIHHIHGHIIHIGHHHGIHHIHIIGIIIIHFEHHHHHHIIIIIIHHHIHGIHI=IHHIHGCGHGF/IGHIHHFEHHIHIIHHIHHFHHHHFHIHIIIIIHIHIIHIFHEIIHHGIHIIIEHHIIIIIIIIIIIIIHIHHHIIIIIIHHGCHHHIIIHADB@D
@HISEQ:969:HM2KJBCX2:2:1102:14897:47287 2:N:0:ACTATGCA
TCTCGATAAGCGCCCAACTATCCCTATTAATCATTACGTCAATCCTAGAAACCAACAAAATAGGATCAACGTCCTATTTCATTATTCCATGCTAATGTATTCAAGCGCGAGCCTGCTTTAAACACTCTAATTTTTTCAAAGTAACAGTCCTGATTCCCCGCCACACCAAATTAATGACATGATGGTTCGTCAGAAGGTAGGAATCAGTAACACCAGTACGTACCGAAAGCACGACCAACGTACTAATCCCGAAATTCAACTACGAGCTTTTTAACTGCAACAACTTTAATATACGCTATTGGAGCTGGAATTACCGCGGCTGCTGGCACCAGACTTGCCCTCCAA
+
DDDDDIIIIIIIIIIIIIIIIIIIIIIIIIIIIIIIIIIIIIIIIIIIIIHIIIHIIIIHHIHHHHIIIIDHFIIIIIIHGHHHIHIIIIIIHHIIHHIHHGHHHEHIIHHHIIIHIHHIHIIHIIIIHIIIIIIIIHHEHHHIIIIHHIIHIHFIIIIIIIIIIIIIIHIIIHIIIIIIIIIIIIIHIIIIHIIIIIIIIIIIIIIIIIIIIIIIIIIIIIHIIIIIIIIIIHIHHHIIIIIIIIIIIHIIIIIIIIHIIHIHHIIIIIIIIIIIIIIIIIIIIIIIIIIIHIIIIIIIIIIIIIIIIIHIIIIIIIIIIIIIIIIIIIIIIIIIIIIIDDDDD
@HISEQ:969:HM2KJBCX2:2:1102:2579:47424 2:N:0:ACTATGCA
TCTCGATAAGCGCCCAACTATCCCTATTAATCATTACAGCGGTCCTAGAAACCAACAAAATAGAACCGATGTCCTATTCTATTATTCCATGCTAATGTATTCGAGCAAAGGCCTGCTTTGAACACTCTAATTTTTTCAAGGTAAAAGTCCTGGTTCCCCACGACACCCAGTAAAGGGCATCGGGTTTCCCAGAAGGAAAGACCCGACCGAATCCGTACGCTCGATTAGGAGGACAGATCAGCCAGGTCCAAGGTTCAACTACGAGCTTTTTAACGGCAACAACTTTAATATACGCTATTGGAGCTGGAATTACCGCGGCTGCTGGCACCAGACTTGCCCTCCAA
+
@@BD@<G@H1<<CHHIIIIIIIIIIIIIIIIIIIIII@1F?DHHIIIIIIIIIGIIIIIHHIIHEHHII<@@1D@<1D1GHGHGHIHHFH@?CCHHHGGFG@CGHGHEB<IIIIIHGHIIIIIHIHIIIIIIIIIIHHHEIHHHIIIIIIHIIIIIHIEHHDHIIGHHICIHIIHIIHEGHHHIHIIHGCG/GHHHIEF<B/DH@IIIHGCHIIHHFEEEGHHIHHEHE<9IIHEHHCHEIFFG@?EFHEG<CIHIIIIIIIIIGIIIIIIIIIHIIIIIIHHIIIIIIIIIIIIIIIIIIIIIIIHIIIIIIIIIIIIIIIIIIIIIIHIIIIIIIIIDDDDD
@HISEQ:969:HM2KJBCX2:2:1102:13065:47700 2:N:0:ACTATGCA
TCTCGATAAGCGCCCAACTTCCCTATTAATCATTACGTCGATCCTAGAAACCAACAAAATAGGTTCGATCGTCCTATTTCGTTATTCCATGCTAATGTATTCAAGCGCGAGCCTGCTTTAAGCACTCTAATTTTTTCAAAGTAACAGTCCTGTTTCCCCGCAACAACAAATTAATGCCATCACGGTTCTACAAGAGGGAGGGACCAGTGAGGCCAGTGCATACCAGTGGCACGACCGACCTACTGGCCCCGAAATTCAACTACGAGCTTTTTAACTGCAACAACTTTAATATACGCTATTGGAGCTGGAATTACCGCGGCTGCTGGCACCAGACTTGCCCTCCAA
+
ADDDDHEHH?HHHIGHHIHH@GHHIIIHIIEHHIIGHHHCHHHGHHHIHIIIIHIHFHIIHEGHIGHEHGHHHIHIHIIGHHHHIHEHHHGHHIIIIIIHIHHHEHHHHIHIHIIGIHIIIIIHIIHGIHFGHIIHHHHHHGHHHIIIHHHHEHHIHEIIHIIIIIIIIHHIHIIICHHHHHHIHIIHIHHHHHHIIHHHHEHIIIIHIIHGIIHIHGHHIIIIIHHHHIHGIIDGHHI=HGGFHHHFHHDHHFIGHIIHIIIIHGIHHHIHHHIHGIIIIIIHHHHIIGIIIIHIHIHHHIIHEGIIIHHHIIIIIIIIIIHIHHGHHIIIIHHGIIHGDDDD@
@HISEQ:969:HM2KJBCX2:2:1102:8927:48795 2:N:0:ACTATGCA
TCTCGATAAGCGCCCAACTATCCCTATTAATCATTACGTCAATCCTAGAAACCAACAAAATAGGATCAAACGTCCTATTTCATTATTCCATGCTAATGTATTCAAGCGTTAGCCTGCTTTAAACACTCTAATTTTTTCAAGGTAAAAGTCCTGGTTCCCCACGACACCCAGTAAAGGGCATCGGGTTTCCCAGAAGGAAAGACCCGACCGAATCCGTACGCTCGATTAGGAGGACAGATCAGCCAGGTCCAAGGTTCAACTACGAGCTTTTTAACGGCAACAACTTTAATATACGCTATTGGAGCTGGAATTACCGCGGCTGCTGGCACCAGACTTGCCCTCCAA
+
DADDDIIHHEHHIIHHIIIIIIIIIIIIIIIIIIIIIIIIIIIIIIIIHIIIIIIIHHIIIIIIIIIIIIIIIIIIIIIIIIIIIIIIIIIIIIIIIIIIIIHIIIIIHIHIHIIIIIIIIIIIIIIIIHIIIIIIIIIIIIIIIIIIIIIIIIIIIIIIIIHIIIIIIIIIHIIIIIIIIIIIIHIIIIIIIIIIIIIIIIIIIIIIIIIIHIIIIIIIIIIIIIIIIIIIIIIIIIIIIIHGIIIIIIIHIIIIIIHIIIIIIIIIIIIIIIIIIIIIIIIIIIIIIIIIIIIHHHGGIIIIIIIIIIIIIIIIIIIIIIIIIIIIIIIIIIIIIIIIDDDDD
@HISEQ:969:HM2KJBCX2:2:1102:9111:48809 2:N:0:ACTATGCA
TCTCGATAAGCGCCCAACTATCCCTATTAATCATTACGGTGGTCCTAGAAACCAACAAAATAGAATCATCCGTCCTATTTTATTATTCCATGCTAATGTATTCAAGCAAAATGCCTGCTTTAAACACTCTAATTTTTTCAAAGTAAAGGTCCTGGTTCCCCGCGGCACCCAATTAAGGACATCGCGGTTCTCCAGAAGGTGAGAAATTGACTACACCAGTTCATACCCCTTAAGGCACGACCGATGTGTCAATCCCGAAATTCAACTACGAGCTTTTTAACTGCAACAACTTTAATATACGCTATTGGAGCTGGAATTACCGCGGCTGCTGGCACCAGACTTGCCCTCCAA
+
BDDADIIIIFHHIHHHHFHIIIGIIIIIIIIHHIFHIIIIIIIIIIHIHHHIIIIII@CHHHGHHHIHHHIIHIIIGIHHHHIIIIIIHIIHHIHFHIHHHCHHHGIHIIIHIHIIHHIHIHHIIIIHFEHHIIHIIIHGIIIFHHHHGIHIHHHHGHHGIIHGIIIHIHHGIIHHGGIIHIHIIIGIHIIIIIIIIHHIIHIIIHGIIIIIHIHIIIHHHHIIIIHHIHHHHEIIIHHHIIIIIIHHHHIHIIIHIIIGIHIHIHEHHHHGHIHHGFHHHHIIIIIHGGIHIIIIIIIHHIIIIIHHIIHIIIIIIHIIIIIIIIIIIIIIIIIIHIIIIIHHIHDDDBD
@HISEQ:969:HM2KJBCX2:2:1102:6154:48055 2:N:0:ACTATGCA
TCTCGATAAGCGCCCAACTATCCCTATTAATCATTACGTCGATCCTAGAAACCAACAAAATAGGTTCGAACGTCCTATTTCATTATTCCATGCTAATGTATTCGAGCGATTGCCTGCTTTAAACACTCTAATTTTTTCAAAGTAACAGTCCTAACTCCCCATAACACCAAATTAATGACATCACGATTTGTTAGAAGGGAGAAATCAATAACGTTAGTACGTACCGAGGCACGACCGACGTATTGATCCCGAAATTCAACTACGAGCTTTTTAACTGCAACAACTTTAATATACGCTATTGGAGCTGGAATTACCGCGGCTGCTGGCACCAGACTTGCCCTCCAA
+
DDADDIHIIIIIIIHIHHHIIIFHGHIIIIIFHIIHIIIIHHIIIIHIIIIIIIHIGIIIGIIGHHHDHIHHFFHHIHIIIIHCHHIHIIGHIHHIIIIIH<CGGHIIGHHIIIIIIHEHHHHIIIIHHIIHHIIIIIIIIEHHHIIHHHHHIHHFIIHGBAFHIIIIIIHHIIIHIHHIIIIIIIHHIHHIIIHHIIIIHIIIIIHHFHHIIIHIIHIIIHIIIIIIIIIIIIIIIHIIHHGDHHHHHIIIIIHHHHIIIIIIIIIIIGIIIIHGIIIIHIHIIHHIIIIIIIIIIIIIIIIIIIIIIIIIIIIIIIIIIIIIIIIHIIHIHIIIIIIIDDDDD
@HISEQ:969:HM2KJBCX2:2:1102:17405:49472 2:N:0:ACTATGCA
TCTCGATAAGCGCCCAACTATCCCTATTAATCATTACGTCAACCCTAGAAACCAACAAAATAGGATCAAACGTCCTATTTTATTATTCCATGCTAATGTATTCAAGCGTTAGCCTGCTTTAAACACTCTAATTTTTTCAAAGTAACAGTCCTGTTTCCCCGCAACACCAAATTAATGGCATCACGGTTCTTCAAGAAGGAGGAATCAGCGAGGCCAGTGCATACCATTGGCACGACCAACCTGCTGACCCCGAAATTCAACTACGAGCTTTTTAACTGCAACAACTTTAATATACGCTATTGGAGCTGGAATTACCGCGGCTGCTGGCACCAGACTTGCCCTCCAA
+
DDDDDIIIIIIIIIIIIIIIIIIIIIIIHIIIIIIIIHIIIIGIIIIIIIIIIIIIIIIIIIHIIIIGIHHGHGHIIIIIIIIIIHIIIIIIEHIIIIIIIIIIIIIIIIIIIIIIIIIIIIIIIIIIIIIIIIIIIIIIHIIIIIIIIIIIIIIIIIIIIIIIIIIIIIIIIIIIIIIIIIIIIHIIIIIIIIIIIIIIIIIIIIIIIIIIIIIIIIIIIIIHIIIIIIIIIIIIIIIIIIIHDIIIIIIIIIIIIIIIIIIIIIIIIIIIIIHIIIIIIIIIIIIIIIIIIIIIIIIIIIIIIIIIIIIIIIIIIIIIIIIIIIIIIIIIIHIIIIIIIDDDDD
@HISEQ:969:HM2KJBCX2:2:1102:11350:49969 2:N:0:ACTATGCA
TCTCGATAAGCGCCCAACTATCCCTATTAATCATTACGTCAATCCTAGAAACCAACAAAATAGGATCAAACGTCCTATTTCATTATTCCATGCTAATGTATTCAAGCGTTAGCCTGCTTTAAACACTCTAATTTTTTCAAAGTAACAGTCCTGTTTCCCTGCAACACCAAATTAATGACATTACAGTTCTTCAAGAAGGAGGAACCAGTAAAGCCAGTACATACCAGAGGCACGACCAACTTACTAATCCCGAAATTCAACTACGAGCTTTTTAACTGCAACAACTTTAATATACGCTATTGGAGCTGGAATTACCGCGGCTGCTGGCACCAGACTTGCCCTCCAA
+
DDDDCHIIIIIHIIIIIIIIHIIIHIIIIIIIIIIIIHIIHHHHHIIIIIIIIIIIIIHHHIHIIFHIIICHDGHIIIHIHIIIGHIIIIGHHIIIIGHIHGFHIIIIIHIIIIIIIIIIIHHIIIIIIIIIIIIIGIIIIIIIIIIIIIIIIIIIIIIIIIIIIIIIIIIIIIIIIIIIIIIIIIHGIIHHHIIIIIIIIIIIIHIIIIIIIIIIIIIIIIIIIIIHIIIIIIIIIIIIIIIHHIIIIIIIIIIHHIIIIIHIIIIIIIIIIIIIIIIIIIIIIIIIIIIIIIIIIIIIIIIIIIIIIIIIIIIIIIIIIIIIIIIIIIIIIIIIIIIIIDDDDD
@HISEQ:969:HM2KJBCX2:2:1102:17868:49223 2:N:0:ACTATGCA
TCTCGATAAGCGCCCAACTATCCCTATTAATCATTACGGTGATCCTAGAAACCAACAAAATAGAACCATGCCGTCCTATTTTATTATTCCATGCTAATGTATTCAGGCATAGGCCTGCTTTGAGCACTCTAATTTTTTCAAGGTAATGGTTCTGCTTCCCCGGCACATCAAATTAATGGCATACCGGTTATTCAGAAGGTAGGAATCCATCACACCAGTGCGGACCGTGAGGCCCGACCGACGGATAGATCCCGAAATTCAACTACGAGCTTTTTAACTGCAACAACTTTAATATACGCTATTGGAGCTGGAATTACCGCGGCTGCTGGCACCAGACTTGCCCTCCAA
+
DDDDAIIIIHHGIHIIHIIIIHHIIIGIIIHIIIIHIHIHFHHHHIHIGIIIGHIIHHIFHIHHIHIIIHIIIIIHHIIHIHEGHIIIIIIIHIIHIIIE@GIIIIIIIHHHHIIIIIIIIIIIHHEIIIIGHHIIIIIHIIIIIIIIIIIIIIHIHIIIIHIIIIIIIIIIIIIIIIIIIHIIIHHHEIIIGIIHIIIGIIIIIIIIIHHIIIIIIIIIIIIIHIIIIIIIIIIIIIIIIIIIIHDIIIIIIIIIIIIIIIIIIIIIGIIIIIIIIIIIHIIIIIIIIIIIIIIHIIIIIIIIIIIHCIIIIIIIIIIIIIIIIIIIIIIIIIGIIIIIIIIDDDDD
@HISEQ:969:HM2KJBCX2:2:1102:16683:50396 2:N:0:ACTATGCA
TCTCGATAAGCGCCCAACTATCCCTATTAATCATTACGTCGATCCTAGAAACCAACAAAATAGAATCAAACGTCCTATTTCGTTATTCCATGCTAATGTATTCAAGCGTGAGCCTGCTTTAAACACTCTAATTTTTTCAAAGTAACAGTCCTGATTCCCCAAGACACCAAATTAATGACATCATGGTTCGTCAGAAGGTAGGAATCAATAATACCAGTACGTACAATAGCACGACCAATAAATTGATCCCGAAATTCAACTACGAGCTTTTTAACTGCAACAACTTTAATATACGCTATTGGAGCTGGAATTACCGCGGCTGCTGGCACCAGACTTGCCCTCCAA
+
DDDDDIIIIHIIIIIIIIIIIIIIIIIIIIIIIIIIIIIIHIIIIIIIIHIHIIIIIIIIIHIIIIIIIIIHHHHHIHHIIIIIIIIIIIHIIIIIIIIIIIIIIIIIIIIIIIIIIHHIIIIIIIIIIIIIIIIIIIIHIIIIIIIIIIIIIIIIIIIIIIIHIIHIIIIIHIIIIIIIIIIIIIIIIIIIIIIIIIIIIIIIIIIIIIIIHIIIIIIIIIIIIIIIIIIIIIIIIIIIIIIHIIIIIIIIIIIIIIIIIIIIIIIIIIIIIIIIIIIIIIIIIIHIIIIIIIIIIIIIIIIIIIIIIIIIIIIIIIIIIIIIIIIIIIIIIIIIIIIIDDDDD
@HISEQ:969:HM2KJBCX2:2:1102:20899:49849 2:N:0:ACTATGCA
TCTCGATAAGCGCCCAACTATCCCTATTAATCATTACGGTGATCCTAGAAACCAACAAAATAGAACCATGCCGTCCTATTCTATTATTCCATGCTAATGTATTCGAGCAAAATGCCTGCTTTAAACACTCTAATTTTTTCAAGGTAAAGGTCCTGGTTCCACATGACACCCAATTAAGGACATCATGCTTCTCCAGAAGGTGAGAAATCAACTGCGACAGTTCATACCCCTTAAGGCACGACCATCACGTCAATCCCGAAATTCAACTACGAGCTTTTTAACTGCAACAACTTTAATATACGCTATTGGAGCTGGAATTACCGCGGCTGCTGGCACCAGACTTGCCCTCCAA
+
DDDDDIIIIIIIIHIHIIIIIIIIHIIHIIIIIIGIIIIHIHIHIIIIIHIHIIIIIIIIIIHHIHIHIIIIIHHIIHIIIIHHIIHGHHHFHHIHHHHHHCGHHHHHHHHHGEHIIHGHHHIIIIIHGIIIIIIIIIHHGHHIHIIHHHHHHIIIIIIIIIIHIIIIIHHHHHIIIIIIHIHHIHHHHHIIIIIIHIIIHHFIIHFIIHIIIIHGIIIHIIIHHIIIIIIHIIGIIIIHHIIIHHGIIHHIIIIIIIIIHIIIIIIIHIIHIHHIIIIHHIIIIIIIIIIIIIIHHHHGIIIIIIIIIIIIIIIIIIIIIIIIIHIIIIIIIIIIIHHHIIIIIIICDDDD
@HISEQ:969:HM2KJBCX2:2:1102:18208:50561 2:N:0:ACTATGCA
TCTCGATAAGCGCCCAACATCCCTATTAATCATTACGTCAATCCTAGAAACCAACAAAATAGGATCGAACGTCCTATTTCATTATTCCATGCTAATGTATTCAAGCGTTAGCCTGCTTTAAACACTCTAATTTTTTCAAAGTAACAGTCCTGTTTCCCTGCAACACCAAATTAATGGCATTACAGTTCTTCAGAAAGGAGGAATCAGCGAAGCCAGTGCATACCAGTGGCACGACCAACCTACTGACCCCGAAATTCAACTACGAGCTTTTTAACTGCAACAACTTTAATATACGCTATTGGAGCTGGAATTACCGCGGCTGCTGGCACCAGACTTGCCCTCCAA
+
DDDDDIIIIHIIHIIIIIIIIIIIIIIIIIIIIIIIHIIIIIIIIIIIIIIIIIIIIHHIIIHHHIIIIIIHIIIIIHIIIIIIIIIIIIHIIIIIIIIIIIIIIIIIIIIIIIIIHIIIIIIIIIIIIIIIIIIIIIIIIIIIIIIIIIIIIIIIHIIHIIIIIIIIIIIIIHIIIIIIIIIIIIIIIIIIIIIIIIIIIIIIIIIIIIIIIIIIIIIIIIIIIIIIIIIIIIIIIIIIIIIHIIIIIIIIIIIIIIIIHIIIIIIIIIIIIIIIIIIIIIIIIIIIIIIIIIIIIIIIIIIIIIIIIIIIIIIIIIIIIIIIIIIIIIIIIIIIIIIIDDDDD
@HISEQ:969:HM2KJBCX2:2:1102:7949:51691 2:N:0:ACTATGCA
TCTCGATAAGCGCCCAACTATCCCTATTAATCATTACGTCAATCCTAGAAACCAACAAAATAGGATCAACGTCCTATTTCATTATTCCATGCTAATGTATTCAAGCGCGAGCCTGCTTTAAACACTCTAATTTTTTCAAAGTAACAGTCCTGATTCCCCGCCACACCAAATTAATGACATGATGGTTCGTCAGAAGGTAGGAACCAGTAACACCAGTACGTACCTAAGGCACGACCAACGTACTGATCCCGAAATTCAACTACGAGCTTTTTAACTGCAACAACTTTAATATACGCTATTGGAGCTGGAATTACCGCGGCTGCTGGCACCAGACTTGCCCTCCAA
+
BBDDDIIIIGHHIHHIHIIIIIHIIIIIIHIIIHIGIHHIHIIIIIIEFHIIIGEHEHIIIIIHHHIHHHCDEHHCHHHIGHCHHIIIIEEFHHEGHIHE<FIIIIHHEG<CCEFCHDHHHEHFHHHIHHHHHFIHHIHHHHFHHHHEHEEEGHIIIHIF=HHHIHHHFHHGHEGIIIGIIHIIHIHHGIHGCHIIHHEFHHHGIIHGFCIIIIH@HIIHHHH5GFCHHIIIIIIFFHHIIHHDGHIIIHHHHGGEHHEIHFHIIGIIHHHHHHGIHHIIHIIHGHHHIIHHHHHHEHCHIHHHHGHHIHGIHHHDDHHCHIIHGIIHFIIIHGIIIHIIDDDDD
@HISEQ:969:HM2KJBCX2:2:1102:19369:51684 2:N:0:ACTATGCA
TCTCGATAAGCGCCCAACTATCCCTATTAATCATTACGTCGATCCTAGAAACCAACAAAATAGAATCAAACGTCCTATTTCATTATTCCATGCTAATGTATTCAAGCGCGAGCCTGCTTTAAACACTCTAATTTTTTCAAAGTAACAGTCCTGATTTCCCGCGACACCAAGTTAATGACATCGTGGTTCGTCAGAAGGTAGGAATCAATTTGACCAGTACGTACCGAGGCACGACCGATCAACTGATCCCGAAATTCAACTACGAGCTTTTTAACTGCAACAACTTTAATATACGCTATTGGAGCTGGAATTACCGCGGCTGCTGGCACCAGACTTGCCCTCCAA
+
DDDDDIIIIIIIIIIIIIIIIIIIIIIIIIIIIIIIIIIIIIIIHHHIIIIIIIIIIIIIIIIIIIIIIIFHHHIIIIIIIIIIIIIIIIIIIIIIGIIHIHIHIHGHHIIHHIIIIIIIIIHIIIIIIIHHHIIIIIIIIIHHIIIIIIIIIIIIIIIIIIIIIIIIIIHIIIIIIIIIIIIIIIIIIIIIIIIIIIIIIIIIIIIIIIIIIIIIIIIIIIIIHIIIIIIIIIIIIIIIIIHHIIIIIIIIIIIIHIIIIIIIIHIIIIIIIHIIIIIIHIHIHHIIIIIIIIIIIIIIIIIIIIIIIIIIIIIIIIIIIIIIIIIIIIIIIIIIIIIIDDDDD
@HISEQ:969:HM2KJBCX2:2:1102:3097:52384 2:N:0:ACTATGCA
TCTCGATAAGCGCCCAACTATCCCTATTAATCATTACGTCAATCCTAGAAACCAACAAAATAGGATCGAACGTCCTATTTCATTATTCCATGCTAATGTATTCAAGCGTTAGCCTGCTTTAAACACTCTAATTTTTTCAAAGTAACAGTCCTGTTTCCCTGCAACACCAAATTAATGACATTACAGTTCTTCAAGAAGGAGGAATCAGTAAAGCCAGTACATACCATTGGCACGACCAACCTACTGACCCCGAAATTCAACTACGAGCTTTTTAACTGCAACAACTTTAATATACGCTATTGGAGCTGGAATTACCGCGGCTGCTGGCACCAGACTTGCCCTCCAA
+
DDDDDIIIIIIIIIIIIIIIIIIIIIIIIIIIIIIIIIIIIIIIIHIIHHIFIIIIIIIHHGHIIIIIGFGHHIIIHIIGEHHHIIHGEHHIIGIIIIIIIIIIIGIIIIIIIIIHHGHIIIIIIHIIIIHHHHIIIIIIIIIIIHIIIIIIIHIIIIIIIIIIHHIIIIIIIIIIIIIIIIIIIIIIIIIIHIHIIIIIHHIIIIIIIIIIIIIIIIIIIIIIIIIIIIIIIIIIIIHIIIHHHIIIIIIIIIIIIIIIIIIIIIIIIIIIIIHIIIIIIIIIIIIIIIIIIIIIHHIIIIIIIIIIIIIIIIIIIIIIIIIIIIIIIIIIIIIIIIIIIDDDDD
@HISEQ:969:HM2KJBCX2:2:1102:9446:53092 2:N:0:ACTATGCA
TCTCGATAAGCGCCCAACTATCCCTATTAATCATTACGTCAATCCTAGAAACCAACAAAATAGGATCAAACGTCCTATTTCATTATTCCATGCTAATGTATTCAAGCGTTAGCCTGCTTTAAACACTCTAATTTTTTCAAAGTAACAGTCCTGTTTCCCTGCAACACCAAATTAATGACATTACAGTTCTTCAAGAAGGAGGAACCAGTAAAGCCAGTACATACCAGAGGCACGACCAACTTACTAATCCCGAAATTCAACTACGAGCTTTTTAACTGCAACAACTTTAATATACGCTATTGGAGCTGGAATTACCGCGGCTGCTGGCACCAGACTTGCCCTCCAA
+
DDDDDIIII@@CHHHIIIGIIIIIIIIHIIEHHGHHHGCHHIIHIIIIIIIHHIIHEIIIIIHEHIIIIIEHHHHHIIHFFHHIIIEHHHI@EGHHIIIIIGIHHIHIIIIIIIIHHFHHHHHIHHIHEIIIIHHEIIIIIIIIIIIIIIIHIIHHIHGIIIIIIHHHIIHIHHIIIIIIIIIIIHHIHIHIIIIIIIIIIHHHIIHIIHHHIIIIIIIIIIIIIIIIHC<IIHIIHHGHIIIHGIIIIIIIIHIIIIIIIIHIIIIIIHIIIIIIIIIIIIIIIIIIIIIIIIIIIIIHGIIIHIIIIIIHIIIIIIIIIIIIHHIIIIIIIIIIIIIGIDDDDD
@HISEQ:969:HM2KJBCX2:2:1102:8535:53392 2:N:0:ACTATGCA
TCTCGATAAGCGCCCAACTATCCCTATTAATCATTACGGTGGTCCTAGAAACCAACAAAATAGAACCACAACGTCCTATTCTATTATTCCATGCTAATCTATTCAAGCAATAGCCCGCTTTAAACACTCTAATTTTTTCAAGGTAATGGTCCTGGCTCCCCAACACACCCAACAAAGGACATGCTGATTCACCAGAAGGAAGACCCGACAGCAGACAGTACTCGCCAAAGACGGACCGCCCGGCCAGGCCTAAAATTCAACTACGAGCTTTTTAACTGCAACAACTTTAATATACGCTATTGGAGCTGGAATTACCGCGGCTGCTGGCACCAGACTTGC
+
BDDDCEHIIHCCHHD@GHHIIFEHIIIIIIIIIHGIHEFIIIIHIIEHIIHICGHIHIIIIHHCFHHECHHIIIIIHHHEHHHIGIIIG@GHHGHHHIHHHGHCHHEHHIIIFHF@FCEHGGHH?HEEHHGEHHHHHHBHIIFHHHIHHHGHHHHHGDDGHEEDGHGHHGH@BCEHHDC@?IHHHGHIGIHHHCIHIFHHHFHFHFHGHIHEFFIIHEHCCCCHIHEEHHHIIIGGHCGIIIHFHG?HGIIIIHG@@IHIHHIHEHIIIIHHGHHIHIIIIHEIHHHGGHG@ECIHIIIHHIHIHIIIHHIGIHIHIHGIIIHF?GIHGIHIHH@D@DD
@HISEQ:969:HM2KJBCX2:2:1102:13605:53260 2:N:0:ACTATGCA
TCTCGATAAGCGCCCAACTATCCCTATTAATCATTACGTTGTACCTAGAAACCAACAAAATAGGTTCGAACGTCCTATTTCATTATTCCATGCTAATGTATTCAAGCGTTTGCCTGCTTTAAACACTCTAATTTTTTCAAAGTAACAGTCCTGACTCCCCACAACACCAAATTAATGACATCATGGTTCATCAGAAGGGAGAAATCAACGACGCCAGTGCGTACCGAAGGCACGACCGACGTATTGATCCCGAAATTCAACTACGAGCTTTTTAACTGCAACAACTTTAATATACGCTATTGGAGCTGGAATTACCGCGGCTGCTGGCACCAGACTTGCCCTCCAA
+
DDDDDIIIIHIIGHIIIIIHIIIIIIIIIHIIIIIIIIIIIIIIIIHIHIIIHHHIIIIIIHIIIIIIIIIIIIIHIIIIIIIIHIIHHIHHIIIIIIIIIIIIIIIIIIIIIIIHIIIIHHIHIIIIHIIHIIIIIHIIIIHIIIIIIIIIIIIIIIIIIIIIIIHIIIIIIIIHIIIIIIIIIIIHIIIIIIIIIHIIIIIIIIIIIIIIIHIIIIHIIIIIIIIIIIIIIIIIHIIIIIIIHIIIIHIIIIIIIIIIIIIIIIIIIIIIIIHIIIIIIIIIIIIIIIIIIIIIIIIHHIIIIIIIIIIIIIIIIIIIIIIIIIIIIIIIIIIIIIIIIDDDDD
@HISEQ:969:HM2KJBCX2:2:1102:11262:53535 2:N:0:ACTATGCA
TCTCGATAAGCGCCCAACTATCCCTATTAATCATTACGTCAATCCTAGAAACCAACAAAATAGGATCGAACGTCCTATTTCATTATTCCATGCTAATGTATTCAAGGCGTTAGCCTGCTTTAAACACTCTAATTTTTTCAAAGTAACAGTCCTGTTTCCCTGCAACACCAAATTAATGACATTACAGTTCTTCAGAAAGGAGGAATCAGCGAAGCCAGTGCATACCAGTGGCACGACCAACCTGCTGACCCCGAAATTCAACTACGAGCTTTTTAACTGCAACAACTTTAATATACGCTATTGGAGCTGGAATTACCGCGGCTGCTGGCACCAGACTTGCCCTCCAA
+
DDCDDIIIIIIIIIIIIIIIIIIIIIIIIIIIIIIIIIIIIIIHIIIIIIIHIIIIIIIIIIIIIIIIIHIIIHIIHIIIIIIIIIIEHHHIHHIIEHIIIIIIIIIIIIIIIIIIIIHIIIIHHIIIIIIIIIIIIIIIIIIIIIIIIIIIIIIIIIIIIIIIIHIIIIIIIIIIIIIIIIIIIIIIIIIIIIIIIIIIII<IIIIIIIIIIIIIIIHIIIIIIIIIIIIIIIIIIIIIIIIIHHIIIIIIIIIIIIIIIIIIIIIIIIIIIIIIIIIIIIIIIIIIIIIIIIIIIIIIIIIIIIIIIIIIIIIIIIIIIIIIIIIIIIIIIIIIIIIIIIDDDDD
@HISEQ:969:HM2KJBCX2:2:1102:19920:54133 2:N:0:ACTATGCA
TCTCGATAAGCGCCCAACTATCCCTATTAATCATTACGTCGATCCTAGAAACCAACAAAATAGAATCAAACGTCCTATTTCATTATTCCATGCTAATGTATTCAAGCGTAAGCCTGCTTTAAACACTCTAATTTTTTCAAAGTAACAGTCCTGATTCCCCACGACACCAAATTAATGACATCGCGGTTCTTCAGAAGGTAGGAACCGATAATGCCAGTGCGTACCGAAGCACGACCAACAATTCGATCCCGAAATTCAACTACGAGCTTTTTAACTGCAACAACTTTAATATACGCTATTGGAGCTGGAATTACCGCGGCTGCTGGCACCAGACTTGCCCTCCAA
+
DDDDDIIIIIHIIHIHIIIIIGIIIGIHHHIHFIIGIIIIIIIHHIHHHHHHIIIIIIIIIIIHHIGIFHHHG1@GIHIIIIIIIIIIHGIIHHHIHIIIHHIIHHHIHIIIHIIIHFHIIIIIHHHHHIIIHIHHIHIHIIIIIIIIIIHIIIIIIIIIHHHHIIHHHIIHIIHHHIHIIIIIIIIIIIHIIIIIIIIIIIIIIIIIIIIIIHIIIIIHHHIIIIIIIII=IIIIIIIIHGF<IIHIIIIIIIIIIIIIHIIIIIIIIHGHIIIIIIIIIHHHIIHIIIIHHIIIHIIIIIIIIIIIIIIIIIIIIIIIIHIIIIIIIIIIIIIIIIIIDDDDD
@HISEQ:969:HM2KJBCX2:2:1102:19582:53282 2:N:0:ACTATGCA
TCTCGATAAGCGCCCAACTATCCCTATTAATCATTACATCGATCCTAGAAACCAACAAAATAGAATCGGATGTCCTATTTCATTATTCCATGCTAATGTATTCAAGCGTGAGCCTGCTTTAAACACTCTAATTTTTTCAAAGTAACAGTCCTGTTTCCCTGCAACACCAAATTAATGACATTACAGTTCTTCAAGAAGGAGGAACCAGTAAAGCCAGTGCATACCAGAGGCACGACCAACCTACTAATCCCGAAATTCAACTACGAGCTTTTTAACTGCAACAACTTTAATATACGCTATTGGAGCTGGAATTACCGCGGCTGCTGGCACCAGACTTGCCCTCCAA
+
BDDD@HHIIIIIIHHHIIHIIHEHIIIIIHIHIIIIIHIIIHHCHHHHIIIIIIHIIII@GHHHHIIHHGEDHCHHHIHHCHHIIII?HFHHIGHHHHHIHHFHHCHIIFHIIIHHIIIIIIIIHHHIIIIHHIHHIIHIIIHIIIIIIIIIIIIHHIIHIHHIIIHHHIHFGIIIIIIIHIIIHHHEHHGIIIIIHHIHHIIIIHHIIIIIIIIIIHIIIIIIIIIIIHIIHHIIIIIIHHHHHIIHIIHIIIIFHIIIIGIIIIIIIIIIIIIIIIIIIIIIIIHIIIHE0IGHIGIIIIIIIIIIIIIIIIIIIIIIIIHIIIIIIIIIIIIIIIIIIDDDDD
@HISEQ:969:HM2KJBCX2:2:1102:20931:53123 2:N:0:ACTATGCA
TCTCGATAAGCGCCCAACTATCCCTATTAATCATTACGTCGATCCTAGAAACCAACAAAATAGAATCAAACGTCCTATTTCGTTATTCCATGCTAATGTATTCAAGCGTGAGCCTGCTTTAAACACTCTAATTTTTTCAAAGTAACAGTCCTGATTCCCCATGACACCAAATTAATGACATCATGGTTCGTCAGAAGGTAGGAATCAATAATACCAGTACGTACAATAGCACGACCAATAAATTGATCCCGAAATTCAACTACGAGCTTTTTAACTGCAACAACTTTAATATACGCTATTGGAGCTGGAATTACCGCGGCTGCTGGCACCAGACTTGCCCTCCAA
+
DD@DBHCGHHIIHIGHHHHG1DCGEEFHHGCHHGHHIIHGHHEEG@GHIGIIEHIGIIEE<CHFF1DGGHCEC<@0<DFHIIGHI1CGCE11<DDHCHECEG?HGIFHHHGEGGGCCHEDCHE88HHEFGHDHFHEEHHHIEEGE@HH??HD<FFG?HFIIIHHHH,HHFHHEIGHEFFHFIHEDHHGEHEH?IIHHHGHFEHGHEIHIIHEHDHIHIHHFAGFHIHEIHIGGIHFHHFGGDB<IIHA-EG<?HHHFHEC@HE11HEIHGHGECHHFFGEG@GIHIIIIHGHEIIIHGHHHEHIIIHHEIGIIIHIHHHHHIHHIHHEIIH@FHIHECCIDADD<
@HISEQ:969:HM2KJBCX2:2:1102:16738:54656 2:N:0:ACTATGCA
TCTCGATAAGCGCCCAACTATCCCTATTAATCATTACGGTGATCCTAGAAACCAACAAAATAGAACCATGCCGTCCTATTCTATTATTCCATGCTAATGTATTCGAGCAAAAATGCCTGCTTTAAACACTCTAATTTTTTCAAGGTAAAGGTCCTGGATCCGCAAGACACCCAATAAAGGACATCAAGTTTCTCCAGAAGGTGAGAAATCAACAGTAACAGTTCATACCCCTTAAGGCATGACCATCACGTCAATCCCGAAATTCAACTACGAGCTTTTTAACTGCAACAACTTTAATATACGCTATTGGAGCTGGAATTACCGCGGCTGCTGGCACCAGACTTGCCCTCCAA
+
DDDDDIIIIHIIIIIIIIIIIIIIIIIIIIIIIIIIIIIIIIIIIIIIIIIIIIIIIIIIIIIIIIIIIIIIHHIIIIIIIIIIIIIIIIIIIIIHIIIHIGHHIIIIIIIIIIIIIIIHHIIIIIHIHIIIIHIIIHIIIIIIIHIIIIIIIIIIIHIIIIIIIIIIIIIIIHIIIHIIIIIIIHIIIIIIIIIIIIIIIIIIIIIHIGIIIIIIIIIIIIIIIHHIIIIIIIHIIIHIIIIIIIIGIHHDIIIIIIIIGIIIIIIIIHIIIIIIIIIIIHIIIIIIIIIIIIIIIIIIHIIIIIIIIIIIIIIIIIIIIIHIIIIIIIIIIIIIIIIIHIIIIIIIDDDDD
@HISEQ:969:HM2KJBCX2:2:1102:17935:54597 2:N:0:ACTATGCA
TCTCGATAAGCGCCCAACTATCCCTATTAATCATTACTCCAGTTGCTAAAAAACTAACAAAATAGAACCGAAGTCCTACGGTGTTATCCCATGCTAATAGTATTCACGGCGTAAGCCTGCTTTGAACACTCTAATTTTTTCAAAGTAAAGGTGATCAAGAGTCGGATGATCTCCAACCAACCCAGAGTAAACCAGGTGAGCTGAAGGTCCGCAAATGACCACAGAAGCTGACACGCTCTTCAACACTATCATCCCATAAGAGACGTAGGCCAAGGAGCGTAATGTCAGGAAATCCAACTACGAGCTTTTTAACTGCAACAACTTTAATATACGCTACTGGAGCTGGAATTACCGCGGCTGCTGGCACCAGACTTGCCCTCCAA
+
DDDDDIIIIIIIIIIIIIIIIHIIIHIIIIIIIIIIIIIIIHIIIIIIIIIIIIIIIIIIIIIIHHHIHIIIHIIIIIHIEHIGHHIHIIIIIIIIIIIIIHHHGHIHHHHIIHIIHIIIIHIIIIIIIIIIHIIIIHIIIIIIIIIIIIIHHIHIIIIIIHIHIGIIIIIHHIIIIIIIIIIIIIIHHHIIIIIIHHIHIIIIIIHHFIIIHIIIHHIIIIIIIIIIIIIIIIGIIIIIIIIHHIIHHHFCIIIIIIIIIIIIIIIIIIGIIIIIIIIIHHIIIIIIIIIIIIIIIIIIIIIIIIIIIIIIIIIIIIIIIIGIIIIHIIIIIHIIIIIIIIIIIIIIIIIIIIIIIIIIIIIIIIIIIIIIIIIIIIDDDDD
@HISEQ:969:HM2KJBCX2:2:1102:3735:56040 2:N:0:ACTATGCA
TCTCGATAAGCGCCCAACTATCCCTATTAATCATTGCTCCGACTTGACCAAAACCAACAAAAATAAGTCTGAGCCCTTTATTATTATTCCATGCTAATGTATTCACAGCGTAAGCCTGCTTTAAACACTCTAATTTTTTCAAAGTAAATGATCTGGAACACATGCTCCCAACCCAGTGAAGGGCAGAAGCAGTATCCCAGAAGGAGCCGAGAACCCTCCAGCACTCACGTCCTTGTGGGGCGCGGGCTAGATTGCTCTCAGAGAAATCCAACTACGAGCTTTTTAACTGCAACAACTTTAATATACGCTACTGGAGCTGGAATTACCGCGGCTGCTGGCACCAGACTTGCCCTCCAA
+
DADDDIIIIIIIIIIIIGIIHIHIIIIIIIIIIIIIIIIIIIIIIHHIHIIIIHIIHIIIIIIIIHIGFHHIIIIIIIIIIHIIIIIHHIHIIIIIHHHHIHGFEHIHHHIIIIIIIIIGHIIIIHIIIIIIIIHIIIIIIIIIIIIGIHHHIHHHHIIHIHIIIIIHHFIIHHIIHIHIIIIIIIHIIHHIIIHIHFIHGIHIIIIIHIIHHHIIGIIHIIIIIIIIIIIIIIIIHIIGIIGIIIIIHIIIHHHHHIIIGIIIIIIIHIIIHIIIIHHHIIHHIHIIIIHHHEHIIIIIIHHHHIHIIIIIIHIIIIIGIIHIIIIIIIIIIIIIIIIIIIIIIHIIHIIIDDDDD
@HISEQ:969:HM2KJBCX2:2:1102:4028:56687 2:N:0:ACTATGCA
TCTCGATAAGCGCCCAACTATCCCTATTAATCATTACGTCGATCCTAGAAACCAACAAAATAGAATCAAACGTCCTATTTCGTTATTCCATGCTAATGTATTCAAGCGTGAGCTTGCTTTAAACACTCTAATTTTTTCAAAGTAACAGTCCAAATTCCCCGCAACACCAAATTAATGGCATTACGGTTCATCAGGAAGGAGGAATCAGTGAGATCAGTACATACCAGAGGCATGACCAACCTACTAACCCCGAAATTCAACTACGAGCTTTTTAACTGCAACAACTTTAATATACGCTATTGGAGCTGGAATTACCGCGGCTGCTGGCACCAGACTTGCCCTCCAA
+
DDDDDIIIIIIIIIIIHIIIIIIIIIIIIIIIIIIIIIIIIIIIIIIIIIIIIIIIIHIIIIGHIIIIGIHIHHHHIIIIIIIIIIIIIHIIIIIIIIIIIIHIIHIIIIHIIIIIIIIIIIIIIIIIIIIIIIIIIIIIIIIIIIIHIIIIHIIIIIIIIIIIIIIIIIIIIIIIIIIIIIIIIIIIIIIIIIIIIIIIIIIIIIIIIIHIIIIIIIIIIIIIIIIIIIIIIIIIIIIIIIIHGIIIIIIIIIIIIIIIIIIIIIIIIIIIIHIIIIIIIIIIIIIGIIIIIIIIIIIIIIIIIIIIIIIIIIIIIIIIIIIIIIIIIIIIIIIIIIIIIDDDDD
@HISEQ:969:HM2KJBCX2:2:1102:3526:56750 2:N:0:ACTATGCA
TCTCGATAAGCGCCCAACCCTATTAATCATTACGTCAATCCTAGAAACCAACAAAATAGGATCGAACGTCCTATTTCATTATTCCATGCTAATGTATTCAAGCGTTAGCCTGCTTTAAACACTCTAATTTTTTCAAAGTAACAGTCCTGTTCCCCTGCAACACCAAATTAATGACATTACAGTTCTTCAGAAAGGAGGAATCAGCGAAGCCAGTGCATACCAGTGGCACGACCAACCTGCTGACCCCGAAATTCAACTACGAGCTTTTTAACTGCAACAACTTTAATATACGCTATTGGAGCTGGAATTACCGCGGCTGCTGGCACCAGACTTGCCCTCCAA
+
DDDDDIIIIIIIIIIIIIIIIIIIIIIIIIIHIIIIIIIIIIIIHHIIHHHIIIIHIHHHIIIF@HHHHIGIIIIIHFHIGIIIHHIIIIIIIIIIIIIIHIIIIIIIHIIIIIIIIIIIIIIIIIIIIIIIIIIIIIIIIIIIIIIIIIHIIIIIIIIIIIIIIIIIIIIIIIIIIIIHIIIIIIHIIIIIIIIIIIIIIIIIIIIIIIIIIIIHIIIIIIIIIIIIIIIIIIIIIIIHFIIIIIIIIIIIIIIIIIIIIIIIIHIIIIIIIIIIIIIIIIIIIIIIIIIIIIIHHIIIIIIIIIIIIIIIIIIIIIIIIIIIIIIIIIIIIIIIIDDDDD
@HISEQ:969:HM2KJBCX2:2:1102:11942:56863 2:N:0:ACTATGCA
TCTCGATAAGCGCCCAACTATCCCTATTAATCATTACGGTGATTCAGAAACCAACAAAACAGGACCACCGTCCTATTTTATTATTCCATGCTAATGTATTCAGACGTAAGCCTGCTTTGAACACTCTAATTTTTTCAAGGTAAAGGTCCTGGTTTCCCACCACGCTAAATTAATAACATGATGGTTCCCCAGAAGGTAGAAATTCCACACGCCAGTACAGACTATTGCCCGACCAACGGTAGAACCCCGAAATTCAACTACGAGCTTTTTAACTGCAACAACTTTAATATACGCTATTGGAGCTGGAATTACCGCGGCTGCTGGCACCAGACTTGCCCTCCAA
+
DDDDDIIIHHIIIIIIIIIIIIIIIIIIIHIIIIIIIIIIIIIIIIIIIIIIIIIIIIIIIIIIIIIIHIIIIIIIIIIIIIIIIHHIIHIIIIIIIIIIIIHIIIIIIIIIIIIIIIIIIIIIIIIIIIIIHIIIIIIIIIIIIIIIIIIIIIIIIIIIIIIIIIIIHIIIIIIIIIIIIIIIIIIHIIIIIIIIIIIIIIIIIIHHHIIIIIIIIIIIIIIIIIIHIIIIIIIIIIIIHGIIIIIIIIIIIIIIIIIIIIIIIIIIIIIIIIIIIIIIHIIIIIIIIIHIIIIIIIIIIIIIIIIIIIIIIIIIIIIIIIIIIIIIIIIIIIIIIIDDDDD
@HISEQ:969:HM2KJBCX2:2:1102:19152:56854 2:N:0:ACTATGCA
TCTCGATAAGCGCCCAACTATCCCTATTAATCATTACGTCGATCCTAGAAACCAACAAAATAGAATCAAACGTCCTATTTCATTATTCCATGCTAATGTATTCAAGCGTAAGCCTGCTTTAAACACTCTAATTTTTTCAAAGTAACAGTCCTGATTCCCCACGACACCAAATTAATGACATCGCGGTTCTTCAGAAGGTAGGAACCGATAATGCCAGTGCGTACCGAGGCACGACCAACAATTCGATCCCGAAATTCAACTACGAGCTTTTTAACTGCAACAACTTTAATATACGCTATTGGAGCTGGAATTACCGCGGCTGCTGGCACCAGACTTGCCCTCCAA
+
DDDADIIIIIIIIHHIIHIIIIIIIIIIIHIHIIGIIEEHIIIEHHIIHIIIFHIIIHIGHHGHIHHHIIIGGHGCHHIIHHIHIIIH?G1ECCHIIIHIIGHHHCHHHHHHHHIHIIHHIIGIIHIHHHHHEHHHHIIIIIIIHHHHHGHGGHHHHEHEHHBGHHHHHIEECHHHGCHHIIIHHGCFGHFHGIIHHHHIIHHHDFIIHHHHEHHIIHHIHIHHGIHECIH=IIHHHGHIHFD<HE/HHHEHIHHIIIIIIIHHHH=IHEGHHHHHEHEHIHHHFF@IGIHHHHEHGHIIIIIIHIIIHIHHHHIHHIHIHEHHEGHEIIHHHHIHIIIHADBBA
@HISEQ:969:HM2KJBCX2:2:1102:16458:57665 2:N:0:ACTATGCA
TCTCGATAAGCGCCCAACTATCCCTATTAATCATTACGGTGATCCTAGAAACCAACGAAATAGAATCAGTCCGTCCTATTTCATTATTCCATGCTAATGTATTCAGACGTTAGCCTGCTTTAAACACTCTAATTTTTTCAAAGTAACAGTCCTGATTTCCAATCACACCAAATTAATGACATGAAAGTTCCTCAGAAGGTAGAGATTTATCTCACCAGTACAGACAATTAAGCCTGACCAATGGGTAAACCCCGAAGTTCAACTACGAGCTTTTTAACTGCAACAACTTTAATATACGCTATTGGAGCTGGAATTACCGCGGCTGCTGGCACCAGACTTGCCCTCCAA
+
DDDDDIIIIIIIHHIHIIHIIHGHIIIIIIIHIIIIIGIIIHIIHHHIHIIIIIIIIIIIIICHHHIIIIIIGIHHHIIHIIHIIIIIDFHIIHIIIIEIIHFIHHHHHIIHHHIIIIIIHHHHHH?HHHHGHHIIIIIIIIIHIHEHHHEFIHHHIIHHEGHHHGFEEIIIIIIIIHHIIIIIHIHHHHIIIIIHHHHHGIIHIHIIHIHHIHHIIIIIIIIHIIHHEHIIIIIHHHHHHHHHHFGHIIGIGIIHHHHFFGHHIIHHEHIHIIIIIIHHHHGGIIIHHHHIHIIIIIIIIIIIIIIHIHIIHHHHHCGIIIIIIHHHIIIIIHHGIHIHIIIDDDDD
@HISEQ:969:HM2KJBCX2:2:1102:20123:59239 2:N:0:ACTATGCA
TCTCGATAAGCGCCCAACTATCCCTATTAATCATTACGGTGGTCCTTGAACCAACAAAATAGAACCACGACGTCCTATTCTATTATTCCATGCTAATCTATTCAAGCAAAAGCCTGCTTTAAACACTCTAATTTTTTCAAGGTAATGGTCCTGGCTCCCCGGCACGCCCAATTAAGAACATACCGATTCACCAGAAAGATAGACCCGACGACAGAACAGTACTCGCCAGAGACGGACCGTCCGGCCAGGCCTAAAATTCAACTACGAGCTTTTTAACTGCAACAACTTTAATATACGCTATTGGAGCTGGAATTACCGCGGCTGCTGGCACCAGACTTGCCCTCCAA
+
DDDDDIIIIHIIIIHIIIIIIIIIIHIIIIIIIIIIIIHIIIIIIIHIIIHEHHIIIIIIIEHIIGFIIIIIIHHIIIIIIIIIIIIIIIIHEHIIIIIIIGHIIIHIIIIIIHIIIHIHGHIIHHHEIHIIIIIIIIIIIIIIIIIIIIIIIIHHDHIIIHHIHHCHHIIIHIIIIIIIIIIIIIIHIHHIIIIIIIIIIIIIIIIIIIIIIIIIIIIIIIIIIIIIIIIIIIIIIIIIIIIIIHIIIHHIIIIIIIIIIIIHIIIIIIIIIIIIIIIIIIIIIIIHIIIIIIIIIIHHGFIIIIIIIIIIIIIIIIIIIIIIIIIIIIIIIIIIIIIIIIDDDDD
@HISEQ:969:HM2KJBCX2:2:1102:11025:58712 2:N:0:ACTATGCA
TCTCGATAAGCGCCCAACTATCCCTATTAATCATTACGGTGGTCCTAGAAACCAACAAAATAGAACCATGCCGTCCTATTTTATTATTCCATGCTAATGTATTCAAGCAAAAATGCCTGCTTTAAACACTCTAATTTTTTCAAAGTAAAGGTCCTTGTTCCCCGCGGCATCCAATTAAGGACATCGCGGTTCTCCAGAAGGTGAGAAATTGACTGCACCAGTTCATACCCCGTGAGGCACGACCGATGCGCCAATCCCGAAATTCAACTACGAGCTTTTTAACTGCAACAACTTTAATATACGCTATTGGAGCTGGAATTACCGCGGCTGCTGGCACCAGACTTGCCCTCCAA
+
DDDDDIIIIIIIIIIIIIIIIIIIIIIIIIIIIIIIIIIIIIIHIIIIIHIIIIIIIHIIIHHHIHIIIHHIIHIIIHIHIHIGIHIIHHIIHIIIIIIIIHIIIIIIIIIIIIHHIIGIIHIIIIIIIIIIIIIIIIIIIIIIIHIIIIHIIIHIIIHHIIIIIIIIIIIIIIIIGIIIIIIIIIIIIHHIIIIIIIIIIIIIIIIIIIIIIIIIIIIIIIHHIIHIHIIIIGIIIIIIIIIIIIIIIIIHIIIIIHIIIIIIIIIIIHIIIIIIIIIIIIIIIIIIIIIIHHHIIIIIHIIHHHF1IIIIHIIIIIIIIIIHIIIIIIIIIIIIIIIIIIIIIIIIDDDDD
@HISEQ:969:HM2KJBCX2:2:1102:17817:59381 2:N:0:ACTATGCA
TCTCGATAAGCGCCCAACTATCCCTATTAATCATTACGTCAATCCTAGAAACCAACAAAATAGAATCAAACGTCCTATTTCATTATTCCATGCTAATGTATTCAAGCGTAAGCCTGCTTTAAACACTCTAATTTTTTCAAAGTAACAGTCCTGATTCCCCACGACACCAAATTAATGACATCGCGGTTCTTCAGAAGGTAGGAACCAATAATACCAGTGCGTACCGAGGCACGACCGACAATCTGATCCCGAAATTCAACTACGAGCTTTTTAACTGCAACAACTTTAATATACGCTATTGGAGCTGGAATTACCGCGGCTGCTGGCACCAGACTTGCCCTCCAA
+
DDDDDIIIIIIIIIIIIHIIIIIIIIIIIIIIIIIIIIIIIIIIIIIIIIIIIIIIEHIHHIIHIIIGIIIIHGHIIIIIIIIIIIIIEHHIIIIIIIIIIHIIIHIIIIIIIIIIIIIIIIIIIIIIHHIHIIIIIIIIIHIIIIIIHIHHHIIIIIHIGHHIIIIHIIIHHHHIIIIIIIHHGIHIIHIHIIIIIIHIIHIIIHIHIIIGIIIIIIHIHHIIIIHIIIIIHIIIIIIIIHHHIIHIIHHIIHGIIHIHHHHHIGIIIIIIIIIIIHIIIIHHHIIIIIIIIIIIIIIIIIIIIIIIIIIIIIIIIIIIIIIIIIIIIIIHIIIIIIIIDCDDD
@HISEQ:969:HM2KJBCX2:2:1102:13615:58772 2:N:0:ACTATGCA
TCTCGATAAGCGCCCAACTATCCCTATTAATCATTACGGTGGTCCTAGAAACCAACAAAATAGAACCACAACGTCCTATTCTATTATTCCATGCTAATCTATTCAAGCAAATGCCTGCTTTAAACACTCTAATTTTTTCAAGGTAATGGTCCTGGCTCCCCGGCACACCCAATAAAGGACATACTGGTTCACCAGAAGGTGGACCCGACACAGGACAGTACTCGCCAAAGACGGACCGCCCGGCCAGGCCTAAAATTCAACTACGAGCTTTTTAACTGCAACAACTTTAATATACGCTATTGGAGCCGGAATTACCGCGGCTGCTGGCACCAGACTTGCCCTCCAA
+
BDDBDIIHIGIIIIDHHEHIIIEFHHIHIHIHIIIIHIIHIHHIHIEHHIHIIIHIIHIHFHI?FGHIIHHIIIICG1FHEHCHIHHGEH?EHIIHHHHHHHHIIIIHHHHHDHIG@HGHHHHGHHIIHHIIIIIHIIIIHIHIIHHIHGIIIIIHGHIIIIIIIIIIIIIIHIHGIIIIIHIIIIIIIHIIIIII=HIIHIIIIIIIHIIIIIHI=IHIIGIIIIHIHGIIHHCIHIIIIIHGIIIIHIIIIIIIIIHHIIIIIHIIIIHIIIHIIIIIIIHIHIIIIIIIIHIHHGD<DIIIIIIIIIHHIIIIIIIIIHHEIIIIIIIIIIIIIIIIIDDDDD
@HISEQ:969:HM2KJBCX2:2:1102:2467:59477 2:N:0:ACTATGCA
TCTCGATAAGCGCCCAACTATCCCTATTAATCATTACGTCAATCCTAGAAACCAACAAAATAGGATCAACGTCCTATTTCATTATTCCATGCTAATGTATTCAAGCGCGAGCCTGCTTTAAACACTCTAATTTTTTCAAAGTAACAGTCCTGATTCCCCACCACACCAAATTAATGACATGATGGTTCGTCAGAAGGTAGAAATCAGTAACACCAGTACGTACCGAAGGCACGACCAGCGTACTAATCCCGAAATTCAACTACGAGCTTTTTAACTGCAACAACTTTAATATACGCTATTGGAGCTGGAATTACCGCGGCTGCTGGCACCAGACTTGCCCTCCAA
+
DDDDDIIIIHIIHIIIIIIIIIIIIIIIIIIIIIIIIIIIIIIIHIIIHIIIIIIIIIIIIGHIIIIIHIIIIIHIIIIIIIIIIIIHIIIIIIIIIIIIIIIIIIIIIIIIIIIIHIIIIIIIIIIIIIIIIIIIIIIIIIIIIIIIIIIIIIIIIIHIIIIIIHIIIIIIIIIIIIIIIIIIIIIIIIIIIIIIIIIIIIIHIIIIIIIIIIIIIIIIIIIIIIIIIIIIIIIIIIIIIIIIIIHIIIIIIHHIIIIHIIIIIIIIIIIIIIIIIIIIIIIIIIIIIIIIIIIIIIIIIIIIIIIIIIIIIIIIIIIIIIIIIIIIIIIIIIIIIIIIDDDDD
@HISEQ:969:HM2KJBCX2:2:1102:20659:60341 2:N:0:ACTATGCA
TCTCGATAAGCGCCCAACTATCCCTATTAATCATTACGTCGATCCTAGAAACCAACAAAATAGAATCAAACGTCCTATTTCATTATTCCATGCTAATGTATTCAAGCGCGAGCTTGCTTTAAACACTCTAATTTTTTCAAAGTAACAGTCCTGATTTCCCATGACACCAAATTAATGACATCGTGGTTCGTCAGAAGGGAGAAACCAATAATGCTAGTACGTACAAAGTACGACCGACATATTAGTCCCGAAATTCAACTACGAGCTTTTTAACTGCAACAACTTTAATATACGCTATTGGAGCTGGAATTACCGCGGCTGCTGGCACCAGACTTGCCCTCCAA
+
DDDDDIIIIIIIIIHIIIIIIIIIIIIIIIIIIIIIIIIIIIIIIIIIHIIGIIIIHIIIIIIIIHIIIIIIIIIIIGHIIIIIIHIIIIIIIIIIIIIIIHGHIHIIIGHIIIIIIIIIIHIIIIIHIIIIHIHHIIIIIIIIIIIIIIIIIIIIHIIIIGIIIIIIIIHHIIIIIIIIIIIIIIHIGIIHIIIIIHIIHIIIHIIIIIIIIIIIIHIIIIIIIIIIIIIIIIIIIIIIIIHIIIIIIIIIIIIIIIIIIIIIIIIIIIIIIIIIIGIIIIIIIIIIIIIIIIIIIIIIIIIIIIIIIIIIIIIIIIIIIIIIIIIIIIIIIIIIIIIDDDDD
@HISEQ:969:HM2KJBCX2:2:1102:18664:60455 2:N:0:ACTATGCA
TCTCGATAAGCGCCCAACTATCCCTATTAATCATTACGTCAATCCTAGAAACCAACAAAATAGGATCAAACGTCCTATTTCATTATTCCATGCTAATGTATTCAAGCGTTAGCCTGCTTAAAACACTCTAATTTTTTCAAAGTAACAGTCCTGTTTCCCTGCAACACCAAATTAATGGCATTACAGTTCTTCAGAAAGGAGGAACCAGCAAAGCCAGTGCATACCAGTGGCACGACCAACCTGCTGATCCCGAAATTCAACTACGAGCTTTTTAACTGCAACAACTTTAATATACGCTATTGGAGCTGGAATTACCGCGGCTGCTGGCACCAGACTTGCCCTCCAA
+
DDDDDIIIIIIIIIIIIIIIIIIIIIIIIIIIIIIIIIIIIIIIIIIIGIIIIIIIIIIIHHHIHHIIIIIIIIHIIIIIIIIIIIIIIIIIGIIHIIIIIIIIIIIIIIIIIIIIIIIIIIIIIIIIIIIIIHIIIIIIHIIIIIIIIIIIIIIIIIIIIIIIIIIIIIHHIIHIIIIIIIIIIIIIIIIIIIIIIIIIIIIIIIIIIIIIIIIIIIIIIIIIIIIIIIIIIIIIIIHIIIIIIIIIIIIIIIIIIIIIIIIIIIIIIIIIIIIIIIIIIIIIIIIIIIIIIIIIIHHGHIIIIIIIIIIIIIIIIIIIIIIIIIIIIIIIIIIIIIIIIDDDDD
@HISEQ:969:HM2KJBCX2:2:1102:13063:60375 2:N:0:ACTATGCA
TCTCGATAAGCGCCCAACTATCCCTATTAATCATTACGGTGATCCTAGAAACCAACGAAATAGAATCAGTCCGTCCTATTTCATTATTCCATGCTAATGTATTCAGACGATAGTCTGCTTTAAACACTCTAATTTTTTCAAAGTAACAGTCCTGATTTCCAACCACACCAAATAAATGGCATGAAAGTTCCTCAGAAGGTAGAGATCCATCTCACCATTACAGACAATTAAGCCTGACCAATGGGTAGACCCCGAAGTTCAACTACGAGCTTTTTAACTGCAACAACTTTAATATACGCTATTGGAGCTGGAATTACCGCGGCTGCTGGCACCAGACTTGCCCTCCAA
+
DBDDDIIHHIHHIIIIHIHHIFHHHIIIHIIGHHIIIIIIIEHHHIIIHIIHCFHHIHHGHHIIIIGFGHHIGIFHHEHHHHHHIIIIIHIHEHHHHIIIIHHIIHHIIGHIHHIHIIIIIIHHHIIIIIIIIIHIIIIIIIHHIIHIIIIIIIIIIIHHGGGEGIHHHIIHHHIIHIIGHHFIIIIIHHHIIIIIIIIIIIIIIIIIIHHIIIHHF'IIIHIIIIIIIIIIIIIIHIIIIIHG3GDIIIIIIIIIIIIIIIIIIIIIIIIIIIIHHFHEHEIIGIHHGHIIIHIIIIIHIIIHIIIIIIIIIIIIHIIIIIIHHIIIIIIIIIIIIIIIIIHDDDDD
@HISEQ:969:HM2KJBCX2:2:1102:3095:59890 2:N:0:ACTATGCA
TCTCGATAAGCGCCCAACTATCCCTATTAATCATTACGGTGATCCTAGAAACCAACAAAATAGAACCATGCCGTCCTATTCTATTATTCCATGCTAATGTATTCGAGCAAAATGCCTGCTTTAAACACTCTAATTTTTTCAAGGTAAAGGTCCTGGTTCCACATGACACCCAATTAAGGACATCATGCTTCTCCAGAAGGTGAGAAATCAACTGCGACAGTTCATACCCCTTAAGGCACGACCATCACGTCAATCCCGAAATTCAACTACGAGCTTTTTAACTGCAACAACTTTAATATACGCTATTGGAGCTGGAATTACCGCGGCTGCTGGCACCAGACTTGCCCTCCAA
+
DDDDDIIIIIIIIIIIIIIIIIIIIIIIIIIHIIIIIIIIIIIIIIIIIIIIIHIIIIHHIIHIIIIHIIIHIIIIIHIIIIIIIIIIIIIIIIIHIHIIIHHIIIHIIIIIIIHIIIIIIIHIIIIIIIIIIIIIIIIIIIIIIIIIIIIIIIIIIIIIIIIIIIIIIIIIHIIIIIHIIIIIIIIIIHIIIIIIIIIIIIIIIIIIIIIIIIIIIIIIIIIIIIIIIIIIIIIIIIIIIIIIIIIIIIHIHIIIIIIIIIIIIIIIHIIIIIIIHIIHHIIIIIIIIHIIIIIIIIIIIIIIIHHIIIIIIIIIIIIIIIIIIIIIIIIIIIIIIIIIIIIIIIIDDDDD
@HISEQ:969:HM2KJBCX2:2:1102:8923:60163 2:N:0:ACTATGCA
TCTCGATAAGCGCCCAACTATCCTATAATCATTACGGTGATCCTAGAAACCAACAAAATAGAACCATGCCGTCCTATTCTATTATTCCATGCTAATGTATTCGAGCAAAAATGCCTGCTTTAAACACTCTAATTTTTTCAAGGTAAAGGTCCTGGATCCGCAAGACACCCAATTAAGGACATCAAGTTTCTCCAGAAGGTGAGAAATCAACAGCGACAGTTCATACCCCTTAAGGCACGACCATCACGTCAATCCCGAAATTCAACTACGAGCTTTTTAACTGCAACAACTTTAATATACGCTATTGGAGCTGGAATTACCGCGGCTGCTGGCACCAGACTTGCCCTCCAA
+
DDDDDIIIIIIIIIIIIIIIIIIIIIIIHIIIIIIIIIIIIIIIIIIIIIIIIIIIIIIHHHIIIIIHHIIIIHIIIIIIIIIHHIIIIIHIIIIIIIIHIGHIHIIIIIIIIIIIIHIIIIIIIIIIIIIHIIIHHHIIIIIIIIIIIIIIIIIIIHIIIIIHIIIIIIIIIIIIIIIIIIIIIIIHHHIIIIIIIHIIIIIIIIIIIIIIHIIIIIHIIIIIIIIIIIIIIIIIIIIIIIIIIIIIIIIHIIIIIIIHIIIHIIIIIIIIIIIIIIIIIIIIIIIIIIIIHIIIIIHIIIIIIIIIIIIIIIIIIIIIIIIIIIIIIIIIIIIIIIIIIIIIIIDDDDD
@HISEQ:969:HM2KJBCX2:2:1102:13116:60740 2:N:0:ACTATGCA
TCTCGATAAGCGCCCAACTATCCCTATTAATCATTACGTCGATCCTAGAAACCAACAAAATAGGGTCAAACGTCCTATTTCATTATTCCATGCTAATGTATTCGAGCAAAAATGCCTGCTTTAAACACTCTAATTTTTTCAAGGTAAAGGTCCTGGATCCGCAAGACACCCAATTAAGGACATCAAGTTTCTCCAGAAGGTGAGAAATCAACAGCGACAGTTCATACCCCTTAAGGCATGACCATCACGTCAATCCCGAAATTCAACTACGAGCTTTTTAACTGCAACAACTTTAATATACGCTATTGGAGCTGGAATTACCGCGGCTGCTGGCACCAGACTTGCCCTCCAA
+
BDDD@1<D<1F<<CH@<ECC<1<<<1<<1<<C<1D1DHGC<<D@CG@<<1F1<CFG@CGFF<<11<<<1D<0<F@ECF@FE1FH1DF<F1C11<<1<F<FFD1EFHCHHFCHCIHGGFG@<CHFGHHHHHFCHCEH?HHBCHFIIFHHGFHHHHF@FGHHFEEHHHHE?FEEHECHEHCEHGGEHHEEC#HHEHIHHHEGCHG?GEHHIIHHHHH@FEHIHGHHHGDIIIIIHGFFHHE>HHGHIHHHHEHIHHDHHHHHIGIHHHECHIHH?HHHEEHF<HHIHHHGHFCCCCHFIHHCDHHHIHHHHHHHHIIHIIHHHHIIIIHH@EIIIIHIIIIIIHHHHHH@DADB
@HISEQ:969:HM2KJBCX2:2:1102:10777:61644 2:N:0:ACTATGCA
TCTCGATAAGCGCCCCAACTATCCCTATTAATCATTACGGTGATCCTAGAAACCAACAAAATAGAACCATGCCGTCCTATTCTATTATTCCATGCTAATGTATTCGAGCAAAAATGCCTGCTTTAAACACTCTAATTTTTTCAAGGTAAAGGTCCTGGATCCGCAAGACACCCAATTAAGGACATCAAGTTTCTCCAGAAGGTGAGAAATCAACAGCGACAGTTCATACCCCTTAAGGCATGACCATCACGTCAATCCCGAAATTCAACTACGAGCTTTTTAACTGCAACAACTTTAATATACGCTATTGGAGCTGGAATTACCGCGGCTGCTGGCACCAGACTTGCCCTCCAA
+
DDDDDIIIIFHHHIIIIIIIIIIHIIHIIIIIIIIIIIIHIIHIHIIIIIIHIIIIIIIIIIIIIIIIIIIHIIHIIIIIHIIIIIHIIHIIIIHIIIGIIHIIIIIIIIIIIIIHHIIIIIIIIIIIIIIIIIIIIIIIIIIIIIIIIIIHIIIIIIIIIIIIIIIIIIIHHIIIIIIIIIIIIIIIIIIIIIIIIIIIIIIIIIIIIIIIIIIIIIIIIIIIIIIIIIIIIIIIIIIIIIIIIIIIIIHHHIIIIIIIIIIIIIIIIIIIIIIIIIIIIIIIIIIIIIIIIIIIIIIIIIIIIIIIIIIIIIIIIIIIIIHIIIIIIIIIIIIIIIIIIIIHIIIIIDDDDD
@HISEQ:969:HM2KJBCX2:2:1102:6423:61049 2:N:0:ACTATGCA
TCTCGATAAGCGCCCAACTATCCCTATTAATCATTACGGTGATCCTAGAAACCAACAAAATAGAACCATGCCGTCCTATTCTATTATTCCATGCTAATGTATTCGAGCAAAAATGCCTGCTTTAAACACTCTAATTTTTTCAAGGTAAAGGTCCTGGATCCGCAAGACACCCAATAAAGGACATCAAGTTTCTCCAGAAGGTGAGAAATCAACAGTAACAGTTCATACCCCTTAAGGCATGACCATCACGTCAATCCCGAAATTCAACTACGAGCTTTTTAACTGCAACAACTTTAATATACGCTATTGGAGCTGGAATTACCGCGGCTGCTGGCACCAGACTTGCCCTCCAA
+
DDDDDIIIIIIIIIIIIIIIIHIIIIIIIIIIIIIIIIIIIIHIIIIIIIIIIIIIIIIIIIHIIIIIIGIIIIIIIGHHHIIIIIIIIIIIFIIIIIIHHHHIIIIIIIIIIIHIGIIIIIIIIIIIIIIIIIHIIHHHHIIIIIIIIIIIIIHHIIHIHIIIIHIIIIIIIIHIIIIIIIIIIIIIIIIIIIIIIIIIIIIIIIIHHIIIIIIIIIIIHIHIIIIIIIIIIIIIIIIIIHIIIIIHHIIHIIIIIIIIIIIIIIIIIIIIIHIIIIIIIIHIIIIIIIIIIIIIIIIIHIIIIIIIIIIIIIIIIIIIIIIIIIIIIIIH@IIIIIIIIIIIIIIIDDDDD
@HISEQ:969:HM2KJBCX2:2:1102:16197:61259 2:N:0:ACTATGCA
TCTCGATAAGCGCCCAACTATCCCTATTAATCATTACGGTGATCCTAGAAACCAACGAAATAGAATCAGTCCGTCCTATTTCATTATTCCATGCTAATGTATTCAGACGATAGTCTGCTTTAAACACTCTAATTTTTTCAAAGTAACAGTCCTGATTTCCCATCACACCAAATAAATGGCATGAAAGTTCCTCAGAAGGTAGAGATCCATCCTACCAGTGCAGACAATTAAGCCTGACCAATGGGTAGACCCCGAAGTTCAACTACGAGCTTTTTAACTGCAACAACTTTAATATACGCTATTGGAG
+
DDDDDIIIIIIIIIIIIIIIIIIIIHIIIIIIIIIIIIIIIIIIHIIIIIIIIIIIIIIIIIIIIIIIIIIIIHIIIIIIIIIIIIIIIIIIIIIIIIIIIHIIIIIIIIIIIHIIIIIIIIIIHIIIIIIIIIIIIIIIIIIIIIIIIHIIIIIIIIIIHIIIIIIIIIIIIIIIIIIIIIIIIIIIIIIIIIIIIIIIIIIIIIIIIIIIIIIIIIIIIIIIGHGHIIIIIIIIIIIIIIIIIIIIIIIIIIIIIIIIIIIIIIIIIIIIIIIIIIIIIIIIIIIIHGIIIIIIIIIIIIDDDDD
@HISEQ:969:HM2KJBCX2:2:1102:17082:62115 2:N:0:ACTATGCA
TCTCGATAAGCGCCCAACTATCCCTATTAATCATTACGTCAATCCTAGAAACCAACAAAATAGGATCAAACGTCCTATTTCATTATTCCATGCTAATGTATTCAAGCGTTAGCCTGCTTTAAACACTCTAATTTTTTCAAAGTAACAGTCCTGTTTCCCTGCAACACCAAATTAATGACATTACAGTTCTTCAAGAAGGAGGAACCAGTAAAGCCAGTACATACCAGAGGCACGACCAACTTACTAATCCCGAAATTCAACTACGAGCTTTTTAACTGCAACAACTTTAATATACGCTATTGGAGCTGGAATTACCGCGGCTGCTGGCACCAGACTTGCCCTCCAA
+
DDDDDIIIIIIIIIIIIIIIIIIIIIGHIIIIIIIIIIIIIIIIIIIIIIIIIIIIHIIIIIHHIHIHIIIHHIHIIHHHIIIHIIHIIIHIIIIIIIHIIIIIIIIIIIIIIIIIIIIHIIIIIIIIIIIIIIIIIIIIIIIIIIIIIIIIIIIIIIIIIIIIIIIIHIIIHIIIIIIIIIIIIIIIIIIIIIIIIIIIIIIIIIIIIIIIIIIIIIIIIIIIIIIHIIIIIIIIIIIIIIIHHIIIIIIIIIIIIIIIIIIIIIIIIIIIIIIIIIIIIIIIIIIIIIIIIIIIIIIIIIIIIIIIIIIIIIIIHIIIIIIIIIIIIIIIIIIIIIIIIDDDDD
@HISEQ:969:HM2KJBCX2:2:1102:19571:61639 2:N:0:ACTATGCA
TCTCGATAAGCGCCCAACTATCCCTATTAATCATTACGTCAATCCTAGAAACCAACAAAATAGGATCGTCGTCCTATTTCATTATTCCATGCTAATGTATTCAAGCGTTAGCCTGCTTTAAACACTCTAATTTTTTCAAAGTAACAGTCCTGTTTCCCCGCAACACCAACTTAATGGCATTACGGTTCTACAAGAAGGAGGAATCAGCAAAGCCAGTGCATACCAGTGGCACGACCAACTTGCTGACCCCGAAATTCAACTACGAGCTTTTTAACTGCAACAACTTTAATATACGCTATTGGAGCTGGAATTACCGCGGCTGCTGGCACCAGACTTGCCCTCCAA
+
DDDDDIIIIIHIIIIIIHGIIHIIIIIIIIIIIIIIIIIHIIIIHIIIIIIHIIHIIIIHHIHHHIIIIIIIIIIIIIIIIIIIIIHHIIHIIIIIIIIIIIIIIIHHIIIIIIIIIHIIHHIIIHIIIIHIIIIIIIIIIIIIIIIIIHIHIIIIIIIIIIIIIIIIIIIIIIIIIIIIIIIIIIIIIIIIIIIIIIIIIIIIIIIIIIIIIIIIIIIIIIIIIIIIIIIIIIIIIIIIIHHHIIIIIIHIIIIHIIHIIHHIIIIIIIIIIIIIIIIIIIIIHHIIIIIIIIIIIIIHIIIIIIIIIIIIIHIIIIIIIIIIIIIIIIIIIIIIIIIIDDDDD
@HISEQ:969:HM2KJBCX2:2:1102:20943:62702 2:N:0:ACTATGCA
TCTCGATAAGCGCCCAACTATCCCTATTAATCATTACGTCAATCCTAGAAACCAACAAAATAGGACGTTCGATCCTATTTCATTATTCCATGCTAATGTATTCAAGCGTTAGCCTGCTTTAAACACTCTAATTTTTTCAAAGTAACAGTCCTGTTTCCCTGCAACACCAAATTAATGACATTACAGTTCTTCAGAAAGGAGGAATCAGCGAAGCCAGTACATACCAGTGGCACGACCAACCTGCTGACCCCGAAATTCAACTACGAGCTTTTTAACTGCAACAACTTTAATATACGCTATTGGAGCTGGAATTACCGCGGCTGCTGGCACCAGACTTGCCCTCCAA
+
DDDDDIHIIIIIIIIHIIHHFHIHIIGIIIHIHFHHIHGHIIHIIIIHIIIHIIHHHIHIHHHHHIIEHHHHEHCHH@FHIHHHIHIIHIHHEHIIHIHHIIIHHIHHHHHIHHHIIHHHHIIIIIHIGHIIIIIIIIHIIIIIHIIIIHHHHHHIIIGIHIHIIFIIIIHIIIIIIIHHIIIIHIIIIHIIIIIHIIIHIIIIIIIIIIGIIIIIIHHIIIHIIHIIIIIHIIHIIIHIIIIHDIHI=HIIIHGIHIIIIIIIIHIHIIIHHHHIIIIIIIIIIIIIIIIIIIIIIIIIIIIIIIIIIIIIHIIIIIIIIIIIIIIIIIIIIHIIIIIIIDDDDD
@HISEQ:969:HM2KJBCX2:2:1102:8413:62455 2:N:0:ACTATGCA
TCTCGATAAGCGCCCAACTATCCCTATTAATCATTACGTCAATCCTAGAAACCAACAAAATAGGATCAAACGTCCTATTTCATTATTCCATGCTAATGTATTCAAGCGTTAGCCTGCTTTAAACACTCTAATTTTTTCAAAGTAACAGTCCTGTTTCCCTGCAACACCAAATTAACGACATTACAGTTCTTCAAGAAGGAGGAACCAGTAAAGCCAGTACATACCAGAGGCACGACCAACCTACTAATCCCGAAATTCAACTACGAGCTTTTTAACTGCAACAACTTTAATATACGCTATTGGAGCTGGAATTACCGCGGCTGCTGGCACCAGACTTGCCCTCCAA
+
DDDDAIIIIHIIIIIIGHIIIIIIIIIGIIIIIIIIIIIIIGIIIIIIIIHIIIIIIHIHIGHIIIIHIHIIEHHHIIIIIIHIIIIIHIIIHIIIIIIIIHHIIIIHIIHIHHIIHHIIIIHIIIIHIIIIIIIIIIHFIIIIIIIIHIIIIHHIIHIIIIIIIIIIIIHHGIIIIHHIIIIIIIIHIIIIIIHIIIIIHHIIIIIIIIHHIIIIIIIIIHIIIIIIHGIIIIHIIIHHIHHIHIHHIHIIIIIIIIIIHHIIIIIIIHHIIIIIIIIIIIIHIGIIIIIIIIIIIIIIIIIIIIIIIIIIHIIIIIIIIIIIIIIIIIIIIIIIIHIIIDDDDD
@HISEQ:969:HM2KJBCX2:2:1102:5573:62853 2:N:0:ACTATGCA
TCTCGATAAGCGCCCAACTATCCCTATTAATCATTACGTAAATCCTAGAAACCAACAAAACAGGACCACCGTCCTATTCTATTATTCCATGCTAATGTATTCAGACGTAAGCCTGCTTTGAACACTCTAATTTTTTCAAGGTAAAGGTCCTGGTTTCCCACCACGCTAAATTAATAACATGATAGTTCCCCAGAAGGTAGAAATTCTACACACCAGTACAGACTTGTTAGCCCGACCAACGGTAGAATCCCGAAATTCAACTACGAGCTTTTTAACTGCAACAACTTTAATATACGCTATTGGAGCTGGAATTACCGCGGCTGCTGGCACCAGACTTGCCCTCCAA
+
@@DB@CC?G1<?EDHE?@HHHIEEFF<CEHIFHHH@<D<@C@CHEHHEEHFHICHHH@1CGHF1@CHHHCCCEHHIH?DHE1C@H1CHHHCH@GHHGHCHHGFHGEEGHGIFHG?HFHHHGIIHHIHCGE@<F6<BB@AHHHFHFGHEHIHEGGF@HDGHHGHHHECHHIHHHHGGHHHHECHHIIIIHHFC=HHHECCHEHGHHGCHHIEHG@EHCGGHFBG1GEIIGIIHHCG?HECHHEFHGHDGHDIHHF@?EIHHEGCHHECIHIHHHGCEHHHFHGGHFCEF@HF0EIHEHHGHHHGF@HHCIIIGDHDHDHHIIIHHIHHF<HHHFGHIIHDD<<<<@D
@HISEQ:969:HM2KJBCX2:2:1102:5851:64444 2:N:0:ACTATGCA
TCTCGATAAGCGCCCAACTATCCCTATTAATCATTACGGTGATCCTAGAAACCAACAAAATAGAACCATGCCGTCCTATTCTATTATTCCATGCTAATGTATTCGAGCAAAAATGCCTGCTTTAAACACTCTAATTTTTTCAAGGTAAAGGTCCTGGATCCGCAAGACACCCAATAAAGGACATCAAGTTTCTCCAGAAGGTGAGAAATCAACTGCAACAGTTCATACCCCTTAAGGCATGACCATCACGTCAATCCCGAAATTCAACTACGAGCTTTTTAACTGCAACAACTTTAATATACGCTATTGGAGCTGGAATTACCGCGGCTGCTGGCACCAGACTTGCCCTCCAA
+
D@BA@HIGDHGH<HHCEH@E@EFHIIHHIFHHHEGEHIIHFHHHEHHEHHHE?HIIIEEEHGHHHIH?CHEEHCCHHHC11C@?1CHHGFHGCGGECCH@EF<HHHHIHIIHIIIGHIIGGHHFHGHHHHHHHHHHHEHHIIIHHFIHHHIIIIIHHHHHHIIIHHHHIIIHEHHHHHFHIIIIIIIIIHGIIIIIIHHHGHHHGIIIIIHIIHIHGIIIGIHHFIIIIIIIIIIHG=IHGIIIIIHHIIHHIIIIIHHIIIIIIIHIIHHIIIIIIIIIIHIIIIFHIIHIIIIIHIIHHHIIGIIIIIIHIIHIIIIIIHGIIIIIIIIIIIIIIIIIIHIIIIIIDDDDD
@HISEQ:969:HM2KJBCX2:2:1102:2995:65093 2:N:0:ACTATGCA
TCTCGATAAGCGCCCAACTATCCCTATTAATCATTACGGCGGTCCTAGAAACCAACAAAATAGGACCGCACGTCCTATTCTATTATTCCATGCTAATCTATTCAAGCAAAAGCCCGCTTTAAACACTCTAATTTTTTCAAGGTAATGGTCCTGGTTCCCCGACACACCCAATAAAGGGCATACCGGCTCACCAGAAGGATAGACCCGACAACAGACAGTACTCGCCAGAGACGGACCGCCCGGTCAGGTCTAAAATTCAACTACGAGCTTTTTAACTGCAACAACTTTAATATACGCTATTGGAGCTGGAATTACCGCGGCTGCTGGCACCAGACTTGCCCTCCAA
+
DDDDDIIIIHIIGIIIIIIIIIIIIIIIIIIIIIIIIIIIIIIIIIIIIIIEHHIIHIIHHHIIIIIHHIIIIIIHGHFHIIIIIIIHIIIIIIIHEHHHIIHIIHIIIIIHIIIHHHIIIIIIIIIIIIIIIIIIIIIHIIIIIIIIIIIIIIHHIIIIHIIHIIIIIIIIIHIIIIIIIIIIIIHIIIIIIIIIIIIHIIHIIIIIIIIIIIIIIIIIIIIIIIIIIIIIIIIIIIIIIIIIIIIIIIIIIIIIIIIHIIIIIIIIIIIIIIIIIIIIIIIHIIIIIIIIIHIIIHHDGIIIIIIIIIIIIIIIIIIIIIIIIIIIIIIIIIIIIIIIIDDDDD
@HISEQ:969:HM2KJBCX2:2:1102:12092:64964 2:N:0:ACTATGCA
TCTCGATAAGCGCCCAACTATCCCTATTAATCATTACGGTGATCCTAGAAACCAACAAAATAGAATCATGCCGTCCTATTTTATTATTCCATGCTAATGTATTCAAGCAAAATGCCTGCTTTAAACACTCTAATTTTTTCAAAGTAAAGGTCCTGGTTCCACATGACACCCAATTAAGGACATCATGCTTCTCCAGAAGGTGAGAAATCAACTGCGACAGTTCATACCCCTTAAGGCACGACCATCACGTCAATCCCGAAATTCAACTACGAGCTTTTTAACTGCAACAACTTTAATATACGCTATTGGAGCTGGAATTACCGCGGCTGCTGGCACCAGACTTGCCCTCCAA
+
DDDDDIIIIIIIIIIIIIIIIIIIIIIIIIIIIIIIIIIIIIIIIIIIHIIIIIIIIIIIIIIHIIIIIIHHHIIHIIIHIIIIGIIIIHIIIIIIIIGIIHIIIIHIIIIIIIIIIIIIIIIIIHHIIIIIIIIIIHIIIHIIIIIGIIIIIIIIHIIHIIIHIHIHHIIIIIHIIHIIIIIIIIIIIIIIIIIIHIIIIIIIIHHIGHIIHIIIIIIHIIIHIIIIIIIIIIIIIIIIIIIIIIIIIHHIIIIIIIIIIIIIIIIIHIIIIIIIIIIIIIIIIIIIIIIIIIIIIIHHIIIIIIIIIIIIIIIIIIIIIIIIIIIIIIIIIIIIIIIIIIIIIIIDDDDD
@HISEQ:969:HM2KJBCX2:2:1102:2974:65313 2:N:0:ACTATGCA
TCTCGATAAGCGCCCAACTATCCCTATTAATCATTACGGTGATCCTAGAAACCAACGAAATAGAATCAGTCCGTCCTATTTCATTATTCCATGCTAATGTATTCAGACGATAGTCTGCTTTAAACACTCTAATTTTTTCAAAGTAACAGTCCTGATTTCCAACCACACCAAATAAATGGCATGAAAGTTCCTCAGAAGGTAGAGATCCATCTCACCAGTACAGACAATTAAGCCTGACCAATGGGTAGACCCCGAAGTTCAACTACGAGCTTTTTAACCACAACAACTTTAATATACGCTATTGGAGCTGGAATTACCGCGGCTGCTGGCACCAGACTTGCCCTCCAA
+
DDDDDHIHHIHIIIIIIIIIIIIIIIIIIIHIIGIHHHHIIFHHHHHHIIIIIIIHHIIGIHIEEEHEHHHEHGHIIHHHHIHHHIIIIIIIHIII@HHIIHHHIHHHIIIIHHGIHIIIIIIHFGHIIIIFHIIHHHIIEHIIIIIIIIIIIHIIIHHIHEHIHHHHHHHIIHIHHIHHHHHHIHIIIHIHHHHIIIIIIHHHIHGHHIHIIIIIHIHHIHHIHHHFGIIIIHIIIIHHHEHGFGGIIIIIHHIIIIIIHIHHIHHEHHHIIHHHFHHHHHHFC1HGCCIIHHHHIHGIHIIIIHIIIIIIHGDHHIHHHIHHIIIIIIHIIIHHIHIIIIIBDDDD
@HISEQ:969:HM2KJBCX2:2:1102:19714:65322 2:N:0:ACTATGCA
TCTCGATAAGCGCCCAACTATCCCTATTAATCATTACGTCAATCCTAGAAACCAACAAAATAGGTTCGAACGTCCTATTTCATTATTCCATGCTAATGTATTCAGGCGCTGGCCTGCTTTAAACACTCTAATTTTTTCAAAGTAACAGTCCTGTTTCCCCGCAACACCAAATTAATGGCATTACGGTTCTACAAGAAGGAGGAATCAGCAAGCTAGTACATACCAGTGGCAAGACCAACCTGCTGATCCCGAAATTCAACTACGAGCTTTTTAACTGCAACAACTTTAATATACGCTATTGGAGCTGGAATTACCGCGGCTGCTGGCACCAGACTTGCCC
+
DDDDDIIIIIIIIIIIIIIIIIIIIIIIIIIIIIIIIIIHHIIIIIIIIIIIIIIIIIIHIIIIIIIHIIIHIIIHIIIIIHIIIIIHIIIIIIIIIIHIIHHIIIIIIIIIIIIHIIIIIIIIIIIIIIIIIIIIIIIIIIIIHIIIIIIIIIHHIIIIIIIIIIHIIIIHIIIIIIIIHIIIIIIIIIIIIIHIIIIIIIIIIIIIIIIIIIIIIIIIIIIIIIIIIIIIIIIIIHIIIIIIIIHIIIIIIIIIIIIIIIHIIIIIIIIH?IIIIIIIIIIIIHHIHIIIIIIIIIIIIIIIIIIIIIHIIIIIIIIIIIIIIIIIIIIIIIIDDDDD
@HISEQ:969:HM2KJBCX2:2:1102:19531:65536 2:N:0:ACTATGCA
TCTCGATAAGCGCCCAACTATCCCTATTAATCATTACGTCGATCCTAGAAACCAACAAAATAGAATCAAACGTCCTATTTCGTTATTCCATGCTAATGTATTCAAGCGTGAGCCTGCTTTAAACACTCTAATTTTTTCAAAGTAACAGTCCTGATTCCCCATGACACCAAATTAATGACATCATGGTTCGTCAGAAGGTAGGAATCAATAATACCAGTACGTACAATAGCACGACCAATAAATTGATCCCGAAATTCAACTACGAGCTTTTTAACTGCAACAACTTTAATATACGCTATTGGAGCTGGAATTACCGCGGCTGCTGGCACCAGACTTGCCCTCCAA
+
DBDDDIHHGHHIGHIHIIHEHEHIHIIIIIIIIIIIIIIIIGHIIIIHIIIHHHIIIHHIHIGHHHIHHIHIHHHIHIHHIEFHIIICHGEHEFHIHHHIIGHHHHIIIHHHIHIIGIHHHHHIHHIHIIIIGHGHHCHEHHHHHIIHIHHHEFHIIHHIHHCIHHIFHHHHIHFHGHIGIIIIC@GHECDIIIHHFGFHHIIHHHHHIHHHHFHHHHIIIHHHHHHIHHIIHFEHHHHHGHGEHG?CIIIIHHHIFIIHHIIIHHHEIGIHCHHHHHHHIHHF<<1GHIHHHHIHHHHHHIIIHHIIHHHCHDHDHIIHIHHHHHHHIHHFFCCCHIHEADDD@
@HISEQ:969:HM2KJBCX2:2:1102:10881:66350 2:N:0:ACTATGCA
TCTCGATAAGCGCCCAACTATCCCTATTAATCATTACGGTGGTCCTAGAAACCAACAAAATAGAACCACAACGTCCTATTCTATTATTCCATGCTAATCTATTCAAGCAATAGCCCGCTTTAAACACTCTAATTTTTTCAAGGTAATGGTCCTGGCTCCCCAACACACCCAATAAAGGACATACTGGTTCACCAGAAGGAAGACCCAACAACAGACAGTACTCGCCAAAGACGGACCGCCCGGCCAGGCCTAAAATTCAACTACGAGCTTTTTAACTGCAACAACTTTAATATACGCTATTGGAGCTGGAATTACCGCGGCTGCTGGCACCAGACTTGCCCTCCAA
+
DDDDDIIIIIIIIIIIGHIIIIIIIIIIIHIIIIIIIIIIIHIIIIIIIHIIIIIIIEGHIIHIIIHFHFFIHHHHHIIGIIIIIIIGHIIIIHIIIIIIIGIIIIIIIIIIDIHHHIHIHIIIEHHHIHGHIIIIIIHIIIIHIIIHHIIIIIIHHIIIIHIIIGAHIHIIIIIIIIIIIIIIIIIIIIHGHIIIIIIIIIIIIIIIIHIHHHHIGIIIIIIIIHIIIIHIIIIIIIIIHHIIHIIIHIHIIIIIIIIIIIIIIIIIIIIHHIIHIIIIIIIIHIHIIIIIIIIHIHHHHIIIIIIIIHIIHIIIIIIIIIIIIIIIIIIIIIIIIIIIIDDDDD
@HISEQ:969:HM2KJBCX2:2:1102:18840:66402 2:N:0:ACTATGCA
TCTCGATAAGCGCCCAACTATCCCTATTAATCATTACGTCGATCCTAGAAACCAACAAAATAGGTTCGATCGTCCTATTTCGTTATTCCATGCTAATGTATTCAAGCGCGAGCCTGCTTTAAGCACTCTAATTTTTTCAAAGTAACAGTCCTGTTTCCCCGCAACAACAAATTAATGCCATCACGGTTCTACAAGAAGGAGGGACCAGTGAGGCCAGTGCATACCAGTGGCACGACCAACCTACTGGCCCCGAAATTCAACTACGAGCTTTTTAACTGCAACAACTTTAATATACGCTATTGGAGCTGGAATTACCGCGGCTGCTGGCACCAGACTTGCCCTCCAA
+
DDDDDIIIIIHHIIHIIIHIIIIIIIIIIHIHHIIIIIIIIIHHIIHHHHHIIIHIGIIHHIIIIIIIIHIHHHHHHIIIHIHIIIIGIIIIIHHIIHHIIIIHIIIIIHIHIHIHIIIIIIIIIHIIHIHIIIIIIHHHIIIIIIIIIIIIHHIIIIIIIIGIHIIIIIHHIIIIIGIIIIIIIIIIIIIIIIIIIIIGHHIHIIIIHHIHHHHHGIIIIIIIIIHHHHIHIIIIIIIHGHHHHIIIIHIIIIIHHHHIHGIIIIHHGHIIIIHIIIIIIIIIIIIIIIIIIIIIIHIIIIIIIIIIIIIIIIIIIIIIIIIIIIIIIIIIIIIIIIIIICDDDD
@HISEQ:969:HM2KJBCX2:2:1102:10616:66665 2:N:0:ACTATGCA
TCTCGATAAGCGCCCAACTATCCCTATTAATCATTACGTCGATCCTAGAAACCAACAAAATAGAATCAAACGTCCTATTTCATTATTCCATGCTAATGTATTCAAGCGTAAGCCTGCTTTAAACACTCTAATTTTTTCAAAGTAACAGTCCTGATTCCCCACGACACCAAATTAATGACATCGCGGTTCTTCAGAAGGTAGGAACCGATAATGCCAGTGCGTACCGAAGCACGACCAACAATTCGATCCCGAAATTCAACTACGAGCTTTTTAACTGCAACAACTTTAATATACGCTATTGGAGCTGGAATTACCGCGGCTGCTGGCACCAGACTTGCCCTCCAA
+
DDDDDIIIIHIIIIIIIIIIIIIIIIIIIIIHHIIIIIIIIIIIIIIIIIIIIIIIHIIIIIHIIIIIHIIGHGIIIIIHIIIIIHIIIIIIHIIIIIIIIIIHIHIHHIIIHIIHIIIIIHHHIIIIIIIIIIIIIIIIIIHIIIHIIIIIIIIIIIIIIIIIIIIIIIIIIIIIIIIIHIIIIIIIHHI?IIGIIIIIIIIHIIIIIIHIIIIIIIIIIIIIIIIIIIIIIIIIIIIIIHGE=IIHIIIIIIIIIIHE0IIIIIIIIIIIIIIIIIIIIIIIIIIIIIIIHIIIIIIIIIIIIIIHIIIIIHIIIIIIIIIIIIIIIIIIIIIIIHIIDDDDD
@HISEQ:969:HM2KJBCX2:2:1102:13961:67200 2:N:0:ACTATGCA
TCTCGATAAGCGCCCAACTATCCCTATTAATCATTACGGTGGTCCTAGAAACCAACAAAATAGAACCACAACGTCCTATTCTATTATTCCATGCTAATCTATTCAAGCAATAGCCCGCTTTAAACACTCTAATTTTTTCAAGGTAATGGTCCTGGCTCCCCAACACACCCAATTAAGGACATACTGGTTCACCAGAAGGAAGACCCGACAACAGGACAGTACTCGCCAAAGACGGACCGCCCGGCCAAGTCTAAAATTCAACTACGAGCTTTTTAACTGCAACAACTTTAATATACGCTATTGGAGCTGGAATTACCGCGGCTGCTGGCACCAGACTTGCCC
+
B@DDAFEEH@GDHHGHHIGCGHHIHIHHIGHHHHIIIFEHIHCEHIHGEHHEEHHIHHEHEHEHHH<<<CHHCC<@EGHIIHHIGH1CGHHHHHIIIHEHHFH@FIHHHIFHGHIHFHHHHIHHHIHIIIIIIIHF?HIHHHIHHHE<DHIIIIIIHEHHHHEFIHHEGHHGGHHHHHHIIHHCHHHHHIHGHHHHIIHIIIIH:IIIIHHEHIHIHIIIIHIHHEGIHIIHIIHIHHHIHIHHEIIIIGIIIIHFEHHIIHG<HHFEIHIHIIIHIHFIHGHIIIIIHCIHHHEIIHHHIIIIIIIIIIHHHECIIHHHIHHIIIIHHHFHHIIIIDBDBB
@HISEQ:969:HM2KJBCX2:2:1102:17008:67143 2:N:0:ACTATGCA
TCTCGATAAGCGCCCAACTATCCCTATTAATCATTACGTCAATCCTAGAAACCAACAAAATAGAATCAAACGTCCTATTTCATAATTCCATGCTAATGTATTCAAGCGTGCGCCTGCTTTAAACACTCTAATTTTTTCAAAGTAACAGTCCTGATTCCCCACGACACCAAATTAATGACATCGCGGTTCTTCAGAAGGTAGGAACCAATAATGCCAGTGCGTACCGAGGCACGACCGACAATCTGATCCCGAAATTCAACTACGAGCTTTTTAACTGCAACAACTTTAATATACGCTATTGGAGCTGGAATTACCGCGGCTGCTGGCACCAGACTTGCCCTCCAA
+
@DDD@E@CGEEHHCHIIE<F<<CFHHHC@@1G@F@HH1<DEHIIHI?11@FEHHHHCHH?FGHIHEEGCG1<G@@EFHH@CGH1<GHHII@1<GCEHHHHIHEHC<FGHHH>C=CEHEHEEFBBCEHHGGDDGHHIHHGEHHHHHIIIHGGGF@:1<HHIHEB:?HIHHFHIIHHIHHIIIHEEEHHEHEIHHIHII;IHHEDCHGIHHHIH:IIIHHHIIIIIIIFHHHHHHDHCHHIIHHFDIHHEDHCCCIHHIIHGHCHHFGHHIIHHHHIIHIIIIHHIHIHHEHEHDIIIIIIIHIIIIIIHIIIIIIHIIHHIIIGIIIHHGHIIHHHIIGHIDDADA
@HISEQ:969:HM2KJBCX2:2:1102:19022:67673 2:N:0:ACTATGCA
TCTCGATAAGCGCCCAACTATCCCTATTAATCATTACATCGATCCTAGAAACCAACAAAATAGAATCGGATGTCCTATTTCATTATTCCATGCTAATGTATTCAAGCGTGAGCCTGCTTTAAACACTCTAATTTTTTCAAGGTAACAGTCCTAATTCCCCGTGACACCAAATTAATGGCATTACGGTTCTTTAGAAGGTGAGAAATCAATAATATCAGTACATACCAACGGCATGACCGAAACATTGATCCCGAAATTCAACTACGAGCTTTTTAACTGCAACAACTTTAATATACGCTATTGGAGCTGGAATTACCGCGGCTGCTGGCACCAGACTTGCCCTCCAA
+
DDDDDIIIIIIIIIIIIIIIIIIIHIIIIIIIIIIIIIIIIIIIIIIIIIIIIIIIIHIHHHIEHIIIIIIIIIIIIIIIIIIIIIIIIIIIIIIIIIIIIHIIIIIIIIIIIIIIIIIIIIIIIIIIIIIHIHIIIIIIIIIIIIIIIIIIIIIIIHIIHHIIIIIGIIIHHIIIIIIIIIIIIIIIIIIIIIIIIIIIIIIIIIIIIIIIIIIIIIIIIIIIIIIIIIIIIIIIIIIIIIIIHEIHHHIIIIIIIIIIIIIIIIIIIIIIIIIIIIIIIIIIIIIIIIIIIIIIIIIIIIIIIIIIIIIIIIIIIIIIIIIIIIIIIIIIIIIIIIIIIIDDDDD
@HISEQ:969:HM2KJBCX2:2:1102:11976:68394 2:N:0:ACTATGCA
TCTCGATAAGCGCCCAACTATCCCTATTAATCATTACGGTGGTCCTAGAAACCAACAAAATAGAACCACAACGTCCTATTCTATTATTCCATGCTAATCTATTCAAGCAATAGCCCGCTTTAAACACTCTAATTTTTTCAAGGTAATGGTCCTGGCTCCCCAACACACCCAATTAAGGACATACTGGTTCACCAGAAGGAAGACCCGACAACAGGACAGTACTCGCCAAAGACGGACCGCCCGGCCAAGTCTAAAATTCAACTACGAGCTTTTTAACTGCAACAACTTTAATATACGCTATTGGAGCTGGAATTACCGCGGCTGCTGGCACCAGACTTGCCCTCCAA
+
DDDDDIIIIIIHIGIIIIIIIIIIIIIIIIIIIIIIIHHHIIIIIIIIIGIIIIIIIIIIIIHIHIIIIIIHIHHIIIIHHIHIHHHCHIIIIIIIIIIIHHHIIIIIIIIIIHIIIIFFIHIIIIIIIIIHIIIHIIIIIIIIIIIHHIIHIHHIIHIHIIIIIIIIIHIHHHIIIIIIIIIIIIIIIIIIHHIIIIHHFHGGIIIIIIIIIIIIHIIIIIIHIIIIIIIHHIIIIIIHIIIIHHIIIEHIIIIGIIIIIIIHIIIIIIIIIIHIIIIIIIIIIIHIIIIIIIIHIIIHHHIIIIGIIIIIIIIGIHIIIIIHIIIIIIIIIHHHHIICIIDDDDD
@HISEQ:969:HM2KJBCX2:2:1102:3655:68751 2:N:0:ACTATGCA
TCTCGATAAGCGCCCAACTATCCCTATTAATCATTACGTCGATCCTAGAAACCAACAAAATAGGTTCGATCGTCCTATTTCGTTATTCCATGCTAATGTATTCAAGCGCGAGCCTGCTTTAAGCACTCTAATTTTTTCAAAGTAACAGTCCTGTTTCCCCGCAACAACAAATTAATGCCATCACGGTTCTACAAGAAGGAGGGACCAGTGAGGCCAGTGCATACCAGTGGCACGACCAACCTACTGGCCCCGAAATTCAACTACGAGCTTTTTAACTGCAACAACTTTAATATACGCTATTGGAGCTGGAATTACCGCGGCTGCTGGCACCAGACTTGCCCTCCAA
+
DDDDDIIIIIHIIIIIIIIIIIGIIHIIIIIIIIIIIIIHIIIIIIIIIIIIIIIIIIIHIIIIIHIIIIIIIIIIIIIIIIIIHIIHHIIIIIIIIIIIIIIIIIIIIIIIIIIIHIIIIHIIIIIIHIIIIIIIIIIIIIIIIIIIIHIIIIIIIIGIIHIIIIIIIIIHIIIIIIIIIIIIIIIIIIIIIIIIIIIIIIIIIIIIIIIIIIIIIIIIIIIIIIIIIIIIIIIIIIIIIIHHHIIIIIIIIIIIIIIIIIIIIIIIIIIIIIIIIIIIIIIIIIIIIIIIIIIIIIIIIIIIIIIIIIIIIIIIIIIIIIIIIIIIIIIIIIIIIIIIIDDDDD
@HISEQ:969:HM2KJBCX2:2:1102:18339:68659 2:N:0:ACTATGCA
TCTCGATAAGCGCCCAACTATCCCTATTAATCATTACGGTGATCCTAGAAACCAACAAAATAGAACCATGCCGTCCTATTCTATTATTCCATGCTAATGTATTCGAGCAAAAATGCCTGCTTTAAACACTCTAATTTTTTCAAGGTAAAGGTCCTGGATCCGCAAGACACCCAATTAAGGACATCAAGTTTCTCCAGAAGGTGAGAAATCAACAGCGACAGTTCATACCCCTTAAGGCATGACCATCACGTCAATCCCGAAATTCAACTACGAGCTTTTTAACTGCAACAACTTTAATATACGCTATTGGAGCTGGAATTACCGCGGCTGCTGGCACCAGACTTGCCCTCCAA
+
@@D@DEEEHC@?HHIGHHIIII@C?CGECFHCFFC<C@<<C<<G@G<CCHCHIH@EG1C@CGHEFFHHH1FHCG<?EC@GC@GHH<CE?<<CGEEH?FCG@<FEHIEDCFCHIH?CFFCGCCFH1<FF@FFEBDCCHHCFCG1H@F8<A6<<FCG@F@EHCHHCCCCEHECHCC??HEIHGEEG/CGEHHIG?FFD/C<8<<@EFFDE?CF<<GAE?GHHF@FHCGGHH1:@HCAA1A@GEC6CHGHHH<<<H?C/<11HF<CC@GG<0<D<<1E<HC@HC<<?IHEHD<<CC1HFCG<@H?EHG?HEHCC<@H?HG<</C/<<<<<CEFIHG<<<GC<<CG1E@<C@D00<<
@HISEQ:969:HM2KJBCX2:2:1102:12247:69482 2:N:0:ACTATGCA
TCTCGATAAGCGCCCAACTATCCCTATTAATCATTACGTCGATCCTAGAAACCAACAAAATAGGGTCAAACGTCCTATTTCATTATTCCATGCTAATGTATTCAAGCGTGAGCCTGCTTTAAACACTCTAATTTTTTCAAAGTAACAGTCCTGATTCCCCGCGACACCAAATTAATGACATCACGGATCTTCAGAAGGGAGAAACCAGTGACACCAGTGCATACCAAAGGCATGACCAGCGTACTGATCCCGAAATTCAACTACGAGCTTTTTAACTGCAACAACTTTAATATACGCTATTGGAGCTGGAATTACCGCGGCTGCTGGCACCAGACTTGCCCTCCAA
+
DDDDDIIIIIIIIIIIIIIIIIIIIIIIIIIIIIIIIIIIIHHIHIIIIIIIIIIIIIIIIIIIHHIIIIIIHIHIIIIIIIIIIIIIIIIIIIIHIIIIIIIIIIIIIIIIIIIIIIIIIIIIIIIIIIIIIIIIIIIIIIIIIIIIIIIIIIIIIHIIIIIIIIIIIIIIIIIIIIIIIIIIIIIIIIIIIIIIIIIIIIIIIIIIIIIIIIIIIIIIIIIHIIIIIIIIIIIIIIIIIIIHIIIIIIIIIIIIIIIIIIIIIIIIIIIIIIIIIIIIIIIIIIIIIIIIIIIIIIIIIIIIIIIIIIIIIIIIIIIIIIIIIIIIIIIIIIIIIIIIIDDDDD
@HISEQ:969:HM2KJBCX2:2:1102:18439:67860 2:N:0:ACTATGCA
TCTCGATAAGCGCCCAACTATCCCTATTAATCATTACGTCGATCCTAGAAACCAACAAAATAGGGTCAAACGTCCTATTTCATTATTCCATGCTAATGTATTCAAGCGTGTGCCTGCTTTAAACACTCTAATTTTTTCAAAGTAACAGTCCTGATTCCCCATGACACCAAATTAATGACATCACAGTTCGTCAGAAGGTAGAAATCAATAATACCAGTGCATACCGGAGGCACGACCAATATATTGATCCCGAAATTCAACTACGAGCTTTTTAACTGCAACAACTTTAATATACGCTATTGGAGCTGGAATTACCGCGGCTGCTGGCACCAGACTTGCCCTCCAA
+
DDDDDIIIIIIIIIIIIIIIIIIIIIIIIIIIIIIIIIIIIIIIIIIIIIIIIIIIIGHHIIGIHHIIIIIGIIIIIIIIIIIIIIIIIIIIHIHIIIIIIIIIIIIIIIIIIHIIIIIIIIIIIIIIIIIHIIIIIIIHIIIIIIIIIIIIIIIIIIIIIIIIIIIIIIIIIIHIIHHGHIIIIIIHIIIIIIIIIIIIIIIIIHIIIIIIIIIIIIIIIIIIIIIIIIIIIIIIIIIIIIIIHIIIIIIIIIIIIIIIIIIIIIIIIIIIIIIIIIIIIIIIIIIIIIIIIIIIIIIHHIIIIIIIIIIIIIIIIIIIIIIIIIIIIIIIIIIIIIIIIDDDDD
@HISEQ:969:HM2KJBCX2:2:1102:9389:69803 2:N:0:ACTATGCA
TCTCGATAAGCGCCCAACTATCCCTATTAATCATTACATCGATCCTAGAAACCAACAAAATAGAATCTGATGTCCTATTTCATTATTCCATGCTAATGTATTCAAGCGTAAGCTTGCTTTAAACACTCTAATTTTTTCAAGGTAACAGTCCTAATTCCCCATAACATCAAATAAATGACATTATGGTTCTTTAGAAGGTGAGAACCAATAAAACCAGTACATACCAAGGCATGACCGATTCCTTGATCCCGAAATTCAACTACGAGCTTTTTAACTGCAACAACTTTAATATACGCTATTGGAGCTGGAATTACCGCGGCTGCTGGCACCAGACTTGCCCTCCAA
+
ADDBDHHHEHHHHHHDHEHHHIEHEHHHHEHHHHHIE@HF@CGHHIIHIGGHHGHI?CGIIIEHHEHHHCHIIHGHHHHEEFFFHHIHHH<C@F@GHHGFHDHHIHEEGIGIHEIIIIIHHHEIHIIIIIIIHHHC?HH@HHHHIIGIHHEHFHHG@HHCFHIIIIHIHFHIHGEHHIIIIIIHHIIIIIIIHIIIHHIHIIHHEHHIHHHEIHIIIIIHEHHHHHIIIIIIIII<IIIIIHEGIIIIIHGIIIHIHIIIHEHHFCECIHHHHFGHIHEHHIIIIIIIHHIIIIIIIIIHHHHIIIIIIIIIIIHGIHGIIIIIHGHIIIIIHHGIIHHH@@DD@
@HISEQ:969:HM2KJBCX2:2:1102:5803:69565 2:N:0:ACTATGCA
TCTCGATAAGCGCCCAACTATCCCTATTAATCATTACGTCAATCCTAGAAACCAACAAAATAGGATCAAACGTCCTATTTCATTATTCCATGCTAATGTATTCAAGCGTTAGCCTGCTTTAAACACTCTAATTTTTTCAAAGTAACAGTCCTGTTTCCCTGCAACACCAAATTAATGACATTACAGTTCTTCAAGAAGGAGGAACCAGTAAAGCCAGTACATACCAGAGGCACGACCAACCTACTAATCCCGAAATTCAACTACGAGCTTTTTAACTGCAACAACTTTAATATACGCTATTGGAGCTGGAATTACCGCGGCTGCTGGCACCAGACTTGCCCTCCAA
+
DDDDDIIHIIIIIIHIIIIIIIHIHIIIIIIIIIIIIIIIIIIIIIIIIIIIIIIIIIIEHFHIIIIHIIIIHIIIIIIIHIHIIHIIGIIIIIIIIHIIIIIIIIIIIIIIIIIIIIIIIIIIIIIIIIIIIIIHIIIIIIIIIHIIIIIIIIIIIIIIIIIIIIIIIIHIIIIIIIIIIIIIIIIIIIIIIIIIIIIIIIIIIIIIIIIIIIIIIIIIIIIIIIIIIIIIIIIIHHHIIHHHHHHHIIIIIIHIHIHIIHEIIIIIIIIIIIHIIIIIHIIIIIIIIHIIIIIIIIIIIIIIIIIIIIIIIIIIIIIIIIIIIIIIIIIIIIIIIIIIIDDDDD
@HISEQ:969:HM2KJBCX2:2:1102:15805:70266 2:N:0:ACTATGCA
TCTCGATAAGCGCCCAACTATCCCTATTAATCATTACGTCGATCCTAGAAACCAACAAAATAGAATCAAACGTCCTATTTCATTATTCCATGCTAATGTATTCAAGCGTTAGCCTGCTTTAAACACTCTAATTTTTTCAAAGTAACAGTCCTGTTTCCCTGCAACACCAAATTAATGACATTACAGTTCTTCAAGAAGGAGGAACCAGTAAAGCCAGTACATACCAGAGGCACGACCAACTTACTAATCCCGAAATTCAACTACGAGCTTTTTAACTGCAACAACTTTAATATACGCTATTGGAGCTGGAATTACCGCGGCTGCTGGCACCAGACTTGCCCTCCA
+
DDDDCIIIIIIIHIIHIIHIIHHIIIIIIIIIIIIIIHGHIIIIHIIIIIIIIIIIIHIIIIIHIHIIIIIHIIIIIHHIHIIHIIHHHIHIIIIIHIHIIHHHIIHIHIIHHIIHHIHIIHIIIIHIIIIIHIIIGHFHHIIIIIIHHIIIIIHHHHHIHHIIIIIHHHHIIIIIHHIIIIIIIIIIIIHIIIIIHIIIIHIHIIIIIIHGIIIIIIIIHFIHHIIIHIIIHHIIHIIIIHH@HHHIHGIIIIHIIHHHEHCIHHIIIIIEHHHIGIIIIIIIIIIIHHIIHEIIIHIEHIIIIHIIIIIIIIIIGIIIHIIHIIIIIIHHGGHIIIIHDBCDD
@HISEQ:969:HM2KJBCX2:2:1102:16517:70246 2:N:0:ACTATGCA
TCTCGATAAGCGCCCAACTATCCCTATTAATCATTACGGTGATCCTAGAAACCAACGAAATAGAATCAGTCCGTCCTATTTCATTATTCCATGCTAATGTATTCAGACGATAGTCTGCTTTAAACACTCTAATTTTTTCAAAGTAACAGTCCTGATTTCCCATCACACCAAATAAATGGCATGAAAGTTCCTCAGAAGGTAGAGATCCATCTCACCAGTGCAGACAATTAAGCCTGACCAATGGGTAGACCCCGAGGTTCAACTACGAGCTTTTTAACTGCAACAACTTTAATATACGCTATTGGAGCTGGAATTACCGCGGCTGCTGGCACCAGACTTGCCCTCCAA
+
DDDDBIIIIIIGIIIIIIIIIIIIIHIIIIIIIIIIIIIIIIIIIIIHIIIIHIIIIIIIIIIIIIHIIIIIIIIIIIIIHIIIIEHIIHIIHHHIIIIIIIIHIIHIIIIIIHIIIIIIHIIIIIIIIIIHIIIIIIIIHEHIIIIIIIIIIIIIIIIIIIIIIIIIIIIIIIIHHIIIIIIIIIIIIIIIIIIHIIIIIIIIIIHIIIIIIIIIIIIIIIIIIIIIIIIIIIIIIIIIIIIIHGGIIIIIIIIIIIIIIIIIIIIIIIIIIIIIIIIIIIIIIIIIHIIIIIIIIIIIIIIIIIIIIIIIIIIIIIIIIIIIIIIIIIIIIIIIIIIIHIIDDDDD
@HISEQ:969:HM2KJBCX2:2:1102:13343:70422 2:N:0:ACTATGCA
TCTCGATAAGCGCCCAACTATCCCTATTAATCATTACGGTGATCCTAGAAACCAACAAAATAGAACCATGCCGTCCTATTCTATTATTCCATGCTAATGTATTCGAGCAAAAATGCCTGCTTTAAACACTCTAATTTTTTCAAGGTAAAGGTCCTGGATCCGCAAGACACCCAATAAAGGACATCAAGTTTCTCCAGAAGGTGAGAAATCAACTGCAACAGTTCATACCCCTTAAGGCATGACCATCACGTCAATCCCGAAATTCAACTACGAGCTTTTTAACTGCAACAACTTTAATATACGCTATTGGAGCTGGAATTACCGCGGCTGCTGGCACCAGACTTGCCCTCCAA
+
DDDDDIIIIIIIIIIIIIIIIIIIIIIIIIIIIIIIIIIIIIIIIIIIIIIIIIIIIIIIIIIHHIIIIIIIIIHIIIIIIIIIIIIIIIIIGIIIHIIIIGHIIIHIIIIIIIIIIIIIIIIIIIIIIIIIIIIIIIIIIIIIIIIIIIIHIIIIIIIIIIIIIIIIIIIHIIIIIIIIIIIIIIIHIIIIIIIIIIIIIIIIIIIIHIIIIIIIIIIIIIIIIIIIIIIIIIIIIIIIIIIIIIIIIIHHIIIIIIIIIIIIIIIIIIIIIIIIIIIIIIIIIIIIIIIIIIIIIIIIIIIIIIIIIIIIIIIIIIIIIIIIIIIIIIIIIIIIIIIIIIIIIIIIDDDDD
@HISEQ:969:HM2KJBCX2:2:1102:18445:70987 2:N:0:ACTATGCA
TCTCGATAAGCGCCCAACTATCCCTATTAATCATTACGGTGATCCTAGAAACCAACAAAATAGAACCATGCCGTCCTATTCTATTATTCCATGCTAATGTATTCGAGCAAAAATGCCTGCTTTAAACACTCTAATTTTTTCAAGGTAAAGGTCCTGGATCCGCAAGACACCCAATTAAGGACATCAAGTTTCTCCAGAAGGTGAGAAATCAACAGCGACAGTTCATACCCCTTAAGGCATGACCATCACGTCAATCCCGAAATTCAACTACGAGCTTTTTAACTGCAACAACTTTAATATACGCTATTGGAGCTGGAATTACCGCGGCTGCTGGCACCAGACTTGCCCTCCAA
+
DDDDDIIIIIIIIIIIIIIIIIIIIIIIHIIIIIIIIIIIIIIIIIIIHHIIIIIIIIIHIIIIIIIIIGHHIIHIIIIIIIHIIIIIIIHIIIIIIIIIIHIIIIIIIIIIIIIIIIIIIIIIIHIIIIIIIIIIIIIIIIIIIIIIIIIIIIIIIIIIIIIIIIIIIIIIIIIIIIIIIIIIIIIIIIHIIIIIIGIIIIIIIIIIIIIIIIIIIIIIIIIIIIIIIIIIIIIIIIIIIIIIIIIIIIIHIIIIIIIIIIIIIIIIIIIIIIIIIIIIIIIIIIIIIIIIIIIIIIIIHIIIIIIIIIIIIIIIIIIIIIIIIIIIIHIIIIIIIIIIIIIIIIIIDDDDD
@HISEQ:969:HM2KJBCX2:2:1102:2415:73185 2:N:0:ACTATGCA
TCTCGATAAGCGCCCAACTATCCCTATTAATCATTACGTCAATCCTAGAAACCAACAAAATAGGTTTGAACGTCCTATTTCATTATTCCATGCTAATGTATTCAAGCAAATATGCCTGCTTTAAACACTCTAATTTTTTCAAAGTAACAGTCCTGTTTCCCTGCAACACCAAATTAATGACATTACAGTTCTTCAGAAAGGAGGAATCAGCGAGACCAGTTCATACCAGTGGCACGACCAGCCTGCTGACCCCGAAATTCAACTACGAGCTTTTTAACTGCAACAACTTTAATATACGCTATTGGAGCTGGAATTACCGCGGCTGCTGGCACCAGACTTGCCCTCCAA
+
DDDDDICFEHGHHIIIIIIGHIEHIIIIIHH?FCGHIHHIICHHHIHHHHHIHIIIIIHCHEHHHE@HHHHHHIIIIHIIIEHGGHIGHEHHCHGHIIIIIHHIIIIIHIIIIHIIIIIHHGHIIIIIHIIIIIIIHHIHHIHHHHIHIIIIIHIIHIIIIIHIIIHHHIHIIHIIHHHFFHIIIIHIIIIIHHIIIIIIGIIIIIIIIIIIHHEIIHIIIHHHHH=IIIIIIHHHIIHIIHGHHF<IIIHCIIHIIIIIHIIIIIHGIGIIIHIHIHGIIIIIIHFHIHIHIGIIHIHHIIIIIIIIIIIIIIHIHDHHIIIIIIIIIIIIIIHIIIIIIIHDDDDD
@HISEQ:969:HM2KJBCX2:2:1102:6416:73747 2:N:0:ACTATGCA
TCTCGATAAGCGCCCAACTATCCCTATTAATCATTACGGTGATCCTAGAAACCAACAAAATAGAACCATGCCGTCCTATTCTATTATTCCATGCTAATGTATTCGAGCAAAATGCCTGCTTTAAACACTCTAATTTTTTCAAGGTAAAGGTCCTGGTTCCACATGACACCCAATTAAGGACATCATGCTTCTCCAGAAGGTGAGAAATCAACTGCGACAGTTCATACCCCTTAAGGCACGACCATCACGTCAATCCCGAAATTCAACTACGAGCTTTTTAACTGCAACAACTTTAATATACGCTATTGGAGCTGGAATTACCGCGGCTGCTGGCACCAGACTTGCCCTCCAA
+
DDDDDIIIIIHIIIIHIIIIIIIIIIIIIIIIIIIIIIIIGIIIIIIIIIIIIIIIIHIIIIIIIIIIHIIIIIIHIIIIIIIIIIIIHIIIIIIFHHHIIEIIIIIIIIIIIIIIIIIIIIIIIIIIIIIIIIIIIIIIIIHFHIIIIIIHIIHIIIIIIIIHIIIIIIIIIIIIIIIIIIIIIIIIIIIIHIIIIIIIIIIIIHIIIIIIIIIIIIIIIIIIIIIIIIIIIIIIIIIIIIIIIIIIIIHIIIIIIIIIIIIIIIIIHHIIIIIIIIIIIIIIIIIIIIIIIIIIIIIIIIIIIIIIIIIIIIIIIIIIIIIIIIIIIIIIIIIIIIIIIIIIIIIDDDDD
@HISEQ:969:HM2KJBCX2:2:1102:7549:73628 2:N:0:ACTATGCA
TCTCGATAAGCGCCCAACTATCCCTATTAATCATTACGGTGATCCTAGAAACCAACGAAATAGAATCAGTCCGTCCTATTTCATTATTCCATGCTAATGTATTCAGACGATAGTCTGCTTTAAACACTCTAATTTTTTCAAAGTAACAGTCCTGATTTCCCATCACACCAAATAAATGGCATGAAAGTTCCTCAGAAGGTAGAGATCCATCTCACCAGTGCAGACAATTAAGCCTGACCAATGGGTAGACCCCGAAGTTCAACTACGAGCTTTTTAACTGCAACAACTTTAATATACGCTATTGGAGCTGGAATTACCGCGGCTGCTGGCACCAGACTTGCCCTCCAA
+
DDDDDIIIIIIIIIIIIIIIIIIIIIIIIIIIIIIIIIIIIIIIIIHIIIHHHHIIIHIIIIHIIIIIHIIIGGHIIIIIIIIIIIIIIIIIIIIIIIIIFGHHIHIIIIIIIIIHIIIIIIIIIIIIIIIHIIIIIIIHHIIIIIIIIHHIIIIIIIIHHHIIIHIHIIIIIIIIIIIIIIIIIIIIIIIIIIIIIIIIIIIIIIIHHIIIIIIIIIIIIIIIIIIIIIIIIIIIIIIIIIIIHHFIIIIIIIIHIIIIIIIIIIIIIIIIIIIIIIIIIIIIIIIIHHIIIIIIIIIIIIIIIIIIIIIIIIIIIIIIIIIIIIIIIIIIIIIIIIIIIIIDDDDD
@HISEQ:969:HM2KJBCX2:2:1102:1376:73060 2:N:0:ACTATGCA
TCTCGATAAGCGCCCAACTATCCCTATTAATCATTACGTCAACCCTAGAAACCGACAAAATAGGATCAAACGTCCTATTTTATTATTCCATGCTAATGTATTCAAGCGTTAGCCTGCTTTAAACACTCTAATTTTTTCAAAGTAACAGTCCTGTTTCCCTGCAACACCAAATTAATGACATTACAGTTCTTCAGAAAGGAGGAATCAGCGAAGCCAGTACATACCAGTGGCACGACCAACCTGCTGACCCCGAAATTCAACTACGAGCTTTTTAACTGCAACAACTTTAATATACGCTATTGGAGCTGGAATTACCGCGGCTGCTGGCACCAGACTTGCCCTCCAA
+
DDDDDIIIIIIIIIIIIIIIIIIIIIIIIIIIIIIIIEHHIIIIIIIIHIIII/CHIIIIIIIGHIHIIIIIHIHIIIIIIIIIIHIIIIGIHIIIIIIIIIIIIIIIIIIIIIHIIIHIHHGIIIHHIIIIIIIIIIIIIIIHIHIIIIIIIIIIIIIIIIIIIIIIIIIIIIIIIIIIIIIIIIIIHIIIIIIIIIIIIIIIIIIIIIIIIIIIIIIIIIIIIIIIIIIIIIIIIHIIIIIHGIIIIIIIIIIIIIIIIIIIIIIIIIIIIIIIIIIIIIIIIIIIIIIIIIIIIIIIIIIIIIIIIIIIIIIIIIIIIIIIIIIIIIIIIIIIIIIIIDDDDD
@HISEQ:969:HM2KJBCX2:2:1102:5950:74738 2:N:0:ACTATGCA
TCTCGATAAGCGCCCAACTATCCCTATTAATCATTACGGTGATCCTAGAAACCAACAAAATAGAATCATGCCGTCCTATTTTATTATTCCATGCTAATGTATTCAAGCAAAATGCCTGCTTTAAACACTCTAATTTTTTCAAAGTAAAGGTCCTGGTTCCCCGTGACACCCAATTAAGGGCATCGCGGTTCTCCAGAAGGTGAGAAATTGACTACACCAGTTCATACCCCTTAAGGCACGACCGATGTGTCAATCCCGAAATTCAACTACGAGCTTTTTAACTGCAACAACTTTAATATACGCTATTGGAGCTGGAATTACCGCGGCTGCTGGCACCAGACTTGCCCTCCAA
+
D@@BDHHEEHI?H<EHIIIEHEH1?FHHEHH?@GHHHH<<D@DHFCHHCFHIE?GHIEFHHHH?HFH?EH1CCHH<EHH<1FHHIECG?F@HFCGHHIIEHDHHHHHIHIIIIHHIIHHHGHGHHHHIIHHHEGHHIHHGEHHHGHHFHHEHIIIIIHIH?HIHHIIIIIIIIHHHIHHHIIIHHCHHHHGHDHIIHIIGIIIIIHIIIIIIHHEEIHEHHIHHHHIHIHH@HHGIIIIIIHHIGGHGHGFIGIIHIIIHHHHIHHHCIIIIIIHHIHIIIIIHIIIHIHIIIIIIIIIHIIIIIHHHEIIIIIIIHEEHHHIIHIIIIIIIIHHIHHHGIIIIIIHD@@DD
@HISEQ:969:HM2KJBCX2:2:1102:3056:74324 2:N:0:ACTATGCA
TCTCGATAAGCGCCCAACTATCCCTATTAATCATTACGGTGATCCTAGAAACCAACGAAATAGAATCAGTCCGTCCTATTTCATTATTCCATGCTAATGTATTCAGACGATAGTCTGCTTTAAACACTCTAATTTTTTCAAAGTAACAGTCCTGATTTCCCATCACACCAAATAAATGGCATGAAAGTTCCTCAGAAGGTAGAGATCCATCTCACCAGTGCAGACAATTAAGCCTGACCAATGGGTAGACCCCGAGGTTCAACTACGAGCTTTTTAACTGCAACAACTTTAATATACGCTATTGGAGCTGGAATTACCGCGGCTGCTGGCACCAGACTTGCCCTCCAA
+
DDDDDIIIIIIIIIHIIIIIIIIIIIIIIIIIIIIIIIIIIIIIIIIIIIIIIIIIIIIHIIIHIIIIIIIIIIIIIIIIIIIIIIIIIIIIIGHIIIIIIIIIIIIIIIIIIIIIIIIIIIIIIIHHHIIGIIIHIIIIIIIHIIIGIIIIIIIIHIIIIIIIIIIIIIIIIIIIHIIIIIIIIIIIIIIIIIIIIIIIIIIIIIIIIIIIIIIIIIIIIIIIIIIIHIIIIIIIIIIIIIIIIHFIIIIIIIIIIIIIIIIIIIIIIIIIIIIIIIIIIIIIIIIIHHIIIIIIIIIIIIIIIIIIIIIIIIIIIIIIIIIIIIIIIIIIIIIIIIIIIIIDDDDD
@HISEQ:969:HM2KJBCX2:2:1102:9149:74629 2:N:0:ACTATGCA
TCTCGATAAGCGCCCAACTATCCCTATTAATCATTACATCGATCCTAGAAACCAACAAAATAGAATCGGATGTCCTATTTCATTATTCCATGCTAATGTATTCAAGCGTGAGCCTGCTTTAAACACTCTAATTTTTTCAAGGTAACAGTCCTAATTCCCCGTGACACCAAATTAATGGCATTACGGTTCTTTAGAAGGTGAGAAATCAATAATATCAGTACATACCAACGGCATGACCGAAACATTGATCCCGAAATTCAACTACGAGCTTTTTAACTGCAACAACTTTAATATACGCTATTGGAGCTGGAATTACCGCGGCTGCTGGCACCAGACTTGCCCTCCAA
+
DDDDDIIIIHIIIIIIIIIIIIIIIIIIIIIIIIIHIIIIIHIIIIIIHHIIIIIIIIIIIIEIIIIIIIIIIIIIIIHIIIIIIIIIIIIIIIHHHIIHIIHHHIIHHHHGHIIIIIIIHIIIIIIIIIHHIIIIIIIIIIIIIIIIIIIIIIHIIIGIIIIIHIIHIIHHIIIIIIIIIIHIIIIHIIHIIIIIIIIIGIIIIIHIIIIIIIIIIHIIIIIIIIIIHIIIIHIIIIIIIIIIHHIIHIGHIIIIIIIIIIIIIIIIIIIIIIIIIIIIIIIIIHIIIIIIIIIIIGIIIIIIIIIIIIIIIIIIIIIIIIIIIIIIIIIIIIIIIIIIIIDDDDD
@HISEQ:969:HM2KJBCX2:2:1102:14734:74711 2:N:0:ACTATGCA
TCTCGATAAGCGCCCAACTATCCCTATTAATCATTACGGTGATCCTAGAAACCAACGAAATAGAATCAGTCCGTCCTATTTCATTATTCCATGCTAATGTATTCAGACGTTAGCCTGCTTTAAACACTCTAATTTTTTCAAAGTAACAGTCCTGATTTCCCATCACACCAAATAAATGGCATGAAAGTTCCTCAGAAGGTAGAGATTCATCTCACCAGTGCAGACAATTAAGCCTGACCAATGGGTAAACCCCGAAGTTCAACTACGAGCTTTTTAACTGCAACAACTTTAATATACGCTATTGGAGCTGGAATTACCGCGGCTGCTGGCACCAGACTTGCCCTCCAA
+
DDDDDIIIIIIIIIIIIHIIIFIIIIIIHIIIIIIIIIIIIGIIIIIIIHIHIIIIIHHIIGHIHIIIIIIGIIIHIIIHIIIIHIIIIIIIIHIIIHIIHIIIIIIIIIIIHIIIIIIIIIIIIIIIIIIHIIIIIIIIIIIIIIIIIHIIIIIIIIIIIIIIIIIIIIHIIIIHIIIIIIIIIIIIIIIIIIIIIIIHIIIIIIIIHIIGHIIIIIHIIIHIIIIIIIIGIIHIIHIIIIIIHHHIHIHIIIIIIIIIIIIIIHIIIIIIIIIIIIIIIIIIIIIIIIIIIIIIIIIIIIIIIIIIIIIIIIIIHIIIIIIIIIIIIIHIIIIIIIIIIIIDDDDD
@HISEQ:969:HM2KJBCX2:2:1102:11156:75162 2:N:0:ACTATGCA
TCTCGATAAGCGCCCAACTATCCCTATTAATCATTACGTCAATCCTAGAAACCAACAAAATAGGATCGAACGTCCTATTTCATTATTCCATGCTAATGTATTCAAGCGTTAGCTTGCTTTAAACACTCTAATTTTTTCAAAGTAACAGTCCAAATTCCCCGCAACACCAAATTAATGGCATTACGGATCATCAGGAAGGAGGAATCAGTGAGACCAGTACATACCAGAGGCATGACCAATCTACTAACCCCGAAATTCAACTACGAGCTTTTTAACTGCAACAACTTTAATATACGCTATTGGAGCTGGAATTACCGCGGCTGCTGGCACCAGACTTGCCCTCCAA
+
DDDDDIIIIIIIIIIIIIIIIIIIIIIIIIIIIIIIIIIIIIIIHIIIIIIIIIIIIIIIIIIIIIIIIIIIHIIIGHHIIIIIIIIHIIIIIIIIIIIIIHIIIHHIIIIIIIIIIIIIIHIIIIIIIIIHIIIIHHHIIIIIIIIIIIIIIIIIIIHIIIIIIIIHIHIIIIIIIIIIIIIIIIHIIIIIIIIIIIHIIIIIIIIIIIIIIIIIIIIIIIIIIIIIHIIIIIIIIIIIIIIHHIHIIIIIIIIHIIIIIHIHHHIIIIIIIIHIIIIIIIIIIIIIIIIIIIIGIIIHIIIIIIIIIIIIIIIIIIIIIIIIIIIIIIIIIIIHGIIIIDDDDD
@HISEQ:969:HM2KJBCX2:2:1102:12805:75794 2:N:0:ACTATGCA
TCTCGATAAGCGCCCAACTATCCCTATTAATCATTACGGTGGTCCTAGAAACCAACAAAATAGAACCATGCCGTCCTATTTTATTATTCCATGCTAATGTATTCAAGCAAAAATGCCTGCTTTAAACACTCTAATTTTTTCAAAGTAAAGGTCCTGGTTCCCCGCGGCATCCAATTAAGGACATCGCGGTTCTCCAGAAGGTGAGAAATTGACTGCACCAGTTCATACCCCGTGAGGCACGACCGATGCGCCAATCCCGAAATTCAACTACGAGCTTTTTAACTGCAACAACTTTAATATACGCTATTGGAGCTGGAATTACCGCGGCTGCTGGCACCAGACTTGCCCTCCAA
+
DDDA@FGC<C1/EC<D@CFHHHH@GCHEE@CE?CCGFGCC1CGECGFHHEHFGCEEHEFHHHGG<GHGEF?HIIHHIEHIIEC@GGHF@FCHIHIHFHHH1<CGHH<<G@DHGHIHHHHHIHHHFFEEFCCFHHIIGCIHHGHH1EDCGCIHGFGH@FEHIH/DHHIDEFH?HHG@CDE/<DGGE/DEGCHHHHFDGEEHF8BGFCEEEHEHE@FHDCGHHIIHHDH2C=G<FG@GEHGA@<@HDHE@HD<<<//HF<CC1FHG<C<1</HIHHE<@G@EHHH@EHFC<1G<1GHC@EGD<??F@1CCFD1?HC<HHGGC<C<</FFCHCCEEIIIIHCHD1<<</0HD<<<<
@HISEQ:969:HM2KJBCX2:2:1102:18845:76762 2:N:0:ACTATGCA
TCTCGATAAGCGCCCAACTATCCCTATTAATCATTACGTCAATCCTAGAAACCAACAAAATAGGATCGAACGTCCTATTTCATTATTCCATGCTAATGTATTCAAGCGTTAGCCTGCTTTAAACACTCTAATTTTTTCAAAGTAACAGTCCTGTTTCCCTGCAACACCAAATTAATGACATTACAGTTCTTCAGAAAGGAGGAATCAGCGAAGCCAGTGCATACCAGTGGCACGACCAACCTGCTGACCCCGAAATTCAACTACGAGCTTTTTAACTGCAACAACTTTAATATACGCTATTGGAGCTGGAATTACCGCGGCTGCTGGCACCAGACTTGCCCTCCAA
+
DDB@DGHIICHHIDHIHIIHHIIIIIIIHFHHIIIHIHHIGIIHIGFFHHIIHIIIIHHEHIIGIIIHHH?CDGHH1DDFHHIHGHIIHIIIHHIFHHHIIHIIFHIIIIIHHIIHIIHHIGIHHIIIHIIIIIIIIIIIIIHHIIIIIIHIIHHHHHHHIHHIIIIHIIHHHIIIIIIIIIIHIIIHFHIIIIIHIIIIGIIIHIIIIHIIIHH=IIIHHHHHFHIIIIIIIIIIIIHIIH2HGHIIIIIHIIIHIHIIIIHIIHIIIIIIIIIIIIIIIIIIHHIIIIIHIIIHHHHEIIIIIIIIIHIHIIIIIIHIIIIIIIIIIIHIIIHIIIIIIDD@DD
@HISEQ:969:HM2KJBCX2:2:1102:4600:76571 2:N:0:ACTATGCA
TCTCGATAAGCGCCCAACTATCCCTATTAATCATTACGGTGATCCTAGAAACCAACAAAATAGAACCATGCCGTCCTATTCTATTATTCCATGCTAATGTATTCGAGCAAAAATGCCTGCTTTAAACACTCTAATTTTTTCAAGGTAAAGGTCCTGGATCCGCAAGACACCCAATTAAGGACATCAAGTTTCTCCAGAAGGTGAGAAATCAACAGTAACAGTTCATACCCCTTAAGGCACGACCATTACGTCAATCCCGAAATTCAACTACGAGCTTTTTAACTGCAACAACTTTAATATACGCTATTGGAGCTGGAATTACCGCGGCTGCTGGCACCAGACTTGCCCTCCAA
+
ADDDDIIIHHHHIHIIIIIIIIIIIGIIIIIIIIIIIIIIGIIIIIIIIIIIIIIIIIGIIIHHHGHIIFIIDHHHIHIIHIHIIEHHIIIHHIHHFCCCGDEIIHIIIIIHIHCFGHHHIIIGGIHHHHIHHHGIIIHGIHIIIIIIIIIIIIIIIHHFHGEIIIIIHE?GIHIIIIIIHEIIIHIIIIIIIHIIIIIIIIIIIIIIHIIIIHIIHIHIIIIIIIIIIIIHIIIIIGIIIIIIIIIIIIHHIIIIIIGIIHIIIHIIIHIIIIHIIIIIIIIIIIHIHIHIIIIIIIIIIIIIIIIIIIHIIIIIIIIIIIIIIIIIIIIIIIIHHIIIIIIIIIIIDDDDD
@HISEQ:969:HM2KJBCX2:2:1102:11793:77149 2:N:0:ACTATGCA
TCTCGATAAGCGCCCAACTATCCCTATTAATCATTACATCGATCCTAGAAACCAACAAAATAGAATCGGATGTCCTATTTCATTATTCCATGCTAATGTATTCAAGCGTGAGCCTGCTTTAAACACTCTAATTTTTTCAAGGTAACAGTCCTAATTCCCCGTGACACCAAATTAATGGCATTACGGTTCTTTAGAAGGTGAGAAATCAATAATATCAGTACATACCAACGGCATGACCGAAACATTGATCCCGAAATTCAACTACGAGCTTTTTAACTGCAACAACTTTAATATACGCTATTGGAGCTGGAATTACCGCGGCTGCTGGCACCAGACTTGCCCTCCAA
+
DDDDDIIIIIHIIIIIIIIIIIIIIIIIIIFHHHIIIIIIIHIIIIIIIIIIIHHIIIIIIE1FHFHHGIIDHIIIIHIIIIHHIIIIIIICCGHHHHHHHHGHHHHHHHHIIIHHHHHIIHHHIIIHIIIIIIHEHHIHIIIIHIIIIIIIIIIIIIHHHIIIIIIHIIIHIIIIIIIIIIIIIGIIHIIIIIIIIIIIIIIIIIHHIHIIIIIIIIIIIIIIIIIIIIIIIIIIHHIIIIIHGCIIIGIHIIIIIIIIIIIIIIIIIIIIIIIHIIIIIIIIIIIIIIIIIIIIIIIIIHIIIIIIIIIIIIIIIIIIIIIIIIIIIIIIIIIIIIIIIIDDDDD
@HISEQ:969:HM2KJBCX2:2:1102:13506:77282 2:N:0:ACTATGCA
TCTCGATAAGCGCCCAACTACCTATTAATCATTACAACGGTCCTAGAAACCAACAAAATAGAATCGTTGTCCTATTCTATTATTCCATGCTAATGTATTCTGGCATATGCCTGCTTTAAACACTCTAATTTTTTCAAGGTAAAGGTCTTGGCTCCGAGCAACACCCAATAAAGGGCATTACCCTTCCCCAAGCGGTGAGGCCCAACCGACCAGTACTCGTTTCATGCCCCTAAAGGCACAATCGATATATCCCAATCCCGAAATTCAACTACGAGCTTTTTAACCGCAACAACACTAATATACGCTATTGGAGCTGGAATTACCGCGGCTGCTAATACCAGACTTGCCCTCCAA
+
DDDBDIIIIIIHIIHIIIIIIIIIIIIIIIIIIIIIIHIHIIHHIHIIIIIIIIIGEHHIHHI@GHIIIIIIIHIHIIIIIIIIIIGIHHHIHIEHHHHHHHHGHIIIHIIIHIIIIIHHHHHHIHIHHHHHIIIHIIHIHIHIIHIIHHIHHIIIIIIIIIIIIHHHIHIHF:HIIIIIIHHGDIIIHHIIIIIIIHGCEIIHIIIIHHIIHFHIIIHIIIIIIIIIHIHIIIIIIIIIIIIIIIIIIIHGCHHHIIIHIIIIIIIIIIIIIIIIIIIIIIIIIIIIIIIIHHIIIIIIHHIIIIIIIIIIIIIIIIIIIIIIIIIIIIIIIIHIIIIIIIIIIIIIIDDDDD
@HISEQ:969:HM2KJBCX2:2:1102:9413:77940 2:N:0:ACTATGCA
TCTCGATAAGCGCCCAACTATCCCTATTAATCATTACGGTGATCCTAGAAACCAACAAAATAGAACCATGCCGTCCTATTCTATTATTCCATGCTAATGTATTCGAGCAAAATGCCTGCTTTAAACACTCTAATTTTTTCAAGGTAAAGGTCCTGGTTCCACATGACACCCAATTAAGGACATCATGCTTCTCCAGAAGGTGAGAAATCAACTGCGACAGTTCATACCCCTTAAGGCACGACCATCACGTCAATCCCGAAATTCAACTACGAGCTTTTTAACTGCAACAACTTTAATATACGCTATTGGAGCTGGAATTACCGCGGCTGCTGGCACCAGACTTGCCCTCCAA
+
DDDDDIIIIIIIIIIIIIIIIIIIIIIIIIIIIIHIIIIIIIIIIIIIIIIIIHIIIHIHIGHIIIIHHHHIIIIIIHHIIHIIIIIIIIIHHHIIIIIIIHIIIIIIIIIIIIIIIIIIIIIIIIHHHIIHEHHIIIIIIIIIIIIIIIIIIIIIIIIIIIIIIHHIIIIIIHIIIIHIHIIIIIIIIIIIIIIIIIIIIIIIIIHIIIIIIIIIIIIIIIIIIHIIIIIIIIIGIIIHIIHIHIIIIHCIHHHIHIIIIIIIIIHHCGIIIIHIIIIIIIIIIIIIIIIIIIIIIHHEIHIIIIIIIIIIIIIIIIIIIIIIIIIIIIIIIIIHIIIIIIIIIIIDDDDD
@HISEQ:969:HM2KJBCX2:2:1102:20186:78416 2:N:0:ACTATGCA
TCTCGATAAGCGCCCAACTATCCCTATTAATCATTACGGTGATCCTAGAAACCAACGAAATAGAATCAGTCCGTCCTATTTCATTATTCCATGCTAATGTATTCAGACGATAGTCTGCTTTAAACACTCTAATTTTTTCAAAGTAACAGTCCTGATTTCCAACCACACCAAATAAATGGCATGAAAGTTCCTCAGAAGGTAGAGATCCATCTCACCAGTACAGACAATTAAGCCTGACCAATGGGTAGACCCCGAAGTTCAACTACGAGCTTTTTAACTGCAACAACTTTAATATACGCTATTGGAGCTGGAATTACCGCGGCTGCTGGCACCAGACTTGCCCTCCAA
+
DBBDDIHHIHHICHHHHHHHHHHHHIIIIHHIHGIIIIIGHGHIHIIIIIHHHIIIIHHIHHHIIIIIIIHHEHHDGHHHHIIGHIIIIHIIFHEHHHIHIIHHHHHHEIHIHEGFIHHHHIIIIHHGIIHHIHHGHHGHIIIIIIHIIHIFHHHHHIFFHFHIHEHIHHIIIIIIIHGIIIIIIIIIIHHIIIIHIIIIHHIIIIIIHHIHHIIIIIIIIIIIIIIIIIIIIIIIIIIIHIIIHGDIIIIIIIIIIIIIIIIIIHHIIHHIHHIIHIIIIIIIIIIHHHHIIIIIIHIIIIIIIIIIIIIIIIIIIIIIHIIIIIIIIIIIIIIIIIIIIIIDDDDD
@HISEQ:969:HM2KJBCX2:2:1102:8543:78806 2:N:0:ACTATGCA
TCTCGATAAGCGCCCAACTATCCCTATTAATCATTACATCGATCCTAGAAACCAACAAAATAGAATTGGATGTCCTATTTTATTATTCTATGCTAATGTATTCAAGCGTGAGCCTGCTTTAAACACTCTAATTTTTACAAAGTAACAGTCCTAATTCCCTGTGACACCAAATTAATGGCATTACGGTTCTTTAAAAGATGAGAAATCAATAATATCAGTACATACCAACGGTATGACCAAAACATTGATTCCGAAATTTAACTACGAGCTTTTTAACTGCAACAACTTTAATATACGCTATTGGAGCTAGAATTACTGTGGCTGCTAGCACCAGACTTGCCCTCCAA
+
DDDDDIIIIIIIIIIIIIIIIIIIHIIIIIIIIIIIIIIIIIIIIIIIIIIIIIHHGIIIIIIIIIIIIIIIIIIIIIIIIIIIIIIGIIIGIIICHIIIIIIIIIIIIIGIIIIIIIIIIIIIIIIIIIIIIIIIIIIIIIIIIIIIIIIIIIIIIHIIIIIIIIIIHIIIIIIIIIHIIIIIIIIIIIIIIIIIIIIIIHIIIIIIIIIIIIIIIIIIIIIIHIIIIIIIIIIIIIIIHHIIHFIIIIIIIIIIIIIIIIIIIIIIIIIIIIIIIIIIIIIIIIIIIIIHIIIIIIHHIIIIIIIIIIIIIIIIIIIIIIIIIIIIIIIIIIIIIIIIIIDDDDD
@HISEQ:969:HM2KJBCX2:2:1102:8385:79638 2:N:0:ACTATGCA
TCTCGATAAGCGCCCAACTATCCCTATTAATCATTACTCATTTCCCCAAAAACCAACAAAATTCGAGATACGAGTCCTAAATTATTATTCCATGCTAATGTATTCATAACTTTCAGCCTGCTTTAAACACTCTAATTTTTTCAAAGTAAAGGTCCTGGATTGCGAACCCAACCCAGTAAAGGGCAGGAACGTTCTCCAGGAAGATGGTAAGCGCGCATCGGCACTCACACACGATACCGTGGCGGGCCAAGCGCACTATACCAGAAATCCAACTACGAGCTTTTTAACTGCAACAACTTTAATATACGCTATTGGAGCTGGAATTACCGCGGCTGCTGGCACCAGACTTGCCCTCCAA
+
DDDDDIIIIHHHIIHHIHIIIIIIIIIIIIIIIIIIIIIIIIIIIIIIIIIIIIIIIIIIGHIHHHHIIIIIIIIIHIHIIIHIHIIIICEHHHHHIIHIHHHIIIIIIIIHIIIIIIHHIIIIIIIIIIIIIIHIIIIIIIIHIIIIHIIIIIIIIIIIIIIIIIIHIIIIIIIIIIIHIHIIIIIIIIIHIIIIIIIIIIIIIIIIIIIIIIIIIIIIHHIGIIIIIIIIIIIIHIIIIIIIIIIIIIIIIHHHHIIIIIIHIIHIIIIIIIIIIIIIIIIIIIIIIIIIIIIIIIHHIIIIIIIIIIIIIIIIIIIIIIIIIIIIIIIIIIIIIIIIIIIIIIIIIIIIIDDDDD
@HISEQ:969:HM2KJBCX2:2:1102:18280:80036 2:N:0:ACTATGCA
TCTCGATAAGCGCCCAACTATCCCTATTAATCATTACGTCAATCCTAGAAACCAACAAAATAGGATCAACGTCCTATTTCATTATTCCATGCTAATGTATTCAAGCGCGAGCCTGCTTTAAACACTCTAATTTTTTCAAAGTAACAGTCCTGATTCCCCGCCACACCAAATTAATGACATGATGGTTCGTCAGAAGGTAGGAACCAGTAACACCAGTACGTACCTAAGGCACGACCAACGTACTGATCCCGAAATTCAACTACGAGCTTTTTAACTGCAACAACTTTAATATACGCTATTGGAGCTGGAATTACCGCGGCTGCTGGCACCAGACTTGCCCTCCAA
+
DDDDDIIIIIGHHIIIIIIIIEHIIIIIIIIIIHIIIIIIIIIIIIIIIIIHIIHHIHFHHIHHFHIGIIFHIIIHHHIIIIIIIHEGEEHIHHIHIIHIIHHIIIHIIIHIHIIIIIHIIIHHHHIHIIIHIHIIIIIIHHIHIIHHIGHIHHIIIIHHHHHHEGHHHIHHIIIIIIIHIIIHIIIIIIIIIIIIIHIIIIIIIHIIIIHHIIIIIIIIIIIIIHHIHIIIIIHHIHHIIHHHHHIIIIIHIHIIIIIIIHHIHIIIIIIIIIIIIIIIIIIIIIHIIGIIIIIIIIIIIIIIIIIIIIIIIIIIIIIIIIIIIIGIIIIIIIIIIIGIDCDDD
@HISEQ:969:HM2KJBCX2:2:1102:3332:80706 2:N:0:ACTATGCA
TCTCGATAAGCGCCCAACTATCCCTATTAATCATTACGTCAATCCTAGAAACCAACAAAATAGGTTTGAACGTCCTATTTCATTATTCCATGCTAATGTATTCAAGCGTTAGCCTGCTTTAAACACTCTAATTTTTTCAAAGTAACAGTCCTGTTTCCCTGCAACACCAAATTAATGGCATTACAGTTCTTCAGAAAGGAGGAATCAGCGAAACCAGTTCATACCAGTGGCACGACCAACCTGCTGACCCCGAAATTCAACTACGAGCTTTTTAACTGCAACAACTTTAATATACGCTATTGGAGCTGGAATTACCGCGGCTGCTGGCACCAGACTTGCCCTCCAA
+
DDDDDIIIIIIIIIIIIIIIIIIIIIIIIIIIIIIIIIIIIIIIIIIIIIIIIIIIIIIIIIIIHHIHHIIIIIIIIIIIIIIIIIIHHHIIIIIIIIIIIIIIHIIIIIIIIIIIIIIIIIIIIGIHIIIHIIIIIIIIHHIIIIIHIIIIIIIIHHIIIIIIHIIHIHHIIIIIIIIIIIIHIIIIHIIIIIIIIIIIIIIIHIIIIIIHHHIIIIIIIIIIIIIIIIIIHIHIIIIIIIIHGIIIIIIIIIIIIIIIIIIIIIIIHIIIIIHIIIIIIIIHHHIIIIIHIIIIIIIIIIIIHIIIIIIIIIIIHIIIIIIIIIIIIIIIIIIIIIIHHDDDDD
@HISEQ:969:HM2KJBCX2:2:1102:3363:80736 2:N:0:ACTATGCA
TCTCGATAAGCGCCCAACTATCCCTATTAATCATTACGTCGATCCTAGAAACCAACAAAATAGAATCAAACGTCCTATTTCATTATTCCATGCTAATGTATTCAAGCGTGAGCCTGCTTTAAACACTCTAATTTTTTCAAAGTAACAGTCCTGATTCCCCACAACACCAAATAAATGACATCATGGTTCGTCAGAAGGGAGAAACCAACAATGCCAGTACGTACCTAGGCACGACCGACATGATGGTCCCGAAATTCAACTACGAGCTTTTTAACTGCAGCAACTTTAATATACGCTATTGGAGCTGGAATTACCGCGGCTGCTGGCACCAGACTTGCCCTCCAA
+
DDDDDIIIIIIIHHIIIGIIIIIIIIIIIIIIGHIIIIIHIIIHIIIIFIHFHHIIIIIGHHHCHHIGHIIIH1CCEFHHEHHIFHH?FHIC1DEHHIIIIHFHHHIHIIIHIIIIIHIIIIFHHFHEIHGIIHHHCHHFHHGHHIHIIIIIIIHIHHHHHHEHHFCIHHHHHGHHHEIHHIIIIIIIGIHIIIIIHIIIIIIIIHHIIIHIIIHIIIIIIHIIIIGIIIIHIIHIGIGIIIHCIIIIIIIIIIIIIIIIIHIIIIIIIIIIIIIIIIIIIHIIIIIIIIIIIIIIIIIIIIIIIIIIIIIIIIIIIIIIIIIIIIIIIIIHHIIHIIGIDDDDA
@HISEQ:969:HM2KJBCX2:2:1102:13757:79767 2:N:0:ACTATGCA
TCTCGATAAGCGCCCAACTATCCCTATTAATCATTACGTCAATCCTAGAAACCAACAAAATAGGATCAAACGTCCTATTTCATTATTCCATGCTAATGTATTCAAGCGTTAGCCTGCTTTAAACACTCTAATTTTTTCAAAGTAACAGTCCTGTTTCCCTGCAACACCAAATTAATGACATTACAGTTCTTCAAGAAGGAGGAACCAGTAAAGCCAGTACATACCAGAGGCACGACCAACCTACTAATCCCGAAATTCAACTACGAGCTTTTTAACTGCAACAACTTTAATATACGCTATTGGAGCTGGAATTACCGCGGCTGCTGGCACCAGACTTGCCCTCCAA
+
DDDDDIIIIIIIIHIIIIIIIIIIIIIIIIIIIIIIIIIIIIIIIIHGIIIIIIIIIIIIIIHIIIIIHIIHGHIIIHIIIHIIIIIHGIHHIIIIIIIIIIIIIIHIIIIIHHIIIIIIIHHIIIIIIIIIIIIHIIGIIIIIIIIIIHIIIGIIIIIIIIIIIIIIIIIHIIIIIIIIIIIIIIIIIIIIIIIHIIIIIIHHIIIIIIIIIIIIIIIIIIIIIIIIIIIIIIIIHIIIIHHGGIHHHIHIIIIIIIIIIIIIIIIIIIIIIIIIIIIIIIIIIIIIIIIIIIIIIIIIIIIIIIIIIIIIIIIIIIIIIIIIIIIIIIIIIIIIIIIIIDDDDD
@HISEQ:969:HM2KJBCX2:2:1102:19370:80030 2:N:0:ACTATGCA
TCTCGATAAGCGCCCAACTATCCCTATTAATCATTACGTCGATCCTAGAAACCAACAAAATAGAATCAAACGTCCTATTTCGTTATTCCATGCTAATGTATTCAAGCGTGAGCCTGCTTTAAACACTCTAATTTTTTCAAAGTAACAGTCCTGATTCCCCATGACACCAAATTAATGACATCATGGTTCGTCAGAAGGTAGGAATCAATAATACCAGTACGTACAATAGCACGACCAATAAATTGATCCCGAAATTCAACTACGAGCTTTTTAACTGCAACAACTTTAATATACGCTATTGGAGCTGGAATTACCGCGGCTGCTGGCACCAGACTTGCCCTCCAA
+
DDDDDHIIIIGHDHHHHGHHIHIIHIIIIIIHIIIIHHIIIIIIIIIIIIIHHIIIIIHIHIGIIIHIHIHIHHHHIIIIIIIIIIIHFHHIHIHIIIIHIEHHIIIHIIIHIIIHHIIIIHIIIIIIIIIHIIHHIHIHHHIIIIHHIHIIIIIIHIHIIIHIIIIIIIIIIIIIIHIIHIIIHDHIHIIHIIIIIIIHHGIIIIIIIIHIHIIIIIIIIIHIIHIIIIIIIIIIIIIIIIHHIIIGIIIIIHGIIIIIHHHHEHHHIIIIIIHHIHHEIHHIIHIIIIIIIIIIIIIIIIIIIIIIIIIIIIIIIIIHIHHIIIIIHIIIIIIIIIIIDDDDD
@HISEQ:969:HM2KJBCX2:2:1102:3870:81163 2:N:0:ACTATGCA
TCTCGATAAGCGCCCAACTATCCCTATTAATCATTGCTCACAAATCCAAAAACCAACAAAATACGATAAACGAGCCCTAACTTATTATTCCATGCTAATGTATTCATAACTAACCGCCTGCTTTAAACACTCTAATTTTTTCAAAGTAAAGGTCCTGGATTGCGAACCCAACCCAGCAAAGGGCAGGAACGTTCTCCAGGAAGATGGTAAGCGCGCATCGGCACTCACACACGAAACCGTGGCGGGCCAAGCGCACTATACCAGAAATCCAACTACGAGCTTTTTAACTGCAACAACTTTAATATACGCTATTGGAGCTGGAATTACCGCGGCTGCTGGCACCAGACTTGCCCTCCAA
+
DDDDDIIIIIIIIIIIIIIIIIIIIIHIIHGIIIIIIIHIIIIIIIIIIIIIIIIIIIIIIIIIIIIIIHHHHHHIIIHIIIIIIHIIIIHIIEGHIHIIIDGHHIIIIIIIIIIHGIIHHIIIIIIHIIIIIIHIIHHHIIIIIIIIIIHHHIIIHIIHIHIIIIIIIIIIIIIHGHIIIIIHIIIIIIHHGIIIIIIIIIIIIHIIIIIHIIIIIIIIHHHHIIIII=IIIIIIIIIIIIIIIHIHHIIIHGHIIIIIHHIHIIHIIHIIIIIIIIIIIIHIIIIIIIIIIIIIIIIIIIIIIIIIIIIIIIIIIIIIIIHIIIIGIIIIIIIIIIIIIIIIIIIIIIIIHDDDDD
@HISEQ:969:HM2KJBCX2:2:1102:7512:80448 2:N:0:ACTATGCA
TCTCGATAAGCGCCCAACTATCCCTATTAATCATTACGTCGATCCTACAAACCAACAAAATAGAAACAAACGTCCGATTTCGTTATTCCATGGTAATGTATTCAAGCGTGAGCCTGCTTTAAACACTCTAATTTTTTCAAAGTAACAGTCCTGATTCCCCATGACACCAAATTAATGACATCATGGTTCGTCAGAAGGTAGGAATCAATAATACCAGTACGTACAATAGCACGACCAATAAATTGATCCCGAAATTCAACTACGAGCTTTTTAACTGCAACAACTTTAATATACGCTATTGGAGCTGGAATTACCGCGGCTGCTGGCACCAGACTTGCCCTCCAA
+
0<<0<C11<1</CH/CGH?C1D<<1<@1<D1<<DC1DG<<//D10D11<<DC1<DGCD@<111DH1111<10110//001<<D<<<<<11<<1D<CG5FFHGHIHCIHHG?IGIIIHHCHHGIHHHH5HF?DIHHHFGIIHIHHH7IIHEEIHGE7HHHFIIGIHIGHCIIHIIHHHHHFEIHIIHHHFHGHHGIIIIIIIIIFHHHHHFEGEIIIFFGFGGIIIIIIIIIIIIHIIIIIIIHGIIHIIIIIHIIHHEHHEIIIIIIIIHEEIHHEGIHIIIIHIHIHHIIGEIIIIIIIHFIHHIHGGHHIHDHIIIIIIIIIHIIHHHIIHHGIHGHHDCDDA
@HISEQ:969:HM2KJBCX2:2:1102:7408:82632 2:N:0:ACTATGCA
TCTCGATAAGCGCCCAACTATCCCTATTAATCATTACGTCGATCCTAGAAACCAACAAAATAGAATCAAACGTCCTATTTCGTTATTCCATGCTAATGTATTCAAGCGTGAGCCTGCTTTAAACACTCTAATTTTTTCACAGTAACAGTCCTGATTCCCCATGACACCAAATTAATGACATCATGGTTCGTCAGAAGGTAGGAATCAATAATACCAGTACGTACAATAGCACGACCAATAAATTGATCCCGAAATTCAACTACGAGCTTTTTAACTGCAACAACTTTAATATACGCTATTGGAGCTGGAATTACCGCGGCTGCTGGCACCAGACTTGCCCTCCAA
+
@D@DA?<CGH?<FH<=1DGEHHF?1<<D11DEC1FEF1<<//1G0FC11DEHHH@C1<C1CGH1<F<CFFHHCHEHHC@H@CCE@CCHHHHHGH@CGFGHHHGHI1ECHF?<<@IHGGHBFC<FFGB@CCEHHFHFE661<1GHEHHGCFHD<DCFHF1DCC0CCIHHHHHHHHFC.<<<@@<9D<C?EEGEGFI;HHHC<1FHECHHEIFGDEFFHC<:1<<1<AGA0>EC1<E1FDCF<D<1=EHEEC<?<HEIIHEEFHGC1?E1CEE@@GCIHHF<11IEH@GHHHEECD@G?F1EF@D<<1G<11?E/E/HDEF<HEC1?HF<1HGD1G1C<<HHDD@??
@HISEQ:969:HM2KJBCX2:2:1102:11264:82844 2:N:0:ACTATGCA
TCTCGATAAGCGCCCAACTATCCCTATTAATCATTACATCGATCCTAGAAACCAACAAAATAGAATCGGATGTCCTATTTCATTATTCCATGCTAATGTATTCAAGCGTGAGCCTGCTTTAAACACTCTAATTTTTTCAAGGTAACAGTCCTAATTCCCCGTGACACCAAATTAATGGCATTACGGTTCTTTAGAAGGTGAGAAATCAATAATATCAGTACATACCAACGGCATGACCGAAACATTGATCCCGAAATTCAACTACGAGCTTTTTAACTGCAACAACTTTAATATACGCTATTGGAGCTGGAATTACCGCGGCTGCTGGCACCAGACTTGCCCTCCAA
+
BDDDDIIIHIIIHHIIIIHIIGHEHHHIIICEFHHIIIEHFHHHGIIIIIIFHGIIFHIHEEHHHEHHGHHH?EFHIIIHEHHEHIIFHIHHHHFIIEFHHFHGIHHHHIGIIHHGHGEFHIHHIIIIIIIIHIIHC1GHFEDBF@FHFEGHGGFHEHHGHHGHEHEHCCHHHH?HHHFHIIIIIHHHEEGIIHHHHHHHHEFHHEEHHHIHHCGGFHFHHHGFHGEHGI=I<DHHHHIHHHGECCFHDDIHEFCGHHFIHEHHIIIHDHIIIIHHHEHIHCCFIHHC<@CHHHEHCHHC1CCF?GIIHEEHHHHHECDEHEHHEHHCFIIIHHIIIIHHEG@DDDD
@HISEQ:969:HM2KJBCX2:2:1102:14204:83500 2:N:0:ACTATGCA
TCTCGATAAGCGCCCAACTATCCCTATTAATCATTACGTCAATCCTAGAAACCAACAAAATAGGATCGAACGTCCTATTTCATTATTCCATGCTAATGTATTCAAGCGTTAGCCTGCTTTAAACACTCTAATTTTTTCAAAGTAACAGTCCTGTTTCCCTGCAACACCAAATTAATGGCATTACAGTTCTTCAGAAAGGAGGAATCAGCGAAACCAGTACATACCAGTGGCACGACCAACCTGCTGACCCCGAAATTCAACTACGAGCTTTTTAACTGCAACAACTTTAATATACGCTATTGGAGCTGGAATTACCGCGGCTGCTGGCACCAGACTTGCCCTCCAA
+
@@@DBIHIIHICH/<DEHIHEHE@FCHHGHIIFHEEHHGCGHE?@GEHHHIIIHHIFC<CFHEHHCF0D<DC<D0DFCCECEEHHHHG1D11<<CEHGCFHC4<G1DCHEHHIHHHEHIIIIFHHCGDFHIGDCEGHEGCFCHHHHHHFCFH1EGGHFFH@EEGDFHHHFHHFGHHHEEHIHFGHEHGCH@@DDEDIH9FFHHHEHHCHEFC<C<@F1C9D6GHCD1B?9GA@%C<CCDHEHGEH<6EAHHHCCEH@@@D1@E0<1C<CEFHHHHE@EF1D<<1<<<<1H@HDCC1<@?HHHCIHHFEHD<CECHHHDGD1C1CHFEFF@GCGCHHHHHHED0000
@HISEQ:969:HM2KJBCX2:2:1102:13481:83884 2:N:0:ACTATGCA
TCTCGATAAGCGCCCAACTATCCCTATTAATCATTACGTCAATCCTAGAAACCAACAAAATAGGATCAAACGTCCTATTTCATTATTCCATGCTAATGTATTCAAGCGTTAGCCTGCTTTAAACACTCTAATTTTTTCAAAGTAACAGTCCTGTTTCCCTGCAACACCAAATTAATGACATTACAGTTCTTCAAGAAGGAGGAATCAGTAAAGCCAGTACATACCATAGGCACGACCAACCTACTGACCCCGAAATTCAACTACGAGCTTTTTAACTGCAACAACTTTAATATACGCTATTGGAGCTGGAATTACCGCGGCTGCTGGCACCAGACTTGCCCTCCAA
+
DDDDDIIIIIHIIIIIIGIIIIIIIIIIIIIIIIIIIIIIIGIIIIIIIIIHIIIIHIIIIIIIGIIIHIIIIIIIIIIIIIIIIIIHIIIHEHHHIIIIIIHHIIHHIHIHIIHIIIIIIIIIIHIHIHIIIIIIIIIHHHIIIIIIIIIHIGIHHIIHIIIIIIIHIIIIIIIIIIIIIIIHIIIIIIHIIIIIIIIIIHIIHIIIIIIIIIIIIIIIIHIIIIIIIIIIIIIIIIIIHHHHGIIIIIIIIIIIHIIHIIIIIIIIIHIIIIIIIIIIIIIIIIIHIIHIIIIIIIIIIIIIIIIIIIIIIIIIIIIIIIIIIIIIIIIIIIIIIIIIHDDDDD
@HISEQ:969:HM2KJBCX2:2:1102:7149:83654 2:N:0:ACTATGCA
TCTCGATAAGCGCCCAACTATCCCTATTAATCATTACGTCGATCCTAGAAACCAACAAAATAGGTTCGATCGTCCTATTTCGTTATTCCATGCTAATGTATTCAAGCGCGAGCCTGCTTTAAGCACTCTAATTTTTTCAAAGTAACAGTCCTGTTTCCCCGCAACAACAAATTAATGCCATCACGGTTCTACAAGAAGGAGGGACCAGTGAGGCCAGTGCATACCAGTGGCACGACCAACCTACTGGCCCCGAAATTCAACTACGAGCTTTTTAACTGCAACAACTTTAATATACGCTATTGGAGCTGGAATTACCGCGGCTGCTGGCACCAGACTTGCCCTCCAA
+
DDCADHE10DH?<E?@CEHEGHIEE1CEHHHHCHICGHHHIIHHE@GHHEGHIECEHHHEFHHHHICE1DCHDGCH<GHHIH<CCCGHFHECHHGHECCHHCIGHCCHDC?DFFHGHHHFHHIGHCIHIH@HCFGHHCEHGHHHFADHACIHEB@?DHIHGH?HG?GHEHIEHEG?HG@8?IHIHEHGEEHG<FBCHHEHHHHGEIHFFIHHGHIIIHGHHHGFCCIHGEGCHHHHCHFHHGGHHHEE<HHFHHCHHHHGG0CGGEHGCGHHEHHEIHHHHFCGIHF<G<<0CIHCEIHEEEG@HFIHHEHGCHDIHDHHEH?EHHCGCEHHG<@EGC/HHD0DDD
@HISEQ:969:HM2KJBCX2:2:1102:12355:84588 2:N:0:ACTATGCA
TCTCGATAAGCGCCCAACTATCCCTATTAATCATTACGGCGGTCTTAGAAACCAACAAAATAAGATCGACGTCCTATTCTATTATTCCATGCTAATGTATCCGAGCAAATGCCTGCTTTGAACACTCTAATTTTTTCAAAGTAAAAGTCCTGGTCCATCCCGAACGCACAGTCAAGCGCGCTCAGGCGGCCCAAGAGGAAACAGCTCGGCCGAGGTCAGTACTCGCCGTGAGGCGGACCGACCAGCCGAGCCCAATTTCAACTACGAGCTTTTTAACTGCAACAACTTTAATATACGCTATTGGAGCTGGAATTACCGCGGGTGCTGGCACCAGACTTGCCCTCCAA
+
DDADCIIIIHHHHIHHIIIIIIIIIIIIGIIHIIIIHEHHIIIICHHHIGIFHIIHIHIHIIHH?G?DCCHDHIIFHFEHEFHCFHHHIIIGGHHHHIHHICGHCDHIIIIIIIIHIHHEIHFHHHHHHIIIHHHIIIIIIIHIIIHHHIHFFFHIHIHIIHHHIIIHHHHIHGCHHIIHHHGIIIIIIIHHIIIIIIHHHIHIIIGIIIHHHHHHFHIHHIIIIHIHHFIIHHCHEDHHFHHHHHIHHEIHIIIHIIIIIIIIIIIIIIIIIIIIIIIIHHHGIIIIHHHHHEGIIGIIIHIHHIIIIIIIIIIGHIHIIIIIHIIIIHIIIHHHIIIIIICDDBD
@HISEQ:969:HM2KJBCX2:2:1102:8722:83793 2:N:0:ACTATGCA
TCTCGATAAGCGCCCAACTATCCCTATTAATCATTACGTTGATCCTAGAAACCAACAAAATAGAATCGAACGTCCTATTTCATTATTCCATGCTAATGTATTCAAGCGCGTGCCTGCTTTAAACACTCTAATTTTTTCAAAGTAACAGTCCTGACTCCCCACAACATCAAATTAATGACATCATGATTCATCAGAAGGGAGAAATCAATGACATTAGTACGTACCGAAGGCACGACCGACGTATTGATCCCGAAATTCAACTACGAGCTTTTTAACTGCAACAACTTTAATATACGCTATTGGAGCTGGAATTACCGCGGCTGCTGGCACCAGACTTGCCCTCCAA
+
DDDDDHIIIFCFHHHHIIIIHFHIIICHHHIHHIIIIIIIIIIIIIFHIIIHIHHIIII@HFHIEHIGHHIHEGHIHIIIGFHHHIIIIIIIIHCGHFFEHEGHHIHHGIIIHIGHHHEHHHEHHHIGHHHIIHIIIHHHGHIIIIIII?EHIEFFG?GHEDGHHIIEDHHIEFEHIGHIHHIHGIIIIF:HEHGEHH=F:GD7@CGEHEHHIIGF?AHHCHIGHIEHCEAGC<E=HHIHHHIIIHIHIH<1@C?FCC<0@C<GF@G<1C11111?HEC<1<11HHF<1110D0HHEEGEFC1FCHF11FD1<E<E/DF?C@D<??GEHGD<<1HHCHFD1<0DD<
@HISEQ:969:HM2KJBCX2:2:1102:13571:85286 2:N:0:ACTATGCA
TCTCGATAAGCGCCCAACTATCCCTATTAATCATTACGTCGATCCTAGAAACCAACAAAATAGAATCAAACGTCCTATTTCATTATTCCATGCTAATGTATTCAAGCGTACGCCTGCTTTAAACACTCTAATTTTTTCAAAGTAACAGTCCTGATTCCCCACGACACCAAATTAATGACATCGCGGTTCTTCAGAAGGTAGGAACCAATAATGCCAGTACGTACCGAAGCACGACCAACAATTCGATCCCGAAATTCAACTACGAGCTTTTTAACTGCAACAACTTTAATATACGCTATTGGAGCTGGAATTACCGCGGCTGCTGGCACCAGACTTGCCCTCCAA
+
DDDDDIIIIIIIIIIIIIIIIIIIIIIIIHIIIIIIIIIIIIIIIIIIIIIIIIIIGIIHHIIIIIIIIIIIIIIIIIIIIIIIIIIIIIIHIIIIIIIIIHIIIIHIIIIIHIIIIIIIIIIIIIIIIIIIIIIIIHIIIIIIIIIIIIIIIIIIIIIIIIIIIIIHIIIIIIIIIIIIIIIIIIIHIIIIIIIIIIIIIIIIIIIIIIIIIIIIIHIIIIIIIIIIIIIIIIIIIIIIHHGEIIIIIIHIIIIIIIIIIIIIIIIIIIIIIIIIIIIIIIIIIIIIIIIIIIIIIIIIIIIIIIIIIIIIIIIIIIIIIIIIIIIIIIIIIIIIIIIIDDDDD
@HISEQ:969:HM2KJBCX2:2:1102:6971:85272 2:N:0:ACTATGCA
TCTCGATAAGCGCCCACTATCCCTATTAATCATTACGGTGATCCTAGAAACCAACAAAATAGAACCATGCCGTCCTATTCTATTATTCCATGCTAATGTATTCGAGCAAAAATGCCTGCTTTAAACACTCTAATTTTTTCAAGGTAAAGGTCCTGGATCCGCAAGACACCCAATTAAGGACATCAAGTTTCTCCAGAAGGTGAGAAATCAACAGCGACAGTTCATACCCCTTAAGGCATGACCATCACGTCAATCCCGAAATTCAACTACGAGCTTTTTAACTGCAACAACTTTAATATACGCTATTGGAGCTGGAATTACCGCGGCTGCTGGCACCAGACTTG
+
DDDDDIIIIIIIIIIIIHIIIIIIIIIIIIIIIIIIIIIIIIIIIIIIIIIIIIIIIIGIIIIIIIIIIIIIHIGHIIIIIHIIIIIIIIIIIIIIIHHIIHIHIIIIIIIIIIIIIIIIIIIIIIIIIIIIIIIIIIIIIIIIIIIIIIIIIIIIIIIHIIIIIIIIIIIIIIIIIIIIIIIIIIHIIIIGIIIIIIIIIIIIIIIIIIIIIIIIIIIIIIIIIIIIIIIIIIIIIIIIIIHIIIIIIIIIIIIIIIIIIIIIIIIIIIIIIIIIIIIIIIIIIIIIIIIIIIIIIIIIIIIIIIIIIIIIIIIIIIIIIIIIIIIIIIIIIIIIIIIDDDDD
@HISEQ:969:HM2KJBCX2:2:1102:14009:85006 2:N:0:ACTATGCA
TCTCGATAAGCGCCCAACTATCCCTATTAATCATTACGTCGATCCTAGAAACCAACAAAATAGGATCAACGTCCTATTTCATTATTCCATGCTAATGTATTCAAGCGCGAGCCTGCTTTAAACACTCTAATTTTTTCAAAGTAACAGTCCTGATTCCCCACCACACCAAATTAATGACATGATGGTTCGTCAGAAGGTAGGAATCAGTAACACCAGTACGTACCGAAGGCACGACCAGCGTACTAATCCCGAAATTCAACTACGAGCTTTTTAACTGCAACAACTTTAATATACGCTATTGGAGCTGGAATTACCGCGGCTGCTGGCACCAGACTTGCCCTCCAA
+
DDDDDIIIIIIIIIIIIIIIIIIIIIIIIIIIIIIIIIIIIIIIIIIIIIIIIIIIIHIIIIIHIIHIIIHIIIIIIIIIIIIIIIIIIIIIIIHHIIIIIIHIIIIIIIIIIIIIIHIIIIIIIIIIIIIIIIIIIIIIIIIIIIIIIIIIIIIIIIIHHIIIIIIIIIIIIIIIIIIIIHIIIIIIIIIIIIIIIIIIIIIIIIIIIIIIIIIIIIIIIIIIIIIIIIIIIIIIIIIIIIIIIIIIIIIIIHIIIIIIIHIIIIIIIIIIIIIIIIIIIIIIIIIIIIIIHIIIIIIIIIIIIIIIIIIIIIIIIIIIIIIIIIIIIIIIIIIIIIIIDDDDD
@HISEQ:969:HM2KJBCX2:2:1102:18433:84799 2:N:0:ACTATGCA
TCTCGATAAGCGCCCAACTATCCCTATTAATCATTACGGTGATCCTAGAAACCAACAAAATAGAACCATGCCGTCCTATTCTATTATTCCATGCTAATGTATTCGAGCAAAAATGCCTGCTTTAAACACTCTAATTTTTTCAAGGTAAAGGTCCTGGATCCGCAAGACACCCAATTAAGGACATCAAGTTTCTCCAGAAGGTGAGAAATCAACAGCGACAGTTCATACCCCTTAAGGCATGACCATCACGTCAATCCCGAAATTCAACTACGAGCTTTTTAACTGCAACAACTTTAATATACGCTATTGGAGCTGGAATTACCGCGGCTGCTGGCACCAGACTTGCCCTCCAA
+
DDDDDIIIIHHHIIIIIIIIIGIIIHIIIIIIIIIIIIIIIIIIIIIIIIIIIIIIIIHFHHHFHIHIIIHIIIIIHIIIIIIIIIIIIHIIGIIIHIGHIHIHHIIIIIIIIIIIIIIIIIIIIIIIIIIIIIIIHIIIHIHIIIIIIIIIIIIIIIIIIIIIIIIIIIIIIIIIIIIIIIIIIIIIIIIHIIIIIIIIIIIIIIIIIIIIIIIIIIIIIIIIIIIHIIIIIIIIIIIIIIIIIIIIIIIIIIIIIIIIIIIIIIIIIHIIHIIIIIIIIIIIIIIIIIIIIIIIIIIIIIIIIIIIIIIIIIIIIIIIIIIIIIIIIIIIIIIIIIIIIIIIIIIIDDDDD
@HISEQ:969:HM2KJBCX2:2:1102:7338:86882 2:N:0:ACTATGCA
TCTCGATAAGCGCCCAACTATCCCTATTAATCATTACAACAGTCCTAGAAACCAACAAATAGAACCATTGTCCTATTCCATTATTCCATGCTAATGTATTCAAGCGTATGCCTGCTTTGAACACTCTAATTTTTTCACAGTAAAAGTCCTGGTTCCCCGTCACGACCCGTAAAGGCCATGCCGCTTCGCCAGAAGGTAAAGCCCGACCACAGACAGTGCTCACCCAGAAGGCGGACCGTCCAGCCAGGCCTGAAGTTCAACTACGAGCTTTTTAACTGCAACAACTTTAATATACGCTATTGGAGCTGGAATTACCGCGGCTGCTGGCACCAGACTTGCCCTCCA
+
DCDDDIIIIFHIHIIIIIIIIIIIIIIIIIIIGIIIIIIIIIIIIIIIGIIIIIIIIIIIIIIIIIIIIIIIHHIIIFHIIHIIIIIHIHIIFHIIIIIIIHHIIIHIIIIIIIGIIIIIIIIIIIIIIIIIIIIHHIIIIIIIIIIIIIIIIIIIIIIIIIIIIIIIIHIIIIIIIIIIIIIIIIIIIIIIIIIIIIIIIIIIIIIIIIIIIIIIIIIIIIIIIIIIIIIIIIIIIIIIIIIHIIIIIIIIIIIIIIIIIIIIIIIIIIIIIIIIIIIIIIIHIIIIIIIIIHIIIIHIIIIIIIIIIIIIIIIIIIIIIIIIIIIIIIIIIIIIIIIIDDDDD
@HISEQ:969:HM2KJBCX2:2:1102:16342:86728 2:N:0:ACTATGCA
TCTCGATAAGCGCCCAACTATCCCTATTAATCATTACATCGATCCTAGAAACCAACAAAATAGAATCGGATGTCCTATTTCATTATTCCATGCTAATGTATTCAAGCGTGAGCCTGCTTTAAACACTCTAATTTTTTCAAGGTAACAGTCCTAATTCCCCGTGACACCAAATTAATGGCATTACGGTTCTTTAGAAGGTGAGAAATCAATAATATCAGTACATACCAACGGCATGACCGAAACATTGATCCCGAAATTCAACTACGAGCTTTTTAACTGCAACAACTTTAATATACGCTATTGGAGCTGGAATTACCGCGGCTGCTGGCACCAGACTTGCCCTCCAA
+
D<DBDHIIHIHIIIIIHHIHIIIIHIIIIHIIIIIIIIIIIIIIHIHIGHIHHIIIIIIIIHIHIIIIHIIHIGHIIIIIIIIIIIIHIIIIGIIIIIIIIHHIIIIIIIIIIIIIIIHIIHIIIIIIHIIHIIIIIHGHHIIIIIIIIIHHHHHHHIIHIIHIIIIIIIHHHIIIIIIIIIHHHHHIIHHIHIIIIIHHHHIIIHIIHHIHHHHIIIIIHHHIIIIIIIIIIIIIIIIIIIIHHIIIHIIHHIIIHHIIHIHIIIHIIIIIHHIIHHIIIIIIHHHHHIIHIIIIIIHIHHIHHIIIHIIIIIIIIIIIHIHHHHGHIIIIIIIIIIIIIIDDDDD
@HISEQ:969:HM2KJBCX2:2:1102:12598:86080 2:N:0:ACTATGCA
TCTCGATAAGCGCCCAACTATCCCTATTAATCATTACGGTGATCCTAGAAACCAACGAAATAGAACCAATCCGTCCTATTTCATTATTCCATGCTAATGTATTCAGACGTTAGCCTGCTTTAAACACTCTAATTTTTTCAAAGTAACAGTCCTGATTTCCTATCACACCAACTAAATGGCATGAAAGTTCCTCAGAAGGTAGAGATTTATCTCACCAGTACAGACAATTAAGCCTGACCAATGGGTAAACCCCGAAGTTCAACTACGAGCTTTTTAACTGCAACAACTTTAATATACGCTATTGGAGCTGGAATTACCGCGGCTGCTGGCACCAGACTTGCCCTCCAA
+
DDCCAIHIHFHIHGHHHDHIHHIIIIGHHIHHHGHHIIIIIHIIIIHIHIIIHGIIIIIIIICHHIIIGIHIIIGHHIIIIHHIIIIIHIIIGHIGIIGCHIIHHIIIIHIIIHIIHIHIHGFHHIIIIIIHHIIHHIHIIIIHIIIFHHIHHHHIHIIIIHHIIIIIIIHIIIIIIHGHIHIIIIIIIGIIIIIGHHHIIIIIIIIIIHGIIHIIIIIIIIHHHIIIIIHIIGHIIIIIIIIHHGFHHGIIIIIIIIIHIIIIIIIIIHIIIIHIIIHHIIIIIIIHHHIIIIIIIIIIIIIHHIIIIIHIIIIIIIIIIIIIIIIIIIIIIIIIHHIIIIHDADDD
@HISEQ:969:HM2KJBCX2:2:1102:21081:87051 2:N:0:ACTATGCA
TCTCGATAAGCGCCCAACTATCCCTATTAATCATTACGGTGGTCCTAGAAACCAACAAAATAGAATCATCCGTCCTATTTTATTATTCCATGCTAATGTATTCAAGCAAAATGCCTGCTTTAAACACTCTAATTTTTTCAAAGTAAAGGTCCTGGTTCCCCGCGGCACCCAATTAAGGACATCGCGGTTCTCCAGAAGGTGAGAAATTGACTACACCAGTTCATACCCCTTAAGGCACGACCGATGTGTCAATCCCGAAATTCAACTACGAGCTTTTTAACTGCAACAACTTTAATATACGCTATTGGAGCTGGAATTACCGCGGCTGCTGGCACCAGACTTGCCCTCCAA
+
DDDCDIFHHHHIIIIIGIIHHIIIIIIIHIGIIIHEEHHHIGGHIHIIHHHHHHIHHIIHHFHHIGIIHFHHEEHHIGHHEHCHHIIIIIFHIEHHHHHIGGHHIHHHIIHHHHHIIIIGFFHIFIIIIIHHIIIIIHHIFEHHHHIHEHIHGHEEHIIIIHHHHHHIIIIIHIHHIHHIIHIHHHHCIIIIIIIIIHIIIHIIIIHHIIIIHHHIIIHHIIHHIIIIIIIIHIIIIIHHIIIHIIIIIFIIIIIIHIIIIIIIIIIHIIIIIIIIIIIHIIIIIIIIHIIHIIIIHIIIIIIIIIIIIIIIIIIIIIIIIHIIIIIIIIIIIIIIIIIIIIIIIIDDDDD
@HISEQ:969:HM2KJBCX2:2:1102:20946:87541 2:N:0:ACTATGCA
TCTCGATAAGCGCCCAACTATCCCTATTAATCATTACGTCGATCCTAGAAACCAACAAAATAGAATCAAACGTCCTATTTCATTATTCCATGCTAATGTATTCAAGCGTGAGCCTGCTTTAAACACTCTAATTTTTTCAAAGTAACAGTCCTGATTCCCCACAACACCAAATAAATGACATCATGGTTCGTCAGAAGGGAGAAACCAACAATACCAGTACGTACCGAGGCACGACCGACATGATGGTCCCGAAATTCAACTACGAGCTTTTTAACTGCAGCAACTTTAATATACGCTATTGGAGCTGGAATTACCGCGGCTGCTGGCACCAGACTTGCCCTCCAA
+
DDDBDIHIIGIIIIIIIIHIIEHHIIIIIIHIIIIIIIIIIIIIIIIIIIIIIIIHIIIIHH@HHFEHHIIGCHHHIHIHIIGHIIIIIIEHHIIIGHHHHCGHIHHIHIIHHHGHIHHHHHIIIIIHHIHIIHHHIIIGIIIGHIHIHHIIHIHIIHIIIIIIHIGIIIIIIHIIHHIIIIIHHIIIIIIIIIIIHIIHIHHIIIIIIHHHGI=IIIIIIIIIIIIIIIHIIIIIIIIIIHHHIIIIIIIIIIIIIIIHHEIIIIIIIIIIIIIIIIIIIIIIIIIIIIIHIIIIIIIIIIIIIIIIIIIIIIIIIIIIIIIIIIIIIIIIHIIIIIIIDDDDD
@HISEQ:969:HM2KJBCX2:2:1102:11934:87954 2:N:0:ACTATGCA
TCTCGATAAGCGCCCAACTATCCCTATTAATCATTACGTCGATCCTAGAAACCAACAAAATAGAACCGAGGTCCTATTCCATTATTCCATGCACCACTATTCAGGCATTCGCCTGCTTTAAGCACTCTAATTTTTTCAAAGTAAACGTTCCAGCCACCCAAGCCACTCAGTGAAGAGCAGCAAGGGAAAACCGGAGATATTAGGCCAGGAAAAGCAGTGACCACCCATTGGGGGACCGCCATCCTAGGCCGAAGATCCAACTACGAGCTTTTTAAACGCAACAACTTTAATATACGCTATTGGAGCTGGAATTACCGCGGCTGCTGGCACCAGACTTGCCCTCCAA
+
DDDDDHIIIIIIIIIIIHHIIIIIIIIIIIIIIIGHHEHIIIHHHHHIIIIIIIIIIHICHHIIHGIIGDHHGHIHIIIIIGIIIIIIGHIIII@HHIHHHFHHHHIHIIIHIHIHHHIIHHHEHHIIIHFHIIHDHHHHHHIIIIIHHHIIIIIIIHIHHIHIIIHHIIHHIIIIHIIIHIIIHHHHIIIIIIIIIIIIHIIIIIIIIIIIIIIIIIIHIIIHFII<IIIIIIIIIIIIIHHGGIIIIHHHIIIIHIIIIIIIIIIHHGIIIIIIIIIIIIIHHHIIIIIIIIIIIIIIIIIIIIIIIIIIIIIIIIIIHIIIIIIIIIIIIIIIIIIIIDDDDD
@HISEQ:969:HM2KJBCX2:2:1102:2662:88455 2:N:0:ACTATGCA
TCTCGATAAGCGCCCAACTATCCCTATTAATCATTACGTTGATCCTAGAAACCAACAAAATAGAATCGAACGTCCTATTTCATTATTCCATGCTAATGTATTCAAGCGCGTGCCTGCTTTAAACACTCTAATTTTTTCAAAGTAACAGTCCTGACTCCCCACAACATCAAATTAATGACATCATGATTCATCAGAAGGGAGAAATCAATGACATTAGTACGTACCGAAGGCACGACCGACGTATTGATCCCGAAATTCAACTACGAGCTTTTTAACTGCAACAACTTTAATATACGCTATTGGAGCTGGAATTACCGCGGCTGCTGGCACCAGACTTGCCCTCCAA
+
DDDDDHIHIIIIIIIIHIIIIIIIIIIIIIIIHIIIIIIIIIIHIIIIIIIHIIIIIIIIIIHIIIIHIIEHIIIIIIIIIIIIIIIIHIIIIIIIIIIIIIIIIIIIIIHHHIHIIIIIIHIIIIHHIIIIIIIHHIIIHIIIIIIIIIHIIEHHIIIIIIIIIIHIIIIIIIIIIIHIIIIIIIIHIIIIIIIIIIHIIIIIIIIIIIIIIIIIIIIIIIIIIIIIIIIIIIIIIIIIIIHHFIIIIIIIIIIIIIIIIIIIIIIIIIIIIIIIIIIIIIIIIIIHIIIIIIIIIIIIIIIIIIIIIIIIIIIIIIIIIHIIIIIIIIIIIIIIIIIIIDDDDD
@HISEQ:969:HM2KJBCX2:2:1102:20984:87906 2:N:0:ACTATGCA
TCTCGATAAGCGCCCAACTATCCCTATTAATCATTACATCGATCCTAGAAACCAACAAAATAGAATCGGATGTCCTATTTTATTATTCCATGCTAATGTATTCAAGCAAAATGCCTGCTTTAAACACTCTAATTTTTTCAAAGTAAAGGTCCTGGTTCCCCGCGGCACCCAATTAAGGACATCGCGGTTCTCCAGAAGGTGAGAAATTGACTACACCAGTTCATACCCCTTAAGGCACGACCGATGTGTCAATCCCGAAATTCAACTACGAGCTTTTTAACTGCAACAACTTTAATATACGCTATTGGAGCTGGAATTACCGCGGCTGCTGGCACCAGACTTGCCCTCCAA
+
DBDDDHEHIIIIIIIHHHEHGHIIHHHIGHFHHHHFHHCGEHGHHIHHHHIHCHIIIIIIHIGIIIIHHGEH@GHHGH@GHHFIIIGEHHECHEEHCCDFCIIHIHGHIIHC@FHHHHHHIHIIEHHHHHEHFIHHFHHHHHIHHIIGIHHHHHHHIIIIHIIHHHHIIIIIIHHIHEFGIIIIIGIHIIIIIHHHHIIIIHEHHHIHIHIHIHHIHIIHHHGHHIIIIIIIIIIHIIIIIIIFIIFFHGIIIIIIIIIGIIIIIIHHIIHIIIIIIIIHIIIIIIHHGIIIHIHIIIIIIIIIIIIIIGIIHIIHIIIIIHIIIIIIIIIIIIIIIIHIIIIIIIDDDDD
@HISEQ:969:HM2KJBCX2:2:1102:4962:88120 2:N:0:ACTATGCA
TCTCGATAAGCGCCCAACTATCCCTATTAATCATTACGTCAATCCTAGAAACCAACAAAATAGGATCGAACGTCCTATTTCATTATTCCATGCTAATGTATTCAAGCGTTAGCCTGCTTTAAACACTCTAATTTTTTCAAAGTAACAGTCCTGTTTCCCTGCAACACCAAATTAATGGCATTACAGTTCTTCAGAAAGGAGGAATCAGCGAAGCCAGTACATACCAGTGGCACGACCAACCTGCTGACCCCGAAATTCAACTACGAGCTTTTTAACTGCAACAACTTTAATATACGCTATTGGAGCTGGAATTACCGCGGCTGCTGGCACCAGACTTGCCCTCCAA
+
DDDDDIIIHIIIIIIIIIIIIIIIIHHIIIIIGIIIIIIHHIIHIIIIGHIIIIIIIIGHHIIIHIIIIIIIIIIIIIIIIIIIIIIEHHIIIIHIIIIIIIIIIIIIIIIIIIIIIIIIIIIIIHHIIIIIIHIIIIIIIIIIIHIHIIHHIIIIHIIIIIHIHIIIHHHHHIHHHIIIIIIIIIIHHHIIHIIIIIIIIIIHIIIIIIIIIIIIIIIIIHIIIIGHEIIIIIIIIIHIIIIIIIIIIIIIIIIIIIIIIIIIIIIIIIIIIIIIIIIIIIIIIIIIIIHIIIIIIIIIIIIIIIIIIIIIIIIIIIIIIIIIIIIIIIIIIIIIIIIIIDDDDD
@HISEQ:969:HM2KJBCX2:2:1102:11801:89968 2:N:0:ACTATGCA
TCTCGATAAGCGCCCAACTATCCCTATTAATCATTACGGTGATCCTAGAAACCAACAAAATAGAACCATGCCGTCCTATTCTATTATTCCATGCTAATGTATTCGAGCAAAAATGCCTGCTTTAAACACTCTAATTTTTTCAAGGTAAAGGTCCTGGATCCGCAAGACACCCAATTAAGGACATCAAGTTTCTCCAGAAGGTGAGAAATCAACAGCGACAGTTCATACCCCTTAAGGCATGACCATCACGTCAATCCCGAAATTCAACTACGAGCTTTTTAACTGCAACAACTTTAATATACGCTATTGGAGCTGGAATTACCGCGGCTGCTGGCACCAGACTTGCCCTCCAA
+
?DDDDIHIGFE/FCHHHDHHHIEHEHGEEHHEHICFC@0C@EHIHIH@GHEHIIHHHEHHIIIEHHHHHHHH<G<CEH<FEHHIHFH@H@HHFFFHIHF<D1<E?HCGH@FHEH?CEFFHA?HGHCHHEAAFHH@<9HEEFGHIHEHHE?E@DFHCDE<E<CCEHEHHIHCHEH@HD<@EFDCG@FGHGEHF@GG<CHHHHEHHEFFF7<FBGHFHHHHEDGE1HGA?CGIIHG>HGFCEHGIHHFEIHE@DG??<H@1@G<?HEC@EHHGHGCEHGEH@<<CEEHGECHHHIHFE?GCCCHEGCCHHHEECHCCC@C@?C<CHC@HHHHHHFCHHFHHHGHCE=CC@D<BD0
@HISEQ:969:HM2KJBCX2:2:1102:9252:91121 2:N:0:ACTATGCA
TCTCGATAAGCGCCCAACTATCCCTATTAATCATTACGGTGATCCTAGAAACCAACGAAATAGAACCAAGCCGTCCTATTTCATTATTCCATGCTAATATATTCAGACGTTAGCCTGCTTTAAACACTCTAATTTTTTCAAAGTAATAGTCCTGATTTCCAATCACACCAAATAAATGGCATGAAAGTTCCTCAGAAGGTAGAGATTTATCTCACCAGTACAGACAATTAAGCCTGACCAATGGGTAAACCCCGAAGTTCAACTACGAGCTTTTTAACTGCAACAACTTTAATATACGCTATTGGAGCTGGAATTACCGCGGCTGCTGGCACCAGACTTGCCCTCCAA
+
CDDDDIIIIHHHIIIIIIIIIIHIIIIIIIIIHIIIIIIIIIIIIIIIIIIIIIIIIIIIIIIIIIIIIGHIHHHIIIIIIGIIIIIIIIHIEHIIIIIIIHHIHHIIIIIIIIIHGIIIIIIIIIIIIIIIIIIHIIIIIIIIIIIIIHIIIIIIIIIIIIHIIIIHIIIIIIIHIIIIIIIIIIIIIIHIIIIIIIIIIIIIIIIHIIIIIIIIIIIIIIIIIIIIIIIIIIIIIIIIIIIIHHGIIIIIIIIIIIIHIIIIIIIIIIIIIIIIIIIIIIIIIIIHHIHIIIIIIIIIIIIIIIGIIIIIIIIIIIIIIIIIIIIIIIIIIIIIIIIIIIIDDDDD
@HISEQ:969:HM2KJBCX2:2:1102:7371:91749 2:N:0:ACTATGCA
TCTCGATAAGCGCCCAACTATCCCTATTAATCATTACATCGATCCTAGAAACCAACAAAATAGAATCGGGTGTCCTATTTCATTATTCCATGCTAATGTATTCAAGCGTGAGCCTGCTTTAAACACTCTAATTTTTTCAAGGTAACAGTCCTAATTCCCCGTGACACCAAATTAATGGCATTACGGTTCTTTAGAAGGTGAGAAATCAATAATATCAGTACATACCAACGGCATGACCGATACATTGATCCCGAAATTCAACTACGAGCTTTTTAACTGCAACAACTTTAATATACGCTATTGGAGCTGGAATTACCGCGGCTGCTGGCACCAGACTTGCCCTCCAA
+
DDDDDIIIIIIIIIIIIHIIIIIIIIIIIIIIIIIIIIIIIIIHIIIIHIIHIIIIIIIIIIIIIIIIGIHIIHIIHHIIHGIIIIIIHIIIIIIHIIIIIHHGIHIIIIIIIIIIIIIHHIHHHIIIIIIIIIHIHIIIIIIIIIGIIIIIIIIIHIIIIIIIIIIIIIIIIIIIIIIIIIIHIIHHI0HIIIIIIIIIIIIIIIIIIIIIIIIIIIHIIIIIIIIIIIIIIIIIIIIIIIIHHHIIIIIIIIIIIIIIIIIIIIIIIIIIIIIIIIIIIIIIIIIIIIIIIIIIIIIIIHIIIIIIIIIIIIIIIIIIIIIIIIIIIIIIIIIIIIIIIIDDDDD
@HISEQ:969:HM2KJBCX2:2:1102:15102:91998 2:N:0:ACTATGCA
TCTCGATAAGCGAGCCCAACTATCCCTATTAATCATTACGTCGATTTCCGAAAACCAACAAAATAGAAACGACGTCCTATTCCATTATTCCATGCACGAATATCCAAGCGTGTAAAGCCTGCTTTGAGCACTCTAATTTTTTCAAAGTAAACCTGGCGGCGCCCCAGGACACTCGGTTAAGAGCACCCTGATGCCTCCGCCACACCATTCACGGGCCAATGGGACAGTCGCGCCAAACAGCGGACCGTCCCCTACCCGCCGAGATCCAACTACGAGCTTTTTAACCGCAACAACTTTAATATACGCTATTGGAGCTGGAATTACCGCGGCTGCTGGCACCAGACTTGCCCTCAA
+
DDDDDIIIIIIIIIIIIIIIIIIIIHIIIIIIIIIIIIIIIIIIIIIIIIIIIIIHIIIGIIHHHEHHIIGCHCHIIIIIICHHIIIIIIFEHHHHIIIGIDHHCHIEHHEHHHHGGHHIHHIIIHIHHIII@FHIIIIIIHEHHIHHHIIIGHIHIE7HHIIHEHIHHHIIIHIIHIHIIIHHHIIIIHIIIIIIIIIIIIIIIIIIHHDIIIIIHIHHHIIIHHIIIIIGGIIIIIHIIIIIIIHHIIIHEHIIIIHIIIIIIIHIIIIIIHIIIIIHIIIIIIIIIIIIIHIIIIIIIIIIIIIIIIIIIIIIIIIIIIIIIIIIIIIIIIIIIIIIIIIIIIHIIDDDDD
@HISEQ:969:HM2KJBCX2:2:1102:9863:93363 2:N:0:ACTATGCA
TCTCGATAAGCGCCCAACTATCCCTATTAATCATTACAGCGGTCCTAGAAACCAACAAAATAGAACCGATGTCCTATTCTATTATTCCATGCTAATGTATTCGAGCAAAGGCCTGCTTTGAACACTCTAATTTTTTCAAGGTAAAAGTCCTGGTTCCCCACGACACCCAGTAAAGGGCATCGGGTTTCCCAGAAGGAAAGACCCGACCGAATCCGTACGCTCGATTAGGAGGACAGATCAGCCAGGTCCAAGGTTCAACTACGAGCTTTTTAACGGCAACAACTTTAATATACGCTATTGGAGCTGGAATTACCGCGGCTGCTGGCACCAGACTTGCCCTCCAA
+
DDDDDIIIIHIIIIIIIIIIIIIIIIIIIIIIIIIIIIHIIIIIIIIIIIIIIIIIIIIGIIHIIIIIIIIIIIIGIHIIIIIIIIIIIIIIIIIIIHHHHGHIIIIIIIIIHIIIIIIIIIIIIIIIIIIIIIIIIHIIIIIHIIIIHIIIIIIIIIIIIIIIIIIIIIIHIIIIIIIIIIIHHIHHHIIIIIIIIIIIIIIIIIIIIHIIIIIIIIIIIIIIIIIIIIIIIIIIIHIIIHHIIIIHIIIIIIIIIIIIIIIIIIIIIIIIIIIIIIIIIIIIIIIIIIIHIIIIIIIIIIIIIIIIIIIIIIIIIIIIIIIIIIIIIIIIIIIIIIIDDDDD
@HISEQ:969:HM2KJBCX2:2:1102:6143:93516 2:N:0:ACTATGCA
TCTCGATAAGCGCCCAACTATCCCTATTAATCATTACGTCAATCCTAGAAACCAACAAAATAGGATCGAACGTCCTATTTCATTATTCCATGCTAATGTATTCAAGCGTTAGCTTGCTTTAAACACTCTAATTTTTTCAAAGTAACAGTCCAAATTCCCCAAAACACCAAATTAATGGCATTAAGGTTCATCAGGAAGGAGGAATCAGTGAGACCAGTACATACCAGAGGCATGACCAACCTACTAACCCCGAAATTCAACTACGAGCTTTTTAACTGCAACAACTTTAATATACGCTATTGGAGCTGGAATTACCGCGGCTGCTGGCACCAGACTTGCCCTCCAA
+
DDDDBHIIIHIIIIGIIHHIHIFHHIHIIIHHEHIHHIIIIDHEHIIIIIIIGEHHIHIEHHHIIIIIIIIIIIIIHHHIIHHHHHIEHHIIHIIEHGIHIGHEHHIHHHIHHHHHHHIHHHHIIHIIIHHIIHHHHHIIHHIHIIIHHHHHHHHHIIIIHG@HHHIHIIIIIIHHFHHHIIIGIIIIIIGIHHIIIGIHIIIHFHEEHEHGHHIIIIIHIIIIIHHHHGIIHHIHHIHIHHHFDCCHHHHFIHCEGHCGEC/HEHIIHGIIIIHIIIIIIIHHHEHHHHEHCHIIHEIIIIIIIIIIIIIIIIIIIIHIIHIIIIIIIIHIIHIHIIIIIDDDDD
@HISEQ:969:HM2KJBCX2:2:1102:12073:94038 2:N:0:ACTATGCA
TCTCGATAAGCGCCCAACTATCCCTATTAATCATTACGGTGATCCTAGAAACCAACAAAATAGAACCATGCCGTCCTATTCTATTATTCCATGCTAATGTATTCGAGCAAAAATGCCTGCTTTAAACACTCTAATTTTTTCAAGGTAAAGGTCCTGGATCCGCAAGACACCCAATTAAGGACATCAAGTTTCTCCAGAAGGTGAGAAATCAACAGCGACAGTTCATACCCCTTAAGGCATGACCATCACGTCAATCCCGAAATTCAACTACGAGCTTTTTAACTGCAACAACTTTAATATACGCTATTGGAGCTGGAATTACCGCGGCTGCTGGCACCAGACTTGCCCTCCAA
+
DDDDDIIIIGHIIIIHIIIIIIIIIIIIIHIIIIIIHIIIEHHHIIIIIIIIIIIIIIIIIIGHIIIIIIHIIIIHIIIIIIHIIIIIIIIIHIHIIHIIIIHIIIIIIIIIIIIIIIIIIHIHIIHIIIIIIGIIIIIIIIIIIIIIIIIIIIIIIIIIIGIIIIIIIIHIIIGHIIIIIIIHHIIIIIFIHIHIIIIIIIIIIIIHGIIIIIIIIIIIIIIIIIIIIIIIIIIIIIIIIIIIIIIIIIHHIIIIIIIIIIIIIHIIHFIIIIHIIIIHIIIIIIIIIIIIIIIIIIIIHIIIIIIIIIIIIIIIIIIIIIIIIIIIIIIIIIIIIIIIIIIIHIIIDDDDD
@HISEQ:969:HM2KJBCX2:2:1102:15289:94422 2:N:0:ACTATGCA
TCTCGATAAGCGCCCAACTATCCCTATTAATCATTACGGTGATCCTAGAAACCAACAAAATAGAACCATGCCGTCCTATTCTATTATTCCATGCTAATGTATTCGAGCAAAAATGCCTGCTTTAAACACTCTAATTTTTTCAAGGTAAAGGTCCTGGATCCGCAAGACACCCAATAAAGGACATCAAGTTTCTCCAGAAGGTGAGAAATCAACAGTAACAGTTCATACCCCTTAAGGCATGACCATCACGTCAATCCCGAAATTCAACTACGAGCTTTTTAACTGCAACAACTTTAATATACGCTATTGGAGCTGGAATTACCGCGGCTGCTGGCACCAGACTTGCCC
+
CDDDCIIIIIIIIHIHHHIIIEHIIIHIIHIIIIIIIIIIIIIIIIIGIIIIIIIIIIIIHIGHIIIIHHHIIIIIIIHIIIIIIIIIIIIIHIIGIHIIIHHIHIIIIIIIIIIIIIIHHIIIIIIIIHIIIIIIIHIIIIIIIIIIHHHHIHHHDHIIIIHIIHIIIIIIIIIIIIIIIIIIIIIIIIIIIIHIIIIIIIIIIIIIHGHIHIIIIIIIIIIIIIHIHIIIIIIIIIHIIHIIIHEIIIIIIIIIIIIIIIIHIIIHHDIIHIIIIIIIIHIHHIIIIHHHHHIIHIIIHIHIIIHIIIIIIHIIIIIIIIIIIIIIIIIIIIIIIIHIIIIDDDDD
@HISEQ:969:HM2KJBCX2:2:1102:4041:95577 2:N:0:ACTATGCA
TCTCGATAAGCGCCCAACTATCCCTATTAATCATTACGGTGATCCTAGAAACCAACGAAATAGAATCAGTCCGTCCTATTTCATTATTCCATGCTAATGTATTCAGACGATAGTCTGCTTTAAACACTCTAATTTTTTCAAAGTAACAGTCCTGATTTCCAACCACACCAAATAAATGGCATGAAAGTTCCTCAGAAGGTAGAGATCCATCTCACCAGTACAGACAATTAAGCCTGACCAATGGGTAGACCCCGAAGTTCAACTACGAGCTTTTTAACTGCAACAACTTTAATATACGCTATTGGAGCTGGAATTACCGCGGCTGCTGGCACCAGACTTGCCCTCCAA
+
DDDDDIIIIIIIIIIIIIIIIIIIIIIIIIIIIIIIIIIIIIIIIIIIHIIIIIIIIIIHIIIHIHIIIIIIIIIIIIIIIIIIIIIIIIIIIIIHIIIIIIHIIIIIIIIIIIIIHIIIIIIIHHIIIIIIIIIIIIIIIIIIIIIIIIIIIIIIIIIIIIIIIIIIIIIIIIIIIIHIIIIIIIIIIIIIIIIIIIIIIIIIIIIIIIIIIIIIIIIIIIIIIIIIIIIIIIIIIIIIIIIIHGGIIIIIIIIIIIIIIIIIIIIIIIIIIIIIIIIIIIIIIIIIIIIIIIIIIIIIIIIIIIIIIIIIIIIIIIIIIIIIIIIIIIIIIIIIIIIIIIIDDDDD
@HISEQ:969:HM2KJBCX2:2:1102:4876:95644 2:N:0:ACTATGCA
TCTCGATAAGCGCCCAACTATCCCTATTAATCATTACGTCAATCCTAGAAACCAACAAAATAGGATCAACGTCCTATTTCATTATTCCATGCTAATGTATTCAAGCGCGAGCCTGCTTTAAACACTCTAATTTTTTCAAAGTAACAGTCCTGATTCCCCACCACACCAAATTAATGACATGATGGTTCGTCAGAAGGTAGAAATCAGTAACACCAGTACGTACCGAAGGCACGACCAGCGTACTAATCCCGAAATTCAACTACGAGCTTTTTAACTGCAACAACTTTAATATACGCTATTGGAGCTGGAATTACCGCGGCTGCTGGCACCAGACTTGCCCTCCAA
+
DDDDAIIGIIIIIIIIIIIIIIIIIIIIIIIIIIIIIIIIIIIIIIIIGIIIIIIIIIIIIIIHIIIIIIHHIIIIIHIIIIIIIIIIIIGHHIIIIIIIIFIIIIIIIIIHIIIIIIIIIHHIIIIIHIIIIIIIIIIIIIIIIIHHIIIIIIIIIIIIIIIIIIIIIIIIHIIIIIIIIIIIIIIIIIIIIIIIIIIIIIIIIIIIIIIIIIIIIIIIIIIHIIIIIIIIIIIIIIIIIIIHIIIIIIIIIIIIIIIIIIIIIIIIIIIIIIIIIIIIIIIIIIIIIIIIIHIIIIIIIIIIIIIIIIIIIIIIIIIHIIIIIIIIIIIIIIIIIIIIDDDDD
@HISEQ:969:HM2KJBCX2:2:1102:19394:95030 2:N:0:ACTATGCA
TCTCGATAAGCGCCCAACTATCCCTATTAATCATTACATCGATCCTAGAAACCAACAAAATAGAATCGGATGTCCTATTTCATTATTCCATGCTAATGTATTCAAGCGTGAGCCTGCTTTAAACACTCTAATTTTTTCAAGGTAACAGTCCTAATTCCCCGTGACACCAAATTAATGGCATTACGGTTCTTTAGAAGGTGAGAAATCAATAATATCAGTACATACCAACGGCATGACCGAAACATTGATCCCGAAATTCAACTACGAGCTTTTTAACTGCAACAACTTTAATATACGCTATTGGAGCTGGAATTACCGCGGCTGCTGGCACCAGACTTGCCCTCCAA
+
DDDDDIIIIGIIHIIIIIIIIIIIHIGHIIIHIIIIHIIIIIIIIIIIHHIIIIIIIIHHIHIIIIIIIIIIIIIIHIIIIHIIIIIIFHIIIIIIIIIHIHIIIHIIIIIIIIIIIIIIIHIIIIIIIIIIIHHHHHHIHIIIIIIIIIIIIIIIIHHHHIIIIIHIIIIIIIIIIIIHIIIIIIIIIIIIIIIIIIIIIIIIIIIIIIIIIIHIIIIIIIIIIIIIIIIIIIIIIIIIIIIHHHIIIIIIIIIIIIIIIIHHIIIIIIIIIIIIIIIIIIIIIIIHIIIIIIIIHIIHGGIIIIIIIIIIIIIIIIIIIIIIIIIIIIIIIIIIIIIIIIDDDDD
@HISEQ:969:HM2KJBCX2:2:1102:6821:97365 2:N:0:ACTATGCA
TCTCGATAAGCGCCCAACTATCCCTATTAATCATTACGTCGATCCTAGAAACCAACAAAATAGGTTCGATCGTCCTATTTCGTTATTCCATGCTAATGTATTCAAGCGCGAGCCTGCTTTAAGCACTCTAATTTTTTCAAAGTAACAGTCCTGTTTCCCCGCAACAACAAATTAATGCCATCACGGTTCTACAAGAAGGAGGGACCAGTGAGGCCAGTGCATACCAGTGGCACGACCAACCTACTGGCCCCGAAATTCAACTACGAGCTTTTTAACTGCAACAACTTTAATATACGCTATTGGAGCTGGAATTACCGCGGCTGCTGGCACCAGACTTGCCCTCCAA
+
DDDADIHIIIIIIIIIIIIIIIIIIHIIIHIIIIHHHIIIIIIIIIIIIIIHIIIIIHIIIIHIIIIIIIIIIIIIIIIIIIIIIIIIGIHIIIIIIIIIIHIIIHIIIIIIIIIIHIIIIIIIIIIIIIIIIIIIIIIIIHIIIIIIHIIIIIIIHIIIIIIIIIIIHIIIIIIIIIIIIIIIIHIIHIIIIIIIHIIIIIIIIIIIIIIIIIHIIIIIIIIHIIIIIIIIIIIIIIIIIIHHHIIIIIHIIIIIIIIIIIIIIIIIIIIIIIIIIIIIIHIIIIIIIIIIIIIIIHIIIIIIIIIIIIIIIIIIIIIIGIIIIIIIIIIIIIIIIIIIIDDDDD
@HISEQ:969:HM2KJBCX2:2:1102:5418:97184 2:N:0:ACTATGCA
TCTCGATAAGCGCCCAACTATCCCTATTAATCATTACGGTGATCCTAGAAACCAACGAAATAGAATCAGTCCGTCCTATTTCATTATTCCATGCTAATGTATTCAGACGATAGTCTGCTTTAAACACTCTAATTTTTTCAAAGTAACAGTCCTGATTTCCCATCACACCAAATAAATGGCATGAAAGTTCCTCAGAAGGTAGAGATCCATCTCACCAGTGCAGACAATTAAGCCTGACCAATGGGTAGACCCCGAGGTTCAACTACGAGCTTTTTAACTGCAACAACTTTAATATACGCTATTGGAGCTGGAATTACCGCGGCTGCTGGCACCAGACTTGCCCTCCAA
+
DDDDDIIIIHHIIIIIIIIIIIIIIIIIIIIIIIIIIIIIHIIIIIIIIIIIIIIIIIIHIIIHIIIIIIIIIIIIIIIIIIHIIIIIIIIIIGIHIIIIIHIIIIIHIIIIIIIIIIIIIIIIIIIHIIIIHHIIHIIIIIIIIIIIIIIIHHIIIIIIIIIIIIIIIIIIIIIIIIIIIIIIIIIIIIIHIIIIIIIIIIIIIIIIIIIIIIIIIIIIIIIIIIIIIIIIIIIIIIIIIIIIHHGIIIIIIIIIGIIIIIIIIIIIHIIIIIIIIIIIIIIHIIIIIIIIIIIIIIIIIGIIIIIIIIIIIIIIIIIIIIIIIIIIIIIIIIIIIIIIIIIDDDDD
@HISEQ:969:HM2KJBCX2:2:1102:16969:97282 2:N:0:ACTATGCA
TCTCGATAAGCGCCCAACTATCCCTATTAATCATTACGGTGATCCTAGAAACCAACAAAATAGAACCATGCCGTCCTATTTTATTATTCAATGCTAATCTATTCAAGCACAAGCCTGCTTTAAGCACTCTAATTTTTTCAAGGTAATAGCTCTGCTTCCCCAACGCACTAACTTAATAGCATGCTGGTTGTTCAGAAGGTAGGAATTCATCAGGCCAGTGCGGACAGTGAAGCCCGACCAACCGACAAACTCCGAAATTCAACTACGAGCTTTTTAACTGCAACAACTTTAATATACGCTATTGGAGCTGGAATTACCGCGGCTGCTGGCACCAGACTTGCCCTCCAA
+
0<<DDFHG@CFHHHH=GHFEH1<CF?GF1<11D1<@F1CH111DCHEC@EGH@E@HI1<GHHIIECH11<CH/DCDDHCHCGH1<<F1C1<1<DHH1<7E@DFC@<HGFEC6B%HHGCB@?@FH88@CGBBCHHFHHA@C?HHF1<?H@IHF@EHHHHFGHFBEEACHHEFHECDCHC2C:DGEFHEHHGCD<CC<CHGFHIHEHF?C<0IHHHH?DHEHHCC<ECHHHCHHEC<<0?<E/C0E<HCIIIHHEGD1@GD<1D?E<CFCC@IHHGC<<IHHF<FFC<EGFCGCGGD0HF1GHIIIIHHEIHHHEHIHDHIIIHGHE<1HFHHHHC?CCHHHHGCDD@@<
@HISEQ:969:HM2KJBCX2:2:1102:17708:97619 2:N:0:ACTATGCA
TCTCGATAAGCGCCCAACTATCCCTATTAATCATTACGTCGATCCTAGAAACCAACAAAATAGAATCAAACGTCCTATTTCATTATTCCATGCTAATGTATTCAAGCGTGCGCCTGCTTTAAACACTCTAATTTTTTCAAAGTAACAGTCCTGATTCCCCACGACACCAAATTAATGACATCGTAGTTCTTCAGAAGGTAGGAACCAATAATGCCAGTGTGTACCGAAGCACGACCGACAATTTGATCCCGAAATTCAACTACGAGCTTTTTAACTGCAACAACTTTAATATACGCTATTGGAGCTGGAATTACCGCGGCTGCTGGCACCAGACTTGCCCTCCAA
+
DDDDDIIIIIIIIIIHIIHIIIIIIIIIIIIIIIIHIHHIIIIIIIIIIIIIIIIIIHHHIIIIIIIIIHHIIIIIIIIHIIIIIIIIIIIHIIIIIIIIIIIIIIIIIIIIIIIIIIIIIIIIIIIIIIIIIIIHIIIIIIIIIIIIIIIIIIIIIIIIIIIIIIHIIIHIIIIIIIIIIIIIIIIIIIIIIIIIIIIIIIIIIHIHIHHIIIIIIIIIIIIIIIIIIIIIIIIIIIIIIIIIIIIHIIIIIIIIIIIIHFHIIIIHIIIIIHIIIHIIIIIIIHIIIIIIIIIIHIIIIIIHIIIIIIIIIIIIIIIIIIIIIHIIIIIIIHIIIIIIDDDDD
@HISEQ:969:HM2KJBCX2:2:1102:11426:97501 2:N:0:ACTATGCA
TCTCGATAAGCGCCCAACTATCCCTATTAATCATTACGGTGGTCCTAGAAACCAACAAAATAGAACCACAACGTCCTATTCTATTATTCCATGCTAATCTATTCAAGCAATAGCCCGCTTTAAACACTCTAATTTTTTCAAGGTAATGGTCCTGGCTCCCCAACACACCCAATTAAGGACATACTGGTTCACCAGAAGGAAGACCCGACAACAGGACAGTACTCGCCAAAGACGGACCGCCCGGCCAAGTCTAAAATTCAACTACGAGCTTTTTAACTGCAACAACTTTAATATACGCTATTGGAGCTGGAATTACCGCGGCTGCTGGCACCAGACTTGCCCTCCAA
+
DDDDDHHIIGIDHHIIIHHIIIHHIIIIIIHIIIIIIIHHIHHIIIHHIIIIIIIIIHIIIIHHIIIIIIIIDHIIIIHHHIIIIIIEHHIGEHHIIHHIIIIIIIHHIIHIIIHIIIIIIIIIIIIIHHHHIIHIHHEIHIIIIIHHHHIIIIHIIGIIIIIIIHIHIIIHHIIIIIIIIIIIIIIIIHIHIIIIIIIIHIIIIIIIIIIIHHIIIIIIIIIIIIIIIHHGIIIIIIIIIIIIIHIGIIIIIIIIIIIIIIIIHIIIIIIIIIHFHIIIIHIIHIIIIIIIIIIIIHIHHIIIIIHIIIIIIIIIIIIIIIIIIIIIIIIIIIHIIIIIIHDDCDD
@HISEQ:969:HM2KJBCX2:2:1102:14903:98133 2:N:0:ACTATGCA
TCTCGATAAGCGCCCAACTATCCCTATTAATCATTACGGTGATCCTAGAAACCAACGAAATAGAACCAATCCGTCCTATTTCATTATTCCATGCTAATGTATTCAGACGTTAGCCTGCTTTAAACACTCTAATTTTTTCAAAGTAACAGTCCTGATTTCCTATCACACCAACTAAATGGCATGAAAGTTCCTCAGAAGGTAGAGATTTATCTCACCAGTACAGACAATTAAGCCTGACCAATGGGTAAACCCCGAAGTTCAACTACGAGCTTTTTAACTGCAACAACTTTAATATACGCTATTGGAGCTGGAATTACCGCGGCTGCTGGCACCAGACTTGCCCTCCAA
+
DDDCDIIIIIIIIIIIIIIIIIIIIIIIIIGIIHIIIIIIIIIGIIIIIIIIIIIIIIIIIIHFHIIIIIIHIIHIIIHHIGIIIIIIIHIIHHIIHIIIIIIIIIIIIIIHGHHIIIIIIIIIIIIIIIIIIIIIIIIIIIIIIIIIIIIIIIIIIIIIIIIIIIIHHIIIIIHGIIIHIHIIIIIIIGIIIIIIIIIIIIIIIIIIIIIHIIIIIIIIIHGIIIIHGIIIIIIIIIIIIIIIIHGIIIIHIIIIIIIIIIIIIIIIIIIIIIIIIIHIIIIIIIIHIIIIIIIIIIIIIIIIIHIIIIIIIIIIIIIIIIIIIIIIIIIIIIHHIIIIIIHDDDDD
@HISEQ:969:HM2KJBCX2:2:1102:16235:97544 2:N:0:ACTATGCA
TCTCGATAAGCGCCCAACTATCCCTATTAATCATTACGTCGATCCTAGAAACCAACAAAATAGAATCAAACGTCCTATTTCGTTATTCCATGCTAATGTATTCAAGCGTGAGCCTGCTTTAAACACTCTAATTTTTTCAAAGTAACAGTCCTGATTCCCCATGACACCAAATTAATGACATCATGGTTCGTCAGAAGGTAGGAATCAATAATACCAGTACGTACAATAGCACGACCAATAAATTGATCCCGAAATTCAACTACGAGCTTTTTAACTGCAACAACTTTAATATACGCTATTGGAGCTGGAATTACCGCGGCTGCTGGCACCAGACTTGCCCTC
+
DDDDDHIIIIHIIIIIHHIIIIIIIIIIIIIIIIIIIIIIIIHHHHIIIHIIIIIIIIIIIIIIIIHIFHIIIIIIIIIIIIIHIIIHFFHHIIIGIIIIIIIIIIIIIIIIIIIIHIIIIHIIIIHIIIIIIHIIIIIIIIHIIIIIHIHIIIIIHIIIIIHIIIIIIIIIIIIIIIIHIIIIIIIIIIIHIIIIIIIIIHIIIIIIIIIIIIIIIIIIIIIIIIIIIIIIIIIIIIIHHIIIIIHIIIHIIIIIIIIIIIIIIIIIIIIIIIIIHIIIIIIIIHHIIIIIIIIIHIIIIIIIIIIHIIIHHIHIIIIIIIIIIIIIIIIIIIIIIDDDDD
@HISEQ:969:HM2KJBCX2:2:1102:18275:98775 2:N:0:ACTATGCA
TCTCGATAAGCGCCCAACTATCCCTATTAATCATTACAACAGTCCTAGAAACCAACAAATAGAACCATTGTCCTATTCCATTATTCCATGCTAATGTATTCAAGCGTATGCCTGCTTTGAACACTCTAATTTTTTCACAGTAAAAGTCCTGGTTCCCCGTCACGACCCGTAAAGGCCATGCCGCTTCGCCAGAAGGTAAAGCCCGACCACAGACAGTGCTCACCCAGAAGGCGGACCGTCCAGCCAGGCCTGAAGTTCAACTACGAGCTTTTTAACTGCAACAACTTTAATATACGCTATTGGAGCTGGAATTACCGCGGCTGCTGGCACCAGACTTGCCCTCCAA
+
DDCDDIIHIIIIIIIIIIIIIIIIIIIIIIIIIIIIIIIIIHIIIIIIIIIIIIIIIIHIIHIHIIGIIIIIIHHIIIIHGIHIHIHIIIIIIIIHIIIIHIIIHGIHIHIIIIIIIIIIIIIIIIIIHIIIIIIIIIHIIIIHIIIIIIIHIIIIIIIIIIIHEHHIIHIIIIIIIIIIIIIIIIIIIIIIIIIIIIIIIIIIIIIIIIIIIIIIIIIIIIIIIIII=IIIIIIIIIIIIIIIIIIIIIIIIIIIIIIIIIIIIIIIIIIIIIIIIIIIIIIIIIIIIIIIIIIIIIIIIIIIIIIIIIIIIIIIIIIIIIIIIIIIIIIIIIIIIIIIIDDDDD
@HISEQ:969:HM2KJBCX2:2:1102:6265:98651 2:N:0:ACTATGCA
TCTCGATAAGCGCCCAACTATCCCTATTAATCATTACGTCAATCCTAGAAACCAACAAAATAGGATCAAACGTCCTATTTCATTATTCCATGCTAATGTATTCAAGCGTTAGCCTGCTTTAAACACTCTAATTTTTTCAAAGTAACAGTCCTGTTTCCCTGCAACACCAAATTAATGGCATTACAGTTCTTCAGAAAGGAGGAATCAGCGAAGCCAGTGCATACCAGTGGCACGACCAACCTGCTGACCCCGAAATTCAACTACAAGCTTTTTAACTGCAACAACTTTAATATACGCTATTGGAGCTGGAATTACCGCGGCTGCTGGCACCAGACTTGCCCTCCAA
+
DADDDHIIIIG<H?HIH=HFHIEHHEHHHHIGIHHGHHCHEHIHHHGHHECEHIEC?GHHHH@?EHCHHECE<FEDEH?GCHHHHHHHHHC?@@GCHGIHH@EFF<HHHIIHHHHG?IIHHECIIIHHIHHIHHHHEFC@@HHGHHHIHHHHHGHGHHIIIII9IIIHGFHFIIIHEGHIIIHIHIHHFHHEHFHCIHIHHCIIHHIGIIIIGHHG1H<CHIHEHHHFIIIHIIHHGC@IIHED<D?EC/HGF?HHIHGG@HGFC1HGIIHHHHFHIHIIIIHHFEHHGHGHHC<EHIIIHIIIIHFIHEHEHHHCIHIIHIIHHIIIIHEGHGIHHHHEFAAAAA
@HISEQ:969:HM2KJBCX2:2:1102:15148:99755 2:N:0:ACTATGCA
TCTCGATAAGCGCCCAACTATCCCTATTAATCATTACGTCGATCCTAGAAACCAACAAAATAGAATCAAACGTCCTATTTCGTTATTCCATGCTAATGTATTCAAGCGTGAGCCTGCTTTAAACACTCTAATTTTTTCAAAGTAACAGTCCTGATTCCCCATGACACCAAATTAATGACATCATGGTTCGTCAGAAGGTAGGAATCAATAATACCAGTACGTACAATAGCACGACCAATAAATTGATCCCGAAATTCAACTACGAGCTTTTTAACTGCAACAACTTTAATATACGCTATTGGAGCTGGAATTACCGCGGCTGCTGGCACCAGACTTGCCCTCCAA
+
DDDDDIIIHIIIHIHIIIGIIIIIIIIIIIIIHIIIIIIIGIIIIIIIHIIIIIIIIIIGIHIIGEHHHIHHIIIIIIIIIHIIIIHIIIHIIGHIIHHHHGHIIHHIHHIEIIIIHHHIIIIIIIIHIIIIHIIIIIIIIIIIIIHHHHIHIIIIHHIFHIIIIIIIIIIIHIIIIIIIHIIIGIHIIIIIIIIIIIHIIIIIIHIIHIHIIIIIIIIIIIIIIIIIIIIIIIIHIIIIIIIIIIIIIHHIIIHIIIIIHHIIIIIIIIIIIIIIIIIIIIIHGFGHIIIIHIIIIIIIIIIIIIIHIHIHIIIIIIIIIIIIIIIIIIIIIIIIIIIIDDDDB
@HISEQ:969:HM2KJBCX2:2:1102:4299:100036 2:N:0:ACTATGCA
TCTCGATAAGCGCCCAACTATCCCTATTAATCATTACGTCAATCCTAGAAACCAACAAAATAGGATCGAACGTCCTATTTCATTATTCCATGCTAATGTATTCAAGCGTTAGCTTGCTTTAAACACTCTAATTTTTTCAAAGTAACAGTCCAAATTCCCCGCAACACCAAATTAATGGCATTACGGATCATCAGGAAGGAGGAATCAGTGAGACCAGTACATACCAGAGGCATGACCAACCTACTAACCCCGAAATTCAACTACGAGCTTTTTAACTGCAACAACTTTAATATACGCTATTGGAGCTGGAATTACCGCGGCTGCTGGCACCAGACTTGCCCTCCAA
+
DADDDIIIIIIICHHHFHIIIIIIIIIIHHIIIHIIIIIIHIHIIIHHIIIIIHHIHHHIIIHHIIIGCHHIHHIHHHHIIHHHIIIHHIHEHHIGHIIIHIIHHIHIIIIIHIIGHIIIIIGHIHHHHFEHHHHIHHHHHHHHIIIIIIIIIIIHIIIIIIIHIIHIIIIHGIIHHIIHHIIHHIIIHHGGIIIIIIIHHIIIIIIHHHIIIIIIHIIIIIIIIIIHHIIIIIIIIIIIIHHHHHHIIIIIIIIHIIIIIIHHIIIIIIIIIIIIIHIIIHIIIHHIIIIHGGDHHHIIIIIIIIIIHIIIIIIIIIIIIIIIIIIIIHIIIHIIIHIHIDCDDD
@HISEQ:969:HM2KJBCX2:2:1102:10982:99871 2:N:0:ACTATGCA
TCTCGATAAGCGCCCAACTATCCCTATTAATCATTACATCGATCCTAGAAACCAACAAAATAGAATCTGATGTCCTATTTCATTATTCCATGCTAATGTATTCAAGCGTAAGCTTGCTTTAAACACTCTAATTTTTTCAAGGTAACAGTCCTAATTCCCCATAACATCAAATAAATGACATTATGGTTCTTTAGAAGGTGAGAACCAATAAAACCAGTACATACCAAGGCATGACCGATTCCTTGATCCCGAAATTCAACTACGAGCTTTTTAACTGCAACAACTTTAATATACGCTATTGGAGCTGGAATTACCGCGGCTGCTGGCACCAGACTTGCCCTCCAA
+
DDDDDIIHIIHIIIIIIIIIIIGIIIIIIIIHIIIIIHIIIIIIIIIIIIIIIIIIIHHEHIIIIIIIIFIIIHIIIIIIHIIIIIIIIIIIGIHIIIIIIHIIIHHIIHIIIIIIIIIIHHGHGHHHHGHIIIHIIIIIIIIIIIIIIGIIIIIIHHIIIIIIIIIIIIIIIIIHIIIIIIIIIIIIIIIIIIIIIIIIIIIIGIIIIIIHIIIIIIIIIIIIIIIIHIIIIHHHIHG1IIHDIIIHGIIIIIIIIIIIIIIIIIIIIIIIIIIIIIIIIGHIIIIIIIIIIIIIHIIIIIIIIIIIIIHIIIIIIIIIIIIIIIIIIIIIIIIIHIIIDDDDD
@HISEQ:969:HM2KJBCX2:2:1102:3174:100780 2:N:0:ACTATGCA
TCTCGATAAGCGCCCAACTATCCCTATTAATCATTACGGTGATCCTAGAAACCAACAAAATAGAACCATGCCGTCCTATTCTATTATTCCATGCTAATGTATTCGAGCAAAAATGCCTGCTTTAAACACTCTAATTTTTTCAAGGTAAAGGTCCTGGATCCGCAAGACACCCAATAAAGGACATCAAGTTTCTCCAGAAGGTGAGAAATCAACAGTAACAGTTCATACCCCTTAAGGCATGACCATCACGTCAATCCCGAAATTCAACTACGAGCTTTTTAACTGCAACAACTTTAATATACGCTATTGGAGCTGGAATTACCGCGGCTGCTGGCACCAGACTTGCCCTCCAA
+
DDDDDIIIHIHIIIIIIIIIIHIIIIIIIIIIIIIIIIIIIIIIIIIIIIIIIIIIIIIHIIIHIIIIIIEHIIIIIIIIIIHIIIIIIIIIIIIIIGHHICHHIIIIIIIIIIIIIIIHIIIIIIIIIIIIHHIIIIIHIIIIIIIIIIIHIIIIIIIIIIIIIIIIIIIHIIIIIIIIIIIIIIHIIHHHHIIIIIIIIIHIHIIIIIIIIIIIIHIIHHHIIIHIIIIIIIIIIIIIIIIIIIHIIIHFIIIIGIIIIIIIIIIIIHHIIIIIIIIIIIIIIIIIIIIIIIIIIIIIHIIIIIIIIIIIIIIIIIIIIIIIIIIIIIIIIIIIIIIIIIIIIIIIDDDDD
@HISEQ:969:HM2KJBCX2:2:1102:7795:100654 2:N:0:ACTATGCA
TCTCGATAAGCGCCCAACTATCCCTATTAATCATTACGTCAATCCTAGAAACCAACAAAATAGGATCAAACGTCCTATTTCATTATTCCATGCTAATGTATTCAAGCGTTAGCCTGCTTTAAACACTCTAATTTTTTCAAAGTAACAGTCCTGTTTCCCTGCAACACCAAATTAATGACATTACAGTTCTTCAAGAAGGAGGAACCAGTAAAGCCAGTACATACCAGAGGCACGACCAACTTACTAATCCCGAAATTCAACTACGAGCTTTTTAACTGCAACAACTTTAATATACGCTATTGGAGCTGGAATTACCGCGGCTGCTGGCACCAGACTTGCCCTCCAA
+
DDDDDIIIIHHIIIIIIIIIIIIIIIIIIIIIIIIIIIIIIIIIIIIIIIIIIIIIIIIIIIHIIHIIIIIIIIIIIIIIIHHHIIIIGIIIIIIIIIIIHIIIIHHIIIIIIIIIIIIIIIIIIIIIIIIIIIIIIIIIIIIIIIIIIIIIIIIIIIIIIIIIIIIIIIIIIIIIIIIIIIIIIIIIIIIIIIIIIIIIIIIIIIIIIIIIIHHIIIIIIIIIIIIIIHIIIIIIIIIIIIIIIIIIIHIIIIIIIIIIIHIIIIIIIIIIIIIIIIIIIIIIIIIIIIIIIIIIIIIHHIIIIIIIIIIIIIIIIIIIIIIIIIIIIIIIIIIIIIIIIDDDDD
@HISEQ:969:HM2KJBCX2:2:1102:2265:101166 2:N:0:ACTATGCA
TCTCGATAAGCGCCCAACTATCCCTATTAATCATTACGGTGATTCAGAAACCAACAAAACAGGACCACCGTCCTATTTTATTATTCCATGCTAATGTATTCAGACGTAAGCCTGCTTTGAACACTCTAATTTTTTCAAGGTAAAGGTCCTGGTTTCCCACCACGCTAAATTAATAACATGATGGTTCCCCAGAAGGTAGGGATTCTACACGCTAGTACAGACTGGTTAGCCCGACCAACGGTAGAACCCCGAAATTCAACTACGAGCTTTTTAACTGCAACAACTTTAATATACGCTATTGGAGCTGGAATTACCGCGGCTGCTGGCACCAGACTTGCCCTCCAA
+
@DDDDIIHHHGHDHHEHHIGH1DHHEHHCEHEFEEHH?HHHIIFHHIICEHHIIIHCHHIIG?CCHCH=DHHIIIGHEHEHHHFHHGHCCGHFFGHHHHCHHHIHIIIHGHFIIIGHHHIIIIIIHHHFG@H@ACHGGIIHIHHHHHHHIIIHHFDHHHHIHIHHHIIGIIIIHIIIIHHHIIIIIIIHIHF?GIHGHHHIIIIIIHGHIHIHIIHGHIHHGIIIHGHIIII<IIGIIIIHIHHHIIGHIIIIIIIIIIIIHHIIIIHHHHIIIIHIHHHHHIIIIIHHHCHEIIIIIIIIIIIIIIIIIIIIIIIHIIHIIIIIIIIIIIIIIIIIIIIADDDB
@HISEQ:969:HM2KJBCX2:2:1103:3222:2610 2:N:0:ACTATGCA
TCTCGATAAGCGCCCAACTATCCCTATTAATCATTACGGTGATCCTAGAAACCAACGAAATAGAATCAGTCCGTCCTATTTCATTATTCCATGCTAATGTATTCAGACGATAGTCTGCTTTAAACACTCTAATTTTTTCAAAGTAACAGTCCTGATTTCCAACCACACCAAATAAATGGCATGAAAGTTCCTCAGAAGGTAGAGATCCATCTCACCAGTGCAGACAATTAAGCCTGACCAATGGGTAGACCCCGAAGTTCAACTACGAGCTTTTTAACTGCAACAACTTTAATATACGCTATTGGAGCTGGAATTACCGCGGCTGCTGGCACCAGACTTGCCCTCCAA
+
DDDDDIIIIIIIIIIIIIIIIIIHIIIIIIIIIIIIIIIIIIIIIIIIIIIIIIIIIIIHIIIIIIIIIIIHHIIHIIIIIIIIIIIIIIIIIGIIIIIIIHHHIIIIIIIIIIIIIIIIIHHIHIIIHIIIIIIIIIIIIIIIIIIIIIIIIIIIIIIIIHIHIIIHIIIIHHIIIIIIIIIIIIIIIIIIIIIIIIIIIIIIIIIIIIIIIIIIIIIIIIIIIIIIIIIIIIIIIIIIIIIHIHHIIIIIIIIIIIIIIIIIIIIIIIIIIIIIIIIIIIIIIIIIIIIIIIIIIIIIIIIIIIIIIIIIIIIIIIIIIIIIIIIIIIIIIIIIIIIIIIIDDDDD
@HISEQ:969:HM2KJBCX2:2:1103:18501:2696 2:N:0:ACTATGCA
TCTCGATAAGCGCCCAACTATCCCTATTAATCATTACGGTGATCCTAGAAACCAACAAAATAGAACCATGCCGTCCTATTCTATTATTCCATGCTAATGTATTCGAGCAAAATGCCTGCTTTAAACACTCTAATTTTTTCAAGGTAAAGGTCCTGGTTCCACATGACACCCAATTAAGGACATCATGCTTCTCCAGAAGGTGAGAAATCAACTGCGACAGTTCATACCCCTTAAGGCACGACCATCACGTCAATCCCGAAATTCAACTACGAGCTTTTTAACTGCAACAACTTTAATATACGCTATTGGAGCTGGAATTACCGCGGCTGCTGGCACCAGACTTGCCCTCCAA
+
DDDDDIIGIIIIIIIIIIIIIHIIIIIIIIIIIIIIIIIHIIIIIIIIGEHHIHIIIIIHIIHIHIIIIIIGIIIIIIIIHIHIIIIIIIIIIIIIIIIIHHIIIIIIIIIIIIIIIIIIIIEIHIHIIIIIIIIIIIIIIIIIIIIIIIIIIIIIIIIIIIIIIIIIIIIIIIIIIIHIHIIIIIIIIHHIIIIHIIIHIIIIIIIIIIIIIIIIIIIIIIIIIIIIIIIIIIIIIIIIIHIIIIIIIIHIIIIIIIIIIIIIIIIIIIIIIIIIIIIIIIIIIIIIIIIIIIHIIIIHIIIIIIIIIIIIIIIIIIIIIIIIIIIIIIIIIIIIIIIIIIIIIIIDDDDD
@HISEQ:969:HM2KJBCX2:2:1103:2896:3192 2:N:0:ACTATGCA
TCTCGATAAGCGCCCAACTATCCCTATTAATCATTACGGTGGTCCTAGAAACCAACAAAATAGAACCATGCCGTCCTATTTTATTATTCCATGCTAATGTATTCAAGCAAAAATGCCTGCTTTAAACACTCTAATTTTTTCAAAGTAAAGGTCCTGGTTCCCCGCGGCATCCAATTAAGGACATCGCGGTTCTCCAGAAGGTGAGAAATTGACTGCACCAGTTCATACCCCGTGAGGCACGACCGATGCGCCAATCCCGAAATTCAACTACGAGCTTTTTAACTGCAACAACTTTAATATACGCTATTGGAGCTGGAATTACCGCGGCTGCTGGCACCAGACTTGCCCTCCAA
+
DDDDDIIIIIIIIIIIIIIIIIHIIIIIIIIIIIIIIIIIIIIIIIIHIIIIIIIIFIHIIIIIIIIIIIIIIIIIIHIIIIIIIIIIIIIIIHIHIIIIIFHIIIIIIIIIIIIIIIIIIIIIIIIIIIIIIIIIIIIIIIIIIIIIIIIIIIIIIIIIIIIIHIIIIIIIIIIIIIIHHIHIIIIIIIIIIIIIIHIIIIIIIIIIIIIIIIIIIIIIIIIIIIIIIIIIIIIIIIIIIIIIIIIIIIHHIIHIIIIIIIIIIIIIIIIIIIIIIIIIIIIIIIIIIIIIIIIIIIIIHIIIIIIIIIIIIIIIIIIIIIIIIIIIIIIIIIIIIIIIIIIIIIIIDDDDD
@HISEQ:969:HM2KJBCX2:2:1103:20693:2546 2:N:0:ACTATGCA
TCTCGATAAGCGCCCAACTATCCCTATTAATCATTACATCGATCCTAGAAACCAACAAAATAGAATCGGATGTCCTATTTCATTATTCCATGCTAATGTATTCAAGCGTGAGCCTGCTTTAAACACTCTAATTTTTTCAAGGTAACAGTCCTAATTCCCCGTGACACCAAATTAATGGCATTACGGTTCTTTAGAAGGTGAGAAATCAATAATATCAGTACATACCAACGGCATGACCGAAACATTGATCCCGAAATTCAACTACGAGCTTTTTAACTGCAACAACTTTAATATACGCTATTGGAGCTGGAATTACCGCGGCTGCTGGCACCAGACTTGCCCTCCAA
+
DDDDDIHIIHIIIIIIIIIIIIIIIIIIIIIIIIIHIIIHIIIIIIIIIIIIHIIIHHIIIHHIIIIIIIIIIIIIIIIIIIIIIIIIIHIIIIIFHIIIIHHHIIIIIIHHIIIIIIIIIIIIIIIIIIHIHHIIIHIIIHIIIIIIIIIIIIIIIIIIIIHIIIIHIIIIIIIIIIIIIIIIIIIIIIIIIIIHHIIIIHIIIIIIIIIIIIIHIIIIIIIIIIIIIHIIIIIIIIHIIIIIHHIHHIIIIIIIIIIIIIIIIIIIIHIIIIIIIIIIIIIIIIIIIIIIIIIIIHIIIIIIIIIIIIIIIGIIIHIIIIIIIIIIIIIIIIIIIIIIIIDDDDD
@HISEQ:969:HM2KJBCX2:2:1103:3985:4106 2:N:0:ACTATGCA
TCTCGATAAGCGCCCAACTATCCCTATTAATCATTACTTCAGTCCTAGAAACCAACAAAATAGAACCGAAGTCCTAAATTATTATTCCATGCTAATGTATTCAAGGCATAAGCCTGCTTTAAACACTCTAATTTTTTCAAAGTAATAGAGCTAGATCGCGACGACAGCCCAGTGAAGGGTGCCGCCGTTTTCTAGCAGGATGGCAGACGCGCGCCAGCACTCACACTCGTAACCGAGGCGGGCCAGGTGCGTCAAACCAGAAATCCAACTACGAGCTTTTTAACTGCAGCAACTTTAATATACGCTATTGGAGCTGGAATTACCGCGGCTGCTGGCACCAGACTTGCCCTCCAA
+
[truncated: 30,679,795 more chars]
