# Supplementary material for: Response of arbuscular mycorrhizal fungal community in soil and roots to grazing differs in a wetland on the Qinghai-Tibet plateau
Source: PeerJ. 2020 Jun 19;8:e9375. doi: 10.7717/peerj.9375 (PMC7307571; doi:10.7717/peerj.9375)
Supplement: Supplemental Information 17 [file peerj-08-9375-s017.zip › Soil grazing 1-5/23.fastq]

@HISEQ:969:HM2KJBCX2:2:1101:9116:2180 2:N:0:ACTATGCA
TAGACACCGTGTCCCAACTATCCCTATTAATCATTACGGTGATCCTAGAAACCAACGAAATAGAATCAGTCCGTCCTATTTCATTATTCCATGCTAATGTATTCAGACGATAGTCTGCTTTAAACACTCTAATTTTTTCAAAGTAACAGTCCTGATTTCCAACCACACCAAATAAATGGCATGAAAGTTCCTCAGAAGGTAGAGATCCATCTCACCAGTGCAGACAATTAAGCCTGACCAATGGGTAGACCCCGAAGTTCAACTACGAGCTTTTTAACTGCAACAACTTTAATATACGCTATTGGAGCTGGAATTACCGCGGCTGCTGGCACCAGACTTGCCCTCCAA
+
DDDCDIIHIIIIIIIIIIIIIIIIIHIIIIIIIIIIIGCHHIIIIIHIIIIIIIIIIGIIIGHIHGHIGIIIHHGHHHIIIIIIIIIIIGIIHIIIIIIIHHIHIIIIIIIIHHGHIIIIIIIIHIIIIIIHIIIIIIIHIHIIIIIIHIHHHIIIIIIIIIIIIIIIIIIIIIIIIIIIIIIIIIIIIIIIIIIIIIIIIIIIIIIIIIIIIIIIIIIIIIIIIIIIIIIIIIIIIIIIIIIIHHHIIIIIIIIIIIIIIIIIIIIIIIIIIIIIIIIIIIIIIIIIIHIIIIIIIIIIIIIIIIIIIIIIIIIIIIIIIIIIIIIIIIIIIIIIIHIIIIIDDDDD
@HISEQ:969:HM2KJBCX2:2:1101:19888:2580 2:N:0:ACTATGCA
TAGACACCGTGTCCCAACTATCCCTATTAATCATTACGGTGATCCTAGAAACCAACAAAATAGAACCATGCCGTCCTATTCTATTATTCCATGCTAATGTATTCGAGCAAAAATGCCTGCTTTAAACACTCTAATTTTTTCAAGGTAAAGGTCCTGGATCCGCAAGACACCCAATAAAGGACATCAAGTTTCTCCAGAAGGTGAGAAATCAACAGTAACAGTTCATACCCCTTAAGGCATGACCATCACGTCAATCCCGAAATTCAACTACGAGCTTTTTAACTGCAACAACTTTAATATACGCTATTGGAGCTGGAATTACCGCGGCTGCTGGCACCAGACTTGCCCTCCAA
+
DDDDDHIHIIIIIGIHHIIHIIIIHIIIIIIIIIIIIIHIIIIHEHIHIIIIIIIHIIIIHIHIIHHHHCHHIIDHHHIIHIIIIGIIIHHHIHIIFIHHIGCHHIGIIIHHIIHIIHEHHHHIIIIHHIHIHHHIIIIIIIIHFIHHIIIIHGHEHHHIIGIIIHIIIHGIIIHIIIIIIIHHIIIHHHFIHIIIIIIIIHHHIIIHEHIIIIIIIIIIIHHIHIHIIIIIIIIIIIIIIHIIIIIHIIHGHDHIIHHIIIIIIIIIIIIIIIIIIIIIIIIIIIIIIIIHHHIIIIIIIIIIIIIIIIIIIIIIIIIIIIIIIIIIIIIIIIIIIIIIIIIIIIIIDDDDD
@HISEQ:969:HM2KJBCX2:2:1101:16442:3109 2:N:0:ACTATGCA
TAGACACCGTGTCCCAACTATCCCTATTAATCATTACGTCAATCCTAGAAACCAACAAAATAGGATCAAACGTCCTATTTCATTATTCCATGCTAATGTATTCAAGCGTTAGCCTGCTTTAAACACTCTAATTTTTTCAAAGTAACAGTCCTGTTTCCCTGCAACACCAAATTAATGACATTACAGTTCTTCAAGAAGGAGGAACCAGTAAAGCCAGTACATACCAGAGGCACGACCAACTTACTAATCCCGAAATTCAACTACGAGCTTTTTAACTGCAACAACTTTAATATACGCTATTGGAGCTGGAATTACCGCGGCTGCTGGCACCAGACTTGCCCTCCAA
+
DADDDGIHDGHIHHIIIIIIIHIIHHIIIIIEHHHHHHIHIIHEFGHIIIIIIIIIIIIHHHHIGHHHIIHHIHIGGHIIIIIIHIIHHHIIHHIHHHHIHFHHHIFIIIGIHIIIIIIIIIIIIHHHHHFHHIIIHIFHHIHIIHHIHHIHHHIIIHHIIIIIIIIHIIIHHHHHIHIIHIIIGHHHHHGIIIIIHHHGEIGHHHIHFHIGIIHIHIIIIIIHHHHHGHIHHEIIIIIIHHHHHHHGHDGHIIIIHIIIIIHHHGEIIIIIIIIIIIIIIIHHHHHHIHEIIIIIGIIHGHHIHIIHIIIIIIIHHIIIIHIIIIIIIIHHIIIIIIHIIDDDDD
@HISEQ:969:HM2KJBCX2:2:1101:3749:3185 2:N:0:ACTATGCA
TAGACACCGTGTCCCAACTATCCCTATTAATCATTACGTCAATCCTAGAAACCAACAAAATAGGATCAACGTCCTATTTCATTATTCCATGCTAATGTATTCAAGCGCGAGCCTGCTTTAAACACTCTAATTTTTTCAAAGTAACAGTCCTGATTCCCCACCACACCAAATTAATGACATGATGGTTCGTCAGAAGGTAGAAATCAGTAACACCAGTACGTACCGAAGGCACGACCAGCGTACTAATCCCGAAATTCAACTACGAGCTTTTTAACTGCAACAACTTTAATATACGCTATTGGAGCTGGAATTACCGCGGCTGCTGGCACCAGACTTGCCCTCCAA
+
DDBDDIHIIHIHHHIIIIIIGIIIIIIIIIIIIIIIIIIIIIIHIIIIIHIIIIIIIIIGIGHIGIIIIIHHHIIIIHIIIIIIIIIIIIHHIIIIIIIHHEGIIIIIIIIIIIIHIIIIIIIIIIIIIIIIIIIIIIIIIIIIHIIIIIIIIIIIIIIIIIIIIIIIIIIIIIIIIIIIIIIIIIIIIIIIIIIIIIIIIIIIHIIIIIIIIIIIIIIIIIIIIIIHIIIIIIIIIIIIIIHGIIHIIIIIIGIHIIIIIHIIIHIIIIIIIIIIIIIIIIIIIIIIIIIIHIIIIIIHIIIIIIIIIIIIIIIIIIIIIIIIIIIIIIIIIIIIIIIIDDDDD
@HISEQ:969:HM2KJBCX2:2:1101:5188:3424 2:N:0:ACTATGCA
TAGACACCGTGTCCCAACTATCCCTATTAATCATTGCTCACAAATCCAAAAACCAACAAAATACGATAAACGAGCCCTAACTTATTATTCCATGCTAATGTATTCATAACTAACCGCCTGCTTTAAACACTCTAATTTTTTCAAAGTAAAGGTCCTGGATTGCGAACCCAACCCAGCAAAGGGCAGGAACGTTCTCCAGGAAGATGGTAAGCGCGCATCGGCACTCACACACGAAACCGTGGCGGGCCAAGCGCACTATACCAGAAATCCAACTACGAGCTTTTTAACTGCAACAACTTTAATATACGCTATTGGAGCTGGAATTACCGCGGCTGCTGGCACCAGACTTGCCCTCCAA
+
DDD@DIIICHHHHHIIIIIIIHIIIIHIIIIHIIIIIIIIGIIHIIIIIFHHIIIIIGIGEHHHHEHGHHIGHIHEHHCHHHIHIIIGHHHIIIHHHHHGH@CFGHHIIHHIEIHIHHHHHHHIFHHHHIHHHHIHFHGHIIGHHHHFHHHHHHHG@HEEHDHFHHDHHHFHHHHHGHHHGHEHFCIIIFHHBHGHHGEEG@IHEGIHIIHIGHCFHHHHHIIIHGD67EHEHCG@E7EHDIIHHHHIHHHIHIIIHHIHHEEEGGFEFIHIIIIIHGHHFHIIIIIIGHHHHHIHHHC?HIHHEIHHH@FFHHIIIIIIHGHIHHGHHIIIIIHHIIIIHIIHHHEEEIHHF@@@B@
@HISEQ:969:HM2KJBCX2:2:1101:6419:3628 2:N:0:ACTATGCA
TAGACACCGTGTCCAAACTATCCCTATTAATCATTACGTCAACCCTAGAAACCAACAAAATAGGATCAAACGACCAATTTTATTATTCCAATCTAATGTATTCAAGCGTTAGCCTACTTTAAACACTCTAATTTTTTCAAAGTAACAGTCCTGTTTCTCCGCAACACCAAATTAATGGCATCACGGTTCTTCAAGAAGGAGGAATCAGCAAGGCCAGTTCATACCGGTGGCACGACCAACCTGCTGACCCCGAAATTCAACTACGAGCTTTTTAACTGCAACAACTTTAATATACGCTATTGGAGCTGGAATTACCGCGGCTGCTGGCACCAGACTTGCCCTCCAA
+
@00@D@@</DHE111<111DG111<<C<<1<11<<G11<1C0@C<CD1@GGE1<DEFE<11<<1CCFGGH100/</1<<111<<111@1C11<1<1HHHH@D1E@1C8<<<15<6%16EHG?B21HHG<1HDHFHHEHBFHGDEHF?9HFHHB<<1@$(?2;1CEHFE@HCHEGCGDG@C@GHGIFHFFCIIIHCIHHFFHIIGIEHHEIHHGHHHHF1FIGEFC@CCHEIHHHIHHECFHHE@<EAA<??IIHHIHHHHEGECEEGIIIIIHHCGIIIIIHEEHGHG?IIHEHGHEIHEHGIHGHIHIIHHHHHIIIIHIIIIIHEHIHHEHGIIIIGIFD@D@@
@HISEQ:969:HM2KJBCX2:2:1101:15034:3845 2:N:0:ACTATGCA
TAGACACCGTGTCCCAACTATCCCTATTAATCATTACGGTGATCCTAGAAACCAACAAAATAGAACCATGCCGTCCTATTCTATTATTCCATGCTAATGTATTCGAGCAAAATGCCTGCTTTAAACACTCTAATTTTTTCAAGGTAAAGGTCCTGGTTCCACATGACACCCAATTAAGGACATCATGCTTCTCCAGAAGGTGCGAAATCAACTGCGACAGTTCATACCCCTTAAGGCACGACCATCACGTCAATCCCGAAATTCAACTACGAGCTTTTTAACTGCAACAACTTTAATATACGCTATTGGAGCTGGAATTACCGCGGCTGCTGGCACCAGACTTGCCCTCCAA
+
DDDDDIIIIIIHIIIIIIIIIIIIIHIIIIIIIIIIIIHIIIIIIIIIIIIIHIIIIIHHIIIGIIIIIIGIIIIGHHIIIIIIIIIIIIHIHHIGIIIHHIIHFHIIIIIIIIIIIIIIIIIIIIIIIIIHIIIIIIHIIIHIIIIHIHIIHHIIIIIHIIIIIIIIIHIIIIIIHIIIIIIIHHIIGHIIGIIIIIIIHH/IIIIIIIIIIIIIIIIIIIIHHHIIIIIIIIIIIIIIIIIIIIIIIHHIIIIIIIIIIIIIIIIIHIHHIHGIIIIHHIIIIIIIIHIIIIIIIHIIIIIIIIIIIIIIIIIIIIIIIIIIIIIIIIIIIIIIIIIIIIIIIIIDDDDD
@HISEQ:969:HM2KJBCX2:2:1101:5644:3948 2:N:0:ACTATGCA
TAGACACCGTGTCCCAACTATCCCTATTAATCATTACGGTGATCCTAGAAACCAACAAAATAGAACCATGCCGTCCTATTCTATTATTCCATGCTAATGTATTCGAGCAAAATGCCTGCTTTAAACACTCTAATTTTTTCAAGGTAAAGGTCCTGGTTCCACATGACACCCAATTAAGGACATCATGCTTCTCCAGAAGGTGAGAAATCAACTGCGACAGTTCATACCCCTTAAGGCACGACCATCACGTCAATCCCGAAATTCAACTACGAGCTTCTTAACTGCAACAACTTTAATATACGCTATTGGAGCTGGAATTACCGCGGCTGCTGGCACCAGACTTGCCCTCCAA
+
DDD@DIIIIHIIIIIIIIIIIIIIIIIIIIIIIHIHIIGFHIIIIIIIIIIIIGHIIIIIIIGIIIIIIIHIIHIIIIGIIGHIHIIIIHHIIHIIIHIIIIIIIIIIIIIIIIHGIIIIIIIHIIIIIIIIIIIHIIHHIIIIIIIIIIHIIHHIIIIHIIIIIIHIIIIHIIIIIIIIIIIIHIHHHEIIGIIIIIIIIIIHIHIIHHEIIIIIIIIIIHIIIIIHIIIIIIIHIIIIIIIIIIIIIIHIIIIHIIIIIIIIIHHIHIIIHGIIIIIIIIIIIIIHIIIIIIIIIHHEIIIIIIIIHGIIIIIIIIIIIIIIIIIIIIIIIIIIIIIIIIIIIIIDDDDD
@HISEQ:969:HM2KJBCX2:2:1101:6550:4321 2:N:0:ACTATGCA
TAGACACCGTGTCCCAACTATCCCTATTAATCATTACGTCGATCCTAGAAACCAACAAAATAGAATCAAACGTCCTATTTCGTTATTCCATGCTAATGTATTCAAGCGTGAGCCTGCTTTAAACACTCTAATTTTTTCAAAGTAACAGTCCTGATTCCCCAAGACACCAAATTAATGACATCATGGTTCGTCAGAAGGTAGGAATCAATAATACCAGTACGTACAATAGCACGACCAATAAATTGATCCCGAAATTCAACTACGAGCTTTTTAACTGCAACAACTTTAATATACGCTATTGGAGCTGGAATTACCGCGGCTGCTGGCACCAGACTTGCCCTCCAA
+
DDDDDIFIHHHIIIIIIGIIIHIIIHIIIGHFHHGHHEHGIIICHIICHHHHHIIHHHIIIIFHHIIFFHIHIIIIII@FHHGHIHIIFHEGHHCHHEHHHGHHIFHHHHIIIIIIHIHHCFHFHHIIIIIHIIIIGHIIIHFHHHHHHGHHIHHIEHGHHIHHHGHEHHHHHIIIHGFHHHIHHGIIIHHHIIHIHHIHHHIIHGIIIIIIGIIIIIIIIHHHHIIHIIIIIHHIGIHHIHGGIHHIIIIIIIIHIIIIIIIIHHHIIIIIIIHIIIIIIIIIHHHHIIIIIIIHIIIIIIIIIIIIIIIHIIHIIIIHIIGIIIHIIIIIIIIIIHIIDDBDB
@HISEQ:969:HM2KJBCX2:2:1101:11324:4087 2:N:0:ACTATGCA
TAGACACCGTGTCCCAACTATCCCTATTAATCATTACGGTGATCCTAGAAACCAACAAAATAGAACCATGCCGTCCTATTCTATTATTCCATGCTAATGTATTCGAGCAAAAATGCCTGCTTTAAACACTCTAATTTTTTCAAGGTAAAGGTCCTGGATCCGCAAGACACCCAATTAAGGACATCAAGTTTCTCCAGAAGGTGAGAAATCAACAGCGACAGTTCATACCCCTTAAGGCATGACCATCACGTCAATCCCGAAATTCAACTACGAGCTTTTTAACTGCAACAACTTTAATATACGCTATTGGAGCTGGAATTACCGCGGCTGCTGGCACCAGACTTGCCCTCCAA
+
DCDDDIIIIIIIIIIIIGEH?HHHIIHIIIIIHIIIIHHIHGHIIIIIIIHIIIIIIIIIIIHGIGIIIICHDHIIIIHHHIIIIIIIEHHH?1DC@FGHEHHHIIGIHHHEHHHHFIHIIIIIIIIIIIIIIHIIIHHIIIIHIIIIIIIIIHIHIIHHIIHIIIIHHHIIIIHHIIIIIIHIIIIGIIHIIHIIIIIIHIIIIIIHIIIIIIIIIIIHIIIIIIIIIGIIIIIIGIIIIIHIHIGHHHHHIIIIIIIIIIIIIIIIHHIIIIIGIIIIIHIHHCIIIIIIIIIHIIIIIIIIIIIIIIIIIIIIIIIIIIIIIIIIIIIIIIIIIIIIIIIIIIIIDDDDD
@HISEQ:969:HM2KJBCX2:2:1101:2449:4747 2:N:0:ACTATGCA
TAGACACCGTGTCCCAACTATCCCTATTAATCATTACGTCAATCCTAGAAACCAACAAAATAGGATCGTCGTCCTATTTCATTATTCCATGCTAATGTATTCAAGCGTTAGCCTGCTTTAAACACTCTAATTTTTTCAAAGTAACAGTCCTGTTTCCCCGTAACACCAACTTAATGGCATTACGGTTCTACAAGAAGGAGGAATCAGCAAAGCCAGTGCATACCAGTGGCACGACCAACTTGCTGACCCCGAAATTCAACTACGAGCTTTTTAACTGCAACAACTTTAATATACGCTATTGGAGCTGGAATTACCGCGGCTGCTGGCACCAGACTTGCCCCTCCAA
+
DDDDDIIIIIIIIIIIIIIIIIIIIIIIIIIIIIIIIHHIIIIHHIIIIIIIIIIIIGIHIIIIIIIIIIIIIIIHIIIIIIIIIIHIGHIIIIIIIIIIHIHIIIIIIIIIIIIHIIIHIIHIIIIIIHIIIIIIHIIIHIHIIIIIIIIIIIIIIIIIIIIHIIIIIIIIIIIIIIIIIIIIIIIHIIIIIIIIIIIIIIIIIIIIIIHHIIIIIIIIIIIIIIIHIIIIIIIIIIIIIIHFEIIHCIIHIIIIIIIHIIIIIIIIIIIIIIIIIIIIIIIIIIIIIIIIIIIIIIIIIIIIIIIIIIIIIIIIIIIIIHIIIIIIIIIIIIIIIIIIIDDDDD
@HISEQ:969:HM2KJBCX2:2:1101:11925:4992 2:N:0:ACTATGCA
TAGACACCGTGTCCCAACTATCCCTATTAATCATTACGTCGATCCTAGAAACCAACAAAATAGGGTCAAACGTCCTATTTCATTATTCCATGCTAATGTATTCAAGCGTGTGCCTGCTTTAAACACTCTAATTTTTTCAAAGTAACAGTCCTGATTCCCCATGACACCAAATTAATGACATCATAGTTCGTCAGAAGGTAGAAATCAATAATACCAGTGCATACCGGAGGCACGACCAATATATTGATCCCGAAATTCAACTACGAGCTTTTTAACTGCAACAACTTTAATATACGCTATTGGAGCTGGAATTACCGCGGCTGCTGGCACCAGACTTGCCCTCCAA
+
DDDDDIIIIIIIIIIHIIIIIIIIIIIIIHIIIIIIIIIIHIIIIIIIIIIIIIIIIIIIIIHIIIHHHIHIHIIIGHIHHIIIIIHIIIIIIGHIIHIIIIIIIIIIIIIIIIIIHHIIHIIIHHIIIIIIIIIIIIIIIIIIIIIIIHIHIIIIIIIIIIIIIIIIIIIIIIIIIIIIIIIIIIIIIIIIIIIIIIIIIHIIIIIIIIIIIIIIIIIIIIIIIIIIIIIIIIIIIIIIIIIHHIIIHHIIIIIIIIIIIIIIIIIIIIIIIHHIIIIIIIIIIIIIIIIIIIIIIHHHGIIIIIIIIIIIIIIIIIIIIIIHIIIIIIIIIIIIIIIIIDDDDD
@HISEQ:969:HM2KJBCX2:2:1101:17443:4847 2:N:0:ACTATGCA
TAGACACCGTGTCCCAACTATCCCTATTAATCATTACATCGATCCTAGAAACCAACAAAATAGAATCGGATGTCCTATTTCATTATTCCATGCTAATGTATTCAAGCGTGAGCCTGCTTTAAACACTCTAATTTTTTCAAGGTAACAGTCCTAATTCCCCGTGACACCAAATTAATGGCATTACGGTTCTTTAGAAGGTGAGAAATCAATAATATCAGTACATACCAACGGCATGACCGAAACATTGATCCCGAAATTCAACTACGAGCTTTTTAACTGCAACAACTTTAATATACGCTATTGGAGCTGGAATTACCGCGGCTGCTGGCACCAGACTTGCCCTCCAA
+
DDDDDIIIIIIIIIIIIIIIIIIIIHIIIIIIIIIIIIIHIIIIIIIIIIIIIIIIIIIHHHIIIIIIDHHIIIIIHIHHIIIIHIIIIIHHIIIIIIIIIHIIIIIIIIIIIIIIIHIIIIIIIIIHIIIIIIIIHHHIIIIIIIIIIIIIIIIIIIIIIIIIIIIIIIHHHIIIIIIIHIIIIIIIIIIIIIIIIIIIIIIIIIIIIIIIIIIIIIIIIHHIIIIIIIIIIIIIIIIIIIIIHGIIIIIIIIIIIIIIIIIIIIIIIIIIIIIHIIIIIIIIIIIIIIIIIIIIIIIIIIIIIIIIIIIIHIIIIIIIIHIIIIIIIIIIIIIIIIIIIIDDDDD
@HISEQ:969:HM2KJBCX2:2:1101:6586:6252 2:N:0:ACTATGCA
TAGACACCGTGTCCCAACTATCCCTATTAATCATTACGTCGATCCTAGAAACCAACAAAATAGAATCAAACGTCCTATTTCATTATTCCATGCTAATGTATTCAAGCGTTAGCTTGCTTTAAACACTCTAATTTTTTCAAAGTAACAGTCCAAATTCCCCGCAACACCAAATTAATGGCATTACGGCTCATCAGGAAGGAGGAATCAGTGAGACCAGTACATACCAGAGGCATGACCAACCTACTAACCCCGAAATTCAACTACGAGCTTTTTAACTGCAACAACTTTAATATACGCTATTGGAGCTGGAATTACCGCGGCTGCTGGCACCAGACTTGCCCTCCAA
+
DDDDDIIIIIIIIIIIIIIIIIIIIIIIIIIIIIIIIIIIIIIHIIIIIIIIIIIIHIHIIIIIIIIIIIIIIIIIIIIIIIHIHIIGHIIIIIGIIIIIIGIIIIIHHIIIIIIIHIIIIIIHIIIIIIIIIIIIIIIIIIIIIIIIHIIHHHHIIIIIIIIIIIIIIIIHIIIHIIIIIIIIIIIIIIIIIIIIIIIIIIIIIIHIHIIIIIIIIIIIIIIIIIIIIIIIIIIIIIIIIIIGHHHIIIIIIIIIIIIIIGHIIIIIIIIIIIIIIIIIIIIIIIIIIIIIIIIIIIIIIIIIIIIIIIIIIIIIIIIIIIIIIIIIIIIIIIIIIIIIIDDDDD
@HISEQ:969:HM2KJBCX2:2:1101:1643:7628 2:N:0:ACTATGCA
TAGACACCGTGTCCCAACTATCCCTATTAATCATTACGTCGATCCTAGAAACCAACAAAATAGAATCAAACGTCCTATTTCGTTATTCCATGCTAATGTATTCAAGCGTGAGCCTGCTTTAAACACTCTAATTTTTTCAAAGTAACAGTCCTGATTCCCCATGACACCAAATTAATGACATCATGGTTCGTCAGAAGGTAGGAATCAATAATACCAGTACGTACAATAGCACGACCAATAAATTGATCCCGAAATTCAACTACGAGCTTTTTAACTGCAACAACTTTAATATACGCTATTGGAGCTGGAATTACCGCGGCTGCTGGCACCAGACTTGCC
+
DDDDDIIIIIIIIIIIIIIIIIIIIIIIIIIIIIIIIIIIIIIGIIIIIIIIIIGIGIHGHIIHIIIIIHIHHHHHIHHIIIIIIIIIIIIIIIIIIIIIIFHIIHIIHIIIIHIIHIIIIIIIIIIIIIIIIHHHIIIIIIIIIIHIIHIIIIIIIIIIIIHFIIIIIIIIIIHIIIIIIIIIIIIIIIIIIIIIIIIIIIIIIIIIIIIIIIIIIIIIHIIIIIIIIIIIIIIIHIIIIIIIIHIIIIIIIIIIIIIIHHHHFIHIIIIHIIIIIIIIIIIIIIIIIIIIHIIIIIIIIIIIIIIIIIIIIIIIIIIIIIIIIIIIHHIIIIDDDDD
@HISEQ:969:HM2KJBCX2:2:1101:2146:7672 2:N:0:ACTATGCA
TAGACACCGTGTCCCAACTATCCCTATTAATCATTACGTTGTACCTAGAAACCAACAAAATAGGTTCGAACGTCCTATTTCATTATTCCATGCTAATGTATTCAAGCGTTTGCCTGCTTTAAACACTCTAATTTTTTCAAAGTAACAGTCCTGACTCCCCACAACACCAAATTAATGACATCATGGTTCATCAGAAGGGAGAAATCAACGACGCCAGTGCGTACCGAAGGCACGACCGACGTATTGATCCCGAAATTCAACTACGAGCTTTTTAACTGCAACAACTTTAATATACGCTATTGGAGCTGGAATTACCGCGGCTGCTGGCACCAGACTTGCCCTCCAA
+
DDDDDIIIIIIIIIIIIIIHHIIHIIIIIIIIIIIIIIIIIIIEHHIIEHHIIIIIEII?HEHHFHHGECGHHGIIIIIIHGHHIIIIIIIHHHHHHIIIIIIHIIHIIIHHIGIHHHIIIHHIIIIHIIHHIHHHEIIIIIIIIIIIHIIIIHIIIIIHIGIIHHHIIIIHIIIIIIIIIIIIIIIIIIIIIIIIIIIIIIIIIIIIIIIIIIIIIIIIIIII=IIIIIIIIIIIIIIIIIHHFIIIIIIIIIIIIIHIIIIIIIIIIIIIIIIIIIIIIIIIIIIIIIIIIIIIIIIIIIIIIIIIIIIIIIIIIIIIIIIIIIIIIIIIIIIIIIIIIDDDDD
@HISEQ:969:HM2KJBCX2:2:1101:12457:7117 2:N:0:ACTATGCA
TAGACACCGTGTCCCAACTATCCCTATTAATCATTACGTCAATCCTAGAAACCAACAAAATAGGATCGAACGTCCTATTTCATTATTCCATGCTAATGTATTCAAGCGTTAGCCTGCTTTAAACACTCTAATTTTTTCAAAGTAACAGTCCTGTTTCCCTGCAACACCAAATTAATGGCATTACAGTTCTTCAGAAAGGAGGAATCAGCGAAGCCAGTACATACCAGTGGCACGACCAACCTGCTGACCCCGAAATTCAACTACGAGCTTTTTAACTGCAACAACTTTAATATACGCTATTGGAGCTGGAATTACCGCGGCTGCTGGCACCAGACTTGCCCTCCAA
+
DADD@FHHIIEHEHHHFHHIHIIIHCHGHHHIIIIIIIHIGCF<FHIHIHIIIIHFIIHFIIEEHHIHICFDGH=EECHHIIHCG?@G1FHEHH?HHHHHEHHHIHFHIIHGHIHHHHIIHHHHIIIGIIIHIGHHHIHHIHHIHHHHIHHFHHFGIIIIIHHHHHIIHGHHHHIHHHHIHIIIIHHFHIIHIIHIIIIIIHIHDIIIIHIIHIHIIHHHIHIIHIHHHIHIIIIHIIHIHHHGFHIIIIIIIIIHIHFHIIIIIIIIIIIIIIIIIIIIIIHIIHHIIIIIIIHIIIIIIIIIIIIIHEIHHIIIHIIIHIIHGHIHIIIIIHIIIIIIID@DDB
@HISEQ:969:HM2KJBCX2:2:1101:1815:8451 2:N:0:ACTATGCA
TAGACACCGTGTCCCAACTATCCCTATTAATCATTACGTCAATCCTAGAAACCAACAAAATAGGATCGAACGTCCTATTTCATTATTCCATGCTAATGTATTCAAGCGTTAGCTTGCTTTAAACACTCTAATTTTTTCAAAGTAACAGTCCAAATTCCCCGCAACACCAAATTAATGGCATTACGGCTCATCAGGAAGGAGGAATCAGTGAGACCAGTACATACCAGAGGCATGACCAACCTACTAACCCCGAAATTCAACTACGAGCTTTTTAACTGCAACAACTTTAATATACGCTATTGGAGCTGGAATTACCGCGGCTGCTGGCACCAGACTTGCCCTCCAA
+
DBDDDHIIIHHHIIHHGEGHHIHIHIHIHHHICHFHIHIIGHIIEFCHHE1<FEHH1DEHHIGCGHIIEHHHIIGIIEHHIEHEFHH1C<GC@?GHHGFHHIHIHHFHIHGHHHHHIGEHHIIIHIIEIHHCHH@BCFGIHIGIIHIHHGDFFEB?DFHIIIIIEHEGFHHHHHHHHIHHIHHFHIIIHHHHI<HHIIIIHIIHHHHIIIHIHHGHIHHEIHIHGIIHIIIIIIHHEIIIHHHGHHGHHGIHHIIHIIIHHIHIHIIHEFIHIIIIIIHHIHHHIIIHIIIIIIIHIIHHHIHHGHHFIIIIIIGIIHIIHIIIIHEIHIIIIIGIIIIIIBDAD@
@HISEQ:969:HM2KJBCX2:2:1101:6482:8661 2:N:0:ACTATGCA
TAGACACCGTGTCCCAACTATCCCTATTAATCATTACGGTGGTCCTAGAAACCAACAAAATAGAACCACAACGTCCTATTCTATTATTCCATGCTAATCTATTCAAGCAATAGCCCGCTTTAAACACTCTAATTTTTTCAAGGTAATGGTCCTGGCTCCCCAACACACCCAATAAAGGACATGCTGGCTCACCAGAAGGAAGACCCGACAGCAGACAGTACTCGCCAAAGACGGACCGCCCGGCCAGGCCTAAAATTCAACTACGAGCTTTTTAACTGCAACAACTTTAATATACGCTATTGGAGCTGGAATTACCGCGGCTGCTGGCACCAGACTTGCCCTCCAA
+
DDDDDGIIIIIIHEHIIIIIIIIGHHIIIIIIIIIIIHFHHIIGHGHIIEHHHHHIGIIIIIGHHIIIIIIIGHIIIIICHIIIIIHHHCHCCGHHIGHFHHHFHHHHGHHHFHIHIIIIHGEHHIIHHHHFHHFHHFIHIHIHHIIIHGIIHGHHGHIIHHIIIIHHEHIIHHIIHGGHIIHHHIHGHHHEIIHGIIIHHHFCHIIIIIIIIIIGHIHDCDHIIIIHHGGHIIIIHGHHIIIHHIIIIGIIIIIIIIIIIIHHIHIHIHIIIIIIIIIIIIIIIIIIIIIIIHIIIIIIIIIIIIIIIIIIHIIIIIIIIIIIIIIIIIIIIIIIIIIIIDDDDD
@HISEQ:969:HM2KJBCX2:2:1101:4305:8751 2:N:0:ACTATGCA
TAGACACCGTGTCCCAACTACCCCTATTAATCATTACGTCAATCCTAGAAACCAACAAAATAGGATCAAACGTCCTATTTCATTATTCCATGCTAATGTATTCAAGCGTTAGCCTGCTTTAAACACTCTAATTTTTTCAAAGTAACAGTCCTGTTTCCCTGCAACACCAAATTAATGACATTACAGTTCTTCAAGAAGGAGGAACCAGTAAAGCCAGTACATACCAGAGGCACGACCAACCTACTAATCCCGAAATTCAACTACGAGCTTTTTAACTGCAACAACTTTAATATACGCTATTGGAGCTGGAATTACCGCGGCTGCTGGCACCAGACTTGCCCTCCAA
+
DDDDDIIHIIIIHHHHIIIIIIIIIIIIIIIIIIIIIIIIIIIHHIIIIIIIIIIIHIIIHHHHGHIHHIIIIIIIIIIIIIIIIIIHHIIIIIIHIIIIIFIIIIIIIIIIIHHIIIIIIIIIIIIIIIIHIIIIIIIIIIIIIIHHIIIIIHIIIIIIIIIIIIHHIIHIIIHHIIIIIIIIIIIIIIIIIIIIIIIIIHIIIIHIIIIIIIIIIIIIIIIIIIIIIIIIIIIIIIIIIHIHIIIIIIIIIIIIIIIIIIIIIIIIIIIIIIIIIIIIIIIIIIIIIIIIIIIIHHIIIIIIIIIIIIIIIIIIIIIIIIIIIIIIIIIIIIIIIIIIIDDDDD
@HISEQ:969:HM2KJBCX2:2:1101:5646:9456 2:N:0:ACTATGCA
TAGACACCGTGTCCCAACTATCCCTATTAATCATTACGGTGATCCTAGAAACCAACAAAATAGAACCATGCCGTCCTATTTTATTATTCCATGCTAATCTATTCAAGCACAAGCCTGCTTTAAGCACTCTAATTTTTTCAAGGTAATAGCTCTGCTTCCCCAACGCACTAACTTAATAGCATGATGGTTATTCAGAAGGTAGGAATTCATCAGGCCAGTACGGACAGTGAAGCCCGACCAACCGACAAACTCCGAAATTCAACTACGAGCTTTTTAACTGCAACAACTTTAATATACGCTATTGGAGCCGGAATTACCGCGGCTGCTGGCACCAGACTTGCCCTCCAA
+
DDD@DIIIIIIIHHIIIIIHHIIIIGIIEHHIIIHIIIHHIIIIIIIIIIII?HHIIIIIIIHIIIHIIEFHHHHHHEHIIHIHIIGHIHHIHHHIIIHHHHHHIIHIIIIIIIIIIIHIHIIHIIIIHHIIIIIIIIIIIIHGIIIIIIIIIIHIIIHHHHIIIIIIIIIIIIIHIIHIIIIIIIIIIHIIIIIIIIIIIHHIIIIIIIIIIIIIIIHIIIIIIIIIIIIHIIIIHIIIIIIIHHHIIIIIIIIIIIHIIIIIIIIIHIIIIIIIIIIIIIIIIIIIIIIIIIIIIIIIIIIIIIIIIIIIIIIIIIIIIIIIIIIIIIIIIIIIIIIIIIIDDDDD
@HISEQ:969:HM2KJBCX2:2:1101:1412:10377 2:N:0:ACTATGCA
TAGACACCGTGTCCCAACTATCCCTATTAATCATTACGTCGATCCTAGAAACCAACAAAATAGGGTCAAACGTCCTATTTCATTATTCCATGCTAATGTATTCAAGCGTGTGCCTGCTTTAAACACTCTAATTTTTTCAAAGTAACGGTCCTGATTCCCCATGACACCAAATTAATGACATCACAGTTCGTCAGAAGGTAGAAATCAATAATACCAGTGCATACCAGAGGCACGACCAATATATTGATCCCGAAATTCAACTACGAGCTTTTTAACTGCAACAACTTTAATATACGCTATTGGAGCTGGAATTACCGCGGCTGCTGGCACCAGACTTGCC
+
@D00@FHICC11<<GHHHGC<GEHC1C@1CEHHH@?HEDC/?H?C1CCFHIIGGHHEEHCHEEFD<F1CFHHFEHCGHC1?1DHCHHH??HHDHHHHIHHEGDEGDEHEFEH1IHHHGCGGCGH@HIHEFHHHH<FC?HH@HE<DFE<D@HDCGHHGEFCDF<DGFH0HFFHH@HHHIHGGDF<@HEGDG?EIIIIHHGCIHHGD:GCHGFFC1FFEHGCEGFG<<D8G.CEEGG<?FGHIIIHEEA<AF1GD<CFEGG<CG<HHEHCGEHCDD<1EGHHHD1@@EGFC1HEHECFCGFIHIHF@<CCEGCCDDCEHEHHGHHHEHECD1FE@EIDDDDD
@HISEQ:969:HM2KJBCX2:2:1101:3347:10748 2:N:0:ACTATGCA
TAGACACCGTGTCCCAACTATCCCTATTAATCATTACGTCAATCCTAGAAACCAACAAAATAGGATCAAACGTCCTATTTCATTATTCCATGCTAATGTATTCAAGCGTTAGCCTGCTTTAAACACTCTAATTTTTTCAAAGTAACAGTCCTGTTTCCCTGCAACACCAAATTAATGACATTACAGTTCTTCAAGAAGGAGGAACCAGTAAAGCCAGTACATACCAGAGGCACGACCAACTTACTAATCCCGAAATTCAACTACGAGCTTTTTAACTGCAACAACTTTAATATACGCTATTGGAGCTGGAATTACCGCGGCTGCTGGCACCAGACTTGCCCTCCAA
+
DADDDIIHIIIIHIIHHHIIIIIIIIIIIHIIIIIHIIIIIIIHHFHHFHIIHHIHHI?HHHHIIHIIHIIIHHIIIIIIGHHHHIHIIIHIIGDHHIHIHIIIIIHIHIIIGHIIIIHIIIIIIIIHIIIIIIHHHIIHHIIHIHIIHIIIIIIHIIIHIHGIHHHIIIHHHIIIIIIIIIIIIIIHIIIHIIIIIIIHIIIIIHHIIIIIIIIIIIIIIIIIIIIHIHIIIIIIIIIIIIIHHHHEIIIIIIIIHIIIIIIIIIIIIIIIIIIIIIIIIIIIIIIIIIHH@HIIIIHFHIIIIIIIIIIIIIIIIIIIIIIIIIIIIIIIIIIIIIIIIDDDDD
@HISEQ:969:HM2KJBCX2:2:1101:5158:10662 2:N:0:ACTATGCA
TAGACACCGTGTCCCCAACTATCCCTATTAATCATTACGTCAATCCTAGAAACCAACAAAATAGGATCGAACGTCCTATTTCATTATTCCATGCTAATGTATTCAAGCGTTAGCCTGCTTTAAACACTCTAATTTTTTCAAAGTAACAGTCCTGTTTCCCTGCAACACCAAATTAATGGCATTACAGTTCTTCAGAAAGGAGGAATCAGCGAAACCAGTTCATACCAGTGGCACGACCAACCTGCTGACCCCGAAATTCAACTACGAGCTTTTTAACTGCAACAACTTTAATATACGCTATTGGAGCTGGAATTACCGCGGCTGCTGGCACCAGACTTGCCCTCCAA
+
DDDDDIIIIIIIIIIIIIIIIIIIIIIIIIIIIIIIIIIIIIIIIIIIIIIIIIIIIIHIIIIHIHIIIIIIIIIHIIIIIIIIIIIIIHIIIIHEHIIIIIHIIIHIIIIIIIIIIIIIIIIIIIIIHIIIIIIIIIIIIIIIIIIIIIIIIIIIIIIIIHIIIIIIIIIIIHHIIIIIIIIIIIIIIIIIIIIIIIIHIIIIIIIIIIIIIIIIIHIIIIIIIIIIIIIIIIIIIIIIIIIIHHIIIIIIIIIIIIIIIIIIIIIIIIIIIIIIIIIIIIIIIIIHHIIIIHIIIIIIIHIIIIIIIIIIIIIIIIIIIIIIIIIIIIIIIIIIIIIIIIDDDDD
@HISEQ:969:HM2KJBCX2:2:1101:14267:11459 2:N:0:ACTATGCA
TAGACACCGTGTCCCAACTATCCCTATTAATCATTACGGTGATCCTAGAAACCAACAAAATAGAACCATGCCGTCCTATTCTATTATTCCATGCTAATGTATTCGAGCAAAATGCCTGCTTTAAACACTCTAATTTTTTCAAGGTAAAGGTCCTGGTTCCACATGACACCCAATTAAGGACATCATGCTTCTCCAGAAGGTGAAAAATCAACTGCGACAGTTCATACCCCTTAAGGCACGACCATCACGTCAATCCCGAAATTCAACTACGAGCTTTTTAACTGCAACAACTTTAATATACGCTATTGGAGCTGGAATTACCGCGGCTGCTGGCACCAGACTTGCCCTCCAA
+
D@<@DHHHDC@FHI?GHFHHH?HEHHHHF?GIEC@FHICCGH@<GEFHIFC<C<CCH1GHHI1FD@FHCHI1C</CGH@<FCGCHEHH@@EHHCH1CCCFCDDCFFCEHEH@FH51?D@IHHFIHHIHHHIIHIHHF1FFACHHIIAHH@EHEIHHCEFEHFHEHFEGHE@IHHFHHF@IHHHEHIHIH@HGCGHHIIIIHFF#IIIHHEIIIGIIIIIHGHHGHHHE?HHIIIIIHDCHEHIIIHGHHHFHCCCHIIHIHIHHHHIIHEHGFGGIHIIHHEHHHEHGHFIIHCGEHHGDDHIIHHHHHGHEIHIIHIGIHHHHEHHHFIIHHHGIHHHIHGHIHHHD@@D@
@HISEQ:969:HM2KJBCX2:2:1101:4608:12209 2:N:0:ACTATGCA
TAGACACCGTGTCCCAACTATCCCTATTAATCATTACGTCGATCCTAGAAACCAACAAAATAGGATCAAACGTCCTATTTTATTATTCCATGCTAATGTATTCAAGCGTTAGCCTGCTTTAAACACTCTAATTTTTTCAAAGTAACAGTCCTGTTTCCCCGCAACACCAAATTAATGGCATCACGGTTCTTCAAGAAGGAGGAATCAGCGAGGCCAGTGCATACCATTGGCACGACCAACCTGCTGACCCCGAAATTCAACTACGAGCTTTTTAACTGCAACAACTTTAATATACGCTATTGGAGCTGGAATTACCGCGGCTGCTGGCACCAGACTTGCCCTCCAA
+
ABDBDHIIIIIHIHIIIIIIEHHHIIIIHIIIIIIIIGIIIIIEEHHHIIIIHIIIIGIIHIFCFECHHHHIHIIIIIGHIIHIIIGHHHHEHIIIIHHGHHHHHGFEHIIEHHGGHHCHHHHIIIIIIHGHHGCFFHIIHHHHIHIEE@DGHGHFFHHHIHHHHHEEFHGEHHIIHHHGEIIIHEEFEHHIIHHHHGHH8CIIHHHHDFH?CGHHE@HFFIHHFFGACIEIHHHIHF<IIIHGFHHHHHH@G@FCEIHEG@HC<<EEEGHH@HHF@@IHGGCIHG<G?FGC@HHCCHCCCHHIHEF<EHHHIHHFC?CEHIIEHHHIHHGCCCG?EGC<CD0<<<
@HISEQ:969:HM2KJBCX2:2:1101:10518:11806 2:N:0:ACTATGCA
TAGACACCGTGTCCCAACTATCCCTATTAATCATTACGTTGTACCTAGAAACCAACAAAATAGGTTCGAACGTCCTATTTCATTATTCCATGCTAATGTATTCAAGCGTTTGCCTGCTTTAAACACTCTAATTTTTTCAAAGTAACAGTCCTGACTCCCCACAACACCAAATTAATGACATCATGGTTCATCAGAAGGGAGAAATCAACGACGCCAGTGCGTACCGAAGGCACGACCGACGTATTGATCCCGAAATTCAACTACGAGCTTTTTAACTGCAACAACTTTAATATACGCTATTGGAGCTGGAATTACCGCGGCTGCTGGCACCAGACTTGCCCTCCAA
+
DDDDDIIIIIIIIHIHIIIIHIGIIIIIIGIIIIIIIIIIIIIHIIIGIHHHIIIIIIHIIIIIIIIIHIIHHIIIIIHHIIIIHIIIIIIIGIIIIIIIIHEHIIIIIIIIHIIIGIIHIHHIIIIHIIIHIIIIIIIIIHIIIIIIIIIHHIIIIIHIIIIIIHIHIIHHHIHHIHHHIIHIIIIIIIIIHIIHIIIIIIIIHIIIIIIIIIIIIIIIIIIIIIIIIIIIIIII=IIIIIHHHIGHIIHHHIIIIIHIIIIIIIIIIIIIIIIIIIIIIIIIIIHIIIIIIIIIIIIIIIIIIIIIIIIIIIIIIIIIIIIIIIIIIIIIIIIIIIIIIDDDDD
@HISEQ:969:HM2KJBCX2:2:1101:13290:12314 2:N:0:ACTATGCA
TAGACACCGTGTCCCAACTATCCCTATTAATCATTACGTCAATCCTAGAAACCAACAAAATAGGATCGAACGTCCTATTTCATTATTCCATGCTAATGTATTCAAGCGTTAGCCTGCTTTAAACACTCTAATTTTTTCAAAGTAACAGTCCTGTTTCCCTGCAACACCAAATTAATGACATTACAGTTCTTCAAGAAGGAGGAATCAGTAAAGCCAGTACATACCATTGGCACGACCAACCTACTGACCCCGAAATTCAACTACGAGCTTTTTAACTGCAACAACTTTAATATACGCTATTGGAGCTGGAATTACCGCGGCTGCTGGCACCAGACTTGCCCTCCAA
+
DDDDDIIIIIIIIGIIIIIIIHIIIHIHIIIIIIIIIHIIIIIHHIIIIIIIIIIIIHHIIIIIHHEFHIHHIHHIIIIIIHHIGIHHEEH@HHIGIIIIIIIIIIIIIIIHIIIIHIIIIIHIHIIIIIHHIIIHIHIIIIIIIIIIIIIIIIIIIIHIGIIIIIIIIIIHIIIIIIIIHIIIIIIIIIIIHIIIIIIIIIIIIIIIIIIIIIIIIIIIIIIIIIIIIIIIIIIIIIHIIIHIHIIIIIIIIIIIHIIIIIIIIIIIIIIIIIIIIIIIIHIIIIIIIIIIIIIIIIIIIIHF1IIIIIIIIIIIIIIIIIIIIIIIIIIIIIIIIIIIIDDDDD
@HISEQ:969:HM2KJBCX2:2:1101:13527:12746 2:N:0:ACTATGCA
TAGACACCGTGTCCCAACTATCCCTATTAATCATTACGGTGATCCTAGAAACCAACAAAATAGAACCATGCCGTCCTATTCTATTATTCCATGCTAATGTATTCGAGCAAAAATGCCTGCTTTAAACACTCTAATTTTTTCAAGGTAAAGGTCCTGGATCCGCAAGACACCCAATTAAGGACATCAAGTTTCTCCAGAAGGTGAGAAATCAACAGCGACAGTTCATACCCCTTAAGGCATGACCATCACGTCAATCCCGAAATTCAACTACGAGCTTTTTAACTGCAACAACTTTAATATACGCTATTGGAGCTGGAATTACCGCGGCTGCTGGCACCAGACTTGCCCTCCAA
+
D@DDDHHIDHIIHFHHIHIIIIIIFHHHHFIHHHIEGHHHIIIIIIIIIIIIIHIIIIHHHHHCHEHIIGHHIIGIIEHIIIGIIHHE<GHHIGIIHIIIIEGFGHEHIIIIIIIHHFHGHIHIIIIIIIIIIIHHHHHIIHGIGIIIIIHHIHHIIHFHCEIHIHHHHHIIIIHHIIIHIHGHHHIIHHIIIHIHHHIIIIIIHIHHHIIIHHIHHHHHHHFIIIIIIIIIIIIHHIIIHIIIHHIHHIHHHHHDHFHIIIIIIIIIIHEHHHIIIIIIIIIIIIIIIHIHHIIIIHHHIIIIIIIHHHIIIIIIIIIIIIHIIIIIIIIIIIIHIIIIIIIIIIIIDDDBB
@HISEQ:969:HM2KJBCX2:2:1101:18009:12669 2:N:0:ACTATGCA
TAGACACCGTGTCCCAACTATCCCTATTAATCATTACGTCAATCCTAGAAACCAACAAAATAGGATCGAACGTCCTATTTCATTATTCCATGCTAATGTATTCAAGCGTTAGCTTGCTTTAAACACTCTAATTTTTTCAAAGTAACAGTCCAAATTCCCCAAAACACCAAATTAATGGCATTAAGATTCATCAGGAAGGAGGAATCAGTGAGACCAGTACATACCAGAGGCATGACCAACCTACTAACCCCGAAATTCAACTACGAGCTTTTTAACTGCAACAACTTTAATATACGCTATTGGAGCTGGAATTACCGCGGCTGCTGGCACCAGACTTGCCCTCCAA
+
DDDDDFHEHEHHHG1FEHIHCHHFHEHHHIHFHHIIIGGF=CGCEHHH1<E<<FHIIFEHHIGIIGIGGF@C1DGH?FH@HHIH@FGH1FHHHHHFHHIIHGH@GDHEHHHIIIIIHHHHHHFGHFC?HHIHHHGC?HHIIIIIIIIHHHGHFHIGIIGIIIHC@HHHIHHGHGHHHEIIHIIHHHHFIIIHIIIIIHHIIGHHEIIIIIIHIIIIHIIIIHHH*HGHF@FIIIIIIIHHIIIHFF<IHGIIIGIHHIIHHHIIHHHHIIIIIIHIIIIIIIHIIIIHIIHHHHHIIHIIIIIIHHIIIIIIIIIIIIIIHIIIIHGHIIIIIIIIIIIHIDBDDD
@HISEQ:969:HM2KJBCX2:2:1101:18634:12731 2:N:0:ACTATGCA
TAGACACCGTGTCCCAACTATCCCTATTAATCATTACGTCGATCCTAGAAACCAACAAAATAGAATCAAACGTCCTATTTCGTTATTCCATGCTAATGTATTCAAGCGTGAGCCTGCTTTAAACACTCTAATTTTTTCAAAGTAACAGTCCTGATTCCCCATGACACCAAATTAATGACATCATGGTTCGTCAGAAGGTAGGAATCAATAATACCAGTACGTACAATAGCACGACCAATAAATTGATCCCGAAATTCAACTACGAGCTTTTTAACTGCAACAACTTTAATATACGCTATTGGAGCTGGAATTACCGCGGCTGCTGGCACCAGACTTGCCCTCCAA
+
DDDDDIHIIHIIEHHIIIHIIIFHHIIIIHHIIGHIIHIIDHHHHFHCGE?GEHEHHH?HH?GHF?FHHGFHECEH1F?CGHHHHIGH?FEHIIGHIHHIIG1HHIHIIHBEFGHHEFFHHGHHHHIIIHG?GDEEHHHIHFHHIHIHHIIIIIIIHHHGIHIHIIFHIIIHIIHIIIIIIHHGCIIHHIHHIIHIIIIIIHHHGIIIHHHIHIHIIIIIIIIIHHCC:IIIIIIIIHHHHGIHIIIHIIIHIHIHHIIIIIIIIIIIHIHHIIIIIIHIIIHHHHHIHHIHIIIIIIHHIHIIIIIIIIIIIIIIIHIIIIIIIIIIHIIHHGIIGIIIDDADD
@HISEQ:969:HM2KJBCX2:2:1101:10489:13291 2:N:0:ACTATGCA
TAGACACCGTGTCCCAACTATCCCTATTAATCATTACGTCGATCCTAGAAACCAACAAAATAGAATCAAACGTCCTATTTCGTTATTCCATGCTAATGTATTCAAGCGTGAGCCTGCTTTAAACACTCTAATTTTTTCAAAGTAACAGTCCTGATTCCCCAAGACACCAAATTAATGACATCATGGTTCGTCAGAAGGTAGGAATCAATAATACCAGTACGTACAATAGCACGACCAATAAATTGATCCCGAAATTCAACTACGAGCTTTTTAACTGCAACAACTTTAATATACGCTATTGGAGCTGGAATTACCGCGGCTGCTGGCACCAGACTTGCCCTCCAA
+
DDDDDHHHDHIIFHIGIIIHIFIHIIIIHCHGHIIIIIIIIGIHEHHHIIHIIIIIH?HEHIIIIIHIHIIHHIHIIICHIHIIHIGICHIIIHGIIIIHHHGGHHIHIIIIIIHFHHHGIGIIIIIHIIHHHHHHHIHIHIHHIIIHHHIIHHHHIHIIIIHHHIIHIIIGIIIIIIIIIIIIIIGIHIHIIIIHHHIHHEHHIHIIHHGGHEIIIHIIIIIHIIIIIIIIIIIIIIHHHIIHIIIIIHHHIHIHHIIIIIIIIIIIIIHIIIIIIIHIIIIIIHIIIIIHIIIHGIIHHHIIIIIIIIIIIIIIHIIIIHHIIIIHIIIHHHGIIIIHACDDA
@HISEQ:969:HM2KJBCX2:2:1101:19401:13188 2:N:0:ACTATGCA
TAGACACCGTGTCCCAACTATCCCTATTAATCATTACGTCGATCCTAGAAACCAACAAAATAGGTTCGATCGTCCTATTTCATTATTCCATGCTAATGTATTCAAGCGTTAGCCTGCTTTAAACACTCTAATTTTTTCAAAGTAACAGTCCTGTTTCCCTGCAACACCAAATTAATGGCATTACAGTTCTTCAGAAAGGAGGAATCAGCGAAGCCAGTACATACCAGTGGCACGACCAACCTGCTGACCCCGAAATTCAACTACGAGCTTTTTAACTGCAACAACTTTAATATACGCTATTGGAGCTGGAATTACCGCGGCTGCTGGCACCAGACTTGCCCTCCAA
+
DDDDDIHIIHHHHCHIIIIIIIIIIIIIIIIIIIIIIEHIIIIHHHIIHIIHIIIIIHIIIIIIIIIIIIEHHHIHIIHIFHHIIIIC@GHFGHIHIHHHIIHIGIIHIHHGIIIIIIIIIIIIIIIHHIIIIIHGHHIHIIHIIIIIHIIIIIIHHIGHHIIIHIGIIIIHIIIIIIHHIIIHHHIHHIIHIHIIIIIIHHIHHIHIIIIIIIHHGIIIIIIIIIIHHIIIIIIIHIIHIHFHDIHHIIIIIIIIIIIIIIIHIIIIIIIIIIIIIIIHIIIIIIIIIIHIHHIIIIHIHIIIIIIIIIIIIIIIIIIIIIIHIHIIIIIIIIIIIIIIIDDDDD
@HISEQ:969:HM2KJBCX2:2:1101:14277:13101 2:N:0:ACTATGCA
TAGACACCGTGTCCCAACTATCCCTATTAATCATTACGGTGATCCTAGAAACCAACAAAATAGAACCATGCCGTCCTATTTTATTATTCCATGCTAATGTATTCAGGCACTAGCCTGCTTTGAGCACTCTAATTTTTTCAAGGTAATAGTCCTGCTTCCCCAACGCACCAAATGAATGGCATGCTGGTTATTCAGAAGGTAAGAACCCACCACACCAGTACGGACAGTGAAGCCCGACCGATGGACAGATTCCGAAATTCAACTACGAGCTTTTTAACTGCAACAACTTTAATATACGCTATTGGAGCTGGAATTACCGCGGCTGCTGGCACCAGACTTGCCCTCCAA
+
DD@DDHIIHIHHHIIIIIIIIIIIIIHIHIHHHEHIIIHIIIIHIEHHIIHHIIIIIIFIIIHIGGFHGHGHDGHIHIHIIGGGHHHHGEHIE1FE?CGHHHIIHGEHHIHIGHCHHHHIIIIHIIHIIIIIIHHHHHIIIIIIIIIHHHIIIIHHHHIIIIIIIIIIIIIIHIIIHIIHIIIIIHGIIIIIIIIIIIIHIIIIIHHIHHGHHGIIIIHIIIIHIIIIIIIIIIIIIIIIIIIIIHFIIIIHIHIIIGIIIIIIIIIHHIIIIIHHHIIIIHIIIHIIIIIIIIIIIIIIIIIIHIIIIIIIIIIIIIIIIIIIIIIIIIIIIIIIIGIIIIIDDDDD
@HISEQ:969:HM2KJBCX2:2:1101:12361:13512 2:N:0:ACTATGCA
TAGACACCGTGTCCCAACTATCCCTATTAATCATTACGTCGATCCTAGAAACCAACAAAATAGAATCAAACGTCCTATTTCATTATTCCATGCTAATGTATTCAAGCGTAAGCCTGCTTTAAACACTCTAATTTTTTCAAAGTAACAGTCCTGATTCCCCACGACACCAAATTAATGACATCGCGGTTCTTCAGAAGGTAGGAACCAATAATGCCAGTGCGTACCGAAGCACGACCAACAATTTGATCCCGAAATTCAACTACGAGCTTTTTAACTGCAACAACTTTAATATACGCTATTGGAGCTGGAATTACCGCGGCTGCTGGCACCAGACTTGCCCTCCAA
+
DD@<DFHFHGFGD@H@GHIIEECHIIHHEHIIIHIHEDHFH<HECH?@D@EFECGHIIHEHHF<FFHEHICHHFHGEGHC@HHE@GH@HHFCCHHHGHHIHCFHEEHHHHH<FHECHHGGF@EGEFHFHHEHHHHIIHEHBFHHHFIIIHHGGEHHHGG=HHHHHHHHHH?FHHIIHHHIHHHHHC@EGGEHHHHGHHHFHGG9@6IIHHECGIHGHHHHHEHHDHEEGHIIIHGHCGGIIHFCHHF?HFIHF1DHHGGED/FIIIEHF1HEEGHHHHFHEE<11FHHHHHEEHIIFGIHHIHHFEIIIHHCHDDDIIHHHCHEHHGHGIIHGHHGEDHHB0@D?
@HISEQ:969:HM2KJBCX2:2:1101:10425:14198 2:N:0:ACTATGCA
TAGACACCGTGTCCCAACTATCCCTATTAATCATTACGGTGGTCCTAGAAACCAACAAAATAGAACCACAACGTCCTATTCTATTATTCCATGCTAATCTATTCAAGCAATAGCCCGCTTTAAACACTCTAATTTTTTCAAGGTAATGGTCCTGGCTCCCCAACACACCCAACAAAGGACATGCTGGTTCACCAGAAGGAAGACCCGACAGCAGACAGTACTCGCCAAAGACGGACCGCCCGGCCAGGCCTAAAATTCAACTACGAGCTTTTTAACTGCAACAACTTTAATATACGCTATTGGAGCTGGAATTACCGCGGCTGCTGGCACCAGACTTGCCCTCCAA
+
DDDDDIIIIIIIIIIIIIIHIIIIIIIIIIHIIIIIIIIIIIIIIHIIIIIHHIIIIIIIIIHGIIIIIHIIIHIIIIIHIIIIIIIIIHIIEHHHHHHHHHHHHIIHIIIIIIIIIIHHHHHIIHIIIIIIIIIIIIHHIIIIHHGIIIIIIIIHIIHIIIIIIIHIIIIIIIIHIIIIIIIIIIIIHIIIIIIIIIIIHHHIIIIIIIIIIIIIIIIIIIIIIIIIIIIIIIIIIIIIIIIIHIIGIIIIIIIHIIIIIIIIIIIIIIIIIIIIIIIIIIIHIIIIIIIIIHIIIIIIIIIIIIIIIIIIIIIIIIIIIIIIIIIIIIIIIIIIIIIIIDDDDD
@HISEQ:969:HM2KJBCX2:2:1101:2762:13909 2:N:0:ACTATGCA
TAGACACCGTGTCCCAACTATCCCTATTAATCATTACATCGATCCTAGAAACCAACAAAATAGAATCTGATGTCCTATTTCATTATTCCATGCTAATGTATTCAAGCGTAAGCTTGCTTTAAACACTCTAATTTTTTCAAGGTAACAGTCCTAATTCCCCATAACATCAAATAAATGACATTATGGTTCTTTAGAAGGTGAGAACCAATAAAACCAGTACATACCAAGGCATGACCGATTCCTTGATCCCGAAATTCAACTACGAGCTTTTTAACTGCAACAACTTTAATATACGCTATTGGAGCTGGAATTACCGCGGCTGCTGGCACCAGACTTGCCCTCCAA
+
DDD@<GE1EFHH1FCEEHHI@CCEEHIHHHIIGHEHIHICEEFC@FHECEGC1CGHC@DECCEHIEFHI?HHEHIHEHHH@EGH??CEHFEH1@FHHHIHIHIHIHEHHHHEHHEFHHGGIIHHHIIHGEHIHHIIIIHHIHHHIIHHGCH@HHEHHHHIIIIIHHHEIHIIIIIIIIIIIIIHI:HIIIHIHHIIIIIIIHIIIIIIIHHHHIIHIIIIIHIIIIIIHIIIIIIIIIIHHHHFHIHIIIIIIIIIIHIHHEHHHGIIIIIIIHIIIIIIIIIHHHIHIIHHHHGIIIHIIIIIIIIIIIIIIIIHIIIIIIHHIIIIHIIIIIIIIIIIDDDCD
@HISEQ:969:HM2KJBCX2:2:1101:18970:14662 2:N:0:ACTATGCA
TAGACACCGTGTCCCAACTATCCCTATTAATCATTACGGTGGTCCTAGAAACCAACAAAATAGAACCACAACGTCCTATTCTATTATTCCATGCTAATCTATTCAAGCAAATGCCTGCTTTAAACACTCTAATTTTTTCAAGGTAATGGTCCTGGCTCCCCGGCACACCCAATAAAGGACATACTGGTTCACCAGAAGGTGGACCCGACACAGGACAGTACTCGCCAAAGACGGACCGCCCGGCCAGGCCTAAAATTCAACTACGAGCTTTTTAACTGCAACAACTTTAATATACGCTATTGGAGCTGGAATTACCGCGGCTGCTGGCACCAGACTTGCCCTCCAA
+
DBDDDHIIIIIIIIIIIIIIIIIIIFHIHHIIHIIIIIHIHIIIIIHIEEHIIIHII@HEHHHHHIIHIHIIIHIIHHHHHIHIGHIIIIIIIIIHIIIIIIIIIIIIIIIIIHIIIIHHHIIIHIIIIIIHHIIHHHIIIIIIIIIIIIIIIIIIIIIHIIIIIIIIIIIIIIIIIIIHIIIIIIIIHIIIIIIIIIIIIHHIIIIIIIIIIIHHIHIIIIIIIIIIIHIIIIHIIIIIIIIIIIIIIIIIIIIIIIIIIHEIIIIIIIIIIIIIIIIIIIIIIIIIIIIIHHIIIIIIIIIIIIIIIIIIIIIIIIIIIIIIIIIIIIIIIIIIIIIIIDDDDD
@HISEQ:969:HM2KJBCX2:2:1101:3312:15685 2:N:0:ACTATGCA
TAGACACCGTGTCCCAACTATCCCTATTAATCATTACGTCAATCCTAGAAACCAACAAAATAGGATCGAACGTCCTATTTCATTATTCCATGCTAATGTATTCAAGCGTTAGCCTGCTTTAAACACTCTAATTTTTTCAAAGTAACAGTCCTGTTTCCCTGCAACACCAAATTAATGGCATTACAGTTCTTCAGAAAGGAGGAACCAGCAAAGCCAGTGCATACCAGTGGCACGACCAACCTGCTGATCCCGAAATTCAACTACGAGCTTTTTAACTGCAACAACTTTAATATACGCTATTGGAGCTGGAATTACCGCGGCTGCTGGCACCAGACTTGCCCTCCAA
+
DBDDDIHHHIIIECCCHHHIIHGIHGHHGHI@FHIEEHHIIGIHHHCHIGIE@HHIIIICF1D@1DCGEEHIIGHHHHHHHEEHIHIGE@G1GHI<GHHHHHGIHIHIIHHIHHHHIIHIB<FGHHIHIHEHHHHIHIHI@HIIHHGIIIHFEHDII:HGIHHHHHFHCCHDFHIIHGHIIIIH5HHGIIIIIIIHHIHHEHGGIHGHHHIIHEIIIHHIGIIIHEIGIIIHHHEHHIHHIHHHCCHDHHHGHHIHIIHGFIIHEIHFHHHIIIIIHIIIHHEHHHIIIIHIIIIHEIHIIIIIHHIIGIIHHEIIIIIIIIIIIIIHIIHEIHHIIHGIHDBBBD
@HISEQ:969:HM2KJBCX2:2:1101:21111:15935 2:N:0:ACTATGCA
TAGACACCGTGTCCCAACTATCCCTATTAATCATTACGGCGACTCTAGAAACCAACAAAATAGAACTGCACGTCCTATTTTATTATGCCATGCTAATGTATTTGGGCATAGGCCTGCTTTGAACACTCTAATTTTCTCAAGGTAAACGTCCTGGTTCCCCAACACACCCAGTAAAGGGCATACTGGCTCACCAAGAAAGAGAACACGCCCAGACAGTACACACTGTGAGGTGGACTGCCCAGCCACATTCGAAGTTCAACTACGAGCTTTTTAACTGCAACAACTTTAATATACGCTATTGGAGCTGGAATTACCGCAGCTGCTGGCACCAGACTTGCCCTCCAA
+
DAD@DH?@C<@11@FHGC1<<1F111@?GH1<DGHGEECHC?//01<@CEHCEHHHC@GF1CFHH?C1CFFECEH0<1<D?HHEFHHIGHEH11C<<11<@@81@EDHCEECHH8<C1A<<CG8CFGFFFHEBC@GG1:HIBCDDHH@EHD<1<<EHEHHGEH?CGHEHHCHFEGHFCD<E?FHHEEC:HHHCEFHGFC@HD<FFHHGGHHGIHHH:CHGHEHHIGHHHFHHF?HEHIIHEFFEHEEFIHHEHFHGD1CHEEHHCHHIHFD<?@HIHG?HHD?HHEHIHHHECIHIHEIIIIIIHHHHHEHHH<DEHFEHHHHIIHHEHGGC<HIIIIIHADBD0
@HISEQ:969:HM2KJBCX2:2:1101:6412:16344 2:N:0:ACTATGCA
TAGACACCGTGTCCCAACTATCCCTATTAATCATTACGTGGTCCTAAAACCAACAAAATAGAACCATCGTCCTATTTTATTATTCCATGCTAATGTATTCAAGCAAAAATGCCCGCTTTAAACACTATATTTTTTTCAAAGTAAAAGTCCTAGTTCATTGAAACACCCAAGAGCATCCCAATTCACCAGAAGGTGAGAAATTGGCTACACACCGATTCATGCCCCTAAAGGCATGACCGATATATCCCAATCCCGAAATTCAACTACGAGCTTTTTAACCGCAACAACACTAATATACGCTATTGGAGCTGGAATTACCGCGGCTGCTAATACCAGACTTGCCCTCCAA
+
DDDDDIHIIIIIIIIIIIIIIIIHHIIIIIHIHIIIIHHIHHHIIIHIIIIIIIIICGHIIIHIIIIIIIIIIIIIIIIHIIIIHHIIIIIIIIHIIIIHIGHHHIIIIIIIIIIIIHIHIIIIIIIIIIHHHHHIIIIIIIIIIIHHIIIIIIIIIIIIIIIIIIIIIIIIIIIIHHIIIHHHIIIIIHHIIIIIIIIIIIIIIIIIIIIIIIIIHIIIIIIIIIIII=IIIIIHIIIIIIIIHIHDHGCIIIIHIIIHIIHHHIIIIIIIIIIIIIIIIIIIIIIIIIIIIIIIIIIIIIIIIIIIIIIIIIIIIIIIIIIIIIIIIIIIIIIIIIIIIIIIDDDDD
@HISEQ:969:HM2KJBCX2:2:1101:4270:16468 2:N:0:ACTATTCA
TAGACACCGTGTCCCAACTATCCCTATTAATCATTACGTCAATCCTAGAAACCAACAAAATAGGATCAAACGTCCTATTTCATTATTCCATGCTAATGTATTCAAGCGTTAGCCTGCTTTAAACACTCTAATTTTTTCAAAGTAACAGTCCTGTTTCCCTGCAACACCAAATTAATGACATTACAGTTCTTCAAGAAGGAGGAACCAGTAAAGCCAGTACATACCAGAGGCACGACCAACCTACTAATCCCGAAATTCAACTACGAGCTTTTTAACTGCAACAACTTTAATATACGCTATTGGAGCTGGAATTACCGCGGCTGCTGGCACCAGACTTGCCCTCCAA
+
DDDDDIIIHIIIIIIIIIIIIIIIIIIIIIIIIIIIHIIIIIIHIIIIIIIIIIIIHIIIIIHHHIIIIHIIGHHIIIIIIIIIIIIHIHIHFHEHIIIIIIIHHHIIIIIHIIIIIIIIIHIIIIIIIHIIIIIIHIIIHIIIIIIIIIIIIIIHIIIHIIIIIIIIIIIIIIIIIIIIIIIIIIIIHIIIIIIIIIHHIIIHIIIIIIIIIHIIIIIIIIIIIIIIIIIIIIIIIIHIIIHHHIIHIIHIIIIIIIIIIIHIIIIIIIIIIIIIIIIIIIIIIHFIIIIIIIIIIHIHIIIIIIIIIIIIIIIIIIIIIIIIIIIIIIIIIIIIIIIIIDDDDD
@HISEQ:969:HM2KJBCX2:2:1101:13074:16971 2:N:0:ACTATGCA
TAGACACCGTGTCCCAACTATCCCTATTAATCATTACGGTGGTCCTAGAAACCAACAAAATAGAACCACAACGTCCTATTCTATTATTCCATGCTAATCTATTCAAGCAATAGCCCGCTTTAAACACTCTAATTTTTTCAAGGTAATGGTCCTGGCTCCCCAACACACCCAATTAAGGACATGCTGGTTCACCAGAAGGAAGACCCGACAACAAGACAGTACTCGCCAAAGACGGACCGCCCGGCCAGGCCTAAAATTCAACTACGAGCTTTTTAACTGCAACAACTTTAATATACGCTATTGGAGCTGGAATTACCGCGGCTGCTGGCACCAGACTTGCCCTCCAA
+
DDDBDIIIIIIIHHIIIIIIIIIIIIIIIIIIHIIIIIIIHIIIIIIIIHIIHHIIIIHIIHHIIIIIIHIIIIIIIIIIIIIHIIIIIIIIFHIEHHHHHEHHIIHIIIIIIIIIIGIHHHIHIIHIIIIHIIHHHHHIIHHIIIIHIHIIIHHIIIIIFIIIIIIIIIIIHIHIIHIIIIIIIIIIIHIIIIIIIIIIIH<IIIIIIIIIIIIIIIIIIIIIIHIIIIIIIIIIIIIIIIIIHEIIIHIIHIIIIIIIIIIIIIHIIIIIIIIIIIIIIIIIIIIIIIIIIIHIIIIIIIIIIIIIIIIIIIIIIIIIIIIIIIIIIIIIIIIIIIIIIIDDDDD
@HISEQ:969:HM2KJBCX2:2:1101:9881:17774 2:N:0:ACTATGCA
TAGACACCGTGTCCCAACTATCCCTATTAATCATTACGTCGATCCTAGAAACCAACAAAATAGAATCAAACGTCCTATTTCGTTATTCCATGCTAATGTATTCAAGCGTGAGCCTGCTTTAAACACTCTAATTTTTATAAAGTAACAGTCCTGATTCCCCATGACACCAAATTAATGACATCATGGTTCGTCAGAAGGTAGGAATCAATAATACCAGTACGTACAATAGCACGACCAATAAATTGATCCCGAAATTCAACTACGAGCTTTTTAACTGCAACAACTTTAATATACGCTATTGGAGCTGGAATTACCGCGGCTGCTGGCACCAGACTTGCCCTCCAA
+
DDDDCHIIIHIIIIIIHIHIIIIIIIIIIIHIIIIHIIIHCHIIIIIIIIIIIHIIIHIHIGGEH@HIIGGHHHHHHHHHHHHIHIIIIIIIGIIIIIIIIHHIIIIIHHHIHIIIIIIIEHIHIIIIIIHIIHIIIIIIHHIHHHIIHHIIIIIIHIIIIIIIIHHIIHIIHHIHHIHIIIIIIIIIIIIIIIIIIIIIIIIIIIIHHHHHHIIIIIHIIIIIIIIIIIIIIIIIIIHHHHHFIHIGIIIIIIIIIIIIIIIIIIIIIIIIIIIIIIHIIIIHIIIIIIHIIIIHIIIIIIIIIIIIIIIIIIIIHIIIIHIIIIIIIIIIIIIIIIIIDDDDD
@HISEQ:969:HM2KJBCX2:2:1101:11536:18241 2:N:0:ACTATGCA
TAGACACCGTGTCCCAACTATCCCTATTAATCATTACGTCAATCCTAGAAACCAACAAAATAGGATCAAACGTCCTATTTCATTATTCCATGCTAATGTATTCAAGCGTTAGCCTGCTTTAAACACTCTAATTTTTTCAAAGTAACAGTCCTGTTTCCCTGCAACACCAAATTAATGACATTACAGTTCTTCAAGAAGGAGGAACCAGTAAAGCCAGTACATACCAGAGGCACGACCAACTTACTAATCCCGAAATTCAACTACGAGCTTTTTAACTGCAACAACTTTAATATACGCTATTGGAGCTGGAATTACCGCGGCTGCTGGCACCAGACTTGCCCTCCAA
+
D@@@@HH@CHHGHHHIID@GHHEGHHCHHFEEH@CEHHHHEHIIHCGEGCEHHIIHCHHHHFHEHFCFEECHHHIHEE1FF?EHHHEF1CC??FCHGGHHHDCGHIGICGH1DCHC11<CE@CCF@CGFEHHHH<DEGG1D@HFGHFCHFHH@H@1<GGHGHHHHHIHH@GDGH/GGDDGH<GHCEDGH@GECE0<HGC@D<#<FHFEHHDFHGIFEHHFIIHI?G%9HC?<C<&<<CHHHD<C1D<-/C<<F1F1CIIHD0<E<1HD11C<D1CCHEG1CD1G1D1<1<<00E/<1<<<CC<<<HF@@C@C<<//C?CCC<G1@EHGC@@CD<<1C=C0@@D@@D
@HISEQ:969:HM2KJBCX2:2:1101:3769:18122 2:N:0:ACTATGCA
TAGACACCGTGTCCCAACTATCCCTATTAATCATTACGTCGATCCTAGAAACCAACAAAATAGAATCAAACGTCCTATTTCATTATTCCATGCTAATGTATTCAAGCGTGCGCCTGCTTTAAACACTCTAATTTTTTCAAAGTAACAGTCCTGATTCCCCACGACACCAAATTAATGACATCGCGGTTCTTCAGAAGGTAGGAACCAATAATGCCAGTGCGTACCGAGGCACGACCGACAATCTGATCCCGAAATTCAACTACGAGCTTTTTAACTGCAACAACTTTAATATACGCTATTGGAGCTGGAATTACCGCGGCTGCTGGCACCAGACTTGCCCTCCAA
+
00<00<C1C1<<C@C1DE1F1111<<<<EH@HH1<<1<CF//11E<@F?GEF@EHECEEECEH@?11CECHDD1<<F11111<<1C1<1<C@<1<1?GGH@1@15%3<CC@H<60@FB<8<861811BF@EE5<1GHEGIHGHIHHHHHF1EEA*9<0<@B.F<<CEAHGFHHHGG7GIHD?EH>HHHIIHDHFGEFGGCC0<0??GCIIHHDHHHHGBFE?HHIGGH><??CFC0HEBG@DECE<F</=HHEG@EHG@GHHHF@FHFGGHHEHIIH?GC<@HHEHFEHCE0=HIHIIHED1HHHC111HIHEC/GIHF1HEGFHHE<HHHHF1HGIIGH@DBD0
@HISEQ:969:HM2KJBCX2:2:1101:5198:18352 2:N:0:ACTATGCA
TAGACACCGTGTCCCAACTATCCCATTAATCATTACGTCAATCCTAGAAACCAACAAAATAGGATCGAACGTCCTATTTCATTATTCCATGCTAATGTATTCGAGCAAAATGCCTGCTTTAAACACTCTAATTTTTTCAAGGTAAAGGTCCTGGTTCCACATGACACCCAATTAAGGACATCATGCTTCTCCAGAAGGTGAGAAATCAACTGCGACAGTTCATACCCCTTAAGGCACGACCATCACGTCAATCCCGAAATTCAACTACGAGCTTTTTAACTGCAACAACTTTAATATACGCTATTGGAGCTGGAATTACCGCGGCTGCTGGCACCAGACTTGCCCTCCAA
+
BDD@DFHIDHIHIHCGHHIIEHHH@EFCHHHHEEHHEFHHHHHHHEHHHEFCF1DHEHHHCHEH@FHIHC?HHHEHHIHIHGHHIHI?GHIIHHHHIHH@HC@@EEHIIIIIHEEHHEFGGHIIHHHHIHHHEHIHHHHIIIIHGIIIIIHIIIIIIIHHIHHHIHIIIIIIIHFHHHHIHHIHIIHHIIIIHIFIIIIHHIIHHIIIHHHHIIHFII=HIIIHIIGIIIHIIIIIIIHIHHGHHIHFHIIIIHIHIIHEIHIHIIIIHCIHHIIIIHHIIIIIIIHIHHFHHIHIIHIIIHIHIIHIHIIIIIHIIIIIIIIIIIIIIIIIIIIIIIHEIIHHIDDDDD
@HISEQ:969:HM2KJBCX2:2:1101:3410:18469 2:N:0:ACTATGCA
TAGACACCGTGTCCCAACTATCCCTATTAATCATTACGTGATCCTAAAACCAACAAAATAGAACCATCGTCCTATTTTATTATTCCATGCTAATGTATTCAAGCAAAAATGCCCGCTTTAAACACTCTAATTTTTTCAAAGTAACAGTCCTGTTTCCCTGCAACACCAAATTAATGACATTACAGTTCTTCAAGAAGGAGGAATCAGTAAAGCCAGTACATACCATAGGCACGACCAACCTACTGACCCCGAAATTCAACTACGAGCTTTTTAACTGCAACAACTTTAATATACGCTATTGGAGCTGGAATTACCGCGGCTGCTGGCACCAGACTTGCCCTCCAA
+
DDDDDHIIIIIHHIIHIIIIIIIIIIIIIIIIIIIIIIIIIIIIIIIIIIIIIIIIIIIIHHIIIIIHIIIIIIIIHIIIIIIIIFHHICHIIIIIIHIHIIHIHHIHHIIHHIHIHIIIHHIHIHHIIHIIIIIIIIIIIIIIIIIIIIIIHHIIIIIIIIIIIIIIHHIIIIIIIIIIIIIIIIIIIIIIIIIIIIIIIIIIIIIIIIIIIIIIIIIIIIIIIIIIIIIIIIIIHHIIIIHHIIIIIIIIIIIIIIIIIIIIIIIIIIIIIIIIIIIIIIIIIIIIIIIGIIIIIIIIIIIIIIIIIIIIIIIIIIIIIIIIIIIIIIIIIIIIIIIIDDDDD
@HISEQ:969:HM2KJBCX2:2:1101:16622:18448 2:N:0:ACTATGCA
TAGACACCGTGTCCCAACTATCCCTATTAATCATTACGTCGATCCTAGAAACCAACAAAATAGAATCAAACGTCCTATTTCGTTATTCCATGCTAATGTATTCAAGCGTGAGCCTGCTTTAAACACTCTAATTTTTTCAAAGTAACAGTCCTGATTCCCCATGACACCAAATTAATGACATCATGGTTCGTCAGAAGGTAGGAATCAATAATACCAGTACGTACAATAGCACGACCAATAAATTAATCCCGAAATTCAACTACGAGCTTTTTAACTGCAACAACTTTAATATACGCTATTGGAGCTGGAATTACCGCGGCTGCTGGCACCAGACTTGCCCTCCAA
+
DDDDDIIIIIIIIIIIIIIIIIIIIIIIIIIIIIIHIIIIIIIIIIIIIIIIIHHIIIHHIIHIIEHHIIIIIHIIIIIIIIIIIGIIIIIIIIIIIIIIIIIIIIIIIIIIIHIIIHIIIIIIIIIIIIIIIIIIIIIHIIIHIIIHIHIIIIIHIHIIIIIIIIHIIIIHHIIIIIIIIIIIIIIIHIIIIIIIIIIIIIIIIIIIIIHIHIIIIHIIIIIIIIIIIIIIIIIIIIIIIHGHIIIIIIIIIIIIIIIIIIIIIIIIIIIIIIIIIIIIIIIIIIIIIIIIIIIIIIIIIIIIIIIIIIIIIIIIIIIIIIIIIIIIIIIIIIIIIIIIDDDDD
@HISEQ:969:HM2KJBCX2:2:1101:1775:19527 2:N:0:ACTATGCA
TAGACACCGTGTCCCAACTATCCCTATTAATCATTACGTCAATCCTAGAAACCAACAAAATAGGATCGAACGTCCTATTTCATTATTCCATGCTAATGTATTCAAGCGTTAGCTTGCTTTAAACACTCTAATTTTTTCAAAGTAACAGTCCAAATTCCCCGCAACACCAAATTAATGGCATTACGGCTCATCAGGAAGGAGGAATCAGTGAGACCAGTACATACCAGAGGCATGACCAACCTACTAACCCCGAAATTCAACTACGAGCTTTTTAACTGCAACAACTTTAATATACGCTATTGGAGCTGGAATTACCGCGGCTGCTGGCACCAGACTTGCCCTCCAA
+
DDDCDIIIIIIIIIIIIIGHHIIIIIHIIIIIIIIIIHIIIIIIHHHGHIHIHIHHHHHIII@DCFFCGHHHHHIIHHHHHIHHHIIHIIICCFGHHHHHE@1GHIGIHGHHIIIIIHHHIHHIHHHHIHIHIIIHHGHHIIHIIHIIHIHFHIHHIHII8HHIIIFHIIIIIIHHIIIIIIHIIIIIHIIIHIIIHHHHHHHIIIHIIIIHHG?IIIIHHIIIIH=IIIIIIIIIGHHIHHHHFHHIIHHHCHIIIHHIHHEDIIIIIHIIIIIHIHGEIIIIIIIIIIIIIIIIHIHHIIIIIHIIIIIIIIIHIIIIIIIHIIIIIIIIIIHIIIIIIDDDDB
@HISEQ:969:HM2KJBCX2:2:1101:20241:19195 2:N:0:ACTATGCA
TAGACACCGTGTCCCAACTATCCCTATTAATCATTACGTCGATCCTAGAAACCAACAAAATAGAATCAAACGTCCTATTTCATTATTCCATGCTAATGTATTCAAGCGTGCGCCTGCTTTAAACACTCTAATTTTTTCAAAGTAACAGTCCTGATTCCCCACGACACCAAATTAATGACATCGCGGTTCTTCAGAAGGTAGGAACCAATAATGCCAGTGCGTACCGAGGCACGACCGACAATCTGATCCCGAAATTCAACTACGAGCTTTTTAACTGCAACAACTTTAATATACGCTATTGGAGCTGGAATTACCGCGGCTGCTGGCACCAGACTTGCCCTCCAA
+
DDDDDIIIIHIIIIIIHIIIIHHIIHIIGIIIIIIIIIIIIIIIIIEHHHHIIIIIIIIIIIFGHIIIIIIIHEHHIIIHHIIIHHIHHHHHIIIIIIIIIHHIIIIIIHHHGIIIIIHIHIIIIIIIIIIIIIIIIIIIIIIIIIHIHIIIIIIHIIIIIIIIIIIIIIIIIHIIIHIIIIIHIIIIIIIHIIIIIIIIIIHIIIIHIHIIIIIIHIIIIIIIIIIIIHIIIIIIIIIIIIHH4IIIIIIIIIIIIIIIIIIIIIIIIIHIIIIIIIIIIIIIIIIIIIIIIIIIIIIIIIIIIIIIIIIIIIIIIIIIIIIHIIIIIIIIIIIIIIIIDDDDD
@HISEQ:969:HM2KJBCX2:2:1101:7569:19956 2:N:0:ACTATGCA
TAGACACCGTGTCCCAACTATCCCTATTAATCATTACGTCGATCCTAGAAACCAACAAAATAGAATCAAACGTCCTATTTCGTTATTCCATGCTAATGTATTCAAGCGTGAGCCTGCTTTAAACACTCTAATTTTTTCAAAGTAACAGTCCTGATTCCCCATGACACCAAATTAATGACATCATGGTTCGTCAGAAGGTAGGAATCAATAATACCAGTACGTACAATAGCACGACCAATAAATTGATCCCGAAATTCAACTACGAGCTTTTTAACTGCAACAACTTTAATATACGCTATTGGAGCTGGAATTACCGCGGCTGCTGGCACCAGACTTGCCCTCCAA
+
DDDDDIIIHFHHIIIHIIIIIIIIIIIIHIIHIIIIIIIIIIIIIIHIIIIIIIIIIIIIIIIHIHIIIEFHGHHGHHIHHHHIIIIIHHIHGIIIIIIHIGHHHIIIIIIIIIIIIIIIIIGIHIIHIHIIIIIIIIIIIIIHHHIIIIHIIIIIIIIIIHHHFHGHIIIIIIIIIHHHIIIIIIIHHIIIIIIIIIIIIIIIIIIIIHIIIIIIIIIHIHIIIIIIIIIIIIIIHIIHHFHFIIIIIIIIIIIIIIIIIIIIIIIIIIIIIIIIIIIIIIIIIIIIIIIIHIIIIIIIIIIIIIIIHIIIIIIIIIIIIIIIIIIIIIIIIIIIIIIIDDDDD
@HISEQ:969:HM2KJBCX2:2:1101:13135:20370 2:N:0:ACTATGCA
TAGACACCGTGTCCCAACTATCCCTATTAATCATTACGGTGATCCTAGAAACCAACAAAATAGAATCATGCCGTCCTATTTTATTATTCCATGCTAATGTATTCAAGCAAAATGCCTGCTTTAAACACTCTAATTTTTTCAAAGTAAAGGTCCTGGTTCCCCGCGACACCCAATTAAGGGCATCGTGGTTCTCCAGAAGGTGAGAAATTGACTACACCAGTTCATACCCCTTAAGGCACGACCGATGTGTCAATCCCGAAATTCAACTACGAGCTTTTTAACTGCAACAACTTTAATATACGCTATTGGAGCTGGAATTACCGCGGCTGCTGGCACCAGACTTGCCCTCCAA
+
DDDDDHIHIICHHHHHHIIIIIHHIHIIIIIGHHHIIIIIIIHIIIIIGIIIHIHHHHFHHIHHHIIGHEEHCGHHHHHHHHHHIIIHIHHIEEHIIIIIG<DHHHGHHHHIIICHHHGHFHICIIHIHIIIIHHEHHH?IIIIHHHIHIHIHEEGGHEHCHHHEIIIIIIIIIIIHFIHHEHIIIIIIHIIHIIHHEHIHIIIHIIHIIIIIIIHIIIIHHIIIIHHCIIIIIIIIHIHIHHIIH4IHHGIHHHHIIIIIIIIIIIIIIGIIIIHHIIIIGIIIIIIHIIIIIIIIIIIIHGIIIIIIIIIIIIIIHIIIIIHIIIIIIIIIIIIIIIHG1HIHHIDDDDD
@HISEQ:969:HM2KJBCX2:2:1101:5530:20242 2:N:0:ACTATGCA
TAGACACCGTGTCCCAACTATCCCTATTAATCATTACGTCAATCCTAGAAACCAACAAAATAGGATCAAACGTCCTATTTCATTATTCCATGCTAATGTATTCAAGCGTTAGCCTGCTTTAAACACTCTAATTTTTTCAAAGTAACAGTCCTGTTTCCCTGCAACACCAAATTAATGACATTACAGTTCTTCAGAAAGGAGGAATCAGCGAAGCCAGTACATACCAAAGGCACGACCAACCTGCTAACCCCGAAATTCAACTACGAGCTTTTTAACTGCAACAACTTTAATATACGCTATTGGAGCTGGAATTACCGCGGCTGCTGGCACCAGACTTGCCCTCCAA
+
DDDDDIIIIIIIIIHIIIIIIIIIIIIIIIIIIIIIIIIIIIIIIIIIIIIIIIIIIIIIIIIHIIIIIIIIHFHIIIIIIIIIIIIIHIIHIIIIIIIIIGHIIIIIIIIIIIIIIIIIIIIIIIIIIIIIIIIIHHHIHIIIIIIIIIIIIIIIIIIIIIIIIIIIIIIHHIIIIIIHIIIIIIIIIIIIIIIIIIIIIIIIIIIIIIIIIIIIIIIIIIIIIIIIIIIIIIIIIIIIHIIHFIIIIIIIIIIIIIIIIIIIIIIIIIIIIIIIIIIIIIIIIIIIIIIIIIIIIIIIIIIIIIIIIIIIIIIIIIIIIIIIIIIIIIIIIIIIIIIIIDDDDD
@HISEQ:969:HM2KJBCX2:2:1101:2157:21455 2:N:0:ACTATGCA
TAGACACCGTGTCCCAACTATCCCTATTAATCATTACGTCGATCCTAGAAACCAACAAAATAGAATCAAACGTCCTATTTCGTTATTCCATGCTAATGTATTCAAGCGTGAGCCTGCTTTAAACACTCTAATTTTTTCAAAGTAACAGTCCTGATTCCCCATGACACCAAATTAATGACATCATGGTTCGTCAGAAGGTAGGAATCAATAATACCAGTTCGTACAATAGCACGACCAATAAATTGATCCCGAAATTCAACTACGAGCTTTTTAACTGCAACAACTTTAATATACGCTATTGGAGCTGGAATTACCGCGGCTGCTGGCACCAGACTTGCCCTCCAA
+
DDDDDIIIIIIIIIIIIIIIIIIIIIIIIIIIIIIIIIIIIIIIIIIIIIIIIIIIIIIIIIIIIIIIIIIIIIIIHIIIGHIIIIIFHIIIIHIIIIIIIHIIIIIIIIIIIIIIIIIIIIIHIIIIIIIIIIIIIIIIIIIIIIIIIIIIIIIIIIIIGIIHHIIIIIIHHIIIIHIIIIIIHIIIIIIIIIIIIIIIIIIIHIIIIIIIIIIIIIIIIHIIIIIIIIIIIIIIIIIIIIIHIIIIIIIIIIIIIIIIIIIIIIIIIIIIIIIIIIIIIIIIHHHIIIIIIIIIIIIIIIIIIIIIIIIIIIIIIIIIIIIIIIIIIIIIIIIIIIIIDDDDD
@HISEQ:969:HM2KJBCX2:2:1101:8615:21297 2:N:0:ACTATGCA
TAGACACCGTGTCCCAACTATCCCTATTAATCATTACGTCGATCCTAGAAACCAACAAAATAGAATCAAACGTCCTATTTCGTTATTCCATGCTAATGTATTCAAGCGTGAGCCTGCTTTAAACACTCTAATTTTTTCAAAGTAACAGTCCTGATTCCCCATGACACCAAATTAATGACATCATGGTTCGTCAGAAGGTAGGAATCAATAATACCAGTACGTACAATAGCACGACCAATAAATTGATCCCGAAATTCAACTACGAGCTTTTTAACTGCAACAACTTTAATATACGCTATTGGAGCTGGAATTACCGCGGCTGCTGGCACCAGACTTGCCCTCCAA
+
DDDDDIIIHHIIHIIHHIIHIIIIIIIIIIIIIIIIIIIIIIIIIIIIIIIIF1FHEHHIIHHIIIIIEHHIFHHHHHIHHIIIIIHECCHHIHHIIHIIHHHHIIIIIIHEEHFHIIEHHHHHHIIIIIHHGHEHIHIIHIHIHHIIIIIIHIIIIIHIIIIIIIIIIHFHHIHHIIIIIIIIIIIHHIHIHIIIIIIIIIIII<IHIIIHHIIIIIIIIIIHIIIIIIIIIIIIIIHIIIIIIIIIHFIIIIHIIIIIIIIIIIIIIIIIIIIIIIHIIIIIIIIIIIIIIIIIIIIIIIIIIIIIIIIIIIIIIIIIIIIIIIIIIIIIIIHHIIIIDDDDD
@HISEQ:969:HM2KJBCX2:2:1101:3704:21835 2:N:0:ACTATGCA
TAGACACCGTGTCCCAACTATCCCTATTAATCATTACGGTGATCCTAGAAACCAACAAAATAGAACCATGCCGTCCTATTCTATTATTCCATGCTAATGTATTCGAGCAAAAATGCCTGCTTTAAACACTCTAATTTTTTCAAGGTAAAGGTCCTGGATCCGCAAGACACCCAATTAAGGACATCAAGTTTCTCCAGAAGGTGAGAAATCAACAGCGACAGTTCATACCCCTTAAGGCATGACCATCACGTCAATCCCGAAATTCAACTACGAGCTTTTTAACTGCAACAACTTTAATATACGCTATTGGAGCTGGAATTACCGCGGCTGCTGGCACCAGACTTGCCCTCCAA
+
DDDADE<CCHG<F11DCEHH?HCHHFHE?CHHHH?HH?CGHH1<1DCCGHHH<@FHEGEEH11<<DFFE11@/<?/<C<@1CGH1CFHC?1F11DH1CEH@<11B1<<FIIIHG@?D@FHHEHHBFFBCGHHF@DF<CCHEE?FHHFCF?1@BA<HDDCF?D1@D<80EFHIIHH5?GI:HIIIIHG@F<2HGIHIIIIHHH@EHHGEHGCDCC16G>CHGC?HCHFIGI<IIHHGEHHIHHGGGIIHG@@FHDCHHGDFDFHCGHCED/CEHHGCIHHG1<CHECEHHHIHFDFC1EHHHC?FIHGEHFHE?CHHIIIGHHHDIHIIIIIHEHHIHHHC<HEHH<HEDBDD0
@HISEQ:969:HM2KJBCX2:2:1101:6789:21991 2:N:0:ACTATGCA
TAGACACCGTGTCCCAACTATCCCTATTAATCATTACGTCAATCCTAGAAACCAACAAAATAGGATCAACGTCCTATTTCATTATTCCATGCTAATGTATTCAAGCGCGAGCCTGCTTTAAACACTCTAATTTTTTCAAAGTAACAGTCCTGATTCCCCACCACACCAAATTAATGACATGATGGTTCGTCAGAAGGTAGGAATCAGTAACACCAGTACGTACCGAAGGCACGACCAGCGTACTAATCCCGAAATTCAACTACGAGCTTTTTAACTGCAACAACTTTAATATACGCTATTGGAGCTGGAATTACCGCGGCTGCTGGCACCAGACTTGCCCTCCAA
+
@D?DDIIIIIIIIIICH=GCGHHHHHIIIEHHHIEHIIIIIHHHFHHGFHHIIHHH@FEEHHHGHEHHHHIEHHIEHIEHEHIHEHFHHHHIFHIICHHHIFHHEDHGHGHIHHHEGHIHHHIIIIHHIHHHIHHHHHHIHHHFHHGEH@HHHHIIIHHIIGHHIIHFHHHIIIHHHEGGIHIHHHHGIIHHIHIHIIIHHHHHIHHEHFHFGGIHHIIHHHIHFEHHFHCHHC6CE?CHGHCHGIIHHIHIIIHHGHHHHIIIIIIGIIHHHEIHIIHIIHHIHHGCIIIIIIIIIHIIIIHIIIIIIIHHHHDGIIHHIHIHIHHIIIIIIIHHIIIIDAAAD
@HISEQ:969:HM2KJBCX2:2:1101:1624:22620 2:N:0:ACTATGCA
TAGACACCGTGTCCCAACTATCCCTATTAATCATTACATCGATCCTAGAAACCAACAAAATAGAATCGGATGTCCTATTTCATTATTCCATGCTAATGTATTCAAGCGTGAGCCTGCTTTAAACACTCTAATTTTTTCAAGGTAACAGTCCTAATTCCCCGTAACACCAAATTAATGGCATTACGGTTCTTTAGAAGGTGAGAAATCAATGATAACAGTGCATACCAACGGCATGACCGAAATATTGATCCCGAAATTCAACTACGAGCTTTTTAACTGCAACAACTTTAATATACGCTATTGGAGCTGGAATTACCGCGGCTGCTGGCACCAGACTTGCCCTCCAA
+
DDDDDIIIHIIIIIIIIIIIIIIIHIIIIIHIIIIIIIIIHHIIIIIIIIHIIIIIEHHHIIIHIIIIIIIIIIHIIIIIIIIIHIHIIIIIIIIHHIIIIIIHIIIIIIIIIIIIIIIIIIIHIHIIHHHIIIIIIIHHHIIIHIIIIIIIHIIIIIIIIIIIIIIIIIIIIIIIIIIIIIIIIIIIIIIIIIIIIIIIIIIIIIIHIIIIIIIIIIIIIIIIIIIIIIIIIIIIIIIIIIIIIHIIIIIIIIIIIIIIIIIIIIIIIIIIIIIIIIIIIIIIIIIIIIIIIIIIIIIIHIIIIIIIIIIIIIIIIIIIIIIIIIIIIIIIIIIIIIIIIIDDDDD
@HISEQ:969:HM2KJBCX2:2:1101:4122:22588 2:N:0:ACTATGCA
TAGACACCGTGTCCCAACTATCCCTATTAATCATTACGTCGATCCTAGAAACCAACAAAATAGAATCAAACGTCCTATTTCATTATTCCATGCTAATGTATTCAAGCGCGAGCTTGCTTTAAACACTCTAATTTTTTCAAAGTAACAGTCCTGATTTCCCATGACACCAAATTAATGACATCGTGGTTCGTCAGAAGGGAGAAACCAATAATGCTAGCACGTACAAAGTACGACCGACATATTAGTCCCGAAATTCAACTACGAGCTTTTTAACTGCAACAACTTTAATATACGCTATTGGAGCTGGAATTACCGCGGCTGCTGGCACCAGACTTGCCCTCCAA
+
DDDDDIIIIIHHIIIIIIIIIIIIIIIIIIIIIIIIIIIIIIIHIIIIIIIIIIIIIIIIIIIIHIIIIIIHEHIIIIHIIIIIGIIIIIIIHIIHIIIIIIIIIIIHIIIIIIIIHIIIIIIIIIIIIIIIIIIIHIIHIIIIIIIIHIIIIIIIIIIIIIIIIIIIHIIHHIIIIIIIHIHIIIIIIIHIIIIIIIIIIIIIIIIIIIIIIIIHIIIIIIIIIIIIIIIIIIIIIIIIIIIHIIIIIIIIIIIIIIIIIIIIIIIIIIIIHIIIIIIIIHIHHHIIIIIIIIIIIIIIIIIIIIIIIIIIIIIIIIIIIIIIIIIIIIIIIIIIIIIDDDDD
@HISEQ:969:HM2KJBCX2:2:1101:16013:22874 2:N:0:ACTATGCA
TAGACACCGTGTCCCAACTATCCCTATTAATCATTACGGTGGTCCTAGAAACCAACAAAATAGAACACAACGTCCTATTCTATTATTCCATGCTAATCTATTCAAGCAATAGCCCGCTTTAAACACTCTAATTTTTTCAAAGTAATGGTCCTGGCTCCCCAACACACCATACTGGTTCACCAGAAGGAAGACCCGACAGCAGACAGTACTCGCCAAAGACGGACCGCCCGGCCAGGCCTAAAATTCAACTACAAGCTTTTTAACTGCAACAACTTTAATATACGCTATTTGAGCTGGAATTACCGCGGCTGCTGGCACCAGACTTGCCCTCCAA
+
DDDDDIIIIIIIHHIIIHIIIIIIIIIIIHIIIIIIIIIIIIIIIIGHHIIIIIIIIIIHIIIHIIHIIIIIIIIIHIIIHIIIHIIIIIIHIHIIIIIIIIIIIIIIIIIIIIIIHHHIIIIIHHIHIIIIIIIIIIIIIHHIIIIIIIIIIIHFIIGIIIIHHHIIIHIIIIIIIIHHIIIIIIIIIIIIIHIIIIIIIIIIIIIIIHIIGIIIIIIIIIIIIIIIIIIIHIIIIIIII=IHHIIIIHIIIIIIHIIIIIIIIIIIIIIIHIIIIIIIIHIIIIIIIIIIIIIHIIIIIIIIIIIIIIHIIIIIIIIIIIIHIIIIIDDDDD
@HISEQ:969:HM2KJBCX2:2:1101:20466:22268 2:N:0:ACTATGCA
TAGACACCGTGTCCCAACTATCCCTATTAATCATTACGGTGATCCTAGAAACCAACAAAATAGAACCATGCCGTCCTATTCTATTATTCCATGCTAATGTATTCGAGCAAAAATGCCTGCTTTAAACACTCTAATTTTTTAAAGGTAAAGGTACTGGATCCGCAAGACACCCAATAAAGGACATCAAGTTTCTCCAGAAGGTGAGAAATCAACTGCAACAGTTCATACCCCTTAAGGCATGACCATCACGTCAATCCCGAAATTCAACTACGAGCTTTTTAACTGCAACAACTTTAATATACGCTATTGGAGCTGGAATTACCGCGGCTGCTGGCACCAGACTTGCCCTCCAA
+
@0@DBHHIGIIEHIIIHCHH1<CHF?1<<FG?@H1<F?01<DFCCCHCH<FC1D1EHIHH<G1<C@11D@G1CG/<<CDH?1@H11FEHF?H1<111111<<D@FC6%GHCHHHIHIHEEHHHGF8FA/6FDEHIH?EHD$DEHHHF?HCG@$F<HHHHHHF@DCC:0EEG0HGIHFGIHHEHHHEHF</-CC?HHD0HIHHGHHIHG<.HHA/B1GC>EHF@<IGHDEHGIIHEFHFHCDHFHHEC1>HCFHHHH?HIIIIHHHHCHHCHHECHHGIHFHHFCEHFIIIHH@CHEGC<HCDHG?@E@C1EHHEHEHFGHDCHIIIHFIIHHIIIIIIHHHCHIHCCC@ADB@
@HISEQ:969:HM2KJBCX2:2:1101:1461:23038 2:N:0:ACTATGCA
TAGACACCGTGTCCCAACTATCCCTATTAATCATTACAGCGACTCTAGAAACCAACAAAATAGAACCATGCCGTCCTATTTTATTATTCCATGCTAATGTATTCAGGCATAGGCCTGCTTTGAGCACTCTAATTTTTTCAAGGTAATGGTTCTGCTTCCCCGGCACATCAAATTAATGGCATACCGGTTATTCAGAAGGTAGGAATCCATCACACCAGTGCGGACCGTGAGGCCCGACCGACGGATAGATCCCGAAATTCAACTACGAGCTTTTTAACTGCAACAACTTTAATATACGCTATTGGAGCTGGAATTACCGCGGCTGCTGGCACCAGACTTGCCCTCA
+
DDDDDIIIHHIIIIIIIIHIIIGHIIIIIIIIIIIIIIHIIIIHIIHHIIIIIIIIIIIIIIGHIIHHIIIIGHIIIIHHHIHFIHGHIIIHEHHGHHHIIIHIIIIHHHIGIHIIHIIIIIIIIHHHIIIIIIIIIIIIIIIIIIIIHIIHIIIIIIIIIHHIIIIIIIIIIIIIIIIGIIIIIIIIHIIIIHIHGIIIIIIIHHIIIHIIHIIIIIIIIIIIIIIIIIIIIIIIIIIIIIIIHIIIIIIGIIIIIIIIIIIIHIIHIIIHIIIIIIHIIIIIIIIIIIIIIIIIIIIIIIIIIIIIIIIIIIIIIIIIIIIIIIIHIHHGD<<<<IIIIDDDDD
@HISEQ:969:HM2KJBCX2:2:1101:4082:22970 2:N:0:ACTATGCA
TAGACACCGTGTCCCAACTATCCCTATTAATCATTACGTCGATCCTAGAAACCAACAAAATAGAATCAAACGTCCTATTTCATTATTCCATGCTAATGTATTCAAGCGTAAGCCTGCTTTAAACACTCTAATTTTTTCAAAGTAACAGTCCTGATTCCCCACGACACCAAATTAATGACATCGCGGTTCTTCAGAAGGTAGGAACCGATAATGCCAGTGCGTACCGAGGCACGACCAACAATTCGATCCCGAAATTCAACTACGAGCTTTTTAACTGCAACAACTTTAATATACGCTATTGGAGCTGGAATTACCGCGGCTGCTGGCACCAGACTTGCCCTCCAA
+
DDDDDIIIIIIHIIIIIIIIIIIIIIIIIIIIIIIIIIIIIIIIIIIIIIIIIIHIIIHIIIIIHIIIIIIIIIIIIIIIIIIIIIIIIIIIIIIIIIIIIIIIIIIIIIIIIIIIIIIIIIIIIIIIIIIIIIHIIIIIIIIIIIIIIIIIIIIIIIIIIIIIIIIIIIIHIIIIIIIIIIIIIIIIIIIIIIIIIIIIIIIIIIIIIIIIIIIIIIIIIIIIIIIIIIIIIIIIIIIIIIHFIIIIIIIIIIIIIIIIIIIIIIIIIIIIIIIIIIIIIIIIIIIIIIIIIIIIIIIIIIIIIIIIIIIIIIIIIIIIIIIIIIIIIIIIIIIIIIIIDDDDD
@HISEQ:969:HM2KJBCX2:2:1101:13103:23612 2:N:0:ACTATGCA
TAGACACCGTGTCCCAACTATCCCTATTAATCATTACGTCAATCCTAGAAACCAACAAAATAGGATCAACGTCCTATTTCATTATTCCATGCTAATGTATTCAAGCGCGAGCCTGCTTTAAACACTCTAATTTTTTCAAAGTAACAGTCCTGATTCCCCGCCACACCAAATTAATGACATGATGGTTCGTCAGAAGGTAGGAACCAGTAACACCAGTACGTACCTAAGGCACGACCAACGTACTGATCCCGAAATTCAACTACGAGCTTTTTAACTGCAACAACTTTAATATACGCTATTGGAGCTGGAATTACCGCGGCTGCTGGCACCAGACTTGCCCTCCAA
+
DDAB@GHFHIIIECFFHIFHHEHEGHHIHHIIIIGIHHIIIIIEHIIIHIIHEHHHIHIIIHHEHHHIHIGHHHIEHHHHGHIEHHHHHGHEHIGIHIIHHIHHCGHIHIIHHHEHIHHHGGGCFGHHIHHIIHHIHIIHHHHIIHHHHGHGGEGIIIIHIIIIIHHHIIIIIIIIIIIIIIIIIIIIIIIHIIIIIIIIIIIIIIIHIIIIIIIIIIIIIIIIIHIHGIIIIIIIIIIIIIHHIIIIIHIIIIIIIIIIHIIIIIIIIIIIIIIIIIIIIIIIIIIIIIIIIIIIIIIIIIIIIIIIIIIIIGIIIIIHIIIIIIIIIIIIIIIIIIIIDDDDD
@HISEQ:969:HM2KJBCX2:2:1101:18105:23279 2:N:0:ACTATGCA
TAGACACCGTGTCCCAACTATCCCTATTAATCATTACGTCGATCCTAGAAACCAACAAAATAGGTTCGATCGTCCTATTTCGTTATTCCATGCTAATGTATTCAAGCGCGAGCCTGCTTTAAGCACTCTAATTTTTTCAAAGTAACAGTCCTGTTTCCCCGCAACAACAAATTAATGCCATCACGGTTCTACAAGAAGGAGGGACCAGTGAGGCCAGTGCATACCAGTGGCACGACCAACCTACTGGCCCCGAAATTCAACTACGAGCTTTTTAACTGCAACAACTTTAATATACGCTATTGGAGCTGGAATTACCGCGGCTGCTGGCACCAGACTTGCCCTCCAA
+
DDDDCIIIIIIIHHIIIIIIIIIIIIIIIIIIIIIIHHIIIIIIIIIIIIIHIIIIGHIIIIIIIIIIIIHIIIIIIIIIFHIIIIIIIIIGIIIIIIIIIIIIIIIIIIIIIIIIIIIIIIIIIIIIIIIIIIIIIIIIIIIIIHIIIIIIIIIIIIIIIIIIIIIIIIHIIIIIIHGIIIIIIIHIIIIIHIIIIIIIIIIIIIIIIIIIIIIIIIIIIIIIIIIIIIIIIIIIIIIIIIIHIIIIIIHIIHHIIIIIIIIIIIIIIIIIIIIIIIIIIIIIIIIIIIIIIIIIIIIIIIIIIIIIIIIIIIIIIIIIIIIIIIIIIIIIIIIIIIIIIDDDDD
@HISEQ:969:HM2KJBCX2:2:1101:13233:23037 2:N:0:ACTAAGCA
TAGACACCGTGTCCCAACTATCCCTATTAATCATTACGGTGATCCTAGAAACCAACGAAATAGAATCAGTCCGTCCTATTTCATTATTCCATGCTAATGTATTCAGACGATAGTCTGCTTTAAACACTCTAATTTTTTCAAAGTAACAGTCCTGATTTCCCATCACACCAAATAAATGGCATGAAAGTTCCTCAGAAGGTAGAGATCCATCTCACCAGTACAGACAATTAAGCCTGACCAATGGGTAGACCCCGAAGTTCAACTACGAGCTTTTTAACTGCAACAACTTTAATATACGCTATTGGAGCTGGAATTACCGCGGCTGCTGGCACCAGACTTGCCCTCCAA
+
D@DDBHIHHIIIIHIIIIIIIIHIHHIIIIHIIHIHIIIIHIIIIHIIHIHIIIHHGIIIIGHGHHEHCH?GHIIIHIHIIIHIIIIIIIIIIIIIIHIIIHHHIIIIIIIHIIIIIIIIHHHHHIIIIIHGHIHIIIFHHHIIHHHIIIIIHIHHEEIHHHDHIGHHCHHHEIGIHHGE?IIIHIIHEH7FGIIIHIIIHIHIIIIIHHHHIIHHIIIIIIIIIIIHHIIIIIIIIHEIIIIHGFFIHHHDHHIHIHIHIIIIIIIIIIIIHIHIIIIIIIIIHHHEHHHIIHIIIIIIIIIIIIIHHIIIIIIIIIIIIIIIIIIIHIIIIIIHIIIIIIIDCDDD
@HISEQ:969:HM2KJBCX2:2:1101:3601:24673 2:N:0:ACTATGCA
TAGACACCGTGTCCCAACTATCCCTATTAATCATTACGTCGATCCTAGAAACCAACAAAATAGAATCAAAAGTCCTATTTCGTTATTCCATGCTAATGTATTCAAGCGTGAGCCTGCTTTAAACACTCTAATTTTTTCAAAGTAACAGTCCTGATTCCCCATGACACCAAATTAATGACATCATGGTTCGTCAGAAGGTAGGAATCAATAATACCAGTACGTACAATAGCACGACCAATAAATTGATCCCGAAATTCAACTACGAGCTTTTTAACTGCAACAACTTTAATATACGCTATTGGAGCTGGAATTACCGCGGCTGCTGGCACCAGACTTGCCCTCCAA
+
DDCAD@FE<FGH@CFH?E@GEEHIIGEHGHCFEHHIE11D?/1C<DHHGIHHHHII@GHIE?1CGGHHI@<<<1@FCE@HE@<FHEH111<11CEHEHHHFCEGC1C8DGH@?FHAGGC18D1DEEEBCC6CG<FGHCBEABDGB<CEHHDHHHEECHIIHCGGCC0CGF@DH@FD0<F<GDC@DCDGE@F1C@@HF?HCHEFHIIHHHGF:11EC<F1GECG<1CHH>IHCD<EEHIHHHCGDCDHCCF@IHGC@?HHCHIHEGF@@EEIHEFIIHEIHFHHHHHIHEH@HIHFIFGHGCHHHHEGC<HHHHEC/DEEEHE1HEFHHG?G@FFG?HHEC?@@@@
@HISEQ:969:HM2KJBCX2:2:1101:13735:25073 2:N:0:ACTATGCA
TAGACACCGTGTCCCAACTATCCCTATTAATCATTACGTCGATCCTAGAAACCAACAAAATAGGTTCGATCGTCCTATTTCGTTATTCCATGCTAATGTATTCAAGCGCGAGCCTGCTTTAAGCACTCTAATTTTTTCAAAGTAACAGTCCTGTTTCCCCGCAACAACAAATTAATGCCATCACGGTTCTACAAGAAGGAGGGACCAGTGAGGCCAGTGCATACCAGTGGCACGACCAACCTACTGGCCCCGAAATTCAACTACGAGCTTTTTAACTGCAACAACTTTAATATACGCTATTGGAGCTGGAATTACCGCGGCTGCTGGCACCAGACTTGCCCTCCAA
+
DBDDDIIHIIIHIIIIIIIIIIIIIIIIHIIIIIIIIIIIIIIIHIIIIIIIIHIIHIHIHHIIHIIDEHEHHIGHIHHIIIIIIIIIIIIIIHIIHIIIIIHHHHIIIHHIIIIIIIIIIIIIIIIIIIIIIIIIIIIIIIIIIIIIHIIIIIIIIHIIIIIIIIIIIIIIIIIHIIIIIHHIIIIIGIIIIIIIIIIIIIIIIIIIIIHIIIIIIIHIIIIIIIIIIIIIIIIIIIIIIIHIIIIIIIIIIIIIIIIIIIIIIIIIIIIIIIIIIIIIHIIIIIIIIIIIIHIIIIIIIIIIIIIIIIIIIIIIIIIIIIIIIIIIIIIIIIIHIIIIIDDDDD
@HISEQ:969:HM2KJBCX2:2:1101:16574:25026 2:N:0:ACTATGCA
TAGACACCGTGTCCCAACTATCCCTATTAATCATTACGGTGATCCTAGAAACCAACAAAATAGAACCATGCCGTCCTATTCTATTATTCCATGCTAATGTATTCGAGCAAAATGCCTGCTTTAAACACTCTAATTTTTTCAAGGTAAAGGTCCTGGTTCCACATGACACCCAATTAAGGACATCATGCTTCTCCAGAAGGTGAGAAATCAACTGCGACAGTTCATACCCCTTAAGGCACGACCATCACGTCAATCCCGAAATTCAACTACGAGCTTTTTAACTGCAACAACTTTAATATACGCTATTGGAGCTGGAATTACCGCGGCTGCTGGCACCAGACTTGCCCT
+
DDDADIEHHIHGEHHIHIIIIHIIIIIIHEHHIIIIIIHHHCHEHHHGHHIFEEHHHIIIIIIHIIIIIIGHCHDDHIHIHHEHIGHHGEEHHIHIEFIIIHFHHHGGHIIIIIGIHHHFHIHIHIHIIIIIHIIIHHHIHHIHHHHIHIHEHIHHHHHIIIIIIIGIHIGIIHIHIIIIIIIIIIHHHHHHGHIHIIIIIIIIIIIIIIHIIIIIIIIIIHIIIIIIIIIHIHIHHHIIIIIIHGIIIIIIHIIIHIIIIIIIIHHHHIIIIIHIIIIIIIIIIIIIIIIIIIIIIIIHIIIIIIIIIIIIIIIIIIIIIHHIIIIIIIIIIIIIIIIIIIIDDCDD
@HISEQ:969:HM2KJBCX2:2:1101:16752:25699 2:N:0:ACTATGCA
TAGACACCGTGTCCCAACTATCCCTATTAATCATTACGTCAATCCTAGAAACCAACAAAATAGGATCAACGTCCTATTTCATTATTCCATGCTAATGTATTCAAGCGCGAGCCTGCTTTAAACACTCTAATTTTTTCAAAGTAACAGTCCTGATTCCCCGCCACACCAAATGAATGACATGATGGTTCGTCAGAAGGTAGGAACCAGTAACACCAGTACGTACCTAAGGCACGACCAACGTACTGATCCCGAAATTCAACTACGAGCTTTTTAACTGCAACAACTTTAATATACGCTATTGGAGCTGGAATTACCGCGGCTGCTGGCACCAGACTTGCCCTCCAA
+
DDDDDIIIIIHIIIIIIIIIIIIIIIIIIHIFHHIIIIHIHIIIIIIIIIIIHIHIIIHIHHIIIIHIIH=DGHIHHHHIIIHI1FHIEHHH@EHHIHIIHFHHHHHIIIIIHIIIHHHHHIIHIIIIIIIIIIHIHHHHHIIIIIHIIIIIIIHHIIIIIIIIIIIIIHIIIIIHGHHIIIIIIHIIIIHIIIIIIIHHHIHIIIIIIHHEIIIIIIIIIIIIIIIIIIIIIIIIIIIIIIHEHHIIIIIIIHIHHIHHE/IIHIIIIIIIIIIIIIIIIIIIIIIIIHHIIIIIIIIHIIIIIIIIIIIIIIHIHIIIIHIIHIIIIIIIIIIIIIIIDDDDD
@HISEQ:969:HM2KJBCX2:2:1101:2054:25844 2:N:0:ACTATGCA
TAGACACCGTGTCCCAACTATCCCTATTAATCATTACGGTGATCCTAGAAACCAACAAAATAGAACCATGCCGTCCTATTCTATTATTCCATGCTAATGTATTCGAGCAAAAATGCCTGCTTTAAACACTCTAATTTTTTCAAGGTAAAGGTCCTGGATCCGCAAGACACCCAATAAAGGACATCAAGTTTCTCCAGAAGGTGAGAAATCAACAGTAACAGTTCATACCCCTTAAGGCATGACCATCACGTCAATCCCGAAATTCAACTACGAGCTTTTTAACTGCAACAACTTTAATATACGCTATTGGAGCTGGAATTACCGCGGCTGCTGGCACCAGACTTGCCCTCCAA
+
DDDDDIIIIIIIHIIIIIIIIIIIIIIIIIIIIIIIIIIIIIIIIIIIIIHIIIIIIIIIIIIIIIGIIIIIIHIIIIIIIIHIIIIIGHIIIIIIIIGHIHHIHIIIIHIIIIIIIIHHIIIIIIIHIIHHIIIIIHIHHIIIIIIIIIIIIIIIIIIIIHIHIIIIIIHIIIIIIIIIIIIIIIIIIHHIIIIIIIIIIIIIIIIIHIIIIII<IIIIIIHIIIIIIIIIIIIIIIIIIIIIIIIIIIHGIIIIIIIIIIIIIIIIIIIIIIIIIIIIIIIIIIIIIIIIIIIIIIIIHIIIIIIIIIIIIIIIIIIIIIIIIIIIIIIIIIIIIIIIIIIIIIIIDDDDD
@HISEQ:969:HM2KJBCX2:2:1101:18953:25366 2:N:0:ACTATGCA
TAGACACCGTGTCCCAACTATCCCTATTAATCATTACGGTGGTCCTAGACCAACAAAATAGAACCAACGTCCTATTCTATTATTCCATGCTAATCTATTCAAGCAAAAGCCCGCTTTAAACACTCTAATTTTTTCAAGGTAATGGTCCTGGTTCCCCGACACACCCAATTAAGGACATACCGGCTCACCAGAAGGATAGACCCGACAACAGGACAGTACTCGCCAGAGACGGACCGCCCGGTCAAGCCTAAAATTCAACTACGAGCTTTTTAACTGCAACAACTTTAATATACGCTATTGGAGCTGGAATTACCGCGGCTGCTGGCACCAGACTTGCCCTCCAA
+
DCDDDIIIIIIIHHGIHIIIIIIHIIIIIIIIHHIIIHIHIHIIIHIIIIIHHHIIIIIIIHIIGHIGIHHGHHHHIHHHHHHIIIHIIGIIIIIFHICHFDGHHIIHIIIIHIHIIIIIIHHIIIIIHHHIHIHIICHIIIIHEGEHHHGHHIIIIHHIIIIFIHIHHGIHHGIIIIHHIIIIIIIHIIIIIIIIIIGIIIIIIHI>IIHI<IIIIIHIIIIIIIIIII=IIIIIIIIIIGIIIIIHHIIIIHIIIIIHHIIHIIIIIHHIIIIIIIIIIIHIIIIIIIHHIIHHGCHIIIIIIIIIIIIIIIIIIIIIIIIIIIIIIIHHIIGIIIIDDDDD
@HISEQ:969:HM2KJBCX2:2:1101:16207:25876 2:N:0:ACTATGCA
TAGACACCGTGTCCCAACTATCCCTATTAATCATTACGGTGATTCAGAAACCAACAAAACAGGACCACCGTCCTATTTTATTATTCTATGCTAATGTATTCAGACGTAAGCCTGCTTTGAACACTCTAATTTTTTCAAGGTAAAGGCCCTGGTTTCCCACCACGCTAAATAAATAACATGATGGTTCCCCAGAAGGTAGAAATTCCACGCGCCAGTACAGACTATTGCCTGACCAACGGTAGAACCCCGAAATTCAACTACGAGCTTTTTAACTGCAACAACTTTAATATACGCTATTGGAGCTGGAATTACCGCGGCTGCTGGCACCAGACTTGCCCTCCAA
+
DDDCDIIHIIIIIEHHHIIIIIIIIIIIHIIIIIIIIIHHHHIIHIHIIIIHIGDHIGIIIIIIIIIIHIIIIIHIIIIIIIFHIHHIIIFIIIIIHIIGIIGHHIIHIIIIHIIIIHHHHIHIHIHIIIIIIIIIIIIIIIIIIIGIIIHHHHIIIIIIIIIIIHIIIHHHHFIHHIHHHHHIIHIIGIIIIIHHHIIIIHHFIIIIIIIIIIIHIIIIIIHIHIIIIIIIIIIIHI<HHHIIIIIIIIIH@HIIIHHHHIIGIIIIIIIHIHHIIIIIIHHHIIIIIIIIIIIIIIIIIIIIIIIIHIIIIIIIIIIIIIIIIIIIIIIIIIIIIIDDDDD
@HISEQ:969:HM2KJBCX2:2:1101:8919:26333 2:N:0:ACTATGCA
TAGACACCGTGTCCCAACTATCCCTATTAATCATTACGTCAATCCTAGAAACCAACAAAATAGGATCAAACGTCCTATTTCATTATTCCATGCTAATGTATTCAAGCGTTAGCCTGCTTTAAACACTCTAATTTTTTCAAAGTAACAGTCCTGTTTCCCTGCAACACCAAATTAATGACATTACAGTTCTTCAAGAAGGAGGAACCAGTAAAGCCAGTACATACCAGAGGCACGACCAACCTACTAATCCCGAAATTCAACTACGAGCTTTTTAACTGCAACAACTTTAATATACGCTATTGGAGCTGGAATTACCGCGGCTGCTGGCACCAGACTTGCCTCCAA
+
DDDDDIIHIIIIIIIIIIIIIIIIIIIIIIIIIIIIIIIIIIIIIIIIIIIIIIIIIFHIIHEHHIGHIIHHHEHIIIIIIGHIIIIIIIFFHHIIIIIIIIIIIIIIIIIIIIIIIHIHIHIIIGIIIIIIIIIIIIIIIIIHIIIIIIIIIIIIIIIIIIHIIIIIIIIIIIIIIIIIIIIIIHIIIIIIIIIIIIIIIIIHIIIIIIIIIIIIIIIIIIIIIIIIIIHIIIIIIIIIH<HFHIHIIIIIIIIIIIIHIIHIIIIIIIIIIIIIIIIIIIIIGIIIIIIIIHIHIIIIIIIHIIIIIIIIIIIIIIIIIIIIIIIIIIIIIIIIIIIIDDDDD
@HISEQ:969:HM2KJBCX2:2:1101:7421:26776 2:N:0:ACTATGCA
TAGACACCGTGTCCCAACTATCCCTTTAATCATTACGTCAATCCTAGAAACCAACAAAATAGGATCAACGTCCTATTTCATTATTCCATGCTAATGTATTCAAGCGCGAGCCTGCTTTAAACACTCTAATTTTTTCAAAGTAACAGTCCTGATTCCCCGCCACACCAAATGAATGACATGATGGTTCGTCAGAAGGTAGGAACCAGTAACACCAGTACGTACCTAAGGCACGACCAACGTACTGATCCCGAAATTCAACTACGAGCTTTTTAACTGCAACAACTTTAATATACGCTATTGGAGCTGGAATTACCGCGGCTGCTGGCACCAGACTTGCCCTCCAA
+
DDD@DHFHHHHIIIHIHHIIIIIGIIIIIGIIIIIIIIHIIHHIIIIIHIIHIHHHIIHHFHH1GGHEHIIIIIIIIHHGIIGIGHHHEHHEHIIIHHFHEHCGHFIIIHFHFHHIHHGHHHHIIGHIEHIHIGHHIIHHHHGF?GGIIHIIHFIIGIIIIIIIIHIIIIIHGIIHIHHIIIIIIIIIIIIIIIIIIHIIIIIIIIIIIIIIIIIIIIIIIHIIIIIIIIIIIIHIIIIIIIHIIIIIIIIIIIIIHIIIHIIIIIIIIIIIIIIIIIIHEIHIIIIIIIIHIIHIIIIIIIIIIIIIIIIIIIIIIIIIIIIIIIIIHIIHIIIIIIIDDDDD
@HISEQ:969:HM2KJBCX2:2:1101:11069:25700 2:N:0:ACTATGCA
TAGACACCGTGTCCCAACTATCCCTATTAATCATTACGGTGATCCTAGAAACCAACAAAATAGAACCATGCCGTCCTATTCTATTATTCCATGCTAATGTATTCGAGCAAAAATGCCTGCTTTAAACACTCTAATTTTTTCAAGGTAAAGGTCCTGGATCCGCAAGACACCCAATTAAGGACATCAAGTTTCTCCAGAAGGTGAGAAATCAACAGCGACAGTTCATACCCCTTAAGGCACGACCATCACGTCAATCCCGAAATTCAACTACGAGCTTTTTAACTGCAACAACTTTAATATACGCTATTGGAGCTGGAATTACCGCGGCTGCTGGCACCAGACTTGCCCTCCAA
+
DDCDDIIIIIIIIIIIIIIIIIIIIIIIIIIHIIIIIIIIIHIIIIIIIIIHHIIIIIIIIHFHIIIIIIIIIIIIIIIIGIHIHHIIHIIIIIIIHIIIHHHIIIIIIIIIIIIIIIIIIIIIIIIIIIIIIIIIIIIIGIIIIIIIHIIIHIIIIHIIIIIIIIIIIIIIIIIIIIIIIIIIIIIIIIIIIIIIIIIIIIIIIIIIIIIIIIIIIIIIIIIIIIHIIIIIIIIIIIIIIIIIHIIHIIIIIHHIIIIIIIIIIIIIIIIIIIIIIIIIIIGIIIIIIIIIIIIIIIIIIIIIIIIIIIIIIIIIIIIIIIIIIIIIIIIIIIIIIIIIIIIIIIGIDDDDD
@HISEQ:969:HM2KJBCX2:2:1101:17259:26395 2:N:0:ACTATGCA
TAGACACCGTGTCCCAACTATCCCTATTAATCATTACGTCAATCCTAGAAACCAACAAAATAGGATCGAACGTCCTATTTCATTATTCCATGCTAATGTATTCAAGCGTTAGCCTGCTTTAAACACTCTAATTTTTTCAAAGTAACAGTCCTGTTTCCCTGCAACACCAAATTAATGGCATTACGGTTCTACAAGAAGGAGGAATCAGTAAAGCCAGTGCATACCAGTGGCACGACCAACTTGCTGACCCCGAAATTCAACTACGAGCTTTTTAACTGCAACAACTTTAATATACGCTATTGGAGCTGGAATTACCGCGGCTGCTGGCACCAGACTTGCCCTCCAA
+
DDCDDIIHIIIIIIIIIIIIIEHIIIIIIIIIIIIIHIHIIIIIIIIIIIIIIIIIIIIGIIHIIIIHIIIIIIIIEHIFEHIIIIHIGHEHEHIIIGHIH@GHHIIIHHIIIIGIIIHHHHIIGHHIIIHIIIHIHII<HFHIIHHIIIHIEHIIH?GHHEHHHIIIEHHIIH<F?/<CHH<CGCCC?F?HH/EFDGHGFHH??CGEHHHH@FCG1@HFECIIIIIIIIIIGIIGIIIGIIIHFIIIIIIIIIIIIIIIIHHIIIIIIIIIIIIIIIIIIIIIIIIIIIIIIIIIIIIIHIIIIIIIIIIIIIIIIIIIIIIIIIIIIIIIIIIIIIIIIDDDDD
@HISEQ:969:HM2KJBCX2:2:1101:11150:26728 2:N:0:ACTATGCA
TAGACACCGTGTCCCAACTATCCCTATTAATCATTACGTCGATCCTAGAAACCAACAAAATAGAATCAAACGTCCTATTTCATTATTCCATGCTAATGTATTCAAGCGTGAGCCTGCTTTAAACACTCTAATTTTTTCAAAGTAACAGTCCTGATTCCCCACAACACCAAATAAATGACATCGTGGTTCGTCAGAAGGGAGAAACCAACAATACCAGTACGTACCGAGGCACGACCGACATGATGGTCCCGAAATTCAACTACGAGCTTTTTAACTGCAGCAACTTTAATATACGCTATTGGAGCTGGAATTACCGCGGCTGCTGGCACCAGACTTGCCCTCCAA
+
DDDDDIHIIIIIIIIIIIIIIHHIIIIIIIIIIIIIIIIIIIIGHIHIIHIIIHIIIIIIIHHHIIIIHHHHIIIIIIIIIIIIIIIIIIIIIHIIIIIHIGIIIIIIIIIIIIIIIIIIIHHIHIIIIIHHHHIIIIIHIIIIIIIIIIIIIIIIIHHIIIIIIIIIIIIIIIIIHHIIIIIIIIIIIIIIIIIIIIHIIIIIIIIIIIIIIIIIIIIIIIIIIIIIIIIIIHIIIIIIIIHEIIIHIIIIIIIIIIHHIHIIIIIIIIIIIIIIIIIIIIIIIIIIIIIIIIIIIIIIIIIIIIIIIIIIIIIIIIIIIIIIIIIIIIIIIIIIIIIIDDDDD
@HISEQ:969:HM2KJBCX2:2:1101:9646:27038 2:N:0:ACTATGCA
TAGACACCGTGTCCCAACTATCCCTATTAATCATTACGTCGATCCTAGAAACCAACAAAATAGAATCAAACGTCCTATTTCATTATTCCATGCTAATGTATTCAAGCGTAAGCCTGCTTTAAACACTCTAATTTTTTCAAAGTAACAGTCCTGATTCCCCACGACACCAAATTAATGACATCGCGGTTCTTCAGAAGGTAGGAACCGATAATGCCAGTGCGTACCGAAGCACGACCAACAATTCGATCCCGAAATTCAACTACGAGCTTTTTAACTGCAACAACTTTAATATACGCTATTGGAGCTGGAATTACCGCGGCTGCTGGCACCAGACTTGCCCTCCAA
+
DDBDDIIIIIIHIIIIIHIIIIIIIIIIIIIIIIIIIIIIIIIIIIIIIIIIIIIIIIIIIIHHIIIIIIIIIIIIIIIIIIIIIIIHIIIIIIIIIIIIIIIIIIIIIIIIIIIIIHHHIIIIIIIIIIIIHHIIIIIIHIIIIIIIIIIIIIIIIIIIIIIIIIIIIIIIIIIIIIIIIIIIIIIIIIIIIIIIIIIIIIIIIIIIIIIIIIIIIIIIIIIIIIIIIIIIIIIIIIIIIHGHIIIIIIIIIIIIIIIIIHIIIIIIIIIIIIIIIIIIIIIIIIIIIIIIIIIIIIIIIIIIIIIIIIIIIIIIIIIIIIIIIIIIIIIIIIIIIIIIDDDDD
@HISEQ:969:HM2KJBCX2:2:1101:13538:26090 2:N:0:ACTATGCA
TAGACACCGTGTCCCAACTATCCCTATTAATCATTACATCGATCCTAGAAACCAACAAAATAGAATCGGATGTCCTATTTCATTATTCCATGCTAATGTATTCAAGCGTGAGCCTGCTTTAAACACTCTAATTTTTTCAAGGTAACAGTCCTAATTCCCCGTGACACCAAATTAATGGCATTACGGTTCTTTAGAAGGTGAGAAATCAATAATATCAGTACATACCAACGGCATGACCGAAACATTGATCCCGAAATTCAACTACGAGCTTTTTAACTGCAACAACTTTAATATACGCTATTGGAGCTGGAATTACCGCGGCTGCTGGCACCAGACTTGCCCTCCAA
+
DDDBDIIHIIIIIIIHHGIIIIIIIIIIIIIIIIIIIIIIIIIIIIIIHIIIIIIIIIIIIIIIHIHHIHHHIIIIIIGHIIHIIHIHHIIHFHIHIIHHIIHIIHHHHHHIIIIIHHHIIIIHIIIIHHIIIIIHHIIIIIHIIIIHHIIIIIIIIHIIIIIIIIIGIIIIHIIIIIIIIIIIIIGIIIIIIHIIIIIHHIIIIIIIIIIIIIIIIIIIIIIIHIIIIIIIIIIIIGIIIIIHHIIIHHHIIIIIIIIIIIIIIIIIIHIIIIIHIIIIIIIIIIIIIIIIIIIIIHHIIIIIIIIIIIIIIIIIIIIIIIIIIIIIIIIIIIIIHIIIIIDDDDD
@HISEQ:969:HM2KJBCX2:2:1101:15698:27227 2:N:0:ACTATGCA
TAGACACCGTGTCCCAACTATCCCTATTAATCATTACGTCGATCCTAGAAACCAACAAAATAGAATCAAACGTCCTATTTCATTATTCCATGCTAATGTATTCAAGCGTAAGCCTGCTTTAAACACTCTAATTTTTTCAAAGTAACAGTCCTGATTCCCCACGACACCAAATTAATGACATCGCGGTTCTTCAGAAGGTAGGAACCAATAATGCCAGTGCGTACCGAAGCATGACCGACAATTTGATCCCGAAATTCAACTACGAACTTTTTAACTGCAACAACTTTAATATACGCTATTAGAGCTGGAATTACCGCAGCTGCTGGCACCAGACTTGCCCTCCAA
+
DDDDDIIIIIIHIIIIIIIIIIIIIIIIIIIIIIIIIGIIIIIIIIIHIIIIIIIIIHIIIIIIHIIIIIHHHFHHIHHHIIHIIIIIIIIIFIIIIIIIIIIHIIIHHHIIIHHIIIIIIHIIIIIIIIIIIIIIIHIIIIIIIIIIIIIIIIIIIIIIIIHIIIIHIIIIIIIIIIIIIIIIHIIIIIIHIIIIIIIIIIIIHIIIIIIIIIIIIIIIIIIIIIIIIIIIIHIIIIIIIHHHIIHIIIIIIIIIIIIIIIIIIHIIIIIIIIIIIIIIIIHIIHIIIIIIIIIIIIIIIIIIIIIIIIIIIIIIIIIIIIIHIIIIIIIIIIIIIIIIDDDDB
@HISEQ:969:HM2KJBCX2:2:1101:18978:27533 2:N:0:ACTATGCA
TAGACACCGTGTCCCAACTATCCCTATTAATCATTACGTCAATCCTAGAAACCAACAAAATAGGATCGAACGTCCTATTTCATTATTCCATGCTAATGTATTCAAGCGTTAGCCTGCTTTAAACACTCTAATTTTTTCAAAGTAACAGTCCTGTTTCCCCGCAACACCAAATTAATGGCATCACGGTTCTTCAAGAAGGAGGAATCAGCGAGGCCAGTGCATACCATTGGCACGACCAACCTGCTGACCCCGAAATTCAACTACGAGCTTTTTAACTGCAACAACTTTAATATACGCTATTGGAGCTGGAATTACCGCGGCTGCTGGCACCAGACTTGCCCTCCAA
+
DDDBDIIIIIIIIIIHIIIIHIIIIIIIHHIIIIIIIIIIHHIHIIIIHIIIHHHIIIIIHIIIIIGIIGHDHHHHFHIIIHHIIIIIFEH?FHIHHHIIHHIIIIIIHIIIIIIIHHHHHHHIIIIHHHHHFHIIGIIIFHIIIIIIIIIIIIHIIIHHIIIIIIIIIIHIHIIIIIIIIIIIIIIIIIIIIIIIIIIIIHIHHIIIIIIGIIIIIIHIIIIIIIIIIIIIIIIIIIIIHIIHHIIIIHIIIIIIIIGIIHHIIIIIIIIIIIIIIIIIIIHHHHHHIIIIIHIIIIIIIIIIIIHIIIIIIIIIIHIIIIIIIIIIIIIIIHIIIIIIIDDDDD
@HISEQ:969:HM2KJBCX2:2:1101:7106:28440 2:N:0:ACTATGCA
TAGACACCGTGTCCCAACTATCCCTATTAATCATTACATCGATCCTAGAAACCAACAAAATAGAATCGGATGTCCTATTTCATTATTCCATGCTAATGTATTCAAGCGTGAGCCTGCTTTAAACACTCTAATTTTTTCAAGGTAACAGTCCTAATTCCCCGTGACACCAAATTAATGGCATTACGGTTCTTTAGAAGGTGAGAAATCAATAATATCAGTACATACCAACGGCATGACCGAAACATTGATCCCGAAATTCAACTACGAGCTTTTTAACTGCAACAACTTTAATATACGCTATTGGAGCTGGAATTACCGCGGCTGCTGGCACCAGACTTGCCCTCCAA
+
DDDDDGIGIGHIEHHGHHIIEHEHHIHHHCGHIIIICGHHHIIIIIHIFHIECHHIII@FFHHGHIIEC0D<<FCG?GEFEHH@C@@CFHHE1CHEHFHIHIIHIHHHHHHIHHHIFHHCHHEIHHFIIHHHHIIIHGIIIIIIIHHHHHIHIHIIIHHIHH?HGIHIIIIIIIIIIGIHHEIIIIIIIHIHIIIIHIHHHHHIIIIIIIIHHHIIIHGIIIIIHIIIHIIIIIIIIIIIIIHH@DGHCIIIGIIIIIIIIIIHGIIIIHIIIIHIIIIIIIIHHFIIIIIIIIIIIHHHIIIIIIIHFIIIIIIIIIIIIIIGIIIIIIIIHIHHHIIIIIDDDDD
@HISEQ:969:HM2KJBCX2:2:1101:15372:28384 2:N:0:ACTATGCA
TAGACACCGTGTCCCAACTATCCCTATTAATCATTACGGTGATCCTAGAAACCAACAAAATAGAATCATGCCGTCCTATTTTATTATTCCATGCTAATGTATTCAAGCAAAATGCCTGCTTTAAACACTCTAATTTTTTCAAAGTAAAGGTCCTGGTTCCCCGCGACACCCAATTAAGGGCATCGTGGTTCTCCAGAAGGTGAGAAATTGACTACACCAGTTCATACCCCTTAAGGCACGACCGATGTGTCAATCCCGAAATTCAACTACGAGCTTTTTAACTGCAACAACTTTAATATACGCTATTGGAGCTGGAATTACCGCGGCTGCTGGCTCCAGACTTGCCCTCCAA
+
DDDDDIGEHHEE1DCGCDCGHHF<C@1D1CC?CHHHGEDHHIIFCHG1<FHEFCECHHHCGFCFHGHIIF?D/E/FHH1DFGEGHCEH<DGCE@@@C@1<<<EIHHHHHHFHHHFHHHGHHEHF@HIFH?EB<DEHFEHHFGHIIHIIHCHGHGDACHDIHHGHGCHEDEHFEEHHIFFHHE@EIHIHHHIHHHIIHHHHHGIHHHHHIGIHHI;HFIIHEAEHHHIGIFIIIIIIHDIIIHHHHGFEHHGIIIHDIHIHG@HFHG@GIHIIHECEEHHHHF1IHIIIHHC1HHHHHHFIIIHHGHHHIHHHHHIHHHCHHHDIHEFHHGHGGD1IIIHHHHGIHEC@@@D@
@HISEQ:969:HM2KJBCX2:2:1101:15749:28253 2:N:0:ACTATGCA
TAGACACCGTGTCCCAACTATCCCTATTAATCATTACGTCGATCCTAGAAACCAACAAAATAGAATCAAACGTCCTATTTCGTTATTCCATGCTAATGTATTCAAGCGTGAGCCTGCTTTAAACACTCTAATTTTTTCAAAGTAACAGTCCTGATTCCCCATGACACCAAATTAATGACATCATGGTTCGTCAGAAGGTAGGAATCAATAATACCAGTACGTACAATAGCACGACCAATAAATTAATCCCGAAATTCAACTACGAGCTTTTTAACTGCAACAACTTTAATATACGCTATTGGAGCTGGAATTACCGCGGCTGCTGGCACCAGACTTGCCCTCCAA
+
DB@BDIHIIGHFHHHHIIHIIIIHHIIIIIIIIIHIHIHIIHIIIHIICHHHHIIIIIIFIIIIIIFHIHIIGHGEHIHHGHIIHIIIFHHHEHHHIIIIHIIIIIIIIIHDGHHHHIIHHHHHIIHIIIIIIFHIIHHIIIIIIIIIIIIIIIHIIIHIIIIIIIIIIIIHHIHHIIIHIIIIIIIHCIIIIIIIIIIIIIIIIHIIIIIIIIIIIIIIIIIIIIIIIIIIIIIIIIIIIII=IIHIIIIIIIIIIIIIIHIIIIIIIIIIIIIIIIIIIIIIHIIIIIIIHIIIIIIIIIIIIIIIIIIIIGIIIIIHIIIIIIIIIIIIIIIIIIIIDDCDD
@HISEQ:969:HM2KJBCX2:2:1101:12992:28975 2:N:0:ACTATGCA
TAGACACCGTGTCCCACTATCCCTATTAATCATTACGTCGATCCTAGAAACCAACAAAATAGGGTCAAACGTCCTATTTCATTATTCCATGCTAATGTATTCAAGCGTGTGCCTGCTTTAAACACTCTAATTTTTTCAAAGTAACAGTCCTGATTCCCCATGACACCAAATTAATGACATCACAGTTCGTCAGAAGGTAGAAATCAATAATACCAGTGCATACCGGAGGCACGACCAATATATTGATCCCGAAATTCAACTACGAGCTTTTTAACTGCAACAACTTTAATATACGCTATTGGAGCTGGAATTACCGCGGCTGCTGGCACCAGACTTGCCCTCCAA
+
DDDDDIIHIIIIHIIIIIHIIIHIIIIIIIIIIIIIIIIIIIIIHIIIIIIHIHIIFHIIIIHIIIIIIGIHHIIIIIIIIIIIIIIIIIGHIIIIHIIIIIIIIIIIIIIHIIIIIIIIHIIHIIIIIIIIIIIIIIIIIHIIHIIIIIIHHHIIIIIIIIIIIIHIHHIHIIIHIIIIIIIIHHHIIHHIIIIIIIIIIIIIIIIIIIIIIIIIIIIIIIIIIIIIIIIIIIIHHIIIIIIH<IIIIIIIIIIIIIIIIIIIIIIIIIIIIHIIIIIIIIIIHIIIIIIIIIIIIIHHIIIIIIIIIIIIIIIIIIIIIIIIIIIIIIIIIIIIIIIIDDDDD
@HISEQ:969:HM2KJBCX2:2:1101:4763:29094 2:N:0:ACTATGCA
TAGACACCGTGTCCCAACTATCCCTATTAATCATTACGTCGATCCTAGAAACCAACAAAATAGAATCAAACGTCCTATTTCATTATTCCATGCTAATGTATTCAAGCGTGAGCCTGCTTTAAACACTCTAATTTTTTCAAAGTAACAGTCCTGATTCCCCACAACACCAAATAAATGACATCATGGTTCGTCAGAAGGGAGAAACCAAAAATACCAGTACGTACCGAGGCACGACCGACATGATGGTCCCGAAATTCAACTACGAGCTTTTTAACTGCAGCAACTTTAATATACGCTATTGGAGCTGGAATTACCGCGGCTGCTGGCACCAGACTTGCCCTCCAA
+
@@BB@HEHHCE@GEHIEHEHHHEHHHHHHFHEHIIHIIHEC<E@EHEHHHH@DGHIHIIGHHHIIHHEEHFECHHEGHH@EEHG11<D<1C1<FCHHIHIGHGHHEEGEHDDDEHIIIHHGHFFEIH@HHEDFHHHEHHGFHIHHHFHHHIHHHHIFGFCFBGFE0FHHHEHGHD<C@IIIHIHDHHFHHG:HEHG:HHEHHHFHGHF)C:HGGCHFIIIIGIHIHEEGEGHIHDGHHHHHIHEHHHC<HHHCHHHIIHHEEHIHIIIHHIHIHIIHIIIHIHFHIHEHHCIIHHHIHHGHIHIHHIIIIIIIIIHIIIHIIHHHHHHIIIIHIIIGIHEDDABB
@HISEQ:969:HM2KJBCX2:2:1101:3814:30423 2:N:0:ACTATGCA
TAGACACCGTGTCCCAACTATCCCTATTAATCATTACGGTGATCCTAGAAACCAACGAAATAGAATCAGTCCGTCCTATTTCATTATTCCATGCTAATGTATTCAGACGATAGTCTGCTTTAAACACTCTAATTTTTTCAAAGTAACAGTCCTGATTTCCAACCACACCAAATAAATGGCATGAAAGTTCCTCAGAAGGTAGAGATCCATCTCACCAGTGCAGACAATTAAGCCTGACCAATGGGTAGACCCCGAAGTTCAACTACGAGCTTTTTAACTGCAACAACTTTAATATACGCTATTGGAGCTGGAATTACCGCGGCTGCTGGCACCAGACTTGCCCTCCAA
+
DDDDDIIIHIIIIIIIIIIIIIIIIIIIIIIIIIIIIIIIIIIIIIIIIIIIIIIIIIHIIIIIIIIIHIIIIIIIIIIIIHIIIIIIIIIIFHIIIIIIIIHIIIIIIIIIIIIIIIIIIHHIIIIIIIIHHIIIIIIIIIIIIIIIIIIIIIIIIIIIIIIIIIIIHIIIIIIIIIIIIIIIIIIIIIIIIIIIIIIIIIIIIIIIIHIIIIIIIIIIIIIIHIIIIIIIIIIIIIIIIIIIHHHHIIIIIIIIIIIIIIIIIIIIIIIIIIIIIIIIIIIIIIIIIIIIIIIIIIIIIIIIIIIIIIIIIIIIIIIIIIIIIIIIIIIIIIIIIIIIIIIDDDDD
@HISEQ:969:HM2KJBCX2:2:1101:13640:30352 2:N:0:ACTATGCA
TAGACACCGTGTCCCAACTATCCCTATTAATCATTACGTCAATCCTAGAAACCAACAAAATAGGATCAAACGTCCTATTTCATTATTCCATGCTAATGTATTCAAGCGTTAGCCTGCTTTAAACACTCTAATTTTTTCAAAGTAACAGTCCTGTTTCCCTGCAACACCAAGTAAATGGCATCACAGTTCTTCAAGAAGGAGGAATCAGTAAGGCCAGTACATACCAGTGGCACGACCAACCTACTGACCCCGAAATTCAACTACGAGCTTTTTAACTGCAACAACTTTAATATACGCTATTGGAGCTGGAATTACCGCGGCTGCTGGCACCAGACTTGCCCTCCAA
+
DDDDDIIIIIIIIIIIIIIIIIIIIIIIIIIIIIIIIIIIIIIIIIIIIIIIIIIIIIIHIIHGHHIIIIIIIIIIIIIIIIIIHHHHHHHGHIIIIIIIIIIIIIIIIIIIIIIIIIIIIIIIIIIIIIIIIIIIIIIIIIHIIIIIIIIIIIIIIIIIIIIIIIIIIIIIIIIIIIIIIIIIIIIIIIIIIIIIIIIIIIIIIIIIIIIIIIIIIIIIIIIIIHIIIIIIIIIIIIHIIIHHHIIIIIIIIIIIIIIIIIIIIIIIIIIIIIIIIIIIIIIIIIIIIIIIIHIIIIIIIIIIIIIIIIIIHIIIIIIIIIIIIIIIIIIIIIIIIIIIIDDDDD
@HISEQ:969:HM2KJBCX2:2:1101:16346:31171 2:N:0:ACTATGCA
TAGACACCGTGTCCCAACTATCCCTATTAATCATTACGTCAATCCTAGAAACCAACAAAATAGGATCGAACGTCCTATTTCATTATTCCATGCTAATGTATTCAAGCGTTAGCCTGCTTTAAACACTCTAATTTTTTCAAAGTAACAGTCCTGTTTCCCTGCAACACCAAATTAATGACATTACAGTTCTTCAAGAAGGAGGAATCAGTAAAGCCAGTACATACCATAGGCACGACCAACCTACTGACCCCGAAATTCAACTACGAGCTTTTTAACTGCAACAACTTTAATATACGCTATTGGAGCTGGAATTACCGCGGCTGCTGGCACCAGACTTGCCCTCCAA
+
<0<0<C<<CDHGH@1FCE@@<1@@FHHE1<<@@GHH@CGF<CH1<<1CCFE1<GH=@FHEFCC1CGHD=@@C<1CG1<CCGH@EHHFCCHHHEEC1HCHHFHEC<CFHGDIHHHHIHEHHHG@FFHHIHHHIIIIHIHHHECHIHHHE@HGFHDHHIIHFHHHEHG?GDHHHFFHEIIHG@IHHGHHIIHIHHHHIHHH:III>5IHHEHEHCHHIIIHHHGHFHHHH?IIIHEIIIIIHIIHHHIIIHHEHFHGC@IIIIIIHHG@HHIIHHHHIHIIIIHIHH?IIIHHHFIIIHF<1GGDFCHG?HIHIHIHHHEHFGCCCD<1FIHHHEHCHGCC=C<@D@D
@HISEQ:969:HM2KJBCX2:2:1101:1805:31160 2:N:0:ACTATGCA
TAGACACCGTGTCCCAACTATCCCTATTAATCATTACGGTGGTCCTAGAAACCAACAAAATAGAACCACAACGTCCTATTCTATTATTCCATGCTAATCTATTCAAGCAATAGCCCGCTTTAAACACTCTAATTTTTTCAAGGTAATGGTCCTGGCTCCCCAACACACCCAATAAAGGACATACTGGTTCACCAGAAGGAAGACCCGACAGCAGACAGTACTCGCCAAAGACGGACCGCCCGGCCAGGCCTAAAATTCAACTACGAGCTTTTTAACTGCAACAACTTTAATATACGCTATTGGAGCTGGAATTACCGCGGCTGCTGGCACCAGACTTGCCC
+
DDDDDIIIIIIIIIIHIIIIIIIIIIIIIIIIIIIIIIGIIGIHIIIHIIIIIIIHEHHHIIIIIIIIIIHIIIIIIIIHIIIIIIIIIIIIHHIIGIIHIHIIIIIHHHIHFHHIIIIHHEHIIIIIIIHHHIIIIIIIIIIIIIIIIIIIIHIIHIIIIIHIIIGHIIIIHIIIIIIIIIIIIIIIIIHHIIIIIIIIIIIIIHIIIIIIGHHIIIHEHIIIIIIIIHHIIIIIIIIIIIIIIIIIIIIIIIIIIIIIIIIIIIIIIIIIIIHIIIIIIIIIIIIIIIIIIHIIIIIIIIIIIIIIIIIIIIIIIIIIIIIIIIIIHIIIIIIIDDDDD
@HISEQ:969:HM2KJBCX2:2:1101:9029:31422 2:N:0:ACTATGCA
TAGACACCGTGTCCCAACTATCCCTATTAATCATTACGTCGATCCTAGAAACCAACAAAATAAGATCAAACGTCCTATTTCATTATTCCATGCTAATGTATTCAAGCGTGTGCCTGCTTTAAACACTCTAATTTTTTCAAAGTAACAGTCCTGATTCCCCATAACACCAAATTAATGACATCATAGTTCGTCAGAAGGGAGAAATCAATAATACCAGTACATACCGAAGTACGACCGATATATTGATCCCGAAATTCAACTACGAGCTTTTTAACTGCAACAACTTTAATATACGCTATTGGAGCTGGAATTACCGCGGCTGCTGGCACCAGACTTGCCCTCCAA
+
DDDBDIHIIIIHHIIIHHIHHIIIIIIIIHIGHIIHIIIHHHHHIIIIHIIIIHIHHIIIHEHH?HGGDHHIIFHIII?HIIHIEHIHHGIIFIIIEHHHHGIIHHHHHHHHHIHHHHIIIEHHIHFHIIHIIIIIIIIIIHHHHGHHGHHFHHHHIIIHIIIIIIIIIIHCIIIHIIHIHHIIIIHHHHEIIHIHIIIIIIIIHIIIIIIHHIIHHEIIIII=IIII=IIIHGIIIIIIIIHFIIHGHEHHHIIIIIIIHIIIIHIIIIIIIIIIIIIHHIIIHHHIIIIIIIIIHHIIIIIIIIIIIIHIIGIIIIIIIIIIIIHIIIIIIHHIIIIGDDDDD
@HISEQ:969:HM2KJBCX2:2:1101:11950:29478 2:N:0:ACTATGCA
TAGACACCGTGTCCCAACTATCCCTATTAATCATTACGGTGGTCCTAGAAACCAACAAAATAGAATCATCCGTCCTATTTTATTATTCCATGCTAATGTATTCAAGCAAAATGCCTGCTTTAAACACTCTAATTTTTTCAAAGTAAAGGTCCTGGTTCCCCGCGGCACCCAATTAAGGACATCGCGGTTCTCCAGAAGGTGAGAAATTGACTACACCAGTTCATACCCCTTAAGGCACGACCGATGTGTCAATCCCGAAATTCAACTACGAGCTTTTTAACTGCAACAACTTTAATATACGCTATTGGAGCTGGAATTACCGCGGCTGCTGGCACCAGACTTGCCCTCCAA
+
DDDDDIIIIIIIHIIIIIIIIIIIIIIIIIIIIIIIIIIIIIIIIIIIIIIIIIIIIIIIIIIIIIIIIIHIIIHIIIIIIIIIIIIIEHIFHIIIIIHIHIHHIIIIHIIIIIHIIIIIIIIHIIIIIIIIIIIIIHIIIIIIIIIIIIIIIHIIHIIHHIIIHIIIIIIIIIIIIIHHHIIIIIIIIIHIIIIIIIIHIIHIIIIIIIIIIIIIIIIIIIIIIIIIIIIIIIIIIIIIIIIIIIIIIIIHIIIIIIIIIIIIIIIIIIIIIIIIIIIIIIIIIIIIIIIIIIIIIIHIIIIIIIIIIIIIIIIIIIIIIIIIIIIIIIIIIIIIIIIIIIIIIIDDDDD
@HISEQ:969:HM2KJBCX2:2:1101:7436:31591 2:N:0:ACTATGCA
TAGACACCGTGTCCCAACTATCCCTATTAATCATTACGTCGATCCTAGAAACCAACAAAATAGAATCAAACGTCCTATTTCATTATTCCATGCTAATGTATTCAAGCGTGAGCCTGCTTTAAACACTCTAATTTTTTCAAAGTAACAGTCCTGATTCCCCACAACACCAAATAAATGACATCATGATTCGTCAGAAGGGAGAAACCAACAATACCAGTACGTACCGAGGCACGACCGACATGATGGTCCCGAAATTCAACTACGAGCTTTTTAACTGCAGCAACTTTAATATACGCTATTGGAGCTGGAATTACCGCGGCTGCTGGCACCAGACTTGCCCTCCAA
+
DDDBDIHIIIIHHIIIIIHHIIIIIIIIIHHIIIIIHHIIIIHIHIIIIIIHIIIHIIGIIIGHIEHHHHIHIGHIIIIIIIIIHIIHHIIIIIIIIHIHIIHIIIHIHHIIHIHIIIHIIHHIIIIIIIIIHHHIHHIHIIIIIIHHHHIIIIHIHHHHGEHFIIIIIIIIHHHGIIIHHIIIIHHIHGIIHIIIIIHIIIIHHIIHHHIHHIIIIIHIIIIIIIIIIIIIIIIIIIIIIIHGIIIIHIIIIIIIIHGIIIIIIIIIIIIHHHIIIIHIHIIIIIIIIIIIIIIHIIGIIIIIIIIIIIIIIIIIIIIIIIIIIIIIIIIIIIIIIHIIDCDDD
@HISEQ:969:HM2KJBCX2:2:1101:20657:31711 2:N:0:ACTATGCA
TAGACACCGTGTCCCAACTATCCCTATTAATCATTACGTCAATCCTAGAAACCAACAAAATAGGATCGAACGTCCTATTTCATTATTCCATGCTAATGTATTCAAGCGTTAGCCTGCTTTAAACACTCTAATTTTTTCAAAGTAACAGTCCTGTTTCCCTGCAACACCAAATTAATGACATTACAGTTCTTCAAGAAGGAGGAATCAGTAAAGCCAGTACATACCATAGGCACGACCAACCTACTGACCCCGAAATTCAACTACGAGCTTTTTAACTGCAACAACTTTAATATACGCTATTGGAGCTGGAATTACCGCGGCTGCTGGCACCAGACTTGCCCTCCAA
+
DDDDDIIIIIIIIIIIIHIIHIIIIIIIIIIIIIIIIIIGIIIFHHIIHHIIIIIIIIIIIIIHHHIIIIIIIIIIHIIIGHIIIIIIIIIIIIIIHIIIIHIIHIIHHIIIHIIIHIIIIIIIIIHHHHHHIHGHHIIIIHHIIIIIIIIHIIHGIIIHHIIHHIIHHIIIHIIIIIHHHIIIIIIHIIIIIIIIIIIIIIIIHGIIIIIIIHHIHHIIIIIIIIIIIIII=IIIIHIIIIHHFIHIIIIIIIHIIIIIIIIIIIIIIIIIIIHIIIIHIIIIIIIIIIIIIIIIIIIIIIIIIIIIIIIIIIIIIIIIIIIIIIIIIIIIIIIIIIIIIDDDDD
@HISEQ:969:HM2KJBCX2:2:1101:8525:32109 2:N:0:ACTATGCA
TAGACACCGTGTCCCAACTATCCCTATTAATCATTACGGTGATCCTAGAAACCAACAAAATAGAACCATGCCGTCCTATTCTATTATTCCATGCTAATGTATTCGAGCAAAAATGCCTGCTTTAAACACTCTAATTTTTTCAAGGTAAAGGTCCTGGATCCGCAAGACACCCAATTAAGGACATCAAGTTTCTCCAGAAGGTGAGAAATCAACAGCGACAGTTCATACCCCTTAAGGCATGACCATCACGTCAATCCCGAAATTCAACTACGAGCTTTTTAACTGCAACAACTTTAATATACGCTATTGGAGCTGGAATTACCGCGGCTGCTGGCACCAGACTTGCCCTCCAA
+
DDDDDIIIIIIIIIIIIIIIIIHIGHIIHHEHHIIIIIIIIHIGHIIIIIIIGIIIIGIIIIGHIIIIIHIIIHHIIIHHHIIIIIHIIIIHIIIGFEHEHHGHHHGIIHHHHIIIIIIIIHHEHGHIIHHIIHHHHHHHHHHIIIIHIIIHFHIIHEGHIGIIIIIIIIIIHHFIIIHIIIIIIIIHHHGHHHHIIIIIIIIIHIHHHHHHHIIIIHHIIIIHHIIIIIIIIIIIHHIIIIIIIIIGIIIHIIIIIIIIIIIIIGIHHHIIHIIIIIIIHIIIIIIIIIIIIIHIHHHHGIIIIIHIIIIIIIIIIIIIIIIIIIIIIIIIIIIIIIIIIHHIIIHFBDDDD
@HISEQ:969:HM2KJBCX2:2:1101:10237:35024 2:N:0:ACTATGCA
TAGACACCGTGTCCCAACTATCCCTATTAATCATTACGGTGGTCCTAAAACCAACAAAATAGAACCAACGTCCTATTCTATTATTCCATGCTAATCTATTCAAGCAAATGCCCGCTTTAAACACTCTAATTTTTTCAAGGTAATGGTCCTGGTTCCCCAACACACCCAATAAAGGGCATCCTGGCTCACCAGAAGGATAGACCCGACGACAGAACAGTACTCGCCAAAGACGGACCATCCGGCCAGGCCTAAAATTCAACTACGAGCTTTTTAACTGCAACAACTTTAATATACGCTATTGGAGCTGGAATTACCGCGGCTGCTGGCACCAGACTTGCCCTCCAA
+
DDDDDIIHIIIIIIIIHIIIIIIIIIIHIIIIIIIIIIIIIIIIIIIIIIIIFIIIIGHIIIIIIIIHIIIIIIIIIIIIIIIIIIIIGIIIIIIIIHIIIIIIIIIIIHIHIIIIHIIIIIHIIIIIIIIHIHHIIHIHHIHIIIIIIIHHIIIHEHIIIIHIIGIIIIIIIIIIIIIIIIIIIHIIIIIIIIIIIGIHIIHIIIIIIIIIIIIIIIIIIHIIHIIIHIIIIIIIHCIIIHIIGIIHIIIIIIIIIIIIIHIIIIIIIIIIIIIIIIIIIIHIHIGIIIHHHIIIIIIIIIIIIIIIIIIIIIIIIIIIIIIIIIIIIIIIIIIIIIIIDDDDD
@HISEQ:969:HM2KJBCX2:2:1101:16484:35247 2:N:0:ACTATGCA
TAGACACCGTGTCCCAACTATCCCTATTAATCATTACGTCAATCCTAGAAACCAACAAAATAAGATCAAACGTCCTATTTCATTATTCCATGCTAATGTATTCAAGCGTTAGCCTGCTTTAAACACTCTAATTTTTTCAAAGTAACAGTCCTGTTTCCCTGTAACACCAAATTAATGACATTACAGTTCTTCAAGAAGGAGGAACCAGTAAAACCAGTACATACCAGAGGCACGACCAACTTACTAATCCCGAAATTCAACTACGAGCTTTTTAACTGCAACAACTTTAATATACGCTATTGGAGCTGGAATTACCGCGGCTGCTGGCACCAGACTTGCCCTCCAA
+
@B@@0DH@/GGH111<D@CFC?FCHIIII?HECEHIEG<FHHI11<C@FFGH?FGHHI1D@G1<1DFG1G1D11<DC1DG1CFCHGI@@1<11<C<F@GG@G@<@HGHEDHCCH1A<<GFGGEHFIHEEHFHHEHCE@BDC@FGAHEHHGF<;DEH1<FF<#G4<<<1D1?H@HGGHFGHHIHHDFHHEEIHFEG@FCF@:EHIHF?HHHCHCB11@FFCF<<1F1G<1=ECCEEHGCG<IHGCCD</DHF<1HF1HEGE@CEHEH@G@@GEHF<EEEEHCD@F<1HIHHCHEH?<?HH@HEC@EGFEIHHECEHCHIHFFCHFCC1EFHFCF@IIH=HE@@DD@D
@HISEQ:969:HM2KJBCX2:2:1101:6740:35705 2:N:0:ACTATGCA
TAGACACCGTGTCCCAACTATCCCTATTAATCATTACGGTGATCCTAGAAACCAACAAAATAGAATCATGCCGTCCTATTTTATTATTCCATGCTAATGTATTCAAGCAAAATGCCTGCTTTAAACACTCTAATTTTTTCAAAGTAAAGGTCCTGGTTCCTCGCGGCACCCAATTAAGGACATCGCGGTTCTCCAGAAGGTGAGAAATTGACTACACCAGTTCATACCCCTTAAGGCACGACCGATGTGTCAATCCCGAAATTCAACTACGAGCTTTTTAACTGCAACAACTTTAATATACGCTATTGGAGCTGGAATTACCGCGGCTGCTGGCACCAGACTTGCCCTCCAA
+
DDDDAHHHGHHIIHHIIIIIIHIHIIIIIIIHIIIIIGIIIIIEHHHIIIGHIIIIIIIEHGHEHICHGGCFHHHIHHIIIHHIIIHHHHIFHGHHIIIIIHIIIIIIIIIIIIIIIHIIHHIIIIIHHHHIHHHHIIIIHGIHHIIIHGIIIHHHFEHIHIIIIIIIIHHHHIHIIIIIHIIIHIIIIHHHIIIIIIIHHIIHIIIIIIIIIIIIHIIHIIIIIIIIIIHHHIHHIIHIIIIIIIIIIHHHFIIIIIIIHIIIHIHHHIIIHIIIIHIIIIIIIIHHHGHHHGHIIIIHIIIIIIIIIIIIIIIHIIHHIHIGIIIHHIIIIIIHIHIIHIIIIHIDDDDD
@HISEQ:969:HM2KJBCX2:2:1101:7554:36150 2:N:0:ACTATGCA
TAGACACCGTGTCCCAACTATCCCTATTAATCATTACGGTGATCCTAGAAACCAACAAAATAGAACCATGCCGTCCTATTCTATTATTCCATGCTAATGTATTCGAGCAAAAATGCCTGCTTTAAACACTCTAATTTTTTCAAGGTAAAGGTCCTGGATCCGCAAGACACCCAATTAAGGACATCAAGTTTCTCCAGAAGGTGAGAAATCAACAGCGACAGTTCATACCCCTTAAGGCACGACCATCACGTCAATCCCGAAATTCAACTACGAGCTTTTTAACTGCAACAACTTTAATATACGCTATTGGAGCTGGAATTACCGCGGCTGCTGGCACCAGACTTGCCCTCCAA
+
DDDDDIIIIIIIIIIIIIIIIIIIIIIIIIIIIIIIIIIIIIIIIHIIIIIIIIIIHIIIIIIIHHIIIHIIIHIIIIIHHIIIIIIIHIIIIIIIIIIHIEGHIIIIIIHIIIIHHIIHIIIIHIHIIIIIIIIIIIIIIIIIIIIIIIIHIIHHHHHIIHIIIIHIIIIHIIIIIIIIIIIIIIIHHHIIIIIIIIIIHIIIIIIIIIIIIIIIIIIIIHIIIIIIIIIIIIIIIIIHIIIIIIIIIIIIIIIIIIIIIIIIHHHIIIIIIIIIIIIIIIIIIIIIIIIIIIIIIIIHHIIIIIIIIIIIIIIIIIIIIIIIIIIIIIIIIIIIIIIIIIIIIIIIDDDDD
@HISEQ:969:HM2KJBCX2:2:1101:16022:37397 2:N:0:ACTATGCA
TAGACACCGTGTCCCAACTATCCCTATTAATCATTACGGTGATCCTAGAAACCAACAAAATAGAATCATGCCGTCCTATTTTATTATTCCATGCTAATGTATTCAAGCAAAATGCCTGCTTTAAACACTCTAATTTTTTCAAAGTAAAGGTCCTGGTTCCCCGCGACACCCAATTAAGGGCATCGCGGTTCTCCAGAAGGTGAGAAATTGACTACACCAGTTCATACCCCTTAAGGCACGACCGATGTGTCAATCCCGAAATTCAACTACGAGCTTTTTAACTGCAACAACTTTAATATACGCTATTGGAGCTGGAATTACCGCGGCTGCTGGCACCAGACTTGCCCTCCAA
+
DDDDDIHIHIIIHHIIIIIIIIIIIIIIHIIIIIIIIIIIIIIIIGHHIHIIHIIIGIHIHIIIIIIIIGIGDHIHHIIHHIHIIIIIHIIIGHIIHIIHIHHIIHIHHIIIIIHIIIIHIHHIGHHEIIIHGHIGHHIHHIHIIIIHHIIIHIHHHHIHIIHHHHHHHGFIIIHHI;I:HHHIIIIHHHIIIHIIIIIIHIIIIIIIIIIIIIIIIIIIIIIIIIIIIIHIIHIHHIIIIIIHIIIIIFHIIIIIHHIIIIIIIIIIIIIIHIIIIHIIIIIIIHIIIHHHHIIIIIIIIIIIIGIHHIIGIIHIIIIIIIIIIIIIIIIHHIIIIIIIIIIIIIIDDDDD
@HISEQ:969:HM2KJBCX2:2:1101:8103:37950 2:N:0:ACTATGCA
TAGACACCGTGTCCCACCTATCCCTATTAATCATTACGTCGATCCTAGAAACCAACAAAATAGAATCAAACGTCCTATTTCGTTATTCCATGCTAATGTATTCAAGCGTGAGCCTGCTTTAAACACTCTAATTTTTTCAAAGTAACAGTCCTGATTCCCCATGACACCAAATTAATGACATCATGGTTCGTCAGAAGGTAGGAATCAATAATACCAGTTCGTACAATAGCACGACCAATAAATTGATCCCGAAATTCAACTACGAGCTTTTTAACTGCAACAACTTTAATATACGCTATTGGAGCTGGAATTACCGCGGCTGCTGGCACCAGACTTGCCCTCCAA
+
DDDDDIIIIIIIIIIIIIIIIIIIIIIIIIIIIIIIIIIIIIIHHIIIIIIIIIHIIIIIIIIIIIIIIIIIIIIIIIIIIIIIIIIIIIIIGHIIIIIIIIIIIIIIIIIIIHIIIIIIIIIIIIIIHIIIIIIIIIIIIIIIIHIIHIIIIIIIIIIIIIIIIIIIIIIIIIIIIIIIIIIIIIIIIIIIIIIIIIHIIIIIHHIIIIIHIIIIIIIIIIIIIIIIIIIIIIIIIIIIIIIHIIIIIIIIIIIIIIIIIIIIIIIIIIIIIIIIIIIIIIIIIIIIIIIIIIIIIIIIIIIIIIIIIIIIIIIIIIIIIIIIIIIIIIIIIIIIIIIIDDDDD
@HISEQ:969:HM2KJBCX2:2:1101:19449:37926 2:N:0:ACTATGCA
TAGACACCGTGTCCCAACTATCCCTATTAATCATTACGTCAATCCTAGAAACCAACAAAATAGGTTTGAACGTCCTATTTCATTATTCCATGCTAATGTATTCAAGCGTTAGCCTGCTTTAAACACTCTAATTTTTTCAAAGTAACAGTCCTGTTTCCCTGCAACACCAAATTAATGACATTACAGTTCTTCAGAAAGGAGGAATCAGCGAAACCAGTTCATACCAGTGGCACGACCAACCTGCTGACCCCGAAATTCAACTACGAGCTTTTTAACTGCAACAACTTTAATATACGCTATTGGAGCTGGAATTACCGCGGCTGCTGGCACCAGACTTGCCCTCCAA
+
DDDCDIGIIIGIHHHIIHHFH?FHIHIIHIECHIIGHIIHIGHHEHIIGEGE?HEHHHIHGIFEHHHCHH??GHIHIIIGFEHHCHGDHFH1FEEHIIHIHHGCHGHHIIIHGIHIIIHIIIHHHIIIIIHIIIIIIHIIHIHHHIHHHHIIIHIGIIHIIIGHIHIIII9HGIIIGIIIIIHIIIIGIHIGIIIIIIIIIIIHIIIIIHIHHHEIHHHHHGIIIIIIHHIIIFIIIIIIIIHHFIIIIGIIIIIIIIIIIIHGIIIHIGIIIIIHGIIIIIIIIIIIIIIIIIIIIIIHHIIIIIIIIIIIIIIIIIIIIIIIIIIIHHIIHHIIIHIHIDDDDB
@HISEQ:969:HM2KJBCX2:2:1101:13282:38769 2:N:0:ACTATGCA
TAGACACCGTGTCCCAACTATCCCTATTAATCATTACCTCGACTCCGAAAGCCAACGAAATAGAACCGAGATCCTATTCCATTATTCCATGCACTAATGTTCAGGCTGTAGCGCCTGCTTTGAGCACTCCAATTTTTTCAAAGTAAACGTGTTGGCCACTCAAAGCACTCGATTAAGAGAACTGAGAACGAACCAACAAAATCGTCCAAGCAAACAGTAAACACCGCAAGGTGCACCGCTCGCCTGAAACCGAGATCCAACTACGAGCTTTTTAACCACAACAACTTTAATATACGCTATTGGAGCTGGAATTACCGCGGCTGCTGGCACCAGACTTGCCCTCCAA
+
DDDDDHGEHHIEHHFCHHIHIIEHHHIIIHICHIIHHHIIIIIHHHHIIIIGFHIIIIIIHICEHHHIIIHIFCHHHHHFGCEHIIEHHIF?HHHIHIHHHGHIGIHEHHIIHIIHHHHIIGHHHHHHHHICHHGFEHHHHIIHHIHFHHIIIHGEHIHHHIHHIHHEHHHHGIIIIHIIHHIHIIHHHCIIIIHIIIIHCHHFGHHHHHHIHHFEEGIIIHHDIGIIIIIIIIIIIIII=IHCEFHEFCHHHHIHIHHIH@IHHHCHGIIIIIIIIIIGHIIIIIIIHIIHHHDEHIHIHHIIIIHHEHHHIHHDIHGIHIGIHHHIIIIIIHIIHEIHHB@DD@
@HISEQ:969:HM2KJBCX2:2:1101:13692:39545 2:N:0:ACTATGCA
TAGACACCGTGTCCCAACTATCCCTATTAATCATTACGTCGATCCTAGAAACCAACAAAATAGAATCAAACGTCCTATTTCGTTATTCCATGCTAATGTATTCAAGCGTGAGCCTGCTTTAAACAATCTAATTTTTTCAAAGTAACAGTTCTAATTCCCCATGACACCAAATTAATAACATCATGGTTCGTCAGAAGGTAGGAATCAATAATACCAGTACGTACAATAGCACGACCAATAAATTGATCCCGAAATTCAACTACGAGCTTTTTAACTGCAACAACTTTAATATACGCTATTGGAGCTGGAATTACCGCGGCTGCTGGCACCAGACTTGCCCTCCAC
+
DB0DDH1</<FHH1C11G1<F<FFHFE1111<CG?FHG11<<1101CG1FHEHFH=HE@GCH?1<C@EHC1<<<0<<CF11@1<1CF111111<<FG@1?@51=HFHG8<CDC1/?G?CC8<D28$?GB8<6D$?FDH1HHHGEH7B7<$CD$1*<<C0DC1<C,-#9CG<0<FFF#DHHHCF<?<C<D00GD@<GE:HGDDEF/AHHEIIIHGEC:1HF<1HGFHHE0B?<C<A@FFCIHGFCHIHH<FFHCC11<DCCHHG@D1C<?D1FHF<G?HHIHGCF1IHHC<<HHHHIHHHHH?HHFFEEHHG<IHECHE@GIHEHFHEIHF@EHHHG=<C@D?D00
@HISEQ:969:HM2KJBCX2:2:1101:6476:40030 2:N:0:ACTATGCA
TAGACACCGTGTCCCAACTATCCCTATTAATCATTACGTCAACCCTAGAAACCAACAAAATAGGATCAAACTTCCTATTTTATTATTCCATGCTAATGTATTCAAGCGTTAGCCTGCTTTAAACACTCTAATTTTTTCAAAGTAACAGTCCTGTTTCCCCGCAACACCAAATTAATGGCATCACGGTTCTTCAAGAAGGAGGAATCAGCGAGGCCAGTTCATACCATTGGCACGACCAACCTGCTGACCCCGAAATTCAACTACGAGCTTTTTAACTGCAACAACTTTAATATACGCTATTGGAGCTGGAATTACCGCGGCTGCTGGCACCAGACTTGCCCTCCAA
+
DDBDDIHIIIHIIHIHHIHHHHIIIGHIII?GHIHIIHIIHHII@CGGEHHHH@HHCHCEHI?E1<1GEE?11<FFCCFCCHHHHHF@FECD11D?HIHFHHGIIGIH:IGIIHHHHEHHHHHHHGIHGHHHIHIIHHIHIIIIIIIIIIIHIIHDIIGIIHIIIIHIIIIIGIII;IIIHIIIIIIHIHIIIIIIIIIIIIIIIIIIIIII>HIIIIIIIIIIIIIIIIIIIIIIGIIIIIIHGGIHIIIIIIIIIIIIIIIIIIIIIIIIIIIIIIIIIIIIIIIIIIIIIIIIIIIIIIIIIIIIIIIIIIIIIIIIIIIIIIIIIIIIIIIHIIIIIDDDDD
@HISEQ:969:HM2KJBCX2:2:1101:10174:40006 2:N:0:ACTATGCA
TAGACACCGTGTCCCAACTATCCCTATTAATCATTACGTCAATCCTAGAAACCAACAAAATAGGATCGAACGTCCTATTTCATTATTCCATGCTAATGTATTCAGACGTTAGCCTGCTTTAAACACTCTAATTTTTTCAAAGTAACAGTCCTGATTTCCCATCACACCAAATAAATGGCATGAAAGTTCCTCAGAAGGTAGAGATTCATCTCACCAGTGCAGACAATTAAGCCTGACCAATGGGTGAACCCCGAAGTTCAACTACGAGCTTTTTAACTGCAACAACTTTAATATACGCTATTGGAGCTGGAATTACCGCGGCTGCTGGCACCAGACTTGCCCTCCAA
+
DDDDDIIIIIIIGIIIIIIIHIIIIIIIIIHIIIIIIIIFHIIIIIIIIIIIFHHHIIHIIIIGIIIIHIIIHHIIEHGHHGHIIGHIIIIFHIIIHIIIIHHIIIIIHIHIIIIIIIIIIHIIIIIIIIHIIHIIIIHIHIIHIHIHHIIHHIHIIIIHIHIIHIIHHIIIIHIIIIIHIIIIIIIIIIIIIIIIIIIIIIIIIIIHHIGHIIIIIIIIIIIIIIIIIIIIIIIIIIIIIIIIHHIIIIIIIIIIIIIIIIHIIIIIIHIIIIIIIIIIIIIIIIHHHIIIIIIIIIIIHIIIIIIIIIIIIIIIIHIIIIIIIIIIIIIIIIHIIIIIIIDDDDD
@HISEQ:969:HM2KJBCX2:2:1101:16936:40901 2:N:0:ACTATGCA
TAGACACCGTGTCCCAACTATCCCTATTAATCATTACGGTGATCCTAGAAACCAACAAAATAGAACCATGCCGTCCTATTCTATTATTCCATGCTAATGTATTCGAGCAAAAAATGCCTGCTTTGAACACTCTAATTTTTTCACAGTAAAAGTCCTGGTTCCCCGCCACAGCCAGTGAAGGCCATGGGGTTCCCCAGAAGGAAAGGCCCAGCCGGACCAGTACTCGCGGTGAGGCGGACCGGCCAGCCAGGCCCAAGGTTCAACTACGAGCTTTTTAACTGCAACAACTTTAATATACGCTATTGGAGCTGGAATTACCGCGGCTGCTGGCACCAGACTTGCCCTCCAA
+
DADDDHIIIHHIGIIGIIIIGHIIIIHIIHIIIIIIIIGIHGIHIGIHIHIIIHIIIII?HHHHHIIHIHHIIIG?HHC@HHIIGGFHIGHGHIEHHHHIIIIIHHIHHIHIIIIIHIIHHIIIIHHHHHIIIIGIIIIHIIIHHHHIHHHEEHHFHHHHHHHIIHIIHHIIHIIIHHHIIIIIIIIIHHIIHIHIIIIIIHIIIIIIIIIGIIIIIIHIHHIIIIIIIIIIIIHIIHHHIHIIIIIHIIIIGIIHIIIIIHHIIIIIIIIIIIIIIIIIIIIIHIHIIIIIIHHIHIIIHHHHIIIIIIIIIIIHIIIIIIIIIIIIIIIIIIIIIIIIIIIGDDDDB
@HISEQ:969:HM2KJBCX2:2:1101:17612:41448 2:N:0:ACTATGCA
TAGACACCGTGTCCCAACTATCCCTATTAATCATTACGGTGGTCCTAGAAACCAACAAAATAGAATCATCCGTCCTATTTTATTATTCCATGCTAATGTATTCAAGCAAAATGCCTGCTTTAAACACTCTAATTTTTTCAAAGTAAAGGTCCTGGTTCCCCGCGGCACCCAATTAAGGACATCGCGGTTCTCCAGAAGGTGAGAAATTGACTACACCAGTTCATACCCCTTAAGGCACGACCGATGTGTCAATCCCGAAATTCAACTACGAGCTTTTTAACTGCAACAACTTTAATATACGCTATTGGAGCTGGAATTACCGCGGCTGCTGGCACCAGACTTGCCCTCCAA
+
DDDDDIIIIIIIIIIIIIIIIIHIIHHIHIIIIIIIIHIIIIIIIIHIIHHIIIIIIIIHIIFHHIIIIIIIIIIIIIHIIIIIHIIHHHHIHGIIHIIIIHHIIIHIIHHIIIIIHIIIIIIIIIIIIIIIIIIHIIIIIHIIIIIIIIIHIIIIIIIIIIIIIIIIHIHIIHHIIIIIIIIIIIIIIIIHIIIIIIIIIIIIIIIIIIIIIIIIIIIIIIIIIIIIIIIIIIIIIIIIIIIIIIIIIIIIIIIIIIIIIIIIIIIIIIIIIIIHIIIIIIIIIIIIIIIIIIIIIIIIIIIIIIIIIIIIIIIIIIIIIIIIIIIIIIIIIIIIIIIIIIIIIIDDDDD
@HISEQ:969:HM2KJBCX2:2:1101:10076:41480 2:N:0:ACTATGCA
TAGACACCGTGTCCCAACTATCCCTATTAATCATTACGTCAATCCTAGAAACCAACAAAATAGGATCAAACGTCCTATTTCATTATTCCATGCTAATGTATTCAAGCGTTAGCCTGCTTTAAACACTCTAATTTTTTCAAAGTAACAGTCCTGTTTCCCTGCAACACCAAATTAATGACATTACAGTTCTTCAAGAAGGAGGAACCAGTAAAGCCAGTACATACCAGAGGCACGACCAACCTACTAATCCCGAAATTCAACTACGAGCTTTTTAACTGCAACAACTTTAATATACGCTATTGGAGCTGGAATTACCGCGGCTGCTGGCACCAGACTTGCCCTCCAA
+
DDDCDIIIIIIIIIIIIIIIIIIIIIIIIIIIIIIIIIIIIIIIIIIIIIIIIIIIIGIIIIIHIIIIIIIIIIIIIIIIIIIIIHIIHIIIIIIIIIIIIIHIIIIIIIGIIIIIIIIIIIIIIIIIIIIIIIIIIIIIIIIIIIIIIIIIIIIIIIIIIIIIIIIIIHIHIIIIIIIIIIIIIHIIIIIIIIIIIIIIIIIIIIIIIIIIIIIIIIIIIIIHIIIIIIIIIIIIIIIIIIIHGIHHIIIIIIIIIIIHIIIIIIIIIIIIIIIIIIIIIIIIIIIIIIIIIIIIIIIIIIIIIIIIIIIIIIIIIIIIIIIIIIIIIIIIIIIIIIIIIDDDDD
@HISEQ:969:HM2KJBCX2:2:1101:16554:42394 2:N:0:ACTATGCA
TAGACACCGTGTCCCAACTATCCCTATTAATCATTACGTCAATCCTAGAAACCAACAAAATAGGATCAAACGTCCTATTTCATTATTCCATGCTAATGTATTCAAGCGTTAGCCTGCTTTAAACACTCTAATTTTTTCAAAGTAACAGTCCTGTTTCCCTGCAACACCAAATTAATGACATTACAGTTCTTCAGAAAGGAGGAATCAGCGAAGCCAGTACATACCAAAGGCACGACCAACCTGCTAACCCCGAAATTCAACTACGAGCTTTTTAACTGCAACAACTTTAATATACGCTATTGGAGCTGGAATTACCGCGGCTGCTGGCACCAGACTTGCCCTCCAA
+
DDDDDIIHHHIIIIIIIIIIIIIIIIIIIIIIIIIIIHIIIIIIIIIIIIIIIIIIIIHIIIHHIHIHHIIGHIIIIIIIIIIHIIIIIIIIHIIIIHIIHDFHIHGIIIIIIHHIIIIIIIIIIIIHIIHIIIIIHHIIIHHHHHHIHIIIIIIIIICHHHHHIIIFHIIHHIHHEHGHIIHEHHHHFCHIIIIHHIGFHHIIGHHIHHDHIHGIIIIHIIHHHGIIHHIHHHHHFGIIHEH@HIHHHH<?IIIIIHIIHHHGHIIIHIIIHHHGHGHHGGHHHFH?HIHHEEE?HCHFEIIIHGHHCHHHCHCIGIIIIIHIIHGHHHFHGEGIHHE0C<<<D<
@HISEQ:969:HM2KJBCX2:2:1101:16683:42458 2:N:0:ACTATGCA
TAGACACCGTGTCCCAACTATCCCTATTAATCATTACGTCAATCCTAGAAACCAACAAAATAGGATCGAACGTCCTATTTCATTATTCCATGCTAATGTATTCAAGCGTTAGCCTGCTTTAAACACTCTAATTTTTTCAAAGTAACAGTCCTGTTTCCCTGCAACACCAAATTAATGACATTACAGTTCTTCAGAAAGGAGGAATCAGTAAAGCCAGTACATACCATAGGCACGACCAACCTACTGACCCCGAAATTCAACTACGAGCTTTTTAACTGCAACAACTTTAATATACGCTATTGGAGCTGGAATTACCGCGGCTGCTGGCACCAGACTTGCCCTCCAA
+
DCDDDIIIIIIIIIIIIIIIIIIIIIIIIIIIIIIIIIIIIIIGHIIGIIIIIIIIIIIHIIHHHHIHIIIIHHHIIIIIIIIIIGIHHIIIIIHIIIHHIIIIIIIIIIIIIIIIIIIIIIIIIIIIIIIIIIIIIIIIIIIIIIIIIIIIIIIIIIIIIIIIIIIIIIIIIIIIIIIIIIIIHIIIHHIIIIIIIIIIIIIIIIIIIIIIIIIIIIIIIIIIIIIIIIIIIIIIIIIIIIHHGIIIIIIIIIIIIIIIIIIIIIIIIIIIIIHIIIIIIIIIIIIIIIIIIIIIIIIIIIIIIIIIIIIIIIIIIIIIIIIIIIIIIIIIIIIIIIIIIDDDDD
@HISEQ:969:HM2KJBCX2:2:1101:16779:42375 2:N:0:ACTATGCA
TAGACACCGTGTCCCAACTATCCCTATTAATCATTACGTCAATCCTAGAAACCAACAAAATAGGATCAAACGTCCTATTTCATTATTCCATGCTAATGTATTCAAGCGTTAGCCTGCTTTAAACACTCTAATTTTTTCAAAGTAACAGTCCTGTTTCCCTGCAACACCAAATTAATGACATTACAGTTCTTCAAGAAGGAGGAACCAGTAAAGCCAGTACATACCAGAGGCACGACCAACTTACTAATCCCGAAATTCAACTACGAGCTTTTTAACTGCAACAACTTTAATATACGCTATTGGAGCTGGAATTACCGCGGCTGCTGGCACCAGACTTGCCCTCCAA
+
DDDDDIIIIIIIIIIIIIIIIIIIIIIHIIIIIIIIIGHHHIIIIIIIIIIIIIIIIIHIHIHIHIIIIIIGHIHHHHIIHIIIEHIIIIHHIIIIIIIIHIHHIIIIHHHHIIIIIIIIIHGHIIIIIIHIIIHHIHIIIIIIIIIIIIIIIIIIIIIIIIHIIIIHIIIIIIIIIIIIIIIHHIIIIIIIIIIIIIIIIIIHIIIIIIIIIIIIIIIIIIIIIIIIIIIIIIIIIIHIIIHHHIIIIIIIIIIIIIIIIIIIIIIIIIIIIIHIIIIIIIIIIIIIIIIIIIIIIIHIIIIIIIIIIIIIIIIIIIIIIIIIIIIIIIIIIIIIIIIIIDDDDD
@HISEQ:969:HM2KJBCX2:2:1101:1592:42550 2:N:0:ACTATGCA
TAGACACCGTGTCCCAACTATCCCTATTAATCATTACGTCGATCCTAGAAACCAACAAAATAGAATCAAACGTCCTATTTCGTTATTCCATGCTAATGTATTCAAGCGTGAGCCTGCTTTAAACACTCTAATTTTTTCAAAGTAACAGTCCTGATTCCCCATGACACCAAATTAATGACATCATGGTTCGTCAGAAGGTAGGAATCAATAATACCAGTACGTACAATAGCACGACCAATAAATTGATCCCGAAATTCAACTACGAGCTTTTTAACTGCAACAACTTTAATATACGCTATTGGAGCTGGAATTACCGCGGCTGCTGGCACCAGACTTGCCCTCCAA
+
BBD@DHIIHHE<FFHH?HFHIGHIHEHHHE1CGGICHHHIICHHH1D?GH?HHGHDGHHECEHHIIFHHHHE@HHIHGEHHECHE@HFHEHHHHIIHHHHEFFGHFHGIIHHHHH<A?HGCB1BFHEFHHHE91HHHHGHHF@BD@FGGHIIIHGHHHIGHHHHCHEEECHFHEIHHFHFHC?HFCDHHHHIIHHHHHHHG@HIIHIHHHIIHHGHHFCHEHGHIHIHHHHHGII>IHHBHFCHGC?DDIIHHHFFHHEH=HHHFIIIHHHFEIIIHHHIHGCCCEHHIIGIIIIIIIHHIIIHIIHHCHHIHDDIIHHHGIIHIIHIIHHHHHHHIIIICDBDA
@HISEQ:969:HM2KJBCX2:2:1101:4578:43118 2:N:0:ACTATGCA
TAGACACCGTGTCCCAACTATCCCTATTAATCATTACATCGATCCTAGAAACCAACAAAATAGAATCGGATGTCCTATTTCATTATTCCATGCTAATGTATTCAAGCGTGAGCCTGCTTTAAACACTCTAATTTTTTCAAGGTAACAGTCCTAATTCCCCGTAACACCAAATTAATGGCATTACGGTTCTTTAGAAGGTGAGAAATCAATGATAACAGTGCATACCAACGGCATGACCGAAATATTGATCCCGAAATTCAACTACGAGCTTTTTAACTGCAACAACTTTAATATACGCTATTGGAGCTGGAATTACCGCGGCTGCTGGCACCAGACTTGCCCTCCAA
+
DDDDDIIIIIIIIHHIIIIIIIIHIIIIIHIIIIIIHHIIGIIHIIIIIIIIIIIIIIIIIIIIIIIIFFHHHHIIIHIIIIIIIIIGEHII1FEHHIFHHHIIIIIIIHIIIIIIIHHIIHIIIIIIIIIIIIIIIHIIIIIIHIGIHHHIIIIIIIIIHIIIIIIIIIIHIIIIIIIIIIIIIIIIHHIIIIIIIIIIIIIIIIIIIIIIIIIIIIHIIIIIIIIIIIIIIIIIIIIIIIIHHGIIIIIIIIIIIIIIIIIIIIIIIIIIHIIHHIIIIIIIIIIIIIIIIIHIIIIIHHIIIIIIIIIIIIIIIIIIIIIIIIIIIIIIIIIIIIIIIIDDDDD
@HISEQ:969:HM2KJBCX2:2:1101:2278:43284 2:N:0:ACTATGCA
TAGACACCGTGTCCCAACTATCCCTATTAATCATTACATCGATCCTAGAAACCAACAAAATAGAATCGGATGTCCTATTTCATTATTCCATGCTAATGTATTCAAGCGTGAGCCTGCTTTAAACACTCTAATTTTTTCAAGGTAACAGTCCTAATTCCCCGTGACACCAAATTAATGGCATTACGGTTCTTTAGAAGGTGAGAAATCAATAATATCAGTACATACCAACGGCATGACCGAAACATTGATCCCGAAATTCAACTACGAGCTTTTTAACTGCAACAACTTTAATATACGCTATTGGAGCTGGAATTACCGCGGCTGCTGGCACCAGACTTGCCCTCCAA
+
DD0<<<<CFHHIHEEHC0FH11<1C<C@GGICHCHHCGHF01<1<<DCG1GHC1@CHIHFFHIE?@1<<D0/111<<1111<<@FH1@1DF1D1<<<HEEFHCEHHFHE5G6DGGH1GHGHIFC@HHIIIHHGGHHHIIIIIIHGHHCG<DG@HHIHHEE?HCHIIFFHDE6FGCH@EHGIHHC@IHEHG?HHEHG@FEIIGIIHHHEHIIHIHHHEHHHHHHGGIIHHHHIIHHHHIHIHHFHFDHHH?HGIIIHHEHIHHHHHHHEDHIIHEEHIHHHHGHIIHHHEEIIIHGIHHHHHIIIHHHHHHIHHIHHDCCFHHEHHIIHHHHIIIHHIIIIIHDDDDD
@HISEQ:969:HM2KJBCX2:2:1101:1918:43651 2:N:0:ACTATGCA
TAGACACCGTGTCCCAACTATCCCTATTAATCATTACGTCGATCCTAGAAACCAACAAAATAGAATCAAACGTCCTATTTCGTTATTCCATGCTAATGTATTCAAGCGTGAGCCTGCTTTAAACACTCTAATTTTTTCAAAGTAACAGTCCTGATTCCCCATGACACCAAATTAATGACATCATGGTTCGTCAGAAGGTAGGAATCAATAATACCAGTACGTACAATAGCACGACCAATAAATTGATCCCGAAATTCAACTACGAGCTTTTTAACTGCAACAACTTTAATATACGCTATTGGAGCTGGAATTACCGCGGCTGCTGGCACCAGACTTGCCCTCCAA
+
BD@BDHEEHCFE?GHHCHHHEHHIIIIHIHHIIIHHHIIIIIHIIIIGEGHIIIIIEHIEHIHIGIEHIIIHHHIHIHHIHGHIIIHHIIIIHGIIIIIIIIHIHGHHIHIIIIIIHIHIHHHHGHHHIHIIIIIIIIFHHGBGHHHHHHHGIIGHCECHHHIIHIIIIHHHIIIHHHIIIIHIHHFHIIHHIIIHIIIHIIIIHHHHHHIIIHIIIIIIIIHHIIIHIIIIHIHGIIIIHHDG<IIIIHIHIIIHIHHHIIIIIIIIIIIHHHIIIGIIIIHHIHHHHIHIIIIIIIHIIHIIHHIIIIHCIIIIIIIHIIIIIIIIGIIIIIIIHGIIDADDD
@HISEQ:969:HM2KJBCX2:2:1101:7212:44374 2:N:0:ACTATGCA
TAGACACCGTGTCCCAACTATCCCTATTAATCATTACGTCGATCCTAGAAACCAACAAAATAGAATCAAACGTCCTATTTCATTATTCCATGCTAATGTATTCAAGCGTGAGCCTGCTTTAAACACTCTAATTTTTTCAAAGTAACAGTCCTGATTCCCCACAACACCAAATAAATGACATCATGGTTCGTCAGAAGGGAGAAACCAACAATACCAGTACGTACCGAGGCACGACCGACATGATGGTCCCGAAATTCGACTACGAGCTTTTTAA
+
DDDDDIIIIIIIIIIIIIIIIIIIIIIIIHIIIIIIIIIIIIIIIIIHIIIHIIIIIIIIIIIIIIIIIIHHIIHIIIHIIIIIIIIIIIIIIIIIIIIIIIIIIIIIIIIIIIIIIIIIIIIIIIIIIIIIIIIIIIIIIIIHIIIIIIIIIIHIIIIIIIIHHHIIIIIIIIIIIIIIIIIIIIIIIIIIIIIIIIIIIIIIIIIIIIIIHIIIIIIIIIIIIIIIHIIIIIIIIIIIIIIIIIIIIIIIIIIIIIIIIIIIIIIIIDDDDD
@HISEQ:969:HM2KJBCX2:2:1101:12287:44096 2:N:0:ACTATGCA
TAGACACCGTGTCCCAACTATCCCTATTAATCATTACGTCAATCCTAGAAACCAACAAAATAGGATCAACGTCCTATTTCATTATTCCATGCTAATGTATTCAAGCGCGAGCCTGCTTTAAACACTCTAATTTTTTCAAAGTAACAGTCCTGATTCCCCGCCACACCAAATTAATGACATGATGGTTCGTCAGAAGGTAGGAATCAGTAACACCAGTACGTACCGAAGGCACGACCAACGTACTAATCCCGAAATTCAACTACGAGCTTTTTAACTGCAACAACTTTAATATACGCTATTGGAGCTGGAATTACCGCGGCTGCTGGCACCAGACTTGCCCTCCAA
+
DDDBDIIHHHIIIIIIIIIIGHHIHHIIHHIIIIIIIHHHHIIIIHIHIIIHHIIIIIIIIIIHGIIHIHHHEHHIIIIHIIIIIHGEHIIGIIHICHHIIHHHIIIIIFHGIHFHHFIIHHCHIIHIIHHHHHGHHHIHHHHIIIIIIIIIHHIHIIIIIIIHIIHHHHHIIIIIHIIIIIHHDHIIIHHIIIIIIHHIHIIIHIHIHHHHHHHHHHIIHIIIIIHHIIHCIIIHIIIHIIIHHIIIIICHIHHIHHGHIIHHIHHHHIIGIIIIIIIIHHHIHIIIHHHIIHIIIIIHHHIIIIHHIHHDHHHIIIIIIIHIIGHIHHIIIIIIIHGIDDCDD
@HISEQ:969:HM2KJBCX2:2:1101:9529:43944 2:N:0:ACTATGCA
TAGACACCGTGTCCCAACTATCCCTATTAATCATTACGGTGATCCTAGAAACCAACAAAATAGAACCATGCCGTCCTATTTTATTATTCCATGCTAATCTATTCAAGCACAAGCCTGCTTTAAGCACTCTAATTTTTTCAAGGTAATAGCTCTGCTTCCCCAACGCACTAACTTAATAGCATGCTGGTTATTCAGAAGGTAGGAATTCATCAGGCCAGTGCGGACAGTGAAGCCCGACCAACCGACAAACTCCGAAATTCAACTACGAGCTTTTTAACTGCAACAACTTTAATATACGCTATTGGAGCTGGAATTACCGCGGCTGCTGGCACCAGACTTGCCCTCCAA
+
DDDDDIIIIIIHIIIIIIIIIIIHIIIIIIHIIIIIIIIHHIIHHHIIIHIIIIIIIIIHIIHIIIHIIHEHHIGIIIIHHIIIIIIIHHIIIIIHIHIIIIHIHIIIIHIIIIHIHIIIIIIHIIIIIIIIIHGIHHHHHIHIIIHIHIIIIIIHHIIIIIIIIIIIIIIIIHIGIHIIIIIIIIIHGIIHHIIIIIIIIIIIIIIIIIIIIIIIIIIIIIIIIIIIIIIGHIIIIIIIIIIIHGHHGIIIIIIIIIIIIIIIHIIIIIIIIIIIIIIHIIIIIIIIIIIIIIIIIIIIIIIIIIIIIIIIIIIIIIIIIIIIIIIIIIIIIIIIIIIIIIIDDDDD
@HISEQ:969:HM2KJBCX2:2:1101:19229:43840 2:N:0:ACTATGCA
TAGACACCGTGTCCCAACTATCCCTATTAATCATTACGTCGATCCTAGAAACCAACAAAATAGAATCAAACGTCCTATTTCGTTATTCCATGCTAATGTATTCAAGCGTGAGCCTGCTTTAAACACTCTAATTTTTATAAAGTAACAGTCCTGATTCCCCATGACACCAAATTAATGACATCATGGTTCGTCAGAAGGTAGGAATCAATAATACCAGTACGTACAATAGCACGACCAATAAATTGATCCCGAAATTCAACTACGAGCTTTTTAACTGCAACAACTTTAATATACGCTATTGGAGCTGGAATTACCGCGGCTGCTGGCACCAGACTTGCCCTCCAA
+
DDDDDEGGHIIHDCE1DGHIFCGHHIIHHHHHHEHHICHECCGGHHIEHEHIFHIIHIHHIEE1FHHHHH@EHEHEGGH?FHHHHIICHHIHIHIIHHHHGIHHHHGIHFIHHIHHHIHFHFHFGIHHGCHHCFHHIIIHHHIIIIIIIHHHHHDHHCEGIHHHHF?IIHGHHIIIIIIIIIHIIHHIHIHEIIHIIIIHGIGHHIHHHHIHHHFIHHHEIIIIIHHECCHDHHHHHIIIHHGDECGHDECHHECHFHGEIIHIIHHIFHF@HGHHHHIHFCCEHFIIIIIIHHIHIHHIIHHHHHGCCHIIIIIHIGIIIHIHIIHIIIIHHHHIIIIIDDDDD
@HISEQ:969:HM2KJBCX2:2:1101:4683:44449 2:N:0:ACTATGCA
TAGACACCGTGTCCCAACTATCCCTATTAATCATTACGTCAATCCTAGAAACCAACAAAATAGGATCGAACGACCTATTTCATTATTCCATGCTAATGTATTCAAGCGTTAGCCTGCTTTAAACACTCTAATTTTTTCAAAGTAACAGTCCCGTTTCCCTGCAACACCAAATTAATGACATTACAGTTCTTCAGAAAGGAGGAATCAGCGAAGCCAGTACATACCAGTGGCACGACCAACCTGCTGACCCCGAAATTCAACTACGAGCTTTTTAACTGCAACAACTTTAATATACGCTATTGGAGCTGGAATTACCGCGGCTGCTGGCACCAGACTTGCCCTCCAA
+
<D@@DHHIH@FH1111<<CG@DCCE1<11C<GHHHHCGH<<C1<<FF@1CG11<DHEG@GF@1F1<F=GCCH0</DGHHE1FHEEGH1D1111<1DFGHIHGFFCEHC@B<<E<FCGBDAEEBDFHACHGHHHIHHF1<<HHGHHHEHHHHIHCHHCHHECEHHHHCHFIHHHIHFCCCCHHGCGFC<C/<<G@HGHHCHC9HECEG@CCFCHHBEEECHHG6HGFC1<<0<<<@HHHHD<1<<<EF<//@HIIHIH@EHHECC1?CHEHIIIHGH@EEHF<GD1<@EHEEHGECG1HEHGEHH?GCEHHFCCCCDC?@?F1@@EG??HHEGHFEEHDHGID@@DB
@HISEQ:969:HM2KJBCX2:2:1101:18545:44649 2:N:0:ACTATGCA
TAGACACCGTGTCCCAACTATCCCTATTAATCATTACGGTGATCCTAGAAACCAACAAAATAGAATCATGCCGTCCTATTTTATTATTCCATGCTAATGTATTCAAGCAAAATGCCTGCTTTAAACACTCTAATTTTTTCAAAGTAAAGGTCCTGGTTCCCCGTGACACCCAATTAAGGGCATCGCGGTTCTCCAGAAGGTGAGAAATTGACTACACCAGTTCATACCCCTTAAGGCACGACCGATGTGTCAATCCCGAAATTCAACTACGAGCTTTTTAACTGCAACAACTTTAATATACGCTATTGGAGCTGGAATTACCGCGGCTGCTGGCACCAGACTTGCCCTCCAA
+
DDDDDIIIIIIIIIIIIIIIIIIIIIIIHIIIIIIIIIFIIIHHIHHIIIIIIIIIIIHHIIIGIIIIIHIGHHHHIHIHIEHIIIIIIHIIHHIIIIE<GCIIIFEHHIHIIHHIIIIIIIIIIIIIIIIIFIIIIIHIHIIIIIIIHIIIIIIIHHIIIIIIIIHIIIHIIIIIIHHIIIIIIIIIIIIIIIIIIIIIIIIIIIIIIIIIIIIIHGIIIIIIIIIIIIIIIIIIIIIIIIIIIIIIIIHIHIIHIIIIIIHHHIIIIIIIIIIIIIIIIIIIIIIIIIIIIIIIIIIIIIIIIIIIIIIIIIIIIIIIIIIIIIIIIIIIIIIIIIIIIIIHIIIDDDDD
@HISEQ:969:HM2KJBCX2:2:1101:18465:44330 2:N:0:ACTATGCA
TAGACACCGTGTCCCAACTATCCCTATTAATCATTACGTCGATCCTAGAAACCAACAAAATAGGGTCAAACGTCCTATTTCATTATTCCATGCTAATGTATTCAAGCGTGAGCCTGCTTTAAACACTCTAATTTTTTCAAAGTAACAGTCCTGATTCCCCGCGACACCAAATTAATGACATCACGGATCTTCAGAAGGGAGAAACCAGTGACACCAGTGCATACCAAAGGCATGACCAGCGTACTGATCCCGAAATTCAACTACGAGCTTTTTAACTGCAACAACTTTAATATACGCTATTGGAGCTGGAATTACCGCGGCTGCTGGCACCAGACTTGCCCTCCAA
+
CDDDDIHCDGHHHIIIHIHIIHIIIHIHHHIHHIIHIFGHIHHIIGIIGIHIIHHIIIHIIIIEEGEHHHHHHHHHIIIIHCFHHHIHHHFHHIHGHIHIIIHHIIIIIIIHIIHHHIHHHFHIIIIHIGHHHIHHHIIGHHIIIIHHHHGFHIHEGHGIIHIIIIIIHIIHHHHIIHIHIIIIIIIHIIHHIIIIHIIIIIIIIIIIIIHIIHEHHEHIIIHGIIIIIIIIIIIIIIIHIHHHDHHIHHHHIIHIIIHIHIHHIIHIIHEEIIHIIIIIIHHHHIIIIIIHHIIIHHHHIIIIIIIIIIIIIIIIIIIIIIIIIIIIHIIHIIIHIIIIIDDDDD
@HISEQ:969:HM2KJBCX2:2:1101:2351:45236 2:N:0:ACTATGCA
TAGACACCGTGTCCCAACTATCCCTATTAATCATTACGTCAATCCTAGAAACCAACAAAATAGGATCGAACGTCCTATTTCATTATTCCATGCTAATGTATTCAAGCGTGAGCCTGCTTTAAACACTCTAAGTAACAGTCCTGATTCCCCGCGACACCAAATTAATGACATCACGGATCTTCAGAAGGGAGAAACCAGTGACACCAGTGCATACCAAAGGCATGACCAGCGTACTGATCCCGAAATTCAACTACGAGCTTTTTAACTGCAACAACTTTAATATACGCTATTGGAGCTGGAATTACCGCGGCTGCTGGCACCAGACTTGCCCTCCAA
+
DDDBDIIIHIIIIIIIIIIIIHIIIIIIIIIIIIIIIIIIIIIIIIIIHIIIIIIIIIIIIHHIIIIIIIIIIHIIIHHIIIIIIIIIIIIIIIIIIIIIIIIIHIIIIIIHIIIHIIIIHIIIIIIIIIIIIIIIIIIIIIIIIHHHIIIIIIIIIIIIHHIIGIIHIIHIIIHIIIIIIIIIIIIIIIIIIIIIIIIIIIIIIIIHIIIIIIIIIIIIIIIIIIIIIIIIIHHIIIIIIIIIIIIGIHIIIIIIIIIIIIIIIIIIIIIHIIIIIIIIIIIHIIIIIIIIIIIIIIIIIIIIIIIIIIIIIIIIIIIIIIIIIIIIIIIDDDDD
@HISEQ:969:HM2KJBCX2:2:1101:2916:45037 2:N:0:ACTATGCA
TAGACACCGTGTCCCAACTATCCCTATTAATCATTACGTCGATCCTAGAAACCAACAAAATAGAATCAAACGTCCTATTTCGTTATTCCATGCTAATGTATTCAAGCGTGAGCCTGCTTTAAACACTCTAATTTTTTCAAAGTAACAGTCCTGATTCCCCATGACACCAAATTAATGACATCATGGTTCGTCAGAAGGTAGGAATCAATAATACCAGTTCGTACAATAGCACGACCAATAAATTGATCCCGAAATTCAACTACGAGCTTTTTAACTGCAACAACTTTAATATACGCTATTGGAGCTGGAATTACCGCGGCTGCTGGCACCAGACTTGCCCTCCAA
+
DDDDDIHIIIIIIIIIIIIIIIIIIIIIIIIIHIIIIIIIIIIIIIIIIIIHIIIIIIIIIIIGIIIIIIIIHEHIIIHIIIIIIIIIHIIIHIIIIIIIHIIIIIIIIIIIHIIIIIIIIIIIHIIIIIIIIIHHHIIIIIIIIHIIIIIIIIIIIIIIIIIIIIIIIIIHHIHIIIIIIIIIHIIIIIIHIIIIIIHHIIIIIIIIIIIIIIIIIIHIIIIIIIIIIIIIIIIIIHIIIIHGIIIIIIIIIIIIIIIIIIIIIIIIIIIIIIIIIIIIIIIIIIIIIIIIIIIIIIIIIIIIIIIIIIIIIIIIIIIIIIIIIIIIIIIIIIIIIIIIDDDDD
@HISEQ:969:HM2KJBCX2:2:1101:6637:44564 2:N:0:ACTATGCA
TAGACACCGTGTCCCAACTATCCCTATTAATCATTACGTCAATCCTAGAAACCAACAAAATAGGATCAAACGTCCTATTTCATTATTCCATGCTAATGTATTCAAGCGTTAGCCTGCTTTAAACACTCTAATTTTTTCAAAGTAACAGTCCTGTTTCCCTGCAACACCAAATTAATGACATTACAGTTCTTCAAGAAGGAGGAACCAGTAAAGCCAGTACATACCAGAGGCACGACCAACTTACTAATCCCGAAATTCAACTACGAGCTTTTTAACTGCAACAACTTTAATATACGCTATTGGAGCTGGAATTACCGCGGCTGCTGGCACCAGACTTGCCCTCCAA
+
DDDDDIIIHIIIIIIIHIIIIIHIIIIIIIIIIIIHIIIIIIIIIIIIIIIIIIIIIIIIIIHIIIIIIIIIIIGGHIIIIIIIIIIIHIHHIIHGIIIIIIHIIIIIIIIIFIIHHHIIIIIIIIIIIIIIIIIIHIHIIIIIIIIIHIIIIIIIIHHIIIIIIIIIIIIHHIHIIIIIIIIIIIIIIIIIIIIIIIIIIIIIIHIIIIIIIIIIIIHIIIIIIIIHIIIIIIIIIIIIIIIIHIIHIIIIIIIHHIIIIIHIIIIIIIIIIIIIIIIIIIIIIIIIIIIIIIIIHIIIIIIIIIIIIIIIIIIIIIIIIIIIIIIIIIIIIIIIIIIIIDDDDD
@HISEQ:969:HM2KJBCX2:2:1101:3933:45335 2:N:0:ACTATGCA
TAGACACCGTGTCCCAACTATCCCTATTAATCATTACGGTGGTCCTAGACCAACAAAATAGAACCAACGTCCTATTCTATTATTCCATGCTAATCTATTCAAGCAAAAGCCCGCTTTAAACACTCTAATTTTTTCAAGGTAATGGTCCTGGTTCCCCGACACACCCAATAAAGGACATACCGGCTCACCAGAAGGATAGACCCGACAGCAGAACAGTACTCGCCAGAGACGGACCGTCCGGTCAGGCCTAAAATTCAACTACGAGCTTTTTAACTGCAACAACTTTAATATACGCTATTGGAGCTGGAATTACCGCGGCTGCTGGCACCAGACTTGCCCTCCAA
+
DDDDDIIIIIIIIIIIIIIIIIIIIIIIIIIIIIIIIIIIHIIIIIIIIIIIIIIIIIIIIHIIIGIIIIIIIIIIIIIIIIIIHIIIIIIIHHIHIIIIHHIIIIIIIIIIHHIHHIIHHIIIIIIIIIIIIGIIHIIHHIIIIIIIIHIHHHIIIIIIIIIIIIIIIIHIIHIIHGIIIIIIIHIHIIIIIIIIIIIIIIIIIIIIIIIIIIIIIIHIIIIIIIIIIIIIIIIIIIIIIHHIIIIHIIIIIIIIIIIIIIIIIIIIIIIIIIIIIIHIIIIIIIIIIIIIIIIIIIIIIIIIIIIIIIIIIIIIIIIIIIIIIIIIIIIHIIIIIIIDDDDD
@HISEQ:969:HM2KJBCX2:2:1101:9877:45539 2:N:0:ACTATGCA
TAGACACCGTGTCCCAACTATCCCTATTAATCATTACGGTGATCCTAGAAACCAACGAAATAGAACCAATCCGTCCTATTTCATTATTCCATGCTAATGTATTCAGACGTTAGCCTGCTTTAAACACTCTAATTTTTTCAAAGTAACAGTCCTGATTTCCTATCACACCAACTAAATGGCATGAAAGTTCCTCAGAAGGTAGAGATTTATCTCACCAGTACAGACAATTAAGCCTGACCAGTGGGTAAACCCCGAAGTTCAACTACGAGCTTTTTAACTGCAACAACTTTAATATACGCTATTGGAGCTGGAATTACCGCGGCTGCTGGCACCAGACTTGCCCTCCAA
+
DDDDDIIIIIIHIIHGIIIIIIIIIIIIIHHIIIIHIIHIIIIIIIIIIIHHHIIHHHHHIIGHIIHIHIIIHHEHHHIHHIIHHIHHIIHHHHIHEFGIIIHIHHIIIIIIH@IIHHHHIHHHHGIIHHIIHIIIIIIHIIIIIIIIHHHEHIHHIIHIIIHIHHHIIIIIIIIIHHHHIIIIIIIIHIHIHIIIIIIIIIHHFHEHHIIIIIIHHIHIIIIIHHIIIHHIHGIIHH<G#IHGHHFIIIHHIIIIIIIIIIGIIIIIIHIIIHIHIIIIIIIIIIIIIIIIIIIIIIIIGIIIIIHIIIIHIIIIIIIIIIIIIIIHGIHIIIIHIHIIIIIDDDDC
@HISEQ:969:HM2KJBCX2:2:1101:17489:45297 2:N:0:ACTATGCA
TAGACACCGTGTCCCAACTATCCCTATTAATCATTACATCGATCCTAGAAACCAACAAAATAGAATCTGATGTCCTATTTCATTATTCCATGCTAATGTATTCAAGCGTAAGCTTGCTTTAAACACTCTAATTTTTTCAAGGTAACAGTCCTAATTCCCCATAACATCAAATAAATGACATTATGGTTCTTTAGAAGGTGAGAACCAATAAAACCAGTACATACCAAGGCATGACCGATTCCTTGATCCCGAAATTCAACTACGAGCTTTTTAACTGCAACAACTTTAATATACGCTATTGGAGCTGGAATTACCGCGGCTGCTGGCACCAGACTTGCCCTCCAA
+
DDDDDIIIIIIIIIIIIIIIHIIIIIIIIIIHIIIIIIIIIHIIIIIIIIHIIIIIIHFHIGHIHIIIIIIEHIIIIIIIIEHIIIIIIIIIFHIIIIIIIHFHIIIIIHIIHIHHIHHIIFHHGHIIIIIIIIIIHIIIIHHHIIIIIEIIIIIIE0IIIIIIIIHIIIIIIIIIIIIIIIIIIIIIHIHIIIIIHIIIIIIIIHIIIIIIIIIIIIIIIIIIIIIIIIIIIIIIIIIIIIHFIHIIIIIHHHEIIIIIIIIIIIIIIIIIIIIIIIIIIIIIIIIIIIIIIIIIIIIIIIIIIIIIIIIIIIIIIIIIIIIIIIIIIIHIIIIIIIIIDDDDD
@HISEQ:969:HM2KJBCX2:2:1101:19359:46005 2:N:0:ACTATGCA
TAGACACCGTGTCCCAACTATCCCTATTAATCATTACGGTGATCCTAGAAACCAACAAAATAGAACCATGCCGTCCTATTCTATTATTCCATGCTAATGTATTCGAGCAAAAATGCCTGCTTTAAACACTCTAATTTTTTCAAGGTAAAGGTCCTGGATCCGCAAGACATCCAATAAAGGACATCAAGTTTCTCCAGAAGGTGAGAAATCAACAGTAACAGTTCATACCCCTTAAGGCATGACCATCACGTCAATCCCGAAATTCAACTACGAGCTTTTTAACTGCAACAACTTTAATATACGCTATTGGAGCTGGAATTACCGCGGCTGCTGGCACCAGACTTGCCCTCCAA
+
DDDDDIIIIIIIIIIIIIIIIIIIIIIIIIIIIIHIIIIIIIIFHHIIIIHIIIIIHHIHIIHHIIIIIHHHHHIIGHFEHIIIIIIIIIIIHIIIIIIIIHHHHIHIIIHIIIIIIIHGIIIIHIHIIIIIHIHIHHIIHIIHIIIIIHIHIIIHIGHHIIHIIIIHIHIIIIIIIIIIIIHIIIIIIIIIIIGIIIIIIHIIIIIIIIIIIHIIIHIIIIIIIIIIIIIIIIIIHIIIIIIIHIIIIIHDIHHIIIIIIIIIIIIIIIIIHIIIIIIIIIIIIIIIIIIIIIIIIIHIHIIIIIIIIIIIIIIIIIIIIIIIIIIIIIIIIIIIIIIIIIIIIIIIDDDDD
@HISEQ:969:HM2KJBCX2:2:1101:20160:45010 2:N:0:ACTATGCA
TAGACACCGTGTCCCAACTATCCCTATTAATCATTACATCGATCCTAGAAACCAACAAAATAGAATCGGATGTCCTATTTCATTATTCCATGCTAATGTATTCAAGCGTGAGCCTGCTTTAAACACTCTAATTTTTTCAAGGTAACAGTCCTAATTCCCCGTGACACCAAATTAATGGCATTACGGTTCTTTAGAAGGTGAGAAATCAATAATATCAGTACATACCAACGGCATGACCGAAACATTGATCCCGAAATTCAACTACGAGCTTTTTAACTGCAACAACTTTAATATACGCTATTGGAGCTGGAATTACCGCGGCTGCTGGCACCAGACTTGCCCTCCAA
+
DDDDDHIIIIIIIIIIHHIHHIIIICEHHHIHHHI1FCGHHEHIIIIFHHEHIIIIIIE?F@G@GHIIICH<FFEGHIHIIIGF@H@HHHHFHHIIGIIHHGIIIIIHHHIHHIHGIHIHHHHHHIHIIHHGHIIHHIHHIIIIIIIHIHIIIHIIIIIIIIIIIIIIIIHHHHIIIHIIIIIIIIHIIIIIIIIIHHIHIHII*IIIIIIIIIGIIIIIIIIIIIIIIIHIIIIIIIIIIIIHHCIIHHIIIIIIIIIIIIIIIIIHIIIIIIIIIIIIIIIIIIIIIIIIIIIIIIIIIIIIIIIIIIIIIIIIIIIIIIIIIIIIIIIIIIIIIIIIIIDDDDD
@HISEQ:969:HM2KJBCX2:2:1101:20101:45809 2:N:0:ACTATGCA
TAGACACCGTGTCCCAACTATCCCTATTAATCATTACATCGATCCTAGAAACCAACAAAATAGAATCTGATGTCCTATTTCATTATTCCATGCTAATGTATTCAAGCGTAAGCTTGCTTTAAACACTCTAATTTTTTCAAGGTAACAGTCCTAATTCCCCATAACATCAAATAAATGACATTATGGTTCTTTAGAAGGTGAGAACCAATAAATCCAGTACATACCAAGGCATGACCGATTCCTTGATCCCGAAATTCAACTACGAGCTTTTTAACTGCAACAACTTTAATATACGCTATTGGAGCTGAAATTACCGCGGCTGCTGGCACCAGACTTGCCCTCCAA
+
DDDDDIIIHIIIIIIIIIIHIIIIIHHIIIIIIIIIIIIIIIIHIIIIIIIIIIIIIIIIIIGEHIIIHIIIIIIHHIIHIIIIGIHIHIHHFHIIIIIIIHIIHHIHIIHHIIIHIIIIIGIHIIHIHIHHIIIIFHIIIIIIIHIHGHHHIIIIHIIIIIIHIIIIIIIHIIIIHIIIIIIIHIIIIIIIIHIIIIHHHHIIIIIIIIIIIIIIIIIIIIIIIIIIIIIIIIIIIIIIIIHGIIIIIIIIIIIIIHHIIIIIIIIIIIIIIIIIIIIIIHHGHHIIIIIIIIIIIIIIIIIIIIIIIIIIIIIIIIIIIIIIIIIIIIIIIIIIIIIIDDDDD
@HISEQ:969:HM2KJBCX2:2:1101:18561:45855 2:N:0:ACTATGCA
TAGACACCGTGTCCCAACTATCCCTATTAATCATTACGTCGATCCTAGAAACCAACAAAATAGAATCAAACGTCCTATTTCATTATTCCATGCTAATGTATTCAAGCGCGAGCTTGCTTTAAACACTCTAATTTTTTCAAAGTAACAGTCCTGATTTCCCATGACACCAAATTAATGACATCGTGGTTCGTCAGAAGGGAGAAACCAATAATGCTAGTACGTACAAAGTACGACCGACATATTAGTCCCGAAATTCAACTACGAGCTTTTTAACTGCAACAACTTTAATATACGCTATTGGAGCTGGAATTACCGCGGCTGCTGGCACCAGACTTGCCCTCCAA
+
DDDDDIIHGIIIIIIIIIIHIIHHIHIIIIIIIIIGIHIIIHHCGHIIIIFHIIHIIHGGHIHHGHIIHIIHCHHHHHCGHIIIHIHHIIIIIIIIIIIIIHIHHFCHIHHEEHHHFHCHHEFHHHHHHFHIHIHHCIIHHEDHGHIHIHIIHHEHIHCFHGEGIHEHHHHGHHHIHIHHFIHIHHHHHHIIIIIIIHHHHIHIIIIHHIIIHHHECHIHEFIIIIIIHIIIHIIIIIIHFHHHDHHHIHIGIIIHGCHIIHIIIIHEIIIIHIIIIIIIIIHHCHIIIIIIIIIIIIIIIIIIIIHIIIIIIIIIIIIIIHIIIIHIIIIIIIIIIIGDDDBD
@HISEQ:969:HM2KJBCX2:2:1101:18530:46429 2:N:0:ACTATGCA
TAGACACCGTGTCCCAACTATCCCTATTAATCATTACGGTGGTCCTAGAAACCAACAAAATAGAACCACAACGTCCTATTCTATTATTCCATGCTAATCTATTCAAGCAATAGCCCGCTTTAAACACTCTAATTTTTTCAAGGTAATGGTTCTGGCTCCCCAACACACCCAATAAAGGGCATACTGGTTCACCAGAAGGAAGACCCGACAGCAGACAGTACTCGCCAAAGACGGACCGCCCGGCCAGGCCTAAAATTCAACTACGAGCTTTTTAACTGCAACAACTTTAATATACGCTATTGGAGCTGGAATTACCGCGGCTGCTGGCACCAGACTTGCCCTCCAA
+
DDDDDIIIIIHIIIIIIIIIIIIIIIIIHHIIIIIIIIIIIIIIIIIIIHIIIIIIIIHIIIHIIIIIIIIIIIIIIIIIIIIIIIIIGHIIHIHIHHIIIGHHHIIIIIIIHIHHHIIIIIHIHGIIIIIIIIIHHIIIIIIIIIIIIIIIIIIIIIHHIIIIIIIIIIIIIIHIIIIIIIIIIIIIIIIIHIIIIIIIIHIIIIIIIIIIIIIIIIIIIIIIIIIIIIIIIIIIIIIIIIIIIIIIIIIIIIIIIIIIIIIIIIIIIIIIIIIIIIIHIIIIIIIIIIIIIIIIIIIIIIIIIIIIIIIIIIIIIIIIIIIIIIIIIIIIIIIIIIIIIDDDDD
@HISEQ:969:HM2KJBCX2:2:1101:19560:46354 2:N:0:ACTATGCA
TAGACACCGTGTCCCAACTATCCCTATTAATCATTACGTCAATCCTAGAAACCAACAAAATAGGATCAACGTCCTATTTCATTATTCCATGCTAATGTATTCAAGCGCGAGCCTGCTTTAAACACTCTAATTTTTTCAAAGTAACAGTCCTGATTCCCCACCACACCAAATTAATGACATGATGGTTCGTCAGAAGGTAGAAATCAGTAACACCAGTACGTACCGAAGGCACGACCAGCGTACTAATCCCGAAATTCAACTACGAGCTTTTTAACTGCAACAACTTTAATATACGCTATTGGAGCTGGAATTACCGCGGCTGCTGGCACCAGACTTGCCCTCCAA
+
DDDDDIIIIIIIIIIIIIIIIIIIIIIIIIIIIIIIIIIHIIIIHIIHIIIIIIIIIIIIHHGGHIIIIFIIIIIIIIIIHGIIIIIIIIIHIIIIIIIIIIHIIIIIIIIIIIIIIHIIHIIIIIIIIIIIHIIIIIIIHIIIHHIGIHIIIIIIIHIIHIIIIHIIIHIIIIHIHIIIHIHIIIIIIHIHHHHIIIIIIIIHIHIIIIIIIIIIIIHIIIIIIIIIIIHIHIIIHHIIIHHHIHHIIIIIIIHHIIIHHIIIIIIIIIIIIIIIIIIIIIIIIIIIIIIIIIIIIIIIIIIIIIIIIIIIIIIIIIIIIIIIIIIIIIIIIIIIIIIIDDDDC
@HISEQ:969:HM2KJBCX2:2:1101:15371:46081 2:N:0:ACTATGCA
TAGACACCGTGTCCCAACTATCCCTATTAATCATTACGTCAATCCTAGAAACCAACAAAATAGGATCAAACGTCCTATTTCATTATTCCATGCTAATGTATTCAAGCGTTAGCCTGCTTTAAACACTCTAATTTTTTCAAAGTAACAGTCCTGTTTCCCTGCAACACCAAATTAATGACATTACAGTTCTTCAAGAAGGAGGAACCAGTAAAGCCAGTACATACCAGAGGCACGACCAACCTACTAATCCCGAAATTTAACTACGAGCTTTTTAACTGCAACAACTTTAATATACGCTATTGGAGCTGGAATTACCGCGGCTGCTGGCACCAGACTTGCCCTCCAA
+
DDDDDHHGIIIIIIIIIIIIIIIIIIIIIIIIIHIIIIHHIIIIIIIIIHIIIIIIIIHIHHHHIIIIIIIIIIIIIIIIIHIIIIHHHIIEHHIIIIIIIFHIIIIIIIIIIIIIIIIIIIIIIIIIIIIIIIIIIIIIHIIIIHIIIIIIIIIIIIIIIIIIIIIIIIGIIIIIIIIIIIIIIIIIIHHIIIIIIIIIIIIIIIIIIIHIIIIIIIIIIIIIIIIIIIIIIIIIIIIIIIIHHIHHIHIIIIIIIIIIIIHIIIIIIIIIIIIIIIIIIIIIIHIIIIIIIIIIIIIIIIIIIIIIIIIIIIIIIIIIIIIIIIIIIIIIIIIIIIIIIDDDDD
@HISEQ:969:HM2KJBCX2:2:1101:15965:46039 2:N:0:ACTATGCA
TAGACACCGTGTCCCAACTATCCCTATTAATCATTACGTCAATCCTAGAAACCAACAAAATAGGTTTGAACGTCCTATTTCATTATTCCATGCTAATGTATTCAAGCGTTAGCCTGCTTTAAACACTCTAATTTTTTCAAAGTAACAGTCCTGTTTCCCTGCAACACCAAATTAATGGCATTACAGTTCTTCAGAAAGGAGGAATCAGCGAAACCAGTTCATACCAGTGGCACGACCAACCTGCTGACCCCGAAATTCAACTACGAGCTTTTTAACTGCAACAACTTTAATATACGCTATTGGAGCTGGAATTACCGCGGCTGCTGGCACCAGACTTGCCCTCCAA
+
DDDDDIIIIIIIIIIIIIIIIIIIIIIIIIIGIIIIIIIIIIIHIIIIIIIIIIIIHIIIIIIIIGHHIIIIHHHIIIIIIHHIHIIIHIIHHHGHIIIIIHHHIIIIIIIIIIIIIHIIIHHIIIIIIHHIIIHIHIIHIIHIIIIIHIHIHIIHIIIIIIIIIIIHIHIHIIHIIIIHHIIIIIHIIIIIIIIIIIIIIIHIHIIIIIIHGIHHHHIIHIIIIIIIIHHIIIIIIIIIIHIIHIIIIHIIIIIIIIHIIIIIIIGIIIIIIIIIIIIIIIIIIIIIIIIIIIIIIIIIIIIIIIIIIIIIIIIIIIIIIIIIIIIHIIIIIIHHIIIIHDDDDD
@HISEQ:969:HM2KJBCX2:2:1101:15155:45674 2:N:0:ACTATGCA
TAGACACCGTGTCCCAACTATCCCTATTAATCATTACGGTGATCCTAGAAACCAACAAAATAGAACCATGCCGTCCTATTCTATTATTCCATACTAATGTATTCGAGCAAAAATGCCTGCTTTAAACACTCTAATTTTTTCAAGGTAAAGGTCCTGGATCCGCAAGACACCCAATAAAGGACATCAAGTTTCTCCAGAAGGTGAGAAATCAACAGTAACAGTTCATACCCCTTAAGGCATGACCATCACGTCAATCCCGAAATTCAACTACGAGCTTTTTAACTGCAACAACTTTAATATACGCTATTGGAGCTGGAATTACCGCGGCTGCTGGCACCAGACTTGCCCTCCAA
+
DB<@@HHIIEHHHGHGEG?EH?FHFHEEHI1<EHEHHICC@1CHHII?EEGHIIIIEEHEHHDHHICGEC?</</C@F?DHHIII1CE1<C@1<11CC@1F1DIIHHIHIHIHHCHHEFCFIIIHHHHHIGIIIHIIHIHIIIIIHIIIIIIHHHHHIIHIIIIIIIHIIIHHIGIIIII;IHHIIIIIIIIIIIIIIIIIIIIHIIIIIIIIIHIHHIIGIHIHHHIHIHHIIIHGGIIGIFIIIIIIIHGIIIIIIIIIIIIIIIHHIIIIIIIIIIHIIIIIIIIIIIIIIIIIIIHHIIIIIIIHIIIIIIIIIIIIIIIIIIIIIIIIIIIIIIIHIIIIIIIDDDDD
@HISEQ:969:HM2KJBCX2:2:1101:19118:47081 2:N:0:ACTATGCA
TAGACACCGTGTCCCAACTATCCCTATTAATCATTACTTCAGTCCTAGAAACCAACAAAATAGAACCAAAGTCCTATTCCATTATTCCATGCTAATATATTCAAGCAAACATGCCTGCTTTAAACACTCTAATTTTTTCAAAGTAAAAGTCTTGGATCCCTAGCGCACTCAATTAAGAGCACACTAGTTCCCCAAAAGGAAAAGCCCAAAGTTGCAGTACAAACCTTACGGTTGACGGCAACTATAAGCCCAAAATTCAACTACGAGCTTTTTAACTGCAACAACTTTAATATACGCTATTGGAGCTGGAATTACCGCGGCTGCTGGCACCAGACTTGCCCTCCAA
+
DDDDDIIIIIIIIIIIIHIHIIIIIIFHIIIIIIFHHHIIIIIHIFHHIIIIEHIIIIIHHIIHIIIIIIHHHHIHHGHHIIHHHIHIIIEFFHIIIIHIIEHHFHIIHHIIIHIIHHHHIIIIGIHHHIHIIHHIIIIHIIIHIIHIIIIIIHHHHHEHHHGIHHIHH@IIIIIIIIIIIIIIIIIHIIIHIIIHHIHIIIHIGIIIIHHHFIIIHIIIHHHIIHIIIIIIIHIIIIIIHGDGFHIHCGEIHHFGEIHHGHIHHHIIIIIIIIIIIIIIIHHIIIHHHHHIHHIIIIIHGIIIIIIHHIIIIIIIHHIIIHIIIHHHIIIIHIIHIIIIHADDDD
@HISEQ:969:HM2KJBCX2:2:1101:1356:46260 2:N:0:ACTATGCA
TAGACACCGTGTCCCAACTATCCCTATTAATCATTACGTCAACCCTAGAAACCAACAAAATAGGATCAAACGTCCTATTTTATTATTCCATGCTAATGTATTCAAGCGTTAGCCTGCTTTAAACACTCTAATTTTTTCAAAGTAACAGTCCTGTTTCCCCGCAACACCAAATTAATGGCATCACGGTTCTTCAAGAAGGAGGAATCAGCAAGGCCAGTTCATACCGGTGGCACGACCAACCTGCTGACCCCGAAATTCAACTACGAGCTTTTTAACTGCAACAACTTTAATATACGCTATTGGAGCTGGAATTACCGCGGCTGCTGGCACCAGACTTGCCCTCCAA
+
<DD0<FHEH<<<1DGGCECC1<C1<C@CGE<<CCHCHICF0<DCH?EHHHHFDCGHCGCGFG1CGCGGEHHH1FEHHHCFHHHII1<<1CF@F@GHHIIIHHGCHHEHHFGEHHHHIHIIH86@GIIHHHCIIHHGGAFHHHFGFHIHHIIIIHHHIIHHHHFHHFHHFHHHHIHIHFHIHHHIIIHIIHHEHGHIHIIHIHIGHIHIII<IHHIIHEHGHIHIIHHHEHCIGIIIHIHIHHHF<HEIIIIIHIIIIHHEIIHHIIIIIIIIIIHIHIIHIIIIIIIHFIHHHIIIIIHGIIIIIIIIIIIIHIIIIIIIIIGIIIIIHIIIHGHHIGIIICDDDD
@HISEQ:969:HM2KJBCX2:2:1101:3630:48226 2:N:0:ACTATGCA
TAGACACCGTGTCCCAACTATCCCTATTAATCATTACGTCAATCCTAGAAACCAACAAAATAGGATCAAACGTCCTATTTCATTATTCCATGCTAATGTATTCAAGCGTTAGCCTGCTTTAAACACTCTAATTTTTTCAAAGTAACAGTCCTGTTTCCCTGCAACACCAAATTAATGACATTACAGTTCTTCAAGAAGGAGGAACCAGTAAAGCCAGTACATACCAGAGGCACGACCAACTTACTAATCCCGAAATTCAACTACGAGCTTTTTAACTGCAACAACTTTAATATACGCTATTGGAGCTGGAATTACCGCGGCTGCTGGCACCAGACTTGCCCTCCAA
+
DDDDDIHHHIIIHHIIIIIIIGFHIIIIIIIIHIIIIIIIHIIFHHHIIIIIHIIIIIIIIHGIIIIIIIHHHHIHIIIIIIIIIIIIHIHIHIIIHHIIIHHHIIIIIIIHIHHHIHHIIHIIIIIHIHIIIHIIIIIIIIIIIIHHIIIHHHIHIIIIIIIIHIHHIIIIIIIIIIIIIIIIIIIIIIIIIIIIIIIHIIHIIIIIIIIIHIIIIIIIIIIIIIII<HIIHHHIHHGGIIIHHIIHIIIIIHHF1IIIIIIIIIIIIIIIHIIIIIIIIIIIIIIHIIHIIIIIIIIHHIIIIIIIIIIIIIIHIIIIIIIIIIIIIIIIIIIIIIIIIDDDDD
@HISEQ:969:HM2KJBCX2:2:1101:7301:47047 2:N:0:ACTATGCA
TAGACACCGTGTCCCAACTATCCCTATTAATCATTACGTCGATCCTAGAAACCAACAAAATAGGGTCAAACGTCCTATTTCATTATTCCATGCTAATGTATTCAAGCGTGTGCCTGCTTTAAACACTCTAATTTTTTCAAAGTAACGGTCCTGATTCCCCATGACACCAAATTAATGACATCACAGTTCGTCAGAAGGTAGAAATCAATAATACCAGTGCATACCAGAGGCACGACCAATATATTGATCCCGAAATTCAACTACGAGCTTTTTAACTGCAACAACTTTAATATACGCTATTGGAGCTGGAATTACCGCGGCTGCTGGCACCAGACTTGCCCTCCAA
+
D@BDDHHGHGHFHIHHHIIHIIIIIGHGEGEHCFHGHIEHH/GHHHEG@CCGHIHIIIGGI@GHICHHHIFCEEEHHGHHIIIHHH?@GHIHHIIHHHIHHGHIHHDHHFHHHIHGHGGGHGIIIG?GHHHHIHIIIIIIHIHIHHGIHFCHHHHHIHHIHEIHIIIHHHGGHHHFEHHHHIIIIIHHHHEHHGHHFHHHIIIIIIIHHHHGHIHIIHEHHCIGIIHIIIIHGIIGIIHIIIIHEIIIFHHHIIHHHIEGEFHHHHEIIGHIHIIHIHHHHHIHG@EIIHEIIIIHHFC<CHIIIIHIIIHFHIIIIIIIHHHHHFHHHIIHHHIGIIIHHBBAAD
@HISEQ:969:HM2KJBCX2:2:1101:12237:48556 2:N:0:ACTATGCA
TAGACACCGTGTCCCAACTATCCCTATTAATCATTACGTCGATCCTAGAAACCAACAAAATAGAATCAAACGTCCTATTTCGTTATTCCATGCTAATGTATTCAAGCGTGAGCCTGCTTTAAACACTCTAATTTTTTCAAAGTAACAGTCCTGATTCCCCATGACACCAAATTAATGACATCATGGTTCGTCAGAAGGTAGGAATCAATAATACCAGTACGTACAATAGCACGACCAATAAATTAATCCCGAAATTCAACTACGAGCTTTTTAACTGCAACAACTTTAATATACGCTATTGGAGCTGGAATTACCGCGGCTGCTGGCACCAGACTTGCCCTCCAA
+
DDDCDIIIIIIIIIIHIIHIIIIIIIIIIIIIHIHIIIIHIHIHIIIIIIIIHIIHIIIIIHHIIIIHIIHIHCHHHIIHFHIIIIGHIHIEHGIIHIHIIHIIIIIIIIIIIIHIIIHIHIIIIIIHIIIIGHIIHIIIIIIIIIIIIIIIIIIHHHIIIIHIIIIIIIIHHIIIIIIIHIIIIIIIGIIIIIIIIIIIIIIIIIIIHIIIHIIIIIHIIIIIIIIIIIHIIIIHIIHIIHIIIIIIIIIIIIIIIIIIIIIIIIIIIIIIIIIIIIIIIIIIIIIIIIIIIIIIIIIIIIIIIIIIIIIIIIIIIIIIHIIIIIIIIIIIIIIIIIIIDDDDD
@HISEQ:969:HM2KJBCX2:2:1101:14740:48716 2:N:0:ACTATGCA
TAGACACCGTGTCCCAACTATCCCTATTAATCATTACATCGATCCTAGAAACCAACAAAATAGAATCGGATGTCCTATTTCATTATTCCATGCTAATGTATTCAAGCGTGAGCCTGCTTTAAACACTCTAATTTTTTCAAGGTAACAGTCCTAATTCCCCGTGACACCAAATTAATGGCATTACGGTTCTTTAGAAGGTGAGAAATCAATAATATCAGTACATACCAACGGCATGACCGAAACATTGATCCCGAAATTCAACTACGAGCTTTTTAACTGCAACAACTTTAATATACGCTATTGGAGCTGGAATTACCGCGGCTGCTGGCACCAGACTTGCCCTCCAA
+
DDDDDIIIIIIIIIIHIIIIHHIIIIIIIIIIIIIIIIIIIIIIIIIIIIIHIIIIIIIIIHIIIIIHIIHIIHHIIIIIIIIIHIIIIGIHIIIIIIIHIIIIIIIHHIIHHIIIIIIIHHIIIIIIIIIHIIIIIIHHIHIIIIIIIIIIIIIIIHHIIIIIIIHHIIIIIIIIIHIIIIIIIIIIIIIIIIIIIIIIIIIIIIIIIIIIIIIIIIIIIIIIIIIIIIIIIIIIIIIIIIIIHHIIIIIIIIIIIIIIIIIIIIIIIIIIIIIIIIIIIIIIIIIIIIIIIIIIIIIIIIIIIIIIIIIIIIIIIIHIIIIIIIIIIIIIIIIIIIIIIIDDDDD
@HISEQ:969:HM2KJBCX2:2:1101:7862:49067 2:N:0:ACTATGCA
TAGACACCGTGTCCCAACTATCCCTATTAATCATTACGGTGATCCTAGAAACCAACAAAATAGAACCATGCGTCCTATTTCATTATTCCATGCTAATGTATTCAGGCAATAGCCTGCTTTAAGTACTCTAATTTTTTCAAGGTAACAGTCCTGCTTCCCCAACGCACCAAATTAATGGCATGCTGGTTATTCAGAAGGTAGGAATCCATCACGCCAGTACAGACCCAAAAGCCCGACCAACGGATAAATCCCGAAATTCAACTACGAGCTTTTTAACTGCAACAACTTTAATATACGCTATTGGAGCTGGAATTACCGCGGCTGCTGGCACCAGACTTGCCCTCCAA
+
DDDDDIHIIIIIIIIHIIIIIIIIIIIIIIIIIIIIIIIIIIIIIHIIHIIIHHIIIIIIIIGHIIIIIIHIIIIIHIIIIIIIIIIIGIIIIIIIIHIIIHIIIIIIIIIIIIIIIIIIHIIIIIIIIIHHHIHIIIIIIIHIIIIIIIIIIIIHIIIIIIIIIIIIIIHIIIIIIIIIIIIIIIHIIIIIIIIHIIIIIIIIIIIIIIIIIIIIIHIIIIIIIIIHIIIIIIIIIHIIHIIIHHIHIIIIIIIIHIIIIIIIIIIIIIIIIIIIIIIIIIIIHHIIIIIIIIIIIIIIIIIIIIIIIIIIIIIIIIIIIIIIIIIIIIIIIIIIIIIIIIDDDDD
@HISEQ:969:HM2KJBCX2:2:1101:15464:49342 2:N:0:ACTATGCA
TAGACACCGTGTCCCAACTATCCCTATTAATCATTACGTCAATCCTAGAAACCAACAAAATAGGATCAACGTCATATTTCATTATTCCATGCTAATGTATTCAAGCGCGAGCCTGCTTTAAACACTCTAATTTTTTCAAAGTAACAGTCCTGATTCCCCACCACACCAAATTAATGACATGATGGTTCGTCAGAAGGTAGAAATCAGTAACACCAGTACGTACCGAAGGCACGACCAGCGTACTAATCCCGAAATTCAACTACGAGCTTTTTAACTGCAACAACTTTAATATACGCTATTGGAGCTGGAATTACCGCGGCTGCTGGCACCAGACTTGCCCTCCAA
+
DDDDDIIIIIIIHIIIIIIIIIIIIHHIIHHHIIIIIIIIIIIIIIIIIIIIIIIIIIIIIIIIIIIIIIIIIIIIIIIIIIIIIIIIIIIIIIIIIIIIIIIIIIIIIIIIIIIIIIIIIIIIIIIIIIIIIIIIIIIIIIIIIIIIHIIIIIIIIIIIIIIIIIIIIIIIIIIIIIIIIIIIIIIIIIIIIIIIIIIIIIHIIIIIIIIIIIIIIIIIIIIIIIIIIIIIIIHIIIIIIIIIIIIIIIIIIIIIIIIIIIIIIIIIIIIIIIIIIIIIIIIIIIIIIIIIIIIIIIIIIIIIIIIIIIIIIIIIIIIIIIIIIIIIIIIIIIIIIIIIDDDDD
@HISEQ:969:HM2KJBCX2:2:1101:18463:49319 2:N:0:ACTATGCA
TAGACACCGTGTCCCAACTATCCCTATTAATCATTACGGTGATCCTAGAAACCAACGAAATAGAATCAAGCCGTCCTATTTCATTATTCCATGCTAATGTATTCAGACGTTAGCCTGCTTTAAACACTCTAATTTTTTCAAAGTAACAGTCCTGATTTCCAATCACACCAAATTAATGACATGAAAGTTCCTCAGAAGGTAGAGATTTATCTCACCAGTACAGACAATTAAGCCTGACCAATGGGTAAACCCCGAAGTTCAACTACGAGCTTTTTAACTGCAACAACTTTAATATACGCTATTGGAGCTGGAATTACCGCGGCTGCTGGCACCAGACTTGCCCTCCAA
+
DDCDDIIIIIIIHIIGIIIIHIIIHHIIIIIIIIIIIIIIIIIIIIIIIGHHHIHIHIGHIIIIIIIIIIIIIHIHHGHHHHIHIIIIIIIIHEHHHHHHHHHGGHHHHHHIIHHHHHHHHIIIIIHHIHHHHGGIHHHHIIHIHHHIIIIIIFIIIGHFIHHHHIHGIHHHHHHHHEEEEFEHHHGCGEHIIGHIIIIIHFHEFIIIHHHHHHHIHHGHCCHIIIHHHIIIIHHEIIIIIIHIHIHHHHIHIHIIIIIIIIIHHGIIGIIIIIIIIIIIIIIIIIIHIIIIIIIIIIIIIIIIIIIIIIIHIHIIIIIIIIIIIIIIIIIIIIIIIIIIIIIDDDDD
@HISEQ:969:HM2KJBCX2:2:1101:8271:49662 2:N:0:ACTATGCA
TAGACACCGTGTCCCAACTATCCCTATTAATCATTACGTCGATCCTAGAAACCAACAAAATAGAATCAAACGTCCTATTTCATTATTCCATGCTAATGTATTCAAGCGTGAGCCTGCTTTAAACACTCTAATTTTTTCAAAGTAACAGTCCTGATTCCCCACAACACCAAATAAATGACATCATGGTTCGTCAGAAGGGAGAAACCAACAATGCCAGTACGTACCTAGGCACGACCGACATGATGGTCCCGAAATTCAACTACGAGCTTTTTAACTGCAGCAACTTTAATATACGCTATTGGAGCTGGAATTACCGCGGCTGCTGGCACCAGACTTGCCCTCCAA
+
DDDDDIIIIIIIIIIIIIIIHIIIIIIIIIIIIIIIIIHIIIIIIFEFHHHHIIIIHIIIIIFHHHIIIIIHGHIIIIIIIIIIIHHGIIIIHGIIIIHIIHIIHHHHIIIIIHIIIIHGIIIIIIIIIIIHHHHIIIHIIIHIIIIIIIHIIIIIHHIIIIIIIIIIIIHIIIIIIHHIHIIIIIIHIIIIIIIIIIIIIIIIIIIIIIIHIFIIIIIIIIIIIHIIIIIIIIIIIIIIIIIII2=IIIIIIIHHIIHHIIHIIIIIIIIIIIIIIIIIIIIIIIIIIIIIIIIIIIIIIIIIIIIIIIIIIIIIIIIIIIIIIIIIIIIIIIIIIIIIDDDDD
@HISEQ:969:HM2KJBCX2:2:1101:6334:49788 2:N:0:ACTATGCA
TAGACACCGTGTCCCAACTATCCCTATTAATCATTACGGTGATCCTAGAAACCAACAAAATAGAACCATGCCGTCCTATTCTATTATTCCATGCTAATGTATTCGAGCAAAATGCCTGCTTTAAACACTCTAATTTTTTCAAGGTAAAGGTCCTGGTTCCACATGACACCCAATTAAGGACATCATGCTTCTCCAGAAGGTGAGAAATCAACTGCGACAGTTCATACCCCTTAAGGCACGACCATCACGTCAATCCCGAAATTCAACTACGAGCTTTTTAACTGCAACAACTTTAATATACGCTATTGGAGCTGGAATTACCGCGGCTGCTGGCACCAGACTTGCCCTCCAA
+
DADDDIIIIIIIIIIHHIIIIIIIIIIIIIIIIIIIIIIIIIIIIIIIIIIIIIIIIIHHIIFHHHIIIIHGHHHIIIIIIIIIIIIIIIIIIIIIIHHHHHHIIIIIIIIIIIIIIIIIIIIIIIHIIGIIIIIIIIIIIIHIIIIIIIIIIIHHIHIIHIIIIIIIHIHIIIIIIIIIHIIIIIIHIIIIIIIIIIIIIHIHIIHIIIIIIIIIIIIIIIHIIIHIIIIIIIIIIIIIIIIIIIIIIHGIHIIIIIIIIIIIIIIIIIIIIIIIIIIIIGIIIIIIIIIIIIIIIIIIIIIIIIIIIIIIIIIIIIIIIHIIIIIIIIIIIIIIIIIIIIIIIIIDDDDD
@HISEQ:969:HM2KJBCX2:2:1101:10139:50969 2:N:0:ACTATGCA
TAGACACCGTGTCCCAACTATCCCTATTAATCATTACGGTGATCCTAGAAACCAACGAAATAGAATCAGTCCGTCCTATTTCATTATTCCATGCTAATGTATTCAGACGATAGTCTGCTTTAAACACTCTAATTTTTTCAAAGTAACAGTCCTGATTTCCCATCACACCAAATAAATGGCATGAAAGTTCCTCAGAAGGTAGAGATCCATCTCACCAGTGCAGACAATTAAGCCTGACCAATGGGTAGACCCCGAAGTTCAACTACGAGCTTTTTAACTGCAACAACTTTAATATACGCTATTGGAGCTGGAATTACCGCGGCTGCTGGCACCAGACTTGCCCTCCAA
+
DDDDDIIIIIIIIIIIGIHIIIIIIIIIIIIIIIIIIIIIIIIIIIIIHIIIIIIIIIIHIHHIIIIIIIIIIIGIIGIIHIIHHIHHHIIIIIIIIIIIHFHIIIIIIHIIIHIIIIIIIHIHIIIIIIIIIIIIHIIIIIIIIIIIIIIIIIIIIIIIIGIIIIHIHHIIIIIHIIIIIIIHIIIIIGIIIIIIIIIIIIIIHIIIIIIIHIIIIIIIIIIIIIIIIIIIIIIIIIIIIIIIIHGIIIIIIIIIIIIIIIIIIIIIIIIIHIIIIIIIIIIIIIIIGIIIIIIIIIIIIIIIIIIIIIIIIIIIIIIIIHIIIIIIIIIIIIIIIIIIIIIDDDDD
@HISEQ:969:HM2KJBCX2:2:1101:17796:51204 2:N:0:ACTATGCA
TAGACACCGTGTCCCAACTATCCCTATTAATCATTACGGTGATCCTAGAAACCAACAAAATAGAATCATGCCGTCCTATTTTATTATTCCATGCTAATGTATTCAAGCAAAATGCCTGCTTTAAACACTCTAATTTTTTCAAAGTAAAGGTCCTGGTTCCCCGCGACACCCAATTAAGGGCATCGTGGTTCTCCAGAAGGTGAGAAATTGACTACACCAGTTCATACCCCTTAAGGCACGACCGATGTGTCAATCCCGAAATTCAACTACGAGCTTTTTAACTGCAACAACTTTAATATACGCTATTGGAGCTGGAATTACCGCGGCTGCTGGCACCAGACTTGCCCTCCAA
+
DDDCDIIIHIIIIIIIIIIIIIIIIGIIIIIIIIIIIIIIIIICHHIIFIHIGHIIIGIIIIIEHIIIIIH1EHIGIIIIIIIIIIIIHHHIIHHHHIIHHDIIHIHIHIIIIIHIIIIIHHHHIIEHHHHIHHIHIIIHHIHIIHIIHIHGIHHEHICHHIIIIIIIIIIIIIIIIIIIIIIIIIIIIIGHHIIIIIHIIIHIIIIIIIIIHIIHIIIIIIIIIIIIIHIIIIIIIIIIIIIHIIIIIHHIHIIIIHIIIIHIIIIIIIIIIIIIIHIIIIIIIIIIIIIHGHIIIIIIIIIIIIIIIIIIIIIIIIIIIIIIIIIIIIIIIIIIIIIIIIIIIIIDDDDD
@HISEQ:969:HM2KJBCX2:2:1101:4397:51419 2:N:0:ACTATGCA
TAGACACCGTGTCCCAACTATCCCTATTAATCATTACGTCAATCCTAGAAACCAACAAAATAGGATCAAACGTCCTATTTCATTATTCCATGCTAATGTATTCAAGCGTTAGCCTGCTTTAAACACTCTAATTTTTTCAAAGTAACAGTCCTGTTTCCCTGCAACACCAAATTAATGACATTACAGTTCTTCAAGAAGGAGGAACCAGTAAAGCCAGTACATACCAGAGGCACGACCAACTTACTAATCCCGAAATTCAACTACGAGCTTTTTAACTGCAACAACTTTAATATACGCTATTGGAGCTGGAATTACCGCGGCTGCTGGCACCAGACTTGCCCTCCAA
+
DDDBDHIIIIIIIIIIIIIIIIIIIIIIIIIHIIIIIHHIIIIIIIIIIIIIIIIIHGHIIIIIHIHHIIIHGHIIHIIIGIIIIIIIFHHIIIIGIIHIHIIIIIIIIIHHIIIIIIIIIHHIHHHIHEGHHHIIIIIIIIIIIIIIIIIIIIIIIIHIIIHHHIIIIIIIHIIIIHIIIIIIIIIIIIIIIIIIIIIIIGIHHHIIIIIIGIHIHIIIIHIIIIHIIIIIIIII>IHIIIHEDHHHIIIIIIIIIIIIIIIIIIHIIIIIIIIIIIIIIIIIIIHIIIIIIIIIHIIHHIIIIIIIHIIIHIIIIIIIIIIIIIIIIIIIIIIHIIIIIDDDDD
@HISEQ:969:HM2KJBCX2:2:1101:20051:51433 2:N:0:ACTATGCA
TAGACACCGTGTCCCAACTATCCCTATTAATCATTACGTCAATCCTAGAAACCAACAAAATAGGATCAAACGTCCTATTTCATTATTCCATGCTAATGTATTCAAGCGTTAGCCTGCTTTAAACACTCTAATTTTTTCAAAGTAACAGTCCTGTTTCCCTGCAACACCAAATTAATGACATTACAGTTCTTCAAGAAGGAGGAACCAGTAAAGCCAGTACATACCAGAGGCACGACCAACTTACTAATCCCGAAATTCAACTACGAGCTTTTTAACTGCAACAACTTTAATATACGCTATTGGAGCTGGAATTACCGCGGCTGCTGGCACCAGACTTGCCCTCCAA
+
DDCBDE?EHHEFHDGEHEHHIIFHHHCHHEHIGHHGHHFHHCHHHHHCEHHIHGHHCCECHIG?CEHHHIIHHHHHFHHHHHEHEEHIGIHCCHECIHIHIIIHHH?CHIIIIGHHEHHHHHIIIIHHHHGGHHHHI?FCGIIIIHHEHHGEHGEHIHIHHIIHHEHIIIIHHHGIGIIIHIIIIIIIIIHIIHHHH@HHCIIHIGIIIIIIIIIIHHIHHIIHHIIIIIIIIHEGIHIIIIHFCIDHHIHGIIIIHIIIIIIIHHHIIIIIIIIIIIIIIIIIIIHIIIGIGIIIIHIHFIIIIIIIIIIIIHIIIIIIIIIIIIIIIIIIIIIIIIIIIDDCDD
@HISEQ:969:HM2KJBCX2:2:1101:18845:51590 2:N:0:ACTATGCA
TAGACACCGTGTCCCAACTATCCCTATTAATCATTACGTCAATCCTAGAAACCAACAAAATAGGATCGAACGTCCTATTTCATTATTCCATGCTAATGTATTCAAGCGTTAGCCTGCTTTAAACACTCTAATTTTTTCAAAGTAACAGTCCTGTTTCCCTGCAACACCAAATTAATGACATTACAGTTCTTCAAGAAGGAGGAATCAGTAAAGCCAGTACATACCATAGGCACGACCAACCTACTGACCCCGAAATTCAACTACGAGCTTTTTAACTGCAACAACTTTAATATACGCTATTGGAGCTGGAATTACCGCGGCTGCTGGCACCAGACTTGCCCTCCAA
+
DDDDDIIIIIIIIIIIIIIIIIIIIIIIIIIIIIIIIIIIIIIHIIIIIIIIIHIIIIIIIIHFHHIIIIIIIHIIIIIIHIHIIIIHHHHIIHHIHIIIIIIIIIIIIIIIIIIHIIIIIIIIHIIIHHIIIIIIIIIIIIHIIHIIIIIIIIIIIIIIIIIIIIIHIIHHIIIIIIIIIIIIIIIHIIIIIIIIIIIIIIIIHIIIIIIIIIIIIIIIIIIIIIIIIIIIIIIIIIHIIIHHHIIIIIIIIIIIIIIIIIIIIHIIIIIIIIHIIIIIIIIIIIHHIIIIIIIIIIIIIIIIIIIIIIIIIIIIIIIIIIHIIIIIIIIIIIIIIIIIIDDDDD
@HISEQ:969:HM2KJBCX2:2:1101:13219:51203 2:N:0:ACTATGCA
TAGACACCGTGTCCCAACTATCCCTATTAATCATTACGGTGATCCTAGAAACCAACAAAATAGAACCATGCCGTCCTATTCTATTATTCCATGCTAATGTATTCGAGCAAAAATGCCTGCTTTAAACACTCTAATTTTTTCAAGGTAAAGGTCCTGGATCCGCAAGACACCCAATTAAGGACATCAAGTTTCTCCAGAAGGTGAGAAATCAACAGCGACAGTTCATACCCCTTAAGGCATGACCATCACGTCAATCCCGAAATTCAACTACGAGCTTTTTAACTGCAACAACTTTAATATACGCTATTGGAGCTGGAATTACCGCGGCTGCTGGCACCAGACTTGCCCTCCAA
+
DDDDDIIIIIIIHHIIIIIIIIIIIIIIIIIIIIIIIIIIIIIIIIIIHIIIIIIIIIIIIIIIIHIIHIIIHIIIIIIIHIIIIIGIIIIIHIIHIIIHIHHIIIIIIIIIHHIHIHIHIIIIIIIIIIIIIIIIIIIHIIIIIIIIIIIIIIIHIHDHIIIIIIIIIIIIIIHIIIIIIIHHHHFIIHHIIIIIIIIIIIIIIIIIHIIIIIIIIIIIIIIHHIIIHIIIIIIIIIIIIIIIIIIIIHHGIIIIIIIIIIIIIIIIIHIIIIIIIIIIIIIIIIIIIIIIIIIIIIIIIIIIIIIIIIIIIIIIIIIIIIIHIIIIIIIIIIIIIIIIIIIIIIIIDDDDD
@HISEQ:969:HM2KJBCX2:2:1101:20229:52188 2:N:0:ACTATGCA
TAGACACCGTGTCCCAACTATCCCTATTAATCATTACGTCAATCCTAGAAACCAACAAAATAGTATAAAACGACCTATTTCATTATTCCATGCTAATGTATTCAAGTGTTAGCCTGCTTTAAAAACTCTAATTTTTTCAGAGTAACAGTCCTGTTTCCCTGCAACACCAAATTAATGACATTAGAGTTCTTCAAGAAGGAGGAACCAGTAAAGCCAGTACATACCAGAGGCGCGACCAACCTACTAATCCCGAAATTCAACTACGAGCTTTTTAAGTGCAACAACTTTAATATACGCTATTGGAGCTGGAATTACCGCGGCTGCTGGCACCAGACTTGCCCTCCAA
+
000<B111<111<CG11<G1<<DCC1<C@<<D1<<FF<D@G@1D1D<<1FCG?11011<1DCE1<<1D@C?/0<<<D@1<111<1<11FGH?11<1DC1<FDGC11/:<1<1<D11<>F1D11/101<C@@@C1:FE5B&1HHB@D$<<'<B+;<<@FC<+$8ECDHHI@00CF</FC</:/<-@CF<///CFHHHCD/?@@.D00?F000D.0EGA?A/F<:/11<0----:/CFD/1EFED<1@=:-=C<1<11D110E<C0<1101@<?GD11ECF<1?C<C<1CD1D0<</?<1HF@CHHC1CCG@CC/IHDF?GGFFD1C<GC1HHCDCHECHC=H@@@B0
@HISEQ:969:HM2KJBCX2:2:1101:11547:52278 2:N:0:ACTATGCA
TAGACACCGTGTCCCAACTATCCCTATTAATCATTACGTCGATCCTAGAAACCAACAAAATAGAATCAAACGTCCTATTTCGTTATTCCATGCTAATGTATTCAAGCGTGAGCCTGCTTTAAACACTCTAATTTTTTCAAAGTAACAGTCCTGATTCCCCATGACACCAAATTAATGACATCATGGTTCGTCAGAAGGTAGGAATCAATAATACCAGTACGTACAATAGCACGACCAATAAATTGATCCCGAAATTCAACTACGAGCTTTTTAACTGCAACAACTTTAATATACGCTATTGGAGCTGGAATTACCGCGGCTGCTGGCACCAGACTTGCCCTCCAA
+
DBDBDIGHICGCGHEHEG@GGHHGGGHEHHFGHEHHHHGEEHHHIIHHHHH?GHHIHHIIHHCHHGHHHIHEHHHFIHHHEHIIIIGGCHHIGHIIIIIII@FHHHHHIIIHHEHGGHHHHEGHHIHIIHHHGHHGHHHIIHEHHHGEHIIIIIICIIHHHHEHFHGIIIH@HIIHHGCHFFGFGEHEHIHEIHEIGIHIIIIHHFHHHHHHIHIHHEHHIHHFHHHIHIIIIIHFHHGIHHFGHH<DDIIHHHHHCIHGIIHIHHHHHHHEHGHF?IIHHIHEFCDGHHEEDDHEHIHIIIIHGIIHFHHDCHHIHIIIIHEHHIHIIIIIHHEHFHHE@@BDD
@HISEQ:969:HM2KJBCX2:2:1101:14574:52230 2:N:0:ACTATGCA
TAGACACCGTGTCCCAACTATCCCTATTAATCATTACGGTGATCCTAGAAACCAACAAAATAGAACCATGCCGTCCTATTCTATTATTCCATGCTAATGTATTCAAGCGTGAGCCTGCTTTAAACACTCTAATTTTTTCAAGGTAACAGTCCTAATTCCCCGTAACACTAAATTAATGGCATTACGGTTCTTTAGAAGGTGAGAAATCAATGATAACAGTGCATACCAACGGCATGACCGAAATATTGATCCCGAAATTCAACTACGAGCTTTTTAACTGCAACAACTTTAATATACGCTATTGGAGCTGGAATTACCGCGGCTGCTGGCACCAGACTTGCCCTCCAA
+
DDDDDIIIIHIIIIIIIIHIIIIIIIIIIIIIIHIIIHIIIIIIIIIIIIIIIIIIIHFHIIEHIIHIHHHHIHHHHIIIIIIIIEHHGIIHHHHHIIIIIHIIIIHIHHIIIIIIHIIIIIIIHIIIIIIIIIIIIHHIIIIHHHHIIHHIIIIHIIIIIIGIIIHHHIHIIIHIIIIIIIHIIIIIHEIHIIIIIIIHIIIIIIIIIIIIIIHIIIIIIIIIIIIIIIIIIIIIIIHIIIIIIHGIGIIIIIIIIIIIIIIIIIIIIIIIIIHIHIIGIIIIIIIIIIIHIIIHIIIIIIIIIIIIIIIIIIIIIHIIIIIIIIIIIIIIIIIIIIIIIIIDDDDD
@HISEQ:969:HM2KJBCX2:2:1101:12457:53097 2:N:0:ACTATGCA
TAGACACCGTGTCCCAACTATCCCTATTAATCATTACGGTGGTCCTAGAAACCAACAAAATAGAACCACAACGTCCTATTCTATTATTCCATGCTAATCTATTCAAGCAATAGCCCGCTTTAAACACTCTAATTTTTTCAAGGTAATGGTCCTGGCTCCCCAACACACCCAATAAAGGACATACTGGTTCACCAGAAGGAAGACCCGACAGCAGACAGTACTCGCCAAAGACGGACCGCCCGGCCAGGCCTAAAATTCAACTACGAGCTTTTTAACTGCAACAACTTTAATATACGCTATTGGAGCTGGAATTACCGCGGCTGCTGGCACCAGACTTGCCCTCCAA
+
DDDBCIIIHIHIIIIIIHIIIIHIIIIIIIIIIIHIIIIIIIIIIIIIIIIIHIIIIGIHIIHIIIHIIIHIIHHHIGHIHIGHCHHIIIIIIIIIIIIIIHHIHIIIIIHIIIIIIIHIHHHHIIIHIHIHIIIHHIIIIIIIIIIIIHIHIEIIIIIIHHEHHHIIGIIHHHEGIIIIIIIIHHHIIIEHIIIHHGHIIIIIIIIIIIIHGIHIIIGIIIIIIHHFHCEHIHIIIIHHIIIIHIIIIIIIIIIIIIIIHIHHFHIIIIIIIIIIIIHEHIFHHIIIHHIIHIIIIIIIIIHIIIIIHHHIIIIIIIIIIIIIIIGIIIIIIIIIIIIIIDDDDD
@HISEQ:969:HM2KJBCX2:2:1101:5404:53145 2:N:0:ACTATGCA
TAGACACCGTGTCCCAACTATCCCTATTAATCATTACGTTGATCCTAGAAACCAACAAAATAGAATCGAACGTCCTATTTCATTATTCCATGCTAATGTATTCAAGCGCGTGCCTGCTTTAAACACTCTAATTTTTTCAAAGTAACAGTCCTGACTCCCCACAACATCAAATTAATGACATCATGATTCATCAGAAGGGAGAAATCAATGACATTAGTACGTACCGAAGGCACGACCGACGTATTGATCCCGAAATTCAACTACGAGCTTTTTAACTGCAACAACTTTAATATACGCTATTGGAGCTGGAATTACCGCGGCTGCTGGCACCAGACTTGCCCTCCAA
+
BDDCDIIIIIHIIIIIIIIIIIIIIIIIGIIIIGHIIHHGFHHIHIHIGHIIHIFIHIIIIIIHIIIEHIIIHHHIGIHHIFHIGHIIEHHHIIGHHHHHH@GHIIHHIHIIHHIIHIHIIHHHGIIIIIHHFFHIHHGIIIIHIHIHHEHIHFHHIHHHHIIIHGGHHHIHIHHHIIIHHGIIIIIIIHEHIIIHHHHHEHIHIIIIIHEIHHIIIIIIIIIIIIIHHIIIIHEHHHIIIH<IIIIIIIIIIIIHHHHIIIHHIIHIIIHHIHHHHIIHIHGCHHHIHHHIIIIIIIIIIIIHIIHIIIIHIIIIIIIIIIIIIIIIIIGHHHHHHE<HIBDDDD
@HISEQ:969:HM2KJBCX2:2:1101:14832:53310 2:N:0:ACTATGCA
TAGACACCGTGTCCCAACTATCCCTATTAATCATTACGTCAATCCTAGAAACCAACAAAATAGGATCGAACGTCCTATTTCATTATTCCATGCTAATGTATTCAAGCGTTAGCCTGCTTTAAACACTCTAATTTTTTCAAAGTAACAGTCCTGTTTCCCTGCAACACCAAATTAATGGCATTACAGTTCTTCAGAAAGGAGGAATCAGCGAAGCCAGTGCATACCAGTGGCACGACCAACCTGCTGACCCCGAAATTCAACTACGAGCTTTTTAACTGCAACAACTTTAATATACGCTATTGGAGCTGGAATTATCGCGGCTGCTGGCACCAGACTTGCCCTCCAA
+
DDBDDIIEHIIIHHIIIIIHIIIIIHIIIIIIIIIHIIIIHIIHIIHIICEHHIIIHIIHGGHHIIIIHIHHIHIIHHHIGHIIIIG?HHIGHIIIIGIIIIHIHIIIIIIIIIIHIHIHIIHIIIIIGHGIHHIIHIHIIIIIIIIIHIIIHHHHIHIIIHIHIIIIIHIHHIIIIHHIIIIIIIHIIIIIIIIIIIIHIIIIIIIIIIIIIIIIIIIIIHIIIIIIIIIIIIIIIIHIIHHHHIIIIIIIIIIIIIIIIIIIIIIIIIIIIIIIIIIIIIIIIIIHIIHIIIHGIIIHIIIIIHIIIIIIIIIIIIIIIIIIIIIIIIIIIIIIIIIIIDDDDD
@HISEQ:969:HM2KJBCX2:2:1101:3964:54037 2:N:0:ACTATGCA
TAGACACCGTGTCCCAACTATCCCTATTCATCATTACGTCGATCCTAGAAACCAACAAAATAGGGTCAAACGTCCTATTTCATTATTCCCTGCTAATGTATTCAAGCGTGTGCCTGCTTTAAACACTCTAATTTTTTCAAAGTAACAGTCCTGATTCCCCATGACACCAAATTAATGACATCACAGTTCGTCAGAAGGTAGAAATCAATAATACCAGTGCATACCGGAGGCACGACCAATATATTGATCCCGAAATTCAACTACGAGCTTTTTAACTGCAACAACTTTAATATACGCTATTGGAGCTGGAATTACCGCGGCTGCTGGCACCAGACTTGCCCTCCAA
+
<000<G@CCH1111<1<D11<11D1<GH1D1DHHE1CCFH?FH@G@1<<F<1111<1DC1<GHH1GHH<110D100<<FH1<D11<<1<11D1FHG<1<@HEH@F@CF@B<6HHCA1GECE@@B1FD?CEG<<FHIHIICHHFB<C?1F<?GBFEHHEEHG?CGHIHH@F<DHF<C</CFDCFHCIHG@CIIHHGHIHEGCCHHFFHIHGF?HFC>GEHFHCE<CEC<<0@?HD<1EG@HHHEHEHHH?DHHHHHEHCHEG=HHHHGIHGGGEHHHHD<<<<1HHHFIHHH@HGCECHHHHHHHHHHG?HHHHECDHHHGCG?IHEHC<HHHGDEHHEE@ED<BD@
@HISEQ:969:HM2KJBCX2:2:1101:9852:54248 2:N:0:ACTATGCA
TAGACACCGTGTCCCAACTATCCCTATTAATCATTACGTCGATCCTAGAAACCAACAAAATAGGATTAACGTCCTATTTCATTATTCCATGCTAATGTATTCAAGCGTTAGCCTGCTTTAAACACTCTAATTTTTTCAAAGTAACAGTCCTGATTTCCCGCAACACCAAATTAATGACATCACGGTTCGTCAAGAAGGAGGAATCAGTAAAGCCAACAGTACATACCGAAGGCATGACCAACTTACTAACCCCGAAATTCAACTACGAGCTTTTTAGTTGCAACAACTTTAATATACCCTATTGGAGCTGGAATTACCGCGGCTGCTGGCACCAGACTTGCCCTCCAA
+
DDDDDIIHIHIIIIIIIIIIHHIIIIIIIIIIIIIHIHIIIHIGIIIIIIIIHIIIIIIHIIHIIIIIIIIIHIIIHHIHIIIIIIHHIIIIIHIIHHIIIIIHIHIIHIIHIIIIHHHHHHHHHIHIIIIIHIIIIIIHIIIIIIGIIIHIIIIIHIIIIIHHIIIIIIIIIIIIIIIIIIIHIIIHIIIIIIIIIIIIIIIIIIIIIIHHHIIIIIIIIIIIIIIIIIIIIIIIIIIIIIIIIHHIIIIIIIIIIIIIIIIHHIIHIIIIIIIIIIIIIIIIIIIIIIIIHIHIIIIIHIIIIIIIIIIIIIIIIIIIIIIIIIIIIIIIIIIIIIIIIIIDDDDD
@HISEQ:969:HM2KJBCX2:2:1101:13496:53685 2:N:0:ACTATGCA
TAGACACCGTGTCCCAACTATCCCTATTAATCATTACGTCGATCCTAGAAACCAACAAAATAGAATCAAACGTCCTATTTCATTATTCCATGCTAATGTATTCAAGCGTAAGCCTGCTTTAAACACTCTAATTTTTTCAAAGTAACAGTCCTGATTCCCCACGACACCAAATTAATGACATCGCGGTTCTTCAGAAGGTAGGAACCGATAATGCCAGTGCGTACCGAAGCACGACCAACAATTCGATCCCGAAATTCAACTACGAGCTTTTTAACTGCAACAACTTTAATATACGCTATTGGAGCTGGAATTACCGCGGCTGCTGGCACCAGACTTGCCCTCCAA
+
BDB?DHHHIHHCFHI?FEF@H?DFHEEHH1G<EHIIEHHH??CDEHHCEEHHHIHHI@GHIIIIHIIIIE@CCGHHIHCG@EHGFHHIFHHHGCEHHHHEH@DEGHFHEEHDEEHGIHHHGHHHEIIFHHGEHIHHHIIGGHIHIIHIHGIHIIHHHDHCIHHHHIEGHHHHHHIFIHHHHHGHFHGIIIHHIHIIHHFHIIHIIIHIIIIHH<HIHIIIG@HFCD1HFGEGHHHFFCFEEEDDIIHIHCCIIIIIHHHCEE@HHH@EGGHHC?IHHIIHEFEGIHDHEHDHEHHHCHEIIIHGDHHIIIIIIGIHIIHEIHCHGIGIIHHEEHIHHCHIDBDDA
@HISEQ:969:HM2KJBCX2:2:1101:11619:54448 2:N:0:ACTATGCA
TAGACACCGTGTCCCAACTATCCCTATTAATCATTACGGTGATCCTAGAAACCAACAAAATAGAACCATGCCGTCCTATTCTATTATTCCATGCTAATGTATTCGAGCAAAAATGCCTGCTTTAAACACTCTAATTTTTTCAAGGTAAAGGTCCTGGATCCGCAAGACACCCAATAAAGGACATCAAGTTTCTCCAGAAGGTGAGAAATCAACAGTAACAGTTCATACCCCTTAAGGCATGACCATCACGTCAATCCCGAAATTCAACTACGAGCTTTTTAACTGCAACAACTTTAATATACGCTATTGGAGCTGGAATTACCGCGGCTGCTGGCACCAGACTTGCCCTCCAA
+
@@DD@CHIDII<GFCFH=HH<1DCC@C@CC1D?F?FHEECCEHHHIE<DEE<<<C<EEHHHE1<CF1D?<FFHICHI?G1CCE11CCH1<FGHHIC?HH<C@@FGHIHIHHHHHIIHIGIFHHHEHIHIHHFHH?C@AHFIHIHGHHEIHHIIIIHHCIHGIHIHIHHHHHHHHHIIIHHIIIIHGHH<CFIHHHHHIIIHHHIHIIHFHHHHHHHHHHHEIIIIHIIIIIIIIIIIIIIIHGIIIHEHGCCH<HDHIIHHHHIHIIIHIIIHIHHIIIIIHHHIHHIIIIHFFHEHFG@EIIHIIIIHIIIIIIIIIIIIIIIIIIHHIIIIGGIIIIIIHIIIIIHDDDDD
@HISEQ:969:HM2KJBCX2:2:1101:9140:54859 2:N:0:ACTATGCA
TAGACACCGTGTCCCAACTATCCCTATTAATCATTACGGTGATCCTAGAAACCAACGAAATAGAATCAGTCCGTCCTATTTCATTATTCCATGCTAATGTATTCAGACGATAGTCTGCTTTAAACACTCTAATTTTTTCAAAGTAACAGTCCTGATTTCCCATCACACCAAATAAATGGCATGAAAGTTCCTCAGAAGGTAGAGATCCATCTCACCAGTGCAGACAATTAAGCCTGACCAATGGGTAGACCCCGAGGTTCAACTACGAGCTTTTTAACTGCAACAACTTTAATATACGCTATTGGAGCTGGAATTACCGCGGCTGCTGGCACCAGACTTGCCCTCCA
+
<D00<<<1CD1<DH1C1EG@E1<DF@CGEEE@F<DHIIIFCGHEHHCGCFHHCGHH=C<CEE1DHE<@GGEHIEHHH1DD111<D?<CCHHHIHFHFHHHHGHHGGH@CHHHHEH?D<6HCDFHGECEHHIHFHFCACG@HHEHHGB<CD@FD<EF<7D<1<D?E@FFHG<<@FFHECFCFHHGHCHF<C?HGGHCIHHEHIHDHGH@@HGHGF?EHIIHCIHHG@HIHIIHHIHBHGHEHGE@FFHHCDCE0EFHEHIHHHECCE?IHIHIHEFFD<1GFHGECFEEHHHHFG=GHHHGHHHHECCG@HCHGCDHCE<DIHHHHGF@?HDG<@G<1@HEHCD<00<
@HISEQ:969:HM2KJBCX2:2:1101:11783:56000 2:N:0:ACTATGCA
TAGACACCGTGTCCCAACTATCCCTATTAATCATTACGTCGATCCTAGAAACCCACAAAATAGAATCAAACGTCCTATATCGTTATTCCATGCTAATGTATTCAAACGTGAGCCTGCTTTAAACACTCTAATTTTTTCAAAGTAACAGTCCTGATTCCCCATGACACCAAACTAATGACATCATGGTTCGTCAGAAGGTAGGAATCAATAATACCAGTACGTACAATAGCACGACCAATAAATTGATCCCGAAATTCAACTACGAGCTTTTTAACTGCAACAACTTTAATATACGCTATTGGAGCTGGAATTACCGCGGCTGCTGGCACCAGACTTGCCCTCCAA
+
<00D<D1<EHEEHIIIIIIIIIIIIIIIIIIIIIIFHCC1<F11<1<1DGH@G0D00<FHC@11<CFGHHEH1<GG@G1<D1F1<F1<<11<<1DF61<GH@@<1$<B78<4@CF<IHEHGA<FHAADFGG8F919DHE?DF;<F<<1/2<<1D:DCCG<<F,<<FHE@0F#</DD@GHHC<C#/<D0<<00@G<60FCFGHEIHEF<$D1DBHHG<<01@CHGE@D1E</<D1F<<1/11D<<1<<HA1IIIHG@IIIIIIIIHIIIIIIIIIIIIIIIIIIIIIIIIIIIIIIIIIIIIIIIIIIIIIIIIIIIIIIIIIIIIIHIIIIIIIIIIIIIDDDDD
@HISEQ:969:HM2KJBCX2:2:1101:2591:56201 2:N:0:ACTATGCA
TAGACACCGTGTCCCAACTATCCCTATTAATCATTACGTCAATCCTAGAAACCAACAAAATAGGATCAAACGTCCTATTTCATTATTCCATGCTAATGTATTCAAGCGTTAGCCTGCTTTAAACACTCTAATTTTTTCAAAGTAACAGTCCTGTTTCCCTGCAACACCAAATTAATGACATTACAGTTCTTCAAGAAGGAGGAACCAGTAAAGCCAGTACATACCAGAGGCACGACCAACTTACTAATCCCGAAATTCAACTACGAGCTTTTTAACTGCAACAACTTTAATATACGCTATTGGAGCTGGAATTACCGCGGCTGCTGGCACCAGACTTGCCCTCCAA
+
DDDDDIIIIIIIIIIIIIIIIIIIIIIIIIIIIIIIIIIIIIIIIHIIHIIIIIIIIIIIIIIIIIIGIIIIIIIIIIIIIIIIIIIIHHIIHHIIIIIIIGHIIIIIHIIIIIIHIIIIIIIIIIIIIIHIIIIIIIIIIIIIIIIIIIIIIHHHHIIIIIIIIIIIIIHHHHGIIIHHEIIIIIHIIIIIIIIIIIIIIIIIIIIIIIIIIIIIIIIIIHIIIIIIIIIIIIIIIIIIIIIHHHHIIIIIIIIIIIIIIHFHIIIIIIIIIIIIIIIIIIIIIIIIIIIIHIIIIIIHIIIIIIIIIIIIIIIIIIIIIIIIIIIIIIIIIIIIIIIIIDDDDD
@HISEQ:969:HM2KJBCX2:2:1101:5143:56965 2:N:0:ACTATGCA
TAGACACCGTGTCCCAACTATCCCTATTAATCATTACATCGATCCTAGAAACCAACAAAATAGAATCGGATGTCCTATTTCATTATTCCATGCTAATGTATTCAAGCGTGAGCCTGCTTTAAACACTCTAATTTTTTCAAGGTAACAGTCCTAATTCCCCGTGACACCAAATTAATGGCATTACGGTTCTTTAGAAGGTGAGAAATCAATAATATCAGTACATACCAACGGCATGACCGAAACATTGATCCCGAAATTCAACTACGAGCTTTTTAACTGCAACAACTTTAATATACGCTATTGGAGCTGGAATTACCGCGGCTGCTGGCACCAGACT
+
DDDDDIIHHHIIIIIIIIIIIIHHIIIIIIIIIIIIHIIIIIIHIIHHGHHIIIIIHIIIHIHGHHHGH=HHHGEHEHGEHEHGIHIHHIHIIIHIIIHHIHIHIIIIHHGHGIIHHHGIIIIHHIIIHHHHHIIHHIIIHIIIIIIIHIIIIIIHIIIHIIIIIIHIIIIHHIIII;IIIIIIIIIIIIIIIIIIIIIIIIIIIIIIIIIIIIIIIIIIIIIIIIIIIIIIIIIHIIIIIIIIIIIIIIIIIIIIIIIIIIIIIIIIIIIIIIIIIIIIIIIIIIIIIIIIIIIIIIIIIIIIIIIIIIIIIIIIIIIIIIIIIIIIIIIIDDDDD
@HISEQ:969:HM2KJBCX2:2:1101:11441:56789 2:N:0:ACTATGCA
TAGACACCGTGTCCCAACTATCCCTATTAATCATTACGTCGATCCTAGAAACCAACAAAATAGAATCAAACGTCCTATTTCGTTATTCCATGCTAATGTATTCAAGCGTGAGCCTGCTTTAAACACTCTAATTTTTTCAAAGTAACAGTCCTGATTCCCCATGACACCAAATTAATGACATCATGGTTCGTCAGAAGGTAGGAATCAATAATACCAGTACGTACAATAGCACGACCAATAAATTGATCCCGAAATTCAACTACGAGCTTTTTAACTGCAACAACTTTAATATACGCTATTGGAGCTGGAATTACCGCGGCTGCTGGCACCAGACTTGCCCTCCAA
+
DDDDDIIIIIIIIIIIIIHIGIIIIIIIIIIIIIIIIIIIHIIIIIIIIHIIHIHIHIIIIIHHHHHIIIIHHHHIIHHIIGIIHIIIIIIHHHIIIIIIIIIIIIHHIIIIIIIIIIHIIIIIIIIIIIIIIHIIIIIIIIIIHHHIIIIIIIIIIIHIIIIIIIIIIIIIIIIIIIIIHHIIIIIHIIIIIIIIIIIIIIIIIIIIHHHIHIIIIIHIIIIIIIIIIIIIIIIIIIIIIIIIIIIIIIIIIIIIIIIIIIIIIIIIIIIIIHGIIIIIIIIIIHIIIIIIIIIIIIIIIIIIIIIIIIIIIIIIIIIIIIIIIIIIIIIIIIIIIIHIDDDDD
@HISEQ:969:HM2KJBCX2:2:1101:6822:57473 2:N:0:ACTATGCA
TAGACACCGTGTCCCAACTATCCCTATTAATCATTACGGTGGTCCTAGAAACCAACAAAATAGAACCACAACGTCCTATTCTATTATTCCATGCTAATCTATTCAAGCAAATGCCTGCTTTAAACACTCTAATTTTTTCAAGGTAATGGTCCTGGCTCCCCGGCACACCCAATAAAGGACATACTGGTTCACCAGAAGGTGGACCCGACACAGGACAGTACTCGCCAAAGACGGACCGCCCGGCCAGGCCTAAAATTCAACTACGAGCTTTTTAACTGCAACAACTTTAATATACGCTATTGGAGCTGGAATTACCGCGGCTGCTGGCACCAGACTTGCCCTCCAA
+
DDDDCIIIIIIIIIIHIIIIIIIIIIIIIIIIIIIIIIIIIIIIIIIIIIIIIIIHHHIIIIIIIIIIIGIIHIIGIIIIIIIIIIIHIIGIIIIIIIIIIHHIIIIIHIIIHIIIIIIIHHIIIIIIIHIIIIIIIIIIIIIHIFIIIIIIIIHIIIIIIIIHHIIIHIIIIHIHIIIIIIIIIIIIIHIIIIHIIIIIGIIIIHIIIIHIIIIIIIIIIIIIIGHHHHHIIIHIHIHIIIIIHIIIHHIIIIIIIIIIHHFIIIIIIIIIIIIIIIIIIIIIIIIIIIIIHHIIIHIIIIIIIHIIIIIIIIIIIIIIIIIIIIIIIIIIIIIIIIIIIDDDDD
@HISEQ:969:HM2KJBCX2:2:1101:13911:57803 2:N:0:ACTATGCA
TAGACACCGTGTCCCAACTATCCCTATTAATCATTACGTCGATCCTAGAAACCAACAAAATAGAATCAAACGTCCTATTTCGTTATTCCATGCTAATGTATTCAAGCGTGAGCCTGCTTTAAACACTCTAATTTTTTCAAAGTAACAGTCCTGATTCCCCATGACACCAAATTAATGACATCATGGTTCGTCAGAAGGTAGGAATCAATAATACCAGTACGTACAATAGCACGACCAATAAATTGATCCCGAAATTCAACTACGAGCTTTTTAACTGCAACAACTTTAATATACGCTATTGGAGCTGGAATTACCGCGGCTGCTGGCACCAGACTTGCCCTCCAA
+
DDDDDIIGIIHIE@GGHHIIHHEHHHIIIIIHIIIIIIIIGIIIHHHHFHIIFHIHIHH@FHGIIHHIIIIIHIIDHHIHIIIHCHHHIIIIIIIIIHIHIIHIIIHHHHGHHHHHHEHHHIHHHIHIHIGHGHHHCHIIHIHHIHIIIHEFHHIFHHHHIHIIIIHIHEHHIHGCCHHIHHHHHHIIIHEIIIHIIIIHHHIIIIIIIIIIIIIHHGGGEFHHGIGIIIIIIIIIIHGIHHIHIIHIHIIIHHHHHGIHEIIHHIHGHIIHHIIHIIIIHHHEIIIIIIIIIIIIIIIIIIIIHIHIIIIIIIIIIIIIIIIIIIHIIHFIHIIIIIIIDDDDD
@HISEQ:969:HM2KJBCX2:2:1101:17136:58487 2:N:0:ACTATGCA
TAGACACCGTGTCCCAACTATCCCTATTAATCATTACGTCGATCCTAGAAACCAACAAAATAGAATCAAACGTCCTATTTCGTTATTCCATGCTAATGTATTCAAGCGTGAGCCTGCTTTAAACACTCTAATTTTTTCAAAGTAACAGTCCTGATTCCCCATGACACCAAATTAATGACATCATGGTTCGTCAGAAGGTAGGAATCAATAATACCAGTACGTACAATAGCACGACCAATAAATTGATCCCGAAATTCAACTACGAGCTTTTTAACTGCAACAACTTTAATATACGCTATTGGAGCTGGAATTACCGCGGCTGCTGGCACCAGACTTGCCCTCCAA
+
DDDDDIHIIGHIIIIIIIIIIIIIIIIIIIIIIIIIIIIIIHIIIIIIIIIIIIIIIIIHIIIHIHIHIIIIIIIIIIIGIIIIIIIIIIIIIIIIIIIHHIHIIHIIIIIIIIHIIIIIIIIIIIIIIIIIIIIIIIIIIIIIIIIIIIIIIIIIIIIIIIIIIIIIIIIIIIIIIIIIIIIIIIIIIIIIIIIIIIIIIIIIIHIIIIIHHIIIIIIIIIIIIIIIIIIIIIIIHIIIIIHHIIIIIIIIIIIIIIIIIIIIHIIIIIIIIIIIIIIIIIIIIIIIIIIIIIIIIIIIIIIIIIIIHIIIIIIIIIIIIIIIIIIIIIIIIIIIIIIIDDDDD
@HISEQ:969:HM2KJBCX2:2:1101:2743:59267 2:N:0:ACTATGCA
TAGACACCGTGTCCCAACTATCCCTATTAATCATTACGTCGATCCTAGAAACCAACAAAATAGAATCAAACGTCCTATTTCGTTATTCCATGCTAATGTATTCAAGCGTGAGCCTGCTTTAAACACTCTAATTTTTTCAAAGTAACAGTCCTGATTCCCCAAGACACCAAATTAATGACATCATGGTTCGTCAGAAGGTAGGAATCAATAATACCAGTAAGTACAATAGCACGACCAATAAATTGATCCCGAAATTCAACTACGAGCTTTTTAACTGCAACAACTTTAATATACGCTATTGGAGCTGGAATTACCGCGGCTGCTGGCACCAGACTTGCCCTCCAA
+
@?@@?GHHHHI@11<?C@HHHFHIEHHHECHEEHHEHHE1CCHHHEHFECHFHHHH?GCEEIEC1<<F1D101<D=GH@HFHHHIIIE@HH1CGHHIIFHED1CEEEC@GEHHHH@8FH8<GIHG@HHHHHHCEHIIHCIIHGEGFCEGEIHGEGFHEGHIIHHHHHCDFDGHHGFGCEHHHHEHHDDHHHIHGCDC@:CHEGGEFFFHG?FHFHIHGEHEEGGHECH=DHHHGECHFCHGGCCECGHC<<D1F1CHHHGCHEF1GECHHF@FCCCEHIHHG<CD<1IHEGD<<1<1C1C?FEHHIHHEGC/ECCC/FG@C?HC@CIHIHD1<<?HHHHF@BBB0
@HISEQ:969:HM2KJBCX2:2:1101:15491:60170 2:N:0:ACTATGCA
TAGACACCGTGTCCCAACTATCCCTATTAATCATTACATCGATCCTAGAAACCAACAAAATAGAATTGGATGTCCTATTTTATTATTCTATGCTAATGTATTCAAGCGTGAGCCTGCTTTAAACACTCTAATTTTTACAAAGTAACAGTCCTAATTCCCCGTGACACCAAATTAATGGCATTACGGTTCTTTAAAAGATGAGAAATTAATAATATCAGTACATACCAACGGCATGACCAAAACATTGATTTCGAAATTCAACTACGAGCTTTTTAACTGCAACAACTTTAATATACGCTATTGGAGCTAGAATTACTGTGGCTGCTAGCACCAGACTTGCCCTCCAA
+
DDDDDIIIIIIIIGIIHIIIIIIIIIIIIIIIIHIIIIIIIIIHIIIIIIIIIHIIIHIIIIIIIIIIIIIIIIIIIIIIIIIIHIIIIIIIIIIIHIIIIHIIIIHIIIHIHIHIHIIIIIHIIIIIIIIIIIIIIIIIGIIIIIIGIIIIIHIIIHHIIIIIIIIIIIIIIIIIIIHIIIIIIIIIIIIIIIIIIIIIIIIIIIIIIIIIIIIIIIIHIIIIIIIHIIIIIIIIIHHIIIIIFHIIIIHIIIIIIIIIIIGIIIIIIIIIIHHHIIIIIIIIIIHIIIIIIIIIIIIIIIIIIIIIIIIIIIIIIIIIHIIIIIIIIIIIIIIIIIIIIIDDDDD
@HISEQ:969:HM2KJBCX2:2:1101:3337:60997 2:N:0:ACTATGCA
TAGACACCGTGTCCCAACTATCCCTATTAATCATTACGTCAATCCTAGAAACCAACAAAATAGGATCGAACGTCCTATTTCATTATTCCATGCTAATGTATTCAAGCGTTAGCCTGCTTTAAACACTCTAATTTTTTCAAAGTAACAGTCCTGTTTCCCTGCAACACCAAATTAATGACATTACAGTTCTTCAGAAAGGAGGAATCAGCGAAGCCAGTGCATACCAGTGGCACGACCAACCTGCTGACCCCGAAATTCAACTACGAGCTTTTTAACTGCAACAACTTTAATATACGCTATTGGAGCTGGAATTACCGCGGCTGCTGGCACCAGACTTGCCCTC
+
DDDDDIIIIIIIIIHIIIIIIIIIIIIIIIIIGIIIIIIIIIIIIIIIIIIIIIIIIIIIHHHHHIIIHHHIIIIIIIIIIIIIIIIIIIIIGIIIIIIIIIHIIIIIIIIIIIIIIIIIIIIIIIIIIIIIIIIIIIIIIIIIIIIIIIIIIIIIIIIIIIIIIIIIIIHIIIIIIIIIIIIIIIIIIIIIIIHIIIIIIIIIIIIIIIIIIIIIIIIIIIIIIIIIIIIIIIIIIIIIHHIIIIIIIIIIIIIIHIIIIIIIIHIIIIIIIHFHIIIIIIIIIIIIIIHIIIIIIIIIIIIIIIIIIIIIIIIIIIIIIIIIIIIIIIIIIIIIIIDDDDD
@HISEQ:969:HM2KJBCX2:2:1101:19405:60778 2:N:0:ACTATGCA
TAGACACCGTGTCCCAACTATCCCTATTAATCATTACGGTGATCCTAGAAACCAACAAAATAGAACCATGCCGTCCTATTCTATTATTCCATGCTAATGTATTCGAGCAAAATGCCTGCTTTAAACACTCTAATTTTTTCAAGGTAAAGGTCCTGGTTCCACATGACACCCAATTAAGGACATCATGCTTCTCCAGAAGGTGAGAAATCAACTGCGACAGTTCATACCCCTTAAGGCACGACCATCACGTCAATCCCGAAATTCAACTACGAGCTTTTTAACTGCAACAACTTTAATATACGCTATTGGAGCTGGAATTACCGCGGCTGCTGGCACCAGACTTGCCCTCCAA
+
DDDDDIIIIIIIIIIIIIIIIHIIIIIIIIIIIIIIIIIIIIIGHIIIIHIIIIIIIIIIIIHHHIIHIHHHHIHIHHIIGHIIIGIIHIIIIIIIIIIIIFHHHIIIIIIIIHIIIIHIIIIIIIIIIIIIIIHIIIIIIIIIIIIIIIIIIIIIIIIIIIIIIIIIIIIIHIIIIIIIIIIIIIIIIIIIIIIIIIIIIIIIIIIIIIIIIIIIIIIIIHIIIIIIIIIIIIIIIIIIIIIIIIIIIIHIIIIIIIIIIIIIIIIIIIIIIIIIIIIIIIIIIIIIIIIIIIIIIIIIIIIIIIIIIIIIIIIIIIIIIIIIIIIIIIIIIIIIIIIIIIIIIIIDDDDD
@HISEQ:969:HM2KJBCX2:2:1101:17911:61049 2:N:0:ACTATGCA
TAGACACCGTGTCCCAACTATCCCTATTAATCATTACGGTGATCCTAGAAACCAACAAAATAGAACCATGCCGTCCTATTCTATTATTCCATGCTAATGTATTCGAGCAAAAATGCCTGCTTTAAACACTCTAATTTTTTCAAGGTAAAGGTCCTGGATCCGCAAGACACCCAATAAAGGACATCAAGTTTCTCCAGAAGGTGAGAAATCAACTGCAACAGTTCATACCCCTTAAGGCATGACCATCACGTCAATCCCGAAATTCAACTACGAGCTTTTTAACTGCAACAACTTTAATATACGCTATTGGAGCTGGAATTACCGCGGCTGCTGGCACCAGACTTGCCCTCCAA
+
DDDDDIIIIIIIIIIIIIIIIIIIIIIIHIIIIIIIIIIIIIIIIIIIIGIIIGIIICHHIIHHIHIIIHICHHDHIIIIIIIGIIIIIIIIIHIIIHIHHGEIHHIIIIIIIIIIIIIIIIIHHHHIIIIIIIIHHHHIIIHIIIIIIIGIIIIIIIHIIIHIIIIIIIHIIIIHIIIIIIIIIHIIIIIIIIIIIIIIIIIIIIIIIIIIIIIIIIGII=IIIIIIIIIIIIIIHIIIIIIIHII<IIIIIIIHIIGIIIIIIIIIIIIIHGIIIHIIIIIIIIIIIIHIIIIIIIIIHHIHIIIIIIIIIIIIHIIIIIIIIIIIIIIIIIIIIIIIIIIIIIHIDDDDD
@HISEQ:969:HM2KJBCX2:2:1101:17220:61226 2:N:0:ACTATGCA
TAGACACCGTGTCCCAACTATCCCTATTAATCATTACGGTGATCCTAGAAACCAACGAAATAGAACCAAGCCGTCCTATTTCATTATTCCATGCTAATGTATTCAGACGTTAGCCTGCTTTAAACACTCTAATTTTTTCAAAGTAACAGTCCTGATTTCCAATCACACCAAATTAATGACATGAAAGTTCCTCAGAAGGTAGAGATTTATCTCACCAGTACAGACAATTAAGCCTGACCAATGGGTAAACCCCGAAGTTCAACTACGAGCTTTTTAACTGCAACAACTTTAATATACGCTATTGGAGCTGGAATTACCGCGGCTGCTGGCACCAGACTTGCCCTCCAA
+
DDBDDIIIHIIIIIIIIIIIIIIIIIIIGIIIIIIIIHIIIFHIIIIIIIIIIIIIIHIIGIIGIIIIIGHHIIIIIIHIHIIIIHIIIHIHHIIIEHIHHIHIIHIIIIHIHIIIIIIFHIIIHIHIIIIIIIIIIIIHIIIIIIIIGHIHHHHIHIIIIIIHIIIHIIIIIHIHGHHIIHHIIIIIHGIIIIIIIIIIIHIIIHIIIIIIIIIIIIIIIIIIIHIHIIIIHHG*IIIHHHIHIHEHHGIIIHIIIIHIIIIIHHIIHIHIIIIHIIIIIIIIIIIHGIIHEIIIIIIIHIIIIIIIIIIIIHIIIIIIIIIIIIIIIIIIIIIIIIH=IIHDDDDD
@HISEQ:969:HM2KJBCX2:2:1101:5516:62404 2:N:0:ACTATGCA
TAGACACCGTGTCCCAACTATCCCTATTAATCATTACGTCGATCCTAGAAACCAACAAAATAGAATCAAACGTCCTATTTCATTATTCCATGCTAATGTATTCAAGCATAAGCCTGCTTTAAACACTCTAATTTTTTCAAAGTAACAGTCCTGATTCCCCACGACACCAAATTAATGACATCGCGGTTCTTCAGAAGGTAGGAACCGATAATGCCAGTGCGTACCGAGGCACGACCAACAATTCGATCCCGAAATTCAACTACGAGCTTTTTAACTGCAACAACTTTAATATACGCTATTGGAGCTGGAATTACCGCGGCTGCTGGCACCAGACTTGCCCTCCAA
+
DDDDDIIIGIIHIHIIIIIIIIIIIHIIIHIIHIHIIHIIHIIIIIIIIIIIIIIIIIIIIIIIIIHHHIIIIIIIIIIIIHIIIIIHIIGIHIHGIHIIHHHHHIGIIIHDIIIIIHIHIHHHHIHIIHIIIHEIHIIIIIIIIIIIHIIIIIHIIIHHHIIHIHIIIIIGHIIIHGHHHHHHFHIIHHIIIHIGIIIIIHFIHHIIIIGIIIHHHHDIIHIIIHEHIIIIIIHIHHHHIHGCHEGGHIIIIIIGIIIHHHIIIIHGIHIHHGIIIHHHIIIIIIIIIIIIIIIIIIIIIIIIIIIIIIIHIIIIIIIIIHIIIIIIIIIIIIIIIHIGDDDDD
@HISEQ:969:HM2KJBCX2:2:1101:6095:61613 2:N:0:ACTATGCA
TAGACACCGTGTCCCAACTATCCCTATTAATCATTACGTCGATCCTAGAAACCAACAAAATAGAATCAAACGTCCTATTTCATTATTCCATGCTAATGTATTCAAGCGTGCGCCTGCTTTAAACACTCTAATTTTTTCAAAGTAACAGTCCTGATTCCCCACGACACCAAATTAATGACATCGCGGTTCTTCAGAAGGTAGGAACCAATAATGCCAGTGCGTACCGAGGCACGACCGACAATCTGATCCCGAAATTCAACTACGAGCTTTTTAACTGCAACAACTTTAATATACGCTATTGGAGCTGGAATTACCGCGGCTGCTGGCACCAGACTTGCCCTCCAA
+
DBDDDIIIIIIHHIIGIIIIIIIIHIEHIHIIIIIIHIIIIIIIIHIIIIIIIIIIIIIIIIHIIIIGHHFHGH=HHEHIIIIIIHHIIHGEHCHIHHHHHGIHHIIIIIIIIIHIIHHHHIHHGHIHGHIIHHHGHIIIHIIIIHEHIIIIHHHEIIIHHIIHHHIHHHHIIIIHIHIIIHHHHHHIHHIIIIIIIIIHIIIIHHIIIIHIHHIIIIIHIIHHGHHIIHIIIIHIIHG4IGHHGHFHHHHIHHIIIIIHHHIHIIIHIIHEHFIIHHFIIIHHGHEIHGHHIIIIIGIIIHIHIHEIHIHIIIIHHHGIHHIIIIIIIIHHHIIIIHIIADDAD
@HISEQ:969:HM2KJBCX2:2:1101:7457:62349 2:N:0:ACTATGCA
TAGACACCGTGTAGCCCAACTATCCCTATTAATCATTACGTCGATCCTAGAAACCAACAAAATAGAATCAAACGACCTATTTCATTATTCCATGCTAATGTATTCAAGCGCGAGCTTGCTTTAAACACTCTAATTTTTTCAAAGTAACAGTCCTGATTTCCCATGACACCAAATTAATGACATCATGGTTCGTCAGAAGGTAGGAATCAATAATACCAGTACGTACAATAGCACGACCAATAAATTGATCCCGAAATTCAACTACGAGCTTTTTAACTGCAACAACTTTAATATACGCTATTGGAGCTGGAATTACCGCGGCTGCTGGCACCAGACTTGCCCTCCAA
+
D<BB0DD@/F1<<G@FHHGEFGH1<1CDFEEHEHHHEHECH1<CEC<GHHHII1<GE01<<F111<111<<<D00</CH1<<GHHIHI1<@CE1<<1CG6@@<FGHIIHCEHEHHGHHE<CF@<CGGG8H@F<<HEHHFE@IGIIIIHI:H?FEEH@@FHCEH?GDC<?FIIHFGHHHEI:HHHF@DECEED::I<IHIHHG@IHH?HHHIHHEC@1E:HI=HHHG?IHGFGCHHGEHIIFHFFCCHHFHDH?IIIHEG<0IIIIIIIIIHHHHHEHHHGCIIIHEEGHIHHHFHE<1IHIHHEHHEGHEEIIHHDCIIHIHHE@EFF@FHIIHHGDHHCH?D@@D<
@HISEQ:969:HM2KJBCX2:2:1101:2600:63463 2:N:0:ACTATGCA
TAGACACCGTGTCCCAACTATCCCTATTAATCATTACGGTGATCCTAGAAACCAACAAAATAGAACCATGCCGTCCTATTCTATTATTCCATGCTAATGTATTCGAGCAAAAATGCCTGCTTTAAACACTCTAATTTTTTCAAGGTAAAGGTCCTGGATCCGCAAGACACCCAATTAAGGACATCAAGTTTCTCCAGAAGGTGAGAAATCAACAGCGACAGTTCATACCCCTTAAGGCATGACCATCACGTCAATCCCGAAATTCAACTACGAGCTTTTTAACTGCAACAACTTTAATATACGCTATTGGAGCTGGAATTACCGCGGCTGCTGGCACCAGACTTGCCCTCCAA
+
DDDDDIIIIIIIIIIIIIIIIIIIIIIIIIIIIIIIIIIIIIIIIIIIIHIIIIIIIIIHHHHIIIIHIIGGIIIIIIHIIIIIIGHIIIIIIIIIIHIHIHHIHHIIIIIIIIIIIHHHHHIIIIIIIIIIIIIIIIIIIIIIHIIIIIIIIIIIIIIIIIIIIIIIIIIIIIIIIIIIIIIIIIIIIIHIHIIIIHIIIIIIIIIIIIIIIIIIIIIIIIIIIIIIIIIIHIIIIIIIIIIIIIIIIIIIIIIIIIIIIIIIIIIIIIIIIIIIIIIIIIIIIIIIIIIIIIIIIIIIHIIIIIIIIIIIIIIIIIIIIIIIIIIIIIIIIIIIIIIIIIIIIIIIDDDDD
@HISEQ:969:HM2KJBCX2:2:1101:13378:63624 2:N:0:ACTATGCA
TAGACACCGTGTCCCAACTATCCCTATTAATCATTACGGTGATTTAGAAACCAACAAAACAGGACCACCGTCCTATTTTATTATTCCATGTTAATGTATTCAAACGTAAGCCTGCTTTGAACACTCTAATTTTTTCAAGGTAAAGGTCCTGGTTTCCCACTACGCTAAATTAATAACATGATGGTTCCCCAGAAGGTAGAAATTCCACACGCCAGTACAGACAATTGCCCGACCAGCGGTAGAACCCCGAAATTCAACTACGAGCTTTTTAACTGCAACAACTTTAATATACGCTATTGGAGCTGGAATTACCACGGCTGCTGGCACCAGACTTGCCCTCCAA
+
DDDADIHIIIIIIHIIIIIIIGIIIIIIIIIIIIIIIIIHIIIIIIIIIIIIIIIIIIIIIIIIIIIIGIHHHIHIIIIIIIIIIFHIIIIIIIIIHIIIIIIIIIIIIIIIIIIIIIHHIIIIIIIIIIIIIIIIIIIIIIIIIIIIIIIIHIHIIIIIIIIIIIIIIIIIIIIIIIHIIHIIIIIIIIIIIIIIHIIIIIHHIIIIIIIIIIIIIIIIIIHHIIIHIIIIIIIIIIIIHHIIIIIIIIIIIIIIIIIIIIIIIIIIIIIIIIIIIIIIIIIIIIIIIIHIIIIIIIIIIIIIIIIIIHIIIIIIIIIIIIIIIIIIIIIIIIIIIIDDDDD
@HISEQ:969:HM2KJBCX2:2:1101:14039:63520 2:N:0:ACTATGCA
TAGACACCGTGTCCCAACTATCCCTATTAATCATTACGGTGATCCTAGAAACCAACAAAATAGAACCATGCCGTCCTATTCTATTATTCCATGCTAATGTATTCGAGCAAAAATGCCTGCTTTAAACACTCTAATTTTTTCAAGGTAAAGGTCCTGGATCCGCAAGACACCCAATAAAGGACATCAAGTTTCTCCAGAAGGTGAGAAATCAACAGTAACAGTTCATACCCCTTAAGGCATGACCATCACGTCAATCCCGAAATTCAACTACGAGCTTTTTAACTGCAACAACTTTAATATACGCTATTGGAGCTGGAATTACCGCGGCTGCTGGCACCAGACTTGCCCTCCA
+
DDDDDHIHIIGIHIIIIIIIIIIIIIIIIIIIIIIIIIIIIIIIIIIIIIIIIIIIIIIIIIHIIIIIIHEHIIIIHIIHIIIIIIIIIIIHIIIIIIHHIHIIEHHHIIIIHIHHHIIIIIHHIIFIIIIIIIIIIIIIIIIIHHHIHIHHHIHFHHHHHCHHHHIIIHIHHGCHIH@GFHHHCGHF@HGIIIIIIIIIIIIIIIIHIIII<II=II=IIIH=IIIIIIIIHIIIIIIIGIIIIIIHIHGIIIHIIHIIIIIIIIHIIIIIIIIIIIIIIIIIIIIIIIIIIIIIIIIIHIIIIIIIIIIIIIIIIIIIIIHIIIIIIIIIIIIIIIIIIIIIIIIDDDDD
@HISEQ:969:HM2KJBCX2:2:1101:13362:63826 2:N:0:ACTATGCA
TAGACACCGTGTCCCAACTATCCCTATTAATCATTACGTCAATCCTAGAAACCAACAAAATAGGATCAAACGTCCTATTTCATTATTCCATGCTAATGTATTCAAGCGTTAGCCTGCTTTAAACACTCTAATTTTTTCAAAGTAACAGTCCTGTTTCCCTGCAACACCAAATTAATGACATTACAGTTCTTCAAGAAGGAGGAACCAGTAAAGCCAGTGCATACCAGAGGCACGACCAACCTACTAATCCCGAAATTCAACTACGAGCTTTTTAACTGCAACAACTTTAATATACGCTATTGGAGCTGGAATTACCGCGGCTGCTGGCACCAGACTTGCCCTCCAA
+
DDCADIGIIIIIIIIIIHIIIIIIIIIHIIHIHHIIIIIIIIIIGIIIIIHIHIIIIIIIIIHIIIIHIIGHIIIHIIIIHHIHIIIHHIIIIHHHHEHHHHHIHIHHHIIIIIIIHEHIIHIIIIIIHHIIIIHIHIHIIHHEHHHHHIHHHIIIIHIIIIIIIIIIIIIHHHHIIIIIHHIIIHIHHIHIIIIIIIHGHIIIIIIIIIIIIIIIIHHIIIII<IIIIIIIIIIIIIHIIIHHHIIHIIHIIIHGCIIIIIIIIIIIIIIIIIIIIIIIIIIIIIIIIIHIIIIHIHIIIIIIIIIIIIIIIIIIIIIIIIIIIIIIIIIIIIIIIIIIIDDDDD
@HISEQ:969:HM2KJBCX2:2:1101:1976:64443 2:N:0:ACTATGCA
TAGACACCGTGTCCCAACTATCCCTATTAATCATTACGTCGATCCTAGAAACCAACAAAATAGAATCAAACGTCCTATTTCATTATTCCATGCTAATGTATTCAAGCTCGAGCTTGCTTTAAACACTCTAATTTTTTCAAAGTAACAGTCCTGATTTCCCGCGACACCAAATTAATGACATCGTGGTTCGTCAGAAGGGAGAAACCAATAATGCTAGTACGTACAAAGTACGACCGACATATTAGTCCCGAAATTCAACTACGAGCTTTTTAACTGCAACAACTTTAATATACGCTATTGGAGCTGGAATTACCGCGGCTGCTGGCACCAGACTTGCCCTCCAA
+
DDDDDIIIIIHIIIIHHIIIIIIIIIIIIIIIIIIIIIIIIIIIIHIIIHIIFHHIIIIGIHIIIIHIHIIIIHIHIIIHFIIIIIIGHHIIIIIIIHHIIIIIHIHHIIIIIIIHIIIHHHHEGHIIIIIIHHHIHIIHIIHIIIIIIIIIIIIIIHIIIIIIHIHHIHHHHIIIIIIIIIIIIIIIIIHIIIIIIIIIIIIIIIIIIIIHIIIIIIIIIIIIIIIIIIIIIIIIIIIIHIIIIIIIIIIIIIIIIIIIIIIIIIIIIIIIIIIIIIIIIHIIIIIIHIIIIIIIIIIIIIIIIIIIIIIIIIIIIIIIIIIIIIIIIIIIIIIIIIIDDDDD
@HISEQ:969:HM2KJBCX2:2:1101:6281:65432 2:N:0:ACTATGCA
TAGACACCGTGTCCCAACTATCCCTATTAATCATTACGTCAATCCTAGAAACCAACAAAATAGGATCAACGTCCTATTTCATTATTCCATGCTAATGTATTCAAGCGCGAGCCTGCTTTAAACACTCTAATTTTTTCAAAGTAACAGTCCTGATTCCCCACCACACCAAATTAATGACATGATGGTTCGTCAGAAGGTAGAAATCAGTAACACCAGTACGTACCGAAGGCACGACCAGCGTATTAATCCCGAAATTCAACTACGAGCTTTTTAACTGCAACAACTTTAATATACGCTATTGGAGCTGGAATTACCGCGGCTGCTGGCACCAGACTTGCCCTCCAA
+
D@D@?@GHH<EFEEHFHG1<11D1CCCHHIIIIEEHIGG1CGGHCHG@G@HIIHIIHIIEG1<1<<FFEHHHEHHHEH?HEHH1<GHHG1FH@C@FH<@GH@5D<FHHHHHDEH?HB<FG8<1<AF@GHIIFHGBFCHHHHGGHHI@GACGHB<CFCGGFHHHIIIHIIIIHCHCIIHGCHFFC@<8GC<<HEHFFGCDGEFFEHIDHHF?HGHGEFFH=ECEEHEHHE<C@IIHDHCCCCGGHEC?DIHFHEC1F1G@HHCEH@F<<<@FEGCF1CCD<1CF?H@G?HG@GCH@<G<HHHHEC1HGEHHCCCCCC?IHHFGHFHIHHFHIHHCCHHHEHB@D?D
@HISEQ:969:HM2KJBCX2:2:1101:20362:65059 2:N:0:ACTATGCA
TAGACACCGTGTCCCAACTATCCCTATTAATCATTACGTCAATCCTAGAAACCAACAAAATAGGATCAAACGTCCTATTTCATTATTCCATGCTAATGTATTCAAGCGTTAGCCTGCTTTAAACACTCTAATTTTTTCAAAGTAACAGTCCTGTTTCCCTGCAACACCAAATTAATGACATTACAGTTCTTCAAGAAGGAGGAACCAGTAAAGCCAGTACATACCAGAGGCACGACCAACCTACTAATCCCGAAATTCAACTACGAGCTTTTTAACTGCAACAACTTTAATATACGCTATTGGAGCTGGAATTACCGCGGCTGCTGGCACCAGACTTGCCCTCCAA
+
DDDDDIIHIIIIIIIIIIHIHHHHIIIIIIIFHIHIIGIIIIIIIHIHIIIIIIHIIIIIIIEHIHIIIIIHGHHIIIIIIIHHIIIHEGHIHEHGIIIIIHHHIHIIHHHEIIHIHHIIIIHIIIIIIHHIIIIIIIIGIHHHIIIHIIHHHHHHFIIHHIIIIIIGIIHHIIIIHIIIIHIIIHIIHIHIIIIIIIIIIHIIIIIIIIIHIIIIIHHIIIIHIIIIIIIIIIIIIIIIIHHGFHHHIIIIIIHHHHHHIIHGIIIIIIIIIIIIIIIIIIIIIHIIIIIIIIIIIIIHHIIIIIIIIIIHIIIIIIIIIIIIIIIIIIIIIIIIIIIIIADDDD
@HISEQ:969:HM2KJBCX2:2:1101:21146:65464 2:N:0:ACTATGCA
TAGACACCGTGTCCCAACTATCCCTATTAATCATTACGTCAATCCTAGAAACCAACAAAATAGGATCGAACGTCCTATTTCATTATTCCATGCTAATGTATTCAAGCGTTAGCCTGCTTTAAACACTCTAATTTTTTCAAAGTAACAGTCCTGTTTCCCTGCAACACCAAATTAATGACATTACAGTTCTTCAAGAAGGAGGAATCAGTAAAGCCAGTACATACCATAGGCACGACCAACCTACTGACCCCGAAATTCAACTACGAGCTTTTTAACTGCAACAACTTTAATATACGCTATTGGAGCTGGAATTACCGCGGCTGCTGGCACCAGACTTGCCCTCCAA
+
0BD@0DC1CC?11C1<CG?GE1DEFFFFGH1<G@GFHC<10<<<D1DDCFH1DGHCCHHECHHCCGC@@HGC1<<0D@@111<DC<1<DG1C11<<CHDC@@EFECHGA<CGEFADHEB1FH1B@HHGD@FEHHCB.GBCG?HGHHIIFHB@HCHHIH@CFGDFEGDGC0@GCGGHHHH?F@<9<HIHIHEHHHEFHGEFHHCHFHHH;FEHFIGIFGIFHHGIIHFIIHHCHHEHCG@HEHHHGFIIGGIHHCHEGE?IIGHHHHHHHHFHCEDEEHF@CHHHHHHHHEHGIHIHIHHIIIIIIIIIHCHHDIIHCHIIIHCIHIHHCFC@C<@@?IIGIDDD@@
@HISEQ:969:HM2KJBCX2:2:1101:8827:66465 2:N:0:ACTATGCA
TAGACACCGTGTCCCAACTATCCCTATTAATCATTACGGTGATCCTAGAAACCAACAAAATAGAACCATGCCGTCCTATTCTATTATTCCATGCTAATGTATTCGAGCAAAATGCCTGCTTTAAACACTCTAATTTTTTCAAGGTAAAGGTCTTGGATATTCGCAACATCCAATAAAGGACATTACGCTTCCCCAAGCGGTGAGGCCCAACCGACCAGTACTCGTTACAAGAACGGACCAATCGGCCAAACCCAAAATTCAACTACGAGCTTTTTAACTGCAACAACTTTAATATACGCTATTGGAGCTGGAATTACCGCGGCTGCTGGCACCAGACTTGCCCTCCAA
+
DDDDDIHIIIIIIIIIHIIIIIIIIIIIIIIIIIIIIIIIIIIHIIIIIIIIIIIHHIIHHHHHIIIIIIHIIIIIIHIHHIIHIIIIHIIIIIIIIIIIIHHIIIIIIHIIIHGIIIIIIIIHIIIIIIIIIIIIIIIIIIIIIIIIIIIIIIIIIIIIHIIIIIIIHIIIIIHIIIIIHHIIIIIIIIIIIIIIIIIIIIIIIIIIIIIIIIIIIIIIIIIIIIIIIIIHHIIIIIIIIHIIIHHIIIIHIIIIIIIIIIIIIIIIIIIIIIIIIIHIIIIIIIIIIIIIIIIIIIIIIIIIIIIIIIIIIIIIIIIIIIIIIIIIIIIIIIIIIIIIIIIDDDDD
@HISEQ:969:HM2KJBCX2:2:1101:14796:66861 2:N:0:ACTATGCA
TAGACACCGTGTCCCAACTATCCCTATTAATCATTACGTCGATCCTAGAAACCAACAAAATAGAATCAAACGTCCTATTTCATTATTCCATGCTAATGTATTCAAGCGTGAGCCTGCTTTAAACACTCTAATTTTTTCAAAGTAACAGTCCTGATTCCCCACAACACCAAATAAATGACATCATGGTTCGTCAGAAGGGAGAAACCGACGATGCCAGTACGTACCGAGGCACGACCAACATGATGGTCCCGAAATTCAACTACGAGCTTTTTAACTGCAGCAACTTTAATATACGCTATTGGAGCTGGAATTACCGCGGCTGCTGGCACCAGACTTGCCCTCCAA
+
DD@BDIIIIHHHIIIIIIHIIIIIIIGIIIIHIIIIIIIIIIIHIIIHIIIIIIIHIIIIIIHHIHIIIGFHDCHHIIIGIGIIIIIIIHHIHHHIHIIIIIIIIHFIHIIHIIIIIHHHGIHHIHHIIIIIIIIIHHIIIIIIIIIIIIIIIIHHIIHIIHIIHEHIIIIIIIHHHHHHHHGIIIIHIHHHIIIIIIIIIIIIIIIIIIIHIIIIIHIHIIIIIIHIIIIIIIIIIIIIIHHEHIIIIIIIIIIIIIIIHHHIIIIIIIIGIIIIIIIIIIIHIIIIIIIIIIIIHIIIIIIIIIIIHIIIIIIIIHIIIIIIIIIIIIIIIIIIIHIIDDDDD
@HISEQ:969:HM2KJBCX2:2:1101:9528:67077 2:N:0:ACTATGCA
TAGACACCGTGTCCCAACTATCCCTATTAATCATTACGTCGATCCTAGAAACCAACAAAATAGAATCAAACGTCCTATTTCATTATTCCATGCTAATGTATTCAAGCGTGCGCCTGCTTTAAACACTCTAATTTTTTCAAAGTAACAGTCCTGATTCCCCACGACACCAAATTAATGACATCGTAGTTCTTCAGAAGGTAGGAACCAATAATGCCAGTGTGTACCGAAGCACGACCGACAATTTGATCCCGAAATTCAACTACGAGCTTTTTAACTGCAACAACTTTAATATACGCTATTGGAGCTGGAATTACCGCGGCTGCTGGCACCAGACTTGCCCTCCAA
+
DADDDIIIIECHHHHHIHHIHHECHIIIHIHGIGHHIHHHIHHIHHIHIHHCCFEGHHIIIHHEHIIIIIGHHFHHHIIIHICHIEHHCHHFCHCHE@HHIHCHHHHIHHCEHHG@@CHHDF@HHIHEHCGHGEGHH?G@HHHHFCHHFFG?D?FEEHHIHHHIIDHHHHIHHICHGCEE/HFHHF.<DC<IHHHIHFFH:@DF@EHHCGG<C68IIHHHCFG=<IIHG<AHHHHHDC@<@G@FEHC</F<1DD1G<?G@=HHHHEGC@EIHG1GHIHEF?HHIHEHIHHEIIIIHF?IHIIHHCIHG@C<DDC<CCF1G?D1GEE@@CFHHHEFIHGHHD@@D@
@HISEQ:969:HM2KJBCX2:2:1101:17273:67325 2:N:0:ACTATGCA
TAGACACCGTGTCCCAACTATCCCTATTAATCATTACGTCGATCCTAGAAACCAACAAAATAGAATCAAACGTCCTATTTCATTATTCCATGCTAATGTATTCAAGCGCGAGCTTGCTTTAAACACTCTAATTTTTTCAAAGTAACAGTCCTGATTTCCCGCGACACCAAATTAATGACATCGTGGTTCGTCAGAAGGGAGAAACCAATAATGCTAGTACGTACAAAGTACGACCGACATATTAGTCCCGAAATTCAACTACGAGCTTTTTAACTGCAACAACTTTAATATACGCTATTGGAGCTGGAATTACCGCGGCTGCTGGCACCAGACTTGCCCTCCAA
+
DDDDDIIIIIIIIIIIIIIIIIIIIIIIIIIIIIIIIHIHIIIIIIIIIIIIIIIIIIIIIIIIIIIIIIHHHIIIHIIIIIIIIIIIIIIIGIIIIIIIIIHIIIIIHIIIIIIIIIIIIIIGIHIIIIIIIIIHIIIHIIIIIHIIIIIIHHIIIHIIIIIIIIHIIIHHHIIIIIIIHIIIHHHHIIIIIIIIIIIIIIIIIIIIIIIIIHIIIIIIIHIIIIIIIIIIIIIII?IIIIIIIIIIIIIIIIIIIIIIIIIIIIIIIIIIIIIIIIIIIIIIIIIIIIIIIIIIIIIIIIIIIIIIIIIIIIIIIIIIIIIIIIIIIIIIIIIIIIIDDDDD
@HISEQ:969:HM2KJBCX2:2:1101:6468:67615 2:N:0:ACTATGCA
TAGACACCGTGTCCCAACTATCCCTATTAATCATTACTCATTTCCCCAAAAACCAACAAAATTCGAGATACGAGTCCTAAATTATTATTCCATGCTAATGTATTCATAACTTTCAGCCTGCTTTAAACACTCTAATTTTTTCAAAGTAAAGGTCCTGGATTGCGAACCCAACCCAGTAAAGGGCAGGAACGTTCTCCAGGAAGATGGTAAGCGCGCATCGGCACTCACACACGAAACCGTGGCGGGCCAAGCGCACTATACCAGAAATCCAACTACGAGCTTTTTAACTGCAACAACTTTAATATACGCTATTGGAGCTGGAATTACCGCGGCTGCTGGCACCAGACTTGCCCTCCAA
+
DDDDDIHIIIIIIHIIIIIIIIIIIIIIIIIIIIIIIIIIIIIIIIIHIIIIIIIIIIIGIHIIICHIIIIHIIIIIIIIIIIIIIIIIHHEIHEHIFHHI@GHHIIIIIIIIIHIIHHIIIHIIHFFHHHIHIIIIIIHHIIIIIIIIHIHHIIIHIIIIIHIHIIIIHHIIHHIHHIIIIIHIIIIIIIIHHHIIIIIIIIIIIIIIIIIIIIIIHIIIIIHIIIHHIIIIIIIIIIIIII=IHHIIIIIIIIHHHIIHEIHIHHIIIIIIGIIIIIIIIIIHIIIIIIIIIIIHHHHHIIIIIIIIIIIIIIIIIIIIIIIIIIIIIIIIIIIIIIIIIIIIHIHIIIIIDDDDD
@HISEQ:969:HM2KJBCX2:2:1101:4276:68020 2:N:0:ACTATGCA
TAGACACCGTGTCCCAACTATCCCTATTAATCATTACGGTGATCCTAGAAACCAACAAAATAGAACCATGCCGTCCTATTCTATTATTCCATGCTAATGTATTCGAGCAAAATGCCTGCTTTAAACACTCTAATTTTTTCAAGGTAAAGGTCCTGGTTCCACATGACACCCAATTAAGGACATCATGCTTCTCCAGAAGGTGAGAAATCAACTGCGACAGTTCATACCCCTTAAGGCACGACCATCACGTCAATCCCGAAATTCAACTACGAGCTTTTTAACTGCAACAACTTTAATATACGCTATTGGAGCTGGAATTACCGCGGCTGCTGGCACCAGACTTGCCCTCCAA
+
DDDDDIIIIIIIIIIIIIIIIIIIIIIIIIIIIIIIIIIIIIIIIIIIIIIIIIHIIIIIIIIIIIIIIIIIIIIIIIHIIIIIIIIHGHIIGIIIIIIIIHIIIIIHIIIIIHIHIIIIHIIIIIIIIIIIIIIIIHIIIIIIIIIIHIIIIIIIHIIHIIIIIIIIIIIIIIIIHIIIIIIIIIIIIIIIIIIIIIIIIHIIIIIIIIIIIIIIIIIIIHIIIIIIIIIIIIIIIIIIIIIIIIIIIHHIHIIIHIIIIIIIIIIIIIIIHIIIIIIIIIIIIIIIIIIIIIIIIIIIIIIIIIIIIIIIIIIIIIIIIIIIIIIIIIIIIIIIIIIIIIIIIIIDDDDD
@HISEQ:969:HM2KJBCX2:2:1101:9148:68952 2:N:0:ACTATGCA
TAGACACCGTGTCCCAACTATCCCTATTAATCATTACGTCGATCCTAGAAACCAACAAAATAGAATCAAACGTCCTATTTCATTATTCCGTGCTAATGTATTCAAGCGTAAGCCTGCTTTAAACACTCTAATTTTTTCAAAGTAACAGTCCTGATTCCCCACGACACCAAATTAATGACATCGCGGTTCTTCAGAAGGTAGGAACCGATAATGCCAGTGCGTACCGAGGCACGACCAACAATTCGATCCCGAAATTCAACTACGAGCTTTTTAACTGCAACAACTTTAATATACGCTATTGGAGCTGGAATTACCGCGGCTGCTGGCACCAGACTTGCCCTCCAA
+
DDDDDIIIIIIIIIIIIIIIIIIIIIIIIIIIIIIIIIIIIIIIIIIIIIIIIIIIIHIIIIIHHIIIIHIIIIIIIIIIHIIIIHIIIIHHGIIIIIIIIHIIIIIIIIIIIIIIIIIIIIIIIIIIIIIIIIIIIIIIIIIIIIIIHIIIIIIIIGIIIIIIIIIIIIIIIIIIIIIIIHIIIIIIIIIIIIIIIIIIIIIIIIIIIIIIIIIIIIIIIIIIIIIIIHIIIIHIHIIIIHEDIIIIIIIIIIIIIIIIIIIIIHIIIIIIIIIIIIIIIIIIIIIIIIIIIIIIIIIIIIIIIIIIIIIIIIIIIIIIIIIIIIIIIIIIIIIIIIIIDDDDD
@HISEQ:969:HM2KJBCX2:2:1101:19124:68648 2:N:0:ACTATGCA
TAGACACCGTGTCCCAACTATCCCTATTAATCATTACGGTGATCCTAGAAACCAACAAAATAGAACCATGCCGTCCTATTCTATTATTCCATGCTAATGTATTCGAGCAAAAATGCCTGCTTTAAACACTCTAATTTTTTCAAGGTAAAGGTCCTGGATCCGCAAGACACCCAATTAAGGACATCAAGTTTCTCCAGAAGGTGAGAAATCAACAGCGACAGTTCATACCCCTTAAGGCATGACCATCACGTCAATCCCGAAATTCAACTACGAGCTTTTTAACTGCAACAACTTTAATATACGCTATTGGAGCTGGAATTACCGCGGCTGCTGGCACCAGACTTGCCCTCCAA
+
DDDDDIIIIIIIIIIIIIIIIIIIIIIIIIIIIIIIIIHIIIIIIIIIIIIIIIIIIIHIIIIIIIIIIFHIIIHIIIIHHIIIIIIIIHIIIIIIIIIHICHHIIIIIIGIIIIIIIIHIHIIHHIIIIIIIIHIIIIIFIGIIIIIHIIIIIIIIHHIIIHIIIHIIIIIIIIIIIIIIIIHIIIIIIIIHIIIIIIIIIIIIIIIIIIIHIIIIIIIIIIIIIIIIIIIIIIIIIIIIIIIIIIIIIIHIIIIIIIIIIIIIIIIIIIIIIIIIIIIIIIIIIIIIIIIIIIIIIIIHIIIIIIIIIIIIIIIIIIIIIIIIIIIIIIIIIIIIIIIIIIIIIIIDDDDD
@HISEQ:969:HM2KJBCX2:2:1101:5808:68953 2:N:0:ACTATGCA
TAGACACCGTGTCCCAACTATCCCTATTAATCATTACGGCGGTCCTAGAAACCAACAAAATAGAACCGCGCGTCCTATTCTATTATTCCATGCTAATGTATCCGAGCAAAGGCCTGCTTTGAACACTCTAATTTTTTCAAAGTAAAAGTCCTGGTTCCCCGACACGGCCAGTGAAGGCCATGCGGCTCCCCAGAAGGAAAGGCCCGGCCGGACCAGTGCACGCGGTGAGGCGGACCGGCCAGCCAGGCCCAAGGTTCAACTACGAGCTTTTTAACTGCAACAACTTTAATATACGCTATTGGAGCTGGAATTACCGCGGCTGCTGGCACCAGACTTGCCCTCCA
+
BB@DDHEHIEHEHHFFEHIIHIGHHIIHIIICFHHHHHDHHHIHHICHIIIEHIHHHHH1GHHHHH??DHCHEEHIHIIIIIIHII1CHIEHGHIIIHHHHDHHEDHHIEGHIIHHFFHHHHHIHHHEGHFHHIIHHIIHHHFBEHHHIIHFCHHHIGIHHHHHIIIIHGC8BGHFHIGIIIIIIHFIHIIIIIIIHEHDIIGIIIIHHHIHIIIIIIIIIIIIIIIHEHHIHHHGIIIIHHGHIHIHHIIHHIIIIHHHIIHGF?=HHIIIHHIIHHH@IIIHIIHIIHHDIIIHIHIHHIHIHHIIHIHHIIHHHIIHHEHIIIHIIIHHIIIIIIIDDBBD
@HISEQ:969:HM2KJBCX2:2:1101:4757:70208 2:N:0:ACTATGCA
TAGACACCGTGTCTCAACTATCCCTATTAATCATTACGTCGATCCTAGAAACCAACAAAATAGAATCAAACGTCCTATTTCATTATTCCATGCTAATGTATTCAAGCGTGCGCCTGCTTTAAACACTCTAATTTTTTCAAAGTAACAGTCCTGATTCCCCACGACACCAAATTAATGACATCGCGGTTCTTCAGAAGGTAGGAACCAATAATGCCAGTGCGTACCGAGGCACGACCGACAATCTGATCCCGAAATTCAACTACGAGCTTTTTAACTGCAACAACTTTAATATACGCTATTGGAGCTGGAATTACCGCGGCTGCTGGCACCAGACTTGCCCTCCAA
+
DDDDDIIHIIIIIIIIIIIIIIIIIIIIIIIIIIIIIIIIIIIIIIIIIIIIHIIIIIIIIIHHIIIHIIIHHHIIIIIIIIIIIIHIIIIIGIIIIIIIIIIIIIIIIIIIIIIIIIIIIIIIIIIIIIIIIIIIIIIIIIIIIIIIIIIIIIIIIIIIIIIIIIIIIIIIIIIIIIIIIIIIIIIIIIIIIIIIIIGIIIIIIIIIIIIIIIIIIIIIIIIIIIIIIIIIIIIIIIIIIHHHIIIIIIIIIIIIIIIIIIIIIIIIIIIIIIIIIIIIIIIIIIIIIIIIIIIIIIIIIIIIIIIIIIIIIIIIIIIIIIIIIIIIIIIIIIIIIIIIDDDDD
@HISEQ:969:HM2KJBCX2:2:1101:11550:70035 2:N:0:ACTATGCA
TAGACACCGTGTCCCAACTATCCCTATTAATCATTACATCGATCCTAGAAACCAACAAAATAGAATCGGATGTCCTATTTCATTATTCCATGCTAATGTATTCAAGCGTGAGCCTGCTTTAAACACTCTAATTTTTTCAAGGTAACAGTCCTAATTCCCCGTGACACCAAATTAATGGCATTACGGTTCTTTAGAAGGTGAGAAATCAATAATATCAGTACATACCAACGGCATGACCGAAACATTGATTCCGAAATTCAACTACGAGCTTTTTAACTGCAACAACTTTAATATACGCTATTGGAGCTGGAATTACCGCGGCTGCTGGCACCAGACTTGCCCTCCAA
+
DDDDDIIIIIIIIIIIIIIIIIIIIIIIIIIIIIIIIIIIIIIIHIIIIIIIIIIIIHIHIIIIIIIIHIIHIGHIIIIIIIIIIIIIIIIIIIHHIIIIIIHIIIIIIIIIIIIIIIIIIIIIIIHIIIIIIHHIIIIIIIIIIIIHIHIIIIIHIIIIIIIIIIIIIIIIIIIIHHHIIIIIIIHIIIIIIIIIIIIIIIIIIIIIIIIIIIIIIIIIIIIIIIIIHIIIIIIIHIIIIIIIHEIIIIIIIIIIIIIIIIIIIIIIHIIIIIIIIIIIIIIIIIIIIIIIIIIIIIIIIIIIIIIIIIIIIIIIIIIIIIIIIIIIIHIIIIHIIIIIIIDDDDD
@HISEQ:969:HM2KJBCX2:2:1101:11170:70728 2:N:0:ACTATGCA
TAGACACCGTGTCCCACTATCCCTATTAATCATTACGGTGATCCTAGAAACCAACAAAATAGAACCATGCCGTCCTATTCTATTATTCCATGCTAATGTATTCGAGCAAAAATGCCTGCTTTAAACACTCTAATTTTTTCAAGGTAAAGGTCCTGGATCCGCAAGACACCCAATAAAGGACATCAAGTTTCTCCAGAAGGTGAGAAATCAACAGTAACAGTTCATACCCCTTAAGGCATGACCATCACGTCAATCCCGAAATTCAACTACGAGCTTTTTAACTGCAACAACTTTAATATACGCTATTGGAGCTGGAATTACCGCGGCTGCTGGCACCAGACTTGCCCTCCAA
+
DDDDDHHHIHIIIHHHIIIHIIIIIHIIIIIIIIIIIGIIIIIIHIIIIHIIIHIIIIIIHIIIIHIIIIIIHHIIHHIIIIIIIIIIIIIGIIIIIIHIHHHIIIIIIIIIIIIIIIIIIIIHIIIIIIIIIIIIIHIIIHIIIIIIIHHHHHIIIHIIHIIIIIHIIIIIIIIHHIIIIIIIIIIIHHIIIIIIIIIIIIIIIIIIIIIIIIIIHIIIIIIIIHIIIIIIIIIIIIIHHIIIIIIIIHGIIIIIIIIIIIIIIIIHFIIIIIIIIIIIIIIIIIIIIIIIIIIIIIHGIIIIIIIIIIIIIIIIIIIIIIIIIIIIIIIIIIIIIIIIIIIIIHIDDDDD
@HISEQ:969:HM2KJBCX2:2:1101:9177:69100 2:N:0:ACTATGAA
TAGACACCGTGTCCCAACTATCCCTATTAATCATTACTTCAGTCCTAGAAACCAACAAAATAGAACCAAAGTCCTATTCCATTATTCCATGCTAATATATTCAAGCAAACATGCCTGCTTTAAACACTCTAATTTTTTCAAAGTAAAAGTCTTGGATCCCTAGCGCACTCAATTAAGAGCACACTAGTTCCCCAAAAGGAAAAGCCCAAAGTTGCAGTACAAACCTTTCGGTTGACGGCAACTATAAGCCCAAAATTCAACTACGAGCTTTTTAACTGCAACAACTTTAATATACGCTATTGGAGCTGGAATTACCGCGGCTGCTGGCACCAGACTTGCCCTCCAA
+
DDADDIIIIIIIIIIIIIIIIIIIIIIIIIIIIIIIIIIIIIIIIIIIIIIGIHIIIIIFHIIGHIHIIIHHHFHHHHIIIIIIIH?HCHHCHHHHIIIIIHHHIIIIIIIIIHIIHFHIIIHHHIIHIIHIIIIHIHIIIIIIIIIIIHHIIIHIIIIIIIIIIIIIIIIIIIIHIIIIIIIHHIIHHHHIIIIHFIIIIIIIIIIIIIIIHIIIIIIIIIIIIIIIIIHIII=IIIIIIHGHHIIIIIIIIIIIIIIIIIHIIIIIIIIIIIIIIIIIIIIIIHHHHIIIIIIIIIIIIIIIIIIIIIIIIIIIIIIIIIIIIIIIIIIIIIIIIIIIIDDDDD
@HISEQ:969:HM2KJBCX2:2:1101:3565:70783 2:N:0:ACTATGCA
TAGACACCGTGTCCCAACTATCCCTATTAATCATTACGGTGATCCTAGAAACCAACGAAATAGAACCAAGCCGTCCTATTTCATTATTCCATGCTAATATATTCAGACGTTAGCCTGCTTTAAACACTCTAATTTTTTCAAAGTAATAGTCCTGATTTCCAATCACACCAAATAAATGGCATGAAAGTTCCTCAGAAGGTAGAGATTTATCTCACCAGTACAGACAATTAAGCCTGACCAATGGGTAAACCCCGAAGTTCAACTACGAGCTTTTTAACTGCAACAACTTTAATATACGCTATTGGAGCTGGAATTACCGCGGCTGCTGGCACCAGACTTGCCCTCCAA
+
BDDD@HHIDHIIIIIIIIIHHIIHIIIIIIIIHIIIIHIIIHHIIHIIIIIHIIHHIFFHHHHIIEHIIHGHICHHHIIGGHHHHIIIIIEFHEGE@HHHHEHEGEHHHHFHHHGHHHFHGHHHGFCHIHIEHHHHHHADIHIHHHHGCHHGEGHII@G@E@GFHEDC@CHHFHGCCGHIHIIHHGGFDHEEHHEHCHHEF<DHCHFIIHFC?HCEHCHHGEFHEGEIHHHEHHEHHC@GGFIFHEEHHDIHHEHIHFFHHHE0EGCIHFIHIIIHHGC<CDGHF@IHCHEIHCIHHHCHEHIHIIHFIIHIHIHIIHDDCG1HHEIIIGHHEEIHIIIIHEHD0ADD
@HISEQ:969:HM2KJBCX2:2:1101:13697:70317 2:N:0:ACTATGCA
TAGACACCGTGTCCCAACTATCCCTATTAATCATTACGGTGATCCTAGAAACCAACAAAATAGAACCATGCCGTCCTATTCTATTATTCCATGCTAATGTATTCGAGCAAAAATGCCTGCTTTAAACACTCTAATTTTTTCAAGGTAAAGGTCCTGGATCCGCAAGACACCCAATTAAGGACATCAAGTTTCTCCAGAAGGTGAGAAATCAACAGCGACAGTTCATACCCCTTAAGGCATGACCATCACGTCAATCCCGAAATTCAACTACGAGCTTTTTAACTGCAACAACTTTAATATACGCTATTGGAGCTGGAATTACCGCGGCTGCTGGCACCAGACCTGCCCTCCAA
+
DDDDDIIIIIIIIIIIIIIIIIIHIIIIIIIIIIIIIIIIIIIHIIIIIIIIIIHIIIIIIIIIIIHIIHIIIIIIIIIIIIIIIIIIIIIIIIIIIIIIHFHIIIIHIIIIIHIIIIIHIIIIIIIIIIIIIIIIIIIHIIIIIIIHIIIIIIIIIIIIIIIIIIIIIIIIIIIIIIIIIIIIIIIHIHHIIIIIIIIIIIIIIIIIIIIIIIIIIIIIIIIIIIIIIIIIIIIIIIIIIIIIIIIIIIIHIIIIHIIIIIIIIIIIIIIIIIIIIIIIIHIIIIIIIIIIIIIIIIIIIIIIIIIIIIIIIIIIIIIIIIIIIIIIIIIIIIIIIIIIIIIIIIIIDDDDD
@HISEQ:969:HM2KJBCX2:2:1101:8083:72720 2:N:0:ACTATGCA
TAGACACCGTGTCCCAACTATCCCTATTAATCATTACGGTGGTCCTAGAAACCAACAAAATAGGATCGAACGTCCTATTTCATTATTCCATGCTAATGTATTCAAGCGTTAGCCTGCTTTAAACACTCTAATTTTTTCAAAGTAACAGTCCTGTTTCCCTGCAACACCAAATTAATGACATTACAGTTCTTCAAGAAGGAGGAATCAGTAAAGCCAGTACATACCATAGGCACGACCAACCTACTGACCCCGAAATTCAACTACGAGCTTTTTAACTGCAACAACTTTAATATACGCTATTGGAGCTGGAATTACCGCGGCTGCTGGCACCAGACTTGCCCTCCAA
+
DDDDDIIIIIIIIIIIIIIIIIIIIIIIIIIIIIIIIIIIIIIIIIIIIIIIIIIIIIGIIIIIIIIIIIIIHHHIIHIIIIIIIIIIIIIIGHHIIIIIIIIIIIIIIIHIIIIIIIIIIIIIIIIIIIIIIIIIIIIIIIIIIIIIIIIIIIIIIIIIIIIIIIIIIIHIHIIIIIIIIIIIIIIIIIIIIIIIIIIIIIIIIIIIIIIIIIIIIIIIIIIIIIIIIIIIIIIIIIIIIIIHHIIIIIIIIIIIIIIIIIIIIIIIIIIIIIIIIIIIIIIIIIIIIIIIIIIIIIIIIIIIIIIIIIIIIIIIIIIIIIIIIIIIIIIIIIIIIIIIIDDDDD
@HISEQ:969:HM2KJBCX2:2:1101:2373:73722 2:N:0:ACTATGCA
TAGACACCGTGTCCCAACTATCCCTATTAATCATTACGTCGATCCTAGAAACCAACAAAATAGAATCAAACGTCCTATTTCGTTATTCCATGCTAATGTATTCAAGCGTGAGCCTGCTTTAAACACTCTAATTTTTTCAAAGTAACAGTCCTGATTCCCCATGACACCAAATTAATGACATCATGGTTCGTCAGAAGGTAGGAATCAATAATACCAGTACGTACAATAGCACGACCAATAAATTGATCCCGAAATTCAACTACGAGCTTTTTAACTGCAACAACTTTAATATACGCTATTGGAGCTGGAATTACCGCGGCTGCTGGCACCAGACTTGCCCTCCAA
+
DD@D@GHFHFGH?EHHHI1G11<GDGHIEEH?FEH1DHI1C/EHCHIFC?GCHHHHEHGEHIFEHH?H1C<C<CEHCFHGIIHIIIE@1<FCHE1HIHGHFDEHHHCIGIHIIIF?GH@HGGHHHHG?HGCDG@FCFCGFGGHHHHHGDEHHHFDDGD<DG7@HHIHHIHHECIHDHGF@GCEFIHF@DHGIHIHFHFHHEFHHFHIHHEHHIIIIIHHHH@HHHIIHGEHHGD>@IIGC@D?GHHHHDIIIHHFG<HHEHHHGEGHEIIIHHHFIHIIIIHHHEHHIHIHEHHEEIHCHHIHIIIIIIIHDIHHHIIHEIIIIIHEEIHHIIHIIIIHGAABDD
@HISEQ:969:HM2KJBCX2:2:1101:4842:73995 2:N:0:ACTATGCA
TAGACACCGTGTCCCAACTATCCCTATTAATCATTACGGTGATCCTAGAAACCAACAAAATAGAATCAAACGTCCTATTTCATTATTCCATGCTAATGTATTCAAGCGTGCGCCTGCTTTAAACACTCTAATTTTTTCAAAGTAACAGTCCTGATTCCCCACGACACCAAATTAATGACATCTCACCAGTGCAGACAATTAAGCCTGACCAATGGGTAGACCCCGAAGTTCAACTACGAGCTTTTTAACTGCAACAACTTTAATATACGCTATTGGAGCTGGAATTACCGCGGCTGCTGGCACCAGAC
+
DDDDDIIIIIIIIIIIIIIHIIIIIIIIIIIIIIIIIIIIIHIIIIIIIHIIIIIIIIIIIIHIIIIIIIIIHIIIIIIIIIIIIIIIIIIIIIIIIIIIIIIIIHIHIIIIIIIIIIIIIIIIIIIIIIIIIIIIIIIIIIHHIIIIIIIIIIIIIIIIIIIIIIIIIIIIIIIIIIIIIIIIIIIIIIIIIIIIIIIIIIIIIHHIIIIIIIIIIIIIIIIIIIIIIIIIIIIIIIIIIIIIIIIIIIIIIIIIIIIIIIIIIIIIIIIIIIIIIIIIIIIIIIIIIIIIIIIIIIIIIIIDDDDD
@HISEQ:969:HM2KJBCX2:2:1101:17846:74347 2:N:0:ACTATGCA
TAGACACCGTGTCCCAACTATCCCTATTAATCATTACGTCGATCCTAGAAACCAACAAAATAGAATCAAACGTCCTATTTCGTTATTCCATGCTAATGTATTCAAGCGTGAGCCTGCTTTAAACACTCTAATTTTTTCAAAGTAACAGTCCTGATTCCCCATGACACCAAATTAATGACATCATGGTTCGTCAGAAGGTAGGAATCAATAATACCAGTACGTACAATAGCACGACCAATAAATTAATCCCGAAATTCAACTACGAGCTTTTTAACTGCAACAACTTTAATATACGCTATTGGAGCTGGAATTACCGCGGCTGCTGGCACCAGACTTGCCCTCCAA
+
DDDDDIIIIIIHHHIIIIIIIIIIIIIIIIIIIIIHIIIIIIIIIIIIIIIIIIIIIHIIIIIHGHIIIIIGIHIHHIIIIIIIIIIIHIIIIIIIIIIIIIIIHIIHIIIIIIIIIIIIIIIIIHIIIIIIIIIIIIHIIHHHHIIIIIIIIIIIIIIIIIHIIIIIIIIIIIHIIIIIIIIIIIIIIIIIIIIIIIHIIIIIIIIIIHIIIIIIHIIIIIIIIIIIIIIIIIIIIIIIIIIIIIIIIIIIIHGHIIIIIIIIIIIIIIIIIIIIIIIIHIIIIIIIIIIIIIIIIIIIIIIIIIIIIIIIIIIIIIIIIIIIIIIIIIIIIIIIIIIIDDDDD
@HISEQ:969:HM2KJBCX2:2:1101:3663:75124 2:N:0:ACTATGCA
TAGACACCGTGTCCCAACTATCCCTATTAATCATTACGTCGATCCTAGAAACCAACAAAATAGGGTCAAACGTCCTATTTCATTATTCCATGCTAATGTATTCAAGCGTGAGCCTGCTTTAAACACTCTAATTTTTTCAAAGTAACAGTCCTGATTCCCCGCGACACCAAATTAATGACATCACGGATCTTCAGAAGGGAGAAACCAGTGACACCAGTGCATACCAAAGGCATGACCAGCGTACTGATCCCGAAATTCAACTACGAGCTTTTTAACTGCAACAACTTTAATATACGCTATTGGAGCTGGAATTACCGCGGCTGCTGGCACCAGACTTGCCCTCCAA
+
DDDDDIFHIHIHHIIIIIIIIGHIIIIIIIHIIIIIIIIIIIIIIIIFHIIIIIIIHIIIIIIIIIIIIIHHIIIIIIIIIIIIIIHIIIIIIIIHHIIIHIIIIIIIIIIIIIIIIHIIIIIIIIIHIIIIIIIIHIIIIIHIIIIIIHIIIIIIIIIIIIIIIIIIIIIIIIIIIIIIIIIIIIIHIIIIIIIIIIIIIIIIIIIIIIIIIIIIIIIIIIIIIIIIIIIIIIIIIIIIIIIHGIIIIIIIIIIIIIIIIIHIIIIIIIIIIIIIIIIIIIIIIIIIIIIIIIIIIIIIIIIIIIIIIIIIIIIIIIIIIIIIIIIIIIIIIIIIIIIIIDDDDD
@HISEQ:969:HM2KJBCX2:2:1101:1593:75668 2:N:0:ACTATGCA
TAGACACCGTGTCCCAACTTCCCTATTAATCATTACGGTGATCCTAGAAACCAACAAAATAGAACCATGCCGTCCTATTCTATTATTCCATGCTAATGTATTCGAGCAAAAATGCCTGCTTTAAACACTCTAATTTTTTCAAGGTAAAGGTCCTGGATCCGCAAGACACCCAATTAAGGACATCGAGTTTCTCCAGAAGGTGAGAAATCAACAGCAACAGTTCATACCCCTTAAGGCACGACCATTACGTCAATCCCGAAATTCAACTACGAGCTTTTTAACTGCAACAACTTTAATATACGCTATTGGAGCTGGAATTACCGCGGCTGCTGGCACCAGACTTGCCCTCCAA
+
DDDADIIIIIIIIIIIIIIHHIIIHIHIIIIGHIIIHIIIIIIIIHIIHHIIIIIIHIHHHHHHIIIIHIIIHIHHIIHHHIIIIIGIIIHHIHGHEHHIFDIIHHHIIIIHIIIIHIHHHIIIIIIIIHHHGHGHHIIIIIIIHHIIIHHIIIHHHHIIIIIIHHIIIIHIIIIIIIHIIIIIIIIIHIIIIIIIIIIIIIIIIIIIIIIIHIIHIIIIIIIIIIIIIIIIIIHHHHIIIIII<IIIFHDIIIIIIIIIIHIIIHHHHIHIIIIIIIIIIIIIIIIIIIIIIIIIIHHCIIIIIIIIIIIIIHIIIIIIIIIIIIIIIIIIIIIIIIIIIIIIIIIDDDDD
@HISEQ:969:HM2KJBCX2:2:1101:18475:73566 2:N:0:ACTATGCA
TAGACACCGTGTCCCAACTATCCCTATTAATCATTACGTCGATCCTAGAAACCAACAAAATAGGTTCGATCGTCCTATTTCGTTATTCCATGCTAATGTATTCAAGCGCGAGCCTGCTTTAAGCACTCTAATTTTTTCAAAGTAACAGTCCTGTTTCCCCGCAACAACAAATTAATGCCATCACGGTTCTACAAGAAGGAGGGACCAGTGAGGCCAGTGCATACCAGTGGCACGACCAACCTACTGGCCCCGAAATTCAACTACGAGCTTTTTAACTGCAACAACTTTAATATACGCTATTGGAGCTGGAATTACCGCGGCTGCTGGCACCAGACTTGCCCTCCAA
+
DDDADIIIIHIIIGIHIIIIIIIIIIIIIIIIGIIIIIGIIIIIIIIIIIIIIIIIIHIIIEHIHIIIIIIIIHIIHIIIIIIIIIIIIIIEHHHIIIHIIHHHIIIIIIIIIHHHHHGHHIIHHHIIIIHHIIIIHIIIHIHIIHIIHIIIIHHHIIIIIHHHHHIIIIIHIIIIHGIIIIIGIIIIGIIIHHIIIIIHHIH<IIIIIIIIIHIIHIIHIIIIIIIIIH@III?IIIIIIIHHIIIIIHIIIIIIIIIIIIIIIIIIIIIIIIIIIIIIIIIIIIIIIIIIHHIIIIIIIIIIIIIIIIIIIIIIIIIIIIIIIIIIIIIIIIIIIIIIIDDDDD
@HISEQ:969:HM2KJBCX2:2:1101:14409:75703 2:N:0:ACTATGCA
TAGACACCGTGTCCCAACTATCCCTATTAATCATTACGTCAATCCTAGAAACCAACAAAATAGGATCAAACGTCCTATTTCATTATTCCATGCTAATGTATTCAAGCGTTAGCCTGCTTTAAACACTCTAATTTTTTCAAAGTAACAGTCCTGTTTCCCTGCAACACCAAATTAATGACATTACAGTTCTTCAAGAAGGAGGAACCAGTAAAGCCAGTACATACCAGAGGCACGACCAACTTACTAATCCCGAAATTCAACTACGAGCTTTTTAACTGCAACAACTTTAATATACGCTATTGGAGCTGGAATTACCGCGGCTGCTGGCACCAGACTTGCCCTCCAA
+
DDDDDHHIIIIIIIIIIIIIIIIIIIIIIIIIIIIIIIIIIIIHIIIIIIIIIIIIIIHIIHGHIIIIIIIIIIIIIIIIIIIC@GHHHIHIHIIIIII?HGHHHHIIIIIHHIIIIIIIIIHIIIIIIIIIIIIIIIIIIIHHIIIIIIIIIIIIIIIIIIIIIIIIIIIIIIIIIIIIIIIIIIIIIIIIIIIIIIIIIIIHIHIIIIIIIIIIIIIIHIIIIIIIIIIIIIHIIIIIIIIHHIIIIIIIIIIIIIIIIIHIIIIIIIIIIIIIIIIIIIIIIIIIIIIIIIIIIIIIIIIIIIIIIIIIIIIIIIIIIIIIIIIIIIIIIIIIIIIIIDDDDD
@HISEQ:969:HM2KJBCX2:2:1101:8202:75797 2:N:0:ACTATGCA
TAGACACCGTGTCCCAACTATCCCTATTAATCATTACGGTGATCCTAGAAACCAACAAAATAGAACCATGCCGTCCTATTCTATTATTCCATGCTAATGTATTCGAGCAAAAATGCCTGCTTTAAACACTCTAATTTTTTCAAGGTAAAGGTCCTGGATCCGCAAGACACCCAATTAAGGACATCAAGTTTCTCCAGAAGGTGAGAAATCAACAGCGACAGTTCATACCCCTTAAGGCATGACCATCACGTCAATCCCGAAATTCAACTACGAGCTTTTTAACTGCAACAACTTTAATATACGCTATTGGAGCTGGAATTACCGCGGCTGCTGGCACCAGACTTGCCCTCCAA
+
DDDDDIIIIIIIIIIIIIIHIIIIIHIIIIIIIIIGIIIIIIIIIIIIIIIIIIIIIIIIIIHIIIIIIIHIIIIIIHHIIIIGIGHIIIIIEHIIIIIHGEHIIIIIIIIHHHIIIHIIIIIIIHIIIIIIIHIIIIIIIIHHIIHIIIIIIIIIIIIHIIIIIIIIIIIIIIIIIIIIIIIIIHIIIIIIHIIIIIIIIIIIIIIIIIIIIIIIIHIIIIIIIIIIIIHIIIIIIIIIIIIIIIIIIIIHIIIIIIIIIIIIIIIIGHIIHIHIIIIIIIIIIIIIIIIIIIIIIIIHGIIIIIIIIIIIIIIIIIIIIIIIIIIIIIIIIIIIIIIIIIIIIIIIDDDDD
@HISEQ:969:HM2KJBCX2:2:1101:8365:75301 2:N:0:ACTATGCA
TAGACACCGTGTCCCAACTATCCCTATTAATCATTACGGTGATCCTAGAAACCAACAAAATAGAACCATGCCGTCCTATTCTATTATTCCATGCTAATGTATTCGAGCAAAAATGCCTGCTTTAAACACTCTAATTTTTTCAAGGTAAAGGTCCTGGATCCGCAAGACACCCAATAAAGGACATCAAGTTTCTCCAGAAGGTGAGAAATCAACAGTAACAGTTCATACCCCTTAAGGCATGACCATCACGTCAATCCCGAAATTCAACTACGAGCTTTTTAACTGCAACAACTTTAATATACGCTATTGGAGCTGGAATTACCGCGGCTGCTGGCACCAGACTTGCCCTCCAA
+
DDDADIIIHHHHIIIIIIIIIIIHIIHIIIIIIIHIIIIIIIIIIHIIIIIIIIIIIGHIIIHHHIIIHIHIIEHHIHIHHIIHIIIIHHHHHIHIIHHHIHHHHGHHIIIHIIHHHIHIIGIIIIIIHHHIFCEHHHHCEGIIHHEIIHIIGIHHIHHHHHHIHHHIIIHHHHIHHIIIIHIIHIHHFHHIIIIIIHIHIIIIIHHIIIIIIHIHHHHEHIGHIHGIHIHHHGIIIHCHIGEEIIHFIHHDIHDIIHHHHIHIHGIIIIIIHIHIIIGIIIIIHHGIIIHHHHGCHHHIHHHHFFIIIIIIGIIIHHIHIIIIIIIHIHIIIIIIIIIIIIHHHIIIDDADB
@HISEQ:969:HM2KJBCX2:2:1101:7277:76667 2:N:0:ACTATGCA
TAGACACCGTGTCCCAACTATCCCTATTAATCATTACGGTGATCCTAGAAACCAACAAAATAGAACCATGCCGTCCTATTTCATTATTCCATGCTAATATATTCAGACATAAGCCTGCTTTAAACACTCTAATTTTTTCAAGGTAACAGTCCTGGTTTCCCAAAACACCAAATAAATGACATTAAGGTTCTCCAGAAGGTAGAAATTCTTAAAATCAGTACGAATCTGTTGATTCAACCGATAAAAAAATTCCGAAATTCAACTACGAGCTTTTTAACTGCAACAACTTTAATATACGCTATTGGAGCTGGAATTACCGCGGCTGCTGGCACCAGACTTGCCCTCCAA
+
DDDDBIIIIFEHHFHHHHFHIEHHFHHIIHGIHEHIHIGHHIHEHHHGEHHFHIIHIIIEHIGHIIHGHFHCHHHHFHHGHI?GHH?FHHHHEHIHHFHHHHIEHCEHIIIICF?GAHHHHHHCHHHFEHHHHCGHEHGGGIHHHIIHHIIGIHGIHFHECHHHIIHF?ECIIHIIIIHEHIIIIIGHIHHHHIHFIIIIHIIHIFHEGIIHHHHHHHHGHHHHHHIIHFIIHHGIIGIHHHII<HGIIHHHIIIIIIIHHIHGEHIIGIIHHHHHHHHIHGFEGCCHHIHIIIHGIHIIIIIIHIHIIIHHHHHFDDHIIHHEHCIHHHHHIIIIIHHH?GHD@D@@
@HISEQ:969:HM2KJBCX2:2:1101:12748:76549 2:N:0:ACTATGCA
TAGACACCGTGTCCCAACTATCCCTATTAATCATTACGTCGATCCTAGAAACCAACAAAATAGGATTAACGTCCTATTTCATTATTCCATGCTAATGTATTCAAGCGTTAGCCTGCTTTAAACACTCTAATTTTTTCAAAGTAACAGTCCTGATTTCCCGCAACACCAAATTAATGACATCACGGTTCGTCAAGAAGGAGGAATCAGTAAAGCCAACAGTACATACCGAAGGCATGACCAACTTACTAACCCCGAAATTCAACTACGAGCTTTTTAGTTGCAACAACTTTAATATACGCTATTGGAGCTGGAATTACCGCGGCTGCTGGCACCAGACTTGCCCTCCAA
+
DDDDDIIIIIIIIIIIIIIIIIIIIIIIIIIIIIIIIIIIIIIIIIIIIIIIIIIIIIIIIIIIHIIIIIIIIIIIIIIIIHIIIIHIIIIIIHIIIIIIIIIIHIIIIIIIIIIIIIIIIIIIIHIIGIIIIIIIIIIHHIIIIIIIHIIIIIIIIIIIIIIIIIIIIIHIIHIIIIIIIIIIIIIIIIIIIIIIIIIIIIIIIIIIIIIIIIIIIIIIIIIIIIIIIHIHIIIIIIIIIIIIIHHIIIIIIIIIIIIIIIIIHIHIIIHIIIIIIIIIIIIIIIIIIIIIIIIIIIIIIIIIIIIIIIIIIIIIIIIIIIIIIIIIIIIIIIIIIIIIIIIDDDDD
@HISEQ:969:HM2KJBCX2:2:1101:16833:77795 2:N:0:ACTATGCA
TAGACACCGTGTCCCAACTATCCCTATTAATCATTACATCGATCCTAGAAACCAACAAAATAGAATCGGATGTCCTATTTCATTATTCCATGCTAATGTATTCAAGCGTGAGCCTGCTTTAAACACTCTAATTTTTTCAAGGTAACAGTCCTAATTCCCCGTGACACCAAATTAATGGCATTACGGTTCTTTAGAAGGTGAGAAATCAATAATATCAGTACATACCAACGGCATGACCGATACATTGATCCCGAAATTCAACTACGAGCTTTTTAACTGCAACAACTTTAATATACGCTATTGGAGCTGGAATTACCGCGGCTGCTGGCACCAGACTTGCCCTCCAA
+
DDDCDIIHIGHEHIHIIIHIIIIHHIHIIHGIIIIIIIHIHIIIIIIIIIIIIIIIIIIHHIHHIIIFHIHHHHHHHIGHIIIFHHGHHHHHFGFHHHHHHIHIHIHHGIIIHIHHIIIEGHHIIIIHHIIIIIIHIIIIIIIHIIIHFIIIIIIIIIIIIHHIIIIIIIIIIIIIIIIIHIIIIIIHIIIIIIIIIIIIIIIIHIIIIIIIIIIIIHIIIIIIIIIIIIIIIIIIIIIIIIHHIGIIIIHHIIIIIIIIIIIHIIIIIIIIIIIIIIIIIIIIIIIIIIHIIIIIIIIIIIIIIIIIIIIIIIIIIIIIHIIIIIIIIIIIIIIIIIIIIIDDDDD
@HISEQ:969:HM2KJBCX2:2:1101:9206:78014 2:N:0:ACTATGCA
TAGACACCGTGTCCCAACTATCCCTATTAATCATTACGGTGATCCTAGAAACCAACAAAATAGAACCATGCCGTCCTATTCTATTATTCCATGCTAATGTATTCGAGCAAAAATGCCTGCTTTAAACACTCTAATTTTTTCAAGGTAAAGGTCCTGGATCCGCAAGACACCCAATAAAGGACATCAAGTTTCTCCAGAAGGTGAGAAATCAACAGTAACAGTTCATACCCCTTAAGGCATGACCATCACGTCAATCCCGAAATTCAACTACGAGCTTTTTAACTGCAACAACTTTAATATACGCTATTGGAGCTGGAATTACCGCGGCTGCTGGCACCAGACTTGCCCTCCAA
+
DDDDDIIIIIIIIIIIIIIIIIIIIIIIIIIIIIIIIIHIIIIIIHHHIIIIHIIHIIIGIIHIIIGIIIIIGEHHIIIGHIIIIIIIIIIHHHIIIGHHIEHIIIIIIIIIIIIIIIIIIIIIIIIIIIIIIIIIIIHIIIIGIIIIIIIIIIIHIHHHIIHIHIHIHIGHIIIIIIHIIIIIIIIIIIIIIIIIIIIIIIIHIIIIIIIIIIIIIIIIIII=IHHIIIIIIIIIIIIIIHIIIIIIIIHFHECGIIIIIIIIIIHIIIIIIIIIIIIIIHIIIIIIHIIIIIIIIIIIIIIIIIIIIIIIIIIIIIIIIIIIIIIIIIIIIIIIIIIIIIIIIIIIDDDDD
@HISEQ:969:HM2KJBCX2:2:1101:14143:78177 2:N:0:ACTATGCA
TAGACACCGTGTCCCCAACTATCCCTATTAATCATTACGTCAATCCTAGAAACCAACAAAATAGGATCAAACGTCCTATTTCATTATTCCATGCTAATGTATTCAAGCGTTAGCCTGCTTTAAACACTCTAATTTTTTCAAAGTAACAGTCCTGTTTCCCTGCAACACCAAATTAATGACATTACAGTTCTTCAAGAAGGAGGAACCAGTAAAGCCAGTACATACCAGAGGCACGACCAACCTACTAATCCCGAAATTCAACTACGAGCTTTTTAACTGCAACAACTTTAATATACGCTATTGGAGCTGGAATTACCGCGGCTGCTGGCACCAGACTTGCCCTCCAA
+
CBDDDIIIIIIIIIIIHHHIHIIIIIIIIIIIIIIHIIHIIIIIIIIIIIHIIIIGIIIIEHIHHIHIIIIIIFHHIIIIIIIIIIIIIGIIIHHEFIIIIIIIIIIIIIIIIHIIIIIIIHIIHIIIIIIIIIIIIGIIIIIIIIHIIIIIIIIIHIHIIIHIIIIIIIHHIIIIIIIIIIIIIIIIIIIIHIIIHIIIIIIIIIIIIIIIIIIIIIIIIIIIH<IIIIIIIIIIIIIIIIIHHIIIHIHFIIIIIIIIHIIIIIIIIIIIIHIHHIIIIIIIIIIIHIIIIIIIIIIIHIIIIIHIHIIIIIIIIIGIIIIIIIIIIIIIIIIIIIIIIIDDDDD
@HISEQ:969:HM2KJBCX2:2:1101:11515:77573 2:N:0:ACTATGCA
TAGACACCGTGTCCCAACTATCCCTATTAATCATTACGTCGATCCTAGAAACCAACAAAATAGGTTCGATCGTCCTATTTCGTTATTCCATGCTAATGTATTCAAGCGCGAGCCTGCTTTAAGCACTCTAATTTTTTCAAAGTAACAGTCCTGTTTCCCCGCAACAACAAATTAATGCCATCACGGTTCTACAAGAGGGAGGGACCAGTGAGGCCAGTGCATACCAGTGGCACGACCAACCTACTGGCCCCGAAATTCAACTACGAGCTTTTTAACTGCAACAACTTTAATATACGCTATTGGAGCTGGAATTACCGCGGCTGCTGGCACCAGACTTGCCCTCCAA
+
DDDDDIIIHHIHIIIIIIIIIIIIIHHIIHIIIIIIIIHHIIIIIHHIIIIIIIIIIIGHIGFHIIIHEHHGHHIIHHHHHIIIHGGHIGHIIIIGIIIIIIIHHGIIIIIHIIIIIIIIIIHHIIIGIIIIIIIIIIIHIIIIHIIIHIIIIIHHIIIIIHIIIIIIIIIIIIIIHIIIIIIIIIIIIIHIIIIHIIIHIIIIIIIIIIIIHHIIIIIIIIHIIIIIIIIIHIIHIIIIIIHHHIIGHHHIIIIHIHIIIIIIIIIIIIIIIIIIIIIIIIHIIIIIHIIIIIIIIIIIIIIIIIIIIIIIIIIIIHIIIIIIIIIIIIIIIIIIIIIIIDDDDD
@HISEQ:969:HM2KJBCX2:2:1101:1920:78608 2:N:0:ACTATGCA
TAGACACCGTGTCCCAACTATCCCTATTAATCATTACGTGATCCTAGAAACCAACAAAACGGAACCACTGTCCTATTTCATTATTCCATGCTAATGTATTCAAGCAAATCAATGCCTGCTTTAAACACTCTAATTTTTTCAAAGTAAAAAATTCTAGTTCATTGAGACACCCATTAAGAACATCACAATTCACCAGAAGGTGAGAAATTAGCTACACCAGTTCATGCCCCTTAAGGCACGACCGATGCATCAATTCCGAAATTCAACTACGAGCTTTTTAACCGCAGCAACTTTAATATACGCTATTGGAGCTGGAATTACCGCAATGGCTGCTAACACCAGACTTGCCCTCCAA
+
DDDDDIIIIIIIIIIIIIIIIIIHIIIIIIIIIIHIIIIIIIIHIHIIIIIIIIIIGCHIIIIIIIIIIIIHIIIIHIGIIIIIHGHIIIIHHIIIIHIHGFHHGHIIHIIIIIIIIIIIIIIIIIIIIIIIIHIIIIIIIIHIHIIIIIIIIIIHHEIHHIHIIIHHHHIHIIIIIIIIIIHIIHIIHHIIIIIIIIIIIIIIIIIIIHIIIIIIIIIIIHIHIIIIIIIIIIIIIIIIIIIIIIIIIIIIHGIIIIIIIIIIIIIIIIIIIIIIIIIIIIIIIIIIIIIIIIIIIIIIIIIHIIIIIIIIIIIIIIIIIIIIIIIIIIIIIIIIIIIIIIIIIIIIIIDDDDD
@HISEQ:969:HM2KJBCX2:2:1101:7859:78850 2:N:0:ACTATGCA
TAGACACCGTGTCCCAACTATCCCTATTAATCATTACATCGATCCTAGAAACCAACAAAATAGAATCGGATGTCCTATTTCATTATTCCATGCTAATGTATTCAAGCGTGAGCCTGCTTTAAACACTCTAATTTTTTCAAGGTAACAGTCCTAATTCCCCGTGACACCAAATTAATGGCATTACGGTTCTTTAGAAGGTGAGAAATCAATAATATCAGTACATACCAACGGCATGACCGAAACATTGATCCCGAAATTCAACTACGAGCTTTTTAACTGCAACAACTTTAATATACGCTATTGGAGCTGGAATTACCGCGGCTGCTGGCACCAGACTTGCCCTCCAA
+
DDDDDIIIIIIIIIIIIIIIIIIIIIIIIIIIIIIIIHIIIIIIIIIIIIIIIIIIIIIHIIIIIIIIIIIHIIIIIIIIIIIIIIIHIIIIHIIIIIIIIIIIIIIIHIIIIIIIIIIIIIIIIIIIIIIIIIIIIIHIIIIIIIIIIIIIIIIIIIIIIIIIIIIIIIIIIIIIIIHIIIIIIIIIIHIIIIIIIIIIIIIIIIIIIIIIIIIIIIIIIIIIIIIIIIIIIIIIIIIIIIIHGFIIIIIIIIIIIIIIIIIIHIIIIIIIIIIIIIIIIIIIIIIIIIIIIIIIIIIIIIIIIIIIIIIIIIIIIIIIIIIIIIIIIIIIIIIIIIIIIIDDDDD
@HISEQ:969:HM2KJBCX2:2:1101:19142:79155 2:N:0:ACTATGCA
TAGACACCGTGTCCCAACTATCCCTATTAATCATTACGGTGATCCTAGAAACCAACAAAATAGAATCAAACGTCCTATTTCATTATTCCATGCTAATGTATTCAAGCGTGCGCCTGCTTTAAACACTCTAATTTTTTCAAAGTAACAGTCCTGATTCCCCACGACACCAAATTAATGACATCGCGGTTCTTCAGAAGGTAGGAACCAATAATGCCAGTGCGTACCGAGGCACGACCGACAATCTGATCCCGAAATTCAACTACGAGCTTTTTAACTGCAACAACTTTAATATACGCTATTGGAGCTGGAATTACCGCGGCTGCTGGCACCAGACTTGCCCTCCAA
+
@@DDBHHIHEHFHFHHIHIIIIHIHIIIIIIGF?FHIIHHHH@HHHIHGIHIIIIGI@GHHHHIHIIIHHIEHHCHHHHHFHHIIIHIEHICHIHHHHHIHHIHIIIHHIIIIHHGHIIFH?HHHHHHHGHDEGFGDHIHHIGIHGHEF@HFHHHHHC=IHHGBHGIHHIHHHIIIHHHH<IHGDHIIIHIHHHEHGEFHHHIHHEHHHHHEGHH<HHIIHHIHHIHIHHIIIIHHIHHHHHHHIHHHHHHHIIHIIHHIIHIIIIIHHIHHHHIIIIIIHIIHHHIIIIIHIIIIIIIIIIIIIHIHIIHHHHHHIIIIIIHHIIIHGHIIIIIIIIHHACDCD
@HISEQ:969:HM2KJBCX2:2:1101:20110:79470 2:N:0:ACTATGCA
TAGACACCGTGTCCCAACTATCCCTATTAATCATTACGTCAATCCTAGAAACCAACAAAATAGGATCAAACGTCCTATTTCATTATTCCATGCTAATGTATTCAAGCGTTAGCCTGCTTTAAACACTCTAATTTTTTCAAAGTAACAGTCCTGTTTCCCTGCAACACCAAATTAATGACATTACAGTTCTTCAAGAAGGAGGAACCAGTAAAACCAGTACATACCAGAGGCACGACCAACTTACTAATCCCGAAATTCAACTACGAGCTTTTTAACTGCAACAACTTTAATATACGCTATTGGAGCTGGAATTACCGCGGCTGCTGGCACCAGACTTGCCCTCCAA
+
DDDDDIIIIIIIIIIIIIIIIIIIIIIIIIIIIIIIIIIIIGIIIIIIIIIIIIIIIIIIIIHIIIHIGHIIIIIIIIIIIIIIIIIIIIIIGIIIIIIIIIIIIIIIIIIIIIIIIIIIIIIIIIIIHIIIIIIIIIIIIIIIIIIIIIIIIIIIHIIIIIIIIIHIHIIHHIIIIIIIIIIIIIIIIIIIIIIIIIIIHIIIHIIIHHIIIIIIIHIIIIIIIIIIIIIIIIIIIIHHIIIHHIIIIIIIIIIIIIIIIIIIIIIIIIIIIIIIIIIIIIIIIIIIIIIIIIIIIIIHHIIIIIIIIIIIHIIIIIIIIIHIIIIIIIIIIIIIIIIIIDDDDD
@HISEQ:969:HM2KJBCX2:2:1101:20577:79942 2:N:0:ACTATGCA
TAGACACCGTGTCCCAACTATCCCTATTAATCATTACGTCGATCCTAGAAACCAACAAAATAGGGTCAAACGTCCTATTTCATTATTCCATGCTAATGTATTCAAGCGTGTGCCTGCTTTAAACACTCTAATTTTTTCAAAGTAACAGTCCTGATTCCCCATGACACCAAATTAATGACATCACAGTTCGTCAGAAGGTAGAAATCAATAATACCAGTGCATACCGGAGGCACGACCAATATATTGATCCCGAAATTCAACTACGAGCTTTTTAACTGCAACAACTTTAATATACGCTATTGGAGCTGGAATTACCGCGGCTGCTGGCACCAGACTTGCCCTCCAA
+
DDDCDIHHIIIIHIIIIIIIHIIIIIIIIIHIIIIIIIIIIIGIIIIIIIIIIIIIGHIIIHCHHIIIIIHHIIHGIIIIIIIIIIIHHIIIHIIIIIIIIGIIIHIIHHHHIHIIHFHIIIIHHHHHHIIIHHIHHIIIIIIIIHIIHIIIHHHIIIHIHHHHHHHHIIHHHIHHIIIIIIIHIIIHHHIHIIIIIIIIIIIIHIIIIIHIIHIIIIIIIIIHIIII>IIIIIIIHIIIIIHGCIIIIIIIIHIIHHIIIIIIIIIIIIIIIIHIIIIIIIIIIHIIHIIIIIIIHHHHGIIIIIIIIIIIIIIIIIIIIIIIIIIIIIIIIIIIIIIIIDDDDD
@HISEQ:969:HM2KJBCX2:2:1101:1757:80632 2:N:0:ACTATGCA
TAGACACCGTGTCCCAACTATCCCTATTAATCATTACGGTGATCCTAGAAACCAACAAAATAGAATCATGCCGTCCTATTTTATTATTCCATGCTAATGTATTCAAGCAAAATGCCTGCTTTAAACACTCTAATTTTTTCAAAGTAAAGGTCCTGGTTCCCCGCGTCACCCAATTAAGGACAGCGCGGTTCTCCAGAAGGTGAGAAATTGACTACACCAGTTCATACCCCTTAGGGCACGACCGATGTGTCAATCCCGAAATTCAACTACGAGCTTTTTAACTGCAACAACTTTAATATACGCTATTGGAGCTGGAATTACCGCGGCTGCTGGCACCAGACTTGCCCTCCA
+
DDDDDIIHIIIIIIIIHIIIIIIIIIIIIHHHIIHIIIIIHIIGHIIIIHIIIIIIIEHHIIIIIIHIIII?HHIGIIIHIIIIIIIIHIIHHIHIHIHHGGHIIIIIIIIIIIIIIIIIIIIIIHIIIIIIHIIHIIIIIIIIIIIIIHHIIIIHHHIIIIIIIIIIIIIIIIIHIHIIIIIHGIIIIIHIIIIIIIIIIIIIIIIIIIIIIIIHIIIIIIIIII=IIIIIIIIIIIIIIIIIIIIIHFIIIIIIIIIIIHIIIIIIIIIIIIIIIHIIIHIIIIIHIIIIIIIIIIIIIIIIIIIIIIIIIIIIIIIIIIIIIIIIIIIIIIIIIIIIIIIIIIDDDDD
@HISEQ:969:HM2KJBCX2:2:1101:16457:81037 2:N:0:ACTATGCA
TAGACACCGTGTCCCAACTATCCCTATTAATCATTACGTCAATCCTAGAAACCAACAAAATAGGATCAACGTCCTATTTCATTATTCCATGCTAATGTATTCAAGCGCGAGCCTGCTTTAAACACTCTAATTTTTTCAAAGTAACAGTCCTGATTCCCCGCCACACCAAATTAATGACATGATGGTTCGTCAGAAGGTAGGAACCAGTAACACCAGTACGTACCTAGGGCACGACCAACGTACTGATCCCGAAATTCAACTACGAGCTTTTTAACTGCAACAACTTTAATATACGCTATTGGAGCTGGAATTACCGCGGCTGCTGGCACCAGACTTGCCCTCCAA
+
DDDBDHHHHIIIH1DEHEHIIIIFGHHIHHIGHHHHHE@HHHIG@FEHHHHFEHHHHIIIIIHI?EHHHCGHH=D<EHIIGHHFII?FHHHHIGIFF@IHHHHIIIECCHHHHEFHIGHHHH@GEHIIIIIIIIII@IIHHHIIHHHIHFHHIIIHHHHHHHHIHIHIHEEHHGFCIIHIIIHHIIHIHIIIIIHFIIHIIIIHIHIIIHEHGIIIIIIHIIIIIIIH<IIIHHHGHIHHIHEEHIIIIIIIIHGGIIIHHHHHHHIHHIGIHHIIIIIIIIHHIIIIIIIIIIIIIIHFIIIIIHGHIHHHHIHHIIIIIIIIHIIIIIHHHIHIHIIIDCDDD
@HISEQ:969:HM2KJBCX2:2:1101:11878:80394 2:N:0:ACTATGCA
TAGACACCGTGTCCCAACTATCCCTATTAATCATTACGGTGATCCTAGAAACCAACAAAATAGAACCATGCCGTCCTATTCTATTATTCCATGCTAATGTATTCGAGCAAAATGCCTGCTTTAAACACTCTAATTTTTTCAAGGAAAGGTCCTGGTTCCACATGACACCCAATTAAGGACATCATGCTTCTCCAGAAGGTGAGAAATCAACTGCGACAGTTCATACCCCTTAAGGCACGACCATCACGTCAATCCCGAAATTCAACTACGAGCTTTTTAACTGCAACAACTTTAATATACGCTATTGGAGCTGGAATTACCGCGGCTGCTGGCACCAGACTTGCCCTCCAA
+
DD@BDHHIIIIIIIIIIIIIIIIIIIIIIIIIIIIIIIIIIIIIIIIIIIIIIIIIIIIHIIIEHIIIIHHHHIIHIIHIIIIIIIIHIIIIIHIIIIIHIHHIIIIIIIHIIIIIHIIIIIIIIIIIHIHIIIIIIIHIIIIIIHIIIIIIIIHIIIIIHIIHHHIIHIIIIIIIIIHEIIIIIIHIIIHIHIIIIIIIIIHIIIIIIIHIHHIIIIIIIIIIIIIIIIIIIIIIIIIIIIIIIHIHIHIIIIIIGIIIIIIIIIIHIIIIIIIIHIIIIIIIIIIIIIIIIIHIIIHHGHIIIIIIIIIIIIIIIIIIIIIIIIIIIIIHIIIIIIIIIIIIIIDDDDD
@HISEQ:969:HM2KJBCX2:2:1101:4822:81474 2:N:0:ACTATGCA
TAGACACCGTGTCCCAACTATCCCTATTAATCATTACGGTGGTCCTAGACCAACAAAATAGAACCAACGTCCTATTTTATTATTCCATGCTAATCTATTCAAGCAAAAGCTCGCTTTAAACACTCTAATTTTTTCAAGGTAATGGTTCTGGTTCCCCGACACACCCAATAAAGGACATATCGGCTCACCAGAAGGATAGACCCGACAACAGGACAGTACTCGCCAGAGACGGACCGCCCGGTCAGGCCTAAAATTCAACTACGAGCTTTTTAACTGCAACAACTTTAATATACGCTATTGGAGCTGGAATTACCGCGGCTGCTGGCACCAGACTTGCCCTCCAA
+
B@?D@FGHHI?HIGHHIHICHIEHFHHHHIIGEEHHHHCFCEEHHHHFCECGEHC?<CCHHHHHEH?<E@GHDEEHFHEHE@FGCHFCDCF@1<CFCGHG@@@EHIIIDFHFEGE@GGB@HHHFHHI?HFGHEGCHIIIIIHHHGHFIHHHG?GHEHFEHHHIIIHHHHHGIHHFIHIHHDHFFHG@<D@HIIIIIGIHFHIIIIIIIIIHHIIIIIHIIIHHCIIHHHHIHDDI=IH>HFEHIIHGHIHHHIIHHIHEEEIIIIIIIIIIGIIIIIIHG1HIIIIIGIIIIIIHGHDFIIHIIIIIIHEHECHHIIIHIHIIIIIIIIHIHIIIHHFIDDCDD
@HISEQ:969:HM2KJBCX2:2:1101:1741:81290 2:N:0:ACTATGCA
TAGACACCGTGTCCCAACTATCCCTATTAATCATTACGGTGGTCCTAAAACCAACAAAATAGAACCAACGTCCTATTCTATTATTCCATGCTAATCTATTCAAGCAAATGCCCGCTTTAAATACTCTAATTTTTTCAAGGTAATGGTCCTGGTTCCCCGAAACACCCAATAAAGGGCATCCCGGCTCACCAGAAGGATAGACCCGACGACAGAACAGTACTCGCCAATGACGGACCATCCGGCCAGGCCTAAAATTCAACTACGAGCTTTTTAACTGCAACAACTTTAATATACGCTATTGGAGCTGGAATTACCGCGGCTGCTGGCACCAGACTTGCCCTCCAA
+
DDDDDIIIHIIIIIIIIIIIIIIIIIIIIIIIIIIIIIIIIHHHGHIIIIIHIIIIIHHHHHHHIHIIIIIIHIIIHHIIIIIG??HHIIHHCGHFIIIHH?GHHHIIIHHHIIIIHHGHIIHIIFGHIIIHIHHIIIIIHHHHHIIHIHHHHHIIIHHHHIIHIIHGIIIIHHIIHDHIIIIIIIIIHIIIIIIIIIIIIIIIIIIHHEFIIGIIIIIIHIIIHIIIIIIIIIIHIIIHIIIHIIIHIIIIIHIHGIIIHHHIHIIIIIHIIHIIIIHIIIIIIIIHIIHHHIIIHHHHIIHIIIIIIIIIIIIIIIIIIIIIIIIIIIIIIIIIIIIIDDDDD
@HISEQ:969:HM2KJBCX2:2:1101:6801:81962 2:N:0:ACTATGCA
TAGACACCGTGTCCCAACTATCCCTATTAATCATTACGTCGATCCTAGAAACCAACAAAATAGAATCAAACGTCCTATTCCGTTATTCCATGCTAATGTATTCAAGCGTGAGCCTGCTTTAAACACTCTAATTTTTTCAAAGTAACAGTCCTGATTCCCTATAACACCAAATTAATGGCATTATAGTTCGTCAGAAAGGAGAAACCGATTATACCAGTACGCACAATAGCACGACCAGTAAGCCGGTCTCGAAATTCAACTACGAGCTTTTTAACTGCAACAACTTTAATATACGCTATTGGAGCTGGAATTACCGCGGCTGCTGGCACCAGACTTGCCCTCCAA
+
DB@@DHEHGHHFHIIIIIIIIIIIIIIIIIIIIIIIIIIIIIIIIIIIIHIIIIIIIIIIIIHIIIHHHIHIIHIHIIIGHIIIIIIIHIIIIIIIIIIIIIHIIIIIIIIIIIIIIIIIIIIIIIIIIIIIHIHIIIIIIIIIIIIIIHIIIIIIIIIHIIIIIIIIIIIIIIIIHEIIIHIIIIIIIIIIIIIIHI7IIHIIIHEIHHIIIIIIIIIIIHIIIIIIIIIIIIIIIHIIHD?<HHIIIIIIIIIIIIIIIHIIGHIIIIIIHIIHEIIIIIIIIIIIIIIIIIIIIIIIIIIIIIIIIIIIIIIIIIIIIIIIIIIIIIIIIIIIIIIIDDDDD
@HISEQ:969:HM2KJBCX2:2:1101:5087:82151 2:N:0:ACTATGCA
TAGACACCGTGTCCCAACTATCCCTATTAATCATTACGTCGATCCTAGAAACCAACGAAATAGGATCAAACGTCCTATTTCATTATTCCATGCTAATGTATTCAAGCTAATGCTTGCTTTAAACACTCTAATTTTTTCAAAGTAACAGTCCTGATTCCCCACGACACCAAATTAATGACATCATGCTTCGTCAGAAGGGAGAAACCAATTGTACCAGTTCATACCGTAGGCACGACCGATAAATTGATCCCGAAATTCAACTACGAGCTTTTTAACTGCAACAACTTTAATATACGCTATTGGAGCTGGAATTACCGCGGCTGCTGGCACCAGACTTGCCCTCCAA
+
DDDCDIIIIIIIHIIIIIIIIIIIIIIIIIIIIIIIIIIIIIIIIIIIIIIIIIIIIHIIIIIHGHHIIIIIHGHHIIIIIIIIIIIIIIIIIIGHIIIHIIIIIHIIIIIIIIIIIHIIIIIIIIIHHHIIIIIIIIIHIIIHIIIIIIIIHIIIIIIIIIIIIIIIIIIIHIIIIIIIIIIIIIIIIIHIIIIIIIIIIIIIIIIIIIIIIIIIIIIIIIIIIIIIIIIIIIIIIIIIIIIIHIIIIIIIIIIIIIIIIIIIIIIIIIIIIIIIIIIIIIIIIIIIIIIIIIIIIHHHGIIIIIIIIIIIIIIIIIIIIIIIIIIIIIIIIIIIIIIIIDDDDD
@HISEQ:969:HM2KJBCX2:2:1101:5688:82112 2:N:0:ACTATGCA
TAGACACCGTGTCCCAACTATCCCTATTAATCATTACGTCAATCCTAGAAACCAACAAAATAGGATCAAACGTCCTATTTCATTATTCCATGCTAATGTATTCAAGCGTTAGCCTGCTTTAAACACTCTAATTTTTTCAAAGTAACAGTCCTGTTTCCCTGCAACACCAAATTAATGACATTACAGTTCTTCAAGAAGGAGGAACCAGTAAAGCCAGTACATACCAGAGGCACGACCAACTTACTAATCCCGAAATTCAACTACGAGCTTTTTAACTGCAACAACTTTAATATACGCTATTGGAGCTGGAATTACCGCGGCTGCTGGCACCAGACTTGCCCTCCAA
+
?BB@DHIIIFEHFECH1<FGHCHFHIIIHHIIGHECEF?GHDEHHFFHHHEHEGDE1<GDCFHHHIICHFFE<<0E<<DHHHHGHCFCHHHHIGHHIIH@EEGHEHHIHIIIIHHGGCGEGGCGFIIHFEHEHH<DHHEEHEGHACGHGHHHGF<DGIIHGEFEIHHIIHD<0HEFDGHHFEHGGCEC<0HGC?EGCG?EHHGEEIH:GHG?HHHEHIHHG?HCGECC@0@<HHD11HGHG@F@DFCAE/F111GCIHGD1EHCG<1=F?EC<1<HF@HEIHGC<11<GEFC@E<@F<<<CCEE@F1HHCIHCHHHCDHG?H@EEGIHCHHGGC<1?DHEFD0@DB
@HISEQ:969:HM2KJBCX2:2:1101:8213:82106 2:N:0:ACTATGCA
TAGACACCGTGTCCCAACTATCCCTATTAATCATTACGTCAATCCTAGAAACCAACAAAATAGGATCAACGTCCTATTTCATTATTCCATGCTAATGTATTCAAGCGCGAGCCTGCTTTAAACACTCTAATTTTTTCAAAGTAACAGTCCTGATTCCCCGCCACACCAAATTAATGACATGATGGTTCGTCAGAAGGTAGGAATCAGTAACACCAGTACGTACCGAAAGCACGACCAACGTACTAATCCCGAAATTCAACTACGAGCTTTTTAACTGCAACAACTTTAATATACGCTATTGGAGCTGGAATTACCGCGGCTGCGGCACCAGACTTGCCCTCCAA
+
D@DDDIIIIIIIIIIIHHIIIIIEHIHEHHHE?FHHIEHHIIEHHHGGHFGGHGHEECHHIHHIHHHHHE<GCCGHIIIIHIGEHIHHHHIIIFEEHHGHIHE@CEHHHIHGIHGH@GGHHHIHHHHIH?HIFH@EFHHHGAFEGCFHCHHHHIHHIEGHIIHGCHHGGGH?HHHIIIHGHGIIHHHIHHIHGHHHHEHIHGHHHHIGIIIII<HHIHIIIHIIHIIIHHHIIIIIHIIIIHHIIIHDHHIHHHHHHHIHIFHHHHHHHHHHHHIIHEEHCHGHHGHIIIIHGHIHG1HIIIIIHHHHHIIIHHIIIIIIIIIIIIHHHIHGIHIHHHG@B@B@
@HISEQ:969:HM2KJBCX2:2:1101:13519:82091 2:N:0:ACTATGCA
TAGACACCGTGTCCCAACTATCCCTATTAATCATTACGTCGATCCTAGAAACCAACAAAATAGAATCAAACGTCCTATTTCATTATTCCATGCTAATGTATTCAAGCGTGAGCCTGCTTTAAACACTCTAATTTTTTCAAAGTAACAGTCCTGATTCCCCACAACACCAAATAAATGACATCATGGTTCGTCAGAAGGGAGAAACCAACAATGCCAGTACGTACCGAGGCACGACCGACATGATGGTCCCGAAATTCAACTACGAGCTTTTTAACTGCAGCAACTTTAATATACGCTATTGGAGCTGGAATTACCGCGGCTGCTGGCACCAGACTTGCCCTCCAA
+
D<DDDIIIIIIIIHIIIIIIIIIIIIIIIHHIIIIIIIIIIIIHHIIIIHIIHIIIIIIIHHHIIIIIIIIIIIIIIIIIIIIIIIIFIHIIIIIIIIIIIGIIIIIIIIIIIIIIIIHHIIIIIIIIIIIIIIIIIIIIIIIIIIIIIIHIIIIIIIIHIIIIIHIIIIIIIIIIIIIIIIIIIIIHIIIIIIIIIIIIIIIIIIIIIIIIIIIIIIIIIIIIIIIIIIIIIIIIIIIIIIHEIIIIIIIIIIIIIIIIIIIIIIIIIIIIIIIIIIIIIIIIIIIIIIIIIIIIIIIHIIIIIIIIIIIIIIIIIIIIIIIIIIIIIIIIIIIIIIIIDDDDD
@HISEQ:969:HM2KJBCX2:2:1101:13442:82448 2:N:0:ACTATGCA
TAGACACCGTGTCCCAACTATCCCTATTAATCATTACGGTGATCCTAGAAACCAACAAAATAGAATCATGCCGTCCTATTTTATTATTCCATGCTAATGTATTCAAGCAAAATGCCTGCTTTAAACACTCTAATTTTTTCAAAGTAAAGGTCCTGGTTCCCCGCGACACCCAATTAAGGGCATCGCGGTTCTCCAGAAGGTGAGAAATTGACTACACCAGTTCATGCCCCTTAAGGCACGACCGATGTGTCAATCCCGAAATTCAACTACGAGCTTTTTAACTGCAACAACTTTAATATACGCTATTGGAGCTGGAATTACCGCGGCTGCTGGCACAAGACTTGCCCTCCAA
+
DBDDDIIIIIIIIHIIIIIIIIIIIEHIIIHIIIIIIIIIIIIIIIIIIIIIIIIHGIIGIIIIIIIIIIGIIIIIIGIIIIIIIIIIHIIIIIIIIIGIHGIIIIIIIIGIIIIIIIIIIIIHIIFHHFHIIIIIIIIIIIHIHIIGIHIIIIIIIIIHIIIIHIIIIIIIIIHIIIIIIIIIIIIIIIIIIIIIIIIIIIIIIIIIIHIIIIIIIIIIHIIIIIIIIIIIIIIH<IIIIIIIIIIIIIHIIGHIIIIIIIIIIIIIIIIIIIIIIIIIIIIIIIIIIIIIIHIIIIIIIIIIIIGIIIIIIIHIIIIIIIIIIIIIIIIIIIIIIIIHIIIIIIIDDDDD
@HISEQ:969:HM2KJBCX2:2:1101:18555:82437 2:N:0:ACTATGCA
TAGACACCGTGTCCCAACTATCCCTATTAATCATTACATCGATCCTAGAAACCAACAAAATAGAATCGGATGTCCTATTTCATTATTCCATGCTAATGTATTCAAGCGTGAGCCTGCTTTAAACACTCTAATTTTTTCAAGGTAACAGTCCTAATTCCCCGTGACACCAAATTAATGGCATTACGGTTCTTTAGAAGGTGAGAAATCAATAATATCAGTACATACCAACGGCATGACCGAAACATTGATCCCGAAATTCAACTACGAGCTTTTTAACTGCAACAACTTTAATATACGCTATTGGAGCTGGAATTACCGCGGCTGCTGGCACCAGACTTGCCCTCCAA
+
DDDDDIIIIHIHIIIIIIIIIIIIIIIIIIIIIIII?GIHIIIIIIIIIIIIIIIIIHIHIIIIIIHHIIIHIIIIIIIIHHHHIIIIIHHIIIHIIHHHHCGHFFIIHIIIIIIIIIHHGHIIIIIIIIIIIIIIIIIH1GHGHIIGHCEHIHHHGHHGDHGHIIIIIIGHHIIHF/FEHEHIHEGH@CCCHHCHHHFHHHHFHHHCHFHC@DF@F@GGFGFGHHDGDCCD1H88/07GGHHFFE6E<A<1<1@EGIG?HHHHHIIHHGGGF@HHFC1FCD1HGE@@D<<<0<0CHHHEHHHFCHHHCHFIIIHCIIHHC?EHEC1HGHCF?HHEG?CCD1<<<B<
@HISEQ:969:HM2KJBCX2:2:1101:19646:82185 2:N:0:ACTATGCA
TAGACACCGTGTCCCAACTATCCCTATTAATCATTACGTCGATCTTAGAAACCAACAAAATAAGATCAAACGTCCTATTTCATTATTCCATGCTAATGTATTCAAGCGAATGCCTGCTTTAAACACTCTAATTTTTTCAAAGTAACAGTCCTGATTTCCCACGACACCAAATTAATGACATCGTGGTTCGTCAGAAGGGAGAAACCGACAGGGCCAGTACACACCAGAGGCGCGACCGACCCGTCGATCCCGAAATTCAACTACGAGCTTTTTAACTGCAACAACTTTAATATACGCTATTGGAGCTGGAATTACCGCGGCTGCTGGCACCAGACTTGCCCTCCAA
+
DD@DDIFEHF@F<DHHIEEH@C1CFGEHIEFHHEHHCHHCF/D@EFHHHHIC@CEHEHHHG<<@G@<FFECHGHCHECHE1CGHGII1<<CFEHGEGHHIIEIIGHGHFHHH?HHFHGHHHHHIHGHIHHHIIHHIHGEHHFFHHHHHHGCGCHHHIIHHHHEH.CCIHHB@EGFHIHEIHHEGHDECGEGDEEHE8IHHHIIIHHHHHHHIHEEHHCH=HHHHHHHCH?IIHHCHDAC?CCF<DDIHDIHHIIHFEHHIIIHHIIIIHIIHCEIHEIIIIHIHHHFEHHHHEEHEIIIHFEHHHIHHGFGECIHE<IIHHHCHHHFECHGG@DHFIIIHHD@@BA
@HISEQ:969:HM2KJBCX2:2:1101:2071:83329 2:N:0:ACTATGCA
TAGACACCGTGTCCCAACTATCCCTATTAATCATTACGGTGGTCCTAGAAACCAACAAAATAGAACCACAACGTCCTATTCTATTATTCCATGCTAATCTATTCAAGCAATAGCCCGCTTTAAACACTCTAATTTTTTCAAGGTAATGGTCCTGGCTCCCCAACACACCCAATTAAGGACATACTGGTTCACCAGAAGGAAGACCCGACAACAGGACAGTACTCGCCAAAGACGGACCGCCCGGCCAAGTCTAAAATTCAACTACGAGCTTTTTAACTGCAACAACTTTAATATACGCTATTGGAGCTGGAATTACCGCGGCTGCTGGCACCAGACTTGCCCTCCAA
+
DDDDDIIIIIIIIIIIIIIIIIIIIIIIIIIIIIIIIIIIIIIIIIIIIIIIIIIIHIIIIIHIHHIIIIIIIHIIIHHIHHGEHIIIIIHIHIIHIIIIIHHHIIIIIIIGHEIIIIIHIIIHIIGHIHIHHIIIIIIGHHIHIIHIIHHIIHGHFHIHIIIIGIHHIIHHHHHFCHAHHHHIHHHHIHIHIHIGHHHHHH@HIHHFEGHHIHHGHHHHECEHHHHFIIHFHHHHGIHDIHGHCFHHFCFFHIIHEHGHGGECEECHHHIIIIIIIIIIIIIIIIIIIIIIIIIIIIIIIIIIIIIIIHD1IIIIIIIIIIIIIIIIIIIIIIIIIIIIIIDDDDD
@HISEQ:969:HM2KJBCX2:2:1101:20941:85583 2:N:0:ACTATGCA
TAGACACCGTGTCCCAACTATCCCTATTAATCATTACGGTGATCCTAGAAACCAACAAAATAGAACCATGCCGTCCTATTCTATTATTCCATGCTAATGTATTCGAGCAAAAATGCCTGCTTTAAACACTCTAATTTTTTCAAGGTAAAGGTCCTGGATCCGCAAGACACCCAATTAAGGACATCAAGTTTCTCCAGAAGGTGAGAAATCAACAGCGACAGTTCATACCCCTTAAGGCATGACCATCACGTCAATCCCGAAATTCAACTACGAGCTTTTTAACTGCAACAACTTTAATATACGCTATTGGAGCTGGAATTACCGCGGCTGCTGGCACCAGACTTGCCCTCCAA
+
@@DADFG@<CG<FGHHH=GHHHHEHHGFHHHEH1CCH?<D@@FHFHHFFHEGHHHDHFEHHIHGG1DG<1D@<0/CCF11<DCEHH11C11DFE1CCF1DG<DGEGHDCHHIHEHFCGCIHHHGC@HFHGFHHIHFFHIHIHHHHEHHCHH8GHHHHECIHHHEGC0=GHHHEHF2CCHFIHHECEFHEGDHFD?GFCFCIHCHHHFEGEGG;@HHF@CEHHE@EE@GIHIGHHEIIHHHHHHG?FGGHHHFHCCCDHHIHEHHHEEEECHG@HIIHHFGCHIHIIIHIHHIHHFIIHGHGHHHIIIIHIHIIIHIHIIIIHHDHIHIIIIIIIIHIIIIHIIIIHHIDADAD
@HISEQ:969:HM2KJBCX2:2:1101:13706:86131 2:N:0:ACTATGCA
TAGACACCGTGTCCCAACTATCCCTATTAATCATTACTTCAGTCCTAGAAACCAACAAAATAGAACTAAAGTCCTATTCCATTATTCCATGCTAATATATTCAAGCAAACATGCCTGCTTTAAACACTCTAATTTTTTCAAAGTAAAAGTCTTGGATCCCTAGCGCACTCAATTAAGAGCACACTAGTTCCCCAAAAGGAAAAGCCCAAAGTTGCAGTACAAACCTTTCGGTTGACGGCAACTATAAGCCCAAAATTCAACTACGAGCTTTTTAACTGCAACAACTTTAATATACGCTATTGGAGCTGGAATTACCGCGGCTGCTGGCACCAGACTTGCCCTCCAA
+
DDDDDIIIIIIIIIIIIIIIIIIIIIIIIGIIIIIIIIIIIIIIIIIIIIIIIIIIIGHHIIIHIIIHIIHHIIHHIFEEEHIHIIIHIIIGHIIIIIIIIIIIIIIIIIIHIIIIIIIIIIIIHHIIIIIIIIIIHIIIHIIIIIIIIIIIIIIIIIIIIIHIIIIIIIIIIIIIIHHFIIIIIIIIIHIIIIIIHHIIIIIIIIIIIIIHIIIIIIIIIIIIIIIIII=IIIIIIIIIIHGHHIIIIIIIIIIIIIIIIIHHIIIIIIIIIIIIIIIIIIIIIIIIIIIIIHIIIIIIIIIIIIIIIIIIIIIIIIIIIIIIIIIIIIIIIIIIIIIIIDDDDD
@HISEQ:969:HM2KJBCX2:2:1101:4299:86511 2:N:0:ACTATGCA
TAGACACCGTGTCCCAACTATCCCTATTAATCATTACGTCGATCCTAGAAACCAACAAAATAGAATCAAACGTCCTATTTCGTTATTCCATGCTAATGTATTCAAGCGTGAGCCTGCTTTAAACACTCTAATTTTTTCAAAGTAACAGTCCTGATTCCCCATGACACCAAATTAATGACATCATGGTTCGTCAGAAGGTAGGAATCAATAATACCAGTACGTACAATAGCACGACCAATAAATTGATCCCGAAATTCAACTACGAGCTTTTTAACTGCAACAACTTTAATATACGCTATTGGAGCTGGAATTACCGCGGCTGCTGGCACCAGACTTGC
+
DBDDDIHHHIIIIIIIIIIIIIIIIIIIHIIIIHIIIIIIIIIHIIIIIIIIIIIIIIIIIIIIIIIIIIIIIIIIIIHIIIIIIIIIIIIIIIIIIIIIIIIIIHIIIIIIIIIIIIIIIGIIIIIIIIIIIIIIIIIIIIIIIIIIIIIIIIIIIIHIIIIIIIIIIIIIIIIIIIIIHIIIIIIIIIIIIIIIIIIIIIIIHIIIIIIIHHIIIIIIIIIIIIIIIIIIIIIHGIIIIIIIIIIIIIIIIIIIIIIIIIIIIIIIIIIIIIIIIIIIIIIIIIIIIIIIHIIIIIIIIIIIIIIIIIIIIIIIIIIIIIIIIIIIIIIIIDDDDD
@HISEQ:969:HM2KJBCX2:2:1101:8599:87388 2:N:0:ACTATGCA
TAGACACCGTGTCCCAACTATCCCTATTAATCATTACGTCGATCCTAGAAACCAACAAAATAGAATCAAACGTCCTATTTCGTTATTCCATGCTAATGTATTCAAGCGTGAGCCTGCTTTAAACACTCTAATTTTTTCAAAGTAACAGTCCTGATTCCCCATGACACCAAATTAATGACATCATGGTTCGTCAGAAGGTAGGAATCAATAATACCAGTACGTACAATAGCACGACCAATAAATTGATCCCGAAATTCAACTACGAGCTTTTTAACTGCAACAACTTTAATATACGCTATTGGAGCTGGAATTACCGCGGCTGCTGGCACCAGACTTGCCCTCCAA
+
DDDDDIIIIIIIIIIIIIIIIIIIIIIIIHIIIIIIIIIIIIIIIIHIIHHIIIIIIIIIIHHHIIIIIIHHHIIIIIIIIIIIIHIIGHIHCHIHIIIIIIIIIIHIIIIIHHHIHHIIIIIIIIIIIIHIIIIIIIIIIIIIIIIIIIIIIIHIGIIIIIIIIIIIIIIHIHIIIIHIIIIIIIIIIIIIIIIIIIIIIIIIIIIHIHIIHIIIIIIIIIIIIIIIIIIIIIIIIIIIIIIHIIIIIIIIIIIIIIIIIIIIIIIIIIIHIIIIIIIIIIHIHHIHIIIIIIIIIIIIIIIIIIIIIIIIIIIIIIIIIIIIIHIIIIIIIIIIIIIIDDDDD
@HISEQ:969:HM2KJBCX2:2:1101:15854:87587 2:N:0:ACTATGCA
TAGACACCGTGTCCCAACTATCCCTATTAATCATTACGTCGATCTTAGAAACCAACAAAATAAGATCAAACGTCCTATTTCATTATTCCATGCTAATGTATTCAAGCGAATGCCTGCTTTAAACACTCTAATTTTTTCAAAGTAACAGTCCTGATTTCCCACGACACCAAATTAATGACATCGTGGTTCGTCAGAAGGGAGAAACCGACAGGGCCAGTACACACCAGAGGCGCGACCGACCCGTCGATCCCGAAATTCAACTACGAGCTTTTTAACTGCAACAACTTTAATATACGCTATTGGAGCTGGAATTACCGCGGCTGCTGGCACCAGACTTGCCCTCCAA
+
DDDDDIIIHHIIIIIHIIIIIIIIIIIIIIIIIIIIIIIIIHIIIIHIIIIIIIIIIIIIIIIIIIIIIIIIIIIIHIHIIIIIIHHIIIIHFICEHHHHHIIIIHIHIIHHIIIIIIIIIIGIIIHHIIIIIIIIHIIIIIHHIIIIIIIIIIIIIIIIIIHIIIIIIIIIIIIIIIIIHIIIIHHIIIIIIIIIIIIIIIIHHHIIIIIIIIIIIIIIIIIHIIIIIIIIIIIIIIIIHIIIHIIIIIIIIIIIIIIIIIIIIIIIIIIIIIIIIIIIIIIIIIIIIIIIIIIIIIIIIIIIIIIIIIIIIIIIIHIIIIIIIIIIIIIIIIIIIIIIIDDDDD
@HISEQ:969:HM2KJBCX2:2:1101:7586:88254 2:N:0:ACTATGCA
TAGACACCGTGTCCCAACTATCCCTATTAATCATTACGTCAATCCTAGAAACCAACAAAATAGGATCAAACGTCCTATTTCATTATTCCATGCTAATGTATTCAAGCGTGTGCTTGCTTTAAACACTCTAATTTTTTCAAAGTAACAGTCCTGATTCTCCATGACACCAAATTAATGACATCACAGTTCATCAGAAGGGAGAAATCAATGATGTCAGTACATACCAAAGGCATGACCGGCACCTTGATCCCGAAATTCAACTACGAGCTTTTTAACTGCAACAACTTTAATATACGCTATTGGAGCTGGAATTACCGCGGCTGCTGGCACCAGACTTGCCCTCCAA
+
DDDDDIGIIHIHIHIHIIIIIIIIIIIIIIIIIIIIIHIIIHHIFHIIIIIIIIIIIIIIIFHHHH?EHEHHHHHIIGIIIIIIIIIIIIHIHHIHIIIHHGHHIHIHHIIIIHHIHIIHIHHHIIIIIIIIIIHIIIIGIIIIHIIGIIEEGHHHIIIIIIIIIIIHIIIIIIIHEGHHHIIHIIHIIIIIIIHIIHIHIIIIHHIIHIIHIIIIIIIIHGIIHIHHIHIIIIIIIIHHIIIHHIIIIIIIIIIIHIHHEHHHIIIIIIIIIIHIIIIHIIIIIIIIHIIIIIIIIIIIIIIIIIIIIHIHIIHIHIIHIIIIIIIIHIIIHGHFIIIHIDDDDD
@HISEQ:969:HM2KJBCX2:2:1101:18037:88342 2:N:0:ACTATGCA
TAGACACCGTGTCCCAACTATCCCTATTAATCATTACGTCAACCCTAGAAACCAACAAAATAGGATCAAACGTCCTATTTTATTATTCCATGCTAATGTATTCAAGCGTTAGCCTGCTTTAAACACTCTAATTTTTTCAAAGTAACAGTCCTGTTTCCCCGCAACACCAAATTAATGGCATCACGGTTCTTCAAGAAGGAGGAATCAGCGAGGCCAGTGCATACCATTGGCACGACCAACCTGCTGACCCCGAAATTCAACTACGAGCTTTTTAACTGCAACAACTTTAATATACGCTATTGGAGCTGGAATTACCGCGGCTGCTGGCACCAGACTTGCCCTCCAA
+
DDDDDIIIIIIIIHIIIIIIIIIIIIIIIIIIIIIIIIIIIIIIIIIIIIIIIIIIIIIHHHIIHIIIIIHIIIHIIIIIIIIIIIIIIIIIHEHIIIHIIHHIIIIIIIIIIIIIIHIIIIIIHIIIIIIHHIIIIIIIIIIIHHIIIIIIIIIIIIIIIIIIIIIIIHHHIIIIIIIIIIIIGIIIHIHIIIIIIIIIIIIIIIIIIIHIIIIIIIIIIIIIIIIIIIIIIIIIIIIIIHIHHIIIIIIIIIIIIGIIIHHHIIIIIIIIIIIIIIIIIIIHIIIIIIIIIIIIIHIIIIIIIIIIIIIIIIIIIIIIIIHIIIIIIIIIIIIIIIIIIDDDDD
@HISEQ:969:HM2KJBCX2:2:1101:8672:88996 2:N:0:ACTATGCA
TAGACACCGTGTCCCAACTATCCCTATTAATCATTACGGTGATCCTAGAAACCAACAAAATAGAACCATGCCGTCCTATTTTATTATTCCATGCTAATCTATTCAAGCACAAGCCTGCTTTAAGCACTCTAATTTTTTCAAGGTAATAGCTCTGCTTCCCCAACGCACTAACTTAATAGCATGCTGGTTATTCAGAAGGTAGGAATTCATCAGGCCAGTGCGGACAGTGAAGCCCGACCAACCGACAAACTCCGAAATTCAACTACGAGCTTTTTAACTGCAACAACTTTAATATACGCTATTGGAGCTGGAATTACCGCGGCTGCTGGCACCAGACTTGCCCTCCAA
+
DDDDDIIIIIIIIIIIIIIIIIIIIIIIIIIIHIIIIIIIIIIGIIIIIEHIIIIIIHHIIIHIIIIIIIGCHHHHIIIGHIIIIIIIIIIIIHIGHIIIIIIIIIIIIHIIIIIIIIHHIIHHIIIIIIIIIIIIIIIIIIIIIIIIIIIIIIIIIIIIIIIIIIIIIIIIIIIIIIIIIIIIIHIHHHIIIIIIIIIIIIIIIIIIIIIIIIIIIIII<HIIIIIIIIIIIIIIIIIIIIIIIHHHHIHIIIIIIIIIIIIIIIIIIIIIIIIIIIIIIIIIIIIIIIIIIIIIIIIIIIIIIIIIIIIIHH?IIIIIIIIIIIIIIIIIIIIIIIIIIIIDDDDD
@HISEQ:969:HM2KJBCX2:2:1101:6497:89034 2:N:0:ACTATGCA
TAGACACCGTGTCCCAACTATCCCTATTAATCATTACGTCAATCCTAGAAACCAACAAAATAGGATCAAACGTCCTATTTCATTATTCCATGCTAATGTATTCAAGCGTTAGCCTGCTTTAAACACTCTAATTTTTTCAAAGTAACAGTCCTGTTTCCCTGCAACACCAAATTAATGACATTACAGTTCTTCAAGAAGGAGGAACCAGTAAAGCCAGTACATACCAGAGGCACGACCAACCTACTAATCCCGAAATTCAACTACGAGCTTTTTAACTGCAACAACTTTAATATACGCTATTGGAGCTGGAATTACCGCGGCTGCTGGCACCAGACTTGCCCTCCAA
+
DDADDIIIIIIIIIIIIIIIIHGIIIIIIIIIIIHIIGIIIIIFIIIIIIIIIIIIGIIHHHFGEHHIIIIHHIGIIIIIIIIIIIHHIHHHGIIIIIHHIHGHIHIIIIIIHIIIHIHIIHIIIIIHIHIIHIIIHIHHIIHIIIHEIIIIIIIIIIIIIEHIIIIIIIIHHIIIIIIIIIIIIIIIIIIIHIIIIIIIIIIIIHIIIIIIIIIIIIIIIIIIIIIIIIIIIIIHIIHHHHHGFHHHIIIIIIIIIIHHIIIIIIIIIIIIIIIIGIIIIGIIIIIIHIIIIHIIIIIIIIIIIIIIIIIIIIIIIIIIIIIIIIIIIIIIIIIHIIIIIDDDDD
@HISEQ:969:HM2KJBCX2:2:1101:18316:88730 2:N:0:ACTATGCA
TAGACACCGTGTCCCAACTATCCCTATTAATCATTACGTCAATCCTAGAAACCAACAAAATAGAATCAAACGTCCTATTTCATTATTCCATGCTAATGTATTCAAGCGTGAGCCTGCTTTAAACACTCTAATTTTTTCAAAGTAACAGTCCTGATTCCCCAAGACACCAAATTAATGACATCATGGTTCGTCAGAAGGTAGGAATCAAATATACCAGTACGTACAATAGCACGACCAATAAATTGATCCCGAAATTCAACTACGAGCTTTTTAACTGCAACAACTTTAATATACGCTATTGGAGCTGGAATTACCGCGGCTGCTGGCACCAGACTTGCCCTCCAA
+
DDDDDIIGHIIIIIIIIIIIIIIIIIIIIIIIIIIIIIIIIIIIIIIIIIIIIIIIIIIIIIHIIIIIIIIIIIIIIIIIIHIIHIIHHHIHIHIIHIHIIIIIIHHHIIIIIIIIIIHIHHIIIIIIIIIIIIIIIIIIIIIIIIIIIIIIIIIHIIIIIIHIIIIIIIIIIIIIIIIIIGIIHIIIIIIIIIIIIIIIIIIIIHIIIIIHHIIIIIHHIIIIIIIIIIIIIIGIIIIIIIHHHHIIIIIIIIIIIIIIIIIIIIIIIIIIIHIIIIIIIIIIIIIIIIIIIIIIIIIIIIIIIIIIIIIIIIIIIIIIIIIIIIIIIIIIIIIIIIIIDDDDD
@HISEQ:969:HM2KJBCX2:2:1101:6744:89203 2:N:0:ACTATGCA
TAGACACCGTGTCCCAACTATCCCTATTAATCATTACGTCGATCCTAGAAACCAACAAAATAGAATCAAACGTCCTATTTCGTTATTCCATGCTAATGTATTCAAGCGTGAGCCTGCTTTAAACACTCTAATTTTTTCAAAGTAACAGTCCTGATTCCCCATAACACCAAATTAATGACATCATGGTTCGTCAGAAGGTAGGAATCAATAATACCAGTACGTACAATAGCACGACCAATAAATTGATCCCGAAATTCAACTACGAGCTTTTTAACTGCAACAACTTTAATATACGCTATTGGAGCTGGAATTACCGCGGCTGCTGGCACCAGACTTGCCCTCCAA
+
DBDDAHHIIHECCHHIIIIIFEHHHHIIIHHIFHHHIIIIIGIIHHHIIEHHHHHHHIFHIFIHHIIHHCHIEHGEGHHHHHHHGHH@FH?GHHIHFHHHICIHHHIGHHIIHHIIHHHHIEHHHHHIHHHHIIEH?GEIIHHIHHIHHHHFHGIIGIHHHGEFHFGHFHEEEHHEHHHHHHGHHHHHFHGHHGIIIIHHIHFCDHHHIIIHHHHHFAFHHIIIIHIHHEC=HHEHHHHHFHHFGCAIDEGHHHHCEHHEEHIIHHFHIHHHCCF1H@HHHHHCEG@HHHHHHIG@F@@EEHEIGIIIIIIHIIIHDIIHEHHIHHEHHIIIHHHEHHHHDD@DD
@HISEQ:969:HM2KJBCX2:2:1101:14758:88842 2:N:0:ACTATGCA
TAGACACCGTGTCCCAACTATCCCTATTAATCATTACGGTGATCCTAGAAACCAACAAAATAGAACCATGCCGTCCTATTCTATTATTCCATGCTAATGTATTCGAGCAAAAATGCCTGCTTTAAACACTCTAATTTTTTCAAGGTAAAGGTCCTGGATCCGCAAGACACCCAAAATTAAGGACATCCAAGTTTCTCCAGAAGGTGAGAAATCAACAGCAACAGTTCATACCCCCTCCTTAAGGCACACGACCATCACACGTCAATCCCGAAATTCAACTACGAGCTTTTTAACTGCAACAACTTTAATATACGCTATTGGAGCTGGAATTACCGCGGCTGCTGGCACCAGACTTGCCCTCCAA
+
DDDDDIIIIIIIIHIIIIIIIIIIIIIIIIIIIIIIIIIIIIIIIIIIIIIHGIIIIHIIIIHHHIIIIHHIIHHHIIIIIIIIIIHHIIIIIHIIIGHHIHHHIIGIIIGHHIIHHIHIIHIGHHIIIIIIIHIIIIHIIIIIIIIEIIIIHIIHIIIIHIIIIIIIIIIIIIIIIIIIIIIIIIIIIIIIHHIHIIIHHIHIIIIIIIIIIIIIIIIIIIIHHHHIHHIIIHHHIHIIIIIIIIIIIIIIIIIIIIIIIHGIHIIIIIIIIIIIIIIIHHHHIIIIIIIIIIIIIIHIIHIIIIIIIIIIIHIIIIIIIIIIIIIIIIIIIIIIIIIIIIIIIIIIIIHHHIIIIIIDDDDD
@HISEQ:969:HM2KJBCX2:2:1101:16278:89422 2:N:0:ACTATGCA
TAGACACCGTGTCCCAACTATCCCTATTAATCATTACGTCAATCCTAGAAACCAACAAAATAGGATCAACGTCCTATTTCATTATTCCATGCTAATGTATTCAAGCGCGAGCCTGCTTTAAACACTCTAATTTTTTCAAAGTAACAGTCCTGATTCCCCGCCACACCAAATTAATGACATGATGGTTCGTCAGAAGGTAGGAACCAGTAACACCAGTACGTACCTAAGGCACGACCAACGTACTGATCCCGAAATTCAACTACGAGCTTTTTAACTGCAACAACTTTAATATACGCTATTGGAGCTGGAATTACCGCGGCTGCTGGCACCAGACTTGCCCTCCAA
+
DDDDDIIIIIIIHHIIIGIIIIIIIIIHIHIIIIIIIIIIIIIIIHIIIIIIIIIHHHHIIIIGHIIIIIIIHIIIIIIIIIIIIIHIHIHIIIIIIIIIIHHIIIIIIIIIIIIHIIIIIIHIIIIIIIHIIIIIHIIHIIIIIIIIIIIIHHIIIIIHIIIIIIIIHHHHIIIIIIIIIIIIIIIIIIIIIIIIIHHIIIIIIIIIIIIIIIIIIIIIIIIIIIIHHIIIIIIIIIIIIHHGIIIIIIIIIIIHIIIIIIIIIIIIIIIIIIIIIIIIIIIHIIHIIIIIIIIIIIIHIIIIIIIIIIIIIIIIIIIIIIIIIIIIIIIIIIIIIIIIDDDDD
@HISEQ:969:HM2KJBCX2:2:1101:7481:90158 2:N:0:ACTATGCA
TAGACACCGTGTCCCAACTATCCCTATTAATCATTACGGCGGTCCTAGAAACCAACAAAATAGAACCGCGCGTCCTATTCTATTATTCCATGCTAATGTATCCGAGCAAAGGCCTGCTTTGAACACTCTAATTTTCTCAAAGTAAAAGTCCTGGTTCCCCGACACGGCCAGTGAAGGCCATGCGGCTCCCCAGAAGGAAAGGCCCGGCCGGACCAGTGCACGCGGTGAGGCGGACCGGCCAGCCAGGCCCAAGGTTCAACTACGAGCTTTTTAACTGCAACAACTTTAATATACGCTATTGGAGCTGGAATTACCGCGGCTGCTGGCACCAGACTTGCCCTCCAA
+
DDDDDIIHHHEHHHIHHIHHIIIHHIIIIHHIIIIHIGHHHIIIIHHIHIIIHIIIIIIIHIHHHII?HDCHCEHGHHIEHIHGHEHFHEHHIEGHIIIIH:HHIIHIHIG<CHIHHHHHIHHHIIIHHHHIIIIIHHHHIIIHHHHHIIHHHFHIIHGIIIIIIIIIIHIIIHI<IIIHHIIIIIHC?FGIIIHIIIIHIHHGIIIIIHIIIGIIIIIIIIIHIIIIIIIIIIIIIIIIGHHIIIHIHHIIIIIHIIIHHIIIIIHIHIIIIIIIIIIIIIHIIIIIIGIIIIIIIIIIIIIIIIIIIIIIIGIIIIHFIIIIIIIHIIIIIIIIIIIHBDDDB
@HISEQ:969:HM2KJBCX2:2:1101:2812:90642 2:N:0:ACTATGCA
TAGACACCGTGTAGCCCAACTATCCCTATTAATCATTACGTCGATCCTAGAAACCAACAAAATAGAATCAAACGTCCTATTTCATTATTCCATGCTAATGTATTCAAGCGTAAGCCTGCTTTAAACACTCTAATTTTTTCAAAGTAACAGTCCTGATTCCCCACGACACCAAATTAATGACATCGCGGTTCTTCAGAAGGTAGGAACCAATAATGCCAGTGCGTACCGAAGCACGACCAACAATTTGATCCCGAAATTCAACTACGAGCTTTTTAACTGCAACAACTTTAATATACGCTATTGGAGCTGGAATTACCGCGGCTGCTGGCACCAGACTTGCCCTCCAA
+
DDDDDIIIIIIIIIIIIIIIIIIIIIIIIIIHIIIIIIIIIIIHIIIIIIHIHIIIIIIIIIIIIIIIIIIIIIHHIIIIIIIIIIIIIIGIIIGHIIIIIIIIIIIIIIIIHIHIHIIIIIIIHHHHHIIIIIIIIHIIIIIIIHIIIIIIIIIHHHIHIHHHIIIIIIIIIIIIIIIIIIIIHIIIIIIHIIIIIIIIIIHIIIIHIIIIIIIIIIIIIIIIIIIIHIIHIIIIIIIIIIIIHHIIIIIHIHIIIIIIIIIHIIIIIIIIIIIIIIIIIIIIIIIIIIIIIIIIIIIIIIIIIIIIIIIIIIIIIIIIIIIIIIIIIIIIIIIIIIIIIIDDDDD
@HISEQ:969:HM2KJBCX2:2:1101:5811:90908 2:N:0:ACTATGCA
TAGACACCGTGTCCCAACTATCCCTATTAATCATTACGTCGATCCTAGAAACCAACAAAATAGAATCAAACGTCCTATTTCATTATTCCACGCTAATGTATTCAAGCGTGCGCCTACTTTAAACACTCTAATTTTTTCAAAGTAACAGTCCTGATTCCCCACGACACCAAATTAATGACATCGTGGTTCTTCAGAAGGTAGGAACCAATAATGCCAGTGCGTACCGAAGCATGACCGACAATTTGATCCCGAAATTCAACTACGAACTTTTTAACTGCAACAACTTTAATATACGCTATTGGAGCTGGAATTACCGCGGCTGCTGGCACCAGACTTGCCCTCCAA
+
DDDDDIIHIIIIIHHIIIIIIIIIIGHHHIGHHHIGIIIIIIIIGIIIIIIIHGIIIIIIIIIIIICHHHIIHIIIIIIIIIIIGIGHHHIIIIIIHIIIIIHIIIIHIHIIHGHIIHGHIIHHIIIIHIIIHHHIHIIIIIIIHIIHHIIIIIIIIIHGGHIGIHIIIHHIIIHIHGIHIIIIHIIIIIIIIIGIIIIIIIIIIIIIIIIIIIIIIIIIIIIIIIIIIIIHHHIIIIIIHIHHIIIIHIHIIIHIIHIHHIHIHHIHHHIHIIIIIIIHIIHIHHIIIIHHHIIIIIIIIIIIIHIIIIIIIIIIHIIIIIIHIIIIIIHIIIIIIIIIDDDDD
@HISEQ:969:HM2KJBCX2:2:1101:16994:90797 2:N:0:ACTATGCA
TAGACACCGTGTCCCAACTATCCCTATTAATCATTACGGTGATCCTAGAAACCAACAAAATAGAACCATGCCGTCCTATTCTATTATTCCATGCTAATGTATTCGAGCAAAAATGCCTGCTTTAAACACTCTAATTTTTTCAAGGTAAAGGTCCTGGATCCGCAAGACACCCAATAAAGGACATCAAGTTTCTCCAGAAGGTGAGAAATCAACAGTAACAGTTCATACCCCTTAAGGCATGACCGTCACGTCAATCCCGAAATTCAACTACGAGCTTTTTAACTGCAACAACTTTAATATACGCTATTGGAGCTGGAATTACCGCGGCTGCTGGCACCAGACTTGCCCTCCAA
+
DDDDDIHIIIIIIHIIIIIIIIIIIIHIIHIIIIIIIIGIHIIIIIIHHHIIIIIIIIIIIIHIFHIIIHHI<D?FHIICHHHIIHIIIIIIEHHHIIIHHHEHHIIIIIIIIIIIIHFHIIIIFHHIHIIIIIIIIIIIIGHIIIIIIIIIIIIIIIIHIHHIGIIIIIHIIIHIIIIIIIIIHIIIIIIIHHIIHHIIIIIIIIIIIIGIIIIHHHIIIIIIIHIIIIIIIIIIIIHIHHIIIIIHIHGGIHIIIIIIIIIIIIIIIIIIHHIIIIIIIIIIIIIIIIIIIIIIIIIIIIIIIIIIIIIIIIIIIIIIIIIIIIIIIIIIIIIIIIIHHIIIIIHIDDDDD
@HISEQ:969:HM2KJBCX2:2:1101:20660:90284 2:N:0:ACTATGCA
TAGACACCGTGTCCCAACTATCCCTATTAATCATTACGTCAATCCTAGAAACCAACAAAATAGGATCAACGTCCTATTTCATTATTCCATGCTAATGTATTCAAGCGCGAGCCTGCTTTAAACACTCTAATTTTTTCAAAGTAACAGTCCTGATTCCCCACCACACCAAATTAATGACATGATGGTTCGTCAGAAGGTAGGAATCAGTAACACCAGTACGTACCGAAGGTACGACCAGCGTACTAATCCCGAAATTCAACTACGAGCTTTTTAACTGCAACAACTTTAATATACGCTATTGGAGCTGGAATTACCGCGGCTGCTGGCACCAGACTTGCCCTCCAA
+
DDDDDIIIIIIIHIIIIIIIIIIIIIIIIHIIIIIIIIIIIIIIIIIIIIIIIIIIIIIIIIHHIIIIIIIGHHIIIHIIIIIIIIHIIIIHIIHIIIIIIHHIIHHIHHIIIIIIIIIIIIIIIIIHIHIIIIIIIIIIIIIIHHHHIGIIIIIIIIIIIIIIIIIIIIIIIHIHIIIIIIIIIIIIIIHIIIIIIIIIIIIIIIIIHIIIIIIIIIIIIIIGIIIIIIIHFIIIIIHIIIIHIIIIIIIIIIIIIIIHIIIIIIIIIIIIIIIIIIIIIIIIIIIIHIIIIIHIIIIIIIIIIIIIIIIIIIIIIIIIIIIIIIIIIIIIIIIIIIIIDDDDD
@HISEQ:969:HM2KJBCX2:2:1101:2438:91457 2:N:0:ACTATGCA
TAGACACCGTGTCCCAACTATCCCTATTAATCATTACGTCGATCCTAGAAACCAACAAAATAGAATCAAACGTCCTATTTCATTATTCCATGCTAATGTATTCAAGCGTACGCCTGCTTTAAACACTCTAATTTTTTCAAAGTAACAGTCCTGATTCCCCACGACACCAAATTAATGACATCGCGGTTCTTCAGAAGGTAGGAACCAATAATGCCAGTACGTACCGAAGCACGACCAACAATTCGATCCCGAAATTCAACTACGAGCTTTTTAACTGCAACAACTTTAATATACGCTATTGGAGCTGGAATTACCGCGGCTGCTGGCACCAGACTTGCCCTCCAA
+
DDDDDIIIIIIIHHIIIIIIIIIIIIIIIIIIIIIIIIIHIHHHEHHIIIIIIGIIIIIIIIIHIIIIHIIIHCGHIIIIIIIIIIIIHIIIIIIIIIHIHHIHIHIIIIIIHHIIIIIIIIIIIHIHHIIIIIIIIIIIIIHIIIIIIIIIIIIIIIIHIIIIIIIIIIIIIIIIIIIIGIIIIIIIIIIIIIIIIIIIIIIIIHIIIIIIIIIIIIIIIIIIIIIIIIIIIIIIIIIIIHGEIIIIIIIIIIIIIIIIIHIIIIIIIIIIIIIIIIIIIIIIIIIIIIIIIIHD1IIIIIIIIIIIIIIIIIIIIIIIIIIIIIIIIIIIIIIIIIIIDDDDD
@HISEQ:969:HM2KJBCX2:2:1101:7152:92093 2:N:0:ACTATGCA
TAGACACCGTGTCCCAACTATCCCTATTAATCATTACGTCGATCCTAGAAACCAACAAAATAGAATCAAACGTCCTATTTCGTTATTCCATGCTAATGTATTCAAGCGTGAGCCTGCTTTAAACACTCTAATTTTTTCAAAGTAACAGTCCTGATTCCCCATGACACCAAATTAATGACATCATGGTTCGTCAGAAGGTAGGAATCAATAATACCAGTACGTACAATAGCACGACCAATAAATTGATCCCGAAATTCAACTACGAGCTTTTTAACTGCAACAACTTTAATATACGCTATTGGAGCTGGAATTACCGCGGCTGCTGGCACCAGACTTGCCCTCCAA
+
DDDDDIIIIIIIIIIIIIIIIIIIIIIIHHIIIIIIIIIIIIIIIIHIIGIIIIIIIIIIIIIIIIIIIIIIIIHIIIIIGIIIIIIIIIIHIIIIIIIIIIGIIIIIIHIIIIIIIIIIIIIIIIHIIIHIIIHIIIIIIIIIIIIIIIIIIIIIIIIIIIIIIIIIIIIIIIIIIIIIIIIIIIIIIIIIIIIIIIIIIHIIIIIIIIIIIIIIIIIIIIIIIIHIIIIIIIIIIIIIIIIIIIIIIIIIIIIIIHIIIIIIIIIIIIIIIIIIIIIIIIIIIIIIIIIIHIIIIIHIIIIIIIIIIIIIIIIIIIIIIIIIIIIIIIIIIIIIIIIIDDDDD
@HISEQ:969:HM2KJBCX2:2:1101:18370:92015 2:N:0:ACTATGCA
TAGACACCGTGTCCCAACTATCCCTATTAATCATTACGTCGATCCTAGAAACCAACAAAATAGGATCAAACGTCCTATTTCATTATTCCATGCTAATGTATTCAAGCGTTAGCCTGCTTTAAACACTCTAATTTTTTCAAAGTAACAGTCCTGTTTCCCTGCAACACCAAATTAATGGCATTACAGTTCTTCAGAAAGGAGGAATCAGCGAAGCCAGTGCATACCAGTGGCACGACCAACCTGCTGACCCCGAAATTCAACTACGAGCTTTTTAACTGCAACAACTTTAATATACGCTATTGGAGCTGGAATTACCGCGGCTGCTGGCACCAGACTTGCCCTCCAA
+
DDDDDHIIIIIIIHHHHIIHIIIIIIHIGHIIIIIIIIIIIIIIHIIIIIIIIIIIIHIHHHGHHIIIIIIIIIIIIIIIIIIIIIIHHIIIIHIIIIIIIIIIIIIIIHHIIIIIIIIIIIIIIIIHIIIHIHIIIIIIIIIIIIIIHIIIIIIIIIIIIIIIIIIIIIHHHIIIIIIIIIIIIIIIHIIIIIIIIIIIIIIIIIIIIIIIIIIIIIIIIIIIIIIIIIIIIIIIIIIIIHIIHIIIIIIIIIIIIIIIIIIIIIIIIIIIIIIIIIIIIIIIIIGIIIIIIIIIIIIIIIIIIIIIIIIIIIIIIIIIIIIIIIIIIIIIIIIIIIIIIDDDDD
@HISEQ:969:HM2KJBCX2:2:1101:3020:93318 2:N:0:ACTATGCA
TAGACACCGTGTCCCAACTATCCCTATTAATCATTACGTCGATCCTAGAAACCAACAAAATAGAATCAAACGTCCTATTTCATTATTCCATGCTAATGTATTCAAGCGCGAGCTTGCTTTAAACACTCTAATTTTTTCAAAGTAACAGTCCTGATTTCTCGCGACACCAAATTAATGACATCGTGGTTTGTCAGAAGGGAGAAACCAATAATGCTAGTACGTACAAAGTACGACTGACATATTAGTCCCGAAATTCAACTACGAGCTTTTTAACTGCAACAACTTTAATATACGCTATTGGAGCTGGAATTACCGCGGCTGCTGGCACCAGACTTGC
+
DD@DDHIIHEHHHIIIIIIIIHHIIIIHIIIIIIIIHHIIIIIHIHIHIIIIHIIIIIIIIIIEHIIIIIIIIGHHIIIIIIHHGIIIIHIIIHIHHHIIFGIHIHIIIHHIIIIHIIHIHHHIHIIIIIIIIIIHHHIHIIHIIIIII<HIIIIHIIIIIIIHHIHHHHIHIHHHHHGIIHIIIIIHIIIHIIIIHIIIHHHHIIIIIIIIIIIIIIIHHIIHHIIIIIIHHHGGIIIHIIHHIIIIIIIIIHIIIIIIIIIIIIIIIHGIIIHIIIHHFEIIIIIIIIIIIIIIIHIIIIIHHHHIHIIIIIHIIIHHIIIIIIIIIHIIDADDD
@HISEQ:969:HM2KJBCX2:2:1101:18952:93414 2:N:0:ACTATGCA
TAGACACCGTGTCCCAACTATCCCTATTAATCATTACGTCGATCCTAGAAACCAACAAAATAGGTTCGATCGTCCTATTTCGTTATTCCATGCTAATGTATTCGAGCGCGAGCCTGCTTTAAGCACTCTAATTTTTTCAAAGTAACAGTCCTGTTTCCCCGCAACAACAAGTTAATGCCATCACGGTTCTACAAGAGGGAGGGACCAGTGAGGCCAGTGCATACCAGTGGCACGACCGACCTACTGGCCCCGAAATTCAACTACGAGCTTTTTAACTGCAACAACTTTAATATACGCTATTGGAGCTGGAATTACCGCGGCTGCTGGCACCAGACTTGCCCTCCAA
+
DDDDDIIGIIIHHIIIHIIIHIIIIIIIIIIIIIIIHIIIIIGIIIIIIIIIIIIIIIGHHHHIIIIIIGHIIIIIIIIIIIIIIIIIIIIIIHHHIIIIIDIHHIIIIHIHIIIIIIIIIIIIHIIIHIHHIHHIHHIFHIIHIHIIIIIIIHIIIHIIIHIHHGIIIIHIIIHFHGIHGHIIIIHIFHHHCIIHIHHHIIIIHGIHIIGIGIIHHHFHIIIIIHHHIIIIIIIIIHIIHHHGHHGGHIIIGIIIHIIIHHIIIIIIIIHHHHEHIIIIIHHHHG@EEIHHHEIGHIIHGIIHH@HIHIIIHIIIIIIIIIIIIIHIIGIIIIIHIIIIHBDDDD
@HISEQ:969:HM2KJBCX2:2:1101:20201:94029 2:N:0:ACTATGCA
TAGACACCGTGTCCCAACTATCCCTATTAATCATTACGTCGATCCTAGAAACCAACAAAATAGAATCAAACGTCCTATTTCGTTATTCCATGCTAATGTATTCAAGCGTGAGCCTGCTTTAAACACTCTAATTTTTTCAAAGTAACAGTCCTGATTCCCCATGACACCAAATTAATGACATCATGGTTCGTCAGAAGGTAGGAATCAATAATACCAGTACGTACAATAGCACGACCAATAAATTGATCCCGAAATTCAACTACGAGCTTTTTAACTGCAACAACTTTAATATACGCTATTGGAGCTGGAATTACCGCGGCTGCTGGCACCAGACTTGCCCTCCAA
+
0DDDDIHHHDHHCHHFHHHHIHHHHIHHIHHEHHHHIHCH/CEEHCGEHHHHFHIGIIHHHFHEHIIIIIGHF?0DHHCF1FHFHIGF@DHHHIHHIIHFHHHGHGH=CEHHHHHIHIHH@BCEHIHHFHHHIHHHHHIHHIHGGHFHCFHGC@HHHIHHHHEEHHGHHGCGIIHIEHHHFEHGC<HHHFE:HHCHHHHDGHIIIHHGHGHH@IHHFHHHFEHHEI<G@GEEEHIIH3HHHGCF8EF6E/HHHHHHHIHEEEG@IIIIHHIIHGHCCHIIIIIHHHIIIIHHHCIHHGCFHIHIIHHIHHHHIH?DIIIEIHHHIHHHHHHHGEHHHDHIDCDDD
@HISEQ:969:HM2KJBCX2:2:1101:18558:94109 2:N:0:ACTATGCA
TAGACACCGTGTCCCAACTATCCCTATTAATCATTACATCGATCCTAGAAACCAACAAAATAGAATCGGATGTCCTATTTCATTATTCCATGCTAATGTATTCAAGCGTGAGCCTGCTTTAAACACTCTAATTTTTTCAAGGTAACAGTCCTAATTCCCCGTGACACCAAATTAATGGCATTACGGTTCTTTAGAAGGTGAGAAATCAATAATATCAGTACATACCAACGGCATGACCGAAACATTGATCCCGAAATTCAACTACGAGCTTTTTAACTGCAACAACTTTAATATACGCTATTGGAGCTGGAATTACCGCGGCTGCTGGCACCAGACTTGCCCTCCAA
+
<<00<<<1/1<<1FHEHHE1DC1<F@GH1<C1<1<D11110<<1<DGG111<11<CEC1FE1FEE@F10<</<<1FFHE1F1<<1CCEHC?111<CHEHI@EHEHHHHEHDHHCDCHEHHG@HGFFBFCGEHGGA<GC?1<1HFFFE?ADEFEEH@1HC1CF=GHHEHEHFIHHHE0HEHHGCEC?HHGHEEIIIH7HFCIIHIIHHEHIHECG@GGDA@CHGHHCHHIIGGHHHHIGHIFECEC<IHDHHGHHHE@IGHIHEIHHHCHIIHH@HH@EHEEHFHEEIIHGIHIIHHHEGHFF@?EFHHIHIHCHHDHGHHH@H@C@HHCGHHHEGEEHHDEEDDBBD
@HISEQ:969:HM2KJBCX2:2:1101:20776:94615 2:N:0:ACTATGCA
TAGACACCGTGTCCCAACTATCCCTATTAATCATTACGGTGATCCTAGAAACCAACAAAATAGAACCATGCCGTCCTATTCTATTATTCCATGCTAATGTATTCGAGCAAAAAATGCCTGCTTTAAACACTCTAATTTTTTCAAGGTAAAGGTCCTGGATCCGCAAGACACCCAATAAAGGACATCAAGTTTCTCCAGAAGGTGAGAAATCAACAGTAACAGTTCATACCCCTTAAGGCATGACCATCACGTCAATCCCGAAATTCAACTACGAGCTTTTTAACTGCAACAACTTTAATATACGCTATTGGAGCTGGAATTACCGCGGCTGCTGGCACCAGACTTGCCCTCCAA
+
DDDCDIIHIIHHHHIIIIIIIFHHIIIIIIIFHGIHHIIHHCGHGIIIIIIHEHIGHEEHHIIIIIIIIHIGDDHDHCC@CHFHHIHIEHHEEHGHFHHHHFFHEHIGHHGHHEIDHHHHEFEGHHIGIIIIHIFGHIIFHHFGHIIIIGIHGGIHFHGHHHEGEHEHIHGGIIIHHFIHGIIIIHHHHGEHGEHHIIIIHHHIIIIIHHGII<IH?HDIHHIIIHHCIIIIIHFEIIHHHHEIIIIIIIHECEHDHHGHFCIIHGHHIIHHHHIIIIIIIHGGIHIIIHHEIHFHH?IIHHIIIIIIIIIIIIIIIHIIIIIIGIIIIIIIIIIHHIHHIIIIIIIIIDCDDD
@HISEQ:969:HM2KJBCX2:2:1101:2276:94912 2:N:0:ACTATGCA
TAGACACCGTGTCCCAACTATCCCTATTAATCATTACGGTGATCCTAGAAACCAACAAAATAGAACCATGCCGTCCTATTCTATTATTCCATGCTAATGTATTCGAGCAAAAATGCCTGCTTTAAACACTCTAATTTTTTCAAGGTAAAGGTCCTGGATCCGCAAGACACCCAATTAAGGACATCAAGTTTCTCCAGAAGGTGAGAAATCAACAGCGACAGTTCATACCCCTTAAGGCACGACCATCACGTCAATCCCGAAATTCAACTACGAGCTTTTTAACTGCAACAACTTTAATATACGCTATTGGAGCTGGAATTACCGCGGCTGCTGGCACCAGACTTGCCCTCCAA
+
DDDBDIIIHIEHHIIIIIIHIIIHHIIIIIIIIIIHHGHIIIIHIEHIIIIIIIIIGIHIIIHIIIIIIIHFHIIIHIHHHIIIIIIHGHIGEHGHHHHIHHHIIIIIIIIIIIIIIIHIHHHHHHIHHIIIIIIHIIHIIHIIIIIGIIIIIIIIHIIIHIHIHHHHHGIHGHIHH#IIIIIIIIIIIIIIIIIIIIIIIIIIIIIIIIIIIIIIHIIIIIIIIIHI<IIIHIIIIIIIIIIIHIIHIIIHIIIIIIIHIIIIIIIIIIHIGIIIIIIIIIIIIIIIIIIIIIIIIIHIIIIIIIIIIIIIIIIIIIIIIIIIIIIIIHIIIIIIIIIIIIIIIIIIDDDDD
@HISEQ:969:HM2KJBCX2:2:1101:4574:94427 2:N:0:ACTATGCA
TAGACACCGTGTCCCAACTATCCCTATTAATCATTACGGTGGTCCTAGAAACCAACAAAATAGAACCATGCCGTCCTATTTTATTATTCCATGCTAATGTATTCAAGCAAAAATGCCTGCTTTAAACACTCTAATTTTTTCAAAGTAAAGGTCCTGGTTCCCCGCGGCATCCAATTAAGGACATCGCGGTTCTCCAGAAGGTGAGAAATTGACTGCACCAGTTCATACCCCGTGAGGCACGACCGATGCGCCAATCCCGAAATTCAACTACGAGCTTTTTAACTGCAACAACTTTAATATACGCTATTGGAGCTGGAATTACCGCGGCTGCTGGCACCAGACTTGCCCTCCAA
+
DDDDDIHHIHIIIFHFHIIIIHHEHIIIIIIIHIIIIIIIIHIIIIGIHHGGHIIIIIIIIIH@HHHIGHEHIHDHIIIHIIIIIEHHHIIGEHHHIGIHI1CIIIHIIIHIIHHHHHHIIIIIIHIIHHIHHHHIGH@HFIGHHEHHGHHIHIHIHGHDHHHHCEHEFHHIIIHHGIIIIIIHHIIIIHIIIHIIHIHIIHHIIIIGIIIIIIIIHHIIIIIIGHIIIIHIIIIHIIHIIHHHIIIHIHFGIIHIIIIIIHHHIIIGIIIIHHHHIIIIIHFIIIIIIIIHHFIIIHIIIIIIIIIIIIIIIIIIIIIIIIIIIIIIIIIIIIIIIIHIIIHIHIIIDDDDD
@HISEQ:969:HM2KJBCX2:2:1101:15247:96234 2:N:0:ACTATGCA
TAGACACCGTGTCCCAACTATCCCTATTAATCATTACGTCGATCCTAGAAACCAACAAAATAGAATCAAACGTCCTATTTCGTTATTCCATGCTAATGTATTCAAGCGTGAGCCTGCTTTAAACACTATAATTTTTTCAAAGTAACAGTCCTGATTCCCCAAGACACCAAATTAATGACATCATGGTTCGTCAGAAGGTAGAAATCAATAATACCAGTACGTACAATAGCACGACCAATAAATTGATCCCGAAATTCAACTACGAGCTTTTTAACTGCAACAACTTTAATATACGCTATTGGAGCTGGAATTACCGCGGCTGCTGGCACCAGACTTGCCCTCCAA
+
DDAA@GHHDF@HH@@GGDHHIGHFHGIEHHIHHHFHGHHIICEHHHGH?GHIIHHGECCHHIIHEHHHIIIHGHGHIH1<FFCGEHHHFIGHIIIIIIIHEHHGHCEHGCACGEF<CGHFHIHIIIHIHHHFHHEGCHFHIIIHHIHHHGIHHHEFGEEHFIHEIHHHFFHHHIIHIHGCHIHHDCHIIIHIHHHHHGGHHIHHHHHHHIHGIIIHIHHIFIIHEHHIHHHIIIHHHFFF?HHIHIHHHIHF?HHFGIHEHHEEHHHIHEHGIHIIHHIIHIIIIIIHHHHEDHIIIIIIHHGIIIHIIIIIIGIGHHCHHIIIIFHIIIHGIHGIIIHHBDB@@
@HISEQ:969:HM2KJBCX2:2:1101:12311:95072 2:N:0:ACTATGCA
TAGACACCGTGTCCCAACTATCCCTATTAATCATTACGTCGATCCTAGAAACCAACAAAATAGAATCAAACGTCCTATTTCATTATTCCATGCTAATGTATTCAAGCGCGAGCTTGCTTTAAACACTCTAATTTTTTCAAAGTAACAGTCCTGATTCCCCATGACACCAAATTAATGACATCGTGGTTCGTCAGAAGGGAGAAACCAATAATGCTAGTACGTACAAAGTACGACCGACATATTAGTCCCGAAATTCAACTACGAGCTTTTTAACTGCAACAACTTTAATATACGCTATTGGAGCTGGAATTACCGCGGCTGCTGGCACCAGACTTGCCCTCCA
+
DDDDDIIIIIIIIIIIIIIIIIIIHIIIIIIIIIIIIIIIHIIIIHIIIIIIIIHIIIIIIIHHIIIIHIIIIIIIIIIIIIIIIIHIIIIHIIIIHIIIIIIIIIIIIIIIIIIIIIIIIHIIIIIIIIIIHIIIIIIIIHIIHIIHIIIIIIIIIIHIIIIIIIIIIIIIIIIIIIIIIIIIIIIHIIIHIIIIIIIIIHIIIIHHIIIIIIIIIIIIIIIIIIIIIIIIIIIIIIIGHIIIIIIIHIIIIIIIIIIIIIIIHIIIIIIIIIHIIIIIIIIIIIIIIIIIIIIIIIIIIIIIIIIIIIIIGIIIIIIIIIIIIIIIIIIIIIIIIIDDDDD
@HISEQ:969:HM2KJBCX2:2:1101:7882:96618 2:N:0:ACTATGCA
TAGACACCGTGTCCCAACTATCCCTATTAATCATTACGGTGATCCTAGAAACCAACAAAATAGAACCATGCCGTCCTATTCTATTATTCCATGCTAATGTATTCGAGCAAAAATGCCTGCTTTAAACACTCTAATTTTTTCAAGGTAAAGGTCCTGGATCCGCAAGACACCCAATTAAGGACATCAAGTTTCTCCAGAAGGTGAGAAATCAACAGCGACAGTTCATACCCCTTAAGGCATGACCATCACGTCAATCCCGAAATTCAACTACGAGCTTTTTAACTGCAACAACTTTAATATACGCTATTGGAGCTGGAATTACCGCGGCTGCTGGCACCAGACTTGCCCTCCAA
+
DDDDDIGIIIIIIIIIIIIIIIGIIIIHIIIIIIIIIIIIIIIIIIIIIIIIIHIIIGGIIHHHIIIIIHHHIHHHHIIGHIIIIIIIIIIIGIIIIIGHIHHHHIIIIIIIIIIIIIIIIIIHHIIIIIIIIIIIHHFIHIIIIIIIIHIIIIIIIHDGIGIIIIIIIIIIIIIIIIIIHIIIIIIHIIIIIIIIIHIIIIIIIIIIIIIIHHIIIHIIIIIIIIIIHIIIIIIIIIIIIIIIIIIIIIHGHIIIIIIIIIGIIIIIIHIIIIIHIIIIIIIIIIIIIIIIIIIIIIIIHIIIIIIIIIIIIIIIIIIIIIIIIIIIIIIIIIIIIIIIIIIIIIIIDDDDD
@HISEQ:969:HM2KJBCX2:2:1101:8296:96905 2:N:0:ACTATGCA
TAGACACCGTGTCCCAACTATCCCTATTAATCATTACGTCAATCCTAGAAACCAACAAAATAGGATCAAACGTCCTATTTCATTATTCCATGCTAATGTATTCAAGCGTTAGCCTGCTTTAAACACTCTAATTTTTTCAAAGTAACAGTCCTGTTTCCCTGCAACACCAAATTAATGACATTACAGTTCTTCAAGAAGGAGGAATCAGTAAAGCCAGTACATACCAGAGGCACGACCAACTTACTAATCCCGAAATTCAACTACGAGCTTTTTAACTGCAACAACTTTAATATACGCTATTGGAGCTGGAATTACCGCGGCTGCTGGCACCAGACTTGCCCTCCAA
+
DDDDDIIIIIIIIIIIIIIIIIIIIIIIIIIIIIIIIIHIIIIIIIIIIIIIIIIHIIGHIHHHHIIEHIIHHHIHIIIHIIIIIIIIIHHIIIIIIIIIIIHIIIIIIIIHHIIIIHIIHHIIIIIIIIIIIIHIIIIHIIIIIHIIIIIIIIIIIHIIIIIIIIIHIIIHIIIIIIIIIIIIIIIIIIIIIIIIIIIIIIIIIIIIIIIIIIII=IIIIIIIIIIIIIIIIIIIIIIIIIIIHIIIIIIIIIIIIIIIIIIIIIIIIIIIIIIIIIIIIIIIIIIIIIIIIIIIIIIIIIIIIIIIIIIIIIIIIIIIIIIIIIIIIIIIIIIIIIIIIDDDDD
@HISEQ:969:HM2KJBCX2:2:1101:7705:97158 2:N:0:ACTATGCA
TAGACACCGTGTCCCAACTATCCCTATTAATCATTACGTCAATCCTAGAAACCAACAAAATAGGATCGAACGTCCTATTTCATTATTCCATGCTAATGTATTCAAGCGTTAGCTTGCTTTAAACACTCTAATTTTTTCAAAGTAACAGTCCAAATTCCCCGCAACACCAAATTAATGGCATTACGGCTCATCAGGAAGGAGGAATCAGTGAGACCAGTGCATACCGATGGCATGACCAATCTACTAACCCCGAAATTCAACTACGAGCTTTTTAACTGCAACAACTTTAATATACGCTATTGGAGCTGGAATTACCGCGGCTGCTGGCACCAGACTTGCCCTCCAA
+
DDDDDIIIIIIIIIIIIIIIIIIIIIIIIIHIIIIIIIIIIIIHHIIIIIIIIIIIIIHHIIIIIIIIIIIIIIIIIIHHIHIIIIIIFIIIIIEHIIIHHIIIIIIIHIHHIIIIIIIIIIIIIIIHIIIIIIIHIIHIHIHIIIIIHIIIIIIHIIHIIIIIIIHIIIHIIIIIIIHHIIIIIIIIIGIIIIIIIIIIIIIIIIIIIIIIIIIIIIIIIIIIIIIIIIIIIIIIIIIIIIIHHHHIIIIIIIIIIIIIIIHIIIIIIIIIIIIIIIIIIIIIIIIIIIIIIIIIIIIIIIIIIIIIIIIIIIIIIIIIIHIIIIIIIIIIIIHIIIIIIDDDDD
@HISEQ:969:HM2KJBCX2:2:1101:2085:97990 2:N:0:ACTATGCA
TAGACACCGTGTCCCAACTATCCCTATTAATCATTACGGTGATCCTAGAAACCAACAAAATAGAACCATGCCGTCCTATTCTATTATTCCATGCTAATGTATTCGAGCAAAAATGCCTGCTTTAAACACTCTAATTTTTTCAAGGTAAAGGTCCTGGATCCGCAAGACACCCAATTAAGGACATCAAGTTTCTCCAGAAGGTGAGAAATCAACAGCGACAGTTCATACCCCTTAAGGCATGACCATCACGTCAATCCCGAAATTCAACTACGAGCTTTTTAACTGCAACAACTTTAATATACGCTATTGGAGCTGGAATTACCGCGGCTGCTGGCACCAGACTTGCCCTCCAA
+
DDDDDIIIGIIIIIIIIIIIIIIIHHIIIIIIIIIHHHGHIIIHIIIIIIIIIHIIIIIIHIHIIIHIIIIIHEHIIGHIHIIHIHIHHIIHHEHIFHHEGFHIHIHIIIIIIIIIGHIIIHIIIIIIHGIHHIIIIIIHIHIHIIIIHEIHHIIIHIIIHHHIIIIHHGHHHIIIIIIIIHHHHHHIHHHIHIHIIIIIIHIIHHIIIIIIIIHHIIIIIIIIIIHHIIIIIIIIHIIIIIIIIIIIIIIHIIIIIHHIIIHIIIIIIHIIIHIIIIIIIIIIIIIIIIIIIIIIIIIIIIIIIIIIIIIIIIIIIIIIIIIIIIIIIIIIIIIIIIIIIIIIIIIIDDDDB
@HISEQ:969:HM2KJBCX2:2:1101:19387:98159 2:N:0:ACTATGCA
TAGACACCGTGTCCCAACTATCCCTATTAATCATTACCCCAGTCCTAGAAACCAACAAAATAAGACTGAAGTCTTATGTCATTATTCCATGCTAACATATTCAAACAATCGTTTGCTTTGAACACTCTAATTTTTTCAAAGTAAAATTCCTACAGTCAGAAAACACCAATAAAGGCACCTCCCACATGTAGAATAATTGGCTTAAAAAATGTAATCAACAATGTTGAAACAAGTTTTACACCAAAAGGTTCAACTACGAGCTTTTTAACTGCAACAACTTTAATATACGCTATTGGAGCTGGAATTACCGCGGCTGCTGGCACCAGACTTGCCCTCCAA
+
BDBDDIIIIIIIIIIIIIIIIHIIIIIIIIIIIIIIIEHFIIIIIIIIHHHIIHHHIIIIIIIIIIIHIIIIIIIIIIIIIEHIIIHHHIIHIHIIIIIHIIIHIIIHHHIHHIIIHIIIHIIIIIIIHHHHIHHIIGIIIHIIIIHHIIIIIIIIHIIIIIHIIIIIIIIHIIIHHIIHHIHIIIIIIIIIIIIIIIIIIIIIIIIIIIIIIIIIIIIIIHHIIIIIIIIIIIIHHFIIIIIIIIGGIIIIIIIIIIIIIIIIIHIIIIIIIIIHIIIIIIHIIHIIIHHHGGIIIIIIIIIIIIIIIGIIIIIIIIIIIIIIIIIIIIIIIHDDDDD
@HISEQ:969:HM2KJBCX2:2:1101:7810:98625 2:N:0:ACTATGCA
TAGACACCGTGTCCCAACTATCCCTATTAATCATTACGTCAATCCTAGAAACCAACAAAATAGGATCAACGTCCTATTTCATTATTCCATGCTAATGTATTCAAGCGAGAGCCTGCTTTAAACACTCTAATTTTTTCAAAGTAACAGTCCTGATTTCCCACCACACCAAATTAATGACATGATGGTTCGTCAGAAGGTAGAAATCAGTAACACCAGTACGTACCGAAGGCACGACCAGCGTACTAATCCCGAAATTCAACTACGAGCTTTTTAACTGCAACAACTTTAATATACGCTATTGGAGCTGGAATTACCGCGGCTGCTGGCACCAGACTTGCCCTCCAA
+
DDAABEEHHEHEH?FEHHIHIIGHHIIHGHIEH1DFH?DHH@<FCHH?GE?CG?GHHHEGHHC1FEGCGHHHHHHH1CCE<DFFCFH11<FFHEHIEHHHHHHHEIHIHHIHHIHEFGHEGCHHHIFHHIIGA?HFHE<GHFHFCHCHHHIIIIHG?GFGFHIHHIHGHHIHHEFIIIIIHIGIHIHIHHCIIHFHHIIIIIHHHIIHIIIIIHHIIIIIIIIIIIIIIHHFIHIIIGIIIHHGCIIIHGG1EHHHHGCHEDHH?HHFGHEHHEIIIIIHHIIHHHGEFHIIIHHHHIIHIIIIIIIIIHEHHIHDIIIIHIIIIIIIHIHHG1H@IIIHD?DD@
@HISEQ:969:HM2KJBCX2:2:1101:2094:99178 2:N:0:ACTATGCA
TAGACACCGTGTCCCAACTATCCCTATTAATCATTACGGTGATCCTAGAAACCAACAAAATAGAATCATGCCGTCCTATTTTATTATTCCATGCTAATGTATTCAAGCAAAATGCCTGCTTTAAACACTCTAATTTTTTCAAAGTAAAGGTCCTGGTTCCCCGTGACACCCAATTAAGGGCATCGCGGTTCTCCAGAAGGTGAGAAATTGACTACACCAGTTCATGCCCCTTAAGGCACGACCGATGTGTCAATCCCGAAATTCAACTACGAGCTTTTTAACTGCAACAACTTTAATATACGCTATTGGAGCTGGAATTACCGCGGCTGCTGGCACCAGACTTGCCCTCCAA
+
DDDDDIIIIIIIIIIIIIIIIIIIIIIIIIIIIIIIIIIIIIIIIIHIIIIIHIHIIHHIIIIGIIIIIIHIHIGDHIIIIIIIIIIHHHIIHIIIIIIIIGHIIIIIIIIIIIHIHHIIIIIIHHIIHIHIHHIIIIIIGHHIIIIIIIIIIIIIIIIIIIIIIIIIIIHIIIIIIIHHHIIIIIIIIIIIIIIIIIIIIIIIIIIIIIIIIIIIIIIIIIIIIIIIIIIIIIIIIIIIIIIII>IIHHGIIIIIIHIIIIIIIIIIIIIIIIIIIIIIIIIIIIIIIIIIIIIIIIIHIIIIIIIIIIIIIIIIIIIIIIIIIIIIIIIIIIIIIIIIIIIIIIIDDDDD
@HISEQ:969:HM2KJBCX2:2:1101:18820:98891 2:N:0:ACTATGCA
TAGACACCGTGTCCCAACTATCCCTATTAATCATTACGGTGGTCCTAGAAACCAACAAAATAGAACCACAACGTCCTATTCTATTATTCCATGCTAATCTATTCAAGCAATAGCCCGCTTTAAACACTCTAATTTTTTCAAGGTAATGGTCCTGGCTCCCCAACACACCCAATTAAGGACATACTGGTTCACCAGAAGGAAGACCCGACAACAGGACAGTACTCGCCAAAGACGGACCGCCCGGCCAAGTCTAAAATTCAACTACGAGCTTTTTAACTGCAACAACTTTAATATACGCTATTGGAGCTGGAATTACCGCGGCTGCTGGCACCAGACTTGCCCTCCAA
+
ADDDDHHHGHHIHHHIIIIIIIIIIIIIHIHHIIIEHIHIIHHIHHFIFIIHIIHIIIIHHIIHHHIIIFHHIEEHHIHHIIIIIIHIIIIIHEHHIIIIIEHHIIIIIHIIIHHHHHGHHHIIIHEHEIHHHHHHEHGIIIIIIIIIHHEIHIHFHHHHHIHIIIGEFHGGHEHHHHHIIHHIHHIIHHHIHIIIHIIIIIIHGIIIIIIIIHEHIIIIIIIIIIIIIIHHIIIIIIIIIIHIIHIIIFHHIIIIIIIIHEIHIIIIIIIIIIIIIIIHHHHIHHHIIIHHHGIIIIIIIIIHIIIIIIIIHIIIIIIIIIIIIIIIIIIIIIIHIIIIIICDADB
@HISEQ:969:HM2KJBCX2:2:1101:3088:98808 2:N:0:ACTATGCA
TAGACACCGTGTCCCAACTATCCCTATTAATCATTACGTCAATCCTAGAAACCAACAAAATAGGATCAAACGTCCTATTTCATTATTCCATGCTAATGTATTCAAGCGTGAGCCTGCTTTAAACACTCTAATTTTTTCAAAGTAACAGTCCTGATTCCCCACGACACCAAATAAATGACATCATGGTTCGCCAGAAGGGAGAAACCAACAATACCAGTACGTACCGAGGCACGACCGACATGATGGTCCCGAAATTCAACTACGAGCTTTTTAACTGCAGCAACTTTAATATACGCTATTGGAGCTGGAATTACCGCGGCTGCTGGCACCAGACTTGCCCTCCAA
+
DDDDDIIIIIIIIIIIIIIIIIIIIHIIHIIIIIIIIIIIIIIIIIIIIIIIIIIIIIIIIIHGEHIGIIHIIIIIIIIIHIIIHHIIIIIIIIIIIIIIIIIIIIIIIIIIIHIIIIIIIIIIIIIIIHIIIIIIIIIIIHIIHHIIIIIIIIIHIHIIIIIIIIIIIIIIIIIIIHIIIIIHIIIIIIHIIIIIIIIIIHIIIIIIIIIIIIIIIIIIIHIIIIIIHIIIIIIIIIIIIIIHIIIIIIIIIIIIIIIIIIIIIIIIIIIIIIIIIIIIIIIIIIIIIIIIIIIIIIHHIIIIIIIIIIIIIIIIIIIIIIIIIIIIIIIIIIIIIIIIDDDDD
@HISEQ:969:HM2KJBCX2:2:1101:15302:99684 2:N:0:ACTATGCA
TAGACACCGTGTCCCAACTATCCCTATTAATCATTACGTCAATCCTAGAAACCAACAAAATAGGATCGAACGTCCTATTTCATTATTCCATGCTAATGTATTCAAGCGTTAGCCTGCTTTAAACACTCTAATTTTTTCAAAGTAACAGTCCTGTTTCCCTGCAACACCAAATTAATGACATTACAGTTCTTCAAGAAGGAGGAATCAGTAAAGCCAGTACATACCATTGGCACGACCAACCTACTGACCCCGAAATTCAACTACGAGCTTTTTAACTGCAACAACTTTAATATACGCTATTGGAGCTGGAATTACCGCGGCTGCTGGCACCAGACTTGCCCTCCAA
+
DDDDDIIIIIIIHHIIHIIIIIIIIIIIIIIIIIIIIIIIIIIEHIIIHIGIIIIIIIHHIIIIIHIGHIIIIIIHHIHHHHIIIIIHIIIIIHHIIHIIIHHIIIIIIIIIIGIIIIIIIHHGIIIIIIIIHHHIIIIIIIIIIIIIIIIIIHFHHIIIIHIIIHIIHHIIHIHIIIIIIIIIIIIIHIIIIIIIIIIIGIIIIIIIIIHIIHIIIIHG$IIIIIIIIIIIIIIIIIIIIIHGEHEIIIIGIIIIIIGIIIIIIIHIIIIIIIIIIIIIIIIIIIIIHIIIIIIIIIIIHIIIIIIIIIIIIIIHIIIIIIIIIHIIIIIIIIIIIIIIICDDDD
@HISEQ:969:HM2KJBCX2:2:1101:7972:99523 2:N:0:ACTATGCA
TAGACACCGTGTCCCAACTATCCCTATTAATCATTACGTCAATCCTAGAAACCAACAAAATAGGATCGAACGTCCTATTTCATTATTCCATGCTAATGTATTCAAGCGTTAGCCTGCTTTAAACACTCTAATTTTTTCAAAGTAACAGTCCTGTTTCCCTGCAACACCAAATTAATGACATTACAGTTCTTCAAGAAGGAGGAATCAGTAAAGCCAGTACATACCATTGGCACGACCAACCTACTGACCCCGAAATTCAACTACGAGCTTTTTAACTGCAACAACTTTAATATACGCTATTGGAGCTGGAATTACCGCGGCTGCTGGCACCAGACTTGCCCTCCA
+
DDBDDIIIIHIIHIIGIIIIIIIIIIIIIIIIIIIIIIIIHIIIIIIIIHIIIIHIFHFHHHHIIIIIIIIIHGHIIHIIIIIIIIIIHHIIIHIIIHIHIIIIIIHIIIIIIIIIHIIHIIIIIIIIIIIIIIIIIIIIIIIIIIIIHIIIIIIIIIIIIIIIIIIIIIIHHIIIIIIIIIIIIIIIIIIIIIIIIIIIIIIIIIIIIHHHIIIIIIIIIIIIIIIIIIIIIIIIIIHIHGDAIIHHIIIIIIIIIIIIIIHIIIIIIIIIIIIIIIHHHIIIIIIIIHIIIIIIIIIIIIIIIIIIIIIIHIIIIIIIIHIIIIIIIIIIIIIIIIIIDDDDD
@HISEQ:969:HM2KJBCX2:2:1101:11044:99831 2:N:0:ACTATGCA
TAGACACCGTGTCCCAACTATCCCTATTAATCATTACGTCGATCCTAGAAACCAACAAAATAGAATCAAACGTCCTATTTCGTTATTCCATGCTAATGTATTCAAGCGTGAGCCTGCTTTAAACACTCTAATTTTTTCAAAGTAACAGTCCTGATTCCCCATGACACCAAATTAATGACATCATGGTTCGTCAGAAGGTAGGAATCAATAATACCAGTACGTACAATAGCACGACCAATAAATTAATCCCGAAATTCAACTACGAGCTTTTTAACTGCAACAACTTTAATATACGCTATTGGAGCTGGAATTACCGCGGCTGCTGGCACCAGACTTGCCCTCCAA
+
DDDADHIIHIHHHGHHIIIIIIIIIIIIIHIIIIIIIIIHIIIHHHIIIIIIIIIIICGHGIEEHIIHIIIGHIIHHHFHIHIHIIIH?EHHHEGHIHHIIHHHHEIIIHIIHIIIIIIIIIHFEHIIHHIIIIIHHIHIHHFGHIIIIIIHHHHIIIIIHHHHHFHHHHFHFHHHHHHIIIIIIIHHIEGIIIHHIIIIIIIIHHHHFHFFHFHHIHHIIIIHEEHHFHHIIHHHHHHEIHIIHHCHIIIHIIHHEHHEHIHIIIHIHHEIHHIIHIHIIIHHHEHEEHHIIIHHHIIIIIIIHIIIHIHCHHHHHHIIIHIIIHIIIIHHHHEEHIIIDDDDD
@HISEQ:969:HM2KJBCX2:2:1101:13209:99843 2:N:0:ACTATGCA
TAGACACCGTGTCCCAACTATCCCTATTAATCATTACGTCAATCCTAGAAACCAACAAAATAGGATCAAACGTCCTATTTCATTATTCCATGCTAATGTATTCAAGCGTTAGCCTGCTTTAAACACTCTAATTTTTTCAAAGTAACAGTCCTGTTTCCCTGCAACACCAAGTAAATGGCATCACAGTTCTTCAAGAAGGAGGAATCAGTAAGGCCAGTACATACCAGTGGCACGACCAACCTACTGACCCCGAAATTCAACTACGAGCTTTTTAACTGCAACAACTTTAATATACGCTATTGGAGCTGGAATTACCGCGGCTGCTGGCACCAGACTTGCCCTCCAA
+
DDDCDIIGHHIIHHIIIIIIIIIIIIHIHIIIIIIIIIHHIIIIIIIIIIIHIIIIIIIIIIIIHIIHHIHIIIIIIIIIIIIIIIIGIGHHHIIIIHHHHHHHIIHIIIIHGIIIIIHHGHIHIIIIIIHHHIIIIGIHIIIIIIIIIIIIIIIIIIHIHHIIIIIIIHHHIGIIIIHIHHIHHIIIIHHHEIHHIIIIIIIGIIIIIIHIIIIIIIIIIIIIIIHIIIIIIIIIIHHIIIHHIIHHHHHHIIIIIIIIIHIIIIIIIIIIIIIIIIIIIIIHGHIHIIIIIHHHIHIIIIIIHIIIIIIHIIIIIIIIIIIIIIIIIIIIIIIIIIIIIDDDDD
@HISEQ:969:HM2KJBCX2:2:1101:7454:100475 2:N:0:ACTATGCA
TAGACACCGTGTCCCTCCCTATTAATCATTACGTCAATCCTAGAAACCAACAAAATAGGATCAAACGTCCTATTTCATTATTCCATGCTAATGTATTCAAGCGTTAGCCTGCTTTAAACACTCTAATTTTTTCAAAGTAACAGTCCTGTTTCCCTGCAACACCAAATTAATGACATTACAGTTCTTCAGAAAGGAGGAATCAGCGAGACCAGTACGTACCAATGGCACGACCAACCTGCTGACCCCGAAATTCAACTACGAGCTTTTTAACTGCAACAACTTTAATATACGCTATTGGAGCTGGAATTACCGCGGCTGCTGGCACCAGACTTGCCCTCCAA
+
DDDDDIHIIIIIIIIIIIIIIIIIIIIIIIHIIIIIIIIIIIIIIIIIIIIIIIIIIIEHEHIIIIIIIHIIIIIIIIIHIIIIIIIIIIIIIIIIIHIIIIIIIIIIIIIIIIIIIIIIIIIIIIIIIIIIGHIIIIIIIIIIIIIIHIIIIIIIIIIIHIIIIHHIIIIIIIIIIIIIIIIIIIIIIIIIIIIIIIIIIIIIIHIIIIIIIIIIIIIIIIIIIIIIIIIIIIIIIIHGIIIGIIIIIIIIIIIIIIIIIIIIIIIIIIIIIIIIIIIIIIIIIIIHIIIIIIHIIIIIIIIIIIIIIIIIIIIIIIIIIIIIIIIIIIIIIIIIDDDDD
@HISEQ:969:HM2KJBCX2:2:1101:17264:100198 2:N:0:ACTATGCA
TAGACACCGTGTCCCAACTATCCCTATTAATCATTACGTCAATCCTAGAAACCAACAAAATAGGATCAAACGTCCTATTTCATTATTCCATGCTAATGTATTCAAGCGTTAGCCTGCTTTAAACACTCTAATTTTTTCAAAGTAACAGTCCTGTTTCCCTGCAACACCAAATTAATGACATTACAGTTCTTCAAGAAGGAGGAACCAGTAAAGCCAGTACATACCAGAGGCACGACCAACCTACTAATCCCGAAATTCAACTACGAGCTTTTTAACTGCAACAACTTTAATATACGCTATTGGAGCTGGAATTACCGCGGCTGCTGGCACCAGACTTGCCCTCCAA
+
DDADDIIIIHIIIIIIIIIIIIIIIIIIIIIIIIIIIIIIIHIHHIIIIIIIIIIIIGCEHIHHEFHHIGHHHIIIIIIHHHIIIIIIIIHFHIIGIIIIIHHIIIHHIIIIIIIIIIHHHIIHIIIIIIHHIIHIHIGHIIIIIIIIIIIIIIIIIIIIIIIIIIHIIIHHIIIIHIIHIIIIIIIIIIIIIIIIIIIIIIIIIIIIIIIIGIIIIIIIIIIHIIIIIIIIIIIIIIHIHIHGHHCHIIIIIIIHGHIIIIHIIIIIIIIIIIIIIIIGIIIIIIIIIIIIIHIIIIIIIIIIIIIIIIIIIIIIIIIIIIIIIIIIIIIIIIIIIIHHICDDDD
@HISEQ:969:HM2KJBCX2:2:1101:11489:99623 2:N:0:ACTATGCA
TAGACACCGTGTCCCAACTATCCCTATTAATCATTACGTCAATCCTAGAAACCAACAAAATAGGATCAACGTCCTATTTCATTATTCCATGCTAATGTATTCAAGCGCGAGCCTGCTTTAAACACTCTAATTTTTTCAAAGTAACAGTCCTGATTCCCCGCCACACCAAATGAATGACATGATGGTTCGTCAGAAGGTAGGAACCAGTAACACCAGTACGTACCTAAGGCACGACCAACGTACTGATCCCGAAATTCAACTACGAGCTTTTTAACTGCAACAACTTTAATATACGCTATTGGAGCTGGAATTACCGCGGCTGCTGGCACCAGACTTGCCCTCCAA
+
DDDDDIIIIHIIHHIIIIIIIIIIIIIIIIHIIIIIIIHIIIIIIIIIIIIIHHHIHIHIIIIIIIIIIIIGHIIIIIIIIIIIIIIIIIIIIIIIIIIIHHIHHHIIIIIIHIIIIIIIIIGIIIIIIIIIHIHIIHHIIIHIIIHHIIIIIIHIIIIIIIIIIIIIIIIIIIIHIIIIIIIIIIIIIIIIIIIIIIIIIIIIIIIIIIIIIIIIIIIIIIIHIIIIIIIIIIIIIIIIIIHIIIIIIIIIIIIIIIIIIIIIIIIIIIIIIIIIIIIIIIIIIIIIIIHIHIIIIIIIIIIIIIIIIIIIIIIIIIIIIIIIIIIIIIIIIIIIIIIIDDDDD
@HISEQ:969:HM2KJBCX2:2:1102:5391:2866 2:N:0:ACTATGCA
TAGACACCGTGTCCCAACTATCCCTATTAATCATTACGGTGGTCCTAGAAACCAACAAAATAGAACCACAACGTCCTATTCTATTATTCCATGCTAATCTATTCAAGCAATAGCCCGCTTTAAACACTCTAATTTTTTCAAGGTAATGGTCCTGGCTCCCCAACACACCCAATAAAGGACATGCTGGCTCACCAGAAGGAAGACCCGACAGCAGACAGTACTCGCCAAAGACGGACCGCCCGGCCAGGCCTAAAATTCAACTACGAGCTTTTTAACTGCAACAACTTTAATATACGCTATTGGAGCTGGAATTACCGCGGCTGCTGGCACCAGACTTGCCCTCCAA
+
DDDDDIIIDHHIIHHHIHIHHIIIIIIIIIIGHIIIIIIIIIIIIIHIHHIIHIIIIIIIIH?EHIIHIHIHDIIIIIIIIIIIIIIHIIIIGIIHIIHIHIGIIIHHEIIIIIIIIIHIHHIIIIIHIIHIIIIIHHIIIIIIIIIIHIIHHHHHHIHHIIHHIIIIIIIIIIIIIIIIIHIIHIIHHHHIIIHHHHIHFHHIHIIIIIIIHHIIIIIIIIHIIIIIIG7IIIIIIIIIIIIIIIIIIHIIIIHHIIHIIIIIIHIIGIIIIIHHIHIIIIHHIIIHIIIHIIIIIIIIIIIIIIIIIIIIIIHIIIIIHIIIIIIIIIIIIHIIGIIIIDCDDD
@HISEQ:969:HM2KJBCX2:2:1102:19808:3397 2:N:0:ACTATGCA
TAGACACCGTGTCCCAACTATCCCTATTAATCATTACGGTGGTCCTAGAAACCAACAAAATAGAACCATGCCGTCCTATTTTATTATTCCATGCTAATGTATTCAAGCAAAAATGCCTGCTTTAAACACTCTAATTTTTTCAAAGTAAAGGTCCTGGTTCCCCGCGGCATCCAATTAAGGACATCGCGGTTCTCCAGAAGGTGAGAAATTGACTGCACCAGTTCATACCCCGTGAGGCACGACCGATGCGCCAATCCCGAAATTCAACTACGAGCTTTTTAACTGCAACAACTTTAATATACGCTATTGGAGCTGGAATTACCGCGGCTGCTGGCACCAGACTTGCCCTCCAA
+
DDD0DEHIDHI@HEF1<0DHEGH@<<<1<11<CG1CFEHC<0DG?GFEHE?C111<D@CHEHEHHCEFECH1C<//<<F1<@GEEHIII?11<1<DCFHH1<FHIGIHHHEHGIIHHGHHEHGFHBG@EHHG@FCGCGHDGGHHIHHHEHHB91FGEHEHIHIIIIHHIHGHHGHH@FGHHHE?IIIEHE?HEIHHIHHHHHHIHH;GCHHG@GHHGFHHHECIHGEDHCIIIIHFHFHDDEGHIIHHHFFGHDCCCHHG@?HIHHHHHCHF1G=HCFIIIHHGGIIIHHHEEEHHHF<C0CEFHHC@EHCHIFHFIHHHHHIHHHHFIHHFHIHIIIIIHE1EHHHIDD@D@
@HISEQ:969:HM2KJBCX2:2:1102:5497:4136 2:N:0:ACTATGCA
TAGACACCGTGTCCCAACTATCCCTATTAATCATTACGTCGATCCTAGAAACCAACAAAATAGAATCAAACGTCCTATTTCATTATTCCATGCTAATGTATTCAAGCGCGAGCCTGCTTTAAACACTCTAATTTTTTCAAAGTAACAGTCCTGATTTCCCGCGACACCAAGTTAATGACATCGTGGTTCGTCAGAAGGTAGGAATCAATTTGACCAGTACGTACCGAGGCACGACCGATCAACTGATCCCGAAATTCAACTACGAGCTTTTTAACTGCAACAACTTTAATATACGCTATTGGAGCTGGAATTACCGCGGCTGCTGGCACCAGACTTGCCCTCCAA
+
DDDDDIIIHHIIIIHIFIIIIIHIIIIIIIIIIHHIHIHIIGIIIHHIHIIIIIHIIIIIIHIHGIIHIHHIHHIIIIIIIIIGHHHIHIIIIIHIIIIIIGHIIIIIHIHIIIIHIHIIIHIIHIHIHIIIIIHIIIGIIIIIIIIIHIIIIIIIIIIIIIIIIIIIIIIIIIIIIIIIHIIIIIIIIIIIIIIIIIIIIIIIIIIIIIIHHIIIIIIIIIIIHHHIIIIIIIIIIIIIIIHFIIIIIIIIIIIIIIIIIIIIIIIIIIIIIIIIIIIIIHHHHHIIIIIIIIIIIIIHIIIIIIIIIIIIIIIIIIIIIIIIIIIHIIIIIIIHIIIIDDDDD
@HISEQ:969:HM2KJBCX2:2:1102:15993:3869 2:N:0:ACTATGCA
TAGACACCGTGTCCCAACTATCCCTATTAATCATTACGTCAATCCTAGAAACCAACAAAATAGGATCGAACGTCCTATTTCATTATTCCATGCTAATGTATTCAAGCGTTAGCCTGCTTTAAACACTCTAATTTTTTCAAAGTAACAGTCCTGTTTCCCTGCAACACCAAATTAATGACATTACAGTTCTTCAAGAAGGAGGAATCAGTAAAGCCAGTACATACCATTGGCACGACCAACCTACTGACCCCGAAATTCAACTACGAGCTTTTTAACTGCAACAACTTTAATATACGCTATTGGAGCTGGAATTACCGCGGCTGCTGGCACCAGACTTGCCCTCCAA
+
DDDDDIIIIIIHIGHHIIIIHIIHIIIIIIIIIIIHIHIGHIHHCHHIIIIIIIGIHIIIIIIIIIIIIIHHIGIHGEHIGIIIIIHHCFF?EGEHIIHHIHHHHHHIIIHIIIIIIIHHHIIIIHHHHIIHIIIIHIIIIHIIIHHIHHIHIIIIHIHEIIIIIHHHIHHHHIHHHHHGHHIIHFIIHHIIGIIIIIIHHGIHHIIIIIIIIIHIIIIIIIIHIIIIIIIIIIH>IIHIIHHHHIIIIIIHIIHGHIIIIIIIIIIIIIHIIIIIIIIIHIIHHHGIIIIIIIIIIIIIHIIIIIIIHIIIHIIIIIIIIIIIIIIIIIIIIIIIIHHIHDDDDD
@HISEQ:969:HM2KJBCX2:2:1102:10402:4858 2:N:0:ACTATGCA
TAGACACCGTGTCCCAACTATCCCTATTAATCATTACGGTGATCCTAGAAACCAACAAAATAGAACCATGCCGTCCTAATCTATTATTCCATGCTAATGTATTCGAGCAAAAATGCCTGCTTTAAACACTCTAATTTTTTCAAGGTAAAGGTCCTGGATCCGCAAGACACCCAATTAAGGACATCAAGTTTCTCCAGAAGGTGAGAAATCAACAGCGACAGTTCATACCCCTTAAGGCACGACCATCACGTCAATCCCGAAATTCAACTACGAGCTTTTTAACTGCAACAACTTTAATATACGCTATTGGAGCTGGAATTACCGCGGCTGCTGGCACCAGACTTGCCCTCCAA
+
DB?BBII1<11<<<<1<011DG1<DEHEHHI1<<1C1DG@CHH@FCDGHHHHHHI=G11<<C11<F11<C<1/0<<D11<11<D<1<1D<<1<C1D111<DC<GHEHHHGH8FEFCHHHH8CHBFHHHHCFHHCFFEHFDGCHFDG@FGHHHHHHHE0<HIHEIHGCHHE4GHEHEIIHHHEHG@HCEEIHECHEHG@HGHGCHHEHIGHHHHEIFIHGIFFHDHHEHCECIFHFFHIHIFIHHGHDGIHFEEHCDDHEHFFHHFCHCHIHHHEHCHCGGEHHEIHECEHHCEHHG@C=HGIHHIHIHHGGGHGGCHIIHECEHCCIHIHHHHHHIHIIHHIGHHCHH??BBD
@HISEQ:969:HM2KJBCX2:2:1102:7250:5109 2:N:0:ACTATGCA
TAGACACCGTGTCCCAACTATCCCTATTAATCATTACGTCGATCCTAGAAACCAACAAAATAGGTTCGATCGTCCTATTTCGTTATTCCATGCTAATGTATTCAAGCGCGAGCCTGCTTTAAGCACTCTAATTTTTTCAAAGTAACAGTCCTGTTTCCCCGCAACAACAAATTAATGCCATCACGGTTCTACAAGAAGGAGGGACCAGTGAGGCCAGTGCATACCAGTGGCACGACCAACCTACTGGCCCCGAAATTCAACTACGAGCTTTTTAACTGCAACAACTTTAATATACGCTATTGGAGCAGGAATTACCGCGGCTGCTGGCACCAGACTTGCCCTCCAA
+
DDDDDIIIIIIIHIIHIIHHIIIIIIIIIIIIIIIIIIIIIIIIIIIIIIIIIHHHHIIIIFHIHIIIIIIIIHHIIIIIIIIHIIIIHIHIIGHHIIIIIIIIIIIHIIIIIIIIIHIIIIIIIIIIIIIHIIIIIIIHIIIIIIIIIIIIIIHIIIIIIIIIIIIIIIIIIIIIHIIIIIIIIIIIIIIIIIIIIIIIIIHIIIIIIIHIHHIIIIIIIIIIIIIIIIIIIIIIIIIIIIHHHIIIIIIIIIIIIIIHHIIIIIIIIHIIIIIIIIIIIIIIIIIIIIIIIIIIIIIIIIIIIIIIIIIIIIIIIIIIIIIIIIIIIIIIIIIIIIIIIDDDDD
@HISEQ:969:HM2KJBCX2:2:1102:5754:6136 2:N:0:ACTATGCA
TAGACACCGTGTCCCAACTATCCCTATTAATCATTACGTCAATCCTAGAAACCAACAAAATAGGATCGAACGTCCTATTTCATTATTCCATGCTAATGTATTCAAGCGTTAGCCTGCTTTAAACACTCTAATTTTTTCAAAGTAACAGTCCTGTTTCCCTGCAACACCAAATTAATGACATTACAGTTCTTCAGAAAGGAGGAATCAGCGAAGCCAGTTCATACCAGTGGCACGACCAACCTGCTGACCCCGAAATTCAACTACGAGCTTTTTAACTGCAACAACTTTAATATACGCTATTGGAGCTGGAATTACCGCGGCTGCTGGCACCAGACTTGCCCTC
+
DDDDCIIIIIIIIIIIIIIIIIIIIIHIIHHHHHIIIIIIIIIIIIIIGHIIHHIIIIIFHIHHHHIIIIIIFHIIHIIIIIIIIIIIHIGHHIIIIIHIIHIIHIIIIIIIIHIHIIIIIIHIIIIIIHIHIIIIIIIHIIIIIHIIIIIIIIIIIIIIIIHIIIGIIIHHIIIHIIIIIIIIIIIIIIIIIIIIIIIIIIIIIIIIIIIIIIIIIIIIIIIIIIIIIIIIIIIIIIIIIHIIIIIIIIIIIIIIIIIIIIIIIIIIIIHIIIIIIIIIIIIIIIIIIHHIIIIIIIIIIIIIIIIIIIIIIIIIIIIIIIIIIIIIIIIIIHIIIIDDDDD
@HISEQ:969:HM2KJBCX2:2:1102:3491:6351 2:N:0:ACTATGCA
TAGACACCGTGTCCCAACTATCCCTATTAATCATTACGTCAATCCTAGAAACCAACAAAATAGGATCAAACGTCCTATTTCATTATTCCATGCTAATGTATTCAAGCGTTAGCCTGCTTTAAACACTCTAATTTTTTCAAAGTAACAGTCCTGTTTCCCTGCAACACCAAATTAATGACATTACAGTTCTTCAAGAAGGAGGAACCAGTAAAGCCAGTACATACCAGAGGCACGACCAACCTACTAATCCCGAAATTCAACTACGAGCTTTTTAACTGCAACAACTTTAATATACGCTATTGGAGCTGGAATTACCGCGGCTGCTGGCACCAGACTTGCCCTCCAA
+
DDDDDIIIIIIIIIHIIIIIIIIIIIIIIIIIIIIIIIIIIIIIIIIIGIIIIIIIIIIIIIIIIIIIIIIIIHIIHIIIIIIIIIIEHIIIIIIHIIIIIIIIIIIIIIIIIIIIFIIIIHIHIIIHHIHHHIIIIIHHIIIIIIIIIIIIIIIIHIHIIIIIIIIIIIIHIIIIIIIIIIIIIIIIIIGIIIIIIIHIIIIIIIIIIIIIIIIHIIIIIIIIIIIIIIIIIIIIIIHIHHHHHIHHIIIIIIIIIIIHIIIIIIIIIIIIIIHIIIIIIIIIIIIIIIIIIIIIIIIHHIIIIIIIIIIIIIIIIIIIIIIIIIIIIIIIIIIIGIIIIDCDDD
@HISEQ:969:HM2KJBCX2:2:1102:20113:6061 2:N:0:ACTATGCA
TAGACACCGTGTCCCAACTATCCCTATTAATCATTACGTCGATCCTAGAAACCAACAAAATAGAATCAAACGTCCTATTTCATTATTCCATGCTAATGTATTCAAGCGTAAGCCTGCTTTAAACACTCTAATTTTTTCAAAGTAACAGTCCTGATTCCCCACGACACCAAATTAATGACATCGCGGTTCTTCAGAAGGTAGGAACCGATAATGCCAGTGCGTACCGAAGCACGACCAACAATTCGATCCCGAAATTCAACTACGAGCTTTTTAACTGCAACAACTTTAATATACGCTATTGGAGCTGGAATTACCGCGGCTGCTGGCACCAGACTTGCCCTCCAA
+
@A@DBHHI<F<FCH1EFCGECGH?11D<FEEHHHFE1<1DEDHC0D@F@EEEHH10<GH?G?1<FDG??C@CC1<C1DFFH@EEHIHHIIEIFHCEEEEH@CHHGGIHIHEH@IHGHHHGHHHHFHIHGG@D@FHEEHEHEHHH9HHHEHHGHGHGHHGFHIIGIIIIIHHHGGGIHHHHFIHIGIIHGIHIIIIHHF@HIIIIIIIHHHEHHGHECHIIHHHIIIIIIHHI=IIIIIHHHE@DIHHIHHHIIHIHHGIIIIIGIHIIIIHIHIGIIIIIHIHHHHHIIIIHIIIIIHCIIHIIIIIIIHHIIIIIGIHEGHGIHHIIHHIHFHHHHHIIADDDD
@HISEQ:969:HM2KJBCX2:2:1102:10744:6290 2:N:0:ACTATGCA
TAGACACCGTGTCCCAACTATCCCTATTAATCATTACGTCAATCCTAGAAACCAACAAAATAGGATCAAACGTCCTATTTCATTATTCCATTCTAATGTATTCAAGCGTTAGCCTGCTTTAAACACTCTAATTTTTTCAAAGTAACAGTCCTGTTTCCCTGCAACACCAAATTAATGACATTACAGTTCTTCAAGAAGGAGGAACCAGTAAAGCCAGTACATACCAGAGGCACGACCAACCTACTAATCCCGAAATTCAACTACGAGCTTTTTAACTGCAACAACTTTAATATACGCTATTGGAGCTGGAATTACCGCGGCTGCTGGCACCAGACTTGCCCTCC
+
@D@BDHGEHHHIIEEFHHIH1C1DHHHIIEHHHHHFGHHGCHECEEFHECGEHIHHHIIIIH1DEG1<FH@G<CGHH1F@GHHICGGHEC?@GHIIIHHHIIHHHDHEHGIHFHHEIHIIIIIIHGIIIHIHHIFGHIIIHHGIIIIHIIHIIIHIIIIIIIIHECCHHIHHHHIGHHIIHIIIIHDGHHHHHHIIIHIIHHIHHHHHHHIHF?IIHHHHIIIIHHHE<G7CDIHGHHEHHHFFHHHCGHFIHIHCEGFDEECHGIHIIHIHEHHHFHIIIIHGCHF1HIIIIIHIIHIIHHHEHIHIHIIIHHIHDCCCEIHHHHHIHHHEED1HHHHCDD@@
@HISEQ:969:HM2KJBCX2:2:1102:17557:6938 2:N:0:ACTATGCA
TAGACACCGTGTCCCAACTATCCCTATTAATCATTACGGTGATTCAGAAACCAACAAAACAGGACCACCGTCCTATTTTATTATTCCATGCTAATGTATTCAGACGTAAGCCTGCTTTGAACACTCTAATTTTTTCAAGGTAAAGGTCCTGGTTTCCCACCACGCTAAATTAATAACATGATGGTTCCCCAGAAGGTAGAAATTCCACACGCCAGTACAGACAATTGCCCGACCAACGGTAGAACCCCGAAATTCAACTACGAGCTTTTTAACTGCAACAACTTTAATATACGCTATTGGAGCTGGAATTACCGCGGCTGCTGGCACCAGACTTGCCCTCCAA
+
DDDADIIIIIIIIIIIIIIIIIIIIIIIIIIIIIHIIIIIHIHIIIIIIIIHIIIIIHIIIIHHIIIIGIIIIIHICHHIHIIIIHIHHIIIIIIIIIIIIHHHIIHIIHIIIIIHIIIHIHIIIIIIHIIIIIIIIIIIIIIIHIIIIIIHIIHHIIIIIIIIIIIIIIIIHIIIIIHIIIIIIIHHIIIIIIIIIIIIIIIIIIIIIIIIIIIIIIIIIIIIIIIIIIIIIIIIIIIIHHIIIIIIIIIHIIIIIIIIIIIIIIIIIIIIIIIIIIIIIIIIIIIIIIHIIIIIIIIIIIIIIIIIHHIIIIIIIIIIIIIIIIIIIIIIIIIIIIDDDDD
@HISEQ:969:HM2KJBCX2:2:1102:20078:8293 2:N:0:ACTATGCA
TAGACACCGTGTCCCAACTATCCCTATTAATCATTACGTCGATCCTAGAAACCAACAAAATAGGGTCAAACGTCCTATTTCATTATTCCATGCTAATGTATTCAAGCGTGTGCCTGCTTTAAACACTCTAATTTTTTCAAAGTAACGGTCCTGATTCCCCATGACACCAAATTAATGACATCACAGTTCGTCAGAAGGTAGAAATCAATAATACCAGTGCATACCGGAGGCACGACCAATATATTGATCCCGAAATTCAACTACGAGCTTTTTAACTGCAACAACTTTAATATACGCTATTGGAGCTGGAATTACCGCGGCTGCTGGCACCAGACTTGCCCTCCAA
+
DDBDDIIIHIHGHHHIIGIIIIIIIIIIHIIIIIIIHHIIIIIIHIIIIIIIIIIIGHIIIIHIIHHIIIIHIIHIIHHIIIIIIIIIIIIIGIIHIIHIIIIIIIHIIIHIIHIIIIHIIIIIIIIIHIHHHIIIIHIHIIHIIIIIIIIIIIIIIHIIIHIIIIHIIIIIHIIHHIIHIIIIIIHHHHHIIIIHHIIIIIIIIIIIIIIIIIIIIIIIIIIIIIIIIIIIIIIIHIIIIIII;IIIIIIIIHIIIIIIIIIIIIIIIIIIIIIIIIIIIIIIIIIIIHIIIIIIHHHFFIIIIIIIIIIIIIIIIIIIIIIIIIIIIIIIIIIIIIIIIDDDDD
@HISEQ:969:HM2KJBCX2:2:1102:13788:7302 2:N:0:ACTATGCA
TAGACACCGTGTCCCAACTATCCCTATTAATCATTACGGTGATTCAGAAACCAACAAAACAGGACCACCGTCCTATTTTATTATTCCATGCTAATGTATTCAGACGTAAGCCTGCTTTGAACACTCTAATTTTTTCAAGGTAAAGGTCCTGGTTTCCCACCACGCTAAATTAATAACATGATGGTTCCCCAGAAGGTAGAAATTCCACACGCCAGTACAGACAATTGCCCGACCAACGGTAGAACCCCGAAATTCAACTACGAGCTTTTTAACTGCAACAACTTTAATATACGCTATTGGAGCTGGAATTACCGCGGCTGCTGGCACCAGACTTGCCCTCCAA
+
DD@DDHGEHCFHHHIGHIHHHIHIIIIIIIHIIHIIIIGHIIIIIIIIGIIII@HHFHIIIHHEHEHHHHEHHIHIH@GHIIIIHIFHEHIHIIHIIIIHIHHHIIHHHGIIIIIIIHHHHHHHHIHIHIIHHHHIIIHHHIHIIGHHIIHHIIIIIIIHIHIIHIIHHHHHIIHIHHHGHHIHGCIIHIIIIIIIIIIIIIIIIGHIHIIIIIIIIIIIIIIIIIIIIIIHHIIIIHIHGDIIIIIGIIIIIIIIIIIIIIIIIIIIIIIIIIIIIIIGIIIIHIIIIHGIIIIIIIIIIHIIHFGHIIFCGIIIIIIIIIIIIHIHHHIIIIIIIIDDDDD
@HISEQ:969:HM2KJBCX2:2:1102:20066:9442 2:N:0:ACTATGCA
TAGACACCGTGTCCCAACTATCCCTATTAATCATTACGGTGATTCAGAAACCAACAAAACAGGACCACCGTCCTATTTTATTATTCCATGCTAATGTATTCAGACATAAGCCTGCTTTGAACACTCTAATTTTTTCAAGGTAAAGGTCCTGGTTTCCTACCACGCTAAATTAATAACATGATAGTTCCCCAGAAGGTAGAAATTCTACACGCCAGTACAGACAATAGCCCGACCAACGATAGAACCCCGAAATTCAACTACGAGCTTTTTAACTGCAACAACTTTAATATACGCTATTGGAGCTGGAATTACCGCGGCTGCTGGCACCAGACTTGCCCTCCAA
+
DDDDDIIIIIIIIIIIIIIHIIIIIIIIIIIIIIIIIIIIIIIIIIIHIGIIIIHEHIHIIIIIIIIIIIIIIIIIIIIIHIIIIIIIHHHHFHHHIIIIIIHIIIIIIHIIIIIHIIIIIIIIIIIIHIIIIIIIIIIHIHIIIIIIIIIIIIIIIIIIHIIHHIIIHHIIIIIIIHIIIIIIIHIIIIIIIIHHHHIIIIIHIIIIIIIIIIIIIIIIIIIIIIIIIIIIIIIIIIIIHHIIIIIIIIIIIIIIIIIIIIIIIIIIIIIIIIIIIIIIIIIIIIIIIIIIIIHIIIIIIIIIIIIIIIIIIIIIIIIIIIIIIIIIIIIIIIIIIIDDDDD
@HISEQ:969:HM2KJBCX2:2:1102:11928:9707 2:N:0:ACTATGCA
TAGACACCGTGTCCCAACTATCCCTATTAATCATTACATCGATCCTAGAAACCAACAAAATAGAATCTGATGTCCTATTTTATTATTCCATGCTAATGTATTCAAGCGTAAGCTTGCTTTAAACACTCTAATTTTTTCAAGGTAACAGTCCTAATTCCCCATAACATCAAATAAATGACATTATGGTTCTTTAGAAGGTGAGAACCAATAAAACCAGTACATACCAAGGCATGACCGATTCCTTGATCCCGAAATTCAACTACGAGCTTTTTAACTGCAACAACTTTAATATACGCTATTGGAGCTGGAATTACCGCGGCTGCTGGCACCAGACTTGCCCTCCAA
+
DDDDDHHHIHIHHHICHHHHHIIIHIIIIIIIIHHIHIIHIIIGIIIHIIIIHHIHIIIIIIHHHIIFGHIIHIGHIHHIIIIIHIIHHIIHEFHICEHHIHHHIGHIIHIEEHIIHHIIHHHFEHHHHHGHHIIGHHHIECHHHGFHHGHGHHIHFHDDEHHFHFHHHHIHHFFCFCHHIHHHHG@IHHEHGHHHHCHEHDEFCHHG?HIHGEGIHGFEEHHHHEG1HEC<CE=FCHHHF1?GHEC<CFDC<HIHCHHFHHFHF?HH@GEHGCC@@C@FHGDCCHGCDFDD0CHEIIIHIIHEHEEHHEEEC/?/CHE?EGE@GC1HHGHHCIIIHIHEDDDDD
@HISEQ:969:HM2KJBCX2:2:1102:5755:9926 2:N:0:ACTATGCA
TAGACACCGTGTCCCAACTATCCCTATTAATCATTACGGTGGTCCTAGAAACCAACAAAATAGAACCACAACGTCCTATTCTATTATTCCATGCTAATCTATTCAAGCAAATGCCTGCTTTAAACACTCTAATTTTTTCAAGGTAATGGTCCTGGCTCCCCGGCACACCCAATAAAGGACATACTGGTTCACCAGAAGGTGGACCCGACACAGGACAGTACTCGCCAAAGACGGACCGCCCGGCCAGGCCTAAAATTCAACTACGAGCTTTTTAACTGCAACAACTTTAATATACGCTATTGGAGCTGGAATTACCGCGGCTGCTGGCACCAGACTTGCCCTCCAA
+
DDDDDIIIIIIIIIIIGHIIIIIIIIIIIIIIIIIIIIHIIIIIIIIIIIIIIIIIIHHFHIHIIIIIIIIHIHIIHHIIIIIIIIGIIIIIIIIIIHIIIHHIHIIHIIIHHIIIIIIIHIHHHIIHIIIHIIIHHIHIIIIHHHIIIIIIIIIIIIIHIIIIHIHIHHHHHHIIIHIIHIIIIIIIHHHIIIIIIIIIIIIIIIIIIIIHIIHGIIIIHHIIIIIIIHHIIIIIIHGIIHIHHGIIIIIIIIIIIIIIIIHIIIIIIIIIIIHHEIIIIIIIIIIIIIHHGHIIIIIIIIIIIIIIIIIIIIIIIIIIIIIIIIIIIIIIHGHIIIIIIDDDDD
@HISEQ:969:HM2KJBCX2:2:1102:20674:10048 2:N:0:ACTATGCA
TAGACACCGTGTCCCAACTATCCCTATTAATCATTACGTTGATTCTAGAAACCAACAAAAATAGAATCTAACGTCCTATTTCATTATTCCATGCTAATGTATTCAAGCGCGTGCCTGCTTTAAACACTCTAATTTTTTCAAAGTAACATCCTGACTCCCCACAACATCAAATTAATGACATCATGATTCATCAGAAGGGAGAAATCAATGACATTAGTACGTACCAAAGGCACGACCGACGTATTGATCCCGAAATTCAACTACGAGCTTTTTAACTGCAACAACTTTAATATACGCTATTGGAGCTGGAATTACCGCGGCTGCTGGCACCAGACTTGCCCTCCAA
+
DDBDDIIIIIIIIHIHIIIIIIIIIIIIIIIIIIIIIGIIIIIIIIHHIIIIIHIIIIIIIHIEHHHIIIIIIHIHHIIIHHHGHHIIIIIGHEHHHHIII@GIIIHIHHIIIIIIHHHHHHHEHIIIIIIIIIIIIHHHHHHHHHIHGHHHCEHHHIHIIIIIHHFIHEHHIGIGIIIHIHIIIIHIHHHHIIIIIHIIIIIIIIIIHIIIIIIIIHIIIIIIIIIIIIIIIIIIIIIIHIHGDIIIIIIIIIIIIIIIIHHIIIIIIIIIIIHIIIIIIIIIIIIIIIIIIIIIIIIIIIIIIIIIIIIIIIIIIIIIIIIIIIIIIIIIIIIIIIIIIDDDDD
@HISEQ:969:HM2KJBCX2:2:1102:4621:10702 2:N:0:ACTATGCA
TAGACACCGTGTCCCAACTATCCCTATTAATCATTACATCGATCCTAGAAACCAACAAAATAGAATCGGATGTCCTATTTCATTATTCCATGCTAATGTATTCAAGCGTAAGCTTGCTTTAAACACTCTAATTTTTTCAAGGTAACAGTCCTAATTCCCCATAACATCAAATAAATGACGTTATGGTTCTTTAGAAGGTGAGAACCAATAAAACCAGTACATACCAAGGCATGACCGATTCCTTGATCCCGAAATTCAACTACGAGCTTTTTAACTGCAACAACTTTAATATACGCTATTGGAGCTGGAATTACCGCGGCTGCTGGCACCAGACTTGCCCTCCA
+
DDADDIIGHFHIIIIHIIIIIIIIIGIIIIIHIIIIIIIIIIIIIIHIIIIIIIIIEEHIIHHIFGHIHHGIIIIHHIHIIIIHIIIIIIIHHIIIIIIHIIIIIIHIHIIIIHIIIIIIIIIIIIIIHIIHIIIIIIIIHHHIIIHIIIIIIHHHFFHHIHHFIIHIIIIIIIIIHIH#IIIIIIHIIIHIIIIIIIIIHIIHIHIIIHIHIHIIIIIHHIIIIIIIIIGIIIIIIIIHHHGHIIHHIIIHHGIIGHHHHHGIIIGIIIIIIIIIIHIIIIHIIIIIHGIIIIIIIHIIIIIIIIIIIIIIIHIIIIIHIIIIIIIIIIIIIIIIIIIDDDDD
@HISEQ:969:HM2KJBCX2:2:1102:14236:9777 2:N:0:ACTATGCA
TAGACACCGTGTCCCAACTATCCCTATTATCATTACGGTGATCCTAGAAACCAACAAAATAGAATCATGCCGTCCTATTTTATTATTCCATGCTAATGTATTCAAGCAAAATGCCTGCTTTAAACACTCTAATTTTTTCAAAGTAAAGGTCCTGGTTCCCCGCGACACCCAATTAAGGGCATTGCGGTTCTCCAGAAGGTGAGAAATTGACTACACCAGTTCATACCCCTTAAGGCACGACCGATGTGTCAATCCCGAAATTCAACTACGAGCTTTTTAACTGCAACAACTTTAATATACGCTATTGGAGCTGGAATTACCGCGGCTGCTGGCACCAGACTTGCCCTCCAA
+
DDDBDIIHIG?HHHHCGHIIHIIEHHHE@C<<CFE@H@GHHGFHIH@EHIIHFHIHECGE?<@F<FEEGH?C@/<<@GH?FHH<<CGHFH?E1<E<<<<FEHEHHH@CGHFIHIIHHHHHHHHEEGHEFHG@HHG@HHG<1@A<?IIHHGHGEI8HHHHHHHHBCEHH@HHCGEHHEHHFHCIHHHHIHGE//HGHHIIGIIIIIIHEEEHHGHHD@CHH@HHEEIIIIHIGHIGHHHHHHHIHHFAFECHDHHCEHIHGCGCEHCIIHIIIHIHIHHCDGEHHHF?GD1ECG?IHGIIHEHEHFHHHEHFHHHIIIIIIHHIIHHIHHHHEEHHHE@IIHHEDHCDD@DB
@HISEQ:969:HM2KJBCX2:2:1102:9416:10894 2:N:0:ACTATGCA
TAGACACCGTGTCCCCAACTATCCCTATTAATCATTACGTCAATCCTAGAAACCAACAAAATAGGTTTGAACGTCCTATTTCATTATTCCATGCTAATGTATTCAAGCGTTAGCCTGCTTTAAACACTCTAATTTTTTCAAAGTAACAGTCCTGTTTCCCTGCAACACCAAATTAATGGCATTACAGTTCTTCAGAAAGGAGGAATCAGCGAAACCAGTTCATACCAGTGGCACGACCAACCTGCTGACCCCGAAATTCAACTACGAGCTTTTTAACTGCAACAACTTTAATATACGCTATTGGAGCTGGAATTACCGCGGCTGCTGGCACCAGACTTGCCCTCCAA
+
DDDDDIIIIIIIIIIIIIIIIIIIIIIIIIIIIIIIIIIIIIIIIIIIIIIIIIIIIIIIIIIIIIHIIIIIHIIHIIIIIHIIIIIHIIIIIHIIHIIIIHHHHHIIIIIIIIIIIIIIIIIIIIIIIHIIIIIIIIIIIIIIIIIIIIIIIIIIIIIIHIIIIIIIHIHIHIIHHIIIIIIIIIIIIIIIIIIIIIIIIIIIIIIIIIIIIHIIIHHIIIIIIIIIIIIIIIIIIIIIIIIIHHIIIIIIIIIIIIIIIIIIHIIIIIIIIIIHIIIIIIIIIIIIIIIIIIIIIIIIIIIIIIIIIIIIIIIIIIIIIIIIIIIIIIIIIIIIIIIIIIDDDDD
@HISEQ:969:HM2KJBCX2:2:1102:2606:10967 2:N:0:ACTATGCA
TAGACACCGTGTCCCAACTATCCCTATTAATCATTACGGTGATCCTAGAAACCAACAAAATAGAACCATGCCGTCCTATTCTATTATTCCATGCTAATGTATTCGAGCAAAAATGCCTGCTTTAAACACTCTAATTTTTTCAAGGTAAAGGTCCTGGATCCGCAAGACACCCAATTAAGGACATCAAGTTTCTCCAGAAGGTGAGAAATCAACAGCGACAGTTCATACCCCTTAAGGCATGACCATCACGTCAATCCCGAAATTCAACTACGAGCTTTTTAACTGCAACAACTTTAATATACGCTATTGGAGCTGGAATTACCGCGGCTGCTGGCACCAGACTTGCCC
+
DDDDDIGHHIIIIIIIIIIIIIIIIIIHHIIIIIIIIIIHIHIIIIIIIIHIIHIIIIIGIIIIHIIIIIIIIIIIIHIIIIIIIIIIIHIIIHHGHHIHIHHIHIIHIIIIHIHIIIIIIIIIIIIIIIHIIIIIIIIHIIIIIIIIIHHHIHIIHIIIIIIIIIIIIIIIIIIIGIIIIIIIIIIIHFCHHIIIIIIIIIIIHIIIHIIIIIIIIIIIIIIIIIIIIIIIIHIIIIIIHHIIHHDIIIIIIIIIIIIIIIIIIIIIHHHIIIIIIIIIIHIIIIIIIIHHIHIIIIIHHIIIHIIIIIIIIIIIIIIIIIIIIIIIIIIIIIIIIIIIIIIDDDDD
@HISEQ:969:HM2KJBCX2:2:1102:2984:11259 2:N:0:ACTATGCA
TAGACACCGTGTCCCAACTATCCCTATTAATCATTACGTCGATCCTAGAAACCAACAAAATAGAATCAAACGTCCTATTTCATTATTCCATGCTAATGTATTCAAGCGCGAGCCTGCTTTAAACACTCTAATTTTTTCAAAGTAACAGTCCTGATTTCCCACGACACCAAATTAATGACATCGTGGTTCGTCAGAAGGTAGGAATCAATTTGACCAGTACGTACCGAGGCACGACCGATCAACTGATCCCGAAATTCAACTACGAGCTTTTTAACTGCAACAACTTTAATATACGCTATTGGAGCTGGAATTACCGCGGCTGCTGGCACCAGACTTGCCCT
+
DBDDDIIIHGHHIGIIIIIIIIIIIIIIIIIIIIIIIIIIIIIIIGIHIIIIIIIIHGIIIHIIIIIIIIIIHEHIIIIIIHHIIIIIGIIIIIIIIIIIHHIHIIIHHHIIIIIIIIIIIIIIIIIHIIHIIIIIHIHIIIIIIIIHHIIIIHIHIIIIIIIIIIIIIIIIHIIIIIIIIIIIIIIIIIIIIIIIIIIIIIIIIIIIIIIIHIIIIIIIIIIIIIIIIIIIIIIIIHGHIHIIIIIIIIIIIIIHIIIHIIIIIIIIIIHIIIIIIIIIIIIIIIIIIIIIIIIIIHGHIIIIIIIIIIIIIIIIIIIIIIIIIIIIIIIIIIIIDDDDD
@HISEQ:969:HM2KJBCX2:2:1102:5014:11584 2:N:0:ACTATGCA
TAGACACCGTGTCCCAACTATCCCTATTAATCATTACATCGATCCTAGAAACCAACAAAATAGAATCGGATGTCCTATTTCATTATTCCATGCTAATGTATTCAAGCGTGAGCCTGCTTTAAACACTCTAATTTTTTCAAGGTAACAGTCCTAATTCCCCGTGACACCAAATTAATGGCATTACGGTTCTTTAGAAGGTGAGAAATCAATAATATCAGTACATACCAACGGCATGACCGAAACATTGATCCCGAAATTCAACTACGAGCTTTTTAACTGCAACAACTTTAATATACGCTATTGGAGCTGGAATTACCGCGGCTGCTGGCACCAGACTTGCCCTCAA
+
DDDDDIIIIIIIIIIIIIIIIIGIHIIIIGIIIIIIIIIIIIIGHHIIIIIHIIIIGIIIHHHHHIIHHHIIICHHIIIIIHIHHIIHHHIIIIHIIIIIIIHIIIHIHIIIIIIIIIIIIIIIIIIIIIIIIIIIHHIIIIIIIIIIHIHHHIIIIIIHIHIIIIIIIIIHIIHIHIIIIIIIIIIIIIIIIIIIIIIIIIIIIIIIIIIIIIIIIIIIIIIIIIII<IIIIIIIIIIIIIIHGIIIIIIIIIIIIIIIIIIIIIIIIIIIIIIIIIIIIIIIIIIIIIIIIIIIIIIIIIIIIIIIIIIIIIIIIIIIIIIIIIIIIIIIIIIIIIIIIDDDDD
@HISEQ:969:HM2KJBCX2:2:1102:10653:11710 2:N:0:GCTATGCA
TAGACACCGTGTCCCAACTATCCCTATTAATCATTACGGTGGTCCTAGAAACCAACAAAATAGAACCACAACGTCCTATTCTATTATTCCATGCTAATCTATTCAAGCAATAGCCCGCTTTAAACACTCTAATTTTTTCAAGGTAATGGTCCTGGCTCCCCAACACACCCAATAAAGGACATACTGGTTCACCAGAAGGAAGACCCGACAGCAGACAGTACTCGCCAAAGACGGACCGCCCGGCCAGGCCTAAAATTCAACTACGAGCTTTTTAACTGCAACAACTTTAATATACGCTATTGGAGCTGGAATTACCGCGGCTGCTGGCACCAGACTTGCCCTCCAA
+
DDDDDIIIIIIIIIIIIIIIIIIIIIIIIIIIHIGIIIIIIIIIIIIIIIIIIIIIIIIIIIIIIIIIIIIIIIIIIIIIIIIIHIHIIIIIGGIIHIHIIIHIIIIIIIIIIIHIIIIHHIHHHIIIIHIHHIIIIIIIHIIIIIIIIIIIIIIHHIHIIIIIIIIIIIIIIIIIIIIIIIIIIIIIIIIIIIIIIIIIIIIIIIIIIIIIIIIIIIIIIIIIIIIIIIHIIIIIIIIIIIIIIIIIIIIIIIIIIIIIIIIIIIIIIIIIIIIIIIIIIIIIIIIIIIIIIHIIIIIIIIIIIIIIIIIIIIIIIIIIIIIIIIIIIIIIIIIIIIIIIDDDDD
@HISEQ:969:HM2KJBCX2:2:1102:18701:10646 2:N:0:ACTATGCA
TAGACACCGTGTCCCAACTATCCCTATTAATCATTACGTCAATCCTAGAAACCAACAAAATAGGATCAAACGTCCTATTTCATTATTCCATGCTAATGTATTCAAGCGTTAGCCTGCTTTAAACACTCTAATTTTTTCAAAGTAACAGTCCTGTTTCCCTGCAACACCAAATTAATGACATTACAGTTCTTCAAGAAGGAGGAACCAGTAAAGCCAGTACATACCAGAGGCACGACCAACCTACTAATCCCGAAATTCAACTACGAGCTTTTTAACTGCAACAACTTTAATATACGCTATTGGAGCTGGAATTACCGCGGCTGCTGGCACCAGACTTGCCCTCCAA
+
DDDDDIIIIIIIIIIIIIIIIIIIIIIIIIIIIIIIIIIIIIIIIIIIIIIIHIIIII?HHHHHIHIIIIIIIIIIIIIIIIIIIIIIIIIIHHIIIIIIIIIIIIIIIIIIIHIIIIIIIIIIIIIHIIIIIIIIIIIIIIIIIGIIIIIIIIIIIIIIIIIIIIIIIIIIIIIIIIIIIIIIIIIIIIIIIIIIIIIIHHHIIHIIIIIIIIHIIIIIIIIIIIIIIIIIIIIIIIIIIIHIHIHHIIIIIIIIIIIIIIIIIIIIIIIIIIIIIIIIIIIIHIHIIIIIIIIIIIIIIIIIIIIIIIIIIIIIIIIIIIIIIIIIIIIIIIIIIIIIIDDDDD
@HISEQ:969:HM2KJBCX2:2:1102:10747:12441 2:N:0:ACTATGCA
TAGACACCGTGTCCCAACTATCCCTATTAATCATTACGTCAATCCTAGAAACCAACAAAATAGGTTTGAACGTCCTATTTCATTATTCCATGCTAATGTATTCAAGCGTTAGCCTGCTTTAAACACTCTAATTTTTTCAAAGTAACAGTCCTGTTTCCCTGCAACACCAAATTAATGGCATTACAGTTCTTCAGAAAGGAGGAATCAGCGAAACCAGTTCATACCAGTGGCACGACCAACCTGCTGACCCCGAAATTCAACTACGAGCTTTTTAACTGCAACAACTTTAATATACGCTATTGGAGCTGGAATTACCGCGGCTGCTGGCACCAGACTTGCCCTCCAA
+
DDDDDIIIIIIIHIIIIIIIIHIIIIIIIIIIIIIIIIIIIIIIIIHIIIIIIIIIHIIIIIIIIIIIIGIGHIIHIIIIIIIIIIHHIIIIIIHIIIIIIIIIIIIIIIIIIIIIIIIIFIIIIIIIIIIIIIIIIIIIIIHIIIIIIIIIIIIIIIIIIIIIIIIIIIHIIHIIIIIIIIIIIIIIHIIIIIIIIIIIIIIIHIIIIIIIIIIIHIIIIIIIIIIIIIIIIIIIIIIIIIIHHIIIIIIIIIIIIIIIIIIIIIIIIIIIIIIIIIIIIIIIIIIIIIIIIIIIIIIIIIIIIIIIIIIIIIIIIIIIIIIIIIIIIIIIIIIIIIIIIDDDDD
@HISEQ:969:HM2KJBCX2:2:1102:3991:12060 2:N:0:ACTATGCA
TAGACACCGTGTCCCAACTATCCCTATAATCATTACATCGATCCTAGAAACCAACAAAATAGAATCGGATGTCCTATTTCATTATTCCATGCTAATGTATTCAAGCGTAAGCTTGCTTTAAACACTCTAATTTTTTCAAGGTAACAGTCCTAATTCCCCATAACATCAAATAAATGACATTATGGTTCTTTAGAAGGTGAGAACCAATAAAACCAGTACATACCGAGGCATGACCGATTCCTTGATCCCGAAATTCAACTACGAGCTTTTTAACTGCAACAACTTTAATATACGCTATTGGAGCTGGAATTACCGCGGCTGCTGGCACCAGACTTGCC
+
D<<DBHECCDFCF@GGEGHHIHHHHHHFHI<FGHHHEHHHGI1<FGEHIIHHFHHHHH?GE@1DHECCH0?<D<GHHGCC1DDGCGH1HHHHIHIIIIIHHIIIHHHHFHIIIIHGHEHGHHIHIIIHIIIHHIIIIIIIIIIIIIIIIIIIIIHIGIIIIIIIIIIIIIIIIII.IIIIIIIIIIIIIIII9III;I;IIIIIIIIIIIIIIII;IIIIIIIIIIHGIIIIIIHHHIIIFIIIIIIIIIIIIIIIHIIIHIIIIIIIIIIIHIIIIIIIIIIIIIIIIIHEIIIIIIIIIIIIIIIIIIIIIIIIIIIIIIIIIIGFEIIIIDDDDD
@HISEQ:969:HM2KJBCX2:2:1102:16355:12702 2:N:0:ACTATGCA
TAGACACCGTGTCCCAACTATCCCTATTAATCATTACGTCAATCCTAGAAACCAACAAAATAGGATCGAACGTCCTATTTCATTATTCCATGCTAATGTATTCAAGCGTTAGCCTGCTTTAAACACTCTAATTTTTTCAAAGTAACAGTCCTGTTTCCCTGCAACACCAAATTAATGACATTACAGTTCTTCAGAAAGGAGGAATCAGCGAAGCCAGTGCATACCAGTGGCACGACCAACCTGCTGACCCCGAAATTCAACTACGAGCTTTTTAACTGCAACAACTTTAATATACGCTATTGGAGCTGGAATTACCGCGGCTGCTGGCACCAGACTTGCCCTCCAA
+
D@DDDIIEHIIIHHIIHIIIIHHIIIHIIIIHHIIHHIHHIIIGHHIIGIIHHHHIHIIHFGHHHIIIIIHIIIIHHIIIHHHHIIICEFI1@GEHHHIFHDEHHIIIHIIHIIIIHHIHHIIIIIIHHHHHHIIIIGHHHHHHHEHHIHHHHIHHHFE@@HHIIIHHHHFGHIHFEHGHIIHHGCFFHG@HHFHGF?FGGFHHEHHHHHIHEHHHHHIIHFIIHGCAF?EFHGHCGIIHHECFDHHHCFFCIHHHFGHHEEHGFHFIHHECEHCG?HIIIHHGFECCHHGHIHHFHDGFGHHHEIHHIIIHHIHHHHGCGFHHHGDIIIIHHIIHIIIIHDDDDD
@HISEQ:969:HM2KJBCX2:2:1102:2502:13281 2:N:0:ACTATGCA
TAGACACCGTGTCCCAACTATCCCTATTAATCATTACGGTGATCCTAGAAACCAACAAAATAGAACCATGCCGTCCTATTCTATTATTCCATGCTAATGTATTCGAGCAAAATGCCTGCTTTAAACACTCTAATTTTTTCAAGGTAAAGGTCCTGGTTCCACATGACACCCAATTAAGGACATCATGCTTCTCCAGAAGGTGAGAAATCAACTGCGACAGTTCATACCCCTTAAGGCACGACCATCACGTCAATCCCGAAATTCAACTACGAGCTTTTTAACTGCAACAACTTTAATATACGCTATTGGAGCTGGAATTACCGCGGCTGCTGGCACCAGACTTGCCCTCCAA
+
DDDDDIIIIIIIIIIIIHIIIIIIIIIIIIIIIIIIIIIIIIIHIIIIIIIIIIIIIHIIGHHCHIIIIHIHHHIIIIIHIHIIIIIIIIIIIGIHIIGHIHHHHHHIIIIIIIIIIIIIIIIIIIIIHIIIHHIIIIIIIIIIIIIIIIIIIIHHHHHIIIIIIIIIIIIIIIIIIIIIIIIIIIIIIIIIIIIIIIIIIIIIHIIIIIIIIIIIIIIIHHIIIIIII=IIIIIIIIIIIIIIIIIIIIHIIIIIIIIIIIIIIIIIHIIIIIIIIIIIIIIIIIIIIIIIIIIIIIIHIIIIIIIIIIIIIIIIIIIIIIIIIIIIIIIIIIIIIIIIIIIIIIIDDDDD
@HISEQ:969:HM2KJBCX2:2:1102:6277:13747 2:N:0:ACTATGCA
TAGACACCGTGTCCCAACTATCCCTATTAATCATTACGGTGATCCTAGAAACCAACAAAATAGAACCATGCCGTCCTATTCTATTATTCCATGCTAATGTATTCGAGCAAAAATGCCTGCTTTAAACACTCTAATTTTTTCAAGGTAAAGGTCCTGGATCCGCAAGACACCCAATTAAGGACATCAAGTTTCTCCAGAAGGTGAGAAATCAACAGCGACAGTTCATACCCCTTAAGGCATGACCATCACGTCAATCCCGAAATTCAACTACGAGCTTTTTAACTGCAACAACTTTAATATACGCTATTGGAGCTGGAATTACCGCGGCTGCTGGTGCCAGACTTGCCCT
+
DDDDDIIIIIIIIIIIIIIIIIIIIIIIIIIIIIIIIIGIIGIHIIIIIIIIIIIIIHIIHIHHHIIIIIIIIIIIIHIIIIIIIIIIIIIIHIIIHIIIIIIIIIIHIHIIIIIIIIIIIIIIHIHIIIIIIIIIIIIHHIIIIIIIIIIIIIIIIIIIIIIIIIIIIIHIIIHIIIIIIIIIIIIIIIIIIIIIIIIIIIIIIIIIIIIIIIIIIIIIIIIIIIIIIIIIIIIIIIIIIIIIIIIIIIIIIIIIIIIIIIIIIIIIIHIIIIIIIIIIIIIIIIIIIIIIIIIIIIIHHIIIIIIIIIIIIIIIIIIIIIIIIIIIIIIIIHCIIIIIIIIIDDDDD
@HISEQ:969:HM2KJBCX2:2:1102:12689:13843 2:N:0:ACTATGCA
TAGACACCGTGTCCCAACTATCCCTATTAATCATTACGGTGATCCTAGAAACCAACAAAATAGAATCATGCCGTCCTATTTCATTATTCCATGCTAATCTATTCAAGCATAAAGCCTGCTTTAAACACTCTAATTTTTTCAAAGTAACAGTCCTAGCTTCCTATTACACCTAATGAAAGGCATAATAGTTCACTAGAAGGTGGAGATTGACAGCTACCAGTACATGTCCGAAAACACGACCGATATGCCAATCCCGAAATTCAACTACGAGCTTTTTAACTGCAACAACTTTAATATACGCTATTGGAGCTGGAATTACCGCGGCTGCTGGCACCAGACTTGCCCTCCAA
+
DDDDDHHEEHHIEHIGIII?HDHHHHHHHHHHEHIIIICCHHHEGHFHHGHGCFEEHGEHG@GHIIGHHFEHHI<?HEHIHEHIIC?CGHIFE?GEHH1CHGHHHHHHHIHGHHHIHHGHIIHHHHHHHHHIHIHIHIHHHHIIHIHGFCGHGHIIHHEGIHHHIIHHCGIIIHIHHIHIHIHIIIIHHHHGGGHIIIIGIHIIHHIGIHIIHEIIHGFHGIGIHHHHHEHIIIIIHHGH<IIIHHHHHHEHE<IIIIHIHEHHHEIHHHHHFIGIIIIIIIIIIHIHG@HFHHHHHGHHHHIIIIIIIHIIIIIHIIHIIIIIHHHIHFHGIIHHHFEEEIIHIDBDDD
@HISEQ:969:HM2KJBCX2:2:1102:9916:14278 2:N:0:ACTATGCA
TAGACACCGTGTCCCAACTATCCCTATTAATCATTACGGTGATCCTAGAAACCAACAAAATAGAACCATGCCGTCCTATTCTATTATTCCATGCTAATGTATTCGAGCAAAAATGCCTGCTTTAAACACTCTAATTTTTTCAAGGTAAAGGTCCTGGATCCGCAAGACACCCAATAAAGGACATCAAGTTTCTCCAGAAGGTGAGAAATCAACAGTAACAGTTCATACCCCTTAAGGCATGACCATCACGTCAATCCCGAAATTCAACTACGAGCTTTTTAACTGCAACAACTTTAATATACGCTATTGGAGCTGGAATTACCGCGGCTGCTGGCACCAGACTTGCCCTCCAA
+
DBADDIHFHIIIIIIIHIIIIIIIGIHIHHHIIHGHIIIIIIIIIIIFHHIHHIIIHHI?FHGHGHHIIHEECHDHHHHHHIIIIIHECE?E?FFFHHFFHHEDHDCEHHIHIIHIHEFHHEFHIIIHIHIIIHHHGHHCIIHHHHGIIIIHHHIIHIIIIHIIHHHHEIGGHIHIIIIIIHHHII;GGGHHHFGIIHIIIIIIIIIIIIIIHIHGHHHFEHFHHHEDIHHHHHIIIIIIIIIIIIIHIIHHIIIIHIIIHGIIIIIIHHIIIHGIIIIHIHIIIHEHHHHIIHIIIIHHHIIIIIIIIIIIIIIIIIIIIIIIIIIIIHHIIIHHIIIIHIIIIIIIDDDDD
@HISEQ:969:HM2KJBCX2:2:1102:19333:14628 2:N:0:ACTATGCA
TAGACACCGTGTCCCAACTATCCCTATTAATCATTACGGTGATCCTAGAAACCAACAAAATAGAACCATGCCGTCCTATTCTATTATTCCATGCTAATGTATTCGAGCAAAAATGCCTGCTTTAAACACTCTAATTTTTTCAAGGTAAAGGTCCTGGATCCGCAAGACACCCAATAAAGGACATCAAGTTTCTCCAGAAGGTGAGAAATCAACAGTAACAGTTCATACCCCTTAAGGCATGACCATCACGTCAATCCCGAAATTCAACTACGAGCTTTTTAACTGCAACAACTTTAATATACGCTATTGGAGCTGGAATTACCGCGGCTGCTGGCACCAGACTTGCCCTCCAA
+
DDDDDIIIHIIIIIIIIIIIIIIIIIHIIIIIIIIIIGIIIIIIIIIIIIIHIHIIIIIIIIHIIIIIIGHHIHDHIHHIHIIIIIHIIIIFEEHHHHHEHHHHGHIIIIIIIIIIIIIGHIIIIIIIIHHIHIIIIHIIHIIHIIIIIIIIIIHHHIDHIIIIIIIIIIHIIHIIIIIIHHHIIIIIIIIIIIIIIIIIIIIIIIIIIIIIIIIIIHIIIIHIIIIIIIIIIIIIIIHIIHIIHIIIIIHGIIHIIHIIIIIIIIIIIIIIIIIIIIIIIIIIIIIIIIIIIIIIIIIIIIIIIIIIIIIIIIIIIIIIIIIIIIIIIIIIIIIIIIIIIIIIIIIIDDDDD
@HISEQ:969:HM2KJBCX2:2:1102:13326:14864 2:N:0:ACTATGCA
TAGACACCGTGTCCCAACTATCCCTATTAATCATTACGTCGATCCTAGAAACCAACAAAATAGAATCAAACGTCCTATTTCATTATTCCATGCTAATGTATTCAAGCGTAAGCCTGCTTTAAACACTCTAATTTTTTCAAAGTAACAGTCCTGATTCCCCACGACACCAAATTAATGACATCGCGGTTCTTCAGAAGGTAGGAACCAATAATGCCAGTGCGTACCGAAGCACGACCAACAATTTGATCCCGAAATTCAACTACGAGCTTTTTAACTGCAACAACTTTAATATACGCTATTGGAGCTGGAATTACCGCGGCTGCTGGCACCAGACTTGC
+
DDDDCHHHGIGHEHIHIHIFHEHHIIIIIIIIIIIIIIHIIIIIHIIIIIIIIIIIIIIIHIHHHIIIIIHDHIIIIHIIIIIHGHIIIIIHIIHIIIIIIEHHIIHHHHIIHIIIHHGHHHIIIIHHHIIIIIHIIGIHIIIIIIIHIIIIHIHIHIIIIIIIIHIEHHIHHIIIIIIHIIIIIIIIIIIIIIIIIIIIIIIIGIIIIIIIIIIIIIIIIHIIIIIIIIIIIIHGDIIHIHGIIIHIHIHIIIHCIIIIIIIIIHIIIIHIHFHIHIIIIIIHIIGIHIIHHIIIIIIIIIIIIIIIIIIIIIIIIIIIIIIIIIIIIIIIIDDDDD
@HISEQ:969:HM2KJBCX2:2:1102:13079:15057 2:N:0:ACTATGCA
TAGACACCGTGTCCCAACTATCCCTATTAATCATTACGTGATCCTAGAAACCAACAAAACGGAACCACTGTCCTATTTCATTATTCCATGCTAATGTATTCAAGCAAATTAATGCCTGCTTTAAACACTCTAATTTTTTCAAAGTAAAAATTCTAGTTCATTGAGACACCCATTAAGAACATCAACAATTCACCAGAAGGTGAGAAATTGGCTACACCAGTTCATGCCCCTTAAGGCACGACCGATGCATCAATTCCGAAATTCAACTACGAGCTTTTTAACCGCAGCAACTTTAATATACGCTATTGGAGCTGGAATTACCGCAATGGCTGCCAACACCAGACTTGCCCTCCAA
+
<D0B@HEHIICHGHEEHDHIIF1<CCGHGHHHEGF1FEHHEE<<CCEHFIE<@DHHIIEEHH@@C<GGHHH?@<DHHH1FFHHFH1FGHF?GHIHHHHH@@DGHCHHHIHHCEHFHHEGCHHGHHHHGGCIGIIHIHHIIIHGIIHHCEHHHHFGIIIIHEHHHHIIHHHEHHHEHHDIHFFEFHHHHHFIIHF@IHHHIHIIHHHHEHIIIHHCIIIHIHHFHHDHE@HGFCIHHHHH:HHHHHHEGHH?HHHHGIIIIIIHIHHGIIIHHHHHCHGHHEIIIIIHHHGFGHIHIIIIIIHHFHHIHIIHHEGEIIHIHIHHGFEIHGIIHIHIIIIIHIIIIHHHHHIDAAAA
@HISEQ:969:HM2KJBCX2:2:1102:1333:15984 2:N:0:ACTATGCA
TAGACACCGTGTCCCAACTATCCCTATTAATCATTACGTCGATCCTAGAAACCAACAAAATAGAATCAAACGTCCTATTTCGTTATTCCATGCTAATGTATTCAAGCGTGAGCCTGCTTTAAACACTCTAATTTTTTCAAAGTAACAGTCCTGATTCCCCAAGACACCAAATTAATGACATCATGGTTCGTCAGAAGGTAGGAATCAATAATACCAGTACGTACAATAGCACGACCAATAAATTGATCCCGAAATTCAACTACGAGCTTTTTAACTGCAACAACTTTAATATACGCTATTGGAGCTGGAATTACCGCGGCTGCTGGCACCAGACTTGCCCTCCAA
+
DD@@<@C1<<D1<<GC10DC@HE1<<<<CGCFEGE<?<<F//<DEE@C@HHH1<F=C11<<GHHH1DEGC@0CF0DF<1DG1<CC@<GCEECHHHFE11CHG?EE@1HHF0DDHFHHHFEHHHGECHHEHACHEIHEEECFHHFGH?HHHHHEHE<CCFFHG4DGHIHHHIHIH@H:DGCHG?HHIHIIIIIIHIHIIIEH;@HHIIHHHHGD$EH;GCHIHIHCE9EHHCCFHIHIIIIHH;DEHCDCIHHHEHEGHHEIHHHHIIHIHHIHHHEHHHGHHIIIIIIIHHIHHHIHEIGHHGIHIHHHHGIIHHHEHIHIIIIHFFFFHIIHFHIHHG<<<<0<
@HISEQ:969:HM2KJBCX2:2:1102:19389:15456 2:N:0:ACTATGCA
TAGACACCGTGTCCCAACTATCCCTATTAATCATTACATCGATCCTAGAAACCAACAAAATAGAATCGGATGTCCTATTTCATTATTCCATGCTAATGTATTCAAGCGTGAGCCTGCTTTAAACACTCTAATTTTTTCAAGGTAACAGTCCTAATTCCCCGTGACACCAAATTAATGGCATTACGGTTCTTTAGAAGGTGAGAAATCAATAATATCAGTACATACCAACGGCATGACCGAAACATTGATCCCGAAATTCAACTACGAGCTTTTTAACTGCAACAACTTTAATATACGCTATTGGAGCTGGAATTACCGCGGCTGCTGGCACCAGACTTGCCCTCCAA
+
BDBDDIIIIIHIIIIHIIIIIIIIIIIIIIIIIIIIIIIIIIIIIGIIIIIIIIIIIIIHIIIIIIIIIIIIICHHIIEHIIIIIHIHHIHFHIIIIIIIIHIIIIIIIIIIIIHIHIIIIIIIIHIIIIIIIIIIIHIIIIIIIIIIIIHIIIIIIIIIIHHIIIHGIIIIIHICIIIIIIIIIIIIIIIIIIIIIIIIIHIIIIIIIIIHIIHIIIIIIIIIIII<IIIIIIIIIHIIIIIIHGGIIIIIIIIIIIIIIIIIIIIIIIIIIIIHIIIIIIIIIIIIIIIIIIIIIIIIIIIIIIIIIIIIIIIIIIIIIIIIIIIIIIIIIIIIIIIIIIDDDDD
@HISEQ:969:HM2KJBCX2:2:1102:19279:16682 2:N:0:ACTATGCA
TAGACACCGTGTCCCAACTATCCCATTAATCATTACGTCGATCCTAGAAACCAACAAAATAGAATCAAACGTCCTATTTCGTTATTCCATGCTAATGTATTCAAGCGTGAGCCTGCTTTAAACACTCTAATTTTTTCAAAGTAACAGTCCTGATTCCCCATGACACCAAATTAATGACATCATGGTTCGTCAGAAGGTAGGAATCAATAATACCAGTACGTACAATAGCACGACCAATAAATTGATCCCGAAATTCAACTACGAGCTTTTTAACTGCAACAACTTTAATATACGCTATTGGAGCTGGAATTACCGCGGCTGCTGGCACCAGACTTGCCCTCCAA
+
DDDDDIIIIIIHIHIIIIIIIIIIIIIIIIHIIIIIIIIIIIIIHHHIIIIIHHIIIIIIHHHIIIHIIIIHIIIIIIIHIIGHIHIIIIIIIIIIIHIHHGIIIIHIIIIHIIHIHFHHHHHIIIIIIIIIIHIIIIIIIIIIIIIIIIIIIIIIIIHIIIIIIIIIIIIIIIIIIIIIIIIHIIIIHIIIIIIIIHIHHIIIIIIIIHHFHIIIIIIIIHIIIIIIIIIIIIIIIIIIIHFIIIIIIIIIIIIIIIIIIIIIIIIIIHIIIIIIIIIIIHHIIIIIIIGHIIIIIIIIIIHIIIIIIIIIIIIIIIIIIIIIIIIIIIIIIIIIIIIDDDDD
@HISEQ:969:HM2KJBCX2:2:1102:16400:17393 2:N:0:ACTATGCA
TAGACACCGTGTCCCAACTATCCCTATTAATCATTACGTCGATCTTAGAAACCAACAAAATAAGATCAAACGTCCTATTTCATTATTCCATGCTAATGTATTCAAGCGAATGCCTGCTTTAAACACTCTAATTTTTTCAAAGTAACAGTCCTGATTTCCCACGACACCAAATTAATGACATCGTGGTTCGTCAGAAGGGAGAAACCGACAGGGCCAGTACACACCAGAGGCGCGACCGACCCGTCGATCCCGAAATTCAACTACGAGCTTTTTAACTGCAACAACTTTAATATACGCTATTGGAGCTGGAATTACCGCGGCTGCTGGCACCAGACTTGCCCTCCAA
+
DDDDDIHEFHIIFFFGHHF<GHHHHHHHF@G@GGH@DGH?CCE<DHFCGHH??FHH?HCHHDFHCGHHHHCEHE0ECGHHD?FHFGHFDCGEHHHHHHHIHGHHHIIHHIIIIFHHIHIIIIHHIIHIIHHDHHIIIIIIHEHIIIHHHIHEHGGHIIHHHHIIIIHHIIHHHHHIHHIIIIIIHHIHG?GIHIIIII<IHIHHIGIIIIIHIIIHHHIHI<IIIHIIHII=IIIIIIIHIHHGEHHIIIHHIIHIIIIIIIIHHHHHIIIIIIIIIHIIIHIHIHGFIIIIIIIIIIIIIIHHEHHHGHHIIIIIIIHIIIIIIIIIIGIHHIHIIGIIIDDDDD
@HISEQ:969:HM2KJBCX2:2:1102:18135:17220 2:N:0:ACTATGCA
TAGACACCGTGTCCCAACTATCCCTATTAATCATTACGTCAATCCTAGAAACCAACAAAATAGAATCAAACGTCCTATTTCATTATTCCATGCTAATGTATTCAAGCGTAAGCCTGCTTTAAACACTCTAATTTTTTCAAAGTAACAGTCCTGATTCCCCACGACACCAAATTAATGACATCGCGGTTCTTCAGAAGGTAGGAACCAATAATGCCAGTGCGTACCGAGGCACGACCGACAATCTGATCCCGAAATTCAACTACGAGCTTTTTAACTGCAACAACTTTAATATACGCTATTGGAGCTGGAATTACCGCGGCTGCTGGCACCAGACTTGCCCTCCAA
+
DDDDDIIIIIIIIHIIIIIIIIIIIIIIIIIIIIIIIIIIIIIIIIIIHHIIIIIIIIIIHIHHIIIIIIIIIHIIIIIIIIIIIFHHIHIIIIIIIIIIIHIIIIIIHIIIIIIIIIIIIIHHIIIIIIIIIIIIIIIIIIIIIIIIIIIIIIHIIIIIIIIIIIIIIIIIIIIIIHIIHIIIIIIIIIIIIIIIIIIIIIIIIHIIIIIHIIIIIIIIIHIIIIIIIIIIIIIIIIIIIIIHIIIIIIIIIIIIIIIIIIIIIIIIIHIIIHIIIIIIIHIIIIIIIIIIIIHIIIIIIIIIIIIIIIIIIIIIIIIIIIIIIIIIIIIIIIIIIIIIDDDDD
@HISEQ:969:HM2KJBCX2:2:1102:7019:17870 2:N:0:ACTATGCA
TAGACACCGTGTCCCAACTATCCCTATTAATCATTACGGTGATCCTAGAAACCAACAAAATAGAACCATGCCGTCCTATTCTATTATTCCATGCTAATGTATTCGAGCAAAATGCCTGCTTTAAACACTCTAATTTTTTCAAAGTAACAGTCCTGATTTCCTATCACACCATCTAAATGGCATGAAAGTTCCTCAGAAGGTAGAGATTTATCTCACCAGTACAGACAATTAAGCCTGACCAATGGGTAAACCCCGAAGTTCAACTACGAGCTTTTTAACTGCAACAACTTTAATATACGCTATTGGAGCTGGAATTACCGCGGCTGCTGGCACCAGACTTGCCCTCCAA
+
BDDDDHHIIIIIGHIHIIIGHHIIIIIIIIIIIIIIIHIIIIIIIIIHI?HIIIIIIHHHIIIIIIIHIIHIGGHHIHHHHHHIFHHIIHHE1GHHIHIHHHHHHHHIIIIIIIIIIIIIIHIIIIIIIIIIIIIIHHGHHHHIIIIHIIIIIIIIIIIIIIIIIIIIIIIIIIIIIIIIIIIIIIIIIIHIIIIIIIIIIIIIHIIIIIIIGIIIIIIIIHIIIIIIIIIIIIIIIII<IIIIIIHEIIIIIIIIIIIIIIIIIIIIHIIHIIIIHIIIIIIIIIIHIHIIIIIIIIIIIIIIIIIIIIIIIIIIIHIIIIIIIIIIIIIIIIIIIIIIIIIIDDDDD
@HISEQ:969:HM2KJBCX2:2:1102:14518:16604 2:N:0:ACTATGCA
TAGACACCGTGTCCCAACTATCCCTATTAATCATTACGGTGGTCCTAGACCAACAAAATAGAACCAACGTCCTATTCTATTATTCCATGCTAATCTATTCAAGCAAAAGCCCGCTTTAAACACTCTAATTTTTTCAAGGTAATGGTCCTGGTTCCCCGACACACCCAATAAAGGGCATACCGGCTCACCAGAAGGATAGACCCGACAACAGAACAGTACTCGCCAGAGACGGACCGTCCGGTCAGGCCTAAAATTCAACTACGAGCTTTTTAACTGCAACAACTTTAATATACGCTATTGGAGCTGGAATTACCGCGGCTGCTGGCACCAGACTTGCCCTCCAA
+
DDDDDHHIIIIIHIIIIHIIIIHHIIIIIIIGIIIIIIHIIGIHIIHIIHIIIIIIHIIIHIIIIIGHHEHIIGIIGHIIIIIIIIEHHHFHHIIIIIIFEIIIIIHIIHEGIIIHHHIIIHIIIIIIIHHEHHHHIIHGHIHIIIIIHIHHHIHIIIHFHIIGIIIHIIIIIIIIIIIHIIIIIIIHIIIIIIIIIHIHIIIIIIIHFIIIIIIIIIIIIIIHIIIIIIIIIIIIIIIHIIHIIHHHIIIIIIIIIIIIHIIIIIIIIIHHIIIIIIIIIIIIIIIIIIIIIIHHGGFIIIIIIIIIIIIIIIIIIIIIIIIIIIIIIGIHIIIIIIIDDDDD
@HISEQ:969:HM2KJBCX2:2:1102:4348:16789 2:N:0:ACTATGCA
TAGACACCGTGTCCCAACTATCCCTATTAATCATTACGGTGATCCTAGAAACCAACAAAATAGAACCATGCCGTCCTATTCTATTATTCCATGCTAATGTATTCGAGCAAAAATGCCTGCTTTAAACACTCTAATTTTTTCAAGGTAAAGGTCCTGGATCCGCAAGACACCCAATAAAGGACATCAAGTTTCTCCAGAAGGTGAGAAATCAACTGCAACAGTTCATACCCCTTAAGGCATGACCATCACGTCAATCCCGAAATTCAACTACGAGCTTTTTAACTGCAACAACTTTAATATACGCTATTGGAGCTGGAATTACCGCGGCTGCTGGCACCAGACTTGCCCTCCAA
+
DDDDDIIIIIIHIIIIIIIIIIIIIIIIIIIIIIIIIHIIIIIIIIIIIIIIIIIIIIIIIIHHIIIIHGEHHIHIHHIIIIIIIIIIIHIIGHIIIIHHIHHHHHHHIIIIIIIIIIIIHHIIHIHHIIIIIIIIIIIHIIIIIIIIIIIIIIIHIHHHGHIIIIIIIIIIIIIIIIIIIIIIIIIIIIHIIIIIIIIHIIIIIIIIIHIIIIIIIIIIIIIHHIIIIIIIIIIIIIIIIIIIIIIIIIHHIIIIIIIIIIIIIIIIIHIIIIIIIIIIIHIIIIIIIIIIIIIIIIIIHIIIIIIIIIIIIIIIIIIIIIIIIIIIIIIIIIIIIIIIIIIIIIIIDDDDD
@HISEQ:969:HM2KJBCX2:2:1102:14675:17074 2:N:0:ACTATGCA
TAGACACCGTGTCCCAACTATCCCTATTAATCATTACGGTGGTCCTAGAAACCAACAAAATAGAATCATCCGTCCTATTTTATTATTCCATGCTAATGTATTCAAGCAAAATGCCTGCTTTAAACACTCTAATTTTTTCAAAGTAAAGGTCCTGGTTCCCCGCGGCACCCAATTAAGGACATCGCGGTTCTCCAGAAGGTGAGAAATTGACTACACCAGTTCATACCCCTTAAGGCACGACCGATGTGTCAATCCCGAAATTCAACTACGAGCTTTTTAACTGCAACAACTTTAATATACGCTATTGGAGCTGGAATTACCGCGGCTGCTGGCACCAGACTTGCCCTCCAA
+
DDDDDIIIIIIIIIIIIIIIIIIIIIIIIIIIIIIIIIIIIIIIIIIIIIIIIIIIIIIIIIIIIIIIIIIIHIIIIIIIIIIIIIIIIIIIHIIIIIIIIIIIIIIIIIIIHIIIHIIIIIIIIIIIIIIIIIIIIIIIHHIIIIIIIIIIHHIHHIIHIIIIIIIIIIIIIIIIIIIIIIIIIIIIIIIIIIIIIIIIIIIIIIIIIIIIIIHGIIIIIIIIIIIIIIIIIIIIIIIHHIIIIIIIIIHIIIIIIIIIIIHIIIIIIIIIIIIIIIIIIIIIIIIIIIIIIIIIIIIIIIIIIIIIIIIIIIIIIIIIIIIIIIIIIIIIIIIIIIIIIIIIIIDDDDD
@HISEQ:969:HM2KJBCX2:2:1102:4162:19060 2:N:0:ACTATGCA
TAGACACCGTGTCCCAACTATCCCTATTAATCATTACGTCGATCCTAGAAACCAACAAAATAGAATCAAACGTCCTATTTCATTATTCCATGCTAATGTATTCAAGCGCGAGCTTGCTTTAAACACTCTAATTTTTTCAAAGTAACAGTCCTGATTTCCCGCGACACCAAATTAATGACATCGTGGTTCGTCAGAAGGGAGAAACCAATAATGCTAGTACGTACAAAGTACGACCGACATATTAGTCCCGAAATTCAACTACGAGCTTTTTAACTGCAACAACTTTAATATACGCTATTGGAGCTGGAATTACCGCGGCTGCTGGCACCAGACTTGCCCTCCAA
+
DDDDDIIIIIIIIIIIHIIIIIIIIIIIIGIIIIIIIIIIIIIIIIIIIIIIIIIIIIGIIIHGIIIHIIIIIIIIIIHIHIIIIIIIIIHIIGHHHIIIIHHIIIHIIIIIIIIIHIIIIIIIIIIIHHIIIIIIIIIIIIIIIIIIIIIIIHIIIIIIIIIIIIIIIIIHIIIIIIIIIIIIIIIIGHIIIIIIIIIIIIIIIIIIIIIIIIIIIIIIIIIHIIIIIIIIIIHIIIIIIIIIHIIIHHHIIIIIIIIIIIIIIIIIIIIIIIIIIIIIIIIIHIIIIIIIIIIIIIIIIIIIIHIIIIIIIIIIIIIIIIIIIIIIIIIIIIIIIIIDCCDD
@HISEQ:969:HM2KJBCX2:2:1102:15963:19601 2:N:0:ACTATGCA
TAGACACCGTGTCCCAACTATCCCTATTAATCATTACGGTGGTCCTAGAAACCAACAAAATAGAACCACAACGTCCTATTCTATTATTCCATGCTAATCTATTCAAGCAAATGCCTGCTTTAAACACTCTAATTTTTTCAAGGTAATGGTCCTGGCTCCCCGGCACACCCAATAAAGGACATACTGGTTCACCAGAAGGTGGACCCGACACAGGACAGTACTCGCCAAAGACGGACCGCCCGGCCAGGCCTAAAATTCAACTACGAGCTTTTTAACTGCAACAACTTTAATATACGCTATTGGAGCTGGAATTACCGCGGCTGCTGGCACCAGACTTGCCCTCCAA
+
DDDDDIIIIIIIIIIGIIIIIIIIIIIIICHHIIIIIIGIHIIIIIIIIIIIHIIIIIHHHHHHHIEHIIIIGHIIIIIHIIIIIHHIGIIIIIIHIIIIIHGHHIIIIIIIHIIIIGHHHHIIIIIIIIIHIIIIHIIIHHHIGIIHHIIIIIHIIIIIHHIIIIIIIIIIIIIHIIIIIIIIIIIIHGHIIIIIIIIIHHHHIIIIIHIHIIIIIIIIIIIIIIIIIHEIHHHIIIIIIIIIHIIIIIIIIIIIIIIIHIHIIIIIIIIIIIHIIIIIIIIIIIIIIIIIHEIIIHIIIIIIIIIIIIIIIIIIIIIIIIGIIIIIIIIIGIIIIIIIIDDDDD
@HISEQ:969:HM2KJBCX2:2:1102:10266:19459 2:N:0:ACTATGCA
TAGACACCGTGTCCCAACTATCCCTATTAATCATTACGTTGATCCTAGAAACCAACAAAATAGGTTCGAACGTCCTATTTCATTATTCCATGCTAATGTATTCAAGCTAAAGCCTGCTTTAAACACTCTAATTTTTTCAAAGTAACAGTCCTAACTCCCCATAACACCAAATTAATGACATCATGGTTCGTCAGAAAGGAGAGACCAATGATACCAGTACGTACCGAAGGCACGACCGACATATTGATCCCGAAATTCAACTACGAGCTTTTTAACTGCAACAACTTTAATATACGCTATTGGAGCTGGAATTACCGCGGCTGCTGGCACCAGACTTGCCCTCCAA
+
BB<DDIFHCEFHHEHEEHIIGIIHIIIIIHHHHHIHIEHHIIIIGIIGFHHIIIHHHHIGIIIFCDGCHHHHCCCCDG@CHIIIHGHHIHHHHIIIIIIIIIIIHHHHHHHIIHHHHIGHFHIIIIIIIHHIHFHIHHGHHIIIIIIIHHHIIIHHHIHHIHHHHHIHHIHGIHHHCGIIIIIIIIIIHIHIIIIIIIIIIIIHIGIIIIIIIIIIHIIIIIIIIIIIIIIIIIIIIIIIIIIHCIGIIIIIIIIIHIIIHHIIIGIHIIIIIIIIIIIHFIIHIIHIIIIHIIIIIIIIIIIIIIIIIIIIIIIIIIIIIIIIIHIHGIIIHGHHHFIIIDDBDD
@HISEQ:969:HM2KJBCX2:2:1102:20306:20523 2:N:0:ACTATGCA
TAGACACCGTGTCCCAACTATCCCTATTAATCATTACTCCAGTTGCTAAAAAACCAACAAAATAGAACCGAAGTCCTACGGTGTTATCCCATGCTAATAGTATTCACGGCGTAAGCCTGCTTTGAACACTCTAATTTTTTCAAAGTAAAGGTGATCAAGAGTCGGATGATCTCCAACCAACCCAGAGTAAACCAGGTGAGCTGAAGGTCCGCAAATGACCACAGAAGCTGACACGCTCTTCAACACTATCATCCCAGAAGAGACGTAGGCCAGAGAGCGTAATGTCAGGAAATCCAACTACGAGCTTTTTAACTGCAACAACTTTAATATACGCTACTGGAGCTGGAATTACCGCGGCTGCTGGCACCAGACTTGCCCTCCAA
+
DDDDDIGHHIIIHFFHHGIIIIIEHHFEHE@GHIIIIHHHHIHHIHIHHIIIIICEHHIIIIHHIFEHHHIIHGHFHHHHCHEGHIIGHIIIHCHHIHHHF<CDFHHI0CHDHHG1C1CEHHHFEH@GEH1CFHCHFHHHHFHHFHHEFECHFIHGFH?G@@@EIHHHHHHIHHIIIHHHHHHHIIHHHHH@HGC2CEGIHIHHIHHIHDHFIIIHHIHFHHHHHEHIGIIIIHHCEIGIHHHHGCIHCHG?IIIHGIIIHIHIHCHGHEGHHHHHHHHHD@HEFHHHEEIHH@HHCIHEHHEHIGIIHHHEIIIIGIIHCGF1EHF<EEDCEEHIIIIHEECHEIIIGHIIIIHIIHHHIIIHHHEHHHGHHGIIIIDDDDC
@HISEQ:969:HM2KJBCX2:2:1102:9911:20833 2:N:0:ACTATGCA
TAGACACCGTGTCCCAACTATCCCTATTAATCATTACGGTGGTCCTAGACCAACAAAATAGAACCAACGTCCTATTCTATTATTCCATGCTAATGTATTCAAGCGCGAGCCTGCTTTAAACACTCTAATTTTTTCAAAGTAACAGTCCTGATTCCCCGCCACACCAAATGAATGACATGATGGTTCGTCAGAAGGTAGGAACCAGTAACACCAGTACGTACCTAAGGCACGACCAACGTACTGATCCCGAAATTCAACTACGAGCTTTTTAACTGCAACAACTTTAATATACGCTATTGGAGCTGGAATTACCGCGGCTGCTGGCACCAGACTTGCCCTCCAA
+
DDBDDIIIHIIIIIIHHEHIIHHIIIIIHIIICGEEHHCGG@HHHIIHHIHHHIIIEHHHHIGIIIHIIIIIIHHHHECHHHEGHHIIGHIHIIIIIIIGIHHHIHHIHHHIHHHEGHIIIIIHHHHHIHIIHHHHIIIIIIIHHHHHHHHGHIIIIHDHHHIIIIIIIIIIIHHHIIIIIGIHIIIIIHIIIIIHHIIHHIIIIHHIIIHIIHIIIIIIHIIIIIII<IIIIIIIIIIIHGIIIHHIIIHIIIIIIIIIIIIIIIIIIIIIIIIIIIIIIIIIIIIIIIHIIIIIIIIIIIIIIIIIIHHIGIHHIIIIIIIIHIIIIIIIIIIIIIDDDDD
@HISEQ:969:HM2KJBCX2:2:1102:7460:22028 2:N:0:ACTATGCA
TAGACACCGTGTCCCCAACTATCCCTATTAATCATTACGGTGATCCTAGAAACCAACAAAATAGAACCATGCCGTCCTATTCTATTATTCCATGCTAATGTATTCGAGCAAAAATGCCTGCTTTAAACACTCTAATTTTTTCAAGGTAAAGGTCCTGGATCCGCAAGACACCCAATTAAGGACATCAAGTTTCTCCAGAAGGTGAGAAATCAACAGCAACAGTTCATACCCCTTAAGGCACGACCATTACGTCAATCCCGAAATTCAACTACGAGCTTTTTAACTGCAACAACTTTAATATACGCTATTGGAGCTGGAATTACCGCGGCTGCTGGCACCAGACTTGCCCTCCAA
+
@B@?<CHCHF@CC<<FFCHHEHF@@FHHIGIHEHHFCHEEHIEGH?GC<<GHGHFHE?@F@HEFHEHGCH<?GC<</DGHHHIIII?1<1<GEE@GEHCCC<<<FEEHIHHHHGHC?HHGFHHIHHHEHHGIHHIHGHHIIHIHIHFIIHHGE@EIHHDIHIIHIIHGIHGG?IIGIHIIHFIIIIHFHEIHHHHFHIHIIHHIIIIHGFFHHHHHHHHHH=HHCIHGEBIHEHHIHGIIIIIIIIIIHFHHEIIIIIIHHEIHEEHHHIIHFEGIIIHIIIIHIIHIHIIIHHGHGHFHHHHHHHHHGIIIIHIIIIHHHIHDIHEF<IIIIIIIIIIHHHHHIIHIHDDDB@
@HISEQ:969:HM2KJBCX2:2:1102:17771:22373 2:N:0:ACTATGCA
TAGACACCGTGTCCCAACTATCCCTATTAATCATTACGGTGATCCTAGAAACCAACAAAATAGAACCATGCCGTCCTATTCTATTATTCCATGCTAATGTATTCGAGCAAAAATGCCTGCTTTAAACACTCTAATTTTTTCAAGGTAAAGGTCCTGGATCCGCAAGACACCCAATAAAGGACATCAAGTTTCTCCAGAAGGTGAGAAATCAACAGTAACAGTTCATACCCCTTAAGGCATGACCATCACGTCAATCCCGAAATTCAACTACGAGCTTTTTAACTGCAACAACTTTAATATACGCTATTGGAGCTGGAATTACCGCGGCTGCTGGCACCAGACTTG
+
D0@DAHHHHHHHIIIIIIHGI?GHHIHIIIHIIIHHHEHHIHHHCEH?G@GHIHHHH1DHHEDHHIIIIFHIHHHHHHIEH@FGGHHHIHIIGGHIIIHGFCGE@F?EFHGHIFHIHBA?GHHIHEGG?HHHHIIEGHG?CIHHHAHHIHHHHCGHHEFHIHIIGGIIHHGHHHHHHIHHGFHGIIGCEGGEGGFIIIIHIIHIIHHH?HIHHHIIIHIHHHCIHIHHHHHHHIHHIIHHFIHGHECGIIIIHHHIIIIIIIHHIIHHHEIHHHHHHIHHIHHEHFHHHG<<1EGHGHG@HEHGHHGGC@HIHFEFIIHHHIHIIHIIIIIHE?IHGHHGDADDD
@HISEQ:969:HM2KJBCX2:2:1102:18869:22388 2:N:0:ACTATGCA
TAGACACCGTGTCCCAACTATCCCTATTAATCATTACGTCGATCCTAGAAACCAACAAAATAGAATCAAACGTCCTATTTCGTTATTCCATGCTAATGTATTCAAGCGTGAGCCTGCTTTAAACACTCTAATTTTTTCAAAGTAACAGTCCTGATTCCCCATGACACCAAATTAATGACATCATGGTTCGTCAGAAGGTAGGAATCAATAATACCAGTACGTACAATAGCACGACCAATAAATTGATCCCGAAATTCAACTACGAGCTTTTTAACTGCAACAACTTTAATATACGCTATTGGAGCTGGAATTACCGCGGCTGCTGGCACCAGACTTGCCCTCCAA
+
DDDDDIHIIIIIIIIIIIIIIIIIIIIIIIIIIIIIIIIIIIIIIIIIIHIIIIIIIIIIIIIIIIIIIHIHHIIIIIHIIIIIIIIIIIIIHIIIHIIIIIHIIHHHIIIIIIIIIIIHIIIIIIIIIIIIIIIIIIIIIIIIIIIIIIIIIHIIIHHIIIIIIIIIIIIIIIHIIIIIIIIHIIIHIIIIIIIIIIIIIIIIIIIIIIIIIIIIIIIIIIIIIIIIIIIIIIIIIIIIIIIIIIIIIIIIIIIIIIIIIIIIIIHIIIIIIIIIIIIIIIIIIHHIIIIIIIIIHIIIIIIIIIIIIIIIIHIIIIIIIIIIIIIIIIIIIIIIIIIIDDDDD
@HISEQ:969:HM2KJBCX2:2:1102:9341:22868 2:N:0:ACTATGCA
TAGACACCGTGTCCCAACTATCCCTATTAATCATTACGTCGATCCTAGAAACCAACAAAATAGAATCAAACGTCCTATTTCGTTATTCCATGCTAATGTATTCAAGCGTGAGCCTGCTTTAAACACTCTAATTTTTTCAAAGTAACAGTCCTGATTCCCCATGACACCAAATTAATGACATCATGGTTCGTCAGAAGGTAGGAATCAATAATACCAGTACGTACAATAGCACGACCAATAAATTGATCCCGAAATTCAACTACGAGCTTTTTAACTGCAACAACTTTAATATACGCTATTGGAGCTGGAATTACCGCGGCTGCTGGCACCAGACTTGCCCTCCAA
+
DDDCCIIIIIIIIIIIIHIIIIIIIIIIIIIIIIIIIIIIIIIIIIIHIHIIIHIIIIIIIGHIIIIIIIIIIIIHHIIHIIIIIIIIHHIIIIIHIIIIIHHIIIIIIIIIIIIIIIIIIHIIIIIIIIIIIHIIIIIIIIIIIIIIIIIIIIIIIIIIIIIIIIIIIIIIIIIIIIIIIIHIIIIIIIHIIIIIIIIIIIIIHIIIIIIIIIIIIIIIIIIIIIIIIIIIIIIIIIIIIIHHIIIIIIIIIIIIIIIIIIIIIIIIIIIIIIIIIIIIIIIIHHHIIIIIIIIIIIIIIHIIIIIIIIIIIIIIIIIIIIIIIIIIIIIIIIIIIIIIDDDDD
@HISEQ:969:HM2KJBCX2:2:1102:19191:22953 2:N:0:ACTATGCA
TAGACACCGTGTCCCAACTATCCCTATTAATCATTACGTCGATCCTAGAAACCAACAAAATAGAATCAAACGTCCTATTTCATTATTCCATGCTAATGTATTCAAGCGTAAGCCTGCTTTAAACACTCTAATTTTTTCAAAGTAACAGTCCTGATTCCCCACGACACCAAATTAATGACATCGCGGTTCTTCAGAAGGTAGGAACCGATAATGCCAGTGCGTACCGAAGCACGACCGACAATTCGATCCCGAAATTCAACTACGAGCTTTTTAACTGCAACAACTTTAATATACGCTATTGGAGCTGGAATTACCGCGGCTGCTGGCACCAGACTTGCCCTCCAA
+
DDDDDIIHII?HFFHHGEHCHEHIHIIHHHEHH1<C?@EHD<GGH@HFF?FHHHI01<CHHGHEHIHF?@GEHHHIIIHGHHIIIGHHHICCCHHGIHHIGGEEHEGHEIHF@H?FHEB@F<<C@IGHFGCGH:HFC@?HHGHGGFGEGH?GE@DC<DCGEH@EHHHAEGHHHAHAAFIHHHEFDHD<EFHIHED</HHHHEHIHFEEHHHD1EFDBCCCAHHG?1E?IHEC<?H=HHGDCD0<EHHHDF<1HEHEGHHE<CC11<EEHEFDFEHHFHGHFFFHGHHCFHHHGDHEHHCGHEC1IHHECHHHDHHCC1IIHHHEHIHHIIHHHEHHIIIHDCADD
@HISEQ:969:HM2KJBCX2:2:1102:6902:23699 2:N:0:ACTATGCA
TAGACACCGTGTCCCAACTATCCCTATTAATCATTACGTCAATCCTAGAAACCAACAAAATAGGGTCAAACGTCCTATTTCATTATTCCATGCTAATGTATTCAAGCTAATGCCTGCTTTAAACACTCTAATTTTTTCAAAGTAACAGTCCTAACTCCCCATGACACCAAATAAATGAAATCATGGTTCGTCAGAAGGGAGAAATCAATGATACCAGTACGTACCAGAGGCACGACCGATATATTGATCCCGAAATTCAACTACGAGCTTTTTAACTGCAACAACTTTAATATACGCTATTGGAGCTGGAATTACCGCGGCTGCTGGCACCAGACTTGCCCTCCAA
+
DDDDDIIIIIIIIIIIIIIIIIIIIIIIIIIIIIIIHIIIIIIIIIIIIIIIIIIIIIHHIIIIHIIIIGIIIIIIIIHICEHIIIIGHIIIEHIHIIHIHDGHIHHIIIIHHIIIIHIIEHIHIHIHHHHHHHIIHIIIHIHIIIHIHHHIIIHHIIIIIIIIIIIIIIIIIHIHGIIIIIIIIIIIIIIIIIIIIIIIIIIIIIIIIIIIIIIIIIHIIIIIGIIIIIIIIIIIIIIIIIIHHIIIIIIIIIIIIIIIIIIIIIIIIIIIIIIIIIIIIIIHIIHIIIIIIIIIIIIIHHIIIIIIIIIIIIIIIIIIIIIIIIIIIIIIIIIIIIIIIDDDDD
@HISEQ:969:HM2KJBCX2:2:1102:16580:23280 2:N:0:ACTATGCA
TAGACACCGTGTCCCAACATCCCTATTAATCATTACGTCAATCCTAGAAACCAACAAAATAGGATCGAACGTCCTATTTCATTATTCCATGCTAATGTATTCAAGCGTTAGCTTGCTTTAAACACTCTAATTTTTTCAAAGTAACAGTCCAAATTCCCCGCAACACCAAATTAATGGCATTACGGATCATCAGGAAGGAGGAATCAGTGAGACCAGTACATACCAGAGGCATGACCAATCTACTAACCCCGAAATTCAACTACGAGCTTTTTAACTGCAACAACTTTAATATACGCTATTGGAGCTGGAATTACCGCGGCTGCTGGCACCAGACTTGCCCTCCAA
+
DDDDDIIHIIIIIIIIIIIIIIIIIIIIIIIIIIIIIIIIIIHHIIIIIIIIIIIIICHIIHIIIIIIIHIIGHHIIIIIIIIHIHIHHHIIGIIIIIIIIFIHIIIIIIIIIIIIIIIIIIIIIIHIIIIIHHIHIIHIIIIIIIIIIIIIIIIIIIHHHIIIIIIIIIIIIIIIIIIIIIIIIIIIIIIIHIIIIIIIIIIIIIIIIIIIIIIIIIIIIIIIIIIIIIIIIIIIIIIIIIIIIIIIGIIIIIIIIIIIIIIIHIIIIIIIIHIIIIIIIIIIIIIIIIIIIIIIHIIIIIIIIIIIIIIIIIIIIIIIIIIIIIIIIIIIIIIIIIIIDDDDD
@HISEQ:969:HM2KJBCX2:2:1102:19722:24310 2:N:0:ACTATGCA
TAGACACCGTGTCCCAACTATCCCTATTAATCATTACGGTGATCCTAGAAACCAACAAAATAGAATCATGCCGTCCTATTTTATTATTCCATGCTAATGTATTCAAGCAAAATGCCTGCTTTAAACACTCTAATTTTTTCAAAGTAAAGGTCCTGGTTCCCCGCGACACCCAATTAAGGGCATTGCGGTTCTCCAGAAGGTGAGAAATTGACTACACCAGTTCATACCCCTTAAGGCACGACCGATGTGTCAATCCCGAAATTCAACTACGAGCTTTTTAACTGCAACAACTTTAATATACGCTATTGGAGCTGGAATTACCGCGGCTGCTGGCACCAGACTTGCCCTCCAA
+
DDDDDIIIIIIIIIIIIIIIIIIIIIIHIIHIIIIIIIIIIIIIIIHIIHIIIIIIIIIIIIIIIIIIIHHFHHIIIIIHIIIIIIIIIFIIIIIIIIIIIGIIIIIIIIIHIIIIIIIIIIIIIIIIIIHIHIIHIIIIIHFIIIIIIHIIIIIIHIIIIIIIIIIIIIHIHIIIHIIHIIIIIIIIIIIIIIIIIIIIIIIIIIIIIIIIIIIIIIIIIIIIIIIIIIIIIIIIIIIIIIIIIIIIIHGIIIIIIIIIIIIIIIIIIIIIIIIIIIIIIIIIIIIIIIIIIIIIIIIIIIIIIIIIIIIIIIIIIIIIIIIIIIIIIIIIIIIIIIIIIIIIIIIDDDDD
@HISEQ:969:HM2KJBCX2:2:1102:18053:24689 2:N:0:ACTATGCA
TAGACACCGTGTCCCAACTATCCCTATTAATCATTACGGTGGTCCTAGAAACCAACAAAATAGAATCATCCGTCCTATTTTATTATTCCATGCTAATGTATTCAAGCAAAATGCCTGCTTTAAACACTCTAATTTTTTCAAAGTAAAGGTCCTGGTTCCCCGCGGCACCCAATTAAGGACATCGCGGTTCTCCAGAAGGTGAGAAATTGACTACACCAGTTCATACCCCTTAAGGCACGACCGATGTGTCAATCCCGAAATTCAACTACGAGCTTTTTAACTGCAACAACTTTAATATACGCTATTGGAGCTGGAATTACCGCGGCTGCTGGCACCAGACTTGCCCTCCAA
+
DDDDDIIIHIIIIIIIIIIIIIIIIIIIIIIIIIIIIIIIIIIIHHEHHIIIIIHIIIIGHIIIHIHHIIIGHIIIIIIIIIIIHIIHHIIIIIHIIHHIIFHIIIHIIIIIIIIIIIIIIIIHIHIIIIIIIIIIIIIHIIIIIHIIIIHIIHHIIIIIIIIIIIIIHGHIHIIIIIIIIIHIIIIHHIHIIIIIIIIIIIIIIIIIIIIIIIIIIIIIIHIIIIIIIIIIIIIIIIIIIIIIIIIIIHIHHIIIIIIIIIIIIIHIIIIIIIIIIIIIIIIIIIIIIIIIIIIIIIIIIIIIIIIIIIIIIIIIIIIIIIIIIIIIIIIIIIIIIIIIIIIIIIDDDDD
@HISEQ:969:HM2KJBCX2:2:1102:9372:24349 2:N:0:ACTATGCA
TAGACACCGTGTCCCAACTATCCCTATTAATCATTACGGTGATTCAGAAACCAACAAAACAGGACCACCGTCCTATTCTATTATTCCATGCTAATGTATTCAGACGTAAGCCTGCTTTGAACACTCTAATTTTTTCAAGGTAAAGGTCCTGGTTTCCCACCACGCTAAATTAATAACATGATAGTTCCCCAGAAGGTAGAAATTCTACACACCAGTACAGACTTGTTAGCCCGACCAACGGTAGAATCCCGAAATTCAACTACGAGCTTTTTAACTGCAACAACTTTAATATACGCTATTGGAGCTGGAATTACCGCGGCTGCTGGCACCAGACTTGCCCTCCAA
+
DADDDIIIIIIIIIIHIIIIIIIIIIIIIIIIIIIIIIEHHIHIIIIIHIHIIIIIIICHIIIIIGGIIIHIIIIIIHHIIIIIIIHHIGIHIIIIIIIIGIIIHIHIIIIIIIIIIHIIIIIIIHIIIIIIHIHHHHHIIIIIIIIIIIIIIIHIHHHGIIHIIIIIIIIIIIIIIHIIIIIIIIIIIIIIIIIHHIIHIIIIIIIIIHIIIIIIIGIIHIIIIIIII=IIIII<IIIIIHHFIIIIIIIIIHHIIIIIIIIIIIIIIHIIIIIIIIIIIIHIHHHIIIIIIIIIHIIIIIIIIIIIIIIGIIIIIIIIIIIIIIIIIIIHHIIIIIIIDDDDD
@HISEQ:969:HM2KJBCX2:2:1102:4565:25582 2:N:0:ACTATGCA
TAGACACCGTGTCCCAACTATCCCTATTAATCATTACGTCGATCCTAGAAACCAACAAAATAGAATCAAACGTCCTATTTCATTATTCCATGCTAATGTATTCAAGCGCGAGCTTGCTTTAAACACTCTAATTTTTTCAAAGTAACAGTCCTGATTTCCCATGACACCAAATTAATGACATCGTGGTTCGTCAGAAGGGAGAAACCAATAATGCTAGTACGTACAAAGTACGACCGACATATTAGTCCCGAAATTCAACTACGAGCTTTTTAACTGCAACAACTTTAATATACGCTATTGGAGCTGGAATTACCGCGGCTGCTGGCACCAGACTTGCCCTCCAA
+
DDDDDIIIIHGHHHHIIHIIIIGIHHIIIIIIIIIIFHHHIIIGIIIIIIIIEHIHEIIHGHCHHHHGHIIGHHHIEHEEHHIIHHHHHHIIIIIIIIIIIIIIHHIHHIIIIIIIIHIIIHHIIIIIIIIIIIHHIHIGIIIIIIIIIIIHHHHIIIIHHIIIIIIIIIHHHIIIIIIIIIIIIIIIIIIIIIIIIIIIIIIIIIIIIIIIIHIIHIIGIIIIIIHIIIIIIIIIIIIIIIHIIIIIIIIIIIIIIIIIIIIIIIIIIIIIIIIIIIHIGIIHHIIIIIIIIIIIIIIIIIIIIIHIIIIIIIIIIIIIIIIIIIIIIIIIIIIIIIIDDDDD
@HISEQ:969:HM2KJBCX2:2:1102:20874:26190 2:N:0:ACTATGCA
TAGACACCGTGTCCCAACTATCCCTATTAATCATTACGTCGATCCTAGAAACCAACAAAATAGAATCAAACGTCCTATTTCGTTATTCCATGCTAATGTATTCAAGCGTGAGCCTGCTTTAAACACTCTAATTTTTTCAAAGTAACAGTCCTGATTCCCCATGACACCAAATTAATGACATCATGGTTCGTCAGAAGGTAGGAATCAATAATACCAGTACGTACAATAGCACGACCAATAAATTGATCCCGAAATTCAACTACGAGCTTTTTAACTGCAACAACTTTAATATACGCTATTGGAGCTGGAATTACCGCGGCTGCTGGCACCAGACTTGCCCTCCAA
+
DADDDGHHHHHHIIHFHEEFHFEHHDGFHHGFHFHFHHHHCHHEHHHHHHHHIIIHIHGEHHHHIC1FHHF=<CGDHHGEHIHCCGEHGHIIEHIIIE@G1DGEGBFHFHICHGHHFHEBCFHIIICHHHIIIEGHGIHGIHIFIHHHCHEHFEGCFHHGEH?IIIHIIIIHHGCIHG7EHIHHEHHHHEIIIHHIHIIHGIIIIHIIIHHHHI=IIHHIIHHHFIIII3HHGCIIIIHHG@?CFFDIGHIHIIIGIHHIHCIIIIIIIIIIIIIIIIHHHCIHH@GIHEHEDGHHHCHHHHCHHIIHIIHIIIIIIHHHIIHIIIIHHHHHHFHIIIHIDCDDD
@HISEQ:969:HM2KJBCX2:2:1102:11518:26788 2:N:0:ACTATGCA
TAGACACCGTGTCCCAACTATCCCTATTAATCATTACGGTGATCCTAGAAACCAACGAAATAGAATCAGTCCGTCCTATTTCATTATTCCATGCTAATGTATTCAGACGATAGTCTGCTTTAAACACTCTAATTTTTTCAAAGTAACAGTCCTGATTTCCCATCACACCAAATAAATGGCATGAAAGTTCCTCAGAAGGTAGAGATCCATCTCACCAGTGCAGACAATTAAGCCTGACCAATGGGTAGACCCCGAGGTTCAACTACGAGCTTTTTAACTGCAACAACTTTAATATACGCTATTGGAGCTGGAATTACCGCGGCTGCTGGCACCAGACTTGCCCTCCAA
+
DDDDDHIHHHIIHIIIIIHIHIIHIIIIIIHIIIIIIIIIIIIIIIIIIHIIIIIIIIIIIIIIIHIIIHIGHGGHIHIIIIIHHHHIIIIIIHIIIIIIIIIIIIHIIIIIIIIIIIIIIHIIIIIIIIIIIIIIIIIIIHIIIIIIIHHIIIIIIIIIIIIIIIIIIIIIIIIIIIIIIIIIIIIIIIIIIIIIIIIIIIIIIIIIIIIIIIIIIIIIIIIIIIIIIIIHIIIIIIIIIIIIIHHHIHIIIIIIIIIIIIIHIIIIIIIIIIIIIIIIIIIIIIIIIIIIIIIIIIIIIIIIIIIIIIIIIIIIIIIIIIIIIIIIIIIIIIIIIIIIIIIDDDDD
@HISEQ:969:HM2KJBCX2:2:1102:19734:27464 2:N:0:ACTATGCA
TAGACACCGTGTCCCAACTATCCCTATTAATCATTACTCATTTCCCCAAAAACCAACAAAATTCGAGATACGAGTCCTAACTTATTATTCCATGCTAATGTATTCATAACTTTCAGCCTGCTTTAAACACTCTAATTTTTTCAAAGTAAAGGTCCTGGATTGCGAACCCAACCCAGTAAAGGGCAGGAACGTTCTCCAGGAAGATGGTAAGCGCGCATCGGCACTCACACACGATACCGTGGCGGGCCAAGCGCACTATACCAGAAATCCAACTACGAGCTTTTTAACTGCAACAACTTTAATATACGCTATTGGAGCTGGAATTACCGCGGCTGCTGGCACCAGACTTGCCCTCCAA
+
DDDDDIHHIIIIIIIIIIIIIHHIIIIHIHHIIIIIIIIIIIIIIIIIIIIIIIHIIHIIIIIIIIIIIIIIIIHHHHHHIIIIHIIIIGHIIIIIIIIHHFHHHIIIHHIIIIIIIIIIIHIIIIIIIIIIIIIHIIIHIIHIHIHIIIIIIIIIIIIHIIHIIIIIIIHIHIIIIIIIIIIIIIIIIIHIIIIIIIIIIIIIIIHIIIIIIIIIIIIIIIIIIIIHIIIIIIIIIIIIIIIIIIIIIIIIHIIHHIIIIIIIIIIIIIIIIHIIIIIIIIIIIIIIIIIIIIIIIIIIIIIIIIIIIIIIIIIIIIIIIIIIIIIIIIIHIHIIIIIIIIIIIIIIIHIIIDDDDD
@HISEQ:969:HM2KJBCX2:2:1102:18504:27934 2:N:0:ACTATGCA
TAGACACCGTGTCCCAACTATCCCTATTAATCATTACGGTGGTCCTAGAAACCAACAAAATAGAACCACAACGTCCTATTCTATTATTCCATGCTAATCTATTCAAGCAATAGCCCGCTTTAAACACTCTAATTTTTTCAAGGTAATGGTCCTGGCTCCCCAACACACCCAACAAAGGACATGCTGATTCACCAGAAGGAAGACCCGACAGCAGACAGTACTCGCCAAAGACGGACCGCCCGGCCAGGCCTAAAATTCAACTACGAGCTTTTTAACTGCAACAACTTTAATATACGCTATTGGAGCTGGAATTACCGCGGCTGCTGGCACCAGACTTGCCCTCCAA
+
DDDADHIIDHCHHIIIIIIHIIIIIIIIIIIIIIIIIIIIIIHHIIIHHFHHIHHIIEHIHH11DHIIIIIIHCHIEHIHGHIGHIIIIIIHHIIIIHIHH?HCHHHHIIIIHHHIHGHHHHIHIHIIHHHHHHHEHHIIIIHHIIIIIHGIIHIHHHGIIIIIIIIIIIIIIIIIIHIIIIIHIIHFGIIIIIIIIIIIIIIIIIIIIIIIIIIIIIIHHHIIHIIIIIIIIIIIIHIIIIIIHIIIHIIIIIIIIIIIIIIIIIIHIIIIIIHIIIIIIIIIIIIIIIIIIHIIIIIIIIIIIIIIIIIIIIIIIIIIIIIIIIIIIIIIIIIGIIIIIDDDDD
@HISEQ:969:HM2KJBCX2:2:1102:12450:28607 2:N:0:ACTATGCA
TAGACACCGTGTCCCAACTATCCCTATTAATCATTACGTCAATCCTAGAAACCAACAAAATAGGATCGTCGTCCTATTTCATTATTCCATGCTAATGTATTCAAGCGTTAGCCTGCTTTAAACACTCTAATTTTTTCAAAGTAACAGTCCTGTTTCCCCGCAACACCAACTTAATGGCATTACGGTTCTACAAGAAGGAGGAATCAGCAAAGCCAGTGCATACCAGTGGCACGACCAACTTGCTGACCCCGAAATTCAACTACGAGCTTTTTAACTGCAACAACTTTAATATACGCTATTGGAGCTGGAATTACCGCGGCTGCTGGCACCAGACTTGCCC
+
D@DDBHHEHCFGFHFHEHHHGHCHEEGHEEHHGHHIHIHHHHIIIGHHIGHHIIIII?CHHHHHHIEHEHIIIGHIHHHIIHIHGHHHIGHHGHHIHHHII@HGCFHIHHIHIICEHFHGFFEHEGHHICHHGHHHFHHHHHHHIIIHHHHIHHGHEHHHHHCIIIHHGIHIIHIHGIHHHIHHHDIIIHHIIIIIHHIHHIIHHHHGIIIIIIIIIIGIIIIIIHIHHHHHHGG@CF<HHHHFDHIHHHIIIHEHEIHIIHHHIHEEHGIIHHIIHIHHFHHHIIIIIIHHHHIIIIIIIIHIHECHHIIIIHHHIIIIIHIIIIHHEGEEIIIDDBDA
@HISEQ:969:HM2KJBCX2:2:1102:10639:29474 2:N:0:ACTATGCA
TAGACACCGTGTCCCAACTATCCCTATTAATCATTACATCGATCCTAGAAACCAACAAAATAGAATCGGATGTCCTATTTCATTATTCCATGCTAATGTATTCAAGCGTGAGCCTGCTTTAAACACTCTAATTTTTTCAAGGTAACAGTCCTAATTCCCCGTGACACCAAATTAATGGCATTACGGTTCTTTAGAAGGTGAGAAATCAATAATATCAGTACATACCAACGGCATGACCGAAACATTGATCCCGAAATTCAACTACGAGCTTTTTAACTGCAACAACTTTAATATACGCTATTGGAGCTGGAATTACCGCGGCTGCTGGCACCAGACTTGCCCTCCAA
+
DDDDDIIIHIIIIIIIIIIIIIIIIIIIIIIIIIIIIIIHHIIHHIIIIIIIIIIIIIIIIIIHIIIHHCHHIHIIIIIIIIIIIIIGIIHGHIIIIIIIIIIIIIIIIIIHHIHIIIIIIIIIHIIIIIIIIIIIIIIIIHIIIIHIIIIIIIIIIIIIGIIIGIIIIIIHIIIIIIIIHIIIIIIIIIIIIIIIIIIIHIIIIIIIIHIIIIHIIIIIIIIIIIIIIIIIIIIIIIIIIIIIHGIIIIIIIIIIIIIIIIHIIIIIIIIIIIIIIIIIIIIIIIIIIIIIIIIIIIIIIIIIIIIIIIIIIIIIHIIIIIIIIIIIIIIIIIIIIIIIIIDDDDD
@HISEQ:969:HM2KJBCX2:2:1102:9176:29692 2:N:0:ACTATGCA
TAGACACCGTGTCCCAACTATCCTATTAATCATTACGTCAATCCTAGAAACCAACAAAATAGGATCAAACGTCCTATTTCATTATTCCATGCTAATGTATTCAAGCGTTAGCTTGCTTTAAACACTCTAATTTTTTCAAAGTAACAGTCCTGTTTCCCTGCAACACCAAATTAATGGCATTACAGTTCTTCAGAAAGGAGGAATCAGCGAAGCCAGTACATACCAGTGGCATGACCAACCTGCTGACCCCGAAATTCAACTACGAGCTTTTTAACTGCAACAACTTTAATATACGCTATTGGAGCTGGAATTACCGCGGCTGCTGGCACCAGACTTGCCCTCCAA
+
DDDDDIIIIIIIIIIIIIIIIIIIIIIIIIIIIIIIHIIIIIIHIIIIIIIHIIIIIIIIIIIGIIIIIIIIGHIIIIIIIIIIIIIIIIIHIHIIHIHHIIIHGHIIIIIIHHIIIIIIIIHIHHIIIIIIIIIHIIIIIIIIIIIIHIIHHHHIIIIHIIIIIIIIIIIIIIIIIIHIIIIIIIIHIIIIIIIIIIIHIIIHIIIIIIIIHIIHIIIHHIIIIIIIIIIIIIIIIIIIIHHFIIIIIIIIIIIIIIIIIIIIIIIIIIIIIHIIIIIIIIIIIIIIIIIIIIIIIIIIIIIIIIIIIIIIIIIIIIIIIIIIIIIIIIIIHIIIIIIIDDDDD
@HISEQ:969:HM2KJBCX2:2:1102:5784:29640 2:N:0:ACTATGCA
TAGACACCGTGTCCCAACTATCCCTATTAATCATTACGTCAATCCTAGAAACCAACAAAATAGGATCAAACGTCCTATTTCATTATTCCATGCTAATGTATTCAAGCGTTAGCCTGCTTTAAACACTCTAATTTTTTCAAAGTAACAGTCCTGTTTCCCTGCAACACCAAATTAATGGCATTACAGTTCTTCAGAAAGGAGGAATCAGCGAAGCCAGTGCATACCAGTGGCACGACCAACCTGCTGACCCCGAAATTCAACTACGAGCTTTTTAACTGCAACAACTTTAATATACGCTATTGGAGCTGGAATTACCGCGGCTGCTGGCACCAGACTTGCCCTCCAA
+
DDDDDIIIHHIIHIIGIIIIIIIIIIIIIIIIIIIIIIIIIIIIIIIIIIIIIIIIIHEFHIIIHHIIIIIIHIIIIHIIHHIHIIIIIIIIHIIIIIIIIGIHIIIIHIHIIIIIIIIIHIGIIIHIIHIIHHHIIIIIIIIIIIIIIIIIIIIIIIIIIHIIIIIIHIHIIIIIHIIIIIIIIIIIIIIIIIIHIIIIHIIIIIIIIIIIIHIHIIIIIIIIIIIIIIIIIIIHIIIIIIHHDHHIIIIHIIIIIIIIIIIIIIIIIIIIIIIIIIIIIIIIHIHIIIHIIIIIIIIIIIIIIIIIIIIIIIIIIIIIIIIIIIIIIIIIIIIIIIIIIDDDDD
@HISEQ:969:HM2KJBCX2:2:1102:11835:29978 2:N:0:ACTATGCA
TAGACACCGTGTCCCAACTATCCCTATTAATCATTACGGTGGTCCTAGAAACCAACAAAATAGAACCACAACGTCCTATTCTATTATTCCATGCTAATCTATTCAAGCAATAGCCCGCTTTAAACACTCTAATTTTTTCAAGGTAATGGTCCTGGCTCCCCAACACACCCAATAAAGGACATACTGGTTCACCAGAAGGAAGGCCCGACAGCAGACAGTACTCGCCAAAGACGGACCGCCCGGCCAGGCCTAAAATTCAACTACGAGCTTTTTAACTGCAACAACTTTAATATACGCTATTGGAGCTGGAATTACCGCGGCTGCTGGCACCAGACTTGCCCTCCAA
+
DDDCDIIFHHHIIGHIIIIIIIGHIIIIIIIIIIIHHGCCCGHIHIHIEHIIHIHIIHIIHICEFHH1CHHHCEEHIHIEHGHHIHHIIHIHHEIIFHHHICHGHIIHIIIIHHIIHHHCIIIHHHHHHHHIIIIHHHHFHHIHHHHIIHHHHIIHGHIHFIHEHHHIIIIIIIIIIIIIIIIIIIIIIIIIHIIIIIIIIIIIIIIIIIIIIIIIIIIIIIIIIIIHIIIGIIIIHIIIIIHHHIIHIHIHIIIIIIIIIIIIIIIIIIIIIIHIIIIIIHIIIIIIIIIHIHIIIIIIIIIIIIIIIIIIIIIIIHIIIIIIIIIIIIIIIIIIIIIIIDDCDD
@HISEQ:969:HM2KJBCX2:2:1102:3872:31742 2:N:0:ACTATGCA
TAGACACCGTGTCCCAACTATCCCTATTAATCATTACATCGATCCTAGAAACCAACAAAATAGAATCGGATGTCCTATTTCATTATTCCATGCTAATGTATTCAAGCGTGAGCCTGCTTTAAACACTCTAATTTTTTCAAGGTAACAGTCCTAATTCCCCGTGACACCAAATTAATGGCATTACGGTTCTTTAGAAGGTGAGAAATCAATAATATCAGTACATACCAACGGCATGACCGAAACATTGATCCCGAAATTCAACTACGAGCTTTTTAACTGCAACAACTTTAATATACGCTATTGGAGCTGGAATTACCGCGGCTGCTGGCACCAGACTTGCCC
+
DDDCDIIIIHEHIIIIIIIIIIIIIIIIIIIIIIIIIIIIIIIHIIIIIIIIIIIIIIIHIIIIIIIIIIIIHHIIIIHIIIIHIIIIHIIIIIIHIHIHHIIIHHHIIHHIIIIIIIIHIIHIIIIHIHHIIIHIHIHIHHIIHIIIHIHHGHIIIIHHIHFIIIFHHIIIHIIIIHHIIIIIIIIHIIIIIIIIIIIHFEIIIIIIIIIIHIHIIIIIIIIHGHIIIIHIIIIIHIIHHIHHIIHHHIHIIIHIHHHIIIIIHHIIIIIIIIHHIIIIHHIHGIHIIIIIIIHIIIIIIIIIHHHIHIIIIIIIHHIIIIIHIHHIIIIIIIIIIDDCDD
@HISEQ:969:HM2KJBCX2:2:1102:2747:31297 2:N:0:ACTATGCA
TAGACACCGTGTCCCAACTATCCCTATTAATCATTACGTCGATCCTAGAAACCAACAAAATAGAATCAAACGTCCTATTTCATTATTCCATGCTAATGTATTCAAGCGCGAGCTTGCTTTAAACACTCTAATTTTTTCAAAGTAACAGTCCTGATTTCCCGCGACACCAAATTAATGACATCGTGGTTCGTCAGAAGGGAGAAACCAATAATGCTAGTACGTACAAAGTACGACCGACATATTAGTCCCGAAATTCAACTACGAGCTTTTTAACTGCAACAACTTTAATATACGCTATTGGAGCTGGAATTACCGCGGCTGCTGGCACCAGACTTGCCCTCCAA
+
DDDDDIIIHIIHIIIIIIIIIIIIIIIIIIIIIIIIIIIIHIIHIIIIIIIIIIIIIIIIIIIHIIIIIIIIHHHIIIIIIIIIIIIIHIIIIIIIIIIIIHIIIIIIHIIIIIIIIIIIIIHHHIIHIIIIIIIIIIIIIHHIIIIHIIIIIIIIIIIIIIIIIIIIIIIHHIIIIIIIIIIIIIIIIIIIIIIIIIIIIIIIIIIIIIIIIIIIIIIIIIIIIIIIIIIHIIIIIIIHHIHIIIIIIIIIIIIIIIIIIIIIIIIIIIIIIIIIIIIIIHIIIIIIIIIIIIIIIIIIIIIIIIIIIIIIIIIIIIIIIIIIIIIIIIIIIIIIIIIDDDDD
@HISEQ:969:HM2KJBCX2:2:1102:14538:31855 2:N:0:ACTATGCA
TAGACACCGTGTCCCAACTATCCCTATTAATCATTACGTCAATCCTAGAAACCAACAAAATAGGATCGAACGTCCTATTTCATTATTCCATGCTAATGTATTCAAGCGTTAGCCTGCTTTAAACACTCTAATTTTTTCAAAGTAACAGTCCTGTTTCCCTGCAACACCAAATTAATGACATTACAGTTCTTCAAGAAGGAGGAATCAGTAAAGCCAGTACATACCATAGGCACGACCAACCTACTGACCCCGAAATTCAACTACGAGCTTTTTAACTGCAACAACTTTAATATACGCTATTGGAGCTGGAATTACCGCGGCTGCTGGCACCAGACTTGCCCTCCAA
+
DDDDDHHHIIIHIIIIIIIIIIIIIIIIIIIIHIIIIIIIIIIIIIIIHIIIIIIIHIIIIIGHIIIHHIIHIHIIIIIIIIIIIIIIIIHHHIIGIIIIIIIIIIIIIHIIHIIIIIIIHHIIIIIIIIIIIIIIIIIIIIIIIIIIIIIIIIIIIIHIIIIIIIIIIIIIIIIIIIIIIIIIIIIIIIIIIIIIIIIIIIIIIIIIIIHIIIIIIIIIIIIIIIIIIIIIIIIIIIHIIIHHHIIIIIIIIIIIIIIIIIIIIIIIIIIIIIIIIIIIIIIIIIIIIIIIIIIIIIIHIIIIIIIIIIIIIIIIIIIIIIIIIIIIIIIIIIIIGIIIIDDDDD
@HISEQ:969:HM2KJBCX2:2:1102:10877:30962 2:N:0:ACTATGCA
TAGACACCGTGTCCCAACTATCCCTATTAATCATTACGGTGATCCTAGAAACCAACAAAATAGAACCATGCCGTCCTATTCTATTATTCCATGCTAATGTATTCGAGCAAAAATGCCTGCTTTAAACACTCTAATTTTTTCAAGGTAAAGGTCCTGGATCCGCAAGACACCCAATTAAGGACATCAAGTTTCTCCAGAAGGTGAGAAATCAACAGCGACAGTTCATACCCCTTAAGGCACGACCATCACGTCAATCCCGAAATTCAACTACGAGCTTTTTAACTGCAACAACTTTAATATACGCTATTGGAGCTGGAATTACCGCGGCTGCTGGCACCAGACTTGCCCTCCAA
+
D@DDDIG?EEHHEHHHEHEHFG?HHHIIIGIGHIIHIIHHEEFHEHHIIHHIECFECEHHHIIHIHIIHHEHHIIGIHEHHIEGHIHEHHEHFHIIHHHHCDHHHHIIIIIIHIIHHIIIHHHHIGHHIIIHHGHHHHHGIHGIHIIIHHEGIIIHHGHIIHHHHEHIIIHIHHHHIHHHIHGIHHHIHFFHFIIIIIIHIHHIIIHHHHHHHHIIHIIIHIIIIIIIIGIIIIIIHIIIIIIIHIHHHHCHIHIIHHHIIIIHHIHHHDHIIIIIIIIIIIIHIIIIIHHHIIIIIHHHHIHHHHHIIIIIIIIIIIIIIIIIIIIIIIIIHIIIIIIIIIHIIIHG@CDDD
@HISEQ:969:HM2KJBCX2:2:1102:19869:32108 2:N:0:ACTATGCA
TAGACACCGTGTCCCAACTATCCCTATTAATCATTACTTCAGTCCTAGAAACCAACAAAATAGAACTAAAGTCCTATTCCATTATTCCATGCTAATATATTCAAGCAAACATGCCTGCTTTAAACACTCTAATTTTTTCAAAGTAAAAGTCTTGGATCCCTAGCGCACTCAATTAAGAGCACACTAGTTCCCCAAAAGGAAAAGCCCAAAGTTGCAGTACAAACCTTTCGGTTGACGGCAACTATAAGCCCAAAATTCAACTACGAGCTTTTTAACTGCAACAACTTTAATATACGCTATTGGAGCTGGAATTACCGCGGCTGCTGGCACCAGACTTGCCCTCCAA
+
DDDDDIIIGIIIGHIHIIIIIIIIIIIIIHHIIIIIIIHIIIHHHHIIIIIGHIIIIIIIIIGIIHHIIIIIHIIIIIEGHHIIIHICHHIIHIIIIIHIIIHHIHIIIIIIIIIHIIIIIIIIIIIIIIIIIIIIIHHIIIIIIIIIHIIIIHHHIHEGHHHHHHIIHIIIIIIIHIIIIHIIIIHIGHIHIIHHGIIIIIIIHIIIIIHHHHIIIIIIIIHIIIHGHHIHIIIIIHHIIIHGHIIIIIHIIIHCHHHHHHIIIIIHIIIIIIIIIIIIIIIIHHHHHHHGIHIGIIIHIIIIIIHEIIIIIIIHHHIIIIIIIIIIHHHIIIIHHIIHHDDDDD
@HISEQ:969:HM2KJBCX2:2:1102:16257:32802 2:N:0:ACTATGCA
TAGACACCGTGTCCCAACTATCCCTATTAATCATTACGGTGATCCTAGAAACCAACGAAATAGAACCAAGCCGTCCTATTTCATTATTCCATGCTAATATATTCAGACGTTAGCCTGCTTTAAACACTCTAATTTTTTCAAAGTAATAGTCCTGATTTCCAATCACACCAAATAAATGGCATGAAAGTTCCTCAGAAGGTAGAGATTTATCTCACCAGTACAGACAATTAAGCCTGACCAATGGGTAAACCCCGAAGTTCAACTACGAGCTTTTTAACTGCAACAACTTTAATATACGCTATTGGAGCTGGAATTACCGCGGCTGCTGGCACCAGACTTGCCCTCCAA
+
D@DBDH?GHIEHHHCGHEGHIIHHIHIIF?HHEHHHGHHHFHHEHGHFHHHHHHHHHH@GHHHFHHEHEHIIIE?CDDHHGHHGHHHHHHCHHEHEHHEHHHHIHHGHHHFICEHHHHIIIIHHIIFHHFHHHHHGHIIHIEEHIHHEGHIHHGHIIIHIHHHIIIIIIIIIIHIHHHHHFIIIIIIIIHIIIIIHGIIHHHIIHHIHFHGIHII3IIIIIIHIIHHGEIIIIHHHIH=IHHAGHHDHHHHG@EIHHEHHHHEHIHEHCIIHHFHHHHFHHEHHHGF1CIHGIHHHHHIHG@HIIIIHHHHHHGDIHHHHGIIIIIIIHIIIHHHGHHHEEC<0ADDD
@HISEQ:969:HM2KJBCX2:2:1102:8683:32775 2:N:0:ACTATGCA
TAGACACCGTGTCCCAACTATCCCTATTAATCATTACGGTGATCCTAGAAACCAACAAAATAGAACCATACCGTCCTATTCTATTATCCCATGCTAATGTATTCGAGCAAAAATGCCTGCTTTAAACAAACACTCTAATTTTTTCAAGGTAAAGGTCCTGGATCCGCAAGACACCCAATAAAGGACATCAAGTTTCTCCAGAAGGTGAGAAATCAACAGTAACAGTTCATACCCCTTAAGGCATACCATCACGTCAATCCCGAAATTCAACTACGAGCTTTTTAACTGCAACAACTTTAATATACGCTATTGGAGCTGGAATTACCGCGGCTGCTGGCACCAGACTTGCCCTCCAA
+
ADADDIIICCCCFEHHHIIIIIIIIIHHHIIEHHGHHGEGCHEHFHHIIIIHHEHEFHHIHIHHHIGHECHCHHGHHEHCHHIIHIHHI?FEECC@EHE1F<D@CHHCFHFEGF1?DFHGHAHHHHIHHGHHHGIHHHEEFHHFIHHHFGHHHHEGFGEHDDHHFCDEHHHHEHHHIHEHHHGC@CHH6:EIIHGGEHHIIHIIHIHGEGFHHFHIHHHHCFFHHHFHHHHGHHEIHFHHHIHFIIHHDHHHHGCIHEHHEEGEIIHHHG@EIHIHHIHHEIIHFHGIIHIIIHHG1@IHIHHIHGIIHHHGHCHHGFDHHCCHHF?DHIIIIHIIHIIIIIIIHIIIIIIDDDDD
@HISEQ:969:HM2KJBCX2:2:1102:8850:32753 2:N:0:ACTATGCA
TAGACACCGTGTCCCAACTATCCCTATTAATCATTACGGTGATCCTAGAAACCAACAAAATAGAATCATGCCGTCCTATTTTATTATTCCATGCTAATGTATTCAAGCAAAATGCCTGCTTTAAACACTCTAATTTTTTCAAAGTAAAGGTCCTGGTTCCCCGCGACACCCAATTAAGGGCATCGCGGTTCTCCAGAAGGTGAGAAATTGACTACACCAGTTCATGCCCCTTAAGGCACGACCGATGTGTCAATCCCGAAATTCAACTACGAGCTTTTTAACTGCAACAACTTTAATATACGCTATTGGAGCTGGAATTACCGCGGCTGCTGGCACCAGACTTGCCCTCCAA
+
DDADDIIGIIIIHIEHHHIIIHIHHFIHIGHIHHIIIHCFCHHHHHIIGIIIIIIHIHIHIIHHHHIIIHEHIHDHHIIFHHHIIIIIIIIIEHIIIHHIGCGGHHIHIHFHIHIIIIIGHHIEEIIIIHIIIIIHH<DHHHHIIHHHIHIF@HEHHHHHIHIIHHHIGIIIIGIIHHCIIHHHIHHHIIIIIHIHIIIIHFIIIIIHHGIIHIHIIHHHHHIHHHHHIHHHHHHIIIIIHHEHHHHIIHHHHHHDGEHIIIIIIHGEEHHGIHHGHIIIIIHIIHIIHIHHFEIHHHHHHIIHHEIHHHIIIIIIIIIIHHHHHGHHIHHIIIIHIIIIIIHIIIIDDDDA
@HISEQ:969:HM2KJBCX2:2:1102:20731:34241 2:N:0:ACTATGCA
TAGACACCGTGTCCCAACTATCCCTATTAATCATTACGGTGGTCCTAGAAACCAACAAAATAGAACCATGCCGTCCTATTTTATTATTCCATGCTAATGTATTCAAGCAAAAATGCCTGCTTTAAACACTCTAATTTTTTCAAAGTAAAGGTCCTGGTTCCCCGCGGCATCCAATTAAGGACATCGCGGTTCTCCAGAAGGTGAGAAATTGACTGCACCAGTTCATACCCCGTGAGGCACGACCGATGCGCCAATCCCGAAATTCAACTACGAGCTTTTTAACTGCAACAACTTTAATATACGCTATTGGAGCTGGAATTACCGCGGCTGCTGGCACCAGACTTGCCCTCCAA
+
DDDDDHHHHHIIHHIIIIIIIHHGHHIIIIGHIIIIIIIHHCHHGHIIIHHHGHIHHIIIIGEHHGHIHI1DDHDDHHIGHIGHIIHIHHHGHGHHFHHHI<FEHHHDHHHFHHHIFHIIGHHFHHIIIIIIIIIHHHHGFBGHIHIIIHHHGGEEGHHHIIIIIIIIIHHGHHHHIIHHHHDIIHHHHIHIIIIIHHEHIIIIIIIIHHHHHHGIIIIII=IIIIIIIIIHIIIIHHHIGIIIIIIHIIHDHHDCHHIIIHHHHIIIHEEIIIIIIIIIIHHGIIIIHHHIHHIIIIIIHIIIIIHIIIIIIIIIIIIIIIIIHHHIIIIIIIIIIHHIHIIIIIIIDDDDD
@HISEQ:969:HM2KJBCX2:2:1102:8725:34260 2:N:0:ACTATGCA
TAGACACCGTGTCCCAACTATCCCTATTAATCATTACGGTGGTCCTAGACCAACAAAATAGAACCAACGTCCTATTTTATTATTCCATGCTAATCTATTCAAGCAAAAGCCCGCTTTAAACACTCTAATTTTTTCAAGGTAATGGTTCTGGTTCCCCGACACACCCAACAAAGGACATATCGGCTCACCAGAAAGATAGACCCGACAACAGGACAGTACTTGCCAGAGACGGACCGCCCGGTCAGGCCTAAAATTCAACTACGAGCTTTTTAACTGCAACAACTTTAATATACGCTATTGGAGCTGGAATTACCGCGGCTGCTGGCACCAGACTTGCCCTCCAA
+
DDDDDIIIIIIIHHIIIIIIIHIIIIIIIIIIIIIIIIHIIIIIIIIIIIIIIIIHIIIGEHHHIEHIIHHHIIHIIIIIIIIIIHIIIIHHHIGIIIIIIHHIIHIIIHHHIIGEIIIIHIHIIIIIIIHIIIHIIIHIIIIIIIIIHHE=EGIIIIIIIIIIHIIIIIIIIIIIIIIIIIIIIIIIIIIIIIIHIIIIIIIIIIHHIIIIIIIIIIIIIIIIIIIIIIIIIIIIIIIIIIHIIIIIIIIIIIIIIIIIHIIIIIIIIIIIIIIIIIIIIHIIIIIIIIIHIIIHGFFIIIIIIIIIIIIIIIIIIIIIIIIIIIIIIIIIIIIIIIIDDDDD
@HISEQ:969:HM2KJBCX2:2:1102:15813:34551 2:N:0:ACTATGCA
TAGACACCGTGTCCCAACTATCCCTATTAATCATTACGGTGATCCTAGAAACCAACAAAATAGAATCATGCCGCCCTATTTTATTATTCCATGCTAATGTATTCAAGCAAAATGCCTGCTTTAAACACTCTAATTTTTTCAAAGTAAAGGTCCTGGTTCCCCGCGTCACCCAATTAAGGACAGCGCGGTTCTCCAGAAGGTGAGAAATTGACTACACCAGTTCATACCCCTTAGGGCACGACCGATGTGTCAATCCCGAAATTCAACTACGAGCTTTTTAACTGCAACAACTTTAATATACGCTATTGGAGCTGGAATTACCGCGGCTGCTGGCACCAGACTTGCCCTCCAA
+
B?<D0<D1<11<DHHEHECGH@@EHE?HH1<<F<<C@<GH@C?1CGH11<FH?HE0E?FHHHHIH<GF1<<1</<C<@C11<CFHCGF@1<G1DG@EHEHE<CHHFHCGF@CGDIIIHHGHEB@DG<EHEGCHFGEH0@HBDGGADGFG@FIHFEE1?DGHIHHFGEE?ECHHGAAG9GEHDHHGHHFHHHHGHHHHIIIIHEF@EIIIHHHHHD<CCHEFHFHGEDHHIHEHHGAECHGCHHHHIIHFEDGH?CCHED?HIHFHGEECFHHCHIHIHHFHHHHHFFF<<EHIHHHHGHGIHHIIHIIIIIIHFIIHIIIHIIIHHCHEEHHHFHHIHHHEHIIHHID@DDB
@HISEQ:969:HM2KJBCX2:2:1102:8881:35176 2:N:0:ACTATGCA
TAGACACCGTGTCCCAACTATCCCTATTAATCATTACGGTGATCCTAGAAACCAACAAAATAGAACCATGCCGTCCTATTCTATTATTCCATGCTAATGTATTCGAGCAAAAATGCCTGCTTTAAACACTCTAATTTTTTCAAGGTAAAGGTCCTGGATCCGCAAGACACCCAATTAAGGACATCAAGTTTCTCCAGAAGGTGAGAAATCAACAGCGACAGTTCATACCCCTTAAGGCATGACCATCACGTCAATCCCGAAATTCAACTACGAGCTTTTTAACTGCAACAACTTTAATATACGCTATTGGAGCTGGAATTACCGCGGCTGCTGGCACCAGACTTGCCCTCCAA
+
DBDDDIIIIIIIIIIIIIIIIIIIIIIIIIIIIIIIIIIIIIIIIIIIIIIIIIIIIHHIIIIIIIIIIIIGIIIHIIIIIIIIIIIIHIIIIHHIGHIIICGIIIIIIIIIIIHIIIIIIIIIIIIHHIIIIIIIIIIIIIIIIIIIIIIIIIIIIIIIIIIIIIIIIIHIIIIHIIIIIIIIIIHIIIIIIIIIHGIIIHIIIIIIIIIIIHIIIIIIIIHIIIIIIIIIIIIIIIIIIIIIIIIIIIIHIIIIIIIIIIIIIIIIIIIIIIIIIIIIIIIIIIIIIIIIIIIIIIIIIIIIIIIIIIIIIIIIIIIIIIIIIIIIIIIIIIIIIIIIIIIIIIIIDDDDD
@HISEQ:969:HM2KJBCX2:2:1102:13861:35115 2:N:0:ACTATGCA
TAGACACCGTGTCCCAACTATCCCTATTAATCATTACGGTGGTCCTAGAAACCAACAAAATAGAACCACAACGTCCTATTCTATTATTCCATGCTAATCTATTCAAGCAAATGCCTGCTTTAAACACTCTAATTTTTTCAAGGTAATGGTCCTGGCTCCCCGGCACACCCAATAAAGGACATACTGGTTCACCAGAAGGTGGACCCGACACAGGACAGTACTCGCCAAAGACGGACCGCCCGGCCAGGCCTAAAATTCAACTACGAGCTTTTTAACTGCAACAACTTTAATATACGCTATTGGAGCTGGAATTACCGCGGCTGCTGGCACCAGACTTGCCTCCAA
+
DDDDDIIIIIIIIIIIIIIIIIIIIIIIIIIIIIIIIIIIIIIIIIIIIIIIIIIIIIIIIIIIIIIIIIIIIGHIIIIIIIIIIIIIIIIIIIHGIIHGIFHIIIIIIIIIIIGIIIIIIFHIIIIIIIIHHIIIIIGHIIIIIHIIIIIHIIII=IIIIII<III<HHHIIIIIICGHHHIHIIHIHIIIIHEHHIHIIGEHEHCCFHHF1D<6HFGFHHHDC<GHHIHFHC@HEHHHDHHEHF<EGEEEFHHD?CEGE<<0E1IHE@HECHHHG?<<1D1GF<11C1<00<??C<1?FHFC11GCCHEG<?DDGHFDF1G@C<1?EEIGIIHHED<<0<<D<
@HISEQ:969:HM2KJBCX2:2:1102:12581:36431 2:N:0:ACTATGCA
TAGACACCGTGTCCCAACTATCCCTATTAATCATTACGTCAATCCTAGAAACCAACAAAATAGGATCAACGTCCTATTTCATTATTCCATGCTAATGTATTCAAGCGCGAGCCTGCTTTAAACACTCTAATTTTTTCAAAGTAACAGTCCTGATTCCCCGCCACACCAAATGAATGACATGATGGTTCGTCAGAAGGTAGGAACCAGTAACACCAGTACGTACCTAAGGCACGACCAACGTACTGATCCCGAAATTCAACTACGAGCTTTTTAACTGCAACAACTTTAATATACGCTATTGGAGCTGGAATTACCGCGGCTGCTGGCACCAGACTTGCC
+
DCDDDIIIIIIIIIIHIIIIIIIIIIIIIIIIIIIIIIIIIIIIIIIIIIIIIIIIIIHIIIIIIIIIIIIIIIIIIIIIIIIIIIIIIIIIIIIIIHHGHGHIIIIIHHIIIIIIIIIIIIHHIIHIHIIIHIIIIHHGHHIIIIIHIHHIIIHIIIIIIIIIHIIHIIIIIIGIIIIIIIIIIIIHHHIIIIIIIGIIIIIIIIIHIIIHIIIIIIIIIIIIIHIIIHIIIIIIHHIIIIIIIIGIIIIHIIIIIIIIIIIHIIIIIIIIIIIIIIIIIIHIIIIIIIIIHIIIHIHIIIIIIHHHIIGIIIIIIIIIIIIIIIIIIIIIIIDDDDD
@HISEQ:969:HM2KJBCX2:2:1102:1348:37697 2:N:0:ACTATGCA
TAGACACCGTGTCCCAACTATCCCTATTAATCATTACGGTGATCCTAGAAACCAACAAAATAGAACCATGCCGTCCTATTCTATTATTCCATGCTAATGAATTCGAGCAAAAATGCCTGCTTTAAACACTCTAATTTTTTCAAGGTAAAGGTCCTGGATCCGCAAGACACCCAATAAAGGACATCAAGTTTCTCCAGAAGGTGAGAAATCAACTGCAACAGTTCATACCCCTTAAGGCATGACCATCACGTCAATCCCGAAATTCAACTACGAGCTTTTTAACTGCAACAACTTTAATATACGCTATTGGAGCTGGAATTACCGCGGCTGCTGGCACCAGACTTGCCCTCCAA
+
0D0@@F<DC<1<<GGEHI11<<CFCHFE1<1<<1DEHI=<1DGGEHHG<1GH@<GHE1C1<1CGFC?CEE1DHE//0D11<<F11<C<CCH11<1<DC11<D1DEFHHFHGHH@>C@BC<EHHGHG1AB<@EHHFGEHHH@DHCHHEHHA91FH@HE7<<C1E?EIHHHHHIHH<F?GHEFFFHCFFEFCCGD<FHHEHCE<EIIIHGHHHBIHIHHGEGFE=HGHEGHIIIGIHHDHHHHCHEHEC1E@CHHCGHDCCFEHF@EC@IHIHHFHC?HFEHHFHEHHFHHHEHG@@HGHHGHC<CHHHHHIHIHIIIIHHCH?ECDHHEHHCHGCHIIHGHHGIHHHHC@?@BD
@HISEQ:969:HM2KJBCX2:2:1102:17397:37399 2:N:0:ACTATGCA
TAGACACCGTGTCCCAACTATCCCTATTAATCATTACGTCGATCCTAGAAACCAACAAAATAGAATCAAACGTCCTATTTCATTATTCCATGCTAATGTATTCAAGCGCGAGCCTGCTTTAAACACTCTAATTTTTTCAAGGTAACAGTCCTGATTTCCCACGACACCAAATTAATGACATCGTGGTTCGTCAGAAGGTAGGAATCAATTTGACCAGTACGTACCGAGGCACGACCGATCAACTGATCCCGAAATTCAACTACGAGCTTTTTAACTGCAACAACTTTAATATACGCTATTGGAGCTGGAATTACCGCGGCTGCTGGCACCAGACTTGCCCTCCAA
+
DDDCDIIIIHIIIIIIIIIIHIIIIIIIIIIIIIIIIHIIIIIIIIIIIHIIIIIIIIIIIIIIHIIIIIIIHIIIIIIIIIIHIIIHII1FHIIIIHIHIGHIIHIIIIIHIIIIIHIIIIHIIIIIIIIIIIIIIIIIIIIIIIIHIHIIIHHIIIIIIIIIIIIIIIIIIIHIIIIIIIIIIIIIIIIIIIIIIIIIIIIIIIIIIIIIIIIIIIIIIIIIIIIIIIIIIIIIIIIIIIHGIIIIIHIIIIIIIIIIIIIIIIIIIIIIIIIIIIIIIIIIIIIIIIIIIIIIHIIIIIIIIIIIIIIIIIIIIIIIIIIHIIIIIIIIIIIIIIIIDDDDD
@HISEQ:969:HM2KJBCX2:2:1102:10159:38574 2:N:0:ACTATGCA
TAGACACCGTGTCCCAACTATCCCTATTAATCATTACGTCAATCCTAGAAACCAACAAAATAGGATCGAACGTCCTATTTCATTATTCCATGCTAATGTATTCAAGCGTTAGCCTGCTTTAAACACTCTAATTTTTTCAAAGTAACAGTCCTGTTTCCCTGCAACACCAAATTAATGACATTACAGTTCTTCAAGAAGGAGGAATCAGTAAAGCCAGTACACACCATTGGCACGACCAACCTACTGACCCCGAAATTCAACTACGAGCTTTTTAACTGCAACAACTTTAATATACGCTATTGGAGCTGGAATTACCGCGGCTGCTGGCACCAGACTTGCCCTCCAA
+
DDDDDIIIIIIIIIIIIIIIIIIIIIIIIIIIIIIIIIIIHIIIIIIIIIIIIIIIIIIIIIIHIIIHIIIICFHIHIIIIIIIIIIIHIIIGIIIIIIIIIHIIIIIIIIIIIIIIIIIHIIIIIIIIIIIIIIIIIIIIIIIIIHIIIIIIIIIIIIIIIIIIIIIIIIIIIIIIIIIHIIIIIIIIIIIIIIIIIIIIIIIIIIIIIIIIIIIIIIIIIIIIIIIIIIIIIIIIIHIIIIHHIIIIIIIIIIIIIIIIIIIIIIIIIIIIIIIIIIIIIIIIIIIIIIIIIIIIIIIIIIIIIIIIIIIIIIIIIIIIIIIIIIIIIIIIIIIIIIIIDDDDD
@HISEQ:969:HM2KJBCX2:2:1102:14708:39133 2:N:0:ACTATGCA
TAGACACCGTGTCCCAACTATCCCTATTAATCATTACGTCAATCCTAGAAACCAACAAAATAGGATCAACGTCCTATTTCATTATTCCATGCTAATGTATTCAAGCGCGAGCCTGCTTTAAACACTCTAATTTTTTCAAAGTAACAGTCCTGATTCCCCGCCACACCAAATGAATGACATGATGGTTCGTCAGAAGGTAGGAACCAGTAACACCAGTACGTACCTAAGGCACGACCAACGTACTGATCCCGAAATTCAACTACGAGCTTTTTAACTGCAACAACTTTAATATACGCTATTGGAGCTGGAATTACCGCGGCTGCTGGCACCAGACTTGCCCTCCAA
+
DDDDDIIIIHIIGIIIIIIIIHIIIIIIIIIIHIIIIHIIIIIIIIIIIIIIIIIIIGHIIIHHHIIIIIHHIHIIIGIIIIIIIHIIIIGHIIIHIIIIIHIHHIDIHIIIIIIIIIIIIIHHIHIIHIIIIIIIHHIIHHIIIIIIIIIIIHIIIIIIIIIIIIIIIIIIHIIIIIIHIIIIIIIIIIIIIIIIIIIIIIIIIIIIIIIIIIIIIIIIIIIIIIIIIIIIIIIIIIIIIIHHIIIIHIIIIIIIIIIIIHIIIIIIIIIIIIIIIIIIIIIIIIIIIIIHGIIIIIIIIIIIIIIIIIIIIIIIIIIIIIIIIIIIIIIIIIIIIIIIDDDDD
@HISEQ:969:HM2KJBCX2:2:1102:15045:38929 2:N:0:ACTATGCA
TAGACACCGTGTCCCAACTATCCCTATTAATCATTACGTCAATCCTAGAAACCAACAAAATAGAATCAAACGTCCTATTTCATTATTCCATGCTAATGTATTCAAGCGTGAGCCTGCTTTAAACACTCTAATTTTTTCAAAGTAACAGTCCTGATTCCCCACAACACCAAATAAATGACATCGTGATTCGTCAGAAGGGAGAAACCAACAATACCAGTACGTACCGAGGCACGACCGACATGATGGTCCCGAAATTCAACTACGAGCTTTTTAACTGCAGCAACTTTAATATACGCTATTGGAGCTGGAATTACCGCGGCTGCTGGCACCAGACTTGCCCTCCAA
+
DDDDDIIIHIIIIIIIIIIIIIIIIIIIIIIHIIIIIHIIIHIIIIIIIIHIIIIIIIIIIIIIHIHIIIIHHHIIIIIIIIIIIIIIIIIHIIIIIIIIIIIHIHIIIIIIIIIIIIIIIIIIIIIIIIIIIIHIHIIIIIHIIIIIIIIIIIIIIIIIIIIHHIIIIIIIIIIIHHIIHIIIIHIIIIIIIIIIIIHIIIIIIIIIIIIIIIIIIIIIIIIIIIIIIIIIIIIIIIIIIIHHIIIIIIIIIIIIIIIIIIIIIIIIIIIIIIIIIIIIIIIIIIIIIIIIIIIIIIIHIIIIIIIIIIIIIIIIIIIIIIIIIIIIIIIIIIIIIIIIDDDDD
@HISEQ:969:HM2KJBCX2:2:1102:18572:39629 2:N:0:ACTATGCA
TAGACACCGTGTCCCAACTATCCCTATTAATCATTACGTCGATCCTAGAAACCAACAAAATAGAATCAAACGTCCTATTTCGTTATTCCATGCTAATGTATTCAAGCGTGAGCCTGCTTTAAACACTCTAATTTTTTCAAAGTAACAGTCCTGATTCCCCATGACACCAAATTAATGACATCATGGTTCGTCAGAAGGTAGGAATCAATAATACCAGTACGTACAATAGCACGACCAATAAATTGATCCCGAAATTCAACTACGAGCTTTTTAACTGCAACAACTTTAATATACGCTATTGGAGCTGGAATTACCGCGGCTGCTGGCACCAGACTTGCCCTCCAA
+
DDDDDIIIIHHHIIIIGIIIIIIIIIIIIIIIIIIIIHIHHHIIIIIIIIIIIIIIIIGIIIHIIIIIIIIIIHIIIIIIIIIIIIICHHIHIGHIIIIIIIIIIIIIIIIIIIIGIIIIIIIIHIHIIIIIIHHIIHIIIHHIIIIIIIIIIIIIIHHIIIIIIIIIIIHHHIIHIIIIGIIIIIIIIIHIIIIIIIIIIIIIIIIIHGIIHIIIHIIIIHIIIIIIIIIIIHIIHIIIIIIHIHIIIIIIIIIIIIIIIIIIIIIIHIIIIIIIIIIIIIIIHHIIIIIIIIIIIIIIIIIIIIIIIIIIIIIIIIIIIIIIIIIIIIIIIIIIIIIIDDDDD
@HISEQ:969:HM2KJBCX2:2:1102:1271:40471 2:N:0:ACTATGCA
TAGACACCGTGTCCCAACTATCCCTATTAATCATTACGTCGATCCTAGAAACCAACAAAATAGAATCGGATGTCCTATTTCATTATTCCATGCTAATGTATTCAAGCGTAAGCTTGCTTTAAACACTCTAATTTTTTCAAGGTAACAGTCCTAATTCCCCATAACATCAAATAAATGACATTATGGTTCTTTAGAAGGTGAGAACCAATAAAACCAGTACATACCGAGGCATGACCGATTCCTTGATCCCGAAATTCAACTACGAGCTTTTTAACTGCAACAACTTTAATATACGCTATTGGAGCTGGAATTACCGCGGCTGCTGGCACCAGACTTGCCCTCCAA
+
DDDDDIIIIHIIIIIIHIIHGHHIIIIIIHIIIIGHIIIIIIIIIIHHIIIIGIIIHHHIIIGHIIIHHHIIHIIHIIIIIIIIIHIHIIHIIIGIIIIHEEHHHHIHIIIIIHIIIIIIIIIIIHIIIIIIIHHIIIHIHIIIIIIHIIIHIIHIHIHIIIIIIIHHIIIIIIIIIIIIIIIIIIIIIIIIIIIIIIIIIIIIHIIIHIHIIHHIIIIIIIIHIIIHIIIIIIIIIHIIIIHFIIIIIIIIIIIIHIIHHHIIHHIIIIIIIIIIIIIIIIIIIHIIIIIIIIIIIIIIIIIIIIIIIIIIIIIIIIIIIIIIIIIIIIIIIIIIIIIIDDDDD
@HISEQ:969:HM2KJBCX2:2:1102:16628:41575 2:N:0:ACTATGCA
TAGACACCGTGTCCCAACTATCCCTATTAATCATTACGGTGGTCCTAGAAACCAACAAAATAGAACCACAACGTCCTATTCTATTATTCCATGCTAATCTATTCAAGCAAATGCCTGCTTTAAACACTCTAATTTTTTCAAGGTAATGGTCCTGGCTCCCCGGCACACCCAATAAAGGACATACTGGTTCACCAGAAGGTGGACCCGACACAGGACAGTACTCGCCAAAGACGGACCGCCCGGCCAGGCCTAAAATTCAACTACGAGCTTTTTAACTGCAACAACTTTAATATACGCTATTGGAGCTGGAATTACCGCGGCTGCTGGCACCAGACTTGCCCTCCAA
+
DDDDDHIHIIIIIIIIIIIIIIIIIIIIIIIIIIIIIIIIIIIIIIIIIIIIIIIIIEHIIIHHHIGIIIIIIIIIIIIHIIIIIIIIIIIHIHIGHHIIHIHHIIIIIIIHHIHIIIIHHHHIIIIIHIIFIIIIIHHIIIIIIIIIIIIIIIIIIIIIIIIIIIIIHIIIIIIIIIIIIIIIIIIIIHIIIIIIIIIIIIIIIIIIIIIIIIIIIIIIIIIIIIIIIIHIIIHIIIIIIIIIHIIIIHIIIIIIIIIIIIHIIIIIIIIIIIIIIIIIIIIIIIIIIIIIIHIIIIIIIIIIIIIIIIIIIIIIIIIIIIIIIIIIIHIIIHIIIIIIIDDDDD
@HISEQ:969:HM2KJBCX2:2:1102:12680:41404 2:N:0:ACTATGCA
TAGACACCGTGTCCCAACTATCCCTATTAATCATTACGGTGGTCCTAGAAACCAACAAAATAGAACCACAACGTCCTATTCTATTATTCCATGCTAATCTATTCAAGCAAATGCCTGCTTTAAACACTCTAATTTTTTCAAGGTAATGGTCCTGGCTCCCCGGCACACCCAATAAAGGACATACTGGTTCACCAGAAGGTGGACCCGACACAGGACAGTACTCGCCAAAGACGGACCGCCCGGCCAGGCCTAAAATTCAACTACGAGCTTTTTAACTGCAACAACTTTAATATACGCTATTGGAGCTGGAATTACCGCGGCTGCTGGCACCAGACTTGCCCTCCAA
+
DDDADIIIIIHIFHEGHIICHIIHHIIHIHIIGIIGIHHIIHHHIIIHHIIIHIFHFHHHIFIIIIIIIHHHDECCHHHHHIHHHHIIIHIHHCHHIHIGIGHHHHHHHIIHFHHIIIHIHI@FHHIHHHIHHIIIHHHIHHHIIIHHHHIIIGHHHHIHIHIIHIIIHHIHIHIIIHEHIIIIHGIIIIHIIIIIHIIIIIIIIHHHIIIIHEHIIIIIIHIIIHHIIIIIIIHIIIIIIIIIIIIIIHIIIIIHIIIHCIIIIIHHIIIIIIHIHHIIIIIIIIIIIIIIHHIIIIIIIIIIIIIHIIIIIIIGIIIIIIIIHIIIIIIIIIIHIIIIIDDDDD
@HISEQ:969:HM2KJBCX2:2:1102:11946:40609 2:N:0:ACTATGCA
TAGACACCGTGTCCCAACTATCCCTATTAATCATTACGTCGATCCTAGAAACCAACAAAATAGAATCAAACGTCCTATTTCATTATTCCATGCTAATGTATTCAAGCGTAAGCCTGCTTTAAACACTCTAATTTTTTCAAAGTAACAGTCCTGATTCCCCACGACACCAAATTAATGACATCGCGGTTCTTCAGAAGGTAGGAACCAATAATGCCAGTGCGTACCGAAGCACGACCAACAATTTGATCCCGAAATTCAACTACGAGCTTTTTAACTGCAACAACTTTAATATACGCTATTGGAGCTGGAATTACCGCGGCTGCTGGCACCAGACTTGCCCTCCAA
+
DDDADIIIHIIIIHIIIIIIHIIIIIIIIIIIIIIIIIIIIIIIIIIIIIIIIIIIIIIIIIIHIIIIIIHIIIIIIIIIIIIIHHIHIIIIIIIIIIIIIIIIIHIIIIIIIIIIIIIIIIIIIIIIIIIIIIIIHIIHIIIIIIIIHIIIIIIIIIIIIIIIIIIIIIIIIIIIIIIIIIIIIIIIIIIIIIIIIIIIIIIIIHIIIIIIIHIHIIIIIIIIIIIIIIIIIIIIIIIHIHHGIIIIIIIIIIIIIIIIIIIIIIIIIIIIHHIIIIIIIIHIIIIIIIIIIIIIIIIIIIIIIIIIIIIIIIIIIIIIIGIIIIIIIIIIIIIIIIIIDDDDD
@HISEQ:969:HM2KJBCX2:2:1102:18335:41763 2:N:0:ACTATGCA
TAGACACCGTGTCCCAACTATCCCTATTAATCATTACGTCGATCCTAGAAACCAACAAAATAGGTTCGATCGTCCTATTTCGTTATTCCATGCTAATGTATTCAAGCGCGAGCCTGCTTTAAGCACTCTAATTTTTTCAAAGTAACAGTCCTGTTTCCCCGCAACAACAAATTAATGCCATCACGGTTCTACAAGAGGGAGGGACCAGTGAGGCCAGTGCATACCAGTGGCACGACCAACCTACTGGCCCCGAAATTCAACTACGAGCTTTTTAACTGCAACAACTTTAATATACGCTATTGGAGCTGGAATTACCGCGGCTGCTGGCACCAGACTTGCCCTCCAA
+
DDDDDIIIIHIIIIIIIGIIIIIIHIIIHHIIIIIIHIIIHIIIIIIIIGIIIIIIIHHHHHHIIIIIIGHIIHIIIIIGHIIIIIIIIIIHIIIIIIIIIIIIIIIIIIIIIIIIIIIIIIIIIHIIIIIIIIHIIIIIIIIIIIIIIIIIIIIIIIIIIHIIIIIIIIIIIIIIIIHIIIIIIIIIIIIIIIIIIIIIIIIIIIIIIIIIIIIIIIIIIIIIIIIIIIIIIIIIIIIIIIHFGIIIIIHIIIIHIIIIIIIIIIIIIIIIIIHIIIIIIIIIIIIIIIIIIIIIIIIIIIIIIIIIIIIIIIIIIIIIIIIIIIIIIIIIIIIIIIIIIDDDDD
@HISEQ:969:HM2KJBCX2:2:1102:18608:42340 2:N:0:ACTATGCA
TAGACACCGTGTCCCAACTATCCCTATTAATCATTACGTCGATCCTAGAAACCAACAAAATAGAATCAAACGTCCTATTTCGTTATTCCATGCTAATGTATTCAAGCGCGAGCCTGCTTTAAACACTCTAATTTTTTCAAAGTAACAGTCCTGATTCCCCACCACACCAAATTAATGACATGATGGTTCGTCAGAAGGTAGAAATCAGTAACACCAGTACGTACCGAAGGCACGACCAGCGTACTAATCCCGAAATTCAACTACGAGCTTTTTAACTGCAACAACTTTAATATACGCTATTGGAGCTGGAATTACCGCGGCTGCTGGCACCAGACTTGCCCTCCAA
+
DDDDDIIIIHHIIIIIIIIIIIIHIIIIIIIIIIIIIIIIIIIIIIIIIIIIIIIIIIIIIHGHIIIIIIHIIIIIGIIIIIIIIIIIEEHEHHCEIHIIIIIIIIIIIIIHIIIIIHHIIIIIIHIHIIIIIIHHIIIIHIHIIIIIIIIIIIHIIIIIIIIIIIIIIIHHIHIIIIIIIIIIIIHIIIIIIIIIIIIIHIIIIIIIIIIIIIHIIIIIIIIIIIIIIIIIIIIIIIIIIHHIHIIIIGIIIIIIIIIIIHIIIIIIIIIIIIIIIIIIIIIIIIIIIIIIIIHIIIIIIIIIIIIIIIIIIIIIIIIIIIIIIIIIIIIIIIIIIIIIIDDDDD
@HISEQ:969:HM2KJBCX2:2:1102:7181:42417 2:N:0:ACTATGCA
TAGACACCGTGTCCCAACTATCCCTATTAATCATTACGTCGATCCTAGAAACCAACAAAATAGGGTCAAACGTCCTATTTCATTATTCCATGCTAATGTATTCAAGCGTGTGCCTGCTTTAAACACTCTAATTTTTTCAAAGTAACAGTCCTGATTCCCTATGACACCAAATTAATGACATCACAGTTCGTCAGAAGGTAGAAATCAATGATACCAGTTCATACCGGAGGCACGACCAATATATTGATCCCGAAATTCAACTACGAGCTTTTTAACTGCAACAACTTTAATATACGCTATTGGAGCTGGAATTACCGCGGCTGCTGGCACCAGACTTGCCCTCCAA
+
DDBDDHHHIIHFHHGGH=F?CGHHGHIIIHHHFIH@EEGF?DH@HEECHHIHIIEHIGEEHHCFC<FHHFE@CFEHHHHHHEHHHHH@@HC@G@GHIHIHIHIHIIIHHHHIIIIIHIHHIHHIIIIIIIIIIHGHHIGHIIIHIHEHFIIIIIIIHGIHHIHGIIIIIHHHIIHI9IHHGIIIIIIIIIIHIIIIIIIIIIIIHIIIIIIIIIIIIHIIIIIIIIIIIIIIIIIIGIIIIIIHHIIIIHIHIIIIIHHIIIHIIIIIIIIIIIIIIIIIIIIIIIIIIIIIIIIIIIIIIIIIIIIIIIIIIIIIIIIIIIIIIIIIIIIIIIIIIIIIIDDDDD
@HISEQ:969:HM2KJBCX2:2:1102:10197:42817 2:N:0:ACTATGCA
TAGACACCGTGTCCCAACTATCCCTATTAATCATTACGTCAATCCTAGAAACCAACAAAATAGGATCAAACGTCCTATTTTATTATTCCATGCTAATGTATTCAAGCGTTAGCCTGCTTTAAACACTCTAATTTTTTCAAAGTAACAGTCCTGTTTCCCCGCAACACCAAATTAATGGCATCACGGTTCTTCAAGAAGGAGGAATCAGCAAGGCCAGTTCATACCGGTGGCACGACCAACCTGCTGACCCCGAAATTCAACTACGAGCTTTTTAACTGCAACAACTTTAATATACGCTATTGGAGCTGGAATTACCGCGGCTGCTGGCACCAGACTTGCCCTCCAA
+
@DBDDGGHHIIIIIIIIHIIIIIIIIIIIIIIIIIIHHIIIIIIIIIIHIIIIIIGIEHIIHHHGHHHHHIIGHIIHIIHIIHIIIIIIIIHIHHIHIIIIIGHIIIIIIIIIIIIIHIHIIHIIIIHHIIIHIHHIIIIIIHIIIIHIIIIIHIIHIIIIIHHIIIIIHHIHHHIIHIIHIHHIIHHHHHHHIIHHIIIIIIIIIIHIIIIIGHIIIIIIIIIIIIIH6IIHIIIIIIIIIIHFIIHCIHGGIIIHIIHEHHIHHIIHIHHHIHIHIIIIIIHIHFHHEHEEHHIIIGIHIHIIHIIIIIIIIIIIIIIIIIIIHHEHIIHHHIIIIHIIBDDDD
@HISEQ:969:HM2KJBCX2:2:1102:7949:43315 2:N:0:ACTATGCA
TAGACACCGTGTCCCAACTATCCCTATTAATCATTACGGTGGTCCTAGAAACCAACAAAATAGAATCATCCGTCCTATTTTATTATTCCATGCTAATGTATTCAAGCAAAATGCCTGCTTTAAACACTCTAATTTTTTCAAAGTAAAGGTCCTGGTTCCCCGCGGCACCCAATTAAGGACATCGCGGTTCTCCAGAAGGTGAGAAATTGACTACACCAGTTCATACCCCTTAAGGCACGACCGATGTGTCAATCCCGAAATTCAACTACGAGCTTTTTAACTGCAACAACTTTAATATACGCTATTGGAGCTGGAATTACCGCGGCTGCTGGCACCAGACTTGCCCTCCAA
+
DDDDDIIIIIIIIIIIIIIIIIIIIIIIIIIIHIIHIIIIIIIIIIIIIIIIIIHIIIIIIIHHIIIIIHIIIHHIIIIIIIIIIIIIIIIHIIHHIIIIIIIIIIIIIIIIIIIIIIIIIIIIHIIIIIIIIIIIIIIIIIIIIIIIIIIIIIIIIIIIIIIIIHIIIIIIIIIIIIIIIIIIIIIIIIIIIIIIIIIIIIIIIIIIIIIIIIIIIIIIIIIIIIIIIIIIIIIIIIIIIIIIIIIIIHIIIIIIIIIIIIIIIIIIIIIIIIIIIIIIIIIIIIIIIIIIIIIIIIIIIIIIIIIIIIIIIIIIIIIIIIIIIIIIIIIIIIIIIIIIIIIIIIDDDDD
@HISEQ:969:HM2KJBCX2:2:1102:5998:43361 2:N:0:ACTATGCA
TAGACACCGTGTCCCAACTATCCCTATTAATCATTACGTCAATCCTAGAAACCAACAAAATAGGATCGAACGTCCTATTTCATTATTCCATGCTAATGTATTCAAGCGTTAGCCTGCTTTAAACACTCTAATTTTTTCAAAGTAACAGTCCTGTTTCCCTGCAACACCAAATTAATGACATTACAGTTCTTCAAGAAGGAGGAATCAGTAAAGCCAGTACATACCATTGGCACGACCAACCTACTGACCCCGAAATTCAACTACGAGCTTTTTAACTGCAACAACTTTAATATACGCTATTGGAGCTGGAATTACCGCGGCTGCTGGCACCAGACTTGCCCTCCA
+
D@@?DHIIIIHH11CHIIH?1DGHECHHCHHIIIIHIGHH=EHGHFHGE@FFHHHCCHHHGHHE@?HHH?EHFHHF1C?CF?FHHGIIH?FGHHHHHHHFHHHIIIHHHHHGEHHHIHHHE@FFHIHHHHCHHIHHHIIIIHFGHEIHGHHIHHIIIIIIIIHHIHHHHEHHHCCFGIHF?<FHHHHGIIHHHHFCIIIIII;HIIIFHCHIH?EIHHHHEGCGCCFFCIHHEHGHGG@GC<<<HCEIHE<11@HHIHEIIIHIIHIIIHCGD?GHCCHIHHC<FG@@HGF<G@HHIIHEHHEIIHHHHHHIHHHDHE<FEGEEH@HHHIIGIIIHHHCH@B@DB
@HISEQ:969:HM2KJBCX2:2:1102:5005:43531 2:N:0:ACTATGCA
TAGACACCGTGTCCCAACTATCCCTATTAATCATTACGTCAATCCTAGAAACCAACAAAATAGGATCAAACGTCCTATTTCATTATTCCATGCTAATGTATTCAAGCGTTAGCCTGCTTTAAACACTCTAATTTTTTCAAAGTAACAGTCCTGTTTCCCTGCAACACCAAATTAATGACATTACAGTTCTTCAAGAAGGAGGAACCAGTAAAGCCAGTACATACCAGAGGCACGACCAACTCTCTAATCCCGAAATTCAACTACGAGCTTTTTAACTGCAACAACTTTAATATACGCTATTGGAGCTGGAATTACCGCGGCTGCTGGCACCAGACTTGCCCTCCAA
+
DDDDDIIIHHHIHIIHIIIIIIIIIHIIIIIHIIIIIIIIIIHHIHHIIIHIIIIIIIIGHIEEHIIGHHICCGHIIIIIIIIIHIIGHIIIIHIIIIIIIIIHIIIIHHIIIHHHHHIIIIGIIIIIIIIHHHHHHIHIHHGHIIIIIHHHHHIIIIIIIIIIHHHIHHHGHHIIHIHHIIHHHHHIHIIIIIHHIIIHHIHHGIHIIIIIIHIIHHHHIHGFHHIHHIHHHIIIHHFHHHHGFHIHHIIIIIIIIIIIIIIIIIIIIIIIIIIIIIIHIIIIIIIIIIIIIIIIIIHHHIIIIIIIIIIIIIIIIIIIIIIIIIIIIIIIIIIIIIIIIDDDDD
@HISEQ:969:HM2KJBCX2:2:1102:6359:44870 2:N:0:ACTATGCA
TAGACACCGTGTCCCAACTATCCCTATTAATCATTACGTCAATCCTAGAAACCAACAAAATAGAATCAAACGTCCTATTTCATTATTCCATGCTAATGTATTCAAGCGTGAGCCTGCTTTAAACACTCTAATTTTTTCAAAGTAACAGTCCTGATTCCCCACAACACCAAATAAATGACATCATGGTTCGTCAGAAGGGAGAAACCAACAATGCCAGTACGTACCGAGGCACGACCGACATGATAGTCCCGAAATTCAACTACGAGCTTTTTAACTGCAGCAACTTTAATATACGCTATTGGAGCTGGAATTACCGCGGCTGCTGGCACCAGACTTGCCCTCCAA
+
DDDDDIIIIIIIIIIIIIIIIIIHIIIIIIIIIIIHIIIIHIIIIIIIIIIIIIIIHIIIIGHIIIIIIIHIHIIIIIIIIIIIIIIGICGHHHHHIIIIIHGHHHCHIFIHIIHHHEHIHHIIIIIGIIIIIIHIIIIIIHHIIIIIIIIIIHHHHIIIIIIGHIIIIIIIIIHHIIIIHIIIIIIHIIIIIIIIIIIHIIIIIIIIIHHIHIIIIIIHIHHIIIIHIHIHHHHIIIHHHEEEHEIIIIIIIHEHHIIHHHHIHHIIIIIIHHHHHIIIIIIIIIHHHIIIIHIIIIIIIIHIIIHIIIIIIIIGIIIIIIIIIIHHIIIIIIIIIIIHDCDDD
@HISEQ:969:HM2KJBCX2:2:1102:19713:45043 2:N:0:ACTATGCA
TAGACACCGTGTCCCAACTATCCCTATTAATCATTACGGTGATCCTAGAAACCAACAAAATAGAACCATGCCGTCCTATTTTATTATTCCATGCTAATGTATTCAGGCACTAGCCTGCTTTGAGCACTCTAATTTTTTCAAGGTAATAGTCCTGCTTCCCCAACGCACCAAGTGAATGGCATGCTGGTTATTCAGAAGGTAAGAACCCACCACGCCAGTACGGACAGTGAAGCCCGACCGACGGACAGATTCCGAAATTCAACTACGAGCTTTTTAACTGCAACAACTTTAATATACGCTATTGGAGCTGGAATTACCGCGGCTGCGGGCACCAGACTTGCCCTCCAA
+
DDDDDIIIIHGFGDFHIIIIIIIIIIIIIHHHHIGIEEEHHHIIIIIIIHHHHHEHHHIHIHHIIIIIIIIHIIHDEHIIIIIIIIIIIEGHEHIHHIHHIGIHIIGIIIIIIIIIHIHHIHHHHHEFHHIIIIIIIIHHIIGIIIIIIIIIIHHIIIHHHHIIIHIIIIIIHIIIIIHIIIIIHIIIIIIIIIHIIIHHIIIIIIIIHIIHIIIIIIIHHGIIIIIIIIIIIIIIIIIIIIIIHHGIIIIIIIIIIIIIIIIIIIIIHIIIIIIHHIIIHHHIIIIIHIIIIIIIIIIIIIIIIIIIHIIIIIIIIIIIIIIIIIIIIIIIIIIIIIIHIIIDDDDD
@HISEQ:969:HM2KJBCX2:2:1102:13459:45477 2:N:0:ACTATGCA
TAGACACCGTGTCCCAACTATCCCTATTAATCATTACGGTGATCCTAGAAACCAACGAAATAGAATCAGTCCGTACTATTTCATTATTCCATGCTAATGTATTCAGACGTTAGCCTGCTTTAAACACTCTAATTTTTTCAAAGTAACAGTCCTGATTTCCCATCACACCAAATAAATGGCATGAAAGTTCCTCAGAAGGTAGAGATTTATCTCACCAGTACAGACAATTAAGCCTGACCAATGGGTAAACCCCGAAGTTCAACTACGAGCTTTTTAACTGCAACAACTTTAATATACGCTATTGGAGCTGGAATTACCGCGGCTGCTGGCACCAGACTTGCCCTCCAA
+
@0<DDH@1CGFG1D1C@GCC@D1<<11F1<C@CHC1F1<F?1<1<CGCE@F<11<<0<0<<1FGH11<<<C1<D1<<111<CGCCF1111CG11<@CH6CHHEEEHHHEAIHCHFFCHEGEHEHGCBCB?FHHCF<DD6ACHEHHG<CG4@CIIIIHG?5GHFC<<CH4HHHHG?FCFGIIHEHHHHHHHEHIHHFFHHHIHHFIHH?HFEHHC?HHHHIIHEGECHHAIIHHEHHHG<IIHHFECEIHIIIHHHIHIHHIHHHHFIIIHEIIHIIIHEHHHHGIIHFHGGHIIIIIGHHHHIIGIIHHHHGHHHIHIIIIIIIIIIIIHHIHGIHCHGHHHH@AD@@
@HISEQ:969:HM2KJBCX2:2:1102:13839:45894 2:N:0:ACTATGCA
TAGACACCGTGTCCCAACTTCCCTATTAATCATTACGGTGGTCCTAGAAACCAACAAAATAGAACCACAACGTCCTATTCTATTATTCCATGCTAATCTATTCAAGCAATAGCCCGCTTTAAACACTCTAATTTTTTCAAGGTAATGGTCCTGGCTCCCCAACACACCCAATTAAGGACATACTGGTTCACCAGAAGGAAGACCCGACAACAGGACAGTACTCGCCAAAGACGGACCGCCCGGCCAAGTCTAAAATTCAACTACGAGCTTTTTAACTGCAACAACTTTAATATACGCTATTGGAGCTGGAATTACCGCGGCTGCTGGCACCAGACTTGCCCTCCAA
+
DDDDDIIIHIIIEGHHHHHIIIIHHIIIIHIIIIIIHHIIHIHIHHHIIIIIIIIIFHHHHHHIIHHIIIIDGHHIIIHIIIIIIIHIHIGHIIIIIIIIIIIHEIIIIIIHHIIIIIIIIIIIIIHHIIHHIHHHHIIIIIIIIIIHIIIIIIIIIIIIIIIIIIIGIIIHHIIIIIIIHIIIIIIHIIIIIIIIIIIIIIIIIIIIIIIIIIIIIIIIIIIIIIIIIHHHIIIIIIIIIIIIIIIIHIHHHIIIIIIIIHHIIIIIIIIIIIIIIIIIIIIIIIIIIIIIIHIIIIIIIIIIIIIIIIIIIIIIIIIIIIIIIIIIIIIIIIIIIIIIIDDDDD
@HISEQ:969:HM2KJBCX2:2:1102:17200:46250 2:N:0:ACTATGCA
TAGACACCGTGTCCCAACTATCCCTATTAATCATTACCTCGACTCCGAAAGCCAACGAAATAGAATCGAGATACTATTCCATTATTCCATGCACTAATGTTCAGGCTGTAACGCCTGCTTTGAGCACTCCAATTTTTTCAAAGTAAACGTGTCGGCCATCCAATGGCACTCGATTAAGAGAACCATGAACAAACCGACAGAATCGTCCACACGAACAGTAAACACCGCAAGGTGTACCGTCCACGCGAAACCGAGATCCAACTACGAGCTTTTTAACCGCAACAACTTTAATATACGCTATTGGAGCTGGAATTACCGCGGCTGCTGGCACCAGACTTGCCCTCCAA
+
DDDDDIIIIIIIIIIIIIIIIIIIIIIIIIIIIIIIIIIIHIIIIIIIIHIIIIIIIE@HHHEHIHIIHIGHIIIIIIIIIIHHHHIIIIHGHHIHHHIIHIHHIIIHIIIIIIIIIHHHIIIIIIIIIIIIHIIIIHIIHIIIIIIIIIHIIHIIIIIIIIHIHIIIIIIIIIIIIIHIIIIIIIIIIIIIIIIIIIIIIIIIIIIIIIIIIIIIIIIIIGIIIIIIIIIIIIIIIIIIIIIIIHIHHIIIIIIIHIIIHHIIIIIIIIIIIIHGHHIIIIIHFHIIIIIIIIHIIIIIIIIIIIIIIIIIIIIIIIIHIIIIIIIIIIIIIIIIIIIIIIDDDDD
@HISEQ:969:HM2KJBCX2:2:1102:5023:46310 2:N:0:ACTATGCA
TAGACACCGTGTCCCAACTATCCCTATTAATCATTACGTCGATCCTAGAAACCAACAAAATAGGGTCAAACGTCCTATTTCATTATTCCATGCTAATGTATTCAAGCGTGTGCCTGCTTTAAACACTCTAATTTTTTCAAAGTAACGGTCCTGATTCCCCATGACACCAAATTAATGACATCACAGTTCGTCAGAAGGTAGAAATCAATAATACCAGTGCATACCAGAGGCACGACCAACCTACTAATCCCGAAATTCAACTACGAGCTTTTTAACTGCAACAACTTTAATATACGCTATTGGAGCTGGAATTACCGCGGCTGCTGGCACCAGACTTGCCCTCCAA
+
DDB@D1FCC<FHCGCFHEGHHIHEHHHHHEHIHIIIHCHEHHH@EHIF@GHH@GHHIHHFEG11FGHIIFHHGFCGEEE?@HHICHHIIIHHFHHFHIHHHHIHHHIDHIIICHIHIGIHHIHHHGIGHCIHHHHHIHHIIIIIIIIHIGIIHIHIGHHGHHIHHHHIHIHHHIIHIHH?CHHHHHIHHGIIIGIIHHHHHHFHEHIIIIIHIIIIIIIIIIIIIIIIIIIIHGIIIHIHHIIHHIHCHFIHHE?IIIIIHIIHHEIIHHIIHIIIIIIIIIIHIHHHIIIIIIHIHGGGGIIIIIIIIIIIIIIIIIIIIHHIIHGHHHIIIIIIIIIIHB@@DD
@HISEQ:969:HM2KJBCX2:2:1102:9922:46928 2:N:0:ACTATGCA
TAGACACCGTGTCCCAACTATCCCTATTAATCATTACGGTGGTCCTAGAAACCAACAAAATAGAACCCTTAGCCGTCCTATTTTATTATTCCATGCTAATGTATTCAGACGATAAAGCCTGCTTTAAACACTCTAATTTTTTCAAGGTAATGGTCCTGGTTCCGTCAGACACCAACTGAATGACATCTGACCTCGCCAGAAGGTAAGAGACCCGCGAGGCCAGTGATGGACAGTTAAGCCCAACCGACCCGCGACTCCCGAAATTCAACTACGAGCTTTTTAACTGCAACAACTTTAATATACGCTATTGGAGCTGGAATTACCGCGGCTGCTGGCACCAGACTTGCCCTCCAA
+
DDDDDIHIHIIIIIIIIIIIIHIIIIIHIGIIIIIIIHHIIHIGIHHHHHIIIIIIIIIIIIGHIIIIFHHEHHCGHHHIIGHHHIIIIIEHIIGIIHFFHGFHHHHHHIHIIIIIHIIIIIHHHGHHHHIFHHHHEHHIIIHHIIIIIIIHIHIIIIHHEEHIIIIIHHHIIIHIIIHFIIIIIIIIHHGHHHHHHIIIIIIHIIIIHHHHIIIIIIIIIHHIHGIIIIIIIIIHIIIIIHIHIIIIHIHHDIHHDIHF1IIHHIIIIIIIIIHIIIIIIHHIIIIHHIHIIIIIIIIIIHIIIIIIIIIIIIIIIHIIIIIIIIIIIIIIIIIIIIIIIIIIIIIIIDDDDD
@HISEQ:969:HM2KJBCX2:2:1102:7696:45608 2:N:0:ACTATGCA
TAGACACCGTGTCCCAACTATCCCTATTAATCATTACGTCAATCCTAGAAACCAACAAAATAGGATCGAACGTCCTATTTCATTATTCCATGCTAATGTATTCAAGCGTTAGCCTGCTTTAAACACTCTAATTTTTTCAAAGTAACAGTCCTGTTTCCCTGCAACACCAAATTAATGGCATTACAGTTCTTCAGAAAGGAGGAATCAGCGAAGCCAGTGCATACCAGTGGCACGACCAACCTGCTGACCCCGAAATTCAACTACGAGCTTTTTAACTGCAACAACTTTAATATACGCTATTGGAGCTGGAATTACCGCGGCTGCTGGCACCAGACTTGCCCTCCAA
+
DBDDDIIIIIIIIIHIIIHIIIIIIIIIIIIIIIIIIIIIIGIIIIIIHHIIIIIIIIIIIHHGHIIIIIIIHIIIIIHGIIIIIIIIIIHIHIIIIIIIIIIIIIIIIIIIIIIIIHIIIHHIIIIIIIIIIIIIIIIIIIIIIIIIIIIIIIIIIIIIIIIIIIIIIHHHIIIHIIIIIIIIIIIIIIIIIIIIIIIIIIIIIIIIIIII>IIIIIIIIIIIIIIIIIIIIIIIIIIIII=HFIIIIIIIIIIIIIIIIIIIIIIIIIIIIIIIIIIIIIIIIIIIIIIIIIIIIIIIIIIIIIIIIIIIIIIIIIIIIIIIIIIIHIIIIIIIIIIIIDDDDD
@HISEQ:969:HM2KJBCX2:2:1102:3115:47948 2:N:0:ACTATGCA
TAGACACCGTGTCCCAACTATCCCTATTAATCATTACGTCAATCCTAGAAACCAACAAAATAGAATCAAACGTCCTATTTCATTATTCCATGCTAATGTATTCAAGCGTAAGCCTGCTTTAAACACTCTAATTTTTTCAAAGTAACAGTCCTGATTCCCCACGACACCAAATTAATGACATCGCGGTTCTTCAGAAGGTAGGAACCAATAATGCCAGTGCGTACCGAAGCACGACCAACAATTTGATCCCGAAATTCAACTACGAGCTTTTTAACTGCAACAACTTTAATATACGCTATTGGAGCTGGAATTACCGCGGCTGCTGGCACCAGACTTGCCCTCCAA
+
DDDDDIIHHHIIEHHIIIIIIIIIHIIIIIIIIIIIIIIHHIIGHHGIGIHICHIIIIIHIIIGIIHIIHIHIHHIIIHHIIHHHIIGHIIIIIHIIIIHHIHIIIHHIIIIHIIIIIHIHIIIGIFIIIHHHHHHIIHHIIIIIHIIHIIIIIIIIHIIIIIIIIIIIHIHHIIIIIIIHIIIIIIIIIHIIIIIIIIIIIIIIIIIIIIHIIIIIIIHIIIGIIIIIIIIIIIIIHHIHHHGHIIIIIIIGIIIIIIIIIIIIIIIIIIIIIIIIIIIHIIIIIIIIIIIIIIIIIIIIIIIIIIIIIIIIIIIIIIIIIIIIIIIIIIIIIIIIIIIDCDDD
@HISEQ:969:HM2KJBCX2:2:1102:3116:46829 2:N:0:ACTATGCA
TAGACACCGTGTCCCAACTATCCCTATTAATCATTACGGTGATCCTAGAAACCAACAAAATAGAACCATGCCGTCCTATTCTATTATTCCATGCTAATGTATTCGAGCAAAAATGCCTGCTTTAAACACTCTAATTTTTTCAAGGTAAAGGTCCTGGATCCGCAAGACACCCAATAAAGGACATCAAGTTTCTCCAGAAGGTGAGAAATCAACAGTAACAGTTCATACCCCTTAAGGCATGACCATCACGTCAATCCCGAAATTCAACTACGAGCTTTTTAACTGCAACAACTTTAATATACGCTATTGGAGCTGGAATTACCGCGGCTGCTGGCACCAGACTTGCCCTCCAA
+
DDDCDHHHHHIIHIIHIHIIIIHIIIIIIIIIIIIIIIIIIIIIIIIIIIIIIIIIHIIIIIIHIIHIIHFIIIHIIIIIIIGIIIIIHIIIGHIIHIHHIIHHHIIIIIHIIIIIIIIIHHIHIHIHGHIIIIHHIIIIIIHIIIIIIIIIIIHIIIIIIIIIIIIIIIIIIIHIIIIIIIIIHIIIHIHIIIIIIIIIIIIIIIIIHIIIIIIHIHIIIIIIIIIIIIIIIIIIHIIIIIIIIIIIIHEFIIIIIIHIIIIIIIIIIIIIIIIHIIIHIIIIIIIIIIIIIIIIIIIIIIIIIIIIIIIIIIIIIIIIIIIIIIIIIIIIIIIIIIIIIIIIIIIIDDDDD
@HISEQ:969:HM2KJBCX2:2:1102:7563:47890 2:N:0:ACTATGCA
TAGACACCGTGTCCCAACTATCCCTATTAATCATTACCTCGACTCCGAAAGCCAACGAAATAGAACCGAGATCCTATTCCATTATTCCATGCACTAATGTTCAGGCTGTAGCGCCTGCTTTGAGCACTCCAATTTTTTCAAAGTAAACGTGCTGGCCACTCAAGGCACTCGGTAAAGAGAACCATGAACGAACCAACAAAATCGTCCAAGCAAACAGTAAACATCGCAAGATGCACCATTCACCTGAAACCGAGATCCAACTACGAGCTTTTTAACCACAACAATTCTGATATACGCTATTGGAGCTGGAATTACCGCGGCTGCTGGCACCAGACTTGCCCTCCAA
+
DDDDDIHIIIIIIIIIIIIIIIIIIIIIIGHIIIIIIIIIIHIIIIIIIIIIIIIIIGIIIIIIIIIIIHHIIIIIIIIIIGIIIHIIIIHIHIIGIIIIIHHIIHIIIHIIIIIIIIIIIIIIIIIIHIIIIIIIHIIIHIIIIIIIIIIIIIIIIIIIIIIHIIIIHIIIIIIIIIIIIIIIIIIIIIHIIIIIIIIIIIHIIIIIIIIIIHIIIIIIIIIIIIIIIHHIIIIIHIIHHGIHGIIIIIIIIIIIIIIIIIIIIIIIIIIIIIHIHGGHGIIIIIIIIIIIIIIIIIIIIIIIIIIIIHIIIIIIIIIIIIIIIIIIIIIIIIIIIIIIIDDDDD
@HISEQ:969:HM2KJBCX2:2:1102:7537:48330 2:N:0:ACTATGCA
TAGACACCGTGTCCCAACTATCCCTATTAATCATTGCTCACAAATCCAAAAACCAACAAAATACGATAAACGAGCCCTAACTTATTATTCCATGCTAATGTATTCATAACTAACCGCCTGCTTTAAACACTCTAATTTTTTCAAAGTAAAGGTCCTGGATTGCGAACCCAACCCAGCAAAGGGCAGGAACGTTCTCCAGGAAGATGGTAAGCGCGCATCGGCACTCACACACGAAACCGTGGCGGGCCAAGCGCACTATACCAGAAATCCAACTACGAGCTTTTTAACTGCAACAACTTTAATATACGCTATTGGAGCTGGAATTACCGCGGCTGCTGGCACCAGACTTGCCCTCCAA
+
DDDDDHHHIIIIIIIIIIIIIIIIIIIIIIIIIIIIIHIIIIIIIIIIIIGIIIIIIIIIIIIIIIIIIIIHIIIIIIIIIHIHIIIIIIIIIIEHHIIHGFGHHIIIIIIIIIIIHIHIHHIIHIIHIIIIIIIIIHIHIHIIIIHIIIHIIHHHHHGIIHIIHFIIIIIIIIIIIIHIIIIIIIIIIIIIHHIIIIIIIIHIIIIIHIIIIIIIIIIIIIIIIIIIIIIIHHIIIIIIIIIIIIIIIIIIIIIHGIIIHIIIIIIIIIIIIIIIIIIIIIIIIHIIIIIIIIIHIIIIIIIIIIIIIIIIIIIIIIIIIIIIIIIIIIIIIIIIIIIIIIIIIIIIIIIIIDDDDD
@HISEQ:969:HM2KJBCX2:2:1102:18319:48020 2:N:0:ACTATGCA
TAGACACCGTGTCCCAACTATCCCTATTAATCATTACGGTGATCCTAGAAACCAACGAAATAGAATCAATCCGTCCTATTTCATTATTCCATGCTAATGTATTCAGACGTTAGCCTGCTTTAAACACTCTAATTTTTTCAAAGTAACAGTCCTGATTTCCCATCACACCAAATAAATGGCATGAAAGTTCCTCAGAAGGTAGAGATTCATCTCACCAGTACAGACAATTAAGCCTGACCAATGGGTAAACCCCGAAGTTCAACTACGAGCTTTTTAACTGCAACAACTTTAATATACGCTATTGGAGCTGGAATTACCGCGGCTGCTGGCACCAGACTTGCCCTCCAA
+
DDDDDIIIIIIIIIIIIIIIIIIIIIIIIIIIIIIHIIIIIIIHIIIHHIIIIIIIIIIIIIIIIIIIIIHHIIIIIIIIIEHHHHIIIIIIIHHHHIIIIIIIIIIIIIIIHIIIIIIIIIIIIHHHHIIIHIHIIIIIHIIIIIIIIIIIHIIIIHIHIIIIIIIIHHIIIIIIIIGIIIIIIIIIIIIIIIIIIIIHIIIIIIIIIIIIIIIIIIIIIIIIIIIIIIIGIIIIIIIIIIIIIHGIIIIIHIIIIIHIIIIIIIIIIIIIIIIIIIIIIIHIIIIIHIIIIIIIHIIIGIIIIIIIIIIIIIIIIIIIIIIIIIIIIIIIIIIIIIIIIIIDDDDD
@HISEQ:969:HM2KJBCX2:2:1102:11117:48549 2:N:0:ACTATGCA
TAGACACCGTGTCCCAACTATCCCTATTAATCATTACGTCGATCCTAGAAACCAACAAAATAGAATCAAACGTCCTATTTCATTATTCCATGCTAATGTATTCAAGCGTAAGCCTGCTTTAAACACTCTAATTTTTTCAAAGTAACAGTCCTGATTCCCCACGACACCAAATTAATGACATCGCGGTTCTTCAGAAGGTAGGAACCGATAATGCCAGTGCGTACCGAAGCACGACCAACAATTCGATCCCGAAATTCAACTACGAGCTTTTTAACTGCAACAACTTTAATATACGCTATTGGAGCTGGAATTACCGCGGCTGCTGGCACCAGACTTGCCCTCCAA
+
DDBADHHIIHHCHIIHIIII1GHHIIIIIIIHIIIIIIFEHHIIHIIIHHIIHHIIIIIIIHHHHHHIIIIIHHIIIIIIIIGIHHHFIHEHIIHIHIIIIHHHHHIIIIIIIIHHIHIHHFHHHIIHIHFHHIIIIHHHIIIIIHIIHHHIIIHHHHHHIHIIHIIIIIIIIHHHIIHIIIHIHHHIIIIIIHHHIHIIIIIIHIIIIIIIIIHIIIIIHHIIIHHHHIIIHHHHHEIIIHEHIIIHHHCFIIHIIIIHIIIHIHHGIIIHHHHHIIIHHIHIIIIIIIIIHIIIIIIIIIIIIIIIIIHIIIIIIIIIIIIIIIIIIIIIHHHIIIIH@DBDD
@HISEQ:969:HM2KJBCX2:2:1102:13410:48613 2:N:0:ACTATGCA
TAGACACCGTGTCCCAACTATCCCTATTAATCATTACGTCGATCCTAGAAACCAACAAAATAGAATCAAACGTCCTATTTCATTATTCCATGCTAATGTATTCAAGCGTAAGCCTGCTTTAAACACTCTAATTTTTTCAAAGTAACAGTCCTGATTCCCCACGACACCAAATTAATGACATCGCGGTTCTTCAGAAGGTAGGAACCAATAATGCCAGTGCGTACCGAAGCACGACCAACAATTTGATCCCGAAATTCAACTACGAGCTTTTTAACTGCAACAACTTTAATATACGCTATTGGAGCTGGAATTACCGCGGCTGCTGGCACCAGACTTGCCCTCCAA
+
DDDCDIIIIIIIIIIIHIIIIIIIIIIIIIIIIIIIIHIIIIIIIIIIHIIIIIIIHIIHIIGHIIIIGIIIIIGIIHIIIIIIIIIHIIHIFHHIIIIIIHHIIIIIIIIIIIIIIIIIIIIIIIIIIIIIIIIIHIIHIIHIIIIIIIIIIIIIIIIIIIIIIIIIIIHHIIIHIIIIIIIIIIIIIIIIIIIIIIIIIIIIIIIIIIIIIIIIIIIIIIIIIIIIIIIIIIIIIIIIIIIIIIHIIIIIIIIHIIIIIIIIIIIHIIIIIIIIIIIIIIIIIIIIIIIIIIIIIIIIIIIIIIIIIIHIIIIIIIIIIIIIIIIIIIIIIIIIIIIIDDDDD
@HISEQ:969:HM2KJBCX2:2:1102:10198:48732 2:N:0:ACTATGCA
TAGACACCGTGTCCCAACTATCCCTATTAATCATTACGTCAATCCTAGAAACCAACAAAATAGGATCAAACGTCCTATTTCATTATTCCATGCTAATGTATTCAAGCGTTAGCCTGCTTTAAACACTCTAATTTTTTCAAAGTAACAGTCCTGTTTCCCTGCAACACCAAATTAATGACATTACAGTTCTTCAAGAAGGAGGAACCAGTAAAGCCAGTACATACCAGAGGCACGACCAACTTACTAATCCCGAAATTCAACTACGAGCTTTTTAACTGCAACAACTTTAATATACGCTATTGGAGCTGGAATTACCGCGGCTGCTGGCACCAGACTTGCCCTC
+
DDDDDIIHIHIIHIIIIIIIHHHIIIIIIIIIIIHHIIHIIIIIIIIIIIIIIIFIHIIIIIHIIIIIHIHIIIIHGIIIIIIIIIIIIGIIHIIHHIHIIHHIIIIIIHHHHHIIIIIIIHIIIIHIIIHIIIIIHIIHHIIIHIIIIIIIIHHHHHHIIHIHHIIIHHHHGHIIIIIIHHIHHIIHHGIIGIIHHHIIHHFHHHHHIIIIIIHIIIIIIIIIIIIIIIHHHHHIIHHIHHIIIIIIHHHIHEIIIIIIIIHHIIIIIIIIIHGHIIIIHHHHIIHHHHIIIHIIIHHHGIIIIIIIIIIIIIIIIIIIIIIIIIIIIIIIIIGIIIDDDDD
@HISEQ:969:HM2KJBCX2:2:1102:14855:48541 2:N:0:ACTATGCA
TAGACACCGTGTCCCAACTATCCCTATTAATCATTACGGTGGTCCTAGACCAACAAAATAGAACCAACGTCCTATTCTATTATTCCATGCTAATCTATTCAAGCAAAAGCCCGCTTTAAACACTCTAATTTTTTCAAGGTAATGGTCCTGGTTCCCCGACACACCCAATAAAGGGCATACCGGCTCACCAGAAGGATAGACCCGACAACAGAACAGTACTCGCCAGAGACGGACCGTCCGGTCAGGCCTAAAATTCAACTACGAGCTTTTTAACTGCAACAACTTTAATATACGCTATTGGAGCTGGAATTACCGCGGCTGCTGGCACCAGACTTGCCCTCCAA
+
DDDDDIIIIIIIIIIIIIIIIIIIHIIIIIIIIIIIIIIIIIIGIIIIIIIIIHIHIIIIIHIIIIIIIIHIIHGHIIIIIHHIGIIIIIHHIHIIIHHIIIIIIHHHIHHHGIHHIIHHIIIIIIIHHGHIHHHIIHHGHIIIHHHIIIIHHHIIIIIIHIIIIIIIIIIIHHIHIIHIIIIIHIFFIIIIHIIHIGIIIIIIIIIIHGIFHIIIIIIHIIIIIIIIIIIIHIHIIIIIIHGIHHCH=IIIIIIIIIIIHIIIHIIIIIHIIIIIHHHHIIIIHIIIIIIIIIHGFFFIIIIIIIIIIIIIIIIIIIIHIIIIIHIIIIIIIIIIIIIDDDDD
@HISEQ:969:HM2KJBCX2:2:1102:10185:49565 2:N:0:ACTATGCA
TAGACACCGTGTCCCAACTATCCCTATTAATCATTACGTCAATCCTAGAAACCAACAAAATAGGATCAAACGTCCTATTTCATTATTCCATGCTAATGTATTCAAGCGTTAGCCTGCTTTAAACACTCTAATTTTTTCAAAGTAACAGTCCTGTTTCCCTGCAACACCAAATTAATGACATTACAGTTCTTCAAGAAGGAGGAACCAGTAAAGCCAGTGCATACCAGAGGCACGACCAACCTACTAATCCCGAAATTCAACTACGAGCTTTTTAACTGCAACAACTTTAATATACGCTATTGGAGCTGGAATTACCGCGGCTGCTGGCACCAGACTTGCCCTCC
+
DDDADHIIIIIIIIIIIIIIIIIIHIIIIIIIIIIIIIIIIIIIIIIIIIIIIIIIGIIIIIIIHIIIIIIIHIIIIIIIIIHIHIIIGHHEHIIIHIIIIHIIIIIIIIIHIIIIIIIIIIIIIIIIIIIIIIIIIIIIIIIIIIIIIIIIIIIIIIIIIIIIIIIIIIIIIIHIIIIIIIIIIIIIHIIIIIIIIIIIIIIHIIIIIIIIIIIIIIIIIIIIIIIIIIIIIIIIIIIIIHIIIIIIHIIIIHIIIIIIIIHIIIIIIIIIIIIIIIIIIIIIIIIIIIIIIIIIIIIIHIIIIIIIIIIIIIIIIIIIIIIIIIIIIIIIIIIIIHIDDDDD
@HISEQ:969:HM2KJBCX2:2:1102:6225:50857 2:N:0:ACTATGCA
TAGACACCGTGTCCCAACTATCCCTATTAATCATTACATCGATCCTAGAAACCAACAAAATAGAATCTGATGTCCTATTTCATTATTCCATGCTAATGTATTCAAGCGTAAGCTTGCTTTAAACACTCTAATTTTTTCAAGGTAACAGTCCTAATTCCCCATAACATCAAATAAATGACATTATGGTTCTTTAGAAGGTGAGAACCAATAAAACCAGTACATACCAAGGCATGACCGATTCCTTGATCCCGAAATTCAACTACGAGCTTTTTAACTGCAACGACTTTAATATACGCTATTGGAGCTGGAATTACCGCGGCTGCTGGCACCAGACTTGCCCTCCAA
+
DDDDDIIIIIIIIIIIHIIIIIIIIIIIIIIIIIIIIIIIIIIIIIIIIIIIIIIIIIIIIIIIIIIIIIIIIIIIIIIIIIIIIIIEHIIIIIIIIIIIIIIIIIIIIIIIIIIIIIIIIIIIIIIIIIIIIIIIIIIIIIIIIIIIIIIIIIEIIIIIIIIIIIIIIIIIIIIIIIIIIIIIIIIIIIIIIIIIIIIIIIIIIIIIIIIIIIIIIIIIIIIIIIIIIIIIIHIIIIIIIIHHIIIIIIIIIIIIIIIIIHIIIIIIIIIIIIIIIIIIIIIIIIIIIIIIIIIIIIIIIIIIIIIIIIIIIIIIIIIIIIIIIIIIHIIIIIIIIIIIDDDDD
@HISEQ:969:HM2KJBCX2:2:1102:14139:50100 2:N:0:ACTATGCA
TAGACACCGTGTCCCAACTATCCCTATTAATCATTACGTCGATCCTAGAAACCAACAAAATAGGGTCAAACGTCCTATTTCATTATTCCATGCTAATGTATTCAAGCTAATGCCTGCTTTAAACACTCTAATTTTTTCAAAGTAACAGTCCTAACTCCCCATAACACCAAATTAATGACATCATGGTTCGTCAGAAGGGAGAAATCAATGATACCAGTACGTACCAGAGGCACGACCGATATATTGATCCCGAAATTCAACTACGAGCTTTTTAACTGCAACAACTTTAATATACGCTATTGGAGCTGGAATTACCGCGGCTGCTGGCACCAGACTTGCCCTCCAA
+
DDDDCIGHHHHEHHIIIHHIHIIIIIIIIIIIIIIIIIIIIIIHIIIHIHIIIIIIHHCHHIIHHHHHIIGHHIIIIIIIIIIIIEHIIIGHHIHIIIIIHHHHHGHHIIIHHIIGHHIIIIIHIIIHIIIHHHHHIIIIIIIIIHGHHHIIIIHHHHHIIIIIIHHIIIIIIIIIIIHHGIIIIIIHIIGIIIIIIIIIIIIIIIIIIIIIIIHIIIIIIIIHIIHHII=IIIIIIIIIIIIHGIIIHGIHIIIIIIIIIIIIIIIIIIIIIIIIIIIIIIIIIIIIIIIIIIIIHIIHHIIIIIIIIIIIIIIIIGIIIIHIIIIHIIIIIIIIIIIIIDDDDD
@HISEQ:969:HM2KJBCX2:2:1102:18962:49924 2:N:0:ACTATGCA
TAGACACCGTGTCCCAACTATCCCTATTAATCATTACATCGATCCTAGAAACCAACAAAATAGAATCGGATGTCCTATTTCATTATTCCATGCTAATGTATTCAAGCGTAAGCCTGCTTTAAACACTCTAATTTTTTCAAGGTAACAGTCCTAATTCCCCGTGACACCAAATTAATGGCATTACGGTTCTTTAGAAGGTGAGAAATCAATAATATCAGTACATACCAACGGCATGACCGAAACATTGATCCCGAAATTCAACTACGAGCTTTTTAACTGCAACAACTTTAATATACGCTATTGGAGCTGGAATTACCGCGGCTGCTGGCACCAGACTTGCCCTCCAA
+
DDDDDIIIIIIIHIIIIGIHIGHIIIIIIIHIIIIIIHHIIIIIIIFH?GHIIIHHHEH1FFEHHHIHDEHHHIIGIHIFHIIIHHIIIIIIGHCGEHHIIIIIIIIIIIIIIIIIIIIIHIIIIIIIIIIHIIIIIIIGIIIIIIIIIIIHHHIHIIIIIIIIIIIIIIIIIIIIIIIIIIIIIIIIIIIIIIIIIIIIIIIIIIIIIHIIIIIIIIIIIIIHIIIIIHIIIIIIIIIIIIIIHIIIIIIIIIIIIIIIIIGIIIIHIIIIIIIHIIIIIIIIIIIIIIIHIIIIIIIIIIIIIIIIIIIIIIIIIIIIIIIIIIIIIIIIIIIIIHIIIIDDDDD
@HISEQ:969:HM2KJBCX2:2:1102:20952:52376 2:N:0:ACTATGCA
TAGACACCGTGTCCCAACTATCCCTATTAATCATTACGGTGATCCTAGAAACCAACAAAATAGAACCATGCCGGCCTATTTTATTATTCCATGCTAATCTATTCAAGCACAAGCCTGCTTTAAGCACTCTAATTTTTTCAAGGTAATAGCTCTGCTTCCCCAACGCACTAACTTAATAGCATGCTGGTTATTCAGAAGGTAGGAATTCATCAGGCCAGTGCGGACAGTGAAGCCCGACCAACCGACAAACTCCGAAATTCAACTACGAGCTTTTTAACTGCAACAACTTTAATATACGCTATTGGAGCTGGAATTACCGCGGCTGCTGGCACCAGACTTGCCCTCCAA
+
<BD@DHC<<111<DGCE=CHHEE11<1<CF?1<<<C@1CFCE?GCHEEFHEFH?F0D@<1<<<1C1<<1<<GC//<01<<11<D@C111<@HEF1<C1E@CG@CCG8@<@<CHHG0?@@F1B1@F<8-EB1CHHEHECDFGFAF<C8<1CHCGAG=IHH6<<<EFBCBA<;EGDEGGC?CGHGEHEC:D7DFFCEH/IHHHHHFHI;:<;EDG<HEHHHCCFHHGDECFC<HA/DC0IFIHHE>A<1GDAHIHHE?HIHEHHGEFE@<CEIHGFC1<HEHG@CF<1HHEDC1F<CCGHEHGHEGH?HGIHG@FHDHDHHHHIHHIIHIHHDHGC<<EHIIHH@D@D0<
@HISEQ:969:HM2KJBCX2:2:1102:7761:52566 2:N:0:ACTATGCA
TAGACACCGTGTCCCAACTATCCCTATTAATCATTACGTCAATCCTAGAAACCAACAAAATAGGATCAAACGTCCTATTTCATTATTCCATGCTAATGTATTCAAGCGTTAGCCTGCTTTAAACACTCTAATTTTTTCAAAGTAACAGTCCTGTTTCCCTGCAACACCAAATTAATGACATTACAGTTCTTCAAGAAGGAGGAACCAGTAAAGCCAGTGCATACCAGAGGCACGACCAACCTACTAATCCCGAAATTCAACTACGAGCTTTTTAACTGCAACAACTTTAATATACGCTATTGGAGCTGGAATTACCGCGGCTGCTGGCACCAGACTTGCCCTCCAA
+
DDDDDIIIIIIIIIIIIIIIIIIIIIIIIIIIIIIIIIIIIIIIIIIIIIIIIIIIIIIIIIHFHHIHHIIIHIIIHIHIIIIIIIIIGHIIIIHHIIHIHIIIIIIIIIIIIIIHIIIIIIIIIIIIIIIHIIIIIIIIIIIHIIIIIIIIIIIIIHIIIHIIHIIIIIHEIIIIIIIIIIIIGIIHHIIIIIIIIIIIIIIHIHIIIIIGIIIHIIIIIIIIIIIIIIIIIIIIIHGIIHHHGIIIIIIIIIIIIIIIIIIIIIIIIIIIIIHIIIIIIIIIIIIIIIIIIIIIIIIIIIIIIIIIIIIIIIIIIIIIIIIIIIIIIIIIIIIIIIIGIDDDDD
@HISEQ:969:HM2KJBCX2:2:1102:10767:51929 2:N:0:ACTATGCA
TAGACACCGTGTCCCAACTATCCCTATTAATCATTACGGTGATCCTAGAAACCAACGAAATAGGATCAAACGTCCTATTTCATTATTCCATGCTAATGTATTCAAGCGTGCGCCTGCTTTAAACACTCTAATTTTTTCAAAGTAACAGTCCTGATTCCCCACGACACCAAATTAATGACATCGCGGTTCTTCAGAAGGTAGGAACCAATAATGCCAGTACGTACCGAAGCACGACCAACAATTCGATCCCGAAATTCAACTACGAGCTTTTTAACTGCAACAACTTTAATATACGCTATTGGAGCTGGAATTACCGCGGCTGCTGGCACCAGACTTGCCCTCCAA
+
DDDDDIIIIIIIIIIIIIIIIIIIIIIIHIIIIIIIIIHHIHIHIHG@HHEH@FCEEHHEHEHE11<CFEGHEHGHGIIGHEHIHHHHHGH1CCGIIIHIIHIIIHEHGH$IIIHIIHIIIHIIHIIIIIIIHIIIHIHHHIHHIHHIIHIIHHIIIIIIIHGIIIIIIIIIIIHIHIIIIIIIIIIIIIIIIIIIIIIIHCIHGHIFHFHEIIIIIIHH;FIHHIIIIIIIIIIHHIIIH;6EIIHIIIHIIIIIIIIIIIIIIIIIIIIIIIIIIIIIIIIIIIIIIIHIIIIIIIIIIIIIIIIIIIIIIIIIIIIIIIIIIIIIIIIIIIIIIIIIDDDDD
@HISEQ:969:HM2KJBCX2:2:1102:19926:52460 2:N:0:ACTATGCA
TAGACACCGTGTCCCAACTATCCCTATTAATCATTACGTGATCCTAAAACCAACAAAATAGAACCATCGTCCTATTTTATTATTCCATGCTAATGTATTCAAGCAAAAATGCCCGCTTTAAACACTCTAATTTTTTCAAAGTAAAGGTCCTGATTCATCGAAACACCCAAGAGCATCCCGAATCACCAGAAGGTGAGAAATTGGCTACACACCGTTTCATGCCCCTAAAGGCACAATCGATATATCCCAATCCCGAAATTCAACTACGAGCTTTTTAACTGCAACAACTTTAATATACGCTATTGGAGCTGGAATTACCGCGGCTGCTGGCACCAGACTTGCCCTCCAA
+
DDDDDIIIIIIIGHIHIIIIIHIIIIIIIIIIIIIIIIICHIIIIIHIIIIIIIIEHIIIIHHHGHHIHGHEHHIIIIIIIHIFHCCHHGIHHIHHIHHHGHGIHIIIFGHHHHIIHHHIHHIIHIIHIIIIHIIIHIIIIIIIIIGIHHGGHHIHIIIHIIIIIIHHIGGIHIIHHIIIIHHIIIIIIIIIHHHHHIIIIIIIIIIHIIHIIIIIIIIIIIIIIIIGII<HIIIIIIIIIIIHGHI:HHHIIIIIIIIIIIIIHIHIIIIIIIIIIIIIIIIIIIHHIIIIIIIIHIIIIIIIIIIIIIIIIIIIIIIIIIIIIIIIIIIIIIIIIIIIIIIIDDDDD
@HISEQ:969:HM2KJBCX2:2:1102:14740:53611 2:N:0:ACTATGCA
TAGACACCGTGTCCCAACTATCCCTATTAATCATTACGGTGATTCAGAAACCAACAAAACAGGACCACCGTCCTATTTTATTATTCCATGCTAATGTATTCAGACATAAGCCTGCTTTGAACACTCTAATTTTTTCAAGGTAAAGGTCCTGGTTTCCTACCACGCTAAATTAATAACATGATAGTTCCCCAGAAGGTAGAAATTCTACACGCCAGTACAGACAATAGCCTGACCAACGGTAGAACCCCGAAATTCAACTACGAGCTTTTTAACTGCAACAACTTTAATATACGCTATTGGAGCTGGAATTACCGCGGCTGCTGGCACCAGACTTGCCCTCCAA
+
DDDDDIIIIIIIIIIIIIIIIIIIIIIIIIIIIIIIIIIIIIHIIIIIIIIIIIIIIEHIIHHHHIIIIIIHIIIIIIIHIIIIIIIIIIIIIIIIIIIIIHHIIIIIIIIIIIIIIIIGHHHIIIIHIIIIIIIIIIIIIIIHIIIIIIIIIIIIIIIIIHIIIIIHIIIIIIIIIIIIIIIIIIIIIIIIIIIIHIIIIIIIGIIIIIIIHIIIIIIIIIIIIIIIIIIIIIIHIHIHHHIIIIIIIIIIIIIIIIIIIIIIIIIIIIIIIIIIIIIIIIIIIIIIHIHIIIIIIIIIIIIIIIIIIIIIIIIIIIIIIIIIIIIIIIIIIIIIIIDDDDD
@HISEQ:969:HM2KJBCX2:2:1102:16389:53622 2:N:0:ACTATGCA
TAGACACCGTGTCCCAACTATCCCTATTAATCATTACGGTGATCCTAGAAACCAACAAAATAGAACCATGCCGTCCTATTCTATTATTCCATGCTAATGTATTCGAGCAAAAATGCCTGCTTTAAACACTCTAATTTTTTCAAGGTAAAGGTCCTGGATCCGCAAGACACCCAATTAAGGACATCAAGTTTCTCCAGAAGGTGAGAAATCAACAGCGACAGTTCATACCCCTTAAGGCACGACCATCACGTCAATCCCGAAATTCAACTACGAGCTTTTTAACTGCAACAACTTTAATATACGCTATTGGAGCTGGAATTACCGCGGCTGCTGGCACCAGACTTGCCCTCCAA
+
DDDDDIHEHHIIIIIIIIGHIHHEFHHIHGHHHHIHEHEHEHHCFGHHHGIHIHIFHIHHHHGHHEHHGG1FEHHCDDGHHHHIIHHICDGHHEGGHHHIIDHHHHHIIIHIIFHIHHIHHHHHHHHHHIHIIHHIIIIIIIIIIIIIHIIIIIHGHHIIHIIIIIIIIHFIHIIHIIHHIIHIIIIIIHIIHIIIIIIIIIHIIIIIHIIIIIIHIIIIIIHIIIIHHIHHIHHHHIIIIIIIIHIHHHEGIHHIIHHIIIHIIIIHIIIIIHIHIIIIIIIIIIIIIIIIIIHIIIIIIIIIIIIIIIIIIIHGIHIIIIIIIIIIIIIIIIIIIIIIIIIIIIIIDDDDD
@HISEQ:969:HM2KJBCX2:2:1102:14475:54205 2:N:0:ACTATGCA
TAGACACCGTGTCCCAACTATCCCTATTAATCATTACGGTGATCCTAGAAACCAACAAAATAGAACCATGCCGTCCTATTTTATTATTCCATGCTAATCTATTCAAGCACAAGCCTGCTTTAAGCACTCTAATTTTTTCAAGGTAATAGCTCTGCTTCCCCAACGCACTAACTTAATAGCATGATGGTTATTCAGAAGGTAGGAATTCATCAGGCCAGTACGGACAGTGAAGCCCGACCAACCGACAAACTCCGAAATTCAACTACGAGCTTTTTAACTGCAACAACTTTAATATACGCTATTGGAGCTGGAATTACCGCGGCTGCTGGCACCAGACTTGCCCTCCAA
+
DDDDDIIIGHHIIIIIIIIIIIIIHIHIIIIIIIIIIIIIIIIHIIIIIIHHIIIIIIIHIIEFEIIIIHHIIHHHIIIEGHIIIIHIIIH?GHHHIHIIIHHHIHHHIIIIHIIIIIHHIIIIIIIIIIIIIIIIIIIIIHIIIIIIIIIIIGIHHIIIIIIIIIIIIIIIIIIIIIIIIIIIIIIIIIIIIIIIIIIIHHHIHIHHHHIIIIIHIIIIIIIIIIIIIIIIIIIIIIIIIIIIIHGIHHGIIIIIIIIIIIIIHIIIIIIIIIIIIIIIIIIIIIIIIIHIIIIIIIIIIIIIIIIIIIIHIIIIIIIIIIIIIIIIIIIIIIIIIIIIIIIDDDDD
@HISEQ:969:HM2KJBCX2:2:1102:18722:54961 2:N:0:ACTATGCA
TAGACACCGTGTCCCAACTATCCCTATTAATCATTACGTCGATCCTAGAAACCAACAAAATAGGTTCGATCGTCCTATTTCGTTATTCCATGCTAATGTATTCAAGCGCGAGCCTGCTTTAAGCACTCTAATTTTTTCAAAGTAACAGTCCTGTTTCCCCGCAACAACAAATTAATGCCATCACGGTTCTACAAGAAGGAGGGACCAGTGAGGCCAGTGCATACCAGTGGCACGACCAACCTACTGGCCCCGAAATTCAACTACGAGCTTTTTAACTGCAACAACTTTAATATACGCTATTGGAGCTGGAATTACCGCGGCTGCTGGCACCAGACTTGCCCTCCAA
+
DDBDDIIIIHHHIIIHHHIIFHHEHIIHGGHHHHHHHCHHHIIGHGHIIIHIEHHHIECCHEHHHHECHHIHHEHHEHIHHIHHIIIFIIEGHEHIIIIIIIIHIHHIHIHIIIIGIHGIHHHFGHHHHIHHIHIHIIIICIIIHIIIIHGHIIIHEFGHGIIIIIIIHIHHHIIHHHFHIGHIIHHIIHIIIIIHHHIIIIIIIIIIIIIIHHGIIIIIIIHHHHIIIHIIIIIHIIHGIHFHGIIHHDHIHHIIIIIIIIIIIIHHFIIHHHHIIIIIHHHFHHCEHGHHHHHHHIIIIHHHIIHHHIIIIIHIIIIIIIIIIIHHHIIIIHIIIHGHIDCDDD
@HISEQ:969:HM2KJBCX2:2:1102:5035:55436 2:N:0:ACTATGCA
TAGACACCGTGTCCCAACTATCCCTATTAATCATTACGTCGATCCTAGAAACCAACAAAATAGAATCAAACGTCCTATTTCATTATTCCATGCTAATGTATTCAAGCGCGAGCCTGCTTTAAACACTCTAATTTTTTCAAAGTAACGGTCCTGATTCCCCATGACACCAAATTAATGACATCATGGTTCTTCAGAAGGGAGAAATCAAAATTGCCAGTACGTACCGAGGCACGACCAACAAATTGATCTCGAAATTCAACTACGAGCTTTTTAACTGCAACAACTTTAATATACGCTATTGGAGCTGGAATTACCGCGGCTGCTGGCACCAGACTTGCCCT
+
DDDDDIIIIIHIFHIIGIIIIIIIIIIIIIIHIIIIIHIHIIIIIIIIIIIIIIIIIIIHHIIIIIIIIIIHIHIIIIHIHHIIIIIIIIIIIIIIHHIIIHHHHIIIHHHHHIIIIHHHIIIIIHHHIIIHIHIHIIHIIIHHHIIIIIIIIIIIIHIIIIIIIIIHIIIIIIIIIIIHIIIIIIIIIIIHIIIIIIHHHIIIIIIIIIIIIIHIIIIIIIIIIIIIIIIIIIIHHHHGIIIIIIIIHHEIIIHHIIIIHIHIIIIIIIIIIIIIIIIIIIIIIIIIIIIIHIIIIIIIIIIIIIIIIIIIIIIIIIIIIIIIIIIIIIIIIIIIDDDDD
@HISEQ:969:HM2KJBCX2:2:1102:16660:54658 2:N:0:ACTATGCA
TAGACACCGTGTCCCAACTATCCCTATTAATCATTACGTCAATCCTAGAAACCAACAAAATAGGATCAAACGTCCTATTTCATTATTCCATGCTAATGTATTCAAGCGTTAGCCTGCTTTAAACACTCTAATTTTTTCAAAGTAACAGTCCTGTTTCCCTGCAACACCAAATTAATGACATTACAGTTCTTCAAGAAGGAGGAACCAGTAAAGCCAGTACATACCAGAGGCACGACCAACCTACTAATCCCGAAATTCAACTACGAGCTTTTTAACTGCAACAACTTTAATATACGCTATTGGAGCTGGAATTACCGCGGCTGCTGGCACCAGACTTGCCCTCCAA
+
DDDDDIIHIHIHIIIIIHHIIIIHEHIIIIIIGIIIIIIIIIIIIIIIIIIIIIIHIIHIIIIHIIIIIIIHHHHIIIHIIIHHIIIGHIHEHHHIIIHIIIHIHIGHHIIIIHHGIIIIIIHIIIIHHIIIIIIIIHIIIIIIIIIIIIIIIIIHIIIIIIIIHHIHIHIIHIIIIHHIIIIIIIIHIIHHHIIIIIIIIIIIIIIIIIIIHGIIIIIIIIIIHIIIIIIHIIHIIIIIGHGHFHHIIIIHHIIIHIHHIHEIIHHIHIIIIHHIIIIIIHIIIHFIIIIIIIIIIGIIIIIIIIIIIHIIHIIGIIIIIIIIIIIIIIIIIIIIIIIIIDCDDD
@HISEQ:969:HM2KJBCX2:2:1102:3117:55735 2:N:0:ACTATGCA
TAGACACCGTGTCCCAACTATCCCTATTAATCATTACGGTGATCCTAGAAACCAACGAAATAGAATCAGTCCGTCCTATTTCATTATTCCATGCTAATGTATTCAGACGATAGTCTGCTTTAAACACTCTAATTTTTTCAAAGTAACAGTCCTGATTTCCCATCACACCAAATAAATGGCATGAAAGTTCCTCAGAAGGTAGAGATCCATCTCACCAGTGCAGACAATTAAGCCTGACCAATGGGTAGACCCCGAGGTTCAACTACGAGCTTTTTAACTGCAACAACTTTAATATACGCTATTGGAGCTGGAATTACCGCGGCTGCTGGCACCAGACTTGCCCTCCAA
+
DDDADIHHDHIIIHHHIIIIIGHHHIIIIHHHIIIIIIHIH?F<FGEHEEHHHICHHII=HHH@FECHHI?H=FFDGGEHHGHIHHIIEHIIEHHHIIHIIHHIHHHIIHHIIHHHGHHHHCHHHHIGIIHFHHHHGGIIIHHFGHFHHIIIHEIHHHIIIIHIIIIIIIIIIIIHHHHIIIHHIIIHIIIHIIIIIIIIIIIIIIIIIHHGIIIIIIIIIIIIIIIIIIIIIHHHHHHHEHIIHHHIIIIGIHIIHGIIIIIHIHIGIIHHIIIIIIHHIIIIIIHHHHIHIIIIIIIIHIIIIIIIIIIIIIIIIIHIIIIIIIIHHHIIIIIHIIIIIIIDDDDD
@HISEQ:969:HM2KJBCX2:2:1102:7978:54847 2:N:0:ACTATGCA
TAGACACCGTGTCCCAACTATCCCTATTAATCATTACGGTGATCCTAGAAACCAACAAAATAGAACCATGCCGTCCTATTCTATTATTCCATGCTAATGTATTCGAGCAAAAATGCCTGCTTTAAACACTCTAATTTTTTCAAGGTAAAGGTCCTGGATCCGCAAGACACCCAATAAAGGACATCAAGTTTCTCCAGAAGGTGAGAAATCAACAGTAATAGTTCATACCCCTTAAGGCATGACCATCACGTCAATCCCGAAATTCAACTACGAGCTTTTTAACTGCAACAACTTTAATATACGCTATTGGAGCTGGAATTACCGCGGCTGTTGGCACCAGACTTGCCCTCCAA
+
DDDDDHGHHHIHHIHIIIHGHIHIIIIIIIIIIIHHIIIHIIIIIIIHIHIIIEHIGHHIIIGHIEHIHHFFHIIIHHHHHHIIIHHIHIIHHGHHHEEDEFGGHHFIIIIHHHIIHIIIIIIIIIIIIIIIHIHHHHHIHGIIIIIIIIIIGIIIIIGIIIHIIHHHHFIHIIHIIIIIIIIIIIIIHHHIIHIIIIIIIIIIIIIIIIIIIIIIHHIIIIIIIIHIIIIIIIIHHIIIHHIIIIIIIIHGIHHHHIIIIIIIIHHIIIIIHIIIIIIIIHIIIIIIIIIIIIHIIIIHIIIIIIIIIIIIIIIIIIIIIIIIIIIIHE1IIIIIIIIIIIIIIIIIDDDDD
@HISEQ:969:HM2KJBCX2:2:1102:13900:55806 2:N:0:ACTATGCA
TAGACACCGTGTCCCAACTATCCCTATTAATCATTACGTCAATCCTAGAAACCAACAAAATAGGATCAAACGTCCTATTTCATTATTCCATGCTAATGTATTCAAGCGTTAGCCTGCTTTAAACACTCTAATTTTTTCAAAGTAACAGTCCTGTTTCCCTGCAACACCAAATTAATGACATTACAGTTCTTCAAGAAGGAGGAACCAGTAAAGCCAGTACATACCAGAGGCACGACCAACTTACTAATCCCGAAATTCAACTACGAGCTTTTTAACTGCAACAACTTTAATATACGCTATTGGAGCTGGAATTACCGCGGCTGCTGGCACCAGACTTGCCCTCCAA
+
DDDDDIHHHIIIIHIIIIHHIHIIHIHGIGHHIIIIIGHIHIIHIIHIIHHHHHIIIGEHIEHFHHHIIHIHCGEHHHGHHHIHEEFH?GGH@GHHFHHIHIIIHHHCGHEEHEHCHHHHHGCIHIHHIHFHHGHECHHHHHHIIHIHHIHHHHHIGHHHIGHIHIHIIHHHIHHHHIIHHIIIIHHHIIIIHHGIHGHEH?IIIHHHIIIIIHHHHIHHHHHGHHFHHII=IHHIIIIIHHFGGIHAHDGIHEHEHIIHHHEHHHHEHIIIIIIHGHIIHHIHH@HIHHIHIHHIIIIHIIIIIIIHHIIIIIIIIIHIIIIIHEIIHHEIIIIIIIIHIDDDDD
@HISEQ:969:HM2KJBCX2:2:1102:13020:56215 2:N:0:ACTATGCA
TAGACACCGTGTAATTAGCCCAACTATCCCTATTAATCATTACGTCAATCCTAGAAACCAACAAAATAGGATCGAACGTCCTATTTCATTATTCCATGCTAATGTATTCAAGCGTTAGCCTGCTTTAAACACTCTAATTTTTTCAAAGTAACAGTCCTGTTTCCCTGCAACACCAAATTAATGACATTACAGTTCTTCAAGAAGGAGGAATCAGTAAAGCCAGTACATACCATAGGCACGACCAACCTACTGACCCCGAAATTCAACTACGAGCTTTTTAACTGCAACAACTTTAATATACGCTATTGGAGCTGGAATTACCGCGGCTGCTGGCACCAGACTTGCCCTCCAA
+
DDDDDIIIHIIIIIIIIIIHIIIIIIIIIIIIIIIIIIIIIIIIIIIIIIHHIIIHIIIHHIIIIHIIIHIHGIHIHHHIHHIIIIIHHIIIIHIIIIIIIFIIHIIIIIIIIIIIIIIIIIIIIIIIIIHIIHIIIIIIIIIIIIIIIIIIIIIIIIIIIHHIIIIIIIIIIIIHHIIIHIIIIIHIIIIIIHIIIHIIIIIIHHIIIIHIIIIIIIIIIIIIIIIIIIIIIIIIIIIIIIIIIIIIHHHIIIIIIIIIIIIIIIIHIIIIIIIIIIIIIIIIIIIIIIHIIIIIIIIIIIIIIIIIIIIIIIIIIIIIIIIIIIIIIIIIIIIIIIIIIIIIIIIDDDDD
@HISEQ:969:HM2KJBCX2:2:1102:14575:56943 2:N:0:ACTATGCA
TAGACACCGTGTCCCAACTATCCCTATTAATCATTACATCGATCCTAGAAACCAACAAAATAGAATCGGATGTCCTATTTCATTATTCCATGCTAATGTATTCAAGCGTGAGCCTGCTTTAAACACTCTAATTTTTTCAAGGTAACAGTCCTAATTCCCCGTAACACCAAATTAATGGCATTACGGTTCTTTAGAAGGTGAGAAATCAATGATAACAGTGCATACCAACGGCATGACCGAAATATTGATCCCGAAATTCAACTACGAGCTTTTTAACTGCAACAACTTTAATATACGCTATTGGAGCTGGAATTACCGCGGCTGCTGGCACCAGACTTGCCCTCCAA
+
D@@<DG11<F@H1<CCC0FGHHHIEH@EHF@CHHEHCGHHCE@C0<CF?GEEHEHGEHEEEH<CGHH@GHFHCH@<CH11<C?FEHHH<CFF1@CGHIHHHCIIHHGEHHEIHEECHEGHHCFEF1HDHHHEGHEHHHAHHEHGFHFGE?IGIIIIHH@IIIHHFIHHIIIIIHIIHEHGIIIIHHIHIHHIIIIHIIIIIIIIIHHIIIHIIHIIIHIIHIIIIHHHHE<IIHHHHEHHHEHHHDGHEDHHHHHHIIIIIIIIIIHGHHIIIIIHHIIIIIIIIHIIIIIIIIIHHIHIIIIIIHHIHHHIIHIIIIIIIIIHIHIHHHHHIHHIHIIIIHD@DD@
@HISEQ:969:HM2KJBCX2:2:1102:9565:57144 2:N:0:ACTATGCA
TAGACACCGTGTCCCAACTATCCCTATTAATCATTACGTCGATCCTAGAAACCAACAAAATAGGGTCAAACGTCCTATTTCATTATTCCATGCTAATGTATTCAAGCGTGAGCCTGCTTTAAACACTCTAATTTTTTCAAAGTAACAGTCCTGATTCCCCGCGACACCAAATTAATGACATCACGGATCTTCAGAAGGGAGAAACCAGTGACACCAGTGCATACCAAAGGCATGACCAGCGTACTGATCCCGAAATTCAACTACGAGCTTTTTAACTGCAACAACTTTAATATACGCTATTGGAGCTGGAATTACCGCGGCTGCTGGCACCAGACTTGCCCTCCAA
+
DADDDHIHIFFHHHHH?HIIIIIIHHIIHHHHHHIIIIIIICGHHHHEHHGIHHIIHEHIHIIFHHIIHHHIHHIHIIIIIIIIHHIIHIHIIHIIHIHIIHHHIIHIIIIIIGIIIIIIIIHHHIHIIIHHIIFHHHHHHGHIIGHIIIIIIIEHIHIHGIGHHHHHIIHHHHHGHHFHHHHHHHHIIHIHHIIIIHHIHIHFIHHHHIIIIIIIHIHEF@GHHHIHIIHIHFHHHIIHHEHHHIIIIHIHIIHHHEHHHHEIIHIIIIH@HGDC?IHHIHHGCHIHCHHHEHHIIIGIHIIHFFIHIIHHHIHDDDHHGHHIHHHEFHF<EHHHIHHHE@@AD@
@HISEQ:969:HM2KJBCX2:2:1102:11735:57435 2:N:0:ACTATGCA
TAGACACCGTGTCCCAACTATCCCTATTAATCATTACGTCGATCCTAGAAACCAACAAAATAGAATCAAACGTCCTATTTCGTTATTCCATGCTAATGTATTCAAGCTTGAGCCTGCTTTAAACACTCTAATTTTTTCAAAGTAACAGTCCTGATTCCCCATGACACCAAATTAATGACATCATGGTTCGTCAGAAGGTAGGAATCAATAATACCAGTACGTACAATAGCACGACCAATAAATTGATCCCGAAATTCAACTACGAGCTTTTTAACTGCAACAACTTTAATATACGCTATTGGAGCTGGAATTACCGCGGCTGCTGGCACCAGACTTGCCCTCCAA
+
DDAADIIIIIIIIGIIIIIIIIIIIIIIIIIIIIIIIIIIIIIIIIIIIIIIIIIIIIIIIIHHIHIIIIHDFHHHIIIIIIIIIIIGIIIHHIIIIIIIIIIIIIIIIIIHIIHHHIIIIHIIIIIIIIIIIIIIIIIIIIIIHIIIIIIIIIIIIIIIHIIIIIIIIIIIHIIIIIIIIIIIIIIHIIIIIIIIIIIIIIHIHHIIIIIIHIIIIIIIIIIIIIIIIIIIIIIIHIIIHHGCIHIIIHIIIIIIIIIIIIIIIIIIIIIIIIIIIIIIIIIIIIIIIIIIIIIHHDDDIIIIIIIIIIIIIIIIIIIHIIIIIIIIIIIIIIIIIIIIDDDDD
@HISEQ:969:HM2KJBCX2:2:1102:15186:56461 2:N:0:ACTATGCA
TAGACACCGTGTCCCAACTATCCCTATTAATCATTACGTCAATCCTAGAAACCAACAAAATAGGATCGAACGTCCTATTTCATTATTCCATGCTAATGTATTCAAGCGTTAGCCTGCTTTAAACACTCTAATTTTTTCAAAGTAACAGTCCTGTTTCCCTGCAACACCAAATTAATGGCATTACAGTTCTTCAGAAAGGAGGAATCAGCGAAGCCAGTGCATACCAGTGGCACGACCAACCTGCTGACCCCGAAATTCAACTACGAGCTTTTTAACTGCAACAACTTTAATATACGCTATTGGAGCTGGAATTACCGCGGCTGCTGGCACCAGACTTGCCCTCCAA
+
DCBDDIIIIIIIIIIIIHIHIIIIIIIIIIIIIIIIIIIIIIIHIIIIGIHIIIIIIIIGIIIIHIIIIGIIHHHIIIHHIIIIGIHHHIIIGIHIIHHIIHIIIHIIIIIIIHIIIIIIIIIIIIIIIIIIIIHIGHIIIIIHIIHIIIIIIIIIIIIIIIHIHIIIIIHHHIIIIIIIIHIIIIHIIIIIGIIIIIIHHIIIIIIIIIIIIIIIIIIIIIIIIIIIIIIIIIIIIHIIIIIHHIIHGIIIIHIIIIIIIIIIIHIIIIIIIIHIIIIIIIIIIIIIIIIIIIIIIIIIIIIIIIIIIIIIIIIIIIIIIIIIIIIIIIIIIIIIIIIIIDDDDD
@HISEQ:969:HM2KJBCX2:2:1102:4943:57710 2:N:0:ACTATGCA
TAGACACCGTGTCCCAACTATCCCTATTAATCATTACGTCGATCCTAGAAACCAACAAAATAGAATCAAACGTCCTATTTCATTATTCCATGCTAATGTATTCAAGCGTGAGCCTGCTTTAAACACTCTAATTTTTTCAAAGTAACAGTCCTGATTCCCCACAACACCAAATAAATGACATCATGGTTCGTCGGAAGGGAGAAACCGACGATGCCAGTACGTACCGAGGCACGACCGACATGATGGTCCCGAAATTCAACTACGAGCTTTTTAACTGCAGCAACTTTAATATACGCTATTGGAGCTGGAATTACCGCGGCTGCTGGCACCAGACTTGCCCTCCAA
+
DDDDDIIIIIIIHIIIIIIIIIIIIIIIIIIIIIIIIIIIIIIIIIIHIIIIIHIIHIIIIIIIHIIIIIHGHHHIIIIIIIIIIGIHHIHIHHIIIHIIIHIIIIIIHIIIIIIIIIIIIIIIIIIIIIIIIIIIHIIIIIIIIIIIIIIIIIIIIIIIIIIIIIIIIIIIIIIIIHIIIIIIIIIIIIIIIIIIIIIIIIIIIIIIIIIIIIIIIIIIIIIIIIIIIIIIIIIIIIIIIIHGIIIIIIIIIIIIIIIIIIIIIIIIIIIIIIIIIIIIIIIIIIIIIIIIIIIIIIIIIIIIIIIIIIIIIIIIIIIIIIIIIIIIIIIIIIIIIIIIDDDDD
@HISEQ:969:HM2KJBCX2:2:1102:12063:57584 2:N:0:ACTATGCA
TAGACACCGTGTCCCAACTATCCCTATTAATCATTACGTCAATCCTAGAAACCAACAAAATAGGATCAAACGTCCTATTTCATTATTCCATGCTAATGTATTCAAGCGTTAGCCTGCTTTAAACACTCTAATTTTTTCAAAGTAACAGTCCTGTTTCCCTGCAACACCAAATTAATGACATTACAGTTCTTCAAGAAGGAGGAACCAGTAAAGCCAGTACATACCAGAGGCACGACCAACCTACTAATCCCGAAATTCAACTACGAGCTTTTTAACTGCAACAACTTTAATATACGCTATTGGAGCTGGAATTACCGCGGCTGCTGGCACCAGACTTGCCCTCCAA
+
DDDDCIIIIIHIHIIIIIIIIIIIIIIIIIIIIIIIIHHIIIIIIIIHIIIIIHIIIIIIIFEGHHIIIIIHFCHHHHIFIIIIIIIHGHFHHHIIIIIHHIHHHEHIIIHEHIIHIIIIHIIHIIIIIIIIHHHIIIIIHIIIIIIIIHIHHHIIIIIIIIIIIIIIIIIIIIIIIIIIIIIIIIIIIIIIIIIIIIIIIIIIIIIIIIIHHHIIIIIIIIIIIIIIIHIIIIIIIIHIIHHHEIHHIIIIIIIIIIHIHIHIIIIIIIIIIIIIGIIIIIIIIIIIIIIIIIIIIIIIIIIIIIIIIIIIIIIIIIIIIIIIIIIIIIIIIIIIIIIIIDDDDC
@HISEQ:969:HM2KJBCX2:2:1102:11099:58043 2:N:0:ACTATGCA
TAGACACCGTGTCCCAACTATCCCTATTAATCATTACGTCGATCCTAGAAACCAACAAAATAGAATCAAACGTCCTATTTCGTTATTCCATGCTAATGTATTCAAGCGTGAGCCTGCTTTAAACACTCTAATTTTTTCAAAGTAACAGTCCTGATTCCCCATGACACCAAATTAATGACATCATGGTTCGTCAGAAGGTAGGAATCAATAATACCAGTACGTACAATAGCACGACCAATAAATTGATCCCGAAATTCAACTACGAGCTTTTTAACTGCAACAACTTTAATATACGCTATTGGAGCTGGAATTACCGCGGCTGCTGGCACCAGACTTGCCCTCCAA
+
DDDDDIIIIIIIIIIHIIIIIIIIIIIIIIIIIIIIIIIIIIIHIIIIIIIIIIIIIIIHIIIIIIIIHIIIIIIIIHIIIIIIIIIGIIIIIIIIIIIIIHIIIIIIHHHHIIIIIIIIIIIIIIIHIIHIIIIIIIIIIIIIIIIIIIIIIIIIIIIIIIIIIIIIIIIHIIIIIIIIIIIIIIIIIIIIIIIIIIIIIIIIIIIIIIIIIIIIIIIIIIIIIIIIIIIIIIIIIIIIIIIHIHHIIIIIIIIIIIIIIIIIHIGIIIIIIIIIIIIIIIIIHHHIIIIIIIIIIIIIIIIIIIIIIIIIIIIIIIIIIIIIIIIIIIIIIIIIIIIIDDDDD
@HISEQ:969:HM2KJBCX2:2:1102:11533:58000 2:N:0:ACTATGCA
TAGACACCGTGTCCCAACTATCCCTATTAATCATTACGTCAATCCTAGAAACCAACAAAATAGGATCAAACGTCCTATTTCATTATTCCATGCTAATGTATTCAAGCGTTAGCCTGCTTTAAACACTCTAATTTTTTCAAAGTAACAGTCCTGTTTCCCTGCAACACCAAATTAATGACATTACAGTTCTTCAAGAAGGAGGAACCAGTAAAGCCAGTGCATACCAGAGGCACGACCAACCTACTAATCCCGAAATTCAACTACGAGCTTTTTAACTGCAACAACTTTAATATACGCTATTGGAGCTGGAATTACCGCGGCTGCTGGCACCAGACTTGCCCTCCAA
+
DDDDDIIIIIIIIIIIIIIIIIIIIIIIIIIIIIIHIIIIIIIIIIIIIIIIIIIIIIIIIIGHIHHHIIIIIGHIHIIHIIIIHIHIIIHGHHHIIIIIIIIIIIIIIIIHHIIHIIIIIIIIIIIIIIIIIIHIIHHHIIIIIHIIIIIIIIIIIIIIIIIIIIIHHIHHIIIIIHIIIIIIIIIIIIIIIIIIIIIIIIIHIHIIIIIIIHIIIIIIIIIIIIIIIIIIIIIIHIHHIIHHDIHHIIIIIIIIIIIIIIIIIIIIIIIIIIIIIIIIIIHIIIHIIIIIIIIIIIIIIIIIIIIIIIIIIIIIIIIIIIIIIIIIIIIIIIIIIIIIIDDDDD
@HISEQ:969:HM2KJBCX2:2:1102:4943:58721 2:N:0:ACTATGCA
TAGACACCGTGTCCCAACTATCCCTATTAATCATTACGGTGATCCTAGAAACCAACGAAATAGAATCAGTCCGTCCTATTTCATTATTCCATGCTAATGTATTCAGACGATAGTCTGCTTTAAACACTCTAATTTTTTCAAAGTAACAGTCCTGATTTCCAACCACACCAAATAAATGGCATGAAAGTTCCTCAGAAGGTAGAGATCCATCTCACCAGTACAGACAATTAAGCCTGACCAATGGGTAGACCCCGAAGTTCAACTACGAGCTTTTTAACTGCAACAACTTTAATATACGCTATTGGAGCTGGAATTACCGCGGCTGCTGGCACCAGACTTGCCCTCCAA
+
DCDDDIIIHIIHEHIIIEECHHGHF1FHH<<@HHCCGHEHHEHHC@E1CGHHEGFCHIIHHIHHC@@FEHHHECE?EEHIGG@EFCHEE<@GC?<F1CIHEGGIHHGDHIIHHHHIIHIHHGHEHIHFIHEHHHIIIIIIIIIIIIIIHHHHEIIIIIIHHIHDHHHHIIIIIIHIIIHIIHIIHIIIHIGIGI;IIHHIIIHIIHIIIIHHHII<IIIIIIIIIIIIIIIIIII<II=IIIHGGF<IIIIIIIIIIIIIIIIIIIIIIIIIIIIIIIIHIIIIIIGIIIIIIIIIIIIIIIIIIIIIIIIIIIIIIIIIIIIIIIIIIIIIIIIIIIIIIIIDDDDD
@HISEQ:969:HM2KJBCX2:2:1102:12682:58985 2:N:0:ACTATGCA
TAGACACCGTGTCCCAACTATCCCTATTAATCATTACGTCAATCCTAGAAACCAACAAAATAGGATCGAACGTCCTATTTCATTATTCCATGCTAATGTATTCAAGCGTTAGCCTGCTTTAAACACTCTAATTTTTTCAAAGTAACAGTCCTGTTTCCCTGCAACACCAAATTAATGACATTACAGTTCTTCAGAAAGGAGGAATCAGCGAAGCCAGTGCATACCAGTGGCACGACCAACCTGCTGACCCCGAAATTCAACTACGAGCTTTTTAACTGCAACAACTTTAATATACGCTATTGGAGCTGGAATTACCGCGGCTGCTGGCACCAGACTTGCCCTCCA
+
D@@@DHIIHIIIGHFHHHHHHGHHHIIIIIIHIHEHIHHHHCHFHIIIGIHIIIIIHHIIHHIIHIIHIGIHEGEHHEHHHHEHIIIHIHFFHE@GIIIHGDIIIIIHIIIIHIHIHHHHHHHIHHEHHIHHHHIGDHHIFHIIIHHHGHIIHIIIIIGIIIHIHHHIIHHHHIHHIIHIIIIIIIIIIIIIIIIIIIIIHIIIHIIIIIIIIIIIIIIHIIIHII=IIIHHGHIIHHHIIHHFIHHHHDIIIIIHHIHHIIIIGIIIIIIIIIIIIIIIIIIIIHHIIIIHIIIIIIIIIHIHIIIIHIIIIIIIIIIIIIIIIIIIIIIIIIIIIIIIDDDDD
@HISEQ:969:HM2KJBCX2:2:1102:13114:59314 2:N:0:ACTATGCA
TAGACACCGTGTCCCAACTATCCCTATTAATCATTACAACGGTCCTAGAAACCAACAAAATAGAATCGTTGTCCTATTCTATTATTCCATGCTAATGTATTCTGGCATATGCCTGCTTTAAACACTCTAATTTTTTCAAGGTAAAGGTCTTGGCTCCGAGCAACACCCAATAAAGGGCATTACCCTTCCCCAAGCGGTGAGGCCCAACCGCCCAGTACTCGTTACAAGAACGGACCAACCGGCCAAACCCAAAATTCAACTACGAGCTTTTTAACTGCAACAACTTTAATATACGCTATTGGAGCTGGAATTACCGCGGCTGCTGGCACCAGACTTGCCCTCCAA
+
DDDDDIIIIIIIHIIIIHHIIIIIIIIIIIIIIIIIIIHIIIIIIIIIIIIIIIIIIIIIHHHHIIIIIIHHI1DHHIIIIIIHIIGIIIIIIHIIIIHHHHHHHIHIIIIHHIIIIIIIIIIHIHIIHHIIIIIIIIIIIIIIIIIHHHHHIIIIIIIIIIIIIIIIIIIIIIIGIIIIIIIIIIIIIGIIIIIIHIGIIIIIHIIIIIIIIIIIIIHIIIIIIIIIIHIIIIIIIIIIIIHGIHIIIIHIIIIIIIIIIHIIIIIIIIIIIIIIIIIIIIIIIIHIIIIIIIIIIIIIIIIIIIIIIIIIIIIIIIIIIIIIIIIIIIIIIIIIIIIIDDDDD
@HISEQ:969:HM2KJBCX2:2:1102:11416:60146 2:N:0:ACTATGCA
TAGACACCGTGTCCCAACTATCCCTATTAATCATTACGTCGATCCTAGAAACCAACAAAATAGAATCAAACGTCCTATTTCGTTATTCCATGCTAATGTATTCAAGCGTGAGCCTGCTTTAAACACTCTAATTTTTTCAAAGTAACAGTCCTGATTCCCCAAGACACCAAATTAATGACATCATGGTTCGTCAGAAGGTAGGAATCAATAATACCAGTACGTACAATAGCACGACCAATAAATTGATCCCGAAATTCAACTACGAGCTTTTTAACTGCAACAACTTTAATATACGCTATTGGAGCTGGAATTACCGCGGCTGCTGGCACCAGACTTGCCCTCCAA
+
DDDDDIHIIHIHIHHIIIHIIIIIIIIIIIIIHEHIIHHIIIIIIIIHIIIIIIIIIIIIIIGIIHIIIIGICHHIHGGHHHIHIHIIIIIIHIHIHIIIIIIIIHHHIIHHIIIIIIIIIIIIIIIIIIIIIIIIIIIIHIHGIIIIIIIIIIIIIIIIIIIHIIIGIIIHIIHIIIIIIIIIIIIIIIIIIIIIIIIIIIIIIIIIHIIHHIIIIIIIHHIHHIIIIHIIIIIIIIIIIIHHIIIIIIIIIIIIIIIIIIIIIIIIIIIIIIIIIIIIIIIIIIIIIIIIIIIIIIIIIIIIIIIIIIIIIIIIIIIIIIIIIIIIIIIIIIIIIIIIDDDDD
@HISEQ:969:HM2KJBCX2:2:1102:11542:60366 2:N:0:ACTATGCA
TAGACACCGTGTCCCAACTATCCCTATTAATCATTACGTCGATCCTAGAAACCAACAAAATAGAATCAAACGTCCTATTTCATTATTCCATGCTAATGTATTCAAGCGTGAGCCTGCTTTAAACACTCTAATTTTTTCAAAGTAACAGTCCTGATTCCCCAAGACACCAAATTAATGACATCATGGTTCGTCAGAAGGAAGAAACCAATAAATTAGTACGTACCAAGGCACGACCAACATATTGATCCCGAAATTCAACTACGAGCTTTTTAACTGCAACAACTTTAATATACGCTATTGGAGCTGGAATTACCGCGGCTGCTGGCACCAGACTTGCCCTCCAA
+
DDDDDIIIIIIIIIIIIIIIIIIIIIIIIIIIIIIHIIIIHIIIIIIHIIIIIIIIIIIIIIIIIIIIIIIIIIIIIIIIIIIIIIIIIIIIHIIIIIIIIHIIIHIIHIIHIIIIIIIIIIIIIIIIIIIIIIIIIIIIIIIIIIIIIIIIIIIIIIIIIIIIIIIIIIIIIIIIIIIIIIIIIIIIHIIIIIIIIIIIIIIIIIIIIIIIIIIIIIIIIIIIIIIIIIIIIIIIIIIIIHHIIIIIIIIIIIIIIHIIIIIIIIIIIIIIIIIIIIIIIIIIIIIIIIIIIIIIIIIIIIIIIIIIIIIIIIIIIIIIIIIIIIIIIIIIIIIIIIIDDDDD
@HISEQ:969:HM2KJBCX2:2:1102:18855:61440 2:N:0:ACTATGCA
TAGACACCGTGTCCCAACTATCCCTATTAATCATTACGTCAATCCTAGAAACCAACAAAATAGGATCAACGTCCTATTTCATTATTCCATGCTAATGTATTCAAGCGCGAGCCTGCTTTAAACACTCTAATTTTTTCAAAGTAACAGTCCTGATTCCCCGCCACACCAAATTAATGACATGATGGTTCGTCAGAAGGTAGGAACCAGTAACACCAGTACGTACCTAAGGCACGACCAACGTACTGATCCCGAAATTCAACTACGAGCTTTTTAACTGCAACAACTTTAATATACGCTATTGGAGCTGGAATTACCGCGGCTGCTGGCACCAGACTTGCCCTCCAA
+
DDDADIHIIIIIHGHHIIIHIIIIIIIIIIIIIIIIHHIIHIIHHIIIIIIHIIIIHIIHHEHIIIIIHFHIIIIIIIIIIIIIIHIHIIIIIIIIIIIIIHHHIHHIIIIHIIIIIHHIIHIIIHHIIIIIHIIHIIIIHHHIIIIIIIIHHHHIIHIIIIIIIIIIIIIIIIIIIIIIIIIIIHIIIIIIIIIIIIIIIIIIIIIIIIIIIGIIHIIIIIIIIIIIGIIIIIIIIIIIIIHHIIIIIIIIIIHFIIIHHIIIIIIIIIIIIIIIIIIIIIIIIIIIIIIIIIIIIIIHIIIIIIIIIIIIIIIIIIIIIIIIIIIIIIIIIIIIIIIIDDDDD
@HISEQ:969:HM2KJBCX2:2:1102:20136:61652 2:N:0:ACTATGCA
TAGACACCGTGTCCCAACTATCCCTATTAATCATTACGGTGGTCCTAGAAACCAACAAAATAGAACCATGCCGTCCTATTTTATTATTCCATGCTAATGTATTCAAGCAAAAATGCCTGCTTTAAACACTCTAATTTTTTCAAAGTAAAGGTCCTGGTTCCCCGCGGCATCCAATTAAGGACATCGCGGTTCTCCAGAAGGTGAGAAATTGACTGCACCAGTTCATACCCCGTGAGGCACGACCGATGCGCCAATCCCGAAATTCAACTACGAGCTTTTTAACTGCAACAACTTTAATATACGCTATTGGAGCTGGAATTACCGCGGCTGCTGGCACCAGACTTGCCC
+
DDDDDIIIIIIIIIIIIIIIIIIIIIIIIIIIIIIIIIIIIIIIIHIIIIIIIIIIIIHIIIHIHIIIIHHHHIIGIIIHIIIIIIIIIIIIHCHIIIIIIHHIIIGIIIIIIIIIIIIIIIIHIHHIIIIIIIIHIIIIIIGIHHIIIIIIIIIIIHIIIIIIIIIIIIIIIIIIIIIIIIIIIIIIIIHIIIIIIIIIIIHIIIIIIIIIIIIIIIIIIIIIIIIIIIIIIIIIIIIIIIIIIHHIIIIIIIIIIIIIIIIHIIIIHHIIIIIIIIIIIIIIIIIIIIIIHIIIIIIIIIIIIIIIIIIIIIIIIIIIIIIIIIIIIIIIIIIIIIIIIIIDDDDD
@HISEQ:969:HM2KJBCX2:2:1102:1441:63493 2:N:0:ACTATGCA
TAGACACCGTGTCCCAACTATCCCTATTAATCATTACGTCGATCCTAGAAACCAACAAAATAGAATCAAACGTCCTATTTCGTTATTCCATGCTAATGTATTCAAGCGTGAGCCTGCTTTAAACACTCTAATTTTTTCAAAGTAACAGTCCTGATTCCCCATGACACCAAATTAATGACATCATGGTTCGTCAGAAGGTAGGAATCAATAATACCAGTTCGTACAATAGCACGACCAATAAATTGATCCCGAAATTCAACTACGAGCTTTTTAACTGCAACAACTTTAATATACGCTATTGGAGCTGGAATTACCGCGGCTGCTGGCACCAGACATGCCCTCCAA
+
DDDDDIIHIIIIIIIIIIIIIIIIIIIIIIIIIIIIIIIIIIIHIIIIIIIIIIIIHIIIIIIIIIIIIIIGHHHIIHHIHIIIIIIIIIHHHHHIIIIIIHIIIIIIIGIHIIIIIIIIIIIIIIIHIIIIIIIIIHHIIIIIIIIIHGIIIHIIIHIIIIIIIIIHIIIIIIIIIIIIHIIIIIIIHIIIIIIIHIHIIIIIIIIIIIIIHIIIIIHHIIIIIIIIIIIIIIIIIIIIIHHGIIIIIIIIIIIIIIIIIIIIHIIIIIIIIIIIIIIIIIIIIIIIIIIIIIIIIIIIIIIIIIIIIIIIIIIIIIIIIIIIIIIIIIIIIIIIIIIIDDDDD
@HISEQ:969:HM2KJBCX2:2:1102:6684:62358 2:N:0:ACTATGCA
TAGACACCGTGTCCCAACTATCCCTATTAATCATTACGGTGATCCTAGAAACCAACAAAATAGAACCATGCCGTCCTATTCTATTATTCCATGCTAATGTATTCGAGCAAAAATGCCTGCTTTAAACACTCTAATTTTTTCAAGGTAAAGGTCCTGGATCCGCAAGACACCCAATAAAGGACATCAAGTTTCTCCAGAAGGTGAGAAATCAACTGCAACAGTTCATACCCCTTAAGGCATGACCATCACGTCAATCCCGAAATTCAACTACGAGCTTTTTAACTGCAACAACTTAAATATACGCTATTGGAGCTGGAATTACCGCGGCTGCTGGCACCAGACTTGCCCTCCAA
+
DDDDDIHIHHIIIIIEHHIGCHGHHIIIIHHHHIIIHHGIIIIGHHIHIIIIHHHIIIIIIHEHHHIII@GHHHIIHFEHHHHHHIIIHHIIIHHGGEHGEFHHHIFHHIIHIIIHHIIHIIIGHIIIIHHHIGHIIIHHH@ECFHHHHIIHHHHHHHIIIIIIHGHEE0GHHHIIIIIHHCEIHFEHHHGHHHIIHHIGIIIHFHGHHFFHHIHIIIHGHHIGHFHGIIIHIIHHIIHIHGIIIGIIIHHHEIIHIIIIIIFHHGIIHHHIHHIGIIIHHHIHHHIIHHIHGIIHHIIIHIIIHIIIHIIIIIIIIIIIIIIIIIIIHIIIIIIIHIIIIIIIIIIIDDDDD
@HISEQ:969:HM2KJBCX2:2:1102:4737:63617 2:N:0:ACTATGCA
TAGACACCGTGTCCCAACTATCCCTATTAATCATTACGTCGATCCTAGAAACCAACAAAATAGAATCAAACGTCCTATTTCATTATTCCACGCTAATGTATTCAAGCGTGCGCCTACTTTAAACACTCTAATTTTTTCAAAGTAACAGTCCTGATTCCCCACGACACCAAATTAATGACATCGTGGTTCTTCAGAAGGTAGGAACCAATAATGCCAGTGCGTACCGAAGCATGACCGACAATTTGATCCCGAAATTCAACTACGAACTTTTTAACTGCAACAACTTTAATATACGCTATTAGAGCTGGAATTACCGCAGCTGCTGGCACCAGACTTGCCCTCCAA
+
DDDDDIIIIIIIHIIIIIIIIIIIIIIIIIIIIIIIIIIIIIIIIIIIIHIIIHIIIIIIIIFHHIIIIIIIIIIIHIIIIIIIHIIIIIIHIIIIIHIHIHHIIIIIIIIIIIIIIIIIIIIHHIIIIIIIHHIIIIIHIIIIIIIHIIIIIIIIIIHIIIIIIIIHHIIIIIHHHHIIIIIIIIIIIIIIIIIIIIIIIIGIIIIIHHIIIIIIIIIIIIIIIIIIIIIIHGIIIIIIIHHHIIHGHHIIHEHIIIIIIIHIGHIIIIIIIHIHIIIIIIHIIIIIIIIIHIIIIIIIIIIHIIIIIIIIIIIIIIIIIIIIIIIIIIIIIIIIHIIIDDBDD
@HISEQ:969:HM2KJBCX2:2:1102:7038:63966 2:N:0:ACTATGCA
TAGACACCGTGTCCCAACTATCCCTTTTAATCATTACGTCGATCCTAGAAACCAACAAAATAGAATCAAACGTCCTATTTCGTTATTCCATGCTAATGTATTCAAGCGTGAGCCTGCTTTAAACACTCTAATTTTTTCAAAGTAACAGTCCTGATTCCCCATGACACCAAATTAATGACATCATGGTTCGTCAGAAGGTAGGAATCAATAATACCAGTACGTACAATAGCACGACCAATAAATTGATCCCGAAATTCAACTACGAGCTTTTTAACTGCAACAACTTTAATATACGCTATTGGAGCTGGAATTACCGCGGCTGCTGGCACCAGACTTGCCCTCCAA
+
DDDDDIIIIHHGHHHHIIIIIIIHIIIIIIIIIIIIIHIIIIIIIIIHHHHIIIIIIIIHIIIIIIIIIIIHIIIIIIIIIIIIIIHHHHHFHIIIIHHHIHHHHHHIHIIIIHHHHIIIIIIIIIIIIIIIIIIIIIHIIIIIHHIIIIIIIIHIHIIIIIHIIHHIHIIIIIIIIIIIIIIHFHHHHIIIIIIIIIHHIIIIHHIIIHHHGHIIIIIIHIIIHHIIIIIIIIHIIIIIIHHIIIIGIIIIIIIIIIHIHIIIIHIIIIIIIIIIIIIIIIHIGHIIIIIIIIIIIIHIIIIIIIIIIIIIHIIIIIIIIIIIIIHHIIIIIIIIIIIICDDDD
@HISEQ:969:HM2KJBCX2:2:1102:17187:65057 2:N:0:ACTATGCA
TAGACACCGTGTCCCAACTATCCCTATTAATCATTACGTCAATCCTAGAAACCAACAAAATAGGATCGAACGTCCTATTTCATTATTCCATGCTAATGTATTCAAGCGTTAGCCTGCTTTAAACACTCTAATTTTTTCAAAGTAACAGTCCTGTTTCCCTGCAACACCAAATTAATGACATTACAGTTCTTCAAGAAGGAGGAATCAGTAAAGCCAGTACACACCATTGGCACGACCAACCTACTGACCCCGAAATTCAACTACGAGCTTTTTAACTGCAACAACTTTAATATACGCTATTGGAGCTGGAATTACCGCGGCTGCTGGCACCAGACTTGCCCTCCAA
+
DDDDDIIIIIIIIIIIIIIIHIIIIIIIIIIIIIIIIIIIIIIIIIIIIIIIIIIIIIIIIIHGIIIHIIIIIHIIIIIIIIIIIIIIIIIIIIGIIIIIIIHIIIHIIIIIIIIIIIIIIIIIIIIIIIIIIHIIIIIIIIIIIIIIIIIIIHIIIIIIIIIIIIIIIIIHHIIIIIIIIIIIIIIIIIIIIIIHIIIIIIIIIIIIIIHIIIIIHIIIIIIIIIIIIIIIIIIIIIIIIIHHHIIIIIIIHIIIIIIIIHIIIIIIIIIIIHHIIIIIIIIIIIIIIIIIIIIIIIIIIIIIIIIIIIIIHIIIIIIIIIIIIIIIIIIIIIIIIIIIIDDDDD
@HISEQ:969:HM2KJBCX2:2:1102:16118:65094 2:N:0:ACTATGCA
TAGACACCGTGTCCCAACTATCCCTATTAATCATTACGTCAATCCTAGAAACCAACAAAATAGGATCAACGTCCTATTTCATTATTCCATGCTAATGTATTCAAGCGCGAGCCTGCTTTAAACACTCTAATTTTTTCAAAGTAACAGTCCTGATTCCCCACCACACCAAATTAATGACATGATGGTTCGTCAGAAGGTAGAAATCAGTAACACCAGTACGTACCGAAGGCACGACCAGCGTACTAATCCCGAAATTCAACTACGAGCTTTTTAACTGCAACAACTTTAATATACGCTATTGGAGCTGGAATTACCGCGGCTGCTGGCACCAGACTTGCCCT
+
DDDDDIHIIIIIHIIIIGIIIIHIIEHIIIIIIIIHIIIIIIIHHIIIHHHIIIIIIIIIIHIIGIIIIHIHHHIHHIGIIIIIIIGIIIHGIIHHHIHHIHHHIIIGIHHHIIIIIIHHHIIIIHIIHHFGHIIIIIIIIIIIHIIIHHIIHIIIIHHIIHHIGIGIHHIHHHEFHHHHIHIIIIHIHIIIIIHGIHHIIIIHIHIIIIHHHEEGHIIHIHIHGIHIIHIIIHIIHHEHIIIIIIHIHGG@<FFHIIHG@CHGIHG@HIHHHFIHHIIHHHGGHGCHG?GD<HIIIIIIIIHIIIIIIHHDIIHIHHGIHIIIHIIIGIIHFHE@BDADD
@HISEQ:969:HM2KJBCX2:2:1102:19102:64990 2:N:0:ACTATGCA
TAGACACCGTGTCCCAACTATCCCTATTAATCATTACGTCAATCCTAGAAACCAACAAAATAGAATCAACGTCCTATTTCATTATTCCATGCTAATGTATTCAAGCGCGAGCCTGCTTTAAACACTCTAATTTTTTCAAAGTAACAGTCCTGATTCCCCGCCACACCAAATTAATGACATGATGGTTCGTCAGAAGGTAGGAACCAGTAACACCAGTACGTACCTAAGGCACGACCAACGTACTGATCCCGAAATTCAACTACGAGCTTTTTAACTGCAACAACTTTAATATACGCTATTGGAGCTGGAATTACCGCGGCTGCTGGCACCAGACTTGCCCTCCAA
+
DDB@@HH1<DC<FHHEHHHHGGEHHIHIHIIEC<FHHFHHGGHHECD1CGHE@FHHCHG@CCG1<DHEHI=GFEECHI1<FHI@C?CE?EGHGHIICCCGECGHHE@/EHCCF81FBDGG8F?8ED?F<@<?CHIGBC1DCHDEHE?CFGHH@BCCEHHFHEHHHCEDGHEGHGIHHCHHHHHHE?DCHHIHHFGEC@HHHHFAGHGEGDHHEHH@HIFHGHH=CH@ECEHFE@IIHHIHECG<GHF?E1C<1D1HCIHG@HEC1CHC<CHGC<IHD<1<<1F<1C1<@<=D</F1?IHFF<1D1G@GF@HHC/<//GC<CHHG<FHG@EGHF1CEC<C1DD@D?
@HISEQ:969:HM2KJBCX2:2:1102:9577:66059 2:N:0:ACTATGCA
TAGACACCGTGTCCCAACTATCCTATTAATCATTACGTGGTCCTAAAACCAACAAAATAGAACCATCGTCCTATTTTATTATTCCATGCTAATGTATTCAAGCAAAAATGCCCACTTTAAACACTATATTTTTTTCAAAGTAAAAGTCCTAGTTCATTGAAACACCCAAGAGCATCCCAATTCACCAGAAGGTGAGAAATTGGCTACACACCAATTCATGCCCCTAAAGGCATGACCGATATATCCCAATCCCGAAATTCAACTACGAGCTTTTTAACCGCAACAACACTAATATACGCTATTGGAGCTGGAATTACCGCAGCTGCTAACACCAGACTTGCCCTCCAA
+
DDDDDIIIIIIIIIIIIIHIIIIIIIIIIIIIIIIIIIIIIIIIIIIIIIIIIIIIIIIIIIIIIIIIIIIIIIIIIIIIIIIIIIIIIIIIIHIHHHIIIIIIIIIIIIIIIIIIIIIIHIIIIIIIIIIIIIIIIIIIIIIIIIIIIIIIIIIIIIIIIIIIIIIIIIIIIIIIIIIIIHIHIIIIIIIIIIIIIIIIIIIIIIIIIIIIIIIIIIIIIIIIIIIIIIIIIIHIIIIIIIIIIHGIIIHIIIIIIIIIIIIIIIIIIIIIIIIIIIIIIIIIIHHHIIIIIIIIIIIIIIIIIIIIIIIIIIIIIIIIIIIIIIIIIIHIIIIIIIIIIIIDDDDD
@HISEQ:969:HM2KJBCX2:2:1102:8563:65471 2:N:0:ACTATGCA
TAGACACCGTGTCCCAACTATCCCTATTAATCATTACATCGATCCTAAAAACCAACAAAATAGAATCGGATGTCCTATTTCATTATTCCATGCTAATGTATTCAAGCGTGAGCCTGCTTTAAACACTCTAATTTTTTCAAGGTAACAGTCCTAATTCCCCGTGACACCAAATTAATGGCATTACGGTTCTTTAGAAGGTGAGAAATCAATAATATCAGTACATACCAACGGCATGACCGAAACATTGATCCCGAAATTCAACTACGAGCTTTTTAACTGCAACAACTTTAATATACGCTATTGGAGCTGGAATTACCGCGGCTGCTGGCACCAGACTTGCCCTCCAA
+
DDDADIIIIIIIIIIIIIIIIIIIIIIIIHIIIIIIIIIIIGIIIIIIIIIIIIHIIIIIIHIIHIIGIIIIIGHIGIIIGHIIIIIIHIHICHHIIIIIIHHIIIIIIIIIIIIIIIIIIIIIIIIIIIIIIIIIIIIIHIHIIIIIIIIIIIIIIIHIIIIIIIHIIIIIIIIIIHIIHIIIIIIIIIIIIIIIIIHIIIIIIIHIIIIIIIIIHIHIIIIIIIIIIIIIIIIIIIIIIIIIHGIIIIHIIIIIIIIIIIHIIIIIIIIIIIIIIIIIIIIIIIIIIIIIIIIIIIIIIHIIIIIIIIIIIIIIIIIIIIIIIIIIIIIIIIIHIIIIIIDDDDD
@HISEQ:969:HM2KJBCX2:2:1102:18409:65693 2:N:0:ACTATGCA
TAGACACCGTGTCCCAACTATCCCTATTAATCATTACGGTGATTCAGAAACCAACAAAACAGGACCACCGTCCTATTCTATTATTCCATGCTAATGTATTCAGACGTAAGCCTGCTTTGAACACTCTAATTTTTTCAAGGTAAAGGTCCTGGTTTCCCACCACGCCAAATTAATAACATGATGGTTCCCCAGAAGGTAGAAATTCTACACACCAGTACAGACTTGGTAGCCCGACCGACGGTAGAACCCCGAAATTCAACTACGAGCTTTTTAACTGCAACAACTTTAATATACGCTATTGGAGCTGGAATTACCGCGGCTGCTGGCACCAGACTTGCCCTCCAA
+
DDDDCIHIIIHIIIIIHIIIIIGIIEHIIIIIIIIGIHHGHIIIIIIIIIHIEHHIIIIHHFHIHIHHHIIIIIIHIIHHIIIIEHHIIEHIIIIHIHIHHFIIIIHIHIGIHEHHIIIGIIIHIIIIIHHIIIHHCHHHHIFIIIHIGHHHHIHHIIIIIHIHHHIGHGHHHHIHHIHHGH@DHHHHHHIIHHHHIIIHIIIGIHIHHEHHIIIIIGIIHIHGIIHIII=IIIIIIIIGIIHHIIHIIIIIIIHHHIIIIIIIIIIHIHIHHHHIIIIIHIIIIIIIHHHCEIHIIIIIIIIIIIIIIIHHIGHIIIIIIIIIHGIIIIIIIIHIHHIH@ADDD
@HISEQ:969:HM2KJBCX2:2:1102:14233:66268 2:N:0:ACTATGCA
TAGACACCGTGTCCCAACTATCCCTATTAATCATTACGTCGATCCTAGAAACCAACAAAATAGAATCAAACGTACTATTTCATTATTCCATGCTAATGTATTCAAGCGCGAGCCTGCTTTAAACACTCTAATTTTTTCAAAGTAACGGTCCTGATTCCCCATGACACCAAATTAATGACATCATGGTTCTTCAGAAGGGAGAAATCAAAATTGCCAGTACGTACCGAGGCACGACCAACAAATTGATCTCGAAATTCAACTACGAGCTTTTTAACTGCAACAACTTTAATATACGCTATTGGAGCTGGAATTACCGCGGCTGCTGGCACCAGACTTGCCCTCCAA
+
B<@D?EFEH?FH?GEHHF1F1<FFHEHHIHH1CFHIFHGC/?HC0DFHF?E<<CG0GHHII?@EHCEHHEHHC1<CHI?C@GFHHGH1DCFHH1<@GHHEHGGIIHHFCEH<AFHHFHHHHBGHHGCIHFHGCF:GCHHHEHHFHDHHGCEIHHHHCHHHHFC<<CHGIIIHHFIHFDGHGHHHHHHCCGCGIIIHFFIHHHHHGHIHIHHEIIHGEHIII<H<FHEHIHFGHEEHHHGCGCFFHHIIIIIIHHHG?HH@HIFIIHHHHHED1CE?FF@CCC<1CIHHHHHHEHHHG@HGCHHHHIIHFHEHIIHDEIIIHHHFEFGHGECC@HEEHC0C@ABDB
@HISEQ:969:HM2KJBCX2:2:1102:9283:68297 2:N:0:ACTATGCA
TAGACACCGTGTCCCAACTATCCCTATTAATCATTACGTCAATCCTAGAAACCAACAAAATAGGATCGAACGTCCTATTTCATTATTCCATGCTAATGTATTCAAGCGTTAGCCTGCTTTAAACACTCTAATTTTTTCAAAGTAACAGTCCTGTTCCCCTGCAACACCAAATTAATGACATTACAGTTCTTCAGAAAGGAGGAATCAGCGAAGCCAGTGCATACCAGTGGCACGACCAACCTGCTGACCCCGAAATTCAACTACGAGCTTTTTAACTGCAACAACTTTAATATACGCTATTGGAGCTGGAATTACCGCGGCTGCTGGCACCAGACTTGCCCTCCAA
+
DDDDDIIIIIIIIIIIIIIIIIIIIIIIIIIIIIIIIIIIHHIIIIIIIIIIIIIIIIIIIIHHHIIHHIIIIIIIIIIIIIIIIIIIHHIIIHGIIIIIIHHIIIIIIIIIIIIIIIHIIIHIIIIIIIIHIIHHHIIIIIHIIIIIIIHHHIIIHHHIIIIIIIIIIIIHHIIIIIIHEHIIIIIIIIIIIIIIIIHIIHIIHIIHIIIIIIIIIIGIIIIHIIIIIHIIIIIIIIIIIIIIIIIIIIIHIIIIIIIIIIIIIIGIIIIIIIIIIIIIIIHIIIIIIIIIIIIIIIIHIIIIIIIIIIIIIIIIIIHIIHIIIIIIIIIIIIIHEIIIHDDDDD
@HISEQ:969:HM2KJBCX2:2:1102:17424:68912 2:N:0:ACTATGCA
TAGACACCGTGTCCCAACTATCCCTATTAATCATTACGGTGGTCCTAGAAACCAACAAAATAGAACCATGCCGTCCTATTTTATTATTCCATGCTAATGTATTCAAGCAAAAATGCCTGCTTTAAACACTCTAATTTTTTCAAAGTGAAGGTCCTGGTTCCCCGCGGCATCCAATTAAGGACATCGCGGTTCTCCAGAAGGTGAGAAATTGACTGCACCAGTTCATACCCCGTGAGGCACGACCGATGCGCCAATCCCGAAATTCAACTACGAGCTTTTTAACTGCAACAACTTTAATATACGCTATTGGAGCTGGAATTACCGCGGCTGCTGGCACCAGACTTGCCCTCCAA
+
DDDDDIIIIIIIHIIIIIIIIIIIIIIIIIIIIIIHIIHIIIIIIIHIIHIIHHIIIHIIIIHIIIHHIIHHHHHIHHIIIIIIIIHH<FHIHIIGIIIIIGHIIIHHIIIIIIIHIIIIIIHIIIIIIIIIIIIIIIIIIIIIIIHIIIIIIIIIHIIIIIIIIIIIIIIIIHIHIIIIIIIIIIIIIIIIIIIIIIIIHIIIIIIIHIIIIIIIIIHIIIIIIIIIIIIIIIIHIIIIIIIIIIIIIIHGIIHIIIIIIIIIIIIIIIIIIIIIIIIIIIIIIIIIIIIIIIIIIIIIIIIIIIIIIIIIIIIIIIIIIHIIIIIIIIHIIIIIIIIIIIIIIIGIDDDDD
@HISEQ:969:HM2KJBCX2:2:1102:5734:69007 2:N:0:ACTATGCA
TAGACACCGTGTCCCAACTATCCCTATTAATCATTACGTCAATCCTAGAAACCAACAAAATAGGATCAAACGTCCTATTTCATTATTCCATGCTAATGTATTCAAGCGTTAGCCTGCTTTAAACACTCTAATTTTTTCAAAGTAACAGTCCTGTTTCCCTGCAACACCAAATTAATGACATTACAGTTCTTCAGAAAGGAGGAAACAGCGAAGCCAGTGCATACCAGTGGCACGACCAACCTGCTGACCCCGAAATTCAACTACGAGCTTTTTAACTGCAACAACTTTAATATACGCTATTGGAGCTGGAATTACCGCGGCTGCTGGCACCAGACTTGCCCTCCAA
+
DDBDDIIIIIIIIIIIIIIIIIIIEFIIIIIIIIIIIIIIIIIHHIIIIIIIIIIIIIIIIGHHFEHIIIIIHHIIIIIIIIIIIIIIIIIIIIHIIIIIHHIHIIIIIIHIIIIIIHIIIHHIIIIIIIIIIIIIIIIIIIIIIIIIIIIIIIIIIIIIIIIIIIIIIIHHHIIIIIIHIIIIIIIHIIIIIIIIIIIIIIIIIIIIIIIIHIIIIIIIIIIIIIIIIIIIIIIIIIIIIIIIHIIIIIIIIIIIIIIIIIHHHIIIIIIIIIIIGIIIIHIIIHIIIIIIIIIIIIIHHIIIIIIIIIIIIIIIIIIIIIIIIIIHIIIHIHIIIIIIIDDDDD
@HISEQ:969:HM2KJBCX2:2:1102:11072:69763 2:N:0:ACTATGCA
TAGACACCGTGTCCCAACTATCCCTATTAATCATTACGGTGATCCTAGAAACCAACAAAATAGAACCATGCCGTCCTATTCTATTATTCCATGCTAATGTATTCGAGCAAAATGCCTGCTTTAAACACTCTAATTTTTTCAAGGTAAAGGTCCTGGTTCCACATGACACCCAATTAAGGACATCATGCTTCTCCAGAAGGTGAGAAATCAACTGCGACAGTTCATACCCCTTAAGGCACGACCATCACGTCAATCCCGAAATTCAACTACGAGCTTTTTAACTGCAACAACTTTAATATACGCTATTGGAGCTGGAATTACCGCGGCTGCTGGCACCAGACTTGCCCTCCAA
+
DDDDDIIIIIIIIIIIIIIIIIIIIIIIIIIIIIIIIIIIIIIIIIIIIIHIIHIIIIIIIIIHIIIIIIIIIIGIIIIIIIIIIIIHHIIIIIIHIIIIIFIHIIIIIIIHIHHIIIIIIIIIHIIIIIIIIIIIIIIIIIIIIIIIIIIIIIHIIIIIIIIIIIIIIIHIIIIIIIIIIIIIIIIIIIIIIIIIIIIIIIIIIIIIIIIIIIIIIIIIIHIHIIIIIIIIIIIIIIIIIIIIIIIIIIGIIIIIIIIIIIIIIIIIHIIIIIIIIIIIIIIIIIIIIIIIIIIIIIIIIIIIIIIIIIIIIIIIIIIIIIIIIHIIIIIIIIIIIIIIIIIIIIIDDDDD
@HISEQ:969:HM2KJBCX2:2:1102:8868:69893 2:N:0:ACTATGCA
TAGACACCGTGTCCCAACTATCCCTATTAATCATTACATCGATCCTAGAAACCAACAAAATAGAATCTGATGTCCTATTTCATTATTCCATGCTAATGTATTCAAGCGTAAGCTTGCTTTAAACACTCTAATTTTTTCAAGGTAACAGTCCTAATTCCCCATAACATCAAATAAATGACATTATGGTTCTTTAGAAGGTGAGAACCAATAAAACCAGTACATACCAAGGCATGACCGATTCCTTGATCCCGAAATTCAACTACGAGCTTTTTAACTGCAACAACTTTAATATACGCTATTGGAGCTGGAATTACCGCGGCTGCTGGCACCAGACTTGCCCTCCAA
+
DDDDDIIIHDEHHEHIIIIIIIIIIIIIHIIIIIIIHEHIGHEGHHIIIIIIIIIIIHFHHIIGHHHIIIHIEHCGHHIIGHHIIHHIIIIIIIFIIIIIIIIHGHFIIIHIIIHGGHHHHHEGIHHIIHIIGFCHHHHHHIIHHHFHF@GIIHIIGHFIHIIIIHIIIIIHHIIHIIIHHIHIIIIIIIIIIIIHHHIHHGHIGIIIIIIIHIIIIIIHHHHHHHHIHIHIHIIIHIHIHHEFHIIIHIIIHIIIIIIIHEIHIHHEHIIIHHIIIIHHEHIIIIHHIIIIIIIIIIIIIIIGIHIIHIHGIIIIIIIIIIHHHIIIIIIIHIIIIIGHDDABD
@HISEQ:969:HM2KJBCX2:2:1102:6126:69662 2:N:0:ACTATGCA
TAGACACCGTGTCCCAACTATCCCTATTAATCATTACGTCGATCCTAGAAACCAACAAAATAGGTTCGATCGTCCTATTTCGTTATTCCATGCTAATGTATTCAAGCGCGAGCCTGCTTTAAGCACTCTAATTTTTTCAAAGTAACAGTCCTGTTTCCCCGCAACAACAAATTAATGCCATCACGGTTCTACAAGAGGGAGGGACCAGTGAGGCCAGTGCATACCAGTGGCACGACCGACCTACTGGCCCCGAAATTCAACTACGAGCTTTTTAACTGCAACAACTTTAATATACGCTATTGGAGCTGGAATTACCGCGGCTGCTGGCACCAGACTTGCCCTTCA
+
D?D@<CFEHHHFCECHHIHHHHIIGHIHIHHFHHHFIIFHHIIHHIIIIHIIIHHHE?CFHGHIHIHIIIIIHFEH1EEHHHHFCHGHHFHEHHIFHIDHHEHGHHHIIIHHHHGHHGHIHHHHIIHHHIHHHHGHIGHGHHHHHIIIHIIIIGHHIIHDGHHIIIIHHHFFGHHFHIHHGHHHHEFHHHHHFEGIIIIIIHEHIHHFGIGIIHHGHFIIIHIIHIIIHHHDHHIHHHHI=F<@@GIGIIIIHHEHIIHHHGEIIHHHHHEIIIIHEHGIIHHFHED1GEH@CGHHHED<HIIIHHIIHHG?HIIIIIIIIIIHHHEHHHHGIIHIIIIHDBDDB
@HISEQ:969:HM2KJBCX2:2:1102:6143:69662 2:N:0:ACTATGCA
TAGACACCGTGTCCCAACTATCCCTATTAATCATTACGTCGATCCTAGAAACCAACAAAATAGGTTCGATCGTCCTATTTCGTTATTCCATGCTAATGTATTCAAGCGCGAGCCTGCTTTAAGCACTCTAATTTTTTCAAAGTAACAGTCCTGTTTCCCCGCAACAACAAATTAATGCCATCACGGTTCTACAAGAGGGAGGGACCAGTGAGGCCAGTGCATACCAGTGGCACGACCGACCTACTGGCCCCGAAATTCAACTACGAGCTTTTTAACTGCAACAACTTTAATATACGCTATTGGAGCTGGAATTACCGCGGCTGCTGGCACCAGACTTGCCCTCCA
+
DDDADIIIGHHGHHHIIIIIHHIIIIHIIIIIIHIHFHHIIHHIIGIIIIIIGIIIIIIIIIIIIGHIIHHDCGCHIHIIIIIIIHIIIGHHGIHIHIIHIHIIIIIIHHIIIIIIIHIHIIIIIIIGIHIIIHIHHIIHHHIIIHIIIIIIIIIIHHIIIHHIHHIIIHHHHEHHHIHGGHIIIGIIIIHIIHIIIIIIIIIHIHIIIIIIHIIIIIHIIHIIIHHGHIIIIIHIIHFIIHGFIIIIHIIIHGGIIIHIHHFHHEIHIIIHHHHIIIIIIIIHIIIIHIHHDHIIIIIIIIIHIIIIHIIHIIIIIIIIIIIIIIIIIIIIIIIIIIIIDDDDD
@HISEQ:969:HM2KJBCX2:2:1102:8375:71069 2:N:0:ACTATGCA
TAGACACCGTGTCCCAACTATCCCTATTAATCATTACGTCAATCCTAGAAACCAACAAAATAGGATCGAACGTCCTATTTCATTATTCCATGCTAATGTATTCAAGCGTTAGCCTGCTTTAAACACTCTAATTTTTTCAAAGTAACAGTCCTGTTTCCCTGCAACACCAAATTAATGACATTACAGTTCTTCAGAAAGGAGGAATCAGCGAAGCCAGTACATACCAGTGGCACGACCAACCTGCTGACCCCGAAATTCAACTACGAGCTTTTTAACTGCAACAACTTTAATATACGCTATTGGAGCTGGAATTACCGCGGCTGCTGGCACCAGACTTGCCCTCCAA
+
DCDDDIHIIIIIIIIHHIIHIIIIIIIIIIIIIIIIIIHIIIIIIIIHHIIIHIIIIIIHIIFHIIIIIHHIIHHIIIIGIIII?GHHIIIHEHIIIIHIIHIIIIIIIIIIIIIHIIIIIHIIIIIIIIIIIHIIHIIIIIIIHIIIHHIIIHIIIIIHHIIIIIIIIIIIIIIIIIIIIIIIIIIHIIGGIIIIIIIIIIIIIIIIIIHHIIIIIIIIIIIIIIIHIHIIHIIIHIIIIIIHGIIIIIIIIIIIIIIIIIIIIIIIIIIIIIHIIIHIIIIIIHIIIIIIIIIIIIIHIIIIIHIIIIIIIIIIIIIIIIIIIIIIIIIIIIIIIIIIIDDDDD
@HISEQ:969:HM2KJBCX2:2:1102:3181:71184 2:N:0:ACTATGCA
TAGACACCGTGTCCCAACTATCCCTATTAATCATTACATCGATCCTAGAAACCAACAAAATAGAATCGGATGTCCTATTTCATTATTCCATGCTAATGTATTCAAGCGTGAGCCTGCTTTAAACACTCTAATTTTTTCAAGGTAACAGTCCTAATTCCCCGTGACACCAAATTAATGGCATTACGGTTCTTTAGAAGGTGAGAAATCAATAATATCAGTACATACCAACGGCATGACCGATACATTGATCCCGAAATTCAACTACGAGCTTTTTAACTGCAACAACTTTAATATACGCTATTGGAGCTGGAATTACCGCGGCTGCTGGCACCAGACTTGCCCTCCAA
+
DDDDDIIIIIIIIIIHIIIIIIIIIIIIIIIIIIIIIIIIIIIIIIIIIIIIIIGIHIHHIIHGIIIIIIHIIGHHIIIIIIIIIIIIHIIHGIIHIIIIIIIIIIIIIIIIIIIHFIIIIIIIIIIIIIHIIIIIIIHHIIIIIIIIIIHIIHIHHIIIIIIIIIIIIIIIIIIIIIIIIIIIIIIIIIIIIIIIIIIIIIIIIIIIIIIIIIIIIIIIIIIIIIIIIIIIIIIIIIIIIIIHGDIIIIIIIIIIIIIIIIIIIIIIIIIIIIIIIIIIIIIIIIIIIIIIIIIIIIIIIIIIIIIIIIIIIIIIIIIIIIIIIIIIIIIIIIIIIIIIIIDDDDD
@HISEQ:969:HM2KJBCX2:2:1102:19176:71029 2:N:0:ACTATGCA
TAGACACCGTGTCCCAACTATCCCTATTAATCATTACGGTGATCCTAGAAACCAACAAAATAGAACCATGCCGTCCTATTCTATTATTCCATGCTAATGTATTCGAGCAAAAATGCCTGCTTTAAACACTCTAATTTTTTCAAGGTAAAGGTCCTGGATCCGCAAGACACCCAATAAAGGACATCAAGTTTCTCCAGAAGGTGAGAAATCAACAGTAACAGTTCATACCCCTTAAGGCATGACCGTCACGTCAATCCCGAAATTCAACTACGAGCTTTTTAACTGCAACAACTTTAATATACGCTATTGGAGCTGGAATTACCGCGGCTGCTGGCACCAGACTTGCCCTCCAA
+
DDDDDIIIIIIIHIIIHIIIIIIIIIIIIIIIIIIHHHIIIIIIHIIIIIIIIIIIIIIIFHIIIIIIIIIIHEHIIIIIIIIIIIIIIIIIHHHIHIIIIHGHHHHIIIIIIIIIIHIIIIIHIIHIHIIIIIIIIIIIHHIIIIIIIIIIIIIHIIIIIIIIIIIIIIHIIIIIIIHIIIIIIIHIIIIIIIIIIIIIIIIIIIIIIIIIIIIIIIIIIIIIIIIIIIIIIIIIIIIIIIIIIIIIIIHDHIIIIIIIIIIIIIIIIIIIIIIIIIIIIIIIIIIIIIIIIIIIIHIIIIIIIIIIIIIIIIIIIIIIIIIIIIIIIIIIIIIIIIIIIHIIIIIIDDDDD
@HISEQ:969:HM2KJBCX2:2:1102:21133:71701 2:N:0:ACTATGCA
TAGACACCGTGTCCCAACTATCCCTATTAATCATTACGTCGATCCTAGAAACCAACAAAATAGGATTAACGTCCTATTTCATTATTCCATGCTAATGTATTCAAGCGTTAGCCTGCTTTAAACACTCTAATTTTTTCAAAGTAACAGTCCTGATTTCCCGCAACACCAAATTAATGACATCACGGTTCGTCAAGAAGGAGGAATCAGTAAAGCCAACAGTACATACCGAAGGCATGACCAACTTACTAACCCCGAAATTCAACTACGAGCTTTTTAGTTGCAACAACTTTAATATACCCTATTGGAGCTGGAATTACCGCGGCTGCTGGCACCAGACTTGCCCTCCAA
+
DDA@DI?EDGH?CGHHHD@F@FHH1GHHHH??E1CFHCC?CHFHGEHHHHHHHHIDHHCFHHIEH1C@EEHDCEEHCE?G@1CE1F?EC<CG1FF@EF@F@@DGGCHHHGHEFHFGHEF<G?EHG@GHHEFFHHFHHGGGHEGHG?@AGEHEFFHEHGIIGEFIHHHHIIIIHHHHHHEHHHHEHHHHIIHHIIHIIIIIIIHIGIIIIHIHGHCHIIHHIHGHGHHHHIIIHHHF@FFGHHHFHHDDFIIHIIGHHIIHG@IIHHGCIIIIIIHGIIIIIHHGIHIHFGHHIIHHIIHHGIIIIHIIIIIIIHHIIIHIIIIIHIIIIIIIIHIIHIIIIIIDDDAD
@HISEQ:969:HM2KJBCX2:2:1102:15817:71505 2:N:0:ACTATGCA
TAGACACCGTGTCCCAACTATCCCTATTAATCATTACGTCGATCCTAGAAACCAACAAAATAGAATCAAACGTCCTATTTCATTATTCCATGCTAATGTATTCAAGCGCGAGCTTGCTTTAAACACTCTAATTTTTTCAAAGTAACAGTCCTGATTTCCCATGACACCAAATTAATGACATCGTGGTTCGTCAGAAGGGAGAAACCAATAATGCTAGTACGTACAAAGTACGACCGACATATTAGTCCCGAAATTCAACTACGAGCTTTTTAACTGCAACAACTTTAATATACGCTATTGGAGCTGGAATTACCGCGGCTGCTGGCACCAGACTTGCCCTCCAA
+
DDDDDIIIIHIIIIIIIIHIIIIIIIIIIIIIIIIIIHIGIIIIIIIIIIIIIIIIHGHHHHIHIHIIIIHHIIIIIIHHIIIIHIIIHIIIIIIGHHHIIIIIIHFHHHHIIIIIIIIIHIIIIIHHIHIIIIHHIIIIIHGIIIIHIIIIIIIIIIHIIIIIIIIHIIIIIIIIIIIIIHIIIIIIIIIHIIIIIIIIIIIIIIIIIIHIIIIIIIIIIIHIIIIIIIIIIIIIIIIIIIHIIIIIIIIIIIIIIIIIIIIIIIIIIIIIIIIIIIIIIIIIIIIIIHIHIIIGIIIIIIIIIIIIIIIIIIIIIIIIIIIIIIIIIIIIIIIIIIIDDDDD
@HISEQ:969:HM2KJBCX2:2:1102:17685:72030 2:N:0:ACTATGCA
TAGACACCGTGTCCCAACTATCCCTATTAATCATTACGTCGATCCTAGAAACCAACAAAATAGAATCAAACGTCCTATTTCATTATTCCATGCTAATGTATTCAAGCGTAAGCCTGCTTTAAACACTCTAATTTTTTCAAAGTAACAGTCCTGATTCCCCACGACACCAAATTAATGACATCGCGGTTCTTCAGAAGGTAGGAACCGATAATGCCAGTGCGTACCGAGGCACGACCAACAATTCGATCCCGAAATTCAACTACGAGCTTTTTAACTGCAACAACTTTAATATACGCTATTGGAGCTGGAATTACCGCGGCTGCTGGCACCAGACTTGCCCTCCAA
+
DD@@DHEHHHFHH?EFFE@?GFGHHHGHHIIHIIIHIIIIIHG@EHEHC?HHIEHHHFGEG@HFHHHHHICCD@EHHGGHHHHHHIH@@FC1<C@CHIIIIIHIHIIIHIIHFHHHEHEIHHFEFGEHHHHCGFGHFHFHHIIIIIHHHHHF@CHIHHFGIHHIIIHHHHHIIHHDHEHIHIHHCEHCHFHHHGHIHGHHHIIIHHHHIHIHIIIIIHHEGFEDIHHFHHHCHE?F@HHHHHCFGHDHGIIHHIHHFEEHHCHHHEGIEEF1ECC@CHHHHHGGCEEEHCGHCHIIHIIHHHCHCGIHIIHIIHHIHHHEIHGHIIHEH@HIHGHHG?EHDDBDD
@HISEQ:969:HM2KJBCX2:2:1102:3936:73749 2:N:0:ACTATGCA
TAGACACCGTGTCCCAACTATCCCTATTAATCATTACGTCAATCCTAGAAACCAACAAAATAGGATCAAACGTCCTATTTCATTATTCCATGCTAATGTATTCAAGCGTTAGCCTGCTTTAAACACTCTAATTTTTTCAAAGTAACAGTCCTGTTTCCCTGCAACACCAAATTAATGACATTACAGTTCTTCAAGAAGGAGGAACCAGTAAAGCCAGTACATACCAGAGGCACGACCAACCTACTAATCCCGAAATTCAACTACGAGCTTTTTAACTGCAACAACTTTAATATACGCTATTGGAGCTGGAATTACCGCGGCTGCTGGCACCAGACTTGCCCTCCAA
+
DCDDDHHIIIHHIHIHIIIIIIHHIHHIGIIEHHFHIIIIIIIIIIHHIHIGIEHHHIIIIIIIIIIIIIIIHHIIIIGHIIHIIHIIHFHIIIIIHHHII@EIIHHHHIIIHIIIIIIIHGIIIIHHHIHIIIHHHHIHHIIIEHIIIGIIIIIIHHHHHHIIIIIIIHIHHIHIIHIIIIHIIIIIHHIIIIHHIIIIIIIHHGHIHHHIHIIIIIIIIIIIIHIIIHHIIHHIHHEHHEHGHIHEHIIIIHIHHHIHIHIHHFEIHIIIIIIIIIIIIIIIIIIHHEHIIIHIGIIIIIIIIIHHHHHEIHHHGHIIIHHHIIIIIIIIIIIIIIIGIDDDDD
@HISEQ:969:HM2KJBCX2:2:1102:17689:74697 2:N:0:ACTATGCA
TAGACACCGTGTCCCAACTATCCCTATTAATCATTACGTGGTCCTAAAACCAACAAAATAGAACCATCGTCCTATTTTATTATTCCATGCTAATGTATTCAAGCAAAAATGCCCGCTTTAAACACTATATTTTTTTCAAAGTAAAAGTCCTAGTTCATTGAAACACCCAAGAGCATCCCAATTCACCAGAAGGTAAGAAATTGGCTACACACCGATTCATGCCCCTAAAGGCATGACCGATATATCCCAATCCCGAAATTCAACTACGAGCTTTTTAACCGCAACAACACTAATATACGCTATTGGAGCTGGAATTACCGCGGCTGTTAATACCAGACTTGCCCTCCAA
+
DDDBBHIIIHEGGHIIIIGHHHHIIIIIGHHHEHIIIEHIIIIFHIIHIGHIIIIIHIHHGHHIIIIHIIIGHHHHHFHIIIEGEHHHHHH?HHGHHIIIHGGHHHIIFHHEHIIIIHHIHGHIIIIIIIIIIIHHHIIIIHIIIHIHGIIHHHIIHHHFHCCEGHIIIIIIIIHH?GIHHHHHHHFIIIIIHHIIIIHHHIIIIIIHHHEEHHHHHIHIIIHIHIIIFIHIIIHH<IIIIIIHHHCCHHHIIHHEIHHFECIIHIIHHHHEIHIIIIIIIIHIIIHIIIHIHIIIIIHHIHIHGIIIHIHIIIIIIICIIHIIIIIHIIIIIIIGIIIIIHGG?DDDD
@HISEQ:969:HM2KJBCX2:2:1102:8006:74530 2:N:0:ACTATGCA
TAGACACCGTGTCCCAACTATCCCTATTAATCATTACGGTGATCCTAGAAACCAACAAAATAGAACCATGCCGTCCTATTCTATTATTCCATGCTAATGTATTCGAGCAAAAATGCCTGCTTTAAACACTCTAATTTTTTCAAGGTAAAGGTCCTGGATCCGCAAGACACCCAATAAAGGACATCAAGTTTCTCCAGAAGGTGAGAAATCAACAGTAACAGTTCATACCCCTTAAGGCATGACCATCACGTCAATCCCGAAATTCAACTACGAGCTTTTTAACTGCAACAACTTTAATATACGCTATTGGAGCTGGAATTACCGCGGCTGCTGGCACCAGACTTGCCCTCCAA
+
DDDADHHHIIIIIIHHIIIIIIIIIIHIIIHHIIIIIIIIIIIHIIIIH?GHHIIIIIHIIHHIIHHHHGHHHHHIIHHHIHHIIIIIIIIIHFHIIIIHHIHHIIHIGHIIIIHHIIHIIIIIIIHHIIIIIIIHHIIIIIIIIIIIHHIIIIHIIIEHIHHIIIIIIHIIIIIIIIIIIIIIIIHIHHGHIIIIIIIIIIIIIIIIIIIIIIIHIIIHHHIIIHHIIIIIIIIIHIIIIHIIIIIIIHGDIIHHIIIIIIHIHIIIIHIIIIIIIIIIIIIIIIIIIIHHGIIIIIHIIIIIIIIIIIHIIIIIIIIIIIIIIIIIIIIIIIIIIIIIIIIIIIIIDDDDD
@HISEQ:969:HM2KJBCX2:2:1102:15350:74648 2:N:0:ACTATGCA
TAGACACCGTGTCCCAACTATCCCTATTAATCATTACAGCGGTCCTAGAAACCAACAAAATAGAACCGATGTCCTATTCTATTATTCCATGCTAATGTATTCGAGCAAAGGCCTGCTTTGAACACTCTAATTTTTTCAAGGTAAAAGTCCTGGTTCCCCACGACACCCAGTAAAGGGCATCGGGTTTCCCAGAAGGAAAGACCCGACCGAATCCGTACGCTCGATTAGGAGGACAGATCAGCCAGGTCCAAGGTTCAACTACGAGCTTTTTAACGGCAACAACTTTAATATACGCTATTGGAGCTGGAATTACCGCGGCTGCTGGCACCAGACTTGCCCTCCAA
+
D@DDDIIHIIIIIIIIIIIIIIIIIIIIIHIIIIIIIIIIIIIIIHIIIIIIIIIIGHHHIIIIFHHIGIIIIIIIIHIGIIIEHIIHHIIIIIIHIIHIHGIHIIIIIIHIIIIIIIIIIIIIIIIIIIIIIIIHIIIIIIIIIIHIIIIHIIIIIIHIIHIIIIIIIIIIIIIIIIIIIIHIIIIIIIIIIIIIIIIIIIIIIHIIIIIHIIIIIIIIIHIIIIIIIIIIIIIIIIIIIIHIIIIIIIIIIIIIHIIIIIIIIIIIIIIIIHIIIIIIIIIIIIIIIIIHIIIIIIIIIIIIIIIIIIIIHIIIHIIIIIIIIIIIIIHIIIIIIIIDDDDD
@HISEQ:969:HM2KJBCX2:2:1102:12207:75024 2:N:0:ACTATGCA
TAGACACCGTGTCCCAACTATCCCTATTAATCATTACGTCAATCCTAGAAACCAACAAAATAGGATCAAACGTCCTATTTCATTATTCCATGCTAATGTATTCAAGCGTTAGCCTGCTTTAAACACTCTAATTTTTTCAAAGTAACAGTCCTGTTTCCCTGCAACACCAAATTAATGACATTACAGTTCTTCAGAAAGGAGGAATCAGCGAGACCAGTACGTACCAATGGCACGACCAACCTGCTGACCCCGAAATTCAACTACGAGCTTTTTAACTGCAACAACTTTAATATACGCTATTGGAGCTGGAATTACCGCGGCTGCTGGCACCAGACTTGCCCTCCAA
+
DDDDDIIIDHHIHGHIIIIIIIIIIIIIIIIIIIIIHHIIIIIIIFHIIGIHIHHIHHIEHIIIIIII1FC=GHFHIIFHIFHIGHHEHHIIHHIHHHIIIIIIGIIIHHHHCEGIIIIHIHHHIIHHHDEGHIIIHIIHIIIIIIIIIHIIIIIHIIHHIHIHIIIIIIIHHHIIIIIHHIIIIIIIIIIIIIIHIIIIIIHIIIIIHIIIIIIIIIIIIHIIIIIIIHIIHHHHIIIGHHGHHIIIHIIIIIIHFIHHIIIIIIIIIIHIIIIIIIIIIIHIIIIIIIIIIIIIIIIIIIIIIIIIIIIIIIIIHIIIIHHIIHHIHHIIIHIHIIGIIDADDD
@HISEQ:969:HM2KJBCX2:2:1102:18710:75018 2:N:0:ACTATGCA
TAGACACCGTGTCCCAACTATCCCTATTAATCATTACTTCAGTCCTAGAAACCAACAAAATAGAACCGAAGTCCTAAATTATTATTCCATGCTAATGTATTCAAGGCATAAGCCTGCTTTAAACACTCTAATTTTTTCAAAGTAATAGAGCTAGATCGCGACGACAGCCCAGTGAAGGGTGCCGCCGTTTTCTAGCAGGATGGCAGACGCGCGCCAGCACTCACACTCGTAACCGAGGCGGGCCAGGTGCGTCAAACCAGAAATCCAACTACGAGCTTTTTAACTGCAGCAACTTTAATATACGCTATTGGAGCTGGAATTACCGCGGCTGCTGGCACCAGACTTGCCCTCCAA
+
DBDDDIIIIIIEHIHCHIHIIIIHIIIIFHHIIIHIIIIIGHIIIGGIIGIIIIIIIIIHIHIIIIHIHIIIIIIGGHIIIIIIIIEHEFHIIHIIIHGIICFHIIIHIHIIIIHHHIIHHHGEEHHHIIIHIHIIHIIIIHHIFIIIHIIIIIHIIGIIHIIHIHIHIIIIHIIIIIIIIIIIIHIIIIHIIHIIIIHHIIIHIIHIDIIIHGIIIIIHHGII=HHEIIHGIIHIIIIIIIIIIIIIIIIIFHHIHIIIIIIIIIIIIHIIIIIIIIIIIIIIIIIIIIIIIIIIIIIIIIIIIIIIIIIIIIIIIIIIIIIIIIIIIIIHIIIIIIIIIIIIIIIIIDDDDD
@HISEQ:969:HM2KJBCX2:2:1102:10605:75608 2:N:0:ACTATGCA
TAGACACCGTGTCCCAACTATCCCTATTAATCATTACGGTGATCCTAGAAACCAACAAAATAGAACCATGCCGACCTATTCTATTATTCCATGCTAATGTATTCGAGCAAAAATGCCTGCTTTAAACACTCTAATTTTTTCAAGGTAAAGGTCCTGGATCCGCAAGACACCCAATTAAGGACATCAAGTTTCTCCAGAAGGTGAGAAATCAACAGCGACAGTTCATACCCCTTAAGGCACGACCATCACGTCAATCCCGAAATTCAACTACGAGCTTTTTAACTGCAACAACTTTAATATACGCTATTGGAGCTGGAATTACCGCGGCTGCTGGCACCAGACTTGCCCTCCAA
+
B<<0DGH1<DGHI1<DFCC1CCC1DGHIF@H@@GCHGH0<<1<C<F1<F1<1<11D@F111<F@FH@E1111</</01DG1<1CCGC111CG1G1@<GCCCD?CFCG0EG8DGB?EIIIHHEGBB<EE<EEGCEDHFHIIIHHHD?EBDHHHA@D1<GHDHACHFD0@<<GCHHIH@@D<EEGD?@F?FEFHCIIHHHFHHCHHHHHGIHHHGHIHHEEFHCCFHHHDIHEHHHEABIIIIHHHGEEGGF?FHHHGHEHHFGFHGHHGGCEHIHHECEHHHHGIHHCHHHEIHIHHHHHHEHHHIIIHIIIIHHHIHIHIHHHHHIHEHGHHHC1GFIIHGHEH=HHG@BDBD
@HISEQ:969:HM2KJBCX2:2:1102:20496:76821 2:N:0:ACTATGCA
TAGACACCGTGTCCCAACTATCCCTATTAATCATTACGTCAATCCTAGAAACCAACAAAATAGGATCAAACGTCCTATTTCATTATTCCATGCTAATGTATTCAAGCGTTAGCCTGCTTTAAACACTCTAATTTTTTCAAAGTAACAGTCCTGATTCCCCATGACACCAAATTAATGACATCATGGTTCGTCAGAAGGTAGGAATCAATAATACCAGTACGTACAATAGCACGACCAATAAATTGATCCCGAAATTCAACTACGAGCTTTTTAACTGCAACAACTTTAATATACGCTATTGGAGCTGGAATTACCGCGGCTGCTGGCACCAGACTTGCCCTCCAA
+
DCDDDIHIIIGIIHIHHIIIIIIIIIIIIIIIIIIIIIIIIIIIIHIIIIIIIIIIIIIIIIHIHIIIHIHHHIIIIIIIIIIIIGICGHIIIIIIIGHIIHHHHHHHIIIEHHHIHHIIIIIIIHHHIHHHIIHIHHHIHHIIIIGIIIFHHIIIHIHIHHIHIIIIIIHIIIIIIIHHGIIIIIIHIIIIIIIIIIIIHIIIGIIIIIIHII=IIIHIIIIHEIIIIIIIIIIIIIIIIIIHIIHIIIIIIIIIIIIIIIIIIIIIIIIIIIIIIIIIIIHIIHIIIIIIIIIIIIIIIIIIIIIIIIIIIIIIIIIIIIIIIIIIIIIIIIIIIIIIDDDDD
@HISEQ:969:HM2KJBCX2:2:1102:19415:77103 2:N:0:ACTATGCA
TAGACACCGTGTCCCAACTATCCCTATTAATCATTACCTCGGTCCTAGAAACCAACAAAATAGAACCAAAGTCCTATTCTATTATTCCATGCTAATGTATTCAAGCTGAAGCCTGCTTTGAACACTCTAATTTTTTCAAAGTAAAAGTCCTGGTTCCACGACACACCCAGTAAAGAGCATGCCATCTCACCAGAAGGTGAACCCCGGCCCAAGCAGTACCTACCGGAGAGGTAGGACCGCCCAGCCAAGGCTAAAATTCAACTACGAGCTTTTTAACTGCAACAACTTTAATATACGCTATTGGAGCTGGAATTACCGCGGCTGCTGGCACCAGACTTGC
+
DDCDDIHHHHHIIHIHHIIIIIIIIHGIIIIIIIHIIEHIIGIHHIIIIIIGHHIIIIIFIIIIIFHIIIIHHCHHIIGHHHIGIIIHIHIIIHIIGIIHGIIHIGIHHIIIIHHIIIIIHHIIIIIIIIIHIIIIIIHIIIIIIIIIIIIHIIHHIIIIIIIIIHIIIIIIIIIIHHFIIHHIIIIIIHIIIIIHIIHIIIHIIIIIIHIIIIIIGIIIIHIIIIIIIIIHHIIIHDDHGHIGIIIIIIIHHHIIIIIHGIIIHIIHIIIIIIIIIIIIIIIIIIIIIIIIHIHIIIHIIIIIIIIIIHIHGIIIIIIIIHIHIIIIHHCHHHIDDDDB
@HISEQ:969:HM2KJBCX2:2:1102:13824:77142 2:N:0:ACTATGCA
TAGACACCGTGTCCCAACTATCCCTATTAATCATTACGTCGATCCTAGAAACCAACAAAATAGAATCAAACGTCCTATTTCGTTATTCCATGCTAATGTATTCAAGCGTGAGCCTGCTTTAAACACTCTAATTTTTTCAAAGTAACAGTCCTGATTCCCCATGACACCAAATTAATGACATCATGGTTCGTCAGAAGGTAGGAATCAATAATACCAGTTCGTACAATAGCACGACCAATAAATTGATCCCGAAATTCAACTACGAGCTTTTTAACTGCAACAACTTTAATATACGCTATTGGAGCTGGAATTACCGCGGCTGCTGGCACCAGACTTGCCCTCCAA
+
DDDDDIIIIIIIIIIIIIIIIIIIIHIIIIIIIIIIIIIIGIIIIIIIHIIIIIIIIIIIIHEHHHIIIIIIIIIHIIIIIIIIIIIFHFEHEHIIHIIIIGHHHHIHIIHHIIIHGIHIIIGIIIIIIIIIIIHIIHIIHIIIHIIIIIIIIIIIIHHHIIHIIIIIIIIHIIIIIIIIIIIIIIIIIIIIIIIIIIIIIIIIIHIHIIIIHIIIIIIIIIIIIIIIIIIIIIIIIIIIIIHHIIIIIIIIIIIIIIIIHIIIIIIIIIIIIIIIIIIIIIIIHIIIIIIIIIIIIIIIIIIIIIIIIIIIIIIIIIIIIIIIIIIIIIIIIIIIIIIIDDDDD
@HISEQ:969:HM2KJBCX2:2:1102:3229:77595 2:N:0:ACTATGCA
TAGACACCGTGTCCCAACTATCCCTATTAATCATTACGTCAATCCTAGAAACCAACAAAATAGGATCAAACGTCCTATTTCATTATTCCATGCTAATGTATTCAAGCGTTAGCCTGCTTTAAACACTCTAATTTTTTCAAAGTAACAGTCCTGTTTCCCTGCAACACCAAATTAATGACATTACAGTTCTTCAAGAAGGAGGAACCAGTAAAGCCAGTACATACCAGAGGCACGACCAACTTACTAATCCCGAAATTCAACTACGAGCTTTTTAACTGCAACAACTTTAATATACGCTATTGGAGCTGGAATTACCGCGGCTGCTGGCACCAGACTTGCCCTCCAA
+
DDDDDIIIGIIIIIIIIIIHHIIIIIIIIIIIHIIHHIIIIIIIIIIIIGIIIIFHIHIIIIIHHEHHGHHHIIHIIHHHICHEHIGEHEGHCHHFFHGIHIIIIIHHHIIHIIHGHHHIIIIIHHHIHHHHIHHHHHGIIIHIIIIHHHHHHFHGIHHIIIIIIIHHGIIHHIHIIIHHHIIIIIIIIIIIIIIIIIIIHIIHIHIIIIIIIIHHIIIIIIIHIIIIIIIIIIIHIIIIIIIHHIIIIIIIIIIIIIIIIIIIIIIIIIIIIIIIIIIIIIIIIIIHIHIIIIIIIIHHIIIHIIIIIIIIIIIIIIIIIIIIIIIIIIIIIIIIIIIIIDDDDD
@HISEQ:969:HM2KJBCX2:2:1102:16529:77703 2:N:0:ACTATGCA
TAGACACCGTGTCCCAACTATCCCTATTAATCATTACGTCGATCCTAGAAACCAACAAAATAGAATCAAACGTCCTATTTCGTTATTCCATGCTAATGTATTCAAGCGTGAGCCTGCTTTAAACACTCTAATTTTTTCAAAGTAACAGTCCTGATTCCCCATGACACCAAATTAATGACATCATGGTTCGTCAGAAGGTAGGAATCAATAATACCAGTACGTACAATAGCACGACCAATAAATTGATCCCGAAATTCAACTACGAGCTTTTTAACTGCAACAACTTTAATATACGCTATTGGAGCTGGAATTACCGCGGCTGCTGGCACCAGACTTGCCCTCCAA
+
CDDDDIIIIIIHIIIIIIIIIIIIIIIIIIGIIIIIIIIIIHHIIIIGIIIIIIIIIIGIIIHIIIIIIHIGGCHIGIGIIHIIIIHHIIHIIIHIHIIIIIIIIIIIIIIIIIIIIIIIIIIIIHIIIIIIHIHIHIIHIIIIIIIIHIIIIIIIIIIIIIIIIHHIIIIIIIIIIIIIHIIIIIIIIIGIIIIIIIIIIIIIIHIIIIIIHIIIIIIIIIIIIIIIIIIIIIIIIIIIIIIHIIIIIIIIIIIIIIIIIIIIHIIIIIIIIIIIIIIIIIIIHGHHIIIIIIIIIIIIIIIIIIIIIIIIIIIIIIIIIIIIIIIIIIIIIIIIIIIIDDDDD
@HISEQ:969:HM2KJBCX2:2:1102:4795:76891 2:N:0:ACTATGCA
TAGACACCGTGTCCCAACTATCCCTATTAATCATTACGGTGATTCAGAAACCAACAAAACAGGTTCACCGTCCTATTTTATTATTCCATGCTAATGTATTCAGACATAAGCCTGCTTTGAACACTCTAATTTTTTCAAGGTAAAGGTCCTGGTTTCCTACCACGCTAAATTAATAACATGATAGTTCCCCAGAAGGTAGAAATTCTACACGCCAGTACAGACAATAGCCCGACTAACGATAGAACCCCGAAATTCAACTACGAGCTTTTTAACTGCAACAACTTTAATATACACTATTAGAGCTGGAATTACCGCGGCTGCCGGCACCAGACTTGCCCTCCAA
+
DDDDDIIIIIHIIIIIIIIIHIIIIIIIIIIIIIIIIIIIIIIIHIIIIIIIIIIIIIIIIHHHFHIHHIIHHIEHIGHIIIIIIIIIIHIIIIHHHIIHIIIIIIIIIIIIIIIIIIIIIIIIIHIIIIIIIIIIIIIIHIIIHIIIIIIIHIIIHIIIHIIIHIIIIHIIIIIIIIIIIHIHHHIHIHHIIHIHHIIIGIIIIIIIIIHGHIIIIIIIIIIIIIHIIIIIIIIIIIIIHFIIIIHIIIIIIIIIIIIIIIIIIIIIIIIIIIIIIIIHIIHHIIHIIIIIHIIIIIIIIIIIIIIIIIIIIIIIIIIIIIIIIIIIHIIIIIIIIIDDDDD
@HISEQ:969:HM2KJBCX2:2:1102:11742:78716 2:N:0:ACTATGCA
TAGACACCGTGTCCCAACTATCCCTATTAATCATTACGTCAATCCTAGAAACCAACAAAATAGGATCGAACGTCCTATTTCATTATTCCATGCTAATGTATTCAAGCGTTAGCTTGCTTTAAACACTCTAATTTTTTCAAAGTAACAGTCCAAATTCCCCGCAACACCAAATTAATGGCATTACGGATCATCAGGAAGGAGGAATCAGTGAGACCAGTACATACCAGAGGCATGACCAACCTACTAACCCCGAAATTCAACTACGAGCTTTTTAACTGCAACAACTTTAATATACGCTATTGGAGCTGGAATTACCGCGGCTGCTGGCACCAGACTTGCCCTCCAA
+
@D@@B@GH?C@GHI@1D01CD1CFFFHEGDG?H1<CFCGCGEH1<FCGHHHCHHHEE<@E1DH1@@?GHCFC<10DCC1C?FH@CCGH1D1E1CF@9IH?HGDCCEHEHHIHGCCEHEGD1DGHHHHHF1EIIIHHEFEHEHGG@FHH?HIHHHCCFHHDECHGGEGIIIHHDHG<?HEHHEHHIIHGCGHIIH@?HHHHHCH:@HHHHHHGAGIHFCCHHIHHIHEGHE?CHFADFHIHFFGCFGIGHDHED1CC1HGE@GCHEEHHEHCHHFCHIHHHG1FCIHGGEGCD<0IHHHIHGC@@IIIHHHHG?EIHIHIIIIHHHEHECHGDHIHH@DHE1D@@@B
@HISEQ:969:HM2KJBCX2:2:1102:15916:76750 2:N:0:ACTATGCA
TAGACACCGTGTCCCAACTATCCCTATTAATCATTACGGTGGTCCTAGACCAACAAAATAGAACCAACGTCCTATTCTATTATTCCATGCTAATCTATTCAAGCAAAAGCCCGCTTTAAACACTCTAATTTTTTCAAGGTAATGGTCCTGGTTCCCCGACACACCCAATAAAGGGCATACCGGCTCACCAGAAGGATAGACCCGACAACAGAACAATACTCGCCAGAGACGGACCGTCCGGTCAGGCCTAAAATTCAACTACGAGCTTTTTAACTGCAACAACTTTAATATACGCTATTGGAGCTGGAATTACCGCGGCTGCTGGCACCAGACTTGCCCTCCAA
+
DDDDDIHIIIIIIIIIIIIHIHIIIGIIIIIIIIIIIIHIHIIIIIIIIIIIIIGHCHHHHIIIIIGHHIIIHIIIHIIIIHIHIHIIGHIIIIIIIIGIIHHHIIIIHHIIIHIIHHHIIIHIIIIHHIIIHIIHIIGIIHHIHIIHHEHGEHIIIIIIIGIIIIIIIIHIHHIIIHIIIIGIHHIIIIIIHIIIIIIHIIIIIIHIHHIHHIIIHHIHIIIIIIIIHHIIIIIIIIIIIIHIIIIIIIIIIIHIIIIIIIIIIIIIIIIIIIIIGIIIIIIIIIIIIIIIIIIHGFHIHIIIIIIIIIIIIIIIIIIIIIIIIIIIIIIIIIIIIIIDDDDD
@HISEQ:969:HM2KJBCX2:2:1102:13660:78540 2:N:0:ACTATGCA
TAGACACCGTGTCCCAACTATCCCTATTAATCATTACGTCGATCCTAGAAACCAACAAAATAGGGTCAAACGTCCTATTTCATTATTCCATGCTAATGTATTCAAGCGTGTGCCTGCTTTAAACACTCTAATTTTTTCAAAGTAACAGTCCTGATTCCCCATGACACCAAATTAATGACATCATAGTTCGTCAGAAGGTAGAAATCAATAATACCAGTGCATACCGGAGGCACGACCAATATATTGATCCCGAAATTCAACTACGAGCTTTTTAACTGCAACAACTTTAATATACGCTATTGGAGCTGGAATTACCGCGGCTGCTGGCACCAGACTTGCCCTCCAA
+
DDDDDIIIIHIIIIIIIIIIIIIIIIIIIIIIIIIIIIIHIIIIIIIIIIIIIIIIIIIIIIIHIIIIHHIGHIGHHIIIIIIIIIIIIIHIIIIIIIIIIGHIHIIHIIIIIIIIIIIIIIGIIIIIIHHHHIIIHHIHHIIIIIIIIIIIIIHHFHIIIHIIHHHHIIIIIIIIIIIHHHHIIIIIIIIIIIIIIIIIIIHIIIIIIIIIIIIIIIIIIIIHIIIIIIIIIHIHIIIIIIIHGIIIIIIIIIHIHIHIIIIIIIIIIIIIIIIHIIIIIIIIGIHIIIIIIHIIIIHHHIIIIIIIHIIIIIIIIIIIIIIIIIIIIIIIIIIIIIIIIDDDDD
@HISEQ:969:HM2KJBCX2:2:1102:12555:78600 2:N:0:ACTATGCA
TAGACACCGTGTCCCAACTATCCCTATTAATCATTACATCGGTCCGTAAACCATCAAAATAGAACCAATGTCCTATTTCATTATCCCATGCTAATGTATTCAAGGCAAAAACGCCTGCTTTGAACACTCTATTTTTCTCAAAGTAAACTATCGGAATCCCATGAGCACTTAGTGAAAAGTACCAAAACATGTTCCTCCGAAGTACATGGCCAACATTCTCGCATGCGCATGACCGTGAGGCCACGGACGCTCGAATATCAACCAAGACTCAGACTACGAGCTTTTTAACTGCAACAACTTTAATATACGCTATTGGAGCTGGAATTACCGCGGCTGCTGGCACCAGACTTGCCCTCCAA
+
DDDCDIIGIHIIIIIIIIIIIIHIIIIIIIIIHHHHGHIIIHIGIIIIIIIIIIIIIIIIHGHIIIIIIIIIIIIIIIIIIIIIIIIIIIHIHEHHIHIIIHIIHIIIIIIIIIIIIIIIIIIIHHIIIHIIHHIIIIIIHIIIIIIIIIIHIIHIIIIIIIIIHHHHHIIIHIIIIIIIIIIIIIHIHIIIIIHHHHIIIIIIIIIIIIHIHHHIIIIIIIIIIIIIIIIIIIIIIIIIIIIIIIIIIIIIIIIIHGIIIGIHIHFHHIIHHIIIIHIIIIIIIIIIIIIIIIIIIIIIIIIIIIIIIIIIIIIIIIIIIIIIIIIIIIIIIIIIIIIIIIIIIIIIIIIIIIDDDDD
@HISEQ:969:HM2KJBCX2:2:1102:2140:79356 2:N:0:ACTATCCA
TAGACACCGTGTCCCAACTATCCCTATTAATCATTACGTCGATCCTAGAAACCAACAAAATAGAATCAAACGTCCTATTTCATTATTCCATGCTAATGTATTCAAGCGTAAGCCTGCTTTAAACACTCTAATTTTTTCAAAGTAACAGTCCTGATTCCCCACGACACCAAATTAATGACATCGCGGTTCTTCAGAAGGTAGGAACCAATAATGCCAGTGCGTACCGAAGCACGACCAACAATTTGATCCCGAAATTCAACTACGAGCTTTTTAACTGCAACAACTTTAATATACGCTATTGGAGCTGGAATTACCGCGGCTGCTGGCACCAGACTTGCCCTCCAA
+
DDBDBIHIIHHHIIIIIIHIIIIIIGIIIIIIIIIIIIIIIIIIIIIIIHIIIIIIIHIIIIIGIIIIIIIHHIHHIIHHGIIIIIIIIIIIHIIIIIIIIHHIIIIIIIIIIHIIIHHIIIIIIIHIIIIIIIIIIIHHIIIIIIIIIIIIIIIHHGIIIIIIIIIIIIIIIIIIIIIIIIIIIIIIIIIIIIIIIIIIIIIIIIIIIIIIIIIIHIIIIIIIHIIIIIIIIIIIIIIIIIHGIIIIIIIIIIIIIIIIIHIIIIIIIIIIIIIIIIIIIHHHIIIIIIHIIIIIIIIIIIIIIIIIIIIIIIIIIIIIIIIIIIIIIIIIIIIIIIIIDDDDD
@HISEQ:969:HM2KJBCX2:2:1102:2541:79599 2:N:0:ACTATGCA
TAGACACCGTGTCCCAACTATCCCTATTAATCATTACGTCAATCCTAGAAACCAACAAAATAGGATCGAACGTCCTATTTCATTATTCCATGCTAATGTATTCAAGCGTTAGCCTGCTTTAAACACTCTAATTTTTTCAAAGTAACAGTCCTGTTTCCCTGCAACACCAAATTAATGACATTACAGTTCTTCAAGAAGGAGGAATCAGTAAAGCCAGTACATACCAGAGGCACGACCAACCTACTGACCCCGAAATTCAACTACGAGCTTTTTAACTGCAACAACTTTAATATACGCTATTGGAGCTGGAATTACCGCGGCTGCTGGCACCAGACTTGCCCTCCAA
+
DDDDDIIIIIIIIIIHIIIIIIIIIIIIIIIIIIIIIIIIIIIHIIIIIIIIIIIIIIIIIIIIHIIIIHIIIIIIIIIIIIIIIIIHIIIIGIIIIHIIIIIIIIIIIIIHIIIIIIIIIIIIIIIIIHIIIIIIIIIIIIIIIIIIIIIIIIIIHHIHIIIIIIIIIHHIIIIIIIIIIIIIIIIIIIIIIIIGIIIHIIIIIIHIHIIIIIIIIIIIHHIIIIIIIIIIIIIIIIIIIIHHIIIIIIIIIIIIIIIIIIIIIIIIIIIHIIIIIIIIIIIIIIHIIIIIIIIIIIIIIIIIIIIIIIIIIIIIIIIIIIIIIIIIIIIIIIIIIIIIIDDDDD
@HISEQ:969:HM2KJBCX2:2:1102:11022:79384 2:N:0:ACTATGCA
TAGACACCGTGTCCCAACTATCCCTATTAATCATTACGGTGGTCCTAGAAACCAACAAAATAGAACCACAACGTCCTATTCTATTATTCCATGCTAATCTATTCAAGCAATAGCCCGCTTTAAACACTCTAATTTTTTCAAGGTAATGGTCCTGGCTCCCCAACACACCCAACAAAGGACATGCTGATTCACCAGAAGGAAGACCCGACAGCAGACAGTACTCGCCAAAGACGGACCGCCCGGCCAGGCCTAAAATTCAACTACGAGCTTTTTAACTGCAACAACTTTAATATACGCTATTGGAGCTGGAATTACCGCGGCTGCTGGCACCAGACTTGCCCTCCAA
+
DDDDDIIIHHHIIIIIIHIIIIIIIIIIIIIIIIIIIHIIIHIIIIIIIIIIHIIIIIIHIIIIHIIIIIIIIEEHHGHIFHIIIIIIIIIIIHHHIIIIHHIIIIIIIIIIIHHIIIIHHIIIIIIIIIIIIIGIIIIIIIIIIIIIIIIIIHGHHIIHIIIHHIIIIIIIIIGIIIIIIIIIIIHIIIIIIIIIIIIIIHIIIIIIIIIIIIIIIGIIIIIIIIIIIIHIIIIIIIIIIIIHGIIIIIIIIIIIHHHIIIIIIIIIIHIIIIIIIIIIIIIHIGIIIIGIIIIIIIIIIIIIIIIIIIIIIIIIIIIIIIIIIIIIIIIIIIIIIIIIIDDDDD
@HISEQ:969:HM2KJBCX2:2:1102:4045:78674 2:N:0:ACTATGCA
TAGACACCGTGTCCCAACTATCCCTATTAATCATTACGTCAACCCTAGAAACCAACAAAATAGGATCAAACGTCCTATTTTATTATTCCATGCTAATGTATTCAAGCGTTAGCCTGCTTTAAACACTCTAATTTTTTCAAAGTAACAGTCCTGTTTCCCCGCAACACCAAATTAATGGCATCACGGTTCTTCAAGAAGGAGGAATCAGCAAGGCCAGTTCATACCGGTGGCACGACCAACCTGCTGACCCCGAAATTCAACTACGAGCTTTTTAACTGCAACAACTTTAATATACGCTATTGGAGCTGGAATTACCGCGGCTGCTGGCACCAGACTTGCCCTCCAA
+
DDDDDIIIIIIIIHIIIIIIIIIIIIIIIIIIIIIIIGHHIIIIIIIIGFHIHIIIHIHHIIHHEHHIIIIHHFHIIIIIHIIIGIIHIIHHEHIHIIHIIIIIIHIIIIIIIIIIIIIIIHIIIIIIIIIHIIIIIIIIIHHIIHIIIIIIIIIIIIIIIIIIIIIIIIIIIIIIIIIIIIIIIIIIHIIIIIIIIIIIIIIIIIIIIIIIIIIIIIIIIIIIIIIIIIIIIIIIHIIIII=HDIIIIIIIIIIIIIIIIIIIIIIIIIIIIIIIIIIHIIIIIIIIIIIIIHIIIIIIIIIIIIIIIIIIIIIIIIIIIIIIHIIIIIIIIIIIIIIIIDDDDD
@HISEQ:969:HM2KJBCX2:2:1102:10890:79596 2:N:0:ACTATGCA
TAGACACCGTGTCCCAACTATCCCTATTAATCATTACGGTGATCCTAGAAACCAACAAAATAGAACCATGCCGTCCTATTCTATTATTCCATGCTAATGTATTCGAGCAAAAATGCCTGCTTTAAACACTCTAATTTTTTCAAGGTAAAGGTCCTGGATCCGCAAGACACCCAATTAAGGACATCAAGTTTCTCCAGAAGGTGAGAAATCAACAGCGACAGTTCATACCCCTTAAGGCATGACCATCACGTCAATCCCGAAATTCAACTACGAGCTTTTTAACTGCAACAACTTTAATATACGCTATTGGAGCTGGAATTACCGCGGCTGCTGGCACCAGACTTGCCCTCCAA
+
000<BGHCCGHC1<1DGEHHHHEFEEHE?FHECEHHHG=HEH?<<1D1GHEHIIEFH1DGHH1GHHEFH1GEH<E<H1D1<1DFH1@GHEHEG@F@F@@<11<HIHFHHHIHHEHEHEHH9IIEHHHHHHH?HGDEHIHIIHHEHFIIHHHFHIGIHIHIGIIIIIIIHGIIHHFHIHHIIHHFIIIIHIIIIIII;HGIHHIIIIIIH<<IHIHIIIIIHEHGIIIIFGIIIHGIIIGIFIIIHHIHIHHFIHHIIIIIIIIIIIIHIHHIIIIIIIIIHIIIIIIIHHHHHHEIIIIIIIIIGIIIIIIIIIIHIIIIIIIIIIIIIIHIHGIHIIIHHIHEGIHHDDDDD
@HISEQ:969:HM2KJBCX2:2:1102:19416:79339 2:N:0:ACTATGCA
TAGACACCGTGTCCCAACTATCCCTATTAATCATTACGGTGATCCTAGAAACCAACAAAATAGGATCGAACGTCCTATTTCATTATTCCATGCTAATGTATTCAAGCGTTAGCTTGCTTTAAACACTCTAATTTTTTCAAAGTAACAGTCCAAATTCCCCGCAACACCAAATTAATGGCATTACGGCTCATCAGGAAGGAGGAATCAGTGAGACCAGTACATACCAGAGGCATGACCAACCTACTAACCCCGAAATTCAACTACGAGCTTTTTAACTGCAACAACTTTAATATACGCTATTGGAGCTGGAATTACCGCGGCTGCTGGCACCAGACTTGCCCTCCAA
+
DDDDDIIIIIIIIHHIIIIIIIIIIIIIIIIIIIIIIIIIIIIIIIIIIIIIIIIIIIIIIIIIHIIIIIIIIIIIIIIIIIIIIIHHHIIIGIIIIIIIIIIIIIIIIIIIIIIHIIIIIIIIIIHIIIIIIIIIIIIIIIIIIIIIIIIIIIIIIIIIIIIIIHIIIIIIIIIIIIIIIIIIIIIIIIIIIIIIIIIIIIIIIIIIIIHIIIIIIIIIIIIIIIIIIIIIIIIIIIIIIIIHHIIIIIIIIIIIIIIIIIHIIIIIIIIIIIIIIIIIIIIIIIIIIIIIIIIIIIIIIIIIIIIIIIIHIIIIIIIIIIIIIIIIIIIIIIIIIIIIIDDDDD
@HISEQ:969:HM2KJBCX2:2:1102:16115:79609 2:N:0:ACTATGCA
TAGACACCGTGTCCCAACTATCCCTATTAATCATTACGGTGATCCTAGAAACCAACAAAATAGAATCATGCCGTCCTATTTTATTATTCCATGCTAATGTATTCAAGCGTGAGCCTGCTTTAAACACTCTAATTTTTTCAAAGTAACAGTCCTGATTCTCCACAACACCAAATAAATGACATCATGGTTCGTCAGAAGGGAGAAACCAACAATGCCAGTACGTACCGAGGCACGACCGACATGATGGTCCCGAAATTCAACTACGAGCTTTTTAACTGCAGCAACTTTAATATACGCTATTGGAGCTGGAATTACCGCAGCTGCTGGCACCAGACTTGCCCTCCAA
+
DDDDDIIIIIIIHIIIIIIIIIIIIIIIIIIHIIIIIIIIIIIGHIIIIIIHHIIIIIIIIHIIIIIIIEHHHIIIFHIHIIIIHIIIIIIIIIIHIIIIIIHIIIIIIIHHHHIIIIIIIIIIIIIIIHIIIIHHIHIIIIIIIIIIIHIIIIIIHIIHIIIHIIIIIIIIIHIIIIIIIIIIIIIIHIIHIIIIIIIGIIIIIIIIIIIIIIIIIIIIIIIIHIIIIIIIIIIIIIIIIIIHGIIIIIHIIIIIIIIIIIIIIIIIIIIIIIIIIIIIIIIIIIIIIIIIIIIIIIIIHIIIIIIIIIIHIIIIIIIIIIIIIIHIIIIIIIIIIIIIICDDDD
@HISEQ:969:HM2KJBCX2:2:1102:17665:79424 2:N:0:ACTATGCA
TAGACACCGTGTCCCAACTATCCCTATTAATCATTACGGTGATCCTAGAAACCAACAAAATAGAATCATGCCGTCCTATTTTATTATTCCATGCTAATGTATTCAAGCAAAATGCCTGCTTTAAACACTCTAATTTTTTCAAAGTAAAGGTCCTGGTTCCCCGTGACACCCAATTAAGGGCATCGCGGTTCTCCAGAAGGTGAGAAATTGACTACACCAGTTCATACCCCTTAAGGCACGACCGATGTGTCAATCCCGAAATTCAACTACGAGCTTTTTAACTGCAACAACTTTAATATACGCTATTGGAGCTGGAATTACCGCGGCTGCTGGCACCAGACTTGCCCTCCAA
+
BD@DDICGDGHHE@GH@GCHIEHH?GHIII?<CC@EGEHEHHFHIHCE?FHHH@FHIHHHI@C@1FCGHEH1/<<C@DGH?<FHHIFIIIHI?EGE?1<<DGF1CC<FEFGHE?E8G<CHGGHHG6BFHGCEGE@HCHGD8<<GH?6F<BEIGHHEHHCCGHGA??GGHGHIHGHHHF/IIHHDH<HHHG?FGH7HGIHEEHHGGEHFHEHHHHHHHBHHGC@HHHEHIIHHHHIIIHDE<=HAFEG@1GCFC?GHG?EHFEHHIIIHHGIIIHIHHHC1HHEHEHGFEHGCGHFCG<E<HEGIIIIIHHGFHHHHEGIHDCCDEG@@G?GFHCGCHFHEIHHHHDH@DDAD
@HISEQ:969:HM2KJBCX2:2:1102:17565:79603 2:N:0:ACTATGCA
TAGACACCGTGTCCCAACTATCCTATTAATCATTACGGTGATCCTAGAAACCAACAAAATAGAATCATGCCGTCCTATTTTATTATTCCATGCTAATGTATTCAAGCAAAATGCCTGCTTTAAACACTCTAATTTTTTCAAAGTAAAGGTCCTGGTTCCCCGCGACACCCAATTAAGGGCATCGCGGTTCTCCAGAAGGTGAGAAATTGACTACACCAGTTCATGCCCCTTAAGGCACGACCGATGTGTCAATCCCGAAATTCAACTACGAGCTTTTTAACTGCAACAACTTTAATATACGCTATTGGAGCTGGAATTACCGCGGCTGCTGGCACCAGACTTGCCCTCCAA
+
DDDDDIIIIHIIIIIHIIHIIIIIIIIIHIIIIHIIHIIIIIIIIIIIHIIHHIIIIIIIIIGIIIIIIHHIIHIIIIIIIIIIIIIHIIIIHIIIIGHIHIIIIIHIIIIIIHIIIIHHIHIIIIIIIIIIIIIHIIIIHIIIHIIIGIIIIIHHIIIIIIIIIIIIIIIIIIIIIIIIIIIIGIIIIIIIIIIIIIIIIIIIIIIIIIIIIIIIIIIIIIIIIIIIIIIIIIIIIIIIIIIIIIIIHGIIIHIIIIIIIIIIIIIIIIIIIIIIIIIIIIIIIIIIHIIIIIIIIIIIIIIIIIIIIIIIIIIIIIIIIIIIIIIIIIIIIIIIIIIIIIIIIIDDDDD
@HISEQ:969:HM2KJBCX2:2:1102:15556:78966 2:N:0:ACTATGCA
TAGACACCGTGTCCCAACTATCCCTATTAATCATTACGTCGATCCTAGAAACCAACAAAATAAGATCAAACGTCCTATTTCATTATTCCATGCTAATGTATTCAAGCGTGTGCCTGCTTTAAACACTCTAATTTTTTCAAAGTAACAGTCCTGATTCCCCATAACACCAAATTAATGACATCATAGTTCGTCAGAAGGGAGAAATCAATAATACCAGTACATACCGAAGTACGACCGATATATTGATCCCGAAATTCAACTACGAGCTTTTTAACTGCAACAACTTTAATATACGCTATTGGAGCTGGAATTACCGCGGCTGCTGGCACCAGACTTGCCCTCCAA
+
DDADDHIHDGHGEHHFHIHHHCHIIIIIHIIIIIIIIIIHIIIIHIIIIIIGIIIIHIIGIGIHIHIHHIEHIIIIIIGIIIIIIHHGCHHIIE@HHIIIIIIIIHHHHHHIIIIIGHHHEHGHHHIIIIHHHIIIIIIIIHIIIHIGIIIIIGHIIIIIIGIHGHIEHHHGHIHGHIIHHGHIIGHIHEIHHHHHCCHHHHEHHGHIIIIIIHFHHIHHCHHHHFHIHEHHHHIIIIIIIHGH:CGHFEHIIHHIIGIIHCE@HHHIHIHHGEHHHGHHEHHHH@IHHFDIIHH@CFIHIGHHHHHGIIIHIIIIHHEGCIIHHHHHHHHFHHHHGIHHDD@@@
@HISEQ:969:HM2KJBCX2:2:1102:18600:79895 2:N:0:ACTATGCA
TAGACACCGTGTCCCAACTATCCCTATTAATCATTACGTCGATCCTAGAAACCAACAAAATAGAATCAAACGTCCTATTTCGTTATTCCATGCTAATGTATTCAAGCGTGAGCCTGCTTTAAACACTCTAATTTTTTCAAAGTAACAGTCCTGATTCCCCATGACACCAAATTAATGACATCATGGTTCGTCAGAAGGTAGGAATCAATAATACCAGTACGTACAATAGCACGACCAATAAATTGATCCCGAAATTCAACTACGAGCTTTTTAACTGCAACAACTTTAATATACGCTATTGGAGCTGGAATTACCGCGGCTGCTGGCACCAGACTTGCC
+
DBDDDIIIIIIIIIIHIIIIIIIIIHIIIIIIIIIHIIIIIIIIIIIIIIIIIIIIIIHHIIIIIIIIHHIIHHIGIIIIIIIIIIIHIIIIIIIIIIIIIIIIIIIIHHIIHIIIHIIIIIIIIIIIHHIIIIIIIIIIIIIIIHIIIIIIIIIIIIHHIIHIIIIIIIHHIIIIIIIIIIIIIIIHIIIIIIIIIIIIIIIIIIIIIIIIIIIIIIIIIIIIIIIIIIIIIIHIHFIIIIIIIIHGIIIIIIIIIIIIIIIIIIIIIIIIIIIIIIIIIIIIIIIIIIIIIIIIIIIIIIIIIIIIIIIIIIIIIIIIIIIIIIIIIGIIIIDDDDD
@HISEQ:969:HM2KJBCX2:2:1102:6883:80838 2:N:0:ACTATGCA
TAGACACCGTGTCCCAACTATCCCTATTAATCATTACGTCAATCCTAGAAACCAACAAAATAGGATCGAACGTCCTATTTCATTATTCCATGCTAATGTATTCAAGCGTTAGCCTGCTTTAAACACTCTAATTTTTTCAAAGTAACAGTCCTGTTTCCCTGCAACACCAAATTAATGACATTACAGTTCTTCAGAAAGGAGGAATCAGCGAAGCCAGTGCATACCAGTGGCACGACCAACCTGCTGACCCCGAAATTCAACTACGAGCTTTTTAACTGCAACAACTTTAATATACGCTATTGGAGCTGGAATTACCGCGGCTGCTGGCACCAGACTTGCCCTCCAA
+
DDCDDIIIIIIIIIIIIIHIIIIIIIIIIIIIIIIIIHHIHHIHIIIIIIIIIIIIIIIIIIHIIIIIEHHIHGIIHHHIHIIIIIHIHIIIHIIIHIIIIIIIIIIIIIIHIIIIIHIIIIIIIIIIIIIIIIIIIIIIIIIIIIIIIHIIIHIIIIIIIIIIIIIIIIIHIIIIIIHIIIIIIIIGHFIIIIIIIIIIIIIIIIIIIIIIIIIIIIIIIIIIIIIIIIIIIIIIIIIIIHIHHIIIIIIIIIIIIIIIIIIIIIIIIIIIIIIIIIIIIIIIIIIIIIIIIIIIIIIIIIIIIIIIIIIIIIIIIIIIIHIHIIIIIIIIIIIIIIIIIDDDDD
@HISEQ:969:HM2KJBCX2:2:1102:13581:80812 2:N:0:ACTATGCA
TAGACACCGTGTCCCAACTATCCCTATTAATCATTACGTCGATCCTAGAAACCAACAAAATAGAATCAAACGTCCTATTTCATTATTCCATGCTAATGTATTCAAGCGTACGCCTGCTTTAAACACTCTAATTTTTTCAAAGTAACAGTCCTGATTCCCCACGACACCAAATTAATGACATCGCGGTTCTTCAGAAGGTAGGAACCAATAATGCCAGTACGTACCGAAGCACGACCAACAATTTGATCCCGAAATTCAACTACGAGCTTTTTAACTGCAACAACTTTAATATACGCTATTGGAGCTGGAATTACCGCGGCTGCTGGCACCAGACTTGCCCTCCAA
+
DDDDDIIIIIIHHIIIIIIIIIIIHIIIIHGIIIIIIIIIIIIHIIIIIIIIIIIIIIIHIHHHHIIIIIIIIIIIIIIIIIIHHHIH1<FEEEHIIHIHIIHIHDIHIIHIIIHHHIIHHHIIIIIIIIIIIIIIHIIHHHFIIIIIHIIHGIHHIIIIIHIIIIIIIIIHIIIIIIIIHIIIIIIHIIIIIIIIIIIIIHIIIIIIIIIHIIIHIIII<IIIIIIIIIIIIIIHHIIIIIHGHIIIIIIIIIIIIIIIIIIIIIIIIIIIIIIIIIIIIIIIIIIIIIIIIIIIIIIIIIIIIIIIIIIIIIIIIIIIIIIIIIIIIIIIIIIIIIIIDDDDD
@HISEQ:969:HM2KJBCX2:2:1102:17847:81652 2:N:0:ACTATGCA
TAGACACCGTGTCCCAACTATCCCTATTAATCATTACGTCGATCCTAGAAACCAACAAAATAGAATCAAACGTCCTATTTCGTTATTCCATGCTAATGTATTCAAGCGTGAGCCTGCTTTAAACACTCTAATTTTTTCAAAGTAACAGTCCTGATTCCCCATGACACCAAATTAATGACATCATGGTTCGTCAGAAGGTAGGAATCAATAATACCAGTACGTACAATAGCACGACCAATAAATTGATCCCGAAATTCAACTACGAGCTTTTTAACTGCAACAACTTTAATATACGCTATTGGAGCTGGAATTACCGCGGCTGCTGGCACCAGACTTGCCCTCCAA
+
DDBDDIIIHIIIIIIIIIIIIIIIIIIIIIIIIHIHIIIIIIIIIIIIIIIIIIIIIIHHHHHHIIIIFIHHIGHIGHIIIIIIHHIHIIIIGIIHIIIIIHIIIIIIIIHIHIIIIIIIIIIIIIIIIIIIIHIIIIIIIIIIIIHIHIIIIIIIHIIIIHIIIIIIHHIHIIIIIIIIIIIIHIIIIIIIIIIIIIIIHIIIHIIHIIIIII<IIIHIIIIIIIHIIIIIIHIHIIIIIIIIIIIIHIIIIIIIIIIIIIIIIIIIIIIIIIIHIIHIIIHHHHHIIIIIIIIIIIIHIHIIIIIHIIHIIHIIIIIIIIIIIIIIIIIIIHGHIIIIDDDDD
@HISEQ:969:HM2KJBCX2:2:1102:17454:81403 2:N:0:ACTATGCA
TAGACACCGTGTCCCAACTATCCCTATTAATCATTACGTCAATCCTAGAAACCAACAAAATAGGATCGAACGTCCTATTTCATTATTCCATGCTAATGTATTCAAGCGTTAGCTTGCTTTAAACACTCTAATTTTTTCAAAGTAACAGTCCAAATTCCCCGCAACACCAAATTAATGGCATTACGGATCATCAGGAAGGAGGAATCAGTGAGACCAGTACATACCAGAGGCATGACCAATCTACTAACCCCGAAATTCAACTACGAGCTTTTTAACTGCAACAACTTTAATATACGCTATTGGAGCTGGAATTACCGCGGCTGCTGGCACCAGACTTGCCCTCCAA
+
D@D@DCEHGHIGHCE@CGHIF1DCFEHFCEHCFHHHIEHHHHIF@GCDFHHIHHHHHH1GHHHCHHHIIHIDHEHIE<GCH?C@CEHHIHIGHHE1HHFGFHGEHGIIHIIGIIIHHHEHHHGHGIIHIHIHIHFHIHHIIIHHHIIIIHHHEHGHHHHHFHFIHHFHIIIHFIIHG?HIIIIIIIIIIHHHEHIIIIHGCHGFGEGIIGIIHEHGHGIFIIIHHH@EHHIIIGIHHIIIHIHHHIHHDGHHHIIIHIIIHIIIHHEIHHIIIIHIIGIIIIGIHFEIIIIHHIHHHHHHHHHGIIIHIIIIIIIGIHHEIIIIIIIHIIIIIIIIIIHIID@DDD
@HISEQ:969:HM2KJBCX2:2:1102:15422:80686 2:N:0:ACTATGCA
TAGACACCGTGTCCCAACTATCCCTATTAATCATTACGGTGATCCTAGAAACCAACAAAATAGAACCATGCCGTCCTATTCTATTATTCCATGCTAATGTATTCGAGCAAAAATGCCTGCTTTAAACACTCTAATTTTTTCAAGGTAAAGGTCCTGGATCCGCAAGACACCCAATAAAGGACATCAAGTTTCTCCAGAAGGTGAGAAATCAACAGTAACAGTTCATACCCCTTAAGGCATGACCATCACGTCAATCCCGAAATTCAACTACGAGCTTTTTAACTGCAACAACTTTAATATACGCTATTGGAGCTGGAATTACCGCGGCTGCTGGCACCAGACTTGCCCTCCAA
+
DDDDDIIHHHIIIIIIIIIIIIIHIIIIIIIIIIIHIIHHHIIIIIIIIIIHHHIIIIHIHIHIEHHHHIIHIIHHHIIIGIIHIIEGHIHGHHHIIIHHHHHIIHIIIHFHIIHIHEFHGHHFHFIIIHHIHHGIHIIIIGIIHGHIIIHIIIGIIHGHHHHIIIIIIIIHIIHIIIIIIIIIGHHIIIIHHHIIIHIHIIIHIIIIIGIIIIIIIIIIIIHHHIIIIHIIIII<IIIIIIIIIIHGHEG<HHHIHIIIIIIHIHIHHHHIIIIIIIIIIIIIIIIIIIIIIHIIIGIIIIIIIIIIIIIIIIIIIIIIIHIIIIIIIIIIIIIIIIIIIIIIIIIIDDDDD
@HISEQ:969:HM2KJBCX2:2:1102:2182:82002 2:N:0:ACTATGCA
TAGACACCGTGTCCCAACTATCCCTATTAATCATTACAACGGTCCTAGAAACCAACAAAATAGAATCGTTGTCCTATTCTATTATTCCATGCTAATGTATTCCGGCATATGCCTGCTTTAAACACTCTAATTTTTTCAAGGTAAAGGTCTTGGCTACTCGCAACACCCAATAAAGGACATTACGCATCACCAAGCGGTGAGGCCCAACCGACCAGTACTCGTTACAAGAACGGACCAATCGGCCAAACCCAAAATTCAACTACGAGCTTTTTAACTGCAACAACTTTAATATACGCTATTGGAGCTGGAATTACCGCGGCTGCTGGCACCAGACTTGCCCTCCAA
+
DDDDDIIIGIIHHIIHIGIIIIIHHGHHIIHHIHHHIHHEHHIIIIIIIIIIIIIIIIIHIHHHHHIIIHIIICFEHIGHIIG?HHHIIEGHHHIHGGHHDHHEIHHHHIIIHGHH@GIIHHHHEHIHHHIIIIHHHHIHHHIIIIIHHIIHHHHIIIIGHIIIIHIHHHHHHFHHHHGEHIIIIIHIH@CFHHIIIHFIHHHHHIIIIHHIIIHHIIIHHHIIIIIIHGHHHHHHHIIIHHHEHHHIIIHHEHHHHHEECCHIGIIIHIHHIHIIIHGIHHHEHEHHCFFHHHIHHEHEIIHHHHHHIHHHIGIIIIIIIIIIIIIIIIIHHHEIIIIIDDDD@
@HISEQ:969:HM2KJBCX2:2:1102:8586:82056 2:N:0:ACTATGCA
TAGACACCGTGTCCCAACTATCCCTATTAATCATTACGGTGATCCTAGAAACCAACAAAATAGAACCATGCCGTCCTATTCTATTATTCCATGCTAATGTATTCGAGCAAAAATGCCTGCTTTAAACACTCTAATTTTTTCAAGGTAAAGGTCCTGGATCCGCAAGACACCCAATAAAGGACATCGAGTTTCTCCAGAAGGTGAGAAATCAACAGTAACAGTTCATACCCCTTAAGGCATGACCATCACGTCAATCCCGAAATTCAACTACGAGCTTTTTAACTGCAACAACTCTAATATACGCTATTGGAGCTGGAATTACCGCGGCTGCTGGCACCAGACTTGCCCTCCAA
+
DDDDDHHHIIHIHHHHIIIIIIIIIIIIHHHIIIIHIIIIIHIHIIIIIGIIIIIHHHGHHHIIHIGIIIGIIIGIGHFEHHIIIHHIHFHHHHGHGGHHHDHIHHHHIIGHIIIIIIIIIIIIIIIIHIHHIIIIIHHIIIIIIIIIIIIHIHGHIIHIIIHIIIIIHHHIIIIIIIIIIIIIIIHHEHHIIIIIIHHIIII<IIIHIIIIIIIIIHHHIIIHIHHIHIHIIIIIIIIIIIIIIIHHIIHGIIHIIIHIIIIIHIIIIIIIIIIIIHIIGHIIHGHIIIIIIIIHIIHIHIIIHGCGIIIIIIIIHIIIIIIIIIIIIIIIIIIIIIIIIHIIIIIIDDDDD
@HISEQ:969:HM2KJBCX2:2:1102:19312:82177 2:N:0:ACTATGCA
TAGACACCGTGTCCCAACTATCCCTATTAATCATTACGTCAATCCTAGAAACCAACAAAATAGGATCAACGTCCTATTTCATTATTCCATGCTAATGTATTCAAGCGCGAGCCTGCTTTAAACACTCTAATTTTTTCAAAGTAACAGTCCTGATTCCCCACCACACCAAATTAATGACATGATGGTTCGTCAGAAGGTAGAAATCAGTAACACCAGTACGTACCGAAGGCACGACCAGCGTACTAATCCCGAAATTCAACTACGAGCTTTTTAACTGCAACAACTTTAATATACGCTATTGGAGCTGGAATTACCGCGGCTGCTGGCACCAGACTTGCCCTCCAA
+
DDDDDHIIIIIIIIIIIIIIIIIIIIIIIIIIIIIIIIIIIIIIGIIIIIIIHIIHIEHIIHHIEHIHHHHHHIIIIIIIIIIIIIIIIIIGHIIIHHHIIGHIIIIIIHIIIIIIIIHIIIIIIIIIIIIIIIIIIIIIIIIIIIIIIHIIIIIIIHIIIIIIIIIIIHIHIIIIIIIIIHIIIIIIHIIIIIIIIIIIIIIIIIIIIIIIIIIIIIIIIIIIIIIIIIIIIIIIIIIIHHIHIIIIIIIIIIIIIIIIIIIIIIIIIIIIIIIIIIIIIIIIIHIIIIIIIIIIIIIIIIIIIIIIIIIIIHIIIIIIIIIIIIIIIIIIIIIIIIIIDDDDD
@HISEQ:969:HM2KJBCX2:2:1102:11719:82752 2:N:0:ACTATGCA
TAGACACCGTGTCCCAACTATCCCTATTAATCATTACGGTGGTCCTAGAAACCAACAAAATAGAACCACAACGTCCTATTCTATTATTCCATGCTAATCTATTCAAGCAATAGCCCGCTTTAAACACTCTAATTTTTTCAAGGTAATGGTCCTGGCTCCCCAACACAACCAATTAAGGACATACTGGTTCACCAGAAGGAAGACCCGACAACAGGACAGTACTCGCCAAAGACGGACCGCCCGGCCAAGTCTAAAATTCAACTACGAGCTTTTTAACTGCAACAACTTTAATATACGCTATTGGAGCTGGAATTACCGCGGCTGCTGGCACCAGACTTGCCC
+
DB000D11CCC11<DCC@<CEC<11D1?@111<<C<C<01<EH1<GCFCFH1<CGEEHHE@G<FGC1D11EECE10D11<CG@1<1111<1DHGG@@HEGD@HHHIIIIHHGHEHHCEIHH?HH@5CGBC1HFHF<CHIGBF?DG@HHGH?HHGAEA<HGAEEE?DC#C>?FB.G@HB;/?HG.@HGC=/C/::F<@GHEF?</FECG<C<@@>F<FECGDHHCD?CFE1FCCE?C/EA/AIHFG1HDGB?HHF@D1GHDCHEDHEHHHHHGIHHEECFGCD?HEHF<<<1FED@HFHHHGIIHHIIIHHIHIIHHHHDHHEHHHHEEHEFEHHHIIDD@@<
@HISEQ:969:HM2KJBCX2:2:1102:18670:82960 2:N:0:ACTATGCA
TAGACACCGTGTCCCAACTATCCCTATTAATCATTACATCGATCCTAGAAACCAACAAAATAGAATCGGGTGTCCTATTTCATTATTCCATGCTAATGTATTCAAGCGTGAGCCTGCTTTAAACACTCTAATTTTTTCAAGGTAACAGTCCTAATTCCCCGTGACACCAAATTAATGGCATTACGGTTCTTTAGAAGGTGAGAAATCAATAATATCAGTACATACCAACGGCATGACCGATACATTGATCCCGAAATTCAACTACGAGCTTTTTAACTGCAACAACTTTAATATACGCTATTGGAGCTGGAATTACCGCGGCTGCTGGCACCAGACTTGCCCTCCAA
+
DDDDDIIIIIIIIIIIIIIIIIIIIIIIIIIIIIIIIIIIIIIIIIGIIIIIIIIIIIIIIIHC?HIIIIIIIIIIHIIIHIIIIIIIIHHIIIIIHIIIIFIIHHHIIIHIIHIIIIIHIIHIIIIHIIIIIIIIIIIIIIIIIIIIIHIIIIIIIIIIIHIIIIIIIIHHIIIIIIIIIIIIIIIIIIIIIIIIIIIIIIIIIIIIIIIIIIHIIIIIIIIIIIIIIIIIIIIIIIIIIIIHHHIIIIIIIIIIIIIIIIIIIIIIIIIIIIIIIIIIIIIIIIIHIIIIIIIIIIIIIIIIIIIIIIIIIIIIIIIIIIIIIIIIIIIIIIIIIIIIIIDDDDD
@HISEQ:969:HM2KJBCX2:2:1102:10068:83007 2:N:0:ACTATGCA
TAGACACCGTGTCCCAACTATCCCTATTAATCATTACGGTGGTCCTAGACCAACAAAATAGAACCAACGTCCTATTCTATTATTCCATGCTAATCTATTCAAGCAAAAGCCCGCTTTAAACACTCTAATTTTTTCAAGGTAATGGTCCTGGTTCCCCGACACACCCAATAAAGGGCATACCGGCTCACCAGAAGGATAGACCCGACAGCAGAACAGTACTCGCCAGAGACGGACCGTCCGGTCAGGCCTAAAATTCAACTACGAGCTTTTTAACTGCAACAACTTTAATATACGCTATTGGAGCTGGAATTACCGCGGCTGCTGGCACCAGACTTGCCCTCCAA
+
DDDDDIIIIIIIEHIIIIIIIIIIIIIIIIIIIIIGIHIIIIIIIIIIIIIIGIIIIHIIIIIIIIIIIIIIIIIIHHIHIIIIIIIHIHIHHHIIIIIIHHIIIIIIIIHIIIIIIIIIIIIIIIIIIIIIIIIIIIIIIIIIIIIIIIIIHIHIIIIIIIIIIIIIIIIIIIIIIIIIIIIIIIIIHIIIIIIIIIIIIIIIIIIIIIIIIIIIIIIIIIIIIIIHIIIIIIIIIIIIIIHIIIHHIIIIIIIIHIHIIIIIIIIIIIIIIIIIIIIIIHIIIIIIIHIIIIIIIHIIIIIIIIIIIIIIIIIIIIIIIIIIIIIIIIIIIIIIIIIDDDDD
@HISEQ:969:HM2KJBCX2:2:1102:12865:83635 2:N:0:ACTATGCA
TAGACACCGTGTCCCAACTATCCCTATTAATCATTACGTCAATCCTAGAAACCAACAAAATAGGATCGAACGTCCTATTTCATTATTCCATGCTAATGTATTCAAGCGTTAGCCTGCTTTAAACACTCTAATTTTTTCAAAGTAACAGTCCTGTTTCCCTGCAACACCAAATTAATGACATTACAGTTCTTCAAGAAGGAGGAATCAGTAAAGCCAGTACATACCATTGGCACGACCAACCTACTGACCCCGAAATTCAACTACGAGCTTTTTAACTGCAACAACTTTAATATACGCTATTGGAGCTGGAATTACCGCGGCTGCTGGCACCAGACTTGCCCTCCAA
+
DBDDDIIIIIIIHHHHIIIIIIIIIIIIIIIIIIHIIGHIIIIIGIIIIIIHGIIIHIIHHIIGEHEHIHHIIHHIHIIGIIIIIGIHIIIHHIIHIHHHHIIHIHHHIIHGHIIHIIIIIHIHHIIHHHHIIIIIHHIIIIIIIHIHHHIHIHHHIHIIIIIIHIIHHHHFGHIIIIIIIIIIIIIIIIIIHHIIIHHHHGHHGIIIIIIIIHIIIIIIIIIIIIIIHHIIIIHIIIIIIIHGGGHIIHHIIIIHIIIIIIIIIIHIIIIIIIIIIIIIIIIIIIIIIIHIIIIIIHIIIIIIIIIIIIIIIIIIHIIIIIIIIIIIIHIIIIIIIIIIHDDDDD
@HISEQ:969:HM2KJBCX2:2:1102:3937:84471 2:N:0:ACTATGCA
TAGACACCGTGTCCCAACTATCCCTATTAATCATTACCTCGGAATTCCGAAAACCAACAAAATAGAACCGAGGTCCTATTCCATTATTCCATGCTGTGTTATTCAGGCGGCAAGCACCTGCTTAGAGCACTCTAATTTTTTCAAAGTAAACTTTCCGGCCACCCGCCACACCCGGTGAAGAGCATAGCGGGGGAGGCCGGCCAGTAGGTCGCGGGACGAGCAGTAAACCACCAAAACGGTGGACCGCCCGCCCGCAACTGACATCCAACTACGAGCTTTTTAACCGCAACAACTTTAGTATACGCTATTGGAGCTGGAATTACCGCGGCTGCTGGCACCAGACTTGCCCTCCAA
+
DDDDDIHHIIIIIIGIIIIIIIIIIHIIIIGIIIIIIIIIIIIIHIIIIGIIIIIIGIIIGIIIHIFHIIIIGIIIIHHHHIGIIIIIIHHHIIIIGG@HHGEHHHHIIHHIHIIIIIIIIIHHHHHHGIIHIHFHHHHHGEHHHIHHHIIHFGHHHEHIHIIIIIIIIHIIIIHHHHHIGIIIIHIIIIIIIIIIHEHIIIIIIIIHIIIIHIIIIIIHHIHHHEHIGIHEIIGIIIHIIIIHIIIIIHDCCIHIIHIIIIIIIIIIIIIHIIIIIIHIIIHIHIGIIIIIIIIIIIIIIIGIIIIIIIIIIIIIIIIIIIGIIIIIIHIIIIIHIIIIIHGEHHIIIDDDDD
@HISEQ:969:HM2KJBCX2:2:1102:1924:84608 2:N:0:ACTATGCA
TAGACACCGTGTCCCAACTATCCCTATTAATCATTACGTCAACCCTAGAAACCAACAAAATAGGATCAAACGTCCTATTTTATTATTCCATGCTAATGTATTCAAGCGTTAGCCTGCTTTAAACACTCTAATTTTTTCAAAGTAACAGTCCTGTTTCCCCGCAACACCAAATTAATGGCATCACGGTTCTTCAAGAAGGAGGAATCAGCGAGGCCAGTGCATACCATTGGCACGACCAACCTGCTGACCCCGAAATTCAACTACGAGCTTTTTAACTGCAACAACTTTAATATACGCTATTGGAGCTGGAATTACCGCGGCTGCTGGCACCAGACTTGCCCTCCAA
+
DDBDDHHHHHHGFHHHHIHHHIIHIHIHIIIIHIIHHHIIIIIHHIIHIIHIEHIIIIIIIIHHHHHFHHIIIIHIIHIEHHIIGHFHCHIHHIIIIGHIIIIHIHHHHHHIHIIHIIHHHIIIIIHHHIHHIIGHIIHHIHHHHIFHHIHHHHHHIHHHEIIIIIIIIIGCGHIIIHHIIIHHHHIHHIIIIIIIHHIHIIIIIIIIIIGIIIIIIIIIIHIIIHHHFHIIIIIHHHFIIHGFHIIIIIIIIHIIIHIHHFIIHEIHIIIHCEHHFIIHHIHFHHHFHIGIHHIHIIIIHGIIIIIIIIHHHIHIIIIIIIIIIIIIIIIIIIIIIIIIIDDDDD
@HISEQ:969:HM2KJBCX2:2:1102:18667:84659 2:N:0:ACTATGCA
TAGACACCGTGTCCCAACTATCCCTATTAATCATTACGTCAATCCTAGAAACCAACAAAATAGGATCAACGTCCTATTTCATTATTCCATGCTAATGTATTCAAGCGCGAGCCTGCTTTAAACACTCTAATTTTTTCAAAGTAACAGTCCTGATTCCCCACCACACCAAATTAATGACATGATGGTTCGTCAGAAGGTAGAAATCAGTAACACCAGTACGTACCGAAGGCACGACCAGCGTACTAATCCCGAAATTCAACTACGAGCTTTTTAACTGCAACAACTTTAATATACGCTATTGGAGCTGGAATTACCGCGGCTGCTGGCACCAGACTTGCCCTCCAA
+
DDDDDIIIIIIIIIIIIIIIIIIIIIIIIIIIIIIIIIIIIIIIIIIIIIIIIIIIIHHHIIHIIIIIIIIIIIIIHIIIIIIIIIIIIIIIIIIIIHIIIIIIIIIIIIIIIIIIIIIIIIIIIIIIIIIIIIIIIIIIIIIIIIIHIIHIIIIIIIIIIIIIIIIIIIIIIIIIIIIIIIIIIHIIIIIIIIIIIIIIIIIIIIIIIIIIIIIIIIIIIIIIIIIIIIIIIIIIIIIIIIIHIIIIIIIIIIIIIIIIIIIIIIIIIIIIIIIIIIIIIIIIIIIIIIIIIIIIIIIIIIIIIIIIIIIIIIIIIIIIIIIIIIIIIIIIIIIIIIIIDDDDD
@HISEQ:969:HM2KJBCX2:2:1102:13897:85728 2:N:0:ACTATGCA
TAGACACCGTGTCCCAACTATCCCTATTAATCATTACGGTGATCCTAGAAACCAACAAAATAGAACCATGCCGTCCTATTCTATTATTCCATGCTAATGTATTCGAGCAAAAATGCCTGCTTTAAACACTCTAATTTTTTCAAGGTAAAGGTCCTGGATCCGCAAGACACCCAATTAAGGACATCAAGTTTCTCCAGAAGGTGAGAAATCAACAGCGACAGTTCATACCCCTTAAGGCATGACCATCACGTCAATCCCGAAATTCAACTACGAGCTTTTTAACTGCAACAACTTTAATATACGCTATTGGAGCTGGAATTACCGCGGCTGCTGGCACCAGACTTGCCCTCCAA
+
BDB@@F1D/DGHI@GECHHIHIIIIGIFHHEEH?CGHHIIIFHE1<GEHIIHDHHHEGHHII?HF?C1<C1C<E<EHEECEHEEHIIIE1CGE?F@HE@GHHE1F@=0FHIHHGDHHF@FHIIEGGHHHEHHIIHHEIHHEHH@HFHHC1?1GIHHHHHDDEHHIHDGC@HHHIHHHFGHGHHIHHHHFHFIHHIIGHHHGIHIIHGEHGGHEGFGEGIIHIHHHFHDHE?HHEG2GHHH8HGIHHEHHHHDIIIHHEFHIHEGFHHHHEHHIIHIGIIIHFCHHHHHGFFHHHEIIHIIHHGIHHHEEHHHEGEHHHGCHHH<HHHEHHHHIIHHIIIIIIHIHHHHADBD@
@HISEQ:969:HM2KJBCX2:2:1102:19865:85430 2:N:0:ACTATGCA
TAGACACCGTGTCCCAACTATCCCTATTAATCATTACGTCGATCCTAGAAACCAACGAAATAGAATCAAACGTCCTATTTCATTATTCCATGCTAATGTATTCAAGCGTAAGCCTGCTTTAAACACTCTAATTTTTTCAAAGTAACAGTCCTGATTCCCCACGACACCAAATTAATGACATCGCGGTTCTTCAGAAGGTAGGAACCGATAATGCCAGTGCGTACCGAAGCACGACCAACAATTCGATCCCGAAATTCAACTACGAGCTTTTTAACTGCAACAACTTTAATATACGCTATTGGAGCTGGAATTACCGCGGCTGCTGGCACCAGACTTGCCCTCCAA
+
DDDDDIIIIIIHIIIHIIIIIIIIIIIIIIIIIIIIIIIIIIIIIIIIIIIIIIII=HHHIIIIIIIIEHIIIIII@HHIIIIIIIIHIIIIHIIIIHHIIIIHIIIIIIIIIIIHIIIIIHIIIIIIIIIIIIIIIIIIIIIIIIIIIIIIIIIIHHIIIIIIIIIIIIIIIIIIIIIIIIIIHHIIIIIIIIIIIIIIIIIIIIIIIIIIIIIIIIIHHIIIIIIIHIIIIIIIIIIIIHGGIIIIIIIIIIIIIIIIHHHIIIIIIIIIIIIIIIIIIIHHIIIIIIIIIIIIIIIIIIIIIIIIIIIIIIIIIIIIIIIIIIIIIIIIIIIIIIIIDDDDD
@HISEQ:969:HM2KJBCX2:2:1102:4277:85858 2:N:0:ACTATGCA
TAGACACCGTGTCCCAACTATCCCTATTAATCATTACGTAGATCCTCGAAACCAACAAAATATAATCAAACGTCCTATTTCATTATTCCATTCTAATGTATTCAAGCGCGAGCTTGCTTTAAACACTCTAATTTTTTCAAAGTAACAGTCCTGATTTCCCATGACACCAAATTAATGACATCGTGGTTCGTCAGAAGGGAGAAACCAATAATGCTAGTACGTACAAAGTACGACCGACATATTAGTCCCGAAATTCAACTACGAGCTTTTTAACTGCAACAACTTTAATATACGCTATTGGAGCTGGAATTACCGCGGCTGCTGGCACCAGACTTGCCCTCCAA
+
<D00<<G@C1C11<<D<<G1@E@@<<DGD1F11<<CHEC1<EC1<<1<0FCC1110<F1D@H1F@11<1<D0<1<0<111<<CF1C@H1111<<HEFEEH6<CGCHHDE/FHHHFHH7EIHHD6<BDFH@@DH?<DEHCEA5CHF7GB<CIHF6711<D0<DCD.7@=HHED8HEDDGECCGGG-FHHHFA<FCHC@GFHEG<<0CHHHGC1DHHHGCGE@FHHE@HFFH=FH=@HGG<:AFHEBDE?FFHEIIGHEIHHHHHFEEFEEGG<DF@FC<GHGGEIHFHEIIHE?HHFHIIHIH@CCCEIIIGIHHHHEGHFHIHFGGIFHFHFHEHIHEH@@@D<
@HISEQ:969:HM2KJBCX2:2:1102:6846:84740 2:N:0:ACTATGCA
TAGACACCGTGTCCCAACTATCCCTATTAATCATTACGTCGATCCTAGAAACCAACAAAATAGAATCAAACGTCCTATTTCATTATTCCATGCTAATGTATTCAAGCGCGAGCTTGCTTTAAACACTCTAATTTTTTCAAAGTAACAGTCCTGATTTCCCGCGACACCAAATTAATGACATCGTGGTTCGTCAGAAGGGAGAAACCAATAATGCTAGTACGTACAAAGTACGACCGACATATTAGTCCCGAAATTCAACTACGAGCTTTTTAACTGCAACAACTTTAATATACGCTATTGGAGCTGGAATTACCGCGGCTGCTGGCACCAGACTTGCCCTCCAA
+
DD0<@HIEDGHI?FHHHEHGIIFEH<<FHHIIHII1DHHED?GHHIIIIIIIFGEHHH@HEHGHIEH?G@F@CC<CG1<1<GHEFECGHIE@GHIIIIHIHCHHH<DHHIHGFGHEIHHHGHIE@IHGFHGHIIHHEHEHHHHIIIIHHHFHHHIHDHDHGIHFIHIIIHHHHHHHIIHHIIIIIIHIHIIIHHIIHHIIIHIHFIIIHIIIIIHHHIIIHHIHIIIIHIIIIIIIIHHIHGHIIGIIIHIIHHIIIIIIIIIIIIIIIIIIIIIIIIIIIIIIIIIIIIIHIIIIIIIIIIIIIIIIIIIIIIIIIIIIIIIIIIIIIIIIIHIIIIIDDDDB
@HISEQ:969:HM2KJBCX2:2:1102:11551:84439 2:N:0:ACTATGCA
TAGACACCGTGTCCCAACTATCCCTATTAATCATTACGTCAATCCTAGAAACCAACAAAATAGGATCGAACGTCCTATTTCATTATTCCATGCTAATGTATTCAAGCGTTAGCCTGCTTTAAACACTCTAATTTTTTCAAAGTAACAGTCCTGTTTCCCTGCAACACCAAATTAATGACATTACAGTTCTTCAGAAAGGAGGAATCAGCGAAGCCAGTGCATACCAGTGGCACGACCAACCTGCTGACCCCGAAATTCAACTACGAGCTTTTTAACTGCAACAACTTTAATATACGCTATTGGAGCTGGAATTACCGCGGCTGCTGGCACCAGACTTGCCCTCCAA
+
DDDDDIIIIIIIIIIIIHHHHIIIIIIIIIIIIIIIIEHHIIIIIIIIIIIIIIIIHIIHIIHHHHIGHHIHHHHIIIHCHHIIIHIIIIGHHIIHIHIIIGIHIIIIIIIIHIIIIIIIIIIIIIIIIIIIIIIIIHIHIIIIIIIIIIIIIIIIIIIIIIIIIIIIIIIIIIIHIIIIIIIIIIIIIIIIIIIIIIIIIIIIIIIIIIIIIIIIIIIIIIIIIIIIIIIIIIIIIIIIIIIHHIIIIIIIIIIIIIIIIIIIIIIIIIIIIIIIIIIIIIIIIIIIIIIIIIIIIIIIHIIIIIIIIIIIIIIIIIIIIIIIIIIIIIIIIIIIIIIIIDDDDD
@HISEQ:969:HM2KJBCX2:2:1102:2272:86193 2:N:0:ACTATGCA
TAGACACCGTGTCCCAACTATCCCTATTAATCATTACGGTGATCCTAGAAACCAACAAAATAGAACCATGCCGTCCTATTCTATTATTCCATGCTAATGTATTCGAGCAAAAATGCCTGCTTTAAACACTCTAATTTTTTCAAGGTAAAGGTCCTGGATCCGCAAGACACCCAATTAAGGACATCAAGTTTCTCCAGAAGGTGAGAAATCAACAGCGACAGTTCATACCCCTTAAGGCATGACCATCACGTCAATCCCGAAATTCAACTACGAGCTTTTTAACTGCAACAACTTTAATATACGCTATTGGAGCTGGAATTACCGCGGCTGCTGGCACCAGACTTGCCCTCCAA
+
DD@B@GE?HG@H@HHIIIHIH@EHIEFHHHHHH@HCGEEHIIIIIIIIIGIHHEIII?CHHHFHHHHHH?EHIIIGGHIGHIIHFHIIE11DHFHEHHGCGGHHHGHHHHHIIHHIIHIHHHHHHHHIHFGFIIIIHIIHHGIIIIHHIHHHIIHHHIIIIEHHIIIHGEIIIHGHHFHEHIIIHHHHHFEHHIHIIIIIIIIIIIHIHIHIIIIHIHIIIIFIHIGIIIIIIIIIIIIIIIIIIIHIIIIHHIHIIIIIIIIIIIIIIHIIHIHIIIIIIHIHIHHIIIHIIIHIIIIIIIIIIIIHIIIIIIIIIIHHIIIIIIIIIIIIIIIIIIHHHHIIIIH@@ADBD
@HISEQ:969:HM2KJBCX2:2:1102:4978:86922 2:N:0:ACTATGCA
TAGACACCGTGTCCCAACTATCCCTATTAATCATTACGTCGATCCTAGAAACCAACAAAATAGGGTCAAACGTCCTATTTCATTATTCCATGCTAATGTATTCAAGCGTGAGCCTGCTTTAAACACTCTAATTTTTTCAAAGTAACAGTCCTGATTCCCCGCGACACCAAATTAATGACATCACGGATCTTCAGAAGGGAGAAACCAGTGACACCAGTGCATACCAAAGGCATGACCAGCGTACTGATCCCGAAATTCAACTACGAGCTTTTTAACTGCAACAACTTTAATATACGCTATTGGAGCTGGAATTACCGCGGCTGCTGGCACCAGACTTGCCCTCCAA
+
DDBDDHHIHGHGEHHE@HHHFECHEGEHE@GHEHHHIIH@CDHGGGGHHHIHEHII1<@FGHHHGFEHCFHHHGHICEHGHIHGHHC?EFHH?<C<GHHHCFEEHHHHHFBEHIIIHHHHHHIIHHHHIHIFHFHIHIIHHGHIHIIHHHHHHECGGHGIHIHIIIHIHFIIIIIIIIIIIIIIIIIHIHIIIIIHHI;IIIIIIIIHEHIIIIIIIIIHHEHFHIHIIHHIIHHHHIIIIHIHGGIIGIIIIIIHIIHIIIIHIIHIIIIIIIIIIIIIIIIIHHIIIIIIHIIHHHHGIIIIIIHIIIIIIIIIHIIIIIIHHIIIIIIIHIIHIIIIIDDDD@
@HISEQ:969:HM2KJBCX2:2:1102:6744:87180 2:N:0:ACTATGCA
TAGACACCGTGTCCCAACTATCCCTATTAATCATTACGGTGATCCTAGAAACCAACAAAATAGAACCATGCCGTCCTATTCTATTATTCCATGCTAATGTATTCGAGCAAAAATGCCTGCTTTAAACACTCTAATTTTTTCAAGGTAAAGGTCCTGGATCCGCAAGACACCCAATAAAGGACATCAAGTTTCTCCAGAAGGTGAGAAATCAACTGCAACAGTTCATACCCCTTAAGGCATGACCATCACGTCAATCCCGAAATTCAACTACGAGCTTTTTAACTGCAACAACTTTAATATACGCTATTGGAGCTGGAATTACCGCGGCTGCTGGCACCAGACTTGCCCTCCAA
+
BA@@@GHCHH?FHHHHFH@G1<CCC<CGCGE<GHIHFG0F?1C<@FF@@@GH?GE0GEHHHIH1FFHFDDGCHIHHEHFEHHEHHFF11<DEH1CGHHEEDFECC@CHHIHGGHIHCEEGHFCFHHHHIHHHIIIHHIIHHIHHHHHHHHH@IHHHDHEHCECGH;HHIIIHHHHGHIIIHHHFHHHHCGCGGH?HIIHGIIGIIIHHHIHHIIIIII=GIHH<HHHIGIIIIIII;IIIIIHIIHGHHHHGHHGIGIIIIIIIIIHHHHHHHHHIIIIIIIIIIIIIIIIIIIIIIHIIHHIIIIHHGIIIIIIIHIIHHIIIHIHIIIIIIHIIIHIIIIIIIIIHDDDDB
@HISEQ:969:HM2KJBCX2:2:1102:5225:87020 2:N:0:ACTATGCA
TAGACACCGTGTCCCAACTATCCCTATTAATCATTACGGTGATCCTAGAAACCAACAAAATAGAACCATGCCGTCCTATTCTATTATTCCATGCTAATGTATTCGAGCAAAAATGCCTGCTTTAAACACTCTAATTTTTTCAAGGTAAAGGTCCTGGATCCGCAAGACACCCAATTAAGGACATCAAGTTTCTCCAGAAGGTGAGAAATCAACAGCGACAGTTCATACCCCTTAAGGCACGACCATCACGTCAATCCCGAAATTCAACTACGAGCTTTTTAACTGCAACAACTTTAATATACGCTATTGGAGCTGGAATTACCGCGGCTGCTGGCACCAGACTTGCCCTCCAA
+
B@00<111/<1<<1DD1DG1GC@1CD1CFHC1CG?DCH=<EHHIC@1F<FECE@1D1111<1111<DEH1F@CGCHH1111<F<<C<@HH1FGCFHIH?1<<<<HHF>@GHHHH7H?HGG?HEFCBDCHIH@B<DEGAIIIIH8CEGIIIIHFII8DH?DFGHHIHHHIIIGHHHHHIIGIHHHIHHHFFGIGHHHH@HFHGFHHHHFGHFHHCIHEIIHHHIHHIIIHGIIHHEIIIHHHHHHHFEHHFHGHHIIIIIIHHHIIIHHHEHEEFIHIIHIHIHIIIIIIHHIHIIHHGIHIHIGIIIHIIIIIIHIHHCHHGIIHIIIIIIIHHIIIHHGHHHIIHHE@BD@A
@HISEQ:969:HM2KJBCX2:2:1102:18578:86672 2:N:0:ACTATGCA
TAGACACCGTGTCCCAATATCCCTATTAATCATTACGGTGATCCTAGAAACCAACAAAATAGAACCATGCCGTCCTATTCTATTATTCCATGCTAATGTATTCGAGCAAAAATGCCTGCTTTAAACACTCTAATTTTTTCAAGGTAAAGGTCCTGGATCCGCAAGACACCCAATTAAGGACATCAAGTTTCTCCAGAAGGTGAGAAATCAACAGCAACAGTTCATACCCCTTAAGGCACGACCATTACGTCAATCCCGAAATTCAACTACGAGCTTTTTAACTGCAACAACTTTAATATACGCTATTGGAGCTGGAATTACCGCGGCTGCTGGCACCAGACTTGCCCTCCAA
+
DDDDDIIIIHIIIIIIIIIIIIIIIIIIIIIIIIIIIIIIGIIIIIIIIIIHIIIIIIFHIIHIIIHIIHHHHHIHGHIIIIIIIGIIHIIIIIIIIIIIHDHHHHHIIIIIHIIIIIIIIIIIIIIIIIIIIIIIIIIIIIIIIIIIIHIIIHIIIIIIIIIIIIIIIHIIIIIIIIIIIIIHIIHHIIIIIIIIIIHIIIIIIIIIIIIIIIIIIIIIIIIIIII;IIHIIIIIIIIIIIIIIIIIIHGIIIIIHIIIIIIIIIIIIIIIIIIIIIIIIIIIIIIIIIIGIIIIIHIIIIIIIIIIIIIIIIIIIIIIIIIIIIIIIIIIIIIIIIIIIIIIIIIDDDDD
@HISEQ:969:HM2KJBCX2:2:1102:5575:88450 2:N:0:ACTATGCA
TAGACACCGTGTCCCAACTATCCTATTAATCATTACGTCGATCCTAGAAACCAACAAAATAGAATCAAACGTCCTATTTCGTTATTCCATGCTAATGTATTCAAGCGTGAGCCTGCTTTAAACACTCTAATTTTTTCAAAGTAACAGTCCTGATTCCCCAAGACACCAAATTAATGACATCATGGTTCGTCAGAAGGTAGGAATCAATAATACCAGTACGTACAATAGCACGACCAATAAATTGATCCCGAAATTCAACTACGAGCTTTTTAACTGCAACAACTTTAATATACGCTATTGGAGCTGGAATTACCGCGGCTGCTGGCACCAGACTTGCCCTCCAA
+
DDDDDIIIIIIHHIIIIIIIIIIIIIIIIIIIIIIIIIIIIIIIIIIIIIIIIIHIIIIIIIHGIIIIIIIHIIIHHIIIIIIIIIIEHHHCHHHIIIHIIEIIHHHIIIIIIIIIIIIIIIGHHIIIIIIIIIIHIIIIIIIIIIIIIIIIIIIIIIIIIIHIIIHIIIHIIIIIHHIHIIIIIHHIIIIIIIIIIIIIIIIIIIIIIIIHIIIIIIIIIIIIIIIIIIIIIIHIIIIIIIIIIIIIIIIIIIIIIIIIIIIIIIIIIIHIIIIIIHIIIIHIHIIIIIIIIIIIIIIIIIIIIIIIIGIIIIIIIIIIIIIIIIIIIIIIIIIIIIIDDDDD
@HISEQ:969:HM2KJBCX2:2:1102:20903:88235 2:N:0:ACTATGCA
TAGACACCGTGTCCCAACTATCCCTATTAATCATTACGGTGGTCCTAGAAACCAACAAAATAGAACCACAACGTCCTATTCTATTATTCCATGCTAATCTATTCAAGCAATAGCCCGCTTTAAACACTCTAATTTTTTCAAGGTAATGGTCCTGGCTCCCCAACACACCCAATAAAGGACATACTGGTTCACCAGAAGGAAGACCCAACAACAGACAGTACTCGCCAAAGACGGACCGCCCGGCCAGGCCTAAAATTCAACTACGAGCTTTTTAACTGCAACAACTTTAATATACGCTATTGGAGCTGGAATTACCGCGGCTGCTGGCACCAGACTTGCCCTCCAA
+
DBD@DH?GHHIH?EH<FH?FCEE<CF?GEHCG?<FEH<0<EHHH@@HHH?F<<@GHIHE@H?@HHCCFCGGCC<@00F@1<CF?GHC1CCG?H11<C@@FF@DGHFHHCCFH15FCECFEE<GEHEFCFHCCDFHCHHHFHGHHGCHFIIHHF@GHCHDCFCHE@EEHIHIHIHHCCHHIIIEGHHI;GIIHIGHHIHGGIHHGIIGHEHHEGCCGFGGHHFIIHFIIIHGHHHHHIIIFIHIHGIHIHGEHCEHIIIHEIIHGF1IHHIHFGCFHIIIHHHF<HHECG<GEHGHHGCHHHIHFIHIIHGIIHIIIHIIIHHHIIIIIHIHHGDHHIIIIHBBD@<
@HISEQ:969:HM2KJBCX2:2:1102:5307:88961 2:N:0:ACTATGCA
TAGACACCGTGTCCCAACTATCCCTATTAATCATTACGTCAATCCTAGAAACCAACAAAATAGGATCGAACGTCCTATTTCATTATTCCATGCTAATGTATTCAAGCGTTAGCCTGCTTTAAACACTCTAATTTTTTCAAAGTAACAGTCCTGTTTCCCTGCAACACCAAATTAATGACATTACAGTTCTTCAGAAAGGAGGAATCAGCGAAGCCAGTGCATACCAGTGGCACGACCAACCTGCTGACCCCGAAATTCAACTACGAGCTTTTTAACTGCAACAACTTTAATATACGCTATTGGAGCTGGAATTACCGCGGCTGCGGGCACCAGACTTGCCCTCCAA
+
DDBDDIIIIIIIHIIGIIIIHIIIIIIIHIIIIIIIIIIIGIIIHIHIIGIIGEHI?GHIIIFHIIIIIIIIIHIIIEFHIHHI?HIHHIHIHHGHHHHIIFEHHGEGIIIIHHIHHHIHGFHHIIIIIHIHHIHHHGHHIIIHHHIIIIHIIIIIIIIIIHFIHIIIIIIHIIIIIHHHGIIIIIIIIIIHIIHHIIIIIIIIIIIIHIIIIIIHIIIGIHHIIIIIIIHIIIIHIIIIIIIIHIIIIIIIIIIIIIIHIIIIIIHIIIIIIIHIIIIIIHIHIHGIIIIIHHIIIHHHIIIGIIIIIIIIIIIIIIIIIIIIIIIIIHIIIHHHIIHIFDDDDD
@HISEQ:969:HM2KJBCX2:2:1102:10324:88490 2:N:0:ACTATGCA
TAGACACCGTGTCCCAACTATCCCTATTAATCATTACGTCGATCCTAAAAACCAACAAAATAGGGTCAAACGTCCTATTTCATTATTCCATGCTAATATATTCAAGCAAACATGCCTGCTTTAAACACTCTAATTTTTTCAAAGTAAAAGTCTTGGATCCCTAGCGCACTCAATTAAGAGCACACTAGTTCCCCAAAAGGAAAAGCCCAAAGTTGCAGTACAAACCTTTCGGTTGACGGCAACTATAAGCCCAAAATTCAACTACGAGCTTTTTAACTGCAACAACTTTAATATACGCTATTGGAGCTGGAATTACCGCGGCTGCTGGCACCAGACTTGCCCTCC
+
DDDDDIIIIIIIIIIIIIII<GHIIIIIIIIIIIIIIIIIIIIIIIIHHIIIIGIIIIGHHIHIIIIIHIIHIIIIIIHHIIIIIIIIIIIIIHIIIIIIIIHIIHHIIIIIIIIIIHIIIIIIIIIIIIIIIIIIHHIIIHIIIIIIIIHIIIFHIIIIIIIIIIIIIIIIIIIIIIIIIIHHIIHIIIHIIIIIIIIIIIIIIIIIIIIIIIIIIIIIIIIIIIIIIIIIIIIIIIIIIIIIIIIIIIIIIIIIIIIIIIIHIIIIIIIIIIIIIIHIIIIIIIIIIIIIIHIIIIIIIIIIIIIIIIIIIIIIIHIIIIIIIIIIIIIIIIHIHIIIDDDDD
@HISEQ:969:HM2KJBCX2:2:1102:11237:89186 2:N:0:ACTATGCA
TAGACACCGTGTCCCAACTATCCCTATTAATCATTACATCGATCCTAGAAACCAACAAAATAGAATCGGATGTCCTATTTCATTATTCCATGCTAATGTATTCAAGCGTGAGCCTGCTTTAAACACTCTAATTTTTTCAAGGTAACAGTCCTAATTCCCCGTGACACCAAATTAATGGCATTACGGTTCTTTAGAAGGTGAGAAATCAATAATATCAGTACATACCAACGGCATGACCGATACATTGATCCCGAAATTCAACTACGAGCTTTTTAACTGCAACAACTTTAATATACGCTATTGGAGCTGGAATTACCGCGGCTGCTGGCACCAGACTTGCCCTCCAA
+
0DDDB11<<<C<FGH11<GHHI@@1<<<11DC1<@CGC<C01<FHI?<<<CHHEHEC1<<<GH1C<FHD0<C11DCG11DF11F1<CH1CG<1<?1F<<C1<C11D/<E@CD?H@<BDHCH8016EACF<6<<<FCHBA1FAEB<DB;<<<<?GD<?GHEHH6@@GGEEFGGHGCC?HHIHGIIIH<HEFGEFHHEGHGCHGEHG<GCHFHIHGHHEEEHFA1<1=CIHIHHCHCHHEHCEG1C1CG<HCHHEEHHGEHEHC=EEEHHHEGEHHEGHCHHFHHHHGECFHH@FHIHHG1<1IHHHGHGEG@HHIIIHDIIHEHECGHIHCGG?HFGEHHHHC0@?D?
@HISEQ:969:HM2KJBCX2:2:1102:3444:89119 2:N:0:ACTATGCA
TAGACACCGTGTCCCAACTATCCCTATTAATCATTACGTCAATCCTAGAAACCAACAAAATAGGATCAAACGTCCTATTTCATTATTCCATGCTAATGTATTCAAGCGTTAGCCTGCTTTAAACACTCTAATTTTTTCAAAGTAACAGTCCTGTTTCCCTGCAACACCAAATTAATGGCATTACAGTTCTTCAGAAAGGAGGAATCAGCGAGACCAGTACGTACCAATGGCACGACCAACCTGCTGACCCCGAAATTCAACTACGAGCTTTTTAACTGCAACAACTTTAATATACGCTATTGGAGCTGGAATTACCGCGGCTGCTGGCACCAGACTTGCCCTCCAA
+
DDDADHHIIHHIIIHIHIIIIIIIIGIIHIIIIIIIIIIIIIIHHHIIIIIIEHHIIIIIIIIHHIIHIHHHIIGIIIHIIIIIIIIIHHIIFHIIIIIIIHIIIIIIHIIIHIHIIIIIIIHIHIIIHHIIIIHIIIIHHIIIIIIIIIHIIIIIHHEIIIIHHHIIIIIIIIIIIIIIHIIIIIHHHHGIIIHIIIIIIHIHHIIHIIIHIIIIIIIIIIIIIIIIIIIIIIIIIIIIIIIHHHIIIIIIIIIIIIIIIIIIIIIIIHIIIIHIIIHIIGIHIIIIIIIIIIIIIIIIIIIIIIIIIIIIIIIIIIIIIIIIIIIIIIIIIIIIIIIHIDDDDD
@HISEQ:969:HM2KJBCX2:2:1102:10832:89294 2:N:0:ACTATGCA
TAGACACCGTGTCCCAACTATCCCTATTAATCATTACATCGATCCTAGAAACCAACAAAATAGAATCGGATGTCCTATTTCATTATTCCATGCTAATGTATTCAAGCGTGAGCCTGCTTTAAACACTCTAATTTTTTCAAGGTAACAGTCCTAATTCCCCGTGACACCAAATTAATGGCATTACGGTTCTTTAGAAGGTGAGAAATCAATAATATCAGTACATACCAACGGCATGACCGAAACATTGATCCCGAAATTCAACTACGAGCTTTTTAACTGCAACAACTTTAATATACGCTATTGGAGCTGGAATTACCGCGGCTGCTGGCACCAGACTTGCCCTCCAA
+
DDDDDIHGIIIHIIHIIIHIIIHIIIIIIIIIIIIIIIIIHIHHHHIIIIIIIIIIIHIHIIHIHIIIIIIIHICHIIIIGIIIIIIEHIICHHIIIIIIIGIIIIIIIIIIIIIIIHIIIIIIIHIIIIIIIIHIIIIIIIIIHIIIHHIIIIIIIIIIIIIIIIIIIIIIIIIIIIIHIIIIHIIIIHHIIIIIIIIIIIIIIIIIIIIIIIIIIIIIIIIIIIIHHIIIIIIHIIIIIIIHHGIIIIIIIIIIIIIIIIIIIIIIIIIIIIIIIIIIIIIHHHIIIIIIIIIIIIIIIIIIIGIGIIIIIIIIIIIIIIIIIIIIIIIIIIIIIIIIIIDDDDD
@HISEQ:969:HM2KJBCX2:2:1102:2556:89661 2:N:0:ACTATGCA
TAGACACCGTGTCCCAACTATCCCTATTAATCATTACGGTGGTCCTAGAAACCAACAAAATAGAACCACAACGTCCTATTCTATTATTCCATGCTAATCTATTCAAGCAATAGCCCGCTTTAAACACTCTAATTTTTTCAAGGTAATGGTCCTGGCTCCCCAACACACCCAATAAAGGACATGCTGGCTCACCAGAAGGAAGACCCGACAGCAGACAGTACTCGCCAAAGACGGACCGCCCGGCCAGGCCTAAAATTCAACTACGAGCTTTTTAACTGCAACAACTTTAATATACGCTATTGGAGCTGGAATTACCGCGGCTGCTGGCACCAGACTTGCCCTCCAA
+
DD@DDIIIIIIIIIIIIHHEHHIIIHHHHHIIIIIIIIIIIIIIGHIHIIIIIHHIGHEHIIIHIIGFHEHIHHGDHHHHHIIHHHIIIHHH?GHIHHIHIHGHIIIIIIIIIHIHHIGHHIIHHHCHHIIHHHIHHEHHHHHIIIIIIHHHHIHHHHIIHHHHIHHHIHHHGIIIHIIHIIIIIHIIHHHHF@CEHHIII;EHHIIIIIIIIIIIIIIHDDIIIHIIIHHGIIIIIIIIIHHIHIIIIIIIIIIHIIIIHIHHIIIIIIIIIIHIIIIIHIHIIIIIIIIIIHIIIIIIIIIIIHHIIIIHIIIIIIIIIIIIIIIIIIIIIIIIIIIIHDDDDD
@HISEQ:969:HM2KJBCX2:2:1102:19718:89719 2:N:0:ACTATGCA
TAGACACCGTGTCCCAACTATCCCTATTAATCATTACGTCGATCCTAGAAACCAACAAAATAGAATCAAACGTCCTATTTCGTTATTCCATGCTAATGTATTCAAGCGTGAGCCTGCTTTAAACACTCTAATTTTTTCAAAGTAACAGTCCTGATTCCCCATGACACCAAATTAATGACATCATGGTTCGTCAGAAGGTAGGAATCAATAATACCAGTACGTACAATAGCACGACCAATAAATTGATCCCGAAATTCAACTACGAGCTTTTTAACTGCAACAACTTTAATATACGCTATTGGAGCTGGAATTACCGCGGCTGCTGGCACCAGACTTGCCCTCCAA
+
DDDDDIIIIIIIIIHIIIIIIIIIIIIIIIIIIIIIIHIIIGIHIIIIIIIIIIIIIIIIHIIIIIIIGIIIIIIIIIIIIIHHHIIHIIIHIHIHHHIIIIIIIIIIIIHIIIIIHIIIHHHHIIIIIIIIIIIHHHIHGHHIIIIIIIIIIIIIIIHIHIIIIIIIIIIIIIIIIIIIIIIIIIIIHIIIIIIIIIIIIIIHIIIIIIIIIIIIIIIIIIIIIIHIIIIIIIIIIIIIIIIH<IIIIIIIIIIIIIIIIIIIIIIIIIIIIIIIIIIIIIIIIGIIIIIIIIIIIIIIIIIIIIIIIIIIIIIIIIIIIIIIIIIIIIIIIIIIIIIIDDDDD
@HISEQ:969:HM2KJBCX2:2:1102:17640:89606 2:N:0:ACTATGCA
TAGACACCGTGTCCCAACTATCCCTATTAATCATTACGTCGATCCTAGAAACCAACAAAATAGAATCAAACGTCCTATTTCATTATTCCATGCTAATGTATTCAAGCGTGCGCCTGCTTTAAACACTCTAATTTTTTCAAAGTAACAGTCCTGATTCCCCACGACACCAAATTAATGACATCGTAGTTCTTCAGAAGGTAGGAACCAATAATGCCAGTGTGTACCGAAGCACGACCGACAATTTGATCCCGAAATTCAACTACGAGCTTTTTAACTGCAACAACTTTAATATACGCTATTGGAGCTGGAATTACCGCGGCTGCTGGCACCAGACTTGCCCTCCAA
+
ABBDDIHIHFHHHFEEHCHIFHE?GEHHHIHHIIIIHHHIIIIGHGHHIHI@HHHII?GEHH1FCGEHHEEHHHIHHFHGEHHGHIIIEHHHHCHHFDFHEFHHHGIHIHDHCCIIHGGFEEHHIEGHHH?GEHHG@@IHHGHHIHIGCHIIHHECDDHGGHDFCHFHHIIHHIIGIIHH=CEHFIIHEGCGHHFHEIHIHEHH0IHHEFHGHEHHHHEHHHHH<HIIIIIHIHIHEHCHC?G<DHHGHHFHHEEGHHG@C?HHCFIIIHGIHHIIHIIHHHHG?HEHFFIIIHE@CFEHFHIHIIHIHH@<HDHDIIHHIIIIIHHHEIHHH@HHCGIFCCDDD
@HISEQ:969:HM2KJBCX2:2:1102:12928:89955 2:N:0:ACTATGCA
TAGACACCGTGTCCCAACTATCCCTATTAATCATTACGTCAATCCTAGAAACCAACAAAATAGGACGTTCGATCCTATTTCATTATTCCATGCTAATGTATTCAAGCGTTAGCCTGCTTTAAACACTCTAATTTTTTCAAAGTAACAGTCCTGTTTCCCTGCAACACCAAATTAATGACATTACAGTTCTTCAGAAAGGAGGAATCAGCGAAGCCAGTGCATACCAGTGGCACGACCAACCTGCTGACCCCGAAATTCAACTACGAGCTTTTTAACTGCAACAACTTTAATATACGCTATTGGAGCTGGAATTACCGCGGCTGCTGGCACCAGACTTGCCCTCCAA
+
ABAD@HIH<GHIHIGHGHHEEHGHEHGIHIIHHIIHIHHIHEHHCE@EH@GHIHIDH1DGHIHH?GCEHHHHH1D@GEHFH@FE<DGHGHHGGIHIIGIHHFEFCHHHHHGHHHEHIHIHIIHEHHHHIIIIHHGGEHEHIHHHHIHIGIHHIIHHIHHHHHIIIHGHHHHFHHGHFCHHHIIIIHHHIHHHIGIHIIIHHHIIHIHIIIIIIIIIIII<IIHFHEH;IHHIHHHIHHHHHIEHGHCHHHIIIIIHHGHHHHHEHIHIHIIIHHFIHIIHHIHIHIIGIIIHIHIIFIIIIIIIIHHGHIIIIIIIIIIHHHIIHEHHHHHFHHHHIHHHF@DDD@
@HISEQ:969:HM2KJBCX2:2:1102:21041:89914 2:N:0:ACTATGCA
TAGACACCGTGTCCCAACTATCCCTATTAATCATTACGGTGGTCCTAGAAACCAACAAAATAGAACCACAACGTCCTATTCTATTATTCCATGCTAATCTATTCAAGCAATAGCCCGCTTTAAACACTCTAATTTTTTCAAGGTAATGGTTCTGGCTCCCCAACACACCCAATAAAGGGCATACTGGTTCACCAGAAGGAAGACCCGACAGCAGACAGTACTCGCCAAAGACGGACCGCCCGGCCAGGCCTAAAATTCAACTACGAGCTTTTTAACTGCAACAACTTTAATATACGCTATTGGAGCTGGAATTACCGCGGCTGCTGGCACCAGACTTGCCCTCCAA
+
@DDBDIHIIIIIIIIIIIHIHIIIIIIIIIHIIIIHHHHHIIHCHHHHHHHHHHIIHIIIIIHIIGIIIIIIDD@GEHD@EGHHIIIHFHI?EEFHIHHEGHHHIIHHGGFHEHHHIIHIHHIIHIIHHHGHIIIIHHEHHHHHGHHHHHHIIHGHFIIIGHHHIHIIIIIIIIHHIIHFHIHIIHIGIIHHHHHHHHHEHDEGHHE@HEGCFHHIGIIHIIIHHHCIHGDGIIIIIIIIIIIIIGGGIHIIIIIIIIIIIIHIHHIIIIIIIHHIIIIHIIIHIIIHGIIIIIIIIIIIIIIIIIIIIIIIIIIIIIIIIIIIIIIIIIIIHHIIIIIIIDDDDD
@HISEQ:969:HM2KJBCX2:2:1102:7835:90308 2:N:0:ACTATGCA
TAGACACCGTGTCCCAACTATCCCTATTAATCATTACGTCAATCCTAGAAACCAACAAAATAGGATCAAACGTCCTATTTCATTATTCCATGCTAATGTATTCAAGCGTTAGCCTGCTTTAAACACTCTAATTTTTTCAAAGTAACAGTCCTGTTTCCCTGCAACACCAAATTAATAACATTACAGTTCTTCAGAAAGGAGGAATCAGCGAAGCCAGTACATACCAAAGGCACGACCAACCTGCTAACCCCGAAATTCAACTACGAGCTTTTTAACTGCAACAACTTTAATATACGCTATTGGAGCTGGAATTACCGCGGCTGCTGGCACCAGACTTGCCCTCCAA
+
DDDDDIIIIIIIIIIIIIIIIIIIIIIIIIIIIIIIIIIIIIIIIIIIIGIIIIIIIIIIIHHIIIIIIIIHHHIIIIIIIIIIHIIHIIIHHIIHIIIIHIHIIIIIIHHIIIIIIIIIIIIIIIIIIIIIIIIIIIIIHIIIIIIIHIIIIIIIIIIIIIIIIIIIIIIIIIIIIIIIIIIIIIIIIIIIIIHIIIIIIIIIIIIIIIIIIIIIIIIIIIIIIIIIIIIIIIIIIIIIIIIIHIIIIIIIIIIIIIIIIIIIIIIIIIIIIIIIIIIIIIIIIIIIIIHIIIIIIIIIIIIIIIIIIIIIIIIIIIIIIIIIIIIIHIIHHHIIIIIIIDDDDD
@HISEQ:969:HM2KJBCX2:2:1102:12425:90743 2:N:0:ACTATGCA
TAGACACCGTGTCCCAACTATCCCTATTAATCATTGCTCCGACTTGACCAAAACCAACAAAAATAAGTCTGAGCCCTTTATTATTATTCCATGCTAATGTATTCACAGCGTAAGCCTGCTTTAAACACTCTAATTTTTTCAAAGTAAATGATCTGGAACACATGCTCCCAACCCAGTGAAGGGCAGAAGCAGTATCCCAGAAGGAGCCGAGAACCCTCCAGCACTCACGTCCTTGTGGGGCGCGGGCTAGATTGCTCTCAGAGAAATCCAACTACGAGCTTTTTAACTGCAACAACTTTAATATACGCTACTGGAGCTGGAATTACCGCGGCTGCTGGCACCAGACTTGCCCTCCAA
+
DDDDDIIIIIIIIIIIIIIIIIIIIIIIIIIIHII@HIIIIIIIIIIHIIHIIIGIIIIIIHHIHIHIIIIGIIIIIHHHIIIIIIIHIIIIHHHIGHHIIHF@HIIHHHIIIIIIHIHIIIIIIHIIHIIIIIIIHIIIIIIIIHIHIIIIIIHIIIHIIHIIIIIIIIIIHIIIIIIIIIIIIIIIIIIIIIIIIIIIHIIIHIIIIIIIIIIIIIIIIIIIIIIIIIIIIIIIIIIIIIIIIIIIIIIIIIIIIIIIIIIIIIIIIIIIIIIIIIIIIIIIIIIIIIIIIIIIIIIIIIIIIIIIIIIIIIIIIIIIIIIIIIIIIIIIIIIIIIIIIIIIIIIIIIIIDDDDD
@HISEQ:969:HM2KJBCX2:2:1102:9555:92396 2:N:0:ACTATGCA
TAGACACCGTGTCCCAACTATCCCTATTAATCATTACGTCGATCCTAGAAACCAACAAAATAGAATCAAACGTCCTATTTCATTATTCCATGCTAATGTATTCAAGCGTAAGCCTGCTTTAAACACTCTAATTTTTTCAAAGTAACAGTCCTGATTCCCCACGACACCAAATTAATGACATCGCGGTTCTTCAGAAGGTAGGAACCAATAATGCCAGTGCGTACCGAAGCACGACCAACAATTTGATCCCGAAATTCAACTACGAGCTTTTTAACTGCAACAACTTTAATATACGCTATTGGAGCTGGAATTACCGCGGCTGCTGGCACCAGACTTGCCCTCCAA
+
DDBDCIIIIIIIIIIIHIIIIIIIIIIIIIIIIIIIIIIIIIIIIIIIIIIIIIIIIIIIIIIIIHIIIIIHHIIIIIIIIIIIIIIIIHHIHIHIIIIHIHIIIIIIIHIIHIIIIIIIIIIIHIIIIIIIIIIIIIIIHIIIIIIIIIIIIIIIIIHIIIIIIIIIIIIIIIHIHIIIHIIIIIIIIIIIIIIIIIIIIIIIIIIIIIHIIIIIIIIIIIIIIIIIIIIIIIIHIIIIIIHHIIIIIIIIIIIIIIIIIIIIIIIIIIIIIIIIIIIIIIIHIIIIIIIIIIIIIIIIIIIIIIIIIIIIIIIIIIIIIIIIIIIIIIIIIIIIIIIIDDDDD
@HISEQ:969:HM2KJBCX2:2:1102:5889:92935 2:N:0:ACTATGCA
TAGACACCGTGTCCCAACTATCCCTATTAATCATTACGGTGGTCCTAGAAACCAACAAAATAGAACCACAACGTCCTATTCTATTATTCCATGCTAATCTATTCAAGCAATAGCCCGCTTTAAACACTCTAATTTTTTCAAGGTAATGGTCCTGGCTCCCCAACACACCCAATTAAGGACATACTGGTTCACCAGAAGGAAGACCCGACAACAGGACAGTACTCGCCAAAGACGGACCGCCCGGCCAAGTCTAAAATTCAACTACGAGCTTTTTAACTGCAACAACTTTAATATACGCTATTGGAGCTGGAATTACCGCGGCTGCTGGCACCAGACTTGCCCTCCAA
+
DDDDDIIIIIIIIIIIIIIIIIIIIIIIIIIIIIIIIIIIIIIIHIIIIIIIIIIIIIIIIIHIIIIIIIIIHIHIIIIIIIIIIIIIHIIIIIFEHIIIIIIIIIIIIIIIIIIIIIHIIIIIIIIIIIIIIIIIIIIIIHIIIIIIIIIIIIIIIIIIIIIIIIIIIIIHHIIIIIIIIIIIIIIIIIIIIIIIIIIIIIHIIIIIIIIIIIIIIIIIIIIIIIIIIIIIIIIIIIIIIIIIIHIIIIIIIIIIIIIIIIIHIIIIIIIIIIIIIIIIIIIIIIIIIIIIIIHIIIIIIIIIIIIIIIIIIIIIIIIIIIIIIIIIIIIIIIIIIIIIIIDDDDD
@HISEQ:969:HM2KJBCX2:2:1102:9936:92001 2:N:0:ACTATGCA
TAGACACCGTGTCCCAACTATCCCTATTAATCATTACGTCGATCCTAGAAACCAACAAAATAGAATCAAACGTCCTATTTCGTTATTCCATGCTAATGTATTCAAGCGTGAGCCTGCTTTAAACACTCTAATTTTTTCAAAGTAACAGTCCTGATTCCCCAAGACACCAAATTAATGACATCATGGTTCGTCAGAAGGTAGAAATCAATAATACCAGTACGTACAATAGCACGACCAATAAATTGATCCCGAAATTCAACTACGAGCTTTTTAACTGCAACAACTTTAATATACGCTATTGGAGCTGGAATTACCGCGGCTGCTGGCACCAGACTTGCCCTCCAA
+
[truncated: 32,328,898 more chars]
