# Supplementary material for: Response of arbuscular mycorrhizal fungal community in soil and roots to grazing differs in a wetland on the Qinghai-Tibet plateau
Source: PeerJ. 2020 Jun 19;8:e9375. doi: 10.7717/peerj.9375 (PMC7307571; doi:10.7717/peerj.9375)
Supplement: Supplemental Information 17 [file peerj-08-9375-s017.zip › Soil grazing 1-5/24.fastq]

@HISEQ:969:HM2KJBCX2:2:1101:18764:2185 2:N:0:ACTATGCA
AGACAAGCTTCCCCCAACTATCCCTATTAATCATTACGGTGGTCCTAGAAACCAACAAAATAGAACCACAACGTCCTATTCTATTATTCCATGCTAATCTATTCAAGCAAATGCCTGCTTTAAACACTCTAATTTTTTCAAGGTAATGGTCCTGGCTCCCCGGCACACCCAATAAAGGACATACTGGTTCACCAGAAGGTGGACCCGACACAGGACAGTACTCGCCAAAGACGGACCGCCCGGCCAGGCCTAAAATTCAACTACGAGCTTTTTAACTGCAACAACTTTAATATACGCTATTGGAGCTGGAATTACCGCGGCTGCTGGCACCAGACTTGCCCTCCAA
+
DDDDDIIIIIIIIIHIIIIIIIIIIIIIIIIIIIIIIHIII0DHHIHIIHIHHIIIECEHIHHIIIIIIIIIIIIIIIHIIHIHIIIIIIIIIIIIEHIIIHHHHHHIIIIIIIIIIHHIIIIIHHIIIIIHIIHIIHHHIHIIHHIIIHHIIIIIHIHIIIHIIIIIIHIHIHIHIHHIHIIIHIIIIIIIIIIIIIHIHIHHIIIIIIIIIIIHIIHIIHIHIIHIHHHIIHHIIIIIIIIHHIIIIHIIIIIIIIIIIIHHIIIIIIIIIIHIIIIIIIIIIIIIIIIIHIHIIHGFFIIIIIIIIIIIIIIIIIIIIIIIIIIIIIIIIIIGHHIGIDDDDD
@HISEQ:969:HM2KJBCX2:2:1101:19844:2372 2:N:0:ACTATGCA
AGACAAGCTTCCCCCAACTATCCCTATTAATCATTACGGTGATCCTAGAAACCAACGAAATAGAATCAGTCCGTCCTATTTCATTATTCCATGCTAATGTATTCAGACGATAGTCTGCTTTAAACACTCTAATTTTTTCAAAGTAACAGTCCTGATTTCCCATCACACCAAATAAATGGCATGAAAGTTCCTCAGAAGGTAGAGATCCATCTCACCAGTACAGACAATTAAGCCTGACCAATGGGTAGACCCCGAAGTTCAACTACGAGCTTTTTAACTGCAACAACTTTAATATACGCTATTGGAGCTGGAATTACCGCGGCTGCTGGCACCAGACTTGCCCTCCAA
+
DABDDHEHHIIIIIDHIIIIIIIIIIIIIIIIHIFIGHHIHHEHHHIIIHIHHHHHDHHIIHFHIHIGHFHHHHFHHHHHIIIIHFHHIIIIHHHH?CFHIIHHHIIHHIIIIIIIHHIHIHIIIIHIIIIIIIIIIEIIIIHGIIIIHHIIIHIHHIIHHHIIIIIIIHIIHIGHIHIIIHIIIHIIHIIHIIIIIIIIIIIIIHIIIIIHIIIHIIIIHHHIGIIHIIIIIIIIIIIIIIHHFF<GIIHHHIIIIIIIIIIIIIIIHIIIIIIIHIIIIIIIIIIHGHHIIIIIIIIIIIIIHIIIIIIIIIIIIHIIIIIIIIIIIIIIIIIIIIIIIIIDDDDD
@HISEQ:969:HM2KJBCX2:2:1101:10966:2917 2:N:0:ACTATGCA
AGACAAGCTTCCCCAACTATCCCTATTAATCATTACGTCAATCCTAGAAACCAACAAAATAGGATCAAACGTCCTATTTCATTATTCCATGCTAATGTATTCAAGCGTTAGCCTGCTTTAAACACTCTAATTTTTTCAAAGTAACAGTCCTGTTTCCCTGCAACACCAAATTAATGACATTACAGTTCTTCAGAAAGGAGGAATCAGCGAAGCCAGTGCATACCAGTGGCACGACCAACCTGCTGACCCCGAAATTCAACTACGAGCTTTTTAACTGCAACAACTTTAATATACGCTATTGGAGCTGGAATTACCGCGGCTGCTGGCACCAGACTTGCCCTCCAA
+
@D@D@CHEEHHIEHEHHFHHIHFHHIHHFHIEHHEH@CHHDGHIHHIIIGHFHHHE@EHG?1C1GHECEHICGHH1FE?HHCH@CEHHHIIGHHHHIIIIIHHHHHHHHHHHGHIHHHHHCHHGHIBHEHIIHIIHHHIHHHIIIIEHHHIHHHEIIIIHHHHIHHIHHHGIIGIHHGHGCHHEHGGGGHGEHIIIHHHEHFFEHIIHHHGHCHHIHHEHHIIIIHHEHHIIIHIHIIIHHGFC=HHE<IHIIIHHHFHHEHIIIIHFHEHHHHIIIIIIIIIIIHHHIHHHIHHHEHIHIIGHHHHEHHHHHDHHHGIIIIHGIIHHHGCIHIIIHHIHDDDBD
@HISEQ:969:HM2KJBCX2:2:1101:4391:3868 2:N:0:ACTATGCA
AGACAAGCTTCCACCCAACTATCCCTATTAATCATTACGGTGATCCTAGAAACCAACAAAATAGAACCATGCCGTCCTATTCTATTATTCCATGCTAATGTATTCGAGCAAAAATGCCTGCTTTAAACACTCTAATTTTTTCAAGGTAAAGGTCCTGGATCCGCAAGACACCCAATAAAGGACATCAAGTTTCTCCAGAAGGTGAGAAATCAACAGTAACAGTTCATACCCCTTAAGGCATGACCATCACGTCAATCCCGAAATTCAACTACGAGCTTTTTAACTGCAACAACTTTAATATACGCTATTGGAGCTGGAATTACCGCGGCTGCTGGCACCAGACTTGCCCTCCAA
+
DDDDDIIIIIIIIIIIIIIIIIIIIIIIIIHIIIHIIIIIIIIIIIIIHIIIIIGIIIIIIIIIGIIIIIHIIDHIIIIIIIHIIIIIIIIIIIIIIGIIIDHHIIIHIIIIFIIIIIHIHIIIIIIIIIIIIIIIIIIIIIIIIIIIIIIIIIIIIIIIIIIIIIIIIIIHIIIIIIIIIIIIIIIIIIIIIIIIIIIIIIIIHIIIIIIIIIIIIIIIIIIIIIIIIIIIIIIIIIIIIIIIIIIIIIIHHIIIIIIIIIIIIIIIIIIIIIIIIIIHIIIIIIIIIIIIIIIIIIIIIHIIIIIIIIIIIIIIIIIIIIIIIIIIIIIIIIIIIIIIIIIIIIIIIDDDDD
@HISEQ:969:HM2KJBCX2:2:1101:17658:3529 2:N:0:ACTATGCA
AGACAAGCTTCCCCCAACTATCCCTATTAATCATTACGTCAATCCTAGAAACCAACAAAATAGGATCAACGTCCTATTTCATTATTCCATGCTAATGTATTCAAGCGCGAGCCTGCTTTAAACACTCTAATTTTTTCAAAGTAACAGTCCTGATTCCCCGCCACACCAAATTAATGACATGATGGTTCGTCAGAAGGTAGGAACCAGTAACACCAGTACGTACCTAAGGCACGACCAACGTACTGATCCCGAAATTCAACTACGAGCTTTTTAACTGCAACAACTTTAATATACGCTATTGGAGCTGGAATTACCGCGGCTGCTGGCACCAGACTTGCCCTCCAA
+
DDDDDIIIIIIIIIIIIIIIIIIIIIIIIIIIIIIIIIHIIIIIIIIIIIIIIIIIIIIIIHGHEEHHIIHHHIIIIFHIIIIIIIIIIIHIIIIIIIIIIGHHHHIIIIIIIIIIHEHIIIIIIIIIIIIIIIIIIIIIIHIIIIIIIIIIHHHIIIHIIIIIIIHHHIIIIHIGIIIIIIIIIIIIIHHIIIHIIIIIIIHIIIIIIIIIIIIHHIII;IIIIIIIIIIIIIIIIIII=?HFIIIIIIIIHIIIIIHIHIIIIIHIIIIIIHHIIIIIIIIIIIIIHIIIIIIIIIIIIIIIIIIIIIIIIIIIIIIIIIIIIIIIIIIIIIIIIIIIDDDDD
@HISEQ:969:HM2KJBCX2:2:1101:13000:4486 2:N:0:ACTATGCA
AGACAAGCTTCCCCCAACTATCCCTATTAATCATTACGGTGGTCCTAGAAACCAACAAAATAGAACCACAACGTCCTATTCTATTATTCCATGCTAATCTATTCAAGCAAAAGCCCGCTTTAAACACTCTAATTTTTTCAAGGTAATGGTCCTGGTTCCCCGGCACACCCAGTTAAGGACATACCGGCTCACCAGAAGGATAGACCCGACAACAGACAGTACTCGCCAGAGACGGACCGCCCGGTCAGGCCTAAAATTCAACTACGAGCTTTTTAACTGCAACAACTTTAATATACGCTATTGGAGCTGGAATTACCGCGGCTGCTGGCACCAGACTTGCCCTCCAA
+
DDDDDIIHHIIIIIIIIIHIIIIIIIIIIHIHIIIIIIIIIIIGIIIIIIIIIHIIIIIIIIHHIIECHHGFIIIIIHIIIIHHIIIGHHIIIGHHIIIIIDGFIHIIIIIHHIIIIIIHIIHIHIHHIHIIIIIIHIHIHHIIIIIIIIGIHHIIIIIIIIIIIIIGIIIIHHIIIHHHIIIIIIIIIHIHHHIIIIHIIIHIIIIIIIIIIIIIIIIIIIHIIIIIIIIIHIIIIIIIIIIIIIIIIIIIIIIIIIIIIIIIIIHHIIIIIIIIIIIIIIIIIIIIIIIIIIHIIIHHGFIIIIIIIIIIIIIIIIIIIIIIIIIIIIIIIIIIIIIIIIDDDDD
@HISEQ:969:HM2KJBCX2:2:1101:12512:4809 2:N:0:ACTATGCA
AGACAAGCTTCCCCAACTATCCCTATTAATCATTACGGTGATCCTAGAAACCAACAAAATAGAACCATGCCGTCCTATTCTATTATTCCATGCTAATGTATTCGAGCAAAAATGCCTGCTTTAAACACTCTAATTTTTTCAAGGTAAAGGTCCTGGATCCGCAAGACACCCAATAAAGGACATCAAGTTTCTCCAGAAGGTGAGAAATCAACAGTAACAGTTCATACCCCTTAAGGCATGACCATCACGTCAATCCCGAAATTCAACTACGAGCTTTTTAACTGCAACAACTTTAATATACGCTATTGGAGCTGGAATTACCGCGGCTGCTGGCACCAGACTTGCCCT
+
BDDCDIIHHHIIGHIHGFHEHHIIIIHHGHIIIHHHGCGHHHGHIIIIHIIIHIII?HGHIGGHIICHFIHI0<CGHCFCHHHHHHHH1GEHCFHHHGHGFDGGIIHHIIHIHEEHHFHEFHHHHIIIIHHHEHHHHHHEIHIHHHFEIIIIIIIIHGIGIHIHHHHHEGHHIHHEHFCHIHHIIHGIIHHIIIIIIIHHHIIIHII<IIIIIIHHHHHIIGIHFEH;IIGGIIHIHIIIHIIIIHIIGHIIHHIIIIHIIGIIHHHDHIIHEDHHGHHHGIIIHHHGGHIIHIHHHGHEIIIIIIIIIIHIIHHCIIHIHGGIIIIIIIGIIHEIIHHHIHIDCDDD
@HISEQ:969:HM2KJBCX2:2:1101:8294:5686 2:N:0:ACTATGCA
AGACAAGCTTCCCCCAACTATCCCTATTAATCATTACGGTGATCCTAGAAACCAACAAAATAGAACCATGCCGTCCTATTCTATTATTCCATGCTAATGTATTCGAGCAAAATGCCTGCTTTAAACACTCTAATTTTTTCAAGGTAAAGGTCCTGGTTCCACATGACACCCAATTAAGGACATCATGCTTCTCCAGAAGGTGAGAAATCAACTGCGACAGTTCATACCCCTTAAGGCACGACCATCACGTCAATCCCGAAATTCAACTACGAGCTTTTTAACTGCAACAACTTTAATATACGCTATTGGAGCTGGAATTACCGCGGCTGCTGGCACCAGACTTGCCCTCCAA
+
DDDCDIIIIIIIIIIIIIIFHHIIIIIIIIHIIIIIIIIIIIIIIIHIIIIIIGIHHHIIIIHHHIIIIIFHIIIIHHHIIIIHIIIIIIIIGIIIIGHHHHIIIIIIIIHHHHIIIIIIIIHIIIIIIHHIIIIIIIIIIHHHHIIIIIIIIIIIHHHIIIIIIIIIIHIIIIIIIIHIIHHIIIIIIIIIIIIIIIIIIIIHIIHHIIIIHIIIIIIIIIIIIIIIIIIIIIIIIIIIIIIIIIIIHHHIIIIIIIIIIIIIIIIIIIIIIIIIIIIIIIIIIIIIIIIHIIHIIIIHIIIIIIIIIIIIIIIIIIIIIIIIIIIIIIIIIIIIIIIIIIIIIIIDDDDD
@HISEQ:969:HM2KJBCX2:2:1101:20740:6303 2:N:0:ACTATGCA
AGACAAGCTTCCCCCAACTATCCCTATTAATCATTACGGTGATCCTAGAAACCAACAAAATAGAACCATGCCGTCCTATTCTATTATTCCATGCTAATGTATTCGAGCAAAAATGCCTGCTTTAAACACTCTAATTTTTTCAAGGTAAAGGTCCTGGATCCGCAAGACACCCAATAAAGGACATCAAGTTTCTCCAGAAGGTGAGAAATCAACTGTAACAGTTCATACCCCTTAAGGCATGACCATCACGTCAATCCCGAAATTCAACTACGAGCTTTTTAACTGCAACAACTTTAATATACGCTATTGGAGCTGGAATTACCGCGGCTGCTGGCACCAGACTTGCCCTCCAA
+
DCDCBGHHIIIIIIHIIIIIIIIIIIIIIIHIIIIIIIIIIIIIIIIIIIHIHHHIIIIGIIHHIIIIIIIIIIIIICHIIIIIIIIIIIHIIHGIIIHIIEHHIIIIIIIIHIHIIIIIIIGIHIHIIIIIIHIIHIIHHHHIIIIIIIIIIIIIIIHIHHHIIIIHEEHIIIIIIIHIIIIIIIIIHIHIHHIIIIIIIHGIHIIIIIIIIIIIIIIIIIHHHIHIIIIIIIIIIIIIIIIIIIIIIIIHHIGIGIIIIIIIHIIIHFHIIIIIIIIIIIIIGIIIIIIIIIIIIIIIHIIIIIIIIIIIIIIIIIIIIIIIIIIIIIIIIIIHIIIIIIIIIIIIDDDDD
@HISEQ:969:HM2KJBCX2:2:1101:20580:6752 2:N:0:ACTATGCA
AGACAAGCTTCCCCCAACTATCCCTATTAATCATTACGTCGATCCTAGAAACCAACAAAATAGAATCAAACGTCCTATTTCGTTATTCCATGCTAATGTATTCAAGCGTGAGCCTGCTTTAAACACTCTAATTTTTTCAAAGTAACAGTCCTGATTCCCCATGACACCAAATTAATGACATCATGGTTCGTCAGAAGGTAGGAATCAATAATACCAGTACGTACAATAGCACGACCAATAAATTGATCCCGAAATTCAACTACGAGCTTTTTAACTGCAACAACTTTAATATACGCTATTGGAGCTGGAATTACCGCGGCTGCTGGCACCAGACTTGCCCTCCAA
+
DDDDDIIIIIIIHIIIIIIIHIIIIIIIIHGHIIIIIIIIIHIIHHIIIIIIIIHIIIIIIIHHIIIGIIEHHIIIIIIIGIIIGIIIIIIIIIIIHIIIIIIIIIIIIIHHHIHIIIIIIIHIIIHIIHIIGHHHIIIHFIHHIIIIIHHHHIHHH?GIIHHHHHIIIHIFFIIIIIGIIIIHIIIIIIHIIHIIIIIIIIIIHCIIIIIIIIIIIIIIIIIIIIIIIHIIIIIIIIIIIHHHIIIIIIIIIIIIIGIIIIIIHHIIIIIIIHIIIIIIIIIIIHHIIIIIIIIIHIIIIIIIIIIIIIIIIIIIIIIIIIIIIIIIIIIIIIIIIIIIDDDDD
@HISEQ:969:HM2KJBCX2:2:1101:2925:7803 2:N:0:ACTATGCA
AGACAAGCTTCCCCCAACTATCCCTATTAATCATTACGGCGGTCCTAGAAACCAACAAAATAGAACCACACGTCCTATTCTATTATTCCATGCTAATGTATTCGAGCATAGGCCTGCTTTGAACACTCTAATTTTTTCACAGTAAAAGTCCTGGTTCCCCAGCACACCCAGTGAAGGGCATGAGGTTCCCCAGAGGGAAAGGCCCGGCCGAACCAGTGCACGCGGTGAGGCGGACCGGCCAGCCAGGCCCAAGGTTCAACTACGAGCTTTTTAACTGCAACAACTTTAATATACGCTATTGGAGCTGGAATTACCGCGGCTGCTGGCACCAGACTTGCCCTCCAA
+
DDDDDIIIIIIIIHIIIIIHIIIIIIIIHIHIIIIIIIIIIIIHIIHHIIHIIHIIEHHIHHGHIIIIIIHHHIIIIIIIIHHIGIIHHIIIIIIHHIIIIHIIIHIIIIHHIIIIIIIIIIIHHIIIIIIIIIIIIIHIIIIIHHIIIIIIIIIHIHIIIIIIIIIIHHIIIIIIIHIIHIIIHIIIIGIIIIIIIIIIIIIHIIIIIIIIIIHIIIIIIIIIIIIIIIIIIIIIIIIIIIIHIIIIIIIIIIIIIIIIIIIIIIIIHIIIIIIIIIIIIIIIIIIIIIIIHIIIIIIIIIIIIIIIIIIIIIIIIIIIIIIIIIIIIIIIIIIIIIIIDDDDD
@HISEQ:969:HM2KJBCX2:2:1101:1522:7702 2:N:0:ACTATGCA
AGACAAGCTTCCCCCAACTATCCCTATTAATCATTACATCGATCCTAGAAACCAACAAAATAGAATCGGTTGTCCTATTTCATTATTCCATGCTAATGTATTCAAGCGTGAGCCTGCTTTAAACACTCTAATTTTTTCAAGGTAACAGTCCTAATTCCCCGTGACACCAAATTAATGGCATTACGGTTCTTTAGAAGGTGAGAAATCAATAATATCAGTACATACCAACGGCATGACCGATACATTGATCCCGAAATTCAACTACGAGCTTTTTAACTGCAACAACTTTAATATACGCTATTGGAGCTGGAATTACCGCGGCTGCTGGCACCAAACTTGCCCTCCAA
+
DADDDIIIIHGHIIIIIIIIIIIIIIIIIIIIIIIIIIIHIIIHHHIGIIIIHIHGIIIHIIIHIHHHDEGDG@FHHHIIHIIIHHHHGHEHHGHHIIIIIIIIIHHHHHHHHIHHIIIIIIHHHIIIIHHIIIIIIIIIIHIIIIIIIHHHHHIIIIIIIIIIIIIIHHHHIIIHEIIIHHIHIIIIIHHIIIIIIIIIIIIIHHHIIIIIIIIIIIIIIIIIIIIIIIIIIIIIIIIIIHHHFDIHHIIIIIIIIIIIIIIIIIIIIIIIIIIIIIIIIIIIIIIIIIIIIIIIIIIIHHIIIIIIIIIIIIIIIIIIIIIIIIIIIIIIIIIIIIIIIIDDDDD
@HISEQ:969:HM2KJBCX2:2:1101:19725:8163 2:N:0:ACTATGCA
AGACAAGCTTCCCCCAACTATCCCTATTAATCATTACGTCAATCCTAGAAACCAACAAAATAGGATCAACGTCCTATTTCATTATTCCATGCTAATGTATTCAAGCGCGAGCCTGCTTTAAACACTCTAATTTTTTCAAAGTAACAGTCCTGATTCCCCACCACACCAAATTAATGACATGATGGTTCGTCAGAAGGTAGAAACCAGTAACGCCAGTACGTACCTAAGGCACGACCAACGAACTGATCCCGAAATTCAACTACGAGCTTTTTAACTGCAACAACTTTAATATACGCTATTGGAGCTGGAATTACCGCGGCTGCTGGCACCAGACTTGCCCTCCAA
+
DDDDAIIGHHCEHEHDGHIHII?FCHGHEHIH@GF?HHIIIIIH?HEEFGEHHIIIHIECG1C11CGHFGEHIIGIHEHEHCHECHHH<F?GHH@GHHFHHHHHIHHIIHHHIIGIHIIIHEHHIHHHIFIIIIIIHHEHIIHC@FHHHEHIIEHHHHAFH@EIIHIHG;IIIIIIIIIIIIIIHIIHHIHFHHGHHHIIIHFIIIIIHIHHHHIHIIHIIIIIIIIHHIHHIHCGIIHGHHHGIIIIIHHGIIIIHGIHHIHHHIHHHIIIHHIHGIIHIIIHHHFHHCHHHIIIIHHIIEIHIIIIHHCIIIIIIIIIIHIIIIIIHHIHEIIIHHIID@DDD
@HISEQ:969:HM2KJBCX2:2:1101:4667:8489 2:N:0:ACTATGCA
AGACAAGCTTCCCCCAACTATCCCTATTAATCATTACGGTGATCCTAGAAACCAACGAAATAGAATCAGTCCGTCCTATTTCATTATTCCATGCTAATGTATTCAGACGATAGTCTGCTTTAAACACTCTAATTTTTTCAAAGTAACAGTCCTGATTTCCTATCACACCAAATAAATGGCATGAAAGTTCCTCAGAAGGTAGAGATCCATCTCACCAGTGCAGACAATTAAGCCTGACCAATGGGTAGACCCCGAAGTTCAACTACGAGCTTTTTAACTGCAACAACTTTAATATACGCTATTGGAGCTGGAATTACCGCGGCTGCTGGCACCAGACTTGCCCTCCAA
+
DDDDDIIIIIIIIIIIIIIIIIIIIIIIIIIIIIIIIIIIIIIIIIIIIIIIIIIIIIHIIIIHIHIIIIIIIIIHIIIIIIIIIIIIIIIIIIIIHIIIIIHIIIIIIIIIIIIIIIIIIIHHIIIIIIIIIHIIIIIIIIIIIIIIIIIIIIIIIIIIIIIIIIIIIIIIIIIIIIIIIIIIIIIIIIIIIIIIIIIIIIIIIIIIIIIIIIIIIIIIIIIIIIIIIIIIIIIIIIIIIIIIIHGIIIIIIIIIIIIIIIIIIIIIIIIIIIIIIIIIIIIIIIHIIIIIIIIIIIIIIIIIIIIIIIIIIIIIIIIIIIIIIIIIIIIIIIIIIIIIIIIDDDDD
@HISEQ:969:HM2KJBCX2:2:1101:5796:8724 2:N:0:ACTATGCA
AGACAAGCTTCCCCCAACTATCCCTATTAATCATTACGTCGATCCTAGAAACCAACAAAATAGAATCAAACGTCCTATTTCATTATTCCATGCTAATGTATTCAAGCGTGCGCCTGCTTTAAACACTCTAATTTTTTCAAAGTAACAGTCCTGATTCCCCACGACACCAAATTAATGACATCGCGGTTCTTCAGAAGGTAGGAACCAATAATGCCAGAGCGTACCGAGGCACGACCGACAATCTGATCCCGAAATTCAACTACGAGCTTTTTAACTGCAACAACTTTAATATACGCTATTGGAGCTGGAATTACCGCGGCTGCTGGCACCAGACTTGCCCTCCAA
+
DDDDDIIIIIIIHIIIIIIIIIIIIIIIIIHIHIIIIIIIIIIIIIIIIIIIIHGHFIEHIIIIIIHH?GHHHHHIIIIHIIIIIIIIIIIIIHIHHIIHHIHIIIIIIIIIIIIIIHIIIHHIIIIHIIIIIIIIIIIHIIIHHHHHIHIIIIIIIIIHIIIIIIIIIIIIIIIIIIIIIIIIIIIIIIIIIIHIIIHIIIIIIIIHHHIHIHIIIIIIIIIIIIIIIIIIIIIIIIIIIIHHIIIIIIIIIIHIIIIIIHIIIIIIIIIIIHIIIIIIIIIIIIIIIIIIIIIIIIIIIIIIIIIIIIIIIIIIIIIIIIIIIIIIIIIIIIIIIIIIDDDDD
@HISEQ:969:HM2KJBCX2:2:1101:14374:9428 2:N:0:ACTATGCA
AGACAAGCTTCCGCCCAACTATCCCTATTAATCATTACGTCAATCCTAGAAACCAACAAAATAGGATCGAACGTCCTATTTCATTATTCCATGCTAATGTATTCAAGCGTTAGCCTGCTTTAAACACTCTAATTTTTTCAAAGTAACAGTCCTGTTTCCCTGCAACACCAAATTAATGGCATTACAGTTCTTCAGAAAGGAGGAATCAGCGAAGCCAGTACATACCAGTGGCACGACCAACCTGCTGACCCCGAAATTCAACTACGAGCTTTTTAACTGCAACAACTTTAATATACGCTATTGGAGCTGGAATTACCGCGGCTGCTGGCACCAGACTTGCCCTCCAA
+
DDDDDIIIIIIIHIIIIIIIIHIIIIIIIIIIIHHIIIHIIIIHIIIIIIHIIIHHIIIGEHHDGFHI@HHIHHHHHIGIIIIIIIIHHIHHHIIIIHHHHHHIHHIIIIIHIIIIIIIIIIHHIIIIIIIHIHIIIIIIIHHIIIIHIIHIIIIHIIHIIIIIIIIIIIIIIHIIIHIIIIIIIHIIIIIIIIIIIIIIIIIIIHGIIIIIIIIIIIIIIIHIIIIIIHIHIIIIIIIGIIIIIIIIIIIIIIIIIIIIIIHIIIIIIIIIIIIIIIIIIIIHHHFHIIIIIIIIIIIIIIIIIIIIIIIIIIIIIIIIIIIIIIIIIIIIIIHIHHIIIIDCDDD
@HISEQ:969:HM2KJBCX2:2:1101:4566:10257 2:N:0:ACTATGCA
AGACAAGCTTCCCCCAACTATCCCTATTAATCATTACGGCGGTCCTAGAAACCAACAAAATAGGACCGCACGTCCTATTCTATTATTCCAGCTCCAATAGCGTATATTAAAGTTGCTGCAGTTAAAAAGCTCGTAGTTGAATTTCGGGACCATCATGTTGGTCGTGCCTCGGTACGTACTGGCATCGTCGGTTTCTCCCTTCTGACGAACCATGATGTCATTTATTTGGTGTTGTGGGGAATCAGGACTGTTACTTTGAAAAAATTAGAGTGTTTAAAGCAGGCTCACGCTTGAATACATTAGCATGGAATAATGAAATAGGACGTTTGATTCTATTTTGTTGGTTTCTAGGATCGACGTAATGATTAATAGGGATAGTTGGGGGAATAAACTG
+
DDDDDIIIIIIIIIHHIIIIHIIIIIIIIIIIIIIIIIFHIHIIIIIGIIIHHHIIIIIIIIHHIIIHIIIIIIIIIIIEHHHIIIIHHGEHIIIIIIIGC<GHEHHHHHIFHHHIHEH1FHHGHHHH0<C@HIHHHHHHHHIIIIIIIHHIIHHIIIIIIIIIIIIIIHIHIIIIIIHIIIIIIIIIIIIIIIIIIIHIIIIIHIIIIIHIIIIIIIGIIIIIIHHIIIHHGGGFIHHIIHIIIIHIIGIIIIIIIIIIIIIIHHIIIIIIIIIIIIIIIIIIIIIIIIIHHIIIIIIIIIIIIIIGIIIIIIIIIIIIIIHIIIIIIIIIIIIIIIIIIIIIIIIIIIIIIIIIIIIIIIIIIIIIIIIIIIIIIIIIIIIIIIIIIDDDDD
@HISEQ:969:HM2KJBCX2:2:1101:6502:11233 2:N:0:ACTATGCA
AGACAAGCTTCCCCCAACTATCCCTATTAATCATTGCTCACAAATCCAAAAACCAACAAAATACGATAAACGAGCCCTAACTTATTATTCCATGCTAATGTATTCATAACTAACCGCCTGCTTTTAACACTCTAATTTTTTCAAAGTAAAGGTCCTGGATTGCGAACCCAACCCAGCAAAGGGCAGGAACGTTCTCCAGGAAGATGGTAAGCGCGCATCGGCACTCACACACGAAACCGTGGCGGGCCAAGCGCACTATACCAGAAATCCAACTACGAGCTTTTTAACTGCAACAACTTTAATATACGCTATTGGAGCTGGAATTACCGCGGCTGCTGGCACCAGACTTGCCCTCCAA
+
DDDDDIIIIIIIIIIIIIIIIIIIIIIIIIIIIIIIIIHIIIIIIIIIIIIIIIIHIIEHHIIIIIIIHIIIGHIIIIIIIIIEHIHIIHEHIIGIIHIFGCGHIIIIIIIIIIIHIIIIIHHI1HGHIIIIIIIIIIIHIIIIHIIIIIIHHIIIIHHHIIHIIIIIHHIIIIIHIIIIHIIIIHIIIIHIHIHIIIIIIIIHIIIIIIIIIIIIIHIHIHIHIIIIIIIIIIIIIIHIIIIIIIHIIHIIIHHHGIIIIIIIIIIIIIIIIIIIIIHIIIIIIIIIIIIIIIIHIIIIIIHIIIIIIIIIIIIIIIIIIIIIIIIIIIIIIIIIIIIIIIIIIIIIIIIIIDDDDD
@HISEQ:969:HM2KJBCX2:2:1101:5258:11481 2:N:0:ACTATGCA
AGACAAGCTTCCCCAACTATCCCTATTAATCATTACGTCGATCCTAGAAACCAACAAAATAGAATCAAACGTCCTATTTCGTTATTCCATGCTAATGTATTCAAGCGTGAGCCTGCTTTAAACACTCTAATTTTTTCAAAGTAACAGTCCTGATTCCCCATGACACCAAATTAATGACATCATGGTTCGTCAGAAGGTAGGAATCAATAATACCAGTACGTACAATAGCACGACCAATAAATTGATCCCGAAATTCAACTACGAGCTTTTTAACTGCAACAACTTTAATATACGCTATTGGAGCTGGAATTACCGCGGCTGCTGGCACCAGACTTGCCCTCCAA
+
DDDDDIIIIIHIIIIIHIIGIIIIIIIIIIHIIIIIIIIIIIIIIGIIIIIIIIIIFHHIIHIHHHHIIHHHHIIIIIHIHIIIIIHIIHIIIHHHGIIIIHHHHIHHHIHHHIIIIHIIIIIIIIIIIHIIHGGEHHIHIHIIHIIIHHIIIIHHIIIIIIIIIIIIHHIIIHIIIIIIIIIHHHIIHHIIIIIIIIHHHHHIHIIHIIIHIIIIIIIHHHIIIIIIIIIIHIIIIIIIIIHIHHIIIIIIIIIIIIIHIIIHHHIIIIIIHHHIHIIIIHHIHHHIIHIIIIIIIIIIIIHHHIHHIIHHIHHIIIIIIIIIIHIIIIIIIIIIGIICDDDD
@HISEQ:969:HM2KJBCX2:2:1101:5543:11305 2:N:0:ACTATGCA
AGACAAGCTTCCCCCAACTATCCCTATTAATCATTACGTCAATCCTAGAAACCAACAAAATAGGATCAACGTCCTATTTCATTATTCCATGCTAATGTATTCAAGCGCGAGCCTGCTTTAAACACTCTAATTTTTTCAAAGTAACAGTCCTGATTCCCACCACACCAAATTAATGACATGATGGTTCATCAGAAGGTAGAAATCAGTAACACCAGTACGTACCGAAGGCACGACCAGCGTACTAATCCCGAAATTCAACTACGAGCTTTTTAACTGCAACAACTTTAATATACGCTATTGGAGCTGGAATTACCGCGGCTGCTGGCACCAGACTTGCCCTCCAA
+
DCDCDIIIIIIIHIIIIIIIIIIIIIIIIIIIIIIIIIIIIIIIIIHIIIIIIIIIIIIIIHEHHIIIIIIHGIIHIIIIHIIIIIIIIIIHIIIIIIIIIIIIIIIIIIIIIIIIIIIIIHIIHHHIIIIIIIIIIIIIIIIIIIIIIIIHIIIIIIIIIIIIIIIIIHIIIIIHIIIIIIIIIIIIIIIIIIIIIIIIIIIIIIIIIHIHIIHIHIIIIIIIIIIIIHIIIIIIIIIIIHHIIIIIHIIIIIIIIIIHHIIIIIIIIIIIIIIIIIIIHHIIIIIIIIIIIIIIIIIIIIIIIIIIIIIIIIIIIIIIIIIIIIIIIIIIIIIIIIIDDDDD
@HISEQ:969:HM2KJBCX2:2:1101:1313:11714 2:N:0:ACTATGCA
AGACAAGCTTCCCCCAACTATCCCTATTAATCATTACGTCGATCCTAGAAACCAACAAAATAGAATCAAACGTCCTATTTCATTATTCCATGCTAATGTATTCAAGCGCGAGCTTGCTTTAAACACTCTAATTTTTTCAAAGTAACAGTCCTGATTTCCCATGACACCAAATTAATGACATCGTGGTTCGTCAGAAGGGAGAAACCAATAATGCTAGTACGTACAAAGTACGACCGACATATTAGTCCCGAAATTCAACTACGAGCTTTTTAACTGCAACAACTTTAATATACGCTATTGGAGCTGGAATTACCGCGGCTGCTGGCACCAGACTTGCCCTCCAA
+
DDDDDIIIIIIIIIIIIIIIHHIIIIIIIIHIIIIIIIIIGHIIIIIIIIIIIIIIIIIIIIHGHIIIHHHHHIIHIIIIIHIIIIIIIIIIIIIIIIIIIIIIIIIHIIHHIIIIIIHHIIIIIIIIHIIIHIIIIIIIIHIIIIIIIIHIHHIIIIIIIHIIIIIIIIIIIIIIIIIIIIIHIIIIIIIIIIIIIIIIIIIIIIIIIIIIIIIIIIIIIIIIIIIIIHIIIIIIIIIIIIHIIIIIIIIIIIIIIIIIIIIIIIIIIIIIIIIIIIIIIIIIIIIIIIIIIIIIIIIIIIIIIIIIIIIIIIIIIIIIIIIIIIIIIIIIIIIIIIIDDDDD
@HISEQ:969:HM2KJBCX2:2:1101:20152:12597 2:N:0:ACTATGCA
AGACAAGCTTCCCCCAACTATCCCTATTAATCATTACGTCGATCCTAGAAACCAACAAAATAGAATCAAACGTCCTATTTCATTATTCCATGCTAATGTATTCAAGCGTAAGCCTGCTTTAAACACTCTAATTTTTTCAAAGTAACAGTCCTGATTCCCCACGACACCAAATTAATGACATCGCGGTTCTTCAGAAGGTAGGAACCAATAATGCCAGTGCGTACCGAAGCACGACCAACAATTTGATCCCGAAATTCAACTACGAGCTTTTTAACTGCAACAACTTTAATATACGCTATTGGAGCTGGAATTACCGCGGCTGCTGGCACCAGACTTGCCCTCCAA
+
DDDDDIIIHHHHHHHHIIIIHEHHHHIIIIIIIIIIIGHHHHIHIIIIGEHHIIHIIIIHHH@FHHIIIIGHIHIHHIHHIIHGHGH@HHIEHHHIHHIIHFHIHIHHHIIHHHIHHHHHHHIHIIIHHIHHFHIICIHIHIHIHHHFHHEHIIHHH?GIIIIIIIIHHIIHIHIIHIIIGIIIHHIHHEHIIIIIIIHIIIIHHGIHHIHIIHGIIIHIHHHHIIHHIIIIIIIIIIIIHHEEIIIIIIIIIIIIIIIHHHIIIIIIIIIIIIIIIIIIHIIIIIIIIIIIIIIIIIIIIIIIHIIIIIIIIIIIIIIHHIIIIIIIIIIIIIIIIIIIDDDDD
@HISEQ:969:HM2KJBCX2:2:1101:19069:12960 2:N:0:ACTATGCA
AGACAAGCTTCCCCCAACTATCCCTATTAATCATTACGTCGATCCTAGAAACCAACAAAATAGAATCAAACGTCCTATTTCGTTATTCCATGCTAATGTATTCAAGCGTGAGCCTGCTTTAAACACTCTAATTTTTTCAAAGTAACAGTCCTGATTCCCCATGACACCAAATTAATGACATCATGGTTCGTCAGAAGGTAGGAATCAATAATACCAGTACGTACAATAGCACGACCAATAAATTGATCCCGAAATTCAACTACGAGCTTTTTAACTGCAACAACTTTAATATACGCTATTGGAGCTGGAATTACCACGGCTGCTGGCACCAGACTTGCCCTC
+
DDDDDIIIIIIIIIHIIIIIIIIIIIIIIIIIIIIIIIIIIIIIIIIGHIIIIIIIHIIEHCEHHIIIIIHIHIIIIIIIIIIIIIIIIIIHIIIIIIIIIHHHIIHIIIIHIIIIIIHIIIIIIIIIHIIIIIIIIIIIIIIIIIIIIIIIIIIIIIHHIHHIIIIIIIIIIIHHGIIIHHIIIIIIIIIIIIIIIIIIIIIIIIIIIIIIIIIIIIIIIIIIIIIIIIIIIIIIIHHHGIIIIIIIIIHIIIIIIIIIIIIIIIIIIIIIIIIIIIIIIIIIIHIIIIIIIIIIGIIIIIIIIIIHIIIIHIIIIIIIIIIIIIIIIIIIIIIIIDDDDD
@HISEQ:969:HM2KJBCX2:2:1101:9459:13603 2:N:0:ACTATGCA
AGACAAGCTTCCCCCAACTATCCCTATTAATCATTACGTCGATCCTAAAAACCAACAAAATAGGGTCAAACGTCCTATTTCATTATTCCATGCTAATGTATTCAAGCGTGTGCCTGCTTTAAACACTCTAATTTTTTCAAAGTAACAGTCCTGATTCCCCATGACACCAAATTAATGACATCACAGTTCGTCAGAAGGTAGAAATCAATAATACCAGTGCATACCGGAGGCACGACCAATATATTGATCCCGAAATTCAACTACGAGCTTTTTAACTGCAACAACTTTAATATACGCTATTGGAGCTGGAATTACCGCGGCTGCTGGCACCAGACTTGCCCTCCAA
+
DDDDDIIIIIIIHIHIIIIIIIIIIIIIIIIIIIIIIIIIIIIIIIIIIIIIIIIIIIIHIHIFHHIIIIIIHIIHHIIIIIIIIIIIHIHIIHIIIIIIIHHIIIIIIIIIHIIIIIIIHHIIIIIIIHHIIIIIHIIIIIHHIIIIHIIIIIIIIIHHIHIHIIIIIIIHHIIIIIHIHIIIIIIIIIIHIIIIIIIHIIIIIIIIIIIIIIIHIIIIIIIIIIIIIIIIIHIIHIIIIIIIHIIIIIIIIIGIIIIIIIHIIIIIIIIIIIHIIIIIIIIIIIIIIIIIIIIIIIIHHIIIIIIIIIIIIIIIIIIIIIIIIIIIIIIIIIIIIIIIIDDDDD
@HISEQ:969:HM2KJBCX2:2:1101:15731:13731 2:N:0:ACTATGCA
AGACAAGCTTCCCCCAACTATCCCTATTAATCATTACCGCGGTTCCAGAAACCAACACAACAGAACCACAGGTCCTATTCCATTATTCCATGCTAATCTATGCAAGCATGCGCCTGCTTTGAACACTCTAATTTTTTCAAGGTAAACGTCCTGGCTCCCGGCCGCCCGGCCACCCGAAGGCAGCCCGGCGGCCGTTCCCCAGGAGGAAAGGCTCGGCCTTGACGCCCCCGCGAAGGGGCAGGCAGTACTCGCCGCCGAAGCAGCGGACCACCCGGCCAAGCCCAAAATTCGACTACGAGCTTTTTAACTGCAACAACTTTAATATACGCTATTGGAGCTGGAATTACCGCGGCTGCTGGCACCAGACTTGCCCTC
+
DBDCCHHHIIIIIIIIIIIGIIIIIHIIIIHHIIFHHIIHIIIIIIHIIIGIGGHIIIIIIGGHHIIIHHIIGHHGIHHHHIIIIGIIIIHHGGHHGHHHIEGHIHIHIIHDHIIHFGHIIIIIIIIHIIIIHHIIEIHIHHHGGHIIHIIIIHIIIIIIIIIIIIIIIIHIIIIIHHHEHHCHGIIHHIHHHIIHIIGIIIIIHIHHIIHHCHIIIIIHHHIHIHGIIHHIIIIIIIIGIHIIGIIHIIIIIGIHIIIIHIHIIIIIIHIIHGIIIIIIIIIIIIIIIIIIIIIIIIIIIHIIIIIIIIIIIIIIIHIIIIIIIIIIIIIHIIIIIIIIIIIIIIHIIIIIIIIIIIIIIIHIIIIIIHCDDDD
@HISEQ:969:HM2KJBCX2:2:1101:3887:13938 2:N:0:ACTATGCA
AGACAAGCTTCCCCCAACTATCCCTATTAATCATTACCTCAGATTCCGAAGACCAACAAAATAGAACCGAGATCCTATTCCATTATTCCATGCAACATTATTCGGGCGTTACGCCTGCTTTGAGCACTCTAATTTTTTCAAAGTAAACGTACCGGTCACCTATGACACTCGGTGAAGAGCACCATAGGACAACACGATAAAGTGTTCAGTCAAGCAGTAACCACTGGCAAGTGGACCGCCTGACTCGAACTGAGATCCAACTACGAGCTTTTTAACCACAACAACTTTAATATACGCTATTGGAGCTGGAATTACCGCGGCTGCTGGCACCAGACCTGCCCTCCAA
+
DDDDDHIIIIIIIIIIIIIIIIIIHIIIIIIIIIIIIIIHIHHIIIIIIIIIIIIIIIEHIIIHIIIIIIHIIIIIIIIIIIIIIIIIIIIIHHHIHIIHIIHHIIHHHHIIIIIIIHIIIIIHIIIIHHIIIIIIHHGHIIHGIIIIIIIIIHIHHIIIIIIIIIIIHHHIIIIIIIIHHHIIIIIIIIIIHIIIIIHGIIIIIIHIIIIIIIIIIIIIGIIIIIIIIIIIIIIIIIHIIIIIHIIIIIIIIIIHIIIIIIIIIIIIIIIIIIIIIHHGIIIHIIIIIIIIIIIHIIIIIIIIIIIHIIIIHIIIIIIIIIIIIIIIIIIIIHF0IIIIIDDDDD
@HISEQ:969:HM2KJBCX2:2:1101:7245:13989 2:N:0:ACTATGCA
AGACAAGCTTCCCAACTATCCCTATTAATCATTACGTCAATCCTAGAAACCAACAAAATAGGATCGAACGTCCTATTTCATTATTCCATGCTAATGTATTCAAGCGTTAGCTTGCTTTAAACACTCTAATTTTTTCAAAGTAACAGTCCAAATTCCCCAAAACACCAAATTAATGGCATTAAGGTTCATCAGGAAGGAGGAATCAGTGAGACCAGTACATACCAGAGGCATGACCAACCTACTAACCCCGAAATTCAACTACGAGCTTTTTAACTGCAACAACTTTAATATACGCTATTGGAGCTGGAATTACCGCGGCTGCTGGCACCAGACTTGCCCTCCAA
+
DCBDDIIIHIIIIIHIIIIIIIIIIIIIIIIEHHIIIIIIIHIIIIIIIIEHHIHHIIIIHHHIIIIIIHHIIIHHGHHIIIIHHHIHIEHHIIIIIIHHIEGIIIIHHIHHHHHHFEHHHHHEHHGEHHIIIHIIIIIHIIIIHIHHIIIIIIIEHEHHIIIIIIIHIIIIIGIIIIIIIIIIIHGIIIIIHIIIIIHIIIIIHIIIIIHIIIIIIIIIIIIIIIIIIIIHIIIIHGIHHHGIIIHIIIHIHIIIIIIIHIIIIIIHIHIIIIIIIIIIIIHIIIIIIIIIIIIIIIIIIIIIIIIHHHIIIIIIIIIIIIIIIIIIIIIIIHHIIIIDDDDD
@HISEQ:969:HM2KJBCX2:2:1101:11718:14497 2:N:0:ACTATGCA
AGACAAGCTTCCCCCAACTATCCCTATTAATCATTACGTCGATCCTAGAAACCAACAAAATAGAATCAAACGTCCTATTTCATTATTCCATGCTAATGTATTCAAGCTCGAGCTTGCTTTAAACACTCTAATTTTTTCAAAGTAACAGTCCTGATTTCCCGCGACACCAAATTAATGACATCGTGGTTCGTCAGAAGGGAGAAACCAATAATGCTAGTACGTACAAAGTACGACCGACATATTAGTCCCGAAATTCAACTACGAGCTTTTTAACTGCAACAACTTTAATATACGCTATTGGAGCTGGAATTACCGCGGCTGCTGGCACCAGACTTGCCCTCCAA
+
DDDDDIIHHHHEHED/EHIHHIHHHHIEGHH@GCHHIIEHDHIHHIHGHIIIIIEEEHHEHIIHIHHHH1DEHHHHIHHHHHHHCFGHHIGHHHEHHCFIHEEHIGIHHHFGHIIFEIIHEEDIHIGHIHHIIHGHHCIIIIIIHHGIIIHIHHHHIIGIIHGIIIIIHIIIIIIHIIHIHIIIIIIIGIIIIIIIIIIIIIIIIIIIIIIIIIII<IIIIIIIHH<HIIHIIIIIIIIIIHHHIIGIIHIIIIHIIIIIIIIIIIIHIIIIIIIIIHIIIIIIIIIIIHIIIIIIIIIIIIIIIIIIIIIIIGIIIIIIIIIIIIHIHHIIIHHHIIIDCDDD
@HISEQ:969:HM2KJBCX2:2:1101:17509:14300 2:N:0:ACTATGCA
AGACAAGCTTCCCCCAACTATCCCTATTAATCATTACGGTGGTCCTAGACCAACAAAATAGAACCAACGTCCTATTCTATTATTCCATGCTAATCTATTCAAGCAAAAGCCCGCTTTAAACACTCTAATTTTTTCAAGGTAATGGTCCTGGTTCCCCGACACACCCAATAAAGGGCATACCGGCTCACCAGAAGGATAGACCCGACAGCAGAACAGTACTCGCCAGAGACGGACCGTCCGGTCAGGCCTAAAATTCAACTACGAGCTTTTTAACTGCAACAACTTTAATATACGCTATTGGAGCTGGAATTACCGCGGCTGCTGGCACCAGACTTGCCCTCCAA
+
DDDDDIHIIIIIIIIIIIIIIIIIIIIIIIHIIIIIIIIIIIIIIIIIIIIIIIIIIIIIIHIIIHIIIIIFHHIHIIIIIIIIIIIIIIIIIIIIIIIIIHFIIIIIIHIIIHIIHIIIIIHHHIIIIIHIIIIIIIIIIIIIHHIIHIIIIIIIIIIIHIIIIIIIIIIIIIHIIIIIIIIIIIIIGIIIIIIIHIIIIIIIIIIIIIIIIIIIIIIIIIIIIIIIIIIIIIIIIIIIIIIIIIIIIIIIIIIIIIIIHIIIIIIIIIIIIIIIIIIIIIIIIIIIIIIIIIIHHHHIIIIIIIIIIIIIIIIIIIIIIIIIIIIIIIIIIIIIIIIDDDDD
@HISEQ:969:HM2KJBCX2:2:1101:8387:14463 2:N:0:ACTATGCA
AGACAAGCTTCCCCCAACTATCCCTATTAATCATTACGTCAATCCTAGAAACCAACAAAATAGGATCGAACGTCCTATTTCATTATTCCATGCTAATGTATTCAAGCGTTAGCCTGCTTTAAACACTCTAATTTTTTCAAAGTAACAGTCCTGTTTCCCTGCAACACCAAATTAATGACATTACAGTTCTTCAAGAAGGAGGAATCAGTAAAGCCAGTACATACCATTGGCACGACCAACCTACTGACCCCGAAATTCAACTACGAGCTTTTTAACTGCAACAACTTTAATATACGCTATTGGAGCTGGAATTACCGCGGCTGCTGGCACCAGACTTGCCCTCCAA
+
DDDDDIIIIIIIIIIIIIIIIIIIIIIIIIIIIIIIIIIIIIIIIIIIIIIIIIIIIHFIIHIIIIIHIIIGH?HHHIIIIIIIIIIFEHIIIIIIHHIIIIIIIIHIIIHIIIIIIIIIIHIIIIIIIIHIIIIIIIIIIIIIIIIIIIIIIIIIIIIIIIIIIIIIIIIHHIIIIIIIHHIIIIIIIIIIIIIIIIIIIIIIIIHIIIIIIIIIIIIIIIIIIIIIIIIII<IIIIIIIHHGGIHIIIIIIIIIIIIIIIIIIIIIIIIIIIIIIIIIIIIIIIIIIIIIHIIIIIIIIIIIIIIIIIIIIIIIIIIIIIIIIIIIIIIIIIIIIIIIIDDDDD
@HISEQ:969:HM2KJBCX2:2:1101:7949:15645 2:N:0:ACTATGCA
AGACAAGCTTCCCCCAACTATCCCTATTAATCATTACATCGATCCTAGAAACCAACAAAATAGAATCGGATGTCCTATTTCATTATTCCATGCTAATGTATTCAAGCGTGAGCCTGCTTTAAACACTCTAATTTTTTCAAGGTAACAGTCCTAATTCCCCGTGACACCAAATTAATGGCATTACGGTTCTTTAGAAGGTGAGAAATCAATAATATCAGTACATACCAACGGCATGACCGAAACATTGATCCCAAAATTCAACTACGAGCTTTTTAACTGCAACAACTTTAATATACGCTATTGGAGCTGGAATTACCGCGGCTGCTGGCACCAGACTTGCCCTCCAA
+
DDCCDIIHIIIIIIIIHIIIIIIIIIIIIIGIIIIIIIIIIIIIIIIIIIIIIIIIIIHHIIIHHHGIIIIGHGIHIIIIIIIHHIIEHIHIIIIIIIIIIIIIIIIIIIIHIIIIIIIIIIIIIIIIIIIIIHGIIIIIIIIIIHHHIIIIIIHIIIIIIIIIIIHHIIIIHIIIIIIIIIIIIIIIIIIIIIIIIIHIIIIIIIGHHIIIIIHHIIIIIIIIIIIIIIIIIIIIIIIIIIIIIIIIIIHIIIIIIIIHIIIIIIIIIIIIGIIIIIIIIIIIIIIIIIIIIIIIIIIIIIIIIIIIIIIIIIIIIIIIIIIIIHIIIIIIIIIIIIIIIIDDDDD
@HISEQ:969:HM2KJBCX2:2:1101:15119:15783 2:N:0:ACTATGCA
AGACAAGCTTCCCCCAACTATCCCTATTAATCATTACGGTGATCCTAGAAACCAACAAAATAGAACCATGCCGTCCTATTCTATTATTCCATGCTAATGTATTCGAGCAAAAATGCCTGCTTTAAACACTCTAATTTTTTCAAGGTAAAGGTCCTGGATCCGCAAGACACCCAATAAAGGACATCAAGTTTCTCCAGAAGGTGAGAAATCAACAGTAACAGTTCATACCCCTTAAGGCATGACCGTCACGTCAATCCCGAAATTCAACTACGAGCTTTTTAACTGCAACAACTTTAATATACGCTATTGGAGCTGGAATTACCGCGGCTGCTGGCACCAGACTTGCCCTCCAA
+
DDDCDIIIIIIIIIIIIHIIIIHIIIIIGHHIIIIIIHIIHIIHHHHHIHIGHIIIIIIIIIHIIIIIHHHHIHIIGIFHIIIIIIIIGHHHHGIIFHGHIHDHHIIIHIIIIIIHIIIGHHIHHHHIIGIIIHHHHIHIIH8D9IGHHHIHHIIHHDIIIIIIIIIIGDIIIIIHIIGIIIIIIHIIHHHIIIIIIIIIIIIIGIIGIIIIIIHGIIIIIIHIIIHIIIIIIIIIIIIIIIIGIIIIIIHFIIHIIIIIIIIIIIIIIHIHIIIHIHIIIIIIIIIIIHIIIIIIIIIHHIIIIIIIIIIIIIIIIIHIIIIIIIIIIIIIIIIIHIIIIIIIIIIIDDDDD
@HISEQ:969:HM2KJBCX2:2:1101:15927:16985 2:N:0:ACTATGCA
AGACAAGCTTCCCCCAACTATCCCTATTAATCATTACGTCAATCCTAGAAACCAACAAAATAGGATCAAACGTCCTATTTCATTATTCCATGCTAATGTATTCAAGCGTTAGCCTGCTTTAAACACTCTAATTTTTTCAAAGTAACAGTCCTGTTTCCCTGCAACACCAAATTAATGGCATTACAGTTCTTCAGAAAGGAGGAATCAGCGAAGCCAGTGCATACCAGTGGCACGACCAACCTGCTGACCCCGAAATTCAACTACGAGCTTTTTAACTGCAACAACTTTAATATACGCTATTGGAGCTGGAATTACCGCGGCTGCTGGCACCAGACTTGCCCTCCAA
+
DDDDCIIIIIIIIIIIIIIIIIIIIIIIIIIIIIIIIIIIIIIIIIIIIIIIIHIIIIIGHIHGHIIIIIIHHIIIIIIIIIIIIIIIHIIHIIIIIIIIHHGIIIIIIIIIIIIIIIIIIIIIIIIIIIIIIIIIIIIIIIIIIIIIIIIIIIIIIIHIIIIIIIIIIIIHIIIIIIIIIIIIIIIHIIIIIIIIIIIIIIIIIHIIIIIIIIIIIIIIIIIIIIIIIIIIIIIIIIIIIIIHGIIIIIIIIIIIIIIIIIIIIIIIGIIIIIHIIIIGIIIIIIIIIIIIIIIIIIIIIIIIIIIIIIIIIIIIIIIIIIIIIIIIIIIIIIIIIIIIIDDDDD
@HISEQ:969:HM2KJBCX2:2:1101:20192:16692 2:N:0:ACTATGCA
AGACAAGCTTCCCCCAACTATCCCTATTAATCATTACGGTGATCCTAGAAACCAACGAAATAGAATCAGTCCGTCCTATTTCATTATTCCATGCTAATGTATTCAGACGTTAGCCTGCTTTAAACACTCTAATTTTTTCAAAGTAACAGTCCTGATTTCCAATCACACCAAATTAATGACATGAAAGTTCCTCAGAAGGTAGAGATTTATCTCACCAGTACAGACAATTAAGCCTGACCAATGGGTAAACCCCGAAGTTCAACTACGAGCTTTTTAACTGCAACAACTTTAATATACGCTATTGGAGCTGGAATTACCGCGGCTGCTGGCACCAGACTTGCCCTCCAA
+
CABDDIIIIIIIGHHHIIIGIIGIIIIIGICHIIGHIIIIGGHHIIHHIGIIHGHIFHHGIHCEGHIIIIHHG@CEHHIIHHHGHIHIHHIIEGHHIIIIIHHHHIHHIHHHHHHHIHEIHHGFEFHIIIIIHHHHHHIHIIHHIIHHEHGHIIHHIIHHHHHIHHHHHIIIIIIHHGIIIIIIIIIHHFEIIHIIGIHIHIIIIIIIHEHGIIHFIIHHFHIIGIIHIIHGIIIHGIIIIIHGHF<IIIHIIIIIIIIHGIHHHHHHHEHHGEIIIIHIIHFIHHIHCHHIHGIIHHEIIGIIIIIIIIIIIIIIIIHHIIHIIIHIIIIIHHHGIIIIIIIDDDDD
@HISEQ:969:HM2KJBCX2:2:1101:7691:17698 2:N:0:ACTATGCA
AGACAAGCTTCCCATCCCAACTATCCCTATTAATCATTACGGTGGTCCTAGAAACCAACAAAATAGAACCACAACGTCCTATTCTATTATTCCATGCTAATCTATTCAAGCAATAGCCCGCTTTAAACACTCTAATTTTTTCAAGGTAATGGTCCTGGCTCCCCAACACACCCAATAAAGGACATGCTGGCTCACCAGAAGGAAGACCCGACAGCAGACAGTACTCGCCAAAGACGGACCGCCCGGCCAGGCCTAAAATTCAACTACGAGCTTTTTAACTGCAACAACTTTAATATACGCTATTGGAGCTGGAATTACCGCGGCTGCTGGCACCAGACTTGCCCTCCAA
+
BDDDDIIHIIIIIIIIIIIIIIIIIIIIHIIIIIIIIIIIIIIIHIHHHIIIIIIIIIIIIIIIIIHIIIIIIIIIIIDHIIIIIIIIIIIIIHIIIIIIIHHIIIIIIIIIIIIHIIIIIIIIIIIIHIIIIIGIIIIHIHIIIIIIIIIIIGIIIHIIIIIIIIIIIIIIIIIIIIIIIIIIIIIIIIIIIIIIIIIIIIIIIHIIIIIIIIIIIIIIIIIIHIIIIHIIIIIIIIIIIIIIIIIHIIIIHIIIIIIIIIIIIIIIIIIIIIIIIIIIIIIIIIIIIIIIIIIIIIIIIIIIIIIIIIIIIIIIIIIIIIIIIIIIIIIIIIIIIIIIIIIIDDDDD
@HISEQ:969:HM2KJBCX2:2:1101:15144:16614 2:N:0:ACTATGCA
AGACAAGCTTCCCCCAACTATCCCTATTAATCATTACGTTGATCCTAGAAACCAACAAAATAGAATCGAACGTCCTATTTCATTATTCCATGCTAATGTATTCAAGCGCGTGCCTGCTTTAAACACTCTAATTTTTTCAAAGTAACAGTCCTGACTCCCCACAACATCAAATTAATGACATCATGATTCATCAGAAGGGAGAAATCAATGACATTAGTACGTACCGAAGGCACGACCGACGTATTGATCCCGAAATTCAACTACGAGCTTTTTAACTGCAACAACTTTAATATACGCTATTGGAGCTGGAATTACCGCGGCTGCTGGCACCAGACTTGCCC
+
DDDDDHIIIIHIIIIIIIIIIIIIIHIIIIHHIIIGHHHHIHIIIHHIIIHHHHHHHIHHIHHHIHIGCHHIIIGIIIHIIIIIIHIHIIIGIHIHIIIIIEHHIIHIIIHHHHIIHHHHHIIIIIIHIHIIHHHHHIIIIIIIIIHIIHHHIIIHIIIIIIIIIIEHHHHHIHHHHIIHHIIIIIIHIHHHIIIIIIIIIIIIIIIIIIIIIIIIIIIIIIIIIIIHIGIIIHHHHHHEIIIIIIIIIHIHIIIHIIIIHEHHIHGIIIIIIIHIIHIHHHFIIIHIIIIIIIIIHHIIIIIIIIIIIIIIIIIIIIIIIIHIHIIIIIIHHGIIDDDDD
@HISEQ:969:HM2KJBCX2:2:1101:16160:16570 2:N:0:ACTATGCA
AGACAAGCTTCCCCCAACTATCCCTATTAATCATTACGTCAATCCTAGAAACCAACAAAATAGGATCAACGTCCTATTTCATTATTCCATGCTAATGTATTCAAGCGCGAGCCTGCTTTAAACACTCTAATTTTTTCAAAGTAACAGTCCTGATTCCCCGCCACACCAAATGAATGACATGATGGTTCGTCAGAAGGTAGGAACCAGTAACACCAGTACGTACCTAAGGCACGACCAACGTACTGATCCCGAAATTCAACTACGAGCTTTTTAACTGCAACAACTTTAATATACGCTATTGGAGCTGGAATTACCGCGGCTGCTGGCACCAGACTTGCCCTCCAA
+
DDDDDIIIIHHIIHHIIIIIIIIIHGHIIIIIIIIIIIIIIIIHIIIIIIIIIIIIIHIHGHHGHHICHHHHEHIIIIIIIIIIGIHIHIIIIIHIIIIIIHIIHHHGHHIIIIIIHIIIIHIIIIHIIHHHIHHHHIIIHIIIIHIHIHIHHIIIIIIIHHIIIIIIHIIIIIIIIIIIIIIIIIIIIHIIIIIIIIIIIIIIIIIIIIIIIIIIIIIIIIIIIIIIHIIIIIIHIIIIIIHHIIIIIIIIIIIHIIIIIHHIIIIIIIIIIIIIIIIIIIIIIIHHIIIIHIHIGIIIIIIIIIIIIIIIIIIIIIIIIIIIIIIIIIIIIIIIIIIIDDDDD
@HISEQ:969:HM2KJBCX2:2:1101:7633:17981 2:N:0:ACTATGCA
AGACAAGCTTCCCCCAACTATCCCTATTAATCATTACGTCGATCCTAGAAACCAACAAAATAGAATCAAACGTCCTATTTCATTATTCCATGCTAATGTATTCAAGCGTAAGCCTGCTTTAAACACTCTAATTTTTTCAAAGTAACAGTCCTGATTCCCCACGACACCAAATTAATGACATCGCGGTTCTTCAGAAGGTAGGAACCGATAATGCCAGTGCGTACCGAGGCACGACCAACAATTCGATCCCGAAATTCAACTACGAGCTTTTTAACTGCAACAACTTTAATATACGCTATTGGAGCTGGAATTACCGCGGCTGCTGGCACCAGACTTGCCCTCCAA
+
DDDDDIIIIIIIIIIIIIIIIIIIIIIIIHIIIIIIIIIIIIIIIIIIIIIIIIHIIIIIIIGHIIHIIIIHHHIIIIIIIIIIIIIIIIIIHIIIIIIIHGIIIIIIIIIIIIIIIIIIIIIIIIIIIIIIIIIIIIHIIIIIIIIIIIIIHIIIIIIIIIIHIIIIIIIIIIIIIIIIIIIIIIIIHIIIIIIIIIIIIHIIIIIIIIIHIIIIIIIIIIIIIIIIIIIIIIIIIIIIIIHIIIIIIIIIIIIIIIIIIIIIIIIIIIIIIHIIIIIIIIIIIIIIIIIIIIIIIIIIIIIIIIIIIIIIIIIIIIIIIIIIIIIIIIIIIIIIIIIIDDDDD
@HISEQ:969:HM2KJBCX2:2:1101:21203:18574 2:N:0:ACTATGCA
AGACAAGCTTCCCCCAACTATCCCTATTAATCATTACGTCGATCCTAGAAACCAACAAAATAGAATCAAACGTCCTATTTCATTATTCCATGCTAATGTATTCAAGCGTAAGCCTGCTTTAAACACTCTAATTTTTTCAAAGTAACAGTCCTGATTCCCCACGACACCAAATTAATGACATCGCGGTTCTTCAGAAGGTAGGAACCAATAATGCCAGTGCGTACCGAAGCACGACCAACAATTTGATCCCGAAATTCAACTACGAGCTTTTTAACTGCAACAACTTTAATATACGCTATTGGAGCTGGAATTACCGCGGCTGCTGGCACCAGACTTGCCCTCCAA
+
BDD@DHIEFFHGHCHCHHCHHFHHGHIIIH?CHEFHGHCCHHHEDEHHHHHFHHIFHHHIGHHIH@GGHHEE<1C=D<CFHFHCHEEEEH@FE<<F@F@GCCGGHCCEGEHHFEFFHEEHFHII=HEFFHIFHGHEHHHIIHFGHFGHFIHHEGCBHEHFFHHIHEIIIHHIIIIHHGH@HHIIHFIIHIIIIHIIIIHHIIHHIIHHEHHIIHIIIIIIIIIIIIIHIHIIIIIIIIIHIHH:HCIIIHHGGIHIIHHHHEHIHIIIIHIHHFIHIHHHHHHIHIIIIHHHHIIIIHIHIIIIIIIIHIIHIIIHIIIIIIIIIIIIIIIIIIIIGIIIDDDDD
@HISEQ:969:HM2KJBCX2:2:1101:7139:18855 2:N:0:ACTATGCA
AGACAAGCTTCCCCCAACTATCCCTATTAATCATTACGGCGGTCCTAGAAACCAACAAAATAGAACCGCACGTCCTATTCTATTATTCCATGCTGTAATATTCGAGCAAAGGCCTGCTTTGAACACTCTAATTTTTTCAAAGTAAAAGTCCTGGTCCCCAACACACCCAGTGAAGGGCATGCGGTTCTCCAGAAGAAAAGGCCCGGCCGGACAAGTGCACGCGGTGAGGCGGACCTGCCAGCCAGGCCAAAGGTTCAACTACGAGCTTTTTAACTGCAACAACTTTAATATACGCTATTGGAGCTGGAATTACCGCGGCTGCTGGCACCAGACTTGCCCTCCAA
+
DBBDDHHHHHHGIIIHIIIIIHHHIIIIIHHHHHIIIHIIHHHHHEH@CEHHHHIFHIIE<<<GGH@D<H<<D1<DEEEFHE@GFHFC<C@H?1FHHEIIHDC?EEFEDD<<EHHFHHIHHIIHHIHIHHHIIHHIIHHHGCHIHHFGIIIHGIHEHIIIIHHHFHGHIIIGHIHHHGICDGHF6GFC@IHHHHIIIIHHHHHHHH4>CEGHDHHIIIHHDEEIIIHHDHIHHDCGHIHHE;DHFEGHIHGEECCHHHIIIIIIHGIHGHG<<@HIIIIIIIHEGHHEIHHEHHHHHFIHHEHEHHEHHHHHHHHHEGHFIIIHIHGHIIFEHEEGEEEDDD@@
@HISEQ:969:HM2KJBCX2:2:1101:5473:19029 2:N:0:ACTATGCA
AGACAAGCTTCCCCCAACTATCCCTATTAATCATTACATCGATCCTAGAAACCAACAAAATAGAATCGGATGTCCTATTTCATTATTCCATGCTAATGTATTCAAGCGTGAGCCTGCTTTAAACACTCTAATTTTTTCAAGGTAACAGTCCTAATTCCCCGTGACACCAAATTAATGGCATTACGGTTCTTTAGAAGGTGAGAAATCAATAATATCAGTACATACCAACGGCATGACCGAAACATTGATCCCGAAATTCAACTACGAGCTTTTTAACTGCAACAACTTTAATATACGCTATTGGAGCTGGAATTACCGCGGCTGCTGGCACCAGACTTGCCCTCCAA
+
DDDDDHIIIIIIIGIIIIIGIIIIIIIIHIIIIIIIIIIHHIIGHHIIIIIIIIIIHHIIIIIHEHIIIIIIHIHIIHHHIIIHEHIIIHEHHHIIIIIIIFHIIIHHGHHHHHGHIIIIIHHIIIIHIIIIIIIIIIHIIIIIIIIIIHIIIHHHIHHHIHIIIIIIIIIIIIIIIIIIIIIIIIIIIGIIIIIIHIIIIIIIIIIIIIIIIIIIIIIIIIIIIIIHIIIIIIIIII=IIIHHHGGIGIIIIIIIIIIIIIIIIIIIIIIIIIIHIIIIIIIIIIHIIIIIIIIIIHIIHHIIIIIIIIIIIIIIIIIIIIIIIIIIIIIIIIIIIIIIIIDDDDD
@HISEQ:969:HM2KJBCX2:2:1101:12056:19138 2:N:0:ACTATGCA
AGACAAGCTTCCCCAACTATCCCTATTAATCATTACGGTGATCCTAGAAACCAACGAAATAGAATCAGTCCGTCCTATTTCATTATTCCATGCTAATGTATTCAGACGATAGTCTGCTTTAAACACTCTAATTTTTTCAAAGTAACAGTCCTGATTTCCCATCACACCAAATAAATGGCATGAAAGTTCCTCAGAAGGTAGAGATCCATCTCACCAGTGCAGACAATTAAGCCTGACCAATGGGTAGACCCCGAGGTTCAACTACGAGCTTTTTAACTGCAACAACTTTAATATACGCTATTGGAGCTGGAATTACCGCGGCTGCTGGCACCAGACTTGCCCTCCAA
+
DDDDDIIIIIIIIIIIIIIIHIIIIIIIIIIHIIIIIIHIIIIIIIIIIIIIIIIIIIHIHHIIIIIIIIHIIIHIIIIIIHIIHIIIIIIIHHIGIHHIIIIIIIIIIIIIHIIIIIIIIHHHIIIIIIHHHHIIIIIIIIIIIHIIIIIIIIIIHIIIIIIIIIHHIIIIIIHIIIGIHIIIIIIIIIIIIIIIIIIIIIIIIIIIIIIGIIIIIIIIIIIIIIIIIIIHIIIIIIIIIIIIHHIIIIIIIIIIIIHIIIIIIIIIIHIIIIIIIIIIIIIIIIIIIIIIIIIIIIIIIIIIIIIIIIIIIIIIIIIIIIIIIIIIIIIIIIIIIIIIIIDDDDD
@HISEQ:969:HM2KJBCX2:2:1101:5236:19257 2:N:0:ACTATGCA
AGACAAGCTTCCCCCAACTATCCCTATTAATCATTACGTCAATCCTAGAAACCAACAAAATAGGATCAACGTCCTATTTCATTATTCCATGCTAATGTATTCAAGCGCGAGCCTGCTTTAAACACTCTAATTTTTTCAAAGTAACAGTCCTGATTCCCCACCACACCAAATAAATGACATGATGGTTCGTCAGAAGGTAGAAATCAGTAACACCAGTACGTACCGAAGGCACGACCAGCGTACTAATCCCGAAATTCAACTACGAGCTTTTTAACTGCAACAACTTTAATATACGCTATTGGAGCTGGAATTACCGCGGCTGCTGGCACCAGACTTGCCCTCCAA
+
DDDDDIIIIIIIIIHIIIIIIIIIIIIIIIIHHIIIIIHIIIIIIIIIIIIIIIIIIIIIHHI@HHIIIHIIHIIIIIIIIIIIIHIIIIHGIIHIIIHIIHHIIHIHIGIHIIIHIIIIIHIIIIIIIHIHIHHIIIIIIIIHHIHIIHIHIIIIIIHGIIIIIIIIIIIIHIIIIIIIIIIHHIIIIIIIIIIIHIIIIIIIIIIIIIIIIIIIIIIIIIIIIIIIIIIIIIIIIIIIIIHHHIIIIIIIIIIIIIIIIHIIIIIIIIIIHFIIIIIIIIIIIIIIIIIIIIIIIIIIIIIIIIIIIIGIIIIIIIIIIIIIIIIIIIIIIIIIIIIIDDDDB
@HISEQ:969:HM2KJBCX2:2:1101:9428:20736 2:N:0:ACTATGCA
AGACAAGCTTCCCCCAACTATCCCTATTAATCATTACGGTGATCCTAGAAACCAACAAAATAGAACCATGCCGTCCTATTCTATTATTCCATGCTAATGTATTCGAGCAAAATGCCTGCTTTAAACACTCTAATTTTTTCAAGGTAAAGGTCCTGGTTCCACATGACACCCAATTAAGGACATCATGCTTCTCCAGAAGGTGAGAAATCAACTGCGACAGTTCATACCCCTTAAGGCACGACCATCACGTCAATCCCGAAATTCAACTACGAGCTTTTTAACTGCAACAACTTTAATATACGCTATTGGAGCTGGAATTACCGCGGCTGCTGGCACCAGACTTGCCCTCCAA
+
DDDDDIIIIIHIIIIIIIIIIIIIIIIIIIIIIIIIIIIIIIIIIIIHIIIIIIIIIIIIIIHIIIIIIIIHIIIHHHGHIIIHIIIIIHIIHIIIHHHIIHHIGIIIIIIIIIIIIIIIIIIIIIIHIIIIGIIIHHIIIIIIHHIIIIIIIIIHIIIIIIHIIIIIIIIIIIIIIIHIIIIIIIHIIIIIIIIIIIIIIIIIIIIIIHHIHIIIIHG5IIIIIIIIIIIIIIIIIIIIIIIIIIIIIHFIHHIIIIIIIIIIIIIIIIIIIIIIIIIIIIIIIIIIIIIIIIIIIIIIIIIIIIIIIIIIIIIIIIIIIIIIIIIIIIIIIIIIIIIIIIIIIIIDDDDD
@HISEQ:969:HM2KJBCX2:2:1101:3314:20729 2:N:0:ACTATGCA
AGACAAGCTTCCCCAACTATCCCTATTAATCATTACGTCAATCCTAGAAACCAACAAAATAGGATCGAACGTCCTATTTCATTATTCCATGCTAATGTATTCAAGCGTTAGCCTGCTTTAAACACTCTAATTTTTTCAAAGTAACAGTCCTGTTTCCCTGCAACACCAAATTAATGACATTACAGTTCTTCAGAAAGGAGGAATCAGCGAAGCCAGTGCATACCAGTGGCATGACCAACCTGCTGACCCCGAAATTCAACTACGAGCTTTTTAACTGCAACAACTTTAATATACGCTATTGGAGCTGGAATTACCGCGGCTGCTGGCACCAGACTTGCCCTCCAA
+
DDADDIIIIIIIIIIIIIIHIIIIIIIIIIHGIIIIIIIIIIIIGEHIIHIIIIIHGHIIIIIGHHHCHHHDEEH?GHIIEHIHHHHCHIIHHFIIIHIIIIIHIIIIIIIIIHHIHIIIIIIIIIIIIIIIHIHHHHIGIIIIIIIIIIIIIIIIHIIIIIIIIIIIIIIIIIIIIIIHIIIIIHIHHIIIIIIIIIIIIIIIIIIIIIIIIIIIIIIIIIIIIIIIIIIIIIIIIHIHIIHFIIIIIIIIIIIIIIIIIIIIIIIIIIIIIHIIIIIIIIIIIIIIIIIIIIIIIIIIIIIIIIIIIIIIIIIIIIIIIIIIIIIIIIIIIIIIIIIIDDDDD
@HISEQ:969:HM2KJBCX2:2:1101:7068:20889 2:N:0:ACTATGCA
AGACAAGCTTCCCCCAACTATCCCTATTAATCATTACGTCAATCCTAGAAACCAACAAAATAGAATCAAACGTCCTATTTCATTATTCCATGCTAATGTATTCAAGCGTAAGCCTGCTTTAAACACTCTAATTTTTTCAAAGTAACAGTCCTGATTCCCCACGACACCAAATTAATGACATCGCGGTTCTTCAGAAGGTAGGAACCAATAATGCCAGTGCGTACCGAGGCACGACCGACAATCTGATCCCGAAATTCAACTACGAGCTTTTTAACTGCAACAACTTTAATATACGCTATTGGAGCTGGAATTACCGCGGCTGCTGGCACCAGACTTGCCCTCCAA
+
DBDDDIIIIIIIIIIIIIIIIIIIIIIIIIIIIIIIIIIIIIIIIIHHIIIIIHHIIHHIIIFHICGHGHIIIIIIGHIIIIIHIIIHIIIHGHIIIIIIIGHIIIIIIIIIIHIGHIIIIIHIHIIIIIHIIIIIHIIIIIIIIIIIIIIIIIIHIIIIIIIIIIHIIIIIIIIIIIIIIIIIIIIIHIIIIIIIIIIHIIIIIIIHIIGIIIIIIIIHIIIIIIIIIIIIIIIIIIIIIIHHIIIIIIIIIIIIHIIIIIGIIIIIIIIIIIIIIIIIIIIIIIIIIIIIIIIIHIIIIIIIIIIIIIIIIIIIIIIIIIIIIIIIIIIIIIIIIIIIDDDDD
@HISEQ:969:HM2KJBCX2:2:1101:15992:21284 2:N:0:ACTATGCA
AGACAAGCTTCCCCCAACTATCCCTATTAATCATTACGTCAATCCTAGAAACCAACAAAATAGAATCAAACGTCCTATTTCATTATTCCATGCTAATGTATTCAAGCGTGAGCCTGCTTTAAACACTCTAATTTTTTCAAAGTAACGGTCCTGATTCCCCACGACACCAAATTAATGACATCGCGATTCATCAGAAAGGAGAAACCAATAATACCAGTGCGTACCGAAGGCACGACCAGCAAATTGATCCCGAAATTCAACTACGAGCTTTTTAACTGCAACAACTTTAATATACGCTATTGGAGCTGGAATTACCGCGGCTGCTGGCACCAGACTTGCCCTCCAA
+
DDADDIIHIIIIIIIIIIIIHIIIEHHIIIIIIIIIIIHHGEHEHHEHHGIHHHIHGEHHIIHHIIIIIIIIIIHIHHH?GHHG1DEFEEEHGHHIHHHHIHIIIIIHIIHHIHIHHIHIHHHHHHIIIIIIIIHIHIHHIIIIHHIIHHIIIIHIIIIIIHIHIHHHHIIHIIHHIIIIIIIIIIIIIIIIIHGIIIIIIIHHHIIHIIIIIIIIIIIIIIIIIIIIIHIIIIIIIIIIIIIIIIIIIIIIHIIIHIIIIIIHHIIIIIIIIIHIIIIIIIIIIHIIIIIIIIIIIIIIIIIIIIIIIIIIIIIIIIIIIIIIIIIIIIIIIIIIIIIIIDDDDD
@HISEQ:969:HM2KJBCX2:2:1101:4723:20819 2:N:0:ACTATGCA
AGACAAGCTTCCCCCAACTATCCCTATTAATCATTACGTCAATCCTAGAAACCAACAAAATAGGATCAAACGTCCTATTTCATTATTCCATGCTAATGTATTCAAGCGTTAGCCTGCTTTAAACACTCTAATTTTTTCAAAGTAACAGTCCTGTTTCCCTGCAACACCAAATTAATGACATTACAGTTCTTCAAGAAGGAGGAACCAGTAAAGCCAGTACATACCAGAGGCACGACCAACCTACTAATCCCGAAATTCAACTACGAGCTTTTTAACTGCAACAACTTTAATATACGCTATTGGAGCTGGAATTACCGCGGCTGCTGGCACCAGACTTGCCCTCCAA
+
DDDDAHIIIIGIIIHHGHHHIHIIIGIIHIIIHIIIIIHIIEHHHIIHHIIIIH@EEHHHHIIEEHHCGHIGGEEHEHFHHHIIHEEHIHCEG@HHGIHHHGGHHHGHGFEGCFHGHHHHGDHHHHIHHHFIIIIHHHEHHGHIGHIIIIIIHGGGHIIIHGHGGFIHIHHHHHHHHIIIIIIHGHGIIHGHHIIIIIHHHGIIHIIIIIIHHEHHHHIIIIIIIHG@HCHEH<IIIH;HHHHHHC?AIIIIHHGEEHHCE</HHEHIIHIHHFCIIIIIIIIIHGHIIHGFIIIIIHFCGIIIIIIIIFIHIIHHIIIIIIIIIIIIIHIIIIHIHIIIIBADDD
@HISEQ:969:HM2KJBCX2:2:1101:9148:21926 2:N:0:ACTATGCA
AGACAAGCTTCCCCAACTATCCCTATTAATCATTACGGTGATCCTAGAAACCAACGAAATAGAATCAGTCCGTCCTATTTCATTATTCCATGCTAATGTATTCAGACGTTAGCCTGCTTTAAACACTCTAATTTTTTCAAAGTAACAGTCCTGATTTCCCATCACACCAAATGAATGGCATGAAAGTTCCTCAGAAGGTAGAGATTCATCTCACCAGTGCAGACAATTAAGCCTGACCAATGGGTAAACCCCGAAGTTCAACTACGAGCTTTTTAACTGCAACAACTTTAATATACGCTATTGGAGCTGGAATTACCGCGGCTGCTGGCACCAGACTTGCCCTCCAA
+
DDDDDIIIIIIIIIIIIIIHIIIIIIIIIIIIIIIIIIIIIIIIIIIIIIIIIIIIIIIIIIGIHIIIIIIIHIIIIIIGHHIIIIIIGIIIIIIIIIIIIIIIIIIIIIIIIIIIIIIIHIHIIIIIIIIIIHIIIIIIIIIIIIIIIIIIIIIIIIIIIIIIIIIIIIIIIIIIIIIIIIIIIIIHIHIIIIIIIIIIIIIIIIIIIHIIIIIIIIIIIIIIIIIIIIIIIIIIIIIIIIIHHHIIIIIIIIIIIIIIIIIIIIIIIIIIIIIIIIIIIIIIIIIHIIIIIIIIIIIIIIIIIIIIIIIIIIIIIIIIIIIIIIIIIIIIIIIIIIIIIIDDDDD
@HISEQ:969:HM2KJBCX2:2:1101:5242:22061 2:N:0:ACTATGCA
AGACAAGCTTCCCCCAACTATCCCTATTAATCATTACGTCAATCCTAGAAACCAACAAAATAGGATCGAACGTCCTATTTCATTATTCCATGCTAATGTATTCAAGCGTTAGCTTGCTTTAAACACTCTAATTTTTTCAAAGTAACAGTCCAAATTCCCCGCAACACCAAATTAATGGCATTACGGATCATCAGGAAGGAGGAATCAGTGAGACCAGTACATACCAGAGGCATGACCAACCTACTAACCCCGAAATTCAACTACGAGCTTTTTAACTGCAACAACTTTAATATACGCTATTGGAGCTGGAATTACCGCGGCTGCTGGCACCAGACTTGCCCTCCAA
+
DBDDBHIH1C?GHHHIHHIIHHCHHHIHHHHHGEHHIHIIIGHE?H@<<@GHH1@HHFH?CEHCHHHHC@EDFHGHFEHGHEHIIH@FGCG?C?F?FEEHEHIHGFCGFE=HHHHCEFGCH?GHEHHIIICCFC?FE?FFGEEHGFEHHFE?DGH/IHDEHIHFDDHHHHHDGCHHHHHHDIHFHIIIIIIIIGHIIIHEHGFFH@EIHIIHEIHIIHIHHEIHHEHHEHH?HHEAFHFEG@F<GF@IIDHHHIHFHFHEIHIHHHHHHCHHHGCHC1IIIIIIHEHHIHH=HHGHIHFHIIIHIHGIIHHEHIIIIIIIHHHCFHIIIHHFIHEHHIIIHDDD<<
@HISEQ:969:HM2KJBCX2:2:1101:4203:22912 2:N:0:ACTATGCA
AGACAAGCTTCCCCCAACTATCCCTATTAATCATTACGTCAATCCTAGAAACCAACAAAATAGGATCAAACGTCCTATTTCATTATTCCATGCTAATGTATTCAAGCGTTAGCCTGCTTTAAACACTCTAATTTTTTCAAAGTAACAGTCCTGTTTCCCTGCAACACCAAATTAATGACATTACAGTTCTTCAAGAAGGAGGAACCAGTAAAGCCAGTGCATACCAGAGGCACGACCAACCTACTAATCCCGAAATTCAACTACGAGCTTTTTAACTGCAACAACTTTAATATACGCTATTGGAGCTGGAATTACCGCGGCTGCTGGCACCAGACTTGCCCTCCAA
+
DDDDDIIIIIIIIIIIIIIIIGIIIIIIIIIIIIIIIIIHIIIIIIIIIIIIIHIIHHEHIIHIIIIIIGIIIIIIIIHHHHHHHIIHHIIIIIIHIIIIIIHHIIHIHIHIIHIIIIIIIIHIIIIIIHIIIHIIIIIHIIIIIIIIIIIIIIIIIIIIHIIIIIIIIIHIIIIIIIIIIIIIIIIIIIIIIIIIIIIIIIIIIIIIIIIIIIIIIIIIIIIIIIIIIIIIIIIIIIIIIIHHGIIIIIIIIGIIHIIIIIIIIHIIIIIIIIIIIIIIIIIIIIIIIIIIIIIIIIIIIIIIIIIIIIIIIIIIIIIIIIIIIIIIIIIIIIIIIIIIIDDDDD
@HISEQ:969:HM2KJBCX2:2:1101:12485:22433 2:N:0:ACTATGCA
AGACAAGCTTCCCCCAACTATCCCTATTAATCATTACGGTGGTCCTGAAACCAACAAAATAGAACCACAACGTCCTATTCTATTATTCCATGCTAATCTATTCAAGCAATAGCCCGCTTTAAACACTCTAATTTTTTCAAGGTAATGGTCCTGGCTCCCCAACACACCCAACAAAGGACATGCTGATTCACCAGAAGGAAGACCCGACAGCAGACAGTACTCGCCAAAGACAGACCACCCGGCCAGGCCTAAAATTCAACTACGAGCTTTTTAACTGCAACAACTTTAATATACGCTATTGGAGCTGGAATTACCGCGGCTGCTGGCACCAGACTTGCCCTCCAA
+
DDDDDIIIIIIIIIIIIIIIIIIIIIIIIIIIIIIIIIIIIHIIHIIIIIIIIIIHFIHHHHIIIIIIGGHHIHHIHIHIHEHICHIIIIIIIHHIHIIIIIHIIIIIIIIIIHIHIIIIIIIIIIIIIIIIIIIIIHIIIIIIIIIHHIIIHHIIIIIIIIIHHHIIIIIIIHIIIIIIIHIIIHIIIIHIIIIIIIIHIHIIIIIIIIIIIIIIIIIIIIIIIIIGIHIIIIIIIIIIIIIHIIIHFIIIIIHIIIIIHHIIHIIIIIIIHIIIIIIIIIHGHIIIIIIIIIIIIIHIIIIIIIIIIIIIIIIIIIIIIIIIIIIHHIIGIIIIIIIIDDDDD
@HISEQ:969:HM2KJBCX2:2:1101:4000:23150 2:N:0:ACTATGCA
AGACAAGCTTCCCCCAACTATCCCTATTAATCATTACGGTGGTCCTAGAAACCAACAAAATAGAACCACAACGTCCTATTCTATTATTCCATGCTAATCTATTCAAGCAATAGCCCGCTTTAAACACTCTAATTTTTTCAAGGTAATGGTCCTGGCTCCCCAACACACCCAACAAAGGACATGCTGGTTCACCAGAAGGAAGACCCGACAGCAGACAGTACTCGCCAAAGACGGACCGCCCGGCCAGGCCTAAAATTCAACTACGAGCTTTTTAACTGCAACAACTTTAATATACGCTATTGGAGCTGGAATTACCGCGGCTGCTGGCACCAGACTTGCCCTCCAA
+
DDDDDHIIIIIIIIIIIIIIIIHIIIIIIHIIIIIIIIIIIIIIIIIIIIIIIIIIGIIIHIHIIIIEHIIIIHIHIIHHIIHIIIIIIIIIIIHHHEIHIHHHIIIIIIIHIIIIHHHIIIHIFIIIHIIIIIIIIIIIIIIIIHHHIHHHIHIHIIIIIIIIIIIIIIIIIIIHIIIIIIIIIIIIIHIIIIIIHIIIIIIHIIIIIIIIIIIIII=IIIIIIIIIIIIIIIIIIIHIIIIIIIIIIIIIIIIIIIIIIIIIIIIIIIIIIIHIIIIIIIIIIIIIIIIIIIIIIIIHIIIIIIIIIIIIIIIIIIIIIIIIIIIIIIIIIIIIIIIIIDDDDD
@HISEQ:969:HM2KJBCX2:2:1101:10160:23495 2:N:0:ACTATGCA
AGACAAGCTTCCCCCAACTATCCCTATTAATCATTACGTCGATCCTAGAAACCAACAAAATAGAATCAAACGTCCTATTTCATTATTCCATGCTAATGTATTCAAGCGCGAGCTTGCTTTAAACACTCTAATTTTTTCAAAGTAACAGTCCTGATTTCCCGCGACACCAAATTAATGACATCGTGGTTCGTCAGAAGGGAGAAACCAATAATGCTAGTACGTACAAAGTACGACCGACATATTAGTCCCGAAATTCAACTACGAGCTTTTTAACTGCAACAACTTTAATATACGCTATTGGAGCTGGAATTACCGCGGCTGCTGGCACCAGACTTGCCCTCCAA
+
DDDDDIIIIIIIIIIIIIIIIIIIIIIIIIHHHIIIIIHIIIIIIIHIIIIIIIIIIIIFIIHIHHIIIIHIIIIIIIIIIIIIIIIIIIIIGIHHHHIHIIIIIIIIIIIIIIIIIIIIIIIIIIIIIIIIIIIIIIIIIIHIIIIIIIIIIIIHHIHIIIIIIHHIIIIIIIIIIIIIIIIIIIHIHIHIIIIIIIIIIIIIIIIIIIIIIIIIIIIIIIIIIIIIIIIIIIIIIIIHHHHIIIIIIIIIIIIIIIIIIIIIIIIIIIIIIIIIIIIIIIIIIIIIIIIHIIIIIIIIIIIIIIIIIIIIIIIIIIIIIIHIIIIIIIIIIIIIIIIDDDDD
@HISEQ:969:HM2KJBCX2:2:1101:8981:23569 2:N:0:ACTATGCA
AGACAAGCTTCCCCCAACTATCCCTATTAATCATTACGTCGATCCTAGAAACCAACAAAATAGAATCAAACGTCCTATTTCATTATTCCATGCTAATGTATTCAAGCGTGCGCCTGCTTTAAACACTCTAATTTTTTCAAAGTAACAGTCCTGATTCCCCACGACACCAAATTAATGACATCGTAGTTCTTCAGAAGGTAGGAACCAATAATGCCAGTGTGTACCGAAGCACGACCGACAATTTGATCCCGAAATTCAACTACGAGCTTTTTAACTGCAACAACTTTAATATACGCTATTGGAGCTGGAATTACCGCGGCTGCTGGCACCAGACTTGCCC
+
ADDDDIIIIGHHIHIHHIIIIHHHHIIIIIIIEHHIHIIIGHFHIIIIIIIIHHHHGHIIHFHHHHIIIGHHIIHIHIIGHH@HGHHHHIIIHIIHHHIEHIHHHDHHHFHDHHHHHHGHHHIHIFHHIHIHHHHIIIIIHHHIIIIEHHHGHIHHDDIHHHIIIIHHIIHHIHEHGIHIHHHEHHHFGHHHGIIIHHHHGEHHHHIHIHHIFIIIHHFGHHHHEIIIHIHHHEDHHHGHIIHGEHHIHHHHIHHEIIHHDCGIIHIIIHHHHHHIHIIIIIIIIHIIIIHHHHFHFHHIIIIIIIHGIIIHIHHEIIHIIHIIHHHIIIHIIIIDDDDD
@HISEQ:969:HM2KJBCX2:2:1101:12711:24055 2:N:0:ACTATGCA
AGACAAGCTTCCCCAACTATCCCTATTAATCATTACGGTGGTCCTAGAAACCAACAAAATAGAACCACAACGTCCTATTCTATTATTCCATGCTAATCTATTCAAGCAATAGCCCGCTTTAAACACTCTAATTTTTTCAAGGTAATGGTCCTGGCTCCCCAACACACCCAATTAAGGACATACTGGTTCACCAGAAGGAAGACCCGACAACAGGACAGTACTCGCCAAAGACGGACCGCCCGGCCAAGTCTAAAATTCAACTACGAGCTTTTTAACTGCAACAACTTTAATATACGCTATTGGAGCTGGAATTACCGCGGCTGCTGGCACCAGACTTGCCCTC
+
ADDDDIIIIIHHIFHIIIFHHIIIHHIIEHHEHHIHHHHHIHHHHHGEGIIHHHDIIHIIIHHHHHIIIH@?@GHHFHHEHHIIHHIIII?HEHHHGHHHIHEHHHIIIHIHHEHHHIHIIIIIIIIIIHGHHHHIIIIHHHGIHHIHHHHHHIIHIHIIIIIIIIIIHIIHGHHHIIIIIIIIIIHH@HCIIIIIIIIIIIHIIIIIHIIIIIIIIIIIIIIIIIIGIIHHIIIIIIIIIHIHIIHHHIIIIIIIIIIHHIHHIIIIIIIIIIIIIIIIHIIIIIIIIIIIIHIIIIIHIIIIIIIIIIIIIIIIIIIIIIIIIIIIIIIIIIIIIIDDDDD
@HISEQ:969:HM2KJBCX2:2:1101:15602:24279 2:N:0:ACTATGCA
AGACAAGCTTCCCCCAACTATCCCTATTAATCATTACGTCAATCCTAGAAACCAACAAAATAGGATCAACGTCCTATTTCATTATTCCATGCTAATGTATTCAAGCGCGAGCCTGCTTTAAACACTCTAATTTTTTCAAAGTAACAGTCCTGATTCCCCGCCACACCAAATGAATGACATGATGGTTCGTCAGAAGGTAGGAACCAGTAACACCAGTACGTACCTAAGGCACGACCAACGTACTGATCCCGAAATTCAACTACGAGCTTTTTAACTGCAACAACTTTAATATACGCTATTGGAGCTGGAATTACCGCGGCTGCTGGCACCAGACTTGCCCTCCAA
+
?DD@@DGEH@@<C1?/CDHFIII?FFCDFHIHGEHCCHCFHEHHGHIFHHIIIIE@G1FE@FC111D1C@EG?GCG?FHHCC<GH?EEHHCEH@1D1DGCHE@DCDD?C9HGCH@EHHHHH?BFH@CGHBFFHHHFCBB6D?C1GEEHFCF1EECHHHHHGCIHFFHHIIIHIHHG@FIIIIGIIHEGIIIIHHHGHHEHHHIGIHIHEF@F?HHHHGHHIHGHIII;EHIHFCEHIIIHFF<<HDH<GHIHEIIHIGIIIHIHIIHHCHHHHFHHIIHHHD<@CCCGHGEEGDGEIHHHIIHHEHIIHIGIIHHCIIIHHEEIIIHFHHEHGEEG@CEH@D@<0
@HISEQ:969:HM2KJBCX2:2:1101:8891:24696 2:N:0:ACTATGCA
AGACAAGCTTCCCCCAACTATCCCTATTAATCATTACGTCAATCCTAGAAACCAACAAAAAAGGATCAAACGTCCTATTTCATTATTCCATGCTAATGTATTCAAGCGTTAGCCTGCTTTAAACACTCTAATTTTTTCAAAGTAACAGTCCTGTTTCCCTGCAACACCAAATTAATGACATTACAGTTCTTCAAGAAGGAGGAACCAGTAAAGCCAGTGCATACCAGAGGCACGACCAACCTACTAATCCCGAAATTCAACTACGAGCTTTTTAACTGCAACAACTTTAATATACGCTATTGGAGCTGGAATTACCGCGGCTGCTGGCACCAGACTTGCCCTCCAA
+
DDDDDIIIIIHHIIIIIIIIIIIIIIIIIIIIIIIIIIIIIIIGIIIIIIIIHIIIIIIIIIIIIIIIIIHHHGHIIIIIIIIIIIIHIIIIIIIIIIIIIHHIIIIIIIIIIIIIIIIIIIIIHIIIIIIIIIIIIIIIIIIIIIHHIIIIIIIIIIIIHIIIIIIIIIHHIIIIIIIIIIIIIIIIIIIIIIIIIIIIHIIIIIIIIIHIIIIIIIIIIIIIIIIIIIIIIIIIIIHIIHGHGIHIIIIIIIIIIHIIIIIIIIIIIIIIIIIIIIIIIIIIHIIIIIIIIIIIIIIIIIIIIIIIIIIIIIIIIIIIIIIIIIIIIIIIIIIIIIIIIDDDDD
@HISEQ:969:HM2KJBCX2:2:1101:2608:25280 2:N:0:ACTATGCA
AGACAAGCTTCCCCCAACTATCCCTATTAATCATTACGTCAATCCTAGAAACCAACAAAATAGGATCGAACGTCCTATTTCATTATTCCATGCTAATGTATTCAAGCGTTAGCCTGCTTTAAACACTCTAATTTTTTCAAAGTAACAGTCCTGTTTCCCTGCAACACCAAATTAATGACATTACAGTTCTTCAGAAAGGAGGAACCAGCAAAGCCAGTGCATACCAGTGGCACGACCAACCTGCTGATCCCGAAATTCAACTACGAGCTTTTTAACTGCAACAACTTTAATATACGCTATTGGAGCTGGAATTACCGCGGCTGCTGGCACCAGACTTGCCCTCCAA
+
ADDDDIIIIIIIIIIIIIIIIIIIIIIIIIIIIIIIIIIIIIIHIIIIIIIIIIIIIIFFHHIIIIIIGIIIIHIIIIIIIIIIIIIHHIIIGIIIIIHIIIHIIIHHIIIIIIIIIIHHIIHIIIIHIIIIIIIIHIIIIIIIIIIIIIIHIIIIIIIIIIIIIHHIIIIHIIIIIIIIIIIIIIIIIIIIIIIIIIIIIIIIIIIIIIIIIIIIIIIIIIIIIIIIIIIIIIIIIIHIIIIHGIIIIIIIIIIIIIIIIIIIIIIIIIIIIIIIIIIIIIIIIIIIIIIIIIIIIIIHIIIIIIIIIIIIIIIIIIIIIIIIIIIIIIIIIIIIIIIIIDDDDD
@HISEQ:969:HM2KJBCX2:2:1101:3924:25298 2:N:0:ACTATGCA
AGACAAGCTTCCGCCCAACTATCCCTATTAATCATTACGTCAATCCTAGAAACCAACAAAATAGGATCAACGTCCTATTTCATTATTCCATGCTAATGTATTCAAGCGCGAGCCTGCTTTAAACACTCTAATTTTTTCAAAGTAACAGTCCTGATTCCCCACCACACCAAATTAATGACATGATGGTTCGTCAGAAGGTAGGAATCAGTAACACCAGTACGTACCGAAGGCACGACCAGCGTACTAATCCCGAAATTCAACTACGAGCTTTTTAACTGCAACAACTTTAATATACGCTATTGGAGCTGGAATTACCGCGGCTGCTGGCACCAGACTTGCCCTCCAA
+
DDDDACHHHIIIIIIIHIIIIIHIIIIIIIIIIIHIIIIIIIIIIHHIIEHHHHFFHIGHEHHF@@HHHHHIHIHECECHHHHHHHII?GHIIIIHIHIHIHHIHHGHHHGIHHHHHIGHHIHIFIHHHIHGHHHHHHICHEHHHIIIGHIIHHIIGIHIIHDE:CHHHH?IGHHHHIIIHIHHFHHEHHDEHDHGHIHHIHIIIIIFHHHHHHF@HHGEEEHGHE=EEGCCGHHI<D<0CDGHIHHIDHHHHHCCEHFHE@IEHCEHHHGCEHHEHHC@HGHFC1CHIHHC=ECHHHHFHHHCG?HIIHHHCFC<HHIIIHHHHHHGHIHHEGHECFHG<<<000
@HISEQ:969:HM2KJBCX2:2:1101:14495:24880 2:N:0:ACTATGCA
AGACAAGCTTCCCCCAACTATCCCTATTAATCATTACGGTGGTCCTAGAAACCAACAAAATAGAACCACAACGTCCTATTCTATTATTCCATGCTAATCTATTCAAGCAATAGCCCGCTTTAAACACTCTAATTTTTTCAAGGTAATGGTCCTGGCTCCCCAACACACCCAACAAAGGACATGCTGATTCACCAGAAGGAAGACCCGACAGCAGACAGTACTCGCCAAAGACGGACCGCCCGGCCAGGCCTAAAATTCAACTACGAGCTTTTTAACTGCAACAACTTTAATATACGCTATTGGAGCTGGAATTACCGCGGCTGCTGGCACCAGACTTGCCCTCCAA
+
DDDDDIIHIIIIHIIIIIIIIIIIIHIIIHHIIIIIIGIHHEEEHHHIIGIIIHIIHH?HIIGIIHIFHFECH@G=HHHHIGHHHHHIIHIIHHCHGHHHHHFHIIHIIHHIHHHIIIHIIIHIIIIHIHHHIHHHE?IHHIIIIIIIIIHHHIIIIIIIIIIIIIIHHIHIHHHIIHFGIIHEIIHHGIIGIIIHHFHHHGIHHIIIIIIIIIHHIIIIIIIIIIIIHHIIIIIIIIIIIIHGCIIHHHIIIIIIIIHIIIHIIIIIIIIIIIHIIIIIIHIIIIIIIHIIIHIIIIHHHIIIIIIIHIIIIIIIIIIIIGIHIIIIIIHIIHHHIIIIIDDDDD
@HISEQ:969:HM2KJBCX2:2:1101:20125:26471 2:N:0:ACTATGCA
AGACAAGCTTCCCCCAACTATCCCTATTAATCATTACGTCAATCCTAGAAACCAACAAAATAGGATCGAACGTCCTATTTCATTATTCCATGCTAATGTATTCAAGCGTTAGCCTGCTTTAAACACTCTAATTTTTTCAAAGTAACAGTCCTGTTTCCCTGCAACACCAAATTAATGGCATTACAGTTCTTCAGAAAGGAGGAATCAGCGAAGCCAGTACATACCATTGGCACGACCAACCTGCTGACCCCGAAATTCAACTACGAGCTTTTTAACTGCAACAACTTTAATATACGCTATTGGAGCTGGAATTACCGCGGCTGCTGGCACCAGACTTGCCCTCCAA
+
BBDDDIIIIIIIIIIIIIIIIIIIIIIIIIIIIGIIIIIIIIIIIIIIIIIIIIIIIIIIIIHIHIIIHIIIIIHHIIIIHIIIIIIHIIIIIIIHIIHIIIIIIIIHHHIIIHIIIIIIIIIIHIIIIIIIIIIIHIIIIIIIIIIIIIIIHIIIIIIIIIIIIIHIIIIIIIIIIIIIIIIIIIIHIIIIIIIIIIIIIIIIHIIIIIIIIIIIIIIIIIIIIIIIIIIIIIIIIIIIIIIHHIIIIIIIIIIIIIIIIIIIIIIIIIIIIIHIIIIIIIIIIIIIIIIIIIIIIIIIIIIIIIIIIIIIIIIIIIIIIIIIIIIIIIIIIIIIIIIIIDDDDD
@HISEQ:969:HM2KJBCX2:2:1101:11878:26175 2:N:0:ACTATGCA
AGACAAGCTTCCCCCAACTATCCCTATTAATCATTACGGTGGTCCTAGAAACCAACAAAATAGAACCACAACGTCCTATTCTATTATTCCATGCTAATCTATTCAAGCAATAGCCCGCTTTAAACACTCTAATTTTTTCAAGGTAATGGTCCTGGCTCCCCAACACACCCAATTAAGGACATACTGGTTCACCAGAAGGAAGACCCGACAACAGGACAGTACTCGCCAAAGACGGACCGCCCGGCCAAGTCTAAAATTCAACTACGAGCTTTTTAACTGCAACAACTTTAATATACGCTATTGGAGCTGGAATTACCGCGGCTGCTGGCACCAGACTTGCCCTCCAA
+
DDDDDIHIIIGIIIHIIIIIIIIIIIIIIIIGHIIIIIIIIIIIIIIIIIIHIIIIIHIHIIGIIIIIIGHHHHHHIIIHHHHHIHH1FHHHHEHEEHIHHHHHHIHIHHHHHIIIIGGHIIHHHGEIIIIIHIHHHHHHIHHHHEHHIIIHHHIHHIIHIIIIHIIHIIIHHIIHIIHIIIIHIIIIIIHHIIIIIHHIIIIIIIIIIIIIIIIIHIIIIIIIII?IGIIIIIHIIIIIHHIIHHIIIIHHIIIIIIIIIIIIIIHIIIIIIIIHIIIIIIHHHIIIHIIIHIHIIIHHIIIIIIIIIIIIIIIIIIIIIIIIIIIIIIIIIIIIIIHIIIDDDDD
@HISEQ:969:HM2KJBCX2:2:1101:16388:27402 2:N:0:ACTATGTA
AGACAAGCTTCCCCCAACTATCCCTATTAATCATTACGTCGATCCTAGAAACCAACAAAATAGAATCAAACGTCCTATTTCATTATTCCATGCTAATGTATTCAAGCGTAAGCCCGCTTTAAACACTCTAATTTTTTCAAAGTAACAGTCCTGATTCCCCACGACACCAAATTAATGACATCGCGGTTCTTCAGAAGGTAGGAACCAATAATGCCAGTGCGTACCGAAGCACGACCAACAATTTGATCCCGAAATTCAACTACGAGCTTTTTAACTGCAACAACTTTAATATACGCTATTGGAGCTGGAATTACCGCGGCTGCTGGCACCAGACTTGCCCTCCAA
+
DCDDDHHEHEHHHHH?EHHIGEHIGHHIHFHHHHHEEEHHIDHHEECHHHHIGCGHHEECD<D@EHFCHIHHIIIEDGHHHFGH1FH1DHGH@H?@GHGGHDHHEF@CGHHHDCC??HGDIHEHFHHHIHHCDHHIIHHHHFDHIHHIHHHE?GDFHE0HHGHIIHIGIHHFEHHGCHHHGDD<FFEFHHHHGEFHEIHIHHIIIHIIIIIIHIHIIIH7GHIIHGIIHFHHFGCFIIIIHHFHEHDIHHHIHGD<EIHHHHHIHGIHIIHIHHHHGIIIHIIIIHEHHEIHIIIHEHIHFHHHIIIIIIIIIIIHHIIIIHHIIHIIIIIIIIIIIIIIDDDAD
@HISEQ:969:HM2KJBCX2:2:1101:16344:27920 2:N:0:ACTATGCA
AGACAAGCTTCCCCCAACTATCCCTATTAATCATTACGTCGATCCTAGAAACCAACAAAATAGAATCAAACGTCCTATTTCGTTATTCCATGCTAATGTATTCAAGCGTGAGCCTGCTTTAAACACTCTAATTTTTTCAAAGTAACAGTCCTGATTCCCCATGACACCAAATTAATGACATCATGGTTCGTCAGAAGGTAGGAATCAATAATACCAGTACGTACAATAGCACGACCAATAAATTGATCCCGAAATTCAACTACGAGCTTTTTAACTGCAACAACTTTAATATACGCTATTGGAGCTGGAATTACCGCGGCTGCTGGCACCAGACTTGCCCTCCAA
+
0@B??GE?EHHEHCECGCGFHH@?FHHHGHHHHIIE@GHHHHHHHIIG?GEG1CG01F?HH?<GHI1<<F?<D<EGHHH1<GHF1CF@@GH?1C@@HGGHFC<EGGA<<EHIHGCFG@@BEHHHHEHHHHHDG?EGDEHIHHFIIHIHHGGFFFHHHHHFHH@FEGDHHGCCCGHG@IHHEHHHGIIHEHGHHGHHHHFHFCIHHGHHIIHIIIHHHFHH?GIIIIHIHIIIIIIIIHIHHGGHGIHIGH@HE@@HIIIHHIIHIIIIHHCGIIIHHHIIIIIHFHHIHHIIIHHHHGHHFCHIIIHGIHHHIIIHHHGHGHHFHHHIIIHEHEHIHIIHDADDD
@HISEQ:969:HM2KJBCX2:2:1101:5554:29933 2:N:0:ACTATGCA
AGACAAGCTTCCCCCAACTATCCCTATTAATCATTACGTCAATCCTAGAAACCAACAAAATAGGTTTGAACGTCCTATTTCATTATTCCATGCTAATGTATTCAAGCGTTAGCCTGCTTTAAACACTCTAATTTTTTCAAAGTAACAGTCCTGTTTCCCTGCAACACCAAATTAATGGCATTACAGTTCTTCAGAAAGGAGGAATCAGCGAAACCAGTTCATACCAGTGGCACGACCAACCTGCTGACCCCGAAATTCAACTACGAGCTTTTTAACTGCAACAACTTTAATATACGCTATTGGAGCTGGAATTACCGCGGCTGCTGGCACCAGACTTGCCCTCCAA
+
DDDDDIIHIIIIIIIIIIHIIIIIIIIIIIIIIIIIIIIIIIIIIIHHIIIIHHHIIIIIIIHIHHIIHIHIIIIIIIIIIIIIIIIIIIIHIHHHHHFIHHIIIHIHIIIIIHHIIHIIIIIIIIIIIIIIIIIIIIIIIIIIIIIGIIIIIIIIIIIIIIIIIIIIIIIIIIIIIIIIIIIIIIIIIIIIIIIIIIIIIIIIGIIIIIIIIIIIIIIIIIIIIIIIIIIIIIIIIIIIIIIHHIIIIIIIIIIIIIIIIIIIIIIIIIIIIIHIIIIIIIIIIIIIIHIIIIIIIIIIIIIIIIIIIIIIIIIHIIIIIIIIIIIIIIIIIIIIIIIIIDDDDD
@HISEQ:969:HM2KJBCX2:2:1101:3481:30598 2:N:0:ACTATGCA
AGACAAGCTTCCCCCAACTATCCCTATTAATCATTACGTCAATCCTAGAAACCAACAAAATAGGATCGAACGTCCTATTTCATTATTCCATGCTAATGTATTCAAGCGTTAGCCTGCTTTAAACACTCTAATTTTTTCAAAGTAACAGTCCTGTTTCCCTGCAACACCAAATTAATGACATTACAGTTCTTCAAGAAGGAGGAACCAGTAAAGCCAGTACATACCAGAGGCACGACCAACCTACTAATCCCGAAATTCAACTACGAGCTTTTTAACTGCAACAACTTTAATATACGCTATTGGAGCTGGAATTACCGCGGCTGCTGGCACCAGACTTGCCCTCCAA
+
D0DDDHIGHEHC@GCECHIIHGH?C1C@C<@CHH1<FEHGH@G@FECCFHHI1<CHGHFHF@1DHFHIIH?C@DCE1D1DC1CD1@FE@@1<1DFHIHEHECGHIEHIIIIE?F@CFC1FD6<@?EHHHDHHGHEHEGHEHHHHHEHHF@DGHEG?IIIIHEEIHFHHIIHFCEEEHHDCEGHHIIHIHFIHFIIHHHHIIIIIHIIIIIHHHIHGGIIHH@GC1EFHECECDIHC@ECIHF<<<F?</IIGHCHCIHIHEECEC1?IIIIHEEFIIIIIHGHGD1DEHIHHHGHECHHHHEHHHHEIIIHIIIHH<HIIIIIHHIIHIIIIHHHHHGIIHDBDB@
@HISEQ:969:HM2KJBCX2:2:1101:8560:30657 2:N:0:ACTATGCA
AGACAAGCTTCCCCCAACTATCCCTATTAATCATTACGTCAATCCTAGAAACCAACAAAATAGGATCGAACGTCCTATTTCATTATTCCATGCTAATGTATTCAAGCGTTAGCCTGCTTTAAACACTCTAATTTTTTCAAAGTAACAGTCCTGTTTCCCTGCAACACCAAATTAATGACATTACAGTTCTTCAAGAAGGAGGAATCAGTAAAGCCAGTACATACCATAGGCACGACCAACCTACTGACCCCGAAATTCAACTACGAGCTTTTTAACTGCAACAACTTTAATATACGCTATTGGAGCTGGAATTACCGCGGCTGCTGGCACCAGACTTGCCCTCCAA
+
DDDDDIIHHHHIIHIIIGIGEHHHIIHIHHIIIHHIHHHHEHHHIIIIHHHGGHGHIHHGHEDEHHHHHIII@HHIEHHHHIIHHHFHIIIGIIIHIIIIHIIIHIIHIIIIIIIIIIIIIIHIIHIIIIHHHHHHEHHHIHIHGHIIIIHGHHHIIHIIHIIIIHHHIIIHIIIIIHIHHHIHIIIIHIIIIIHHHIHHHIIHHHGIIIGIIIIIIIIHHHHGIIIIIIIIIIIHIIIIIIHHHIIHIIIHHGIIIIIIIIIIIHHIIIIIIHHIIIIIIIHHHHHIIIIIIIIIIIIIIIIIIIIIIIIIIIIIHIIIIIIHIIIIIIIIIIIIIIIIIDDDDD
@HISEQ:969:HM2KJBCX2:2:1101:8883:30692 2:N:0:ACTATGCA
AGACAAGCTTCCCCCAACTATCCCTATTAATCATTACGGTGATCCTAGAAACCAACGAAATAGAATCAGTCCGTCCTATTTCATTATTCCATGCTAATGTATTCAGACGTTAGCCTGCTTTAAACACTCTAATTTTTTCAAAGTAACAGTCCTGATTTCCCATCACACCAAATAAATGGCATGAAAGTTCCTCAGAAGGTAGAGATTCATCTCACCAGTGCAGACAATTAAGCCTGACCAATGGGTAAACCCCGAAGTTCAACTACGAGCTTTTTAACTGCAACAACTTTAATATACGCTATTGGAGCTGGAATTACCGCGGCTGCTGGCACCAGACTTGCCCTCCAA
+
DDDDDIIIIIIIIHIIIIIIIIIIIIIIIIIIIIIIIHIIIHIIIIIIIIIIIIIIHIIIIIIIIIIIIHIIIFHIIIHIIIIIHIIGHHIIIIIIIIIIIHHIIIIIIIIIIGHIIIHIIIIIIIIIIIHIIIIIIHHIHIIHHIHHIIIIIIIIIIIIHIIIIIIIIHIIHIIIIHIIIIIIIIIIIIIHIIIIIIIHIIIIIIIIIIIIIIIIIIIIIIIIIIIIIIIIIIIIIIIIIIIIIIGIIIIIHIIIIIIIIIIIIIIIIIIIIIIIIIIIIIIIIIIIIIIIIIIIIIIIIIIIIIIIIIIIIIIIIIHIIIIIIIIIIIIIIIIHIIIIIIIDDDDD
@HISEQ:969:HM2KJBCX2:2:1101:14428:29887 2:N:0:ACTATGCA
AGACAAGCTTCCCCCAACTATCCCTATTAATCATTACGGTGGTCCTAGAAACCAACAAAATAGAACCATGCCGTCCTATTTTATTATTCCATGCTAATGTATTCAAGCAAAAATGCCTGCTTTAAACACTCTAATTTTTTCAAAGTAAAGGTCCTGGTTCCCCGCGGCATCCAATTAAGGACATCGCGGTTCTCCAGAAGGTGAGAAATTGACTGCACCAGTTCATACCCCGTGAGGCACGACCGATGCGCCAATCCCGAAATTCAACTACGAGCTTTTTAACTGCAACAACTTTAATATACGCTATTGGAGCTGGAATTACCGCGGCTGCTGGCACCAGACTTGCCCTCCAA
+
DDDDAHIIIIIIIIIIIIGHHIIIIIGHIIHHIIHIHIIIHIIIIIHGHIIHHHIIIIIFEFDHHIHIGF?EHDHCCHHHHGGCGHIHHIIC@GGGHCECF<DHHIIIIIIHIIIHHIHIIHIHHHIHHIHIIHIIHIIHHIIIIIIIIIIIIIIIHHIIIIHIIIIIIIIIIIIHHIIIIIIIIIIIHHIIIHIIIIIIIIIIIIIIIIIIIIIIIIIIIIIIIIIIIIIIIIIIIIIIIIIIIIIIIIHGIIIIIIIIIIIIIIIIIIIIIIIIIIIIIIIIIIIIIIIIIIIIIIHIHIIIIIIIIIIIIIIIIIIIIIIIIIIIIIIIIIIIIIIIIIIIIIIIDDDDD
@HISEQ:969:HM2KJBCX2:2:1101:16426:30528 2:N:0:ACTATGCA
AGACAAGCTTCCCCCAACTATCCCTATTAATCATTACGTCGATCCTAGAAACCAACAAAATAGGGTCAAACGTCCTATTTCATTATTCCATGCTAATGTATTCAAGCGTGAGCCTGCTTTAAACACTCTAATTTTTTCAAAGTAACAGTCCTGATTCCCCGCGACACCAAATTAATGACATCACGGATCTTCAGAAGGGAGAAACCAGTGACACCAGTGCATACCAAAGGCATGACCAGCGTACTGATCCCGAAATTCAACTACGAGCTTTTTAACTGCAACAACTTTAATATACGCTATTGGAGCTGGAATTACCGCGGCTGCTGGCACCAGACTTGCCCTCCAA
+
D@DDAIHIGICGHHHHHHIHHHHHHHIIGCEDFHHGFHIHIHHF=FHIHIIICHFHHHIIHIHHHIEHHEGEHE0DHHIIHHHIEHIHGHIIHHGIIIHHIIIHIIIHHHHHHHHIIHIIIIHHIIHGIHHFHHIIIIHIIHIIIHIIHIIHHHHHHGHIHHEIHHHIIIIIIIIIIIIIIIIHGFIIIIIIIIHIIIIIHIIIIHIIIIIIIIIIIIIIIIIHIIIIIHIIIIIHGIIIIIHHDIIIIIHGIIIIIIIIIIIHHHEIIIHIHIHIIIIIIIIIGIIIIIIIIIIIIHIHHHHIHHIHHIIIIIIIIIIHIIIIIIIIIIIIIIIIIHIIIDDDDD
@HISEQ:969:HM2KJBCX2:2:1101:7152:30331 2:N:0:ACTATGCA
AGACAAGCTTCCCCCAACTATCCCTATTAATCATTACGTCAATCCTAGAAACCAACAAAATAGGATCAAACGTCCTATTTCATTATTCCATGCTAATGTATTCAAGCGTTAGCCTGCTTTAAACACTCTAATTTTTTCAAAGTAACAGTCCTGTTTCCCTGCAACACCAAATTAATGACATTACAGTTCTTCAAGAAGGAGGAACCAGTAAAGCCAGTACATACCAGAGGCACGACCAACTTACTAATCCCGAAATTCAACTACGAGCTTTTTAACTGCAACAACTTTAATATACGCTATTGGAGCTGGAATTACCGCGGCTGCTGACACCAGACTTGCCCTCCAA
+
DDDDDIIIGIIIIIIIIIIIIIIIIIIIIIIIIHIIIIIIIHHIIIIHIIIICHIIIHHHIIHHGIIIIIIHIIIIIIHHHHIIIIIGHHHHHIHHHIIIHHEHIIIIHHHIHHIIIIHIIIIHHHIIIHGHHHHHHIIHIIIIIIHGIIIHHHIIIIIIIHHHHHHHHHHIIIIIHHHIIIIIIIHIIIIIIIIIIIIHIIIIIIIIIIHIIHIIHHHIIIIIFIIIIIIIIIIIIIIHHHIHHIIIIIHIIIIIIHIHIIIIIIIIIIIHIIIIIIIIIHIIIIIIIIIIIIIIIIHHHIIIIIIIIIIIIIIIIIIHIIIIIIIIIIIIHIIIIIIIIDDDDD
@HISEQ:969:HM2KJBCX2:2:1101:3155:31470 2:N:0:ACTATGCA
AGACAAGCTTCCCCCAACTATCCCTATTAATCATTACGGTGGTCCTAGAAACCAACAAAATAGAACCACAACGTCCTATTCTATTATTCCATGCTAATCTATTCAAGCAATAGCCCGCTTTAAACACTCTAATTTTTTCAAGGTAATGGTCCTGGCTCCCCAACACACCCAATTAAGGACATACTGGTTCACCAGAAGGAAGACCCGACAACAGGACAGTACTCGCCAAAGACAGACCGCCCGGCCAAGTCTAAAATTCAACTACGAGCTTTTTAACTGCAACAACTTTAATATACGCTATTGGAGCTGGAATTACCGCGGCTGCTGGCACCAGACTTGCCCTCCAA
+
DDDDDIIIIIIIIIIIIIIIIIIIIIIIIIIIIIIIIIIIIIIGIIIIIIIIHIIHHHHIIHHHIIIIIIIIHHHHIGIIIIIIIIIIIIIIHHHIHHIIIIIIIIIIIIIIIIIIIIIIIIIIIIIIIIIIIIHIIIIIIIIHIIIIIIIIIHIIIIIIHIIIIIIIIIIIIIIIIIIIIIIIIIIIIIIIIIIIIIIIIIIIIIIIIIIIIIIIIIIIIIIIIIIII=HFD0IIIIIIIIIIIIIIIIIIIIIIIIIIIIHHIIIIIIIIIIIIIIIIIIIIHIIIIIIIIIHIIIIIIIIIIIIIIIIIIIIIIIIIIIIIIIIIIIIIIIIIIIIIIIDDDDD
@HISEQ:969:HM2KJBCX2:2:1101:10335:31517 2:N:0:ACTATGCA
AGACAAGCTTCCCCCAACTATCCCTATTAATCATTACGGTGGTCCTAGAAACCAACAAAATAGAACCACAACGTCCTATTCTATTATTCCATGCTAATCTATTCAAGCAATAGCCCGCTTTAAACACTCTAATTTTTTCAAGGTAATGGTCCTGGCTCCCCAACACACCCAATTAAGGACATACTGGTTCACCAGAAGGAAGACCCGACAACAGGACAGTACTCGCCAAAGACGGACCGCCCGGCCAAGTCTAAAATTCAACTACGAGCTTTTTAACTGCAACAACTTTAATATACGCTATTGGAGCTGGAATTACCGCGGCTGCTGGCACCAGACTTGCCCTCCAA
+
DDDDDIIIIIIIIIIIIIIIIIIIHIIIIIIIIIIIIIIIIIIIIIIIIIIIIHHIIIIIIIHIIIIIIIIIHEHCHIIIIIIHIIHIIHIIIIIGIIIIIHHIIIHHHIHIIIIIIIHHHIIIIIIIHGIIHHIIIHIIIIIIIHHHIHIIIHIHEIIHHIIHIIHIIIIIHHHHIIIHIIIIIIIIIIIHHIIIIIIIIHIHIIIIIIIHIIIIIIIIIIIIIIIIHIIIIIIIIIHIIIIIHHIGIGHIIIIIIIIIIHHHHIIIIIIIIIHIIIHIIIIIIIIIIIIIIIIIIIHIHIIIIIIIIIIIIIIIIIIIIIIIIIIIIIIIIIIIIIIIIGDDDDD
@HISEQ:969:HM2KJBCX2:2:1101:18411:31587 2:N:0:ACTATGCA
AGACAAGCTTCCCCCAACTATCCCTATTAATCATTACATCGATCCTAGAAACCAACAAAATAGAATCGGATGTCCTATTTCATTATTCCATGCTAATGTATTCAAGCGTGAGCCTGCTTTAAACACTCTAATTTTTTCAAGGTAACAGTCCTAATTCCCCGTGACACCAAATTAATGGCATTACGGTTCTTTAGAAGGTGAGAAATCAATAATATCAGTACATACCAACGGCATGACCGAAACATTGATCCCGAAATTCAACTACGAGCTTTTTAACTGCAACAACTTTAATATACGCTATTGGAGCTGGAATTACCGCGGCTGCTGGCACCAGACTTGCCCTCCAA
+
DDDDDIIHIIIIIIIIIIIIIIIIIIIIIIIIIIIIIIIIIIIIIIIIIIIIIHIHEHIIIHHIIIIIIHIIIIIHIIIIIIIIIIIHIIIIEHIIIIIIIIIIIHIIHIIIIIIIHIIIIIIIIIIIIIIIIIIIHHIIIIIIIIIIIIIIIHIHHIIIIIIIIIIHIIIIIIIIIIIIIIIIIGHIIIIIIIIIIIIIIIIIIHIIIIIIIII<IIIIIIIIIIIIIIIIIIIIIIIIIIIIHGIIIIIIIIIIIIIIIIIIHIIIIIIIIIIIIIIIIIIIIIIIIIIIIHIIIIIIIIIIIIIIIIIIIIIIIIIIIIIIIIIIIIIIIIIIIIIIIIDDDDD
@HISEQ:969:HM2KJBCX2:2:1101:7727:32573 2:N:0:ACTATGCA
AGACAAGCTTCCCCCAACTATCCCTATTAATCATTACGGTGATCCTAGAAACCAACAAAATAGAACCATGCCGTCCTATTCTATTATTCCATGCTAATGTATTCGAGCAAAATGCCTGCTTTAAACACTCTAATTTTTTCAAGGTAAAGGTCCTGGTTCCACATGACACCCAATTAAGGACATCATGCTTCTCCAGAAGGTGAGAAATCAACTGCGACAGTTCATACCCCTTAAGGCACGACCATCACGTCAATCCCGAAATTCAACTACGAGCTTTTTAACTGCAACAACTTTAATATACGCTATTGGAGCTGGAATTACCGCGGCTGCTGGCACCAGACTTGCCCTCCAA
+
DDCCBHHHHIHHHIIIIHIGIIIGHIIIIIIHFHIIIIHIIGIEHHIIGIIIHHIIIHEHHIHGHIIIIHE?ECHDHIIHEHCHHFGFGHHGHHIHIIIIIFHICHHEHHIIIIHIIHHHHICFHHHEHIIIIHIHIHHHIHHHHCHHHHIIHFHHHHIIIHHHHHHHHGIIHHHHHGIIIIIIIHIIIHIHIGIIHIIIIIIIIIHIIIIIIHIHIIIHHIHIIIIIHIHIHII:IIHIHIIIIIHHHFCIIIIIHGIIIIIIIHIHFIIIIIHIIIIIIIIHIHHIHIIHIIIIIHHHHIHIIIIIIIIIIIIIIIIIIIIIIIIIIIIIIIIIIIHIIIHIIIIDDDDD
@HISEQ:969:HM2KJBCX2:2:1101:14015:33031 2:N:0:ACTATGCA
AGACAAGCTTCCCCCAACTATCCCTATTAATCATTACGGTGGTCCTTGAACCAACAAAATAGAACCACAACGTCCTATTCTATTATTCCATGCTAATCTATTCAAGCAAAAGCCTGCTTTAAACACTCTAATTTTTTCAAGGTAATGGTCCTGGCTCCCCGGCACGCCCAATTAAGAACATACCGATTCACCAGAAAGATAGACCCGACGACAGAACAGTACTCGCCAGAGACGGACCGTCCGGCCAGGCCTAAAATTCAACTACGAGCTTTTTAACTGCAACAACTTTAATATACGCTATTGGAGCTGGAATTACCGCGGCTGCTGGCACCAGACTTGCCCTCCAA
+
D@@@BGECFEGFGGEC@EE@1FHIIIHHHHC@HGHHH10DGDHC?F<EGHH1<GFHIHHFH<FHEHEH@DHHIFHCEC?F<DCGGHCHGC1C?1DD1HHHEHCHHIGHHHHHFEEHHFEHDCHHHHH5GEFCDIHHHHHEEEHEIHIIHGIHHHE<GHHEHHIIIIIGIIHHHHIIGHHHHEFIIIIIIHEIHIHHHHIIIIIHIIHHHEH?IIHHHIIIIGIIIIIIIIIIIIIIHHHIGIHIHGIHIIIIIHGIHHIIHHCHHIHHHCCIHIHIIIIIIIHIIHHHIIIHDIIIIIIIHIIIHHHHHIIIIHIGHIHHIHIHHHHEHHEIIIHHHHIHHHA@BDB
@HISEQ:969:HM2KJBCX2:2:1101:7420:33067 2:N:0:ACTATGCA
AGACAAGCTTCCCCCAACTATCCCTATTAATCATTACGGTGATCCTAGAAACCAACGAAATAGAATCAGTCCGTCCTATTTCATTATTCCATGCTAATGTATTCAGACGTTAGCCTGCTTTAAACACTCTAATTTTTTCAAAGTAACAGTCCTGATTTCCCATCACACCAAATGAATGGCATGAAAGTTCCTCAGAAGGTAGAGATTCATCTCACCAGTGCAGACAATTAAGCCTGACCAATGGGTAAACCCCGAAGTTCAACTACGAGCTTTTTAACCGCAACAACTTTAATATACGCTATTGGAGCTGGAATTACCGCGGCTGCTGGCACCAGACTTGCCCAA
+
DDDDDIIIIIIIIIIIIIIIIIIIIIIIIIIIIIIIIIIIIIIIIIIIIIIIHIIIIIIIIIIIIIIIIIIIIIIIIIIIIIIIIIIIIHIIIIIIIIIIIIIIIIIIIIIIIIIIIIHIIIIIIIIIIIIIIIIIIIIIIIIIIIIIIIIIIIIIIIIIIIIIIIIIIIIIIIIIIIIIIIIIIHIIIIIIIIIIIIIIIIIIIIIIIIIIIIIIIIIIIIIIIIIIIIIIIIIIIIIIIIHHIIIIIIIIIIIIIIIIIIIIIIIIIIIIIIIIHHIIIIIIIIIIIIIIIIIIIIIIIIIIIIIIIIIIIIIIIIIIIIIIIIIIIIIIIIIIIIIIDDDDD
@HISEQ:969:HM2KJBCX2:2:1101:21173:33033 2:N:0:ACTATGCA
AGACAAGCTTCCCCCAACTATCCCTATTAATCATTACGGTGGTCCTAAAACCAACAAAATAGAACCAACGTCCTATTCTATTATTCCATGCTAATCTATTCAAGCAAATGCCCGCTTTAAACACTCTAATTTTTTCAAGGTAATGGTCCTGGTTCCCCGACACACCCAATAAAGGGCATCCCGGCTCACCAGAAGGATAGACCCGACGACAGAACAGTACTCGCCAAAGACGGACCATCCGGCCAGGCCTAAAATTCAACTACGAGCTTTTTAACTGCAACAACTTTAATATACGCTATTGGAGCTGGAATTACCGCGGCTGCTGGCACCAGACTTGCCCTCCAA
+
ADDABIICG@G@?HHEH=FHHFIFHHEHHH1FH?GHHHICGHHH?@CEGF1E?GCHHIH?E@GH??GHHIE?GEEC<FEG?FCCGGEGCCG??F@@<D@FFDGHEIGHCDFH?EH@<BDBE14GEFHHECHFGC@EGHGBDCHEE1@HHFEFCDIGIHHHHEEFIHHHHEGGGHHFGECHHHH@H=HHIIHIHIHEF;HHHHHDEHHIHHEHFHHGHFHIGGIHHGHHFHE?HIHIHFIHIHHHIIHHIHIIHEIIIIHHHFHHEHIIIHHEIHIIIHHHFIIHIIHH@F=HGHHG<1HDIIHHHHGIIIIHEHIHIIHIIIHHGIIIIHGHHIIIIHHIDD@AD
@HISEQ:969:HM2KJBCX2:2:1101:2154:33207 2:N:0:ACTATGCA
AGACAAGCTTCCCCCAACTATCCCTATTAATCATTACGTCAATCCTAGAAACCAACAAAATAGGATCGAACGTCCTATTTCATTATTCCATGCTAATGTATTCAGGCGTTAGCCTGCTTTAAACACTCTAATTTTTTCAAAGTAACAGTCCAGATTCCCTGCAACACCAAATTAATGGCATTACAGCTCATCAGGAAGGAGGAATCAGTGAGACCAGTACATACCAGTGGCATGACCAACCTACTGACCCCGAAATTCAACTACGAGCTTTTTAACTGCAACAACTTTAATATACGCTATTGGAGCTGGAATTACCGCGGCTGCTGGCACCAGACTTGCCCTCCAA
+
DDDDAHIIHIII1GHDHHGHHIIHI?EHIIIIHHHHIHHHHIHHHHIIIIIIIIIHIHFHIIHCHHHCHHHHIIIGHIIIIGEFHEHGHIHIHIIHHFHIIHHHHHHHEEHHHHHHIHIHACGHHFHHHCAGIIIEHHGHIHEGGGHHEGEHHIEHHHIHIIIIIHHGHEHEFHHHIIIIHIIIHGIHHHHHGHIIIHHHGIHHIIHIHGHGFHGEIIIIIIIIIIIIHHIHFHHHHFGHDAGGA<IHHAHHHHGHHEIHG=HHFIIHIIIIIHIHHGHEIHGIGIIIIHHIIHIIHIIIIHHIIIIHIIIHGIIIIIIGIIHIIIHHEIIIHIHHHIHHIDDDDB
@HISEQ:969:HM2KJBCX2:2:1101:10780:32707 2:N:0:ACTATGCA
AGACAAGCTTCCCCCAACTATCCCTATTAATCATTACGGCGGTCCTAGAAACCAACAAAATAGAACCGCACGTCCTATTCTATTATTCCATGCTAACGTATTCGAGCAAATGCCTGCTTTGAACACTCTAATTTTTTCAAAGTAAAAGTCCTGGTCCCCAACACGCCCAGTGAAGGGCATGCGGTTCTCCAGAAGAAAAGGCCCGGCCGGACAAGTGCACGCGGTGAGGCGGACCTGCCAGCCAGGCCAAAGGTTCAACTACGAGCTTTTTAACTGCAACAACTTTAATATACGCTATTGGAGCTGGAATTACCGCGGCTGCTGACACCAGACTTGCCCTCCAA
+
BABDDIIHHHHIHHIHIIIIIIIIIHIIHHIIIIIHIIIIICHHHIIIIHIHIHFHHHHHIHHHIHHHHIHIHHIHIIIIIIHIHHEFHHHHGHIIHHIIIHHIIHIIIIIIIIIIHIIIHIIIIIIIIIIHFHIIGIIHIIIIIHIIIIIIIHHIIIIIIIIIIIHIIIIIIIIIIIIIIHIHIHHEIIIIHIIIIIIIIIIIIIIIHIIIIII=IIIIIHHIHIIIIIIIIIIIIIIIIHHIIIIIIIIHIIHIIIIIIIIIHIIIIIIIIIIIIIIIIIIHHIIIIIIIIIIIIIIIIIIIIIIIIIIIIIIIIIIIIIIIIIIIIIIIIIIIIIIDDDDD
@HISEQ:969:HM2KJBCX2:2:1101:8827:34161 2:N:0:ACTATGCA
AGACAAGCTTCCCCCAACTATCCCTATTAATCATTACGGTGGTCCTAGAAACCAACAAAATAGAACCACAACGTCCTATTCTATTATTCCATGCTAATCTATTCAAGCAATAGCCCGCTTTAAACACTCTAATTTTTTCAAGGTAAAGGTCCTGGATCCGCAAGACACCCAATTAAGGACATCAAGTTTCTCCAGAAGGTGAGAAATCAACAGCAACAGTTCATACCCCTTAAGGCACGACCATTACGTCAATCCCGAAATTCAACTACGAGCTTTTTAACTGCAACAACTTTAATATACGCTATTGGAGCTGGAATTACCGCGGCTGCTGGCACCAGACTTGCCCTCCAA
+
DDDDDIIIIIIIIIIIIHIIIIIIIIIIHIIIIIIIIIIIIHIIIIIIIIIIIIIIIHIIIIIIIIIIIIGHHHGHIHHHIIIIIIIGIIIIIGHIGGHHIHHHIIGHIIIIIHIIIIHIHHIIIIIHIIIIIIHIIIIIIIIIIIIIIIIIIIIIIIHIIIIIIIIHIIIIIIIIIIIHIIIIIIIIHIHIIIHHIIIIIIIIIIIIIIIHIIIIIHIHIIIIIIIIIHIIIIIHIIIIIIIIIIHHHHHIHIIGIIIIIIIIIIHIIIHIIIIIIIIHIIIIIIHIIIIIIIIIIIIIIIIIIIIIIIIIIIIIIIIIIIIIIIIIIIIIIIIIIIIIIIIIIIDDDDD
@HISEQ:969:HM2KJBCX2:2:1101:10421:34236 2:N:0:ACTATGCA
AGACAAGCTTCCCCCAACTATCCCTATTAATCATTACGTCGATCCTAGAAACCAACAAAATAGAATCAAACGTCCTATTTCGTTATTCCATGCTAATGTATTCAAGCGTGAGCCTGCTTTAAACACTCTAATTTTTTCAAAGTAACAGTCCTGATTCCCCAAGACACCAAATTAATGACATCATGGTTCGTCAGAAGGTAGGAATCAATAATACCAGTACGTACAATAGCACGACCAATAAATTGATCCCGAAATTCAACTACGAGCTTTTTAACTGCAACAACTTTAATATACGCTATTGGAGCTGGAATTACCGCGGCTGCTGGCACCAGACTTGCCCTCCAA
+
ADDDDIIGIIIIIIIIIIIHIIIIHHIIHIIIIIIIIIIIHIIIIIEHGIIIIIIIIIIHIHHIHHHHHIIHHIIIIIIIIIIIGIIIIIIIEHIIIIIIIGHIIIHIHIIIIIIIIIIIIHIIIIIHHHHHIIIIIIIHHIIIIIIIIIIIIIIIIIIIIIHHHHIIIIIIIIHHH?HGIIHIIIIIIIIIIIIIIIIIIIIIIIIIIIIIIIIIIIIIIIIIIIIIIIIIIIIIIIIIIIIHIIIIIIIIIIIIIIIIIIIIIIIIIIIIIIIHIIIIIIIIHHIIIIIIIIIIIIIIIIIIIIIIIIIIIIIIIIIIIIIIIIIIIIIIIIIIIIIIDDDDD
@HISEQ:969:HM2KJBCX2:2:1101:13095:34672 2:N:0:ACTATGCA
AGACAAGCTTCCCCCAACTATCCCTATTAATCATTACGTCGATCCTAGAAACCAACAAAATAGAATCAAACGTCCTATTTCATTATTCCATGCTAATGTATTCAAGCGCGAGCCTGCTTTAAACACTCTAATTTTTTCAAAGTAACGGTCCTGATTCCCCATGACACCAAATTAATGACATCATGGTTCTTCAGAAGGGAGAAATCAAAATTGCCAGTACGTACCGAGGCACGACCAACAAATTGATCTCGAAATTCAACTACGAGCTTTTTAACTGCAACAACTTTAATATACGCTATTGGAGCTGGAATTACCGCGGCTGCTGGCACCAGACTTGCCCTCCAA
+
DDDDDIIIIIIIIIIIIIGHIIIIIIIIIIIIIHIHHIHIIHIIDHIIIIIIIIIIIHHIIIIIIIIIHIIIIIHIIIHHHFHIIIIIHFIIIIIIIIIIIHIIHIHIIIIIIIIIIIIIIIHIIHIIIIHHIIIIIHHHHHFIIIHHHHHIIIIIEHFFHHIHIHIIHIHHHIIHIIIIIIHIIIIIHHEGHHIHIHHIIHFIIIHIHGHGIIIIHHHHEFHIGHIIIHIHIHHIHIIIIIHIIHIIIIIIIHIIHHIHIIIIIIIIHHHGHHEHEIIIIIIIIIIIIIIHHHFGIIIIIIIHHHGHIHHIIIIHHHIHIHIIHHIIIIHFHHHIIIIIDDDDD
@HISEQ:969:HM2KJBCX2:2:1101:8472:34968 2:N:0:ACTATGCA
AGACAAGCTTCCCCCAACTATCCCTATTAATCATTACGTCGATCCTAGAAACCAACAAAATAGAATCAAACGTCCTATTTCATTATTCCATGCTAATGTATTCAAGCGTACGCCTGCTTTAAACACTCTAATTTTTTCAAAGTAACAGTCCTGATTCCCCACGACACCAAATTAATGACATCGCGGTTCTTCAGAAGGTAGGAACCAATAATGCCAGTACGTACCGAAGCACGACCAACAATTCGATCCCGAAATTCAACTACGAGCTTTTTAACTGCAACAACTTTAATATACGCTATTGGAGCTGGAATTACCGCGGCTGCTGGCACCAGAC
+
DDDDBHHIGII1FHHDHIIIIIIIIIIIIIIHHIIIIIIHHHIHDGHIHHIIIIIIFHIIIIGHHIHIIIIEFHHHHIIHHIIIIIHIIIIIHIIIIIIIIIHGIIIHIIHHHHGHIHHHIHHHIIIIHIHHFHHHHHEGIIIHIIHHIIIIIIFHHIHIHIIHIHHII@HHHIHIHIHIIIIIIIIIIIIIIIHIIIHHIIHIHHGHHHCGEHIIIIIIHHIIIIHIIIIIGIHGHHFEHCHHHDHIIHE@E?CIIHIIHIHGHHHEHHFEEIEHHIIIHHCHIGIHGIHHHIIIHHIIIIHIIIIIIIHIIHIGIHHIIIIIIIIIIDDDDB
@HISEQ:969:HM2KJBCX2:2:1101:16973:35311 2:N:0:ACTATGCA
AGACAAGCTTCCACCCAACTATCCCTATTAATCATTACGTCGATCCTAGAAACCAACAAAATAGAATCAAACGTCCTATTTCATTATTCCATGCTAATGTATTCAAGCGTGCGCCTGCTTTAAACACTCTAATTTTTTCAAAGTAACAGTCCTGATTCCCCACGACACCAAATTAATGACATCGCGATTCTTCAGAAGGTAGGAACCAATAATGCCAGTGCGTACCGAGGCACGACCGACAATCTGATCCCGAAATTCAACTACGAGCTTTTTAACTGCAACAACTTTAATATACGCTATTGGAGCTGGAATTACCGCGGCTGCTGGCACCAGACTTGCCCTCCAA
+
DDDDDIIIHIHIIIIIIIIIIHIIIHIIIIIHIHIHHIIHHHIHIIIHIHIIIIIIIIIHIIIHHIFHHHIIIHIIIIHIIIIIIIHHIIIIIIHIIIHHHHHHHIIIIIHIIIIIIIIHIIHIIHHIHIHHHGHHHIHHIIIIIIHHIIIIIIIIHIIIIIIIIIIIIIIIIIIIIIIIIIIIIIHHIHIIIIIIIIIIIIIIIIIIIIIHIIIHIIIIIIIIHIIIIIIIIHIIIIIIIIIIHIIIIIIIIIIIIIIIIIHIIIIIIIIIIIIIIIIIIHIHIIIIIIIIIHIIHIIIIIIIIIIIIIIIIIIIIIIIIIIIIIIIIIIIIIIIIIIIIDDDDD
@HISEQ:969:HM2KJBCX2:2:1101:13421:35750 2:N:0:ACTATGCA
AGACAAGCTTCCCCCAACTATCCCTATTAATCATTACGGTGGTCCTAGAAACCAACAAAATAGAACCACAACGTCCTATTCTATTATTCCATGCTAATCTATTCAAGCAAATGCCTGCTTTAAACACTCTAATTTTTTCAAGGTAATGGTCCTGGCTCCCCGGCACACCCAATAAAGGACATACTGGTTCACCAGAAGGTGGACCCGACACAGGACAGTACTCGCCAAAGACGGACCGCCCGGTCAGGCCTAAAATTCAACTACGAGCTTTTTAACTGCAACAACTTTAATATACGCTATTGGAGCTGGAATTACCGCGGCTGCTGGCACCAGACTTGCCCTCCAA
+
DDDDDIIIIIIIIIIIIIIIIIIIIIIIIHIIIIIIIIIIIIIIIIIIGIIIHIIIIHHEGFFFEHHHHIHIIIIIIIHIIIHIIIEHHIIHIIIIHHIIHGHIIIIIIIHIIIIIIIHIIHGIIIIIIIIHIIIIIIIIIIIIHIIHIIIHIHHHDHHIHIIIHIHIIIIIIIIHIIIIIIIFIIIIIIIIIIIIIIIIHIIIIIIIIIIIIIHHIIIIIIIIIHHIIIIIIIIIIIIIIIIIHGIIIHIIIIIIHIIIIIHIIIIIIIIIHIIIIIIIIIIIIIIIHIIIHIIIIHHGGIIIIIIIIIIIIIIIIIIHIIIIIIIIIIIIIIIIIIIIIDDDDD
@HISEQ:969:HM2KJBCX2:2:1101:12576:36658 2:N:0:ACTATGCA
AGACAAGCTTCCCCCAACTATCCCTATTAATCATTACGTCAATCCTAGAAACCAACAAAATAGGATCAAACGTCCTATTTCATTATTCCATGCTAATGTATTCAAGCGTTAGCCTGCTTTAAACACTCTAATTTTTTCAAAGTAACAGTCCTGTTTCCCTGCAACACCAAATTAATGGCATTACAGTTCTTCAGAAAGGAGGAATCAGCGAAGCCAGTGCATACCAGTGGCACGACCAACCTGCTGACCCCGAAATTCAACTACGAGCTTTTTAACTGCAACAACTTTAATATACGCTATTGGAGCTGGAATTACCGCGGCTGCTGGCACCAGACTTGCCCTCCAA
+
DDDCDGHHIIIIIIIIIIGI?GHHIHIIIIHHIIIIHIIIIIHHHIHFHIIIIIIIHH@HHHDCHHHHIHHHHHHIGHHEHIHIEHHGIIIIIIHHHEEHHIIIHHHHHHIHHIHHIHIHIFHHIHHHHHHHHHHHHHIIIHHIIIHGDFHIGGIGHIIIHHHHIIHHIHIIIIIIIIIIHIHHIGIIIHGIGHIIIIIHHIIIIIIIHFHHFFHIHGCIIIIGHHHCHIHHDIIGHIIIHHGECHIHIIHGGIIHIHIIIHHFFGGIIIIIIGIHHHHIIIHHE?IIIIHIHIIIIIIIIIIIIIIHIIIIIIIIIIIHIIIIIIIIIIIIHEGIIIIIIDDDDD
@HISEQ:969:HM2KJBCX2:2:1101:18200:36745 2:N:0:ACTATGCA
AGACAAGCTTCCCCCAACTATCCCTATTAATCATTACGGTGATCCTAGAAACCAACAAAATAGAACCATGCCGTCCTATTCTATTATTCCATGCTAATGTATTCGAGCAAAAATGCCTGCTTTAAACACTCTAATTTTTTCAAGGTAAAGGTCCTGGATCCGCAAGACACCCAATAAAGGACATCAAGTTTCTCCAGAAGGTGAGAAATCAACAGTAACAGTTCATACCCCTTAAGGCATGACCGTCACGTCAATCCCGAAATTCAACTACGAGCTTTTTAACTGCAACAACTTTAATATACGCTATTGGAGCTGGAATTACCGCGGCTGCTGGCACCAGACTTGCCCTCCAA
+
@AA@DIIIIIIIIIIIHIHHH@EHHHHGIIIIIIIIHHHHIIIGIHHHGIHIHHIHF@FHHEFHHHIIIIIHIHIHIEHEHHHHIIIIIHIIIIIHIIEEHDHHHIIIHEHIHHEEHHEHHHHEHHIIIIIIIIIHIHHIIIIIIHIIIHGIHHHIHHHIHHIIHIIHHHFGGGHHCFFIIHG@?GIIIHHIIHHIHFFIIHIIIIIGIIIHIHHIHCFHHGBHGHCIIIIHIIIIIHIIHEGIIIIFHHHCHHHIHHEIHEEHEHIHIIHIIHEIIIIIHGHIIIIHHIHHFHHHIIIIIHIIIHGHGIIIIIIIIIIIIIIGIIIIIIHEHGIIIIIHFGECIIHH@DDDD
@HISEQ:969:HM2KJBCX2:2:1101:1866:37440 2:N:0:ACTATGCA
AGACAAGCTTCCCCCAACTATCCCTATTAATCATTACGGTGGTCCTAGAAACCAACAAAATAGAACTACAACGTCCTATTCTATTATTCCATGCTAATCTATTCAAGCAATAGCCCGCTTTAAACACTCTAATTTTTTCAAGGTAATGGTCCTGGCTCCCCAACACACCCAATAAAGGGCATACTGGTTCACCAGAAGGAAGACCCGACAGCAGACAGTACTCGCCAAAGACGGACCGCCCGGCCAGGCCTAAAATTCAACTACGAGCTTTTTAACTGCAACAACTTTAATATACGCTATTGGAGCTGGAATTACCGCGGCTGCTGGCACCAGACTTGCCCTCCAA
+
DDDDDIIIIIIHIIIHIIIIIIIIIIIIIHIIIIIIIIIIIIIIIIIIIIIIFHIIHIEHIIIIIIIHIHHIGH?HIIIIIHIIIIIIHIIIIFHIIIHIIHHIIIIIIIIIIIHHIIHIIIIIHIIIGHHHIIIHHIHHHIIHIIIIIIIIIHHIIIIHIIIIIIHIIIIIIIGIIIHIIIIIIIIHHIIIIHIIIIIIIIIIHIIIIIIIIIIIIIIIIIIIIIIIHIHIIIIIIIIIIIIIHIIIIHHIIIIIIIIIIHHHIIIIIIIIHIIIIIIIIIIIIIIHIIIIHHIIIIIHIIIIIIIIIIIIIIIIIIIIIIIIIIIIIIIIIIIIIIIIHDDDDD
@HISEQ:969:HM2KJBCX2:2:1101:14192:37414 2:N:0:ACTATGCA
AGACAAGCTTCCCCCAACTATCCCTATTAATCATTACGGTGGTCCTAGAAACCAACAAAATAGAACCACAACGTCCTATTCTATTATTCCATGCTAATCTATTCAAGCAATAGCCCGCTTTAAACACTCTAATTTTTTCAAGGTAATGGTCCTGGCTCCCCAACACACCCAATTAAGGACATACTGGTTCACCAGAAGGAAGACCCGACAACAGGACAGTACTCGCCAAAGACGGACCGCCCGGCCAAGTCTAAAATTCAACTACGAGCTTTTTAACTGCAACAACTTTAATATACGCTATTGGAGCTGGAATTACCGCGGCTGCTGGCACCAGACTTGCCCTCCAA
+
DDDDDIIHIIIIIIIIIIIIIIIIIIIIIIIIIIIIIIIIIIIIHIIIIIFHIHIIHIIIIGHIHIIHGIGHIEIIHI?FHHIHIIHHHIIHHGHHHHHIIIHIHIHIIIIIIIIIHIHHIIIHHHIHHHHHIHIHIIGIIIIIIHHIIHIHIHHHHIHIIHIIIIHIIIIHHGHIIHIIIIIIIIHHIHIIHHIIIIIHIIHIIIIIIIHIIIIIIIIIIIIIIIIIIIIIIIIIIIIIIIIHIHIIIIIIIIIIIIIIIIIHIIIIIIIIIIIIIIIIIHIIIIIIIIIIIIHIGIHGGGIIIIIIIIIIIIIIIIIIIIIIIIIIIIIIIIIIIIIIIIDDDDD
@HISEQ:969:HM2KJBCX2:2:1101:18585:36783 2:N:0:ACTATGCA
AGACAAGCTTCCCCCAACTATCCCTATTAATCATTACTTCGGTCCTAGAAACCAACAAAATAGAACCAAAGTCCTATTCTATTATTCCATGCTAATGTATTCAAGCGTGAGCCTGCTTTAAACACTCTAATTTTTTCAAAGTAAAAGTCCTGGATCCCCAGCGCACTCAGTTAAGAGCACACTGGCTCCCCAGAAGGAAAGATCCGACCAGAGCAGTGCTTACCTTTCAGCAAGACCACCCAGCCAGATCCAAAATTCAACTACGAGCTTTTTAACTGCAACAACTTTAATATACGCTATTGGAGCTGGAATTACCGCGGCTGCTGGCACCAGACTTGCCCTCCAA
+
DDDDDIIHIIIIIIIIIIIIIIIIIIIIIIIIIIIIIIIIHIIIHIHHIIIIIIIIGHHHIIHHIIIIIIIHIGHHIIIIIIIIIIIIIIIHIIHIIIIIIIHIIIIIIIIIIIIIHIIIIIIIIIIIIIIIIIIIIIIIIIIIIIIIIHIIIIIHIIIIIIIIIIIIIIIIIIIIIIIIIIIIIGIIHIIIIIIIIIIIIIIIIIIIIIIIIIHIIIIIIIIIIIIIIIIIIIIIIIIIIIIHGIIIGIIIIIIIIIIIIIIIIIIIIIIIIIIIIIIIIIIIIIHIIIIIIIIIIIIIIIIIIIIIIIIIIIIIIIIIIIIIIIIIIIIIIIIIIIIIIDDDDD
@HISEQ:969:HM2KJBCX2:2:1101:18800:36760 2:N:0:ACTATGCA
AGACAAGCTTCCCCCAACTATCCCTATTAATCATTACGTCGATCCTAGAAACCAACAAAATAGAATCAAACGTCCTATTTCATTATTCCATGCTAATGTATTCAAGCGTGCGCCTGCTTTAAACACTCTAATTTTTTCAAAGTAACAGTCCTGATTCCCCACGACACCAAATTAATGACATCGTAGTTCTTCAGAAGGTAGGAACCAATAATGCCAGTGTGTACCGAAGCACGACCGACAATTTGATCCCGAAATTCAACTACGAGCTTTTTAACTGCAACAACTTTAATATACGCTATTGGAGCTGGAATTACCGCGGCTGCTGGCACCAGACTTGCCCTCCAA
+
@BB@DHEHHHFHIIIIIIIIIIIIIIIIIIIIIIHIIIIIIIIHIIIIIIIIIIIIIIGHIIHHIIIIHIIIHIIIIIIIIHIIIIIIIHIIIIIIIIIIIIIHIIIIIIGIIIIIIIIIIIIIIIIIIIIIIIIIIHIIIIIIIIIIIIIIIIIIIIHIIGIIIIIIIIIIIIIIIIIIIHHIIIIIIIHIIIIIIIIIIIIHFIIIIIHIIIIIIIHHIIIIDHGIIIIIIIII=HGIHHHHIIIIIIIIIIIIIIIIIIIIIIIIIIIIIIIIIIIIIIIIIIIIIIIIIIIIIIIIIIIIIIIIIIIIIIIIIIIIIIIIIIIIIIIIIIIIIIIIDDDDD
@HISEQ:969:HM2KJBCX2:2:1101:2101:37747 2:N:0:ACTATGCA
AGACAAGCTTCCCCCAACTATCCCTATTAATCATTACGTCAATCCTAGAAACCAACAAAATAGGATCGAACGTCCTATTTCATTATTCCATGCTAATGTATTCAAGCGTTAGCTTGCTTTAAACACTCTAATTTTTTCAAAGTAACAGTCCAAATTCCCCGCAACACCAAATTAATGGCATTACGGCTCATCAGGAAGGAGGAATCAGTGAGACCAGTACATACCAGAGGCATGACCAACCTACTAACCCCGAAATTCAACTACGAGCTTTTTAACTGCAACAACTTTAATATACGCTATTGGAGCTGGAATTACCGCGGCTGCTGGCACCAGACTTGCCCTCCAA
+
DDDDDIIIIIHIIIIIIIIIIIIIIIIIIIIEHIIHHIIHHIIIIIIIIIIIIIIIIIIIIHHIIIIHGHIIHHHIIIIIHIIIIIIHHHHHGHHIHHHHHHIIHHIHHIHIIIIHIIIIIIIHIHHHHIIIHHIIIIHHIHHIIIHHHHHHIIIIIIHIIIIIHHIIIHEIIIHIHIIHHIIIIIIIIIIIIIIIIIIIIIIIIIIIHIIIIIIIIIIIIIIIIIIIHHIIIIIIIIIIHHHHHIHIIIIIIIIIIIIIIIIIIIIIIIIIIIIIIIIIIIIIIIIIIIIIIIIIIIIHHIIIIIIIIIIIIIIIIIIIIIIIIIIIIIIIIIIHIIIIIDDDDD
@HISEQ:969:HM2KJBCX2:2:1101:5116:38196 2:N:0:ACTATGCA
AGACAAGCTTCCCCCAACTATCCCTATTAATCATTACGTCGATCCTAGAAACCAACAAAATAGAATCAAACGTCCTATTTCATTATTCCATGCTAATGTATTCAAGCGTAAGCCTGCTTTAAACACTCTAATTTTTTCAAAGTAACAGTCCTGATTCCCCACGACACCAAATTAATGACATCGCGGTTCTTCAGAAGGTAGGAACCGATAATGCCAGTGCGTACCGAAGCACGACCAACAATTCGATCCCGAAATTCAACTACGAGCTTTTTAACTGCAACAACTTTAATATACGCTATTGGAGCTGGAATTACCGCGGCTGCTGGCACCAGACTTGCCCTCCAA
+
DDDDDIIIIIIIIIIIIIIIIIIIIIIIIIIIIIIIIIIIIIIIIIIIIIIIIIIIIIIIIIHIIIIIHIIIHIIIIGIGIIIIIIIEHHHHHIIIIIIIIIHHIIIIIIIIHHIIIIIIIIIIIIIHHIHIIIIIIIIIIIIIIIIIHIIIIIIIHIIHHIIIIHIIHIHHHIIIIHIIIIIIIIIIIIIIIIIIIIIIIIIIHIIIIIIIIIIIIIIIIIIIIIIIIIIIIIIIIIIIIHGDIIIIIIHIIIHIIIIIIIIIIHIIIIIIHIIIIIIIIIIIIIIIIIIIIIIIIIIIIIIIIIIHIIIIIGIIIIIIIIIIIIIIIIIIIIIIIIIIDDDDD
@HISEQ:969:HM2KJBCX2:2:1101:18183:37535 2:N:0:ACTATGCA
AGACAAGCTTCCCCCAACTATCCCTATTAATCATTACTGTGATCCTAGAAACCAACAAAATAGAACCATGCGTCCTATTTCATTATTCCATGCTAATGTATTCAGGCAATAGCCTGCGTTAAGCAGTCTAATTTTTTCAAGGTAACAGTCCTGCTTCCCCAACGCACCAAATTAATGACATGCTGGTTATTCAGAAGGTAGGAATCCATCACGCCAGTACAGACCAAAAAGCCCGACCAACGGATAAACCCCGAAATTCAACTACGAGCTTTTTAACTGCAACAACTTTAATATACGCTATTGGAGCTGGAATTACCGCGGCTGCTGGCACCAGACTTGCCCTCCAA
+
@DBD@111111111</<CG1<C@@G1CHGGC?1<<DH11<1F11<11<1111D1D=@@ECF?11D1DC11C/</<DC11<1<1<11<111<D1D@G1C@F<CGHH?EHHFF8<%1@1#000)<0<#G<0@BC<1B8<G@<BC<A<6GHH@1F7D1<1DHEA5?G<8?CGEHH/HHHGC@CCCCHEC<<</<-/@CCHHEG:0<D00<0</<-@GHCHH@B<0D/-1EF<EC//<<<F@EE0C1<1<C<-C/1<1D<<1CC<1<E<CD10<1H@?GD<11EIHGCD1<1F<1<<C</D1<@C?HG?<11CH@GCCC</C<H?EHE<1HF<<D<11<CC@CC<100B@@
@HISEQ:969:HM2KJBCX2:2:1101:15643:38999 2:N:0:ACTATGCA
AGACAAGCTTCCCCCAACTATCCCAATTAATCATTACGGTGATCCTAGAAACCAACAAAATAGAACCATGCCGCGGTAATTCCAGCTCCAATAGCGTATATTAAAGTTGTTGCAGTTAAAAAGCTCGTAGTTGAACTTCGGGGTCTACCCATTGGTCAGGCTTAATTGTCTGCACTGGTGAGATGGATCTCTACCTTCTGAGGAACTTTCATGCCATTTATTTGGTGTGGTTGGAAATCAGGACTGTTACTTTGAAAAAATTAGAGTGTTTAAAGCAGACTATCGTCTGAATACATTAGCATGGAATAATGAAATAGGACGGACTGATTCTATTTCGTTGGTTTCTAGGATCACCGTAATGATTAATAGGATAGTTGGGCGTTTCCGTTTC
+
DDDDDHIIIIIIIIIIIIIIIIIHHIIIFIIIIIIIIIIHHIIIHIIIIIIIIIIIHHHIIIHIIIIIHHHGHHIHIHHIIICHIIIIIFHIIIGCEHHHICGEHECGHHGIHIIHHIGIIHCHHHHIIFGHIIIIGHHGHIIHHHHHHIHHHHHIIIHHHIIIIIHHHIIHHIIIIHIHIIIHHIIIIIIIHHHHHHHHHIIHHHIIIIIIIIIIIIIIIIG=IIGIIIIIIIIIIIIIHIHEIIIIIIIIIHIIIIIIHHIIIHEIGIIIHIIIIIIIIIIIIIIIIIIIIIIIIIIIIIIIIIIHHIIIIIIIHHFIIIIHIIIIIIIIIIIIIIIIIIIIIIIIIIIHDHIIIGIIIIIIIIIIIIIIIIIIIIIIIIIIIIDDDDD
@HISEQ:969:HM2KJBCX2:2:1101:19425:39243 2:N:0:ACTATGCA
AGACAAGCTTCCCCCAACTATCCCTATTAATCATTACAGCGGTCCTAGAAACCAACAAAATAGAACCGATGTCCTATTCTATTATTCCATGCTAATGTATTCGAGCAAAGGCCTGCTTTGAACACTCTAATTTTTTCAAGGTAAAAGTCCTGGTTCCCCCGTACACCCAGTGAAGGGCATAGGATTCCCCAGAAGGAAAGGCTCAACCGAATCCGTGCGCTCGATTAGGAGGACAGATCGGCCAAACCCAAAGTTCAACTACGAGCTTTTTAACTGCAACAACTTTAATATACGCTATTGGAGCTGGAATTACCGCGGCTGCTGGCACCAGACTTGCCCTCCAA
+
DDDDCIIIIIIIIIHIIIIIIHHIIIIIIIIHIIGIIHIIHHIIIIIIIIHHFIIIGHHHIHHHHIIIECHHIIIIIIIIIGHIIIIIGHCHHHIIIHIHHGFHHIIHIIIHHHEHHIHFGEHIIIIIIIIIIIIHIIIIHHIIHHIIIIIIHHHIIHIIIIIIIIHFIIHIIHHFIIHIIIIIHHHGIIIIIIIIIIIGIIIIIIIIIIIH=IIIIIHHHIIIIIHIIIHHIIIIIIIIIHGIHGHIGIIIHHFIHIIHIIIIIIIHIIIIIIIIIIIIIHIIHHHIHGIIIIIIIIIIIIIIIIIIIIIIIIIIIIIIIIIIHIIIIIIHHHIGIHHDDDDD
@HISEQ:969:HM2KJBCX2:2:1101:18301:39380 2:N:0:ACTATGCA
AGACAAGCTTCCCCCAACTATCCCTATTAATCATTACGTCGATCCTAGAAACCAACAAAATAGGGTTAAACGTCCTATTTCATTATTCCATGCTAATGTATTCAAGCGTGTGCCTGCTTTAAACACTCTAATTTTTTCAAAGTAACAGTCCTGATTCCCCATGACACCAAATTAATGACATCACAGTTCGTCAGAAGGTAGAAATCAATAATACCAGTGCATACCAGAGGCACGACCAATATATTGATCCCGAAATTCAACTACGAGCTTTTTAACTGCAACAACTTTAATATACGCTATTGGAGCTGGAATTACCGCGGCTGCTGGCACCAGACTTGCC
+
D@<DDIIEH1FFFHHIIIIHIHHHHGIIHHIIIIIHHHIGDD@FEHHIHIGIHGEDHCHEHIHGHEGEHHIIH?0D@EEHEHII?HH?CEHIFIHIIIIIIIHIHHHHIHHHHHIIIHHEHFIHHHGIII?DHHIHIHIIIHHIIIIHIIIHHIHDHHIHHCCIIIIIIHIHHIIHIHHIHIHHIIHIHHIIIIHIHHIIIIIIHIGIIIIIIIHIIIIHIIIHHIIIIGGIIIIHGHHIIIHHIHIHIHHIIIIIIIHIIIIIIIIIHIIIIIIHIIIHIHHIIIIIIIIIIIIHIIIIIIIIIIIIHIIHHIIIIIIIIIIIIIIIIIFIIHIDDDDC
@HISEQ:969:HM2KJBCX2:2:1101:19529:40239 2:N:0:ACTATGCA
AGACAAGCTTCCCCCAACTATCCCTATTAATCATTACGTCAATCCTAGAAACCAACAAAATAGGATCGAACGTCCTATTTCATTATTCCATGCTAATGTATTCAAGCGTTAGCTTGCTTTAAACACTCTAATTTTTTCAAAGTAACAGTCCAAATTCCCCGCAACACCAAATTAATGGCATTACGGATCATCAGGAAGGAGGAATCAGTGAGACCAGTACATACCAGAGGCATGACCAATCTACTAACCCCGAAATTCAACTACGAGCTTTTTAACTGCAACAACTTTAATATACGCTATTGGAGCTGGAATTACCGCGGCTGCTGGCACCAGACTTGCCCTCCAA
+
@DDBDIIIHHHIIEHHIIIIIHHIIHIIHIHHHIIIIHFHHIHHIIIHIHIHHHGHICEHHHECGHHIIIIHIHIHIIIHFHIIEHIFHHIHHIIIEHHIIIIIHHIHIGHGIIHHIIHHIHHHHHIHIIIIIIHHIIIHIIIIIIIIIIIHIGHGHHHHIIIIHHIIHHIIHIIIIIIIHGH@GIIHHIIIIIHIIIII<IIIIIIIIHIIIIIIIHHHIIIIIIIIHIIIIIIIIIIIIIIHHHIIIIIIIIIIIIIHIIIIIIIIIIHIIIIIIIIIIIIIIIIIIIIIIIIIIHIHIIIIHIIIIIIIIIIIIIIIIIIIIIIIIIIIIIIIIIIIIDCDDD
@HISEQ:969:HM2KJBCX2:2:1101:8402:39161 2:N:0:ACTATGCA
AGACAAGCTTCCCCCAACTATCCCTATTAATCATTACGTCAATCCTAGAAACCAACAAAATAGGATCAACGTCCTATTTCATTATTCCATGCTAATATATTCAAGCGCGAGCCTGCTTTAAACACTCTAATTTTTTCAAAGTAACAGTCCTGATTCCCCACCACACCAAATTAATGACATGATGGTTCGTCAGAAGGTAGAAATCAGTAACACCAGTACGTACCGAAGGCACGACCAGCGTACTAATCCCGAAATTCAACTACGAGCTTTTTAACTGCAACAACTTTAATATACGCTATTGGAGCTGGAATTACCGCGGCTGCTGGCACCAGACTTGCCCTCCAA
+
DDCDDIIIGII1DHHIIIIIEIIIIIIIIIIIIHIIIIIIIIIIFIHHIIIIIIHHHHIHHHGHIIIIIIIHIIIIIIIIIIHIIGHHCHFEHIGHIHHHHHHIHHHHHIIIIIIIHHIHIIHIGHHIIHHIIIIIHGIIIIIIIIHIHIIIIIIIIIIHIIHIIIIHHGHIIIIIIIIIIIIIIIIIIIIIIIIIIIIIIIIHHHIIIIIIIIIIIIIIIIIHIIIIIIIIIIIIIIIIIIIHHIIIIIIIIIHHIIHHHHIIIHIHHIIIIIIIHIIIIIIIHHHIIIIIIIIIHGFDIIIIHIIIIIIIIIIIIIIIIIIIIIIIIIIIIIIIIIIIDDDDD
@HISEQ:969:HM2KJBCX2:2:1101:12997:40414 2:N:0:ACTATGCA
AGACAAGCTTCCCCCAACTATCCCTATTAATCATTACGGTGGTCCTAGAAACCAATAAAATAGAACCACAACGTCCTATTCTATTATTCCATGCTAATCTATTCAAGCAATAGCCCGCTTTAAACACTCTAATTTTTTCAAGGTAATGGTCCTGGCTCCCGAACACACCCAACAAAGGACATGCTGGTTCACCAGAAGGAAGACCCGACAACAAGACAGTACTCGCCAAAGACGGACCGCCCGGCCAGGCCTAAAATTCAACTACGAGCTTTTTAACTGCAACAACTTTAATATACGCTATTGGAGCTGGAATTACCGCGGCTGCTGGCACCAGACTTGCCCTCCAA
+
<00<<C1DG@?1D1C<CHE@EH?HFH?F<GH11DFH1<CG?E@<CGHHEHHH@CC@GCGGG?1DHHIIIG?CCCCGE?F?EGHHE@<111<<11<<C@CHHEGDGGEHIHHHGHHII:EDCGHHFGHEGHHHGHIIHHHHFHIHHDF?EFEAF1EE@CHEHIHHHHA@HGHHHHGHEH:EEFHHHEEHHCGG;HHHHHHIIHHHGHCHHHHGEFHHFAGAHIGHGC?=IIHCHHEE=HHDCHEHHEG@G?IHHFEFCHEEHHEIHD<@E1HIIIIHHIHHEFHIHCGCHEHHE<</C@HDHHHIHHCIIIIIIHHDDDGIHGGGIIIHIIIHHHIHHHGIIH@0@DB
@HISEQ:969:HM2KJBCX2:2:1101:11536:40612 2:N:0:ACTATGCA
AGACAAGCTTCCCCCAACTATCCCTATTAATCATTACGTCAATCCTAGAAACCAACAAAATAGGATCAAACGTCCTATTTCATTATTCCATGCTAATGTATTCAAGCGTTAGCCTGCTTTAAACACTCTAATTTTTTCAAAGTAACAGTCCTGTTTCCCTGCAACACCAAATTAATGACATTACAGTTCTTCAAGAAGGAGGAACCAGTAAAGCCAGTACATACCAGAGGCACGACCAACCTACTAATCCCGAAATTCAACTACGAGCTTTTTAACTGCAACAACTTTAATATACGCTATTGGAGCTGGAATTACCGCGGCTGCTGGCACCAGACTTGCCCTCCAA
+
DDD@DIIIIIIIIIIIIIIIIIIIIIIIIIIIIIIHIIHHIIIIIIIIIIIIIIIIIIHIIIHHHIHHIIIHHIIIIIIHHIIIIIIIIIIIHIIHIIIIIIIIIIIIIIIIIHIHIIIIIIIIIIHIHIIIIIIIIIIHIIIIIIIIIIIIIIIIIIIIIIIIIIIIIIIIIIIIIIIIIIIIIIIIIIIIIIIIIIIIIIIIIIIIIIIIIIIIIIIIIIIIIIIIIIIIIIIIHIIIIIHHGIIIIIIIIIIIIIIHHIIIIIIIIIIIIIIIIIIIIIIIIIIIIIIIIIIIIIIIIIIIIIIIIIIIIIIIIIIIIIIIIIIIIIIIIIIIIIIIIDDDDD
@HISEQ:969:HM2KJBCX2:2:1101:17172:40738 2:N:0:ACTATGCA
AGACAAGCTTCCCCCAGCTATCCCTATTAATCATTACGGTGGTCCTAAAACCAACAAAATAGAACCAACGTCCTATTCTATTATTCCATGCTAATCTATTCAAGCAAATGCCCGCTTTAAACACTCTAATTTTTTCAAGGTAATGGTCCTGGTTCCCCGACACACCCAATAAAGGGCATCCCGGCTCACCAGAAGGATAGACCCGACGACAGAACAGTACTCGCCAAAGACGGACCATCCGGCCAGGCCTAAAATTCAACTACGAGCTTTTTAACTGCAACAACTTTAATATACGCTATTGGAGCTGGAATTACCGCGGCTGCTGGCACCAGACTTGCCCTCCAA
+
DDDDDIIHIGIIHIII0DDHIIIFHIIHIIIIIIIIIC@FHHHIIHHHHHHIIIIHIHHHIIIHIIIIHIIIHHIHH@HHHIHIIIIHIHIHHHHIGIEEHGEHIIHHEGHFIHHH@HHHHHEFHHHHIIIIIHIHHHHIIHHIGEHEGGHHHDHHHHHHHHHGHIIIIIIIIHHHHEIIIIIIIIHGCGIIIIIIIIHHHHCHIIIIIIIHFIIIHHG?DIIHIIIIHGIIIIIIHDIIIIIHIIIHHIIIIIHHHHIIIIHIHIHIIIIHHHHIIIIIIIIHFIIIIIIIIHHHGDCFIIIIHFIIIIIIIIIIIIIIIIIIIIIIHHHHHHHIGIIIACDAB
@HISEQ:969:HM2KJBCX2:2:1101:7698:41144 2:N:0:ACTATGCA
AGACAAGCTTCCCCCAACTATCCCTATTAATCATTACGTCAATCCTAGAAACCAACAAAATAGGTTTGAACGTCCTATTTCATTATTCCATGCTAATGTATTCAAGCATTAGCCTGCTTTAAACACTCTAATTTTTTCAAAGTAACAGTCCTGTTTCCCTGCAACACCAAATTAATGACATTACAGTTCTTCAGAAAGGAGGAATCAGCGAAACCAGTTCATACCAGTGGCACGACCAACCTGCTGACCCCAAAATTCAACTACGAGCTTTTTAACTGCAACAACTTTAATATACGCTATTGGAGCTGGAATTACCGCGGCTGCTGGCACCAGACTTGCCCTCCAA
+
DCCDDHIEC@<DGEHHHIIIIIHIHHECGEHECHHGIHHHH@GHFHFFHHIIIHIIIEHEEHHHHIECGIEHGHHH@GHIHHEGEFHICGHDCHHDHIGIIHHHGHHHIHHF?HHHGIHHHHEIIIIIHIHIHHHGHIHIHIIHHHHIIHIHFGHHIIHHGHHHHGHHHHFGHHHIIHHHIHHHHIHIIIIIIIIIIHFHGFFFFHIIHFHHGHIIGIIIHHHIHE=IIIHEH;HGHIIHHEFCHHFHFHFHHIHEFHEEEDHHHHIHEHCHEHHIGIHHHHHEHHCHHHIHIIHHIIIHHIIHGIIIIHHCEHIIIIHHIHGIIHHEGHEHHFC1HDDGHD?ADD
@HISEQ:969:HM2KJBCX2:2:1101:13686:39979 2:N:0:ACTATGCA
AGACAAGCTTCCCCCAACTATCCCTATTAATCATTACGGTGATTCAGAAACCAACAAAACAGGACCACCGTCCTATTTTATTATTCCATGCTAATGTATTCAGACATAAGCCTGCTTTGAACACTCTAATTTTTTCAAGGTAAAGGTCCTGGTTTCCTACCACGCTAAATTAATAACATGATAGTTCCCCAGAAGGTAGAAATTCTACACGCCAGTACAGACAATAGCCCGACCAACGATAGAACCCCGAAATTCAACTACGAGCTTTTTAACTGCAACAACTTTAATATACGCTATTGGAGCTGGAATTACCGCGGCTGCTGGCACCAGACTTGCCCTCCAA
+
DDDDCIIIIIIIIIIIIIIIIHIIIIIIIIHIIIIIIIIIIIIIIIIIIIIIIIIIHEHHHHEHHIGIIIIIIIIIIIIIIIIIIIIIIIHHIIIIIHIIIIIIIIIIIIIIIHIHIIIIIHIIIIIIIIIIIIIHIIIIIIIIIIIIIIIIIHHIIIIIIIIIIIIIIIIIIIIIHIIIIIIHIHHIIIIIIIHIHIHIIIIHIIIIIIIIIIIIIIIIIIIIIIIIIIIIIIIIIIIIHHIIHIIIIIIIIIIIIIIIIIIIIIIIIIIIIIIIIIIIIIIIIIIIIIIIIIIIIHIIIIIIIIIIIIIIHIIIIIIIIIIIIIIIIIIIIIIIIICDDDD
@HISEQ:969:HM2KJBCX2:2:1101:16557:41871 2:N:0:ACTATGCA
AGACAAGCTTCCCCCAACTATCCCTATTAATCATTACGTCAATCCTAGAAACCAACAAAATAGGATCAAACGTCCTATTTCATTATTCCATGCTAATGTATTCAAGCGTTAGCCTGCTTTAAACACTCTAATTTTTTCAAAGTAACAGTCCTGTTTCCCTGCAACACCAAATTAATGACATTACAGTTCTTCAAGAAGGAGGAACCAGTAAAGCCAGTACATACCAGAGGCACGACCAACCTACTAATCCCGAAATTCAACTACGAGCTTTTTAACTGCAACAACTTTAATATACGCTATTGGAGCTGGAATTACCGCGGCTGCTGGCACCAGACTTGCCCTCCAA
+
DACDDHIIIIIIIIIGIIIIHIEHIIIIIHHHIIIIHHIIIIIIHIHIIIIIIIIIGIGFIIHHCHHHIIIIFEHEHHHHHIGFHIIHHIHHIEHEIIIIIIIHIHHIHHIIIIHIHIIIHHHIIIIEHIIIIIIIGIIIIIIIIIIIHIHIIIIIIIHHIIIIIIIHIHIIIIIIIIIHIIIHHIHHHHHIIIIIIIIIIIIHIHIIIHFHIHIIIIIIIIIIIIIIII=IIIHIHIHHIIHGGIIIIIIIHEGIHHHIIIHIIIIIIIIIIIHIIIIIIHIIIIIIIIIIHHIIIGIIIIIIIIIIIIIIIIIIIIIIIIIIIIIIIIIIIIIIIIIIIDCDDD
@HISEQ:969:HM2KJBCX2:2:1101:5008:41544 2:N:0:ACTATGCA
AGACAAGCTTCCCCCAACTATCCCTATTAATCATTACGTCAATCCTAGAAACCAACAAAATAGGATCAAACGTCCTATTTCATTATTCCATGCTAATGTATTCAAGCGTTAGCCTGCTTTAAACACTCTAATTTTTTCAAAGTAACAGTCCTGTTTCCCTGCAACACCAAATTAATGGCATTACAGTTCTTCAGAAAGGAGGAACCAGCAAAGCCAGTGCATACCAGTGGCACGACCAACCTGCTGATCCCGAAATTCAACTACGAGCTTTTTAACTGCAACAACTTTAATATACGCTATTGGAGCTGGAATTACCGCGGCTGCTGGCACCAGACTTGCCCTCCAA
+
DDDDCIIIIIIIIIIIIIIIIIIIIIIIIHIIIIIIIIIIHIIIIIIGIIIIIIIIHEHHHHFGHIGHIHIIIIIIHIHIIHIHIIIHHIIHIIEHIIIIIIHIIIIHGHIIIIIHIIIHIHHIIIIIIIIIIIIIIIIIIIIHHHIIIIIIIIIIIHIIIHIHIIIIIIIHIIIIIIIIIIIHIIIIIIIIIIIIIHHHIIIHIHHHIIIIIHIIIIIGIIIIIIIIIIIIIIIGIGHIGIIHGIIIIIIIIIIIIHIIIIHIIIGIIIIIIIIIIIIIIIIIIIIIIIIIIIIIIIIIIIIIIIIIIIIIHIIIIIIIIIIIIIIIIIIIIIIHIIIIIDDDDD
@HISEQ:969:HM2KJBCX2:2:1101:12645:42837 2:N:0:ACTATGCA
AGACAAGCTTCCCCCAACTATCCCTATTAATCATTACTTCGGTCCTAGAAACCAACAAAATAGAACCAAAGTCCTATTTTATTATTCCATGCTAATGTATTCAAGCGAATGCCTGCTTTAAACACTCTAATTTTTTCAAAGTAAAAGTCCTGGTTCCCTGCCGCACTGAGTAAACAACACGACAGCTCACCAGAAGGGAAGACCCAGTCAGGACAGTACATGCCCGAGGGCAGACCGTCCAACCGGGCCTAAAATTCAACTACGAGCTTTTTAACTGCAACAACTTTAATATACGCTATTGGAGCTGGAATTACCGCGGCTGCTGGCACCAGACTTGCCCTCCAA
+
D@DBDIIHIHIIIIIIIIIIIHIIHIIIIIIIIHIIICHHICHHHIIIFHIHHHIHHHFHHIIIIHHEHIGHHIIIIGHHHIIIIHFHE@EHHIIHIHIIHIIIIIIIHHIGIHIIHIIIHIIIIIIIIIHIHIIHIIIIIIHIIIHIIHGHHHHHHIHDFHHHEHEHHHHIIIIIHIIIHI;IHFCHHH?IGHHIHHIHHCHIHIIIHHIFDHIHIIGHIHIHGIHIIHHIIHIIIIIIIIHEIHIIIIIIIHHEIIIIHIIIHHIIIIHHIIHHFHEHHGHHIFIIIIIHIHEEEHGHHFIHHHHFHHHHHHIIHHIHGIIIIIIHHIIHHHHHHHHEBDDD@
@HISEQ:969:HM2KJBCX2:2:1101:8121:42754 2:N:0:ACTATGCA
AGACAAGCTTCCCCCAACTATCCCTATTAATCATTACTTCAGTCCTAGAAACCAACAAAATAGAACCGAAGTCCTAAATTATTATTCCATGCTAATGTATTCAAGGCATAAGCCTGCTTTAAACACTCTAATTTTTTCAAAGTAATAGAGCTAGATCGCGACGACAACCCAGTGAAGGGCGCCGCCGTTTTCTAGCAGGATGGCAGACACGCGCCAGCACTCACACTCGTAACCGAGGCGGGCCAGGTGCGTCAAACCAGAAATCCAACTACGAGCTTTTTAACTGCAGCAACTTTAATATACGCTATTGGAGCTGGAATTACCGCGGCTGCTGGCACCAGACTTGCCCTCCAA
+
DDCDDIIIIIIIIIIIIIIIIIIIIIIHHIIIIIIIIIIIIIIIIIIIIIIIIIIIIIIIIIGHHIIIIIHHHIIIIIIGIIIGHIHIIIHEHIIIHIIIIFHIHIIIIIIIIIIHIHHIIHIIIIIHIIIIIIIIIHIIIIHHIIIIHIIIIIIIIIHIIHHGIIIIIIIIIIIIIIHIIIIHIIIIIIIIHIIIIIIIIIIIIIIIIIIIIHHIHIIIIIIIIIIIIIIIIIIIIIIIIIIIIIIIIIIIHIHHG1IIIIIIIIIIIIIIIIIIIIIIIIIIIIIIIIIIIIIIIIIIIIIIIIIIIIIIIIIIIIIIIIIIIIIIIIIIIIIIIIIIIIIIIIIIIDDDDD
@HISEQ:969:HM2KJBCX2:2:1101:17927:42848 2:N:0:ACTATGCA
AGACAAGCTTCCCCCAACTATCCCTATTAATCATTACGTCAATCCTAGAAACCAACAAAATAGGATCAACGTCCTATTTCATTATTCCATGCTAATGTATTCAAGCGCGAGCCTGCTTTAAACACTCTAATTTTTTCAAAGTAACAGTCCTGATTCCCCGCCACACCAAATGAATGACATGATGGTTCGTCAGAAGGTAGAAACCAGTAACACCAGTACGTACCTAAGGCACGACCAACGTACTGATCCCGAAATTCAACTACGAGCTTTTTAACTGCAACAACTTTAATATACGCTATTGGAGCTGGAATTACCGCGGCTGCTGGCACCAGACTTGCCCTCCAA
+
DDDCDIIIIIIIIIIIHIIIIIIIIIIIIIIIIIIIIHIIIIIHIIIIIIIIIIIIHIIIIIFEGHHIIIHHIIIIIHIIIIIIHIIHHHHFHHEHHHGHHDIHHHHIIIIIIIIIIIHIIIIIIIIIIGIIIIIHHHHGIHHIHIHHIIIHIIIIIHHIHIIIIIIIIIIIIIIIIIIIIHHHHIIIIIIIIIIIIIIIIIIIIIIIIIIIIIIIIIIIIIIIIIIIIIIIIIIIIIIIHHIIIIIIIIIIIGIIIIIIIIIIIIIIIIIIIIIIIIIIIIIIIHIIIIIIIIIIIIIIIIIIIIIIIIIIIIIIIIIIIIIIIIIIIIIIIIIIIIIIDDDDD
@HISEQ:969:HM2KJBCX2:2:1101:20236:42769 2:N:0:ACTATGCA
AGACAAGCTTCCCCAACTATCCCTATTAATCATTACTTCAGTCCTAGAAACCAACAAAATAGAACCGAAGTCCTAAATTATTATTCCATGCTAATGTATTCAAGGCATAAGCCTGCTTTAAACACTCTAATTTTTTCAAAGTAATAGAGCTAGATCGCGACGACAACCCAGTGAAGGGCGCCGCCGTTTTCTAGCAGGATGGCAGACACGCGCCAGCACTCACACTCGTAACCGAGGCGGGCCAGGTGCGTCAAACCAGAAATCCAACTACGAGCTTTTTAACTGCAGCAACTTTAATATACGCTATTGGAGCTGGAATTACCGCGGCTGCTGGCACCAGACTTGCCCTCCAA
+
DDD@DICHHHHIICHHIGE@G1FFC<FFEHHHH@GIEG?GCFE1CHHEIHEHHFHIHHIIIIIHHFDH//C@1GHHHEHHE?GG@EHHFHFCHEHHCC@1D<CEGGHHHFHFFHHHFHF<FGHHHH@HG?HFGGH@B1@C?HHHHFHFHHIHIHHIHHC?GA@HIHEE@HHEB/??CIIHE<HEHF:EE8GCGHHGEHFAC/?CIGHEHHHIHHIIHHGHHFGGIIHHHGGGIIIGIIHCFGFCHDBIGHG<GD1IGGHHHIHEEIHFDHGIHIHHIIHG1DHCEIHHHHIHHHGGC@FHHHHHHEIIIIIIHHHIIIHIIHHHDHFHIIIIIIIIIIHHGEECCHHEDDADB
@HISEQ:969:HM2KJBCX2:2:1101:19249:42915 2:N:0:ACTATGCA
AGACAAGCTTCCCCCAACTATCCCTATTAATCATTACGGTGGTCCTAGAAACCAACAAAATAGAACCACAACGTCCTATTCTATTATTCCATGCTAATCTATTCAAGCAATAGCCCGCTTTAAACACTCTAATTTTTTCAAGGTAATGGTCCTGGCTCCCCAACACACCCAATAAAGGACATACTGGTTCACCAGAAGGAAGACCCGACAGCAGACAGTACTCGCCAAAGACGGACCGCCCGGCCAGGCCTAAAATTCAACTACGAGCTTTTTAACTGCAACAACTTTAATATACGCTATTGGAGCTGGAATTACCGCGGCTGCTGGCACCAGACTTGCCCTCCAA
+
DDBDDIIIIIIIIIHIIIIIIIHIIIIIHIEHHHIIIEHHIIIIIIIIIIIHIIIHIEHIII?GHIIHHHHIHHHHFHHHHHHIGGIIIECECHHIEHHIHHGHHIHHIIHHHIHHC?GHGIHIHEIIHGHIIIIIIGIIHHGIGIIHEIIIHHHGFHIIIIIIIGEHHHIIIIHIIIIIIIIHHHIIIHHHIIHIIIIIIHHIIIIIIIIIIIIHIIIIIIIIIIIIIIIIIIIIIIGIIGIHHIIIHHIIIIIIIIIIGHHIIIIIIIIIIHHIIIIIIIIIIIIIIIIIIIIIIIHIHIIIIIIIIIIIIIIIIIIIIIIIIIIIIIIIIIIIIIIIIDDDDD
@HISEQ:969:HM2KJBCX2:2:1101:18445:43657 2:N:0:ACTATGCA
AGACAAGCTTCCCCCAACTATCCCTATTAATCATTACGGTGATCCTAGAAACCAACGAAATAGAACCAAGCCGTCCTATTTCATTATTCCATGCTAATCTATTCAAGCAAAAGCCCGCTTTAAACACTCTAATTTTTTCAAGGTAATGGTCCTGGTTCCCCGACACACCCAATAAAGGGCATACCGGCTCACCAGAAGGATAGACCCGACAACAGACAGTACTCGCCAGAGACGGACCGCCCGGTCAGGTCTAAAATTCAACTACGAGCTTTTTAACTGCAACAACTTTAATATACGCTATTGGAGCTGGAATTACCGCGGCTGCTGGCACCAGACTTGCCCTCCAA
+
DDDCDIIIIIIIIIIIIIIIIIIIIIIIIIIIIIIIIIIIIIIIIIIIIIIHIIHIIHHIIIHGHIIIIHIHHIIIIIIHIIIIIIIIHHIIG?HHHHIIIHIIHIHIIIIIHHHIIIHIHHFHIIIHIIIHHHHHEHHIIIHHHIIHHIIIIIIIIIIIIIIIIHIHIIIIIIIHIIHHHIIIHHHIIIIHIIHIIIHIHIHHGIIIIIIHHHHHIIHIIIIIIIGIIIIIIIIIIIIHIIHHFHIIIIHIIIIIIIIIIIIIIIIIIIIIIIIIIIIIIIIIIIIIHIIIIIIIIIIIHIIIIIIIIIIIIIIIIIIIIIIIIIIIIIIIIIIIIIIIIIDDDDD
@HISEQ:969:HM2KJBCX2:2:1101:5290:44113 2:N:0:ACTATGCA
AGACAAGCTTCCCCCAACTATCCCTATTAATCATTACGGCGGTCCTATTTTGTTGGTTTCTAGGACCGCACGTCCTATTCTATTATTCCATGCTAACGTATTCGAGCAAAGGCCTGCTTTGAACACTCTAATTTTTTCAAAGTAAAAGTCCTGGTCCCCAACACACCCAGTGAAGGGCATGCGGTTCTCCAGAAGAGAAGGCCCGGCCGGACAAGTGCACGCGGTGAGGCGGACCTGCCAGCCAGGCCAAAGGTTCAACTACGAGCTTTTTAACTGCAACAACTTTAATATACGCTATTGGAGCTGGAATTACCGCGGCTGCTGGCACCAGACTTGCCCTCCAA
+
DB@DBHHGGCHFCGCHHIII?D<@EEEHEEH@@GHCGD0CDCCC?E?CHHHHII?CHHIIIDD?GEHC/</<1DGHHIIHIIHH@FG?CFHC?GHHIIHHIHH@HEHIIIHH@HHC1CHEGIIIGEH?HHHHIEGHHFFIIHFHGBCHHIFHHHHHC<HHHEHBDHGDCFH@HHHDHHEHH?DHGC@C:GIIHIHFIHHHD?CHHFCEIIHHHIIIIIIHHHIHHHIIHHHHF/@HHFIHFFHHFG?FIIHHIIIHIHHGIHHGCEHIHIHHHFCEHHGEIHGHIIIIIIHHHIHHHFIIHEIIGIIIHIHHDHIIIIIIIIIHGIIIIHIHCHEHHGC@B@B0
@HISEQ:969:HM2KJBCX2:2:1101:4718:44604 2:N:0:ACTATGCA
AGACAAGCTTCCCCCAACTATCCCTATTAATCATTACGTCAATCCTAGAAACCAACAAAATAGGATCAACGTCCTATTTCATTATTCCATGCTAATGTATTCAAGCGCGAGCCTGCTTTAAACACTCTAATTTTTTCAAAGTAACAGTCCTGATTCCCCACCACACCAAATGAATGACATGATGGTTCGTCAGAAGGTAGAAATCAGTAACACCAGTACGTACCGAAGGCACGACCAGCGTACTAATCCCGAAATTCAACTACGAGCTTTTTAACTGCAACAACTTTAATATACGCTATTGGAGCTGGAATTACCGCGGCTGCTGGCACCAGACTTGCCCTCCAA
+
D@A@@HHEHCGEH<C?G0GHIHEFC@ECHGHEFHEHHDDHHC<GCHE?GCEHIFHH1CCFGHIIEEHC@1C@CHHHEGHHHEEFHEFH?@?GFHEH@D<CHDE?CCDDFBHFC@C@CEHHHFHHIIFFEFHHHHHCFC@IHIHHCEEFG@@FHCBHG=HCGD?.HFC:<CGD<D<:<D9<</EC<<@GC@@CECFDEEDGGGCCHF<?HEGEEHHDF?A@@CHFC1?@HHEE<<DCEC@G<<1<D</-<1<<D1<1HCHEC<<<<1IHGC<<FC@FIHCFF<CHH@GC@<EEIHIIIFH@D<1?@HEHFEC/FCCC/CEHCHIHGC<CGFC<CHHHCD@HDD@B@
@HISEQ:969:HM2KJBCX2:2:1101:7840:44346 2:N:0:ACTATGCA
AGACAAGCTTCCCCAACTATCCCTATTAATCATTACGGTGATCCTAGAAACCAACGAAATAGAATCAGTCCGTCCTATTTCATTATTCCATGCTAATGTATTCAGACGATAGTCTGCTTTAAACACTCTAATTTTTTCAAAGTAACAGTCCTGATTTCCCATCACACCAAATAAATGGCATGAAAGTTCCTCAGAAGGTAGAGATCCATCTCACCAGTGCAGACAATTAAGCCTGACCAATGGGTAGACCCCGAAGTTCAACTACGAGCTTTTTAACTGCAACAACTTTAATATACGCTATTGGAGCTGGAATTACCGCGGCTGCTGGCACCAGACTTGCCCTCCAA
+
@@@D@HHH@CGFEFFEHHEH@CCHI@EEHIEHEHHEHFHIEFEHEHFHHIHCHHHH@GHIIIHHHGH1<<1EHHDHE@GHE@CHHIE1CH1<EHHIEHIIHHHHFGEIIIIIIHFFIIHIIIIHHEFHHHHHHIHHIIIIIHIIIHEGHECGIHIIIIIIHFIIHGFGHHIIIIHGFIIIIIIHIIIIIIIHIIIIIIIIHIIIIIIIIIIIIIIIIHHII=IIIIIIIH<IFIIHIIIIIHHHGFIIHHDIIIIGIIIIIIIIIIIIIIIIHIIIHIIHIIIIIIHGIIIIIIIIIIIIIHIIIHHIIIIIIIIIIIHIIHIIIIIIIIIIIIIIIIIIIHDCDDD
@HISEQ:969:HM2KJBCX2:2:1101:16710:44634 2:N:0:ACTATGCA
AGACAAGCTTCCCCCAACTATCCCTATTAATCATTACGGTGATCCTAGAAACCAACAAAATAGAACCATGCCGTCCTATTCTATTATTCCATGCTAATGTATTCGAGCAAAATGCCTGCTTTAAACACTCTAATTTTTTCAAGGTAAAGGTCCTGGTTCCACATGACACCCAATTAAGGACATCATGCTTCTCCAGAAGGTGAGAAATCAACTGCGACAGTTCATACCCCTTAAGGCACGACCATCACGTCAATCCCGAAATTCAACTACGAGCTTTTTAACTGCAACAACTTTAATATACGCTATTGGAGCTGGAATTACCGCGGCTGCTGGCACCAGACTTGCCCTCCAA
+
DDDDDIIIIHIHIIIIIIIHIIIHHIIIIIIIIIHHHGGHIIIIIIIIIHHIIIIIIIIHIHEHIIIIIHHIIHHHIHIHHIIIIIHHIHHHIIIIIHIHHHIHHIIIIIIHIHIIHHHHIIIIHIIIIIHHHIIIIIHHIFIIIIIIIIIHIIIIIIIIIIIIIIIIIIIIIIIGIIIIIIIIIIIIHHIIIIIIIIIIIIIIHIIIHHHIIIIIIIIIIIIIIIIIIIIIIIIIIIIIIIIIIIHIIHHIIIIIIIIIIIIIIIIIIIIIIIIIIIIIIIIIIIIIIIIIIIIIIIIHIIIIIIIIIIIIIIIIIIIIIIIIIIIIIIIIIIIIIIIIIIIIIIIDDDDD
@HISEQ:969:HM2KJBCX2:2:1101:16692:44724 2:N:0:ACTATGCA
AGACAAGCTTCCCCCAACTATCCCTATTAATCATTACGGTGGTCCTAGAAACCAACAAAATAGAACCACAACGTCCTATTCTATTATTCCATGCTAATCTATTCAAGCAATAGCCCGCTTTAAACACTCTAATTTTTTCAAGGTAATGGTCCTGGCTCCCCAACACACCCAATTAAGGACATACTGGTTCACCAGAAGGAAGACCCGACAACAGGACAGTACTCGCCAAAGACGGACCGCCCGGCCAAGTCTAAAATTCAACTACGAGCTTTTTAACTGCAACAACTTTAATATACGCTATTGGAGCTGGAATTACCGCGGCTGCTGGCACCAGACTTGCCCTCCAA
+
DDDDDIIIIIIIGIIIIIHIIIIIIIIIHHHIIIIIIHIIHIHIIIIIIIIIIIIIHIIIIIHHHIIIIIIIIHIIIIHGGHHIIFHIIIIHHHIIIIIIIIIIIIIIIIIIHHHIIHIIIHHHIIIIIIIGHIIIIHIIIIIHIIIIIHHIIIIIHHIIHHIHHIIIIIHEGFIIIIIIIIIIIHGIIIIIHIIIIIIHHHIIIIIIIIIGHIIHHIIHHIIIIIIIHIIHIIIIIIHGIIIIHGIIIIHIIIIIIIIIIIIHIIIIIIIIIIIIIIIIIIIIIIIIIIIIIIIIIIHHIHIIIIHIIIIIIIIIIIIIIIIIIIIIIIHIIIIIIIIIIIDDDDD
@HISEQ:969:HM2KJBCX2:2:1101:13011:45328 2:N:0:ACTATGCA
AGACAAGCTTCCCCCAACTATCCCTATTAATCATTACGTCAATCCTAGAAACCAACAAAATAGAATCAAACGTCCTATTCCGTTATTCCATGCTAATGTATTCAAGCGTGAGCCTGCTTTAAACACTCTAATTTTTTCAAAGTAACAGTCCTGATTTCCCATAACACCAAATTAATGGCATTATAGTTCGTCAGAAGAGAGAAACCGATTATACCAGTACGTACAAAAGCACGACCAATAAACCGGTCTCGAAATTCAACTACGAGCTTTTTAACTGCAACAACTTTAATATACGCTATTGGAGCTGGAATTACCGCGGCTGCTGGCACCAGACTTGCCCTCCAA
+
DADDDIIIIIIIIEIHIIIHFIIIIIIIIIIIIIIIIIIIIIIIIIIIIIIIIIIIIIIIIIIIIHHIHIIIIIIIIIIIIIIIIIIIIIIIHIIIIIIIIIIIIIIIIIIIIIIIIHIIIIIIIHIIIIIIIIIIIIIIIIHHIIIIIIIIIIIIIIIIIIIIHIIIIIIIIIIIIIIIIIIIIIIIIIIIIIIIIIIIIIIHIHIIIIIIIIIIIIIIIIIIIIIIIIIIIIIGIIIIIHHFIIIIIIIIIIIIIIIIIIIIIIIIIIIIIIIIIIIIIIIIHHIIIIIIIIIIIIIIIIIIIIIIIIIIIIIIIIIIIIIIIIIIIIIIIIIIIIIIDDDDD
@HISEQ:969:HM2KJBCX2:2:1101:18423:46162 2:N:0:ACTATGCA
AGACAAGCTTCCCCCAACTATCCCTATTAATCATTACGTCAATCCTAGAAACCAACAAAATAGAATCAAACGTCCTATTTCATTATTCCATGCTAATGTATTCAAGCGTGCGCCTGCTTTAAACACTCTAATTTTTTCAAAGTAACAGTCCTGATTCCCCACGACACCAAATTAATGACATCGCGGTTCTTCAGAAGGTGAGAAATTGACTGCACCAGTTCATACCCCGTGAGGCACGACCGATGCGCCAATCCCGAAATTCAACTACGAGCTTTTTAACTGCAACAACTTTAATATACGCTATTGGAGCTGGAATTACCGCGGCTGCTGGCACCAGACTTGCCCTCCAA
+
DDD@DIIIIIIHHHIIIIIHIIHIIIIIIIIIIIIIIGIIIHHIIIIIIIIHGIIHGHIIIH?EFHIIIHEEGHHHIIIHIIEHHHH@FCHFCHHFH?GHHGEHGIIIIHIHIIFH@GFGHGFFGGGFHIFHHIIIIIIIIHHGHHEHHFFHHACEEC0EED?CCCHFHGFDHHCFHFEHHHHEHHHIHIIIHHIIIHFEHIIIHHFEEHEIIIIHHEHHHGGCIIHHHHGHEDHHHHGHFDGACDHF<@?DDHIIIHEHIHHHHHDHIIIHIIHFFHH?HEHHHIHFEHIIIHHHHIIIIIIIIHHIIIHFHFHHIHHHIIIIIIIIIIIIIIIIIIHIHFIHIDDDCD
@HISEQ:969:HM2KJBCX2:2:1101:12817:46229 2:N:0:ACTATGCA
AGACAAGCTTCCCCCAACTATCCCTATTAATCATTACGGTGGTCCTAGAAACCAACAAAATAGAACCACAACGTCCTATTCTATTATTCCATGCTAATCTATTCAAGCAATAGCCCGCTTTAAACACTCTAATTTTTTCAAGGTAATGGTCCTGGCTCCACAACACACCCAATAAAGGACATGCTGGCTCACCAGAAGGAAGACCCGACAGCAGACAGTACTCGCCAAAGACGGACCGCCCGGCCAGGCCTAAAATTCAACTACGAGCTTTTTAACTGCAACAACTTTAATATACGCTATTGGAGCTGGAATTACCGCGGCTGCTGGCACCAGACTTGCCCTCCAA
+
DDDDDIIHIIIIIIIIIIHHHHEHIIIIHHIHIIIIIIIIIHIIIHIIIIIIIIIIHGIIHICHHIHHIIIIIHEEHHIIIHIIIIIIIHGHIGIIHHHGIHHIHHIIIIHIHE?GHHIIIIIHIIHHIIIHIIIHHHEGHHGIIIHIIIIIIIHHIIIIIIIHHDHHHIIHHIIGHHHHIIGHIIIHGIHGIIIIHEIIIIHIIHHHHIIIIIIIIIHIIHIIIIIIIIHIIIIIIIHHHIIIHIIIIIIIIIIIIHIIIIHHIHIIIIIIIIIIIIIHHIHHIIGIIIIIIHIIIHIIIIHIIIIIIHIIIIIIIIIIIIIIIIIIIHIIIIIIIIIIIDDDDD
@HISEQ:969:HM2KJBCX2:2:1101:9738:47753 2:N:0:ACTATGCA
AGACAAGCTTCCCCCAACTATCCCTATTAATCATTACGGTGATCCTAGAAACCAACAAAATAGAACCATGCCGTCCTATTCTATTATTCCATGCTAATGTATTCGAGCAAAAATGCCTGCTTTAAACACTCTAATTTTTTCAAGGTAAAGGTCCTGGATCCGCAAGACACCCAATAAAGGACATCAAGTTTCTCCAGAAGGTGAGAAATCAACAGTAACAGTTCATACCCCTTAAGGCATGACCATCACGTCAATCCCGAAATTCAACTACGAGCTTTTTAACTGCAACAACTTTAATATACGCTATTGGAGCTGGAATTACCGCGGCTGCTGGCACCAGACTTGCCCTCCAA
+
DDDDDIIIIIIIIIIIIIIIIHIIIGIIIHHIIIIHHIHIIIIIGIIIIIIIIIIIIIGHHGHIHIIHIHIHGHHIIIIIHIIGHIIIIGHIGIIIIIGGHHHIHIHIIIIIIIIIIHIHIIIIIIIIIIIIIIIIIHIHIIIIIIIIIIIIIIIIIIIHIIIIIIIIIIHHIIIIIIIIIIIHIIIHGEHIIIIIIIIIIIIIIIIIIIIIIIIIHHIIIIIIIIIIIIIIIIIIIIIIIHIIIIIIIIHDIIIIIIIIIIIIIIIIHIIIIHIIIIIIIHIIIIIIIIIIIIIIIIIIHIIIIIIIIIIIIIIIIIIIIIIIIIIIIIIIIIIIIIIIIIIIIIIIDDDDD
@HISEQ:969:HM2KJBCX2:2:1101:15136:47164 2:N:0:ACTATGCA
AGACAAGCTTCCCCCAACTATCCCTATTAATCATTACGGTGGTCCTTGAACCAACAAAATAGAACCACAACGTCCTATTCTATTATTCCATGCTAATCTATTCAAGCAAAAGCCTGCTTTAAACACTCTAATTTTTTCAAGGTAATGGTCCTGGCTCCCCGGCACGCCCAATTAAGAACATACCGATTCACCAGAAAGATAAACCCGACGACAGAACAGTACTCGCCAGAGACGGACCGTCCGGCCAGGCCTAAAATTCAACTACGAGCTTTTTAACTGCAACAACTTTAATATACGCTATTGGAGCTGGAATTACCGCGGCTGCTGGCACCAGACTTGCCCTCCAA
+
DDDDDIIIIHIHIIIIIIIIIIIIIIHHIIIIIIIIIIIIIIIIIIHIHIIHIHIIIHIIIIHIIIIIIIIIHHHIIHIHIGHIIIHHHCGHIHIHHIIIIIIIIHIIIIIIIIIIIIIIIIIIIIIIHHIHIIIIIIHIIIIIIHHIIIIIIIIIIIIIIIIIIIIIIIHHIIIIIIIIIHHIIIIIIIIIIIHIIIIIIIIIGIIHIIIIIIIIIIIIIIIIIIIIIIIIIIIIIIIIIIIIHHIIIIIIIIIIHHIIIIIIIIHIIIIIIIIIIIIIIIIIIIHHIIIIIIIIIIIIIIIIIIIIIIIIIIIIIIIIIIIIIIIIIIIIIIIIHIIIIHDDDDD
@HISEQ:969:HM2KJBCX2:2:1101:1577:48876 2:N:0:ACTATGCA
AGACAAGCTTCCCCCAACTATCCCTATTAATCATTACGGTGATCCTAGAAACCAACAAAATAGAACCATGCCGTCCTATTCTATTATTCCATGCTAATGTATTCGAGCAAAAATGCCTGCTTTAAACACTCTAATTTTTTCAAGGTAAAGGTCCTGGATCCGCAAGACACCCAATTAAGGACATCAAGTTTCTCCAGAAGGTGAGAAATCAACAGCGACAGTTCATACCCCTTAAGGCATGACCATCACGTCAATCCCGAAATTCAACTACGAGCTTTTTAACTGCAACAACTTTAATATACGCTATTGGAGCTGGAATTACCGCGGCTGCTGGCACCAGACTTGCCCTCCAA
+
DDDDDIIIIIIIIIIIGIIIIIIIIIIIIIIIIIIIIIIIHGIIIIHHIIIIIIIIIHIIIIEEHFHIIHIIHIIHIIHIHIIGIIIIIIIIHIIIHIIIHHHHCIHHIF=IHHHHIIHIIGHHHIIIIIIIHIIHIHHHHEHIHHHIIIIHHIIIHHHGIHHHIIIIIIIIIHIHGHIIIIIHHHIHIIIIIIIIIIIIIIGIIIIIIIIIIIIIIIIIIIIIIIIIIIHIHIGIIIHGIIIIIIIHHIIHIIIIGIIIIIIIIIIIHEHHHIIIIIIIHIIIIIHHHHHIIGIIIIIGIIIGIIIIIIHIIIIIIIIIIIIIIIIIIIIIIIIIIIHIIIIIIIIIDDDDD
@HISEQ:969:HM2KJBCX2:2:1101:20102:49128 2:N:0:ACTATGCA
AGACAAGCTTCCCCCAACTATCCCTATTAATCATTACGGTGGTCCTAGAAACCAACAAAATAGAACCACAACGTCCTATTCTATTATTCCATGCTAATCTATTCAAGCAATAGCCCGCTTTAAACACTCTAATTTTTTCAAGGTAATGGTCCTGGCTCCCCAACACACCCAATAAAGGACATACTGGTTCACCAGAAGGAAGACCCGACAACAAGACAGTACTCGCCAAAGACGGACCGCCCGGCCAGGTCTAAAATTCAACTACGAGCTTTTTAACTGCAACAACTTTAATATACGCTATTGGAGCTGGAATTACCGCGGCTGCTGGCACCAGACTTGCCCTCCAA
+
DDDDDIIHHIHHHIIIIIIIIIIIIIHIIIIHHIIIIIIIIIIIIIIIHIIIHIIIFHIIIIHHIIIIIIIIHIIIHIIIIGIIIIIIIHHIIGIIIIIIICHHHIIHIIIIIIIHIGHHHIIGGHHHIIHIHIHIIHIIIIHHIIHHGEIHHHHIHHIHIIIIIIHHHHHHGIHIIIIIIIIIIIIHHIIHIIIIIIIIIIIIIIIIGIIHIIIIIIIHHIIIIIHHIIIIIIIIII=HIIIIIHIIIGIIIIIIIIIIIIIIIIIIIIIIIIHHIIIIIIIIHHIIIIIIIIHIIIIHHHIIIIIIIIIIIIIIIIIIIIIIIIIHIIIIIIIHIIIIIIDDDDD
@HISEQ:969:HM2KJBCX2:2:1101:15528:49018 2:N:0:ACTATGCA
AGACAAGCTTCCCCCAACTATCCCTATTAATCATTACGTTGATCCTAGAAACCAACAAAATAGAATCGAACGTCCTATTTCATTATTCCATGCTAATGTATTCAAGCGCGTGCCTGCTTTAAACACTCTAATTTTTTCAAAGTAACAGTCCTGACTCCCCACAACATCAAATTAATGACATCATGATTCATCAGAAGGGAGAAATCAATGACATTAGTACGTACCGAAGGCACGACCGACGTATTGATCCCGAAATTCAACTACGAGCTTTTTAACTGCAACAACTTTAATATACGCTATTGGAGCTGGAATTACCGCGGCTGCTGGCACCAGACTTGCCCTCCAA
+
DDDDDIIIIIIIIIIIIIIIIIIIIIIIIIIIIIIIIIIIIIIIIIIIIIIIIIIIHIIEHHHHIIIIHIHIHHHIIIIIHHIHGIIIIHIHHIGIIIIIIIIIIIIIIIHIIIIIIIIIIIHIIIIIIIIIIIIIIHIHIIIIIIHHHIIIHIIIIIIIIIHIIIIHIIIIIIIIIIHIIIIIIIIIIHHIIIIIIIIIIIIIIIIIIIIIIIIIIIIIIIIIIIIIIIIIIIIIIIIIIIHHDIIIIIIIIIIIIIIIIIIIIIIIIIIIIIIIIIIIIIIHHIIIIIIIIIIIIIIIIIIIIIIIIIIIIIIIIIIIIIIIIIIIIIIIIHIIIIIIIDDDDD
@HISEQ:969:HM2KJBCX2:2:1101:5508:50538 2:N:0:ACTATGCA
AGACAAGCTTCCCCCAACTATCCCTATTAATCATTACGTCAATCCTAGAAACCAACAAAATAGGATCGAACGTCCTATTTCATTATTCCATGCTAATGTATTCAAGCGTTAGCCTGCTTTAAACACTCTAATTTTTTCAAAGTAACAGTCCTGTTTCCCTGCAACACCAAATTAATGACATTACAGTTCTTCAGAAAGGAGGAATCAGCGAAGCCAGTACATACCAGTGGCACGACCAACCTGCTGACCCCGAAATTCAACTACGAGCTTTTTAACTGCAACAACTTTAATATACGCTATTGGAGCTGGAATTACCGCGGCTGCTGGCACCAGACTTGCCCTCCAA
+
DDCDDIIIIIIIIIIIIIIIIIIIIIIIIIIIIIIIIIIIIHIIIIIIIIIIIIHHIHIHIHIHHIIIIIIIIIIIHHIIHHHHHIIIIIIIIIIIIIIIIIIHIIIHHHHIIIIIIIIIIHFHHIIIIIHIIIIIIIIIIIIIHHIHIHHIIIIIIIIIIIIIHHHIIGIHIIIIIIIIIIIIHHHHIIIIIIIIIIIIIIIIHIIHGHHHIIIIIHIHIIIIIIIIIGIIIIIIHIHIIIHFCHHIIIIIIIIIIIIIIIIIIHHIIIIIHIHIIIHIIHHIIIHIHIIIIIIIIHIIIIIIIIIIIIIIIIIIIIIIIIIIIIIHHIIIHHIIIIIIIDDDDD
@HISEQ:969:HM2KJBCX2:2:1101:6274:49693 2:N:0:ACTATGCA
AGACAAGCTTCCCCCAACTATCCCTATTAATCATTGCTCACAAATCCAAAAACCAACAAAATACGATAAACGAGCCCTAACTTATTATTCCATGCTAATGTATTCATAACTAACCGCCTGCTTTAAACACTCTAATTTTTTCAAAGTAAAGGTCCTGGATTGCGAACCCAACCCAGCAAAGGGCAGGAACGTTCTCCAGGAAGATGGTAAGCGCGCATCGGCACTCACACACGAAACCGTGGCGGGCCAAGCGCACTATACCAGAAATCCAACTACGAGCTTTTTAACTGCAACAACTTTAATATACGCTATTGGAGCTGGAATTACCGCGGCTGCTGGCACCAGACTTGCCCTCCAA
+
DDDDDIIGEHIICHICHIHIIIHFHIHHIIIIHIFHHHHIIHHIHIIIIIIIHIHHHHFHEHIIICHHHIIGFDHDHIIIICHHIHIIGHEEFH@FHCHHHDGHHHHIIIIIIIHCHHIHIHHFGHFIIHFIHHHEHHHIHCHIHGGHHEHIIEFCCEHHHHHIHHGGEHHGIEIIHGIHGGGHIIIHHCEB@H@EEGII;IIHCEHEEHCCGCDHHDDHIHGFEHHHHAHHHHHHHCDIIIHHIHDHHIIIIHF@DHEH@EHHHIHIIHFEHDIIIHIHEHIHHHHHGF@CHHHH?HEHHIGIIIIHIIHIIHEHHHHHIFIHHIIIIIIIHIHFHIHHFHIHHIHIIIIHEAADD@
@HISEQ:969:HM2KJBCX2:2:1101:13661:51227 2:N:0:ACTATGCA
AGACAAGCTTCCCCCAACTATCCCTATTAATCATTACGGTGGTCCTAGAAACCAACAAAATAGAACCACAACGTCCTATTCTATTATTCCATGCTAATCTATTCAAGCAATAGCCCGCTTTAAACACTCTAATTTTTTCAAGGTAATGGTCCTGGCTCCCCAACACACCCAATTAAGGACATGCTGGTTCACCAGAAGGAAGACCCGACAACAAGACAGTACTCGCCAAAGACGGACCGCCCGGCCAGGCCTAAAATTCAACTACGAGCTTTTTAACTGCAACAACTTTAATATACGCTATTGGAGCTGGAATTACCGCGGCTGCTGGCACCAGACTTGCCCTCCAA
+
DDDDAIHIIIHIHEHHHHHIHIIIIIIHIIIHIHIIIIIIIDEEHIIIIGHGHHHIIIIGHHIIHIHHIIHHHEHEHHHCFHHHIIIHGHHI?GHHHHHIICHEIIIHHIIIHHHCCC<HIHIIHIIHHHFGHHIHHHGIIIIIIHHHIIHHHG@HHHHIGHHHHIHIIIHHEHHFHIIIIHHHHIGHIHIIIIIIIIIIIIIIHIIIIIIIIHIHHIIIIIIIIIIIIIIIIIIIIHIIIIIIHHHHHEIIIIIHHIIIIIIIIIHHIIIIIIHGIIIIHHIIIIHHIIIIIIHIIIHHGHIIIIIIIIIIIIIHHIGIIIIIIIIIIIIIIIIIIIIIIIDDDDD
@HISEQ:969:HM2KJBCX2:2:1101:20577:51394 2:N:0:ACTATGCA
AGACAAGCTTCCCCAACTATCCCTATTAATCATTACGGTGATCCTAGAAACCAACAAAATAGAACCATGCCGTCCTATTCTATTATTCCATGCTAATGTATTCGAGCAAAAATGCCTGCTTTAAACACTCTAATTTTTTCAAGGTAAAGGTCCTGGATCCGCAAGACACCCAATAAAGGACATCAAGTTTCTCCAGAAGGTGAGAAATCAACAGTAACAGTTCATACCCCTTAAGGCATGACCGTCACGTCAATCCCGAAATTCAACTACGAGCTTTTTAACTGCAACAACTTTAATATACGCTATTGGAGCTGGAATTACCGCGGCTGCTGGCACCAGACTTGCCCTCCAA
+
DDDDDIIIIIIIIIIIIIIIIIIIIIIIIIIIIIIIIIIIIIIIIIIIIIIIIIIIIIIIIHIIIIIIIIICHDHIIIIIIIIIIIIHIHIIHIIIIIIIIDHFHHHIIIIIIIHHIIIIIIIIIIIIHHHIIIIIIIIIIIIIIIIIIIIIIIIIIIIIIIIIHIIIIHIIIIIIIHHIIIIIIIIIHIIIIIIIIIIIIIIIIIIIIIIIIIIIIIIIIGIIIIIIIIIIIIIIIIIIIIIIIIIIIHFIIHIIIIIIIIIIIIIIIIIIIIIIIIIIIIIIIIIIIIIIIIIIIIIIIIIIIIIIIIIIIIIIIIIIIIIIIIIIIIIIIIIIIIIIIIIIIIIDDDDD
@HISEQ:969:HM2KJBCX2:2:1101:17669:51872 2:N:0:ACTATGCA
AGACAAGCTTCCCCCAACTATCCCTATTAATCATTGCTCACAAATCCAAAAACCAACAAAATATGATAAACGAGCCCTAACTTATTATTCCATGCTAATGTATTCATAACTAACCGCCTGCTTTAAACACTCTAATTTTTTCAAAGTAAAGGTCCTGGATTGCGAACCCAACCCAGCAAAGGGCAGGAACGTTCTCCAGGAAGATGGTAAGCGCGCATCGGCACTCACACACGAAACCGTGGCGGGCCAAGCGCACTATACCAGAAATCCAACTACGAGCTTTTTAACTGCAACAACTTTAATATACGCTATTGGAGCTGGAATTACCGCGGCTGCTGGCACCAGACTTGCCCTCCAA
+
DDDDDIIIIIIIIIIIIIIIIIIIIIIIIIIIIIIIIIIIIIIIIIIIIIIIIIIHIIIHIIIIIHIIIIIHHDHIIIHHIIIIIIIIEEHIHHHIIHIIICHHHFHIIIFIIIHGHIIIHHIIHIIIIIIIIIIIHIIIIIIIIHHIIIIHHIIIIIHIIIIHIIIIIIIHIIIIHIIIIIHIIIIIHIIIIIIIIIIHGIIIIIIIIIIIIIIIIIIIIIIIIIIIIIIIIIIIIIIIIIIIIIIIIIIIIIIIHIIIIIIIIHIIIIIIIIHIIIIIIIIHIIIIHIIIIIIIIIIIIIIIIIIIIIIIIIIIIIIIIIIIIIIIIIIIIIIIIIIIIIIIIIIIIIIIIDDDDD
@HISEQ:969:HM2KJBCX2:2:1101:18355:51900 2:N:0:ACTATGCA
AGACAAGCTTCCCCCAACTATCCCTATTAATCATTACGGTGGTCCTAGAAACCAACAAAATAGAACCACAACGTCCTATTCTATTATTCCATGCTAATCTATTCAAGCAATAGCCCGCTTTAAACACTCTAATTTTTTCAAGGTAATGGTCCTGGCTCCCCAACACACCCAATTAAGGACATACTGGTTCACCAGAAGGAAGACCCGACAACAGGACAGTACTCGCCAAAGACGGACCGCCCGGCCAAGTCTAAAATTCAACTACGAGCTTTTTAACTGCAACAACTTTAATATACGCTATTGGAGCTGGAATTACCGCGGCTGCTGGCACCAGACTTGCCCTCCAA
+
CDAADIIIIIIIIIIGIIIIIHHIIHIIHHIIGHIIIIHIIIIIHIIIIHIGHIIIHIIGIIHEGHFHFFHIIIHHHIIIIIIIIIIIIIIIIIIIIIHHHHHHHHHHIIIIIIIIIIHIHHIHHIHIIIIGHHIHHIIIIIIIIIIIIIIHEHHIHIHIIHIHHHHGIIIHEGHHIHIHIIIIHGIIHIIHGIIIHHIHIIIIIIIIIIIIIIIIIIIIIHIIIIII=IIHIIIIIIIIIHIIIHIHIIHHIIIIIIIIIHIIIIIIIIIIIIIIIIIIIIIIIIIHIIIHIHGIIIIHHHIIIIIIIIHIIIIIIIIIIIIIIIIIIIIIIIIIIIIIIIDDDDD
@HISEQ:969:HM2KJBCX2:2:1101:17488:51083 2:N:0:ACTATGCA
AGACAAGCTTCCCCCAACTATCCCTATTAATCATTACGTCAATCCTAGAAACCAACAAAATAGGATCGAACGTCCTATTTCATTATTCCATGCTAATGTATTCAAGGCGTTAGCCTGCTTTAAACACTCTAATTTTTTCAAAGTAACAGTCCTGTTTCCCTGCAACACCAAATTAATGACATTACAGTTCTTCAGAAAGGAGGAATCAGCGAAGCCAGTGCATACCAGTGGCACGACCAACCTGCTGACCCCGAAATTCAACTACGAGCTTTTTAACTGCAACAACTTTAATATACGCTATTGGAGCTGGAATTACCGCGGCTGCTGGCACCAGACTTGCCC
+
BBADAIIIHIIHHIIIIIIIICEHIHIIHIFFHHHIIHEHHCHHIIIIHHIIHIIIHEEHEF@HIIIHHIFHECHHHFGHHEEG@GHHEHHHIHGIIIIHHCHHHEGIIIIIGIHHIHHGGHHHHHGFCHHHHGHHIHIIIIHHHEIIHHHHIIIIHIGHHEHIHHHHIHIIIIIIIIHHHHHIIIIHHIIHIIIHHIIIIIIIHIIHIIIIIIIHIIII<IHHIHIIIIIIIIIHDGHH8EHIGIHHIHGGHIIIHHIIIHIIIIIHHHIIGHIHIIHIIIHHIIIIIIIIIHIIHHIIIIIIIIIIHHIHIGIHIGIIIHIHH?IHHIIIIIIIIDDDDA
@HISEQ:969:HM2KJBCX2:2:1101:8434:51523 2:N:0:ACTATGCA
AGACAAGCTTCCCCCAACTATCCCTATTAATCATTACGGTGGTCCTAGAAACCAACAAAATAGAACCACAACGTCCTATTCTATTATTCCATGCTAATCTATTCAAGCAATAGCCCGCTTTAAACACTCTAATTTTTTCAAGGTAATGGTCCTGGCTCCCCAACACACCCAATTAAGGACATGCTGGTTCACCAGAAGGAAGACCCGACAACAAGACAGTACTCGCCAAAGACGGACCGCCCGGCCAGGCCTAAAATTCAACTACGAGCTTTTTAACTGCAACAACTTTAATATACGCTATTGGAGCTGGAATTACCGCGGCTGCTGGCACCAGACTTGCCCTCCAA
+
DDDDDIIIIIIIIIIIIIIIIIIIIIIIIIIIIIIIIIIIIIICGHIIIIIIIIIIIEHIIIIIIIIIIIIIIHIIIHIIIIIIIHIIHIHIIGIIIIIIIHHHIIIIIIIIIIIIIIHIIIIIHIIIIIIIIIIIIHIHIIHIIIIIIIIIIIIIIIIIIIIIIHIIIIIIIIIIIIIIIIIIIIIIIIIIIIIIIIIIIHIIIIIIIIIIIIIIIIIIIIIIIIHIIIIIIIIIIIIIIIIIIHIIIIIIIIIIIHIHIIIHIIHIIIIIIIIHIIIIHHIIIIIIIIIIIIIIIIIIIIIIIIIIIIIIIIIIIIIIIIIIIIIIIIIIIIIIIIIIIIDDDDD
@HISEQ:969:HM2KJBCX2:2:1101:6429:52336 2:N:0:ACTATGCA
AGACAAGCTTCCCCCAACTATCCCTATTAATCATTACGTCAATCCTAGAAACCAACAAAATAGGATCAACGTCCTATTTCATTATTCCATGCTGATGTATTCAAGCGCGAGCCTGCTTTAAACACTCTAATTTTTTCAAAGTAACAGTCCTGATTCCCCACCACACCAAATTAATGACATGATGGTTCGTCAGAAGGTAGAAATCAGTAACACCAGTACGTACCGAAGGCACGACCAGCGTACTAATCCCGAAATTCAACTACGAGCTTTTTAACTGCAACAACTTTAATATACGCTATTGGAGCTGGAATTACCGCGGCTGCTGGCACCAGACTTGCCCTCCAA
+
DDDDDIIIIIIIIIIIIIIIIIIIIIIIIIIIIIIIIIIIIIIIIIIIIIIIIIIIIIIIHFGHHIIIIIIIIGIIHHIIIIIIIHIIIIIII1DHIIIIIIHIIIIIIIIIIIIIIIIIIIIIIIIIIIIIIIIIIIIIIIIIIIIIIIIIIIIIIIHHIIIIIIIIIIIIIHHHHIIGIIIHIIIIHIIIIIIIIIIIIIIIIHHHHHHIIIIIHIIIIIIIIIIIIIIIIIIIIIIIIIHHIIHHHHIIIIIIIIIIIIIIHIIIIIIIIIIIIIIIIHIIIHIHIIIIIIIIIIHIIIIIIIIIIIIIIIIIIIIIIIIIIIIIIIIIIIIIIIIIDDDDD
@HISEQ:969:HM2KJBCX2:2:1101:19154:52733 2:N:0:ACTATGCA
AGACAAGCTTCCCCCAACTATCCCTATTAATCATTACGGTGATCCTAGAAACCAACAAAATAGAATCATGCCGTCCTATTTTATTATTCCATGCTAATGTATTCAAGCAAAATGCCTGCTTTAAACACTCTAATTTTTTCAAAGTAAAGGTCCTGGTTCCCCGCGACACCCAATTAAGGGCATTGCGGTTCTCCAGAAGGTGAGAAATTGACTACACCAGTTCATACCCCTTAAGGCACGACCGATGTGTCAATCCCGAAATTCAACTACGAGCTTTTTAACTGCAACAACTTTAATATACGCTATTGGAGCTGGAATTACCGCGGCTGCTGGCACCAGACTTGCCCTCCAA
+
DDDDDIIIIIIIIIIHIIIIIIIIIIIIIIIIIIIIIIIIIIIIIIIIIIIIIIIIIIIIHIIHIIIIIIHIHIIGIIH1DHIIIIIHIIIIIIIIIIHIGCHIIIHFHIIIIIHHIHIHIIHHHEHHHIIIIHIHIIHIHIIHIHHIEIIHIIHHHGHIIIIIIIIIIHIIIHGIIHIIIIHIIIIGIIHIHIIIIIIIIIIIIIIIIIIIIIIIIII=IIIIIGIIIIHHHIIIIIIIIIIIIIGIIIHIHIIIIIIIIIHIIIIIIIIIIIIIIIIIIIIIIIIIIHHIHHIIIIIIIIIIIIIIIIIIIIIIIIIIIIIIIIIIIIIIIIIIIIIIIIIIIIIDDDDD
@HISEQ:969:HM2KJBCX2:2:1101:11971:51136 2:N:0:ACTATGCA
AGACAAGCTTCCCCAACTATCCCTATTAATCATTACTTCAGTCCTAGAAACCAACAAAATAGAACTAAAGTCCTATTCCATTATTCCATGCTAATATATTCAAGCAAACATGCCTGCTTTAAACACTCTAATTTTTTCAAAGTAAAAGTCTTGGATCCCTAGCGCACTCAATTAAGAGCACACTAGTTCCCCAAAAGGAAAAGCCCAAAGTTGCAGTACAAACCTTTCGGTTGACGGCAACTATAAGCCCAAAATTCAACTACGAGCTTTTTAACTGCAACAACTTTAATATACGCTATTGGAGCTGGAATTACCGCGGCTGCTGGCACCAGACTTGCCCTCCAA
+
DBDDDHHHIGHIIIIHHIIIIIIIIIIIIIIIIIIIIHIIIIIIIIIIIIIHHII1DHHIIHIHIIIIIIIHHIGHHHGIIFHHHIIHHHHHEHIHIIIIIIIIIIIIIIHIHHIIIHIHIIIIHHHHIIIHHIIIIIHHIHHHIHIIHHIIIIIIHIIIIHIIHHHEHIHIIHE4IIIHIHIIIIHIHIHIHIHHIHIIIIHHIIIIIGIGGHIIIIIIIIHIIHGIIIIIIIIIIIIIIIHHIIIIIIIIIIIIIIHIIHHIIIIIIIIIIIIIIIHIIIIIIIIHHIIIIIIIIHIIIIIIIIIIIIIIIIIIIIIIHIIIIIIIIIIIIIIIIIIHDDDDC
@HISEQ:969:HM2KJBCX2:2:1101:8393:52929 2:N:0:ACTATGCA
AGACAAGCTTCCCCCAACTATCCCTATTAATCATTACGGTGATCCTAGAAACCAACAAAATAGAACCATGCCGTCCTATTCTATTATTCCATGCTAATGTATTCGAGCAAAAATGCCTGCTTTAAACACTCTAATTTTTTCAAGGTAAAGGTCCTGGATCCGCAAGACACCCAATAAAGGACATCAAGTTTCTCCAGAAGGTGAGAAATCAACAGTAACAGTTCATACCCCTTAAGGCATGACCATCACGTCAATCCCGAAATTCAACTACGAGCTTTTTAACTGCAACAACTTTAATATACGCTATTGGAGCTGGAATTACCGCGGCTGCTGGCACCAGACT
+
DDDADIIGHIGHEHHDHHHIIHHIIHIIIHFHHIIGIIEHHHIFHIHEHHEC@GHHHIIGHI?GHH@FHH?EHIIDHHHHHGF1GHHFCFEEHIIIIIIHHIIIHIGGIIIHHHIHIIIIIHEHEGGHGHIIHHHII?HCEIHIG@IIIIHGGIIHIIHHHIIIIHIIHHIIIIIIIIIIIIIIIIIIIIHIHIIIGIIIIIIIIIIIIHIIIIIIIIIIIIIIIIHGIIIIIIIHIHIIHHIHIIIHIIIIIIHHIIIIHIIIIIIIIIIIIIIIHIIIIIIIIHIIHIHIIIIHIIIIIIIIIIIIIIHIIIIIIIIIIHIIIIIIIIIIIIIIIIDDDDD
@HISEQ:969:HM2KJBCX2:2:1101:12710:52336 2:N:0:ACTATGCA
AGACAAGCTTCCCCCAACTATCCCTATTAATCATTACTTCAGTCCTAGAAACCAACAAAATAGAACCGAAGTCCTAAATTATTATTCCATGCTAATGTATTCAAGGCATAAGCCTGCTTTAAACACTCTAATTTTTTCAAAGTAATAGAGCTAGATCGCGACGACAACCCAGTGAAGGGCGCCGCCGTTTTCTAGCAGGATGGCAGACACGCGCCAGCACTCACACTCGTAACCGAGGCGGGCCAGGTGCGTCAAACCAGAAATCCAACTACGAGCTTTTTAACTGCAGCAACTTTAATATACGCTATTGGAGCTGGAATTACCGCGGCTGCTGGCACCAGACTTGCCCTCCAA
+
DDDDDIIIIIIIIHIIIIIIIIIIHIIIIIIIIIIIIIIIIEHIIIHIIIIIIIIIIIIIIIHHIIIIIIIIIIIHIIIIIIHIIIIIIIHHIIIIIIIIIFHIIIIIIIIIIIIIIIIIIIIIIIIHHIIIIIIIIIIIIIIIIIIIIIIIIHIIIIIIIIHHHIIIIIIIGHIIIHIIIIIIIIIIHIHHIIIIIIHIIIIIIIIIIIIIIIIIGIIIIIHIHIHIIIIIIIIIIIIIIIIIIIIIIIIHHIIIIIIIIIIIIIIIHIHIIHIIIIIIIIHIIIIIIIIIIIIIIIIIIIIIIIIIIIIIIIIIIIIIIIIIIIIIIIIIIIIIIIIIIIIIIIIIIDDDDD
@HISEQ:969:HM2KJBCX2:2:1101:14563:52595 2:N:0:ACTATGCA
AGACAAGCTTCCCCCAACTATCCCTATTAATCATTACGGTGATCCTAGAAACCAACAAAATAGAACCATGCCGTCCTATTCTATTATTCCATGCTAATGTATTCGAGCAAAAATGCCTGCTTTAAACACTCTAATTTTTTCAAGGTAAAGGTCCTGGATCCGCAAGACACCCAATTAAGGACATCAAGTTTCTCCAGAAGGTGAGAAATCAACAGCGACAGTTCATACCCCTTAAGGCATGACCATCACGTCAATCCCGAAATTCAACTACGAGCTTTTTAACTGCAACAACTTTAATATACGCTATTGGAGCTGGAATTACCGCGGCTGCTGGCACCAGACTTGCCCTCCAA
+
DDDDDIHIIIIIIIIIIIIIIIIIIIIIIIIIIIIIIIIIIIIIIIIIIIIIIIHIIIHIIIHIIIIIIHHHHHIIIIGHHIIIIGIIIIIEHHEHIIHHHHHIIIIHIIIIIIIIIIHIIHHHIIIIIIHIHIIHIHIHIIIIHHIIGIIIHIIIIIHIIHHIIIHIIHEIIIIIIIIIIIGIGIIHIHFIHIIIIIIIIIIIIIIIIIIIIIIIIIIIIIIIIIIIIIIIIIIIIIIIIIHIIIIIIIIHIIIIIIIIIIIIIIIIIIIIIIIIIIIIIIIIIIIIIIIIIIIIIIIIHIIIIIIIIIIIIIIIIIIIIIIIIIIIIIIIIIIIIIIIIIIIIIIIDDDDD
@HISEQ:969:HM2KJBCX2:2:1101:13900:52089 2:N:0:ACTATGCA
AGACAAGCTTCCCCCAACTATCCCTATTAATCATTACGTCGATCCTAGAAACCAACAAAATAGAATCAAACGTCCTATTTCATTATTCCATGCTAATGTATTCAAGCGTGAGCCTGCTTTAAACACTCTAATTTTTTCAAAGTAACAGTCCTGATTCCCCACAACACCAAATAAATGACATCATGGTTCGTCAGAAGGGAGAAACCAACAATGCCAGTACGTACCTAGGCACGACCGACATGATGGTCCCGAAATTCAACTACGAGCTTTTTAACTGCAGCAACTTTAATATACGCTATTGGAGCTGGAATTACCGCGGCTGCTGGCACCAGACTTGCCCTCCAA
+
DDDDDIGGHHHIIIHIIIHIHGHHIIIIIIIIIIIIIIIIHIHIHIIFHIIG@GHHEHHIIIFHHHIIIIEHHEHIIFHHHGHHIIIHGECHHHIIHHHHHHHGHHHHHHIHHHHHHHFHIIIIIHFIHIHIGHHHEIHIIIHHIIIHIIIHHHHHHHHHHHIIHIIIHIIIIIIIHIIIIIIHHIIIIHIIIIHHHHHIIIIIIIIHHHHHIIIIIIIIHIIHIIIIHIIIHIIIIIIIHHG@IIIHIHIHIHIHIIIIIIHHHIHIIIIIHHIIIIHIIIIIIIIIIIIIIHIIIIIIIIIIIIIIIIIIIIIIIHHIHIHIIIIIIIIIIIIIIIIIDDDDD
@HISEQ:969:HM2KJBCX2:2:1101:17010:53031 2:N:0:ATTATGCA
AGACAAGCTTCCCCCAACTATCCCTATTAATCATTACGGTGGTCCTAGAAACCAACAAAATAGAACCATGCCGTCCTATTTTATTATTCCATGCTAATGTATTCAAGCAAAAATGCCTGCTTTAAACACTCTAATTTTTTCAAAGTAAAGGTCCTGGTTCCCCGCGGCATCCAATTAAGGACATCGCGGTTCTCCAGAAGGTGAGAAATTGACTGCACCAGTTCATACCCCGTGAGGCACGACCGATGCGCCAATCCCGAAATTCAACTACGAGCTTTTTAACTGCAACAACTTTAATATACGCTATTGGAGCTGGAATTACCGCGGCTGCTGGCACCAGACTTGCCCTCCAA
+
DDDDDIHIIIIIIEHHIIGI@HHIIIHIHGHHHEHHIIHHHEEEHHHGHHIIGIIIIIIGHHE@GHIIHHIIHEHHHGHHFHHHIIEHIIIHHHHHH@GFHCEEIIIHHHHCHHEHIIIIIIHIIIHHIIIHHHIHGIIHHHIIHGIIIIIIIIHIHFHIIIHIIHIIIIHIIIHHIHIIIIIIHIIIIIIIIIHEIIIIIIIIIIIHHIIIIIHGHIIHIIIIIIIHIIIIIIHIIIIIGIIIIIIGIIHDHCIHIIHHIIIIIIIIHHIIIIIIIIIIGIIIHIHIHIIIIIIIIIIIHIIIIIIIIIIIIIIIIIIIIIIIIIIIIIIIIIIIIIIIIIIIIIIIDDCDD
@HISEQ:969:HM2KJBCX2:2:1101:1721:53674 2:N:0:ACTATGCA
AGACAAGCTTCCCCCAACTATCCCTATTAATCATTACGTCAATCCTAGAAACCAACAAAATAGGATCGAACGTCCTATTTCATTATTCCATGCTAATGTATTCAAGCGTTAGCCTGCTTTAAACACTCTAATTTTTTCAAAGTAACAGTCCTGTTCCCCTGCAACACCAATTTAATGACATTACAGTTCTTCAGAAAGGAGGAATCAGCGAAGCCAGTGCATACCAGTGGCACGACCAACCTGCTGACCCCGAAATTCAACTACGAGCTTTTTAACTGCAACAACTTTAATATACGCTATTGGAGCTGGAATTACCGCGGCTGCTGGCACCAGACTTGCCCTCCAA
+
DDDDDHIEEHH?ECD?HCHEHEEEHHIGIHHHHHIIIHCHHFHHHII?EFEHCEHHIHIGEHGCHHHH=FHHHHHEC1<C@GH@GE@GHHEHHHIIIGIIHEHHIHGGHHECIIHIHGHHFGFIHHIIIHHIHHFHIIHFHIHHIIIIHHIHHIIHIIHHHHGHHIIIHHIIIHIHIIIIIIIIHHIIHIIIIIIGII;IIIHHHHGII<HIIIIIIIIIIIIHIIIIIIIIIGIIIIIIIHHGCHEIHGIIIIIIIHHHIGIIIIIIIIIIHIIIIIIIIIIIIHIIIGIGIIIIHEHHGIIIIIIIIIIIIIIIIIIGIHIIIIIIHIIHCCIHIIIIIDDDAD
@HISEQ:969:HM2KJBCX2:2:1101:10000:53631 2:N:0:ACTATGCA
AGACAAGCTTCCCCCAACTATCCCTATTAATCATTACGGTGGTCCTAGAAACCAACAAAATAGAACCACAACGTCCTATTCTATTATTCCATGCTAATCTATTCAAGCAATAGCCCGCTTTAAACACTCTAATTTTTTCAAGGTAATGGTCCTGGCTCCCCAACACACCCAATAAAGGACATGCTGGCTCACCAGAAGGAAGACCCGACAGCAGACAGTACTCGCCAAAGACGGACCGCCCGGTCAGGCCTAAAATTCAACTACGAGCTTTTTAACTGCAACAACTTTAATATACGCTATTGGAGCTGGAATTACCGCGGCTGCTGGCACCAGACTTGCCCTCCAA
+
DDCDDIIIHIIHHIIIIIIIIIIIIIIIIIIIIIIIIIIHIIIIIIIHIHIHIIIIIIIIIIFHHIIIIIIIHGFDHHHIIIIIEFHEHHIIGIGHIIIIHIHHHHIIIIIIIHIIHIIIIIIIHIIIIIHHIIHIIIHIIIIIIHIHHHIIIIIIIIIIIIIHHHHIHIIIIIIIIIIIIIIIIIIGIIIIIIIIIIIIIIIIIIIIGIIIIIIIIIIIIHIIIIIIIIIIIIIIIIIIIIIIHIIIIIIIIIIIIIIIIIIIIIIIIIIIIIIGIIIIHIIIIHIIIHIIHGIIIHGHHIIIIIIIIIIIIIIIIIIIIIIIIIHIIIHF1IIIIIIIIDDDDD
@HISEQ:969:HM2KJBCX2:2:1101:19933:53008 2:N:0:ACTATGCA
AGACAAGCTTCCCCCAACTATCCCTATTAATCATTACGGTGATCCTAGAAACCAACAAAATAGAATCATGCCGTCCTATTTTATTATTCCATGCTAATGTATTCAAGCAAAATGCCTGCTTTAAACACTCTAATTTTTTCAAAGTAAAGGTCCTGGTTCCCCGCGACACCCAATTAAGGGCATCGTGGTTCTCCAGAAGGTGAGAAATTGACTACACCAGTTCATACCCCTTAAGGCACGACCGATGTGTCAATCCCGAAATTCAACTACGAGCTTTTTAACTGCAACAACTTTAATATACGCTATTGGAGCTGGAATTACCGCGGCTGCTGGCACCAGACTTGCCCTCCAA
+
DDDDDHHHIIG@HHIIIIIIFHHHHHIIIGHHHHHFHHCFEHICHHEHHHIIIIIIHHIIGHIEECGHIH?CCCC<EHIIHHFHHIIGIIIIIEHHH1FCCCIIHHIIHHIIHIIIHIHHIIHHIHHEHHHHHHIIIHHIHEGHIIIIIIIIIIIHGEIIIIIIHHEGIIIHFIIIIIIHIIIIIIHHGHIIGIIIHFHGIIIIII<IIIIIIIIIIIIIIIIIIIIIIIIHIIIIIIIIIIIIIIIIIIHIIIIIIIIIIIIIHHIIHIIIIGIIIIIIIIIIIIIIIHIHHIIIIIHIHHIIHIIIIIIHIHHIIIIIIIIIIIIIIIIIIIIIIIIIIIIIIIIDDDDD
@HISEQ:969:HM2KJBCX2:2:1101:10591:53749 2:N:0:ACTATGCA
AGACAAGCTTCCCCCAACTATCCCTATTAATCATTACATCGATCCTAGAAACCAACAAAATAGAATCGGATGTCCTATTTCATTATTCCATGCTAATGTATTCAAGCGTGAGCCTGCTTTAAACACTCTAATTTTTTCAAGGTAACAGTCCTAATTCCCCGTGACACCAAATTAATGGCATTACGGTTCTTTAGAAGGTGAGAAATCAATAGTATCAGTACATACTAACGGCATGACCGAAACATTGATCCCGAAATTCAACTACGAGCTTTTTAACTGCAACAACTTTAATATACGCTATTGGAGCTGGAATTACCGCGGCTGCTGGCACCAGACTTGCCCTCCAA
+
B@ADBHHEHIFIGIIHHIHIIIHHHIIIHHHHHHHHHHHEHIGFCHHFHCGHHHIIIIIIIIHHEHHE=GFDEHIHIIIIHHHHGHIIHHHHHHIIIIHHGHIGIHIHGEEHHHGHHHHHHIIIIIIIHHGHEHIIIHIIIIIIHHGHHHIIHIHIIHHHIIIIIIHIIHHHIIIIHIHIIIIIIIIIIIIIIIIFIIIHHIIIIHIIIIIIIHHIIIIIIIGIIIIIIIIIIIIIHIIIIIIIIHIHFIIIIIIIIIIIIIHIIIIIIIIIIFIHHIIIIHIIIHHHIHHIIIIIIHHHGFIIIIIIIIIIIIIIIIIIIIIIIIIIIIIIIIIIHIIIIIDDDDD
@HISEQ:969:HM2KJBCX2:2:1101:5950:54478 2:N:0:ACTATGCA
AGACAAGCTTCCCCCAACTATCCCTATTAATCATTACGGTGATCCTAGAAACCAACAAAATAGAACCATGCCGTCCTATTCTATTATTCCATGCTAATGTATTCGAGCAAAAATGCCTGCTTTAAACACTCTAATTTTTTCAAGGTAAAGGTCCTGGATCCGCAAGACACCCAATAAAGGACATCAAGTTTCTCCAGAAGGTGAGAAATCAACAGTAACAGTTCATACCCCTTAAGGCATGACCATCACGTCAATCCCGAAATTCAACTACGAGCTTTTTAACTGCAACAACTTTAATATACGCTATTGGAGCTGGAATTACCGCGGCTGCTGGCACCAGACTTGCCCTCCAA
+
DDDDDIIIIIIIIIIIIIIIIIIIIHIIIIIIIIIIIIIIIIIIGIHIIFFHIHHIGHIHIIIIGHHGHIIIIHGHIIIEHHIGIIIIHIIIHGIIIHIHGFGHIIHIIIIIGHIIIIIIIIIHIIIIIHIIIIIIIIHIHHIHIIIIIIIHIIIGIIHIHHIIIIHFHHIIIIIIIIIIIIIIHHHIHIEHHHIIIIIIIIIIIIIIIIIIIIIIIHHHIIIIIIIIIIIIIIIIIIIIHIIIIIIHIIHGIIIIIIIIIIIIIIIHIIIIIIIIIIIIIIIIIIIIIIIIIIIIIIIIIIHIIIIIIIIIIIIIIIIIIIIIIIIIIIIIIIIIIIIIIIIIIIIIDDDDD
@HISEQ:969:HM2KJBCX2:2:1101:10241:54215 2:N:0:ACTATGCA
AGACAAGCTTCCCCCAACTATCCCTATTAATCATTACGGTGGTCCTAGAAACCAACAAAATAGAACCACAACGTCCTATTCTATTATTCCATGCTAATCTATTCAAGCAATAGCCCGCTTTAAACACTCTAATTTTTTCAAGGTAATGGTCCTGGCTCCCCAACACACCCAATAAAGGACATGCTGGCTCACCAGAAGGAAGACCCGACAGCAGACAGTACTCGCCAAAGACGGACCGCCCGGCCAGGCCTAAAATTCAACTACGAGCTTTTTAACTGCAACAACTTTAATATACGCTATTGGAGCTGGAATTACCGCGGCTGCTGGCACCAGACTTGCCCTCCAA
+
DDDDDIIIIIIIIIIIIIIIIIIIIIIIIIIIIIIIIIIIIIIIIIIIIGIHIIIIIHIEHIHIIIHIIIHIIHHHIIIIHIIIIIIIIIHIHIIHIHHIIGHIIIIIIIIIIIIGIHIIIIIIIIIIHIIIIIIIIIIIIIIIIIIIIIIIIIIIIHIIIIIIIIIIGIIIIIIIIIIIIIIIIIIIIHIIIIIIIIIIIHIIIIIIIIIIIIIIIIIIIIIIIIIIIIIIIIIIIIIIIIIIHIIIIIIIIIIIIIIIIIIIIIIIIIIIIIIIIIIIIIIIIIIIIIIIIHIIIIIHHIIIIIIIIIIIIIIIIIIIIIIIIIIIIIIIIIIIIIIIIDDDDD
@HISEQ:969:HM2KJBCX2:2:1101:11346:54438 2:N:0:ACTATGCA
AGACAAGCTTCCCCCAACTATCCCTATTAATCATTACGGTGATCCTAGAAACCAACAAAATAGAACCATGCCGTCCTATTCTATTATTCCATGCTAATGTATTCGAGCAAAAATGCCTGCTTTAAACACTCTAATTTTTTCAAGGTAAAGGTCCTGGATCCGCAAGACACCCAATAAAGGACATCGAGTTTCTCCAGAAGGTGAGAAATCAACAGTAACAGTTCATACCCCTTAAGGCATGACCATCACGTCAATCCCGAAATTCAACTACGAGCTTTTTAACTGCAACAACTTTAATATACGCTATTGGAGCTGGAATTACCGCGGCTGCTGGCACCAGACTTGCCCTCCAA
+
DDDDDIIIIIIIIIIIIIIIIIIIIIIIIIIIIIIIIIHIIIIIIIIIIIIIIIIIIIIIIIHIIIIIIHIIIHIIIIIIIIIIIIIIHIIIIIIHIIHIIHIIHHIIIIIIIIIIIIIIIIIIIIIIIIIIIIIIHIIIIIIIHIIIIIIIIIIIIHHIIIIIIIIIIIIIIIIIIIIIIHHIIIIIIIIIIIIIIIIIIIIIIIIIIIIIIIIIIIIIIIIIIIIIIIIIIIIIIIIIIHIIHIIIIIHHIHHIIIIIIIIIIIIIIIIIIIIIIIIIIIIIIIIIIIIIIIIIIIIIIIIIIIIIIIIIIIIIIIIIIIIIIIIIIIIIIIIIIIIIIIIIIIIIDDDDD
@HISEQ:969:HM2KJBCX2:2:1101:11438:54693 2:N:0:ACTATGCA
AGACAAGCTTCCCCCAACTATCCCTATTAATCATTACGTCGATCCTAGAAACCAACAAAATAGAATCAAACGTCCTATTTCATTATTCCATGCTAATGTATTCAAGCGTGAGCCTGCTTTAAACACTCTAATTTTTTCAAAGTAACAGTCCTGATTCCCCAAGACACCAAATTAATGACATCATGGTTCGTCAGAAGGAAGAAACCAATAAATTAGTACGTACCAAGGCACGACCAACATATTGATCCCGAAATTCAACTACGAGCTTTTTAACTGCAACAACTTTAATATACGCTATTGGAGCTGGAATTACCGCGGCTGCTGGCACCAGACTTGCCCTCCAA
+
DCDDDIIIIIIIIIIIIHHHHIIIIHIIIIIIIIIIIIIIIIIIIIIIIIIIIIIIIHEHIIEHIGIIIIIHEEEHIIHHIIIIIIHIGIHIIIIIIIIIIHIIIIHHIIHIIIHIIIIIHIHIIIIIIIIHIIIIHHIHIIIIIIIIIIIIIIHHIHHHIIIIIIIIIIIIIIIIIIIIIIIIIIIIHIIIIIIIIIII;III<IIIIIIIIIIIIHIIIIIIIIIIIIIIIIIIIIIIHHHIHIIIIIIIIIIIHHIIIIIIIIIIIIIIIIIHIIIHIIIIIIIIIHIHHIIIIIIIIIIIIIIIIIIIIIIIIIIIIIIIIIIIIIIIIIIIIIIDDDDD
@HISEQ:969:HM2KJBCX2:2:1101:1331:54774 2:N:0:ACTATGCA
AGACAAGCTTCCCCCAACTATCCCTATTAATCATTACGGTGGTCCTAGAAACCAACAAAATAGAACCACAACGTCCTATTCTATTATTCCATGCTAATCTATTCAAGCAATAGCCCGCTTTAAACACTCTAATTTTTTCAAGGTAATGGTCCTGGCTCCCCAACACACCCAACAAAGGACATGCTGGTTCACCAGAAGGAAGACCCGACAGCAGACAGTACTCGCCAAAGACGGACCGCCCGGCCAGGCCTAAAATTCAACTACGAGCTTTTTAACTGCAACAACTTTAATATACGCTATTGGAGCTGGAATTACCGCGGCTGCTGGCACCAGACTTGCCCTCCAA
+
DDDDDIIIIIIIIIIIIIIIIIIIIIIIIIIIIIIIIEHIHIIIIIHHHHHIIIIIIIIIIHECGHHHIIIHEHHHIIEHHHIHIIIIIIIHHIHIIHGHIHIHIHIIIIHIHHIHIIHHHHIHIIIIHIHHHHIHHHGHHIIIIHIIIIIIIIIIIIIIIHHHIIGIIIHIIIIHIIIIIIIIIIIIHIIIIIIIIIIIIHIIIIIIIIIIIIIIIIIIIIIIIIIIIHGIIIIIIIIIIGIHIIHIIIIIIIIHIIIIIIIIIHIIIHIIIIIIIIIIIIIHIIIIIIIIIHIIIIIIHIIIIIHIIIIIIIIIIIIIIIIIIIIIIIIIIHIIIIIIIDDDDD
@HISEQ:969:HM2KJBCX2:2:1101:6744:55561 2:N:0:ACTATGCA
AGACAAGCTTCCCCCAACTATCCCTATTAATCATTACGGTGATCCTAGAAACCAACAAAATAGAACCATGCGTCCTATTTCATTATTCCATGCTAATGTATTCAGGCAATAGCCTGCTTTAAGCACTCTAATTTTTTCAAGGTAACAGTCCTGCTTCCCCAACGCACCAAATTAATGACATGCTGGTTATTCAGAAGGTAGGAATCCATCACGCCAGTACAGACCCAAAAGCCCGACCAACGGATAAATCCCGAAATTCAACTACGAGCTTTTTAACTGCAACAACTTTAATATACGCTATTGGAGCTGGAATTACCGCGGCTGCTGGCACCAGACTTGCCCTCCAA
+
DBADBHHGHIIHHHDHIIIIHHHGHHIIIIIIHIHIHIIHHHIHHHIHIIIIHHEHGIEHIIHIHEHHEH1C<CCCFHF<FEHGGHIHHEHEEHIIGCHHHDC@CH@DCFECCHHHHHHHIHIHHHHGIIIIIIHHGGHGHHHHHHEHEGGHHHGEDGCDIHGGGIIIIHIIIIHIIHHHGIIIHIHHHIHHIIIHFHGHEHHHHHHEHHHHCI>IIGIHHHHIHHIIHHHC<HIIHHE;;HFHHHHCC/HEHHHIHIHIHHDIHIIIHHHHHIIIHIIIIIIIIGHIIIHGIIIHIIIHHIHIIHIIHIIHIIIIHIIIIIIHIIIIIIIIIHIHIIIHHHD@DA@
@HISEQ:969:HM2KJBCX2:2:1101:19202:56002 2:N:0:ACTATGCA
AGACAAGCTTCCCCCAACTATCCCTATTAATCATTACGGTGATCCTAGAAACCAACAAAATAGAACCATGCCGTCCTATTCTATTATTCCATGCTAATGTATTCGAGCAAAAATGCCTGCTTTAAACACTCTAATTTTTTCAAGGTAAAGGTCCTGGATCCGCAAGACACCCAATTAAGGACATCAAGTTTCTCCAGAAGGTGAGAAATCAACAGCAACAGTTCATACCCCTTAAGGCACGACCATTACGTCAATCCCGAAATTCAACTACGAGCTTTTTAACTGCAACAACTTTAATATACGCTATTGGAGCTGGAATTACCGCGGCTGCTGGCACCAGACTTGCCCTCCAA
+
DDDDDIIIIIIIIIIIIIIIIIIIIIIIIIIIIIIIIIIIIIIIIIIIIIIIIIIIIIIIIIHHIIIIIIIHIHIIIIIIIIIIIIIIIIIIIIIIIIHIIGHIHHGHIIIIHIIIIIIIIIIIIIIHIIIIIIIIIIIIIHIIIIIIIIIHHIIIHIIIIIIIIIIIIIIIIIIIIIIIIIIIIIIIIIHIHIIIIIIIIHHIIIIIIIIIIIIIIIIIIIIIIIIIIIIIIIIIIIIIIIIIIIIIIIHHIIIIIIIIIIIIIIIIIHIIIIIIIIIIIIIIIIIIIIIIIIIIIIIIIIIIIIIIIIIIIIIIIIIIIIIIIIIIIIIIIIIIIIIIIIIIIIIIDDDDD
@HISEQ:969:HM2KJBCX2:2:1101:11954:56385 2:N:0:ACTATGCA
AGACAAGCTTCCCCCAACTATCCCTATTAATCATTACGTTGTACCTAGAAACCAACAAAATAGGTTCGAACGTCCTATTTCATTATTCCATGCTAATGTATTCAAGCGTTTGCCTGCTTTAAACACTCTAATTTTTTCAAAGTAACAGTCCTGACTCCCCACAACACCAAATTAATGACATCATGGTTCATCAGAAGGGAGAAATCAACGACGCCAGTGCGTACCGAAGGCACGACCGACGTATTGATCCCGAAATTCAACTACGAGCTTTTTAACTGCAACAACTTTAATATACGCTATTGGAGCTGGAATTACCGCGGCTGCTGGCACCAGACTTGCCCTCCAA
+
DDDDDIIIIIIIIIIHIIIIIIIIIIIIIIIIIIIIIIIIIIIIIIIIIIIIIIIIHIHHHIHIHHGHIIHHIEHHIIIIIIIIIIIIIIIIIIIIHIIIIHHIIIHHIIIIIIIIIIIIIIIIIIIIIIIIIIIIIHHGIIIIIHIIHIIIIIIIIHHIIIIIIIHIIIIIIIIHIIIIIIIIIIIIIIIIIIIIIIIIIIIIIIIIIIIIIIIIIIIIIIIIIIIIIIIIIIIIIIIIIIHHFIIIIIIIIIIIIIIIIIIIIIIIIIIIIIHIIIIIIIIIIIIIIIIIIIHIIIIIIIIIIIIIIIIIIIIIIIIIIIIIIIIIIIIIIIIIIIIIIDDDDD
@HISEQ:969:HM2KJBCX2:2:1101:10469:56303 2:N:0:ACTATGCA
AGACAAGCTTCCCCCAACTATCCCTATTAATCATTACGTCAATCCTAGAAACCAACAAAATAGGATCGAACGTCCTATTTCATTATTCCATGCTAATGTATTCAAGCGTTAGCCTGCTTTAAACACTCTAATTTTTTCAAAGTAACAGTCCTGTTTCCCTGCAACACCAAATTAATGACATTACAGTTCTTCAGAAAGGAGGAATCAGCGAAGCCAGTGCATACCAGTGGCACGACCAACCTGCTGACCCCGAAATTCAACTACGAGCTTTTTAACTGCAACAACTTTAATATACGCTATTGGAGCTGGAATTACCGCGGCTGCTGGCACCAGACTTGCCCTCCAA
+
DDDDDIIIIIIIIIIIIIIIHIHIIHHIIIIIIIIIIIHHIIIIHHIIIIIHIIIIIHIHIHHHIIHHIIHHHIFHHIIIIHIIIIIIIIIHIIIIIIIIIHHHIIIIIHIIIIIIIHIIIHIIHIIIHIIIIIIIHGHHIIIIIIIIIHIIIIIIIIHIHIIIIIIIIHHIHIIIIIIIIIIIIIIIIHIIIIIIIIIIIHIIIIIIIIIIIIIIIIIHIIIHIIIIIIIIIIIIIIIIIIIHGIIIIIIIIIIIIIIIIIIIIIIIIIIIIIIIIIIIIIIIIIIIIIHIIIIIIIIIHIIIIIIIIIIIIIIIIIIIIIIIIIIIIIIIIIIIIIIIIDDDDD
@HISEQ:969:HM2KJBCX2:2:1101:15630:56495 2:N:0:ACTATGCA
AGACAAGCTTCCCCCAACTATCCCTATTAATCATTACGTCAATCCTAGAAACCAACAAAATAGGATCGAACGTCCTATTTCATTATTCCATGCTAATGTATTCAAGCGTTAGCCTGCTTTAAACACTCTAATTTTTTCAAAGTAACAGTCCTGTTTCCCTGCAACACCAAATTAATGGCATTACAGTTCTTCAGAAAGGAGGAATCAGCGAAGCCAGTGCATACCAGTGGCACGACCAACCTGCTGACCCCGAAATTCAACTACGAGCTTTTTAACTGCAACAACTTTAATATACGCTATTGGAGCTGGAATTACCGCGGCTGCTGGCACCAGACTTGCCCTCCAA
+
DDDDDIIIIIIIIIIIIIIIHIIIIIIIIIIIIIIIIIIIIIIIIIIIIIIIIIIIIIHHIIIGIHIIIIHHIIIIIIIIIIIIIIHIIIIHHIHIHHIIHIHHIHHIIIIIIIIIIIHHIIIIIIHHIIIHHIIIIHHIIIIIIIIIIIIIIIIIIIHIIIIIIHHIIIIIIIIIIIIIIIIIIIIIIIIIIIIIIIIIIIIIIIIIIIIIIIIIIIIIIIIIIIIIIIIIIIIIIIIIIIIIHIIIIIIIIIIIIIIIIIIIIIIIIIIIIIIIIIIIIIIIIIIIIIIIIIIIIIIIIIIIIIIIIIIIIIIIIIIIIIIIIFIIIIIIIIIIIIIIIDDDDD
@HISEQ:969:HM2KJBCX2:2:1101:12990:57212 2:N:0:ACTATGCA
AGACAAGCTTCCCCCAACTATCCCTATTAATCATTACGTCAATCCTAGAAACCAACAAAATAGAATCAAACGTCCTATTTCATTATTCCATGCTAATGTATTCAAGCGTGCGCCTGCTTTAAACACTCTAATTTTTTCAAAGTAACAGTCCTGATTCCCCACGACACCAAATTAATGACATCGCGGTTCTTCAGAAGGTAGGAACCAATAATGCCAGTACGTACCGAGGCACGACCGACAGTCTGATCCCGAAATTCAACTACGAGCTTTTTAACTGCAACAACTTTAATATACGCTATTGGAGCTGGAATTACCGCGGCTGCTGGCACCAGACTTGCCCTCCAA
+
DDDA@GEHIIIEGHHDHIHHHHEHHHIIIIIHFI?FHHEHE=ECHCHHI?FH@EHIEEHCEEC1C@G?D@GHIHHHHHIGHCHHHGFE?FEHGEHIHEH@<EFEHDDGHIIIFHHHFGHCHGHIIHHHHFHHHEHIIHHIHHHHHIHHGHHHCGEHHHGGH?7CEGHGFA<DFHDFE/FHHDDG/@<CDD:IIIHHHFHF<@EEHHH<HHGF<GHHEFHFH?HHHHGC@EEHGCDEFEHHG@FCIHHE?HHHHHFHG@IHEIHHHHCEHE?CC<<<1FHIHHDCCEFGCD00CCGCFC@EHIIIHHIIHHHHF??DHIHHHGC<<FHGIHG<<<<<HGHHA@?D0
@HISEQ:969:HM2KJBCX2:2:1101:15834:57427 2:N:0:ACTATGCA
AGACAAGCTTCCCCAACTATCCCTATTAATCATTACGTCAATCCTAGAAACCAACAAAATAGGATCGAACGTCCTATTTCATTATTCCATGCTAATGTATTCAAGCGTTAGCCTGCTTTAAACACTCTAATTTTTTCAAAGTAACAGTCCTGTTCCCCTGCAACACCAAATTAATGACATTACAGTTCTTCAGAAAGGAGGAATCAGCGAAGCCAGTGCATACCAGTGGCACGACCAACCTGCTGACCCCGAAATTCAACTACGAGCTTTTTAACTGCAACAACTTTAATATACGCTATTGGAGCTGGAATTACCGCGGCTGCTGGCACCAGACTTGCCCTCCAA
+
DD?@DFCHEHGFGHHIIIIHHIIIHIIHIHHHHICGH1GHHIHGC1CGHGHEEEH1CCFHI11CGHEHII/FHHIIHCHCCEHHCGHEHCHF?HIHHIIHIIIHHIIHIFEHHHEEGGFGHHFHIHIHHHIHIHHHHEHGHFHIIHIIIHHGHHHDFHHHHHIHHFEHIIHHHIGIHHFIHIHHHIIIIIIH:HIIIHHIHHGDIIIIIIIHEEHHHHHIIIHIIHH;GIHHIIIIHIGIIFHDIHDHIIHIIIHIIIIHFIIIIIGHIIIHHHIHIIHHHHHHHIHIIIIIHCIHHHGHIIIIIIIIIIIHIGHIIIIIIHIIIIIHHIHIHIIIHDIIDDBDB
@HISEQ:969:HM2KJBCX2:2:1101:7829:58294 2:N:0:ACTATGCA
AGACAAGCTTCCCCCAACTATCCCTATTAATCATTACGGTGATTCAGAAACCAACAAAACAGGACCACCGTCCTATTTTATTATTCCATGCTAATGTATTCAGACGTAAGCCTGCTTTGAACACTCTAATTTTTTCAAGGTAAAGGTCCTGGTTTCCCACCACGCTAAATTAATAACATGATGGTTCCCCAGAAGGTAGAAATTCCACACGCCAGTACAGACAATTGCCCGACCAACGGTAGAACCCCGAAATTCAACTACGAGCTTTTTAACTGCAACAACTTTAATATACGCTATTGGAGCTGGAATTACCGCGGCTGCTGGCACCAGACTTGCCCTCCAA
+
<D0DDIC?GHI@GC/CG0FHEC11<CHHHHH@ECHH@@HFHCG?GHHICHHDFCHFGHIFHHGGEHECDE<CCH1C1DHFHHI?H?GGHCHHHHIEF@1FHEHHHG@GGEHFFEHEFHHEHGHGC1FG@GGFHHGHHHHIHHGEHHFHHHHHEGHFEBCFHHEHHIHEG?FHHEG@HEHIHFHHFEGC?HEG@FG?@CEEHFFGHHHC0HHGCHIIGHHEAEHEHHHHEHHE1EHCCC1GGFIIHHIHFCGCEHFEHEHHGIHCEEHCFG@F<1F1@GEF<?HGC@EHCHDCGEHHEIIIGIHIIIHIIHHHE<DIIIIIHHFHIIIHHIHHIIIIHFD@<@@
@HISEQ:969:HM2KJBCX2:2:1101:14688:58271 2:N:0:ACTATGCA
AGACAAGCTTCCCCAAACTATCCCTATTAATCATTACGGTGGTCCTAGAAACCAACAAAATAGAACCACAACGTCCTATTCTATTATTCCATGCTAATCTATTCAAGCAATAGCCCGCTTTAAACACTCTAATTTTTTCAAGGTAATGGTCCTGGCTCCCCAACACACCCAATAAAGGACATACTGGTTCACCAGAAGGAAGACCCGACAACAAGACAGTACTCGCCAAAGACGGACCGCCCGGCCAGGCCTAAAATTCAACTACGAGCTTTTAACTGCAACAACTTTAATATACGCTATTGGAGCTGGAATTACCGCGGCTGCTGGCACCAGACTTGCCCTCCAA
+
DDDDDHH1C11DF11<CEHHHHCHIHFIH1C1CGHHH<@1<CCEEFFE?FHHIHC0CFHI?G11<C@?GCC=<EHEGH111<D@C11<C??@H?CC<GHHIIG<<DEIHIHGD>1C?@ECF@FEHHHHHHGGEF1CGHEFDHEIIHIIIIIHC1A<<IIHHIHHIIE@?GHEHH@EEHHHHHFIHGHHFIHIIIHIGFHHIIIHGH;HH4HGF?=HHG1EEFDHCHIIHHD<CCIIIIIHIIHHEHAEEHIIHIHHECHHIHHIIIIIHHCIIIHHC?@@FHHHGEHIIHEIHHF1CH@HFHIHECHFF@HHFCHHHIHHHHCIHEIHGFC1EEEHHHCHE@?AAA
@HISEQ:969:HM2KJBCX2:2:1101:13514:57903 2:N:0:ACTATGCA
AGACAAGCTTCCCCCAACTATCCCTATTAATCATTACGGTGATCCTAGAAACCAACAAAATAGAACCATGCCGTCCTATTTTATTATTCCATGCTAATCTATTCAAGCACTAGCCTGCTTTAAGCACTCTAATTTTTTCAAGGTAATAGCTCTGCTTCCCCGGCGCACCAACTGAATGGCATGCCGGTTATTCAGAAGGTAGGAACCCATCACACCAGTACGGACCGTGAAGCCCGACCGACGGACAGACCCCGAAATTCAACTACGAGCTTTTTAACTGCAACAACTTTAATATACGCTATTGGAGCTGGAATTACCGCGGCTGCTGGCACCAGACTTGCCCTCCAA
+
DDDDDHIIIIIIIIIIIIIIIIIIIIIIIIIIIIIIIIIIIGIHIIIIIIIIIIHIHIEHIIEHHIIIHHHHIHIIIHIIIIIHIGGIGIIHIFHIIHIIHHIIIIIIIIIIHIHHIHHIHHIIIIIIIIIIHHIHIHIIIHIIIIIIIIGIIIIHHIIIIIIIIIIIIIIIHIIIIIIIIIIIIIIIHIIIIIIIIIIIIIIIIIIIIIIII;IIIIIIIIIIIIIHHIIIIIIIIIIIIIIIIHGIIIIIIIIIIIIIIIIIIIIIIIIIIIIIIIIIIIIIIIIIIIIIIIIIIIIIIIIIIIIIIIIIIIIIIIIIIIIIIIIIIIIIIIIIHIIIIIHDDDDD
@HISEQ:969:HM2KJBCX2:2:1101:7210:58716 2:N:0:ACTATGCA
AGACAAGCTTCCCCCAACTATCCCTATTAATCATTACGTCGATCCTAGAAACCAACAAAATAGAATCGAACGTCCTATTTCATTATTCCATGCTAATGTATTCAAGCGCGTGCCTGCTTTAAACACTCTAATTTTTTCAAAGTAACAGTCCTGACTCCCCACAACATCAAATTAATGACATCATGATTCATCAGAAGGGAGAAATCAATGACATTAGTACGTACCGAAGGCACGACCGACGTATTGATCCCGAAATTCAACTACGAGCTTTTTAACTGCAACAACTTTAATATACGCTATTGGAGCTGGAATTACCGCGGCTGCTGGCACCAGACTTGCCCTCCAA
+
BDDDDGHEHIFIHEDHIHIHIIIIIIIIIIIIHIIIIGHIHIIIIIIIIIIIIHHHHIIHIIHHIHIICHHICHHIII?GHEHIIIIIIIIIIHHHHHHHH@CIIHHDHGIIIHHFHHIHIHHHH@EHHHFGHEHHIIHHHHHIIHIHFHIIGHIIIIHFHHIEHHHFHGHIIHIHHHHIHHIIHHHGIHHIIHHIHHIHHIHGHHIIIHHIIIIHHHIIIIIIIHIHIIIIIIHHIHIIHHHHHIGIIIIHIIIIHIHHIHEHHHGIHIIIIIHIIIHFHIHIHIHIHIIIIHIHIIIHIIIIIIHIHHHHIIIIIIIIHIIIIHIIIHIIIHIIIIIIIDDCDD
@HISEQ:969:HM2KJBCX2:2:1101:11720:58930 2:N:0:ACTATGCA
AGACAAGCTTCCCCCAACTATCCCTATTAATCATTACGTCGATCCTAGAAACCAACAAAATAGAATCAAACGTCCTATTTCATTATTCCAGCTCCAATAGCGTATATTAAAGGTGTTGCAGTTAAAAAGCTCTTAGTTGAATTTAGGAGTTTGTCGGTTGGTCGGGCTTCACTGTCCGCACTGGCCTGATGAATTCCTACCTTCTGAACAACCAGCATGCTATTAAGTTAGTGCGTTGGGGAAGCAGAGCTATTACCTTGAAAAAATTAGAGTGCTTAAAGCAGGCTTGTGCTTGAATAGATTAGCATGGAATAATAAAATAGGACGGCATGGTTCTATTTTGTTGGTTTCTAGGATCACCGTAATGATTAATAGGGATAGTTGGGAGGTCGTATGCG
+
@D0BDE@1<<@111/C<0<CGH?<C1FHHHI1CF11D1<D/C11<1<<CGE11<F=G?F1D?DHHE?1@G1<D<CCHHHIIHCH@@11<C11<11<11<1<.0<0<C1<1111111011<<11<F1E@01111<C<<1<DEHH11<1<HH8IHDIHHFD>6,HFIHFHHFGE757,,C8.CH@?@?IGHGFEHHEC@EIIHF@@</HCDIIIHIHHHHCGGFFEHHCHHEDHC.EDFHHGEFEHGGFCC1HIIHEHHFFC<FEIIHEG?HGHEEHHF?D<C1HEG@EHHHHGGD1GDFGCC<EHGCCEEIIIHIHIHCHIHEHHGHHFGIIIHIIHEHIHHIHFIIIHEGHIHHEHGIIIIHHHGHFHHIIHHHHFEIHIIIIIHHIHIHIIHDBABA
@HISEQ:969:HM2KJBCX2:2:1101:20132:58956 2:N:0:ACTATGCA
AGACAAGCTTCCCCCAACTATCCCTATTAATCATTACATCGATCCTAGAAACCAACAAAATAGAATCGGATGTCCTATTTCATTATTCCATGCTAATGTATTCAAGCGTGAGCCTGCTTTAAACACTCTAATTTTTTCAAGGTAACAGTCCTAATTCCCCGTGACACCAAATTAATGGCATTACGGTTCTTTAGAAGGTGAGAAATCAATAATATCAGTACATACCAACGGCATGACCGAAACATTGATCCCGAAATTCAACTACGAGCTTTTTAACCGCAACAACTTTAATATACGCTATTGGAGCTGGAATTACCGCGGCTGCTGGCACCAGACTTGCCCTCCAA
+
<@DB@FEEHHHC1FCCEEEHC<<FHHCG?CH?GHI?CF?1DGH@EECEHHIHGH@C1<CFHH11D11DC@CDFHGHHHCEHE@1<GFD1<D@CG<<1HEGH@C<@IIHIHHE?@HHHHG@FHGFFG?HHHHEHH@GEHGIHGEHIHHFDA1IIIHHH<G@EECF?HH4HEHHHIIIIIIHHHIHCHHHHHHFHIHH7IIIIHIIHGIHHIHHGCCIIIFIHFIIHFFIIIIIIHFHHIIIIHHHIHGIGIHEHIIIIIIIHGIIIHIH@HHIHHHHCCIHIIIHHHHIIHHIIIIIIIHIHHIHHHHHIHIIIIHHGIIIHIIIHFHIFIIIHHHHFIIHIGDDBBA
@HISEQ:969:HM2KJBCX2:2:1101:4402:58661 2:N:0:ACTATTCA
AGACAAGCTTCCCCCAACTATCCCTATTAATCATTACATCGATCCTAGAAACCAACAAAATAGAATCGGATGTCCTATTTCATTATTCCATGCTAATGTATTCAAGCGAGAGCCTGCTTTAAACACTCTAATTTTTTCAAGGTAACAGTCCTAATTCCCCGTGACATCAAATTAATGGCATTACGGTTCTTTAGAAGGTGAGAAATCAATAATATCAGTACATACCAACGGCATGACCGAAACATTGATCCCGAAATTCAACTACGAGCTTTTTAACTGCAACAACTTTAATATACGCTATTGGAGCTGGAATTACCGCGGCTGCTGGCACCAGACTTGCCCTCCAA
+
<D@@DEHIHHGHHC//EGHHC1DGH<FHCHH?FCCCCCH1C@1<@GE1D1CC11<<<<DHE@1<1<1CHH0/<<CE@EG<<<11@FH<F111D@11<FG@118=GFCE$<<<?FHHFAHHF@EGD?ECDG@CFHHHCGDHCHHEHHIHGH7IHGEG<CED?HHHHF#EII:HHGG@CIHIIIIGHHHHIFIHEFIHIIHHIIHIGHFHHIHHGIIGHCDF@IHEFIHIIIFFGIHGGGHIIHHHFHHHIGIIIHHEHHGHHIIIIHIHHGEHIHEHIIHHIIIHHHIIIHHIIIHIHGGG?GFEHHGHHHEIHIIHHIHIIIIIHGIIHHEFHHHHCEEDEG?D@@B
@HISEQ:969:HM2KJBCX2:2:1101:15327:58962 2:N:0:ACTATGCA
AGACAAGCTTCCCCCAACTATCCCTATTAATCATTACGGTGATCCTAGAAACCAACAAAATAGAACCATGCCGTCCTATTCTATTATTCCATGCTAATGTATTCGAGCAAAATGCCTGCTTTAAACACTCTAATTTTTTCAAGGTAAAGGTCCTGGTTCCACATGACACCCAATTAAGGACATCATGCTTCTCCAGAAGGTGAGAAATCAACTGCGACAGTTCATACCCCTTAAGGCACGACCATCACGTCAATCCCGAAATTCAACTACGAGCTTTTTAACTGCAACAACTTTAATATACGCTATTGGAGCTGGAATTACCGCGGCTGCTGGCACCAGACTTGCCCTCCAA
+
DDDDDIIIIIIIIIIIIIIIIIIIIIIIIIIIIIIIIIIIIIIIIIIIIIIHIIIIIIIHIIHHHIIIIHIHHHIIIIHHHIIIIIIIIIIHIIIIIIIIIFHHFHFIIIHIIHIIHHIIIIIIIIIIIIIIIIIGHIIHHIHHHIHIIIHIIIIIHHIIIIHIHHHHIHIIIIHIIHGIHIIIIIIHHDHIIIHHHIIIIIIIIIIIIIIIIIIIIHHIHHHHIHIIIIIIIIIIIHIIIIIIIIHIIIHHHHIIIIIIIIIGIIIGIIHIHIHIIIIIIIIIHIIIGIHIHIIIIIHHIIIIIIIIIIIIIIIIIIIIIIIIIIIIIGIIIIIIIIIIIIIIIIHDDDDD
@HISEQ:969:HM2KJBCX2:2:1101:19907:59830 2:N:0:ACTATGCA
AGACAAGCTTCCCCCAACTATCCCTATTAATCATTACGGTGATCCTAGAAACCAACAAAATAGAACCATGCCGTCCTATTCTATTATTCCATGCTAATGTATTCGAGCAAAATGCCTGCTTTAAACACTCTAATTTTTTCAAGGTAAAGGTCCTGGTTCCACATGACACCCAATTAAGGACATCATGCTTCTCCAGAAGGTGAGAAATCAACTGCGACAGTTCATACCCCTTAAGGCACGACCATCACGTCAATCCCGAAATTCAACTACGAGCTTTTTAACTGCAACAACTTTAATATACGCTATTGGAGCTGGAATTACCGCGGCTGCTGGCACCAGACTTGCCCTCCAA
+
DDDDDIIGIIIIIIIIIIIIIIIIIIIIIIIIIHIIIIHIHIIHHIIIIIHHIGHHIIHIIHIHIIGFEHHHIHHHHIIIIIIHIIIIHEHIECHHIIGIHFF@HFFHHIIIIHHHHHFHIIHIIIICFHHIHHHIHHHHFGHHIIIIIFGHHHIHFHHHIIIIEEFHHHHHHHIIGFEHH5HFHHEGHIHFHEHFCCCC@FHHIHHHIHGEHFIHHEIHHFHCHHHIIHHHIHHIIIHEIHIIHHHHCHGHHHHGHIIHIIIIIHHHHHIHFHGIIIIIHIIHIIIIHHHHHIGHGHHEHGIIIIHHIIHIIIIIIHIIIIIIIIIIIHIGIIIIIIHIIIIIIIH@BDDD
@HISEQ:969:HM2KJBCX2:2:1101:14330:60902 2:N:0:ACTATGCA
AGACAAGCTTCCCCCAACTATCCCTATTAATCATTACGGTGGTCCTTGAACCAACAAAATAGAACCACAACGTCCTATTCTATTATTCCATGCTAATCTATTCAAGCAAAAGCCTGCTTTAAACACTCTAATTTTTTCAAGGTAATGGTCCTGGCTCCCCGGCACGCCCAATTAAGAACATACCGATTCACCAGAAAGATAGACCCGACGACAGAACAGTACTCGCCAGAGACGGACCGTCCGGCCAGGCCTAAAATTCAACTACGAGCTTTTTAACTGCAACAACTTTAATATACGCTATTGGAGCTGGAATTACCGCGGCTGCTGGCACCAGACTTGCCCTCCAA
+
DDDDDIIIIIIHIIIIIIIIIIIIIIIIIIIIIIIIIHIHIIIIIIIIIIIGHHIHHHIHIIIIIIIIIIIIHIIIIIIIIIIIIIIIIIIIIIIHIIIIIIIIIIIIIIHIGIIIIIIIIIIIIIIIIIIIIIIHIIHIIIIIIIIIIIIIHIIIIIIIIIIIIIHIHIIHIIHIIHHIIHHIIIIIIIHIIIHIIIIIIIHIIIIHIIHEHIIIHHIIIIGIIIIIIIIIIIIIIIIIIIIGIHHIIIIIIIIIIIIIIIIIIIIIIIIIIIIIIIIIIIIIIIIIIIIIIIIIIIIHGHIIIIIIIIIIIIIIIIIIIIIIIIIIIIIIIIHIIIIIIIDDDDD
@HISEQ:969:HM2KJBCX2:2:1101:17076:61197 2:N:0:ACTATGCA
AGACAAGCTTCCCCCAACTATCCCTATTAATCATTACGTCGATCCTAGAAACCAACAAAATAGGATCAAACGTCCTATTTCATTATTCCATGCTAATGTATTCAAGCGTTAGCCTGCTTTAAACACTCTAATTTTTTCAAAGTAACAGTCCTGTTTCCCTGCAACACCAAATTAATGACATTACAGTTCTTCAAGAAGGAGGAACCAGTAAAGCCAGTACATACCAGAGGCACGACCAACCTACTAATCCCGAAATTCAACTACGAGCTTTTTAACTGCAACAACTTTAATATACGCTATTGGAGCTGGAATTACCGCGGCTGCTGGCACCAGACTTGCCCTCCAA
+
DDBDDIIIHHIIIIIIIIHHGHIIIIIIIIIIIIHIIHHIIDHHIIHHIIIHIIIIIIHHHEFFHHIHIIIHHHHGIIIHHIIIHHHHFHIH?FEHHIIIIHHHIIIIIHIIIIIIIIHIHHIIIIIIIIIIIIIHHHHIIIIIIIIIIHIIIIIIIIIIIIIIIIIIIIIIIIIIGFIHIIIIIIIIIIIIIIIIIIIIIIIIIIIIIIIHIIIIIIIIIIIIIIIIIIIIIIIIIIHIIHHGHIHHIIIIIIIIHHHHIIIIIIIIIIIIIIHIIIIIIIIIIIIIIIIIIHIIIIHGHIIIIIIIIHIIIIIIIIIIIIIIIIIIIIIIIIHIIIIIIDDDDD
@HISEQ:969:HM2KJBCX2:2:1101:5955:61488 2:N:0:ACTATGCA
AGACAAGCTTCCCCCAACTATCCCTATTAATCATTACGTCAATCCTAGAAACCAACAAAATAGGATCGAACGTCCTATTTCATTATTCCATGCTAATGTATTCAAGCGTTAGCCTGCTTTAAACACTCTAATTTTTTCAAAGTAACAGTCCTGTTTCCCTGCAACACCAAATTAATGACATTACAGTTCTTCAAGAAGGAGGAATCAGTAAAGCCAGTACACACCATTGGCACGACCAACCTACTGACCCCGAAATTCAACTACGAGCTTTTTAACTGCAACAACTTTAATATACGCTATTGGAGCTGGAATTACCGCGGCTGCTGGCACCAGACTTGCCC
+
DDCDDHIGIIIGHIGHIIIIIHIGIIIIIIIHHIIFHIIGHGH@@GHIHHIIHIHIIIHIIIGIIHEHGHCDCHHHIFFEHHIEHIIGIICHIHHHIHHIHHHHHHIIHIIEHFHHIHHHIIHIIHHHIHHIIIIIHHHHIIHIHGHHHHIHHIIIIIIHHIIIIHIIIHHHHIHIIIIIHHIIIIIIIIHHIHHIIIIIIIIHHIGIIIIIHHIIIIIIHHCIIIIIIIIIIIIIHGD<IHHIGIIIIIHIIHIHHIIIIIIHIIIIIIHIIIHIIIIIHHIIIHIIIIIIIGIIIIIIIIIIHIIIIIIIIIIIGIIIIIIIHIIIIIHGIHIIDDDDD
@HISEQ:969:HM2KJBCX2:2:1101:7455:61364 2:N:0:ACTATGCA
AGACAAGCTTCCCCCAACTATCCCTATTAATCATTACGTCAATCCTAGAAACCAACAAAATAGGATCAAACGTCCTATTTCATTATTCCATGCTAATGTATTCAAGCGTTAGCCTGCTTTAAACACTCTAATTTTTTCAAAGTAACAGTCCTGTTTCCCTGCAACACCAAATTAATGACATTACAGTTCTTCAAGAAGGAGGAACCAGTAAAGCCAGTACATACCAGAGGCACGACCAACCTACTAATCCCGAAATTCAACTACGAGCTTTTTAACTGCAACAACTTTAATATACGCTATTGGAGCTGGAATTACCGCGGCTGCTGGCACCAGACTTGCCCTC
+
DDDDDIIIIIIIIIIIIIHEHIHIIEHHIIIIIIIIIIIIIIIIHIIHHIHEHHIIIIIHIEFHIEEHHHHIHHIIIHHHHIIIIHIIHIIHHIIIIIIIIIIIIHIIIIIIHIIIIIIHHFHHIIIIIIIIIIIIIIIIIIIIHIIIIIIIIIIIIIHIIIIIIHIIIIHIIIIHIIIIHIIIIIIIIIIIIIIIIIIIIIIHIIIIIIIIIIIIIIIIIIIIIHHHIIIIIIIIIIHHGDHIIHHHIIIIIIIIHIIIIIHIIIIIIHIHIIIIIIIIIIHHIIIIIIIIIIIIIHIIIIIIIIIIIIIIIIIIIIIIIIIIIIIIIIIIIIIIIIDDDDD
@HISEQ:969:HM2KJBCX2:2:1101:17682:61146 2:N:0:ACTATGCA
AGACAAGCTTCCCCCAACTATCCCTATTAATCATTACGTCAATCCTAGAAACCAACAAAATAGGACGTTTGATCCTATTTCATTATTCCATGCTAATGTATTCAAGCGTTAGCCTGCTTTAAACACTCTAATTTTTTCAAAGTAACAGTCCTGTTTCCCTGCAACACCAAATTAATGACATTACAGTTCTTCAAGAAGGAGGAACCAGTAAAGCCAGTACATACCAGAGGCACGACCAACTTACTAATCCCGAAATTCAACTACGAGCTTTTTAACTGCAACAACTTTAATATACGCTATTGGAGCTGGAATTACCGCGGCTGCTGGCACCAGACTTGCCCTCCAA
+
DDDCDIIIIIIIIIIIIIIIIIIIIIIIIIIIIIIIIGHIIIIIIIIHIIIIIIIIHHHIIHHIIIIHHIIIIIIIIIIIIIIIIIIIIIIGGIIIIHIIHIHHIIIIIIIIIIIIIIIIIHIIIIIIIIIIIIIIIIIHIIIIIHHIIIHHGHIHIIIIIIIIIIIIIIIHIIIIIIIIIIIIIIIIIIIHIIIIIIIIIIIIIHIIIIIIIIIIIIIIIIIIIIIIIIIIIIIIIIIIIIIHHIIIIIIIHIIIIIIIIIIIIIIIIIIIIIIIIIIIIIIIIIIIIIIIIIIIIHHEHIIIIIIIIIIIIIIIIIIIIIIIIIIIIIIIIIIIIIIIIDDDDD
@HISEQ:969:HM2KJBCX2:2:1101:3183:61961 2:N:0:ACTATGCA
AGACAAGCTTCCCCCAACTATCCCTATTAATCATTACTTCGGTCCTAGAAACCAACAAAATAGAACCAAAGTCCTATTCTATTATTCCATGCTAATGTATTCAAGCGTGAGCCTGCTTTAAACACTCTAATTTTTTCAAAGTAAAAGTCCTGGATCCCCAGCGCACTCAATTAAGAGCACACTGGTTCCCCAGAAGGAAAGATCCGACCAGAGCAGTGCTTACCTTGCGGCAAGACCACCCAGCCAGATCCAAAATTCAACTACGAGCTTTTTAACTGCAACAACTTTAATATACGCTATTGGAGCTGGAATTACCGCGGCTGCTGGCACCAGACTTGCCCTCCAA
+
DDBDDFHIIIIIIIIIIIIIIIGHIIIIIIIIIIIIIIIIIIIHIIII?FHHHHEH1DCGHHHHHHIIIIGGFHIFHIHIIIIHIIIIHIIIIIGHIHHHIIHIHHIIIIIHIIHHHIIIIIIIIIHHHHGIIIHIHHIHIIIIIHIHIIIHIIHIIIHIIHHEHHHHGHHIGIIHIIIIIIIIIIIIIHIIIIIIIIIIIIIIIIIIIIIIGIII=IIIIIIIIIIIIIIIIIIIIIHGIIIHHGIIIIIIIIIIIIIIIIHIIIIIHHHIIIHIIIIIIIIIIHIIIIIIIIIIIIIIIIIIIIIIIIIIIIIIIIIIIIIIIIIIIIIIIIIIIIIIIDDCDD
@HISEQ:969:HM2KJBCX2:2:1101:14808:62031 2:N:0:ACTATGCA
AGACAAGCTTCCCCCAACTATCCCTATTAATCATTACGTCGATCCTAGAAACCAACAAAATAGAACTAAAGTCCTATTCCATTATTCCATGCTAATATATTCAAGCAAACATGCCTGCTTTAAACACTCTAATTTTTTCAAAGTAAAAGTCTTGGATCCCTAGCGCACTCAATTAAGAGCACACTAGTTCCCCAAAAGGAAAAGCCCAAAGTTGCAGTACAAACCTTTCGGTTGACGGCAACTATAAGCCCAAAATTCAACTACGAGCTTTTTAACTGCAACAACTTTAATATACGCTATTGGAGCTGGAATTACCGCGGCTGCTGGCACCAGACTTGCCCTCCAA
+
DDDDCIIEHHFFGHHHHCHHI?C@HHIHIHGGHHIII@GHH/<GGHIIIIHCHHHHHGHIHHGHHHIIII?DG?H?H@FHEHIEHH@GFGHFHHC1GFHHIHGHHHGHHHHF@HHFFHHHHHIIHHEEHEHHFHHEHHIHFGHGHHHIIIHHHHIHHHFDIHHCG@HIIIIHIIIHEG@HHCIHHHHHHHHGIIHIHHIHHHHHIGIHGHIGIGIIIGIHIGIIIHIIHGIHFHHIHF.IIHHGGHEHHHHHHHHHHIIHIIIHIIIIIIIIHHIIIHIIIIIHHCHIHHIIIIIIIIIIIHIIIIHIIIIIIIIIIIHIIIIIHIIIIIIIHHIIIIIIHCDBDD
@HISEQ:969:HM2KJBCX2:2:1101:14235:62484 2:N:0:ACTATGCA
AGACAAGCTTCCCCCAACTATCCCTATTAATCATTACGTTGATCCTAGAAACCAACAAAATAGAATCGAACGTCCTATTTCATTATTCCATGCTAATGTATTCAAGCGCGTGCCTGCTTTAAACACTCTAATTTTTTCAAAGTAACAGTCCTGATTCCCCACGACACCAAATTAATGACATCATGGCTCCTCAGAAAGGAGAAACCAATAACACCAGTACATACCAGAGGCATGACCGACGTATTGATCCCGAAATTCAACTACGAGCTTTTTAACTGCAACAACTTTAATATACGCTATTGGAGCTGGAATTACCGCGGCTGCTGGCACCAGACTTGCCCTCCAA
+
DDDDDIIIIIIIIIIIIIIIIIIIIIIIIIIIIIIIIIIIIIIIIIIIIIIIIIIIIHIIIIIIIIIIIIIHIIIIIIIIIIIIIIIIIHHHHHIIIIIIIIIIIIIIHIIHIIIIIIIIIIIIIHIIHIIIIIIIIIIHIIIIIIIIIIIHIIIIIIHIIIIIIIIIIIIIIIIIIIIIIIIIIIIIIIIIIHIHIIIIIIIIIIIIIIIIIHIIIIIIIIIIHIIIIIIIIIIIIIIIIIIIHIIIIHIIIIIIIIIIIIHIIIIIIIIIIIIIIIIIIIIIIIIIIIIIIHIIIIIIIIIIIIIIIIIIIIIIIIIIIIIIIIIIIIIIIIIIIIIIIDDDDD
@HISEQ:969:HM2KJBCX2:2:1101:20307:62056 2:N:0:ACTATGCA
AGACAAGCTTCCCCCAACTATCCCTATTAATCATTACGGTGGTCCTAGAAACCAACAAAATAGAACCACAACGTCCTATTCTATTATTCCATGCTAATCTATTCAAGCAATAGCCCGCTTTAAACACTCTAATTTTTTCAAGGTAATGGTCCTGGCTCCCCAACACACCCAATTAAGGACATGCTGGTTCACCAGAAGGAAGACCCGACAACAAGACAGTACTCGCCAAAGACGGACCGCCCGGCCAGGCCTAAAATTCAACTACGAGCTTTTTAACTGCAACAACTTTAATATACGCTATTGGAGCTGGAATTACCGCGGCTGCTGGCACCAGACTTGCCCTCCAA
+
DDDDAIHIHHHHHEHCHIIIIIIHHHE@HCGIHHIHHHE@CEHHCEHEIHICEGHIHFEHHCCGHHHHIHHHHEHHEH?GHHHIGH1CC@ECGECEHHECHHEHHHFHHGFGHCGHHHHHGEHIHFHEHEG?HHCIIIHIHIIIHFIHHHEHHCHECHHHEHIHHHHGHIHH8HHF@GFFHGEEHHHFHHIIIIH<HIHHGIIIIIHIIIIHIHGEHIIIIIIGIGIIHHIHIIIIIHIGIIHHCEG=EEHHIIIIIIIHIIHCGGHGIIHIIIIIIIIIHIIIHIIIIIIHEHIIGIIIIHIIIIIIIIIIIIHIGIIIIIIIIIIIIIHIIIIIHIHHIIDADDD
@HISEQ:969:HM2KJBCX2:2:1101:18612:63534 2:N:0:ACTATGCA
AGACAAGCTTCCCCCAACTATCCCTATAATCATTACGTTGTACCTAGAAACCAACAAAATAGGTTCGAACGTCCTATTTCATTATTCCATGCTAATGTATTCAAGCGTTTGCCTGCTTTAAACACTCTAATTTTTTCAAAGTAACAGTCCTGACTCCCCACGACACCAAATTAATGACATCATGGTTCATCAGAAGGGAGGAATCAACGACCCCAGTGCGTACCGAAGGCACGACCGACGTATTGATCCCGAAATTCAACTACGAGCTTTTTAACTGCAACAACTTTAATATACGCTATTGGAGCTGGAATTACCGCGGCTGCTGGCACCAGACTTGCCCTCCAA
+
DCCDCIIIIIIHGIIIIIIGHHHIIIIIIIIIIIIIHIIIIIIIIIIIHIIIIIFFHEEHEGCEHHHIEHDHHCHIIIHEHHIIIFHEHHFHHHIIIIIIIIIIIHHIIIIHIIIIICHHIIIIHHHIHIHIIIIIIIIIIIIIHHIHHIHHHIIIIHEHHHHEIIIIIIIIIIIIIIIHIIIIIIGIIIIIIIIIIIIIIIIIIHIIHHIIHIIIIIIIIIIIIIIIIIIIIIIIIIIIIHGHIIHIIIIHIIIHHHHIIIIIIIIIIIIIIIIIIIIIIIIIIIIIIIIIIIIIIHHHIIIIIIIIIIIIIIIIIIIIIIIIIIIIIIIIIIIIIIIIDDDDD
@HISEQ:969:HM2KJBCX2:2:1101:15882:64432 2:N:0:ACTATGCA
AGACAAGCTTCCCCCAACTATCCCTATTAATCATTACGTCGATCCTAGAAACCAACAAAATAGAATCAAACGTCCTATTTCATTATTCCATGCTAATGTATTCAAGCGTACGCCTGCTTTAAACACTCTAATTTTTTCAAAGTAACAGTCCTGATTCCCCACGACACCAAATTAATGACATCGCGGTTCTTCAGAAGGTAGGAACCAATAATGCCAGTACGTACCGAAGCACGACCAACAATTCGATCCCGAAATTCAACTACGAGCTTTTTAACTGCAACAACTTTAATATACGCTATTGGAGCTGGAATTACCGCGGCTGCTGGCACCAGACTTGCCCTCCAA
+
DDDDDIIIIIIIIIHIIIHIIIIIIIIIIIIIIIIIIIIIIIIIIIIIIGIIIIIIHHHIIIIIIIIIIIIIIIIIIIIIIIIIHIIHHIIEGHIIIIHHIIIHIIIIIHIHHHIIIIIIIIHHIIIIHIHHIIIHIIIIIIIIIIIIIIIIIIIIIIGIIIHIIIHIIIIIIIIIIIIIIIIIIIHIIIIIIIIIIIIIHIGIIIIHIHIHIIHIIIIHHIIIIIIIIIIIIIIIIIIIIHHGIIHGHIIIIIIIIIHIHHIIIIIIIIIIIIIIIIIIIIIIIIHIIIIIIIIIIIIIIIIIIIIIIIIIIIIHIIIIIIIIIIIIIIIIIIIIIIIIDDDDD
@HISEQ:969:HM2KJBCX2:2:1101:4407:64703 2:N:0:ACTATGCA
AGACAAGCTTCCCCCAACTATCCCTATTAATCATTACGTCAATCCTAGAAACCAACAAAATAGGATCGAACGTCCTATTTCATTATTCCATGCTAATGTATTCAAGCGTTAGCCTGCTTTAAACACTCTAATTTTTTCAAAGTAACAGTCCTGTTTCCCTGCAACACCAAATTAATGACATTACAGTTCTTCAGAAAGGAGGAATCAGCGAAGCCAGTGCATACCAGTGGCACGACCAACCTGCTGACCCCGAAATTCAACTACGAGCTTTTTAACTGCAACAACTTTAATATACGCTATTGGAGCTGGAATTACCGCGGCTGCTGGCACCAGACTTGCCCTCCAA
+
DDDDDIIIGIIIIIIGHHIIIIIHHIIIIIIIIIIIIIIIIIIIIHIHIHIHIIIHIHIHGFFECGHHHIIIHHIIIIGIEHHIIIHHHHIHHIIHIHHIHIIIIHIHIIIIIIIHHIIIIIIIIIHIIIIIIIIIIIIIIIIIIHIHIIHIIIIIIHIIIIIIIIIHIIHIHIIIIIIIIHIIIIIIGIIIIIIIIIIIIHIIIIHIIIIIIHIIIIIIIHIIIIIIIIIIIIIHIIHIIIIHGIIIHIIIIIIIIIIIIIIIIIIIIIIIIIIIIIIIIIIIIIIIIIIIIIIIIHIIIIIIIIIIIIIIIIIIIIIIIIIIIIIIIIIIIIIIIIIIIDDDDD
@HISEQ:969:HM2KJBCX2:2:1101:3901:64818 2:N:0:ACTATGCA
AGACAAGCTTCCCCCAACTATCCCTATTAATCATTACATCGATCCTAGAAACCAACAAAATAGAATCGGATGTCCTATTTCATTATTCCATGCTAATGTATTCAAGCGTGAGCCTGCTTTAAACACTCTAATTTTTTCAAGGTAACAGTCCTAATTCCCCGTGACACCAAATTAATGGCATTACGGTTCTTTAGAAGGTGAGAAATCAATAATATCAGTACATACCAACGGCATGACCGATACATTGATCCCGAAATTCAACTACGAGCTTTTTAACTGCAACAACTTTAATATACGCTATTGGAGCTGGAATTACCGCGGCTGCTGGCACCAGACTTGCCC
+
DDDDDIIIIIIIIIIIIIIIIIIIIIIIGIIIIIIIIIIIIIIIIIIIIIIIIIHIHHIIIIIIIIIIIIIIHIIIIIIIHIIIIIIIIIIIIIIIIIIIIIIIIIIIIIIIIIIIIIIIIHIIIIIIIIIIIIIIIIIIIIIIIIIIIIIIIIIIIHIIIIIIHIHIIIIIIHIIIIIIIIIIIIIIIIIIIIIIIIIIIIIIIIIIIIIIIIIIIIIIIIIIIIIIIIIIIIIIIIIIHIIIIIIIIIIIIIIIHIIIIIIIIIIIIIIIIIIIIIIIIIIIIIIIIIIIIIIIIIIIIIIIIIIIIIIIIIIIIIIIIIIIIIIIIIIIIIIIIDDDDD
@HISEQ:969:HM2KJBCX2:2:1101:20275:65312 2:N:0:ACTATGCA
AGACAAGCTTCCCCAACTATCCCTATTAATCATTACGTCGATCCTAGAAACCAACAAAATAGGTTCGATCGTCCTATTTCGTTATTCCATGCTAATGTATTCAAGCGCGAGCCTGCTTTAAGCACTCTAATTTTTTCAAAGTAACAGTCCTGTTTCCCCGCAACAACAAATTAATGCCATCACGGTTCTACAAGAAGGAGGGACCAGTGAGGCCAGTGCATACCAGTGGCACGACCAACCTACTGGCCCCGAAATTCAACTACGAGCTTTTTAACTGCAACAACTTTAATATACGCTATTGGAGCTGGAATTACCGCGGCTGCTGGCACCAGACTTGCCCTCCAA
+
DDDDDIIGHHIIIIIIIIIIIHHIIIIIIIIIIIIIHFHIHIIIIIIIIIIIIIIIIHIGHHGFHHHIIIIIIHHHDHHIIHIGHIIIIIIHIIFHHHHI1IHFHHHHIIIIIIHIHIIIIIIIIHIIIIIIHHHIIGHIIIIIIIIIHHHFH0HIIIIHIIIIIIIIHEHGIIIIIIIIIIIIIIIIIIIIIIHIIIIIIIIIIIIIIIIIIIIIIIHIIIIIHIIIHIIIIIIIIIIIIIHHHIIHIIHIIIIIIHIIIIIIIIIIIIIIIHIIIIIIIIIHIIIIIIIIIIIIIIIIIIIIIIIIIIIIIIIIIIIIIIHIIIIIIIIIIIIIIIIIDDCDD
@HISEQ:969:HM2KJBCX2:2:1101:13166:64247 2:N:0:ACTATGCA
AGACAAGCTTCCCCCAACTATCCCTATTAATCATTACATCGATCCTAGAAACCAACAAAATAGAATCGGATGTCCTATTTCATTATTCCATGCTAATGTATTCAAGCGTAAGCTTGCTTTAAACACTCTAATTTTTTCAAGGTAACAGTCCTAATTCCCCATAACATCAAATAAATGACATTATGGTTCTTTAGAAGGTGAGAACCAATAAAACCAGTACATACCAAGGCATGACCGATTCCTTGATCCCGAAATTCAACTACGAGCTTTTTAACTGCAACAACTTTAATATACGCTATTGGAGCTGGAATTACCGCGGCTGCTGGCACCAGACT
+
DDDCDIIIIIIIIIIIIIIIIIIIIIIIIHIIIIIIIIIIIIIHIHIIIIIHHHIIIIHGHIIIIHHHIIHGHHIIIIIIIIHIIIIIHIIHGIIIHHIIIHIIIIHGIIHIHIIGIIIIHIIHHIIIIHEHIHIHIIIIIIIIIIIIHIHIIIIHHHIIIIIIIHHHIIIIIIIHIHEIHIIIIIIIIIHIIIIIIIIIIHIIIIIIIIIIIIIIIII=HIIIIIIIIIIGIHIIIIIIIIIIIIIIIIIIIHHHIIIIIIIIIIIIIIIIIIIIIIIIIIIIIIIIIIIHHIHHIIIIIIIIIIHHIIHIIIIIIIIIIIIIIIIIIIDDDDD
@HISEQ:969:HM2KJBCX2:2:1101:11463:66487 2:N:0:ACTATGCA
AGACAAGCTTCCCCCAACTATCCCTATTAATCATTACGTCGATCCTAGAAACCAACAAAATAGGGTCAAACGTCCTATTTCATTATTCCATGCTAATGTATTCAAGCTAATGCCTGCTTTAAACACTCTAATTTTTTCAAAGTAACAGTCCTAACTCCCCATAACACCAAATTAATGACATCATGGTTCGTCAGAAGGGAGAAATCAATGATACCAGTACGTACCAGAGGCACGACCGATATATTGATCCCGAAATTCAACTACGAGCTTTTTAACTGCAACAACTTTAATATACGCTATTGGAGCTGGAATTACCGCGGCTGCTGGCACCAGACTTGCCCTC
+
<D@@DGFH?CCCGHDCGG1C1C?FHIHHII@HH?CHH1GHHHIGIIFHIIFCFHEGEEHHIIIEEHHHHHCGHHGHH@HHFHCEFHH@1C@GHHHIIHHHHHIGIHHIIIIHEIIHHHHHIHHIHHHEHCHHHHIHEIIIIHGIIIIHEIIIIHIIH@EHHHIHHIFHHIHIHHHEEHEIHGHHDIHGGIIIHHHIHHFIIIIIIIIIIHHHHHIIHIIIHHHH;IIHIIIIIIHHHHHHHCIHIHHHIFIIIIIIIIHHIIIGHGHEIIIIIHIIHIIHIHIHHIIHEIIHHHIIIIIIIIIIIIIHEHEIIIHIIHIIIIIHIIIIIHIIIIIIIIDCCDD
@HISEQ:969:HM2KJBCX2:2:1101:18735:66345 2:N:0:ACTATGCA
AGACAAGCTTCCCCCAACTATCCCTATTAATCATTACTTCAGCTCTAGAAACCAACAAAATAGAACCAAAGTCCTAAATTATTATTCCATGCTAATGTATTCATAGCAAAAAGCCTGCTTTAAACACTCTAATTTTTTCAAAGTAAATGATCTGGATCGCGTGTCCGGCCCAGTGAAGGGTAGACACGTTTTCCAGAAGGATGGCAGACACGCACCGGCACTCACACACGTAACCGTGGCGGGCCAGGCATATCAAACCAGAAATCCAACTACGAGCTTTTTAACTGCAACAACTTTAATATACGCTACTGGAGCTGGAATTACCGCGGCTGCTGGCACCAGACTTGCCCTCCAA
+
DDDDDIIIIIIIIIIGHIIIIIIIIIIIIIIIIIIIIIIHIHHIHHHIHHIIIIIIIIIHIIIIHIIIIIGHIIIIIIIIIIIIIIIIIIHHIIIIIIIHIGHIIHHIIIIIIIHIIHIIIIIIIIIIIIIIIIIIIIIIIIIHIIIIIIIIIIIHIIIIIIIIIIIIHHEIIIIIIIIIIGIIIIIIIIIIIIIIIIIIIIIIIIIIIIIIHIIIIIIIIIIIIIIIIIIIIIIIIIII=IIIIIIIIIIIIHIIIIIIIIIIIIIIIIIIIIIIIIIIIIIIIIIIIIIIIIIIIIIIHIIIIIIIIIIIIIIIIIIIIIIIIIIIIIIIIIIIIIIIIIIIIIIIIIDDDDD
@HISEQ:969:HM2KJBCX2:2:1101:7947:64771 2:N:0:ACTATGCA
AGACAAGCTTCCCCCAACTATCCCTATTAATCATTACGTCAATCCTAGAAACCAACAAAATAGGTTTGAACGTCCTATTTCATTATTCCATGCTAATGTATTCAAGCGTTAGCCTGCTTTAAACACTCTAATTTTTTCAAAGTAACAGTCCTGTTTCCCTGCAACACCAAATTAATGGCATTACAGTTCTTCAGAAAGGAGGAATCAGCGAAACCAGTTCATACCAGTGGCACGACCAACCTGCTGACCCCGAAATTCAACTACGAGCTTTTTAACTGCAACAACTTTAATATACGCTATTGGAGCTGGAATTACCGCGGCTGCTGGCACCAGACTTGCCCTCCAA
+
DDDDDIIIHIIIIIIIIIIIIHIHIIIIIIIIIIIIIIIIIIIICHIIIIIIIIFIHIIIHIHIHHIHIIIIIIIIIIHIIIIIIIIGIIIIHIIIIIIHIHIIIIIIIIIHIHIIIIIIIIHIIIIIIIIIHIIIHIIIIIIIIIIHHIIIIIIIIIGIIIIIIIIIIIHHIIIIIIIIIIIIIIIIIIIIHHIIIIIIIIIIHIIIIIIIHIIIHHHIIIIIIIIIIIIIIIIIIIIIIIIHGIIIIIIIIIIIIIIIIIIIIIIIIIIIIIIIIIIIIIIIIIGIIIIIIIIIIIIIIIIIIIIIIIIIHIIIIIIIIIIIIIIIIIIIIIIHIIHIIDDDDD
@HISEQ:969:HM2KJBCX2:2:1101:16314:66920 2:N:0:ACTATGCA
AGACAAGCTTCCCCCAACTATCCCTATTAATCATTACGGTGATCCTAGAAACCAACGAAATAGAATCAGTCCGTCCTATTTCATTATTCCATGCTAATGTATTCAGACGATAGTCTGCTTTAAACACTCTAATTTTTTCAAAGTAACAGTCCTGATTTCCCATCACACCAAATAAATGGCATGAAAGTTCCTCAGAAGGTAGAGATCCATCTCACCAGTGCAGACAATTAAGCCTGACCAATGGGTAGACCCCGAGGTTCAACTACGAGCTTTTTAACTGCAACAACTTTAATATACGCTATTGGAGCTGGAATTACCGCGGCTGCTGGCACCAGACTTGCCCTCCAA
+
@DDDDIIFHHGHHIHIIIEHIEDGHHIHFGHHHGCHIH=HIHIHEHHHFEGHHIHCEH=HHIHGII?HHHCHHIIGHHIIGEHHI?GIHIIIFDGHHIHHG@GEHHHHHIIIIHIHHHIIIIHHHIHGHHIHHIIHIIIIHIHIIIHHHGFHHIIHHHHIHHHIIIHEHHIHFIIIIHHIIHIIIIHHGIHHIIIHHHHHHIIHIGHIHGHHIIHIIIIIIIIIIIIIIIIIIIIHIIIIIHHCHGDIIIIHIHHHHEIIIIIIIHEHHIIIIIIIIIIIIIIIIIIHHHIIIHIIIIIIHIIIIIHHIHHIIIHIIIIHGHHHHIIIHIIIIHEIIIHHIIIDDDDD
@HISEQ:969:HM2KJBCX2:2:1101:3987:67785 2:N:0:ACTATGCA
AGACAAGCTTCCCCCAACTATCCCTATTAATCATTACGGTGATCCTAGAAACCAACGAAATAGAATCAGTCCGTCCTATTTCATTATTCCATGCTAATGTATTCAGACGTTAGCCTGCTTTAAACACTCTAATTTTTTCAAAGTAACAGTCCTGATTTCCAATCACACCAAATTAATGACATGAAAGTTCCTCAGAAGGTAGAGATTTATCTCACCAGTACAGACAATTAAGCCTGACCAATGGGTAAACCCCGAAGTTCAACTACGAGCTTTTTAACTGCAACAACTTTAATATACGCTATTGGAGCTGGAATTACCGCGGCTGCTGGCACCAGACTTGCCCTCCAA
+
DDDDDIIIIIIIIIIIIIIIIIIIIIIIIIIIIIIHIIIIIIIIIIIIIIIIIIIIHHIHHIIIIGHIIIIIGHIIHIIIIIIIIIIIIIIIHGIIIIIIIHIIIIIIIIIIHIIIIHIIIIHHIIIHIIIIIIIIIIHIIIHIHIIIIIIIIIIIIIIIIIHIIIIHIIIIIIIIIIIIIIIIIIIIIIIIIIIIIIIIIIIIIIIIIIIIIIIIIIIIIIIIIHIIIIIIIIIIIIIIIIIHIHEIIIIIIIIIIIIIIIIIIIIIIIIIIIIIIIIIIIIIIIIIHIIIIIIIIIIIIIIIIIIIIIIIIIIIIIIIIIIIIIIIIIIIIIIIIIIIIIIDDDDD
@HISEQ:969:HM2KJBCX2:2:1101:13667:66030 2:N:0:ACTATGCA
AGACAAGCTTCCCCCAACTATCCCTATTAATCATTACGTCAATCCTAGAAACCAACAAAATAGGATCGAACGTCCTATTTCATTATTCCATGCTAATGTATTCAAGCGTTAGCCTGCTTTAAACACTCTAATTTTTTCAAAGTAACAGTCCTGTTTCCCTGCAACACCAAATTAATGACATTACAGTTCTTCAGAAAGGAGGAATCAGCGAAGCCAGTGCATACCAGTGGCACGACCAACCTGCTGACCCCGAAATTCAACTACGAGCTTTTTAACTGCAACAACTTTAATATACGCTATTGGAGCTGGAATTACCGCGGCTGCTGGCACCAGACTTGCCCTCCAA
+
DBDDBIIIIHHEEHHHIHHIECEHHIIIIIIIHHHHFIIGI@GGHCGHHEFGHHIHEHIGFHH@HIIIIIIIC@GHIIGHIIHIHHHHCHHCEHHHIIIIIHHHHHHIHHIEHGHHGHHIIIIIHHGGHIIHEHHHIFHEHIIIHHHHGHIIHIIIIHHGIHIHHIIIHHEHHHIHHHIIIIIIIIHIIHHIIIIIIIIIIIHIHHIII;IIIHIIIIIIHIHH<IIIIIGIIIHIHHDEIIHFCECIIIHIIIIIIIIIIHIIIIIIIIIIIIHIHHIIIHIIIIIIIHIIIIIIIHHHIIIIIIIIIIIIIIIGIIIIIIIHHIFIHHHHIIIIHIHIHA@DD@
@HISEQ:969:HM2KJBCX2:2:1101:18895:67666 2:N:0:ACTATGCA
AGACAAGCTTCCCCCAACTATCCCTATTAATCATTACGTCAATCCTAGAAACCAACAAAATAGGATCGAACGTCCTATTTCATTATTCCATGCTAATGTAATCAAGCGTTAGCCTGCTTTAAACACTCTAATTTTTTCAAAGTAACAGTCCTGTTTCCCTGCAACACCAAATTAATGACATTACAGTTCTTCAGAAAGGAGGAATCAGCGAAGCCAGTGCATACCAGTGGCACGACCAACCTGCTGACCCCGAAATTCAACTACGAGCTTTTTAACTGCAACAACTTTAATATACGCTATTGGAGCTGGAATTACCGCGGCTGCTGGCACCAGACTTGCCCTCCAA
+
DDDDDIIIIIIIHIIIIHIIIIIIIIIIIIIIIIIIIIIIIIIFIIIIIIIIHIEHHH@HHIHHIHHHIHGIHIIIIIIHIIIHIHIHHIHHIIHHHGHCHHHIIIEHHIIIIIIIHIIIEHHHIIIHHHIIIIHIIIIHHIIIIHIIHHIIIHHHIIHIIGHIIIIIIIIIIIIIIHHIIIIHIGIIIHIHIIHIIIIHHGIHIIGIIIHIIIIIIIIIIIFIIIIIII=IIIIIHHHI4IHFHIIIHIIIIIIHIGIIIIIIIIIIIIIIIIIIIHIIIIIIHHHHGIIIIIIIIIIIIIIIIIIIIIIIIIIIHIIIIHIIIIIIIIIIIIIIIIIIIDDDDD
@HISEQ:969:HM2KJBCX2:2:1101:18136:67960 2:N:0:ACTATGCA
AGACAAGCTTCCCCCAACTATCCCTATTAATCATTATGGTGATTCAGAAACCAACAAAACAGGACCACCGTCCTATTTTATTATTCCATGCTAATGTATTCAGACATAAGCCTGCTTTGAACACTCTAATTTTTTCAAGATTAAGGTCCTGGTTTCCTACCACGCTAAATTAATAACATGATAGTTCCCCAGAAGGTAGAAATTCTACACGCCAGTACAGACAATAGCCCGACCAACGATAGAACCCCGAAATTCAACTACGAGCTTTTTAACTGCAACAACTTTAATATACGCTATTGGAGCTGGAATTACCGCGGCTGCTGGCACCAGACTTGCCCTCCAA
+
DDDDDIIIIIIIIIIIIIIIIIIIIIIIIIIIIIIIIIIIIIIHIIIIIIIIIIIIIIIIHIHHHIIIIIIIIIIIIHHFIIIIHHIIIIIIIIIHIIIIIIIIIIIIIIIIIIIIIIIIIIHIIIIIIIIIIIIIIIIIIIIIIIIIIIIIIIIIIIIHIIHIIIIHHIIIIHIIIIIIIHIIHHIHHIIIIIHIIIIIIIIIIIIIIIIHIIIIIIIIIIIHIIIIIIIIHIIIIIIIHHIIHIIIIIIIIIIIIIIIIIIIIIIIIIIIIIIIIIIIIIIIIIIIIIIIIIIIIIIIIIIIIIIIIIIIIIIIIIIIIIIIIIIIIIIIIIIIIIDDDDD
@HISEQ:969:HM2KJBCX2:2:1101:15019:68051 2:N:0:ACTATGCA
AGACAAGCTTCCCCCAACTATCCCTATTAATCATTACGTCAATCCTAGAAACCAACAAAATAGGTTTGAACGTCCTATTTCATTATTCCATGCTAATGTATTCAAGCGTTAGCCTGCTTTAAACACTCTAATTTTTTCAAAGTAACAGTCCTGTTTCCCTGCAACACCAAATTAATGGCATTACAGTTCTTCAGAAAGGAGGAATCAGCGAAACCAGTTCATACCAGTGGCACGACCAACCTGCTGACCCCGAAATTCAACTACGAGCTTTTTAACTGCAACAACTTTAATATACGCTATTGGAGCTGGAATTACCGCGGCTGCTGGCACCAGACTTGCCCTCCAA
+
ADDDBHIIIIIHHIHI=GEHHIHIIIIIIFEHHIHHICFHHCH<FHEHHHFH?HGHEHEHHEHFEFEEEHHEHEEHHFEEEEHHHHHIIFHHHIIHHIHHEEHHGHHEHHHHHHHEHIIHHEIHHHIIHHHHHIIGHHHHHFHFHHHHFCIHIHHHHFHHIHIHHHGHD0GEDGHIIHFFHHHEHIGHEEIHHHHIIHFHIIIHHHIIIHHCEIHHHDHHHEGFEHIHHCIIIHHIIIIHEFGHE@EDIHIIHIIIHHHHC=HEH@GHHHEHEHHHIIHEIGHECHIHIHIHHHHHIIIGHHIIIHHIHHHIIIHHHGIIIHEEEEFFEIIHFDC<CCIIHDB0@D
@HISEQ:969:HM2KJBCX2:2:1101:5349:68718 2:N:0:ACTATGCA
AGACAAGCTTCCCCCAACTATCCCTATTAATCATTACGTCGATCCTAGAAACCAACAAAATAGGGTCAAACGTCCTATTTCATTATTCCATGCTAATGTATTCAAGCGTGTGCCTGCTTTAAACACTCTAATTTTTTCAAAGTAACGGTCCTGATTCCCCATGACACCAAATTAATGACATCACAGTTCGTCAGAAGGTAGAAATCAATAATACCAGTGCATACCAGAGGCACGACCAATATATTGATCCCGAAATTCAACTACGAGCTTTTTAACTGCAACAACTTTAATATACGCTATTGGAGCTGGAATTACCGCGGCTGCTGGCACCAGACTTGCCCTCCAA
+
BDD@DHIIIIIHHHHIIIIIIIIIIEHFHHHIHHIGIHIIICHIIIIGIIGIEHHIIIIEHHHG?GHIGIIHHHHIIHHHIIHIEHEHIIIIIIHIHHHHIGEHHHIHHHHGIIIIHHHGFHHHIIIHIIIHIIIIIHHIIIHHIHHHHHHHHGHIIIIHIIFEHHIHHHFIHHHHHIIIHEHHHIIIIIIIIIIHIHIHHIIIHGEHIIIIHIHHIIHHHHGHFIIIIIIHIIIIIII;HHHHFHIDHHIIIIIIIIIIIIIIIIIIIIIIHHHIHHIIIHGIIGHIIIIIIHDGCGD<CIIIIIHIIIHHIIIIIIIIHIHIHIIIIIIIIIIHIIIIIDDDDD
@HISEQ:969:HM2KJBCX2:2:1101:13694:68915 2:N:0:ACTATGCA
AGACAAGCTTCCCCCAACTATCCCTATTAATCATTACGGTGATCCTAGAAACCAACAAAATAGAACCATGCCGTCCTATTCTATTATTCCATGCTAATGTATTCGAGCAAAAATGCCTGCTTTAAACACTCTAATTTTTTCAAGGTAAAGGTCCTGGATCCGCAAGACACCCAATTAAGGACATCAAGTTTCTCCAGAAGGTGAGAAATCAACAGCGACAGTTCATACCCCTTAAGGCACGACCATCACGTCAATCCCGAAATTCAACTACGAGCTTTTTAACTGCAACAACTTTAATATACGCTATTGGAGCTGGAATTACCGCGGCTGCTGGCACCAGACTTGCCCTCCAA
+
DDDDDIIHIIIIIIIIIIIIIIIIIIIIHIIIIIIGIHHIHHHIIIIIIIIIIIHIIIIHIHGHIIIIIHIIIIIIICGHIIIIIIIIIIGHHH?GHHHIIHHHHIIHIIIIIIIHIIIIIIIIIIIIIIIIIIIIIHGIIIIIIIIIIIIIIIIIIIIIIIIHIIIIIIIIIIIIIIIIIHIIIIIIIHIIIIIIHIIIIIIIIIIHIIIIIIIIIIIIIIIIIIIIGIIIIIIIIIIIIIIIIIIIIIHHIIIIIIIIIIIIIIIIIIIIIIIIIIIIIIIIIIIIIIIIIIIIIIIIIIIIIIIIIIIIIIIIIIIIIIIIIIIIIIIIIIIIIIIIIIIIIIIIDDDDD
@HISEQ:969:HM2KJBCX2:2:1101:16843:69073 2:N:0:ACTATGCA
AGACAAGCTTCCCCCAACTATCCCTATTAATCATTACGTCGATCCTAGAAACCAACAAAATAGAATCAAACGTCCTATTTCATTATTCCATGCTAATGTATTCAAGCGTACGCCTGCTTTAAACACTCTAATTTTTTCAAAGTAACAGTCCTGATTCCCCACGACACCAAATTAATGACATCGCGGTTCTTCAGAAGGTAGGAACCAATAATGCCAGTACGTACCGAAGCACGACCAACAATTCGATCCCGAAATTCAACTACGAGCTTTTTAACTGCAACAACTTTAATATACGCTATTGGAGCTGGAATTACCGCGGCTGCTGGCACCAGACTTGCCCTCCAA
+
DDDDDIHEDCHHIIGGIIHIHIIIHHHHHHIIIIHIIIIHHIHIIIGHIHHIIIIIEH?EHIEHHHHIEHIEHHHHIHFHIIHHIIHIIHHHHHCIIIGHHHFFHHIIIIIHHHIIHHHFGEHFHIIIIIIIHHIHDIIHIIGHHHIIGIIIIIIIIIIIHIIIIIIHHHHGIIIIIIHHIIIIHHIIIIIIHIGGIIIIIIIIIHIHHGIIIIIIIIIIIIIIIIIGIIIIIIIIIIIIIHGGIIGIGIIIIIIIIHIHHEHIHIIIIIIIIHIIIIIIIIHIIIIIIIIHHIIIIIIIIIIIIIIIIIIIIIIIIIIIHIIIIHIIIIIIIIIIIIIIDCDDB
@HISEQ:969:HM2KJBCX2:2:1101:18713:68043 2:N:0:ACTATTCA
AGACAAGCTTCCCCCAACTATCCCTATTAATCATTACGGTGGTCCTAGAAACCAACAAAATAGAACCACAACGTCCTATTCTATTATTCCATGCTAATCTATTCAAGCAATAGCCCGCTTTAAACACTCTAATTTTTTCAAGGTAATGGTCCTGGCTCCCCAACACACCCAATAAAGGACATACTGGTTCACCAGAAGGAAGACCCGACAGCAGACAGTACTCGCCAAAGACGGACCGCCCGGCCAGGCCTAAAATTCAACTACGAGCTTTTTAACTGCAACAACTTTAATATACGCTATTGGAGCTGGAATTACCGCGGCTGCTGGCACCAGACTTGCCCTCCAA
+
BDDDDHHGHIIIIIIIIIIIIIIIIIIIIIGIIHIHIIHIGHIIIIIIIHIIIIIIHHIIIIHHEHIHH?@@HHIIHHHIIIIHHGIIHIIIIEHHEFIGHFHHAH?GHHFHFHHHDDHHIIHH:9HGHHIH<HIHIF?GHHHIHEHIE7FIIIIIHIHEFHGGGHHIHIIIHHHGIGGGIGHIGHFEHHHFIIGIGIIHIHFIHEIGGGGIIFGIIIGGGGGGIGIIIIIGIGGIGGGIGIIIHIIGIHHHIIIHIHIIIIIIIIIIHIIIIIIIIIIIHFIIIIIIIHHHHHIHHIIIIIIIIIIIIIIIIIIHIIIIIHIIIIIIIIIIIIIIIIIIIDDDDD
@HISEQ:969:HM2KJBCX2:2:1101:20956:68682 2:N:0:ACTATGCA
AGACAAGCTTCCCCCAACTATCCCTATTAATCATTACGTCGATCCTAGAAACCAACAAAATAGAATCAAACGTCCTATTTCATTATTCCATGCTAATGTATTCAAGCGCGAGCTTGCTTTAAACACTCTAATTTTTTCAAAGTAACAGTCCTGATTTCCCACGACACCAAATTAATGACATCGTGGTTCGTCAGAAGGGAGAAACCAATAATACTAGTACGTACAAAGTACGACCGACATATTAGTCCCGAAATTCAACTACGAGCTTTTTAACTGCAACAACTTTAATATACGCTATTGGAGCTGGAATTACCGCGGCTGCTGGCACCAGACTTGCCCTCCAA
+
DDDDDHIIHHHIIIIIIIHHHHIIIHHIGIIIIIIHHIIIHHIIIIIHIIIIIIIHIHIIHIIIIIIIFIIDFCE@HHHHIFHIHFCGHI1CGHIIIHEHH@EFHFHHHHIIIHHHEHGH<1FGFIHHIIIIIHIHGHHHHHGGFHHHHHHHHHHHHHGHGIHIIIIIHFHIHEHFHHIIIHIIIIIIIIIHIIIIIIIIIIHIIIIHHHHHH<HIHHGGIHIIIIHIIIIIIIHIHHHHHGHIHI=IGGIIHIHIIIIIIIIIHHIIIIIIHIIIHIHHHHHIIIIHIHHGIIHIHIIIIIIHIIIIIIIIIIIIIIIIIIIIIIIIIIIIIIIIIIIDDDDD
@HISEQ:969:HM2KJBCX2:2:1101:13845:69997 2:N:0:ACTATGCA
AGACAAGCTTCCCCCAACTATCCCTATTAATCATTACGGTGGTCCTAGAAACCAACAAAATAGAACCACAACGTCCTATTCTATTATTCCATGCTAATCTATTCAAGCAAATGCCTGCTTTAAACACTCTAATTTTTTCAAGGTAATGGTCCTGGCTCCCCGGCACACCCAATAAAGGACATACTGGTTCACCAGAAGGTGGACCCGACACAGGACAGTACTCGCCAAAGACGGACCGCCCGGCCAGGCCTAAAATTCAACTACGAGCTTTTTAACTGCAACAACTTTAATATACGCTATTGGAGCTGGAATTACCGCGGCTGCTGGCACCAGACTTGCCCTCCAA
+
DDDDDIIIIIHIIIIIEHGHHIIIHHHHHHHIIHIHII0GHICHHCHHHHHHHIIIIEHHHHIGHIIIGIHIII1EHIH@EEHFEGHHFHHIIHHHGHHIHHHHFEHIHGHGEHIIIIHHHIIIHIHHHHIIIIIIHIIIIIHGHGIIHIHHIGCHGIIIIIHIHHFIHIIIIIIHHIIIIHIHHGIIHHHIIIIIIIIIIIHIIIIHHIHEGHIIIIIIIHIIIIIHIHGIIIHIIIIIIHIHGHEHHDHHGHIFHIIIHIHHEGHHHHHEIHEIIIIHIIIIIIHIGHGIIHHIIHHCHHGIIIIHHIIIIIIIIHHIHIIIHHIIIIIIIIIIIIIIIDDADD
@HISEQ:969:HM2KJBCX2:2:1101:2067:70326 2:N:0:ACTATGCA
AGACAAGCTTCCCCCAACTATCCCTATTAATCATTACGTCAATCCTAGAAACCAACAAAATAGGATCAAACGTCCTATTTCATTATTCCATGCTAATGTATTCAAGCGTTAGCCTGCTTTAAACACTCTAATTTTTTCAAAGTAACAGTCCTGTTTCCCTGCAACACCAAATTAATGACATTACAGTTCTTCAAGAAGGAGGAACCAGTAAAGCCAGTACATACCAGAGGCACGACCAACTCTCTAATCCCGAAATTCAACTACGAGCTTTTTAACTGCAACAACTTTAATATACGCTATTGGAGCTGGAATTACCGCGGCTGCTGGCACCAGACTTGCCCTCCAA
+
DDDDDIIIIIIIIIIIIIHIGIIIIIIIIIIIIIIIIHHIIIIIIIIIIIIIIIIIIHIEHHGHGHIIIIHHIIIIIIIIIIIIIIIIIHHHIIIIIIHIIIIIIHHHIIIHIIIIIIIIIHHIIIIHHIIIIIIIIIIIIIIIIIIIIIIIIIIIHHHIIIIIIIIHIIIHIIIIIIIIIIIIIIIIIIIHIIIIHIIIIIIIIIIIIIIIIIIIIIIIIIIIIIIIIIIIIIIIIIIIHIIHHIIIHIIIIIIIIIIIIIIIIIIIIIIIIIIIIIIIIIIIIIIIIIIIIIIIIIIIIIIIIHIIIIIIIIIIIHIIIIIIIIIIIIIIIIIIIIIIIDDDDD
@HISEQ:969:HM2KJBCX2:2:1101:2202:70442 2:N:0:ACTATGCA
AGACAAGCTTCCCCCAACTATCCCTATTAATCATTACGTCGATCCTAGAAACCAACAAAATAGGGTCAAACGTCCTATTTCATTATTCCATGCTAATGTATTCAAGCGTGAGCCTGCTTTAAACACTCTAATTTTTTCAAAGTAACAGTCCTGATTCCCCGCGACACCAAATTAATGACATCACGGATCTTCAGAAGGGAGAAACCAGTGACACCAGTGCATACCAAAGGCATGACCAGCGTACTGATCCCGAAATTCAACTACGAGCTTTTTAACTGCAACAACTTTAATATACGCTATTGGAGCTGGAATTACCGCGGCTGCTGGCACCAGACTTGCCCTCCAA
+
DDDDDIIHHHIIIIHIIIIIIIIIIIIHHHIIHIIIIIIIIIIIIIIIGIIIIIIIFHHIIIIIIIIIHIEHHHHHEHFIIIIIIIIHIIHIIIGIIGHHIHGGHIIFH@@HCGDHHGFHF@FGHHIEFEHIIHIHICGC1C@FEHHHHIIHGGHIIHCHHI<#/FEGF/DECHDDCDCGH?@ECEC:C8C?HGHHFHHF#GGFC?E@H:CCFEHG@G?@CEAHGC@FC1HGIHHHHHCHGGFGFIHD?:HEFEEF@D1CE<E@CHEEFD@D<11FHHHFHHHCFCG11HF0DHHH@IHHC1EEHGG?IHG?IIH?HEEEFG@<CHHCCECFC@HEEHDEEDADCD
@HISEQ:969:HM2KJBCX2:2:1101:5268:70309 2:N:0:ACTATGCA
AGACAAGCTTCCCCCAACTATCCCTATTAATCATTACGGTGGTCCTGAAACCAACAAAATAGAACCACAACGTCCTATTCTATTATTCCATGCTAATCTATTCAAGCAATAGCCCGCTTTAAACACTCTAATTTTTTCAAGGTAATGGTCCTGGCTCCCCAACACACCCAACAAAGGACATGCTGATTCACCAGAAGGAAGACCCGACAGCAGACAGTACTCGCCAAAGACGGACCGCCCGGCCAGGCCTAAAATTCAACTACGAGCTTTTTAACTGCAACAACTTTAATATACGCTATTGGAGCTGGAATTACCGCGGCTGCTGGCACCAGACTTGCCCTCCAA
+
DDDCDIIIIIIIIIIIIIIIIIIHIIIIHIIIIIIIIIIIIIIIIIIIIIIHIIIIIIIIIIIIIIIIIHIIHIIIIIIIIIHIFHHIIIIIIIIIIHIHHIIIIHIIIIIHGIHIHHGHHIIIIIIIIHHIIIIIHHIIIIIIIIHIIHIIHHHHHIHHHHHHIIIIHIIIIHIIIIIIHIIIIHIIIIHIIIIIIIIIIIIIIIIIIIIIIIIIIIIIIIIIIIIIIIIIHIIIIIIIIIHHIIIHHIIIIIIIIIIIIHIIIIIIIIIIHHIIIIIIIGIIIHIIIIIIIIIIIHHHIIIIIIIIIIIIIIIIIIIIIIIIIIIIIIIIIIIIIIIIDDDDD
@HISEQ:969:HM2KJBCX2:2:1101:10121:70503 2:N:0:ACTATGCA
AGACAAGCTTCCCCCAACTATCCCTATTAATCATTACGGTGGTCCTAGACCAACAAAATAGAACCAACGTCCTATTCTATTATTCCATGCTAATCTATTCAAGCAAAAGCCCGCTTTAAACACTCTAATTTTTTCAAGGTAATGGTCCTGGTTCCCCGACACACCCAATAAAGGGCATACCGGCTCACCAGAAGGATAGACCCGACAACAGACAGTACTCGCCAGAGACGGACCGCCCGGTCAGGTCTAAAATTCAACTACGAGCTTTTTAACTGCAACAACTTTAATATACGCTATTGGAGCTGGAATTACCGCGGCTGCTGGCACCAGACTTGCCCTCCAA
+
DDDDDIIIIIIIIIIIIIIGIIIHIIIIIIIIIIIIIGHIIIIIIIHIIIHIIIIH?HIIHHIIIIIIHHHHIIIIIHIIIIIIIIIIHIIHIHHHHIIIHDGHIIHHEHHHHIHIIIHHGIHIIHIHHIIIIHIHIHHBCHHFHHGIHHIFHHIHHHIHIIIIHF?HIIHHHHHEHHIIHEHHIHHGIIIIIIIIIIIIHIIGGIIIIIGHGIIIIIIIIIIIIIIIIIIIIIHIIIIIIHIIIIIGIIIIIIIIIIIIIIHIIIIIIIIIIIIIIIIIHIIIIIIIIIIIIHIHGGIIIIIIIIIIIHIIIIIIIIIIIIIIIIIIIIIIIIIIIIDDDDD
@HISEQ:969:HM2KJBCX2:2:1101:20577:70957 2:N:0:ACTATGCA
AGACAAGCTTCCCCCAACTATCCCTATTAATCATTACGTCAATCCTAGAAACCAACAAAATAGGATCGAACGTCCTATTTCATTATTCCATGCTAATGTATTCAAGCGTTAGCTTGCTTTAAACACTCTAATTTTTTCAAAGTAACAGTCCAAATTCCCCGCAACACCAAATTAATGGCATTACGGCTCATCAGGAAGGAGGAATCAGTGAGACCAGTGCATACCGATGGCATGACCAATCTACTAACCCCGAAATTCAACTACGAGCTTTTTAACTGCAACAACTTTAATATACGCTATTGGAGCTGGAATTACCGCGGCTGCTGGCACCAGACTTGCCCTCCAA
+
DDDDCIHGGHHHIIIHHHHIIIIIIIIIHIIIIIIIIIIIIIIHEHIIIIHIIIHIIIHHHIIIIIIIIIHHHIIIIIHHHHHHIIIH@EHHEHIIIHHIIHHIHIE<HIHHHHHIIIIEHIIIIHHIHIIHHHHHHHHHHHIIGIHHGIIHHHGEIIIIIHHHIIHHIIHFHIIHEGHHIHHHHHIIIIIHIIHIIIHHIHIIIIHHHIIHIIIIIIIIIIIHIIIIIIIIIIIIIIIIIIHGFECIIIHIIIIIIIIIIHFHIIIIIIIIIIIIIHIIIIIIIIIIIIIIIIIIIIIHHIIIIIIIIIIIIIIIIIIIIIIIIIIIIIIIHIIIIIIIIDDDDD
@HISEQ:969:HM2KJBCX2:2:1101:4132:71031 2:N:0:ACTATGCA
AGACAAGCTTCCCCAACTATCCCTATTAATCATTACGTCAATCCTAGAAACCAACAAAATAGGATCGAACGTCCTATTTCATTATTCCATGCTAATGTATTCAAGCGTTAGCCTGCTTTAAACACTCTAATTTTTTCAAAGTAACAGTCCTGTTTCCCTGCAACACCAAATTAATGGCATTACAGTTCTTCAGAAAGGAGGAATCAGCGAAGCCAGTGCATACCAGTGGCACGACCAACCTGCTGACCCCGAAATTCAACTACGAGCTTTTTAACTGCAACAACTTTAATATACGCTATTGGAGCTGGAATTACCGCGGCTGCTGGCACCAGACTTGCCCTCCAA
+
DDDDDIIIIIIIIIIIIIIIIIIIIIIIIIIIIIIIIIIIHIIIIIIIIIIIIIIIIIGIIIHIIIIHIIIHHHIIHHIIIIIIIIIHHHHIIHIIIIIIIHHIIIIIIIIIHHIIIIHIIIIHIIIIIIIIIHIHIIHIIHHIIIIIIIIIIIHIIIIHHIIIIIIIIIHHIIIHIIIHIIIIIIGHIIIIIIIIIIIIIIIHHIIIIIIIIIIIIIIIIIIIIIIIIIIIIIIIIHIIIIIHIIIIIIIIIIIIIIIIIIIIHIIIIIIIIIIIIIIIIIIIIIIIIIIIIIIIIIIIIIIIIIIIIIIIIIIIIIIIIIIIIIIIIIIIIIIIIIIIDDDDD
@HISEQ:969:HM2KJBCX2:2:1101:13979:70337 2:N:0:ACTATGCA
AGACAAGCTTCCCCCAACTATCCCTATTAATCATTACGGTGATCCTAGAAACCAACAAAATAGAACCATGCCGTCCTATTTTATTATTCCATGCTAATCTATTCAAGCACTAGCTTGCTTTAAGCACTCTAATTTTTTCAAGGTAATAGCTCTGCTTCCCCAACGCACCAAATTAATGGCATGAAGGTTATTCAGAAGGTAAGAATCCATCAAATCAGTACGAACAGTGAAGCCCGACCGATAGACAGATTCCGAAATTCAACTACGAGCTTTTTAACTGCAACAACTTTAATATACGCTATTGGAGCTGGAATTACCGCGGCTGCTGGCACCAGACTTGCCCTCCAA
+
BCDDDIIIIIIHHHIIIIIIIIIIIIIIIIHGHIIIIIHIIIIIIIIHIIIIIHIHEFHHIIHIGIIIIIIIGEFHHHHGHHHIHGGCHHIIHGFGH<HGHHHHHIIHHIIIIFHHIIHHIHIHIIIHIIHHHIHIIHHIGHHIIIIHIIIIHHGEHHIEFIIHHEHHHGIIIIHIFHIHHIHIIHEHIHHIIHIIIIIIIIIIIIIIIHEIIIIIIIIIIIIHIIIIIIIIIIIIIIIIIIIIIIHIIIIIIIIIIIIIIIIIIIIIIIIIIIIIIIIIIIIIIIIIIIIIIIIIIIIIIIIIIIIIIIIIIIIIIIIIIIIIIIIIIIHIIIIIIIIIIIIDDDDD
@HISEQ:969:HM2KJBCX2:2:1101:18649:70433 2:N:0:ACTATGCA
AGACAAGCTTCCCCCAACTATCCCTATTAATCATTACGGTGATCCTAGAAACCAACAAAATAGAACCATGCCGTCCTATTCTATTATTCCATGCTAATGTATTCGAGCAAAATGCCTGCTTTAAACACTCTAATTTTTTCAAGGTAAAGGTCCTGGTTCCACATGACACCCAATTAAGGACATCATGCTTCTCCAGAAGGTGAGAAATCAACTGCGACAGTTCATACCCCTTAAGGCACGACCATCACGTCAATCCCGAAATTCAACTACGAGCTTTTTAACTGCAACAACTTTAATATACGCTATTGGAGCTGGAATTACCGCGGCTGCTGGCACCAGACTTGCCCTCCAA
+
DDDDDIIGIIIIIIIIIIIIIIIIIIIIIHIIIIIIIIIIIIIGHIIIIIIHHHIIIIIIIIIIHIIIIIHHIHHHHHHHHIHHIIHHIHHHHIHIHHHHIFIIIIHIIIIIIIGIIIIIIIIIIIIIIIIIIIIIIHIIIIIIIIIIIIIIIIHHHIIHIIIIHIIHEHIIIGIIIIIIHIIIHIIIHHIIIIIIIIIIHIIHIHIIIIIIIIIIIHIIIIIIIIIIIIIIIIIIHIIIIIIHIIIIIIIIIIIIIIIIIIIIIIIIHIIHIGIIIIIIIIIIIIIIIIIIIIIIIIIIIIIIIIIIIIIIIIIIIIIIIIIIIIIIIIIIIIIIIIIIIIIIIIIDDDDD
@HISEQ:969:HM2KJBCX2:2:1101:16525:71720 2:N:0:ACTATGCA
AGACAAGCTTCCCCCAACTATCCCTATTAATCATTACGTCAATCCTAGAAACCAACAAAATAGGATCGAACGTCCTATTTCATTATTCCATGCTAATGTATTCAAGCGTTAGCTTGCTTTAAACACTCTAATTTTTTCAAAGTAACAGTCCAAATTCCCCGCAACACCAAATTAATGGCATTACGGATCATCAGGAAGGAGGAATCAGTGAGACCAGTACATACCAGAGGCATGACCAATCTACTAACCCCGAAATTCAACTACGAGCTTTTTAACTGCAACAACTTTAATATACGCTATTGGAGCTGGAATTACCGCGGCTGCTGGCACCAGACTTGCCCTCCAA
+
D@@DDEGEHCCECCHDECHEGHECHEHIIIHIIIIIIHHIHHIIIHIGHIHHCGH=GHCGHHEHHHIEH?@CHGEHHHEHHGIHHGCHFIH?EHEGHHIIIIIHIHHHHIIGIIIHHGHHGHGE@HHCHEIHHHIHHIIIIIHHIIIHHHHHIIIEIIHHEIHHHIIIIIIIHIIHG?HHFEHHHIIIIHHIIIIIHGHHFGHGIIIII<IIIIIIHIIIIIIIIHHHHHIIIIIIIIIIIIIHHIIIIGIIIIIIIGIIIHHHIHHIIIIIIIIIIIIIIIIIIIIIIIIIIIIIIHIIIIIIIIIIIIIIGIIIIIIIIIIIIIIIIIIIIIIIIIIIIDADDA
@HISEQ:969:HM2KJBCX2:2:1101:20583:71888 2:N:0:ACTATGCA
AGACAAGCTTCCCCCAACTATCCTATTAATCATTACGGTGGTCCTAGAAACCAACAAAATAGAACCACAACGTCCTATTCTATTATTCCATGCTAATCTATTCAAGCAATAGCCCGCTTTAAACACTCTAATTTTTTCAAGGTAATGGTCCTGGCTCCCCAACACACCCAATTAAGGACATACTGGTTCACCAGAAGGAAGACCCGACAACAGGACAGTACTCGCCAAAGACGGACCGCCCGGCCAAGTCTAAAATTCAACTACGAGCTTTTTAACTGCAACAACTTTAATATACGCTATTGGAGCTGGAATTACCGCGGCTGCTGGCACCAGACTTGCCCTCCAA
+
DCADDIIIHGHHHIIIIIEHHIFGHHHEHHIIIIIHHHIHHIHHIIG1<GHGIIHHEHIIHHIIH?GEEC0<<CEH?CHEHH@HHHHEHHIIIHIIIIHIHCGHFHIHHGHHCFHHH@EF@FG@GHIIIHIIIHFFIIHGHHEHIIEIIIHHHHHHHHHEH@E?HHIFHHFCA?HHGIIIIHHHHIHEIHG@CHGCI<GHHED@HHEIIHFIIHIIIIHHHHIIHIHIIHFIIIHIHIIIIIIHHIIIIHHIHIIIHHHHHIIIIIIIIIHGHIIIIIIIIHHHIHIIIIIHHGIHHHHHHIIIIIHIIIIIIIIIIIIIIIIIIIIIIIIIHHIIIIIIIDDDBD
@HISEQ:969:HM2KJBCX2:2:1101:13631:71360 2:N:0:ACTATGCA
AGACAAGCTTCCCCCAACTATCCCTATTAATCATTACCTCGACTCCGAAAGCCAACGAAATAGAACCGAGATCCTATTCCATTATTCCATGCACTAATGTTCAGGCTGTAGCGCCTGCTTTGAGCACTCCAATTTTTTCAAAGTAAACGTGCTGGCCACATATAGCACTCGGTTAAGAGAACTATACACGAACCAACAAAATCGTCCGGTCAGACAGTAAACACCGCAAGGTGCACCGCCCGACTGAAACCGAGATCCAACTACGAGCTTTTTAACCGCAACAACTTTAATATACGCTATTGGAGCTGGAATTACCGCGGCTGCTGGCACCAGACTTGCCCTCCAA
+
DDDDDIIHHIIIIIGIIIIHIIIIIHIIIIIIIIIIIIHHIIIIIGHIHIIIGIIIIIHHIIIIIIGIHHIIIIIIIIHIIIHGIHHIIIIIGHFEIIIIIIIIHIIIIIIIIHIIIIIIIHHHIIIIIIIIIIIIIIIIIIIIIIIIIIIIIIIIIIIIIIIIIIIIIIIHHHIIIIIIIIIIIIIIIHHHHHHHHIIIIHIIIIIIIIIIIIIIIIIHGHIIIIIIIIIIIIIIIIIHIIIIHIIIIHIIIIIIHIIIIIHHIGIIGIIIIIIIIIGIIIIHIIIIIIIIIIIIIIIIIIIIIIIIIHHHIIIIIIHIIIHIIIIIIIIIIIIIIIIIIDDDDD
@HISEQ:969:HM2KJBCX2:2:1101:12899:72233 2:N:0:ACTATGCA
AGACAAGCTTCCCCCAACTATCCCTATTAATCATTACGGTGATCCTAGAAACCAACAAAATAGAACCATGCCGTCCTATTCTATTATTCCATGCTAATGTATTCGAGCAAAAATGCCTGCTTTAAACACTCTAATTTTTTCAAGGTAAAGGTCCTGGATCCGCAAGACACCCAATAAAGGACATCAAGTTTCTCCAGAAGGTGAGAAATCAACTGCAACAGTTCATACCCCTTAAGGCATGACCATCACGTCAATCCCGAAATTCAACTACGAGCTTTTTAACTGCAACAACTTTAATATACGCTATTGGAGCTGGAATTACCGCGGCTGCTGGCACCAGACTTGCCCTCCAA
+
DDDDDIIIIIIIIIIIIIIIIIIIHIIIIIIIIIIIIIHIIHIIHIIIIIIHIIIIIIIIHHIHHIIIHIIIIIIIIIIIIIIIIIIIHIIIIHIIIIIIIHHHIIIIIIIIHHIIIIIHIIIHIIIIIIIIIHIIIIIIIIIIIIIIIIIIGHIIIIIIIIIIIIIIIIIIIIIIIIIIIIIIIIIIHHHIIIIIIIIIIIIIIIIIIIIIIIIIIIIIIHHFIIIIIIIIIIIHIIIIHHF1IIHHIIHGIIIIIIIIIIIIIIIIIHIIIIIIIIIIIIIIIIIIIIIIIIIIIIIIHIIIHIIIIIIIIIIIIIIIIIIIIIIIIIIIIIIIIIIIIIIIIIIIDDDDD
@HISEQ:969:HM2KJBCX2:2:1101:19870:72923 2:N:0:ACTATGCA
AGACAAGCTTCCCCCAACTATCCCTATTAATCATTACGTCAATCCTAGAAACCAACAAAATAGGATCAAACGTCCTATTTCATTATTCCATGCTAATGTATTCAAGCGTTAGCCTGCTTTAAACACTCTAATTTTTTCAAAGTAACAGTCCTGTTTCCCTGCAACACCAAATTAATGACATTACAGTTCTTCAAGAAGGAGGAACCAGTAAAACCAGTACATACCAGAGGCACGACCAACTTACTAATCCCGAAATTCAACTACGAGCTTTTTAACTGCAACAACTTTAATATACGCTATTGGAGCTGGAATTACCGCGGCTGCTGGCACCAGACTTGCCCTCCAA
+
CDDDDIII1DGHIIIIIIIIIIIIIHIIIIIIIHIGIIIIIHIIIIIHIHIIIIEHHHHIHFGHFHHHHHIHHICHIIIHIIIIIHIHGHIHHIHIIIIIIHGIIIIIIIIHHHHHIIIIIIHIIIHIHIIIHIIIIHIIHIIIIIIIIIIIIIIHIIHHIIIIHIIIHHHHIIHIIIIIIIIIIIIIIIIIIIIIIIIHIIIIIIHHIIGIIIIIIIIIIIIIIIIIIIIIIIIIIIH<IIIHHIIHHHIIIIIIHIIIIIIIIIIIIIIIIIIIIIIIIIIIIIIIIIIIIIIIIIIIHIIIIIIIHIIIIIIIIIIIIIIIIIIIIIIIIIIIIIIIIDDDDD
@HISEQ:969:HM2KJBCX2:2:1101:12569:72795 2:N:0:ACTATGCA
AGACAAGCTTCCCCCAACTATCCCTATTAATCATTACGGTGGTCCTAGAAACCAACAAAATAGAACTACAACGTCCTATTCTATTATTCCATGCTAATCTATTCAAGCAATAGCCCGCTTTAAACACTCTAATTTTTTCAAGGTAATGGTCCTGGCTCCCCAACACACCCAATAAAGGGCATACTGGTTCACCAGAAGGAAGACCCGACAGCAGACAGTACTCGCCAAAGACGGACCGCCCGGCCAGGCCTAAAATTCAACTACGAGCTTTTTAACTGCAACAACTTTAATATACGCTATTGGAGCTGGAATTACCGCGGCTGCTGGCACCAGACTTGCCCTCCAA
+
DCDDDIIHIHGIIIIHHHHHIIIIIIIIIIIHHHHIIHDHHIIHGIIHHIEHIGHIIEHHIGHHHIEHHIFHHHFHHCCGHHFHIHHEEEHHEHHHIEHH?CFIHIIIHHEHIIHCIHGFGHEHHHIHGEHHIHIIIIHIHHIIIIIIGIIIHHGHHHIIFHIIIHCHFEHHHGHHIIHIHIHIIHHFEEHIIIIHIIIIFHIIIIIIHIHIIIIIIIIIHIIHGIIIIIHIIIIIIIIIIIIIHIGHHHHHHCIIIIHIIIIHIIIIIIIIIIIIHGIHHIIHHIIIIIGIHHHIIHHHGIIIIIIIIIIIIIIIIIIGIIIIIIIIIIIIIIIIIHIIIDDDDD
@HISEQ:969:HM2KJBCX2:2:1101:2598:73919 2:N:0:ACTATGCA
AGACAAGCTTCCCCCAACTATCCCTATTAATCATTACGGTGATCCTAGAAACCAACAAAATAGAACCATGCCGTCCTATTCTATTATTCCATGCTAATGTATTCGAGCAAAATGCCTGCTTTAAACACTCTAATTTTTTCAAGGTAAAGGTCCTGGTTCCACATGACACCCAATTAAGGATATCATGCTTCTCCAGAAGGTGAGAAATCAACTGCGACAGTTCATACCCCTTAAGGCACGACCATCACGTCAATCCCGAAATTCAACTACGAGCTTTTTAACTGCAACAACTTTAATATACGCTATTGGAGCTGGAATTACCGCGGCTGCTGGCACCAGACTTGCCCTCCAA
+
DDDDDIIIIIIIIIIIIHIIIHIIIIIIIIIIIIIIIIIIIIIHHIIIIIIIIIGIHIHIIIHIIIIHIIGIIIIIIIIIIIIIIIIIIIHHHIIIIIIIIHHIHIIIIIIIIIIIIIGHIIHIIHIHIIIIIHHHIHIIIIIIIIIIIGHIIHHIHIIHIIIIIIIIIIIIIIHIIHHE<IIIIIHH?HIHIIIIIIIIHHIIIIIIIIIIIIIIIIIIIIIIIIIIIIIIIIIIIIIIIIIIIIIIIIHIIIIIIIIIIIIIIIIIIIIHIIIIIIIIIIIIIIIIIIIIIIIIIIHEIIIIIIIIIIIIIIIIHGIIIIIIIIIIIIIIIIIIIIIIIIIIIIIDDDDD
@HISEQ:969:HM2KJBCX2:2:1101:3096:74169 2:N:0:ACTATGCA
AGACAAGCTTCCCCCAACTATCCCTATTAATCATTACATCGATCCTAGAAACCAACAAAATAGAATCGGATGTCCTATTTCATTATTCCATGCTAATGTATTCAAGCGTGAGCCTGCTTTAAACACTCTAATTTTTTCAAGGTAACAGTCCTAATTCCCCGTGACACCAAATTAATGGCATTACGGTTCTTTAGAAGGTGAGAAATCAATAATATCAGTACATACCAACGGCATGACCGAAACATTGATCCCGAAATTCAACTACGAGCTTTTTAACTGCAACAACTTTAATATACGCTATTGGAGCTGGAATTACCGCGGCTGCTGGCACCAGACTTGCCCTCCAA
+
DDDDDIIIIIIIIIIIIIIIIIIIIIIIIHIIIIIIIHIIIIIIHIIIIIIIHIEHHHIIIIIHIIHIIGHHHHIIIIIIIIIIIIIIIIHIHIIIIIIIHFHHIGIHIIIIIIIIIGIIIIIIIIIIIGHHHHHEHEHHHIIIHIIIIIIIIIHIHHDHHHIIHHCGIHHIIIIIHCIHIIIIIHHHFHGHHHHIIIHHEIHHHHCHHGHHGHHECGGIHHHHECIIIHIIIIIHIHHHIHHGCAFDHHHCGHHHHHIIIIHHHHHGIIIHFGF1HCHCHIHIHHH?HHHEHGHHIHHHEGHHHGIIHHIHGIIHIIIHIHEIIIIIIIIIIHGEHIHIHH@@DD@
@HISEQ:969:HM2KJBCX2:2:1101:9172:74084 2:N:0:ACTATGCA
AGACAAGCTTCCCCCAACTATCCCTATTAATCATTACGTCAATCCTAGAAACCAACAAAATAGGATCAACGTCCTATTTCATTATTCCATGCTAATGTATTCAAGCGCGAGCCTGCTTTAAACACTCTAATTTTTTCAAAGTAACAGTCCTGTTTCCCTGCAACACCAAATTAATGACATTACAGTTCTTCAAGAAGGAGGAACCAGTAAAGCCAGTACATACCAGAGGCACGACCAACTTACTAATCCCGAAATTCAACTACGAGCTTTTTAACTGCAACAACTTTAATATACGCTATTGGAGCTGGAATTACCGCGGCTGCTGGCACCAGACTTGCCCTCCAA
+
DDDDDIIIIIIIIIIIIIIIIIIIIIIIIIIIIIIIIHIIIIIIIIIIIIIIIIIIIIIHIIIIIIIIIIIHIIIIIIIIIIIIIIIHIIIIIIIIHIIIIIIIIIIIIIIIIIIIIIIIIIIHIHIIIIIIIIIIIIIIIHHIHIIIIIIIIIIIIIIIIIIIIIIIIIIIIIIIIHIIIIIIIIIIIIIIIIIIIIIIIIIIIIIIIIIIIIIIIIIIIIIIIIIIIIIIIIIIIIIIIIHHIHHIHIIIIIIIIIIIIIIIIIIIIIIIIIIIIIIIIIIIIIIIIIIIIIIIIIIIIIIIIIIIIIIIIIIIIIIIIIIIIIIIIIIIIIIIIIIIDDDDD
@HISEQ:969:HM2KJBCX2:2:1101:18557:74014 2:N:0:ACTATGCA
AGACAAGCTTCCCCCAACTATCCCTATTAATCATTACGGTGGTCCTAGAAACCAACAAAATAGAACCACAACGTCCTATTCTATTATTCCATGCTAATCTATTCAAGCAAATGCCTGCTTTAAACACTCTAATTTTTTCAAGGTAATGGTCCTGGCTCCCCGGCACACCCAATAAAGGACATACTGGTTCACCAGAAGGTGGACCCGACACAGGACAGTACTCGCCAAAGACGGACCGCCCGGCCAGGCCTAAAATTCAACTACGAGCTTTTTAACTGCAACAACTTTAATATACGCTATTGGAGCTGGAATTACCGCGGCTGCTGGCACCAGACTTGCCCTCCAA
+
DDCDDIIIIIIIIIIHIIIIIIIIIIIIIIIGIIIIIIIIIIIIIIIIIIIIIIIIIIHHHED@DHHIIIGHHCHHHIIIIIIIIIIIIHIHHHGHHHIIGDFHHHHHIHGGFHHHIHHHIIIIIIIHIIHEHIIDGHHEHIEHHEHHHIHIIIHHIHIIIHIIIIIIHIIHIIFHFFEHHHIHHIIHHHIHIIHFHHHHIIHHCHHIIIIIIHIHIHHHHDGHHEIIGIIHIHHDCHHHHHIHEHHFIIIIHIIIHHIIIIIIIIHIIHHIHHHHHEIIIIIIIGIIHHHIHGHEIIIIHIIHGIIHIHIIIIHHCHHHIIIIIIGIIIIIIIIHIIIIIDDDDD
@HISEQ:969:HM2KJBCX2:2:1101:15196:74016 2:N:0:ACTATGCA
AGACAAGCTTCCCCCAACTATCCCTATTAATCATTACGGTGGTCCTAGACCAACAAAATAGAACCAACGTCCTATTCTATTATTCCATGCTAATCTATTCAAGCAAAAGCCCGCTTTAAACACTCTAATTTTTTCAAGGTAATGGTCCTGGTTCCCCGACACACCCAATAAAGGGCATACCGGCTCACCAGAAGGATAGACCCGACAACAGACAGTACTCGCCAGAGACGGACCGCCCGGTCAGGCCTAAAATTCAACTACGAGCTTTTTAACTGCAACAACTTTAATATACGCTATTGGAGCTGGAATTACCGCGGCTGCTGGCACCAGACTTGCCCTCCAA
+
DDDDDIIIIIIIIIIIHIIIIIIIIIIIIIIIHIIIIIIIIIIHIHIIIIIIIIIIIIHIHIIIIIIIIIIIIIHIIIIIIIIIIIIIIIIIIIIIIIIIIIIIIIIIIHHIIIHIIIIIIIIIIIIIIIIIIIIHEHIIIHIIIIIIIIIIIIIIIIIIIIIIIIIIIIIIIIIIIIIIIIIIIIIIIIIIIIIIIIHIIIIIIIIIIIIIIIIIIIIIIIIIIIIIIIIIIIIIIIHIIIIIIIIIIIIIIIIIIIIIIIIIIIIIIIIIIIIIIHIHIIIIIIIIIIIIIIHGGFIIIIIIIIIIIIIIIIIIIIIIIIIIIIIIIIIIIIIIIIDDDDD
@HISEQ:969:HM2KJBCX2:2:1101:1602:74337 2:N:0:ACTATGCA
AGACAAGCTTCCCCCAACTATCCCTATTAATCATTACGTCGATCCTAGAAACCAACAAAATAGGATTAACGTCCTATTTCATTATTCCATGCTAATGTATTCAAGCGTTAGCCTGCTTTAAACACTCTAATTTTTTCAAAGTAACAGTCCTGATTTCCCGCAACACCAAATTAATGACATCACGGTTCGTCAAGAGGAGGAATCAGTAAAGCCAGTACATACCGAAGGCATGACCAACTTACTAACCCCGAAATTCAACTACGAGCTTTTTAACTGCAACAACTTTAATATACGCTATTGGAGCTGGAATTACCGCGGCTGCTGGCACCAGACTTGCCCTCCAA
+
DDDDDIIIIIIGIIIIIIGIIIIIIHIIHIIIIIIHIIIIIIIIIIIIIIIIIIIHIIHIIIIIIHIIGHIIIGIIIGIIIIIIIIIIIIIIIIIIIHIIIIHHIIIIIHHHHHIIIHIIIIGIIIIIIIIIIHIHHHHIIIIIIIIIIIIIHHIIIIIIIIIIIIIIIHHHIHIHIIIHIIII;IIIIIIIIIIIIHHIIIIIIIIIIHIIIIIIIIIIIIIIIIIIIIIHIIIIIHHHIHIIHIIIIIIIIIHIIHHHHIIIIIIIIIIIIIIIIIIIIIIHHHIIIIIIIIIIIHHIIIIIIIIIIHIIIIIIIIIIIIIIIIIIIIIIIIIIIIIDDDDD
@HISEQ:969:HM2KJBCX2:2:1101:5404:74487 2:N:0:ACTAAGCA
AGACAAGCTTCCCCCAACTATCCCTATTAATCATTACGTCAATCCTAGAAACCAACAAAATAGGATCAACGTCCTATTTCATTATTCCATGCTAATGTATTCAAGCGCGAGCCTGCTTTAAACACTCTAATTTTTTCAAAGTAACAGTCCTGATTCCCCACCACACCAAATTAATGACATGATGGTTCGTCAGAAGGTAGGAATCAGTAACACCAGTACGTACCGAAGGCACGACCAGCGTACTAATCCCGAAATTCAACTACGAGCTTTTTAACTGCAACAACTTTAATATACGCTATTGGAGCTGGAATTACCGCGGCTGCTGGCACCAGACTTGCCCTCCAA
+
BDD@@GHEFHEHC1CDHHIHHHIIIHIIIIII?CGHHHIFH@CHIII?FHHE1GFC?HEHHIDG@11<FHEHHDHIHCHHIIHIIGEGC1<CGHFHGFHHHEDHFCEDHHD@HHHFEIHGCEIIIIHHHHHEH?HIIIIIIHHIIIHHHCIIIIHHHIIHHHHIIHIHHHHHEHIIHIHHIIHHDIIHHFHIHIHHHHEHHHHHHIHIIHIIIIIIIIIIIIIGIIHIHHHHEFIIHHHEHHGFF/IHFFIHEHGFG?ECHCHEHIHGHEIHCCIIIHIIHIIHEEIIIIHIIIIIIHFIHIHIIHIIIIIHIHGIIIIIIIHIIIIIIIIIGIIIIHIIDBA@A
@HISEQ:969:HM2KJBCX2:2:1101:10808:74630 2:N:0:ACTATGCA
AGACAAGCTTCCCCCAACTATCCCTATTAATCATTACGGTGGTCCTAGACCAACAAAATAGAACCAACGTCCTATTCTATTATTCCATGCTAATCTATTCAAGCAAAAGCCCGCTTTAAACACTCTAATTTTTTCAAGGTAATGGTCCTGGTTCCCCGACACACCCAATAAAGGGCATACCGGCTCACCAGAAGGATAGACCCGACAACAGACAGTACTCGCCAGAGGCGGACCGCCCGGTCAGGCCTAAAATTCAACTACGAGCTTTTTAACTGCAACAACTTTAATATACGCTATTGGAGCTGGAATTACCGCGGCTGCTGGCACCAGACTTGCCCTCCAA
+
DDDDDIIIIIIIIIIHIIIIIEHFHIIIIHIEHHHIIIGIHHIIIIIIIIIIGHHIIIIHGEHHHIHIIIIIIIHIIIIIIIIIHIIHIIIIIIHIIHIIIHIIIIIHHHIIHHHHHIHHHIIIHHIIIIHHGHHIIIIIIIIHHHGIHHHGHIHDHGIIIIHHHHHIIIHHHHHIIIIIIHIIIHIIIIIIIIIIIIIIIIIIIIIHHIIHIIHHIHHIIIIIIIIIIIIIIIIIIIIIHEIIIIHHIIIIHHIHIIIIIHHIIIIGIHIIIHIIIIHHHHHGIIIIIIIIIIHHGFIIHIIIIIIIIIIIIIIIIIIIIIIIIIIIIIIIIIIIIHDDDDD
@HISEQ:969:HM2KJBCX2:2:1101:14193:75062 2:N:0:ACTATGCA
AGACAAGCTTCCCCCAACTATCCCTATTAATCATTACGTCGATCCTAGAAACCAACAAAATAGAATCAAACGTCCTATTTCATTATTCCATGCTAATGTATTCAAGCGTGAGCCTGCTTTAAACACTCTAATTTTTTCAAAGTAACAGTCCTGATTCCCCACAACACCAAATAAATGACATCATGGTTCGTCAGAAGGGAGAAACCAACAATACCAGTACGTACCGAGGCACGACCGACATGATGGTCCCGAAATTCAACTACGAGCTTTTTAACTGCAGCAACTTTAATATACGCTATTGGAGCTGGAATTACCGCGGCTGCTGGCACCAGACTTGCCCTCCAA
+
DDDDDIIIHIIIIIIIIIIIHGIIIIIIIIIIIIIIIIIIIIIIIIIIIIIIIIIIIIGIIIHIIIIIIIHHIIIIIIIIIIIIIIIIIIIIIIIGIIIIIIHIIIIIIIIIIIIIIHIIIIHIIIIIIIIIHIIIHIIIIIHIIIIIIIIIIIIIIIIIIIIIIIIIIIIHIIIIIHIIIIIIIIIIIHHIIIIIIIIIIIIIHIIIIIIHIIIIIIIIIIIIIIIIIIHIIHIHIIIIIIHGIIIIIIIIIIIIIIIIIHIIIIIIIIIIIHIIIIIIIIIIIIIIIIIIIIIIIIIIIHIIIIIIIIIIIIIIIIIIIIIIIIIIIIIIIIIIIIIIDDDDD
@HISEQ:969:HM2KJBCX2:2:1101:3896:75241 2:N:0:ACTATGCA
AGACAAGCTTCCCCCAACTATCCCTATTAATCATTACGGTGGTCCTAGACCAACAAAATAGAACCAACGTCCTATTCTATTATTCCATGCTAATCTATTCAAGCAAAAGCCCGCTTTAAACACTCTAATTTTTTCAAGGTAATGGTCCTGGTTCCCCGGCACACCCAGTTAAGGACATACCGGCTCACCAGAAGGATAGACCCGACAACAGACAGTACTCGCCAGAGACGGACCGCCCGGTCAGGCCTAAAATTCAACTACGAGCTTTTTAACTGCAACAACTTTAATATACGCTATTGGAGCTGGAATTACCGCGGCTGCTGGCACCAGACTTGCCCTCCAA
+
DDDDDIIHIIIIIIIIIIIIIIIIIIHIIIIIIIIIIIIIIIIIIIIIIIIIIIHIGIHHHIIIIIHIIIIIIIIIIIIIIHIIIIIIIIIIIIIIIIIIIIIIIHIIHHIIIHHIIIHIIIIIIIIIHIIIIHIIIIIIIHIIIIIIIIIHHIIIIIIIIHHFHIIIIHHIIIIIIIIIIHIIIIIHIIIIIIIIIIHHIIIIIIIIGIIIIIIIIIIIIIIIIIIIIIIIIIIIIIIIIIIIIIIIIIIIIIIIIIIIIIHIIIIIIIIIIIIIIIIIIIIIIIIIIIIIIIHHHHIIIIIIIIIIIIIIIIIIIIIIIIIIIIIIIIIGIIIIIIDDDDD
@HISEQ:969:HM2KJBCX2:2:1101:6791:75414 2:N:0:ACTATGCA
AGACAAGCTTCCCCCAACTATCCCTATTAATCATTACGTCAATCCTAGAAACCAACAAAATAGGATCAAACGTCCTATTTCATTATTCCATGCTAATGTATTCAAGCGTTAGCCTGCTTTAAACACTCTAATTTTTTCAAAGTAACAGTCCTGTTTCCCTGCAACACCAAATTAATGACATTACAGTTCTTCAAGAAGGAGGAATCAGTAAAGCCAGTGCGTACCATAGGCACGACCAACCTACTAACCCCGAAATTCAACTACGAGCTTTTTAACTGCAACAACTTTAATATACGCTATTGGAGCTGGAATTACCGCGGCTGCTGGCACCAGACTTGCCCTCCAA
+
DDDDDIIIIIIIIIIHIIIIIIIIIIIIIHHIIIIIIIIIIIIHHIIIIHIIIIIIHIHIIIHIIIIIHIHHHIIIIIHIIIIIIIIIHIIIIIHIIIIIIIIIIIHIIHIIIIIIIIIIIIIIIIIIIIIHIIHIIIHHIIIIIIIIIIIIIIIIIIIIIIIIIIHIIIHHHIIIIIHIIIIIIIIIIIIIIIIIIIIIIIIIIIIIIIGIIIIIIIIIIIIIIIIIIIIIIIHIHIIIIIIIHHFIIIIIIIIIIIIIIHHHIIIIIIIIIIIIIIIIIIIIIIIIIIIIIIIIIIIIIIIIIIIIIIIIIIIIIIIIIIIIIIIIIIIIIIIIIIIIIDDDDD
@HISEQ:969:HM2KJBCX2:2:1101:21163:75326 2:N:0:ACTATGCA
AGACAAGCTTCCCCCAACTATCCCTATTAATCATTACATCGATCCTAGAAACCAACAAAATAGAATCGGATGTCCTATTTCATTATTCCATGCTAATGTATTCAAGCGTGAGCCTGCTTTAAACACTCTAATTTTTTCAAGGTAACAGTCCTAATTCCCCGTGACACCAAATTAATGGCATTACGGTTCTTTAGAAGGTGAGAAATCAATAATATCAGTACATACCAACGGCATGACCGAAACATTGATCCCGAAATTCAACTACGAGCTTTTTAACTGCAACAACTTTAATATACGCTATTGGAGCTGGAATTACCGCGGCTGCTGGCACCAGACTTGCCCTCCAA
+
BDBADHHHHHGEHIHHHHHHHIIGEHFHHIGHHHGHHGFHDHEHHGFHHHIHGHIHHIIHHIHHIGHHII=F@ECHFE?@HHICHIHIFHEEE?HH1FCGE@<GHEHBEDEG?CEGHHEHGHHHHICHACEHFGHEHHEHHIHHHHIHHHGH@DEHHIHHGDHIHFIHHEHGHEHEHHHEGHHHHEHHHHHHCIHEIIIHGIIIGHHHHHHHHHHGGHHFHEFHIIIHIIIHGHGHIIIHHHHHHDFHIIIHHCGHIIIIHIHHIIIIIIIIIHHHIIIIIIHIIIIHHHEIHHIIIHHFHCIIIIIIHIHIIIIIIIIIIIIIIIIIIIIIIIHHIIIIIIDDDD@
@HISEQ:969:HM2KJBCX2:2:1101:8913:73815 2:N:0:ACTATGCA
AGACAAGCTTCCCCCAACTATCCCTATTAATCATTACGTCAATCCTAGAAACCAACAAAATAGGATCGAACGTCCTATTTCATTATTCCATGCTAATGTATTCAAGCGTTAGCTTGCTTTAAACACTCTAATTTTTTCAAAGTAACAGTCCAAATTCCCCGCAACACCAAATTAATGGCATTACGGATCATCAGGAAGGAGGAATCAGTGAGACCAGTACATACCAGAGGCATGACCAATCTACTAACCCCGAAATTCAACTACGAGCTTTTTAACTGCAACAACTTTAATATACGCTATTGGAGCTGGAATTACCGCGGCTGCTGGCACCAGACTTGCCCTCCAA
+
DDBDDIIIIIIIIIIIGHIIIIIIIIIIHIIIHHIIIIIIIIIGHIIIIIIIIIIIIGHHIIIIIIIIHIIIIIIHHHIHHHIIHIIICFEHIIIHHHIIHIHIIIIIIIIHHIIIIHHIHHHFHHHIHGHHHHHIIIIIIIHIHHHHIHEGHIIIIHHHFHIIHIIIHIIHIIHIIHIHHIIIHIIHIHIIIHHIIHHHFHHIHIHIIHGIIHIIHIIHIIIIIHIIIHIIIIIIIIIIIIHHCIIIIIIHIIHGHIHIHHHIIIIIIIIIIIIIIIIHIIIIHIIIIIIIIIIIIIIIHGIIIIIIHIIIIIHIIIIIIIIIIIIIIIIIIIIIIIIIIDCDDD
@HISEQ:969:HM2KJBCX2:2:1101:5578:75930 2:N:0:ACTATGCA
AGACAAGCTTCCCCCAACTATCCCTATTAATCATTACGGTGATCCTAGAAACCAACGAAATAGAATCAGTCCGTCCTATTTCATTATTCCATGCTAATGTATTCAGACGATAGTCTGCTTTAAACACTCTAATTTTTTCAAAGTAACAGTCCTGATTTCCCATCACACCAAATAAATGGCATGAAAGTTCCTCAGAAGGTAGAGATCCATCTCACCAGTGCAGACAATTAAGCCTGACCAATGGGTAGACCCCGAGGTTCAACTACGAGCTTTTTAACTGCAACAACTTTAATATACGCTATTGGAGCTGGAATTACCGCGGCTGCTGGCACCAGACTTGCCCTCCAA
+
DDDDDIIIIIIIIGIIHIIIIIIIIIIIIIIIIIIIIIIIHHIIIIIIIIIIIIIIIIIIIIGIIHIGIIIHHHIIIIIIIIHIIIIIIIHIIIIICHEHIHHIIIIGIIIIIIHIIIHIIIIIIIIIIIIHIIIIIIIHIIIIIIIIIIIIHHIIIIIIIHHIIIHIIIIIIIIIIIIIIIIIIIIIIIIIIIIHIIIIIIIIIIIIIIIHIIIIHIIIIIIIIIIIIIIIIIIIIIIIIIIIHHDIIIIIIIIIIIIIIIIIIIIIIIIIIIIIIIHIIIIIIIIIIIIIIIIIIIIIIIIIIIIIIIIIIIIIIIIIIIIIIIIIIIIIIIIIIIIIIIIDDDDD
@HISEQ:969:HM2KJBCX2:2:1101:8734:74460 2:N:0:ACTATGCA
AGACAAGCTTCCCCCACTATCCCATAATCATTACGGTGATCCTAGAAACCAACGAAATAGAACCAATCCGTCCTATTTCATTATTCCATGCTAATGTATTCAGACGTTAGCCTGCTTTAAACACTCTAATTTTTTCAAAGTAAAGGTCCTGGATTGCGAACCCAACCCAGCAAAGGGCAGGAACGTTCTCCAGGAAGATGGTAAGCGCGCATCGGCACTCACACACGAAACCGTGGCGGGCCAAGCGCACTATACCAGAAATCCAACTACGAGCTTTTTAACTGCAACAACTTTAATATACGCTATTGGAGCTGGAATTACCGCGGCTGCTGGCACCAGACTTGCCCTCCAA
+
DDDDDIIIIIIIIIIIIIIIHIIIIIIIIHIIGIIIHHIIIIIIIIHHIIIIIIHIIHHHHIHEHIIHIIIIIIHIIIIIGIIIHIIIIIIIIIIIIHIIIDHHIIIHHHHIIIIIIHHIHEIIHHIIIHHHIIIIIHIIHIIHHHIHIIHIIIIIIIIIIIIIHIIIIIHGHIIHHIIHIHIIIIIIHHIIIIIIIHIHIIIIIIIIIIIIIIIIIIIIIIIIIIIIIIIIIIIGIIIIIIIIIIIIIHHIIIIIIHIIIHIIIIIIHIIIIIIIIHIIIIIIIIIIIIIIGIHIHIIIIIIIIIIIIIIIIIIIIIIIIIIIIIIIIIIIIIHIIIIIIIIIIIIDDDDD
@HISEQ:969:HM2KJBCX2:2:1101:11622:75330 2:N:0:ACTATGCA
AGACAAGCTTCCCCCAACTATCCCTATTAATCATTACGTCAATCCTAGAAACCAACAAAATAGGATCAAACGTCCTATTTCATTATTCCATGCTAATGTATTCAAGCGTTAGCCTGCTTTAAACACTCTAATTTTTTCAAAGTAACAGTCCTGTTTCCCTGCAACACCAAATTAATGACATTACAGTTCTTCAAGAAGGAGGAACCAGTAAAGCCAGTGCATACCAGAGGCACGACCAACCTACTAATCCCGAAATTCAACTACGAGCTTTTTAACTGCAACAACTTTAATATACGCTATTGGAGCTGGAATTACCGCGGCTGCTGGCACCAGACTTGCCCTCCAA
+
DDDDDIIIIIIIIIIIIIIIIIIIIIIIIIIIIIIIIIIIIIIIIIIIIIIIIIIIHIIIIHCHIIIIIIIIIIIIIIIIIIIIIIIGIIIIHIIIHHHHHIIIIIHIIIIHHIIIIIHIIIIIIIIIIIIIIIIIIIIIHIIIIIIIIIIIIIIIIIIIIIIIIIIIIIIIIIIIIIIIIIIIIIIHGIIIHIIIIIIIIIIIIIIIIIIIIIIIIIIIIIIIIIIIIIIIIIIIIIIIIIHHHIIIIIIIIIIIIIIIIIIIIIIIIIIIIIIIIIIIIIIIIIIIIIIIIIIIIIIIIIIIIIIIIIIIIIIIIIIIIIIIIIIIIIIIIIIIIIIIIDDDDD
@HISEQ:969:HM2KJBCX2:2:1101:10488:76580 2:N:0:ACTATGCA
AGACAAGCTTCCCCCAACTATCCCTATTAATCATTACGTCGATCCTAGAAACCAACAAAATAGAATCAAACGTCCTATTTCGTTATTCCATGCTAATGTATTCAAGCGTGAGCCTGCTTTAAACACTCTAATTTTTTCAAAGTAACAGTCCTGATTCCCCATGACACCAAATTAATGACATCATGGTTCGTCAGAAGGTAGGAATCAATAATACCAGTACGTACAATAGCACGACCAATAAATTGATCCCGAAATTCAACTACGAGCTTTTTAACTGCAACAACTTTAATATACGCTATTGGAGCTGGAATTACCGCGGCTGCTGGCACCAGACTTGCCCTCCAA
+
BDDDDIIIHIIHHIIIIIIIIIHIIIIIIIIIIIIHIHIIHHHIIIIIHIIIIIIIHIIIIHHHHHHIHHIIHHIIIIHHIIIIHIICHIHIIGIHHIIIIIIIIIIHIIIIIIIIIIIIIIHIIIIIIIIHIIIIIIHIIIHIIIIIIIIIIIIIIIIIIIHHIIIHIHFHIIHHHFHHIIHIIIIIIIIIIHIIHIIIHHIIIIHHIIIIIIIIIHIHIIIIIIIHIIIIIIIIIIIIIIHEIHHIIIIIIIIIIIIIIIIIIIIIIIHGIIIIIIIIHHHHHEIIIIGIIIIIIIIIIIIIIIIIIIIIIIIIIIIIIIIIIIIIIIIIIIIIIIIIDDDDD
@HISEQ:969:HM2KJBCX2:2:1101:5119:76309 2:N:0:ACTATGCA
AGACAAGCTTCCCCCAACTATCCCTATTAATCATTACGGTGGTCCTAGACCAACAAAATAGAATCAAACGTCCTATTTCGTTATTCCATGCTAATGTATTCAAGCGTGAGCCTGCTTTAAACACTCTAATTTTTTCAAAGTAACAGTCCTGATTCCCCAAGACACCAAATTAATGACATCATGGTTCGTCAGAAGGTAGGAATCAATAATACCAGTACGTACAATAGCACGACCAATAAATTGATCCCGAAATTCAACTACGAGCTTTTTAACTGCAACAACTTTAATATACGCTATTGGAGCTGGAATTACCGCGGCTGCTGGCACCAGACTTGCCCTCCAA
+
D@D?DHHH1<CGECFHGGHH?CCGEGGHIIC<D<FEHH0<1DH1GEF?GF1CGHIIHHHH1CGHHHH1FH1G@E@HHHHHHHHI1@FEHCEC<HHEHGHHGIHGFHHEFDHHFCHHGBFE?GHHIHFHEIHIIHHHHHDHCHHEH?GHHHHHHGHIHHHHDHHHEEHGH?GIIIIIIIIIIIH;IIHHECIEHHHIIHHHHHHEIHHIIIHGII;HIIHEHEGIGIIIHHHIHGIIIIHHCDHECAC=HFIIIHHIHHHIHHEHIHHFIHHIGIHHHHHIIIHIIIHIHHHHGHEHHHCIIIIIIHHIIHIIIIHIIIIIIHIHHIIHIHIIHHIHHIDDDDD
@HISEQ:969:HM2KJBCX2:2:1101:10884:77385 2:N:0:ACTATGCA
AGACAAGCTTCCCCCAACTATCCCTATTAATCATTACGGTGATCCTAGAAACCAACAAAATAGAACCATGCCGTCCTATTCTATTATTCCATGCTAATGTATTCGAGCAAAATGCCTGCTTTAAACACTCTAATTTTTTCAAGGTAAAGGTCCTGGTTCCACATGACACCCAATTAAGGACATCATGCTTCTCCAGAAGGTGAGAAATCAACTGCGACAGTTCATACCCCTTAAGGCACGACCATCACGTCAATCCCGAAATTCAACTACGAGCTTTTTAACTGCAACAACTTTAATATACGCTATTGGAGCTGGAATTACCGCGGCTGCTGGCACCAGACTTGCCC
+
DDDDDIIIIIIIIIIIIIIIIIIIIIIHIIIIIIIIIGIIIHHIIIIIIIIIIIIIIGHIIIHEHIGIIIIEHHIIIIIHIIIIIIIIIIGHGIIIIIIIIIIIIIIIHIIIIIIIIIIIII7IHIIIIIIIIIIIIIIIIIIIIIIIIIIIIIIHIIHIHIIIIIIIIIIIIIIIIIIIIIIIIIIIIIIIIIIIIIIIIIIIIIIIIIIIIIIIIIIIIIIIIIIIIIIIIIIHIIIIIIIIHHIIIIIIIIIIIIIIIIIIIHIIIHIIIIIIIIIIIIIIIIIIIIIIIIIIIIIHIIIIIIIIIIIIIIIIIIIIIIIIIIIIIIIIIIIIIIIIIIDDDDD
@HISEQ:969:HM2KJBCX2:2:1101:7209:76552 2:N:0:ACTATGCA
AGACAAGCTTCCCCCAACTATCCCTATTAATCATTACGGTGGTCCTAGAAACCAACAAAATAGAACCACAACGTCCTATTCTATTATTCCATGCTAATCTATTCAAGCAATAGCCCGCTTTAAACACTCTAATTTTTTCAAGGTAATGGTCCTGGCTCCCCAACACACCCAACAAAGGACATGCTGATTCACCAGAAGGAAGACCCGACAGCAGACAGTACTCGCCAAAGACGGACCGCCCGGCCAGGCCTAAAATTCAACTACGAGCTTTTTAACTGCAACAACTTTAATATACGCTATTGGAGCTGGAATTACCGCGGCTGCTGGCACCAGACTTGCCCTCCAA
+
DDDDDIIIIIIIHIIIIIIIIIIIIIIIIIIIIIIIIIIIIIIIIIIIIIIHIIIIIIIHIIIIIIIIIIIIIHHHHIHIIIIIIIIIIIIIIIFHIHHIIIIIIIIHIIIIIIIIIIHHIIIIHHIHIIIIIIHIIIIIIHIIIIIHHHIIIIHIIIIIIIIIIIIIIIIIIIIIIIIIIIIIIIIIIIIIIIIIIIIIIIIIIIIIIIIIIIIIIIIIIIIIIIIIIIIIIIIIIIIIIIIIIIIIIIIIIIIIIIIIIIHIIIIIIIIIIIHIIIIIIIIIIIIIIIIIIIIIIIIIIIIIIIIIIIIIIIIIIIIIIIIIIIHIIIIIIIIIIIIIIDDDDD
@HISEQ:969:HM2KJBCX2:2:1101:4099:78521 2:N:0:ACTATGAA
AGACAAGCTTCCCCCAACTATCCCTATTAATCATTACGTCAATCCTAGAAACCAACAAAATATGATCAAACGTCCTATTTCATTATTCCATGCTAATGTATTCAAGCGTTAGCCTGCTTTAAACACTCTAATTTTTTCAAAGTAACAGTCCTGTTTCCCTGCAACACCAAATTAATGACATTACAGTTCTTCAAGAAGGAGGAACCAGTAAAGCCAGTACATACCAGAGGCACGACCAACCTACTAATCCCGAAATTCAACTACGAGCTTTTTAACTGCAACAACTTTAATATACGCTATTGGAGCTGGAATTACCGCGGCTGCTGGCACCAGACTTGCCCTCCAA
+
<000<CCC11<11D?/<E1D1<1FCDGH1DDGF@G?C?G10<<<CDHF1D<1<CC01<<D<D1<1<111D1<<<CE?GE1<@C1CFCCE?11@11<ECGIIIHHGHHHHHHD@HEHHHIHHEGHHHHHHECCGC1BEHEHH3B<HCEE?HFIHF1?F74HHHHHGHHIEHIHHHHHHEFHCHHHG<-@FCF@HHCGHGHHHHHHHEGFHHIIHHIHFHFF>HHHGIGFHHGIGHHHED/?G>FGDEDEHIHHHCHGEHEEG=EEHHCCHIIIIHIIHECHHHF<@CEEIHGHDHIHEEHFDEHHHIIHIIHGDIHF/CHHGIIIIIHFF@HCFIIIIIHHF?B@@@
@HISEQ:969:HM2KJBCX2:2:1101:13889:79162 2:N:0:ACTATGCA
AGACAAGCTTCCCCCAACTATCCCTATTAATCATTACGGTGATCCTAGAAACCAACGAAATAGAATCAGTCCGTCCTATTTCATTATTCCATGCTAATGTATTCAGACGTTAGCCTGCTTTAAACACTCTAATTTTTTCAAAGTAACAGTCCTGATTTCCCATCACACCAAATAAATGGCATGAAAGTTCCTCAGAAGGTAGAGATTCATCTCACCAGTGCAGACAATTAAGCCTGACCAATGGGTAAACCCCGAAGTTCAACTACGAGCTTTTTAACTGCAACAACTTTAATATACGCTATTGGAGCTGGAATTACCGCGGCTGCTGGCACCAGACTTGCCCTCCAA
+
DDDDDIHHHIICGHHGHIIIIFHIIIIIIIIIIIIIIIIIIIHHHIGHIIIIHIIIIIIIIIHEHHIIFHIIGEHIHIHHIIHHIIIIIIHIHIIHIHIIHFHHHHHIIIHIIIIIIIHIIIHFHIIHIIIHHIHIIHHHHIIHIHHHEHIIIHIHIHIHHGHIIIIIHIIIHIIHHIIIIIIIIIHHHGHHIIIHHHIHHHHHHHHHIHIIIIIIIHIHHHHHIHIIIIIIHHHIHHGHHHHH:FDIHDIIIIIHEIIHIIIIIIHIIHIIIIHHIIIHIIIHIHHEIIHIIIIIIIIIIIIIIIIIIIIIIIIIIIGIIIIIIIIHIIIIIIHGGEIIIIHDDDDA
@HISEQ:969:HM2KJBCX2:2:1101:15429:79877 2:N:0:ACTATGCA
AGACAAGCTTCCCCCAACTATCCCTATTAATCATTACGGTGGTCCTAGACCAACAAAATAGAACCAACGTCCTATTCTATTATTCCATGCTAATCTATTCAAGCAAAAGCCCGCTTTAAACACTCTAATTTTTTCAAGGTAATGGTCCTGGTTCCCCGACACACCCAATAAAGGGCATACCGGCTCACCAGAAGGATAGACCCGACAGCAGAACAGTACTCGCCAGAGACGGACCGTCCGGTCAGGCCTAAAATTCAACTACGAGCTTTTTAACTGCAACAACTTTAATATACGCTATTGGAGCTGGAATTACCGCGGCTGCTGGCACCAGACTTGCCCCCAA
+
DDDCCIIIIIIIIIHIIIIIIIIIIIIIIIIIIIIIIIIIIIIIIIIHHIIIIIHCHGIIIHIIIIIHIHHHIIIHHIIIIIIIIIIIIIHIIIHIHHHIIGHIHIIIIIIIIIHHHHIHIHHIIIIIIIIIIHIIHIIIIIIHIIIIIHIHHHHHHIIIIIIIIIHIIIIIIIIIIIIIIIIIHIIIIIIIIIIIIHHGHIIIIIIIGIIIIIIIIIIHIIIIIIIIIIIIIIIIIIHHHGIIIIIIIIIIIIIIIIIIHIIIIIIIIIIIIIIIIIIIIIGIIIIIIIIIIIHFDDDIIIIIIIIIIIIIIIIHIIIIIIIIIIIIIIIIIIIIIIDDDDD
@HISEQ:969:HM2KJBCX2:2:1101:9259:80384 2:N:0:ACTATGCA
AGACAAGCTTCCCCCAACTATCCCTATTAATCATTACGTCAATCCTAGAAACCAACAAAATAGGATCAAACGTCCTATTTCATTATTCCATGCTAATGTATTCAAGCGTTAGCCTGCTTTAAACAAACACTCTAATTTTTTCAAGGTAAAGGTCCTGGATCCGCAAGACACCCAATAAAGGACATCAAGTTTCTCCAGAAGGTGAGAAATCAACAGTAACAGTTCATACCCCTTAAGGCATACCATCACGTCAATCCCGAAATTCAACTACGAGCTTTTTAACTGCAACAACTTTAATATACGCTATTGGAGCTGGAATTACCGCGGCTGCTGGCACCAGACTTGCCCTCCAA
+
<@@D@HH1@1FHHIHDHHGECFEG<11D@GE?HHHHHH1D@EHHGIIIE?HHHIICECHFHHHDHHICGGEDDHHIHE@@GE@GCFGE@GG1FG1GF?FHG<FDHIHG?HIIHHEFEHIIHGFHHCGHHHHEGBHEHHHGGCCGGIIHHFEIHHEHHHHDIIHIHIHHIIIIHFHFGEGIHIIHHFFGD<</HIIIHIIIIHGFHHHHGCIHIHHHHGEHHHHGEEHHDIHH?FIHIHGGHIIIHHFHHHEHIIIGIIIIHIIIIIIIHHHIHHEHGIHIHFEEHEEIIHHIHFEIIHHHEHHHIHHHHGGHHHHGEIIIIIIHIIIHHEEEHEG@IHHHGHHEHHEH@DAD@
@HISEQ:969:HM2KJBCX2:2:1101:5598:80179 2:N:0:ACTATGCA
AGACAAGCTTCCCCCAACTATCCCTATTAATCATTACGGTGGTCCTAGAAACCAACAAAATAGAACCACAACGTCCTATTCTATTATTCCATGCTAATCTATTCAAGCAAATGCCTGCTTTAAACACTCTAATTTTTTCAAGGTAATGGTCCTGGCTCCCCGGCACACCCAATAAAGGACATACTGGTTCACCAGAAGGTGGACCCGACACAGGACAGTACTCGCCAAAGACGGACCGCCCGGCCAGGCCTAAAATTCAACTACGAGCTTTTTAACTGCAACAACTTTAATATACGCTATTGGAGCTGGAATTACCGCGGCTGCTGGCACCAGACTTGCCCTC
+
BDDADGHIHGE?HHCC@EHHHHIHII?GEHHIHHGHIFH<1CE@CCGCG@GHCHHH1CFFEEGHHHIHHHC0?DEHGEG?F@F1CGHIE<D1DGHCGHHHHGGFGHFEFF@1<18<CHGEGGG6HGFGFB1<BF<FFDHGH@HHBBDBCECCEG1EFHHHDEGCHHH?HHIHEEHGHIICGEEHG1IIIHHGEHHEHEG7HHF<<DHHHCHFHGC1FCHEHGHIFHF<11<C/HDHF?<HCGHFEFHEHHFHHH@@HEGIHHIHHHGEIHHHHGDGEHIHHF<HHHHIHHEEEDHF1?F<CEFEGH?IIHHEHIHEC?EHG?IHIIIIHHHECCGD?GD0?B@
@HISEQ:969:HM2KJBCX2:2:1101:6662:79451 2:N:0:ACTATGCA
AGACAAGCTTCCCCCAACTATCCCTATTAATCATTACGTCAATCCTAGAAACCAACAAAATAGGATCAACGTCCTATTTCATTATTCCATGCTAATGTATTCAAGCGCGAGCCTGCTTTAAACACTCTAATTTTTTCAAAGTAACAGTCCTGATTCCCCACCACACCAAATTAATGACATGATGGTTCGTCAGAAGGTAGAAATCAGTAACACCAGTACGTACCGAAGGCACGACCAGCGTACTAATCCCGAAATTCAACTACGAGCTTTTTAACTGCAACAACTTTAATATACGCTATTGGAGCTGGAATTACCGCGGCTGCTGGCACCAGACTTGCCCTCCAA
+
DDDDDIIIIIIIIIIIHIHIIIIIIIIIIIHIIIIHIIIIIIIIIIIIIIIIIIIICHHIIIIIHIIIIIGHIIIIIIIIIIIIHIIFHIIIIIIIIIIIHGHIIIIHHHIIHHIIIHIIHHIHHIIIIIIIIIIIIIIHIIIIIIIIIIIIHIHIHIHHIIIIIIIIIIIIIIIIIIIIIIIIIIIIHIIIIIIIIIIIIIIIIIIHIEIIIIIIIIIIIIIIHIIIIIIIIIIHIIIIIHIIIIIHIIIIIIIIIIIIIHIIIIIIIIIIIHIIIIGIIIIIIIIIIIIIIIIIIIIIIIIIIIIIIIIIIIIIIIIIIIIIIIIIIIIIIIIIIHIIDDDDD
@HISEQ:969:HM2KJBCX2:2:1101:12668:80325 2:N:0:ACTATGCA
AGACAAGCTTCCCCCAACTATCCCTATTAATCATTACGGTGATCCTAGAAACCAACAAAATAGAACCATGCCGTCCTATTCTATTATTCCATGCTAATGTATTCGAGCAAAAATGCCTGCTTTAAACACTCTAATTTTTTCAAGGTAAAGGTCCTGGATCCGCAAGACACCCAATTAAGGACATCAAGTTTCTCCAGAAGGTGAGAAATCAACAGCGACAGTTCATACCCCTTAAGGCACGACCATCACGTCAATCCCGAAATTCAACTACGAGCTTTTTAACTGCAACAACTTTAATATACGCTATTGGAGCTGGAATTACCGCGGCTGCTGGCACCAGACTTGCCCTCCAA
+
DDDDDIIIIIIIHIIIIIIIIHIIIIIIIIIIIIIIIIIIIHHHHIIIIIIIIIHIIIIIIIHHIIIIIGHIIIHIIHIHHHIIIIIIIHGHHIIIIHIIIFFHHHIIIIIIHIIIHIIIIIIIIHIIHH1IIHIIIIIEIIIIHIIIIIIHIHHHIHHHIHHIIIIIIIHIIIIIHIIIIIIHIIIIHIHHIIIIIIIIIIIIIIIIHIIIIGIIIIIIIIIIIIIIHIIIHIIIIIIIHIIIIHIIIIHGIHHIIHIIIIHHIIIIIIHIIIIIIIIIIHIIIIIIIIIIIIIIIIIIIIIIIIIIIIIIIIIIIIIIIIIIIIIIIIIIIHIIIIIIIIIIIIIIDDDDD
@HISEQ:969:HM2KJBCX2:2:1101:16422:81450 2:N:0:ACTATGCA
AGACAAGCTTCCCCCAACTATCCCTATTAATCATTACGTCAATCCTAGAAACCAACAAAATAGGATCAAACGTCCTATTTCATTATTCCATGCTAATGTATTCAAGCGTTAGCCTGCTTTAAACACTCTAATTTTTTCAAAGTAACAGTCCTGTTTCCCTGCAACACCAAATTAATGACATTACAGTTCTTCAAGAAGGAGGAACCAGTAAAGCCAGTGCATACCAGAGGCACGACCAACCTACTAATCCCGAAATTCAACTACGAGCTTTTTAACTGCAACAACTTTAATATACGCTATTGGAGCTGGAATTACCGCGGCTGCTGGCACCAGACTTGCCCTCCAA
+
DDDBDIIGHHHECEDHCGHHH?GGGHIIIHIEHHIIHII?GHIFHHIIIIIIHHIIIHGHHHHC1F?HE@?GECEG?HHIGEHHEHH<<GEHEHHHIGIIIIGIIHIIHHHEGHHIHHHIIHHHEHHEHHIHHIIHIIHHIHHIIIHHIIIHIIHGIHHGHIHIIIHIIHHGHHHIIIIHHHIIIHGHIIHIIIIIIIIHHHIIHEHIIIIIIIHH=HIIIIIGIIIIHIIIIIII>IIIIIIHFHHGIIHHIIIHGIIHHIIIIIIIIIIIIIIIHIIIIIIIHHIHIIIIIIIIIIIIIIHIIIIHHIIIIIIIIIHHIIIIIIIIIIIIIIIIIIIIIDDDDD
@HISEQ:969:HM2KJBCX2:2:1101:16088:79768 2:N:0:ACTATGCA
AGACAAGCTTCCCCCAACTATCCCTATTAATCATTACGTCGATCCTAGAAACCAACAAAATAGAATCAAACGTCCCATTTCATTATTCCATGCTAATGTATTCAAGCGTGAGCCTGCTTTAAACACTCTAATTTTTTCAAAGTAACAGTCCTGATTCCCCACAACACCAAATAAATGACATCATGGTTCGTCAGAAGGGAGAAACCAACAATACCAGTACGTACCGAAGCACGACCGACATGATGGTCCCGAAATTCAACTACGAGCTTTTTAACTGCAGCAACTTTAATATACGCTATTGGAGCTGGAATTACCGCGGCTGCTGGCACCAGACTTGCCCTCCAA
+
<BDD?H@111111<</0<C<<FC1D<FEFGCGHCGCCGH?CEEH=11@CF1D1<DC111DF@C11<111<1<<DE=GHH<1<FE<FF<11DEHF@@@FCGHEGHEHHHGF@=@@@@G?CGHGHI@IHIHEGDHCBHFHG@FFDEHIHHFFHHHH1B?CHHHHHHEFHFEH9HDCHC8;C.8C;:/HDEHEIIIHGCGC>HGIIIHGEHIHEHDHFF0FGE@@HIIHHFEEHCHC:FIIIGHGD<BHCHHG1GC<11D<<<0HD<@EHCEHF@FCHHEIIIIIHFHFFHHEHFIHEHHIHEH?HEHEECGDCCIHDGIIIIIIHFHHHHGIIIIIGHCHH@@DAB@
@HISEQ:969:HM2KJBCX2:2:1101:11320:82477 2:N:0:ACTATGCA
AGACAAGCTTCCCCCAACTATCCCTATTAATCATTACGGTGGTCCTAGACCAACAAAATAGAACCAACGTCCTATTCTATTATTCCATGCTAATCTATTCAAGCAAAAGCCCGCTTTAAACACTCTAATTTTTTCAAGGTAATGGTCCTGGTTCCCCGACACACCCAATAAAGGGCATACCGGCTCACCAGAAGGATAGACCCGACAGCAGAACAGTACTCGCCAGAGACGGACCGTCCGGTCAGGCCTAAAATTCAACTACGAGCTTTTTAACTGCAACAACTTTAATATACGCTATTGGAGCTGGAATTACCGCGGCTGCTGGCACCAGACTTGCCCTCCAA
+
DCDDDIIIIIIIIIIIIHIIIIIHHHHIIIIIIIIIGHHHIGHIIIIIHIHHIIHGFHIFHHIIIHHIHIIIIGFEHIIHIIIIIIIEHHFCHHIHHHHIIIHHHHHGGIIIHIHHHGHHHIIIIIIFHEGHHIHIIIIIHGHHHHIIIIIACHEEHIIIIIIIIHIHIHIHIHIIHIIGIHHIIIIGIIIIHIIHHIHIIIHIIHIIHIIIIIIIIIHHIIIIIIIIIIIIIIIIIIIIIIIGIIHIIIIIIIIIIIIHHIIIIIIIIIHIIIIIIIIIIIHFIIIHIIIIIHHHHFGIIIIIIIIIIIIIIIIHIHIIIIIIIIIIIIIIIHIIIIIDDDDD
@HISEQ:969:HM2KJBCX2:2:1101:19418:82369 2:N:0:ACTATGCA
AGACAAGCTTCCCCCAACTATCCCTATTAATCATTACGTCAATCCTAGAAACCAACAAAATAGGTTTGAACGTCCTATTTCATTATTCCATGCTAATGTATTCAAGCGTTAGCCTGCTTTAAACACTCTAATTTTTTCAAAGTAACAGTCCTGTTTCCCTGCAACACCAAATTAATGGCATTACAGTTCTTCAGAAAGGAGGAATCAGCGAAACCAGTTCATACCAGTGGCACGACCAACCTGCTGACCCCGAAATTCAACTACGAGCTTTTTAACTGCAACAACTTTAATATACGCTATTGGAGCTGGAATTACCGCGGCTGCTGGCACCAGACTTGCCCTCCAA
+
BDDDDIIIIHIHIIIIIIIIIIIIIIHIIIIIIIIIIIIIIIIHIIIIIIIIIIIIIHIIIIIIIHIHIIHIHHHIGIIIIIIIIIIIIHIIGIIIIIIIEIIHHHHHIIIIIIIIIHIIIIIIIIIHHIHHIIIIHHHIIIIIIIHHHIIHIHIIHHHHHIHIIHHHIHHHIIHHIIIHHGIHFHHCIIHGIIIIIIHHGIIIHIIHIIIHIIIIHHIGIIIHIIIIIIIIIIIHIIIHIHHHHGIIIIIHIHIIIIIIIIIIIIIHHIIIIIIIIHIHHHFIIHHIIIIIIIIIIIIIHIIIGIIHIIIIIIIIHIIIIIIIIIIIIIIIIIIIIIIIIDDDDD
@HISEQ:969:HM2KJBCX2:2:1101:12859:83221 2:N:0:ACTATGCA
AGACAAGCTTCCCCAACTATCCCTATTAATCATTACGTCAATCCTAGAAACCAACAAAATAGGATCGAACGTCCTATTTCATTATTCCATGCTAATGTATTCAAGCGTTAGCCTGCTTTAAACACTCTAATTTTTTCAAAGTAACAGTCCTGTTTCCCTGCAACACCAAATTAATGGCATTACAGTTCTTCAGAAAGGAGGAATCAGCGAAGCCAGTGCATACCAGTGGCACGACCAACCTGCTGACCCCGAAATTCAACTACGAGCTTTTTAACTGCAACAACTTTAATATACGCTATTGGAGCTGGAATTACCGCGGCTGCTGGCACCAGACTTGCCCTCCAA
+
DDDDDIIHIIIIIHHIIIIIIIIHHIHHIIIIIIIIHGHIIIIIIGHHHIIIHIIIIIIIHHHEHIIIHIIHIIIIHGHHIIIIIHE@EHIGEEHIIHIIIIIIHHGHHIIGHIIHIIIIIIIIIHHHHGHHHHGHHHHIIIIIIIIHIIIIHHIIIIIIHHHIIIIIHHHGIIIIIIIIIHCIIHFHGIIIIIIIIIIHIIIIIIIIIIIIIIIIIIIIHIIIIIIIIIIIIIIIIIIIHHHHIIIHDIIIIIIIHIIIIIIIIIIIIIIIHHIIIIIIIIIHHIIIIIIIIIIIIIIIIIHIIIIIIIIIIIIIIIIIIIIIIIIIIIIHIIIIIHIIDCDDD
@HISEQ:969:HM2KJBCX2:2:1101:3009:83142 2:N:0:ACTATGCA
AGACAAGCTTCCCCCAACTATCCCTATTAATCATTACGTCAATCCTAGAAACCAACAAAATAGGATCAAACGTCCTATTTCATTATTCCATGCTAATGTATTCAAGCGTTAGCCTGCTTTAAACACTCTAATTTTTTCAAAGTAACAGTCCTGTTTCCCTGCAACACCAAATTAATGACATTACAGTTCTTCAAGAAGGAGGAACCAGTAAAGCCAGTGCATACCAGAGGCACGACCAACCTACTAATCCCGAAATTCAACTACGAGCTTTTTAACTGCAACAACTTTAATATACGCTATTGGAGCTGGAATTACCGCGGCTGCTGGCACCAGACTTGCCCTCCAA
+
D@DBDHIHHHIIIIIHHHHHIHHHIIIHIGIIIHIHHIIIHIIIGIHIIIIHFHHHFHHHIHGH@FECGHIDEEDHEG@CHHHE1<<DHFHEHHHHHHHHIFHFIIHGHHHIIIIIHFHIIIHHHEGHHHHIIIGHGHHIIHIIHHFHHIGIIHHGHHHGIIIHHHFHHIHHEIHIIIIIIIIIIIIHIHHIIHHIHIIHIIIIIHHHIIIIIHIIIIHIHIIIIIIIIIIIHIIIIHHIIIHHGIHIIGIIIIIIIIIIIHIIIIIIIIIIIIIIIIIIIIIHIHIIIIIIIHIHIIIIIIIIIIIIIIIIIIIIIIIIIIIIIIIIIIIIIIIIIIIIIDDDDD
@HISEQ:969:HM2KJBCX2:2:1101:8552:83252 2:N:0:ACTATGCA
AGACAAGCTTCCCCCAACTATCCCTATTAATCATTACGTCAATCCTAGAAACCAACAAAATAGGATCAAACGTCCTATTTCATTATTCCATGCTAATGTATTCAAGCGTTAGCCTGCTTTAAACACTCTAATTTTTTCAAAGTAACAGTCCTGTTTCCCTGCAACACCAAATTAATGACATTACAGTTCTTCAAGAAGGAGGAACCAGTAAAGCCAGTACATACCAGAGGCACGACCAACTTACTAATCCCGAAATTCAACTACGAGCTTTTTAACTGCAACAACTTTAATATACGCTATTGGAGCTGGAATTACCGCGGCTGCTGGCACCAGACTTGCCCTCCAA
+
DDADDIIHIIIIIIIIIIIIIIIIIHHIIIIIIIIII1DHHIIIGIIIIIIIIIIIGIHHIIHHIIIIIIIIIIIHHIIIIIIIIIIIHIIIHIHHIHIIIIIIIIIIIIIIHIIIIIHIIIIIIIIIIIGIIIIIIIIIIIIIIIIHIIIIIIIHIIIIIIIIIIIIIIIIIIIIIIIHHHIIIIIIIIIIIIIIIIIIIIIIIIIIIIIIIIIIIIIIIIIHIIIIIIIIIIIIIHHIIIIHEIHIIIIIIIIIIIIIIIIIIIIIIIIIIIIIIIIIIIIIIIIIIIIIIIIIIIIIIIIIIIIHIIIIHIIIHIIIIIIIIIIIIIIIIIIIIIIIIDDDDD
@HISEQ:969:HM2KJBCX2:2:1101:20256:83533 2:N:0:ACTATGCA
AGACAAGCTTCCCCAACTATCCCTATTAATCATTACGGTGATCCTAGAAACCAACAAAATAGAACCATGCCGTCCTATTCTATTATTCCATGCTAATGTATTCGAGCAAAATGCCTGCTTTAAACACTCTAATTTTTTCAAGGTAAAGGTCCTGGTTCCACATGACACCCAATTAAGGACATCATGCTTCTCCAGAAGGTGAGAAATCAACTGCGACAGTTCATACCCCTTAAGGCACGACCATCACGTCAATCCCGAAATTCAACTACGAGCTTTTTAACTGCAACAACTTTAATATACGCTATTGGAGCTGGAATTACCGCGGCTGCTGGCACCAGACTTGCCCTCCAA
+
DCDDDIIIIIIIIIIIIIIIIIIIIIIIIIIIIIIIIIIIIIGIIIHIIIIIIIIIIIIIIFHHIIHHHHIIHCHIIHHHIIIIHIIIIIEHHHIIIIHHIIHHHHIIIHIIHHEHGGHHIHIIIIIHHIIIIHHHHHIIIIHIHIHHEFHEIIIIHIIIIIIIIIIIIIIIIIIIIIIHIIHHIIIHIIIIIIIIIIIIIHIIIIIIIIIIIIIIIHIIIHIIIIIIIIIIIIIIIIIIIIIIIIIIHHIIIIIIIIIHIIIHIIIHIIIIIIIIIIIIIHIIIIIIHIHIIIIIIIIIIIIIIIIIIHIIIIIIIIIIIIIIIIIIIIIIIIIIIIIIIIIIIIDCDDD
@HISEQ:969:HM2KJBCX2:2:1101:9889:84377 2:N:0:ACTATCCA
AGACAAGCTTCCCCCAACTATCCCTATTAATCATTACGGTGATCCTAGAAACCAACAAAATAGAACCATGCCGTCCTATTCTATTATTCCATGCTAATGTATTCGAGCAAAATGCCTGCTTTAAACACTCTAATTTTTTCAAGGTAAAGGTCCTGGTTCCACATGACACCCAATTAAGGACATCATGCTTCTCCAGAAGGTGAGAAATCAACTGCGACAGTTCATACCCCTTAAGGCACGACCATCACGTCAATCCCGAAATTCAACTACGAGCTTTTTAACTGCAACAACTTTAATATACGCTATTGGAGCTGGAATTACCGCGGCTGCTGGCACCAGACTTGCCCTCCAA
+
DADDDIIIIIIIIIHIIIIIIIIIIIIIIIIIIIIIIIIIIIIIHIHHHIIIIIIIIIIIIIHGHIIIIIIIIHIGHIIIIIGHIIIIIIHIIHIIIFHHHHHIIIIHIIIIIIIIIIIIIIIIIIIIIIIIIIIIIIIIIIIIIIIIIIHHIIIIIIIIIIIIIIIIIIIIIIIIIIIIIIIIIIIIIIIIIIIIHIIIIIIIIIIIIHIIIIIIIIIIIIIIIHIIIIIIIIIIIIIIIIIIIIHIIIHIIHIIIIIIIIIIIIIIIIIIIIIIIIIIIIIIIIIIIIIIIIIIIIIIIIIIIHIIIIIIIIIIIIIIIIIIIIIIIIIIIIIIIIIIIIIIIIIDDDDD
@HISEQ:969:HM2KJBCX2:2:1101:13199:83704 2:N:0:ACTATGCA
AGACAAGCTTCCCCCAACTATCCCTATTAATCATTACGTGGTCCTAAAACCAACAAAATAGAACCATCGTCCTATTTTATTATTCCATGCTAATGTATTCAAGCAAAAATGCCCGCTTTAAACACTATATTTTTTTCAAAGTAAAAGTCCTAGTTCATTGAAACACCCAAGAGCATCCCAATTCACCAGAAGGTGAGAAATTGGCTACACACCGATTCATGCCCCTAAAGGCATGACCGATATATCCCAATCCCGAAATTCAACTACGAGCTTTTTAACCGCAACAACACTAATATACGCTATTGGAGCTGGAATTACCGCGGCTGCTAATACCAGACTTGCCCTCCAA
+
DDDDDIIIIIIIIIIIIIIIIIIIIIIIIIIIHIIIIIIIIIHIIIIIIIIIIIIHHHIIIHIIIIIHIHIIHIIIIIIIHHIIIIIIIIIIFHHIIIIIIHHHIIIIIIIIIIIIIIIIIIIIIIIIIIIIIIIIIIIIIIIHIIIIIIIHIIIIIIIIIIIIIIHHIIIIIIIHIIIIIIHIHIIIIIIIIIIIIIIIIIIIIIIIHIIIIIIIIIIIIHIIIIIIIIIIIIIIIIIIIIIIHHHEHHEIIIIIIIIIIIIIIIIIIIIIIIIIIIIIIIIIIIIIIIIIIIIIIIIIIIIIIIIIIIIIIIIIIIIIIIIIIIIIIIIIIIIIIIIIIIIIDDDDD
@HISEQ:969:HM2KJBCX2:2:1101:17161:84799 2:N:0:ACTATGCA
AGACAAGCTTCCCCCAACTATCCCTATTAATCATTACGGTGGTCCTAGAAACCAACAAAATAGAACCACAACGTCCTATTCTATTATTCCATGCTAATCTATTCAAGCAATAGCCCGCTTTAAACACTCTAATTTTTTCAAGGTAATGGTCCTGGCTCCCCAACACACCCAATAAAGGACATGCTGGCTCACCAGAAGGAAGACCCGACAGCAGACAGTACTCGCCAAAGACGGACCGCCCGGCCAGGCCTAAAATTCAACTACGAGCTTTTTAACTGCAACAACTTTAATATACGCTATTGGAGCTGGAATTACCGCGGCTGCTGGCACCAGACTTGCCCTCCAA
+
BDD@DII?HHCG11</EEGHIIIGIIIIIEC@EHHEHHG1<GE?DHHHIHHHHHIII1CGHH?EGHGHHHHHDHHIDHFHHHHIHHI?EHHGEEH?IIIHHHHIHHIGIIIHHHHIHHHHIHEGEIHHHHHGHHHHHBFCCHHHHIIIHGHHIFHIIIHHIIIIHHIIICHIHGIIIIHHGIHFHHIHIIIIIIIIIIHIHHHHGIIIIIIIIIIHHHHIIIIGHIHIIHHIIIIIIIHHIHHHEIHHHIIIIIIIIIHHIHHHIHIIHIIIHHFHIIHIIIIIIIIGHHIIHGIIHHHHIIIIIIIIIIIIIIIIIIIIIIIIIIIHHIHIIHIIIIIIIDDDDD
@HISEQ:969:HM2KJBCX2:2:1101:17501:84621 2:N:0:ACTATGCA
AGACAAGCTTCCCCCAACTATCCCTATTAATCATTACGTTGTACCTAGAAACCAACAAAATAGGTTCGAACGTCCTATTTCATTATTCCATGCTAATGTATTCAAGCGTTTGCCTGCTTTAAACACTCTAATTTTTTCAAAGTAACAGTCCTGACTCCCCACGACACCAAATTAATGACATCATGATTCATCAGAAAGGAGAAATCAACGACGCCAGTGCGTACCGAAGGCACGACCGACGTATTGATCCCGAAATTCAACTACGAGCTTTTTAACTGCAACAACTTTAATATACGCTATTGGAGCTGGAATTACCGCGGCTGCTGGCACCAGACTTGCCCTCCAA
+
CABDD?11FEC1<DCCGEH@@HE1DFHHI@H1DH?C@GC11<F<FCE@F?1C1<F0DHHHHIEHHHHHIH1C<<<EH?GC@HHE<CF?C1@C@CGHHHHGDIHDG<GC@C5ECEF@FHC1GE@@@B1BDEGFEH<FCHGFEGGGHHHG<HEH8HDCCGABCB.<@GHIIHGHGGA@/EHHFHGHFCHDCHFFF=F<#?GHHHEG@CDHHIHC?HF<HD/<0HHCE@CIIEHHIHHF:1HD:CF1<@E/HBCCIIHE@HHHGEIIIIHIHHHFHHHHEFCHHHHHHHIHHHIGHIHHHEHHIIGIHIHIIIIIIHGHHCIIIIIHHGEEGIIHHHHHHHHHH@?@BD
@HISEQ:969:HM2KJBCX2:2:1101:15640:84637 2:N:0:ACTATGCA
AGACAAGCTTCCCCCAACTATCCCTATTAATCATTACGGTGATCCTAGAAACCAACAAAATAGAACCATGCCGTCCTATTTTATTATTCCATGCTAATCTATTCAAGCACAAGCCTGCTTTAAGCACTCTAATTTTTTCAAGGTAATAGCTCTGCTTCCCCAACGCACTAACTTAATAGCATGCTGGTTATTCAGAAGGTAGGAATTCATCAGGCCAGTGCGGACAGTGAAGCCCGACCAACCGACAAACTCCGAAATTCAACTACGAGCTTTTTAACTGCAACAACTTTAATATACGCTATTGGAGCTGGAATTACCGCGGCTGCTGGCACCAGACTTGCCCTCCAA
+
DDDDDHGFGEHIHHIIIIHIIHHIIGIIIIIHI1GEHHIIGHHHHIIIHHIIGCHFIGHHIHHCHHIHHHHICHHGHHHHHHIHIIIHIIHGFGHHIIIIIHIHHIHIIHHHIGHIIIHFIHIIIIIGIIIHHHGFHIHHHIIIIIIHIIIGIHHEGHHHHIHHIFHIIIHHIIIIIIIIIIIIIIIIHGCFIIIHHIIIIIIIIIIIIIIIIIIIIIIIIIII>IIIIIIIIIIIIIIIIIIIIHFFHIIIIIIIIIIIIIIIIIIIIIIIIIIIHIIIIHIIIHIHIIIIIHHHHIIIIIIIIIIIIIIIIHIIIIIIIIHIIIIIHIIIIIIIIIHIIIIADDDD
@HISEQ:969:HM2KJBCX2:2:1101:10070:85457 2:N:0:ACTATGCA
AGACAAGCTTCCCCCAACTATCCCTATTAATCATTACGTCGATCCTAGAAACCAACAAAATAGAATCAAACGTCCTATTTCATTATTCCATGCTAATGTATTCAAGCGCGAGCCTGCTTTAAACACTCTAATTTTTTCAAAGTAACAGTCCTGATTTCCCGCGACACCAAATTAATGACATCGTGGTTCGTCAGAAGGTAGGAATCAATTTGACCAGTACGTACCGAGGCACGACCGATCAACTGATCCCGAAATTCAACTACGAGCTTTTTAACTGCAACAACTTTAATATACGCTATTGGAGCTGGAATTACCGCGGCTGCTGGCACCAGACTTGCCCTCCAA
+
DDBDDIIHIIIHEHCHH=FHIIC@GHIIIIHGHHHHHHIIDHIGIIIIGIHE@GHGHHIIIIHIIIIFHHHHFHHHCHHIIIHIGIIHHHEHIHHIIIIIHHIHIFHHIIIIHIIIIIIHHHHHHHHHHHGHFHIGHHHHHIHGIHGEHIIIIIHHHHIIIHIIHIIIHHHCIIIIIHHHCEIHIIIHIIIIIIIIHIIIIIIIIIIIIIHIIIIIIIIIIIIIIHIHIIIIIHIIIIIIGHHHIIIIIIIIIIIIIIIHHIIIIIIIIIIHIIIHIHIIHIHHIIHHIIIIIIIHIHIIIIIIIHIIIIIIIIIIIIIIIIIIIIIIIIIIIIIIIIIIDDDDD
@HISEQ:969:HM2KJBCX2:2:1101:8988:84755 2:N:0:ACTATGCA
AGACAAGCTTCCCCCAACTATCCCTATTAATCATTACGGTGGTCCTAGAAACCAACAAAATAGAACCACAACGTCCTATTCTATTATTCCATGCTAATCTATTCAAGCAATAGCCCGCTTTAAACACTCTAATTTTTTCAAGGTAATGGTCCTGGCTCCCCAACACACCCAATTAAGGACATACTGGTTCACCAGAAGGAAGACCCGACAACAGGACAGTACTCGCCAAAGACGGACCGCCCGGCCAAGTCTAAAATTCAACTACGAGCTTTTTAACTGCAACAACTTTAATATACGCTATTGGAGCTGGAATTACCGCGGCTGCTGGCACCAGACTTGCCCTCCAA
+
DDDDDIIIIIIIIIIIHIIIIIIIIIIIIIIIIIIIIIIIIIIIIIIIIIIHHIIIIGHHIHHHIIHHIIGIIGHIIHHIIIHHIIIIIIIIHIHFHIIIIGHIIIIIHIIIHIIIIIIIIIHIIIIIIIIIIIIIIHIIIIIHIHIHHHIGIHHIIIIHIIIIIIIIIIHHIIIIIIIGIIIIIIIIIIIIIIIIIIIIIIIIHIIIIIIIIIIIIIIIIIIIIIIIIIIHIIIIIIIIIIIIHHIIIIIIIIIIIIIIIIIIHIIIIIIIIIIIIIIIIIIIIIIIIIIIIIHIIIIIHHIIIIIIIIIIIIIIIIIIIIIIIIIIIIIIIIIIIIIIIIDDDDD
@HISEQ:969:HM2KJBCX2:2:1101:4329:86726 2:N:0:ACTATGCA
AGACAAGCTTCCCCAACTATCCCTATTAATCATTACGGTGGTCCTAGACCAACAAAATAGAACCAACGTCCTATTCTATTATTCCATGCTAATCTATTCAAGCAAAAGCCCGCTTTAAACACTCTAATTTTTTCAAGGTAATGGTCCTGGTTCCCCGACACACCCAATAAAGGGCATACCGGCTCACCAGAAGGATAGACCCGACAACAGAACAGTACTCGCCAGAGACGGACCGTCCGGTCAGGCCTAAAATTCAACTACGAGCTTTTTAACTGCAACAACTTTAATATACGCTATTGGAGCTGGAATTACCGCGGCTGCTGGCACCAGACTTGCCCTCCAA
+
DDDDDIIIIIIIIIIIIIHIIIIIIIIIIIIIIIIIIIIIIIIGHIIIIIIIIGIHHHHHIGIIIHIIHHHIIGHIIHIIIIIIIIIIIIIIIIIIIIHHIHHIIIIIHHIIIIHHIIIHIHIGIIIIIIIIIHIGIIIIIIIIIIIIIIHHIIIIIIIIIIGIIIIIIIIIIIIIIIIIIIIIIIIGIIIIIIIHIIIIIIIIIIIIIIIIIIIIIIIIIIHIIIIIIIIIIIIIIIIIIHIIIIHIIIIIIIIIIIIIIIIIIIIIIIIIIIIIIIIIIIIIIIIIIIIIHIIHGGIIIIIIIIIIIIIIIIIIIIIIIIIIIIIIIIIIIIIIIIDDDDD
@HISEQ:969:HM2KJBCX2:2:1101:16126:86783 2:N:0:ACTATGCA
AGACAAGCTTCCCCCAACTATCCCTATTAATCATTACGTCAATCCTAGAAACCAACAAAATAGGATCAAACGTCCTATTTCATTATTCCATGCTAATGTATTCAAGCGTTAGCCTGCTTTAAACACTCTAATTTTTTCAAAGTAACAGTCCTGTTTCCCTGCAACACCAAATTAATGACATTACAGTTCTTCAAGAAGGAGGAACCAGTAAAGCCAGTACATACCAGAGGCACGACCAACCTACTAATCCCGAAATTCAACTACGAGCTTTTTAACTGCAACAACTTTAATATACGCTATTGGAGCTGGAATTACCGCGGCTGCTGGCACCAGACTTGCCCTCCAA
+
DDDDDIIIHIIIIIICHIIIIIIIIIIIIHIHIIIIGIIIIIIEHIIIIIIIIIIIIIIIHHIIHHIIIIIIIHIIIIIIHIIIIIIHIHIIHIIIIIIIIFIIIIIIIIIHIIHIIIIIHIHIIIHHHIIIIIIIHIHIIIIIHHIIHIIHIIIIIIIIIIIIIIIIIIIHIIIIIHIHIIIHIIIIIIIIIIIIIIIIHIIIIHHIIIIIHGIIIIIIIIIIIIIIIHHIIIIIIIHIIIGEHHHEIHHIIIIIHIIIIGCGIIIIIIIIIIIIIIIIIIIIIIIIIIIIIIIIIIIIIIIIIIIIIIIIIIIIIIIIIIIIIIIIIIIIIIIIIIIIIDDDDD
@HISEQ:969:HM2KJBCX2:2:1101:5279:87551 2:N:0:ACTATGCA
AGACAAGCTTCCCCCAACTATCCCTATTAATCATTACGGCTCCCCTAGAAACCAACAAAATAGGAAAGCCGTCCTATTCTATTATTCCATGCTAATGTATTCGAGCAAAGGCCTGCTTTGAACACTCTAATTTTTTCAAAGTAAAAGTCCTGGTTCCCCGACACACCCAGTAAAGGGCATGCGAATCCCCAAGAGGAAAGATCCGGCCGGACCAGTGCACGCGGTGAGGCGGACCGGCCAGCCAGACCCAAGGTTCAACTACGAGCTTTTTAACTGCAACAACTTTAATATACGCTATTGGAGCTGGAATTACCGCGGCTGCTGGCACCAGACTTGCCCTCCAA
+
DDDDDIIIIIIIIIIIIIIIIIIIIIIIIIIIIIIIIIIIIIIIIIIIHIIIIIIIHIIHIIIIIFHEHGHHHIIIIIIIIIIFHHIGIIHIIHIIHIIIIFHHIIIIIIIIIIIIIIIIIIIIIIIIIIIIIIIIIHIIIIIIIIIIHHIIIHIIIIIIIIIIIIIHIIIIIIIIIIIIIIIIIIIIIIIHIIIIIIIIIHIIIIIIIIIIIIIIIIIIHHIIIIIIIIIIIIIIIIIIIIHIIIIIIIIIIIIIIIIIIIIIIIIIIIIIIIIIIIIIIIIIIIIIIIIIIIIIIIIIIIIIIIIIIIIIIIIIIIIIIIIIIIIIIIIIIIIIIIIDDDDD
@HISEQ:969:HM2KJBCX2:2:1101:12229:87114 2:N:0:ACTATGCA
AGACAAGCTTCCCCCAACTATCCCTATTAATCATTACGTTGATCCTAGAAACCAACAAAATAGAATCGAACGTCCTATTTCATTATTCCATGCTAATGTATTCAAGCGCGTGCCTGCTTTAAACACTCTAATTTTTTCAAAGTAACAGTCCTGATTCCCCACGACACCAAATTAATGACATCATGGCTCCTCAGAAAGGAGAAACCAATAACACCAGTACATACCAGAGGCATGACCGACGTATTGATCCCGAAATTCAACTACGAGCTTTTTAACTGCAACAACTTTAATATACGCTATTGGAGCTGGAATTACCGCGGCTGCTGGCACCAGACTTGCCCTCAA
+
DDDDDIIIIIIIIIIIIIIIIIIIIIIIIIIIIIIIIIIIIIIIIIIIHGIIIIIIEHHHIFHHIIIIIIIIHHIIHIIIIIIIIIIIIIIIIIIIIIIIIHGHIIIHIIIHIIIIIIIIIIIIIIIIIIHIIIIIHIIIIIIIIIIIIIIIIIIIIIHGIIIIHIIIIIIIIIIIIIIIIIIHIIIIGIIIIIIIIIIIIIIIIIIIIIIHHIIHIIIIIIIIIIIIIIIIIIHIIIIIIIHHIIIIIIIIIIIIIIIIIIIIIIIIIIIIIIIIIIIIIIIIIIIIIIIIIIIIIIIIIIIIIIIIIIIIIIIIIIIIIIIIIIIIIIIIIIIIIIIIDDDDD
@HISEQ:969:HM2KJBCX2:2:1101:12364:87136 2:N:0:ACTATGCA
AGACAAGCTTCCCCCAACTATCCCTATTAATCATTACGGTGATCCTAGAAACCAACAAAATAGAACCATGCCGTCCTATTCTATTATTCCATGCTAATGTATTCGAGCAAAAATGCCTGCTTTAAACACTCTAATTTTTTCAAGGTAAAGGTCCTGGATCCGCAAGACACCCAATTAAGGACATCAAGTTTCTCCAGAAGGTGAGAAATCAACAGCGACAGTTCATACCCCTTAAGGCATGACCATCACGTCAATCCCGAAATTCAACTACGAGCTTTTTAACTGCAACAACTTTAATATATGCTATTGGAGCTGGAATTACCGCGGCTGCTGGCACCAGACTTGCCCTCCA
+
0<<D@11<<GHI@<</DE1<C11<11<G?1D<G@<G1C=@GH1111<CE<G11CG@E?11<<1111<1<<11/<//<1DHHEE1D1<1<1<<11<F@@G?FDFHHG@DEC@FHHHFBGHEC3CEIIHGEHHHHGEEFBEG3CHFEHHGC@B<CHGHHEC@HIHGCHHCD/HFCEHHF?HHF?HHHGCHIHIIIHHHEIIHFHFHHIHEIHHED<><>EHHHHGHHGC<HHEHEFEEEIHEIHEHHH=HCGG1@HHHHIIIGHIIIHIHDHDHH@EHHIIIHHECECEFFEHHHEFEHHHG1HHIHHFHIIIGHHEHIHHIIHIHDEEGHEEHHEHHHEHEHHHEGCE@D@@B
@HISEQ:969:HM2KJBCX2:2:1101:15457:88396 2:N:0:ACTATGCA
AGACAAGCTTCCCCCAACTATCCCTATTAATCATTACGTCGATCCTAGAAACCAACAAAATAGAATCAAACGTCCTATTTCATTATTCCATGCTAATGTATTCAAGCGTGCGCCTGCTTTAAACACTCTAATTTTTTCAAAGTAACAGTCCTGATTCCCCACGACACCAAATTAATGACATCGCGGTTCTTCAGAAGGTAGGAACCAATAATGCCAGAGCGTACCGAGGCACGACCGACAATCTGATCCCGAAATTCAACTACGAGCTTTTTAACTGCAACAACTTTAATATACGCTATTGGAGCTGGAATTACCGCGGCTGCTGGCACCAGACTTGCCCTCCAA
+
@DDDDHIIFHHHIIGIIIIIIIIIIIIIIIIHIIHHHIIIGIIIIIHIIIIGIHIIIEHHHIIHCHHHHHIHHIHHIIIIIEHHIHIIIIIIGHIIIIIHIIIIIIIDHIIIHIIIHIIIHHIHHIIIHHHIIGHHIHHGHHIIHIIHFHHHIIIIIIIIIIIIHIIIIIIIIIIIHFHIIHIIIIIIIIIIIIIIIIIIIIIIHIIIIIIIIIIIIIIIIIIIIIIIIIIIIHHIIIIHHHHGIIIIIIHIIIIIIIIIIIIIIIIIIIIHIHIIIIIIHIIIIIIIIIIIIIIIIIIIIIIIIIIIIIIIIIIIIIIHIIIIIIIIIIIIIIIIIIHIDDDDD
@HISEQ:969:HM2KJBCX2:2:1101:21139:87803 2:N:0:ACTATGCA
AGACAAGCTTCCCCCAACTATCCCTATTAATCATTACGGTGATCCTAGAAACCAACAAAATAGAACCATGCCGTCCTATTCTATTATTCCATGCTAATGTATTCGAGCAAAAATGCCTGCTTTAAACACTCTAATTTTTTCAAGGTAAAGGTCCTGGATCCGCAAGACACCCAATAAAGGACATCAAGTTTCTCCAGAAGGTGAGAAATCAACAGTAACAGTTCATACCCCTTAAGGCATGACCATCACGTCAATCCCGAAATTCAACTACGAGCTTTTTAACTGCAACAACTTTAATATACGCTATTGGAGCTGGAATTACCGCGGCTGCTGGCACCAGACTTGCCCTCCAA
+
DDBDDIHEHFHHGFHDHFHHHIIIIIIHIIHHHFHHHHHEHIEECHGHHIIHHHHIIIIIHIHIIHIHD1DCH<CHDH?C1DGHIHHHEHHHEHCGHFHGHHHHHIIIGHIIIHHHHHHHIHHGHHIIIGHHHIHHHGIIIIIIHHHHIIHHIIHHHIHHHHIIIHIIIHGIIIHHHEIIIIHIIHHH;IIIIIIIIHIIIIIFHIIHHIIIIIHGHGHGII=IIHGIIIIIIIIIIIIIHHGIIIHGIIHFIIHIIIIIIIIIIIHIIHIHHIIIIIIIHHIIIIIIHIHIIIIIIIHIIIIIIIIIIIIIIIIIIIIIIIIIIIIIIIIIIIIIIIIIIIIIIIIIDDDDD
@HISEQ:969:HM2KJBCX2:2:1101:7672:89158 2:N:0:ACTATGCA
AGACAAGCTTCCCCCAACTATCCCTATTAATCATTACTTCGGTCCTAGAAACCAACAAAATAGAACCAAAGTCCTATTTTATTATTCCATGCTAATGTATTCAAGCGAATGCCTGCTTTAAACACTCTAATTTTTTCAAAGTAAAAGTCCTGGTTCCCTGCCGCACTGAGTAAACAACACGACAGCTCACCAGAAGGGAAGACCCAGTCAGGACAGTACATGCCCGAGGGCAGACCGTCCAACCGGGCCTAAAATTCAACTACGAGCTTTTTAACTGCAACAACTTTAATATACGCTATTGGAGCTGGAATTACCGCGGCTGCTGGCACCAGACTTGCCCTCCAA
+
DBDDDHIHIHHIHGHHHIIHHHIHIIIIIHHIIHHHHIIIIFHHHIHIHIIIIHHHIHHHHIHHIIIHGHHHHHHHIIIIIIIIIIHIIIEEHIIIHHHII?IIIGIIIIIIIIIIHIIIIIHHIIIIIIIIHHIIHHIIHHGHFHIHHHHGEGHIHIHHHIIIIHIIHHIHIIIIHIIIIIIIIHHIHIIIIIIIHIHIIIIHIIIHIIIIIIIIIIHIIHIIIIIIIIIIIIII;HCIIHHCHHHIHIHIIIHIIIIIIIIHIIIIIIIIIIHIIIIHFIHIHIIIIIIIIIIIIIHIIIIHIIIIIIIIIIIIIIHIIIIIIIIIIIIIIIIIIGIIDDDD@
@HISEQ:969:HM2KJBCX2:2:1101:1954:90175 2:N:0:ACTATGCA
AGACAAGCTTCCCCCAACTATCCCTATTAATCATTACGTCGATCCTAGAAACCAACAAAATAGAATCAAACGTCCTATTTCGTTATTCCATGCTAATGTATTCAAGCGTGAGCCTGCTTTAAACACTCTAATTTTTTCAAAGTAACAGTCCTGATTCCCCAAGACACCAAATTAATGACATCATGGTTCGTCAGAAGGTAGGAATCAATAATACCAGTACGTACAATAGCACGACCAATAAATTGATCCCGAAATTCAACTACGAGCTTTTTAACTGCAACAACTTTAATATACGCTATTGGAGCTGGAATTACCGCGGCTGCTGGCACCAGACTTGCCCTCCAA
+
@DDBDHHHIIIIIIIIIIIIIHHIHHIIIIIHEHFHIHIHIIIIHHIIFHHHGHHHIII?HHGHHEHIHHHIGF=G1?<FHHHHHHI?DFHHHIIIIHHIIIHIHHHIHHHIIHHHHIGIIIHHHIHIHIHHIHEIHIIIIHHIHHFAIIHHHHCFHHEGHHHHIH9GHHIIHHHEGFHIIIHGFCFHGCGIIIIIIIHHHHHHEHHIGHEFHIHIIIHHHEIIHHHIGIIIIHHHIIHFFHFHHHHHCHGFH@IGIIIHIIIIIIIIHIHHHHHHIIIHHIIIHHHIIIIIIIIIIHIIIIIIIIIIIIIIIIIIIIIHIIIHIIHHIIIHIHIIIIHF<0?D@
@HISEQ:969:HM2KJBCX2:2:1101:6719:89943 2:N:0:ACTATGCA
AGACAAGCTTCCCCCAACTATCCCTATTAATCATTACGTCGATCCTAGAAACCAACAAAATAGAATCAAACGTCCTATTTCATTATTCCATGCTAATGTATTCAAGCGTAAGCCTGCTTTAAACACTCTAATTTTTTCAAAGTAACAGTCCTGATTCCCCACGACACCAAATTAATGACATCGCGGTTCTTCAGAAGGTAGGAACCGATAATGCCAGTGCGTACCGAGGCACGACCAACAATTCGATCCCGAAATTCAACTACGAGCTTTTTAACTGCAACAACTTTAATATACGCTATTGGAGCTGGAATTACCGCGGCTGCTGGCACCAGACTTGCCCTCCAA
+
@DDDDGFIIEEEC@DHE0<<<GGFEHEGHGCFFEFGHECCD<GGHICEHHHHHHHHHHICHE?CGHHEF@FHHHHIHIIGIIIIIIIIIHIIIIHHHHHIGHFHIHIIIIHIIHHHIIIIIIIIHIIIIIFIHHGHHIHIHIIHHIEHIIIHIGH@GHHIEHHFEHHHHEEHHHIHHHGIIIHIHEFHEHFHHHIIIHHHHGEBHEHHHHGIHHHHHHHHIHHHHCEHDGCHEHDHDEHHHHHDIHHECHFHIIHHCFHHHECE@EDHFGD<@1IHC?GIIHHHHGHGHHDIHHIIIIIIIIIIHIIIHIIIHHIIIHHHHHHIHH?HHE@C<CHHHHIHD@?D@
@HISEQ:969:HM2KJBCX2:2:1101:10456:89770 2:N:0:ACTATGCA
AGACAAGCTTCCCCCAACTATCCCTATTAATCATTACGTCAATCCTAGAAACCAACAAAATAGGATCGAACGTCCTATTTCATTATTCCATGCTAATGTATTCAAGCGTTAGCTTGCTTTAAACACTCTAATTTTTTCAAAGTAACAGTCCAGATTCCTCGCAACACCAAATTAATGGCATTACGGCTCATCAGGAAGGAGGAATCAGTGAGACCAGTACATACCAGTGGCATGACCAACCTACTGACCCCGAAATTCAACTACGAGCTTTTTAACTGCAACACCTTTACTATACGCTATTGGAGCTGGAATTACCGCGGCTGCTGGCACCAGACTTGCCCTCCAA
+
DBDDDIIGIIIIIIIIIIHIFHIIIIIIIGHIIIIIIIIIIIIHIIHIIIIIIIIIGIIHHIHIIIIHIGIIHIIIIHIIIIIIIIHIIIIHFHHIIGHIHGHHIIGIIIIIIIIIGGHIHIIIIHIEHHGGGFFGHIIHHEFGHIHHHHHIIIIGEIIIGHIHIIIIIEEHHFI9IEGH:HIHE//CCH0GHECHHIHHHIIIFEHFD8BGEGEHEHHIII3?AEA6GFGHHFHEHFFG=GHIIHIIHH<1C<1EHHHCG0H@C110GC1<1?CG??HE1<<1<1@1<110=ECC1?CCF1C1F1?HCFDC<CF/C/IHEHGF1F11<@C11CE<<0<0D<0<D<
@HISEQ:969:HM2KJBCX2:2:1101:3197:90372 2:N:0:ACTATGCA
AGACAAGCTTCCCCCAACTATCCCTATTAATCATTACGGTGGTCCTAGAAACCAACAAAATAGAACACAACGTCCTATTCTATTATTCCATGCTAATCTATTCAAGCAATAGCCCGCTTTAAACACTCTAATTTTTTCAAAGTAATGGTCCTGGCTCCCCAACACACCATACTGGTTCACCAGAAGGAAGACCCGACAGCAGACAGTACTCGCCAAAGACGGACCGCCCGGCCAGGCCTAAAATTCAACTACAAGCTTTTTAACTGCAACAACTTTAATATACGCTATTTGAGCTGGAATTACCGCGGCTGCTGGCACCAGACTTGCCCTCCAA
+
DDDDDIIHIIIIIIIIIIIIIIIIIIIIIIIIIIIIIIIIIIIIIIIIIIIIIIIIIIIEHHIIIIIIIIHIHEHIIIIIIIIIIIIIIIIIIIIIIHIIIFIIIIIIIIIIIHIIIIIIIIIIIIIIIIHIIIIHIIIIIIIIIHHHHIHHIIIIHIIIIHIIIHIIIIIIIIIIHHHIIIIIIIIIIIIIIIIIIIIIIIIIIIIIIIIIIIIIIIIIIIIIIIHHIIIIHIIIHIIIIIIIIIIIIIHHHHIIIIIIIIIIIIIIIIIIIIIIIIIIHGIIIIIIIIIIIIIIIIIIIIIIIIIIIIIIIIIHFIIIIIIIIIIIIDDDDD
@HISEQ:969:HM2KJBCX2:2:1101:14259:91299 2:N:0:ACTATGCA
AGACAAGCTTCCCCCAACTATCCCTATTAATCATTACGTCAATCCTAGAAACCAACAAAATAGGATCAAACGTCCTATTTCATTATTCCATGCTAATGTATTCAAGCGTTAGCCTGCTTTAAACACTCTAATTTTTTCAAAGTAACAGTCCTGTTTCCCTGCAACACCAAATTAATGACATTACAGTTCTTCAGAAAGGAGGAATCAGCGAAGCCAGTACATACCAAAGGCACGACCAACCTGCTAACCCCGAAATTCAACTACGAGCTTTTTAACTGCAACAACTTTAATATACGCTATTGGAGCTGGAATTACCGCGGCTGCTGGCACCAGACTTGCCCTCCAA
+
DDDDDIIIHIIIIIIIIIIIIIIIIIIIIIIIIIIIIIIIIIIIIIIIIIIIIHHIHIHHIIHHIIIIIIIIHIHIIIIIIIIIIIIIHIHHIFHIIIIIHHHHHHIIHHIIIHIIIIHIHIIIIIIIIIIIIIIIIIIIIIIIIIIIHIIIIIHIIIHIIIIIIIIIIIIHHIIIIIIIIIIIIHHIIIIIHIIIIIHHHIIIIIIIIIIIHIIIIIIIIIIIIIIIIIIHIIIIIIIIIIIHHIIIIIIIIIIIIIIIIIIIIIIIIIIIIIIIIIIIIIIIHIHIIIIIIIIIIIIHHIIIIIIIIIIIIIIIIIIIIIIIIIIIIIIIIIIIIIIIIDDDDD
@HISEQ:969:HM2KJBCX2:2:1101:7528:91151 2:N:0:ACTATGCA
AGACAAGCTTCCCCCAACTATCCCTATTAATCATTACGGTGATCCTAGAAACCAACAAAATAGAACCATGCCGTCCTATTCTATTATTCCATGCTAATGTATTCGAGCAAAAATGCCTGCTTTAAACACTCTAATTTTTTCAAGGTAAAGGTCCTGGATCCGCAAGACACCCAATAAAGGACATCAAGTTTCTCCAGAAGGTGAGAAATCAACAGTAACAGTTCATACCCCTTAAGGCATGACCATCACGTCAATCCCGAAATTCAACTACGAGCTTTTTAACTGCAACAACTTTAATATACGCTATTGGAGCTGGAATTACCGCGGCTGCTGGCACCAGACTTGCCCTCCAA
+
DDCDDIIIIIGIIIIIHIIIIHIIIIIIHIGIIIIIHEHIHHIIIIEHIIIHHIIIIIIIIIIIHIIHIEHHHHHHICHIIIHHFHHIIIHIIHHIIHHHH@EEFHIHHIIIIIHHHHHIIHHHIIHIIHIIHIHIIIIIIHIIIIIIIIIIHIIHIHIIHHFIIIIIHIHHHFIIIIIHIIIIIIIIHHIIIGIIIIIIHIIIIIIIIIIIIIIHIHIIIIIIIIIIIIHIIHIIHIHIIHIIIIHHIHFDIHHHHHIIIIIHIIHHHIIIHHIIHIIIIIIIIIIIIIIIIIIIIIIHIIIIIIIIIIHIIHHIIIIIIIIIIIIIIIHIIIIIIIIIIIIIIIIIDDDDD
@HISEQ:969:HM2KJBCX2:2:1101:10211:92798 2:N:0:ACTATGCA
AGACAAGCTTCCCCCAACTATCCCTATTAATCATTACGGTGATCCTAGAAACCAACAAAATAGAATCATGCCGTCCTATTTTATTATTCCATGCTAATGTATTCAAGCAAAATGCCTGCTTTAAACACTCTAATTTTTTCAAAGTAAAGGTCCTGGTTCCCCGCGACACCCAATTAAGGGCATCGCGGTTCTCCAGAAGGTGAGAAATTGACTACACCAGTTCATACCCCTTAAGGCACGACCGATGTGTCAATCCCGAAATTCAACTACGAGCTTTTTAACTGCAACAACTTTAATATACGCTATTGGAGCTGGAATTACCGCGGCTGCTGGCACCAGACTTGCCCTCCAA
+
DCDDDIIHIIIIHFIHIIIIIHIIIIIIIIHIIIIIIIIIIIIIIIIIHIIIIIHIGHIIIIIIIIHIHHIIHHIIHHHIIIIIIIIHIIIIEHHIIHIIHGIIIIIGHIIIIIHHIIIIIIIIIIHIIIIIIIGIIIIIIIIIIHHIHIIIIHIHHHIIIIIIIIIIIIIIIIIHIIHIIIIIIHHHIIIIIIIIIHIIIIIIHIIIIIIHIIHIIIIIIIIIIIIIIIIIIIIIIIIIIIGIIIIIIIHIIIIIIIIHIIIIIIIIIIIIHIIIIIIIIIIIIIIIIHHIIIIIIIIHIIIIIIIIIIIIIIIIIIIIIIIIIIIIIIIIIIIIIIIIIIIIIIIDDDDD
@HISEQ:969:HM2KJBCX2:2:1101:9714:91844 2:N:0:ACTATGCA
AGACAAGCTTCCCCCAACTATCCCTATTAATCATTACGGTGGTCCTAGAAACCAACAAAATAGAACCACAACGTCCTATTCTATTATTCCATGCTAATCTATTCAAGCAATAGCCCGCTTTAAACACTCTAATTTTTTCAAGGTAATGGTCCTGGCTCCCCAACACACCCAATAAAGGACATGCTGGCTCACCAGAAGGAAGACCCGACAGCAGACAGTACTCGCCAAAGACGGACCGCCCGGCCAGGCCTAAAATTCAACTACGAGCTTTTTAACTGCAACAACTTTAATATACGCTATTGGAGCTGGAATTACCGCGGCTGCTGGCACCAGACTTGCCCTCCAA
+
DDDDDHHIIIHIIIIIIIIGIIHIIIIIIHIHHIIIIIFHIDHHIHIIIIIIIHHHIEHHIHGHIIHIIHHIGEICGHHH1<FCGHIECCEHHHI?GHHIIIHHHHFEHIHIHHGGHHHIHHHHHHGIGIIIIIIIIIHHGG?GIHIIIHHIIIIHGHHIHHHCHIIIIIHIIHIIIIIIIIIIII;IIIIIIIIIHIIIHHHIIIIIIIIIIIIIIIIHIIIIIIIHHHHIIHIIIIIIIIHHHHIGHIIIIIIIIHHHIIIIHGIIIIIIIIHIIIIIIIIHIIIIIIIIHGIIIIIIIIIIIIIIIIIIIIIIIIIIHHIIIIIIIIIHIIIIIIIIIDDDDD
@HISEQ:969:HM2KJBCX2:2:1101:5147:93619 2:N:0:ACTATGCA
AGACAAGCTTCCCCCAACTATCCCTATTAATCATTACGGTGGTCCTAGAAACCAACAAAATAGAACCATGCCGTCCTATTTTATTATTCCATGCTAATGTATTCAAGCAAAAATGCCTGCTTTAAACACTCTAATTTTTTCAAAGTAAAGGTCCTGGTTCCCCGCGGCATCCAATTAAGGACATCGCGGTTCTCCAGAAGGTGAGAAATTGACTGCACCAGTTCATACCCCGTGAGGCACGACCGATGCGCCAATCCCGAAATTCAACTACGAGCTTTTTAACTGCAACAACTTTAATATACGCTATTGGAGCTGGAATTACCGCGGCTGCTGGCACCAGACTTGCCC
+
DDDDDIIIIIIIIIIIIIIIIIIIIIIIIIIIGIIIIGIIIIIIIIIIIIIHIIIIIIIIIIIHHIIIIIHHIIIIIIIIIIIHIIIHIIIHIHHIHIIIIIIIHIHIIIIIIIIIIIIIIIIIIIIIIIIIIHIIIIHIHIIIIIHIIIIIIIIIIHHIHIIIIIIIIHIIIIIHIIIIIIIIIIIIIIIIIHIIIIIIIIIIIIIIIIIIIIIIIHIIIIIIIIIIIIIII<IIHIIIIIIIHHEIIGIIIHIIIIIIIIIIIIIHIHIIHIIIIIIIIIIIIIIIIIIIIIIIIIIIIIIIHIIIIIIIIIIIIIIIIIIIIIIIIIIIIIIIIIIIIIIDDDDD
@HISEQ:969:HM2KJBCX2:2:1101:7671:93398 2:N:0:ACTATGCA
AGACAAGCTTCCCCAACTATCCCTATTAATCATTACGGTGATCCTAGAAACCAACAAAATAGAACCATGCCGTCCTATTCTATTATTCCATGCTAATGTATTCGAGCAAAAATGCCTGCTTTAAACACTCTAATTTTTTCAAGGTAAAGGTCCTGGATCCGCAAGACACCCAATAAAGAACATCAAGTTTCTCCAGAAGGTGAGAAATCAACTGAACAGTTCATACCCCTTAAGGCATGACCATCACGTCAATCCCGAAATTCAACTACGAGCTTTTTAACTGCAACAACTTTAATATACGCTATTGGAGCTGGAATTACCGCGGCTGCTGGCACCAGACTTGCCCTCCAA
+
DDCDDIIIIIIIHIIIIIIIHIIIIHIIIIIIIIIIIHHHHHHHHIIIIGHHIIIIIIIHIHIIIIIIIHIIIIIIHHHHIIIGIIIIIIIEHIIIHHIIGDGHHHIIIIIIIIGIIHIHIIIHIIIHIIIIGHIHIIIHHII;HIIIIIHHIHHIIIH<HIIIGIFHIGDFCEHHIH#C5FFDGH?FG7?HHEGEGHIHIIHFIHD<1D@@E@IIII=IHHIIIIIIIFIGIGIIGIGHIIIGFGHIIHIIIIIIIIIIIIIIIIIIIIIIHGIIIIHHGIIIIIIIHIHHIHIIIIHIIIIIIIIIIIIIIIIIIIIIHIIIIIIIIGIIIIIIIIIIIIIIIIDDDDD
@HISEQ:969:HM2KJBCX2:2:1101:13772:93299 2:N:0:ACTATGCA
AGACAAGCTTCCCCCAACTATCCCTATTAATCATTACGTCGATCCTAGAAACCAACAAAATAGAATCAAACGTCCTATTTCGTTATTCCATGCTAATGTATTCAAGCGTGAGCCTGCTTTAAACACTCTAATTTTTTCAAAGTAACAGTCCTGATTCCCCATGACACCAAATTAATGACATCATGGTTCGTCAGAAGGTAGGAATCAATAATACCAGTACGTACAATAGCACGACCAATAAATTGATCCCGAAATTCAACTACGAGCTTTTTAACTGCAACAACTTTAATATACGCTATTGGAGCTGGAATTACCGCGGCTGCTGGCACCAGACTTGCCCTCCAA
+
DDDDDIIGIIIIIIIIIIIIIIIIIIIIIIIIIIIIIIIIIIIIIIIIIIIIIHIIHHIIIIHIIIIIIIIIIHIIIIIIHIIIIIIIIGHHIIIIIIIIIHHIIIIIIIIHIIIIIIIIIIIIHIIIIIIIIIIIIHIIIIIIIIIIIIIIIIIIIIIIIIIIIIIIIIIIIIIIIIIIIIIIHHHIIIHHIIIIIIIIIIIHIIIIIIIIIIIIIIIIIIIIIIIIIIIIIIIIIIIIIIIHIIIIIIIIIIIIIIIIIIIIIIIIIIIIIIIIIIIIIIIIHHHIIIIIIIIIIIIIIIIIIIIIIIIIIIIIIIIIIIIIIIIIIIIIIIIIIIIIDDDDD
@HISEQ:969:HM2KJBCX2:2:1101:9965:94175 2:N:0:ACTATGCA
AGACAAGCTTCCCCCAACTATCCCTATTAATCATTACCTCGACTCCGAAAGCCAACGAAATAGAACCGAGATCCTATTCCATTATTCCATGCACAAGTGTTCAGGCTGTAGCGCCTGCTTTGAGCACTCCAATTTTTTCAAAGTAAACGTGCTGGCCACACATGGCACTCGATTAAGAGAACCATGCACGAACCAACAAAATCGTCCGGGCAAACAGTAGACACCGCAAGGTGCACCGCTCGCCCGAAACCGAGATCCAACTACGAGCTTTTTAACCGCAACAACGTTAATATACGCTATTGGAGCTGGAATTACCGCGGCTGCTGGCACCAGACTTGCCCTCCAA
+
DDDCDIIIIHIIIIIIIIIIIIIIIHIIIIIIIIIIIIIIIIHIIIIIIIIIIIIIIIHIIIH@EHIHIIHGHHHHIHHIHHHHHHIIIIIIIIIIIIIIIHHIIHIIIIHIIHIIIIIIIGIIIHIHIIIIIIIIIIIIIIIIIHGIIHIIIIIIIIIIIIIIIIIIIIIIIIIIIIIIIHIIIHIIIIHIIIIHHHIHHIIIHIIIIIIIIIIIIIIIIIHIIIIIIIIIIIIIIIIGIIIHGIIIIIIIHHHIIIHHIIHHIIIIIIIIIIIIIIIIIHHIIIIIIIIIIIIIIIIIIIIIIIIIIIIIIIIIIIIIIIIIIIIIIIIIIIHIIIIIIDDDDD
@HISEQ:969:HM2KJBCX2:2:1101:13259:94184 2:N:0:ACTATGCA
AGACAAGCTTCCCCCAACTATCCCTATTAATCATTACGTCAATCCTAGAAACCAACAAAATAGGATCAACGTCCTATTTCATTATTCCATGCTAATGTATTCAAGCGCGAGCCTGCTTTAAACACTCTAATTTTTTCAAAGTAACAGTCCTGATTCCCCACCACACCAAATTAATGACATGATGGTTCGTCAGAAGGTAGAAATCAGTAACACCAGTACGTACCGAAGGCACGACCAGCGTACTAATCCCGAAATTCAACTACGAGCTTTTTAACTGCAACAACTTTAATATACGCTATTGGAGCTGGAATTACCGCGGCTGCTGGCACCAGACTTGCCCTCCAA
+
CDDCDIIIIIHIHIIIIIIHIIIIIIIIIIIIIIIIIIIIIGHHHHHHIIIIIHIIIIIIIIGIHIIIIHIIIIIIIIIIIIHIIIHHHIIIIIIIIIIIIHHHIHIHIIIIIIIIIIIIHHIIIIIIIIIIIIIHIIIIIIHHHHHHIHIIIHHIIGHIHIIIIHIIIIHHIIIIIIIIIIIIIIIGIHHIIIIHIIIIIIIIIIIIIIIIIIIIIIIIIIIIIIIIIIIIIHIHHHIIHIIHHIIIIIIIIIHHIIHIHHHIIIIIIIIIIHHHFIIIIIIIIIIIIIIIHIIIIIIIIIIIIIIIIIIIIIIGIIIIIIIIIIIIIIIIIIIIIIIIDDDDD
@HISEQ:969:HM2KJBCX2:2:1101:13511:94229 2:N:0:ACTATGCA
AGACAAGCTTCCCCCAACTATCCCTATTAATCATTACGGTGATCCTAGAAACCAACAAAATAGAACCATGCCGTCCTATTCTATTATTCCATGCTAATGTATTCGAGCAAAAATGCCTGCTTTAAACACTCTAATTTTTTCAAGGTAAAGGTCCTGGATCCGCAAGACACCCAATTAAGGACATCAAGTTTCTCCAGAAGGTGAGAAATCAACAGCAACAGTTCATACCCCTTAAGGCACGACCATTACGTCAATCCCGAAATTCAACTACGAGCTTTTTAACTGCAACAACTTTAATATACGCTATTGGAGCTGGAATTACCGCGGCTGCTGGCACCAGACTTGCCCTCCAA
+
DDA?@HHIIHIIE?CCHHHHFFIIICHHGHFHIIIH@HGEEHHEHIEHHH@G?ECHIHHHHHE1CFG1C?G1EHDHHCHHHCCHHIIHEGFEHHHHFEHIH1FH@HEGHFHHHHIIIIHHFGHIEHIIIHHHHGGEEGHHIIIIIIIHIHHHIHHFIHEEFHIIHHHHEGCIHEIHIIHIIFIHGIHGF?GHHHHIHIIHHIHHIIIHGIIIHIIGIHIHHIIIIIIIIIIHIIHEGIIIIIIIIIIHIHHHIIIIIIIIIIIIIIIIIIIIIIHEIIIIIIIIIIIIIIIHHHGIIIIIIIIIIIHIIIIIIHIIHHHIIIIHIIIIIHHIIHIIIIIIHHHIIIIIABDDD
@HISEQ:969:HM2KJBCX2:2:1101:11566:93440 2:N:0:ACTATGCA
AGACAAGCTTCCCCCAACTATCCCTATTAATCATTACGTCGATCCTAAAAACCAACAAAATAGGGTCAAACGTCCTATTTCATTATTCCATGCTAATGTATTCAAGCGTGTGCCTGCTTTAAACACTCTAATTTTTTCAAAGTAACAGTCCTGATTCCCCATGACACCAAATTAATGACATCACAGTTCGTCAGAAGGTAGAAATCAATAATACCAGTGCATACCGGAGGCACGACCAATATATTGATCCCGAAATTCAACTACGAGCTTTTTAACTGCAACAACTTTAATATACGCTATTGGAGCTGGAATTACCGCGGCTGCTGGCACCAGACTTGCCCTCCAA
+
DDDDDIIIIIIIIIIIIIIIHIHIIIIIIIIIIIIIIIIIHIHIIHHHIIIIIIIIIIIHIIFHHHHHIIIIIHIIIIHIHIIIIIIIIIIIIIIGHHHHHHIIIIIIHHIIIIIIIIHHIIIHHIIIIIIIIIIIHHIIIIIIIIIIIIIIIIIIIIIIIIIIIIIIIIIIIIHIIIIIHIIIIIIIIIIHIIIIIIIIIIIIHIIIIIIIIIIIIIIIIIIIIIIIIIIIIIIIIIIIIHHHFIIIGIIIIIIIIIIIIIIIIIIIIIIIIIIIIIIIIIHHIIIIIIIIIIIIHHHGFIIIIIIIIIIIIIIIIIIIIIIIIIIIIIIIIIIIIIIIIDDDDD
@HISEQ:969:HM2KJBCX2:2:1101:9542:94694 2:N:0:ACTATGCA
AGACAAGCTTCCCCCAACTATCCCTATTAATCATTACGTCGATCCTAGAAACCAACAAAATAGAATCGAACGTCCTATTTCATTATTCCATGCTAATGTATTCAAGCGTTAGCCTGCTTTAAACACTCTAATTTTTTCAAAGTAACAGTCCTGTTTCCCTGCAACACCAAATTAATGGCATTACAGTTCTTCAGAAAGGAGGAATCAGCGAAGCCAGTACATACCAGTGGCACGACCAACCTGCTGACCCCGAAATTCAACTACGAGCTTTTTAACTGCAACAACTTTAATATACGCTATTGGAGCTGGAATTACCGCGGCTGCTGGCACCAGACTTGCCCTCCAA
+
D@DABG<FE1DF<@D/<<FG11@1D@?@GHHC<GFHD<GEDHHH0C?FHCGHCGECCGHHCH?C@G1C11D<<DEH1<E@F1<@G@E@1<<111D@EEHEEHG?G<B0EDHH@FFEFG?BGEFHHHHHHHHHHEGHCEGGIHEIHHHGDHCGGHIIHECCEC<IIIGIHHCCHHFEGG<CDCCHFHG:F@CC?FCHHF@CEEHHEHECEFHH=E?HE?HHEGEH:@1?GHGHHGG//<CC<<1<1<<</GIHG@HC@IIHHHHHIHCHF1HGC?<F<1HHCC<FC1CHECCHEHE<1IHIEHIHEHHEHHIHDIIIHHGCHGD1HH@HFEC<1HEC<ECHGB@@DD
@HISEQ:969:HM2KJBCX2:2:1101:1971:95254 2:N:0:ACTATGCA
AGACAAGCTTCCCCCAACTATCCCTATTAATCATTACGTCAATCCTAGAAACCAACAAAATAGGATCAACGTCCTATTTCATTATTCCATGCTAATGTATTCAAGCGCGAGCCTGCTTTAAACACTCTAATTTTTTCAAAGTAACAGTCCTGATTCCCCGCCACACCAAATGAATGACATGATGGTTCGTCAGAAGGTAGAAACCAGTAACACCAGTACGTACCTAAGGCACGATCAACGTACTGATCCCGAAATTCAACTACGAGCTTTTTAACTGCAACAACTTTAATATACGCTATTGGAGCTGGAATTACCGCGGCTGCTGGCACCAGACTTGCCCTC
+
DDDABIIGIIIIEHIHIIHIIIIFHHIIIHIIHIIIIGIFEEGHHIGIIHII@GHIEH?EHIHEHFEEEHHHHIHHHFHIIIHHCFH<1DFHHHHH@GHIF@CDFEHI@CCHHHHIHGIIHHGF@EHFHIIIHHHIIHIHHFHIIHHEEHHHHHHHIGIGIIIGHGHIHHHHHHHHHHIIIHIIIHGIIHIIIIIHHHIHHHIIIIIIHHIHIIII<IIIIIII<IIHIIIIIIIIIIHIHIGIHIIIHGIIIIIIIIIIIIIIHGIIIIIIIIIIIIIIIIIIIIIHGIIHIIHIIIIIIIIIIIIHHIIIIIIIIIIIIHIIIIIIIIIHCHIHIDABDD
@HISEQ:969:HM2KJBCX2:2:1101:10779:95023 2:N:0:ACTATGCA
AGACAAGCTTCCCCCAACTATCCCTATTAATCATTACGGTGGTCCTAGAAACCAACAAAATAGAACCACAACGTCCTATTCTATTATTCCATGCTAATCTATTCAAGCAATAGCCCGCTTTAAACACTCTAATTTTTTCAAGGTAATGGTCCTGGCTCCCCAACACACCCAATTAAGGACATACTGGTTCACCAGAAGGAAGACCCGACAACAGGACAGTACTCGCCAAAGACGGACCGCCCGGCCAAGTCTAAAATTCAACTACGAGCTTTTTAACTGCAACAACTTTAATATACGCTATTGGAGCTGGAATTACCGCGGCTGCTGGCACCAGACTTGCCCTCCAA
+
DDCDCIIHIIIG?HIIIHIHIIIIIIIIIIIIIIHHIIIIIIIIIIIIIEHIIIIIHHHIIHFHHIGIIIIIIIIHIIIHIIIIIGIHIGGHHIHHHIHIIHHHHHHHHHIIHFHHIHIIIIIIIIIIIHIHHHIIHHHHIIIIIIIIHIIIIIIIIHGIIIIIIGHHIIHHHHHHHIIIIIIHIIIIHHGEIHHIIIIIHIIIIHIIIIIHIIIIIIIIIIHIIIIIIIIIIII>IIIIIIIIIHGIIIHIIHIIGHIHIHHIIIIIHIIIIIHIIIHIIIIIIIHIIIIIHIIIIIIHHHIIIIIIHIIIIIIIIIIIIIIIIIIIIIIIIIIIIIIIIIDDDDD
@HISEQ:969:HM2KJBCX2:2:1101:1331:95525 2:N:0:ACTATGCA
AGACAAGCTTCCACCCAACTATCCCTATTAATCATTACGGTGGTCCTAGAAACCAACAAAATAGAACCATGCCGTCCTATTTTATTATTCCATGCTAATGTATTCAAGCAAAAATGCCTGCTTTAAACACTCTAATTTTTTCAAAGTAAAGGTCCTGGTTCCCCGCGGCACCCAATTAAGGACATCGCGGTTCTCCAGAAGGTGAGAAATTGACTGCACCAGTTCATACCCCGTAAGGCACGACCGATGCGCCAATCCCGAAATTCAACTACGAGCTTTTTAACTGCAACAACTTTAATATACGCTATTGGAGCTGGAATTACCGCGGCTGCTGGCACCAGACTTGCCCTCCAA
+
DDDDDIIIIIIIIIIIIIIIIIIIIIGIIIIIIIIIGIIIIHIIIIIHIIIIIIIIIIIIGIIIIIIIGIGHFHHHHIIIIIIIIIIIHIIIIGHIIIIII<FHFHIHIIIIHHIIIIIIIIIHIIIHIHHEHHHIIIHHIIHHGHHIIIIIIIIIIIHHIIIIIIIIIHHIIIIIIHIIHHHIIIIIIIIIIIIIIIIIIIIIIIIIIIIIIIIIIIIHHIIIIIIIIIIIIIIIIIIHIIIIIIIIHIIHGIIIHIIIIIHHIIIIIIHIIHIIIIIIIIIIIIIIIIIIIIIIIIIIIIIIIIIIIIIIIIIIIIIIIIIIIHIIIIIIIIHHIIIIIIHIIIIIGDDCDD
@HISEQ:969:HM2KJBCX2:2:1101:10063:95738 2:N:0:ACTATGCA
AGACAAGCTTCCCCCAACTATCCCTATTAATCATTACGGTGATCCTAGAAACCAACGAAATAGAATCAGTCCGTCCTATTTCATTATTCCATGCTAATGTATTCAGACGTTAGCCTGCTTTAAACACTCTAATTTTTTCAAAGTAACAGTCCTGATTTCCCATCACACCAAATAAATGGCATGAAAGTTCCTCAGAAGGTAGAGATTCATCTCACCAGTGCAGACAATTAAGCCTGACCAATGGGTAAACCCCGAAGTTCAACTACGAGCTTTTTAACTGCAACAACTTTAATATACGCTATTGGAGCTGGAATTACCGCGGCTGCTGGCACCAGACTTGCCCTCCAA
+
DDDDDIIHIIIIIIIIIIIIIIIIIIIIIIIIIIIIIIIIIIIIIIIIIHIHHFHIIIIIIIHHIIIIIIIIIIIIIIHIIIIIIIIHIHIIIIIHIIIHHIIIIIIIIIIIHIIIHIIIIIIIIIIIIIIHIIIIIIIIIIIHIIIIIIIIIIIHHIIIIIIIIIIIIIIIIIIHHIIIIIIIIIIIIIHIIIIIIIHHHIIIIIIIIHIIIIIIIIIIIIIIIIIIIIIIIIIIIHIIIIIIIHHIIIGIIIIIIIIIIIIIIIIIIIIIIIIIIIIIIIIIIIIIHIIIIIIIIIIHIIIIIIIHIIIIIIIIIIIIIIIIHIIIIIIIIIIIIIIIIIIDDDDD
@HISEQ:969:HM2KJBCX2:2:1101:4766:96428 2:N:0:ACTATGCA
AGACAAGCTTCCCCCAACTATCCCTATTAATCATTACGTTGATCCTAGAAACCAACAAAATAGAATCGAACGTCCTATTTCATTATTCCATGCTAATGTATTCAAGCGCGTGCCTGCTTTAAACACTCTAATTTTTTCAAAGTAACAGTCCTGACTCCCCACAACATCAAATTAATGACATCATGATTCATCAGAAGGGAGAAATCAATGACATTAGTACGTACCGAAGGCACGACCGACGTATTGATCCCGAAATTCAACTACGAGCTTTTTAACTGCAACAACTTTAATATACGCTATTGGAGCTGGAATTACCGCGGCTGCTGGCACCAGACTTGCCCTCCAA
+
DDDDDIIIIIIIIIIIIIIIIIIIIIIIIIIIIIIIIIFHHIIHHIHHIIIIIIIIIGIHII?HHIIHFHHDHHIIIHIIHIIIIIIIGIIHHHHGHIIIIHHGHHHHIHHHHIIHIIIIIIIIHIHHIIIHIIIIHHHIIIIHHFIIHHIIHHIHHFFGIIIIIIHIIIIHIIIHIHIHHIIIIIHHHIIHIIIIHEIHHIIIHIIIIIIIIHIIIIIIIIIHIIIII=HHIIIIHIIHI>HGDIIHIHIHIIIIIIIIIIHIIIHIIIIIIIIHIIIIIIHIIIIIIIIIIIIIIIIIIIIIHIIIIIIIIIIIIIIIIIIIIIIIIIIIIIIIIIIIIDDDDD
@HISEQ:969:HM2KJBCX2:2:1101:1696:94584 2:N:0:ACTATGCA
AGACAAGCTTCCCCCAACTATCCCTATTAATCATTACTCTACTCCAGAAACCAATAAATAGGAATAAAGTCCTAAATTATTATTCCATGCTAATGTATTCATAGCGCAAGCCTGCTTTAAACACTCTAATTTTTTCAAAGTAAAAGATCTAGATCGCTGACCGCCCAGTTAAGTGCGTCCAGTTAACTAGAAAGATGGCAGGCGCACACCGACACTCGCGGTTTTGCAACCGTGGGCCAGGCGCACCATACCAGAAATCCAACTACGAGCTTTTTAACTGCAACAACTTTAATATACGCTATTGGAGCTGGAATTACCGCGGCTGCTGGCACCAGACTTGCCCTCCAA
+
DDDABHHIHIIIIIIIHHHIHHIECGHFHHHCGHHIIE?GHFFHCHHHH?FHIIHHHHIHE1GHHHHIHHEHCFGHHHIIIEHHHCFH@1@HCHHEHHHIIIHHEEDHHDHIIHIHHHHHFHHHHEIHFFHHHIHIHHHHEHHIIHIIIIIIIIIHFHHHIIIIIIIIIIIIIIIIIIHIIHIIIIIIIIIIIHIIIIHIIIIIII>>IIIIHHIIIIHGHE?IIIIIIIHIHIHIIIIIIIGIIHHIHIIHHEIHHIHGDEIIIIIIIIIIIIIIIIIIIIIIHIIIIIIIIIIIIIIIIIIIIIIIIIIIIIIIIIIIIIIIIIIIIIHHIHIIIIIHIIIDDDDB
@HISEQ:969:HM2KJBCX2:2:1101:19335:96548 2:N:0:ACTATGCA
AGACAAGCTTCCCCAACTATCCCTATTAATCATTACTTCAGTCCTAGAAACCAACAAAATAGAACTAAAGTCCTATTCCATTATTCCATGCTAATATATTCAAGCAAACATGCCTGCTTTAAACACTCTAATTTTTTCAAAGTAAAAGTCTTGGATCCCTAGCGCACTCAATTAAGAGCACACTAGTTCCCCAAAAGGAAAAGCCCAAAGTTGCAGTACAAACCTTTCGGTTGACGGCAACTATAAGCCCAAAATTCAACTACGAGCTTTTTAACTGCAACAACTTTAATATACGCTATTGGAGCTGGAATTACCGCGGCTGCTGGCACCAGACTTGCCCTCCAA
+
DDDDCHIGHHHHHIIIIIIIIIHIIIIIIIIIEHIECHHEHIHIIIIIIIHIHECHHHIHGHHHHIIIIGHHHGHHI?GFHEHIIIIIHHFHGHIHIIGHGHHGHIIIIIIIHIIIHHI@IHHHHIHHIHHHIIHECHGHHIHIIHGGHIIHHHHCIHHIIHHHIIHCHIIIHIIHHEHIGHHEFGHHHGIHHIGHHHIIIIIHFIIIIHHFHHIIIIHIIHGHII=HIHIIHHHIIIIHHHGIIIHEHGHIHHC@EHHHHIHIIIIIIIIIIIHHIIIIIIHIHGIIIHIIIIHHHIIGHIIIIIIIIHHHIIHGIHGHEIIIIGIIHHIHHHIIIIIHBADDD
@HISEQ:969:HM2KJBCX2:2:1101:20672:96725 2:N:0:ACTATGCA
AGACAAGCTTCCCCCAACTATCCCTATTAATCATTACGGTGGTCCTAGAAACCAACAAAATAGAACCACAACGTCCTATTCTATTATTCCATGCTAATCTTTTCAAGCAATAGCCCGCTTTAAACACTCTAATTTTTTCAAGGTAATGGTCCTGGCTCCCCAACACACCCAATAAAGGACATACTGGTTCACCAGAAGGAAGACCCGACAGCAGACAGTACTCGCCAAAGACGGACCGCCCGGCCAGGCCTAAAATTCAACTACGAGCTTTTTAACTGCAACAACTTTAATATACGCTATTGGAGCTGGAATTACCGCGGCTGCTGGCACCAGACTTGCCCTCCAA
+
@DDDDIIHIEGIGHHCHHEHIEHHIIIIIHIHEHCHHIIE?EHIIIIHIGIGEH@GHHIHIE1CGGHHIHCGCD@0CHIIIEHHIIIIE@GFHHHHHEGEH<<FHIIHIHHHDEEHHHHH@GEHB<HHHIIIEHGFFH1HGHHIHHHHHHHIHHFIHIIHGHIHHHE?@IIIIHHHHHIIIIIIIHHGHHH7HIIIIIIIGGIHCHHIIIIIIHHIIIHHDIIIIIIIIIIHHIIIIHIIIIIIHGIIIIIHIIIIIIIIIIHIIIIIIIIHIHHIIIIIIIHHIHIIIHIIHHIHIIHIIIIIHHIIIIIIHIIIIIIIHHHIGIIIIIIIIIIIIIIIICDDDD
@HISEQ:969:HM2KJBCX2:2:1101:7713:97205 2:N:0:ACTATGCA
AGACAAGCTTCCCCCAACTATCCCTATTAATCATTACGTCAATCCTAGAAACCAACAAAATAGGATCAAACGTCCTATTTCATTATTCCATGCTAATGTATTCAAGCGTTAGCCTGCTTTAAACACTCTAATTTTTTCAAAGAAACAGTCCTGTTTCCCTGCAACACCAAGTAAATGACATCACAGTTCTTCAAGAAGGAGGAATCAGTAAGGCCAGTACATACCAATGGCACGACCAACCTACTGACCCCGAAATTCAACTACGAGCTTTTTAACTGCAACAACTTTAATATACGCTATTGGAGCTGGAATTACCGCGGCTGCTGGCACCAGACTTGCCCTCCAA
+
DDCDDIIIIIIIIIIIIIIICHIIIIIIIIHIIIIIIIIIIIHGHHIIHIHHHIIIIIHIHIHEHHIIGHIIIIIIIII?HIHIIIHHCEHHIIIHIIIIIIIIIHIIIIIIIIHFEFHHHIHHHIIIHIIHGHIIIIIIIIIIIIIIHIIIIIHIIHHHIHHHFIHHIIIIIIHIHEHHHIIHHIIIIIIHIGIHIHIIIIHGIIIIIIIIIIIIIIIIHHHHIIIIIIIIIIIIIHHIIIIHHIHIIIIIIIIIIIIIIIIIIIIIIIIIIIIIIHIIIIHIIIGIIIIIHHIHIIIIIIIIGIIIIIIIIIIIIGIIIIIIIIIIIIIIIIHIIIIHIDDDDD
@HISEQ:969:HM2KJBCX2:2:1101:8450:97945 2:N:0:ACTATGCA
AGACAAGCTTCCCCCAACTATCCCTATTAATCATTACGGTGATTCAGAAACCAACAAAACAGGACCACCGTCCTATTCTATTATTCCATGCTAATGTATTCAGACGTAAGCCTGCTTTGAACACTCTAATTTTTTCAAGGTAAAGGTCCTGGTTTCCCACCACGCCAAATTAATAACATGATGGTTCCCCAGAAGGTAGAAATTCTACACACCAGTACAGACTTGGTAGCCCGACCGACGGTAGAACCCCGAAATTCAACTACGAGCTTTTTAACTGCAACAACTTTAATATACGCTATTGGAGCTGGAATTACCGCGGCTGCTGGCACCAGACTTGCCCTCCA
+
BDDDACGE@11DHHIGEHHHIHHFHEGHH@DGHEHIEHIIHHHHE@FHHCHHIIHIH?HHI1DHCHHCHH@EHIICCGGH@HHHFHCHH1FF?HHEHIIIIHIHIHHGHHHHHHIHHHHEFHFFHIHHGHHIHIIIIHHIIIHHFHHIIIIIHHHHHHIIIEDHHHHHHHIHIHIIIIIIHIHHEHIHIIIHIHIIHIIHHIHHHIIHHHIHHHFFIIIHHIHHEHHIHHCHHIHHHGHHGCFIHIIIIIHIHIHHIHHHDIIHHHHCIIIHEGC?IIHIHH@IIHIIIIHGGHIHEHIIIIHHIIIIIHIHHGIIHIIHIHHIHIHHIHEHFHHHIIIDDDDB
@HISEQ:969:HM2KJBCX2:2:1101:9721:98296 2:N:0:ACTATGCA
AGACAAGCTTCCCCAACTATCCCTATTAATCATTACGGTGATCCTAGAAACCAACGAAATAGAATCAGTCCGTCCTATTTCATTATTCCATGCTAATGTATTCAGACGATAGTCTGCTTTAAACACTCTAATTTTTTCAAAGTAACAGTCCTGATTTCCCATCACACCAAATAAATGGCATGAAAGTTCCTCAGAAGGTAGAGATCCATCTCACCAGTACAGACAATTAAGCCTGACCAATGGGTAGACCCCGAAGTTCAACTACGAGCTTTTTAACTGCAACAACTTTAATATACGCTATTGGAGCTGGAATTACCGCGGCTGCTGGCACCAGACTTGCCCTCCAA
+
DDCCDIIIIIIIHHIIIIIIGIIIIIIIIIHCHIIHHCGHHIIIIIIIIIIIIIIGGHIIIGHHGIIHIIIIHIIIIIIHIIIIHIIIHIEEHHIIFHHHGHHHHFHHHHIIHHIHHIHHHHIIIIIHHIHIIHHHHHIHHHHIIIIIIIIHIHHIHIHHEIGHIIHIIIHIIIIIHHHHIHHHIIHHIIIIHHIIIIIHIIIIIIIIIIIIIIIIIIIIIIIIIIIIIIIHIIIIIHHEHIIIHFHIIIIIIIIIIIIIIIIIIIHIIIIIIIIIIIIIIIIIIIIIHIIIIIIIIIIIIIIIIIIIIIIIIIIIIIIIIIIIIIIIIIIIIIIIIIIIIIDCDDD
@HISEQ:969:HM2KJBCX2:2:1101:4392:98959 2:N:0:ACTATGCA
AGACAAGCTTCCCCCAACTATCCCTATTAATCATTACCTCGACTCCGAAAGCCAACGAAATAGAACCGAGATCCTATTCCATTATTCCATGCACTAATGTTCAGGCTGTAGCGCCTGCTTTGAGCACTCCAATTTTTTCAAAGTAAACGTGCTGGCCACTCAAGGCACTCGGTAAAGAGAACCATGAACGAACCAACAAAATCGTCCAAGCAAACAGTAAACATCGCAAGATGCACCATTCACCTGAAACCGAGATCCAACTACGAGCTTTTTAACCACAACAATTCTGATATACGCTATTGGAGCTGGAATTACCGCGGCTGCTGGCACCAGACTTGCCCTCCAA
+
DDDDDIIIIHIIIIIIIIHIHIIHIIIIIIIIIIIGIHIIIIIGIIDHIIHIHHHHHIIIHHGIHIIHHHHHHIIIIHIGFHHIIGIIIIHHHHHIIIIIHIIIIIIIIIIIHIIIIHIIIIIHIIIHIIIHHIHHHHHIIIIIHIIIIIIIIIIIIIIIIHHIIIIIFHHIIIIIIIIIIIIHIIIIIIIIIIIIIIIIIIHIHIIIIIHIIIIII<IIIIIIIIIIIIIII=IIIIIIIIIHG2IIIHIIIIIIIIIIIIIIIIIIIIIIIIIIHHHGHIIIIIIIIIIIIIIIIIIIIIIIIIIIIIIIIIIIIIIIIIIIIIIIIIIIIIIIIIIIIDDDDD
@HISEQ:969:HM2KJBCX2:2:1101:10588:99193 2:N:0:ACTATGCA
AGACAAGCTTCCCCCAACTATCCCTATTAATCATTACGGTGATCCTAGAAACCAACAAAATAGAACCATGCCGTCCTATTCTATTATTCCATGCTAATGTATTCGAGCAAAAATGCCTGCTTTAAACACTCTAATTTTTTCAAGGTAAAGGTCCTGGATCCGCAAGACACCCAATTAAGGACATCGAGTTTCTCCAGAAGGTGAGAAATCAACAGCAACAGTTCATACCCCTTAAGGCACGACCATTACGTCAATCCCGAAATTCAACTACGAGCTTTTTAACTGCAACAACTTTAATATACGCTATTGGAGCTGGAATTACCGCGGCTGCTGGCACCAGACTTGCCCTCCAA
+
DDDDDIIIIIIGIIIIIIIIIIIIIIIIIIIIIIIIHIIIIHIIIIIIIIIIIGHIIIIIIIIIIIIIIIIIGHIIIIIIIIIIIIIIIIIIIIIHIIIIIFHIHIIIIIIIIIIIIIIIHIIIIIIIIIHIIIIIIIIIHIIIIIIIIIIIIIIIIIIIIIIIIIIIIIHIIIIHIHHIIIIIIIIIIIIIIIIIIIIIIIIIIIIIIIIIIIIIIIIIIIIHIIIIIIIIIIIIIIIIIIIIIIIIIIIGIHIIIIIIIIIIIIIIIIIIIIIIIIIIIHIIIIIIIIIIIIIIIIIIIIIIIIIIIIIIIIIIIIIIIIIIIIIIIIIIIIIIIIIIIIIIIIIIDDDDD
@HISEQ:969:HM2KJBCX2:2:1101:2907:99084 2:N:0:ACTATGCA
AGACAAGCTTCCCCCAACTATCCCTATTAATCATTACGGTGGTCCTAGACCAACAAAATAGAACCAACGTCCTATTTTATTATTCCATGCTAATCTATTCAAGCAAAAGCCCGCTTTAAACACTCTAATTTTTTCAAGGTAATGGTCCTGGTTCCCACGGCACACGCGATAAAAGAACGTGCCGGTTCACCAGAAGGTAAGACCCGACACAGAACAGTACTCGCCAAAGACGGACCGCCCGGCCAGGCCTAAAATTCAACTACGAGCTTTTTAACTGCAACAACTTTAATATACGCTATTGGAGCTGGAATTACCGCGGCTGCTGGCACCAGACTTGCCCTCCAA
+
DDCDDIIIIIIIIIHIHIIHIIIIIIIIIHIHIIIIIIGIHHHHIHIIIIIIHIIHHII?GHHHIEEHHHHIHHIIIIIIIIIHHHIIHIIIHIIHHIIHIHIIIIHHIIFHIIIIIIHIIIIIIHHHIIIIIGIFHIIHHHHHIHIHHI@HHHHIHHEHEHHIIGHEIHHHIHHHIIIHIIIIIHHHFEIIHIIIIIHHHHHIIIIIHHIHHHHIIIHIIIIIIIIHEHIIHGIIIIIIIIHHIHHHEIIIIHIIIIHHHFIIIIIIIIIIIIIIIIHIIIIIHIIIIIIIIIIHHFFDIIIIIIIIIIIIIIIIIIIIIIIIIIIIIIHIIIIHIIIIDDDDD
@HISEQ:969:HM2KJBCX2:2:1101:3263:99369 2:N:0:ACTATGCA
AGACAAGCTTCCCCCAACTATCCCTATTAATCATTACGGTGATCCTAGAAACCAACAAAATAGAACCATGCCGTCCTATTCTATTATTCCATGCTAATGTATTCGAGCAAAATGCCTGCTTTAAACACTCTAATTTTTTCAAGGTAAAGGTCCTGGTTCCACATGACACCCAATTAAGGACATCATGCTTCTCCAGAAGGTGAGAAATCAACTGCGACAGTTCATACCCCTTAAGGCACGACCATCACGTCAATCCCGAAATTCAACTACGAGCTTTTTAACTGCAACAACTTTAATATACGCTATTGGAGCTGGAATTACCGCGGCTGCTGGCACCAGACTTGCCCTCCAA
+
DDDCDIIHHHIIIIIIIIIIIIIIIIIIHIIIIIIIIIIIIIIIIIHIIIIIIICHHIHIHIHIIIIIIIIIHHIIIIIIIIIIIIIIIIIIIHIIIIIIIEIIIHIIIIIHIIIIIIIIIHHIHHIIIIIIIIHIIIIIIIIIIIIHHIIIIIHHIIIIIIIIIIIIIHIIIIIIIIIIIIIIIIIIIIIIIIIIIIIIIIIIIHIHIIIIIIIIIIIIIIIIIIIIIIIIIIIIHHIIIIIIIIIIHIHIIIIIIIIIIIIIIIIIIIIIHIIIIIIIIIIIIIIIIIIHIIIIIIIIIIIIIIIIIIIIIIIIIIIIIIIIIIIIIIIIIIIIIIIIIIIIIIIDDDDD
@HISEQ:969:HM2KJBCX2:2:1101:10555:99944 2:N:0:ACTATGCA
AGACAAGCTTCCCCCAACTATCCCTATTAATCATTACGTCAATCCTAGAAACCAACAAAATAGGATCGAACGTCCTATTTCATTATTCCATGCTAATGTATTCAAGCGTTAGCTTGCTTTAAACACTCTAATTTTTTCAAAGTAACAGTCCAGATTCCTCGCAACACCAAATTAATGGCATTACGGCTCATCAGGAAGGAGGAATCAGTGAGACCAGTACATACCAGTGGCATGACCAACCTACTAACCCCGAAATTCAACTACGAGCTTTTTAACTGCAACAACTTTAATATACGCTATTGGAGCTGGAATTACCGCGGCTGCTGGCACCAGACTTGCCCTCCAA
+
DDDDDIIIIIIIIIIIIIIIIIIIIIIIIIIIIIIIIIIIIIIIIIIIIIIIIIIIIHIIIIHIIIIIIIIIIIHIIIIIIHIIIIIHIIIIHHIHIIIIIIHIIIIIIIIIIIIIIIIIIIIIIIHIIIIIIIHIIIHIIIIIIHIIIIIIIIHHHIIIIHIIHIIIIIIIHIIIIIIIIIIIIIIIIIIIIIIIIIIIIIIIIIIIIIIIIIIIIIIIIIHIIIIIIIIIIIIIIIHIIIHHFHHHIGIIIIIIHGEHIIHIIIIIIIIIIIIIIIIIIIIIIIIIIIIIIHIIIIIIIIIIIIIIIIIIIIIIIIIIIIIIIIIIIIIIIIIIIIIIIDDDDD
@HISEQ:969:HM2KJBCX2:2:1101:20517:99281 2:N:0:ACTATGCA
AGACAAGCTTCCCCCAACTATCCCTATTAATCATTACGGTGGTCCTAGAAACCAACAAAATAGAACCACAACGTCCTATTCTATTATTCCATGCTAATCTATTCAAGCAATAGCCCGCTTTAAACACTCTAATTTTTTCAAGGTAATGGTCCTGGCTCCCCAACACACCCAATTAAGGACATACTGGTTCACCAGAAGGAAGACCCGACAACAGGACAGTACTCGCCAAAGACGGACCGCCCGGCCAAGTCTAAAATTCAACTACGAGCTTTTTAACTGCAACAACTTTAATATACGCTATTGGAGCTGGAATTACCGCGGCTGCTGGCACCAGACTTGCCCTCCAA
+
DDDDDIIIIIIIIIIIIIIIIIIIIIIIIIIHIIIIIIGIIIIIIIIIIIIIIIIIIIHIHIHEHIIIHHHGDH?GHIIIIIIIIHIHHIIHHIIIIHIIIEHIHIIGHIHIIHHHEHHGHHIHIIIHGHFIIIIHHHIIIIHIIIIIIIHHHHHHHHIIIIIIHIIIIIIIHHHIHIIIIIIIIIHIHHIIHIIIIIIIIIIIIIIIIHIIHFIIIIIIIIIIIIIIIIIIIIIGIIIIIIIIIHIIIGIIIIIIIHIIIIIIIIIIIIIIIIIIIIIIIIIIIIIIIIIIIIHIIIHIHHIIIIIIIIIIIIIIIIIIIIIIIIIIIIIIIIIIIIIIIIDDDDD
@HISEQ:969:HM2KJBCX2:2:1101:2518:101199 2:N:0:ACTATGCA
AGACAAGCTTCCCCCAACTATCCCTATTAATCATTACGGTGGTCCTAGAAACCAACAAAATAGAACCACAACGTCCTATTCTATTATTCCATGCTAATGTATTCAAGCGTGAGCCTGCTTTAAACACTCTAATTTTTTCAAAGTAACAGTCCTGATTCCCTAAAACACCAAATTAATGGCATTATAGTTCGTCAGAAGAGAGAAACCGATTATACCAGTACGTACAAAAGCACGACCAGTAGACCGGTCTCGAAATTCAACTACGAGCTTTTTAACTGCAACAACTTTAATATACGCTATTGGAGCTGGAATTACCGCGGCTGCTGGCACCAGACTTGCCCTCCAA
+
DDDDDIIIIIIIIIIIIIIIIIIIIIIIIIIIIIIIIIIIIIIIIIIIIIIIIIHIIHIIIIIHIIIIIIIIIIIIII?HHHIIIIIIHIIIIIIHIIIIIGIIIIIIIIIIIHIIIIIIIIIIIIIIIIIIIIIIIIIIIHIIIIIIIIIIIIIIIIIIIIIIIIIIIIIIIIIIIIIIIIIIIIIIIIHIIIIIIIIIIIIIIIIIIIIIIIIIIIIIIIIIHIIIIIIIIIIIIIIIIIIHGIIIIIIIIIIIIIIIIIIIIIIIIIIIIIIIIIIIIIIIIIIIIIIIIIIIIIIIIIIIIIIIIIIIIIIIIIIIIIIIIIIIIIIIIIIIIIIIIDDDDD
@HISEQ:969:HM2KJBCX2:2:1101:17706:100938 2:N:0:ACTATGCA
AGACAAGCTTCCCCCAACTATCCCTATTAATCATTACGTCGATCCTAGAAACCAACAAAATAGAATCAAACGTCCTATTTCGTTATTCCCTGCTAATGTATTCAAGCGTGAGCCTGCTTTAAACACTCTAATTTTTTCAAAGTAACAGTCCTGATTCCCCATGACACCAAATTAATGACATCATGGTTCGTCAGAAGGTAGGAATCAATAATACCAGTACGTACAATAGCACGACCAATAAATTAATCCCGAAATTCAACTACGAGCTTTTTAACTGCAACAACTTTAATATACGCTATTGGAGCTGGAATTACCGCGGCTGCTGGCACCAGACTTGCCCTCCAA
+
<DD@D@<111<G1C<C@G1<1<<1<<GCG<1<D<<D@<11//<1D1DC?1D1<CC0G<C1G11<111<F1101<0<D<<1<1<DD111<1<<1<<HHC@D1?HG1HEG@@@<E0<<@DHCFHHCGH@GHHH@HHHCEFAGFEHCIHAB<CHEGFHHHF0@C@HIIHF@E?HIHHEFHFH@G@CED9IHHG2CEEHHHC1HHEFGC?FHGH/DDHEIH8IIHHGGGCEHHCGH:CEEGE;HHHHFG@HE/<1FCCCGEFCEIIHHHHHCGC1HG<GE?HFCHF<F?CEHHIHFIIIIHEHGHFHHEHCHIIHCFCEDIHHHGHHHHG<GHHHIHCCHHIIIDDDCD
@HISEQ:969:HM2KJBCX2:2:1102:1487:2194 2:N:0:ACTATGCA
AGACAAGCTTCCCCCAACTATCCCTATTAATCATTACGGTGATCCTAGAAACCAACAAAATAGAACCATGCCGTCCTATTTTATTATTCCATGCTAATGTATTCAGGCACTAGCCTGCTTTGAGCACTCTAATTTTTTCAAGGTAATAGTCCTGCTTCCCCAACGCACCAAATGAATGGCATGCTGGTTATTCAGAAGGTAAGAACCCACCACACCAGTACGGACAGTGAAGCCCGACCGATGGACAGATTCCGAAATTCAACTACGAGCTTTTTAACTGCAACAACTTTAATATACGCTATTGGAGCTGGAATTACCGCGGCTGCTGGCACCAGACTTGCCCTCAA
+
DCDDDIIIIIIIIIIIHIIIIIIHHIIIIIIIHIIIIIIIHIIIIIIHGHHHIIIIIII?HHHEGH?HHEGHHEHIIHHHHHHIIIHIIEHIEEHIIIIHIIIIIIHIIIIIIIIIIIHIIIHIHIIIHHIIIIIIHIHIIIIIHHHIIIIIIIIIHIIHHHIIIIIIHIHHHHIGIIIIIIHHIIIIIHIIIIIIIIHIIIIIIIIHHHHHHGIIIIIIIIIIIIIIIIIIIIIIIHII>IIIHHIIIIIIIIIIIIIIIIIIIIIHIIIIIIIIHIIIIIIIIIIIIIIIIIIHIIIIIIIIIIIIIIIIIIIIIIIIIIIIIIIIIIIIIIIIIIIIIIDDDDD
@HISEQ:969:HM2KJBCX2:2:1102:4133:2145 2:N:0:ACTATGCA
AGACAAGCTTCCCCCAACTATCCCTATTAATCATTACATCGATCCTAGAAACCAACAAAATAGAATCGGATGTCCTATTTCATTATTCCATGCTAATGTATTCAAGCGTGAGCCTGCTTTAAACACTCTAATTTTTTCAAGGTAACAGTCCTAATTCCCCGTGACACCAAATTAATGGCATTACGGTTCTTTAGAAGGTGAGAAATCAATAATATCAGTACATACCAACGGCATGACCGAAACATTGATCCCGAAATTCAACTACGAGCTTTTTAACTGCAACAACTTTAATATACGCTATTGGAGCTGGAATTACCGCGGCTGCTGGCACCAGACTTGCCCTCCAA
+
DCCDCIIIIIIIIIIIHIIHHHHIIIIIIIIHEHIIHHHIHHHIIIIIIHIHIIIIIIIHIEGHIIIHHHIIHEEE?GHHIIHIIIGHHHIIHIIHEHIHHIIIIIIIIHIIIIIHHFHIIIIIIIIHIIIIHHIIHIIIIIIIIIIIHIIIIHHIIHHHHIIIIIHHHIHHHIIIIIIIIHIIIIHHIIHIIIIIIIIIIIIIIIIIIHIIIIIIIIIIIIIIIIIIIIIIIIIIIIIIIIIIIHIIHIIIIIIIHHHHIIIIIIIIIIIIIIIIIIIIIIIIIIIIIIIIIIIIIIIIIIIIIIIIIIIIIIIIHIIIIIHIIIIIIIIIIIIIIIIIIHDDBDD
@HISEQ:969:HM2KJBCX2:2:1102:16607:2697 2:N:0:ACTATGCA
AGACAAGCTTCCCCCAACTATCCCTATTAATCATTACGGTGGTCCTAGAAACCAACAAAATAGAACCACAACGTCCTATTCTATTATTCCATGCTAATCTATTCAAGCAATAGCCCGCTTTAAACACTCTAATTTTTTCAAGGTAATGGTCCTGGTTCCCCGACACACCCAATAAAGGGCATACCGGCTCACCAGAAGGATAGACCCGACAACAGAACAGTACTCGCCAGAGACGGACCGTCCGGTCAGGCCTAAAATTCAACTACGAGCTTTTTAACTGCAACAACTTTAATATACGCTATTGGAGCTGGAATTACCGCGGCTGCTGGCACCAGACTTGCCCTCCAA
+
DBDDDIIIIIIIIHIIIIIIIIIIIIIIIIIIIIIIIHIIHIIIEHIHIIIHIIIIIIIIIIIIIIHHHHIHIIIGIIIIHIIIIIGIIIIIIIHIIIIIHHHHHHIIIIHIIHHEHHFHIHIHHIIIIIIFHIIIIHIIIIIIIIHIHHIHHHIHIIIIIIIHIIIHHHIIIIIIIIHIIIHHIIIIIIIIIIIIIIIIIIIIIIIIIHGHHHIGIIIIIIIIIIGIIIIIIIIIIIIIIGIIIHHIIHHEIIIIIIIIIIIHHIIIIHIIIIIIIIIIIIIIIIIIIIIIIIIIIIHHGIHIIIIIIIIIIIIIIIIIIIIIIIIIIIIIIIIIIIIIIGIDDDDD
@HISEQ:969:HM2KJBCX2:2:1102:18174:2242 2:N:0:ACTATGCA
AGACAAGCTTCCCCCAACTATCCCTATTAATCATTACGTCAATCCTAGAAACCAACAAAATAGGATCAAACGTCCTATTTCATTATTCCATGCTAATGTATTCAAGCGTTAGCCTGCTTTAAACACTCTAATTTTTTCAAAGTAACAGTCCTGTTTCCCTGCAACACCAAATTAATGACATTACAGTTCTTCAAGAAGGAGGAACCAGTAAAGCCAGTACATACCAGAGGCACGACCAACTTACTAATCCCGAAATTCAACTACGAGCTTTTTAACTGCAACAACTTTAATATACGCTATTGGAGCTGGAATTACCGCGGCTGCTGGCACCAGACTTGCCCTCCAA
+
CDDDDIIGIIIIIIIIIIHIIIIIIIIIIIIIIIIIIIIIIIIIIIIIIIHIIIIIIHHHHHHHHHIIIGGHHIIHHHIIIIIIIIIIHIIHIIIHIIIIHHHHIIIIHHIIIIIIIHIIIHIIIIIIIIIIIIIHHIIIIIIIIIIIIIIIIIIIHIIHIIIIIIHIIHHHHHIIIIIIIIIIIIIHHGIHIIIIIIIIIIIIIHIIIIIIIIIIIIIIIIIIIIIIIHIIIIIIIIIIIIHHHIHHIIIIIIIIIIIIIIIIIIIIIIIIIHHIIIIIIIIIIIIIIIIIIIIIIIIIIIIIIIIIIIIIIIIIIIIIIIIHIGIIIIIIIIIIIIIIICDDDD
@HISEQ:969:HM2KJBCX2:2:1102:9636:2587 2:N:0:ACTATGCA
AGACAAGCTTCCCCCAACTATCCCTATTAATCATTACGTCGATCCTAGAAACCAACAAAATAGAATCAAACGTCCTATTTCGTTATTCCATGCTAATGTATTCAAGCGTGAGCCTGCTTTAAACACTCTAATTTTTTCAAAGTAACAGTCCTGATTCCCCATGACACCAAATTAATGACATCATGGTTCGTCAGAAGGTAGGAATCAATAATACCAGTACGTACAATAGCACGACCAATAAATTGATCCCGAAATTCAACTACGAGCTTTTTAACTGCAACAACTTTAATATACGCTATTGGAGCTGGAATTACCGCGGCTGCTGGCACCAGACTTGCCCTCCAA
+
DDDDDIIHIIIIIIIIIIGHIIIIIIIIIIIIIIIIIIIIIIHHIIIIIIIIIIIIHIIFHIHIFHIHIIHIIIHIIIIIIIIIIIIIIHIHHIIIIIIIIIIIIIIIIIIIIIIIIIIIIIIIIIIIIIIIIIIIIHIIIIIIIIIHIIIIIHIIIIIIIIIIIIIIIIIIIIIIIHIIIIIIIIIIIIIIIIIIIIIIIIIIIIIIHIHIIIIIIIHIIIIIIIIIIIIIIIIIIIIIIIIHIIIIIIHIIIIIHEIIIIIIHIIIIIIIIIIIIHIIIIIIIHIIIIIIHIIIIIIIIIIIIIIIIIIIIIIIIIIHIIIIIIIIIIIIIIIIIIIIDDDDD
@HISEQ:969:HM2KJBCX2:2:1102:19974:2868 2:N:0:ACTATGCA
AGACAAGCTTCCCCCAACTATCCCTATTAATCATTACGTCAATCCTAGAAACCAACAAAATAGGATCGAACGTCCTATTTCATTATTCCATGCTAATGTATTCAAGCGTACGCCTGCTTTAAACACTCTAATTTTTTCAAAGTAACAGTCCTGATTCCCCACGACACCAAATTAATGACATCGCGGTTCTTCAGAAGGTAGGAACCAATAATGCCAGTACGTACCGAAGCACGACCAACAATTCGATCCCGAAATTCAACTACGAGCTTTTTAACTGCAACAACTTTAATATACGCTATTGGAGCTGGAATTACCGCGGCTGCTGGCACCAGACTTGCCCTCCAA
+
DDDDDIIIIIIIIIIIIIIIIIIIIIIIIIIIIIIIIIIIIIIHIIHIIIIIIIIIIHIIIIHIIIIIIIIIIIHIIIIIIIIIIIIIHHIIIIIIIIIIIHIIIHIIIIIIHIIIIIIEIIIIIHIIIHGIHIHHIHHHIIIIIIIGHIIIIHHIIIIIIIIIIIIIGIIIIIIIIIHIHIIIIIIIIIHIIIIIIIIIIIIIIIIIIIIHIIIIIIIIIHIIIIIIIIIIIIIIII=IIHD@IIHIIIIIIIIIIIIIIIIIIIIIIIIIIIIIIIIIIIIIIIIIIIIIIIIIIIIIIIIIIIIIIIIIIIIIIIIIIIIIIIIIIIIIIIIIIIIIDDDDD
@HISEQ:969:HM2KJBCX2:2:1102:4663:3594 2:N:0:ACTATGCA
AGACAAGCTTCCCCCAACTATCCCTATTAATCATTACGTCAATCCTAGAAACCAACAAAATAGGATCGAACGTCCTATTTCATTATTCCATGCTAATGTATTCAAGCGTTAGCCTGCTTTAAACACTCTAATTTTTTCAAAGTAACAGTCCTGTTTCCCTGCAACACCAAATTAATGACATTACAGTTCTTCAAGAAGGAGGAATCAGTAAAGCCAGTACATACCATAGGCACGACCAACCTACTGACCCCGAAATTCAACTACGAGCTTTTTAACTGCAACAACTTTAATATACGCTATTGGAGCTGGAATTACCGCGGCTGCTGGCACCAGACTTGCCCTCCAA
+
DDDDDIIIIIIIIIIIIIIIIIIIIIIIHIIIIIIIIIIIIIIHIIIIIIGIIIIIIIIIIHIHIIIHIIIIIIIHIIIIIIIIIIIIHHIIGIIIIIIIIIIIIIIIIIHIIIIIIIIIIIIIIIHIIIIIIIIIHHIIIIIIHIHIIIIIHIIIIIIHIIIIIIIIIIHHIIIIIIIIHHIIIIIIHHIIIIIIIIIIIIIHIIIIIIIIIIIIIIIIIIIIIIIIIIIIIIIIIIIIIIIHHIIIIIIIIIIIIIIIIIIIIIIIIIIIHIIIIIIIIIIIIIIIIIIIIIIIIIIIIIIIIIIIIIIIIIIIIIIIIIIIIIIIIIIIIIIIIIIIIDDDDD
@HISEQ:969:HM2KJBCX2:2:1102:19760:3181 2:N:0:ACTATGCA
AGACAAGCTTCCAGACAACCCAACTATCCCTATTAATCATTACGTCGATCCTAGAAACCAACAAAATAGAATCAAACGTCCTATTTCGTTATTCCATGCTAATGTATTCAAGCGTGAGCCTGCTTTAAACACTCTAATTTTTTCAAAGTAACAGTCCTGATTCCCCAAGACACCAAATTAATGACATCATGGTTCGTCAGAAGGTAGGAATCAATAATACCAGTACGTACAATAGCACGACCAATAAATTGATCCCGAAATTCAACTACGAGCTTTTTAACTGCAACAACTTTAATATACGCTATTGGAGCTGGAATTACCGCGGCTGCTGGCACCAGACTTGCCCTCCAA
+
DBDDDIIIIIHHIIIIIIIIIIHIIIIIHIIIIIHIIIIIIIIIHIIIIIIIIIIIIIIIIIHHIFHIIIHHIIHIIHIIHIIIIIIHIIHIHGHIIIIIIHHIIIIIIIIIIHHIIIHIIIIHIIIIHIIIIIIIIIIIIIIIIIIIHIIIIIIIIHIIIIIIIIIHIHIHHIIIGIIIHIHHGIHIIIIIIIIIIHIIIIIIIIIIIIHIIHIIIHHIIIIIIIIIIIIIIIIIIIIIIIIIIIIIHHIIHIGIIIIIIIIIIIIIIIHIIIIIIIIIIIIIIIIIHHHHHIIIIIIIIIIIIIIHIIIIIIIIIIIIIIIIIIIIIIIIHIIIIIIIIIIIIIDDDDD
@HISEQ:969:HM2KJBCX2:2:1102:10768:3726 2:N:0:ACTATGCA
AGACAAGCTTCCCCCAACTATCCCTATTAATCATTACGTCAATCCTAGAAACCAACAAAATAGGATCGAACGTCCTATTTCATTATTCCATGCTAATGTATTCAAGCGTTAGCCTGCTTTAAACACTCTAATTTTTTCAAAGTAACAGTCCTGTTTCCCTGCAACACCAAATTAATGACATTACAGTTCTTCAAGAAGGAGGAATCAGTAAAGCCAGTACATACCATAGGCACGACCAACCTACTGACCCCGAAATTCAACTACGAGCTTTTTAACTGCAACAACTTTAATATACGCTATTGGAGCTGGAATTACCGCGGCTGCTGGCACCAGACTTGCCCTCCAA
+
DDDDDIIIIIIIIIIIIIIIIIIIIIIIIIIGIIIIIIIIIIIEHIIIIIIIHIIIIIIIIIHIIIIIGHHIIGHIIIIIIIIIIIIHHHIHGIIIIIIIIHIIIHIIIIIIIIIHIIHIIIIIIIIIIIIIIIIIIGIHIIHIIHIIIIIIIIIIIIIIIIIIIIIIIIHIIIIIIIIIHIIIIIIHIIIIIIHIIIIIIIIIHIIIIIIIIIIIIIIIIIIIHIHIIIIIIIIIIIHIIIIHHIIIIIIIIIIIIIIIIIIIIIIIIIIIIIHIIIIIIIIIIIIIIIIIIIIIIIIIIIIIIIIHIIIIIIIIIIIIIIIIIIIIIIIIIIIIIIIIIDDDDD
@HISEQ:969:HM2KJBCX2:2:1102:1735:4159 2:N:0:ACTATGCA
AGACAAGCTTCCCCCAACTATCCCTATTAATCATTACGGTGGTCCTAGAAACCAACAAAATAGAACCACAACGTCCTATTCTATTATTCCATGCTAATCTATTCAAGCAATAGCCCGCTTTAAACACTCTAATTTTTTCAAGGTAATGGTCCTGGCTCCCCAACACACCCAATTAAGTACATGCTGGTTCACCAGAAGGAAGACCCGACAACAAGACAGTACTCGCCAAAGTCGGACCGCCCGGCCAGGCCTAAAATTCAACTACGAGCTTTTTAACTGCAACAACTTTAATATACGCTATTGGAGCTGGAATTACCGCGGCTGCTGGCACCAGACTTGCCCTCCAA
+
DDD@DHHHHIIIIIIHII@G<1CEHHHHIIIGHEHIFHCH1GEFGEEEHHHIIIIDHIIH@HHHHIHI?@1<CCGCGCC1FH?GGHHIIIGIEHHHEHH@DCGHG?GEHE@G@1<GHHECCG=C<FH1DCFCCG@FI.DHHIFEH1@?@<A1DF@11<<EEHF.C?C>=/GC/-<DF:D/CF:@9@ECBCGEDGHHHHFGHHHHH@==0C9E0<1A<<<8EC</C6@GHEC-</<//<H<=<EECCGFC?EGD1<GC<1<0ED<=FCF=EEEF<<<CF1CHHE@F?@EG?HEC<0/<1G?FCD1CD1FHHFCEC//?CCFF<HHE1EHHFG<<GC@@1CE0<<00D<
@HISEQ:969:HM2KJBCX2:2:1102:2472:3323 2:N:0:ACTATGCA
AGACAAGCTTCCCCCAACTATCCCTATTAATCATTACGGTGATCCTAGAAACCAACAAAATAGAATCATGCCGTCCTATTTTATTATTCCATGCTAATGTATTCAAGCAAAATGCCTGCTTTAAACACTCTAATTTTTTCAAAGTAAAGGTCCTGGTTCCCCGCGACACCCAATTAAGGGCATCGTGGTTCTCCAGAAGGTGAGAAATTGACTACACCAGTTCATACCCCTTAAGGCACGACCGATGTGTCAATCCCGAAATTCAACTACGAGCTTTTTAACTGCAACAACTTTAATATACGCTATTGGAGCTGGAATTACCGCGGCTGCTGGCACCAGACTTGCCCTCCAA
+
DDDDDIIIIIIIHIIIIIIIIIIIIIIIIIGIIIIIIIIIIGIIIIIIIIIIIIIIFHHIIIIIIIIIIIIICHDHHHHHGIIIHHIIIHIIIIIHHIIHH@IIHIHHHIIGHIHIIIIIIIIIIHHIIIHIIIIIIIIIIGHII?HHHHIHIIIIIIIIIIIHIIIHHIHIIIIHIIIIIIIIIIIIGIIIIIIIIIIIIIIIIIIIIHIIIIIIIIIIIIIIIIIIHIIIIIIIIIIIIHIIIIIIIHHIIHIHIHIIIIIIIIIIIIIIIIIIIIIIIHIIIIIIIIIIHHIIIIIIIIIIIIIIIIIIIIIIIIIIIIIIIIIIIHIIIIIIIIIIIIIIHIIDDDDD
@HISEQ:969:HM2KJBCX2:2:1102:11849:4328 2:N:0:ACTATGCA
AGACAAGCTTCCCCCAACTATCCCTATTAATCATTACGGTGGTCCTAGAAACCAACAAAATAGAACCACAACGTCCTATTCTATTATTCCATGCTAATCTATTCAAGCAATAGCCCGCTTTAAACACTCTAATTTTTTCAAGGTAATGGTCCTGGCTCCCCAACACACCCAATTAAGGACATGCTGGTTCACCAGAAGGAAGACCCGACAACAAGACAGTACTCGCCAAAGACGGACCGCCCGGCCAGGCCTAAAATTCAACTACGAGCTTTTTAACTGCAACAACTTTAATATACGCTATTGGAGCTGGAATTACCGCGGCTGCTGGCACCAGACTTGCCCTCCAA
+
DDCDDIIIIIIHHIIHIIIIIIIIIIIIIIIIIIIIIIGHIHHHIIHIIIIIHHHHIHIIIEGHHHIIIHHICD?@HHH1FCHIIIICHHHHHHHIGIIIIHHHHIIIIHIIHHIFHHHHHHHIIIGIHHIIIHHGHIIGHHGIHHHHIHIIHHCIHHDHIIIIIIIIHHIIHIIIIHHHIIHIIIHIIHHGEIIHHIIIHHHIIHIII>HEHIH@EHIIIIIIIIGIIIIHI=IHIIHGIIIIIIIHIHHHHIIIIHHIIIHHHHGIIIIIIIIIIIIIIIIHFIHIIIIIIHIGGIIIIIIIIIIIIIIIIHIIIGIIIIIIIIIIIIIIIIIIIIIIIIDDDDD
@HISEQ:969:HM2KJBCX2:2:1102:16641:4705 2:N:0:ACTATGCA
AGACAAGCTTCCCCCAACTATCCCTATTAATCATTACGTCGATCCTAGAAACCAACAAAATAGAATCAAACGTCCTATTTCATTATTCCATGCTAATGTATTCAAGCGTGCGCCTGCTTTAAACACTCTAATTTTTTCAAAGTAACAGTCCTGATTCCCCACGACACCAAATTAATGACATCGCGATTCTTCAGAAGGTAGGAACCAATAATGCCAGTGCGTACCGAGGCACGACCGACAATCTGATCCCGAAATTCAACTACGAGCTTTTTAACTGCAACAACTTTAATATACGCTATTGGAGCTGGAATTACCGCGGCTGCTGGCACCAGACTTGCCCTCCAA
+
DDDDDIHIEHIHIIIIIIIIIHIIIIIIIIIIIIIIII<FHIIIIIIIIIIIHIIIIHHIIIHIIIIIIIIGHIIIIHHIIIIIIHIIHIIIIICIIHHHIHHIHIIIIIIHHIIHIIIIIIIIIIIIHIHIIIIIHHHHIIIIHIIIIIIIIIIHIIIIIIIHHIIIIIIIIIIIIIIIIIIIIIIIIHIIIIHIIIIIIIIIIIIIIIIIIIHIIIIIIIIIIIIIIIIIIIIIIIIIIIIHIIHHDHHIIIIIIIIIIHIIIIIIIIIIHCIIIIIIIIIIIIIIIIIIHIIIIIIIIIIIIIIIIIIIIIHIIIIIIIIIIIIIIIIIIIIIIIIIDDDDD
@HISEQ:969:HM2KJBCX2:2:1102:6034:5220 2:N:0:ACTATGCA
AGACAAGCTTCCAGACAACCCAACTATCCCTATTAATCATTACGTCGATCCTAGAAACCAACAAAATAGAATCAAACGTCCTATTTCGTTATTCCATGCTAATGTATTCAAGCGTGAGCCTGCTTTAAACACTCTAATTTTTTCAAAGTAACAGTCCTGATTCCCCATGACACCAAATTAATGACATCATGGTTCGTCAGAAGGTAGGAATCAATAATACCAGTACGTACAATAGCACGACCAATAAATTGATCCCGAAATTCAACTACGAGCTTTTTAACTGCAACAACTTTAATATACGCTATTGGAGCTGGAATTACCGCGGCTGCTGGCACCAGACTTGCCCTCCAA
+
DDDDDHIHIIIIIIIIIIGHIIIIIIHHIIIIIIGIIIIIIIIIIIIIIHHIIIIIIIHHIDHIIHIFHHGIGIIIIIHHHIHIIIIIIIIHIIIIIHHHIFIIIIIIIIIIHGHIIIIHIIIIHIIIIIIIIIIIIIIIIIIIIIIIIIIIIIIIIHIIIIIIIIIIIIIIIIIIIIIIIIIIIIIIIIIIIIIIIIIIIIIIIIIIIIIIIIIIHHHIIIIIIIIIIIIIIIIIIIIIIIIIIIIIHGIIIIIIIIIIIIIIIIIIIIIIIIIHIIIIIIIIIIIHHIHGIIIHIIIIIIIIIIIIIIIIIIIIIIIIIIIIIIIIIIIIIIIIIIIIIIIIIIDDDDD
@HISEQ:969:HM2KJBCX2:2:1102:19200:6056 2:N:0:ACTATGCA
AGACAAGCTTCCCCCAACTATCCCTATTAATCATTACATCGGTCCGTAAACCATCAAAATAGAACCAATGTCCTATTTCATTATCCCATGCTAATGTATTCAAGGCAAAAAACGCCTGCTTTGAACACTCTATTTTTCTCAAAGTAAACTATCGGAATCCCATGAGCACTTAGTGAAAAGTACCAAAACATGTTCCTCCGAAGTACATGGCCAACATTCTCGCATGCGCATGACCGTGAGGCCACGGACGCTCGAATATCAACCAAGACTCAGACTACGAGCTTTTTAACTGCAACAACTTTAATATACGCTATTGGAGCTGGAATTACCGCGGCTGCTGGCACCAGACTTGCCCTCCAA
+
DDDDDIIIIIIIIIIIIIIIIIIIIIIIIIIIIIIHHHHIIHHIIHHIIIIIIIIIIIIFIHIIIIGIIIIIIIIIIIIIIIIHIIIFHIIIIIIIIHIIIEEHHHHIGIIIIIIIIIIIIIIHIHHIIIIIIIIIIIIIIIHIIIIIIHIIIIIIIIIIIIIIIIIIIIIIIIIIIIIIIIIIIHEIIIIIIHIIIIIIHIIIIIIIIIIIIIIIIIIIIIIIIIIIGIIIIIIHIIIIIIIIIIIIHIIIIIIIIHHIIIIIIIIHHIIIIIIIIIIIIIHIIIIIIIIIIIIIIIIIIIIIIIHEIIIIIIIIIIIIIIIIIIIIIIIIIIIIIIIIIIIHIIIIIIIIIIIDDDDD
@HISEQ:969:HM2KJBCX2:2:1102:10849:6368 2:N:0:ACTATGCA
AGACAAGCTTCCACCCAACTATCCCTATTAATCATTACATCGATCCTAGAAACCAACAAAATAGAATCGGATGTCCTATTTCATTATTCCATGCTAATGTATTCAAGCGTGAGCCTGCTTTAAACACTCTAATTTTTTCAAGGTAACAGTCCTAATTCCCCGTGACACCAAATTAATGGCATTACGGTTCTTTAGAAGGTGAGAAATCAATAATATCAGTACATACCAACGGCATGACCGAAACATTGATCCCGAAATTCAACTACGAGCTTTTTAACTGCAACAACTTTAATATACGCTATTGGAGCTGGAATTACCGCGGCTGCTGGCACCAGACTTGCCCTCCAA
+
DDDDDIIIIIHIIIIIIIIIIIIIIIIIIIIIIIIIIIIIIIIIIIIIIHIIIIHIIIIIFHIHIIIIHHIIIIIHHIIHIIIIIIIIIIIIIHIIIIIHHHHHIIIIIIIIIIIIIIIIIIIIIHIIIIIIIIIIIIIIIIIIIIIIIIIIIIIIIIIIIIIIIIIIIIIIIIIIIIIIIIIIIIIIIIIIIIIIIIIIIIIIIIGIIIIIIIIIIIIIIIGIIIIIIIIIIIIIIIIIIIIIIHGIIIIIIIIIIIIIIIIIIIIIIIIIIIIIIIIIIIIIIIIIIIIIIIIIIIIIIHHIIIIIIIIIIIIIIIIIIIIIIIIIIIIIIIIIIIIIIIIDDDDD
@HISEQ:969:HM2KJBCX2:2:1102:2106:6687 2:N:0:ACTATGCA
AGACAAGCTTCCCCCAACTATCCCTATTAATCATTACGGTGATCCTAGAAACCAACAAAATAGAACCATGCCGTCCTATTCTATTATTCCATGCTAATGAATTCGAGCAAAAATGCCTGCTTTAAACACTCTAATTTTTTCAAGGTAAAGGTCCTGGATCCGCAAGACACCCAATAAAGGACATCAAGTTTCTCCAGAAGGTGAGAAATCAACTGTAACAGTTCATACCCCTTAAGGCATGACCATCACGTCAATCCCGAAATTCAACTACGAGCTTTTTAACTGCAACAACTTTAATATACGCTATTGGAGCTGGAATTACCGCGGCTGCTGGCACCAGACTTGCCCTCCAA
+
@BDDDI@GH1F1<</<CE<11DC@1FHH?@GE1DECHH0<11<1<C1<DGHE?<<C<FEHFF1DGG?GC1C<<<?ECC1G1CHH@@1D1111<1<DD<111<<HHHGCHHGGHHC<GH3IHGGEHHHHHHIHFFCIHHHHIHHHHFHE8GHGI8HIIHIHC<1HCEE=EHCHHECHHHHIIHHGFCHG@EEIHH:IIIHIIIIIIIIIHIIIIHIIIIFIIIHHFGACEIIIIIIIIGHIGIIHGIIIIFHHHHHHHIIIHHEHHHIIIIIIHHIHIIIIIHIHHIIIGIIIIHIHIHFIHIIHIIIIIIIIIIIIIIIIIIIIIIHIIIIIIIIIIIIIIHIIIHIIDDDCD
@HISEQ:969:HM2KJBCX2:2:1102:4024:7120 2:N:0:ACTATGCA
AGACAAGCTTCCCCCAACTATCCCTATTAATCATTACGGTGATTCAGAAACCAACAAAACAGGACCACCGTCCTATTTTATTATTCCATGCTAATGTATTCAGACGTAAGCCTGCTTTGAACACTCTAATTTTTTCAAGGTAAAGGTCCTGGTTTCCCACCACGCTAAATAAATAACATGATGGTTCCCCAGAAGGTAGAAATTCCACACGCCAGTACAGACTATTGCCTGACCAACGGTAGAACCCCGAAATTCAACTACGAGCTTTTTAACTGCAACAACTTTAATATACGCTATTGGAGCTGGAATTACCGCGGCTGCTGGCACCAGACTTGCCCTCCAA
+
DDDDDHIIIIIIIIIIIIIIIIIIIIIIIIIIIIIIHIHIIIIIIIIIIIHHHIIIIIHIIIEHGG?HHIIIIIHIHHHIIIIIIIHIHHHIHHIHIHHHEDFHHIIHHFHIIIIIHIGIIIIIIHHIIIIIIIIGHHIEDHIHHHHIIHIEGHIHHFIIHHCHCCGEHHIIFHIHHHHHHHHEHHHGHHHGHEGCCGHHHHGCCHFHGHEHHHEHHHHEFFIHEEFGCGHHHHEHHHGHFCHHDDH?IIHIHHFIIHGDIHHIHFCHECG?HHHIIHHHHG@?FC?IHFHIIIIIIIGHIFHEHIIIIGIIHIIIIHIIIHIHIHHIIHG1EE=?<@D@DDD
@HISEQ:969:HM2KJBCX2:2:1102:21038:6602 2:N:0:ACTATGCA
AGACAAGCTTCCCCCAACTATCCCTATTAATCATTACGTCGATCCTAGAAACCAACAAAATAGAATCAAACGTCCTATTTCATTATTCCATGCTAATGTATTCAAGCGTAAGCCTGCTTTAAACACTCTAATTTTTTCAAAGTAACAGTCCTGATTCCCCACGACACCAAATTAATGACATCGCGGTTCTTCAGAAGGTAGGAACCAATAATGCCAGTGCGTACCGAAGCACGACCAACAATTTGATCCCGAAATTCAACTACGAGCTTTTTAACTGCAACAACTTTAATATACGCTATTGGAGCTGGAATTACCGCGGCTGCTGGCACCAGACTTGCCCTCCAA
+
DDDADEFCHCHHIIGHIHHHEGEH1FHIIIHHHDFGHHHIGIIFEGHHHHIIIIHGIHIHHIHIIFHHIHHHEHH=GEHEFGHHIHHGHHGHHDFHGHGHEHHGEEGHHIIIIIHEHFHHHHHIIHHHHHIIIIIHEHHHHIHHHEHHHHHGHHHHHIHFHIIGHHIHHHHHIIIIHCHHHIHHHIHHIHIIIHHIHIIIHHFFIHHHGHHII<III=IIGIIIIHHFIIIIIIIHHIIHHIHDIHIIGIHHHHIIIIIIHHIIHIHIIIIIIHIIIIIIHFGIIIIHIHGCHIIIHHIHIIIIIIIIHFIIIIIHIIIIIIIIIIIIIIIIIIIIIIIIDDDAD
@HISEQ:969:HM2KJBCX2:2:1102:15233:8454 2:N:0:ACTATGCA
AGACAAGCTTCCCCCAACTATCCCTATTAATCATTACGTCGATCCTAGAAACCAACAAAATAGAATCAAACGTCCTATTTCGTTATTCCATGCTAATGTATTCAAGCGTGAGCCTGCTTTAAACACTCTAATTTTTTCAAAGTAACAGTCCTGATTCCCCATGACACCAAATTAATGACATCATGGTTCGTCAGAAGGTAGGAATCAATAATACCAGTACGTACAATAGCACGACCAATAAATTGATCCCGAAATTCAACTACGAGCTTTTTAACTGCAACAACTTTAATATACGCTATTGGAGCTGGAATTACCGCGGCTGCTGGCACCAGACTTGCCCTCCA
+
DDDDDGIIIIIIIIIIIIIIIIIIIIIIIHIIIIIIIIIIIIIIIIHGHIIIIIIIIIEHIIIIIIIIIIIIHHHIHIIIGIIIIIIHIIIIIIIIIIIIIHHIIHIIIIIIIHIIIIIIIHIIIIIIIIGHIIIIIIIIIIIIIIIIIIIIIIIHIIIIIIIIIIIIIIHGHIIIIIIIIIHIIIIIIIIIIIIIIIHIIIIIIIIIHHHIIIIHIHHIHIIIIIIIIIIIIIIIIIIIIIIIIIIIIIIIIIHIIIIIIIIIHIIIIIIIIIIIIIIIIIHHHHHIIIIIIIIIIIHIHIIIIIIIIIIIIIIIIIIIHIIIIIIIIIIHIIIIHIIDDDDD
@HISEQ:969:HM2KJBCX2:2:1102:20239:8442 2:N:0:ACTATGCA
AGACAAGCTTCCCCCAACTATCCCTATTAATCATTACGTCAATCCTAGAAACCAACAAAATAGGATCGAACGTCCTATTTCATTATTCCATGCTAATGTATTCAAGCGTTAGCCTGCTTTAAACACTCTAATTTTTTCAAAGTAACAGTCCTGTTTCCCTGCAACACCAAATTAATGACATTACAGTTCTTCAGAAAGGAGGAATCAGCGAAGCCAGTGCATACCAGTGGCACGACCAACCTGCTGACCCCGAAATTCAACTACGAGCTTTTTAACTGCAACAACTTTAATATACGCTATTGGAGCTGGAATTACCGCGGCTGCTGGCACCAGACTTGCCCTCCAA
+
DDDDDIIGIIIIIIIIIIIIIIIIIIIIIIIIIIIIIIIIIIHIIIIIIIIIHHIIHHIIIIHIIIIHHHHIIHIIGIIIIIIIIIIIGHIIIIIIIIHIIIHHIIHIIIIIIHIGHIIIIIIIIIIIIIIIIIIIIIIIIIIIIIIIHHIIIIIIHIIIIIIIIIIIIIHHIIIIIIHIIIIIIIIIIIIIII;IIIIIIHIIIIIIIIIIIIIIIIIIIIIIIIIIIIIIIIIIIIHIIIHHFIIIIIIIIIIIIIIIIIIIIIIIIIIIIIIIIIIIIIIIIIIIIIIIIIIIIIIIIIIIIIIIIIIIIIIIIIIIIIIIIIIIIIIIIIIIIIIIIDDDDD
@HISEQ:969:HM2KJBCX2:2:1102:8874:8734 2:N:0:ACTATGCA
AGACAAGCTTCCCCCAACTATCCCTATTAATCATTACGTCAATCCTAGAAACCAACAAAATAGGATCAAACGTCCTATTTCATTATTCCATGCTAATGTATTCAAGCGTTAGCCTGCTTTAAACACTCTAATTTTTTCAAAGTAACAGTCCTGTTTCCCTGCAACACCAAATTAATGACATTACAGTTCTTCAGAAAGGAGGAATCAGCGAAGCCAGTACATACCAAAGGCACGACCAACCTGCTAACCCCGAAATTCAACTACGAGCTTTTTAACTGCAACAACTTTAATATACGCTATTGGAGCTGGAATTACCGCGGCTGCTGGCACCAGACTTGCCCTCCAA
+
DDDDDIIHI?FHIIIIIIIIGHHIIHIGHIHIIIIIIIIIIIIIIIIIIHIHHIIIIHHIIGHHEHHIHHIHIIHHHIIHHIHIIIIHIIIHEHHIGGIIIIIIIIIIIHHHIIIHHHHHIIHIIHIHIIIIHHHHIHHHIIHIIIIHHHHIHHIIIIHHIIGIIIIHIIHFIIHHGIIHHIIHHHHHHHIIIIHIIIIIHHIHHIIIIIIHIIIIHIIHHIIIIIII<IIIIIIIIIIHIIIIIIIIIIIIIIIIIIIIHIIIHIHIHIHIHHHHFIHIIIIIIHIIIIHIIIIIIIIIIIIIIIIIIIIIIIIIIIIIIIIIIIIIIIIIHHHIIIIHIDCDDD
@HISEQ:969:HM2KJBCX2:2:1102:12586:8514 2:N:0:ACTATGCA
AGACAAGCTTCCCCCAACTATCCCTATTAATCATTACGGTGGTCCTAGAAACCAACAAAATAGAACCACAACGTCCTATTCTATTATTCCATGCTAATCTATTCAAGTAATAGCCCGCTTTAAACACTCTAATTTTTTCAAGGTAATGGTCCTGGCTCCCCAACACACCCAATTAAGGACATACTGGTTCACCAGAAGGAAGACCCGACAACAGGACAGTACTCGCCAAAGACGGACCGCCCGGCCAAGTCTAAAATTCAACTACGAGCTTTTTAACTGCAACAACTTTAATATACGCTATTGGAGCTGGAATTACCGCGGCTGCTGGCACCAGACTTGCCCTCCAA
+
DDDDDIHIIIIIIIIIIIIIIIIIIHIIIIIIIIIIIHIHHIIIIIIIIHIIIIIIIIIHIHGHHIIIIIHIHEHHIIIIGHFIIIHHHIIIHHIHIIIIIHHHIIIIHIHIHIHIIIIIHIIHHIIIIIHHHIHIIIIHGIIIIHIIIIIIIGHIGHIIIIIIIIHHHHHHFHIIHIIIIIIIHIIIIIIIIIIIIIIIIIHIIIIIIIIHHIHHHIIIIIIIIHIIIIHHHIHIIIIIIIIIHGIIIIHHHIIIIIIIIIIIIIIIIIHIIHHHIIIIIIIHHIIIIIIIIIIIIHHFDDIIIIIHIIGIIIIIIIIIIIHIIIIIIIIIIIIIIIIIIIDDDDD
@HISEQ:969:HM2KJBCX2:2:1102:6244:8695 2:N:0:ACTATGCA
AGACAAGCTTCCCCCAACTATCCCTATTAATCATTACGGTGATCCTAGAAACCAACAAAATAGAACCATGCCGTCCTATTCTATTATTCCATGCTAATGTATTCGAGCAAAATGCCTGCTTTAAACACTCTAATTTTTTCAAGGTAAAGGTCCTGGTTCCACATGACACCCAATTAAGGACATCATGCTTCTCCAGAAGGTGAGAAATCAACTGCGACAGTTCATACCCCTTAAGGCACGACCATCACGTCAATCCCGAAATTCAACTACGAGCTTTTTAACTGCAACAACTTTAATATACGCTATTGGAGCTGGAATTACCGCGGCTGCTGGCACCAGACTTGCCCTCCAA
+
DDDDDIIIIIIIIIIIIIIIIIIIIIIIIIIIIIIIIIIIIHIIIIIIIIIIIIIIIEHIHHHHHIHIIHIGHIIIIIIIIIIIIIIIIIIIHIIIIIIIIGIIIIIIIIIHIIIIIIIIIIIIIIIIIIIIIIIIIIIIIIIIIIIIIIIIIIIIIIIIIIGHIIIIIIIIIIHIIIIIIIIIIIIIIIIIIIIIIIIIHIIIIIIIIIIIIIIIIIIIIIIIIIIIIIIIIIIIIIIIIIIIIIIIIIHHHHIIIIIIIIIIIIIIHIIIIIHIIIIIIIIIIIIIIIIIIIIIIIIHIIIIIIIIIIIIIIIIIIIIIIIIIIIIIIIIIIIIIIIIIIIIIIIDDDDD
@HISEQ:969:HM2KJBCX2:2:1102:19107:9053 2:N:0:ACTATGCA
AGACAAGCTTCCCCCAACTATCCCTATTAATCATTACGTCAATCCTAGAAACCAACAAAATAGGATCAAACGTCCTATTTCATTATTCCATGCTAATGTATTCAAGCGTTAGCCTGCTTTAAACACTCTAATTTTTTCAAAGTAACAGGTCCTGTTTCCCTGCAACACCAAATTAATGACATTACAGTTCTTCAAGAAGGAGGAACCAGTAAAGCCAGTACATACCAGAGGCACGACCAACTTACTAATCCCGAAATTCAACTACGAGCTTTTTAACTGCAACAACTTTAATATACGCTATTGGAGCTGGAATTACCGCGGCTGCTGGCACCAGACTTGCCCTCCAA
+
DDDDDIIIIIIIIIIIIIIIIIIIHIIIIIIIIIIIIHIIIIIIIIIHIIIIIIIIIIIHHHHHIIHIIIIIIHIIIIIIIIIIIIIIHHGIIIIIIIIIIIIIIIIIIIIIHIIIIIIIIIIIIIIIIIIIIHIIIIIHIIIIIIIIHHIIHHIIIIIHIIIIIIIHIIIHHHIIHIIIIIIIIIIIIIIIHIIIIIHHGIIIIIHHIIIIIIIIIIIIIIIIIIIIIHHIIIIIIIIIIIIIHHIIHIIIIIIIIIIHHIIIIIIIIIIIIIIIIIIIIIIIIIIIIIIIIIIIIIIIHHIIIIIIIIIIIIIIIIIIIIIIIIIIIIIIIIIIIIIIIIDDDDD
@HISEQ:969:HM2KJBCX2:2:1102:20251:8200 2:N:0:ACTATGCA
AGACAAGCTTCCCCAACTATCCCTATTAATCATTACGTCGATCCTAGAAACCAACAAAATAGAATCAAACGTCCTATTTCGTTATTCCATGCTAATGTATTCAAGCGTGAGCCTGCTTTAAACACTCTAATTTTTTCAAAGTAACAGTCCTGATTCCCCATGACACCAAATTAATGACATCATGGTTCGTCAGAAGGTAGGAATCAATAATACCAGTACGTACAATAGCACGACCAATAAATTGATCCCGAAATTCAACTACGAGCTTTTTAACTGCAACAACTTTAATATACGCTATTGGAGCTGGAATTACCGCGGCTGCTGGCACCAGACTTGCCC
+
@D@DDECGHHE@GGEHEFCC?F11<CC@F?1DGGEGHHHHGE1GGF@HCECHH<CG1<C@1<C1D@GH??01<CEGEHE?GHGGHGHHH@/C1<FC?A<DF$DGE6H0EG>1D?FHEEHHHFF?FFFBCHHB1F@DCG71DDD1CGC;ECH1DE1CEHCDDDF<EHHEEH@@FHD@CGFGCDC/:?CCD1@HGGF1HEHCEHEGFDGE7<1GF3?1FCCEGCAGHH@GC?HFD1ECGAFFFC@CDHE?/1?HD1IIHG1HHHG@G@<@?EHHHEH@EEHEHG?GCDHHHGC<CF<<G<1FHHHGFCFHIHEC<CDH?HGD<1HEHHFEE@HIHG<D<<0
@HISEQ:969:HM2KJBCX2:2:1102:19914:9472 2:N:0:ACTATGCA
AGACAAGCTTCCCCCAACTATCCCTATTAATCATTACGTCGATCCTAGAAACCAACAAAATAGAATCAAACGTCCTATTTCGTTATTCCATGCTAATGTATTCAAGCGTGAGCCTGCTTTAAACACTCTAATTTTTTCAAAGTAACAGTCCTGATTCCCCATGACACCAAATTAATGACATCATGGTTCGTCAGAAGGTAGGAATCAATAATACCAGTACGTACAATAGCACGACCAATAAATTGATCCCGAAATTCAACTACGAGCTTTTTAACTGCAACAACTTTAATATACGCTATTGGAGCTGGAATTACCGCGGCTGCTGGCACCAGACTTGCCCTCCAA
+
DDDDDIIIIIHIIIIIIIIIIIIIIIIIIIIIIIIIIIIIHIIHIIIIIIIIIIIIHIGIIIHIFHGHHIHIIIIIIIIIIIIIIIIIHIIIGIIIIIHIIHHIIIIIHHIIIIIIIIHHHIIIHIIIIIHIIIIIHIIIIIIIIIIIIIIIIIIIIIIHHIIIIIIIIHHHHHIIIIIIIIIIIHHIIIIIIIIIHIIIIHIHHIIIIIIIIIIIIIIIIIIIIIIIIIIIIIIIIIIIIIHGIIIIIIIIIIIIIIIIIIIIIIIIIIIIIIIIIIIIIIIIHHHIIIIIIIIIIIIIIIIIIIIIIIIIIIIIIIIIIIIIIIIIIIIIIIIIIIIIDDDDD
@HISEQ:969:HM2KJBCX2:2:1102:17144:9774 2:N:0:ACTATGCA
AGACAAGCTTCCCCCAACTATCCCTATTAATCATTACGGTGATCCTAGAAACCAACAAAATAGAACCATGCGTCCTATTTCATTATTCCATGCTAATGTATTCAGGCAATAGCCTGCTTTAAGCACTCTAATTTTTTCAAGGTAACAGTCCTGCTTCCCCAACGCACCAAATTAATGACATGCTGGTTATTCAGAAGGTAGGAATCCATCACGCCAGTACAGACCCAAAAGCCCGACCAACGGATAAATCCCGAAATTCAACTACGAGCTTTTTAACTGCAACAACTTTAATATACGCTATTGGAGCTGGAATTACCGCGGCTGCTGGCACCAGACTTGCCCTCCAG
+
DDDDDIIIIIIIIIIIIHIIIIIIIIIIIIIIIIIIIIIIIIIHIIIHIIIIIIIIHHHFHIHIIIIHHHGHGHIHIHIIIIIIHHHIIIHHIHHIIIIIHIHHHHHHHIIIIIIIIHHHHIIHIHIHIIIIIIIIIIIIIIIIIIIIIIIIIIIIIGIIIIHIIIIIIHIIHHIIIIIIIIHHIIIIIIIIIIIIIIIIIIGIIIIIIIHIIIIIIIIIHIIIIIIIHHIHHEGIIIIIIIIHGDIIIIIIIIIIIIIIIIIIIIIIIIIIIIIIIIIHIIIIIIIIIIIIIIIIIIIIIIIIIIIIIIIIIIIIIIIIIIIIIIIIIIIIIIHIIIIIIIDDDD@
@HISEQ:969:HM2KJBCX2:2:1102:5726:10621 2:N:0:ACTATGCA
AGACAAGCTTCCCCCAACTATCCCTATTAATCATTACGTCAATCCTAGAAACCAACAAAATAGGATCGAACGTCCTATTTCATTATTCCATGCTAATGTATTCAAGCGTTAGCCTGCTTTAAACACTCTAATTTTTTCAAAGTAACAGTCCTGTTTCCCTGCAACACCAAATTAATGACATTACAGTTCTTCAAGAAGGAGGAATCAGTAAAGCCAGTACACACCATTGGCACGACCAACCTACTGACCCCGAAATTCAACTACGAGCTTTTTAACTGCAACAACTTTAATATACGCTATTGGAGCTGGAATTACCGCGGCTGCTGGCACCAGACTTGCCCTCCAA
+
DD@D@?G?<1CFHIGHD@HHII?EHCGEFEH@CF@<FECHHCEH@GGFECHHHEGE@CG?CGHHEEHEECHH?<0CHE?@FHHIIEHHII1<CG?@HECHH@FHI<<0EEFCHHA1ADHGD6@GCCBDHG<CGHE?EBCG?FFGBFG?@IHHFHHEG?IHHE@FCEEGHEEHHECHFGC@FHHHHHEFHHIIIHFCFEEGCED<DHFHFHGHHCHHFCIHH9CHHG@EECHC?GHDHHHDC<AFE@HHGC?EGHCFGHFGE@CGFFCHFIHGEHCIHIHGCFC<<1DH@<<CEHDEIIHHEHF<1EIHHEEEHIHHCC@HHFEIHG@EHHGE@HHHHHDCF0D@@D
@HISEQ:969:HM2KJBCX2:2:1102:9187:10720 2:N:0:ACTATTCA
AGACAAGCTTCCCCCAACTATCCCTATTAATCATTACGGTGGTCCTAGAAACCAACAAAATAGAACCACAACTTCCTATTCTATTATTCCATGCTAATCTATTCAAGCAATAGCCCGCTTTAAACACTCTAATTTTTTCAAGGTAATGGTCCTGGCTCCCCAACACACCCAATAAAGGACATGCTGGCTCACCAGAAGGAAGACCCGACAGCAGACAGTACTCGCCAAAGACGGACCGCCCGGCCAGGCCTAAAATTCAACTACGAGCTTTTTAACTGCAACAACTTTAATATACGCTATTGGAGCTGGAATTACCGCGGCTGCTGGCACCAGACTTGCCCTCCAA
+
DD@@DHHHHHFFGE?FECHH@1CCFHHIF@1CDH1G<1<CGHEC@FCF?GG1DGHHGEH1G@GCFH1@C@F<11<1<<<11CCE11DHC?C1111<FHHHHHGHIHHHIIIHIHDCHEHGFCHF@HHFGHIHEAD1A@HHFHHHHHHHIHHFHHDDGE<CFIIIIHHHHHHHCH@HHHEHFFHHGFEFEGHHFHIHHHEHIIIHIIFHHHHFHHIHFFHHHHIHIIIIIIHIHBECAIHBCHIIFHG@EFIHHIIIIIIHFHHEFHIIIIIHHHHIHIHHHIIIHCGIHEIGIIIIIHHFGHFIIHEIHHIIHIIIIHHHGIIIHHIIIIIHGCHEHIIGH@AADB
@HISEQ:969:HM2KJBCX2:2:1102:8073:10982 2:N:0:ACTATGCA
AGACAAGCTTCCCCCAACTATCCCTATTAATCATTACGTCAATCCTAGAAACCAACAAAATAGGATCGAACGTCCTATTTCATTATTCCATGCTAATGTATTCAAGCGTTAGCCTGCTTTAAACACTCTAATTTTTTCAAAGTAACAGTCCTGTTTCCCTGCAACACCAAATTAATGGCATTACAGTTCTTCAGAAAGGAGGAATCAGCGAAGCCAGTGCATACCAGTGGCACGACCAACCTGCTGACCCCGAAATTCAACTACGAGCTTTTTAACTGCAACAACTTTAATATACGCTATTGGAGCTGGAATTACCGCGGCTGCTGGCACCAGACTTGCCCTCCAA
+
CDDDDIIHIIIIIIIIIIIIGHHHIIIIIGIIIIIHIIIIIIIHHIIIIIIHIIIIEHEHHIFFGHIHHIIHHIIIIIGIHIIGIIIEHIIHHIIIIIIIIIIIHHIHIHIHHIIGIIIIIIIHIIIIHIIIIIIIIIIIIIIIIIIHIIIIIIIIIIIIIIIIIIIIIIIHHIIIIIIHIIIIIIIIIIIIIIIIIIIIIIIIIIIIIIIIIIIIIIIIIIIIIIIIIIIIIIIIIIHIIIIHHIIIIIIIIIIIIIIIIIIIIIIIIIIIIIHIIIIIIIIIIIIIIIIIIIIIIIIIIIIIIIIIIIIIIIIIIIIIIIIIIIIIIIIIIIIIIIIIIDDDDD
@HISEQ:969:HM2KJBCX2:2:1102:13466:11397 2:N:0:ACTATGCA
AGACAAGCTTCCCCCAACTATCCCTATTAATCATTACGTCGATCCTAGAAACCAACAAAATAGAATCAAACGTCCTATTTCGTTATTCCATGCTAATGTATTCAAGCGTGAGCCTGCTTTAAACACTCTAATTTTTTCAAAGTAACAGTCCTGATTCCCCATGACACCAAATTAATGACATCATGGTTCGTCAGAAGGTAGGAATCAATAATGCCAGTGCGTACCGAAGCACGACCAACAATTCGATCCCGAAATTCAACTACGAGCTTTTTAACTGCAACAACTTTAATATACGCTATTGGAGCTGGAATTACCGCGGCTGCTGGCACCAGACTTGCCCTCCAA
+
ADDDDIIHIIIIIIIIIIIIIIIIIIIIIHIIIIIIIIIIIIIIIIIIIIIIIIIIIIIIHFGHIIIIIIIIHHIIIIIIIIIIIIIHHHHIHIIIIIIIIIIIIIHIIIHIHIIHIIIIIIIIIIIHIIIIIIIIIIIIIHIIIHIIIIIIIIIIIIIIIIIIIIIIIIIIIIIIIIIIIIIIIIIIIIHIIIIIIHIIIIIIHIIIIIIIIIIIIIIIIIIIIIIIIHIIIIIIIIIIIHEEIIHIIIIIIHIIIIIIIIIIIIIIIIIIIHIIIIIIIIIIHHIIIIIIIIIIIIIIIIIIIIIIIIIIIIIIIIIIIIIHIIIIIIIIIIIIIIIIDDDDD
@HISEQ:969:HM2KJBCX2:2:1102:11131:11688 2:N:0:ACTATGCA
AGACAAGCTTCCCCCAACTGTCCCTATTAATCATTACGTCGATCCTAGAAACCAACAAAATAGAATCAAACGTCCTATTTCGTTATTCCATGCTAATGTATTCAAGCGTGAGCCTGCTTTAAACACTCTAATTTTTTCAAAGTAAAAGTCCTGATTCCCCATGACACCAAATTAATGACATCATGGTTCGTCAGAAGGTAGGAATCAATAATACCAGTACGTACAATAGCACGACCAATAAATTGATCCCGAAATTCAACTACGAGCTTTTTAACTGCAACAACTTTAATATACGCTATTGGAGCTGGAATTACCGCGGCTGCTGGCACCAGACTTGCCCTCCAA
+
DDCDDIIGIIIIIIIIIII1FHIIIIIGIIIIIIIIIIIIIIIIIIHIIIIIIIIIHHIHIIIGIHIIIGGIIIHIIIIIIIHHIHHHIIGIHIIIHIIIHHHIIIIIIIIHHIIIIIIIIIHHHIIIIIIIIIIIHIHHIHHIIIIIIIIIIIIIIIIIIHIIIIHIIIIIIIIIIIIIIIIIIIIIIHIIIIIIIHIIIIIIIIIHIIHHGIIIIIIIIIIIIIIHIIIIIIIIIIIHIIIHIIIIIIIIIIHGIIIIIIIIHIIIIIIIIIIIIIGIIIHHIIHIIIIIIIIIGIIIIIIIIIIIIIIIIHIIGIIIIHIIIIIIIIIIIIIIIIIIDDDDD
@HISEQ:969:HM2KJBCX2:2:1102:13506:10548 2:N:0:ACTATGCA
AGACAAGCTTCCCCCAACTATCCCTATTAATCATTACGGTGATCCTAGAAACCAACAAAATAGAATCATGCCGTCCTATTTTATTATTCCATGCTAATGTATTCAAGCAAAATGCCTGCTTTAAACACTCTAATTTTTTCAAAGTAAAGGTCCTGGTTCCCCGCGACACCCAATTAAGGGCATCGCGGTTCTCCAGAAGGTGAGAAATTGACTACACCAGTTCATACCCCTTAAGGCACGACCGATGTGTCAATCCCGAAATTCAACTACGAGCTTTTTAACTGCAACAACTTTAATATACGCTATTGGAGCTGGAATTACCGCGGCTGCTGGCACCAGACTTGCCCTCCAA
+
DDDDDIIIIIIIIIIIIIIEIIIIIIIIIIIIIIIIIIIIIIIIIIIIIIIHIIHIIIIFHHHIIHIHIHGIIHIHIIIIIIIIIIIHIIIIIIIIHHIHIGIIIIHHIIIIIHIIIHIIIIIIIIIIIIIIIHHHHHHIIIIIIIIIIHIIHIIIIIIIIIIIIIHIHGIIIIHIIIIHIIIIIIIIIHIIIIIIIIIIHIIIIIIIIIIIIIIIIIIIIIIIIHIIIIIIIIIIIIHIIIIIIIIIIHHIIIIIIHIIIIIIIIIIIIIIIIIIIHIIIIIIIIIIIIIIIIIIIIIIIIIIIIIIIIIIIIIIHIIIIIIIIIIIIIIIIIIIIIIIIIIIIIIDDDDD
@HISEQ:969:HM2KJBCX2:2:1102:13923:10564 2:N:0:ACTATGCA
AGACAAGCTTCCCCCAACTATCCCTATTAATCATTACGGTGATCCTAGAAACCAACAAAATAGAACCATGCCGTCCTATTCTATTATTCCATGCTAATGTATTCGAGCAAAAATGCCTGCTTTAAACACTCTAATTTTTTCAAGGTAAAGGTCCTGGATCCGCAAGACACCCAATTAAGGACATCAAGTTTCTCCAGAAGGTGAGAAATCAACAGCGACAGTTCATACCCCTTAAGGCATGACCATCACGTCAATCCCGAAATTCAACTACGAGCTTTTTAACTGCAACAACTTTAATATACGCTATTGGAGCTGGAATTACCGCGGCTGCTGGCACCAGACTTGCCCTCCAA
+
ABDDDIIIIIHIIIIIIIIIIIIIIIIIIIEHIIIIIIIIIIIIIIIIIIIIIIIIHCH@HHHGIIIIIHIIHHHDHFHHHHIHHIIIIIIIIIIIIIIEHHHHIIIIIIHHIIIIIIIIIHIIIIIIIIIIIIIIIIIIIIIIIIIIIIIIIIIIIIIIIIIIIIIIIIIIIIIIIIIIIIIIIIIIHIIIIIIIIIIIIIIIIIIIHIIIIIIIIIIIIIIIIIIIIIIIIIIIIIIIIIIIIIIIIIIHIIIIIIIIIIIIIHIIIIIIIIIIIIIIIIIIIIIIIIIIIIIIIIIHHIIIIIIIIIIIIIIIIIIIIIIIIIIIIIIIIIIIIIIIIIIIIIIIDDDDD
@HISEQ:969:HM2KJBCX2:2:1102:3842:12460 2:N:0:ACTATGCA
AGACAAGCTTCCCCCAACTATCCCTATTAATCATTACGGTGATCCTAGAAACCAACAAAATAGAACCATGCCGTCCTATTTCATTATTCCATGCTAATGTATTCAGGCAATAGCCTGCTTTAAGCACTCTAATTTTTTCAAGGTAACAGTCCTGCCTCCCCAGCGCACCAAATTAATGGCATGCCGGTTATTCAGAAGGTAGGAATCCATAACGCCAGTACGGACCCAAAAGCCCGACCAACGGATAGACCCCGAAATTCAACTACGAGCTTTTTAACTGCAACAACTTTAATATACGCTATTGGAGCTGGAATTACCGCGGCTGCTGGCACCAGACTTGCCCTCCAA
+
DDDDDIIIIIIIIIIIIIIIIIIIIIIIIIIIIIIIIIIIIIIIIIIIIIIIIIIIIIIIIIHIHIIIIIIIIIHIIIIIIHIIIIIIIIGIHIIIIIIIIIHIHIIIIIIIIIIIIIIHIIIIHIIIIIIIIIIIIIIIIIIIIIIHIHIIIIIIHIIIIIIIIIIIIIIIHIIIIIIIIIIIIIIIIHIHHIIIIIIIIIHIIIIIIIIIIIIIIIIIIIIIIIIIIIIIIIIIIIIIIIIIIHFIIHIIIIIIIIIIIIIIHIIIIIIIIIIIIIIIIIIIIIIIIIIIIIIIIIIIIIIIIIIIIIIIIIIIIIIIIIIIIIIIIIIIIIIIIIIIIIIDDDDD
@HISEQ:969:HM2KJBCX2:2:1102:13864:13177 2:N:0:ACTATGCA
AGACAAGCTTCCCCCAACTATCCCTATTAATCATTACGTCGATCCTAGAAACCAACAAAATAGAATCAAACGTCCTATTTCGTTATTCCATGCTAATGTATTCAAGCGTGAGCCTGCTTTAAACACTCTAATTTTTTCAAAGTAACAGTCCTGATTCCCCATGACACCAAATTAATGACATCATGGTTCGTCAGAAGGTAGGAATCAATAATACCAGTACGTACAATAGCACGACCAATAAATTGATCCCGAAATTCAACTACGAGCTTTTTAACTGCAACAACTTTAATATACGCTATTGGAGCTGGAATTACCGCGGCTGCTGGCACCAGACTTGCCCTCCAA
+
CDDDDIIIIGHFHHHIIIIIGHHIIIIIIIIIIIIIIIIIIIIHIIIIIIIIIIIIIHIIIIIHHIIHIFHHHHFHIIHGHIIHHHIHHIHIIIGIIIIIIIHHIIIIIIIHIIIIIIIIIIIIIIIIIIIIIHIIIHIIIIIIIHIIIIIIIIIIIHIIIIHIIIIHIIIIIIIIIHHIIIIIIIIIIIIIIHIIIIIHIIIIIIIIIIGIIIIIIIIIIIIIIIHIIIIIIIIIHHHIHIHHIIIHIIIIIHIHIIIIIIIIIIIIIIIHIHIIIIIIIIIIIHHIIIIIHIIIHIIIIIIIIIIIIIIIIIIHIIIIIIIIIIIIIIIIIIIIIIIIDDDDD
@HISEQ:969:HM2KJBCX2:2:1102:16789:12799 2:N:0:ACTATGCA
AGACAAGCTTCCCCCAACTATCCCTATTAATCATTACGTCAATCCTAGAAACCAACAAAATAGGATCAACGTCCTATTTCATTATTCCATGCTAATGTATTCAAGCGCGAGCCTGCTTTAAACACTCTAATTTTTTCAAAGTAACAGTCCTGATTCCCCACCACACCAAATAAATGACATGATGGTTCGTCAGAAGGTAGAAATCAGTAACACCAGTACGTACCGAAGGCACGACCAGCGTACTAATCCCGAAATTCAACTACGAGCTTTTTAACTGCAACAACTTTAATATACGCTATTGGAGCTGGAATTACCGCGGCTGCTGGCACCAGACTTGCCCTCCAA
+
DDCADIIHHCHHIHIIIIHIGHIIIIIIIIHHI?GHIHGHIIIGHIIHIHIIIGCHHIGIICEHHFCCGDC<DGEHHHHHHHHII1GHH<<FGGHIIHGCEEHHHIIHIIIIHHHHGGHFHHHHIIEHHIHCHEHHFGFHIHFFEGHHFIHHEGHIHIIIHIEGEHHHIIHGCHFHEHHHHIHIIIIHHH@IHHIIIHIHHHHHHHIIIIGG<IIIIIIHHHGHGFEIIHHHHHDHIIIIHHD@HHFHIHEHHHHGCHIHHEGIIIIGHIHHHCIIHGIIHHFIIIIHHCEHEHIHHHIHIHIHHHHEFHHGIHIIHIIIIIIHIHEEHFCHEHHHHHHHDABDB
@HISEQ:969:HM2KJBCX2:2:1102:18549:13935 2:N:0:ACTATGCA
AGACAAGCTTCCCCCAACTATCCCTATTAATCATTACGGTGATCCTAGAAACCAACAAAATAGAACCATGCCGTCCTATTCTATTATTCCATGCTAATGTATTCGAGCAAAATGCCTGCTTTAAACACTCTAATTTTTTCAAGGTAAAGGTCCTGGTTCCACATGACACCCAATTAAGGACATCATGCTTCTCCAGAAGGTGAGAAATCAACTGCGACAGTTCATACCCCTTAAGGCACGACCATCACGTCAATCCCGAAATTCAACTACGAGCTTTTTAACTGCAACAACTTTAATATACGCTATTGGAGCTGGAATTACCGCGGCTGCTGGCACCAGACTTGCCCTCCA
+
DCDDDIHHIIIIIIIIIIIIIIHIIIIIIIHIIIHHIIIHIIIIHIHHHIIIIIIIIFHIIIHIIIIIIIIHHHIHHHIIHHHHEHIHIIEGHGHIIIECHIHHHHHIIIIIIHIIIIIHHIIIIIIIHEHHHHHHIIIIIHHIIHHHHIIIIGIHHHIIIIIIHHHIIIIIIIIIIIIIGIIIIIIIIIIIIIIIIIIIIIIIIHIIIIIIIIIIIIIGIIIIIIHIIIIIIIIIIIIIIIIIIIIIIHIIIIIIIIIIIIIIHIIIIIIIIIHIIHIIIIIIIIIIIIIIHHGIIIIIIIIIIIIIIIIIIIIIIIIIIIIIIIIIHIIIGIIIIIIIIIIIIIDDDDD
@HISEQ:969:HM2KJBCX2:2:1102:14274:14207 2:N:0:ACTATGCA
AGACAAGCTTCCCCAACTATCCCTATTAATCATTACGGTGGTCCTAGAAACCAACAAAATAGAACACAACGTCCTATTCTATTATTCCATGCTAATCTATTCAAGCAATAGCCCGCTTTAAACACTCTAATTTTTTCAAAGTAATGGTCCTGGCTCCCCAACACACCATACTGGTTCACCAGAAGGAAGACCCGACAGCAGACAGTACTCGCCAAAGACGGACCGCCCGGCCAGGCCTAAAATTCAACTACAAGCTTTTTAACTGCAACAACTTTAATATACGCTATTTGAGCTGGAATTACCGCGGCTGCTGGCACCAGACTTGCCCTCCAA
+
DDDDDIHIIIIFHIGIIIHIFHHIIIIGHHIIHHIIHIIIIIHHHHIIIIIIIHIIGHIIHH1FGHGHHIHCFCGHHHIHHHHHCHHHIIIHHEIHHHHEIHIIIHHIHHHEHHHI@HCEHHIIIIIIHIHIIIHHHIHHGHHHIIHIIIIIIHGIIIIIIIIIIIIIIIHHHGIIIIIHGIIIIIIIIIIIIIIIIIIHIIIIIHIIHGHIIIIIIHDHIHIIIIIIGIHHHGIHGIHIIHEIIIIIIIIIIIIIIHIIIIIIIIIHHIIIIIIIIIIIIIIIIIIIIIIIIIHIGIIIIIIIIIIIIIHIIIIIIIIIHIIIIIIIDDDCD
@HISEQ:969:HM2KJBCX2:2:1102:13608:14698 2:N:0:ACTATGCA
AGACAAGCTTCCCCCAACTATCCCTATTAATCATTACGGTGGTCCTTGAACCAACAAAATAGAACCACAACGTCCTATTCTATTATTCCATGCTAATCTATTCAAGCAAAAGCCTGCTTTAAACACTCTAATTTTTTCAAGGTAATGGTCCTGGCTCCCCGGCACGCCCAATTAAGAACATACCGATTCACCAGAAAGATAGACCCGACGACAGAACAGTACTCGCCAGAGACGGACCGTCCGGCCAGGCCTAAAATTCAACTACGAGCTTTTTAACTGCAACAACTTTAATATACGCTATTGGAGCTGGAATTACCGCGGCTGCTGGCACCAGACTTGCCCTCCAA
+
DBDDDIIEHHIIHHHIHIIEHHIIHHIIIIIHIIIFIIHICEHHHDCGHHIHIEHIIFHHIIIHGHIIGIHH?GEGHHGFHHIIHHIIGHEHIGHHIIHIIHIHHIIIIHEHHHHHHHIHHHIIIIIIIHHHIIIIHIHHHHIIHIHHIIIIFHHHHEIGHIIIIIHGHHHHHIIIIHHHHHEGHIIHEEHGIHIIIIIIIHHIHEEGHHCHIIIIIIIIIIIIIGIIIIIIIIIIHIHHI=HIIHIHIGIIIIHIHIIIIIIIIGHIIIIHIIIIIIIIIIHIIIHHIIIIIIIIIHHGCDIIIIIIHFIHHIIIHIIIIIIIIIIHIIIIIHIIIIGIIIDDDDD
@HISEQ:969:HM2KJBCX2:2:1102:13118:14334 2:N:0:ACTATGCA
AGACAAGCTTCCCCCAACTATCCCTATTAATCATTACGTCAATCCTAGAAACCAACAAAATAGGATCGAACGTCCTATTTCATTATTCCATGCTAATGTATTCAAGCGTTAGCTTGCTTTAAACACTCTAATTTTTTCAAAGTAACAGTCCAAATTCCCCGCAACACCAAATTAATGGCATTACGGATCATCAGGAAGGAGGAATCAGTGAGACCAGTACATACCAGAGGCATGACCAACCTACTAACCCCGAAATTCAACTACGAGCTTTTTAACTGCAACAACTTTAATATACGCTATTGGAGCTGGAATTACCGCGGCTGCTGGCACCAGACTTGCCCTCCAA
+
DDDDAHIIIIIHFHIHIIIGIGEHHIHIIIIIIIIIIIHHHIIHHHIIIGIHHGHIGIIHHIIIIIHHIHGHIEHIIIIIHIHEIHH@CHIIIIIHHHHHIIIIHHHIIIHIIIHIIIIIHHHHHHHHHIHIIIIHIIIIIIIIIHHHHGIIIHGHIHHGHIIIIIIHGFHHIIHEIIIIIIIHIIIHEHHIIIIIIHIIHIIIHIIIIIIIII=IIIHGIHIIIIIIIIIIIIHHIIIIHHGHHHHHIIIIGIIIHFIHHHHHIHIIIIIIIIIIIIIIIIIIIHIHHGIIIHIIIIIHHIIIIIIIIIIIIIIGHIIHIIIIIIIIIIIHIIIIIIIIIDDDDD
@HISEQ:969:HM2KJBCX2:2:1102:12056:14558 2:N:0:ACTATGCA
AGACAAGCTTCCCCCAACTATCCCTATTAATCATTACGGTGATCCTAGAAACCAACAAAATAGAATCATGCCGTCCTATTTTATTATTCCATGCTAATGTATTCAAGCAAAATGCCTGCTTTAAACACTCTAATTTTTTCAAAGTAAAGGTCCTGGTTCCCCGTGACACCCAATTAAGGGCATCGCGGTTCTCCAGAAGGTGAGAAATTGACTACACCAGTTCATACCCCTTAAGGCACGACCGATGTGTCAATCCCGAAATTCAACTACGAGCTTTTTAACTGCAACAACTTTAATATACGCTATTGGAGCTGGAATTACCGCGGCTGCTGGCACCAGACTTGCCCTCCAA
+
DDDDDIIIIIIIIIIIIIIIIIIIHIIIIIIIIIIIIIHHIIIFHHIHIHIIIIIIIIIHIHHHGHIGHHHHDGHDHHIIII1FHHHIIIIIHHHIIIHHECHHHIIHHHHIIIIIIIIIIIIIHIIIIIIHFIIHHIGIHHGIIHHHIIIIIIIIHIIHIIIIIIHIIIIIIIIIIIIGIIIIIIIIHIIIIIIIIIIIIIIIIIIIIIIIIIIHIIIIIIIIIIIIIIIIIIIHIIIIIIIIIIIIIHHIIIHHGIIIHIIIIIIIIIIIIIIIIIIIIIIIHHHGIIIIIIIIIIIHIIGIHIIGIIIHIIIIIIIIIIIIIIIIIIIIIIIIIIIIIIIIIIIDDDDD
@HISEQ:969:HM2KJBCX2:2:1102:10638:15808 2:N:0:ACTATGCA
AGACAAGCTTCCCCCAACTATCCCTATTAATCATTACGGCGACTCTAGAAACCAACAAAATAGAACCACACGTCCTATTTTATTATTCCATGCTAATGTATTCGGGCATAAGCCTGCTTTGAACACTCTAATTTTCTCAAGGTAAAAGTCCTGGTTCCCCAATGCACACCAATAAAGGGCACACCGGCTCACCAAGAGGTAAGACCCAGCCGGACAGTACATGCCGTTAAGCAGACCACCCAGCCAGGCCTGAAGTTCAACTACGAGCTTTTTAACTGCAACAACTTTAATATACGCTATTGGAGCTGGAATTACCGCGGCTGCTGGCACCAGACTTGCCCTCCAA
+
DDDDDIIIHIIIIIIIIIIIIIIIIGIIIIIIIIIIIIHIIIIIIIIIIGHHHGIIIIIIIIIIIIIHHIGHHIIIIIIHHHHIIIIIIIIIIIIIIIIIIHIIIIIIIIIIIIIIHIIHGIIIIIIIIIHIIIIIHIIIIIIIIIIIHIHIIHIIIIIIIHIIHIIIIIIHIHIIIHHIIIIIIIIIHIIIIIHIGIIIIIIIIIIIIIIIIIIIIIIIIIIIIIIIIIIIIIIIIIIIIIIHGIIIGIIIIIIIIIIIIIIIIIIIIIIIIIIIIIIIIHIHIIIGIIIIIIIIIIIIIIIIIIIIIIIIIIIIIIIIIIIIIIIIIIIIIIIIIIIIIDDDDD
@HISEQ:969:HM2KJBCX2:2:1102:2808:16496 2:N:0:ACTATGCA
AGACAAGCTTCCCCCAACTATCCCTATTAATCATTACGGTGGTCCTAGAAACCAACAAAATAGAACCACAACGTCCTATTCTATTATTCCATGCTAATCTATTCAAGCAATAGCCCGCTTTAAACACTCTAATTTTTTCAAGGTAATGGTCCTGGCTCCCCAACACACCCAATTAAGGACATACTGGTTTACCAGAAGGAAGACCCGACAACAGGACAGTACTCGCCAAAGACGGACCGCCCGGCCAAGTCTAAAATTCAACTACGAGCTTTTTAACTGCAACAACTTTAATATACGCTATTGGAGCTGGAATTACCGCGGCTGCTGGCACCAGACTTGCCCTCCAA
+
CDDAAIHEHCEHHHHIHIIHHIHHIEHHHIHHEHIIIICHG0<FHIGC@HHEHHHHH@H@HIE1<C@CEHHFH<FCHEHHIIIIIGCHHFHCCHHIIEIHF@HIHHHGHHGHHHCEHEIHHHIHGEHHHHHGHHIHHHHEGHHCHHHFHGEIHEGIHHHHHHHEHA0IIIGHGHIIIHIIIHHF?HIIIIHHIIHIIIIIGIIIIIHIIIIIIH<IIIHIIHIH<IIIIIHHIIIIIIIHIIIIHHHHHFDHHHIIIHHIIHEEHIHHIIHHIHHHIIIIIHGIIHHIHHIHIHHHIHHFIIIIIIIHIIIIGIIIHGIIGIIIIIIIHIIIIIIIIIIIIIDDDDD
@HISEQ:969:HM2KJBCX2:2:1102:10218:16990 2:N:0:ACTATGCA
AGACAAGCTTCCCCCAACTATCCCTATTAATCATTACGGTGGTCCTAGACCAACAAAATAGAACCAACGTCCTATTCTATTATTCCATGCTAATCTATTCAAGCAATAGCCCGCTTTAAACACTCTAATTTTTTCAAGGTAATGGTCCTGGCTCCCCAACACACCCAATTAAGGACATACTGGTTCACCAGAAGGAAGACCCGACAACAGGACAGTACTCGCCAAAGACGGACCGCCCGGCCAAGTCTAAAATTCAACTACGAGCTTTTTAACTGCAACAACTTTAATATACGCTATTGGAGCTGGAATTACCGCGGCTGCTGGCACCAGACTTGCCCTCCAA
+
@D@DDIFHIIIIGFDFHHHIHIGIIIHHIIIIIIIIGICHHEEHIHHIIIHHIFHHIIIIIHHHHHFHHGHHHHEHEGHHIIEHGHHII??@CHHGIIIHH@CGFHHIIIEEHIIIHHHHC?GCFHHCIHFEIIIIHHHGHHBGEGHHHIIHCDGIHHHIIIIHIEHIIIHIIHHCFIIHHHIIHHHHFIIHIIIHHHHDHEHEIIHIIIHIIHIIHIIIIIIHHFFDHIIHIIHHIIHIHIIHHIIIHHIIIIIHIHE?HHEGIIIHHHGCIIIIIIIIHIIHIIIHHHGCFCIGFDHHIIHIIIHIGIIHDDHIHEIHIIHHIIIIHHGHHGDHHHD@D@A
@HISEQ:969:HM2KJBCX2:2:1102:3089:17062 2:N:0:ACTATGCA
AGACAAGCTTCCCCAACTATCCCTATTAATCATTACATCGATCCTAGAAACCAACAAAATAGAATCGGATGTCCTATTTCATTATTCCATGCTAATGTATTCAAGCGTAAGCCTGCTTTAAACACTCTAATTTTTTCAAGGTAACAGTCCTAATTCCCCGTGACACCAAATTAATGGCATAACGGTTCTTTAGAAGGTGAAAAATCAATAATATCAGTACATACCAACGGCATGACCGAAACATTGATCCCGAAATTCAACTACGAGCTTTTTAACTGCAACAACTTTAATATACGCTATTGGAGCTGGAATTACCGCGGCTGCTGGCACCAGACTTGCCCTCCAA
+
@0@D@FHCCG1GHC<<<<<GCC@G1<F?HHHHIHHEGHHC@C1<DEHE?EF1D1E?1C11<D@?HHCD0<<CCDGEGHIHHHHHIHE11<1<D1DE:CD1DCCC=EEH@C5<<C@EHHHE?@FGHCCCC:DHCHHDECHCEC16<F1D1B<C<C/1DF:/D=FCGCHHEEGCG<FCDCFH#<<</<<ECD8HEEED0<7F#EEIIHF</ACGD1=CC@GHEHACE@G<</FD0C<<EEHHCD1<<G?:<DFCFHC1?CHE1C?HEHG<EIHE@HHGHHHEF<G?G@CEHFGEE<C1GD11<EGD1?HHDCE@<DHDHDEHGHEHIHIIIHGGGHCHE=CEGD?DA@
@HISEQ:969:HM2KJBCX2:2:1102:5401:17119 2:N:0:ACTATGCA
AGACAAGCTTCCCCCAACTATCCCTATTAATCATTACGTCAATCCTAGAAACCAACAAAATAGGATCGAACGTCCTATTTCATTATTCCATGCTAATGTATTCAAGCGTTAGCCTGCTTTAAACACTCTAATTTTTTCAAAGTAACAGTCCTGTTTCCCTGCAACACCAAATTAATGGCATTACAGTTCTTCAGAAAGGAGGAATCAGCGAGACCAGTACGTACCAATGGCACGACCAACCTGCTGACCCCGAAATTCAACTACGAGCTTTTTAACTGCAACAACTTTAATATACGCTATTGGAGCTGGAATTACCGCGGCTGCTGGCACCAGACTTGCCCTCCAA
+
@DADBIIIIIIIIIIIIIIIIIIIIIIIIIIIIIIIIIIHIIIIIIIIIIIIIHIIHEHIIIHHHHHHIIIIIIIIGHIHHIIIIIIHEHHIIIIIIIIIIIIIIHIIIIHIIHIIIIIIIIIIIIIHIGIIIIIIHIIIIIIIIIIIIIHHIIIHIIIIIIHIIIIIIIIHIIIIIIIIIIIIIIIIIIIIIIIIIIIIIIIIHIIIIIIIIIIIIIIIIIIHIIIIIIIIIIIIHHIIIIIHFIIHIIIIIIIIIIIIIIIIIIIIIIIIIIHIIIIIIIIIIIIIIIIIIIIIIIIIIIIIHIIIIIIIIIIIIIIIIIIIIIIIIIIIIIIIIIIIIDDDDD
@HISEQ:969:HM2KJBCX2:2:1102:18217:16048 2:N:0:ACTATGCA
AGACAAGCTTCCCCCAACTATCCCTATTAATCATTACGTCAATCCTAGAAACCAACAAAATAGGATCAAACGTCCTATTTCATTATTCCATGCTAATGTATTCAAGCGTTAGCCTGCTTTAAACACTCTAATTTTTTCAAAGTAACAGTCCTGTTTCCCTGCAACACCAAATTAATGACATTACAGTTCTTCAGAAAGGAGGAATCAGCGAAGCCAGTACATACCAAAGGCACGACCAACCTGCTAACCCCGAAATTCAACTACGAGCTTTTTAACTGCAACAACTTTAATATACGCTATTGGAGCTGGAATTACCGCGGCTGCTGGCACCAGACTTGCCCTCCAA
+
DDDDDIIIIIIIIIIIIIIIIIIIIIIIIIIIHIIIIIIIIIIIIIIIIGIIIIIIIIIHHHIIHIIIIIIIIHGHHIIIIIIIHIIHIHIIHIIIIHIIIIIIIIIIIIIIIIIHIIIIIIIIIIIIIIIIIIIIIIIIIIIIIIIIIIIIIIIIIIHIIIIIIIIIIIHHHIIHHIIIIIIIIIIIHHIIIIIIIHHHIHIIIIIIIHIIIIIIIIIIIIIIIIIIIIIIIIIIIIHHIIIHIIIIIIIIIIIIIIIIHIIIIIIIIIIIIIIIIIIIIIIIHIHIIHHHIIIIIIIIHIIIIIIIIIIIIIIIIIIIIIIIIIIIIIIIIIIIIIIIIDDDDD
@HISEQ:969:HM2KJBCX2:2:1102:16018:17883 2:N:0:ACTATGCA
AGACAAGCTTCCCCCAACTATCCCTATTAATCATTACGGTGGTCCTAGACCAACAAAATAGAACCAACGTCCTATTTTATTATTCCATGCTAATCTATTCAAGCAAAAGCTCGCTTTAAACACTCTAATTTTTTCAAGGTAATGGTTCTGGTTCCCCGACACACCCAATAAAGGACATATCGGCTCACCAGAAGGATAGACCCGACAACAGGACAGTACTCGCCAGAGACGGACCGCCCGGTCAGGCCTAAAATTCAACTACGAGCTTTTTAACTGCAACAACTTTAATATACGCTATTGGAGCTGGAATTACCGCGGCTGCTGGCACCAGACTTGCCCTCCAA
+
DDCABHHHIIIIHHHIGIIGCEHHIIIIIHHHHHHEHIIHIHHCEHHHHG1CFHHI?CHGF1F?GHGHHIHHHH@GEHCHHFGG1CCEEHHHHIHHHHIHHF@GHIIIHIHIHHHFHHHH?HIHHHHEGHHHIHHCHIHEIHHHFHHGHFECGEHFIHHHIHEHHHIIIHHHEFHEHFHFIIGIHEHGHIHIIHIHHIHEIHDHHIHEEHHHIHIIIHDCHHEHIHHGIIIIHHIGHI>IHHHIIIHFHHIIIIIIIIIIIIIIIHHIIHHIHHHHIHIHHGHC@EIHIGDGHHGCGDGIIHIIIIIHIIIHGHIIIIHHEFHIHIIIIHHGEHIIIIIDCBDA
@HISEQ:969:HM2KJBCX2:2:1102:8818:17909 2:N:0:ACTATGCA
AGACAAGCTTCCCCAACTATCCCTATTAATCATTACGGTGATCCTAGAAACCAACGAAATAGAATCAGTCCGTCCTATTTCATTATTCCATGCTAATGTATTCAGACGTTAGCCTGCTTTAAACACTCTAATTTTTTCAAAGTAACAGTCCTGATTTCCAATCACACCAAATTAATGACATGAAAGTTCCTCAGAAGGTAGAGATTTATCTCACCAGTACAGACAATTAAGCCTGACCAATGGGTAAACCCCGAAGTTCAACTACGAGCTTTTTAACTGCAACAACTTTAATATACGCTATTGGAGCTGGAATTACCGCGGCTGCTGGCACCAGACTTGCCCTCCAA
+
DDDDDIIIIIIIIIIHHHIIIIIIIIIIIIIIIIIIIIIIIIIIIIIIIIIHIIIIIIIIIIHIIIIIHHHIHIIIHHIIIIIIGHHHIIIIIIIIIIIIIGIHIIIIIIIIIIIIIIHIIIIIIIIIIIHIHHIGHIIIIIIIIIIIHHIIIIIIIIIIHHHHIIIIIIIIIIIIIIIIIIIIIIIIIGIIIIIIIIIIIIIIIIIIIIHIIIIIIIIHIHIHIIIIIIIIIIIIIIIHHHHGGHIIIIIIIIIIIIIIIIHIHIIIIHIIIIIIIIIIIIIIIHHHHIIIIIIIIIIIIIIHIIIIIIIIIIIIIIIIIIIIIIIHIIIIIHIIIIIIIHDDDDD
@HISEQ:969:HM2KJBCX2:2:1102:15327:19118 2:N:0:ACTATGCA
AGACAAGCTTCCCCCAACTATCCCTATTAATCATTACGTCAATCCTAGAAACCAACAAAATAGGATCAAACGTCCTATTTCATTATTCCATGCTAATGTATTCAAGCGTTAGCCTGCTTTAAACACTCTAATTTTTTCAAAGTAACAGTCCTGTTTCCCTGCAACACCAAATTAATGACATTACAGTTCTTCAAGAAGGAGGAATCAGTAAAGCCAGTACATACCAGAGGCACGACCAACTTACTAATCCCGAAATTCAACTACGAGCTTTTAACTGCAACAACTTTAATATACGCTATTGGAGCTGGAATTACCGCGGCTGCTGGCACCAGACTTGCCCTCCAA
+
DDDDDIIGIIIHHIHIIIIHIIIIIHIIIIIIIIIIIIIIIIIHHIIIIHHHIIIIIIIEHHIIHGHHIHGHHIFEEHHHHHHGHHHEHHIF1GHIGIIIIIHHIIIIIIHHIIIIHIIIIIHHIHHHGIGIIIIIIIIIIIIIIIIIIIIIIIIIHHIHHIIIIHIIIIIIHIHIGIGIIIIGIIIIIIIHHIIIIIIIIIIIHIIIIIIIIHHIIIIIIIIGIIHIHIIIHIIIIH<IHHGDIIIIIIIIIIIIIIIIIIIIIIHIIIIIIHIIIIIIHIIIIIIIIHIIIIIIIIIHIIIIIIIIIIIIIIIIIIIIIIIIIIIIIIIIIIIIIIIIDDDDD
@HISEQ:969:HM2KJBCX2:2:1102:16636:20197 2:N:0:ACTATGCA
AGACAAGCTTCCCCCAACTATCCCTATTAATCATTACGGTGGTCCTAGAAACCAACAAAATAGAATCATCCGTCCTATTTTATTATTCCATGCTAATGTATTCAAGCAAAATGCCTGCTTTAAACACTCTAATTTTTTCAAAGTAAAGGTCCTGGTTCCCCGCGGCACCCAATTAAGGACATCGCGGTTCTCCAGAAGGTGAGAAATTGACTACACCAGTTCATACCCCTTAAGGCACGACCGATGTGTCAATCCCGAAATTCAACTACGAGCTTTTTAACTGCAACAACTTTAATATACGCTATTGGAGCTGGAATTACCGCGGCTGCTGGCACCAGACTTGCCCTCAA
+
DCDDDIIIIIGIIIIIIIIIIIIIGIHIIIIIIFHHHHHE?EHIIIGHIIIIHIHIHHHGH@FFHIIIIIIIGHHHIIHGIIIIIIIIHHGIIHICGHIHIIIIIIIIIIIIHIIIIIIIIIIIIHIIIHHIIHIIIHHHIHIIIIIIIIHIIIIHIHHIIIIIIIIIHEIIIIIIIIIIIIIIIIIIIIIIIIIIIIIIIIIIIIIIIIIIHIIIIIIIIIHIHIIHHIIIIIIIIIIIIIIIIIIHHIIIIIIIIIIIIIIIIIIIIIIIIIIIIIIIIIIIIIIIIIIIIIIIIIIIIIIIIIIIIIIIIIIIIIIIIIIIIIIIIIIIIIIIIIIIIIIIIDDDDD
@HISEQ:969:HM2KJBCX2:2:1102:9578:19423 2:N:0:ACTATGCA
AGACAAGCTTCCCCCAACTATCCCTATTAATCATTACGTCAATCCTAGAAACCAACAAAATAGGATCAAACGTCCTATTTCATTATTCCATGCTAATGTATTCAAGCGTTAGCCTGCTTTAAACACTCTAATTTTTTCAAAGTAACAGTCCTGTTTCCCTGCAACACCAAATTAATGACATTACAGTTCTTCATGAAGGAGGAACCAGTAAAGCCAGTACATACCAGAGGCACGACCAACTTACTAATCCCGAAATTCAACTACGAGCTTTTTAACTGCAACAACTTTAATATACGCTATTGGAGCTGGAATTACCGCGGCTGCTGGCACCAGACTTGCCCTCCAA
+
DBDDDIIIIIIIIIIIIIIIIIIIIIIIIIIIIIIIIIIIIIIIIIIIIIIIIIHIIIIIIIIHHHIIIHEHHIDHIIIIIIIIIIIIGHHIIGHIIIIIIHHII=HI;HHIGHHHHIHIIIIIIIHIHIIIIHIIIIGHIIIIIIIGHIIIIIIIIHGHIIIIIIIIHIIIHIIHIHHHHIIIIIHHHHHGGHGHHHGFECHIHCIHHHHHEHCGHFHHIIIIHHGHHIGIHHHHHHIIIIHHIIICEHD1GFCCHHG<CCCC<<CCHGCF<?FHHF?HHHD<HHFHED?@HCIIHIEGFHEEECEHCHHEHEDIHHHHEEGHCIHH?HHHHE?EIHED<0<<D<
@HISEQ:969:HM2KJBCX2:2:1102:10921:20678 2:N:0:ACTATGCA
AGACAAGCTTCCCCAACTATCCCTATTAATCATTACGGTGATCCTAGAAACCAACAAAATAGAACCATGCCGTCCTATTCTATTATTCCATGCTAATGTATTCGAGCAAAAATGCCTGCTTTAAACACTCCAATTTTTTCAAGGTAAAGGTCCTGGATCCGCAAGACACCCAATAAAGGACATCAAGTTTCTCCAGAAGGTGAGAAATCAACAGTAACAGTTCATACCCCTTAAGGCATGACCGTCACGTCAATCCCGAAATTCAACTACGAGCTTTTTAACTGCAACAACTTTAATATACGCTATTGGAGCTGGAATTACCGCGGCTGCTGGCACCAGACTTGCCCTCCAA
+
DDDDDIIIIIIIIIIIIIIIIIIIIIIIIIIIIIIIIIIIIIHIIHIIIIIHHHIHIIIIHHIIIIIIIIGIIIIIHHIIIHIIHIIIIIIHHIIIIIIHHHHIIIIIIIIIIIHHIIIIIIIIIIIIIIIIIIIHIIIIIIIIIIIIIIHIIHIIIIIIIIIEIIIIIIIIIIIIIIIIIIIIIIIIHHIIIIIIIIIIIIIIIIIIIIIIIIIIIIIIIIIIIIIIIIIIIIIIIIIIIIIIIIIIIHGIIIIIIIIIIIIIIIIIIIIIIIIIIIIIIIIIIIIIIIIIIIIIIIHIIIIIIIIIIIIIIIIIIIGIIIIIIIIIHIIIIIIIIIIIIIIIIIIDDDDD
@HISEQ:969:HM2KJBCX2:2:1102:11941:20208 2:N:0:ACTATGCA
AGACAAGCTTCCCCCAACTATCCCTATTAATCATTACGTCGATCCTAGAAACCAACAAAATAGAATCAAACGTCCTATTTCATTATTCCATGCTAATGTATTCAAGCGCGAGCTTGCTTTAAACACTCTAATTTTTTCAAAGTAACAGTCCTGATTCCCCATGACACCAAATTAATGACATCGTGGTTCGTCAGAAGGGAGAAACCAATAATGCTAGTACGTACAAAGTACGACCGACATATTAGTCCCGAAATTCAACTACGAGCTTTTTAACTGCAACAACTTTAATATACGCTATTGGAGCTGGAATTACCGCGGCTGCTGGCACCAGACTTGCCCTCCAA
+
DDDDDIIGIIIIIIIIHIHIIIIIIIIHHIHHIIHIIIIIIIIGIIIIIIIIIIGIHEHHHIHHIHIIHIIIIGHIHIIIHHHHIIIIIIIIIIIIIIIIIHIHIHIIIIIIIIIHIHIHHIIIIIIHIIIIIIIIIIIIIIIIIIIIIIIIIIIIIIIIIIIIIIIIIIIIIIIIIHHIIIIIIIIIIIIHIHHIIIIIIIIIHIIIIIIIIIIIIIHGIIIHIIIIIIIIIIIIIIIIHIHIIHIIIIIIIIIIIIHGIIIIIIIIIIIIIIIIIIIHHHGIIIIIIIHIIIIIIIIIIIIIIIIIIIIIIHIGIIIIIIIIIIIIIHGIIIIIIIIDDDDD
@HISEQ:969:HM2KJBCX2:2:1102:16479:21114 2:N:0:ACTATGCA
AGACAAGCTTCCCCCAACTATCCCTATTAATCATTACGGTGATCCTAGAAACCAACAAAATAGAATCATGCCGTCCTATTTTATTATTCCATGCTAATGTATTCAAGCAAAATGCCTGCTTTAAACACTCTAATTTTTTCAAAGTAAAGGTCCTGGTTCCCCGTGACACCCAATTAAGGGCATCGCGGTTCTCCAGAAGGTGAGAAATTGACTACACCAGTTCATACCCCTTAAGGCACGACCGATGTGTCAATCCCGAAATTCAACTACGAGCTTTTTAACTGCAACAACTTTAATATACGCTATTGGAGCTGGAATTACCGCGGCTGCTGGCACCAGACTTGCCCTCCAA
+
DDDDDIIIIIIIIIIIIGIIIHIIHIIIIIIIIIIIIIIIHIHFHHIIIIIIIIIIIIEHIHHIIIIII?HEHHHHHIIIIIIIIIIIHIHIHHIIIIHIIFHIIIIIIIIIIIIIIIIIIIIHHFIIHIHHHIIIIIIIIHIIIIIIIIIHIIIIIIIIIIIIIIIIHIIIIIIIIIIIIIIIIIIIIIIIIIIIIIIIIIIIIIIIIIIIIIIIIIIIIIIIIIIIIIIIIIIIIIIIIIIIIIIIIHHIHIIIIIIIIIIIIIIIIIIIIIIIIIIIIIIIIIIIIIIIIIIIIIIIIIIIIIIIIIIIIIIIIIIIIIIIIIIIIIIIIIIIIIIIIIIIIIIDDDDD
@HISEQ:969:HM2KJBCX2:2:1102:9488:21641 2:N:0:ACTATGCA
AGACAAGCTTCCCCCAACTATCCCTATTAATCATTACGGTGATCCTAGAAACCAACAAAATAGAACCATGCCGTCCTATTCTATTATTCCATGCTAATGTATTCGAGCAAAAATGCCTGCTTTAAACACTCTAATTTTTTCAAGGTAAAGGTCCTGGATCCGCAAGACACCCAATAAAGGACATCAAGTTTCTCCAGAAGGTGAGAAATCAACAGTAACAGTTCATACCCCTTAAGGCATGACCGTCACGTCAATCCCGAAATTCAACTACGAGCTTTTTAACTGCAACAACTTTAATATACGCTATTGGAGCTGGAATTACCGCGGCTGCTGGCACCAGACTTGCCCTCCAA
+
DDCCDIIIIIIIIIIIIIIHIIIIIGIIIIII?HIIIIIIIIIIIIGIIHIIIIIIEIIIIIIIIIIIIHHHHHIIIHHIIIIIIIIIIIIIIIIIIIIIGFHIIIIIIIIIIIIIIIIIIHIIIHIIIHIIHHHIIIHHHHHGHIIIHHHIIIIIIIIIIIIIIIIIIIIIIIIIIIIIIIHHIIIIIIIIIIIIIIIIIHIIHIIIIIHIIIIHIHIIIIIIIHHIIIIIIIHIGIIIIIIGIIIIHIHFIIHIHIIIIIIIIIIIIHIIIIIHIIIIIIIIIIIIIIIIIIIIIIIIHIIIIIIIIIIIIIIIIIIIIIIHIIIIIIIIIIIIIIIIIIIIIIIIDDDDD
@HISEQ:969:HM2KJBCX2:2:1102:2963:21593 2:N:0:ACTATGCA
AGACAAGCTTCCCCCAACTATCCCTATTAATCATTACAACAGTCCTAGAAACCAACAAATAGAACCATTGTCCTATTCCATTATTCCATGCTAATGTATTCAAGCGTATGCCTGCTTTGAACACTCTAATTTTTTCACAGTAAAAGTCCTGGTTCCCCGTCACGACCCGTAAAGGCCATGCCGCTTCGCCAGAAGGTAAAGCCCGACCACAGACAGTGCTCACCCAGAAGGCGGACCGTCCAGCCAGGCCTGAAGTTCAACTACGAGCTTTTTAACTGCAACAACTTTAATATACGCTATTGGAGCTGGAATTACCGCGGCTGCTGGCACCAGACTTGCCCTCCAA
+
DDCDDIIHHIHIIIIIIHHIIIIIIIIIIIIIIIGHHIIIEHHIIIIHIIIIIIIGHGHICEHHHHEHHHIHGHHIIHIHIHHHHHHHIIECHIEHHIHFHHG@HHHHHHHIIHHHHHHHHHHFHHHHIHHHHGHHIIIIFHGHHHGHFHEHGHIHHHEGEHHIHGIIIHHHIHHIIIHHHGIIIHIIHHEGHEHHHHHIIHGIHCFHHEHGIIIIIHHHHHIIHIIIIIGIIIIHIHFHIHHHHIIIIIIIIHGIIHIIIIIIIIIIIIIIIHHIIGHFIHHEIIIIIIIHHGIIIIIIHIIHEHIHHHHIIIIIHHIIIIIIIIIHIIIIIHIIIIIIIDDDDD
@HISEQ:969:HM2KJBCX2:2:1102:3320:21646 2:N:0:ACTATGCA
AGACAAGCTTCCCCCAACTATCCCTATTAATCATTACGGTGATCCTAGAAACCAACAAAATAGAACCATGCCGTCCTATACTATTATTCCATGCTAATGTATTCGAGCAAAAATGCCTGCTTTAAACACTCTAATTTTTTCAAGGTAAAGGTCCTGGATCCGCAAGACACCCAATAAAGGACATCAAGTTTCTCCAGAAGGTGAGAAATCAACAGTAACAGTTCATACCCCTTAAGGCATGACCGTCACGTCAATCCCGAAATTCAACTACGAGCTTTTTAACTGCAACAACTTTAATATACGCTATTGGAGCTGGAATTACCGCGGCTGCTGGCACCAGACTTGCCCTCCAA
+
DDDDDIIIIIIIIIIIIIIIIIIIIIIIIIIIIIIIIIIIIIIIIIIIIIIIHIIIHIIIIIHIIHHIIIEHHIHHIIIIIIIIIIIIHIIIIIIGIIIIIHHHHIIGIIIIHIIIIIIIIIIIIIIGGGHHHGIIIIIIHHHIIIHIHIIIIIHIIIIHIIIIIHHHIHIIIIIIIIIIIHIHIIIIIIIIHHIHIIIHIIIIIIIIHIIIIHIIIIHHIIHIHHIIIIIIIIIIIIIHHEIHHIHGIIHGGIHIIIHIIIHIHIIHHIIHHIIHIIIIIIHHHHHHHHIHHIIIIIIHHHIIIIGIIIIHHHIIIHIIIIIHIIIIIIIIIIIIIIIIIIIIIIIIDDDDD
@HISEQ:969:HM2KJBCX2:2:1102:19314:21523 2:N:0:ACTATGCA
AGACAAGCTTCCCCCAACTATCCCTATTAATCATTACGTCGATCCTAGAAACCAACAAAATAGAATCAAACGTCCTATTTCGTTATTCCATGCTAATGTATTCAAGCGTGAGCCTGCTTTAAACACTCTAATTTTTTCAAAGTAACAGTCCTGATTCCCCATGACACCAAATTAATGACATCATGGTTCGTCAGAAGGTAGGAATCAATAATACCAGTACGTACAATAGCACGACCAATAAATTAATCCCGAAATTCAACTACGAGCTTTTTAACTGCAACAACTTTAATATACGCTATTGGAGCTGGAATTACCGCGGCTGCTGGCACCAGACTTGCCCTCCAA
+
DDDDDIIHIIIIIIIIIIIIIIIIIIIIIHIIIIIIIIIIIIIIIIIIIIIIIIIIIIIIIIIHIIIIIIIIIIIIIIIIIIIIIIIIHIIIIIIIIIIIIIHHIHIIIHHHIIIIIIIIIIIIIIIIIIIIIHIHIIIIIIIIIHIIIIIIIIHIHIIIIHIIHIIIIIIIIIIIIIIIIIIIIIIIIIHIIIIIHIIIIIIIHIIIIIIIIIIIIIIIIIIHIIIIHIIIIIIIIIIIIIIIIIIIIIIIIIIIIIHHIIIIIHIIIIIIIIIIIIIIIIIIIIIIIIIHIIHIIIIIIIIIIIHGIHIIIIIIIIIIIIIIIIIIIIIIIIIIIIIIDDDDD
@HISEQ:969:HM2KJBCX2:2:1102:19694:21796 2:N:0:ACTATGCA
AGACAAGCTTCCCCCAACTATCCCTATTAATCATTACGTCAATCCTAGAAACCAACAAAATAGGATCAACGTCCTATTTCATTATTCCATGCTAATGTATTCAAGCGCGAGCCTGCTTTAAACACTCTAATTTTTTCAAAGTAACAGTCCTGATTCCCCGCCACACCAAATGAATGACATGATGGTTCGTCAGAAGGTAGGAACCAGTAACACCAGTACGTACCTAAGGCACGACCAACGTACTGATCCCGAAATTCAACTACGAGCTTTTTAACTGCAACAACTTTAATATACGCTATTGGAGCTGGAATTACCGCGGCTGCTGGCACCAGACTTGCCCTCCAA
+
DDDDDIIIIIIIIIIGIIIIIHIIIIIIIIIIIIIHIHIIIIIIIIIIIIIIIIIIHIEEHFHHIIIIFHIHIIIIIIIIIIIIIIIHIIFIIIIIIIHIIHHHIHHIHIIIIIIIIIIIIIIIIIIHIIIIIIIIIIIIIIIIIIIIHHIIIIIIIIIIHIIIIIIIIIIIIIIIIIIIHIHIIIIIIIIIIIIIIIIIIIIIIIIIIIIIIIIIHIIIIIIIIIIIIIIIIIIIIIIIIIHHIIIIIIIIIIIIIIIIIIIIIHIIIIIIIIIIIIIIIIIIIIIIIIIIHIIIIIIIIIIIIIIHIIIIIIIIIIIIIHIIIIIIIIIIIIIIIIIIDDDDD
@HISEQ:969:HM2KJBCX2:2:1102:4311:22599 2:N:0:ACTATGCA
AGACAAGCTTCCCCCAACTATCCCTATTAATCATTACGTCGATCCTAGAAACCAACAAAATAGAATCAAACGTCCTATTTCGTTATTCCATGCTAATGTATTCAAGCGTGAGCCTGCTTTAAACACTCTAATTTTTTCAAAGTAACAGTCCTGATTCCCCATGACACCAAATTAATGACATCATGGTTCGTCAGAAGGTAGGAATCAATAATACCAGTACGTACAATAGCACGACCAATAAATTGATCCCGAAATTCAACTACGAGCTTTTTAACTGCAACAACTTTAATATACGCTATTGGAGCTGGAATTACCGCGGCTGCTGGCACCAGACTTGCCCTCCAA
+
ADDDDIIEEHHHIHIHHIHHIIIGIHIIHIIIIIFEHIIIHHHIIIIIHEHHIIHIHHIIHIIIIIHHHHH=<CHHHEHHHHHHGHIGIIHIIGCIGHHIHECHHGHIIIIIIIHCHCHHHHIIIIHIIIIHIIHIIHGIGIIIIIIHHIHHHHFGHIGIHHHIIHIIIIIHHIHIHIIIHFHHHHHIIIIIIHIIHHIIIHIIIIHIHHHHIIHIIIHIIHIIIHHHHIII=HECHIIIIIIHIIIIGHHHEIHIIIIIHIIIHIHHHIIHHIIIGHIIIIHHEHHIIIIIIIHIIIIIIIIHHIIIHIIIIIIIIIIIIIHIHIHHIIIIIIIIIGIHCDDB@
@HISEQ:969:HM2KJBCX2:2:1102:11404:23249 2:N:0:ACTATGCA
AGACAAGCTTCCCCCAACTATCCCTATTAATCATTACGTTGATCCTAGAAACCAACAAAATAGAATCGAACGTCCTATTTCATTATTCCATGCTAATGTATTCAAGCGCGTGCCTGCTTTAAACACTCTAATTTTTTCAAAGTAACAGTCCTGACTCCCCACAACATCAAATTAATGACATCATGATTCATCAGAAGGGAGAAATCAATGACATTAGTACGTACCGAAGGCACGACCGACGTATTGATCCCGAAATTCAACTACGAGCTTTTTAACTGCAACAACTTTAATATACGCTATTGGAGCTGGAATTACCGCGGCTGCTGGCACCAGACTTGCCCTCCAA
+
DDDDDIIIIIIIIIIIIIIIIIHIIIIIIIIIIIIIIHIIIIIIIIIHHIIIIHIIHIIGIHEHHHIHHIIIGEGHIFHIIHIIIIIIIIIEHIIIHHHHIIIHIIIIIIIHGHHHHIIIIIIIHIIIIIIIIHHHHHHIIIIIIIIHIIIIIIIHIIIIIIIHIIHHIIIHIIHHHIIIHIIIIIIHIHIIIIIHIIIIIIIIIIIIIIIIIHIIIIIIIIIGIIIIIIIIIIIIGIIIIIHHGIIIIIIIIIIIIIIIIIIIIIIIIIIIIIIIIIIIIIIHIIIIIIIIIHIIIIIIHIIIHIIIIIIIIIIIIIIIIIIIIIIIIIIIIIIIIIIIIDDDDD
@HISEQ:969:HM2KJBCX2:2:1102:15915:22758 2:N:0:ACTATGCA
AGACAAGCTTCCCCCAACTATCCCTATTAATCATTACGTCAATCCTAGAAACCAACAAAATAGGACGTTTGATCCTATTTCATTATTCCATGCTAATGTATTCAAGCGTTAGCCTGCTTTAAACACTCTAATTTTTTCAAAGTAACAGTCCTGTTTCCCTGCAACACCAAATTAATGACATTACAGTTCTTCAAGAAGGAGGAACCAGTAAAGCCAGTACATACCAGAGGCACGACCAACCTACTAATCCCGAAATTCAACTACGAGCTTTTTAACTGCAACAACTTTAATATACGCTATTGGAGCTGGAATTACCGCGGCTGCTGGCACCAGACTTGCCCTCCAA
+
DDD@DHIIIIIEF@FHHHHHHHIIIIIGIII1FHHFHIFGHII?EH?CFHIHHHHIHHIEHIH@HHIIIIIGC@GGHHEEHIIHHHICFFF1FEGH@F<FFCGHEHIIHHHICAFCGG@FBGHIIII?GGHHEEHIDGHIIHHHHBC@CGGGGGGCHHCGHHGCGHHFHEFFHGG0<</HHGH1FC<<//FED<HHDD00H@HD@GGH@HGC<@GHIHEEHHGHE@HG@HHHHGCDCF<D1EGCEGC<<GGC@F<1HEHEIIIHH@IECHG1FHH@EFHHD1ECC<1<<1HECDC?G@GD<EIIH@EIHFHCHHHECHIIIHCC<C@HHHG@FCHGG0HEEAD@DD
@HISEQ:969:HM2KJBCX2:2:1102:4594:22694 2:N:0:ACTATGCA
AGACAAGCTTCCCCCAACTATCCCTATTAATCATTACGTCAATCCTAGAAACCAACAAAATAGGATCGAACGTCCTATTTCATTATTCCATGCTAATGTATTCAAGCGTTAGCCTGCTTTAAACACTCTAATTTTTTCAAAGTAACAGTCCTGTTTCCCTGCAACACCAAATTAATGACATTACAGTTCTTCAAGAAGGAGGAACCAGTAAAGCCAGTACATACCAGAGGCACGACCAACCTACTAATCCCGAAATTCAACTACGAGCTTTTTAACTGCAACAACTTTAATATACGCTATTGGAGCTGGAATTACCGCGGCTGCTGGCACCAGACTTGCCCTCCAA
+
BB@@DGHHIHI?CHICHHIII?GECHHHFHHHHHCHHHGHCHHFHIIIIHIGHHIIHE?EH@CG?HH@GEE/1<DGHGIIIHFEEHFGHH@FHII?HHHGGIHIIHFIHIIHIIHHCHHIEGBGGFIHFGEHFHIHHHHHHIIHHHIHHHHHGHHHIIIIHIIHHHIGIHFEHHHHHHEFGGHHHIIHHHHIIIIIHIIHHHIHHEHHGHIHIIHHHGIIIIIIIIHHIHHHHHIDFHEHHHHECHHIIIHIIHEHHHHHHHHGEDHIIIIIHHHIHHIIIHIIHHHIIHHDHIIIIHHHHHIIFIIHHIIHIIIIIIIIIIHIIIIIIIIIIHIIIIIIIDDDDD
@HISEQ:969:HM2KJBCX2:2:1102:18231:23432 2:N:0:ACTATGCA
AGACAAGCTTCCCCCAACTATCCCTATTAATCATTACGGTGATCCTAGAAACCAACGAAATAGAATCAGTCCGTCCTATTTCATTATTCCATGCTAATGTATTCAGACGATAGTCTGCTTTAAACACTCTAATTTTTTCAAAGTAACAGTCCTGATTTCCCATCACACCAAATAAATGGCATGAAAGTTCCTCAGAAGGTAGAGATCCATCTCACCAGTGCAGACAATTAAGCCTGACCAATGGGTAGACCCCGAAGTTCAACTACGGGCTTTTTAACTGCAACAACTTTAATATACGCTATTGGAGCTGGAATTACCGCGGCTGCTGGCACCAGACTTGCCCTCCAA
+
DDDDDIIGIIIIIIIIIIIIIIIIIIIIIIIIIIHIIIIHIIIHIIIIIIIIIIHIH1CGHIHIIIIIIIIIIHHHIIIIIIIIIIIIIIIIIIIIIIIIIFHIIIIIIIIIHIIHHIHIIIIIHIIIIIIIIHIIIIIIIIIIIIHIIHIIIIIIIIIIIIHIIIIIIIIIIIIIIIIIIIIIIIIIIIIHIIIGIIIIIIIIIHHIHHIIIIIIIIIIIIIIIIIIIIIIIIIIIIIIIIIHHGDIIIIIIIIIIIHIIIIIIIIIIIIIIIIIIIIIIIIIIIIIHHIIIIIIIIIHIIIIIIIIIIIIIIIIIIIIIIIIIIIIIIIIIIIIIIIIIIIDDDDD
@HISEQ:969:HM2KJBCX2:2:1102:18049:23803 2:N:0:ACTATGCA
AGACAAGCTTCCCCCAACTATCCCTATTAATCATTACGGTGGTCCTAGAAACCAACAAAATAGAACCACAACGTCCTATTCTATTATTCCATGCTAATCTATTCAAGCAATAGCCCGCTTTAAACACTCTAATTTTTTCAAGGTAATGGTCCTGGCTCCCCAACACACCCAATTAAGGACATACTGGTTCACCAGAAGGAAGACCCGACAACAGGACAGTACTCGCCAAAGACGGACCGCCCGGCCAAGTCTAAAATTCAACTACGAGCTTTTTAACTGCAACAACTTTAATATACGCTATTGGAGCTGGAATTACCGCGGCTGCTGGCACCAGACTTGCCCTCCAA
+
DDDDDIIIIIIIIIIIIIIIIIIIHIIIIIIIIIIIIIIIIIIIIIIIIIIIIGHIIHIIIHHIIIIIIIIIIHIIHFHIIHIIIIIIIIIHIIIIIHHIIGHIIIIIHIIIIIIHIIIIIGHIIIIIIIIIHIIHHHHHIIHIIIIHGIHHHHHIIHHHIIIIHHIIIIIGHHHIIIIIIIIIIIIIIIIIIIIIIIIIIHHHHHHHHIHGHHHHIIIIIHIIIIIIIIIIIIIIIIIHGIIIHIHIIHHHIIIIIIIIIIIIIIIHIIIIIIIIIIHIIHIIHHHIIIIIIIIIIIHIHIIIIIIIIIIIIIIIIIIIIIIIIIIIHIIIHIIIIIIIIGDDDDD
@HISEQ:969:HM2KJBCX2:2:1102:18754:23010 2:N:0:ACTATGCA
AGACAAGCTTCCCCCAACTATCCCTATTAATCATTACGTCAATCCTAGAAACCAACAAAATAGGATCGAACGTCCTATTTCATTATTCCATGCTAATGTATTCAAGCGTTAGCCTGCTTTAAACACTCTAATTTTTTCAAAGTAACAGTCCTGTTTCCCTGCAACACCAAATTAATGACATTACAGTTCTTCAAGAAGGAGGAATCAGTAAAGCCAGTACACACCATTGGCACGACCAACCTACTGACCCCGAAATTCAACTACGAGCTTTTTAACTGCAACAACTTTAATATACGCTATTGGAGCTGGAATTACCGCGGCTGCTGGCACCAGACTTGCCCTCCAA
+
DDDDDIIIIIIHIIIGIIIIIIIIIIIIIIIIIIIHHIIIHIIHIHIIIHIIIIIIIIHFHIIHIGIIIIIIIIIIIIIIGIIHHHIIHIIHHIHIIIIHHDHIIIGIIIIHIIIIHIIIIHIHIIIHIIIIIHHIIIIIIIIIIIIIIIHIIIHHHFHIIIIIHHIIIIIHIIHIIIIIIHIIIIIIIIIIGIIIIIIIIIIIIIIIIIIIIIIIIIIIIIIIIIIIIIIIIIIIIIIIIIHGHGIIIIIIIIIIIIIIIIIIIIHIIIIIIIIIIIIIIIIIIIIIIIIIIIIIIIIHHIIIIIIIIIIIIIIIIIIIIIIIIIIIIIIIIIIIIIIIIDDDDD
@HISEQ:969:HM2KJBCX2:2:1102:5266:24324 2:N:0:ACTATGCA
AGACAAGCTTCCCCCAACTATCCCTATTAATCATTACGTCGATCCTAGAAACCAACAAAATAGAATCAAACGTCCTATTTCATTATTCCATGCTAATGTATTCAAGCGCGAGCTTGCTTTAAACACTCTAATTTTTTCAAAGTAACAGTCCTGATTTCCCGCGACACCAAATTAATGACATCGTGGTTCGTCAGAAGGGAGAAACCAATAATGCTAGTACGTACAAAGTACGACCGACATATTAGTCCCGAAATTCAACTACGAGCTTTTTAACTGCAACAACTTTAATATACGCTATTGGAGCTGGAATTACCGCAGCTGCTAATACCAGACTTGCCCTCCAA
+
DDDDCIIIIIIIIIIIIIIIIIIIIIIIIIIIIIIIIIIIIIIHIIIIIIIIIIIIIIIEHHHIIIGIIIIIIIIIIIIIIIIHHIIIIIIIGIIIIIIIHIIHIIHIIIIIIHIIHIIIIHIHHIIIIIIIIIIHIHIIHHIIIIIIIIIIIIIIIIHIGHIIHIHIIIIIIIIIIIGIIIIIIIIIIIIIIIIHIIHIIIIIIIIIIIIIIIIIIIIIIIIIIIIIIIIIIIIIIIIIIIHIIIIIIIIIIIIIIIIIIIIIIGIIIHIIIIIIIIIIIIIIIIIIIIIIIIHIIIIIIIIIIIIIIIIIIIIIIIIIIIIIIIIIIIIIIIIIIIIDDDDD
@HISEQ:969:HM2KJBCX2:2:1102:1861:24280 2:N:0:ACTATGCA
AGACAAGCTTCCCCAACTATCCCTATTAATCATTACATCGATCCTAGAAACCAACAAAATAGAATCGGATGTCCTATTTCATTATTCCATGCTAATGTATTCAAGCGTGAGCCTGCTTTAAACACTCTAATTTTTTCAAGGTAACAGTCCTAATTCCCCGTGACACCAAATTAATGGCATTACGGTTCTTTAGAAGGTGAGAAATCAATAATATCAGTACATACCAACGGCATGACCGAAACATTGATCCCGAAATTCAACTACGAGCTTTTTAACTGCAACAACTTTAATATACGCTATTGGAGCTGGAATTACCGCGGCTGCTGGCACCAGACTTGCCCTCCA
+
DDCDDIIHIIIIIIIIIIIIIIIIIIIIIIIIIIIIIIIIIIIIIIIIIIIIIIIIIIHIIHIIIIIIIIIIIIIIIIIIIIIIIHHIIIIGIIHIIIIIIIIIIIIIIIIIIIIIIIIIHIIIIIIIIIIIIHHIIIHIIIIIIIIIIIIHIHHIIIIIIIIIIIIIIIHIIIIIIIIIIIIIIIIIIIIIIIIIIIIIIIIIIIIIIIIIIIIIIIIIIIIIIIIIIIIIIIIIIIIIIIIHIIIIIIIIIIIIIIIIIIIIIIIIIIIIIIIIIIIIIIIIIIIIIIIIIIIIIIHHHIIIIIIIIIIIIIIIIIIIIIIIIIIIIIIIIIIIIIIIDDDDD
@HISEQ:969:HM2KJBCX2:2:1102:12256:25418 2:N:0:ACTATGCA
AGACAAGCTTCCCCCAACTATCCCTATTAATCATTACTTCAGTCCTAGAAACCAACAAAATAGAACCAAAGTCCTATTCCATTATTCCATGCTAATATATTCAAGCAAACATGCCTGCTTTAAACACTCTAATTTTTTCAAAGTAAAAGTCTTGGATCCCTAGCGCACTCAATTAAGAGCACACTAGTTCCCCAAAAGGAAAAGCCCAAAGTTGCAGTACAAACCTTACGGTTGACGGCAACTATAAGCCCAAAATTCAACTACGAGCTTTTTAACTGCAACAACTTTAATATACGCTATTGGAGCTGGAATTACCGCGGCTGCTGGCACCAGACTTGCCCTCCAA
+
DDDBDIHHIIIIIIIIIIIIIIHIIHHIIIIIIIIIIIIIIIHIHIIIIIIIIHIIIHHIIIHFHIIIIIHHIGHHIHHHIIIIIHHGHIIGCHHIHIIIIIIIHIIIIIIHIGHIIGHHIHIIIIIIHHIHIHGIIIIHHIIIIIIIIIIIIIIIIIIIIHIIIIHHIIIIHIGIIIIIIIIIHIIHHGIHIIIIIIIHHIHIIHIIIIIIIIIIIIIIHIIIIIIIIIIIIIIIIIIIIIIHGIIIHIHIIIIIIIIIIIIIIIIIIIIIIIIIIIIHIIIIIIIIIHIIHIIIIIIIIIIIIIIIIIIIIIIIIIIIIIIIIIIIIIIIIIIIIIIIIDDDDD
@HISEQ:969:HM2KJBCX2:2:1102:17952:25351 2:N:0:ACTATGCA
AGACAAGCTTCCCCCAACTATCCCTATTAATCATTACGTCGATCCTAGAAACCAACAAAATAGAATCAAACGTCCTATTTCGTTATTCCATGCTAATGTATTCAAGCGTGAGCCTGCTTTAAACACTCTAATTTTTTCAAAGTAACAGTCCTGATTCCCCAAGACACCAAATTAATGACATCATGGTTCGTCAGAAGGTAGGAATCAATAATACCAGTACGTACAATAGCACGACCAATAAATTGATCCCGAAATTCAACTACGAGCTTTTTAACTGCAACAACTTTAATATACGCTATTGGAGCTGGAATTACCGCGGCTGCTGGCACCAGACTTGCCCTCCAA
+
DDDDDIIIIIIIIIIIIIIIIIIIIIIIIIIIIIIIIIIIIIIIIIIIIIIIIHIIIIHEHIHHHHIHIIIHHIHIIHIIIIIIIIIIIIIIIIIIIIIIIIHIIIIIIIIIIIIIIIIIIIIIIIIHIIIIIIIIHIIIIIIIIIIIIIIIIHIIIIIIIIIIIIIIIIIHIIIIIIIIHIIIIIIIHIIIIIIIIIIIIIIIIHIIIIHHHIIIIIIIIIIIIIIIIIIIIIIIIIIIIIHFIIIIIIIIIHIIIIIIIIIIIIIIIIIIIIIIIIIIIIIIIIHIIIIIIIIIIIIIIIIIIIIIIIIIIIIIIIIIIHIIIIIIIIIIIIIIIIIIDDDDD
@HISEQ:969:HM2KJBCX2:2:1102:19104:24788 2:N:0:ACTATGCA
AGACAAGCTTCCCCAACTATCCCTATTAATCATTACGTCAATCCTAGAAACCAACAAAATAGGATCAACGTCCTATTTCATTATTCCATGCTAATGTATTCAAGCGCGAGCCTGCTTTAAACACTCTAATTTTTTCAAAGTAACAGTCCTGATTCCCCGCCACACCAAATGAATGACATGATGGTTCGTCAGAAGGTAGAAATCAGTAACACCAGTACGTACCGAAGGCACGACCAGCGTACTAATCCCGAAATTCAACTACGAGCTTTTTAACTGCAACAACTTTAATATACGCTATTGGAGCTGGAATTACCGCGGCTGCTGGCACCAGACTTGCCCTCCAA
+
DDDDDIIIIIIIIIHIIGIIIFHIIIIIIIIIIIHIIIIIIIIIIIIIIHIHIIIHIIIIIIGIIIIIIIIIIIIIIIIIIIIIIIIIIIIIIIIIIIIIIEHHHIIIIIIHIIIHHIIIHIIHIIIIIIIIHIIIIIIHHHGIIIIIIIIIIIIIIIIHIIIIIIIIIIIIIIIIIIIIIIIIIIIIIIIIIIIIIIIIIIIIIIIIIIIIIIIIIIIIIIIIIIIIIHIIIHIIIIHIIIHIIIIIIIIIIIIIIIIIIIIIIIIIIIIIIIIIIIIIIIIIHHIIIIIIIIIIIIIIIIIIIIIIIIHHIIIIIIIIIIIIIIIIIIIIIGIIIIIDDDDD
@HISEQ:969:HM2KJBCX2:2:1102:2863:25572 2:N:0:ACTATGCA
AGACAAGCTTCCCCCAACTATCCCTATTAATCATTACGTCAATCCTAGAAACCAACAAAATAGGATCGAACGTCCTATTTCATTATTCCATGCTAATGTATTCAAGCGTTAGCCTGCTTTAAACACTCTAATTTTTTCAAAGTAACAGTCCTGTTTCCCTGCAACACCAAATTAATGACATTACAGTTCTTCAAGAAGGAGGAATCAGTAAAGCCAGTACACACCATTGGCACGACCAACCTACTGACCCCGAAATTCAACTACGAGCTTTTTAACTGCAACAACTTTAATATACGCTATTGGAGCTGGAATTACCGCGGCTGCTGGCACCAGACTTGCCCTCCAA
+
DCDCDIIIIIIIIHHIIIIIIIIIHIHIIIIIIIIIIIIIIHHHHHIIIIIIIIIIGHEHHIHIEHHHCHIIH?EHFHIHIIIIIIGIGIIIHHIHHIHIIIIIHHIIHHIIHIIIIHHIIHIIIHHGHIIHIIIHIIIHHIHIIHIIIIIIIIHHIIIIIHGIIIIIIIIIHIIIIIIIIIIIIIIIIIIIIIIIIIIIIIIIIIIIIIIIIIIIIIIIIIIIIIIHIHHIIIIIIIHIIHHGGIIIIIIIIIIIIIIIIIIIIIIIIIIIIIIIIIIIIIIIIIIIIIIIHIIIIIIIIIIIIIIIIIIIIIIIIIIIIIIIIIIIIIIIIIIIIIIIIDDDDD
@HISEQ:969:HM2KJBCX2:2:1102:3714:25989 2:N:0:ACTATGCA
AGACAAGCTTCCCCAACTATCCCTATTAATCATTACGGTGATCCTAGAAACCAACAAAATAGAATCATGACGTCCTATTTTATTATTCCATGCTAATGTATTCAAGCAAAATGCCTGCTTTAAACACTCTATTTTTTTCAAAGTAAAGGTCCTGGTTCCCCGCGACACCCAATTAAGGGCATCGCGGTTCTCCAGAAGGTGAGAAATTGACTACACCAGTTCATGCCCCTTAAGGCACGACCGATGTGTCAATCCCGAAATTCAACTACGAGCTTTTTAACTGCAACAACTTTAATATACGCTATTGGAGCTGGAATTACCGCGGCTGCTGGCACCAGACTTGCCCTCCAA
+
@DDD0G<<C1F1FH@ECC<1<DGC11D1D1111D@@1GH1E11D<<<CGH1D1DG1GHI@111111<F11<EECHIHIIIEIIHIHHHIIIHIIHIHIIIIHHHIHEEF@FE?%<D6HGH6DHH(B8<88<%<CHHHA8<18<1GBCC11F;119<<CGEC99<C@BEA9B/<FFDG<//C<F<.</:/<DGGEG@CHHC9HFGF@CD9GF<<GE6CD?<6<AA/<11D/GEIIIHF<IHHE<DFCD<11HE<IHIIIIIHIIIIHHIIIIIIIIIIIIIIGIHIIIIHIIIIIIIHIHIIIIIIIIIIIIIIIIIIIIIIIIIIIIIIIIIIIIIIIIIIIIIIIDDDDD
@HISEQ:969:HM2KJBCX2:2:1102:19988:25579 2:N:0:ACTATGCA
AGACAAGCTTCCCCCAACTATCCCTATTAATCATTACGTCGATCCTAGAAACCAACAAAATAGAATCAAACGTCCTATTTCATTATTCCATGCTAATGTATTCAAGCGTAAGCCTGCTTTAAACACTCTAATTTTTTCAAAGTAACAGTCCTGATTCCCCACGACACCAAATTAATGACATCGCGGTTCTTCAGAAGGTAGGAACCGATAATGCCAGTGCGTACCGAAGCACGACCAACAATTCGATCCCGAAATTCAACTACGAGCTTTTTAACTGCAACAACTTTAATATACGCTATTGGAGCTGGAATTACCGCGGCTGTTGGCACCAGACTTGCCCTCCAA
+
DDDDDIIIIIIIHHIIIIIIIIIIIIIIIIIIIIIIIIIIIIIIIIIIIIIIIIIIIIIIIIIIIIIIHIIIIIIIIIIIIIIIIIIIIIIIIIIIIIIIIIIIIHIIIIIIIIIIIIIIIHIIIIIIHIHIIIIIIIIIIIIIIIIIIIIIIIIIIIIIIIIIIIIIIIIIIIIIIIIIIIIIIIIIIIIIIIIIIIIIIIIIIIIIIIIIIIIIIIIIIIIIIIIIIIIIIIIIIIIIIHEEIIIIIIIIIIIIIIIIIIIIIIIIIIIIIIIIIIIIIIIIIIIIIIIIIIIIIIIIIIIIIIIIIIIIIIIIIIIIIIIIIIIIIIIIIIIIIIIIDDDDD
@HISEQ:969:HM2KJBCX2:2:1102:7273:26066 2:N:0:ACTATGCA
AGACAAGCTTCCCCCAACTATCCCTATTAATCATTACGGTGGTCCTAGAAACCAACAAAATAGAATCATCCGTCCTATTTTATTATTCCATGCTAATGTATTCAAGCAAAATGCCTGCTTTAAACACTCTAATTTTTTCAAAGTAAAGGTCCTGGTTCCCCGCGGCACCCAATTAAGGACATCGCGGTTCTCCAGAAGGTGAGAAATTGACTACACCAGTTCATACCCCTTAAGGCACGACCGATGTGTCAATCCCGAAATTCAACTACGAGCTTTTTAACTGCAACAACTTTAATATACGCTATTGGAGCTGGAATTACCGCGGCTGCTGGCACCAGACTTGCCC
+
DDDA?CHHHHHCGHHH0EEHII@1DG?FHHHHI11<GHHFEHH?EHECGHHHICF@@11FFE@?G1@F@?10<<<GHC1DG1<F?CH?DCEFFEE?HHCGHDCF1@DGEB6FC@DGHCFHH8@FGHHH@HIIIHGFHHIHFBDGGECHHIIHHICF7GHHHHDFEHC?HIIIIIHFCHHEFHHDCEHHHGGHF@DF0FEHFCGHHHGIIHGIHHHIIIIHFHEEAAIHHGHHIIHHHHEIHIHFCIIIIFHFHHIH?HHG?HIIIIHEGC?HHHHFCHFC?HFHHHHIHHEGHHHHGHHHHF1HHHG@HIHH@IHIHIHGIHDGHG@CHHHEHIHEGEHHHAAAA@
@HISEQ:969:HM2KJBCX2:2:1102:9144:25917 2:N:0:ACTATGCA
AGACAAGCTTCCCCCAACTATCCCTATTAATCATTACGTCAATCCTAGAAACCAACAAAATAGGATCGAACGTCCTATTTCATTATTCCATGCTAATGTATTCAAGCGTTAGCCTGCTTTAAACACTCTAATTTTTTCAAAGTAACAGTCCTGTTTCCCTGCAACACCAAATTAATGACATTACAGTTCTTCAAGAAGGAGGAATCAGTAAAGCCAGTACATACCAGAGGCACGACCAACCTACTGACCCCGAAATTCAACTACGAGCTTTTTAACTGCAACAACTTTAATATACGCTATTGGAGCTGGAATTACCGCGGCTGCTGGCACCAGACTTGCCCTCCAA
+
DDDDDIIIIIIIIIIIIHIIIIIIEIIIIIIIIIIIIIIIHHIEHHHIIIIIIIIIIIIIHGGGHFFHIIII@FHIHIHHIIHHHIHHHFGHGIIIHIHIIIHHIHIIIIIIIIIIHHIHIIIIHIIFHIHHHHIIIIIIIIIIIIIIIHGGHIIIIHIIIIIHIHHIIIHHHIIIIIIHHHIIIIIHIHHIHIIIIIIIIIIHIIIIIIIIIIHIIIIIIIIHHHIIIIIIIIIIIIHIIIHHHIIIIIIIIIIIIIIIIIIIIIHIIIIIIIHIIIIIIIIIIIHIIIIIIIIIIIIHIIIIIIIIIIIIIIIIIIIIIIIIIIIIIIIIIIIIIIIIIDDBDB
@HISEQ:969:HM2KJBCX2:2:1102:17545:26351 2:N:0:ACTATGCA
AGACAAGCTTCCCCCAACTATCCCTTTAATCATTACGGTGATCCTAGAAACCAACAAAATAGAACCATGCCGTCCTATTCTATTATTCCATGCTAATGTATTCAAGCGTTAGCCTGCTTTAAACACTCTAATTTTTTCAAAGTAACAGTCCTGTTTCCCTGCAACACCAAATTAATGACATTACAGTTCTTCAAGAAGGAGGAACCAGTAAAGCCAGTACATACCAGAGGCACGACCAACCTACTAATCCCGAAATTCAACTACGAGCTTTTTAACTGCAACAACTTTAATATACGCTATTGGAGCTGGAATTACCGCGGCTGCTGGCACCAGACTTGCCCTCCAA
+
ADCDDIIIIIIIIIIIIIIIIIIIIIIIIIIIIIIIIIIIIIHIIIIIIIIHHIIIGHHIIHHIIIIIIIIIIDHIIIIIIIIIIIIIIIHIIIIIIIIIIIIIIHIIIIIIIIIHIIIHHIIIIIIIIIIIIIHHHIIIIIHHIHHIIIIIIIIIIIIIIHHIIIIIIIIHHIIIIIIIIIIIIIIIIIIIIIIIIIIIIIIIIIIIIIHHIIIIIIIHIIIHIIIIIHIIIIIIIIIIIIIHHHHHIIIIIIIIIIIIIIIIIIIIIIIIIIIIIIIIIHHIIIIIIIIIIIIIIIIIIIIIIIIIIIIIIIIIIIIIIIIIIIIIIIIIIIIIIIIIIDDDDD
@HISEQ:969:HM2KJBCX2:2:1102:19661:26041 2:N:0:ACTATGCA
AGACAAGCTTCCCCCAACTATCCCTATTAATCATTACGGTGGTCCTAGAAACCAACAAAATAGAACCACAACGTCCTATTCTATTATTCCATGCTAATCTATTCAAGCAAATGCCTGCTTTAAACACTCTAATTTTTTCAAGGTAATGGTCCTGGCTCCCCGGCACACCCAATAAAGGACATACTGGTTCACCAGAAGGTGGACCCGACACAGGACAGTACTCGCCAAAGACGGACCGCCCGGCCAGGCCTAAAATTCAACTACGAGCTTTTTAACTGCAACAACTTTAATATACGCTATTGGAGCTGGAATTACCGCGGCTGCTGGCACCAGACTTGCCCTCCAA
+
DDDDDEEHHIIHIHGHGEHIIHIHHIIIGHHIIIIIIIHHHIIHIIIIIIIGHHHIIIEHHI?CGHCGHEEHIIHHGDHHEHFHHCHIHHHHICHHHIIIIHHHHEHIHIIHHIHIHIHHHHHGHHIHIHIIIIIIIGGHIIIHIHIHGHIHHHHIGIIHHHHIHIIIIIIIIIHIIIIIIIIHHFHIHIIIIIIIIHHHHHHHIIIIIIIIIHHIIIIIIIIIHHFHHGGHIHHIGIIIIIIHHGIIIIIIGIIIIIIIIIHIGIHGIIIIHHIIIIIIIHIHIIIIIIHIHHIIHHHFHIIIGIIHHIIIIIIIIIIIIIIIIIIIIIIIIIIIIHIIIDBDDD
@HISEQ:969:HM2KJBCX2:2:1102:10368:27418 2:N:0:ACTATGCA
AGACAAGCTTCCCCCAACTATCCCTATTAATCATTACGTCAATCCTAGAAACCAACAAAATAGGATCAACGTCCTATTTCATTATTCCATGCTAATGTATTCAAGCGCGAGCCTGCTTTAAACACTCTAATTTTTTCAAAGTAACAGTCCTGATTCCCCACCACACCAAATTAATGACATGATGGTTCGTCAGAAGGTAGAAATCAGTAACACCAGTACGTACCGAAGGCACGACCAGCGTACTAATCCCGAAATTCAACTACGAGCTTTTTAACTGCAACAACTTTAATATACGCTATTGGAGCTGGAATTACCGCGGCTGCTGGCACCAGACTTGCCCTCCAA
+
DDDDDIIIIIIIIIIIIIIIIIIIIIIIIIIIIIIIIIIIIIIIIIIIIIIIIGHIIIIIIHHHIIIIIIIIIIIIIIIIIIIIIIIIIIIIIIIIIIIIIHIIIIIIIIIIIIIIIIIIIIHHIIIIIIIIIIIIIIIHIIIIIIIIIIIIIIHIIIIIIIIIIIIIIIIIIIIIIIIIIIIIIIIIIIIIIIIIIIIIIIIIIIIIIIIIIIIIIIIIIIIIIIIIIIIIIIIIIIIIIIIHIIIIIIIIIIIIIIIIIIIIIIIIIIIIIHIIIIIIIIIIIIIIIIIIIIIIIIIIIIIIIIIIIIIIIIIIIIIIIIIIIIIIIIIIIIIIIIIIDDDDD
@HISEQ:969:HM2KJBCX2:2:1102:10504:27520 2:N:0:ACTATGCA
AGACAAGCTTCCTCCAACTATCCCTATTAATCATTACGGTGGTCCTAGAAACCAACAAAATAGAACCACAACGTCCTATTCTATTATTCCATGCTAATCTATTCAAGCAAAAGCCCGCTTTAAACACTCTAATTTTTTCAAGGTAATGGTCCTAGTTCCCCGACACACCCAATAAAGGGCATACCGGCTCACCAGAAGGATAGACCCGACAACAGAACAGTACTCGCCAGAGACGGACCGTCCGGTCAGGCCTAAAATTCAACTACGAGCTTTTTAACTGCAACAACTTTAATATACGCTATTGGAGCTGGAATTACCGCGGCTGCTGGCACCAGACTTGCCCTCCAA
+
?D?DDCHFHCHCH@HEEHECGEHHHIFHHIIHHHIF@1D<CCD@FHIIHGCHEEFHCHHIHHG1FHHFE1DG/1DEHEC111DHHEH?<DGC1CGHHF1CCC@CFEFEHHEHIID<@/C0@GGF@CGHHIIIIIIHHIHHEHEHFHEAHHEFF$EEDGHHEHHGDHFCHGHHHHIHGHAEFEGHDIHFEHEHHHHIHIHCHEE<6C@C@HHHHHEFAFFGHH?GHE@FHHEG?HHGDHHDHCC@HHHIIIHHHHHHIHIIIHGHHIIHHEEHF<1GGHIHEHGHHC@CEHIGIGHGHHF<<<GHIHH@CIHHG?HIHH<CHHGH?GC??GCHHC1@ECE=IHGAADD@
@HISEQ:969:HM2KJBCX2:2:1102:9720:27510 2:N:0:ACTATGCA
AGACAAGCTTCCCCCAACTATCCCTATTAATCATTACGGTGATCCTAGAAACCAACGAAATAGAATCAACGTCCTATTTCATTATTCCATGCTAATGTATTCAAGCGCGAGCCTGCTTTAAACACTCTAATTTTTTCAAAGTAACAGTCCTGATTCCCCACCACACCAAATTAATGACATGATGGTTCGTCAGAAGGTAGAAATCAGTAACACCAGTACGTACCGAAGGCACGACCAGCGTACTAATCCCGAAATTCAACTACGAGCTTTTTAACTGCAACAACTTTAATATACGCTATTGGAGCTGGAATTACCGCGGCTGCTGGCACCAGACTTGCCCTCCAA
+
DDDDDIIIIIIIIIIIIIIIIIIIIIIIIIIIIIIHIIHIIIIIIIIIIIIIIIIIIIIIIIHIIIIIHIIHHIIIIIIFHIIIIIIIIIIGIIIIIIIIIIHIIIHHHIHHIIIIIIIIIIIIIIIIIIIIIHIHIIIIIIIIIIIIIIIIHHHIIIHHIIIIIIIIIIIIIIIIHIIIIIIIIHIIIIIIIIIIIIIIIIIIHHHHIIIIIIIIIHIIIIIIIIIIIIIIIIIIIIIIIIHIIIIIIIIIHIIIIIIIHHIIIIIIIIIIIHIIIIIIIIHIIIIIIIHIIIIIIIIIIIIIIIIIIIIIIIGIIIIIIIIIIIIIIIIIIIIIIIIHDDDDD
@HISEQ:969:HM2KJBCX2:2:1102:7450:27878 2:N:0:ACTATGCA
AGACAAGCTTCCCCCAACTAACCCTATTAATCATTACGGTGATCCTAGAAACCAACAAAATAGAATCATGCCGTCCTATTTTATTATTCCATGCTAATGTATTCAAGCAAAATGCCTGCTTTAAACACTCTAATTTTTTCAAAGTAAAGGTCCTGGTTCCCCGCGACACCCAATTAAGGGCATCGCGGTTCTCCAGAAGGTGAGAAATTGACTACACCAGTTCATGCCCCTTAAGGCACGACCGATGTGTCAATCCCGAAATTCAACTACGAGCTTTTTAACTGCAACAACTTTAATATACGCTATTGGAGCTGGAATTACCGCGGCTGCTGGCACCAGACTTGCCCTCCAA
+
@0DD@E@1DC@EC@DCE0<<1<11D1@FCH11<1<<D1<F1C1<1<<@G@FF<@GHEHEHHC<1111<<FG?/<C/EG<@1@GH<@<<C<D11DGHHG?HH<@1FIIIHF@HCDCEE?1@?IHGF@C1F1?EEHGGHHHHGHEHFGCHHIHEB?IHG<CHCDEGB.B.CHEEHFHHE?IIIIIIIHHFECFE?FHE<@GECIIIHEFFHIHGIHGC?IIHIFIIIHHEHHGHHHIIGHFFEHHDIIGIFF1FDDIIIHHHHGIHEHIIIHFFE=HIHEG?CIIHGIHIHGHHEIIIIHGDCHCHIIIHHIHHEEHIHEFCDDIIIIIIHHHHHIH@HIHFHGHEHGC0@@B@
@HISEQ:969:HM2KJBCX2:2:1102:20421:27731 2:N:0:ACTATGCA
AGACAAGCTTCCCCCAACTATCCCTATTAATCATTACGTCAATCCTAGAAACCAACAAAATAGGATCAAACGTCCTATTTCATTATTCCATGCTAATGTATTCAAGCGTTAGCCTGCTTTAAACACTCTAATTTTTTCAAAGTAACAGTCCTGTTTCCCTGCAACACCAAATTAATGACATTACAGTTCTTCAGAAAGGAGGAATCAGCGAGACCAGTACGTACCAATGGCACGACCAACCTGCTGACCCCGAAATTCAACTACGAGCTTTTTAACTGCAACAACTTTAATATACGCTATTGGAGCTGGAATTACCGCGGCTGCTGGCACCAGACTTGCCCTC
+
DDDDDIIGIIIIIIIIIIIIIIIIIIIIIIIIIIIIIHIIIIIIIIHHIIIIIIIIIHIIIHHEHIIIEHIIIICHIIIIIIIHHHIHHGHEEHIIIIIIIGIIIHHIIHIIHIIHIIIHHHIHIHIGIIIIIIHIIIIIIHIIIHIIHHIIGIHHIHHHIHIIHHGHHEHHHIIIIHIIIIIIIHHHHIIIIIIHIIIIIHIIHIIIIIIIIHHIIIIIIIIIGIIIFHIIGIHGIIGHHHFIIGHGIIIIIIIIIIIIIIIIIIIHEIIIIHGIIIIIIIIIIHHIIHFIIIIIIHIHHIIIIIIIHIIHIIIIIIIIIIIIIHIHIIIIIIIIHIDDDDD
@HISEQ:969:HM2KJBCX2:2:1102:15048:28021 2:N:0:ACTATGCA
AGACAAGCTTCCCCCAACTATCCCTATTAATCATTACGTCAATCCTAGAAACCAACAAAATAGGATCGAACGTCCTATTTCATTATTCCATGCTAATGTATTCAAGCGTTAGCTTGCTTTAAACACTCTAATTTTTTCAAAGTAACAGTCCAAATTCCCCGCAACACCAAATTAATGGCATTACGGCTCATCAGGAAGGAGGAATCAGTGAGACCAGTACATACCAGAGGCATGACCAACCTACTAACCCCGAAATTCAACTACGAGCTTTTTAACTGCAACAACTTTAATATACGCTATTGGAGCTGGAATTACCGCGGCTGCTGGCACCAGACTTGCCCTCCAA
+
DDDDDIIIHHIIIIIIIIIIIIIIIIIIGIIIIIIIIIHHIIIGIIIIIIGIHIIIHIIIIHHHIIIIHIIIIIIIHIIIIIIIIIIHHIIEHHIIIIIIHIHIIIIIIIIIIIIIIIIIIIHHIIIIIHIIIHIIIIIIIIIIIIHIIIIIIHIIIIHIIIIIIIIHHIIIIIHI;IIIIIIIIIIIIIIIIIIIIIIIIIIIIIIIIIIIII=IIIIIIIIIIIIIIIIIIIIIIIIIIHHHEIIIIIIIIIIIIIIIIIHIIIIIIIIIIIIIIIIIIIIIIIIIIIIIIIIIIIIIIIIIIIIIIIIIIIIIIIIIIIIIIIIIIIIIIIIIIIIIIDDDDD
@HISEQ:969:HM2KJBCX2:2:1102:11708:28060 2:N:0:ACTATGCA
AGACAAGCTTCCCCCAACTATCCCTATTAATCATTACGTCAATCCTAGAAACCAACAAAATAGAATCAAACGTCCTATTTCATTATTCCATGCTAATGTATTCAAGCGTAAGCCTGCTTTAAACACTCTAATTTTTTCAAAGTAACAGTCCTGATTCCCCACGACACCAAATTAATGACATCGCAGTTCTTCAGAAGGTAGGAACCAATAATGCCAGTGCGTACCGAGGCACGACCGACAATCTGATCCCGAAATTCAACTACGAGCTTTTTAACTGCAACAACTTTAATATACGCTATTGGAGCTGGAATTACCGCGGCTGCTGGCACCAGACTTGCCCTCCAA
+
DDDDDIIHIIIIIIIIIIIIIIIIIIIIIIIIIIIIIIIIIIIIIIIIIIIIIIIIIIIIIIIIIHIIIIIIIIIIHIIIIIHIIIIIIIIHHHIIIIIIIIIIIIIIIIIIHIIIIIIIIIIIIIIIIIIIIIIIIIIIIIIIIIIIIIIIIIIIIIHIIIIIIIIIIIIIIIIIHIIIIIIIIIIIIIHIIIIIIIIIIIIIIIIIIIIIIIIIIIIIIIIIIIIIIIHHIHIIIIIIIIHHIIIIIIIHIIIHIIIIIIIIIIIIIIIIIHIIIHIHIHGIIIIIIIIIIIIHIHIIIIIIIIIIIIIIIIIIIIIIIIIIIIIIIIIIHIIIIIIIDDDDD
@HISEQ:969:HM2KJBCX2:2:1102:16293:28430 2:N:0:ACTATGCA
AGACAAGCTTCCCCCAACTATCCCTATTAATCATTACGTCAATCCTAGAAACCAACAAAATAGGATCGAACGTCCTATTTCATTATTCCATGCTAATGTATTCAAGCGTTAGCCTGCTTTAAACACTCTAATTTTTTCAAAGTAACAGTCCTGTTTCCCTGCAACACCAAATTAATGACATTACAGTTCTTCAGAAAGGAGGAATCAGCGAAGCCAGTGCATACCAGTGGCACGACCAACCTGCTGACCCCGAAATTCAACTACGAGCTTTTTAACTGCAACAACTTTAATATACGCTATTGGAGCTGGAATTACCGCGGCTGCTGGCACCAGACTTGCCCAA
+
DDDDDIIIIIHHIIIIIIIHIIHIIGEHHCHHHHIHHHHHHIIEEHHHIIIIGHHIIGIGHIHIHIGHIHEHICHHHHIIEHHIHIIF1GE?@FHIIIIIHHHHHHHIIIHHIIIHIIIHIEHHIIIIIHHHHHHIIIIIIIIIIHGIIIIIHHIIIIIIIIHIIIIIIHHGHHHIIIIHIIIHIHIHIHHIIHIIIIIIIHIIIIIIHIIIIIIIIIIIGIIIHIHIIIIIIIIIIHHHHIIIIHIIHIIIIIIIGIIIIIIIIIIHIIIIIIIIHIIIIIHGIIHIIHGHIIIIIIIIHIIIIIIIIIIIIIIHHHIIIIGIIHHIIIHHCCHIIIDDDDD
@HISEQ:969:HM2KJBCX2:2:1102:3904:28244 2:N:0:ACTATGCA
AGACAAGCTTCCCCCAATATCCCTATTAATCATTACGTCGATCCTAGAAACCAACAAAATAGGGTCAAACGTCCTATTTCATTATTCCATGCTAATGTATTCAAGCGTGTGCCTGCTTTAAACACTCTAATTTTTTCAAAGTAACAGTCCTGATTCCCCATGACACCAAATTAATGACATCACAGTTCGTCAGAAGGTAGAAATCAATAATACCAGTGCATACCGGAGGCACGACCAATATATTGATCCCGAAATTCAACTACGAGCTTTTTAACTGCAACAACTTTAATATACGCTATTGGAGCTGGAATTACCGCGGCTGCTGGCACCAGACTTGCCCTCCAA
+
CDDDDIIIIIIIIIIIIIIIIIIIIHIIIIIIIIIIIIIIIHIIIIIIIIIIIIIHIIEHIHHIHIIIIIIIHGHIIHIIIIIIIIIIIHIGIIHIIIIHIIHIIIIIIIIIIIIIIIIIIIIIIIIIIIIIIIIIIIIIIIIIIIIIIIIIIIIIIIIIIIIIIIIIIIIHIIIIIIIIIIIIIIIIIIHIIIIIIIIIIIIIIIIIIIIIIIIIIIIIIIIIIIIIIHIIIHGIIIIIIIHHIIIIIIIIIIIIIIIHIIIIIIIIIIHIIIHEIIIIIIIIIIIIIIIIIIIIIIHHIIIIIIIIIIIIIIIIIIIIIIIIIIIIIIIIIIIIIIIIDDDDD
@HISEQ:969:HM2KJBCX2:2:1102:17161:28042 2:N:0:ACTATGCA
AGACAAGCTTCCCCCAACTATCCCTATTAATCATTACGGTGATCCTAGAAACCAACAAAATAGAACCATGCGTCCTATTTCATTATTCCATGCTAATGTATTCAGGCAATAGCCTGCTTTAAGCACTCTAATTTTTTCAAGGTAACAGTCCTGCTTCCCCAACGCACCAAATTAATGACATGCTGGTTATTCAGAAGGTAGGAATCCATCACGCCAGTACAGACCCAAAAGCCCGACCAACGGATAAATCCCGAAATTCAACTACGAGCTTTTTAACTGCAACAACTTTAATATACGCTATTGGAGCTGGAATTACCGCGGCTGCTGGCACCAGACTTGCCCTCCA
+
DADDDHIIIIIIIIHIIHIIIIIIIIIIIIIIIIHIIIIIIIIIHHHIIIIIIIIIHHCHHHHEHIIIIIGHHIIHIHHIIIIIGHIIIIIIIIGCHGIIIIGHIIIIIIHIHIIHIHHHHIIHIHGIIIIIIIHIIIIIIHHHIHHHHHIIIIHGEHHHHHIIIIHEHIIIIIIIIIIHIIIIIIIIIIIHIIIIIIIIIIIIIIIIIIIIIIIIIIIIHIHIIIHHHIIIIIIIHIIIIIIFGIIIGHIIIIIIIIIIIIIIIIHIIIIIIIIIIIIIIIIIIIIIIIIIIIIIIIIIIIIIIIIIIIIIIIIIIIIIIIIIIIIIIIIIIIIIIIIIIDDDDD
@HISEQ:969:HM2KJBCX2:2:1102:17171:28109 2:N:0:ACTATGCA
AGACAAGCTTCCCCCAACTATCCCTATTAATCATTACGTCAATCCTAGAAACCAACAAAATAGGATCGAACGTCCTATTTCATTATTCCATGCTAATGTATTCAAGCGTTAGCTTGCTTTAAACACTCTAATTTTTTCAAAGTAACAGTCCAAATTCCCCAAAACACCAAATTAATGGCATTAAGATTCATCAGGAAGGAGGAATCAGTGAGACCAGTACATACCAGAGGCATGACCAACCTACTAACCCCGAAATTCAACTACGAGCTTTTTAACTGCAACAACTTTAATATACGCTATTGGAGCTGGAATTACCGCGGCTGCTGGCACCAGACTTGCCCTCCAA
+
DDADDIIIIIIHIIIIIIHIIIIIIIIIIIIIIIIIIIIIIIIIIIIIIIIIIIHIHIGIIIHHH@HHHIIIIIIIIIIIHIIIHIIIHIIIIGIIIIIIIIIHIIIIIIIHHHIIIGIHIIIGIHIIIIIIIIIIHIHHHIIIIIIIHHIIHHHGHHHIIHHHHHIIIIIIHIIHIIIIIIIIIHIIIIHIIHIIIIIIIIIIIIIIIIIIIIIIIIIIIIIIIIIIIIIIIIIIIIHIIIHHHHHIIIIIIIIIIIIIIIIIIIIIIIIIIIIIIIIIIIIIIIIIIIIIIIIIIIIIIIIIIIIIIIIIIIIIIIIIIIIIIIIIIIIIIIIIIHIIIDDDDD
@HISEQ:969:HM2KJBCX2:2:1102:12301:29274 2:N:0:ACTATGCA
AGACAAGCTTCCCCCAACTATCCCTATTAATCATTACGTCGATCCTAGAAACCAACAAAATAGAATCAAACGTCCTATTTCATTATTCCATGCTAATGTATTCAAGCGTGAGCCTGCTTTAAACACTCTAATTTTTTCAAAGTAACAGTCCTGATTCCCCAAGACACCAAATTAATGACATCATAGTTCGTCAGAAGGAAGAAACCAATAAATTAGTACGTACCAAGGCACGACCAACATATTGATCCCGAAATTCAACTACGAGCTTTTTAACTGCAACAACTTTAATATACGCTATTGGAGCTGGAATTACCGCGGCTGCTGGCACCAGACTTGCCCTCCAA
+
DDDDCIIIIIHIIIIIIIIIIIIIIIIIIIIHIHIIIIIIIIIIIIIIIIIIIIIIIHC?GHHIIIIIIIHHIIIIIIHIIIIIHHIIIIIIIIIIIIIIIGHIIIIIIIIIIIIIIIIIIIHIIIIIIIIIIIIIIHIIIIHHHIIIIIHIIHIIIIIIIIHIIIIIIIHIHIGHIIHHIHIIIHHGHHIIIIIIIIIHIIIIIIIIIIHHHHIHGIIHFIHIIIIIIIIIIIIIIIIIHHGHGIIGIIIIIIHHIIIIIIIIIIIIIIIIIIIIIIIIIHIHEGIHIIHHIIIIIIIIIIIIIHIIIIIIIIIIIIIIIIIIIIIIIIIIIIIIIIIDDDDD
@HISEQ:969:HM2KJBCX2:2:1102:9549:30183 2:N:0:ACTATGCA
AGACAAGCTTCCCCCAACTATCCCTATTAATCATTACGGTGATTCAGAAACCAACAAAACAGGACCACCGTCCTATTTTATTATTCCATGCTAATGTATTCAGACGTAAGCCTGCTTTGAACACTCTAATTTTTTCAAGGTAAAGGTCCTGGTTTCCCACCACGCTAAATTAATAACATGATGGTTCCCCAGAAGGTAGAAATTCCACACGCCAGTACAGACTATTGCCCGACCAACGGTAGAACCCCGAAATTCAACTACGAGCTTTTTAACTGCAACAACTTTAATATACGCTATTGGAGCTGGAATTACCGCGGCTGCTGGCACCAGACTTGCCCTCCAA
+
DDBADIIGIIIIIIIIIIHEHIIHHIIIIIHIIIHIIIIHHHIIIIIIIHHHIGHIIIHHIIGHEC<FHHHHHIIIHIIIIIIIIIHHHIIHHIIIIIIIIIIIIHIHIIIIHHIIIIHIIIIIIIIHHHIIIIHHGIIHHHIIIIIHIIIIIIHIIIIIIIHIIHIIIIIIIIIIIHIIIIIIIIIIIHGIIIIIIIHIIIIIIIIIHIIIHIIIIIIIIIIHIGIHIIIIIIIIHHHHHDIIIIIHIIIIIIIIIIIIIIIIIIIIIIGIIIIIIIIIIIIIIIIIIIIIIIHIIIIIIIIIIIIIIIIHIIIIIIIIIIIIIIIHHIIIIIIIIIDDDDD
@HISEQ:969:HM2KJBCX2:2:1102:4992:30159 2:N:0:ACTATGCA
AGACAAGCTTCCCCCAACTATCCCTATAATCATTACGTCGATCCTAGAAACCAACAAAATAGAATCAAACGTCCTATTTCGTTATTCCATGCTAATGTATTCAAGCGTGAGCCTGCTTTAAACACTCTAATTTTTTCAAAGTAACAGTCCTGATTCCCCATGACACCAAATTAATGACATCATGGTTCGTCAGAAGGTAGGAATCAATAATACCAGTACGTACAATAGCACGACCAATAAATTGATCTCGAAATTCAACTACGAGCTTTTTAACTGCAACAACTTTAATATACGCTATTGGAGCTGGAATTACCGCGGCTGCTGGCACCAGACTTGCCCTCCAA
+
ADDDDIIIIIIIIIIIIIIIIIIIIIIHIIIIIIIIIIIIIIIIIIIIIIIIIHIIHHHHIIIIIIIIIIIIHHHHIIIGHIIIIGHHHHIIIIIIIIIIIIIIHIIIIIIIIIIIIIIIIIIIIHIHIIHIIIIHIIIIIIIIIIIIIIHIIIIIIIIIIHIIIIIIIIIIIIIIIIIIIIIIIIIIIHIIIIIIIIIIIIIIIIIIIIIIIIIIIIIIIIIIIIIIIIIIIIIIIIIIIIHIHHG/IIIIIIIIIIIIIIIIIIIIIIIIIIIIIIIIIIIIIIIIIIIIIIIIIIIIIIIIIIIIIIIIIIIIIIIIIIIIIIIIIIIIIIIIIIIDDDDD
@HISEQ:969:HM2KJBCX2:2:1102:6597:30469 2:N:0:ACTATGCA
AGACAAGCTTCCCCCAACTATCCCTATTAATCATTACGGTGATCCTAGAAACCAACAAAATAGAATCATGCCGTCCTATTTTATTATTCCATGCTAATGTATTCAAGCAAAATGCCTGCTTTAAACACTCTAATTTTTTCAAAGTAAAGGTCCTGGTTCCCCGCGACACCCAATTAAGGGCATCGCGGTTCTCCAGAAGGTGAGAAATTGACTACACCAGTTCATACCCCTTAAGGCACGACCGATGTGTCAATCCCGAAATTCAACTACGAGCTTTTTAACTGCAACAACTTTAATATACGCTATTGGAGCTGGAATTACCGCGGCTGCTGGCACCAGACTTGCCCTCCAA
+
BDDDDIHIIIIIIIIIIIIIIIIIIIIIIIIIIIIIIIIIIIIIIIIIIIIHIIIIIIIEHEHHHHIHHHHHHIIIIIIIIIIIIIIIIIIIIHIIIIIIIHIIIIIIIIIIIHIIIIIIHIIIIIIIIIIIIIIHHHHIIIIIIIIHIIIHIHHHHEHIIIIIIIIIIIIIIIIHIIIHIIIIIIIIIIIIIIIIIIIIIIIIIIIIIIIIIIIIIIIIIIIIHIIIIIIIIIIHIIIIIIHIIIIIIIHIIIIIIIIIIIIIIIIIIIIIIIIIIIIIIIIIIIHIIIIIIIIIIIIIIIIIIIIIIIIIIIIIIIIIIIHIIIIIIIIIIIIIIIIIIHIIIIIDDDDD
@HISEQ:969:HM2KJBCX2:2:1102:12157:30884 2:N:0:ACTATGCA
AGACAAGCTTCCCCCAACTATCCCTATTAATCATTACGGTGATCCTAGAAACCAACAAAATAGAACCATGCCGTCCTATTTTATTATTCCATGCTAATGTATTCAGGCATAGGCCTGCTTTGAGCACTCTAATTTTTTCAAGGTAATGGTTCTGCTTCCCCGGCACATCAAATTAATGGCATACCGGTTATTCAGAAGGTAGGAATCCATCACACCAGTGCGGACCGTGAGGCCCGACCGACGGATAGATCCCGAAATTCAACTACGAGCTTTTTAACTGCAACAACTTTAATATACGCTATTGGAGCTGGAATTACCGCGGCTGCTGGCACCAGACTTGCCCTCCAA
+
CDDCDHGCHEHHHIGHGIIIHHEHIIIIIIIHHHHEHII@CHHHHH?HHHGHH?HHHIIIIIHIHHEHH?GCC0/CEHHIHHIHI?@CC11DHEHIIIIIIHFHIEHCHHHHHHEGHIHHHEHHHHHHHHHIHIHHIIIHHHFHHIIHIIIIGIHHHIHGIHIIIIIHHIIHHHHHIHHHEHHHHHIIHHCEHEIHEHHIHHHHGIHIIIIIHHIIHIIHHHCIIIIIIHIHHIIIHHIIHIHHHEFIIIIIIIIIIIIIIHHIHIIIIHHFIIIHIIIIIIIHHHH@HHHEIIIIIIIHIIIIIIIIIHIIIIIIIIIGHIIIIIIIIIIIIIIHIHIIIIIDBADA
@HISEQ:969:HM2KJBCX2:2:1102:6416:31294 2:N:0:ACTATGCA
AGACAAGCTTCCCCCAACTATCCCTATTAATCATTACGGTGATCCTAGAAACCAACAAAATAGAACCATGCCGTCCTATTCTATTATTCCATGCTAATGTATTCAAGCGTGAGCCTGCTTTAAACACTCTAATTTTTTCAAAGTAACAGTCCTGATTCCCCGCGACACCAAATTAATGACATCACGGATCTTCAGAAGGGAGAAACCAGTGACACCAGTGCATACCAAAGGCATGACCAGCGTACTGATCCCGAAATTCAACTACGAGCTTTTTAACTGCAACAACTTTAATATACGCTATTGGAGCTGGAATTACCGCGACTGCTGGCACCAGACTTGCCCTCCAA
+
DDDDDIIHIIIIIIIIIHIIIIIIIHIIIIIIIIIIIHIIIIIGHIHIGIIHIIIIIIIEHHFFHIIIIIHHIIIIHIIIIIHHIIIIIIHIGIIIHIHHIHHHIIHHIIIIIIHIIIHHIIIIHHIIIIIHIIIIIIIIIHHHIHHHHHIIHIHIHHIHHIIIHIIIIHIHHIIIIIGIHIHIIIIIIIIIHHIIIIIIHHIIHIIIIIHIIIIIIIHIIIHIIHIIIIIIHIIIIIIIIIIIHHIIIIIIIIIIIIIIHHDHIIIIIHIIIIHHIIHHIIIIIIIHIIIIIIIIIIIIHHIIIIIIIIIIIIHIIIIHIIIIIIIIIIIIIIIIIIIIIIDDDDD
@HISEQ:969:HM2KJBCX2:2:1102:2301:31872 2:N:0:ACTATGCA
AGACAAGCTTCCCCCAACTATCCCTATTAATCATTACGTTGATCCTAGAAACCAACAAAATAGAATCGAACGTCCTATTTCATTATTCCATGCTAATGTATTCAAGCGCGTGCCTGCTTTAAACACTCTAATTTTTTCAAAGTAACAGTCCTGACTCCCCACAACATCAAATTAATGACATCATGATTCATCAGAAGGGAGAAATCAATGACATTAGTACGTACCGAAGGCACGACCGACGTATTGATCCCGAAATTCAACTACGAGCTTTTTAACTGCAACAACTTTAATATACGCTATTGGAGCTGGAATTACCGCGGCTGCTGGCACCAGACTTGCCCTCC
+
DDDDDIIEHIIIIEDHH=GHIHIIIIIIIIGIIIIIIIIIHIIIHIIHIEEHHIHHCHEIHHIIIIIC?GHHC<ECHIHIHFHIIHHEHHHHIIIHHIH?IHHIIHFHHHIIHGIHEHIHHHGHIIHHIHIIIIIHHEFHIIHIIHIIIIIIHFHHHHHIHIIIIIHHHHIHIHHIHHHIHIIIIIIIGIIHIIIIIIIHIHIIIIIIIIHIIIIIHIIHIIHGA<IHHDHHH=IIIIIIHHFHHIIGIIIHHIIIIIHIIHHIIIIIIIIIIIIIIIHIIIHHIIIIIIIIIIIIGIIIIIIIIIIIHHHEIIIIIIIIIIIIHHIHIIIIHH@IIIHDDDDD
@HISEQ:969:HM2KJBCX2:2:1102:6843:32371 2:N:0:ACTATGCA
AGACAAGCTTCCCCCAACTATCCCTATTAATCATTACGGTGGTCCTAGAAACCAACAAAATAGAACCACAACGTCCTATTCTATTATTCCATGCTAATCTATTCAAGCAATAGCCCGCTTTAAACACTCTAATTTTTTCAAGGTAATGGTCCTGGCTCCCCAACACACCCAATAAAGGACATACTGGTTCACCAGAAGGAAGACCCGACAGCAGACAGTACTCGCCAAAGACGGACCGCCCGGCCAGGCCTAAAATTCAACTACGAGCTTTTTAACTGCAACAACTTTAATATACGCTATTGGAGCTGGAATTACCGCGGCTGCTGGCACCAGACTTGC
+
DDBDDIHHIIHIIIIHIIIIHHIIIIIIIHHIIIHIHHHHIIIIHIIHIIIIIIIIIIHHIIHIIIIHIIIHIIIIIIHGEHHIIHEHHIIIIHHHIIIHGHHIIIHHIIIHHHFIHHHHIIIIIIIHHIIIHIHHHHIHIIIIIHIIIHHIIHHHHHHEHHIHHHIIIIIIIIHIIIIIIIIIIIIIIHIIHHIIHIIHIHHIIIIHIIHIIIHIIIIIIIIIIIIIIIHIIHFCHCIIIIIIIIIIHHIHIHIIHIIIIIIIIIIIIIIIIIIIIIIIIIHIIIHHEIGIIHIIIIHHHIIIIHIIIIIIIIHGHHIIIIIIIHHDDCIIIIDDCDD
@HISEQ:969:HM2KJBCX2:2:1102:3253:32703 2:N:0:ACTATGCA
AGACAAGCTTCCCCCAACTATCCCTATTAATCATTACGGTGGTCCTAGAAACCAACAAAATAGAACCACAACGTCCTATTCTATTATTCCATGCTAATCTATTCAAGCAATAGCCCGCTTTAAACACTCTAATTTTTTCAAGGTAATGGTCCTGGCTCCCCAACACACCCAATTAAGGACATACTGGTTCACCAGAAGGAAGACCCGACAACAGGACAGTACTCGCCAAAGACGGACCGCCCGGCCAAGTCTAAAATTCAACTACGAGCTTTTTAACTGCAACAACTTTAATATACGCTATTGGAGCTGGAATTACCGCGGCTGCTGGCACCAGACTTGCCCTCCAA
+
CDDDDIIIIIIIIIIIIIIIIIIIIIIIIIIIIIIIIIIIIIIIIIIHIIIIHIIIHIIIIIIHIIIIIIIIIIFHHIIHHHIIIIIIIIIIIIIIGHIHIEHHIIIIIIIIHIIIIHFHIIGIEFHIGHHHHIIHIGHIIIGIIIIGFHGIIGHGFEHII9HH<EHHIHEHCFGHFHI/DFC?CGEFCHIIHIIGIIHC=7GHHGHHHIIGEFGEHEHH?/F@BDG@IIIIIIIIIIIIIIIFIHIIIGIIIIIIIIIIIIIIIIIIIIIIIIIIIIIIIIIIIIIIIIIIIIIIIIIIIIIIIIIIIIIIIIIIIIIIIIIIIIIIIIIIIIIIIIIIIIDDDDD
@HISEQ:969:HM2KJBCX2:2:1102:8484:32682 2:N:0:ACTATGCA
AGACAAGCTTCCCCCAACTATCCCTATTAATCATTACGGTGATCCTAGAAACCAACAAAATAGAACCATGCCGTCCTATTCTATTATTCCATGCTAATGTATTCGAGCAAAAATGCCTGCTTTAAACACTCTAATTTTTTCAAGGTAAAGGTCCTGGATCCGCAAGACACCCAAAATTAAGGACATCCAAGTTTCTCCAGAAGGTGAGAAATCAACAGCAACAGTTCATACCCCCTCCTTAAGGCACACGACCATCACACGTCAATCCCGAAATTCAACTACGAGCTTTTTAACTGCAACAACTTTAATATACGCTATTGGAGCTGGAATTACCGCGGCTGCTGGCACCAGACTTGCCCTCCAA
+
DDDDDIIGHHHIIIIIIGHGHHCHHHHIIGIIIIHHHIGHIIHIIIHFIHIHIIIIHIIHHFEHHIIIICEHIIIIIII1FHHHIHHIEGHIIHHHHEEEGEHG?G@HHIGHFHHIHHIIIIIHHIFHIHIIIIIHGGIHEHHHHEIHHHIIHHFHEDIIIIHIIIHIHIIHIHHHHIIIIIHHGHFIIIIGIHHGIIHIIIHIIIIIIIIHIIHHEHHFIIIIIIIIHHIHHFHHIHIIIIIIHIHIIIHHH?HIHIIIIHGIIGIHHIIIIIIIIIIIIIIIIIIHIIIIHIHIIIIIIHIIIIIIIIIHIIHHIIHIIIIIIIIIIIIIHIIHIIIIIIIIIIIIIIIIIIIHIIIDDDDD
@HISEQ:969:HM2KJBCX2:2:1102:13409:32949 2:N:0:ACTATGCA
AGACAAGCTTCCCCCAACTATCCCTATTAATCATTACGGTGATCCTAGAAACCAACAAAATAGAACCATGCCGTCCTATTCTATTATTCCATGCTAATGTATTCGAGCAAAAATGCCTGCTTTAAACACTCTAATTTTTTCAAGGTAAAGGTCCTGGATCCGCAAGACACCCAATAAAGGACATCAAGTTTCTCCAGAAGGTGAGAAATCAACAGTAACAGTTCATACCCCTTAAGGCATGACCATCACGTCAATCCCGAAATTCAACTACGAGCTTTTTAACTGCAACAACTTTAATATACGCTATTGGAGCTGGAATTACCGCGGCTGCTGGCACCAGACTTGCCCTCCAA
+
DCDADIIIIIHIIGIIIIIIHHIGHHIIIIIIIHHIGIHIIIIIIIIGIHIIHHGIIF1FHHCGEHIIIEEHIHHIIIIIIIHIHHIIIHHHIGHGIHFEEG@IHHHGIHEIIIIIIIHHIIIIHGHHIHHIHHHHHIHHIHGFIIIHFIIHIIIGHHHIHHIIHCC@HHEIIHIHIIIIIHH?HHIIIHFIHIIIIIII<IIHIIIH:HIIIHH:IIIIIIHIIIHIIIHGIIHIHIIIEIIIIHHHIIHGIHHIIIIIIIFIIIHHCIIIIIIIIIIIIIIIIIIIIIIHHIIIIIIIIIIIIIIIIIIIIIIHHHHIIIIIIIIIIIIIIIIHIIIIIIIIIIIIDDDDD
@HISEQ:969:HM2KJBCX2:2:1102:6576:33725 2:N:0:ACTATGCA
AGACAAGCTTCCCCCAACTATCCCTATTAATCATTACGTCGATCCTAGAAACCAACAAAATAGGGTCAAACGTCCTATTTCATTATTCCATGCTAATGTATTCAAGCGTGTGCCTGCTTTAAACACTCTAATTTTTTCAAAGTAACAGTCCTGATTCCCCATGACACCAAATTAATGACATCATAGTTCGTCAGAAGGTAGAAATCAATAATACCAGTGCATACCGGAGGCACGACCAATATATTGATCCCGAAATTCAACTACGAGCTTTTTAACTGCAACAACTTTAATATACGCTATTGGAGCTGGAATTACCGCGGCTGCTGGCACCAGACTTGCCCTC
+
DDCDDIIIIIIIIIIIIIIIIIIIIIIIIIIIIIIIIIIIIIIIIIIIIHIIIHIIIIIHHIHIIIIIIHIIHIIIIIHIIIIIIIIIIIIIHIHIIIIIIHHHIIIIIIIIIIIIIIIIIIIIIIIIIIIIIIIIIIIIIIIIIIIIIIIIIIIIIIIIIIIIIIIIIIIIIIIIIIIIIIIIIIIIIIHIIIIHIIIIIIIIIIIIIIIIIIIIIIIIIIIIIIIIIIIIIIIIIIIIIHIIIIIIIIIIIIIIIIIIIIIIIIIIIIIIIIIIIIIIIIIIIIIIIIIIIIIIIIIIHIIIIIIIIIIIIIIIIIIIIIIIIIIIIIIIIIIIIIDDDDD
@HISEQ:969:HM2KJBCX2:2:1102:9182:32991 2:N:0:ACTATGCA
AGACAAGCTTCCCCCAACTATCCCTATTAATCATTACGTCGATCCTAGAAACCAACAAAATAGAATCAAACGTCCTATTAATCATTACGTCAATCCTAGAAACCAACAAAATAGGATCAAACGTCCTATTTCATTATTCCATGCTAATGTATTCAAGCGTTAGCCTGCTTTAAACACTCTAATTTTTTCAAAGTAACAGTCCTGTTTCCCCGCAACACCAAATTAATGACATTACAGTTCTTCAAGAAGGAGGAACCAGTAAAGCCAGTACATACCAGAGGCACGACCAACCTACTAATCCCGAAATTCAACTACGAGCTTTTTAACTGCAACAACTTTAATATACGCTATTGGAGCTGGAATTACCGCGGCTGCTGGCACCAGACTTGCCCTCCAA
+
DDDDDIIIIIIIIIIIIHIIIIIIIIIIIIIIIIIIIHIIIIIIIIHHIIIIIIIIIIHIIIHIIIIIGHIIIIIIHIIIIIHIIHIIIIHHIIIHIIHIH<CGHIHHHHIIIHGIGHIHIHCGEHHHEGHCEHHGHHHCHHFCHGIIIIIIIIIIIIHHEHIHIHHIIIIIIIIIIHIIIIIHHHIHIIIIIIHHHIHIIIIIIIGIIIIIIIIIIHIIIIIIIIIIIIIIIIGIIHHHIIIHIGIIIIIIIIIIIHIHIIHIIIIIIIIIIIIIIIHIIIIIIIIIIHIHHGHFIIHIIIIIIIIIIIIIIHIIIIIIIIIIIIIIIIIIIIIIIHHIIIIIIIIIIIIIIIIIIIIIIIIIIIIIIIIIIIIIIIIIIIIIIIIIIIIIDDDDD
@HISEQ:969:HM2KJBCX2:2:1102:6949:33756 2:N:0:ACTATGCA
AGACAAGCTTCCCCCAACTATCCCTATTAATCATTACGGTGGTCCTAGAAACCAACAAAATAGAACCACAACGTCCTATTCTATTATTCCATGCTAATCTATTCAAGCAATAGCCCGCTTTAAACACTCTAATTTTTTCAAGGTAATGGTCCTGGCTCCCCAACACACCCAATTAAGGACATACTGGTTCACCAGAAGGAAGACCCGACAACAGGACAGTACTCGCCAAAGACGGACCGCCCGGCCAAGTCTAAAATTCAACTACGAGCTTTTTAACTGCAACAACTTTAATATACGCTATTGGAGCTGGAATTACCGCGGCTGCTGGCACCAGACTTGCCCTCCAA
+
DDDDDIIIIIIIIHHIIIIIIIIIIIIIIIIIIIIIIIIIIIIIIIHIIHIIHEHIIHHIIIIIIIIIIIIIIHIIIIIIIIIHHHHHHIIIIIFHIIIIIHHIIIIIIIIIIIHIIIHHIIHIIIIIIIIIIIIIIIIIIHHHIIIIHHIIIIHFFHIIIIIHHIIIIIIHHIIIIIIIIHIIIIIIIIIIIIIIIIIIIHHIIIIIIIIIIIIIIIIIIIIIIIIIIIIHIIIIIIIIIIIIIIIIIHIIIIIIIIIIIIIIIIIIIIIIIIIHIIIIIIIIIIIIIIIIIIIIIIIIIIIIIIIIIIIIIIIIIIIIIIIIIIIIIIIIIIIIIIIIIIDDDDD
@HISEQ:969:HM2KJBCX2:2:1102:11572:33944 2:N:0:ACTATGCA
AGACAAGCTTCCCCCAACTATCCCTATTAATCATTACGGTGATCCTAGAAACCAACAAAATAGAACCATGCCGTCCTATTCTATTATTCCATGCTAATGTATTCGAGCAAAATGCCTGCTTTAAACACTCTAATTTTTTCAAGGTAAAGGTCCTGGTTCCACATGACACCCAATTAAGGACATCATGCTTCTCCAGAAGGTGAGAAATCAACTGCGACAGTTCATACCCCTTAAGGCACGACCATCACGTCAATCCCGAAATTCAACTACGAGCTTTTTAACTGCAACAACTTTAATATACGCTATTGGAGCTGGAATTACCGCGGCTGCTGGCACCAGACTTGCCCTCCAA
+
DDDDDIIIIIIIIIIIIIIIIIIIIIIIIIHIIIIIIIIIIIIHIIIIIIIHIIHIIEHHHIHIIIIGIHIIIIIIIIIIIIIIHIIIIHHHIIIIIIIIIIIIIIIIIIIIIIIIIIIIIIIHIIIIIIIIIIIIIIIIIIIIIIIIIIIIIIIIIIGIIIIIIIIIIIIIIIHIIIIIIIIIIIIHIIIIIIIIIIIIIIIIHHI0IIIIIIIIIIIIIIIIIIIIIIIIIIIIIIIIIIIIIIHIIHHHHIIIIIIIIIIIIIIIHIHIIIIIIIIIIIIIIIIIIIIIIIIIIIIIIIIIIIIIIIIIIIIIIIIIIIIIIIIIIIIIIIIIIIIIIIIIIIIDDDDD
@HISEQ:969:HM2KJBCX2:2:1102:10549:34259 2:N:0:ACTATGCA
AGACAAGCTTCCCCCAACTATCCCTATTAATCATTACGTCGATCCTAGAAACCAACAAAATAGAATCAAACGTCCTATTTCGTTATTCCATGCTAATGTATTCAAGCGTGAGCCTGCTTTAAACACTCTAATTTTTTCAAAGTAACAGTCCTGATTCCCCATGACACCAAATTAATGACATCATGGTTCGTCAGAAGGTAGGAATCAATAATACCAGTACGTACAATAGCACGACCAATAAATTAATCCCGAAATTCAACTACGAGCTTTTTAACTGCAACAACTTTAATATACGCTATTGGAGCTGGAATTACCGCGGCTGCTGGCACCAGACTTGCCCTCCAA
+
DDDDDHIIIIIGHHIDHIIIGIIIIIIIIIIIIIIIIIIIIIHIIIIIIIIIGIHIIIIIIIIIHIIIIHHIIIIIGIIIIIIIIIHHHIHGHHFIIIIIIIIIIIIHHIIIIIIHIIIIHHCIIIIIIIHHIIIIIHIHIIIHHHHIIIIIIIIIIIIIIHEIIIIIIIIIIIIIIIIIIIIHGIIIIIIIIIIIIIIIIIIIIIIHIIIIIIIIIIIIIIIIHIIIIIIIIIIHIIIIIIIHHIIIIIIIIIIIIIHHHIHIIIIIIIIIIHIIIIIIIIIIIIIIIIIIHIIIIIHHIIIHIIIIIIIIIIIIIIIIIIIIIIIIIIIIIIIIIIIIDDDDD
@HISEQ:969:HM2KJBCX2:2:1102:17550:34173 2:N:0:ACTATGCA
AGACAAGCTTCCCCCAACTATCCCTATTAATCATTACGTCGATCCTAGAAACCAACAAAATAGAATCAAACGTCCTATTTCATTATTCCATGCTAATGTATTCAAGCGTGAGCCTGCTTTAAACACTCTAATTTTTTCAAAGTAACAGTCCTGATTCCCCACAACACCAAATAAATGACATCATGGTTCGTCAGAAGGGAGAAACCAACAATGCCAGTACGTACCTAGGCACGACCGACATGATGGTCCCGAAATTCAACTACGAGCTTTTTAACTGCAGCAACTTTAATATACGCTATTGGAGCTGGAATTACCGCGGCTGCTGGCACCAGACTTGCCCTCCAA
+
DDDDA@GEC@FEHIDDEEHIGHHHIIHHHHIGHHHIHIIH/FHIHII?CHHIH??G1CCGHIIHHIEFFH1GCFCGEEHHE1CCGHECCHHIE1FHHHFHGHGHHHEHHHGIHIHHH?EHHEHIHHHEEGHHFHH1?EHEIIHHHHHE@EEHHGHHHHHEHHHIHHHIIEHHHHHHHIIIHIIHHHHHCIHHIIIIIIIIHIHIIFIIIIIHIGIHIIIHIIIIIHIHHIIIIHHIIIIIFHHCIIIIIIIHIIIIIIHIHIIIIHIIIIIIIHHHIIIIIHIHHIHIIIHIIHIIHIIIIIHIIIIIIIIIIIIIIIIIIGIIIIIIIIIIIIHIIIHGCDDDD
@HISEQ:969:HM2KJBCX2:2:1102:2506:35104 2:N:0:ACTATGCA
AGACAAGCTTCCCCCAACTATCCCTATTAATCATTACGGTGATCCTAGAAACCAACAAAATAGAACCATGCCGTCCTATTCTATTATTCCATGCTAATGTATTCGAGCAAAATGCCTGCTTTAAACACTCTAATTTTTTCAAGGTAAAGGTCCTGGTTCCACATGACACCCAATTAAGGACATCATGCTTCTCCAGAAGGTGAGAAATCAACTGCGACAGTTCATACCCCTTAAGGCACGACCATCACGTCAATCCCGAAATTCAACTACGAGCTTTTTAACTGCAACAACTTTAATATACGCTATTGGAGCTGGAATTACCGCGGCTGCTGGCACCAGACTTGCCCTCCAA
+
DDDDDIHHIIIIIIIHGIIIIIIIIIIIIIHIIIIIIIGIIIIHHIIIIIIIHIIIIII@HHFFHIHIIIIIIIIHIHHFHIIIIIIHIGIIIIIHHIHEHHHHHHGGHIIIIIIHIIIHHFHCGIHHIHIHGHIIIHECHIHEIIIIIIHHIIGIHHIIIIIIHEHIHIIIIHHIIIIIIGIIGIIIIIIIIIIIIIHIIIHGHFIIHGIIIIIIIIIIIIIIIIIIIIIIIIIHIIIIIIIIIHGIIHHIHIIIIIIIIIIIIIIIIIIIHIIHIIIIIIIIIIIIIIIIIIIIIIIHGIIIIIIIIIIIIIIIIIIIIIIIIIIIIIIIIIIIIIIIIIIIIIIDDDDD
@HISEQ:969:HM2KJBCX2:2:1102:8698:34760 2:N:0:ACTATGCA
AGACAAGCTTCCCCCAACTATCCCTATTAATCATTACGGTGATCCTAGAAACCAACGAAATAGAACCAATCCGTCCTATTTCATTATTCCATGCTAATGTATTCAGACGTTAGCCTGCTTTAAACACTCTAATTTTTTCAAAGTAACAGTCCTGATTTCCTATCACACCAACTAAATGGCATGAAAGTTCCTCAGAAGGTAGAGATTTATCTCACCAGTACAGACAATTAAGCCTGACCAATGGGTAAACCCCGAAGTTCAACTACGAGCTTTTTAACTGCAACAACTTTAATATACGCTATTGGAGCTGGAATTACCGCGGCTGCTGGCACCAGACTTGCCCTCCAA
+
DDDDDIIIIIIIIIIHIIIIIIIIIIIIIHIIIIIIIIIIIIIIIIIGIIIIIIHIIIIIIIHHIIHIIIIIIHHIIIIIIGIIIIIIIIIIIHIIIIIIIHIIHIIIIIIIIHIIIIIIIIIIHIIIIIIIIIIIIIIIIIIIIIIIIIIIIIIIIIIIIIIIIIIIIIIIIIIIIIIIIIIIIIIIIIHHIIIIIIIIIIIHIIIIIIIIIIIIIIIIIIIIIIIIIIIIIIIIIIIIIIIIHHHIIIIIIIIIIIIIIIIIIIIIIIIIIIIIIIIIIIIIIIIIHHIIIIIIIIIIIIIIIIIIIIIIIIIIIIIIIIIIIIIIHG<IIIIIIIIIIIIDDDDD
@HISEQ:969:HM2KJBCX2:2:1102:19864:33528 2:N:0:ACTATGCA
AGACAAGCTTCCCCCAACTATCCCTATTAATCATTGCTCACAAATCCAAAAACCAACAAAATACGATAAACGAGCCCTAACTTATTATTCCATGCTAATGTATTCATAACTAACCGCCTGCTTTAAACACTCTAATTTTTTCAAAGTAAAGGTCCTGGATTGCGAACCCAACCCAGCAAAGGGCAGGAACGTTCTCCAGGAAGATGGTAAGCGCGCATCGGCACTCACACACGAAATCGTGGCGGGCCAAGCGCACTATACCAGAAATCCAACTACGAGCTTTTTAACTGCAACAACTTTAATATACGCTATTGGAGCTGGAATTACCGCGGCTGCTGGAACCAGACTTGCCCTCCAA
+
DDDADHIIIIIIIIHIIIIIIGIIIIHGIIIIIHHHIIIIIIIIIIIIIIGIIHIHIIGEHIIIHEHHIIIIIHIIIHIIHIIHIIHGHHEHEGHIIHIIHDGHEHIIIIIIIIHIIIIHFFHHHHHHHEIIIIIIHHHGHHHFHIIHIHHEHFCHIHHHIHHFIHHDHHFHIIIIIIIIIIHHHHHIIIIIIIIIIHHIGIIHIHHEHGIIIIIIHHIIHIIHHHIIIHHEHIIIHIIIIIIHEIIIIIIIIHHHHHHIHIHHIIHIIGIIHHHIIIIIIIIHHIIIIIIIIIHIIIIIIHIIIIIIIIIIIIIIIHHIIIIIHHEC/IIIIIIIIIIIHIIIIIIIIIIIIDDDDA
@HISEQ:969:HM2KJBCX2:2:1102:17384:34545 2:N:0:ACTATGCA
AGACAAGCTTCCCCCAACTATCCCTATTAATCATTACGGTGATCCTAGAAACCAACAAAATAGAACCATGCCGTCCTATTCTATTATTCCATGCTAATGTATTCGAGCAAAAATGCCTGCTTTAAACACTCTAATTTTTTCAAGGTAAAGGTCCTGGATCCGCAAGACACCCAATTAAGGACATCAAGTTTCTCCAGAAGGTGAGAAATCAACAGCGACAGTTCATACCCCTTAAGGCATGACCATCACGTCAATCCCGAAATTCAACTACGAGCTTTTTAACTGCAACAACTTTAATATACGCTATTGGAGCTGGAATTACCGCGGCTGCTGGCACCAGACTTGCCCTCCAA
+
DDDDDIIII@GHHEHHEHIEHHIGIHEHHEIIGHGHHCEHHIFHHHHCEHIICHHIHHHEHHHHHHIIHCEH/<CCEECCGH?H1F1CCCGHIIFCHHCHH1<DIHGEHHHGHHHHFIHHHHHIIIHHFIIIGIIIHIIIGIIIHIHHIIIHHHGIHIHIGIIIIIHHHHIIIIIIIIHIIIIIIIIIHHHIHHIIIIIIIIIIIIIIIIIIIIIIIIHIIIIIIIIIIIII=IIIIIIIIIH<IHIHIHIHIIIHHIIIIIIIIIIIIHIIIHIIIHIIIIHIIIIIIIIIIHHIIIIHIIIHIIIIIIIIIIHIIIIIIIIIIIIIIIIIIIIIIIIIIIIIIIIIDDDDD
@HISEQ:969:HM2KJBCX2:2:1102:10844:35059 2:N:0:ACTATGCA
AGACAAGCTTCCCCCAACTATCCCTATTAATCATTACGGCGGTCCTAGAAACCAACAAAATAGAACCGCACGTCCTATTCTATTATTCCATGCTAACGTATTCGAGCAAATGCCTGCTTTGAACACTCTAATTTTTTCAAAGTAAAAGTCCTGGTCCCCAACACGCCCAGTGAAGGGCATGCGGTTCTCCAGAAGAAAAGGCCCGGCCGGACAAGTGCACGCGGTGAGGCGGACCTGCCAGCCAGGCCAAAGGTTCAACTACGAGCTTTTTAACTGCAACAACTTTAATATACGCTATTGGAGCTGGAATTACCGCGGCTGCTGGCACCAGACTTGCCCTCCAA
+
DDDDDIIIIIHIIIIIIIIIIIIIIIIIIHIIIIIIIHHIIIIIIIIHIIGHIIIIIIHHHIHHIIIHIIIIIIIHIIIHHIHIIIIFHFHHIIIIIIIIIDIHIIIIIIIIIIIIIIIIHHHIIIIIIHIIIIHHIIIIIIIIIIIIIIIIIHIIIIIHHIIIHIIIIIIIIIIIIIIIIIIIIIIIIIIIIIIIIIIIIIIIIIIIIIIIIIIIIIIIIIIIIIIIIIIIIIIIIIIIIIHIIIIHIIIIIIIIIIIIIIIIHIIIIIIIIIIIIIIIIIIIIIIIIIIIIIIIIIIIIIHIIIIIIIIIIIIIIIIIIIIIIIIIIIIIIIIIIIIDDDDD
@HISEQ:969:HM2KJBCX2:2:1102:11798:35656 2:N:0:ACTATGCA
AGACAAGCTTCCCCCAACTATCCCTATTAATCATTACGTCGATCCTAGAAACCAACAAAATAGAATCAAACGTCCTATTTCATTATTCCATGCTAATGTATTCAAGCGCGAGCTTGCTTTAAACACTCTAATTTTTTCAAAGTAACAGTCCTGATTTCCCGCGACACCAAATTAATGACATCGTGGTTCGTCAGAAGGGAGAAACCAATAATGCTAGTACGTACAAAGTACGACCGACATATTAGTCCCGAAATTCAACTACGAGCTTTTTAACTGCAACAACTTTAATATACGCTATTGGAGCTGGAATTACCGCGGCTGCTGGCACCAGACTTGCCCTCCAA
+
DDDDBHHFH?@<FHHDEHIIIIHE?@GHIHIGCGEHH?DHHHHHHIG@?GHIIEEHF@GHCHIFH1GHEHHHCHH0@HC?GEEHH?CG@CE@ECIIIHHGGEHGFDIHHG@/H?HCHHIFGCHHEHEHHHHHAH@IHIHHDIHIIHHHGGHGHCEIIHFHCHCFHHHHIIHEHHHHHHHGFHGHEDIHHHIIIIHIIIHIHHHHH;ECEFHEHHHIIHHIHHGCHHHGHEHIIIIIHHEHGHHGGFC<H@@EFHHHIIHIHHIIHHEIIIIHGFHHHHIIHIIHHGIIIIIIIIHGEFHHHIHIIGIIIHHCCIHHHFHIIIIIHHFHHHHCHHHGIIIDD?DD
@HISEQ:969:HM2KJBCX2:2:1102:14506:35668 2:N:0:ACTATGCA
AGACAAGCTTCCCCCAACTATCCCTATTAATCATTACGGTGGTCCTAGACCAACAAAATAGAACCAACGTCCTATTCTATTATTCCATGCTAATCTATTCAAGCAAAAGCCCGCTTTAAACACTCTAATTTTTTCAAGGTAATGGTCCTGGTTCCCCGACACACCCAATAAAGGGCATACCGGCTCACCAGAAGGATAGACCCGACAACAGACAGTACTCGCCAGAGACGGACCGCCCGGTCAGGCCTAAAATTCAACTACGAGCTTTTTAACTGCAACAACTTTAATATACGCTATTGGAGCTGGAATTACCGCGGCTGCTGGCACCAGACTTGCCCTCCAA
+
DDDDDIIIIIIIIIIIIIIIIIIIIIIIIIIIIIIIIIIIIHIGIIIIIIIIIIIIIIIIHHIIIIIIIHHHHHIIIIIIIHIIIIIIIIIIIIIIIIIIIIIIIIIIHIIIIIIIIIHIIIIIIIIIIIIIIIIIIIIIIIIHIIIIIIHHIIIIIIIIIIIIIIIIIIIHIIIIIIIGIIIIIIIIIIIIIIIIIIHIIIIIIIIIIIIIIIIIIIIIIIIIIIIIIIIIIIIIIIIIIIIIIHHIIIIIIIIIIIIHIIIIIIIIIIIIIIIIIIIIIIIIIIIIIIIIIHHFDFIIIIIIIIIIIIIIIIIIIIIIIIIIIIIIIIIIIIIIIIDDDDD
@HISEQ:969:HM2KJBCX2:2:1102:1424:35969 2:N:0:ACTATGCA
AGACAAGCTTCCCCCAACTATCCCTATTAATCATTACGTCAATCCTAGAAACCAACAAAATAGGATCAAACGTCCTATTTCATTATTCCATGCTAATGTATTCAAGCGTTAGCCTGCTTTAAACACTCTAATTTTTTCAAAGTAACAGTCCTGTTTCCCTGCAACACCAAATTAATGACATTACAGTTCTTCAAGAAGGAGGAACCAGTAAAGCCAGTACATACCAGAGGCACGACCAACTTACTAATCCCGAAATTCAACTACGAGCTTTTTAACTGCAACAACTTTAATATACGCTATTGGAGCTGGAATTACCGCGGCTGCTGGCACCAGACTTGCCCTCCAA
+
DDDDDIIIIIIIIIIIIIIIIIIIIIIIIIIIIIIIIIIIIIIIIIIIIIIIIIIIIIHIIIGHHHHIIIIIHIHIIIIIIIIHIIIIHIIIIIHIIIIIIIIIIIIIIIIIIIIIIIIIIIIIIIIIIIIIIIIIIIIIIIIIIIIIIIIIIIIIIIIHIIIIIIIIIIHHIIIIIIIIIIIIIIIIIIIIIIIIIIIIIIIIIIIIIIIIIIIIIIIIIIIIIIIIIIIIIIIIIIIIIIIIHIIIIIIIIIIIIIIIIIIIIIIIIIIIIIHIIIIIIIIIIIIIIIIIIIIIIIIIHIIIIIIIIIIIIIIIIIIIIIIIIIIIIIIIIIIIIIIIIDDDDD
@HISEQ:969:HM2KJBCX2:2:1102:10888:34763 2:N:0:ACTATGCA
AGACAAGCTTCCCCCAACTACCCTATTAATCATTACGGTGATCCTAGAAACCAACAAAATAGAACCATGCCGTCCTATTCTATTATTCCATGCTAATGTATTCGAGCAAAAATGCCTGCTTTAAACACTCTAATTTTTTCAAGGTAAAGGTCCTGGATCCGCAAGACACCCAATAAAGGACATCAAGTTTCTCCAGAAGGTGAGAAATCAACAGTAACAGTTCATACCCCTTAAGGCATGACCGTCACGTCAATCCCGAAATTCAACTACGAGCTTTTTAACTGCAACAACTTTAATATACGCTATTGGAGCTGGAATTACCGCGGCTGCTGGCACCAGACTTGCCCTCCAA
+
DDDDDIIIIIIIIIIIIIIIHIIIIHHIIIIIIIIIIIIIIIHIHIIIIIIHIIIIHIIIIHHIHIHHEHHIHIIIHHHIIIIIIGIEHIHIGHIIHIHIHHHHHHHIIIIIHHIHIIIIIIIIIIIIIHHIIIIHIIIIIIIIIIIIHGIIHHHHIIIIIIIIIIIHIIIIIIIIIIIHIIIIIIIIHHIIIIIIIIIIIIIIIIIIIIIHIIIHIIIHIIIIIIIIHHHIIIIIIIIIIIIIIIIIIHFIIIIIIIIIIIIIIIIHHIIIGIIIIIIIIIIIIIIIIIHIIIIIIIIIIIIIIIIIIIIIIIIIIIIIIIIIIIIIIIIIIIIIIIIIIIIIIIIDDDDD
@HISEQ:969:HM2KJBCX2:2:1102:10247:36246 2:N:0:ACTATGAA
AGACAAGCTTCCCCCAACTATCCCTATTAATCATTACGTCAATCCTAGAAACCAACAAAATAGGATCAAACGTCCTATTTCATTATTCCATGCTAATGTATTCAAGCGTTAGCCTGCTTTAAACACTCTAATTTTTTCAAAGTAACAGTCCTGTTTCCCTGCAACACCAAATTAATGACATTACAGTTCTTCAAGAAGGAGGAACCAGTAAAGCCAGTACATACCAGAGGCACGACCAACTTACTAATCCCGAAATTCAACTACGAGCTTTTTAACTGCAACAACTTTAATATACGCTATTGGAGCTGGAATTACCGCGGCTGCTGGCACCAGACTTGCCCTCCAA
+
DD@@@HIIF@CEH1CFHEHE@GHHHHHIHEHEHCC1GC<FHEHIC1FH1FG?CC?C1FHHII?G1<C<GHI=<FEGHFH1<@@?GFH@<11DGHCHIIIHEEGGGHCHHFEDEIIHHEHHHHGFHIIHHHHHIIIHEIHHIIHGDHHIIHHIIIIH8CIHIHFHHHHHHHHGHIIIIIIIIIIIGIIIHHHHCIIIIIIHH:IHIHHIIIHEHCIIIIIHIIHHHHE?IHGCDHHFD?GHHG<GFHCGHHIIIGIHHIHHIHHIHEHIIIHHHGDIIIFHIIIIIIHFHCIHEEDHCHHHHHHGIIIIIHGIIIGIIHIIIHHIHEH@D<<?EHHIGE<=IDDDBD
@HISEQ:969:HM2KJBCX2:2:1102:13187:37176 2:N:0:ACTATGCA
AGACAAGCTTCCCCCAACTATCCCTATTAATCATTACGGTGATCCTAGAAACCAACAAAATAGAATCATGCCGTCCTATTTTATTATTCCATGCTAATGTATTCAAGCAAAATGCCTGCTTTAAACACTCTAATTTTTTCAAAGTAAAGGTCCTGGTTCCCCGTGACACCCAATTAAGGGCATCGCGGTTCTCCAGAAGGTGAGAAATTGACTACACCAGTTCATACCCCTTAAGGCACGACCGATGTGTCAATCCCGAAATTCAACTACGAGCTTTTTAACTGCAACAACTTTAATATACGCTATTGGAGCTGGAATTACCGCGGCTGCTGGCACCAGACTTGCCCTCCAA
+
0DDD@HIFHIIIIHIHIIH@GHHIIIIIHIIIHIHHIHGIIIIIHIHGGEHEEHHHIIGHHHIHHHIGIHGICHIIIIIHHIIHIIIIHF1GHHCHEHFCF<HIHIIIHHHIIIIIIIIHHHIHFHHIIIHHHHIIHHIIHHIIHHHIIIIIHIHHIIHHHFHHHIHIIIIIIIIIIIIIIIIIIIIIIIIIIHIHHIIIHHIIIIIHIIIIIIIIIIIIIIIIIIIIIIIHIIIIIIIIIIIIIIIIIHGIIIHIIHIIIIIIHIGIIIIIIIIIIIIIHIIHHIIIIIIIIIIIIIIHIIIIIIIIIIIIIIIIIHIHIIIIIIIIIIIIIIIIIIIIIIHHIIHDDDDB
@HISEQ:969:HM2KJBCX2:2:1102:5501:37575 2:N:0:ACTATGCA
AGACAAGCTTCCCCCAACTATCCCTATTAATCATTACGTCAATCCTAGAAACCAACAAAATAGGATCAACGTCCTATTTCATTATTCCATGCTAATGTATTCAAGCGCGAGCCTGCTTTAAACACTCTAATTTTTTCAAAGTAACAGTCCTGATTCCCCACCACACCAAATTAATGACATGATGGTTCGTCAGAAGGTAGAAATCAGTAACACCAGTACGTACCGAAGGCACGACCAGCGTACTAATCCCGAAATTCAACTACGAGCTTTTTAACTGCAACAACTTTAATATACGCTATTGGAGCTGGAATTACCGCGGCTGCTGGCACCAGACTTGCCCTCCAA
+
DDDDDIIIIIIIIIIIIIIIIIIIIIIIIIIIIIIIIIIIIIIIIIIIIIIIIIIIIGIEHIHHHHHIHIHIIGIIIHIIIIIIIHIIIIIHIIIIIIIIIIIIIIIIIIIHIIHIIIIIIIIIIIIIIIIIIIHIIIIIIIIIIIIHIIFIIIHIIIIIIIIIIIIIIIIIIIIIIIIIIIIIIHGIIIIIIIIIIIIIIIIIIIIIIIIIIIIIIIIIIIIIIIIIIIIIIIIIIIIIIIIHIIIIIIIIIIIIIIIIIIIIIIIIIIIIIIIIIIIIIIIIIIIIIIIIHIIIIIIIIIIIIIIIIIIIIIIIIIIIIIIIIIIIIIIIIIIIIIIIDDDDD
@HISEQ:969:HM2KJBCX2:2:1102:6381:37891 2:N:0:ACTATGCA
AGACAAGCTTCCCCCAACTATCCCTATTAATCATTACGGTGATCCTAGAAACCAACAAAATAGAACCATGCCGTCCTATTCTATTATTCCATGCTAATGTATTCGAGCAAAATGCCTGCTTTAAACACTCTAATTTTTTCAAGGTAAAGGTCCTGGTTCCACATGACACCCAATTAAGGACATCATGCTTCTCCAGAAGGTGAGAAATCAACTGCGACAGTTCATACCCCTTAAGGCACGACCATCACGTCAATCCCGAAATTCAACTACGAGCTTTTTAACTGCAACAACTTTAATATACGCTATTGGAGCTGGAATTACCGCGGCTGCTGGCACCAGACTTGCCCTCCAA
+
DDDDDIIIIIIIIIIIIIIIIIIIIIIIIIIIIIIIIIIIIIIHIHIIHIIIIIIIHIHIIIHHEHIHIIGHIIIIIIIIIHFHHIIIIIIIHHIIHIIHIGIIIIIIIIIIIIIHHIIHIIIGHIIIIIIIHIIIIHIIIIIIIIIIIIIIHIIIHIIIIHIIIIIIIIHIIIIIIIIIIIIIIIIIIIIIIIIIIIIIIIIIIIIIIIIIIIIIIIIIIHIIIIIIIIIIIIIIIIIIIIIIIHIIIHHIHIIIIIIIIIIIIIIIHIIIIIHHIIIIIIIIIIIIIIIIIIIIIIIIIIIIIIIIIIIIIIIIIIIIIIIIIIIIIIIIIIIIIIIIIIIIIIIDDDDD
@HISEQ:969:HM2KJBCX2:2:1102:7094:38091 2:N:0:ACTATGCA
AGACAAGCTTCCCCCAACTATCCCTATTAATCATTACGGTGGTCCTAGAAACCAACAAAATAGAACCACAACGTCCTATTCTATTATTCCATGCTAATCTATTCAAGCAATAGCCCGCTTTAAACACTCTAATTTTTTCAAGGTAATGGTCCTGGCTCCCCAACACACCCAATAAAGGACATGCTGGCTCACCAGAAGGAAGACCCGACAGCAGACAGTACTCGCCAAAGACGGACCGCCCGGCCAGGCCTAAAATTCAACTACGAGCTTTTTAACTGCAACAACTTTAATATACGCTATTGGAGCTGGAATTACCGCGGCTGCTGGCACCAGACTTGCCCTCCAA
+
DADDDIHIIIIIIHHIIIIIHHIIIHIIHCHHIIHIIGIG@@HEHHIHEHHCGGHHCEEEHHEHHIH?HHHEDHHCHCCGGCGHHHIHHHC1D?GFHIIIHHGHIHHHHHHHIHHHEHHHHHFFHHIHHHGHEFHHHIHIIIIHHEFHHHEHIGHEEDIGIHIHEEEFHIIIIIHHHHHH;EIIHIHHHIIHIIGHIIIIIIIIIIIIIIHGIIIIIIIIIHHIIIHHHHHIIIIIHIIIHHHHEHGIHEIHIIIHGIIIHEHIHHGIIIIIHHHIIIIIIIIIIIHIIIIIIIIIIHIHHIIIIHIIIIIIIIIIIIIHIIIIIIIIIIIIIHIIIIIIIDDDDD
@HISEQ:969:HM2KJBCX2:2:1102:2821:38236 2:N:0:ACTATGCA
AGACAAGCTTCCCCCAACCATCCCTATTAATCATTACGTCAATCCTAGAAACCAACAAAATAGGATCGAACGTCCTATTTCATTATTCCATGCTAATGTATTCAAGCGTTAGCCTGCTTTAAACACTCTAATTTTTTCAAAGTAACAGTCCTGTTTCCCTGCAACACCAAATTAATGACATTACAGTTCTTCAGAAAGGAGGAATCAGCGAAGCCAGTACATACCAGTGGCACGACCAACCTGCTGACCCCGAAATTCAACTACGAGCTTTTTAACTGCAACAACTTTAATATACGCTATTGGAGCTGGAATTACCGCGGCTGCTGGCACCAGACTTGCCCTCCAA
+
DDDDDIIIIIIIIIIIHIIIIIIIIIIIIIIIIIIIIIIIIHIIIIIIIIIIIIIIH1GIIIIGHIIHFHHIIIHHHIHIIIIGHHIHHHHEHHIEHHHGHHHHIHHHIGH@HFHHHHHHHIIHIHHHGHHIIHHHIIHHHHIHHHHCHHHIIIGHEH?H1DHHIIFHIIHDGFHIIEHHIHHHHHECHDFHIHIIHHHG6?CHCEEDDDHHCC?E8<6GIIHGIHHHEHHHHDHIGHGG=GD@GG?HDHCIHIHHEHGHGIIHHG?H@HIIIHHHHGIIHGEHGHHFCFCHIIHHEEFIHEFHHCEFC?EHGHIIGIHHCGGCEIHHHIHHE@EEGIIIHDDDDD
@HISEQ:969:HM2KJBCX2:2:1102:16096:37923 2:N:0:ACTATGCA
AGACAAGCTTCCCCCAACTATCCCTATTAATCATTACGGTGATCCTAGAAACCAACAAAATAGAACCATACCGTCCTATTCTATTATCCCATGCTAATGTATTCGAGCAAAAATGCCTGCTTTAAACAAACACTCTAATTTTTTCAAGGTAAAGGTCCTGGATCCGCAAGACACCCAATAAAGGACATCAAGTTTCTCCAGAAGGTGAGAAATCAACAGTAACAGTTCATACCCCTTAAGGCATACCATCACGTCAATCCCGAAATTCAACTACGAGCTTTTTAACTGCAACAACTTTAATATACGCTATTGGAGCTGGAATTACCGCGGCTGCTGGCACCAGACTTGCCCTCCAA
+
DDC?DHHHHIHHCGHHIGHHHHHIHHHIEE?HHIIII?GGHEHHIIIIHFHEHHFHIHHHIHCHHEHCGH1<EHH/DCHIHICHHHHHHIIIEHHFFHEHI<FC@H?GHHHHHHHIHHHHEHHIHHGHHIHHFIHIHHIIIIHHHGCFEFHIIIFIHGHGEHHDCHFIIHIIHGIIIIHIHIIIIIHFE?HHHFEHHHIIHHHIIHCHCIIHIGIIFIIIIHIIIIHIIIHHGFHHHHIIFHEHHFIIHHHIIIHIIIIIIHHIIIIIIIIHIIIIIIHIIIHHHHHHGIHIIIIIIIIIIHDHHIIIIHEHHHIIIIHHIHIIIIIIIIIIIIIHIIIIHIHIIIFIIIHDDDDD
@HISEQ:969:HM2KJBCX2:2:1102:14068:38492 2:N:0:ACTATGCA
AGACAAGCTTCCCCCAACTATCCCTATTAATCATTACGTCAATCCTAGAAACCAACAAAATAGGATCAAACGTCCTATTTCATTATTCCATGCTAATGTATTCAAGCGTTAGCCTGCTTTAAACACTCTAATTTTTTCAAAGTAACAGTCCTGTTTCCCTGCAACACCAAATTAATGACATTACAGTTCTTCAAGAAGGAGGAACCAGTAAAGCCAGTACATACCAGAGGCACGACCAACCTACTAATCCCGAAATTCAACTACGAGCTTTTTAACTGCAACAACTTTAATATACGCTATTGGAGCTGGAATTACCGCGGCTGCTGGCACCAGACTTGCCCTCCAA
+
DADDCIIIIIIIIHIIIIIIIIIIIIIIIHIIIIIHIIIIIIIIIIIIIIIIIIIIIIIIIIGHFHIIIIIHEIIIIIIIIIIIIIHIIGHIIIIIIIIIIIHHHHIHIIIIIIIIIIIIIIIIIIIIIHIIIHIIIHHIIIIIIHIIIIIIIIIIHHIIIIIHHHIHIHIHIIIIHHHIIIIIIIIIIIIHIIIIIHIIIIIHHHIIIIIIHIIIIIIIIIIIHIIHIIIIIIHIIIIIIHHHDIIIIIIIHIIIIIIIIIHIIHIIIIIIIIIIIIHIIIIIIIIIIIIIIIIIIIIIHIIIIIIIIIIIIIIIIIIIIIIIIIIIIIIIIIIIIIIIIDDDDD
@HISEQ:969:HM2KJBCX2:2:1102:16298:38257 2:N:0:ACTATGCA
AGACAAGCTTCCCCCAACTATCCCTATTAATCATTACGGTGATCCTAGAAACCAACAAAATAGAATCATGCCGTCCTATTTTATTATTCCATGCTAATGTATTCAAGCAAAATGCCTGCTTTAAACACTCTAATTTTTTCAAAGTAAAGGTCCTGGTTCCCCGCGTCACCCAATTAAGGACAGCGCGGTTCTCCAGAAGGTGAGAAATTGACTACACCAGTTCATACCCCTTAGGGCACGACCGATGTGTCAATCCCGAAATTCAACTACGAGCTTTTTAACTGCAACAACTTTAATATACGCTATTGGAGCTGGAATTACCGCGGCTGCTGGCACCAGACTTGCCCTCCAA
+
DDDDDHIIIIIHHIGIIIIIIIIIIIIIHIIIIIIEHHIIIIIGEHIIIIGHIHII@HHHIIHIIIIIIIHEHIIIHIIIIIIIIIIIEHHIHIIIIIIIIDHIIIHIIIIIIHIIIIIIIIIIIIHIIIIIIHIIIIIIIIIIIIIHIIIGIHIHHHIIIIIHIIIIIIIHIIIIIHIIIIIIIIIIIHIIHIIIIIIHHIIHIIIIIHIIIIIIIIIIIIIIIIIIIIHHHIH:IIIIIIIIIIIIIHHIIIIIIIIIIIIIIIIIIIIIIIIIIIIIIIIIIIIIIIIIHHIIIIIHIIIIIIIIIIIIIIHIIIIIIIIIIIIIIIIIIIIIIIIIIIIIIIIDDDDD
@HISEQ:969:HM2KJBCX2:2:1102:9978:38757 2:N:0:ACTATGCA
AGACAAGCTTCCCCAACTATCCCTATTAATCATTACGGTGATCCTAGAAACCAACAAAATAGAACCATGCCGTCCTATTCTATTATTCCATGCTAATGTATTCGAGCAAAAATGCCTGCTTTAAACACTCTAATTTTTTCAAGGTAAAGGTCCTGGATCCGCAAGACACCCAATAAAGGACATCAAGTTTCTCCAGAAGGTGAGAAATCAACAGTAACAGTTCATACCCCTTAAGGCATGACCATCACGTCAATCCCGAAATTCAACTACGAGCTTTTTAACTGCAACAACTTTAATATACGCTATTGGAGCTGGAATTACCGCGGCTGCTGGCACCAGACTTGCCCTCCAA
+
AB@D@EEHIHIHHEHHIHHHIFHIIFHIIIHIIIGHEGHHGGH@CGEGHFHHHHHEG<FHHIIEHHFHEHIIECDCG1CCGGHHIIIIIEE?FCCHG1<FC?CCHH>EHGHHHH@F<<CEHHHHHFE1HB<FCHG@CGBCEHFHGHHGHIHIHGH?GCFFHG<EIFDFEEH?@GGHIHHGEGH?FCHFG?HFGHHEHCEGCHHGHEHHGHCIIHEFHA<8G<C<<9<GGAHHGGF?EGEF<@?GF<1@CCCHCC/?F<11G@H@D<GEHCD1HCHIHEGFCFHEHHEHG?CHFEHHGC<<E@FHHHIHH@HEHIHEHEDHDCDHIHFHEEE@CEGIHGFD@@EHIHH@@AD@
@HISEQ:969:HM2KJBCX2:2:1102:14382:39132 2:N:0:ACTATGCA
AGACAAGCTTCCCCCAACTATCCTATTAATCATTACGGTGATCCTAGAAACCAACAAAATAGAACCATGCCGTCCTATTCTATTATTCCATGCTAATGTATTCGAGCAAAATGCCTGCTTTAAACACTCTAATTTTTTCAAGGTAAAGGTCCTGGTTCCACATGACACCCAATTAAGGACATCATGCTTCTCCAGAAGGTGAGAAATCAACTGCGACAGTTCATACCCCTTAAGGCACGACCATCACGTCAATCCCGAAATTCAACTACGAGCTTTTTAACTGCAACAACTTTAATATACGCTATTGGAGCTGGAATTACCGCGGCTGCTGGCACCAGACTTGCCCTCCAA
+
CDDDDGIIIIHIIIIHIHIIIIIIIIHHIHIIIIHIHHIHIIIIIIIIIIIHIIIIIIHIIIGHIIIIEHHIIGHIIIIIHIIIIIHIHHFFHIIHIGHHHDEHGHFIIIIIHIHIIGIIHHHHHHIHIIIIIIIIIHHHGHHHIIIIIHHIIHHIIIHIIHGCHHIHIHHIIIHIHIHHEHHIEHHGIIHIIIEHIIGCGHIGHFHHHHHIFHEDHIHIIHHEGHHHHCHHHFHGF3EHHHHHHEHHFCCE/CIHFCHG@G@?HE0CH@@EEEIHHHEHF1@GFHECHGEHHEHHGCDIHHG@CHEHEGIIIHHHEHDIH<E@HHEHHIHH?GCHCCFEGIFDIIDDDDD
@HISEQ:969:HM2KJBCX2:2:1102:13831:39161 2:N:0:ACTATGCA
AGACAAGCTTCCCCCAACTATCCCTATTAATCATTACGGTGATCCTAGAAACCAACAAAATAGAACCATGCCGTCCTATTCTATTATTCCATGCTAATGTATTCGAGCAAAAATGCCTGCTTTAAACACTCTAATTTTTTCAAGGTAAAGGTCCTGGATCCGCAAGACACCCAATTAAGGACATCAAGTTTCTCCAGAAGGTGAGAAATCAACAGCGACAGTTCATACCCCTTAAGGCATGACCATCACGTCAATCCCGAAATTCAACTACGAGCTTTTTAACTGCAACAACTTTAATATACGCTATTGGAGCTGGAATTACCGCGGCTGCTGGCACCAGACTTGCC
+
DDDDDIIGIIIIIIIIIIIIIIIHIHHIIIHHIIHIIHIIIIGHIIHIIIIHIIIIIIIIIIHIIIIHIIEHHHDCHHHHCHHFHHHIIIIIHHHIIIIIIIHIIIIIIHIIIIIIHIIIIHIIIIIIIIIIIIIIIIIIIIIIIIIIIIHIIIIIIIIIIIIIHHHGIIIIIIIIIIIIIIIIIIIIIIIIIIIIIIIIIIIIIIIIIIIIIHIIIIIIIIIIIIIIHIIIIIIIIIIIIIIIIIIIIIIIIIHIIIIIIIIIIIIIIIIIIIIIIIIIIHIIIIIIIIIIIIIIIHIHHIIIIIIIIIIHIIIIIIHIIIIIIIIIIIIIIIIIIIIIIIDDDDD
@HISEQ:969:HM2KJBCX2:2:1102:4497:39540 2:N:0:ACTATGCA
AGACAAGCTTCCCCCAACTATCCCTATTAATCATTACGGTGATCCTAGAAACCAACAAAATAGAACCATGCCGTCCTATTCTATTATTCCATGCTAATGTATTCGAGCAAAATGCCTGCTTTAAACACTCTAATTTTTTCAAGGTAAAGGTCCTGGTTCCACATGACACCCAATTAAGGACATCATGCTTCTCCAGAAGGTGAGAAATCAACTGCGACAGTTCATACCCCTTAAGGCACGACCATCACGTCAATCCCGAAATTCAACTACGAGCTTTTTAACTGCAACAACTTTAATATACGCTATTGGAGCTGGAATTACCGCGGCTGCTGGCACCAGACTTGCCCTCCAA
+
DDDDDIIIIIIIIIIIIIIIIHIIIIIIIIIIIIIIIIIIIIIIIIIIIIIIIIIIIHIIIIHHIIIIIHIFHIIHIGIIIIIIIIIIIIIIIIIHIIIIIHHGIIHIIIIIIIIIIIIHIIIIIIHHIGIIIIIIIIIIIIIIIIIHIIIIIHHIHIIIIIIIIIIIIIIIIIIIIIIIIIIIIIIIIIIIIIIIIIIIIIIIHD0IIIIIIIIIIIIIIIIIIIIIIIIIII=IIIIIIIIIIIIIIIIIIIIIIIIIIIIIIIIIIIIIIIIIIIIIIIIIIIIIIIIIIIIIIIIIIIIIIIIIIIIIIIIIIIIIIIIIIIIIIIIIIIIIIIIIIIIIIIIDDDDD
@HISEQ:969:HM2KJBCX2:2:1102:17511:39818 2:N:0:ACTATGCA
AGACAAGCTTCCCCAACTATCCCTATTAATCATTACATCGATCCTAGAAACCAACAAAATAGAATCTGATGTCCTATTTCATTATTCCATGCTAATGTATTCAAGCGTAAGCTTGCTTTAAACACTCTAATTTTTTCAAGGTAACAGTCCTAATTCCCCATAACATCAAATAAATGACATTATGGTTCTTTAGAAGGTGAGAACCAATAAAACCAGTACATACCAAGGCATGACCGATTCCTTGATCCCGAAATTCAACTACGAGCTTTTTAACTGCAACAACTTTAATATACGCTATTGGAGCTGGAATTACCGCGGCTGCTGGCACCAGACTTGCCCTCCAA
+
DDDDDIIIIHIIIIIIIIIIIIIIIIIIIIHIIIIIIIIIIIIIHIIIIIIIIIIIIIIIIIHIIIIHIIIIIIIIIIIIIIIIIIIIIIIHIIIIHHIIIIIIIIHIIIIIIIIHIIIIIIIIIIIIIIIIIIIIIIIIIIIIIIIIIIIIIIIIHHIIIIIIIIIIIIIIIIIIIIIIIIIIIIHIIHIIIIIIIIIIIIIIIIIIIIIIIIIIIIIIIIIIIIIIIIIIIIIIIIIIIIHIIIIIIIIIIIHIIIIIIIHIIIIIIIIIIIIHIIIIIIIIIIIIIIIIIIIIIIIIIIIIIIIIIIIIIIIIIIIIIIIIIIIIIIIIIIIIIIIDDDDD
@HISEQ:969:HM2KJBCX2:2:1102:19709:40280 2:N:0:ACTATGCA
AGACAAGCTTCCCCCAACTATCCCTATTAATCATTACGTGGCCCTAAAACCAACAAAATAAAACCATCGTCCTATTTTATTATTCCATGCTAATGTATTCAAGCAAAAATGCCCGCTTTAAACACTCTAATTTTTTCAAAGTAAAGGTCCTGATTCATCGAAACACCCAAGAGCATCCCGACTCACCAGAAGGTGAGAAATTGGTTACACACCGTTTCATGCCCCTAAAGGCACGACCGATATATCCCAATCCCGAAATTCAACTACGAGCTTTTTAACCGCAACAACACTAATATACGCTATTGGAGCTGGAATTACCGCGGCTGCTAATACCAGACTTGCCCTCCAA
+
DDDCDIIIIIIIIIIIGIIIIIIIIIIIIIIIIIIIIGIIIIIIIIIIEHHIIIIIGIIIIIIIIEHHIIHIIIIIIIIIIIIIIIIIIIIHIIIIIIIIHHHIHIIIIIHIIHIIIIIIIIHGHIIIIHHHIIHHHHIIIIIIIIIIIIIIIIHIIIIIIHIIHIIIIHIHIIIIIHIIHIHIIIIIIIIIIIIHIIIIIIIIIHIIIIIIIIIIIIIIIIIIIIIIHIIIIIIIIIIIIIIHIHHHIGHIIIIIIIIIIIIHHHHIHIIIIIIIIIIIIIIIIIHHHIIIIIIIIIIIIIIIIIIIIIIIIIIIIIIIIIIIIIIIIIIIIIIIIIIIIIIIDDDDD
@HISEQ:969:HM2KJBCX2:2:1102:15699:40545 2:N:0:ACTATGCA
AGACAAGCTTCCCCCAACTATCCCTATTAATCATTACGTCAATCCTAGAAACCAACAAAATAGGATCAAACGTCCTATTTCATTATTCCATGCTAATGTATTCAAGCGTTAGCCTGCTTTAAACACTCTAATTTTTTCAAAGTAACAGTCCTGTTTCCCTGCAACACCAAATTAATGACATTACAGTTCTTCAAGAAGGAGGAACCAGTAAAGCCAGTACATACCAGAGGCACGACCAACTTACTAATCCCGAAATTCAACTACGAGCTTTTTAACTGCAACAACTTTAATATACGCTATTGGAGCTGGAATTACCGCGGCTGCTGGCACCAGACTTGC
+
DDDDDIIIIIIIIIIIIIIIIIIIIIIIIIIIIIIIIIIIIIIIIIHIIIIIIIIIIHHIIIHHIHHIIIIHHIIHIIIIIIIGHHIIIHIIIIHIIIHHIIIIHGHHIHIIIIIIIIIIIIIIIIIIIIIIIIIIIIIIIIIIIIIHHIHIIIIIIIIIIIIIIIIIHHIHIIIIHHHIIIIIIIIIIIIIIIIIIIIIHIIHIIIIHHIIIIIIIIIIIIIIHIIIIIIIIIIIHHHIIIIIIIIIIIIIIHIIIIIIIIHIIIIIIIIIIIHIIIIIIIIIIIIIIIIIIHIIHHHHHIIIIIIIIIIIIIIIIIIIIIIIIIHHGFIIIICDDDD
@HISEQ:969:HM2KJBCX2:2:1102:13731:40304 2:N:0:ACTATGCA
AGACAAGCTTCCCCCAACTATCCCTATTAATCATTACGTCAATCCTAGAAACCAACAAAATAGGATCAAACGTCCTATTTCATTATTCCATGCTAATGTATTCAAGCGTTAGCCTGCTTTAAACACTCTAATTTTTTCAAAGTAACAGTCCTGTTTCCCTGCAACACCAAATTAATGACATTACAGTTCTTCAAGAAGGAGGAACCAGTAAAGCCAGTACATACCAGAGGCACGACCAACTTACTAATCCCGAAATTCAACTACGAGCTTTTTAACTGCAACAACTTTAATATACGCTATTGGAGCTGGAATTACCGCGGCTGCTGGCACCAGACTTGCCCTCCAA
+
DDDDDIIHIHIIHIIIIIIIIIIIIIIIIIIHIIIIIIIIIIIIIIIIIIIIIIIIIIIIIIIIIIIIIGIIIIIIIIIIIIIIIIIIIHIIHIIIIIIIIHHIIIIHIIHEHIIIIIIIIIIIIIIIIIHIIIIIIIIIIIIIIIIHIHIIIIIIIIIIIHIIIIIIIIIIIIHIHIIHHIIIIIIIIHIIHIIIIIIIIHIIIIIHIIIIIIIIIIIIIIIIIIIIIIIIIIIIIIIIIIIHHIHHIIIIIIIIIIIIIIHIIHHIHIIIIHIIIIIIIIIIIIIIIIIIIIIIIIIIHIIIIIIIIIIIIIIIIIIIIIIIIIIIIIIIIIIIIIIIIDDDDD
@HISEQ:969:HM2KJBCX2:2:1102:20038:40204 2:N:0:ACTATGCA
AGACAAGCTTCCCCCAACTATCCCTATTAATCATTACGTCGATCCTAGAAACTAACAAAATAGAATCAAACGTCCTATTTCATTATTCCATGCTAATGTATTCAAGCGCGAGCCTGCTTTAAACACTCTAATTGTTTCAAAGTAACAGTTCTGATTTCCCGCGACATCAAATTAATGACATCGTGGTTCGTCAGAAGGTAGGAATCAATTTGACCAGTACGTACCGAGGCACGACCGATCAACTGATCCCGAAATTCAACTACGAGCTTTTTAACTGCAACAACTTTAATATACGCTATTGGAGCTGGAATTACCGCGGCTGCTGGCACCAGACTTGCCCTCCAA
+
0@@<DC1<1<<<FH</<0DE@11<C@@HCCH?GCFCGHI1//<C01D1<1<<1<<<<1<EFHIHH?<<1<CG<DH=HHIF11C11<111<1D@EFHH3@@@HEEDCCD/HG>/CGGG1?D?2<EHF@6<FFFE$<D<E?HG@GB;<<<G$HF<GCHHHHEECEH?CD/F;<D/HFF:8CH?CCGCE<DCG@7<EGEHHHEHHFEC<0GEHD<<A<CCCCEHD<AHHD1@ECFEC@EHG?AHHD<@F?D<HGC<1<G11GC<H@F<10HHE?HHGCEEIHGFD<<1<FFHIHCHCEFCEEHIHEHH@IIHHHDCCHCCIH@HG<<C?GFHD1C<EEHIHG<AADD@
@HISEQ:969:HM2KJBCX2:2:1102:8891:40495 2:N:0:ACTATGCA
AGACAAGCTTCCCCCAACTATCCCTATTAATCATTACGGTGGTCCTAGAAACCAACAAAATAGAACACAACGTCCTATTCTATTATTCCATGCTAATCTATTCAAGCAATAGCCCGCTTTAAACACTCTAATTTTTTCAAAGTAATGGTCCTGGCTCCCCAACACACCATACTGGTTCACCAGAAGGAAGACCCGACAGCAGACAGTACTCGCCAAAGACGGACCGCCCGGCCAGGCCTAAAATTCAACTACAAGCTTTTTAACTGCAACAACTTTAATATACGCTATTTGAGCTGGAATTACCGCGGCTGCTGGCACCAGACTTGCCCTCCAA
+
DDDDDIIIIIHIHHHIHIHIIHIEHHHHIIIHIIHHIIDHHIIGIIIIIIIIIIIIG1@GHIHIIIHIEHIIHHHGC@FEHH1CGHHHHHIHHIIIHIHHIHIHIHHHHHIIHIHHIDHHHIIHIIIIIHHIIIHHIHFHHHHIIHHHGFHHCHHHGCIHHHEGHFHIHIIIIHHHIHIIIIHIIHHHHHIIIIIIIHGHFI<IIIIHIIHIIIHHHGFIIIIIIIIHIIIIIIIHHHHIIHHHGHGHHHHHHIIIHIIIIIHIIHIIIHHDGFIIIIIIHIIGIGIIIHIHHIIIIIIIIIIHIIIIIHGIIIIIIIHIIIIIIIIHIDDDDD
@HISEQ:969:HM2KJBCX2:2:1102:3252:40856 2:N:0:ACTATGCA
AGACAAGCTTCCCCCAACTATCCCTATTAATCATTACTTTGGTCCTAGAAACCAACAAAATAGAACCAAAGTCCTATTCTATTATTCCATGCTAATGTATTCAAGCGTAAGCCTGCTTTGAACACTCTAATTTTTTCAAAGTAAAAGTCCTGGCTCCCTGAGACACACAATGAAGTGCACCCCAGTTCCCCAGAAGGAAAGAGTCGCCTGGAAAGTACGTACCTTGCGGCAGACCACCCAAACGACTCCAAAATTCAACTACGAGCTTTTTAACTGCAACAACTTTAATATACGCTATTGGAGCTGGAATTACCGCGGCTGCTGGCACCAGACTTGCCCTCCAA
+
DDDDDIHHIIGIIIIIIIIIIIIIIIIIIIIIIIIIIIIIIIIIIIIIIIIIHIIIIIIHHHIHIIIIIHIHHEIFHHHIIGIHIIIIIIIIIIIHIIIHIIIIIIHIIIHIIIIIIIIHIIIIIIIIIIIIHIHIHHIIIIIIIIHIIIHIIIIIIIIIIIIIIIIIIIIIHIIHHIIIIIIHIIIIIHIIHIIHIIIIIIHHIIIIIHIIIIIIHIIIIIIIIIIIIIIIIIIIIIIIHGCIIIHHGIIIIIHIIIIIIIIIIIIIIIIIIIIIIIIIIIIIIIIIIIHHIIIIIIIIIIIIIIIIIIIIIIIIIIIIIIIIIIIIIIIIIIIIIIIDDDDD
@HISEQ:969:HM2KJBCX2:2:1102:3910:40173 2:N:0:ACTATGCA
AGACAAGCTTCCCCCAACTATCCCTATTAATCATTACGTTGATTCTAGAAACCAACAAAAATAGAATCTAACGTCCTATTTCATTATTCCATGCTAATGTATTCAAGCGCGTGCCTGCTTTAAACACTCTAATTTTTTCAAAGTAACATCCTGACTCCCCACAACATCAAATTAATGACATCATGATTCATCAGAAGGGAGAAATCAATGACATTAGTACGTACCAAAGGCACGACCGACGTATTGATCCCGAAATTCAACTACGAGCTTTTTAACTGCAACAACTTTAATATACGCTATTGGAGCTGGAATTACCGCGGCTGCTGGCACCAGACTTGCCCTC
+
DDDDDIIIIIIIIIIIIIIIIIIIIIIIIIGHIIIIIIIIGIIIIIIFHIIIGIHIIIHIHIIFHHHIIIIEHHHGHHIIIHIIIHIIIIIIHHHHIIIIIHHHHHHIHGFHHHIHHHIIIHHIIIHIHIHHGHGHIHIIIIIIIIHIHIHIHEHHHIHIIIIIIHHIHIIHIIHIIIIHFHHIIIIIHIIHIIIIIIIIIIIIIIIIIIIIIIIIIIIIIIIHIIIIHHIIIIIIIIIHIHIIIIIIIIIIIIIIIIIIIIIIIIIIIIIIIIIIIIIIIIHIIIIIIIIIIIIIIIIIIIIIIIIIIIIIIIIIIIIIIIIIIIIIIIIIIIIIIIDDDDD
@HISEQ:969:HM2KJBCX2:2:1102:2593:41199 2:N:0:ACTATGCA
AGACAAGCTTCCCCCAACTATCCCTATTAATCATTACGTCAATCCTAGAAACCAACAAAATAGGATCAACGTCCTATTTCATTATTCCATGCTAATGTATTCAAGCGCGAGCCTGCTTTAAACACTCTAATTTTTTCAAAGTAACAGTCCTGATTCCCCGCCACACCAAATTAATGACATGATGGTTCGTCAGAAGGTAGGAATCAGTAACACCAGTACGTACCGAAGGCACGACCAACGTACTAATCCCGAAATTCAACTACGAGCTTTTTAACTGCAACAACTTTAATATACGCTATTGGAGCTGGAATTACCGCGGCTGCTGGCACCAGACTTGCCCTCCAA
+
DDDDDIIIIIIIIIIIIIIIIIIIIIIIIIIIHIIHHIHIIIIIIIIIIIIIIIHIIHIIIIHIGHIIIIHHIIIIHHIIEHIIIIIIHIIGIIIIIIIIIHIIIIIIIIIIIIIIHIIHIIIIHIIIIIIIIIIIIIIHIIIIIIIIIIIFHIIIIHIIIIIIIIHIIIIHHHHIHIIIIHIIIHIHIIIIIIIIIIIIIIHIIIIIIIIIIIIIIIIIIIIIIIIIIIIIIIHIIIHIIIIHHIIIIIIIHIGIIIIIHHIIIIIIIIIIIHIIIIIIIIIIIIHIHIIIIIIIIIIIIIIIIIIIIIIIIIIIIIIIIIIIIIIIIIIIIIIIIIIIDDDDD
@HISEQ:969:HM2KJBCX2:2:1102:15182:40927 2:N:0:ACTATGCA
AGACAAGCTTCCCCCAACTATCCCTATTAATCATTACGTCAATCCTAGAAACCAACAAAATAGGATCGAACGTCCTATTTCATTATTCCATGCTAATGTATTCAAGCGTTAGCTTGCTTTAAACACTCTAATTTTTTCAAAGTAACAGTCCAAATTCCCCGCAACACCAAATTAATGGCATTACGGCTCATCAGGAAGGAGGAATCAGTGAGACCAGTACATACCAGAGGCATGACCAACCTACTAACCCCGAAATTCAACTACGAGCTTTTTAACTGCAACAACTTTAATATACGCTATTGGAGCTGGAATTACCGCGGCTGCTGGCACCAGACTTGCCCTCCAA
+
DDCDDGIGIIIGIIIIIIIIIIIIIIIIIIIIIIIIIHHIIIIIIIIIIIIIIIHIIHEHHIGHHIIHIGIIIIIIHIIGHGHHIIIFFEHCCHHIIIHEFIIIHHHEHIIIIHHIGHIIHIIIIIIIIIIIIIHHGIHIIIIIIIIHHHGIIHHHIIHHIIHHHHHHHHHIIIHHHIIIIIIIHIIGIHGIIIIIIIIIIIIIIIIIIIIIIIIIIIIIIHIIIIIIHIIHIIIIIIHIIIHGHHEIIIIIIIIIIIIIIIIIIHIIIIIIIIIIIHIIIIIIIIGIIIIIIIIIIHIIIIIIIIIIIIIIIIIIIIIIIIIIIIIIIIIIIIIIIIIIIDDDDD
@HISEQ:969:HM2KJBCX2:2:1102:20555:41063 2:N:0:ACTATGCA
AGACAAGCTTCCCCCAACTATCCCTATTAATCATTACGTCGATCCTAGAAACCAACAAAATAGAATCAAACGTCCTATTTCATTATTCCATGCTAATGTATTCAAGCGTGAGCCTGCTTTAAACACTCTAATTTTTTCAAAGTAACAGTCCTGATTCCCCACAACACCAAATAAATGACATCATGGTTCGTCAGAAGGGAGAAACCAACAATACCAGTACGTACCGAGGCACGACCGACATGATGGTCCCGAAATTCAACTACGAGCTTTTTAACTGCAGCAACTTTAATATACGCTATTGGAGCTGGAATTACCGCGGCTGCTGGCACCAGACTTGCCCTCCAA
+
BDDDDIIIIIIIIIIIIIHIIIGIIIIIIIIIIIIIIIIIIHICHIHHIIIHIIHHIHIHIEHHIIIIIHHHEFHIIIIIGHHIIIFFHGHIIGIHIIIIIHIIIIIIIHHHEIIHHIHHHGGHHIIHHIIIIIIIIIIHHIIIIIIHHIIIIIIHIIHIIIHHHIIIIIIIIHIIIHIIGIIHIIIHIIIIIIIIIHIIIIIIIGIIIIIHHIIIIIIIIIIIIIIHIIIIIIIIIIIIIHHDIIIIIIIIIIIIIIIIIIIIIIIIIIHHHHIIIIHIIIIIIIIIIIIIIIIIIIIHIIIIIIIIIIIIIIIIIIIIIIIIIIIIIIIIIIIIIIIICDDDD
@HISEQ:969:HM2KJBCX2:2:1102:13786:41958 2:N:0:ACTATGCA
AGACAAGCTTCCCCCAACTATCCCTATTAATCATTACGTCAATCCTAGAAACCAACAAAATAGGATCGAACGTCCTATTTCATTATTCCATGCTAATGTATTCAAGCGTTAGCCTGCTTTAAACACTCTAATTTTTTCAAAGTAACAGTCCTGTTTCCCTGCAACACCAAATTAATGACATTACAGTTCTTCAGAAAGGAGGAATCAGCGAAGCCAGTGCATACCAGTGGCACGACCAACCTGCTGACCCCGAAATTCAACTACGAGCTTTTTAACTGCAACAACTTTAATATACGCTATTGGAGCTGGAATTACCGCGGCTGCTGGCACCAGACTTGCCCTCCAA
+
DBDDDGIIIGIIHIIIIIHHHIHGIHHIIIIIIIIIIHHIHIGHHIIIIIIIIIGIIIIIIIHHIHHIHICHHGFHHHIIHIIHHHHGFHIHHGHIIIIIIIIIHHHIHIIIIIIIIIIIIHHHHHIIIIHIHHIHHIHIIIIIIIIHHIIIIIIIIGIIIIIIHIIHIIIHIIIIIIIIIIIIIIIIIIIIIIHIIIIIIIHHIIIIIIIHIIIIIIIIIIIIIIIIIIIIIIIIIIHIIHHHGHHIIIIIIIIIIIIIIIIIIIIIIIIIHHGIIIIIIIHIIIIIIIIIIIHIIIHHGIIIIIIIIIIIIIIIIIIIIIIIIIIIIIIIIIIIIIIIIDDDDD
@HISEQ:969:HM2KJBCX2:2:1102:14235:41370 2:N:0:ACTATGCA
AGACAAGCTTCCCCCAACTATCCCTATTAATCATTACGTCGATCCTAGAAACCAACAAAATAGGGTCAAACGTCCTATTTCATTATTCCATGCTAATGTATTCAAGCGTGTGCCTGCTTTAAACACTCTAATTTTTTCAAAGTAACAGTCCTGATTCCCCATGACACCAAATTAATGACATCACAGTTCGTCAGAAGGTAGAAATCAATAATACCAGTTCATACCAGAGGCACGACCAATATATTGATCCCGAAATTCAACTACGAGCTTTTTAACTGCAACAACTTTAATATACGCTATTGGAGCTGGAATTACCGCGGCTGCTGGCACCAGACTTGCCCTCCAA
+
DDDDDIIIGHGIIIIIIIIIGHIIIIIIIIIIIIHIGIIIIIIIIIIIIIIIIIIIIIIIIIIIHHHGHHIIIFHHHICHHHIIEGHHHHHHIHIIIIHIIIIIHHIHIIIIIIIIIHHHHIHIIIIIIIIGHHHHHEHIHHHHHHIHIIHHIIIGHGIIIIIIIIIIHIIHIIIIHIIHIIIIGIIIIIIHIIIHHHIHIIHHHIIHIIIIIIIIIIIIIIIIIIIIIHIIIIIIIIIIIIHEAGHIIIIIIIHIIIIIIIIIIIIIIIIIIIIIIIHFGIIIIIHIIIIIIIIIHIHHFHIIIIIIIIIIIIIHIIIIIIIIIIIIIIIIIIGIIIIIIDDDDD
@HISEQ:969:HM2KJBCX2:2:1102:5192:42203 2:N:0:ACTATGCA
AGACAAGCTTCCCCCAACTATCCCTATTAATCATTACGTCGATCCTAGAAACCAACAAAATAGAATCAAACGTCCTATTTCATTATTCCATGCTAATGTATTCAAGCGTAAGCCTGCTTTAAACACTCTAATTTTTTCAAAGTAACAGTCCTGATTCCCCACGACACCAAATTAATGACATCGCGGTTCTTCAGAAGGTAGGAACCGATAATGCCAGTGCGTACCGAGGCACGACCAACAATTCGATCCCGAAATTCAACTACGAGCTTTTTAACTGCAACAACTTTAATATACGCTATTGGAGCTGGAATTACCGCGGCTGCTGGCACCAGACTTGCCCTCCAA
+
B?0D0FCCGHFCEEDHHHIHCHHHHCHHHHHEHGGHHGEHEDE?EC?1CF<<DFCH1C@@CG?EF<CFCHH=H?EE?CGHCEHH@HHCC<G1FEEHHGHHHFDHHHECHGHE51<<F@<CGEEHIHGHHHFEFHHHHGC1BCGHHEHEHHHHHHHH1HE1BACHHADHGEHHIHHHHF=IIIHDIHGE/DH@@FHHEGHH6EHHDHHEF<EHG?HHFFAEHHHHC><1CGEHEE<11HGEHHH@HHHDHEHHGHHFEHGGEHHECHHHHIHFC<IHHEIIHIHECHG1?EHHCCCEHGEHEEHHEHCHCHHHHHCDCHC1C<?HCGHIHHIIHHHCHHEG?B@@@
@HISEQ:969:HM2KJBCX2:2:1102:17843:42272 2:N:0:ACTATGCA
AGACAAGCTTCCCCCAACTATCCCTATTAATCATTACGGTGATCCTAGAAACCAACGAAATAGAACCAAGCCGTCCTATTTCATTATTCCATGCTAATATATTCAGACGTTAGCCTGCTTTAAACACTCTAATTTTTTCAAAGTAATAGTCCTGATTTCCAATCACACCAAATAAATGGCATGAAAGTTCCTCAGAAGGTAGAGATTTATCTCACCAGTACAGACAATTAAGCCTGACCAATGGGTAAACCCCGAAGTTCAACTACGAGCTTTTTAACTGCAACAACTTTAATATACGCTATTGGAGCTGGAATTACCGCGGCTGCTGGCACCAGACTTGCCCTCC
+
DDDDDHIIIHIIIIIIIIIIIGIIIIIIIIIIIIIIII=FHGHHHIIIGIIIFIIIICHIIHIIIIFEFHHIIIIIIIIIIIIIIIIIIGHIIGHIHHIIHIIGIHHFHHHHHHIHHHHIIHIHHEHIGIIIIHHHIIHHIIIIIIIIIIIIIIIIIIIIIIHIIIIIIIIIIIIIHHHGIIIIHIIIIHIIIIIIIIIIIIIIIHIIHIIIIIIIIIIIIIIIIIIIHIIIIIIII=IIIIIHHHIHIIIIIIIIIIIIIIIHIIIIIIIIIIIIIIIIIIIIIIIHHHIIHHIIIIIIIIIIIIIIIIHIIIIIIIIIIIIIIIIIIIIIIIIIHIIIIDDDDD
@HISEQ:969:HM2KJBCX2:2:1102:13701:42123 2:N:0:ACTATGCA
AGACAAGCTTCCCCCAACTATCCCTATTAATCATTACGGTGGTCCTAGACCAACAAAATAGAACCAACGTCCTATTCTATTATTCCATGCTAATCTATTCAAGCAAAAGCCCGCTTTAAACACTCTAATTTTTTCAAGGTAATGGTCCTGGTTCCCCGACACACCCAATAAAGGACATACCGGCTCACCAGAAGGATAGACCCGACAGCAGAACAGTACTCGCCAGAGACGGACCGTCCGGTCAGGCCTAAAATTCAACTACGAGCTTTTTAACTGCAACAACTTTAATATACGCTATTGGAGCTGGAATTACCGCGGCTGCTGGCACCAGACTTGCCCTCCAA
+
DDDDDIIIIIIIIIIIIHIIIIHIIIIIIIIIIIIIIIIIIIHHHIIIIIIIIIIFHIIIIIIIIIIIIIIIIEHIIHIIIHHHIIHHIIIIIIIIIIIIIIIIIIHIHIIIIIIIIIIIIIIIIIIIIIIIIIHHIIIIIIIIIIIIIIIIIIIIIIIIIIIGIIIIIIIIIIIIIIIIIIIIIIIIIIIIIIIIIIHIHIIIIIIIIIIIIIIIIIII:IIIIIIIIIIIIIIIIHIIIIHIIIIIIIIIIIIIIIIIIIIIIIIIIIIIIIIIIIIIIIIIIHIIIIIHIIHHFDFIIIIIIIIIIIIIIIIIIIIIIIIIIIIIIIIHIIIIIIIDDDDD
@HISEQ:969:HM2KJBCX2:2:1102:9897:42991 2:N:0:ACTATGCA
AGACAAGCTTCCCCCAACTATCCCTATTAATCATTACGTCGATCCTAGAAACCAACAAAATAGAATCAAACGTCCTATTTCGTTATTCCATGCTAATGTATTCAAGCGTGAGCCTGCTTTAAACACTCTAATTTTTTCAAAGTAACAGTCCTGATTCCCCATGACACCAAATTAATGACATCATGGTTCGTCAGAAGGTAGGAATCAATAATACCAGTACGTACAATAGCACGACCAATAAATTGATCCCGAAATTCAACTACGAGCTTTTTAACTGCAACAACTTTAATATACGCTATTGGAGCTGGAATTACCGCGGCTGCTGGCACCAGACTTGCCCTCCAA
+
DDDDDIIGHIIIIIIIIIIIIIIIIIIIHIIIIHIHIHIIIHIIIIIHIIIIIIIIIIIHIIEHIHHHIIIIHIHIIHIHHIIIIIIIIIHHGHHIIIIIHIIHIIIIIHHIHIIIIIIIHHIIHIIIIIHIIIIIIIIIIIIIIIIIHIIIHIIIIHIIIIIIIIIIIIIIIIIHIIIIIIIIIIIIIIIIIIIIIIIIIIHIIIIIIHIIIIIIIIIIIIIIIIIIIIIIIIIIIHIIIIIHIIIIIIIIIIIIIIIIIIIIHIIIIIIIIIIIIIIIIIIIIIIIIIIIIIIIIIIIIIIIIIIIIIIIIIIIIIIIIIIIIIIIIIIIIIIIIIIIDDDDD
@HISEQ:969:HM2KJBCX2:2:1102:10450:43490 2:N:0:ACTATGCA
AGACAAGCTTCCCCCAACTATCCCTATTAATCATTACGTCGATCCTAGAAACCAACGAAATAGGATCAAACGTCCTATTTCATTATTCCATGCTAATGTATTCAAGCTAATGCTTGCTTTAAACACTCTAATTTTTTCAAAGTAACAGTCCTGATTCCCCACGACACCAAATTAATGACATCATGCTTCGTCAGAAGGGAGAAACCAATTGTACCAGTTCATACCGTAGGCACGACCGATAAATTGATCCCGAAATTCAACTACGAGCTTTTTAACTGCAACAACTTTAATATACGCTATTGGAGCTGGAATTACCGCGGCTGCTGGCACCAGACTTGCCCTCCAA
+
DCCDCIIIIIIIIIIIIIIIIIIIIIIIIGIIIIIIIIIIIIHIIIIIIIIIIIIIIHIIIHHHHHIIIIIIIIIIIIIIIIIIIHIHIIIHIIIEIHIIIIIHIIIIIIIIGIIIIIIIHIIHIIIHHIIIIIIIIHIIHIIIIIIIHIHHIHHHHIIIIIIIIIHIIIHFIHIIIIIIIIIIIGIIIHIIIIHIIIIHGIIIHHIIIIIIIIIIIIIIIIHIIIIIIIIIIIIIIIIIIIHHHIIIIIHIIIIIIIIIIIIIIIIIIIIIIIHIIIIIIIIIIIIIIIIHIHIIIIIIIIIIIIIIIIIIIIIIIIIIIIIIIIIIIIIIIIIIIIIIHDDDDD
@HISEQ:969:HM2KJBCX2:2:1102:17214:42978 2:N:0:ACTATGCA
AGACAAGCTTCCCCCAACTATCCCTATTAATCATTACGGTGGTCCTAGAAACCAACAAAATAGAACCACAACGTCCTATTCTATTATTCCATACTAATCTATTCAAGCAATAGCCCGCTTTAAACACTCTAATTTTTTCAAGGTAATAGTTCTGGCTCCCCAAAACACCCAATAAAGGGCATACTGGTTCACCAGAAGGAAGACCCGACAGCAGACAGTACTCGCCAAAGACGGACCGCCCGGCCAGGCCTAAAATTCAACTACGAGCTTTTTAACTGCAACAACTTTAATATACGCTATTGGAGCTAGAATTACCGCGGCTGCTGGCACCAGACTTGCCCTCCAA
+
DDCDDIIIICEHIHIHIIHIIIIIGHHIGIIIIIHIIGGIIIHHHHHHHIIFHIIIIIGIHHHIIIIIEHHEEHIHIIHHEHIHHIHIIFHHIIIIIHHIHFHHIHIIHIIIIIIIHHE@IHIIIIIIIHIIHHHHHHIIIIIHIHIIIIIFIHHEHHIHHIIIIHIIIIIHIIHIHHHIIIIIIIHHGIIIIIIIIIIIIIIIIIIIIIIIIIIIIIIIIIIIIIIIIHHIIIIIIIIIHIIIHIIIIHIIIIGIIIIIIIIIIIHIIIIIIIIIIIIIIIGHIIHIIIIIIIIIIIIIIIIIIHIHHIIIIIIIIIIIIIIIIIIIIIIIIIIIIIIIIDDDDD
@HISEQ:969:HM2KJBCX2:2:1102:12253:44009 2:N:0:ACTATGCA
AGACAAGCTTCCCCCAACTATCCCTATTAATCATTACGGTGGTCCTAGAAACCAACAAAATAGAACCACAACGTCCTATTCTATTATTCCATGCTAATCTATTCGAGCAATAGCCCGCTTTAAACACTCTAATTTTTTCAAGGTAATGGTCCTGGCTCCCCAACACACCCAATTAAGGACATACTGGTTCACCAGAAGGAAGACCCGACAACAGGACAGTACTCGCCAAAGACGGACCGCCCGGCCAAGTCTAAAATTCAACTACGAGCTTTTTAACTGCAACAACTTTAATATACGCTATTGGAGCTGGAATTACCGCGGCTGCTGGCACCAGACTTGCCCTCCAA
+
DDDDDIIIIIIIIIIIIIIIIIIIIIIIIIIIIIIIIIGIHIIIIIIIIIIIIIIIIIIHIHHIIIHHIIEHIIIIIIIIIIIGIIIIIIIIIIIHIIIIIIIIIIIIIIIIIIHHIIIIIIIIIIIIHIIIIIIIIGIIIIHIHHIIIIIIIIIIHIHIHIIHIIIIIIIIHIIIIIIHIIIHIIIIIIIIIIIIIIIIIHHIIIIIIIIIIIIIIIIIIIIIII?IIIIHIIIIIIIIIIIIIHIIIGIIIIIIIIIIIIHHIIIIIIIIIIIIIIIHIHIIIIIIHIIIIIIIIIIIIIIIIIIIIIIIIIIIIIIIIIIIIIIIIIIIIIIIIIIIIHDCDDD
@HISEQ:969:HM2KJBCX2:2:1102:20665:44440 2:N:0:ACTATGCA
AGACAAGCTTCCCCCAACTATCCCTATTAATCATTACGGTGATCCTAGAAACCAACAAAATAGAACCATGCCGTCCTATTCTATTATTCCATGCTAATGTATTCGAGCAAAAATGCCTGCTTTAAACACTCTAATTTTTTCAAGGTAAAGGTCCTGGATCCGCAAGACACCCAATAAAGGACATCGAGTTTCTCCAGAAGGTGAGAAATCAACAGTAACAGTTCATACCCCTTAAGGCATGACCATCACGTCAATCCCGAAATTCAACTACGAGCTTTTTAACTGCAACAACTTTAATATACGCTATTGGAGCTGGAATTACCGCGGCTGCTGGCACCAGACTTGCCCTCCAA
+
DDDDDIIIIIIIIIIIIIIIIIHGIIGIIIIIIIIIIIIIIIIIIIIIIHIIIIIIHIIIIIG?HHHIIHHIIIIHHHHHIIIIIIIIICHIHIIGHIHHGFHHHIHIIIIIIIIIIIIIIIIIHIIIHIIIHHIIIIIIIIHIIIIHHIHIIIIIIHHDHHIIHHHHIIIHIHIIHIIIIIIIIIIIIHHHHGIIIHIIIIIIIIIHHIIIIIIIIIIIIIIHIIIIIIIIIII<III<IHIIIIIIIIHHIIHIIIIIIHIIIIIIIIIIHIIIIIIIIHIIIIIHIIIIIIIIIIIIHIIIIIHIIIIIIIIIIIIIIIIIIIIIIIIIIIIIIIIIIHIIIIIIDDDDD
@HISEQ:969:HM2KJBCX2:2:1102:12552:44096 2:N:0:ACTATGCA
AGACAAGCTTCCCCCAACTATCCCTATTAATCATTACGTCGATCCTAGAAACCAACAAAATAGGGTCAAACGTCCTATTTCATTATTCCATGCTAATGTATTCAAGCGTGTGCCTGCTTTAAACACTCTAATTTTTTCAAAGTAACAGTCCTGATTCCCCATGACACCAAATTAATGACATCACAGTTCGTCAGAAGGTAGAAATCAATAATACCAGTGCATACCAGAGGCACGACCAATATATTGATCCCGAAATTCAACTACGAGCTTTTTAACTGCAACAACTTTAATATACGCTATTGGAGCTGGAATTACCGCGGCTGCTGGCACCAGACTTGCCCTCCAA
+
DDDDDGHHHIIIIIIIIIIIFHIIIIIIIIIIIIIIIGHIIIIIGHIIHIIIIIIIIHIGHHIHHGH?GHHHHIIIIIHEHIIIIIIIHHIHHIIIHIIIHIHIIGHIIIIIICIHHIHHHIGGGHIIIIIIHIIHIIHIIIHIIHIIIIIIIIIIIIGIIIHIIIHIIIIIHIIIIHIIIIIIIIHIHIIHIIIIIIIIIIIHGIHIIIIIIHIIIIIIIIIIIIIIIIIIIIIIIHGHIIIH;IIIIIHIIIHHFHIIIIIIIIIIIIIIHIHIHIIIIIIIIIIIIIIIIIIIIIIIIIIIIIIIIIIIIIIIIIIIIIIIIIIIIIIIIHHHHIIIHBCDDD
@HISEQ:969:HM2KJBCX2:2:1102:16681:44765 2:N:0:ACTATGCA
AGACAAGCTTCCCCCAACTATCCCTATTAATCATTACGGTGGTCCTAGACCAACAAAATAGAACCAACGTCCTATTCTATTATTCCATGCTAATCTATTCAAGCAAAAGCCCGCTTTAAACACTCTAATTTTTTCAAGGTAATGGTCCTGGTTCCCCGACACACCCAATAAAGGGCATACCGGCTCACCAGAAGGATAGACCCGACAGCAGAACAGTACTCGCCAGAGACGGACCGTCCGGTCAGGCCTAAAATTCAACTACGAGCTTTTTAACTGCAACAACTTTAATATACGCTATTGGAGCTGGAATTACCGCGGCTGCTGGCACCAGACTTGCCCTCCAA
+
DDDDDHIIHIIIIIIIIIIIHIIIIIIIIIIIIIIIIIIIIIIIIIIIIIIIIIHHIGHIHHHIIIIIIHHHIIIGIIIIIIIGHHIIHFHHIIIIIHIIIHGHIHHHEHHIHIHHIIIIIIIHIIIIIIIHHHHIIIIHHHIHIIIIIIHHEGIIHIHIIIHIIIIIIIHIIIIIIIIIIGIIIIHIIIIIIIIIIIIIHHIIIIIIHIIHHIIIIIIIIIIIIIIIIIIIHIIIIIIIIIIIIIIIIIIIIIIIIIIHEIHHIIIIIIIIHIIIIIIIIHIIIHIIIIHGIIIHHFGIIIIIIIIIIIIIIIIIIIIIIIIIIIIIIIIIIIIIIIIDDDDD
@HISEQ:969:HM2KJBCX2:2:1102:3971:44329 2:N:0:ACTATGCA
AGACAAGCTTCCCCAACTATCCCTATTAATCATTACTTCAGTCCTAGAAACCAACAAAATAGAACTAAAGTCCTATTCCATTATTCCATGCTAATATATTCAAGCAAACATGCCTGCTTTAAACACTCTAATTTTTTCAAAGTAAAAGTCTTGGATCCCTAGCGCACTCAATTAAGAGCACACTAGTTCCCCAAAAGGAAAAGCCCAAAGTTGCAGTACAAACCTTTCGGTTGACGGCAACTATAAGCCCAAAATTCAACTACGAGCTTTTTAACTGCAACAACTTTAATATACGCTATTGGAGCTGGAATTACCGCGGCTGCTGGCACCAGACTTGCCCTCCAA
+
DDDDDIIIIIIIIIIIIIIIIIIIIIIIIIIHIIIIIIIIIIIIIIIHIIIHIIIIHHHIIHHIIIIIHIIIIIIIIIIIIIIIIIIIHIIIIHIIIIIIIIIIIIIIIIIHHHHHGHIIIIIIIIIIIIIIIIHHHHIHIIIIIIIIIIIIIIIIHIIIIIIIIHIGIIIIIIIIIIIIIIHIIIIIIIIIIIIIIIIIIIIIIIIIHIIIIIIIIIIIIIIIIIIIIIIIIIIIIGIIHHHHIIIIIIIIIIIIIHIIIIIIIIIGIIIIIIIIIIIIIIIIIIIIIIIIIIIIIHIIIIIIIIIIIIIIIIIIIIIIIIIIIIIIIIIIIIIIIIIIDDDDD
@HISEQ:969:HM2KJBCX2:2:1102:16919:45732 2:N:0:ACTATGCA
AGACAAGCTTCCCCCAACTATCCCTATTAATCATTACGTCAATCCTAGAAACCAACAAAATAGGATCAAACGTCCTATTTCATTATTCCATGCTAATGTATTCAAGCGTTAGCCTGCTTTAAACACTCTAATTTTTTCAAAGTAACAGTCCTGTTTCCCTGCAACACCAAATTAATGACATTACAGTTCTTCAAGAAGGAGGAACCAGTAAAGCCAGTACATACCAGAGGCACGACCAACTTACTAATCCCGAAATTCAACTACGAGCTTTTTAACTGCAACAACTTTAATATACGCTATTGGAGCTGGAATTACCGCGGCTGCTGGC
+
DDDDDIIIIHIIIIIIIIIIIIIIIIIIIIHIIIIIIIIIIIIHIIIIIHIIIIIIIIIIIIHHIHIIIIIIHHHHIIIIIIIIIIHIIIIIHIIIIIIIIIIIIIIIIIIIIIIIIIIIHHIIIIIIIIIIIIIHIIIIIIIIIIIIIIGIIIIIIIIIIIIIIIIIIIIIIIIIIIIIIIIIIIHIIIIIIIIIIIIIIIIHIIIIIIIIIIIIIIIIIIIIHHHIIIIIIIIIIIIIIIIIIIIIIIIIIIIIIIIHIIIIIIIIIIIIIIIIIIIIIIIIIIIIIIIIIIIIIIIHHIIIIIIIIIIIIIIIIIIIIIIDDDDD
@HISEQ:969:HM2KJBCX2:2:1102:12377:46245 2:N:0:ACTATGCA
AGACAAGCTTCCCCCAACTATCCCTATTAATCATTACGTCAATCCTAGAAACCAACAAAATAGGATCAACGTCCTATTTCATTATTCCATGCTAATGTATTCAAGCGCGAGCCTGCTTTAAACACTCTAATTTTTTCAAAGTAACAGTCCTGATTCCCCACCACACCAAATTAATGACATGATGGTTCGTCAGAAGGTAGAAATCAGTAACACCAGTACGTACCGAAGGCACGACCAGCGTACTAATCCCGAAATTCAACTACGAGCTTTTTAACTGCAACAACTTTAATATACGCTATTGGAGCTGGAATTACCGCGGCTGCTGGCACCAGACTTGCC
+
DDDCDIIIIIIIIIIIIIIIIIIIIIIIIIIIIIIIIIIIIIIIIIIIIIIIIHHIHIIIIIIGGHIIIICHHIIIIIIIIIHHIGIIIIIIIIIIHEIIHGIIIIIIIIIIIIIIHHIIHHHIIIIIIIIIIHHIIIHHIIIIIIIIIIIIIIIIIHHHIIIIIIIIIIIIIIIIIIIIIIIIIIIHIIIIIIIIIIIIIIIIIIIIIIIIIIIIIIIIIIIIIIHIIIIHIIIIHHIIIIIIIIIIIIIIHIIIIIIIIHIIHIHIIIHIIIIIIIIIIIIIIIIIIIIIIIIIIIIIIIIIIIIIIIIIIIIIIIIIIIIIIIIIIIIIIIDDDDD
@HISEQ:969:HM2KJBCX2:2:1102:20066:47024 2:N:0:ACTATGCA
AGACAAGCTTCCCCCAACTATCCCTATTAATCATTACGTCAATCCTAGAAACCAACAAAATAGGATCAAACGTCCTATTTCATTATTCCATGCAAATGTATTCAAGCGTTAGCCTGCTTTAAACACTCTAATTTTTTCAAAGTAACAGTCCTGTTTCCCTGCAACACCAAATTAATGACATTACAGTTCTTCAGAAAGGAGGAATCAGCGAAGCCAGTGCATACCAAAGGCACGACCAACCTGCTAACCCCGAAATTCAACTACGAGCTTTTTAACTGCAACAACTTTAATATACGCTATTGGAGCTGGAATTACCGCGGCTGCTGGCACCAGACTTGCCCTCCAA
+
B0D0<<11<1<1<EHIH01<11<1<C1D1DEGH111<<<1<0DE11<11<C1<DHC<DF1<D<C11C1<<CHH1<DGF1<CFHHEGHCCCC?@1<CIHHFGGH@DHIIHIH,E@F?EFFHHHBBB@IHFECHHIGIHHHFHHEHHGFHGC1B?IHHD0IHGFHHHHHIHH9HHHIIIIIHIIIIIIIIFHFIIIHH?IFEHHCHHFHEIHIHHHHHHHIGIIHFGEHEEEEHHFHCCF<AG@EFCIIIGIHHEFIGHHHIHIHCHEGIHHE?FC<FHHHEHHFHHGEIHHHFHHIHCHHGCFHIHCFF<HEHHEHHCHHFHHCHEHD<<<<C<DCHHE?=CD@D0@
@HISEQ:969:HM2KJBCX2:2:1102:18494:47064 2:N:0:ACTATGCA
AGACAAGCTTCCCCCAACTATCCCTATTAATCATTACATCGATCCTAGAAACCAACAAAATAGAATCTGATGTCCTATTTCATTATTCCATGCTAATGTATTCAAGCGTAAGCTTGCTTTAAACACTCTAATTTTTTCAAGGTAACAGTCCTAATTCCCCATAACATCAAATAAATGACATTATGGTTCTTTAGAAGGTGAGAACCAATAAAACCAGTACATACCAAGGCATGACCGATTCCTTGATCCCGAAATTCAACTACGAGCTTTTTAACTGCAACAACTTTAATATACGCTATTGGAGCTGGAATTACCGCGGCTGCTGGCACCAGACTTGCCCTCCAA
+
DDDDDIIGIIIIIIIIIIIHIIIIIIIIHIIIIIIIIIIIIGIIIIIIIIIHHIIIIIIHIIIIIIIIIIIIIGHHIIIIIIIIIIIFHIGHGIIIIIHIIHIIIIIIIIIHIIIIIIIIIHIIIHIEHIIIIIIIIIIIIIIHIIIIHIIIIIIIIEIIIIIHIHGIIIIIIIIIIIHIIIIHIHIIIIIIIIIIIIIIIIIIIHIIIIIIIGIIIIIIIII=IIIIHIIIIIIGIIIIHIHEIIIIIIIIIIIIIIIIHEIIIIIIIIIIIIIIIIIIIIIIIIIIIIIIIIIIIIIIIIIIIIIIIIIIIIIIIIIIIIIIIIIIIIIIIIIIIIIIDDDDD
@HISEQ:969:HM2KJBCX2:2:1102:9189:47455 2:N:0:ACAATGCA
AGACAAGCTTCCCCAACTATCCCTATTAATCATTACGTCAATCCTAGAAACCAACAAAATAGGATCGAACGTCCTATTTCATTATTCCATGCTAATGTATTCAAGCGTTAGCCTGCTTTAAACACTCTAATTTTTTCAAAGTAACAGTCCTGTTTCCCTGCAACACCAAATTAATGACATTACAGTTCTTCAAGAAGAAGGAATCAGTAAAGCCAGTACATACCATTGGCACGACCAACCTACTGACCCCGAAATTCAACTACGAGCTTTTTAACTGCAACAACTTTAATATACGCTATTGGAGCTGGAATTACCGCGGCTGCTGGCACCAGACTTGCCCTCCAA
+
DDDDDIIIIIIIIIIIIIIHIIIIIIIIIIHIIIIIIHIIIIIIIIIIIIIIIIIIIIII?FHGHIHIIIIFHHIFHHIIIIIIIHIGHIHHFHHIIHIIIHHHHHHIIIHHHHHHFHHHHHIIIIHHGIIIIIIHHIIIIIIIIHIIGIIIIIIIHHHIHIIIIIIIIIHIIIHIIIIIIIIHIIHHIGIHIIIIIHHHGIIIIIIIIIIIIHIIIIHIIIIIIIIIHIII=IIIIHIIIHHGHHIIIIIIIIIIIIIIIIIIIIIIIIIIIIIIIIIIIIIIIIIIIHIIIIIIIIHHIIIIIIIIIIIIIIIIIIIIIIIIIIIIIIIIIIIIIIIIDDDDD
@HISEQ:969:HM2KJBCX2:2:1102:3095:46874 2:N:0:ACTATGCA
AGACAAGCTTCCCCCAACTATCCCTATTAATCATTACGGTGGTCCTAGACCAACAAAATAGAACCAACGTCCTATTCTATTATTCCATGCTAATCTATTCAAGCAAATGCCTGCTTTAAACACTCTAATTTTTTCAAGGTAATGGTCCTGGCTCCCCGGTACACTCAATAAAGAACATGCCGGTTCACCAGAAGGTAAGACCCGACACAGAACAGTACTCGCCAAAGACGGACCGCCCGGCCAGGCCTAAAATTCAACTACGAGCTTTTTAACTGCAACAACTTTAATATACGCTATTGGAGCTGGAATTACCGCGGCTGCTGGCACCAGACTTGCCCTCCAA
+
DDDDDIIIIIHHIIIIIIIIIIIIIIIIIIIIIIIIIIIIHIIIIIHIIIIIIIIHHHIIIIIIHHIIHHIIIIIIIIIIIIIHHGIIIIIHIIHIGHIIIIIIIIIIHIIIIIIIIIIHIHIIIIIIIHIIIIHIIIIIIIHIHHIIIHIIIIIIIIIIIIIIIIIIHIIIIIIIIIHIIIIIIIIIIIIIIIIIIHIIIIIIIIIIIIIIIIIIIIHIIIIIIIIIIIIIIIIIIIIIIHIIIIIIIIIIIHIIIIIIIIIIIIIIIIIIIIIIIIIIIIIIIIIIIIIIIIHHFGIIIIIIIIIIIIIIIIIIIIIIIIIIIIIIIIIIIIIIIIDDDDD
@HISEQ:969:HM2KJBCX2:2:1102:8690:48168 2:N:0:ACTATGCA
AGACAAGCTTCCCCCAACTATCCCTATTAATCATTACGGTGGTCCTAGAAACCAACAAAATAGAACCACAACGGCCTATTCTATTATTCCATGCTAATCTATTCAAGCAATAGCCCGCTTTAAACACTCTAATTTTTTCAAGGTAATGGTCCTGGCTCCCCAACACACCCAATTAAGGACATACTGGTTCACCAGAAGGAAGACCCGACAACAGGACAGTACTCGCCAAAGACGGACCGCCCGGCCAAGTCTAAAATTCAACTACGAGCTTTTTAACTGCAACAACTTTAATATACGCTATTGGAGCTGGAATTACCGCGGCTGCTGGCACCAGACTTGCCCT
+
DD@@0GHFCCC<F@/E@<GHHH@HG@GHFEHCGG@FH1@F?ECGGHE?1CCGIHE=@GEFGICH@1DHE<CH//<CEEC11<CGH1<FHEHHHEHGCGHG@<@<F<1HHFHHC1FHEEHHG68CF<@8<DCC1EB6FHHHEEEDCBCHFGHHIF@C<CC@A<GGHHHIEHECHAEGIHHHHHGHHEHHHCF/C:IHFEHFHC0<DEHFHCCHHFIHHIHIHHHHG??HHHHEHDHCEC7CC<?HGGHGEEHHGD1C?IIGHHHEGG?EC<HFEHFHE?HEFC<D<<1?HEIHHHGDGF<<<D1@FHG<1HIHGHIHE?FDC1GC1?HIIHGHHEIIHHDD@DD
@HISEQ:969:HM2KJBCX2:2:1102:10799:48189 2:N:0:ACTATGCA
AGACAAGCTTCCCCCAACTATCCCTATTAATCATTACGTCAATCCTAGAAACCAACAAAATAGGATCGAACGTCCTATTTCATTATTCCATGCTAATGTATTCAAGCGTTAGCCTGCTTTAAACACTCTAATTTTTTCAAAGTAACAGTCCTGTTTCCCTGCAACACCAAATTAATGACATTACAGTTCTTCAAGAAGGAGGAATCAGTAAAGCCAGTACACACCATTGGCACGACCAACCTACTGACCCCGAAATTCAACTACGAGCTTTTTAACTGCAACAACTTTAATATACGCTATTGGAGCTGGAATTACCGCGGCTGCTGGCACCAGACTTGCCCTCCAA
+
DDDDCIIIIIIIHHHIHIGHHIIGHIIIIIIIIIIHIIIIIIIHIIIHIGHIHIIGCHHIHIGHHIIIIIHHEHIIGHIIIGIHFHIHFGHHEHIGHIHEGDGHHHIIIHIHIHHIIIIIIHIIIIHCHIHGHHIHIIIHIHHHIHHHIHHHIHGFHIHIHIIHIGHHIHHHIIIIIHHHIIHIHGHHHIIHHICHIHHIHEG?CHHHHHIHEECHHHFCFHHIIIIIICDHFCHDHFDGC?HGG@HDHHHEIHHHG@CHEGHDHHHCGIHHFF?HHIHFGIHHG@EFIGIIHIIIHHHHIIIHFIIIIIIIHHHDHGIIHIIIHIEEHIIHHFIGIGIHFDB@DB
@HISEQ:969:HM2KJBCX2:2:1102:21148:47766 2:N:0:ACTATGCA
AGACAAGCTTCCCCCAACTATCCCTATTAATCATTACGGTGATCCTAGAAACCAACAAAATAGAACCATGCCGTCCTATTCTATTATTCCATGCTAATGTATTCGAGCAAAAATGCCTGCTTTAAACACTCTAATTTTTTCAAGGTAAAGGTCCTGGATCCGCAAGACACCCAATAAAGGACATCAAGTTTCTCCAGAAGGTGAGAAATCAACTGCAACAGTTCATACCCCTTAAGGCATGACCATCACGTCAATCCCGAAATTCAACTACGAGCTTTTTAACTGCAACAACTTTAATATACGCTATTGGAGCTGGAATTACCGCGGCTGCTGGCACCAGACTTGCCCTCCAA
+
DDDCDIHHEHEHHIIHIIHFHIIHIIIHIIHHHCGGHFGCGECGCHHHHHIHHHIIIIIIIIHHIGHI@HHGG@/C=D<1DFHEHHHHICFEFCEHHE@FGHHHGHHHIGIIIHEHIHHGFHHFHHHHHHHHHIIGHIGHGGIIIIIHIHHEIHHFHGCHHHCHHD@GHFHHIIHHFHHFGEGIHHIHHIIIHGIHH@IIIIIHIIIIIHIIIIIHGIIHHHIIHHEIIIIIIIIIIIIIGHIHIHHGIIHGIIIIIIIIIIIIIIHIIHIHHIIIIIIIHGIIIIIIIIHIIHHIGIIIIIIIIIIIIIIIIIIIIIIIIIIIIIIIIIIIIIHHIIIIHIIIIIIIDDDDD
@HISEQ:969:HM2KJBCX2:2:1102:8373:49818 2:N:0:ACTATGCA
AGACAAGCTTCCCCAACTATCCCTATTAATCATTACGGTGGTCCTAGAAACCAACAAAATAGAACACAACGTCCTATTCTATTATTCCATGCTAATCTATTCAAGCAATAGCCCGCTTTAAACACTCTAATTTTTTCAAAGTAATGGTCCTGGCTCCCCAACACACCATACTGGTTCACCAGAAGGAAGACCCGACAGCAGACAGTACTCGCCAAAGACGGACCGCCCGGCCAGGCCTAAAATTCAACTACAAGCTTTTTAACTGCAACAACTTTAATATACGCTATTTGAGCTGGAATTACCGCGGCTGCTGGCACCAGACTTGCCCTCCAA
+
DDDDDIIIIIHHHIHIHEHIIIHHFHIIHHHIIIIIIHEEHHIHIHHIIIIIIHIEEEHHIHHEHIIIIHHI@<GHH1FHHGHHHHHIHHIGIIIHHHGHIHHIIIIHHHIIIHIFEHHHHHHHIIHIIIIHHHIIHHHHIHHHHHHHHGHIIHHHHGIIIIHHHHIIIIHIHIIHGHIIIIIIIIHIIIIHIHIIIIIIIIIIHHHHIIIIIIIIHHHIIHHIIHCHHHIIIIIIIIII=IIHIIIHHHHHIIIIIHHHHHIHIHIHIIIIIIHIHHIIIIIIIIIIIIHFIIIIIIIIIIIHIIIIHIIIIIHHIIIIHIIIIHHIDDDDD
@HISEQ:969:HM2KJBCX2:2:1102:8620:50001 2:N:0:ACTATGCA
AGACAAGCTTCCCCCAACTATCCCTATTAATCATTACGGTGGTCCTAGACCAACAAAATAGAACCAACGTCCTATTCTATTATTCCATGCTAATCTATTCAAGCAAAAGCCCGCTTTAAACACTCTAATTTTTTCAAGGTAATGGTCCTGGTTCCCCGGCACACCCAGTTAAGGACATACCGGCTCACCAGAAGGATAGACCCGACAACAGACAGTACTCGCCAGAGACGGACCGCCCGGTCAGGCCTAAAATTCAACTACGAGCTTTTTAACTGCAACAACTTTAATATACGCTATTGGAGCTGGAATTACCGCGGCTGCTGGCACCAGACTTGCCCTCCAA
+
DDDDDIIIIIIIGIIIIIIIIIIIIIIIIIHIIIIIIIIIIIIIIIIIIIIIIIHIHHIIHHHHIIIHIIIIIGIHHIGHIIIIIIIIHEHIIIIIFHIIIHIIHIIHIIIIHIIHIIHIIIIIIIIIIIIHIFHIGHIIIIIHHIIIIIHDHHIIIIIIIIIIIHIIHIIIIHHIIIIIHIIHIHHIIIIIIIIIIIHIIIIIIIIIIIIIIIIIIIIIIIHII=HIIIIIIIIIHIIIIHIIIIIIIIIIIIIIIIIHIIHIHHIIIIIIIIIIHIIHGIIIIIIIIIHIIIHGDFIIIIIIIIIIIIIIIIIIIIIIIIIIIIIIIIIIIIIIIIDDDDD
@HISEQ:969:HM2KJBCX2:2:1102:12129:50720 2:N:0:ACTATGCA
AGACAAGCTTCCCCCAACTATCCCTATTAATCATTACGGTGGTCCTAGAAACCAACAAAATAGAACACAACGTCCTATTCTATTATTCCATGCTAATCTATTCAAGCAATAGCCCGCTTTAAACACTCTAATTTTTTCAAAGTAATGGTCCTGGCTCCCCAACACACCATACTGGTTCACCAGAAGGAAGACCCGACAGCAGACAGTACTCGCCAAAGACGGACCGCCCGGCCAGGCCTAAAATTCAACTACAAGCTTTTTAACTGCAACAACTTTAATATACGCTATTTGAGCTGGAATTACCGCGGCTGCTGGCACCAGACTTGCCCTCCAA
+
DDDDDIIIIIIIIIIIIIIIIIIIIIIIIIIIIIIIIIIIIIIIIIIIIIIIIIIIHHIIHIHIIIIIIHIIIIIIIIIIIIIIIIIIHIIIIIIHIIIIIIIIIIIIIIIIIIIIIIIIIIIIIIIIIIIIIIIIHIIIIIIIIIIIIIIIIIHHIIIIIIIIHIIIIIIIIHIIIHIIIIIIIIIIIIIIIIIIIIIIIIIIIIIIIIIIIIIIIIHIIIIIIIIIIIIIHIIIIHIIIIIIIIIIIIIIIIIIIIIIIIIIIIIIIIIIIIIIIIIIIHIIIIIIIIIIIIIIIIIIIIIIIIIIIIIIIIIIIIIIIHIIIIIIIDDDDD
@HISEQ:969:HM2KJBCX2:2:1102:6145:50903 2:N:0:ACTATGCA
AGACAAGCTTCCCCCAACTATCCCTATTAATCATTACTTCAGTCCTAGAAACCAACAAAATAGAACCAAAGTCCTATTTCATTATTCCATGCTAATGTATTCAAGCGCGAGCCTGCTTTAAACACTCTAATTTTTTCAAAGTAACAGTCCTGATTCCACACCACACCAAATTAATGACATGATGGTTCGTCAGAAGGTAGAAATCAGTAACACCAGTACGTACCGAAGGCACGACCAGCGTACTAATCCCGAAATTCAACTACGAGCTTTTTAACTGCAACAACTTTAATATACGCTATTGGAGCTGGAATTACCGCGGCTGCTGGCACCAGACTTGCCCTCCAA
+
DCDDDIIHGIIIIIIHHIIIIIHIGIIIHHEHIHHIIIIIHIIGEHIIGIIHHHHIIIIFHIIIHIIIHHHIIIIIIHIIHIIIIIIIIIHEHHIIIIIIIFGFFHHIHHDIHIFHHHHHHHIIHHHIIIIIIHHIHHHIIIHHHIHIHHFEHIHHHGHCHHIIIIIIIEGGECHHGGHFHHEIHGHIHHIIIGIHHHHHGIIH<HHHHHHHHIIIIIIHHHIHHEFHHHEHIIIHIIIHHHGGHDCGHGHEFGHGHFGGGHHFHGHHIIIHIHIHHIIHHHEHCIHHHEHHHIIHHIIHIIIIIIIIIIIIIIIIIIIIIIIIIIIHIIIIIGIIIIIIDDDDA
@HISEQ:969:HM2KJBCX2:2:1102:8880:49938 2:N:0:ACTATGCA
AGACAAGCTTCCCCCAACTATCCCTATTAATCATTACGTCGATCCTAGAAACCAACAAAATAGAATCAAACGTCCTATTTCATTATTCCATGCTAATGTATTCAAGCGTGCGCCTGCTTTAAACACTCTAATTTTTTCAAAGTAACAGTCCTGATTCCCCACGACACCAAATTAATGACATCGCGGTTCTTCAGAAGGTAGGAACCAATAATGCCAGTACGTACCGAGGCACGACCGACAGTCTAATCCCGAAATTCAACTACGAGCTTTTTAACTGCAACAACTTTAATATACGCTATTGGAGCTGGAATTACCGCGGCTGCTGGCACCAGACTTGCCCTCCAA
+
@@DD?HHIIIEHHHHDCCHIEEHEHHHGGEHEGHHCHHHHCHIIHIICHGCFGE?CGEHEEFH11DHHIEGH<<=GE1FHFC1<CGHC@@1CGHCHHG?HHIHHHHHEGEHHIIGIHEHEFHIHFIIIHFFHHG?CFHIIIHIIHFFHHIIHEIIIIIIHHIHGHHHHIIHIIIIIIIHDHHHHHIHIIIHIIIIIIIHIHIIIIIGIIIIIIIIIIIIIHIIIHIGIIIIIIIIIIIIIIIIHIIHHHIIIIIHIIIIIIIIIIIIIIIIIIIIIIIIIIIIIHHIIIIIIIIIIIHHHHIIIIIIIIIIIIIIGIIHIIIIIIIIIIIIIGIIIIIIIDDDDD
@HISEQ:969:HM2KJBCX2:2:1102:8345:50380 2:N:0:ACTATGCA
AGACAAGCTTCCCCCAACTATCCCTATTAATCATTACATCGATCCTAGAAACCAACAAAATAGAATCGGATGTCCTATTTCATTATTCCATGCTAATGTATTCAAGCGTGAGCCTGCTTTAAACACTCTAATTTTTTCAAGGTAACAGTCCTAATTCCCCGTGACACCAAATTAATGGCATTACGGTTCTTTAGAAGGTGAGAAATCAATAATATCAGTACATACCAACGGCATGACCGAAACATTGATCCCGAAATTCAACTACGAGCTTTTTAACTGCAACAACTTTAATATACGCTATTGGAGCTGGAATTACCGCGGCTGCTGGCACCAGACTTGCCCTCCAA
+
DDDDDIIIIIIIIIIIIIIIIIIIIIIIIIIIIIIIIIIIIHIHIIIIIHIIIIIIIIIIIIHHHHIIIIIIIIIIIIIIIIIIIIIHIIIIIIIIIIIIIIIIIIIIIIIIIIIIIIIIIIIIIIIIIIIIIIIIIIIIIIIIIIIIHIIIIIIIIIIHHIIIIIHIIIIIHIIIIIIIIIIIIIIIIIIIIIIIIIIIIIIIIIIIIIIIIIIIIIIIIIIIIIIIIIIIIIIIIIIIIIIHHHIIIIIIIIIIIIIIIIIIIIIIIIIIIIIIIIIIIIIIIIIIIIIIIIIIIIIIHHIIIIIIIIIIIIIIIIIIIIIIIIIIIIIIIIIIIIIIIIDDDDD
@HISEQ:969:HM2KJBCX2:2:1102:7684:51683 2:N:0:ACTATGCA
AGACAAGCTTCCCCCAACTATCCCATTAATCATTACGTCAATCCTAGAAACCAACAAAATAGGATCAAACGTCCTATTTCATTATTCCATGCTAATGTATTCAAGCGTTAGCCTGCTTTAAACACTCTAATTTTTTCAAAGTAACAGTCCTGTTTCCCTGCAACACCAAATTAATGACATTACAGTTCTTCAAGAAGGAGGAACCAGTAAAGCCAGTACATACCAGAGGCACGACCAACTTACTAATCCCGAAATTCAACTACGAGCTTTTTAACTGCAACAACTTTAATATACGCTATTGGAGCTGGAATTACCGCGGCTGCTGGCACCAGACTTGCCCTCCAA
+
ADDDDIIIIIIIIIIIIIIIIIIIIIIIIIGIIIIIIHIIIIIIIIIIIIIHIIIHIIIIIHHGHHIEHIIIIIIGIIIIIIIIIHIIIIIHIHIIHIIIIIIIIIIIIIIIIHIIIIIIHHIIHIIIIHHIIIIIHHHIIIIIIIIIIIIIIIIIIIHIIIIIIIIIIIHHIIIIIIIIIIIIHIIIIIIIIIIIIIIIIIHIIIIIIIIIIII<IIIIIII=IIIIIIIIIIIIIHIIIIIHIIHIIIIIIIIIIIIIIIIIIIIIIIIIIHIIIIIIIIIIIIIIIIIIIIIIIIHHIIIIIIIIIIIIIIIIIIIIIIIIIIIIIIIIIIIIIIIIDDDDD
@HISEQ:969:HM2KJBCX2:2:1102:11742:52062 2:N:0:ACTATGCA
AGACAAGCTTCCCCCAACTATCCCTATTAATCATTACATCGATCCTAGAAACCAACAAAATAGAATCTGATGTCCTATTTCATTATTCCATGCTAATGTATTCAAGCGTAAGCTTGCTTTAAACACTCTAATTTTTTCAAGGTAACAGTCCTAATTCCCCATAACATCAAATAAATGACATTATGGTTCTTTAGAAGGTGAGAACCAATAAAACCAGTACATACCAAGGCATGACCGATTCCTTGATCCCGAAATTCAACTACGAGCTTTTTAACTGCAACAACTTTAATATACGCTATTGGAGCTGGAATTACCGCGGCTGCTGGCACCAGACTTGCCCTCCAA
+
DDDDDIIIHHHHIIHIIIIIHIHCGGHHIIIHIIHIIIIIHHHIHIGHHIEHHIIIIIGIIIHGHHHHHIGHHIIHHHCHG@HHIHHHHHHECFHHIIIHHHGHHHEHIHIIHHEAEHHIIG?HHHHIIIIHIIIIHIIHGIIHFIHHGIIIIIHGIIHIIHHHIHHHHIIGIHIIHFIIIIIIHIIIHHHIIIIHHIIIIIIIHIIIIIIIIIIIIIIIHIIIIIIIHIHHIIGIIIIHHHF@HIIIHIHFHIIIIHHIHDHGCHIIIIIIHHIIIIHHHIIIIGIIIIHIHIIIIIIIIIIIIIIIIIIIIIHIIIIIIIIIIIIIIIIIHHIIIIIIDDDDD
@HISEQ:969:HM2KJBCX2:2:1102:7000:51974 2:N:0:ACTATGCA
AGACAAGCTTCCCCCAACTATCCCTATTAATCATTACGTCGATCCTAGAAACCAACAAAATAGAATCAAACGTCCTATTTCATTATTCCACGCTAATGTATTCAAGCGTGCGCCTACTTTAAACACTCTAATTTTTTCAAAGTAACAGTCCTGATTCCCCACGACACCAAATTAATGACATCGTGGTTCTTCAGAAGGTAGGAACCAATAATGCCAGTGCGTACCGAAGCATGACCGACAATTTGATCCCGAAATTCAACTACGAACTTTTTAACTGCAACAACTTTAATATACGCTATTAGAGCTGGAATTACCGCAGCTGCTGGCACCAGACTTGCCCTCCAA
+
DDDDDIIHIIIIIIIIIIIIIIIIIIIIIIIIIIIIIIIIIIIIIIIIIIIIIIIIIIIIIIHHIIIIIIIIIIIIIIIIIIIIIIIHFIIIIIIIIIIIIIIIIIIIIIIIIIIIIIIIIIIIIIIIIIIIIIIIIIIIIIIIIIIIIIIIIIIIIIIIIIIIIIIIIIIIIIIIIIIIIIIIIIIHIIIIIIIIIIIIIIIIIIIIIIIIIIIIIIIIIIIIIIIIIIIIIIIIIIIIIIHIIIIIIIIIIIIIIIIIIIIIIIIIIIIIIIIIIIIIIIHIIIIIIIIIIIIIIIIIIIIIIIIIIIIIIIIIIIIIIIIIIIIIIIIIIIIIIIIIDDDDD
@HISEQ:969:HM2KJBCX2:2:1102:20876:52652 2:N:0:ACTATGCA
AGACAAGCTTCCCCCAACTATCCCTATTAATCATTACGTCGATCCTAGAAACCAACAAAATAGAATCAAACGTCCTATTTCATTATTCCATGCTAATGTATTCAAGCGTGAGCCTGCTTTAAACACTCTAATTTTTTCAAAGTAACAGTCCTGATTCCCCACAACACCAAATAAATGACATCATGGTTCGTCAGAAGGAAGAAACCAACAATACCAGTACGTACCGAGGCACGACCGACATGATGGTCCCGAAATTCAACTACGAGCTTTTTAACTGCAGCAACTTTAATATACGCTATTGGAGCTGGAATTACCGCGGCTGCTGGCACCAGACTTGCCCTCCAA
+
DDDDDIIIGIIIIIHHIGIIIIIIIIIIIIIIIIIIIIIHIIIIIIIIIIIIHIIIIIIIIIIHIIIHIIIIHCEEHHIIHIIIIIIIIGIIGIHIIIIIIHHHIHIIIHIIHIIHIFHIIIIIIIHHHHIIIIHIIIIIIIIIIHIHHHHIIIIEIIIHIHIHIHIIIIIIHIHHHFHHIIIIIIHIHIIIIHIIIIIIIIIIIIIIIIHHHIIHIIIIIIIIIIIIIIIIIIIIIIIIGIHEGIIIGIIIIIHIIIIIIIIHHIIIIIIIIHIIIIIIIIIIIIIIIIIIIIIIIIIHIIIIIIIIIIIIIHIIIIIIIIIIIIIIIIIIHIIIIIIIDDDDD
@HISEQ:969:HM2KJBCX2:2:1102:6484:52991 2:N:0:ACTATGCA
AGACAAGCTTCCCCAGCCATCCCTATTAATCATTACGGTGATCCTAGAAACCAACAAAATAGAACCATGCCGTCCTATTCTATTATTCCATGCTAATGTATTCGAGCAAAAATGCCTGCTTTAAACACTCTAATTTTTTCAAGGTAAAGGTCCTGGATCCGCAAGACACCCAATTAAGGACATCAAGTTTCTCCAGAAGGTGAGAAATCAACAGCAACAGTTCATACCCCTTAAGGCACGACCATTACGTCAATCCCGAAATTCAACTACGAGCTTTTTAACTGCAACAACTTTAATATACGCTATTGGAGCTGGAATTACCGCGGCTGCTGGCACCAGACTTGCCCTCCAA
+
DDDDCIHHHIGIIIG0CGGHHHIHIIHIIGIHHHEFGEHHIIIIGHIIIIIFHHIIHIIGHCEHCHHHHHICDFHHEEHFH@HHHEHIHEHHIHGEH@C@G?DHHEHIHIGHHH@IIHFIIIGHHHHHFHHHHHIIHHHHFIIIHHHHIHHGHIHHEHHGIIIIIHIIIHHIIHHIIIIIIIIHHIIIHHIHHHIIIIIIIIHIIIIHIIIIIIIIHHIIHFIIIIHIIIHIIIIIIIIIHIIIIIIIIFHIIIIIIIIIIHIGIIHIHIIHIIIIIIIHHIIIIIIIIIIHHHIIIIHHIIHIIHIIIIIIIIIIIIIIIIIHIHIIIIIIIIIIIIIIIIIIIIIDDDDC
@HISEQ:969:HM2KJBCX2:2:1102:12882:54459 2:N:0:ACTATGCA
AGACAAGCTTCCCCCAACTATCCCTATTAATCATTACGTCAATCCTAGAAACCAACAAAATAGGATCAAACGTCCTATTTCATTATTCCATGCTAATGTATTCAAGCGTTAGCCTGCTTTAAACACTCTAATTTTTTCAAAGTAACAGTCCTGTTTCCCTGCAACACCAAATTAATGACATTACAGTTCTTCAAGAAGGAGGAACCAGTAAAGCCAGTGCATACCAGAGGCACGACCAACCTACTAATCCCGAAATTCAACTACGAGCTTTTTAACTGCAACAACTTTAATATACGCTATTGGAGCTGGAATTACCGCGGCTGCTGGCACCAGACTTGCCCTCCAA
+
DDDDDIIIIIIIIIIIIIIIIIIIIIIIIIIIIIIIIIIIIIIIIIIIIIIIIIIIHIIIIFHGHIIIIIIIHIHIIIIIEHIIHIHIIIIIIIHIIIHIIIIIIIIIIIIIIIIIIIIIIIIIIIIIIIIIHIIIIIIIIIIIIIIIIIIIHIIIIIIIIIIIIIIIIIIIIIIIIIIIIHIIIIIIHIIIIIIIIIIIIIIIIIIIIIIIIIIIIIIIIIIIIIIIIIIIIIIIIIIIIIHHHHHCIIIIIIIIIIIIIIIIIIIIIIIIIIIIIIIIIIIIIIIIIIIIIIIIIIIIIIIIIIIIIIIIIIIIIIIIIIIIIIIIIIIIIIIIIIIIIDDDDD
@HISEQ:969:HM2KJBCX2:2:1102:20184:54735 2:N:0:ACTATGCA
AGACAAGCTTCCCCCAACTATCCCTATTAATCATTACGTCAATCCTAGAAACCAACAAAATAGGATCAAACGTCCTATTTCATTATTCCATGCTAATGTATTCAAGCGTTAGCCTGCTTTAAACACTCTAATTTTTTCAAAGTAACAGTCCTGTTTCCCTGCAACACCAAATTAATGACATTACAGTTCTTCAAGAAGGAGGAACCAGTAAAGCCAGTACATACCAGAGGCACGACCAACCTACTAATCCCGAAATTCAACTACGAGCTTTTTAACTGCAACAACTTTAATATACGCTATTGGAGCTGGAATTACCGCGGCTGCTGGCACCAGACTTGCCCTCCAA
+
DDDDDIIIHIHIIIIIIGIIIIIIIIIIIIIIIIIIIHIIIIIIIIIIIIIIIIIIIIIIIGHIIIIGHIIIHHIIIIIIIIIGIIHHIIIIIIIIIIIIHIIHHIIIHIIIHIIIIIHHIHIIIIIHIIIIIIHHIIIIIIIIHHIIIIIHHHIIIHGIIHIIIHIIIIHIIIIIIIIHIIIHIIIIIIIIIIIIIIIHIIIIIHIIHIIHIIIIIIIIIIIIIIIIIHIIIIIIIIHIIHHHFHIIIIIIIIIHHIIIIIHIIHIIIIIIIIHIIIIIIIIIIIIIIIIIIIIIIIIIIIIIIIIIIIIIIIIIIIIIIIIIIIIIIIIIIIIIIIIIIDDDDD
@HISEQ:969:HM2KJBCX2:2:1102:6032:56665 2:N:0:ACTATGCA
AGACAAGCTTCCCCCAACTATCCCTATTAATCATTATGGTGATCCTAGAAACCAACAAAATAGAACCATGCCGTCCTTTTCTATTATTACATACTAATGTATTCGAGCAAAAATGCCTGCTTTAAACACTCTAATTTTTTCAAGGTAAAGGTCCTGGATCCGCAAGACACCCAATTAAGGACATCAAGTTTCTCCAGAAGGTGAGAAATCAACAGCGACAGTTCATACCCCTTAAGGCATGACCATCACGTCAATCCCGAAATTCAACTACGAGCTTTTTAACTGCAACAACTTTAATATACGCTATTGGAGCTGGAATTACCGCGGCTGCTGGCACCAGACTTGCCCTCCAA
+
D00B01<C@C111<CC00<CEFC?F@1<1C<11<DG11<FG111<DF11C1<1<10DCCHE?@H11D?G@<</0</<111<CGFC1<111<<11<11<<1<<1C11DGC@?H@CCG1FCFCFB1B6(<EF1<<1<<G5HCF<<<B<<81G@HCHHDEH<EHHCGC<<CD<C<C<<C<C@@C@DFCD<FDD<D///C/<0?HFHHH@D<0FCCHGG=CHCEHF=GFFHHHHCFFG<C/?HHGD@/HCE<@<11GECDIHEHCGIHGHHE@<E?HIIIHGIIHCGHHHHEEEC?G?G?FCGEHIHH@HEECGC@EHG1HIHGHHCDHHIHHCGEED1DCF1EFC<CECC<0?DD<
@HISEQ:969:HM2KJBCX2:2:1102:7137:56265 2:N:0:ACTATGCA
AGACAAGCTTCCCCCAACTATCCCAATTAATCATTACGGTGATCCTAGAAACCAACAAAATAGAACCATGCCGTCCTATTCTATTATTCCATGCTAATGTATTCGAGCAAAATGCCTGCTTTAAACACTCTAATTTTTTCAAGGTAAAGGTCCTGGTTTCCCACTACGCTAAATTAATAACATGATGGTTCCCCAGAAGGTAGAAATTCCACACGCCAGTACAGACAATTGCCCGACCAGCGGTAGAACCCCGAAATTCAACTACGAGCTTTTTAACTGCAACAACTTTAATATACGCTATTGGAGCTGGAATTACCACGGCTGCTGGCACCAGACTTGCCCTCCAA
+
DDADDIHHHFHHHIHIHIHIHFHEHIFHGHHHCHHEIIHCHHHGHGEGEHHIIIHIHGHIHEC@GHFHHEGGEG/CDEHHEHHHHEHHHH?EHHGG1HHIGHEHHHHHFHHHHHHHHIHIIIIHIEEIIHHHIGIHIHIIIIHIHIGIIHFGFCEGIIIHHHFHIIIHGCHH:HGHHHHIIIIIIIIIHHHHHHEDHHHGEHHHIHIHIHHD7HIHIIIIIIIIIIHIHIIIIIIIIIIIIIIHHDHHIGIIHIIIHIIIIIIHIIIIIIIIIIHHIIIIHIIIIIIIIIIIIIIIIHIIIIIIIHIIIIIIIIIIIIIIIIIIIIIHIIIIIIIIIIIIIIDDDDD
@HISEQ:969:HM2KJBCX2:2:1102:7400:57722 2:N:0:ACTATGCA
AGACAAGCTTCCCCCAACTATCCCTATTAATCATTACGTCAATCCTAGAAACCAACAAAATAGGTTTGAACGTCCTATTTCATTATTCCATGCTAATGTATTCAAGCGTTAGCCTGCTTTAAACACTCTAATTTTTTCAAAGTAACAGTCCTGTTTCCCTGCAACACCAAATTAATGACATTACAGTTCTTCAGAAAGGAGGAATCAGCGAAACCAGTTCATACCAGTGGCACGACCAACCTGCTGACCCCGAAATTCAACTACGAGCTTTTTATCTGCAACAACTTTAATATACGCTATTGGAGCTGGAATTACCGCGGCTGCTGGCACCAGACTTGCCCTCCAA
+
DDDDDIIIIIIIIIIIIIIIIIIIIHIIIIIHIIIIIIIIIIIIIIIIIIIIIIIIGIGIIIHHIIIHIIIIHIIIIIIIIIIIIIIIIHIIIIIIIIIIHIIIIIHIIIIIIIIIIIIIIHIIIIIIIIIIIHIIIIHHIIIIIIIIIIIIIIIIIIIIIIIIIIIIIIIIIIIIIIIIIIIIIIIIIIIIIIIIIIIIIIIIIIIIHIIIHIIIHHIIIIIIIIIIIIIIIIIIIIIIIIIHHIIIIIIIIIIIIIIIIIIIIIIIIIIIIIIIIIIIIIIIIIIIIIIIIIIIIIIIIIIIIIIIIIIIIIHIIIIIIIIIIIIIIIIIIIIHCIIIIDDDDD
@HISEQ:969:HM2KJBCX2:2:1102:5385:56289 2:N:0:ACTATGCA
AGACAAGCTTCCCCCAACATCCCTATTAATCATTACGTTGATCCTAGAAACCAACAAAATAGAATCGAACGTCCTATTTCATTATTCCATGCTAATGTATTCAAGCGCGTGCCTGCTTTAAACACTCTAATTTTTTCAAAGTAACAGTCCTGACTCCCCACAACATCAAATTAATGACATCATGATTCATCAGAAGGGAGAAATCAATGACATTAGTACGTACCGAAGGCACGACCGACGTATTGATCCCGAAATTCAACTACGAGCTTTTTAACTGCAACAACTTTAATATACGCTATTGGAGCTGGAATTACCGCGGCTGCTGGCACCAGACTTGCCCTCCAA
+
DDDDDIIIIIIIIIIIIIIIIIIIIIIIIIIIIIIIGIIIIIIIIIIIIIIIIIIHIIIHIIHIHIIIIIHIIHIIIIIIIIIIIIIIIIIIIIIIIIIIHHIIIIIIIIIIIIIIHIIIIIIIIIIIIIIIIIIIHIIIIIIIIIIIIIIIHIIHIIIIIIIIIIIIHIIIIIIIIIIIIIIIIIIHIIIIIIIIIIIIIIIIIIIIIIIIIIIIIIIIIIIIIIIIIIIIIIIIIIIIIHHFIIIIIIIIIIIIIIIIIIIIIIIIIIIIIIIIIIIIIIIIIIIIIIIIIIIIIIIIIIIIIIIIIIIIIIIIIIIIIIIIIIIIIIIIIIIIIIIIDDDDD
@HISEQ:969:HM2KJBCX2:2:1102:13233:57915 2:N:0:ACTATGCA
AGACAAGCTTCCCCCAACTATCCCTATTAATCATTACCTCGACTCCGAAAGCCAACGAAATAGAACCGAGATCCTATTCCATTATTCCATGCACTAATGTTCAGGCTGTAGCGCCTGCTTTGAGCACTCCAATTTTTTCAAAGTAAACGTGCTGGCCACCCATGGCACTCGATTAAGAGAACCATGAACGAACCAACAAAATCGTCCGGGCAAACAGTAGACACCGCAAGGTGCACCGCTCGCCCGAAACCGAGATCCAACTACGAGCTTTTTAACTGCAACAACTTTAATATACGCTATTGGAGCTGGAATTACCGCGGCTGCTGGCACCAGACTTGCCCTCCAA
+
DDDDAHHHCHEHE@EHIEGH@@GHHIIIHIHHHIHIIEHHEHHIFHHCHHI?GE1EEHCHHIHFHHH<EHDHIECEHIHHFHHIHIIIIGEFHHHIIHHFIIHIHHHDFDGGIIHHHIIFHHHIHHHHHHIEGHIIIIIH?HIIIIIHHGEHIEFHHFGHIHIIIIHEHHHHHIIIHGFHGEHIHHEHIHFIHFHHHHHHG<HHDDHGFIIIIIIIIIIIIII<IIHIIHHHDHHGHHIHECDE<CHIIIIIHEIIIIIIIIIIIIIIIIHHEIIHFGIIHHIIIIIIIHEEGEHHHHHIIHIIIGHHIIHIHHIIIIIIIHIIIIIIHHHIIIIIIHIIIDDCDD
@HISEQ:969:HM2KJBCX2:2:1102:2567:58344 2:N:0:ACTATGCA
AGACAAGCTTCCCCCAACTATCCCTATTAATCATTACGTCAATCCTAGAAACCAACAAAATAGGATCAAACGTCCTATTTCATTATTCCATGCTAATGTATTCAAGCGTTAGCCTGCTTTAAACACTCTAATTTTTTCAAAGTAACAGTCCTGTTTCCCTGCAACACCAAATTAATGACATTACAGTTCTTCAAGAAGGAGGAACCAGTAAAGCCAGTGCATACCAGAGGCACGACCAACCTACTAATCCCGAAATTCAACTACGAGCTTTTTAACTGCAACAACTTTAATATACGCTATTGGAGCTGGAATTACCGCGGCTGCTGGCACCAGACTTGCCCTCCAA
+
DDDDDIIIIIIIIIIIHIIIIIIIIIIIIIIIIIIIIIIIIIIIIIIIHHIIIIIIHIIIIHHIHIIIHIHHHIIIHIIIIIIIIIICHIIIIIIHHIIHIIHIHHIIHIIIHHIGHIIIIIIIIIIIIIIIIIIIIIHIHIIIIIHHIIIIIIIHIHHHIIIIIIIIIIHHIIIIIIIIHIIIIIIHIIIIIIIIIIIIIIIIIIIIIIIIIIIIIIHIIIIIIIIIIIIIIIIIIIIIIIHHFHHIIIIIIIIIIIIIIIIIIIIIIIIIIIIIIIIIIIIIIIIIIIIIIIIIIIIIIIIIIIIIIIIIIIIIIIIIIIIIIIIIIIIIIIIIIIIIIDDDDD
@HISEQ:969:HM2KJBCX2:2:1102:19467:57205 2:N:0:ACTATGCA
AGACAAGCTTCCCCCAACTATCCCTATTAATCATTACGGTGATCCTAGAAACCAACAAAATAGAACCATGCCGTCCTATTCTATTATTCCATGCTAATGTATTCGAGCAAAAATGCCTGCTTTAAACACTCTAATTTTTTCAAGGTAAAGGTCCTGGATCCGCAAGACACCCAATAAAGGACATCAAGTTTCTCCAGAAGGTGAGAAATCAACAGTGACAGTTCATACCCCTTAAGGCATGACCATCACGTCAATCCCGAAATTCAACTACGAGCTTTTTAACTGCAACAACTTTAATATACGCTATTGGAGCTGGAATTACCGCGGCTGCTGGCACCAG
+
DDDDDIIIIIIIIIIIIIIIIHIIIIIIIIIIIIIHIIIIIIIIIIIIIIIIIIIIIIIIIIHIIIIIIHIIHHHHIIIIIIIHIIIIIIIIIIIIIIIIIIIHIIEHIHIIIIIIIIIHIIIIIHIIIIIIIHIIIIIIIIIIIIIIIIIIIIIIIIIHIIIIIIIIIIIIIIIIIIIIIIIIIIIIIIIIIIHIIIIIIIIIIIIIIIIIIIIIIIIIIIIIIIIIIIIIIIIIHIHIIIIIIIIIIIIIIIHIIIIIIIIIIIIIIHIIIIIIIIIIIIIIIIIIIIIIIIIIIIIIIIIIIIIIIIIIIIIIIIIIIIIIIIIIIIHIIIIDDDDD
@HISEQ:969:HM2KJBCX2:2:1102:7185:58991 2:N:0:ACTATGCA
AGACAAGCTTCCCCCAACTATCCCTATTAATCATTACGGTGGTCCTAGAAACCAACAAAATAGAACCACAACGTCCTATTCTATTATTCCATGCTAATCTATTCAAGCAATAGCCCGCTTTAAACACTCTAATTTTTTCAAGGTAATGGTCCTGGCTCCCCAACACACCCAACAAAGGACATGCTGGTTCACCAGAAGGAAGACCCGACGACAAGACAGTACTCGCCAAAGACGGACCGCCCGGCCAGGCCTAAAATTCAACTACGAGCTTTTTAACTGCAACAACTTTAATATACGCTATTGGAGCTGGAATTACCGCGGCTGCTGGCACCAGACTTGCCCTCCAA
+
DDDDDIIIIIHIIIIIIIIIIIIIIIIIIIIIIIIIIIIIIIIIIIIIIIIIIIIIIIIIIIIIIIIIIIIIIHIIIIIIIIIIIIIIIIIIHIIIIIIIIIIHHIIIIIIIIIIIIIIIIIIIIIIIIIIHIIIIIIIIIIIIIIIHHHIIHHHHHIIIIIIIIIIIGIIIIIIIIIIIIIIIIIIHIHIIIIIIIIIIIIHIIIIIIIIIIIIIIIIIIIIIIIIIIIIIIIIIIIIIIIIIIHIIIHHIHIIIIIIIIIIHIIIIIIIIIIIIIIIIIIIIIIIIIIIIIIIIIIIHHHIIIIIIIIIIIIIIIIIIIIIIIIIIIIIIIIIIIIIIIIDDDDD
@HISEQ:969:HM2KJBCX2:2:1102:16630:59461 2:N:0:ACTATGCA
AGACAAGCTTCCCCCAACTATCCCTATTAATCATTACGTCGATCCTAGAAACCAACAAAATAGGTTCGATCGTCCTATTTCGTTATTCCATGCTAATGTATTCAAGCGCGAGCCTGCTTTAAGCACTCTAATTTTTTCAAAGTAACAGTCCTGTTTCCCCGCAACAACAAATTAATGCCATCACGGTTCTACAAGAGGGAGGGACCAGTGAGGCCAGTGCATACCAGTGGCACGACCAACCTACTGGCCCCGAAATTCAACTACGAGCTTTTTAACTGCAACAACTTTAATATACGCTATTGGAGCTGGAATTACCGCGGCTGCTGGCACCAGACTTGCCCTCCAA
+
DDDDDIIIIIIIIIIIIIIIIIIIIIIIIIIIIIIIIIIIIIIIIIIIHIIIIIIIHIIIIIIIHHGIHHHIIGHIIIIIIIIIIIIIIIHIIIIIIIIIIIIIIIIIIIIIIIIIIHIIIIIIIIIIIHIIIIIHIIHGHIIIIIIIIIIIIIHIIIIIIIIIIIIIIIIIIIIHIIIIIIIIIIIIIIHIHIIIIIIIIIIIIIIIHIHIIHIIIIIIIIIIIHIHHIIIIIIIIIHIIIIHHIIIIHIIIIGIIIIIIIHIIIIHHIIIIHHIIIIIIIIIIIIIIIIIIIIIIIIIIIIIIIIIIIIIIIIIIIIIIIIIIIIIIIIIIIIIIIIIIDDDDD
@HISEQ:969:HM2KJBCX2:2:1102:15317:59379 2:N:0:ACTATGCA
AGACAAGCTTCCCCCAACTATCCCTATTAATCATTACGGTGATCCTAGAAACCAACGAAATAGAATCAGTCCGTCCTATTTCATTATTCCATGCTAATGTATTCAGACGATAGTCTGCTTTAAACACTCTAATTTTTTCAAAGTAACAGTCCTAACTCCCCATAACACCAAATTAATGACATCATGGTTCGTCAGAAAGGAGAGACCAATGATACCAGTACGTACCGAAGGCACGACCGACATATTGATCCCGAAATTCAACTACGAGCTTTTTAACTGCAACAACTTTAATATACGCTATTGGAGCTGGAATTACCGCGGCTGCTGGCACCAGACTTGCCCTCCAA
+
BDDADEHHHHE?HCHIHHHIHIIHHIHHIHI@CHHHIHIIEHHICEEHHHHHHHHGHH=EHHHIIIHIFHHIIIIIHGGEHH@HHHHEEHFHHHHIHIIIHGEHHIIIIIIIHGHHFHHHIEEHHCHFHFCFHIIHHC?FC?GCCHGHAFCGHH<DFHHH@@CGHHFHCHHGHHHHHHHEFHHIICECEEDHIFHHHHIHHCFEFEEIIIHHHHHGEFGHHCAHHCFEFHHGCC@CIIHHHHGA11EE<C/?GHIHCFHCHHEEHFEEIIIHGGD1CCHC1HGD1<11G<<1C0HDIHHCCHG?HHHHEH?C<DHDIHD@HHFIIHD1CHHEHHFHDEC<C1D0?@D
@HISEQ:969:HM2KJBCX2:2:1102:8485:59631 2:N:0:ACTATGCA
AGACAAGCTTCCCCCAACTATCCCTATTAATCATTACGGTGGTCCTAGAAACCAACAAAATAGAACCACAACGTCCTATTCTATTATTCCATGCTAATCTATTCAAGCAATAGCCCGCTTTAAACACTCTAATTTTTTCAAGGTAATGGTCCTGGCTCCCCAACACACCCAACAAAGGACATGCTGGTTCACCAGAAGGAAGACCCGACAGCAGACAGTACTCGCCAAAGACGGACCGCCCGGCCAGGCCTAAAATTCAACTACGAGCTTTTTAACTGCAACAACTTTAATATACGCTATTGGAGCTGGAATTACCGCGGCTGCTGGCACCAGACTTGCCCTCCAA
+
DBDADIIIGGHHFHHHHHHIHIHEFHIHIGGHHIIIIIEHHHIIIIHHHHHHHHIIHIGIIGHGHHHIIIGIH@@@EHH@EHHEHIFHE1<CGHHIIIHFFHGHEHHIHIIHIHHIIHEIHEEIIHHHHHIIIFHFHIHIIIIHGFHHHGGHIIHHHHHHGHHGHHIHIHIHHGHHHHFIIIHHHGIHIIIHIIHHIIHIHHHIGIIHHIIIIIIIIIIHIIIIHIIII<HIIHHIIHIIIIIHHIIGHGIIIIIIIIIIIIHIIHIHIIIIIIIIIIIIIIIIIHIIIIIIIHIIIIHGGIIHIHIIIIIIHHHGIIIIIIIIIIIIIIIIIIIIIIIIIDDDDD
@HISEQ:969:HM2KJBCX2:2:1102:18749:59874 2:N:0:ACTATGCA
AGACAAGCTTCCCCAACTATCCCTATTAATCATTACGGTGGTCCTAGAAACCAACAAAATAGAACCACAACGTCCTATTCTATTATTCCATGCTAATCTATTCAAGCAATAGCCCGCTTTAAACACTCTAATTTTTTCAAGGTAATGGTCCTGGCTCCCCAACACACCCAATAAAGGACATGCTGGCTCACCAGAAGGAAGACCCGACAGCAGACAGTACTCGCCAAAGACGGACCGCCCGGCCAGGCCTAAAATTCAACTACGAGCTTTTTAACTGCAACAACTTTAATATACGCTATTGGAGCTGGAATTACCGCGGCTGCTGGCACCAGACTTGCCCTCCAA
+
DDDDDIIIIIIIIIIIIIIIIIIIHHIIHIIIIIIIIIIIIIIIIIHIIIIIIIIIIIHIHHHIIIIIIHIHHEHGIGHHIHIIIIIIIIHIGIIIHIHIIGGHIIIIIIIIIHIIIHHHIIIIIIIIIIIIIHHIIIIIIIIIIIIIIHIIHHIIIIIIIIIIIIIHHIIIIIIIIIIIIHIIIIIHEIHIIIIIIIHIIIIHGIIIIIIIIIHIIIIIIIIIIIIIHHIIIIIIIIIIIIIHIIHHHIIIIIIIIIIHIHIIIIIIIIIIHHIIIIIIIIIIIIIIIIIIHIIIHIIIIIIIIIIIIIIHIIIIIIIIIIIIIIIIIIIIIIIIIIIIDDDDD
@HISEQ:969:HM2KJBCX2:2:1102:10160:60261 2:N:0:ACTATGCA
AGACAAGCTTCCCCCAACTATCCCTATTAATCATTACGTCAATCCTAGAAACCAACAAAATAGGATCAAACGTCCTATTTCATTATTCCATGCTAATGTATTCAAGCGTTAGCCTGCTTTAAACACTCTAATTTTTTCAAAGTAACAGTCCTGTTTCCCTGCAACACCAAATTAATGACATTACAGTTCTTCAAGAAGGAGGAACCAGTAAAGCCAGTACATACCAGAGGCACGACCAACCTACTAATCCCGAAATTCAACTACGAGCTTTTTAACTGCAACAACTTTAATATACGCTATTGGAGCTGGAATTACCGCGGCTGCTGGCACCAGACTTGCCCTCCAA
+
DDDDDIIIIIIIIIIIIIIIHHIIIIIIIIIIIIIIIIIHIIIIHIHIIIIIIIIIIHHIIIIIIIIIIIIHHIHIIHHIIIIIIIIIHIIIIIIIIHIIHIIHIIHIIIIIIIIGHIIIHHIIIIIIIIIIIIIIIIIHIIIIIIIIIHIIIIIIIIIIIIIIIIIIIHIHIIIIIIIIIIIIIHIIIIIIHIIIIIIIIIIIIHIIIIIIIHIIIIIIIIIIIIIGIIIHIIIIIIHIIHHHGIIIIIHIIIIIIIHIIIHIIIIIIIIIIIHIIIIIIIIIIIIIIIIIIIIHIIHIIIIIIIIIIIIIIIIIIIIIIIIIIIIHIIIHIIIIIIIIIDDDDD
@HISEQ:969:HM2KJBCX2:2:1102:20181:60204 2:N:0:ACTATGCA
AGACAAGCTTCCCCCAACTATCCCTATTAATCATTACGGTGGTCCTAGACCAACAAAATAGAACCAACGTCCTATTCTATTATTCCATGCTAATCTATTCAAGCAAAAGCCCGCTTTAAACACTCTAATTTTTTCAAGGTAATGGTCCTGGTTCCCCGACACACCCAATAAAGGGCATACCGGCTCACCAGAAGGATAGACCCGACAGCAGAACAGTACTCGCCAGAGACGGACCGTCCGGTCAGGCCTAAAATTCAACTACGAGCTTTTTAACTGCAACAACTTTAATATACGCTATTGGAGCTGGAATTACCGCGGCTGCTGGCACCAGACTTGCCCTCCAA
+
DBDDDHIIIIIIIHHIHIIIIIIIIIIIIIIIIIIGIIHIIIIIGIIIIIIHIIHIHHHHFCHIIIIIIHIHIIIIHHHIHGHHHFHIIGIIIIIIHIIHHGHIIIIIIIIIIHIIIIIHIHHHHHHGHHHIIIIIIIIHIIIHGGHIHEEHHIIIHHIIIHHIIIIHIHIIIIIIIIHHIGIIIIIIIIIIIIIIIIHIIIIIIIIIIIHHIIIIIIIIIIIIIIIIIIIIIIIIII=IIHHII=IHIIIIIIIIIIIIIIIIHIIIIIIIIIIIIIHIIIIIIIIIIIHIIIIHHFFIIIIIIIIIIIIIIIIIIIIIGIIIIIIIIIIIIIIIIIIDDDDD
@HISEQ:969:HM2KJBCX2:2:1102:4234:60829 2:N:0:ACTATGCA
AGACAAGCTTCCCCCAACTATCCCTATTAATCATTACGTCGATCCTAGAAACCAACAAAATAGAATCAAACGTCCTATTTCATTATTCCATGCTAATGTATTCAAGCGCGAGCTTGCTTTAAACACTCTAATTTTTTCAAAGTAACAGTCCTGATTTCCCGCGACACCAAATTAATGACATCGTGGTTCGTCAGAAGGGAGAAACCAATAATGCTAGTACGTACAAAGTACGACCGACATATTAGTCCCGAAATTCAACTACGAGCTTTTTAACTGCAACAACTTTAATATACGCTATTGGAGCTGGAATTACCGCGGCTGCTGGCACCAGACTTGCCCTCCAA
+
DDDDDIHIIIIIIIIIIHIIIIIIIIIIIIHIHHIIIIIIIIIIHIIIIIIHIHIIIIIIHIHIIHHFFHHHGHFHHHHHHEHIIIIIIIHIHGHIIHIIIHIIIIHHHIIIIHHHIIIIHHHIHHHIHHIIIIHHHHHIIIIIIIIIIIIIIIIIHHHIHHIIIIIIIIIHHIIIIIIIHIIIHHIHIIIIIIIIHIIIIIIIIHIIIIIIIIIIIIIIIIIIIIHIIIIIIIIIIIIIIHHHIIIIIIIIIIIIIIGIIIIIIHIIIIIIIIIIIIIIIIIHGHHIIIIIIIIIIIIIIIIIIIIIIIIIIIIIIIIHIIIIIIIIIIIIIIIIIIIDDDDD
@HISEQ:969:HM2KJBCX2:2:1102:19909:60788 2:N:0:ACTATGCA
AGACAAGCTTCCCCCAACTATCCCTATTAATCATTACATCGATCCTAAAAACCAACAAAATAGGTTCGATCGTCCTATTTCGTTATTCCATGCTAATGTATTCAAGCGCGAGCCTGCTTTAAGCACTCTAATTTTTTCAAAGTAACAGTCCTGTTTCCCCGCAACAACAAATTAATGCCATCACGGTTCTGCAAGAGGGAGGGACCAGTGAGGCCAGTGCATACCAGTGGCACGACCAACCTACTGGCCCCGAAATTCAACTACGAGCTTTTTAACTGCAACAACTTTAATATACGCTATTGGAGCTGGAATTACCGCGGCTGCTGGCACCAGACTTGCCCTCCAA
+
DCDDDIIIIIIIGIIHHIHHIHIIIHHHIIHHIHIHIHHHHGHIHHIIIIIEHI@GHHIHHIHHFHEDHHIIHHHIIIIHCEHHIIIFHGHE1DCFHIHHIHHCEIIHHIIHHHIIHHIHGIIIHHHHIHHHHIIIIIIIHIIIIIIIIIIHHHIIIIIHHHHHIHIIHHHHHHHIIIIHHHEIIIHEFGIIIIIIHIIIIHIHIIIIHHGIIIIIIIIIIIIIIIIIIIIIIIIIIIIHHIHHHIIIIIIIIIIIIIHIIGIIIIIIIIIIIIIIIIIIIIIIIIIIIIIGIIIIIIIIIIIIIIIIIIIIGIIIIIIIIIIIIIIIIIIIIIIIIIIIHDDDDD
@HISEQ:969:HM2KJBCX2:2:1102:16895:61074 2:N:0:ACTATGCA
AGACAAGCTTCCCCCAACTATCCCTATTAATCATTACGGTGATCCTAGAAACCAACAAAATAGAACCATGCCGTCCTATTCTATTATTCCATGCTAATGTATTCGAGCAAAAATGCCTGCTTTAAACACTCTAATTTTTTCAAGGTAAAGGTCCTGGATCCGCAAGACACCCAATTAAGGACATCAAGTTTCTCCAGAAGGTGAGAAATCAACAGCGACAGTTCATACCCCTTAAGGCATGACCATCACGTCAATCCCGAAATTCAACTACGAGCTTTTTAACTGCAACAACTTTAATATACGCTATTGGAGCTGGAATTACCGCGGCTGCTGGCACCAGACTTGCCCTCCAA
+
DDCDDIIIIIIIIIIIIIIIIHIIIIIIIIHIIIIIIIGIIHIIIIHIIHHIIIIIIHIHIIIIEHIIIIIIIEHIIIHIIIIIIHHHIIHIIIIHIIIHHGHIIIIIIIIIIIHIIIIIIIIIIHIIIIIIIIIIIIIIIIIIIIIIIIIIIHIIIIHHHIIIHHIIIIIIIIIIIIIIIIIIIIIIHHHHIIIIIIIIIIIIIIIIHIIIIIIIIIIIIIIIIIIIIIIIIIIIIIIIIIIIIHIHIIHGIIIIIIIIIIIIIIIIIHIIIIIIIIIIIIIIIIIIIIIIIIIIIIIIHIIIIIIIIIIIIIIIIIIIIIIIIIIIIIIIIIIIIIIIIIIIIIIIDDDDD
@HISEQ:969:HM2KJBCX2:2:1102:3188:61749 2:N:0:ACTATGCA
AGACAAGCTTCCCCCAACTATCCCTATTAATCATTACGTCGATCCTAAAAACCAACAAAATAGGGTCAAACGTCCTATTTCATTATTCCATGCTAATGTATTCAAGCGTGTGCCTGCTTTAAACACTCTAATTTTTTCAAAGTAACAGTCCTGATTCCCCATGACACCAAATTAATGACATCACAGTTCGTCAGAAGGTAGAAATCAATAATACCAGTGCATACCGGAGGCACGACCAATATATTGATCCCGAAATTCAACTACGAGCTTTTTAACTGCAACAACTTTAATATACGCTATTGGAGCTGGAATTACCGCGGCTGCTGGCACCAGACTTGCCCTCCAA
+
DDDDDIIIIIIIIHIIIIHIIIIIIIIIIIIIIIIIIIIIIIIIIIIIIIIIIIIIIIIIIIIHGHIIGIIIIIIIIIIHIIIIIIIHHIIIHIIIIHIIIGIHIHIIIIHHIIIIIIIIIIIIIIIHHIIIIIIIIIIIIIIIIIIIIIIIIHIIIIIHHHHHHHHIIIIHIIHIIIHGHHIIIIHIIIIIIIIIHIIIIIIIHIHIIIIIIIIIIIIIIIIIIIIIIIIIIIIIIIIIIIHIHIIIIIIIIIIIIIIIIIIIIIIIIIIIIIHIIIIIIIIIIIIIIIIIIIIIIIIHHIIIIIIIIIIIIIIIIIIIIIIIIIIIIIIIIIIIIIIIIDDDDD
@HISEQ:969:HM2KJBCX2:2:1102:4979:61309 2:N:0:ACTATGCA
AGACAAGCTTCCCCCAACTATCCCTATTAATCATTACGGTGATCCTAGAAACCAACAAAATAGAACCATGCCGTCCTATTCTATTATTCCATGCTAATGTATTCGAGCAAAAATGCCTGCTTTAAACACTCTAATTTTTTCAAGGTAAAGGTCCTGGATCCGCAAGACACCCAATAAAGGACATCAAGTTTCTCCAGAAGGTGAGAAATCAACAGTAACAGTTCATACCCCTTAAGGCATGACCGTCACGTCAATCCCGAAATTCAACTACGAGCTTTTTAACTGCAACAACTTTAATATACGCTATTGGAGCTGGAATTACCGCGGCTGCTGGCACCAGACTTGCCCTCCAA
+
@@<BD@<GEGHHC@CC<<FHEEHI?1<DCC?1<EGHH?=HCHHEHHHEHEH?C@1<GCHHHI<CGHHIH<1<CE/<CEGEHEEEHEFHEE?G??FHC@H1GGHFCHHCIIIGHEEGGHEGHHHIHFGHHHHHFHFG@1HIHHHCAGHGHFCCHDDDE@CECEHIHHFHHH?EHHEHHGGCH@EHHIHIHHHHEGHHHIIHIHHHGCCCHFHHGHF2HHHHCEHIHCEIIHHEHIIHHHIIIIIIIIHHEEF1?IIHHEHHHEFFHEGGHHGC@<=IHHFIIIIIHIIIIHFHHHGHHHHC@DHGEHHHHHHEIHHFIIHHHHHHHHIIHHHHEEHIIHHIIIIIIIFH@D@@B
@HISEQ:969:HM2KJBCX2:2:1102:7466:62357 2:N:0:ACTATGCA
AGACAAGCTTCCCCCAACTATCCCTATTAATCATTACGTCAATCCTAGAAACCAACAAAATAGGATCAACGTCCTATTTCATTATTCCATGCTAATGTATTCAAGCGCGAGCCTGCTTTAAACACTCTAATTTTTTCAAAGTAACAGTCCTGATTCCCCACCACACCAAATGAATGACATGATGGTTCGTCAGAAGGTAGAAATCAGTAACACCAGTACGTACCGAAGGCACGACCAGCGTACTAATCCCGAAATTCAACTACGAGCTTTTTAACTGCAACAACTTTAATATACGCTATTGGAGCTGGAATTACCGCGGCTGCTGGCACCAGACTTGCCCTCCAA
+
@DDABHIICHIIIICHHEHHFHEHHHHHHEEH@E@GCC1<@<GECFH1GHHHC<CEHIGIGH<1<<FHIGIIIIIIIIHHHIHIIIIIIIIIIIIIHGIIIIHHHHDHHHIIIHIIHIIIIIIIIIIIIIIIIIIIIHHGIHIIIIIIIIIHIIIIIIIIIIIIIIIIIIIHIIIIIIIIIIIIIIIIHIIIIIIIIIIIIHHIIIIIIIIHIIHHHHIIIIIIIIIIIIIIIIIIHIIIHIHGIIHHHEHIIIIIIIIIIHIIIIIIIIIIIIIIIIIIIIIIIIIIIIIIIIIIIIIIIIIIIIIIIIIIIIIIIIIIIIIIIIIIIIIIIIIIIIIIDDDDD
@HISEQ:969:HM2KJBCX2:2:1102:6368:62583 2:N:0:ACTATGCA
AGACAAGCTTCCCCAACTATCCCTATTAATCATTACGGTGATCCTAGAAACCAACAAAATAGAACCATGCCGTCCTATTCTATTATTCCATGCTAATGTATTCGAGCAAAAATGCCTGCTTTAAACACTCTAATTTTTTCAAGGTAAAGGTCCTGGATCCGCAAGACACCCAATAAAGGACATCAAGTTTCTCCAGAAGGTGAGAAATCAACTGCAACAGTTCATACCCCTTAAGGCATGACCATCACGTCAATCCCGAAATTCAACTACGAGCTTTTTAACTGCAACAACTTTAATATACGCTATTGGAGCTGGAATTACCGCGGCTGCTGGCACCAGACTTGCCCTCCAA
+
DDCDDIIIIIIIIIIIIIIIIIIIIIIIIIIIIIIIIIIIIIIIIHIIIIIIIIIIIIHIIHIHIIIIIHHIHIIIIIIIIIIIIIIGIIIIIIIIIIIGIFHHIIIIIIIIIIIIIIIIIIIIIIIIIIIIIIIIIIIHIIIHIIIIIIIIIIIIHIIIIIIIIIIIIIIIHFIIIIIIIIHIIHIHHHIIIIIIIIIIIIIIIIIIIIIIIIIIIIHIIIIIIIIIIIHIIIIIIIIIIIIIIIIIIIHIIIIIIIIIIIIIIIIIIIIIIIIIIIIIIIIIIIIIIIIIIIIIIIIHIIIIIIIIIIIIIIIIIIIIIIIIIIIIIIIIIIIIIIIIIIIIIIIDDDDD
@HISEQ:969:HM2KJBCX2:2:1102:3929:62790 2:N:0:ACTATGCA
AGACAAGCTTCCCCCAACTATCCCTATTAATCATTACGTCGATCCTAGAAACCAACAAAATAGGGTCAAACGTCCTATTTCATTATTCCATGCTAATGTATTCAAGCGTGTGCCTGCTTTAAACACTCTAATTTTTTCAAAGTAACAGTCCTGATTCCCCATGACACCAAATTAATGACATCATAGTTCGTCAGAAGGTAGAAATCAATAATACCAGTGCATACCGGAGGCACGACCAATATATTGATCCCGAAATTCAACTACGAGCTTTTTAACTGCAACAACTTTAATATACGCTATTGGAGCTGGAATTACCGCGGCTGCTGGCACCAGACTTGCCCTCCAA
+
DDDDDIIIIIGIIIIIIIIIIIIIIIIIIIIIIIIIIIIIIIIIIIIHIIIIIIIIIHHIIIIFIIIHIIIHIGHIIIHIIIHHIIIIIIIIHIIIIIIIIIIIIHIIIIHIIIIIIIIIIIIIIIIHIIIIIIIIIIIIHIIIIIIIIIIIIIIIIIIIIIIIIIIIIIIHIIIIIIIIIIGIIIIIIIIIIIIIIIIIIIIIIIIIIIIIIIIIIIIIIIIIIIIIIIIIIIIIIIIIIIIIHIIHIIIIIIIIIIIIIIIIIIIIIIIIIIIIIIIIIIIIIIIIIIIIIIIIIIIIIIIIIIIIIIIIIIIIIIIIIIIIIIIIIIIIIIIIIIIIIDDDDD
@HISEQ:969:HM2KJBCX2:2:1102:6812:62290 2:N:0:ACTATGCA
AGACAAGCTTCCCCCAACTATCCCTATTAATCATTACGTCAATCCTAGAAACCAACAAAATAGGATCGAACGTCCTATTTCATTATTCCATGCTAATGTATTCAAGCGTTAGCCTGCTTTAAACACTCTAATTTTTTCAAAGTAACAGTCCTGTTTCCCTGCAACACCAAATTAATGACATTACAGTTCTTCAAGAAGGAGGAATCAGTAAAGCCAGTACACACCATTGGCACGACCAACCTACTGACCCCGAAATTCAACTACGAGCTTTTTAACTGCAACAACTTTAATATACGCTATTGGAGCTGGAATTACCGCGGCTGCTGGCACCAGACTTGCCCTCCAA
+
DDDDDIIIIIIIIIIIIIIIHIIIIIIIIIIIIIIIIIIIIIIIIIIIIIIIIIIIEHHIIIHIIIIHIIIIHIIIIIIIIIIIIIIIIHIIIIIIIIIHIHHHIIHHIIIIIIIIIIIIIIHIIIIIIIIIIIIIIIIIIIIIIIIIIIIIIIIIIIIHIIIIIIIIIIIIIIIIIIIIIIIIIIIIIIIIHIIIIIIIIIIIIIIIIIIIIIIIIIIIIIIIIIIIIIIIIIIIIIHIIIHHHIIIIIIIIIIIIIIIIIIIIIIIIIIIIIIIIIIIIIIIIIIIIIIIIIIIIIIIIIIIIIIIIIIIIIIIIIIIIIIIIIIIIIIIIIIIIIIIIDDDDD
@HISEQ:969:HM2KJBCX2:2:1102:21232:62424 2:N:0:ACTATGCA
AGACAAGCTTCCCCCAACTATCCCTATTAATCATTACATCGATCCTAGAAACCAACAAAATAGAATCGGATGTCCTATTTCATTATTCCATGCTAATGTATTCAAGCGTGAGCCTGCTTTAAACACTCTAATTTTTTCAAGGTAACAGTCCTAATTCCCCGTGACACCAAATTAATGGCATTACGGTTCTTTAGAAGGTGAGAAATCAATAATATCAGTACATACCAACGGCATGACCGAAACATTGATCCCGAAATTCAACTACGAGCTTTTTAACTGCAACAACTTTAATATACGCTATTGGAGCTGGAATTACCGCGGCTGCTGGCACCAGACTTGCCCTCCAA
+
ADDCCIHIGIIGIIIHIDCH@EHGHHIIII?CHHHHIHHIIHFHGGFDGHHFHIIGIIHIHHHHHGHHHHGHHH@HG1DFHHIIFD@CGHEHH1GHCHGHHHHHHHHFGHHHHHHEHHHHHIHHHHEHHIHIIIIIHIHHIIIHIHHHGHIHHHGGIIIFHIHHHHIIIIIIHIIHIIIIHHHIIGIIIIIIHIIIIIIIIIIIIIGIIIIIIHHHGIIIIHHHIIIIIIIIIIIIIGIIIIHHHBGGHIIIIIIIIIIIIIIIIHIIIIIIIIHHIIIIIIIIIIIHHGIIIIIIIIIIIIIIHIIIIIIIIIIIIIIIIIIIIIIIIIIIIIHIIHIIIIDDDDA
@HISEQ:969:HM2KJBCX2:2:1102:3675:64414 2:N:0:ACTATGCA
AGACAAGCTTCCCCCAACTATCCCTATTAATCATTACGTCGATCCTAGAAACCAACAAAATAGAATCAAACGTCCTATTTCATTATTCCATGCTAATGTATTCAAGCGTAAGCCTGCTTTAAACACTCTAATTTTTTCAAAGTAACAGTCCTGATTCCCCACGACACCAAATTAATGACATCGCGGTTCTTCAGAAGGTAGGAACCAATAATGCCAGTGCGTACCGAAGCACGACCAACAATTTGATCCCGAAATTCAACTACGAGCTTTTTAACTGCAACAACTTTAATATACGCTATTGGAGCTGGAATTACCGCGGCTGCTGGCACCAGACTTGCCCTCCAA
+
DDDDAHIEC@1DHHH?H0GHIIIEECGGHEHDG1<EH@HHD<1DCGEH?HEHG@EEEHEEHIEEHHIHHGHI<1C@GHGI@CGHHEHHFHIIHHHHHHEHHEHHHHHHHEIHHEHDHHHGHHHGBE?ECHHHEDCGHHFFEHHHHHHCFHIIHHHECDHECGC@;GEHHGFHHEHHHGG<GIHFC?FH@@HFHGIHEHHGHHHCHEIHIIGHHHII<IIHHHHHCHEEFHDGHHCHFHF5FDD<EGIIGHIHHGHEG<D@HIIHDGHF1EHHEHHECHFHHGHGC<<EHHEHIHHHFEFCCEH@HHHIHGCDDHF?IHG@G<@EHHGCCIHHCGHHHDHIAAADD
@HISEQ:969:HM2KJBCX2:2:1102:1611:64459 2:N:0:ACTATGCA
AGACAAGCTTCCCCCAACTATCCCTATTAATCATTACGTCGATCCTAGAAACCAACAAAATAGGGTCAAACGTCCTATTTCATTATTCCATGCTAATGTATTCAAGCGTGTGCCTGCTTTAAACACTCTAATTTTTTCAAAGTAACAGTCCTGATTCCCCATGACACCAAATTAATGACATCACAGTTCGTCAGAAGGTAGAAATCAATAATACCAGTTCATACCGGAGGCACGACCAATATATTGATCCCGAAATTCAACTACGAGCTTTTTAACTGCAACAACTTTAATATACGCTATTGGAGCTGGAATTACCGCGGCTGCTGGCACCAGACTTGCCCTCCAA
+
DDDDDIEHGHHHHIIHHHHHGHHIIHIHHIIHIIIIIIIHIHHIIIHFHHIHEIHIHIHIHIE<1FDHHHH0<DHHIHCHFHIHHHHCHIIIHIIIIHEHHIHIHHIIIIHHHIHHEGIIIIHHHHH?GIHHHIEFHHHIHIIIIHFHIHHHHHHHHEHHHIGHHG@IIIHHHHGIIIHHIEIIIIGIHIIIIIIIIIHIIIIIIHIIIHIIHIIIIHIHIIIIIIIIIIIIIIIIHIIIIIIIHHHHDIIIIIIIIHIIHGFHHHIIIIIIIIIIIIIIIHHIHIIIIIIIIHGHGIHHHIIIIIIIIIIIHIIHHHIIIIIIHHIGIIIIIIHIIIIIIDDDDD
@HISEQ:969:HM2KJBCX2:2:1102:10510:65136 2:N:0:ACTATGCA
AGACAAGCTTCCCCAACTATCCCTATTAATCATTACGTCAATCCTAGAAACCAACAAAATAGGATCGAACGTCCTATTTCATTATTCCATGCTAATGTATTCAAGCGTTAGCCTGCTTTAAACACTCTAATTTTTTCAAAGTAACAGTCCTGTTTCCCTGCAACACCAAATTAATGACATTACAGTTCTTCAAGAAGGAGGAATCAGTAAAGCCAGTACATACCATTGGCACGACCAACCTACTGACCCCGAAATTCAACTACGAGCTTTTTAACTGCAACAACTTTAATATACGCTATTGGAGCTGGAATTACCGCGGCTGCTGGCACCAGACTTGCCCTCCAA
+
DDDDDIIIIIIIIHIIIIIIIIIIIIIIIIIIIIIIIIIIIIIIIIIIIIIHHIIIIIIIIIGIHIIGIIIIIIIIIIIIIIIIIIIIIIFHIIHIIIIIIIIIIIIIIIIIIIIIIIIIHIIHHIIIIIIIIIIIIIIIIIIIIIIIIIIIIIIIIIIHGIIIIIHIIIIIIIIIIIIIIIIIIIIIIIIIIIIIIIHIIIIIIIIIIIIIIIIIIIIIIIHIIIIIIIIIIIIIIHIHHGHHIIGIIIIIIIIIIIIIIIIIIIGIIIIIHHIIIIIIIIIIIIIIIIIIIHIIIIIIIIIIIIIIIIIIIIIIIIIIIIIIIIIIIIIIIIIIIIIIDDDDD
@HISEQ:969:HM2KJBCX2:2:1102:5760:65984 2:N:0:ACTATGCA
AGACAAGCTTCCCCCATCTATCCCTATTAATCATTACGGTGGTCCTAGAAACCAACAAAATAGAACCATGCCGTCCTATTTTATTATTCCATGCTAATGTATTCAAGCAAAAATGCCTGCTTTAAACACTCTAATTTTTTCAAAGTAAAGGTCCTGGTTCCCCGCGGCATCCAATTAAGGACATCGCGGTTCTCCAGAAGGTGAGAAATTGACTGCACCAGTTCATACCCCGTGAGGCACGACCGATGCGCCAATCCCGAAATTCAACTACGAGCTTTTTAACTGCAACAACTTTAATATACGCTATTGGAGCTGGAATTACCGCGGCTGCTGGCACCAGACTTGCCCTCCAA
+
DDDDDIIIIIIIIIIIIIIIIIIIIIIIIIIIIIIIIIHIIIIGIIIIIIIIIIIIIIGIIIIIIIIIIHIIIHIIIIIIIIIIIIIIIIHHIIIIIIIIICHIIIIIIIIIIIIIIIIIIIIHIIIIIIIIIIIIIIIIIIIIIIIIIIIIIIIHIIIHIIIIIIIIIIIIIIIIIIHIIIHIIHIIIIIIIIIIIIIIIIIIIIIHIIIIIIIIIIIIIIGIIHIIHIIIIIIIIIIIIIIIIIIIIIHHIIHIIIIIIIIIIIIIIIIIIIIIIIIIIIIIIIIIIIHIIIIIIIIHGIIIIIIIIIIIIIIIIIIIIIIIIIIIIIIIIIIIIIIIIIIIIIIIDDDDD
@HISEQ:969:HM2KJBCX2:2:1102:5625:66238 2:N:0:ACTATGCA
AGACAAGCTTCCCCCAACTATCCCTATTAATCATTACGTCAATCCTAGAAACCAACAAAATAGGATCGAACGTCCTATTTCATTATTCCATGCTAATGTATTCAAGCGTTAGCCTGCTTTAAACACTCTAATTTTTTCAAAGTAACAGTCGTGTTTCCCTGCAACACCAAATTAATGGCATTACAGTTCTTCAGAAAGGAGGAATCAGCGAAGCCAGTGCATACCAGTGGCACGACCAACCTGCTGACCCCGAAATTCAACTACGAGCTTTTTAACTGCAACAACTTTAATATACGCTATTGGAGCTGGAATTACCGCGGCTGCTGGCACCAGACTTGCCCTCCAA
+
@D@@DIIHHIHHIIIIIHCHIIHHGHHIIIGHHIIHHHIHEHH@CEHHHHIFHIIIIHEHHEHGFEHHHIHHG?GHHFHIEHHECHHIHCHHHHHHFHHIIGHHHHIIHHHCHHIHGHIHIIIHHHHIIIIIIIHHHHHHHIIIIIHIIIHEFEFHHHIHGHHIIIIIHHIHHHHIIGIIHIIIIIIIIIIEHHGIIIIIIIIHEIIIIIHIIIIIIIIIIIIIGIIIIIIIIIIIIIIIIIGHCHHHIIIHIHIIIIIIIIIIIIIHIIIIIIIIIIIIHIIHIIHHIIIIIIIIIIIIIIIIIIIIIIIIHIIIHIIIHCIIIIIIIIIIHGIIIIIIIDDDDD
@HISEQ:969:HM2KJBCX2:2:1102:3678:66267 2:N:0:ACTATGCA
AGACAAGCTTCCCCCAACTATCCCTATTAATCATTACGTCGATCCTAGAAACCAACAAAATAGAATCAAACGTCCTATTTCATTATTCCATGCTAATGTATTCAAGCGCGAGCTTGCTTTAAACACTCTAATTTTTTCAAAGTAACAGTCCTGATTTCCCATGACACCAAATTAATGACATCGTGGTTCGTCAGAAGGGAGAAACCAATAATGCTAGTACGTACAAAGTACGACCGACATATTAGTCCCGAAATTCAACTACGAGCTTTTTAACTGCAACAACTTTAATATACGCTATTGGAGCTGGAATTACCGCGGCTGCTGGCACCAGACTTGCCCTCCAA
+
DDDDDIIHIIIHHIIIHHHHIIIIIIIIIIIIIIIIIIIHIIGHIIIHIIIIIIIIIGHIIIIIIIIIIIEHGHGIIIIIIGIIHIHGIIHIHIHIHIIIIIIHIHHIIHIIIIIIIIIIIIIIIIIIIIHIIIIIIIIIIIIIHHIIIIIIIIIIIIIHIIIIIIIIIIIHIIIIIIIIIHIIIIIIIIIIIIIIIIIIIIIHIIIIIIHIIIIIIIIIHIIIIIIIIIIIIIIIIIIIIIHIIIIIIIIIIIIIIIIIIIIIIIIIIIIIIIIIIIIIIIIIHHIIIIIIIIIIIIIIIIIIIIIIIIIIHIIHIIIIIIIIIIIIIIIIIIIIIIIDDDDD
@HISEQ:969:HM2KJBCX2:2:1102:19220:66041 2:N:0:ACTATGCA
AGACAAGCTTCCCCCAACTATCCCTATTAATCATTACGGTGATCCTAGAAACCAACAAAATAGAACCATGCCGTCCTATTCTATTATTCCATGCTAATGTATTCGAGCAAAAATGCCTGCTTTAAACACTCTAATTTTTTCAAGGTAAAGGTCCTGGATCCGCAAGACACCCAATAAAGGACATCAAGTTTCTCCAGAAGGTGAGAAATCAACAGTAACAGTTCATACCCCTTAAGGCATGACCATCACGTCAATCCCGAAATTCAACTACGAGCTTTTTAACTGCAACAACTTTAATATACGCTATTGGAGCTGGAATTACCGCGGCTGCTGGCACCAGACTTGCCCTCCAA
+
DDDDDIIHIIIIIIIIIHIIIIIIIIIIIIIIIIHIIIIIIIIGIIIIIIIHHIHIIIHFHIFEHIIGHHIIHHIIGHIIIIIIIIIIIIIIGEH?HHHHHHIIIHIIIIIIIIIHIIIIIIIIIHIIIIIIIHHIHIHHIHHIIIHIIIIIIIIIIIIIIHIIHIIIIIHIIIIIIIIIIIIIIIIIIHIIHIIIIIIIIIIIIIIHIIIIIIIIIHHIHIIIIIIIIIHIIIIIIIIIIIIIIIHIHIHGIHDIIIIIIIIIIIIIIIIIIIHHIIIIIHIIIIIIGGHIIIIIIIIIHIIIIHIIIIIIIIIIIIIIIIHIIIIIIIIIIIHIIIIIIIIIIIIIDDDDD
@HISEQ:969:HM2KJBCX2:2:1102:17302:66627 2:N:0:ACTATGCA
AGACAAGCTTCCCCCAACTATCCCTATTAATCATTACGTCAATCCTAGAAACCAACAAAATAGGATCAAACGTCCTATTTCATTATTCCATGCTAATGTATTCAAGCGTTAGCCTGCTTTAAACACTCTAATTTTTTCAAAGTAACAGTCCTGTTGCCCTGCAACACCAAATTAATGACATTACAGTTCTTCAAGAAGGAGGAACCAGTAAAGCCAGTACATACCAGAGGCACGACCAACCTACTAATCCCGAAATTCAACTACGAGCTTTTTAACTGCAACAACTTTAATATACGCTATTGGAGCTGGAATTACCGCGGCTGCTGGCACCAGACTTGCCCTCCAA
+
DDDDDIIIIHIIIIIIHIHIIIIIIIIIIIIIIIIIIIIIIIIHIIIIIIIHHHIIIHHEHIHHHHIIIIIHHHHIIIIHIIIIIIIIIIEIHIIIIIIIIIIHIHIIIHIHHIIHHIHIIIIIIIIIIIIIIIIHHHIIIIIIIIIIIIIIIIIIIIIIIIIIHIIIIIIIIIIIIIIIIIIIIIIIIIIIIIIIIIIIIIIIIIIIIIIHIIIIIIIIIIIIIIIHIIIIIIIIIIIIIHHHHIIHIIIIIIIIIIIIIIHIIIIIIIIIIIIIIIIIIIIIIIIIIIIIIHIIIIIIIIIIIIIIIIIIIIIIIIIIIIIIIIIIIIIIIIIIIIIIIDDDDD
@HISEQ:969:HM2KJBCX2:2:1102:7938:66865 2:N:0:ACTATGCA
AGACAAGCTTCCCCCAACTATCCCTATTAATCATTACGTCGATCCTAGAAACCAACAAAATAGAATCAAACGTCCTATTTCATTATTCCATGCTAATGTATTCAAGCGTGAGCCTGCTTTAAACACTCTAATTTTTTCAAAGTAACAGTCCTGATTCCCCACAACACCAAATAAATGACATCATGGTTCGTCAGAAGGGAGAAACCAACAATACCAGTACGTACCGAGGCACGACCGACATGATGGTCCCGAAATTCAACTACGAGCTTTTTAACTGCAGCAACTTTAATATACGCTATTGGAGCTGGAATTACCGCGGCTGCTGGCACCAGACTTGCCCTCCAA
+
DDDDDIIIIIHIIIIIIIHIIIIHIHIIIIIIIIHIIIIIHHIIIIIIIIIHIGEHHFHFHHEEHHHIHIIIHIIIGHIIIIHHIHHHEFHHGHHHIHHIHIHIIHIIIIHIIIIIIIIIIHIHFIIIIIHHIIIHHIHIIIIHIHHHHIIIIHIHIHIHHIIHIIIIIIIIIIIIIHIIIIIIIIIIHIIIIIIIIIIIIIIHIIIIIIIIIIIIIIFIIIIIIIIIIIIIIIIHIIIIIIIHIIIHIIIIIIIIIIHHIIIIHIHFIIIIIIIIIIIIIIIIIIIIIIIIIIIIIIIIIIIIIIIIIIIIIIIIIIIIIIIIIIIIIIIIIIIIIIIIDDDDD
@HISEQ:969:HM2KJBCX2:2:1102:8754:67587 2:N:0:ACTATGCA
AGACAAGCTTCCCCAACTATCCCTATTAATCATTACGGTGATCCTAGAAACCAACAAAATAGAACCATGCCGTCCTATTCTATTATTCCATGCTAATGTATTCGAGCAAAAATGCCTGCTTTAAACACTCTAATTTTTTCAAGGTAAAGGTCCTGGATCCGCAAGACACCCAATAAAGGACATCAAGTTTCTCCAGAAGGTGAGAAATCAACTGCAACAGTTCATACCCCTTAAGGCATGACCATCACGTCAATCCCGAAATTCAACTACGAGCTTTTTAACTGCAACAACTTTAATATACGCTATTGGAGCTGGAATTACCGCGGCTGCTGGCACCAGACTTGCCCTCCAA
+
DDDDDIIIIIIIIIIHIIIIIHIIIIIHIIIIIIIIIIIIIIIIIIIIIIIHHIIHIIIIIIIHIIIIIIIIIIIIIIIIIIIIIIIHIIIIGIIIIIIIIGHHIIIIIIIIIIIIIIIIIIIIIIIIIIIIIIIIIIIHIIIIIIIIIIHIIHIIIIIIIIIIIIIIIIIIIIIIIIIIIIIIIIIIIHIIIIIIIIIIIIIIIIIIIIIIIIIIIIIIIIIIIIIIIIIIIIIIIIIIIIIIIIIIIHHIIIIIIIIIIIIIIIIIIIIIIIIIIIIIIIIIIIIIIIIIIIIIIIIIIIIIIIIIIIIIIIIIIIIIIIIIIIIIIIIIIIIIIIIIIIIIIIIDDDDD
@HISEQ:969:HM2KJBCX2:2:1102:18954:66367 2:N:0:ACTATGCA
AGACAAGCTTCCCCCAACTATCCCTATTAATCATTACGTCGATCCTAGAAACCAACAAAATAGAATCAAACGTCCTATTTCATTATTCCATGCTAATGTATTCAAGCGTAAGCCTGCTTTAAACACTCTAATTTTTTCAAAGTAACAGTCCTGATTCCCCACGACACCAAATTAATGACATCGCGGTTCTTCAGAAGGTAGGAACCGATAATGCCAGTGCGTACCGAAGCACGACCAACAATTCGATCCCGAAATTCAACTACGAGCTTTTTAACTGCAACAACTTTAATATACGCTATTGGAGCTGGAATTACCGCGGCTGCTGGCACCAGACTTGCCCTCCAA
+
DDDDDIIIIIIIIIIIIIIIIIIIIIIIIIIIIIIIIIIIIIIHHIIIIIIHIHEHGGHHFHHIIIIIIIIIHHHIHIHIIIIIIHIIIIHIIIIIIIIHFGHHIHHHIIIIIIIHHIIHIIIIIHHHIIIHIIIIIIIIIIIIHIIIIIIIIIGHIIIHGEIIIIIIIIIHIIHHIHHHIIIIIIIIIIIIIIIIHIHIHIHIHIIIIIIHIHIHIIIIHIIIIIIHHFIIIIIIIIIIIHGEIIIIIIHIIHGHIIIIHIIIIIHHCIIIIIIIHIIIIIIIIIIIIIIIIIIIIIHIIIIIIIIIIIIIIIIIIIIIIIIIIIIIIIIIIIIIIIIIDDDDD
@HISEQ:969:HM2KJBCX2:2:1102:14754:68604 2:N:0:ACTATGCA
AGACAAGCTTCCCCCAACTATCCCTATTAATCATTACGTCGATCCTAGAAACCAACAAAATAGAATCAAACGTCCTATTTCATTATTCCATGCTAATGTATTCAAGCGCGAGCCTGCTTTAAACACTCTAATTTTTTCAAAGTAACAGTCCTGATTTCCCACGACACCAAATTAATGACATCGTGGTTCGTCAGAAGGTAGGAATCAATTTGACCAGTACGTACCGAGGCACGACCGATCAACTGATCCCGAAATTCAACTACGAGCTTTTTAACTGCAACAACTTTAATATACGCTATTGGAGCTGGAATTACCGCGGCTGCTGGCACCAGACTTGCCCTCCAA
+
DDDDDIIIIIIIIIIIIIIIIIIIIIIIIIIIIIIIIIIIIIIIIIIIIIIIIIHIIIIIIIIIIIIIIIIIHIHIIIIIHIIIIIIIIIIIIIIIIIIIIIIIIIHIIIIIHIIIHIIIIIIIHIIIHIHIIIIIIIIHIIIIIIIIIIIIIIIIIIIIIIIHHIIIIIIHIIIIIIIIHIIIIIIIIIIIIIIIIIIIIIIIIIIIIIIIHIIIIIIIIIIIIIIIIIIIIIIIIIIIIIHDIIIIIIIIIIIIIIIIIIIIIIIIIIIIIIIIIIIIIIIIHIIIIIIIIIIIIIIIIIIIIIIIIIIIIIIIIIIIIIIIIIIIIIIIIIIIIIHIDDDDD
@HISEQ:969:HM2KJBCX2:2:1102:6720:69402 2:N:0:ACTATGCA
AGACAAGCTTCCCCCAACTATCCCTATTAATCATTACATCGATCCTAGAACCAACAAAATAGAATCGGATGTCCTATTTCATTATTCCATGCTAATGTATTCAAGCGTGAGCCTGCTTTAAACACTCTAATTTTTTCAAGGTAACAGTCCTAATTCCCCGTGACACCAAATTAATGGCATTACGGTTCTTTAGAAGGTGAGAAATCAATAATATCAGTACATACCAACGGCATGACCGAAACATTGATCCCGAAATTCAACTACGAGCTTTTTAACTGCAACAACTTTAATATACGCTATTGGAGCTGGAATTACCGCGGCTGCTGGCACCAGACTTGCCCTCCAA
+
D@<D@FC1DFGHIIIIIIIIIIIIIIIIIIIIIIIIIH@@HIIHIIIIII?FGH<1<GH@C1GE1<C<<DDHG1DCFGHCCHCEH111<FE?FCFEIIHHHEHHHEFDHIH@IIGIHIIIIIIIHIIIIIIIIIIIIHHC9IHIIIIIIIHHIHE<IHG@G?IIIIIIIIIHIIII'IHHHHCCIIIHEIHIIIII;HGEEHIHIIHGCF@CC<@DEEGC<<01CCECFIIHIIIIHGHF@C@HCGH?IIIIIHHIHIIIIIIIIIIIIIIIIIIIIIIIIIIIIIIIIIIIIIIIIIIIIIIIIIIIIIIIIIIIIIIIIIIIIIIIIIIIIIIIIIIIIDDDDD
@HISEQ:969:HM2KJBCX2:2:1102:17515:69044 2:N:0:ACTATGCA
AGACAAGCTTCCCCCAACTATCCCTATTAATCATTACGGTGATCCTAGAAACCAACAAAATAGAACCATGCCGTCCTATTCTATTATTCCATGCTAATGTATTCGAGCAAAATGCCTGCTTTAAACACTCTAATTTTTTCAAGGTAAAGGTCCTGGTTCCACATGACACCCAATTAAGGACATCATGCTTCTCCAGAAGGTGAGAAATCAACTGCGACAGTTCATACCCCTTAAGGCACGACCATCACGTCAATCCCGAAATTCAACTACGAGCTTTTTAACTGCAACAACTTTAATATACGCTATTGGAGCTGGAATTACCGCGGCTGCTGGCACCAGACTTGCCCTCCAA
+
DDCDDGIGHIGEHIIIHIHHIIIIIIIIIEHHHIHIHHHIIEHIHIHIGIIH?GHHIHHHIEHHHIHHIHHIIIIHIHHHHIGHHHHHIIIIIIIIHIIHIHHHHHIIHIHGHIIHHFIHIIIIIIIIIHHHHGHIHIIIIIIIIIIIIHHIHIIIIIHIIIHIIIHHHGHIIIIIIIIIIIIIIIIHGHIIHIIIIIIIHIIIIIIIIIIIIIIIIIIIIIIIIIGIHIIIIIIIIIHIIIIIIIHHIHGIHIIIIHIIIIIIIIIIIIIIIIIIIHIIIIHIIIIIIIIIIIIIIIIIIIIHIIIIIIIIIIIIIIIIIIIIHHHIIIIIIIIIIIIIIIIIIIIDDDDD
@HISEQ:969:HM2KJBCX2:2:1102:3591:69564 2:N:0:ACTATGCA
AGACAAGCTTCCCCCAACTATCCCTATTAATCATTACGTCAATCCTAGAAACCAACAAAATAGGATCGAACGTCCTATTTCATTATTCCATGCTAATGTATTCAAGCGTTAGCTTGCTTTAAACACTCTAATTTTTTCAAAGTAACAGTCCAAATTCCCCGCAACACCAAATTAATGGCATTACGGATCATCAGGAAGGAGGAATCAGTGAGACCAGTACATACCAGAGGCATGACCAACCTACTAACCCCGAAATTCAACTACGAGCTTTTTAACTGCAACAACTTTAATATACGCTATTGGAGCTGGGATTACCGCGGCTGCTGGCACCAGACTTGCCCTCCA
+
@@?DBGHFGGCGHIICGEHIIGH<FC1CCGH@<CGCGIHHIEHIHIHECCGH@1CECCGEEHI1<FFE0FHHIIHG?C@GE?CGFE?D1FHDC1CGHGGFEFF@E@@=GGH<GEGEEGHIIGHDFCCEGHGDE<@FEHHIHHACGFG@EEHHABC4HEHE@HHIG<GHGHGHHHIHHIHHHGGFCGHHHHHIHHIHHCDDD@GCBHHG<8@CI;HEIHHHEHHHDC@CEEC@C4EE@CHEGFCAGHI??HHHGC?C@EF<C0<GD1FEHF@HHEHFHCCHD<1<@CHGC<F<D<?C@HHFFFEFF?HF<1E@DEDDHHGEHHCCD<1@C@?EEHHIHHEC@@@DD
@HISEQ:969:HM2KJBCX2:2:1102:7630:69992 2:N:0:ACTATGCA
AGACAAGCTTCCCCCAACTATCCCTATTAATCATTACGTTGATCCTAGAAACCAACAAAATAGAATCGAACGTCCTATTTCATTATTCCATGCTAATGTATTCAAGCGCGTGCCTGCTTTAAACACTCTAATTTTTTCAAAGTAACAGTCCTGACTCCCCACAACATCAAATTAATGACATCATGATTCATCAGAAGGGAGAAATCAATGACATTAGTACGTACCGAAGGCACGACCGACGTATTGATCCCGAAATTCAACTACGAGCTTTTTAACTGCAACAACTTTAATATACGCTATTGGAGCTGGAATTACCGCGGCTGCTGGCACCAGACTTGCCCTCCAA
+
D@D?@<CC1<<DHIIIIIIIIIIIIIIIIIIIIIIIIIIE@GHIIIIIIIIIIIIIHIIIIIIEHHIHIIIIIGIIHIHIIIIIIHIIHIIHHIIIIIHIHHIIIHIIDC/IHIIIIIIIIIIIIIIIIIIIIIIIIIIHIIIIIIIIIIIII1?8IHHCGIIIIIEIIIIIIIIIIIHIH?H//CIHHEIIIIIIEIIIIEIIIHF<@HFC@<0HIHCH3IIHD<4EIIIIIIIIH;HE1G<<DHF/IIIIIIIIIIIIIIIIIIIIIIIIIIIIIIIIIIIIIIIIIIIIIIIIIIIIIIIIIIIIIIIIIIIIIIIIIIIIIIIIIIIIIIIIIIIIIDDDDD
@HISEQ:969:HM2KJBCX2:2:1102:4502:69748 2:N:0:ACTATGCA
AGACAAGCTTCCCCCAACTATCCCTATTAATCATTACGTCGATCCTAGAAACCAACAAAATAGAATCAAACGTCCTATTTCGTTATTCCATGCTAATGTATTCAAGCGTGGGCCTGCTTTAAACACTCTAATTTTTTCAAAGTAACAGTCCTGATTCCCCATGACACCAAATTAATGACATCATGGTTCGTCAGAAGGTAGGAATCAATAATACCAGTACGTACAATAGCACGACCAATAAATTGATCCCGAAATTCAACTACGAGCTTTTTAACTGCAACAACTTTAATATACGCTATTGGAGCTGGAATTACCGCGGCTGCTGGCACCAGACTTGCCCTCCAA
+
DDDDDIIIIIIIIIIIIIIIGIIIIIIIIHIIIIIIIIIIIIIIIIIIIIIIIIIII?GHIHHIIIHIIIIIIIIIIIIIIGHIIIIIIIIIIIIIIGIHIIIHIHHIHIIIIHIIIIIIHIHHIIIIIHHIIIIIIIIIIIIHIIIIIIIIIIHHIIIHIIIIIIIIIIIIIIIIIIIIHIIIIIHHIIGIIIIIIIIIHIIIIIIIIHIIIIIHIIIIIIIIIIIIIIIIIIIIIIIIIIIHIIIHIIIIIIIIIIIIIIIIHHIIIIIIIIIIHIIIIIIIIHHHIIIIIIIIIIIIIIIIIIIIIIIIIIIIIIIIIIIIIIIIIIIIIIIIIIIIDDDDD
@HISEQ:969:HM2KJBCX2:2:1102:4826:69502 2:N:0:ACTATGCA
AGACAAGCTTCCGCCCAACTATCCCTATTAATCATTACGTTGTACCTAGAAACCAACAAAATAGGTTCGAACGTCCTATTTCATTATTCCATGCTAATGTATTCAAGCGTTTGCCTGCTTTAAACACTCTAATTTTTTCAAAGTAACAGTCCTGACTCCCCACAACACCAAATTAATGACATCATGGTTCATCAGAAGGGAGAAATCAACGACGCCAGTGCGTACCGAAGGCACGACCGACGTATTGATCCCGAAATTCAACTACGAGCTTTTTAACTGCAACAACTTTAATATACGCTATTGGAGCTGGAATTACCGCGGCTGCTGGCACCAGACTTGCCCTCCAA
+
DDDDDIIIIIIHIIIIIIIIIIIIIIIIIIIIIIIIIIIIIIHIIIIIIIIIIIIIIIIHHIIIGFHHHIGIIIIIIIIIHHHHIIIIIHHIIIIIIHIIIIIIIIHIIIIIIIIIIIIIIIHHIIHIIIIIIIIIIIIHHIIIIIIIIIIIIHIIIIIIIIIIIIIIIIIHIIIIIIIIIIIIIIIIIIIIIIIIIIIIIIIIIIIIIIIIIIIIIIIIIIIIIIIIIIIIIIIIIIIIIIIIIIIIIIIHHHIIIIIIIIHIIIHIIIIIIIIIIIIIIIIIIIIIIIIIIIIIIIIHGHIIIIIIIIIIIIIIIIIIIIIIIIIIIIIIIIIIHIIIIIDDDDD
@HISEQ:969:HM2KJBCX2:2:1102:10388:70073 2:N:0:ACTATGCA
AGACAAGCTTCCCCAACTATCCTTATTAATCATTACGTCAATCCTAGAAACTAACAAAATAGGGCAAAATGTCCTATTTCATTATTCCATGCTAATTTATTCAAGCGTGTGCCTGCTTTAAACACTCTAATTTTTTCAAAGTAACGGTCCTGATTCCCCATGACACCAAGTTAATGACATCACAGTTCGTCAGAAGGTAGAAATCAATAATACCAGTGCATACCGGAGGCACGACCAATATATTGATCCCGAAATTCAACTACGAGCTTTTTAACCGCAACAACTTTAATATACGCTATTGGAGCTGGAATTACCGCGGCTGCTGGCACCAGACTTGCCCTCCAA
+
00<D@CH111C1C1D00<@DCE1<DHE1<11<<<<<<<DC0<1<11D<111111DGC11<11D1111<111<111<1C<D?G11DE1E1<1<D11@%EFCEH1HD1@0EFC@FF?HHHF8<<FEHH@@GACFB6@EGHH9IHEAEA8EGH7A@:0HHCGEHHI8E@8CD#HHIHGEG@EEHHHCHIHE?IHHHHEHEEEHEHEC?HHGGEHHEHGDCEGE:CBHGIGGHHAFFHEHHEHHDA@:HECE-HHECHGHHEHC@EEHIIIHHEHFHHDDG<C<FHFD1EEHHEECIHHG<<<FHHHHFHHHEHEHIHDDIIHEHEHHGIHHFHEGC@CCCHH@B@@@B
@HISEQ:969:HM2KJBCX2:2:1102:13478:70458 2:N:0:ACTATGCA
AGACAAGCTTCCCCCAACTATCCCTATTAATCATTACGGTGATCCTAGAAACCAACAAAATAGAACCATGCCGTCCTATTTTATTATTCCATGCTAATATATTCAGGCACTGGCCTGCTTTGAGCACTCTAATTTTTTCAAGGTAATAGTCCTGCTTCCCCAACGCACCAAGTGAATGGCATGCTGGTTATTCAGAAGGTAAGAACCCACCACACCAGTACGGACAATGAAGCCCGACCGATGGACAGATTCCGAAATTCAACTACGAGCTTTTTAACTGCAACAACTTTAATATACGCTATTGGAGCTGGAATTACCGCGGCTGCTGGCACCAGACTTGCCCTCCAA
+
DDDDDIIIIIIIIIIIIIIIIIIIIIIIIIIIIIIIIIHIIGHHIHIIIIIIIIIIIGHIIIIIIIIIIHGIIIGIIIIIEHIIIIIIIIIHIEHIIIHIIHIIIIIHIIIIIGHIIIHIIGIIIIIIGIHHIIIIIIIIIIHIIIIIIIIIIIIIGIIIIHHHIHIIIHIIIHGIIIHHIIIIIHIHHHIHIIIIIHEHIIHIIIIHHIIHEGIIIIHIIIIIIIIIIIIIIIIIIIIIIIIIIHHIIIIIHHIIIIIIIIIIIIIGIIIIHIIIIIIIIIIIIIIIIIIIIIIIIIIIIIIIGIIIIIIIIIIIIIIIIIIIIIIIHIIIIIIIIIIIIIIDDDDD
@HISEQ:969:HM2KJBCX2:2:1102:14668:71362 2:N:0:ACTATGCA
AGACAAGCTTCCCCCAACTATCCCTATTAATCATTACGTCGATCCTAGAAACCAACAAAATAGGTTCGATCGTCCTATTTCGTTATTCCATGCTAATGTATTCAAGCGCGAGCCTGCTTTAAGCACTCTAATTTTTTCAAAGTAACAGTCCTGTTTCCCCGCAACAACAAATTAATGCCATCACGGTTCTACAAGAAGGAGGGACCAGTGAGGCCAGTGCATACCAGTGGCACGACCAACCTACTGGCCCCGAAATTCAACTACGAGCTTTTTAACTGCAACAACTTTAATATACGCTATTGGAGTTGGAATTACCGCGGCTGCTGGCACCAGACTTGCCCTCCAA
+
DDDDDIIHIIIIIIIGIIIHIIIIIIIIIIIIIIIIIIIIIIIIIIIIIIIIIHHHGICHHIIHHHIIGGHHHHHIHHIIIIIIIIIIIIIIIIGIHIHIHIIIIIIIIIIIIIIIIIIIIIIIIIIGIIIIIIIIIHIIIHIIIHIIIHIIHIIIIIIHIIIIIHIIHIIIIIIIIIIIIIIIIIIIIIIIIIIIIHHHIIIIIIIIIIIIIHIIIIIIIIIIIIIIIIIIIIIIIIIIIIHHHHIHHIIIIIIIIIIIIIIIIIIIIIIIIIIIIIIIIIIIIIIIIIIIIHIIIIIIIIIIIIIIHIIIIIIHIIIIIIIIIIIIIIIIIIIIIIIIIDDDDD
@HISEQ:969:HM2KJBCX2:2:1102:10054:71976 2:N:0:ACTATGCA
AGACAAGCTTCCCCCAACTATCCCTATTAATCATTACATCGATCCTAGAAACCAACAAAATAGAATCTGATGTCCTATTTCATTATTCCATGCTAATGTATTCAAGCGTAAGCTTGCTTTAAACACTCTAATTTTTTCAAGGTAACAGTCCTAATTCCCCATAACATCAAATAAATGACATTATGGTTCTTTAGAAGGTGAGAACCAATAAAACCAGTACATACCAAGGCATGACCGATTCCTTGATCCCGAAATTCAACTACGAGCTTTTTAACTGCAACAACTTTAATATACGCTATTGGAGCTGGAATTACCGCGGCTGCTGGCACCAGACTTGCCCTCCAA
+
DDDABIIIIGHEHIIIIHIIIIIIIIIHIIIIHIHIIHIHHCHH=FH?FHHIIHHIIHHHHGHIIIIHGHHIHEEHIIHHGHHIIIHIEHHGCHHIIIHHHHIHIHIIHHIGHHIHHHHHIIIIHIIIIIHHIHHIHHIEHIHIIIIGHGIIHIHIHIHHHHIIIIIIIHIIIIIIHIIIHGIIIIHHHHIIIHIIIIIIIIIIIIIIIIIIIHIIIIIIIHIIIIIHIIHIIIIIIIIIIHHGIIIIIIIIIIIIIIIIIHIIIHIIHIIIIIIIIIIIIIIIIHIIIIIIIIIIIIIIHIIIIIIIIIIIIIIIIIIIIIIIIIIIIIIIIIIIIIIIDDDDD
@HISEQ:969:HM2KJBCX2:2:1102:13044:72474 2:N:0:ACTATGCA
AGACAAGCTTCCCCCAACTATCCCTATTAATCATTACATCGATCCTAGAAACCAACAAAATAGAATCGGATGTCCTATTTCATTATTCCATGCTAATGTATTCAAGCGTGAGCCTGCTTTAAACACTCTAATTTTTTCAAGGTAACAGTCCTAATTCCCCGTGACACCAAATTAATGGCATTACGGTTCTTTAGAAGGTGAGAAATCAATAATATCAGTACATACCAACGGCATGACCGAAACATTGATCCCGAAATTCAACTACGAGCTTTTTAACTGCAACAACTTTAATATACGCTATTGGAGCTGGAATTACCGCGGCTGCTGGCACCAGACTTGCCCTCCAA
+
DDABDHHHHHEHHFHIGIHIGECCGHHIHH@GEHHIICHCG?HI=FHECHI?HECCHHGHGEHCFHHG@CHDE?EEHHHIH@@CFEHFHGIIIH?<CHHHHDFHHHGEGHHGFHHGHHFIHHFGHIIFHHHGHHHHDB1AFHIIIIHHGHHGIHHHHDIHHFIIIIHHIIIHHIHGEGIIHHIDHHCHHFHIIIHHEHC?IHIIHHIHEHHHFGFHIIIIHHFIHIIIHHF=II=HHFHIIIHHGHCDHIHIIIHIIHFIIIIIIHIHIIIHHHIIIIIIIHIIIIIIIHIGIIIHHIHHHFIIIIIHIIIIIIIHHIIIIIIIIIIHIIIIIIIIIIIIIHADDDB
@HISEQ:969:HM2KJBCX2:2:1102:20520:72221 2:N:0:ACTATGCA
AGACAAGCTTCCCCCAACTATCCCTATTAATCATTACGTCAATCCTAGAAACCAACAAAATAGGATCGAACGTCCTATTTCATTATTCCATGCTAATGTATTCAAGCGTTAGCCTGCTTTAAACACTCTAATTTTTTCAAAGTAACAGTCCTGTTTCCCTGCAACACCAAATTAATGACATTACAGTTCTTCAAGAAGGAGGAATCAGTAAAGCCAGTACATACCATAGGCACGACCAACCTACTGACCCCGAAATTCAACTACGAGCTTTTTAACTGCAACAACTTTAATATACGCTATTGGAGCTGGAATTACCGCGGCTGCTGGCACCAGACTTGCCCTCCAA
+
DDDDDHIIIIIIIIIIHIIIIIIIIIIIIHIIIHIIIIIIGHHGHIIIIHIIHHGHIHIIIIIIHHIHIHIII?EEHIIHIHIIIIIIHIIHHHHGIHHHH?HHHIHHHHHH@HHHIIIIHEHHIIIIIIIIIIHHIFHHIHHHHIHEHEHFHIEHHGGHHHHHHHFEGCCHHHHGHHHHIGIIIHHHHGHFFGGHGFHHICGGIIHFGGHHC:DHHFHHHHIHHGHHCHGGIIHHHGC@EHFC<:<CHCHEEHHGHIIHHHHHEHHHHCEECCCGF?EEHEIIHEHHFHHHEHHHIIHCF@IIHHEEEHHEHHDCHCFGHHHCCCFCGIIHC<CC@CHHCD0@B@
@HISEQ:969:HM2KJBCX2:2:1102:12977:71545 2:N:0:ACTATGCA
AGACAAGCTTCCCCCAACTATCCCTATTAATCATTACGTCGATCCTAGAAACCAACAAAATAGAATCAAACGTCCTATTTCGTTATTCCATGCTAATGTATTCAAGCGTGAGCCTGCTTTAAACACTCTAATTTTTTCAAAGTAACAGTCCTGATTCCCCATGACACCAAATTAATGACATCATGGTTCGTCAGAAGGTAGGAATCAATAATACCAGTACGTACAATAGCACGACCAATAAATTGATCCCGAAATTCAACTACGAGCTTTTTAACTGCAACAACTTTAATATACGCTATTGGAGCTGGAATTACCGCGGCTGCTGGCACCAGACTTGCCCTCCAA
+
DDDADIIIHIGHHHIIIIIIGHIIIIIIHIIIHIIHIIIIIIHIGIIIIIIIIHGIHIIIIHHHIIIIGE1EHIHHHIIIICHHIIIHIIIIII1HHHHIIIIIIIHIIIHIIIHIIIHIIIIIIIIIIIHIIIIIIIIIIHIIIIIHIIIHIIIIHHHHHHIIIIIIIIHHHIHIIIIIIIIIIIHHHHHIHIIIIIIIHHHHHHIIHHIIIIIIIHHHIIIIIIIIIGIHHHHIIIIIIIIIIHHIIIHIIIIIIIIHHHHIIIIIIIIIIIIIHIIIIIHHHEHHIIIHHIIIIIIIIIIIIIIIIIIIIIIIIIIIIHIIIIIIIIIIIIIIIIIIDDDDD
@HISEQ:969:HM2KJBCX2:2:1102:14270:73191 2:N:0:ACTATGCA
AGACAAGCTTCCCCAACTATCCCTATTAATCATTACGTCGATCCTAGAAACCAACAAAATAGAATCAAACGTCCTATTTCGTTATTCCATGCTAATGTATTCAAGCGTGAGCCTGCTTTAAACACTCTAATTTTTTCAAAGTAACAGTCCTGATTCCCCATGACACCAAATTAATGACATCATGGTTCGTCAGAAGGTAGGAATCAATAATACCAGTACGTACAATAGCACGACCAATAAATTAATCCCGAAATTCAACTACGAGCTTTTTAACTGCAACAACTTTAATATACGCTATTGGAGCTGGAATTACCGCGGCTGCTGGCACCAGACTTGCCCTCCAA
+
DDDDDHIGHIIIIIIIIIIIIIIIIIIIIIHIIIIHIIIIIIIIIIIIIHFHIIIIHIIIIIIIIIIIIHHHEHIIIHIGIGHHIHHIIIHHIIHIHIIIHFIIHGIIIIHHIHIHHHHHHGIIIIIIIIIIIHHGEHHIIIHHHIIIIIIIIIHIIIHHIIIIIIIIIIIIIIIIIIIIHIIIIIIIIHHIIIIIIIIIIIIIIIIHIIIIIIIIIIIIIIIIIIIIIIIIIIIII=IIIIIIIIIIIIIIIIIIIIIIHIIIIIIIIIIIIIIIIIIIIHIIIIIIIIIHIIIIIIIIIIIIIIIIIIIIIIIIIIIIIIIIHIIIIIIIIIIIIIIDDDDD
@HISEQ:969:HM2KJBCX2:2:1102:4659:73513 2:N:0:ACTATGCA
AGACAAGCTTCCCCCAACTATCCCTATTAATCATTACGGTGATCCTAGAAACCAACGAAATAGAACCAATCCGTCCTATTTCATTATTCCATGCTAATGTATTCAGACGTTAGCCTGCTTTAAACACTCTAATTTTTTCAAAGTAACAGTCCTGATTTCCTATCACACCAACTAAATGGCATGAAAGTTCCTCAGAAGGTAGAGATTTATCTCACCAGTACAGACAATTAAGCCTGACCAATGGGTAAACCCCGAAGTTCAACTACGAGCTTTTTAACTGCAACAACTTTAATATACGCTATTGGAGCTGGAATTACCGCGGCTGCTGGCACCAGACTTGCCCTCCAA
+
DDDDDIIIIIIIIIIIIIIIIIIIIIIIIIIIIIIIIIIIIIIIIIIIIIIIIIIIHHEHIIIGIIIHIIIIIIIIIIIIIIIIIIIIIIIIIIIIIHIIIHIIIIIIIIIIIHIIIIIIIIHIIIIIHHIHHIIIIIIIHIIIIIIIIIIHHIIIIIIIIIIIIIIIIIIIIIIIIIIIIIIIIIIIIIIIIIIIIIIIIIIIIIIIIIIIIIIIIIIIIIIIIIIIIIIIIIIIIIIIIIIIIHFIIIIIIIIIIIIIIIIIIIIIIIIIIIIIIIIIIIIIIIIIIIIIIIIIIIIIIIIIIIIIIIIIIIIIIIIIIIIIIIIIIIIIIIIIIIIIIIIDDDDD
@HISEQ:969:HM2KJBCX2:2:1102:8887:73674 2:N:0:ACTATGCA
AGACAAGCTTCCCCCAACTATCCCTATTAATCATTACGTCGATCCTAGAAACCAACAAAATAGAATCAAACGTCCTATTTCATTATTCCATGCTAATGTATTCAAGCGCGAGCTTGCTTTAAACACTCTAATTTTTTCAAAGTAACAGTCCTGATTCCCCATGACACCAAATTAATGACATCGTGGTTCGTCAGAAGGGAGAAACCAATAATGCTAGTACGTACAAAGTACGACCGACATATTAGTCCCGAAATTCAACTACGAGCTTTTTAACTGCAACAACTTTAATATACGCTATTGGAGCTGGAATTACCGCGGCTGCTGGCACCAGACTTGCCCTCCAA
+
DDDDDIIIIHIIIIIIIIIIIIIIIIIIIIIIIIIIIIIIIIIIIIIIIIIIIIIIIIIIIIIIIIIIIIGHIIIIIIIIIIIIIIIIIIIIIIIIIIIIIIIIIIIHIIHHIIIIIIIIIIIIIIHIIIGIIIIIIIIIIIIIIIIIIIIHHIIIIIIIIIIIIIIIIIIIIIIIIHIIIIIIIIHIIIIIIIIIIIHIIIIIIIIIIIIIIIIIIIIIIIHIIIIIIIIIIIIIIIIHHIHIIIIIIIIIIIIIIIIIIIIIIIIIIIIIIIIIIIIIIIIIIIIIIIIIIIIIIIIIIIIIIIIIIIIIIIIIIIIIIIIIIIIIIIIIIIIIIIIDDDDD
@HISEQ:969:HM2KJBCX2:2:1102:5355:73631 2:N:0:ACTATGCA
AGACAAGCTTCCCCCAACTATCCCTATTAATCATTACGTCAATCCTAGAAACCAACAAAATAGGATCAAACGTCCTATTTCATTATTCCATGCTAATGTATTCAAGCGTTAGCCTGCTTTAAACACTCTAATTTTTTCAAAGTAACAGTCCTGTTTCCCTGCAACACCAAATTAATGACATTACAGTTCTTCAAGAAGGAGGAACCAGTAAAGCCAGTACATACCAGAGGCACGACCAACTTACTAATCCCGAAATTCAACTACGAGCTTTTTAACTGCAACAACTTTAATATACGCTATTGGAGCTGGAATTACCGCGGCTGCTGGCACCAGACTTGCCCTCCAA
+
DDDDDIHIHIIIIIIIIIIIIIIIIIIIIIIIIIIIIIIIIIIIIIIIIIIIIIHIIIIIIIHIHHIIIIIIIIIIIIIIIIIIIIIHGIIIHHHIHIIIIIIIIIIIIIIHIHIIIIIIIIIIIIIIIIIIIIIIHHIIIIIIIIIIIIIIIIIIIIIIIIIIIIIIIIHIIIIIIIIIIIIIHIIIIIHHIIIIIIIIIIIIIIIIIIIIIIIIIIIIIIIIIIIIIIIIIIIIIIIIIIIHIIIHIIIIIIIIIIIIIIHIIIIIIIIIIIIIIIHIIIIIIIIIIIIIIIIIHIIHHIIIIIIIIIIIIIIIIIIIIIIIIIIIIIIIIIIIIIIIIDDDDD
@HISEQ:969:HM2KJBCX2:2:1102:20761:74018 2:N:0:ACTATGCA
AGACAAGCTTCCCCCAACTATCCCTATTAATCATTACGGTGGTCCTAGAAACCAACAAAATAGAACCACAACGTCCTATTCTATTATTCCATGCTAATCTATTCAAGCAAATGCCTGCTTTAAACACTCTAATTTTTTCAAGGTAATGGTCCTGGCTCCCCGGCACACCCAATAAAGGACATACTGGTTCACCAGAAGGTGGACCCGACACAGGACAGTACTCGCCAAAGACGGACCGCCCGGCCAGGCCTAAAATTCAACTACGAGCTTTTTAACTGCAACAACTTTAATATACGCTATTGGAGCTGGAATTACCGCGGCTGCTGGCACCAGACTTGCCCTCCAA
+
DDDCDIIIIIIIIIIIHIIIIIIIIIIIIIIIIIIIIIIIIIIIIIIIIIIIIIIIHIIIIIHIIIIHIIHIIHIIHHHIIIHGIIIIIIIIIHHIHEHHIGHGHIIIIIHIIIHIGHHHHIHIHIIIIHIIIIIIIIHIIHHIIIIHHHIIHHIIIIIIIIIIIIIIIIIIHIHIIHIIIIHHIIIIIIIIHIIIIHIIIHHIIIIIIIIIIIHHIIIIIIIIIIIGIIHIIHEIIHIIIIIIHGIGHIIIIIIIIIIIIIHIIIIIIIIIIIHIIIIIIIIHIIIIIIIHHEIIHHGGGIIIIIIIIIIIIIIIIIIIIIIIIIIIIIIIIHIIIIIIIDDDDD
@HISEQ:969:HM2KJBCX2:2:1102:17716:74244 2:N:0:ACTATGCA
AGACAAGCTTCCCCCAACTATCCTATTAATCATTACGGTGATCCTAGAAACCAACAAAATAGAACCATGCCGTCCTATTCTATTATTCCATGCTAATGTATTCGAGCAAAAATGCCTGCTTTAAACACTCTAATTTTTTCAAGGTAAAGGTCCTGGATCCGCAAGACACCCAATTAAGGACATCGAGTTTCTCCAGAAGGTGAGAAATCAACAGCAACAGTTCATACCCCTTAAGGCACGACCATTACGTCAATCCCGAAATTCAACTACGAGCTTTTTAACTGCAACAACTTTAATATACGCTATTGGAGCTGGAATTACCGCGGCTGCTGGCACCAGACTTGCCCTCCAA
+
DDDDDIIIIIHIIIIIIIIIIIIIIIIIIIIIIIHIIHIIIIIIIIHIIIIIIIIGHIIIIHIIIHEHHEHIIIIIIIIIIIIIIIIIIHHHIIIEHICHHDHHIIIIIIIIIIIIIIIIIIIHHIHHIIIIIIIIIHIIIIIIIIIIIHHIIIIIIHHIHGIIIIIHHIIIIIIHIIIIIIIIIIIIIIIIHIIIIIIIIIIIIIIIIIIIIIGIIIIHHHIIIHIIIIIIIII<HIIIIIIIIIIIIIIIIIIIIIHHIIIIIIIIHIIIIIIIIIIIHIIIIIIIHHHFHFIIIIIHIIIIIIHIIIIIIIIIIIIIIIIIIIIIHIIIIHIIIIIIIHIIIIIDDDDD
@HISEQ:969:HM2KJBCX2:2:1102:1325:74256 2:N:0:ACTATGCA
AGACAAGCTTCCCCCAACTATCCCTATTAATCATTACGGTGGTCCTAGAAACCAACAAAATAGAACCACAACGTCCTATTCTATTATTCCATGCTAATCTATTCAAGCAATAGCCCGCTTTAAACACTCTAATTTTTTCAAGGTAATGGTCCTGGCTCCCCAACACACCCAATTAAGGACATACTGGTTCACCAGAAGGAAGACCCGACAACAGGACAGTACTCGCCAAAGACGGACCGCCCGGCCAAGTCTAAAATTCAACTACGAGCTTTTTAACTGCAACAACTTTAATATACGCTATTGGAGCTGGAATTACCGCGGCTGCTGGCACCAGACTTGCCCTCCAA
+
DDDDDIIIIIIIIIIIIIIIIIIIIIIIHIHIIIIHIIIIIIIIIIIIHIIIIIIIIGIHIIHHIIIIIIIIIHFHIHHHHIIHIIIIIIIIGIIIIIIIIIHIIIIHIHIIIIIHIIHHIIIIIIIHIHIIIIIIIIIIIIIHHIIIIIIIIHIIHIIHIIIHIIIHIIIIHHIIIIIIIIIIIHIHIHIIHIIIIIIIIIIIIIIIIHIIIIHIIIIIIIIIIHIIIHIIIIIIIIIIIIIIIHIIIIIIIIIIIIIIIIHHHIIIIIIIIIIIIIIIIIIHGHIIIIIIIIHIIIIIIHIIIIIIIIIIIIIIIIIIIIIIIIIIIIIIIIIIIIIIIIDDDDD
@HISEQ:969:HM2KJBCX2:2:1102:8492:74515 2:N:0:ACTATGCA
AGACAAGCTTCCCCCAACTATCCCTATTAATCATTACGTCAATCCTAGAAACCAACAAAATAGGATCAAACGTCCTATTTCATTATTCCATGCTAATGTATTCAAGCGTTAGCCTGCTTTAAACACTCTAATTTTTTCAAAGTAACAGTCCTGTTTCCCTGCAACACCAAATTAATGACATTACAGTTCTTCAAGAAGGAGGAACCAGTAAAGCCAGTACATACCAGAGGCACGACCAACCTACTAATCCCGAAATTCAACTACGAGCTTTTTAACTGCAACAACTTTAATATACGCTATTGGAGCTGGAATTACCGCGGCTGCTGGCACCAGACTTGCCCTCCAA
+
DDDDCHIIIIIIIIIIIIIIIIIIIIIHHIIIHIEHIIIIIIIIIIIIIIIHIIIIIHIIIIFHIIIIGHIIHHIIIHIIIIIIHHHIGHHIHHIEIIIHIIIIIIIIHHHHIIIHHHIHIHHIHIIIHIIIHIIIIIIIIIIHIIIIIIIIIHHIHHGIIIIIIIIIIIIIHIIIIIIIIIIIIIIIHHIIHIIIIIIIIIIHIIIIIIIIIIIIIIIIIIIHIIIIIIIIHIHGIHHIIHHHDIHHIIIIIIIIIIIIIIHIIIIIIIIIIIIIIIIIIIIIIIIIIIIIIIIIIIIIIIIIIIIIIIIIIIIIIIIIIIIIIIIIIIIIIIIIIIIIIDDDDD
@HISEQ:969:HM2KJBCX2:2:1102:19882:74776 2:N:0:ACTATGCA
[truncated: 33,488,981 more chars]
